# Supplementary material for: Pigeon Navigation: Different Routes Lead to Frankfurt
Source: PLoS One. 2014 Nov 12;9(11):e112439. doi: 10.1371/journal.pone.0112439 (PMC4229201; doi:10.1371/journal.pone.0112439)
Supplement: File S4 — Files containing the original track data and a ‘Read me’ explaining the data format. (ZIP) [file pone.0112439.s004.zip]

Archive with 224 entries (212 files):
- N-OM/
- N-OM/000529xup91_1199.log
- N-OM/000529xup93_238.log
- N-OM/000529xup93_W497.log
- N-OM/000529xup95_8130_EXC.log
- N-OM/000529xup95_8141.log
- N-OM/000529xup97_523_GAP_INC.log
- N-OM/000601xup95_8144.log
- N-OM/000602xup93_124.log
- N-RB/
- N-RB/010822xup91_1199.log
- N-RB/010822xup93_238.log
- N-RB/010822xup93_W497.log
- N-RB/010822xup95_8162.log
- N-RB/010829xup93_124.log
- N-RB/010927xup97_523_GAP.log
- N-RB/010928xup93_W510.log
- N-RB/010928xup95_8144.log
- N-RB/060511xup00_624.log
- N-RB/060511xup01_1044_GAP.log
- N-RB/060511xup01_1103.log
- N-RB/060511xup03_301.log
- N-RB/060511xup03_719_GAP.log
- N-RB/060511xup03_750_GAP.log
- N-RB/060511xup05_1007.log
- N-RB/060511xup05_1056.log
- N-RB/060511xup97_523.log
- N-RB/060511xup97_7128_INC.log
- N-RB/100614xup07_354.log
- N-RB/100614xup07_357.log
- N-RB/100614xup07_382.log
- N-RB/100614xup07_387.log
- N-RB/100614xup07_389.log
- N-RB/100614xup07_393.log
- N-RB/100614xup07_402.log
- N-RB/100614xup07_405.log
- N-RB/100614xup08_755.log
- N-RB/100614xup08_771.log
- N-RB/100614xup08_778.log
- N-RB/100614xup08_779.log
- N-RB/100614xup08_785.log
- N-RB/100614xup08_794.log
- N-RB/100614xup08_797.log
- N-RK/
- N-RK/090605xup07_357_GAP.log
- N-RK/090605xup07_386.log
- N-RK/090605xup07_387.log
- N-RK/090605xup07_389_GAP.log
- N-RK/090605xup07_402.log
- N-RK/090605xup07_405.log
- N-SF/
- N-SF/080609xup05_1007.log
- N-SF/080609xup05_1043.log
- N-SF/080609xup05_1049_GAP_INC.log
- N-SF/080609xup06_203.log
- N-SF/080609xup06_209.log
- N-SF/080609xup06_210.log
- N-SF/080609xup06_213.log
- N-SF/080609xup06_246.log
- N-SF/080609xup06_249.log
- N-SF/080611xup06_264.log
- N-SF/080616xup07_354.log
- N-SF/080616xup07_364_GAP.log
- N-SF/080616xup07_366.log
- N-SF/080616xup07_382.log
- N-SF/080616xup07_399.log
- N-SF/080616xup07_403.log
- N-SF/080616xup07_410.log
- N-SF/080617xup07_369.log
- N-SF/080617xup07_386.log
- N-SF/080617xup07_388.log
- N-SF/080617xup07_392.log
- N-SF/080701xup07_393.log
- N-SF/080704xup07_389.log
- N-SF/080710xup07_371.log
- S-BER/
- S-BER/060717xup03_650.log
- S-BER/060717xup05_1007_INC.log
- S-BER/060717xup05_1038_INC.log
- S-BER/060717xup05_1056.log
- S-BER/060831xup01_1044_GAP.log
- S-BER/090806xup06_202.log
- S-BER/090806xup06_210.log
- S-BER/090806xup06_213_GAP.log
- S-BER/090806xup06_214.log
- S-BER/090806xup06_219.log
- S-BER/090806xup06_232_GAP.log
- S-BER/090806xup06_233.log
- S-BER/090806xup06_235.log
- S-BER/090806xup06_243.log
- S-BER/090806xup06_249.log
- S-BER/090806xup06_250_INC.log
- S-BER/090806xup06_254.log
- S-GER/
- S-GER/060607xup03_650.log
- S-GER/060608xup01_1044.log
- S-GER/060608xup03_301.log
- S-GER/060608xup05_1006_INC.log
- S-GER/060608xup97_523.log
- S-GER/060608xup97_7132_INC.log
- S-GH/
- S-GH/050606xup00_624.log
- S-GH/050606xup03_275.log
- S-GH/050606xup03_719.log
- S-GH/050606xup03_741.log
- S-GH/050606xup03_750.log
- S-GH/050607xup01_W543.log
- S-GH/050607xup03_279.log
- S-GH/090731xup06_202_LATE.log
- S-GH/090731xup06_208.log
- S-GH/090731xup06_210.log
- S-GH/090731xup06_213.log
- S-GH/090731xup06_214.log
- S-GH/090731xup06_232.log
- S-GH/090731xup06_233.log
- S-GH/090731xup06_235.log
- S-GH/090731xup06_243.log
- S-GH/090731xup06_246.log
- S-GH/090731xup06_249.log
- S-GH/090731xup06_250.log
- S-GH/090731xup06_254.log
- S-GH/100609xup08_755.log
- S-GH/100609xup08_779_GAP.log
- S-GH/100713xup05_1012.log
- S-GH/100713xup05_1049.log
- S-GH/100713xup05_1080.log
- S-GRH/
- S-GRH/090629xup08_785_INC.log
- S-GRH/090629xup08_797.log
- S-GRH/090701xup08_758.log
- S-GRH/090701xup08_779.log
- S-GRH/090701xup08_783_GAP.log
- S-GRH/090701xup08_787.log
- S-GRH/090713xup08_752.log
- S-GRH/090713xup08_755.log
- S-GRH/090713xup08_765_GAP.log
- S-GRH/090713xup08_771_INC.log
- S-GRH/090713xup08_789.log
- S-GRH/090713xup08_790_INC.log
- S-GRH/090728xup08_778.log
- S-GRH/110627xup05_1007_INC.log
- S-GRH/110627xup05_1034_GAP.log
- S-GRH/110627xup07_387.log
- S-GRH/110709xup05_1036.log
- S-GRH/110709xup06_202.log
- S-GRH/110709xup07_389.log
- S-GRH/110712xup05_1023_GAP.log
- S-GRH/110731xup07_393.log
- S-GRH/110802xup05_1064.log
- S-GRH/110802xup05_1067_INC.log
- S-GRH/110802xup07_382.log
- S-KB/
- S-KB/050428xup00_603.log
- S-KB/050428xup00_624.log
- S-KB/050428xup03_279.log
- S-KB/050428xup03_288.log
- S-KB/050428xup03_739.log
- S-KB/050502xup00_633.log
- S-KB/050502xup01_1044.log
- S-KB/050502xup01_W543.log
- S-KB/050502xup03_301.log
- S-KB/050502xup03_750.log
- S-KB/050502xup97_7128.log
- S-KB/050520xup03_275.log
- S-KB/050520xup03_307_GAP.log
- S-KB/050520xup03_309.log
- S-KB/050520xup03_741.log
- S-KB/050520xup97_7167.log
- S-KB/100525xup07_354.log
- S-KB/100525xup07_357.log
- S-KB/100525xup07_382.log
- S-KB/100525xup07_387.log
- S-KB/100525xup07_389.log
- S-KB/100525xup07_393.log
- S-KB/100525xup07_402.log
- S-KB/100525xup07_405.log
- S-KB/100525xup08_755.log
- S-KB/100525xup08_763_INC.log
- S-KB/100525xup08_771.log
- S-KB/100525xup08_778.log
- S-KB/100525xup08_779.log
- S-KB/100525xup08_785.log
- S-KB/100525xup08_794.log
- S-KB/100525xup08_797.log
- S-KB/100601xup07_408.log
- S-KST/
- S-KST/060906xup01_1044_GAP.log
- S-KST/060906xup05_1043.log
- S-KST/060906xup97_7132.log
- S-KST/090804xup06_202.log
- S-KST/090804xup06_208.log
- S-KST/090804xup06_209.log
- S-KST/090804xup06_210.log
- S-KST/090804xup06_213.log
- S-KST/090804xup06_214.log
- S-KST/090804xup06_219.log
- S-KST/090804xup06_232.log
- S-KST/090804xup06_233.log
- S-KST/090804xup06_235.log
- S-KST/090804xup06_243.log
- S-KST/090804xup06_249.log
- S-KST/090804xup06_250.log
- S-KST/090804xup06_254.log
- S-LH/
- S-LH/090818xup08_752.log
- S-LH/090818xup08_758.log
- S-LH/090818xup08_763.log
- S-LH/090818xup08_778.log
- S-LH/090818xup08_785.log
- S-LH/090818xup08_789.log
- S-LH/090818xup08_790.log
- S-LH/090818xup08_797.log
- S-NH/
- S-NH/100810xup05_1044.log
- S-NH/100810xup05_1067.log
- S-NH/100810xup05_1078.log
- S-NH/100810xup05_1080.log
- S-NH/100810xup06_202.log
- S-NH/100810xup06_219.log
- S-NH/100810xup06_249.log
- S-NH/100810xup06_254.log
- S-NH/100812xup05_1049.log
- S-NH/100814xup05_1012.log
- Format of the Track Data.pdf
