# Supplementary material for: Pigeon Navigation: Different Routes Lead to Frankfurt
Source: PLoS One. 2014 Nov 12;9(11):e112439. doi: 10.1371/journal.pone.0112439 (PMC4229201; doi:10.1371/journal.pone.0112439)
Supplement: File S4 — Files containing the original track data and a ‘Read me’ explaining the data format. (ZIP) [file pone.0112439.s004.zip › N-OM/000529xup91_1199.log]

$GPXUP;281;09:03:53;0;50	38965;8	69638;5;350;0;
$GPXUP;281;09:03:54;0;50	38965;8	69638;5;350;1;
$GPXUP;281;09:03:55;0;50	38966;8	69638;5;349;2;
$GPXUP;281;09:03:56;0;50	38965;8	6964;5;349;20;
$GPXUP;281;09:03:57;0;50	38962;8	69646;5;350;26;
$GPXUP;281;09:03:58;0;50	38957;8	69654;5;351;30;
$GPXUP;281;09:03:59;0;50	38951;8	69661;5;352;30;
$GPXUP;281;09:04:00;0;50	38944;8	69667;5;352;36;
$GPXUP;281;09:04:01;0;50	38934;8	69665;5;351;39;
$GPXUP;281;09:04:02;0;50	38926;8	69655;5;351;35;
$GPXUP;281;09:04:03;0;50	38923;8	69632;5;351;36;
$GPXUP;281;09:04:04;0;50	38924;8	69619;5;351;27;
$GPXUP;281;09:04:05;0;50	38926;8	69607;5;350;35;
$GPXUP;281;09:04:06;0;50	38931;8	69596;5;351;42;
$GPXUP;281;09:04:07;0;50	38938;8	69585;5;351;33;
$GPXUP;281;09:04:08;0;50	38974;8	696;5;351;61;
$GPXUP;281;09:04:09;0;50	38987;8	69604;5;351;56;
$GPXUP;281;09:04:10;0;50	38998;8	69619;5;351;71;
$GPXUP;281;09:04:11;0;50	38994;8	69644;5;352;72;
$GPXUP;281;09:04:12;0;50	38999;8	69674;5;353;73;
$GPXUP;281;09:04:13;0;50	39005;8	69707;5;352;74;
$GPXUP;281;09:04:14;0;50	39002;8	69737;5;352;74;
$GPXUP;281;09:04:15;0;50	39;8	69756;5;350;67;
$GPXUP;281;09:04:16;0;50	38996;8	69776;5;348;71;
$GPXUP;281;09:04:17;0;50	38993;8	69804;5;348;64;
$GPXUP;281;09:04:18;0;50	38995;8	69834;5;350;85;
$GPXUP;281;09:04:19;0;50	38999;8	69868;5;352;81;
$GPXUP;281;09:04:20;0;50	38998;8	69902;5;352;82;
$GPXUP;281;09:04:21;0;50	39021;8	6996;5;350;80;
$GPXUP;281;09:04:22;0;50	39011;8	69984;5;347;70;
$GPXUP;281;09:04:23;0;50	38999;8	70001;5;344;67;
$GPXUP;281;09:04:24;0;50	38984;8	7001;5;341;54;
$GPXUP;281;09:04:25;0;50	38974;8	70008;5;340;54;
$GPXUP;281;09:04:26;0;50	3896;8	70016;5;341;51;
$GPXUP;281;09:04:27;0;50	38954;8	70036;5;341;56;
$GPXUP;281;09:04:28;0;50	38946;8	70056;5;342;57;
$GPXUP;281;09:04:29;0;50	38938;8	70074;5;343;62;
$GPXUP;281;09:04:30;0;50	38932;8	70098;5;344;69;
$GPXUP;281;09:04:31;0;50	38927;8	70124;5;344;74;
$GPXUP;281;09:04:32;0;50	38925;8	70163;5;342;75;
$GPXUP;281;09:04:33;0;50	38923;8	7019;5;338;75;
$GPXUP;281;09:04:34;0;50	38918;8	70216;5;334;73;
$GPXUP;281;09:04:35;0;50	38912;8	70243;5;332;65;
$GPXUP;281;09:04:36;0;50	38902;8	70258;5;332;67;
$GPXUP;281;09:04:37;0;50	38892;8	7028;5;331;68;
$GPXUP;281;09:04:38;0;50	38887;8	70306;5;330;69;
$GPXUP;281;09:04:39;0;50	3888;8	70331;5;328;73;
$GPXUP;281;09:04:40;0;50	38875;8	70359;5;327;64;
$GPXUP;281;09:04:41;0;50	38865;8	70372;5;323;72;
$GPXUP;281;09:04:42;0;50	38862;8	7037;5;322;47;
$GPXUP;281;09:04:43;0;50	38851;8	70342;5;321;53;
$GPXUP;281;09:04:44;0;50	38833;8	70341;5;321;55;
$GPXUP;281;09:04:45;0;50	38824;8	70323;5;321;39;
$GPXUP;281;09:04:46;0;50	38819;8	70311;5;321;52;
$GPXUP;281;09:04:47;0;50	38809;8	70298;5;322;38;
$GPXUP;281;09:04:48;0;50	38802;8	70288;5;320;37;
$GPXUP;281;09:04:49;0;50	38796;8	70284;5;318;36;
$GPXUP;281;09:04:50;0;50	38791;8	70275;5;318;39;
$GPXUP;281;09:04:51;0;50	38789;8	70259;5;317;38;
$GPXUP;281;09:04:52;0;50	38781;8	70246;5;315;38;
$GPXUP;281;09:04:53;0;50	38779;8	70231;5;314;38;
$GPXUP;281;09:04:54;0;50	38776;8	70217;5;315;39;
$GPXUP;281;09:04:55;0;50	38773;8	70207;5;313;31;
$GPXUP;281;09:04:56;0;50	38773;8	70195;5;314;36;
$GPXUP;281;09:04:57;0;50	38776;8	70182;5;314;37;
$GPXUP;281;09:04:58;0;50	38781;8	70166;5;313;35;
$GPXUP;281;09:04:59;0;50	38787;8	70153;5;312;39;
$GPXUP;281;09:05:00;0;50	38796;8	7014;5;311;47;
$GPXUP;281;09:05:01;0;50	38805;8	70128;5;310;49;
$GPXUP;281;09:05:02;0;50	38816;8	70117;5;311;53;
$GPXUP;281;09:05:03;0;50	38831;8	70111;5;313;62;
$GPXUP;281;09:05:04;0;50	38848;8	70108;5;316;68;
$GPXUP;281;09:05:05;0;50	38864;8	70106;5;317;60;
$GPXUP;281;09:05:06;0;50	38875;8	70103;5;318;42;
$GPXUP;281;09:05:07;0;50	3888;8	70091;5;317;35;
$GPXUP;281;09:05:08;0;50	3888;8	70076;5;316;37;
$GPXUP;281;09:05:09;0;50	38877;8	70061;5;313;39;
$GPXUP;281;09:05:10;0;50	38874;8	70048;5;309;30;
$GPXUP;281;09:05:11;0;50	38875;8	7005;5;309;15;
$GPXUP;281;09:05:12;0;50	3887;8	70069;5;307;35;
$GPXUP;281;09:05:13;0;50	38858;8	70112;5;308;99;
$GPXUP;281;09:05:14;0;50	38845;8	70138;5;307;91;
$GPXUP;281;09:05:15;0;50	3884;8	7016;5;307;79;
$GPXUP;281;09:05:16;0;50	38849;8	7016;5;302;72;
$GPXUP;281;09:05:17;0;50	38836;8	70194;5;299;73;
$GPXUP;281;09:05:18;0;50	38829;8	70222;5;298;73;
$GPXUP;281;09:05:19;0;50	38816;8	70247;5;297;41;
$GPXUP;281;09:05:20;0;50	38809;8	70257;5;297;57;
$GPXUP;281;09:05:21;0;50	38794;8	70268;5;298;54;
$GPXUP;281;09:05:22;0;50	38783;8	7028;5;299;54;
$GPXUP;281;09:05:23;0;50	38775;8	703;5;297;60;
$GPXUP;281;09:05:24;0;50	38763;8	70317;5;295;62;
$GPXUP;281;09:05:25;0;50	38751;8	70334;5;293;69;
$GPXUP;281;09:05:26;0;50	38737;8	7035;5;290;65;
$GPXUP;281;09:05:27;0;50	38724;8	70365;5;289;62;
$GPXUP;281;09:05:28;0;50	3871;8	70376;5;289;55;
$GPXUP;281;09:05:29;0;50	38698;8	70384;5;290;53;
$GPXUP;281;09:05:30;0;50	38684;8	70384;5;292;48;
$GPXUP;281;09:05:31;0;50	38672;8	70376;5;292;46;
$GPXUP;281;09:05:32;0;50	38662;8	70368;5;294;39;
$GPXUP;281;09:05:33;0;50	38654;8	70359;5;296;35;
$GPXUP;281;09:05:34;0;50	38647;8	70352;5;297;39;
$GPXUP;281;09:05:35;0;50	38639;8	70347;5;295;37;
$GPXUP;281;09:05:36;0;50	3863;8	70341;5;291;37;
$GPXUP;281;09:05:37;0;50	38624;8	70334;5;287;51;
$GPXUP;281;09:05:38;0;50	38611;8	70329;5;284;49;
$GPXUP;281;09:05:39;0;50	38598;8	70326;5;281;62;
$GPXUP;281;09:05:40;0;50	38582;8	7032;5;276;52;
$GPXUP;281;09:05:41;0;50	38571;8	70309;5;274;48;
$GPXUP;281;09:05:42;0;50	38561;8	70297;5;273;49;
$GPXUP;281;09:05:43;0;50	38547;8	70299;5;273;56;
$GPXUP;281;09:05:44;0;50	38534;8	70315;5;273;52;
$GPXUP;281;09:05:45;0;50	3852;8	70332;5;273;61;
$GPXUP;281;09:05:46;0;50	38508;8	7034;5;271;64;
$GPXUP;281;09:05:47;0;50	38491;8	70352;5;269;70;
$GPXUP;281;09:05:48;0;50	38474;8	7036;5;268;61;
$GPXUP;281;09:05:49;0;50	3846;8	70364;5;267;65;
$GPXUP;281;09:05:50;0;50	38444;8	70363;5;265;68;
$GPXUP;281;09:05:51;0;50	38428;8	70363;5;264;58;
$GPXUP;281;09:05:52;0;50	38413;8	70368;5;262;59;
$GPXUP;281;09:05:53;0;50	3839;8	70386;5;261;58;
$GPXUP;281;09:05:54;0;50	38375;8	70381;5;260;64;
$GPXUP;281;09:05:55;0;50	3836;8	70382;5;260;62;
$GPXUP;281;09:05:56;0;50	38345;8	70382;5;261;62;
$GPXUP;281;09:05:57;0;50	38332;8	70391;5;262;63;
$GPXUP;281;09:05:58;0;50	38317;8	70394;5;263;50;
$GPXUP;281;09:05:59;0;50	38305;8	70398;5;264;57;
$GPXUP;281;09:06:00;0;50	38291;8	70392;5;265;57;
$GPXUP;281;09:06:01;0;50	38277;8	70395;5;265;64;
$GPXUP;281;09:06:02;0;50	38265;8	70414;5;266;62;
$GPXUP;281;09:06:03;0;50	38259;8	70436;5;266;68;
$GPXUP;281;09:06:04;0;50	38246;8	7045;5;268;63;
$GPXUP;281;09:06:05;0;50	38239;8	70488;5;265;68;
$GPXUP;281;09:06:06;0;50	38227;8	70506;5;263;71;
$GPXUP;281;09:06:07;0;50	38214;8	70522;5;261;63;
$GPXUP;281;09:06:08;0;50	38203;8	70537;5;260;53;
$GPXUP;281;09:06:09;0;50	38182;8	70522;5;260;55;
$GPXUP;281;09:06:10;0;50	38172;8	70522;5;259;51;
$GPXUP;281;09:06:11;0;50	3816;8	70519;5;260;53;
$GPXUP;281;09:06:12;0;50	38146;8	70518;5;259;52;
$GPXUP;281;09:06:13;0;50	38134;8	70513;5;259;47;
$GPXUP;281;09:06:14;0;50	38122;8	70506;5;260;40;
$GPXUP;281;09:06:15;0;50	38111;8	70503;5;261;44;
$GPXUP;281;09:06:16;0;50	381;8	70501;5;261;49;
$GPXUP;281;09:06:17;0;50	38087;8	70501;5;261;49;
$GPXUP;281;09:06:18;0;50	38071;8	70508;5;261;65;
$GPXUP;281;09:06:19;0;50	38058;8	70518;5;260;65;
$GPXUP;281;09:06:20;0;50	38042;8	70532;5;259;65;
$GPXUP;281;09:06:21;0;50	38026;8	70543;5;258;70;
$GPXUP;281;09:06:22;0;50	38007;8	70552;5;258;75;
$GPXUP;281;09:06:23;0;50	37988;8	70565;5;255;84;
$GPXUP;281;09:06:24;0;50	37968;8	70576;5;255;71;
$GPXUP;281;09:06:25;0;50	3795;8	70567;5;254;68;
$GPXUP;281;09:06:26;0;50	37934;8	70566;5;255;68;
$GPXUP;281;09:06:27;0;50	37912;8	70583;5;252;84;
$GPXUP;281;09:06:28;0;50	37899;8	7059;5;252;80;
$GPXUP;281;09:06:29;0;50	37887;8	70592;5;250;50;
$GPXUP;281;09:06:30;0;50	37875;8	70588;5;250;57;
$GPXUP;281;09:06:31;0;50	37866;8	70572;5;249;58;
$GPXUP;281;09:06:32;0;50	37857;8	70556;5;249;50;
$GPXUP;281;09:06:33;0;50	37849;8	7054;5;250;52;
$GPXUP;281;09:06:34;0;50	37838;8	70525;5;251;58;
$GPXUP;281;09:06:35;0;50	37827;8	70513;5;251;52;
$GPXUP;281;09:06:36;0;50	37818;8	70528;5;246;45;
$GPXUP;281;09:06:37;0;50	37807;8	70513;5;244;47;
$GPXUP;281;09:06:38;0;50	37798;8	70502;5;243;46;
$GPXUP;281;09:06:39;0;50	37785;8	70491;5;241;52;
$GPXUP;281;09:06:40;0;50	37772;8	70476;5;240;63;
$GPXUP;281;09:06:41;0;50	37759;8	70464;5;239;62;
$GPXUP;281;09:06:42;0;50	37745;8	70452;5;238;54;
$GPXUP;281;09:06:43;0;50	3773;8	70447;5;237;56;
$GPXUP;281;09:06:44;0;50	37713;8	70453;5;236;44;
$GPXUP;281;09:06:45;0;50	37695;8	70469;5;236;76;
$GPXUP;281;09:06:46;0;50	37657;8	70469;5;238;70;
$GPXUP;281;09:06:47;0;50	37642;8	70475;5;239;69;
$GPXUP;281;09:06:48;0;50	3763;8	70481;5;239;61;
$GPXUP;281;09:06:49;0;50	37617;8	7049;5;240;55;
$GPXUP;281;09:06:50;0;50	37604;8	70499;5;240;63;
$GPXUP;281;09:06:51;0;50	37591;8	70511;5;241;61;
$GPXUP;281;09:06:52;0;50	37578;8	70522;5;242;55;
$GPXUP;281;09:06:53;0;50	37566;8	70532;5;241;55;
$GPXUP;281;09:06:54;0;50	37554;8	70544;5;241;48;
$GPXUP;281;09:06:55;0;50	37545;8	70551;5;241;48;
$GPXUP;281;09:06:56;0;50	37535;8	70557;5;241;48;
$GPXUP;281;09:06:57;0;50	37526;8	70546;5;242;35;
$GPXUP;281;09:06:58;0;50	37515;8	70539;5;241;49;
$GPXUP;281;09:06:59;0;50	37505;8	70533;5;243;41;
$GPXUP;281;09:07:00;0;50	37499;8	70518;5;243;38;
$GPXUP;281;09:07:01;0;50	37494;8	705;5;242;43;
$GPXUP;281;09:07:02;0;50	37488;8	70483;5;242;43;
$GPXUP;281;09:07:03;0;50	37486;8	70464;5;243;41;
$GPXUP;281;09:07:04;0;50	37486;8	70447;5;242;42;
$GPXUP;281;09:07:05;0;50	37489;8	70428;5;242;42;
$GPXUP;281;09:07:06;0;50	37493;8	7041;5;241;42;
$GPXUP;281;09:07:07;0;50	37496;8	70392;5;240;43;
$GPXUP;281;09:07:08;0;50	37502;8	70376;5;239;49;
$GPXUP;281;09:07:09;0;50	37504;8	70359;5;238;42;
$GPXUP;281;09:07:10;0;50	37502;8	70344;5;236;45;
$GPXUP;281;09:07:11;0;50	37492;8	7033;5;236;50;
$GPXUP;281;09:07:12;0;50	37493;8	7031;5;234;50;
$GPXUP;281;09:07:13;0;50	37492;8	7029;5;233;50;
$GPXUP;281;09:07:14;0;50	37493;8	70271;5;231;51;
$GPXUP;281;09:07:15;0;50	37491;8	70252;5;231;48;
$GPXUP;281;09:07:16;0;50	37484;8	70235;5;231;44;
$GPXUP;281;09:07:17;0;50	37481;8	70217;5;232;48;
$GPXUP;281;09:07:18;0;50	37479;8	702;5;232;48;
$GPXUP;281;09:07:19;0;50	37474;8	70183;5;231;49;
$GPXUP;281;09:07:20;0;50	37469;8	70165;5;231;51;
$GPXUP;281;09:07:21;0;50	37469;8	70146;5;231;47;
$GPXUP;281;09:07:22;0;50	37466;8	70126;5;233;54;
$GPXUP;281;09:07:23;0;50	37461;8	70108;5;233;46;
$GPXUP;281;09:07:24;0;50	37462;8	70091;5;234;52;
$GPXUP;281;09:07:25;0;50	3746;8	70071;5;236;47;
$GPXUP;281;09:07:26;0;50	3746;8	70052;5;236;53;
$GPXUP;281;09:07:27;0;50	37467;8	70032;5;236;53;
$GPXUP;281;09:07:28;0;50	37474;8	70014;5;236;55;
$GPXUP;281;09:07:29;0;50	37477;8	69993;5;235;49;
$GPXUP;281;09:07:30;0;50	37472;8	69975;5;234;39;
$GPXUP;281;09:07:31;0;50	37461;8	69968;5;235;41;
$GPXUP;281;09:07:32;0;50	37446;8	69962;5;234;58;
$GPXUP;281;09:07:33;0;50	37438;8	69953;5;234;43;
$GPXUP;281;09:07:34;0;50	37427;8	69942;5;234;50;
$GPXUP;281;09:07:35;0;50	37418;8	69925;5;235;45;
$GPXUP;281;09:07:36;0;50	37412;8	6991;5;235;45;
$GPXUP;281;09:07:37;0;50	37405;8	69893;5;234;43;
$GPXUP;281;09:07:38;0;50	37397;8	69881;5;235;41;
$GPXUP;281;09:07:39;0;50	37389;8	69871;5;236;41;
$GPXUP;281;09:07:40;0;50	37382;8	69859;5;236;37;
$GPXUP;281;09:07:41;0;50	37382;8	69844;5;236;42;
$GPXUP;281;09:07:42;0;50	37384;8	69826;5;237;37;
$GPXUP;281;09:07:43;0;50	37385;8	69812;5;238;37;
$GPXUP;281;09:07:44;0;50	37389;8	69798;5;238;48;
$GPXUP;281;09:07:45;0;50	37402;8	69791;5;238;51;
$GPXUP;281;09:07:46;0;50	37414;8	69783;5;237;43;
$GPXUP;281;09:07:47;0;50	37427;8	69782;3;0;36;
$GPXUP;281;09:07:48;0;50	37449;8	69806;5;235;49;
$GPXUP;281;09:07:49;0;50	37464;8	69847;5;236;92;
$GPXUP;281;09:07:50;0;50	3747;8	69886;5;236;84;
$GPXUP;281;09:07:51;0;50	37468;8	69921;5;235;79;
$GPXUP;281;09:07:52;0;50	3745;8	69938;5;236;62;
$GPXUP;281;09:07:53;0;50	37435;8	69942;5;235;63;
$GPXUP;281;09:07:54;0;50	37423;8	69937;5;235;65;
$GPXUP;281;09:07:55;0;50	37417;8	69918;5;235;49;
$GPXUP;281;09:07:56;0;50	37422;8	69918;5;233;40;
$GPXUP;281;09:07:57;0;50	37414;8	69908;5;232;36;
$GPXUP;281;09:07:58;0;50	37409;8	69893;5;231;35;
$GPXUP;281;09:07:59;0;50	37402;8	69877;5;232;43;
$GPXUP;281;09:08:00;0;50	37396;8	6986;5;232;39;
$GPXUP;281;09:08:01;0;50	37394;8	69843;5;232;40;
$GPXUP;281;09:08:02;0;50	37392;8	69827;5;231;41;
$GPXUP;281;09:08:03;0;50	37389;8	69811;5;231;42;
$GPXUP;281;09:08:04;0;50	37382;8	69797;5;230;45;
$GPXUP;281;09:08:05;0;50	37372;8	6979;5;230;27;
$GPXUP;281;09:08:06;0;50	37366;8	69778;5;229;43;
$GPXUP;281;09:08:07;0;50	37357;8	69765;5;230;51;
$GPXUP;281;09:08:08;0;50	37352;8	69744;5;230;49;
$GPXUP;281;09:08:09;0;50	37337;8	69725;5;227;56;
$GPXUP;281;09:08:10;0;50	37352;8	69702;5;227;59;
$GPXUP;281;09:08:11;0;50	37355;8	6968;5;225;56;
$GPXUP;281;09:08:12;0;50	37348;8	69662;5;225;49;
$GPXUP;281;09:08:13;0;50	37342;8	69645;5;223;48;
$GPXUP;281;09:08:14;0;50	3734;8	69626;5;224;53;
$GPXUP;281;09:08:15;0;50	37343;8	69604;5;224;55;
$GPXUP;281;09:08:16;0;50	37356;8	69584;5;224;52;
$GPXUP;281;09:08:17;0;50	37358;8	69564;5;225;49;
$GPXUP;281;09:08:18;0;50	37356;8	69547;5;224;49;
$GPXUP;281;09:08:19;0;50	3735;8	69528;5;224;45;
$GPXUP;281;09:08:20;0;50	3735;8	69517;5;224;45;
$GPXUP;281;09:08:21;0;50	37349;8	695;5;225;44;
$GPXUP;281;09:08:22;0;50	37352;8	69483;5;226;44;
$GPXUP;281;09:08:23;0;50	37359;8	69467;5;229;44;
$GPXUP;281;09:08:24;0;50	37361;8	69452;5;230;38;
$GPXUP;281;09:08:25;0;50	37353;8	69429;5;231;39;
$GPXUP;281;09:08:26;0;50	37355;8	69419;5;232;35;
$GPXUP;281;09:08:27;0;50	37356;8	69409;5;236;36;
$GPXUP;281;09:08:28;0;50	37356;8	69396;5;239;40;
$GPXUP;281;09:08:29;0;50	37361;8	69383;5;241;47;
$GPXUP;281;09:08:30;0;50	37369;8	69371;5;241;49;
$GPXUP;281;09:08:31;0;50	37382;8	69363;5;242;40;
$GPXUP;281;09:08:32;0;50	37399;8	69366;5;242;60;
$GPXUP;281;09:08:33;0;50	37416;8	69367;5;246;66;
$GPXUP;281;09:08:34;0;50	37435;8	69373;5;247;63;
$GPXUP;281;09:08:35;0;50	37452;8	69381;5;248;65;
$GPXUP;281;09:08:36;0;50	37469;8	69391;5;250;70;
$GPXUP;281;09:08:37;0;50	37483;8	69413;5;249;75;
$GPXUP;281;09:08:38;0;50	37495;8	69438;5;247;74;
$GPXUP;281;09:08:39;0;50	37501;8	69472;5;245;78;
$GPXUP;281;09:08:40;0;50	375;8	69502;5;244;72;
$GPXUP;281;09:08:41;0;50	37495;8	69529;5;240;68;
$GPXUP;281;09:08:42;0;50	37484;8	6955;5;234;70;
$GPXUP;281;09:08:43;0;50	37472;8	69572;5;226;70;
$GPXUP;281;09:08:44;0;50	37459;8	69592;5;221;66;
$GPXUP;281;09:08:45;0;50	37445;8	69601;5;216;62;
$GPXUP;281;09:08:46;0;50	37429;8	69599;5;213;69;
$GPXUP;281;09:08:47;0;50	37418;8	6958;5;213;46;
$GPXUP;281;09:08:48;0;50	37409;8	69561;5;213;45;
$GPXUP;281;09:08:49;0;50	37405;8	69562;5;217;44;
$GPXUP;281;09:08:50;0;50	37395;8	69546;5;217;40;
$GPXUP;281;09:08:51;0;50	3739;8	69542;5;221;41;
$GPXUP;281;09:08:52;0;50	37384;8	69524;5;223;45;
$GPXUP;281;09:08:53;0;50	37375;8	69512;5;225;40;
$GPXUP;281;09:08:54;0;50	37366;8	69516;5;227;39;
$GPXUP;281;09:08:55;0;50	3736;8	69503;5;229;33;
$GPXUP;281;09:08:56;0;50	37355;8	69491;5;233;33;
$GPXUP;281;09:08:57;0;50	37349;8	69482;5;233;26;
$GPXUP;281;09:08:58;0;50	37349;8	69468;5;233;37;
$GPXUP;281;09:08:59;0;50	37352;8	6945;5;231;45;
$GPXUP;281;09:09:00;0;50	37359;8	69434;5;232;46;
$GPXUP;281;09:09:01;0;50	37369;8	6942;5;234;48;
$GPXUP;281;09:09:02;0;50	3738;8	69407;5;237;41;
$GPXUP;281;09:09:03;0;50	37385;8	69392;5;239;39;
$GPXUP;281;09:09:04;0;50	3739;8	69382;5;239;45;
$GPXUP;281;09:09:05;0;50	374;8	69369;5;241;46;
$GPXUP;281;09:09:06;0;50	37407;8	69355;5;242;46;
$GPXUP;281;09:09:07;0;50	37414;8	69342;5;241;49;
$GPXUP;281;09:09:08;0;50	37424;8	69325;5;242;59;
$GPXUP;281;09:09:09;0;50	37435;8	69309;5;239;59;
$GPXUP;281;09:09:10;0;50	37445;8	69291;5;237;60;
$GPXUP;281;09:09:11;0;50	37453;8	69272;5;234;60;
$GPXUP;281;09:09:12;0;50	37461;8	69251;5;231;49;
$GPXUP;281;09:09:13;0;50	37456;8	69244;5;230;53;
$GPXUP;281;09:09:14;0;50	37457;8	69222;5;229;59;
$GPXUP;281;09:09:15;0;50	37447;8	69217;5;229;33;
$GPXUP;281;09:09:16;0;50	37438;8	69228;5;229;38;
$GPXUP;281;09:09:17;0;50	37426;8	6923;5;230;40;
$GPXUP;281;09:09:18;0;50	37415;8	69232;5;231;44;
$GPXUP;281;09:09:19;0;50	37402;8	6924;5;232;52;
$GPXUP;281;09:09:20;0;50	37392;8	6926;5;232;52;
$GPXUP;281;09:09:21;0;50	37384;8	69281;5;232;63;
$GPXUP;281;09:09:22;0;50	37374;8	69304;5;233;68;
$GPXUP;281;09:09:23;0;50	37368;8	6933;5;232;74;
$GPXUP;281;09:09:24;0;50	37362;8	69359;5;232;70;
$GPXUP;281;09:09:25;0;50	37353;8	69382;5;232;62;
$GPXUP;281;09:09:26;0;50	37341;8	69394;5;232;59;
$GPXUP;281;09:09:27;0;50	37328;8	69404;5;231;60;
$GPXUP;281;09:09:28;0;50	37315;8	69416;5;229;63;
$GPXUP;281;09:09:29;0;50	37304;8	69432;5;227;62;
$GPXUP;281;09:09:30;0;50	37293;8	69448;5;225;59;
$GPXUP;281;09:09:31;0;50	37278;8	69448;5;223;53;
$GPXUP;281;09:09:32;0;50	37253;8	6945;5;222;41;
$GPXUP;281;09:09:33;0;50	37248;8	69432;5;224;33;
$GPXUP;281;09:09:34;0;50	37243;8	69421;5;225;35;
$GPXUP;281;09:09:35;0;50	37238;8	6941;5;226;34;
$GPXUP;281;09:09:36;0;50	37233;8	69402;5;227;34;
$GPXUP;281;09:09:37;0;50	37216;8	69408;5;228;33;
$GPXUP;281;09:09:38;0;50	37211;8	69406;5;229;42;
$GPXUP;281;09:09:39;0;50	37203;8	69411;5;229;46;
$GPXUP;281;09:09:40;0;50	37194;8	69423;5;227;48;
$GPXUP;281;09:09:41;0;50	37184;8	69428;5;229;29;
$GPXUP;281;09:09:42;0;50	37176;8	69428;5;230;36;
$GPXUP;281;09:09:43;0;50	37166;8	69433;5;230;26;
$GPXUP;281;09:09:44;0;50	37158;8	69458;5;230;62;
$GPXUP;281;09:09:45;0;50	37155;8	69491;5;230;62;
$GPXUP;281;09:09:46;0;50	3716;8	69527;5;229;71;
$GPXUP;281;09:09:47;0;50	37174;8	69569;5;230;91;
$GPXUP;281;09:09:48;0;50	37183;8	69598;5;230;85;
$GPXUP;281;09:09:49;0;50	37196;8	69628;5;230;89;
$GPXUP;281;09:09:50;0;50	37208;8	69657;5;230;87;
$GPXUP;281;09:09:51;0;50	3722;8	69683;5;231;86;
$GPXUP;281;09:09:52;0;50	37233;8	6971;5;232;80;
$GPXUP;281;09:09:53;0;50	3724;8	69738;5;233;82;
$GPXUP;281;09:09:54;0;50	37246;8	69768;5;235;84;
$GPXUP;281;09:09:55;0;50	37251;8	69805;5;235;87;
$GPXUP;281;09:09:56;0;50	37257;8	69836;5;236;86;
$GPXUP;281;09:09:57;0;50	37266;8	69866;5;236;85;
$GPXUP;281;09:09:58;0;50	37271;8	69896;5;235;85;
$GPXUP;281;09:09:59;0;50	37268;8	6993;5;234;83;
$GPXUP;281;09:10:00;0;50	37263;8	69961;5;234;84;
$GPXUP;281;09:10:01;0;50	37257;8	69995;5;235;85;
$GPXUP;281;09:10:02;0;50	37255;8	7003;5;234;69;
$GPXUP;281;09:10:03;0;50	37244;8	70048;5;233;60;
$GPXUP;281;09:10:04;0;50	37229;8	70051;5;233;52;
$GPXUP;281;09:10:05;0;50	37214;8	70044;5;234;40;
$GPXUP;281;09:10:06;0;50	37204;8	70039;5;234;41;
$GPXUP;281;09:10:07;0;50	37193;8	70038;5;237;35;
$GPXUP;281;09:10:08;0;50	37184;8	70032;5;238;30;
$GPXUP;281;09:10:09;0;50	37177;8	70024;5;240;31;
$GPXUP;281;09:10:10;0;50	37176;8	70005;5;240;37;
$GPXUP;281;09:10:11;0;50	3718;8	69986;5;241;37;
$GPXUP;281;09:10:12;0;50	37183;8	69972;5;241;38;
$GPXUP;281;09:10:13;0;50	37186;8	69957;5;243;41;
$GPXUP;281;09:10:14;0;50	37191;8	6994;5;243;33;
$GPXUP;281;09:10:15;0;50	37192;8	69926;5;244;32;
$GPXUP;281;09:10:16;0;50	3719;8	69912;5;244;37;
$GPXUP;281;09:10:17;0;50	37192;8	69896;5;244;34;
$GPXUP;281;09:10:18;0;50	37189;8	69883;5;244;43;
$GPXUP;281;09:10:19;0;50	37181;8	69873;5;245;36;
$GPXUP;281;09:10:20;0;50	37175;8	69863;5;248;32;
$GPXUP;281;09:10:21;0;50	37172;8	69851;5;250;34;
$GPXUP;281;09:10:22;0;50	3717;8	69838;5;250;35;
$GPXUP;281;09:10:23;0;50	37168;8	69824;5;250;39;
$GPXUP;281;09:10:24;0;50	37163;8	6981;5;251;37;
$GPXUP;281;09:10:25;0;50	3716;8	69797;5;253;36;
$GPXUP;281;09:10:26;0;50	37155;8	69783;5;253;35;
$GPXUP;281;09:10:27;0;50	37154;8	69768;5;255;36;
$GPXUP;281;09:10:28;0;50	37153;8	69754;5;256;34;
$GPXUP;281;09:10:29;0;50	37151;8	69742;5;257;31;
$GPXUP;281;09:10:30;0;50	3715;8	69729;5;259;39;
$GPXUP;281;09:10:31;0;50	37156;8	69713;5;260;41;
$GPXUP;281;09:10:32;0;50	37161;8	69698;5;261;39;
$GPXUP;281;09:10:33;0;50	37163;8	69682;5;261;34;
$GPXUP;281;09:10:34;0;50	37162;8	6967;5;262;41;
$GPXUP;281;09:10:35;0;50	37169;8	69655;5;263;42;
$GPXUP;281;09:10:36;0;50	37175;8	6964;5;263;43;
$GPXUP;281;09:10:37;0;50	37177;8	69628;5;264;35;
$GPXUP;281;09:10:38;0;50	37167;8	69626;5;264;24;
$GPXUP;281;09:10:39;0;50	37158;8	69634;5;264;45;
$GPXUP;281;09:10:40;0;50	37144;8	6965;5;264;48;
$GPXUP;281;09:10:41;0;50	37132;8	69668;5;264;61;
$GPXUP;281;09:10:42;0;50	37121;8	69694;5;265;66;
$GPXUP;281;09:10:43;0;50	37118;8	69724;5;264;68;
$GPXUP;281;09:10:44;0;50	37114;8	6975;5;264;114;
$GPXUP;281;09:10:45;0;50	37113;8	69781;5;266;96;
$GPXUP;281;09:10:46;0;50	37106;8	69802;5;266;87;
$GPXUP;281;09:10:47;0;50	37096;8	6982;5;266;71;
$GPXUP;281;09:10:48;0;50	37082;8	69845;5;263;66;
$GPXUP;281;09:10:49;0;50	37069;8	69864;5;263;64;
$GPXUP;281;09:10:50;0;50	3706;8	69881;5;262;61;
$GPXUP;281;09:10:51;0;50	37051;8	69899;5;262;61;
$GPXUP;281;09:10:52;0;50	37041;8	69916;5;261;61;
$GPXUP;281;09:10:53;0;50	37031;8	69933;5;258;62;
$GPXUP;281;09:10:54;0;50	3702;8	69951;5;255;65;
$GPXUP;281;09:10:55;0;50	37008;8	6997;5;252;72;
$GPXUP;281;09:10:56;0;50	36997;8	69991;5;247;80;
$GPXUP;281;09:10:57;0;50	36985;8	70018;5;241;84;
$GPXUP;281;09:10:58;0;50	36974;8	70044;5;238;77;
$GPXUP;281;09:10:59;0;50	36963;8	70067;5;236;68;
$GPXUP;281;09:11:00;0;50	36951;8	70081;5;233;66;
$GPXUP;281;09:11:01;0;50	36938;8	70096;5;233;65;
$GPXUP;281;09:11:02;0;50	36924;8	70109;5;231;52;
$GPXUP;281;09:11:03;0;50	36912;8	70111;5;231;47;
$GPXUP;281;09:11:04;0;50	36899;8	70116;5;231;50;
$GPXUP;281;09:11:05;0;50	36888;8	70125;5;231;57;
$GPXUP;281;09:11:06;0;50	36878;8	70139;5;229;62;
$GPXUP;281;09:11:07;0;50	36865;8	70156;5;228;59;
$GPXUP;281;09:11:08;0;50	36851;8	70164;5;227;66;
$GPXUP;281;09:11:09;0;50	36837;8	70176;5;227;57;
$GPXUP;281;09:11:10;0;50	36825;8	70171;5;227;55;
$GPXUP;281;09:11:11;0;50	36812;8	7016;5;227;41;
$GPXUP;281;09:11:12;0;50	36802;8	7015;5;228;46;
$GPXUP;281;09:11:13;0;50	36793;8	70139;5;227;39;
$GPXUP;281;09:11:14;0;50	36788;8	70126;5;227;36;
$GPXUP;281;09:11:15;0;50	36787;8	70108;5;229;37;
$GPXUP;281;09:11:16;0;50	36787;8	70094;5;229;35;
$GPXUP;281;09:11:17;0;50	36788;8	70078;5;229;36;
$GPXUP;281;09:11:18;0;50	36788;8	70064;5;230;36;
$GPXUP;281;09:11:19;0;50	36788;8	7005;5;232;45;
$GPXUP;281;09:11:20;0;50	36782;8	7004;5;231;29;
$GPXUP;281;09:11:21;0;50	36776;8	70036;5;232;32;
$GPXUP;281;09:11:22;0;50	36765;8	70044;5;234;39;
$GPXUP;281;09:11:23;0;50	36754;8	7005;5;236;42;
$GPXUP;281;09:11:24;0;50	36742;8	70056;5;237;44;
$GPXUP;281;09:11:25;0;50	36732;8	7006;5;238;47;
$GPXUP;281;09:11:26;0;50	3672;8	70065;5;239;42;
$GPXUP;281;09:11:27;0;50	36709;8	70065;5;240;48;
$GPXUP;281;09:11:28;0;50	36696;8	70067;5;239;50;
$GPXUP;281;09:11:29;0;50	36682;8	7007;5;238;54;
$GPXUP;281;09:11:30;0;50	36668;8	70074;5;239;50;
$GPXUP;281;09:11:31;0;50	36655;8	70072;5;241;43;
$GPXUP;281;09:11:32;0;50	36644;8	7007;5;245;43;
$GPXUP;281;09:11:33;0;50	36634;8	70072;5;247;43;
$GPXUP;281;09:11:34;0;50	36623;8	70078;5;249;42;
$GPXUP;281;09:11:35;0;50	36613;8	70089;5;250;44;
$GPXUP;281;09:11:36;0;50	36602;8	70098;5;251;22;
$GPXUP;281;09:11:37;0;50	36597;8	70099;5;249;47;
$GPXUP;281;09:11:38;0;50	36585;8	70091;5;250;45;
$GPXUP;281;09:11:39;0;50	36576;8	70069;5;250;43;
$GPXUP;281;09:11:40;0;50	36572;8	70053;5;250;46;
$GPXUP;281;09:11:41;0;50	36565;8	70036;5;250;42;
$GPXUP;281;09:11:42;0;50	36565;8	70015;5;250;41;
$GPXUP;281;09:11:43;0;50	36552;8	70015;5;249;42;
$GPXUP;281;09:11:44;0;50	3654;8	70015;5;248;48;
$GPXUP;281;09:11:45;0;50	36528;8	70016;5;246;44;
$GPXUP;281;09:11:46;0;50	36514;8	70023;5;246;50;
$GPXUP;281;09:11:47;0;50	36501;8	7003;5;247;54;
$GPXUP;281;09:11:48;0;50	36488;8	70041;5;247;55;
$GPXUP;281;09:11:49;0;50	36475;8	70054;5;248;62;
$GPXUP;281;09:11:50;0;50	36461;8	70067;5;247;59;
$GPXUP;281;09:11:51;0;50	36448;8	70077;5;248;52;
$GPXUP;281;09:11:52;0;50	36434;8	7008;5;248;49;
$GPXUP;281;09:11:53;0;50	36422;8	70082;5;250;47;
$GPXUP;281;09:11:54;0;50	3641;8	70086;5;252;47;
$GPXUP;281;09:11:55;0;50	36399;8	7009;5;254;48;
$GPXUP;281;09:11:56;0;50	36388;8	70102;5;256;52;
$GPXUP;281;09:11:57;0;50	36378;8	70117;5;257;50;
$GPXUP;281;09:11:58;0;50	36369;8	7013;5;258;45;
$GPXUP;281;09:11:59;0;50	36359;8	70139;5;258;52;
$GPXUP;281;09:12:00;0;50	36349;8	70154;5;257;61;
$GPXUP;281;09:12:01;0;50	36342;8	70182;5;254;77;
$GPXUP;281;09:12:02;0;50	36333;8	7021;5;252;72;
$GPXUP;281;09:12:03;0;50	36325;8	70238;5;252;77;
$GPXUP;281;09:12:04;0;50	36318;8	70266;5;251;76;
$GPXUP;281;09:12:05;0;50	36315;8	70294;5;251;71;
$GPXUP;281;09:12:06;0;50	3631;8	7032;5;250;68;
$GPXUP;281;09:12:07;0;50	363;8	70344;5;250;69;
$GPXUP;281;09:12:08;0;50	3629;8	70371;5;250;75;
$GPXUP;281;09:12:09;0;50	36286;8	704;5;251;79;
$GPXUP;281;09:12:10;0;50	36284;8	70429;5;250;77;
$GPXUP;281;09:12:11;0;50	36278;8	70458;5;249;81;
$GPXUP;281;09:12:12;0;50	36273;8	70484;5;248;70;
$GPXUP;281;09:12:13;0;50	36262;8	70502;5;248;62;
$GPXUP;281;09:12:14;0;50	36251;8	70518;5;250;61;
$GPXUP;281;09:12:15;0;50	36242;8	70536;5;253;67;
$GPXUP;281;09:12:16;0;50	36233;8	70557;5;255;59;
$GPXUP;281;09:12:17;0;50	36227;8	70577;5;256;60;
$GPXUP;281;09:12:18;0;50	36219;8	70595;5;258;62;
$GPXUP;281;09:12:19;0;50	3621;8	70615;5;259;60;
$GPXUP;281;09:12:20;0;50	36198;8	70631;5;261;59;
$GPXUP;281;09:12:21;0;50	3619;8	7065;5;262;58;
$GPXUP;281;09:12:22;0;50	36179;8	70666;5;263;58;
$GPXUP;281;09:12:23;0;50	36167;8	70679;5;263;61;
$GPXUP;281;09:12:24;0;50	36156;8	70696;5;262;56;
$GPXUP;281;09:12:25;0;50	36146;8	70712;5;263;53;
$GPXUP;281;09:12:26;0;50	36135;8	70714;5;263;47;
$GPXUP;281;09:12:27;0;50	36124;8	70706;5;263;35;
$GPXUP;281;09:12:28;0;50	36114;8	70703;5;263;48;
$GPXUP;281;09:12:29;0;50	36103;8	70693;5;263;39;
$GPXUP;281;09:12:30;0;50	36099;8	70672;5;264;31;
$GPXUP;281;09:12:31;0;50	36098;8	7066;5;264;29;
$GPXUP;281;09:12:32;0;50	36098;8	70647;5;267;29;
$GPXUP;281;09:12:33;0;50	36095;8	70638;5;268;31;
$GPXUP;281;09:12:34;0;50	36089;8	70631;5;271;34;
$GPXUP;281;09:12:35;0;50	36082;8	70629;5;271;34;
$GPXUP;281;09:12:36;0;50	3607;8	70637;5;272;39;
$GPXUP;281;09:12:37;0;50	3606;8	70648;5;274;44;
$GPXUP;281;09:12:38;0;50	3605;8	7066;5;275;47;
$GPXUP;281;09:12:39;0;50	3604;8	7067;5;275;48;
$GPXUP;281;09:12:40;0;50	36031;8	70672;5;274;52;
$GPXUP;281;09:12:41;0;50	36025;8	70694;5;273;52;
$GPXUP;281;09:12:42;0;50	36016;8	70711;5;273;48;
$GPXUP;281;09:12:43;0;50	36006;8	70723;5;272;53;
$GPXUP;281;09:12:44;0;50	35994;8	70736;5;271;59;
$GPXUP;281;09:12:45;0;50	35985;8	70757;5;269;60;
$GPXUP;281;09:12:46;0;50	35975;8	70775;5;268;83;
$GPXUP;281;09:12:47;0;50	35972;8	70812;5;263;71;
$GPXUP;281;09:12:48;0;50	35962;8	70833;5;259;65;
$GPXUP;281;09:12:49;0;50	35952;8	70853;5;256;65;
$GPXUP;281;09:12:50;0;50	35942;8	70872;5;253;65;
$GPXUP;281;09:12:51;0;50	35931;8	70903;5;251;73;
$GPXUP;281;09:12:52;0;50	35922;8	70927;5;249;72;
$GPXUP;281;09:12:53;0;50	35915;8	70951;5;248;72;
$GPXUP;281;09:12:54;0;50	35908;8	70977;5;247;70;
$GPXUP;281;09:12:55;0;50	359;8	71002;5;246;71;
$GPXUP;281;09:12:56;0;50	35892;8	71026;5;244;69;
$GPXUP;281;09:12:57;0;50	35881;8	71047;5;243;68;
$GPXUP;281;09:12:58;0;50	35869;8	71064;5;242;70;
$GPXUP;281;09:12:59;0;50	35857;8	71082;5;243;59;
$GPXUP;281;09:13:00;0;50	35844;8	71096;5;248;48;
$GPXUP;281;09:13:01;0;50	35836;8	71107;5;250;55;
$GPXUP;281;09:13:02;0;50	35826;8	71126;5;253;62;
$GPXUP;281;09:13:03;0;50	35826;8	71147;5;250;64;
$GPXUP;281;09:13:04;0;50	35816;8	71167;5;250;62;
$GPXUP;281;09:13:05;0;50	35803;8	71186;5;250;67;
$GPXUP;281;09:13:06;0;50	35794;8	71209;5;249;68;
$GPXUP;281;09:13:07;0;50	35783;8	71231;5;249;66;
$GPXUP;281;09:13:08;0;50	35774;8	71252;5;248;70;
$GPXUP;281;09:13:09;0;50	35766;8	71276;5;248;70;
$GPXUP;281;09:13:10;0;50	35756;8	713;5;249;69;
$GPXUP;281;09:13:11;0;50	35747;8	71324;5;250;67;
$GPXUP;281;09:13:12;0;50	35736;8	71343;5;249;60;
$GPXUP;281;09:13:13;0;50	35722;8	71355;5;251;59;
$GPXUP;281;09:13:14;0;50	35708;8	71366;5;253;55;
$GPXUP;281;09:13:15;0;50	35697;8	71384;5;254;56;
$GPXUP;281;09:13:16;0;50	35692;8	71406;5;255;72;
$GPXUP;281;09:13:17;0;50	35686;8	71431;5;255;77;
$GPXUP;281;09:13:18;0;50	35685;8	71463;5;254;81;
$GPXUP;281;09:13:19;0;50	35682;8	71494;5;254;78;
$GPXUP;281;09:13:20;0;50	35677;8	71527;5;253;77;
$GPXUP;281;09:13:21;0;50	35672;8	71556;5;252;81;
$GPXUP;281;09:13:22;0;50	3567;8	71587;5;252;80;
$GPXUP;281;09:13:23;0;50	35666;8	71641;5;255;80;
$GPXUP;281;09:13:24;0;50	3566;8	71661;5;256;64;
$GPXUP;281;09:13:25;0;50	35649;8	71674;5;258;64;
$GPXUP;281;09:13:26;0;50	35638;8	71694;5;259;62;
$GPXUP;281;09:13:27;0;50	3563;8	71726;5;261;69;
$GPXUP;281;09:13:28;0;50	35622;8	71743;5;261;72;
$GPXUP;281;09:13:29;0;50	35611;8	71765;5;260;83;
$GPXUP;281;09:13:30;0;50	35604;8	71794;5;257;83;
$GPXUP;281;09:13:31;0;50	35594;8	71824;5;254;91;
$GPXUP;281;09:13:32;0;50	3559;8	71856;5;252;82;
$GPXUP;281;09:13:33;0;50	35586;8	71884;5;250;67;
$GPXUP;281;09:13:34;0;50	35578;8	71908;5;249;77;
$GPXUP;281;09:13:35;0;50	35567;8	71931;5;247;76;
$GPXUP;281;09:13:36;0;50	35555;8	71955;5;243;73;
$GPXUP;281;09:13:37;0;50	35543;8	71976;5;241;72;
$GPXUP;281;09:13:38;0;50	35531;8	71995;5;241;66;
$GPXUP;281;09:13:39;0;50	35518;8	71998;5;240;65;
$GPXUP;281;09:13:40;0;50	35502;8	71999;5;241;56;
$GPXUP;281;09:13:41;0;50	35506;8	72021;5;243;46;
$GPXUP;281;09:13:42;0;50	35494;8	72027;5;245;58;
$GPXUP;281;09:13:43;0;50	35483;8	7204;5;246;58;
$GPXUP;281;09:13:44;0;50	35476;8	72069;5;246;73;
$GPXUP;281;09:13:45;0;50	35473;8	72093;5;247;76;
$GPXUP;281;09:13:46;0;50	35472;8	72119;5;248;75;
$GPXUP;281;09:13:47;0;50	35473;8	72147;5;246;75;
$GPXUP;281;09:13:48;0;50	35474;8	72175;5;246;77;
$GPXUP;281;09:13:49;0;50	35473;8	72204;5;245;77;
$GPXUP;281;09:13:50;0;50	3547;8	7223;5;245;72;
$GPXUP;281;09:13:51;0;50	35463;8	72257;5;246;67;
$GPXUP;281;09:13:52;0;50	35455;8	72275;5;249;59;
$GPXUP;281;09:13:53;0;50	35446;8	72295;5;250;55;
$GPXUP;281;09:13:54;0;50	3544;8	72313;5;251;60;
$GPXUP;281;09:13:55;0;50	35431;8	72331;5;254;70;
$GPXUP;281;09:13:56;0;50	35421;8	72342;5;255;63;
$GPXUP;281;09:13:57;0;50	35413;8	72354;5;256;38;
$GPXUP;281;09:13:58;0;50	354;8	72376;5;257;52;
$GPXUP;281;09:13:59;0;50	3539;8	72383;5;259;52;
$GPXUP;281;09:14:00;0;50	35382;8	72396;5;259;57;
$GPXUP;281;09:14:01;0;50	35373;8	72415;5;260;60;
$GPXUP;281;09:14:02;0;50	35366;8	72421;5;261;93;
$GPXUP;281;09:14:03;0;50	35367;8	72459;5;262;91;
$GPXUP;281;09:14:04;0;50	35366;8	72493;5;264;88;
$GPXUP;281;09:14:05;0;50	35368;8	7252;5;265;75;
$GPXUP;281;09:14:06;0;50	35374;8	72544;5;266;82;
$GPXUP;281;09:14:07;0;50	35382;8	72574;5;264;81;
$GPXUP;281;09:14:08;0;50	35391;8	72603;5;261;84;
$GPXUP;281;09:14:09;0;50	35401;8	72631;5;266;86;
$GPXUP;281;09:14:10;0;50	35413;8	72659;5;266;81;
$GPXUP;281;09:14:11;0;50	35427;8	72684;5;267;84;
$GPXUP;281;09:14:12;0;50	35444;8	72703;5;266;118;
$GPXUP;281;09:14:13;0;50	35468;8	7272;5;269;100;
$GPXUP;281;09:14:14;0;50	3549;8	72718;5;271;75;
$GPXUP;281;09:14:15;0;50	35495;8	7269;5;272;60;
$GPXUP;281;09:14:16;0;50	35507;8	72677;5;273;49;
$GPXUP;281;09:14:17;0;50	35513;8	72659;5;273;47;
$GPXUP;281;09:14:18;0;50	35515;8	72644;5;274;48;
$GPXUP;281;09:14:19;0;50	35513;8	72632;5;274;43;
$GPXUP;281;09:14:20;0;50	35506;8	72627;5;274;32;
$GPXUP;281;09:14:21;0;50	35496;8	72638;5;274;45;
$GPXUP;281;09:14:22;0;50	3548;8	72633;5;274;55;
$GPXUP;281;09:14:23;0;50	3547;8	72648;5;272;60;
$GPXUP;281;09:14:24;0;50	35455;8	7268;5;273;70;
$GPXUP;281;09:14:25;0;50	35446;8	72691;5;273;62;
$GPXUP;281;09:14:26;0;50	35438;8	72714;5;272;59;
$GPXUP;281;09:14:27;0;50	35429;8	72736;5;272;59;
$GPXUP;281;09:14:28;0;50	3542;8	72758;5;270;65;
$GPXUP;281;09:14:29;0;50	35411;8	72781;5;267;70;
$GPXUP;281;09:14:30;0;50	35402;8	72805;5;266;72;
$GPXUP;281;09:14:31;0;50	35392;8	72827;5;263;69;
$GPXUP;281;09:14:32;0;50	35384;8	7285;5;260;76;
$GPXUP;281;09:14:33;0;50	35375;8	72869;5;259;63;
$GPXUP;281;09:14:34;0;50	35364;8	72873;5;258;58;
$GPXUP;281;09:14:35;0;50	35349;8	72886;5;258;60;
$GPXUP;281;09:14:36;0;50	35336;8	72903;5;257;70;
$GPXUP;281;09:14:37;0;50	35324;8	72927;5;256;76;
$GPXUP;281;09:14:38;0;50	35316;8	72945;5;255;66;
$GPXUP;281;09:14:39;0;50	35307;8	72969;5;255;66;
$GPXUP;281;09:14:40;0;50	35294;8	72983;5;253;59;
$GPXUP;281;09:14:41;0;50	35281;8	72993;5;256;53;
$GPXUP;281;09:14:42;0;50	35269;8	72997;5;259;49;
$GPXUP;281;09:14:43;0;50	35259;8	72999;5;263;42;
$GPXUP;281;09:14:44;0;50	3525;8	73;5;264;41;
$GPXUP;281;09:14:45;0;50	35239;8	73004;5;266;41;
$GPXUP;281;09:14:46;0;50	35228;8	73013;5;266;49;
$GPXUP;281;09:14:47;0;50	35218;8	73024;5;266;47;
$GPXUP;281;09:14:48;0;50	35208;8	73033;5;266;50;
$GPXUP;281;09:14:49;0;50	35197;8	73042;5;268;46;
$GPXUP;281;09:14:50;0;50	35187;8	73054;5;271;54;
$GPXUP;281;09:14:51;0;50	35178;8	73069;5;275;54;
$GPXUP;281;09:14:52;0;50	35168;8	73089;5;275;62;
$GPXUP;281;09:14:53;0;50	35162;8	73113;5;274;65;
$GPXUP;281;09:14:54;0;50	35156;8	73137;5;272;68;
$GPXUP;281;09:14:55;0;50	35149;8	73161;5;269;70;
$GPXUP;281;09:14:56;0;50	3514;8	73185;5;267;64;
$GPXUP;281;09:14:57;0;50	3513;8	73205;5;267;65;
$GPXUP;281;09:14:58;0;50	35124;8	73228;5;268;61;
$GPXUP;281;09:14:59;0;50	35115;8	73249;5;268;63;
$GPXUP;281;09:15:00;0;50	35109;8	73273;5;269;66;
$GPXUP;281;09:15:01;0;50	35101;8	73298;5;268;71;
$GPXUP;281;09:15:02;0;50	35096;8	73324;5;265;77;
$GPXUP;281;09:15:03;0;50	35091;8	73354;5;261;77;
$GPXUP;281;09:15:04;0;50	35084;8	73381;5;256;80;
$GPXUP;281;09:15:05;0;50	35077;8	73407;5;254;68;
$GPXUP;281;09:15:06;0;50	35067;8	73431;5;254;62;
$GPXUP;281;09:15:07;0;50	35057;8	73448;5;255;65;
$GPXUP;281;09:15:08;0;50	35045;8	73464;5;255;53;
$GPXUP;281;09:15:09;0;50	35036;8	73478;5;256;54;
$GPXUP;281;09:15:10;0;50	35027;8	73492;5;257;47;
$GPXUP;281;09:15:11;0;50	35018;8	73502;5;259;47;
$GPXUP;281;09:15:12;0;50	3501;8	7351;5;260;51;
$GPXUP;281;09:15:13;0;50	35;8	73523;5;258;50;
$GPXUP;281;09:15:14;0;50	34991;8	73538;5;256;55;
$GPXUP;281;09:15:15;0;50	34982;8	73557;5;256;60;
$GPXUP;281;09:15:16;0;50	34977;8	73579;5;254;64;
$GPXUP;281;09:15:17;0;50	34972;8	73603;5;252;66;
$GPXUP;281;09:15:18;0;50	34966;8	73626;5;249;69;
$GPXUP;281;09:15:19;0;50	34958;8	73651;5;246;61;
$GPXUP;281;09:15:20;0;50	34949;8	73671;5;241;61;
$GPXUP;281;09:15:21;0;50	34938;8	73688;5;238;69;
$GPXUP;281;09:15:22;0;50	3493;8	73712;5;234;79;
$GPXUP;281;09:15:23;0;50	34926;8	73746;5;231;76;
$GPXUP;281;09:15:24;0;50	34921;8	73777;5;228;80;
$GPXUP;281;09:15:25;0;50	34917;8	7381;5;225;79;
$GPXUP;281;09:15:26;0;50	34914;8	73841;5;221;79;
$GPXUP;281;09:15:27;0;50	34911;8	73871;5;216;82;
$GPXUP;281;09:15:28;0;50	34907;8	73902;5;214;82;
$GPXUP;281;09:15:29;0;50	34902;8	73934;5;211;80;
$GPXUP;281;09:15:30;0;50	34898;8	73966;5;210;76;
$GPXUP;281;09:15:31;0;50	3489;8	73993;5;210;84;
$GPXUP;281;09:15:32;0;50	34886;8	74024;5;209;70;
$GPXUP;281;09:15:33;0;50	3488;8	7405;5;208;69;
$GPXUP;281;09:15:34;0;50	34873;8	74074;5;207;70;
$GPXUP;281;09:15:35;0;50	34866;8	741;5;206;79;
$GPXUP;281;09:15:36;0;50	34855;8	74141;5;203;80;
$GPXUP;281;09:15:37;0;50	34849;8	74166;5;198;78;
$GPXUP;281;09:15:38;0;50	34842;8	74186;5;194;66;
$GPXUP;281;09:15:39;0;50	34833;8	74205;5;193;63;
$GPXUP;281;09:15:40;0;50	34826;8	74226;5;193;59;
$GPXUP;281;09:15:41;0;50	34818;8	74242;5;193;59;
$GPXUP;281;09:15:42;0;50	34806;8	74257;5;192;55;
$GPXUP;281;09:15:43;0;50	34796;8	74271;5;192;56;
$GPXUP;281;09:15:44;0;50	34787;8	7429;5;193;62;
$GPXUP;281;09:15:45;0;50	3478;8	7431;5;191;66;
$GPXUP;281;09:15:46;0;50	34774;8	74335;5;189;70;
$GPXUP;281;09:15:47;0;50	34768;8	74362;5;187;70;
$GPXUP;281;09:15:48;0;50	34759;8	74384;5;184;74;
$GPXUP;281;09:15:49;0;50	34744;8	7442;5;181;75;
$GPXUP;281;09:15:50;0;50	34735;8	74446;5;178;77;
$GPXUP;281;09:15:51;0;50	34726;8	7447;5;174;78;
$GPXUP;281;09:15:52;0;50	34712;8	74492;5;169;84;
$GPXUP;281;09:15:53;0;50	34704;8	74519;5;166;79;
$GPXUP;281;09:15:54;0;50	34691;8	74541;5;165;73;
$GPXUP;281;09:15:55;0;50	34678;8	74558;5;168;67;
$GPXUP;281;09:15:56;0;50	34666;8	74574;5;171;63;
$GPXUP;281;09:15:57;0;50	34655;8	74578;5;169;58;
$GPXUP;281;09:15:58;0;50	34646;8	74596;5;169;60;
$GPXUP;281;09:15:59;0;50	34632;8	74609;5;168;50;
$GPXUP;281;09:16:00;0;50	34622;8	74618;5;167;49;
$GPXUP;281;09:16:01;0;50	34611;8	74619;5;169;48;
$GPXUP;281;09:16:02;0;50	34601;8	74618;5;173;40;
$GPXUP;281;09:16:03;0;50	34595;8	74612;5;177;37;
$GPXUP;281;09:16:04;0;50	34588;8	74605;5;181;31;
$GPXUP;281;09:16:05;0;50	34581;8	74604;5;184;41;
$GPXUP;281;09:16:06;0;50	34572;8	74615;5;186;44;
$GPXUP;281;09:16:07;0;50	34562;8	74629;5;187;49;
$GPXUP;281;09:16:08;0;50	34551;8	74643;5;185;51;
$GPXUP;281;09:16:09;0;50	34541;8	74654;5;185;47;
$GPXUP;281;09:16:10;0;50	3453;8	74662;5;183;49;
$GPXUP;281;09:16:11;0;50	3452;8	74673;5;183;53;
$GPXUP;281;09:16:12;0;50	3451;8	74689;5;184;57;
$GPXUP;281;09:16:13;0;50	34502;8	74707;5;181;57;
$GPXUP;281;09:16:14;0;50	34492;8	74724;5;179;65;
$GPXUP;281;09:16:15;0;50	34481;8	74742;5;175;66;
$GPXUP;281;09:16:16;0;50	3447;8	74761;5;169;67;
$GPXUP;281;09:16:17;0;50	34457;8	74778;5;164;69;
$GPXUP;281;09:16:18;0;50	34443;8	74791;5;159;66;
$GPXUP;281;09:16:19;0;50	34429;8	74796;5;154;54;
$GPXUP;281;09:16:20;0;50	34403;8	74806;5;152;53;
$GPXUP;281;09:16:21;0;50	34378;8	74828;5;154;47;
$GPXUP;281;09:16:22;0;50	34374;8	74813;5;156;47;
$GPXUP;281;09:16:23;0;50	34368;8	74812;5;156;45;
$GPXUP;281;09:16:24;0;50	34359;8	74813;5;158;48;
$GPXUP;281;09:16:25;0;50	3435;8	7482;5;156;52;
$GPXUP;281;09:16:26;0;50	34338;8	74824;5;155;50;
$GPXUP;281;09:16:27;0;50	34326;8	74823;5;154;42;
$GPXUP;281;09:16:28;0;50	34316;8	74817;5;155;42;
$GPXUP;281;09:16:29;0;50	34304;8	74814;5;157;48;
$GPXUP;281;09:16:30;0;50	34292;8	74816;5;158;47;
$GPXUP;281;09:16:31;0;50	34282;8	74823;5;157;46;
$GPXUP;281;09:16:32;0;50	34273;8	74834;5;156;47;
$GPXUP;281;09:16:33;0;50	34265;8	74847;5;153;52;
$GPXUP;281;09:16:34;0;50	34254;8	74857;5;152;66;
$GPXUP;281;09:16:35;0;50	34239;8	74857;5;151;46;
$GPXUP;281;09:16:36;0;50	34229;8	74873;5;154;56;
$GPXUP;281;09:16:37;0;50	34216;8	74874;5;154;53;
$GPXUP;281;09:16:38;0;50	34204;8	74884;5;155;52;
$GPXUP;281;09:16:39;0;50	34195;8	74894;5;154;49;
$GPXUP;281;09:16:40;0;50	34184;8	74903;5;155;40;
$GPXUP;281;09:16:41;0;50	34176;8	74907;5;156;42;
$GPXUP;281;09:16:42;0;50	34166;8	74913;5;154;45;
$GPXUP;281;09:16:43;0;50	34156;8	74928;5;153;61;
$GPXUP;281;09:16:44;0;50	34151;8	7495;5;152;61;
$GPXUP;281;09:16:45;0;50	34146;8	74972;5;151;57;
$GPXUP;281;09:16:46;0;50	34141;8	74991;5;149;59;
$GPXUP;281;09:16:47;0;50	34131;8	75008;5;150;46;
$GPXUP;281;09:16:48;0;50	3412;8	75016;5;151;47;
$GPXUP;281;09:16:49;0;50	34108;8	75014;5;152;44;
$GPXUP;281;09:16:50;0;50	34097;8	7501;5;156;40;
$GPXUP;281;09:16:51;0;50	34088;8	75009;5;157;36;
$GPXUP;281;09:16:52;0;50	34079;8	75008;5;158;35;
$GPXUP;281;09:16:53;0;50	3407;8	75008;5;159;41;
$GPXUP;281;09:16:54;0;50	34061;8	7502;5;158;47;
$GPXUP;281;09:16:55;0;50	34053;8	75043;5;158;60;
$GPXUP;281;09:16:56;0;50	3405;8	75067;5;158;61;
$GPXUP;281;09:16:57;0;50	34048;8	75088;5;159;53;
$GPXUP;281;09:16:58;0;50	34039;8	751;5;162;59;
$GPXUP;281;09:16:59;0;50	34032;8	75115;5;163;44;
$GPXUP;281;09:17:00;0;50	34021;8	75119;5;165;47;
$GPXUP;281;09:17:01;0;50	3401;8	75128;5;168;46;
$GPXUP;281;09:17:02;0;50	34001;8	75144;5;171;52;
$GPXUP;281;09:17:03;0;50	33995;8	75166;5;172;58;
$GPXUP;281;09:17:04;0;50	33994;8	75188;5;172;68;
$GPXUP;281;09:17:05;0;50	33997;8	75217;5;172;78;
$GPXUP;281;09:17:06;0;50	33999;8	75247;5;174;69;
$GPXUP;281;09:17:07;0;50	34;8	75272;5;180;58;
$GPXUP;281;09:17:08;0;50	34;8	75293;5;183;58;
$GPXUP;281;09:17:09;0;50	33997;8	75312;5;183;55;
$GPXUP;281;09:17:10;0;50	33992;8	75328;5;183;55;
$GPXUP;281;09:17:11;0;50	33984;8	75348;5;181;64;
$GPXUP;281;09:17:12;0;50	33977;8	75372;5;179;65;
$GPXUP;281;09:17:13;0;50	3397;8	75394;5;179;62;
$GPXUP;281;09:17:14;0;50	33962;8	75416;5;180;63;
$GPXUP;281;09:17:15;0;50	33954;8	75437;5;179;67;
$GPXUP;281;09:17:16;0;50	33948;8	75462;5;179;66;
$GPXUP;281;09:17:17;0;50	3394;8	75484;5;178;66;
$GPXUP;281;09:17:18;0;50	33928;8	75502;5;177;54;
$GPXUP;281;09:17:19;0;50	33915;8	75506;5;181;55;
$GPXUP;281;09:17:20;0;50	33903;8	75509;5;184;49;
$GPXUP;281;09:17:21;0;50	33892;8	7551;5;186;48;
$GPXUP;281;09:17:22;0;50	33879;8	75515;5;184;50;
$GPXUP;281;09:17:23;0;50	33866;8	7552;5;184;49;
$GPXUP;281;09:17:24;0;50	33855;8	75523;5;185;44;
$GPXUP;281;09:17:25;0;50	33845;8	75518;5;185;42;
$GPXUP;281;09:17:26;0;50	33835;8	7551;5;188;42;
$GPXUP;281;09:17:27;0;50	33826;8	75504;5;191;37;
$GPXUP;281;09:17:28;0;50	33818;8	75499;5;195;36;
$GPXUP;281;09:17:29;0;50	33811;8	7549;5;199;35;
$GPXUP;281;09:17:30;0;50	33803;8	7549;5;201;33;
$GPXUP;281;09:17:31;0;50	33793;8	75497;5;201;41;
$GPXUP;281;09:17:32;0;50	33786;8	75511;5;199;52;
$GPXUP;281;09:17:33;0;50	33778;8	75531;5;198;59;
$GPXUP;281;09:17:34;0;50	33769;8	75551;5;196;58;
$GPXUP;281;09:17:35;0;50	33759;8	75569;5;195;57;
$GPXUP;281;09:17:36;0;50	33749;8	75584;5;195;58;
$GPXUP;281;09:17:37;0;50	33737;8	75594;5;195;56;
$GPXUP;281;09:17:38;0;50	33723;8	75592;5;195;56;
$GPXUP;281;09:17:39;0;50	33711;8	75593;5;197;50;
$GPXUP;281;09:17:40;0;50	33698;8	75586;5;199;48;
$GPXUP;281;09:17:41;0;50	33687;8	75575;5;202;45;
$GPXUP;281;09:17:42;0;50	33677;8	75571;5;203;51;
$GPXUP;281;09:17:43;0;50	33664;8	75566;5;206;48;
$GPXUP;281;09:17:44;0;50	33653;8	75562;5;207;46;
$GPXUP;281;09:17:45;0;50	33641;8	75564;5;208;46;
$GPXUP;281;09:17:46;0;50	33631;8	75576;5;209;54;
$GPXUP;281;09:17:47;0;50	33623;8	75596;5;209;60;
$GPXUP;281;09:17:48;0;50	33614;8	75628;5;207;63;
$GPXUP;281;09:17:49;0;50	33605;8	7565;5;205;63;
$GPXUP;281;09:17:50;0;50	33595;8	75667;5;204;62;
$GPXUP;281;09:17:51;0;50	33583;8	75679;5;203;50;
$GPXUP;281;09:17:52;0;50	3357;8	75679;5;206;51;
$GPXUP;281;09:17:53;0;50	3356;8	75681;5;208;45;
$GPXUP;281;09:17:54;0;50	33548;8	75685;5;207;43;
$GPXUP;281;09:17:55;0;50	33538;8	75685;5;205;45;
$GPXUP;281;09:17:56;0;50	33528;8	75684;5;205;41;
$GPXUP;281;09:17:57;0;50	33518;8	75681;5;206;41;
$GPXUP;281;09:17:58;0;50	33507;8	75684;5;206;43;
$GPXUP;281;09:17:59;0;50	33491;8	75703;5;206;50;
$GPXUP;281;09:18:00;0;50	3348;8	75708;5;207;42;
$GPXUP;281;09:18:01;0;50	3347;8	75702;5;207;42;
$GPXUP;281;09:18:02;0;50	33462;8	75696;5;208;42;
$GPXUP;281;09:18:03;0;50	33453;8	75692;5;209;42;
$GPXUP;281;09:18:04;0;50	33442;8	7569;5;208;37;
$GPXUP;281;09:18:05;0;50	33433;8	75689;5;207;41;
$GPXUP;281;09:18:06;0;50	33422;8	75687;5;207;44;
$GPXUP;281;09:18:07;0;50	33411;8	75689;5;207;49;
$GPXUP;281;09:18:08;0;50	33399;8	75693;5;205;45;
$GPXUP;281;09:18:09;0;50	33388;8	75694;5;205;44;
$GPXUP;281;09:18:10;0;50	33376;8	75693;5;206;44;
$GPXUP;281;09:18:11;0;50	33365;8	75696;5;206;48;
$GPXUP;281;09:18:12;0;50	33353;8	75704;5;205;44;
$GPXUP;281;09:18:13;0;50	33342;8	75701;5;205;35;
$GPXUP;281;09:18:14;0;50	33336;8	75692;5;206;32;
$GPXUP;281;09:18:15;0;50	33329;8	75687;5;207;37;
$GPXUP;281;09:18:16;0;50	33319;8	75689;5;208;42;
$GPXUP;281;09:18:17;0;50	3331;8	757;5;210;49;
$GPXUP;281;09:18:18;0;50	33302;8	75718;5;210;54;
$GPXUP;281;09:18:19;0;50	33294;8	75734;5;209;54;
$GPXUP;281;09:18:20;0;50	33284;8	75747;5;208;54;
$GPXUP;281;09:18:21;0;50	33272;8	7575;5;206;47;
$GPXUP;281;09:18:22;0;50	33259;8	75752;5;207;45;
$GPXUP;281;09:18:23;0;50	33248;8	75751;5;209;41;
$GPXUP;281;09:18:24;0;50	33238;8	75753;5;211;40;
$GPXUP;281;09:18:25;0;50	3323;8	75758;5;211;44;
$GPXUP;281;09:18:26;0;50	33222;8	75773;5;211;47;
$GPXUP;281;09:18:27;0;50	3321;8	75795;5;208;50;
$GPXUP;281;09:18:28;0;50	33198;8	75805;5;207;52;
$GPXUP;281;09:18:29;0;50	33186;8	75816;5;208;49;
$GPXUP;281;09:18:30;0;50	33176;8	75824;5;209;43;
$GPXUP;281;09:18:31;0;50	33166;8	75827;5;211;46;
$GPXUP;281;09:18:32;0;50	33154;8	75832;5;214;44;
$GPXUP;281;09:18:33;0;50	33144;8	75833;5;217;48;
$GPXUP;281;09:18:34;0;50	33136;8	75847;5;216;55;
$GPXUP;281;09:18:35;0;50	33128;8	75865;5;214;60;
$GPXUP;281;09:18:36;0;50	33119;8	75882;5;212;55;
$GPXUP;281;09:18:37;0;50	3311;8	7589;5;212;52;
$GPXUP;281;09:18:38;0;50	33099;8	75899;5;213;44;
$GPXUP;281;09:18:39;0;50	3309;8	75904;5;213;43;
$GPXUP;281;09:18:40;0;50	33079;8	75907;5;214;46;
$GPXUP;281;09:18:41;0;50	33068;8	75913;5;214;49;
$GPXUP;281;09:18:42;0;50	33058;8	75922;5;216;46;
$GPXUP;281;09:18:43;0;50	33046;8	75926;5;218;42;
$GPXUP;281;09:18:44;0;50	33035;8	75925;5;220;45;
$GPXUP;281;09:18:45;0;50	33023;8	75938;5;220;40;
$GPXUP;281;09:18:46;0;50	33014;8	75948;5;220;48;
$GPXUP;281;09:18:47;0;50	33005;8	7596;5;220;51;
$GPXUP;281;09:18:48;0;50	32996;8	75976;5;217;54;
$GPXUP;281;09:18:49;0;50	32985;8	75992;5;215;57;
$GPXUP;281;09:18:50;0;50	32976;8	76001;5;215;53;
$GPXUP;281;09:18:51;0;50	32966;8	76011;5;215;47;
$GPXUP;281;09:18:52;0;50	32955;8	76016;5;215;48;
$GPXUP;281;09:18:53;0;50	32944;8	76022;5;217;49;
$GPXUP;281;09:18:54;0;50	32932;8	7603;5;218;48;
$GPXUP;281;09:18:55;0;50	3292;8	76031;5;220;46;
$GPXUP;281;09:18:56;0;50	32908;8	76033;5;221;46;
$GPXUP;281;09:18:57;0;50	32898;8	7603;5;224;40;
$GPXUP;281;09:18:58;0;50	32888;8	76029;5;226;41;
$GPXUP;281;09:18:59;0;50	32879;8	76033;5;226;43;
$GPXUP;281;09:19:00;0;50	32868;8	76042;5;226;48;
$GPXUP;281;09:19:01;0;50	32858;8	76059;5;225;57;
$GPXUP;281;09:19:02;0;50	32851;8	76081;5;222;57;
$GPXUP;281;09:19:03;0;50	32844;8	76101;5;221;56;
$GPXUP;281;09:19:04;0;50	32834;8	76118;5;218;57;
$GPXUP;281;09:19:05;0;50	3282;8	7614;5;215;57;
$GPXUP;281;09:19:06;0;50	32807;8	76146;5;213;55;
$GPXUP;281;09:19:07;0;50	32793;8	76151;5;214;47;
$GPXUP;281;09:19:08;0;50	32782;8	76147;5;217;48;
$GPXUP;281;09:19:09;0;50	3277;8	7614;5;220;46;
$GPXUP;281;09:19:10;0;50	32759;8	76138;5;221;49;
$GPXUP;281;09:19:11;0;50	32744;8	76149;5;222;46;
$GPXUP;281;09:19:12;0;50	32734;8	76153;5;221;45;
$GPXUP;281;09:19:13;0;50	32724;8	76153;5;221;46;
$GPXUP;281;09:19:14;0;50	32715;8	7616;5;220;49;
$GPXUP;281;09:19:15;0;50	32705;8	76174;5;219;52;
$GPXUP;281;09:19:16;0;50	32696;8	762;5;217;53;
$GPXUP;281;09:19:17;0;50	32688;8	76215;5;216;50;
$GPXUP;281;09:19:18;0;50	32679;8	76225;5;214;49;
$GPXUP;281;09:19:19;0;50	32671;8	76239;5;213;55;
$GPXUP;281;09:19:20;0;50	32662;8	76252;5;212;54;
$GPXUP;281;09:19:21;0;50	32651;8	76257;5;212;46;
$GPXUP;281;09:19:22;0;50	32639;8	76253;5;216;42;
$GPXUP;281;09:19:23;0;50	3263;8	76246;5;219;37;
$GPXUP;281;09:19:24;0;50	32622;8	76242;5;220;36;
$GPXUP;281;09:19:25;0;50	32614;8	76244;5;221;38;
$GPXUP;281;09:19:26;0;50	32605;8	76254;5;221;37;
$GPXUP;281;09:19:27;0;50	32598;8	76266;5;222;39;
$GPXUP;281;09:19:28;0;50	32592;8	76279;5;221;45;
$GPXUP;281;09:19:29;0;50	32588;8	76298;5;219;50;
$GPXUP;281;09:19:30;0;50	32583;8	76317;5;218;57;
$GPXUP;281;09:19:31;0;50	32583;8	76343;5;217;59;
$GPXUP;281;09:19:32;0;50	32583;8	76371;5;218;66;
$GPXUP;281;09:19:33;0;50	32585;8	76399;5;217;64;
$GPXUP;281;09:19:34;0;50	32589;8	76423;5;219;58;
$GPXUP;281;09:19:35;0;50	32591;8	76445;5;219;61;
$GPXUP;281;09:19:36;0;50	32589;8	76468;5;218;59;
$GPXUP;281;09:19:37;0;50	32587;8	7649;5;217;58;
$GPXUP;281;09:19:38;0;50	32583;8	76514;5;216;55;
$GPXUP;281;09:19:39;0;50	32573;8	76528;5;216;49;
$GPXUP;281;09:19:40;0;50	32563;8	76534;5;215;43;
$GPXUP;281;09:19:41;0;50	32553;8	76539;5;218;39;
$GPXUP;281;09:19:42;0;50	32545;8	76549;5;220;39;
$GPXUP;281;09:19:43;0;50	32537;8	76556;5;221;33;
$GPXUP;281;09:19:44;0;50	3253;8	76566;5;222;40;
$GPXUP;281;09:19:45;0;50	32522;8	76575;5;222;42;
$GPXUP;281;09:19:46;0;50	32515;8	76588;5;222;43;
$GPXUP;281;09:19:47;0;50	32506;8	76597;5;221;44;
$GPXUP;281;09:19:48;0;50	32496;8	76611;5;220;49;
$GPXUP;281;09:19:49;0;50	32487;8	76625;5;219;47;
$GPXUP;281;09:19:50;0;50	32478;8	7664;5;218;52;
$GPXUP;281;09:19:51;0;50	32471;8	76656;5;216;49;
$GPXUP;281;09:19:52;0;50	3246;8	76664;5;214;48;
$GPXUP;281;09:19:53;0;50	32448;8	76671;5;213;51;
$GPXUP;281;09:19:54;0;50	32435;8	76676;5;213;43;
$GPXUP;281;09:19:55;0;50	32426;8	76678;5;213;42;
$GPXUP;281;09:19:56;0;50	32416;8	7668;5;214;41;
$GPXUP;281;09:19:57;0;50	32407;8	76689;5;214;43;
$GPXUP;281;09:19:58;0;50	32398;8	76706;5;214;46;
$GPXUP;281;09:19:59;0;50	32389;8	76718;5;213;47;
$GPXUP;281;09:20:00;0;50	32379;8	76726;5;212;47;
$GPXUP;281;09:20:01;0;50	32366;8	76726;5;212;46;
$GPXUP;281;09:20:02;0;50	32355;8	76722;5;213;42;
$GPXUP;281;09:20:03;0;50	32345;8	76714;5;214;43;
$GPXUP;281;09:20:04;0;50	32334;8	76709;5;216;42;
$GPXUP;281;09:20:05;0;50	32324;8	76704;5;217;40;
$GPXUP;281;09:20:06;0;50	32314;8	76702;5;218;42;
$GPXUP;281;09:20:07;0;50	32304;8	76698;5;217;42;
$GPXUP;281;09:20:08;0;50	32296;8	76686;5;215;43;
$GPXUP;281;09:20:09;0;50	3229;8	76674;5;213;26;
$GPXUP;281;09:20:10;0;50	3229;8	76669;5;211;14;
$GPXUP;281;09:20:11;0;50	3229;8	76666;5;211;0;
$GPXUP;281;09:20:12;0;50	32291;8	76666;5;210;0;
$GPXUP;281;09:20:13;0;50	32291;8	76666;5;210;0;
$GPXUP;281;09:20:14;0;50	32291;8	76666;5;210;0;
$GPXUP;281;09:20:15;0;50	32291;8	76666;5;210;0;
$GPXUP;281;09:20:16;0;50	3229;8	76666;5;211;0;
$GPXUP;281;09:20:17;0;50	32291;8	76666;5;211;0;
$GPXUP;281;09:20:18;0;50	32291;8	76666;5;211;0;
$GPXUP;281;09:20:19;0;50	32291;8	76666;5;211;0;
$GPXUP;281;09:20:20;0;50	32291;8	76666;5;211;0;
$GPXUP;281;09:20:21;0;50	32291;8	76666;5;211;0;
$GPXUP;281;09:20:22;0;50	32291;8	76666;5;211;0;
$GPXUP;281;09:20:23;0;50	32291;8	76666;5;211;0;
$GPXUP;281;09:20:24;0;50	32292;8	76666;5;212;0;
$GPXUP;281;09:20:25;0;50	32292;8	76666;5;212;0;
$GPXUP;281;09:20:26;0;50	32292;8	76666;5;212;0;
$GPXUP;281;09:20:27;0;50	32292;8	76666;5;212;0;
$GPXUP;281;09:20:28;0;50	32292;8	76666;5;212;0;
$GPXUP;281;09:20:29;0;50	32292;8	76666;5;212;0;
$GPXUP;281;09:20:30;0;50	32292;8	76666;5;212;0;
$GPXUP;281;09:20:31;0;50	32292;8	76666;5;212;0;
$GPXUP;281;09:20:32;0;50	32292;8	76666;5;212;0;
$GPXUP;281;09:20:33;0;50	32291;8	76667;5;213;0;
$GPXUP;281;09:20:34;0;50	32291;8	76667;5;213;0;
$GPXUP;281;09:20:35;0;50	32291;8	76667;5;213;0;
$GPXUP;281;09:20:36;0;50	32291;8	76667;5;213;0;
$GPXUP;281;09:20:37;0;50	32291;8	76667;5;213;0;
$GPXUP;281;09:20:38;0;50	32291;8	76667;3;0;0;
$GPXUP;281;09:20:39;0;50	32291;8	76667;3;0;0;
$GPXUP;281;09:20:40;0;50	32291;8	76667;3;0;0;
$GPXUP;281;09:20:41;0;50	32291;8	76667;5;213;0;
$GPXUP;281;09:20:42;0;50	32291;8	76667;5;213;0;
$GPXUP;281;09:20:43;0;50	32291;8	76667;5;213;0;
$GPXUP;281;09:20:44;0;50	32291;8	76667;5;213;0;
$GPXUP;281;09:20:45;0;50	32292;8	76668;5;212;0;
$GPXUP;281;09:20:46;0;50	32292;8	76668;5;212;0;
$GPXUP;281;09:20:47;0;50	32292;8	76668;5;212;0;
$GPXUP;281;09:20:48;0;50	32292;8	76668;5;212;0;
$GPXUP;281;09:20:49;0;50	32291;8	76669;5;212;0;
$GPXUP;281;09:20:50;0;50	32291;8	76669;5;212;0;
$GPXUP;281;09:20:51;0;50	32291;8	76669;5;212;0;
$GPXUP;281;09:20:52;0;50	32291;8	76669;5;212;0;
$GPXUP;281;09:20:53;0;50	32291;8	76669;5;212;0;
$GPXUP;281;09:20:54;0;50	32291;8	76669;5;212;0;
$GPXUP;281;09:20:55;0;50	32291;8	76669;5;212;0;
$GPXUP;281;09:20:56;0;50	32291;8	76669;5;212;0;
$GPXUP;281;09:20:57;0;50	32291;8	76669;5;212;0;
$GPXUP;281;09:20:58;0;50	32291;8	76669;5;212;0;
$GPXUP;281;09:20:59;0;50	32291;8	76669;5;212;0;
$GPXUP;281;09:21:00;0;50	32291;8	7667;5;212;0;
$GPXUP;281;09:21:01;0;50	32291;8	7667;5;212;0;
$GPXUP;281;09:21:02;0;50	32291;8	7667;5;212;0;
$GPXUP;281;09:21:03;0;50	32291;8	7667;5;212;0;
$GPXUP;281;09:21:04;0;50	32291;8	7667;5;212;0;
$GPXUP;281;09:21:05;0;50	32291;8	7667;5;212;0;
$GPXUP;281;09:21:06;0;50	32291;8	7667;5;212;0;
$GPXUP;281;09:21:07;0;50	32291;8	7667;5;212;0;
$GPXUP;281;09:21:08;0;50	32291;8	7667;5;212;0;
$GPXUP;281;09:21:09;0;50	32291;8	7667;5;212;0;
$GPXUP;281;09:21:10;0;50	32291;8	7667;5;212;0;
$GPXUP;281;09:21:11;0;50	32291;8	7667;5;212;0;
$GPXUP;281;09:21:12;0;50	32291;8	7667;5;212;0;
$GPXUP;281;09:21:13;0;50	32291;8	7667;5;212;0;
$GPXUP;281;09:21:14;0;50	32291;8	7667;5;212;0;
$GPXUP;281;09:21:15;0;50	32291;8	7667;5;212;0;
$GPXUP;281;09:21:16;0;50	32291;8	7667;5;212;0;
$GPXUP;281;09:21:17;0;50	32291;8	7667;5;212;0;
$GPXUP;281;09:21:18;0;50	32291;8	76672;5;212;0;
$GPXUP;281;09:21:19;0;50	32291;8	76672;5;212;0;
$GPXUP;281;09:21:20;0;50	32291;8	76672;5;212;0;
$GPXUP;281;09:21:21;0;50	3229;8	76672;5;213;0;
$GPXUP;281;09:21:22;0;50	3229;8	76672;5;213;0;
$GPXUP;281;09:21:23;0;50	3229;8	76672;5;213;0;
$GPXUP;281;09:21:24;0;50	3229;8	76672;5;213;0;
$GPXUP;281;09:21:25;0;50	3229;8	76672;5;213;0;
$GPXUP;281;09:21:26;0;50	3229;8	76672;5;213;0;
$GPXUP;281;09:21:27;0;50	32291;8	76673;5;214;0;
$GPXUP;281;09:21:28;0;50	32291;8	76673;5;214;0;
$GPXUP;281;09:21:29;0;50	3229;8	76673;5;215;0;
$GPXUP;281;09:21:30;0;50	3229;8	76673;5;215;0;
$GPXUP;281;09:21:31;0;50	3229;8	76673;5;215;0;
$GPXUP;281;09:21:32;0;50	3229;8	76673;5;215;0;
$GPXUP;281;09:21:33;0;50	3229;8	76674;5;215;0;
$GPXUP;281;09:21:34;0;50	3229;8	76674;5;215;0;
$GPXUP;281;09:21:35;0;50	3229;8	76674;5;215;0;
$GPXUP;281;09:21:36;0;50	3229;8	76674;5;215;0;
$GPXUP;281;09:21:37;0;50	3229;8	76674;5;215;0;
$GPXUP;281;09:21:38;0;50	3229;8	76674;5;215;0;
$GPXUP;281;09:21:39;0;50	3229;8	76674;5;215;0;
$GPXUP;281;09:21:40;0;50	3229;8	76674;5;215;0;
$GPXUP;281;09:21:41;0;50	3229;8	76674;5;215;0;
$GPXUP;281;09:21:42;0;50	3229;8	76674;5;215;0;
$GPXUP;281;09:21:43;0;50	3229;8	76674;5;216;0;
$GPXUP;281;09:21:44;0;50	32289;8	76674;5;217;0;
$GPXUP;281;09:21:45;0;50	32289;8	76674;5;217;0;
$GPXUP;281;09:21:46;0;50	32289;8	76674;5;217;0;
$GPXUP;281;09:21:47;0;50	32289;8	76674;5;217;0;
$GPXUP;281;09:21:48;0;50	32289;8	76674;5;217;0;
$GPXUP;281;09:21:49;0;50	32289;8	76674;5;217;0;
$GPXUP;281;09:21:50;0;50	32289;8	76674;5;217;0;
$GPXUP;281;09:21:51;0;50	32289;8	76674;5;217;0;
$GPXUP;281;09:21:52;0;50	32289;8	76674;5;217;0;
$GPXUP;281;09:21:53;0;50	32289;8	76674;5;217;0;
$GPXUP;281;09:21:54;0;50	3229;8	76674;5;217;0;
$GPXUP;281;09:21:55;0;50	3229;8	76675;5;218;0;
$GPXUP;281;09:21:56;0;50	3229;8	76675;5;218;0;
$GPXUP;281;09:21:57;0;50	3229;8	76675;5;218;0;
$GPXUP;281;09:21:58;0;50	3229;8	76675;5;218;0;
$GPXUP;281;09:21:59;0;50	3229;8	76675;5;218;0;
$GPXUP;281;09:22:00;0;50	3229;8	76675;5;218;0;
$GPXUP;281;09:22:01;0;50	3229;8	76675;5;218;0;
$GPXUP;281;09:22:02;0;50	3229;8	76675;5;218;0;
$GPXUP;281;09:22:03;0;50	3229;8	76675;5;218;0;
$GPXUP;281;09:22:04;0;50	3229;8	76675;5;218;0;
$GPXUP;281;09:22:05;0;50	3229;8	76675;5;218;0;
$GPXUP;281;09:22:06;0;50	3229;8	76675;5;218;0;
$GPXUP;281;09:22:07;0;50	3229;8	76675;5;218;0;
$GPXUP;281;09:22:08;0;50	3229;8	76675;5;218;0;
$GPXUP;281;09:22:09;0;50	3229;8	76675;5;218;0;
$GPXUP;281;09:22:10;0;50	3229;8	76675;5;218;0;
$GPXUP;281;09:22:11;0;50	3229;8	76675;5;218;0;
$GPXUP;281;09:22:12;0;50	3229;8	76675;5;218;0;
$GPXUP;281;09:22:13;0;50	3229;8	76675;5;218;0;
$GPXUP;281;09:22:14;0;50	3229;8	76675;5;218;0;
$GPXUP;281;09:22:15;0;50	3229;8	76675;5;218;0;
$GPXUP;281;09:22:16;0;50	3229;8	76675;5;218;0;
$GPXUP;281;09:22:17;0;50	3229;8	76675;5;219;0;
$GPXUP;281;09:22:18;0;50	3229;8	76675;5;219;0;
$GPXUP;281;09:22:19;0;50	3229;8	76675;5;219;0;
$GPXUP;281;09:22:20;0;50	3229;8	76675;5;219;0;
$GPXUP;281;09:22:21;0;50	3229;8	76675;5;219;0;
$GPXUP;281;09:22:22;0;50	3229;8	76675;5;219;0;
$GPXUP;281;09:22:23;0;50	3229;8	76675;5;219;0;
$GPXUP;281;09:22:24;0;50	3229;8	76675;5;219;0;
$GPXUP;281;09:22:25;0;50	3229;8	76675;5;219;0;
$GPXUP;281;09:22:26;0;50	3229;8	76675;5;219;0;
$GPXUP;281;09:22:27;0;50	3229;8	76675;5;219;0;
$GPXUP;281;09:22:28;0;50	3229;8	76675;5;219;0;
$GPXUP;281;09:22:29;0;50	3229;8	76675;5;219;0;
$GPXUP;281;09:22:30;0;50	3229;8	76675;5;219;0;
$GPXUP;281;09:22:31;0;50	3229;8	76675;5;219;0;
$GPXUP;281;09:22:32;0;50	3229;8	76675;5;219;0;
$GPXUP;281;09:22:33;0;50	3229;8	76675;5;219;0;
$GPXUP;281;09:22:34;0;50	3229;8	76675;5;219;0;
$GPXUP;281;09:22:35;0;50	3229;8	76675;5;219;0;
$GPXUP;281;09:22:36;0;50	3229;8	76675;5;219;0;
$GPXUP;281;09:22:37;0;50	3229;8	76675;5;219;0;
$GPXUP;281;09:22:38;0;50	3229;8	76675;5;219;0;
$GPXUP;281;09:22:39;0;50	3229;8	76675;5;219;0;
$GPXUP;281;09:22:40;0;50	3229;8	76675;5;219;0;
$GPXUP;281;09:22:41;0;50	3229;8	76675;5;219;0;
$GPXUP;281;09:22:42;0;50	3229;8	76675;5;219;0;
$GPXUP;281;09:22:43;0;50	3229;8	76675;5;219;0;
$GPXUP;281;09:22:44;0;50	3229;8	76675;5;220;0;
$GPXUP;281;09:22:45;0;50	3229;8	76675;5;220;0;
$GPXUP;281;09:22:46;0;50	3229;8	76675;5;220;0;
$GPXUP;281;09:22:47;0;50	3229;8	76675;5;220;0;
$GPXUP;281;09:22:48;0;50	3229;8	76675;5;220;0;
$GPXUP;281;09:22:49;0;50	3229;8	76675;5;220;0;
$GPXUP;281;09:22:50;0;50	3229;8	76675;5;220;0;
$GPXUP;281;09:22:51;0;50	32291;8	76675;5;219;0;
$GPXUP;281;09:22:52;0;50	32291;8	76675;5;219;0;
$GPXUP;281;09:22:53;0;50	32291;8	76675;5;219;0;
$GPXUP;281;09:22:54;0;50	32291;8	76675;5;219;0;
$GPXUP;281;09:22:55;0;50	32291;8	76675;5;219;0;
$GPXUP;281;09:22:56;0;50	32291;8	76675;5;219;0;
$GPXUP;281;09:22:57;0;50	32291;8	76675;5;219;0;
$GPXUP;281;09:22:58;0;50	32291;8	76675;5;219;0;
$GPXUP;281;09:22:59;0;50	32291;8	76675;5;219;0;
$GPXUP;281;09:23:00;0;50	32291;8	76675;5;219;0;
$GPXUP;281;09:23:01;0;50	32291;8	76675;5;219;0;
$GPXUP;281;09:23:02;0;50	32291;8	76675;5;219;0;
$GPXUP;281;09:23:03;0;50	32291;8	76675;5;219;0;
$GPXUP;281;09:23:04;0;50	32291;8	76675;5;219;0;
$GPXUP;281;09:23:05;0;50	32291;8	76675;5;219;0;
$GPXUP;281;09:23:06;0;50	32291;8	76675;5;219;0;
$GPXUP;281;09:23:07;0;50	32291;8	76675;5;219;0;
$GPXUP;281;09:23:08;0;50	32292;8	76675;5;220;1;
$GPXUP;281;09:23:09;0;50	32291;8	76675;5;219;0;
$GPXUP;281;09:23:10;0;50	32292;8	76675;5;220;0;
$GPXUP;281;09:23:11;0;50	32292;8	76675;5;220;0;
$GPXUP;281;09:23:12;0;50	32292;8	76675;5;220;0;
$GPXUP;281;09:23:13;0;50	32292;8	76675;5;220;0;
$GPXUP;281;09:23:14;0;50	32292;8	76675;5;220;0;
$GPXUP;281;09:23:15;0;50	32292;8	76675;5;220;0;
$GPXUP;281;09:23:16;0;50	32292;8	76675;5;220;0;
$GPXUP;281;09:23:17;0;50	32292;8	76675;5;220;0;
$GPXUP;281;09:23:18;0;50	32292;8	76675;5;220;0;
$GPXUP;281;09:23:19;0;50	32292;8	76675;5;220;0;
$GPXUP;281;09:23:20;0;50	32292;8	76675;5;220;0;
$GPXUP;281;09:23:21;0;50	32292;8	76675;5;220;0;
$GPXUP;281;09:23:22;0;50	32292;8	76675;5;220;0;
$GPXUP;281;09:23:23;0;50	32292;8	76675;5;220;0;
$GPXUP;281;09:23:24;0;50	32292;8	76675;5;220;0;
$GPXUP;281;09:23:25;0;50	32292;8	76675;5;220;0;
$GPXUP;281;09:23:26;0;50	32292;8	76675;5;220;0;
$GPXUP;281;09:23:27;0;50	32292;8	76674;5;220;0;
$GPXUP;281;09:23:28;0;50	32292;8	76674;5;220;0;
$GPXUP;281;09:23:29;0;50	32292;8	76674;5;220;0;
$GPXUP;281;09:23:30;0;50	32292;8	76674;5;220;0;
$GPXUP;281;09:23:31;0;50	32292;8	76674;5;220;0;
$GPXUP;281;09:23:32;0;50	32292;8	76674;5;220;0;
$GPXUP;281;09:23:33;0;50	32292;8	76674;5;220;0;
$GPXUP;281;09:23:34;0;50	32292;8	76674;5;220;0;
$GPXUP;281;09:23:35;0;50	32292;8	76674;5;220;0;
$GPXUP;281;09:23:36;0;50	32292;8	76674;5;220;0;
$GPXUP;281;09:23:37;0;50	32292;8	76674;5;220;0;
$GPXUP;281;09:23:38;0;50	32292;8	76674;5;220;0;
$GPXUP;281;09:23:39;0;50	32292;8	76674;5;220;0;
$GPXUP;281;09:23:40;0;50	32292;8	76674;5;220;0;
$GPXUP;281;09:23:41;0;50	32292;8	76674;5;221;0;
$GPXUP;281;09:23:42;0;50	32292;8	76674;5;221;0;
$GPXUP;281;09:23:43;0;50	32292;8	76674;5;221;0;
$GPXUP;281;09:23:44;0;50	32292;8	76674;5;221;0;
$GPXUP;281;09:23:45;0;50	32292;8	76674;5;221;0;
$GPXUP;281;09:23:46;0;50	32292;8	76674;5;221;0;
$GPXUP;281;09:23:47;0;50	32292;8	76674;5;221;0;
$GPXUP;281;09:23:48;0;50	32292;8	76674;5;221;0;
$GPXUP;281;09:23:49;0;50	32292;8	76674;5;221;0;
$GPXUP;281;09:23:50;0;50	32292;8	76674;5;221;0;
$GPXUP;281;09:23:51;0;50	32292;8	76674;5;221;0;
$GPXUP;281;09:23:52;0;50	32292;8	76674;5;221;0;
$GPXUP;281;09:23:53;0;50	32292;8	76674;5;221;0;
$GPXUP;281;09:23:54;0;50	32292;8	76674;5;221;0;
$GPXUP;281;09:23:55;0;50	32292;8	76674;5;221;0;
$GPXUP;281;09:23:56;0;50	32292;8	76674;5;221;0;
$GPXUP;281;09:23:57;0;50	32292;8	76674;5;221;0;
$GPXUP;281;09:23:58;0;50	32292;8	76674;5;221;0;
$GPXUP;281;09:23:59;0;50	32292;8	76674;5;221;0;
$GPXUP;281;09:24:00;0;50	32292;8	76674;5;221;0;
$GPXUP;281;09:24:01;0;50	32292;8	76674;5;221;0;
$GPXUP;281;09:24:02;0;50	32292;8	76674;5;221;0;
$GPXUP;281;09:24:03;0;50	32292;8	76674;5;221;0;
$GPXUP;281;09:24:04;0;50	32292;8	76674;5;221;0;
$GPXUP;281;09:24:05;0;50	32292;8	76674;5;221;0;
$GPXUP;281;09:24:06;0;50	32292;8	76674;5;221;0;
$GPXUP;281;09:24:07;0;50	32292;8	76674;5;221;0;
$GPXUP;281;09:24:08;0;50	32292;8	76674;5;221;0;
$GPXUP;281;09:24:09;0;50	32292;8	76674;5;221;0;
$GPXUP;281;09:24:10;0;50	32292;8	76674;5;221;0;
$GPXUP;281;09:24:11;0;50	32292;8	76674;5;221;0;
$GPXUP;281;09:24:12;0;50	32292;8	76674;5;221;0;
$GPXUP;281;09:24:13;0;50	32292;8	76674;5;221;0;
$GPXUP;281;09:24:14;0;50	32292;8	76674;5;221;0;
$GPXUP;281;09:24:15;0;50	32292;8	76674;5;221;0;
$GPXUP;281;09:24:16;0;50	32292;8	76674;5;221;0;
$GPXUP;281;09:24:17;0;50	32292;8	76674;5;221;0;
$GPXUP;281;09:24:18;0;50	32292;8	76674;5;221;0;
$GPXUP;281;09:24:19;0;50	32292;8	76674;5;221;0;
$GPXUP;281;09:24:20;0;50	32292;8	76674;5;221;0;
$GPXUP;281;09:24:21;0;50	32292;8	76674;5;221;0;
$GPXUP;281;09:24:22;0;50	32292;8	76674;5;221;0;
$GPXUP;281;09:24:23;0;50	32292;8	76674;5;221;0;
$GPXUP;281;09:24:24;0;50	32292;8	76674;5;221;0;
$GPXUP;281;09:24:25;0;50	32292;8	76674;5;221;0;
$GPXUP;281;09:24:26;0;50	32292;8	76674;5;221;0;
$GPXUP;281;09:24:27;0;50	32292;8	76674;5;221;0;
$GPXUP;281;09:24:28;0;50	32292;8	76674;5;221;0;
$GPXUP;281;09:24:29;0;50	32292;8	76674;5;221;0;
$GPXUP;281;09:24:30;0;50	32292;8	76674;5;221;0;
$GPXUP;281;09:24:31;0;50	32292;8	76674;5;221;0;
$GPXUP;281;09:24:32;0;50	32292;8	76674;5;221;0;
$GPXUP;281;09:24:33;0;50	32292;8	76674;5;221;0;
$GPXUP;281;09:24:34;0;50	32292;8	76674;5;221;0;
$GPXUP;281;09:24:35;0;50	32293;8	76674;5;221;0;
$GPXUP;281;09:24:36;0;50	32293;8	76674;5;221;0;
$GPXUP;281;09:24:37;0;50	32293;8	76674;5;221;0;
$GPXUP;281;09:24:38;0;50	32293;8	76674;5;221;0;
$GPXUP;281;09:24:39;0;50	32293;8	76674;5;221;0;
$GPXUP;281;09:24:40;0;50	32293;8	76674;5;221;0;
$GPXUP;281;09:24:41;0;50	32293;8	76674;5;221;0;
$GPXUP;281;09:24:42;0;50	32293;8	76674;5;221;0;
$GPXUP;281;09:24:43;0;50	32293;8	76674;5;221;0;
$GPXUP;281;09:24:44;0;50	32293;8	76674;5;221;0;
$GPXUP;281;09:24:45;0;50	32293;8	76674;5;221;0;
$GPXUP;281;09:24:46;0;50	32293;8	76674;5;221;0;
$GPXUP;281;09:24:47;0;50	32293;8	76674;5;221;0;
$GPXUP;281;09:24:48;0;50	32293;8	76674;5;221;0;
$GPXUP;281;09:24:49;0;50	32293;8	76674;5;221;0;
$GPXUP;281;09:24:50;0;50	32293;8	76674;5;221;0;
$GPXUP;281;09:24:51;0;50	32293;8	76674;5;221;0;
$GPXUP;281;09:24:52;0;50	32293;8	76674;5;221;0;
$GPXUP;281;09:24:53;0;50	32293;8	76674;5;221;0;
$GPXUP;281;09:24:54;0;50	32293;8	76674;5;221;0;
$GPXUP;281;09:24:55;0;50	32293;8	76674;5;221;0;
$GPXUP;281;09:24:56;0;50	32293;8	76674;5;221;0;
$GPXUP;281;09:24:57;0;50	32293;8	76674;5;221;0;
$GPXUP;281;09:24:58;0;50	32293;8	76674;5;221;0;
$GPXUP;281;09:24:59;0;50	32293;8	76674;5;221;0;
$GPXUP;281;09:25:00;0;50	32293;8	76674;5;221;0;
$GPXUP;281;09:25:01;0;50	32293;8	76674;5;221;0;
$GPXUP;281;09:25:02;0;50	32293;8	76674;5;221;0;
$GPXUP;281;09:25:03;0;50	32293;8	76674;5;221;0;
$GPXUP;281;09:25:04;0;50	32293;8	76674;5;221;0;
$GPXUP;281;09:25:05;0;50	32293;8	76674;5;221;0;
$GPXUP;281;09:25:06;0;50	32293;8	76672;5;221;0;
$GPXUP;281;09:25:07;0;50	32293;8	76672;5;221;0;
$GPXUP;281;09:25:08;0;50	32293;8	76672;5;221;0;
$GPXUP;281;09:25:09;0;50	32293;8	76672;5;221;0;
$GPXUP;281;09:25:10;0;50	32293;8	76672;5;221;0;
$GPXUP;281;09:25:11;0;50	32293;8	76672;5;221;0;
$GPXUP;281;09:25:12;0;50	32293;8	76672;5;221;0;
$GPXUP;281;09:25:13;0;50	32293;8	76672;5;221;0;
$GPXUP;281;09:25:14;0;50	32293;8	76672;5;221;0;
$GPXUP;281;09:25:15;0;50	32293;8	76672;5;221;0;
$GPXUP;281;09:25:16;0;50	32293;8	76672;5;221;0;
$GPXUP;281;09:25:17;0;50	32293;8	76672;5;221;0;
$GPXUP;281;09:25:18;0;50	32293;8	76672;5;221;0;
$GPXUP;281;09:25:19;0;50	32293;8	76672;5;221;0;
$GPXUP;281;09:25:20;0;50	32293;8	76672;5;221;0;
$GPXUP;281;09:25:21;0;50	32293;8	76672;5;221;0;
$GPXUP;281;09:25:22;0;50	32293;8	76672;5;221;0;
$GPXUP;281;09:25:23;0;50	32293;8	76672;5;221;0;
$GPXUP;281;09:25:24;0;50	32293;8	76672;5;221;0;
$GPXUP;281;09:25:25;0;50	32293;8	76672;5;221;0;
$GPXUP;281;09:25:26;0;50	32293;8	76672;5;221;0;
$GPXUP;281;09:25:27;0;50	32293;8	76672;5;221;0;
$GPXUP;281;09:25:28;0;50	32294;8	76672;5;222;0;
$GPXUP;281;09:25:29;0;50	32294;8	76672;5;222;0;
$GPXUP;281;09:25:30;0;50	32294;8	76672;5;222;0;
$GPXUP;281;09:25:31;0;50	32294;8	76671;5;222;0;
$GPXUP;281;09:25:32;0;50	32294;8	76671;5;222;0;
$GPXUP;281;09:25:33;0;50	32294;8	76671;5;222;0;
$GPXUP;281;09:25:34;0;50	32294;8	76671;5;222;0;
$GPXUP;281;09:25:35;0;50	32294;8	76671;5;222;0;
$GPXUP;281;09:25:36;0;50	32294;8	76671;5;222;0;
$GPXUP;281;09:25:37;0;50	32294;8	76671;5;222;0;
$GPXUP;281;09:25:38;0;50	32294;8	76671;5;222;0;
$GPXUP;281;09:25:39;0;50	32294;8	76671;5;222;0;
$GPXUP;281;09:25:40;0;50	32294;8	76671;5;221;0;
$GPXUP;281;09:25:41;0;50	32294;8	76671;5;221;0;
$GPXUP;281;09:25:42;0;50	32294;8	76671;5;221;0;
$GPXUP;281;09:25:43;0;50	32294;8	76671;5;221;0;
$GPXUP;281;09:25:44;0;50	32294;8	76672;5;221;0;
$GPXUP;281;09:25:45;0;50	32294;8	76672;5;221;0;
$GPXUP;281;09:25:46;0;50	32294;8	76672;5;221;0;
$GPXUP;281;09:25:47;0;50	32294;8	76672;5;221;0;
$GPXUP;281;09:25:48;0;50	32294;8	76672;5;221;0;
$GPXUP;281;09:25:49;0;50	32294;8	76672;5;221;0;
$GPXUP;281;09:25:50;0;50	32294;8	76672;5;221;0;
$GPXUP;281;09:25:51;0;50	32294;8	76672;5;221;0;
$GPXUP;281;09:25:52;0;50	32294;8	76672;5;221;0;
$GPXUP;281;09:25:53;0;50	32294;8	76672;5;221;0;
$GPXUP;281;09:25:54;0;50	32294;8	76672;5;221;0;
$GPXUP;281;09:25:55;0;50	32294;8	76672;5;221;0;
$GPXUP;281;09:25:56;0;50	32294;8	76672;5;221;0;
$GPXUP;281;09:25:57;0;50	32294;8	76672;5;221;0;
$GPXUP;281;09:25:58;0;50	32294;8	76672;5;221;0;
$GPXUP;281;09:25:59;0;50	32294;8	76672;5;221;0;
$GPXUP;281;09:26:00;0;50	32294;8	76672;5;221;0;
$GPXUP;281;09:26:01;0;50	32294;8	76672;5;221;0;
$GPXUP;281;09:26:02;0;50	32294;8	76672;5;222;0;
$GPXUP;281;09:26:03;0;50	32294;8	76672;5;222;0;
$GPXUP;281;09:26:04;0;50	32294;8	76672;5;222;0;
$GPXUP;281;09:26:05;0;50	32294;8	76672;5;222;0;
$GPXUP;281;09:26:06;0;50	32294;8	76672;5;222;0;
$GPXUP;281;09:26:07;0;50	32294;8	76672;5;222;0;
$GPXUP;281;09:26:08;0;50	32294;8	76672;5;222;0;
$GPXUP;281;09:26:09;0;50	32294;8	76672;5;222;0;
$GPXUP;281;09:26:10;0;50	32294;8	76672;5;222;0;
$GPXUP;281;09:26:11;0;50	32294;8	76672;5;222;0;
$GPXUP;281;09:26:12;0;50	32294;8	76672;5;222;0;
$GPXUP;281;09:26:13;0;50	32294;8	76672;5;222;0;
$GPXUP;281;09:26:14;0;50	32294;8	76672;5;222;0;
$GPXUP;281;09:26:15;0;50	32294;8	76672;5;222;0;
$GPXUP;281;09:26:16;0;50	32293;8	76674;5;222;0;
$GPXUP;281;09:26:17;0;50	32293;8	76674;5;222;0;
$GPXUP;281;09:26:18;0;50	32293;8	76674;5;222;0;
$GPXUP;281;09:26:19;0;50	32293;8	76674;5;222;0;
$GPXUP;281;09:26:20;0;50	32293;8	76674;5;222;0;
$GPXUP;281;09:26:21;0;50	32293;8	76674;5;222;0;
$GPXUP;281;09:26:22;0;50	32293;8	76674;5;222;0;
$GPXUP;281;09:26:23;0;50	32293;8	76674;5;222;0;
$GPXUP;281;09:26:24;0;50	32293;8	76674;5;222;0;
$GPXUP;281;09:26:25;0;50	32293;8	76674;5;222;0;
$GPXUP;281;09:26:26;0;50	32293;8	76674;5;222;0;
$GPXUP;281;09:26:27;0;50	32293;8	76674;5;222;0;
$GPXUP;281;09:26:28;0;50	32293;8	76674;5;222;0;
$GPXUP;281;09:26:29;0;50	32293;8	76674;5;222;0;
$GPXUP;281;09:26:30;0;50	32293;8	76674;5;222;0;
$GPXUP;281;09:26:31;0;50	32293;8	76674;5;222;0;
$GPXUP;281;09:26:32;0;50	32293;8	76674;5;222;0;
$GPXUP;281;09:26:33;0;50	32293;8	76674;5;222;0;
$GPXUP;281;09:26:34;0;50	32293;8	76674;5;222;0;
$GPXUP;281;09:26:35;0;50	32293;8	76674;5;222;0;
$GPXUP;281;09:26:36;0;50	32293;8	76674;5;222;0;
$GPXUP;281;09:26:37;0;50	32293;8	76674;5;222;0;
$GPXUP;281;09:26:38;0;50	32293;8	76675;5;222;0;
$GPXUP;281;09:26:39;0;50	32293;8	76675;5;222;0;
$GPXUP;281;09:26:40;0;50	32293;8	76675;5;222;0;
$GPXUP;281;09:26:41;0;50	32293;8	76675;5;222;0;
$GPXUP;281;09:26:42;0;50	32293;8	76675;5;222;0;
$GPXUP;281;09:26:43;0;50	32293;8	76675;5;222;0;
$GPXUP;281;09:26:44;0;50	32293;8	76675;5;222;0;
$GPXUP;281;09:26:45;0;50	32293;8	76675;5;222;0;
$GPXUP;281;09:26:46;0;50	32293;8	76675;5;222;0;
$GPXUP;281;09:26:47;0;50	32293;8	76675;5;222;0;
$GPXUP;281;09:26:48;0;50	32293;8	76675;5;222;0;
$GPXUP;281;09:26:49;0;50	32293;8	76675;5;222;0;
$GPXUP;281;09:26:50;0;50	32293;8	76675;5;222;0;
$GPXUP;281;09:26:51;0;50	32293;8	76675;5;222;0;
$GPXUP;281;09:26:52;0;50	32293;8	76675;5;222;0;
$GPXUP;281;09:26:53;0;50	32293;8	76675;5;222;0;
$GPXUP;281;09:26:54;0;50	32293;8	76675;5;222;0;
$GPXUP;281;09:26:55;0;50	32293;8	76675;5;222;0;
$GPXUP;281;09:26:56;0;50	32293;8	76675;5;222;0;
$GPXUP;281;09:26:57;0;50	32293;8	76675;5;222;0;
$GPXUP;281;09:26:58;0;50	32293;8	76675;5;222;0;
$GPXUP;281;09:26:59;0;50	32293;8	76675;5;222;0;
$GPXUP;281;09:27:00;0;50	32293;8	76675;5;222;0;
$GPXUP;281;09:27:01;0;50	32293;8	76675;5;222;0;
$GPXUP;281;09:27:02;0;50	32293;8	76675;5;222;0;
$GPXUP;281;09:27:03;0;50	32293;8	76675;5;222;0;
$GPXUP;281;09:27:04;0;50	32293;8	76675;5;222;0;
$GPXUP;281;09:27:05;0;50	32293;8	76675;5;222;0;
$GPXUP;281;09:27:06;0;50	32293;8	76675;5;222;0;
$GPXUP;281;09:27:07;0;50	32293;8	76675;5;222;0;
$GPXUP;281;09:27:08;0;50	32293;8	76675;5;222;0;
$GPXUP;281;09:27:09;0;50	32293;8	76675;5;222;0;
$GPXUP;281;09:27:10;0;50	32293;8	76675;5;222;0;
$GPXUP;281;09:27:11;0;50	32293;8	76675;5;222;0;
$GPXUP;281;09:27:12;0;50	32293;8	76675;5;222;0;
$GPXUP;281;09:27:13;0;50	32293;8	76675;5;222;0;
$GPXUP;281;09:27:14;0;50	32293;8	76675;5;222;0;
$GPXUP;281;09:27:15;0;50	32293;8	76675;5;222;0;
$GPXUP;281;09:27:16;0;50	32293;8	76675;5;222;0;
$GPXUP;281;09:27:17;0;50	32293;8	76675;5;222;0;
$GPXUP;281;09:27:18;0;50	32293;8	76675;5;222;0;
$GPXUP;281;09:27:19;0;50	32293;8	76675;5;222;0;
$GPXUP;281;09:27:20;0;50	32293;8	76675;5;222;0;
$GPXUP;281;09:27:21;0;50	32293;8	76675;5;222;0;
$GPXUP;281;09:27:22;0;50	32293;8	76675;5;222;0;
$GPXUP;281;09:27:23;0;50	32293;8	76675;5;222;0;
$GPXUP;281;09:27:24;0;50	32293;8	76675;5;222;0;
$GPXUP;281;09:27:25;0;50	32293;8	76675;5;222;0;
$GPXUP;281;09:27:26;0;50	32293;8	76675;5;222;0;
$GPXUP;281;09:27:27;0;50	32293;8	76675;5;222;0;
$GPXUP;281;09:27:28;0;50	32293;8	76675;5;222;0;
$GPXUP;281;09:27:29;0;50	32293;8	76675;5;222;0;
$GPXUP;281;09:27:30;0;50	32293;8	76675;5;222;0;
$GPXUP;281;09:27:31;0;50	32293;8	76675;5;222;0;
$GPXUP;281;09:27:32;0;50	32293;8	76675;5;222;0;
$GPXUP;281;09:27:33;0;50	32293;8	76675;5;222;0;
$GPXUP;281;09:27:34;0;50	32293;8	76675;5;222;0;
$GPXUP;281;09:27:35;0;50	32293;8	76675;5;222;0;
$GPXUP;281;09:27:36;0;50	32293;8	76675;5;222;0;
$GPXUP;281;09:27:37;0;50	32293;8	76675;5;222;0;
$GPXUP;281;09:27:38;0;50	32293;8	76675;5;222;0;
$GPXUP;281;09:27:39;0;50	32293;8	76676;5;222;0;
$GPXUP;281;09:27:40;0;50	32293;8	76676;5;222;0;
$GPXUP;281;09:27:41;0;50	32293;8	76676;5;222;0;
$GPXUP;281;09:27:42;0;50	32293;8	76676;5;222;0;
$GPXUP;281;09:27:43;0;50	32293;8	76676;5;222;0;
$GPXUP;281;09:27:44;0;50	32293;8	76676;5;222;0;
$GPXUP;281;09:27:45;0;50	32293;8	76676;5;222;0;
$GPXUP;281;09:27:46;0;50	32293;8	76676;5;222;0;
$GPXUP;281;09:27:47;0;50	32293;8	76676;5;222;0;
$GPXUP;281;09:27:48;0;50	32293;8	76676;5;222;0;
$GPXUP;281;09:27:49;0;50	32293;8	76675;5;222;0;
$GPXUP;281;09:27:50;0;50	32293;8	76675;5;222;0;
$GPXUP;281;09:27:51;0;50	32293;8	76675;5;222;0;
$GPXUP;281;09:27:52;0;50	32293;8	76675;5;222;0;
$GPXUP;281;09:27:53;0;50	32294;8	76675;5;223;0;
$GPXUP;281;09:27:54;0;50	32294;8	76675;5;223;0;
$GPXUP;281;09:27:55;0;50	32294;8	76675;5;223;0;
$GPXUP;281;09:27:56;0;50	32294;8	76675;5;223;0;
$GPXUP;281;09:27:57;0;50	32294;8	76675;5;223;0;
$GPXUP;281;09:27:58;0;50	32294;8	76675;5;223;0;
$GPXUP;281;09:27:59;0;50	32294;8	76675;5;223;0;
$GPXUP;281;09:28:00;0;50	32294;8	76675;5;222;0;
$GPXUP;281;09:28:01;0;50	32294;8	76675;5;222;0;
$GPXUP;281;09:28:02;0;50	32294;8	76675;5;222;0;
$GPXUP;281;09:28:03;0;50	32294;8	76675;5;222;0;
$GPXUP;281;09:28:04;0;50	32294;8	76675;5;222;0;
$GPXUP;281;09:28:05;0;50	32294;8	76675;5;222;0;
$GPXUP;281;09:28:06;0;50	32294;8	76675;5;222;0;
$GPXUP;281;09:28:07;0;50	32294;8	76675;5;222;0;
$GPXUP;281;09:28:08;0;50	32294;8	76675;5;222;0;
$GPXUP;281;09:28:09;0;50	32294;8	76675;5;222;0;
$GPXUP;281;09:28:10;0;50	32294;8	76675;5;222;0;
$GPXUP;281;09:28:11;0;50	32294;8	76675;5;222;0;
$GPXUP;281;09:28:12;0;50	32294;8	76675;5;222;0;
$GPXUP;281;09:28:13;0;50	32294;8	76675;5;222;0;
$GPXUP;281;09:28:14;0;50	32294;8	76675;5;222;0;
$GPXUP;281;09:28:15;0;50	32294;8	76675;5;223;0;
$GPXUP;281;09:28:16;0;50	32294;8	76675;5;223;0;
$GPXUP;281;09:28:17;0;50	32294;8	76675;5;223;0;
$GPXUP;281;09:28:18;0;50	32294;8	76675;5;223;0;
$GPXUP;281;09:28:19;0;50	32294;8	76675;5;223;0;
$GPXUP;281;09:28:20;0;50	32294;8	76675;5;223;0;
$GPXUP;281;09:28:21;0;50	32294;8	76675;5;223;0;
$GPXUP;281;09:28:22;0;50	32294;8	76675;5;223;0;
$GPXUP;281;09:28:23;0;50	32294;8	76675;5;223;1;
$GPXUP;281;09:28:24;0;50	32294;8	76675;5;223;4;
$GPXUP;281;09:28:25;0;50	32293;8	76675;5;223;0;
$GPXUP;281;09:28:26;0;50	32293;8	76675;5;223;0;
$GPXUP;281;09:28:27;0;50	32293;8	76675;5;223;0;
$GPXUP;281;09:28:28;0;50	32293;8	76675;5;223;0;
$GPXUP;281;09:28:29;0;50	32293;8	76675;5;223;0;
$GPXUP;281;09:28:30;0;50	32293;8	76675;5;223;0;
$GPXUP;281;09:28:31;0;50	32293;8	76674;5;223;0;
$GPXUP;281;09:28:32;0;50	32293;8	76674;5;223;0;
$GPXUP;281;09:28:33;0;50	32293;8	76674;5;223;0;
$GPXUP;281;09:28:34;0;50	32293;8	76674;5;223;0;
$GPXUP;281;09:28:35;0;50	32293;8	76674;5;223;0;
$GPXUP;281;09:28:36;0;50	32293;8	76674;5;223;0;
$GPXUP;281;09:28:37;0;50	32293;8	76674;5;223;0;
$GPXUP;281;09:28:38;0;50	32293;8	76674;5;223;0;
$GPXUP;281;09:28:39;0;50	32293;8	76674;5;223;0;
$GPXUP;281;09:28:40;0;50	32293;8	76674;5;223;0;
$GPXUP;281;09:28:41;0;50	32293;8	76674;5;223;0;
$GPXUP;281;09:28:42;0;50	32293;8	76674;5;223;0;
$GPXUP;281;09:28:43;0;50	32293;8	76672;5;223;0;
$GPXUP;281;09:28:44;0;50	32293;8	76672;5;223;0;
$GPXUP;281;09:28:45;0;50	32293;8	76672;5;223;0;
$GPXUP;281;09:28:46;0;50	32293;8	76672;5;223;2;
$GPXUP;281;09:28:47;0;50	3229;8	76673;5;222;17;
$GPXUP;281;09:28:48;0;50	32284;8	76673;5;224;32;
$GPXUP;281;09:28:49;0;50	32274;8	76681;5;224;41;
$GPXUP;281;09:28:50;0;50	32261;8	76689;5;222;46;
$GPXUP;281;09:28:51;0;50	32247;8	76687;5;219;68;
$GPXUP;281;09:28:52;0;50	32231;8	76677;5;218;46;
$GPXUP;281;09:28:53;0;50	32219;8	7668;5;217;55;
$GPXUP;281;09:28:54;0;50	32208;8	76694;5;217;40;
$GPXUP;281;09:28:55;0;50	32199;8	7671;5;217;44;
$GPXUP;281;09:28:56;0;50	32189;8	76726;5;217;56;
$GPXUP;281;09:28:57;0;50	32179;8	76747;5;216;49;
$GPXUP;281;09:28:58;0;50	32173;8	7677;5;216;55;
$GPXUP;281;09:28:59;0;50	32164;8	76797;5;216;66;
$GPXUP;281;09:29:00;0;50	32157;8	7682;5;217;62;
$GPXUP;281;09:29:01;0;50	32148;8	76836;5;216;56;
$GPXUP;281;09:29:02;0;50	32136;8	76843;5;216;47;
$GPXUP;281;09:29:03;0;50	32125;8	76846;5;216;43;
$GPXUP;281;09:29:04;0;50	32114;8	76846;5;217;45;
$GPXUP;281;09:29:05;0;50	32104;8	76844;5;219;41;
$GPXUP;281;09:29:06;0;50	32093;8	76843;5;219;38;
$GPXUP;281;09:29:07;0;50	32081;8	76847;5;218;48;
$GPXUP;281;09:29:08;0;50	32071;8	76867;5;218;62;
$GPXUP;281;09:29:09;0;50	32066;8	76896;5;218;68;
$GPXUP;281;09:29:10;0;50	32068;8	76928;5;217;71;
$GPXUP;281;09:29:11;0;50	32076;8	76958;5;213;74;
$GPXUP;281;09:29:12;0;50	32091;8	76982;5;210;89;
$GPXUP;281;09:29:13;0;50	32112;8	76994;5;209;76;
$GPXUP;281;09:29:14;0;50	32135;8	76983;5;210;62;
$GPXUP;281;09:29:15;0;50	32147;8	76982;5;213;49;
$GPXUP;281;09:29:16;0;50	32154;8	76968;5;217;43;
$GPXUP;281;09:29:17;0;50	32158;8	76955;5;218;38;
$GPXUP;281;09:29:18;0;50	32162;8	76941;5;220;35;
$GPXUP;281;09:29:19;0;50	32162;8	76922;5;221;35;
$GPXUP;281;09:29:20;0;50	32157;8	7691;5;223;33;
$GPXUP;281;09:29:21;0;50	32144;8	76914;5;222;41;
$GPXUP;281;09:29:22;0;50	32131;8	76925;5;222;46;
$GPXUP;281;09:29:23;0;50	32118;8	76939;5;224;49;
$GPXUP;281;09:29:24;0;50	32108;8	76954;5;227;53;
$GPXUP;281;09:29:25;0;50	32099;8	76972;5;231;58;
$GPXUP;281;09:29:26;0;50	32093;8	76993;5;235;59;
$GPXUP;281;09:29:27;0;50	32089;8	77013;5;234;50;
$GPXUP;281;09:29:28;0;50	3208;8	77029;5;234;55;
$GPXUP;281;09:29:29;0;50	3207;8	77046;5;233;56;
$GPXUP;281;09:29:30;0;50	32061;8	77064;5;231;61;
$GPXUP;281;09:29:31;0;50	32054;8	77087;5;230;58;
$GPXUP;281;09:29:32;0;50	32046;8	77104;5;229;51;
$GPXUP;281;09:29:33;0;50	32036;8	77115;5;228;46;
$GPXUP;281;09:29:34;0;50	32025;8	77119;5;228;43;
$GPXUP;281;09:29:35;0;50	32013;8	77124;5;228;46;
$GPXUP;281;09:29:36;0;50	32002;8	77134;5;229;54;
$GPXUP;281;09:29:37;0;50	31994;8	77157;5;229;69;
$GPXUP;281;09:29:38;0;50	31984;8	77181;5;228;62;
$GPXUP;281;09:29:39;0;50	31974;8	772;5;228;66;
$GPXUP;281;09:29:40;0;50	31962;8	77219;5;229;60;
$GPXUP;281;09:29:41;0;50	31951;8	77236;5;229;64;
$GPXUP;281;09:29:42;0;50	3194;8	77248;5;226;53;
$GPXUP;281;09:29:43;0;50	31928;8	77252;5;224;53;
$GPXUP;281;09:29:44;0;50	31915;8	77254;5;225;44;
$GPXUP;281;09:29:45;0;50	31906;8	77253;5;227;37;
$GPXUP;281;09:29:46;0;50	31897;8	7725;5;229;41;
$GPXUP;281;09:29:47;0;50	31886;8	77248;5;231;38;
$GPXUP;281;09:29:48;0;50	31877;8	7725;5;231;48;
$GPXUP;281;09:29:49;0;50	31864;8	77256;5;233;43;
$GPXUP;281;09:29:50;0;50	31852;8	7726;5;236;43;
$GPXUP;281;09:29:51;0;50	31843;8	77262;5;236;41;
$GPXUP;281;09:29:52;0;50	31832;8	7726;5;237;46;
$GPXUP;281;09:29:53;0;50	3182;8	77264;5;240;51;
$GPXUP;281;09:29:54;0;50	31809;8	77277;5;242;51;
$GPXUP;281;09:29:55;0;50	31803;8	77307;5;242;57;
$GPXUP;281;09:29:56;0;50	318;8	77342;5;241;73;
$GPXUP;281;09:29:57;0;50	318;8	77371;5;240;79;
$GPXUP;281;09:29:58;0;50	31799;8	77405;5;239;72;
$GPXUP;281;09:29:59;0;50	31801;8	77433;5;236;71;
$GPXUP;281;09:30:00;0;50	31807;8	77461;5;233;80;
$GPXUP;281;09:30:01;0;50	3182;8	77488;5;229;75;
$GPXUP;281;09:30:02;0;50	31838;8	77492;5;226;76;
$GPXUP;281;09:30:03;0;50	31857;8	77504;5;224;74;
$GPXUP;281;09:30:04;0;50	31875;8	77515;5;223;71;
$GPXUP;281;09:30:05;0;50	3189;8	77531;5;224;65;
$GPXUP;281;09:30:06;0;50	31903;8	77547;5;223;69;
$GPXUP;281;09:30:07;0;50	31916;8	77566;5;221;67;
$GPXUP;281;09:30:08;0;50	31929;8	77582;5;222;65;
$GPXUP;281;09:30:09;0;50	31942;8	77598;5;223;64;
$GPXUP;281;09:30:10;0;50	31952;8	77618;5;224;66;
$GPXUP;281;09:30:11;0;50	31963;8	77636;5;225;68;
$GPXUP;281;09:30:12;0;50	31977;8	77654;5;227;69;
$GPXUP;281;09:30:13;0;50	31987;8	77678;5;227;71;
$GPXUP;281;09:30:14;0;50	31992;8	77704;5;227;72;
$GPXUP;281;09:30:15;0;50	31991;8	77734;5;227;73;
$GPXUP;281;09:30:16;0;50	31982;8	77762;5;226;71;
$GPXUP;281;09:30:17;0;50	31974;8	77789;5;226;71;
$GPXUP;281;09:30:18;0;50	31963;8	7781;5;225;62;
$GPXUP;281;09:30:19;0;50	31952;8	77822;5;227;59;
$GPXUP;281;09:30:20;0;50	31938;8	77826;5;226;51;
$GPXUP;281;09:30:21;0;50	31924;8	77829;5;230;56;
$GPXUP;281;09:30:22;0;50	31912;8	7784;5;235;59;
$GPXUP;281;09:30:23;0;50	31901;8	77858;5;236;65;
$GPXUP;281;09:30:24;0;50	31896;8	77884;5;235;66;
$GPXUP;281;09:30:25;0;50	31886;8	77907;5;233;58;
$GPXUP;281;09:30:26;0;50	31876;8	77922;5;233;55;
$GPXUP;281;09:30:27;0;50	31864;8	7793;5;235;47;
$GPXUP;281;09:30:28;0;50	31853;8	77934;5;236;45;
$GPXUP;281;09:30:29;0;50	31843;8	77928;5;236;40;
$GPXUP;281;09:30:30;0;50	31833;8	7792;5;236;36;
$GPXUP;281;09:30:31;0;50	31825;8	77913;5;237;40;
$GPXUP;281;09:30:32;0;50	31815;8	77908;5;239;38;
$GPXUP;281;09:30:33;0;50	31805;8	77904;5;236;46;
$GPXUP;281;09:30:34;0;50	31793;8	77905;5;234;48;
$GPXUP;281;09:30:35;0;50	31781;8	77905;5;234;57;
$GPXUP;281;09:30:36;0;50	31767;8	77917;5;234;59;
$GPXUP;281;09:30:37;0;50	31754;8	7793;5;235;58;
$GPXUP;281;09:30:38;0;50	31741;8	77943;5;234;56;
$GPXUP;281;09:30:39;0;50	3173;8	77957;5;235;55;
$GPXUP;281;09:30:40;0;50	3172;8	77972;5;235;64;
$GPXUP;281;09:30:41;0;50	31713;8	78002;5;232;70;
$GPXUP;281;09:30:42;0;50	317;8	7802;5;228;70;
$GPXUP;281;09:30:43;0;50	31684;8	78033;5;226;65;
$GPXUP;281;09:30:44;0;50	3167;8	78042;5;225;58;
$GPXUP;281;09:30:45;0;50	31656;8	78048;5;228;51;
$GPXUP;281;09:30:46;0;50	31642;8	78048;5;229;51;
$GPXUP;281;09:30:47;0;50	3163;8	78048;5;232;49;
$GPXUP;281;09:30:48;0;50	31618;8	78053;5;234;56;
$GPXUP;281;09:30:49;0;50	31605;8	78062;5;232;64;
$GPXUP;281;09:30:50;0;50	31592;8	78074;5;229;59;
$GPXUP;281;09:30:51;0;50	3158;8	78086;5;227;60;
$GPXUP;281;09:30:52;0;50	31568;8	78103;5;225;61;
$GPXUP;281;09:30:53;0;50	31556;8	78116;5;223;66;
$GPXUP;281;09:30:54;0;50	31542;8	78132;5;222;65;
$GPXUP;281;09:30:55;0;50	31532;8	78152;5;221;71;
$GPXUP;281;09:30:56;0;50	31523;8	78178;5;220;71;
$GPXUP;281;09:30:57;0;50	31511;8	782;5;219;69;
$GPXUP;281;09:30:58;0;50	315;8	78219;5;219;67;
$GPXUP;281;09:30:59;0;50	31485;8	7823;5;220;64;
$GPXUP;281;09:31:00;0;50	3147;8	78238;5;220;58;
$GPXUP;281;09:31:01;0;50	31459;8	78251;5;221;68;
$GPXUP;281;09:31:02;0;50	31446;8	78267;5;222;68;
$GPXUP;281;09:31:03;0;50	3143;8	78275;5;220;58;
$GPXUP;281;09:31:04;0;50	31415;8	7828;5;218;55;
$GPXUP;281;09:31:05;0;50	31402;8	78285;5;215;62;
$GPXUP;281;09:31:06;0;50	31386;8	78291;5;212;55;
$GPXUP;281;09:31:07;0;50	31373;8	78296;5;212;51;
$GPXUP;281;09:31:08;0;50	31361;8	78295;5;211;43;
$GPXUP;281;09:31:09;0;50	31351;8	78289;5;212;47;
$GPXUP;281;09:31:10;0;50	3134;8	78285;5;215;48;
$GPXUP;281;09:31:11;0;50	31328;8	78282;5;217;48;
$GPXUP;281;09:31:12;0;50	31315;8	78287;5;218;58;
$GPXUP;281;09:31:13;0;50	31299;8	78296;5;217;58;
$GPXUP;281;09:31:14;0;50	31286;8	78307;5;219;63;
$GPXUP;281;09:31:15;0;50	31272;8	78317;5;219;57;
$GPXUP;281;09:31:16;0;50	3126;8	7835;5;222;60;
$GPXUP;281;09:31:17;0;50	31249;8	78367;5;218;65;
$GPXUP;281;09:31:18;0;50	31238;8	78381;5;214;85;
$GPXUP;281;09:31:19;0;50	31227;8	78405;5;212;77;
$GPXUP;281;09:31:20;0;50	31216;8	78427;5;212;73;
$GPXUP;281;09:31:21;0;50	31202;8	78446;5;212;57;
$GPXUP;281;09:31:22;0;50	31192;8	78458;5;211;66;
$GPXUP;281;09:31:23;0;50	31179;8	78477;5;211;63;
$GPXUP;281;09:31:24;0;50	31166;8	78491;5;209;62;
$GPXUP;281;09:31:25;0;50	31154;8	78506;5;207;59;
$GPXUP;281;09:31:26;0;50	31142;8	7852;5;204;63;
$GPXUP;281;09:31:27;0;50	3113;8	78534;5;203;61;
$GPXUP;281;09:31:28;0;50	31117;8	78546;5;202;63;
$GPXUP;281;09:31:29;0;50	31102;8	78562;5;203;64;
$GPXUP;281;09:31:30;0;50	31089;8	78577;5;202;61;
$GPXUP;281;09:31:31;0;50	31075;8	78584;5;202;59;
$GPXUP;281;09:31:32;0;50	31061;8	7859;5;202;58;
$GPXUP;281;09:31:33;0;50	31047;8	78597;5;203;60;
$GPXUP;281;09:31:34;0;50	31033;8	78604;5;203;63;
$GPXUP;281;09:31:35;0;50	3102;8	78614;5;203;55;
$GPXUP;281;09:31:36;0;50	31008;8	7862;5;201;52;
$GPXUP;281;09:31:37;0;50	30995;8	78626;5;201;57;
$GPXUP;281;09:31:38;0;50	30983;8	78632;5;198;56;
$GPXUP;281;09:31:39;0;50	3097;8	78632;5;197;47;
$GPXUP;281;09:31:40;0;50	30958;8	7863;5;197;48;
$GPXUP;281;09:31:41;0;50	30947;8	78628;5;197;45;
$GPXUP;281;09:31:42;0;50	30936;8	78627;5;196;45;
$GPXUP;281;09:31:43;0;50	30924;8	78626;5;197;46;
$GPXUP;281;09:31:44;0;50	30915;8	78636;5;199;51;
$GPXUP;281;09:31:45;0;50	30904;8	78644;5;199;47;
$GPXUP;281;09:31:46;0;50	30892;8	78647;5;199;51;
$GPXUP;281;09:31:47;0;50	3088;8	78658;5;199;57;
$GPXUP;281;09:31:48;0;50	30868;8	78674;5;198;60;
$GPXUP;281;09:31:49;0;50	30858;8	78688;5;196;59;
$GPXUP;281;09:31:50;0;50	30846;8	78696;5;194;52;
$GPXUP;281;09:31:51;0;50	30833;8	78705;5;193;61;
$GPXUP;281;09:31:52;0;50	30816;8	78715;5;193;62;
$GPXUP;281;09:31:53;0;50	308;8	7872;5;193;56;
$GPXUP;281;09:31:54;0;50	30787;8	78725;5;193;53;
$GPXUP;281;09:31:55;0;50	30777;8	78738;5;192;54;
$GPXUP;281;09:31:56;0;50	30765;8	78748;5;191;52;
$GPXUP;281;09:31:57;0;50	30765;8	78744;5;190;60;
$GPXUP;281;09:31:58;0;50	3075;8	78761;5;190;58;
$GPXUP;281;09:31:59;0;50	30737;8	78778;5;189;59;
$GPXUP;281;09:32:00;0;50	30723;8	78794;5;187;61;
$GPXUP;281;09:32:01;0;50	3071;8	78804;5;188;58;
$GPXUP;281;09:32:02;0;50	30696;8	78813;5;186;63;
$GPXUP;281;09:32:03;0;50	30681;8	7883;5;185;59;
$GPXUP;281;09:32:04;0;50	30669;8	78844;5;185;55;
$GPXUP;281;09:32:05;0;50	30656;8	78844;5;188;51;
$GPXUP;281;09:32:06;0;50	30643;8	78844;5;190;52;
$GPXUP;281;09:32:07;0;50	30632;8	78842;5;189;45;
$GPXUP;281;09:32:08;0;50	30621;8	78838;5;191;42;
$GPXUP;281;09:32:09;0;50	30611;8	78837;5;191;48;
$GPXUP;281;09:32:10;0;50	30599;8	78839;5;193;45;
$GPXUP;281;09:32:11;0;50	30588;8	7884;5;194;41;
$GPXUP;281;09:32:12;0;50	30578;8	78839;5;195;44;
$GPXUP;281;09:32:13;0;50	30566;8	78844;5;196;41;
$GPXUP;281;09:32:14;0;50	30556;8	78846;5;197;50;
$GPXUP;281;09:32:15;0;50	30546;8	78858;5;198;52;
$GPXUP;281;09:32:16;0;50	30533;8	78863;5;199;53;
$GPXUP;281;09:32:17;0;50	3052;8	78869;5;200;53;
$GPXUP;281;09:32:18;0;50	30507;8	78881;5;200;57;
$GPXUP;281;09:32:19;0;50	30493;8	78894;5;199;58;
$GPXUP;281;09:32:20;0;50	30482;8	7891;5;196;62;
$GPXUP;281;09:32:21;0;50	30467;8	78921;5;193;63;
$GPXUP;281;09:32:22;0;50	30448;8	78973;5;195;51;
$GPXUP;281;09:32:23;0;50	30436;8	7896;5;194;45;
$GPXUP;281;09:32:24;0;50	30427;8	78939;5;194;45;
$GPXUP;281;09:32:25;0;50	30417;8	78926;5;193;45;
$GPXUP;281;09:32:26;0;50	30406;8	78917;5;193;51;
$GPXUP;281;09:32:27;0;50	30395;8	78912;5;193;41;
$GPXUP;281;09:32:28;0;50	30385;8	7891;5;193;43;
$GPXUP;281;09:32:29;0;50	30375;8	78906;5;193;41;
$GPXUP;281;09:32:30;0;50	30366;8	789;5;194;38;
$GPXUP;281;09:32:31;0;50	30357;8	78893;5;195;42;
$GPXUP;281;09:32:32;0;50	30346;8	78896;5;197;49;
$GPXUP;281;09:32:33;0;50	30334;8	78906;5;198;40;
$GPXUP;281;09:32:34;0;50	30324;8	78907;5;199;38;
$GPXUP;281;09:32:35;0;50	30314;8	78909;5;200;42;
$GPXUP;281;09:32:36;0;50	30304;8	78914;5;199;44;
$GPXUP;281;09:32:37;0;50	30293;8	78918;5;199;47;
$GPXUP;281;09:32:38;0;50	30283;8	78928;5;199;54;
$GPXUP;281;09:32:39;0;50	30271;8	78938;5;199;56;
$GPXUP;281;09:32:40;0;50	30263;8	78956;5;199;55;
$GPXUP;281;09:32:41;0;50	30252;8	78964;5;198;52;
$GPXUP;281;09:32:42;0;50	30239;8	78968;5;198;49;
$GPXUP;281;09:32:43;0;50	30226;8	78967;5;198;46;
$GPXUP;281;09:32:44;0;50	30215;8	78962;5;198;45;
$GPXUP;281;09:32:45;0;50	30205;8	78956;5;197;48;
$GPXUP;281;09:32:46;0;50	30193;8	78951;5;196;46;
$GPXUP;281;09:32:47;0;50	30182;8	78946;5;196;44;
$GPXUP;281;09:32:48;0;50	30173;8	78942;5;194;46;
$GPXUP;281;09:32:49;0;50	30162;8	78947;5;193;54;
$GPXUP;281;09:32:50;0;50	30151;8	7896;5;191;50;
$GPXUP;281;09:32:51;0;50	30142;8	78971;5;189;53;
$GPXUP;281;09:32:52;0;50	3013;8	78983;5;187;53;
$GPXUP;281;09:32:53;0;50	3012;8	78994;5;186;53;
$GPXUP;281;09:32:54;0;50	30113;8	79006;5;184;52;
$GPXUP;281;09:32:55;0;50	30098;8	79008;5;183;54;
$GPXUP;281;09:32:56;0;50	30084;8	79016;5;182;54;
$GPXUP;281;09:32:57;0;50	30069;8	79028;5;181;60;
$GPXUP;281;09:32:58;0;50	30058;8	79043;5;180;53;
$GPXUP;281;09:32:59;0;50	30045;8	79046;5;179;46;
$GPXUP;281;09:33:00;0;50	30034;8	79042;5;178;49;
$GPXUP;281;09:33:01;0;50	30022;8	79035;5;180;47;
$GPXUP;281;09:33:02;0;50	30011;8	7903;5;180;46;
$GPXUP;281;09:33:03;0;50	3;8	79024;5;180;43;
$GPXUP;281;09:33:04;0;50	2999;8	79012;5;182;45;
$GPXUP;281;09:33:05;0;50	29987;8	78994;5;186;47;
$GPXUP;281;09:33:06;0;50	2999;8	78976;5;189;43;
$GPXUP;281;09:33:07;0;50	3;8	78964;5;191;40;
$GPXUP;281;09:33:08;0;50	30007;8	78955;5;194;32;
$GPXUP;281;09:33:09;0;50	30012;8	78952;5;192;14;
$GPXUP;281;09:33:10;0;50	30013;8	78946;5;192;0;
$GPXUP;281;09:33:11;0;50	30013;8	78946;5;192;0;
$GPXUP;281;09:33:12;0;50	30013;8	78946;5;192;0;
$GPXUP;281;09:33:13;0;50	30013;8	78946;5;192;0;
$GPXUP;281;09:33:14;0;50	30014;8	78947;5;191;0;
$GPXUP;281;09:33:15;0;50	30014;8	78948;5;191;0;
$GPXUP;281;09:33:16;0;50	30013;8	78948;5;191;0;
$GPXUP;281;09:33:17;0;50	30013;8	78948;5;191;0;
$GPXUP;281;09:33:18;0;50	30013;8	78948;5;191;0;
$GPXUP;281;09:33:19;0;50	30013;8	78948;5;191;0;
$GPXUP;281;09:33:20;0;50	30013;8	78948;5;191;0;
$GPXUP;281;09:33:21;0;50	30013;8	78948;5;191;0;
$GPXUP;281;09:33:22;0;50	30013;8	78948;5;191;0;
$GPXUP;281;09:33:23;0;50	30013;8	78948;5;191;0;
$GPXUP;281;09:33:24;0;50	30013;8	78948;5;191;0;
$GPXUP;281;09:33:25;0;50	30013;8	78948;5;191;0;
$GPXUP;281;09:33:26;0;50	30013;8	78948;5;191;0;
$GPXUP;281;09:33:27;0;50	30013;8	78948;5;189;0;
$GPXUP;281;09:33:28;0;50	30013;8	78948;5;189;0;
$GPXUP;281;09:33:29;0;50	30013;8	78948;5;189;0;
$GPXUP;281;09:33:30;0;50	30013;8	78948;5;189;0;
$GPXUP;281;09:33:31;0;50	30013;8	78948;5;189;0;
$GPXUP;281;09:33:32;0;50	30013;8	78948;5;189;0;
$GPXUP;281;09:33:33;0;50	30013;8	78948;5;189;0;
$GPXUP;281;09:33:34;0;50	30013;8	78948;5;189;0;
$GPXUP;281;09:33:35;0;50	30012;8	78948;5;190;0;
$GPXUP;281;09:33:36;0;50	30012;8	78948;5;190;0;
$GPXUP;281;09:33:37;0;50	30012;8	78948;5;190;1;
$GPXUP;281;09:33:38;0;50	30014;8	78948;5;190;0;
$GPXUP;281;09:33:39;0;50	30014;8	78948;5;190;0;
$GPXUP;281;09:33:40;0;50	30014;8	78948;5;190;0;
$GPXUP;281;09:33:41;0;50	30014;8	78948;5;190;0;
$GPXUP;281;09:33:42;0;50	30014;8	78948;5;190;0;
$GPXUP;281;09:33:43;0;50	30014;8	78948;5;190;0;
$GPXUP;281;09:33:44;0;50	30014;8	7895;5;190;0;
$GPXUP;281;09:33:45;0;50	30014;8	7895;5;190;0;
$GPXUP;281;09:33:46;0;50	30014;8	7895;5;190;0;
$GPXUP;281;09:33:47;0;50	30014;8	7895;5;190;0;
$GPXUP;281;09:33:48;0;50	30013;8	7895;5;191;0;
$GPXUP;281;09:33:49;0;50	30013;8	7895;5;191;0;
$GPXUP;281;09:33:50;0;50	30013;8	7895;5;191;0;
$GPXUP;281;09:33:51;0;50	30013;8	7895;5;191;0;
$GPXUP;281;09:33:52;0;50	30013;8	7895;5;191;0;
$GPXUP;281;09:33:53;0;50	30013;8	7895;5;191;0;
$GPXUP;281;09:33:54;0;50	30013;8	7895;5;191;0;
$GPXUP;281;09:33:55;0;50	30013;8	7895;5;191;0;
$GPXUP;281;09:33:56;0;50	30013;8	7895;5;191;0;
$GPXUP;281;09:33:57;0;50	30014;8	7895;5;192;0;
$GPXUP;281;09:33:58;0;50	30014;8	7895;5;192;0;
$GPXUP;281;09:33:59;0;50	30014;8	7895;5;192;0;
$GPXUP;281;09:34:00;0;50	30014;8	7895;5;192;0;
$GPXUP;281;09:34:01;0;50	30014;8	7895;5;192;0;
$GPXUP;281;09:34:02;0;50	30014;8	7895;5;192;0;
$GPXUP;281;09:34:03;0;50	30014;8	7895;5;192;0;
$GPXUP;281;09:34:04;0;50	30013;8	7895;5;191;0;
$GPXUP;281;09:34:05;0;50	30013;8	7895;5;191;0;
$GPXUP;281;09:34:06;0;50	30013;8	7895;5;191;0;
$GPXUP;281;09:34:07;0;50	30013;8	7895;5;191;0;
$GPXUP;281;09:34:08;0;50	30013;8	7895;5;191;0;
$GPXUP;281;09:34:09;0;50	30013;8	7895;5;191;0;
$GPXUP;281;09:34:10;0;50	30014;8	7895;5;192;0;
$GPXUP;281;09:34:11;0;50	30014;8	7895;5;192;0;
$GPXUP;281;09:34:12;0;50	30014;8	7895;5;192;0;
$GPXUP;281;09:34:13;0;50	30014;8	7895;5;192;0;
$GPXUP;281;09:34:14;0;50	30014;8	7895;5;192;0;
$GPXUP;281;09:34:15;0;50	30014;8	7895;5;192;0;
$GPXUP;281;09:34:16;0;50	30014;8	7895;5;192;0;
$GPXUP;281;09:34:17;0;50	30014;8	7895;5;192;0;
$GPXUP;281;09:34:18;0;50	30014;8	7895;5;192;0;
$GPXUP;281;09:34:19;0;50	30014;8	7895;5;192;0;
$GPXUP;281;09:34:20;0;50	30014;8	7895;5;192;0;
$GPXUP;281;09:34:21;0;50	30014;8	7895;5;192;0;
$GPXUP;281;09:34:22;0;50	30014;8	7895;5;192;0;
$GPXUP;281;09:34:23;0;50	30014;8	7895;5;192;0;
$GPXUP;281;09:34:24;0;50	30014;8	7895;5;192;0;
$GPXUP;281;09:34:25;0;50	30014;8	7895;5;192;0;
$GPXUP;281;09:34:26;0;50	30014;8	7895;5;192;0;
$GPXUP;281;09:34:27;0;50	30014;8	7895;5;192;0;
$GPXUP;281;09:34:28;0;50	30014;8	7895;5;192;0;
$GPXUP;281;09:34:29;0;50	30014;8	7895;5;192;0;
$GPXUP;281;09:34:30;0;50	30014;8	7895;5;192;0;
$GPXUP;281;09:34:31;0;50	30013;8	7895;5;191;0;
$GPXUP;281;09:34:32;0;50	30013;8	78951;5;191;0;
$GPXUP;281;09:34:33;0;50	30013;8	78951;5;191;0;
$GPXUP;281;09:34:34;0;50	30013;8	78951;5;191;0;
$GPXUP;281;09:34:35;0;50	30013;8	78951;5;191;0;
$GPXUP;281;09:34:36;0;50	30013;8	78951;5;191;0;
$GPXUP;281;09:34:37;0;50	30013;8	78951;5;191;0;
$GPXUP;281;09:34:38;0;50	30013;8	78951;5;191;0;
$GPXUP;281;09:34:39;0;50	30013;8	78951;5;191;0;
$GPXUP;281;09:34:40;0;50	30013;8	78951;5;191;0;
$GPXUP;281;09:34:41;0;50	30013;8	78951;5;191;0;
$GPXUP;281;09:34:42;0;50	30013;8	78951;5;191;0;
$GPXUP;281;09:34:43;0;50	30013;8	78951;5;191;0;
$GPXUP;281;09:34:44;0;50	30013;8	78951;5;191;0;
$GPXUP;281;09:34:45;0;50	30012;8	78951;5;190;0;
$GPXUP;281;09:34:46;0;50	30012;8	78951;5;190;0;
$GPXUP;281;09:34:47;0;50	30012;8	78951;5;191;1;
$GPXUP;281;09:34:48;0;50	30012;8	78951;5;191;0;
$GPXUP;281;09:34:49;0;50	30012;8	78951;5;191;0;
$GPXUP;281;09:34:50;0;50	30012;8	78951;5;191;0;
$GPXUP;281;09:34:51;0;50	30012;8	78951;5;191;0;
$GPXUP;281;09:34:52;0;50	30012;8	78951;5;191;0;
$GPXUP;281;09:34:53;0;50	30012;8	78951;5;191;0;
$GPXUP;281;09:34:54;0;50	30011;8	78951;5;190;0;
$GPXUP;281;09:34:55;0;50	3001;8	7895;5;191;0;
$GPXUP;281;09:34:56;0;50	3001;8	7895;5;191;0;
$GPXUP;281;09:34:57;0;50	3001;8	7895;5;191;0;
$GPXUP;281;09:34:58;0;50	3001;8	7895;5;191;0;
$GPXUP;281;09:34:59;0;50	3001;8	7895;5;191;0;
$GPXUP;281;09:35:00;0;50	3001;8	7895;5;191;0;
$GPXUP;281;09:35:01;0;50	3001;8	7895;5;191;0;
$GPXUP;281;09:35:02;0;50	3001;8	7895;5;191;0;
$GPXUP;281;09:35:03;0;50	3001;8	7895;5;191;0;
$GPXUP;281;09:35:04;0;50	3001;8	7895;5;191;0;
$GPXUP;281;09:35:05;0;50	3001;8	7895;5;191;0;
$GPXUP;281;09:35:06;0;50	3001;8	7895;5;191;0;
$GPXUP;281;09:35:07;0;50	3001;8	7895;5;191;0;
$GPXUP;281;09:35:08;0;50	3001;8	7895;5;191;0;
$GPXUP;281;09:35:09;0;50	3001;8	78952;5;191;0;
$GPXUP;281;09:35:10;0;50	3001;8	78952;5;191;0;
$GPXUP;281;09:35:11;0;50	3001;8	78952;5;191;0;
$GPXUP;281;09:35:12;0;50	3001;8	78952;5;191;0;
$GPXUP;281;09:35:13;0;50	3001;8	78952;5;191;0;
$GPXUP;281;09:35:14;0;50	3001;8	78952;5;191;0;
$GPXUP;281;09:35:15;0;50	3001;8	78952;5;191;0;
$GPXUP;281;09:35:16;0;50	30009;8	78952;5;191;0;
$GPXUP;281;09:35:17;0;50	30009;8	78952;5;191;0;
$GPXUP;281;09:35:18;0;50	30009;8	78952;5;191;0;
$GPXUP;281;09:35:19;0;50	30009;8	78952;5;191;0;
$GPXUP;281;09:35:20;0;50	30009;8	78952;5;191;0;
$GPXUP;281;09:35:21;0;50	30009;8	78952;5;191;0;
$GPXUP;281;09:35:22;0;50	30009;8	78952;5;191;0;
$GPXUP;281;09:35:23;0;50	30009;8	78952;5;191;0;
$GPXUP;281;09:35:24;0;50	30009;8	78952;5;191;0;
$GPXUP;281;09:35:25;0;50	30009;8	78952;5;191;0;
$GPXUP;281;09:35:26;0;50	30008;8	78951;5;191;0;
$GPXUP;281;09:35:27;0;50	30008;8	78951;5;191;0;
$GPXUP;281;09:35:28;0;50	30008;8	78951;5;191;0;
$GPXUP;281;09:35:29;0;50	30008;8	78951;5;191;0;
$GPXUP;281;09:35:30;0;50	30008;8	78951;5;191;0;
$GPXUP;281;09:35:31;0;50	30008;8	78953;5;191;0;
$GPXUP;281;09:35:32;0;50	30008;8	78953;5;191;0;
$GPXUP;281;09:35:33;0;50	30008;8	78953;5;191;0;
$GPXUP;281;09:35:34;0;50	30008;8	78953;5;191;0;
$GPXUP;281;09:35:35;0;50	30008;8	78953;5;191;0;
$GPXUP;281;09:35:36;0;50	30008;8	78953;5;191;0;
$GPXUP;281;09:35:37;0;50	30008;8	78953;5;191;0;
$GPXUP;281;09:35:38;0;50	30008;8	78953;5;191;0;
$GPXUP;281;09:35:39;0;50	30008;8	78953;5;191;0;
$GPXUP;281;09:35:40;0;50	30008;8	78953;5;191;0;
$GPXUP;281;09:35:41;0;50	30008;8	78953;5;191;0;
$GPXUP;281;09:35:42;0;50	30008;8	78953;5;191;0;
$GPXUP;281;09:35:43;0;50	30008;8	78953;5;191;0;
$GPXUP;281;09:35:44;0;50	30008;8	78953;5;191;1;
$GPXUP;281;09:35:45;0;50	30008;8	78953;5;191;0;
$GPXUP;281;09:35:46;0;50	30008;8	78953;5;191;0;
$GPXUP;281;09:35:47;0;50	30008;8	78953;5;191;0;
$GPXUP;281;09:35:48;0;50	30008;8	78953;5;191;0;
$GPXUP;281;09:35:49;0;50	30008;8	78953;5;191;0;
$GPXUP;281;09:35:50;0;50	30008;8	78953;5;191;0;
$GPXUP;281;09:35:51;0;50	30008;8	78953;5;191;0;
$GPXUP;281;09:35:52;0;50	30008;8	78953;5;191;0;
$GPXUP;281;09:35:53;0;50	30008;8	78953;5;191;0;
$GPXUP;281;09:35:54;0;50	30008;8	78953;5;191;0;
$GPXUP;281;09:35:55;0;50	30008;8	78953;5;191;0;
$GPXUP;281;09:35:56;0;50	30008;8	78953;5;191;0;
$GPXUP;281;09:35:57;0;50	30008;8	78953;5;191;0;
$GPXUP;281;09:35:58;0;50	30008;8	78953;5;191;0;
$GPXUP;281;09:35:59;0;50	30008;8	78953;5;191;0;
$GPXUP;281;09:36:00;0;50	30008;8	78953;5;191;0;
$GPXUP;281;09:36:01;0;50	30008;8	78953;5;191;0;
$GPXUP;281;09:36:02;0;50	30008;8	78953;5;191;0;
$GPXUP;281;09:36:03;0;50	30008;8	78953;5;191;0;
$GPXUP;281;09:36:04;0;50	30008;8	78953;5;191;0;
$GPXUP;281;09:36:05;0;50	30008;8	78953;5;191;0;
$GPXUP;281;09:36:06;0;50	30008;8	78953;5;191;1;
$GPXUP;281;09:36:07;0;50	30008;8	78953;5;191;0;
$GPXUP;281;09:36:08;0;50	30008;8	78953;5;191;0;
$GPXUP;281;09:36:09;0;50	30008;8	78953;5;191;0;
$GPXUP;281;09:36:10;0;50	30008;8	78953;5;191;0;
$GPXUP;281;09:36:11;0;50	30008;8	78953;5;191;0;
$GPXUP;281;09:36:12;0;50	30008;8	78953;5;191;0;
$GPXUP;281;09:36:13;0;50	30008;8	78953;5;191;0;
$GPXUP;281;09:36:14;0;50	30008;8	78953;5;191;0;
$GPXUP;281;09:36:15;0;50	30008;8	78953;5;191;0;
$GPXUP;281;09:36:16;0;50	30009;8	78953;5;192;0;
$GPXUP;281;09:36:17;0;50	30008;8	78953;5;191;0;
$GPXUP;281;09:36:18;0;50	30009;8	78953;5;192;0;
$GPXUP;281;09:36:19;0;50	30009;8	78953;5;192;0;
$GPXUP;281;09:36:20;0;50	30009;8	78953;5;192;0;
$GPXUP;281;09:36:21;0;50	30009;8	78953;5;192;0;
$GPXUP;281;09:36:22;0;50	30009;8	78953;5;192;0;
$GPXUP;281;09:36:23;0;50	30009;8	78951;5;192;0;
$GPXUP;281;09:36:24;0;50	30009;8	78951;5;192;0;
$GPXUP;281;09:36:25;0;50	30009;8	78951;5;192;0;
$GPXUP;281;09:36:26;0;50	30009;8	78951;5;192;0;
$GPXUP;281;09:36:27;0;50	30009;8	78951;5;192;0;
$GPXUP;281;09:36:28;0;50	30009;8	78951;5;192;0;
$GPXUP;281;09:36:29;0;50	30009;8	78951;5;192;0;
$GPXUP;281;09:36:30;0;50	30009;8	78951;5;192;0;
$GPXUP;281;09:36:31;0;50	30009;8	78951;5;192;0;
$GPXUP;281;09:36:32;0;50	30009;8	78951;5;192;0;
$GPXUP;281;09:36:33;0;50	30009;8	78951;5;192;0;
$GPXUP;281;09:36:34;0;50	30009;8	78951;5;192;0;
$GPXUP;281;09:36:35;0;50	30009;8	78951;5;192;0;
$GPXUP;281;09:36:36;0;50	30009;8	78951;5;192;0;
$GPXUP;281;09:36:37;0;50	30009;8	78951;5;192;0;
$GPXUP;281;09:36:38;0;50	3001;8	78952;5;192;0;
$GPXUP;281;09:36:39;0;50	3001;8	78952;5;192;0;
$GPXUP;281;09:36:40;0;50	3001;8	78952;5;192;0;
$GPXUP;281;09:36:41;0;50	3001;8	78952;5;192;0;
$GPXUP;281;09:36:42;0;50	3001;8	78952;5;192;0;
$GPXUP;281;09:36:43;0;50	3001;8	78952;5;192;0;
$GPXUP;281;09:36:44;0;50	3001;8	78952;5;192;0;
$GPXUP;281;09:36:45;0;50	3001;8	78952;5;192;0;
$GPXUP;281;09:36:46;0;50	3001;8	78952;5;192;0;
$GPXUP;281;09:36:47;0;50	3001;8	78952;5;192;0;
$GPXUP;281;09:36:48;0;50	3001;8	78952;5;192;0;
$GPXUP;281;09:36:49;0;50	3001;8	78952;5;192;0;
$GPXUP;281;09:36:50;0;50	3001;8	78952;5;192;0;
$GPXUP;281;09:36:51;0;50	3001;8	78952;5;192;0;
$GPXUP;281;09:36:52;0;50	3001;8	78952;5;192;0;
$GPXUP;281;09:36:53;0;50	3001;8	78952;5;192;0;
$GPXUP;281;09:36:54;0;50	3001;8	78952;5;192;0;
$GPXUP;281;09:36:55;0;50	3001;8	78952;5;192;0;
$GPXUP;281;09:36:56;0;50	3001;8	78952;5;192;0;
$GPXUP;281;09:36:57;0;50	3001;8	78952;5;192;0;
$GPXUP;281;09:36:58;0;50	3001;8	78952;5;192;0;
$GPXUP;281;09:36:59;0;50	3001;8	78952;5;192;0;
$GPXUP;281;09:37:00;0;50	3001;8	78952;5;192;0;
$GPXUP;281;09:37:01;0;50	3001;8	78951;5;193;0;
$GPXUP;281;09:37:02;0;50	3001;8	78952;5;192;0;
$GPXUP;281;09:37:03;0;50	3001;8	78952;5;192;0;
$GPXUP;281;09:37:04;0;50	3001;8	78952;5;192;0;
$GPXUP;281;09:37:05;0;50	3001;8	78951;5;193;0;
$GPXUP;281;09:37:06;0;50	3001;8	78951;5;193;0;
$GPXUP;281;09:37:07;0;50	3001;8	78951;5;193;0;
$GPXUP;281;09:37:08;0;50	3001;8	78951;5;193;0;
$GPXUP;281;09:37:09;0;50	3001;8	78951;5;193;0;
$GPXUP;281;09:37:10;0;50	3001;8	78951;5;193;0;
$GPXUP;281;09:37:11;0;50	3001;8	78951;5;193;0;
$GPXUP;281;09:37:12;0;50	3001;8	78951;5;193;0;
[truncated: 4,970 more rows]
