# Supplementary material for: Pigeon Navigation: Different Routes Lead to Frankfurt
Source: PLoS One. 2014 Nov 12;9(11):e112439. doi: 10.1371/journal.pone.0112439 (PMC4229201; doi:10.1371/journal.pone.0112439)
Supplement: File S4 — Files containing the original track data and a ‘Read me’ explaining the data format. (ZIP) [file pone.0112439.s004.zip › N-OM/000529xup93_238.log]

$GPXUP;281;08:41:47;0;50	38961;8	69649;5;276;0;
$GPXUP;281;08:41:48;0;50	38961;8	69649;5;276;1;
$GPXUP;281;08:41:49;0;50	38962;8	69649;5;277;29;
$GPXUP;281;08:41:50;0;50	38967;8	69637;5;278;28;
$GPXUP;281;08:41:51;0;50	38963;8	69622;5;277;31;
$GPXUP;281;08:41:52;0;50	38955;8	69612;5;278;35;
$GPXUP;281;08:41:53;0;50	38944;8	69607;5;279;47;
$GPXUP;281;08:41:54;0;50	38931;8	69608;5;280;54;
$GPXUP;281;08:41:55;0;50	38916;8	69607;5;282;54;
$GPXUP;281;08:41:56;0;50	38903;8	6961;5;283;49;
$GPXUP;281;08:41:57;0;50	38891;8	69619;5;285;56;
$GPXUP;281;08:41:58;0;50	38879;8	69638;5;285;65;
$GPXUP;281;08:41:59;0;50	3887;8	69667;5;285;75;
$GPXUP;281;08:42:00;0;50	38862;8	69698;5;284;76;
$GPXUP;281;08:42:01;0;50	38854;8	69717;5;282;67;
$GPXUP;281;08:42:02;0;50	38843;8	69725;5;281;53;
$GPXUP;281;08:42:03;0;50	38832;8	69727;5;281;49;
$GPXUP;281;08:42:04;0;50	3882;8	69735;5;281;48;
$GPXUP;281;08:42:05;0;50	38812;8	69753;5;280;62;
$GPXUP;281;08:42:06;0;50	38799;8	69768;5;280;60;
$GPXUP;281;08:42:07;0;50	38785;8	6978;5;281;62;
$GPXUP;281;08:42:08;0;50	3877;8	69786;5;282;60;
$GPXUP;281;08:42:09;0;50	38756;8	69794;5;283;60;
$GPXUP;281;08:42:10;0;50	38741;8	69805;5;285;78;
$GPXUP;281;08:42:11;0;50	38727;8	69825;5;285;89;
$GPXUP;281;08:42:12;0;50	38714;8	69846;5;285;67;
$GPXUP;281;08:42:13;0;50	38703;8	69866;5;286;60;
$GPXUP;281;08:42:14;0;50	38688;8	69875;5;285;66;
$GPXUP;281;08:42:15;0;50	38671;8	69883;5;285;68;
$GPXUP;281;08:42:16;0;50	38655;8	69895;5;283;71;
$GPXUP;281;08:42:17;0;50	38639;8	69916;5;282;77;
$GPXUP;281;08:42:18;0;50	38626;8	69945;5;282;71;
$GPXUP;281;08:42:19;0;50	38619;8	69975;5;283;82;
$GPXUP;281;08:42:20;0;50	38612;8	70009;5;284;85;
$GPXUP;281;08:42:21;0;50	38608;8	70041;5;284;86;
$GPXUP;281;08:42:22;0;50	38602;8	70074;5;282;90;
$GPXUP;281;08:42:23;0;50	38602;8	70113;5;280;101;
$GPXUP;281;08:42:24;0;50	3861;8	70153;5;278;103;
$GPXUP;281;08:42:25;0;50	38622;8	70191;5;277;99;
$GPXUP;281;08:42:26;0;50	38639;8	70222;5;278;95;
$GPXUP;281;08:42:27;0;50	38658;8	7024;5;278;87;
$GPXUP;281;08:42:28;0;50	38678;8	70253;5;276;86;
$GPXUP;281;08:42:29;0;50	38698;8	70268;5;277;88;
$GPXUP;281;08:42:30;0;50	38718;8	70285;5;279;90;
$GPXUP;281;08:42:31;0;50	38738;8	70298;5;279;82;
$GPXUP;281;08:42:32;0;50	38758;8	70301;5;280;72;
$GPXUP;281;08:42:33;0;50	38776;8	70304;5;283;69;
$GPXUP;281;08:42:34;0;50	38792;8	7031;5;285;69;
$GPXUP;281;08:42:35;0;50	3881;8	70316;5;286;62;
$GPXUP;281;08:42:36;0;50	38823;8	70305;5;285;46;
$GPXUP;281;08:42:37;0;50	38827;8	70288;5;285;38;
$GPXUP;281;08:42:38;0;50	38824;8	70274;5;287;32;
$GPXUP;281;08:42:39;0;50	38814;8	70263;5;288;51;
$GPXUP;281;08:42:40;0;50	38795;8	70263;5;285;63;
$GPXUP;281;08:42:41;0;50	38776;8	70269;5;281;76;
$GPXUP;281;08:42:42;0;50	38756;8	70278;5;277;81;
$GPXUP;281;08:42:43;0;50	38734;8	70292;5;275;86;
$GPXUP;281;08:42:44;0;50	38714;8	70307;5;273;87;
$GPXUP;281;08:42:45;0;50	38694;8	70328;5;271;92;
$GPXUP;281;08:42:46;0;50	38675;8	70351;5;269;87;
$GPXUP;281;08:42:47;0;50	38658;8	70361;5;267;79;
$GPXUP;281;08:42:48;0;50	3864;8	70366;5;263;80;
$GPXUP;281;08:42:49;0;50	3862;8	70384;5;261;89;
$GPXUP;281;08:42:50;0;50	38601;8	70398;5;257;81;
$GPXUP;281;08:42:51;0;50	38583;8	70395;5;251;79;
$GPXUP;281;08:42:52;0;50	38564;8	70392;5;245;80;
$GPXUP;281;08:42:53;0;50	38542;8	70393;5;242;81;
$GPXUP;281;08:42:54;0;50	38522;8	70397;5;240;81;
$GPXUP;281;08:42:55;0;50	38502;8	70392;5;237;88;
$GPXUP;281;08:42:56;0;50	38478;8	70392;5;234;88;
$GPXUP;281;08:42:57;0;50	38458;8	7039;5;230;79;
$GPXUP;281;08:42:58;0;50	3844;8	70382;5;229;74;
$GPXUP;281;08:42:59;0;50	38426;8	70363;5;230;66;
$GPXUP;281;08:43:00;0;50	38412;8	70352;5;233;64;
$GPXUP;281;08:43:01;0;50	38396;8	70347;5;234;68;
$GPXUP;281;08:43:02;0;50	38379;8	7035;5;233;72;
$GPXUP;281;08:43:03;0;50	38361;8	70349;5;229;73;
$GPXUP;281;08:43:04;0;50	38343;8	70351;5;227;78;
$GPXUP;281;08:43:05;0;50	38324;8	70348;5;225;72;
$GPXUP;281;08:43:06;0;50	38308;8	70341;5;225;67;
$GPXUP;281;08:43:07;0;50	38293;8	70331;5;224;67;
$GPXUP;281;08:43:08;0;50	38276;8	70326;5;225;63;
$GPXUP;281;08:43:09;0;50	38262;8	70315;5;225;56;
$GPXUP;281;08:43:10;0;50	3825;8	70304;5;226;58;
$GPXUP;281;08:43:11;0;50	38236;8	70294;5;228;55;
$GPXUP;281;08:43:12;0;50	38225;8	70285;5;230;53;
$GPXUP;281;08:43:13;0;50	38212;8	70274;5;231;56;
$GPXUP;281;08:43:14;0;50	382;8	70266;5;230;56;
$GPXUP;281;08:43:15;0;50	38188;8	70258;5;229;57;
$GPXUP;281;08:43:16;0;50	38173;8	70252;5;228;59;
$GPXUP;281;08:43:17;0;50	38159;8	70248;5;227;60;
$GPXUP;281;08:43:18;0;50	38145;8	70241;5;228;51;
$GPXUP;281;08:43:19;0;50	38136;8	70226;5;229;47;
$GPXUP;281;08:43:20;0;50	3813;8	70213;5;232;43;
$GPXUP;281;08:43:21;0;50	38124;8	702;5;234;41;
$GPXUP;281;08:43:22;0;50	3812;8	70187;5;236;37;
$GPXUP;281;08:43:23;0;50	38116;8	70174;5;237;40;
$GPXUP;281;08:43:24;0;50	38108;8	70164;5;239;38;
$GPXUP;281;08:43:25;0;50	381;8	70155;5;241;42;
$GPXUP;281;08:43:26;0;50	38088;8	70153;5;241;46;
$GPXUP;281;08:43:27;0;50	38076;8	70154;5;237;57;
$GPXUP;281;08:43:28;0;50	38061;8	70152;5;233;61;
$GPXUP;281;08:43:29;0;50	38045;8	7015;5;229;68;
$GPXUP;281;08:43:30;0;50	38026;8	70151;5;226;73;
$GPXUP;281;08:43:31;0;50	38008;8	70155;5;224;73;
$GPXUP;281;08:43:32;0;50	37987;8	7016;5;223;71;
$GPXUP;281;08:43:33;0;50	37969;8	7016;5;224;63;
$GPXUP;281;08:43:34;0;50	37955;8	70155;5;226;49;
$GPXUP;281;08:43:35;0;50	37946;8	70143;5;225;49;
$GPXUP;281;08:43:36;0;50	37938;8	70128;5;226;49;
$GPXUP;281;08:43:37;0;50	37928;8	70116;5;226;47;
$GPXUP;281;08:43:38;0;50	37918;8	70109;5;227;48;
$GPXUP;281;08:43:39;0;50	37906;8	70101;5;227;49;
$GPXUP;281;08:43:40;0;50	37895;8	70092;5;227;50;
$GPXUP;281;08:43:41;0;50	37885;8	70081;5;224;53;
$GPXUP;281;08:43:42;0;50	37875;8	70066;5;225;53;
$GPXUP;281;08:43:43;0;50	37865;8	70052;5;225;54;
$GPXUP;281;08:43:44;0;50	37851;8	7004;5;226;51;
$GPXUP;281;08:43:45;0;50	3784;8	70034;5;226;54;
$GPXUP;281;08:43:46;0;50	37826;8	7003;5;227;54;
$GPXUP;281;08:43:47;0;50	37813;8	70023;5;229;51;
$GPXUP;281;08:43:48;0;50	37804;8	70011;5;231;48;
$GPXUP;281;08:43:49;0;50	37798;8	69995;5;234;45;
$GPXUP;281;08:43:50;0;50	37793;8	69982;5;234;50;
$GPXUP;281;08:43:51;0;50	37783;8	6997;5;234;49;
$GPXUP;281;08:43:52;0;50	37775;8	69954;5;234;46;
$GPXUP;281;08:43:53;0;50	37769;8	6994;5;234;43;
$GPXUP;281;08:43:54;0;50	37764;8	69926;5;235;42;
$GPXUP;281;08:43:55;0;50	37757;8	69912;5;235;47;
$GPXUP;281;08:43:56;0;50	37744;8	69907;5;234;56;
$GPXUP;281;08:43:57;0;50	37728;8	69907;5;231;63;
$GPXUP;281;08:43:58;0;50	3771;8	6991;5;228;67;
$GPXUP;281;08:43:59;0;50	37693;8	6992;5;225;67;
$GPXUP;281;08:44:00;0;50	37678;8	6993;5;225;64;
$GPXUP;281;08:44:01;0;50	37662;8	6993;5;225;63;
$GPXUP;281;08:44:02;0;50	37648;8	69925;5;223;61;
$GPXUP;281;08:44:03;0;50	37632;8	69916;5;220;63;
$GPXUP;281;08:44:04;0;50	3762;8	69902;5;221;62;
$GPXUP;281;08:44:05;0;50	3761;8	69885;5;222;56;
$GPXUP;281;08:44:06;0;50	376;8	69873;5;225;51;
$GPXUP;281;08:44:07;0;50	37592;8	69859;5;227;52;
$GPXUP;281;08:44:08;0;50	37585;8	69843;5;229;53;
$GPXUP;281;08:44:09;0;50	37574;8	69834;5;231;46;
$GPXUP;281;08:44:10;0;50	37561;8	69834;5;231;52;
$GPXUP;281;08:44:11;0;50	37547;8	69837;5;231;54;
$GPXUP;281;08:44:12;0;50	37533;8	6984;5;230;57;
$GPXUP;281;08:44:13;0;50	37518;8	69849;5;228;60;
$GPXUP;281;08:44:14;0;50	37502;8	69856;5;230;60;
$GPXUP;281;08:44:15;0;50	3749;8	69858;5;232;44;
$GPXUP;281;08:44:16;0;50	37479;8	69852;5;234;45;
$GPXUP;281;08:44:17;0;50	37468;8	6985;5;235;48;
$GPXUP;281;08:44:18;0;50	37456;8	69847;5;234;46;
$GPXUP;281;08:44:19;0;50	37446;8	69838;5;234;46;
$GPXUP;281;08:44:20;0;50	37438;8	69825;5;236;44;
$GPXUP;281;08:44:21;0;50	37426;8	69822;5;237;49;
$GPXUP;281;08:44:22;0;50	37413;8	69827;5;236;54;
$GPXUP;281;08:44:23;0;50	37399;8	6983;5;237;51;
$GPXUP;281;08:44:24;0;50	37386;8	69826;5;237;51;
$GPXUP;281;08:44:25;0;50	37374;8	69822;5;239;46;
$GPXUP;281;08:44:26;0;50	37364;8	69811;5;237;48;
$GPXUP;281;08:44:27;0;50	37354;8	698;5;236;51;
$GPXUP;281;08:44:28;0;50	37342;8	69788;5;235;54;
$GPXUP;281;08:44:29;0;50	37329;8	69779;5;235;54;
$GPXUP;281;08:44:30;0;50	37317;8	6977;5;236;52;
$GPXUP;281;08:44:31;0;50	37308;8	69758;5;239;44;
$GPXUP;281;08:44:32;0;50	373;8	69746;5;240;42;
$GPXUP;281;08:44:33;0;50	37291;8	69741;5;237;51;
$GPXUP;281;08:44:34;0;50	37276;8	69737;5;236;52;
$GPXUP;281;08:44:35;0;50	37264;8	6973;5;236;53;
$GPXUP;281;08:44:36;0;50	37253;8	69718;5;234;49;
$GPXUP;281;08:44:37;0;50	37247;8	69703;5;233;47;
$GPXUP;281;08:44:38;0;50	37242;8	69688;5;235;43;
$GPXUP;281;08:44:39;0;50	37234;8	69674;5;235;43;
$GPXUP;281;08:44:40;0;50	37223;8	69669;5;235;50;
$GPXUP;281;08:44:41;0;50	37209;8	69665;5;232;55;
$GPXUP;281;08:44:42;0;50	37196;8	69656;5;229;53;
$GPXUP;281;08:44:43;0;50	37185;8	69647;5;228;52;
$GPXUP;281;08:44:44;0;50	37174;8	69636;5;229;49;
$GPXUP;281;08:44:45;0;50	37167;8	6962;5;231;45;
$GPXUP;281;08:44:46;0;50	37162;8	69605;5;235;41;
$GPXUP;281;08:44:47;0;50	37155;8	69596;5;238;47;
$GPXUP;281;08:44:48;0;50	37141;8	69595;5;240;51;
$GPXUP;281;08:44:49;0;50	37126;8	69598;5;240;60;
$GPXUP;281;08:44:50;0;50	371;8	69623;5;240;58;
$GPXUP;281;08:44:51;0;50	37099;8	69639;5;243;65;
$GPXUP;281;08:44:52;0;50	37092;8	69664;5;241;75;
$GPXUP;281;08:44:53;0;50	37082;8	69682;5;237;70;
$GPXUP;281;08:44:54;0;50	37069;8	69691;5;238;52;
$GPXUP;281;08:44:55;0;50	37058;8	69692;5;240;47;
$GPXUP;281;08:44:56;0;50	37045;8	6969;5;243;44;
$GPXUP;281;08:44:57;0;50	37034;8	69691;5;244;45;
$GPXUP;281;08:44:58;0;50	37023;8	69694;5;245;47;
$GPXUP;281;08:44:59;0;50	37011;8	69704;5;246;54;
$GPXUP;281;08:45:00;0;50	36998;8	69715;5;246;58;
$GPXUP;281;08:45:01;0;50	36986;8	69732;5;249;60;
$GPXUP;281;08:45:02;0;50	36978;8	69755;5;253;66;
$GPXUP;281;08:45:03;0;50	36972;8	69784;5;254;72;
$GPXUP;281;08:45:04;0;50	3697;8	69812;5;253;76;
$GPXUP;281;08:45:05;0;50	36966;8	69842;5;252;77;
$GPXUP;281;08:45:06;0;50	36961;8	69872;5;250;77;
$GPXUP;281;08:45:07;0;50	36953;8	69899;5;248;79;
$GPXUP;281;08:45:08;0;50	36942;8	69922;5;246;78;
$GPXUP;281;08:45:09;0;50	36925;8	6994;5;244;73;
$GPXUP;281;08:45:10;0;50	36908;8	69949;5;244;70;
$GPXUP;281;08:45:11;0;50	36892;8	69959;5;245;68;
$GPXUP;281;08:45:12;0;50	36876;8	69974;5;247;74;
$GPXUP;281;08:45:13;0;50	36861;8	69994;5;249;75;
$GPXUP;281;08:45:14;0;50	3685;8	70017;5;251;72;
$GPXUP;281;08:45:15;0;50	3684;8	70032;5;253;61;
$GPXUP;281;08:45:16;0;50	36826;8	70041;5;255;56;
$GPXUP;281;08:45:17;0;50	36814;8	70054;5;259;58;
$GPXUP;281;08:45:18;0;50	36802;8	70068;5;259;57;
$GPXUP;281;08:45:19;0;50	36792;8	70085;5;260;56;
$GPXUP;281;08:45:20;0;50	3678;8	70094;5;260;54;
$GPXUP;281;08:45:21;0;50	36768;8	70096;5;261;50;
$GPXUP;281;08:45:22;0;50	36754;8	70092;5;263;49;
$GPXUP;281;08:45:23;0;50	36743;8	70088;5;265;46;
$GPXUP;281;08:45:24;0;50	36733;8	70082;5;266;46;
$GPXUP;281;08:45:25;0;50	36723;8	70077;5;267;48;
$GPXUP;281;08:45:26;0;50	3671;8	70077;5;269;53;
$GPXUP;281;08:45:27;0;50	36695;8	7008;5;270;53;
$GPXUP;281;08:45:28;0;50	36682;8	70087;5;272;56;
$GPXUP;281;08:45:29;0;50	36668;8	70094;5;274;56;
$GPXUP;281;08:45:30;0;50	36653;8	70102;5;274;62;
$GPXUP;281;08:45:31;0;50	36637;8	70117;5;273;72;
$GPXUP;281;08:45:32;0;50	36624;8	70141;5;271;78;
$GPXUP;281;08:45:33;0;50	36608;8	70157;5;269;77;
$GPXUP;281;08:45:34;0;50	36591;8	70169;5;268;72;
$GPXUP;281;08:45:35;0;50	36577;8	70185;5;271;68;
$GPXUP;281;08:45:36;0;50	36563;8	70197;5;273;66;
$GPXUP;281;08:45:37;0;50	36546;8	70201;5;274;64;
$GPXUP;281;08:45:38;0;50	36531;8	70206;5;275;65;
$GPXUP;281;08:45:39;0;50	36514;8	70207;5;275;65;
$GPXUP;281;08:45:40;0;50	36498;8	70208;5;274;67;
$GPXUP;281;08:45:41;0;50	36482;8	70211;5;274;69;
$GPXUP;281;08:45:42;0;50	36464;8	7021;5;273;67;
$GPXUP;281;08:45:43;0;50	36447;8	70207;5;273;63;
$GPXUP;281;08:45:44;0;50	36432;8	70207;5;274;65;
$GPXUP;281;08:45:45;0;50	36417;8	70199;5;275;66;
$GPXUP;281;08:45:46;0;50	36403;8	7019;5;276;65;
$GPXUP;281;08:45:47;0;50	36389;8	70182;5;275;59;
$GPXUP;281;08:45:48;0;50	36376;8	7017;5;272;63;
$GPXUP;281;08:45:49;0;50	36362;8	70156;5;271;63;
$GPXUP;281;08:45:50;0;50	36346;8	70151;5;269;68;
$GPXUP;281;08:45:51;0;50	3633;8	70144;5;269;66;
$GPXUP;281;08:45:52;0;50	3631;8	70144;5;270;69;
$GPXUP;281;08:45:53;0;50	36293;8	70148;5;272;71;
$GPXUP;281;08:45:54;0;50	36275;8	70151;5;273;67;
$GPXUP;281;08:45:55;0;50	3626;8	70147;5;274;63;
$GPXUP;281;08:45:56;0;50	36243;8	70142;5;274;71;
$GPXUP;281;08:45:57;0;50	36224;8	70144;5;273;71;
$GPXUP;281;08:45:58;0;50	36205;8	70143;5;275;65;
$GPXUP;281;08:45:59;0;50	3619;8	70145;5;277;62;
$GPXUP;281;08:46:00;0;50	36177;8	70136;5;278;59;
$GPXUP;281;08:46:01;0;50	36164;8	70124;5;280;56;
$GPXUP;281;08:46:02;0;50	3615;8	70117;5;283;54;
$GPXUP;281;08:46:03;0;50	36138;8	70113;5;285;52;
$GPXUP;281;08:46:04;0;50	36126;8	70106;5;286;57;
$GPXUP;281;08:46:05;0;50	36111;8	70104;5;286;60;
$GPXUP;281;08:46:06;0;50	36094;8	70109;5;287;67;
$GPXUP;281;08:46:07;0;50	36076;8	70114;5;289;64;
$GPXUP;281;08:46:08;0;50	36062;8	70117;5;291;62;
$GPXUP;281;08:46:09;0;50	36047;8	70115;5;292;60;
$GPXUP;281;08:46:10;0;50	36032;8	70115;5;292;64;
$GPXUP;281;08:46:11;0;50	36014;8	70125;5;293;73;
$GPXUP;281;08:46:12;0;50	35997;8	70137;5;296;68;
$GPXUP;281;08:46:13;0;50	35982;8	70142;5;298;62;
$GPXUP;281;08:46:14;0;50	35966;8	70145;5;301;60;
$GPXUP;281;08:46:15;0;50	35952;8	70142;5;302;51;
$GPXUP;281;08:46:16;0;50	35942;8	70136;5;304;52;
$GPXUP;281;08:46:17;0;50	3593;8	70126;5;305;53;
$GPXUP;281;08:46:18;0;50	35918;8	70118;5;306;52;
$GPXUP;281;08:46:19;0;50	35908;8	70108;5;306;49;
$GPXUP;281;08:46:20;0;50	35899;8	70095;5;306;50;
$GPXUP;281;08:46:21;0;50	3589;8	70083;5;305;53;
$GPXUP;281;08:46:22;0;50	3588;8	70068;5;303;58;
$GPXUP;281;08:46:23;0;50	35872;8	70049;5;302;58;
$GPXUP;281;08:46:24;0;50	35867;8	70025;5;302;52;
$GPXUP;281;08:46:25;0;50	35865;8	70006;5;303;49;
$GPXUP;281;08:46:26;0;50	35859;8	69991;5;304;46;
$GPXUP;281;08:46:27;0;50	35852;8	69977;5;305;49;
$GPXUP;281;08:46:28;0;50	35844;8	6996;5;306;48;
$GPXUP;281;08:46:29;0;50	35836;8	69946;5;307;49;
$GPXUP;281;08:46:30;0;50	35823;8	69938;5;307;54;
$GPXUP;281;08:46:31;0;50	35808;8	69936;5;307;55;
$GPXUP;281;08:46:32;0;50	35793;8	69936;5;309;58;
$GPXUP;281;08:46:33;0;50	35777;8	69938;5;307;61;
$GPXUP;281;08:46:34;0;50	35761;8	69945;5;308;65;
$GPXUP;281;08:46:35;0;50	35744;8	69954;5;309;63;
$GPXUP;281;08:46:36;0;50	3573;8	69962;5;311;60;
$GPXUP;281;08:46:37;0;50	35716;8	69965;5;313;55;
$GPXUP;281;08:46:38;0;50	35703;8	69969;5;316;56;
$GPXUP;281;08:46:39;0;50	3569;8	69979;5;319;56;
$GPXUP;281;08:46:40;0;50	35678;8	69995;5;320;62;
$GPXUP;281;08:46:41;0;50	35665;8	7001;5;318;67;
$GPXUP;281;08:46:42;0;50	3565;8	70026;5;315;69;
$GPXUP;281;08:46:43;0;50	35634;8	70035;5;313;69;
$GPXUP;281;08:46:44;0;50	35616;8	70038;5;309;72;
$GPXUP;281;08:46:45;0;50	35598;8	70045;5;307;71;
$GPXUP;281;08:46:46;0;50	35582;8	70052;5;308;65;
$GPXUP;281;08:46:47;0;50	35566;8	70053;5;310;62;
$GPXUP;281;08:46:48;0;50	3555;8	70054;5;311;60;
$GPXUP;281;08:46:49;0;50	35535;8	70051;5;311;61;
$GPXUP;281;08:46:50;0;50	3552;8	70046;5;308;65;
$GPXUP;281;08:46:51;0;50	35502;8	7005;5;306;72;
$GPXUP;281;08:46:52;0;50	35483;8	7006;5;303;74;
$GPXUP;281;08:46:53;0;50	35465;8	70069;5;303;69;
$GPXUP;281;08:46:54;0;50	35451;8	7007;5;303;65;
$GPXUP;281;08:46:55;0;50	35433;8	70073;5;305;66;
$GPXUP;281;08:46:56;0;50	35417;8	7008;5;307;62;
$GPXUP;281;08:46:57;0;50	35402;8	70087;5;308;65;
$GPXUP;281;08:46:58;0;50	35386;8	70101;5;309;69;
$GPXUP;281;08:46:59;0;50	35372;8	70118;5;308;74;
$GPXUP;281;08:47:00;0;50	35358;8	7014;5;307;78;
$GPXUP;281;08:47:01;0;50	35344;8	70164;5;307;78;
$GPXUP;281;08:47:02;0;50	35334;8	70189;5;310;75;
$GPXUP;281;08:47:03;0;50	35325;8	70212;5;315;72;
$GPXUP;281;08:47:04;0;50	35313;8	7023;5;318;64;
$GPXUP;281;08:47:05;0;50	353;8	70239;5;322;60;
$GPXUP;281;08:47:06;0;50	35286;8	70241;5;325;60;
$GPXUP;281;08:47:07;0;50	35279;8	70231;5;326;17;
$GPXUP;281;08:47:08;0;50	35275;8	70231;5;327;0;
$GPXUP;281;08:47:09;0;50	35277;8	7021;5;327;41;
$GPXUP;281;08:47:10;0;50	35273;8	70191;5;328;43;
$GPXUP;281;08:47:11;0;50	35272;8	7017;5;328;46;
$GPXUP;281;08:47:12;0;50	35269;8	7015;5;329;46;
$GPXUP;281;08:47:13;0;50	35265;8	70134;5;332;46;
$GPXUP;281;08:47:14;0;50	35261;8	70117;5;335;42;
$GPXUP;281;08:47:15;0;50	35261;8	70099;5;338;40;
$GPXUP;281;08:47:16;0;50	35262;8	70082;5;338;40;
$GPXUP;281;08:47:17;0;50	35264;8	70067;5;339;40;
$GPXUP;281;08:47:18;0;50	35262;8	70051;5;340;44;
$GPXUP;281;08:47:19;0;50	3525;8	7004;5;340;52;
$GPXUP;281;08:47:20;0;50	35235;8	7003;5;339;56;
$GPXUP;281;08:47:21;0;50	35223;8	70019;5;342;55;
$GPXUP;281;08:47:22;0;50	35211;8	70008;5;345;53;
$GPXUP;281;08:47:23;0;50	35199;8	7;5;348;52;
$GPXUP;281;08:47:24;0;50	35187;8	69991;5;352;47;
$GPXUP;281;08:47:25;0;50	3518;8	6998;5;356;44;
$GPXUP;281;08:47:26;0;50	35174;8	69966;5;360;42;
$GPXUP;281;08:47:27;0;50	35166;8	69958;5;363;40;
$GPXUP;281;08:47:28;0;50	35155;8	69954;5;365;44;
$GPXUP;281;08:47:29;0;50	35141;8	69952;5;365;53;
$GPXUP;281;08:47:30;0;50	35126;8	69954;5;361;63;
$GPXUP;281;08:47:31;0;50	35109;8	69957;5;356;73;
$GPXUP;281;08:47:32;0;50	35089;8	69968;5;352;79;
$GPXUP;281;08:47:33;0;50	35071;8	69987;5;351;79;
$GPXUP;281;08:47:34;0;50	3506;8	70012;5;351;77;
$GPXUP;281;08:47:35;0;50	35048;8	70036;5;350;74;
$GPXUP;281;08:47:36;0;50	35035;8	70058;5;348;81;
$GPXUP;281;08:47:37;0;50	35025;8	70089;5;345;88;
$GPXUP;281;08:47:38;0;50	35018;8	70124;5;341;90;
$GPXUP;281;08:47:39;0;50	35011;8	70157;5;339;87;
$GPXUP;281;08:47:40;0;50	35;8	70188;5;338;85;
$GPXUP;281;08:47:41;0;50	34988;8	70214;5;336;83;
$GPXUP;281;08:47:42;0;50	34976;8	70239;5;336;81;
$GPXUP;281;08:47:43;0;50	34967;8	70266;5;338;76;
$GPXUP;281;08:47:44;0;50	34954;8	70286;5;339;72;
$GPXUP;281;08:47:45;0;50	3494;8	70303;5;339;70;
$GPXUP;281;08:47:46;0;50	34928;8	70322;5;340;72;
$GPXUP;281;08:47:47;0;50	34916;8	70344;5;339;71;
$GPXUP;281;08:47:48;0;50	34903;8	70357;5;341;65;
$GPXUP;281;08:47:49;0;50	3489;8	70359;5;342;46;
$GPXUP;281;08:47:50;0;50	34878;8	70354;5;343;50;
$GPXUP;281;08:47:51;0;50	34865;8	7035;5;343;51;
$GPXUP;281;08:47:52;0;50	3485;8	70348;5;344;55;
$GPXUP;281;08:47:53;0;50	34834;8	70357;5;344;61;
$GPXUP;281;08:47:54;0;50	34819;8	7037;5;344;67;
$GPXUP;281;08:47:55;0;50	34805;8	70388;5;343;65;
$GPXUP;281;08:47:56;0;50	34793;8	70404;5;346;58;
$GPXUP;281;08:47:57;0;50	34782;8	70412;5;348;49;
$GPXUP;281;08:47:58;0;50	3477;8	70411;5;350;46;
$GPXUP;281;08:47:59;0;50	34759;8	70407;5;352;45;
$GPXUP;281;08:48:00;0;50	34748;8	70402;5;354;46;
$GPXUP;281;08:48:01;0;50	34737;8	704;5;356;48;
$GPXUP;281;08:48:02;0;50	34724;8	70403;5;358;54;
$GPXUP;281;08:48:03;0;50	34709;8	70413;5;356;63;
$GPXUP;281;08:48:04;0;50	34694;8	70426;5;354;69;
$GPXUP;281;08:48:05;0;50	34678;8	7044;5;353;72;
$GPXUP;281;08:48:06;0;50	34662;8	70462;5;352;77;
$GPXUP;281;08:48:07;0;50	34651;8	70487;5;351;80;
$GPXUP;281;08:48:08;0;50	34639;8	70511;5;354;73;
$GPXUP;281;08:48:09;0;50	34626;8	70527;5;356;71;
$GPXUP;281;08:48:10;0;50	3461;8	70541;5;357;69;
$GPXUP;281;08:48:11;0;50	34594;8	70555;5;356;75;
$GPXUP;281;08:48:12;0;50	3458;8	7058;5;355;86;
$GPXUP;281;08:48:13;0;50	34569;8	70611;5;351;93;
$GPXUP;281;08:48:14;0;50	3456;8	70648;5;347;98;
$GPXUP;281;08:48:15;0;50	34554;8	70686;5;344;100;
$GPXUP;281;08:48:16;0;50	34549;8	70722;5;341;103;
$GPXUP;281;08:48:17;0;50	34543;8	70762;5;337;99;
$GPXUP;281;08:48:18;0;50	34533;8	70794;5;336;90;
$GPXUP;281;08:48:19;0;50	34518;8	7082;5;336;81;
$GPXUP;281;08:48:20;0;50	34503;8	7084;5;338;76;
$GPXUP;281;08:48:21;0;50	3449;8	70862;5;341;69;
$GPXUP;281;08:48:22;0;50	34477;8	70877;5;343;67;
$GPXUP;281;08:48:23;0;50	34464;8	70894;5;343;73;
$GPXUP;281;08:48:24;0;50	34454;8	70918;5;342;76;
$GPXUP;281;08:48:25;0;50	34442;8	70941;5;341;76;
$GPXUP;281;08:48:26;0;50	34431;8	70966;5;342;75;
$GPXUP;281;08:48:27;0;50	3442;8	70991;5;345;74;
$GPXUP;281;08:48:28;0;50	34412;8	71016;5;349;75;
$GPXUP;281;08:48:29;0;50	34408;8	71043;5;352;78;
$GPXUP;281;08:48:30;0;50	34404;8	71072;5;356;73;
$GPXUP;281;08:48:31;0;50	34396;8	71095;5;359;69;
$GPXUP;281;08:48:32;0;50	34387;8	71116;5;360;64;
$GPXUP;281;08:48:33;0;50	34377;8	7113;5;359;58;
$GPXUP;281;08:48:34;0;50	34363;8	71129;5;358;57;
$GPXUP;281;08:48:35;0;50	34346;8	71126;5;357;56;
$GPXUP;281;08:48:36;0;50	3433;8	71123;5;358;57;
$GPXUP;281;08:48:37;0;50	34317;8	71118;5;360;55;
$GPXUP;281;08:48:38;0;50	34303;8	71112;5;362;54;
$GPXUP;281;08:48:39;0;50	3429;8	71112;5;364;56;
$GPXUP;281;08:48:40;0;50	34275;8	7112;5;366;58;
$GPXUP;281;08:48:41;0;50	3426;8	71125;5;367;56;
$GPXUP;281;08:48:42;0;50	34246;8	71125;5;369;52;
$GPXUP;281;08:48:43;0;50	34234;8	71129;5;372;51;
$GPXUP;281;08:48:44;0;50	3422;8	71141;5;371;59;
$GPXUP;281;08:48:45;0;50	34208;8	7116;5;368;70;
$GPXUP;281;08:48:46;0;50	34197;8	71184;5;364;74;
$GPXUP;281;08:48:47;0;50	34187;8	71209;5;360;79;
$GPXUP;281;08:48:48;0;50	34176;8	71237;5;357;84;
$GPXUP;281;08:48:49;0;50	34165;8	71267;5;354;86;
$GPXUP;281;08:48:50;0;50	34158;8	71296;5;354;83;
$GPXUP;281;08:48:51;0;50	34148;8	71325;5;352;84;
$GPXUP;281;08:48:52;0;50	34136;8	71353;5;349;85;
$GPXUP;281;08:48:53;0;50	34121;8	71375;5;346;82;
$GPXUP;281;08:48:54;0;50	34102;8	71391;5;345;78;
$GPXUP;281;08:48:55;0;50	34083;8	71405;5;346;75;
$GPXUP;281;08:48:56;0;50	34068;8	71417;5;347;73;
$GPXUP;281;08:48:57;0;50	34052;8	7143;5;347;71;
$GPXUP;281;08:48:58;0;50	34034;8	7144;5;348;69;
$GPXUP;281;08:48:59;0;50	34019;8	71448;5;348;67;
$GPXUP;281;08:49:00;0;50	34002;8	71456;5;347;69;
$GPXUP;281;08:49:01;0;50	33986;8	71465;5;346;72;
$GPXUP;281;08:49:02;0;50	3397;8	71478;5;345;72;
$GPXUP;281;08:49:03;0;50	33954;8	71489;5;344;69;
$GPXUP;281;08:49:04;0;50	33939;8	71499;5;346;65;
$GPXUP;281;08:49:05;0;50	33923;8	71506;5;349;62;
$GPXUP;281;08:49:06;0;50	33907;8	71518;5;352;65;
$GPXUP;281;08:49:07;0;50	33895;8	7154;5;354;70;
$GPXUP;281;08:49:08;0;50	33885;8	71563;5;355;71;
$GPXUP;281;08:49:09;0;50	33875;8	71586;5;357;71;
$GPXUP;281;08:49:10;0;50	33866;8	71609;5;358;71;
$GPXUP;281;08:49:11;0;50	33856;8	71632;5;359;73;
$GPXUP;281;08:49:12;0;50	33847;8	71658;5;361;70;
$GPXUP;281;08:49:13;0;50	33838;8	71678;5;362;65;
$GPXUP;281;08:49:14;0;50	33827;8	71693;5;363;61;
$GPXUP;281;08:49:15;0;50	33814;8	71706;5;363;61;
$GPXUP;281;08:49:16;0;50	33801;8	7172;5;364;61;
$GPXUP;281;08:49:17;0;50	33788;8	71733;5;363;61;
$GPXUP;281;08:49:18;0;50	33776;8	71744;5;362;58;
$GPXUP;281;08:49:19;0;50	33763;8	71748;5;361;57;
$GPXUP;281;08:49:20;0;50	33749;8	71749;5;359;55;
$GPXUP;281;08:49:21;0;50	33736;8	71746;5;356;52;
$GPXUP;281;08:49:22;0;50	33725;8	71737;5;355;50;
$GPXUP;281;08:49:23;0;50	33715;8	71725;5;356;47;
$GPXUP;281;08:49:24;0;50	33707;8	71714;5;358;45;
$GPXUP;281;08:49:25;0;50	33698;8	71703;5;359;46;
$GPXUP;281;08:49:26;0;50	33687;8	71696;5;359;48;
$GPXUP;281;08:49:27;0;50	33676;8	71692;5;359;48;
$GPXUP;281;08:49:28;0;50	33663;8	71684;5;359;50;
$GPXUP;281;08:49:29;0;50	3365;8	7168;5;357;52;
$GPXUP;281;08:49:30;0;50	33633;8	71686;5;355;61;
$GPXUP;281;08:49:31;0;50	33618;8	71693;5;352;65;
$GPXUP;281;08:49:32;0;50	33602;8	71703;5;349;68;
$GPXUP;281;08:49:33;0;50	33586;8	71715;5;345;73;
$GPXUP;281;08:49:34;0;50	3357;8	71727;5;342;70;
$GPXUP;281;08:49:35;0;50	33556;8	71737;5;341;67;
$GPXUP;281;08:49:36;0;50	33539;8	71746;5;339;69;
$GPXUP;281;08:49:37;0;50	33523;8	71757;5;337;73;
$GPXUP;281;08:49:38;0;50	33507;8	71773;5;334;76;
$GPXUP;281;08:49:39;0;50	33492;8	71793;5;333;77;
$GPXUP;281;08:49:40;0;50	33476;8	7181;5;333;70;
$GPXUP;281;08:49:41;0;50	33461;8	71818;5;332;66;
$GPXUP;281;08:49:42;0;50	33445;8	71819;5;333;62;
$GPXUP;281;08:49:43;0;50	3343;8	71823;5;335;61;
$GPXUP;281;08:49:44;0;50	33415;8	71832;5;338;63;
$GPXUP;281;08:49:45;0;50	33401;8	71844;5;337;66;
$GPXUP;281;08:49:46;0;50	33386;8	71856;5;336;70;
$GPXUP;281;08:49:47;0;50	33369;8	71867;5;333;72;
$GPXUP;281;08:49:48;0;50	3335;8	71876;5;330;77;
$GPXUP;281;08:49:49;0;50	33332;8	71883;5;328;78;
$GPXUP;281;08:49:50;0;50	33313;8	71891;5;325;79;
$GPXUP;281;08:49:51;0;50	33294;8	71899;5;322;76;
$GPXUP;281;08:49:52;0;50	33276;8	71906;5;321;75;
$GPXUP;281;08:49:53;0;50	33257;8	71914;5;321;74;
$GPXUP;281;08:49:54;0;50	33238;8	71926;5;320;72;
$GPXUP;281;08:49:55;0;50	33222;8	71937;5;322;66;
$GPXUP;281;08:49:56;0;50	33207;8	71947;5;323;65;
$GPXUP;281;08:49:57;0;50	33191;8	7194;5;320;65;
$GPXUP;281;08:49:58;0;50	33174;8	7194;5;320;64;
$GPXUP;281;08:49:59;0;50	33156;8	71942;5;323;68;
$GPXUP;281;08:50:00;0;50	33141;8	71956;5;326;69;
$GPXUP;281;08:50:01;0;50	33127;8	71967;5;328;63;
$GPXUP;281;08:50:02;0;50	33113;8	71975;5;331;61;
$GPXUP;281;08:50:03;0;50	33099;8	71984;5;333;62;
$GPXUP;281;08:50:04;0;50	33085;8	71992;5;335;60;
$GPXUP;281;08:50:05;0;50	33072;8	71997;5;337;57;
$GPXUP;281;08:50:06;0;50	33058;8	71994;5;339;54;
$GPXUP;281;08:50:07;0;50	33045;8	71993;5;340;56;
$GPXUP;281;08:50:08;0;50	3303;8	71993;5;340;59;
$GPXUP;281;08:50:09;0;50	33016;8	71992;5;339;58;
$GPXUP;281;08:50:10;0;50	33001;8	71991;5;338;60;
$GPXUP;281;08:50:11;0;50	32985;8	71992;5;339;62;
$GPXUP;281;08:50:12;0;50	32971;8	71995;5;339;62;
$GPXUP;281;08:50:13;0;50	32955;8	72004;5;340;69;
$GPXUP;281;08:50:14;0;50	32939;8	72023;5;339;74;
$GPXUP;281;08:50:15;0;50	32924;8	72043;5;338;74;
$GPXUP;281;08:50:16;0;50	3291;8	72062;5;339;71;
$GPXUP;281;08:50:17;0;50	32899;8	72084;5;342;74;
$GPXUP;281;08:50:18;0;50	3289;8	7211;5;344;75;
$GPXUP;281;08:50:19;0;50	32884;8	7214;5;345;81;
$GPXUP;281;08:50:20;0;50	32878;8	72171;5;346;82;
$GPXUP;281;08:50:21;0;50	3287;8	72198;5;348;73;
$GPXUP;281;08:50:22;0;50	3286;8	72218;5;350;69;
$GPXUP;281;08:50:23;0;50	32848;8	72241;5;350;75;
$GPXUP;281;08:50:24;0;50	32837;8	72267;5;348;80;
$GPXUP;281;08:50:25;0;50	32825;8	72294;5;346;80;
$GPXUP;281;08:50:26;0;50	32814;8	72319;5;344;78;
$GPXUP;281;08:50:27;0;50	32802;8	72342;5;343;77;
$GPXUP;281;08:50:28;0;50	32786;8	72361;5;341;70;
$GPXUP;281;08:50:29;0;50	32772;8	72373;5;339;69;
$GPXUP;281;08:50:30;0;50	32756;8	72382;5;338;65;
$GPXUP;281;08:50:31;0;50	32742;8	72383;5;337;58;
$GPXUP;281;08:50:32;0;50	32727;8	72385;5;338;53;
$GPXUP;281;08:50:33;0;50	32716;8	72381;5;338;47;
$GPXUP;281;08:50:34;0;50	32706;8	72376;5;339;47;
$GPXUP;281;08:50:35;0;50	32695;8	72372;5;338;45;
$GPXUP;281;08:50:36;0;50	32686;8	72364;5;338;46;
$GPXUP;281;08:50:37;0;50	32676;8	72354;5;337;47;
$GPXUP;281;08:50:38;0;50	32666;8	72344;5;334;50;
$GPXUP;281;08:50:39;0;50	32654;8	72336;5;332;57;
$GPXUP;281;08:50:40;0;50	32639;8	72331;5;328;63;
$GPXUP;281;08:50:41;0;50	32622;8	72328;5;325;67;
$GPXUP;281;08:50:42;0;50	32605;8	72324;5;325;65;
$GPXUP;281;08:50:43;0;50	32587;8	72328;5;327;65;
$GPXUP;281;08:50:44;0;50	32573;8	72328;5;330;58;
$GPXUP;281;08:50:45;0;50	32562;8	72321;5;334;39;
$GPXUP;281;08:50:46;0;50	32556;8	72305;5;337;46;
$GPXUP;281;08:50:47;0;50	32553;8	72288;5;340;44;
$GPXUP;281;08:50:48;0;50	32554;8	72268;5;342;45;
$GPXUP;281;08:50:49;0;50	32554;8	7225;5;344;46;
$GPXUP;281;08:50:50;0;50	32554;8	72232;5;345;47;
$GPXUP;281;08:50:51;0;50	32556;8	72214;5;348;50;
$GPXUP;281;08:50:52;0;50	32562;8	72192;5;349;53;
$GPXUP;281;08:50:53;0;50	32569;8	72174;5;349;58;
$GPXUP;281;08:50:54;0;50	32578;8	72154;5;351;57;
$GPXUP;281;08:50:55;0;50	32585;8	72135;5;353;54;
$GPXUP;281;08:50:56;0;50	32592;8	72118;5;354;53;
$GPXUP;281;08:50:57;0;50	32601;8	72103;5;356;54;
$GPXUP;281;08:50:58;0;50	3261;8	72086;5;356;51;
$GPXUP;281;08:50:59;0;50	32616;8	72069;5;354;51;
$GPXUP;281;08:51:00;0;50	32618;8	72049;5;350;51;
$GPXUP;281;08:51:01;0;50	32611;8	72036;5;345;52;
$GPXUP;281;08:51:02;0;50	32598;8	72024;5;343;50;
$GPXUP;281;08:51:03;0;50	32587;8	72014;5;344;47;
$GPXUP;281;08:51:04;0;50	32577;8	72004;5;346;43;
$GPXUP;281;08:51:05;0;50	32568;8	71993;5;349;42;
$GPXUP;281;08:51:06;0;50	32559;8	71988;5;351;42;
$GPXUP;281;08:51:07;0;50	32548;8	71985;5;352;44;
$GPXUP;281;08:51:08;0;50	32537;8	71982;5;354;44;
$GPXUP;281;08:51:09;0;50	32526;8	71982;5;355;42;
$GPXUP;281;08:51:10;0;50	32515;8	71981;5;358;41;
$GPXUP;281;08:51:11;0;50	32505;8	71974;5;358;47;
$GPXUP;281;08:51:12;0;50	32493;8	7197;5;357;54;
$GPXUP;281;08:51:13;0;50	3248;8	71963;5;354;60;
$GPXUP;281;08:51:14;0;50	32465;8	71958;5;350;64;
$GPXUP;281;08:51:15;0;50	32448;8	71957;5;346;66;
$GPXUP;281;08:51:16;0;50	32431;8	71964;5;345;68;
$GPXUP;281;08:51:17;0;50	32414;8	71978;5;344;68;
$GPXUP;281;08:51:18;0;50	324;8	71994;5;343;66;
$GPXUP;281;08:51:19;0;50	32386;8	72004;5;344;62;
$GPXUP;281;08:51:20;0;50	32372;8	72006;5;342;59;
$GPXUP;281;08:51:21;0;50	32358;8	72002;5;341;58;
$GPXUP;281;08:51:22;0;50	32344;8	71997;5;339;58;
$GPXUP;281;08:51:23;0;50	3233;8	7199;5;338;58;
$GPXUP;281;08:51:24;0;50	32317;8	71981;5;337;57;
$GPXUP;281;08:51:25;0;50	32303;8	71972;5;335;58;
$GPXUP;281;08:51:26;0;50	32288;8	71968;5;333;60;
$GPXUP;281;08:51:27;0;50	32273;8	71971;5;332;62;
$GPXUP;281;08:51:28;0;50	32257;8	71979;5;331;63;
$GPXUP;281;08:51:29;0;50	32242;8	71986;5;331;61;
$GPXUP;281;08:51:30;0;50	32227;8	71988;5;330;59;
$GPXUP;281;08:51:31;0;50	32211;8	71985;5;331;57;
$GPXUP;281;08:51:32;0;50	32197;8	71982;5;333;54;
$GPXUP;281;08:51:33;0;50	32185;8	71977;5;335;53;
$GPXUP;281;08:51:34;0;50	32171;8	71976;5;336;54;
$GPXUP;281;08:51:35;0;50	32157;8	71981;5;337;54;
$GPXUP;281;08:51:36;0;50	32144;8	71987;5;338;54;
$GPXUP;281;08:51:37;0;50	3213;8	71992;5;338;54;
$GPXUP;281;08:51:38;0;50	32116;8	71994;5;338;55;
$GPXUP;281;08:51:39;0;50	32103;8	71994;5;337;57;
$GPXUP;281;08:51:40;0;50	32088;8	72002;5;335;62;
$GPXUP;281;08:51:41;0;50	32074;8	72015;5;333;68;
$GPXUP;281;08:51:42;0;50	3206;8	7203;5;331;69;
$GPXUP;281;08:51:43;0;50	32046;8	72044;5;330;67;
$GPXUP;281;08:51:44;0;50	32031;8	72057;5;329;67;
$GPXUP;281;08:51:45;0;50	32017;8	72069;5;329;66;
$GPXUP;281;08:51:46;0;50	32002;8	72076;5;329;61;
$GPXUP;281;08:51:47;0;50	31986;8	7208;5;330;60;
$GPXUP;281;08:51:48;0;50	31972;8	72082;5;330;56;
$GPXUP;281;08:51:49;0;50	31959;8	72078;5;332;55;
$GPXUP;281;08:51:50;0;50	31947;8	72075;5;334;51;
$GPXUP;281;08:51:51;0;50	31934;8	7207;5;338;47;
$GPXUP;281;08:51:52;0;50	31924;8	72066;5;341;47;
$GPXUP;281;08:51:53;0;50	31912;8	72068;5;342;49;
$GPXUP;281;08:51:54;0;50	319;8	72069;5;345;49;
$GPXUP;281;08:51:55;0;50	31888;8	72075;5;347;48;
$GPXUP;281;08:51:56;0;50	31877;8	72082;5;349;48;
$GPXUP;281;08:51:57;0;50	31864;8	72086;5;351;47;
$GPXUP;281;08:51:58;0;50	31853;8	72087;5;352;46;
$GPXUP;281;08:51:59;0;50	31842;8	72087;5;353;46;
$GPXUP;281;08:52:00;0;50	31831;8	72089;5;354;46;
$GPXUP;281;08:52:01;0;50	31819;8	72094;5;356;49;
$GPXUP;281;08:52:02;0;50	31807;8	72103;5;358;53;
$GPXUP;281;08:52:03;0;50	31794;8	72112;5;357;55;
$GPXUP;281;08:52:04;0;50	31781;8	7212;5;357;54;
$GPXUP;281;08:52:05;0;50	31768;8	72123;5;358;52;
$GPXUP;281;08:52:06;0;50	31755;8	72123;5;359;48;
$GPXUP;281;08:52:07;0;50	31745;8	7212;5;361;47;
$GPXUP;281;08:52:08;0;50	31733;8	72116;5;362;46;
$GPXUP;281;08:52:09;0;50	31721;8	72112;5;361;49;
$GPXUP;281;08:52:10;0;50	31707;8	72117;5;361;55;
$GPXUP;281;08:52:11;0;50	31692;8	72126;5;358;63;
$GPXUP;281;08:52:12;0;50	31676;8	72139;5;355;68;
$GPXUP;281;08:52:13;0;50	31662;8	72156;5;353;71;
$GPXUP;281;08:52:14;0;50	31647;8	72176;5;352;73;
$GPXUP;281;08:52:15;0;50	31634;8	72197;5;351;73;
$GPXUP;281;08:52:16;0;50	31622;8	72219;5;351;72;
$GPXUP;281;08:52:17;0;50	3161;8	7224;5;350;73;
$GPXUP;281;08:52:18;0;50	31598;8	72259;5;349;66;
$GPXUP;281;08:52:19;0;50	31585;8	72266;5;348;60;
$GPXUP;281;08:52:20;0;50	3157;8	72274;5;349;59;
$GPXUP;281;08:52:21;0;50	31556;8	72281;5;349;57;
$GPXUP;281;08:52:22;0;50	31544;8	72286;5;349;58;
$GPXUP;281;08:52:23;0;50	31531;8	72285;5;348;55;
$GPXUP;281;08:52:24;0;50	31517;8	72278;5;346;54;
$GPXUP;281;08:52:25;0;50	31506;8	72265;5;345;53;
$GPXUP;281;08:52:26;0;50	31496;8	72252;5;345;52;
$GPXUP;281;08:52:27;0;50	31485;8	72239;5;344;53;
$GPXUP;281;08:52:28;0;50	31475;8	72228;5;342;53;
$GPXUP;281;08:52:29;0;50	31462;8	72219;5;342;53;
$GPXUP;281;08:52:30;0;50	3145;8	72209;5;340;56;
$GPXUP;281;08:52:31;0;50	31438;8	72202;5;339;57;
$GPXUP;281;08:52:32;0;50	31422;8	72201;5;338;60;
$GPXUP;281;08:52:33;0;50	31405;8	72207;5;336;66;
$GPXUP;281;08:52:34;0;50	31389;8	72219;5;336;66;
$GPXUP;281;08:52:35;0;50	31376;8	72237;5;336;67;
$GPXUP;281;08:52:36;0;50	31365;8	72256;5;337;67;
$GPXUP;281;08:52:37;0;50	31356;8	72278;5;338;69;
$GPXUP;281;08:52:38;0;50	31346;8	723;5;338;69;
$GPXUP;281;08:52:39;0;50	31336;8	72323;5;339;68;
$GPXUP;281;08:52:40;0;50	31327;8	72346;5;340;69;
$GPXUP;281;08:52:41;0;50	31318;8	7237;5;341;70;
$GPXUP;281;08:52:42;0;50	31311;8	72396;5;342;71;
$GPXUP;281;08:52:43;0;50	31304;8	7242;5;343;67;
$GPXUP;281;08:52:44;0;50	31295;8	72439;5;345;62;
$GPXUP;281;08:52:45;0;50	31283;8	72454;5;346;59;
$GPXUP;281;08:52:46;0;50	3127;8	72464;5;348;55;
$GPXUP;281;08:52:47;0;50	31257;8	72472;5;349;52;
$GPXUP;281;08:52:48;0;50	31246;8	72476;5;351;49;
$GPXUP;281;08:52:49;0;50	31235;8	72476;5;352;47;
$GPXUP;281;08:52:50;0;50	31224;8	72468;5;352;44;
$GPXUP;281;08:52:51;0;50	31217;8	72458;5;353;46;
$GPXUP;281;08:52:52;0;50	31208;8	72445;5;355;46;
$GPXUP;281;08:52:53;0;50	31199;8	72433;5;355;47;
$GPXUP;281;08:52:54;0;50	31189;8	72421;5;355;48;
$GPXUP;281;08:52:55;0;50	31179;8	72411;5;356;49;
$GPXUP;281;08:52:56;0;50	31167;8	72404;5;357;50;
$GPXUP;281;08:52:57;0;50	31155;8	72403;5;358;52;
$GPXUP;281;08:52:58;0;50	3114;8	72406;5;359;54;
$GPXUP;281;08:52:59;0;50	31126;8	72412;5;360;55;
$GPXUP;281;08:53:00;0;50	31113;8	72418;5;362;56;
$GPXUP;281;08:53:01;0;50	31098;8	72422;5;362;57;
$GPXUP;281;08:53:02;0;50	31085;8	72424;5;363;56;
$GPXUP;281;08:53:03;0;50	31071;8	72426;5;364;55;
$GPXUP;281;08:53:04;0;50	31057;8	72432;5;365;57;
$GPXUP;281;08:53:05;0;50	31042;8	72441;5;365;61;
$GPXUP;281;08:53:06;0;50	31028;8	72448;5;365;60;
$GPXUP;281;08:53:07;0;50	31013;8	72451;5;365;57;
$GPXUP;281;08:53:08;0;50	30999;8	72447;5;367;56;
$GPXUP;281;08:53:09;0;50	30986;8	7244;5;367;56;
$GPXUP;281;08:53:10;0;50	30973;8	72431;5;367;55;
$GPXUP;281;08:53:11;0;50	3096;8	72424;5;368;55;
$GPXUP;281;08:53:12;0;50	30946;8	72417;5;369;54;
$GPXUP;281;08:53:13;0;50	30933;8	72413;5;371;53;
$GPXUP;281;08:53:14;0;50	30919;8	72413;5;371;55;
$GPXUP;281;08:53:15;0;50	30905;8	72415;5;369;57;
$GPXUP;281;08:53:16;0;50	30891;8	72417;5;370;57;
$GPXUP;281;08:53:17;0;50	30876;8	72422;5;369;60;
$GPXUP;281;08:53:18;0;50	30861;8	72431;5;370;61;
$GPXUP;281;08:53:19;0;50	30846;8	7244;5;370;60;
$GPXUP;281;08:53:20;0;50	30833;8	72447;5;371;57;
$GPXUP;281;08:53:21;0;50	3082;8	72456;5;371;56;
$GPXUP;281;08:53:22;0;50	30807;8	72466;5;372;56;
$GPXUP;281;08:53:23;0;50	30795;8	72478;5;373;58;
$GPXUP;281;08:53:24;0;50	30784;8	7249;5;372;57;
$GPXUP;281;08:53:25;0;50	3077;8	72498;5;373;56;
$GPXUP;281;08:53:26;0;50	30756;8	725;5;371;56;
$GPXUP;281;08:53:27;0;50	30742;8	72498;5;372;52;
$GPXUP;281;08:53:28;0;50	30729;8	72494;5;374;46;
$GPXUP;281;08:53:29;0;50	3072;8	72486;5;376;44;
$GPXUP;281;08:53:30;0;50	3071;8	72478;5;377;46;
$GPXUP;281;08:53:31;0;50	30698;8	72472;5;377;48;
$GPXUP;281;08:53:32;0;50	30686;8	72473;5;378;49;
$GPXUP;281;08:53:33;0;50	30674;8	72476;5;379;49;
$GPXUP;281;08:53:34;0;50	30662;8	72481;5;379;48;
$GPXUP;281;08:53:35;0;50	3065;8	72489;5;381;51;
$GPXUP;281;08:53:36;0;50	30639;8	72495;5;381;48;
$GPXUP;281;08:53:37;0;50	30626;8	72494;5;382;45;
$GPXUP;281;08:53:38;0;50	30616;8	72493;5;383;46;
$GPXUP;281;08:53:39;0;50	30604;8	72494;5;383;48;
$GPXUP;281;08:53:40;0;50	30592;8	72497;5;384;50;
$GPXUP;281;08:53:41;0;50	30579;8	72502;5;384;50;
$GPXUP;281;08:53:42;0;50	30567;8	7251;5;384;52;
$GPXUP;281;08:53:43;0;50	30554;8	72519;5;384;55;
$GPXUP;281;08:53:44;0;50	30542;8	72529;5;385;53;
$GPXUP;281;08:53:45;0;50	3053;8	7254;5;385;54;
$GPXUP;281;08:53:46;0;50	30517;8	72553;5;385;55;
$GPXUP;281;08:53:47;0;50	30507;8	72568;5;386;58;
$GPXUP;281;08:53:48;0;50	30496;8	72586;5;386;60;
$GPXUP;281;08:53:49;0;50	30486;8	72606;5;385;61;
$GPXUP;281;08:53:50;0;50	30475;8	72623;5;385;60;
$GPXUP;281;08:53:51;0;50	30463;8	72638;5;385;57;
$GPXUP;281;08:53:52;0;50	30452;8	72649;5;385;53;
$GPXUP;281;08:53:53;0;50	30441;8	72654;5;386;49;
$GPXUP;281;08:53:54;0;50	3043;8	72659;5;386;46;
$GPXUP;281;08:53:55;0;50	30419;8	72664;5;386;47;
$GPXUP;281;08:53:56;0;50	30408;8	72672;5;387;52;
$GPXUP;281;08:53:57;0;50	30396;8	72685;5;386;57;
$GPXUP;281;08:53:58;0;50	30382;8	72698;5;386;57;
$GPXUP;281;08:53:59;0;50	30371;8	72713;5;386;59;
$GPXUP;281;08:54:00;0;50	30362;8	7273;5;386;60;
$GPXUP;281;08:54:01;0;50	30351;8	72745;5;385;55;
$GPXUP;281;08:54:02;0;50	30341;8	72754;5;384;50;
$GPXUP;281;08:54:03;0;50	3033;8	72757;5;384;48;
$GPXUP;281;08:54:04;0;50	30318;8	72762;5;384;46;
$GPXUP;281;08:54:05;0;50	30306;8	72763;5;383;44;
$GPXUP;281;08:54:06;0;50	30296;8	72763;5;381;46;
$GPXUP;281;08:54:07;0;50	30284;8	72762;5;381;47;
$GPXUP;281;08:54:08;0;50	30272;8	72767;5;381;51;
$GPXUP;281;08:54:09;0;50	30259;8	72776;5;381;56;
$GPXUP;281;08:54:10;0;50	30246;8	72788;5;379;58;
$GPXUP;281;08:54:11;0;50	30232;8	72797;5;378;57;
$GPXUP;281;08:54:12;0;50	30219;8	72803;5;376;56;
$GPXUP;281;08:54:13;0;50	30206;8	72811;5;376;57;
$GPXUP;281;08:54:14;0;50	30192;8	72822;5;376;56;
$GPXUP;281;08:54:15;0;50	30181;8	7283;5;375;53;
$GPXUP;281;08:54:16;0;50	30169;8	72832;5;375;50;
$GPXUP;281;08:54:17;0;50	30156;8	72832;5;373;48;
$GPXUP;281;08:54:18;0;50	30144;8	72828;5;374;44;
$GPXUP;281;08:54:19;0;50	30136;8	72822;5;374;43;
$GPXUP;281;08:54:20;0;50	30126;8	72815;5;374;43;
$GPXUP;281;08:54:21;0;50	30114;8	72808;5;374;44;
$GPXUP;281;08:54:22;0;50	30103;8	72805;5;374;46;
$GPXUP;281;08:54:23;0;50	3009;8	72804;5;374;47;
$GPXUP;281;08:54:24;0;50	30079;8	72807;5;375;51;
$GPXUP;281;08:54:25;0;50	30066;8	72814;5;375;52;
$GPXUP;281;08:54:26;0;50	30054;8	72825;5;375;60;
$GPXUP;281;08:54:27;0;50	3004;8	72842;5;374;65;
$GPXUP;281;08:54:28;0;50	30028;8	72856;5;374;62;
$GPXUP;281;08:54:29;0;50	30015;8	72867;5;374;56;
$GPXUP;281;08:54:30;0;50	30001;8	72874;5;375;55;
$GPXUP;281;08:54:31;0;50	29988;8	72883;5;375;55;
$GPXUP;281;08:54:32;0;50	29976;8	7289;5;375;52;
$GPXUP;281;08:54:33;0;50	29964;8	72891;5;374;50;
$GPXUP;281;08:54:34;0;50	29951;8	72892;5;374;49;
$GPXUP;281;08:54:35;0;50	29939;8	7289;5;373;47;
$GPXUP;281;08:54:36;0;50	29928;8	72886;5;372;48;
$GPXUP;281;08:54:37;0;50	29916;8	72882;5;371;48;
$GPXUP;281;08:54:38;0;50	29905;8	72877;5;370;48;
$GPXUP;281;08:54:39;0;50	29894;8	72868;5;369;47;
$GPXUP;281;08:54:40;0;50	29885;8	72855;5;367;48;
$GPXUP;281;08:54:41;0;50	29877;8	72839;5;367;48;
$GPXUP;281;08:54:42;0;50	29872;8	72822;5;366;47;
$GPXUP;281;08:54:43;0;50	29868;8	72805;5;367;47;
$GPXUP;281;08:54:44;0;50	29862;8	72788;5;367;46;
$GPXUP;281;08:54:45;0;50	29853;8	72777;5;367;44;
$GPXUP;281;08:54:46;0;50	29844;8	72768;5;367;44;
$GPXUP;281;08:54:47;0;50	29834;8	72758;5;366;44;
$GPXUP;281;08:54:48;0;50	29823;8	72754;5;366;46;
$GPXUP;281;08:54:49;0;50	29812;8	72758;5;366;51;
$GPXUP;281;08:54:50;0;50	29798;8	72767;5;366;53;
$GPXUP;281;08:54:51;0;50	29785;8	72771;5;366;52;
$GPXUP;281;08:54:52;0;50	29772;8	72778;5;366;51;
$GPXUP;281;08:54:53;0;50	2976;8	72781;5;366;52;
$GPXUP;281;08:54:54;0;50	29748;8	72786;5;366;53;
$GPXUP;281;08:54:55;0;50	29735;8	72795;5;367;51;
$GPXUP;281;08:54:56;0;50	29723;8	72805;5;369;48;
$GPXUP;281;08:54:57;0;50	29714;8	7281;5;370;44;
$GPXUP;281;08:54:58;0;50	29704;8	72816;5;370;48;
$GPXUP;281;08:54:59;0;50	29691;8	72822;5;368;53;
$GPXUP;281;08:55:00;0;50	29678;8	72831;5;365;56;
$GPXUP;281;08:55:01;0;50	29664;8	72839;5;364;56;
$GPXUP;281;08:55:02;0;50	2965;8	72843;5;364;52;
$GPXUP;281;08:55:03;0;50	29638;8	72848;5;366;50;
$GPXUP;281;08:55:04;0;50	29627;8	72848;5;368;47;
$GPXUP;281;08:55:05;0;50	29617;8	72844;5;369;45;
$GPXUP;281;08:55:06;0;50	29606;8	72836;5;369;46;
$GPXUP;281;08:55:07;0;50	29596;8	72831;5;370;47;
$GPXUP;281;08:55:08;0;50	29583;8	72827;5;370;48;
$GPXUP;281;08:55:09;0;50	2957;8	72824;5;367;53;
$GPXUP;281;08:55:10;0;50	29558;8	7282;5;362;59;
$GPXUP;281;08:55:11;0;50	29542;8	72818;5;357;63;
$GPXUP;281;08:55:12;0;50	29526;8	72823;5;354;64;
$GPXUP;281;08:55:13;0;50	2951;8	72829;5;354;65;
$GPXUP;281;08:55:14;0;50	29494;8	72836;5;353;65;
$GPXUP;281;08:55:15;0;50	29479;8	72846;5;353;64;
$GPXUP;281;08:55:16;0;50	29464;8	72856;5;353;62;
$GPXUP;281;08:55:17;0;50	29449;8	72862;5;353;59;
$GPXUP;281;08:55:18;0;50	29435;8	72865;5;353;56;
$GPXUP;281;08:55:19;0;50	29422;8	72861;5;352;52;
$GPXUP;281;08:55:20;0;50	29409;8	72856;5;352;52;
$GPXUP;281;08:55:21;0;50	29397;8	72848;5;350;52;
$GPXUP;281;08:55:22;0;50	29385;8	7284;5;349;53;
$GPXUP;281;08:55:23;0;50	29372;8	72834;5;348;52;
$GPXUP;281;08:55:24;0;50	29359;8	72829;5;348;49;
$GPXUP;281;08:55:25;0;50	29348;8	72825;5;350;43;
$GPXUP;281;08:55:26;0;50	29338;8	72821;5;353;40;
$GPXUP;281;08:55:27;0;50	29329;8	72818;5;354;40;
$GPXUP;281;08:55:28;0;50	29318;8	7282;5;356;45;
$GPXUP;281;08:55:29;0;50	29307;8	72828;5;355;52;
$GPXUP;281;08:55:30;0;50	29294;8	72843;5;353;59;
$GPXUP;281;08:55:31;0;50	29282;8	72858;5;350;63;
$GPXUP;281;08:55:32;0;50	29269;8	72872;5;348;64;
$GPXUP;281;08:55:33;0;50	29256;8	72888;5;347;66;
$GPXUP;281;08:55:34;0;50	29243;8	72904;5;347;64;
$GPXUP;281;08:55:35;0;50	2923;8	7292;5;346;65;
$GPXUP;281;08:55:36;0;50	29216;8	72938;5;346;69;
$GPXUP;281;08:55:37;0;50	29204;8	72957;5;344;68;
$GPXUP;281;08:55:38;0;50	29191;8	72974;5;344;67;
$GPXUP;281;08:55:39;0;50	2918;8	72994;5;344;68;
$GPXUP;281;08:55:40;0;50	29168;8	73013;5;344;67;
$GPXUP;281;08:55:41;0;50	29156;8	73029;5;343;65;
$GPXUP;281;08:55:42;0;50	29144;8	73041;5;341;62;
$GPXUP;281;08:55:43;0;50	2913;8	73049;5;339;60;
$GPXUP;281;08:55:44;0;50	29115;8	73054;5;338;58;
$GPXUP;281;08:55:45;0;50	29102;8	73054;5;337;54;
$GPXUP;281;08:55:46;0;50	29088;8	73056;5;336;54;
$GPXUP;281;08:55:47;0;50	29075;8	73058;5;335;54;
$GPXUP;281;08:55:48;0;50	2906;8	7306;5;334;51;
$GPXUP;281;08:55:49;0;50	29049;8	73056;5;333;49;
$GPXUP;281;08:55:50;0;50	29036;8	73054;5;333;49;
$GPXUP;281;08:55:51;0;50	29023;8	73054;5;332;51;
$GPXUP;281;08:55:52;0;50	2901;8	7306;5;332;53;
$GPXUP;281;08:55:53;0;50	28996;8	73069;5;332;56;
$GPXUP;281;08:55:54;0;50	28983;8	73081;5;333;58;
$GPXUP;281;08:55:55;0;50	2897;8	73093;5;332;57;
$GPXUP;281;08:55:56;0;50	28957;8	731;5;332;53;
$GPXUP;281;08:55:57;0;50	28947;8	73103;5;331;51;
$GPXUP;281;08:55:58;0;50	28935;8	73102;5;331;48;
$GPXUP;281;08:55:59;0;50	28923;8	73103;5;331;47;
$GPXUP;281;08:56:00;0;50	28911;8	73102;5;332;47;
$GPXUP;281;08:56:01;0;50	28898;8	73105;5;333;48;
$GPXUP;281;08:56:02;0;50	28885;8	73111;5;333;51;
$GPXUP;281;08:56:03;0;50	28872;8	73118;5;334;52;
$GPXUP;281;08:56:04;0;50	2886;8	73125;5;334;51;
$GPXUP;281;08:56:05;0;50	28848;8	73124;5;334;49;
$GPXUP;281;08:56:06;0;50	28837;8	73119;5;333;45;
$GPXUP;281;08:56:07;0;50	28828;8	73113;5;334;41;
$GPXUP;281;08:56:08;0;50	2882;8	73103;5;334;40;
$GPXUP;281;08:56:09;0;50	28811;8	73093;5;334;41;
$GPXUP;281;08:56:10;0;50	28802;8	73084;5;335;40;
$GPXUP;281;08:56:11;0;50	28792;8	73079;5;336;43;
$GPXUP;281;08:56:12;0;50	2878;8	73078;5;337;46;
$GPXUP;281;08:56:13;0;50	28766;8	73083;5;338;51;
$GPXUP;281;08:56:14;0;50	28754;8	73086;5;339;50;
$GPXUP;281;08:56:15;0;50	28741;8	73089;5;339;50;
$GPXUP;281;08:56:16;0;50	28728;8	73091;5;339;50;
$GPXUP;281;08:56:17;0;50	28716;8	73093;5;340;46;
$GPXUP;281;08:56:18;0;50	28706;8	73091;5;342;42;
$GPXUP;281;08:56:19;0;50	28695;8	73088;5;343;42;
$GPXUP;281;08:56:20;0;50	28686;8	73087;5;345;44;
$GPXUP;281;08:56:21;0;50	28673;8	7309;5;346;47;
$GPXUP;281;08:56:22;0;50	28662;8	73094;5;347;49;
$GPXUP;281;08:56:23;0;50	2865;8	73094;5;347;47;
$GPXUP;281;08:56:24;0;50	28638;8	73092;5;345;49;
$GPXUP;281;08:56:25;0;50	28626;8	73088;5;341;52;
$GPXUP;281;08:56:26;0;50	28612;8	73087;5;339;58;
$GPXUP;281;08:56:27;0;50	28597;8	73094;5;337;63;
$GPXUP;281;08:56:28;0;50	28581;8	73103;5;336;65;
$GPXUP;281;08:56:29;0;50	28566;8	73112;5;333;67;
$GPXUP;281;08:56:30;0;50	28551;8	7312;5;330;64;
$GPXUP;281;08:56:31;0;50	28536;8	73126;5;327;65;
$GPXUP;281;08:56:32;0;50	2852;8	73136;5;324;67;
$GPXUP;281;08:56:33;0;50	28505;8	73144;5;321;64;
$GPXUP;281;08:56:34;0;50	2849;8	73142;5;319;54;
$GPXUP;281;08:56:35;0;50	28478;8	73137;5;320;48;
$GPXUP;281;08:56:36;0;50	28466;8	73129;5;321;44;
$GPXUP;281;08:56:37;0;50	28457;8	7312;5;322;39;
$GPXUP;281;08:56:38;0;50	2845;8	7311;5;322;40;
$GPXUP;281;08:56:39;0;50	28441;8	731;5;322;40;
$GPXUP;281;08:56:40;0;50	28432;8	73093;5;323;42;
$GPXUP;281;08:56:41;0;50	2842;8	73089;5;322;47;
$GPXUP;281;08:56:42;0;50	28409;8	73085;5;320;49;
$GPXUP;281;08:56:43;0;50	28396;8	73078;5;320;47;
$GPXUP;281;08:56:44;0;50	28387;8	73069;5;320;43;
$GPXUP;281;08:56:45;0;50	28381;8	73057;5;321;41;
$GPXUP;281;08:56:46;0;50	28375;8	73045;5;323;40;
$GPXUP;281;08:56:47;0;50	28367;8	73035;5;324;36;
$GPXUP;281;08:56:48;0;50	28359;8	73031;5;327;39;
$GPXUP;281;08:56:49;0;50	28349;8	7303;5;329;40;
$GPXUP;281;08:56:50;0;50	28339;8	7303;5;332;41;
$GPXUP;281;08:56:51;0;50	28329;8	73032;5;334;40;
$GPXUP;281;08:56:52;0;50	28319;8	73032;5;335;41;
$GPXUP;281;08:56:53;0;50	28307;8	73033;5;335;47;
$GPXUP;281;08:56:54;0;50	28294;8	73039;5;332;56;
$GPXUP;281;08:56:55;0;50	28278;8	73045;5;328;60;
$GPXUP;281;08:56:56;0;50	28264;8	73051;5;328;57;
$GPXUP;281;08:56:57;0;50	28253;8	73049;5;330;47;
$GPXUP;281;08:56:58;0;50	28243;8	73045;5;334;41;
$GPXUP;281;08:56:59;0;50	28234;8	7304;5;335;36;
$GPXUP;281;08:57:00;0;50	28227;8	73034;5;336;33;
$GPXUP;281;08:57:01;0;50	28221;8	73023;5;332;39;
$GPXUP;281;08:57:02;0;50	28213;8	73014;5;328;43;
$GPXUP;281;08:57:03;0;50	28202;8	73009;5;323;51;
$GPXUP;281;08:57:04;0;50	28188;8	73011;5;320;59;
$GPXUP;281;08:57:05;0;50	28173;8	73019;5;314;68;
$GPXUP;281;08:57:06;0;50	28156;8	73028;5;308;71;
$GPXUP;281;08:57:07;0;50	28139;8	73035;5;301;72;
$GPXUP;281;08:57:08;0;50	28122;8	73042;5;295;77;
$GPXUP;281;08:57:09;0;50	28104;8	73056;5;288;79;
$GPXUP;281;08:57:10;0;50	28086;8	73067;5;284;76;
$GPXUP;281;08:57:11;0;50	2807;8	73068;5;277;71;
$GPXUP;281;08:57:12;0;50	28054;8	73059;5;270;66;
$GPXUP;281;08:57:13;0;50	28041;8	73046;5;266;60;
$GPXUP;281;08:57:14;0;50	28028;8	73035;5;265;57;
$GPXUP;281;08:57:15;0;50	28015;8	73027;5;265;56;
$GPXUP;281;08:57:16;0;50	28001;8	73021;5;265;55;
$GPXUP;281;08:57:17;0;50	27988;8	73014;5;264;54;
$GPXUP;281;08:57:18;0;50	27977;8	73003;5;263;53;
$GPXUP;281;08:57:19;0;50	27964;8	72994;5;264;51;
$GPXUP;281;08:57:20;0;50	27955;8	72984;5;265;48;
$GPXUP;281;08:57:21;0;50	27944;8	72976;5;267;51;
$GPXUP;281;08:57:22;0;50	2793;8	72975;5;270;50;
$GPXUP;281;08:57:23;0;50	27917;8	72977;5;271;52;
$GPXUP;281;08:57:24;0;50	27903;8	72981;5;272;53;
$GPXUP;281;08:57:25;0;50	27889;8	72984;5;272;54;
$GPXUP;281;08:57:26;0;50	27876;8	72987;5;272;54;
$GPXUP;281;08:57:27;0;50	27862;8	7299;5;272;54;
$GPXUP;281;08:57:28;0;50	27849;8	72996;5;273;56;
$GPXUP;281;08:57:29;0;50	27835;8	73007;5;273;58;
$GPXUP;281;08:57:30;0;50	27821;8	73016;5;272;60;
$GPXUP;281;08:57:31;0;50	27808;8	73029;5;271;65;
$GPXUP;281;08:57:32;0;50	27794;8	73044;5;268;70;
$GPXUP;281;08:57:33;0;50	27778;8	73056;5;265;70;
$GPXUP;281;08:57:34;0;50	27761;8	73064;5;262;68;
$GPXUP;281;08:57:35;0;50	27745;8	73068;5;260;64;
$GPXUP;281;08:57:36;0;50	2773;8	73071;5;261;62;
$GPXUP;281;08:57:37;0;50	27716;8	73078;5;262;59;
$GPXUP;281;08:57:38;0;50	27702;8	73084;5;265;54;
$GPXUP;281;08:57:39;0;50	27691;8	73082;5;266;47;
$GPXUP;281;08:57:40;0;50	2768;8	73077;5;268;42;
$GPXUP;281;08:57:41;0;50	27671;8	73074;5;269;42;
$GPXUP;281;08:57:42;0;50	2766;8	73077;5;271;48;
$GPXUP;281;08:57:43;0;50	27648;8	73083;5;271;50;
$GPXUP;281;08:57:44;0;50	27636;8	73092;5;272;53;
$GPXUP;281;08:57:45;0;50	27624;8	731;5;271;54;
$GPXUP;281;08:57:46;0;50	27611;8	73109;5;271;53;
$GPXUP;281;08:57:47;0;50	27598;8	73118;5;272;54;
$GPXUP;281;08:57:48;0;50	27587;8	7313;5;272;56;
$GPXUP;281;08:57:49;0;50	27574;8	73142;5;272;54;
$GPXUP;281;08:57:50;0;50	27563;8	73147;5;273;47;
$GPXUP;281;08:57:51;0;50	27552;8	73144;5;274;39;
$GPXUP;281;08:57:52;0;50	27544;8	73136;5;275;36;
$GPXUP;281;08:57:53;0;50	27539;8	73126;5;277;29;
$GPXUP;281;08:57:54;0;50	27536;8	73117;5;278;29;
$GPXUP;281;08:57:55;0;50	27534;8	73104;5;278;30;
$GPXUP;281;08:57:56;0;50	27531;8	73092;5;278;31;
$GPXUP;281;08:57:57;0;50	27528;8	73081;5;278;31;
$GPXUP;281;08:57:58;0;50	27521;8	73073;5;278;35;
$GPXUP;281;08:57:59;0;50	27512;8	73068;5;279;36;
$GPXUP;281;08:58:00;0;50	27503;8	73064;5;279;35;
$GPXUP;281;08:58:01;0;50	27493;8	73063;5;281;36;
$GPXUP;281;08:58:02;0;50	27483;8	7307;5;281;43;
$GPXUP;281;08:58:03;0;50	27472;8	73078;5;281;46;
$GPXUP;281;08:58:04;0;50	27461;8	73086;5;280;47;
$GPXUP;281;08:58:05;0;50	27452;8	73096;5;280;49;
$GPXUP;281;08:58:06;0;50	2744;8	73106;5;280;50;
$GPXUP;281;08:58:07;0;50	27429;8	73117;5;279;49;
$GPXUP;281;08:58:08;0;50	27418;8	73126;5;278;52;
$GPXUP;281;08:58:09;0;50	27406;8	73139;5;276;55;
$GPXUP;281;08:58:10;0;50	27396;8	73151;5;275;55;
$GPXUP;281;08:58:11;0;50	27383;8	7316;5;272;55;
$GPXUP;281;08:58:12;0;50	2737;8	7317;5;271;54;
$GPXUP;281;08:58:13;0;50	27357;8	73182;5;271;57;
$GPXUP;281;08:58:14;0;50	27345;8	73198;5;270;62;
$GPXUP;281;08:58:15;0;50	27333;8	73216;5;269;69;
$GPXUP;281;08:58:16;0;50	27322;8	73241;5;267;76;
$GPXUP;281;08:58:17;0;50	27312;8	73266;5;263;80;
$GPXUP;281;08:58:18;0;50	27302;8	73293;5;261;79;
$GPXUP;281;08:58:19;0;50	2729;8	73318;5;259;77;
$GPXUP;281;08:58:20;0;50	27277;8	73338;5;258;71;
$GPXUP;281;08:58:21;0;50	27263;8	73349;5;256;66;
$GPXUP;281;08:58:22;0;50	27248;8	73361;5;255;63;
$GPXUP;281;08:58:23;0;50	27235;8	7337;5;255;57;
$GPXUP;281;08:58:24;0;50	27223;8	73374;5;256;51;
$GPXUP;281;08:58:25;0;50	2721;8	73378;5;256;52;
$GPXUP;281;08:58:26;0;50	27197;8	73385;5;256;56;
$GPXUP;281;08:58:27;0;50	27184;8	73396;5;255;54;
$GPXUP;281;08:58:28;0;50	27172;8	73401;5;253;48;
$GPXUP;281;08:58:29;0;50	2716;8	73399;5;253;45;
$GPXUP;281;08:58:30;0;50	2715;8	73398;5;253;43;
$GPXUP;281;08:58:31;0;50	27141;8	73396;5;254;35;
$GPXUP;281;08:58:32;0;50	27134;8	73391;5;256;28;
$GPXUP;281;08:58:33;0;50	27128;8	73386;5;257;28;
$GPXUP;281;08:58:34;0;50	27121;8	73385;5;258;31;
$GPXUP;281;08:58:35;0;50	27112;8	73385;5;257;35;
$GPXUP;281;08:58:36;0;50	27102;8	73386;5;257;38;
$GPXUP;281;08:58:37;0;50	27093;8	73386;5;255;36;
$GPXUP;281;08:58:38;0;50	27084;8	73382;5;254;32;
$GPXUP;281;08:58:39;0;50	27078;8	73372;5;253;29;
$GPXUP;281;08:58:40;0;50	27074;8	73362;5;253;26;
$GPXUP;281;08:58:41;0;50	27074;8	73352;5;252;29;
$GPXUP;281;08:58:42;0;50	27074;8	7334;5;253;26;
$GPXUP;281;08:58:43;0;50	27075;8	73329;5;254;25;
$GPXUP;281;08:58:44;0;50	27074;8	73319;5;254;26;
$GPXUP;281;08:58:45;0;50	27073;8	73307;5;254;27;
$GPXUP;281;08:58:46;0;50	27068;8	733;5;252;34;
$GPXUP;281;08:58:47;0;50	2706;8	73295;5;246;42;
$GPXUP;281;08:58:48;0;50	27048;8	73292;5;242;48;
$GPXUP;281;08:58:49;0;50	27034;8	73297;5;239;52;
$GPXUP;281;08:58:50;0;50	2702;8	73304;5;237;58;
$GPXUP;281;08:58:51;0;50	27008;8	73316;5;236;55;
$GPXUP;281;08:58:52;0;50	26996;8	73321;5;239;42;
$GPXUP;281;08:58:53;0;50	26988;8	73318;5;240;37;
$GPXUP;281;08:58:54;0;50	26979;8	73313;5;242;33;
$GPXUP;281;08:58:55;0;50	26972;8	7331;5;245;27;
$GPXUP;281;08:58:56;0;50	26968;8	73303;5;247;23;
$GPXUP;281;08:58:57;0;50	26964;8	73295;5;247;26;
$GPXUP;281;08:58:58;0;50	26961;8	73286;5;246;27;
$GPXUP;281;08:58:59;0;50	26958;8	73276;5;246;27;
$GPXUP;281;08:59:00;0;50	26953;8	73267;5;245;31;
$GPXUP;281;08:59:01;0;50	26948;8	73258;5;243;33;
$GPXUP;281;08:59:02;0;50	26939;8	73252;5;243;36;
$GPXUP;281;08:59:03;0;50	26929;8	73253;5;242;39;
$GPXUP;281;08:59:04;0;50	26918;8	73255;5;242;39;
$GPXUP;281;08:59:05;0;50	26909;8	73259;5;244;38;
$GPXUP;281;08:59:06;0;50	269;8	73261;5;244;39;
$GPXUP;281;08:59:07;0;50	26891;8	73262;5;245;37;
$GPXUP;281;08:59:08;0;50	26882;8	73259;5;244;34;
$GPXUP;281;08:59:09;0;50	26876;8	73252;5;245;30;
$GPXUP;281;08:59:10;0;50	26871;8	73246;5;246;27;
$GPXUP;281;08:59:11;0;50	26867;8	73238;5;245;26;
$GPXUP;281;08:59:12;0;50	26862;8	7323;5;246;26;
$GPXUP;281;08:59:13;0;50	26858;8	73222;5;247;25;
$GPXUP;281;08:59:14;0;50	26856;8	73212;5;247;24;
$GPXUP;281;08:59:15;0;50	26856;8	73202;5;246;24;
$GPXUP;281;08:59:16;0;50	26854;8	73193;5;246;23;
$GPXUP;281;08:59:17;0;50	26852;8	73184;5;246;25;
$GPXUP;281;08:59:18;0;50	26847;8	73176;5;245;27;
$GPXUP;281;08:59:19;0;50	26843;8	73167;5;244;28;
$GPXUP;281;08:59:20;0;50	26839;8	73158;5;243;28;
$GPXUP;281;08:59:21;0;50	26838;8	73146;5;243;27;
$GPXUP;281;08:59:22;0;50	26837;8	73136;5;243;26;
$GPXUP;281;08:59:23;0;50	26834;8	73127;5;244;26;
$GPXUP;281;08:59:24;0;50	26829;8	7312;5;244;27;
$GPXUP;281;08:59:25;0;50	26824;8	73114;5;244;29;
$GPXUP;281;08:59:26;0;50	26818;8	73107;5;244;31;
$GPXUP;281;08:59:27;0;50	26811;8	73102;5;244;30;
$GPXUP;281;08:59:28;0;50	26804;8	73096;5;244;30;
$GPXUP;281;08:59:29;0;50	26797;8	7309;5;244;29;
$GPXUP;281;08:59:30;0;50	26792;8	73082;5;243;28;
$GPXUP;281;08:59:31;0;50	26789;8	73071;5;242;29;
$GPXUP;281;08:59:32;0;50	26787;8	73059;5;241;29;
$GPXUP;281;08:59:33;0;50	26784;8	73049;5;240;30;
$GPXUP;281;08:59:34;0;50	2678;8	7304;5;239;31;
$GPXUP;281;08:59:35;0;50	26774;8	7303;5;239;32;
$GPXUP;281;08:59:36;0;50	26768;8	73021;5;238;34;
$GPXUP;281;08:59:37;0;50	26761;8	73011;5;237;36;
$GPXUP;281;08:59:38;0;50	26754;8	73001;5;236;39;
$GPXUP;281;08:59:39;0;50	26746;8	72993;5;234;40;
$GPXUP;281;08:59:40;0;50	26738;8	72983;5;233;39;
$GPXUP;281;08:59:41;0;50	26729;8	72974;5;233;38;
$GPXUP;281;08:59:42;0;50	26721;8	72968;5;231;42;
$GPXUP;281;08:59:43;0;50	2671;8	72961;5;230;43;
$GPXUP;281;08:59:44;0;50	26701;8	72954;5;230;43;
$GPXUP;281;08:59:45;0;50	26693;8	72943;5;227;45;
$GPXUP;281;08:59:46;0;50	26683;8	72931;5;227;45;
$GPXUP;281;08:59:47;0;50	26673;8	72922;5;226;48;
$GPXUP;281;08:59:48;0;50	26661;8	72916;5;226;48;
$GPXUP;281;08:59:49;0;50	26647;8	72914;5;225;51;
$GPXUP;281;08:59:50;0;50	26633;8	72914;5;224;55;
$GPXUP;281;08:59:51;0;50	26619;8	72914;5;224;55;
$GPXUP;281;08:59:52;0;50	26605;8	72917;5;224;53;
$GPXUP;281;08:59:53;0;50	26593;8	72918;5;225;50;
$GPXUP;281;08:59:54;0;50	2658;8	72915;5;226;45;
$GPXUP;281;08:59:55;0;50	26572;8	72905;5;227;40;
$GPXUP;281;08:59:56;0;50	26564;8	72896;5;228;41;
$GPXUP;281;08:59:57;0;50	26555;8	72888;5;228;39;
$GPXUP;281;08:59:58;0;50	26549;8	72878;5;229;35;
$GPXUP;281;08:59:59;0;50	26542;8	72868;5;229;38;
$GPXUP;281;09:00:00;0;50	26534;8	72861;5;229;41;
$GPXUP;281;09:00:01;0;50	26524;8	72854;5;229;43;
$GPXUP;281;09:00:02;0;50	26514;8	72846;5;228;44;
$GPXUP;281;09:00:03;0;50	26503;8	72839;5;227;45;
$GPXUP;281;09:00:04;0;50	26492;8	72832;5;227;44;
$GPXUP;281;09:00:05;0;50	26482;8	72825;5;227;42;
$GPXUP;281;09:00:06;0;50	26474;8	72816;5;227;39;
$GPXUP;281;09:00:07;0;50	26467;8	72805;5;228;36;
$GPXUP;281;09:00:08;0;50	26461;8	72795;5;228;35;
$GPXUP;281;09:00:09;0;50	26455;8	72784;5;227;36;
$GPXUP;281;09:00:10;0;50	26449;8	72773;5;227;36;
$GPXUP;281;09:00:11;0;50	26445;8	7276;5;226;40;
$GPXUP;281;09:00:12;0;50	26441;8	72744;5;226;41;
$GPXUP;281;09:00:13;0;50	26437;8	72727;5;225;40;
$GPXUP;281;09:00:14;0;50	26431;8	72715;5;226;38;
$GPXUP;281;09:00:15;0;50	26426;8	72704;5;228;35;
$GPXUP;281;09:00:16;0;50	2642;8	72694;5;228;40;
$GPXUP;281;09:00:17;0;50	26411;8	72684;5;227;44;
$GPXUP;281;09:00:18;0;50	26403;8	72671;5;225;42;
$GPXUP;281;09:00:19;0;50	26396;8	72658;5;225;40;
$GPXUP;281;09:00:20;0;50	2639;8	72646;5;227;38;
$GPXUP;281;09:00:21;0;50	26386;8	72634;5;228;38;
$GPXUP;281;09:00:22;0;50	26383;8	72618;5;228;37;
$GPXUP;281;09:00:23;0;50	2638;8	72604;5;228;37;
$GPXUP;281;09:00:24;0;50	26376;8	72589;5;229;37;
$GPXUP;281;09:00:25;0;50	26377;8	72575;5;229;38;
$GPXUP;281;09:00:26;0;50	26378;8	7256;5;230;38;
$GPXUP;281;09:00:27;0;50	26379;8	72544;5;230;38;
$GPXUP;281;09:00:28;0;50	26379;8	72529;5;231;39;
$GPXUP;281;09:00:29;0;50	26381;8	72514;5;232;40;
$GPXUP;281;09:00:30;0;50	26384;8	72498;5;233;40;
$GPXUP;281;09:00:31;0;50	26385;8	72482;5;235;37;
$GPXUP;281;09:00:32;0;50	26383;8	7247;5;237;31;
$GPXUP;281;09:00:33;0;50	26379;8	72462;5;240;24;
$GPXUP;281;09:00:34;0;50	26377;8	72456;5;241;25;
$GPXUP;281;09:00:35;0;50	2638;8	72444;5;242;32;
$GPXUP;281;09:00:36;0;50	26386;8	7243;5;242;40;
$GPXUP;281;09:00:37;0;50	26394;8	72418;5;241;45;
$GPXUP;281;09:00:38;0;50	26403;8	72404;5;239;49;
$GPXUP;281;09:00:39;0;50	2641;8	72388;5;238;45;
$GPXUP;281;09:00:40;0;50	26412;8	72372;5;238;41;
$GPXUP;281;09:00:41;0;50	26407;8	72357;5;237;37;
$GPXUP;281;09:00:42;0;50	264;8	72348;5;238;35;
$GPXUP;281;09:00:43;0;50	26392;8	72342;5;239;35;
$GPXUP;281;09:00:44;0;50	26384;8	72335;5;241;32;
$GPXUP;281;09:00:45;0;50	26377;8	72331;5;243;34;
$GPXUP;281;09:00:46;0;50	26368;8	72328;5;240;40;
$GPXUP;281;09:00:47;0;50	26358;8	72323;5;236;44;
$GPXUP;281;09:00:48;0;50	26348;8	72314;5;231;50;
$GPXUP;281;09:00:49;0;50	26337;8	72304;5;226;55;
$GPXUP;281;09:00:50;0;50	26327;8	72292;5;221;52;
$GPXUP;281;09:00:51;0;50	26319;8	72275;5;218;52;
$GPXUP;281;09:00:52;0;50	26315;8	72257;5;215;54;
$GPXUP;281;09:00:53;0;50	26312;8	72234;5;209;57;
$GPXUP;281;09:00:54;0;50	26304;8	72216;5;205;58;
$GPXUP;281;09:00:55;0;50	26293;8	72202;5;202;58;
$GPXUP;281;09:00:56;0;50	26279;8	7219;5;199;59;
$GPXUP;281;09:00:57;0;50	26266;8	72179;5;199;55;
$GPXUP;281;09:00:58;0;50	26254;8	72168;5;198;51;
$GPXUP;281;09:00:59;0;50	26244;8	72156;5;198;53;
$GPXUP;281;09:01:00;0;50	26233;8	72143;5;196;53;
$GPXUP;281;09:01:01;0;50	26224;8	72128;5;195;48;
$GPXUP;281;09:01:02;0;50	26218;8	72108;5;194;51;
$GPXUP;281;09:01:03;0;50	26213;8	72092;5;195;49;
$GPXUP;281;09:01:04;0;50	26205;8	72078;5;197;46;
$GPXUP;281;09:01:05;0;50	26195;8	72069;5;199;46;
$GPXUP;281;09:01:06;0;50	26185;8	72059;5;197;49;
$GPXUP;281;09:01:07;0;50	26174;8	72048;5;196;54;
$GPXUP;281;09:01:08;0;50	26162;8	72037;5;194;53;
$GPXUP;281;09:01:09;0;50	2615;8	72029;5;195;47;
$GPXUP;281;09:01:10;0;50	26143;8	72014;5;196;45;
$GPXUP;281;09:01:11;0;50	26135;8	72003;5;198;42;
$GPXUP;281;09:01:12;0;50	26128;8	71991;5;202;37;
$GPXUP;281;09:01:13;0;50	26124;8	71979;5;202;35;
$GPXUP;281;09:01:14;0;50	2612;8	71967;5;203;34;
$GPXUP;281;09:01:15;0;50	26114;8	71957;5;204;34;
$GPXUP;281;09:01:16;0;50	26107;8	7195;5;204;34;
$GPXUP;281;09:01:17;0;50	26102;8	71939;5;204;36;
$GPXUP;281;09:01:18;0;50	26098;8	71926;5;204;37;
$GPXUP;281;09:01:19;0;50	26096;8	71912;5;202;41;
$GPXUP;281;09:01:20;0;50	26095;8	71893;5;200;44;
$GPXUP;281;09:01:21;0;50	26095;8	71876;5;200;44;
$GPXUP;281;09:01:22;0;50	26093;8	71858;5;201;42;
$GPXUP;281;09:01:23;0;50	26093;8	71843;5;202;40;
$GPXUP;281;09:01:24;0;50	2609;8	71828;5;204;37;
$GPXUP;281;09:01:25;0;50	26086;8	71817;5;206;33;
$GPXUP;281;09:01:26;0;50	26077;8	71811;5;204;38;
$GPXUP;281;09:01:27;0;50	26065;8	71812;5;204;41;
$GPXUP;281;09:01:28;0;50	26051;8	71821;5;203;51;
$GPXUP;281;09:01:29;0;50	2604;8	71836;5;202;59;
$GPXUP;281;09:01:30;0;50	26028;8	71852;5;198;65;
$GPXUP;281;09:01:31;0;50	26014;8	71862;5;192;68;
$GPXUP;281;09:01:32;0;50	25996;8	71874;5;189;70;
$GPXUP;281;09:01:33;0;50	2598;8	71891;5;188;75;
$GPXUP;281;09:01:34;0;50	25966;8	7191;5;186;75;
$GPXUP;281;09:01:35;0;50	2595;8	71923;5;183;73;
$GPXUP;281;09:01:36;0;50	25934;8	71936;5;182;71;
$GPXUP;281;09:01:37;0;50	2592;8	71947;5;183;67;
$GPXUP;281;09:01:38;0;50	25904;8	71956;5;183;66;
$GPXUP;281;09:01:39;0;50	25888;8	71965;5;183;66;
$GPXUP;281;09:01:40;0;50	25874;8	71975;5;183;65;
$GPXUP;281;09:01:41;0;50	25858;8	71982;5;182;60;
$GPXUP;281;09:01:42;0;50	25845;8	7198;5;182;59;
$GPXUP;281;09:01:43;0;50	25833;8	71966;5;182;53;
$GPXUP;281;09:01:44;0;50	2582;8	71956;5;182;59;
$GPXUP;281;09:01:45;0;50	25807;8	71947;5;183;55;
$GPXUP;281;09:01:46;0;50	25796;8	71934;5;183;52;
$GPXUP;281;09:01:47;0;50	25786;8	71925;5;185;49;
$GPXUP;281;09:01:48;0;50	25771;8	71928;5;186;57;
$GPXUP;281;09:01:49;0;50	25756;8	71932;5;187;58;
$GPXUP;281;09:01:50;0;50	2574;8	71935;5;186;59;
$GPXUP;281;09:01:51;0;50	25725;8	71935;5;185;63;
$GPXUP;281;09:01:52;0;50	25708;8	71938;5;183;64;
$GPXUP;281;09:01:53;0;50	25693;8	71941;5;183;60;
$GPXUP;281;09:01:54;0;50	25679;8	71935;5;183;56;
$GPXUP;281;09:01:55;0;50	25666;8	71929;5;183;53;
$GPXUP;281;09:01:56;0;50	25654;8	71924;5;184;53;
$GPXUP;281;09:01:57;0;50	2564;8	71925;5;186;57;
$GPXUP;281;09:01:58;0;50	25626;8	71931;5;187;58;
$GPXUP;281;09:01:59;0;50	25612;8	71938;5;187;59;
$GPXUP;281;09:02:00;0;50	25596;8	71945;5;185;64;
$GPXUP;281;09:02:01;0;50	2558;8	71954;5;184;66;
$GPXUP;281;09:02:02;0;50	25564;8	71965;5;183;73;
$GPXUP;281;09:02:03;0;50	25547;8	71978;5;181;71;
$GPXUP;281;09:02:04;0;50	2553;8	71986;5;180;70;
$GPXUP;281;09:02:05;0;50	25514;8	71988;5;181;64;
$GPXUP;281;09:02:06;0;50	25498;8	71986;5;181;62;
$GPXUP;281;09:02:07;0;50	25484;8	71983;5;182;57;
$GPXUP;281;09:02:08;0;50	2547;8	71978;5;181;56;
$GPXUP;281;09:02:09;0;50	25458;8	71969;5;181;50;
$GPXUP;281;09:02:10;0;50	2545;8	71954;5;182;47;
$GPXUP;281;09:02:11;0;50	25441;8	71943;5;182;45;
$GPXUP;281;09:02:12;0;50	25433;8	71932;5;183;41;
$GPXUP;281;09:02:13;0;50	25422;8	71926;5;185;45;
$GPXUP;281;09:02:14;0;50	25411;8	71922;5;186;45;
$GPXUP;281;09:02:15;0;50	254;8	71919;5;186;46;
$GPXUP;281;09:02:16;0;50	25389;8	71914;5;186;46;
$GPXUP;281;09:02:17;0;50	2538;8	71907;5;186;44;
$GPXUP;281;09:02:18;0;50	25371;8	71894;5;185;43;
$GPXUP;281;09:02:19;0;50	25364;8	71881;5;186;42;
$GPXUP;281;09:02:20;0;50	25355;8	7187;5;187;41;
$GPXUP;281;09:02:21;0;50	25347;8	71864;5;188;45;
$GPXUP;281;09:02:22;0;50	25334;8	71863;5;189;52;
$GPXUP;281;09:02:23;0;50	2532;8	71862;5;186;54;
$GPXUP;281;09:02:24;0;50	25307;8	71852;5;185;51;
$GPXUP;281;09:02:25;0;50	25297;8	71842;5;186;50;
$GPXUP;281;09:02:26;0;50	25287;8	7183;5;187;45;
$GPXUP;281;09:02:27;0;50	25278;8	71818;5;187;44;
$GPXUP;281;09:02:28;0;50	2527;8	7181;5;188;40;
$GPXUP;281;09:02:29;0;50	25258;8	71805;5;188;50;
$GPXUP;281;09:02:30;0;50	25245;8	71801;5;189;49;
$GPXUP;281;09:02:31;0;50	25233;8	71794;5;189;48;
$GPXUP;281;09:02:32;0;50	25222;8	71789;5;191;47;
$GPXUP;281;09:02:33;0;50	2521;8	71786;5;191;48;
$GPXUP;281;09:02:34;0;50	25197;8	71785;5;190;52;
$GPXUP;281;09:02:35;0;50	25184;8	71782;5;189;54;
$GPXUP;281;09:02:36;0;50	2517;8	7178;5;189;55;
$GPXUP;281;09:02:37;0;50	25157;8	71773;5;190;50;
$GPXUP;281;09:02:38;0;50	25146;8	71765;5;192;46;
$GPXUP;281;09:02:39;0;50	25136;8	7176;5;192;50;
$GPXUP;281;09:02:40;0;50	25122;8	71758;5;194;49;
$GPXUP;281;09:02:41;0;50	2511;8	71754;5;195;48;
$GPXUP;281;09:02:42;0;50	25099;8	7175;5;197;49;
$GPXUP;281;09:02:43;0;50	25086;8	71746;5;197;50;
$GPXUP;281;09:02:44;0;50	25074;8	71745;5;198;52;
$GPXUP;281;09:02:45;0;50	25058;8	71748;5;199;58;
$GPXUP;281;09:02:46;0;50	25043;8	71752;5;198;60;
$GPXUP;281;09:02:47;0;50	25028;8	7175;5;197;59;
$GPXUP;281;09:02:48;0;50	25014;8	71743;5;197;55;
$GPXUP;281;09:02:49;0;50	25002;8	71735;5;199;50;
$GPXUP;281;09:02:50;0;50	24992;8	7173;5;202;47;
$GPXUP;281;09:02:51;0;50	2498;8	71727;5;205;48;
$GPXUP;281;09:02:52;0;50	24968;8	71726;5;204;51;
$GPXUP;281;09:02:53;0;50	24955;8	71726;5;204;47;
$GPXUP;281;09:02:54;0;50	24944;8	71718;5;204;44;
$GPXUP;281;09:02:55;0;50	24937;8	71708;5;206;42;
$GPXUP;281;09:02:56;0;50	24927;8	717;5;208;44;
$GPXUP;281;09:02:57;0;50	24913;8	71703;5;209;54;
$GPXUP;281;09:02:58;0;50	24898;8	71708;5;207;61;
$GPXUP;281;09:02:59;0;50	24881;8	71712;5;204;68;
$GPXUP;281;09:03:00;0;50	24864;8	71715;5;200;69;
$GPXUP;281;09:03:01;0;50	24846;8	71718;5;197;73;
$GPXUP;281;09:03:02;0;50	24826;8	71728;5;194;81;
$GPXUP;281;09:03:03;0;50	24807;8	71738;5;190;80;
$GPXUP;281;09:03:04;0;50	24787;8	71748;5;189;78;
$GPXUP;281;09:03:05;0;50	24769;8	7176;5;189;77;
$GPXUP;281;09:03:06;0;50	24751;8	7177;5;189;73;
$GPXUP;281;09:03:07;0;50	24735;8	71776;5;190;69;
$GPXUP;281;09:03:08;0;50	24719;8	71778;5;190;65;
$GPXUP;281;09:03:09;0;50	24702;8	71778;5;190;64;
$GPXUP;281;09:03:10;0;50	24688;8	71776;5;189;62;
$GPXUP;281;09:03:11;0;50	24674;8	71771;5;190;55;
$GPXUP;281;09:03:12;0;50	24661;8	71766;5;191;57;
$GPXUP;281;09:03:13;0;50	24648;8	71757;5;192;53;
$GPXUP;281;09:03:14;0;50	24641;8	7174;5;193;51;
$GPXUP;281;09:03:15;0;50	2463;8	71727;5;192;58;
$GPXUP;281;09:03:16;0;50	24616;8	71718;5;191;60;
$GPXUP;281;09:03:17;0;50	24604;8	71707;5;189;58;
$GPXUP;281;09:03:18;0;50	24591;8	71692;5;188;59;
$GPXUP;281;09:03:19;0;50	24583;8	71674;5;186;58;
$GPXUP;281;09:03:20;0;50	24574;8	71655;5;186;60;
$GPXUP;281;09:03:21;0;50	24564;8	71639;5;187;58;
$GPXUP;281;09:03:22;0;50	24558;8	71618;5;186;58;
$GPXUP;281;09:03:23;0;50	24552;8	71596;5;186;57;
$GPXUP;281;09:03:24;0;50	24545;8	71576;5;187;58;
$GPXUP;281;09:03:25;0;50	24535;8	71561;5;187;54;
$GPXUP;281;09:03:26;0;50	24524;8	71548;5;189;54;
$GPXUP;281;09:03:27;0;50	2451;8	71541;5;188;58;
$GPXUP;281;09:03:28;0;50	24496;8	71534;5;189;56;
$GPXUP;281;09:03:29;0;50	24484;8	71523;5;189;50;
$GPXUP;281;09:03:30;0;50	24477;8	71511;5;189;47;
$GPXUP;281;09:03:31;0;50	2447;8	71495;5;190;47;
$GPXUP;281;09:03:32;0;50	24463;8	71481;5;191;49;
$GPXUP;281;09:03:33;0;50	24455;8	71466;5;193;47;
$GPXUP;281;09:03:34;0;50	24446;8	71453;5;194;44;
$GPXUP;281;09:03:35;0;50	24438;8	7144;5;195;44;
$GPXUP;281;09:03:36;0;50	2443;8	71432;5;197;48;
$GPXUP;281;09:03:37;0;50	24417;8	71425;5;198;50;
$GPXUP;281;09:03:38;0;50	24406;8	71418;5;197;49;
$GPXUP;281;09:03:39;0;50	24394;8	71412;5;197;47;
$GPXUP;281;09:03:40;0;50	24383;8	71407;5;199;46;
$GPXUP;281;09:03:41;0;50	24371;8	71402;5;199;47;
$GPXUP;281;09:03:42;0;50	24358;8	71401;5;198;51;
$GPXUP;281;09:03:43;0;50	24345;8	71397;5;198;51;
$GPXUP;281;09:03:44;0;50	24333;8	71395;5;198;50;
$GPXUP;281;09:03:45;0;50	24323;8	71383;5;199;48;
$GPXUP;281;09:03:46;0;50	24316;8	7137;5;201;41;
$GPXUP;281;09:03:47;0;50	24308;8	71361;5;204;38;
$GPXUP;281;09:03:48;0;50	24297;8	71361;5;205;46;
$GPXUP;281;09:03:49;0;50	24283;8	71366;5;205;53;
$GPXUP;281;09:03:50;0;50	2427;8	71376;5;205;54;
$GPXUP;281;09:03:51;0;50	24258;8	71384;5;205;57;
$GPXUP;281;09:03:52;0;50	24244;8	71394;5;204;59;
$GPXUP;281;09:03:53;0;50	24229;8	71402;5;204;58;
$GPXUP;281;09:03:54;0;50	24216;8	71401;5;204;55;
$GPXUP;281;09:03:55;0;50	24204;8	7139;5;207;49;
$GPXUP;281;09:03:56;0;50	24193;8	71382;5;209;49;
$GPXUP;281;09:03:57;0;50	2418;8	7138;5;209;49;
$GPXUP;281;09:03:58;0;50	24167;8	71376;5;209;51;
$GPXUP;281;09:03:59;0;50	24155;8	71374;5;208;53;
$GPXUP;281;09:04:00;0;50	24142;8	7137;5;209;54;
$GPXUP;281;09:04:01;0;50	24126;8	71371;5;209;60;
$GPXUP;281;09:04:02;0;50	2411;8	71378;5;208;64;
$GPXUP;281;09:04:03;0;50	24095;8	71382;5;205;62;
$GPXUP;281;09:04:04;0;50	2408;8	71376;5;203;56;
$GPXUP;281;09:04:05;0;50	24068;8	71364;5;203;51;
$GPXUP;281;09:04:06;0;50	24059;8	7135;5;204;49;
$GPXUP;281;09:04:07;0;50	2405;8	71339;5;205;48;
$GPXUP;281;09:04:08;0;50	24037;8	71335;5;205;49;
$GPXUP;281;09:04:09;0;50	24024;8	71338;5;207;52;
$GPXUP;281;09:04:10;0;50	2401;8	71346;5;206;56;
$GPXUP;281;09:04:11;0;50	23997;8	71352;5;205;55;
$GPXUP;281;09:04:12;0;50	23983;8	71348;5;204;47;
$GPXUP;281;09:04:13;0;50	23972;8	7134;5;204;50;
$GPXUP;281;09:04:14;0;50	2396;8	71334;5;205;51;
$GPXUP;281;09:04:15;0;50	23946;8	71336;5;207;55;
$GPXUP;281;09:04:16;0;50	23932;8	7134;5;208;56;
$GPXUP;281;09:04:17;0;50	23918;8	71339;5;207;55;
$GPXUP;281;09:04:18;0;50	23904;8	71334;5;207;56;
$GPXUP;281;09:04:19;0;50	23891;8	7133;5;206;56;
$GPXUP;281;09:04:20;0;50	23876;8	71326;5;206;61;
$GPXUP;281;09:04:21;0;50	23858;8	71325;5;205;62;
$GPXUP;281;09:04:22;0;50	23843;8	71324;5;205;65;
$GPXUP;281;09:04:23;0;50	23826;8	71322;5;204;64;
$GPXUP;281;09:04:24;0;50	23811;8	71318;5;204;64;
$GPXUP;281;09:04:25;0;50	23796;8	7131;5;204;63;
$GPXUP;281;09:04:26;0;50	23782;8	71301;5;206;62;
$GPXUP;281;09:04:27;0;50	23767;8	71293;5;208;59;
$GPXUP;281;09:04:28;0;50	23754;8	71283;5;209;55;
$GPXUP;281;09:04:29;0;50	23743;8	71272;5;210;53;
$GPXUP;281;09:04:30;0;50	23732;8	71263;5;210;56;
$GPXUP;281;09:04:31;0;50	23719;8	71258;5;211;56;
$GPXUP;281;09:04:32;0;50	23705;8	71251;5;212;54;
$GPXUP;281;09:04:33;0;50	23692;8	71244;5;213;55;
$GPXUP;281;09:04:34;0;50	23678;8	7124;5;214;54;
$GPXUP;281;09:04:35;0;50	23666;8	71237;5;216;53;
$GPXUP;281;09:04:36;0;50	23652;8	71233;5;217;53;
$GPXUP;281;09:04:37;0;50	23638;8	71234;5;218;55;
$GPXUP;281;09:04:38;0;50	23624;8	71236;5;218;58;
$GPXUP;281;09:04:39;0;50	23609;8	7124;5;218;61;
$GPXUP;281;09:04:40;0;50	23591;8	71244;5;217;64;
$GPXUP;281;09:04:41;0;50	23575;8	71248;5;216;64;
$GPXUP;281;09:04:42;0;50	23559;8	71252;5;217;65;
$GPXUP;281;09:04:43;0;50	23543;8	7126;5;216;67;
$GPXUP;281;09:04:44;0;50	23526;8	71267;5;216;65;
$GPXUP;281;09:04:45;0;50	23511;8	71267;5;217;62;
$GPXUP;281;09:04:46;0;50	23497;8	71263;5;219;58;
$GPXUP;281;09:04:47;0;50	23483;8	71258;5;220;55;
$GPXUP;281;09:04:48;0;50	2347;8	71255;5;221;53;
$GPXUP;281;09:04:49;0;50	23457;8	71252;5;223;52;
$GPXUP;281;09:04:50;0;50	23443;8	71255;5;223;56;
$GPXUP;281;09:04:51;0;50	23429;8	71258;5;222;60;
$GPXUP;281;09:04:52;0;50	23414;8	71261;5;221;61;
$GPXUP;281;09:04:53;0;50	23396;8	71268;5;222;64;
$GPXUP;281;09:04:54;0;50	23382;8	71281;5;222;67;
$GPXUP;281;09:04:55;0;50	23368;8	71295;5;222;66;
$GPXUP;281;09:04:56;0;50	23353;8	71308;5;223;65;
$GPXUP;281;09:04:57;0;50	23338;8	71317;5;223;62;
$GPXUP;281;09:04:58;0;50	23322;8	71322;5;223;61;
$GPXUP;281;09:04:59;0;50	23307;8	71324;5;222;60;
$GPXUP;281;09:05:00;0;50	23292;8	71325;5;224;57;
$GPXUP;281;09:05:01;0;50	23278;8	71324;5;225;54;
$GPXUP;281;09:05:02;0;50	23265;8	7133;5;225;65;
$GPXUP;281;09:05:03;0;50	23248;8	71343;5;221;76;
$GPXUP;281;09:05:04;0;50	23231;8	71358;5;215;81;
$GPXUP;281;09:05:05;0;50	23213;8	71375;5;212;84;
$GPXUP;281;09:05:06;0;50	23197;8	71394;5;211;82;
$GPXUP;281;09:05:07;0;50	23182;8	71411;5;212;74;
$GPXUP;281;09:05:08;0;50	23167;8	7142;5;213;64;
$GPXUP;281;09:05:09;0;50	23152;8	71426;5;213;60;
$GPXUP;281;09:05:10;0;50	23138;8	71431;5;215;56;
$GPXUP;281;09:05:11;0;50	23124;8	71435;5;213;57;
$GPXUP;281;09:05:12;0;50	23109;8	71439;5;212;59;
$GPXUP;281;09:05:13;0;50	23094;8	71452;5;211;65;
$GPXUP;281;09:05:14;0;50	23081;8	71468;5;211;67;
$GPXUP;281;09:05:15;0;50	23067;8	71477;5;212;58;
$GPXUP;281;09:05:16;0;50	23054;8	71476;5;214;51;
$GPXUP;281;09:05:17;0;50	23043;8	71469;5;215;47;
$GPXUP;281;09:05:18;0;50	23032;8	71462;5;217;43;
$GPXUP;281;09:05:19;0;50	23022;8	71458;5;219;41;
$GPXUP;281;09:05:20;0;50	23012;8	71456;5;219;44;
$GPXUP;281;09:05:21;0;50	23;8	71465;5;218;59;
$GPXUP;281;09:05:22;0;50	22984;8	71478;5;216;67;
$GPXUP;281;09:05:23;0;50	22969;8	71494;5;214;68;
$GPXUP;281;09:05:24;0;50	22955;8	71507;5;214;66;
$GPXUP;281;09:05:25;0;50	2294;8	71517;5;214;65;
$GPXUP;281;09:05:26;0;50	22926;8	71526;5;215;60;
$GPXUP;281;09:05:27;0;50	22912;8	71529;5;216;54;
$GPXUP;281;09:05:28;0;50	22899;8	71533;5;216;54;
$GPXUP;281;09:05:29;0;50	22886;8	7154;5;214;55;
$GPXUP;281;09:05:30;0;50	22874;8	71546;5;214;50;
$GPXUP;281;09:05:31;0;50	22861;8	71551;5;214;54;
$GPXUP;281;09:05:32;0;50	22846;8	71562;5;213;65;
$GPXUP;281;09:05:33;0;50	22832;8	71578;5;211;66;
$GPXUP;281;09:05:34;0;50	22818;8	71594;5;210;66;
$GPXUP;281;09:05:35;0;50	22805;8	71609;5;209;68;
$GPXUP;281;09:05:36;0;50	2279;8	71619;5;208;66;
$GPXUP;281;09:05:37;0;50	22775;8	71618;5;208;61;
$GPXUP;281;09:05:38;0;50	2276;8	71612;5;209;57;
$GPXUP;281;09:05:39;0;50	22748;8	71603;5;211;55;
$GPXUP;281;09:05:40;0;50	22735;8	71594;5;212;55;
$GPXUP;281;09:05:41;0;50	22723;8	71585;5;212;55;
$GPXUP;281;09:05:42;0;50	2271;8	71574;5;213;53;
$GPXUP;281;09:05:43;0;50	227;8	71569;5;213;49;
$GPXUP;281;09:05:44;0;50	22685;8	71572;5;215;52;
$GPXUP;281;09:05:45;0;50	22673;8	71577;5;216;53;
$GPXUP;281;09:05:46;0;50	2266;8	71578;5;217;49;
$GPXUP;281;09:05:47;0;50	2265;8	71574;5;218;45;
$GPXUP;281;09:05:48;0;50	2264;8	71565;5;218;47;
$GPXUP;281;09:05:49;0;50	2263;8	71558;5;219;44;
$GPXUP;281;09:05:50;0;50	22619;8	71551;5;219;44;
$GPXUP;281;09:05:51;0;50	22609;8	71545;5;219;47;
$GPXUP;281;09:05:52;0;50	22596;8	71547;5;218;51;
$GPXUP;281;09:05:53;0;50	22583;8	71547;5;218;50;
$GPXUP;281;09:05:54;0;50	22571;8	71541;5;217;49;
$GPXUP;281;09:05:55;0;50	2256;8	71529;5;216;48;
$GPXUP;281;09:05:56;0;50	22552;8	71516;5;217;45;
$GPXUP;281;09:05:57;0;50	22544;8	71509;5;219;43;
$GPXUP;281;09:05:58;0;50	22531;8	71509;5;218;48;
$GPXUP;281;09:05:59;0;50	22518;8	71513;5;217;52;
$GPXUP;281;09:06:00;0;50	22505;8	71516;5;216;54;
$GPXUP;281;09:06:01;0;50	22491;8	71519;5;215;54;
$GPXUP;281;09:06:02;0;50	22478;8	71524;5;216;52;
$GPXUP;281;09:06:03;0;50	22464;8	71527;5;217;53;
$GPXUP;281;09:06:04;0;50	22451;8	71534;5;218;58;
$GPXUP;281;09:06:05;0;50	22437;8	71546;5;217;59;
$GPXUP;281;09:06:06;0;50	22424;8	71559;5;218;61;
$GPXUP;281;09:06:07;0;50	22412;8	71577;5;217;66;
$GPXUP;281;09:06:08;0;50	22402;8	71599;5;215;70;
$GPXUP;281;09:06:09;0;50	22391;8	71623;5;213;73;
$GPXUP;281;09:06:10;0;50	2238;8	71646;5;212;71;
$GPXUP;281;09:06:11;0;50	2237;8	71665;5;212;65;
$GPXUP;281;09:06:12;0;50	22357;8	71677;5;212;60;
$GPXUP;281;09:06:13;0;50	22345;8	71686;5;213;53;
$GPXUP;281;09:06:14;0;50	22332;8	71686;5;214;46;
$GPXUP;281;09:06:15;0;50	22323;8	7168;5;214;37;
$GPXUP;281;09:06:16;0;50	22316;8	71668;5;213;39;
$GPXUP;281;09:06:17;0;50	2231;8	71655;5;214;39;
$GPXUP;281;09:06:18;0;50	22304;8	71642;5;213;40;
$GPXUP;281;09:06:19;0;50	22296;8	71632;5;214;41;
$GPXUP;281;09:06:20;0;50	22288;8	71622;5;214;40;
$GPXUP;281;09:06:21;0;50	22281;8	71611;5;214;41;
$GPXUP;281;09:06:22;0;50	22275;8	71598;5;214;42;
$GPXUP;281;09:06:23;0;50	22273;8	7158;5;213;42;
$GPXUP;281;09:06:24;0;50	22272;8	71564;5;214;39;
$GPXUP;281;09:06:25;0;50	22271;8	71548;5;215;38;
$GPXUP;281;09:06:26;0;50	22268;8	71534;5;215;38;
$GPXUP;281;09:06:27;0;50	22263;8	71522;5;215;39;
$GPXUP;281;09:06:28;0;50	22255;8	7151;5;214;40;
$GPXUP;281;09:06:29;0;50	22245;8	71503;5;214;41;
$GPXUP;281;09:06:30;0;50	22234;8	71498;5;214;42;
$GPXUP;281;09:06:31;0;50	22223;8	71496;5;215;43;
$GPXUP;281;09:06:32;0;50	22212;8	71492;5;216;42;
$GPXUP;281;09:06:33;0;50	22202;8	7149;5;218;43;
$GPXUP;281;09:06:34;0;50	2219;8	71492;5;218;46;
$GPXUP;281;09:06:35;0;50	22178;8	71496;5;218;47;
$GPXUP;281;09:06:36;0;50	22166;8	71496;5;218;45;
$GPXUP;281;09:06:37;0;50	22155;8	71496;5;217;48;
$GPXUP;281;09:06:38;0;50	22141;8	715;5;217;52;
$GPXUP;281;09:06:39;0;50	22129;8	71505;5;218;46;
$GPXUP;281;09:06:40;0;50	22118;8	71507;5;220;48;
$GPXUP;281;09:06:41;0;50	22107;8	71518;5;221;57;
$GPXUP;281;09:06:42;0;50	22093;8	7153;5;216;66;
$GPXUP;281;09:06:43;0;50	22079;8	7155;5;212;74;
$GPXUP;281;09:06:44;0;50	22068;8	71578;5;211;76;
$GPXUP;281;09:06:45;0;50	22062;8	71607;5;213;79;
$GPXUP;281;09:06:46;0;50	22056;8	71635;5;214;74;
$GPXUP;281;09:06:47;0;50	22046;8	71658;5;213;71;
$GPXUP;281;09:06:48;0;50	22033;8	71676;5;210;69;
$GPXUP;281;09:06:49;0;50	2202;8	7169;5;210;63;
$GPXUP;281;09:06:50;0;50	22006;8	71696;5;211;58;
$GPXUP;281;09:06:51;0;50	21995;8	71695;5;214;45;
$GPXUP;281;09:06:52;0;50	21985;8	7169;5;215;43;
$GPXUP;281;09:06:53;0;50	21973;8	7169;5;215;45;
$GPXUP;281;09:06:54;0;50	21963;8	71686;5;215;44;
$GPXUP;281;09:06:55;0;50	21952;8	7168;5;216;44;
$GPXUP;281;09:06:56;0;50	21941;8	71682;5;216;51;
$GPXUP;281;09:06:57;0;50	21928;8	71688;5;217;53;
$GPXUP;281;09:06:58;0;50	21914;8	71695;5;218;53;
$GPXUP;281;09:06:59;0;50	21902;8	71704;5;219;51;
$GPXUP;281;09:07:00;0;50	21892;8	71708;5;220;44;
$GPXUP;281;09:07:01;0;50	21883;8	71704;5;222;36;
$GPXUP;281;09:07:02;0;50	21875;8	71701;5;224;35;
$GPXUP;281;09:07:03;0;50	21866;8	71697;5;225;35;
$GPXUP;281;09:07:04;0;50	21858;8	71695;5;226;38;
$GPXUP;281;09:07:05;0;50	21847;8	71693;5;225;40;
$GPXUP;281;09:07:06;0;50	21836;8	71691;5;226;43;
$GPXUP;281;09:07:07;0;50	21826;8	71688;5;226;37;
$GPXUP;281;09:07:08;0;50	21816;8	71687;5;228;49;
$GPXUP;281;09:07:09;0;50	21803;8	71694;5;228;56;
$GPXUP;281;09:07:10;0;50	21789;8	71708;5;225;66;
$GPXUP;281;09:07:11;0;50	21775;8	71722;5;219;71;
$GPXUP;281;09:07:12;0;50	21758;8	71732;5;215;72;
$GPXUP;281;09:07:13;0;50	21741;8	71738;5;212;68;
$GPXUP;281;09:07:14;0;50	21726;8	71736;5;209;61;
$GPXUP;281;09:07:15;0;50	21711;8	7173;5;208;57;
$GPXUP;281;09:07:16;0;50	21697;8	71725;5;206;56;
$GPXUP;281;09:07:17;0;50	21682;8	71722;5;205;59;
$GPXUP;281;09:07:18;0;50	21666;8	71727;5;202;62;
$GPXUP;281;09:07:19;0;50	21652;8	71729;5;199;63;
$GPXUP;281;09:07:20;0;50	21636;8	71728;5;196;67;
$GPXUP;281;09:07:21;0;50	21619;8	71728;5;193;66;
$GPXUP;281;09:07:22;0;50	21602;8	71728;5;190;66;
$GPXUP;281;09:07:23;0;50	21584;8	71735;5;190;70;
$GPXUP;281;09:07:24;0;50	21568;8	71743;5;190;70;
$GPXUP;281;09:07:25;0;50	21552;8	71746;5;193;59;
$GPXUP;281;09:07:26;0;50	21538;8	71741;5;195;52;
$GPXUP;281;09:07:27;0;50	21529;8	71731;5;197;45;
$GPXUP;281;09:07:28;0;50	21522;8	71717;5;198;45;
$GPXUP;281;09:07:29;0;50	21514;8	71705;5;199;42;
$GPXUP;281;09:07:30;0;50	21504;8	71698;5;199;43;
$GPXUP;281;09:07:31;0;50	21494;8	71693;5;200;44;
$GPXUP;281;09:07:32;0;50	21481;8	71689;5;199;50;
$GPXUP;281;09:07:33;0;50	21466;8	71691;5;196;59;
$GPXUP;281;09:07:34;0;50	2145;8	71696;5;193;68;
$GPXUP;281;09:07:35;0;50	21433;8	71699;5;188;71;
$GPXUP;281;09:07:36;0;50	21416;8	71702;5;184;71;
$GPXUP;281;09:07:37;0;50	21399;8	71698;5;182;67;
$GPXUP;281;09:07:38;0;50	21382;8	71689;5;183;62;
$GPXUP;281;09:07:39;0;50	21368;8	7168;5;183;56;
$GPXUP;281;09:07:40;0;50	21354;8	71678;5;182;64;
$GPXUP;281;09:07:41;0;50	21337;8	71677;5;181;65;
$GPXUP;281;09:07:42;0;50	21322;8	71668;5;178;63;
$GPXUP;281;09:07:43;0;50	21308;8	71659;5;176;64;
$GPXUP;281;09:07:44;0;50	21295;8	71645;5;176;59;
$GPXUP;281;09:07:45;0;50	21284;8	7163;5;177;56;
$GPXUP;281;09:07:46;0;50	21271;8	7162;5;176;59;
$GPXUP;281;09:07:47;0;50	21257;8	71614;5;175;58;
$GPXUP;281;09:07:48;0;50	21243;8	71609;5;176;60;
$GPXUP;281;09:07:49;0;50	21228;8	71603;5;176;57;
$GPXUP;281;09:07:50;0;50	21214;8	71598;5;176;57;
$GPXUP;281;09:07:51;0;50	212;8	71594;5;176;51;
$GPXUP;281;09:07:52;0;50	2119;8	71582;5;176;51;
$GPXUP;281;09:07:53;0;50	2118;8	71569;5;175;53;
$GPXUP;281;09:07:54;0;50	2117;8	71557;5;177;49;
$GPXUP;281;09:07:55;0;50	21158;8	71552;5;179;46;
$GPXUP;281;09:07:56;0;50	21145;8	71554;5;179;54;
$GPXUP;281;09:07:57;0;50	21131;8	71554;5;179;53;
$GPXUP;281;09:07:58;0;50	21118;8	7155;5;181;52;
$GPXUP;281;09:07:59;0;50	21104;8	71547;5;181;56;
$GPXUP;281;09:08:00;0;50	21089;8	71546;5;181;56;
$GPXUP;281;09:08:01;0;50	21075;8	71538;5;181;56;
$GPXUP;281;09:08:02;0;50	21062;8	71528;5;183;52;
$GPXUP;281;09:08:03;0;50	2105;8	71524;5;185;56;
$GPXUP;281;09:08:04;0;50	21036;8	71527;5;188;51;
$GPXUP;281;09:08:05;0;50	21024;8	7153;5;190;51;
$GPXUP;281;09:08:06;0;50	21011;8	71534;5;191;52;
$GPXUP;281;09:08:07;0;50	20997;8	71539;5;190;54;
$GPXUP;281;09:08:08;0;50	20983;8	71548;5;188;59;
$GPXUP;281;09:08:09;0;50	20971;8	71561;5;190;59;
$GPXUP;281;09:08:10;0;50	20958;8	71573;5;192;57;
$GPXUP;281;09:08:11;0;50	20944;8	71576;5;192;53;
$GPXUP;281;09:08:12;0;50	20933;8	71576;5;194;49;
$GPXUP;281;09:08:13;0;50	20921;8	7157;5;196;48;
$GPXUP;281;09:08:14;0;50	2091;8	71565;5;198;47;
$GPXUP;281;09:08:15;0;50	20898;8	71565;5;199;54;
$GPXUP;281;09:08:16;0;50	20883;8	71574;5;199;60;
$GPXUP;281;09:08:17;0;50	20869;8	71585;5;199;62;
$GPXUP;281;09:08:18;0;50	20854;8	71591;5;198;62;
$GPXUP;281;09:08:19;0;50	20839;8	71593;5;197;60;
$GPXUP;281;09:08:20;0;50	20825;8	7159;5;196;55;
$GPXUP;281;09:08:21;0;50	20812;8	71586;5;199;50;
$GPXUP;281;09:08:22;0;50	208;8	71584;5;200;49;
$GPXUP;281;09:08:23;0;50	20788;8	71584;5;201;50;
$GPXUP;281;09:08:24;0;50	20775;8	71586;5;199;51;
$GPXUP;281;09:08:25;0;50	20762;8	71587;5;198;58;
$GPXUP;281;09:08:26;0;50	20745;8	71592;5;197;66;
$GPXUP;281;09:08:27;0;50	20729;8	71597;5;195;62;
$GPXUP;281;09:08:28;0;50	20714;8	71591;5;196;60;
$GPXUP;281;09:08:29;0;50	207;8	71588;5;198;56;
$GPXUP;281;09:08:30;0;50	20686;8	71589;5;198;51;
$GPXUP;281;09:08:31;0;50	20674;8	71586;5;199;49;
$GPXUP;281;09:08:32;0;50	20662;8	71584;5;197;54;
$GPXUP;281;09:08:33;0;50	20648;8	71585;5;193;60;
$GPXUP;281;09:08:34;0;50	20633;8	71584;5;192;56;
$GPXUP;281;09:08:35;0;50	20618;8	7158;5;192;54;
$GPXUP;281;09:08:36;0;50	20605;8	71577;5;193;53;
$GPXUP;281;09:08:37;0;50	20591;8	71582;5;192;58;
$GPXUP;281;09:08:38;0;50	20577;8	71595;5;194;60;
$GPXUP;281;09:08:39;0;50	20566;8	71608;5;195;56;
$GPXUP;281;09:08:40;0;50	20556;8	7162;5;197;51;
$GPXUP;281;09:08:41;0;50	20544;8	71628;5;199;50;
$GPXUP;281;09:08:42;0;50	20531;8	71634;5;199;52;
$GPXUP;281;09:08:43;0;50	20519;8	71647;5;198;58;
$GPXUP;281;09:08:44;0;50	20508;8	71661;5;196;57;
$GPXUP;281;09:08:45;0;50	20496;8	71672;5;195;57;
$GPXUP;281;09:08:46;0;50	20484;8	71685;5;195;59;
$GPXUP;281;09:08:47;0;50	20472;8	717;5;194;60;
$GPXUP;281;09:08:48;0;50	20459;8	71712;5;194;59;
$GPXUP;281;09:08:49;0;50	20446;8	71721;5;194;53;
$GPXUP;281;09:08:50;0;50	20434;8	71722;5;195;48;
$GPXUP;281;09:08:51;0;50	20424;8	71722;5;197;46;
$GPXUP;281;09:08:52;0;50	20412;8	71724;5;199;43;
$GPXUP;281;09:08:53;0;50	20401;8	71724;5;200;43;
$GPXUP;281;09:08:54;0;50	20392;8	71727;5;200;43;
$GPXUP;281;09:08:55;0;50	20381;8	71726;5;200;43;
$GPXUP;281;09:08:56;0;50	2037;8	71732;5;200;44;
$GPXUP;281;09:08:57;0;50	2036;8	71742;5;203;47;
$GPXUP;281;09:08:58;0;50	20351;8	7176;5;203;56;
$GPXUP;281;09:08:59;0;50	20344;8	71784;5;200;65;
$GPXUP;281;09:09:00;0;50	20335;8	71805;5;195;71;
$GPXUP;281;09:09:01;0;50	20326;8	7183;5;192;71;
$GPXUP;281;09:09:02;0;50	20318;8	71854;5;192;68;
$GPXUP;281;09:09:03;0;50	20311;8	7188;5;190;73;
$GPXUP;281;09:09:04;0;50	20304;8	71906;5;187;78;
$GPXUP;281;09:09:05;0;50	20296;8	71933;5;182;78;
$GPXUP;281;09:09:06;0;50	20282;8	71957;5;178;78;
$GPXUP;281;09:09:07;0;50	20268;8	71974;5;175;74;
$GPXUP;281;09:09:08;0;50	20251;8	71987;5;176;69;
$GPXUP;281;09:09:09;0;50	20235;8	71999;5;176;73;
$GPXUP;281;09:09:10;0;50	2022;8	72016;5;177;69;
$GPXUP;281;09:09:11;0;50	20205;8	72023;5;177;63;
$GPXUP;281;09:09:12;0;50	20189;8	72032;5;178;62;
$GPXUP;281;09:09:13;0;50	20177;8	72043;5;181;54;
$GPXUP;281;09:09:14;0;50	20166;8	72044;5;183;46;
$GPXUP;281;09:09:15;0;50	20154;8	72043;5;185;44;
$GPXUP;281;09:09:16;0;50	20144;8	72038;5;184;45;
$GPXUP;281;09:09:17;0;50	20134;8	72028;5;184;46;
$GPXUP;281;09:09:18;0;50	20123;8	72022;5;183;47;
$GPXUP;281;09:09:19;0;50	20112;8	72012;5;183;47;
$GPXUP;281;09:09:20;0;50	20101;8	72006;5;183;47;
$GPXUP;281;09:09:21;0;50	20088;8	72005;5;185;47;
$GPXUP;281;09:09:22;0;50	20077;8	72006;5;186;43;
$GPXUP;281;09:09:23;0;50	20066;8	72012;5;189;46;
$GPXUP;281;09:09:24;0;50	20054;8	72021;5;189;46;
$GPXUP;281;09:09:25;0;50	20044;8	72024;5;190;44;
$GPXUP;281;09:09:26;0;50	20033;8	72028;5;189;46;
$GPXUP;281;09:09:27;0;50	20022;8	72034;5;188;44;
$GPXUP;281;09:09:28;0;50	20012;8	72037;5;189;41;
$GPXUP;281;09:09:29;0;50	20002;8	72042;5;190;41;
$GPXUP;281;09:09:30;0;50	19993;8	72046;5;191;39;
$GPXUP;281;09:09:31;0;50	19983;8	7205;5;191;39;
$GPXUP;281;09:09:32;0;50	19974;8	72051;5;191;41;
$GPXUP;281;09:09:33;0;50	19963;8	72049;5;190;42;
$GPXUP;281;09:09:34;0;50	19953;8	72045;5;191;40;
$GPXUP;281;09:09:35;0;50	19944;8	7204;5;192;37;
$GPXUP;281;09:09:36;0;50	19934;8	72041;5;193;40;
$GPXUP;281;09:09:37;0;50	19924;8	72044;5;194;39;
$GPXUP;281;09:09:38;0;50	19914;8	72046;5;194;38;
$GPXUP;281;09:09:39;0;50	19903;8	72045;5;194;41;
$GPXUP;281;09:09:40;0;50	19893;8	72045;5;193;42;
$GPXUP;281;09:09:41;0;50	19884;8	72041;5;194;39;
$GPXUP;281;09:09:42;0;50	19875;8	72034;5;195;37;
$GPXUP;281;09:09:43;0;50	19867;8	72028;5;196;37;
$GPXUP;281;09:09:44;0;50	19857;8	72026;5;197;37;
$GPXUP;281;09:09:45;0;50	19847;8	72026;5;198;38;
$GPXUP;281;09:09:46;0;50	19838;8	72025;5;201;36;
$GPXUP;281;09:09:47;0;50	19829;8	72023;5;203;38;
$GPXUP;281;09:09:48;0;50	19819;8	72024;5;203;39;
$GPXUP;281;09:09:49;0;50	19809;8	72025;5;204;37;
$GPXUP;281;09:09:50;0;50	198;8	72027;5;206;41;
$GPXUP;281;09:09:51;0;50	19789;8	72036;5;208;42;
$GPXUP;281;09:09:52;0;50	19779;8	72044;5;207;49;
$GPXUP;281;09:09:53;0;50	19766;8	72057;5;204;57;
$GPXUP;281;09:09:54;0;50	19755;8	72072;5;202;61;
$GPXUP;281;09:09:55;0;50	19744;8	72091;5;201;71;
$GPXUP;281;09:09:56;0;50	19733;8	72114;5;194;77;
$GPXUP;281;09:09:57;0;50	1972;8	72133;5;187;78;
$GPXUP;281;09:09:58;0;50	19702;8	72147;5;180;75;
$GPXUP;281;09:09:59;0;50	19685;8	72156;5;177;68;
$GPXUP;281;09:10:00;0;50	19669;8	72152;5;176;58;
$GPXUP;281;09:10:01;0;50	19654;8	7215;5;177;59;
$GPXUP;281;09:10:02;0;50	1964;8	72156;5;178;57;
$GPXUP;281;09:10:03;0;50	19626;8	72158;5;180;56;
$GPXUP;281;09:10:04;0;50	19612;8	7216;5;180;54;
$GPXUP;281;09:10:05;0;50	19599;8	72162;5;180;51;
$GPXUP;281;09:10:06;0;50	19586;8	7217;5;181;57;
$GPXUP;281;09:10:07;0;50	19573;8	72178;5;179;56;
$GPXUP;281;09:10:08;0;50	1956;8	72178;5;177;55;
$GPXUP;281;09:10:09;0;50	19545;8	7218;5;175;59;
$GPXUP;281;09:10:10;0;50	1953;8	72178;5;172;59;
$GPXUP;281;09:10:11;0;50	19515;8	72177;5;171;60;
$GPXUP;281;09:10:12;0;50	19498;8	72182;5;171;59;
$GPXUP;281;09:10:13;0;50	19484;8	72194;5;172;64;
$GPXUP;281;09:10:14;0;50	1947;8	72205;5;171;63;
$GPXUP;281;09:10:15;0;50	19456;8	72202;5;168;51;
$GPXUP;281;09:10:16;0;50	19444;8	72195;5;170;51;
$GPXUP;281;09:10:17;0;50	19433;8	72188;5;171;46;
$GPXUP;281;09:10:18;0;50	19423;8	72181;5;172;45;
$GPXUP;281;09:10:19;0;50	19411;8	7218;5;172;51;
$GPXUP;281;09:10:20;0;50	19396;8	72187;5;171;58;
$GPXUP;281;09:10:21;0;50	19382;8	72195;5;170;57;
$GPXUP;281;09:10:22;0;50	19369;8	72195;5;170;49;
$GPXUP;281;09:10:23;0;50	19358;8	7219;5;171;45;
$GPXUP;281;09:10:24;0;50	19348;8	72187;5;174;42;
$GPXUP;281;09:10:25;0;50	19337;8	72193;5;177;49;
$GPXUP;281;09:10:26;0;50	19324;8	72202;5;177;50;
$GPXUP;281;09:10:27;0;50	19314;8	72212;5;178;53;
$GPXUP;281;09:10:28;0;50	19303;8	72229;5;178;61;
$GPXUP;281;09:10:29;0;50	19294;8	7225;5;177;65;
$GPXUP;281;09:10:30;0;50	19284;8	72272;5;175;70;
$GPXUP;281;09:10:31;0;50	19274;8	72294;5;173;71;
$GPXUP;281;09:10:32;0;50	19262;8	72312;5;170;69;
$GPXUP;281;09:10:33;0;50	19246;8	72322;5;166;63;
$GPXUP;281;09:10:34;0;50	19232;8	72318;5;167;46;
$GPXUP;281;09:10:35;0;50	19223;8	72315;5;168;45;
$GPXUP;281;09:10:36;0;50	19213;8	72312;5;171;41;
$GPXUP;281;09:10:37;0;50	19202;8	72312;5;172;41;
$GPXUP;281;09:10:38;0;50	19192;8	72308;5;173;41;
$GPXUP;281;09:10:39;0;50	1918;8	72312;5;175;44;
$GPXUP;281;09:10:40;0;50	19168;8	7232;5;176;49;
$GPXUP;281;09:10:41;0;50	19157;8	72336;5;176;60;
$GPXUP;281;09:10:42;0;50	19146;8	72358;5;173;70;
$GPXUP;281;09:10:43;0;50	19135;8	72378;5;169;69;
$GPXUP;281;09:10:44;0;50	19121;8	7239;5;166;59;
$GPXUP;281;09:10:45;0;50	19106;8	72395;5;167;53;
$GPXUP;281;09:10:46;0;50	19093;8	72401;5;169;51;
$GPXUP;281;09:10:47;0;50	19082;8	72408;5;170;51;
$GPXUP;281;09:10:48;0;50	19071;8	72417;5;171;53;
$GPXUP;281;09:10:49;0;50	19061;8	72429;5;171;55;
$GPXUP;281;09:10:50;0;50	19049;8	72444;5;170;60;
$GPXUP;281;09:10:51;0;50	19036;8	72459;5;167;64;
$GPXUP;281;09:10:52;0;50	19023;8	72472;5;166;59;
$GPXUP;281;09:10:53;0;50	19012;8	72477;5;166;51;
$GPXUP;281;09:10:54;0;50	18999;8	72476;5;165;50;
$GPXUP;281;09:10:55;0;50	18986;8	72478;5;165;52;
$GPXUP;281;09:10:56;0;50	18974;8	72476;5;163;46;
$GPXUP;281;09:10:57;0;50	18963;8	7247;5;164;47;
$GPXUP;281;09:10:58;0;50	1895;8	72476;5;168;51;
$GPXUP;281;09:10:59;0;50	1894;8	7249;5;171;57;
$GPXUP;281;09:11:00;0;50	18929;8	72501;5;171;46;
$GPXUP;281;09:11:01;0;50	18918;8	72507;5;173;48;
$GPXUP;281;09:11:02;0;50	18906;8	7252;5;172;55;
$GPXUP;281;09:11:03;0;50	18896;8	72532;5;171;52;
$GPXUP;281;09:11:04;0;50	18884;8	7254;5;169;55;
$GPXUP;281;09:11:05;0;50	18871;8	7255;5;169;54;
$GPXUP;281;09:11:06;0;50	18859;8	72555;5;169;48;
$GPXUP;281;09:11:07;0;50	18848;8	72553;5;170;44;
$GPXUP;281;09:11:08;0;50	18839;8	72548;5;170;41;
$GPXUP;281;09:11:09;0;50	18829;8	72544;5;169;44;
$GPXUP;281;09:11:10;0;50	18816;8	72548;5;167;56;
$GPXUP;281;09:11:11;0;50	188;8	72553;5;166;60;
$GPXUP;281;09:11:12;0;50	18786;8	72556;5;166;52;
$GPXUP;281;09:11:13;0;50	18775;8	7255;5;167;45;
$GPXUP;281;09:11:14;0;50	18766;8	72542;5;167;44;
$GPXUP;281;09:11:15;0;50	18757;8	72536;5;169;36;
$GPXUP;281;09:11:16;0;50	18747;8	72537;5;169;43;
$GPXUP;281;09:11:17;0;50	18734;8	7255;5;170;54;
$GPXUP;281;09:11:18;0;50	18722;8	72564;5;171;58;
$GPXUP;281;09:11:19;0;50	18709;8	72576;5;170;57;
$GPXUP;281;09:11:20;0;50	18696;8	72583;5;170;55;
$GPXUP;281;09:11:21;0;50	18683;8	7259;5;171;58;
$GPXUP;281;09:11:22;0;50	18671;8	72605;5;171;58;
$GPXUP;281;09:11:23;0;50	18659;8	72613;5;171;56;
$GPXUP;281;09:11:24;0;50	18644;8	7261;5;165;60;
$GPXUP;281;09:11:25;0;50	18628;8	72604;5;162;63;
$GPXUP;281;09:11:26;0;50	18613;8	72602;5;162;61;
$GPXUP;281;09:11:27;0;50	18598;8	726;5;163;56;
$GPXUP;281;09:11:28;0;50	18584;8	72602;5;165;56;
$GPXUP;281;09:11:29;0;50	18569;8	7261;5;165;63;
$GPXUP;281;09:11:30;0;50	18555;8	72618;5;165;61;
$GPXUP;281;09:11:31;0;50	18541;8	7262;5;165;56;
$GPXUP;281;09:11:32;0;50	18528;8	72624;5;167;55;
$GPXUP;281;09:11:33;0;50	18516;8	72629;5;170;52;
$GPXUP;281;09:11:34;0;50	18504;8	72634;5;171;48;
$GPXUP;281;09:11:35;0;50	1849;8	72632;5;170;50;
$GPXUP;281;09:11:36;0;50	18477;8	72632;5;171;55;
$GPXUP;281;09:11:37;0;50	18463;8	72634;5;172;51;
$GPXUP;281;09:11:38;0;50	18451;8	72628;5;174;46;
$GPXUP;281;09:11:39;0;50	1844;8	72628;5;175;49;
$GPXUP;281;09:11:40;0;50	18427;8	72632;5;176;52;
$GPXUP;281;09:11:41;0;50	18413;8	72641;5;176;59;
$GPXUP;281;09:11:42;0;50	18398;8	72651;5;174;63;
$GPXUP;281;09:11:43;0;50	18384;8	7266;5;174;57;
$GPXUP;281;09:11:44;0;50	18371;8	72673;5;176;66;
$GPXUP;281;09:11:45;0;50	18357;8	72692;5;175;70;
$GPXUP;281;09:11:46;0;50	18343;8	72709;5;174;69;
$GPXUP;281;09:11:47;0;50	18329;8	72722;5;173;67;
$GPXUP;281;09:11:48;0;50	18313;8	72735;5;173;69;
$GPXUP;281;09:11:49;0;50	18299;8	72751;5;173;69;
$GPXUP;281;09:11:50;0;50	18284;8	72762;5;174;64;
$GPXUP;281;09:11:51;0;50	18271;8	72772;5;176;62;
$GPXUP;281;09:11:52;0;50	18258;8	72776;5;178;56;
$GPXUP;281;09:11:53;0;50	18245;8	72771;5;179;48;
$GPXUP;281;09:11:54;0;50	18234;8	72765;5;180;45;
$GPXUP;281;09:11:55;0;50	18224;8	72757;5;180;49;
$GPXUP;281;09:11:56;0;50	18212;8	72752;5;178;50;
$GPXUP;281;09:11:57;0;50	18198;8	72754;5;177;53;
$GPXUP;281;09:11:58;0;50	18184;8	72759;5;177;52;
$GPXUP;281;09:11:59;0;50	18172;8	72765;5;179;51;
$GPXUP;281;09:12:00;0;50	1816;8	72771;5;180;49;
$GPXUP;281;09:12:01;0;50	18148;8	72773;5;180;48;
$GPXUP;281;09:12:02;0;50	18136;8	72769;5;180;48;
$GPXUP;281;09:12:03;0;50	18124;8	72767;5;181;47;
$GPXUP;281;09:12:04;0;50	18112;8	72763;5;181;49;
$GPXUP;281;09:12:05;0;50	181;8	72756;5;180;50;
$GPXUP;281;09:12:06;0;50	18089;8	7275;5;182;48;
$GPXUP;281;09:12:07;0;50	18077;8	72751;5;185;49;
$GPXUP;281;09:12:08;0;50	18066;8	72752;5;187;49;
$GPXUP;281;09:12:09;0;50	18052;8	72756;5;186;54;
$GPXUP;281;09:12:10;0;50	18039;8	72765;5;184;59;
$GPXUP;281;09:12:11;0;50	18025;8	72778;5;183;64;
$GPXUP;281;09:12:12;0;50	18013;8	72796;5;183;64;
$GPXUP;281;09:12:13;0;50	18001;8	72811;5;184;59;
$GPXUP;281;09:12:14;0;50	17988;8	72811;5;183;51;
$GPXUP;281;09:12:15;0;50	17976;8	72806;5;184;48;
$GPXUP;281;09:12:16;0;50	17965;8	72798;5;185;46;
$GPXUP;281;09:12:17;0;50	17954;8	72788;5;187;43;
$GPXUP;281;09:12:18;0;50	17946;8	72781;5;190;41;
$GPXUP;281;09:12:19;0;50	17936;8	72782;5;193;41;
$GPXUP;281;09:12:20;0;50	17926;8	72791;5;195;45;
$GPXUP;281;09:12:21;0;50	17914;8	728;5;195;50;
$GPXUP;281;09:12:22;0;50	17902;8	72806;5;194;52;
$GPXUP;281;09:12:23;0;50	17888;8	72811;5;193;54;
$GPXUP;281;09:12:24;0;50	17874;8	72816;5;192;54;
$GPXUP;281;09:12:25;0;50	17861;8	72819;5;193;49;
$GPXUP;281;09:12:26;0;50	17849;8	7282;5;194;49;
$GPXUP;281;09:12:27;0;50	17837;8	72823;5;196;51;
$GPXUP;281;09:12:28;0;50	17825;8	72832;5;195;55;
$GPXUP;281;09:12:29;0;50	17812;8	7284;5;195;58;
$GPXUP;281;09:12:30;0;50	17798;8	72847;5;193;58;
$GPXUP;281;09:12:31;0;50	17784;8	72857;5;193;56;
$GPXUP;281;09:12:32;0;50	17772;8	7287;5;194;58;
$GPXUP;281;09:12:33;0;50	1776;8	72887;5;194;61;
$GPXUP;281;09:12:34;0;50	17748;8	72903;5;193;58;
$GPXUP;281;09:12:35;0;50	17736;8	72912;5;194;53;
$GPXUP;281;09:12:36;0;50	17725;8	72923;5;194;56;
$GPXUP;281;09:12:37;0;50	17714;8	72938;5;194;60;
$GPXUP;281;09:12:38;0;50	17703;8	72956;5;191;65;
$GPXUP;281;09:12:39;0;50	17692;8	72974;5;187;67;
$GPXUP;281;09:12:40;0;50	17679;8	72992;5;185;68;
$GPXUP;281;09:12:41;0;50	17667;8	7301;5;183;66;
$GPXUP;281;09:12:42;0;50	17653;8	73025;5;181;64;
$GPXUP;281;09:12:43;0;50	1764;8	73034;5;183;57;
$GPXUP;281;09:12:44;0;50	17628;8	7304;5;186;52;
$GPXUP;281;09:12:45;0;50	17616;8	7305;5;185;54;
$GPXUP;281;09:12:46;0;50	17604;8	73059;5;185;47;
$GPXUP;281;09:12:47;0;50	17593;8	73062;5;186;44;
$GPXUP;281;09:12:48;0;50	17583;8	73063;5;187;41;
$GPXUP;281;09:12:49;0;50	17573;8	73066;5;189;40;
$GPXUP;281;09:12:50;0;50	17564;8	73068;5;190;39;
$GPXUP;281;09:12:51;0;50	17554;8	73076;5;189;46;
$GPXUP;281;09:12:52;0;50	17544;8	73087;5;189;50;
$GPXUP;281;09:12:53;0;50	17534;8	731;5;188;51;
$GPXUP;281;09:12:54;0;50	17523;8	73105;5;186;49;
$GPXUP;281;09:12:55;0;50	17511;8	73098;5;186;36;
$GPXUP;281;09:12:56;0;50	17502;8	73094;5;186;36;
$GPXUP;281;09:12:57;0;50	17494;8	7309;5;187;35;
$GPXUP;281;09:12:58;0;50	17485;8	73095;5;186;43;
$GPXUP;281;09:12:59;0;50	17474;8	7311;5;184;56;
$GPXUP;281;09:13:00;0;50	17462;8	73127;5;182;57;
$GPXUP;281;09:13:01;0;50	17452;8	73142;5;183;55;
$GPXUP;281;09:13:02;0;50	17442;8	73154;5;185;50;
$GPXUP;281;09:13:03;0;50	1743;8	73159;5;185;48;
$GPXUP;281;09:13:04;0;50	17419;8	7316;5;186;43;
$GPXUP;281;09:13:05;0;50	17409;8	7316;5;188;40;
$GPXUP;281;09:13:06;0;50	17399;8	73161;5;186;45;
$GPXUP;281;09:13:07;0;50	17387;8	73162;5;183;47;
$GPXUP;281;09:13:08;0;50	17376;8	73169;5;183;51;
$GPXUP;281;09:13:09;0;50	17364;8	73178;5;184;54;
$GPXUP;281;09:13:10;0;50	17352;8	73183;5;186;48;
$GPXUP;281;09:13:11;0;50	17342;8	7318;5;187;46;
$GPXUP;281;09:13:12;0;50	17329;8	73176;5;189;48;
$GPXUP;281;09:13:13;0;50	17318;8	73169;5;189;48;
$GPXUP;281;09:13:14;0;50	17308;8	7316;5;190;42;
$GPXUP;281;09:13:15;0;50	17298;8	73156;5;193;41;
$GPXUP;281;09:13:16;0;50	17288;8	73156;5;193;42;
$GPXUP;281;09:13:17;0;50	17276;8	73156;5;191;49;
$GPXUP;281;09:13:18;0;50	17263;8	73163;5;191;53;
$GPXUP;281;09:13:19;0;50	1725;8	73168;5;192;51;
$GPXUP;281;09:13:20;0;50	17238;8	73172;5;194;46;
$GPXUP;281;09:13:21;0;50	17227;8	73172;5;195;45;
$GPXUP;281;09:13:22;0;50	17215;8	73176;5;196;51;
$GPXUP;281;09:13:23;0;50	17202;8	73182;5;194;55;
$GPXUP;281;09:13:24;0;50	1719;8	73184;5;195;49;
$GPXUP;281;09:13:25;0;50	17178;8	73181;5;199;44;
$GPXUP;281;09:13:26;0;50	17167;8	73185;5;201;45;
$GPXUP;281;09:13:27;0;50	17156;8	73192;5;202;48;
$GPXUP;281;09:13:28;0;50	17146;8	73203;5;203;50;
$GPXUP;281;09:13:29;0;50	17136;8	73216;5;206;52;
$GPXUP;281;09:13:30;0;50	17126;8	73229;5;207;47;
$GPXUP;281;09:13:31;0;50	17116;8	73227;5;207;45;
$GPXUP;281;09:13:32;0;50	17106;8	73218;5;207;44;
$GPXUP;281;09:13:33;0;50	17096;8	73208;5;208;42;
$GPXUP;281;09:13:34;0;50	17086;8	73202;5;210;42;
$GPXUP;281;09:13:35;0;50	17075;8	732;5;211;41;
$GPXUP;281;09:13:36;0;50	17065;8	73201;5;211;42;
$GPXUP;281;09:13:37;0;50	17054;8	73202;5;210;49;
$GPXUP;281;09:13:38;0;50	1704;8	73203;5;205;60;
$GPXUP;281;09:13:39;0;50	17024;8	73198;5;201;61;
$GPXUP;281;09:13:40;0;50	1701;8	73188;5;200;60;
$GPXUP;281;09:13:41;0;50	16998;8	73176;5;204;51;
$GPXUP;281;09:13:42;0;50	1699;8	73163;5;206;41;
$GPXUP;281;09:13:43;0;50	16983;8	73157;5;208;37;
$GPXUP;281;09:13:44;0;50	16976;8	73156;5;208;34;
$GPXUP;281;09:13:45;0;50	16966;8	73153;5;208;46;
$GPXUP;281;09:13:46;0;50	16953;8	73157;5;208;50;
$GPXUP;281;09:13:47;0;50	16941;8	73169;5;209;55;
$GPXUP;281;09:13:48;0;50	1693;8	73179;5;212;52;
$GPXUP;281;09:13:49;0;50	16918;8	73177;5;214;47;
$GPXUP;281;09:13:50;0;50	1691;8	73166;5;218;43;
$GPXUP;281;09:13:51;0;50	16901;8	73158;5;221;44;
$GPXUP;281;09:13:52;0;50	16891;8	73158;5;223;48;
$GPXUP;281;09:13:53;0;50	16878;8	73165;5;226;54;
$GPXUP;281;09:13:54;0;50	16866;8	73171;5;227;52;
$GPXUP;281;09:13:55;0;50	16854;8	7317;5;228;43;
$GPXUP;281;09:13:56;0;50	16843;8	73165;5;228;45;
$GPXUP;281;09:13:57;0;50	16831;8	73163;5;228;50;
$GPXUP;281;09:13:58;0;50	16819;8	73159;5;230;44;
$GPXUP;281;09:13:59;0;50	16813;8	73144;5;232;40;
$GPXUP;281;09:14:00;0;50	16808;8	73131;5;233;32;
$GPXUP;281;09:14:01;0;50	16803;8	73124;5;235;28;
$GPXUP;281;09:14:02;0;50	16795;8	73125;5;239;32;
$GPXUP;281;09:14:03;0;50	16786;8	73125;5;239;37;
$GPXUP;281;09:14:04;0;50	16778;8	73118;5;238;35;
$GPXUP;281;09:14:05;0;50	1677;8	73111;5;238;41;
$GPXUP;281;09:14:06;0;50	16759;8	73106;5;241;40;
$GPXUP;281;09:14:07;0;50	1675;8	73102;5;243;39;
$GPXUP;281;09:14:08;0;50	16741;8	73098;5;246;37;
$GPXUP;281;09:14:09;0;50	16734;8	73089;5;246;34;
$GPXUP;281;09:14:10;0;50	1673;8	73078;5;247;33;
$GPXUP;281;09:14:11;0;50	16728;8	73062;5;249;40;
$GPXUP;281;09:14:12;0;50	1673;8	73044;5;248;45;
$GPXUP;281;09:14:13;0;50	1673;8	73027;5;249;43;
$GPXUP;281;09:14:14;0;50	16724;8	73013;5;248;40;
$GPXUP;281;09:14:15;0;50	16714;8	73006;5;249;42;
$GPXUP;281;09:14:16;0;50	16704;8	73001;5;250;41;
$GPXUP;281;09:14:17;0;50	16695;8	72996;5;254;41;
$GPXUP;281;09:14:18;0;50	16688;8	72988;5;258;35;
$GPXUP;281;09:14:19;0;50	16679;8	72989;5;261;38;
$GPXUP;281;09:14:20;0;50	16668;8	72992;5;263;42;
$GPXUP;281;09:14:21;0;50	16657;8	72992;5;265;42;
$GPXUP;281;09:14:22;0;50	16648;8	72988;5;269;39;
$GPXUP;281;09:14:23;0;50	16644;8	7298;5;272;34;
$GPXUP;281;09:14:24;0;50	16644;8	7296;5;274;39;
$GPXUP;281;09:14:25;0;50	16642;8	72945;5;275;36;
$GPXUP;281;09:14:26;0;50	16635;8	72935;5;275;38;
$GPXUP;281;09:14:27;0;50	16627;8	72928;5;278;35;
$GPXUP;281;09:14:28;0;50	16617;8	72927;5;279;39;
$GPXUP;281;09:14:29;0;50	16606;8	72932;5;279;42;
$GPXUP;281;09:14:30;0;50	16594;8	72941;5;278;47;
$GPXUP;281;09:14:31;0;50	16583;8	72952;5;280;49;
$GPXUP;281;09:14:32;0;50	16575;8	72967;5;281;56;
$GPXUP;281;09:14:33;0;50	16568;8	72987;5;275;67;
$GPXUP;281;09:14:34;0;50	16556;8	73;5;265;69;
$GPXUP;281;09:14:35;0;50	16542;8	73006;5;255;65;
$GPXUP;281;09:14:36;0;50	16527;8	73005;5;248;59;
$GPXUP;281;09:14:37;0;50	16513;8	7299;5;245;62;
$GPXUP;281;09:14:38;0;50	165;8	72976;5;244;60;
$GPXUP;281;09:14:39;0;50	16486;8	72964;5;244;57;
$GPXUP;281;09:14:40;0;50	16475;8	72951;5;244;56;
$GPXUP;281;09:14:41;0;50	16463;8	72938;5;244;56;
$GPXUP;281;09:14:42;0;50	16452;8	72926;5;245;54;
$GPXUP;281;09:14:43;0;50	16439;8	72917;5;246;51;
$GPXUP;281;09:14:44;0;50	16426;8	72915;5;246;54;
$GPXUP;281;09:14:45;0;50	16413;8	7291;5;246;53;
$GPXUP;281;09:14:46;0;50	16401;8	72896;5;247;55;
$GPXUP;281;09:14:47;0;50	1639;8	72883;5;248;55;
$GPXUP;281;09:14:48;0;50	16378;8	72876;5;249;51;
$GPXUP;281;09:14:49;0;50	16365;8	72875;5;251;50;
$GPXUP;281;09:14:50;0;50	16353;8	72871;5;250;53;
$GPXUP;281;09:14:51;0;50	16338;8	72872;5;248;59;
$GPXUP;281;09:14:52;0;50	16324;8	72878;5;247;58;
$GPXUP;281;09:14:53;0;50	1631;8	72882;5;247;55;
$GPXUP;281;09:14:54;0;50	16296;8	72885;5;247;55;
$GPXUP;281;09:14:55;0;50	16283;8	72888;5;248;52;
$GPXUP;281;09:14:56;0;50	16272;8	72882;5;246;57;
$GPXUP;281;09:14:57;0;50	16263;8	7287;5;247;42;
$GPXUP;281;09:14:58;0;50	16256;8	7286;5;246;45;
$GPXUP;281;09:14:59;0;50	16248;8	72844;5;245;46;
$GPXUP;281;09:15:00;0;50	16242;8	72829;5;244;48;
$GPXUP;281;09:15:01;0;50	16232;8	72818;5;243;49;
$GPXUP;281;09:15:02;0;50	16221;8	72809;5;240;50;
$GPXUP;281;09:15:03;0;50	16209;8	72804;5;239;50;
$GPXUP;281;09:15:04;0;50	16196;8	72799;5;238;54;
$GPXUP;281;09:15:05;0;50	16182;8	72801;5;235;59;
$GPXUP;281;09:15:06;0;50	16165;8	72807;5;233;63;
[truncated: 621 more rows]
