# Supplementary material for: Pigeon Navigation: Different Routes Lead to Frankfurt
Source: PLoS One. 2014 Nov 12;9(11):e112439. doi: 10.1371/journal.pone.0112439 (PMC4229201; doi:10.1371/journal.pone.0112439)
Supplement: File S4 — Files containing the original track data and a ‘Read me’ explaining the data format. (ZIP) [file pone.0112439.s004.zip › N-OM/000529xup93_W497.log]

$GPXUP;281;08:08:23;0;50	38951;8	69645;5;274;0;
$GPXUP;281;08:08:24;0;50	38951;8	69645;5;274;1;
$GPXUP;281;08:08:25;0;50	38951;8	69645;5;274;4;
$GPXUP;281;08:08:26;0;50	38951;8	69648;5;274;14;
$GPXUP;281;08:08:27;0;50	38947;8	69657;5;275;38;
$GPXUP;281;08:08:28;0;50	3894;8	69685;5;275;46;
$GPXUP;281;08:08:29;0;50	38927;8	6969;5;275;54;
$GPXUP;281;08:08:30;0;50	38915;8	69698;5;276;55;
$GPXUP;281;08:08:31;0;50	38901;8	69706;5;277;58;
$GPXUP;281;08:08:32;0;50	38888;8	69718;5;277;60;
$GPXUP;281;08:08:33;0;50	38873;8	6972;5;275;57;
$GPXUP;281;08:08:34;0;50	3886;8	69714;5;277;51;
$GPXUP;281;08:08:35;0;50	38853;8	69697;5;277;48;
$GPXUP;281;08:08:36;0;50	38851;8	69681;5;279;44;
$GPXUP;281;08:08:37;0;50	38849;8	69666;5;283;40;
$GPXUP;281;08:08:38;0;50	38842;8	69657;5;287;39;
$GPXUP;281;08:08:39;0;50	38835;8	6965;5;290;39;
$GPXUP;281;08:08:40;0;50	38825;8	69646;5;293;43;
$GPXUP;281;08:08:41;0;50	38813;8	69654;5;294;59;
$GPXUP;281;08:08:42;0;50	38803;8	6967;5;292;65;
$GPXUP;281;08:08:43;0;50	38788;8	69692;5;288;70;
$GPXUP;281;08:08:44;0;50	38765;8	69718;5;285;74;
$GPXUP;281;08:08:45;0;50	38755;8	69734;5;285;73;
$GPXUP;281;08:08:46;0;50	3874;8	69747;5;284;70;
$GPXUP;281;08:08:47;0;50	38728;8	69768;5;281;73;
$GPXUP;281;08:08:48;0;50	38715;8	69794;5;280;92;
$GPXUP;281;08:08:49;0;50	38701;8	69824;5;278;88;
$GPXUP;281;08:08:50;0;50	38685;8	69844;5;276;73;
$GPXUP;281;08:08:51;0;50	38667;8	69842;5;276;72;
$GPXUP;281;08:08:52;0;50	38649;8	69847;5;278;68;
$GPXUP;281;08:08:53;0;50	3863;8	69852;5;279;65;
$GPXUP;281;08:08:54;0;50	38612;8	69864;5;280;78;
$GPXUP;281;08:08:55;0;50	38592;8	69872;5;279;74;
$GPXUP;281;08:08:56;0;50	38576;8	69872;5;279;79;
$GPXUP;281;08:08:57;0;50	38564;8	69862;5;279;76;
$GPXUP;281;08:08:58;0;50	38547;8	69863;5;278;71;
$GPXUP;281;08:08:59;0;50	38533;8	69866;5;278;61;
$GPXUP;281;08:09:00;0;50	38519;8	69865;5;274;59;
$GPXUP;281;08:09:01;0;50	3851;8	69854;5;269;51;
$GPXUP;281;08:09:02;0;50	38501;8	69847;5;270;48;
$GPXUP;281;08:09:03;0;50	3849;8	69839;5;271;48;
$GPXUP;281;08:09:04;0;50	38474;8	69869;5;272;75;
$GPXUP;281;08:09:05;0;50	38444;8	69896;5;268;69;
$GPXUP;281;08:09:06;0;50	38438;8	69887;5;267;59;
$GPXUP;281;08:09:07;0;50	38428;8	69872;5;267;52;
$GPXUP;281;08:09:08;0;50	38421;8	69857;5;266;39;
$GPXUP;281;08:09:09;0;50	38414;8	69846;5;267;36;
$GPXUP;281;08:09:10;0;50	38405;8	69839;5;268;34;
$GPXUP;281;08:09:11;0;50	384;8	69822;5;272;30;
$GPXUP;281;08:09:12;0;50	38414;8	69806;5;274;43;
$GPXUP;281;08:09:13;0;50	38419;8	69791;5;275;35;
$GPXUP;281;08:09:14;0;50	38412;8	6978;5;275;38;
$GPXUP;281;08:09:15;0;50	38409;8	69767;5;272;38;
$GPXUP;281;08:09:16;0;50	38388;8	69778;5;271;38;
$GPXUP;281;08:09:17;0;50	38376;8	69778;5;270;52;
$GPXUP;281;08:09:18;0;50	3836;8	69787;5;269;62;
$GPXUP;281;08:09:19;0;50	38343;8	69801;5;268;48;
$GPXUP;281;08:09:20;0;50	38327;8	69812;5;267;54;
$GPXUP;281;08:09:21;0;50	38306;8	69827;5;266;79;
$GPXUP;281;08:09:22;0;50	38292;8	69835;5;262;97;
$GPXUP;281;08:09:23;0;50	38268;8	69851;5;255;99;
$GPXUP;281;08:09:24;0;50	38246;8	69858;5;248;83;
$GPXUP;281;08:09:25;0;50	38228;8	6986;5;246;111;
$GPXUP;281;08:09:26;0;50	382;8	69859;5;242;111;
$GPXUP;281;08:09:27;0;50	38192;8	69887;5;239;82;
$GPXUP;281;08:09:28;0;50	38153;8	69919;5;240;78;
$GPXUP;281;08:09:29;0;50	38147;8	69927;5;238;90;
$GPXUP;281;08:09:30;0;50	38132;8	69936;5;238;87;
$GPXUP;281;08:09:31;0;50	38112;8	69935;5;233;94;
$GPXUP;281;08:09:32;0;50	38091;8	69938;5;232;79;
$GPXUP;281;08:09:33;0;50	38074;8	69938;5;230;68;
$GPXUP;281;08:09:34;0;50	38058;8	69926;5;232;70;
$GPXUP;281;08:09:35;0;50	38041;8	69922;5;237;63;
$GPXUP;281;08:09:36;0;50	38025;8	6992;5;239;64;
$GPXUP;281;08:09:37;0;50	38012;8	69909;5;239;57;
$GPXUP;281;08:09:38;0;50	37999;8	69896;5;241;60;
$GPXUP;281;08:09:39;0;50	37989;8	69883;5;249;64;
$GPXUP;281;08:09:40;0;50	37974;8	6988;5;252;70;
$GPXUP;281;08:09:41;0;50	37956;8	69878;5;249;62;
$GPXUP;281;08:09:42;0;50	3794;8	69869;5;246;63;
$GPXUP;281;08:09:43;0;50	37927;8	69855;5;246;65;
$GPXUP;281;08:09:44;0;50	37913;8	69844;5;246;67;
$GPXUP;281;08:09:45;0;50	37899;8	6983;5;247;70;
$GPXUP;281;08:09:46;0;50	37882;8	69821;5;248;67;
$GPXUP;281;08:09:47;0;50	37868;8	69812;5;250;68;
$GPXUP;281;08:09:48;0;50	37855;8	69801;5;246;57;
$GPXUP;281;08:09:49;0;50	37844;8	69793;5;248;51;
$GPXUP;281;08:09:50;0;50	37834;8	69785;5;250;45;
$GPXUP;281;08:09:51;0;50	37825;8	69782;5;251;46;
$GPXUP;281;08:09:52;0;50	37811;8	69779;5;250;53;
$GPXUP;281;08:09:53;0;50	37797;8	6978;5;248;58;
$GPXUP;281;08:09:54;0;50	37782;8	69773;5;246;54;
$GPXUP;281;08:09:55;0;50	3777;8	69762;5;245;54;
$GPXUP;281;08:09:56;0;50	37759;8	6975;5;245;54;
$GPXUP;281;08:09:57;0;50	3775;8	69734;5;246;45;
$GPXUP;281;08:09:58;0;50	3774;8	69728;5;247;47;
$GPXUP;281;08:09:59;0;50	37728;8	69726;5;247;53;
$GPXUP;281;08:10:00;0;50	37715;8	69738;5;246;52;
$GPXUP;281;08:10:01;0;50	37701;8	69744;5;245;64;
$GPXUP;281;08:10:02;0;50	37687;8	69745;5;242;64;
$GPXUP;281;08:10:03;0;50	3767;8	69742;5;241;62;
$GPXUP;281;08:10:04;0;50	37655;8	69735;5;240;60;
$GPXUP;281;08:10:05;0;50	3764;8	69728;5;239;55;
$GPXUP;281;08:10:06;0;50	37627;8	69721;5;240;51;
$GPXUP;281;08:10:07;0;50	37617;8	69714;5;241;49;
$GPXUP;281;08:10:08;0;50	37606;8	69704;5;242;45;
$GPXUP;281;08:10:09;0;50	37597;8	69694;5;244;44;
$GPXUP;281;08:10:10;0;50	37587;8	69692;5;245;51;
$GPXUP;281;08:10:11;0;50	37576;8	69684;5;247;42;
$GPXUP;281;08:10:12;0;50	37569;8	69674;5;250;39;
$GPXUP;281;08:10:13;0;50	37559;8	69668;5;254;42;
$GPXUP;281;08:10:14;0;50	37547;8	6967;5;255;46;
$GPXUP;281;08:10:15;0;50	37535;8	69678;5;256;52;
$GPXUP;281;08:10:16;0;50	37524;8	697;5;258;63;
$GPXUP;281;08:10:17;0;50	37513;8	69725;5;254;75;
$GPXUP;281;08:10:18;0;50	37503;8	6975;5;254;67;
$GPXUP;281;08:10:19;0;50	37492;8	69771;5;255;72;
$GPXUP;281;08:10:20;0;50	37478;8	69791;5;257;68;
$GPXUP;281;08:10:21;0;50	37466;8	69811;5;260;72;
$GPXUP;281;08:10:22;0;50	37458;8	69835;5;262;72;
$GPXUP;281;08:10:23;0;50	37451;8	69859;5;265;68;
$GPXUP;281;08:10:24;0;50	37442;8	69878;5;268;67;
$GPXUP;281;08:10:25;0;50	37432;8	69896;5;272;59;
$GPXUP;281;08:10:26;0;50	37421;8	69912;5;273;66;
$GPXUP;281;08:10:27;0;50	3741;8	69934;5;272;70;
$GPXUP;281;08:10:28;0;50	37403;8	69962;5;269;76;
$GPXUP;281;08:10:29;0;50	37391;8	69984;5;264;65;
$GPXUP;281;08:10:30;0;50	37378;8	69996;5;262;71;
$GPXUP;281;08:10:31;0;50	37364;8	69993;5;262;44;
$GPXUP;281;08:10:32;0;50	37354;8	69982;5;261;46;
$GPXUP;281;08:10:33;0;50	3734;8	69978;5;261;49;
$GPXUP;281;08:10:34;0;50	37329;8	69974;5;263;44;
$GPXUP;281;08:10:35;0;50	37316;8	69975;5;265;50;
$GPXUP;281;08:10:36;0;50	37303;8	69973;5;262;49;
$GPXUP;281;08:10:37;0;50	37294;8	69961;5;261;38;
$GPXUP;281;08:10:38;0;50	37293;8	69946;5;261;36;
$GPXUP;281;08:10:39;0;50	37296;8	6993;5;261;40;
$GPXUP;281;08:10:40;0;50	37302;8	69919;5;260;48;
$GPXUP;281;08:10:41;0;50	3731;8	69902;5;257;45;
$GPXUP;281;08:10:42;0;50	37318;8	69887;5;255;45;
$GPXUP;281;08:10:43;0;50	37328;8	69876;5;253;58;
$GPXUP;281;08:10:44;0;50	37345;8	69871;5;252;61;
$GPXUP;281;08:10:45;0;50	37362;8	69865;5;254;63;
$GPXUP;281;08:10:46;0;50	37378;8	69856;5;251;51;
$GPXUP;281;08:10:47;0;50	37382;8	69838;5;251;45;
$GPXUP;281;08:10:48;0;50	37383;8	69824;5;251;37;
$GPXUP;281;08:10:49;0;50	37384;8	69807;5;250;50;
$GPXUP;281;08:10:50;0;50	37388;8	69788;5;249;49;
$GPXUP;281;08:10:51;0;50	37394;8	69772;5;250;53;
$GPXUP;281;08:10:52;0;50	37395;8	69751;5;250;44;
$GPXUP;281;08:10:53;0;50	3739;8	69736;5;251;46;
$GPXUP;281;08:10:54;0;50	37381;8	69725;5;255;41;
$GPXUP;281;08:10:55;0;50	3737;8	69721;5;256;44;
$GPXUP;281;08:10:56;0;50	37358;8	69718;5;258;47;
$GPXUP;281;08:10:57;0;50	37344;8	69719;5;261;48;
$GPXUP;281;08:10:58;0;50	37333;8	69714;5;258;46;
$GPXUP;281;08:10:59;0;50	37324;8	697;5;256;40;
$GPXUP;281;08:11:00;0;50	37316;8	6969;5;257;43;
$GPXUP;281;08:11:01;0;50	37306;8	69681;5;259;41;
$GPXUP;281;08:11:02;0;50	37296;8	69677;5;263;40;
$GPXUP;281;08:11:03;0;50	37285;8	69678;5;265;44;
$GPXUP;281;08:11:04;0;50	37275;8	69675;5;268;42;
$GPXUP;281;08:11:05;0;50	37264;8	69673;5;270;48;
$GPXUP;281;08:11:06;0;50	37252;8	69678;5;271;56;
$GPXUP;281;08:11:07;0;50	37239;8	69687;5;269;58;
$GPXUP;281;08:11:08;0;50	37224;8	69697;5;271;60;
$GPXUP;281;08:11:09;0;50	3721;8	69707;5;272;63;
$GPXUP;281;08:11:10;0;50	37195;8	6972;5;271;68;
$GPXUP;281;08:11:11;0;50	37182;8	69737;5;270;69;
$GPXUP;281;08:11:12;0;50	37168;8	69755;5;271;72;
$GPXUP;281;08:11:13;0;50	37155;8	69775;5;270;72;
$GPXUP;281;08:11:14;0;50	37142;8	69794;5;269;76;
$GPXUP;281;08:11:15;0;50	37128;8	69816;5;268;77;
$GPXUP;281;08:11:16;0;50	37113;8	69836;5;267;78;
$GPXUP;281;08:11:17;0;50	37098;8	69855;5;268;74;
$GPXUP;281;08:11:18;0;50	37082;8	69864;5;268;65;
$GPXUP;281;08:11:19;0;50	37067;8	69864;5;270;58;
$GPXUP;281;08:11:20;0;50	37054;8	69858;5;271;54;
$GPXUP;281;08:11:21;0;50	37042;8	69849;5;274;49;
$GPXUP;281;08:11:22;0;50	37031;8	69841;5;275;52;
$GPXUP;281;08:11:23;0;50	37019;8	69834;5;277;50;
$GPXUP;281;08:11:24;0;50	3701;8	69824;5;278;46;
$GPXUP;281;08:11:25;0;50	36999;8	69818;5;280;44;
$GPXUP;281;08:11:26;0;50	3699;8	69808;5;282;39;
$GPXUP;281;08:11:27;0;50	36978;8	6981;5;285;46;
$GPXUP;281;08:11:28;0;50	36966;8	69822;5;285;55;
$GPXUP;281;08:11:29;0;50	36952;8	69839;5;286;57;
$GPXUP;281;08:11:30;0;50	36938;8	69868;5;285;71;
$GPXUP;281;08:11:31;0;50	36935;8	69894;5;287;70;
$GPXUP;281;08:11:32;0;50	36919;8	69912;5;289;67;
$GPXUP;281;08:11:33;0;50	36906;8	6993;5;291;67;
$GPXUP;281;08:11:34;0;50	36893;8	69949;5;290;77;
$GPXUP;281;08:11:35;0;50	36885;8	6998;5;288;80;
$GPXUP;281;08:11:36;0;50	36878;8	70011;5;286;82;
$GPXUP;281;08:11:37;0;50	36871;8	70042;5;285;85;
$GPXUP;281;08:11:38;0;50	36867;8	70076;5;283;82;
$GPXUP;281;08:11:39;0;50	36863;8	70106;5;283;77;
$GPXUP;281;08:11:40;0;50	36854;8	70132;5;284;73;
$GPXUP;281;08:11:41;0;50	36843;8	70156;5;286;74;
$GPXUP;281;08:11:42;0;50	36833;8	70183;5;286;82;
$GPXUP;281;08:11:43;0;50	36826;8	70213;5;284;83;
$GPXUP;281;08:11:44;0;50	36818;8	70242;5;282;83;
$GPXUP;281;08:11:45;0;50	36805;8	70266;5;282;80;
$GPXUP;281;08:11:46;0;50	3679;8	70288;5;281;78;
$GPXUP;281;08:11:47;0;50	36776;8	70308;5;282;73;
$GPXUP;281;08:11:48;0;50	36764;8	7032;5;284;67;
$GPXUP;281;08:11:49;0;50	36749;8	70333;5;289;66;
$GPXUP;281;08:11:50;0;50	36736;8	7035;5;291;69;
$GPXUP;281;08:11:51;0;50	36725;8	70371;5;290;70;
$GPXUP;281;08:11:52;0;50	36712;8	70389;5;291;65;
$GPXUP;281;08:11:53;0;50	36697;8	70399;5;292;59;
$GPXUP;281;08:11:54;0;50	36683;8	70407;5;292;64;
$GPXUP;281;08:11:55;0;50	36668;8	70417;5;293;67;
$GPXUP;281;08:11:56;0;50	36652;8	7043;5;293;66;
$GPXUP;281;08:11:57;0;50	36638;8	70446;5;293;71;
$GPXUP;281;08:11:58;0;50	36625;8	70468;5;293;77;
$GPXUP;281;08:11:59;0;50	36614;8	70494;5;294;82;
$GPXUP;281;08:12:00;0;50	36603;8	7052;5;296;79;
$GPXUP;281;08:12:01;0;50	36592;8	70546;5;298;78;
$GPXUP;281;08:12:02;0;50	36584;8	70574;5;301;74;
$GPXUP;281;08:12:03;0;50	36576;8	706;5;302;76;
$GPXUP;281;08:12:04;0;50	36564;8	7062;5;303;70;
$GPXUP;281;08:12:05;0;50	36549;8	70633;5;304;64;
$GPXUP;281;08:12:06;0;50	36536;8	7064;5;307;58;
$GPXUP;281;08:12:07;0;50	36521;8	70647;5;310;59;
$GPXUP;281;08:12:08;0;50	36506;8	70651;5;311;59;
$GPXUP;281;08:12:09;0;50	36492;8	7066;5;311;63;
$GPXUP;281;08:12:10;0;50	36477;8	70671;5;310;63;
$GPXUP;281;08:12:11;0;50	36466;8	70689;5;309;71;
$GPXUP;281;08:12:12;0;50	36454;8	70714;5;307;79;
$GPXUP;281;08:12:13;0;50	36445;8	70746;5;302;88;
$GPXUP;281;08:12:14;0;50	36435;8	70777;5;301;84;
$GPXUP;281;08:12:15;0;50	3642;8	708;5;302;83;
$GPXUP;281;08:12:16;0;50	36404;8	70821;5;302;79;
$GPXUP;281;08:12:17;0;50	36389;8	70839;5;303;80;
$GPXUP;281;08:12:18;0;50	36373;8	70856;5;305;78;
$GPXUP;281;08:12:19;0;50	36356;8	70867;5;305;73;
$GPXUP;281;08:12:20;0;50	36338;8	70868;5;305;65;
$GPXUP;281;08:12:21;0;50	36323;8	70869;5;307;65;
$GPXUP;281;08:12:22;0;50	36308;8	7087;5;309;61;
$GPXUP;281;08:12:23;0;50	36293;8	7087;5;312;59;
$GPXUP;281;08:12:24;0;50	36279;8	7087;5;317;58;
$GPXUP;281;08:12:25;0;50	36267;8	70878;5;321;54;
$GPXUP;281;08:12:26;0;50	36255;8	70884;5;327;61;
$GPXUP;281;08:12:27;0;50	3624;8	70895;5;330;56;
$GPXUP;281;08:12:28;0;50	36227;8	7091;5;329;65;
$GPXUP;281;08:12:29;0;50	36213;8	70923;5;327;69;
$GPXUP;281;08:12:30;0;50	36198;8	70939;5;325;71;
$GPXUP;281;08:12:31;0;50	36184;8	70957;5;321;77;
$GPXUP;281;08:12:32;0;50	36168;8	70981;5;321;75;
$GPXUP;281;08:12:33;0;50	36154;8	70998;5;320;79;
$GPXUP;281;08:12:34;0;50	36136;8	71014;5;320;81;
$GPXUP;281;08:12:35;0;50	3612;8	71034;5;319;80;
$GPXUP;281;08:12:36;0;50	36104;8	71054;5;318;76;
$GPXUP;281;08:12:37;0;50	36088;8	71072;5;316;86;
$GPXUP;281;08:12:38;0;50	3607;8	71092;5;315;82;
$GPXUP;281;08:12:39;0;50	36054;8	71106;5;316;75;
$GPXUP;281;08:12:40;0;50	36037;8	71114;5;318;67;
$GPXUP;281;08:12:41;0;50	36022;8	71122;5;321;75;
$GPXUP;281;08:12:42;0;50	36006;8	71141;5;324;73;
$GPXUP;281;08:12:43;0;50	35993;8	71162;5;324;79;
$GPXUP;281;08:12:44;0;50	35976;8	71177;5;321;80;
$GPXUP;281;08:12:45;0;50	35958;8	71196;5;317;90;
$GPXUP;281;08:12:46;0;50	3594;8	71217;5;316;88;
$GPXUP;281;08:12:47;0;50	35921;8	71228;5;316;77;
$GPXUP;281;08:12:48;0;50	35902;8	71217;5;317;67;
$GPXUP;281;08:12:49;0;50	35897;8	71187;5;318;50;
$GPXUP;281;08:12:50;0;50	35895;8	71164;5;320;54;
$GPXUP;281;08:12:51;0;50	35889;8	71145;5;323;50;
$GPXUP;281;08:12:52;0;50	35878;8	71138;5;324;51;
$GPXUP;281;08:12:53;0;50	35864;8	71136;5;324;60;
$GPXUP;281;08:12:54;0;50	35848;8	71142;5;323;67;
$GPXUP;281;08:12:55;0;50	35827;8	71148;5;318;79;
$GPXUP;281;08:12:56;0;50	35809;8	71156;5;316;66;
$GPXUP;281;08:12:57;0;50	35791;8	71154;5;317;74;
$GPXUP;281;08:12:58;0;50	35775;8	71147;5;321;61;
$GPXUP;281;08:12:59;0;50	35763;8	71143;5;324;53;
$GPXUP;281;08:13:00;0;50	35753;8	71135;5;329;45;
$GPXUP;281;08:13:01;0;50	35744;8	71125;5;331;44;
$GPXUP;281;08:13:02;0;50	35734;8	71118;5;332;51;
$GPXUP;281;08:13:03;0;50	35722;8	71109;5;331;47;
$GPXUP;281;08:13:04;0;50	35712;8	71098;5;328;55;
$GPXUP;281;08:13:05;0;50	35699;8	71088;5;328;57;
$GPXUP;281;08:13:06;0;50	35686;8	71079;5;328;54;
$GPXUP;281;08:13:07;0;50	35673;8	71069;5;328;53;
$GPXUP;281;08:13:08;0;50	35661;8	71059;5;326;55;
$GPXUP;281;08:13:09;0;50	3565;8	71046;5;324;52;
$GPXUP;281;08:13:10;0;50	35639;8	71035;5;324;55;
$GPXUP;281;08:13:11;0;50	35626;8	71026;5;324;53;
$GPXUP;281;08:13:12;0;50	35616;8	71015;5;326;47;
$GPXUP;281;08:13:13;0;50	35607;8	71006;5;329;47;
$GPXUP;281;08:13:14;0;50	35598;8	70994;5;331;41;
$GPXUP;281;08:13:15;0;50	35591;8	70982;5;332;44;
$GPXUP;281;08:13:16;0;50	35583;8	70972;5;336;40;
$GPXUP;281;08:13:17;0;50	3558;8	70958;5;337;34;
$GPXUP;281;08:13:18;0;50	35578;8	70945;5;339;36;
$GPXUP;281;08:13:19;0;50	35582;8	70932;5;343;37;
$GPXUP;281;08:13:20;0;50	35586;8	70919;5;344;39;
$GPXUP;281;08:13:21;0;50	3559;8	70905;5;347;41;
$GPXUP;281;08:13:22;0;50	35599;8	70894;5;348;41;
$GPXUP;281;08:13:23;0;50	35606;8	70882;5;350;40;
$GPXUP;281;08:13:24;0;50	35609;8	70866;5;349;39;
$GPXUP;281;08:13:25;0;50	35609;8	7085;5;348;40;
$GPXUP;281;08:13:26;0;50	35604;8	70838;5;347;43;
$GPXUP;281;08:13:27;0;50	35593;8	70826;5;348;44;
$GPXUP;281;08:13:28;0;50	35581;8	70819;5;349;47;
$GPXUP;281;08:13:29;0;50	35567;8	70818;5;349;53;
$GPXUP;281;08:13:30;0;50	35553;8	70824;5;349;58;
$GPXUP;281;08:13:31;0;50	35539;8	7083;5;349;60;
$GPXUP;281;08:13:32;0;50	35524;8	70833;5;349;56;
$GPXUP;281;08:13:33;0;50	3551;8	70829;5;350;55;
$GPXUP;281;08:13:34;0;50	35497;8	70822;5;353;53;
$GPXUP;281;08:13:35;0;50	35484;8	70817;5;357;52;
$GPXUP;281;08:13:36;0;50	3547;8	70824;5;360;53;
$GPXUP;281;08:13:37;0;50	35456;8	70843;5;361;68;
$GPXUP;281;08:13:38;0;50	35442;8	70869;5;360;80;
$GPXUP;281;08:13:39;0;50	35429;8	70895;5;357;85;
$GPXUP;281;08:13:40;0;50	35416;8	70922;5;355;84;
$GPXUP;281;08:13:41;0;50	354;8	70944;5;352;85;
$GPXUP;281;08:13:42;0;50	35384;8	70965;5;350;83;
$GPXUP;281;08:13:43;0;50	35368;8	70983;5;350;82;
$GPXUP;281;08:13:44;0;50	35352;8	71004;5;349;84;
$GPXUP;281;08:13:45;0;50	35338;8	71032;5;349;84;
$GPXUP;281;08:13:46;0;50	3533;8	71061;5;352;83;
$GPXUP;281;08:13:47;0;50	35322;8	7109;5;354;81;
$GPXUP;281;08:13:48;0;50	35315;8	71122;5;357;78;
$GPXUP;281;08:13:49;0;50	35308;8	7115;5;358;80;
$GPXUP;281;08:13:50;0;50	35299;8	71178;5;359;79;
$GPXUP;281;08:13:51;0;50	35291;8	71206;5;358;80;
$GPXUP;281;08:13:52;0;50	35282;8	71236;5;358;80;
$GPXUP;281;08:13:53;0;50	35278;8	71268;5;359;83;
$GPXUP;281;08:13:54;0;50	35277;8	71302;5;359;86;
$GPXUP;281;08:13:55;0;50	35276;8	71336;5;360;85;
$GPXUP;281;08:13:56;0;50	35274;8	71369;5;361;84;
$GPXUP;281;08:13:57;0;50	35268;8	71402;5;361;83;
$GPXUP;281;08:13:58;0;50	35262;8	71433;5;360;85;
$GPXUP;281;08:13:59;0;50	35257;8	71466;5;360;84;
$GPXUP;281;08:14:00;0;50	35254;8	71498;5;361;84;
$GPXUP;281;08:14:01;0;50	35249;8	71531;5;362;81;
$GPXUP;281;08:14:02;0;50	3524;8	71558;5;362;80;
$GPXUP;281;08:14:03;0;50	35229;8	71581;5;363;76;
$GPXUP;281;08:14:04;0;50	35217;8	71602;5;366;73;
$GPXUP;281;08:14:05;0;50	35204;8	71623;5;368;70;
$GPXUP;281;08:14:06;0;50	35191;8	7164;5;369;66;
$GPXUP;281;08:14:07;0;50	35176;8	71651;5;370;65;
$GPXUP;281;08:14:08;0;50	35162;8	71657;5;371;59;
$GPXUP;281;08:14:09;0;50	35148;8	71657;5;371;56;
$GPXUP;281;08:14:10;0;50	35134;8	71652;5;373;53;
$GPXUP;281;08:14:11;0;50	35122;8	71644;5;374;49;
$GPXUP;281;08:14:12;0;50	35111;8	71632;5;375;49;
$GPXUP;281;08:14:13;0;50	35101;8	7162;5;375;47;
$GPXUP;281;08:14:14;0;50	35088;8	71617;5;376;54;
$GPXUP;281;08:14:15;0;50	35074;8	71619;5;377;55;
$GPXUP;281;08:14:16;0;50	35061;8	71618;5;378;51;
$GPXUP;281;08:14:17;0;50	35049;8	71613;5;377;52;
$GPXUP;281;08:14:18;0;50	35037;8	71606;5;375;55;
$GPXUP;281;08:14:19;0;50	35022;8	71604;5;374;62;
$GPXUP;281;08:14:20;0;50	35006;8	71608;5;374;64;
$GPXUP;281;08:14:21;0;50	3499;8	71615;5;373;73;
$GPXUP;281;08:14:22;0;50	34972;8	71628;5;372;74;
$GPXUP;281;08:14:23;0;50	34955;8	71642;5;369;77;
$GPXUP;281;08:14:24;0;50	34937;8	71654;5;367;80;
$GPXUP;281;08:14:25;0;50	34919;8	71668;5;366;75;
$GPXUP;281;08:14:26;0;50	34903;8	71674;5;364;69;
$GPXUP;281;08:14:27;0;50	34885;8	71678;5;363;75;
$GPXUP;281;08:14:28;0;50	34866;8	71691;5;360;77;
$GPXUP;281;08:14:29;0;50	34849;8	71709;5;358;83;
$GPXUP;281;08:14:30;0;50	34833;8	7173;5;357;83;
$GPXUP;281;08:14:31;0;50	34817;8	7175;5;359;76;
$GPXUP;281;08:14:32;0;50	34803;8	71762;5;360;58;
$GPXUP;281;08:14:33;0;50	3479;8	71758;5;360;56;
$GPXUP;281;08:14:34;0;50	34776;8	71752;5;363;54;
$GPXUP;281;08:14:35;0;50	34763;8	71746;5;365;56;
$GPXUP;281;08:14:36;0;50	34749;8	71741;5;366;52;
$GPXUP;281;08:14:37;0;50	34735;8	71732;5;366;54;
$GPXUP;281;08:14:38;0;50	34723;8	71723;5;369;49;
$GPXUP;281;08:14:39;0;50	34712;8	71714;5;371;49;
$GPXUP;281;08:14:40;0;50	34701;8	71709;5;375;50;
$GPXUP;281;08:14:41;0;50	3469;8	71708;5;379;46;
$GPXUP;281;08:14:42;0;50	34678;8	71708;5;383;43;
$GPXUP;281;08:14:43;0;50	34666;8	71712;5;383;51;
$GPXUP;281;08:14:44;0;50	34652;8	71719;5;383;58;
$GPXUP;281;08:14:45;0;50	34638;8	7173;5;381;66;
$GPXUP;281;08:14:46;0;50	34622;8	71741;5;378;70;
$GPXUP;281;08:14:47;0;50	34604;8	71752;5;373;76;
$GPXUP;281;08:14:48;0;50	34585;8	71756;5;367;81;
$GPXUP;281;08:14:49;0;50	34565;8	71757;5;362;78;
$GPXUP;281;08:14:50;0;50	34546;8	7175;5;359;73;
$GPXUP;281;08:14:51;0;50	3453;8	71742;5;359;67;
$GPXUP;281;08:14:52;0;50	34514;8	71736;5;361;65;
$GPXUP;281;08:14:53;0;50	34499;8	71732;5;363;62;
$GPXUP;281;08:14:54;0;50	34483;8	71728;5;364;60;
$GPXUP;281;08:14:55;0;50	34468;8	71725;5;362;65;
$GPXUP;281;08:14:56;0;50	34451;8	71732;5;359;73;
$GPXUP;281;08:14:57;0;50	34434;8	71738;5;354;79;
$GPXUP;281;08:14:58;0;50	34413;8	71737;5;347;81;
$GPXUP;281;08:14:59;0;50	34395;8	7173;5;342;78;
$GPXUP;281;08:15:00;0;50	34377;8	71718;5;340;73;
$GPXUP;281;08:15:01;0;50	34365;8	71697;5;343;67;
$GPXUP;281;08:15:02;0;50	34353;8	7168;5;345;62;
$GPXUP;281;08:15:03;0;50	34339;8	71669;5;346;61;
$GPXUP;281;08:15:04;0;50	34324;8	71666;5;346;63;
$GPXUP;281;08:15:05;0;50	34308;8	71664;5;346;61;
$GPXUP;281;08:15:06;0;50	34293;8	71657;5;345;62;
$GPXUP;281;08:15:07;0;50	34278;8	7166;5;345;67;
$GPXUP;281;08:15:08;0;50	3426;8	71671;5;342;74;
$GPXUP;281;08:15:09;0;50	34244;8	71681;5;340;70;
$GPXUP;281;08:15:10;0;50	34227;8	71686;5;340;62;
$GPXUP;281;08:15:11;0;50	34212;8	71683;5;342;57;
$GPXUP;281;08:15:12;0;50	34198;8	71681;5;344;56;
$GPXUP;281;08:15:13;0;50	34184;8	71681;5;344;61;
$GPXUP;281;08:15:14;0;50	34168;8	71686;5;343;67;
$GPXUP;281;08:15:15;0;50	34151;8	71696;5;342;71;
$GPXUP;281;08:15:16;0;50	34134;8	71705;5;339;73;
$GPXUP;281;08:15:17;0;50	34117;8	71714;5;340;69;
$GPXUP;281;08:15:18;0;50	34102;8	71718;5;344;61;
$GPXUP;281;08:15:19;0;50	34089;8	7171;5;345;55;
$GPXUP;281;08:15:20;0;50	34079;8	71696;5;347;53;
$GPXUP;281;08:15:21;0;50	34069;8	7168;5;348;51;
$GPXUP;281;08:15:22;0;50	3406;8	71666;5;348;52;
$GPXUP;281;08:15:23;0;50	34056;8	71645;5;349;53;
$GPXUP;281;08:15:24;0;50	3405;8	71627;5;349;54;
$GPXUP;281;08:15:25;0;50	34042;8	7161;5;350;53;
$GPXUP;281;08:15:26;0;50	34031;8	71599;5;353;50;
$GPXUP;281;08:15:27;0;50	34018;8	71595;5;355;53;
$GPXUP;281;08:15:28;0;50	34004;8	71596;5;356;56;
$GPXUP;281;08:15:29;0;50	33989;8	71599;5;356;59;
$GPXUP;281;08:15:30;0;50	33974;8	71603;5;356;65;
$GPXUP;281;08:15:31;0;50	33957;8	71618;5;354;70;
$GPXUP;281;08:15:32;0;50	3394;8	71632;5;351;72;
$GPXUP;281;08:15:33;0;50	33923;8	71643;5;349;74;
$GPXUP;281;08:15:34;0;50	33905;8	71653;5;349;72;
$GPXUP;281;08:15:35;0;50	33888;8	71656;5;348;72;
$GPXUP;281;08:15:36;0;50	33871;8	71652;5;349;64;
$GPXUP;281;08:15:37;0;50	33856;8	71646;5;349;66;
$GPXUP;281;08:15:38;0;50	33839;8	71645;5;349;68;
$GPXUP;281;08:15:39;0;50	33822;8	71646;5;348;68;
$GPXUP;281;08:15:40;0;50	33805;8	71644;5;348;68;
$GPXUP;281;08:15:41;0;50	33788;8	71642;5;344;69;
$GPXUP;281;08:15:42;0;50	3377;8	71643;5;340;75;
$GPXUP;281;08:15:43;0;50	33752;8	71653;5;337;77;
$GPXUP;281;08:15:44;0;50	33733;8	71662;5;335;76;
$GPXUP;281;08:15:45;0;50	33714;8	71662;5;334;69;
$GPXUP;281;08:15:46;0;50	33699;8	7166;5;334;60;
$GPXUP;281;08:15:47;0;50	33684;8	71657;5;335;60;
$GPXUP;281;08:15:48;0;50	3367;8	71654;5;338;54;
$GPXUP;281;08:15:49;0;50	3366;8	71647;5;343;49;
$GPXUP;281;08:15:50;0;50	33648;8	7164;5;345;50;
$GPXUP;281;08:15:51;0;50	33636;8	71635;5;346;48;
$GPXUP;281;08:15:52;0;50	33625;8	71626;5;346;48;
$GPXUP;281;08:15:53;0;50	33617;8	71613;5;345;49;
$GPXUP;281;08:15:54;0;50	33609;8	71599;5;344;50;
$GPXUP;281;08:15:55;0;50	33596;8	71596;5;340;45;
$GPXUP;281;08:15:56;0;50	33581;8	71603;5;338;63;
$GPXUP;281;08:15:57;0;50	33565;8	71609;5;335;65;
$GPXUP;281;08:15:58;0;50	33548;8	71612;5;333;65;
$GPXUP;281;08:15:59;0;50	3353;8	71613;5;331;69;
$GPXUP;281;08:16:00;0;50	33513;8	7162;5;327;75;
$GPXUP;281;08:16:01;0;50	33495;8	71629;5;323;78;
$GPXUP;281;08:16:02;0;50	33475;8	71638;5;318;79;
$GPXUP;281;08:16:03;0;50	33457;8	71646;5;313;81;
$GPXUP;281;08:16:04;0;50	33437;8	71657;5;309;82;
$GPXUP;281;08:16:05;0;50	33418;8	71667;5;306;81;
$GPXUP;281;08:16:06;0;50	33398;8	71675;5;303;79;
$GPXUP;281;08:16:07;0;50	3338;8	71685;5;301;79;
$GPXUP;281;08:16:08;0;50	33361;8	71694;5;299;77;
$GPXUP;281;08:16:09;0;50	33342;8	71702;5;298;79;
$GPXUP;281;08:16:10;0;50	33324;8	71719;5;296;81;
$GPXUP;281;08:16:11;0;50	33308;8	71741;5;293;84;
$GPXUP;281;08:16:12;0;50	33292;8	71764;5;288;88;
$GPXUP;281;08:16:13;0;50	33275;8	71784;5;285;82;
$GPXUP;281;08:16:14;0;50	33257;8	71794;5;281;76;
$GPXUP;281;08:16:15;0;50	3324;8	71797;5;281;73;
$GPXUP;281;08:16:16;0;50	33222;8	71795;5;282;66;
$GPXUP;281;08:16:17;0;50	33205;8	71787;5;284;62;
$GPXUP;281;08:16:18;0;50	33191;8	7178;5;287;59;
$GPXUP;281;08:16:19;0;50	33177;8	71773;5;288;57;
$GPXUP;281;08:16:20;0;50	33164;8	71768;5;288;54;
$GPXUP;281;08:16:21;0;50	3315;8	71765;5;290;56;
$GPXUP;281;08:16:22;0;50	33137;8	71765;5;291;55;
$GPXUP;281;08:16:23;0;50	33124;8	71762;5;292;55;
$GPXUP;281;08:16:24;0;50	3311;8	71753;5;292;55;
$GPXUP;281;08:16:25;0;50	33098;8	71746;5;294;54;
$GPXUP;281;08:16:26;0;50	33085;8	71747;5;297;54;
$GPXUP;281;08:16:27;0;50	33072;8	71754;5;300;55;
$GPXUP;281;08:16:28;0;50	33059;8	71769;5;300;60;
$GPXUP;281;08:16:29;0;50	33048;8	71788;5;301;64;
$GPXUP;281;08:16:30;0;50	33036;8	71809;5;302;66;
$GPXUP;281;08:16:31;0;50	33027;8	7183;5;302;67;
$GPXUP;281;08:16:32;0;50	33014;8	71846;5;302;67;
$GPXUP;281;08:16:33;0;50	32999;8	71856;5;300;67;
$GPXUP;281;08:16:34;0;50	32983;8	71866;5;298;69;
$GPXUP;281;08:16:35;0;50	32966;8	71878;5;297;71;
$GPXUP;281;08:16:36;0;50	32951;8	71895;5;295;76;
$GPXUP;281;08:16:37;0;50	32935;8	71913;5;295;74;
$GPXUP;281;08:16:38;0;50	3292;8	71929;5;295;74;
$GPXUP;281;08:16:39;0;50	32904;8	71945;5;294;76;
$GPXUP;281;08:16:40;0;50	3289;8	71962;5;293;73;
$GPXUP;281;08:16:41;0;50	32873;8	71972;5;290;70;
$GPXUP;281;08:16:42;0;50	32857;8	71978;5;289;64;
$GPXUP;281;08:16:43;0;50	32845;8	71976;5;289;56;
$GPXUP;281;08:16:44;0;50	32833;8	71966;5;292;48;
$GPXUP;281;08:16:45;0;50	32824;8	71957;5;294;45;
$GPXUP;281;08:16:46;0;50	32813;8	7195;5;295;48;
$GPXUP;281;08:16:47;0;50	32802;8	71947;5;296;46;
$GPXUP;281;08:16:48;0;50	3279;8	71942;5;295;48;
$GPXUP;281;08:16:49;0;50	32778;8	71937;5;294;50;
$GPXUP;281;08:16:50;0;50	32765;8	71932;5;293;48;
$GPXUP;281;08:16:51;0;50	32755;8	71924;5;294;46;
$GPXUP;281;08:16:52;0;50	32746;8	71912;5;297;42;
$GPXUP;281;08:16:53;0;50	32739;8	71901;5;299;39;
$GPXUP;281;08:16:54;0;50	3273;8	71893;5;300;44;
$GPXUP;281;08:16:55;0;50	32718;8	71891;5;299;50;
$GPXUP;281;08:16:56;0;50	32704;8	71896;5;299;56;
$GPXUP;281;08:16:57;0;50	3269;8	7191;5;297;64;
$GPXUP;281;08:16:58;0;50	32676;8	71924;5;293;69;
$GPXUP;281;08:16:59;0;50	3266;8	71936;5;289;68;
$GPXUP;281;08:17:00;0;50	32644;8	7194;5;287;68;
$GPXUP;281;08:17:01;0;50	32627;8	71938;5;285;63;
$GPXUP;281;08:17:02;0;50	32612;8	71933;5;287;59;
$GPXUP;281;08:17:03;0;50	32597;8	71928;5;286;59;
$GPXUP;281;08:17:04;0;50	32583;8	71925;5;286;55;
$GPXUP;281;08:17:05;0;50	32572;8	71912;5;285;57;
$GPXUP;281;08:17:06;0;50	32562;8	71896;5;282;53;
$GPXUP;281;08:17:07;0;50	32549;8	71888;5;283;57;
$GPXUP;281;08:17:08;0;50	32533;8	71888;5;284;63;
$GPXUP;281;08:17:09;0;50	32518;8	71885;5;283;65;
$GPXUP;281;08:17:10;0;50	32503;8	71877;5;281;63;
$GPXUP;281;08:17:11;0;50	32489;8	71868;5;281;61;
$GPXUP;281;08:17:12;0;50	32475;8	71857;5;281;63;
$GPXUP;281;08:17:13;0;50	32462;8	71841;5;281;59;
$GPXUP;281;08:17:14;0;50	32455;8	71821;5;283;58;
$GPXUP;281;08:17:15;0;50	32453;8	71797;5;286;59;
$GPXUP;281;08:17:16;0;50	32451;8	71775;5;287;57;
$GPXUP;281;08:17:17;0;50	32442;8	71759;5;289;56;
$GPXUP;281;08:17:18;0;50	32432;8	71748;5;293;49;
$GPXUP;281;08:17:19;0;50	32424;8	71736;5;298;46;
$GPXUP;281;08:17:20;0;50	32417;8	71722;5;301;44;
$GPXUP;281;08:17:21;0;50	32409;8	71709;5;300;46;
$GPXUP;281;08:17:22;0;50	32399;8	717;5;301;47;
$GPXUP;281;08:17:23;0;50	32389;8	71692;5;303;45;
$GPXUP;281;08:17:24;0;50	32379;8	71684;5;304;47;
$GPXUP;281;08:17:25;0;50	32366;8	71685;5;305;49;
$GPXUP;281;08:17:26;0;50	32352;8	71689;5;305;53;
$GPXUP;281;08:17:27;0;50	32338;8	71694;5;302;56;
$GPXUP;281;08:17:28;0;50	32323;8	71695;5;300;61;
$GPXUP;281;08:17:29;0;50	32308;8	71686;5;298;62;
$GPXUP;281;08:17:30;0;50	32293;8	71677;5;295;65;
$GPXUP;281;08:17:31;0;50	32278;8	71669;5;292;70;
$GPXUP;281;08:17:32;0;50	3226;8	71666;5;293;67;
$GPXUP;281;08:17:33;0;50	32244;8	71668;5;297;57;
$GPXUP;281;08:17:34;0;50	3223;8	71669;5;298;56;
$GPXUP;281;08:17:35;0;50	32216;8	71664;5;299;58;
$GPXUP;281;08:17:36;0;50	32201;8	71665;5;299;59;
$GPXUP;281;08:17:37;0;50	32187;8	71666;5;302;55;
$GPXUP;281;08:17:38;0;50	32176;8	71665;5;305;54;
$GPXUP;281;08:17:39;0;50	32163;8	71656;5;302;56;
$GPXUP;281;08:17:40;0;50	32148;8	71653;5;298;74;
$GPXUP;281;08:17:41;0;50	3213;8	71657;5;293;73;
$GPXUP;281;08:17:42;0;50	32112;8	71667;5;287;77;
$GPXUP;281;08:17:43;0;50	32094;8	71685;5;283;81;
$GPXUP;281;08:17:44;0;50	32078;8	71706;5;283;81;
$GPXUP;281;08:17:45;0;50	32065;8	71732;5;285;84;
$GPXUP;281;08:17:46;0;50	32053;8	71759;5;285;81;
$GPXUP;281;08:17:47;0;50	32041;8	71774;5;284;73;
$GPXUP;281;08:17:48;0;50	32028;8	71776;5;284;53;
$GPXUP;281;08:17:49;0;50	32013;8	71766;5;285;50;
$GPXUP;281;08:17:50;0;50	31998;8	71745;5;284;59;
$GPXUP;281;08:17:51;0;50	31988;8	71724;5;285;60;
$GPXUP;281;08:17:52;0;50	31985;8	71702;5;286;61;
$GPXUP;281;08:17:53;0;50	31982;8	71678;5;288;61;
$GPXUP;281;08:17:54;0;50	31978;8	71655;5;290;54;
$GPXUP;281;08:17:55;0;50	31973;8	7164;5;293;47;
$GPXUP;281;08:17:56;0;50	31963;8	71633;5;297;46;
$GPXUP;281;08:17:57;0;50	3195;8	71636;5;297;50;
$GPXUP;281;08:17:58;0;50	31935;8	71648;5;295;64;
$GPXUP;281;08:17:59;0;50	31918;8	71668;5;294;68;
$GPXUP;281;08:18:00;0;50	31903;8	71685;5;291;71;
$GPXUP;281;08:18:01;0;50	31891;8	71705;5;284;83;
$GPXUP;281;08:18:02;0;50	31877;8	71728;5;278;84;
$GPXUP;281;08:18:03;0;50	31861;8	71749;5;277;84;
$GPXUP;281;08:18:04;0;50	31844;8	7177;5;276;85;
$GPXUP;281;08:18:05;0;50	31828;8	71792;5;274;87;
$GPXUP;281;08:18:06;0;50	31811;8	71804;5;272;78;
$GPXUP;281;08:18:07;0;50	31794;8	71803;5;271;68;
$GPXUP;281;08:18:08;0;50	31776;8	71798;5;271;67;
$GPXUP;281;08:18:09;0;50	3176;8	71798;5;273;68;
$GPXUP;281;08:18:10;0;50	31742;8	71799;5;273;64;
$GPXUP;281;08:18:11;0;50	31724;8	71791;5;272;77;
$GPXUP;281;08:18:12;0;50	31711;8	71773;5;271;71;
$GPXUP;281;08:18:13;0;50	31702;8	71749;5;270;54;
$GPXUP;281;08:18:14;0;50	31697;8	71731;5;268;60;
$GPXUP;281;08:18:15;0;50	31692;8	71709;5;267;61;
$GPXUP;281;08:18:16;0;50	31682;8	71689;5;264;60;
$GPXUP;281;08:18:17;0;50	3167;8	71677;5;267;57;
$GPXUP;281;08:18:18;0;50	31659;8	71663;5;271;55;
$GPXUP;281;08:18:19;0;50	3165;8	7165;5;273;54;
$GPXUP;281;08:18:20;0;50	31639;8	71636;5;275;58;
$GPXUP;281;08:18:21;0;50	31624;8	71632;5;276;60;
$GPXUP;281;08:18:22;0;50	31608;8	71636;5;276;68;
$GPXUP;281;08:18:23;0;50	31591;8	71642;5;276;67;
$GPXUP;281;08:18:24;0;50	31575;8	71651;5;278;67;
$GPXUP;281;08:18:25;0;50	31559;8	71653;5;279;65;
$GPXUP;281;08:18:26;0;50	31542;8	71649;5;278;64;
$GPXUP;281;08:18:27;0;50	31527;8	7164;5;277;66;
$GPXUP;281;08:18:28;0;50	31512;8	71631;5;273;68;
$GPXUP;281;08:18:29;0;50	31494;8	71626;5;269;74;
$GPXUP;281;08:18:30;0;50	31475;8	7162;5;265;74;
$GPXUP;281;08:18:31;0;50	31458;8	71607;5;261;73;
$GPXUP;281;08:18:32;0;50	31447;8	71583;5;257;69;
$GPXUP;281;08:18:33;0;50	31435;8	71561;5;256;68;
$GPXUP;281;08:18:34;0;50	31422;8	71546;5;253;72;
$GPXUP;281;08:18:35;0;50	31405;8	71539;5;252;60;
$GPXUP;281;08:18:36;0;50	31387;8	71538;5;251;73;
$GPXUP;281;08:18:37;0;50	31368;8	7154;5;250;74;
$GPXUP;281;08:18:38;0;50	31349;8	71535;5;249;73;
$GPXUP;281;08:18:39;0;50	31332;8	71525;5;245;77;
$GPXUP;281;08:18:40;0;50	31315;8	71515;5;242;74;
$GPXUP;281;08:18:41;0;50	31298;8	715;5;239;75;
$GPXUP;281;08:18:42;0;50	31283;8	71482;5;237;75;
$GPXUP;281;08:18:43;0;50	3127;8	71464;5;233;73;
$GPXUP;281;08:18:44;0;50	31254;8	71449;5;230;71;
$GPXUP;281;08:18:45;0;50	3124;8	71434;5;230;67;
$GPXUP;281;08:18:46;0;50	31224;8	71425;5;232;68;
$GPXUP;281;08:18:47;0;50	31205;8	71424;5;231;66;
$GPXUP;281;08:18:48;0;50	3119;8	71427;5;231;68;
$GPXUP;281;08:18:49;0;50	31172;8	71431;5;230;71;
$GPXUP;281;08:18:50;0;50	31154;8	71435;5;229;70;
$GPXUP;281;08:18:51;0;50	31137;8	7144;5;228;70;
$GPXUP;281;08:18:52;0;50	3112;8	71443;5;229;65;
$GPXUP;281;08:18:53;0;50	31105;8	71432;5;229;62;
$GPXUP;281;08:18:54;0;50	31093;8	71415;5;230;61;
$GPXUP;281;08:18:55;0;50	31081;8	714;5;233;59;
$GPXUP;281;08:18:56;0;50	3107;8	71388;5;234;59;
$GPXUP;281;08:18:57;0;50	31058;8	71377;5;235;59;
$GPXUP;281;08:18:58;0;50	31042;8	71371;5;232;65;
$GPXUP;281;08:18:59;0;50	31025;8	71369;5;227;81;
$GPXUP;281;08:19:00;0;50	31004;8	71375;5;225;81;
$GPXUP;281;08:19:01;0;50	30983;8	7138;5;223;77;
$GPXUP;281;08:19:02;0;50	30964;8	71383;5;219;80;
$GPXUP;281;08:19:03;0;50	30943;8	71381;5;216;80;
$GPXUP;281;08:19:04;0;50	30923;8	71378;5;213;79;
$GPXUP;281;08:19:05;0;50	30904;8	71364;5;211;75;
$GPXUP;281;08:19:06;0;50	30889;8	71349;5;212;70;
$GPXUP;281;08:19:07;0;50	30875;8	71334;5;215;66;
$GPXUP;281;08:19:08;0;50	30863;8	71321;5;217;61;
$GPXUP;281;08:19:09;0;50	3085;8	71311;5;220;59;
$GPXUP;281;08:19:10;0;50	30834;8	71306;5;220;59;
$GPXUP;281;08:19:11;0;50	30821;8	71301;5;220;60;
$GPXUP;281;08:19:12;0;50	30808;8	7129;5;221;58;
$GPXUP;281;08:19:13;0;50	30795;8	71275;5;221;58;
$GPXUP;281;08:19:14;0;50	30785;8	71257;5;221;61;
$GPXUP;281;08:19:15;0;50	30775;8	71241;5;221;54;
$GPXUP;281;08:19:16;0;50	30764;8	71235;5;224;55;
$GPXUP;281;08:19:17;0;50	3075;8	71225;5;225;55;
$GPXUP;281;08:19:18;0;50	30738;8	71213;5;226;55;
$GPXUP;281;08:19:19;0;50	30724;8	71207;5;228;54;
$GPXUP;281;08:19:20;0;50	30712;8	71203;5;229;56;
$GPXUP;281;08:19:21;0;50	30698;8	712;5;229;58;
$GPXUP;281;08:19:22;0;50	30684;8	71194;5;227;58;
$GPXUP;281;08:19:23;0;50	30673;8	71181;5;226;59;
$GPXUP;281;08:19:24;0;50	3066;8	7117;5;227;61;
$GPXUP;281;08:19:25;0;50	30644;8	71165;5;227;60;
$GPXUP;281;08:19:26;0;50	30628;8	71161;5;228;60;
$GPXUP;281;08:19:27;0;50	30614;8	71155;5;229;58;
$GPXUP;281;08:19:28;0;50	306;8	7115;5;229;62;
$GPXUP;281;08:19:29;0;50	30584;8	7115;5;228;63;
$GPXUP;281;08:19:30;0;50	30568;8	7115;5;227;69;
$GPXUP;281;08:19:31;0;50	30549;8	71157;5;224;64;
$GPXUP;281;08:19:32;0;50	30531;8	71174;5;220;41;
$GPXUP;281;08:19:33;0;50	30518;8	71187;5;219;46;
$GPXUP;281;08:19:34;0;50	305;8	71204;5;220;91;
$GPXUP;281;08:19:35;0;50	30479;8	71211;5;221;71;
$GPXUP;281;08:19:36;0;50	30466;8	71233;5;221;73;
$GPXUP;281;08:19:37;0;50	30453;8	7125;5;220;71;
$GPXUP;281;08:19:38;0;50	30438;8	71259;5;218;77;
$GPXUP;281;08:19:39;0;50	3042;8	71259;5;214;75;
$GPXUP;281;08:19:40;0;50	30397;8	71262;5;214;71;
$GPXUP;281;08:19:41;0;50	30381;8	71266;5;215;68;
$GPXUP;281;08:19:42;0;50	30364;8	71276;5;215;72;
$GPXUP;281;08:19:43;0;50	3035;8	71296;5;215;73;
$GPXUP;281;08:19:44;0;50	30337;8	71319;5;215;74;
$GPXUP;281;08:19:45;0;50	30324;8	71338;5;215;73;
$GPXUP;281;08:19:46;0;50	30308;8	71348;5;216;68;
$GPXUP;281;08:19:47;0;50	30292;8	71356;5;218;67;
$GPXUP;281;08:19:48;0;50	30276;8	71364;5;220;66;
$GPXUP;281;08:19:49;0;50	30261;8	71373;5;220;61;
$GPXUP;281;08:19:50;0;50	30247;8	71375;5;223;60;
$GPXUP;281;08:19:51;0;50	30232;8	71375;5;226;58;
$GPXUP;281;08:19:52;0;50	3022;8	71367;5;229;49;
$GPXUP;281;08:19:53;0;50	30209;8	71357;5;232;50;
$GPXUP;281;08:19:54;0;50	30196;8	71352;5;235;50;
$GPXUP;281;08:19:55;0;50	30183;8	7135;5;235;51;
$GPXUP;281;08:19:56;0;50	30172;8	71346;5;238;47;
$GPXUP;281;08:19:57;0;50	30162;8	71337;5;241;43;
$GPXUP;281;08:19:58;0;50	30151;8	71331;5;244;44;
$GPXUP;281;08:19:59;0;50	3014;8	71327;5;245;47;
$GPXUP;281;08:20:00;0;50	30129;8	71324;5;245;47;
$GPXUP;281;08:20:01;0;50	30118;8	71315;5;244;44;
$GPXUP;281;08:20:02;0;50	30112;8	71299;5;249;42;
$GPXUP;281;08:20:03;0;50	30109;8	71282;5;251;44;
$GPXUP;281;08:20:04;0;50	30106;8	71268;5;251;43;
$GPXUP;281;08:20:05;0;50	30097;8	71255;5;250;44;
$GPXUP;281;08:20:06;0;50	30087;8	7125;5;249;47;
$GPXUP;281;08:20:07;0;50	30073;8	71246;5;247;54;
$GPXUP;281;08:20:08;0;50	30059;8	71246;5;244;59;
$GPXUP;281;08:20:09;0;50	30045;8	71243;5;242;57;
$GPXUP;281;08:20:10;0;50	30029;8	71238;5;241;58;
$GPXUP;281;08:20:11;0;50	30016;8	71228;5;239;57;
$GPXUP;281;08:20:12;0;50	30004;8	71212;5;236;57;
$GPXUP;281;08:20:13;0;50	29994;8	71195;5;236;55;
$GPXUP;281;08:20:14;0;50	29987;8	71175;5;236;56;
$GPXUP;281;08:20:15;0;50	29979;8	71162;5;237;55;
$GPXUP;281;08:20:16;0;50	29966;8	71156;5;237;53;
$GPXUP;281;08:20:17;0;50	29952;8	71154;5;237;58;
$GPXUP;281;08:20:18;0;50	29936;8	71157;5;236;62;
$GPXUP;281;08:20:19;0;50	2992;8	71164;5;234;65;
$GPXUP;281;08:20:20;0;50	29904;8	71172;5;232;65;
$GPXUP;281;08:20:21;0;50	29889;8	71176;5;231;63;
$GPXUP;281;08:20:22;0;50	29873;8	71174;5;230;62;
$GPXUP;281;08:20:23;0;50	29857;8	71169;5;232;59;
$GPXUP;281;08:20:24;0;50	29844;8	7117;5;234;60;
$GPXUP;281;08:20:25;0;50	29829;8	71178;5;236;56;
$GPXUP;281;08:20:26;0;50	29816;8	71188;5;235;60;
$GPXUP;281;08:20:27;0;50	29802;8	71196;5;236;56;
$GPXUP;281;08:20:28;0;50	29791;8	71197;5;238;56;
$GPXUP;281;08:20:29;0;50	29779;8	71187;5;241;44;
$GPXUP;281;08:20:30;0;50	29774;8	71168;5;242;47;
$GPXUP;281;08:20:31;0;50	29771;8	71149;5;243;50;
$GPXUP;281;08:20:32;0;50	29769;8	7113;5;243;48;
$GPXUP;281;08:20:33;0;50	29766;8	71114;5;245;42;
$GPXUP;281;08:20:34;0;50	2976;8	71102;5;246;37;
$GPXUP;281;08:20:35;0;50	29751;8	71098;5;247;41;
$GPXUP;281;08:20:36;0;50	2974;8	71103;5;247;46;
$GPXUP;281;08:20:37;0;50	29728;8	71113;5;246;52;
$GPXUP;281;08:20:38;0;50	29717;8	71127;5;247;54;
$GPXUP;281;08:20:39;0;50	29706;8	71142;5;246;59;
$GPXUP;281;08:20:40;0;50	29694;8	71158;5;245;58;
$GPXUP;281;08:20:41;0;50	29682;8	71172;5;244;59;
$GPXUP;281;08:20:42;0;50	2967;8	71185;5;243;62;
$GPXUP;281;08:20:43;0;50	29656;8	71194;5;242;50;
$GPXUP;281;08:20:44;0;50	29644;8	71193;5;243;52;
$GPXUP;281;08:20:45;0;50	29632;8	7119;5;245;48;
$GPXUP;281;08:20:46;0;50	29622;8	7118;5;249;44;
$GPXUP;281;08:20:47;0;50	29613;8	71171;5;248;46;
$GPXUP;281;08:20:48;0;50	29599;8	71171;5;246;50;
$GPXUP;281;08:20:49;0;50	29585;8	71173;5;242;59;
$GPXUP;281;08:20:50;0;50	2957;8	71176;5;240;59;
$GPXUP;281;08:20:51;0;50	29554;8	71179;5;238;62;
$GPXUP;281;08:20:52;0;50	29538;8	71174;5;236;66;
$GPXUP;281;08:20:53;0;50	29524;8	71158;5;233;59;
$GPXUP;281;08:20:54;0;50	29513;8	71146;5;233;60;
$GPXUP;281;08:20:55;0;50	29498;8	71142;5;234;49;
$GPXUP;281;08:20:56;0;50	29484;8	71152;5;234;49;
$GPXUP;281;08:20:57;0;50	2947;8	71165;5;235;61;
$GPXUP;281;08:20:58;0;50	29456;8	71178;5;237;59;
$GPXUP;281;08:20:59;0;50	29442;8	71192;5;237;61;
$GPXUP;281;08:21:00;0;50	2943;8	71207;5;238;58;
$GPXUP;281;08:21:01;0;50	29416;8	71216;5;238;61;
$GPXUP;281;08:21:02;0;50	29402;8	71218;5;237;56;
$GPXUP;281;08:21:03;0;50	29389;8	7121;5;236;55;
$GPXUP;281;08:21:04;0;50	2938;8	71197;5;235;45;
$GPXUP;281;08:21:05;0;50	29373;8	7118;5;236;45;
$GPXUP;281;08:21:06;0;50	2937;8	71162;5;237;44;
$GPXUP;281;08:21:07;0;50	29365;8	71148;5;238;44;
$GPXUP;281;08:21:08;0;50	29355;8	71139;5;240;42;
$GPXUP;281;08:21:09;0;50	29345;8	71129;5;240;46;
$GPXUP;281;08:21:10;0;50	29337;8	71114;5;241;45;
$GPXUP;281;08:21:11;0;50	2933;8	71102;5;242;44;
$GPXUP;281;08:21:12;0;50	29324;8	71086;5;244;45;
$GPXUP;281;08:21:13;0;50	29318;8	71072;5;245;45;
$GPXUP;281;08:21:14;0;50	29309;8	7106;5;246;43;
$GPXUP;281;08:21:15;0;50	29299;8	71054;5;246;44;
$GPXUP;281;08:21:16;0;50	29288;8	7105;5;245;48;
$GPXUP;281;08:21:17;0;50	29274;8	71049;5;243;51;
$GPXUP;281;08:21:18;0;50	29261;8	71055;5;240;56;
$GPXUP;281;08:21:19;0;50	29248;8	71068;5;240;61;
$GPXUP;281;08:21:20;0;50	29235;8	71086;5;239;64;
$GPXUP;281;08:21:21;0;50	29223;8	71102;5;238;64;
$GPXUP;281;08:21:22;0;50	2921;8	71119;5;237;64;
$GPXUP;281;08:21:23;0;50	29198;8	71135;5;236;66;
$GPXUP;281;08:21:24;0;50	29186;8	71154;5;236;66;
$GPXUP;281;08:21:25;0;50	29175;8	71175;5;236;65;
$GPXUP;281;08:21:26;0;50	29163;8	71191;5;235;65;
$GPXUP;281;08:21:27;0;50	29149;8	71206;5;235;66;
$GPXUP;281;08:21:28;0;50	29135;8	7122;5;233;68;
$GPXUP;281;08:21:29;0;50	29122;8	71234;5;233;65;
$GPXUP;281;08:21:30;0;50	29106;8	7124;5;234;62;
$GPXUP;281;08:21:31;0;50	2909;8	71243;5;235;61;
$GPXUP;281;08:21:32;0;50	29074;8	71249;5;233;64;
$GPXUP;281;08:21:33;0;50	29058;8	71255;5;231;64;
$GPXUP;281;08:21:34;0;50	29042;8	71258;5;230;64;
$GPXUP;281;08:21:35;0;50	29027;8	71254;5;230;59;
$GPXUP;281;08:21:36;0;50	29013;8	71246;5;231;57;
$GPXUP;281;08:21:37;0;50	29002;8	71237;5;231;55;
$GPXUP;281;08:21:38;0;50	2899;8	71226;5;233;51;
$GPXUP;281;08:21:39;0;50	28978;8	71218;5;234;49;
$GPXUP;281;08:21:40;0;50	28965;8	71217;5;235;55;
$GPXUP;281;08:21:41;0;50	2895;8	71216;5;236;54;
$GPXUP;281;08:21:42;0;50	28937;8	71206;5;234;55;
$GPXUP;281;08:21:43;0;50	28925;8	71194;5;234;57;
$GPXUP;281;08:21:44;0;50	28913;8	71182;5;232;54;
$GPXUP;281;08:21:45;0;50	289;8	71176;5;231;55;
$GPXUP;281;08:21:46;0;50	28886;8	71172;5;230;57;
$GPXUP;281;08:21:47;0;50	28871;8	71168;5;229;57;
$GPXUP;281;08:21:48;0;50	28857;8	71163;5;228;59;
$GPXUP;281;08:21:49;0;50	28842;8	71162;5;228;60;
$GPXUP;281;08:21:50;0;50	28827;8	7116;5;227;61;
$GPXUP;281;08:21:51;0;50	28814;8	71148;5;228;58;
$GPXUP;281;08:21:52;0;50	28803;8	71134;5;228;55;
$GPXUP;281;08:21:53;0;50	28794;8	71121;5;230;55;
$GPXUP;281;08:21:54;0;50	28783;8	71114;5;234;53;
$GPXUP;281;08:21:55;0;50	28769;8	71126;5;235;55;
$GPXUP;281;08:21:56;0;50	28758;8	71144;5;236;60;
$GPXUP;281;08:21:57;0;50	28747;8	7116;5;237;58;
$GPXUP;281;08:21:58;0;50	28735;8	71173;5;237;58;
$GPXUP;281;08:21:59;0;50	28722;8	71178;5;235;50;
$GPXUP;281;08:22:00;0;50	2871;8	71172;5;236;50;
$GPXUP;281;08:22:01;0;50	287;8	71157;5;236;41;
$GPXUP;281;08:22:02;0;50	28686;8	71148;5;239;48;
$GPXUP;281;08:22:03;0;50	28677;8	71146;5;241;47;
$GPXUP;281;08:22:04;0;50	28665;8	71147;5;243;48;
$GPXUP;281;08:22:05;0;50	28654;8	71153;5;244;51;
$GPXUP;281;08:22:06;0;50	28642;8	71163;5;246;53;
$GPXUP;281;08:22:07;0;50	2863;8	71178;5;248;56;
$GPXUP;281;08:22:08;0;50	2862;8	71196;5;248;60;
$GPXUP;281;08:22:09;0;50	28612;8	71217;5;250;63;
$GPXUP;281;08:22:10;0;50	28605;8	71238;5;249;63;
$GPXUP;281;08:22:11;0;50	28596;8	7126;5;248;64;
$GPXUP;281;08:22:12;0;50	28584;8	71276;5;246;61;
$GPXUP;281;08:22:13;0;50	28573;8	7129;5;244;63;
$GPXUP;281;08:22:14;0;50	28559;8	71304;5;243;66;
$GPXUP;281;08:22:15;0;50	28547;8	71322;5;242;64;
$GPXUP;281;08:22:16;0;50	28534;8	71338;5;239;68;
$GPXUP;281;08:22:17;0;50	28518;8	71348;5;237;65;
$GPXUP;281;08:22:18;0;50	28502;8	71359;5;236;64;
$GPXUP;281;08:22:19;0;50	28488;8	71369;5;235;65;
$GPXUP;281;08:22:20;0;50	28474;8	71381;5;235;61;
$GPXUP;281;08:22:21;0;50	2846;8	7139;5;235;64;
$GPXUP;281;08:22:22;0;50	28446;8	71404;5;234;66;
$GPXUP;281;08:22:23;0;50	28438;8	7143;5;234;80;
$GPXUP;281;08:22:24;0;50	28437;8	71449;5;238;60;
$GPXUP;281;08:22:25;0;50	28426;8	71469;5;243;57;
$GPXUP;281;08:22:26;0;50	28416;8	71484;5;246;51;
$GPXUP;281;08:22:27;0;50	28404;8	71496;5;243;60;
$GPXUP;281;08:22:28;0;50	28394;8	71519;5;239;69;
$GPXUP;281;08:22:29;0;50	28388;8	71546;5;239;73;
$GPXUP;281;08:22:30;0;50	28383;8	71574;5;241;70;
$GPXUP;281;08:22:31;0;50	28378;8	71598;5;243;64;
$GPXUP;281;08:22:32;0;50	28371;8	71618;5;243;61;
$GPXUP;281;08:22:33;0;50	28361;8	71634;5;243;56;
$GPXUP;281;08:22:34;0;50	2835;8	71647;5;242;54;
$GPXUP;281;08:22:35;0;50	28338;8	71653;5;240;52;
$GPXUP;281;08:22:36;0;50	28324;8	71658;5;238;52;
$GPXUP;281;08:22:37;0;50	28312;8	71657;5;239;49;
$GPXUP;281;08:22:38;0;50	28302;8	71648;5;239;48;
$GPXUP;281;08:22:39;0;50	28293;8	71636;5;241;49;
$GPXUP;281;08:22:40;0;50	28283;8	71628;5;244;44;
$GPXUP;281;08:22:41;0;50	2827;8	71627;5;246;43;
$GPXUP;281;08:22:42;0;50	28259;8	71631;5;246;48;
$GPXUP;281;08:22:43;0;50	28249;8	71647;5;246;53;
$GPXUP;281;08:22:44;0;50	28241;8	71667;5;247;59;
$GPXUP;281;08:22:45;0;50	28234;8	71687;5;247;60;
$GPXUP;281;08:22:46;0;50	28225;8	71707;5;246;62;
$GPXUP;281;08:22:47;0;50	28215;8	71725;5;243;61;
$GPXUP;281;08:22:48;0;50	28204;8	71744;5;238;73;
$GPXUP;281;08:22:49;0;50	28192;8	71765;5;232;75;
$GPXUP;281;08:22:50;0;50	28181;8	71785;5;230;68;
$GPXUP;281;08:22:51;0;50	28169;8	71804;5;231;66;
$GPXUP;281;08:22:52;0;50	28158;8	71822;5;231;65;
$GPXUP;281;08:22:53;0;50	28144;8	71833;5;230;64;
$GPXUP;281;08:22:54;0;50	28129;8	71843;5;224;64;
$GPXUP;281;08:22:55;0;50	28114;8	71845;5;220;54;
$GPXUP;281;08:22:56;0;50	28099;8	71826;5;219;57;
$GPXUP;281;08:22:57;0;50	28088;8	71822;5;217;50;
$GPXUP;281;08:22:58;0;50	2808;8	71809;5;219;51;
$GPXUP;281;08:22:59;0;50	28077;8	71789;5;222;50;
$GPXUP;281;08:23:00;0;50	28076;8	71773;5;226;45;
$GPXUP;281;08:23:01;0;50	28074;8	71756;5;230;45;
$GPXUP;281;08:23:02;0;50	28072;8	71739;5;231;49;
$GPXUP;281;08:23:03;0;50	28065;8	71726;5;225;49;
$GPXUP;281;08:23:04;0;50	28053;8	7172;5;222;37;
$GPXUP;281;08:23:05;0;50	28035;8	71721;5;221;56;
$GPXUP;281;08:23:06;0;50	2802;8	71724;5;220;55;
$GPXUP;281;08:23:07;0;50	28007;8	7172;5;220;53;
$GPXUP;281;08:23:08;0;50	27997;8	71708;5;221;53;
$GPXUP;281;08:23:09;0;50	27988;8	71691;5;221;51;
$GPXUP;281;08:23:10;0;50	27981;8	71675;5;224;51;
$GPXUP;281;08:23:11;0;50	27974;8	7166;5;227;46;
$GPXUP;281;08:23:12;0;50	27967;8	71648;5;228;48;
$GPXUP;281;08:23:13;0;50	27956;8	7164;5;226;49;
$GPXUP;281;08:23:14;0;50	27943;8	71635;5;225;52;
$GPXUP;281;08:23:15;0;50	27931;8	71626;5;225;48;
$GPXUP;281;08:23:16;0;50	27922;8	71611;5;227;48;
$GPXUP;281;08:23:17;0;50	27918;8	71594;5;229;48;
$GPXUP;281;08:23:18;0;50	27912;8	71578;5;231;47;
$GPXUP;281;08:23:19;0;50	27905;8	71563;5;232;46;
$GPXUP;281;08:23:20;0;50	27901;8	71546;5;234;50;
$GPXUP;281;08:23:21;0;50	27901;8	71525;5;234;50;
$GPXUP;281;08:23:22;0;50	27901;8	71505;5;235;50;
$GPXUP;281;08:23:23;0;50	27902;8	71486;5;237;54;
$GPXUP;281;08:23:24;0;50	27903;8	71463;5;237;55;
$GPXUP;281;08:23:25;0;50	27901;8	71442;5;234;58;
$GPXUP;281;08:23:26;0;50	27895;8	71421;5;231;58;
$GPXUP;281;08:23:27;0;50	27887;8	71404;5;231;51;
$GPXUP;281;08:23:28;0;50	27879;8	7139;5;232;48;
$GPXUP;281;08:23:29;0;50	27871;8	71375;5;234;46;
$GPXUP;281;08:23:30;0;50	27865;8	7136;5;234;43;
$GPXUP;281;08:23:31;0;50	2786;8	71344;5;237;47;
$GPXUP;281;08:23:32;0;50	27857;8	71321;5;238;52;
$GPXUP;281;08:23:33;0;50	27856;8	71302;5;239;48;
$GPXUP;281;08:23:34;0;50	27848;8	71289;5;241;45;
$GPXUP;281;08:23:35;0;50	27838;8	71279;5;240;48;
$GPXUP;281;08:23:36;0;50	27829;8	71266;5;238;50;
$GPXUP;281;08:23:37;0;50	27818;8	71254;5;237;50;
$GPXUP;281;08:23:38;0;50	27809;8	71238;5;237;54;
$GPXUP;281;08:23:39;0;50	27798;8	71225;5;238;53;
$GPXUP;281;08:23:40;0;50	27785;8	71221;5;238;52;
$GPXUP;281;08:23:41;0;50	27772;8	71221;5;239;57;
$GPXUP;281;08:23:42;0;50	27756;8	71226;5;239;60;
$GPXUP;281;08:23:43;0;50	27741;8	71224;5;240;56;
$GPXUP;281;08:23:44;0;50	27728;8	71218;5;238;54;
$GPXUP;281;08:23:45;0;50	27715;8	71208;5;238;55;
$GPXUP;281;08:23:46;0;50	27703;8	71195;5;238;56;
$GPXUP;281;08:23:47;0;50	27695;8	71178;5;236;55;
$GPXUP;281;08:23:48;0;50	27688;8	71159;5;238;55;
$GPXUP;281;08:23:49;0;50	27681;8	71141;5;240;53;
$GPXUP;281;08:23:50;0;50	27674;8	71125;5;242;48;
$GPXUP;281;08:23:51;0;50	27664;8	71115;5;241;48;
$GPXUP;281;08:23:52;0;50	27652;8	71109;5;239;53;
$GPXUP;281;08:23:53;0;50	27639;8	71104;5;238;54;
$GPXUP;281;08:23:54;0;50	27624;8	71105;5;238;58;
$GPXUP;281;08:23:55;0;50	27609;8	7111;5;237;61;
$GPXUP;281;08:23:56;0;50	27594;8	71112;5;237;59;
$GPXUP;281;08:23:57;0;50	27582;8	71102;5;236;57;
$GPXUP;281;08:23:58;0;50	27571;8	71086;5;237;59;
$GPXUP;281;08:23:59;0;50	27559;8	71069;5;236;59;
$GPXUP;281;08:24:00;0;50	27547;8	71056;5;235;59;
$GPXUP;281;08:24:01;0;50	27533;8	71045;5;233;61;
$GPXUP;281;08:24:02;0;50	27518;8	71041;5;231;61;
$GPXUP;281;08:24:03;0;50	27503;8	71044;5;229;65;
$GPXUP;281;08:24:04;0;50	27485;8	71051;5;228;66;
$GPXUP;281;08:24:05;0;50	27468;8	71058;5;229;64;
$GPXUP;281;08:24:06;0;50	27452;8	71063;5;229;62;
$GPXUP;281;08:24:07;0;50	27437;8	71065;5;230;62;
$GPXUP;281;08:24:08;0;50	27422;8	71068;5;227;62;
$GPXUP;281;08:24:09;0;50	27406;8	71077;5;225;60;
$GPXUP;281;08:24:10;0;50	27392;8	71095;5;225;64;
$GPXUP;281;08:24:11;0;50	27381;8	71108;5;224;57;
$GPXUP;281;08:24:12;0;50	27368;8	71109;5;225;53;
$GPXUP;281;08:24:13;0;50	27355;8	71106;5;223;52;
$GPXUP;281;08:24:14;0;50	27343;8	71095;5;223;51;
$GPXUP;281;08:24:15;0;50	27332;8	71082;5;221;56;
$GPXUP;281;08:24:16;0;50	27323;8	71065;5;219;58;
$GPXUP;281;08:24:17;0;50	27313;8	71048;5;218;56;
$GPXUP;281;08:24:18;0;50	27305;8	71031;5;218;51;
$GPXUP;281;08:24:19;0;50	27296;8	71018;5;217;51;
$GPXUP;281;08:24:20;0;50	27284;8	71008;5;218;47;
$GPXUP;281;08:24:21;0;50	27275;8	70999;5;220;45;
$GPXUP;281;08:24:22;0;50	27266;8	70992;5;220;44;
$GPXUP;281;08:24:23;0;50	27256;8	70983;5;220;45;
$GPXUP;281;08:24:24;0;50	27247;8	70972;5;219;48;
$GPXUP;281;08:24:25;0;50	27238;8	7096;5;218;47;
$GPXUP;281;08:24:26;0;50	27229;8	70948;5;218;48;
$GPXUP;281;08:24:27;0;50	2722;8	70936;5;217;51;
$GPXUP;281;08:24:28;0;50	27213;8	7092;5;215;50;
$GPXUP;281;08:24:29;0;50	27204;8	70907;5;215;48;
$GPXUP;281;08:24:30;0;50	27191;8	70901;5;216;48;
$GPXUP;281;08:24:31;0;50	27179;8	70896;5;216;48;
$GPXUP;281;08:24:32;0;50	27168;8	70892;5;216;48;
$GPXUP;281;08:24:33;0;50	27154;8	70895;5;218;52;
$GPXUP;281;08:24:34;0;50	2714;8	70898;5;219;49;
$GPXUP;281;08:24:35;0;50	27128;8	70897;5;219;49;
$GPXUP;281;08:24:36;0;50	27116;8	70892;5;220;47;
$GPXUP;281;08:24:37;0;50	27108;8	7088;5;221;47;
$GPXUP;281;08:24:38;0;50	271;8	70866;5;222;46;
$GPXUP;281;08:24:39;0;50	27092;8	70853;5;222;45;
$GPXUP;281;08:24:40;0;50	27084;8	70843;5;225;46;
$GPXUP;281;08:24:41;0;50	27074;8	70832;5;225;49;
$GPXUP;281;08:24:42;0;50	27064;8	70818;5;223;53;
$GPXUP;281;08:24:43;0;50	27053;8	70808;5;221;50;
$GPXUP;281;08:24:44;0;50	2704;8	708;5;220;52;
$GPXUP;281;08:24:45;0;50	27028;8	70793;5;221;53;
$GPXUP;281;08:24:46;0;50	27015;8	70787;5;221;54;
$GPXUP;281;08:24:47;0;50	27003;8	7077;5;221;54;
$GPXUP;281;08:24:48;0;50	26995;8	70755;5;221;52;
$GPXUP;281;08:24:49;0;50	26986;8	70739;5;223;51;
$GPXUP;281;08:24:50;0;50	26978;8	70723;5;223;52;
$GPXUP;281;08:24:51;0;50	26968;8	70708;5;222;53;
$GPXUP;281;08:24:52;0;50	26958;8	70697;5;221;53;
$GPXUP;281;08:24:53;0;50	26944;8	70697;5;220;53;
$GPXUP;281;08:24:54;0;50	2693;8	70698;5;223;51;
$GPXUP;281;08:24:55;0;50	26917;8	70693;5;224;47;
$GPXUP;281;08:24:56;0;50	26907;8	70683;5;224;53;
$GPXUP;281;08:24:57;0;50	26898;8	70664;5;225;58;
$GPXUP;281;08:24:58;0;50	26893;8	70642;5;223;58;
$GPXUP;281;08:24:59;0;50	26887;8	70621;5;222;51;
$GPXUP;281;08:25:00;0;50	26879;8	70607;5;223;55;
$GPXUP;281;08:25:01;0;50	26867;8	70596;5;224;50;
$GPXUP;281;08:25:02;0;50	26855;8	70588;5;223;52;
$GPXUP;281;08:25:03;0;50	26842;8	70586;5;223;52;
$GPXUP;281;08:25:04;0;50	26829;8	7058;5;225;54;
$GPXUP;281;08:25:05;0;50	26816;8	70574;5;224;60;
$GPXUP;281;08:25:06;0;50	26801;8	70575;5;226;57;
$GPXUP;281;08:25:07;0;50	26786;8	70574;5;227;54;
$GPXUP;281;08:25:08;0;50	26774;8	7056;5;228;53;
$GPXUP;281;08:25:09;0;50	26764;8	70547;5;228;51;
$GPXUP;281;08:25:10;0;50	26752;8	70536;5;228;52;
$GPXUP;281;08:25:11;0;50	2674;8	70531;5;226;56;
$GPXUP;281;08:25:12;0;50	26725;8	70526;5;220;68;
$GPXUP;281;08:25:13;0;50	26712;8	70515;5;213;62;
$GPXUP;281;08:25:14;0;50	26703;8	705;5;210;51;
$GPXUP;281;08:25:15;0;50	26695;8	70487;5;211;49;
$GPXUP;281;08:25:16;0;50	2669;8	70473;5;212;50;
$GPXUP;281;08:25:17;0;50	26679;8	70461;5;212;53;
$GPXUP;281;08:25:18;0;50	26667;8	7045;5;210;59;
$GPXUP;281;08:25:19;0;50	26654;8	70441;5;208;59;
$GPXUP;281;08:25:20;0;50	26641;8	70426;5;207;60;
$GPXUP;281;08:25:21;0;50	2663;8	7041;5;209;54;
$GPXUP;281;08:25:22;0;50	26619;8	70402;5;211;57;
$GPXUP;281;08:25:23;0;50	26603;8	70403;5;213;55;
$GPXUP;281;08:25:24;0;50	26591;8	70409;5;212;57;
$GPXUP;281;08:25:25;0;50	26577;8	70418;5;211;57;
$GPXUP;281;08:25:26;0;50	26563;8	70423;5;210;55;
$GPXUP;281;08:25:27;0;50	26548;8	70413;5;208;70;
$GPXUP;281;08:25:28;0;50	26531;8	70402;5;205;62;
$GPXUP;281;08:25:29;0;50	26515;8	70405;5;202;61;
$GPXUP;281;08:25:30;0;50	26504;8	7041;5;204;66;
$GPXUP;281;08:25:31;0;50	26485;8	70406;5;205;56;
$GPXUP;281;08:25:32;0;50	26471;8	70405;5;207;52;
$GPXUP;281;08:25:33;0;50	26459;8	70405;5;210;55;
$GPXUP;281;08:25:34;0;50	26445;8	70411;5;211;52;
$GPXUP;281;08:25:35;0;50	26432;8	70417;5;211;54;
$GPXUP;281;08:25:36;0;50	26418;8	70414;5;211;52;
$GPXUP;281;08:25:37;0;50	26406;8	70408;5;209;54;
$GPXUP;281;08:25:38;0;50	26393;8	70402;5;208;56;
$GPXUP;281;08:25:39;0;50	2638;8	70397;5;207;47;
$GPXUP;281;08:25:40;0;50	26369;8	70392;5;207;50;
$GPXUP;281;08:25:41;0;50	26357;8	70386;5;210;45;
$GPXUP;281;08:25:42;0;50	26347;8	70377;5;213;45;
$GPXUP;281;08:25:43;0;50	2634;8	70364;5;213;40;
$GPXUP;281;08:25:44;0;50	26333;8	70357;5;215;30;
$GPXUP;281;08:25:45;0;50	26325;8	70361;5;216;24;
$GPXUP;281;08:25:46;0;50	26315;8	70375;5;216;54;
$GPXUP;281;08:25:47;0;50	26303;8	70387;5;217;54;
$GPXUP;281;08:25:48;0;50	26291;8	70404;5;215;61;
$GPXUP;281;08:25:49;0;50	26279;8	7042;5;214;61;
$GPXUP;281;08:25:50;0;50	26267;8	70436;5;214;59;
$GPXUP;281;08:25:51;0;50	26255;8	70448;5;213;62;
$GPXUP;281;08:25:52;0;50	26243;8	70466;5;213;65;
$GPXUP;281;08:25:53;0;50	26232;8	70485;5;213;65;
$GPXUP;281;08:25:54;0;50	2622;8	70505;5;209;74;
$GPXUP;281;08:25:55;0;50	26208;8	70527;5;207;71;
$GPXUP;281;08:25:56;0;50	26194;8	70538;5;204;63;
$GPXUP;281;08:25:57;0;50	26178;8	70543;5;206;64;
$GPXUP;281;08:25:58;0;50	26162;8	70551;5;208;63;
$GPXUP;281;08:25:59;0;50	26147;8	7056;5;209;55;
$GPXUP;281;08:26:00;0;50	26135;8	70557;5;208;56;
$GPXUP;281;08:26:01;0;50	26121;8	70549;5;206;57;
$GPXUP;281;08:26:02;0;50	26107;8	70541;5;206;54;
$GPXUP;281;08:26:03;0;50	26096;8	7053;5;207;54;
$GPXUP;281;08:26:04;0;50	26084;8	7052;5;209;57;
$GPXUP;281;08:26:05;0;50	26074;8	70505;5;211;52;
$GPXUP;281;08:26:06;0;50	26068;8	70488;5;214;51;
$GPXUP;281;08:26:07;0;50	26061;8	70473;5;217;51;
$GPXUP;281;08:26:08;0;50	26051;8	70467;5;220;45;
$GPXUP;281;08:26:09;0;50	2604;8	70464;5;221;43;
$GPXUP;281;08:26:10;0;50	26028;8	70465;5;222;45;
$GPXUP;281;08:26:11;0;50	26016;8	7047;5;221;51;
$GPXUP;281;08:26:12;0;50	26004;8	70479;5;222;48;
$GPXUP;281;08:26:13;0;50	25993;8	70484;5;222;44;
$GPXUP;281;08:26:14;0;50	25981;8	70479;5;221;47;
$GPXUP;281;08:26:15;0;50	25971;8	70471;5;222;44;
$GPXUP;281;08:26:16;0;50	25963;8	70457;5;220;45;
$GPXUP;281;08:26:17;0;50	25961;8	70436;5;217;53;
$GPXUP;281;08:26:18;0;50	2596;8	70416;5;216;51;
$GPXUP;281;08:26:19;0;50	25952;8	70401;5;214;50;
$GPXUP;281;08:26:20;0;50	25944;8	70384;5;211;56;
$GPXUP;281;08:26:21;0;50	25939;8	70362;5;209;55;
$GPXUP;281;08:26:22;0;50	25932;8	70342;5;210;56;
$GPXUP;281;08:26:23;0;50	25927;8	70323;5;212;54;
$GPXUP;281;08:26:24;0;50	25916;8	70308;5;212;51;
$GPXUP;281;08:26:25;0;50	25906;8	70296;5;212;49;
$GPXUP;281;08:26:26;0;50	25895;8	7029;5;212;47;
$GPXUP;281;08:26:27;0;50	25883;8	70285;5;213;37;
$GPXUP;281;08:26:28;0;50	25871;8	70288;5;213;46;
$GPXUP;281;08:26:29;0;50	25861;8	70305;5;213;56;
$GPXUP;281;08:26:30;0;50	25851;8	70326;5;212;64;
$GPXUP;281;08:26:31;0;50	25842;8	70348;5;210;67;
$GPXUP;281;08:26:32;0;50	25831;8	70368;5;207;66;
$GPXUP;281;08:26:33;0;50	2582;8	70389;5;205;72;
$GPXUP;281;08:26:34;0;50	25809;8	70413;5;204;70;
$GPXUP;281;08:26:35;0;50	25798;8	70434;5;203;72;
$GPXUP;281;08:26:36;0;50	25788;8	70459;5;203;78;
$GPXUP;281;08:26:37;0;50	25784;8	70492;5;203;76;
$GPXUP;281;08:26:38;0;50	25779;8	7052;5;201;79;
$GPXUP;281;08:26:39;0;50	2577;8	70546;5;197;77;
$GPXUP;281;08:26:40;0;50	25761;8	70574;5;197;82;
$GPXUP;281;08:26:41;0;50	25754;8	70602;5;196;78;
$GPXUP;281;08:26:42;0;50	25741;8	70624;5;196;71;
$GPXUP;281;08:26:43;0;50	25729;8	70643;5;197;68;
$GPXUP;281;08:26:44;0;50	25718;8	70664;5;199;69;
$GPXUP;281;08:26:45;0;50	25707;8	70683;5;200;59;
$GPXUP;281;08:26:46;0;50	25697;8	70696;5;200;58;
$GPXUP;281;08:26:47;0;50	25686;8	70711;5;201;61;
$GPXUP;281;08:26:48;0;50	25676;8	70728;5;202;58;
$GPXUP;281;08:26:49;0;50	25664;8	70734;5;202;46;
$GPXUP;281;08:26:50;0;50	25654;8	70735;5;204;42;
$GPXUP;281;08:26:51;0;50	25644;8	70733;5;205;43;
$GPXUP;281;08:26:52;0;50	25633;8	70739;5;206;49;
$GPXUP;281;08:26:53;0;50	25621;8	70754;5;208;56;
$GPXUP;281;08:26:54;0;50	25611;8	7077;5;206;58;
$GPXUP;281;08:26:55;0;50	256;8	70783;5;206;52;
$GPXUP;281;08:26:56;0;50	25587;8	70792;5;207;49;
$GPXUP;281;08:26:57;0;50	25576;8	70797;5;205;51;
$GPXUP;281;08:26:58;0;50	25564;8	70809;5;204;61;
$GPXUP;281;08:26:59;0;50	25552;8	70827;5;203;66;
$GPXUP;281;08:27:00;0;50	25541;8	70846;5;203;65;
$GPXUP;281;08:27:01;0;50	25531;8	70868;5;205;67;
$GPXUP;281;08:27:02;0;50	25525;8	70892;5;206;66;
$GPXUP;281;08:27:03;0;50	25516;8	70911;5;204;61;
$GPXUP;281;08:27:04;0;50	25504;8	70923;5;201;57;
$GPXUP;281;08:27:05;0;50	25491;8	70934;5;201;59;
$GPXUP;281;08:27:06;0;50	25479;8	7095;5;201;59;
$GPXUP;281;08:27:07;0;50	25468;8	70969;5;202;63;
$GPXUP;281;08:27:08;0;50	25458;8	7099;5;202;67;
$GPXUP;281;08:27:09;0;50	25448;8	71008;5;202;58;
$GPXUP;281;08:27:10;0;50	25436;8	71017;5;200;54;
$GPXUP;281;08:27:11;0;50	25422;8	7102;5;200;51;
$GPXUP;281;08:27:12;0;50	2541;8	71027;5;201;48;
$GPXUP;281;08:27:13;0;50	25399;8	71027;5;202;44;
$GPXUP;281;08:27:14;0;50	25388;8	71028;5;204;39;
$GPXUP;281;08:27:15;0;50	25378;8	71033;5;205;43;
$GPXUP;281;08:27:16;0;50	25368;8	71045;5;207;51;
$GPXUP;281;08:27:17;0;50	25358;8	71062;5;205;56;
$GPXUP;281;08:27:18;0;50	25348;8	71078;5;204;61;
$GPXUP;281;08:27:19;0;50	25336;8	71096;5;204;60;
$GPXUP;281;08:27:20;0;50	25323;8	71111;5;204;61;
$GPXUP;281;08:27:21;0;50	25311;8	71124;5;204;60;
$GPXUP;281;08:27:22;0;50	25299;8	71136;5;204;60;
$GPXUP;281;08:27:23;0;50	25286;8	7115;5;204;59;
$GPXUP;281;08:27:24;0;50	25275;8	71164;5;205;61;
$GPXUP;281;08:27:25;0;50	25263;8	71179;5;206;60;
$GPXUP;281;08:27:26;0;50	25252;8	71194;5;206;60;
$GPXUP;281;08:27:27;0;50	25239;8	71206;5;207;60;
$GPXUP;281;08:27:28;0;50	25226;8	71218;5;206;62;
$GPXUP;281;08:27:29;0;50	25213;8	71232;5;205;65;
$GPXUP;281;08:27:30;0;50	25199;8	71248;5;204;64;
$GPXUP;281;08:27:31;0;50	25185;8	7126;5;203;65;
$GPXUP;281;08:27:32;0;50	25171;8	7127;5;203;56;
$GPXUP;281;08:27:33;0;50	25158;8	71273;5;206;49;
$GPXUP;281;08:27:34;0;50	25148;8	7127;5;209;44;
$GPXUP;281;08:27:35;0;50	25139;8	71263;5;211;40;
$GPXUP;281;08:27:36;0;50	25129;8	7126;5;213;43;
$GPXUP;281;08:27:37;0;50	25117;8	71263;5;214;45;
$GPXUP;281;08:27:38;0;50	25106;8	71267;5;214;45;
$GPXUP;281;08:27:39;0;50	25095;8	71269;5;215;43;
$GPXUP;281;08:27:40;0;50	25086;8	71264;5;214;41;
$GPXUP;281;08:27:41;0;50	25077;8	71258;5;214;42;
$GPXUP;281;08:27:42;0;50	25066;8	71255;5;215;43;
$GPXUP;281;08:27:43;0;50	25053;8	71258;5;214;49;
$GPXUP;281;08:27:44;0;50	25041;8	71262;5;214;51;
$GPXUP;281;08:27:45;0;50	25028;8	7126;5;214;52;
$GPXUP;281;08:27:46;0;50	25014;8	71256;5;213;54;
$GPXUP;281;08:27:47;0;50	25;8	71255;5;213;51;
$GPXUP;281;08:27:48;0;50	24988;8	71252;5;213;51;
$GPXUP;281;08:27:49;0;50	24975;8	71247;5;212;54;
$GPXUP;281;08:27:50;0;50	24961;8	71252;5;212;56;
$GPXUP;281;08:27:51;0;50	24946;8	71263;5;212;62;
$GPXUP;281;08:27:52;0;50	24932;8	71276;5;211;67;
$GPXUP;281;08:27:53;0;50	24919;8	71297;5;211;70;
$GPXUP;281;08:27:54;0;50	24906;8	71314;5;211;66;
$GPXUP;281;08:27:55;0;50	24893;8	71326;5;209;67;
$GPXUP;281;08:27:56;0;50	24876;8	71338;5;206;68;
$GPXUP;281;08:27:57;0;50	2486;8	71354;5;204;74;
$GPXUP;281;08:27:58;0;50	24848;8	7137;5;200;68;
$GPXUP;281;08:27:59;0;50	24833;8	71385;5;199;73;
$GPXUP;281;08:28:00;0;50	2482;8	71404;5;197;70;
$GPXUP;281;08:28:01;0;50	24805;8	7142;5;195;71;
$GPXUP;281;08:28:02;0;50	24791;8	71425;5;191;58;
$GPXUP;281;08:28:03;0;50	24774;8	71422;5;190;66;
$GPXUP;281;08:28:04;0;50	2476;8	71435;5;191;62;
$GPXUP;281;08:28:05;0;50	24746;8	71444;5;191;58;
$GPXUP;281;08:28:06;0;50	24731;8	71442;5;190;58;
$GPXUP;281;08:28:07;0;50	24716;8	71445;5;191;57;
$GPXUP;281;08:28:08;0;50	24701;8	71452;5;191;56;
$GPXUP;281;08:28:09;0;50	24687;8	71458;5;191;60;
$GPXUP;281;08:28:10;0;50	24672;8	7146;5;192;62;
$GPXUP;281;08:28:11;0;50	24657;8	71462;5;192;57;
$GPXUP;281;08:28:12;0;50	24645;8	7145;5;193;56;
$GPXUP;281;08:28:13;0;50	2463;8	71446;5;193;59;
$GPXUP;281;08:28:14;0;50	24616;8	71445;5;193;57;
$GPXUP;281;08:28:15;0;50	24601;8	71442;5;190;59;
$GPXUP;281;08:28:16;0;50	24586;8	71443;5;187;67;
$GPXUP;281;08:28:17;0;50	2457;8	71442;5;185;60;
$GPXUP;281;08:28:18;0;50	24557;8	71432;5;186;56;
$GPXUP;281;08:28:19;0;50	24544;8	71421;5;188;56;
$GPXUP;281;08:28:20;0;50	24532;8	71414;5;187;56;
$GPXUP;281;08:28:21;0;50	24516;8	71419;5;186;60;
$GPXUP;281;08:28:22;0;50	24502;8	71426;5;186;59;
$GPXUP;281;08:28:23;0;50	24489;8	71424;5;185;60;
$GPXUP;281;08:28:24;0;50	24475;8	71413;5;185;61;
$GPXUP;281;08:28:25;0;50	2446;8	71405;5;185;58;
$GPXUP;281;08:28:26;0;50	24447;8	714;5;184;54;
$GPXUP;281;08:28:27;0;50	24435;8	7139;5;185;50;
$GPXUP;281;08:28:28;0;50	24426;8	71377;5;186;51;
$GPXUP;281;08:28:29;0;50	24417;8	7137;5;183;44;
$GPXUP;281;08:28:30;0;50	24429;8	71381;5;180;86;
$GPXUP;281;08:28:31;0;50	24401;8	71364;5;174;82;
$GPXUP;281;08:28:32;0;50	24388;8	71345;5;169;71;
$GPXUP;281;08:28:33;0;50	24378;8	7134;5;170;56;
$GPXUP;281;08:28:34;0;50	2436;8	71334;5;173;52;
$GPXUP;281;08:28:35;0;50	24345;8	71329;5;176;50;
$GPXUP;281;08:28:36;0;50	24333;8	71325;5;178;50;
$GPXUP;281;08:28:37;0;50	2432;8	71324;5;180;50;
$GPXUP;281;08:28:38;0;50	24306;8	71324;5;181;47;
$GPXUP;281;08:28:39;0;50	24294;8	71328;5;182;47;
$GPXUP;281;08:28:40;0;50	24282;8	7133;5;185;45;
$GPXUP;281;08:28:41;0;50	24272;8	71336;5;187;45;
$GPXUP;281;08:28:42;0;50	24262;8	71344;5;187;42;
$GPXUP;281;08:28:43;0;50	2425;8	71348;5;186;43;
$GPXUP;281;08:28:44;0;50	24242;8	71342;5;183;43;
$GPXUP;281;08:28:45;0;50	24234;8	71325;5;183;41;
$GPXUP;281;08:28:46;0;50	2423;8	71309;5;183;48;
$GPXUP;281;08:28:47;0;50	24222;8	71292;5;184;47;
$GPXUP;281;08:28:48;0;50	24219;8	71276;5;187;45;
$GPXUP;281;08:28:49;0;50	24211;8	71266;5;189;42;
$GPXUP;281;08:28:50;0;50	24201;8	7126;5;190;39;
$GPXUP;281;08:28:51;0;50	24192;8	71254;5;189;40;
$GPXUP;281;08:28:52;0;50	24181;8	71249;5;189;39;
$GPXUP;281;08:28:53;0;50	24172;8	71246;5;190;33;
$GPXUP;281;08:28:54;0;50	24164;8	7124;5;189;38;
$GPXUP;281;08:28:55;0;50	24156;8	71232;5;191;37;
$GPXUP;281;08:28:56;0;50	24147;8	71227;5;192;40;
$GPXUP;281;08:28:57;0;50	24136;8	71228;5;195;38;
$GPXUP;281;08:28:58;0;50	24127;8	71238;5;197;43;
$GPXUP;281;08:28:59;0;50	2412;8	7125;5;198;51;
$GPXUP;281;08:29:00;0;50	2411;8	7126;5;198;45;
$GPXUP;281;08:29:01;0;50	24099;8	71268;5;198;52;
$GPXUP;281;08:29:02;0;50	24089;8	71284;5;198;57;
$GPXUP;281;08:29:03;0;50	24082;8	71304;5;198;55;
$GPXUP;281;08:29:04;0;50	24073;8	71317;5;201;50;
$GPXUP;281;08:29:05;0;50	24061;8	71324;5;201;46;
$GPXUP;281;08:29:06;0;50	24049;8	7133;5;200;50;
$GPXUP;281;08:29:07;0;50	24038;8	71336;5;200;46;
$GPXUP;281;08:29:08;0;50	24027;8	7133;5;200;41;
$GPXUP;281;08:29:09;0;50	24018;8	71316;5;200;40;
$GPXUP;281;08:29:10;0;50	24012;8	71307;5;202;40;
$GPXUP;281;08:29:11;0;50	24006;8	71296;5;203;36;
$GPXUP;281;08:29:12;0;50	24001;8	71285;5;206;36;
$GPXUP;281;08:29:13;0;50	23995;8	71275;5;206;33;
$GPXUP;281;08:29:14;0;50	23985;8	71275;5;205;43;
$GPXUP;281;08:29:15;0;50	23973;8	71283;5;204;48;
$GPXUP;281;08:29:16;0;50	23961;8	71295;5;205;53;
$GPXUP;281;08:29:17;0;50	23952;8	71309;5;204;50;
$GPXUP;281;08:29:18;0;50	23942;8	71311;5;205;45;
$GPXUP;281;08:29:19;0;50	23932;8	71302;5;205;37;
$GPXUP;281;08:29:20;0;50	23926;8	7129;5;206;37;
$GPXUP;281;08:29:21;0;50	2392;8	71281;5;208;36;
$GPXUP;281;08:29:22;0;50	23911;8	71275;5;208;39;
$GPXUP;281;08:29:23;0;50	239;8	71273;5;209;41;
$GPXUP;281;08:29:24;0;50	23888;8	71278;5;209;45;
$GPXUP;281;08:29:25;0;50	23878;8	71287;5;210;44;
$GPXUP;281;08:29:26;0;50	23867;8	71294;5;211;43;
$GPXUP;281;08:29:27;0;50	23857;8	713;5;210;45;
$GPXUP;281;08:29:28;0;50	23846;8	71307;5;210;46;
$GPXUP;281;08:29:29;0;50	23836;8	71311;5;209;39;
$GPXUP;281;08:29:30;0;50	23825;8	71306;5;208;38;
$GPXUP;281;08:29:31;0;50	23818;8	71299;5;210;35;
$GPXUP;281;08:29:32;0;50	23812;8	71292;5;213;30;
$GPXUP;281;08:29:33;0;50	23808;8	71281;5;215;36;
$GPXUP;281;08:29:34;0;50	23802;8	71272;5;216;35;
$GPXUP;281;08:29:35;0;50	23793;8	71268;5;215;34;
$GPXUP;281;08:29:36;0;50	23784;8	71275;5;214;38;
$GPXUP;281;08:29:37;0;50	2377;8	71291;5;214;51;
$GPXUP;281;08:29:38;0;50	2376;8	713;5;216;46;
$GPXUP;281;08:29:39;0;50	23749;8	71297;5;215;37;
$GPXUP;281;08:29:40;0;50	23742;8	7129;5;217;37;
$GPXUP;281;08:29:41;0;50	23734;8	71281;5;218;35;
$GPXUP;281;08:29:42;0;50	23725;8	71278;5;219;37;
$GPXUP;281;08:29:43;0;50	23714;8	7128;5;220;41;
$GPXUP;281;08:29:44;0;50	23704;8	71282;5;221;40;
$GPXUP;281;08:29:45;0;50	23694;8	7128;5;222;38;
$GPXUP;281;08:29:46;0;50	23686;8	71274;5;225;38;
$GPXUP;281;08:29:47;0;50	23678;8	71267;5;226;34;
$GPXUP;281;08:29:48;0;50	2367;8	71264;5;228;36;
$GPXUP;281;08:29:49;0;50	2366;8	71268;5;229;46;
$GPXUP;281;08:29:50;0;50	23648;8	71276;5;231;49;
$GPXUP;281;08:29:51;0;50	23637;8	71286;5;229;58;
$GPXUP;281;08:29:52;0;50	23624;8	713;5;227;61;
$GPXUP;281;08:29:53;0;50	2361;8	7131;5;224;64;
$GPXUP;281;08:29:54;0;50	23598;8	71308;5;220;69;
$GPXUP;281;08:29:55;0;50	23586;8	7129;5;219;38;
$GPXUP;281;08:29:56;0;50	23582;8	71273;5;219;43;
$GPXUP;281;08:29:57;0;50	23583;8	71254;5;218;45;
$GPXUP;281;08:29:58;0;50	23578;8	71241;5;219;47;
$GPXUP;281;08:29:59;0;50	23568;8	7123;5;218;45;
$GPXUP;281;08:30:00;0;50	23557;8	71223;5;217;47;
$GPXUP;281;08:30:01;0;50	23544;8	71218;5;215;47;
$GPXUP;281;08:30:02;0;50	23533;8	71212;5;215;48;
$GPXUP;281;08:30:03;0;50	23521;8	7121;5;215;50;
$GPXUP;281;08:30:04;0;50	23508;8	7121;5;215;52;
$GPXUP;281;08:30:05;0;50	23494;8	71213;5;216;52;
$GPXUP;281;08:30:06;0;50	23481;8	71213;5;216;51;
$GPXUP;281;08:30:07;0;50	23469;8	71207;5;217;51;
$GPXUP;281;08:30:08;0;50	23458;8	71199;5;218;53;
$GPXUP;281;08:30:09;0;50	23447;8	71192;5;221;46;
$GPXUP;281;08:30:10;0;50	23438;8	7118;5;219;45;
$GPXUP;281;08:30:11;0;50	23433;8	71164;5;221;46;
$GPXUP;281;08:30:12;0;50	23427;8	7115;5;220;41;
$GPXUP;281;08:30:13;0;50	23419;8	71143;5;221;43;
$GPXUP;281;08:30:14;0;50	23405;8	71146;5;223;45;
$GPXUP;281;08:30:15;0;50	23391;8	71156;5;224;55;
$GPXUP;281;08:30:16;0;50	23379;8	71171;5;225;56;
$GPXUP;281;08:30:17;0;50	23368;8	71184;5;225;56;
$GPXUP;281;08:30:18;0;50	23356;8	71195;5;226;55;
$GPXUP;281;08:30:19;0;50	23343;8	71204;5;224;51;
$GPXUP;281;08:30:20;0;50	2333;8	71206;5;225;51;
$GPXUP;281;08:30:21;0;50	23317;8	71209;5;226;48;
$GPXUP;281;08:30:22;0;50	23306;8	71216;5;228;53;
$GPXUP;281;08:30:23;0;50	23294;8	71226;5;229;53;
$GPXUP;281;08:30:24;0;50	23281;8	71233;5;229;52;
$GPXUP;281;08:30:25;0;50	23268;8	71236;5;230;56;
$GPXUP;281;08:30:26;0;50	23253;8	71242;5;232;55;
$GPXUP;281;08:30:27;0;50	2324;8	71248;5;234;52;
$GPXUP;281;08:30:28;0;50	23228;8	71248;5;235;57;
$GPXUP;281;08:30:29;0;50	23213;8	71251;5;236;55;
$GPXUP;281;08:30:30;0;50	232;8	71254;5;237;54;
$GPXUP;281;08:30:31;0;50	23186;8	71256;5;240;55;
$GPXUP;281;08:30:32;0;50	23173;8	71261;5;241;54;
$GPXUP;281;08:30:33;0;50	23159;8	71268;5;243;58;
$GPXUP;281;08:30:34;0;50	23146;8	71279;5;241;59;
$GPXUP;281;08:30:35;0;50	23131;8	71286;5;240;60;
$GPXUP;281;08:30:36;0;50	23118;8	71284;5;236;60;
$GPXUP;281;08:30:37;0;50	23103;8	71278;5;234;57;
$GPXUP;281;08:30:38;0;50	2309;8	71272;5;233;57;
$GPXUP;281;08:30:39;0;50	23076;8	71271;5;236;55;
$GPXUP;281;08:30:40;0;50	23063;8	71279;5;235;59;
$GPXUP;281;08:30:41;0;50	23048;8	7129;5;234;64;
$GPXUP;281;08:30:42;0;50	23033;8	71299;5;231;63;
$GPXUP;281;08:30:43;0;50	23018;8	71307;5;228;66;
$GPXUP;281;08:30:44;0;50	23002;8	71311;5;225;61;
$GPXUP;281;08:30:45;0;50	22988;8	71303;5;224;58;
$GPXUP;281;08:30:46;0;50	22976;8	71295;5;225;54;
$GPXUP;281;08:30:47;0;50	22964;8	71284;5;226;56;
$GPXUP;281;08:30:48;0;50	22952;8	71274;5;225;61;
$GPXUP;281;08:30:49;0;50	22936;8	71274;5;225;60;
$GPXUP;281;08:30:50;0;50	22921;8	71273;5;222;62;
$GPXUP;281;08:30:51;0;50	22906;8	71263;5;219;62;
$GPXUP;281;08:30:52;0;50	22892;8	71251;5;217;62;
$GPXUP;281;08:30:53;0;50	22879;8	71239;5;216;59;
$GPXUP;281;08:30:54;0;50	22866;8	71228;5;219;55;
$GPXUP;281;08:30:55;0;50	22854;8	71219;5;222;51;
$GPXUP;281;08:30:56;0;50	22845;8	71209;5;225;53;
$GPXUP;281;08:30:57;0;50	22837;8	71192;5;227;44;
$GPXUP;281;08:30:58;0;50	22828;8	71186;5;226;48;
$GPXUP;281;08:30:59;0;50	22814;8	71184;5;226;51;
$GPXUP;281;08:31:00;0;50	22801;8	71183;5;227;50;
$GPXUP;281;08:31:01;0;50	2279;8	71173;5;229;60;
$GPXUP;281;08:31:02;0;50	22779;8	71158;5;229;58;
$GPXUP;281;08:31:03;0;50	22764;8	71155;5;229;47;
$GPXUP;281;08:31:04;0;50	2275;8	71148;5;229;60;
$GPXUP;281;08:31:05;0;50	22734;8	71141;5;227;49;
$GPXUP;281;08:31:06;0;50	22723;8	71134;5;228;53;
$GPXUP;281;08:31:07;0;50	22711;8	71125;5;229;52;
$GPXUP;281;08:31:08;0;50	22697;8	71122;5;230;52;
$GPXUP;281;08:31:09;0;50	22684;8	71118;5;231;52;
$GPXUP;281;08:31:10;0;50	22672;8	71108;5;231;48;
$GPXUP;281;08:31:11;0;50	22663;8	71095;5;232;47;
$GPXUP;281;08:31:12;0;50	22655;8	71081;5;231;46;
$GPXUP;281;08:31:13;0;50	22645;8	71074;5;229;48;
$GPXUP;281;08:31:14;0;50	22632;8	71071;5;231;46;
$GPXUP;281;08:31:15;0;50	22621;8	71067;5;233;45;
$GPXUP;281;08:31:16;0;50	22611;8	71061;5;234;44;
$GPXUP;281;08:31:17;0;50	22604;8	71046;5;235;42;
$GPXUP;281;08:31:18;0;50	22604;8	71027;5;235;48;
$GPXUP;281;08:31:19;0;50	22602;8	71008;5;234;51;
$GPXUP;281;08:31:20;0;50	22595;8	70993;5;234;51;
$GPXUP;281;08:31:21;0;50	22585;8	70982;5;238;45;
$GPXUP;281;08:31:22;0;50	22576;8	70974;5;240;39;
$GPXUP;281;08:31:23;0;50	22569;8	7096;5;242;42;
$GPXUP;281;08:31:24;0;50	22566;8	70944;5;242;41;
$GPXUP;281;08:31:25;0;50	22561;8	7093;5;244;42;
$GPXUP;281;08:31:26;0;50	22552;8	70921;5;245;39;
$GPXUP;281;08:31:27;0;50	22544;8	70916;5;242;52;
$GPXUP;281;08:31:28;0;50	22531;8	7091;5;241;41;
$GPXUP;281;08:31:29;0;50	22515;8	70909;5;241;40;
$GPXUP;281;08:31:30;0;50	22508;8	70902;5;244;42;
$GPXUP;281;08:31:31;0;50	225;8	70898;5;248;39;
$GPXUP;281;08:31:32;0;50	22492;8	70891;5;250;39;
$GPXUP;281;08:31:33;0;50	22483;8	70886;5;251;40;
$GPXUP;281;08:31:34;0;50	22473;8	70887;5;252;42;
$GPXUP;281;08:31:35;0;50	22462;8	70891;5;254;45;
$GPXUP;281;08:31:36;0;50	22451;8	70896;5;256;43;
$GPXUP;281;08:31:37;0;50	22442;8	70895;5;256;39;
$GPXUP;281;08:31:38;0;50	22432;8	70891;5;255;39;
$GPXUP;281;08:31:39;0;50	22427;8	70875;5;252;45;
$GPXUP;281;08:31:40;0;50	22419;8	7086;5;251;44;
$GPXUP;281;08:31:41;0;50	22409;8	70854;5;253;38;
$GPXUP;281;08:31:42;0;50	22397;8	70852;5;253;45;
$GPXUP;281;08:31:43;0;50	22386;8	70854;5;250;51;
$GPXUP;281;08:31:44;0;50	22373;8	70856;5;251;50;
$GPXUP;281;08:31:45;0;50	2236;8	70848;5;252;52;
$GPXUP;281;08:31:46;0;50	22348;8	70847;5;257;54;
$GPXUP;281;08:31:47;0;50	22334;8	70854;5;259;53;
$GPXUP;281;08:31:48;0;50	22322;8	70856;5;261;47;
$GPXUP;281;08:31:49;0;50	22313;8	70852;5;265;46;
$GPXUP;281;08:31:50;0;50	22302;8	7085;5;268;39;
$GPXUP;281;08:31:51;0;50	22294;8	70845;5;270;35;
$GPXUP;281;08:31:52;0;50	22287;8	70839;5;273;36;
$GPXUP;281;08:31:53;0;50	22278;8	70834;5;276;37;
$GPXUP;281;08:31:54;0;50	22267;8	70835;5;276;43;
$GPXUP;281;08:31:55;0;50	22256;8	70838;5;273;50;
$GPXUP;281;08:31:56;0;50	22241;8	70841;5;270;54;
$GPXUP;281;08:31:57;0;50	22229;8	70842;5;266;56;
$GPXUP;281;08:31:58;0;50	22215;8	70836;5;259;51;
$GPXUP;281;08:31:59;0;50	22207;8	70821;5;255;56;
$GPXUP;281;08:32:00;0;50	22196;8	70802;5;253;59;
$GPXUP;281;08:32:01;0;50	22186;8	70788;5;251;58;
$GPXUP;281;08:32:02;0;50	22171;8	70783;5;247;64;
$GPXUP;281;08:32:03;0;50	22156;8	70775;5;242;62;
$GPXUP;281;08:32:04;0;50	22147;8	70753;5;235;72;
$GPXUP;281;08:32:05;0;50	22136;8	70732;5;229;67;
$GPXUP;281;08:32:06;0;50	22124;8	70715;5;226;65;
$GPXUP;281;08:32:07;0;50	2211;8	70704;5;225;66;
$GPXUP;281;08:32:08;0;50	22094;8	70694;5;225;57;
$GPXUP;281;08:32:09;0;50	22082;8	70682;5;225;61;
$GPXUP;281;08:32:10;0;50	22069;8	70668;5;225;59;
$GPXUP;281;08:32:11;0;50	22059;8	70653;5;225;57;
$GPXUP;281;08:32:12;0;50	22044;8	70649;5;226;53;
$GPXUP;281;08:32:13;0;50	2203;8	70651;5;227;55;
$GPXUP;281;08:32:14;0;50	22017;8	7065;5;228;38;
$GPXUP;281;08:32:15;0;50	22008;8	70639;5;229;47;
$GPXUP;281;08:32:16;0;50	22;8	70629;5;233;38;
$GPXUP;281;08:32:17;0;50	21997;8	70614;5;235;44;
$GPXUP;281;08:32:18;0;50	21993;8	70596;5;237;47;
$GPXUP;281;08:32:19;0;50	21989;8	7058;5;239;44;
$GPXUP;281;08:32:20;0;50	2198;8	70573;5;243;42;
$GPXUP;281;08:32:21;0;50	21968;8	70573;5;243;39;
$GPXUP;281;08:32:22;0;50	21957;8	70578;5;242;44;
$GPXUP;281;08:32:23;0;50	21946;8	70579;5;242;41;
$GPXUP;281;08:32:24;0;50	21937;8	70572;5;242;42;
$GPXUP;281;08:32:25;0;50	21931;8	70557;5;241;42;
$GPXUP;281;08:32:26;0;50	21928;8	70541;5;241;44;
$GPXUP;281;08:32:27;0;50	21924;8	70523;5;240;45;
$GPXUP;281;08:32:28;0;50	21919;8	70505;5;239;47;
$GPXUP;281;08:32:29;0;50	2191;8	70494;5;239;45;
$GPXUP;281;08:32:30;0;50	21898;8	7049;5;239;50;
$GPXUP;281;08:32:31;0;50	21884;8	70491;5;242;51;
$GPXUP;281;08:32:32;0;50	21871;8	705;5;246;51;
$GPXUP;281;08:32:33;0;50	2186;8	70508;5;247;48;
$GPXUP;281;08:32:34;0;50	21848;8	70511;5;245;49;
$GPXUP;281;08:32:35;0;50	21835;8	70511;5;241;54;
$GPXUP;281;08:32:36;0;50	21822;8	70513;5;240;57;
$GPXUP;281;08:32:37;0;50	21808;8	70508;5;238;49;
$GPXUP;281;08:32:38;0;50	21796;8	70498;5;238;55;
$GPXUP;281;08:32:39;0;50	21782;8	70492;5;239;56;
$GPXUP;281;08:32:40;0;50	21769;8	70486;5;240;53;
$GPXUP;281;08:32:41;0;50	21757;8	70485;5;241;43;
$GPXUP;281;08:32:42;0;50	21744;8	70493;5;240;53;
$GPXUP;281;08:32:43;0;50	21732;8	70502;5;240;57;
$GPXUP;281;08:32:44;0;50	21717;8	70509;5;240;55;
$GPXUP;281;08:32:45;0;50	21703;8	70508;5;237;52;
$GPXUP;281;08:32:46;0;50	21691;8	70502;5;236;55;
$GPXUP;281;08:32:47;0;50	21678;8	70492;5;234;56;
$GPXUP;281;08:32:48;0;50	21665;8	70485;5;231;60;
$GPXUP;281;08:32:49;0;50	21649;8	70488;5;229;61;
$GPXUP;281;08:32:50;0;50	21633;8	70491;5;228;61;
$GPXUP;281;08:32:51;0;50	21618;8	7049;5;226;71;
$GPXUP;281;08:32:52;0;50	21604;8	70476;5;228;63;
$GPXUP;281;08:32:53;0;50	21593;8	70464;5;228;57;
$GPXUP;281;08:32:54;0;50	2158;8	70459;5;227;59;
$GPXUP;281;08:32:55;0;50	21564;8	70463;5;226;61;
$GPXUP;281;08:32:56;0;50	21549;8	70468;5;222;65;
$GPXUP;281;08:32:57;0;50	21533;8	70474;5;219;65;
$GPXUP;281;08:32:58;0;50	21518;8	70477;5;217;60;
$GPXUP;281;08:32:59;0;50	21504;8	70474;5;216;57;
$GPXUP;281;08:33:00;0;50	21492;8	70466;5;215;51;
$GPXUP;281;08:33:01;0;50	21481;8	70459;5;217;50;
$GPXUP;281;08:33:02;0;50	21468;8	70451;5;218;48;
$GPXUP;281;08:33:03;0;50	21457;8	70444;5;220;45;
$GPXUP;281;08:33:04;0;50	21448;8	70434;5;222;48;
$GPXUP;281;08:33:05;0;50	21443;8	70417;5;226;43;
$GPXUP;281;08:33:06;0;50	2144;8	70401;5;228;43;
$GPXUP;281;08:33:07;0;50	21438;8	70384;5;229;47;
$GPXUP;281;08:33:08;0;50	21438;8	70366;5;228;49;
$GPXUP;281;08:33:09;0;50	21437;8	70346;5;227;43;
$GPXUP;281;08:33:10;0;50	21432;8	70333;5;227;40;
$GPXUP;281;08:33:11;0;50	21424;8	70321;5;228;42;
$GPXUP;281;08:33:12;0;50	21417;8	70308;5;232;41;
$GPXUP;281;08:33:13;0;50	21415;8	7029;5;234;47;
$GPXUP;281;08:33:14;0;50	21415;8	70272;5;235;47;
$GPXUP;281;08:33:15;0;50	21416;8	70253;5;238;50;
$GPXUP;281;08:33:16;0;50	21416;8	70233;5;240;49;
$GPXUP;281;08:33:17;0;50	21416;8	70213;5;239;52;
$GPXUP;281;08:33:18;0;50	21415;8	70193;5;238;48;
$GPXUP;281;08:33:19;0;50	21409;8	70178;5;237;41;
$GPXUP;281;08:33:20;0;50	21399;8	70171;5;237;38;
$GPXUP;281;08:33:21;0;50	21387;8	7017;5;238;40;
$GPXUP;281;08:33:22;0;50	21377;8	7017;5;240;40;
$GPXUP;281;08:33:23;0;50	21366;8	70172;5;242;45;
$GPXUP;281;08:33:24;0;50	21355;8	70179;5;245;46;
$GPXUP;281;08:33:25;0;50	21343;8	70186;5;245;48;
$GPXUP;281;08:33:26;0;50	21331;8	70192;5;246;52;
$GPXUP;281;08:33:27;0;50	21319;8	70195;5;244;48;
$GPXUP;281;08:33:28;0;50	21308;8	70184;5;243;52;
$GPXUP;281;08:33:29;0;50	213;8	70169;5;243;47;
$GPXUP;281;08:33:30;0;50	21289;8	70154;5;243;50;
$GPXUP;281;08:33:31;0;50	21281;8	70143;5;243;50;
$GPXUP;281;08:33:32;0;50	2127;8	70135;5;243;44;
$GPXUP;281;08:33:33;0;50	21261;8	70127;5;245;46;
$GPXUP;281;08:33:34;0;50	21249;8	70125;5;248;48;
$GPXUP;281;08:33:35;0;50	21236;8	70128;5;249;50;
$GPXUP;281;08:33:36;0;50	21224;8	70133;5;249;49;
$GPXUP;281;08:33:37;0;50	21211;8	70139;5;250;51;
$GPXUP;281;08:33:38;0;50	21199;8	70141;5;249;51;
$GPXUP;281;08:33:39;0;50	21185;8	70142;5;246;56;
$GPXUP;281;08:33:40;0;50	2117;8	70152;5;241;67;
$GPXUP;281;08:33:41;0;50	21156;8	7017;5;237;75;
$GPXUP;281;08:33:42;0;50	2114;8	70186;5;232;74;
$GPXUP;281;08:33:43;0;50	21124;8	70197;5;226;71;
$GPXUP;281;08:33:44;0;50	21107;8	70199;5;221;67;
$GPXUP;281;08:33:45;0;50	21091;8	70195;5;218;67;
$GPXUP;281;08:33:46;0;50	21074;8	70192;5;215;65;
$GPXUP;281;08:33:47;0;50	21058;8	70192;5;212;67;
$GPXUP;281;08:33:48;0;50	21043;8	70199;5;209;67;
$GPXUP;281;08:33:49;0;50	21026;8	70207;5;206;65;
$GPXUP;281;08:33:50;0;50	2101;8	70217;5;205;69;
$GPXUP;281;08:33:51;0;50	20994;8	70227;5;204;67;
$GPXUP;281;08:33:52;0;50	2098;8	70236;5;202;69;
$GPXUP;281;08:33:53;0;50	20963;8	70239;5;199;60;
$GPXUP;281;08:33:54;0;50	20948;8	70241;5;197;63;
$GPXUP;281;08:33:55;0;50	20932;8	70248;5;197;66;
$GPXUP;281;08:33:56;0;50	20916;8	70261;5;195;70;
$GPXUP;281;08:33:57;0;50	20901;8	70275;5;193;78;
$GPXUP;281;08:33:58;0;50	20883;8	70279;5;192;81;
$GPXUP;281;08:33:59;0;50	20868;8	70276;5;191;68;
$GPXUP;281;08:34:00;0;50	2085;8	70276;5;190;67;
$GPXUP;281;08:34:01;0;50	20833;8	70278;5;190;67;
$GPXUP;281;08:34:02;0;50	20816;8	70277;5;189;63;
$GPXUP;281;08:34:03;0;50	208;8	70284;5;188;67;
$GPXUP;281;08:34:04;0;50	20785;8	70303;5;190;70;
$GPXUP;281;08:34:05;0;50	20772;8	70322;5;188;72;
$GPXUP;281;08:34:06;0;50	20758;8	70337;5;186;68;
$GPXUP;281;08:34:07;0;50	20744;8	70341;5;184;65;
$GPXUP;281;08:34:08;0;50	20727;8	70337;5;182;64;
$GPXUP;281;08:34:09;0;50	20712;8	70328;5;184;62;
$GPXUP;281;08:34:10;0;50	20698;8	70324;5;186;60;
$GPXUP;281;08:34:11;0;50	20682;8	70327;5;188;59;
$GPXUP;281;08:34:12;0;50	20668;8	7033;5;189;58;
$GPXUP;281;08:34:13;0;50	20654;8	70334;5;190;54;
$GPXUP;281;08:34:14;0;50	20642;8	70333;5;191;51;
$GPXUP;281;08:34:15;0;50	2063;8	70325;5;191;50;
$GPXUP;281;08:34:16;0;50	20618;8	70321;5;193;49;
$GPXUP;281;08:34:17;0;50	20606;8	70323;5;196;45;
$GPXUP;281;08:34:18;0;50	20595;8	70325;5;198;43;
$GPXUP;281;08:34:19;0;50	20586;8	70323;5;200;42;
$GPXUP;281;08:34:20;0;50	20574;8	70328;5;201;47;
$GPXUP;281;08:34:21;0;50	20563;8	70336;5;203;48;
$GPXUP;281;08:34:22;0;50	20553;8	70342;5;204;44;
$GPXUP;281;08:34:23;0;50	20543;8	70343;5;204;43;
$GPXUP;281;08:34:24;0;50	20532;8	70344;5;204;47;
$GPXUP;281;08:34:25;0;50	2052;8	70351;5;204;54;
$GPXUP;281;08:34:26;0;50	20507;8	70362;5;202;59;
$GPXUP;281;08:34:27;0;50	20494;8	70374;5;198;61;
$GPXUP;281;08:34:28;0;50	20479;8	70385;5;197;61;
$GPXUP;281;08:34:29;0;50	20466;8	70393;5;199;60;
$GPXUP;281;08:34:30;0;50	2045;8	70402;5;199;61;
$GPXUP;281;08:34:31;0;50	20436;8	70411;5;198;62;
$GPXUP;281;08:34:32;0;50	20422;8	70416;5;196;58;
$GPXUP;281;08:34:33;0;50	20407;8	70413;5;194;59;
$GPXUP;281;08:34:34;0;50	20392;8	70409;5;193;56;
$GPXUP;281;08:34:35;0;50	2038;8	70398;5;192;51;
$GPXUP;281;08:34:36;0;50	2037;8	70385;5;195;49;
$GPXUP;281;08:34:37;0;50	20364;8	70372;5;199;45;
$GPXUP;281;08:34:38;0;50	20362;8	70354;5;201;47;
$GPXUP;281;08:34:39;0;50	20361;8	70337;5;203;44;
$GPXUP;281;08:34:40;0;50	20354;8	70328;5;205;38;
$GPXUP;281;08:34:41;0;50	20343;8	70327;5;206;50;
$GPXUP;281;08:34:42;0;50	20331;8	70329;5;209;45;
$GPXUP;281;08:34:43;0;50	2032;8	70326;5;211;41;
$GPXUP;281;08:34:44;0;50	2031;8	70322;5;213;42;
$GPXUP;281;08:34:45;0;50	20302;8	70316;5;215;37;
$GPXUP;281;08:34:46;0;50	20293;8	70308;5;216;39;
$GPXUP;281;08:34:47;0;50	20283;8	70306;5;216;42;
$GPXUP;281;08:34:48;0;50	20274;8	70304;5;217;37;
$GPXUP;281;08:34:49;0;50	20267;8	70292;5;217;34;
$GPXUP;281;08:34:50;0;50	20271;8	70274;5;217;44;
$GPXUP;281;08:34:51;0;50	20268;8	70255;5;216;50;
$GPXUP;281;08:34:52;0;50	20264;8	70238;5;217;43;
$GPXUP;281;08:34:53;0;50	20259;8	70224;5;218;41;
$GPXUP;281;08:34:54;0;50	20252;8	70215;5;219;39;
$GPXUP;281;08:34:55;0;50	20244;8	70205;5;220;40;
$GPXUP;281;08:34:56;0;50	20235;8	70198;5;220;46;
$GPXUP;281;08:34:57;0;50	20222;8	702;5;221;46;
$GPXUP;281;08:34:58;0;50	20208;8	70203;5;222;48;
$GPXUP;281;08:34:59;0;50	20196;8	70203;5;223;43;
$GPXUP;281;08:35:00;0;50	20187;8	70197;5;225;42;
$GPXUP;281;08:35:01;0;50	20178;8	70187;5;226;42;
$GPXUP;281;08:35:02;0;50	20169;8	70178;5;228;42;
$GPXUP;281;08:35:03;0;50	2016;8	70167;5;229;41;
$GPXUP;281;08:35:04;0;50	20153;8	70156;5;229;41;
$GPXUP;281;08:35:05;0;50	20143;8	70152;5;228;40;
$GPXUP;281;08:35:06;0;50	20132;8	70153;5;226;46;
$GPXUP;281;08:35:07;0;50	2012;8	70153;5;227;46;
$GPXUP;281;08:35:08;0;50	20109;8	70154;5;227;48;
$GPXUP;281;08:35:09;0;50	20096;8	70153;5;228;47;
$GPXUP;281;08:35:10;0;50	20085;8	7015;5;227;49;
$GPXUP;281;08:35:11;0;50	20073;8	70145;5;226;37;
$GPXUP;281;08:35:12;0;50	20063;8	70148;5;228;51;
$GPXUP;281;08:35:13;0;50	2005;8	70154;5;229;47;
$GPXUP;281;08:35:14;0;50	20038;8	70156;5;230;49;
$GPXUP;281;08:35:15;0;50	20025;8	70158;5;228;54;
$GPXUP;281;08:35:16;0;50	20012;8	70164;5;227;50;
$GPXUP;281;08:35:17;0;50	19999;8	70165;5;228;49;
$GPXUP;281;08:35:18;0;50	19988;8	70158;5;230;45;
$GPXUP;281;08:35:19;0;50	19978;8	70154;5;229;53;
$GPXUP;281;08:35:20;0;50	19965;8	70152;5;228;49;
$GPXUP;281;08:35:21;0;50	19952;8	70152;5;229;49;
$GPXUP;281;08:35:22;0;50	19941;8	7015;5;229;47;
$GPXUP;281;08:35:23;0;50	19932;8	70141;5;227;53;
$GPXUP;281;08:35:24;0;50	19921;8	70131;5;225;54;
$GPXUP;281;08:35:25;0;50	19908;8	70124;5;224;57;
$GPXUP;281;08:35:26;0;50	19894;8	70125;5;224;54;
$GPXUP;281;08:35:27;0;50	1988;8	70127;5;224;52;
$GPXUP;281;08:35:28;0;50	19868;8	70123;5;224;46;
$GPXUP;281;08:35:29;0;50	19859;8	70112;5;223;43;
$GPXUP;281;08:35:30;0;50	19865;8	70101;5;224;46;
$GPXUP;281;08:35:31;0;50	19858;8	70082;5;229;49;
$GPXUP;281;08:35:32;0;50	19855;8	7006;5;230;55;
$GPXUP;281;08:35:33;0;50	19853;8	70036;5;227;57;
$GPXUP;281;08:35:34;0;50	19852;8	70012;5;225;59;
$GPXUP;281;08:35:35;0;50	19854;8	69988;5;225;55;
$GPXUP;281;08:35:36;0;50	19851;8	69971;5;226;48;
$GPXUP;281;08:35:37;0;50	19844;8	69959;5;231;36;
$GPXUP;281;08:35:38;0;50	19834;8	69958;5;233;40;
$GPXUP;281;08:35:39;0;50	19823;8	6996;5;233;46;
$GPXUP;281;08:35:40;0;50	19807;8	69965;5;232;54;
$GPXUP;281;08:35:41;0;50	19796;8	69957;5;229;57;
$GPXUP;281;08:35:42;0;50	19787;8	6994;5;229;37;
$GPXUP;281;08:35:43;0;50	19781;8	69921;5;229;48;
$GPXUP;281;08:35:44;0;50	1977;8	69899;5;228;50;
$GPXUP;281;08:35:45;0;50	19765;8	69883;5;228;47;
$GPXUP;281;08:35:46;0;50	1976;8	69868;5;228;44;
$GPXUP;281;08:35:47;0;50	19754;8	69853;5;230;46;
$GPXUP;281;08:35:48;0;50	19744;8	69847;5;230;48;
$GPXUP;281;08:35:49;0;50	19731;8	69845;5;230;55;
$GPXUP;281;08:35:50;0;50	19716;8	69844;5;229;50;
$GPXUP;281;08:35:51;0;50	19704;8	69839;5;228;51;
$GPXUP;281;08:35:52;0;50	19692;8	69827;5;228;57;
$GPXUP;281;08:35:53;0;50	1968;8	69817;5;228;54;
$GPXUP;281;08:35:54;0;50	19667;8	69811;5;227;50;
$GPXUP;281;08:35:55;0;50	19656;8	69804;5;228;44;
$GPXUP;281;08:35:56;0;50	19644;8	69801;5;229;49;
$GPXUP;281;08:35:57;0;50	19634;8	6979;5;230;46;
$GPXUP;281;08:35:58;0;50	19626;8	69776;5;230;41;
$GPXUP;281;08:35:59;0;50	19623;8	69758;5;231;47;
$GPXUP;281;08:36:00;0;50	19618;8	69742;5;231;42;
$GPXUP;281;08:36:01;0;50	1961;8	69733;5;230;41;
$GPXUP;281;08:36:02;0;50	19597;8	69731;5;229;45;
$GPXUP;281;08:36:03;0;50	19582;8	69731;5;229;52;
$GPXUP;281;08:36:04;0;50	19567;8	69733;5;227;59;
$GPXUP;281;08:36:05;0;50	19552;8	69738;5;225;60;
$GPXUP;281;08:36:06;0;50	19538;8	69732;5;223;56;
$GPXUP;281;08:36:07;0;50	19526;8	69726;5;224;50;
$GPXUP;281;08:36:08;0;50	19514;8	69725;5;224;57;
$GPXUP;281;08:36:09;0;50	19499;8	6973;5;224;59;
$GPXUP;281;08:36:10;0;50	19485;8	69731;5;226;56;
$GPXUP;281;08:36:11;0;50	1947;8	69728;5;227;52;
$GPXUP;281;08:36:12;0;50	19458;8	6972;5;227;48;
$GPXUP;281;08:36:13;0;50	19449;8	69708;5;225;46;
$GPXUP;281;08:36:14;0;50	19444;8	69693;5;223;47;
$GPXUP;281;08:36:15;0;50	19438;8	69679;5;219;48;
$GPXUP;281;08:36:16;0;50	19426;8	69672;5;215;41;
$GPXUP;281;08:36:17;0;50	19412;8	69674;5;214;52;
$GPXUP;281;08:36:18;0;50	19393;8	69682;5;214;63;
$GPXUP;281;08:36:19;0;50	19377;8	69688;5;213;57;
$GPXUP;281;08:36:20;0;50	19365;8	69685;5;213;43;
$GPXUP;281;08:36:21;0;50	19356;8	69674;5;214;51;
$GPXUP;281;08:36:22;0;50	19345;8	69665;5;218;48;
$GPXUP;281;08:36:23;0;50	19331;8	69668;5;220;52;
$GPXUP;281;08:36:24;0;50	19318;8	69672;5;218;53;
$GPXUP;281;08:36:25;0;50	19304;8	69672;5;217;51;
$GPXUP;281;08:36:26;0;50	19292;8	69662;5;216;48;
$GPXUP;281;08:36:27;0;50	19282;8	69649;5;215;47;
$GPXUP;281;08:36:28;0;50	19272;8	6964;5;214;48;
$GPXUP;281;08:36:29;0;50	1926;8	69636;5;213;58;
$GPXUP;281;08:36:30;0;50	19244;8	69636;5;213;53;
$GPXUP;281;08:36:31;0;50	19234;8	69628;5;214;37;
$GPXUP;281;08:36:32;0;50	19227;8	69622;5;215;36;
$GPXUP;281;08:36:33;0;50	19219;8	69616;5;217;35;
$GPXUP;281;08:36:34;0;50	19212;8	69608;5;219;43;
$GPXUP;281;08:36:35;0;50	19201;8	69606;5;218;44;
$GPXUP;281;08:36:36;0;50	1919;8	69606;5;216;50;
$GPXUP;281;08:36:37;0;50	19177;8	69606;5;212;57;
$GPXUP;281;08:36:38;0;50	19162;8	69606;5;209;55;
$GPXUP;281;08:36:39;0;50	19148;8	69605;5;207;49;
$GPXUP;281;08:36:40;0;50	19135;8	69607;5;208;60;
$GPXUP;281;08:36:41;0;50	1912;8	69616;5;209;59;
$GPXUP;281;08:36:42;0;50	19108;8	69626;5;210;59;
$GPXUP;281;08:36:43;0;50	19094;8	69632;5;209;58;
$GPXUP;281;08:36:44;0;50	19079;8	69635;5;207;58;
$GPXUP;281;08:36:45;0;50	19065;8	69639;5;205;57;
$GPXUP;281;08:36:46;0;50	1905;8	69642;5;202;64;
$GPXUP;281;08:36:47;0;50	19035;8	69644;5;199;59;
$GPXUP;281;08:36:48;0;50	19022;8	69632;5;197;57;
$GPXUP;281;08:36:49;0;50	19004;8	69624;5;198;47;
$GPXUP;281;08:36:50;0;50	18996;8	69613;5;199;49;
$GPXUP;281;08:36:51;0;50	18983;8	69614;5;200;58;
$GPXUP;281;08:36:52;0;50	1897;8	69622;5;200;66;
$GPXUP;281;08:36:53;0;50	18952;8	69635;5;195;71;
$GPXUP;281;08:36:54;0;50	18935;8	69646;5;192;78;
$GPXUP;281;08:36:55;0;50	18918;8	69646;5;188;81;
$GPXUP;281;08:36:56;0;50	18902;8	6964;5;186;68;
$GPXUP;281;08:36:57;0;50	18886;8	69628;5;186;64;
$GPXUP;281;08:36:58;0;50	18872;8	6962;5;185;61;
$GPXUP;281;08:36:59;0;50	18858;8	69611;5;185;60;
$GPXUP;281;08:37:00;0;50	18848;8	69595;5;184;60;
$GPXUP;281;08:37:01;0;50	18838;8	69578;5;181;66;
$GPXUP;281;08:37:02;0;50	18826;8	69563;5;177;69;
$GPXUP;281;08:37:03;0;50	18811;8	69547;5;174;67;
$GPXUP;281;08:37:04;0;50	18798;8	69532;5;169;74;
$GPXUP;281;08:37:05;0;50	18782;8	69516;5;167;63;
$GPXUP;281;08:37:06;0;50	1877;8	69501;5;166;63;
$GPXUP;281;08:37:07;0;50	18756;8	69488;5;166;62;
$GPXUP;281;08:37:08;0;50	18743;8	69474;5;167;62;
$GPXUP;281;08:37:09;0;50	18729;8	69462;5;169;58;
$GPXUP;281;08:37:10;0;50	18716;8	6945;5;172;55;
$GPXUP;281;08:37:11;0;50	18708;8	69433;5;175;56;
$GPXUP;281;08:37:12;0;50	18697;8	6942;5;175;60;
$GPXUP;281;08:37:13;0;50	18683;8	69415;5;177;55;
$GPXUP;281;08:37:14;0;50	18668;8	69414;5;176;54;
$GPXUP;281;08:37:15;0;50	18654;8	69414;5;177;54;
$GPXUP;281;08:37:16;0;50	18639;8	69413;5;177;59;
$GPXUP;281;08:37:17;0;50	18625;8	6941;5;179;70;
$GPXUP;281;08:37:18;0;50	18612;8	69392;5;179;78;
$GPXUP;281;08:37:19;0;50	18604;8	69372;5;179;56;
$GPXUP;281;08:37:20;0;50	18595;8	69355;5;179;60;
$GPXUP;281;08:37:21;0;50	18585;8	69352;5;179;42;
$GPXUP;281;08:37:22;0;50	1858;8	69345;5;181;52;
$GPXUP;281;08:37:23;0;50	18565;8	69346;5;186;48;
$GPXUP;281;08:37:24;0;50	18552;8	69346;5;189;47;
$GPXUP;281;08:37:25;0;50	18538;8	69352;5;190;57;
$GPXUP;281;08:37:26;0;50	18519;8	69372;5;191;63;
$GPXUP;281;08:37:27;0;50	18506;8	69382;5;184;70;
$GPXUP;281;08:37:28;0;50	18494;8	69389;5;181;61;
$GPXUP;281;08:37:29;0;50	18483;8	69384;5;179;61;
$GPXUP;281;08:37:30;0;50	1847;8	69378;5;179;52;
$GPXUP;281;08:37:31;0;50	18456;8	69372;5;178;51;
$GPXUP;281;08:37:32;0;50	18445;8	69372;5;177;54;
$GPXUP;281;08:37:33;0;50	18432;8	69366;5;175;52;
$GPXUP;281;08:37:34;0;50	18423;8	69353;5;169;49;
$GPXUP;281;08:37:35;0;50	18414;8	69334;5;168;53;
$GPXUP;281;08:37:36;0;50	18405;8	6932;5;167;50;
$GPXUP;281;08:37:37;0;50	18402;8	69318;5;168;50;
$GPXUP;281;08:37:38;0;50	18384;8	69314;5;168;57;
$GPXUP;281;08:37:39;0;50	18368;8	69306;5;168;52;
$GPXUP;281;08:37:40;0;50	18354;8	69292;5;169;51;
$GPXUP;281;08:37:41;0;50	18343;8	69279;5;170;58;
$GPXUP;281;08:37:42;0;50	18332;8	69264;5;168;52;
$GPXUP;281;08:37:43;0;50	18323;8	69252;5;167;51;
$GPXUP;281;08:37:44;0;50	1831;8	69244;5;167;53;
$GPXUP;281;08:37:45;0;50	18297;8	69236;5;168;52;
$GPXUP;281;08:37:46;0;50	18286;8	69226;5;170;49;
$GPXUP;281;08:37:47;0;50	18274;8	69218;5;171;50;
$GPXUP;281;08:37:48;0;50	18264;8	69209;5;172;47;
$GPXUP;281;08:37:49;0;50	18256;8	69195;5;172;47;
$GPXUP;281;08:37:50;0;50	18245;8	69184;5;172;48;
$GPXUP;281;08:37:51;0;50	18233;8	69179;5;171;52;
$GPXUP;281;08:37:52;0;50	1822;8	69173;5;171;56;
$GPXUP;281;08:37:53;0;50	1821;8	69157;5;170;55;
$GPXUP;281;08:37:54;0;50	18199;8	6914;5;170;56;
$GPXUP;281;08:37:55;0;50	18191;8	69127;5;169;43;
$GPXUP;281;08:37:56;0;50	18187;8	69124;5;169;49;
$GPXUP;281;08:37:57;0;50	18174;8	69119;5;171;50;
$GPXUP;281;08:37:58;0;50	1816;8	69115;5;172;47;
$GPXUP;281;08:37:59;0;50	18147;8	69108;5;174;49;
$GPXUP;281;08:38:00;0;50	18136;8	69096;5;173;51;
$GPXUP;281;08:38:01;0;50	18126;8	69079;5;174;50;
$GPXUP;281;08:38:02;0;50	18121;8	69063;5;177;48;
$GPXUP;281;08:38:03;0;50	18119;8	69046;5;179;44;
$GPXUP;281;08:38:04;0;50	18119;8	69027;5;182;46;
$GPXUP;281;08:38:05;0;50	18127;8	69006;5;185;56;
$GPXUP;281;08:38:06;0;50	18133;8	68986;5;184;51;
$GPXUP;281;08:38:07;0;50	18124;8	68972;5;185;42;
$GPXUP;281;08:38:08;0;50	18111;8	68971;5;185;38;
$GPXUP;281;08:38:09;0;50	181;8	68972;5;187;42;
$GPXUP;281;08:38:10;0;50	18088;8	68975;5;189;42;
$GPXUP;281;08:38:11;0;50	18076;8	68981;5;189;44;
$GPXUP;281;08:38:12;0;50	18065;8	6899;5;188;48;
$GPXUP;281;08:38:13;0;50	18052;8	68995;5;187;52;
$GPXUP;281;08:38:14;0;50	18039;8	69002;5;187;54;
$GPXUP;281;08:38:15;0;50	18027;8	69009;5;186;49;
$GPXUP;281;08:38:16;0;50	18016;8	69005;5;185;52;
$GPXUP;281;08:38:17;0;50	18005;8	68997;5;187;42;
$GPXUP;281;08:38:18;0;50	17996;8	68989;5;187;35;
$GPXUP;281;08:38:19;0;50	17987;8	68983;5;189;39;
$GPXUP;281;08:38:20;0;50	17979;8	68978;5;189;33;
$GPXUP;281;08:38:21;0;50	17973;8	68966;5;189;43;
$GPXUP;281;08:38:22;0;50	17968;8	6895;5;188;39;
$GPXUP;281;08:38:23;0;50	17964;8	68938;5;187;39;
$GPXUP;281;08:38:24;0;50	17956;8	68931;5;186;38;
$GPXUP;281;08:38:25;0;50	17946;8	68927;5;184;43;
$GPXUP;281;08:38:26;0;50	17934;8	68922;5;183;46;
$GPXUP;281;08:38:27;0;50	17923;8	68919;5;180;46;
$GPXUP;281;08:38:28;0;50	17911;8	68918;5;178;48;
$GPXUP;281;08:38:29;0;50	17897;8	68922;5;176;49;
$GPXUP;281;08:38:30;0;50	17884;8	68924;5;175;56;
$GPXUP;281;08:38:31;0;50	17871;8	68914;5;174;43;
$GPXUP;281;08:38:32;0;50	17864;8	68905;5;175;43;
$GPXUP;281;08:38:33;0;50	17854;8	68897;5;175;48;
$GPXUP;281;08:38:34;0;50	17844;8	68899;5;175;59;
$GPXUP;281;08:38:35;0;50	1783;8	68904;5;173;58;
$GPXUP;281;08:38:36;0;50	17816;8	68901;5;170;53;
$GPXUP;281;08:38:37;0;50	17806;8	68888;5;169;48;
$GPXUP;281;08:38:38;0;50	17794;8	6888;5;171;43;
$GPXUP;281;08:38:39;0;50	17783;8	68877;5;173;47;
$GPXUP;281;08:38:40;0;50	17771;8	68875;5;174;43;
$GPXUP;281;08:38:41;0;50	17763;8	68862;5;173;40;
$GPXUP;281;08:38:42;0;50	17757;8	68846;5;174;46;
$GPXUP;281;08:38:43;0;50	17753;8	68829;5;175;46;
$GPXUP;281;08:38:44;0;50	17745;8	68815;5;175;49;
$GPXUP;281;08:38:45;0;50	17735;8	68807;5;177;47;
$GPXUP;281;08:38:46;0;50	17725;8	68796;5;175;49;
$GPXUP;281;08:38:47;0;50	17717;8	68783;5;173;39;
$GPXUP;281;08:38:48;0;50	17703;8	68784;5;172;52;
$GPXUP;281;08:38:49;0;50	17687;8	68783;5;172;53;
$GPXUP;281;08:38:50;0;50	17672;8	6878;5;175;50;
$GPXUP;281;08:38:51;0;50	17659;8	68772;5;176;47;
$GPXUP;281;08:38:52;0;50	17647;8	68767;5;177;45;
$GPXUP;281;08:38:53;0;50	17636;8	6876;5;175;43;
$GPXUP;281;08:38:54;0;50	17629;8	68744;5;174;48;
$GPXUP;281;08:38:55;0;50	17622;8	68728;5;173;51;
$GPXUP;281;08:38:56;0;50	17614;8	6871;5;173;51;
$GPXUP;281;08:38:57;0;50	1761;8	68691;5;173;57;
$GPXUP;281;08:38:58;0;50	17609;8	68667;5;172;57;
$GPXUP;281;08:38:59;0;50	17604;8	68647;5;170;53;
$GPXUP;281;08:39:00;0;50	176;8	68625;5;166;59;
$GPXUP;281;08:39:01;0;50	17598;8	68602;5;166;56;
$GPXUP;281;08:39:02;0;50	1759;8	68584;5;166;73;
$GPXUP;281;08:39:03;0;50	17577;8	6857;5;168;52;
$GPXUP;281;08:39:04;0;50	17566;8	68558;5;169;42;
$GPXUP;281;08:39:05;0;50	17559;8	68539;5;172;52;
$GPXUP;281;08:39:06;0;50	17552;8	68523;5;175;48;
$GPXUP;281;08:39:07;0;50	17543;8	6851;5;177;50;
$GPXUP;281;08:39:08;0;50	17535;8	68494;5;178;43;
$GPXUP;281;08:39:09;0;50	17527;8	68487;5;177;45;
$GPXUP;281;08:39:10;0;50	17516;8	6848;5;176;48;
$GPXUP;281;08:39:11;0;50	17506;8	6847;5;174;57;
$GPXUP;281;08:39:12;0;50	17496;8	68454;5;170;57;
$GPXUP;281;08:39:13;0;50	17484;8	68442;5;165;55;
$GPXUP;281;08:39:14;0;50	17472;8	68431;5;164;47;
$GPXUP;281;08:39:15;0;50	17459;8	68427;5;163;52;
$GPXUP;281;08:39:16;0;50	17444;8	68424;5;165;48;
$GPXUP;281;08:39:17;0;50	17432;8	68419;5;166;49;
$GPXUP;281;08:39:18;0;50	1742;8	68412;5;168;44;
$GPXUP;281;08:39:19;0;50	1741;8	68407;5;171;43;
$GPXUP;281;08:39:20;0;50	17404;8	68395;5;173;43;
$GPXUP;281;08:39:21;0;50	1741;8	68369;5;173;58;
$GPXUP;281;08:39:22;0;50	1741;8	68345;5;170;63;
$GPXUP;281;08:39:23;0;50	17412;8	6832;5;166;66;
$GPXUP;281;08:39:24;0;50	17415;8	68296;5;165;61;
$GPXUP;281;08:39:25;0;50	17414;8	68276;5;165;52;
$GPXUP;281;08:39:26;0;50	17399;8	68267;5;165;34;
$GPXUP;281;08:39:27;0;50	17389;8	68261;5;166;45;
$GPXUP;281;08:39:28;0;50	17377;8	68253;5;168;45;
$GPXUP;281;08:39:29;0;50	17367;8	68244;5;169;44;
$GPXUP;281;08:39:30;0;50	17358;8	68232;5;170;44;
$GPXUP;281;08:39:31;0;50	17349;8	6822;5;173;47;
$GPXUP;281;08:39:32;0;50	17342;8	68205;5;175;48;
$GPXUP;281;08:39:33;0;50	17337;8	68188;5;173;41;
$GPXUP;281;08:39:34;0;50	1733;8	6818;5;169;45;
$GPXUP;281;08:39:35;0;50	17318;8	68177;5;167;52;
$GPXUP;281;08:39:36;0;50	17304;8	68172;5;164;46;
$GPXUP;281;08:39:37;0;50	17293;8	68161;5;162;39;
$GPXUP;281;08:39:38;0;50	17284;8	68145;5;162;49;
$GPXUP;281;08:39:39;0;50	17275;8	68123;5;162;59;
$GPXUP;281;08:39:40;0;50	17272;8	68103;5;162;51;
$GPXUP;281;08:39:41;0;50	17269;8	68087;5;163;47;
$GPXUP;281;08:39:42;0;50	17259;8	68074;5;164;47;
$GPXUP;281;08:39:43;0;50	1725;8	68065;5;164;47;
$GPXUP;281;08:39:44;0;50	17236;8	68056;5;167;43;
$GPXUP;281;08:39:45;0;50	17226;8	68052;5;170;45;
$GPXUP;281;08:39:46;0;50	17215;8	68047;5;173;44;
$GPXUP;281;08:39:47;0;50	17206;8	68045;5;178;38;
$GPXUP;281;08:39:48;0;50	17199;8	68039;5;180;36;
$GPXUP;281;08:39:49;0;50	17193;8	68032;5;181;37;
$GPXUP;281;08:39:50;0;50	17183;8	68028;5;181;41;
$GPXUP;281;08:39:51;0;50	17173;8	68024;5;179;42;
$GPXUP;281;08:39:52;0;50	17162;8	68026;5;180;50;
$GPXUP;281;08:39:53;0;50	17149;8	68026;5;179;51;
$GPXUP;281;08:39:54;0;50	17136;8	68019;5;179;51;
$GPXUP;281;08:39:55;0;50	1713;8	68007;5;179;40;
$GPXUP;281;08:39:56;0;50	17124;8	68;5;179;48;
$GPXUP;281;08:39:57;0;50	17108;8	67999;5;179;56;
$GPXUP;281;08:39:58;0;50	17087;8	67999;5;177;57;
$GPXUP;281;08:39:59;0;50	17075;8	68001;5;177;60;
$GPXUP;281;08:40:00;0;50	17062;8	67995;5;175;64;
$GPXUP;281;08:40:01;0;50	17053;8	67979;5;176;42;
$GPXUP;281;08:40:02;0;50	17046;8	67961;5;176;55;
$GPXUP;281;08:40:03;0;50	17038;8	67935;5;175;47;
$GPXUP;281;08:40:04;0;50	17037;8	67924;5;175;48;
$GPXUP;281;08:40:05;0;50	17031;8	6791;5;172;55;
$GPXUP;281;08:40:06;0;50	17019;8	67898;5;170;53;
$GPXUP;281;08:40:07;0;50	17009;8	67885;5;171;55;
$GPXUP;281;08:40:08;0;50	16999;8	6787;5;169;53;
$GPXUP;281;08:40:09;0;50	1699;8	67855;5;170;46;
$GPXUP;281;08:40:10;0;50	16984;8	6784;5;170;46;
$GPXUP;281;08:40:11;0;50	16978;8	67823;5;169;43;
$GPXUP;281;08:40:12;0;50	1697;8	6781;5;169;47;
$GPXUP;281;08:40:13;0;50	16963;8	67795;5;167;55;
$GPXUP;281;08:40:14;0;50	16956;8	67775;5;164;58;
$GPXUP;281;08:40:15;0;50	16949;8	67756;5;159;65;
$GPXUP;281;08:40:16;0;50	16936;8	67737;5;156;65;
$GPXUP;281;08:40:17;0;50	16925;8	67719;5;158;59;
$GPXUP;281;08:40:18;0;50	16916;8	67701;5;161;53;
$GPXUP;281;08:40:19;0;50	16908;8	67686;5;161;56;
$GPXUP;281;08:40:20;0;50	16899;8	67672;5;162;54;
$GPXUP;281;08:40:21;0;50	1689;8	67655;5;163;60;
$GPXUP;281;08:40:22;0;50	16882;8	67635;5;164;54;
$GPXUP;281;08:40:23;0;50	16873;8	67619;5;167;55;
$GPXUP;281;08:40:24;0;50	16862;8	67608;5;170;55;
$GPXUP;281;08:40:25;0;50	16852;8	67594;5;172;48;
$GPXUP;281;08:40:26;0;50	16844;8	67581;5;174;47;
$GPXUP;281;08:40:27;0;50	16834;8	67574;5;176;48;
$GPXUP;281;08:40:28;0;50	16822;8	67567;5;175;47;
$GPXUP;281;08:40:29;0;50	16814;8	67553;5;174;63;
$GPXUP;281;08:40:30;0;50	16811;8	67526;5;174;57;
$GPXUP;281;08:40:31;0;50	16809;8	67504;5;174;53;
$GPXUP;281;08:40:32;0;50	16803;8	67485;5;175;48;
$GPXUP;281;08:40:33;0;50	16796;8	67473;5;176;48;
$GPXUP;281;08:40:34;0;50	16787;8	6746;5;178;32;
$GPXUP;281;08:40:35;0;50	16774;8	67452;5;179;39;
$GPXUP;281;08:40:36;0;50	16767;8	67444;5;179;50;
$GPXUP;281;08:40:37;0;50	16766;8	67424;5;179;46;
$GPXUP;281;08:40:38;0;50	16772;8	674;5;179;56;
$GPXUP;281;08:40:39;0;50	1678;8	67378;5;179;62;
$GPXUP;281;08:40:40;0;50	16782;8	67356;5;178;61;
$GPXUP;281;08:40:41;0;50	16783;8	67332;5;177;57;
$GPXUP;281;08:40:42;0;50	16786;8	67311;5;179;59;
$GPXUP;281;08:40:43;0;50	1679;8	67289;5;180;57;
$GPXUP;281;08:40:44;0;50	16792;8	67271;5;181;47;
$GPXUP;281;08:40:45;0;50	16785;8	67257;5;180;41;
$GPXUP;281;08:40:46;0;50	16773;8	6725;5;182;48;
$GPXUP;281;08:40:47;0;50	16761;8	67245;5;182;41;
$GPXUP;281;08:40:48;0;50	16754;8	6723;5;181;64;
$GPXUP;281;08:40:49;0;50	16742;8	67212;5;181;61;
$GPXUP;281;08:40:50;0;50	16744;8	67181;5;182;69;
$GPXUP;281;08:40:51;0;50	16744;8	67156;5;182;74;
$GPXUP;281;08:40:52;0;50	16748;8	67128;5;182;75;
$GPXUP;281;08:40:53;0;50	16744;8	67094;5;177;56;
$GPXUP;281;08:40:54;0;50	16743;8	67084;5;174;49;
$GPXUP;281;08:40:55;0;50	1674;8	67078;5;174;46;
$GPXUP;281;08:40:56;0;50	16724;8	67081;5;175;47;
$GPXUP;281;08:40:57;0;50	16711;8	67087;5;178;45;
$GPXUP;281;08:40:58;0;50	167;8	67092;5;175;49;
$GPXUP;281;08:40:59;0;50	16688;8	67093;5;172;43;
$GPXUP;281;08:41:00;0;50	1668;8	67085;5;170;34;
$GPXUP;281;08:41:01;0;50	16692;8	67045;5;168;54;
$GPXUP;281;08:41:02;0;50	16672;8	67042;5;165;57;
$GPXUP;281;08:41:03;0;50	16656;8	6703;5;164;62;
$GPXUP;281;08:41:04;0;50	16643;8	67017;5;163;65;
$GPXUP;281;08:41:05;0;50	16626;8	67007;5;163;53;
$GPXUP;281;08:41:06;0;50	16613;8	66997;5;162;59;
$GPXUP;281;08:41:07;0;50	166;8	66984;5;162;58;
$GPXUP;281;08:41:08;0;50	16588;8	6697;5;163;62;
$GPXUP;281;08:41:09;0;50	16574;8	66956;5;162;56;
$GPXUP;281;08:41:10;0;50	16562;8	66945;5;165;58;
$GPXUP;281;08:41:11;0;50	16547;8	66937;5;166;52;
$GPXUP;281;08:41:12;0;50	16535;8	66929;5;165;62;
$GPXUP;281;08:41:13;0;50	16516;8	6691;5;163;39;
$GPXUP;281;08:41:14;0;50	16507;8	66913;5;161;28;
$GPXUP;281;08:41:15;0;50	16499;8	66918;5;161;55;
$GPXUP;281;08:41:16;0;50	16483;8	66921;5;161;63;
$GPXUP;281;08:41:17;0;50	16467;8	66924;5;157;62;
$GPXUP;281;08:41:18;0;50	16452;8	66935;5;154;64;
$GPXUP;281;08:41:19;0;50	16451;8	66938;5;151;63;
$GPXUP;281;08:41:20;0;50	16428;8	66955;5;154;53;
$GPXUP;281;08:41:21;0;50	16412;8	66957;5;155;52;
$GPXUP;281;08:41:22;0;50	16402;8	66951;5;154;48;
$GPXUP;281;08:41:23;0;50	16391;8	66951;5;153;59;
$GPXUP;281;08:41:24;0;50	16376;8	6697;5;153;64;
$GPXUP;281;08:41:25;0;50	1636;8	66989;5;153;68;
$GPXUP;281;08:41:26;0;50	16346;8	66996;5;153;63;
$GPXUP;281;08:41:27;0;50	16329;8	66999;5;153;61;
$GPXUP;281;08:41:28;0;50	16313;8	67005;5;154;60;
$GPXUP;281;08:41:29;0;50	16298;8	67013;5;153;66;
$GPXUP;281;08:41:30;0;50	16282;8	67016;5;152;58;
$GPXUP;281;08:41:31;0;50	16266;8	6701;5;153;105;
$GPXUP;281;08:41:32;0;50	1625;8	66993;5;153;113;
$GPXUP;281;08:41:33;0;50	16236;8	66974;5;153;72;
$GPXUP;281;08:41:34;0;50	16226;8	66965;5;155;56;
$GPXUP;281;08:41:35;0;50	16215;8	66964;5;155;60;
$GPXUP;281;08:41:36;0;50	16202;8	66955;5;154;59;
$GPXUP;281;08:41:37;0;50	16191;8	6694;5;154;58;
$GPXUP;281;08:41:38;0;50	16179;8	66925;5;154;58;
$GPXUP;281;08:41:39;0;50	16169;8	66912;5;156;57;
$GPXUP;281;08:41:40;0;50	1616;8	66897;5;157;51;
$GPXUP;281;08:41:41;0;50	16153;8	6688;5;158;54;
$GPXUP;281;08:41:42;0;50	16144;8	66869;5;157;44;
[truncated: 331 more rows]
