# Supplementary material for: Pigeon Navigation: Different Routes Lead to Frankfurt
Source: PLoS One. 2014 Nov 12;9(11):e112439. doi: 10.1371/journal.pone.0112439 (PMC4229201; doi:10.1371/journal.pone.0112439)
Supplement: File S4 — Files containing the original track data and a ‘Read me’ explaining the data format. (ZIP) [file pone.0112439.s004.zip › N-OM/000529xup95_8130_EXC.log]

$GPXUP;281;10:18:29;0;50	3896;8	69641;5;253;0;
$GPXUP;281;10:18:30;0;50	3896;8	69641;3;0;42;
$GPXUP;281;10:18:31;0;50	38953;8	69652;2;0;42;
$GPXUP;281;10:18:32;0;50	38944;8	69663;2;0;42;
$GPXUP;281;10:18:33;0;50	38936;8	69675;2;0;42;
$GPXUP;281;10:18:34;0;50	38928;8	69685;2;0;41;
$GPXUP;281;10:18:35;0;50	38923;8	69699;3;0;42;
$GPXUP;281;10:18:36;0;50	38916;8	69712;2;0;42;
$GPXUP;281;10:18:37;0;50	3891;8	69726;2;0;41;
$GPXUP;281;10:18:38;0;50	38904;8	69733;2;0;38;
$GPXUP;281;10:18:39;0;50	38898;8	69745;2;0;0;
$GPXUP;281;10:18:40;0;50	38898;8	69742;3;0;1;
$GPXUP;281;10:18:41;0;50	38912;8	69764;5;253;12;
$GPXUP;281;10:18:42;0;50	389;8	69799;5;253;36;
$GPXUP;281;10:18:43;0;50	38908;8	69766;5;253;46;
$GPXUP;281;10:18:44;0;50	38902;8	69782;5;252;12;
$GPXUP;281;10:18:45;0;50	38901;8	69786;5;252;12;
$GPXUP;281;10:18:46;0;50	38898;8	69796;5;253;31;
$GPXUP;281;10:18:47;0;50	38894;8	69805;5;253;30;
$GPXUP;281;10:18:48;0;50	38902;8	69821;5;252;35;
$GPXUP;281;10:18:49;0;50	38895;8	69799;5;255;36;
$GPXUP;281;10:18:50;0;50	38889;8	69788;5;254;41;
$GPXUP;281;10:18:51;0;50	38882;8	69767;5;254;41;
$GPXUP;281;10:18:52;0;50	38875;8	6975;5;254;45;
$GPXUP;281;10:18:53;0;50	38869;8	69749;5;254;36;
$GPXUP;281;10:18:54;0;50	38861;8	69765;5;254;32;
$GPXUP;281;10:18:55;0;50	38853;8	69763;5;254;0;
$GPXUP;281;10:18:56;0;50	38853;8	6977;5;254;10;
$GPXUP;281;10:18:57;0;50	38855;8	69774;5;253;9;
$GPXUP;281;10:18:58;0;50	38848;8	69825;5;253;59;
$GPXUP;281;10:18:59;0;50	38838;8	69842;5;253;38;
$GPXUP;281;10:19:00;0;50	38822;8	69823;5;253;52;
$GPXUP;281;10:19:01;0;50	3881;8	69811;5;253;30;
$GPXUP;281;10:19:02;0;50	38808;8	6979;5;254;28;
$GPXUP;281;10:19:03;0;50	38802;8	69794;5;253;28;
$GPXUP;281;10:19:04;0;50	38802;8	69748;5;253;61;
$GPXUP;281;10:19:05;0;50	38785;8	69756;5;253;40;
$GPXUP;281;10:19:06;0;50	38779;8	6977;5;253;44;
$GPXUP;281;10:19:07;0;50	3877;8	69781;5;253;51;
$GPXUP;281;10:19:08;0;50	38759;8	69793;5;253;55;
$GPXUP;281;10:19:09;0;50	38751;8	69801;5;255;56;
$GPXUP;281;10:19:10;0;50	38743;8	69824;5;255;64;
$GPXUP;281;10:19:11;0;50	38733;8	69842;5;255;58;
$GPXUP;281;10:19:12;0;50	38721;8	69852;5;256;58;
$GPXUP;281;10:19:13;0;50	38713;8	69878;5;255;64;
$GPXUP;281;10:19:14;0;50	38716;8	69903;5;255;58;
$GPXUP;281;10:19:15;0;50	38721;8	69924;5;255;40;
$GPXUP;281;10:19:16;0;50	3873;8	69941;5;254;49;
$GPXUP;281;10:19:17;0;50	38744;8	69959;5;254;39;
$GPXUP;281;10:19:18;0;50	38763;8	69977;5;254;54;
$GPXUP;281;10:19:19;0;50	38783;8	7;5;254;92;
$GPXUP;281;10:19:20;0;50	38795;8	70031;5;254;94;
$GPXUP;281;10:19:21;0;50	388;8	70056;5;254;75;
$GPXUP;281;10:19:22;0;50	38788;8	7008;5;254;72;
$GPXUP;281;10:19:23;0;50	3878;8	70097;5;253;67;
$GPXUP;281;10:19:24;0;50	38774;8	70109;5;253;48;
$GPXUP;281;10:19:25;0;50	38762;8	70119;5;254;82;
$GPXUP;281;10:19:26;0;50	38752;8	70138;5;253;79;
$GPXUP;281;10:19:27;0;50	38744;8	70158;5;253;87;
$GPXUP;281;10:19:28;0;50	38736;8	70171;5;253;74;
$GPXUP;281;10:19:29;0;50	38723;8	70175;5;253;53;
$GPXUP;281;10:19:30;0;50	38715;8	70174;5;253;64;
$GPXUP;281;10:19:31;0;50	38702;8	70144;5;253;36;
$GPXUP;281;10:19:32;0;50	38709;8	70117;5;253;57;
$GPXUP;281;10:19:33;0;50	38701;8	70098;5;255;51;
$GPXUP;281;10:19:34;0;50	3871;8	70077;5;253;51;
$GPXUP;281;10:19:35;0;50	38719;8	70057;5;264;57;
$GPXUP;281;10:19:36;0;50	38725;8	70036;5;264;55;
$GPXUP;281;10:19:37;0;50	3873;8	70015;5;267;53;
$GPXUP;281;10:19:38;0;50	38731;8	69999;5;269;39;
$GPXUP;281;10:19:39;0;50	38729;8	69981;5;271;39;
$GPXUP;281;10:19:40;0;50	38769;8	70044;5;284;32;
$GPXUP;281;10:19:41;0;50	38755;8	70017;5;291;37;
$GPXUP;281;10:19:42;0;50	38738;8	70002;5;290;96;
$GPXUP;281;10:19:43;0;50	38711;8	70005;5;290;92;
$GPXUP;281;10:19:44;0;50	38694;8	70008;5;290;45;
$GPXUP;281;10:19:45;0;50	38686;8	70019;5;291;56;
$GPXUP;281;10:19:46;0;50	38756;8	70027;5;312;57;
$GPXUP;281;10:19:47;0;50	38696;8	70038;5;307;51;
$GPXUP;281;10:19:48;0;50	38673;8	70044;5;306;65;
$GPXUP;281;10:19:49;0;50	38654;8	70041;5;305;57;
$GPXUP;281;10:19:50;0;50	38638;8	70022;5;304;39;
$GPXUP;281;10:19:51;0;50	38626;8	70006;5;304;46;
$GPXUP;281;10:19:52;0;50	38616;8	69991;5;304;45;
$GPXUP;281;10:19:53;0;50	38556;8	70046;5;291;66;
$GPXUP;281;10:19:54;0;50	38587;8	6996;5;285;61;
$GPXUP;281;10:19:55;0;50	3858;8	69958;5;288;52;
$GPXUP;281;10:19:56;0;50	38585;8	69993;5;289;47;
$GPXUP;281;10:19:57;0;50	38567;8	6999;5;289;61;
$GPXUP;281;10:19:58;0;50	38546;8	69993;5;282;90;
$GPXUP;281;10:19:59;0;50	38524;8	70001;5;285;67;
$GPXUP;281;10:20:00;0;50	3851;8	70018;5;286;69;
$GPXUP;281;10:20:01;0;50	38501;8	70091;5;265;65;
$GPXUP;281;10:20:02;0;50	38489;8	70095;5;258;65;
$GPXUP;281;10:20:03;0;50	38477;8	70103;5;247;56;
$GPXUP;281;10:20:04;0;50	38466;8	70109;5;242;60;
$GPXUP;281;10:20:05;0;50	38451;8	70115;5;226;58;
$GPXUP;281;10:20:06;0;50	38439;8	70128;5;223;57;
$GPXUP;281;10:20:07;0;50	38428;8	70141;5;214;62;
$GPXUP;281;10:20:08;0;50	3842;8	70161;5;204;61;
$GPXUP;281;10:20:09;0;50	38409;8	7018;5;199;66;
$GPXUP;281;10:20:10;0;50	38402;8	70202;5;198;62;
$GPXUP;281;10:20:11;0;50	38395;8	70224;5;180;64;
$GPXUP;281;10:20:12;0;50	38386;8	70244;5;176;68;
$GPXUP;281;10:20:13;0;50	38378;8	70268;5;167;71;
$GPXUP;281;10:20:14;0;50	38374;8	70296;5;129;76;
$GPXUP;281;10:20:15;0;50	38373;8	70327;5;173;77;
$GPXUP;281;10:20:16;0;50	38372;8	70356;5;179;83;
$GPXUP;281;10:20:17;0;50	38375;8	7039;5;124;84;
$GPXUP;281;10:20:18;0;50	38376;8	7042;5;134;86;
$GPXUP;281;10:20:19;0;50	38374;8	70452;5;137;85;
$GPXUP;281;10:20:20;0;50	38372;8	70482;5;140;81;
$GPXUP;281;10:20:21;0;50	3836;8	70467;5;140;44;
$GPXUP;281;10:20:22;0;50	38348;8	70443;5;143;32;
$GPXUP;281;10:20:23;0;50	38344;8	70421;5;146;39;
$GPXUP;281;10:20:24;0;50	38343;8	70392;5;148;39;
$GPXUP;281;10:20:25;0;50	38336;8	70375;5;151;29;
$GPXUP;281;10:20:26;0;50	38329;8	70366;5;149;42;
$GPXUP;281;10:20:27;0;50	38322;8	70352;5;151;41;
$GPXUP;281;10:20:28;0;50	38315;8	70341;5;151;29;
$GPXUP;281;10:20:29;0;50	38304;8	70341;5;154;32;
$GPXUP;281;10:20:30;0;50	38288;8	70348;5;156;46;
$GPXUP;281;10:20:31;0;50	38274;8	70358;5;158;53;
$GPXUP;281;10:20:32;0;50	38259;8	70371;5;158;63;
$GPXUP;281;10:20:33;0;50	38246;8	7039;5;158;67;
$GPXUP;281;10:20:34;0;50	38235;8	70412;5;158;71;
$GPXUP;281;10:20:35;0;50	38222;8	70432;5;157;76;
$GPXUP;281;10:20:36;0;50	38209;8	70453;5;158;79;
$GPXUP;281;10:20:37;0;50	38194;8	70463;5;157;71;
$GPXUP;281;10:20:38;0;50	38184;8	70471;5;157;54;
$GPXUP;281;10:20:39;0;50	38173;8	70487;5;158;55;
$GPXUP;281;10:20:40;0;50	38164;8	70512;5;159;66;
$GPXUP;281;10:20:41;0;50	38154;8	70536;5;159;58;
$GPXUP;281;10:20:42;0;50	38147;8	70558;5;159;69;
$GPXUP;281;10:20:43;0;50	38141;8	70588;5;159;71;
$GPXUP;281;10:20:44;0;50	3813;8	70614;5;159;64;
$GPXUP;281;10:20:45;0;50	3812;8	7064;5;158;70;
$GPXUP;281;10:20:46;0;50	38108;8	70657;5;159;68;
$GPXUP;281;10:20:47;0;50	38097;8	70675;5;158;68;
$GPXUP;281;10:20:48;0;50	38081;8	70682;5;159;67;
$GPXUP;281;10:20:49;0;50	38071;8	70679;5;159;46;
$GPXUP;281;10:20:50;0;50	3806;8	70664;5;160;47;
$GPXUP;281;10:20:51;0;50	38045;8	70654;5;159;76;
$GPXUP;281;10:20:52;0;50	38028;8	70648;5;161;49;
$GPXUP;281;10:20:53;0;50	38014;8	70647;5;161;49;
$GPXUP;281;10:20:54;0;50	38;8	70656;5;161;81;
$GPXUP;281;10:20:55;0;50	37984;8	7067;5;162;71;
$GPXUP;281;10:20:56;0;50	37972;8	70686;5;162;57;
$GPXUP;281;10:20:57;0;50	3796;8	70702;5;162;57;
$GPXUP;281;10:20:58;0;50	37949;8	70717;5;162;59;
$GPXUP;281;10:20:59;0;50	37938;8	70732;5;162;59;
$GPXUP;281;10:21:00;0;50	37926;8	70741;5;161;67;
$GPXUP;281;10:21:01;0;50	37911;8	70751;5;162;65;
$GPXUP;281;10:21:02;0;50	37898;8	70748;5;162;58;
$GPXUP;281;10:21:03;0;50	37888;8	70734;5;162;46;
$GPXUP;281;10:21:04;0;50	37876;8	70725;5;162;46;
$GPXUP;281;10:21:05;0;50	37868;8	70715;5;164;33;
$GPXUP;281;10:21:06;0;50	37859;8	70709;5;163;34;
$GPXUP;281;10:21:07;0;50	37852;8	7069;5;163;45;
$GPXUP;281;10:21:08;0;50	37847;8	70674;5;163;36;
$GPXUP;281;10:21:09;0;50	37842;8	70657;5;163;41;
$GPXUP;281;10:21:10;0;50	37868;8	70642;5;163;38;
$GPXUP;281;10:21:11;0;50	37866;8	70628;5;163;38;
$GPXUP;281;10:21:12;0;50	37867;8	70614;5;162;38;
$GPXUP;281;10:21:13;0;50	37868;8	706;5;163;38;
$GPXUP;281;10:21:14;0;50	37869;8	70586;5;163;38;
$GPXUP;281;10:21:15;0;50	3788;8	7059;5;162;34;
$GPXUP;281;10:21:16;0;50	37882;8	70592;5;164;31;
$GPXUP;281;10:21:17;0;50	37886;8	70599;5;164;25;
$GPXUP;281;10:21:18;0;50	3788;8	70606;5;165;19;
$GPXUP;281;10:21:19;0;50	37856;8	70634;5;166;25;
$GPXUP;281;10:21:20;0;50	3785;8	70636;3;0;25;
$GPXUP;281;10:21:21;0;50	37846;8	70649;5;165;23;
$GPXUP;281;10:21:22;0;50	37845;8	70649;5;166;22;
$GPXUP;281;10:21:23;0;50	37841;8	70645;5;166;22;
$GPXUP;281;10:21:24;0;50	37834;8	7064;5;167;27;
$GPXUP;281;10:21:25;0;50	37828;8	70633;5;167;27;
$GPXUP;281;10:21:26;0;50	37822;8	70629;5;167;27;
$GPXUP;281;10:21:27;0;50	37823;8	70611;5;166;25;
$GPXUP;281;10:21:28;0;50	37818;8	70601;5;167;26;
$GPXUP;281;10:21:29;0;50	37826;8	70583;5;166;27;
$GPXUP;281;10:21:30;0;50	37864;8	70566;5;168;23;
$GPXUP;281;10:21:31;0;50	37866;8	70556;5;168;0;
$GPXUP;281;10:21:32;0;50	37866;8	70556;5;169;0;
$GPXUP;281;10:21:33;0;50	37866;8	70556;5;169;0;
$GPXUP;281;10:21:34;0;50	37866;8	70556;5;169;0;
$GPXUP;281;10:21:35;0;50	37866;8	70556;5;169;0;
$GPXUP;281;10:21:36;0;50	37867;8	70553;5;168;1;
$GPXUP;281;10:21:37;0;50	3787;8	70552;5;169;3;
$GPXUP;281;10:21:38;0;50	37849;8	70524;5;169;36;
$GPXUP;281;10:21:39;0;50	37844;8	70513;5;169;38;
$GPXUP;281;10:21:40;0;50	37838;8	70501;5;168;35;
$GPXUP;281;10:21:41;0;50	37838;8	70488;5;168;26;
$GPXUP;281;10:21:42;0;50	3784;8	70472;5;167;41;
$GPXUP;281;10:21:43;0;50	3784;8	70452;5;167;48;
$GPXUP;281;10:21:44;0;50	37842;8	70431;5;167;52;
$GPXUP;281;10:21:45;0;50	37841;8	70409;5;168;47;
$GPXUP;281;10:21:46;0;50	37835;8	70395;5;168;55;
$GPXUP;281;10:21:47;0;50	37823;8	70384;5;167;55;
$GPXUP;281;10:21:48;0;50	37817;8	70389;5;169;53;
$GPXUP;281;10:21:49;0;50	37808;8	70377;5;169;53;
$GPXUP;281;10:21:50;0;50	37798;8	70364;5;169;53;
$GPXUP;281;10:21:51;0;50	37787;8	70352;5;170;53;
$GPXUP;281;10:21:52;0;50	37782;8	70327;5;157;37;
$GPXUP;281;10:21:53;0;50	37776;8	70323;5;157;41;
$GPXUP;281;10:21:54;0;50	37769;8	7032;5;158;53;
$GPXUP;281;10:21:55;0;50	37757;8	70322;5;158;51;
$GPXUP;281;10:21:56;0;50	37748;8	70326;5;159;48;
$GPXUP;281;10:21:57;0;50	37736;8	70323;5;159;48;
$GPXUP;281;10:21:58;0;50	37715;8	7033;5;159;47;
$GPXUP;281;10:21:59;0;50	37706;8	70323;5;160;47;
$GPXUP;281;10:22:00;0;50	37696;8	70317;5;160;46;
$GPXUP;281;10:22:01;0;50	37687;8	70315;5;160;39;
$GPXUP;281;10:22:02;0;50	3768;8	70316;5;160;39;
$GPXUP;281;10:22:03;0;50	37672;8	70319;5;160;39;
$GPXUP;281;10:22:04;0;50	37663;8	7032;5;160;35;
$GPXUP;281;10:22:05;0;50	37652;8	70342;5;161;50;
$GPXUP;281;10:22:06;0;50	37646;8	7036;5;161;48;
$GPXUP;281;10:22:07;0;50	37636;8	70371;5;161;49;
$GPXUP;281;10:22:08;0;50	3762;8	70393;5;163;58;
$GPXUP;281;10:22:09;0;50	37613;8	70406;5;171;60;
$GPXUP;281;10:22:10;0;50	37602;8	70413;5;171;53;
$GPXUP;281;10:22:11;0;50	37594;8	70423;5;169;56;
$GPXUP;281;10:22:12;0;50	37584;8	70438;5;167;55;
$GPXUP;281;10:22:13;0;50	37575;8	70455;5;168;63;
$GPXUP;281;10:22:14;0;50	37564;8	70475;5;167;63;
$GPXUP;281;10:22:15;0;50	37554;8	7049;5;167;62;
$GPXUP;281;10:22:16;0;50	37542;8	70502;5;167;61;
$GPXUP;281;10:22:17;0;50	37533;8	70508;5;167;56;
$GPXUP;281;10:22:18;0;50	37523;8	7052;5;166;51;
$GPXUP;281;10:22:19;0;50	37514;8	70531;5;166;50;
$GPXUP;281;10:22:20;0;50	37506;8	70537;5;165;48;
$GPXUP;281;10:22:21;0;50	37494;8	70542;5;165;47;
$GPXUP;281;10:22:22;0;50	37484;8	70544;5;166;41;
$GPXUP;281;10:22:23;0;50	37475;8	70548;5;166;40;
$GPXUP;281;10:22:24;0;50	37465;8	70553;5;166;40;
$GPXUP;281;10:22:25;0;50	37456;8	7056;5;167;41;
$GPXUP;281;10:22:26;0;50	37446;8	70564;5;166;34;
$GPXUP;281;10:22:27;0;50	37437;8	70564;5;166;45;
$GPXUP;281;10:22:28;0;50	37427;8	70554;5;169;38;
$GPXUP;281;10:22:29;0;50	37419;8	70548;5;170;38;
$GPXUP;281;10:22:30;0;50	37412;8	70542;5;170;37;
$GPXUP;281;10:22:31;0;50	37404;8	70533;5;171;38;
$GPXUP;281;10:22:32;0;50	37398;8	7052;5;173;33;
$GPXUP;281;10:22:33;0;50	37378;8	70521;5;173;46;
$GPXUP;281;10:22:34;0;50	37376;8	70498;5;172;48;
$GPXUP;281;10:22:35;0;50	37374;8	70478;5;172;47;
$GPXUP;281;10:22:36;0;50	37367;8	70463;5;172;49;
$GPXUP;281;10:22:37;0;50	37356;8	70454;5;172;48;
$GPXUP;281;10:22:38;0;50	37345;8	70449;5;172;56;
$GPXUP;281;10:22:39;0;50	37332;8	7045;5;172;54;
$GPXUP;281;10:22:40;0;50	37321;8	70462;5;173;45;
$GPXUP;281;10:22:41;0;50	37312;8	70454;5;173;33;
$GPXUP;281;10:22:42;0;50	37303;8	70448;5;174;41;
$GPXUP;281;10:22:43;0;50	37297;8	70439;5;174;30;
$GPXUP;281;10:22:44;0;50	37291;8	70426;5;175;55;
$GPXUP;281;10:22:45;0;50	37287;8	70406;5;174;76;
$GPXUP;281;10:22:46;0;50	37278;8	70384;5;175;74;
$GPXUP;281;10:22:47;0;50	37268;8	70364;5;175;72;
$GPXUP;281;10:22:48;0;50	37262;8	70357;5;175;45;
$GPXUP;281;10:22:49;0;50	37257;8	70353;5;176;36;
$GPXUP;281;10:22:50;0;50	37247;8	7035;5;176;46;
$GPXUP;281;10:22:51;0;50	37235;8	70336;5;176;47;
$GPXUP;281;10:22:52;0;50	37229;8	70325;5;176;46;
$GPXUP;281;10:22:53;0;50	37217;8	70298;5;176;56;
$GPXUP;281;10:22:54;0;50	37209;8	70284;5;177;56;
$GPXUP;281;10:22:55;0;50	37203;8	70269;5;176;50;
$GPXUP;281;10:22:56;0;50	37196;8	70246;5;177;50;
$GPXUP;281;10:22:57;0;50	37187;8	70233;5;177;50;
$GPXUP;281;10:22:58;0;50	37182;8	70258;5;178;55;
$GPXUP;281;10:22:59;0;50	37172;8	7024;5;178;55;
$GPXUP;281;10:23:00;0;50	37161;8	70225;5;179;55;
$GPXUP;281;10:23:01;0;50	37151;8	70212;5;179;55;
$GPXUP;281;10:23:02;0;50	37134;8	70219;5;181;55;
$GPXUP;281;10:23:03;0;50	37121;8	70218;5;181;58;
$GPXUP;281;10:23:04;0;50	37108;8	7022;5;181;50;
$GPXUP;281;10:23:05;0;50	37097;8	7022;5;181;50;
$GPXUP;281;10:23:06;0;50	37086;8	70227;5;182;48;
$GPXUP;281;10:23:07;0;50	37073;8	70229;3;0;49;
$GPXUP;281;10:23:08;0;50	37062;8	70232;5;182;0;
$GPXUP;281;10:23:09;0;50	37062;8	70232;5;182;0;
$GPXUP;281;10:23:10;0;50	37063;8	70232;5;182;0;
$GPXUP;281;10:23:11;0;50	37062;8	70232;5;184;0;
$GPXUP;281;10:23:12;0;50	37062;8	70232;5;184;1;
$GPXUP;281;10:23:13;0;50	37062;8	70232;5;185;0;
$GPXUP;281;10:23:14;0;50	37063;8	70232;5;186;0;
$GPXUP;281;10:23:15;0;50	37063;8	70232;5;186;0;
$GPXUP;281;10:23:16;0;50	37064;8	70232;5;187;0;
$GPXUP;281;10:23:17;0;50	37063;8	70232;5;187;0;
$GPXUP;281;10:23:18;0;50	37063;8	70232;5;187;0;
$GPXUP;281;10:23:19;0;50	37064;8	70232;5;188;0;
$GPXUP;281;10:23:20;0;50	37064;8	70232;5;188;0;
$GPXUP;281;10:23:21;0;50	37063;8	70231;5;190;0;
$GPXUP;281;10:23:22;0;50	37063;8	70231;5;190;0;
$GPXUP;281;10:23:23;0;50	37064;8	70231;5;190;0;
$GPXUP;281;10:23:24;0;50	37064;8	70231;5;190;0;
$GPXUP;281;10:23:25;0;50	37063;8	70231;5;191;0;
$GPXUP;281;10:23:26;0;50	37064;8	70231;5;192;0;
$GPXUP;281;10:23:27;0;50	37064;8	70231;5;192;0;
$GPXUP;281;10:23:28;0;50	37064;8	70231;5;192;0;
$GPXUP;281;10:23:29;0;50	37064;8	70231;5;192;0;
$GPXUP;281;10:23:30;0;50	37064;8	70231;5;193;0;
$GPXUP;281;10:23:31;0;50	37064;8	70231;5;193;0;
$GPXUP;281;10:23:32;0;50	37064;8	70231;5;193;0;
$GPXUP;281;10:23:33;0;50	37064;8	70231;5;193;0;
$GPXUP;281;10:23:34;0;50	37064;8	70231;5;194;0;
$GPXUP;281;10:23:35;0;50	37064;8	70231;5;194;0;
$GPXUP;281;10:23:36;0;50	37064;8	70231;5;194;0;
$GPXUP;281;10:23:37;0;50	37064;8	70231;5;194;0;
$GPXUP;281;10:23:38;0;50	37064;8	70231;5;194;0;
$GPXUP;281;10:23:39;0;50	37064;8	70231;5;194;0;
$GPXUP;281;10:23:40;0;50	37064;8	70231;5;194;0;
$GPXUP;281;10:23:41;0;50	37064;8	70231;5;194;0;
$GPXUP;281;10:23:42;0;50	37064;8	70231;5;194;0;
$GPXUP;281;10:23:43;0;50	37065;8	70231;3;0;0;
$GPXUP;281;10:23:44;0;50	37065;8	70231;5;193;0;
$GPXUP;281;10:23:45;0;50	37065;8	70231;5;195;0;
$GPXUP;281;10:23:46;0;50	37065;8	70231;5;195;0;
$GPXUP;281;10:23:47;0;50	37065;8	70231;5;195;0;
$GPXUP;281;10:23:48;0;50	37065;8	70231;5;195;0;
$GPXUP;281;10:23:49;0;50	37066;8	70231;5;194;0;
$GPXUP;281;10:23:50;0;50	37066;8	70231;5;194;0;
$GPXUP;281;10:23:51;0;50	37065;8	70231;5;193;0;
$GPXUP;281;10:23:52;0;50	37066;8	70231;3;0;0;
$GPXUP;281;10:23:53;0;50	37066;8	70231;5;194;0;
$GPXUP;281;10:23:54;0;50	37066;8	70231;5;194;0;
$GPXUP;281;10:23:55;0;50	37066;8	70231;5;194;0;
$GPXUP;281;10:23:56;0;50	37065;8	70232;5;194;0;
$GPXUP;281;10:23:57;0;50	37065;8	70232;5;194;0;
$GPXUP;281;10:23:58;0;50	37065;8	70232;5;194;0;
$GPXUP;281;10:23:59;0;50	37066;8	70233;5;194;0;
$GPXUP;281;10:24:00;0;50	37066;8	70233;5;194;0;
$GPXUP;281;10:24:01;0;50	37066;8	70233;3;0;0;
$GPXUP;281;10:24:02;0;50	37066;8	70233;3;0;0;
$GPXUP;281;10:24:03;0;50	37066;8	70233;5;194;0;
$GPXUP;281;10:24:04;0;50	37066;8	70233;5;194;0;
$GPXUP;281;10:24:05;0;50	37066;8	70233;5;194;0;
$GPXUP;281;10:24:06;0;50	37066;8	70233;3;0;0;
$GPXUP;281;10:24:07;0;50	37066;8	70234;5;194;0;
$GPXUP;281;10:24:08;0;50	37066;8	70234;5;194;0;
$GPXUP;281;10:24:09;0;50	37066;8	70234;5;194;0;
$GPXUP;281;10:24:10;0;50	37066;8	70234;5;194;0;
$GPXUP;281;10:24:11;0;50	37066;8	70234;3;0;0;
$GPXUP;281;10:24:12;0;50	37066;8	70234;5;195;0;
$GPXUP;281;10:24:13;0;50	37066;8	70234;5;194;0;
$GPXUP;281;10:24:14;0;50	37066;8	70234;5;194;0;
$GPXUP;281;10:24:15;0;50	37066;8	70236;5;195;0;
$GPXUP;281;10:24:16;0;50	37067;8	70234;5;194;0;
$GPXUP;281;10:24:17;0;50	37067;8	70234;5;193;0;
$GPXUP;281;10:24:18;0;50	37067;8	70235;5;192;0;
$GPXUP;281;10:24:19;0;50	37068;8	70235;5;192;0;
$GPXUP;281;10:24:20;0;50	37068;8	70235;5;191;0;
$GPXUP;281;10:24:21;0;50	37068;8	70235;5;190;0;
$GPXUP;281;10:24:22;0;50	37069;8	70235;5;190;0;
$GPXUP;281;10:24:23;0;50	37068;8	70235;5;189;0;
$GPXUP;281;10:24:24;0;50	3707;8	70234;5;189;2;
$GPXUP;281;10:24:25;0;50	3707;8	70234;5;189;0;
$GPXUP;281;10:24:26;0;50	3707;8	70233;5;188;0;
$GPXUP;281;10:24:27;0;50	3707;8	70233;5;188;0;
$GPXUP;281;10:24:28;0;50	37071;8	70233;5;189;0;
$GPXUP;281;10:24:29;0;50	37072;8	70232;5;188;0;
$GPXUP;281;10:24:30;0;50	37072;8	70232;5;188;0;
$GPXUP;281;10:24:31;0;50	37072;8	70232;5;188;0;
$GPXUP;281;10:24:32;0;50	37072;8	70232;5;188;0;
$GPXUP;281;10:24:33;0;50	37072;8	70232;5;188;0;
$GPXUP;281;10:24:34;0;50	37072;8	70232;5;188;0;
$GPXUP;281;10:24:35;0;50	37072;8	7023;5;188;0;
$GPXUP;281;10:24:36;0;50	37072;8	7023;5;188;0;
$GPXUP;281;10:24:37;0;50	37072;8	7023;5;188;0;
$GPXUP;281;10:24:38;0;50	37072;8	7023;5;188;0;
$GPXUP;281;10:24:39;0;50	37072;8	7023;5;188;0;
$GPXUP;281;10:24:40;0;50	37073;8	70231;5;187;0;
$GPXUP;281;10:24:41;0;50	37073;8	70231;5;187;0;
$GPXUP;281;10:24:42;0;50	37073;8	70231;5;187;0;
$GPXUP;281;10:24:43;0;50	37074;8	7023;5;186;0;
$GPXUP;281;10:24:44;0;50	37074;8	7023;5;186;0;
$GPXUP;281;10:24:45;0;50	37075;8	7023;5;186;0;
$GPXUP;281;10:24:46;0;50	37075;8	7023;5;186;0;
$GPXUP;281;10:24:47;0;50	37075;8	7023;5;186;0;
$GPXUP;281;10:24:48;0;50	37075;8	7023;5;186;1;
$GPXUP;281;10:24:49;0;50	37075;8	70228;5;186;0;
$GPXUP;281;10:24:50;0;50	37075;8	70228;5;186;0;
$GPXUP;281;10:24:51;0;50	37075;8	70228;5;186;0;
$GPXUP;281;10:24:52;0;50	37076;8	70228;5;187;0;
$GPXUP;281;10:24:53;0;50	37076;8	70228;5;187;0;
$GPXUP;281;10:24:54;0;50	37076;8	70228;5;187;0;
$GPXUP;281;10:24:55;0;50	37076;8	7023;5;187;0;
$GPXUP;281;10:24:56;0;50	37076;8	7023;5;187;0;
$GPXUP;281;10:24:57;0;50	37076;8	7023;5;187;0;
$GPXUP;281;10:24:58;0;50	37076;8	7023;5;188;0;
$GPXUP;281;10:24:59;0;50	37076;8	7023;5;188;0;
$GPXUP;281;10:25:00;0;50	37076;8	7023;5;188;0;
$GPXUP;281;10:25:01;0;50	37076;8	7023;5;188;0;
$GPXUP;281;10:25:02;0;50	37076;8	7023;5;188;0;
$GPXUP;281;10:25:03;0;50	37076;8	7023;5;188;0;
$GPXUP;281;10:25:04;0;50	37076;8	7023;5;188;0;
$GPXUP;281;10:25:05;0;50	37076;8	7023;5;188;0;
$GPXUP;281;10:25:06;0;50	37076;8	7023;5;188;0;
$GPXUP;281;10:25:07;0;50	37076;8	7023;5;188;0;
$GPXUP;281;10:25:08;0;50	37077;8	7023;5;189;0;
$GPXUP;281;10:25:09;0;50	37077;8	7023;5;189;0;
$GPXUP;281;10:25:10;0;50	37077;8	7023;5;189;0;
$GPXUP;281;10:25:11;0;50	37077;8	7023;5;189;0;
$GPXUP;281;10:25:12;0;50	37077;8	7023;5;189;0;
$GPXUP;281;10:25:13;0;50	37077;8	7023;5;189;0;
$GPXUP;281;10:25:14;0;50	37077;8	7023;5;189;0;
$GPXUP;281;10:25:15;0;50	37077;8	7023;5;189;0;
$GPXUP;281;10:25:16;0;50	37077;8	7023;5;189;0;
$GPXUP;281;10:25:17;0;50	37077;8	7023;5;189;0;
$GPXUP;281;10:25:18;0;50	37077;8	7023;5;189;0;
$GPXUP;281;10:25:19;0;50	37077;8	7023;5;189;0;
$GPXUP;281;10:25:20;0;50	37077;8	7023;5;189;0;
$GPXUP;281;10:25:21;0;50	37077;8	7023;5;189;0;
$GPXUP;281;10:25:22;0;50	37077;8	7023;5;189;0;
$GPXUP;281;10:25:23;0;50	37077;8	7023;5;189;0;
$GPXUP;281;10:25:24;0;50	37077;8	7023;5;190;0;
$GPXUP;281;10:25:25;0;50	37077;8	7023;5;190;0;
$GPXUP;281;10:25:26;0;50	37077;8	7023;5;190;0;
$GPXUP;281;10:25:27;0;50	37077;8	7023;5;190;0;
$GPXUP;281;10:25:28;0;50	37077;8	7023;5;190;0;
$GPXUP;281;10:25:29;0;50	37077;8	7023;5;190;0;
$GPXUP;281;10:25:30;0;50	37077;8	7023;5;190;0;
$GPXUP;281;10:25:31;0;50	37077;8	7023;5;190;0;
$GPXUP;281;10:25:32;0;50	37077;8	7023;5;190;0;
$GPXUP;281;10:25:33;0;50	37077;8	7023;5;190;0;
$GPXUP;281;10:25:34;0;50	37077;8	7023;5;190;0;
$GPXUP;281;10:25:35;0;50	37077;8	7023;5;190;0;
$GPXUP;281;10:25:36;0;50	37077;8	7023;5;190;0;
$GPXUP;281;10:25:37;0;50	37077;8	7023;5;190;0;
$GPXUP;281;10:25:38;0;50	37077;8	7023;5;190;0;
$GPXUP;281;10:25:39;0;50	37077;8	7023;5;190;0;
$GPXUP;281;10:25:40;0;50	37077;8	7023;5;190;0;
$GPXUP;281;10:25:41;0;50	37077;8	7023;5;190;0;
$GPXUP;281;10:25:42;0;50	37077;8	7023;5;190;0;
$GPXUP;281;10:25:43;0;50	37077;8	7023;5;190;0;
$GPXUP;281;10:25:44;0;50	37077;8	7023;5;190;0;
$GPXUP;281;10:25:45;0;50	37077;8	7023;5;190;0;
$GPXUP;281;10:25:46;0;50	37077;8	7023;5;190;0;
$GPXUP;281;10:25:47;0;50	37078;8	7023;5;191;0;
$GPXUP;281;10:25:48;0;50	37078;8	7023;5;191;0;
$GPXUP;281;10:25:49;0;50	37078;8	7023;5;191;0;
$GPXUP;281;10:25:50;0;50	37078;8	7023;5;191;0;
$GPXUP;281;10:25:51;0;50	37078;8	7023;5;191;0;
$GPXUP;281;10:25:52;0;50	37078;8	7023;5;191;0;
$GPXUP;281;10:25:53;0;50	37078;8	7023;5;191;0;
$GPXUP;281;10:25:54;0;50	37078;8	7023;5;191;0;
$GPXUP;281;10:25:55;0;50	37078;8	7023;5;191;0;
$GPXUP;281;10:25:56;0;50	37078;8	7023;5;191;0;
$GPXUP;281;10:25:57;0;50	37078;8	7023;5;191;0;
$GPXUP;281;10:25:58;0;50	37078;8	7023;5;191;0;
$GPXUP;281;10:25:59;0;50	37078;8	7023;5;191;0;
$GPXUP;281;10:26:00;0;50	37078;8	7023;5;191;0;
$GPXUP;281;10:26:01;0;50	37078;8	7023;5;191;0;
$GPXUP;281;10:26:02;0;50	37078;8	7023;5;191;0;
$GPXUP;281;10:26:03;0;50	37078;8	7023;5;191;0;
$GPXUP;281;10:26:04;0;50	37078;8	7023;3;0;0;
$GPXUP;281;10:26:05;0;50	37078;8	7023;5;191;0;
$GPXUP;281;10:26:06;0;50	37078;8	7023;3;0;0;
$GPXUP;281;10:26:07;0;50	37078;8	7023;5;192;0;
$GPXUP;281;10:26:08;0;50	37078;8	7023;5;192;0;
$GPXUP;281;10:26:09;0;50	37078;8	7023;5;192;0;
$GPXUP;281;10:26:10;0;50	37078;8	7023;5;192;0;
$GPXUP;281;10:26:11;0;50	37078;8	7023;5;192;0;
$GPXUP;281;10:26:12;0;50	37078;8	7023;5;192;0;
$GPXUP;281;10:26:13;0;50	37078;8	7023;5;192;0;
$GPXUP;281;10:26:14;0;50	37078;8	7023;5;192;0;
$GPXUP;281;10:26:15;0;50	37078;8	7023;2;0;0;
$GPXUP;281;10:26:16;0;50	37078;8	7023;5;192;0;
$GPXUP;281;10:26:17;0;50	37078;8	7023;5;192;0;
$GPXUP;281;10:26:18;0;50	37075;8	70232;5;192;7;
$GPXUP;281;10:26:19;0;50	37073;8	70233;5;192;7;
$GPXUP;281;10:26:20;0;50	37071;8	70234;5;192;8;
$GPXUP;281;10:26:21;0;50	37067;8	70233;5;192;10;
$GPXUP;281;10:26:22;0;50	37064;8	70234;5;192;10;
$GPXUP;281;10:26:23;0;50	37059;8	70239;5;192;12;
$GPXUP;281;10:26:24;0;50	37053;8	70243;5;192;15;
$GPXUP;281;10:26:25;0;50	37048;8	70245;5;192;15;
$GPXUP;281;10:26:26;0;50	37042;8	70248;5;192;17;
$GPXUP;281;10:26:27;0;50	37023;8	70266;5;192;26;
$GPXUP;281;10:26:28;0;50	37015;8	70272;5;192;27;
$GPXUP;281;10:26:29;0;50	37004;8	7027;5;192;28;
$GPXUP;281;10:26:30;0;50	36992;8	70278;5;192;31;
$GPXUP;281;10:26:31;0;50	36982;8	70279;5;192;32;
$GPXUP;281;10:26:32;0;50	36972;8	70271;5;192;32;
$GPXUP;281;10:26:33;0;50	36966;8	70263;5;192;30;
$GPXUP;281;10:26:34;0;50	36958;8	7026;5;192;31;
$GPXUP;281;10:26:35;0;50	36957;8	70261;5;191;27;
$GPXUP;281;10:26:36;0;50	36946;8	70246;5;191;29;
$GPXUP;281;10:26:37;0;50	36938;8	70244;5;192;29;
$GPXUP;281;10:26:38;0;50	36928;8	70236;5;192;30;
$GPXUP;281;10:26:39;0;50	36919;8	702;5;192;33;
$GPXUP;281;10:26:40;0;50	36886;8	70232;5;192;41;
$GPXUP;281;10:26:41;0;50	36888;8	7027;5;192;38;
$GPXUP;281;10:26:42;0;50	36906;8	7025;5;192;26;
$GPXUP;281;10:26:43;0;50	36896;8	70264;5;192;29;
$GPXUP;281;10:26:44;0;50	36887;8	7028;5;192;31;
$GPXUP;281;10:26:45;0;50	36903;8	7031;5;192;28;
$GPXUP;281;10:26:46;0;50	36896;8	70331;5;192;31;
$GPXUP;281;10:26:47;0;50	36894;8	70356;5;192;34;
$GPXUP;281;10:26:48;0;50	369;8	70406;5;192;48;
$GPXUP;281;10:26:49;0;50	36897;8	70438;5;192;54;
$GPXUP;281;10:26:50;0;50	36889;8	70469;5;192;60;
$GPXUP;281;10:26:51;0;50	36881;8	705;5;192;60;
$GPXUP;281;10:26:52;0;50	36872;8	70516;5;192;58;
$GPXUP;281;10:26:53;0;50	36862;8	70541;5;192;61;
$GPXUP;281;10:26:54;0;50	36851;8	70539;5;192;58;
$GPXUP;281;10:26:55;0;50	36841;8	70554;5;192;60;
$GPXUP;281;10:26:56;0;50	3683;8	70572;5;192;61;
$GPXUP;281;10:26:57;0;50	36803;8	70554;5;192;69;
$GPXUP;281;10:26:58;0;50	36789;8	70564;5;192;0;
$GPXUP;281;10:26:59;0;50	36789;8	70564;5;192;0;
$GPXUP;281;10:27:00;0;50	36788;8	70566;5;192;0;
$GPXUP;281;10:27:01;0;50	36788;8	70566;5;192;0;
$GPXUP;281;10:27:02;0;50	36788;8	70566;5;192;1;
$GPXUP;281;10:27:03;0;50	36786;8	70565;5;192;2;
$GPXUP;281;10:27:04;0;50	36786;8	70565;5;192;2;
$GPXUP;281;10:27:05;0;50	36778;8	70571;5;192;9;
$GPXUP;281;10:27:06;0;50	3676;8	70579;5;193;21;
$GPXUP;281;10:27:07;0;50	36754;8	70582;5;192;22;
$GPXUP;281;10:27:08;0;50	36741;8	70591;5;192;27;
$GPXUP;281;10:27:09;0;50	3673;8	70592;5;193;29;
$GPXUP;281;10:27:10;0;50	36719;8	70596;5;192;32;
$GPXUP;281;10:27:11;0;50	3671;8	70595;5;192;32;
$GPXUP;281;10:27:12;0;50	36699;8	706;5;193;33;
$GPXUP;281;10:27:13;0;50	36683;8	70614;5;193;38;
$GPXUP;281;10:27:14;0;50	3667;8	70628;5;192;41;
$GPXUP;281;10:27:15;0;50	36657;8	70671;5;193;45;
$GPXUP;281;10:27:16;0;50	36646;8	70686;5;193;46;
$GPXUP;281;10:27:17;0;50	36633;8	70704;5;192;49;
$GPXUP;281;10:27:18;0;50	36615;8	7072;5;192;52;
$GPXUP;281;10:27:19;0;50	36601;8	7073;5;193;52;
$GPXUP;281;10:27:20;0;50	36586;8	70739;5;193;53;
$GPXUP;281;10:27:21;0;50	36572;8	70746;5;193;55;
$GPXUP;281;10:27:22;0;50	3655;8	70732;5;193;58;
$GPXUP;281;10:27:23;0;50	36537;8	70732;5;193;57;
$GPXUP;281;10:27:24;0;50	36524;8	70727;5;193;55;
$GPXUP;281;10:27:25;0;50	36511;8	70702;5;192;53;
$GPXUP;281;10:27:26;0;50	36513;8	70677;5;193;47;
$GPXUP;281;10:27:27;0;50	36517;8	70655;5;193;42;
$GPXUP;281;10:27:28;0;50	36527;8	7065;5;193;35;
$GPXUP;281;10:27:29;0;50	36544;8	7063;5;193;30;
$GPXUP;281;10:27:30;0;50	36546;8	70618;5;193;30;
$GPXUP;281;10:27:31;0;50	36555;8	70606;5;193;28;
$GPXUP;281;10:27:32;0;50	36559;8	70594;5;193;28;
$GPXUP;281;10:27:33;0;50	36562;8	70589;5;193;25;
$GPXUP;281;10:27:34;0;50	36597;8	70645;5;194;11;
$GPXUP;281;10:27:35;0;50	36606;8	70671;5;193;14;
$GPXUP;281;10:27:36;0;50	3661;8	70676;5;193;14;
$GPXUP;281;10:27:37;0;50	36618;8	707;5;193;18;
$GPXUP;281;10:27:38;0;50	3662;8	70705;5;193;18;
$GPXUP;281;10:27:39;0;50	3662;8	7071;5;193;16;
$GPXUP;281;10:27:40;0;50	36613;8	70736;5;193;17;
$GPXUP;281;10:27:41;0;50	36589;8	70763;5;193;19;
$GPXUP;281;10:27:42;0;50	3657;8	70781;5;194;23;
$GPXUP;281;10:27:43;0;50	36567;8	70792;5;193;24;
$GPXUP;281;10:27:44;0;50	36549;8	7082;5;193;43;
$GPXUP;281;10:27:45;0;50	36542;8	70836;5;194;44;
$GPXUP;281;10:27:46;0;50	36529;8	70863;5;194;51;
$GPXUP;281;10:27:47;0;50	36517;8	7087;5;193;49;
$GPXUP;281;10:27:48;0;50	36505;8	70888;5;194;51;
$GPXUP;281;10:27:49;0;50	36491;8	70924;5;193;61;
$GPXUP;281;10:27:50;0;50	36475;8	70932;5;193;61;
$GPXUP;281;10:27:51;0;50	36458;8	70938;5;193;60;
$GPXUP;281;10:27:52;0;50	36443;8	70945;5;194;60;
$GPXUP;281;10:27:53;0;50	36437;8	70957;5;194;55;
$GPXUP;281;10:27:54;0;50	36423;8	70969;5;194;57;
$GPXUP;281;10:27:55;0;50	36413;8	70985;5;194;57;
$GPXUP;281;10:27:56;0;50	36401;8	70997;5;194;56;
$GPXUP;281;10:27:57;0;50	36388;8	71011;5;193;56;
$GPXUP;281;10:27:58;0;50	36371;8	71026;5;194;56;
$GPXUP;281;10:27:59;0;50	36348;8	7103;5;194;63;
$GPXUP;281;10:28:00;0;50	36336;8	71042;5;194;0;
$GPXUP;281;10:28:01;0;50	36336;8	71042;5;194;0;
$GPXUP;281;10:28:02;0;50	36332;8	71039;5;194;2;
$GPXUP;281;10:28:03;0;50	36324;8	71029;5;193;28;
$GPXUP;281;10:28:04;0;50	36301;8	71017;5;193;55;
$GPXUP;281;10:28:05;0;50	3629;8	71;5;194;52;
$GPXUP;281;10:28:06;0;50	36274;8	70988;5;194;57;
$GPXUP;281;10:28:07;0;50	36262;8	70977;5;193;56;
$GPXUP;281;10:28:08;0;50	36267;8	70956;5;194;42;
$GPXUP;281;10:28:09;0;50	36259;8	70947;5;194;41;
$GPXUP;281;10:28:10;0;50	36248;8	70939;5;194;38;
$GPXUP;281;10:28:11;0;50	3624;8	70929;5;193;38;
$GPXUP;281;10:28:12;0;50	36233;8	70918;5;194;44;
$GPXUP;281;10:28:13;0;50	36226;8	709;5;194;44;
$GPXUP;281;10:28:14;0;50	36221;8	70883;5;194;44;
$GPXUP;281;10:28:15;0;50	36216;8	70871;5;194;42;
$GPXUP;281;10:28:16;0;50	36209;8	70855;5;194;42;
$GPXUP;281;10:28:17;0;50	36206;8	70843;5;194;39;
$GPXUP;281;10:28:18;0;50	3619;8	70843;5;194;41;
$GPXUP;281;10:28:19;0;50	36181;8	70836;5;194;41;
$GPXUP;281;10:28:20;0;50	36172;8	70826;5;194;41;
$GPXUP;281;10:28:21;0;50	36165;8	7082;5;194;39;
$GPXUP;281;10:28:22;0;50	36157;8	7081;5;194;39;
$GPXUP;281;10:28:23;0;50	36146;8	70805;5;194;39;
$GPXUP;281;10:28:24;0;50	36132;8	70797;5;195;41;
$GPXUP;281;10:28:25;0;50	3612;8	7079;5;194;42;
$GPXUP;281;10:28:26;0;50	36105;8	70793;5;194;42;
$GPXUP;281;10:28:27;0;50	36094;8	70793;5;195;42;
$GPXUP;281;10:28:28;0;50	36078;8	70803;5;194;39;
$GPXUP;281;10:28:29;0;50	36062;8	70815;5;194;48;
$GPXUP;281;10:28:30;0;50	3605;8	7082;5;195;49;
$GPXUP;281;10:28:31;0;50	36042;8	70864;5;194;62;
$GPXUP;281;10:28:32;0;50	36032;8	70909;5;194;78;
$GPXUP;281;10:28:33;0;50	36018;8	70937;5;194;85;
$GPXUP;281;10:28:34;0;50	35999;8	70942;5;194;70;
$GPXUP;281;10:28:35;0;50	35986;8	70959;5;194;77;
$GPXUP;281;10:28:36;0;50	35977;8	70986;5;193;77;
$GPXUP;281;10:28:37;0;50	35964;8	71011;5;192;85;
$GPXUP;281;10:28:38;0;50	35955;8	71039;5;192;71;
$GPXUP;281;10:28:39;0;50	35946;8	71063;5;192;71;
$GPXUP;281;10:28:40;0;50	35938;8	71092;5;191;71;
$GPXUP;281;10:28:41;0;50	3593;8	71116;5;192;71;
$GPXUP;281;10:28:42;0;50	35915;8	71128;5;191;71;
$GPXUP;281;10:28:43;0;50	35903;8	71145;5;191;70;
$GPXUP;281;10:28:44;0;50	35921;8	7119;5;188;75;
$GPXUP;281;10:28:45;0;50	35904;8	71205;5;187;74;
$GPXUP;281;10:28:46;0;50	35892;8	7123;5;185;74;
$GPXUP;281;10:28:47;0;50	35881;8	71261;5;184;73;
$GPXUP;281;10:28:48;0;50	35872;8	71285;5;184;73;
$GPXUP;281;10:28:49;0;50	35861;8	71306;5;184;70;
$GPXUP;281;10:28:50;0;50	35854;8	71326;5;182;69;
$GPXUP;281;10:28:51;0;50	35844;8	71343;5;182;67;
$GPXUP;281;10:28:52;0;50	35828;8	71337;5;181;52;
$GPXUP;281;10:28:53;0;50	35818;8	71334;5;181;44;
$GPXUP;281;10:28:54;0;50	35811;8	71342;5;180;43;
$GPXUP;281;10:28:55;0;50	35802;8	71351;5;181;43;
$GPXUP;281;10:28:56;0;50	35786;8	71342;5;180;55;
$GPXUP;281;10:28:57;0;50	3577;8	71344;5;180;55;
$GPXUP;281;10:28:58;0;50	35753;8	71345;5;179;108;
$GPXUP;281;10:28:59;0;50	35726;8	71341;5;179;105;
$GPXUP;281;10:29:00;0;50	35705;8	71344;5;179;96;
$GPXUP;281;10:29:01;0;50	35686;8	71371;5;179;79;
$GPXUP;281;10:29:02;0;50	35668;8	7141;5;179;73;
$GPXUP;281;10:29:03;0;50	3566;8	71457;5;179;96;
$GPXUP;281;10:29:04;0;50	35656;8	7151;5;179;105;
$GPXUP;281;10:29:05;0;50	35653;8	71548;5;179;103;
$GPXUP;281;10:29:06;0;50	35647;8	71585;5;179;113;
$GPXUP;281;10:29:07;0;50	35636;8	71612;5;179;97;
$GPXUP;281;10:29:08;0;50	35626;8	71647;5;178;117;
$GPXUP;281;10:29:09;0;50	35614;8	71689;5;179;112;
$GPXUP;281;10:29:10;0;50	35601;8	71729;5;179;112;
$GPXUP;281;10:29:11;0;50	35588;8	71758;5;179;105;
$GPXUP;281;10:29:12;0;50	35568;8	7177;5;179;81;
$GPXUP;281;10:29:13;0;50	35558;8	71764;5;179;69;
$GPXUP;281;10:29:14;0;50	35541;8	7175;5;180;77;
$GPXUP;281;10:29:15;0;50	35522;8	71747;5;179;76;
$GPXUP;281;10:29:16;0;50	3552;8	71755;5;179;50;
$GPXUP;281;10:29:17;0;50	35493;8	71763;5;179;60;
$GPXUP;281;10:29:18;0;50	35489;8	71768;5;179;49;
$GPXUP;281;10:29:19;0;50	3548;8	71772;5;180;49;
$GPXUP;281;10:29:20;0;50	35467;8	71772;5;179;50;
$GPXUP;281;10:29:21;0;50	35462;8	71773;5;179;48;
$GPXUP;281;10:29:22;0;50	3547;8	71763;5;180;31;
$GPXUP;281;10:29:23;0;50	35462;8	7176;5;180;0;
$GPXUP;281;10:29:24;0;50	35462;8	7176;5;180;0;
$GPXUP;281;10:29:25;0;50	35463;8	71763;5;180;11;
$GPXUP;281;10:29:26;0;50	35464;8	71769;5;181;14;
$GPXUP;281;10:29:27;0;50	35461;8	71785;5;181;12;
$GPXUP;281;10:29:28;0;50	35454;8	71825;5;181;76;
$GPXUP;281;10:29:29;0;50	3544;8	71875;5;181;95;
$GPXUP;281;10:29:30;0;50	35429;8	71916;5;181;114;
$GPXUP;281;10:29:31;0;50	35412;8	71951;5;182;111;
$GPXUP;281;10:29:32;0;50	35401;8	71992;5;182;105;
$GPXUP;281;10:29:33;0;50	3539;8	72028;5;181;104;
$GPXUP;281;10:29:34;0;50	35378;8	72044;5;181;107;
$GPXUP;281;10:29:35;0;50	35358;8	72058;5;181;100;
$GPXUP;281;10:29:36;0;50	35338;8	72041;5;181;97;
$GPXUP;281;10:29:37;0;50	35316;8	72036;5;181;98;
$GPXUP;281;10:29:38;0;50	35293;8	72032;5;181;95;
$GPXUP;281;10:29:39;0;50	3528;8	72019;5;181;86;
$GPXUP;281;10:29:40;0;50	35269;8	72026;5;181;74;
$GPXUP;281;10:29:41;0;50	3526;8	72008;5;182;49;
$GPXUP;281;10:29:42;0;50	35248;8	72014;5;182;17;
$GPXUP;281;10:29:43;0;50	35244;8	72018;5;183;16;
$GPXUP;281;10:29:44;0;50	35241;8	72022;5;183;16;
$GPXUP;281;10:29:45;0;50	35237;8	72026;5;183;17;
$GPXUP;281;10:29:46;0;50	35233;8	72033;5;183;20;
$GPXUP;281;10:29:47;0;50	35227;8	72046;5;182;43;
$GPXUP;281;10:29:48;0;50	3522;8	72064;5;182;46;
$GPXUP;281;10:29:49;0;50	3521;8	72094;5;182;80;
$GPXUP;281;10:29:50;0;50	35196;8	72151;5;182;93;
$GPXUP;281;10:29:51;0;50	35166;8	72224;5;182;104;
$GPXUP;281;10:29:52;0;50	3514;8	72263;5;182;99;
$GPXUP;281;10:29:53;0;50	35112;8	72288;5;183;109;
$GPXUP;281;10:29:54;0;50	35087;8	72304;5;183;108;
$GPXUP;281;10:29:55;0;50	35066;8	72316;5;183;94;
$GPXUP;281;10:29:56;0;50	35044;8	72331;5;183;93;
$GPXUP;281;10:29:57;0;50	35091;8	72302;5;177;85;
$GPXUP;281;10:29:58;0;50	35068;8	72323;5;175;86;
$GPXUP;281;10:29:59;0;50	35038;8	72351;5;172;85;
$GPXUP;281;10:30:00;0;50	35017;8	72361;5;172;84;
$GPXUP;281;10:30:01;0;50	3498;8	72379;5;171;113;
$GPXUP;281;10:30:02;0;50	34949;8	72384;5;170;118;
$GPXUP;281;10:30:03;0;50	34921;8	72395;5;169;7;
$GPXUP;281;10:30:04;0;50	3492;8	72393;5;171;8;
$GPXUP;281;10:30:05;0;50	34918;8	7239;5;171;9;
$GPXUP;281;10:30:06;0;50	34916;8	7239;5;171;9;
$GPXUP;281;10:30:07;0;50	34914;8	72388;5;171;10;
$GPXUP;281;10:30:08;0;50	34909;8	72391;5;171;13;
$GPXUP;281;10:30:09;0;50	34902;8	72401;5;172;20;
$GPXUP;281;10:30:10;0;50	34892;8	72412;5;171;27;
$GPXUP;281;10:30:11;0;50	3488;8	72424;5;172;58;
$GPXUP;281;10:30:12;0;50	34866;8	72446;5;172;60;
$GPXUP;281;10:30:13;0;50	34842;8	72471;5;172;64;
$GPXUP;281;10:30:14;0;50	3483;8	72487;5;173;56;
$GPXUP;281;10:30:15;0;50	34814;8	72502;5;173;58;
$GPXUP;281;10:30:16;0;50	34802;8	72516;5;173;58;
$GPXUP;281;10:30:17;0;50	3479;8	72534;5;172;69;
$GPXUP;281;10:30:18;0;50	34775;8	72554;5;172;68;
$GPXUP;281;10:30:19;0;50	34762;8	7257;5;172;51;
$GPXUP;281;10:30:20;0;50	34752;8	72588;5;172;60;
$GPXUP;281;10:30:21;0;50	34741;8	72607;5;172;59;
$GPXUP;281;10:30:22;0;50	34729;8	72625;5;172;60;
$GPXUP;281;10:30:23;0;50	34716;8	72643;5;171;57;
$GPXUP;281;10:30:24;0;50	34703;8	72656;5;172;56;
$GPXUP;281;10:30:25;0;50	34691;8	7267;5;172;57;
$GPXUP;281;10:30:26;0;50	34679;8	72687;5;173;58;
$GPXUP;281;10:30:27;0;50	34669;8	72706;5;173;59;
$GPXUP;281;10:30:28;0;50	3466;8	72723;5;173;68;
$GPXUP;281;10:30:29;0;50	34646;8	7274;5;173;67;
$GPXUP;281;10:30:30;0;50	34633;8	72758;5;173;67;
$GPXUP;281;10:30:31;0;50	34618;8	72768;5;173;65;
$GPXUP;281;10:30:32;0;50	34604;8	72767;5;173;59;
$GPXUP;281;10:30:33;0;50	34595;8	72758;5;173;33;
$GPXUP;281;10:30:34;0;50	3459;8	7274;5;174;28;
$GPXUP;281;10:30:35;0;50	34585;8	72732;5;174;41;
$GPXUP;281;10:30:36;0;50	34579;8	72719;5;174;29;
$GPXUP;281;10:30:37;0;50	34577;8	72705;5;175;27;
$GPXUP;281;10:30:38;0;50	34576;8	72694;5;174;27;
$GPXUP;281;10:30:39;0;50	34581;8	72674;5;175;30;
$GPXUP;281;10:30:40;0;50	3458;8	72663;5;175;29;
$GPXUP;281;10:30:41;0;50	34578;8	72651;5;175;29;
$GPXUP;281;10:30:42;0;50	34575;8	72644;5;175;29;
$GPXUP;281;10:30:43;0;50	34572;8	72644;5;176;27;
$GPXUP;281;10:30:44;0;50	34558;8	72644;5;175;26;
$GPXUP;281;10:30:45;0;50	34553;8	72638;5;176;25;
$GPXUP;281;10:30:46;0;50	3455;8	72633;5;176;23;
$GPXUP;281;10:30:47;0;50	34524;8	72655;5;176;35;
$GPXUP;281;10:30:48;0;50	345;8	72655;5;177;50;
$GPXUP;281;10:30:49;0;50	34484;8	72656;5;177;42;
$GPXUP;281;10:30:50;0;50	3447;8	72659;5;178;42;
$GPXUP;281;10:30:51;0;50	34458;8	72661;5;179;45;
$GPXUP;281;10:30:52;0;50	34446;8	72667;5;178;47;
$GPXUP;281;10:30:53;0;50	34435;8	72676;5;179;46;
$GPXUP;281;10:30:54;0;50	34431;8	72678;5;178;40;
$GPXUP;281;10:30:55;0;50	34422;8	72688;5;179;41;
$GPXUP;281;10:30:56;0;50	34412;8	72712;5;179;51;
$GPXUP;281;10:30:57;0;50	34405;8	72731;5;178;49;
$GPXUP;281;10:30:58;0;50	34396;8	72748;5;179;49;
$GPXUP;281;10:30:59;0;50	34388;8	72762;5;178;49;
$GPXUP;281;10:31:00;0;50	34378;8	72774;5;178;48;
$GPXUP;281;10:31:01;0;50	34366;8	72789;5;179;49;
$GPXUP;281;10:31:02;0;50	34342;8	72777;5;179;37;
$GPXUP;281;10:31:03;0;50	34339;8	72792;5;179;37;
$GPXUP;281;10:31:04;0;50	34335;8	72814;5;179;52;
$GPXUP;281;10:31:05;0;50	34332;8	72842;5;178;63;
$GPXUP;281;10:31:06;0;50	34344;8	72856;5;178;79;
$GPXUP;281;10:31:07;0;50	3434;8	72886;5;178;3;
$GPXUP;281;10:31:08;0;50	34339;8	72888;5;177;1;
$GPXUP;281;10:31:09;0;50	34339;8	72889;5;177;3;
$GPXUP;281;10:31:10;0;50	34338;8	72896;5;176;9;
$GPXUP;281;10:31:11;0;50	34333;8	72908;5;177;17;
$GPXUP;281;10:31:12;0;50	3433;8	72914;5;177;18;
$GPXUP;281;10:31:13;0;50	34327;8	7292;5;177;0;
$GPXUP;281;10:31:14;0;50	34326;8	7292;5;176;0;
$GPXUP;281;10:31:15;0;50	34327;8	72921;5;176;0;
$GPXUP;281;10:31:16;0;50	34326;8	72921;5;176;0;
$GPXUP;281;10:31:17;0;50	34326;8	72921;5;175;1;
$GPXUP;281;10:31:18;0;50	34326;8	72921;5;175;1;
$GPXUP;281;10:31:19;0;50	34324;8	72918;5;176;3;
$GPXUP;281;10:31:20;0;50	34317;8	72918;5;176;8;
$GPXUP;281;10:31:21;0;50	3431;8	72914;5;176;13;
$GPXUP;281;10:31:22;0;50	34291;8	72918;5;176;37;
$GPXUP;281;10:31:23;0;50	34279;8	7292;5;176;37;
$GPXUP;281;10:31:24;0;50	34258;8	72922;5;178;38;
$GPXUP;281;10:31:25;0;50	34236;8	72952;5;178;39;
$GPXUP;281;10:31:26;0;50	34217;8	72976;5;179;42;
$GPXUP;281;10:31:27;0;50	34205;8	72984;5;179;43;
$GPXUP;281;10:31:28;0;50	34189;8	73008;5;179;44;
$GPXUP;281;10:31:29;0;50	34172;8	73048;5;180;54;
$GPXUP;281;10:31:30;0;50	34179;8	73072;5;181;57;
$GPXUP;281;10:31:31;0;50	34186;8	73116;5;180;77;
$GPXUP;281;10:31:32;0;50	34195;8	7315;5;182;75;
$GPXUP;281;10:31:33;0;50	34204;8	73179;5;182;71;
$GPXUP;281;10:31:34;0;50	34211;8	73208;5;182;71;
$GPXUP;281;10:31:35;0;50	34216;8	73238;5;181;71;
$GPXUP;281;10:31:36;0;50	34218;8	73271;5;182;73;
$GPXUP;281;10:31:37;0;50	34225;8	733;5;181;73;
$GPXUP;281;10:31:38;0;50	34232;8	73326;5;181;73;
$GPXUP;281;10:31:39;0;50	34236;8	7336;5;180;71;
$GPXUP;281;10:31:40;0;50	34234;8	7339;5;180;62;
$GPXUP;281;10:31:41;0;50	34228;8	73417;5;179;68;
$GPXUP;281;10:31:42;0;50	3422;8	73448;5;179;69;
$GPXUP;281;10:31:43;0;50	34214;8	73477;5;178;71;
$GPXUP;281;10:31:44;0;50	3421;8	73511;5;178;80;
$GPXUP;281;10:31:45;0;50	34208;8	73544;5;177;75;
$GPXUP;281;10:31:46;0;50	34208;8	73576;5;177;76;
$GPXUP;281;10:31:47;0;50	34206;8	73609;5;178;64;
$GPXUP;281;10:31:48;0;50	34199;8	73635;5;177;64;
$GPXUP;281;10:31:49;0;50	34193;8	73661;5;177;65;
$GPXUP;281;10:31:50;0;50	34189;8	73687;5;177;68;
$GPXUP;281;10:31:51;0;50	34183;8	73716;5;177;73;
$GPXUP;281;10:31:52;0;50	34181;8	73748;5;177;73;
$GPXUP;281;10:31:53;0;50	34179;8	73781;5;177;71;
$GPXUP;281;10:31:54;0;50	34179;8	73809;5;177;72;
$GPXUP;281;10:31:55;0;50	3418;8	73838;5;178;72;
$GPXUP;281;10:31:56;0;50	34179;8	73866;5;177;72;
$GPXUP;281;10:31:57;0;50	34177;8	7389;5;177;69;
$GPXUP;281;10:31:58;0;50	34175;8	73919;5;178;70;
$GPXUP;281;10:31:59;0;50	34175;8	73945;5;178;66;
$GPXUP;281;10:32:00;0;50	34176;8	73968;5;178;63;
$GPXUP;281;10:32:01;0;50	34171;8	73978;5;178;58;
$GPXUP;281;10:32:02;0;50	34167;8	74001;5;178;59;
$GPXUP;281;10:32:03;0;50	34142;8	73995;5;180;46;
$GPXUP;281;10:32:04;0;50	34131;8	74002;5;178;52;
$GPXUP;281;10:32:05;0;50	34112;8	74014;5;178;58;
$GPXUP;281;10:32:06;0;50	34096;8	74026;5;176;63;
$GPXUP;281;10:32:07;0;50	34083;8	74047;5;176;77;
$GPXUP;281;10:32:08;0;50	34073;8	74075;5;175;74;
$GPXUP;281;10:32:09;0;50	34066;8	74104;5;174;77;
$GPXUP;281;10:32:10;0;50	34065;8	74137;5;172;77;
$GPXUP;281;10:32:11;0;50	34065;8	74165;5;173;75;
$GPXUP;281;10:32:12;0;50	34068;8	74196;5;172;74;
$GPXUP;281;10:32:13;0;50	34071;8	74225;5;171;77;
$GPXUP;281;10:32:14;0;50	34076;8	74254;5;171;76;
$GPXUP;281;10:32:15;0;50	3408;8	74284;5;170;75;
$GPXUP;281;10:32:16;0;50	34085;8	7431;5;170;74;
$GPXUP;281;10:32:17;0;50	34083;8	74342;5;170;71;
$GPXUP;281;10:32:18;0;50	34084;8	74371;5;169;70;
$GPXUP;281;10:32:19;0;50	34082;8	74399;5;169;69;
$GPXUP;281;10:32:20;0;50	34077;8	74422;5;169;66;
$GPXUP;281;10:32:21;0;50	34072;8	74446;5;169;66;
$GPXUP;281;10:32:22;0;50	34066;8	7447;5;169;64;
$GPXUP;281;10:32:23;0;50	34063;8	74492;5;168;60;
$GPXUP;281;10:32:24;0;50	34059;8	74514;5;169;60;
$GPXUP;281;10:32:25;0;50	34052;8	74526;5;168;57;
$GPXUP;281;10:32:26;0;50	34048;8	74544;5;169;56;
$GPXUP;281;10:32:27;0;50	34038;8	74546;5;169;50;
$GPXUP;281;10:32:28;0;50	34033;8	74563;5;169;50;
$GPXUP;281;10:32:29;0;50	34018;8	74561;5;169;42;
$GPXUP;281;10:32:30;0;50	34009;8	74569;5;170;41;
$GPXUP;281;10:32:31;0;50	33996;8	74578;5;170;42;
$GPXUP;281;10:32:32;0;50	33975;8	74538;5;170;43;
$GPXUP;281;10:32:33;0;50	33961;8	7453;5;170;44;
$GPXUP;281;10:32:34;0;50	33948;8	74535;5;170;46;
$GPXUP;281;10:32:35;0;50	33934;8	74535;5;170;50;
$GPXUP;281;10:32:36;0;50	33916;8	74534;5;171;47;
$GPXUP;281;10:32:37;0;50	33905;8	74541;5;170;47;
$GPXUP;281;10:32:38;0;50	33889;8	74545;5;170;55;
$GPXUP;281;10:32:39;0;50	33874;8	74544;5;169;56;
$GPXUP;281;10:32:40;0;50	33857;8	74544;5;167;58;
$GPXUP;281;10:32:41;0;50	33843;8	74546;5;166;58;
$GPXUP;281;10:32:42;0;50	33828;8	74549;2;0;58;
$GPXUP;281;10:32:43;0;50	33814;8	7455;5;164;58;
$GPXUP;281;10:32:44;0;50	33801;8	74551;5;163;3;
$GPXUP;281;10:32:45;0;50	33801;8	74551;5;163;0;
$GPXUP;281;10:32:46;0;50	338;8	74551;5;164;0;
$GPXUP;281;10:32:47;0;50	338;8	74551;5;165;0;
$GPXUP;281;10:32:48;0;50	338;8	74551;5;165;0;
$GPXUP;281;10:32:49;0;50	338;8	7455;5;166;0;
$GPXUP;281;10:32:50;0;50	338;8	7455;5;167;0;
$GPXUP;281;10:32:51;0;50	338;8	7455;5;168;0;
$GPXUP;281;10:32:52;0;50	338;8	7455;5;169;0;
$GPXUP;281;10:32:53;0;50	338;8	7455;5;171;0;
$GPXUP;281;10:32:54;0;50	338;8	7455;5;172;0;
$GPXUP;281;10:32:55;0;50	33799;8	74549;5;173;0;
$GPXUP;281;10:32:56;0;50	33799;8	74549;5;174;0;
$GPXUP;281;10:32:57;0;50	33799;8	74549;5;175;0;
$GPXUP;281;10:32:58;0;50	33799;8	74549;5;176;0;
$GPXUP;281;10:32:59;0;50	33798;8	74549;5;177;0;
$GPXUP;281;10:33:00;0;50	33798;8	74547;5;178;0;
$GPXUP;281;10:33:01;0;50	33798;8	74547;5;180;0;
$GPXUP;281;10:33:02;0;50	33798;8	74547;5;181;0;
$GPXUP;281;10:33:03;0;50	33798;8	74546;5;182;0;
$GPXUP;281;10:33:04;0;50	33798;8	74546;5;183;0;
$GPXUP;281;10:33:05;0;50	33798;8	74546;5;183;0;
$GPXUP;281;10:33:06;0;50	33798;8	74545;5;184;0;
$GPXUP;281;10:33:07;0;50	33798;8	74544;5;186;0;
$GPXUP;281;10:33:08;0;50	33797;8	74544;5;186;0;
$GPXUP;281;10:33:09;0;50	33797;8	74544;5;187;0;
$GPXUP;281;10:33:10;0;50	33797;8	74544;5;188;0;
$GPXUP;281;10:33:11;0;50	33796;8	74544;5;189;0;
$GPXUP;281;10:33:12;0;50	33796;8	74542;5;190;0;
$GPXUP;281;10:33:13;0;50	33796;8	74542;5;190;0;
$GPXUP;281;10:33:14;0;50	33796;8	74542;5;191;0;
$GPXUP;281;10:33:15;0;50	33796;8	74542;5;192;0;
$GPXUP;281;10:33:16;0;50	33796;8	7454;5;192;0;
$GPXUP;281;10:33:17;0;50	33796;8	7454;5;193;0;
$GPXUP;281;10:33:18;0;50	33796;8	7454;5;194;0;
$GPXUP;281;10:33:19;0;50	33796;8	74539;5;194;0;
$GPXUP;281;10:33:20;0;50	33796;8	74539;5;194;0;
$GPXUP;281;10:33:21;0;50	33796;8	74539;5;194;0;
$GPXUP;281;10:33:22;0;50	33796;8	74539;5;194;0;
$GPXUP;281;10:33:23;0;50	33796;8	74537;5;195;0;
$GPXUP;281;10:33:24;0;50	33796;8	74537;5;195;0;
$GPXUP;281;10:33:25;0;50	33796;8	74537;5;196;0;
$GPXUP;281;10:33:26;0;50	33796;8	74537;5;196;0;
$GPXUP;281;10:33:27;0;50	33796;8	74536;5;196;0;
$GPXUP;281;10:33:28;0;50	33796;8	74536;5;196;0;
$GPXUP;281;10:33:29;0;50	33796;8	74536;5;196;0;
$GPXUP;281;10:33:30;0;50	33797;8	74536;5;196;0;
$GPXUP;281;10:33:31;0;50	33796;8	74534;5;197;0;
$GPXUP;281;10:33:32;0;50	33797;8	74534;5;198;0;
$GPXUP;281;10:33:33;0;50	33797;8	74534;5;198;0;
$GPXUP;281;10:33:34;0;50	33796;8	74534;5;198;0;
$GPXUP;281;10:33:35;0;50	33796;8	74534;5;198;0;
$GPXUP;281;10:33:36;0;50	33796;8	74532;5;200;0;
$GPXUP;281;10:33:37;0;50	33796;8	74532;5;200;0;
$GPXUP;281;10:33:38;0;50	33796;8	74532;5;200;0;
$GPXUP;281;10:33:39;0;50	33796;8	74532;5;200;0;
$GPXUP;281;10:33:40;0;50	33795;8	7453;5;201;0;
$GPXUP;281;10:33:41;0;50	33795;8	7453;5;201;0;
$GPXUP;281;10:33:42;0;50	33795;8	7453;5;201;0;
$GPXUP;281;10:33:43;0;50	33794;8	7453;5;201;0;
$GPXUP;281;10:33:44;0;50	33794;8	74529;5;201;0;
$GPXUP;281;10:33:45;0;50	33794;8	74529;5;201;0;
$GPXUP;281;10:33:46;0;50	33794;8	74529;5;202;0;
$GPXUP;281;10:33:47;0;50	33794;8	74529;5;202;0;
$GPXUP;281;10:33:48;0;50	33794;8	74529;5;202;0;
$GPXUP;281;10:33:49;0;50	33793;8	74528;5;203;0;
$GPXUP;281;10:33:50;0;50	33793;8	74528;5;203;0;
$GPXUP;281;10:33:51;0;50	33793;8	74528;5;203;0;
$GPXUP;281;10:33:52;0;50	33793;8	74527;5;203;0;
$GPXUP;281;10:33:53;0;50	33793;8	74527;5;203;0;
$GPXUP;281;10:33:54;0;50	33792;8	74527;5;203;0;
$GPXUP;281;10:33:55;0;50	33792;8	74527;5;203;0;
$GPXUP;281;10:33:56;0;50	33792;8	74527;5;203;0;
$GPXUP;281;10:33:57;0;50	33793;8	74526;5;203;0;
$GPXUP;281;10:33:58;0;50	33793;8	74526;5;203;0;
$GPXUP;281;10:33:59;0;50	33793;8	74526;5;203;0;
$GPXUP;281;10:34:00;0;50	33793;8	74526;5;203;0;
$GPXUP;281;10:34:01;0;50	33793;8	74526;5;203;0;
$GPXUP;281;10:34:02;0;50	33793;8	74526;5;203;0;
$GPXUP;281;10:34:03;0;50	33793;8	74526;5;203;0;
$GPXUP;281;10:34:04;0;50	33793;8	74524;5;203;0;
$GPXUP;281;10:34:05;0;50	33793;8	74524;5;203;0;
$GPXUP;281;10:34:06;0;50	33793;8	74524;5;203;0;
$GPXUP;281;10:34:07;0;50	33793;8	74524;5;203;0;
$GPXUP;281;10:34:08;0;50	33793;8	74523;5;203;0;
$GPXUP;281;10:34:09;0;50	33792;8	74522;5;203;0;
$GPXUP;281;10:34:10;0;50	33792;8	74522;5;203;0;
$GPXUP;281;10:34:11;0;50	33792;8	74522;5;203;0;
$GPXUP;281;10:34:12;0;50	33792;8	74521;5;203;0;
$GPXUP;281;10:34:13;0;50	33792;8	74521;5;203;0;
$GPXUP;281;10:34:14;0;50	33792;8	74521;5;203;0;
$GPXUP;281;10:34:15;0;50	33792;8	7452;5;203;0;
$GPXUP;281;10:34:16;0;50	33792;8	7452;5;203;0;
$GPXUP;281;10:34:17;0;50	33792;8	7452;5;203;0;
$GPXUP;281;10:34:18;0;50	33792;8	7452;5;203;0;
$GPXUP;281;10:34:19;0;50	33792;8	74518;5;202;0;
$GPXUP;281;10:34:20;0;50	33792;8	74518;5;202;0;
$GPXUP;281;10:34:21;0;50	33792;8	74518;5;202;0;
$GPXUP;281;10:34:22;0;50	33792;8	74518;5;202;0;
$GPXUP;281;10:34:23;0;50	33792;8	74517;5;202;0;
$GPXUP;281;10:34:24;0;50	33792;8	74517;5;202;0;
$GPXUP;281;10:34:25;0;50	33792;8	74517;5;202;0;
$GPXUP;281;10:34:26;0;50	33792;8	74517;5;202;0;
$GPXUP;281;10:34:27;0;50	33792;8	74516;5;202;0;
$GPXUP;281;10:34:28;0;50	33793;8	74516;5;203;0;
$GPXUP;281;10:34:29;0;50	33793;8	74516;5;203;0;
$GPXUP;281;10:34:30;0;50	33793;8	74516;5;203;0;
$GPXUP;281;10:34:31;0;50	33793;8	74516;5;203;0;
$GPXUP;281;10:34:32;0;50	33793;8	74516;5;203;0;
$GPXUP;281;10:34:33;0;50	33793;8	74516;5;203;0;
$GPXUP;281;10:34:34;0;50	33793;8	74516;5;203;0;
$GPXUP;281;10:34:35;0;50	33793;8	74514;5;203;0;
$GPXUP;281;10:34:36;0;50	33793;8	74514;5;203;0;
$GPXUP;281;10:34:37;0;50	33793;8	74514;5;203;0;
$GPXUP;281;10:34:38;0;50	33793;8	74514;5;203;0;
$GPXUP;281;10:34:39;0;50	33793;8	74514;5;203;0;
$GPXUP;281;10:34:40;0;50	33793;8	74514;5;203;0;
$GPXUP;281;10:34:41;0;50	33793;8	74514;5;203;0;
$GPXUP;281;10:34:42;0;50	33793;8	74514;5;203;0;
$GPXUP;281;10:34:43;0;50	33793;8	74514;5;204;0;
$GPXUP;281;10:34:44;0;50	33793;8	74514;5;203;0;
$GPXUP;281;10:34:45;0;50	33794;8	74514;5;202;0;
$GPXUP;281;10:34:46;0;50	33794;8	74514;5;202;0;
$GPXUP;281;10:34:47;0;50	33794;8	74514;5;202;0;
$GPXUP;281;10:34:48;0;50	33794;8	74514;5;202;0;
$GPXUP;281;10:34:49;0;50	33794;8	74514;5;203;0;
$GPXUP;281;10:34:50;0;50	33794;8	74514;5;203;0;
$GPXUP;281;10:34:51;0;50	33794;8	74513;5;203;0;
$GPXUP;281;10:34:52;0;50	33794;8	74513;5;203;0;
$GPXUP;281;10:34:53;0;50	33794;8	74513;5;203;0;
$GPXUP;281;10:34:54;0;50	33794;8	74513;5;203;0;
$GPXUP;281;10:34:55;0;50	33794;8	74513;5;203;0;
$GPXUP;281;10:34:56;0;50	33794;8	74513;5;203;0;
$GPXUP;281;10:34:57;0;50	33794;8	74513;5;203;0;
$GPXUP;281;10:34:58;0;50	33794;8	74513;5;203;0;
$GPXUP;281;10:34:59;0;50	33794;8	74513;5;203;0;
$GPXUP;281;10:35:00;0;50	33794;8	74513;5;203;0;
$GPXUP;281;10:35:01;0;50	33794;8	74513;5;203;0;
$GPXUP;281;10:35:02;0;50	33794;8	74513;5;203;0;
$GPXUP;281;10:35:03;0;50	33794;8	74513;5;203;0;
$GPXUP;281;10:35:04;0;50	33794;8	74512;5;203;0;
$GPXUP;281;10:35:05;0;50	33794;8	74512;5;203;0;
$GPXUP;281;10:35:06;0;50	33794;8	74512;5;203;0;
$GPXUP;281;10:35:07;0;50	33794;8	74512;5;203;0;
$GPXUP;281;10:35:08;0;50	33794;8	74512;5;203;0;
$GPXUP;281;10:35:09;0;50	33794;8	74512;5;203;0;
$GPXUP;281;10:35:10;0;50	33795;8	74512;5;204;0;
$GPXUP;281;10:35:11;0;50	33796;8	74512;5;203;0;
$GPXUP;281;10:35:12;0;50	33796;8	74512;5;203;0;
$GPXUP;281;10:35:13;0;50	33796;8	74512;5;203;0;
$GPXUP;281;10:35:14;0;50	33796;8	7451;5;203;0;
$GPXUP;281;10:35:15;0;50	33796;8	7451;5;203;0;
$GPXUP;281;10:35:16;0;50	33796;8	7451;5;203;0;
$GPXUP;281;10:35:17;0;50	33796;8	7451;5;203;0;
$GPXUP;281;10:35:18;0;50	33796;8	7451;5;203;0;
$GPXUP;281;10:35:19;0;50	33796;8	7451;5;203;0;
$GPXUP;281;10:35:20;0;50	33796;8	7451;5;203;0;
$GPXUP;281;10:35:21;0;50	33796;8	7451;5;203;0;
$GPXUP;281;10:35:22;0;50	33796;8	7451;5;203;0;
$GPXUP;281;10:35:23;0;50	33796;8	7451;5;203;0;
$GPXUP;281;10:35:24;0;50	33796;8	7451;5;203;0;
$GPXUP;281;10:35:25;0;50	33796;8	7451;5;203;0;
$GPXUP;281;10:35:26;0;50	33796;8	7451;5;203;0;
$GPXUP;281;10:35:27;0;50	33796;8	7451;5;203;0;
$GPXUP;281;10:35:28;0;50	33796;8	7451;5;203;0;
$GPXUP;281;10:35:29;0;50	33796;8	7451;5;203;0;
$GPXUP;281;10:35:30;0;50	33796;8	7451;5;203;0;
$GPXUP;281;10:35:31;0;50	33796;8	7451;5;203;0;
$GPXUP;281;10:35:32;0;50	33796;8	7451;5;203;0;
$GPXUP;281;10:35:33;0;50	33796;8	7451;5;203;0;
$GPXUP;281;10:35:34;0;50	33796;8	74509;5;203;0;
$GPXUP;281;10:35:35;0;50	33796;8	74509;5;203;0;
$GPXUP;281;10:35:36;0;50	33796;8	74509;5;203;0;
$GPXUP;281;10:35:37;0;50	33796;8	74509;5;203;0;
$GPXUP;281;10:35:38;0;50	33796;8	74509;5;203;0;
$GPXUP;281;10:35:39;0;50	33796;8	74509;5;203;0;
$GPXUP;281;10:35:40;0;50	33796;8	74509;5;203;0;
$GPXUP;281;10:35:41;0;50	33796;8	74508;5;203;0;
$GPXUP;281;10:35:42;0;50	33796;8	74508;5;203;0;
$GPXUP;281;10:35:43;0;50	33796;8	74508;5;203;0;
$GPXUP;281;10:35:44;0;50	33796;8	74508;5;203;0;
$GPXUP;281;10:35:45;0;50	33796;8	74508;5;203;0;
$GPXUP;281;10:35:46;0;50	33796;8	74508;5;203;0;
$GPXUP;281;10:35:47;0;50	33796;8	74506;5;203;0;
$GPXUP;281;10:35:48;0;50	33796;8	74506;5;203;0;
$GPXUP;281;10:35:49;0;50	33796;8	74506;5;203;0;
$GPXUP;281;10:35:50;0;50	33796;8	74506;5;203;0;
$GPXUP;281;10:35:51;0;50	33796;8	74506;5;203;0;
$GPXUP;281;10:35:52;0;50	33796;8	74506;5;203;0;
$GPXUP;281;10:35:53;0;50	33796;8	74506;5;203;0;
$GPXUP;281;10:35:54;0;50	33796;8	74506;5;203;0;
$GPXUP;281;10:35:55;0;50	33796;8	74506;5;203;0;
$GPXUP;281;10:35:56;0;50	33796;8	74506;5;203;0;
$GPXUP;281;10:35:57;0;50	33796;8	74506;5;203;0;
$GPXUP;281;10:35:58;0;50	33796;8	74506;5;203;0;
$GPXUP;281;10:35:59;0;50	33796;8	74506;5;203;0;
$GPXUP;281;10:36:00;0;50	33796;8	74506;5;203;0;
$GPXUP;281;10:36:01;0;50	33796;8	74506;5;203;0;
$GPXUP;281;10:36:02;0;50	33796;8	74505;5;203;0;
$GPXUP;281;10:36:03;0;50	33796;8	74505;5;203;0;
$GPXUP;281;10:36:04;0;50	33796;8	74505;5;203;0;
$GPXUP;281;10:36:05;0;50	33796;8	74505;5;203;0;
$GPXUP;281;10:36:06;0;50	33796;8	74505;5;203;0;
$GPXUP;281;10:36:07;0;50	33796;8	74505;5;203;0;
$GPXUP;281;10:36:08;0;50	33796;8	74505;5;203;0;
$GPXUP;281;10:36:09;0;50	33796;8	74505;5;203;0;
$GPXUP;281;10:36:10;0;50	33796;8	74505;5;203;0;
$GPXUP;281;10:36:11;0;50	33796;8	74505;5;203;0;
$GPXUP;281;10:36:12;0;50	33796;8	74505;5;203;0;
$GPXUP;281;10:36:13;0;50	33796;8	74505;5;203;0;
$GPXUP;281;10:36:14;0;50	33796;8	74505;5;203;0;
$GPXUP;281;10:36:15;0;50	33796;8	74505;5;203;0;
$GPXUP;281;10:36:16;0;50	33796;8	74505;5;203;0;
$GPXUP;281;10:36:17;0;50	33796;8	74505;5;203;0;
$GPXUP;281;10:36:18;0;50	33796;8	74506;5;203;0;
$GPXUP;281;10:36:19;0;50	33796;8	74506;5;203;0;
$GPXUP;281;10:36:20;0;50	33796;8	74506;5;203;0;
$GPXUP;281;10:36:21;0;50	33795;8	74506;5;203;0;
$GPXUP;281;10:36:22;0;50	33795;8	74506;5;203;0;
$GPXUP;281;10:36:23;0;50	33795;8	74506;5;203;0;
$GPXUP;281;10:36:24;0;50	33795;8	74506;5;203;0;
$GPXUP;281;10:36:25;0;50	33795;8	74506;5;203;0;
$GPXUP;281;10:36:26;0;50	33795;8	74506;5;203;0;
$GPXUP;281;10:36:27;0;50	33795;8	74506;5;203;0;
$GPXUP;281;10:36:28;0;50	33795;8	74506;5;203;0;
$GPXUP;281;10:36:29;0;50	33795;8	74506;5;203;0;
$GPXUP;281;10:36:30;0;50	33795;8	74506;5;203;0;
$GPXUP;281;10:36:31;0;50	33795;8	74506;5;203;0;
$GPXUP;281;10:36:32;0;50	33795;8	74506;5;203;0;
$GPXUP;281;10:36:33;0;50	33795;8	74506;5;203;0;
$GPXUP;281;10:36:34;0;50	33795;8	74506;5;203;0;
$GPXUP;281;10:36:35;0;50	33795;8	74506;5;203;0;
$GPXUP;281;10:36:36;0;50	33795;8	74506;5;203;0;
$GPXUP;281;10:36:37;0;50	33795;8	74506;5;202;0;
$GPXUP;281;10:36:38;0;50	33795;8	74506;5;202;0;
$GPXUP;281;10:36:39;0;50	33795;8	74506;5;202;0;
$GPXUP;281;10:36:40;0;50	33795;8	74506;5;202;0;
$GPXUP;281;10:36:41;0;50	33795;8	74506;5;202;0;
$GPXUP;281;10:36:42;0;50	33795;8	74506;5;202;0;
$GPXUP;281;10:36:43;0;50	33795;8	74505;5;202;0;
$GPXUP;281;10:36:44;0;50	33794;8	74504;5;203;0;
$GPXUP;281;10:36:45;0;50	33794;8	74504;5;203;0;
$GPXUP;281;10:36:46;0;50	33794;8	74504;5;203;0;
$GPXUP;281;10:36:47;0;50	33794;8	74504;5;203;0;
$GPXUP;281;10:36:48;0;50	33794;8	74504;5;203;0;
$GPXUP;281;10:36:49;0;50	33794;8	74504;5;203;0;
$GPXUP;281;10:36:50;0;50	33794;8	74504;5;203;0;
$GPXUP;281;10:36:51;0;50	33794;8	74504;5;203;0;
$GPXUP;281;10:36:52;0;50	33794;8	74504;5;203;0;
$GPXUP;281;10:36:53;0;50	33794;8	74504;5;203;0;
$GPXUP;281;10:36:54;0;50	33794;8	74504;5;203;0;
$GPXUP;281;10:36:55;0;50	33794;8	74504;5;203;0;
$GPXUP;281;10:36:56;0;50	33794;8	74504;5;203;0;
$GPXUP;281;10:36:57;0;50	33794;8	74504;5;203;0;
$GPXUP;281;10:36:58;0;50	33794;8	74504;5;203;0;
$GPXUP;281;10:36:59;0;50	33794;8	74503;5;203;0;
$GPXUP;281;10:37:00;0;50	33794;8	74503;5;203;0;
$GPXUP;281;10:37:01;0;50	33794;8	74503;5;203;0;
$GPXUP;281;10:37:02;0;50	33793;8	74503;5;203;0;
$GPXUP;281;10:37:03;0;50	33793;8	74503;5;203;0;
$GPXUP;281;10:37:04;0;50	33793;8	74503;5;203;0;
$GPXUP;281;10:37:05;0;50	33793;8	74503;5;203;0;
$GPXUP;281;10:37:06;0;50	33793;8	74503;5;203;0;
$GPXUP;281;10:37:07;0;50	33793;8	74503;5;203;0;
$GPXUP;281;10:37:08;0;50	33793;8	74503;5;203;0;
$GPXUP;281;10:37:09;0;50	33793;8	74503;5;203;0;
$GPXUP;281;10:37:10;0;50	33793;8	74503;5;203;0;
$GPXUP;281;10:37:11;0;50	33793;8	74503;5;203;0;
$GPXUP;281;10:37:12;0;50	33793;8	74502;5;203;0;
$GPXUP;281;10:37:13;0;50	33793;8	74502;5;203;0;
$GPXUP;281;10:37:14;0;50	33793;8	74502;5;203;0;
$GPXUP;281;10:37:15;0;50	33793;8	74502;5;203;0;
$GPXUP;281;10:37:16;0;50	33793;8	74502;5;203;0;
$GPXUP;281;10:37:17;0;50	33793;8	74502;5;203;0;
$GPXUP;281;10:37:18;0;50	33792;8	74501;5;203;0;
$GPXUP;281;10:37:19;0;50	33792;8	74501;5;203;0;
$GPXUP;281;10:37:20;0;50	33792;8	74501;5;203;0;
$GPXUP;281;10:37:21;0;50	33792;8	74501;5;203;0;
$GPXUP;281;10:37:22;0;50	33792;8	74501;5;203;0;
$GPXUP;281;10:37:23;0;50	33792;8	74501;5;203;0;
$GPXUP;281;10:37:24;0;50	33792;8	74501;5;203;0;
$GPXUP;281;10:37:25;0;50	33792;8	74501;5;203;0;
$GPXUP;281;10:37:26;0;50	33792;8	74501;5;203;0;
$GPXUP;281;10:37:27;0;50	33792;8	74501;5;203;0;
$GPXUP;281;10:37:28;0;50	33792;8	74501;5;203;0;
$GPXUP;281;10:37:29;0;50	33792;8	74501;5;203;0;
$GPXUP;281;10:37:30;0;50	33792;8	74501;5;203;0;
$GPXUP;281;10:37:31;0;50	33791;8	74501;5;202;0;
$GPXUP;281;10:37:32;0;50	33791;8	74501;5;202;0;
$GPXUP;281;10:37:33;0;50	33791;8	74501;5;202;0;
$GPXUP;281;10:37:34;0;50	33791;8	74501;5;202;0;
$GPXUP;281;10:37:35;0;50	33791;8	74501;5;202;0;
$GPXUP;281;10:37:36;0;50	33791;8	74501;5;202;0;
$GPXUP;281;10:37:37;0;50	33791;8	74501;5;202;0;
$GPXUP;281;10:37:38;0;50	33791;8	74501;5;202;0;
$GPXUP;281;10:37:39;0;50	3379;8	74501;5;203;0;
$GPXUP;281;10:37:40;0;50	33789;8	74501;5;202;0;
$GPXUP;281;10:37:41;0;50	33789;8	74501;5;202;0;
$GPXUP;281;10:37:42;0;50	33789;8	74501;5;202;0;
$GPXUP;281;10:37:43;0;50	33789;8	74501;5;202;0;
$GPXUP;281;10:37:44;0;50	33789;8	74501;5;202;0;
$GPXUP;281;10:37:45;0;50	33789;8	74501;5;202;0;
$GPXUP;281;10:37:46;0;50	33789;8	74501;5;202;0;
$GPXUP;281;10:37:47;0;50	33789;8	74501;5;202;0;
$GPXUP;281;10:37:48;0;50	33789;8	74501;5;202;0;
$GPXUP;281;10:37:49;0;50	33789;8	74501;5;202;0;
$GPXUP;281;10:37:50;0;50	33789;8	74501;5;203;0;
$GPXUP;281;10:37:51;0;50	33789;8	74501;5;203;0;
$GPXUP;281;10:37:52;0;50	33789;8	74501;5;203;0;
$GPXUP;281;10:37:53;0;50	33789;8	74501;5;203;0;
$GPXUP;281;10:37:54;0;50	33789;8	74501;5;203;0;
$GPXUP;281;10:37:55;0;50	33789;8	74501;5;203;0;
$GPXUP;281;10:37:56;0;50	33789;8	74501;5;203;0;
$GPXUP;281;10:37:57;0;50	33789;8	74501;5;203;0;
$GPXUP;281;10:37:58;0;50	33789;8	74501;5;203;0;
$GPXUP;281;10:37:59;0;50	33789;8	74501;5;203;0;
$GPXUP;281;10:38:00;0;50	33789;8	74501;5;203;0;
$GPXUP;281;10:38:01;0;50	33789;8	74501;5;203;0;
$GPXUP;281;10:38:02;0;50	33789;8	74501;5;203;0;
$GPXUP;281;10:38:03;0;50	33789;8	74501;5;203;0;
$GPXUP;281;10:38:04;0;50	33789;8	74501;5;203;0;
$GPXUP;281;10:38:05;0;50	33789;8	74501;5;203;0;
$GPXUP;281;10:38:06;0;50	33789;8	74501;5;203;0;
$GPXUP;281;10:38:07;0;50	33789;8	74501;5;203;0;
$GPXUP;281;10:38:08;0;50	33788;8	74501;5;202;0;
$GPXUP;281;10:38:09;0;50	33788;8	74501;5;202;0;
$GPXUP;281;10:38:10;0;50	33788;8	74501;5;202;0;
$GPXUP;281;10:38:11;0;50	33788;8	74501;5;202;0;
$GPXUP;281;10:38:12;0;50	33788;8	74501;5;202;0;
$GPXUP;281;10:38:13;0;50	33788;8	74501;5;202;0;
$GPXUP;281;10:38:14;0;50	33788;8	74501;5;202;0;
$GPXUP;281;10:38:15;0;50	33788;8	74501;5;202;0;
$GPXUP;281;10:38:16;0;50	33788;8	74501;5;202;0;
$GPXUP;281;10:38:17;0;50	33788;8	74501;5;202;0;
$GPXUP;281;10:38:18;0;50	33788;8	74501;5;202;0;
$GPXUP;281;10:38:19;0;50	33788;8	74501;5;202;0;
$GPXUP;281;10:38:20;0;50	33788;8	74501;5;202;0;
$GPXUP;281;10:38:21;0;50	33788;8	74501;5;202;0;
$GPXUP;281;10:38:22;0;50	33787;8	745;5;203;0;
$GPXUP;281;10:38:23;0;50	33787;8	745;5;203;0;
$GPXUP;281;10:38:24;0;50	33787;8	745;5;203;0;
$GPXUP;281;10:38:25;0;50	33787;8	745;5;203;0;
$GPXUP;281;10:38:26;0;50	33787;8	745;5;203;0;
$GPXUP;281;10:38:27;0;50	33787;8	745;5;203;0;
$GPXUP;281;10:38:28;0;50	33787;8	745;5;203;0;
$GPXUP;281;10:38:29;0;50	33787;8	745;5;203;0;
$GPXUP;281;10:38:30;0;50	33787;8	745;5;203;0;
$GPXUP;281;10:38:31;0;50	33787;8	745;5;203;0;
$GPXUP;281;10:38:32;0;50	33787;8	745;5;202;0;
$GPXUP;281;10:38:33;0;50	33787;8	745;5;202;0;
$GPXUP;281;10:38:34;0;50	33787;8	745;5;202;0;
$GPXUP;281;10:38:35;0;50	33787;8	745;5;202;0;
$GPXUP;281;10:38:36;0;50	33787;8	745;5;202;0;
$GPXUP;281;10:38:37;0;50	33787;8	745;5;202;0;
$GPXUP;281;10:38:38;0;50	33787;8	745;5;202;0;
$GPXUP;281;10:38:39;0;50	33787;8	745;5;202;0;
$GPXUP;281;10:38:40;0;50	33787;8	745;5;202;0;
$GPXUP;281;10:38:41;0;50	33787;8	745;5;202;0;
$GPXUP;281;10:38:42;0;50	33787;8	745;5;202;0;
$GPXUP;281;10:38:43;0;50	33787;8	745;5;202;0;
$GPXUP;281;10:38:44;0;50	33787;8	745;5;202;0;
$GPXUP;281;10:38:45;0;50	33787;8	745;5;202;0;
$GPXUP;281;10:38:46;0;50	33787;8	745;5;202;0;
$GPXUP;281;10:38:47;0;50	33787;8	745;5;202;0;
$GPXUP;281;10:38:48;0;50	33787;8	745;5;202;0;
$GPXUP;281;10:38:49;0;50	33787;8	745;5;202;0;
$GPXUP;281;10:38:50;0;50	33787;8	745;5;202;0;
$GPXUP;281;10:38:51;0;50	33787;8	745;5;202;0;
$GPXUP;281;10:38:52;0;50	33787;8	745;5;202;0;
$GPXUP;281;10:38:53;0;50	33787;8	745;5;202;0;
$GPXUP;281;10:38:54;0;50	33787;8	745;5;202;0;
$GPXUP;281;10:38:55;0;50	33787;8	745;5;202;0;
$GPXUP;281;10:38:56;0;50	33787;8	745;5;202;0;
$GPXUP;281;10:38:57;0;50	33787;8	745;5;202;0;
$GPXUP;281;10:38:58;0;50	33787;8	745;5;202;0;
$GPXUP;281;10:38:59;0;50	33787;8	745;5;202;0;
$GPXUP;281;10:39:00;0;50	33787;8	745;5;202;0;
$GPXUP;281;10:39:01;0;50	33786;8	745;5;203;0;
$GPXUP;281;10:39:02;0;50	33786;8	745;5;203;0;
$GPXUP;281;10:39:03;0;50	33786;8	745;5;203;0;
$GPXUP;281;10:39:04;0;50	33786;8	745;5;203;0;
$GPXUP;281;10:39:05;0;50	33786;8	745;5;203;0;
$GPXUP;281;10:39:06;0;50	33786;8	745;5;203;0;
$GPXUP;281;10:39:07;0;50	33786;8	745;5;203;0;
$GPXUP;281;10:39:08;0;50	33786;8	745;5;203;0;
$GPXUP;281;10:39:09;0;50	33786;8	74502;5;202;0;
$GPXUP;281;10:39:10;0;50	33786;8	74502;5;202;0;
$GPXUP;281;10:39:11;0;50	33786;8	74502;5;202;0;
$GPXUP;281;10:39:12;0;50	33786;8	74502;5;202;0;
$GPXUP;281;10:39:13;0;50	33786;8	74502;5;202;0;
$GPXUP;281;10:39:14;0;50	33786;8	74502;5;202;0;
$GPXUP;281;10:39:15;0;50	33786;8	74502;5;202;0;
$GPXUP;281;10:39:16;0;50	33786;8	74502;5;202;0;
$GPXUP;281;10:39:17;0;50	33786;8	74502;5;202;0;
$GPXUP;281;10:39:18;0;50	33786;8	74502;5;202;0;
$GPXUP;281;10:39:19;0;50	33786;8	74502;5;202;0;
$GPXUP;281;10:39:20;0;50	33786;8	74502;5;202;0;
$GPXUP;281;10:39:21;0;50	33786;8	74502;5;202;0;
$GPXUP;281;10:39:22;0;50	33786;8	74502;5;202;0;
$GPXUP;281;10:39:23;0;50	33786;8	74502;5;202;0;
$GPXUP;281;10:39:24;0;50	33786;8	74502;5;202;0;
$GPXUP;281;10:39:25;0;50	33786;8	74502;5;202;0;
$GPXUP;281;10:39:26;0;50	33786;8	74502;5;202;0;
$GPXUP;281;10:39:27;0;50	33785;8	74502;5;203;0;
$GPXUP;281;10:39:28;0;50	33785;8	74502;5;203;0;
$GPXUP;281;10:39:29;0;50	33785;8	74502;5;203;0;
$GPXUP;281;10:39:30;0;50	33785;8	74502;5;203;0;
$GPXUP;281;10:39:31;0;50	33785;8	74502;5;203;0;
$GPXUP;281;10:39:32;0;50	33784;8	74502;5;202;0;
$GPXUP;281;10:39:33;0;50	33784;8	74502;5;202;0;
$GPXUP;281;10:39:34;0;50	33784;8	74502;5;202;0;
$GPXUP;281;10:39:35;0;50	33784;8	74502;5;202;0;
$GPXUP;281;10:39:36;0;50	33784;8	74502;5;202;0;
$GPXUP;281;10:39:37;0;50	33784;8	74502;5;202;0;
$GPXUP;281;10:39:38;0;50	33785;8	74503;5;203;0;
$GPXUP;281;10:39:39;0;50	33785;8	74502;5;203;0;
$GPXUP;281;10:39:40;0;50	33785;8	74502;5;203;0;
$GPXUP;281;10:39:41;0;50	33784;8	74503;5;202;0;
$GPXUP;281;10:39:42;0;50	33784;8	74503;5;202;0;
$GPXUP;281;10:39:43;0;50	33784;8	74503;5;202;0;
$GPXUP;281;10:39:44;0;50	33784;8	74503;5;202;0;
$GPXUP;281;10:39:45;0;50	33784;8	74503;5;202;0;
$GPXUP;281;10:39:46;0;50	33784;8	74503;5;202;0;
$GPXUP;281;10:39:47;0;50	33784;8	74503;5;202;0;
$GPXUP;281;10:39:48;0;50	33784;8	74503;5;202;0;
$GPXUP;281;10:39:49;0;50	33784;8	74503;5;202;0;
$GPXUP;281;10:39:50;0;50	33784;8	74503;5;202;0;
$GPXUP;281;10:39:51;0;50	33784;8	74503;5;202;0;
$GPXUP;281;10:39:52;0;50	33784;8	74503;5;202;0;
$GPXUP;281;10:39:53;0;50	33784;8	74503;5;202;0;
$GPXUP;281;10:39:54;0;50	33784;8	74503;5;202;0;
$GPXUP;281;10:39:55;0;50	33784;8	74503;5;202;0;
$GPXUP;281;10:39:56;0;50	33784;8	74503;5;202;0;
$GPXUP;281;10:39:57;0;50	33784;8	74503;5;202;0;
$GPXUP;281;10:39:58;0;50	33784;8	74503;5;202;0;
$GPXUP;281;10:39:59;0;50	33784;8	74503;5;202;0;
$GPXUP;281;10:40:00;0;50	33784;8	74503;5;202;0;
$GPXUP;281;10:40:01;0;50	33784;8	74503;5;202;0;
$GPXUP;281;10:40:02;0;50	33784;8	74503;5;202;0;
$GPXUP;281;10:40:03;0;50	33784;8	74503;5;202;0;
$GPXUP;281;10:40:04;0;50	33784;8	74503;5;202;0;
$GPXUP;281;10:40:05;0;50	33784;8	74502;5;202;0;
$GPXUP;281;10:40:06;0;50	33784;8	74502;5;202;0;
$GPXUP;281;10:40:07;0;50	33784;8	74501;5;202;0;
$GPXUP;281;10:40:08;0;50	33784;8	74501;5;202;0;
$GPXUP;281;10:40:09;0;50	33784;8	74501;5;202;0;
$GPXUP;281;10:40:10;0;50	33784;8	74501;5;202;0;
$GPXUP;281;10:40:11;0;50	33784;8	74501;5;202;0;
$GPXUP;281;10:40:12;0;50	33784;8	74501;5;202;0;
$GPXUP;281;10:40:13;0;50	33784;8	74501;5;202;0;
$GPXUP;281;10:40:14;0;50	33784;8	74501;5;202;0;
$GPXUP;281;10:40:15;0;50	33784;8	74501;5;202;0;
$GPXUP;281;10:40:16;0;50	33784;8	74501;5;202;0;
$GPXUP;281;10:40:17;0;50	33784;8	74501;5;202;0;
$GPXUP;281;10:40:18;0;50	33784;8	74501;5;202;0;
$GPXUP;281;10:40:19;0;50	33783;8	74501;5;202;0;
$GPXUP;281;10:40:20;0;50	33783;8	74501;5;202;0;
$GPXUP;281;10:40:21;0;50	33783;8	74501;5;202;0;
$GPXUP;281;10:40:22;0;50	33783;8	74501;5;202;0;
$GPXUP;281;10:40:23;0;50	33783;8	74501;5;202;0;
$GPXUP;281;10:40:24;0;50	33783;8	74501;5;202;0;
$GPXUP;281;10:40:25;0;50	33783;8	74501;5;202;0;
$GPXUP;281;10:40:26;0;50	33783;8	74501;5;202;0;
$GPXUP;281;10:40:27;0;50	33783;8	74501;5;202;0;
$GPXUP;281;10:40:28;0;50	33783;8	74501;5;202;0;
$GPXUP;281;10:40:29;0;50	33783;8	74501;5;202;0;
$GPXUP;281;10:40:30;0;50	33783;8	74501;5;202;0;
$GPXUP;281;10:40:30;0;50	33783;8	74501;5;202;0;
$GPXUP;281;10:40:31;0;50	33783;8	74501;5;202;0;
$GPXUP;281;10:40:32;0;50	33783;8	74501;5;202;0;
$GPXUP;281;10:40:33;0;50	33783;8	74501;5;202;0;
$GPXUP;281;10:40:34;0;50	33783;8	74501;5;202;0;
$GPXUP;281;10:40:35;0;50	33783;8	74501;5;202;0;
$GPXUP;281;10:40:36;0;50	33783;8	74501;5;202;0;
$GPXUP;281;10:40:37;0;50	33783;8	74501;5;202;0;
$GPXUP;281;10:40:38;0;50	33783;8	74501;5;202;0;
$GPXUP;281;10:40:39;0;50	33783;8	74501;5;202;0;
$GPXUP;281;10:40:40;0;50	33783;8	74501;5;202;0;
$GPXUP;281;10:40:41;0;50	33783;8	74501;5;202;0;
$GPXUP;281;10:40:42;0;50	33783;8	74501;5;202;0;
$GPXUP;281;10:40:43;0;50	33783;8	74501;5;202;0;
$GPXUP;281;10:40:44;0;50	33783;8	74501;5;202;0;
$GPXUP;281;10:40:45;0;50	33783;8	74501;5;202;0;
$GPXUP;281;10:40:46;0;50	33783;8	74501;5;202;0;
$GPXUP;281;10:40:47;0;50	33783;8	74501;5;202;0;
$GPXUP;281;10:40:48;0;50	33783;8	74501;5;202;0;
$GPXUP;281;10:40:49;0;50	33783;8	74501;5;202;0;
$GPXUP;281;10:40:50;0;50	33783;8	74501;5;202;0;
$GPXUP;281;10:40:51;0;50	33783;8	74501;5;202;0;
$GPXUP;281;10:40:52;0;50	33783;8	74501;5;202;0;
$GPXUP;281;10:40:53;0;50	33783;8	74501;5;202;0;
$GPXUP;281;10:40:54;0;50	33783;8	74501;5;202;0;
$GPXUP;281;10:40:55;0;50	33783;8	74501;5;202;0;
$GPXUP;281;10:40:56;0;50	33783;8	74501;5;202;0;
$GPXUP;281;10:40:57;0;50	33783;8	74501;5;202;0;
$GPXUP;281;10:40:58;0;50	33783;8	74501;5;202;0;
$GPXUP;281;10:40:59;0;50	33783;8	74501;5;202;0;
$GPXUP;281;10:41:00;0;50	33783;8	74501;5;202;0;
$GPXUP;281;10:41:01;0;50	33783;8	74501;5;202;0;
$GPXUP;281;10:41:02;0;50	33783;8	74501;5;202;0;
$GPXUP;281;10:41:03;0;50	33783;8	74501;5;202;0;
$GPXUP;281;10:41:04;0;50	33783;8	74501;5;202;0;
$GPXUP;281;10:41:05;0;50	33783;8	74501;5;202;0;
$GPXUP;281;10:41:06;0;50	33783;8	74501;5;202;0;
$GPXUP;281;10:41:07;0;50	33783;8	74501;5;202;0;
$GPXUP;281;10:41:08;0;50	33783;8	745;5;202;0;
$GPXUP;281;10:41:09;0;50	33783;8	745;5;202;0;
$GPXUP;281;10:41:10;0;50	33783;8	745;5;202;0;
$GPXUP;281;10:41:11;0;50	33783;8	745;5;202;0;
$GPXUP;281;10:41:12;0;50	33783;8	745;5;202;0;
$GPXUP;281;10:41:13;0;50	33783;8	745;5;202;0;
$GPXUP;281;10:41:14;0;50	33784;8	745;5;201;0;
$GPXUP;281;10:41:15;0;50	33784;8	745;5;201;0;
$GPXUP;281;10:41:16;0;50	33784;8	745;5;201;0;
$GPXUP;281;10:41:17;0;50	33784;8	745;5;201;0;
$GPXUP;281;10:41:18;0;50	33784;8	745;5;201;0;
$GPXUP;281;10:41:19;0;50	33784;8	745;5;201;0;
$GPXUP;281;10:41:20;0;50	33784;8	745;5;201;0;
$GPXUP;281;10:41:21;0;50	33784;8	745;5;201;0;
$GPXUP;281;10:41:22;0;50	33784;8	745;5;201;0;
$GPXUP;281;10:41:23;0;50	33784;8	74502;5;201;0;
$GPXUP;281;10:41:24;0;50	33784;8	74502;5;201;0;
$GPXUP;281;10:41:25;0;50	33784;8	74502;5;201;0;
$GPXUP;281;10:41:26;0;50	33784;8	74502;5;201;0;
$GPXUP;281;10:41:27;0;50	33784;8	74502;5;201;0;
$GPXUP;281;10:41:28;0;50	33784;8	74502;5;201;0;
$GPXUP;281;10:41:29;0;50	33784;8	74502;5;201;0;
$GPXUP;281;10:41:30;0;50	33784;8	74502;5;201;0;
$GPXUP;281;10:41:31;0;50	33784;8	74502;5;201;0;
$GPXUP;281;10:41:32;0;50	33784;8	74502;5;201;0;
$GPXUP;281;10:41:33;0;50	33784;8	74502;5;201;1;
$GPXUP;281;10:41:34;0;50	33784;8	74502;5;201;0;
$GPXUP;281;10:41:35;0;50	33784;8	74502;5;201;0;
$GPXUP;281;10:41:36;0;50	33784;8	74502;5;201;0;
$GPXUP;281;10:41:37;0;50	33784;8	74502;5;201;0;
$GPXUP;281;10:41:38;0;50	33784;8	74502;5;201;0;
$GPXUP;281;10:41:39;0;50	33784;8	74502;5;201;0;
$GPXUP;281;10:41:40;0;50	33784;8	74502;5;201;0;
$GPXUP;281;10:41:41;0;50	33784;8	74502;5;201;0;
$GPXUP;281;10:41:42;0;50	33784;8	74502;5;201;0;
$GPXUP;281;10:41:43;0;50	33784;8	74502;5;201;0;
$GPXUP;281;10:41:44;0;50	33784;8	74502;5;201;0;
$GPXUP;281;10:41:45;0;50	33784;8	74502;5;201;0;
$GPXUP;281;10:41:46;0;50	33784;8	74502;5;201;0;
$GPXUP;281;10:41:47;0;50	33784;8	74502;5;201;0;
$GPXUP;281;10:41:48;0;50	33784;8	74502;5;201;0;
$GPXUP;281;10:41:49;0;50	33784;8	74502;5;201;0;
$GPXUP;281;10:41:50;0;50	33784;8	74502;5;201;1;
$GPXUP;281;10:41:51;0;50	33783;8	74502;5;200;11;
$GPXUP;281;10:41:52;0;50	3378;8	74502;5;201;11;
$GPXUP;281;10:41:53;0;50	33778;8	74503;5;201;11;
$GPXUP;281;10:41:54;0;50	33775;8	74507;5;201;12;
$GPXUP;281;10:41:55;0;50	33772;8	74511;5;201;13;
$GPXUP;281;10:41:56;0;50	33768;8	7451;5;202;13;
$GPXUP;281;10:41:57;0;50	33765;8	74516;5;201;14;
$GPXUP;281;10:41:58;0;50	33762;8	74522;5;201;15;
$GPXUP;281;10:41:59;0;50	33734;8	74562;5;202;84;
$GPXUP;281;10:42:00;0;50	33712;8	74593;5;201;97;
$GPXUP;281;10:42:01;0;50	33686;8	74625;5;202;108;
$GPXUP;281;10:42:02;0;50	33664;8	74644;5;202;105;
$GPXUP;281;10:42:03;0;50	33625;8	74614;5;201;94;
$GPXUP;281;10:42:04;0;50	33608;8	74631;5;201;92;
$GPXUP;281;10:42:05;0;50	33592;8	74621;5;202;82;
$GPXUP;281;10:42:06;0;50	33574;8	74629;5;202;81;
$GPXUP;281;10:42:07;0;50	33562;8	74641;5;201;78;
$GPXUP;281;10:42:08;0;50	33545;8	74646;5;202;76;
$GPXUP;281;10:42:09;0;50	3351;8	74626;5;201;80;
$GPXUP;281;10:42:10;0;50	33498;8	74629;5;201;76;
$GPXUP;281;10:42:11;0;50	33461;8	74618;5;201;85;
$GPXUP;281;10:42:12;0;50	33449;8	74607;5;201;80;
$GPXUP;281;10:42:13;0;50	33431;8	7461;5;201;77;
$GPXUP;281;10:42:14;0;50	33418;8	7461;5;201;68;
$GPXUP;281;10:42:15;0;50	33401;8	7463;5;201;63;
$GPXUP;281;10:42:16;0;50	33376;8	74629;5;200;69;
$GPXUP;281;10:42:17;0;50	3336;8	74634;5;201;68;
$GPXUP;281;10:42:18;0;50	33344;8	7463;5;201;68;
$GPXUP;281;10:42:19;0;50	33344;8	74605;5;201;62;
$GPXUP;281;10:42:20;0;50	33325;8	74588;5;201;68;
$GPXUP;281;10:42:21;0;50	33303;8	74573;5;200;75;
$GPXUP;281;10:42:22;0;50	33294;8	7456;5;200;73;
$GPXUP;281;10:42:23;0;50	33286;8	7455;5;201;70;
$GPXUP;281;10:42:24;0;50	33265;8	74534;5;200;73;
$GPXUP;281;10:42:25;0;50	33248;8	74523;5;201;71;
$GPXUP;281;10:42:26;0;50	33232;8	74513;5;200;71;
$GPXUP;281;10:42:27;0;50	33214;8	74511;5;200;72;
$GPXUP;281;10:42:28;0;50	33198;8	74503;5;201;71;
$GPXUP;281;10:42:29;0;50	3318;8	74511;5;200;73;
$GPXUP;281;10:42:30;0;50	33182;8	74491;5;200;64;
$GPXUP;281;10:42:31;0;50	33178;8	74473;5;200;59;
$GPXUP;281;10:42:32;0;50	3318;8	7445;5;200;52;
$GPXUP;281;10:42:33;0;50	33164;8	74442;5;200;49;
$GPXUP;281;10:42:34;0;50	33149;8	74444;5;199;36;
$GPXUP;281;10:42:35;0;50	33114;8	7444;5;199;57;
$GPXUP;281;10:42:36;0;50	33101;8	74434;5;199;58;
$GPXUP;281;10:42:37;0;50	33086;8	74405;5;200;62;
$GPXUP;281;10:42:38;0;50	33078;8	74408;5;200;47;
$GPXUP;281;10:42:39;0;50	33063;8	74398;5;199;61;
$GPXUP;281;10:42:40;0;50	33048;8	744;5;199;69;
$GPXUP;281;10:42:41;0;50	3303;8	744;5;200;69;
$GPXUP;281;10:42:42;0;50	33006;8	74398;5;199;74;
$GPXUP;281;10:42:43;0;50	32987;8	74397;5;199;74;
$GPXUP;281;10:42:44;0;50	32969;8	74395;5;199;74;
$GPXUP;281;10:42:45;0;50	32949;8	7439;5;199;74;
$GPXUP;281;10:42:46;0;50	3293;8	74392;5;199;76;
$GPXUP;281;10:42:47;0;50	32911;8	74392;5;199;76;
$GPXUP;281;10:42:48;0;50	32894;8	74384;5;199;86;
$GPXUP;281;10:42:49;0;50	32873;8	74386;5;199;90;
$GPXUP;281;10:42:50;0;50	32852;8	74388;5;199;92;
$GPXUP;281;10:42:51;0;50	32829;8	74385;5;199;0;
$GPXUP;281;10:42:52;0;50	32829;8	74385;5;199;0;
$GPXUP;281;10:42:53;0;50	32829;8	74386;5;199;1;
$GPXUP;281;10:42:54;0;50	32829;8	74386;5;199;1;
$GPXUP;281;10:42:55;0;50	32828;8	74385;5;199;1;
$GPXUP;281;10:42:56;0;50	32828;8	74384;5;200;2;
$GPXUP;281;10:42:57;0;50	32825;8	7438;5;199;4;
$GPXUP;281;10:42:58;0;50	32824;8	74375;5;199;6;
$GPXUP;281;10:42:59;0;50	32817;8	74367;5;200;11;
$GPXUP;281;10:43:00;0;50	32814;8	74362;5;200;12;
$GPXUP;281;10:43:01;0;50	32809;8	7436;5;200;13;
$GPXUP;281;10:43:02;0;50	32802;8	74351;5;200;16;
$GPXUP;281;10:43:03;0;50	32785;8	74324;5;200;27;
$GPXUP;281;10:43:04;0;50	32762;8	74321;5;200;56;
$GPXUP;281;10:43:05;0;50	32745;8	74324;5;200;56;
$GPXUP;281;10:43:06;0;50	32726;8	74323;5;200;68;
$GPXUP;281;10:43:07;0;50	32705;8	74332;5;201;70;
$GPXUP;281;10:43:08;0;50	32679;8	74337;5;200;65;
$GPXUP;281;10:43:09;0;50	3266;8	74339;5;201;63;
$GPXUP;281;10:43:10;0;50	32637;8	74356;5;201;73;
$GPXUP;281;10:43:11;0;50	32618;8	74371;5;201;80;
$GPXUP;281;10:43:12;0;50	32598;8	7438;5;201;80;
$GPXUP;281;10:43:13;0;50	32575;8	74376;5;202;82;
$GPXUP;281;10:43:14;0;50	32556;8	74371;5;201;82;
$GPXUP;281;10:43:15;0;50	32537;8	74365;5;201;81;
$GPXUP;281;10:43:16;0;50	32514;8	74358;5;201;83;
$GPXUP;281;10:43:17;0;50	32502;8	7435;5;201;77;
$GPXUP;281;10:43:18;0;50	32482;8	74346;5;201;76;
$GPXUP;281;10:43:19;0;50	32475;8	74336;5;201;67;
$GPXUP;281;10:43:20;0;50	32462;8	7433;5;201;63;
$GPXUP;281;10:43:21;0;50	32448;8	74327;5;201;62;
$GPXUP;281;10:43:22;0;50	32431;8	74328;5;202;64;
$GPXUP;281;10:43:23;0;50	32414;8	74326;5;201;64;
$GPXUP;281;10:43:24;0;50	32399;8	74326;5;201;64;
$GPXUP;281;10:43:25;0;50	32397;8	74352;5;201;61;
$GPXUP;281;10:43:26;0;50	32371;8	74365;5;201;71;
$GPXUP;281;10:43:27;0;50	32351;8	74376;5;201;73;
$GPXUP;281;10:43:28;0;50	32335;8	74392;5;201;71;
$GPXUP;281;10:43:29;0;50	32328;8	74445;5;201;75;
$GPXUP;281;10:43:30;0;50	32313;8	74465;5;202;75;
$GPXUP;281;10:43:31;0;50	32296;8	74499;5;201;94;
$GPXUP;281;10:43:32;0;50	32284;8	74535;5;201;97;
$GPXUP;281;10:43:33;0;50	32269;8	74565;5;201;98;
$GPXUP;281;10:43:34;0;50	32253;8	74595;5;201;98;
$GPXUP;281;10:43:35;0;50	3224;8	7462;5;201;97;
$GPXUP;281;10:43:36;0;50	32226;8	74646;5;201;96;
$GPXUP;281;10:43:37;0;50	32206;8	74663;5;201;94;
$GPXUP;281;10:43:38;0;50	32207;8	74656;5;202;69;
$GPXUP;281;10:43:39;0;50	32192;8	74672;5;201;83;
$GPXUP;281;10:43:40;0;50	32173;8	74698;5;201;91;
$GPXUP;281;10:43:41;0;50	3215;8	74729;5;201;106;
$GPXUP;281;10:43:42;0;50	32132;8	7476;5;201;108;
$GPXUP;281;10:43:43;0;50	32118;8	74788;5;201;103;
$GPXUP;281;10:43:44;0;50	32106;8	74792;5;202;88;
$GPXUP;281;10:43:45;0;50	32088;8	7481;5;201;2;
$GPXUP;281;10:43:46;0;50	32086;8	7481;5;201;0;
$GPXUP;281;10:43:47;0;50	32086;8	74811;5;201;13;
$GPXUP;281;10:43:48;0;50	32085;8	74818;5;201;16;
$GPXUP;281;10:43:49;0;50	32074;8	74823;5;202;26;
$GPXUP;281;10:43:50;0;50	32066;8	74828;5;202;29;
$GPXUP;281;10:43:51;0;50	32043;8	74837;5;202;45;
$GPXUP;281;10:43:52;0;50	32022;8	74825;5;203;50;
$GPXUP;281;10:43:53;0;50	3201;8	74822;5;202;48;
$GPXUP;281;10:43:54;0;50	31994;8	74817;5;202;49;
$GPXUP;281;10:43:55;0;50	3198;8	74814;5;202;50;
$GPXUP;281;10:43:56;0;50	31968;8	74806;5;202;49;
$GPXUP;281;10:43:57;0;50	31952;8	74809;5;202;53;
$GPXUP;281;10:43:58;0;50	31936;8	74809;5;202;59;
$GPXUP;281;10:43:59;0;50	31923;8	74812;5;203;53;
$GPXUP;281;10:44:00;0;50	31906;8	74809;5;202;61;
$GPXUP;281;10:44:01;0;50	31885;8	74799;5;202;61;
$GPXUP;281;10:44:02;0;50	31868;8	74806;5;203;62;
$GPXUP;281;10:44:03;0;50	31853;8	74822;5;202;90;
$GPXUP;281;10:44:04;0;50	31833;8	74847;5;202;90;
$GPXUP;281;10:44:05;0;50	31815;8	74859;5;202;89;
$GPXUP;281;10:44:06;0;50	31792;8	74864;5;203;72;
$GPXUP;281;10:44:07;0;50	31786;8	7485;5;203;35;
$GPXUP;281;10:44:08;0;50	31764;8	74832;5;202;51;
$GPXUP;281;10:44:09;0;50	31743;8	74826;5;203;64;
$GPXUP;281;10:44:10;0;50	31725;8	748;5;203;70;
$GPXUP;281;10:44:11;0;50	31711;8	7479;5;203;67;
$GPXUP;281;10:44:12;0;50	31708;8	74776;5;203;55;
$GPXUP;281;10:44:13;0;50	31688;8	74771;5;203;61;
$GPXUP;281;10:44:14;0;50	31675;8	74779;5;200;55;
$GPXUP;281;10:44:15;0;50	31661;8	74775;5;200;52;
$GPXUP;281;10:44:16;0;50	31645;8	74778;5;201;81;
$GPXUP;281;10:44:17;0;50	31626;8	74784;5;200;69;
$GPXUP;281;10:44:18;0;50	3161;8	7479;5;201;68;
$GPXUP;281;10:44:19;0;50	31594;8	74791;5;200;67;
$GPXUP;281;10:44:20;0;50	31583;8	74789;5;201;62;
$GPXUP;281;10:44:21;0;50	31568;8	74788;5;201;63;
$GPXUP;281;10:44:22;0;50	31556;8	74759;5;201;60;
$GPXUP;281;10:44:23;0;50	31544;8	74742;5;201;60;
$GPXUP;281;10:44:24;0;50	3153;8	74722;5;200;60;
$GPXUP;281;10:44:25;0;50	31516;8	74715;5;199;0;
$GPXUP;281;10:44:26;0;50	31516;8	74714;5;199;0;
$GPXUP;281;10:44:27;0;50	31506;8	7472;5;197;65;
$GPXUP;281;10:44:28;0;50	31494;8	74716;5;197;36;
$GPXUP;281;10:44:29;0;50	31486;8	74715;5;196;38;
$GPXUP;281;10:44:30;0;50	31476;8	74708;5;196;37;
$GPXUP;281;10:44:31;0;50	31464;8	74707;5;196;51;
$GPXUP;281;10:44:32;0;50	31448;8	74707;5;196;59;
$GPXUP;281;10:44:33;0;50	31434;8	74704;5;197;60;
$GPXUP;281;10:44:34;0;50	31421;8	74696;5;197;40;
$GPXUP;281;10:44:35;0;50	31413;8	74684;5;198;40;
$GPXUP;281;10:44:36;0;50	31405;8	74677;5;198;44;
$GPXUP;281;10:44:37;0;50	31394;8	74672;5;198;45;
$GPXUP;281;10:44:38;0;50	31378;8	7468;5;198;45;
$GPXUP;281;10:44:39;0;50	31351;8	74711;5;201;48;
$GPXUP;281;10:44:40;0;50	31338;8	74714;5;201;48;
$GPXUP;281;10:44:41;0;50	31327;8	74712;5;201;48;
$GPXUP;281;10:44:42;0;50	31316;8	74707;5;201;47;
$GPXUP;281;10:44:43;0;50	31305;8	74702;5;201;47;
$GPXUP;281;10:44:44;0;50	31294;8	747;5;202;50;
$GPXUP;281;10:44:45;0;50	31282;8	74696;5;201;50;
$GPXUP;281;10:44:46;0;50	31266;8	74684;5;201;47;
$GPXUP;281;10:44:47;0;50	31255;8	74676;5;201;47;
$GPXUP;281;10:44:48;0;50	31245;8	74666;5;201;42;
$GPXUP;281;10:44:49;0;50	31235;8	74664;5;201;42;
$GPXUP;281;10:44:50;0;50	31224;8	74663;5;201;60;
$GPXUP;281;10:44:51;0;50	31209;8	74663;5;201;60;
$GPXUP;281;10:44:52;0;50	312;8	74657;5;201;44;
$GPXUP;281;10:44:53;0;50	31189;8	74655;5;202;44;
$GPXUP;281;10:44:54;0;50	31179;8	7465;5;202;36;
$GPXUP;281;10:44:55;0;50	31172;8	74642;5;202;36;
$GPXUP;281;10:44:56;0;50	31168;8	7463;5;202;32;
$GPXUP;281;10:44:57;0;50	31172;8	74619;5;202;29;
$GPXUP;281;10:44:58;0;50	31174;8	74617;5;201;27;
$GPXUP;281;10:44:59;0;50	31176;8	7461;5;202;25;
$GPXUP;281;10:45:00;0;50	31182;8	74601;5;202;24;
$GPXUP;281;10:45:01;0;50	31192;8	74592;5;203;24;
$GPXUP;281;10:45:02;0;50	31206;8	74555;5;200;41;
$GPXUP;281;10:45:03;0;50	31219;8	7455;5;201;35;
$GPXUP;281;10:45:04;0;50	31226;8	74538;5;202;34;
$GPXUP;281;10:45:05;0;50	31232;8	7453;5;202;32;
$GPXUP;281;10:45:06;0;50	3124;8	74528;5;202;32;
$GPXUP;281;10:45:07;0;50	31254;8	74529;5;203;32;
$GPXUP;281;10:45:08;0;50	31261;8	74531;5;202;30;
$GPXUP;281;10:45:09;0;50	3127;8	74535;5;203;29;
$GPXUP;281;10:45:10;0;50	31278;8	74538;5;203;26;
$GPXUP;281;10:45:11;0;50	31292;8	74546;5;203;29;
$GPXUP;281;10:45:12;0;50	31306;8	7454;5;203;28;
$GPXUP;281;10:45:13;0;50	31324;8	74539;5;203;33;
$GPXUP;281;10:45:14;0;50	31336;8	7451;5;204;33;
$GPXUP;281;10:45:15;0;50	31343;8	74503;5;204;33;
$GPXUP;281;10:45:16;0;50	31349;8	74497;5;204;31;
$GPXUP;281;10:45:17;0;50	31355;8	74491;5;203;1;
$GPXUP;281;10:45:18;0;50	31355;8	7449;5;203;1;
$GPXUP;281;10:45:19;0;50	31355;8	7449;5;204;0;
$GPXUP;281;10:45:20;0;50	31355;8	7449;5;203;0;
$GPXUP;281;10:45:21;0;50	31355;8	7449;5;203;0;
$GPXUP;281;10:45:22;0;50	31355;8	74491;5;203;0;
$GPXUP;281;10:45:23;0;50	31354;8	74489;5;203;2;
$GPXUP;281;10:45:24;0;50	31352;8	74488;5;203;13;
$GPXUP;281;10:45:25;0;50	3135;8	74483;5;204;13;
$GPXUP;281;10:45:26;0;50	31339;8	74477;5;204;47;
$GPXUP;281;10:45:27;0;50	31322;8	74475;5;203;65;
$GPXUP;281;10:45:28;0;50	31308;8	74485;5;204;65;
$GPXUP;281;10:45:29;0;50	31293;8	74495;5;203;0;
$GPXUP;281;10:45:30;0;50	31292;8	74495;5;204;1;
$GPXUP;281;10:45:31;0;50	31292;8	74495;5;203;9;
$GPXUP;281;10:45:32;0;50	31279;8	74495;5;204;48;
$GPXUP;281;10:45:33;0;50	31267;8	74492;5;204;48;
$GPXUP;281;10:45:34;0;50	31257;8	74488;5;204;28;
$GPXUP;281;10:45:35;0;50	31243;8	7449;5;204;43;
$GPXUP;281;10:45:36;0;50	31227;8	74496;5;204;46;
$GPXUP;281;10:45:37;0;50	31214;8	745;5;205;49;
$GPXUP;281;10:45:38;0;50	31203;8	74504;5;205;2;
$GPXUP;281;10:45:39;0;50	31202;8	74504;5;204;4;
$GPXUP;281;10:45:40;0;50	31199;8	745;5;204;40;
$GPXUP;281;10:45:41;0;50	31192;8	74492;5;205;40;
$GPXUP;281;10:45:42;0;50	31182;8	74483;5;205;40;
$GPXUP;281;10:45:43;0;50	31174;8	74476;5;205;41;
$GPXUP;281;10:45:44;0;50	3116;8	74479;5;205;44;
$GPXUP;281;10:45:45;0;50	31147;8	74481;5;205;45;
$GPXUP;281;10:45:46;0;50	31114;8	74509;5;204;54;
$GPXUP;281;10:45:47;0;50	31096;8	74508;5;205;56;
$GPXUP;281;10:45:48;0;50	31081;8	74504;5;206;57;
$GPXUP;281;10:45:49;0;50	31067;8	74503;5;206;57;
$GPXUP;281;10:45:50;0;50	31051;8	74501;5;207;57;
$GPXUP;281;10:45:51;0;50	31035;8	74504;5;206;59;
$GPXUP;281;10:45:52;0;50	3102;8	74504;5;207;60;
$GPXUP;281;10:45:53;0;50	31002;8	7451;5;207;62;
$GPXUP;281;10:45:54;0;50	30997;8	7451;5;207;49;
$GPXUP;281;10:45:55;0;50	30984;8	74508;5;207;42;
$GPXUP;281;10:45:56;0;50	30974;8	74504;5;208;42;
$GPXUP;281;10:45:57;0;50	30966;8	74498;5;208;41;
$GPXUP;281;10:45:58;0;50	30959;8	74504;5;208;38;
$GPXUP;281;10:45:59;0;50	30952;8	74528;5;208;34;
$GPXUP;281;10:46:00;0;50	30932;8	74561;5;208;42;
$GPXUP;281;10:46:01;0;50	30924;8	74572;5;208;42;
$GPXUP;281;10:46:02;0;50	30914;8	74581;5;208;42;
$GPXUP;281;10:46:03;0;50	30892;8	74595;5;208;50;
$GPXUP;281;10:46:04;0;50	30856;8	7464;5;207;70;
$GPXUP;281;10:46:05;0;50	30835;8	7466;5;208;75;
$GPXUP;281;10:46:06;0;50	30819;8	74675;5;208;81;
$GPXUP;281;10:46:07;0;50	30801;8	74692;5;208;82;
$GPXUP;281;10:46:08;0;50	30782;8	74701;5;208;76;
$GPXUP;281;10:46:09;0;50	30767;8	74707;5;208;69;
$GPXUP;281;10:46:10;0;50	30759;8	74704;5;208;54;
$GPXUP;281;10:46:11;0;50	30739;8	7471;5;208;57;
$GPXUP;281;10:46:12;0;50	30714;8	74718;5;208;70;
$GPXUP;281;10:46:13;0;50	30698;8	74727;5;208;70;
$GPXUP;281;10:46:14;0;50	30684;8	74736;5;208;63;
$GPXUP;281;10:46:15;0;50	3067;8	74742;5;208;63;
$GPXUP;281;10:46:16;0;50	30655;8	74749;5;208;62;
$GPXUP;281;10:46:17;0;50	30642;8	74756;5;208;61;
$GPXUP;281;10:46:18;0;50	30628;8	7477;5;208;64;
$GPXUP;281;10:46:19;0;50	30592;8	74798;5;206;69;
$GPXUP;281;10:46:20;0;50	30579;8	74814;5;206;67;
$GPXUP;281;10:46:21;0;50	30582;8	74826;5;208;56;
$GPXUP;281;10:46:22;0;50	3057;8	74835;5;208;56;
$GPXUP;281;10:46:23;0;50	30557;8	74844;5;208;56;
$GPXUP;281;10:46:24;0;50	30544;8	74853;5;209;56;
$GPXUP;281;10:46:25;0;50	30528;8	74864;5;209;57;
$GPXUP;281;10:46:26;0;50	30514;8	74879;5;209;57;
$GPXUP;281;10:46:27;0;50	305;8	74892;5;208;63;
$GPXUP;281;10:46:28;0;50	30487;8	74908;5;208;64;
$GPXUP;281;10:46:29;0;50	30473;8	74919;5;208;51;
$GPXUP;281;10:46:30;0;50	3046;8	74921;5;209;50;
$GPXUP;281;10:46:31;0;50	30447;8	74923;5;208;50;
$GPXUP;281;10:46:32;0;50	30429;8	74924;5;209;67;
$GPXUP;281;10:46:33;0;50	30412;8	74925;5;209;67;
$GPXUP;281;10:46:34;0;50	30394;8	74929;5;209;70;
$GPXUP;281;10:46:35;0;50	30379;8	74943;5;209;66;
$GPXUP;281;10:46:36;0;50	30364;8	7495;5;208;1;
$GPXUP;281;10:46:37;0;50	30364;8	74952;5;209;1;
$GPXUP;281;10:46:38;0;50	30363;8	74952;5;208;1;
$GPXUP;281;10:46:39;0;50	30363;8	74953;5;208;0;
$GPXUP;281;10:46:40;0;50	30363;8	74954;5;208;1;
$GPXUP;281;10:46:41;0;50	30363;8	74954;5;208;1;
$GPXUP;281;10:46:42;0;50	30363;8	74956;5;208;2;
$GPXUP;281;10:46:43;0;50	30362;8	74957;5;208;2;
$GPXUP;281;10:46:44;0;50	30362;8	74959;3;0;2;
$GPXUP;281;10:46:45;0;50	30346;8	74986;5;208;26;
$GPXUP;281;10:46:46;0;50	30342;8	74992;5;208;4;
$GPXUP;281;10:46:47;0;50	30342;8	74993;5;208;4;
$GPXUP;281;10:46:48;0;50	30341;8	74994;5;209;0;
$GPXUP;281;10:46:49;0;50	3034;8	74994;5;208;0;
$GPXUP;281;10:46:50;0;50	3034;8	74994;5;208;0;
$GPXUP;281;10:46:51;0;50	3034;8	74994;5;208;13;
$GPXUP;281;10:46:52;0;50	30337;8	75014;5;209;38;
$GPXUP;281;10:46:53;0;50	30331;8	75026;5;209;0;
$GPXUP;281;10:46:54;0;50	30331;8	75026;2;0;0;
$GPXUP;281;10:46:55;0;50	30331;8	7503;2;0;4;
$GPXUP;281;10:46:56;0;50	30326;8	75046;5;208;19;
$GPXUP;281;10:46:57;0;50	30322;8	75068;5;209;31;
$GPXUP;281;10:46:58;0;50	30315;8	75066;5;207;22;
$GPXUP;281;10:46:59;0;50	30286;8	75041;5;208;28;
$GPXUP;281;10:47:00;0;50	30278;8	7504;5;207;30;
$GPXUP;281;10:47:01;0;50	3027;8	75038;5;207;30;
$GPXUP;281;10:47:02;0;50	30258;8	75043;5;208;31;
$GPXUP;281;10:47:03;0;50	30248;8	75053;5;208;31;
$GPXUP;281;10:47:04;0;50	30243;8	75064;5;207;30;
$GPXUP;281;10:47:05;0;50	30236;8	75074;5;207;30;
$GPXUP;281;10:47:06;0;50	30226;8	75083;5;207;31;
$GPXUP;281;10:47:07;0;50	30215;8	75105;5;207;35;
$GPXUP;281;10:47:08;0;50	30208;8	75115;5;207;35;
$GPXUP;281;10:47:09;0;50	30194;8	75129;5;207;38;
$GPXUP;281;10:47:10;0;50	30173;8	75147;5;208;46;
$GPXUP;281;10:47:11;0;50	30167;8	75157;5;207;43;
$GPXUP;281;10:47:12;0;50	30161;8	75157;5;207;25;
$GPXUP;281;10:47:13;0;50	30166;8	7513;5;206;34;
$GPXUP;281;10:47:14;0;50	30173;8	75126;5;204;38;
$GPXUP;281;10:47:15;0;50	3018;8	75119;5;200;40;
$GPXUP;281;10:47:16;0;50	30184;8	75109;5;196;37;
$GPXUP;281;10:47:17;0;50	30183;8	75095;5;196;35;
$GPXUP;281;10:47:18;0;50	30182;8	75082;5;196;34;
$GPXUP;281;10:47:19;0;50	30183;8	7507;5;194;2;
$GPXUP;281;10:47:20;0;50	30183;8	7507;5;194;0;
$GPXUP;281;10:47:21;0;50	30183;8	7507;5;193;0;
$GPXUP;281;10:47:22;0;50	30183;8	7507;5;193;0;
$GPXUP;281;10:47:23;0;50	30183;8	75071;5;191;0;
$GPXUP;281;10:47:24;0;50	30183;8	75071;5;191;0;
$GPXUP;281;10:47:25;0;50	30183;8	75072;5;190;0;
$GPXUP;281;10:47:26;0;50	30183;8	75072;5;189;0;
$GPXUP;281;10:47:27;0;50	30183;8	75072;5;189;0;
$GPXUP;281;10:47:28;0;50	30182;8	75072;5;188;0;
$GPXUP;281;10:47:29;0;50	30182;8	75072;5;188;0;
$GPXUP;281;10:47:30;0;50	30182;8	75072;3;0;0;
$GPXUP;281;10:47:31;0;50	30182;8	75072;5;188;0;
$GPXUP;281;10:47:32;0;50	30183;8	75073;5;189;0;
$GPXUP;281;10:47:33;0;50	30182;8	75073;5;188;0;
$GPXUP;281;10:47:34;0;50	30183;8	75073;5;187;0;
$GPXUP;281;10:47:35;0;50	30183;8	75073;5;187;0;
$GPXUP;281;10:47:36;0;50	30183;8	75073;5;187;0;
$GPXUP;281;10:47:37;0;50	30183;8	75073;5;187;0;
$GPXUP;281;10:47:38;0;50	30182;8	75073;5;186;0;
$GPXUP;281;10:47:39;0;50	30182;8	75073;5;186;0;
$GPXUP;281;10:47:40;0;50	30182;8	75075;5;187;0;
$GPXUP;281;10:47:41;0;50	30182;8	75075;5;187;0;
$GPXUP;281;10:47:42;0;50	30182;8	75075;5;187;0;
$GPXUP;281;10:47:43;0;50	30182;8	75075;5;187;0;
$GPXUP;281;10:47:44;0;50	30182;8	75075;5;187;0;
$GPXUP;281;10:47:45;0;50	30182;8	75075;5;187;0;
$GPXUP;281;10:47:46;0;50	30182;8	75076;5;187;2;
$GPXUP;281;10:47:47;0;50	30182;8	75076;5;188;0;
$GPXUP;281;10:47:48;0;50	30182;8	75076;5;188;0;
$GPXUP;281;10:47:49;0;50	30182;8	75076;5;188;0;
$GPXUP;281;10:47:50;0;50	30182;8	75077;5;190;0;
$GPXUP;281;10:47:51;0;50	30182;8	75077;5;190;0;
$GPXUP;281;10:47:52;0;50	30182;8	75078;5;191;0;
$GPXUP;281;10:47:53;0;50	30181;8	75078;5;192;0;
$GPXUP;281;10:47:54;0;50	30181;8	75078;5;192;0;
$GPXUP;281;10:47:55;0;50	30182;8	75078;5;192;0;
$GPXUP;281;10:47:56;0;50	30181;8	75078;5;193;0;
$GPXUP;281;10:47:57;0;50	30181;8	75079;5;195;0;
$GPXUP;281;10:47:58;0;50	3018;8	75079;5;195;0;
$GPXUP;281;10:47:59;0;50	3018;8	75079;5;195;0;
$GPXUP;281;10:48:00;0;50	3018;8	7508;5;195;0;
$GPXUP;281;10:48:01;0;50	3018;8	7508;5;197;0;
$GPXUP;281;10:48:02;0;50	30179;8	7508;5;197;0;
$GPXUP;281;10:48:03;0;50	30179;8	75081;5;198;0;
$GPXUP;281;10:48:04;0;50	30179;8	75081;5;199;0;
$GPXUP;281;10:48:05;0;50	30179;8	75081;5;199;0;
$GPXUP;281;10:48:06;0;50	30179;8	75081;5;199;0;
$GPXUP;281;10:48:07;0;50	30178;8	75081;5;199;0;
$GPXUP;281;10:48:08;0;50	30178;8	75082;5;200;0;
$GPXUP;281;10:48:09;0;50	30178;8	75082;5;201;0;
$GPXUP;281;10:48:10;0;50	30177;8	75083;5;202;0;
$GPXUP;281;10:48:11;0;50	30178;8	75083;5;202;0;
$GPXUP;281;10:48:12;0;50	30177;8	75083;5;203;0;
$GPXUP;281;10:48:13;0;50	30177;8	75084;5;205;0;
$GPXUP;281;10:48:14;0;50	30177;8	75084;5;206;0;
$GPXUP;281;10:48:15;0;50	30177;8	75085;5;206;0;
$GPXUP;281;10:48:16;0;50	30176;8	75085;5;207;0;
$GPXUP;281;10:48:17;0;50	30176;8	75085;5;207;0;
$GPXUP;281;10:48:18;0;50	30176;8	75085;5;207;0;
$GPXUP;281;10:48:19;0;50	30176;8	75085;5;208;0;
$GPXUP;281;10:48:20;0;50	30176;8	75086;5;208;0;
$GPXUP;281;10:48:21;0;50	30176;8	75086;5;208;0;
$GPXUP;281;10:48:22;0;50	30175;8	75086;5;209;0;
$GPXUP;281;10:48:23;0;50	30175;8	75086;5;209;0;
$GPXUP;281;10:48:24;0;50	30175;8	75087;5;209;0;
$GPXUP;281;10:48:25;0;50	30175;8	75087;5;210;0;
$GPXUP;281;10:48:26;0;50	30175;8	75087;5;210;0;
$GPXUP;281;10:48:27;0;50	30174;8	75088;5;211;0;
$GPXUP;281;10:48:28;0;50	30174;8	75088;5;211;0;
$GPXUP;281;10:48:29;0;50	30173;8	75088;5;212;0;
$GPXUP;281;10:48:30;0;50	30173;8	75088;5;212;0;
$GPXUP;281;10:48:31;0;50	30173;8	75088;5;212;0;
$GPXUP;281;10:48:32;0;50	30173;8	75089;5;212;0;
$GPXUP;281;10:48:33;0;50	30173;8	75089;5;212;0;
$GPXUP;281;10:48:34;0;50	30173;8	75089;5;212;0;
$GPXUP;281;10:48:35;0;50	30173;8	7509;5;213;0;
$GPXUP;281;10:48:36;0;50	30173;8	7509;5;213;0;
$GPXUP;281;10:48:37;0;50	30172;8	7509;5;214;0;
$GPXUP;281;10:48:38;0;50	30172;8	7509;5;214;0;
$GPXUP;281;10:48:39;0;50	30172;8	75092;5;215;0;
$GPXUP;281;10:48:40;0;50	30172;8	75092;5;215;0;
$GPXUP;281;10:48:41;0;50	30172;8	75091;5;216;0;
$GPXUP;281;10:48:42;0;50	30171;8	75093;5;216;0;
$GPXUP;281;10:48:43;0;50	30171;8	75093;5;216;0;
$GPXUP;281;10:48:44;0;50	30171;8	75094;5;217;0;
$GPXUP;281;10:48:45;0;50	30171;8	75094;5;218;0;
$GPXUP;281;10:48:46;0;50	30171;8	75094;5;218;0;
$GPXUP;281;10:48:47;0;50	3017;8	75095;5;218;0;
$GPXUP;281;10:48:48;0;50	3017;8	75095;5;218;0;
$GPXUP;281;10:48:49;0;50	3017;8	75096;5;219;0;
$GPXUP;281;10:48:50;0;50	3017;8	75096;5;219;0;
$GPXUP;281;10:48:51;0;50	3017;8	75098;5;219;0;
$GPXUP;281;10:48:52;0;50	3017;8	75098;5;220;0;
$GPXUP;281;10:48:53;0;50	30169;8	75099;5;221;0;
$GPXUP;281;10:48:54;0;50	30169;8	75099;5;221;0;
$GPXUP;281;10:48:55;0;50	30168;8	751;5;221;0;
$GPXUP;281;10:48:56;0;50	30168;8	751;5;221;0;
$GPXUP;281;10:48:57;0;50	30168;8	75101;5;222;0;
$GPXUP;281;10:48:58;0;50	30168;8	75101;5;223;0;
$GPXUP;281;10:48:59;0;50	30168;8	75102;5;224;0;
$GPXUP;281;10:49:00;0;50	30168;8	75102;5;224;0;
$GPXUP;281;10:49:01;0;50	30167;8	75104;5;224;0;
$GPXUP;281;10:49:02;0;50	30167;8	75104;5;224;0;
$GPXUP;281;10:49:03;0;50	30167;8	75105;5;224;0;
$GPXUP;281;10:49:04;0;50	30167;8	75105;5;224;0;
$GPXUP;281;10:49:05;0;50	30167;8	75105;5;224;0;
$GPXUP;281;10:49:06;0;50	30166;8	75106;5;225;0;
$GPXUP;281;10:49:07;0;50	30166;8	75106;5;225;0;
$GPXUP;281;10:49:08;0;50	30166;8	75106;5;225;0;
$GPXUP;281;10:49:09;0;50	30166;8	75106;5;225;0;
$GPXUP;281;10:49:10;0;50	30166;8	75106;5;225;0;
$GPXUP;281;10:49:11;0;50	30166;8	75107;5;225;0;
$GPXUP;281;10:49:12;0;50	30165;8	75107;5;225;0;
$GPXUP;281;10:49:13;0;50	30164;8	75107;5;225;0;
$GPXUP;281;10:49:14;0;50	30164;8	75107;5;225;0;
$GPXUP;281;10:49:15;0;50	30164;8	75108;5;225;0;
$GPXUP;281;10:49:16;0;50	30164;8	75108;5;225;0;
$GPXUP;281;10:49:17;0;50	30164;8	75108;5;225;0;
$GPXUP;281;10:49:18;0;50	30164;8	7511;5;226;0;
$GPXUP;281;10:49:19;0;50	30164;8	7511;5;226;0;
$GPXUP;281;10:49:20;0;50	30163;8	7511;5;225;0;
$GPXUP;281;10:49:21;0;50	30163;8	75111;5;225;0;
$GPXUP;281;10:49:22;0;50	30163;8	75111;5;225;0;
$GPXUP;281;10:49:23;0;50	30162;8	75112;5;226;0;
$GPXUP;281;10:49:24;0;50	30162;8	75112;5;226;0;
$GPXUP;281;10:49:25;0;50	30162;8	75112;5;226;0;
$GPXUP;281;10:49:26;0;50	30162;8	75114;5;226;0;
$GPXUP;281;10:49:27;0;50	30162;8	75114;5;226;0;
$GPXUP;281;10:49:28;0;50	30162;8	75114;5;226;0;
$GPXUP;281;10:49:29;0;50	30162;8	75114;5;226;0;
$GPXUP;281;10:49:30;0;50	30162;8	75114;5;226;0;
$GPXUP;281;10:49:31;0;50	30162;8	75115;5;226;0;
$GPXUP;281;10:49:32;0;50	30162;8	75115;5;226;0;
$GPXUP;281;10:49:33;0;50	30162;8	75115;5;226;0;
$GPXUP;281;10:49:34;0;50	30162;8	75115;5;226;0;
$GPXUP;281;10:49:35;0;50	30161;8	75115;5;225;0;
$GPXUP;281;10:49:36;0;50	30161;8	75116;5;226;0;
$GPXUP;281;10:49:37;0;50	3016;8	75116;5;226;0;
$GPXUP;281;10:49:38;0;50	3016;8	75116;5;226;0;
$GPXUP;281;10:49:39;0;50	3016;8	75116;5;226;0;
$GPXUP;281;10:49:40;0;50	3016;8	75116;5;226;0;
$GPXUP;281;10:49:41;0;50	3016;8	75116;5;226;0;
$GPXUP;281;10:49:42;0;50	3016;8	75116;5;226;0;
$GPXUP;281;10:49:43;0;50	3016;8	75118;5;226;0;
$GPXUP;281;10:49:44;0;50	3016;8	75118;5;226;0;
$GPXUP;281;10:49:45;0;50	3016;8	75118;5;226;0;
$GPXUP;281;10:49:46;0;50	3016;8	75118;5;226;0;
$GPXUP;281;10:49:47;0;50	3016;8	75118;5;226;0;
$GPXUP;281;10:49:48;0;50	3016;8	75119;5;226;0;
$GPXUP;281;10:49:49;0;50	3016;8	75119;5;226;0;
$GPXUP;281;10:49:50;0;50	3016;8	75119;5;226;0;
$GPXUP;281;10:49:51;0;50	3016;8	75119;5;226;0;
$GPXUP;281;10:49:52;0;50	3016;8	75119;5;226;0;
$GPXUP;281;10:49:53;0;50	3016;8	75119;5;226;0;
$GPXUP;281;10:49:54;0;50	30159;8	75119;5;226;0;
$GPXUP;281;10:49:55;0;50	30159;8	75119;5;226;0;
$GPXUP;281;10:49:56;0;50	30159;8	75119;5;226;0;
$GPXUP;281;10:49:57;0;50	30159;8	7512;5;226;0;
$GPXUP;281;10:49:58;0;50	30159;8	7512;5;226;0;
$GPXUP;281;10:49:59;0;50	30159;8	7512;5;226;0;
$GPXUP;281;10:50:00;0;50	30159;8	7512;5;226;0;
$GPXUP;281;10:50:01;0;50	30158;8	7512;5;226;0;
$GPXUP;281;10:50:02;0;50	30158;8	7512;5;226;0;
$GPXUP;281;10:50:03;0;50	30158;8	7512;5;226;0;
$GPXUP;281;10:50:04;0;50	30158;8	75122;5;226;0;
$GPXUP;281;10:50:05;0;50	30158;8	75122;5;226;0;
$GPXUP;281;10:50:06;0;50	30158;8	75122;5;226;0;
$GPXUP;281;10:50:07;0;50	30158;8	75122;5;226;0;
$GPXUP;281;10:50:08;0;50	30158;8	75122;5;226;0;
$GPXUP;281;10:50:09;0;50	30158;8	75122;3;0;0;
$GPXUP;281;10:50:10;0;50	30158;8	75122;3;0;0;
$GPXUP;281;10:50:11;0;50	30158;8	75122;5;226;0;
$GPXUP;281;10:50:12;0;50	30158;8	75123;3;0;0;
$GPXUP;281;10:50:13;0;50	30158;8	75123;5;226;0;
$GPXUP;281;10:50:14;0;50	30158;8	75123;5;226;0;
$GPXUP;281;10:50:15;0;50	30158;8	75123;3;0;0;
$GPXUP;281;10:50:16;0;50	30158;8	75123;3;0;0;
$GPXUP;281;10:50:17;0;50	30158;8	75123;5;226;0;
$GPXUP;281;10:50:18;0;50	30158;8	75123;3;0;0;
$GPXUP;281;10:50:19;0;50	30158;8	75123;5;226;0;
$GPXUP;281;10:50:20;0;50	30157;8	75124;5;226;0;
$GPXUP;281;10:50:21;0;50	30157;8	75124;5;226;0;
$GPXUP;281;10:50:22;0;50	30157;8	75124;5;226;0;
$GPXUP;281;10:50:23;0;50	30157;8	75124;5;226;0;
$GPXUP;281;10:50:24;0;50	30157;8	75124;5;226;0;
$GPXUP;281;10:50:25;0;50	30157;8	75126;5;226;0;
$GPXUP;281;10:50:26;0;50	30157;8	75126;5;226;0;
$GPXUP;281;10:50:27;0;50	30157;8	75126;5;226;0;
$GPXUP;281;10:50:28;0;50	30157;8	75126;5;226;0;
$GPXUP;281;10:50:29;0;50	30157;8	75126;5;226;0;
$GPXUP;281;10:50:30;0;50	30157;8	75126;5;226;0;
$GPXUP;281;10:50:31;0;50	30157;8	75127;5;226;0;
$GPXUP;281;10:50:32;0;50	30157;8	75127;5;226;0;
$GPXUP;281;10:50:33;0;50	30157;8	75127;5;226;0;
$GPXUP;281;10:50:34;0;50	30157;8	75127;5;226;0;
$GPXUP;281;10:50:35;0;50	30157;8	75127;5;226;0;
$GPXUP;281;10:50:36;0;50	30157;8	75127;5;226;0;
$GPXUP;281;10:50:37;0;50	30157;8	75127;5;226;0;
$GPXUP;281;10:50:38;0;50	30157;8	75127;5;226;0;
$GPXUP;281;10:50:39;0;50	30157;8	75128;5;226;0;
$GPXUP;281;10:50:40;0;50	30157;8	75128;5;226;0;
$GPXUP;281;10:50:41;0;50	30157;8	75128;5;226;0;
$GPXUP;281;10:50:42;0;50	30157;8	75128;5;226;0;
$GPXUP;281;10:50:43;0;50	30157;8	75128;5;226;0;
$GPXUP;281;10:50:44;0;50	30157;8	75128;5;226;0;
$GPXUP;281;10:50:45;0;50	30157;8	75128;5;226;0;
$GPXUP;281;10:50:46;0;50	30156;8	7513;5;225;0;
$GPXUP;281;10:50:47;0;50	30156;8	7513;5;225;0;
$GPXUP;281;10:50:48;0;50	30156;8	7513;5;225;0;
$GPXUP;281;10:50:49;0;50	30156;8	7513;5;225;0;
$GPXUP;281;10:50:50;0;50	30156;8	7513;5;225;0;
$GPXUP;281;10:50:51;0;50	30156;8	7513;5;225;0;
$GPXUP;281;10:50:52;0;50	30156;8	7513;5;225;0;
$GPXUP;281;10:50:53;0;50	30156;8	75131;5;225;0;
$GPXUP;281;10:50:54;0;50	30155;8	75131;5;226;0;
$GPXUP;281;10:50:55;0;50	30155;8	75131;5;226;0;
$GPXUP;281;10:50:56;0;50	30155;8	75131;5;226;0;
$GPXUP;281;10:50:57;0;50	30155;8	75131;5;226;0;
$GPXUP;281;10:50:58;0;50	30154;8	75131;5;225;0;
$GPXUP;281;10:50:59;0;50	30154;8	75131;5;225;0;
$GPXUP;281;10:51:00;0;50	30154;8	75132;5;225;0;
$GPXUP;281;10:51:01;0;50	30154;8	75132;5;225;0;
$GPXUP;281;10:51:02;0;50	30154;8	75132;5;225;0;
$GPXUP;281;10:51:03;0;50	30154;8	75132;5;226;0;
$GPXUP;281;10:51:04;0;50	30154;8	75134;5;226;0;
$GPXUP;281;10:51:05;0;50	30154;8	75134;5;226;0;
$GPXUP;281;10:51:06;0;50	30154;8	75134;5;226;0;
$GPXUP;281;10:51:07;0;50	30153;8	75135;5;225;0;
$GPXUP;281;10:51:08;0;50	30153;8	75135;5;225;0;
$GPXUP;281;10:51:09;0;50	30153;8	75135;5;225;0;
$GPXUP;281;10:51:10;0;50	30153;8	75136;5;226;0;
$GPXUP;281;10:51:11;0;50	30153;8	75136;5;226;0;
$GPXUP;281;10:51:12;0;50	30152;8	75137;5;226;0;
$GPXUP;281;10:51:13;0;50	30151;8	75137;5;226;0;
$GPXUP;281;10:51:14;0;50	30151;8	75139;5;226;8;
$GPXUP;281;10:51:15;0;50	30152;8	75142;5;227;0;
$GPXUP;281;10:51:16;0;50	30152;8	75142;5;227;0;
$GPXUP;281;10:51:17;0;50	30152;8	75142;5;227;0;
$GPXUP;281;10:51:18;0;50	30152;8	75142;5;227;0;
$GPXUP;281;10:51:19;0;50	30152;8	75142;5;227;0;
$GPXUP;281;10:51:20;0;50	30151;8	75143;5;227;1;
$GPXUP;281;10:51:21;0;50	3015;8	75143;5;227;1;
$GPXUP;281;10:51:22;0;50	3015;8	75144;5;227;2;
$GPXUP;281;10:51:23;0;50	3015;8	75146;5;226;2;
$GPXUP;281;10:51:24;0;50	30148;8	75146;5;227;3;
$GPXUP;281;10:51:25;0;50	30137;8	75129;5;227;11;
$GPXUP;281;10:51:26;0;50	30126;8	7514;5;227;14;
$GPXUP;281;10:51:27;0;50	30119;8	75147;5;227;17;
$GPXUP;281;10:51:28;0;50	30115;8	75143;5;227;16;
$GPXUP;281;10:51:29;0;50	30111;8	7515;5;226;17;
$GPXUP;281;10:51:30;0;50	30082;8	75133;5;227;28;
$GPXUP;281;10:51:31;0;50	30065;8	75144;5;226;33;
$GPXUP;281;10:51:32;0;50	30034;8	75103;5;226;43;
$GPXUP;281;10:51:33;0;50	30034;8	75098;5;227;39;
$GPXUP;281;10:51:34;0;50	3001;8	75124;5;226;44;
$GPXUP;281;10:51:35;0;50	2999;8	75083;5;226;49;
$GPXUP;281;10:51:36;0;50	29983;8	75055;5;226;50;
$GPXUP;281;10:51:37;0;50	29976;8	75038;5;227;50;
$GPXUP;281;10:51:38;0;50	29937;8	75056;5;226;60;
$GPXUP;281;10:51:39;0;50	29934;8	7507;5;226;54;
$GPXUP;281;10:51:40;0;50	29905;8	75073;5;226;70;
$GPXUP;281;10:51:41;0;50	29917;8	75087;5;226;28;
$GPXUP;281;10:51:42;0;50	29902;8	75087;5;226;39;
$GPXUP;281;10:51:43;0;50	29834;8	75077;5;226;91;
$GPXUP;281;10:51:44;0;50	29827;8	75058;5;226;74;
$GPXUP;281;10:51:45;0;50	29818;8	75046;5;225;67;
$GPXUP;281;10:51:46;0;50	29796;8	7507;5;226;64;
$GPXUP;281;10:51:47;0;50	29768;8	75081;5;226;76;
[truncated: 7,344 more rows]
