# Supplementary material for: Pigeon Navigation: Different Routes Lead to Frankfurt
Source: PLoS One. 2014 Nov 12;9(11):e112439. doi: 10.1371/journal.pone.0112439 (PMC4229201; doi:10.1371/journal.pone.0112439)
Supplement: File S4 — Files containing the original track data and a ‘Read me’ explaining the data format. (ZIP) [file pone.0112439.s004.zip › N-OM/000529xup95_8141.log]

$GPXUP;281;13:10:19;0;50	38949;8	69662;5;273;0;
$GPXUP;281;13:10:20;0;50	38949;8	69662;5;273;18;
$GPXUP;281;13:10:21;0;50	38946;8	6967;5;273;39;
$GPXUP;281;13:10:22;0;50	38938;8	69684;5;273;45;
$GPXUP;281;13:10:23;0;50	38925;8	69688;5;273;44;
$GPXUP;281;13:10:24;0;50	38913;8	69693;5;273;44;
$GPXUP;281;13:10:25;0;50	38901;8	6969;5;274;44;
$GPXUP;281;13:10:26;0;50	3889;8	69685;5;274;44;
$GPXUP;281;13:10:27;0;50	38879;8	69678;5;274;46;
$GPXUP;281;13:10:28;0;50	38867;8	69675;5;275;52;
$GPXUP;281;13:10:29;0;50	38856;8	69686;5;275;46;
$GPXUP;281;13:10:30;0;50	38846;8	69692;5;276;47;
$GPXUP;281;13:10:31;0;50	38836;8	69699;5;276;55;
$GPXUP;281;13:10:32;0;50	38826;8	69711;5;276;57;
$GPXUP;281;13:10:33;0;50	38814;8	69723;5;276;50;
$GPXUP;281;13:10:34;0;50	38806;8	69731;5;277;42;
$GPXUP;281;13:10:35;0;50	38795;8	69728;5;276;46;
$GPXUP;281;13:10:36;0;50	38785;8	69726;5;276;46;
$GPXUP;281;13:10:37;0;50	38774;8	69727;5;276;42;
$GPXUP;281;13:10:38;0;50	38766;8	69721;5;276;40;
$GPXUP;281;13:10:39;0;50	38759;8	69706;5;276;45;
$GPXUP;281;13:10:40;0;50	38753;8	69689;5;276;54;
$GPXUP;281;13:10:41;0;50	38748;8	6967;5;276;63;
$GPXUP;281;13:10:42;0;50	38747;8	6965;5;276;67;
$GPXUP;281;13:10:43;0;50	38744;8	69625;5;276;0;
$GPXUP;281;13:10:44;0;50	38748;8	69626;5;276;43;
$GPXUP;281;13:10:45;0;50	38762;8	69606;5;275;73;
$GPXUP;281;13:10:46;0;50	38779;8	69586;5;275;65;
$GPXUP;281;13:10:47;0;50	38791;8	69565;5;275;82;
$GPXUP;281;13:10:48;0;50	38806;8	69536;5;275;91;
$GPXUP;281;13:10:49;0;50	38824;8	69506;5;275;89;
$GPXUP;281;13:10:50;0;50	38844;8	69494;5;273;71;
$GPXUP;281;13:10:51;0;50	38858;8	69514;5;272;73;
$GPXUP;281;13:10:52;0;50	38869;8	6954;5;270;78;
$GPXUP;281;13:10:53;0;50	38869;8	69574;5;269;86;
$GPXUP;281;13:10:54;0;50	38861;8	69606;5;268;79;
$GPXUP;281;13:10:55;0;50	38849;8	6963;5;268;71;
$GPXUP;281;13:10:56;0;50	38842;8	6963;5;265;77;
$GPXUP;281;13:10:57;0;50	38827;8	69653;5;265;56;
$GPXUP;281;13:10:58;0;50	38815;8	69662;5;264;31;
$GPXUP;281;13:10:59;0;50	38805;8	69656;5;264;36;
$GPXUP;281;13:11:00;0;50	38798;8	69646;5;264;43;
$GPXUP;281;13:11:01;0;50	38794;8	69632;5;264;55;
$GPXUP;281;13:11:02;0;50	3879;8	6957;5;262;140;
$GPXUP;281;13:11:03;0;50	38791;8	69553;5;260;51;
$GPXUP;281;13:11:04;0;50	38783;8	69548;5;260;41;
$GPXUP;281;13:11:05;0;50	38773;8	6958;5;258;45;
$GPXUP;281;13:11:06;0;50	38761;8	69586;5;258;46;
$GPXUP;281;13:11:07;0;50	38748;8	69596;5;258;43;
$GPXUP;281;13:11:08;0;50	38739;8	69606;5;258;61;
$GPXUP;281;13:11:09;0;50	3873;8	69632;5;255;44;
$GPXUP;281;13:11:10;0;50	38724;8	69651;5;255;47;
$GPXUP;281;13:11:11;0;50	3872;8	69673;5;254;54;
$GPXUP;281;13:11:12;0;50	38724;8	69698;5;253;56;
$GPXUP;281;13:11:13;0;50	38727;8	69747;5;255;84;
$GPXUP;281;13:11:14;0;50	38731;8	69769;5;256;62;
$GPXUP;281;13:11:15;0;50	38742;8	69795;5;256;86;
$GPXUP;281;13:11:16;0;50	38762;8	69816;5;255;84;
$GPXUP;281;13:11:17;0;50	38779;8	69823;5;255;75;
$GPXUP;281;13:11:18;0;50	38796;8	69832;5;254;70;
$GPXUP;281;13:11:19;0;50	38811;8	69839;5;253;71;
$GPXUP;281;13:11:20;0;50	38825;8	69829;5;253;59;
$GPXUP;281;13:11:21;0;50	38826;8	6984;5;255;46;
$GPXUP;281;13:11:22;0;50	38828;8	69825;5;254;47;
$GPXUP;281;13:11:23;0;50	38828;8	69803;5;252;37;
$GPXUP;281;13:11:24;0;50	38823;8	69788;5;251;38;
$GPXUP;281;13:11:25;0;50	38812;8	6978;5;251;31;
$GPXUP;281;13:11:26;0;50	38802;8	69787;5;251;43;
$GPXUP;281;13:11:27;0;50	38793;8	69811;5;251;70;
$GPXUP;281;13:11:28;0;50	38789;8	69843;5;251;71;
$GPXUP;281;13:11:29;0;50	38793;8	69864;5;249;82;
$GPXUP;281;13:11:30;0;50	38793;8	69898;5;248;78;
$GPXUP;281;13:11:31;0;50	38794;8	69932;5;247;92;
$GPXUP;281;13:11:32;0;50	38798;8	69968;5;248;74;
$GPXUP;281;13:11:33;0;50	38804;8	69998;5;248;79;
$GPXUP;281;13:11:34;0;50	38809;8	7003;5;250;76;
$GPXUP;281;13:11:35;0;50	38822;8	70053;5;253;87;
$GPXUP;281;13:11:36;0;50	38844;8	70054;5;253;91;
$GPXUP;281;13:11:37;0;50	38866;8	70049;5;253;78;
$GPXUP;281;13:11:38;0;50	38882;8	70037;5;253;69;
$GPXUP;281;13:11:39;0;50	38896;8	70022;5;253;61;
$GPXUP;281;13:11:40;0;50	38907;8	70008;5;254;58;
$GPXUP;281;13:11:41;0;50	38916;8	69994;5;256;54;
$GPXUP;281;13:11:42;0;50	38924;8	69976;5;256;42;
$GPXUP;281;13:11:43;0;50	38927;8	69966;5;257;43;
$GPXUP;281;13:11:44;0;50	38929;8	69952;5;258;38;
$GPXUP;281;13:11:45;0;50	38929;8	69939;5;259;48;
$GPXUP;281;13:11:46;0;50	38931;8	69923;5;260;46;
$GPXUP;281;13:11:47;0;50	38933;8	69909;5;264;40;
$GPXUP;281;13:11:48;0;50	3893;8	69894;5;265;42;
$GPXUP;281;13:11:49;0;50	38923;8	69881;5;266;39;
$GPXUP;281;13:11:50;0;50	38912;8	69875;5;265;38;
$GPXUP;281;13:11:51;0;50	38903;8	69883;5;265;40;
$GPXUP;281;13:11:52;0;50	38895;8	69912;5;266;64;
$GPXUP;281;13:11:53;0;50	3889;8	69948;5;266;72;
$GPXUP;281;13:11:54;0;50	38888;8	69995;5;267;77;
$GPXUP;281;13:11:55;0;50	38892;8	70027;5;268;67;
$GPXUP;281;13:11:56;0;50	38908;8	70044;5;268;63;
$GPXUP;281;13:11:57;0;50	38928;8	70047;5;268;69;
$GPXUP;281;13:11:58;0;50	38948;8	70079;5;268;72;
$GPXUP;281;13:11:59;0;50	38964;8	70086;5;269;69;
$GPXUP;281;13:12:00;0;50	3898;8	70085;5;269;69;
$GPXUP;281;13:12:01;0;50	39003;8	70044;5;267;65;
$GPXUP;281;13:12:02;0;50	39012;8	70036;5;265;64;
$GPXUP;281;13:12:03;0;50	39018;8	70013;5;265;51;
$GPXUP;281;13:12:04;0;50	39021;8	69998;5;264;49;
$GPXUP;281;13:12:05;0;50	39024;8	69983;5;263;42;
$GPXUP;281;13:12:06;0;50	3903;8	69971;5;264;56;
$GPXUP;281;13:12:07;0;50	3904;8	69959;5;263;48;
$GPXUP;281;13:12:08;0;50	39052;8	69954;5;264;60;
$GPXUP;281;13:12:09;0;50	39069;8	6995;5;264;59;
$GPXUP;281;13:12:10;0;50	39085;8	69958;5;265;68;
$GPXUP;281;13:12:11;0;50	39102;8	69976;5;264;72;
$GPXUP;281;13:12:12;0;50	39115;8	69998;5;263;71;
$GPXUP;281;13:12:13;0;50	39122;8	70023;5;263;66;
$GPXUP;281;13:12:14;0;50	39123;8	70049;5;264;65;
$GPXUP;281;13:12:15;0;50	39118;8	70074;5;263;66;
$GPXUP;281;13:12:16;0;50	39107;8	70096;5;262;71;
$GPXUP;281;13:12:17;0;50	39094;8	70121;5;262;60;
$GPXUP;281;13:12:18;0;50	3908;8	70129;5;264;57;
$GPXUP;281;13:12:19;0;50	39067;8	70138;5;267;50;
$GPXUP;281;13:12:20;0;50	39055;8	70146;5;268;50;
$GPXUP;281;13:12:21;0;50	39042;8	70152;5;269;54;
$GPXUP;281;13:12:22;0;50	39031;8	70154;5;271;75;
$GPXUP;281;13:12:23;0;50	39018;8	7018;5;271;69;
$GPXUP;281;13:12:24;0;50	39004;8	702;5;270;64;
$GPXUP;281;13:12:25;0;50	3899;8	70216;5;271;63;
$GPXUP;281;13:12:26;0;50	38976;8	7023;5;273;55;
$GPXUP;281;13:12:27;0;50	38963;8	70236;5;273;58;
$GPXUP;281;13:12:28;0;50	38949;8	70243;5;273;67;
$GPXUP;281;13:12:29;0;50	38935;8	70258;5;271;68;
$GPXUP;281;13:12:30;0;50	38921;8	70279;5;269;78;
$GPXUP;281;13:12:31;0;50	38908;8	70304;5;269;67;
$GPXUP;281;13:12:32;0;50	38899;8	70328;5;270;71;
$GPXUP;281;13:12:33;0;50	38895;8	70358;5;270;75;
$GPXUP;281;13:12:34;0;50	38897;8	70384;5;269;74;
$GPXUP;281;13:12:35;0;50	38906;8	70412;5;270;84;
$GPXUP;281;13:12:36;0;50	38926;8	70432;5;270;75;
$GPXUP;281;13:12:37;0;50	38943;8	70443;5;269;0;
$GPXUP;281;13:12:38;0;50	38948;8	70448;5;269;22;
$GPXUP;281;13:12:39;0;50	38957;8	70452;5;270;45;
$GPXUP;281;13:12:40;0;50	38966;8	70446;5;270;51;
$GPXUP;281;13:12:41;0;50	38973;8	70424;5;271;56;
$GPXUP;281;13:12:42;0;50	38983;8	70394;5;270;45;
$GPXUP;281;13:12:43;0;50	3899;8	70379;5;270;49;
$GPXUP;281;13:12:44;0;50	38995;8	70365;5;270;50;
$GPXUP;281;13:12:45;0;50	39001;8	7035;5;269;54;
$GPXUP;281;13:12:46;0;50	39007;8	70333;5;269;58;
$GPXUP;281;13:12:47;0;50	39013;8	70313;5;269;57;
$GPXUP;281;13:12:48;0;50	39021;8	70296;5;269;63;
$GPXUP;281;13:12:49;0;50	39036;8	70283;5;269;62;
$GPXUP;281;13:12:50;0;50	39053;8	70283;5;270;70;
$GPXUP;281;13:12:51;0;50	39072;8	70285;5;270;67;
$GPXUP;281;13:12:52;0;50	39091;8	70301;5;270;63;
$GPXUP;281;13:12:53;0;50	39105;8	70324;5;270;66;
$GPXUP;281;13:12:54;0;50	39112;8	70354;5;270;76;
$GPXUP;281;13:12:55;0;50	39115;8	70386;5;270;75;
$GPXUP;281;13:12:56;0;50	39112;8	70416;5;270;71;
$GPXUP;281;13:12:57;0;50	39106;8	70444;5;270;67;
$GPXUP;281;13:12:58;0;50	39098;8	70468;5;269;68;
$GPXUP;281;13:12:59;0;50	39088;8	70492;5;269;66;
$GPXUP;281;13:13:00;0;50	39076;8	70509;5;270;56;
$GPXUP;281;13:13:01;0;50	39062;8	7052;5;269;52;
$GPXUP;281;13:13:02;0;50	39049;8	70528;5;268;59;
$GPXUP;281;13:13:03;0;50	39036;8	70542;5;269;58;
$GPXUP;281;13:13:04;0;50	39022;8	70553;5;268;60;
$GPXUP;281;13:13:05;0;50	39008;8	70565;5;268;67;
$GPXUP;281;13:13:06;0;50	38996;8	70583;5;267;65;
$GPXUP;281;13:13:07;0;50	3899;8	70606;5;267;62;
$GPXUP;281;13:13:08;0;50	38985;8	70632;5;267;79;
$GPXUP;281;13:13:09;0;50	38984;8	70666;5;268;81;
$GPXUP;281;13:13:10;0;50	38988;8	70698;5;268;72;
$GPXUP;281;13:13:11;0;50	39002;8	70722;5;267;70;
$GPXUP;281;13:13:12;0;50	39019;8	70738;5;267;80;
$GPXUP;281;13:13:13;0;50	39039;8	70747;5;267;72;
$GPXUP;281;13:13:14;0;50	39056;8	70746;5;269;63;
$GPXUP;281;13:13:15;0;50	39069;8	70744;5;268;62;
$GPXUP;281;13:13:16;0;50	39079;8	70728;5;267;54;
$GPXUP;281;13:13:17;0;50	39084;8	70707;5;267;43;
$GPXUP;281;13:13:18;0;50	39083;8	70692;5;266;54;
$GPXUP;281;13:13:19;0;50	39079;8	70671;5;267;50;
$GPXUP;281;13:13:20;0;50	3907;8	70665;5;265;46;
$GPXUP;281;13:13:21;0;50	39059;8	70656;5;266;42;
$GPXUP;281;13:13:22;0;50	3905;8	70643;5;266;43;
$GPXUP;281;13:13:23;0;50	39037;8	70602;5;262;55;
$GPXUP;281;13:13:24;0;50	39027;8	70597;5;260;63;
$GPXUP;281;13:13:25;0;50	39014;8	70588;5;260;61;
$GPXUP;281;13:13:26;0;50	39;8	70579;5;260;57;
$GPXUP;281;13:13:27;0;50	38989;8	70572;5;260;50;
$GPXUP;281;13:13:28;0;50	3898;8	70561;5;263;46;
$GPXUP;281;13:13:29;0;50	38971;8	7055;5;263;47;
$GPXUP;281;13:13:30;0;50	3896;8	70544;5;263;49;
$GPXUP;281;13:13:31;0;50	38947;8	70543;5;262;55;
$GPXUP;281;13:13:32;0;50	38933;8	70552;5;262;65;
$GPXUP;281;13:13:33;0;50	38919;8	7057;5;261;71;
$GPXUP;281;13:13:34;0;50	38908;8	70595;5;259;76;
$GPXUP;281;13:13:35;0;50	38897;8	70621;5;258;73;
$GPXUP;281;13:13:36;0;50	38888;8	70648;5;257;67;
$GPXUP;281;13:13:37;0;50	38878;8	70668;5;257;71;
$GPXUP;281;13:13:38;0;50	38863;8	70684;5;256;61;
$GPXUP;281;13:13:39;0;50	38849;8	70684;5;256;59;
$GPXUP;281;13:13:40;0;50	38835;8	70681;5;256;55;
$GPXUP;281;13:13:41;0;50	38824;8	70671;5;256;49;
$GPXUP;281;13:13:42;0;50	38818;8	70653;5;255;43;
$GPXUP;281;13:13:43;0;50	38812;8	70647;5;254;33;
$GPXUP;281;13:13:44;0;50	38808;8	70638;5;254;36;
$GPXUP;281;13:13:45;0;50	38806;8	70624;5;258;47;
$GPXUP;281;13:13:46;0;50	38803;8	70607;5;258;46;
$GPXUP;281;13:13:47;0;50	38802;8	70588;5;259;48;
$GPXUP;281;13:13:48;0;50	38805;8	70567;5;259;59;
$GPXUP;281;13:13:49;0;50	38814;8	70546;5;260;57;
$GPXUP;281;13:13:50;0;50	38822;8	70527;5;262;55;
$GPXUP;281;13:13:51;0;50	38834;8	70512;5;264;61;
$GPXUP;281;13:13:52;0;50	38847;8	705;5;266;66;
$GPXUP;281;13:13:53;0;50	38864;8	70493;5;266;65;
$GPXUP;281;13:13:54;0;50	38882;8	70498;5;266;64;
$GPXUP;281;13:13:55;0;50	38899;8	70517;5;266;61;
$GPXUP;281;13:13:56;0;50	3891;8	70547;5;265;68;
$GPXUP;281;13:13:57;0;50	38914;8	70581;5;266;73;
$GPXUP;281;13:13:58;0;50	38918;8	70608;5;266;71;
$GPXUP;281;13:13:59;0;50	3892;8	70636;5;265;0;
$GPXUP;281;13:14:00;0;50	38918;8	70634;5;264;14;
$GPXUP;281;13:14:01;0;50	38914;8	70627;5;263;41;
$GPXUP;281;13:14:02;0;50	38906;8	70617;5;262;55;
$GPXUP;281;13:14:03;0;50	38892;8	70628;5;263;56;
$GPXUP;281;13:14:04;0;50	3888;8	70633;5;264;60;
$GPXUP;281;13:14:05;0;50	38865;8	70638;5;265;56;
$GPXUP;281;13:14:06;0;50	3885;8	70641;5;267;52;
$GPXUP;281;13:14:07;0;50	38838;8	7064;5;268;52;
$GPXUP;281;13:14:08;0;50	38826;8	70642;5;269;44;
$GPXUP;281;13:14:09;0;50	38818;8	70633;5;272;40;
$GPXUP;281;13:14:10;0;50	38809;8	70624;5;274;42;
$GPXUP;281;13:14:11;0;50	388;8	70616;5;275;46;
$GPXUP;281;13:14:12;0;50	38789;8	7061;5;276;46;
$GPXUP;281;13:14:13;0;50	38776;8	70617;5;274;65;
$GPXUP;281;13:14:14;0;50	38762;8	70637;5;271;72;
$GPXUP;281;13:14:15;0;50	38751;8	70665;5;270;76;
$GPXUP;281;13:14:16;0;50	38743;8	70695;5;270;78;
$GPXUP;281;13:14:17;0;50	38739;8	70724;5;269;67;
$GPXUP;281;13:14:18;0;50	38738;8	70752;5;267;51;
$GPXUP;281;13:14:19;0;50	38747;8	70773;5;267;62;
$GPXUP;281;13:14:20;0;50	38763;8	70792;5;267;77;
$GPXUP;281;13:14:21;0;50	38782;8	70804;5;267;72;
$GPXUP;281;13:14:22;0;50	388;8	70807;5;266;76;
$GPXUP;281;13:14:23;0;50	38816;8	70796;5;266;59;
$GPXUP;281;13:14:24;0;50	38822;8	7078;5;265;37;
$GPXUP;281;13:14:25;0;50	38828;8	7077;5;265;0;
$GPXUP;281;13:14:26;0;50	38823;8	70768;5;265;21;
$GPXUP;281;13:14:27;0;50	38818;8	70759;5;266;46;
$GPXUP;281;13:14:28;0;50	38816;8	7074;5;267;47;
$GPXUP;281;13:14:29;0;50	38814;8	70721;5;269;45;
$GPXUP;281;13:14:30;0;50	38814;8	70702;5;269;46;
$GPXUP;281;13:14:31;0;50	38808;8	70683;5;272;30;
$GPXUP;281;13:14:32;0;50	38797;8	70682;5;272;47;
$GPXUP;281;13:14:33;0;50	3878;8	70673;5;273;48;
$GPXUP;281;13:14:34;0;50	38769;8	70671;5;272;55;
$GPXUP;281;13:14:35;0;50	38756;8	70668;5;271;54;
$GPXUP;281;13:14:36;0;50	38744;8	70657;5;271;54;
$GPXUP;281;13:14:37;0;50	38736;8	70638;5;272;54;
$GPXUP;281;13:14:38;0;50	38733;8	70616;5;272;53;
$GPXUP;281;13:14:39;0;50	38733;8	70593;5;274;48;
$GPXUP;281;13:14:40;0;50	38735;8	70575;5;274;48;
$GPXUP;281;13:14:41;0;50	38742;8	70558;5;274;46;
$GPXUP;281;13:14:42;0;50	38751;8	70542;5;274;54;
$GPXUP;281;13:14:43;0;50	3876;8	70526;5;273;55;
$GPXUP;281;13:14:44;0;50	38768;8	70508;5;274;61;
$GPXUP;281;13:14:45;0;50	3877;8	70486;5;275;41;
$GPXUP;281;13:14:46;0;50	38762;8	70478;5;275;47;
$GPXUP;281;13:14:47;0;50	38757;8	70458;5;277;45;
$GPXUP;281;13:14:48;0;50	38748;8	70444;5;279;45;
$GPXUP;281;13:14:49;0;50	38738;8	70437;5;280;46;
$GPXUP;281;13:14:50;0;50	38727;8	70432;5;281;48;
$GPXUP;281;13:14:51;0;50	38715;8	70426;5;283;49;
$GPXUP;281;13:14:52;0;50	38702;8	70425;5;284;53;
$GPXUP;281;13:14:53;0;50	38688;8	70433;5;285;65;
$GPXUP;281;13:14:54;0;50	38675;8	70452;5;284;76;
$GPXUP;281;13:14:55;0;50	38662;8	70476;5;284;70;
$GPXUP;281;13:14:56;0;50	38649;8	70498;5;282;73;
$GPXUP;281;13:14:57;0;50	38636;8	70519;5;281;74;
$GPXUP;281;13:14:58;0;50	38622;8	70539;5;279;73;
$GPXUP;281;13:14:59;0;50	38607;8	70558;5;276;72;
$GPXUP;281;13:15:00;0;50	38592;8	70572;5;275;62;
$GPXUP;281;13:15:01;0;50	38576;8	70581;5;274;65;
$GPXUP;281;13:15:02;0;50	38563;8	70596;5;274;67;
$GPXUP;281;13:15:03;0;50	38551;8	70615;5;273;59;
$GPXUP;281;13:15:04;0;50	38542;8	70632;5;275;63;
$GPXUP;281;13:15:05;0;50	38531;8	70642;5;275;65;
$GPXUP;281;13:15:06;0;50	38516;8	7065;5;276;64;
$GPXUP;281;13:15:07;0;50	38501;8	70656;5;277;65;
$GPXUP;281;13:15:08;0;50	38485;8	7066;5;279;55;
$GPXUP;281;13:15:09;0;50	38473;8	70654;5;281;50;
$GPXUP;281;13:15:10;0;50	38462;8	70644;5;282;47;
$GPXUP;281;13:15:11;0;50	38453;8	70635;5;284;50;
$GPXUP;281;13:15:12;0;50	3844;8	70632;5;283;47;
$GPXUP;281;13:15:13;0;50	38429;8	70621;5;281;50;
$GPXUP;281;13:15:14;0;50	3842;8	70607;5;280;53;
$GPXUP;281;13:15:15;0;50	38415;8	70588;5;279;51;
$GPXUP;281;13:15:16;0;50	38416;8	70567;5;277;46;
$GPXUP;281;13:15:17;0;50	38421;8	70548;5;275;49;
$GPXUP;281;13:15:18;0;50	38429;8	70531;5;273;58;
$GPXUP;281;13:15:19;0;50	3844;8	70514;5;271;63;
$GPXUP;281;13:15:20;0;50	38451;8	70496;5;269;59;
$GPXUP;281;13:15:21;0;50	38461;8	70478;5;268;63;
$GPXUP;281;13:15:22;0;50	38471;8	70457;5;268;72;
$GPXUP;281;13:15:23;0;50	38482;8	70436;5;271;70;
$GPXUP;281;13:15:24;0;50	38498;8	70421;5;272;60;
$GPXUP;281;13:15:25;0;50	38514;8	70414;5;272;63;
$GPXUP;281;13:15:26;0;50	38529;8	70408;5;272;62;
$GPXUP;281;13:15:27;0;50	38544;8	70402;5;270;63;
$GPXUP;281;13:15:28;0;50	38559;8	70394;5;268;65;
$GPXUP;281;13:15:29;0;50	38571;8	70376;5;268;58;
$GPXUP;281;13:15:30;0;50	38579;8	70356;5;269;57;
$GPXUP;281;13:15:31;0;50	38587;8	70338;5;269;56;
$GPXUP;281;13:15:32;0;50	38596;8	70321;5;269;53;
$GPXUP;281;13:15:33;0;50	38602;8	70303;5;266;55;
$GPXUP;281;13:15:34;0;50	38608;8	70282;5;266;55;
$GPXUP;281;13:15:35;0;50	38619;8	70264;5;266;67;
$GPXUP;281;13:15:36;0;50	38635;8	70251;5;264;63;
$GPXUP;281;13:15:37;0;50	38651;8	70242;5;264;71;
$GPXUP;281;13:15:38;0;50	38668;8	70234;5;263;72;
$GPXUP;281;13:15:39;0;50	38685;8	70226;5;263;67;
$GPXUP;281;13:15:40;0;50	387;8	70214;5;263;65;
$GPXUP;281;13:15:41;0;50	38714;8	70204;5;265;69;
$GPXUP;281;13:15:42;0;50	38727;8	70188;5;268;58;
$GPXUP;281;13:15:43;0;50	38736;8	70169;5;269;53;
$GPXUP;281;13:15:44;0;50	38747;8	70155;5;270;60;
$GPXUP;281;13:15:45;0;50	3876;8	70138;5;270;55;
$GPXUP;281;13:15:46;0;50	38777;8	70147;5;269;64;
$GPXUP;281;13:15:47;0;50	38792;8	70154;5;269;0;
$GPXUP;281;13:15:48;0;50	38798;8	70171;5;269;13;
$GPXUP;281;13:15:49;0;50	38808;8	70206;5;269;50;
$GPXUP;281;13:15:50;0;50	38822;8	7024;5;270;95;
$GPXUP;281;13:15:51;0;50	38835;8	70266;5;269;69;
$GPXUP;281;13:15:52;0;50	38842;8	70292;5;269;73;
$GPXUP;281;13:15:53;0;50	38847;8	7032;5;270;68;
$GPXUP;281;13:15:54;0;50	38852;8	7035;5;270;74;
$GPXUP;281;13:15:55;0;50	3886;8	70377;5;270;65;
$GPXUP;281;13:15:56;0;50	38876;8	7039;5;271;63;
$GPXUP;281;13:15:57;0;50	38892;8	70395;5;271;63;
$GPXUP;281;13:15:58;0;50	38908;8	70394;5;272;61;
$GPXUP;281;13:15:59;0;50	38921;8	70382;5;272;50;
$GPXUP;281;13:16:00;0;50	38925;8	70357;5;272;52;
$GPXUP;281;13:16:01;0;50	38927;8	70338;5;272;49;
$GPXUP;281;13:16:02;0;50	3893;8	70317;5;273;54;
$GPXUP;281;13:16:03;0;50	38935;8	703;5;273;54;
$GPXUP;281;13:16:04;0;50	38945;8	70285;5;274;60;
$GPXUP;281;13:16:05;0;50	38959;8	70276;5;274;55;
$GPXUP;281;13:16:06;0;50	38974;8	70276;5;275;60;
$GPXUP;281;13:16:07;0;50	3899;8	70278;5;276;63;
$GPXUP;281;13:16:08;0;50	39006;8	7028;5;278;67;
$GPXUP;281;13:16:09;0;50	39022;8	70289;5;279;65;
$GPXUP;281;13:16:10;0;50	39038;8	70299;5;280;67;
$GPXUP;281;13:16:11;0;50	39052;8	70318;5;280;75;
$GPXUP;281;13:16:12;0;50	39065;8	70343;5;281;78;
$GPXUP;281;13:16:13;0;50	39072;8	70374;5;281;79;
$GPXUP;281;13:16:14;0;50	39073;8	70407;5;282;77;
$GPXUP;281;13:16:15;0;50	39075;8	70436;5;282;1;
$GPXUP;281;13:16:16;0;50	39075;8	70438;5;282;1;
$GPXUP;281;13:16:17;0;50	39062;8	70434;5;282;55;
$GPXUP;281;13:16:18;0;50	39048;8	7044;5;281;59;
$GPXUP;281;13:16:19;0;50	39034;8	70437;5;281;50;
$GPXUP;281;13:16:20;0;50	3902;8	70422;5;280;44;
$GPXUP;281;13:16:21;0;50	39016;8	70412;5;278;37;
$GPXUP;281;13:16:22;0;50	39019;8	70395;5;275;36;
$GPXUP;281;13:16:23;0;50	39022;8	70381;5;279;49;
$GPXUP;281;13:16:24;0;50	39024;8	70361;5;282;44;
$GPXUP;281;13:16:25;0;50	39022;8	70344;5;284;40;
$GPXUP;281;13:16:26;0;50	39015;8	70332;5;285;42;
$GPXUP;281;13:16:27;0;50	39006;8	70322;5;285;43;
$GPXUP;281;13:16:28;0;50	38996;8	70313;5;286;46;
$GPXUP;281;13:16:29;0;50	38984;8	70309;5;286;47;
$GPXUP;281;13:16:30;0;50	38972;8	70305;5;287;49;
$GPXUP;281;13:16:31;0;50	38959;8	70303;5;287;49;
$GPXUP;281;13:16:32;0;50	38948;8	70298;5;286;45;
$GPXUP;281;13:16:33;0;50	3894;8	70287;5;285;41;
$GPXUP;281;13:16:34;0;50	38937;8	70268;5;284;59;
$GPXUP;281;13:16:35;0;50	38941;8	70244;5;286;63;
$GPXUP;281;13:16:36;0;50	38949;8	70227;5;286;57;
$GPXUP;281;13:16:37;0;50	3896;8	70218;5;287;65;
$GPXUP;281;13:16:38;0;50	38975;8	70218;5;288;56;
$GPXUP;281;13:16:39;0;50	3899;8	70222;5;288;59;
$GPXUP;281;13:16:40;0;50	39005;8	70237;5;289;66;
$GPXUP;281;13:16:41;0;50	39018;8	70257;5;289;68;
$GPXUP;281;13:16:42;0;50	39028;8	70281;5;289;70;
$GPXUP;281;13:16:43;0;50	39032;8	70309;5;288;67;
$GPXUP;281;13:16:44;0;50	39035;8	70335;5;289;1;
$GPXUP;281;13:16:45;0;50	3903;8	70333;5;289;26;
$GPXUP;281;13:16:46;0;50	39018;8	70331;5;288;35;
$GPXUP;281;13:16:47;0;50	39003;8	70327;5;287;63;
$GPXUP;281;13:16:48;0;50	38988;8	70321;5;286;59;
$GPXUP;281;13:16:49;0;50	38971;8	70317;5;287;57;
$GPXUP;281;13:16:50;0;50	38957;8	7031;5;285;54;
$GPXUP;281;13:16:51;0;50	38943;8	70303;5;284;56;
$GPXUP;281;13:16:52;0;50	38929;8	70294;5;284;57;
$GPXUP;281;13:16:53;0;50	38917;8	70283;5;283;55;
$GPXUP;281;13:16:54;0;50	38906;8	70271;5;284;53;
$GPXUP;281;13:16:55;0;50	38896;8	70258;5;283;52;
$GPXUP;281;13:16:56;0;50	38884;8	7025;5;283;53;
$GPXUP;281;13:16:57;0;50	38869;8	70252;5;283;61;
$GPXUP;281;13:16:58;0;50	38853;8	70262;5;282;68;
$GPXUP;281;13:16:59;0;50	38837;8	70276;5;280;70;
$GPXUP;281;13:17:00;0;50	38821;8	70293;5;278;76;
$GPXUP;281;13:17:01;0;50	38805;8	70312;5;276;73;
$GPXUP;281;13:17:02;0;50	38788;8	70324;5;275;74;
$GPXUP;281;13:17:03;0;50	3877;8	70336;5;273;72;
$GPXUP;281;13:17:04;0;50	38752;8	70342;5;273;65;
$GPXUP;281;13:17:05;0;50	38736;8	70339;5;274;60;
$GPXUP;281;13:17:06;0;50	38722;8	70335;5;276;56;
$GPXUP;281;13:17:07;0;50	3871;8	70328;5;278;51;
$GPXUP;281;13:17:08;0;50	38697;8	70321;5;279;51;
$GPXUP;281;13:17:09;0;50	38684;8	7032;5;281;57;
$GPXUP;281;13:17:10;0;50	38669;8	70326;5;282;60;
$GPXUP;281;13:17:11;0;50	38654;8	70333;5;282;59;
$GPXUP;281;13:17:12;0;50	3864;8	70333;5;282;57;
$GPXUP;281;13:17:13;0;50	38624;8	70328;5;281;59;
$GPXUP;281;13:17:14;0;50	3861;8	70316;5;282;59;
$GPXUP;281;13:17:15;0;50	38598;8	70307;5;283;58;
$GPXUP;281;13:17:16;0;50	38586;8	70293;5;283;54;
$GPXUP;281;13:17:17;0;50	3858;8	70278;5;283;52;
$GPXUP;281;13:17:18;0;50	38577;8	70257;5;285;52;
$GPXUP;281;13:17:19;0;50	3857;8	70241;5;286;47;
$GPXUP;281;13:17:20;0;50	38558;8	70236;5;287;49;
$GPXUP;281;13:17:21;0;50	38543;8	70249;5;286;57;
$GPXUP;281;13:17:22;0;50	3853;8	70254;5;284;69;
$GPXUP;281;13:17:23;0;50	38516;8	70276;5;283;69;
$GPXUP;281;13:17:24;0;50	38501;8	70296;5;281;70;
$GPXUP;281;13:17:25;0;50	38487;8	70315;5;279;69;
$GPXUP;281;13:17:26;0;50	38473;8	70336;5;278;68;
$GPXUP;281;13:17:27;0;50	3846;8	70357;5;278;65;
$GPXUP;281;13:17:28;0;50	38448;8	70374;5;278;67;
$GPXUP;281;13:17:29;0;50	38432;8	70384;5;278;66;
$GPXUP;281;13:17:30;0;50	38415;8	70387;5;279;64;
$GPXUP;281;13:17:31;0;50	38399;8	70387;5;280;60;
$GPXUP;281;13:17:32;0;50	38383;8	70384;5;280;59;
$GPXUP;281;13:17:33;0;50	38368;8	70382;5;282;56;
$GPXUP;281;13:17:34;0;50	38354;8	70384;5;283;56;
$GPXUP;281;13:17:35;0;50	38342;8	70393;5;284;65;
$GPXUP;281;13:17:36;0;50	3833;8	70414;5;285;69;
$GPXUP;281;13:17:37;0;50	3832;8	70437;5;284;71;
$GPXUP;281;13:17:38;0;50	38309;8	70462;5;283;75;
$GPXUP;281;13:17:39;0;50	38297;8	70486;5;282;75;
$GPXUP;281;13:17:40;0;50	38283;8	70509;5;280;76;
$GPXUP;281;13:17:41;0;50	38269;8	70531;5;278;81;
$GPXUP;281;13:17:42;0;50	38252;8	70551;5;275;77;
$GPXUP;281;13:17:43;0;50	38232;8	70564;5;274;72;
$GPXUP;281;13:17:44;0;50	38214;8	70566;5;272;69;
$GPXUP;281;13:17:45;0;50	38198;8	70562;5;271;64;
$GPXUP;281;13:17:46;0;50	38184;8	70548;5;269;61;
$GPXUP;281;13:17:47;0;50	38173;8	70535;5;268;53;
$GPXUP;281;13:17:48;0;50	38164;8	7052;5;268;39;
$GPXUP;281;13:17:49;0;50	38167;8	70504;5;268;42;
$GPXUP;281;13:17:50;0;50	38174;8	70488;5;268;57;
$GPXUP;281;13:17:51;0;50	38183;8	70471;5;269;55;
$GPXUP;281;13:17:52;0;50	38197;8	70455;5;269;51;
$GPXUP;281;13:17:53;0;50	38212;8	70452;5;269;60;
$GPXUP;281;13:17:54;0;50	38228;8	70454;5;268;59;
$GPXUP;281;13:17:55;0;50	38244;8	7047;5;268;65;
$GPXUP;281;13:17:56;0;50	38256;8	7049;5;267;67;
$GPXUP;281;13:17:57;0;50	38266;8	70515;5;267;71;
$GPXUP;281;13:17:58;0;50	38274;8	70541;5;265;70;
$GPXUP;281;13:17:59;0;50	38286;8	70562;5;264;64;
$GPXUP;281;13:18:00;0;50	383;8	70568;5;261;61;
$GPXUP;281;13:18:01;0;50	38316;8	70555;5;260;60;
$GPXUP;281;13:18:02;0;50	38327;8	7056;5;259;58;
$GPXUP;281;13:18:03;0;50	3834;8	70547;5;259;56;
$GPXUP;281;13:18:04;0;50	38352;8	70539;5;260;51;
$GPXUP;281;13:18:05;0;50	38365;8	70536;5;261;54;
$GPXUP;281;13:18:06;0;50	38378;8	70532;5;262;55;
$GPXUP;281;13:18:07;0;50	38391;8	70534;5;263;55;
$GPXUP;281;13:18:08;0;50	38405;8	70542;5;264;57;
$GPXUP;281;13:18:09;0;50	38418;8	70556;5;264;59;
$GPXUP;281;13:18:10;0;50	38429;8	70575;5;265;62;
$GPXUP;281;13:18:11;0;50	38436;8	70599;5;266;64;
$GPXUP;281;13:18:12;0;50	38439;8	70625;5;266;69;
$GPXUP;281;13:18:13;0;50	38437;8	70655;5;267;71;
$GPXUP;281;13:18:14;0;50	3843;8	70686;5;267;80;
$GPXUP;281;13:18:15;0;50	38417;8	70711;5;267;73;
$GPXUP;281;13:18:16;0;50	38402;8	70731;5;267;70;
$GPXUP;281;13:18:17;0;50	38388;8	70748;5;268;69;
$GPXUP;281;13:18:18;0;50	38374;8	70764;5;269;68;
$GPXUP;281;13:18:19;0;50	38359;8	70781;5;270;71;
$GPXUP;281;13:18:20;0;50	38346;8	708;5;271;75;
$GPXUP;281;13:18:21;0;50	38331;8	70818;5;270;73;
$GPXUP;281;13:18:22;0;50	38314;8	70832;5;271;69;
$GPXUP;281;13:18:23;0;50	38298;8	70843;5;272;67;
$GPXUP;281;13:18:24;0;50	38281;8	70848;5;272;62;
$GPXUP;281;13:18:25;0;50	38266;8	70847;5;271;63;
$GPXUP;281;13:18:26;0;50	3825;8	70844;5;271;63;
$GPXUP;281;13:18:27;0;50	38234;8	70843;5;271;66;
$GPXUP;281;13:18:28;0;50	38217;8	70844;5;269;67;
$GPXUP;281;13:18:29;0;50	382;8	7085;5;267;69;
$GPXUP;281;13:18:30;0;50	38184;8	70863;5;266;74;
$GPXUP;281;13:18:31;0;50	38169;8	70883;5;264;77;
$GPXUP;281;13:18:32;0;50	38156;8	70909;5;262;71;
$GPXUP;281;13:18:33;0;50	38145;8	70934;5;263;72;
$GPXUP;281;13:18:34;0;50	38137;8	70958;5;263;72;
$GPXUP;281;13:18:35;0;50	38129;8	70984;5;265;72;
$GPXUP;281;13:18:36;0;50	38122;8	71009;5;266;66;
$GPXUP;281;13:18:37;0;50	38114;8	7103;5;267;67;
$GPXUP;281;13:18:38;0;50	38103;8	71048;5;267;69;
$GPXUP;281;13:18:39;0;50	38089;8	71063;5;268;66;
$GPXUP;281;13:18:40;0;50	38075;8	71074;5;269;65;
$GPXUP;281;13:18:41;0;50	3806;8	71082;5;270;61;
$GPXUP;281;13:18:42;0;50	38046;8	71085;5;273;55;
$GPXUP;281;13:18:43;0;50	38032;8	71082;5;275;51;
$GPXUP;281;13:18:44;0;50	3802;8	71079;5;275;45;
$GPXUP;281;13:18:45;0;50	38009;8	71071;5;277;49;
$GPXUP;281;13:18:46;0;50	37997;8	71065;5;279;51;
$GPXUP;281;13:18:47;0;50	37984;8	71063;5;280;50;
$GPXUP;281;13:18:48;0;50	37971;8	71056;5;283;50;
$GPXUP;281;13:18:49;0;50	37962;8	71045;5;285;51;
$GPXUP;281;13:18:50;0;50	37952;8	71032;5;288;48;
$GPXUP;281;13:18:51;0;50	37942;8	71021;5;290;51;
$GPXUP;281;13:18:52;0;50	3793;8	71016;5;293;54;
$GPXUP;281;13:18:53;0;50	37915;8	71018;5;294;68;
$GPXUP;281;13:18:54;0;50	37899;8	71032;5;295;63;
$GPXUP;281;13:18:55;0;50	37886;8	7105;5;295;54;
$GPXUP;281;13:18:56;0;50	37877;8	7107;5;295;62;
$GPXUP;281;13:18:57;0;50	37874;8	71088;5;294;65;
$GPXUP;281;13:18:58;0;50	37876;8	71109;5;294;64;
$GPXUP;281;13:18:59;0;50	37879;8	71137;5;294;66;
$GPXUP;281;13:19:00;0;50	37882;8	71167;5;293;70;
$GPXUP;281;13:19:01;0;50	37884;8	71198;5;293;73;
$GPXUP;281;13:19:02;0;50	37884;8	71229;5;292;72;
$GPXUP;281;13:19:03;0;50	37881;8	7126;5;291;74;
$GPXUP;281;13:19:04;0;50	37877;8	71291;5;290;75;
$GPXUP;281;13:19:05;0;50	37877;8	71322;5;289;78;
$GPXUP;281;13:19:06;0;50	37879;8	71354;5;289;77;
$GPXUP;281;13:19:07;0;50	37882;8	71384;5;288;74;
$GPXUP;281;13:19:08;0;50	37886;8	71415;5;288;77;
$GPXUP;281;13:19:09;0;50	3789;8	71446;5;286;88;
$GPXUP;281;13:19:10;0;50	37889;8	7148;5;285;81;
$GPXUP;281;13:19:11;0;50	37885;8	71514;5;283;82;
$GPXUP;281;13:19:12;0;50	37878;8	71545;5;282;83;
$GPXUP;281;13:19:13;0;50	37868;8	71573;5;282;81;
$GPXUP;281;13:19:14;0;50	37857;8	716;5;282;79;
$GPXUP;281;13:19:15;0;50	37844;8	71623;5;282;76;
$GPXUP;281;13:19:16;0;50	37829;8	71642;5;281;72;
$GPXUP;281;13:19:17;0;50	37813;8	71651;5;280;68;
$GPXUP;281;13:19:18;0;50	37796;8	71651;5;280;65;
$GPXUP;281;13:19:19;0;50	37778;8	71649;5;280;74;
$GPXUP;281;13:19:20;0;50	3776;8	71647;5;279;68;
$GPXUP;281;13:19:21;0;50	37742;8	71647;5;279;67;
$GPXUP;281;13:19:22;0;50	37725;8	71644;5;280;64;
$GPXUP;281;13:19:23;0;50	3771;8	71634;5;280;62;
$GPXUP;281;13:19:24;0;50	37697;8	71623;5;280;61;
$GPXUP;281;13:19:25;0;50	37684;8	71611;5;280;62;
$GPXUP;281;13:19:26;0;50	37672;8	71596;5;278;66;
$GPXUP;281;13:19:27;0;50	37659;8	71581;5;276;68;
$GPXUP;281;13:19:28;0;50	37644;8	71566;5;274;68;
$GPXUP;281;13:19:29;0;50	3763;8	7155;5;273;69;
$GPXUP;281;13:19:30;0;50	37615;8	71535;5;272;70;
$GPXUP;281;13:19:31;0;50	37601;8	71518;5;271;69;
$GPXUP;281;13:19:32;0;50	37588;8	715;5;269;70;
$GPXUP;281;13:19:33;0;50	37575;8	71482;5;269;69;
$GPXUP;281;13:19:34;0;50	37562;8	71464;5;268;69;
$GPXUP;281;13:19:35;0;50	37549;8	71447;5;267;68;
$GPXUP;281;13:19:36;0;50	37537;8	71429;5;266;67;
$GPXUP;281;13:19:37;0;50	37524;8	71411;5;265;67;
$GPXUP;281;13:19:38;0;50	37514;8	71391;5;264;67;
$GPXUP;281;13:19:39;0;50	37505;8	71368;5;263;68;
$GPXUP;281;13:19:40;0;50	37495;8	71345;5;262;70;
$GPXUP;281;13:19:41;0;50	37484;8	71323;5;260;71;
$GPXUP;281;13:19:42;0;50	37474;8	71302;5;260;69;
$GPXUP;281;13:19:43;0;50	37467;8	71276;5;259;68;
$GPXUP;281;13:19:44;0;50	37463;8	71253;5;259;65;
$GPXUP;281;13:19:45;0;50	37458;8	71228;5;259;64;
$GPXUP;281;13:19:46;0;50	37453;8	71202;5;259;61;
$GPXUP;281;13:19:47;0;50	37451;8	71174;5;259;80;
$GPXUP;281;13:19:48;0;50	37454;8	71124;5;259;72;
$GPXUP;281;13:19:49;0;50	37459;8	71101;5;257;82;
$GPXUP;281;13:19:50;0;50	37466;8	71071;5;257;79;
$GPXUP;281;13:19:51;0;50	37473;8	71044;5;257;75;
$GPXUP;281;13:19:52;0;50	37484;8	71022;5;257;70;
$GPXUP;281;13:19:53;0;50	37494;8	71001;5;258;67;
$GPXUP;281;13:19:54;0;50	37503;8	7098;5;257;58;
$GPXUP;281;13:19:55;0;50	37505;8	70959;5;258;57;
$GPXUP;281;13:19:56;0;50	375;8	70937;5;258;56;
$GPXUP;281;13:19:57;0;50	3749;8	70919;5;259;58;
$GPXUP;281;13:19:58;0;50	37478;8	70907;5;258;60;
$GPXUP;281;13:19:59;0;50	37465;8	70896;5;257;62;
$GPXUP;281;13:20:00;0;50	37452;8	70882;5;256;64;
$GPXUP;281;13:20:01;0;50	37437;8	7087;5;255;64;
$GPXUP;281;13:20:02;0;50	37424;8	70855;5;256;64;
$GPXUP;281;13:20:03;0;50	37412;8	70838;5;256;62;
$GPXUP;281;13:20:04;0;50	37402;8	70821;5;255;60;
$GPXUP;281;13:20:05;0;50	37394;8	70801;5;256;60;
$GPXUP;281;13:20:06;0;50	37388;8	70779;5;255;61;
$GPXUP;281;13:20:07;0;50	37384;8	70756;5;254;63;
$GPXUP;281;13:20:08;0;50	37377;8	70734;5;255;63;
$GPXUP;281;13:20:09;0;50	37371;8	70711;5;255;63;
$GPXUP;281;13:20:10;0;50	37364;8	7069;5;255;63;
$GPXUP;281;13:20:11;0;50	37358;8	70668;5;254;64;
$GPXUP;281;13:20:12;0;50	37353;8	70644;5;254;65;
$GPXUP;281;13:20:13;0;50	37347;8	7062;5;254;66;
$GPXUP;281;13:20:14;0;50	37345;8	70595;5;253;70;
$GPXUP;281;13:20:15;0;50	37344;8	70568;5;252;69;
$GPXUP;281;13:20:16;0;50	37344;8	7054;5;252;71;
$GPXUP;281;13:20:17;0;50	37346;8	70512;5;250;70;
$GPXUP;281;13:20:18;0;50	37345;8	70486;5;250;72;
$GPXUP;281;13:20:19;0;50	37346;8	70457;5;249;72;
$GPXUP;281;13:20:20;0;50	37348;8	70431;5;248;72;
$GPXUP;281;13:20:21;0;50	37352;8	70403;5;248;72;
$GPXUP;281;13:20:22;0;50	37355;8	70375;5;247;69;
$GPXUP;281;13:20:23;0;50	37358;8	70349;5;247;69;
$GPXUP;281;13:20:24;0;50	37362;8	70316;5;244;70;
$GPXUP;281;13:20:25;0;50	37361;8	70287;5;244;73;
$GPXUP;281;13:20:26;0;50	37354;8	70259;5;242;71;
$GPXUP;281;13:20:27;0;50	37343;8	70237;5;242;72;
$GPXUP;281;13:20:28;0;50	37331;8	70215;5;244;70;
$GPXUP;281;13:20:29;0;50	37318;8	70197;5;243;69;
$GPXUP;281;13:20:30;0;50	37304;8	7018;5;244;68;
$GPXUP;281;13:20:31;0;50	37289;8	70166;5;244;67;
$GPXUP;281;13:20:32;0;50	37275;8	70155;5;245;65;
$GPXUP;281;13:20:33;0;50	37263;8	70138;5;246;62;
$GPXUP;281;13:20:34;0;50	37254;8	7012;5;246;62;
$GPXUP;281;13:20:35;0;50	37246;8	70098;5;246;61;
$GPXUP;281;13:20:36;0;50	37237;8	70078;5;246;62;
$GPXUP;281;13:20:37;0;50	37228;8	7006;5;247;62;
$GPXUP;281;13:20:38;0;50	37216;8	70046;5;247;62;
$GPXUP;281;13:20:39;0;50	37204;8	70033;5;249;60;
$GPXUP;281;13:20:40;0;50	3719;8	70022;5;249;58;
$GPXUP;281;13:20:41;0;50	37178;8	70011;5;251;56;
$GPXUP;281;13:20:42;0;50	37166;8	69999;5;252;55;
$GPXUP;281;13:20:43;0;50	37155;8	69988;5;253;55;
$GPXUP;281;13:20:44;0;50	37143;8	69977;5;254;55;
$GPXUP;281;13:20:45;0;50	37132;8	69965;5;255;55;
$GPXUP;281;13:20:46;0;50	37124;8	69949;5;256;55;
$GPXUP;281;13:20:47;0;50	37116;8	69932;5;257;56;
$GPXUP;281;13:20:48;0;50	37105;8	69917;5;258;58;
$GPXUP;281;13:20:49;0;50	37091;8	69911;5;259;58;
$GPXUP;281;13:20:50;0;50	37076;8	69906;5;260;59;
$GPXUP;281;13:20:51;0;50	3706;8	69902;5;261;57;
$GPXUP;281;13:20:52;0;50	37046;8	69898;5;262;57;
$GPXUP;281;13:20:53;0;50	37033;8	69892;5;263;57;
$GPXUP;281;13:20:54;0;50	3702;8	69884;5;265;57;
$GPXUP;281;13:20:55;0;50	37008;8	69871;5;266;56;
$GPXUP;281;13:20:56;0;50	37;8	69855;5;267;56;
$GPXUP;281;13:20:57;0;50	36993;8	69835;5;267;57;
$GPXUP;281;13:20:58;0;50	36989;8	69816;5;269;58;
$GPXUP;281;13:20:59;0;50	36986;8	69794;5;270;54;
$GPXUP;281;13:21:00;0;50	36982;8	69774;5;270;53;
$GPXUP;281;13:21:01;0;50	36973;8	69758;5;272;55;
$GPXUP;281;13:21:02;0;50	36959;8	6975;5;272;56;
$GPXUP;281;13:21:03;0;50	36943;8	6975;5;272;61;
$GPXUP;281;13:21:04;0;50	36927;8	69758;5;273;61;
$GPXUP;281;13:21:05;0;50	36912;8	69772;5;274;57;
$GPXUP;281;13:21:06;0;50	36901;8	69789;5;275;68;
$GPXUP;281;13:21:07;0;50	36892;8	69817;5;275;61;
$GPXUP;281;13:21:08;0;50	3689;8	69841;5;275;62;
$GPXUP;281;13:21:09;0;50	36891;8	69868;5;277;65;
$GPXUP;281;13:21:10;0;50	36897;8	69894;5;278;64;
$GPXUP;281;13:21:11;0;50	36908;8	69915;5;279;63;
$GPXUP;281;13:21:12;0;50	36923;8	69928;5;277;65;
$GPXUP;281;13:21:13;0;50	36939;8	69939;5;277;66;
$GPXUP;281;13:21:14;0;50	36956;8	69945;5;276;66;
$GPXUP;281;13:21:15;0;50	36974;8	69949;5;275;67;
$GPXUP;281;13:21:16;0;50	3699;8	6995;5;274;69;
$GPXUP;281;13:21:17;0;50	37007;8	69951;5;274;61;
$GPXUP;281;13:21:18;0;50	37021;8	69952;5;274;62;
$GPXUP;281;13:21:19;0;50	37035;8	69936;5;275;61;
$GPXUP;281;13:21:20;0;50	37048;8	69922;5;276;61;
$GPXUP;281;13:21:21;0;50	3706;8	69909;5;277;60;
$GPXUP;281;13:21:22;0;50	37074;8	69901;5;277;58;
$GPXUP;281;13:21:23;0;50	37089;8	699;5;278;62;
$GPXUP;281;13:21:24;0;50	37105;8	69903;5;277;65;
$GPXUP;281;13:21:25;0;50	37121;8	69904;5;277;66;
$GPXUP;281;13:21:26;0;50	37138;8	69905;5;277;65;
$GPXUP;281;13:21:27;0;50	37154;8	69903;5;278;62;
$GPXUP;281;13:21:28;0;50	37169;8	69896;5;278;62;
$GPXUP;281;13:21:29;0;50	37182;8	69883;5;278;58;
$GPXUP;281;13:21:30;0;50	37192;8	69867;5;279;56;
$GPXUP;281;13:21:31;0;50	37199;8	6985;5;281;50;
$GPXUP;281;13:21:32;0;50	37205;8	69832;5;283;45;
$GPXUP;281;13:21:33;0;50	37207;8	69815;5;285;42;
$GPXUP;281;13:21:34;0;50	37207;8	69798;5;285;45;
$GPXUP;281;13:21:35;0;50	37205;8	69781;5;286;51;
$GPXUP;281;13:21:36;0;50	37199;8	69764;5;287;48;
$GPXUP;281;13:21:37;0;50	37189;8	6975;5;288;49;
$GPXUP;281;13:21:38;0;50	37179;8	69738;5;291;51;
$GPXUP;281;13:21:39;0;50	37169;8	69726;5;292;49;
$GPXUP;281;13:21:40;0;50	3716;8	69712;5;293;48;
$GPXUP;281;13:21:41;0;50	37153;8	69696;5;294;52;
$GPXUP;281;13:21:42;0;50	37149;8	69677;5;295;53;
$GPXUP;281;13:21:43;0;50	37147;8	69658;5;296;44;
$GPXUP;281;13:21:44;0;50	37148;8	69641;5;297;52;
$GPXUP;281;13:21:45;0;50	37154;8	69624;5;297;56;
$GPXUP;281;13:21:46;0;50	37164;8	69608;5;297;63;
$GPXUP;281;13:21:47;0;50	3718;8	6959;5;297;62;
$GPXUP;281;13:21:48;0;50	37194;8	69578;5;296;65;
$GPXUP;281;13:21:49;0;50	37208;8	69565;5;297;65;
$GPXUP;281;13:21:50;0;50	37219;8	69549;5;297;63;
$GPXUP;281;13:21:51;0;50	37228;8	6953;5;296;64;
$GPXUP;281;13:21:52;0;50	37237;8	69511;5;296;63;
$GPXUP;281;13:21:53;0;50	37243;8	69489;5;297;58;
$GPXUP;281;13:21:54;0;50	37246;8	69467;5;297;54;
$GPXUP;281;13:21:55;0;50	37245;8	69446;5;299;53;
$GPXUP;281;13:21:56;0;50	37242;8	69426;5;299;53;
$GPXUP;281;13:21:57;0;50	37237;8	69405;5;300;47;
$GPXUP;281;13:21:58;0;50	3723;8	69392;5;301;50;
$GPXUP;281;13:21:59;0;50	37219;8	6938;5;303;49;
$GPXUP;281;13:22:00;0;50	37208;8	69374;5;304;49;
$GPXUP;281;13:22:01;0;50	37197;8	69366;5;305;46;
$GPXUP;281;13:22:02;0;50	37189;8	69351;5;306;49;
$GPXUP;281;13:22:03;0;50	37184;8	69333;5;307;48;
$GPXUP;281;13:22:04;0;50	37183;8	69314;5;307;53;
$GPXUP;281;13:22:05;0;50	37188;8	69294;5;308;55;
$GPXUP;281;13:22:06;0;50	37196;8	69278;5;309;52;
$GPXUP;281;13:22:07;0;50	37207;8	69266;5;310;55;
$GPXUP;281;13:22:08;0;50	3722;8	69257;5;311;63;
$GPXUP;281;13:22:09;0;50	37234;8	69251;5;311;58;
$GPXUP;281;13:22:10;0;50	3725;8	69254;5;311;61;
$GPXUP;281;13:22:11;0;50	37265;8	69268;5;310;64;
$GPXUP;281;13:22:12;0;50	37277;8	69289;5;311;64;
$GPXUP;281;13:22:13;0;50	37282;8	69314;5;311;68;
$GPXUP;281;13:22:14;0;50	37281;8	6934;5;312;57;
$GPXUP;281;13:22:15;0;50	37277;8	69362;5;312;65;
$GPXUP;281;13:22:16;0;50	37269;8	69388;5;313;62;
$GPXUP;281;13:22:17;0;50	37259;8	69409;5;314;60;
$GPXUP;281;13:22:18;0;50	37248;8	69423;5;316;59;
$GPXUP;281;13:22:19;0;50	37235;8	69436;5;316;57;
$GPXUP;281;13:22:20;0;50	37222;8	69445;5;318;56;
$GPXUP;281;13:22:21;0;50	37209;8	69456;5;318;57;
$GPXUP;281;13:22:22;0;50	37195;8	69464;5;319;61;
$GPXUP;281;13:22:23;0;50	37181;8	69476;5;319;61;
$GPXUP;281;13:22:24;0;50	37166;8	69485;5;319;58;
$GPXUP;281;13:22:25;0;50	37152;8	69493;5;319;57;
$GPXUP;281;13:22:26;0;50	37138;8	695;5;320;52;
$GPXUP;281;13:22:27;0;50	37124;8	69501;5;322;51;
$GPXUP;281;13:22:28;0;50	37112;8	69496;5;324;50;
$GPXUP;281;13:22:29;0;50	37101;8	6949;5;325;50;
$GPXUP;281;13:22:30;0;50	37089;8	69488;5;326;51;
$GPXUP;281;13:22:31;0;50	37077;8	69488;5;328;48;
$GPXUP;281;13:22:32;0;50	37066;8	69496;5;329;51;
$GPXUP;281;13:22:33;0;50	37056;8	69513;5;330;58;
$GPXUP;281;13:22:34;0;50	37051;8	69536;5;331;54;
$GPXUP;281;13:22:35;0;50	37049;8	69558;5;331;62;
$GPXUP;281;13:22:36;0;50	37046;8	69584;5;332;59;
$GPXUP;281;13:22:37;0;50	37042;8	69608;5;333;58;
$GPXUP;281;13:22:38;0;50	37036;8	69629;5;334;58;
$GPXUP;281;13:22:39;0;50	3703;8	69652;5;335;58;
$GPXUP;281;13:22:40;0;50	37028;8	69676;5;337;64;
$GPXUP;281;13:22:41;0;50	37028;8	69703;5;338;71;
$GPXUP;281;13:22:42;0;50	37033;8	6973;5;338;66;
$GPXUP;281;13:22:43;0;50	37044;8	69754;5;339;66;
$GPXUP;281;13:22:44;0;50	37054;8	69776;5;339;66;
$GPXUP;281;13:22:45;0;50	37064;8	69797;5;340;65;
$GPXUP;281;13:22:46;0;50	3707;8	6982;5;341;64;
$GPXUP;281;13:22:47;0;50	37072;8	69844;5;341;68;
$GPXUP;281;13:22:48;0;50	37066;8	6987;5;341;64;
$GPXUP;281;13:22:49;0;50	37056;8	69891;5;342;58;
$GPXUP;281;13:22:50;0;50	37044;8	69904;5;342;56;
$GPXUP;281;13:22:51;0;50	3703;8	69911;5;343;54;
$GPXUP;281;13:22:52;0;50	37017;8	69916;5;344;54;
$GPXUP;281;13:22:53;0;50	37004;8	69919;5;344;52;
$GPXUP;281;13:22:54;0;50	36991;8	69918;5;346;52;
$GPXUP;281;13:22:55;0;50	36978;8	69917;5;346;52;
$GPXUP;281;13:22:56;0;50	36966;8	6992;5;345;52;
$GPXUP;281;13:22:57;0;50	36954;8	6993;5;346;56;
$GPXUP;281;13:22:58;0;50	36944;8	69946;5;346;59;
$GPXUP;281;13:22:59;0;50	36934;8	69964;5;345;60;
$GPXUP;281;13:23:00;0;50	36925;8	69983;5;345;64;
$GPXUP;281;13:23:01;0;50	36915;8	70005;5;345;62;
$GPXUP;281;13:23:02;0;50	3691;8	7003;5;345;60;
$GPXUP;281;13:23:03;0;50	36906;8	70053;5;346;64;
$GPXUP;281;13:23:04;0;50	36902;8	70078;5;346;59;
$GPXUP;281;13:23:05;0;50	36897;8	70098;5;346;62;
$GPXUP;281;13:23:06;0;50	36886;8	70115;5;345;61;
$GPXUP;281;13:23:07;0;50	36872;8	70126;5;345;55;
$GPXUP;281;13:23:08;0;50	36857;8	7013;5;344;54;
$GPXUP;281;13:23:09;0;50	36844;8	70128;5;345;50;
$GPXUP;281;13:23:10;0;50	36832;8	70125;5;346;48;
$GPXUP;281;13:23:11;0;50	3682;8	7012;5;347;46;
$GPXUP;281;13:23:12;0;50	36809;8	70119;5;347;49;
$GPXUP;281;13:23:13;0;50	36797;8	70125;5;348;50;
$GPXUP;281;13:23:14;0;50	36786;8	70133;5;349;52;
$GPXUP;281;13:23:15;0;50	36773;8	7014;5;349;52;
$GPXUP;281;13:23:16;0;50	3676;8	70141;5;349;50;
$GPXUP;281;13:23:17;0;50	36748;8	70138;5;350;48;
$GPXUP;281;13:23:18;0;50	36737;8	70133;5;351;47;
$GPXUP;281;13:23:19;0;50	36725;8	70134;5;352;48;
$GPXUP;281;13:23:20;0;50	36714;8	70142;5;352;55;
$GPXUP;281;13:23:21;0;50	36704;8	70158;5;352;56;
$GPXUP;281;13:23:22;0;50	36694;8	70175;5;351;53;
$GPXUP;281;13:23:23;0;50	36684;8	70184;5;349;64;
$GPXUP;281;13:23:24;0;50	36672;8	70203;5;348;65;
$GPXUP;281;13:23:25;0;50	36659;8	70222;5;344;68;
$GPXUP;281;13:23:26;0;50	36645;8	70238;5;343;65;
$GPXUP;281;13:23:27;0;50	36632;8	70255;5;340;67;
$GPXUP;281;13:23:28;0;50	36617;8	70269;5;339;66;
$GPXUP;281;13:23:29;0;50	36602;8	70282;5;338;65;
$GPXUP;281;13:23:30;0;50	36588;8	70293;5;337;62;
$GPXUP;281;13:23:31;0;50	36572;8	70294;5;336;57;
$GPXUP;281;13:23:32;0;50	36557;8	7029;5;338;54;
$GPXUP;281;13:23:33;0;50	36546;8	70279;5;340;53;
$GPXUP;281;13:23:34;0;50	36538;8	70263;5;343;50;
$GPXUP;281;13:23:35;0;50	36531;8	70246;5;345;47;
$GPXUP;281;13:23:36;0;50	36524;8	70233;5;345;47;
$GPXUP;281;13:23:37;0;50	36516;8	7022;5;346;48;
$GPXUP;281;13:23:38;0;50	3651;8	70204;5;347;49;
$GPXUP;281;13:23:39;0;50	36503;8	70189;5;348;51;
$GPXUP;281;13:23:40;0;50	3649;8	70179;5;349;51;
$GPXUP;281;13:23:41;0;50	36476;8	7018;5;349;55;
$GPXUP;281;13:23:42;0;50	36462;8	70188;5;349;59;
$GPXUP;281;13:23:43;0;50	36448;8	70202;5;348;61;
$GPXUP;281;13:23:44;0;50	36434;8	70218;5;348;55;
$GPXUP;281;13:23:45;0;50	36424;8	70234;5;348;63;
$GPXUP;281;13:23:46;0;50	36416;8	70257;5;347;70;
$GPXUP;281;13:23:47;0;50	36408;8	70282;5;346;65;
$GPXUP;281;13:23:48;0;50	36401;8	70307;5;345;74;
$GPXUP;281;13:23:49;0;50	36391;8	70332;5;344;75;
$GPXUP;281;13:23:50;0;50	36382;8	70358;5;342;69;
$GPXUP;281;13:23:51;0;50	36371;8	70372;5;340;77;
$GPXUP;281;13:23:52;0;50	36356;8	70393;5;339;72;
$GPXUP;281;13:23:53;0;50	36341;8	70409;5;338;66;
$GPXUP;281;13:23:54;0;50	36326;8	7042;5;339;64;
$GPXUP;281;13:23:55;0;50	36312;8	70431;5;339;63;
$GPXUP;281;13:23:56;0;50	36297;8	70436;5;340;59;
$GPXUP;281;13:23:57;0;50	36282;8	70439;5;342;59;
$GPXUP;281;13:23:58;0;50	36268;8	70445;5;344;60;
$GPXUP;281;13:23:59;0;50	36253;8	70453;5;344;63;
$GPXUP;281;13:24:00;0;50	36238;8	70465;5;344;67;
$GPXUP;281;13:24:01;0;50	36224;8	70479;5;343;67;
$GPXUP;281;13:24:02;0;50	36211;8	70497;5;344;68;
$GPXUP;281;13:24:03;0;50	36196;8	70518;5;343;68;
$GPXUP;281;13:24:04;0;50	36182;8	70533;5;343;71;
$GPXUP;281;13:24:05;0;50	36167;8	7055;5;344;73;
$GPXUP;281;13:24:06;0;50	36154;8	7057;5;344;69;
$GPXUP;281;13:24:07;0;50	36143;8	70591;5;344;63;
$GPXUP;281;13:24:08;0;50	36134;8	70612;5;344;78;
$GPXUP;281;13:24:09;0;50	36126;8	70639;5;345;73;
$GPXUP;281;13:24:10;0;50	36115;8	70664;5;344;78;
$GPXUP;281;13:24:11;0;50	36101;8	7069;5;344;66;
$GPXUP;281;13:24:12;0;50	3609;8	70708;5;347;55;
$GPXUP;281;13:24:13;0;50	3608;8	70718;5;348;49;
$GPXUP;281;13:24:14;0;50	36068;8	70716;5;350;38;
$GPXUP;281;13:24:15;0;50	36058;8	70719;5;351;0;
$GPXUP;281;13:24:16;0;50	36052;8	70706;5;350;15;
$GPXUP;281;13:24:17;0;50	36045;8	70679;5;350;48;
$GPXUP;281;13:24:18;0;50	36038;8	7065;5;350;48;
$GPXUP;281;13:24:19;0;50	36028;8	70641;5;351;45;
$GPXUP;281;13:24:20;0;50	36023;8	70626;5;352;44;
$GPXUP;281;13:24:21;0;50	36013;8	70615;5;353;44;
$GPXUP;281;13:24:22;0;50	36001;8	70614;5;354;45;
$GPXUP;281;13:24:23;0;50	35989;8	70621;5;355;46;
$GPXUP;281;13:24:24;0;50	3598;8	7063;5;354;79;
$GPXUP;281;13:24:25;0;50	35975;8	70672;5;354;95;
$GPXUP;281;13:24:26;0;50	35978;8	7072;5;354;96;
$GPXUP;281;13:24:27;0;50	35986;8	70765;5;354;68;
$GPXUP;281;13:24:28;0;50	35995;8	70798;5;355;64;
$GPXUP;281;13:24:29;0;50	36009;8	70828;5;355;74;
$GPXUP;281;13:24:30;0;50	36024;8	70844;5;356;87;
$GPXUP;281;13:24:31;0;50	36042;8	70858;5;355;88;
$GPXUP;281;13:24:32;0;50	36051;8	70888;5;355;94;
$GPXUP;281;13:24:33;0;50	36059;8	70915;5;354;91;
$GPXUP;281;13:24:34;0;50	36058;8	70965;5;354;95;
$GPXUP;281;13:24:35;0;50	36056;8	71013;5;354;89;
$GPXUP;281;13:24:36;0;50	36056;8	71046;5;353;91;
$GPXUP;281;13:24:37;0;50	36055;8	71082;5;353;87;
$GPXUP;281;13:24:38;0;50	36053;8	71118;5;353;82;
$GPXUP;281;13:24:39;0;50	36049;8	7115;5;353;81;
$GPXUP;281;13:24:40;0;50	36042;8	7118;5;352;79;
$GPXUP;281;13:24:41;0;50	36035;8	71208;5;353;79;
$GPXUP;281;13:24:42;0;50	36028;8	71237;5;352;83;
$GPXUP;281;13:24:43;0;50	36019;8	71266;5;350;83;
$GPXUP;281;13:24:44;0;50	36009;8	71295;5;349;83;
$GPXUP;281;13:24:45;0;50	35996;8	71321;5;347;83;
$GPXUP;281;13:24:46;0;50	35983;8	71347;5;347;79;
$GPXUP;281;13:24:47;0;50	35969;8	7137;5;346;81;
$GPXUP;281;13:24:48;0;50	35958;8	71398;5;347;72;
$GPXUP;281;13:24:49;0;50	35952;8	71425;5;349;69;
$GPXUP;281;13:24:50;0;50	35948;8	71451;5;352;78;
$GPXUP;281;13:24:51;0;50	35945;8	7148;5;354;77;
$GPXUP;281;13:24:52;0;50	3594;8	7151;5;356;74;
$GPXUP;281;13:24:53;0;50	35934;8	71533;5;357;72;
$GPXUP;281;13:24:54;0;50	35921;8	7154;5;356;68;
$GPXUP;281;13:24:55;0;50	35906;8	71555;5;355;68;
$GPXUP;281;13:24:56;0;50	35886;8	71582;5;355;63;
$GPXUP;281;13:24:57;0;50	35873;8	7157;5;358;60;
$GPXUP;281;13:24:58;0;50	35852;8	71597;5;361;55;
$GPXUP;281;13:24:59;0;50	3584;8	71597;5;365;54;
$GPXUP;281;13:25:00;0;50	3583;8	71607;5;370;63;
$GPXUP;281;13:25:01;0;50	35819;8	71623;5;371;67;
$GPXUP;281;13:25:02;0;50	35809;8	71646;5;373;74;
$GPXUP;281;13:25:03;0;50	35798;8	7167;5;370;75;
$GPXUP;281;13:25:04;0;50	35785;8	71693;5;367;78;
$GPXUP;281;13:25:05;0;50	35773;8	7172;5;366;87;
$GPXUP;281;13:25:06;0;50	35761;8	71749;5;362;92;
$GPXUP;281;13:25:07;0;50	35747;8	71776;5;361;81;
$GPXUP;281;13:25:08;0;50	3573;8	71789;5;360;58;
$GPXUP;281;13:25:09;0;50	35714;8	71798;5;360;63;
$GPXUP;281;13:25:10;0;50	35702;8	71785;5;361;58;
$GPXUP;281;13:25:11;0;50	35687;8	71789;5;363;49;
$GPXUP;281;13:25:12;0;50	35676;8	7179;5;365;39;
$GPXUP;281;13:25:13;0;50	35666;8	71795;5;368;37;
$GPXUP;281;13:25:14;0;50	35657;8	71793;5;370;39;
$GPXUP;281;13:25:15;0;50	35649;8	71799;5;372;50;
$GPXUP;281;13:25:16;0;50	3564;8	71814;5;375;58;
$GPXUP;281;13:25:17;0;50	35633;8	71836;5;374;68;
$GPXUP;281;13:25:18;0;50	35625;8	71859;5;372;74;
$GPXUP;281;13:25:19;0;50	35614;8	71885;5;366;84;
$GPXUP;281;13:25:20;0;50	35602;8	71913;5;360;85;
$GPXUP;281;13:25:21;0;50	35587;8	71937;5;351;88;
$GPXUP;281;13:25:22;0;50	35569;8	71959;5;343;87;
$GPXUP;281;13:25:23;0;50	35551;8	71978;5;338;74;
$GPXUP;281;13:25:24;0;50	35536;8	71992;5;331;79;
$GPXUP;281;13:25:25;0;50	35521;8	72012;5;328;86;
$GPXUP;281;13:25:26;0;50	35507;8	72037;5;324;85;
$GPXUP;281;13:25:27;0;50	35493;8	72059;5;320;80;
$GPXUP;281;13:25:28;0;50	35477;8	72075;5;317;81;
$GPXUP;281;13:25:29;0;50	3546;8	72092;5;313;78;
$GPXUP;281;13:25:30;0;50	35443;8	7211;5;309;76;
$GPXUP;281;13:25:31;0;50	35428;8	72123;5;306;57;
$GPXUP;281;13:25:32;0;50	35415;8	72114;5;304;40;
$GPXUP;281;13:25:33;0;50	35406;8	72092;5;304;53;
$GPXUP;281;13:25:34;0;50	35402;8	72072;5;304;54;
$GPXUP;281;13:25:35;0;50	35402;8	72048;5;304;55;
$GPXUP;281;13:25:36;0;50	354;8	72029;5;304;46;
$GPXUP;281;13:25:37;0;50	35388;8	72024;5;303;43;
$GPXUP;281;13:25:38;0;50	35376;8	7202;5;301;51;
$GPXUP;281;13:25:39;0;50	35362;8	72031;5;299;55;
$GPXUP;281;13:25:40;0;50	35338;8	72077;5;301;53;
$GPXUP;281;13:25:41;0;50	35328;8	7208;5;301;51;
$GPXUP;281;13:25:42;0;50	35318;8	72092;5;305;59;
$GPXUP;281;13:25:43;0;50	35309;8	72112;5;307;67;
$GPXUP;281;13:25:44;0;50	35323;8	72145;5;308;73;
$GPXUP;281;13:25:45;0;50	35336;8	72181;5;308;100;
$GPXUP;281;13:25:46;0;50	35348;8	72223;5;308;106;
$GPXUP;281;13:25:47;0;50	35358;8	72263;5;308;105;
$GPXUP;281;13:25:48;0;50	35359;8	72303;5;309;98;
$GPXUP;281;13:25:49;0;50	35354;8	72342;5;309;93;
$GPXUP;281;13:25:50;0;50	35343;8	72374;5;309;88;
$GPXUP;281;13:25:51;0;50	3533;8	72389;5;309;56;
$GPXUP;281;13:25:52;0;50	35318;8	72404;5;307;68;
$GPXUP;281;13:25:53;0;50	35304;8	7242;5;307;69;
$GPXUP;281;13:25:54;0;50	35289;8	72436;5;306;73;
$GPXUP;281;13:25:55;0;50	35273;8	72452;5;304;68;
$GPXUP;281;13:25:56;0;50	35256;8	72457;5;303;62;
$GPXUP;281;13:25:57;0;50	3524;8	72461;5;303;58;
$GPXUP;281;13:25:58;0;50	35226;8	72467;5;303;60;
$GPXUP;281;13:25:59;0;50	35213;8	72478;5;303;60;
$GPXUP;281;13:26:00;0;50	35201;8	72491;5;301;71;
$GPXUP;281;13:26:01;0;50	35187;8	7251;5;299;73;
$GPXUP;281;13:26:02;0;50	35173;8	72529;5;296;76;
$GPXUP;281;13:26:03;0;50	35159;8	72548;5;294;78;
$GPXUP;281;13:26:04;0;50	35144;8	72568;5;290;78;
$GPXUP;281;13:26:05;0;50	35128;8	72586;5;287;81;
$GPXUP;281;13:26:06;0;50	35112;8	72604;5;283;78;
$GPXUP;281;13:26:07;0;50	35095;8	72617;5;281;65;
$GPXUP;281;13:26:08;0;50	35079;8	72621;5;277;66;
$GPXUP;281;13:26:09;0;50	35063;8	72626;5;275;64;
$GPXUP;281;13:26:10;0;50	35048;8	72628;5;275;59;
$GPXUP;281;13:26:11;0;50	35033;8	72629;5;274;53;
$GPXUP;281;13:26:12;0;50	35021;8	72625;5;276;49;
$GPXUP;281;13:26:13;0;50	35008;8	72622;5;278;47;
$GPXUP;281;13:26:14;0;50	34997;8	72623;5;280;48;
$GPXUP;281;13:26:15;0;50	34985;8	72629;5;281;54;
$GPXUP;281;13:26:16;0;50	34974;8	72645;5;282;66;
$GPXUP;281;13:26:17;0;50	34964;8	72667;5;278;76;
$GPXUP;281;13:26:18;0;50	34952;8	72691;5;272;78;
$GPXUP;281;13:26:19;0;50	34936;8	72714;5;265;73;
$GPXUP;281;13:26:20;0;50	34922;8	72741;5;260;73;
$GPXUP;281;13:26:21;0;50	34903;8	72748;5;257;71;
$GPXUP;281;13:26:22;0;50	34886;8	72752;5;258;62;
$GPXUP;281;13:26:23;0;50	34871;8	72752;5;258;62;
$GPXUP;281;13:26:24;0;50	34855;8	72758;5;257;61;
$GPXUP;281;13:26:25;0;50	34841;8	72769;5;256;68;
$GPXUP;281;13:26:26;0;50	34826;8	72785;5;254;62;
$GPXUP;281;13:26:27;0;50	34812;8	72798;5;255;60;
$GPXUP;281;13:26:28;0;50	34801;8	72814;5;256;67;
$GPXUP;281;13:26:29;0;50	34791;8	72837;5;254;73;
$GPXUP;281;13:26:30;0;50	34781;8	7286;5;253;74;
$GPXUP;281;13:26:31;0;50	34766;8	72867;5;251;65;
$GPXUP;281;13:26:32;0;50	34751;8	72877;5;248;62;
$GPXUP;281;13:26:33;0;50	34735;8	72882;5;244;58;
$GPXUP;281;13:26:34;0;50	34721;8	72888;5;242;58;
$GPXUP;281;13:26:35;0;50	34706;8	72896;5;238;60;
$GPXUP;281;13:26:36;0;50	34692;8	72904;5;235;62;
$GPXUP;281;13:26:37;0;50	34676;8	7291;5;234;60;
$GPXUP;281;13:26:38;0;50	34664;8	72909;5;232;60;
$GPXUP;281;13:26:39;0;50	3465;8	7292;5;229;64;
$GPXUP;281;13:26:40;0;50	34637;8	72939;5;227;70;
$GPXUP;281;13:26:41;0;50	34624;8	72955;5;225;69;
$GPXUP;281;13:26:42;0;50	34611;8	72958;5;221;66;
$GPXUP;281;13:26:43;0;50	34596;8	72971;5;218;66;
$GPXUP;281;13:26:44;0;50	3458;8	72976;5;217;58;
$GPXUP;281;13:26:45;0;50	34565;8	72974;5;216;59;
$GPXUP;281;13:26:46;0;50	34552;8	72966;5;216;67;
$GPXUP;281;13:26:47;0;50	34545;8	7295;5;216;51;
$GPXUP;281;13:26:48;0;50	34541;8	7293;5;216;53;
$GPXUP;281;13:26:49;0;50	34538;8	7293;5;216;50;
$GPXUP;281;13:26:50;0;50	34531;8	72907;5;220;49;
$GPXUP;281;13:26:51;0;50	34523;8	72894;5;222;42;
$GPXUP;281;13:26:52;0;50	34512;8	72892;5;221;45;
$GPXUP;281;13:26:53;0;50	34498;8	72899;5;218;52;
$GPXUP;281;13:26:54;0;50	34483;8	72906;5;217;58;
$GPXUP;281;13:26:55;0;50	34468;8	7291;5;220;55;
$GPXUP;281;13:26:56;0;50	34453;8	72911;5;221;52;
$GPXUP;281;13:26:57;0;50	3444;8	72914;5;222;48;
$GPXUP;281;13:26:58;0;50	34429;8	72924;5;223;50;
$GPXUP;281;13:26:59;0;50	34419;8	72939;5;224;53;
$GPXUP;281;13:27:00;0;50	34409;8	7294;5;224;61;
$GPXUP;281;13:27:01;0;50	34398;8	72964;5;219;63;
$GPXUP;281;13:27:02;0;50	34384;8	72979;5;215;60;
$GPXUP;281;13:27:03;0;50	3437;8	72987;5;213;49;
$GPXUP;281;13:27:04;0;50	34357;8	72987;5;213;43;
$GPXUP;281;13:27:05;0;50	34347;8	72985;5;214;38;
$GPXUP;281;13:27:06;0;50	3434;8	72978;5;217;30;
$GPXUP;281;13:27:07;0;50	34337;8	7297;5;221;27;
$GPXUP;281;13:27:08;0;50	34334;8	72962;5;223;1;
$GPXUP;281;13:27:09;0;50	34336;8	72958;5;220;23;
$GPXUP;281;13:27:10;0;50	34336;8	7295;5;218;23;
$GPXUP;281;13:27:11;0;50	34329;8	72952;5;217;22;
$GPXUP;281;13:27:12;0;50	3432;8	72961;5;217;30;
$GPXUP;281;13:27:13;0;50	3431;8	72971;5;216;39;
$GPXUP;281;13:27:14;0;50	34298;8	72982;5;215;49;
$GPXUP;281;13:27:15;0;50	34282;8	72993;5;215;60;
$GPXUP;281;13:27:16;0;50	34263;8	73002;5;215;67;
$GPXUP;281;13:27:17;0;50	34246;8	73009;5;215;63;
$GPXUP;281;13:27:18;0;50	3423;8	7302;5;213;70;
$GPXUP;281;13:27:19;0;50	34215;8	73039;5;211;70;
$GPXUP;281;13:27:20;0;50	342;8	73056;5;208;69;
$GPXUP;281;13:27:21;0;50	34184;8	73066;5;206;62;
$GPXUP;281;13:27:22;0;50	34169;8	73069;5;205;56;
$GPXUP;281;13:27:23;0;50	34156;8	7307;5;207;52;
$GPXUP;281;13:27:24;0;50	34144;8	73073;5;210;44;
$GPXUP;281;13:27:25;0;50	34134;8	73074;5;213;37;
$GPXUP;281;13:27:26;0;50	34128;8	73065;5;216;37;
$GPXUP;281;13:27:27;0;50	34121;8	73056;5;219;34;
$GPXUP;281;13:27:28;0;50	34115;8	73049;5;221;32;
$GPXUP;281;13:27:29;0;50	34108;8	73046;5;224;31;
$GPXUP;281;13:27:30;0;50	34101;8	73047;5;228;34;
$GPXUP;281;13:27:31;0;50	34093;8	73054;5;230;33;
$GPXUP;281;13:27:32;0;50	34084;8	73061;5;230;32;
$GPXUP;281;13:27:33;0;50	34075;8	73069;5;230;46;
$GPXUP;281;13:27:34;0;50	34064;8	73078;5;233;39;
$GPXUP;281;13:27:35;0;50	34052;8	73084;5;235;43;
$GPXUP;281;13:27:36;0;50	34044;8	73095;5;236;46;
$GPXUP;281;13:27:37;0;50	34034;8	73112;5;235;57;
$GPXUP;281;13:27:38;0;50	34024;8	73132;5;231;64;
$GPXUP;281;13:27:39;0;50	34014;8	73155;5;225;72;
$GPXUP;281;13:27:40;0;50	34002;8	73178;5;218;74;
$GPXUP;281;13:27:41;0;50	33988;8	73194;5;210;67;
$GPXUP;281;13:27:42;0;50	33976;8	732;5;207;51;
$GPXUP;281;13:27:43;0;50	33959;8	73187;5;208;51;
$GPXUP;281;13:27:44;0;50	33948;8	73192;5;207;48;
$GPXUP;281;13:27:45;0;50	33938;8	73197;5;208;57;
$GPXUP;281;13:27:46;0;50	33926;8	73215;5;208;60;
$GPXUP;281;13:27:47;0;50	33916;8	73233;5;210;58;
$GPXUP;281;13:27:48;0;50	33906;8	73252;5;211;63;
$GPXUP;281;13:27:49;0;50	33897;8	73274;5;209;62;
$GPXUP;281;13:27:50;0;50	33886;8	73289;5;207;51;
$GPXUP;281;13:27:51;0;50	33873;8	7329;5;204;48;
$GPXUP;281;13:27:52;0;50	33859;8	73289;5;203;46;
$GPXUP;281;13:27:53;0;50	33849;8	73296;5;202;54;
$GPXUP;281;13:27:54;0;50	33838;8	73312;5;202;59;
$GPXUP;281;13:27:55;0;50	3383;8	73338;5;201;68;
$GPXUP;281;13:27:56;0;50	33821;8	7336;5;199;66;
$GPXUP;281;13:27:57;0;50	33811;8	73378;5;199;57;
$GPXUP;281;13:27:58;0;50	33801;8	73396;5;199;63;
$GPXUP;281;13:27:59;0;50	33792;8	73416;5;199;62;
$GPXUP;281;13:28:00;0;50	33783;8	73436;5;198;65;
$GPXUP;281;13:28:01;0;50	33775;8	73462;5;197;76;
$GPXUP;281;13:28:02;0;50	33767;8	73493;5;197;76;
$GPXUP;281;13:28:03;0;50	33758;8	73516;5;196;60;
$GPXUP;281;13:28:04;0;50	33748;8	73525;5;198;41;
$GPXUP;281;13:28:05;0;50	3374;8	73524;5;199;31;
$GPXUP;281;13:28:06;0;50	33737;8	73512;5;201;25;
$GPXUP;281;13:28:07;0;50	3373;8	73508;5;201;30;
$GPXUP;281;13:28:08;0;50	33721;8	73515;5;200;40;
$GPXUP;281;13:28:09;0;50	33712;8	73531;5;198;54;
$GPXUP;281;13:28:10;0;50	33703;8	7355;5;198;56;
$GPXUP;281;13:28:11;0;50	33695;8	73569;5;196;58;
$GPXUP;281;13:28:12;0;50	33686;8	73588;5;195;55;
$GPXUP;281;13:28:13;0;50	33677;8	73602;5;193;51;
$GPXUP;281;13:28:14;0;50	33665;8	73614;5;191;63;
$GPXUP;281;13:28:15;0;50	33652;8	7363;5;189;64;
$GPXUP;281;13:28:16;0;50	33639;8	73643;5;185;61;
$GPXUP;281;13:28:17;0;50	33626;8	73647;5;180;47;
$GPXUP;281;13:28:18;0;50	33618;8	7363;5;179;39;
$GPXUP;281;13:28:19;0;50	3361;8	7361;5;179;46;
$GPXUP;281;13:28:20;0;50	33603;8	73597;5;182;39;
$GPXUP;281;13:28:21;0;50	33593;8	73594;5;185;40;
$GPXUP;281;13:28:22;0;50	33583;8	73597;5;186;40;
$GPXUP;281;13:28:23;0;50	33574;8	73603;5;188;37;
$GPXUP;281;13:28:24;0;50	33564;8	7361;5;188;38;
$GPXUP;281;13:28:25;0;50	33555;8	73612;5;189;34;
$GPXUP;281;13:28:26;0;50	33546;8	73612;5;189;37;
$GPXUP;281;13:28:27;0;50	33536;8	73619;5;189;48;
$GPXUP;281;13:28:28;0;50	33524;8	7363;5;186;57;
$GPXUP;281;13:28:29;0;50	3351;8	73639;5;181;54;
$GPXUP;281;13:28:30;0;50	33495;8	73638;5;179;57;
$GPXUP;281;13:28:31;0;50	33481;8	73634;5;179;51;
$GPXUP;281;13:28:32;0;50	33469;8	73631;5;178;53;
$GPXUP;281;13:28:33;0;50	33456;8	73631;5;178;52;
$GPXUP;281;13:28:34;0;50	33442;8	73637;5;177;65;
$GPXUP;281;13:28:35;0;50	33427;8	73656;5;175;75;
$GPXUP;281;13:28:36;0;50	33412;8	73676;5;172;78;
$GPXUP;281;13:28:37;0;50	33396;8	73695;5;169;76;
$GPXUP;281;13:28:38;0;50	33378;8	737;5;168;70;
$GPXUP;281;13:28:39;0;50	33361;8	73696;5;170;61;
$GPXUP;281;13:28:40;0;50	3335;8	73681;5;170;52;
$GPXUP;281;13:28:41;0;50	33346;8	73661;5;171;44;
$GPXUP;281;13:28:42;0;50	33341;8	73646;5;174;39;
$GPXUP;281;13:28:43;0;50	33337;8	73634;5;178;34;
$GPXUP;281;13:28:44;0;50	33333;8	73624;5;180;32;
$GPXUP;281;13:28:45;0;50	33334;8	73611;5;182;37;
$GPXUP;281;13:28:46;0;50	3334;8	73595;5;181;43;
$GPXUP;281;13:28:47;0;50	33348;8	7358;5;180;43;
$GPXUP;281;13:28:48;0;50	33352;8	73564;5;177;49;
$GPXUP;281;13:28:49;0;50	33349;8	73547;5;171;57;
$GPXUP;281;13:28:50;0;50	33341;8	73529;5;168;51;
$GPXUP;281;13:28:51;0;50	33332;8	73513;5;166;52;
$GPXUP;281;13:28:52;0;50	33326;8	73495;5;166;50;
$GPXUP;281;13:28:53;0;50	33322;8	73477;5;166;47;
$GPXUP;281;13:28:54;0;50	33317;8	73461;5;167;49;
$GPXUP;281;13:28:55;0;50	33313;8	73444;5;166;46;
$GPXUP;281;13:28:56;0;50	33303;8	73433;5;166;46;
$GPXUP;281;13:28:57;0;50	33297;8	73417;5;167;45;
$GPXUP;281;13:28:58;0;50	33289;8	73404;5;167;49;
$GPXUP;281;13:28:59;0;50	33278;8	73398;5;170;45;
$GPXUP;281;13:29:00;0;50	33268;8	7339;5;171;43;
$GPXUP;281;13:29:01;0;50	3326;8	73378;5;173;43;
$GPXUP;281;13:29:02;0;50	33254;8	73367;5;177;39;
$GPXUP;281;13:29:03;0;50	33247;8	73358;5;179;36;
$GPXUP;281;13:29:04;0;50	33242;8	73347;5;181;36;
$GPXUP;281;13:29:05;0;50	33234;8	73339;5;184;34;
$GPXUP;281;13:29:06;0;50	33229;8	73331;5;185;31;
$GPXUP;281;13:29:07;0;50	33224;8	73322;5;187;31;
$GPXUP;281;13:29:08;0;50	33219;8	73312;5;188;34;
$GPXUP;281;13:29:09;0;50	3321;8	73307;5;187;38;
$GPXUP;281;13:29:10;0;50	332;8	73306;5;187;41;
$GPXUP;281;13:29:11;0;50	3319;8	73303;5;189;40;
$GPXUP;281;13:29:12;0;50	3318;8	73302;5;189;38;
$GPXUP;281;13:29:13;0;50	33174;8	73289;5;189;37;
$GPXUP;281;13:29:14;0;50	3317;8	73277;5;192;35;
$GPXUP;281;13:29:15;0;50	33166;8	73264;5;193;35;
$GPXUP;281;13:29:16;0;50	33162;8	73254;5;195;33;
$GPXUP;281;13:29:17;0;50	33155;8	73246;5;196;34;
$GPXUP;281;13:29:18;0;50	33145;8	73246;5;198;38;
$GPXUP;281;13:29:19;0;50	33135;8	73248;5;198;39;
$GPXUP;281;13:29:20;0;50	33126;8	73245;5;198;34;
$GPXUP;281;13:29:21;0;50	3312;8	73234;5;199;33;
$GPXUP;281;13:29:22;0;50	33114;8	73223;5;200;34;
$GPXUP;281;13:29:23;0;50	33108;8	73213;5;201;36;
$GPXUP;281;13:29:24;0;50	33103;8	73202;5;201;36;
$GPXUP;281;13:29:25;0;50	33094;8	73194;5;202;39;
$GPXUP;281;13:29:26;0;50	33084;8	73188;5;202;40;
$GPXUP;281;13:29:27;0;50	33075;8	73182;5;202;41;
$GPXUP;281;13:29:28;0;50	33065;8	73176;5;204;41;
$GPXUP;281;13:29:29;0;50	33056;8	73174;5;205;37;
$GPXUP;281;13:29:30;0;50	33047;8	73171;5;205;33;
$GPXUP;281;13:29:31;0;50	3304;8	73167;5;205;38;
$GPXUP;281;13:29:32;0;50	33029;8	73164;5;206;39;
$GPXUP;281;13:29:33;0;50	33019;8	73162;5;206;42;
$GPXUP;281;13:29:34;0;50	33008;8	73158;5;208;39;
$GPXUP;281;13:29:35;0;50	32999;8	73156;5;211;38;
$GPXUP;281;13:29:36;0;50	32989;8	73158;5;211;48;
$GPXUP;281;13:29:37;0;50	32977;8	73172;5;210;55;
$GPXUP;281;13:29:38;0;50	32965;8	73182;5;210;52;
$GPXUP;281;13:29:39;0;50	32953;8	73187;5;211;44;
$GPXUP;281;13:29:40;0;50	32942;8	73188;5;211;49;
$GPXUP;281;13:29:41;0;50	32929;8	73194;5;210;56;
$GPXUP;281;13:29:42;0;50	32915;8	73202;5;207;59;
$GPXUP;281;13:29:43;0;50	32901;8	73214;5;203;70;
$GPXUP;281;13:29:44;0;50	32886;8	73236;5;198;89;
$GPXUP;281;13:29:45;0;50	3287;8	73265;5;195;87;
$GPXUP;281;13:29:46;0;50	32854;8	73286;5;193;78;
$GPXUP;281;13:29:47;0;50	32836;8	73295;5;191;64;
$GPXUP;281;13:29:48;0;50	32823;8	7329;5;193;52;
$GPXUP;281;13:29:49;0;50	32813;8	73282;5;196;44;
$GPXUP;281;13:29:50;0;50	32805;8	73275;5;198;37;
$GPXUP;281;13:29:51;0;50	32799;8	73265;5;200;33;
$GPXUP;281;13:29:52;0;50	32792;8	7326;5;202;34;
$GPXUP;281;13:29:53;0;50	32783;8	73259;5;203;39;
$GPXUP;281;13:29:54;0;50	32773;8	73263;5;202;49;
$GPXUP;281;13:29:55;0;50	32761;8	73272;5;200;55;
$GPXUP;281;13:29:56;0;50	32746;8	73283;5;198;61;
$GPXUP;281;13:29:57;0;50	32731;8	73292;5;197;56;
$GPXUP;281;13:29:58;0;50	32717;8	7329;5;196;53;
$GPXUP;281;13:29:59;0;50	32705;8	73282;5;197;48;
$GPXUP;281;13:30:00;0;50	32695;8	73272;5;197;47;
$GPXUP;281;13:30:01;0;50	32682;8	73268;5;197;51;
$GPXUP;281;13:30:02;0;50	32669;8	7327;5;199;49;
$GPXUP;281;13:30:03;0;50	32658;8	73268;5;200;40;
$GPXUP;281;13:30:04;0;50	32651;8	73259;5;201;33;
$GPXUP;281;13:30:05;0;50	32645;8	73251;5;201;31;
$GPXUP;281;13:30:06;0;50	32638;8	73246;5;202;38;
$GPXUP;281;13:30:07;0;50	32628;8	7325;5;202;42;
$GPXUP;281;13:30:08;0;50	32617;8	73254;5;203;38;
$GPXUP;281;13:30:09;0;50	32608;8	73255;5;203;37;
$GPXUP;281;13:30:10;0;50	326;8	73255;5;204;33;
$GPXUP;281;13:30:11;0;50	32593;8	73249;5;206;28;
$GPXUP;281;13:30:12;0;50	32589;8	73241;5;207;25;
$GPXUP;281;13:30:13;0;50	32584;8	73233;5;207;27;
$GPXUP;281;13:30:14;0;50	32577;8	73233;5;206;33;
$GPXUP;281;13:30:15;0;50	32565;8	73237;5;206;45;
$GPXUP;281;13:30:16;0;50	32554;8	73245;5;204;50;
$GPXUP;281;13:30:17;0;50	32541;8	73253;5;201;55;
$GPXUP;281;13:30:18;0;50	32527;8	7326;5;197;61;
$GPXUP;281;13:30:19;0;50	32512;8	73269;5;193;65;
$GPXUP;281;13:30:20;0;50	32495;8	73276;5;189;66;
$GPXUP;281;13:30:21;0;50	32479;8	73282;5;186;70;
$GPXUP;281;13:30:22;0;50	32462;8	73298;5;184;79;
$GPXUP;281;13:30:23;0;50	32446;8	73323;5;181;83;
$GPXUP;281;13:30:24;0;50	32432;8	73348;5;179;82;
$GPXUP;281;13:30:25;0;50	32415;8	73365;5;177;73;
$GPXUP;281;13:30:26;0;50	32399;8	73365;5;176;61;
$GPXUP;281;13:30:27;0;50	32386;8	73353;5;176;53;
$GPXUP;281;13:30:28;0;50	32372;8	73323;5;178;45;
$GPXUP;281;13:30:29;0;50	32366;8	7332;5;182;41;
$GPXUP;281;13:30:30;0;50	32363;8	7331;5;185;34;
$GPXUP;281;13:30:31;0;50	32361;8	73301;5;187;30;
$GPXUP;281;13:30:32;0;50	32358;8	73292;5;187;28;
$GPXUP;281;13:30:33;0;50	32352;8	73289;5;188;32;
$GPXUP;281;13:30:34;0;50	32343;8	73286;5;187;34;
$GPXUP;281;13:30:35;0;50	32335;8	73282;5;187;36;
$GPXUP;281;13:30:36;0;50	32326;8	73278;5;187;40;
$GPXUP;281;13:30:37;0;50	32314;8	7328;5;186;48;
$GPXUP;281;13:30:38;0;50	32301;8	73285;5;184;50;
$GPXUP;281;13:30:39;0;50	32288;8	73285;5;183;49;
$GPXUP;281;13:30:40;0;50	32276;8	7328;5;183;47;
$GPXUP;281;13:30:41;0;50	32266;8	73271;5;184;44;
$GPXUP;281;13:30:42;0;50	32259;8	73257;5;187;40;
$GPXUP;281;13:30:43;0;50	32253;8	73247;5;190;37;
$GPXUP;281;13:30:44;0;50	32248;8	73237;5;193;33;
$GPXUP;281;13:30:45;0;50	32242;8	73228;5;194;33;
$GPXUP;281;13:30:46;0;50	32235;8	73224;5;195;37;
$GPXUP;281;13:30:47;0;50	32224;8	73225;5;196;41;
$GPXUP;281;13:30:48;0;50	32211;8	73232;5;197;51;
$GPXUP;281;13:30:49;0;50	32196;8	73238;5;196;53;
$GPXUP;281;13:30:50;0;50	32182;8	73246;5;195;63;
$GPXUP;281;13:30:51;0;50	32166;8	73256;5;192;67;
$GPXUP;281;13:30:52;0;50	32149;8	73264;5;190;64;
$GPXUP;281;13:30:53;0;50	32133;8	73268;5;187;63;
$GPXUP;281;13:30:54;0;50	32117;8	73269;5;187;62;
$GPXUP;281;13:30:55;0;50	32102;8	73272;5;187;56;
$GPXUP;281;13:30:56;0;50	32089;8	73269;5;189;54;
$GPXUP;281;13:30:57;0;50	32077;8	73264;5;190;45;
$GPXUP;281;13:30:58;0;50	32069;8	73255;5;193;42;
$GPXUP;281;13:30:59;0;50	32059;8	73249;5;195;45;
$GPXUP;281;13:31:00;0;50	32048;8	73248;5;199;41;
$GPXUP;281;13:31:01;0;50	32041;8	73243;5;201;33;
$GPXUP;281;13:31:02;0;50	32035;8	73234;5;203;30;
$GPXUP;281;13:31:03;0;50	32029;8	73226;5;203;38;
$GPXUP;281;13:31:04;0;50	3202;8	73222;5;204;37;
$GPXUP;281;13:31:05;0;50	32012;8	73214;5;206;38;
$GPXUP;281;13:31:06;0;50	32002;8	73215;5;208;42;
$GPXUP;281;13:31:07;0;50	31989;8	73222;5;209;46;
$GPXUP;281;13:31:08;0;50	31977;8	73224;5;210;42;
$GPXUP;281;13:31:09;0;50	31968;8	7322;5;210;35;
$GPXUP;281;13:31:10;0;50	31961;8	73211;5;212;35;
$GPXUP;281;13:31:11;0;50	31953;8	73207;5;213;42;
$GPXUP;281;13:31:12;0;50	31942;8	7321;5;213;50;
$GPXUP;281;13:31:13;0;50	31928;8	73217;5;211;53;
$GPXUP;281;13:31:14;0;50	31914;8	7322;5;210;53;
$GPXUP;281;13:31:15;0;50	31901;8	73213;5;210;48;
$GPXUP;281;13:31:16;0;50	31893;8	73201;5;212;43;
$GPXUP;281;13:31:17;0;50	31887;8	73187;5;215;39;
$GPXUP;281;13:31:18;0;50	31878;8	73185;5;215;42;
$GPXUP;281;13:31:19;0;50	31866;8	73193;5;215;59;
$GPXUP;281;13:31:20;0;50	31852;8	73206;5;215;63;
$GPXUP;281;13:31:21;0;50	31838;8	73214;5;214;59;
$GPXUP;281;13:31:22;0;50	31822;8	73214;5;212;65;
$GPXUP;281;13:31:23;0;50	31806;8	73216;5;210;69;
$GPXUP;281;13:31:24;0;50	3179;8	73216;5;207;65;
$GPXUP;281;13:31:25;0;50	31774;8	73209;5;204;65;
$GPXUP;281;13:31:26;0;50	31758;8	73201;5;201;66;
$GPXUP;281;13:31:27;0;50	31742;8	73194;5;198;66;
$GPXUP;281;13:31:28;0;50	31727;8	73187;5;195;65;
$GPXUP;281;13:31:29;0;50	31713;8	73172;5;193;63;
$GPXUP;281;13:31:30;0;50	31702;8	73153;5;193;63;
$GPXUP;281;13:31:31;0;50	31692;8	73134;5;192;59;
$GPXUP;281;13:31:32;0;50	31683;8	73118;5;193;57;
$GPXUP;281;13:31:33;0;50	3167;8	73112;5;195;55;
$GPXUP;281;13:31:34;0;50	31656;8	7311;5;195;56;
$GPXUP;281;13:31:35;0;50	31642;8	73114;5;193;58;
$GPXUP;281;13:31:36;0;50	31627;8	73115;5;192;57;
$GPXUP;281;13:31:37;0;50	31615;8	73108;5;191;54;
$GPXUP;281;13:31:38;0;50	31605;8	73089;5;191;51;
$GPXUP;281;13:31:39;0;50	31598;8	7307;5;192;49;
$GPXUP;281;13:31:40;0;50	31591;8	73056;5;192;46;
$GPXUP;281;13:31:41;0;50	31585;8	73042;5;194;45;
$GPXUP;281;13:31:42;0;50	31578;8	73028;5;193;44;
$GPXUP;281;13:31:43;0;50	31568;8	73019;5;195;43;
$GPXUP;281;13:31:44;0;50	31559;8	73011;5;195;43;
$GPXUP;281;13:31:45;0;50	31548;8	73006;5;195;43;
$GPXUP;281;13:31:46;0;50	31538;8	72998;5;195;40;
$GPXUP;281;13:31:47;0;50	31531;8	72988;5;196;42;
$GPXUP;281;13:31:48;0;50	31521;8	7298;5;198;42;
$GPXUP;281;13:31:49;0;50	31511;8	72974;5;198;43;
$GPXUP;281;13:31:50;0;50	31501;8	72966;5;200;40;
$GPXUP;281;13:31:51;0;50	31492;8	72959;5;200;39;
$GPXUP;281;13:31:52;0;50	31483;8	72953;5;201;39;
$GPXUP;281;13:31:53;0;50	31474;8	7295;5;200;41;
$GPXUP;281;13:31:54;0;50	31464;8	7295;5;201;42;
$GPXUP;281;13:31:55;0;50	31452;8	72952;5;201;45;
$GPXUP;281;13:31:56;0;50	3144;8	72953;5;201;42;
$GPXUP;281;13:31:57;0;50	31429;8	72951;5;202;38;
$GPXUP;281;13:31:58;0;50	31421;8	72946;5;203;34;
$GPXUP;281;13:31:59;0;50	31414;8	72939;5;204;36;
$GPXUP;281;13:32:00;0;50	31406;8	72932;5;204;38;
$GPXUP;281;13:32:01;0;50	31398;8	72924;5;205;38;
$GPXUP;281;13:32:02;0;50	31394;8	72911;5;207;41;
$GPXUP;281;13:32:03;0;50	31393;8	72895;5;207;38;
$GPXUP;281;13:32:04;0;50	3139;8	7288;5;208;36;
$GPXUP;281;13:32:05;0;50	31384;8	72873;5;211;35;
$GPXUP;281;13:32:06;0;50	31374;8	72871;5;212;39;
$GPXUP;281;13:32:07;0;50	31362;8	72874;5;211;43;
$GPXUP;281;13:32:08;0;50	31351;8	72873;5;209;44;
$GPXUP;281;13:32:09;0;50	3134;8	72866;5;206;52;
$GPXUP;281;13:32:10;0;50	3133;8	72853;5;204;49;
$GPXUP;281;13:32:11;0;50	31326;8	72832;5;205;48;
$GPXUP;281;13:32:12;0;50	31321;8	72815;5;206;49;
$GPXUP;281;13:32:13;0;50	31312;8	72805;5;207;45;
$GPXUP;281;13:32:14;0;50	31302;8	72795;5;208;44;
$GPXUP;281;13:32:15;0;50	31293;8	72784;5;210;43;
$GPXUP;281;13:32:16;0;50	31283;8	72779;5;211;49;
$GPXUP;281;13:32:17;0;50	31269;8	7278;5;212;53;
$GPXUP;281;13:32:18;0;50	31256;8	7278;5;214;42;
$GPXUP;281;13:32:19;0;50	31244;8	72787;5;215;60;
$GPXUP;281;13:32:20;0;50	31229;8	72796;5;216;59;
$GPXUP;281;13:32:21;0;50	31216;8	72802;5;216;54;
$GPXUP;281;13:32:22;0;50	31205;8	728;5;215;52;
$GPXUP;281;13:32:23;0;50	31193;8	72795;5;214;54;
$GPXUP;281;13:32:24;0;50	31178;8	72792;5;213;55;
$GPXUP;281;13:32:25;0;50	31164;8	72794;5;212;58;
$GPXUP;281;13:32:26;0;50	31149;8	72797;5;211;61;
$GPXUP;281;13:32:27;0;50	31134;8	72806;5;208;67;
$GPXUP;281;13:32:28;0;50	31118;8	72816;5;206;68;
$GPXUP;281;13:32:29;0;50	31102;8	72824;5;203;67;
$GPXUP;281;13:32:30;0;50	31086;8	72831;5;203;65;
$GPXUP;281;13:32:31;0;50	31069;8	72834;5;202;60;
$GPXUP;281;13:32:32;0;50	31054;8	72834;5;201;58;
$GPXUP;281;13:32:33;0;50	3104;8	72834;5;201;56;
$GPXUP;281;13:32:34;0;50	31026;8	72836;5;202;54;
$GPXUP;281;13:32:35;0;50	31014;8	72832;5;201;48;
$GPXUP;281;13:32:36;0;50	31002;8	7283;5;202;45;
$GPXUP;281;13:32:37;0;50	30992;8	72828;5;200;50;
$GPXUP;281;13:32:38;0;50	30979;8	72834;5;198;59;
$GPXUP;281;13:32:39;0;50	30966;8	72848;5;197;62;
$GPXUP;281;13:32:40;0;50	30951;8	72856;5;197;57;
$GPXUP;281;13:32:41;0;50	30937;8	72852;5;196;50;
$GPXUP;281;13:32:42;0;50	30929;8	72841;5;199;38;
$GPXUP;281;13:32:43;0;50	30925;8	72828;5;204;32;
$GPXUP;281;13:32:44;0;50	30921;8	7282;5;205;27;
$GPXUP;281;13:32:45;0;50	30914;8	7282;5;206;32;
$GPXUP;281;13:32:46;0;50	30905;8	72824;5;205;36;
$GPXUP;281;13:32:47;0;50	30895;8	72832;5;206;48;
$GPXUP;281;13:32:48;0;50	30884;8	72841;5;205;50;
$GPXUP;281;13:32:49;0;50	30873;8	72849;5;206;50;
$GPXUP;281;13:32:50;0;50	30858;8	72853;5;203;50;
$GPXUP;281;13:32:51;0;50	30846;8	72852;5;202;53;
$GPXUP;281;13:32:52;0;50	30831;8	72858;5;201;60;
$GPXUP;281;13:32:53;0;50	30816;8	72865;5;199;60;
$GPXUP;281;13:32:54;0;50	30801;8	72865;5;199;57;
$GPXUP;281;13:32:55;0;50	30786;8	72861;5;198;54;
$GPXUP;281;13:32:56;0;50	30773;8	72856;5;196;53;
$GPXUP;281;13:32:57;0;50	3076;8	72856;5;194;57;
$GPXUP;281;13:32:58;0;50	30746;8	72858;5;192;54;
$GPXUP;281;13:32:59;0;50	30732;8	72859;5;193;58;
$GPXUP;281;13:33:00;0;50	30717;8	72864;5;193;60;
$GPXUP;281;13:33:01;0;50	30703;8	72872;5;193;54;
$GPXUP;281;13:33:02;0;50	3069;8	72875;5;193;56;
$GPXUP;281;13:33:03;0;50	30676;8	72884;5;194;63;
$GPXUP;281;13:33:04;0;50	30663;8	72899;5;192;68;
$GPXUP;281;13:33:05;0;50	3065;8	72916;5;190;71;
$GPXUP;281;13:33:06;0;50	30635;8	7293;5;187;68;
$GPXUP;281;13:33:07;0;50	30619;8	72939;5;185;69;
$GPXUP;281;13:33:08;0;50	30602;8	72938;5;185;60;
$GPXUP;281;13:33:09;0;50	3059;8	72937;5;189;48;
$GPXUP;281;13:33:10;0;50	30581;8	72932;5;192;37;
$GPXUP;281;13:33:11;0;50	30573;8	72928;5;193;34;
$GPXUP;281;13:33:12;0;50	30566;8	72924;5;197;34;
$GPXUP;281;13:33:13;0;50	30557;8	72927;5;197;40;
$GPXUP;281;13:33:14;0;50	30546;8	72938;5;196;53;
$GPXUP;281;13:33:15;0;50	30533;8	72948;5;195;56;
$GPXUP;281;13:33:16;0;50	3052;8	72959;5;196;59;
$GPXUP;281;13:33:17;0;50	30506;8	72966;5;196;52;
$GPXUP;281;13:33:18;0;50	30494;8	72966;5;198;45;
$GPXUP;281;13:33:19;0;50	30483;8	72964;5;200;40;
$GPXUP;281;13:33:20;0;50	30475;8	72956;5;203;34;
$GPXUP;281;13:33:21;0;50	30472;8	72946;5;204;33;
$GPXUP;281;13:33:22;0;50	30466;8	72936;5;205;33;
$GPXUP;281;13:33:23;0;50	30456;8	72934;5;205;41;
$GPXUP;281;13:33:24;0;50	30445;8	72939;5;207;43;
$GPXUP;281;13:33:25;0;50	30434;8	72942;5;205;46;
$GPXUP;281;13:33:26;0;50	30422;8	72942;5;203;52;
$GPXUP;281;13:33:27;0;50	30407;8	72949;5;201;61;
$GPXUP;281;13:33:28;0;50	30392;8	72957;5;200;68;
$GPXUP;281;13:33:29;0;50	30376;8	72971;5;195;70;
$GPXUP;281;13:33:30;0;50	3036;8	72988;5;191;78;
$GPXUP;281;13:33:31;0;50	30345;8	73006;5;186;78;
$GPXUP;281;13:33:32;0;50	30326;8	73014;5;181;78;
$GPXUP;281;13:33:33;0;50	30305;8	73012;5;180;72;
$GPXUP;281;13:33:34;0;50	30289;8	72999;5;180;68;
$GPXUP;281;13:33:35;0;50	30278;8	72981;5;182;62;
$GPXUP;281;13:33:36;0;50	30267;8	72964;5;184;60;
$GPXUP;281;13:33:37;0;50	30256;8	72951;5;187;58;
$GPXUP;281;13:33:38;0;50	30244;8	72943;5;190;55;
$GPXUP;281;13:33:39;0;50	30232;8	72936;5;193;49;
$GPXUP;281;13:33:40;0;50	30219;8	72934;5;195;65;
$GPXUP;281;13:33:41;0;50	30205;8	7294;5;196;52;
$GPXUP;281;13:33:42;0;50	30193;8	7295;5;196;53;
$GPXUP;281;13:33:43;0;50	30176;8	72945;5;195;63;
$GPXUP;281;13:33:44;0;50	30162;8	72961;5;195;63;
$GPXUP;281;13:33:45;0;50	30146;8	72968;5;194;57;
$GPXUP;281;13:33:46;0;50	30132;8	72968;5;194;57;
$GPXUP;281;13:33:47;0;50	30118;8	72968;5;192;53;
$GPXUP;281;13:33:48;0;50	30105;8	72966;5;193;52;
$GPXUP;281;13:33:49;0;50	30093;8	72971;5;194;54;
$GPXUP;281;13:33:50;0;50	30081;8	72983;5;193;63;
$GPXUP;281;13:33:51;0;50	30069;8	73;5;191;65;
$GPXUP;281;13:33:52;0;50	30056;8	73006;5;188;62;
$GPXUP;281;13:33:53;0;50	30043;8	72996;5;187;44;
$GPXUP;281;13:33:54;0;50	30034;8	72991;5;185;50;
$GPXUP;281;13:33:55;0;50	30023;8	72979;5;185;49;
$GPXUP;281;13:33:56;0;50	30015;8	7296;5;184;50;
$GPXUP;281;13:33:57;0;50	30013;8	72938;5;183;45;
$GPXUP;281;13:33:58;0;50	3001;8	7292;5;185;37;
$GPXUP;281;13:33:59;0;50	30006;8	7291;5;189;30;
$GPXUP;281;13:34:00;0;50	29998;8	72909;5;188;42;
$GPXUP;281;13:34:01;0;50	29986;8	72914;5;187;48;
$GPXUP;281;13:34:02;0;50	29974;8	72921;5;183;56;
$GPXUP;281;13:34:03;0;50	2996;8	72929;5;179;68;
$GPXUP;281;13:34:04;0;50	29941;8	72932;5;174;70;
$GPXUP;281;13:34:05;0;50	29926;8	72922;5;169;60;
$GPXUP;281;13:34:06;0;50	29917;8	72907;5;168;59;
$GPXUP;281;13:34:07;0;50	29907;8	72886;5;168;58;
$GPXUP;281;13:34:08;0;50	29896;8	7287;5;170;51;
$GPXUP;281;13:34:09;0;50	29885;8	72865;5;172;51;
$GPXUP;281;13:34:10;0;50	29873;8	72865;5;172;53;
$GPXUP;281;13:34:11;0;50	29861;8	72862;5;174;47;
$GPXUP;281;13:34:12;0;50	29852;8	72847;5;175;45;
$GPXUP;281;13:34:13;0;50	29844;8	72835;5;176;42;
$GPXUP;281;13:34:14;0;50	29836;8	72828;5;178;42;
$GPXUP;281;13:34:15;0;50	29827;8	72818;5;179;42;
$GPXUP;281;13:34:16;0;50	29818;8	72808;5;180;42;
$GPXUP;281;13:34:17;0;50	2981;8	72798;5;181;42;
$GPXUP;281;13:34:18;0;50	29798;8	72795;5;181;47;
$GPXUP;281;13:34:19;0;50	29785;8	72797;5;181;56;
$GPXUP;281;13:34:20;0;50	2977;8	72807;5;181;62;
$GPXUP;281;13:34:21;0;50	29754;8	72818;5;178;68;
$GPXUP;281;13:34:22;0;50	29738;8	72829;5;175;61;
$GPXUP;281;13:34:23;0;50	29722;8	72824;5;175;60;
$GPXUP;281;13:34:24;0;50	29709;8	72814;5;173;58;
$GPXUP;281;13:34:25;0;50	29697;8	728;5;174;55;
$GPXUP;281;13:34:26;0;50	29685;8	72789;5;175;49;
$GPXUP;281;13:34:27;0;50	29674;8	72781;5;177;46;
$GPXUP;281;13:34:28;0;50	29663;8	72776;5;179;46;
$GPXUP;281;13:34:29;0;50	29652;8	72775;5;180;49;
$GPXUP;281;13:34:30;0;50	2964;8	72777;5;181;48;
$GPXUP;281;13:34:31;0;50	29629;8	72779;5;183;44;
$GPXUP;281;13:34:32;0;50	29617;8	7278;5;185;50;
$GPXUP;281;13:34:33;0;50	29605;8	72786;5;186;42;
$GPXUP;281;13:34:34;0;50	29594;8	72788;5;188;40;
$GPXUP;281;13:34:35;0;50	29586;8	72792;5;190;43;
$GPXUP;281;13:34:36;0;50	29576;8	728;5;191;48;
$GPXUP;281;13:34:37;0;50	29566;8	72813;5;191;56;
$GPXUP;281;13:34:38;0;50	29554;8	72827;5;190;53;
$GPXUP;281;13:34:39;0;50	29542;8	72839;5;190;63;
$GPXUP;281;13:34:40;0;50	29529;8	72858;5;186;70;
$GPXUP;281;13:34:41;0;50	29517;8	72879;5;185;68;
$GPXUP;281;13:34:42;0;50	29502;8	72892;5;183;67;
$GPXUP;281;13:34:43;0;50	29487;8	72904;5;183;62;
$GPXUP;281;13:34:44;0;50	29472;8	72909;5;183;59;
$GPXUP;281;13:34:45;0;50	29458;8	72917;5;182;59;
$GPXUP;281;13:34:46;0;50	29444;8	72926;5;182;61;
$GPXUP;281;13:34:47;0;50	29432;8	72942;5;181;72;
$GPXUP;281;13:34:48;0;50	29419;8	72964;5;179;78;
$GPXUP;281;13:34:49;0;50	29405;8	72986;5;178;76;
$GPXUP;281;13:34:50;0;50	29391;8	73007;5;177;76;
$GPXUP;281;13:34:51;0;50	29378;8	7303;5;176;80;
$GPXUP;281;13:34:52;0;50	29365;8	73056;5;174;79;
$GPXUP;281;13:34:53;0;50	29351;8	73076;5;173;78;
$GPXUP;281;13:34:54;0;50	29334;8	7309;5;173;69;
$GPXUP;281;13:34:55;0;50	29317;8	73092;5;172;61;
$GPXUP;281;13:34:56;0;50	29303;8	73086;5;175;58;
$GPXUP;281;13:34:57;0;50	2929;8	73082;5;178;51;
$GPXUP;281;13:34:58;0;50	2928;8	73078;5;181;45;
$GPXUP;281;13:34:59;0;50	2927;8	73071;5;181;42;
$GPXUP;281;13:35:00;0;50	29262;8	73063;5;184;41;
$GPXUP;281;13:35:01;0;50	29252;8	73061;5;186;42;
$GPXUP;281;13:35:02;0;50	29242;8	73059;5;187;40;
$GPXUP;281;13:35:03;0;50	29232;8	7306;5;186;48;
$GPXUP;281;13:35:04;0;50	29219;8	73068;5;186;49;
$GPXUP;281;13:35:05;0;50	29206;8	73074;5;185;56;
$GPXUP;281;13:35:06;0;50	29193;8	73086;5;184;61;
$GPXUP;281;13:35:07;0;50	29179;8	73097;5;182;60;
$GPXUP;281;13:35:08;0;50	29166;8	73106;5;181;59;
$GPXUP;281;13:35:09;0;50	29152;8	73108;5;180;55;
$GPXUP;281;13:35:10;0;50	29138;8	73104;5;180;52;
$GPXUP;281;13:35:11;0;50	29127;8	73097;5;181;45;
$GPXUP;281;13:35:12;0;50	29118;8	7309;5;183;41;
$GPXUP;281;13:35:13;0;50	29109;8	73082;5;186;38;
$GPXUP;281;13:35:14;0;50	291;8	73079;5;185;40;
$GPXUP;281;13:35:15;0;50	29089;8	73084;5;186;47;
$GPXUP;281;13:35:16;0;50	29078;8	7309;5;187;48;
$GPXUP;281;13:35:17;0;50	29066;8	73094;5;187;50;
$GPXUP;281;13:35:18;0;50	29054;8	73097;5;186;50;
$GPXUP;281;13:35:19;0;50	29041;8	73096;5;185;51;
$GPXUP;281;13:35:20;0;50	29029;8	73093;5;185;51;
$GPXUP;281;13:35:21;0;50	29016;8	73088;5;184;50;
$GPXUP;281;13:35:22;0;50	29004;8	73081;5;184;45;
$GPXUP;281;13:35:23;0;50	28993;8	73081;5;184;58;
$GPXUP;281;13:35:24;0;50	28981;8	731;5;183;66;
$GPXUP;281;13:35:25;0;50	28972;8	73138;5;184;84;
$GPXUP;281;13:35:26;0;50	28969;8	73184;5;186;89;
$GPXUP;281;13:35:27;0;50	28964;8	73215;5;189;95;
$GPXUP;281;13:35:28;0;50	28968;8	73251;5;190;93;
$GPXUP;281;13:35:29;0;50	28982;8	7328;5;193;92;
$GPXUP;281;13:35:30;0;50	28999;8	73303;5;193;84;
$GPXUP;281;13:35:31;0;50	29018;8	73321;5;194;84;
$GPXUP;281;13:35:32;0;50	29039;8	73337;5;197;90;
$GPXUP;281;13:35:33;0;50	29055;8	73363;5;197;85;
$GPXUP;281;13:35:34;0;50	29063;8	73394;5;198;86;
$GPXUP;281;13:35:35;0;50	29067;8	73427;5;199;84;
$GPXUP;281;13:35:36;0;50	29064;8	73461;5;199;83;
$GPXUP;281;13:35:37;0;50	29059;8	73493;5;197;80;
$GPXUP;281;13:35:38;0;50	29048;8	73519;5;195;73;
$GPXUP;281;13:35:39;0;50	29036;8	73537;5;195;62;
$GPXUP;281;13:35:40;0;50	29021;8	73547;5;195;62;
$GPXUP;281;13:35:41;0;50	29008;8	73559;5;195;61;
$GPXUP;281;13:35:42;0;50	28994;8	73568;5;195;59;
$GPXUP;281;13:35:43;0;50	2898;8	73576;5;196;49;
$GPXUP;281;13:35:44;0;50	28971;8	73577;5;198;40;
$GPXUP;281;13:35:45;0;50	28961;8	73576;5;200;41;
$GPXUP;281;13:35:46;0;50	28951;8	73579;5;201;41;
$GPXUP;281;13:35:47;0;50	28941;8	73581;5;201;40;
$GPXUP;281;13:35:48;0;50	2893;8	73584;5;200;49;
$GPXUP;281;13:35:49;0;50	28918;8	7359;5;199;51;
$GPXUP;281;13:35:50;0;50	28905;8	73593;5;198;48;
$GPXUP;281;13:35:51;0;50	28893;8	73591;5;199;46;
$GPXUP;281;13:35:52;0;50	28882;8	73586;5;199;43;
$GPXUP;281;13:35:53;0;50	28872;8	7358;5;199;40;
$GPXUP;281;13:35:54;0;50	28863;8	73577;5;201;39;
$GPXUP;281;13:35:55;0;50	28855;8	73576;5;202;40;
$GPXUP;281;13:35:56;0;50	28845;8	73584;5;204;54;
$GPXUP;281;13:35:57;0;50	28834;8	73599;5;204;57;
$GPXUP;281;13:35:58;0;50	28823;8	73614;5;204;65;
$GPXUP;281;13:35:59;0;50	2881;8	73628;5;203;52;
$GPXUP;281;13:36:00;0;50	28799;8	7363;5;205;39;
$GPXUP;281;13:36:01;0;50	28791;8	73622;5;205;35;
$GPXUP;281;13:36:02;0;50	28787;8	7361;5;204;32;
$GPXUP;281;13:36:03;0;50	28784;8	73597;5;204;33;
$GPXUP;281;13:36:04;0;50	28781;8	73585;5;203;33;
$GPXUP;281;13:36:05;0;50	28775;8	73577;5;203;36;
$GPXUP;281;13:36:06;0;50	28765;8	73574;5;203;39;
$GPXUP;281;13:36:07;0;50	28755;8	73575;5;204;40;
$GPXUP;281;13:36:08;0;50	28744;8	73575;5;206;40;
$GPXUP;281;13:36:09;0;50	28736;8	73578;5;207;37;
$GPXUP;281;13:36:10;0;50	28727;8	73573;5;209;34;
$GPXUP;281;13:36:11;0;50	28719;8	73569;5;209;33;
$GPXUP;281;13:36:12;0;50	28711;8	73567;5;211;39;
$GPXUP;281;13:36:13;0;50	28701;8	73568;5;212;34;
$GPXUP;281;13:36:14;0;50	28693;8	73565;5;213;29;
$GPXUP;281;13:36:15;0;50	28686;8	73564;5;215;32;
$GPXUP;281;13:36:16;0;50	28678;8	73568;5;215;42;
$GPXUP;281;13:36:17;0;50	28669;8	73577;5;214;49;
$GPXUP;281;13:36:18;0;50	28657;8	73591;5;212;59;
$GPXUP;281;13:36:19;0;50	28644;8	73606;5;210;59;
$GPXUP;281;13:36:20;0;50	2863;8	73613;5;210;57;
$GPXUP;281;13:36:21;0;50	28615;8	73618;5;210;53;
$GPXUP;281;13:36:22;0;50	28602;8	73618;5;209;51;
$GPXUP;281;13:36:23;0;50	2859;8	73614;5;210;48;
$GPXUP;281;13:36:24;0;50	28579;8	73608;5;212;43;
$GPXUP;281;13:36:25;0;50	28572;8	73595;5;212;42;
$GPXUP;281;13:36:26;0;50	28567;8	7358;5;215;35;
$GPXUP;281;13:36:27;0;50	28567;8	73567;5;217;36;
$GPXUP;281;13:36:28;0;50	28569;8	73553;5;219;33;
$GPXUP;281;13:36:29;0;50	28567;8	7354;5;219;31;
$GPXUP;281;13:36:30;0;50	28561;8	7353;5;217;36;
$GPXUP;281;13:36:31;0;50	2855;8	73528;5;216;43;
$GPXUP;281;13:36:32;0;50	28537;8	7353;5;215;50;
$GPXUP;281;13:36:33;0;50	28523;8	73534;5;213;54;
$GPXUP;281;13:36:34;0;50	28509;8	7354;5;211;58;
$GPXUP;281;13:36:35;0;50	28495;8	73547;5;211;56;
$GPXUP;281;13:36:36;0;50	28482;8	7355;5;210;52;
$GPXUP;281;13:36:37;0;50	28469;8	73554;5;210;51;
$GPXUP;281;13:36:38;0;50	28456;8	73556;5;209;46;
$GPXUP;281;13:36:39;0;50	28445;8	73557;5;208;52;
$GPXUP;281;13:36:40;0;50	28432;8	73562;5;206;54;
$GPXUP;281;13:36:41;0;50	28418;8	73565;5;204;54;
$GPXUP;281;13:36:42;0;50	28405;8	73567;5;203;55;
$GPXUP;281;13:36:43;0;50	28391;8	73569;5;202;53;
$GPXUP;281;13:36:44;0;50	28378;8	73568;5;202;54;
$GPXUP;281;13:36:45;0;50	28365;8	73568;5;197;49;
$GPXUP;281;13:36:46;0;50	28353;8	7357;5;195;63;
$GPXUP;281;13:36:47;0;50	28336;8	73574;5;192;65;
$GPXUP;281;13:36:48;0;50	2832;8	73583;5;189;67;
$GPXUP;281;13:36:49;0;50	28306;8	73593;5;189;61;
$GPXUP;281;13:36:50;0;50	2829;8	736;5;188;53;
$GPXUP;281;13:36:51;0;50	28279;8	73598;5;189;44;
$GPXUP;281;13:36:52;0;50	28273;8	73586;5;189;39;
$GPXUP;281;13:36:53;0;50	28272;8	73571;5;192;36;
$GPXUP;281;13:36:54;0;50	28277;8	73556;5;194;35;
$GPXUP;281;13:36:55;0;50	28284;8	73544;5;196;40;
$GPXUP;281;13:36:56;0;50	28294;8	73536;5;199;46;
$GPXUP;281;13:36:57;0;50	28304;8	73526;5;199;38;
$GPXUP;281;13:36:58;0;50	28307;8	73514;5;199;25;
$GPXUP;281;13:36:59;0;50	283;8	73508;5;199;31;
$GPXUP;281;13:37:00;0;50	28292;8	73506;5;200;29;
$GPXUP;281;13:37:01;0;50	28285;8	73503;5;200;19;
$GPXUP;281;13:37:02;0;50	28281;8	73498;5;199;1;
$GPXUP;281;13:37:03;0;50	28272;8	73505;5;199;7;
$GPXUP;281;13:37:04;0;50	2826;8	73521;5;199;35;
$GPXUP;281;13:37:05;0;50	28248;8	73542;5;199;57;
$GPXUP;281;13:37:06;0;50	28231;8	73554;5;199;50;
$GPXUP;281;13:37:07;0;50	28217;8	73559;5;199;44;
$GPXUP;281;13:37:08;0;50	28205;8	73562;5;200;46;
$GPXUP;281;13:37:09;0;50	28193;8	73567;5;201;48;
$GPXUP;281;13:37:10;0;50	28182;8	73579;5;201;59;
$GPXUP;281;13:37:11;0;50	28171;8	736;5;200;68;
$GPXUP;281;13:37:12;0;50	2816;8	73622;5;198;72;
$GPXUP;281;13:37:13;0;50	28148;8	73646;5;197;73;
$GPXUP;281;13:37:14;0;50	28136;8	73669;5;196;77;
$GPXUP;281;13:37:15;0;50	28125;8	73696;5;194;81;
$GPXUP;281;13:37:16;0;50	28115;8	73724;5;192;80;
$GPXUP;281;13:37:17;0;50	28102;8	73747;5;191;74;
$GPXUP;281;13:37:18;0;50	28087;8	73757;5;189;65;
$GPXUP;281;13:37:19;0;50	28073;8	73748;5;189;47;
$GPXUP;281;13:37:20;0;50	28061;8	73724;5;192;45;
$GPXUP;281;13:37:21;0;50	28054;8	73718;5;196;38;
$GPXUP;281;13:37:22;0;50	28048;8	73711;5;198;35;
$GPXUP;281;13:37:23;0;50	28041;8	73705;5;200;34;
$GPXUP;281;13:37:24;0;50	28033;8	73702;5;200;37;
$GPXUP;281;13:37:25;0;50	28025;8	737;5;201;37;
$GPXUP;281;13:37:26;0;50	28017;8	73696;5;203;34;
$GPXUP;281;13:37:27;0;50	28012;8	73683;5;204;33;
$GPXUP;281;13:37:28;0;50	28006;8	73675;5;205;32;
$GPXUP;281;13:37:29;0;50	27997;8	73669;5;205;37;
$GPXUP;281;13:37:30;0;50	27987;8	73666;5;205;41;
$GPXUP;281;13:37:31;0;50	27976;8	73665;5;205;41;
$GPXUP;281;13:37:32;0;50	27965;8	73665;5;204;40;
$GPXUP;281;13:37:33;0;50	27955;8	73663;5;204;42;
$GPXUP;281;13:37:34;0;50	27944;8	73664;5;203;44;
$GPXUP;281;13:37:35;0;50	27934;8	73663;5;202;41;
$GPXUP;281;13:37:36;0;50	27924;8	73659;5;203;40;
$GPXUP;281;13:37:37;0;50	27914;8	73655;5;203;43;
$GPXUP;281;13:37:38;0;50	27902;8	73659;5;203;48;
$GPXUP;281;13:37:39;0;50	2789;8	7367;5;202;50;
$GPXUP;281;13:37:40;0;50	27879;8	73678;5;202;44;
$GPXUP;281;13:37:41;0;50	27869;8	73681;5;202;43;
$GPXUP;281;13:37:42;0;50	27858;8	73682;5;202;43;
$GPXUP;281;13:37:43;0;50	27847;8	73687;5;202;49;
$GPXUP;281;13:37:44;0;50	27836;8	73694;5;202;43;
$GPXUP;281;13:37:45;0;50	27825;8	73693;5;202;43;
$GPXUP;281;13:37:46;0;50	27815;8	73688;5;202;41;
$GPXUP;281;13:37:47;0;50	27807;8	7368;5;202;41;
$GPXUP;281;13:37:48;0;50	27802;8	73664;5;204;39;
$GPXUP;281;13:37:49;0;50	27797;8	7365;5;205;38;
$GPXUP;281;13:37:50;0;50	27792;8	73637;5;207;1;
$GPXUP;281;13:37:51;0;50	2779;8	73636;5;207;23;
$GPXUP;281;13:37:52;0;50	27784;8	73624;5;208;36;
$GPXUP;281;13:37:53;0;50	27779;8	7361;5;208;41;
$GPXUP;281;13:37:54;0;50	27768;8	73599;5;209;50;
$GPXUP;281;13:37:55;0;50	27758;8	73596;5;210;40;
$GPXUP;281;13:37:56;0;50	27749;8	73596;5;210;36;
$GPXUP;281;13:37:57;0;50	27743;8	73594;5;211;44;
$GPXUP;281;13:37:58;0;50	27735;8	73588;5;212;29;
$GPXUP;281;13:37:59;0;50	27727;8	73588;5;214;35;
$GPXUP;281;13:38:00;0;50	27719;8	73592;5;213;42;
$GPXUP;281;13:38:01;0;50	27709;8	73596;5;212;35;
$GPXUP;281;13:38:02;0;50	27702;8	73588;5;215;28;
$GPXUP;281;13:38:03;0;50	277;8	73577;5;218;28;
$GPXUP;281;13:38:04;0;50	27701;8	73566;5;220;27;
$GPXUP;281;13:38:05;0;50	27704;8	73553;5;220;32;
$GPXUP;281;13:38:06;0;50	27707;8	7354;5;220;32;
$GPXUP;281;13:38:07;0;50	27709;8	73527;5;220;28;
$GPXUP;281;13:38:08;0;50	27699;8	73525;5;221;21;
$GPXUP;281;13:38:09;0;50	27689;8	73525;5;220;19;
$GPXUP;281;13:38:10;0;50	2768;8	73526;5;221;43;
$GPXUP;281;13:38:11;0;50	2767;8	73523;5;221;42;
$GPXUP;281;13:38:12;0;50	27656;8	73522;5;222;38;
$GPXUP;281;13:38:13;0;50	27647;8	73516;5;223;37;
$GPXUP;281;13:38:14;0;50	27638;8	73515;5;225;43;
$GPXUP;281;13:38:15;0;50	27627;8	73521;5;226;47;
$GPXUP;281;13:38:16;0;50	27616;8	73532;5;226;52;
$GPXUP;281;13:38:17;0;50	27605;8	73546;5;225;59;
$GPXUP;281;13:38:18;0;50	27592;8	73559;5;224;50;
$GPXUP;281;13:38:19;0;50	2758;8	73561;5;225;45;
$GPXUP;281;13:38:20;0;50	27569;8	7356;5;226;43;
$GPXUP;281;13:38:21;0;50	27559;8	73561;5;225;46;
$GPXUP;281;13:38:22;0;50	27547;8	73568;5;224;50;
$GPXUP;281;13:38:23;0;50	27535;8	73575;5;225;48;
$GPXUP;281;13:38:24;0;50	27523;8	73582;5;224;51;
$GPXUP;281;13:38:25;0;50	27512;8	73588;5;225;45;
$GPXUP;281;13:38:26;0;50	27502;8	73587;5;222;41;
$GPXUP;281;13:38:27;0;50	27492;8	73582;5;221;40;
$GPXUP;281;13:38:28;0;50	27482;8	73579;5;221;40;
$GPXUP;281;13:38:29;0;50	27471;8	73578;5;221;39;
$GPXUP;281;13:38:30;0;50	27462;8	73578;5;222;36;
$GPXUP;281;13:38:31;0;50	27456;8	73568;5;223;31;
$GPXUP;281;13:38:32;0;50	27452;8	73554;5;225;32;
$GPXUP;281;13:38:33;0;50	2745;8	73544;5;226;26;
$GPXUP;281;13:38:34;0;50	27443;8	73538;5;226;31;
$GPXUP;281;13:38:35;0;50	27434;8	7354;5;226;35;
$GPXUP;281;13:38:36;0;50	27425;8	73542;5;225;44;
$GPXUP;281;13:38:37;0;50	27415;8	73549;5;224;43;
$GPXUP;281;13:38:38;0;50	27404;8	7355;5;225;40;
$GPXUP;281;13:38:39;0;50	27395;8	73546;5;226;36;
$GPXUP;281;13:38:40;0;50	27388;8	73541;5;228;31;
$GPXUP;281;13:38:41;0;50	27381;8	73535;5;231;31;
$GPXUP;281;13:38:42;0;50	27372;8	73536;5;232;38;
$GPXUP;281;13:38:43;0;50	27363;8	73544;5;232;54;
$GPXUP;281;13:38:44;0;50	27352;8	73562;5;229;65;
$GPXUP;281;13:38:45;0;50	2734;8	73583;5;226;70;
$GPXUP;281;13:38:46;0;50	27328;8	73606;5;223;78;
$GPXUP;281;13:38:47;0;50	27314;8	73628;5;217;79;
$GPXUP;281;13:38:48;0;50	27298;8	73644;5;213;67;
$GPXUP;281;13:38:49;0;50	27281;8	73646;5;211;60;
$GPXUP;281;13:38:50;0;50	27267;8	73639;5;210;53;
$GPXUP;281;13:38:51;0;50	27257;8	73632;5;211;47;
$GPXUP;281;13:38:52;0;50	27247;8	73622;5;213;42;
$GPXUP;281;13:38:53;0;50	27238;8	73616;5;216;40;
$GPXUP;281;13:38:54;0;50	27229;8	73619;5;217;45;
$GPXUP;281;13:38:55;0;50	27218;8	73628;5;216;45;
$GPXUP;281;13:38:56;0;50	27208;8	73634;5;215;45;
$GPXUP;281;13:38:57;0;50	27196;8	73635;5;213;45;
$GPXUP;281;13:38:58;0;50	27184;8	73634;5;212;43;
$GPXUP;281;13:38:59;0;50	27175;8	73632;5;213;38;
$GPXUP;281;13:39:00;0;50	27166;8	73625;5;215;34;
$GPXUP;281;13:39:01;0;50	27158;8	73621;5;216;37;
$GPXUP;281;13:39:02;0;50	27147;8	73624;5;217;44;
$GPXUP;281;13:39:03;0;50	27137;8	73635;5;217;47;
$GPXUP;281;13:39:04;0;50	27127;8	73647;5;217;55;
$GPXUP;281;13:39:05;0;50	27116;8	73662;5;216;53;
$GPXUP;281;13:39:06;0;50	27104;8	73671;5;213;49;
$GPXUP;281;13:39:07;0;50	27092;8	73673;5;212;50;
$GPXUP;281;13:39:08;0;50	27079;8	73676;5;210;53;
$GPXUP;281;13:39:09;0;50	27065;8	73681;5;209;54;
$GPXUP;281;13:39:10;0;50	2705;8	73687;5;209;52;
$GPXUP;281;13:39:11;0;50	27037;8	7369;5;208;52;
$GPXUP;281;13:39:12;0;50	27025;8	73695;5;207;53;
$GPXUP;281;13:39:13;0;50	27012;8	737;5;209;50;
$GPXUP;281;13:39:14;0;50	27001;8	73699;5;209;47;
$GPXUP;281;13:39:15;0;50	2699;8	73696;5;210;43;
$GPXUP;281;13:39:16;0;50	26981;8	73688;5;211;39;
$GPXUP;281;13:39:17;0;50	26972;8	73681;5;212;39;
$GPXUP;281;13:39:18;0;50	26961;8	73684;5;213;53;
$GPXUP;281;13:39:19;0;50	26948;8	737;5;213;60;
$GPXUP;281;13:39:20;0;50	26935;8	73715;5;213;52;
$GPXUP;281;13:39:21;0;50	26922;8	73722;5;213;50;
$GPXUP;281;13:39:22;0;50	2691;8	7373;5;213;50;
$GPXUP;281;13:39:23;0;50	269;8	73738;5;213;54;
$GPXUP;281;13:39:24;0;50	26888;8	73746;5;213;49;
$GPXUP;281;13:39:25;0;50	26877;8	73747;5;213;44;
$GPXUP;281;13:39:26;0;50	26866;8	73745;5;212;44;
$GPXUP;281;13:39:27;0;50	26856;8	73746;5;212;44;
$GPXUP;281;13:39:28;0;50	26844;8	73748;5;212;47;
$GPXUP;281;13:39:29;0;50	26832;8	73754;5;211;55;
$GPXUP;281;13:39:30;0;50	26819;8	73769;5;211;59;
$GPXUP;281;13:39:31;0;50	26806;8	73781;5;207;60;
$GPXUP;281;13:39:32;0;50	26791;8	73791;5;205;61;
$GPXUP;281;13:39:33;0;50	26777;8	73803;5;204;63;
$GPXUP;281;13:39:34;0;50	26763;8	73816;5;204;63;
$GPXUP;281;13:39:35;0;50	2675;8	7383;5;203;64;
$GPXUP;281;13:39:36;0;50	26736;8	73841;5;202;60;
$GPXUP;281;13:39:37;0;50	26722;8	73849;5;202;51;
$GPXUP;281;13:39:38;0;50	26712;8	73842;5;204;43;
$GPXUP;281;13:39:39;0;50	26704;8	73829;5;208;36;
$GPXUP;281;13:39:40;0;50	267;8	73818;5;209;34;
$GPXUP;281;13:39:41;0;50	26692;8	73815;5;211;38;
$GPXUP;281;13:39:42;0;50	26681;8	7382;5;212;44;
$GPXUP;281;13:39:43;0;50	2667;8	73831;5;212;50;
$GPXUP;281;13:39:44;0;50	2666;8	73844;5;211;56;
$GPXUP;281;13:39:45;0;50	26648;8	73861;5;209;64;
$GPXUP;281;13:39:46;0;50	26637;8	73882;5;207;68;
$GPXUP;281;13:39:47;0;50	26625;8	73904;5;204;68;
$GPXUP;281;13:39:48;0;50	2661;8	73918;5;205;60;
$GPXUP;281;13:39:49;0;50	26595;8	7392;5;207;52;
$GPXUP;281;13:39:50;0;50	26583;8	73917;5;210;46;
$GPXUP;281;13:39:51;0;50	26574;8	73915;5;214;44;
$GPXUP;281;13:39:52;0;50	26563;8	73917;5;216;46;
$GPXUP;281;13:39:53;0;50	26552;8	73923;5;218;50;
$GPXUP;281;13:39:54;0;50	26539;8	7393;5;218;51;
$GPXUP;281;13:39:55;0;50	26527;8	73938;5;218;54;
$GPXUP;281;13:39:56;0;50	26515;8	73947;5;218;58;
$GPXUP;281;13:39:57;0;50	265;8	73958;5;217;59;
$GPXUP;281;13:39:58;0;50	26487;8	73965;5;216;56;
$GPXUP;281;13:39:59;0;50	26473;8	73971;5;214;61;
$GPXUP;281;13:40:00;0;50	26458;8	73982;5;213;65;
$GPXUP;281;13:40:01;0;50	26442;8	73991;5;213;64;
$GPXUP;281;13:40:02;0;50	26428;8	73997;5;212;56;
$GPXUP;281;13:40:03;0;50	26415;8	73996;5;211;51;
$GPXUP;281;13:40:04;0;50	26403;8	7399;5;211;50;
$GPXUP;281;13:40:05;0;50	26393;8	73981;5;213;46;
$GPXUP;281;13:40:06;0;50	26383;8	73969;5;216;46;
$GPXUP;281;13:40:07;0;50	26372;8	7396;5;217;47;
$GPXUP;281;13:40:08;0;50	26361;8	7396;5;217;52;
$GPXUP;281;13:40:09;0;50	26346;8	73963;5;217;53;
$GPXUP;281;13:40:10;0;50	26332;8	73959;5;219;52;
$GPXUP;281;13:40:11;0;50	26322;8	73947;5;220;47;
$GPXUP;281;13:40:12;0;50	26313;8	73938;5;224;43;
$GPXUP;281;13:40:13;0;50	26302;8	73937;5;227;45;
$GPXUP;281;13:40:14;0;50	26292;8	73944;5;228;44;
$GPXUP;281;13:40:15;0;50	2628;8	73951;5;229;51;
$GPXUP;281;13:40:16;0;50	26268;8	73959;5;227;54;
$GPXUP;281;13:40:17;0;50	26254;8	73962;5;224;53;
$GPXUP;281;13:40:18;0;50	26241;8	73957;5;222;54;
$GPXUP;281;13:40:19;0;50	26227;8	73953;5;221;52;
$GPXUP;281;13:40:20;0;50	26214;8	7395;5;221;50;
$GPXUP;281;13:40:21;0;50	26202;8	73945;5;220;53;
$GPXUP;281;13:40:22;0;50	26189;8	73948;5;219;56;
$GPXUP;281;13:40:23;0;50	26175;8	7395;5;218;44;
$GPXUP;281;13:40:24;0;50	26165;8	73944;5;218;44;
$GPXUP;281;13:40:25;0;50	26154;8	73943;5;219;47;
$GPXUP;281;13:40:26;0;50	26143;8	73947;5;219;49;
$GPXUP;281;13:40:27;0;50	26131;8	73947;5;221;46;
$GPXUP;281;13:40:28;0;50	26121;8	73939;5;223;44;
$GPXUP;281;13:40:29;0;50	26112;8	73927;5;226;42;
$GPXUP;281;13:40:30;0;50	26104;8	73918;5;227;40;
$GPXUP;281;13:40:31;0;50	26093;8	73916;5;228;46;
$GPXUP;281;13:40:32;0;50	26081;8	73922;5;229;45;
$GPXUP;281;13:40:33;0;50	2607;8	73928;5;227;48;
$GPXUP;281;13:40:34;0;50	26057;8	73938;5;226;53;
$GPXUP;281;13:40:35;0;50	26045;8	7395;5;225;53;
$GPXUP;281;13:40:36;0;50	26033;8	73958;5;224;52;
$GPXUP;281;13:40:37;0;50	26019;8	7396;5;224;50;
$GPXUP;281;13:40:38;0;50	26007;8	73958;5;223;46;
$GPXUP;281;13:40:39;0;50	25997;8	73949;5;224;44;
$GPXUP;281;13:40:40;0;50	25993;8	73935;5;227;39;
$GPXUP;281;13:40:41;0;50	25987;8	73922;5;227;41;
$GPXUP;281;13:40:42;0;50	25976;8	73919;5;227;48;
$GPXUP;281;13:40:43;0;50	25962;8	73922;5;227;44;
$GPXUP;281;13:40:44;0;50	25952;8	73926;5;230;40;
$GPXUP;281;13:40:45;0;50	25943;8	73934;5;233;43;
$GPXUP;281;13:40:46;0;50	25936;8	73944;5;233;49;
$GPXUP;281;13:40:47;0;50	25926;8	73959;5;233;51;
$GPXUP;281;13:40:48;0;50	25915;8	73972;5;232;52;
$GPXUP;281;13:40:49;0;50	25903;8	7398;5;231;50;
$GPXUP;281;13:40:50;0;50	25889;8	73982;5;229;51;
$GPXUP;281;13:40:51;0;50	25876;8	73977;5;228;50;
$GPXUP;281;13:40:52;0;50	25864;8	7397;5;230;50;
$GPXUP;281;13:40:53;0;50	25852;8	73971;5;232;49;
$GPXUP;281;13:40:54;0;50	25839;8	73977;5;233;51;
$GPXUP;281;13:40:55;0;50	25827;8	73986;5;233;47;
$GPXUP;281;13:40:56;0;50	25816;8	7399;5;233;45;
$GPXUP;281;13:40:57;0;50	25805;8	73989;5;234;44;
$GPXUP;281;13:40:58;0;50	25794;8	73991;5;234;48;
$GPXUP;281;13:40:59;0;50	25783;8	73999;5;233;53;
$GPXUP;281;13:41:00;0;50	25773;8	74013;5;231;61;
$GPXUP;281;13:41:01;0;50	25763;8	74031;5;229;67;
$GPXUP;281;13:41:02;0;50	25751;8	74051;5;227;62;
$GPXUP;281;13:41:03;0;50	25737;8	74064;5;226;60;
$GPXUP;281;13:41:04;0;50	25723;8	74071;5;225;55;
$GPXUP;281;13:41:05;0;50	2571;8	74076;5;224;51;
$GPXUP;281;13:41:06;0;50	25699;8	74075;5;225;44;
$GPXUP;281;13:41:07;0;50	25687;8	74073;5;226;44;
$GPXUP;281;13:41:08;0;50	25676;8	74075;5;227;50;
$GPXUP;281;13:41:09;0;50	25665;8	74087;5;229;48;
$GPXUP;281;13:41:10;0;50	25655;8	74098;5;232;50;
$GPXUP;281;13:41:11;0;50	25646;8	7411;5;233;49;
$GPXUP;281;13:41:12;0;50	25636;8	74119;5;233;44;
$GPXUP;281;13:41:13;0;50	25624;8	74123;5;235;41;
$GPXUP;281;13:41:14;0;50	25615;8	74124;5;235;39;
$GPXUP;281;13:41:15;0;50	25605;8	74122;5;236;42;
$GPXUP;281;13:41:16;0;50	25595;8	74124;5;236;46;
$GPXUP;281;13:41:17;0;50	25583;8	74128;5;235;50;
$GPXUP;281;13:41:18;0;50	2557;8	74135;5;235;57;
$GPXUP;281;13:41:19;0;50	25557;8	74147;5;234;56;
$GPXUP;281;13:41:20;0;50	25545;8	74156;5;234;46;
$GPXUP;281;13:41:21;0;50	25534;8	74157;5;235;44;
$GPXUP;281;13:41:22;0;50	25524;8	74156;5;236;46;
$GPXUP;281;13:41:23;0;50	25512;8	7416;5;235;50;
$GPXUP;281;13:41:24;0;50	25499;8	74168;5;233;56;
$GPXUP;281;13:41:25;0;50	25485;8	74178;5;231;59;
$GPXUP;281;13:41:26;0;50	25471;8	74189;5;229;60;
$GPXUP;281;13:41:27;0;50	25457;8	74199;5;227;59;
$GPXUP;281;13:41:28;0;50	25442;8	74208;5;227;52;
$GPXUP;281;13:41:29;0;50	2543;8	74208;5;227;48;
$GPXUP;281;13:41:30;0;50	25418;8	74208;5;227;50;
$GPXUP;281;13:41:31;0;50	25405;8	7421;5;227;54;
$GPXUP;281;13:41:32;0;50	25392;8	74214;5;225;57;
$GPXUP;281;13:41:33;0;50	25377;8	74222;5;222;65;
$GPXUP;281;13:41:34;0;50	25361;8	74234;5;218;67;
$GPXUP;281;13:41:35;0;50	25346;8	7424;5;216;66;
$GPXUP;281;13:41:36;0;50	25331;8	74237;5;216;50;
$GPXUP;281;13:41:37;0;50	25322;8	74225;5;219;42;
$GPXUP;281;13:41:38;0;50	25315;8	74215;5;222;38;
$GPXUP;281;13:41:39;0;50	25307;8	74207;5;225;37;
$GPXUP;281;13:41:40;0;50	25298;8	74206;5;226;38;
$GPXUP;281;13:41:41;0;50	25289;8	74205;5;226;42;
$GPXUP;281;13:41:42;0;50	25279;8	74211;5;226;48;
$GPXUP;281;13:41:43;0;50	25267;8	74216;5;223;46;
$GPXUP;281;13:41:44;0;50	25255;8	74219;5;223;47;
$GPXUP;281;13:41:45;0;50	25242;8	7422;5;221;47;
$GPXUP;281;13:41:46;0;50	2523;8	74222;5;218;57;
$GPXUP;281;13:41:47;0;50	25216;8	74236;5;216;61;
$GPXUP;281;13:41:48;0;50	25202;8	74251;5;213;64;
$GPXUP;281;13:41:49;0;50	25189;8	74266;5;211;66;
$GPXUP;281;13:41:50;0;50	25175;8	7428;5;208;65;
$GPXUP;281;13:41:51;0;50	2516;8	74294;5;206;68;
$GPXUP;281;13:41:52;0;50	25146;8	74308;5;205;65;
$GPXUP;281;13:41:53;0;50	25131;8	74316;5;203;62;
$GPXUP;281;13:41:54;0;50	25116;8	74319;5;202;58;
$GPXUP;281;13:41:55;0;50	25102;8	7432;5;201;54;
$GPXUP;281;13:41:56;0;50	25089;8	74322;5;202;51;
$GPXUP;281;13:41:57;0;50	25077;8	74326;5;202;49;
$GPXUP;281;13:41:58;0;50	25066;8	74332;5;200;53;
$GPXUP;281;13:41:59;0;50	25054;8	7434;5;200;49;
$GPXUP;281;13:42:00;0;50	25042;8	74342;5;200;47;
$GPXUP;281;13:42:01;0;50	25031;8	7434;5;201;45;
$GPXUP;281;13:42:02;0;50	25019;8	74339;5;201;46;
$GPXUP;281;13:42:03;0;50	25008;8	74342;5;200;48;
$GPXUP;281;13:42:04;0;50	24996;8	74344;5;199;51;
$GPXUP;281;13:42:05;0;50	24982;8	7435;5;197;58;
$GPXUP;281;13:42:06;0;50	24968;8	74359;5;195;54;
$GPXUP;281;13:42:07;0;50	24956;8	74361;5;194;50;
$GPXUP;281;13:42:08;0;50	24944;8	74355;5;193;46;
$GPXUP;281;13:42:09;0;50	24934;8	74346;5;194;42;
$GPXUP;281;13:42:10;0;50	24928;8	74334;5;195;37;
$GPXUP;281;13:42:11;0;50	24923;8	74321;5;196;34;
$GPXUP;281;13:42:12;0;50	24918;8	74311;5;197;36;
$GPXUP;281;13:42:13;0;50	24908;8	7431;5;194;48;
$GPXUP;281;13:42:14;0;50	24894;8	74316;5;189;58;
$GPXUP;281;13:42:15;0;50	24878;8	74323;5;184;64;
$GPXUP;281;13:42:16;0;50	24862;8	74326;5;180;62;
$GPXUP;281;13:42:17;0;50	24846;8	74323;5;179;63;
$GPXUP;281;13:42:18;0;50	2483;8	74325;5;177;58;
$GPXUP;281;13:42:19;0;50	24816;8	74322;5;178;52;
$GPXUP;281;13:42:20;0;50	24804;8	74321;5;179;51;
$GPXUP;281;13:42:21;0;50	24791;8	74324;5;178;52;
$GPXUP;281;13:42:22;0;50	24778;8	74329;5;180;48;
$GPXUP;281;13:42:23;0;50	24767;8	74331;5;180;49;
$GPXUP;281;13:42:24;0;50	24755;8	74336;5;179;50;
$GPXUP;281;13:42:25;0;50	24743;8	74341;5;179;49;
$GPXUP;281;13:42:26;0;50	24731;8	74343;5;177;53;
$GPXUP;281;13:42:27;0;50	24717;8	74347;5;175;56;
$GPXUP;281;13:42:28;0;50	24704;8	74353;5;174;61;
$GPXUP;281;13:42:29;0;50	24688;8	74359;5;172;61;
$GPXUP;281;13:42:30;0;50	24672;8	74363;5;170;59;
$GPXUP;281;13:42:31;0;50	24658;8	74363;5;169;56;
$GPXUP;281;13:42:32;0;50	24644;8	74365;5;170;53;
$GPXUP;281;13:42:33;0;50	2463;8	74367;5;170;54;
$GPXUP;281;13:42:34;0;50	24618;8	74374;5;170;56;
$GPXUP;281;13:42:35;0;50	24606;8	74382;5;169;54;
$GPXUP;281;13:42:36;0;50	24592;8	74385;5;169;51;
$GPXUP;281;13:42:37;0;50	24578;8	74386;5;170;48;
$GPXUP;281;13:42:38;0;50	24567;8	74386;5;171;48;
$GPXUP;281;13:42:39;0;50	24554;8	74392;5;172;53;
$GPXUP;281;13:42:40;0;50	2454;8	74401;5;171;54;
$GPXUP;281;13:42:41;0;50	24528;8	74409;5;171;51;
$GPXUP;281;13:42:42;0;50	24515;8	74411;5;169;51;
$GPXUP;281;13:42:43;0;50	24502;8	74414;5;167;55;
$GPXUP;281;13:42:44;0;50	24488;8	74416;5;167;52;
$GPXUP;281;13:42:45;0;50	24476;8	74411;5;168;47;
$GPXUP;281;13:42:46;0;50	24466;8	74403;5;168;44;
$GPXUP;281;13:42:47;0;50	24456;8	744;5;170;46;
$GPXUP;281;13:42:48;0;50	24444;8	74402;5;172;47;
$GPXUP;281;13:42:49;0;50	24432;8	74405;5;171;49;
$GPXUP;281;13:42:50;0;50	2442;8	74407;5;171;52;
$GPXUP;281;13:42:51;0;50	24406;8	74405;5;169;53;
$GPXUP;281;13:42:52;0;50	24393;8	74403;5;167;57;
$GPXUP;281;13:42:53;0;50	24378;8	74402;5;164;61;
$GPXUP;281;13:42:54;0;50	24362;8	74402;5;162;65;
$GPXUP;281;13:42:55;0;50	24346;8	74398;5;161;57;
$GPXUP;281;13:42:56;0;50	24331;8	74394;5;162;54;
$GPXUP;281;13:42:57;0;50	24318;8	74394;5;163;53;
$GPXUP;281;13:42:58;0;50	24304;8	74399;5;162;59;
$GPXUP;281;13:42:59;0;50	24291;8	74408;5;158;67;
$GPXUP;281;13:43:00;0;50	24276;8	74423;5;154;72;
$GPXUP;281;13:43:01;0;50	24259;8	74436;5;150;72;
$GPXUP;281;13:43:02;0;50	24241;8	74443;5;149;70;
$GPXUP;281;13:43:03;0;50	24225;8	74444;5;147;62;
$GPXUP;281;13:43:04;0;50	2421;8	74437;5;148;60;
$GPXUP;281;13:43:05;0;50	24199;8	74419;5;151;54;
$GPXUP;281;13:43:06;0;50	24188;8	74412;5;155;47;
$GPXUP;281;13:43:07;0;50	24179;8	74406;5;157;43;
$GPXUP;281;13:43:08;0;50	2417;8	74401;5;159;42;
$GPXUP;281;13:43:09;0;50	24159;8	74404;5;161;46;
$GPXUP;281;13:43:10;0;50	24147;8	74414;5;162;52;
$GPXUP;281;13:43:11;0;50	24135;8	74427;5;161;53;
$GPXUP;281;13:43:12;0;50	24124;8	74439;5;161;51;
$GPXUP;281;13:43:13;0;50	24112;8	74442;5;162;43;
$GPXUP;281;13:43:14;0;50	24102;8	74436;5;163;39;
$GPXUP;281;13:43:15;0;50	24094;8	74428;5;164;37;
$GPXUP;281;13:43:16;0;50	24086;8	74422;5;165;37;
$GPXUP;281;13:43:17;0;50	24077;8	74417;5;165;36;
$GPXUP;281;13:43:18;0;50	24069;8	74411;5;166;36;
$GPXUP;281;13:43:19;0;50	24061;8	74408;5;167;39;
$GPXUP;281;13:43:20;0;50	2405;8	74406;5;168;37;
$GPXUP;281;13:43:21;0;50	24041;8	74403;5;169;37;
$GPXUP;281;13:43:22;0;50	24032;8	744;5;170;40;
$GPXUP;281;13:43:23;0;50	24022;8	74405;5;171;42;
$GPXUP;281;13:43:24;0;50	24012;8	74413;5;171;45;
$GPXUP;281;13:43:25;0;50	24001;8	74421;5;172;47;
$GPXUP;281;13:43:26;0;50	23989;8	74426;5;170;47;
$GPXUP;281;13:43:27;0;50	23977;8	74429;5;169;50;
$GPXUP;281;13:43:28;0;50	23964;8	74436;5;169;53;
$GPXUP;281;13:43:29;0;50	23951;8	74446;5;168;54;
$GPXUP;281;13:43:30;0;50	23939;8	74457;5;167;50;
$GPXUP;281;13:43:31;0;50	23927;8	74463;5;167;50;
$GPXUP;281;13:43:32;0;50	23916;8	7447;5;166;48;
$GPXUP;281;13:43:33;0;50	23904;8	74473;5;166;69;
$GPXUP;281;13:43:34;0;50	23889;8	74487;5;166;67;
$GPXUP;281;13:43:35;0;50	23877;8	74504;5;166;68;
$GPXUP;281;13:43:36;0;50	23867;8	74527;5;167;68;
$GPXUP;281;13:43:37;0;50	23858;8	74548;5;167;69;
$GPXUP;281;13:43:38;0;50	2385;8	74572;5;168;68;
[truncated: 1,102 more rows]
