# Supplementary material for: Pigeon Navigation: Different Routes Lead to Frankfurt
Source: PLoS One. 2014 Nov 12;9(11):e112439. doi: 10.1371/journal.pone.0112439 (PMC4229201; doi:10.1371/journal.pone.0112439)
Supplement: File S4 — Files containing the original track data and a ‘Read me’ explaining the data format. (ZIP) [file pone.0112439.s004.zip › N-OM/000529xup97_523_GAP_INC.log]

$GPXUP;281;10:09:11;0;50	38956;8	69638;2;0;0;
$GPXUP;281;10:09:12;0;50	38955;8	69638;5;254;16;
$GPXUP;281;10:09:13;0;50	38951;8	6964;5;253;16;
$GPXUP;281;10:09:14;0;50	38946;8	69642;5;254;24;
$GPXUP;281;10:09:15;0;50	38941;8	69648;5;254;24;
$GPXUP;281;10:09:16;0;50	3893;8	69652;5;254;37;
$GPXUP;281;10:09:17;0;50	38917;8	69655;5;255;44;
$GPXUP;281;10:09:18;0;50	38906;8	69659;5;255;44;
$GPXUP;281;10:09:19;0;50	38899;8	69683;5;254;46;
$GPXUP;281;10:09:20;0;50	38898;8	69698;5;254;35;
$GPXUP;281;10:09:21;0;50	38917;8	69709;5;255;54;
$GPXUP;281;10:09:22;0;50	38932;8	69718;5;255;48;
$GPXUP;281;10:09:23;0;50	3894;8	69699;5;255;23;
$GPXUP;281;10:09:24;0;50	38938;8	69689;5;254;44;
$GPXUP;281;10:09:25;0;50	38928;8	69682;5;254;43;
$GPXUP;281;10:09:26;0;50	38918;8	69671;5;254;45;
$GPXUP;281;10:09:27;0;50	38907;8	69665;5;254;43;
$GPXUP;281;10:09:28;0;50	38899;8	69655;5;256;39;
$GPXUP;281;10:09:29;0;50	38897;8	6964;5;257;30;
$GPXUP;281;10:09:30;0;50	38898;8	69628;5;256;35;
$GPXUP;281;10:09:31;0;50	38907;8	69616;5;256;40;
$GPXUP;281;10:09:32;0;50	38912;8	69602;5;257;34;
$GPXUP;281;10:09:33;0;50	38911;8	69591;5;256;35;
$GPXUP;281;10:09:34;0;50	389;8	69592;5;257;11;
$GPXUP;281;10:09:35;0;50	38893;8	69606;5;257;23;
$GPXUP;281;10:09:36;0;50	38887;8	69638;5;256;69;
$GPXUP;281;10:09:37;0;50	38892;8	6969;5;256;67;
$GPXUP;281;10:09:38;0;50	38884;8	69716;5;256;71;
$GPXUP;281;10:09:39;0;50	38876;8	69737;5;255;74;
$GPXUP;281;10:09:40;0;50	38865;8	69752;5;253;60;
$GPXUP;281;10:09:41;0;50	38856;8	69771;5;254;58;
$GPXUP;281;10:09:42;0;50	38846;8	69798;5;253;66;
$GPXUP;281;10:09:43;0;50	38841;8	69822;5;253;70;
$GPXUP;281;10:09:44;0;50	38838;8	69849;5;252;76;
$GPXUP;281;10:09:45;0;50	38834;8	69879;5;252;78;
$GPXUP;281;10:09:46;0;50	38828;8	69906;5;249;66;
$GPXUP;281;10:09:47;0;50	38818;8	69921;5;249;55;
$GPXUP;281;10:09:48;0;50	38804;8	69924;5;251;43;
$GPXUP;281;10:09:49;0;50	38795;8	69914;5;250;33;
$GPXUP;281;10:09:50;0;50	38788;8	69895;5;251;29;
$GPXUP;281;10:09:51;0;50	38816;8	69839;5;244;35;
$GPXUP;281;10:09:52;0;50	3881;8	6984;5;244;49;
$GPXUP;281;10:09:53;0;50	38812;8	69825;5;245;48;
$GPXUP;281;10:09:54;0;50	38822;8	69813;5;245;57;
$GPXUP;281;10:09:55;0;50	38837;8	69798;5;246;62;
$GPXUP;281;10:09:56;0;50	38842;8	69781;5;246;55;
$GPXUP;281;10:09:57;0;50	38842;8	6976;5;245;48;
$GPXUP;281;10:09:58;0;50	38843;8	69743;5;245;44;
$GPXUP;281;10:09:59;0;50	38843;8	69724;5;246;49;
$GPXUP;281;10:10:00;0;50	38851;8	69708;5;247;63;
$GPXUP;281;10:10:01;0;50	38828;8	697;5;258;70;
$GPXUP;281;10:10:02;0;50	38862;8	69698;5;257;79;
$GPXUP;281;10:10:03;0;50	38893;8	69702;5;260;87;
$GPXUP;281;10:10:04;0;50	38918;8	69707;5;262;84;
$GPXUP;281;10:10:05;0;50	38938;8	69719;3;0;79;
$GPXUP;281;10:10:06;0;50	38952;8	69742;3;0;82;
$GPXUP;281;10:10:07;0;50	38964;8	69769;5;265;79;
$GPXUP;281;10:10:08;0;50	38959;8	6981;5;265;77;
$GPXUP;281;10:10:09;0;50	38962;8	69842;5;265;52;
$GPXUP;281;10:10:10;0;50	38959;8	69862;5;265;58;
$GPXUP;281;10:10:11;0;50	38939;8	69878;5;265;57;
$GPXUP;281;10:10:12;0;50	38922;8	69881;5;265;59;
$GPXUP;281;10:10:13;0;50	38901;8	6989;5;265;53;
$GPXUP;281;10:10:14;0;50	3889;8	69885;5;265;51;
$GPXUP;281;10:10:15;0;50	38879;8	69886;5;264;46;
$GPXUP;281;10:10:16;0;50	38867;8	69887;5;262;49;
$GPXUP;281;10:10:17;0;50	38855;8	69886;5;261;50;
$GPXUP;281;10:10:18;0;50	38842;8	69884;5;261;46;
$GPXUP;281;10:10:19;0;50	3883;8	69884;5;261;48;
$GPXUP;281;10:10:20;0;50	38818;8	69886;5;261;43;
$GPXUP;281;10:10:21;0;50	38809;8	69884;5;260;37;
$GPXUP;281;10:10:22;0;50	38802;8	69875;5;260;44;
$GPXUP;281;10:10:23;0;50	38795;8	69864;5;261;34;
$GPXUP;281;10:10:24;0;50	38791;8	69852;5;262;41;
$GPXUP;281;10:10:25;0;50	38789;8	69836;5;261;41;
$GPXUP;281;10:10:26;0;50	38787;8	6982;5;261;35;
$GPXUP;281;10:10:27;0;50	38783;8	69813;5;260;37;
$GPXUP;281;10:10:28;0;50	38768;8	69792;5;261;26;
$GPXUP;281;10:10:29;0;50	38757;8	69797;5;261;44;
$GPXUP;281;10:10:30;0;50	38752;8	69819;5;261;45;
$GPXUP;281;10:10:31;0;50	3874;8	69825;5;260;43;
$GPXUP;281;10:10:32;0;50	38727;8	69826;5;259;41;
$GPXUP;281;10:10:33;0;50	38716;8	69832;5;255;53;
$GPXUP;281;10:10:34;0;50	38705;8	69846;5;256;61;
$GPXUP;281;10:10:35;0;50	38692;8	69861;5;256;57;
$GPXUP;281;10:10:36;0;50	3868;8	6987;5;258;44;
$GPXUP;281;10:10:37;0;50	38669;8	69873;5;256;44;
$GPXUP;281;10:10:38;0;50	38658;8	69873;5;260;44;
$GPXUP;281;10:10:39;0;50	38648;8	69873;5;257;42;
$GPXUP;281;10:10:40;0;50	38638;8	6987;5;257;32;
$GPXUP;281;10:10:41;0;50	38631;8	69861;5;257;38;
$GPXUP;281;10:10:42;0;50	38622;8	69854;5;255;43;
$GPXUP;281;10:10:43;0;50	3861;8	69856;5;253;49;
$GPXUP;281;10:10:44;0;50	38598;8	69864;5;254;51;
$GPXUP;281;10:10:45;0;50	38586;8	6987;5;256;50;
$GPXUP;281;10:10:46;0;50	38574;8	69873;5;248;51;
$GPXUP;281;10:10:47;0;50	38561;8	69875;5;257;41;
$GPXUP;281;10:10:48;0;50	3855;8	69876;5;256;46;
$GPXUP;281;10:10:49;0;50	3854;8	69881;5;258;48;
$GPXUP;281;10:10:50;0;50	38531;8	69896;5;264;58;
$GPXUP;281;10:10:51;0;50	3852;8	69917;5;271;61;
$GPXUP;281;10:10:52;0;50	38513;8	69942;5;275;73;
$GPXUP;281;10:10:53;0;50	38508;8	69973;5;272;78;
$GPXUP;281;10:10:54;0;50	38504;8	70002;5;271;75;
$GPXUP;281;10:10:55;0;50	38494;8	70026;5;270;82;
$GPXUP;281;10:10:56;0;50	38552;8	70135;5;298;67;
$GPXUP;281;10:10:57;0;50	38512;8	70106;5;304;54;
$GPXUP;281;10:10:58;0;50	38499;8	70114;5;302;52;
$GPXUP;281;10:10:59;0;50	38477;8	70108;5;304;54;
$GPXUP;281;10:11:00;0;50	38465;8	70123;5;303;61;
$GPXUP;281;10:11:01;0;50	3845;8	70134;5;305;63;
$GPXUP;281;10:11:02;0;50	38438;8	70153;5;305;66;
$GPXUP;281;10:11:03;0;50	38428;8	70177;5;306;70;
$GPXUP;281;10:11:04;0;50	38421;8	70204;5;305;83;
$GPXUP;281;10:11:05;0;50	38416;8	70238;5;304;85;
$GPXUP;281;10:11:06;0;50	3841;8	70271;5;303;87;
$GPXUP;281;10:11:07;0;50	38403;8	70302;5;302;84;
$GPXUP;281;10:11:08;0;50	3839;8	70329;5;300;84;
$GPXUP;281;10:11:09;0;50	38378;8	70355;5;297;85;
$GPXUP;281;10:11:10;0;50	38367;8	70385;5;295;84;
$GPXUP;281;10:11:11;0;50	38357;8	70413;5;293;84;
$GPXUP;281;10:11:12;0;50	38346;8	70441;5;291;80;
$GPXUP;281;10:11:13;0;50	38333;8	70454;5;290;47;
$GPXUP;281;10:11:14;0;50	38325;8	70436;5;289;42;
$GPXUP;281;10:11:15;0;50	38317;8	70419;5;289;35;
$GPXUP;281;10:11:16;0;50	38312;8	70404;5;288;39;
$GPXUP;281;10:11:17;0;50	38314;8	70393;5;288;38;
$GPXUP;281;10:11:18;0;50	38321;8	70383;5;287;35;
$GPXUP;281;10:11:19;0;50	38322;8	70376;5;287;30;
$GPXUP;281;10:11:20;0;50	38343;8	70374;5;287;49;
$GPXUP;281;10:11:21;0;50	38364;8	70388;5;287;79;
$GPXUP;281;10:11:22;0;50	38387;8	70405;5;286;89;
$GPXUP;281;10:11:23;0;50	38414;8	70408;5;284;87;
$GPXUP;281;10:11:24;0;50	38438;8	70405;5;282;84;
$GPXUP;281;10:11:25;0;50	3846;8	70391;5;280;79;
$GPXUP;281;10:11:26;0;50	38477;8	7037;5;278;82;
$GPXUP;281;10:11:27;0;50	38487;8	70344;5;277;63;
$GPXUP;281;10:11:28;0;50	385;8	70326;5;278;71;
$GPXUP;281;10:11:29;0;50	38512;8	70304;5;278;62;
$GPXUP;281;10:11:30;0;50	38525;8	70291;5;279;63;
$GPXUP;281;10:11:31;0;50	38539;8	70281;5;278;60;
$GPXUP;281;10:11:32;0;50	38554;8	70274;5;282;70;
$GPXUP;281;10:11:33;0;50	38572;8	7027;5;286;67;
$GPXUP;281;10:11:34;0;50	38589;8	70266;5;291;66;
$GPXUP;281;10:11:35;0;50	38607;8	70264;5;294;69;
$GPXUP;281;10:11:36;0;50	38622;8	70266;5;281;72;
$GPXUP;281;10:11:37;0;50	38638;8	70262;5;275;66;
$GPXUP;281;10:11:38;0;50	38654;8	70254;5;286;65;
$GPXUP;281;10:11:39;0;50	3867;8	70242;5;288;66;
$GPXUP;281;10:11:40;0;50	38686;8	7023;5;295;65;
$GPXUP;281;10:11:41;0;50	38705;8	70222;5;311;67;
$GPXUP;281;10:11:42;0;50	38722;8	70216;5;310;71;
$GPXUP;281;10:11:43;0;50	38737;8	70208;5;307;71;
$GPXUP;281;10:11:44;0;50	38756;8	70201;5;304;75;
$GPXUP;281;10:11:45;0;50	38779;8	70206;5;304;83;
$GPXUP;281;10:11:46;0;50	38802;8	70218;5;304;89;
$GPXUP;281;10:11:47;0;50	38822;8	70228;5;316;85;
$GPXUP;281;10:11:48;0;50	3884;8	70232;5;316;91;
$GPXUP;281;10:11:49;0;50	38852;8	70204;5;320;66;
$GPXUP;281;10:11:50;0;50	38872;8	70204;5;320;63;
$GPXUP;281;10:11:51;0;50	38889;8	70206;5;322;86;
$GPXUP;281;10:11:52;0;50	38911;8	70208;5;322;84;
$GPXUP;281;10:11:53;0;50	38932;8	702;5;323;77;
$GPXUP;281;10:11:54;0;50	38952;8	70189;5;323;72;
$GPXUP;281;10:11:55;0;50	38967;8	70174;5;324;62;
$GPXUP;281;10:11:56;0;50	38972;8	70153;5;328;54;
$GPXUP;281;10:11:57;0;50	38981;8	7014;5;324;50;
$GPXUP;281;10:11:58;0;50	38988;8	70123;5;323;49;
$GPXUP;281;10:11:59;0;50	38994;8	70104;5;321;51;
$GPXUP;281;10:12:00;0;50	39001;8	70087;5;319;53;
$GPXUP;281;10:12:01;0;50	39008;8	7007;5;318;50;
$GPXUP;281;10:12:02;0;50	3901;8	70051;5;316;46;
$GPXUP;281;10:12:03;0;50	39012;8	70033;5;314;38;
$GPXUP;281;10:12:04;0;50	3901;8	70016;5;312;47;
$GPXUP;281;10:12:05;0;50	39006;8	69997;5;311;42;
$GPXUP;281;10:12:06;0;50	39001;8	69983;5;311;42;
$GPXUP;281;10:12:07;0;50	38996;8	69971;5;310;50;
$GPXUP;281;10:12:08;0;50	38986;8	69954;5;309;47;
$GPXUP;281;10:12:09;0;50	38979;8	69937;5;309;46;
$GPXUP;281;10:12:10;0;50	38973;8	6992;5;308;39;
$GPXUP;281;10:12:11;0;50	3897;8	69904;5;308;43;
$GPXUP;281;10:12:12;0;50	38968;8	69888;5;309;35;
$GPXUP;281;10:12:13;0;50	3896;8	69878;5;310;35;
$GPXUP;281;10:12:14;0;50	38949;8	69874;5;310;39;
$GPXUP;281;10:12:15;0;50	38938;8	69875;5;309;41;
$GPXUP;281;10:12:16;0;50	38925;8	69874;5;308;45;
$GPXUP;281;10:12:17;0;50	38912;8	69875;5;307;44;
$GPXUP;281;10:12:18;0;50	389;8	69877;5;308;51;
$GPXUP;281;10:12:19;0;50	38887;8	69874;5;307;52;
$GPXUP;281;10:12:20;0;50	38873;8	69874;5;306;52;
$GPXUP;281;10:12:21;0;50	38859;8	69874;5;306;51;
$GPXUP;281;10:12:22;0;50	38845;8	6988;5;306;58;
$GPXUP;281;10:12:23;0;50	3883;8	69893;5;304;62;
$GPXUP;281;10:12:24;0;50	38815;8	69909;5;303;70;
$GPXUP;281;10:12:25;0;50	38804;8	69932;5;301;76;
$GPXUP;281;10:12:26;0;50	38789;8	69947;5;300;82;
$GPXUP;281;10:12:27;0;50	38772;8	69946;5;298;49;
$GPXUP;281;10:12:28;0;50	3876;8	69942;5;301;51;
$GPXUP;281;10:12:29;0;50	38751;8	69934;5;304;41;
$GPXUP;281;10:12:30;0;50	38746;8	6992;5;305;35;
$GPXUP;281;10:12:31;0;50	38744;8	69904;5;305;30;
$GPXUP;281;10:12:32;0;50	38749;8	69885;5;304;34;
$GPXUP;281;10:12:33;0;50	38758;8	69867;5;304;41;
$GPXUP;281;10:12:34;0;50	38761;8	69855;5;302;45;
$GPXUP;281;10:12:35;0;50	38764;8	69838;5;302;42;
$GPXUP;281;10:12:36;0;50	38768;8	69825;5;300;45;
$GPXUP;281;10:12:37;0;50	3877;8	69807;5;299;48;
$GPXUP;281;10:12:38;0;50	38774;8	69791;5;298;57;
$GPXUP;281;10:12:39;0;50	38782;8	69773;5;297;59;
$GPXUP;281;10:12:40;0;50	38791;8	69755;5;295;68;
$GPXUP;281;10:12:41;0;50	38801;8	69732;5;295;56;
$GPXUP;281;10:12:42;0;50	38802;8	69711;5;294;51;
$GPXUP;281;10:12:43;0;50	38796;8	69696;5;294;47;
$GPXUP;281;10:12:44;0;50	3879;8	6968;5;296;46;
$GPXUP;281;10:12:45;0;50	38787;8	69664;5;295;41;
$GPXUP;281;10:12:46;0;50	38781;8	69649;5;295;40;
$GPXUP;281;10:12:47;0;50	38776;8	69636;5;296;41;
$GPXUP;281;10:12:48;0;50	38772;8	69623;5;296;43;
$GPXUP;281;10:12:49;0;50	38774;8	69606;5;296;43;
$GPXUP;281;10:12:50;0;50	3878;8	6959;5;297;43;
$GPXUP;281;10:12:51;0;50	38787;8	69576;5;298;42;
$GPXUP;281;10:12:52;0;50	38794;8	69563;5;299;52;
$GPXUP;281;10:12:53;0;50	38806;8	69552;5;301;58;
$GPXUP;281;10:12:54;0;50	38823;8	6955;5;301;38;
$GPXUP;281;10:12:55;0;50	38838;8	69566;5;301;81;
$GPXUP;281;10:12:56;0;50	38854;8	69578;5;302;81;
$GPXUP;281;10:12:57;0;50	38889;8	69614;5;297;85;
$GPXUP;281;10:12:58;0;50	38903;8	69631;5;297;87;
$GPXUP;281;10:12:59;0;50	38922;8	69643;5;291;89;
$GPXUP;281;10:13:00;0;50	38942;8	69652;5;290;88;
$GPXUP;281;10:13:01;0;50	38962;8	69656;5;287;81;
$GPXUP;281;10:13:02;0;50	38983;8	69659;5;286;74;
$GPXUP;281;10:13:03;0;50	39002;8	69656;5;285;77;
$GPXUP;281;10:13:04;0;50	3902;8	69662;5;283;83;
$GPXUP;281;10:13:05;0;50	39034;8	69683;5;283;83;
$GPXUP;281;10:13:06;0;50	39051;8	69703;5;283;79;
$GPXUP;281;10:13:07;0;50	39056;8	6972;5;280;74;
$GPXUP;281;10:13:08;0;50	39057;8	69753;5;280;71;
$GPXUP;281;10:13:09;0;50	39052;8	69786;5;282;68;
$GPXUP;281;10:13:10;0;50	39036;8	69815;5;277;67;
$GPXUP;281;10:13:11;0;50	39021;8	69833;5;271;58;
$GPXUP;281;10:13:12;0;50	39005;8	69836;5;269;56;
$GPXUP;281;10:13:13;0;50	38991;8	69819;5;270;42;
$GPXUP;281;10:13:14;0;50	38995;8	69786;5;265;40;
$GPXUP;281;10:13:15;0;50	38987;8	69775;5;265;39;
$GPXUP;281;10:13:16;0;50	38979;8	69765;5;265;36;
$GPXUP;281;10:13:17;0;50	38974;8	69753;5;264;43;
$GPXUP;281;10:13:18;0;50	38962;8	69746;5;263;41;
$GPXUP;281;10:13:19;0;50	38952;8	69744;5;263;46;
$GPXUP;281;10:13:20;0;50	3894;8	69741;5;264;47;
$GPXUP;281;10:13:21;0;50	38928;8	69737;5;263;51;
$GPXUP;281;10:13:22;0;50	38916;8	69731;5;263;41;
$GPXUP;281;10:13:23;0;50	38906;8	69725;5;262;47;
$GPXUP;281;10:13:24;0;50	38894;8	69717;5;263;46;
$GPXUP;281;10:13:25;0;50	38882;8	69715;5;262;50;
$GPXUP;281;10:13:26;0;50	38868;8	69711;5;262;53;
$GPXUP;281;10:13:27;0;50	38856;8	69702;5;262;56;
$GPXUP;281;10:13:28;0;50	38852;8	69691;5;262;46;
$GPXUP;281;10:13:29;0;50	3885;8	69672;5;262;46;
$GPXUP;281;10:13:30;0;50	3885;8	69652;5;263;46;
$GPXUP;281;10:13:31;0;50	3885;8	69633;5;266;47;
$GPXUP;281;10:13:32;0;50	3885;8	69614;5;266;45;
$GPXUP;281;10:13:33;0;50	38852;8	69595;5;267;54;
$GPXUP;281;10:13:34;0;50	38845;8	69586;5;267;52;
$GPXUP;281;10:13:35;0;50	38858;8	6954;5;266;50;
$GPXUP;281;10:13:36;0;50	38854;8	69523;5;266;53;
$GPXUP;281;10:13:37;0;50	38852;8	69504;5;267;54;
$GPXUP;281;10:13:38;0;50	38851;8	69482;5;267;53;
$GPXUP;281;10:13:39;0;50	38849;8	69459;5;268;54;
$GPXUP;281;10:13:40;0;50	38836;8	69449;5;267;52;
$GPXUP;281;10:13:41;0;50	38821;8	69445;5;261;53;
$GPXUP;281;10:13:42;0;50	38806;8	69439;5;264;52;
$GPXUP;281;10:13:43;0;50	38794;8	69431;5;263;51;
$GPXUP;281;10:13:44;0;50	38783;8	69421;5;266;51;
$GPXUP;281;10:13:45;0;50	38772;8	69411;5;265;45;
$GPXUP;281;10:13:46;0;50	38762;8	69402;5;259;47;
$GPXUP;281;10:13:47;0;50	38752;8	69393;5;246;53;
$GPXUP;281;10:13:48;0;50	3874;8	69384;5;240;57;
$GPXUP;281;10:13:49;0;50	38726;8	69379;5;240;57;
$GPXUP;281;10:13:50;0;50	3871;8	69382;5;240;59;
$GPXUP;281;10:13:51;0;50	38694;8	69389;5;239;61;
$GPXUP;281;10:13:52;0;50	38679;8	69396;5;237;60;
$GPXUP;281;10:13:53;0;50	38665;8	69401;5;236;59;
$GPXUP;281;10:13:54;0;50	3865;8	69401;5;235;53;
$GPXUP;281;10:13:55;0;50	38638;8	69402;5;234;52;
$GPXUP;281;10:13:56;0;50	38625;8	69415;5;234;60;
$GPXUP;281;10:13:57;0;50	38613;8	69431;5;239;56;
$GPXUP;281;10:13:58;0;50	386;8	69446;5;237;59;
$GPXUP;281;10:13:59;0;50	38589;8	6946;5;232;60;
$GPXUP;281;10:14:00;0;50	38577;8	69476;5;232;60;
$GPXUP;281;10:14:01;0;50	38564;8	69487;5;232;61;
$GPXUP;281;10:14:02;0;50	38549;8	69498;5;232;61;
$GPXUP;281;10:14:03;0;50	38535;8	69508;5;232;61;
$GPXUP;281;10:14:04;0;50	38523;8	69523;5;232;65;
$GPXUP;281;10:14:05;0;50	3851;8	69539;5;232;64;
$GPXUP;281;10:14:06;0;50	38494;8	69545;5;234;62;
$GPXUP;281;10:14:07;0;50	38478;8	69547;5;235;64;
$GPXUP;281;10:14:08;0;50	38462;8	69551;5;236;65;
$GPXUP;281;10:14:09;0;50	38445;8	69555;5;238;61;
$GPXUP;281;10:14:10;0;50	38431;8	69562;5;240;56;
$GPXUP;281;10:14:11;0;50	38417;8	69568;5;242;56;
$GPXUP;281;10:14:12;0;50	38405;8	69576;5;245;55;
$GPXUP;281;10:14:13;0;50	38394;8	6959;5;245;59;
$GPXUP;281;10:14:14;0;50	3838;8	69603;5;244;65;
$GPXUP;281;10:14:15;0;50	38366;8	69609;5;245;74;
$GPXUP;281;10:14:16;0;50	38348;8	69599;5;245;68;
$GPXUP;281;10:14:17;0;50	38332;8	69584;5;245;56;
$GPXUP;281;10:14:18;0;50	38323;8	69572;5;247;54;
$GPXUP;281;10:14:19;0;50	38309;8	69578;5;247;61;
$GPXUP;281;10:14:20;0;50	38293;8	69578;5;247;53;
$GPXUP;281;10:14:21;0;50	3828;8	69573;5;246;55;
$GPXUP;281;10:14:22;0;50	38267;8	69567;5;240;55;
$GPXUP;281;10:14:23;0;50	38255;8	69561;5;239;52;
$GPXUP;281;10:14:24;0;50	38242;8	69552;5;237;57;
$GPXUP;281;10:14:25;0;50	38228;8	69544;5;237;58;
$GPXUP;281;10:14:26;0;50	38214;8	69537;5;236;61;
$GPXUP;281;10:14:27;0;50	38199;8	69533;5;233;63;
$GPXUP;281;10:14:28;0;50	38182;8	69529;5;233;62;
$GPXUP;281;10:14:29;0;50	38167;8	69523;5;230;65;
$GPXUP;281;10:14:30;0;50	3815;8	6952;5;229;66;
$GPXUP;281;10:14:31;0;50	38134;8	69519;5;228;66;
$GPXUP;281;10:14:32;0;50	38118;8	69512;5;228;57;
$GPXUP;281;10:14:33;0;50	38108;8	69499;5;227;53;
$GPXUP;281;10:14:34;0;50	38098;8	69484;5;227;54;
$GPXUP;281;10:14:35;0;50	38089;8	6947;5;227;55;
$GPXUP;281;10:14:36;0;50	3808;8	69455;5;227;53;
$GPXUP;281;10:14:37;0;50	3807;8	6944;5;227;49;
$GPXUP;281;10:14:38;0;50	38058;8	69434;5;227;58;
$GPXUP;281;10:14:39;0;50	38042;8	69438;5;226;60;
$GPXUP;281;10:14:40;0;50	38026;8	6944;5;223;62;
$GPXUP;281;10:14:41;0;50	3801;8	69439;5;222;58;
$GPXUP;281;10:14:42;0;50	37995;8	69432;5;222;58;
$GPXUP;281;10:14:43;0;50	37981;8	69426;5;222;58;
$GPXUP;281;10:14:44;0;50	37966;8	69426;5;221;61;
$GPXUP;281;10:14:45;0;50	3795;8	69425;5;218;62;
$GPXUP;281;10:14:46;0;50	37934;8	69422;5;216;60;
$GPXUP;281;10:14:47;0;50	37919;8	69417;5;215;57;
$GPXUP;281;10:14:48;0;50	37906;8	6941;5;215;56;
$GPXUP;281;10:14:49;0;50	37893;8	69402;5;214;60;
$GPXUP;281;10:14:50;0;50	37878;8	69396;5;213;59;
$GPXUP;281;10:14:51;0;50	37865;8	69389;5;212;46;
$GPXUP;281;10:14:52;0;50	37854;8	69382;5;211;47;
$GPXUP;281;10:14:53;0;50	37844;8	69372;5;212;51;
$GPXUP;281;10:14:54;0;50	37833;8	69368;5;212;49;
$GPXUP;281;10:14:55;0;50	37833;8	69365;5;211;54;
$GPXUP;281;10:14:56;0;50	37824;8	69354;5;210;40;
$GPXUP;281;10:14:57;0;50	37816;8	6934;5;206;42;
$GPXUP;281;10:14:58;0;50	37806;8	6933;5;203;42;
$GPXUP;281;10:14:59;0;50	37794;8	69322;5;201;49;
$GPXUP;281;10:15:00;0;50	37782;8	69319;5;197;59;
$GPXUP;281;10:15:01;0;50	37767;8	69315;5;195;53;
$GPXUP;281;10:15:02;0;50	37754;8	69312;5;192;50;
$GPXUP;281;10:15:03;0;50	37742;8	69303;5;190;48;
$GPXUP;281;10:15:04;0;50	37732;8	69294;5;190;49;
$GPXUP;281;10:15:05;0;50	3772;8	69288;5;191;6;
$GPXUP;281;10:15:06;0;50	37718;8	69288;5;191;9;
$GPXUP;281;10:15:07;0;50	37713;8	69289;5;191;15;
$GPXUP;281;10:15:08;0;50	37703;8	69282;5;190;36;
$GPXUP;281;10:15:09;0;50	37681;8	6926;5;191;50;
$GPXUP;281;10:15:10;0;50	3767;8	69248;5;191;47;
$GPXUP;281;10:15:11;0;50	37659;8	69239;5;192;57;
$GPXUP;281;10:15:12;0;50	37644;8	69234;5;191;51;
$GPXUP;281;10:15:13;0;50	3763;8	69236;5;191;53;
$GPXUP;281;10:15:14;0;50	37616;8	6924;5;190;54;
$GPXUP;281;10:15:15;0;50	37601;8	6924;5;188;59;
$GPXUP;281;10:15:16;0;50	37586;8	69239;5;188;47;
$GPXUP;281;10:15:17;0;50	37574;8	69229;5;188;47;
$GPXUP;281;10:15:18;0;50	37563;8	69223;5;189;47;
$GPXUP;281;10:15:19;0;50	37552;8	69215;5;187;43;
$GPXUP;281;10:15:20;0;50	37542;8	6921;5;185;51;
$GPXUP;281;10:15:21;0;50	3753;8	69198;5;183;46;
$GPXUP;281;10:15:22;0;50	37522;8	69186;5;183;39;
$GPXUP;281;10:15:23;0;50	37512;8	6918;5;183;49;
$GPXUP;281;10:15:24;0;50	37492;8	69181;5;182;55;
$GPXUP;281;10:15:25;0;50	3748;8	69196;5;182;70;
$GPXUP;281;10:15:26;0;50	37466;8	69218;5;182;65;
$GPXUP;281;10:15:27;0;50	37452;8	69228;5;181;69;
$GPXUP;281;10:15:28;0;50	37436;8	69226;5;181;50;
$GPXUP;281;10:15:29;0;50	37425;8	69206;5;182;46;
$GPXUP;281;10:15:30;0;50	37417;8	69197;5;183;40;
$GPXUP;281;10:15:31;0;50	3741;8	69184;5;183;44;
$GPXUP;281;10:15:32;0;50	37402;8	6917;5;183;43;
$GPXUP;281;10:15:33;0;50	37392;8	69166;5;189;56;
$GPXUP;281;10:15:34;0;50	37377;8	69156;5;188;57;
$GPXUP;281;10:15:35;0;50	37364;8	69144;5;188;49;
$GPXUP;281;10:15:36;0;50	37353;8	69105;5;189;42;
$GPXUP;281;10:15:37;0;50	37348;8	69099;5;191;41;
$GPXUP;281;10:15:38;0;50	37339;8	69093;5;191;46;
$GPXUP;281;10:15:39;0;50	37326;8	69088;5;192;53;
$GPXUP;281;10:15:40;0;50	37313;8	69084;5;192;54;
$GPXUP;281;10:15:41;0;50	37304;8	69074;5;193;45;
$GPXUP;281;10:15:42;0;50	37295;8	69063;5;194;46;
$GPXUP;281;10:15:43;0;50	37286;8	69057;5;196;34;
$GPXUP;281;10:15:44;0;50	37281;8	69049;5;199;39;
$GPXUP;281;10:15:45;0;50	37276;8	69038;5;202;40;
$GPXUP;281;10:15:46;0;50	37269;8	69029;5;204;33;
$GPXUP;281;10:15:47;0;50	37262;8	69023;5;206;37;
$GPXUP;281;10:15:48;0;50	37252;8	69021;5;207;42;
$GPXUP;281;10:15:49;0;50	37242;8	69029;5;207;50;
$GPXUP;281;10:15:50;0;50	37229;8	6904;5;212;51;
$GPXUP;281;10:15:51;0;50	37217;8	6905;5;205;42;
$GPXUP;281;10:15:52;0;50	37207;8	69052;5;207;51;
$GPXUP;281;10:15:53;0;50	37194;8	6905;5;208;32;
$GPXUP;281;10:15:54;0;50	3719;8	6904;5;212;42;
$GPXUP;281;10:15:55;0;50	37186;8	69018;5;214;48;
$GPXUP;281;10:15:56;0;50	37192;8	69002;5;214;36;
$GPXUP;281;10:15:57;0;50	37202;8	68996;5;215;35;
$GPXUP;281;10:15:58;0;50	3722;8	68993;5;214;75;
$GPXUP;281;10:15:59;0;50	37242;8	69008;5;215;79;
$GPXUP;281;10:16:00;0;50	37263;8	69025;5;214;91;
$GPXUP;281;10:16:01;0;50	37282;8	69055;5;216;90;
$GPXUP;281;10:16:02;0;50	37296;8	69083;5;217;81;
$GPXUP;281;10:16:03;0;50	37311;8	6913;5;219;89;
$GPXUP;281;10:16:04;0;50	37327;8	69156;5;218;86;
$GPXUP;281;10:16:05;0;50	37341;8	69184;5;218;87;
$GPXUP;281;10:16:06;0;50	3736;8	69207;5;218;89;
$GPXUP;281;10:16:07;0;50	3738;8	69225;5;219;83;
$GPXUP;281;10:16:08;0;50	37397;8	6924;5;223;82;
$GPXUP;281;10:16:09;0;50	37412;8	6926;5;226;78;
$GPXUP;281;10:16:10;0;50	37425;8	69284;5;225;75;
$GPXUP;281;10:16:11;0;50	37437;8	69308;5;222;79;
$GPXUP;281;10:16:12;0;50	37448;8	69334;5;221;83;
$GPXUP;281;10:16:13;0;50	37458;8	69363;5;220;87;
$GPXUP;281;10:16:14;0;50	37465;8	69397;5;219;84;
$GPXUP;281;10:16:15;0;50	37469;8	69432;5;219;80;
$GPXUP;281;10:16:16;0;50	37476;8	69463;5;221;74;
$GPXUP;281;10:16:17;0;50	37482;8	69489;5;222;72;
$GPXUP;281;10:16:18;0;50	37482;8	69518;5;224;72;
$GPXUP;281;10:16:19;0;50	37471;8	69542;5;225;62;
$GPXUP;281;10:16:20;0;50	37448;8	6955;5;226;58;
$GPXUP;281;10:16:21;0;50	37434;8	69562;5;225;58;
$GPXUP;281;10:16:22;0;50	37424;8	69579;5;226;55;
$GPXUP;281;10:16:23;0;50	37415;8	69596;5;221;67;
$GPXUP;281;10:16:24;0;50	3741;8	69626;5;218;75;
$GPXUP;281;10:16:25;0;50	37404;8	69655;5;218;75;
$GPXUP;281;10:16:26;0;50	37396;8	6968;5;217;67;
$GPXUP;281;10:16:27;0;50	37388;8	69693;5;215;44;
$GPXUP;281;10:16:28;0;50	37383;8	69685;5;215;32;
$GPXUP;281;10:16:29;0;50	3738;8	69664;5;214;44;
$GPXUP;281;10:16:30;0;50	37378;8	69632;5;215;46;
$GPXUP;281;10:16:31;0;50	37379;8	69612;5;216;40;
$GPXUP;281;10:16:32;0;50	37376;8	69601;5;218;34;
$GPXUP;281;10:16:33;0;50	37372;8	69591;5;216;35;
$GPXUP;281;10:16:34;0;50	37365;8	69587;5;215;35;
$GPXUP;281;10:16:35;0;50	37355;8	69586;5;214;38;
$GPXUP;281;10:16:36;0;50	37344;8	6959;5;214;41;
$GPXUP;281;10:16:37;0;50	37333;8	69585;5;214;41;
$GPXUP;281;10:16:38;0;50	37324;8	69574;5;213;44;
$GPXUP;281;10:16:39;0;50	37318;8	69567;5;213;44;
$GPXUP;281;10:16:40;0;50	37308;8	69558;5;213;44;
$GPXUP;281;10:16:41;0;50	37297;8	69549;5;213;47;
$GPXUP;281;10:16:42;0;50	37287;8	69541;5;214;38;
$GPXUP;281;10:16:43;0;50	37278;8	69533;5;213;43;
$GPXUP;281;10:16:44;0;50	37269;8	69521;5;213;46;
$GPXUP;281;10:16:45;0;50	37257;8	6952;5;214;43;
$GPXUP;281;10:16:46;0;50	37246;8	69527;5;213;44;
$GPXUP;281;10:16:47;0;50	37235;8	69536;5;212;47;
$GPXUP;281;10:16:48;0;50	37223;8	69527;5;213;45;
$GPXUP;281;10:16:49;0;50	37211;8	69533;5;213;48;
$GPXUP;281;10:16:50;0;50	37198;8	69536;5;214;45;
$GPXUP;281;10:16:51;0;50	37187;8	69531;5;214;45;
$GPXUP;281;10:16:52;0;50	37178;8	69521;5;215;33;
$GPXUP;281;10:16:53;0;50	37177;8	69505;5;217;35;
$GPXUP;281;10:16:54;0;50	37181;8	69494;5;217;31;
$GPXUP;281;10:16:55;0;50	37191;8	69487;5;218;46;
$GPXUP;281;10:16:56;0;50	37205;8	69481;5;219;54;
$GPXUP;281;10:16:57;0;50	37218;8	69476;5;217;54;
$GPXUP;281;10:16:58;0;50	37232;8	6947;5;216;73;
$GPXUP;281;10:16:59;0;50	3725;8	6947;5;210;62;
$GPXUP;281;10:17:00;0;50	37264;8	69466;5;194;56;
$GPXUP;281;10:17:01;0;50	37274;8	69452;5;193;49;
$GPXUP;281;10:17:02;0;50	37277;8	69432;5;198;47;
$GPXUP;281;10:17:03;0;50	37279;8	69415;5;201;38;
$GPXUP;281;10:17:04;0;50	37278;8	69402;5;201;38;
$GPXUP;281;10:17:05;0;50	37264;8	69406;5;197;36;
$GPXUP;281;10:17:06;0;50	37259;8	6939;5;199;35;
$GPXUP;281;10:17:07;0;50	37249;8	69396;5;198;38;
$GPXUP;281;10:17:08;0;50	37238;8	69401;5;199;46;
$GPXUP;281;10:17:09;0;50	37226;8	69406;5;198;49;
$GPXUP;281;10:17:10;0;50	37214;8	69415;5;199;56;
$GPXUP;281;10:17:11;0;50	372;8	6942;5;199;48;
$GPXUP;281;10:17:12;0;50	37188;8	69424;5;201;50;
$GPXUP;281;10:17:13;0;50	37174;8	69426;5;201;50;
$GPXUP;281;10:17:14;0;50	3716;8	69417;5;203;44;
$GPXUP;281;10:17:15;0;50	37149;8	69392;5;203;44;
$GPXUP;281;10:17:16;0;50	37139;8	69393;5;204;47;
$GPXUP;281;10:17:17;0;50	37127;8	69411;5;204;64;
$GPXUP;281;10:17:18;0;50	37128;8	69449;5;203;63;
$GPXUP;281;10:17:19;0;50	3711;8	69455;5;202;69;
$GPXUP;281;10:17:20;0;50	37091;8	69453;5;202;58;
$GPXUP;281;10:17:21;0;50	37079;8	69445;5;204;51;
$GPXUP;281;10:17:22;0;50	37066;8	6944;5;203;49;
$GPXUP;281;10:17:23;0;50	37057;8	69429;5;202;36;
$GPXUP;281;10:17:24;0;50	37055;8	69416;5;203;37;
$GPXUP;281;10:17:25;0;50	37058;8	69401;5;202;41;
$GPXUP;281;10:17:26;0;50	3707;8	69393;5;204;61;
$GPXUP;281;10:17:27;0;50	37086;8	69382;5;207;50;
$GPXUP;281;10:17:28;0;50	37098;8	69373;5;210;47;
$GPXUP;281;10:17:29;0;50	37107;8	69365;5;210;52;
$GPXUP;281;10:17:30;0;50	37121;8	69362;5;211;62;
$GPXUP;281;10:17:31;0;50	37139;8	69361;5;211;71;
$GPXUP;281;10:17:32;0;50	37156;8	69366;5;213;74;
$GPXUP;281;10:17:33;0;50	37176;8	69377;5;213;73;
$GPXUP;281;10:17:34;0;50	37194;8	69388;5;211;79;
$GPXUP;281;10:17:35;0;50	37212;8	694;5;208;86;
$GPXUP;281;10:17:36;0;50	37234;8	69409;5;207;75;
$GPXUP;281;10:17:37;0;50	37254;8	69408;5;208;72;
$GPXUP;281;10:17:38;0;50	37271;8	694;5;208;71;
$GPXUP;281;10:17:39;0;50	37279;8	69376;5;206;74;
$GPXUP;281;10:17:40;0;50	37291;8	69356;5;199;74;
$GPXUP;281;10:17:41;0;50	37304;8	69335;5;194;73;
$GPXUP;281;10:17:42;0;50	37316;8	6932;5;176;65;
$GPXUP;281;10:17:43;0;50	3733;8	69306;5;180;69;
$GPXUP;281;10:17:44;0;50	3735;8	69305;5;194;69;
$GPXUP;281;10:17:45;0;50	37369;8	69311;5;189;77;
$GPXUP;281;10:17:46;0;50	37392;8	69316;5;196;75;
$GPXUP;281;10:17:47;0;50	37415;8	69314;5;209;70;
$GPXUP;281;10:17:48;0;50	3743;8	69305;5;210;77;
$GPXUP;281;10:17:49;0;50	37449;8	69304;5;211;81;
$GPXUP;281;10:17:50;0;50	37469;8	6931;5;209;87;
$GPXUP;281;10:17:51;0;50	37492;8	69316;5;206;91;
$GPXUP;281;10:17:52;0;50	37514;8	6932;5;204;95;
$GPXUP;281;10:17:53;0;50	3754;8	69322;5;202;91;
$GPXUP;281;10:17:54;0;50	37564;8	69317;5;199;91;
$GPXUP;281;10:17:55;0;50	37586;8	69306;5;197;83;
$GPXUP;281;10:17:56;0;50	376;8	69291;5;197;87;
$GPXUP;281;10:17:57;0;50	37616;8	69274;5;199;73;
$GPXUP;281;10:17:58;0;50	37625;8	69252;5;201;60;
$GPXUP;281;10:17:59;0;50	37627;8	6923;5;204;53;
$GPXUP;281;10:18:00;0;50	37629;8	69207;5;206;48;
$GPXUP;281;10:18:01;0;50	37628;8	6919;5;208;47;
$GPXUP;281;10:18:02;0;50	3763;8	6917;5;208;59;
$GPXUP;281;10:18:03;0;50	37638;8	69153;5;208;58;
$GPXUP;281;10:18:04;0;50	37652;8	69141;5;209;60;
$GPXUP;281;10:18:05;0;50	37665;8	69131;5;209;53;
$GPXUP;281;10:18:06;0;50	37676;8	69123;5;210;67;
$GPXUP;281;10:18:07;0;50	37693;8	69122;5;210;63;
$GPXUP;281;10:18:08;0;50	37709;8	6913;5;206;68;
$GPXUP;281;10:18:09;0;50	37728;8	69147;5;199;73;
$GPXUP;281;10:18:10;0;50	37744;8	69167;5;197;69;
$GPXUP;281;10:18:11;0;50	37754;8	69192;5;197;67;
$GPXUP;281;10:18:12;0;50	37762;8	69219;5;197;81;
$GPXUP;281;10:18:13;0;50	37762;8	69247;5;197;57;
$GPXUP;281;10:18:14;0;50	37754;8	6927;5;196;57;
$GPXUP;281;10:18:15;0;50	3774;8	69284;5;196;51;
$GPXUP;281;10:18:16;0;50	37728;8	6929;5;198;52;
$GPXUP;281;10:18:17;0;50	37716;8	69295;5;199;51;
$GPXUP;281;10:18:18;0;50	37703;8	69307;5;199;51;
$GPXUP;281;10:18:19;0;50	37692;8	69316;5;197;56;
$GPXUP;281;10:18:20;0;50	37679;8	69321;5;197;36;
$GPXUP;281;10:18:21;0;50	3767;8	69317;5;197;39;
$GPXUP;281;10:18:22;0;50	37662;8	69304;5;199;38;
$GPXUP;281;10:18:23;0;50	37657;8	69291;5;200;39;
$GPXUP;281;10:18:24;0;50	37652;8	69276;5;200;41;
$GPXUP;281;10:18:25;0;50	37657;8	69257;5;201;46;
$GPXUP;281;10:18:26;0;50	37665;8	69244;5;201;46;
$GPXUP;281;10:18:27;0;50	37681;8	69239;5;201;25;
$GPXUP;281;10:18:28;0;50	37693;8	69241;5;202;34;
$GPXUP;281;10:18:29;0;50	37712;8	69261;5;202;62;
$GPXUP;281;10:18:30;0;50	37724;8	6927;5;200;74;
$GPXUP;281;10:18:31;0;50	3774;8	69311;5;200;71;
$GPXUP;281;10:18:32;0;50	37749;8	69337;5;200;70;
$GPXUP;281;10:18:33;0;50	37738;8	69367;5;199;42;
$GPXUP;281;10:18:34;0;50	37721;8	69381;5;200;47;
$GPXUP;281;10:18:35;0;50	3771;8	69392;5;201;49;
$GPXUP;281;10:18:36;0;50	37694;8	69394;5;198;56;
$GPXUP;281;10:18:37;0;50	37678;8	69395;5;200;56;
$GPXUP;281;10:18:38;0;50	37663;8	69394;5;193;56;
$GPXUP;281;10:18:39;0;50	3765;8	69402;5;192;61;
$GPXUP;281;10:18:40;0;50	37638;8	69418;5;191;62;
$GPXUP;281;10:18:41;0;50	3763;8	69441;5;192;68;
$GPXUP;281;10:18:42;0;50	37625;8	69467;5;192;64;
$GPXUP;281;10:18:43;0;50	37618;8	69492;5;192;64;
$GPXUP;281;10:18:44;0;50	37612;8	69516;5;193;64;
$GPXUP;281;10:18:45;0;50	37603;8	69537;5;193;61;
$GPXUP;281;10:18:46;0;50	37592;8	69557;5;190;61;
$GPXUP;281;10:18:47;0;50	37584;8	69577;5;188;67;
$GPXUP;281;10:18:48;0;50	37574;8	69601;5;186;72;
$GPXUP;281;10:18:49;0;50	37568;8	69628;5;186;72;
$GPXUP;281;10:18:50;0;50	37562;8	69653;5;183;76;
$GPXUP;281;10:18:51;0;50	37552;8	69678;5;182;75;
$GPXUP;281;10:18:52;0;50	3754;8	69703;5;181;72;
$GPXUP;281;10:18:53;0;50	37527;8	69724;5;179;74;
$GPXUP;281;10:18:54;0;50	37515;8	69743;5;176;63;
$GPXUP;281;10:18:55;0;50	37505;8	69763;5;175;73;
$GPXUP;281;10:18:56;0;50	37493;8	69785;5;173;71;
$GPXUP;281;10:18:57;0;50	37484;8	69805;5;171;64;
$GPXUP;281;10:18:58;0;50	37467;8	69822;5;170;65;
$GPXUP;281;10:18:59;0;50	37455;8	69839;5;168;62;
$GPXUP;281;10:19:00;0;50	3744;8	69844;5;165;63;
$GPXUP;281;10:19:01;0;50	37427;8	6985;5;164;61;
$GPXUP;281;10:19:02;0;50	37414;8	69862;5;162;71;
$GPXUP;281;10:19:03;0;50	37401;8	6988;5;161;68;
$GPXUP;281;10:19:04;0;50	37386;8	69902;5;164;74;
$GPXUP;281;10:19:05;0;50	37372;8	69925;5;164;74;
$GPXUP;281;10:19:06;0;50	3736;8	69948;5;166;74;
$GPXUP;281;10:19:07;0;50	37349;8	6997;5;165;74;
$GPXUP;281;10:19:08;0;50	37338;8	69994;5;166;69;
$GPXUP;281;10:19:09;0;50	37326;8	70011;5;166;89;
$GPXUP;281;10:19:10;0;50	37305;8	70024;5;167;89;
$GPXUP;281;10:19:11;0;50	37282;8	70033;5;167;94;
$GPXUP;281;10:19:12;0;50	37264;8	70026;5;168;63;
$GPXUP;281;10:19:13;0;50	37256;8	7003;5;168;55;
$GPXUP;281;10:19:14;0;50	37245;8	70042;5;168;63;
$GPXUP;281;10:19:15;0;50	37233;8	70054;5;168;64;
$GPXUP;281;10:19:16;0;50	37222;8	70062;5;169;42;
$GPXUP;281;10:19:17;0;50	37215;8	70068;5;168;50;
$GPXUP;281;10:19:18;0;50	37202;8	70073;5;175;64;
$GPXUP;281;10:19:19;0;50	3719;8	70085;5;171;83;
$GPXUP;281;10:19:20;0;50	37173;8	701;5;172;84;
$GPXUP;281;10:19:21;0;50	37159;8	70102;5;171;76;
$GPXUP;281;10:19:22;0;50	37142;8	70102;5;171;61;
$GPXUP;281;10:19:23;0;50	37128;8	70098;5;171;50;
$GPXUP;281;10:19:24;0;50	37116;8	70096;5;171;49;
$GPXUP;281;10:19:25;0;50	37108;8	70087;5;173;42;
$GPXUP;281;10:19:26;0;50	37097;8	70082;5;173;43;
$GPXUP;281;10:19:27;0;50	37087;8	70074;5;173;41;
$GPXUP;281;10:19:28;0;50	3707;8	70076;5;173;36;
$GPXUP;281;10:19:29;0;50	37066;8	70062;5;175;32;
$GPXUP;281;10:19:30;0;50	37062;8	70052;5;176;38;
$GPXUP;281;10:19:31;0;50	37056;8	7004;5;176;35;
$GPXUP;281;10:19:32;0;50	37051;8	70029;5;176;35;
$GPXUP;281;10:19:33;0;50	37044;8	70019;5;177;33;
$GPXUP;281;10:19:34;0;50	3704;8	70008;5;177;31;
$GPXUP;281;10:19:35;0;50	37034;8	69999;5;177;32;
$GPXUP;281;10:19:36;0;50	37026;8	69994;5;178;39;
$GPXUP;281;10:19:37;0;50	37014;8	69996;5;178;43;
$GPXUP;281;10:19:38;0;50	37003;8	70002;5;177;51;
$GPXUP;281;10:19:39;0;50	3699;8	70012;5;176;58;
$GPXUP;281;10:19:40;0;50	36977;8	70023;5;174;61;
$GPXUP;281;10:19:41;0;50	36964;8	70036;5;174;61;
$GPXUP;281;10:19:42;0;50	3695;8	70045;5;173;55;
$GPXUP;281;10:19:43;0;50	36936;8	70051;5;175;57;
$GPXUP;281;10:19:44;0;50	36922;8	7006;5;175;61;
$GPXUP;281;10:19:45;0;50	36907;8	70067;5;175;62;
$GPXUP;281;10:19:46;0;50	36891;8	70065;5;176;72;
$GPXUP;281;10:19:47;0;50	36882;8	70062;5;177;60;
$GPXUP;281;10:19:48;0;50	36866;8	7006;5;176;53;
$GPXUP;281;10:19:49;0;50	36852;8	70061;5;176;56;
$GPXUP;281;10:19:50;0;50	36838;8	70064;5;175;55;
$GPXUP;281;10:19:51;0;50	36824;8	70066;5;176;57;
$GPXUP;281;10:19:52;0;50	3681;8	70073;5;177;54;
$GPXUP;281;10:19:53;0;50	368;8	70088;5;178;61;
$GPXUP;281;10:19:54;0;50	36788;8	70104;5;179;62;
$GPXUP;281;10:19:55;0;50	36775;8	70117;5;179;64;
$GPXUP;281;10:19:56;0;50	36762;8	70135;5;180;63;
$GPXUP;281;10:19:57;0;50	36753;8	70156;5;181;65;
$GPXUP;281;10:19:58;0;50	36747;8	70181;5;181;71;
$GPXUP;281;10:19:59;0;50	36737;8	70205;5;181;82;
$GPXUP;281;10:20:00;0;50	36724;8	70228;5;181;65;
$GPXUP;281;10:20:01;0;50	36739;8	7024;5;179;60;
$GPXUP;281;10:20:02;0;50	3672;8	70251;5;177;61;
$GPXUP;281;10:20:03;0;50	36704;8	7026;5;179;57;
$GPXUP;281;10:20:04;0;50	36691;8	70275;5;179;56;
$GPXUP;281;10:20:05;0;50	36679;8	70288;5;180;56;
$GPXUP;281;10:20:06;0;50	36665;8	703;5;180;62;
$GPXUP;281;10:20:07;0;50	36647;8	70304;5;181;64;
$GPXUP;281;10:20:08;0;50	3663;8	7031;5;181;68;
$GPXUP;281;10:20:09;0;50	36613;8	70323;5;181;72;
$GPXUP;281;10:20:10;0;50	36595;8	70324;5;181;68;
$GPXUP;281;10:20:11;0;50	36581;8	70343;5;181;63;
$GPXUP;281;10:20:12;0;50	36566;8	70354;5;182;58;
$GPXUP;281;10:20:13;0;50	36551;8	70355;5;184;52;
$GPXUP;281;10:20:14;0;50	36536;8	70349;5;178;53;
$GPXUP;281;10:20:15;0;50	36524;8	70347;5;177;53;
$GPXUP;281;10:20:16;0;50	36511;8	70345;5;173;49;
$GPXUP;281;10:20:17;0;50	36499;8	70343;5;174;46;
$GPXUP;281;10:20:18;0;50	36488;8	70357;5;173;55;
$GPXUP;281;10:20:19;0;50	36474;8	70358;5;172;54;
$GPXUP;281;10:20:20;0;50	3646;8	70358;5;170;61;
$GPXUP;281;10:20:21;0;50	36444;8	70353;5;169;57;
$GPXUP;281;10:20:22;0;50	36432;8	7035;5;168;47;
$GPXUP;281;10:20:23;0;50	3642;8	70343;5;168;59;
$GPXUP;281;10:20:24;0;50	36407;8	70335;5;168;52;
$GPXUP;281;10:20:25;0;50	36395;8	70327;5;168;43;
$GPXUP;281;10:20:26;0;50	36382;8	70322;5;168;44;
$GPXUP;281;10:20:27;0;50	36371;8	70316;5;168;50;
$GPXUP;281;10:20:28;0;50	3636;8	70311;5;168;51;
$GPXUP;281;10:20:29;0;50	36346;8	70306;5;169;53;
$GPXUP;281;10:20:30;0;50	36332;8	7031;5;168;52;
$GPXUP;281;10:20:31;0;50	36319;8	7031;5;168;56;
$GPXUP;281;10:20:32;0;50	36305;8	70304;5;167;57;
$GPXUP;281;10:20:33;0;50	36292;8	70293;5;166;51;
$GPXUP;281;10:20:34;0;50	3628;8	70281;5;166;57;
$GPXUP;281;10:20:35;0;50	36266;8	70285;5;165;42;
$GPXUP;281;10:20:36;0;50	36255;8	70296;5;165;45;
$GPXUP;281;10:20:37;0;50	36244;8	70311;5;166;46;
$GPXUP;281;10:20:38;0;50	36243;8	70335;5;166;46;
$GPXUP;281;10:20:39;0;50	36245;8	70364;5;166;49;
$GPXUP;281;10:20:40;0;50	36252;8	70386;5;167;50;
$GPXUP;281;10:20:41;0;50	36269;8	70402;5;167;60;
$GPXUP;281;10:20:42;0;50	3629;8	7041;5;167;63;
$GPXUP;281;10:20:43;0;50	3631;8	70411;5;167;66;
$GPXUP;281;10:20:44;0;50	36328;8	70402;5;168;50;
$GPXUP;281;10:20:45;0;50	36339;8	70378;5;168;57;
$GPXUP;281;10:20:46;0;50	36343;8	70354;5;170;64;
$GPXUP;281;10:20:47;0;50	36354;8	70341;5;171;59;
$GPXUP;281;10:20:48;0;50	36368;8	70334;5;173;65;
$GPXUP;281;10:20:49;0;50	36386;8	70328;5;175;64;
$GPXUP;281;10:20:50;0;50	36396;8	70316;5;176;64;
$GPXUP;281;10:20:51;0;50	36408;8	70308;5;178;52;
$GPXUP;281;10:20:52;0;50	3642;8	70305;5;179;65;
$GPXUP;281;10:20:53;0;50	36436;8	70306;5;180;69;
$GPXUP;281;10:20:54;0;50	36458;8	70312;5;181;69;
$GPXUP;281;10:20:55;0;50	3648;8	70304;5;182;68;
$GPXUP;281;10:20:56;0;50	36489;8	70291;5;186;62;
$GPXUP;281;10:20:57;0;50	36499;8	70277;5;189;66;
$GPXUP;281;10:20:58;0;50	36516;8	70275;5;191;72;
$GPXUP;281;10:20:59;0;50	36532;8	7027;5;192;77;
$GPXUP;281;10:21:00;0;50	36549;8	70267;5;191;72;
$GPXUP;281;10:21:01;0;50	36564;8	70267;5;190;70;
$GPXUP;281;10:21:02;0;50	36579;8	70263;5;190;82;
$GPXUP;281;10:21:03;0;50	36598;8	70264;5;189;120;
$GPXUP;281;10:21:04;0;50	36628;8	70255;5;189;121;
$GPXUP;281;10:21:05;0;50	36658;8	70256;5;188;113;
$GPXUP;281;10:21:06;0;50	36686;8	70274;5;188;96;
$GPXUP;281;10:21:07;0;50	36707;8	7029;5;187;87;
$GPXUP;281;10:21:08;0;50	36727;8	70302;5;186;86;
$GPXUP;281;10:21:09;0;50	36748;8	70312;5;186;88;
$GPXUP;281;10:21:10;0;50	36768;8	70321;5;185;89;
$GPXUP;281;10:21:11;0;50	36787;8	70332;5;185;90;
$GPXUP;281;10:21:12;0;50	3681;8	7034;5;185;93;
$GPXUP;281;10:21:13;0;50	36832;8	70348;5;183;95;
$GPXUP;281;10:21:14;0;50	36851;8	70354;5;183;85;
$GPXUP;281;10:21:15;0;50	36872;8	70365;5;182;86;
$GPXUP;281;10:21:16;0;50	36892;8	70382;5;180;94;
$GPXUP;281;10:21:17;0;50	36913;8	704;5;177;100;
$GPXUP;281;10:21:18;0;50	36937;8	70416;5;175;98;
$GPXUP;281;10:21:19;0;50	36963;8	70424;5;173;92;
$GPXUP;281;10:21:20;0;50	36964;8	70425;5;170;96;
$GPXUP;281;10:21:21;0;50	37001;8	70414;5;170;90;
$GPXUP;281;10:21:22;0;50	3701;8	70399;5;172;99;
$GPXUP;281;10:21:23;0;50	37025;8	70379;5;173;73;
$GPXUP;281;10:21:24;0;50	37038;8	70375;5;173;75;
$GPXUP;281;10:21:25;0;50	37055;8	7035;5;173;72;
$GPXUP;281;10:21:26;0;50	37073;8	70344;5;173;75;
$GPXUP;281;10:21:27;0;50	37094;8	70356;5;173;103;
$GPXUP;281;10:21:28;0;50	37116;8	70376;5;174;90;
$GPXUP;281;10:21:29;0;50	37137;8	70391;5;174;89;
$GPXUP;281;10:21:30;0;50	37158;8	70403;5;174;116;
$GPXUP;281;10:21:31;0;50	37188;8	70413;5;174;121;
$GPXUP;281;10:21:32;0;50	3721;8	7042;5;174;86;
$GPXUP;281;10:21:33;0;50	37187;8	70414;5;172;70;
$GPXUP;281;10:21:34;0;50	37204;8	70424;2;0;76;
$GPXUP;281;10:21:35;0;50	37226;8	70451;5;174;83;
$GPXUP;281;10:21:36;0;50	37246;8	70478;5;175;77;
$GPXUP;281;10:21:37;0;50	37262;8	70499;5;176;77;
$GPXUP;281;10:21:38;0;50	3728;8	70518;5;177;80;
$GPXUP;281;10:21:39;0;50	37299;8	70535;5;178;83;
$GPXUP;281;10:21:40;0;50	3732;8	7055;5;179;67;
$GPXUP;281;10:21:41;0;50	37338;8	70556;5;182;77;
$GPXUP;281;10:21:42;0;50	3736;8	70559;5;180;82;
$GPXUP;281;10:21:43;0;50	37381;8	70557;5;179;75;
$GPXUP;281;10:21:44;0;50	37398;8	70548;5;178;74;
$GPXUP;281;10:21:45;0;50	3741;8	7053;5;178;52;
$GPXUP;281;10:21:46;0;50	37423;8	70515;5;179;58;
$GPXUP;281;10:21:47;0;50	37439;8	70508;5;182;62;
$GPXUP;281;10:21:48;0;50	37458;8	7051;5;180;65;
$GPXUP;281;10:21:49;0;50	37475;8	70524;5;179;64;
$GPXUP;281;10:21:50;0;50	3749;8	70532;5;178;3;
$GPXUP;281;10:21:51;0;50	3749;8	70536;5;179;7;
$GPXUP;281;10:21:52;0;50	37496;8	70554;5;178;41;
$GPXUP;281;10:21:53;0;50	37515;8	70584;5;179;81;
$GPXUP;281;10:21:54;0;50	3754;8	70608;5;178;94;
$GPXUP;281;10:21:55;0;50	37563;8	70631;5;179;98;
$GPXUP;281;10:21:56;0;50	37584;8	70653;5;178;103;
$GPXUP;281;10:21:57;0;50	37606;8	70676;5;178;117;
$GPXUP;281;10:21:58;0;50	37638;8	70703;5;178;118;
$GPXUP;281;10:21:59;0;50	37661;8	70736;5;178;116;
$GPXUP;281;10:22:00;0;50	37682;8	70767;5;178;121;
$GPXUP;281;10:22:01;0;50	37707;8	70794;3;0;121;
$GPXUP;281;10:22:02;0;50	37729;8	70826;3;0;121;
$GPXUP;281;10:22:03;0;50	37748;8	70844;5;178;119;
$GPXUP;281;10:22:04;0;50	37772;8	7087;3;0;0;
$GPXUP;281;10:22:05;0;50	37772;8	7087;3;0;17;
$GPXUP;281;10:22:06;0;50	37769;8	70864;3;0;23;
$GPXUP;281;10:22:07;0;50	37764;8	70856;3;0;33;
$GPXUP;281;10:22:08;0;50	37759;8	70839;3;0;47;
$GPXUP;281;10:22:09;0;50	37755;8	70804;5;179;63;
$GPXUP;281;10:22:10;0;50	37748;8	7077;5;180;82;
$GPXUP;281;10:22:11;0;50	37753;8	70744;5;180;80;
$GPXUP;281;10:22:12;0;50	3778;8	70719;5;179;85;
$GPXUP;281;10:22:13;0;50	3779;8	70698;5;177;91;
$GPXUP;281;10:22:14;0;50	37813;8	70684;5;176;92;
$GPXUP;281;10:22:15;0;50	37831;8	70676;5;174;89;
$GPXUP;281;10:22:16;0;50	37853;8	70678;5;174;90;
$GPXUP;281;10:22:17;0;50	37873;8	70683;5;173;94;
$GPXUP;281;10:22:18;0;50	37894;8	70696;5;173;102;
$GPXUP;281;10:22:19;0;50	3791;8	70721;5;173;84;
$GPXUP;281;10:22:20;0;50	37934;8	70744;3;0;95;
$GPXUP;281;10:22:21;0;50	37953;8	70768;2;0;97;
$GPXUP;281;10:22:22;0;50	3796;8	70793;5;173;85;
$GPXUP;281;10:22:23;0;50	37971;8	70821;3;0;82;
$GPXUP;281;10:22:24;0;50	3796;8	70863;3;0;74;
$GPXUP;281;10:22:25;0;50	37957;8	70892;5;173;73;
$GPXUP;281;10:22:26;0;50	37952;8	70896;5;172;69;
$GPXUP;281;10:22:27;0;50	3796;8	70915;3;0;69;
$GPXUP;281;10:22:28;0;50	37941;8	70912;5;172;53;
$GPXUP;281;10:22:29;0;50	37929;8	70866;5;171;30;
$GPXUP;281;10:22:30;0;50	37933;8	70838;5;172;55;
$GPXUP;281;10:22:31;0;50	3794;8	708;5;173;59;
$GPXUP;281;10:22:32;0;50	37942;8	70784;5;173;65;
$GPXUP;281;10:22:33;0;50	3795;8	70776;5;172;65;
$GPXUP;281;10:22:34;0;50	37964;8	70781;5;171;65;
$GPXUP;281;10:22:35;0;50	37976;8	70776;5;173;66;
$GPXUP;281;10:22:36;0;50	37994;8	70774;5;173;93;
$GPXUP;281;10:22:37;0;50	38016;8	70778;5;174;84;
$GPXUP;281;10:22:38;0;50	38033;8	70796;5;174;71;
$GPXUP;281;10:22:39;0;50	3805;8	70813;5;171;82;
$GPXUP;281;10:22:40;0;50	38067;8	70833;5;169;84;
$GPXUP;281;10:22:41;0;50	38082;8	70857;5;181;77;
$GPXUP;281;10:22:42;0;50	38094;8	7088;5;181;70;
$GPXUP;281;10:22:43;0;50	38101;8	70904;5;182;61;
$GPXUP;281;10:22:44;0;50	381;8	70928;5;181;61;
$GPXUP;281;10:22:45;0;50	38091;8	70955;5;184;59;
$GPXUP;281;10:22:46;0;50	38084;8	70979;5;185;59;
$GPXUP;281;10:22:47;0;50	38079;8	71002;5;185;58;
$GPXUP;281;10:22:48;0;50	38076;8	71025;5;184;66;
$GPXUP;281;10:22:49;0;50	38072;8	71051;5;186;67;
$GPXUP;281;10:22:50;0;50	38074;8	71078;5;188;73;
$GPXUP;281;10:22:51;0;50	3808;8	71106;5;191;77;
$GPXUP;281;10:22:52;0;50	38089;8	71134;5;195;81;
$GPXUP;281;10:22:53;0;50	38098;8	71163;5;193;83;
$GPXUP;281;10:22:54;0;50	38107;8	71193;5;192;85;
$GPXUP;281;10:22:55;0;50	38118;8	71221;5;192;85;
$GPXUP;281;10:22:56;0;50	38129;8	7125;5;191;77;
$GPXUP;281;10:22:57;0;50	38133;8	71278;5;190;64;
$GPXUP;281;10:22:58;0;50	38131;8	71303;5;188;63;
$GPXUP;281;10:22:59;0;50	38123;8	71327;5;187;56;
$GPXUP;281;10:23:00;0;50	38113;8	71348;5;187;54;
$GPXUP;281;10:23:01;0;50	38103;8	71362;5;187;56;
$GPXUP;281;10:23:02;0;50	3809;8	71378;5;187;62;
$GPXUP;281;10:23:03;0;50	3808;8	71399;5;186;66;
$GPXUP;281;10:23:04;0;50	38071;8	71423;5;186;62;
$GPXUP;281;10:23:05;0;50	3806;8	71442;5;186;62;
$GPXUP;281;10:23:06;0;50	38047;8	71457;5;186;54;
$GPXUP;281;10:23:07;0;50	38034;8	71463;5;185;51;
$GPXUP;281;10:23:08;0;50	38022;8	71458;5;185;42;
$GPXUP;281;10:23:09;0;50	38027;8	71451;5;186;40;
$GPXUP;281;10:23:10;0;50	38043;8	71442;5;190;42;
$GPXUP;281;10:23:11;0;50	38028;8	71405;5;196;47;
$GPXUP;281;10:23:12;0;50	3804;8	71406;5;199;63;
$GPXUP;281;10:23:13;0;50	38059;8	71406;5;199;70;
$GPXUP;281;10:23:14;0;50	38076;8	71434;5;199;78;
$GPXUP;281;10:23:15;0;50	38092;8	71455;3;0;77;
$GPXUP;281;10:23:16;0;50	38105;8	71481;5;202;94;
$GPXUP;281;10:23:17;0;50	38097;8	71514;5;202;74;
$GPXUP;281;10:23:18;0;50	3809;8	71541;5;202;61;
$GPXUP;281;10:23:19;0;50	38074;8	71548;5;202;58;
$GPXUP;281;10:23:20;0;50	38059;8	71545;5;202;42;
$GPXUP;281;10:23:21;0;50	38049;8	71532;5;202;48;
$GPXUP;281;10:23:22;0;50	38042;8	71507;5;202;57;
$GPXUP;281;10:23:23;0;50	38047;8	71482;5;204;49;
$GPXUP;281;10:23:24;0;50	38059;8	71465;5;209;52;
$GPXUP;281;10:23:25;0;50	38069;8	71452;5;210;53;
$GPXUP;281;10:23:26;0;50	38084;8	71443;5;216;56;
$GPXUP;281;10:23:27;0;50	38096;8	71434;5;216;1;
$GPXUP;281;10:23:28;0;50	38099;8	71437;5;216;5;
$GPXUP;281;10:23:29;0;50	38114;8	71451;5;215;47;
$GPXUP;281;10:23:30;0;50	38135;8	71474;5;216;76;
$GPXUP;281;10:23:31;0;50	38156;8	71493;5;217;80;
$GPXUP;281;10:23:32;0;50	3817;8	71515;3;0;58;
$GPXUP;281;10:23:33;0;50	38178;8	71539;5;219;39;
$GPXUP;281;10:23:34;0;50	38177;8	71561;5;219;49;
$GPXUP;281;10:23:35;0;50	38166;8	71583;5;219;47;
$GPXUP;281;10:23:36;0;50	38151;8	7159;5;219;35;
$GPXUP;281;10:23:37;0;50	38132;8	71585;5;219;48;
$GPXUP;281;10:23:38;0;50	38118;8	71578;5;219;45;
$GPXUP;281;10:23:39;0;50	3811;8	71564;5;219;35;
$GPXUP;281;10:23:40;0;50	38102;8	71548;5;219;38;
$GPXUP;281;10:23:41;0;50	38094;8	7154;5;219;39;
$GPXUP;281;10:23:42;0;50	38083;8	71533;5;220;41;
$GPXUP;281;10:23:43;0;50	38074;8	71528;5;221;39;
$GPXUP;281;10:23:44;0;50	38064;8	71524;5;222;40;
$GPXUP;281;10:23:45;0;50	38056;8	71515;5;223;35;
$GPXUP;281;10:23:46;0;50	38053;8	71499;5;224;37;
$GPXUP;281;10:23:47;0;50	38051;8	71481;5;225;39;
$GPXUP;281;10:23:48;0;50	38052;8	71466;5;224;41;
$GPXUP;281;10:23:49;0;50	38062;8	71456;5;226;54;
$GPXUP;281;10:23:50;0;50	38079;8	71456;5;228;65;
$GPXUP;281;10:23:51;0;50	38098;8	71459;5;229;62;
$GPXUP;281;10:23:52;0;50	38117;8	71486;5;229;83;
$GPXUP;281;10:23:53;0;50	38133;8	71514;3;0;102;
$GPXUP;281;10:23:54;0;50	38136;8	71556;5;228;92;
$GPXUP;281;10:23:55;0;50	38128;8	71592;5;228;101;
$GPXUP;281;10:23:56;0;50	38114;8	71619;5;229;97;
$GPXUP;281;10:23:57;0;50	38097;8	71636;5;229;84;
$GPXUP;281;10:23:58;0;50	38085;8	7164;5;229;57;
$GPXUP;281;10:23:59;0;50	3807;8	71653;5;233;56;
$GPXUP;281;10:24:00;0;50	38062;8	71674;5;234;60;
$GPXUP;281;10:24:01;0;50	38056;8	71696;5;233;68;
$GPXUP;281;10:24:02;0;50	38053;8	71726;5;238;82;
$GPXUP;281;10:24:03;0;50	38054;8	7176;5;238;83;
$GPXUP;281;10:24:04;0;50	38055;8	71794;5;239;86;
$GPXUP;281;10:24:05;0;50	38057;8	71829;5;239;89;
$GPXUP;281;10:24:06;0;50	38062;8	71868;5;239;94;
$GPXUP;281;10:24:07;0;50	38066;8	7191;5;241;97;
$GPXUP;281;10:24:08;0;50	38066;8	71948;5;241;93;
$GPXUP;281;10:24:09;0;50	38069;8	71996;5;240;70;
$GPXUP;281;10:24:10;0;50	38062;8	72018;5;240;65;
$GPXUP;281;10:24:11;0;50	38056;8	72026;5;239;56;
$GPXUP;281;10:24:12;0;50	38044;8	72031;5;242;52;
$GPXUP;281;10:24:13;0;50	3803;8	72032;5;242;52;
$GPXUP;281;10:24:14;0;50	38018;8	72041;5;243;46;
$GPXUP;281;10:24:15;0;50	38003;8	72036;5;244;44;
$GPXUP;281;10:24:16;0;50	37991;8	72042;5;244;49;
$GPXUP;281;10:24:17;0;50	37979;8	72065;5;245;60;
$GPXUP;281;10:24:18;0;50	3797;8	72086;5;245;66;
$GPXUP;281;10:24:19;0;50	37964;8	72112;5;244;76;
$GPXUP;281;10:24:20;0;50	37961;8	72142;5;243;79;
$GPXUP;281;10:24:21;0;50	37962;8	72174;5;242;87;
$GPXUP;281;10:24:22;0;50	37964;8	7221;5;240;94;
$GPXUP;281;10:24:23;0;50	37966;8	7225;5;239;99;
$GPXUP;281;10:24:24;0;50	37971;8	72288;5;236;99;
$GPXUP;281;10:24:25;0;50	37978;8	72327;5;234;100;
$GPXUP;281;10:24:26;0;50	37982;8	72365;5;231;103;
$GPXUP;281;10:24:27;0;50	37985;8	72404;5;227;98;
$GPXUP;281;10:24:28;0;50	37985;8	7244;5;227;98;
$GPXUP;281;10:24:29;0;50	37975;8	72468;5;226;74;
$GPXUP;281;10:24:30;0;50	37975;8	72503;5;232;70;
$GPXUP;281;10:24:31;0;50	37961;8	72526;5;234;78;
$GPXUP;281;10:24:32;0;50	37952;8	72552;5;234;81;
$GPXUP;281;10:24:33;0;50	37945;8	72584;5;246;77;
$GPXUP;281;10:24:34;0;50	37939;8	72612;5;247;75;
$GPXUP;281;10:24:35;0;50	37936;8	72638;5;251;75;
$GPXUP;281;10:24:36;0;50	37934;8	72666;5;254;77;
$GPXUP;281;10:24:37;0;50	37932;8	72695;5;256;68;
$GPXUP;281;10:24:38;0;50	37923;8	7272;5;256;69;
$GPXUP;281;10:24:39;0;50	37915;8	72745;5;255;74;
$GPXUP;281;10:24:40;0;50	37909;8	72772;5;255;82;
$GPXUP;281;10:24:41;0;50	37903;8	72804;5;252;82;
$GPXUP;281;10:24:42;0;50	37897;8	72834;5;250;85;
$GPXUP;281;10:24:43;0;50	37898;8	7287;5;247;91;
$GPXUP;281;10:24:44;0;50	379;8	72906;5;241;94;
$GPXUP;281;10:24:45;0;50	37902;8	72943;5;240;95;
$GPXUP;281;10:24:46;0;50	37903;8	72981;5;237;94;
$GPXUP;281;10:24:47;0;50	37903;8	73018;5;234;92;
$GPXUP;281;10:24:48;0;50	37899;8	73054;5;230;90;
$GPXUP;281;10:24:49;0;50	37887;8	73083;5;229;83;
$GPXUP;281;10:24:50;0;50	37875;8	73111;5;229;83;
$GPXUP;281;10:24:51;0;50	37865;8	73137;5;228;80;
$GPXUP;281;10:24:52;0;50	37855;8	73164;5;227;83;
$GPXUP;281;10:24:53;0;50	37842;8	73188;5;232;68;
$GPXUP;281;10:24:54;0;50	37833;8	7321;5;234;63;
$GPXUP;281;10:24:55;0;50	37824;8	73232;5;235;76;
$GPXUP;281;10:24:56;0;50	37821;8	73264;5;240;74;
$GPXUP;281;10:24:57;0;50	37823;8	73293;5;240;70;
$GPXUP;281;10:24:58;0;50	37826;8	73322;5;240;77;
$GPXUP;281;10:24:59;0;50	37821;8	73344;5;245;84;
$GPXUP;281;10:25:00;0;50	37809;8	73358;5;254;90;
$GPXUP;281;10:25:01;0;50	37806;8	73399;5;254;88;
$GPXUP;281;10:25:02;0;50	37802;8	73434;5;254;79;
$GPXUP;281;10:25:03;0;50	37793;8	73464;5;252;85;
$GPXUP;281;10:25:04;0;50	37775;8	73482;5;251;73;
$GPXUP;281;10:25:05;0;50	37766;8	73506;5;244;73;
$GPXUP;281;10:25:06;0;50	37754;8	73529;5;242;74;
$GPXUP;281;10:25:07;0;50	37743;8	73554;5;250;76;
$GPXUP;281;10:25:08;0;50	37736;8	73583;5;258;70;
$GPXUP;281;10:25:09;0;50	37728;8	73608;5;260;71;
$GPXUP;281;10:25:10;0;50	3772;8	73631;5;257;70;
$GPXUP;281;10:25:11;0;50	37708;8	7365;5;258;70;
$GPXUP;281;10:25:12;0;50	37696;8	7367;5;257;70;
$GPXUP;281;10:25:13;0;50	37682;8	73686;5;256;66;
$GPXUP;281;10:25:14;0;50	37668;8	737;5;254;73;
$GPXUP;281;10:25:15;0;50	37652;8	73713;5;252;77;
$GPXUP;281;10:25:16;0;50	37634;8	73726;5;249;81;
$GPXUP;281;10:25:17;0;50	37614;8	73738;5;248;67;
$GPXUP;281;10:25:18;0;50	37599;8	73742;5;248;65;
$GPXUP;281;10:25:19;0;50	37584;8	73748;5;247;64;
$GPXUP;281;10:25:20;0;50	37569;8	73758;5;247;62;
$GPXUP;281;10:25:21;0;50	37556;8	7377;5;248;65;
$GPXUP;281;10:25:22;0;50	37543;8	73785;5;246;69;
$GPXUP;281;10:25:23;0;50	37532;8	73806;5;245;71;
$GPXUP;281;10:25:24;0;50	3752;8	73825;5;244;65;
$GPXUP;281;10:25:25;0;50	37508;8	73851;5;244;56;
$GPXUP;281;10:25:26;0;50	37495;8	73845;5;244;49;
$GPXUP;281;10:25:27;0;50	37483;8	73835;5;247;48;
$GPXUP;281;10:25:28;0;50	37473;8	73829;5;246;36;
$GPXUP;281;10:25:29;0;50	37463;8	73827;5;245;51;
$GPXUP;281;10:25:30;0;50	3745;8	73833;5;235;60;
$GPXUP;281;10:25:31;0;50	37435;8	73846;5;237;65;
$GPXUP;281;10:25:32;0;50	37421;8	73864;5;240;70;
$GPXUP;281;10:25:33;0;50	37409;8	73885;5;239;67;
$GPXUP;281;10:25:34;0;50	37397;8	73906;5;238;70;
$GPXUP;281;10:25:35;0;50	37388;8	73931;5;239;79;
$GPXUP;281;10:25:36;0;50	37379;8	7396;5;239;78;
$GPXUP;281;10:25:37;0;50	37378;8	73992;5;242;78;
$GPXUP;281;10:25:38;0;50	37369;8	74018;5;244;65;
$GPXUP;281;10:25:39;0;50	37354;8	74027;5;246;65;
$GPXUP;281;10:25:40;0;50	37336;8	74022;5;263;60;
$GPXUP;281;10:25:41;0;50	37323;8	74012;5;266;51;
$GPXUP;281;10:25:42;0;50	37311;8	74;5;271;51;
$GPXUP;281;10:25:43;0;50	37299;8	73991;5;270;47;
$GPXUP;281;10:25:44;0;50	37286;8	73986;5;269;57;
$GPXUP;281;10:25:45;0;50	3727;8	73989;5;266;57;
$GPXUP;281;10:25:46;0;50	37254;8	73993;5;265;59;
$GPXUP;281;10:25:47;0;50	37239;8	73998;5;266;54;
$GPXUP;281;10:25:48;0;50	37228;8	74007;5;267;36;
$GPXUP;281;10:25:49;0;50	37218;8	74018;5;267;51;
$GPXUP;281;10:25:50;0;50	37195;8	74049;5;266;80;
$GPXUP;281;10:25:51;0;50	37183;8	74068;5;264;81;
$GPXUP;281;10:25:52;0;50	37173;8	74094;5;262;83;
$GPXUP;281;10:25:53;0;50	37162;8	74122;5;258;87;
$GPXUP;281;10:25:54;0;50	37151;8	74153;5;257;88;
$GPXUP;281;10:25:55;0;50	37139;8	74189;5;256;81;
$GPXUP;281;10:25:56;0;50	37126;8	74213;5;255;80;
$GPXUP;281;10:25:57;0;50	37111;8	7423;5;255;73;
$GPXUP;281;10:25:58;0;50	37094;8	74235;5;254;83;
$GPXUP;281;10:25:59;0;50	37075;8	74255;5;254;75;
$GPXUP;281;10:26:00;0;50	37058;8	74259;5;253;69;
$GPXUP;281;10:26:01;0;50	37041;8	7426;5;251;67;
$GPXUP;281;10:26:02;0;50	37025;8	7426;5;252;88;
$GPXUP;281;10:26:03;0;50	37006;8	74255;5;252;36;
$GPXUP;281;10:26:04;0;50	37004;8	74239;5;252;33;
$GPXUP;281;10:26:05;0;50	36998;8	74221;5;251;52;
$GPXUP;281;10:26:06;0;50	36989;8	74205;5;251;48;
$GPXUP;281;10:26:07;0;50	3698;8	74192;5;252;50;
$GPXUP;281;10:26:08;0;50	36967;8	74188;5;251;46;
$GPXUP;281;10:26:09;0;50	36954;8	74197;5;250;53;
$GPXUP;281;10:26:10;0;50	36941;8	74214;5;249;61;
$GPXUP;281;10:26:11;0;50	3693;8	74235;5;246;69;
$GPXUP;281;10:26:12;0;50	36919;8	74257;5;242;69;
$GPXUP;281;10:26:13;0;50	36907;8	74277;5;239;74;
$GPXUP;281;10:26:14;0;50	36894;8	74299;5;236;71;
$GPXUP;281;10:26:15;0;50	3688;8	74316;5;236;69;
$GPXUP;281;10:26:16;0;50	36867;8	74334;5;234;66;
$GPXUP;281;10:26:17;0;50	36852;8	74347;5;234;64;
$GPXUP;281;10:26:18;0;50	36838;8	74359;5;233;72;
$GPXUP;281;10:26:19;0;50	36822;8	74373;5;230;74;
$GPXUP;281;10:26:20;0;50	36804;8	74383;5;228;68;
$GPXUP;281;10:26:21;0;50	36788;8	7439;5;225;66;
$GPXUP;281;10:26:22;0;50	36772;8	74392;5;223;68;
$GPXUP;281;10:26:23;0;50	36755;8	74388;5;222;61;
$GPXUP;281;10:26:24;0;50	3674;8	74386;5;220;62;
$GPXUP;281;10:26:25;0;50	36724;8	7438;5;219;63;
$GPXUP;281;10:26:26;0;50	36709;8	74375;5;219;64;
$GPXUP;281;10:26:27;0;50	36693;8	74378;5;218;67;
$GPXUP;281;10:26:28;0;50	36677;8	74382;5;216;63;
$GPXUP;281;10:26:29;0;50	36661;8	74386;5;215;58;
$GPXUP;281;10:26:30;0;50	36647;8	74394;5;212;73;
$GPXUP;281;10:26:31;0;50	36629;8	74405;5;212;74;
$GPXUP;281;10:26:32;0;50	36611;8	74409;5;212;79;
$GPXUP;281;10:26:33;0;50	36593;8	74403;5;211;68;
$GPXUP;281;10:26:34;0;50	36586;8	74376;5;212;56;
$GPXUP;281;10:26:35;0;50	36572;8	74369;5;212;62;
$GPXUP;281;10:26:36;0;50	36556;8	74361;5;212;61;
$GPXUP;281;10:26:37;0;50	36543;8	7435;5;213;56;
$GPXUP;281;10:26:38;0;50	36529;8	74346;5;216;58;
$GPXUP;281;10:26:39;0;50	36515;8	74348;5;218;53;
$GPXUP;281;10:26:40;0;50	36502;8	74362;5;219;61;
$GPXUP;281;10:26:41;0;50	36488;8	74372;5;220;67;
$GPXUP;281;10:26:42;0;50	36472;8	74381;5;220;74;
$GPXUP;281;10:26:43;0;50	36455;8	7439;5;221;73;
$GPXUP;281;10:26:44;0;50	36439;8	74402;5;221;49;
$GPXUP;281;10:26:45;0;50	36428;8	74411;5;219;55;
$GPXUP;281;10:26:46;0;50	36415;8	74401;5;217;59;
$GPXUP;281;10:26:47;0;50	36402;8	74416;5;214;61;
$GPXUP;281;10:26:48;0;50	36389;8	74431;5;212;62;
$GPXUP;281;10:26:49;0;50	36376;8	74444;5;210;60;
$GPXUP;281;10:26:50;0;50	36365;8	74447;5;208;59;
$GPXUP;281;10:26:51;0;50	36351;8	74441;5;207;57;
$GPXUP;281;10:26:52;0;50	36339;8	74434;5;206;51;
$GPXUP;281;10:26:53;0;50	36328;8	74422;5;200;51;
$GPXUP;281;10:26:54;0;50	36317;8	74411;5;198;55;
$GPXUP;281;10:26:55;0;50	36306;8	74401;5;194;47;
$GPXUP;281;10:26:56;0;50	36297;8	74394;5;191;49;
$GPXUP;281;10:26:57;0;50	36284;8	74388;5;204;45;
$GPXUP;281;10:26:58;0;50	36273;8	74384;5;205;51;
$GPXUP;281;10:26:59;0;50	36261;8	7438;5;204;51;
$GPXUP;281;10:27:00;0;50	36247;8	74374;5;205;57;
$GPXUP;281;10:27:01;0;50	36236;8	74371;5;204;53;
$GPXUP;281;10:27:02;0;50	36223;8	74382;5;201;58;
$GPXUP;281;10:27:03;0;50	36211;8	74399;5;205;67;
$GPXUP;281;10:27:04;0;50	36197;8	74423;5;196;69;
$GPXUP;281;10:27:05;0;50	36187;8	74445;5;195;65;
$GPXUP;281;10:27:06;0;50	36175;8	74464;5;195;78;
$GPXUP;281;10:27:07;0;50	36158;8	74481;5;196;90;
$GPXUP;281;10:27:08;0;50	36138;8	745;5;196;98;
$GPXUP;281;10:27:09;0;50	36113;8	74515;5;198;70;
$GPXUP;281;10:27:10;0;50	36096;8	74514;5;194;63;
$GPXUP;281;10:27:11;0;50	36081;8	7452;5;196;61;
$GPXUP;281;10:27:12;0;50	36068;8	74509;5;181;71;
$GPXUP;281;10:27:13;0;50	36051;8	74522;5;185;70;
$GPXUP;281;10:27:14;0;50	36042;8	74541;5;184;56;
$GPXUP;281;10:27:15;0;50	36029;8	74543;5;179;60;
$GPXUP;281;10:27:16;0;50	36015;8	74546;5;178;66;
$GPXUP;281;10:27:17;0;50	35998;8	74546;5;178;62;
$GPXUP;281;10:27:18;0;50	3598;8	74544;5;182;55;
$GPXUP;281;10:27:19;0;50	35968;8	74544;5;181;48;
$GPXUP;281;10:27:20;0;50	35949;8	74555;5;224;53;
$GPXUP;281;10:27:21;0;50	35938;8	74552;5;208;48;
$GPXUP;281;10:27:22;0;50	35924;8	74552;5;227;47;
$GPXUP;281;10:27:23;0;50	35912;8	74551;3;0;60;
$GPXUP;281;10:27:24;0;50	35898;8	74548;5;226;56;
$GPXUP;281;10:27:25;0;50	35885;8	74543;5;225;50;
$GPXUP;281;10:27:26;0;50	35871;8	74539;5;223;51;
$GPXUP;281;10:27:27;0;50	35858;8	74537;5;223;49;
$GPXUP;281;10:27:28;0;50	35846;8	74534;5;223;51;
$GPXUP;281;10:27:29;0;50	35836;8	74526;5;222;50;
$GPXUP;281;10:27:30;0;50	35824;8	74517;5;222;53;
$GPXUP;281;10:27:31;0;50	35813;8	74508;5;221;54;
$GPXUP;281;10:27:32;0;50	35799;8	74502;5;221;51;
$GPXUP;281;10:27:33;0;50	35788;8	74494;5;220;63;
$GPXUP;281;10:27:34;0;50	35777;8	74478;5;220;52;
$GPXUP;281;10:27:35;0;50	35768;8	74465;5;220;44;
$GPXUP;281;10:27:36;0;50	35758;8	74457;5;217;43;
$GPXUP;281;10:27:37;0;50	35748;8	74454;5;213;51;
$GPXUP;281;10:27:38;0;50	35736;8	74452;5;213;56;
$GPXUP;281;10:27:39;0;50	35723;8	74466;5;208;59;
$GPXUP;281;10:27:40;0;50	35708;8	74456;5;205;64;
$GPXUP;281;10:27:41;0;50	35692;8	74456;5;204;66;
$GPXUP;281;10:27:42;0;50	35676;8	74452;5;202;60;
$GPXUP;281;10:27:43;0;50	35661;8	74446;5;201;60;
$GPXUP;281;10:27:44;0;50	35646;8	74447;5;201;63;
$GPXUP;281;10:27:45;0;50	3563;8	74445;5;200;64;
$GPXUP;281;10:27:46;0;50	35614;8	74452;5;204;70;
$GPXUP;281;10:27:47;0;50	35597;8	74451;5;206;66;
$GPXUP;281;10:27:48;0;50	35582;8	74441;5;205;62;
$GPXUP;281;10:27:49;0;50	35567;8	74432;5;204;59;
$GPXUP;281;10:27:50;0;50	35553;8	74424;5;203;56;
$GPXUP;281;10:27:51;0;50	35539;8	74422;5;202;60;
$GPXUP;281;10:27:52;0;50	35524;8	74423;5;201;74;
$GPXUP;281;10:27:53;0;50	35507;8	7443;5;201;67;
$GPXUP;281;10:27:54;0;50	35493;8	74458;5;200;68;
$GPXUP;281;10:27:55;0;50	35481;8	74475;5;198;69;
$GPXUP;281;10:27:56;0;50	3547;8	74496;5;197;71;
$GPXUP;281;10:27:57;0;50	3546;8	74517;5;195;71;
$GPXUP;281;10:27:58;0;50	35446;8	74534;5;193;70;
$GPXUP;281;10:27:59;0;50	35432;8	74551;5;189;73;
$GPXUP;281;10:28:00;0;50	35417;8	74568;5;187;72;
$GPXUP;281;10:28:01;0;50	35404;8	74587;5;186;71;
$GPXUP;281;10:28:02;0;50	3539;8	74605;5;186;73;
$GPXUP;281;10:28:03;0;50	35376;8	74607;5;185;66;
$GPXUP;281;10:28:04;0;50	35356;8	74605;5;187;50;
$GPXUP;281;10:28:05;0;50	35346;8	746;5;190;51;
$GPXUP;281;10:28:06;0;50	35335;8	74608;5;193;50;
$GPXUP;281;10:28:07;0;50	35324;8	7462;5;193;55;
$GPXUP;281;10:28:08;0;50	35314;8	74634;5;189;56;
$GPXUP;281;10:28:09;0;50	35303;8	74649;5;189;62;
$GPXUP;281;10:28:10;0;50	35295;8	74672;5;188;66;
$GPXUP;281;10:28:11;0;50	35285;8	74692;5;188;61;
$GPXUP;281;10:28:12;0;50	35274;8	74709;5;188;63;
$GPXUP;281;10:28:13;0;50	35262;8	74727;5;188;71;
$GPXUP;281;10:28:14;0;50	3525;8	74742;5;189;52;
$GPXUP;281;10:28:15;0;50	3523;8	74739;5;186;54;
$GPXUP;281;10:28:16;0;50	35222;8	7475;5;186;52;
$GPXUP;281;10:28:17;0;50	35211;8	7475;5;189;50;
$GPXUP;281;10:28:18;0;50	35198;8	74744;5;186;45;
$GPXUP;281;10:28:19;0;50	35186;8	74745;5;184;46;
$GPXUP;281;10:28:20;0;50	35174;8	74748;5;184;47;
$GPXUP;281;10:28:21;0;50	35162;8	7475;5;188;48;
$GPXUP;281;10:28:22;0;50	35151;8	74748;5;186;41;
$GPXUP;281;10:28:23;0;50	35142;8	74744;5;183;44;
$GPXUP;281;10:28:24;0;50	35132;8	74746;5;183;43;
$GPXUP;281;10:28:25;0;50	35122;8	74756;5;182;52;
$GPXUP;281;10:28:26;0;50	35112;8	74774;5;180;62;
$GPXUP;281;10:28:27;0;50	35104;8	74797;5;178;66;
$GPXUP;281;10:28:28;0;50	35098;8	74823;5;178;65;
$GPXUP;281;10:28:29;0;50	35091;8	74848;5;176;71;
$GPXUP;281;10:28:30;0;50	35083;8	74872;5;174;69;
$GPXUP;281;10:28:31;0;50	35072;8	74894;5;178;65;
$GPXUP;281;10:28:32;0;50	35061;8	74912;5;179;64;
$GPXUP;281;10:28:33;0;50	3505;8	74929;5;180;65;
$GPXUP;281;10:28:34;0;50	35039;8	74948;5;181;63;
$GPXUP;281;10:28:35;0;50	35028;8	74966;5;181;63;
$GPXUP;281;10:28:36;0;50	35018;8	74984;5;182;57;
$GPXUP;281;10:28:37;0;50	35006;8	74995;5;182;64;
$GPXUP;281;10:28:38;0;50	34994;8	74994;5;183;38;
$GPXUP;281;10:28:39;0;50	3499;8	74996;5;183;43;
$GPXUP;281;10:28:40;0;50	34976;8	74991;5;181;49;
$GPXUP;281;10:28:41;0;50	34962;8	74992;5;180;50;
$GPXUP;281;10:28:42;0;50	34949;8	75002;5;180;58;
$GPXUP;281;10:28:43;0;50	34938;8	75024;5;180;60;
$GPXUP;281;10:28:44;0;50	34928;8	75043;5;180;64;
$GPXUP;281;10:28:45;0;50	34919;8	7506;5;178;65;
$GPXUP;281;10:28:46;0;50	34908;8	75082;5;177;64;
$GPXUP;281;10:28:47;0;50	34899;8	75103;5;178;64;
$GPXUP;281;10:28:48;0;50	34888;8	75121;5;179;59;
$GPXUP;281;10:28:49;0;50	34875;8	75132;5;178;57;
$GPXUP;281;10:28:50;0;50	34861;8	75136;5;180;57;
$GPXUP;281;10:28:51;0;50	34848;8	75144;5;180;55;
$GPXUP;281;10:28:52;0;50	34836;8	75153;5;179;55;
$GPXUP;281;10:28:53;0;50	34823;8	75159;5;178;54;
$GPXUP;281;10:28:54;0;50	3481;8	75165;5;177;56;
$GPXUP;281;10:28:55;0;50	34797;8	75176;5;177;66;
$GPXUP;281;10:28:56;0;50	34783;8	75189;5;177;73;
$GPXUP;281;10:28:57;0;50	34768;8	75197;5;176;51;
$GPXUP;281;10:28:58;0;50	34758;8	75201;5;174;49;
$GPXUP;281;10:28:59;0;50	34745;8	75196;5;173;48;
$GPXUP;281;10:29:00;0;50	34733;8	75189;5;171;45;
$GPXUP;281;10:29:01;0;50	34723;8	75183;5;171;44;
$GPXUP;281;10:29:02;0;50	34712;8	75179;5;170;45;
$GPXUP;281;10:29:03;0;50	34701;8	75183;5;168;51;
$GPXUP;281;10:29:04;0;50	34688;8	75187;5;162;52;
$GPXUP;281;10:29:05;0;50	34674;8	7519;5;158;54;
$GPXUP;281;10:29:06;0;50	34661;8	75188;5;155;56;
$GPXUP;281;10:29:07;0;50	34647;8	75187;5;148;54;
$GPXUP;281;10:29:08;0;50	34634;8	75185;5;148;56;
$GPXUP;281;10:29:09;0;50	34622;8	75174;5;148;56;
$GPXUP;281;10:29:10;0;50	34606;8	75147;5;145;55;
$GPXUP;281;10:29:11;0;50	34597;8	75132;5;145;59;
$GPXUP;281;10:29:12;0;50	34584;8	75124;5;144;54;
$GPXUP;281;10:29:13;0;50	34571;8	75121;5;144;54;
$GPXUP;281;10:29:14;0;50	3456;8	75125;5;143;56;
$GPXUP;281;10:29:15;0;50	34548;8	75114;5;143;54;
$GPXUP;281;10:29:16;0;50	34536;8	75104;5;142;54;
$GPXUP;281;10:29:17;0;50	34529;8	75089;5;143;48;
$GPXUP;281;10:29:18;0;50	34516;8	75086;5;143;48;
$GPXUP;281;10:29:19;0;50	34504;8	75079;5;142;50;
$GPXUP;281;10:29:20;0;50	34491;8	75074;5;142;49;
$GPXUP;281;10:29:21;0;50	34478;8	75072;5;142;51;
$GPXUP;281;10:29:22;0;50	34465;8	75075;5;142;52;
$GPXUP;281;10:29:23;0;50	34452;8	7508;5;141;49;
$GPXUP;281;10:29:24;0;50	34441;8	75082;5;141;53;
$GPXUP;281;10:29:25;0;50	34429;8	75074;3;0;48;
$GPXUP;281;10:29:26;0;50	34419;8	75061;3;0;55;
$GPXUP;281;10:29:27;0;50	34409;8	75046;3;0;58;
$GPXUP;281;10:29:28;0;50	34396;8	75032;5;141;60;
$GPXUP;281;10:29:29;0;50	34382;8	75023;5;141;55;
$GPXUP;281;10:29:30;0;50	34369;8	75016;5;141;47;
$GPXUP;281;10:29:31;0;50	34356;8	75014;5;141;50;
$GPXUP;281;10:29:32;0;50	34343;8	75017;5;141;51;
$GPXUP;281;10:29:33;0;50	34331;8	75025;5;141;51;
$GPXUP;281;10:29:34;0;50	3432;8	75038;5;141;52;
$GPXUP;281;10:29:35;0;50	34308;8	75052;5;140;55;
$GPXUP;281;10:29:36;0;50	34298;8	75067;5;140;58;
$GPXUP;281;10:29:37;0;50	34285;8	75079;5;141;57;
$GPXUP;281;10:29:38;0;50	34273;8	75089;5;141;53;
$GPXUP;281;10:29:39;0;50	3426;8	75098;5;141;50;
$GPXUP;281;10:29:40;0;50	34249;8	75108;5;140;53;
$GPXUP;281;10:29:41;0;50	34239;8	7512;5;140;51;
$GPXUP;281;10:29:42;0;50	34231;8	75135;5;141;53;
$GPXUP;281;10:29:43;0;50	34222;8	75154;5;140;51;
$GPXUP;281;10:29:44;0;50	34211;8	75163;5;140;54;
$GPXUP;281;10:29:45;0;50	34198;8	75169;5;140;53;
$GPXUP;281;10:29:46;0;50	34186;8	7519;5;140;58;
$GPXUP;281;10:29:47;0;50	34175;8	752;5;140;57;
$GPXUP;281;10:29:48;0;50	34164;8	75214;5;140;58;
$GPXUP;281;10:29:49;0;50	3415;8	75224;5;141;56;
$GPXUP;281;10:29:50;0;50	34138;8	75233;5;142;54;
$GPXUP;281;10:29:51;0;50	34126;8	75242;5;142;54;
$GPXUP;281;10:29:52;0;50	34113;8	7525;5;142;57;
$GPXUP;281;10:29:53;0;50	341;8	75253;5;144;59;
$GPXUP;281;10:29:54;0;50	34086;8	7526;5;143;58;
$GPXUP;281;10:29:55;0;50	34074;8	75274;5;144;55;
$GPXUP;281;10:29:56;0;50	34061;8	75282;5;145;52;
$GPXUP;281;10:29:57;0;50	34049;8	75289;5;146;60;
$GPXUP;281;10:29:58;0;50	34035;8	75292;5;146;55;
$GPXUP;281;10:29:59;0;50	34022;8	75304;5;147;56;
$GPXUP;281;10:30:00;0;50	34012;8	75318;5;141;58;
$GPXUP;281;10:30:01;0;50	34;8	7533;5;141;53;
$GPXUP;281;10:30:02;0;50	33988;8	75339;5;144;50;
$GPXUP;281;10:30:03;0;50	33979;8	75346;5;143;48;
$GPXUP;281;10:30:04;0;50	33968;8	75342;5;143;43;
$GPXUP;281;10:30:05;0;50	33982;8	75362;5;134;54;
$GPXUP;281;10:30:06;0;50	33964;8	75367;5;131;62;
$GPXUP;281;10:30:07;0;50	33951;8	75385;5;132;57;
$GPXUP;281;10:30:08;0;50	3394;8	75401;5;132;47;
$GPXUP;281;10:30:09;0;50	33927;8	75404;5;132;37;
$GPXUP;281;10:30:10;0;50	33914;8	75396;5;132;64;
$GPXUP;281;10:30:11;0;50	33898;8	75408;5;132;53;
$GPXUP;281;10:30:12;0;50	33882;8	75398;5;132;52;
$GPXUP;281;10:30:13;0;50	33868;8	75388;5;133;53;
$GPXUP;281;10:30:14;0;50	33853;8	75385;5;133;53;
$GPXUP;281;10:30:15;0;50	33839;8	75386;5;133;55;
$GPXUP;281;10:30:16;0;50	33825;8	75395;5;134;54;
$GPXUP;281;10:30:17;0;50	33812;8	75406;5;134;59;
$GPXUP;281;10:30:18;0;50	33798;8	75417;5;134;50;
$GPXUP;281;10:30:19;0;50	33785;8	7542;5;134;56;
$GPXUP;281;10:30:20;0;50	33771;8	75419;5;134;54;
$GPXUP;281;10:30:21;0;50	33758;8	75414;5;133;56;
$GPXUP;281;10:30:22;0;50	33744;8	75405;5;130;51;
$GPXUP;281;10:30:23;0;50	33731;8	75403;5;129;57;
$GPXUP;281;10:30:24;0;50	33716;8	75396;5;129;57;
$GPXUP;281;10:30:25;0;50	33701;8	75387;5;130;56;
$GPXUP;281;10:30:26;0;50	33688;8	75376;5;131;54;
$GPXUP;281;10:30:27;0;50	33675;8	75368;5;131;54;
$GPXUP;281;10:30:28;0;50	33662;8	75362;5;132;59;
$GPXUP;281;10:30:29;0;50	33646;8	75368;5;133;58;
$GPXUP;281;10:30:30;0;50	33631;8	75375;5;134;61;
$GPXUP;281;10:30:31;0;50	33615;8	7538;5;134;57;
$GPXUP;281;10:30:32;0;50	33602;8	75385;5;135;53;
$GPXUP;281;10:30:33;0;50	33588;8	7539;5;135;54;
$GPXUP;281;10:30:34;0;50	33574;8	75393;5;135;54;
$GPXUP;281;10:30:35;0;50	33563;8	75408;5;133;59;
$GPXUP;281;10:30:36;0;50	33548;8	75398;5;132;53;
$GPXUP;281;10:30:37;0;50	33535;8	75384;5;133;53;
$GPXUP;281;10:30:38;0;50	33522;8	75372;5;133;48;
$GPXUP;281;10:30:39;0;50	3351;8	75358;5;134;59;
$GPXUP;281;10:30:40;0;50	33494;8	7535;5;133;59;
$GPXUP;281;10:30:41;0;50	33479;8	75346;5;132;57;
$GPXUP;281;10:30:42;0;50	33465;8	75342;5;132;60;
$GPXUP;281;10:30:43;0;50	3345;8	75333;5;131;57;
$GPXUP;281;10:30:44;0;50	33436;8	75325;5;130;55;
$GPXUP;281;10:30:45;0;50	33424;8	75317;5;131;57;
$GPXUP;281;10:30:46;0;50	3341;8	75305;5;130;55;
$GPXUP;281;10:30:47;0;50	33398;8	75298;5;129;58;
$GPXUP;281;10:30:48;0;50	33382;8	75296;5;128;63;
$GPXUP;281;10:30:49;0;50	33366;8	75305;5;128;63;
$GPXUP;281;10:30:50;0;50	33354;8	75324;5;131;63;
$GPXUP;281;10:30:51;0;50	33345;8	75343;5;133;58;
$GPXUP;281;10:30:52;0;50	33334;8	75357;5;133;56;
$GPXUP;281;10:30:53;0;50	33325;8	7537;5;137;37;
$GPXUP;281;10:30:54;0;50	33316;8	7537;5;138;50;
$GPXUP;281;10:30:55;0;50	33302;8	7537;5;139;56;
$GPXUP;281;10:30:56;0;50	33288;8	75372;5;141;59;
$GPXUP;281;10:30:57;0;50	33273;8	75374;5;142;53;
$GPXUP;281;10:30:58;0;50	3326;8	7538;5;145;54;
$GPXUP;281;10:30:59;0;50	33249;8	75396;5;146;61;
$GPXUP;281;10:31:00;0;50	33239;8	75414;5;146;64;
$GPXUP;281;10:31:01;0;50	33227;8	75432;5;147;53;
$GPXUP;281;10:31:02;0;50	33216;8	7544;5;147;52;
$GPXUP;281;10:31:03;0;50	33204;8	7544;5;148;52;
$GPXUP;281;10:31:04;0;50	33191;8	75435;5;148;59;
$GPXUP;281;10:31:05;0;50	33178;8	75431;5;148;42;
$GPXUP;281;10:31:06;0;50	33168;8	75424;5;148;28;
$GPXUP;281;10:31:07;0;50	33149;8	75416;5;149;51;
$GPXUP;281;10:31:08;0;50	33136;8	754;5;149;61;
$GPXUP;281;10:31:09;0;50	3312;8	75399;5;149;50;
$GPXUP;281;10:31:10;0;50	33106;8	75398;5;149;45;
$GPXUP;281;10:31:11;0;50	33095;8	75399;5;148;47;
$GPXUP;281;10:31:12;0;50	33083;8	75395;5;147;53;
$GPXUP;281;10:31:13;0;50	3307;8	75391;5;148;52;
$GPXUP;281;10:31:14;0;50	33058;8	75387;5;150;48;
$GPXUP;281;10:31:15;0;50	33045;8	75385;5;148;51;
$GPXUP;281;10:31:16;0;50	33032;8	75387;5;149;46;
$GPXUP;281;10:31:17;0;50	3302;8	75388;5;149;44;
$GPXUP;281;10:31:18;0;50	33011;8	7539;5;149;40;
$GPXUP;281;10:31:19;0;50	33;8	75382;5;149;47;
$GPXUP;281;10:31:20;0;50	32992;8	75371;5;151;40;
$GPXUP;281;10:31:21;0;50	32984;8	75359;5;151;41;
$GPXUP;281;10:31:22;0;50	32974;8	75352;5;152;46;
$GPXUP;281;10:31:23;0;50	32962;8	7535;5;147;50;
$GPXUP;281;10:31:24;0;50	32949;8	75349;5;148;49;
$GPXUP;281;10:31:25;0;50	32937;8	75346;5;145;53;
$GPXUP;281;10:31:26;0;50	32924;8	75339;5;144;52;
$GPXUP;281;10:31:27;0;50	32913;8	7533;5;144;53;
$GPXUP;281;10:31:28;0;50	32898;8	75306;5;148;47;
$GPXUP;281;10:31:29;0;50	32893;8	7529;5;148;45;
$GPXUP;281;10:31:30;0;50	32889;8	75275;5;150;44;
$GPXUP;281;10:31:31;0;50	32882;8	75262;5;151;42;
$GPXUP;281;10:31:32;0;50	32872;8	75253;5;152;47;
$GPXUP;281;10:31:33;0;50	32859;8	75252;5;152;45;
$GPXUP;281;10:31:34;0;50	32847;8	75258;5;152;54;
$GPXUP;281;10:31:35;0;50	32833;8	75267;5;151;52;
$GPXUP;281;10:31:36;0;50	3282;8	75268;5;152;56;
$GPXUP;281;10:31:37;0;50	32806;8	75258;5;152;58;
$GPXUP;281;10:31:38;0;50	32792;8	75251;5;152;55;
$GPXUP;281;10:31:39;0;50	3278;8	75242;5;153;53;
$GPXUP;281;10:31:40;0;50	32768;8	75232;5;154;48;
$GPXUP;281;10:31:41;0;50	32757;8	75224;5;151;50;
$GPXUP;281;10:31:42;0;50	32745;8	75216;5;150;51;
$GPXUP;281;10:31:43;0;50	32733;8	75207;5;146;64;
$GPXUP;281;10:31:44;0;50	32719;8	75199;5;145;58;
$GPXUP;281;10:31:45;0;50	32706;8	7519;5;143;58;
$GPXUP;281;10:31:46;0;50	32692;8	75182;5;142;60;
$GPXUP;281;10:31:47;0;50	32678;8	75174;5;143;47;
$GPXUP;281;10:31:48;0;50	32666;8	75175;5;141;56;
$GPXUP;281;10:31:49;0;50	32652;8	75178;5;140;50;
$GPXUP;281;10:31:50;0;50	3264;8	75183;5;140;45;
$GPXUP;281;10:31:51;0;50	32628;8	75185;5;141;45;
$GPXUP;281;10:31:52;0;50	32616;8	75179;5;140;47;
$GPXUP;281;10:31:53;0;50	32605;8	7517;5;139;40;
$GPXUP;281;10:31:54;0;50	32598;8	75162;5;139;41;
$GPXUP;281;10:31:55;0;50	32592;8	75148;5;139;38;
$GPXUP;281;10:31:56;0;50	32594;8	7512;5;140;44;
$GPXUP;281;10:31:57;0;50	32603;8	75107;5;139;47;
$GPXUP;281;10:31:58;0;50	32612;8	75095;5;139;48;
$GPXUP;281;10:31:59;0;50	32619;8	75082;5;140;41;
$GPXUP;281;10:32:00;0;50	3262;8	75064;5;138;47;
$GPXUP;281;10:32:01;0;50	32612;8	75049;5;138;43;
$GPXUP;281;10:32:02;0;50	32603;8	75039;5;138;40;
$GPXUP;281;10:32:03;0;50	32596;8	75031;5;138;38;
$GPXUP;281;10:32:04;0;50	32589;8	75021;5;138;45;
$GPXUP;281;10:32:05;0;50	32583;8	75008;5;138;39;
$GPXUP;281;10:32:06;0;50	3258;8	74992;5;138;37;
$GPXUP;281;10:32:07;0;50	32576;8	7498;5;140;32;
$GPXUP;281;10:32:08;0;50	3257;8	74969;5;140;38;
$GPXUP;281;10:32:09;0;50	32562;8	74959;5;140;39;
$GPXUP;281;10:32:10;0;50	32552;8	74955;5;140;39;
$GPXUP;281;10:32:11;0;50	32542;8	74955;5;138;43;
$GPXUP;281;10:32:12;0;50	32531;8	74952;5;137;47;
$GPXUP;281;10:32:13;0;50	3252;8	74948;5;137;52;
$GPXUP;281;10:32:14;0;50	32506;8	74954;5;137;52;
$GPXUP;281;10:32:15;0;50	32493;8	74962;5;136;52;
$GPXUP;281;10:32:16;0;50	3248;8	7497;5;136;55;
$GPXUP;281;10:32:17;0;50	32461;8	74983;5;136;48;
$GPXUP;281;10:32:18;0;50	32452;8	7499;5;136;45;
$GPXUP;281;10:32:19;0;50	32442;8	75;5;137;46;
$GPXUP;281;10:32:20;0;50	32432;8	75009;5;137;48;
$GPXUP;281;10:32:21;0;50	32421;8	75016;5;137;48;
$GPXUP;281;10:32:22;0;50	32408;8	75012;5;137;56;
$GPXUP;281;10:32:23;0;50	32394;8	75009;5;137;60;
$GPXUP;281;10:32:24;0;50	32381;8	75;5;136;51;
$GPXUP;281;10:32:25;0;50	3237;8	74992;5;136;47;
$GPXUP;281;10:32:26;0;50	32359;8	74986;5;134;44;
$GPXUP;281;10:32:27;0;50	3235;8	74979;5;134;46;
$GPXUP;281;10:32:28;0;50	3234;8	7497;5;134;43;
$GPXUP;281;10:32:29;0;50	3233;8	74964;5;134;44;
$GPXUP;281;10:32:30;0;50	3232;8	74956;5;133;42;
$GPXUP;281;10:32:31;0;50	32309;8	74956;5;133;44;
$GPXUP;281;10:32:32;0;50	32298;8	74956;5;134;46;
$GPXUP;281;10:32:33;0;50	32287;8	74964;5;133;48;
$GPXUP;281;10:32:34;0;50	32275;8	7497;5;133;53;
$GPXUP;281;10:32:35;0;50	32263;8	7498;5;132;53;
$GPXUP;281;10:32:36;0;50	3225;8	74989;5;132;56;
$GPXUP;281;10:32:37;0;50	32238;8	75001;5;130;55;
$GPXUP;281;10:32:38;0;50	32228;8	75015;5;129;53;
$GPXUP;281;10:32:39;0;50	32216;8	75024;5;129;58;
$GPXUP;281;10:32:40;0;50	32201;8	75024;5;128;59;
$GPXUP;281;10:32:41;0;50	32186;8	75034;5;128;59;
$GPXUP;281;10:32:42;0;50	32171;8	75042;5;127;53;
$GPXUP;281;10:32:43;0;50	32158;8	75044;5;126;46;
$GPXUP;281;10:32:44;0;50	32147;8	75043;5;126;46;
$GPXUP;281;10:32:45;0;50	32136;8	75041;5;126;49;
$GPXUP;281;10:32:46;0;50	32126;8	75036;5;127;44;
$GPXUP;281;10:32:47;0;50	32118;8	75025;5;127;38;
$GPXUP;281;10:32:48;0;50	32113;8	75011;5;129;38;
$GPXUP;281;10:32:49;0;50	32109;8	74997;5;129;41;
$GPXUP;281;10:32:50;0;50	32103;8	74984;5;129;46;
$GPXUP;281;10:32:51;0;50	32099;8	74973;5;129;43;
$GPXUP;281;10:32:52;0;50	32096;8	74955;5;130;56;
$GPXUP;281;10:32:53;0;50	32094;8	74932;5;129;53;
$GPXUP;281;10:32:54;0;50	3209;8	74912;5;130;52;
$GPXUP;281;10:32:55;0;50	32081;8	74892;5;130;43;
$GPXUP;281;10:32:56;0;50	32076;8	74877;5;130;50;
$GPXUP;281;10:32:57;0;50	3207;8	74861;5;129;46;
$GPXUP;281;10:32:58;0;50	32065;8	74844;5;130;54;
$GPXUP;281;10:32:59;0;50	3206;8	74825;5;130;46;
$GPXUP;281;10:33:00;0;50	32052;8	74813;5;130;41;
$GPXUP;281;10:33:01;0;50	32042;8	74804;5;129;45;
$GPXUP;281;10:33:02;0;50	32032;8	74794;5;127;47;
$GPXUP;281;10:33:03;0;50	32023;8	74782;5;126;50;
$GPXUP;281;10:33:04;0;50	32013;8	74767;5;124;42;
$GPXUP;281;10:33:05;0;50	32007;8	74754;5;126;41;
$GPXUP;281;10:33:06;0;50	32003;8	74739;5;126;35;
$GPXUP;281;10:33:07;0;50	31997;8	74728;5;126;41;
$GPXUP;281;10:33:08;0;50	31991;8	74716;5;125;37;
$GPXUP;281;10:33:09;0;50	31986;8	74704;5;124;40;
$GPXUP;281;10:33:10;0;50	31977;8	74696;5;125;43;
$GPXUP;281;10:33:11;0;50	31966;8	74687;5;124;45;
$GPXUP;281;10:33:12;0;50	31954;8	74684;5;124;46;
$GPXUP;281;10:33:13;0;50	31943;8	74683;5;123;49;
$GPXUP;281;10:33:14;0;50	3193;8	74678;5;123;60;
$GPXUP;281;10:33:15;0;50	31916;8	7467;5;122;58;
$GPXUP;281;10:33:16;0;50	31904;8	74658;5;120;76;
$GPXUP;281;10:33:17;0;50	319;8	74643;5;120;57;
$GPXUP;281;10:33:18;0;50	31894;8	74626;5;121;56;
$GPXUP;281;10:33:19;0;50	31884;8	74608;5;123;58;
$GPXUP;281;10:33:20;0;50	31873;8	74592;5;124;57;
$GPXUP;281;10:33:21;0;50	31858;8	74584;5;125;53;
$GPXUP;281;10:33:22;0;50	31844;8	74579;5;126;46;
$GPXUP;281;10:33:23;0;50	31833;8	74577;5;126;49;
$GPXUP;281;10:33:24;0;50	3182;8	74576;5;128;53;
$GPXUP;281;10:33:25;0;50	31806;8	74585;5;130;50;
$GPXUP;281;10:33:26;0;50	31795;8	74597;5;131;50;
$GPXUP;281;10:33:27;0;50	31783;8	74604;5;130;50;
$GPXUP;281;10:33:28;0;50	3177;8	7461;5;132;51;
$GPXUP;281;10:33:29;0;50	31759;8	74621;5;133;53;
$GPXUP;281;10:33:30;0;50	31749;8	74634;5;134;51;
$GPXUP;281;10:33:31;0;50	31738;8	74646;5;132;51;
$GPXUP;281;10:33:32;0;50	31727;8	74654;5;131;46;
$GPXUP;281;10:33:33;0;50	31715;8	74661;5;131;48;
$GPXUP;281;10:33:34;0;50	31705;8	7467;5;128;52;
$GPXUP;281;10:33:35;0;50	31692;8	7468;5;126;55;
$GPXUP;281;10:33:36;0;50	31681;8	74692;5;123;58;
$GPXUP;281;10:33:37;0;50	31668;8	74702;5;122;57;
$GPXUP;281;10:33:38;0;50	31656;8	74713;5;121;51;
$GPXUP;281;10:33:39;0;50	31644;8	7471;5;121;44;
$GPXUP;281;10:33:40;0;50	31632;8	747;5;121;70;
$GPXUP;281;10:33:41;0;50	31611;8	74683;5;121;62;
$GPXUP;281;10:33:42;0;50	31598;8	74672;5;121;58;
$GPXUP;281;10:33:43;0;50	31586;8	74662;5;120;59;
$GPXUP;281;10:33:44;0;50	31573;8	7466;5;121;58;
$GPXUP;281;10:33:45;0;50	3156;8	74654;5;122;57;
$GPXUP;281;10:33:46;0;50	31546;8	74642;5;123;54;
$GPXUP;281;10:33:47;0;50	31533;8	74634;5;123;51;
$GPXUP;281;10:33:48;0;50	31522;8	74626;5;124;51;
$GPXUP;281;10:33:49;0;50	3151;8	74618;5;125;48;
$GPXUP;281;10:33:50;0;50	31498;8	74615;5;126;45;
$GPXUP;281;10:33:51;0;50	31487;8	74616;5;126;46;
$GPXUP;281;10:33:52;0;50	31476;8	74619;5;127;46;
$GPXUP;281;10:33:53;0;50	31464;8	74618;5;127;47;
$GPXUP;281;10:33:54;0;50	31452;8	74614;5;128;48;
$GPXUP;281;10:33:55;0;50	31439;8	74609;5;128;45;
$GPXUP;281;10:33:56;0;50	31428;8	74607;5;130;43;
$GPXUP;281;10:33:57;0;50	31418;8	74605;5;133;42;
$GPXUP;281;10:33:58;0;50	31407;8	74604;5;133;45;
$GPXUP;281;10:33:59;0;50	31395;8	74608;5;134;47;
$GPXUP;281;10:34:00;0;50	31384;8	74607;5;134;46;
$GPXUP;281;10:34:01;0;50	31372;8	74613;5;135;51;
$GPXUP;281;10:34:02;0;50	31359;8	7462;5;135;51;
$GPXUP;281;10:34:03;0;50	31346;8	74625;5;135;51;
$GPXUP;281;10:34:04;0;50	31333;8	74623;5;135;53;
$GPXUP;281;10:34:05;0;50	3132;8	74616;5;136;49;
$GPXUP;281;10:34:06;0;50	31308;8	7461;5;136;49;
$GPXUP;281;10:34:07;0;50	31296;8	74603;5;136;46;
$GPXUP;281;10:34:08;0;50	31285;8	74598;5;136;47;
$GPXUP;281;10:34:09;0;50	31273;8	74594;5;137;56;
$GPXUP;281;10:34:10;0;50	3126;8	74589;5;137;47;
$GPXUP;281;10:34:11;0;50	31248;8	74587;5;137;45;
$GPXUP;281;10:34:12;0;50	31237;8	74585;5;138;39;
$GPXUP;281;10:34:13;0;50	31227;8	7458;5;139;45;
$GPXUP;281;10:34:14;0;50	31217;8	74578;5;141;40;
$GPXUP;281;10:34:15;0;50	31207;8	74574;5;141;39;
$GPXUP;281;10:34:16;0;50	31197;8	74571;5;142;40;
$GPXUP;281;10:34:17;0;50	31189;8	74562;5;144;40;
$GPXUP;281;10:34:18;0;50	31179;8	74554;5;145;42;
$GPXUP;281;10:34:19;0;50	31169;8	74551;5;147;35;
$GPXUP;281;10:34:20;0;50	31159;8	74555;5;147;40;
$GPXUP;281;10:34:21;0;50	3115;8	74563;5;148;45;
$GPXUP;281;10:34:22;0;50	3114;8	74567;5;149;47;
$GPXUP;281;10:34:23;0;50	31128;8	7457;5;149;49;
$GPXUP;281;10:34:24;0;50	31115;8	74569;5;149;54;
$GPXUP;281;10:34:25;0;50	31101;8	74568;5;149;49;
$GPXUP;281;10:34:26;0;50	31089;8	74566;5;150;54;
$GPXUP;281;10:34:27;0;50	31076;8	74562;5;150;49;
$GPXUP;281;10:34:28;0;50	31064;8	74558;5;151;49;
$GPXUP;281;10:34:29;0;50	31053;8	74552;5;151;47;
$GPXUP;281;10:34:30;0;50	31042;8	74547;5;151;38;
$GPXUP;281;10:34:31;0;50	31032;8	74545;5;151;35;
$GPXUP;281;10:34:32;0;50	31024;8	7454;5;152;32;
$GPXUP;281;10:34:33;0;50	31017;8	74538;5;152;32;
$GPXUP;281;10:34:34;0;50	31008;8	74533;5;152;36;
$GPXUP;281;10:34:35;0;50	31;8	7453;5;152;39;
$GPXUP;281;10:34:36;0;50	3099;8	74533;5;152;42;
$GPXUP;281;10:34:37;0;50	3098;8	74538;5;152;47;
$GPXUP;281;10:34:38;0;50	30969;8	74547;5;152;49;
$GPXUP;281;10:34:39;0;50	30956;8	74556;5;151;52;
$GPXUP;281;10:34:40;0;50	30943;8	74564;5;151;60;
$GPXUP;281;10:34:41;0;50	30928;8	74576;5;150;59;
$GPXUP;281;10:34:42;0;50	30914;8	74585;5;149;59;
$GPXUP;281;10:34:43;0;50	30901;8	74595;5;148;54;
$GPXUP;281;10:34:44;0;50	30887;8	74598;5;148;53;
$GPXUP;281;10:34:45;0;50	30873;8	74601;5;148;54;
$GPXUP;281;10:34:46;0;50	3086;8	74603;5;147;54;
$GPXUP;281;10:34:47;0;50	30846;8	74606;5;147;57;
$GPXUP;281;10:34:48;0;50	30832;8	74605;5;146;57;
$GPXUP;281;10:34:49;0;50	30818;8	74601;5;146;55;
$GPXUP;281;10:34:50;0;50	30805;8	74596;5;145;44;
$GPXUP;281;10:34:51;0;50	30794;8	7459;5;145;51;
$GPXUP;281;10:34:52;0;50	30784;8	74585;5;145;42;
$GPXUP;281;10:34:53;0;50	30774;8	74579;5;145;43;
$GPXUP;281;10:34:54;0;50	30763;8	74577;5;146;46;
$GPXUP;281;10:34:55;0;50	30752;8	74584;5;144;50;
$GPXUP;281;10:34:56;0;50	30741;8	74593;5;145;56;
$GPXUP;281;10:34:57;0;50	3073;8	74608;5;145;60;
$GPXUP;281;10:34:58;0;50	30717;8	74621;5;145;60;
$GPXUP;281;10:34:59;0;50	30705;8	74636;5;146;65;
$GPXUP;281;10:35:00;0;50	30691;8	7465;5;146;65;
$GPXUP;281;10:35:01;0;50	30678;8	74666;5;146;65;
$GPXUP;281;10:35:02;0;50	30666;8	74684;5;146;63;
$GPXUP;281;10:35:03;0;50	30653;8	747;5;147;59;
$GPXUP;281;10:35:04;0;50	3064;8	74712;5;146;63;
$GPXUP;281;10:35:05;0;50	30626;8	74728;5;147;67;
$GPXUP;281;10:35:06;0;50	30613;8	74744;5;146;68;
$GPXUP;281;10:35:07;0;50	30597;8	74756;5;146;67;
$GPXUP;281;10:35:08;0;50	30582;8	74766;5;146;52;
$GPXUP;281;10:35:09;0;50	30578;8	74767;5;147;56;
$GPXUP;281;10:35:10;0;50	30562;8	74764;5;149;54;
$GPXUP;281;10:35:11;0;50	30547;8	74761;5;151;52;
$GPXUP;281;10:35:12;0;50	30534;8	74762;5;152;51;
$GPXUP;281;10:35:13;0;50	3052;8	7477;5;153;56;
$GPXUP;281;10:35:14;0;50	30506;8	74774;5;154;53;
$GPXUP;281;10:35:15;0;50	30492;8	7477;5;156;44;
$GPXUP;281;10:35:16;0;50	30481;8	74766;5;157;46;
$GPXUP;281;10:35:17;0;50	3047;8	7476;5;159;35;
$GPXUP;281;10:35:18;0;50	30462;8	74755;5;158;34;
$GPXUP;281;10:35:19;0;50	30465;8	74734;5;160;33;
$GPXUP;281;10:35:20;0;50	3046;8	74726;5;161;34;
$GPXUP;281;10:35:21;0;50	30451;8	74719;5;161;35;
$GPXUP;281;10:35:22;0;50	30442;8	74718;5;162;39;
$GPXUP;281;10:35:23;0;50	30431;8	74723;5;163;44;
$GPXUP;281;10:35:24;0;50	30418;8	7473;5;163;47;
$GPXUP;281;10:35:25;0;50	30407;8	74737;5;164;44;
$GPXUP;281;10:35:26;0;50	30398;8	74742;5;165;47;
$GPXUP;281;10:35:27;0;50	30386;8	74746;5;165;47;
$GPXUP;281;10:35:28;0;50	30374;8	74748;5;166;37;
$GPXUP;281;10:35:29;0;50	30365;8	74742;5;166;34;
$GPXUP;281;10:35:30;0;50	30356;8	74739;5;167;35;
$GPXUP;281;10:35:31;0;50	30346;8	7474;5;166;45;
$GPXUP;281;10:35:32;0;50	30336;8	74745;5;167;46;
$GPXUP;281;10:35:33;0;50	30324;8	74754;5;168;49;
$GPXUP;281;10:35:34;0;50	30312;8	74763;5;167;55;
$GPXUP;281;10:35:35;0;50	30299;8	74772;5;167;53;
$GPXUP;281;10:35:36;0;50	30286;8	7479;5;167;53;
$GPXUP;281;10:35:37;0;50	30274;8	748;5;167;60;
$GPXUP;281;10:35:38;0;50	30262;8	74817;5;167;62;
$GPXUP;281;10:35:39;0;50	30251;8	74833;5;167;65;
$GPXUP;281;10:35:40;0;50	30239;8	74851;5;165;73;
$GPXUP;281;10:35:41;0;50	30224;8	74866;5;165;70;
$GPXUP;281;10:35:42;0;50	30206;8	74863;5;165;68;
$GPXUP;281;10:35:43;0;50	3019;8	74874;5;165;63;
$GPXUP;281;10:35:44;0;50	30176;8	74886;5;166;61;
$GPXUP;281;10:35:45;0;50	30161;8	74898;5;166;60;
$GPXUP;281;10:35:46;0;50	30148;8	74909;5;165;59;
$GPXUP;281;10:35:47;0;50	30134;8	74918;5;165;60;
$GPXUP;281;10:35:48;0;50	30118;8	74921;5;166;59;
$GPXUP;281;10:35:49;0;50	30104;8	74924;5;166;51;
$GPXUP;281;10:35:50;0;50	3009;8	74924;5;167;52;
$GPXUP;281;10:35:51;0;50	30077;8	74924;5;167;54;
$GPXUP;281;10:35:52;0;50	30064;8	74926;5;167;55;
$GPXUP;281;10:35:53;0;50	3005;8	74928;5;167;53;
$GPXUP;281;10:35:54;0;50	30036;8	74927;5;168;52;
$GPXUP;281;10:35:55;0;50	30023;8	74926;5;168;49;
$GPXUP;281;10:35:56;0;50	3001;8	74926;5;168;48;
$GPXUP;281;10:35:57;0;50	29999;8	74925;5;169;45;
$GPXUP;281;10:35:58;0;50	29987;8	74929;5;169;48;
$GPXUP;281;10:35:59;0;50	29975;8	74932;5;169;51;
$GPXUP;281;10:36:00;0;50	29962;8	74934;5;169;49;
$GPXUP;281;10:36:01;0;50	2995;8	74936;5;168;51;
$GPXUP;281;10:36:02;0;50	29937;8	74941;5;167;56;
$GPXUP;281;10:36:03;0;50	29923;8	7495;5;167;54;
$GPXUP;281;10:36:04;0;50	29911;8	74958;5;167;46;
$GPXUP;281;10:36:05;0;50	29903;8	74955;5;167;53;
$GPXUP;281;10:36:06;0;50	29888;8	74952;5;166;44;
$GPXUP;281;10:36:07;0;50	29877;8	74949;5;166;42;
$GPXUP;281;10:36:08;0;50	29866;8	74944;5;165;42;
$GPXUP;281;10:36:09;0;50	29856;8	74941;5;165;41;
$GPXUP;281;10:36:10;0;50	29846;8	74934;5;165;41;
$GPXUP;281;10:36:11;0;50	29838;8	74923;5;164;41;
$GPXUP;281;10:36:12;0;50	29829;8	74912;5;164;42;
$GPXUP;281;10:36:13;0;50	2982;8	74904;5;165;44;
$GPXUP;281;10:36:14;0;50	29809;8	74901;5;165;46;
$GPXUP;281;10:36:15;0;50	29798;8	749;5;165;55;
$GPXUP;281;10:36:16;0;50	29784;8	74896;5;165;44;
$GPXUP;281;10:36:17;0;50	29773;8	74891;5;164;49;
$GPXUP;281;10:36:18;0;50	29761;8	74883;5;164;47;
$GPXUP;281;10:36:19;0;50	29751;8	74873;5;164;56;
$GPXUP;281;10:36:20;0;50	2974;8	74864;5;164;51;
$GPXUP;281;10:36:21;0;50	29729;8	74855;5;164;41;
$GPXUP;281;10:36:22;0;50	29719;8	74852;5;164;46;
$GPXUP;281;10:36:23;0;50	29707;8	74852;5;163;46;
$GPXUP;281;10:36:24;0;50	29694;8	7486;5;163;49;
$GPXUP;281;10:36:25;0;50	29682;8	7487;5;162;55;
$GPXUP;281;10:36:26;0;50	29669;8	74881;5;163;53;
$GPXUP;281;10:36:27;0;50	29657;8	74887;5;163;61;
$GPXUP;281;10:36:28;0;50	29642;8	74888;5;158;49;
$GPXUP;281;10:36:29;0;50	29629;8	74889;5;151;48;
$GPXUP;281;10:36:30;0;50	29617;8	74894;5;149;48;
$GPXUP;281;10:36:31;0;50	29606;8	74902;5;153;53;
$GPXUP;281;10:36:32;0;50	29595;8	74916;5;155;61;
$GPXUP;281;10:36:33;0;50	29583;8	74933;5;155;58;
$GPXUP;281;10:36:34;0;50	29562;8	74942;5;153;49;
$GPXUP;281;10:36:35;0;50	29551;8	74947;5;153;41;
$GPXUP;281;10:36:36;0;50	29543;8	74929;5;158;37;
$GPXUP;281;10:36:37;0;50	29535;8	74922;5;159;33;
$GPXUP;281;10:36:38;0;50	29528;8	74915;5;160;35;
$GPXUP;281;10:36:39;0;50	29521;8	74908;5;162;38;
$GPXUP;281;10:36:40;0;50	2951;8	74905;5;163;39;
$GPXUP;281;10:36:41;0;50	29503;8	74938;5;162;48;
$GPXUP;281;10:36:42;0;50	2949;8	74938;5;164;49;
$GPXUP;281;10:36:43;0;50	2948;8	74949;5;165;57;
$GPXUP;281;10:36:44;0;50	29473;8	74966;5;167;59;
$GPXUP;281;10:36:45;0;50	29465;8	74987;5;169;60;
$GPXUP;281;10:36:46;0;50	29463;8	75011;5;171;65;
$GPXUP;281;10:36:47;0;50	2946;8	75036;5;172;66;
$GPXUP;281;10:36:48;0;50	29452;8	75058;5;173;58;
$GPXUP;281;10:36:49;0;50	29444;8	75076;5;175;65;
$GPXUP;281;10:36:50;0;50	29433;8	75095;5;174;64;
$GPXUP;281;10:36:51;0;50	29422;8	75114;5;175;69;
$GPXUP;281;10:36:52;0;50	2941;8	75134;3;0;70;
$GPXUP;281;10:36:53;0;50	29398;8	75148;5;175;59;
$GPXUP;281;10:36:54;0;50	29388;8	75137;3;0;43;
$GPXUP;281;10:36:55;0;50	29374;8	75114;3;0;64;
$GPXUP;281;10:36:56;0;50	29364;8	7511;5;175;42;
$GPXUP;281;10:36:57;0;50	29354;8	75104;5;174;43;
$GPXUP;281;10:36:58;0;50	29343;8	75107;5;176;48;
$GPXUP;281;10:36:59;0;50	2933;8	75115;5;175;57;
$GPXUP;281;10:37:00;0;50	29319;8	7513;5;175;60;
$GPXUP;281;10:37:01;0;50	29307;8	75143;5;175;57;
$GPXUP;281;10:37:02;0;50	29294;8	75155;5;175;57;
$GPXUP;281;10:37:03;0;50	29281;8	75168;5;175;55;
$GPXUP;281;10:37:04;0;50	29269;8	75177;3;0;51;
$GPXUP;281;10:37:05;0;50	29257;8	75182;3;0;42;
$GPXUP;281;10:37:06;0;50	29247;8	75176;3;0;49;
$GPXUP;281;10:37:07;0;50	29237;8	75164;3;0;39;
$GPXUP;281;10:37:08;0;50	29229;8	75156;5;174;36;
$GPXUP;281;10:37:09;0;50	29222;8	75147;3;0;35;
$GPXUP;281;10:37:10;0;50	29215;8	75139;3;0;29;
$GPXUP;281;10:37:11;0;50	29211;8	75128;3;0;27;
$GPXUP;281;10:37:12;0;50	29211;8	75117;5;174;29;
$GPXUP;281;10:37:13;0;50	29214;8	75105;5;174;40;
$GPXUP;281;10:37:14;0;50	29222;8	75094;5;174;39;
$GPXUP;281;10:37:15;0;50	29232;8	75088;5;174;51;
$GPXUP;281;10:37:16;0;50	29246;8	75092;5;174;49;
$GPXUP;281;10:37:17;0;50	29261;8	75106;5;174;54;
$GPXUP;281;10:37:18;0;50	29278;8	75136;3;0;88;
$GPXUP;281;10:37:19;0;50	29287;8	75171;3;0;78;
$GPXUP;281;10:37:20;0;50	293;8	75193;2;0;78;
$GPXUP;281;10:37:21;0;50	293;8	75224;3;0;70;
$GPXUP;281;10:37:22;0;50	29303;8	7525;3;0;68;
$GPXUP;281;10:37:23;0;50	29302;8	75272;3;0;65;
$GPXUP;281;10:37:24;0;50	29308;8	75274;3;0;47;
$GPXUP;281;10:37:25;0;50	29313;8	75262;3;0;29;
$GPXUP;281;10:37:26;0;50	29315;8	7526;2;0;39;
$GPXUP;281;10:37:27;0;50	29329;8	75242;3;0;46;
$GPXUP;281;10:37:28;0;50	29338;8	75227;3;0;53;
$GPXUP;281;10:37:29;0;50	29347;8	75214;3;0;52;
$GPXUP;281;10:37:30;0;50	29356;8	75199;3;0;52;
$GPXUP;281;10:37:31;0;50	29356;8	75182;5;173;35;
$GPXUP;281;10:37:32;0;50	29341;8	75161;5;173;37;
$GPXUP;281;10:37:33;0;50	29326;8	75158;5;172;36;
$GPXUP;281;10:37:34;0;50	29315;8	7516;5;172;43;
$GPXUP;281;10:37:35;0;50	29302;8	75164;3;0;47;
$GPXUP;281;10:37:36;0;50	29289;8	75164;3;0;40;
$GPXUP;281;10:37:37;0;50	29279;8	7516;3;0;51;
$GPXUP;281;10:37:38;0;50	29266;8	75149;3;0;62;
$GPXUP;281;10:37:39;0;50	29254;8	75134;3;0;56;
$GPXUP;281;10:37:40;0;50	29242;8	75114;5;172;51;
$GPXUP;281;10:37:41;0;50	29232;8	751;5;172;45;
$GPXUP;281;10:37:42;0;50	29225;8	75087;3;0;42;
$GPXUP;281;10:37:43;0;50	29217;8	75073;5;172;42;
$GPXUP;281;10:37:44;0;50	2921;8	75059;5;172;40;
$GPXUP;281;10:37:45;0;50	29202;8	75047;5;173;45;
$GPXUP;281;10:37:46;0;50	29191;8	75045;5;172;48;
$GPXUP;281;10:37:47;0;50	29177;8	75048;5;172;52;
$GPXUP;281;10:37:48;0;50	29164;8	75057;5;173;56;
$GPXUP;281;10:37:49;0;50	29153;8	75074;5;173;57;
$GPXUP;281;10:37:50;0;50	29142;8	75092;5;172;58;
$GPXUP;281;10:37:51;0;50	29133;8	75111;5;173;61;
$GPXUP;281;10:37:52;0;50	29123;8	75131;5;172;68;
$GPXUP;281;10:37:53;0;50	29112;8	75151;5;172;67;
$GPXUP;281;10:37:54;0;50	29099;8	75168;3;0;59;
$GPXUP;281;10:37:55;0;50	29084;8	75168;5;172;54;
$GPXUP;281;10:37:56;0;50	2907;8	75165;3;0;56;
$GPXUP;281;10:37:57;0;50	29055;8	75159;5;173;51;
$GPXUP;281;10:37:58;0;50	29041;8	75156;5;173;54;
$GPXUP;281;10:37:59;0;50	29027;8	75164;5;173;64;
$GPXUP;281;10:38:00;0;50	29013;8	75183;5;172;66;
$GPXUP;281;10:38:01;0;50	29005;8	75208;5;172;69;
$GPXUP;281;10:38:02;0;50	29001;8	75238;5;171;73;
$GPXUP;281;10:38:03;0;50	29;8	75268;5;172;75;
$GPXUP;281;10:38:04;0;50	29002;8	75298;5;173;76;
$GPXUP;281;10:38:05;0;50	29008;8	75329;5;172;79;
$GPXUP;281;10:38:06;0;50	29014;8	75358;5;172;81;
$GPXUP;281;10:38:07;0;50	29022;8	75389;5;172;82;
$GPXUP;281;10:38:08;0;50	29029;8	75419;5;172;80;
$GPXUP;281;10:38:09;0;50	29033;8	75449;5;172;77;
$GPXUP;281;10:38:10;0;50	29035;8	75479;5;172;77;
$GPXUP;281;10:38:11;0;50	29036;8	75508;5;172;75;
$GPXUP;281;10:38:12;0;50	29037;8	75538;5;172;73;
$GPXUP;281;10:38:13;0;50	29034;8	75566;5;171;70;
$GPXUP;281;10:38:14;0;50	29027;8	75592;5;172;69;
$GPXUP;281;10:38:15;0;50	29022;8	75618;5;172;71;
$GPXUP;281;10:38:16;0;50	29018;8	75644;5;172;73;
$GPXUP;281;10:38:17;0;50	29014;8	75672;5;172;72;
$GPXUP;281;10:38:18;0;50	2901;8	757;5;172;74;
$GPXUP;281;10:38:19;0;50	29007;8	75728;5;171;71;
$GPXUP;281;10:38:20;0;50	29002;8	75756;5;172;67;
$GPXUP;281;10:38:21;0;50	28994;8	75778;5;172;67;
$GPXUP;281;10:38:22;0;50	28984;8	75801;5;172;66;
$GPXUP;281;10:38:23;0;50	28975;8	75823;5;172;66;
$GPXUP;281;10:38:24;0;50	28967;8	75846;5;172;66;
$GPXUP;281;10:38:25;0;50	28956;8	75865;5;171;65;
$GPXUP;281;10:38:26;0;50	28944;8	75883;5;172;64;
$GPXUP;281;10:38:27;0;50	28933;8	759;5;172;64;
$GPXUP;281;10:38:28;0;50	28922;8	75918;5;172;65;
$GPXUP;281;10:38:29;0;50	28912;8	75938;5;172;65;
$GPXUP;281;10:38:30;0;50	28903;8	75959;5;172;65;
$GPXUP;281;10:38:31;0;50	28893;8	7598;5;172;57;
$GPXUP;281;10:38:32;0;50	28884;8	75994;5;172;55;
$GPXUP;281;10:38:33;0;50	2887;8	76004;5;173;56;
$GPXUP;281;10:38:34;0;50	28857;8	76013;5;172;58;
$GPXUP;281;10:38:35;0;50	28844;8	76023;5;172;58;
$GPXUP;281;10:38:36;0;50	28832;8	76038;5;172;65;
$GPXUP;281;10:38:37;0;50	28819;8	76057;5;172;64;
$GPXUP;281;10:38:38;0;50	28809;8	76076;5;172;64;
$GPXUP;281;10:38:39;0;50	28798;8	76096;5;172;65;
$GPXUP;281;10:38:40;0;50	28788;8	76116;5;172;68;
$GPXUP;281;10:38:41;0;50	28776;8	76138;5;172;71;
$GPXUP;281;10:38:42;0;50	28766;8	76161;5;173;71;
$GPXUP;281;10:38:43;0;50	28756;8	76184;5;173;71;
$GPXUP;281;10:38:44;0;50	28747;8	76208;5;172;72;
$GPXUP;281;10:38:45;0;50	28739;8	76235;5;173;78;
$GPXUP;281;10:38:46;0;50	28731;8	76262;3;0;72;
$GPXUP;281;10:38:47;0;50	2872;8	76284;5;172;62;
$GPXUP;281;10:38:48;0;50	28707;8	76298;5;172;55;
$GPXUP;281;10:38:49;0;50	28694;8	76304;5;173;34;
$GPXUP;281;10:38:50;0;50	28684;8	76304;5;173;43;
$GPXUP;281;10:38:51;0;50	28672;8	76305;5;172;46;
$GPXUP;281;10:38:52;0;50	28661;8	7631;5;173;46;
$GPXUP;281;10:38:53;0;50	2865;8	76317;5;172;47;
$GPXUP;281;10:38:54;0;50	2864;8	76322;3;0;35;
$GPXUP;281;10:38:55;0;50	28631;8	7632;3;0;29;
$GPXUP;281;10:38:56;0;50	28625;8	76312;3;0;33;
$GPXUP;281;10:38:57;0;50	28625;8	76296;3;0;33;
$GPXUP;281;10:38:58;0;50	28626;8	7628;5;172;33;
$GPXUP;281;10:38:59;0;50	28626;8	76264;5;172;28;
$GPXUP;281;10:39:00;0;50	28622;8	76253;5;173;18;
$GPXUP;281;10:39:01;0;50	28615;8	76251;5;172;36;
$GPXUP;281;10:39:02;0;50	28604;8	76258;5;173;47;
$GPXUP;281;10:39:03;0;50	28594;8	76276;5;173;54;
$GPXUP;281;10:39:04;0;50	28585;8	76296;5;173;59;
$GPXUP;281;10:39:05;0;50	28574;8	76317;5;172;63;
$GPXUP;281;10:39:06;0;50	28563;8	76336;5;172;63;
$GPXUP;281;10:39:07;0;50	28554;8	76356;5;171;60;
$GPXUP;281;10:39:08;0;50	28544;8	76374;5;172;65;
$GPXUP;281;10:39:09;0;50	28532;8	76393;5;172;66;
$GPXUP;281;10:39:10;0;50	28519;8	76409;5;172;63;
$GPXUP;281;10:39:11;0;50	28507;8	76425;5;172;65;
$GPXUP;281;10:39:12;0;50	28496;8	76444;5;171;67;
$GPXUP;281;10:39:13;0;50	28483;8	76462;5;171;67;
$GPXUP;281;10:39:14;0;50	28469;8	76478;5;171;71;
$GPXUP;281;10:39:15;0;50	28456;8	76497;5;172;72;
$GPXUP;281;10:39:16;0;50	28444;8	76516;5;172;68;
$GPXUP;281;10:39:17;0;50	28429;8	76527;5;171;60;
$GPXUP;281;10:39:18;0;50	28412;8	76532;5;171;61;
$GPXUP;281;10:39:19;0;50	28397;8	76541;5;171;61;
$GPXUP;281;10:39:20;0;50	28384;8	76553;5;172;65;
$GPXUP;281;10:39:21;0;50	28372;8	76571;3;0;64;
$GPXUP;281;10:39:22;0;50	28359;8	76584;5;172;64;
$GPXUP;281;10:39:23;0;50	28344;8	76592;3;0;66;
$GPXUP;281;10:39:24;0;50	28329;8	7659;5;171;56;
$GPXUP;281;10:39:25;0;50	28314;8	7658;5;171;51;
$GPXUP;281;10:39:26;0;50	28302;8	76575;5;171;52;
$GPXUP;281;10:39:27;0;50	28289;8	76575;5;172;52;
$GPXUP;281;10:39:28;0;50	28276;8	76583;5;172;50;
$GPXUP;281;10:39:29;0;50	28265;8	76589;3;0;47;
$GPXUP;281;10:39:30;0;50	28254;8	76594;5;172;48;
$GPXUP;281;10:39:31;0;50	28241;8	76594;5;172;48;
$GPXUP;281;10:39:32;0;50	28229;8	76596;5;172;49;
$GPXUP;281;10:39:33;0;50	28217;8	76602;3;0;47;
$GPXUP;281;10:39:34;0;50	28206;8	76602;5;172;48;
$GPXUP;281;10:39:35;0;50	28194;8	76604;3;0;46;
$GPXUP;281;10:39:36;0;50	28183;8	76605;3;0;46;
$GPXUP;281;10:39:37;0;50	28172;8	76606;3;0;42;
$GPXUP;281;10:39:38;0;50	2816;8	76601;5;172;55;
$GPXUP;281;10:39:39;0;50	28145;8	76592;5;172;60;
$GPXUP;281;10:39:40;0;50	2813;8	76585;5;172;59;
$GPXUP;281;10:39:41;0;50	28114;8	76581;5;172;49;
$GPXUP;281;10:39:42;0;50	28102;8	7658;5;172;51;
$GPXUP;281;10:39:43;0;50	28089;8	76579;5;172;50;
$GPXUP;281;10:39:44;0;50	28076;8	76578;5;172;47;
$GPXUP;281;10:39:45;0;50	28062;8	76578;5;172;49;
$GPXUP;281;10:39:46;0;50	28048;8	7658;5;172;49;
$GPXUP;281;10:39:47;0;50	28037;8	76584;5;172;54;
$GPXUP;281;10:39:48;0;50	28026;8	766;5;172;61;
$GPXUP;281;10:39:49;0;50	28017;8	76621;5;171;62;
$GPXUP;281;10:39:50;0;50	28005;8	76639;5;171;65;
$GPXUP;281;10:39:51;0;50	27995;8	7666;3;0;63;
$GPXUP;281;10:39:52;0;50	27986;8	76677;3;0;57;
$GPXUP;281;10:39:53;0;50	27976;8	76685;5;171;52;
$GPXUP;281;10:39:54;0;50	27962;8	76685;5;171;55;
$GPXUP;281;10:39:55;0;50	27949;8	7669;5;171;50;
$GPXUP;281;10:39:56;0;50	27938;8	76695;3;0;45;
$GPXUP;281;10:39:57;0;50	27927;8	76696;3;0;58;
$GPXUP;281;10:39:58;0;50	27914;8	76687;3;0;35;
$GPXUP;281;10:39:59;0;50	27906;8	76677;5;171;37;
$GPXUP;281;10:40:00;0;50	27895;8	76675;3;0;39;
$GPXUP;281;10:40:01;0;50	27886;8	76675;5;171;40;
$GPXUP;281;10:40:02;0;50	27874;8	76676;5;172;51;
$GPXUP;281;10:40:03;0;50	27862;8	76676;3;0;46;
$GPXUP;281;10:40:04;0;50	2785;8	76673;3;0;39;
$GPXUP;281;10:40:05;0;50	27842;8	76663;3;0;50;
$GPXUP;281;10:40:06;0;50	27831;8	76649;3;0;63;
$GPXUP;281;10:40:07;0;50	27818;8	76634;3;0;59;
$GPXUP;281;10:40:08;0;50	27808;8	76618;3;0;54;
$GPXUP;281;10:40:09;0;50	27798;8	76605;3;0;54;
$GPXUP;281;10:40:10;0;50	27785;8	76587;5;172;55;
$GPXUP;281;10:40:11;0;50	27776;8	76571;5;171;50;
$GPXUP;281;10:40:12;0;50	27768;8	76575;5;171;50;
$GPXUP;281;10:40:13;0;50	27753;8	7657;5;172;48;
$GPXUP;281;10:40:14;0;50	2774;8	76572;5;171;47;
$GPXUP;281;10:40:15;0;50	27728;8	76574;5;171;50;
$GPXUP;281;10:40:16;0;50	27717;8	76569;5;170;41;
$GPXUP;281;10:40:17;0;50	27705;8	76562;5;171;47;
$GPXUP;281;10:40:18;0;50	27694;8	7656;5;172;59;
$GPXUP;281;10:40:19;0;50	2768;8	76552;5;172;49;
$GPXUP;281;10:40:20;0;50	27657;8	76527;5;173;46;
$GPXUP;281;10:40:21;0;50	2765;8	76513;5;174;42;
$GPXUP;281;10:40:22;0;50	27646;8	76497;5;174;46;
$GPXUP;281;10:40:23;0;50	27641;8	7648;5;174;46;
$GPXUP;281;10:40:24;0;50	27634;8	76468;5;175;42;
$GPXUP;281;10:40:25;0;50	27626;8	76458;5;176;47;
$GPXUP;281;10:40:26;0;50	27618;8	76445;5;175;45;
$GPXUP;281;10:40:27;0;50	27609;8	76433;5;176;49;
$GPXUP;281;10:40:28;0;50	27596;8	76428;5;178;42;
$GPXUP;281;10:40:29;0;50	27586;8	76427;5;179;45;
$GPXUP;281;10:40:30;0;50	27574;8	76429;5;181;47;
$GPXUP;281;10:40:31;0;50	27563;8	76426;5;182;44;
$GPXUP;281;10:40:32;0;50	27552;8	76427;5;182;53;
$GPXUP;281;10:40:33;0;50	27539;8	76428;5;184;31;
$GPXUP;281;10:40:34;0;50	27531;8	76428;5;183;30;
$GPXUP;281;10:40:35;0;50	27529;8	76409;5;183;46;
$GPXUP;281;10:40:36;0;50	27516;8	76401;5;182;48;
$GPXUP;281;10:40:37;0;50	27506;8	76392;5;182;47;
$GPXUP;281;10:40:38;0;50	27494;8	76391;5;182;48;
$GPXUP;281;10:40:39;0;50	27481;8	7639;5;182;48;
$GPXUP;281;10:40:40;0;50	2747;8	76385;5;181;45;
$GPXUP;281;10:40:41;0;50	27457;8	76385;5;177;50;
$GPXUP;281;10:40:42;0;50	27444;8	76394;5;179;58;
$GPXUP;281;10:40:43;0;50	27429;8	76402;5;178;54;
$GPXUP;281;10:40:44;0;50	27417;8	7641;5;179;53;
$GPXUP;281;10:40:45;0;50	27404;8	76408;5;179;56;
$GPXUP;281;10:40:46;0;50	27394;8	76404;5;178;47;
$GPXUP;281;10:40:47;0;50	27387;8	76388;5;177;46;
$GPXUP;281;10:40:48;0;50	27379;8	76369;5;175;48;
$GPXUP;281;10:40:49;0;50	27373;8	76352;5;175;49;
$GPXUP;281;10:40:50;0;50	27364;8	7634;5;175;38;
$GPXUP;281;10:40:51;0;50	27359;8	76326;5;173;38;
$GPXUP;281;10:40:52;0;50	27354;8	76314;5;174;36;
$GPXUP;281;10:40:53;0;50	27348;8	76301;5;174;47;
$GPXUP;281;10:40:54;0;50	27341;8	76288;5;174;49;
$GPXUP;281;10:40:55;0;50	27336;8	7627;5;174;51;
$GPXUP;281;10:40:56;0;50	27333;8	76247;5;174;59;
$GPXUP;281;10:40:57;0;50	27327;8	76225;5;174;59;
$GPXUP;281;10:40:58;0;50	27323;8	76206;5;174;44;
$GPXUP;281;10:40:59;0;50	27317;8	7619;5;174;57;
$GPXUP;281;10:41:00;0;50	27313;8	762;5;174;48;
$GPXUP;281;10:41:01;0;50	27303;8	76188;5;174;45;
$GPXUP;281;10:41:02;0;50	27295;8	76179;5;175;30;
$GPXUP;281;10:41:03;0;50	2729;8	76168;5;175;28;
$GPXUP;281;10:41:04;0;50	27287;8	76158;5;175;35;
$GPXUP;281;10:41:05;0;50	2728;8	76148;5;176;40;
$GPXUP;281;10:41:06;0;50	27272;8	76136;5;175;40;
$GPXUP;281;10:41:07;0;50	27269;8	7612;5;176;39;
$GPXUP;281;10:41:08;0;50	27265;8	76107;5;175;39;
$GPXUP;281;10:41:09;0;50	27262;8	76092;5;176;39;
$GPXUP;281;10:41:10;0;50	27259;8	7608;5;175;48;
$GPXUP;281;10:41:11;0;50	27255;8	76061;5;176;48;
$GPXUP;281;10:41:12;0;50	2725;8	76043;5;176;55;
$GPXUP;281;10:41:13;0;50	27243;8	76023;5;176;56;
$GPXUP;281;10:41:14;0;50	27236;8	76005;5;176;52;
$GPXUP;281;10:41:15;0;50	27228;8	75988;5;175;52;
$GPXUP;281;10:41:16;0;50	27221;8	75971;5;176;52;
$GPXUP;281;10:41:17;0;50	27213;8	75954;5;175;52;
$GPXUP;281;10:41:18;0;50	27207;8	75938;5;176;50;
$GPXUP;281;10:41:19;0;50	272;8	75922;5;176;53;
$GPXUP;281;10:41:20;0;50	27191;8	75906;5;176;47;
$GPXUP;281;10:41:21;0;50	27182;8	75893;5;176;42;
$GPXUP;281;10:41:22;0;50	27174;8	75882;5;177;45;
$GPXUP;281;10:41:23;0;50	27163;8	75874;5;177;53;
$GPXUP;281;10:41:24;0;50	27151;8	75868;5;177;55;
$GPXUP;281;10:41:25;0;50	27138;8	75858;5;178;55;
$GPXUP;281;10:41:26;0;50	27127;8	75844;5;178;59;
$GPXUP;281;10:41:27;0;50	27104;8	7581;5;177;53;
$GPXUP;281;10:41:28;0;50	27097;8	75793;5;178;52;
$GPXUP;281;10:41:29;0;50	2709;8	75775;5;178;47;
$GPXUP;281;10:41:30;0;50	27086;8	75768;5;177;28;
$GPXUP;281;10:41:31;0;50	27087;8	75756;5;178;45;
$GPXUP;281;10:41:32;0;50	27084;8	75738;5;178;51;
$GPXUP;281;10:41:33;0;50	27079;8	7572;5;180;51;
$GPXUP;281;10:41:34;0;50	27069;8	75707;5;180;53;
$GPXUP;281;10:41:35;0;50	2706;8	75691;5;179;51;
$GPXUP;281;10:41:36;0;50	27051;8	75676;5;179;44;
$GPXUP;281;10:41:37;0;50	27044;8	75662;5;180;46;
$GPXUP;281;10:41:38;0;50	27038;8	75647;5;180;47;
$GPXUP;281;10:41:39;0;50	27033;8	7563;5;180;49;
$GPXUP;281;10:41:40;0;50	27035;8	75598;5;183;47;
$GPXUP;281;10:41:41;0;50	27026;8	75586;5;182;46;
$GPXUP;281;10:41:42;0;50	27014;8	7558;5;182;44;
$GPXUP;281;10:41:43;0;50	27005;8	75571;5;183;45;
$GPXUP;281;10:41:44;0;50	26995;8	75562;5;184;36;
$GPXUP;281;10:41:45;0;50	2699;8	75552;5;186;42;
$GPXUP;281;10:41:46;0;50	2698;8	7555;5;188;42;
$GPXUP;281;10:41:47;0;50	26969;8	75558;5;188;45;
$GPXUP;281;10:41:48;0;50	26958;8	75566;5;189;46;
$GPXUP;281;10:41:49;0;50	26947;8	75575;5;190;46;
$GPXUP;281;10:41:50;0;50	26936;8	75581;5;191;42;
$GPXUP;281;10:41:51;0;50	26925;8	75583;5;193;39;
$GPXUP;281;10:41:52;0;50	26916;8	75583;5;194;33;
$GPXUP;281;10:41:53;0;50	26908;8	7558;5;196;37;
$GPXUP;281;10:41:54;0;50	269;8	75572;5;196;37;
$GPXUP;281;10:41:55;0;50	26892;8	75569;5;198;37;
$GPXUP;281;10:41:56;0;50	26881;8	75572;5;194;47;
$GPXUP;281;10:41:57;0;50	26869;8	75583;5;193;51;
$GPXUP;281;10:41:58;0;50	2686;8	75599;5;195;51;
$GPXUP;281;10:41:59;0;50	26855;8	75616;5;193;51;
$GPXUP;281;10:42:00;0;50	26842;8	75623;5;193;54;
$GPXUP;281;10:42:01;0;50	26829;8	7563;5;198;51;
$GPXUP;281;10:42:02;0;50	26817;8	75638;5;197;48;
$GPXUP;281;10:42:03;0;50	26804;8	75643;5;195;60;
$GPXUP;281;10:42:04;0;50	26789;8	75655;5;192;63;
$GPXUP;281;10:42:05;0;50	26774;8	7567;5;188;74;
$GPXUP;281;10:42:06;0;50	26759;8	75684;5;185;61;
$GPXUP;281;10:42:07;0;50	26743;8	75692;5;183;68;
$GPXUP;281;10:42:08;0;50	26729;8	75713;5;181;68;
$GPXUP;281;10:42:09;0;50	26713;8	75726;5;178;73;
$GPXUP;281;10:42:10;0;50	26698;8	75738;5;176;64;
$GPXUP;281;10:42:11;0;50	26685;8	75744;5;175;33;
$GPXUP;281;10:42:12;0;50	2668;8	75745;5;174;13;
$GPXUP;281;10:42:13;0;50	26676;8	75736;5;173;33;
$GPXUP;281;10:42:14;0;50	26664;8	75724;5;174;41;
$GPXUP;281;10:42:15;0;50	26651;8	75721;5;173;49;
$GPXUP;281;10:42:16;0;50	26637;8	75726;5;172;56;
$GPXUP;281;10:42:17;0;50	26624;8	75732;5;170;54;
$GPXUP;281;10:42:18;0;50	26611;8	75737;5;169;49;
$GPXUP;281;10:42:19;0;50	26598;8	75733;5;168;47;
$GPXUP;281;10:42:20;0;50	26586;8	75731;5;167;51;
$GPXUP;281;10:42:21;0;50	26573;8	75733;5;165;52;
$GPXUP;281;10:42:22;0;50	2656;8	75738;5;163;54;
$GPXUP;281;10:42:23;0;50	26546;8	75746;5;161;57;
$GPXUP;281;10:42:24;0;50	26533;8	75752;5;160;55;
$GPXUP;281;10:42:25;0;50	2652;8	75757;5;157;51;
$GPXUP;281;10:42:26;0;50	26507;8	75761;5;156;52;
$GPXUP;281;10:42:27;0;50	26494;8	75766;5;155;53;
$GPXUP;281;10:42:28;0;50	26481;8	75768;5;153;49;
$GPXUP;281;10:42:29;0;50	26468;8	75768;5;152;50;
$GPXUP;281;10:42:30;0;50	26456;8	75773;5;151;55;
[truncated: 870 more rows]
