# Supplementary material for: Pigeon Navigation: Different Routes Lead to Frankfurt
Source: PLoS One. 2014 Nov 12;9(11):e112439. doi: 10.1371/journal.pone.0112439 (PMC4229201; doi:10.1371/journal.pone.0112439)
Supplement: File S4 — Files containing the original track data and a ‘Read me’ explaining the data format. (ZIP) [file pone.0112439.s004.zip › N-OM/000601xup95_8144.log]

$GPXUP;284;10:48:32;0;50	38969;8	69638;5;273;0;
$GPXUP;284;10:48:33;0;50	38969;8	69638;5;273;4;
$GPXUP;284;10:48:34;0;50	3897;8	69638;5;272;4;
$GPXUP;284;10:48:35;0;50	38974;8	69646;5;272;26;
$GPXUP;284;10:48:36;0;50	38972;8	69664;5;272;34;
$GPXUP;284;10:48:37;0;50	38973;8	6968;5;272;35;
$GPXUP;284;10:48:38;0;50	3897;8	69688;5;272;35;
$GPXUP;284;10:48:39;0;50	38962;8	69682;5;273;48;
$GPXUP;284;10:48:40;0;50	3895;8	69664;5;274;47;
$GPXUP;284;10:48:41;0;50	38942;8	69643;5;274;52;
$GPXUP;284;10:48:42;0;50	38934;8	69627;5;278;43;
$GPXUP;284;10:48:43;0;50	38926;8	69615;5;279;37;
$GPXUP;284;10:48:44;0;50	38917;8	69612;5;281;35;
$GPXUP;284;10:48:45;0;50	38907;8	6961;5;283;28;
$GPXUP;284;10:48:46;0;50	38902;8	69606;5;285;37;
$GPXUP;284;10:48:47;0;50	38896;8	69592;5;283;41;
$GPXUP;284;10:48:48;0;50	38892;8	69574;5;282;46;
$GPXUP;284;10:48:49;0;50	38887;8	69557;5;281;48;
$GPXUP;284;10:48:50;0;50	38879;8	69544;5;280;47;
$GPXUP;284;10:48:51;0;50	38869;8	69536;5;279;43;
$GPXUP;284;10:48:52;0;50	38859;8	69532;5;281;36;
$GPXUP;284;10:48:53;0;50	3885;8	6953;5;283;33;
$GPXUP;284;10:48:54;0;50	38842;8	69529;5;285;32;
$GPXUP;284;10:48:55;0;50	38834;8	69528;5;286;31;
$GPXUP;284;10:48:56;0;50	38826;8	6952;5;288;38;
$GPXUP;284;10:48:57;0;50	38818;8	69512;5;287;36;
$GPXUP;284;10:48:58;0;50	38808;8	6951;5;289;32;
$GPXUP;284;10:48:59;0;50	388;8	69508;5;290;30;
$GPXUP;284;10:49:00;0;50	38794;8	69504;5;292;30;
$GPXUP;284;10:49:01;0;50	38788;8	69498;5;293;34;
$GPXUP;284;10:49:02;0;50	3878;8	69495;5;295;29;
$GPXUP;284;10:49:03;0;50	38773;8	69499;5;296;31;
$GPXUP;284;10:49:04;0;50	38766;8	69508;5;299;30;
$GPXUP;284;10:49:05;0;50	3876;8	69514;5;300;33;
$GPXUP;284;10:49:06;0;50	38751;8	69514;5;301;30;
$GPXUP;284;10:49:07;0;50	38744;8	69517;5;303;36;
$GPXUP;284;10:49:08;0;50	38734;8	69522;5;304;35;
$GPXUP;284;10:49:09;0;50	38729;8	69532;5;306;29;
$GPXUP;284;10:49:10;0;50	38723;8	69538;5;309;33;
$GPXUP;284;10:49:11;0;50	38713;8	69535;5;308;37;
$GPXUP;284;10:49:12;0;50	38703;8	69531;5;306;37;
$GPXUP;284;10:49:13;0;50	38693;8	69523;5;306;39;
$GPXUP;284;10:49:14;0;50	38685;8	69516;5;306;38;
$GPXUP;284;10:49:15;0;50	38676;8	6951;5;308;35;
$GPXUP;284;10:49:16;0;50	38668;8	6951;5;309;32;
$GPXUP;284;10:49:17;0;50	3866;8	69514;5;310;32;
$GPXUP;284;10:49:18;0;50	38652;8	69518;5;309;37;
$GPXUP;284;10:49:19;0;50	38643;8	69511;5;309;35;
$GPXUP;284;10:49:20;0;50	38636;8	69498;5;311;43;
$GPXUP;284;10:49:21;0;50	38629;8	69485;5;310;42;
$GPXUP;284;10:49:22;0;50	38619;8	69479;5;308;45;
$GPXUP;284;10:49:23;0;50	38608;8	69486;5;309;43;
$GPXUP;284;10:49:24;0;50	38598;8	69487;5;310;33;
$GPXUP;284;10:49:25;0;50	3859;8	69482;5;311;38;
$GPXUP;284;10:49:26;0;50	3858;8	69477;5;311;36;
$GPXUP;284;10:49:27;0;50	38571;8	69473;5;311;40;
$GPXUP;284;10:49:28;0;50	38562;8	69464;5;311;42;
$GPXUP;284;10:49:29;0;50	38554;8	69455;5;313;34;
$GPXUP;284;10:49:30;0;50	38546;8	69454;5;313;32;
$GPXUP;284;10:49:31;0;50	38537;8	69453;5;314;31;
$GPXUP;284;10:49:32;0;50	38529;8	69455;5;315;34;
$GPXUP;284;10:49:33;0;50	3852;8	69459;5;315;35;
$GPXUP;284;10:49:34;0;50	38511;8	69463;5;316;40;
$GPXUP;284;10:49:35;0;50	38502;8	69456;5;316;41;
$GPXUP;284;10:49:36;0;50	38492;8	69452;5;315;39;
$GPXUP;284;10:49:37;0;50	38482;8	69458;5;314;39;
$GPXUP;284;10:49:38;0;50	38474;8	69469;5;315;36;
$GPXUP;284;10:49:39;0;50	38468;8	69477;5;317;33;
$GPXUP;284;10:49:40;0;50	3846;8	69484;5;318;31;
$GPXUP;284;10:49:41;0;50	38453;8	69486;5;317;33;
$GPXUP;284;10:49:42;0;50	38444;8	69487;5;317;36;
$GPXUP;284;10:49:43;0;50	38435;8	6949;5;317;32;
$GPXUP;284;10:49:44;0;50	38427;8	69494;5;316;34;
$GPXUP;284;10:49:45;0;50	3842;8	69492;5;317;36;
$GPXUP;284;10:49:46;0;50	38411;8	69482;5;317;41;
$GPXUP;284;10:49:47;0;50	38403;8	69472;5;316;40;
$GPXUP;284;10:49:48;0;50	38392;8	69469;5;316;38;
$GPXUP;284;10:49:49;0;50	38382;8	69472;5;316;36;
$GPXUP;284;10:49:50;0;50	38374;8	69476;5;316;36;
$GPXUP;284;10:49:51;0;50	38366;8	69486;5;317;38;
$GPXUP;284;10:49:52;0;50	3836;8	69494;5;317;36;
$GPXUP;284;10:49:53;0;50	38353;8	69502;5;317;36;
$GPXUP;284;10:49:54;0;50	38343;8	69504;5;316;41;
$GPXUP;284;10:49:55;0;50	38332;8	69508;5;315;42;
$GPXUP;284;10:49:56;0;50	38322;8	69513;5;314;37;
$GPXUP;284;10:49:57;0;50	38313;8	69516;5;315;36;
$GPXUP;284;10:49:58;0;50	38305;8	6952;5;315;36;
$GPXUP;284;10:49:59;0;50	38297;8	69528;5;315;38;
$GPXUP;284;10:50:00;0;50	38291;8	6954;5;314;39;
$GPXUP;284;10:50:01;0;50	38286;8	69554;5;313;38;
$GPXUP;284;10:50:02;0;50	38282;8	69569;5;313;40;
$GPXUP;284;10:50:03;0;50	38278;8	69582;5;313;38;
$GPXUP;284;10:50:04;0;50	38272;8	69592;5;313;39;
$GPXUP;284;10:50:05;0;50	38262;8	69599;5;312;39;
$GPXUP;284;10:50:06;0;50	38253;8	69606;5;313;40;
$GPXUP;284;10:50:07;0;50	38245;8	69617;5;313;39;
$GPXUP;284;10:50:08;0;50	38238;8	69629;5;314;42;
$GPXUP;284;10:50:09;0;50	38234;8	69645;5;315;40;
$GPXUP;284;10:50:10;0;50	38227;8	69655;5;317;34;
$GPXUP;284;10:50:11;0;50	3822;8	6966;5;319;33;
$GPXUP;284;10:50:12;0;50	38214;8	69669;5;319;37;
$GPXUP;284;10:50:13;0;50	38208;8	69681;5;319;37;
$GPXUP;284;10:50:14;0;50	382;8	69689;5;318;38;
$GPXUP;284;10:50:15;0;50	38191;8	69695;5;317;40;
$GPXUP;284;10:50:16;0;50	38182;8	697;5;316;39;
$GPXUP;284;10:50:17;0;50	38172;8	69703;5;316;40;
$GPXUP;284;10:50:18;0;50	38161;8	69701;5;317;41;
$GPXUP;284;10:50:19;0;50	3815;8	69696;5;317;41;
$GPXUP;284;10:50:20;0;50	3814;8	69695;5;318;40;
$GPXUP;284;10:50:21;0;50	3813;8	69702;5;319;40;
$GPXUP;284;10:50:22;0;50	38122;8	69712;5;319;40;
$GPXUP;284;10:50:23;0;50	38112;8	6972;5;319;40;
$GPXUP;284;10:50:24;0;50	38105;8	69728;5;320;38;
$GPXUP;284;10:50:25;0;50	38096;8	69736;5;320;36;
$GPXUP;284;10:50:26;0;50	38088;8	69741;5;322;37;
$GPXUP;284;10:50:27;0;50	38079;8	69743;5;323;39;
$GPXUP;284;10:50:28;0;50	38069;8	69744;5;322;40;
$GPXUP;284;10:50:29;0;50	3806;8	69748;5;323;38;
$GPXUP;284;10:50:30;0;50	38052;8	69754;5;324;37;
$GPXUP;284;10:50:31;0;50	38044;8	69761;5;323;40;
$GPXUP;284;10:50:32;0;50	38038;8	69774;5;322;45;
$GPXUP;284;10:50:33;0;50	38034;8	69791;5;320;49;
$GPXUP;284;10:50:34;0;50	38026;8	69805;5;318;48;
$GPXUP;284;10:50:35;0;50	38018;8	6982;5;317;49;
$GPXUP;284;10:50:36;0;50	38009;8	69832;5;315;48;
$GPXUP;284;10:50:37;0;50	38;8	69845;5;313;47;
$GPXUP;284;10:50:38;0;50	37993;8	69861;5;311;50;
$GPXUP;284;10:50:39;0;50	3799;8	69882;5;310;48;
$GPXUP;284;10:50:40;0;50	37986;8	69899;5;308;46;
$GPXUP;284;10:50:41;0;50	37977;8	69909;5;306;42;
$GPXUP;284;10:50:42;0;50	37967;8	69914;5;305;43;
$GPXUP;284;10:50:43;0;50	37958;8	6992;5;303;44;
$GPXUP;284;10:50:44;0;50	3795;8	69933;5;302;46;
$GPXUP;284;10:50:45;0;50	37942;8	69946;5;300;46;
$GPXUP;284;10:50:46;0;50	37932;8	69951;5;299;44;
$GPXUP;284;10:50:47;0;50	37922;8	69955;5;298;42;
$GPXUP;284;10:50:48;0;50	37912;8	69962;5;299;41;
$GPXUP;284;10:50:49;0;50	37905;8	69975;5;300;44;
$GPXUP;284;10:50:50;0;50	37898;8	69989;5;299;42;
$GPXUP;284;10:50:51;0;50	37891;8	7;5;300;43;
$GPXUP;284;10:50:52;0;50	37885;8	70018;5;299;50;
$GPXUP;284;10:50:53;0;50	37882;8	70037;5;299;46;
$GPXUP;284;10:50:54;0;50	37874;8	70049;5;298;39;
$GPXUP;284;10:50:55;0;50	37865;8	70056;5;298;43;
$GPXUP;284;10:50:56;0;50	37855;8	70064;5;299;39;
$GPXUP;284;10:50:57;0;50	37849;8	70077;5;301;42;
$GPXUP;284;10:50:58;0;50	37844;8	7009;5;302;40;
$GPXUP;284;10:50:59;0;50	37836;8	70102;5;302;40;
$GPXUP;284;10:51:00;0;50	37832;8	70116;5;303;36;
$GPXUP;284;10:51:01;0;50	37825;8	70124;5;303;36;
$GPXUP;284;10:51:02;0;50	37818;8	70133;5;303;36;
$GPXUP;284;10:51:03;0;50	37812;8	70143;5;305;36;
$GPXUP;284;10:51:04;0;50	37807;8	70156;5;305;38;
$GPXUP;284;10:51:05;0;50	37802;8	7017;5;306;39;
$GPXUP;284;10:51:06;0;50	37796;8	70183;5;306;40;
$GPXUP;284;10:51:07;0;50	3779;8	70194;5;307;38;
$GPXUP;284;10:51:08;0;50	37786;8	70207;5;309;37;
$GPXUP;284;10:51:09;0;50	37777;8	70212;5;310;37;
$GPXUP;284;10:51:10;0;50	37768;8	70215;5;312;35;
$GPXUP;284;10:51:11;0;50	3776;8	70221;5;312;36;
$GPXUP;284;10:51:12;0;50	37752;8	70223;5;314;36;
$GPXUP;284;10:51:13;0;50	37743;8	70223;5;316;32;
$GPXUP;284;10:51:14;0;50	37734;8	70222;5;317;30;
$GPXUP;284;10:51:15;0;50	37727;8	70228;5;318;33;
$GPXUP;284;10:51:16;0;50	37721;8	7024;5;318;38;
$GPXUP;284;10:51:17;0;50	37717;8	70255;5;318;38;
$GPXUP;284;10:51:18;0;50	37715;8	70271;5;319;44;
$GPXUP;284;10:51:19;0;50	37717;8	7029;5;320;50;
$GPXUP;284;10:51:20;0;50	3772;8	70312;5;320;54;
$GPXUP;284;10:51:21;0;50	37722;8	70334;5;319;57;
$GPXUP;284;10:51:22;0;50	37725;8	70357;5;318;58;
$GPXUP;284;10:51:23;0;50	37728;8	70379;5;317;56;
$GPXUP;284;10:51:24;0;50	37732;8	70401;5;317;50;
$GPXUP;284;10:51:25;0;50	3773;8	70419;5;317;44;
$GPXUP;284;10:51:26;0;50	37725;8	70432;5;318;39;
$GPXUP;284;10:51:27;0;50	37717;8	70441;5;320;35;
$GPXUP;284;10:51:28;0;50	3771;8	70449;5;321;33;
$GPXUP;284;10:51:29;0;50	37706;8	70461;5;322;33;
$GPXUP;284;10:51:30;0;50	37703;8	70473;5;325;34;
$GPXUP;284;10:51:31;0;50	37699;8	70485;5;326;37;
$GPXUP;284;10:51:32;0;50	37696;8	705;5;327;38;
$GPXUP;284;10:51:33;0;50	37697;8	70517;5;329;48;
$GPXUP;284;10:51:34;0;50	377;8	70537;5;331;44;
$GPXUP;284;10:51:35;0;50	37701;8	70552;5;333;40;
$GPXUP;284;10:51:36;0;50	37697;8	70567;5;333;41;
$GPXUP;284;10:51:37;0;50	37691;8	70581;5;333;36;
$GPXUP;284;10:51:38;0;50	37685;8	70586;5;334;32;
$GPXUP;284;10:51:39;0;50	37677;8	70589;5;334;33;
$GPXUP;284;10:51:40;0;50	3767;8	70596;5;334;35;
$GPXUP;284;10:51:41;0;50	37664;8	70607;5;334;37;
$GPXUP;284;10:51:42;0;50	37659;8	7062;5;334;40;
$GPXUP;284;10:51:43;0;50	37656;8	70636;5;335;43;
$GPXUP;284;10:51:44;0;50	37654;8	70655;5;334;47;
$GPXUP;284;10:51:45;0;50	37654;8	70673;5;335;43;
$GPXUP;284;10:51:46;0;50	3765;8	7069;5;335;40;
$GPXUP;284;10:51:47;0;50	37643;8	707;5;335;36;
$GPXUP;284;10:51:48;0;50	37635;8	70708;5;335;37;
$GPXUP;284;10:51:49;0;50	37628;8	70718;5;335;35;
$GPXUP;284;10:51:50;0;50	37621;8	70727;5;334;40;
$GPXUP;284;10:51:51;0;50	37616;8	70739;5;333;42;
$GPXUP;284;10:51:52;0;50	37609;8	70751;5;330;40;
$GPXUP;284;10:51:53;0;50	376;8	70755;5;327;41;
$GPXUP;284;10:51:54;0;50	37589;8	70755;5;325;42;
$GPXUP;284;10:51:55;0;50	37578;8	70749;5;323;42;
$GPXUP;284;10:51:56;0;50	37568;8	7074;5;321;47;
$GPXUP;284;10:51:57;0;50	37559;8	70724;5;319;48;
$GPXUP;284;10:51:58;0;50	37552;8	70705;5;318;69;
$GPXUP;284;10:51:59;0;50	37534;8	70693;5;317;50;
$GPXUP;284;10:52:00;0;50	37533;8	70673;5;320;42;
$GPXUP;284;10:52:01;0;50	37527;8	70662;5;321;36;
$GPXUP;284;10:52:02;0;50	3752;8	70659;5;321;35;
$GPXUP;284;10:52:03;0;50	37512;8	70659;5;318;40;
$GPXUP;284;10:52:04;0;50	37502;8	70662;5;315;43;
$GPXUP;284;10:52:05;0;50	37493;8	70672;5;312;48;
$GPXUP;284;10:52:06;0;50	37485;8	70691;5;310;50;
$GPXUP;284;10:52:07;0;50	37478;8	70708;5;309;49;
$GPXUP;284;10:52:08;0;50	3747;8	70722;5;308;46;
$GPXUP;284;10:52:09;0;50	3746;8	70731;5;307;46;
$GPXUP;284;10:52:10;0;50	37449;8	70733;5;305;48;
$GPXUP;284;10:52:11;0;50	37438;8	70723;5;303;52;
$GPXUP;284;10:52:12;0;50	3743;8	70706;5;303;49;
$GPXUP;284;10:52:13;0;50	37424;8	70689;5;302;45;
$GPXUP;284;10:52:14;0;50	37419;8	70671;5;302;50;
$GPXUP;284;10:52:15;0;50	37401;8	70664;5;299;61;
$GPXUP;284;10:52:16;0;50	37402;8	70633;5;296;64;
$GPXUP;284;10:52:17;0;50	37397;8	70609;5;293;61;
$GPXUP;284;10:52:18;0;50	37388;8	70589;5;290;61;
$GPXUP;284;10:52:19;0;50	37379;8	7057;5;289;59;
$GPXUP;284;10:52:20;0;50	37368;8	70556;5;287;53;
$GPXUP;284;10:52:21;0;50	37358;8	7054;5;287;55;
$GPXUP;284;10:52:22;0;50	37352;8	70519;5;286;56;
$GPXUP;284;10:52:23;0;50	37347;8	705;5;285;51;
$GPXUP;284;10:52:24;0;50	37339;8	70488;5;285;43;
$GPXUP;284;10:52:25;0;50	3733;8	70479;5;287;41;
$GPXUP;284;10:52:26;0;50	37321;8	70469;5;287;43;
$GPXUP;284;10:52:27;0;50	37314;8	70457;5;289;45;
$GPXUP;284;10:52:28;0;50	37306;8	70444;5;290;46;
$GPXUP;284;10:52:29;0;50	37297;8	70434;5;290;44;
$GPXUP;284;10:52:30;0;50	37286;8	70426;5;292;42;
$GPXUP;284;10:52:31;0;50	37276;8	70423;5;294;38;
$GPXUP;284;10:52:32;0;50	37267;8	70422;5;296;38;
$GPXUP;284;10:52:33;0;50	37257;8	70423;5;298;39;
$GPXUP;284;10:52:34;0;50	37247;8	70426;5;301;46;
$GPXUP;284;10:52:35;0;50	37236;8	70427;5;302;43;
$GPXUP;284;10:52:36;0;50	37226;8	70419;5;303;51;
$GPXUP;284;10:52:37;0;50	37216;8	7041;5;303;53;
$GPXUP;284;10:52:38;0;50	37204;8	704;5;301;55;
$GPXUP;284;10:52:39;0;50	3719;8	70392;5;299;55;
$GPXUP;284;10:52:40;0;50	37177;8	70386;5;297;56;
$GPXUP;284;10:52:41;0;50	37163;8	70376;5;296;58;
$GPXUP;284;10:52:42;0;50	3715;8	70364;5;298;54;
$GPXUP;284;10:52:43;0;50	37141;8	70348;5;298;54;
$GPXUP;284;10:52:44;0;50	3713;8	70334;5;297;51;
$GPXUP;284;10:52:45;0;50	37118;8	70331;5;295;53;
$GPXUP;284;10:52:46;0;50	37104;8	70334;5;294;50;
$GPXUP;284;10:52:47;0;50	37092;8	70336;5;293;51;
$GPXUP;284;10:52:48;0;50	3708;8	70339;5;290;54;
$GPXUP;284;10:52:49;0;50	37066;8	70344;5;288;53;
$GPXUP;284;10:52:50;0;50	37053;8	70348;5;288;53;
$GPXUP;284;10:52:51;0;50	37041;8	7036;5;286;53;
$GPXUP;284;10:52:52;0;50	3703;8	70374;5;284;56;
$GPXUP;284;10:52:53;0;50	37018;8	70388;5;284;53;
$GPXUP;284;10:52:54;0;50	37007;8	704;5;282;60;
$GPXUP;284;10:52:55;0;50	36993;8	70401;5;280;52;
$GPXUP;284;10:52:56;0;50	36983;8	70394;5;282;42;
$GPXUP;284;10:52:57;0;50	36973;8	70394;5;285;42;
$GPXUP;284;10:52:58;0;50	36963;8	70397;5;288;38;
$GPXUP;284;10:52:59;0;50	36955;8	70404;5;289;33;
$GPXUP;284;10:53:00;0;50	36947;8	70409;5;290;39;
$GPXUP;284;10:53:01;0;50	36938;8	70416;5;293;37;
$GPXUP;284;10:53:02;0;50	36931;8	70424;5;296;38;
$GPXUP;284;10:53:03;0;50	36923;8	70434;5;298;42;
$GPXUP;284;10:53:04;0;50	36916;8	70445;5;298;45;
$GPXUP;284;10:53:05;0;50	36908;8	70458;5;298;45;
$GPXUP;284;10:53:06;0;50	36899;8	7047;5;298;45;
$GPXUP;284;10:53:07;0;50	3689;8	70483;5;298;45;
$GPXUP;284;10:53:08;0;50	36882;8	70496;5;299;50;
$GPXUP;284;10:53:09;0;50	36876;8	70516;5;299;52;
$GPXUP;284;10:53:10;0;50	36873;8	70538;5;299;59;
$GPXUP;284;10:53:11;0;50	36872;8	70564;5;297;59;
$GPXUP;284;10:53:12;0;50	36875;8	7059;5;298;63;
$GPXUP;284;10:53:13;0;50	36879;8	70615;5;299;61;
$GPXUP;284;10:53:14;0;50	36881;8	70636;5;299;61;
$GPXUP;284;10:53:15;0;50	36881;8	70659;5;300;57;
$GPXUP;284;10:53:16;0;50	36876;8	70679;5;300;51;
$GPXUP;284;10:53:17;0;50	36869;8	70695;5;301;48;
$GPXUP;284;10:53:18;0;50	36862;8	70712;5;303;45;
$GPXUP;284;10:53:19;0;50	36856;8	70726;5;305;41;
$GPXUP;284;10:53:20;0;50	36849;8	70737;5;307;41;
$GPXUP;284;10:53:21;0;50	3684;8	70747;5;308;39;
$GPXUP;284;10:53:22;0;50	36834;8	70756;5;310;37;
$GPXUP;284;10:53:23;0;50	36824;8	70758;5;312;36;
$GPXUP;284;10:53:24;0;50	36816;8	70758;5;313;33;
$GPXUP;284;10:53:25;0;50	36808;8	70759;5;314;33;
$GPXUP;284;10:53:26;0;50	36799;8	70764;5;315;33;
$GPXUP;284;10:53:27;0;50	36792;8	70773;5;316;35;
$GPXUP;284;10:53:28;0;50	36786;8	70783;5;315;36;
$GPXUP;284;10:53:29;0;50	36779;8	70793;5;316;37;
$GPXUP;284;10:53:30;0;50	36774;8	70805;5;316;40;
$GPXUP;284;10:53:31;0;50	36769;8	7082;5;317;40;
$GPXUP;284;10:53:32;0;50	36765;8	70833;5;318;36;
$GPXUP;284;10:53:33;0;50	36759;8	70841;5;319;34;
$GPXUP;284;10:53:34;0;50	3675;8	70844;5;321;33;
$GPXUP;284;10:53:35;0;50	36741;8	70844;5;319;37;
$GPXUP;284;10:53:36;0;50	36733;8	70851;5;319;40;
$GPXUP;284;10:53:37;0;50	36725;8	70864;5;319;38;
$GPXUP;284;10:53:38;0;50	36719;8	70875;5;320;35;
$GPXUP;284;10:53:39;0;50	36713;8	70884;5;321;33;
$GPXUP;284;10:53:40;0;50	36708;8	70896;5;322;36;
$GPXUP;284;10:53:41;0;50	36705;8	70911;5;322;39;
$GPXUP;284;10:53:42;0;50	36701;8	70924;5;324;35;
$GPXUP;284;10:53:43;0;50	36693;8	70929;5;325;35;
$GPXUP;284;10:53:44;0;50	36682;8	70927;5;326;38;
$GPXUP;284;10:53:45;0;50	36672;8	70922;5;329;38;
$GPXUP;284;10:53:46;0;50	36662;8	70916;5;331;30;
$GPXUP;284;10:53:47;0;50	36656;8	70913;5;334;28;
$GPXUP;284;10:53:48;0;50	36649;8	70908;5;336;31;
$GPXUP;284;10:53:49;0;50	36643;8	709;5;338;32;
$GPXUP;284;10:53:50;0;50	36636;8	70894;5;338;35;
$GPXUP;284;10:53:51;0;50	36627;8	70888;5;338;32;
$GPXUP;284;10:53:52;0;50	36619;8	70885;5;339;28;
$GPXUP;284;10:53:53;0;50	36613;8	70886;5;341;29;
$GPXUP;284;10:53:54;0;50	36607;8	70878;5;342;38;
$GPXUP;284;10:53:55;0;50	366;8	7087;5;342;38;
$GPXUP;284;10:53:56;0;50	3659;8	70871;5;341;36;
$GPXUP;284;10:53:57;0;50	36582;8	70879;5;344;33;
$GPXUP;284;10:53:58;0;50	36575;8	70888;5;346;33;
$GPXUP;284;10:53:59;0;50	36568;8	70893;5;348;38;
$GPXUP;284;10:54:00;0;50	36559;8	7089;5;350;35;
$GPXUP;284;10:54:01;0;50	36551;8	70891;5;353;31;
$GPXUP;284;10:54:02;0;50	36543;8	70896;5;355;30;
$GPXUP;284;10:54:03;0;50	36538;8	70908;5;355;35;
$GPXUP;284;10:54:04;0;50	36537;8	70925;5;354;39;
$GPXUP;284;10:54:05;0;50	3654;8	70944;5;352;56;
$GPXUP;284;10:54:06;0;50	3655;8	70966;5;351;65;
$GPXUP;284;10:54:07;0;50	36561;8	70988;5;350;66;
$GPXUP;284;10:54:08;0;50	36573;8	71008;5;350;63;
$GPXUP;284;10:54:09;0;50	36581;8	71026;5;351;57;
$GPXUP;284;10:54:10;0;50	36582;8	71048;5;349;51;
$GPXUP;284;10:54:11;0;50	36578;8	71064;5;348;41;
$GPXUP;284;10:54:12;0;50	3657;8	71076;5;349;42;
$GPXUP;284;10:54:13;0;50	36561;8	71085;5;350;38;
$GPXUP;284;10:54:14;0;50	36552;8	71093;5;351;33;
$GPXUP;284;10:54:15;0;50	36549;8	71105;5;353;43;
$GPXUP;284;10:54:16;0;50	3655;8	71121;5;353;39;
$GPXUP;284;10:54:17;0;50	3655;8	71137;5;352;44;
$GPXUP;284;10:54:18;0;50	36549;8	71155;5;352;49;
$GPXUP;284;10:54:19;0;50	3655;8	71176;5;350;47;
$GPXUP;284;10:54:20;0;50	36549;8	71194;5;350;44;
$GPXUP;284;10:54:21;0;50	36543;8	71207;5;349;40;
$GPXUP;284;10:54:22;0;50	36536;8	71217;5;348;41;
$GPXUP;284;10:54:23;0;50	36528;8	71229;5;345;44;
$GPXUP;284;10:54:24;0;50	36522;8	71244;5;342;52;
$GPXUP;284;10:54:25;0;50	3652;8	71267;5;337;61;
$GPXUP;284;10:54:26;0;50	36523;8	71292;5;333;62;
$GPXUP;284;10:54:27;0;50	36525;8	71317;5;332;57;
$GPXUP;284;10:54:28;0;50	36525;8	7134;5;331;59;
$GPXUP;284;10:54:29;0;50	36526;8	71361;5;330;60;
$GPXUP;284;10:54:30;0;50	36533;8	71381;5;330;60;
$GPXUP;284;10:54:31;0;50	3654;8	71404;5;331;60;
$GPXUP;284;10:54:32;0;50	36545;8	71426;5;332;62;
$GPXUP;284;10:54:33;0;50	36553;8	71447;5;332;62;
$GPXUP;284;10:54:34;0;50	36559;8	71471;5;333;63;
$GPXUP;284;10:54:35;0;50	36564;8	71495;5;332;64;
$GPXUP;284;10:54:36;0;50	36571;8	71517;5;333;67;
$GPXUP;284;10:54:37;0;50	3658;8	71539;5;333;68;
$GPXUP;284;10:54:38;0;50	36588;8	71562;5;334;65;
$GPXUP;284;10:54:39;0;50	36594;8	71584;5;333;60;
$GPXUP;284;10:54:40;0;50	36596;8	71606;5;334;53;
$GPXUP;284;10:54:41;0;50	36591;8	71622;5;335;44;
$GPXUP;284;10:54:42;0;50	36581;8	71631;5;338;44;
$GPXUP;284;10:54:43;0;50	36572;8	7164;5;341;41;
$GPXUP;284;10:54:44;0;50	36564;8	71649;5;345;47;
$GPXUP;284;10:54:45;0;50	36556;8	71663;5;347;48;
$GPXUP;284;10:54:46;0;50	36548;8	71678;5;350;49;
$GPXUP;284;10:54:47;0;50	36542;8	71694;5;352;48;
$GPXUP;284;10:54:48;0;50	36533;8	71706;5;355;50;
$GPXUP;284;10:54:49;0;50	36523;8	71718;5;357;45;
$GPXUP;284;10:54:50;0;50	36515;8	71731;5;360;46;
$GPXUP;284;10:54:51;0;50	36509;8	71745;5;362;47;
$GPXUP;284;10:54:52;0;50	36501;8	71758;5;363;48;
$GPXUP;284;10:54:53;0;50	36489;8	71764;5;363;49;
$GPXUP;284;10:54:54;0;50	36478;8	71772;5;363;48;
$GPXUP;284;10:54:55;0;50	36468;8	71784;5;364;47;
$GPXUP;284;10:54:56;0;50	36459;8	71796;5;365;45;
$GPXUP;284;10:54:57;0;50	3645;8	71809;5;365;47;
$GPXUP;284;10:54:58;0;50	36442;8	71822;5;366;46;
$GPXUP;284;10:54:59;0;50	36431;8	71825;5;367;45;
$GPXUP;284;10:55:00;0;50	36419;8	71821;5;368;43;
$GPXUP;284;10:55:01;0;50	36408;8	71819;5;370;42;
$GPXUP;284;10:55:02;0;50	36398;8	7182;5;369;46;
$GPXUP;284;10:55:03;0;50	36386;8	71825;5;370;48;
$GPXUP;284;10:55:04;0;50	36375;8	71834;5;370;51;
$GPXUP;284;10:55:05;0;50	36363;8	71843;5;370;52;
$GPXUP;284;10:55:06;0;50	36352;8	71851;5;372;49;
$GPXUP;284;10:55:07;0;50	3634;8	71854;5;374;45;
$GPXUP;284;10:55:08;0;50	3633;8	71855;5;376;41;
$GPXUP;284;10:55:09;0;50	3632;8	71862;5;376;45;
$GPXUP;284;10:55:10;0;50	3631;8	71873;5;375;48;
$GPXUP;284;10:55:11;0;50	36299;8	71881;5;374;43;
$GPXUP;284;10:55:12;0;50	36288;8	71887;5;375;41;
$GPXUP;284;10:55:13;0;50	36277;8	71883;5;377;39;
$GPXUP;284;10:55:14;0;50	36266;8	71881;5;378;39;
$GPXUP;284;10:55:15;0;50	36257;8	71884;5;380;40;
$GPXUP;284;10:55:16;0;50	36247;8	71886;5;380;42;
$GPXUP;284;10:55:17;0;50	36236;8	7189;5;379;43;
$GPXUP;284;10:55:18;0;50	36226;8	71898;5;379;44;
$GPXUP;284;10:55:19;0;50	36216;8	71906;5;377;48;
$GPXUP;284;10:55:20;0;50	36204;8	71913;5;375;50;
$GPXUP;284;10:55:21;0;50	36191;8	71911;5;373;52;
$GPXUP;284;10:55:22;0;50	36178;8	71906;5;370;52;
$GPXUP;284;10:55:23;0;50	36165;8	71904;5;368;54;
$GPXUP;284;10:55:24;0;50	36152;8	71896;5;366;51;
$GPXUP;284;10:55:25;0;50	3614;8	71891;5;365;49;
$GPXUP;284;10:55:26;0;50	36128;8	71892;5;363;48;
$GPXUP;284;10:55:27;0;50	36116;8	71894;5;361;49;
$GPXUP;284;10:55:28;0;50	36104;8	71894;5;361;47;
$GPXUP;284;10:55:29;0;50	36093;8	71892;5;359;47;
$GPXUP;284;10:55:30;0;50	36082;8	71881;5;359;46;
$GPXUP;284;10:55:31;0;50	36074;8	71867;5;361;42;
$GPXUP;284;10:55:32;0;50	36067;8	71857;5;361;36;
$GPXUP;284;10:55:33;0;50	36059;8	71854;5;362;28;
$GPXUP;284;10:55:34;0;50	3605;8	71861;5;361;39;
$GPXUP;284;10:55:35;0;50	36039;8	71868;5;364;46;
$GPXUP;284;10:55:36;0;50	36028;8	71869;5;366;43;
$GPXUP;284;10:55:37;0;50	36017;8	7187;5;366;40;
$GPXUP;284;10:55:38;0;50	36007;8	7187;5;369;39;
$GPXUP;284;10:55:39;0;50	35998;8	71871;5;369;37;
$GPXUP;284;10:55:40;0;50	3599;8	71882;5;370;42;
$GPXUP;284;10:55:41;0;50	35985;8	719;5;369;49;
$GPXUP;284;10:55:42;0;50	3598;8	71916;5;367;49;
$GPXUP;284;10:55:43;0;50	35968;8	71928;5;364;50;
$GPXUP;284;10:55:44;0;50	35956;8	71932;5;360;52;
$GPXUP;284;10:55:45;0;50	35944;8	71938;5;359;52;
$GPXUP;284;10:55:46;0;50	35932;8	71948;5;357;55;
$GPXUP;284;10:55:47;0;50	35921;8	7196;5;356;54;
$GPXUP;284;10:55:48;0;50	3591;8	71972;5;354;54;
$GPXUP;284;10:55:49;0;50	35898;8	71984;5;354;52;
$GPXUP;284;10:55:50;0;50	35886;8	71992;5;353;53;
$GPXUP;284;10:55:51;0;50	35874;8	72002;5;352;53;
$GPXUP;284;10:55:52;0;50	35862;8	72012;5;351;53;
$GPXUP;284;10:55:53;0;50	35852;8	72024;5;349;50;
$GPXUP;284;10:55:54;0;50	35841;8	72029;5;347;51;
$GPXUP;284;10:55:55;0;50	35828;8	72031;5;344;53;
$GPXUP;284;10:55:56;0;50	35815;8	72033;5;342;52;
$GPXUP;284;10:55:57;0;50	35802;8	72041;5;339;54;
$GPXUP;284;10:55:58;0;50	3579;8	72052;5;337;55;
$GPXUP;284;10:55:59;0;50	35777;8	72063;5;335;56;
$GPXUP;284;10:56:00;0;50	35765;8	72072;5;331;56;
$GPXUP;284;10:56:01;0;50	35752;8	7208;5;329;59;
$GPXUP;284;10:56:02;0;50	35739;8	7209;5;326;58;
$GPXUP;284;10:56:03;0;50	35725;8	72094;5;323;57;
$GPXUP;284;10:56:04;0;50	3571;8	72098;5;322;53;
$GPXUP;284;10:56:05;0;50	35698;8	72102;5;322;54;
$GPXUP;284;10:56:06;0;50	35685;8	7211;5;321;54;
$GPXUP;284;10:56:07;0;50	35672;8	72115;5;320;55;
$GPXUP;284;10:56:08;0;50	35658;8	72123;5;318;61;
$GPXUP;284;10:56:09;0;50	35644;8	72132;5;316;60;
$GPXUP;284;10:56:10;0;50	3563;8	72135;5;315;55;
$GPXUP;284;10:56:11;0;50	35615;8	72134;5;316;51;
$GPXUP;284;10:56:12;0;50	35603;8	72137;5;316;50;
$GPXUP;284;10:56:13;0;50	35592;8	72143;5;318;50;
$GPXUP;284;10:56:14;0;50	3558;8	72144;5;318;48;
$GPXUP;284;10:56:15;0;50	35568;8	72137;5;319;41;
$GPXUP;284;10:56:16;0;50	35558;8	72132;5;321;38;
$GPXUP;284;10:56:17;0;50	35549;8	72135;5;323;47;
$GPXUP;284;10:56:18;0;50	3554;8	72144;5;321;59;
$GPXUP;284;10:56:19;0;50	35524;8	72145;5;317;57;
$GPXUP;284;10:56:20;0;50	3551;8	72143;5;315;57;
$GPXUP;284;10:56:21;0;50	35496;8	72138;5;311;59;
$GPXUP;284;10:56:22;0;50	3548;8	72134;5;310;62;
$GPXUP;284;10:56:23;0;50	35466;8	7212;5;308;71;
$GPXUP;284;10:56:24;0;50	35451;8	72104;5;308;61;
$GPXUP;284;10:56:25;0;50	35438;8	72096;5;310;41;
$GPXUP;284;10:56:26;0;50	35429;8	72098;5;313;45;
$GPXUP;284;10:56:27;0;50	35419;8	72106;5;314;43;
$GPXUP;284;10:56:28;0;50	35412;8	7212;5;314;46;
$GPXUP;284;10:56:29;0;50	35404;8	72135;5;311;51;
$GPXUP;284;10:56:30;0;50	35393;8	72148;5;309;52;
$GPXUP;284;10:56:31;0;50	35381;8	72152;5;308;51;
$GPXUP;284;10:56:32;0;50	35368;8	7215;5;308;47;
$GPXUP;284;10:56:33;0;50	35357;8	72146;5;309;43;
$GPXUP;284;10:56:34;0;50	35346;8	72142;5;310;41;
$GPXUP;284;10:56:35;0;50	35336;8	7214;5;309;43;
$GPXUP;284;10:56:36;0;50	35325;8	72139;5;308;44;
$GPXUP;284;10:56:37;0;50	35314;8	72143;5;307;43;
$GPXUP;284;10:56:38;0;50	35304;8	72152;5;307;42;
$GPXUP;284;10:56:39;0;50	35294;8	72161;5;307;43;
$GPXUP;284;10:56:40;0;50	35284;8	72168;5;306;44;
$GPXUP;284;10:56:41;0;50	35274;8	72172;5;304;45;
$GPXUP;284;10:56:42;0;50	35262;8	72175;5;303;45;
$GPXUP;284;10:56:43;0;50	3525;8	72179;5;302;45;
$GPXUP;284;10:56:44;0;50	3524;8	72183;5;301;44;
$GPXUP;284;10:56:45;0;50	35229;8	72181;5;301;45;
$GPXUP;284;10:56:46;0;50	35218;8	72179;5;300;47;
$GPXUP;284;10:56:47;0;50	35206;8	72177;5;299;49;
$GPXUP;284;10:56:48;0;50	35194;8	7217;5;297;51;
$GPXUP;284;10:56:49;0;50	35181;8	72165;5;298;45;
$GPXUP;284;10:56:50;0;50	35169;8	72166;5;299;44;
$GPXUP;284;10:56:51;0;50	35158;8	7217;5;299;44;
$GPXUP;284;10:56:52;0;50	35148;8	72172;5;299;45;
$GPXUP;284;10:56:53;0;50	35136;8	72174;5;300;41;
$GPXUP;284;10:56:54;0;50	35126;8	72176;5;300;43;
$GPXUP;284;10:56:55;0;50	35115;8	7218;5;300;45;
$GPXUP;284;10:56:56;0;50	35104;8	72184;5;298;47;
$GPXUP;284;10:56:57;0;50	35092;8	72182;5;296;49;
$GPXUP;284;10:56:58;0;50	35081;8	72174;5;294;52;
$GPXUP;284;10:56:59;0;50	35068;8	72165;5;292;51;
$GPXUP;284;10:57:00;0;50	35056;8	72157;5;291;48;
$GPXUP;284;10:57:01;0;50	35044;8	72154;5;290;49;
$GPXUP;284;10:57:02;0;50	35032;8	72148;5;289;48;
$GPXUP;284;10:57:03;0;50	35019;8	72148;5;288;51;
$GPXUP;284;10:57:04;0;50	35006;8	72152;5;287;49;
$GPXUP;284;10:57:05;0;50	34994;8	72155;5;286;48;
$GPXUP;284;10:57:06;0;50	34982;8	72157;5;286;48;
$GPXUP;284;10:57:07;0;50	3497;8	72158;5;285;48;
$GPXUP;284;10:57:08;0;50	34959;8	72156;5;285;46;
$GPXUP;284;10:57:09;0;50	34948;8	72151;5;285;48;
$GPXUP;284;10:57:10;0;50	34936;8	72144;5;284;52;
$GPXUP;284;10:57:11;0;50	34925;8	72132;5;282;52;
$GPXUP;284;10:57:12;0;50	34914;8	7212;5;283;52;
$GPXUP;284;10:57:13;0;50	34903;8	72107;5;285;46;
$GPXUP;284;10:57:14;0;50	34892;8	72104;5;286;44;
$GPXUP;284;10:57:15;0;50	34881;8	721;5;286;46;
$GPXUP;284;10:57:16;0;50	3487;8	72095;5;285;50;
$GPXUP;284;10:57:17;0;50	34857;8	72092;5;285;49;
$GPXUP;284;10:57:18;0;50	34845;8	72089;5;286;44;
$GPXUP;284;10:57:19;0;50	34834;8	72088;5;287;44;
$GPXUP;284;10:57:20;0;50	34823;8	72086;5;289;42;
$GPXUP;284;10:57:21;0;50	34812;8	72084;5;292;41;
$GPXUP;284;10:57:22;0;50	34801;8	72083;5;293;40;
$GPXUP;284;10:57:23;0;50	34791;8	7209;5;294;41;
$GPXUP;284;10:57:24;0;50	34781;8	72096;5;295;42;
$GPXUP;284;10:57:25;0;50	34771;8	721;5;297;47;
$GPXUP;284;10:57:26;0;50	34759;8	72102;5;297;45;
$GPXUP;284;10:57:27;0;50	34749;8	72106;5;298;51;
$GPXUP;284;10:57:28;0;50	34737;8	7211;5;299;44;
$GPXUP;284;10:57:29;0;50	34727;8	72108;5;300;41;
$GPXUP;284;10:57:30;0;50	34718;8	7211;5;301;41;
$GPXUP;284;10:57:31;0;50	34708;8	7212;5;302;41;
$GPXUP;284;10:57:32;0;50	34702;8	72133;5;303;42;
$GPXUP;284;10:57:33;0;50	34696;8	72148;5;303;42;
$GPXUP;284;10:57:34;0;50	34689;8	72162;5;302;45;
$GPXUP;284;10:57:35;0;50	34682;8	72178;5;299;54;
$GPXUP;284;10:57:36;0;50	34674;8	72194;5;295;53;
$GPXUP;284;10:57:37;0;50	34662;8	72199;5;288;57;
$GPXUP;284;10:57:38;0;50	34648;8	72192;5;281;54;
$GPXUP;284;10:57:39;0;50	34634;8	72186;5;275;53;
$GPXUP;284;10:57:40;0;50	34621;8	72183;5;273;54;
$GPXUP;284;10:57:41;0;50	34588;8	72201;5;275;40;
$GPXUP;284;10:57:42;0;50	34586;8	72192;5;275;38;
$GPXUP;284;10:57:43;0;50	34578;8	72194;5;276;45;
$GPXUP;284;10:57:44;0;50	34574;8	72201;5;276;45;
$GPXUP;284;10:57:45;0;50	34566;8	72211;5;277;45;
$GPXUP;284;10:57:46;0;50	34558;8	72218;5;278;42;
$GPXUP;284;10:57:47;0;50	34549;8	72219;5;279;40;
$GPXUP;284;10:57:48;0;50	3454;8	72223;5;279;44;
$GPXUP;284;10:57:49;0;50	3453;8	72233;5;279;43;
$GPXUP;284;10:57:50;0;50	3452;8	7224;5;277;41;
$GPXUP;284;10:57:51;0;50	34511;8	72244;5;277;40;
$GPXUP;284;10:57:52;0;50	34502;8	72252;5;276;46;
$GPXUP;284;10:57:53;0;50	34492;8	72262;5;275;45;
$GPXUP;284;10:57:54;0;50	34482;8	72264;5;274;45;
$GPXUP;284;10:57:55;0;50	3447;8	72266;5;272;48;
$GPXUP;284;10:57:56;0;50	34458;8	72272;5;270;49;
$GPXUP;284;10:57:57;0;50	34446;8	72277;5;267;47;
$GPXUP;284;10:57:58;0;50	34434;8	72279;5;265;47;
$GPXUP;284;10:57:59;0;50	34422;8	72282;5;263;50;
$GPXUP;284;10:58:00;0;50	3441;8	72282;5;261;47;
$GPXUP;284;10:58:01;0;50	34398;8	72286;5;261;53;
$GPXUP;284;10:58:02;0;50	34387;8	72301;5;261;88;
$GPXUP;284;10:58:03;0;50	34374;8	72324;5;262;75;
$GPXUP;284;10:58:04;0;50	3436;8	7233;5;262;57;
$GPXUP;284;10:58:05;0;50	34344;8	72323;5;263;53;
$GPXUP;284;10:58:06;0;50	34332;8	72319;5;265;47;
$GPXUP;284;10:58:07;0;50	3432;8	72319;5;268;44;
$GPXUP;284;10:58:08;0;50	3431;8	72324;5;268;42;
$GPXUP;284;10:58:09;0;50	34301;8	72334;5;267;48;
$GPXUP;284;10:58:10;0;50	3429;8	72344;5;262;50;
$GPXUP;284;10:58:11;0;50	34278;8	72346;5;258;53;
$GPXUP;284;10:58:12;0;50	34264;8	72357;5;258;48;
$GPXUP;284;10:58:13;0;50	34254;8	72362;5;257;48;
$GPXUP;284;10:58:14;0;50	34243;8	7237;5;258;48;
$GPXUP;284;10:58:15;0;50	34233;8	72378;5;258;49;
$GPXUP;284;10:58:16;0;50	34222;8	72384;5;259;44;
$GPXUP;284;10:58:17;0;50	34211;8	72385;5;260;39;
$GPXUP;284;10:58:18;0;50	34202;8	72388;5;262;36;
$GPXUP;284;10:58:19;0;50	34194;8	72392;5;263;41;
$GPXUP;284;10:58:20;0;50	34186;8	72402;5;262;40;
$GPXUP;284;10:58:21;0;50	34177;8	72409;5;261;39;
$GPXUP;284;10:58:22;0;50	34169;8	72416;5;260;43;
$GPXUP;284;10:58:23;0;50	34159;8	72425;5;260;44;
$GPXUP;284;10:58:24;0;50	3415;8	72434;5;260;46;
$GPXUP;284;10:58:25;0;50	34138;8	72438;5;260;43;
$GPXUP;284;10:58:26;0;50	34128;8	72441;5;261;44;
$GPXUP;284;10:58:27;0;50	34118;8	72439;5;262;37;
$GPXUP;284;10:58:28;0;50	34109;8	72433;5;262;37;
$GPXUP;284;10:58:29;0;50	34099;8	7243;5;260;41;
$GPXUP;284;10:58:30;0;50	34088;8	7243;5;256;47;
$GPXUP;284;10:58:31;0;50	34076;8	72432;5;253;51;
$GPXUP;284;10:58:32;0;50	34062;8	7244;5;250;54;
$GPXUP;284;10:58:33;0;50	34051;8	7245;5;248;54;
$GPXUP;284;10:58:34;0;50	34038;8	7246;5;245;58;
$GPXUP;284;10:58:35;0;50	34026;8	72471;5;243;57;
$GPXUP;284;10:58:36;0;50	34013;8	72481;5;240;57;
$GPXUP;284;10:58:37;0;50	34;8	72488;5;238;57;
$GPXUP;284;10:58:38;0;50	33986;8	72496;5;237;56;
$GPXUP;284;10:58:39;0;50	33973;8	72506;5;234;55;
$GPXUP;284;10:58:40;0;50	33961;8	72513;5;233;52;
$GPXUP;284;10:58:41;0;50	33948;8	72512;5;233;52;
$GPXUP;284;10:58:42;0;50	33934;8	72508;5;235;47;
$GPXUP;284;10:58:43;0;50	33924;8	72505;5;235;45;
$GPXUP;284;10:58:44;0;50	33914;8	72497;5;235;43;
$GPXUP;284;10:58:45;0;50	33905;8	7249;5;235;53;
$GPXUP;284;10:58:46;0;50	3389;8	72499;5;233;68;
$GPXUP;284;10:58:47;0;50	33876;8	72517;5;233;64;
$GPXUP;284;10:58:48;0;50	33864;8	72534;5;233;64;
$GPXUP;284;10:58:49;0;50	33852;8	72553;5;232;67;
$GPXUP;284;10:58:50;0;50	33842;8	72575;5;232;67;
$GPXUP;284;10:58:51;0;50	33832;8	72595;5;231;64;
$GPXUP;284;10:58:52;0;50	3382;8	72607;5;231;51;
$GPXUP;284;10:58:53;0;50	33807;8	72612;5;232;57;
$GPXUP;284;10:58:54;0;50	33793;8	72613;5;233;55;
$GPXUP;284;10:58:55;0;50	3378;8	72613;5;235;49;
$GPXUP;284;10:58:56;0;50	33766;8	72616;5;238;55;
$GPXUP;284;10:58:57;0;50	33752;8	72619;5;239;50;
$GPXUP;284;10:58:58;0;50	33739;8	72619;5;241;50;
$GPXUP;284;10:58:59;0;50	33728;8	7262;5;242;51;
$GPXUP;284;10:59:00;0;50	33714;8	72616;5;243;51;
$GPXUP;284;10:59:01;0;50	33703;8	72605;5;244;52;
$GPXUP;284;10:59:02;0;50	33692;8	72594;5;247;48;
$GPXUP;284;10:59:03;0;50	3368;8	7259;5;249;43;
$GPXUP;284;10:59:04;0;50	33667;8	7259;5;249;51;
$GPXUP;284;10:59:05;0;50	33654;8	72601;5;247;52;
$GPXUP;284;10:59:06;0;50	33642;8	72603;5;246;55;
$GPXUP;284;10:59:07;0;50	33631;8	7259;5;244;55;
$GPXUP;284;10:59:08;0;50	3362;8	72578;5;246;49;
$GPXUP;284;10:59:09;0;50	33608;8	72571;5;246;48;
$GPXUP;284;10:59:10;0;50	33596;8	72572;5;247;50;
$GPXUP;284;10:59:11;0;50	33584;8	72578;5;247;52;
$GPXUP;284;10:59:12;0;50	33571;8	72586;5;247;50;
$GPXUP;284;10:59:13;0;50	33559;8	72593;5;247;49;
$GPXUP;284;10:59:14;0;50	33547;8	726;5;249;48;
$GPXUP;284;10:59:15;0;50	33535;8	72604;5;250;51;
$GPXUP;284;10:59:16;0;50	33523;8	72609;5;250;53;
$GPXUP;284;10:59:17;0;50	3351;8	72609;5;251;47;
$GPXUP;284;10:59:18;0;50	33499;8	72617;5;252;51;
$GPXUP;284;10:59:19;0;50	33488;8	72626;5;254;49;
$GPXUP;284;10:59:20;0;50	33477;8	72628;5;254;49;
$GPXUP;284;10:59:21;0;50	33464;8	72626;5;254;52;
$GPXUP;284;10:59:22;0;50	3345;8	72628;5;255;52;
$GPXUP;284;10:59:23;0;50	33438;8	72637;5;256;51;
$GPXUP;284;10:59:24;0;50	33426;8	72643;5;257;49;
$GPXUP;284;10:59:25;0;50	33414;8	72643;5;258;50;
$GPXUP;284;10:59:26;0;50	33401;8	72642;5;259;48;
$GPXUP;284;10:59:27;0;50	33389;8	7264;5;258;51;
$GPXUP;284;10:59:28;0;50	33376;8	72635;5;257;55;
$GPXUP;284;10:59:29;0;50	33362;8	72628;5;258;50;
$GPXUP;284;10:59:30;0;50	3335;8	72624;5;260;46;
$GPXUP;284;10:59:31;0;50	3334;8	7263;5;261;46;
$GPXUP;284;10:59:32;0;50	33328;8	72637;5;261;47;
$GPXUP;284;10:59:33;0;50	33317;8	72641;5;260;48;
$GPXUP;284;10:59:34;0;50	33306;8	72636;5;258;50;
$GPXUP;284;10:59:35;0;50	33293;8	72631;5;256;60;
$GPXUP;284;10:59:36;0;50	33279;8	72633;5;253;49;
$GPXUP;284;10:59:37;0;50	33268;8	72634;5;254;44;
$GPXUP;284;10:59:38;0;50	33258;8	72629;5;256;43;
$GPXUP;284;10:59:39;0;50	33249;8	7262;5;258;39;
$GPXUP;284;10:59:40;0;50	3324;8	72614;5;257;38;
$GPXUP;284;10:59:41;0;50	3323;8	72612;5;256;40;
$GPXUP;284;10:59:42;0;50	3322;8	72614;5;255;41;
$GPXUP;284;10:59:43;0;50	33209;8	72615;5;253;44;
$GPXUP;284;10:59:44;0;50	33198;8	72616;5;251;44;
$GPXUP;284;10:59:45;0;50	33187;8	72621;5;248;48;
$GPXUP;284;10:59:46;0;50	33177;8	72632;5;246;51;
$GPXUP;284;10:59:47;0;50	33166;8	72647;5;242;59;
$GPXUP;284;10:59:48;0;50	33155;8	72662;5;238;60;
$GPXUP;284;10:59:49;0;50	33144;8	72676;5;234;62;
$GPXUP;284;10:59:50;0;50	33129;8	72688;5;231;63;
$GPXUP;284;10:59:51;0;50	33114;8	72698;5;229;64;
$GPXUP;284;10:59:52;0;50	33099;8	72709;5;227;63;
$GPXUP;284;10:59:53;0;50	33084;8	72714;5;228;56;
$GPXUP;284;10:59:54;0;50	33071;8	72723;5;229;55;
$GPXUP;284;10:59:55;0;50	3306;8	72737;5;228;52;
$GPXUP;284;10:59:56;0;50	33051;8	72754;5;228;55;
$GPXUP;284;10:59:57;0;50	33043;8	72771;5;227;57;
$GPXUP;284;10:59:58;0;50	33033;8	72786;5;227;60;
$GPXUP;284;10:59:59;0;50	33021;8	72798;5;229;53;
$GPXUP;284;11:00:00;0;50	33008;8	72801;5;231;52;
$GPXUP;284;11:00:01;0;50	32996;8	72803;5;232;49;
$GPXUP;284;11:00:02;0;50	32984;8	72807;5;234;47;
$GPXUP;284;11:00:03;0;50	32972;8	72811;5;234;43;
$GPXUP;284;11:00:04;0;50	32962;8	7281;5;235;42;
$GPXUP;284;11:00:05;0;50	32952;8	7281;5;236;40;
$GPXUP;284;11:00:06;0;50	32942;8	72819;5;236;43;
$GPXUP;284;11:00:07;0;50	32936;8	72834;5;237;49;
$GPXUP;284;11:00:08;0;50	3293;8	72852;5;236;51;
$GPXUP;284;11:00:09;0;50	32924;8	72873;5;235;54;
$GPXUP;284;11:00:10;0;50	32918;8	72892;5;234;53;
$GPXUP;284;11:00:11;0;50	3291;8	72909;5;234;50;
$GPXUP;284;11:00:12;0;50	32899;8	72918;5;234;49;
$GPXUP;284;11:00:13;0;50	32887;8	72926;5;236;49;
$GPXUP;284;11:00:14;0;50	32876;8	72936;5;235;50;
$GPXUP;284;11:00:15;0;50	32866;8	72949;5;235;51;
$GPXUP;284;11:00:16;0;50	32858;8	72963;5;234;50;
$GPXUP;284;11:00:17;0;50	32849;8	72976;5;234;46;
$GPXUP;284;11:00:18;0;50	32838;8	72985;5;234;49;
$GPXUP;284;11:00:19;0;50	32828;8	72993;5;234;50;
$GPXUP;284;11:00:20;0;50	32816;8	73001;5;234;49;
$GPXUP;284;11:00:21;0;50	32804;8	73007;5;235;49;
$GPXUP;284;11:00:22;0;50	32793;8	73018;5;236;47;
$GPXUP;284;11:00:23;0;50	32783;8	73027;5;235;46;
$GPXUP;284;11:00:24;0;50	32773;8	73031;5;234;51;
$GPXUP;284;11:00:25;0;50	3276;8	73028;5;232;55;
$GPXUP;284;11:00:26;0;50	32747;8	73015;5;235;50;
$GPXUP;284;11:00:27;0;50	32737;8	73004;5;236;46;
$GPXUP;284;11:00:28;0;50	32727;8	72995;5;238;45;
$GPXUP;284;11:00:29;0;50	32717;8	7299;5;238;43;
$GPXUP;284;11:00:30;0;50	32704;8	72994;5;238;47;
$GPXUP;284;11:00:31;0;50	32693;8	73;5;240;44;
$GPXUP;284;11:00:32;0;50	32684;8	73009;5;242;45;
$GPXUP;284;11:00:33;0;50	32676;8	73025;5;242;44;
$GPXUP;284;11:00:34;0;50	32669;8	73039;5;243;43;
$GPXUP;284;11:00:35;0;50	32661;8	73048;5;244;41;
$GPXUP;284;11:00:36;0;50	32651;8	73051;5;244;41;
$GPXUP;284;11:00:37;0;50	3264;8	73052;5;244;41;
$GPXUP;284;11:00:38;0;50	3263;8	73059;5;244;43;
$GPXUP;284;11:00:39;0;50	32622;8	73072;5;243;46;
$GPXUP;284;11:00:40;0;50	32614;8	73087;5;244;46;
$GPXUP;284;11:00:41;0;50	32608;8	73104;5;244;50;
$GPXUP;284;11:00:42;0;50	32605;8	73124;5;245;50;
$GPXUP;284;11:00:43;0;50	326;8	73141;5;244;50;
$GPXUP;284;11:00:44;0;50	32593;8	73159;5;243;50;
$GPXUP;284;11:00:45;0;50	32588;8	73176;5;242;51;
$GPXUP;284;11:00:46;0;50	32582;8	73194;5;242;48;
$GPXUP;284;11:00:47;0;50	32573;8	73205;5;241;48;
$GPXUP;284;11:00:48;0;50	32562;8	73216;5;241;48;
$GPXUP;284;11:00:49;0;50	32551;8	73225;5;242;46;
$GPXUP;284;11:00:50;0;50	32541;8	73236;5;242;46;
$GPXUP;284;11:00:51;0;50	32534;8	73249;5;241;49;
$GPXUP;284;11:00:52;0;50	32526;8	73265;5;241;46;
$GPXUP;284;11:00:53;0;50	32517;8	73276;5;242;47;
$GPXUP;284;11:00:54;0;50	32507;8	73286;5;242;45;
$GPXUP;284;11:00:55;0;50	32496;8	73291;5;244;41;
$GPXUP;284;11:00:56;0;50	32486;8	73289;5;245;40;
$GPXUP;284;11:00:57;0;50	32476;8	73286;5;247;37;
$GPXUP;284;11:00:58;0;50	32467;8	73282;5;249;36;
$GPXUP;284;11:00:59;0;50	32459;8	73278;5;249;36;
$GPXUP;284;11:01:00;0;50	32449;8	73276;5;251;35;
$GPXUP;284;11:01:01;0;50	3244;8	73277;5;250;35;
$GPXUP;284;11:01:02;0;50	32432;8	73282;5;251;33;
$GPXUP;284;11:01:03;0;50	32425;8	7329;5;252;35;
$GPXUP;284;11:01:04;0;50	32419;8	73303;5;251;39;
$GPXUP;284;11:01:05;0;50	32414;8	73318;5;251;42;
$GPXUP;284;11:01:06;0;50	32411;8	73337;5;250;51;
$GPXUP;284;11:01:07;0;50	32411;8	73362;5;247;60;
$GPXUP;284;11:01:08;0;50	32413;8	73387;5;243;65;
$GPXUP;284;11:01:09;0;50	32415;8	73413;5;240;67;
$GPXUP;284;11:01:10;0;50	32414;8	73439;5;238;64;
$GPXUP;284;11:01:11;0;50	32413;8	73463;5;237;63;
$GPXUP;284;11:01:12;0;50	32414;8	73489;5;236;65;
$GPXUP;284;11:01:13;0;50	32412;8	73514;5;233;68;
$GPXUP;284;11:01:14;0;50	32411;8	73542;5;232;70;
$GPXUP;284;11:01:15;0;50	3241;8	73568;5;230;69;
$GPXUP;284;11:01:16;0;50	32408;8	73595;5;229;67;
$GPXUP;284;11:01:17;0;50	32401;8	7362;5;228;62;
$GPXUP;284;11:01:18;0;50	32394;8	73637;5;228;52;
$GPXUP;284;11:01:19;0;50	32382;8	73643;5;230;53;
$GPXUP;284;11:01:20;0;50	32368;8	73648;5;233;52;
$GPXUP;284;11:01:21;0;50	32357;8	7366;5;236;50;
$GPXUP;284;11:01:22;0;50	32349;8	73675;5;240;45;
$GPXUP;284;11:01:23;0;50	3234;8	73682;5;242;45;
$GPXUP;284;11:01:24;0;50	32329;8	73678;5;244;40;
$GPXUP;284;11:01:25;0;50	32319;8	73675;5;244;38;
$GPXUP;284;11:01:26;0;50	32309;8	73673;5;244;41;
$GPXUP;284;11:01:27;0;50	32299;8	7367;5;244;40;
$GPXUP;284;11:01:28;0;50	3229;8	73664;5;246;37;
$GPXUP;284;11:01:29;0;50	3228;8	73662;5;247;36;
$GPXUP;284;11:01:30;0;50	32272;8	73668;5;248;37;
$GPXUP;284;11:01:31;0;50	32262;8	73669;5;249;40;
$GPXUP;284;11:01:32;0;50	32251;8	73668;5;250;38;
$GPXUP;284;11:01:33;0;50	32242;8	73668;5;249;39;
$GPXUP;284;11:01:34;0;50	32232;8	73671;5;248;40;
$GPXUP;284;11:01:35;0;50	32222;8	7368;5;248;57;
$GPXUP;284;11:01:36;0;50	32212;8	73693;5;248;42;
$GPXUP;284;11:01:37;0;50	32204;8	73704;5;249;39;
$GPXUP;284;11:01:38;0;50	32196;8	7371;5;247;41;
$GPXUP;284;11:01:39;0;50	32187;8	73718;5;245;43;
$GPXUP;284;11:01:40;0;50	32177;8	73724;5;242;50;
$GPXUP;284;11:01:41;0;50	32165;8	73728;5;240;50;
$GPXUP;284;11:01:42;0;50	32152;8	73727;5;238;49;
$GPXUP;284;11:01:43;0;50	3214;8	73726;5;238;48;
$GPXUP;284;11:01:44;0;50	32128;8	73722;5;235;49;
$GPXUP;284;11:01:45;0;50	32115;8	73718;5;233;49;
$GPXUP;284;11:01:46;0;50	32103;8	73708;5;230;56;
$GPXUP;284;11:01:47;0;50	3209;8	73696;5;229;58;
$GPXUP;284;11:01:48;0;50	32077;8	73683;5;230;54;
$GPXUP;284;11:01:49;0;50	32066;8	73674;5;232;49;
$GPXUP;284;11:01:50;0;50	32057;8	73662;5;234;43;
$GPXUP;284;11:01:51;0;50	32048;8	73654;5;236;41;
$GPXUP;284;11:01:52;0;50	32039;8	73647;5;237;41;
$GPXUP;284;11:01:53;0;50	3203;8	73638;5;238;38;
$GPXUP;284;11:01:54;0;50	32022;8	73625;5;236;52;
$GPXUP;284;11:01:55;0;50	32011;8	73614;5;234;50;
$GPXUP;284;11:01:56;0;50	32009;8	73593;5;235;49;
$GPXUP;284;11:01:57;0;50	31997;8	73586;5;234;42;
$GPXUP;284;11:01:58;0;50	31986;8	73579;5;234;44;
$GPXUP;284;11:01:59;0;50	31976;8	7357;5;233;47;
$GPXUP;284;11:02:00;0;50	31966;8	73558;5;233;48;
$GPXUP;284;11:02:01;0;50	31955;8	73549;5;234;42;
$GPXUP;284;11:02:02;0;50	31946;8	73545;5;236;40;
$GPXUP;284;11:02:03;0;50	31936;8	73544;5;237;36;
$GPXUP;284;11:02:04;0;50	31926;8	73545;5;239;37;
$GPXUP;284;11:02:05;0;50	31917;8	73547;5;239;39;
$GPXUP;284;11:02:06;0;50	31907;8	73545;5;241;40;
$GPXUP;284;11:02:07;0;50	31897;8	73542;5;242;38;
$GPXUP;284;11:02:08;0;50	31888;8	73538;5;244;36;
$GPXUP;284;11:02:09;0;50	31879;8	73537;5;245;37;
$GPXUP;284;11:02:10;0;50	31869;8	73535;5;245;40;
$GPXUP;284;11:02:11;0;50	31858;8	73533;5;243;43;
$GPXUP;284;11:02:12;0;50	31846;8	73534;5;242;45;
$GPXUP;284;11:02:13;0;50	31836;8	73532;5;242;46;
$GPXUP;284;11:02:14;0;50	31824;8	73527;5;241;45;
$GPXUP;284;11:02:15;0;50	31813;8	73521;5;241;46;
$GPXUP;284;11:02:16;0;50	31802;8	73513;5;239;48;
$GPXUP;284;11:02:17;0;50	3179;8	73507;5;238;48;
$GPXUP;284;11:02:18;0;50	31778;8	73509;5;238;46;
$GPXUP;284;11:02:19;0;50	31766;8	73515;5;239;44;
$GPXUP;284;11:02:20;0;50	31756;8	7352;5;242;42;
$GPXUP;284;11:02:21;0;50	31746;8	73522;5;244;40;
$GPXUP;284;11:02:22;0;50	31736;8	73516;5;244;42;
$GPXUP;284;11:02:23;0;50	31726;8	73507;5;245;39;
$GPXUP;284;11:02:24;0;50	31717;8	73501;5;245;39;
$GPXUP;284;11:02:25;0;50	31707;8	735;5;246;36;
$GPXUP;284;11:02:26;0;50	31699;8	73503;5;247;36;
$GPXUP;284;11:02:27;0;50	3169;8	73505;5;249;38;
$GPXUP;284;11:02:28;0;50	3168;8	73506;5;249;39;
$GPXUP;284;11:02:29;0;50	3167;8	73502;5;248;40;
$GPXUP;284;11:02:30;0;50	31661;8	73497;5;250;34;
$GPXUP;284;11:02:31;0;50	31653;8	73497;5;251;36;
$GPXUP;284;11:02:32;0;50	31645;8	73508;5;250;40;
$GPXUP;284;11:02:33;0;50	31637;8	73521;5;249;45;
$GPXUP;284;11:02:34;0;50	31626;8	73529;5;247;45;
$GPXUP;284;11:02:35;0;50	31614;8	73529;5;246;48;
$GPXUP;284;11:02:36;0;50	31601;8	73524;5;245;48;
$GPXUP;284;11:02:37;0;50	31589;8	73516;5;245;52;
$GPXUP;284;11:02:38;0;50	31577;8	73501;5;244;54;
$GPXUP;284;11:02:39;0;50	31566;8	73489;5;244;54;
$GPXUP;284;11:02:40;0;50	31554;8	73484;5;243;49;
$GPXUP;284;11:02:41;0;50	31543;8	73489;5;243;43;
$GPXUP;284;11:02:42;0;50	31534;8	73498;5;246;43;
$GPXUP;284;11:02:43;0;50	31527;8	73511;5;247;43;
$GPXUP;284;11:02:44;0;50	31517;8	73516;5;247;41;
$GPXUP;284;11:02:45;0;50	31507;8	73516;5;250;38;
$GPXUP;284;11:02:46;0;50	31498;8	73516;5;253;37;
$GPXUP;284;11:02:47;0;50	31489;8	7352;5;257;34;
$GPXUP;284;11:02:48;0;50	31482;8	7352;5;260;31;
$GPXUP;284;11:02:49;0;50	31475;8	73515;5;261;33;
$GPXUP;284;11:02:50;0;50	31468;8	7351;5;261;35;
$GPXUP;284;11:02:51;0;50	31459;8	73514;5;259;38;
$GPXUP;284;11:02:52;0;50	3145;8	73526;5;259;45;
$GPXUP;284;11:02:53;0;50	31442;8	73538;5;256;44;
$GPXUP;284;11:02:54;0;50	31431;8	73542;5;254;44;
$GPXUP;284;11:02:55;0;50	3142;8	73542;5;251;45;
$GPXUP;284;11:02:56;0;50	31408;8	73541;5;249;45;
$GPXUP;284;11:02:57;0;50	31396;8	73538;5;248;45;
$GPXUP;284;11:02:58;0;50	31388;8	73526;5;251;45;
$GPXUP;284;11:02:59;0;50	31383;8	73508;5;254;44;
$GPXUP;284;11:03:00;0;50	31377;8	73492;5;254;45;
$GPXUP;284;11:03:01;0;50	31369;8	73481;5;253;47;
$GPXUP;284;11:03:02;0;50	3136;8	73468;5;252;43;
$GPXUP;284;11:03:03;0;50	31352;8	73458;5;254;40;
$GPXUP;284;11:03:04;0;50	31344;8	7345;5;253;45;
$GPXUP;284;11:03:05;0;50	31337;8	73434;5;251;49;
$GPXUP;284;11:03:06;0;50	31328;8	73422;5;249;47;
$GPXUP;284;11:03:07;0;50	31318;8	73413;5;248;43;
$GPXUP;284;11:03:08;0;50	31309;8	73405;5;249;38;
$GPXUP;284;11:03:09;0;50	313;8	73404;5;250;36;
$GPXUP;284;11:03:10;0;50	31292;8	73405;5;251;33;
$GPXUP;284;11:03:11;0;50	31284;8	73406;5;253;32;
$GPXUP;284;11:03:12;0;50	31276;8	73407;5;253;33;
$GPXUP;284;11:03:13;0;50	31267;8	7341;5;253;37;
$GPXUP;284;11:03:14;0;50	31258;8	73416;5;253;40;
$GPXUP;284;11:03:15;0;50	31249;8	73425;5;249;43;
$GPXUP;284;11:03:16;0;50	31239;8	73434;5;248;43;
$GPXUP;284;11:03:17;0;50	31231;8	73446;5;246;48;
$GPXUP;284;11:03:18;0;50	31221;8	73459;5;244;49;
$GPXUP;284;11:03:19;0;50	3121;8	73466;5;241;51;
$GPXUP;284;11:03:20;0;50	31197;8	73468;5;239;50;
$GPXUP;284;11:03:21;0;50	31183;8	7347;5;237;48;
$GPXUP;284;11:03:22;0;50	31172;8	7347;5;237;46;
$GPXUP;284;11:03:23;0;50	3116;8	73467;5;238;44;
$GPXUP;284;11:03:24;0;50	31149;8	73467;5;239;44;
$GPXUP;284;11:03:25;0;50	31138;8	73466;5;238;44;
$GPXUP;284;11:03:26;0;50	31128;8	73467;5;238;41;
$GPXUP;284;11:03:27;0;50	31117;8	73466;5;238;40;
$GPXUP;284;11:03:28;0;50	31108;8	73459;5;238;41;
$GPXUP;284;11:03:29;0;50	311;8	73449;5;236;40;
$GPXUP;284;11:03:30;0;50	31091;8	73445;5;236;38;
$GPXUP;284;11:03:31;0;50	31082;8	73444;5;240;35;
$GPXUP;284;11:03:32;0;50	31073;8	73445;5;241;36;
$GPXUP;284;11:03:33;0;50	31064;8	73448;5;242;41;
$GPXUP;284;11:03:34;0;50	31053;8	7345;5;242;42;
$GPXUP;284;11:03:35;0;50	31042;8	73452;5;241;41;
$GPXUP;284;11:03:36;0;50	31031;8	73451;5;242;43;
$GPXUP;284;11:03:37;0;50	3102;8	73448;5;243;45;
$GPXUP;284;11:03:38;0;50	31009;8	7344;5;244;47;
$GPXUP;284;11:03:39;0;50	30998;8	73432;5;248;45;
$GPXUP;284;11:03:40;0;50	30988;8	73427;5;251;41;
$GPXUP;284;11:03:41;0;50	30979;8	73425;5;253;42;
$GPXUP;284;11:03:42;0;50	30968;8	7342;5;254;43;
$GPXUP;284;11:03:43;0;50	30957;8	73416;5;253;45;
$GPXUP;284;11:03:44;0;50	30945;8	73418;5;253;48;
$GPXUP;284;11:03:45;0;50	30933;8	73424;5;252;47;
$GPXUP;284;11:03:46;0;50	30921;8	73424;5;252;48;
$GPXUP;284;11:03:47;0;50	3091;8	73422;5;252;48;
$GPXUP;284;11:03:48;0;50	30898;8	73419;5;251;49;
$GPXUP;284;11:03:49;0;50	30887;8	73411;5;250;53;
$GPXUP;284;11:03:50;0;50	30874;8	73399;5;248;54;
$GPXUP;284;11:03:51;0;50	30862;8	73388;5;246;53;
$GPXUP;284;11:03:52;0;50	3085;8	73383;5;246;52;
$GPXUP;284;11:03:53;0;50	30836;8	73381;5;245;51;
$GPXUP;284;11:03:54;0;50	30824;8	73379;5;242;53;
$GPXUP;284;11:03:55;0;50	30811;8	73376;5;240;53;
$GPXUP;284;11:03:56;0;50	30798;8	73369;5;239;55;
$GPXUP;284;11:03:57;0;50	30786;8	73355;5;240;55;
$GPXUP;284;11:03:58;0;50	30776;8	73339;5;243;51;
$GPXUP;284;11:03:59;0;50	30769;8	73323;5;246;51;
$GPXUP;284;11:04:00;0;50	3076;8	73311;5;247;45;
$GPXUP;284;11:04:01;0;50	3075;8	73304;5;247;45;
$GPXUP;284;11:04:02;0;50	3074;8	73295;5;246;45;
$GPXUP;284;11:04:03;0;50	30729;8	73287;5;245;46;
$GPXUP;284;11:04:04;0;50	30718;8	73284;5;244;44;
$GPXUP;284;11:04:05;0;50	30707;8	7328;5;245;41;
$GPXUP;284;11:04:06;0;50	30697;8	73283;5;246;41;
$GPXUP;284;11:04:07;0;50	30686;8	73288;5;246;40;
$GPXUP;284;11:04:08;0;50	30676;8	7329;5;245;42;
$GPXUP;284;11:04:09;0;50	30666;8	73292;5;243;44;
$GPXUP;284;11:04:10;0;50	30655;8	7329;5;240;46;
$GPXUP;284;11:04:11;0;50	30644;8	73286;5;237;50;
$GPXUP;284;11:04:12;0;50	30632;8	73278;5;234;53;
$GPXUP;284;11:04:13;0;50	3062;8	73264;5;232;52;
$GPXUP;284;11:04:14;0;50	3061;8	7325;5;232;46;
$GPXUP;284;11:04:15;0;50	306;8	73244;5;232;43;
$GPXUP;284;11:04:16;0;50	30589;8	73243;5;232;43;
$GPXUP;284;11:04:17;0;50	30578;8	7324;5;230;46;
$GPXUP;284;11:04:18;0;50	30569;8	73234;5;229;45;
$GPXUP;284;11:04:19;0;50	30559;8	73223;5;228;47;
$GPXUP;284;11:04:20;0;50	3055;8	7321;5;226;48;
$GPXUP;284;11:04:21;0;50	3054;8	73197;5;225;48;
$GPXUP;284;11:04:22;0;50	30529;8	73189;5;224;47;
$GPXUP;284;11:04:23;0;50	30517;8	73187;5;224;47;
$GPXUP;284;11:04:24;0;50	30505;8	73187;5;222;48;
$GPXUP;284;11:04:25;0;50	30493;8	73183;5;221;52;
$GPXUP;284;11:04:26;0;50	30479;8	73178;5;219;50;
$GPXUP;284;11:04:27;0;50	30468;8	73176;5;218;50;
$GPXUP;284;11:04:28;0;50	30456;8	73181;5;219;43;
$GPXUP;284;11:04:29;0;50	30446;8	73185;5;219;42;
$GPXUP;284;11:04:30;0;50	30437;8	73186;5;221;40;
$GPXUP;284;11:04:31;0;50	30427;8	73181;5;222;38;
$GPXUP;284;11:04:32;0;50	30418;8	73176;5;222;39;
$GPXUP;284;11:04:33;0;50	30409;8	73172;5;223;37;
$GPXUP;284;11:04:34;0;50	304;8	73172;5;222;36;
$GPXUP;284;11:04:35;0;50	30391;8	7317;5;222;36;
$GPXUP;284;11:04:36;0;50	30383;8	73163;5;222;39;
$GPXUP;284;11:04:37;0;50	30376;8	73149;5;222;42;
$GPXUP;284;11:04:38;0;50	3037;8	73133;5;224;41;
$GPXUP;284;11:04:39;0;50	30364;8	7312;5;224;38;
$GPXUP;284;11:04:40;0;50	30358;8	73108;5;225;43;
$GPXUP;284;11:04:41;0;50	30352;8	73092;5;223;52;
$GPXUP;284;11:04:42;0;50	30348;8	73072;5;221;50;
$GPXUP;284;11:04:43;0;50	3034;8	73056;5;219;52;
$GPXUP;284;11:04:44;0;50	30332;8	73038;5;216;59;
$GPXUP;284;11:04:45;0;50	30323;8	73022;5;214;48;
$GPXUP;284;11:04:46;0;50	30315;8	73011;5;213;43;
$GPXUP;284;11:04:47;0;50	30304;8	7301;5;216;40;
$GPXUP;284;11:04:48;0;50	30294;8	73019;5;220;43;
$GPXUP;284;11:04:49;0;50	30285;8	73031;5;223;46;
$GPXUP;284;11:04:50;0;50	30276;8	7304;5;225;43;
$GPXUP;284;11:04:51;0;50	30266;8	7305;5;227;44;
$GPXUP;284;11:04:52;0;50	30256;8	73059;5;229;36;
$GPXUP;284;11:04:53;0;50	30247;8	73063;5;231;36;
$GPXUP;284;11:04:54;0;50	30238;8	73062;5;230;30;
$GPXUP;284;11:04:55;0;50	30231;8	73067;5;230;33;
$GPXUP;284;11:04:56;0;50	30224;8	73075;5;232;38;
$GPXUP;284;11:04:57;0;50	30216;8	73087;5;230;40;
$GPXUP;284;11:04:58;0;50	30209;8	73097;5;228;40;
$GPXUP;284;11:04:59;0;50	302;8	73103;5;226;40;
$GPXUP;284;11:05:00;0;50	3019;8	73107;5;225;37;
$GPXUP;284;11:05:01;0;50	30181;8	73112;5;225;37;
$GPXUP;284;11:05:02;0;50	30173;8	73118;5;225;34;
$GPXUP;284;11:05:03;0;50	30164;8	73121;5;225;32;
$GPXUP;284;11:05:04;0;50	30156;8	73123;5;225;38;
$GPXUP;284;11:05:05;0;50	30147;8	7313;5;224;40;
$GPXUP;284;11:05:06;0;50	30138;8	73139;5;223;44;
$GPXUP;284;11:05:07;0;50	30129;8	73147;5;222;39;
$GPXUP;284;11:05:08;0;50	3012;8	73151;5;222;39;
$GPXUP;284;11:05:09;0;50	30109;8	73155;5;223;39;
$GPXUP;284;11:05:10;0;50	301;8	73159;5;223;40;
$GPXUP;284;11:05:11;0;50	30091;8	73164;5;224;38;
$GPXUP;284;11:05:12;0;50	30082;8	73166;5;226;35;
$GPXUP;284;11:05:13;0;50	30074;8	73169;5;228;37;
$GPXUP;284;11:05:14;0;50	30066;8	73174;5;230;35;
$GPXUP;284;11:05:15;0;50	30058;8	73181;5;232;38;
$GPXUP;284;11:05:16;0;50	3005;8	73188;5;235;34;
$GPXUP;284;11:05:17;0;50	30041;8	73189;5;235;33;
$GPXUP;284;11:05:18;0;50	30033;8	7319;5;233;31;
$GPXUP;284;11:05:19;0;50	30025;8	73193;5;233;34;
$GPXUP;284;11:05:20;0;50	30018;8	73199;5;232;34;
$GPXUP;284;11:05:21;0;50	30009;8	73202;5;231;35;
$GPXUP;284;11:05:22;0;50	30001;8	73209;5;230;40;
$GPXUP;284;11:05:23;0;50	29993;8	73219;5;229;42;
$GPXUP;284;11:05:24;0;50	29984;8	73226;5;229;39;
$GPXUP;284;11:05:25;0;50	29974;8	73228;5;229;34;
$GPXUP;284;11:05:26;0;50	29966;8	73231;5;229;36;
$GPXUP;284;11:05:27;0;50	29957;8	73236;5;230;36;
$GPXUP;284;11:05:28;0;50	29949;8	73244;5;229;37;
$GPXUP;284;11:05:29;0;50	29941;8	73249;5;228;37;
$GPXUP;284;11:05:30;0;50	29932;8	73255;5;227;37;
$GPXUP;284;11:05:31;0;50	29924;8	73264;5;226;40;
$GPXUP;284;11:05:32;0;50	29916;8	73272;5;224;40;
$GPXUP;284;11:05:33;0;50	29907;8	73282;5;222;40;
$GPXUP;284;11:05:34;0;50	29898;8	73289;5;222;40;
$GPXUP;284;11:05:35;0;50	29888;8	73293;5;220;38;
$GPXUP;284;11:05:36;0;50	29879;8	73294;5;221;40;
$GPXUP;284;11:05:37;0;50	29869;8	733;5;220;38;
$GPXUP;284;11:05:38;0;50	2986;8	73299;5;220;35;
$GPXUP;284;11:05:39;0;50	29851;8	7329;5;221;35;
$GPXUP;284;11:05:40;0;50	29846;8	73281;5;223;34;
$GPXUP;284;11:05:41;0;50	29839;8	73272;5;224;33;
$GPXUP;284;11:05:42;0;50	29831;8	73268;5;222;39;
$GPXUP;284;11:05:43;0;50	2982;8	73276;5;220;43;
$GPXUP;284;11:05:44;0;50	2981;8	73286;5;218;47;
$GPXUP;284;11:05:45;0;50	29801;8	73297;5;218;45;
$GPXUP;284;11:05:46;0;50	2979;8	73304;5;217;44;
$GPXUP;284;11:05:47;0;50	29779;8	73305;5;217;46;
$GPXUP;284;11:05:48;0;50	29769;8	73307;5;221;39;
$GPXUP;284;11:05:49;0;50	2976;8	73309;5;224;37;
$GPXUP;284;11:05:50;0;50	29752;8	73313;5;226;36;
$GPXUP;284;11:05:51;0;50	29746;8	73324;5;226;42;
$GPXUP;284;11:05:52;0;50	2974;8	7334;5;224;49;
$GPXUP;284;11:05:53;0;50	29733;8	73358;5;222;51;
$GPXUP;284;11:05:54;0;50	29726;8	73377;5;220;55;
$GPXUP;284;11:05:55;0;50	29718;8	73396;5;217;53;
$GPXUP;284;11:05:56;0;50	29707;8	73406;5;216;54;
$GPXUP;284;11:05:57;0;50	29696;8	7342;5;219;52;
$GPXUP;284;11:05:58;0;50	29687;8	73434;5;219;50;
$GPXUP;284;11:05:59;0;50	29676;8	73444;5;219;48;
$GPXUP;284;11:06:00;0;50	29666;8	73454;5;219;46;
$GPXUP;284;11:06:01;0;50	29656;8	73464;5;219;43;
$GPXUP;284;11:06:02;0;50	29647;8	7347;5;218;47;
$GPXUP;284;11:06:03;0;50	29636;8	73483;5;218;52;
$GPXUP;284;11:06:04;0;50	29627;8	73498;5;216;52;
$GPXUP;284;11:06:05;0;50	29616;8	73511;5;214;51;
$GPXUP;284;11:06:06;0;50	29606;8	73523;5;214;48;
$GPXUP;284;11:06:07;0;50	29595;8	73531;5;214;47;
$GPXUP;284;11:06:08;0;50	29585;8	7354;5;214;45;
$GPXUP;284;11:06:09;0;50	29575;8	73547;5;215;43;
$GPXUP;284;11:06:10;0;50	29565;8	73552;5;216;40;
$GPXUP;284;11:06:11;0;50	29555;8	73554;5;218;42;
$GPXUP;284;11:06:12;0;50	29544;8	73558;5;218;39;
$GPXUP;284;11:06:13;0;50	29534;8	7356;5;220;39;
$GPXUP;284;11:06:14;0;50	29524;8	73561;5;221;37;
$GPXUP;284;11:06:15;0;50	29516;8	73565;5;222;43;
$GPXUP;284;11:06:16;0;50	29507;8	73576;5;222;46;
$GPXUP;284;11:06:17;0;50	29499;8	73589;5;221;48;
$GPXUP;284;11:06:18;0;50	29489;8	736;5;218;49;
$GPXUP;284;11:06:19;0;50	29478;8	73604;5;216;46;
$GPXUP;284;11:06:20;0;50	29466;8	73602;5;213;42;
$GPXUP;284;11:06:21;0;50	29456;8	73599;5;215;39;
$GPXUP;284;11:06:22;0;50	29447;8	73597;5;217;37;
$GPXUP;284;11:06:23;0;50	29438;8	73594;5;219;38;
$GPXUP;284;11:06:24;0;50	29429;8	73593;5;220;35;
$GPXUP;284;11:06:25;0;50	29421;8	73587;5;221;32;
$GPXUP;284;11:06:26;0;50	29414;8	73582;5;223;36;
$GPXUP;284;11:06:27;0;50	29405;8	73582;5;222;36;
$GPXUP;284;11:06:28;0;50	29396;8	73584;5;223;35;
$GPXUP;284;11:06:29;0;50	29387;8	73581;5;224;35;
$GPXUP;284;11:06:30;0;50	29379;8	7358;5;225;38;
$GPXUP;284;11:06:31;0;50	2937;8	73586;5;226;43;
$GPXUP;284;11:06:32;0;50	2936;8	73597;5;226;45;
$GPXUP;284;11:06:33;0;50	29351;8	73608;5;226;45;
$GPXUP;284;11:06:34;0;50	29341;8	73618;5;225;52;
$GPXUP;284;11:06:35;0;50	29328;8	73626;5;223;50;
$GPXUP;284;11:06:36;0;50	29316;8	73632;5;220;48;
$GPXUP;284;11:06:37;0;50	29305;8	73633;5;218;45;
$GPXUP;284;11:06:38;0;50	29294;8	73626;5;218;41;
$GPXUP;284;11:06:39;0;50	29285;8	7362;5;219;39;
$GPXUP;284;11:06:40;0;50	29275;8	73619;5;220;43;
$GPXUP;284;11:06:41;0;50	29265;8	73627;5;219;45;
$GPXUP;284;11:06:42;0;50	29255;8	73635;5;218;44;
$GPXUP;284;11:06:43;0;50	29244;8	73642;5;216;44;
$GPXUP;284;11:06:44;0;50	29234;8	73649;5;216;43;
$GPXUP;284;11:06:45;0;50	29224;8	73656;5;215;40;
$GPXUP;284;11:06:46;0;50	29215;8	73664;5;215;39;
$GPXUP;284;11:06:47;0;50	29208;8	73677;5;216;48;
$GPXUP;284;11:06:48;0;50	29202;8	73694;5;215;50;
$GPXUP;284;11:06:49;0;50	29193;8	73708;5;212;48;
$GPXUP;284;11:06:50;0;50	29185;8	73726;5;209;59;
$GPXUP;284;11:06:51;0;50	29175;8	73746;5;206;64;
$GPXUP;284;11:06:52;0;50	29169;8	73774;5;201;74;
$GPXUP;284;11:06:53;0;50	29163;8	73804;5;198;78;
$GPXUP;284;11:06:54;0;50	29156;8	73833;5;193;80;
$GPXUP;284;11:06:55;0;50	29143;8	73856;5;191;71;
$GPXUP;284;11:06:56;0;50	29123;8	73869;5;190;67;
$GPXUP;284;11:06:57;0;50	29109;8	73872;5;191;59;
$GPXUP;284;11:06:58;0;50	29096;8	73871;5;193;53;
$GPXUP;284;11:06:59;0;50	29085;8	73865;5;195;47;
$GPXUP;284;11:07:00;0;50	29074;8	7386;5;200;42;
$GPXUP;284;11:07:01;0;50	29066;8	73852;5;202;40;
$GPXUP;284;11:07:02;0;50	29058;8	73845;5;204;40;
$GPXUP;284;11:07:03;0;50	29048;8	73842;5;206;39;
$GPXUP;284;11:07:04;0;50	29038;8	73838;5;206;40;
$GPXUP;284;11:07:05;0;50	29029;8	73836;5;206;42;
$GPXUP;284;11:07:06;0;50	29019;8	73829;5;205;44;
$GPXUP;284;11:07:07;0;50	29009;8	73822;5;203;48;
$GPXUP;284;11:07:08;0;50	28995;8	73831;5;203;58;
$GPXUP;284;11:07:09;0;50	28985;8	73853;5;202;63;
$GPXUP;284;11:07:10;0;50	28973;8	73871;5;200;65;
$GPXUP;284;11:07:11;0;50	28958;8	73883;5;198;64;
$GPXUP;284;11:07:12;0;50	28942;8	7389;5;199;58;
$GPXUP;284;11:07:13;0;50	28929;8	73892;5;199;53;
$GPXUP;284;11:07:14;0;50	28916;8	73893;5;199;51;
$GPXUP;284;11:07:15;0;50	28904;8	73898;5;199;52;
$GPXUP;284;11:07:16;0;50	28892;8	73903;5;200;50;
$GPXUP;284;11:07:17;0;50	28879;8	73905;5;200;50;
$GPXUP;284;11:07:18;0;50	28866;8	7391;5;200;51;
$GPXUP;284;11:07:19;0;50	28854;8	73914;5;200;48;
$GPXUP;284;11:07:20;0;50	28842;8	73919;5;200;47;
$GPXUP;284;11:07:21;0;50	28831;8	73922;5;200;48;
$GPXUP;284;11:07:22;0;50	28818;8	73918;5;199;46;
$GPXUP;284;11:07:23;0;50	28807;8	73913;5;201;44;
$GPXUP;284;11:07:24;0;50	28797;8	73912;5;203;44;
$GPXUP;284;11:07:25;0;50	28786;8	73921;5;204;50;
$GPXUP;284;11:07:26;0;50	28778;8	73938;5;204;59;
$GPXUP;284;11:07:27;0;50	2877;8	73961;5;202;65;
$GPXUP;284;11:07:28;0;50	28765;8	73989;5;201;71;
$GPXUP;284;11:07:29;0;50	2876;8	74016;5;200;70;
$GPXUP;284;11:07:30;0;50	28754;8	74042;5;199;72;
$GPXUP;284;11:07:31;0;50	28742;8	74063;5;200;71;
$GPXUP;284;11:07:32;0;50	28727;8	74069;5;205;78;
$GPXUP;284;11:07:33;0;50	28712;8	74069;5;209;45;
$GPXUP;284;11:07:34;0;50	28703;8	74062;5;210;40;
$GPXUP;284;11:07:35;0;50	28694;8	74059;5;212;41;
$GPXUP;284;11:07:36;0;50	28684;8	7406;5;213;43;
$GPXUP;284;11:07:37;0;50	28674;8	74064;5;213;40;
$GPXUP;284;11:07:38;0;50	28663;8	74065;5;212;38;
$GPXUP;284;11:07:39;0;50	28655;8	74062;5;212;38;
$GPXUP;284;11:07:40;0;50	28645;8	7406;5;213;39;
$GPXUP;284;11:07:41;0;50	28636;8	7406;5;214;36;
$GPXUP;284;11:07:42;0;50	28627;8	74062;5;215;39;
$GPXUP;284;11:07:43;0;50	2862;8	74068;5;216;34;
$GPXUP;284;11:07:44;0;50	28612;8	74068;5;217;33;
$GPXUP;284;11:07:45;0;50	28604;8	74064;5;219;31;
$GPXUP;284;11:07:46;0;50	28596;8	74068;5;222;37;
$GPXUP;284;11:07:47;0;50	2859;8	74077;5;224;34;
$GPXUP;284;11:07:48;0;50	28582;8	74081;5;225;31;
$GPXUP;284;11:07:49;0;50	28574;8	74085;5;227;30;
$GPXUP;284;11:07:50;0;50	28568;8	7409;5;229;32;
$GPXUP;284;11:07:51;0;50	28562;8	74099;5;230;29;
$GPXUP;284;11:07:52;0;50	28556;8	74102;5;230;29;
$GPXUP;284;11:07:53;0;50	28548;8	741;5;227;37;
$GPXUP;284;11:07:54;0;50	28537;8	741;5;222;46;
$GPXUP;284;11:07:55;0;50	28524;8	74106;5;219;51;
$GPXUP;284;11:07:56;0;50	28512;8	74116;5;217;52;
$GPXUP;284;11:07:57;0;50	285;8	74124;5;216;49;
$GPXUP;284;11:07:58;0;50	28488;8	74128;5;214;54;
$GPXUP;284;11:07:59;0;50	28475;8	74128;5;212;54;
$GPXUP;284;11:08:00;0;50	28461;8	74124;5;210;49;
$GPXUP;284;11:08:01;0;50	2845;8	74115;5;211;48;
$GPXUP;284;11:08:02;0;50	28443;8	741;5;210;50;
$GPXUP;284;11:08:03;0;50	28434;8	74084;5;208;50;
$GPXUP;284;11:08:04;0;50	28425;8	74072;5;206;50;
$GPXUP;284;11:08:05;0;50	28412;8	74065;5;203;50;
$GPXUP;284;11:08:06;0;50	284;8	74066;5;203;52;
$GPXUP;284;11:08:07;0;50	28387;8	74064;5;201;52;
$GPXUP;284;11:08:08;0;50	28374;8	74062;5;199;53;
$GPXUP;284;11:08:09;0;50	2836;8	74056;5;196;54;
$GPXUP;284;11:08:10;0;50	28347;8	74053;5;194;55;
$GPXUP;284;11:08:11;0;50	28333;8	74046;5;192;51;
$GPXUP;284;11:08:12;0;50	28321;8	7404;5;191;50;
$GPXUP;284;11:08:13;0;50	2831;8	74031;5;191;48;
$GPXUP;284;11:08:14;0;50	283;8	74022;5;191;47;
$GPXUP;284;11:08:15;0;50	28294;8	74008;5;190;50;
$GPXUP;284;11:08:16;0;50	28287;8	73989;5;187;53;
$GPXUP;284;11:08:17;0;50	2828;8	73972;5;186;53;
$GPXUP;284;11:08:18;0;50	28275;8	73953;5;185;57;
$GPXUP;284;11:08:19;0;50	28269;8	73932;5;182;64;
$GPXUP;284;11:08:20;0;50	28264;8	73909;5;180;63;
$GPXUP;284;11:08:21;0;50	28253;8	7389;5;176;61;
$GPXUP;284;11:08:22;0;50	28242;8	73873;5;177;58;
$GPXUP;284;11:08:23;0;50	28233;8	73857;5;178;54;
$GPXUP;284;11:08:24;0;50	28223;8	73844;5;179;48;
$GPXUP;284;11:08:25;0;50	28214;8	73834;5;181;45;
$GPXUP;284;11:08:26;0;50	28205;8	73828;5;183;41;
$GPXUP;284;11:08:27;0;50	28197;8	73819;5;186;39;
$GPXUP;284;11:08:28;0;50	28189;8	73812;5;186;37;
$GPXUP;284;11:08:29;0;50	28179;8	73809;5;186;39;
$GPXUP;284;11:08:30;0;50	28168;8	73808;5;186;41;
$GPXUP;284;11:08:31;0;50	28157;8	73811;5;185;44;
$GPXUP;284;11:08:32;0;50	28146;8	73816;5;185;45;
$GPXUP;284;11:08:33;0;50	28135;8	73822;5;185;44;
$GPXUP;284;11:08:34;0;50	28124;8	73824;5;185;45;
$GPXUP;284;11:08:35;0;50	28113;8	73824;5;185;43;
$GPXUP;284;11:08:36;0;50	28101;8	73828;5;186;48;
$GPXUP;284;11:08:37;0;50	2809;8	7384;5;187;49;
$GPXUP;284;11:08:38;0;50	28079;8	7385;5;187;49;
$GPXUP;284;11:08:39;0;50	28067;8	73859;5;187;50;
$GPXUP;284;11:08:40;0;50	28056;8	73868;5;188;47;
$GPXUP;284;11:08:41;0;50	28045;8	73873;5;188;42;
$GPXUP;284;11:08:42;0;50	28035;8	7387;5;189;40;
$GPXUP;284;11:08:43;0;50	28025;8	73866;5;191;38;
$GPXUP;284;11:08:44;0;50	28015;8	73866;5;193;35;
$GPXUP;284;11:08:45;0;50	28008;8	7386;5;194;26;
$GPXUP;284;11:08:46;0;50	28007;8	73844;5;192;39;
$GPXUP;284;11:08:47;0;50	27998;8	73833;5;190;38;
$GPXUP;284;11:08:48;0;50	27988;8	73828;5;189;43;
$GPXUP;284;11:08:49;0;50	27977;8	73824;5;187;42;
$GPXUP;284;11:08:50;0;50	27966;8	73822;5;185;42;
$GPXUP;284;11:08:51;0;50	27955;8	73819;5;184;43;
$GPXUP;284;11:08:52;0;50	27945;8	73814;5;182;41;
$GPXUP;284;11:08:53;0;50	27935;8	73813;5;181;40;
$GPXUP;284;11:08:54;0;50	27924;8	73815;5;181;41;
$GPXUP;284;11:08:55;0;50	27914;8	73818;5;180;41;
$GPXUP;284;11:08:56;0;50	27904;8	73818;5;180;40;
$GPXUP;284;11:08:57;0;50	27895;8	73816;5;180;41;
$GPXUP;284;11:08:58;0;50	27885;8	73809;5;180;40;
$GPXUP;284;11:08:59;0;50	27876;8	73803;5;181;39;
$GPXUP;284;11:09:00;0;50	27867;8	738;5;182;39;
$GPXUP;284;11:09:01;0;50	27856;8	738;5;183;35;
$GPXUP;284;11:09:02;0;50	27848;8	738;5;185;33;
$GPXUP;284;11:09:03;0;50	2784;8	738;5;187;34;
$GPXUP;284;11:09:04;0;50	27833;8	73794;5;186;36;
$GPXUP;284;11:09:05;0;50	27824;8	7379;5;185;39;
$GPXUP;284;11:09:06;0;50	27813;8	73787;5;183;39;
$GPXUP;284;11:09:07;0;50	27803;8	73784;5;181;43;
$GPXUP;284;11:09:08;0;50	27795;8	73774;5;181;42;
$GPXUP;284;11:09:09;0;50	27786;8	73763;5;181;44;
$GPXUP;284;11:09:10;0;50	27779;8	73747;5;180;52;
$GPXUP;284;11:09:11;0;50	27774;8	73726;5;177;56;
$GPXUP;284;11:09:12;0;50	27766;8	73706;5;176;54;
$GPXUP;284;11:09:13;0;50	27756;8	73691;5;175;53;
$GPXUP;284;11:09:14;0;50	27744;8	73684;5;174;51;
$GPXUP;284;11:09:15;0;50	27733;8	73677;5;175;49;
$GPXUP;284;11:09:16;0;50	27721;8	73669;5;175;48;
$GPXUP;284;11:09:17;0;50	27709;8	73662;5;176;46;
$GPXUP;284;11:09:18;0;50	27698;8	73659;5;177;45;
$GPXUP;284;11:09:19;0;50	27688;8	7365;5;177;47;
$GPXUP;284;11:09:20;0;50	2768;8	73637;5;177;48;
$GPXUP;284;11:09:21;0;50	27671;8	73624;5;177;47;
$GPXUP;284;11:09:22;0;50	27663;8	73613;5;177;46;
$GPXUP;284;11:09:23;0;50	27653;8	73605;5;177;43;
$GPXUP;284;11:09:24;0;50	27643;8	73603;5;178;41;
$GPXUP;284;11:09:25;0;50	27638;8	73593;5;181;42;
$GPXUP;284;11:09:26;0;50	27632;8	73578;5;182;45;
$GPXUP;284;11:09:27;0;50	27626;8	73561;5;181;47;
$GPXUP;284;11:09:28;0;50	27618;8	73547;5;181;47;
$GPXUP;284;11:09:29;0;50	27609;8	73533;5;180;45;
$GPXUP;284;11:09:30;0;50	27602;8	73522;5;180;43;
$GPXUP;284;11:09:31;0;50	27595;8	73508;5;180;48;
$GPXUP;284;11:09:32;0;50	2759;8	7349;5;179;46;
$GPXUP;284;11:09:33;0;50	27585;8	73473;5;180;42;
$GPXUP;284;11:09:34;0;50	27582;8	73457;5;181;42;
$GPXUP;284;11:09:35;0;50	27582;8	73441;5;181;43;
$GPXUP;284;11:09:36;0;50	2758;8	73424;5;182;40;
$GPXUP;284;11:09:37;0;50	27574;8	73414;5;181;35;
$GPXUP;284;11:09:38;0;50	27563;8	7341;5;182;39;
$GPXUP;284;11:09:39;0;50	27554;8	73407;5;184;36;
$GPXUP;284;11:09:40;0;50	27549;8	73393;5;186;39;
$GPXUP;284;11:09:41;0;50	27544;8	7338;5;189;34;
$GPXUP;284;11:09:42;0;50	27537;8	73376;5;191;31;
$GPXUP;284;11:09:43;0;50	27528;8	73377;5;193;36;
$GPXUP;284;11:09:44;0;50	27518;8	73379;5;193;35;
$GPXUP;284;11:09:45;0;50	27509;8	73382;5;194;36;
$GPXUP;284;11:09:46;0;50	275;8	73383;5;195;37;
$GPXUP;284;11:09:47;0;50	27491;8	73384;5;194;37;
$GPXUP;284;11:09:48;0;50	27481;8	73383;5;191;45;
$GPXUP;284;11:09:49;0;50	2747;8	73384;5;190;44;
$GPXUP;284;11:09:50;0;50	27459;8	73375;5;188;47;
$GPXUP;284;11:09:51;0;50	27453;8	7336;5;184;49;
$GPXUP;284;11:09:52;0;50	27448;8	7334;5;181;54;
$GPXUP;284;11:09:53;0;50	27446;8	73316;5;177;56;
$GPXUP;284;11:09:54;0;50	27443;8	73294;5;175;55;
$GPXUP;284;11:09:55;0;50	2744;8	73273;5;173;54;
$GPXUP;284;11:09:56;0;50	27439;8	73254;5;176;45;
$GPXUP;284;11:09:57;0;50	27434;8	73241;5;179;42;
$GPXUP;284;11:09:58;0;50	2743;8	73227;5;180;41;
$GPXUP;284;11:09:59;0;50	27424;8	73215;5;182;41;
$GPXUP;284;11:10:00;0;50	27418;8	73201;5;182;45;
$GPXUP;284;11:10:01;0;50	27412;8	73184;5;182;48;
$GPXUP;284;11:10:02;0;50	27403;8	7317;5;180;49;
$GPXUP;284;11:10:03;0;50	27395;8	73154;5;180;50;
$GPXUP;284;11:10:04;0;50	27387;8	7314;5;181;50;
$GPXUP;284;11:10:05;0;50	27376;8	73128;5;182;51;
$GPXUP;284;11:10:06;0;50	27362;8	73125;5;184;51;
$GPXUP;284;11:10:07;0;50	2735;8	73118;5;185;49;
$GPXUP;284;11:10:08;0;50	27339;8	7311;5;186;45;
$GPXUP;284;11:10:09;0;50	27328;8	73105;5;190;43;
$GPXUP;284;11:10:10;0;50	27318;8	73104;5;194;39;
$GPXUP;284;11:10:11;0;50	2731;8	73098;5;196;38;
$GPXUP;284;11:10:12;0;50	27301;8	73095;5;197;40;
$GPXUP;284;11:10:13;0;50	27291;8	73094;5;197;37;
$GPXUP;284;11:10:14;0;50	27281;8	73088;5;197;41;
$GPXUP;284;11:10:15;0;50	27272;8	7308;5;195;43;
$GPXUP;284;11:10:16;0;50	27262;8	73074;5;194;44;
$GPXUP;284;11:10:17;0;50	27252;8	73069;5;193;44;
$GPXUP;284;11:10:18;0;50	27244;8	73056;5;191;47;
$GPXUP;284;11:10:19;0;50	27236;8	73041;5;188;50;
$GPXUP;284;11:10:20;0;50	27228;8	73027;5;187;49;
$GPXUP;284;11:10:21;0;50	27218;8	73013;5;185;48;
$GPXUP;284;11:10:22;0;50	2721;8	73;5;184;48;
$GPXUP;284;11:10:23;0;50	272;8	72989;5;183;47;
$GPXUP;284;11:10:24;0;50	27188;8	72981;5;183;44;
$GPXUP;284;11:10:25;0;50	27177;8	72977;5;185;41;
$GPXUP;284;11:10:26;0;50	27167;8	72978;5;186;36;
$GPXUP;284;11:10:27;0;50	27159;8	72978;5;189;34;
$GPXUP;284;11:10:28;0;50	27154;8	72969;5;189;36;
$GPXUP;284;11:10:29;0;50	27145;8	72964;5;187;39;
$GPXUP;284;11:10:30;0;50	27132;8	72964;5;185;48;
$GPXUP;284;11:10:31;0;50	2712;8	72975;5;182;51;
$GPXUP;284;11:10:32;0;50	27107;8	72983;5;180;52;
$GPXUP;284;11:10:33;0;50	27096;8	72994;5;178;50;
$GPXUP;284;11:10:34;0;50	27085;8	73002;5;177;48;
$GPXUP;284;11:10:35;0;50	27072;8	72999;5;175;47;
$GPXUP;284;11:10:36;0;50	2706;8	72994;5;175;46;
$GPXUP;284;11:10:37;0;50	27048;8	72993;5;175;45;
$GPXUP;284;11:10:38;0;50	27037;8	72998;5;175;46;
$GPXUP;284;11:10:39;0;50	27025;8	73003;5;176;46;
$GPXUP;284;11:10:40;0;50	27014;8	73004;5;176;43;
$GPXUP;284;11:10:41;0;50	27004;8	72999;5;177;41;
$GPXUP;284;11:10:42;0;50	26996;8	72987;5;179;40;
$GPXUP;284;11:10:43;0;50	26988;8	72978;5;179;43;
$GPXUP;284;11:10:44;0;50	26978;8	72972;5;178;47;
$GPXUP;284;11:10:45;0;50	26964;8	72976;5;178;49;
$GPXUP;284;11:10:46;0;50	26952;8	72982;5;177;48;
$GPXUP;284;11:10:47;0;50	2694;8	72984;5;177;47;
$GPXUP;284;11:10:48;0;50	26927;8	72983;5;177;48;
$GPXUP;284;11:10:49;0;50	26915;8	72985;5;177;45;
$GPXUP;284;11:10:50;0;50	26904;8	72986;5;177;43;
$GPXUP;284;11:10:51;0;50	26893;8	72984;5;178;40;
$GPXUP;284;11:10:52;0;50	26885;8	72978;5;179;39;
$GPXUP;284;11:10:53;0;50	26878;8	72967;5;178;39;
$GPXUP;284;11:10:54;0;50	2687;8	72954;5;179;38;
$GPXUP;284;11:10:55;0;50	26862;8	72948;5;179;39;
$GPXUP;284;11:10:56;0;50	2685;8	72953;5;179;45;
$GPXUP;284;11:10:57;0;50	26839;8	72961;5;179;45;
$GPXUP;284;11:10:58;0;50	26828;8	72963;5;180;41;
$GPXUP;284;11:10:59;0;50	26819;8	72957;5;181;42;
$GPXUP;284;11:11:00;0;50	26809;8	7295;5;181;42;
$GPXUP;284;11:11:01;0;50	26801;8	72938;5;180;47;
$GPXUP;284;11:11:02;0;50	26792;8	72926;5;177;48;
$GPXUP;284;11:11:03;0;50	26781;8	72917;5;176;47;
$GPXUP;284;11:11:04;0;50	26771;8	72908;5;176;44;
$GPXUP;284;11:11:05;0;50	26762;8	729;5;176;41;
$GPXUP;284;11:11:06;0;50	26753;8	72893;5;177;40;
$GPXUP;284;11:11:07;0;50	26743;8	72891;5;178;39;
$GPXUP;284;11:11:08;0;50	26732;8	72897;5;179;40;
$GPXUP;284;11:11:09;0;50	26723;8	72901;5;179;40;
$GPXUP;284;11:11:10;0;50	26713;8	72898;5;177;44;
$GPXUP;284;11:11:11;0;50	26703;8	72892;5;177;45;
$GPXUP;284;11:11:12;0;50	26692;8	72886;5;175;48;
$GPXUP;284;11:11:13;0;50	26682;8	7287;5;174;53;
$GPXUP;284;11:11:14;0;50	26672;8	72853;5;172;56;
$GPXUP;284;11:11:15;0;50	26662;8	72836;5;171;56;
$GPXUP;284;11:11:16;0;50	26652;8	72821;5;171;51;
$GPXUP;284;11:11:17;0;50	26641;8	72813;5;172;48;
$GPXUP;284;11:11:18;0;50	2663;8	72808;5;174;44;
$GPXUP;284;11:11:19;0;50	2662;8	72803;5;176;39;
$GPXUP;284;11:11:20;0;50	26611;8	72797;5;178;35;
$GPXUP;284;11:11:21;0;50	26604;8	72794;5;182;31;
$GPXUP;284;11:11:22;0;50	26599;8	7279;5;185;27;
$GPXUP;284;11:11:23;0;50	26596;8	7278;5;188;23;
$GPXUP;284;11:11:24;0;50	26593;8	72774;5;189;24;
$GPXUP;284;11:11:25;0;50	26589;8	72768;5;189;29;
$GPXUP;284;11:11:26;0;50	26586;8	72758;5;189;30;
$GPXUP;284;11:11:27;0;50	26576;8	72755;5;188;30;
$GPXUP;284;11:11:28;0;50	26569;8	72758;5;188;32;
$GPXUP;284;11:11:29;0;50	26561;8	72757;5;189;32;
$GPXUP;284;11:11:30;0;50	26554;8	7275;5;188;33;
$GPXUP;284;11:11:31;0;50	26545;8	72745;5;187;35;
$GPXUP;284;11:11:32;0;50	26536;8	72744;5;185;39;
$GPXUP;284;11:11:33;0;50	26526;8	72742;5;184;40;
$GPXUP;284;11:11:34;0;50	26516;8	72738;5;182;40;
$GPXUP;284;11:11:35;0;50	26506;8	7273;5;182;39;
$GPXUP;284;11:11:36;0;50	26497;8	72724;5;182;37;
$GPXUP;284;11:11:37;0;50	26486;8	72725;5;183;37;
$GPXUP;284;11:11:38;0;50	26477;8	72732;5;182;39;
$GPXUP;284;11:11:39;0;50	2647;8	72742;5;181;41;
$GPXUP;284;11:11:40;0;50	2646;8	72746;5;178;44;
$GPXUP;284;11:11:41;0;50	26448;8	72745;5;176;45;
$GPXUP;284;11:11:42;0;50	26436;8	72748;5;173;50;
$GPXUP;284;11:11:43;0;50	26425;8	72754;5;171;48;
$GPXUP;284;11:11:44;0;50	26412;8	72749;5;169;48;
$GPXUP;284;11:11:45;0;50	26402;8	72737;5;168;47;
$GPXUP;284;11:11:46;0;50	26393;8	72726;5;169;47;
$GPXUP;284;11:11:47;0;50	26385;8	72711;5;169;46;
$GPXUP;284;11:11:48;0;50	26377;8	727;5;170;43;
$GPXUP;284;11:11:49;0;50	26369;8	72688;5;172;41;
$GPXUP;284;11:11:50;0;50	26359;8	72681;5;172;41;
$GPXUP;284;11:11:51;0;50	26349;8	72676;5;172;43;
$GPXUP;284;11:11:52;0;50	26337;8	72674;5;171;46;
$GPXUP;284;11:11:53;0;50	26325;8	72672;5;169;45;
$GPXUP;284;11:11:54;0;50	26315;8	72669;5;168;46;
$GPXUP;284;11:11:55;0;50	26304;8	72667;5;168;47;
$GPXUP;284;11:11:56;0;50	26291;8	72666;5;167;50;
$GPXUP;284;11:11:57;0;50	2628;8	72664;5;165;49;
$GPXUP;284;11:11:58;0;50	26267;8	72659;5;165;48;
$GPXUP;284;11:11:59;0;50	26256;8	72656;5;165;47;
$GPXUP;284;11:12:00;0;50	26243;8	72657;5;165;46;
$GPXUP;284;11:12:01;0;50	26232;8	72664;5;166;44;
$GPXUP;284;11:12:02;0;50	2622;8	72667;5;165;48;
$GPXUP;284;11:12:03;0;50	26209;8	72674;5;165;48;
$GPXUP;284;11:12:04;0;50	26197;8	7268;5;164;47;
$GPXUP;284;11:12:05;0;50	26186;8	72685;5;165;47;
$GPXUP;284;11:12:06;0;50	26174;8	72688;5;166;46;
$GPXUP;284;11:12:07;0;50	26163;8	72692;5;166;49;
$GPXUP;284;11:12:08;0;50	2615;8	727;5;166;52;
$GPXUP;284;11:12:09;0;50	26136;8	72702;5;165;50;
$GPXUP;284;11:12:10;0;50	26124;8	72696;5;166;49;
$GPXUP;284;11:12:11;0;50	26112;8	72691;5;168;46;
$GPXUP;284;11:12:12;0;50	26101;8	72686;5;170;42;
$GPXUP;284;11:12:13;0;50	26092;8	7268;5;172;41;
$GPXUP;284;11:12:14;0;50	26082;8	72675;5;173;43;
$GPXUP;284;11:12:15;0;50	26071;8	72674;5;173;46;
$GPXUP;284;11:12:16;0;50	2606;8	72675;5;172;43;
$GPXUP;284;11:12:17;0;50	26051;8	72666;5;172;43;
$GPXUP;284;11:12:18;0;50	26042;8	72658;5;171;45;
$GPXUP;284;11:12:19;0;50	26032;8	72652;5;171;45;
$GPXUP;284;11:12:20;0;50	26021;8	72644;5;171;48;
$GPXUP;284;11:12:21;0;50	2601;8	72634;5;171;48;
$GPXUP;284;11:12:22;0;50	25998;8	72626;5;171;47;
$GPXUP;284;11:12:23;0;50	25986;8	72623;5;171;47;
$GPXUP;284;11:12:24;0;50	25974;8	72628;5;172;45;
$GPXUP;284;11:12:25;0;50	25964;8	72639;5;173;51;
$GPXUP;284;11:12:26;0;50	25952;8	72652;5;173;53;
$GPXUP;284;11:12:27;0;50	25941;8	72666;5;173;54;
$GPXUP;284;11:12:28;0;50	2593;8	72677;5;172;53;
$GPXUP;284;11:12:29;0;50	25917;8	7268;5;172;51;
$GPXUP;284;11:12:30;0;50	25904;8	72683;5;172;51;
$GPXUP;284;11:12:31;0;50	25891;8	72691;5;172;51;
$GPXUP;284;11:12:32;0;50	2588;8	72699;5;170;51;
$GPXUP;284;11:12:33;0;50	25868;8	72707;5;170;49;
$GPXUP;284;11:12:34;0;50	25856;8	72718;5;170;51;
$GPXUP;284;11:12:35;0;50	25846;8	72728;5;170;49;
$GPXUP;284;11:12:36;0;50	25836;8	72738;5;170;47;
$GPXUP;284;11:12:37;0;50	25825;8	72743;5;169;47;
$GPXUP;284;11:12:38;0;50	25813;8	72747;5;167;47;
$GPXUP;284;11:12:39;0;50	258;8	72749;5;167;46;
$GPXUP;284;11:12:40;0;50	25789;8	72752;5;167;47;
$GPXUP;284;11:12:41;0;50	25777;8	72757;5;167;49;
$GPXUP;284;11:12:42;0;50	25765;8	72762;5;167;47;
$GPXUP;284;11:12:43;0;50	25754;8	72765;5;169;48;
$GPXUP;284;11:12:44;0;50	25742;8	7277;5;169;46;
$GPXUP;284;11:12:45;0;50	25731;8	72776;5;170;48;
$GPXUP;284;11:12:46;0;50	25719;8	72786;5;169;49;
$GPXUP;284;11:12:47;0;50	25708;8	72795;5;168;51;
$GPXUP;284;11:12:48;0;50	25696;8	72799;5;168;48;
$GPXUP;284;11:12:49;0;50	25684;8	72796;5;171;44;
$GPXUP;284;11:12:50;0;50	25674;8	72794;5;173;44;
$GPXUP;284;11:12:51;0;50	25663;8	72793;5;174;45;
$GPXUP;284;11:12:52;0;50	25652;8	72794;5;175;44;
$GPXUP;284;11:12:53;0;50	25641;8	72795;5;176;43;
$GPXUP;284;11:12:54;0;50	2563;8	72792;5;177;44;
$GPXUP;284;11:12:55;0;50	25619;8	72796;5;179;44;
$GPXUP;284;11:12:56;0;50	25608;8	72805;5;180;48;
$GPXUP;284;11:12:57;0;50	25597;8	72814;5;179;50;
$GPXUP;284;11:12:58;0;50	25586;8	72827;5;179;51;
$GPXUP;284;11:12:59;0;50	25575;8	72832;5;178;52;
$GPXUP;284;11:13:00;0;50	25561;8	72835;5;178;52;
$GPXUP;284;11:13:01;0;50	25548;8	72843;5;177;55;
$GPXUP;284;11:13:02;0;50	25535;8	7285;5;176;54;
$GPXUP;284;11:13:03;0;50	25522;8	72854;5;177;49;
$GPXUP;284;11:13:04;0;50	25509;8	7285;5;177;50;
$GPXUP;284;11:13:05;0;50	25496;8	72849;5;177;54;
$GPXUP;284;11:13:06;0;50	25484;8	72852;5;179;52;
$GPXUP;284;11:13:07;0;50	25472;8	72852;5;180;52;
$GPXUP;284;11:13:08;0;50	25456;8	72856;5;181;55;
$GPXUP;284;11:13:09;0;50	25444;8	72866;5;180;57;
$GPXUP;284;11:13:10;0;50	25431;8	72875;5;180;58;
$GPXUP;284;11:13:11;0;50	25418;8	72882;5;179;56;
$GPXUP;284;11:13:12;0;50	25402;8	72882;5;178;56;
$GPXUP;284;11:13:13;0;50	25389;8	72877;5;179;54;
$GPXUP;284;11:13:14;0;50	25374;8	72873;5;180;54;
$GPXUP;284;11:13:15;0;50	2536;8	72877;5;180;55;
$GPXUP;284;11:13:16;0;50	25348;8	72879;5;181;53;
$GPXUP;284;11:13:17;0;50	25336;8	72874;5;184;51;
$GPXUP;284;11:13:18;0;50	25323;8	72871;5;185;51;
$GPXUP;284;11:13:19;0;50	2531;8	72873;5;186;51;
$GPXUP;284;11:13:20;0;50	25298;8	72874;5;188;49;
$GPXUP;284;11:13:21;0;50	25286;8	72871;5;190;49;
$GPXUP;284;11:13:22;0;50	25274;8	72867;5;191;46;
$GPXUP;284;11:13:23;0;50	25262;8	72874;5;193;54;
$GPXUP;284;11:13:24;0;50	2525;8	7288;5;193;53;
$GPXUP;284;11:13:25;0;50	25236;8	72882;5;194;50;
$GPXUP;284;11:13:26;0;50	25224;8	7288;5;195;46;
$GPXUP;284;11:13:27;0;50	25213;8	72875;5;195;46;
$GPXUP;284;11:13:28;0;50	25203;8	7287;5;195;44;
$GPXUP;284;11:13:29;0;50	25194;8	72863;5;196;42;
$GPXUP;284;11:13:30;0;50	25182;8	72856;5;196;42;
$GPXUP;284;11:13:31;0;50	2517;8	72858;5;196;44;
$GPXUP;284;11:13:32;0;50	25158;8	72866;5;196;51;
$GPXUP;284;11:13:33;0;50	25147;8	72878;5;194;52;
$GPXUP;284;11:13:34;0;50	25134;8	72886;5;191;56;
$GPXUP;284;11:13:35;0;50	25121;8	72893;5;189;53;
$GPXUP;284;11:13:36;0;50	25109;8	72895;5;190;50;
$GPXUP;284;11:13:37;0;50	25096;8	72895;5;192;49;
$GPXUP;284;11:13:38;0;50	25084;8	72896;5;192;49;
$GPXUP;284;11:13:39;0;50	25072;8	72893;5;193;50;
$GPXUP;284;11:13:40;0;50	2506;8	72885;5;193;53;
$GPXUP;284;11:13:41;0;50	25049;8	72874;5;192;54;
$GPXUP;284;11:13:42;0;50	25036;8	72861;5;191;57;
$GPXUP;284;11:13:43;0;50	25021;8	72857;5;190;57;
$GPXUP;284;11:13:44;0;50	25007;8	72853;5;191;59;
$GPXUP;284;11:13:45;0;50	24992;8	72851;5;190;60;
$GPXUP;284;11:13:46;0;50	24977;8	72851;5;190;58;
$GPXUP;284;11:13:47;0;50	24963;8	72849;5;191;55;
$GPXUP;284;11:13:48;0;50	24948;8	72845;5;192;56;
$GPXUP;284;11:13:49;0;50	24934;8	72841;5;193;50;
$GPXUP;284;11:13:50;0;50	24922;8	72841;5;195;49;
$GPXUP;284;11:13:51;0;50	24911;8	72838;5;196;50;
$GPXUP;284;11:13:52;0;50	249;8	72827;5;196;52;
$GPXUP;284;11:13:53;0;50	24889;8	72817;5;193;54;
$GPXUP;284;11:13:54;0;50	24878;8	72804;5;190;58;
$GPXUP;284;11:13:55;0;50	24867;8	7279;5;188;58;
$GPXUP;284;11:13:56;0;50	24853;8	72778;5;185;61;
$GPXUP;284;11:13:57;0;50	24838;8	72772;5;182;61;
$GPXUP;284;11:13:58;0;50	24823;8	7277;5;180;62;
$GPXUP;284;11:13:59;0;50	24806;8	72768;5;178;66;
$GPXUP;284;11:14:00;0;50	24789;8	72769;5;174;69;
$GPXUP;284;11:14:01;0;50	24773;8	72756;5;170;67;
$GPXUP;284;11:14:02;0;50	2476;8	72739;5;168;64;
$GPXUP;284;11:14:03;0;50	24749;8	72721;5;168;60;
$GPXUP;284;11:14:04;0;50	24738;8	72708;5;168;55;
$GPXUP;284;11:14:05;0;50	24727;8	72695;5;169;54;
$GPXUP;284;11:14:06;0;50	24715;8	72685;5;169;55;
$GPXUP;284;11:14:07;0;50	24702;8	72678;5;169;53;
$GPXUP;284;11:14:08;0;50	24689;8	72674;5;170;49;
$GPXUP;284;11:14:09;0;50	24678;8	7267;5;172;48;
$GPXUP;284;11:14:10;0;50	24664;8	72669;5;172;45;
$GPXUP;284;11:14:11;0;50	24652;8	72671;5;172;57;
$GPXUP;284;11:14:12;0;50	24637;8	72672;5;171;58;
$GPXUP;284;11:14:13;0;50	24622;8	72673;5;172;55;
$GPXUP;284;11:14:14;0;50	24608;8	72674;5;172;55;
$GPXUP;284;11:14:15;0;50	24595;8	72669;5;172;50;
$GPXUP;284;11:14:16;0;50	24584;8	7266;5;173;51;
$GPXUP;284;11:14:17;0;50	24572;8	72655;5;172;48;
$GPXUP;284;11:14:18;0;50	24558;8	72657;5;173;51;
$GPXUP;284;11:14:19;0;50	24547;8	72663;5;172;52;
$GPXUP;284;11:14:20;0;50	24534;8	7267;5;170;52;
$GPXUP;284;11:14:21;0;50	24522;8	72674;5;168;53;
$GPXUP;284;11:14:22;0;50	24508;8	72678;5;165;56;
$GPXUP;284;11:14:23;0;50	24495;8	72679;5;163;55;
$GPXUP;284;11:14:24;0;50	2448;8	72671;5;161;57;
$GPXUP;284;11:14:25;0;50	24466;8	72662;5;160;55;
$GPXUP;284;11:14:26;0;50	24452;8	72659;5;161;45;
$GPXUP;284;11:14:27;0;50	24443;8	72665;5;162;47;
$GPXUP;284;11:14:28;0;50	24432;8	72665;5;163;45;
$GPXUP;284;11:14:29;0;50	24422;8	72656;5;163;44;
$GPXUP;284;11:14:30;0;50	24414;8	72641;5;164;47;
$GPXUP;284;11:14:31;0;50	24409;8	72627;5;168;44;
$GPXUP;284;11:14:32;0;50	24403;8	72616;5;172;38;
$GPXUP;284;11:14:33;0;50	24399;8	72603;5;175;34;
$GPXUP;284;11:14:34;0;50	24393;8	72594;5;175;37;
$GPXUP;284;11:14:35;0;50	24384;8	72586;5;173;44;
$GPXUP;284;11:14:36;0;50	24376;8	72574;5;169;51;
$GPXUP;284;11:14:37;0;50	24366;8	72559;5;165;52;
$GPXUP;284;11:14:38;0;50	24352;8	72546;5;163;60;
$GPXUP;284;11:14:39;0;50	24337;8	72542;5;164;52;
$GPXUP;284;11:14:40;0;50	24324;8	72532;5;168;49;
$GPXUP;284;11:14:41;0;50	24316;8	7253;5;173;48;
$GPXUP;284;11:14:42;0;50	24304;8	72538;5;172;50;
$GPXUP;284;11:14:43;0;50	24291;8	72536;5;168;51;
$GPXUP;284;11:14:44;0;50	24278;8	7253;5;166;49;
$GPXUP;284;11:14:45;0;50	24264;8	7253;5;165;49;
$GPXUP;284;11:14:46;0;50	24252;8	72536;5;164;53;
$GPXUP;284;11:14:47;0;50	2424;8	72544;5;165;52;
$GPXUP;284;11:14:48;0;50	24229;8	72553;5;165;49;
$GPXUP;284;11:14:49;0;50	24217;8	72558;5;166;43;
$GPXUP;284;11:14:50;0;50	24207;8	72555;5;165;43;
$GPXUP;284;11:14:51;0;50	242;8	72541;5;166;42;
$GPXUP;284;11:14:52;0;50	24193;8	72529;5;169;37;
$GPXUP;284;11:14:53;0;50	24186;8	72523;5;170;37;
$GPXUP;284;11:14:54;0;50	24177;8	72518;5;169;44;
$GPXUP;284;11:14:55;0;50	24166;8	7251;5;166;47;
$GPXUP;284;11:14:56;0;50	24155;8	72501;5;167;47;
$GPXUP;284;11:14:57;0;50	24146;8	72488;5;169;46;
$GPXUP;284;11:14:58;0;50	24136;8	7248;5;169;43;
$GPXUP;284;11:14:59;0;50	24126;8	7248;5;170;45;
$GPXUP;284;11:15:00;0;50	24114;8	72483;5;169;51;
$GPXUP;284;11:15:01;0;50	241;8	72492;5;168;50;
$GPXUP;284;11:15:02;0;50	24088;8	72499;5;166;52;
$GPXUP;284;11:15:03;0;50	24074;8	72502;5;164;54;
$GPXUP;284;11:15:04;0;50	24061;8	72508;5;162;55;
$GPXUP;284;11:15:05;0;50	24048;8	72515;5;162;53;
$GPXUP;284;11:15:06;0;50	24035;8	72521;5;164;50;
$GPXUP;284;11:15:07;0;50	24022;8	72524;5;163;51;
$GPXUP;284;11:15:08;0;50	2401;8	72523;5;163;48;
$GPXUP;284;11:15:09;0;50	23997;8	72525;5;163;54;
$GPXUP;284;11:15:10;0;50	23982;8	72531;5;163;52;
$GPXUP;284;11:15:11;0;50	2397;8	72529;5;163;51;
$GPXUP;284;11:15:12;0;50	23958;8	72521;5;163;47;
$GPXUP;284;11:15:13;0;50	2395;8	72508;5;165;43;
$GPXUP;284;11:15:14;0;50	23948;8	72493;5;167;42;
$GPXUP;284;11:15:15;0;50	23944;8	72478;5;169;38;
$GPXUP;284;11:15:16;0;50	2394;8	72465;5;170;33;
$GPXUP;284;11:15:17;0;50	23932;8	72458;5;172;35;
$GPXUP;284;11:15:18;0;50	23924;8	72454;5;172;39;
$GPXUP;284;11:15:19;0;50	23914;8	72449;5;171;41;
$GPXUP;284;11:15:20;0;50	23903;8	72446;5;170;40;
$GPXUP;284;11:15:21;0;50	23893;8	72445;5;171;40;
$GPXUP;284;11:15:22;0;50	23882;8	72448;5;170;40;
$GPXUP;284;11:15:23;0;50	23872;8	72445;5;169;41;
$GPXUP;284;11:15:24;0;50	23863;8	72437;5;169;40;
$GPXUP;284;11:15:25;0;50	23851;8	72434;5;169;41;
$GPXUP;284;11:15:26;0;50	23841;8	72442;5;169;49;
$GPXUP;284;11:15:27;0;50	23829;8	72448;5;168;49;
$GPXUP;284;11:15:28;0;50	23815;8	72446;5;168;51;
$GPXUP;284;11:15:29;0;50	23803;8	72442;5;167;54;
$GPXUP;284;11:15:30;0;50	23788;8	72445;5;166;51;
$GPXUP;284;11:15:31;0;50	23776;8	72446;5;166;49;
$GPXUP;284;11:15:32;0;50	23765;8	72436;5;168;43;
$GPXUP;284;11:15:33;0;50	23757;8	72428;5;170;41;
$GPXUP;284;11:15:34;0;50	23748;8	7242;5;172;39;
$GPXUP;284;11:15:35;0;50	23739;8	72414;5;174;39;
$GPXUP;284;11:15:36;0;50	2373;8	72413;5;176;39;
$GPXUP;284;11:15:37;0;50	23718;8	72422;5;176;49;
$GPXUP;284;11:15:38;0;50	23706;8	72433;5;173;54;
$GPXUP;284;11:15:39;0;50	23693;8	72442;5;169;54;
$GPXUP;284;11:15:40;0;50	23681;8	72441;5;167;52;
$GPXUP;284;11:15:41;0;50	23669;8	72432;5;166;45;
$GPXUP;284;11:15:42;0;50	2366;8	7242;5;169;41;
$GPXUP;284;11:15:43;0;50	23655;8	72413;5;173;42;
$GPXUP;284;11:15:44;0;50	23644;8	7241;5;176;41;
$GPXUP;284;11:15:45;0;50	23633;8	72411;5;177;43;
$GPXUP;284;11:15:46;0;50	23622;8	7241;5;176;47;
$GPXUP;284;11:15:47;0;50	23608;8	72416;5;176;51;
$GPXUP;284;11:15:48;0;50	23596;8	72427;5;176;51;
$GPXUP;284;11:15:49;0;50	23586;8	7243;5;177;44;
$GPXUP;284;11:15:50;0;50	23574;8	72427;5;178;45;
$GPXUP;284;11:15:51;0;50	23562;8	72429;5;179;47;
$GPXUP;284;11:15:52;0;50	23551;8	72438;5;180;41;
$GPXUP;284;11:15:53;0;50	23542;8	72435;5;181;39;
$GPXUP;284;11:15:54;0;50	23534;8	72433;5;182;40;
$GPXUP;284;11:15:55;0;50	23524;8	72433;5;182;40;
$GPXUP;284;11:15:56;0;50	23514;8	72434;5;183;42;
$GPXUP;284;11:15:57;0;50	23504;8	7243;5;185;37;
$GPXUP;284;11:15:58;0;50	23498;8	72419;5;186;36;
$GPXUP;284;11:15:59;0;50	23494;8	72408;5;188;36;
$GPXUP;284;11:16:00;0;50	23487;8	72398;5;188;37;
$GPXUP;284;11:16:01;0;50	23479;8	72391;5;190;38;
$GPXUP;284;11:16:02;0;50	23471;8	72386;5;189;39;
$GPXUP;284;11:16:03;0;50	23459;8	72383;5;190;42;
$GPXUP;284;11:16:04;0;50	23449;8	72384;5;191;40;
$GPXUP;284;11:16:05;0;50	23438;8	7238;5;192;38;
$GPXUP;284;11:16:06;0;50	23431;8	72367;5;193;41;
$GPXUP;284;11:16:07;0;50	23424;8	72353;5;195;42;
$GPXUP;284;11:16:08;0;50	23419;8	72342;5;195;46;
$GPXUP;284;11:16:09;0;50	2341;8	72324;5;194;57;
$GPXUP;284;11:16:10;0;50	23398;8	72309;5;191;33;
$GPXUP;284;11:16:11;0;50	23384;8	72298;5;190;44;
$GPXUP;284;11:16:12;0;50	23372;8	72298;5;192;45;
$GPXUP;284;11:16:13;0;50	23363;8	72302;5;193;46;
$GPXUP;284;11:16:14;0;50	23352;8	72306;5;190;50;
$GPXUP;284;11:16:15;0;50	23339;8	72307;5;188;51;
$GPXUP;284;11:16:16;0;50	23326;8	72306;5;187;50;
$GPXUP;284;11:16:17;0;50	23312;8	72308;5;188;48;
$GPXUP;284;11:16:18;0;50	23301;8	72307;5;188;46;
$GPXUP;284;11:16:19;0;50	23291;8	72298;5;188;50;
$GPXUP;284;11:16:20;0;50	23279;8	72286;5;186;49;
$GPXUP;284;11:16:21;0;50	23268;8	72279;5;184;48;
$GPXUP;284;11:16:22;0;50	23256;8	72272;5;184;48;
$GPXUP;284;11:16:23;0;50	23246;8	72266;5;185;42;
$GPXUP;284;11:16:24;0;50	23236;8	72264;5;186;41;
$GPXUP;284;11:16:25;0;50	23226;8	72264;5;185;44;
$GPXUP;284;11:16:26;0;50	23215;8	72265;5;184;46;
$GPXUP;284;11:16:27;0;50	23204;8	72266;5;182;49;
$GPXUP;284;11:16:28;0;50	23191;8	72267;5;181;51;
$GPXUP;284;11:16:29;0;50	23176;8	72274;5;180;51;
$GPXUP;284;11:16:30;0;50	23164;8	72285;5;179;52;
$GPXUP;284;11:16:31;0;50	23153;8	72294;5;178;54;
$GPXUP;284;11:16:32;0;50	2314;8	723;5;175;55;
$GPXUP;284;11:16:33;0;50	23127;8	7231;5;174;57;
$GPXUP;284;11:16:34;0;50	23115;8	72322;5;173;54;
$GPXUP;284;11:16:35;0;50	23101;8	72328;5;172;52;
$GPXUP;284;11:16:36;0;50	2309;8	72332;5;172;47;
$GPXUP;284;11:16:37;0;50	2308;8	72327;5;173;47;
$GPXUP;284;11:16:38;0;50	23068;8	72319;5;172;47;
$GPXUP;284;11:16:39;0;50	23056;8	72317;5;171;47;
$GPXUP;284;11:16:40;0;50	23044;8	72315;5;171;51;
$GPXUP;284;11:16:41;0;50	2303;8	72315;5;172;49;
$GPXUP;284;11:16:42;0;50	23019;8	7232;5;173;46;
$GPXUP;284;11:16:43;0;50	23007;8	72324;5;175;41;
$GPXUP;284;11:16:44;0;50	22998;8	72327;5;177;38;
$GPXUP;284;11:16:45;0;50	22989;8	72333;5;179;35;
$GPXUP;284;11:16:46;0;50	22983;8	72339;5;181;38;
$GPXUP;284;11:16:47;0;50	22974;8	72349;5;181;42;
$GPXUP;284;11:16:48;0;50	22966;8	72357;5;178;46;
$GPXUP;284;11:16:49;0;50	22954;8	72364;5;176;45;
$GPXUP;284;11:16:50;0;50	22942;8	72369;5;175;48;
$GPXUP;284;11:16:51;0;50	22931;8	72377;5;174;46;
$GPXUP;284;11:16:52;0;50	2292;8	7238;5;173;46;
$GPXUP;284;11:16:53;0;50	22908;8	7238;5;175;43;
$GPXUP;284;11:16:54;0;50	22897;8	72382;5;178;41;
$GPXUP;284;11:16:55;0;50	22888;8	72385;5;180;44;
$GPXUP;284;11:16:56;0;50	22879;8	72401;5;180;49;
$GPXUP;284;11:16:57;0;50	22871;8	72414;5;180;47;
$GPXUP;284;11:16:58;0;50	2286;8	7242;5;180;45;
$GPXUP;284;11:16:59;0;50	22849;8	72426;5;180;44;
$GPXUP;284;11:17:00;0;50	22839;8	72434;5;181;45;
$GPXUP;284;11:17:01;0;50	22828;8	72441;5;181;44;
$GPXUP;284;11:17:02;0;50	22816;8	72446;5;181;45;
$GPXUP;284;11:17:03;0;50	22805;8	72451;5;180;47;
$GPXUP;284;11:17:04;0;50	22792;8	72459;5;180;45;
$GPXUP;284;11:17:05;0;50	22781;8	72464;5;180;45;
$GPXUP;284;11:17:06;0;50	22769;8	72472;5;179;50;
$GPXUP;284;11:17:07;0;50	22759;8	72484;5;180;48;
$GPXUP;284;11:17:08;0;50	22747;8	7249;5;178;49;
$GPXUP;284;11:17:09;0;50	22735;8	72492;5;178;45;
$GPXUP;284;11:17:10;0;50	22724;8	7249;5;178;43;
$GPXUP;284;11:17:11;0;50	22714;8	72481;5;177;45;
$GPXUP;284;11:17:12;0;50	22702;8	72475;5;177;48;
$GPXUP;284;11:17:13;0;50	22689;8	72476;5;177;48;
$GPXUP;284;11:17:14;0;50	22676;8	7248;5;178;47;
$GPXUP;284;11:17:15;0;50	22665;8	7248;5;178;47;
$GPXUP;284;11:17:16;0;50	22654;8	72482;5;178;47;
$GPXUP;284;11:17:17;0;50	22642;8	72478;5;177;49;
$GPXUP;284;11:17:18;0;50	2263;8	72472;5;177;45;
$GPXUP;284;11:17:19;0;50	22619;8	72464;5;176;47;
$GPXUP;284;11:17:20;0;50	22606;8	72463;5;176;48;
$GPXUP;284;11:17:21;0;50	22595;8	72468;5;177;47;
$GPXUP;284;11:17:22;0;50	22584;8	72469;5;174;48;
$GPXUP;284;11:17:23;0;50	22572;8	72464;5;173;49;
$GPXUP;284;11:17:24;0;50	2256;8	72461;5;170;51;
$GPXUP;284;11:17:25;0;50	22548;8	72458;5;167;54;
$GPXUP;284;11:17:26;0;50	22533;8	72451;5;165;52;
$GPXUP;284;11:17:27;0;50	22521;8	72442;5;165;49;
$GPXUP;284;11:17:28;0;50	22509;8	72436;5;165;47;
$GPXUP;284;11:17:29;0;50	22499;8	72428;5;166;46;
$GPXUP;284;11:17:30;0;50	2249;8	72417;5;168;43;
$GPXUP;284;11:17:31;0;50	22479;8	72411;5;170;43;
$GPXUP;284;11:17:32;0;50	22466;8	7241;5;170;44;
$GPXUP;284;11:17:33;0;50	22456;8	72418;5;169;48;
$GPXUP;284;11:17:34;0;50	22446;8	72419;5;168;47;
$GPXUP;284;11:17:35;0;50	22433;8	72414;5;168;49;
$GPXUP;284;11:17:36;0;50	22421;8	72402;5;168;51;
$GPXUP;284;11:17:37;0;50	2241;8	72391;5;170;46;
$GPXUP;284;11:17:38;0;50	22396;8	72384;5;172;47;
$GPXUP;284;11:17:39;0;50	22384;8	72389;5;174;51;
$GPXUP;284;11:17:40;0;50	22371;8	72389;5;174;46;
$GPXUP;284;11:17:41;0;50	22362;8	7238;5;176;44;
$GPXUP;284;11:17:42;0;50	22354;8	7237;5;177;43;
$GPXUP;284;11:17:43;0;50	22345;8	72362;5;180;39;
$GPXUP;284;11:17:44;0;50	22337;8	72355;5;181;37;
$GPXUP;284;11:17:45;0;50	22328;8	72353;5;182;41;
$GPXUP;284;11:17:46;0;50	22317;8	72353;5;181;45;
$GPXUP;284;11:17:47;0;50	22305;8	72346;5;179;47;
$GPXUP;284;11:17:48;0;50	22293;8	72342;5;179;46;
$GPXUP;284;11:17:49;0;50	22281;8	7234;5;180;49;
$GPXUP;284;11:17:50;0;50	22268;8	72341;5;180;51;
$GPXUP;284;11:17:51;0;50	22254;8	72344;5;180;55;
$GPXUP;284;11:17:52;0;50	2224;8	72338;5;181;50;
$GPXUP;284;11:17:53;0;50	2223;8	72326;5;183;44;
$GPXUP;284;11:17:54;0;50	22222;8	72318;5;186;40;
$GPXUP;284;11:17:55;0;50	22217;8	72305;5;188;37;
$GPXUP;284;11:17:56;0;50	22214;8	72292;5;189;38;
$GPXUP;284;11:17:57;0;50	22208;8	7228;5;190;35;
$GPXUP;284;11:17:58;0;50	22197;8	72279;5;195;44;
$GPXUP;284;11:17:59;0;50	22186;8	72284;5;196;42;
$GPXUP;284;11:18:00;0;50	22176;8	72293;5;198;44;
$GPXUP;284;11:18:01;0;50	22165;8	72303;5;197;46;
$GPXUP;284;11:18:02;0;50	22154;8	72309;5;196;49;
$GPXUP;284;11:18:03;0;50	22142;8	72314;5;194;53;
$GPXUP;284;11:18:04;0;50	22128;8	72322;5;195;54;
$GPXUP;284;11:18:05;0;50	22117;8	7233;5;195;48;
$GPXUP;284;11:18:06;0;50	22105;8	72333;5;196;45;
$GPXUP;284;11:18:07;0;50	22094;8	72338;5;196;44;
$GPXUP;284;11:18:08;0;50	22082;8	72339;5;195;44;
$GPXUP;284;11:18:09;0;50	2207;8	72331;5;194;46;
$GPXUP;284;11:18:10;0;50	22059;8	72329;5;195;46;
$GPXUP;284;11:18:11;0;50	22048;8	72327;5;196;55;
$GPXUP;284;11:18:12;0;50	22033;8	72331;5;195;57;
$GPXUP;284;11:18:13;0;50	22019;8	72339;5;192;61;
$GPXUP;284;11:18:14;0;50	22004;8	72345;5;190;63;
$GPXUP;284;11:18:15;0;50	21988;8	7235;5;190;58;
$GPXUP;284;11:18:16;0;50	21975;8	72355;5;190;55;
$GPXUP;284;11:18:17;0;50	21961;8	72356;5;190;50;
$GPXUP;284;11:18:18;0;50	21948;8	72356;5;191;51;
$GPXUP;284;11:18:19;0;50	21936;8	72358;5;193;44;
$GPXUP;284;11:18:20;0;50	21927;8	72356;5;196;39;
$GPXUP;284;11:18:21;0;50	21918;8	7235;5;196;44;
$GPXUP;284;11:18:22;0;50	21908;8	7235;5;199;42;
$GPXUP;284;11:18:23;0;50	21897;8	72358;5;201;43;
$GPXUP;284;11:18:24;0;50	21888;8	72364;5;202;43;
$GPXUP;284;11:18:25;0;50	21878;8	72367;5;201;45;
$GPXUP;284;11:18:26;0;50	21867;8	72369;5;200;46;
$GPXUP;284;11:18:27;0;50	21855;8	7237;5;198;48;
$GPXUP;284;11:18:28;0;50	21843;8	72371;5;197;49;
$GPXUP;284;11:18:29;0;50	2183;8	72373;5;196;49;
$GPXUP;284;11:18:30;0;50	21818;8	72372;5;196;50;
$GPXUP;284;11:18:31;0;50	21804;8	72374;5;195;54;
$GPXUP;284;11:18:32;0;50	2179;8	72382;5;194;62;
$GPXUP;284;11:18:33;0;50	21774;8	72395;5;192;64;
$GPXUP;284;11:18:34;0;50	21759;8	72406;5;189;63;
$GPXUP;284;11:18:35;0;50	21745;8	72425;5;187;72;
$GPXUP;284;11:18:36;0;50	2173;8	72446;5;186;68;
$GPXUP;284;11:18:37;0;50	21716;8	72458;5;186;63;
$GPXUP;284;11:18:38;0;50	21704;8	72464;5;187;55;
$GPXUP;284;11:18:39;0;50	2169;8	72468;5;188;48;
$GPXUP;284;11:18:40;0;50	21678;8	72461;5;189;43;
$GPXUP;284;11:18:41;0;50	2167;8	72455;5;190;41;
$GPXUP;284;11:18:42;0;50	2166;8	72453;5;191;41;
$GPXUP;284;11:18:43;0;50	2165;8	72454;5;192;39;
$GPXUP;284;11:18:44;0;50	2164;8	72446;5;193;37;
$GPXUP;284;11:18:45;0;50	21632;8	72438;5;195;38;
$GPXUP;284;11:18:46;0;50	21626;8	72426;5;197;36;
$GPXUP;284;11:18:47;0;50	2162;8	72416;5;198;37;
$GPXUP;284;11:18:48;0;50	21613;8	72405;5;199;39;
$GPXUP;284;11:18:49;0;50	21607;8	72392;5;200;39;
$GPXUP;284;11:18:50;0;50	21602;8	7238;5;202;35;
$GPXUP;284;11:18:51;0;50	21598;8	7237;5;205;32;
$GPXUP;284;11:18:52;0;50	21591;8	72363;5;206;37;
$GPXUP;284;11:18:53;0;50	21582;8	72361;5;203;42;
$GPXUP;284;11:18:54;0;50	21572;8	72356;5;201;46;
$GPXUP;284;11:18:55;0;50	21562;8	72348;5;199;48;
$GPXUP;284;11:18:56;0;50	21553;8	72336;5;197;48;
$GPXUP;284;11:18:57;0;50	21545;8	72318;5;196;49;
$GPXUP;284;11:18:58;0;50	21541;8	72298;5;197;49;
$GPXUP;284;11:18:59;0;50	21535;8	7228;5;198;49;
$GPXUP;284;11:19:00;0;50	21527;8	72266;5;197;53;
$GPXUP;284;11:19:01;0;50	21516;8	72252;5;196;54;
$GPXUP;284;11:19:02;0;50	21503;8	72245;5;195;59;
$GPXUP;284;11:19:03;0;50	21488;8	72247;5;194;56;
$GPXUP;284;11:19:04;0;50	21475;8	72242;5;192;55;
$GPXUP;284;11:19:05;0;50	21463;8	72234;5;191;56;
$GPXUP;284;11:19:06;0;50	21449;8	72225;5;188;56;
$GPXUP;284;11:19:07;0;50	21437;8	72214;5;186;52;
$GPXUP;284;11:19:08;0;50	21429;8	722;5;186;45;
$GPXUP;284;11:19:09;0;50	21423;8	72178;5;185;45;
$GPXUP;284;11:19:10;0;50	21414;8	72156;5;185;53;
$GPXUP;284;11:19:11;0;50	21396;8	72133;5;186;63;
$GPXUP;284;11:19:12;0;50	21389;8	72118;5;186;62;
$GPXUP;284;11:19:13;0;50	21377;8	72104;5;188;55;
$GPXUP;284;11:19:14;0;50	21368;8	72089;5;190;52;
$GPXUP;284;11:19:15;0;50	21359;8	72074;5;193;51;
$GPXUP;284;11:19:16;0;50	21351;8	7206;5;194;47;
$GPXUP;284;11:19:17;0;50	21341;8	72052;5;195;53;
$GPXUP;284;11:19:18;0;50	21327;8	72051;5;195;58;
$GPXUP;284;11:19:19;0;50	21314;8	72046;5;196;48;
$GPXUP;284;11:19:20;0;50	21308;8	72025;5;196;55;
$GPXUP;284;11:19:21;0;50	21298;8	7201;5;199;53;
$GPXUP;284;11:19:22;0;50	21288;8	71998;5;201;51;
$GPXUP;284;11:19:23;0;50	21278;8	71987;5;203;48;
$GPXUP;284;11:19:24;0;50	21268;8	71975;5;206;46;
$GPXUP;284;11:19:25;0;50	21258;8	71966;5;208;50;
$GPXUP;284;11:19:26;0;50	21246;8	71965;5;211;48;
$GPXUP;284;11:19:27;0;50	21235;8	7196;5;213;47;
$GPXUP;284;11:19:28;0;50	21225;8	71952;5;215;48;
$GPXUP;284;11:19:29;0;50	21215;8	7194;5;217;45;
$GPXUP;284;11:19:30;0;50	21207;8	71928;5;218;45;
$GPXUP;284;11:19:31;0;50	212;8	71912;5;216;49;
$GPXUP;284;11:19:32;0;50	2119;8	71898;5;214;52;
$GPXUP;284;11:19:33;0;50	21178;8	71891;5;214;52;
$GPXUP;284;11:19:34;0;50	21166;8	71882;5;214;52;
$GPXUP;284;11:19:35;0;50	21153;8	71872;5;215;49;
$GPXUP;284;11:19:36;0;50	2114;8	71872;5;215;50;
$GPXUP;284;11:19:37;0;50	21127;8	71877;5;217;48;
$GPXUP;284;11:19:38;0;50	21118;8	71868;5;217;49;
$GPXUP;284;11:19:39;0;50	21109;8	71851;5;217;51;
$GPXUP;284;11:19:40;0;50	211;8	71838;5;216;51;
$GPXUP;284;11:19:41;0;50	21091;8	71822;5;215;50;
$GPXUP;284;11:19:42;0;50	21082;8	71806;5;214;47;
$GPXUP;284;11:19:43;0;50	21072;8	71795;5;215;46;
$GPXUP;284;11:19:44;0;50	21062;8	71794;5;215;48;
$GPXUP;284;11:19:45;0;50	21051;8	71789;5;216;47;
$GPXUP;284;11:19:46;0;50	21039;8	71777;5;216;49;
$GPXUP;284;11:19:47;0;50	2103;8	71763;5;215;50;
$GPXUP;284;11:19:48;0;50	21021;8	71748;5;216;47;
$GPXUP;284;11:19:49;0;50	2101;8	71739;5;218;46;
$GPXUP;284;11:19:50;0;50	21;8	71734;5;217;50;
$GPXUP;284;11:19:51;0;50	2099;8	71722;5;214;55;
$GPXUP;284;11:19:52;0;50	20974;8	71712;5;212;56;
$GPXUP;284;11:19:53;0;50	2096;8	71712;5;211;57;
$GPXUP;284;11:19:54;0;50	20946;8	71711;5;210;55;
$GPXUP;284;11:19:55;0;50	20933;8	71699;5;209;60;
$GPXUP;284;11:19:56;0;50	20922;8	71679;5;206;62;
$GPXUP;284;11:19:57;0;50	20909;8	71662;5;207;58;
$GPXUP;284;11:19:58;0;50	20898;8	71649;5;209;55;
$GPXUP;284;11:19:59;0;50	20886;8	71639;5;211;52;
$GPXUP;284;11:20:00;0;50	20879;8	71622;5;211;53;
$GPXUP;284;11:20:01;0;50	20871;8	71607;5;210;52;
$GPXUP;284;11:20:02;0;50	20862;8	71598;5;210;53;
$GPXUP;284;11:20:03;0;50	20848;8	71591;5;211;50;
$GPXUP;284;11:20:04;0;50	20837;8	7159;5;212;45;
$GPXUP;284;11:20:05;0;50	20824;8	71588;5;211;49;
$GPXUP;284;11:20:06;0;50	20812;8	7159;5;208;54;
$GPXUP;284;11:20:07;0;50	20798;8	7159;5;204;59;
$GPXUP;284;11:20:08;0;50	20783;8	7159;5;200;60;
$GPXUP;284;11:20:09;0;50	20768;8	71588;5;197;60;
$GPXUP;284;11:20:10;0;50	20755;8	71576;5;195;57;
$GPXUP;284;11:20:11;0;50	2074;8	71568;5;195;52;
$GPXUP;284;11:20:12;0;50	20726;8	71568;5;198;48;
$GPXUP;284;11:20:13;0;50	20714;8	71568;5;199;48;
$GPXUP;284;11:20:14;0;50	20702;8	71558;5;199;51;
$GPXUP;284;11:20:15;0;50	20691;8	71548;5;201;48;
$GPXUP;284;11:20:16;0;50	2068;8	71546;5;204;43;
$GPXUP;284;11:20:17;0;50	20668;8	71543;5;205;47;
$GPXUP;284;11:20:18;0;50	20657;8	71546;5;204;48;
$GPXUP;284;11:20:19;0;50	20645;8	71548;5;204;52;
$GPXUP;284;11:20:20;0;50	20631;8	71554;5;204;54;
$GPXUP;284;11:20:21;0;50	20618;8	7156;5;205;51;
$GPXUP;284;11:20:22;0;50	20604;8	71561;5;205;53;
$GPXUP;284;11:20:23;0;50	20591;8	71564;5;207;52;
$GPXUP;284;11:20:24;0;50	20578;8	71569;5;208;48;
$GPXUP;284;11:20:25;0;50	20567;8	71562;5;209;48;
$GPXUP;284;11:20:26;0;50	20557;8	71557;5;212;45;
$GPXUP;284;11:20:27;0;50	20547;8	71547;5;213;47;
$GPXUP;284;11:20:28;0;50	20536;8	71539;5;214;49;
$GPXUP;284;11:20:29;0;50	20523;8	71534;5;215;49;
$GPXUP;284;11:20:30;0;50	2051;8	71535;5;216;52;
$GPXUP;284;11:20:31;0;50	20495;8	71544;5;218;54;
$GPXUP;284;11:20:32;0;50	20483;8	71554;5;219;53;
$GPXUP;284;11:20:33;0;50	2047;8	7156;5;220;50;
$GPXUP;284;11:20:34;0;50	20457;8	71565;5;221;50;
$GPXUP;284;11:20:35;0;50	20445;8	71567;5;221;51;
$GPXUP;284;11:20:36;0;50	20432;8	71573;5;222;55;
$GPXUP;284;11:20:37;0;50	20418;8	71582;5;222;56;
$GPXUP;284;11:20:38;0;50	20406;8	71598;5;224;60;
$GPXUP;284;11:20:39;0;50	20394;8	71612;5;224;61;
$GPXUP;284;11:20:40;0;50	20381;8	71618;5;223;55;
$GPXUP;284;11:20:41;0;50	20369;8	71618;5;224;51;
$GPXUP;284;11:20:42;0;50	20355;8	71616;5;225;47;
$GPXUP;284;11:20:43;0;50	20346;8	71604;5;229;43;
$GPXUP;284;11:20:44;0;50	20341;8	7159;5;231;42;
$GPXUP;284;11:20:45;0;50	20337;8	71574;5;233;45;
$GPXUP;284;11:20:46;0;50	20329;8	71564;5;234;46;
$GPXUP;284;11:20:47;0;50	20314;8	71564;5;235;55;
$GPXUP;284;11:20:48;0;50	20301;8	71571;5;236;53;
$GPXUP;284;11:20:49;0;50	20289;8	71574;5;236;54;
$GPXUP;284;11:20:50;0;50	20275;8	71578;5;236;58;
$GPXUP;284;11:20:51;0;50	20261;8	71581;5;234;59;
$GPXUP;284;11:20:52;0;50	20246;8	71581;5;231;58;
$GPXUP;284;11:20:53;0;50	20233;8	71576;5;230;55;
$GPXUP;284;11:20:54;0;50	2022;8	7157;5;231;51;
$GPXUP;284;11:20:55;0;50	20206;8	71566;5;230;52;
$GPXUP;284;11:20:56;0;50	20193;8	71566;5;228;57;
$GPXUP;284;11:20:57;0;50	20178;8	71568;5;226;59;
$GPXUP;284;11:20:58;0;50	20162;8	71568;5;223;61;
$GPXUP;284;11:20:59;0;50	20147;8	71568;5;220;62;
$GPXUP;284;11:21:00;0;50	20132;8	71569;5;217;60;
$GPXUP;284;11:21:01;0;50	20116;8	71572;5;215;60;
$GPXUP;284;11:21:02;0;50	20101;8	7158;5;214;60;
$GPXUP;284;11:21:03;0;50	20086;8	71586;5;214;52;
$GPXUP;284;11:21:04;0;50	20074;8	71584;5;215;48;
$GPXUP;284;11:21:05;0;50	20062;8	71584;5;214;50;
$GPXUP;284;11:21:06;0;50	2005;8	7159;5;214;54;
$GPXUP;284;11:21:07;0;50	20037;8	71596;5;213;53;
$GPXUP;284;11:21:08;0;50	20023;8	71598;5;213;50;
$GPXUP;284;11:21:09;0;50	20011;8	71592;5;212;48;
$GPXUP;284;11:21:10;0;50	19999;8	71591;5;214;50;
$GPXUP;284;11:21:11;0;50	19986;8	71592;5;214;53;
$GPXUP;284;11:21:12;0;50	19975;8	71584;5;214;48;
$GPXUP;284;11:21:13;0;50	19968;8	71565;5;214;47;
$GPXUP;284;11:21:14;0;50	19959;8	71554;5;214;44;
$GPXUP;284;11:21:15;0;50	19946;8	71551;5;215;45;
$GPXUP;284;11:21:16;0;50	19935;8	71552;5;216;45;
$GPXUP;284;11:21:17;0;50	19924;8	71551;5;219;42;
$GPXUP;284;11:21:18;0;50	19914;8	71556;5;221;45;
$GPXUP;284;11:21:19;0;50	19905;8	71563;5;221;47;
$GPXUP;284;11:21:20;0;50	19892;8	71566;5;219;48;
$GPXUP;284;11:21:21;0;50	1988;8	71567;5;219;49;
$GPXUP;284;11:21:22;0;50	19867;8	71569;5;219;51;
$GPXUP;284;11:21:23;0;50	19854;8	71569;5;219;50;
$GPXUP;284;11:21:24;0;50	19842;8	71566;5;221;47;
$GPXUP;284;11:21:25;0;50	19833;8	71554;5;221;48;
$GPXUP;284;11:21:26;0;50	19822;8	71544;5;222;47;
$GPXUP;284;11:21:27;0;50	19812;8	71537;5;223;43;
$GPXUP;284;11:21:28;0;50	19802;8	71531;5;224;40;
$GPXUP;284;11:21:29;0;50	1979;8	7153;5;224;47;
$GPXUP;284;11:21:30;0;50	19777;8	71542;5;221;55;
$GPXUP;284;11:21:31;0;50	19763;8	71557;5;219;60;
$GPXUP;284;11:21:32;0;50	19751;8	7157;5;218;62;
$GPXUP;284;11:21:33;0;50	19738;8	71585;5;216;59;
$GPXUP;284;11:21:34;0;50	19725;8	71598;5;214;57;
$GPXUP;284;11:21:35;0;50	1971;8	71603;5;211;62;
$GPXUP;284;11:21:36;0;50	19695;8	71608;5;207;62;
$GPXUP;284;11:21:37;0;50	19679;8	71614;5;208;57;
$GPXUP;284;11:21:38;0;50	19667;8	7162;5;211;50;
$GPXUP;284;11:21:39;0;50	19655;8	71619;5;211;48;
$GPXUP;284;11:21:40;0;50	19643;8	71626;5;211;59;
$GPXUP;284;11:21:41;0;50	19631;8	71642;5;207;61;
$GPXUP;284;11:21:42;0;50	19616;8	71651;5;203;65;
$GPXUP;284;11:21:43;0;50	19602;8	71662;5;201;65;
$GPXUP;284;11:21:44;0;50	19588;8	71673;5;197;64;
$GPXUP;284;11:21:45;0;50	19574;8	71682;5;194;65;
$GPXUP;284;11:21:46;0;50	19559;8	71696;5;191;65;
$GPXUP;284;11:21:47;0;50	19545;8	7171;5;188;64;
$GPXUP;284;11:21:48;0;50	19531;8	71723;5;186;67;
$GPXUP;284;11:21:49;0;50	19519;8	71739;5;183;69;
$GPXUP;284;11:21:50;0;50	19504;8	71754;5;181;64;
$GPXUP;284;11:21:51;0;50	19491;8	71759;5;178;62;
[truncated: 712 more rows]
