# Supplementary material for: Pigeon Navigation: Different Routes Lead to Frankfurt
Source: PLoS One. 2014 Nov 12;9(11):e112439. doi: 10.1371/journal.pone.0112439 (PMC4229201; doi:10.1371/journal.pone.0112439)
Supplement: File S4 — Files containing the original track data and a ‘Read me’ explaining the data format. (ZIP) [file pone.0112439.s004.zip › N-OM/000602xup93_124.log]

$GPXUP;285;10:55:07;0;50	38962;8	69636;5;248;0;
$GPXUP;285;10:55:08;0;50	38962;8	69636;5;248;1;
$GPXUP;285;10:55:09;0;50	38962;8	69636;5;248;3;
$GPXUP;285;10:55:10;0;50	38964;8	69635;5;249;38;
$GPXUP;285;10:55:11;0;50	38975;8	6963;5;248;57;
$GPXUP;285;10:55:12;0;50	38988;8	69608;5;247;53;
$GPXUP;285;10:55:13;0;50	38996;8	69587;5;249;57;
$GPXUP;285;10:55:14;0;50	38997;8	69564;5;248;50;
$GPXUP;285;10:55:15;0;50	3899;8	69547;5;249;44;
$GPXUP;285;10:55:16;0;50	38981;8	69541;5;250;36;
$GPXUP;285;10:55:17;0;50	38971;8	69543;5;253;34;
$GPXUP;285;10:55:18;0;50	38964;8	69547;5;256;30;
$GPXUP;285;10:55:19;0;50	38958;8	69553;5;259;32;
$GPXUP;285;10:55:20;0;50	38956;8	69569;5;261;42;
$GPXUP;285;10:55:21;0;50	38958;8	69588;5;262;48;
$GPXUP;285;10:55:22;0;50	3896;8	69607;5;262;44;
$GPXUP;285;10:55:23;0;50	38958;8	69623;5;263;42;
$GPXUP;285;10:55:24;0;50	38958;8	69642;5;265;49;
$GPXUP;285;10:55:25;0;50	38959;8	69662;5;266;45;
$GPXUP;285;10:55:26;0;50	38959;8	69676;5;267;33;
$GPXUP;285;10:55:27;0;50	38956;8	69686;5;269;5;
$GPXUP;285;10:55:28;0;50	3895;8	69669;5;271;41;
$GPXUP;285;10:55:29;0;50	38941;8	69646;5;271;44;
$GPXUP;285;10:55:30;0;50	38937;8	69625;5;274;49;
$GPXUP;285;10:55:31;0;50	38935;8	696;5;274;53;
$GPXUP;285;10:55:32;0;50	38933;8	69579;5;273;55;
$GPXUP;285;10:55:33;0;50	38931;8	69556;5;270;66;
$GPXUP;285;10:55:34;0;50	38936;8	69528;5;268;75;
$GPXUP;285;10:55:35;0;50	38951;8	69505;5;269;77;
$GPXUP;285;10:55:36;0;50	38967;8	69484;5;271;81;
$GPXUP;285;10:55:37;0;50	38983;8	69465;5;269;84;
$GPXUP;285;10:55:38;0;50	38993;8	69437;5;268;71;
$GPXUP;285;10:55:39;0;50	38993;8	6941;5;265;66;
$GPXUP;285;10:55:40;0;50	38986;8	69394;5;264;55;
$GPXUP;285;10:55:41;0;50	38969;8	69388;5;264;43;
$GPXUP;285;10:55:42;0;50	38961;8	69383;5;265;36;
$GPXUP;285;10:55:43;0;50	38954;8	69386;5;267;28;
$GPXUP;285;10:55:44;0;50	3895;8	69396;5;268;30;
$GPXUP;285;10:55:45;0;50	38949;8	6941;5;268;37;
$GPXUP;285;10:55:46;0;50	38948;8	69428;5;266;41;
$GPXUP;285;10:55:47;0;50	38943;8	69439;5;263;40;
$GPXUP;285;10:55:48;0;50	38932;8	69444;5;263;38;
$GPXUP;285;10:55:49;0;50	38922;8	69446;5;264;34;
$GPXUP;285;10:55:50;0;50	38915;8	69451;5;267;34;
$GPXUP;285;10:55:51;0;50	38912;8	69465;5;267;37;
$GPXUP;285;10:55:52;0;50	38908;8	69478;5;267;38;
$GPXUP;285;10:55:53;0;50	38902;8	69489;5;264;38;
$GPXUP;285;10:55:54;0;50	38893;8	69489;5;262;39;
$GPXUP;285;10:55:55;0;50	38881;8	6948;5;262;51;
$GPXUP;285;10:55:56;0;50	38869;8	69465;5;261;52;
$GPXUP;285;10:55:57;0;50	3886;8	69455;5;257;45;
$GPXUP;285;10:55:58;0;50	3885;8	69452;5;255;47;
$GPXUP;285;10:55:59;0;50	38839;8	69447;5;256;44;
$GPXUP;285;10:56:00;0;50	3883;8	69444;5;258;35;
$GPXUP;285;10:56:01;0;50	38822;8	69439;5;260;37;
$GPXUP;285;10:56:02;0;50	38813;8	69439;5;262;32;
$GPXUP;285;10:56:03;0;50	38806;8	69443;5;264;31;
$GPXUP;285;10:56:04;0;50	38798;8	69452;5;264;35;
$GPXUP;285;10:56:05;0;50	38794;8	69466;5;263;37;
$GPXUP;285;10:56:06;0;50	38792;8	69482;5;261;42;
$GPXUP;285;10:56:07;0;50	38789;8	69498;5;262;39;
$GPXUP;285;10:56:08;0;50	38785;8	69509;5;262;34;
$GPXUP;285;10:56:09;0;50	38779;8	69514;5;261;32;
$GPXUP;285;10:56:10;0;50	3877;8	69512;5;260;37;
$GPXUP;285;10:56:11;0;50	3876;8	69505;5;259;39;
$GPXUP;285;10:56:12;0;50	38749;8	69496;5;257;44;
$GPXUP;285;10:56:13;0;50	38738;8	69496;5;256;39;
$GPXUP;285;10:56:14;0;50	38729;8	69507;5;254;49;
$GPXUP;285;10:56:15;0;50	38721;8	69527;5;253;49;
$GPXUP;285;10:56:16;0;50	38719;8	69548;5;253;53;
$GPXUP;285;10:56:17;0;50	38718;8	69569;5;252;50;
$GPXUP;285;10:56:18;0;50	38716;8	69589;5;253;50;
$GPXUP;285;10:56:19;0;50	38713;8	69608;5;252;45;
$GPXUP;285;10:56:20;0;50	38707;8	69621;5;253;40;
$GPXUP;285;10:56:21;0;50	38701;8	6963;5;254;41;
$GPXUP;285;10:56:22;0;50	38693;8	69637;5;255;34;
$GPXUP;285;10:56:23;0;50	38685;8	69644;5;255;37;
$GPXUP;285;10:56:24;0;50	3868;8	69658;5;257;41;
$GPXUP;285;10:56:25;0;50	38676;8	69674;5;257;38;
$GPXUP;285;10:56:26;0;50	38672;8	69689;5;258;42;
$GPXUP;285;10:56:27;0;50	38667;8	69704;5;259;45;
$GPXUP;285;10:56:28;0;50	38666;8	69722;5;260;47;
$GPXUP;285;10:56:29;0;50	38664;8	69742;5;260;50;
$GPXUP;285;10:56:30;0;50	38664;8	6976;5;259;43;
$GPXUP;285;10:56:31;0;50	38658;8	69772;5;258;39;
$GPXUP;285;10:56:32;0;50	3865;8	69775;5;257;43;
$GPXUP;285;10:56:33;0;50	38641;8	69772;5;257;44;
$GPXUP;285;10:56:34;0;50	38631;8	6976;5;257;43;
$GPXUP;285;10:56:35;0;50	38624;8	6975;5;257;42;
$GPXUP;285;10:56:36;0;50	38614;8	69744;5;255;41;
$GPXUP;285;10:56:37;0;50	38605;8	69742;5;255;40;
$GPXUP;285;10:56:38;0;50	38594;8	69738;5;253;42;
$GPXUP;285;10:56:39;0;50	38584;8	69735;5;252;42;
$GPXUP;285;10:56:40;0;50	38574;8	69733;5;253;38;
$GPXUP;285;10:56:41;0;50	38564;8	6973;5;253;41;
$GPXUP;285;10:56:42;0;50	38554;8	69725;5;251;42;
$GPXUP;285;10:56:43;0;50	38543;8	69726;5;250;49;
$GPXUP;285;10:56:44;0;50	38531;8	69734;5;249;45;
$GPXUP;285;10:56:45;0;50	38521;8	69741;5;251;41;
$GPXUP;285;10:56:46;0;50	38513;8	69752;5;252;43;
$GPXUP;285;10:56:47;0;50	3851;8	69768;5;254;50;
$GPXUP;285;10:56:48;0;50	38515;8	69796;5;255;65;
$GPXUP;285;10:56:49;0;50	38528;8	69818;5;255;73;
$GPXUP;285;10:56:50;0;50	38544;8	69837;5;254;81;
$GPXUP;285;10:56:51;0;50	38563;8	69855;5;254;80;
$GPXUP;285;10:56:52;0;50	38579;8	69873;5;255;74;
$GPXUP;285;10:56:53;0;50	38591;8	69894;5;255;74;
$GPXUP;285;10:56:54;0;50	38599;8	69917;5;256;64;
$GPXUP;285;10:56:55;0;50	38604;8	6994;5;257;61;
$GPXUP;285;10:56:56;0;50	3861;8	69962;5;259;67;
$GPXUP;285;10:56:57;0;50	38622;8	6998;5;261;72;
$GPXUP;285;10:56:58;0;50	38636;8	69998;5;262;71;
$GPXUP;285;10:56:59;0;50	38647;8	7002;5;262;70;
$GPXUP;285;10:57:00;0;50	38657;8	70045;5;260;76;
$GPXUP;285;10:57:01;0;50	38671;8	70066;5;259;81;
$GPXUP;285;10:57:02;0;50	38691;8	70081;5;257;89;
$GPXUP;285;10:57:03;0;50	38715;8	70077;5;258;85;
$GPXUP;285;10:57:04;0;50	38734;8	70089;5;261;80;
$GPXUP;285;10:57:05;0;50	38752;8	7011;5;263;80;
$GPXUP;285;10:57:06;0;50	38766;8	70134;5;263;75;
$GPXUP;285;10:57:07;0;50	38778;8	70159;5;264;77;
$GPXUP;285;10:57:08;0;50	38794;8	70176;5;265;91;
$GPXUP;285;10:57:09;0;50	38818;8	70185;5;266;88;
$GPXUP;285;10:57:10;0;50	38841;8	70188;5;264;95;
$GPXUP;285;10:57:11;0;50	38863;8	70192;5;264;89;
$GPXUP;285;10:57:12;0;50	38884;8	70207;5;263;89;
$GPXUP;285;10:57:13;0;50	38902;8	70229;5;262;93;
$GPXUP;285;10:57:14;0;50	38922;8	70247;5;260;107;
$GPXUP;285;10:57:15;0;50	38947;8	70255;5;259;98;
$GPXUP;285;10:57:16;0;50	38971;8	70254;5;260;93;
$GPXUP;285;10:57:17;0;50	38992;8	70246;5;258;88;
$GPXUP;285;10:57:18;0;50	39013;8	70236;5;257;87;
$GPXUP;285;10:57:19;0;50	39034;8	70227;5;257;92;
$GPXUP;285;10:57:20;0;50	39056;8	7024;5;258;66;
$GPXUP;285;10:57:21;0;50	3907;8	70263;5;259;80;
$GPXUP;285;10:57:22;0;50	39081;8	70292;5;263;74;
$GPXUP;285;10:57:23;0;50	39086;8	70318;5;267;54;
$GPXUP;285;10:57:24;0;50	39078;8	70336;5;271;47;
$GPXUP;285;10:57:25;0;50	3907;8	70345;5;276;44;
$GPXUP;285;10:57:26;0;50	39061;8	70354;5;279;35;
$GPXUP;285;10:57:27;0;50	39055;8	70361;5;282;38;
$GPXUP;285;10:57:28;0;50	39048;8	70368;5;283;36;
$GPXUP;285;10:57:29;0;50	39039;8	70368;5;284;39;
$GPXUP;285;10:57:30;0;50	39027;8	70356;5;282;48;
$GPXUP;285;10:57:31;0;50	39019;8	70342;5;282;50;
$GPXUP;285;10:57:32;0;50	39008;8	70332;5;284;44;
$GPXUP;285;10:57:33;0;50	38997;8	70334;5;285;51;
$GPXUP;285;10:57:34;0;50	38986;8	70342;5;286;49;
$GPXUP;285;10:57:35;0;50	38977;8	70356;5;290;47;
$GPXUP;285;10:57:36;0;50	3897;8	70371;5;294;49;
$GPXUP;285;10:57:37;0;50	38966;8	7039;5;299;56;
$GPXUP;285;10:57:38;0;50	38966;8	70413;5;303;56;
$GPXUP;285;10:57:39;0;50	38968;8	70436;5;304;54;
$GPXUP;285;10:57:40;0;50	38967;8	70457;5;305;51;
$GPXUP;285;10:57:41;0;50	38963;8	70475;5;306;46;
$GPXUP;285;10:57:42;0;50	38957;8	70491;5;306;50;
$GPXUP;285;10:57:43;0;50	38953;8	70508;5;307;49;
$GPXUP;285;10:57:44;0;50	38952;8	70526;5;309;46;
$GPXUP;285;10:57:45;0;50	38946;8	70539;5;310;39;
$GPXUP;285;10:57:46;0;50	38937;8	70542;5;311;41;
$GPXUP;285;10:57:47;0;50	38927;8	70536;5;311;40;
$GPXUP;285;10:57:48;0;50	38919;8	70521;5;312;31;
$GPXUP;285;10:57:49;0;50	38912;8	70496;5;312;54;
$GPXUP;285;10:57:50;0;50	38911;8	7047;5;313;58;
$GPXUP;285;10:57:51;0;50	38918;8	70444;5;316;80;
$GPXUP;285;10:57:52;0;50	38933;8	70418;5;319;81;
$GPXUP;285;10:57:53;0;50	38949;8	70398;5;321;79;
$GPXUP;285;10:57:54;0;50	38963;8	70381;5;326;88;
$GPXUP;285;10:57:55;0;50	38988;8	70382;5;328;93;
$GPXUP;285;10:57:56;0;50	39012;8	7039;5;331;83;
$GPXUP;285;10:57:57;0;50	39028;8	70408;5;334;78;
$GPXUP;285;10:57:58;0;50	39041;8	7043;5;336;73;
$GPXUP;285;10:57:59;0;50	39054;8	70452;5;337;77;
$GPXUP;285;10:58:00;0;50	3907;8	70469;5;337;86;
$GPXUP;285;10:58:01;0;50	3909;8	70475;5;338;84;
$GPXUP;285;10:58:02;0;50	39112;8	70481;5;337;86;
$GPXUP;285;10:58:03;0;50	39133;8	70489;5;337;88;
$GPXUP;285;10:58:04;0;50	39155;8	705;5;337;90;
$GPXUP;285;10:58:05;0;50	39176;8	70511;5;336;85;
$GPXUP;285;10:58:06;0;50	39194;8	70528;5;335;83;
$GPXUP;285;10:58:07;0;50	39209;8	7055;5;334;97;
$GPXUP;285;10:58:08;0;50	39224;8	70574;5;333;72;
$GPXUP;285;10:58:09;0;50	39229;8	706;5;334;66;
$GPXUP;285;10:58:10;0;50	39233;8	70623;5;336;58;
$GPXUP;285;10:58:11;0;50	3923;8	70639;5;338;42;
$GPXUP;285;10:58:12;0;50	39221;8	7065;5;340;35;
$GPXUP;285;10:58:13;0;50	3921;8	70648;5;343;55;
$GPXUP;285;10:58:14;0;50	39198;8	70638;5;343;39;
$GPXUP;285;10:58:15;0;50	3919;8	70624;5;344;48;
$GPXUP;285;10:58:16;0;50	39184;8	70601;5;344;58;
$GPXUP;285;10:58:17;0;50	39188;8	70574;5;345;74;
$GPXUP;285;10:58:18;0;50	39199;8	70547;5;345;76;
$GPXUP;285;10:58:19;0;50	39215;8	70527;5;345;83;
$GPXUP;285;10:58:20;0;50	39234;8	70506;5;346;87;
$GPXUP;285;10:58:21;0;50	39252;8	70484;5;345;83;
$GPXUP;285;10:58:22;0;50	39265;8	70457;5;344;81;
$GPXUP;285;10:58:23;0;50	39272;8	70427;5;342;78;
$GPXUP;285;10:58:24;0;50	39275;8	70398;5;341;70;
$GPXUP;285;10:58:25;0;50	39262;8	70383;5;342;56;
$GPXUP;285;10:58:26;0;50	39252;8	70368;5;344;51;
$GPXUP;285;10:58:27;0;50	39242;8	70357;5;347;46;
$GPXUP;285;10:58:28;0;50	39232;8	70347;5;352;44;
$GPXUP;285;10:58:29;0;50	39221;8	70337;5;353;44;
$GPXUP;285;10:58:30;0;50	39212;8	70331;5;351;50;
$GPXUP;285;10:58:31;0;50	39201;8	70321;5;347;57;
$GPXUP;285;10:58:32;0;50	39194;8	70299;5;344;60;
$GPXUP;285;10:58:33;0;50	39194;8	70271;5;341;69;
$GPXUP;285;10:58:34;0;50	39198;8	70242;5;338;77;
$GPXUP;285;10:58:35;0;50	39207;8	7021;5;334;84;
$GPXUP;285;10:58:36;0;50	39215;8	70179;5;332;84;
$GPXUP;285;10:58:37;0;50	39224;8	70148;5;329;88;
$GPXUP;285;10:58:38;0;50	39238;8	70121;5;330;94;
$GPXUP;285;10:58:39;0;50	39259;8	70096;5;331;91;
$GPXUP;285;10:58:40;0;50	39275;8	70071;5;331;83;
$GPXUP;285;10:58:41;0;50	39285;8	70042;5;330;82;
$GPXUP;285;10:58:42;0;50	39296;8	70014;5;328;82;
$GPXUP;285;10:58:43;0;50	39302;8	69983;5;326;78;
$GPXUP;285;10:58:44;0;50	39306;8	69954;5;324;80;
$GPXUP;285;10:58:45;0;50	39315;8	69924;5;322;88;
$GPXUP;285;10:58:46;0;50	39331;8	699;5;320;99;
$GPXUP;285;10:58:47;0;50	39355;8	69885;5;321;96;
$GPXUP;285;10:58:48;0;50	39379;8	69875;5;321;92;
$GPXUP;285;10:58:49;0;50	39402;8	69882;5;322;95;
$GPXUP;285;10:58:50;0;50	3942;8	69905;5;322;78;
$GPXUP;285;10:58:51;0;50	39434;8	69934;5;322;81;
$GPXUP;285;10:58:52;0;50	39448;8	69956;5;322;84;
$GPXUP;285;10:58:53;0;50	39467;8	69968;5;322;71;
$GPXUP;285;10:58:54;0;50	3949;8	69972;5;322;85;
$GPXUP;285;10:58:55;0;50	3951;8	69969;5;324;88;
$GPXUP;285;10:58:56;0;50	39533;8	6996;5;325;71;
$GPXUP;285;10:58:57;0;50	3955;8	69938;5;324;84;
$GPXUP;285;10:58:58;0;50	39563;8	69909;5;324;74;
$GPXUP;285;10:58:59;0;50	39566;8	6988;5;322;70;
$GPXUP;285;10:59:00;0;50	39562;8	69853;5;321;63;
$GPXUP;285;10:59:01;0;50	39554;8	69834;5;320;56;
$GPXUP;285;10:59:02;0;50	39546;8	69818;5;322;48;
$GPXUP;285;10:59:03;0;50	39537;8	69807;5;322;39;
$GPXUP;285;10:59:04;0;50	39528;8	69798;5;323;40;
$GPXUP;285;10:59:05;0;50	39519;8	6979;5;322;43;
$GPXUP;285;10:59:06;0;50	39508;8	69787;5;319;40;
$GPXUP;285;10:59:07;0;50	39498;8	69794;5;317;39;
$GPXUP;285;10:59:08;0;50	39488;8	69808;5;316;47;
$GPXUP;285;10:59:09;0;50	39478;8	69812;5;313;48;
$GPXUP;285;10:59:10;0;50	39465;8	69807;5;312;47;
$GPXUP;285;10:59:11;0;50	39453;8	69803;5;310;48;
$GPXUP;285;10:59:12;0;50	39442;8	69806;5;307;46;
$GPXUP;285;10:59:13;0;50	39432;8	69814;5;305;46;
$GPXUP;285;10:59:14;0;50	39424;8	6983;5;303;51;
$GPXUP;285;10:59:15;0;50	39416;8	69845;5;300;50;
$GPXUP;285;10:59:16;0;50	39408;8	6986;5;297;52;
$GPXUP;285;10:59:17;0;50	39399;8	69877;5;295;53;
$GPXUP;285;10:59:18;0;50	39391;8	69893;5;292;55;
$GPXUP;285;10:59:19;0;50	3938;8	69901;5;288;53;
$GPXUP;285;10:59:20;0;50	39367;8	69906;5;287;52;
$GPXUP;285;10:59:21;0;50	39354;8	69914;5;287;53;
$GPXUP;285;10:59:22;0;50	39343;8	69921;5;289;50;
$GPXUP;285;10:59:23;0;50	39331;8	69923;5;290;47;
$GPXUP;285;10:59:24;0;50	39321;8	69918;5;292;41;
$GPXUP;285;10:59:25;0;50	39311;8	69916;5;293;42;
$GPXUP;285;10:59:26;0;50	39302;8	69922;5;292;41;
$GPXUP;285;10:59:27;0;50	39292;8	69933;5;289;50;
$GPXUP;285;10:59:28;0;50	39284;8	69951;5;285;53;
$GPXUP;285;10:59:29;0;50	39277;8	69967;5;283;52;
$GPXUP;285;10:59:30;0;50	39268;8	69983;5;280;51;
$GPXUP;285;10:59:31;0;50	3926;8	7;5;278;57;
$GPXUP;285;10:59:32;0;50	39254;8	70023;5;277;57;
$GPXUP;285;10:59:33;0;50	39248;8	70044;5;276;57;
$GPXUP;285;10:59:34;0;50	39242;8	70062;5;275;55;
$GPXUP;285;10:59:35;0;50	39234;8	70081;5;274;58;
$GPXUP;285;10:59:36;0;50	39227;8	70101;5;272;60;
$GPXUP;285;10:59:37;0;50	3922;8	70122;5;269;63;
$GPXUP;285;10:59:38;0;50	39212;8	70142;5;266;62;
$GPXUP;285;10:59:39;0;50	39199;8	70154;5;265;60;
$GPXUP;285;10:59:40;0;50	39185;8	70166;5;262;61;
$GPXUP;285;10:59:41;0;50	39171;8	70178;5;261;62;
$GPXUP;285;10:59:42;0;50	39158;8	70188;5;259;61;
$GPXUP;285;10:59:43;0;50	39143;8	70198;5;256;62;
$GPXUP;285;10:59:44;0;50	39128;8	70206;5;254;61;
$GPXUP;285;10:59:45;0;50	39114;8	70217;5;252;61;
$GPXUP;285;10:59:46;0;50	39101;8	70228;5;250;60;
$GPXUP;285;10:59:47;0;50	39086;8	70235;5;249;58;
$GPXUP;285;10:59:48;0;50	39073;8	70245;5;249;51;
$GPXUP;285;10:59:49;0;50	39061;8	70254;5;249;46;
$GPXUP;285;10:59:50;0;50	3905;8	7026;5;249;54;
$GPXUP;285;10:59:51;0;50	39036;8	70267;5;249;54;
$GPXUP;285;10:59:52;0;50	39024;8	7028;5;249;54;
$GPXUP;285;10:59:53;0;50	39015;8	70294;5;251;48;
$GPXUP;285;10:59:54;0;50	39004;8	70296;5;253;47;
$GPXUP;285;10:59:55;0;50	38991;8	70301;5;252;43;
$GPXUP;285;10:59:56;0;50	3898;8	7031;5;252;49;
$GPXUP;285;10:59:57;0;50	38969;8	70318;5;254;49;
$GPXUP;285;10:59:58;0;50	38956;8	70324;5;255;47;
$GPXUP;285;10:59:59;0;50	38945;8	7033;5;255;40;
$GPXUP;285;11:00:00;0;50	38937;8	70343;5;257;47;
$GPXUP;285;11:00:01;0;50	38932;8	70365;5;259;56;
$GPXUP;285;11:00:02;0;50	38932;8	70387;5;260;53;
$GPXUP;285;11:00:03;0;50	38929;8	70408;5;259;55;
$GPXUP;285;11:00:04;0;50	38926;8	70429;5;258;52;
$GPXUP;285;11:00:05;0;50	3892;8	70448;5;256;54;
$GPXUP;285;11:00:06;0;50	38908;8	70459;5;253;56;
$GPXUP;285;11:00:07;0;50	38896;8	70471;5;252;49;
$GPXUP;285;11:00:08;0;50	38884;8	70476;5;252;47;
$GPXUP;285;11:00:09;0;50	38873;8	70482;5;253;42;
$GPXUP;285;11:00:10;0;50	38865;8	70489;5;254;38;
$GPXUP;285;11:00:11;0;50	38857;8	70499;5;257;41;
$GPXUP;285;11:00:12;0;50	38852;8	70514;5;257;42;
$GPXUP;285;11:00:13;0;50	38848;8	7053;5;258;40;
$GPXUP;285;11:00:14;0;50	38845;8	70544;5;257;43;
$GPXUP;285;11:00:15;0;50	38833;8	70544;5;257;39;
$GPXUP;285;11:00:16;0;50	38822;8	70545;5;256;44;
$GPXUP;285;11:00:17;0;50	3881;8	70543;5;255;43;
$GPXUP;285;11:00:18;0;50	38799;8	70538;5;256;39;
$GPXUP;285;11:00:19;0;50	38789;8	70532;5;253;51;
$GPXUP;285;11:00:20;0;50	38777;8	70525;5;250;51;
$GPXUP;285;11:00:21;0;50	38764;8	70518;5;249;51;
$GPXUP;285;11:00:22;0;50	38752;8	70512;5;247;52;
$GPXUP;285;11:00:23;0;50	38739;8	70507;5;247;50;
$GPXUP;285;11:00:24;0;50	38726;8	70508;5;246;66;
$GPXUP;285;11:00:25;0;50	38712;8	70515;5;247;52;
$GPXUP;285;11:00:26;0;50	38702;8	70524;5;247;49;
$GPXUP;285;11:00:27;0;50	38692;8	70535;5;247;49;
$GPXUP;285;11:00:28;0;50	38682;8	70548;5;247;47;
$GPXUP;285;11:00:29;0;50	38672;8	70547;5;248;49;
$GPXUP;285;11:00:30;0;50	3866;8	70545;5;247;47;
$GPXUP;285;11:00:31;0;50	38648;8	70544;5;245;46;
$GPXUP;285;11:00:32;0;50	38636;8	70541;5;242;61;
$GPXUP;285;11:00:33;0;50	38621;8	70535;5;237;49;
$GPXUP;285;11:00:34;0;50	38609;8	70532;5;235;61;
$GPXUP;285;11:00:35;0;50	38594;8	70528;5;231;57;
$GPXUP;285;11:00:36;0;50	3858;8	70526;5;229;50;
$GPXUP;285;11:00:37;0;50	38567;8	70526;5;228;57;
$GPXUP;285;11:00:38;0;50	38553;8	70526;5;228;58;
$GPXUP;285;11:00:39;0;50	38538;8	70528;5;229;46;
$GPXUP;285;11:00:40;0;50	38527;8	70536;5;230;51;
$GPXUP;285;11:00:41;0;50	38515;8	7054;5;231;46;
$GPXUP;285;11:00:42;0;50	38504;8	70541;5;232;44;
$GPXUP;285;11:00:43;0;50	38494;8	7054;5;232;47;
$GPXUP;285;11:00:44;0;50	38482;8	70538;5;229;54;
$GPXUP;285;11:00:45;0;50	3847;8	7053;5;226;43;
$GPXUP;285;11:00:46;0;50	38458;8	70518;5;225;54;
$GPXUP;285;11:00:47;0;50	38446;8	70501;5;227;55;
$GPXUP;285;11:00:48;0;50	38439;8	70481;5;228;60;
$GPXUP;285;11:00:49;0;50	38432;8	70464;5;231;48;
$GPXUP;285;11:00:50;0;50	38424;8	70449;5;234;50;
$GPXUP;285;11:00:51;0;50	38422;8	70428;5;237;67;
$GPXUP;285;11:00:52;0;50	38424;8	70402;5;239;63;
$GPXUP;285;11:00:53;0;50	38427;8	70377;5;238;67;
$GPXUP;285;11:00:54;0;50	38433;8	7035;5;240;63;
$GPXUP;285;11:00:55;0;50	38439;8	70328;5;239;65;
$GPXUP;285;11:00:56;0;50	38444;8	70303;5;239;67;
$GPXUP;285;11:00:57;0;50	38452;8	70279;5;240;65;
$GPXUP;285;11:00:58;0;50	38456;8	70257;5;240;58;
$GPXUP;285;11:00:59;0;50	3846;8	70236;5;242;53;
$GPXUP;285;11:01:00;0;50	38459;8	70216;5;241;57;
$GPXUP;285;11:01:01;0;50	38454;8	70195;5;238;59;
$GPXUP;285;11:01:02;0;50	38445;8	70177;5;238;55;
$GPXUP;285;11:01:03;0;50	38436;8	70161;5;238;50;
$GPXUP;285;11:01:04;0;50	38428;8	7015;5;240;41;
$GPXUP;285;11:01:05;0;50	38418;8	70144;5;240;41;
$GPXUP;285;11:01:06;0;50	38408;8	70144;5;239;38;
$GPXUP;285;11:01:07;0;50	38399;8	70151;5;237;43;
$GPXUP;285;11:01:08;0;50	38389;8	70162;5;235;41;
$GPXUP;285;11:01:09;0;50	3838;8	70169;5;234;55;
$GPXUP;285;11:01:10;0;50	38366;8	70163;5;233;62;
$GPXUP;285;11:01:11;0;50	38354;8	70153;5;233;56;
$GPXUP;285;11:01:12;0;50	38343;8	70154;5;235;42;
$GPXUP;285;11:01:13;0;50	38335;8	70145;5;238;39;
$GPXUP;285;11:01:14;0;50	38327;8	7014;5;240;46;
$GPXUP;285;11:01:15;0;50	38316;8	70142;5;241;41;
$GPXUP;285;11:01:16;0;50	38306;8	70148;5;238;46;
$GPXUP;285;11:01:17;0;50	38296;8	70156;5;235;50;
$GPXUP;285;11:01:18;0;50	38284;8	70164;5;234;50;
$GPXUP;285;11:01:19;0;50	38273;8	70175;5;233;51;
$GPXUP;285;11:01:20;0;50	38263;8	70188;5;233;49;
$GPXUP;285;11:01:21;0;50	38254;8	70199;5;233;45;
$GPXUP;285;11:01:22;0;50	38243;8	70202;5;234;45;
$GPXUP;285;11:01:23;0;50	38232;8	702;5;235;47;
$GPXUP;285;11:01:24;0;50	3822;8	70197;5;234;46;
$GPXUP;285;11:01:25;0;50	38208;8	70197;5;236;39;
$GPXUP;285;11:01:26;0;50	38201;8	70207;5;235;43;
$GPXUP;285;11:01:27;0;50	38192;8	7022;5;234;47;
$GPXUP;285;11:01:28;0;50	38185;8	70238;5;232;54;
$GPXUP;285;11:01:29;0;50	3818;8	70259;5;227;59;
$GPXUP;285;11:01:30;0;50	38175;8	70282;5;224;62;
$GPXUP;285;11:01:31;0;50	38173;8	70308;5;222;68;
$GPXUP;285;11:01:32;0;50	38172;8	70335;5;220;69;
$GPXUP;285;11:01:33;0;50	38173;8	70362;5;219;70;
$GPXUP;285;11:01:34;0;50	38175;8	7039;5;220;69;
$GPXUP;285;11:01:35;0;50	38176;8	70414;5;219;55;
$GPXUP;285;11:01:36;0;50	38166;8	70426;5;219;48;
$GPXUP;285;11:01:37;0;50	38154;8	70432;5;221;55;
$GPXUP;285;11:01:38;0;50	3814;8	70432;5;224;48;
$GPXUP;285;11:01:39;0;50	38127;8	7043;5;224;50;
$GPXUP;285;11:01:40;0;50	38115;8	70431;5;223;45;
$GPXUP;285;11:01:41;0;50	38106;8	70427;5;226;41;
$GPXUP;285;11:01:42;0;50	38095;8	70423;5;229;35;
$GPXUP;285;11:01:43;0;50	38087;8	70419;5;230;36;
$GPXUP;285;11:01:44;0;50	3808;8	70413;5;231;38;
$GPXUP;285;11:01:45;0;50	3807;8	70413;5;232;38;
$GPXUP;285;11:01:46;0;50	38063;8	70423;5;231;38;
$GPXUP;285;11:01:47;0;50	38055;8	70437;5;231;44;
$GPXUP;285;11:01:48;0;50	38047;8	70451;5;231;45;
$GPXUP;285;11:01:49;0;50	38039;8	70466;5;231;45;
$GPXUP;285;11:01:50;0;50	38031;8	70475;5;231;45;
$GPXUP;285;11:01:51;0;50	3802;8	70476;5;230;41;
$GPXUP;285;11:01:52;0;50	38009;8	70471;5;232;43;
$GPXUP;285;11:01:53;0;50	37998;8	70468;5;233;43;
$GPXUP;285;11:01:54;0;50	37987;8	70465;5;233;46;
$GPXUP;285;11:01:55;0;50	37976;8	70475;5;234;51;
$GPXUP;285;11:01:56;0;50	37965;8	70488;5;233;53;
$GPXUP;285;11:01:57;0;50	37956;8	70508;5;231;57;
$GPXUP;285;11:01:58;0;50	37948;8	70524;5;233;53;
$GPXUP;285;11:01:59;0;50	37939;8	70537;5;235;47;
$GPXUP;285;11:02:00;0;50	3793;8	70547;5;236;44;
$GPXUP;285;11:02:01;0;50	37922;8	70557;5;238;50;
$GPXUP;285;11:02:02;0;50	37915;8	70576;5;236;50;
$GPXUP;285;11:02:03;0;50	37909;8	70593;5;234;55;
$GPXUP;285;11:02:04;0;50	37903;8	70612;5;231;53;
$GPXUP;285;11:02:05;0;50	37895;8	70627;5;230;47;
$GPXUP;285;11:02:06;0;50	37882;8	70628;5;230;43;
$GPXUP;285;11:02:07;0;50	37869;8	70624;5;233;46;
$GPXUP;285;11:02:08;0;50	37857;8	7062;5;235;45;
$GPXUP;285;11:02:09;0;50	37846;8	70617;5;236;44;
$GPXUP;285;11:02:10;0;50	37835;8	70613;5;237;40;
$GPXUP;285;11:02:11;0;50	37825;8	70617;5;237;43;
$GPXUP;285;11:02:12;0;50	37815;8	70627;5;236;45;
$GPXUP;285;11:02:13;0;50	37806;8	70644;5;234;52;
$GPXUP;285;11:02:14;0;50	378;8	70663;5;233;54;
$GPXUP;285;11:02:15;0;50	37792;8	70681;5;234;53;
$GPXUP;285;11:02:16;0;50	37785;8	70698;5;235;50;
$GPXUP;285;11:02:17;0;50	37779;8	70709;5;238;38;
$GPXUP;285;11:02:18;0;50	3777;8	70712;5;240;38;
$GPXUP;285;11:02:19;0;50	3776;8	70715;5;243;33;
$GPXUP;285;11:02:20;0;50	37751;8	70716;5;244;34;
$GPXUP;285;11:02:21;0;50	37742;8	70713;5;245;37;
$GPXUP;285;11:02:22;0;50	37734;8	70701;5;246;39;
$GPXUP;285;11:02:23;0;50	37728;8	70682;5;245;49;
$GPXUP;285;11:02:24;0;50	37722;8	70661;5;242;57;
$GPXUP;285;11:02:25;0;50	37717;8	70639;5;241;61;
$GPXUP;285;11:02:26;0;50	37709;8	70618;5;240;44;
$GPXUP;285;11:02:27;0;50	37704;8	70616;5;238;49;
$GPXUP;285;11:02:28;0;50	37692;8	70607;5;237;43;
$GPXUP;285;11:02:29;0;50	37682;8	70605;5;238;43;
$GPXUP;285;11:02:30;0;50	3767;8	70605;5;239;40;
$GPXUP;285;11:02:31;0;50	3766;8	70609;5;240;40;
$GPXUP;285;11:02:32;0;50	37649;8	70611;5;241;44;
$GPXUP;285;11:02:33;0;50	37638;8	70602;5;241;48;
$GPXUP;285;11:02:34;0;50	37627;8	70587;5;239;54;
$GPXUP;285;11:02:35;0;50	37616;8	70571;5;239;56;
$GPXUP;285;11:02:36;0;50	37608;8	70552;5;241;53;
$GPXUP;285;11:02:37;0;50	37602;8	70534;5;240;55;
$GPXUP;285;11:02:38;0;50	37596;8	70515;5;239;73;
$GPXUP;285;11:02:39;0;50	37586;8	70494;5;235;58;
$GPXUP;285;11:02:40;0;50	37577;8	70478;5;233;61;
$GPXUP;285;11:02:41;0;50	37567;8	70464;5;231;54;
$GPXUP;285;11:02:42;0;50	37556;8	70457;5;231;46;
$GPXUP;285;11:02:43;0;50	37545;8	70454;5;232;47;
$GPXUP;285;11:02:44;0;50	37534;8	70446;5;230;51;
$GPXUP;285;11:02:45;0;50	37522;8	70437;5;227;56;
$GPXUP;285;11:02:46;0;50	3751;8	70421;5;224;58;
$GPXUP;285;11:02:47;0;50	37499;8	70405;5;222;57;
$GPXUP;285;11:02:48;0;50	37489;8	70388;5;222;57;
$GPXUP;285;11:02:49;0;50	3748;8	70369;5;221;59;
$GPXUP;285;11:02:50;0;50	37474;8	70347;5;222;60;
$GPXUP;285;11:02:51;0;50	37469;8	70323;5;221;60;
$GPXUP;285;11:02:52;0;50	37463;8	70308;5;220;50;
$GPXUP;285;11:02:53;0;50	37455;8	70296;5;224;48;
$GPXUP;285;11:02:54;0;50	37447;8	70283;5;225;49;
$GPXUP;285;11:02:55;0;50	37442;8	70265;5;225;51;
$GPXUP;285;11:02:56;0;50	37439;8	70243;5;223;58;
$GPXUP;285;11:02:57;0;50	37437;8	70219;5;220;62;
$GPXUP;285;11:02:58;0;50	37435;8	70195;5;220;56;
$GPXUP;285;11:02:59;0;50	37432;8	70173;5;220;63;
$GPXUP;285;11:03:00;0;50	37431;8	70147;5;219;64;
$GPXUP;285;11:03:01;0;50	37428;8	70124;5;216;60;
$GPXUP;285;11:03:02;0;50	37419;8	70107;5;216;49;
$GPXUP;285;11:03:03;0;50	3741;8	70098;5;218;43;
$GPXUP;285;11:03:04;0;50	374;8	7009;5;221;43;
$GPXUP;285;11:03:05;0;50	37392;8	70079;5;219;45;
$GPXUP;285;11:03:06;0;50	37385;8	70064;5;219;50;
$GPXUP;285;11:03:07;0;50	3738;8	70044;5;216;55;
$GPXUP;285;11:03:08;0;50	37372;8	70032;5;213;52;
$GPXUP;285;11:03:09;0;50	3736;8	70031;5;213;42;
$GPXUP;285;11:03:10;0;50	3735;8	70038;5;215;39;
$GPXUP;285;11:03:11;0;50	37342;8	70043;5;217;42;
$GPXUP;285;11:03:12;0;50	37332;8	70047;5;217;32;
$GPXUP;285;11:03:13;0;50	37322;8	70044;5;217;41;
$GPXUP;285;11:03:14;0;50	37313;8	70029;5;216;49;
$GPXUP;285;11:03:15;0;50	37308;8	70006;5;216;59;
$GPXUP;285;11:03:16;0;50	37305;8	6998;5;215;65;
$GPXUP;285;11:03:17;0;50	37303;8	69955;5;213;62;
$GPXUP;285;11:03:18;0;50	37295;8	69942;5;212;51;
$GPXUP;285;11:03:19;0;50	37284;8	69944;5;213;38;
$GPXUP;285;11:03:20;0;50	37309;8	69934;5;213;40;
$GPXUP;285;11:03:21;0;50	3728;8	69944;5;213;44;
$GPXUP;285;11:03:22;0;50	37263;8	69942;5;213;50;
$GPXUP;285;11:03:23;0;50	37249;8	69934;5;214;44;
$GPXUP;285;11:03:24;0;50	37238;8	69934;5;215;39;
$GPXUP;285;11:03:25;0;50	3723;8	69946;5;217;37;
$GPXUP;285;11:03:26;0;50	37222;8	69954;5;220;31;
$GPXUP;285;11:03:27;0;50	37215;8	69961;5;220;34;
$GPXUP;285;11:03:28;0;50	37207;8	69965;5;220;35;
$GPXUP;285;11:03:29;0;50	37198;8	69965;5;220;36;
$GPXUP;285;11:03:30;0;50	37188;8	69966;5;221;38;
$GPXUP;285;11:03:31;0;50	3718;8	69965;5;223;30;
$GPXUP;285;11:03:32;0;50	3717;8	69962;5;224;39;
$GPXUP;285;11:03:33;0;50	3716;8	69961;5;227;36;
$GPXUP;285;11:03:34;0;50	37154;8	69977;5;230;38;
$GPXUP;285;11:03:35;0;50	37152;8	69994;5;233;42;
$GPXUP;285;11:03:36;0;50	37154;8	70013;5;233;48;
$GPXUP;285;11:03:37;0;50	3716;8	70033;5;233;56;
$GPXUP;285;11:03:38;0;50	37167;8	70051;5;233;52;
$GPXUP;285;11:03:39;0;50	37169;8	70072;5;233;43;
$GPXUP;285;11:03:40;0;50	37164;8	70086;5;234;42;
$GPXUP;285;11:03:41;0;50	37156;8	70094;5;235;39;
$GPXUP;285;11:03:42;0;50	37146;8	70096;5;236;33;
$GPXUP;285;11:03:43;0;50	37136;8	70094;5;235;38;
$GPXUP;285;11:03:44;0;50	37126;8	7009;5;234;37;
$GPXUP;285;11:03:45;0;50	37115;8	70083;5;234;45;
$GPXUP;285;11:03:46;0;50	37107;8	70068;5;234;44;
$GPXUP;285;11:03:47;0;50	37101;8	70054;5;235;45;
$GPXUP;285;11:03:48;0;50	37094;8	7004;5;236;41;
$GPXUP;285;11:03:49;0;50	37086;8	70029;5;236;45;
$GPXUP;285;11:03:50;0;50	37077;8	70017;5;238;40;
$GPXUP;285;11:03:51;0;50	37071;8	70006;5;239;41;
$GPXUP;285;11:03:52;0;50	37063;8	69993;5;239;45;
$GPXUP;285;11:03:53;0;50	37057;8	69978;5;237;50;
$GPXUP;285;11:03:54;0;50	37049;8	69961;5;235;49;
$GPXUP;285;11:03:55;0;50	3704;8	6995;5;233;48;
$GPXUP;285;11:03:56;0;50	37028;8	69946;5;232;57;
$GPXUP;285;11:03:57;0;50	37015;8	69959;5;233;45;
$GPXUP;285;11:03:58;0;50	3703;8	69985;5;232;48;
$GPXUP;285;11:03:59;0;50	37015;8	69995;5;234;45;
$GPXUP;285;11:04:00;0;50	37006;8	70006;5;235;45;
$GPXUP;285;11:04:01;0;50	36995;8	70015;5;236;44;
$GPXUP;285;11:04:02;0;50	36984;8	70018;5;235;42;
$GPXUP;285;11:04:03;0;50	36972;8	70022;5;234;49;
$GPXUP;285;11:04:04;0;50	3696;8	7003;5;233;54;
$GPXUP;285;11:04:05;0;50	36948;8	70033;5;235;47;
$GPXUP;285;11:04:06;0;50	36936;8	70032;5;237;46;
$GPXUP;285;11:04:07;0;50	36924;8	70034;5;238;52;
$GPXUP;285;11:04:08;0;50	36913;8	70043;5;240;48;
$GPXUP;285;11:04:09;0;50	36905;8	70059;5;239;48;
$GPXUP;285;11:04:10;0;50	36898;8	70072;5;240;49;
$GPXUP;285;11:04:11;0;50	36888;8	70084;5;240;53;
$GPXUP;285;11:04:12;0;50	36878;8	70096;5;239;51;
$GPXUP;285;11:04:13;0;50	36868;8	70109;5;239;55;
$GPXUP;285;11:04:14;0;50	36859;8	70132;5;239;60;
$GPXUP;285;11:04:15;0;50	36854;8	70155;5;239;60;
$GPXUP;285;11:04:16;0;50	36847;8	70176;5;238;60;
$GPXUP;285;11:04:17;0;50	36838;8	70194;5;239;55;
$GPXUP;285;11:04:18;0;50	3683;8	70207;5;241;52;
$GPXUP;285;11:04:19;0;50	36818;8	70212;5;242;51;
$GPXUP;285;11:04:20;0;50	36804;8	70209;5;241;49;
$GPXUP;285;11:04:21;0;50	36792;8	70207;5;242;42;
$GPXUP;285;11:04:22;0;50	3678;8	70214;5;244;56;
$GPXUP;285;11:04:23;0;50	36769;8	70236;5;244;63;
$GPXUP;285;11:04:24;0;50	36762;8	70252;5;243;44;
$GPXUP;285;11:04:25;0;50	36756;8	70256;5;243;24;
$GPXUP;285;11:04:26;0;50	36746;8	70222;5;243;87;
$GPXUP;285;11:04:27;0;50	36727;8	70205;5;242;68;
$GPXUP;285;11:04:28;0;50	36728;8	70178;5;243;74;
$GPXUP;285;11:04:29;0;50	36725;8	70156;5;246;57;
$GPXUP;285;11:04:30;0;50	36717;8	70147;5;248;49;
$GPXUP;285;11:04:31;0;50	36706;8	70146;5;248;44;
$GPXUP;285;11:04:32;0;50	36695;8	70144;5;247;46;
$GPXUP;285;11:04:33;0;50	36684;8	70141;5;247;47;
$GPXUP;285;11:04:34;0;50	36671;8	70146;5;246;51;
$GPXUP;285;11:04:35;0;50	36657;8	7015;5;245;58;
$GPXUP;285;11:04:36;0;50	36644;8	70134;5;245;44;
$GPXUP;285;11:04:37;0;50	36634;8	70129;5;247;53;
$GPXUP;285;11:04:38;0;50	36622;8	70123;5;251;51;
$GPXUP;285;11:04:39;0;50	3661;8	70119;5;253;43;
$GPXUP;285;11:04:40;0;50	366;8	70113;5;256;4;
$GPXUP;285;11:04:41;0;50	36599;8	70122;5;256;14;
$GPXUP;285;11:04:42;0;50	36588;8	70136;5;256;38;
$GPXUP;285;11:04:43;0;50	36586;8	70147;5;256;45;
$GPXUP;285;11:04:44;0;50	36578;8	70164;5;255;54;
$GPXUP;285;11:04:45;0;50	36575;8	70194;5;255;56;
$GPXUP;285;11:04:46;0;50	36573;8	70216;5;256;52;
$GPXUP;285;11:04:47;0;50	36566;8	70233;5;255;51;
$GPXUP;285;11:04:48;0;50	36554;8	7024;5;257;53;
$GPXUP;285;11:04:49;0;50	36538;8	70233;5;259;45;
$GPXUP;285;11:04:50;0;50	36527;8	70231;5;263;38;
$GPXUP;285;11:04:51;0;50	36518;8	70232;5;264;37;
$GPXUP;285;11:04:52;0;50	36508;8	70231;5;265;41;
$GPXUP;285;11:04:53;0;50	36497;8	7023;5;265;39;
$GPXUP;285;11:04:54;0;50	36487;8	70231;5;266;38;
$GPXUP;285;11:04:55;0;50	36478;8	70234;5;267;37;
$GPXUP;285;11:04:56;0;50	36468;8	70234;5;266;39;
$GPXUP;285;11:04:57;0;50	36458;8	70234;5;267;37;
$GPXUP;285;11:04:58;0;50	36449;8	7024;5;267;35;
$GPXUP;285;11:04:59;0;50	36441;8	70244;5;267;39;
$GPXUP;285;11:05:00;0;50	36432;8	70252;5;267;39;
$GPXUP;285;11:05:01;0;50	36425;8	70264;5;266;40;
$GPXUP;285;11:05:02;0;50	36418;8	70276;5;265;44;
$GPXUP;285;11:05:03;0;50	36408;8	70285;5;265;43;
$GPXUP;285;11:05:04;0;50	364;8	70295;5;264;41;
$GPXUP;285;11:05:05;0;50	3639;8	70302;5;263;0;
$GPXUP;285;11:05:06;0;50	36388;8	70297;5;264;44;
$GPXUP;285;11:05:07;0;50	36373;8	7028;5;264;47;
$GPXUP;285;11:05:08;0;50	36362;8	70265;5;264;46;
$GPXUP;285;11:05:09;0;50	36351;8	70256;5;264;36;
$GPXUP;285;11:05:10;0;50	3634;8	70261;5;264;46;
$GPXUP;285;11:05:11;0;50	36331;8	70274;5;265;47;
$GPXUP;285;11:05:12;0;50	36334;8	70281;5;265;43;
$GPXUP;285;11:05:13;0;50	36317;8	70284;5;265;38;
$GPXUP;285;11:05:14;0;50	36302;8	70282;5;267;50;
$GPXUP;285;11:05:15;0;50	36288;8	70288;5;267;51;
$GPXUP;285;11:05:16;0;50	36279;8	70306;5;267;46;
$GPXUP;285;11:05:17;0;50	36274;8	70324;5;269;45;
$GPXUP;285;11:05:18;0;50	36267;8	70335;5;272;40;
$GPXUP;285;11:05:19;0;50	3626;8	70345;5;273;40;
$GPXUP;285;11:05:20;0;50	36251;8	70355;5;273;42;
$GPXUP;285;11:05:21;0;50	36245;8	70371;5;271;54;
$GPXUP;285;11:05:22;0;50	36243;8	70392;5;269;53;
$GPXUP;285;11:05:23;0;50	36236;8	70411;5;269;52;
$GPXUP;285;11:05:24;0;50	36229;8	70428;5;268;51;
$GPXUP;285;11:05:25;0;50	36222;8	70444;5;268;49;
$GPXUP;285;11:05:26;0;50	3621;8	70448;5;268;47;
$GPXUP;285;11:05:27;0;50	36198;8	70455;5;268;48;
$GPXUP;285;11:05:28;0;50	36188;8	70464;5;270;43;
$GPXUP;285;11:05:29;0;50	36177;8	70468;5;272;40;
$GPXUP;285;11:05:30;0;50	36168;8	70472;5;273;39;
$GPXUP;285;11:05:31;0;50	36161;8	70484;5;273;41;
$GPXUP;285;11:05:32;0;50	36155;8	70496;5;274;43;
$GPXUP;285;11:05:33;0;50	36146;8	70504;5;276;44;
$GPXUP;285;11:05:34;0;50	36136;8	70502;5;277;39;
$GPXUP;285;11:05:35;0;50	36126;8	705;5;277;40;
$GPXUP;285;11:05:36;0;50	36116;8	70497;5;278;37;
$GPXUP;285;11:05:37;0;50	36107;8	70498;5;280;34;
$GPXUP;285;11:05:38;0;50	36101;8	7051;5;282;45;
$GPXUP;285;11:05:39;0;50	36094;8	70527;5;284;45;
$GPXUP;285;11:05:40;0;50	36088;8	70543;5;285;43;
$GPXUP;285;11:05:41;0;50	36081;8	70555;5;287;45;
$GPXUP;285;11:05:42;0;50	36071;8	70558;5;289;41;
$GPXUP;285;11:05:43;0;50	3606;8	70556;5;290;36;
$GPXUP;285;11:05:44;0;50	3605;8	70551;5;290;43;
$GPXUP;285;11:05:45;0;50	36039;8	70545;5;290;41;
$GPXUP;285;11:05:46;0;50	36028;8	7054;5;290;44;
$GPXUP;285;11:05:47;0;50	36016;8	70535;5;290;41;
$GPXUP;285;11:05:48;0;50	36006;8	70533;5;289;43;
$GPXUP;285;11:05:49;0;50	35994;8	70537;5;289;45;
$GPXUP;285;11:05:50;0;50	35984;8	70545;5;289;43;
$GPXUP;285;11:05:51;0;50	35975;8	70553;5;289;42;
$GPXUP;285;11:05:52;0;50	35965;8	70557;5;290;42;
$GPXUP;285;11:05:53;0;50	35954;8	70555;5;292;41;
$GPXUP;285;11:05:54;0;50	35944;8	70553;5;292;40;
$GPXUP;285;11:05:55;0;50	35932;8	70556;5;290;46;
$GPXUP;285;11:05:56;0;50	35923;8	70568;5;287;48;
$GPXUP;285;11:05:57;0;50	35916;8	70586;5;284;51;
$GPXUP;285;11:05:58;0;50	3591;8	70605;5;282;55;
$GPXUP;285;11:05:59;0;50	35903;8	70622;5;281;55;
$GPXUP;285;11:06:00;0;50	35897;8	70642;5;280;59;
$GPXUP;285;11:06:01;0;50	35894;8	70667;5;281;57;
$GPXUP;285;11:06:02;0;50	35892;8	7069;5;280;60;
$GPXUP;285;11:06:03;0;50	3589;8	70714;5;278;61;
$GPXUP;285;11:06:04;0;50	35887;8	70736;5;277;53;
$GPXUP;285;11:06:05;0;50	3588;8	70754;5;279;54;
$GPXUP;285;11:06:06;0;50	35871;8	7077;5;281;47;
$GPXUP;285;11:06:07;0;50	35862;8	70778;5;284;40;
$GPXUP;285;11:06:08;0;50	35854;8	70784;5;286;38;
$GPXUP;285;11:06:09;0;50	35845;8	70791;5;286;41;
$GPXUP;285;11:06:10;0;50	3584;8	70808;5;285;51;
$GPXUP;285;11:06:11;0;50	35834;8	70827;5;281;56;
$GPXUP;285;11:06:12;0;50	35827;8	70846;5;276;58;
$GPXUP;285;11:06:13;0;50	35817;8	70862;5;272;57;
$GPXUP;285;11:06:14;0;50	35805;8	70874;5;270;56;
$GPXUP;285;11:06:15;0;50	35793;8	70888;5;269;55;
$GPXUP;285;11:06:16;0;50	35782;8	70898;5;270;55;
$GPXUP;285;11:06:17;0;50	3577;8	70906;5;273;45;
$GPXUP;285;11:06:18;0;50	3576;8	70906;5;275;45;
$GPXUP;285;11:06:19;0;50	35748;8	70904;5;275;43;
$GPXUP;285;11:06:20;0;50	35738;8	70904;5;274;43;
$GPXUP;285;11:06:21;0;50	35727;8	70912;5;270;47;
$GPXUP;285;11:06:22;0;50	35716;8	70925;5;267;51;
$GPXUP;285;11:06:23;0;50	35705;8	70937;5;266;53;
$GPXUP;285;11:06:24;0;50	35696;8	70957;5;264;52;
$GPXUP;285;11:06:25;0;50	35694;8	7098;5;263;57;
$GPXUP;285;11:06:26;0;50	35692;8	71001;5;262;57;
$GPXUP;285;11:06:27;0;50	35683;8	71019;5;262;55;
$GPXUP;285;11:06:28;0;50	35674;8	71036;5;264;52;
$GPXUP;285;11:06:29;0;50	35663;8	71045;5;266;57;
$GPXUP;285;11:06:30;0;50	3565;8	71054;5;266;54;
$GPXUP;285;11:06:31;0;50	35639;8	71066;5;266;56;
$GPXUP;285;11:06:32;0;50	35625;8	71069;5;266;53;
$GPXUP;285;11:06:33;0;50	35612;8	71069;5;268;59;
$GPXUP;285;11:06:34;0;50	35599;8	71062;5;269;54;
$GPXUP;285;11:06:35;0;50	35586;8	71057;5;272;51;
$GPXUP;285;11:06:36;0;50	35574;8	71056;5;274;53;
$GPXUP;285;11:06:37;0;50	35564;8	71069;5;276;50;
$GPXUP;285;11:06:38;0;50	35558;8	71086;5;277;52;
$GPXUP;285;11:06:39;0;50	35552;8	71103;5;280;50;
$GPXUP;285;11:06:40;0;50	35543;8	71113;5;283;51;
$GPXUP;285;11:06:41;0;50	3553;8	7111;5;283;51;
$GPXUP;285;11:06:42;0;50	35515;8	71106;5;284;50;
$GPXUP;285;11:06:43;0;50	35503;8	71111;5;284;56;
$GPXUP;285;11:06:44;0;50	35494;8	71124;5;287;47;
$GPXUP;285;11:06:45;0;50	35487;8	71141;5;289;45;
$GPXUP;285;11:06:46;0;50	35481;8	71156;5;291;46;
$GPXUP;285;11:06:47;0;50	35474;8	7117;5;291;49;
$GPXUP;285;11:06:48;0;50	35465;8	71185;5;291;51;
$GPXUP;285;11:06:49;0;50	35454;8	71194;5;293;48;
$GPXUP;285;11:06:50;0;50	35444;8	712;5;296;44;
$GPXUP;285;11:06:51;0;50	35436;8	7121;5;298;43;
$GPXUP;285;11:06:52;0;50	35429;8	71226;5;296;51;
$GPXUP;285;11:06:53;0;50	35422;8	71245;5;295;56;
$GPXUP;285;11:06:54;0;50	35416;8	71264;5;293;55;
$GPXUP;285;11:06:55;0;50	35404;8	71275;5;294;46;
$GPXUP;285;11:06:56;0;50	35392;8	71278;5;296;49;
$GPXUP;285;11:06:57;0;50	35381;8	71287;5;297;47;
$GPXUP;285;11:06:58;0;50	35374;8	71304;5;299;52;
$GPXUP;285;11:06:59;0;50	35369;8	71326;5;296;57;
$GPXUP;285;11:07:00;0;50	35365;8	71347;5;294;57;
$GPXUP;285;11:07:01;0;50	35356;8	71361;5;291;54;
$GPXUP;285;11:07:02;0;50	35344;8	71369;5;290;55;
$GPXUP;285;11:07:03;0;50	3533;8	71374;5;289;52;
$GPXUP;285;11:07:04;0;50	35318;8	7138;5;289;50;
$GPXUP;285;11:07:05;0;50	35306;8	71391;5;290;50;
$GPXUP;285;11:07:06;0;50	35297;8	71405;5;289;52;
$GPXUP;285;11:07:07;0;50	35286;8	71415;5;291;51;
$GPXUP;285;11:07:08;0;50	35275;8	71423;5;294;48;
$GPXUP;285;11:07:09;0;50	35267;8	7144;5;294;51;
$GPXUP;285;11:07:10;0;50	35261;8	7146;5;295;54;
$GPXUP;285;11:07:11;0;50	35257;8	71482;5;293;56;
$GPXUP;285;11:07:12;0;50	35252;8	71501;5;293;53;
$GPXUP;285;11:07:13;0;50	35243;8	71516;5;292;52;
$GPXUP;285;11:07:14;0;50	35233;8	71532;5;290;52;
$GPXUP;285;11:07:15;0;50	35226;8	7155;5;289;55;
$GPXUP;285;11:07:16;0;50	35221;8	71569;5;285;58;
$GPXUP;285;11:07:17;0;50	35214;8	71588;5;281;61;
$GPXUP;285;11:07:18;0;50	35205;8	71608;5;276;65;
$GPXUP;285;11:07:19;0;50	35196;8	7163;5;273;64;
$GPXUP;285;11:07:20;0;50	35187;8	71653;5;270;66;
$GPXUP;285;11:07:21;0;50	3518;8	71674;5;273;59;
$GPXUP;285;11:07:22;0;50	35171;8	7169;5;275;56;
$GPXUP;285;11:07:23;0;50	35164;8	71709;5;276;54;
$GPXUP;285;11:07:24;0;50	35159;8	71728;5;275;55;
$GPXUP;285;11:07:25;0;50	35149;8	71741;5;272;54;
$GPXUP;285;11:07:26;0;50	35135;8	71748;5;270;56;
$GPXUP;285;11:07:27;0;50	35122;8	71759;5;271;55;
$GPXUP;285;11:07:28;0;50	35112;8	71773;5;270;52;
$GPXUP;285;11:07:29;0;50	35102;8	71785;5;268;60;
$GPXUP;285;11:07:30;0;50	35093;8	71806;5;266;64;
$GPXUP;285;11:07:31;0;50	35089;8	71833;5;264;69;
$GPXUP;285;11:07:32;0;50	35085;8	7186;5;262;63;
$GPXUP;285;11:07:33;0;50	35077;8	71882;5;262;64;
$GPXUP;285;11:07:34;0;50	35073;8	71907;5;263;65;
$GPXUP;285;11:07:35;0;50	35072;8	71932;5;263;63;
$GPXUP;285;11:07:36;0;50	3507;8	71955;5;262;61;
$GPXUP;285;11:07:37;0;50	3506;8	71972;5;259;59;
$GPXUP;285;11:07:38;0;50	3505;8	71988;5;255;60;
$GPXUP;285;11:07:39;0;50	3504;8	72005;5;252;61;
$GPXUP;285;11:07:40;0;50	35031;8	72028;5;250;63;
$GPXUP;285;11:07:41;0;50	35024;8	72049;5;248;59;
$GPXUP;285;11:07:42;0;50	35015;8	72065;5;247;62;
$GPXUP;285;11:07:43;0;50	35005;8	72086;5;244;64;
$GPXUP;285;11:07:44;0;50	34999;8	72108;5;241;65;
$GPXUP;285;11:07:45;0;50	34991;8	72131;5;239;65;
$GPXUP;285;11:07:46;0;50	34986;8	72156;5;237;69;
$GPXUP;285;11:07:47;0;50	34982;8	72184;5;234;70;
$GPXUP;285;11:07:48;0;50	34975;8	72208;5;231;65;
$GPXUP;285;11:07:49;0;50	34962;8	72221;5;231;60;
$GPXUP;285;11:07:50;0;50	34947;8	72229;5;233;54;
$GPXUP;285;11:07:51;0;50	34935;8	72232;5;235;52;
$GPXUP;285;11:07:52;0;50	34922;8	72236;5;236;49;
$GPXUP;285;11:07:53;0;50	3491;8	72236;5;236;51;
$GPXUP;285;11:07:54;0;50	34897;8	72234;5;237;50;
$GPXUP;285;11:07:55;0;50	34884;8	72231;5;240;49;
$GPXUP;285;11:07:56;0;50	34872;8	72236;5;242;48;
$GPXUP;285;11:07:57;0;50	34862;8	72248;5;244;48;
$GPXUP;285;11:07:58;0;50	34853;8	72254;5;245;41;
$GPXUP;285;11:07:59;0;50	34842;8	72252;5;246;43;
$GPXUP;285;11:08:00;0;50	34831;8	72243;5;247;44;
$GPXUP;285;11:08:01;0;50	34822;8	72231;5;248;42;
$GPXUP;285;11:08:02;0;50	34813;8	72224;5;249;41;
$GPXUP;285;11:08:03;0;50	34804;8	72232;5;250;39;
$GPXUP;285;11:08:04;0;50	34796;8	7224;5;248;41;
$GPXUP;285;11:08:05;0;50	34787;8	72249;5;245;48;
$GPXUP;285;11:08:06;0;50	34777;8	72259;5;240;51;
$GPXUP;285;11:08:07;0;50	34766;8	72272;5;236;60;
$GPXUP;285;11:08:08;0;50	34753;8	72287;5;232;62;
$GPXUP;285;11:08:09;0;50	34741;8	72301;5;230;56;
$GPXUP;285;11:08:10;0;50	34729;8	72312;5;229;56;
$GPXUP;285;11:08:11;0;50	34716;8	72321;5;227;56;
$GPXUP;285;11:08:12;0;50	34704;8	72332;5;225;55;
$GPXUP;285;11:08:13;0;50	34691;8	7234;5;223;56;
$GPXUP;285;11:08:14;0;50	34676;8	72338;5;223;53;
$GPXUP;285;11:08:15;0;50	34664;8	7234;5;224;53;
$GPXUP;285;11:08:16;0;50	34651;8	72346;5;225;52;
$GPXUP;285;11:08:17;0;50	34638;8	72351;5;225;55;
$GPXUP;285;11:08:18;0;50	34624;8	72349;5;227;53;
$GPXUP;285;11:08:19;0;50	3461;8	72351;5;230;54;
$GPXUP;285;11:08:20;0;50	346;8	72361;5;233;48;
$GPXUP;285;11:08:21;0;50	34589;8	72369;5;234;50;
$GPXUP;285;11:08:22;0;50	34579;8	72376;5;233;45;
$GPXUP;285;11:08:23;0;50	34567;8	72382;5;232;50;
$GPXUP;285;11:08:24;0;50	34556;8	7239;5;232;49;
$GPXUP;285;11:08:25;0;50	34544;8	72396;5;231;51;
$GPXUP;285;11:08:26;0;50	34531;8	72394;5;234;50;
$GPXUP;285;11:08:27;0;50	34518;8	7239;5;235;51;
$GPXUP;285;11:08:28;0;50	34505;8	72386;5;236;48;
$GPXUP;285;11:08:29;0;50	34494;8	72381;5;238;46;
$GPXUP;285;11:08:30;0;50	34484;8	72376;5;240;43;
$GPXUP;285;11:08:31;0;50	34474;8	72371;5;242;46;
$GPXUP;285;11:08:32;0;50	34464;8	72356;5;241;52;
$GPXUP;285;11:08:33;0;50	34455;8	72339;5;239;55;
$GPXUP;285;11:08:34;0;50	34444;8	72325;5;236;56;
$GPXUP;285;11:08:35;0;50	34432;8	72319;5;234;61;
$GPXUP;285;11:08:36;0;50	34416;8	72323;5;236;53;
$GPXUP;285;11:08:37;0;50	34404;8	7233;5;237;49;
$GPXUP;285;11:08:38;0;50	34393;8	7234;5;239;49;
$GPXUP;285;11:08:39;0;50	34383;8	72347;5;242;49;
$GPXUP;285;11:08:40;0;50	34371;8	72344;5;244;50;
$GPXUP;285;11:08:41;0;50	34358;8	72343;5;248;45;
$GPXUP;285;11:08:42;0;50	3435;8	7234;5;251;42;
$GPXUP;285;11:08:43;0;50	3434;8	72333;5;252;44;
$GPXUP;285;11:08:44;0;50	34328;8	72332;5;249;45;
$GPXUP;285;11:08:45;0;50	34317;8	72337;5;246;54;
$GPXUP;285;11:08:46;0;50	34302;8	72343;5;242;59;
$GPXUP;285;11:08:47;0;50	34288;8	72348;5;242;55;
$GPXUP;285;11:08:48;0;50	34274;8	72352;5;241;53;
$GPXUP;285;11:08:49;0;50	34261;8	72361;5;242;48;
$GPXUP;285;11:08:50;0;50	34252;8	72372;5;242;49;
$GPXUP;285;11:08:51;0;50	34237;8	72378;5;244;49;
$GPXUP;285;11:08:52;0;50	34226;8	72374;5;246;47;
$GPXUP;285;11:08:53;0;50	34215;8	72369;5;248;43;
$GPXUP;285;11:08:54;0;50	34205;8	72367;5;250;42;
$GPXUP;285;11:08:55;0;50	34195;8	72368;5;251;41;
$GPXUP;285;11:08:56;0;50	34184;8	72372;5;251;45;
$GPXUP;285;11:08:57;0;50	34173;8	72376;5;251;46;
$GPXUP;285;11:08:58;0;50	34163;8	7239;5;253;50;
$GPXUP;285;11:08:59;0;50	34156;8	72407;5;255;50;
$GPXUP;285;11:09:00;0;50	34148;8	72421;5;255;46;
$GPXUP;285;11:09:01;0;50	34136;8	72423;5;255;44;
$GPXUP;285;11:09:02;0;50	34125;8	72417;5;253;50;
$GPXUP;285;11:09:03;0;50	34111;8	72412;5;251;50;
$GPXUP;285;11:09:04;0;50	34099;8	7241;5;249;49;
$GPXUP;285;11:09:05;0;50	34086;8	7241;5;249;46;
$GPXUP;285;11:09:06;0;50	34076;8	7242;5;249;48;
$GPXUP;285;11:09:07;0;50	34068;8	72432;5;250;47;
$GPXUP;285;11:09:08;0;50	34059;8	72443;5;248;50;
$GPXUP;285;11:09:09;0;50	34046;8	72446;5;246;50;
$GPXUP;285;11:09:10;0;50	34034;8	72449;5;243;51;
$GPXUP;285;11:09:11;0;50	34021;8	72451;5;241;51;
$GPXUP;285;11:09:12;0;50	34008;8	7245;5;239;51;
$GPXUP;285;11:09:13;0;50	33995;8	72449;5;237;52;
$GPXUP;285;11:09:14;0;50	33982;8	72449;5;235;52;
$GPXUP;285;11:09:15;0;50	33969;8	72449;5;233;54;
$GPXUP;285;11:09:16;0;50	33954;8	72457;5;230;55;
$GPXUP;285;11:09:17;0;50	33943;8	72469;5;228;55;
$GPXUP;285;11:09:18;0;50	33931;8	72482;5;225;57;
$GPXUP;285;11:09:19;0;50	33918;8	72491;5;222;60;
$GPXUP;285;11:09:20;0;50	33904;8	72493;5;220;56;
$GPXUP;285;11:09:21;0;50	3389;8	72498;5;217;58;
$GPXUP;285;11:09:22;0;50	33875;8	72506;5;215;59;
$GPXUP;285;11:09:23;0;50	3386;8	72511;5;215;61;
$GPXUP;285;11:09:24;0;50	33845;8	72517;5;214;58;
$GPXUP;285;11:09:25;0;50	33832;8	72524;5;215;55;
$GPXUP;285;11:09:26;0;50	33818;8	72529;5;215;54;
$GPXUP;285;11:09:27;0;50	33805;8	72534;5;216;51;
$GPXUP;285;11:09:28;0;50	33794;8	72536;5;217;49;
$GPXUP;285;11:09:29;0;50	33782;8	72533;5;219;48;
$GPXUP;285;11:09:30;0;50	3377;8	72532;5;220;45;
$GPXUP;285;11:09:31;0;50	33758;8	72539;5;218;62;
$GPXUP;285;11:09:32;0;50	33744;8	72546;5;218;60;
$GPXUP;285;11:09:33;0;50	33729;8	72543;5;222;56;
$GPXUP;285;11:09:34;0;50	33717;8	7254;5;225;50;
$GPXUP;285;11:09:35;0;50	33706;8	72536;5;229;45;
$GPXUP;285;11:09:36;0;50	33696;8	72531;5;230;43;
$GPXUP;285;11:09:37;0;50	33685;8	72528;5;230;45;
$GPXUP;285;11:09:38;0;50	33674;8	72531;5;227;51;
$GPXUP;285;11:09:39;0;50	33662;8	72538;5;222;53;
$GPXUP;285;11:09:40;0;50	33648;8	72547;5;219;55;
$GPXUP;285;11:09:41;0;50	33636;8	72556;5;217;55;
$GPXUP;285;11:09:42;0;50	33624;8	72563;5;215;56;
$GPXUP;285;11:09:43;0;50	33608;8	7256;5;213;57;
$GPXUP;285;11:09:44;0;50	33594;8	72552;5;212;59;
$GPXUP;285;11:09:45;0;50	33579;8	72546;5;209;60;
$GPXUP;285;11:09:46;0;50	33565;8	7254;5;207;60;
$GPXUP;285;11:09:47;0;50	3355;8	72535;5;204;58;
$GPXUP;285;11:09:48;0;50	33537;8	7253;5;201;60;
$GPXUP;285;11:09:49;0;50	33522;8	72529;5;200;58;
$GPXUP;285;11:09:50;0;50	33507;8	72532;5;199;57;
$GPXUP;285;11:09:51;0;50	33493;8	72535;5;199;56;
$GPXUP;285;11:09:52;0;50	33479;8	72538;5;198;55;
$GPXUP;285;11:09:53;0;50	33465;8	7254;5;198;59;
$GPXUP;285;11:09:54;0;50	33452;8	72548;5;198;52;
$GPXUP;285;11:09:55;0;50	3344;8	72557;5;198;54;
$GPXUP;285;11:09:56;0;50	33428;8	72564;5;198;52;
$GPXUP;285;11:09:57;0;50	33415;8	72559;5;198;53;
$GPXUP;285;11:09:58;0;50	33401;8	72554;5;197;55;
$GPXUP;285;11:09:59;0;50	33386;8	72553;5;196;58;
$GPXUP;285;11:10:00;0;50	33373;8	7255;5;198;54;
$GPXUP;285;11:10:01;0;50	3336;8	72543;5;201;53;
$GPXUP;285;11:10:02;0;50	33347;8	7254;5;203;54;
$GPXUP;285;11:10:03;0;50	33334;8	72541;5;204;51;
$GPXUP;285;11:10:04;0;50	33322;8	72548;5;204;50;
$GPXUP;285;11:10:05;0;50	33311;8	72552;5;204;48;
$GPXUP;285;11:10:06;0;50	33299;8	72551;5;205;53;
$GPXUP;285;11:10:07;0;50	33288;8	72538;5;204;49;
$GPXUP;285;11:10:08;0;50	33279;8	72522;5;204;48;
$GPXUP;285;11:10:09;0;50	3327;8	72511;5;203;50;
$GPXUP;285;11:10:10;0;50	33259;8	72503;5;201;51;
$GPXUP;285;11:10:11;0;50	33246;8	72501;5;199;80;
$GPXUP;285;11:10:12;0;50	33229;8	72494;5;199;46;
$GPXUP;285;11:10:13;0;50	3322;8	72494;5;200;42;
$GPXUP;285;11:10:14;0;50	33211;8	72486;5;200;54;
$GPXUP;285;11:10:15;0;50	33198;8	72478;5;196;53;
$GPXUP;285;11:10:16;0;50	33186;8	72476;5;196;50;
$GPXUP;285;11:10:17;0;50	33174;8	72484;5;198;53;
$GPXUP;285;11:10:18;0;50	33164;8	72499;5;199;50;
$GPXUP;285;11:10:19;0;50	33154;8	72512;5;200;48;
$GPXUP;285;11:10:20;0;50	33146;8	72525;5;200;49;
$GPXUP;285;11:10:21;0;50	33134;8	72529;5;199;48;
$GPXUP;285;11:10:22;0;50	33122;8	72529;5;199;46;
$GPXUP;285;11:10:23;0;50	3311;8	72526;5;198;48;
$GPXUP;285;11:10:24;0;50	33097;8	72519;5;199;50;
$GPXUP;285;11:10:25;0;50	33085;8	72517;5;200;45;
$GPXUP;285;11:10:26;0;50	33074;8	72525;5;199;47;
$GPXUP;285;11:10:27;0;50	33066;8	72542;5;196;51;
$GPXUP;285;11:10:28;0;50	33061;8	72563;5;195;56;
$GPXUP;285;11:10:29;0;50	33052;8	72581;5;192;54;
$GPXUP;285;11:10:30;0;50	33044;8	72598;5;192;56;
$GPXUP;285;11:10:31;0;50	33033;8	72613;5;193;56;
$GPXUP;285;11:10:32;0;50	33022;8	72622;5;193;55;
$GPXUP;285;11:10:33;0;50	33008;8	72628;5;194;51;
$GPXUP;285;11:10:34;0;50	32996;8	72632;5;196;56;
$GPXUP;285;11:10:35;0;50	32983;8	72628;5;196;48;
$GPXUP;285;11:10:36;0;50	32972;8	72628;5;198;45;
$GPXUP;285;11:10:37;0;50	32961;8	72625;5;199;44;
$GPXUP;285;11:10:38;0;50	3295;8	72617;5;199;54;
$GPXUP;285;11:10:39;0;50	32937;8	72613;5;196;49;
$GPXUP;285;11:10:40;0;50	32925;8	72622;5;198;47;
$GPXUP;285;11:10:41;0;50	32914;8	7263;5;201;47;
$GPXUP;285;11:10:42;0;50	32905;8	72632;5;203;45;
$GPXUP;285;11:10:43;0;50	32892;8	72633;5;203;46;
$GPXUP;285;11:10:44;0;50	32881;8	7263;5;205;43;
$GPXUP;285;11:10:45;0;50	3287;8	7263;5;206;49;
$GPXUP;285;11:10:46;0;50	3286;8	72638;5;206;46;
$GPXUP;285;11:10:47;0;50	32854;8	72655;5;208;44;
$GPXUP;285;11:10:48;0;50	32846;8	72666;5;208;49;
$GPXUP;285;11:10:49;0;50	32834;8	72671;5;209;42;
$GPXUP;285;11:10:50;0;50	32824;8	7267;5;212;37;
$GPXUP;285;11:10:51;0;50	32815;8	72665;5;214;39;
$GPXUP;285;11:10:52;0;50	32807;8	7266;5;214;37;
$GPXUP;285;11:10:53;0;50	32797;8	72655;5;215;36;
$GPXUP;285;11:10:54;0;50	32788;8	7265;5;215;36;
$GPXUP;285;11:10:55;0;50	3278;8	72646;5;216;32;
$GPXUP;285;11:10:56;0;50	32772;8	72651;5;217;38;
$GPXUP;285;11:10:57;0;50	32765;8	72664;5;218;35;
$GPXUP;285;11:10:58;0;50	32759;8	72677;5;218;41;
$GPXUP;285;11:10:59;0;50	32756;8	72694;5;216;46;
$GPXUP;285;11:11:00;0;50	3275;8	72709;5;213;49;
$GPXUP;285;11:11:01;0;50	3274;8	7272;5;210;48;
$GPXUP;285;11:11:02;0;50	3273;8	72726;5;212;43;
$GPXUP;285;11:11:03;0;50	3272;8	72729;5;213;39;
$GPXUP;285;11:11:04;0;50	3271;8	72734;5;216;36;
$GPXUP;285;11:11:05;0;50	32702;8	72739;5;218;36;
$GPXUP;285;11:11:06;0;50	32693;8	72744;5;218;38;
$GPXUP;285;11:11:07;0;50	32685;8	72748;5;219;40;
$GPXUP;285;11:11:08;0;50	32674;8	72745;5;218;39;
$GPXUP;285;11:11:09;0;50	32665;8	72736;5;218;44;
$GPXUP;285;11:11:10;0;50	32657;8	72725;5;217;46;
$GPXUP;285;11:11:11;0;50	32646;8	72715;5;216;48;
$GPXUP;285;11:11:12;0;50	32636;8	72705;5;214;47;
$GPXUP;285;11:11:13;0;50	32626;8	72699;5;213;43;
$GPXUP;285;11:11:14;0;50	32615;8	727;5;212;47;
$GPXUP;285;11:11:15;0;50	32604;8	7271;5;209;46;
$GPXUP;285;11:11:16;0;50	32596;8	72724;5;207;50;
$GPXUP;285;11:11:17;0;50	32588;8	72738;5;204;52;
$GPXUP;285;11:11:18;0;50	3258;8	72757;5;201;55;
$GPXUP;285;11:11:19;0;50	32572;8	72776;5;200;49;
$GPXUP;285;11:11:20;0;50	32564;8	72792;5;199;52;
$GPXUP;285;11:11:21;0;50	32554;8	72805;5;199;53;
$GPXUP;285;11:11:22;0;50	32546;8	72822;5;199;52;
$GPXUP;285;11:11:23;0;50	32535;8	72833;5;199;47;
$GPXUP;285;11:11:24;0;50	32525;8	72838;5;199;43;
$GPXUP;285;11:11:25;0;50	32514;8	72838;5;199;44;
$GPXUP;285;11:11:26;0;50	32502;8	72836;5;198;46;
$GPXUP;285;11:11:27;0;50	32489;8	72836;5;196;48;
$GPXUP;285;11:11:28;0;50	32477;8	72843;5;195;48;
$GPXUP;285;11:11:29;0;50	32468;8	72858;5;194;50;
$GPXUP;285;11:11:30;0;50	32459;8	72874;5;193;52;
$GPXUP;285;11:11:31;0;50	3245;8	72889;5;192;52;
$GPXUP;285;11:11:32;0;50	3244;8	72902;5;192;50;
$GPXUP;285;11:11:33;0;50	32431;8	72911;5;192;47;
$GPXUP;285;11:11:34;0;50	32421;8	72921;5;193;43;
$GPXUP;285;11:11:35;0;50	32413;8	72932;5;194;41;
$GPXUP;285;11:11:36;0;50	32407;8	72945;5;195;41;
$GPXUP;285;11:11:37;0;50	32399;8	72954;5;197;40;
$GPXUP;285;11:11:38;0;50	32389;8	7296;5;200;39;
$GPXUP;285;11:11:39;0;50	3238;8	72965;5;201;37;
$GPXUP;285;11:11:40;0;50	32373;8	72973;5;202;35;
$GPXUP;285;11:11:41;0;50	32366;8	72975;5;202;33;
$GPXUP;285;11:11:42;0;50	32357;8	72969;5;202;43;
$GPXUP;285;11:11:43;0;50	32346;8	72958;5;201;48;
$GPXUP;285;11:11:44;0;50	32336;8	72947;5;200;48;
$GPXUP;285;11:11:45;0;50	32327;8	72932;5;202;48;
$GPXUP;285;11:11:46;0;50	32319;8	72919;5;203;45;
$GPXUP;285;11:11:47;0;50	3231;8	72906;5;204;43;
$GPXUP;285;11:11:48;0;50	32303;8	72897;5;204;41;
$GPXUP;285;11:11:49;0;50	32291;8	729;5;203;37;
$GPXUP;285;11:11:50;0;50	32281;8	72908;5;204;45;
$GPXUP;285;11:11:51;0;50	32272;8	72922;5;203;45;
$GPXUP;285;11:11:52;0;50	32266;8	7294;5;203;53;
$GPXUP;285;11:11:53;0;50	32262;8	72961;5;201;57;
$GPXUP;285;11:11:54;0;50	32258;8	72984;5;199;60;
$GPXUP;285;11:11:55;0;50	32252;8	73004;5;198;54;
$GPXUP;285;11:11:56;0;50	32243;8	73017;5;197;52;
$GPXUP;285;11:11:57;0;50	32229;8	7302;5;197;50;
$GPXUP;285;11:11:58;0;50	32216;8	73014;5;196;50;
$GPXUP;285;11:11:59;0;50	32204;8	73006;5;197;50;
$GPXUP;285;11:12:00;0;50	32192;8	72996;5;196;51;
$GPXUP;285;11:12:01;0;50	3218;8	72987;5;195;47;
$GPXUP;285;11:12:02;0;50	32168;8	72985;5;193;46;
$GPXUP;285;11:12:03;0;50	32157;8	72984;5;193;43;
$GPXUP;285;11:12:04;0;50	32146;8	72985;5;193;41;
$GPXUP;285;11:12:05;0;50	32135;8	7299;5;192;44;
$GPXUP;285;11:12:06;0;50	32125;8	72997;5;189;47;
$GPXUP;285;11:12:07;0;50	32114;8	73007;5;187;48;
$GPXUP;285;11:12:08;0;50	32104;8	73022;5;186;50;
$GPXUP;285;11:12:09;0;50	32097;8	73038;5;187;49;
$GPXUP;285;11:12:10;0;50	32088;8	73052;5;188;46;
$GPXUP;285;11:12:11;0;50	3208;8	73066;5;189;50;
$GPXUP;285;11:12:12;0;50	32073;8	73084;5;189;50;
$GPXUP;285;11:12:13;0;50	32068;8	73102;5;190;47;
$GPXUP;285;11:12:14;0;50	32061;8	73118;5;191;47;
$GPXUP;285;11:12:15;0;50	32055;8	73133;5;191;49;
$GPXUP;285;11:12:16;0;50	32049;8	73151;5;191;53;
$GPXUP;285;11:12:17;0;50	32046;8	73174;5;189;59;
$GPXUP;285;11:12:18;0;50	32045;8	73199;5;188;64;
$GPXUP;285;11:12:19;0;50	32045;8	73226;5;188;66;
$GPXUP;285;11:12:20;0;50	32046;8	7325;5;188;64;
$GPXUP;285;11:12:21;0;50	32047;8	73274;5;187;61;
$GPXUP;285;11:12:22;0;50	32042;8	73295;5;186;55;
$GPXUP;285;11:12:23;0;50	32031;8	7331;5;184;54;
$GPXUP;285;11:12:24;0;50	32023;8	73328;5;185;58;
$GPXUP;285;11:12:25;0;50	32016;8	73348;5;186;55;
$GPXUP;285;11:12:26;0;50	32008;8	73366;5;186;54;
$GPXUP;285;11:12:27;0;50	31999;8	73382;5;185;52;
$GPXUP;285;11:12:28;0;50	31991;8	73398;5;186;54;
$GPXUP;285;11:12:29;0;50	31983;8	73413;5;185;50;
$GPXUP;285;11:12:30;0;50	31974;8	73427;5;187;47;
$GPXUP;285;11:12:31;0;50	31965;8	73437;5;188;44;
$GPXUP;285;11:12:32;0;50	31955;8	73442;5;186;44;
$GPXUP;285;11:12:33;0;50	31944;8	73443;5;186;52;
$GPXUP;285;11:12:34;0;50	31929;8	73436;5;185;54;
$GPXUP;285;11:12:35;0;50	31915;8	73431;5;185;53;
$GPXUP;285;11:12:36;0;50	31902;8	73434;5;184;55;
$GPXUP;285;11:12:37;0;50	3189;8	73446;5;186;57;
$GPXUP;285;11:12:38;0;50	3188;8	73461;5;186;54;
$GPXUP;285;11:12:39;0;50	31867;8	73464;5;188;57;
$GPXUP;285;11:12:40;0;50	31852;8	7346;5;190;55;
$GPXUP;285;11:12:41;0;50	31839;8	73451;5;191;55;
$GPXUP;285;11:12:42;0;50	31826;8	73443;5;192;58;
$GPXUP;285;11:12:43;0;50	31812;8	7344;5;193;53;
$GPXUP;285;11:12:44;0;50	318;8	73442;5;196;53;
$GPXUP;285;11:12:45;0;50	31786;8	73445;5;197;53;
$GPXUP;285;11:12:46;0;50	31773;8	73448;5;198;51;
$GPXUP;285;11:12:47;0;50	31761;8	73456;5;200;54;
$GPXUP;285;11:12:48;0;50	3175;8	73465;5;200;48;
$GPXUP;285;11:12:49;0;50	31739;8	7347;5;202;53;
$GPXUP;285;11:12:50;0;50	31727;8	73466;5;203;48;
$GPXUP;285;11:12:51;0;50	31715;8	73463;5;201;49;
$GPXUP;285;11:12:52;0;50	31702;8	73462;5;201;49;
$GPXUP;285;11:12:53;0;50	31689;8	73464;5;200;52;
$GPXUP;285;11:12:54;0;50	31677;8	73462;5;199;55;
$GPXUP;285;11:12:55;0;50	31663;8	73459;5;199;56;
$GPXUP;285;11:12:56;0;50	31649;8	73456;5;198;55;
$GPXUP;285;11:12:57;0;50	31636;8	7345;5;200;54;
$GPXUP;285;11:12:58;0;50	31624;8	73442;5;203;52;
$GPXUP;285;11:12:59;0;50	31612;8	73442;5;204;49;
$GPXUP;285;11:13:00;0;50	316;8	73442;5;203;48;
$GPXUP;285;11:13:01;0;50	31588;8	73432;5;204;51;
$GPXUP;285;11:13:02;0;50	31578;8	73412;5;203;55;
$GPXUP;285;11:13:03;0;50	31568;8	73396;5;202;57;
$GPXUP;285;11:13:04;0;50	31559;8	73378;5;204;55;
$GPXUP;285;11:13:05;0;50	31556;8	73356;5;205;57;
$GPXUP;285;11:13:06;0;50	31552;8	73335;5;206;52;
$GPXUP;285;11:13:07;0;50	31543;8	7332;5;206;54;
$GPXUP;285;11:13:08;0;50	31532;8	7331;5;206;16;
$GPXUP;285;11:13:09;0;50	31526;8	73312;5;206;46;
$GPXUP;285;11:13:10;0;50	31514;8	73317;5;208;39;
$GPXUP;285;11:13:11;0;50	31504;8	73323;5;210;39;
$GPXUP;285;11:13:12;0;50	31495;8	73331;5;210;40;
$GPXUP;285;11:13:13;0;50	31486;8	73335;5;212;36;
$GPXUP;285;11:13:14;0;50	31478;8	73331;5;213;41;
$GPXUP;285;11:13:15;0;50	31469;8	73315;5;212;46;
$GPXUP;285;11:13:16;0;50	31462;8	73299;5;212;47;
$GPXUP;285;11:13:17;0;50	31453;8	73285;5;211;50;
$GPXUP;285;11:13:18;0;50	31446;8	73268;5;211;48;
$GPXUP;285;11:13:19;0;50	31439;8	73254;5;212;44;
$GPXUP;285;11:13:20;0;50	31429;8	73249;5;212;44;
$GPXUP;285;11:13:21;0;50	31418;8	73246;5;210;44;
$GPXUP;285;11:13:22;0;50	31406;8	73244;5;211;41;
$GPXUP;285;11:13:23;0;50	31395;8	7324;5;213;41;
$GPXUP;285;11:13:24;0;50	31385;8	73236;5;216;37;
$GPXUP;285;11:13:25;0;50	31377;8	73246;5;219;39;
$GPXUP;285;11:13:26;0;50	3137;8	73262;5;218;44;
$GPXUP;285;11:13:27;0;50	31361;8	73273;5;216;50;
$GPXUP;285;11:13:28;0;50	31347;8	73282;5;215;51;
$GPXUP;285;11:13:29;0;50	31335;8	73285;5;217;44;
$GPXUP;285;11:13:30;0;50	31326;8	73293;5;220;40;
$GPXUP;285;11:13:31;0;50	31319;8	73306;5;221;41;
$GPXUP;285;11:13:32;0;50	31314;8	73319;5;220;42;
$GPXUP;285;11:13:33;0;50	31308;8	73331;5;219;42;
$GPXUP;285;11:13:34;0;50	31298;8	73338;5;215;46;
$GPXUP;285;11:13:35;0;50	31286;8	73344;5;212;53;
$GPXUP;285;11:13:36;0;50	31272;8	73351;5;209;53;
$GPXUP;285;11:13:37;0;50	3126;8	73361;5;208;52;
$GPXUP;285;11:13:38;0;50	31249;8	7337;5;207;51;
$GPXUP;285;11:13:39;0;50	31237;8	7338;5;205;51;
$GPXUP;285;11:13:40;0;50	31225;8	73388;5;203;53;
$GPXUP;285;11:13:41;0;50	31213;8	73392;5;202;55;
$GPXUP;285;11:13:42;0;50	31198;8	73391;5;202;52;
$GPXUP;285;11:13:43;0;50	31185;8	73392;5;202;50;
$GPXUP;285;11:13:44;0;50	31172;8	73395;5;202;47;
$GPXUP;285;11:13:45;0;50	31161;8	73401;5;203;45;
$GPXUP;285;11:13:46;0;50	31151;8	73409;5;203;44;
$GPXUP;285;11:13:47;0;50	31142;8	73415;5;202;44;
$GPXUP;285;11:13:48;0;50	31132;8	73423;5;202;43;
$GPXUP;285;11:13:49;0;50	31124;8	73428;5;202;41;
$GPXUP;285;11:13:50;0;50	31112;8	73431;5;202;42;
$GPXUP;285;11:13:51;0;50	31102;8	73437;5;203;46;
$GPXUP;285;11:13:52;0;50	31093;8	73446;5;202;42;
$GPXUP;285;11:13:53;0;50	31083;8	73452;5;202;43;
$GPXUP;285;11:13:54;0;50	31074;8	73462;5;201;46;
$GPXUP;285;11:13:55;0;50	31065;8	73472;5;198;50;
$GPXUP;285;11:13:56;0;50	31054;8	73485;5;195;56;
$GPXUP;285;11:13:57;0;50	31042;8	735;5;193;59;
$GPXUP;285;11:13:58;0;50	31032;8	73515;5;193;54;
$GPXUP;285;11:13:59;0;50	31022;8	7352;5;195;45;
$GPXUP;285;11:14:00;0;50	31012;8	73516;5;198;44;
$GPXUP;285;11:14:01;0;50	31;8	73509;5;198;47;
$GPXUP;285;11:14:02;0;50	30989;8	73501;5;198;44;
$GPXUP;285;11:14:03;0;50	30979;8	73498;5;196;46;
$GPXUP;285;11:14:04;0;50	30966;8	73504;5;196;46;
$GPXUP;285;11:14:05;0;50	30954;8	73516;5;195;54;
$GPXUP;285;11:14:06;0;50	30942;8	73527;5;195;53;
$GPXUP;285;11:14:07;0;50	30929;8	73532;5;194;52;
$GPXUP;285;11:14:08;0;50	30916;8	7353;5;195;50;
$GPXUP;285;11:14:09;0;50	30903;8	73529;5;197;49;
$GPXUP;285;11:14:10;0;50	30892;8	73534;5;198;45;
$GPXUP;285;11:14:11;0;50	30882;8	73539;5;200;43;
$GPXUP;285;11:14:12;0;50	30873;8	73552;5;201;47;
$GPXUP;285;11:14:13;0;50	30864;8	73565;5;201;48;
$GPXUP;285;11:14:14;0;50	30855;8	73575;5;200;51;
$GPXUP;285;11:14:15;0;50	30843;8	73585;5;197;56;
$GPXUP;285;11:14:16;0;50	3083;8	73591;5;196;50;
$GPXUP;285;11:14:17;0;50	30817;8	73594;5;196;52;
$GPXUP;285;11:14:18;0;50	30804;8	73598;5;195;54;
$GPXUP;285;11:14:19;0;50	3079;8	736;5;195;53;
$GPXUP;285;11:14:20;0;50	30776;8	73603;5;194;52;
$GPXUP;285;11:14:21;0;50	30764;8	73615;5;194;54;
$GPXUP;285;11:14:22;0;50	30751;8	73627;5;193;54;
$GPXUP;285;11:14:23;0;50	30739;8	73635;5;191;52;
$GPXUP;285;11:14:24;0;50	30726;8	73641;5;191;52;
$GPXUP;285;11:14:25;0;50	30716;8	73647;5;191;49;
$GPXUP;285;11:14:26;0;50	30703;8	73645;5;191;50;
$GPXUP;285;11:14:27;0;50	3069;8	73641;5;191;51;
$GPXUP;285;11:14:28;0;50	30677;8	73637;5;191;46;
$GPXUP;285;11:14:29;0;50	30666;8	73632;5;192;44;
$GPXUP;285;11:14:30;0;50	30654;8	73632;5;193;45;
$GPXUP;285;11:14:31;0;50	30643;8	73634;5;193;45;
$GPXUP;285;11:14:32;0;50	30631;8	73634;5;192;47;
$GPXUP;285;11:14:33;0;50	30619;8	73631;5;191;50;
$GPXUP;285;11:14:34;0;50	30607;8	73626;5;190;50;
$GPXUP;285;11:14:35;0;50	30593;8	73622;5;190;53;
$GPXUP;285;11:14:36;0;50	30581;8	73627;5;190;48;
$GPXUP;285;11:14:37;0;50	30571;8	73635;5;191;47;
$GPXUP;285;11:14:38;0;50	30561;8	73642;5;192;44;
$GPXUP;285;11:14:39;0;50	3055;8	7364;5;191;51;
$GPXUP;285;11:14:40;0;50	30537;8	73637;5;188;52;
$GPXUP;285;11:14:41;0;50	30523;8	73637;5;185;55;
$GPXUP;285;11:14:42;0;50	30508;8	73641;5;184;54;
$GPXUP;285;11:14:43;0;50	30494;8	73649;5;182;55;
$GPXUP;285;11:14:44;0;50	30481;8	73658;5;182;54;
$GPXUP;285;11:14:45;0;50	3047;8	7367;5;181;52;
$GPXUP;285;11:14:46;0;50	30458;8	73681;5;181;55;
$GPXUP;285;11:14:47;0;50	30446;8	73686;5;181;52;
$GPXUP;285;11:14:48;0;50	30432;8	73683;5;181;55;
$GPXUP;285;11:14:49;0;50	30418;8	73679;5;179;53;
$GPXUP;285;11:14:50;0;50	30404;8	73681;5;178;53;
$GPXUP;285;11:14:51;0;50	30392;8	73693;5;178;55;
$GPXUP;285;11:14:52;0;50	30381;8	73707;5;177;55;
$GPXUP;285;11:14:53;0;50	30369;8	73717;5;177;55;
$GPXUP;285;11:14:54;0;50	30356;8	73729;5;176;55;
$GPXUP;285;11:14:55;0;50	30344;8	73742;5;175;53;
$GPXUP;285;11:14:56;0;50	30334;8	73754;5;175;52;
$GPXUP;285;11:14:57;0;50	30324;8	73765;5;174;54;
$GPXUP;285;11:14:58;0;50	30311;8	73768;5;173;54;
$GPXUP;285;11:14:59;0;50	30298;8	73769;5;172;56;
$GPXUP;285;11:15:00;0;50	30283;8	73773;5;173;54;
$GPXUP;285;11:15:01;0;50	3027;8	73784;5;173;55;
$GPXUP;285;11:15:02;0;50	30258;8	73791;5;173;51;
$GPXUP;285;11:15:03;0;50	30245;8	73796;5;173;48;
$GPXUP;285;11:15:04;0;50	30233;8	73798;5;173;51;
$GPXUP;285;11:15:05;0;50	30221;8	738;5;174;50;
$GPXUP;285;11:15:06;0;50	30209;8	73809;5;175;48;
$GPXUP;285;11:15:07;0;50	30199;8	73823;5;174;52;
$GPXUP;285;11:15:08;0;50	30189;8	73835;5;174;50;
$GPXUP;285;11:15:09;0;50	30177;8	73844;5;174;50;
$GPXUP;285;11:15:10;0;50	30167;8	73855;5;176;48;
$GPXUP;285;11:15:11;0;50	30159;8	73869;5;173;52;
$GPXUP;285;11:15:12;0;50	30149;8	7388;5;171;53;
$GPXUP;285;11:15:13;0;50	30136;8	7389;5;168;61;
$GPXUP;285;11:15:14;0;50	30122;8	73893;5;167;56;
$GPXUP;285;11:15:15;0;50	30108;8	73892;5;168;52;
$GPXUP;285;11:15:16;0;50	30095;8	73894;5;170;58;
$GPXUP;285;11:15:17;0;50	30084;8	73907;5;172;52;
$GPXUP;285;11:15:18;0;50	30075;8	73921;5;171;53;
$GPXUP;285;11:15:19;0;50	30065;8	73936;5;171;56;
$GPXUP;285;11:15:20;0;50	30056;8	73953;5;170;55;
$GPXUP;285;11:15:21;0;50	30045;8	73964;5;169;50;
$GPXUP;285;11:15:22;0;50	30031;8	73964;5;170;51;
$GPXUP;285;11:15:23;0;50	30018;8	73958;5;172;48;
$GPXUP;285;11:15:24;0;50	30006;8	73953;5;173;46;
$GPXUP;285;11:15:25;0;50	29995;8	73955;5;174;51;
$GPXUP;285;11:15:26;0;50	29982;8	73957;5;176;46;
$GPXUP;285;11:15:27;0;50	29971;8	73962;5;176;45;
$GPXUP;285;11:15:28;0;50	29961;8	73969;5;177;46;
$GPXUP;285;11:15:29;0;50	2995;8	7397;5;176;50;
$GPXUP;285;11:15:30;0;50	29936;8	73966;5;176;49;
$GPXUP;285;11:15:31;0;50	29925;8	73958;5;177;48;
$GPXUP;285;11:15:32;0;50	29914;8	73948;5;178;47;
$GPXUP;285;11:15:33;0;50	29904;8	73941;5;178;43;
$GPXUP;285;11:15:34;0;50	29893;8	73942;5;179;50;
$GPXUP;285;11:15:35;0;50	2988;8	73945;5;181;48;
$GPXUP;285;11:15:36;0;50	2987;8	73947;5;180;44;
$GPXUP;285;11:15:37;0;50	29857;8	73945;5;181;49;
$GPXUP;285;11:15:38;0;50	29845;8	73945;5;181;50;
$GPXUP;285;11:15:39;0;50	29833;8	73948;5;182;47;
$GPXUP;285;11:15:40;0;50	2982;8	73946;5;183;47;
$GPXUP;285;11:15:41;0;50	29809;8	73947;5;183;49;
$GPXUP;285;11:15:42;0;50	29796;8	7395;5;182;51;
$GPXUP;285;11:15:43;0;50	29783;8	73952;5;182;51;
$GPXUP;285;11:15:44;0;50	29771;8	73951;5;182;50;
$GPXUP;285;11:15:45;0;50	29758;8	73952;5;184;47;
$GPXUP;285;11:15:46;0;50	29746;8	73955;5;184;48;
$GPXUP;285;11:15:47;0;50	29734;8	73958;5;185;47;
$GPXUP;285;11:15:48;0;50	29722;8	73962;5;185;49;
$GPXUP;285;11:15:49;0;50	2971;8	73962;5;187;48;
$GPXUP;285;11:15:50;0;50	29699;8	73963;5;189;49;
$GPXUP;285;11:15:51;0;50	29687;8	73959;5;189;44;
$GPXUP;285;11:15:52;0;50	29676;8	73955;5;190;45;
$GPXUP;285;11:15:53;0;50	29664;8	73955;5;190;43;
$GPXUP;285;11:15:54;0;50	29654;8	7396;5;191;44;
$GPXUP;285;11:15:55;0;50	29643;8	73969;5;192;46;
$GPXUP;285;11:15:56;0;50	29633;8	73983;5;192;47;
$GPXUP;285;11:15:57;0;50	29625;8	73994;5;192;49;
$GPXUP;285;11:15:58;0;50	29613;8	74;5;192;48;
$GPXUP;285;11:15:59;0;50	29602;8	74004;5;195;44;
$GPXUP;285;11:16:00;0;50	29591;8	74;5;196;44;
$GPXUP;285;11:16:01;0;50	29582;8	73995;5;198;40;
$GPXUP;285;11:16:02;0;50	29573;8	73989;5;199;36;
$GPXUP;285;11:16:03;0;50	29566;8	73975;5;199;45;
$GPXUP;285;11:16:04;0;50	29559;8	73961;5;196;50;
$GPXUP;285;11:16:05;0;50	29549;8	73949;5;192;53;
$GPXUP;285;11:16:06;0;50	29537;8	73937;5;189;49;
$GPXUP;285;11:16:07;0;50	29524;8	73929;5;189;51;
$GPXUP;285;11:16:08;0;50	29511;8	73926;5;189;43;
$GPXUP;285;11:16:09;0;50	295;8	73933;5;189;46;
$GPXUP;285;11:16:10;0;50	29489;8	73937;5;187;44;
$GPXUP;285;11:16:11;0;50	29479;8	73937;5;186;49;
$GPXUP;285;11:16:12;0;50	29467;8	73932;5;183;53;
$GPXUP;285;11:16:13;0;50	29452;8	7393;5;180;62;
$GPXUP;285;11:16:14;0;50	29438;8	73937;5;180;48;
$GPXUP;285;11:16:15;0;50	29426;8	73943;5;179;46;
$GPXUP;285;11:16:16;0;50	29415;8	73948;5;179;49;
$GPXUP;285;11:16:17;0;50	29404;8	73955;5;178;50;
$GPXUP;285;11:16:18;0;50	29392;8	7396;5;176;50;
$GPXUP;285;11:16:19;0;50	2938;8	73954;5;174;52;
$GPXUP;285;11:16:20;0;50	29369;8	73944;5;173;54;
$GPXUP;285;11:16:21;0;50	29357;8	73933;5;172;54;
$GPXUP;285;11:16:22;0;50	29343;8	73928;5;172;47;
$GPXUP;285;11:16:23;0;50	29331;8	73928;5;173;45;
$GPXUP;285;11:16:24;0;50	2932;8	7393;5;175;41;
$GPXUP;285;11:16:25;0;50	2931;8	73932;5;177;42;
$GPXUP;285;11:16:26;0;50	293;8	73939;5;177;42;
$GPXUP;285;11:16:27;0;50	29291;8	73949;5;176;44;
$GPXUP;285;11:16:28;0;50	29281;8	73955;5;176;45;
$GPXUP;285;11:16:29;0;50	2927;8	73958;5;176;42;
$GPXUP;285;11:16:30;0;50	2926;8	73952;5;176;43;
$GPXUP;285;11:16:31;0;50	29251;8	73944;5;177;42;
$GPXUP;285;11:16:32;0;50	29241;8	73939;5;176;41;
$GPXUP;285;11:16:33;0;50	29229;8	73946;5;177;41;
$GPXUP;285;11:16:34;0;50	2922;8	73953;5;177;41;
$GPXUP;285;11:16:35;0;50	29211;8	73957;5;176;41;
$GPXUP;285;11:16:36;0;50	29202;8	73958;5;176;42;
$GPXUP;285;11:16:37;0;50	29191;8	73957;5;176;40;
$GPXUP;285;11:16:38;0;50	2918;8	73961;5;175;43;
$GPXUP;285;11:16:39;0;50	29169;8	73972;5;173;47;
$GPXUP;285;11:16:40;0;50	29159;8	73983;5;172;52;
$GPXUP;285;11:16:41;0;50	29148;8	73991;5;175;48;
$GPXUP;285;11:16:42;0;50	29136;8	73987;5;176;46;
$GPXUP;285;11:16:43;0;50	29125;8	73984;5;178;44;
$GPXUP;285;11:16:44;0;50	29114;8	7399;5;179;44;
$GPXUP;285;11:16:45;0;50	29104;8	73999;5;178;44;
$GPXUP;285;11:16:46;0;50	29093;8	74007;5;176;48;
$GPXUP;285;11:16:47;0;50	29083;8	74018;5;174;50;
$GPXUP;285;11:16:48;0;50	29074;8	74032;5;173;51;
$GPXUP;285;11:16:49;0;50	29064;8	74046;5;173;48;
$GPXUP;285;11:16:50;0;50	29054;8	74057;5;173;49;
$GPXUP;285;11:16:51;0;50	29041;8	74065;5;172;50;
$GPXUP;285;11:16:52;0;50	2903;8	74066;5;174;47;
$GPXUP;285;11:16:53;0;50	29018;8	74066;5;175;46;
$GPXUP;285;11:16:54;0;50	29006;8	74065;5;177;41;
$GPXUP;285;11:16:55;0;50	28996;8	74063;5;180;42;
$GPXUP;285;11:16:56;0;50	28986;8	7406;5;182;41;
$GPXUP;285;11:16:57;0;50	28976;8	74068;5;182;45;
$GPXUP;285;11:16:58;0;50	28965;8	74078;5;180;51;
$GPXUP;285;11:16:59;0;50	28954;8	74089;5;182;51;
$GPXUP;285;11:17:00;0;50	28944;8	74101;5;183;49;
$GPXUP;285;11:17:01;0;50	28933;8	74109;5;185;45;
$GPXUP;285;11:17:02;0;50	28923;8	74111;5;187;43;
$GPXUP;285;11:17:03;0;50	28914;8	74109;5;189;42;
$GPXUP;285;11:17:04;0;50	28904;8	74107;5;190;43;
$GPXUP;285;11:17:05;0;50	28894;8	74102;5;192;44;
$GPXUP;285;11:17:06;0;50	28884;8	74095;5;195;39;
$GPXUP;285;11:17:07;0;50	28873;8	74093;5;198;40;
$GPXUP;285;11:17:08;0;50	28862;8	74092;5;199;40;
$GPXUP;285;11:17:09;0;50	28852;8	74099;5;199;41;
$GPXUP;285;11:17:10;0;50	28842;8	74105;5;199;43;
$GPXUP;285;11:17:11;0;50	28832;8	74109;5;199;45;
$GPXUP;285;11:17:12;0;50	28821;8	74109;5;199;45;
$GPXUP;285;11:17:13;0;50	28809;8	74111;5;199;47;
$GPXUP;285;11:17:14;0;50	28797;8	74114;5;197;47;
$GPXUP;285;11:17:15;0;50	28785;8	74111;5;196;49;
$GPXUP;285;11:17:16;0;50	28772;8	74103;5;194;50;
$GPXUP;285;11:17:17;0;50	2876;8	74094;5;194;50;
$GPXUP;285;11:17:18;0;50	28749;8	74086;5;194;49;
$GPXUP;285;11:17:19;0;50	28738;8	7408;5;192;47;
$GPXUP;285;11:17:20;0;50	28726;8	74082;5;191;47;
$GPXUP;285;11:17:21;0;50	28714;8	74084;5;190;49;
$GPXUP;285;11:17:22;0;50	28702;8	74085;5;187;50;
$GPXUP;285;11:17:23;0;50	28689;8	74088;5;185;52;
$GPXUP;285;11:17:24;0;50	28676;8	74091;5;185;51;
$GPXUP;285;11:17:25;0;50	28664;8	74094;5;184;49;
$GPXUP;285;11:17:26;0;50	28652;8	74094;5;184;49;
$GPXUP;285;11:17:27;0;50	28639;8	74093;5;184;48;
$GPXUP;285;11:17:28;0;50	28628;8	74092;5;182;48;
$GPXUP;285;11:17:29;0;50	28616;8	74089;5;182;48;
$GPXUP;285;11:17:30;0;50	28604;8	74085;5;181;49;
$GPXUP;285;11:17:31;0;50	28591;8	74083;5;179;50;
$GPXUP;285;11:17:32;0;50	28578;8	74084;5;179;52;
$GPXUP;285;11:17:33;0;50	28565;8	7408;5;176;51;
$GPXUP;285;11:17:34;0;50	28552;8	74078;5;176;52;
$GPXUP;285;11:17:35;0;50	28539;8	74074;5;173;54;
$GPXUP;285;11:17:36;0;50	28525;8	74072;5;172;53;
$GPXUP;285;11:17:37;0;50	28512;8	74077;5;171;53;
$GPXUP;285;11:17:38;0;50	28499;8	74083;5;170;52;
$GPXUP;285;11:17:39;0;50	28486;8	74086;5;169;53;
$GPXUP;285;11:17:40;0;50	28472;8	74088;5;169;55;
$GPXUP;285;11:17:41;0;50	28459;8	74084;5;169;56;
$GPXUP;285;11:17:42;0;50	28446;8	74078;5;170;52;
$GPXUP;285;11:17:43;0;50	28434;8	74068;5;171;49;
$GPXUP;285;11:17:44;0;50	28422;8	74063;5;170;48;
$GPXUP;285;11:17:45;0;50	28411;8	74058;5;171;49;
$GPXUP;285;11:17:46;0;50	284;8	7405;5;173;47;
$GPXUP;285;11:17:47;0;50	28389;8	74045;5;174;43;
$GPXUP;285;11:17:48;0;50	28379;8	74036;5;176;45;
$GPXUP;285;11:17:49;0;50	2837;8	74028;5;176;44;
$GPXUP;285;11:17:50;0;50	28358;8	74025;5;176;43;
$GPXUP;285;11:17:51;0;50	28348;8	74024;5;177;43;
$GPXUP;285;11:17:52;0;50	28337;8	74024;5;176;44;
$GPXUP;285;11:17:53;0;50	28325;8	74023;5;174;46;
$GPXUP;285;11:17:54;0;50	28314;8	74026;5;174;48;
$GPXUP;285;11:17:55;0;50	28301;8	74029;5;172;51;
$GPXUP;285;11:17:56;0;50	28288;8	74033;5;170;51;
$GPXUP;285;11:17:57;0;50	28276;8	74039;5;168;52;
$GPXUP;285;11:17:58;0;50	28264;8	74046;5;167;53;
$GPXUP;285;11:17:59;0;50	28251;8	74052;5;165;50;
$GPXUP;285;11:18:00;0;50	28239;8	74054;5;166;47;
$GPXUP;285;11:18:01;0;50	28227;8	74054;5;164;50;
$GPXUP;285;11:18:02;0;50	28214;8	7405;5;164;51;
$GPXUP;285;11:18:03;0;50	28202;8	74045;5;164;49;
$GPXUP;285;11:18:04;0;50	28189;8	74041;5;164;44;
$GPXUP;285;11:18:05;0;50	28178;8	74043;5;165;46;
$GPXUP;285;11:18:06;0;50	28168;8	7405;5;164;46;
$GPXUP;285;11:18:07;0;50	28157;8	74054;5;163;46;
$GPXUP;285;11:18:08;0;50	28146;8	74053;5;162;48;
$GPXUP;285;11:18:09;0;50	28133;8	74054;5;160;50;
$GPXUP;285;11:18:10;0;50	28121;8	74057;5;160;49;
$GPXUP;285;11:18:11;0;50	28108;8	74063;5;159;49;
$GPXUP;285;11:18:12;0;50	28097;8	7407;5;160;47;
$GPXUP;285;11:18:13;0;50	28086;8	74076;5;160;44;
$GPXUP;285;11:18:14;0;50	28075;8	74082;5;160;46;
$GPXUP;285;11:18:15;0;50	28064;8	74082;5;159;45;
$GPXUP;285;11:18:16;0;50	28052;8	74084;5;158;51;
$GPXUP;285;11:18:17;0;50	28039;8	74088;5;157;49;
$GPXUP;285;11:18:18;0;50	28027;8	7409;5;157;49;
$GPXUP;285;11:18:19;0;50	28014;8	74096;5;157;46;
$GPXUP;285;11:18:20;0;50	28003;8	7411;5;157;47;
$GPXUP;285;11:18:21;0;50	27994;8	7412;5;156;47;
$GPXUP;285;11:18:22;0;50	27985;8	74126;5;156;44;
$GPXUP;285;11:18:23;0;50	27975;8	74129;5;155;50;
$GPXUP;285;11:18:24;0;50	27962;8	7413;5;151;54;
$GPXUP;285;11:18:25;0;50	27949;8	74127;5;152;50;
$GPXUP;285;11:18:26;0;50	27935;8	74126;5;153;48;
$GPXUP;285;11:18:27;0;50	27923;8	74131;5;153;47;
$GPXUP;285;11:18:28;0;50	27912;8	74139;5;152;49;
$GPXUP;285;11:18:29;0;50	27902;8	74156;5;151;53;
$GPXUP;285;11:18:30;0;50	27894;8	74174;5;152;54;
$GPXUP;285;11:18:31;0;50	27889;8	74194;5;153;54;
$GPXUP;285;11:18:32;0;50	27882;8	74212;5;151;50;
$GPXUP;285;11:18:33;0;50	27872;8	74224;5;151;51;
$GPXUP;285;11:18:34;0;50	27861;8	7423;5;151;48;
$GPXUP;285;11:18:35;0;50	27849;8	74236;5;152;48;
$GPXUP;285;11:18:36;0;50	27837;8	74241;5;153;47;
$GPXUP;285;11:18:37;0;50	27826;8	74246;5;154;47;
$GPXUP;285;11:18:38;0;50	27813;8	74254;5;154;49;
$GPXUP;285;11:18:39;0;50	27802;8	74263;5;153;50;
$GPXUP;285;11:18:40;0;50	27791;8	74274;5;153;49;
$GPXUP;285;11:18:41;0;50	27781;8	74286;5;153;51;
$GPXUP;285;11:18:42;0;50	27772;8	74299;5;153;49;
$GPXUP;285;11:18:43;0;50	27763;8	74307;5;154;51;
$GPXUP;285;11:18:44;0;50	27748;8	74314;5;154;48;
$GPXUP;285;11:18:45;0;50	27736;8	74316;5;156;48;
$GPXUP;285;11:18:46;0;50	27725;8	74322;5;158;49;
$GPXUP;285;11:18:47;0;50	27714;8	74332;5;157;50;
$GPXUP;285;11:18:48;0;50	27703;8	74342;5;158;51;
$GPXUP;285;11:18:49;0;50	27692;8	74353;5;158;52;
$GPXUP;285;11:18:50;0;50	2768;8	74362;5;159;51;
$GPXUP;285;11:18:51;0;50	27668;8	74362;5;160;52;
$GPXUP;285;11:18:52;0;50	27655;8	74357;5;162;50;
$GPXUP;285;11:18:53;0;50	27642;8	74352;5;163;48;
$GPXUP;285;11:18:54;0;50	27631;8	7435;5;164;48;
$GPXUP;285;11:18:55;0;50	27619;8	74347;5;164;47;
$GPXUP;285;11:18:56;0;50	27608;8	74346;5;167;43;
$GPXUP;285;11:18:57;0;50	27598;8	74344;5;171;38;
$GPXUP;285;11:18:58;0;50	2759;8	74342;5;173;36;
$GPXUP;285;11:18:59;0;50	27581;8	74337;5;175;42;
$GPXUP;285;11:19:00;0;50	2757;8	74334;5;177;38;
$GPXUP;285;11:19:01;0;50	27562;8	74334;5;179;37;
$GPXUP;285;11:19:02;0;50	27553;8	74341;5;181;37;
$GPXUP;285;11:19:03;0;50	27544;8	7435;5;180;43;
$GPXUP;285;11:19:04;0;50	27534;8	74358;5;178;48;
$GPXUP;285;11:19:05;0;50	27523;8	74366;5;175;54;
$GPXUP;285;11:19:06;0;50	2751;8	74371;5;175;49;
$GPXUP;285;11:19:07;0;50	27498;8	74372;5;175;47;
$GPXUP;285;11:19:08;0;50	27488;8	74368;5;176;49;
$GPXUP;285;11:19:09;0;50	27476;8	74359;5;177;49;
$GPXUP;285;11:19:10;0;50	27464;8	74355;5;177;47;
$GPXUP;285;11:19:11;0;50	27452;8	74357;5;177;49;
$GPXUP;285;11:19:12;0;50	2744;8	74359;5;176;48;
$GPXUP;285;11:19:13;0;50	27428;8	74364;5;174;50;
$GPXUP;285;11:19:14;0;50	27416;8	74368;5;174;51;
$GPXUP;285;11:19:15;0;50	27403;8	74373;5;173;55;
$GPXUP;285;11:19:16;0;50	27389;8	74375;5;171;54;
$GPXUP;285;11:19:17;0;50	27375;8	7437;5;173;52;
$GPXUP;285;11:19:18;0;50	27363;8	74371;5;174;46;
$GPXUP;285;11:19:19;0;50	27353;8	74379;5;176;44;
$GPXUP;285;11:19:20;0;50	27345;8	74391;5;177;46;
$GPXUP;285;11:19:21;0;50	27337;8	74402;5;173;51;
$GPXUP;285;11:19:22;0;50	27324;8	74408;5;169;55;
$GPXUP;285;11:19:23;0;50	27309;8	74416;5;164;67;
$GPXUP;285;11:19:24;0;50	27294;8	74427;5;161;62;
$GPXUP;285;11:19:25;0;50	27279;8	74434;5;160;57;
$GPXUP;285;11:19:26;0;50	27267;8	74436;5;160;53;
$GPXUP;285;11:19:27;0;50	27254;8	74438;5;161;52;
$GPXUP;285;11:19:28;0;50	2724;8	7444;5;161;54;
$GPXUP;285;11:19:29;0;50	27227;8	74444;5;161;52;
$GPXUP;285;11:19:30;0;50	27215;8	74452;5;162;49;
$GPXUP;285;11:19:31;0;50	27204;8	74458;5;164;45;
$GPXUP;285;11:19:32;0;50	27194;8	74459;5;164;48;
$GPXUP;285;11:19:33;0;50	27182;8	74461;5;163;48;
$GPXUP;285;11:19:34;0;50	2717;8	74462;5;161;48;
$GPXUP;285;11:19:35;0;50	27158;8	74467;5;160;50;
$GPXUP;285;11:19:36;0;50	27145;8	7447;5;159;52;
$GPXUP;285;11:19:37;0;50	27132;8	74478;5;158;50;
$GPXUP;285;11:19:38;0;50	2712;8	74494;5;157;50;
$GPXUP;285;11:19:39;0;50	27114;8	74512;5;155;59;
$GPXUP;285;11:19:40;0;50	27109;8	74536;5;153;65;
$GPXUP;285;11:19:41;0;50	27104;8	74561;5;150;66;
$GPXUP;285;11:19:42;0;50	27097;8	74585;5;148;69;
$GPXUP;285;11:19:43;0;50	27085;8	74606;5;147;67;
$GPXUP;285;11:19:44;0;50	27074;8	74625;5;147;64;
$GPXUP;285;11:19:45;0;50	27063;8	74641;5;148;62;
$GPXUP;285;11:19:46;0;50	2705;8	74658;5;149;57;
$GPXUP;285;11:19:47;0;50	27038;8	74665;5;151;54;
$GPXUP;285;11:19:48;0;50	27026;8	74668;5;153;48;
$GPXUP;285;11:19:49;0;50	27015;8	74668;5;157;44;
$GPXUP;285;11:19:50;0;50	27005;8	74669;5;157;43;
$GPXUP;285;11:19:51;0;50	26994;8	74671;5;159;47;
$GPXUP;285;11:19:52;0;50	26983;8	7467;5;159;47;
$GPXUP;285;11:19:53;0;50	2697;8	74668;5;158;45;
$GPXUP;285;11:19:54;0;50	26958;8	74673;5;159;51;
$GPXUP;285;11:19:55;0;50	26948;8	74686;5;160;50;
$GPXUP;285;11:19:56;0;50	26938;8	74699;5;162;50;
$GPXUP;285;11:19:57;0;50	26929;8	74713;5;162;52;
$GPXUP;285;11:19:58;0;50	26918;8	74725;5;162;57;
$GPXUP;285;11:19:59;0;50	26906;8	74735;5;162;54;
$GPXUP;285;11:20:00;0;50	26895;8	74744;5;163;52;
$GPXUP;285;11:20:01;0;50	26883;8	74748;5;165;50;
$GPXUP;285;11:20:02;0;50	2687;8	74751;5;165;51;
$GPXUP;285;11:20:03;0;50	26858;8	74753;5;165;50;
$GPXUP;285;11:20:04;0;50	26844;8	74753;5;166;52;
$GPXUP;285;11:20:05;0;50	26832;8	74752;5;166;51;
$GPXUP;285;11:20:06;0;50	26821;8	74739;5;168;51;
$GPXUP;285;11:20:07;0;50	26811;8	74724;5;169;51;
$GPXUP;285;11:20:08;0;50	26802;8	74709;5;170;48;
$GPXUP;285;11:20:09;0;50	26789;8	74703;5;171;51;
$GPXUP;285;11:20:10;0;50	26776;8	74702;5;172;50;
$GPXUP;285;11:20:11;0;50	26764;8	74703;5;173;49;
$GPXUP;285;11:20:12;0;50	26751;8	74705;5;174;49;
$GPXUP;285;11:20:13;0;50	26739;8	74707;5;175;51;
$GPXUP;285;11:20:14;0;50	26728;8	74719;5;176;53;
$GPXUP;285;11:20:15;0;50	26718;8	7473;5;174;49;
$GPXUP;285;11:20:16;0;50	26707;8	74734;5;170;54;
$GPXUP;285;11:20:17;0;50	26693;8	74729;5;168;56;
$GPXUP;285;11:20:18;0;50	26679;8	74718;5;168;55;
$GPXUP;285;11:20:19;0;50	26666;8	7471;5;169;52;
$GPXUP;285;11:20:20;0;50	26654;8	74704;5;168;50;
$GPXUP;285;11:20:21;0;50	26641;8	74701;5;167;50;
$GPXUP;285;11:20:22;0;50	26627;8	74708;5;166;53;
$GPXUP;285;11:20:23;0;50	26615;8	74718;5;163;57;
$GPXUP;285;11:20:24;0;50	26602;8	74732;5;161;57;
$GPXUP;285;11:20:25;0;50	2659;8	74744;5;160;57;
$GPXUP;285;11:20:26;0;50	26579;8	74756;5;160;55;
$GPXUP;285;11:20:27;0;50	26567;8	74762;5;159;53;
$GPXUP;285;11:20:28;0;50	26553;8	74767;5;159;54;
$GPXUP;285;11:20:29;0;50	2654;8	74773;5;158;55;
$GPXUP;285;11:20:30;0;50	26526;8	74778;5;159;55;
$GPXUP;285;11:20:31;0;50	26512;8	74776;5;160;51;
$GPXUP;285;11:20:32;0;50	265;8	74777;5;162;51;
$GPXUP;285;11:20:33;0;50	26487;8	74776;5;164;48;
$GPXUP;285;11:20:34;0;50	26476;8	74785;5;165;46;
$GPXUP;285;11:20:35;0;50	26467;8	74799;5;164;52;
$GPXUP;285;11:20:36;0;50	26457;8	74811;5;163;49;
$GPXUP;285;11:20:37;0;50	26447;8	74821;5;162;51;
$GPXUP;285;11:20:38;0;50	26436;8	74823;5;160;53;
$GPXUP;285;11:20:39;0;50	26422;8	7482;5;159;54;
$GPXUP;285;11:20:40;0;50	26409;8	74813;5;157;53;
$GPXUP;285;11:20:41;0;50	26394;8	74809;5;156;58;
$GPXUP;285;11:20:42;0;50	26379;8	74814;5;156;51;
$GPXUP;285;11:20:43;0;50	26368;8	74829;5;154;54;
$GPXUP;285;11:20:44;0;50	26357;8	7484;5;156;53;
$GPXUP;285;11:20:45;0;50	26347;8	7485;5;157;46;
$GPXUP;285;11:20:46;0;50	26336;8	74851;5;158;48;
$GPXUP;285;11:20:47;0;50	26323;8	74851;5;157;51;
$GPXUP;285;11:20:48;0;50	2631;8	74852;5;156;51;
$GPXUP;285;11:20:49;0;50	26295;8	74859;5;155;57;
$GPXUP;285;11:20:50;0;50	26282;8	74874;5;155;56;
$GPXUP;285;11:20:51;0;50	26271;8	74888;5;154;58;
$GPXUP;285;11:20:52;0;50	2626;8	74902;5;153;59;
$GPXUP;285;11:20:53;0;50	26248;8	74914;5;152;56;
$GPXUP;285;11:20:54;0;50	26234;8	74928;5;151;63;
$GPXUP;285;11:20:55;0;50	26219;8	74934;5;150;59;
$GPXUP;285;11:20:56;0;50	26205;8	74938;5;151;55;
$GPXUP;285;11:20:57;0;50	26191;8	74942;5;153;55;
$GPXUP;285;11:20:58;0;50	26178;8	74947;5;153;55;
$GPXUP;285;11:20:59;0;50	26164;8	74954;5;154;53;
$GPXUP;285;11:21:00;0;50	26152;8	74963;5;154;58;
$GPXUP;285;11:21:01;0;50	26139;8	74977;5;154;57;
$GPXUP;285;11:21:02;0;50	26128;8	74987;5;155;54;
$GPXUP;285;11:21:03;0;50	26115;8	74993;5;156;55;
$GPXUP;285;11:21:04;0;50	26101;8	74995;5;155;54;
$GPXUP;285;11:21:05;0;50	26088;8	74994;5;157;53;
$GPXUP;285;11:21:06;0;50	26075;8	74994;5;159;51;
$GPXUP;285;11:21:07;0;50	26064;8	75006;5;161;48;
$GPXUP;285;11:21:08;0;50	26055;8	7502;5;161;52;
$GPXUP;285;11:21:09;0;50	26044;8	75028;5;161;52;
$GPXUP;285;11:21:10;0;50	26031;8	75034;5;161;52;
$GPXUP;285;11:21:11;0;50	26018;8	75038;5;162;51;
$GPXUP;285;11:21:12;0;50	26005;8	75043;5;162;50;
$GPXUP;285;11:21:13;0;50	25994;8	75055;5;160;54;
$GPXUP;285;11:21:14;0;50	25984;8	75068;5;157;59;
$GPXUP;285;11:21:15;0;50	25971;8	75082;5;153;62;
$GPXUP;285;11:21:16;0;50	25958;8	75093;5;149;60;
$GPXUP;285;11:21:17;0;50	25944;8	75102;5;148;63;
$GPXUP;285;11:21:18;0;50	25929;8	75112;5;147;61;
$GPXUP;285;11:21:19;0;50	25914;8	7512;5;146;60;
$GPXUP;285;11:21:20;0;50	259;8	75132;5;146;61;
$GPXUP;285;11:21:21;0;50	25889;8	75148;5;146;61;
$GPXUP;285;11:21:22;0;50	25879;8	75167;5;145;61;
$GPXUP;285;11:21:23;0;50	25868;8	75183;5;144;61;
$GPXUP;285;11:21:24;0;50	25855;8	75197;5;142;64;
$GPXUP;285;11:21:25;0;50	25842;8	75206;5;142;59;
$GPXUP;285;11:21:26;0;50	25827;8	75213;5;142;60;
$GPXUP;285;11:21:27;0;50	25814;8	75223;5;143;57;
$GPXUP;285;11:21:28;0;50	25801;8	7523;5;143;56;
$GPXUP;285;11:21:29;0;50	25788;8	75235;5;144;57;
$GPXUP;285;11:21:30;0;50	25773;8	75238;5;144;58;
$GPXUP;285;11:21:31;0;50	25759;8	75241;5;144;57;
$GPXUP;285;11:21:32;0;50	25744;8	75241;5;145;57;
$GPXUP;285;11:21:33;0;50	2573;8	75243;5;145;52;
$GPXUP;285;11:21:34;0;50	25718;8	75251;5;144;53;
$GPXUP;285;11:21:35;0;50	25706;8	75257;5;143;56;
$GPXUP;285;11:21:36;0;50	25692;8	75254;5;143;54;
$GPXUP;285;11:21:37;0;50	25679;8	75252;5;144;54;
$GPXUP;285;11:21:38;0;50	25666;8	7525;5;143;55;
$GPXUP;285;11:21:39;0;50	25651;8	75247;5;144;56;
$GPXUP;285;11:21:40;0;50	25638;8	75249;5;144;56;
$GPXUP;285;11:21:41;0;50	25625;8	75255;5;145;54;
$GPXUP;285;11:21:42;0;50	25613;8	75257;5;145;53;
$GPXUP;285;11:21:43;0;50	256;8	75254;5;146;50;
$GPXUP;285;11:21:44;0;50	25588;8	75253;5;145;48;
$GPXUP;285;11:21:45;0;50	25577;8	75255;5;146;45;
$GPXUP;285;11:21:46;0;50	25566;8	75256;5;146;48;
$GPXUP;285;11:21:47;0;50	25552;8	75263;5;144;59;
$GPXUP;285;11:21:48;0;50	25538;8	75272;5;142;58;
$GPXUP;285;11:21:49;0;50	25525;8	75282;5;142;51;
$GPXUP;285;11:21:50;0;50	25512;8	75276;5;143;52;
$GPXUP;285;11:21:51;0;50	25499;8	75273;5;144;49;
$GPXUP;285;11:21:52;0;50	25486;8	75269;5;145;46;
$GPXUP;285;11:21:53;0;50	25475;8	75268;5;146;47;
$GPXUP;285;11:21:54;0;50	25463;8	75277;5;146;46;
$GPXUP;285;11:21:55;0;50	25452;8	75284;5;146;48;
$GPXUP;285;11:21:56;0;50	25441;8	75292;5;146;47;
$GPXUP;285;11:21:57;0;50	25432;8	75309;5;143;70;
$GPXUP;285;11:21:58;0;50	25421;8	75334;5;138;75;
$GPXUP;285;11:21:59;0;50	25409;8	75357;5;133;74;
$GPXUP;285;11:22:00;0;50	25396;8	75373;5;133;66;
$GPXUP;285;11:22:01;0;50	25382;8	75378;5;132;62;
$GPXUP;285;11:22:02;0;50	25366;8	75376;5;133;56;
$GPXUP;285;11:22:03;0;50	25352;8	75382;5;135;54;
$GPXUP;285;11:22:04;0;50	25338;8	75396;5;135;56;
$GPXUP;285;11:22:05;0;50	25327;8	75404;5;134;54;
$GPXUP;285;11:22:06;0;50	25314;8	75409;5;134;57;
$GPXUP;285;11:22:07;0;50	253;8	75412;5;134;54;
$GPXUP;285;11:22:08;0;50	25286;8	75415;5;135;54;
$GPXUP;285;11:22:09;0;50	25273;8	75419;5;136;53;
$GPXUP;285;11:22:10;0;50	25262;8	75426;5;136;49;
$GPXUP;285;11:22:11;0;50	2525;8	75424;5;136;50;
$GPXUP;285;11:22:12;0;50	25237;8	75422;5;136;49;
$GPXUP;285;11:22:13;0;50	25226;8	75414;5;138;51;
$GPXUP;285;11:22:14;0;50	25215;8	75408;5;140;46;
$GPXUP;285;11:22:15;0;50	25204;8	75402;5;140;46;
$GPXUP;285;11:22:16;0;50	25192;8	754;5;139;44;
$GPXUP;285;11:22:17;0;50	2518;8	75397;5;140;44;
$GPXUP;285;11:22:18;0;50	25169;8	75398;5;138;48;
$GPXUP;285;11:22:19;0;50	25157;8	75399;5;138;48;
$GPXUP;285;11:22:20;0;50	25146;8	75388;5;138;52;
$GPXUP;285;11:22:21;0;50	25134;8	75376;5;138;50;
$GPXUP;285;11:22:22;0;50	25123;8	7537;5;138;49;
$GPXUP;285;11:22:23;0;50	2511;8	75373;5;138;48;
$GPXUP;285;11:22:24;0;50	25099;8	75378;5;138;46;
$GPXUP;285;11:22:25;0;50	25088;8	75382;5;138;48;
$GPXUP;285;11:22:26;0;50	25076;8	75387;5;137;51;
$GPXUP;285;11:22:27;0;50	25064;8	75389;5;137;52;
$GPXUP;285;11:22:28;0;50	25051;8	75388;5;137;50;
$GPXUP;285;11:22:29;0;50	25039;8	75381;5;139;51;
$GPXUP;285;11:22:30;0;50	25026;8	75374;5;140;48;
$GPXUP;285;11:22:31;0;50	25015;8	75372;5;140;45;
$GPXUP;285;11:22:32;0;50	25005;8	75369;5;142;42;
$GPXUP;285;11:22:33;0;50	24994;8	7537;5;142;39;
$GPXUP;285;11:22:34;0;50	24985;8	75365;5;141;50;
$GPXUP;285;11:22:35;0;50	24972;8	75362;5;138;54;
$GPXUP;285;11:22:36;0;50	24958;8	75361;5;138;54;
$GPXUP;285;11:22:37;0;50	24944;8	75357;5;138;52;
$GPXUP;285;11:22:38;0;50	24931;8	75356;5;139;48;
$GPXUP;285;11:22:39;0;50	24919;8	75359;5;139;47;
$GPXUP;285;11:22:40;0;50	24909;8	7536;5;140;51;
$GPXUP;285;11:22:41;0;50	24898;8	75351;5;141;52;
$GPXUP;285;11:22:42;0;50	24887;8	75338;5;140;51;
$GPXUP;285;11:22:43;0;50	24876;8	75326;5;140;48;
$GPXUP;285;11:22:44;0;50	24865;8	75322;5;140;48;
$GPXUP;285;11:22:45;0;50	24853;8	75332;5;141;44;
$GPXUP;285;11:22:46;0;50	24842;8	7534;5;141;45;
$GPXUP;285;11:22:47;0;50	24832;8	75346;5;140;46;
$GPXUP;285;11:22:48;0;50	2482;8	75345;5;140;50;
$GPXUP;285;11:22:49;0;50	24807;8	75346;5;138;53;
$GPXUP;285;11:22:50;0;50	24793;8	75355;5;136;51;
$GPXUP;285;11:22:51;0;50	24781;8	75365;5;137;49;
$GPXUP;285;11:22:52;0;50	24771;8	7537;5;137;47;
$GPXUP;285;11:22:53;0;50	2476;8	75364;5;139;48;
$GPXUP;285;11:22:54;0;50	2475;8	75356;5;140;44;
$GPXUP;285;11:22:55;0;50	24739;8	75353;5;140;44;
$GPXUP;285;11:22:56;0;50	24727;8	75352;5;138;51;
$GPXUP;285;11:22:57;0;50	24714;8	75358;5;133;54;
$GPXUP;285;11:22:58;0;50	24702;8	75368;5;131;50;
$GPXUP;285;11:22:59;0;50	24689;8	75366;5;130;51;
$GPXUP;285;11:23:00;0;50	24678;8	7536;5;131;52;
$GPXUP;285;11:23:01;0;50	24667;8	75356;5;132;44;
$GPXUP;285;11:23:02;0;50	24656;8	75352;5;132;46;
$GPXUP;285;11:23:03;0;50	24643;8	75354;5;128;57;
$GPXUP;285;11:23:04;0;50	24628;8	75357;5;126;59;
$GPXUP;285;11:23:05;0;50	24613;8	7536;5;126;56;
$GPXUP;285;11:23:06;0;50	24599;8	75363;5;126;58;
$GPXUP;285;11:23:07;0;50	24584;8	75363;5;126;52;
$GPXUP;285;11:23:08;0;50	24573;8	75358;5;129;50;
$GPXUP;285;11:23:09;0;50	24562;8	75348;5;131;47;
$GPXUP;285;11:23:10;0;50	24552;8	75342;5;131;48;
$GPXUP;285;11:23:11;0;50	24539;8	75336;5;131;51;
$GPXUP;285;11:23:12;0;50	24527;8	75326;5;130;49;
$GPXUP;285;11:23:13;0;50	24515;8	75321;5;129;51;
$GPXUP;285;11:23:14;0;50	24504;8	75316;5;129;51;
$GPXUP;285;11:23:15;0;50	24491;8	75311;5;128;50;
$GPXUP;285;11:23:16;0;50	24478;8	75308;5;128;47;
$GPXUP;285;11:23:17;0;50	24466;8	75307;5;129;46;
$GPXUP;285;11:23:18;0;50	24456;8	75303;5;130;44;
$GPXUP;285;11:23:19;0;50	24447;8	75287;5;132;48;
$GPXUP;285;11:23:20;0;50	24442;8	7527;5;133;47;
$GPXUP;285;11:23:21;0;50	24434;8	75259;5;135;46;
$GPXUP;285;11:23:22;0;50	24426;8	75247;5;136;45;
$GPXUP;285;11:23:23;0;50	24418;8	75236;5;138;46;
$GPXUP;285;11:23:24;0;50	24406;8	7523;5;139;43;
$GPXUP;285;11:23:25;0;50	24396;8	75231;5;141;42;
$GPXUP;285;11:23:26;0;50	24386;8	7523;5;143;37;
$GPXUP;285;11:23:27;0;50	24378;8	75223;5;145;42;
$GPXUP;285;11:23:28;0;50	24368;8	75214;5;147;41;
$GPXUP;285;11:23:29;0;50	24358;8	75213;5;149;45;
$GPXUP;285;11:23:30;0;50	24347;8	75222;5;151;43;
$GPXUP;285;11:23:31;0;50	24337;8	7523;5;152;42;
$GPXUP;285;11:23:32;0;50	24327;8	75239;5;153;43;
$GPXUP;285;11:23:33;0;50	24318;8	75252;5;153;47;
$GPXUP;285;11:23:34;0;50	24311;8	75266;5;152;46;
$GPXUP;285;11:23:35;0;50	24304;8	75279;5;152;41;
$GPXUP;285;11:23:36;0;50	24296;8	75285;5;150;45;
$GPXUP;285;11:23:37;0;50	24284;8	75283;5;149;47;
$GPXUP;285;11:23:38;0;50	24273;8	75275;5;148;51;
$GPXUP;285;11:23:39;0;50	24261;8	75261;5;146;53;
$GPXUP;285;11:23:40;0;50	24249;8	75247;5;145;54;
$GPXUP;285;11:23:41;0;50	2424;8	75233;5;145;52;
$GPXUP;285;11:23:42;0;50	24233;8	75218;5;145;51;
$GPXUP;285;11:23:43;0;50	24222;8	75206;5;144;51;
$GPXUP;285;11:23:44;0;50	24211;8	75196;5;144;51;
$GPXUP;285;11:23:45;0;50	242;8	75186;5;144;53;
$GPXUP;285;11:23:46;0;50	2419;8	75171;5;144;52;
$GPXUP;285;11:23:47;0;50	24181;8	75157;5;145;51;
$GPXUP;285;11:23:48;0;50	24171;8	75146;5;145;55;
$GPXUP;285;11:23:49;0;50	24158;8	75144;5;146;49;
$GPXUP;285;11:23:50;0;50	24147;8	75141;5;150;47;
$GPXUP;285;11:23:51;0;50	24137;8	75138;5;153;43;
$GPXUP;285;11:23:52;0;50	24128;8	75133;5;155;41;
$GPXUP;285;11:23:53;0;50	24119;8	75126;5;155;44;
$GPXUP;285;11:23:54;0;50	2411;8	75113;5;154;50;
$GPXUP;285;11:23:55;0;50	241;8	751;5;152;52;
$GPXUP;285;11:23:56;0;50	24088;8	75087;5;150;56;
$GPXUP;285;11:23:57;0;50	24076;8	75075;5;148;61;
$GPXUP;285;11:23:58;0;50	24061;8	7507;5;150;52;
$GPXUP;285;11:23:59;0;50	24048;8	75079;5;151;51;
$GPXUP;285;11:24:00;0;50	24036;8	75089;5;153;50;
$GPXUP;285;11:24:01;0;50	24026;8	75099;5;154;48;
$GPXUP;285;11:24:02;0;50	24016;8	75107;5;154;50;
$GPXUP;285;11:24:03;0;50	24004;8	75107;5;155;48;
$GPXUP;285;11:24:04;0;50	23992;8	75101;5;156;49;
$GPXUP;285;11:24:05;0;50	2398;8	75094;5;159;48;
$GPXUP;285;11:24:06;0;50	23969;8	7509;5;161;46;
$GPXUP;285;11:24:07;0;50	23957;8	75092;5;163;49;
$GPXUP;285;11:24:08;0;50	23945;8	75095;5;164;51;
$GPXUP;285;11:24:09;0;50	23932;8	751;5;166;48;
$GPXUP;285;11:24:10;0;50	2392;8	75097;5;167;47;
$GPXUP;285;11:24:11;0;50	23908;8	75098;5;167;50;
$GPXUP;285;11:24:12;0;50	23895;8	75108;5;165;54;
$GPXUP;285;11:24:13;0;50	23884;8	75119;5;165;51;
$GPXUP;285;11:24:14;0;50	23873;8	7513;5;163;51;
$GPXUP;285;11:24:15;0;50	23862;8	75138;5;161;52;
$GPXUP;285;11:24:16;0;50	2385;8	75141;5;158;52;
$GPXUP;285;11:24:17;0;50	23836;8	75137;5;155;54;
$GPXUP;285;11:24:18;0;50	23824;8	75132;5;153;55;
$GPXUP;285;11:24:19;0;50	23811;8	75122;5;150;56;
$GPXUP;285;11:24:20;0;50	23798;8	75114;5;148;58;
$GPXUP;285;11:24:21;0;50	23783;8	75109;5;146;57;
$GPXUP;285;11:24:22;0;50	2377;8	75105;5;144;55;
$GPXUP;285;11:24:23;0;50	23758;8	75095;5;143;54;
$GPXUP;285;11:24:24;0;50	23748;8	75078;5;141;56;
$GPXUP;285;11:24:25;0;50	23738;8	75062;5;140;62;
$GPXUP;285;11:24:26;0;50	23724;8	75055;5;139;56;
$GPXUP;285;11:24:27;0;50	23711;8	75051;5;140;51;
$GPXUP;285;11:24:28;0;50	23698;8	75046;5;141;47;
$GPXUP;285;11:24:29;0;50	23686;8	75049;5;142;49;
$GPXUP;285;11:24:30;0;50	23673;8	75052;5;142;52;
$GPXUP;285;11:24:31;0;50	2366;8	7505;5;144;49;
$GPXUP;285;11:24:32;0;50	23649;8	75046;5;144;45;
$GPXUP;285;11:24:33;0;50	23638;8	75041;5;145;44;
$GPXUP;285;11:24:34;0;50	23628;8	75036;5;145;47;
$GPXUP;285;11:24:35;0;50	23616;8	75028;5;146;47;
$GPXUP;285;11:24:36;0;50	23606;8	75018;5;147;49;
$GPXUP;285;11:24:37;0;50	23594;8	75012;5;147;49;
$GPXUP;285;11:24:38;0;50	23582;8	75005;5;146;48;
$GPXUP;285;11:24:39;0;50	2357;8	75003;5;146;48;
$GPXUP;285;11:24:40;0;50	23558;8	75005;5;146;51;
$GPXUP;285;11:24:41;0;50	23545;8	75007;5;145;51;
$GPXUP;285;11:24:42;0;50	23531;8	75006;5;144;54;
$GPXUP;285;11:24:43;0;50	23518;8	75006;5;143;53;
$GPXUP;285;11:24:44;0;50	23504;8	75008;5;143;51;
$GPXUP;285;11:24:45;0;50	23493;8	75007;5;143;47;
$GPXUP;285;11:24:46;0;50	2348;8	75004;5;145;48;
$GPXUP;285;11:24:47;0;50	23469;8	75;5;147;48;
$GPXUP;285;11:24:48;0;50	23457;8	74996;5;147;48;
$GPXUP;285;11:24:49;0;50	23445;8	74996;5;148;47;
$GPXUP;285;11:24:50;0;50	23433;8	74994;5;149;45;
$GPXUP;285;11:24:51;0;50	23422;8	74991;5;149;41;
$GPXUP;285;11:24:52;0;50	23415;8	74984;5;149;45;
$GPXUP;285;11:24:53;0;50	23404;8	74976;5;147;49;
$GPXUP;285;11:24:54;0;50	23392;8	74971;5;146;55;
$GPXUP;285;11:24:55;0;50	23376;8	74967;5;145;53;
$GPXUP;285;11:24:56;0;50	23363;8	74973;5;147;50;
$GPXUP;285;11:24:57;0;50	23352;8	74979;5;148;46;
$GPXUP;285;11:24:58;0;50	23341;8	74979;5;149;45;
$GPXUP;285;11:24:59;0;50	23331;8	74971;5;150;45;
$GPXUP;285;11:25:00;0;50	23322;8	74958;5;151;46;
$GPXUP;285;11:25:01;0;50	23313;8	74946;5;152;47;
$GPXUP;285;11:25:02;0;50	23304;8	74936;5;152;46;
$GPXUP;285;11:25:03;0;50	23296;8	74923;5;153;46;
$GPXUP;285;11:25:04;0;50	23286;8	74911;5;153;51;
$GPXUP;285;11:25:05;0;50	23275;8	74902;5;153;46;
$GPXUP;285;11:25:06;0;50	23264;8	74903;5;153;46;
$GPXUP;285;11:25:07;0;50	23254;8	74908;5;155;42;
$GPXUP;285;11:25:08;0;50	23243;8	74914;5;156;44;
$GPXUP;285;11:25:09;0;50	23232;8	74919;5;156;45;
$GPXUP;285;11:25:10;0;50	23222;8	74914;5;158;47;
$GPXUP;285;11:25:11;0;50	2321;8	74905;5;160;47;
$GPXUP;285;11:25:12;0;50	23202;8	74895;5;160;46;
$GPXUP;285;11:25:13;0;50	23192;8	74884;5;161;47;
$GPXUP;285;11:25:14;0;50	23182;8	74872;5;161;47;
$GPXUP;285;11:25:15;0;50	23171;8	74865;5;162;46;
$GPXUP;285;11:25:16;0;50	23158;8	74865;5;161;45;
$GPXUP;285;11:25:17;0;50	23146;8	74873;5;163;48;
$GPXUP;285;11:25:18;0;50	23136;8	74876;5;165;47;
$GPXUP;285;11:25:19;0;50	23124;8	74871;5;165;45;
$GPXUP;285;11:25:20;0;50	23114;8	7486;5;167;44;
$GPXUP;285;11:25:21;0;50	23108;8	74843;5;166;50;
$GPXUP;285;11:25:22;0;50	23105;8	74821;5;166;53;
$GPXUP;285;11:25:23;0;50	23102;8	74802;5;167;50;
$GPXUP;285;11:25:24;0;50	23098;8	74782;5;167;50;
$GPXUP;285;11:25:25;0;50	23096;8	74763;5;168;48;
$GPXUP;285;11:25:26;0;50	23094;8	74744;5;170;49;
$GPXUP;285;11:25:27;0;50	23098;8	74724;5;170;54;
$GPXUP;285;11:25:28;0;50	23104;8	74702;5;169;58;
$GPXUP;285;11:25:29;0;50	23107;8	74681;5;167;59;
$GPXUP;285;11:25:30;0;50	23109;8	74658;5;166;56;
$GPXUP;285;11:25:31;0;50	2311;8	74637;5;167;54;
$GPXUP;285;11:25:32;0;50	2311;8	74617;5;168;53;
$GPXUP;285;11:25:33;0;50	23109;8	74597;5;167;50;
$GPXUP;285;11:25:34;0;50	23102;8	7458;5;168;49;
$GPXUP;285;11:25:35;0;50	23091;8	74574;5;169;47;
$GPXUP;285;11:25:36;0;50	23078;8	74573;5;171;45;
$GPXUP;285;11:25:37;0;50	23066;8	74578;5;172;46;
$GPXUP;285;11:25:38;0;50	23056;8	74581;5;173;44;
$GPXUP;285;11:25:39;0;50	23046;8	74582;5;174;42;
$GPXUP;285;11:25:40;0;50	23036;8	74577;5;177;39;
$GPXUP;285;11:25:41;0;50	23028;8	74571;5;178;39;
$GPXUP;285;11:25:42;0;50	23018;8	74565;5;178;40;
$GPXUP;285;11:25:43;0;50	23007;8	74564;5;176;42;
$GPXUP;285;11:25:44;0;50	22996;8	74572;5;177;43;
$GPXUP;285;11:25:45;0;50	22987;8	74579;5;177;42;
$GPXUP;285;11:25:46;0;50	22978;8	74586;5;175;46;
$GPXUP;285;11:25:47;0;50	22967;8	74594;5;173;50;
$GPXUP;285;11:25:48;0;50	22956;8	74604;5;171;51;
$GPXUP;285;11:25:49;0;50	22945;8	74615;5;169;62;
$GPXUP;285;11:25:50;0;50	2294;8	74644;5;166;74;
$GPXUP;285;11:25:51;0;50	22938;8	74682;5;166;81;
$GPXUP;285;11:25:52;0;50	2294;8	74712;5;167;75;
$GPXUP;285;11:25:53;0;50	22936;8	74736;5;167;65;
$GPXUP;285;11:25:54;0;50	22926;8	74752;5;168;60;
$GPXUP;285;11:25:55;0;50	22912;8	74761;5;168;56;
$GPXUP;285;11:25:56;0;50	22899;8	74766;5;170;49;
$GPXUP;285;11:25:57;0;50	22888;8	74767;5;171;46;
$GPXUP;285;11:25:58;0;50	22876;8	74764;5;172;42;
$GPXUP;285;11:25:59;0;50	22865;8	7476;5;173;43;
$GPXUP;285;11:26:00;0;50	22855;8	74758;5;173;42;
$GPXUP;285;11:26:01;0;50	22844;8	74763;5;174;46;
$GPXUP;285;11:26:02;0;50	22835;8	7477;5;172;41;
$GPXUP;285;11:26:03;0;50	22825;8	74771;5;170;46;
$GPXUP;285;11:26:04;0;50	22813;8	74766;5;169;46;
$GPXUP;285;11:26:05;0;50	22801;8	7476;5;168;45;
$GPXUP;285;11:26:06;0;50	2279;8	74754;5;168;46;
$GPXUP;285;11:26:07;0;50	22778;8	74753;5;169;42;
$GPXUP;285;11:26:08;0;50	22768;8	74752;5;171;37;
$GPXUP;285;11:26:09;0;50	2276;8	74749;5;171;37;
$GPXUP;285;11:26:10;0;50	22751;8	74744;5;171;38;
$GPXUP;285;11:26:11;0;50	22739;8	74748;5;170;46;
$GPXUP;285;11:26:12;0;50	22728;8	7476;5;168;50;
$GPXUP;285;11:26:13;0;50	22717;8	74773;5;168;51;
$GPXUP;285;11:26:14;0;50	22708;8	74784;5;169;47;
$GPXUP;285;11:26:15;0;50	22698;8	74794;5;168;46;
$GPXUP;285;11:26:16;0;50	22688;8	74802;5;169;49;
$GPXUP;285;11:26:17;0;50	22676;8	7481;5;168;50;
$GPXUP;285;11:26:18;0;50	22665;8	74819;5;168;52;
$GPXUP;285;11:26:19;0;50	22654;8	7483;5;167;49;
$GPXUP;285;11:26:20;0;50	22642;8	74836;5;166;47;
$GPXUP;285;11:26:21;0;50	2263;8	74834;5;166;50;
$GPXUP;285;11:26:22;0;50	22619;8	74826;5;167;45;
$GPXUP;285;11:26:23;0;50	22609;8	74818;5;168;43;
$GPXUP;285;11:26:24;0;50	22599;8	74816;5;170;42;
$GPXUP;285;11:26:25;0;50	22588;8	74821;5;170;41;
$GPXUP;285;11:26:26;0;50	22579;8	74831;5;171;48;
$GPXUP;285;11:26:27;0;50	22569;8	74844;5;171;53;
$GPXUP;285;11:26:28;0;50	22558;8	74857;5;169;54;
$GPXUP;285;11:26:29;0;50	22546;8	74865;5;167;57;
$GPXUP;285;11:26:30;0;50	22533;8	74873;5;166;53;
$GPXUP;285;11:26:31;0;50	2252;8	74874;5;168;48;
$GPXUP;285;11:26:32;0;50	22509;8	74876;5;169;46;
$GPXUP;285;11:26:33;0;50	22497;8	74878;5;170;43;
$GPXUP;285;11:26:34;0;50	22486;8	74882;5;170;45;
$GPXUP;285;11:26:35;0;50	22475;8	74884;5;171;44;
$GPXUP;285;11:26:36;0;50	22465;8	74878;5;172;41;
$GPXUP;285;11:26:37;0;50	22456;8	74868;5;173;39;
$GPXUP;285;11:26:38;0;50	2245;8	74855;5;174;40;
$GPXUP;285;11:26:39;0;50	22445;8	74842;5;174;42;
$GPXUP;285;11:26:40;0;50	22437;8	7483;5;173;43;
$GPXUP;285;11:26:41;0;50	22426;8	74825;5;171;45;
$GPXUP;285;11:26:42;0;50	22414;8	74829;5;171;46;
$GPXUP;285;11:26:43;0;50	22402;8	74834;5;172;46;
$GPXUP;285;11:26:44;0;50	22391;8	7484;5;173;44;
$GPXUP;285;11:26:45;0;50	22382;8	74847;5;172;45;
$GPXUP;285;11:26:46;0;50	22372;8	74852;5;173;44;
$GPXUP;285;11:26:47;0;50	2236;8	74854;5;172;43;
$GPXUP;285;11:26:48;0;50	2235;8	74855;5;172;41;
$GPXUP;285;11:26:49;0;50	2234;8	74855;5;172;41;
$GPXUP;285;11:26:50;0;50	2233;8	74856;5;171;45;
$GPXUP;285;11:26:51;0;50	22318;8	74859;5;170;46;
$GPXUP;285;11:26:52;0;50	22307;8	74864;5;169;46;
$GPXUP;285;11:26:53;0;50	22295;8	7487;5;168;48;
$GPXUP;285;11:26:54;0;50	22284;8	74876;5;168;45;
$GPXUP;285;11:26:55;0;50	22272;8	74877;5;168;41;
$GPXUP;285;11:26:56;0;50	22264;8	74874;5;170;36;
$GPXUP;285;11:26:57;0;50	22257;8	74871;5;171;38;
$GPXUP;285;11:26:58;0;50	22248;8	74863;5;172;40;
$GPXUP;285;11:26:59;0;50	22238;8	74856;5;172;40;
$GPXUP;285;11:27:00;0;50	22227;8	74851;5;172;42;
$GPXUP;285;11:27:01;0;50	22216;8	74854;5;172;44;
$GPXUP;285;11:27:02;0;50	22205;8	74862;5;172;46;
$GPXUP;285;11:27:03;0;50	22194;8	7487;5;173;46;
$GPXUP;285;11:27:04;0;50	22185;8	74883;5;172;51;
$GPXUP;285;11:27:05;0;50	22175;8	74897;5;170;54;
$GPXUP;285;11:27:06;0;50	22166;8	74911;5;170;50;
$GPXUP;285;11:27:07;0;50	22156;8	74919;5;169;51;
$GPXUP;285;11:27:08;0;50	22144;8	74924;5;170;48;
$GPXUP;285;11:27:09;0;50	22132;8	74927;5;169;50;
$GPXUP;285;11:27:10;0;50	2212;8	74932;5;169;51;
$GPXUP;285;11:27:11;0;50	22109;8	74942;5;167;53;
$GPXUP;285;11:27:12;0;50	22097;8	7495;5;166;56;
$GPXUP;285;11:27:13;0;50	22082;8	74954;5;163;59;
$GPXUP;285;11:27:14;0;50	22068;8	74958;5;161;60;
$GPXUP;285;11:27:15;0;50	22052;8	74965;5;161;56;
$GPXUP;285;11:27:16;0;50	22041;8	74972;5;161;56;
$GPXUP;285;11:27:17;0;50	22028;8	7498;5;160;55;
$GPXUP;285;11:27:18;0;50	22015;8	74984;5;158;56;
$GPXUP;285;11:27:19;0;50	22;8	74987;5;157;56;
$GPXUP;285;11:27:20;0;50	21986;8	74992;5;156;57;
$GPXUP;285;11:27:21;0;50	21972;8	74996;5;156;54;
$GPXUP;285;11:27:22;0;50	21959;8	74998;5;156;52;
$GPXUP;285;11:27:23;0;50	21947;8	7499;5;156;51;
$GPXUP;285;11:27:24;0;50	21938;8	74977;5;157;49;
$GPXUP;285;11:27:25;0;50	2193;8	74962;5;159;46;
$GPXUP;285;11:27:26;0;50	21924;8	74948;5;163;42;
$GPXUP;285;11:27:27;0;50	21918;8	74935;5;165;37;
$GPXUP;285;11:27:28;0;50	21912;8	74924;5;166;37;
$GPXUP;285;11:27:29;0;50	21906;8	74914;5;167;39;
$GPXUP;285;11:27:30;0;50	21902;8	74898;5;167;42;
$GPXUP;285;11:27:31;0;50	219;8	7488;5;167;46;
$GPXUP;285;11:27:32;0;50	21898;8	74862;5;166;48;
$GPXUP;285;11:27:33;0;50	21893;8	74846;5;164;46;
$GPXUP;285;11:27:34;0;50	21885;8	74833;5;164;46;
$GPXUP;285;11:27:35;0;50	21873;8	74829;5;164;44;
$GPXUP;285;11:27:36;0;50	21861;8	7483;5;165;45;
$GPXUP;285;11:27:37;0;50	21851;8	7483;5;166;47;
$GPXUP;285;11:27:38;0;50	2184;8	74833;5;166;46;
$GPXUP;285;11:27:39;0;50	21828;8	74832;5;166;47;
$GPXUP;285;11:27:40;0;50	21816;8	7483;5;165;50;
$GPXUP;285;11:27:41;0;50	21804;8	74823;5;166;47;
$GPXUP;285;11:27:42;0;50	21793;8	74816;5;167;46;
$GPXUP;285;11:27:43;0;50	21784;8	74805;5;167;45;
$GPXUP;285;11:27:44;0;50	21773;8	74796;5;167;46;
$GPXUP;285;11:27:45;0;50	21762;8	74793;5;166;49;
$GPXUP;285;11:27:46;0;50	2175;8	7479;5;165;50;
$GPXUP;285;11:27:47;0;50	21738;8	74779;5;165;55;
$GPXUP;285;11:27:48;0;50	21726;8	74767;5;160;63;
$GPXUP;285;11:27:49;0;50	2171;8	7476;5;158;63;
$GPXUP;285;11:27:50;0;50	21694;8	74754;5;159;61;
$GPXUP;285;11:27:51;0;50	2168;8	74749;5;159;59;
$GPXUP;285;11:27:52;0;50	21665;8	74749;5;160;56;
$GPXUP;285;11:27:53;0;50	2165;8	74753;5;160;58;
$GPXUP;285;11:27:54;0;50	21636;8	74754;5;160;56;
$GPXUP;285;11:27:55;0;50	21624;8	7475;5;160;55;
$GPXUP;285;11:27:56;0;50	2161;8	74746;5;159;56;
$GPXUP;285;11:27:57;0;50	21596;8	74746;5;157;59;
$GPXUP;285;11:27:58;0;50	21581;8	74752;5;156;61;
$GPXUP;285;11:27:59;0;50	21566;8	74757;5;156;61;
$GPXUP;285;11:28:00;0;50	21551;8	74754;5;157;58;
$GPXUP;285;11:28:01;0;50	21537;8	74746;5;157;57;
$GPXUP;285;11:28:02;0;50	21525;8	7473;5;158;57;
$GPXUP;285;11:28:03;0;50	21515;8	74714;5;159;56;
$GPXUP;285;11:28:04;0;50	21505;8	747;5;159;55;
$GPXUP;285;11:28:05;0;50	21494;8	74688;5;159;54;
$GPXUP;285;11:28:06;0;50	21482;8	74678;5;159;56;
$GPXUP;285;11:28:07;0;50	21469;8	74669;5;156;57;
$GPXUP;285;11:28:08;0;50	21455;8	74663;5;154;60;
$GPXUP;285;11:28:09;0;50	21438;8	74664;5;151;65;
$GPXUP;285;11:28:10;0;50	21421;8	74674;5;150;65;
$GPXUP;285;11:28:11;0;50	21406;8	74681;5;150;63;
$GPXUP;285;11:28:12;0;50	21391;8	74684;5;151;62;
$GPXUP;285;11:28:13;0;50	21377;8	74693;5;151;61;
$GPXUP;285;11:28:14;0;50	21364;8	74704;5;152;59;
$GPXUP;285;11:28:15;0;50	2135;8	74709;5;152;56;
$GPXUP;285;11:28:16;0;50	21336;8	74706;5;153;58;
$GPXUP;285;11:28:17;0;50	21322;8	74699;5;154;57;
$GPXUP;285;11:28:18;0;50	21309;8	74697;5;156;53;
$GPXUP;285;11:28:19;0;50	21297;8	74698;5;157;52;
$GPXUP;285;11:28:20;0;50	21284;8	74709;5;157;59;
$GPXUP;285;11:28:21;0;50	2127;8	74722;5;154;62;
$GPXUP;285;11:28:22;0;50	21255;8	74727;5;152;61;
$GPXUP;285;11:28:23;0;50	21239;8	74718;5;150;58;
$GPXUP;285;11:28:24;0;50	21226;8	74709;5;151;55;
$GPXUP;285;11:28:25;0;50	21215;8	74697;5;152;57;
$GPXUP;285;11:28:26;0;50	21201;8	7469;5;152;57;
[truncated: 924 more rows]
