# Supplementary material for: Pigeon Navigation: Different Routes Lead to Frankfurt
Source: PLoS One. 2014 Nov 12;9(11):e112439. doi: 10.1371/journal.pone.0112439 (PMC4229201; doi:10.1371/journal.pone.0112439)
Supplement: File S4 — Files containing the original track data and a ‘Read me’ explaining the data format. (ZIP) [file pone.0112439.s004.zip › N-RB/010822xup91_1199.log]

$GPXUP;731;05:19:29;0;50	29294;8	72396;3;0;0;
$GPXUP;731;05:19:30;0;50	29294;8	72398;5;226;2;
$GPXUP;731;05:19:31;0;50	29294;8	72398;5;225;2;
$GPXUP;731;05:19:32;0;50	29293;8	72398;5;226;3;
$GPXUP;731;05:19:33;0;50	29291;8	72397;5;226;13;
$GPXUP;731;05:19:34;0;50	29294;8	72391;5;225;34;
$GPXUP;731;05:19:35;0;50	29294;8	72372;5;225;44;
$GPXUP;731;05:19:36;0;50	29291;8	72355;5;225;40;
$GPXUP;731;05:19:37;0;50	29282;8	72337;5;226;52;
$GPXUP;731;05:19:38;0;50	29271;8	72318;5;225;50;
$GPXUP;731;05:19:39;0;50	29268;8	72299;5;225;51;
$GPXUP;731;05:19:40;0;50	29266;8	72278;5;225;51;
$GPXUP;731;05:19:41;0;50	29264;8	72256;5;225;50;
$GPXUP;731;05:19:42;0;50	29262;8	72237;5;225;50;
$GPXUP;731;05:19:43;0;50	29262;8	72217;5;226;48;
$GPXUP;731;05:19:44;0;50	29263;8	72198;5;226;46;
$GPXUP;731;05:19:45;0;50	29267;8	72181;5;226;45;
$GPXUP;731;05:19:46;0;50	29272;8	72163;5;228;48;
$GPXUP;731;05:19:47;0;50	29273;8	72145;5;230;57;
$GPXUP;731;05:19:48;0;50	2927;8	72124;5;230;53;
$GPXUP;731;05:19:49;0;50	2927;8	72103;5;230;53;
$GPXUP;731;05:19:50;0;50	29272;8	72082;5;231;52;
$GPXUP;731;05:19:51;0;50	29271;8	72062;5;233;51;
$GPXUP;731;05:19:52;0;50	29272;8	72042;5;233;52;
$GPXUP;731;05:19:53;0;50	29271;8	72022;5;234;53;
$GPXUP;731;05:19:54;0;50	29268;8	72001;5;236;54;
$GPXUP;731;05:19:55;0;50	29265;8	7198;5;237;53;
$GPXUP;731;05:19:56;0;50	29262;8	7196;5;237;54;
$GPXUP;731;05:19:57;0;50	29258;8	71938;5;238;52;
$GPXUP;731;05:19:58;0;50	29256;8	71918;5;239;52;
$GPXUP;731;05:19:59;0;50	29254;8	71898;5;240;54;
$GPXUP;731;05:20:00;0;50	29249;8	71878;5;240;53;
$GPXUP;731;05:20:01;0;50	29247;8	71857;5;241;51;
$GPXUP;731;05:20:02;0;50	29245;8	71837;5;241;54;
$GPXUP;731;05:20:03;0;50	29243;8	71817;5;242;50;
$GPXUP;731;05:20:04;0;50	29241;8	71798;5;242;47;
$GPXUP;731;05:20:05;0;50	2924;8	71779;5;244;51;
$GPXUP;731;05:20:06;0;50	29234;8	71761;5;244;51;
$GPXUP;731;05:20:07;0;50	29227;8	71744;5;243;55;
$GPXUP;731;05:20:08;0;50	2922;8	71726;5;243;55;
$GPXUP;731;05:20:09;0;50	29214;8	71706;5;243;56;
$GPXUP;731;05:20:10;0;50	29208;8	71686;5;243;56;
$GPXUP;731;05:20:11;0;50	29204;8	71665;5;243;56;
$GPXUP;731;05:20:12;0;50	29205;8	71642;5;243;55;
$GPXUP;731;05:20:13;0;50	29211;8	71621;5;241;56;
$GPXUP;731;05:20:14;0;50	2922;8	71603;5;240;58;
$GPXUP;731;05:20:15;0;50	29229;8	71585;5;239;59;
$GPXUP;731;05:20:16;0;50	29238;8	71565;5;238;60;
$GPXUP;731;05:20:17;0;50	29245;8	71544;5;236;61;
$GPXUP;731;05:20:18;0;50	29252;8	71523;5;234;58;
$GPXUP;731;05:20:19;0;50	2926;8	71503;5;234;57;
$GPXUP;731;05:20:20;0;50	29268;8	71485;5;233;56;
$GPXUP;731;05:20:21;0;50	29278;8	7147;5;233;54;
$GPXUP;731;05:20:22;0;50	29288;8	71456;5;233;53;
$GPXUP;731;05:20:23;0;50	29297;8	71442;5;233;52;
$GPXUP;731;05:20:24;0;50	29308;8	71431;5;233;50;
$GPXUP;731;05:20:25;0;50	29318;8	71418;5;234;53;
$GPXUP;731;05:20:26;0;50	29328;8	71405;5;235;49;
$GPXUP;731;05:20:27;0;50	29338;8	71395;5;234;50;
$GPXUP;731;05:20:28;0;50	29349;8	71386;5;235;49;
$GPXUP;731;05:20:29;0;50	29359;8	71375;5;235;49;
$GPXUP;731;05:20:30;0;50	2937;8	71367;5;235;49;
$GPXUP;731;05:20:31;0;50	29382;8	7136;5;236;50;
$GPXUP;731;05:20:32;0;50	29393;8	71353;5;236;48;
$GPXUP;731;05:20:33;0;50	29405;8	71348;5;236;49;
$GPXUP;731;05:20:34;0;50	29416;8	71341;5;236;50;
$GPXUP;731;05:20:35;0;50	29429;8	71335;5;237;50;
$GPXUP;731;05:20:36;0;50	29441;8	7133;5;237;51;
$GPXUP;731;05:20:37;0;50	29453;8	71325;5;238;51;
$GPXUP;731;05:20:38;0;50	29466;8	71319;5;238;51;
$GPXUP;731;05:20:39;0;50	29478;8	71312;5;238;50;
$GPXUP;731;05:20:40;0;50	2949;8	71308;5;239;50;
$GPXUP;731;05:20:41;0;50	29502;8	71304;5;239;52;
$GPXUP;731;05:20:42;0;50	29516;8	71301;5;238;51;
$GPXUP;731;05:20:43;0;50	29528;8	71298;5;239;52;
$GPXUP;731;05:20:44;0;50	29542;8	71294;5;239;51;
$GPXUP;731;05:20:45;0;50	29554;8	71288;5;240;48;
$GPXUP;731;05:20:46;0;50	29565;8	71282;5;239;48;
$GPXUP;731;05:20:47;0;50	29577;8	71278;5;240;49;
$GPXUP;731;05:20:48;0;50	29588;8	71276;5;240;49;
$GPXUP;731;05:20:49;0;50	29601;8	71275;5;240;49;
$GPXUP;731;05:20:50;0;50	29613;8	71276;5;240;48;
$GPXUP;731;05:20:51;0;50	29625;8	71272;5;241;50;
$GPXUP;731;05:20:52;0;50	29638;8	71269;5;241;53;
$GPXUP;731;05:20:53;0;50	29652;8	71269;5;240;54;
$GPXUP;731;05:20:54;0;50	29666;8	71268;5;239;54;
$GPXUP;731;05:20:55;0;50	29679;8	71266;5;238;54;
$GPXUP;731;05:20:56;0;50	29693;8	71261;5;238;54;
$GPXUP;731;05:20:57;0;50	29706;8	71255;5;237;58;
$GPXUP;731;05:20:58;0;50	2972;8	71251;5;236;58;
$GPXUP;731;05:20:59;0;50	29735;8	71248;5;235;57;
$GPXUP;731;05:21:00;0;50	29749;8	71244;5;236;55;
$GPXUP;731;05:21:01;0;50	29763;8	71238;5;236;53;
$GPXUP;731;05:21:02;0;50	29775;8	7123;5;236;51;
$GPXUP;731;05:21:03;0;50	29788;8	71225;5;237;49;
$GPXUP;731;05:21:04;0;50	29799;8	71221;5;237;48;
$GPXUP;731;05:21:05;0;50	29811;8	71215;5;238;48;
$GPXUP;731;05:21:06;0;50	29821;8	71207;5;239;47;
$GPXUP;731;05:21:07;0;50	29832;8	712;5;240;48;
$GPXUP;731;05:21:08;0;50	29843;8	71192;5;240;48;
$GPXUP;731;05:21:09;0;50	29854;8	71184;5;241;46;
$GPXUP;731;05:21:10;0;50	29864;8	71176;5;241;45;
$GPXUP;731;05:21:11;0;50	29874;8	71169;5;242;45;
$GPXUP;731;05:21:12;0;50	29885;8	71161;5;243;45;
$GPXUP;731;05:21:13;0;50	29894;8	7115;5;243;45;
$GPXUP;731;05:21:14;0;50	29902;8	71138;5;244;44;
$GPXUP;731;05:21:15;0;50	29909;8	71126;5;245;44;
$GPXUP;731;05:21:16;0;50	29914;8	71109;5;245;46;
$GPXUP;731;05:21:17;0;50	29918;8	71092;5;245;46;
$GPXUP;731;05:21:18;0;50	29921;8	71074;5;246;46;
$GPXUP;731;05:21:19;0;50	29924;8	71056;5;245;46;
$GPXUP;731;05:21:20;0;50	29929;8	7104;5;245;44;
$GPXUP;731;05:21:21;0;50	29938;8	7103;5;245;45;
$GPXUP;731;05:21:22;0;50	29948;8	71026;5;244;46;
$GPXUP;731;05:21:23;0;50	29961;8	7103;5;244;49;
$GPXUP;731;05:21:24;0;50	29972;8	71042;5;243;51;
$GPXUP;731;05:21:25;0;50	2998;8	7106;5;242;54;
$GPXUP;731;05:21:26;0;50	29984;8	71083;5;242;57;
$GPXUP;731;05:21:27;0;50	29986;8	71108;5;242;55;
$GPXUP;731;05:21:28;0;50	29984;8	7113;5;243;56;
$GPXUP;731;05:21:29;0;50	29977;8	71151;5;242;57;
$GPXUP;731;05:21:30;0;50	29968;8	71169;5;242;58;
$GPXUP;731;05:21:31;0;50	29957;8	71187;5;243;59;
$GPXUP;731;05:21:32;0;50	29944;8	71202;5;243;59;
$GPXUP;731;05:21:33;0;50	29932;8	71215;5;242;60;
$GPXUP;731;05:21:34;0;50	29919;8	71227;5;242;60;
$GPXUP;731;05:21:35;0;50	29904;8	71229;5;242;58;
$GPXUP;731;05:21:36;0;50	29891;8	71219;5;243;57;
$GPXUP;731;05:21:37;0;50	29881;8	71203;5;241;54;
$GPXUP;731;05:21:38;0;50	29875;8	71181;5;240;51;
$GPXUP;731;05:21:39;0;50	29874;8	7116;5;240;48;
$GPXUP;731;05:21:40;0;50	29878;8	7114;5;240;46;
$GPXUP;731;05:21:41;0;50	29884;8	71126;5;241;44;
$GPXUP;731;05:21:42;0;50	29892;8	71113;5;240;43;
$GPXUP;731;05:21:43;0;50	29901;8	71105;5;241;44;
$GPXUP;731;05:21:44;0;50	29911;8	71097;5;241;44;
$GPXUP;731;05:21:45;0;50	29922;8	71093;5;240;45;
$GPXUP;731;05:21:46;0;50	29933;8	71092;5;240;46;
$GPXUP;731;05:21:47;0;50	29946;8	71098;5;240;48;
$GPXUP;731;05:21:48;0;50	29957;8	71107;5;240;49;
$GPXUP;731;05:21:49;0;50	2997;8	71115;5;240;49;
$GPXUP;731;05:21:50;0;50	29982;8	71122;5;240;50;
$GPXUP;731;05:21:51;0;50	29995;8	71124;5;240;48;
$GPXUP;731;05:21:52;0;50	30007;8	71119;5;240;47;
$GPXUP;731;05:21:53;0;50	30016;8	71109;5;240;46;
$GPXUP;731;05:21:54;0;50	30026;8	71097;5;240;46;
$GPXUP;731;05:21:55;0;50	30034;8	71084;5;240;47;
$GPXUP;731;05:21:56;0;50	30042;8	71071;5;239;48;
$GPXUP;731;05:21:57;0;50	30052;8	7106;5;239;48;
$GPXUP;731;05:21:58;0;50	30061;8	71048;5;240;48;
$GPXUP;731;05:21:59;0;50	30072;8	71037;5;240;48;
$GPXUP;731;05:22:00;0;50	30084;8	71035;5;240;47;
$GPXUP;731;05:22:01;0;50	30096;8	7104;5;240;47;
$GPXUP;731;05:22:02;0;50	30109;8	71048;5;239;49;
$GPXUP;731;05:22:03;0;50	30121;8	71056;5;239;50;
$GPXUP;731;05:22:04;0;50	30129;8	71072;5;238;52;
$GPXUP;731;05:22:05;0;50	30135;8	71092;5;238;53;
$GPXUP;731;05:22:06;0;50	30138;8	71114;5;238;54;
$GPXUP;731;05:22:07;0;50	30139;8	71136;5;238;54;
$GPXUP;731;05:22:08;0;50	30138;8	71157;5;238;57;
$GPXUP;731;05:22:09;0;50	30129;8	71178;5;238;56;
$GPXUP;731;05:22:10;0;50	30117;8	71192;5;237;57;
$GPXUP;731;05:22:11;0;50	30103;8	71199;5;237;56;
$GPXUP;731;05:22:12;0;50	30089;8	712;5;236;55;
$GPXUP;731;05:22:13;0;50	30076;8	71196;5;234;55;
$GPXUP;731;05:22:14;0;50	30063;8	71185;5;233;56;
$GPXUP;731;05:22:15;0;50	30052;8	71168;5;233;54;
$GPXUP;731;05:22:16;0;50	30044;8	71148;5;233;54;
$GPXUP;731;05:22:17;0;50	30036;8	71129;5;232;53;
$GPXUP;731;05:22:18;0;50	3003;8	71111;5;231;53;
$GPXUP;731;05:22:19;0;50	30025;8	71092;5;231;53;
$GPXUP;731;05:22:20;0;50	3002;8	71071;5;231;50;
$GPXUP;731;05:22:21;0;50	3002;8	7105;5;231;52;
$GPXUP;731;05:22:22;0;50	30023;8	71029;5;230;52;
$GPXUP;731;05:22:23;0;50	30026;8	7101;5;230;50;
$GPXUP;731;05:22:24;0;50	30029;8	70992;5;229;48;
$GPXUP;731;05:22:25;0;50	30034;8	70974;5;229;48;
$GPXUP;731;05:22:26;0;50	30039;8	70958;5;229;48;
$GPXUP;731;05:22:27;0;50	30042;8	70941;5;229;47;
$GPXUP;731;05:22:28;0;50	30041;8	70922;5;229;50;
$GPXUP;731;05:22:29;0;50	30032;8	70908;5;229;49;
$GPXUP;731;05:22:30;0;50	3002;8	70898;5;228;50;
$GPXUP;731;05:22:31;0;50	30006;8	70892;5;228;50;
$GPXUP;731;05:22:32;0;50	29992;8	70898;5;227;50;
$GPXUP;731;05:22:33;0;50	2998;8	70907;5;228;52;
$GPXUP;731;05:22:34;0;50	29971;8	70922;5;228;51;
$GPXUP;731;05:22:35;0;50	29965;8	70941;5;228;51;
$GPXUP;731;05:22:36;0;50	29962;8	7096;5;228;51;
$GPXUP;731;05:22:37;0;50	29959;8	70981;5;228;51;
$GPXUP;731;05:22:38;0;50	29959;8	71001;5;225;52;
$GPXUP;731;05:22:39;0;50	29966;8	71018;5;224;50;
$GPXUP;731;05:22:40;0;50	29976;8	71033;5;223;48;
$GPXUP;731;05:22:41;0;50	29988;8	71041;5;223;48;
$GPXUP;731;05:22:42;0;50	30001;8	71046;5;221;48;
$GPXUP;731;05:22:43;0;50	30014;8	7105;5;220;44;
$GPXUP;731;05:22:44;0;50	30022;8	71058;5;218;37;
$GPXUP;731;05:22:45;0;50	30028;8	71066;5;216;18;
$GPXUP;731;05:22:46;0;50	30029;8	71072;5;215;1;
$GPXUP;731;05:22:47;0;50	30029;8	71074;5;215;0;
$GPXUP;731;05:22:48;0;50	30029;8	71074;5;215;0;
$GPXUP;731;05:22:49;0;50	30029;8	71074;5;215;0;
$GPXUP;731;05:22:50;0;50	30029;8	71074;5;215;0;
$GPXUP;731;05:22:51;0;50	30029;8	71074;5;215;0;
$GPXUP;731;05:22:52;0;50	30029;8	71074;5;215;0;
$GPXUP;731;05:22:53;0;50	30029;8	71074;5;215;0;
$GPXUP;731;05:22:54;0;50	30029;8	71074;5;215;0;
$GPXUP;731;05:22:55;0;50	30029;8	71074;5;215;0;
$GPXUP;731;05:22:56;0;50	30029;8	71074;5;215;0;
$GPXUP;731;05:22:57;0;50	30029;8	71074;5;215;0;
$GPXUP;731;05:22:58;0;50	30029;8	71073;5;217;0;
$GPXUP;731;05:22:59;0;50	30029;8	71073;5;217;0;
$GPXUP;731;05:23:00;0;50	30029;8	71073;5;217;0;
$GPXUP;731;05:23:01;0;50	30029;8	71073;5;217;0;
$GPXUP;731;05:23:02;0;50	30029;8	71073;5;217;0;
$GPXUP;731;05:23:03;0;50	30029;8	71073;5;217;0;
$GPXUP;731;05:23:04;0;50	30028;8	71073;5;217;0;
$GPXUP;731;05:23:05;0;50	30028;8	71073;5;218;0;
$GPXUP;731;05:23:06;0;50	30028;8	71073;5;218;0;
$GPXUP;731;05:23:07;0;50	30028;8	71073;5;218;0;
$GPXUP;731;05:23:08;0;50	30028;8	71073;5;218;0;
$GPXUP;731;05:23:09;0;50	30028;8	71073;5;218;0;
$GPXUP;731;05:23:10;0;50	30028;8	71073;5;218;0;
$GPXUP;731;05:23:11;0;50	30028;8	71073;5;219;0;
$GPXUP;731;05:23:12;0;50	30028;8	71074;5;219;0;
$GPXUP;731;05:23:13;0;50	30028;8	71074;5;219;0;
$GPXUP;731;05:23:14;0;50	30028;8	71074;5;219;0;
$GPXUP;731;05:23:15;0;50	30028;8	71074;5;219;0;
$GPXUP;731;05:23:16;0;50	30028;8	71074;5;219;0;
$GPXUP;731;05:23:17;0;50	30028;8	71074;5;219;0;
$GPXUP;731;05:23:18;0;50	30028;8	71074;5;219;0;
$GPXUP;731;05:23:19;0;50	30028;8	71074;5;219;0;
$GPXUP;731;05:23:20;0;50	30028;8	71074;5;219;0;
$GPXUP;731;05:23:21;0;50	30028;8	71074;5;219;0;
$GPXUP;731;05:23:22;0;50	30028;8	71074;5;219;0;
$GPXUP;731;05:23:23;0;50	30028;8	71074;5;219;0;
$GPXUP;731;05:23:24;0;50	30028;8	71074;5;219;0;
$GPXUP;731;05:23:25;0;50	30028;8	71074;5;219;0;
$GPXUP;731;05:23:26;0;50	30028;8	71074;5;219;0;
$GPXUP;731;05:23:27;0;50	30028;8	71074;5;219;0;
$GPXUP;731;05:23:28;0;50	30028;8	71074;5;219;0;
$GPXUP;731;05:23:29;0;50	30028;8	71074;5;220;4;
$GPXUP;731;05:23:30;0;50	30027;8	71073;5;219;1;
$GPXUP;731;05:23:31;0;50	30027;8	71073;5;219;0;
$GPXUP;731;05:23:32;0;50	30027;8	71073;5;219;0;
$GPXUP;731;05:23:33;0;50	30027;8	71073;5;219;0;
$GPXUP;731;05:23:34;0;50	30027;8	71073;5;219;0;
$GPXUP;731;05:23:35;0;50	30027;8	71074;5;220;0;
$GPXUP;731;05:23:36;0;50	30027;8	71074;5;220;0;
$GPXUP;731;05:23:37;0;50	30027;8	71074;5;220;0;
$GPXUP;731;05:23:38;0;50	30027;8	71074;5;220;0;
$GPXUP;731;05:23:39;0;50	30027;8	71074;5;220;0;
$GPXUP;731;05:23:40;0;50	30027;8	71074;5;220;0;
$GPXUP;731;05:23:41;0;50	30027;8	71074;5;220;0;
$GPXUP;731;05:23:42;0;50	30027;8	71074;5;220;0;
$GPXUP;731;05:23:43;0;50	30027;8	71074;5;220;0;
$GPXUP;731;05:23:44;0;50	30027;8	71074;5;220;0;
$GPXUP;731;05:23:45;0;50	30027;8	71074;5;220;0;
$GPXUP;731;05:23:46;0;50	30027;8	71074;5;220;0;
$GPXUP;731;05:23:47;0;50	30027;8	71074;5;220;0;
$GPXUP;731;05:23:48;0;50	30027;8	71073;5;219;0;
$GPXUP;731;05:23:49;0;50	30027;8	71073;5;219;0;
$GPXUP;731;05:23:50;0;50	30026;8	71072;5;220;0;
$GPXUP;731;05:23:51;0;50	30026;8	71072;5;220;0;
$GPXUP;731;05:23:52;0;50	30027;8	71073;5;219;0;
$GPXUP;731;05:23:53;0;50	30027;8	71073;5;219;0;
$GPXUP;731;05:23:54;0;50	30027;8	71072;5;221;0;
$GPXUP;731;05:23:55;0;50	30027;8	71072;5;221;0;
$GPXUP;731;05:23:56;0;50	30027;8	71072;5;221;0;
$GPXUP;731;05:23:57;0;50	30027;8	71074;5;221;0;
$GPXUP;731;05:23:58;0;50	30027;8	71074;5;221;0;
$GPXUP;731;05:23:59;0;50	30027;8	71074;5;221;0;
$GPXUP;731;05:24:00;0;50	30027;8	71074;5;221;0;
$GPXUP;731;05:24:01;0;50	30027;8	71074;5;221;0;
$GPXUP;731;05:24:02;0;50	30027;8	71074;5;221;0;
$GPXUP;731;05:24:03;0;50	30027;8	71074;5;221;0;
$GPXUP;731;05:24:04;0;50	30027;8	71074;5;221;0;
$GPXUP;731;05:24:05;0;50	30027;8	71074;5;221;0;
$GPXUP;731;05:24:06;0;50	30027;8	71074;5;221;0;
$GPXUP;731;05:24:07;0;50	30027;8	71074;5;221;0;
$GPXUP;731;05:24:08;0;50	30027;8	71074;5;221;0;
$GPXUP;731;05:24:09;0;50	30027;8	71074;5;221;0;
$GPXUP;731;05:24:10;0;50	30027;8	71074;5;221;0;
$GPXUP;731;05:24:11;0;50	30027;8	71074;5;221;0;
$GPXUP;731;05:24:12;0;50	30027;8	71074;5;222;0;
$GPXUP;731;05:24:13;0;50	30027;8	71074;5;222;0;
$GPXUP;731;05:24:14;0;50	30027;8	71074;5;222;0;
$GPXUP;731;05:24:15;0;50	30027;8	71074;5;222;0;
$GPXUP;731;05:24:16;0;50	30027;8	71074;5;222;0;
$GPXUP;731;05:24:17;0;50	30027;8	71074;5;222;0;
$GPXUP;731;05:24:18;0;50	30027;8	71074;5;222;0;
$GPXUP;731;05:24:19;0;50	30027;8	71074;5;222;0;
$GPXUP;731;05:24:20;0;50	30027;8	71074;5;222;0;
$GPXUP;731;05:24:21;0;50	30027;8	71074;5;222;0;
$GPXUP;731;05:24:22;0;50	30027;8	71074;5;222;0;
$GPXUP;731;05:24:23;0;50	30028;8	71074;5;223;0;
$GPXUP;731;05:24:24;0;50	30028;8	71074;5;223;0;
$GPXUP;731;05:24:25;0;50	30028;8	71074;5;223;0;
$GPXUP;731;05:24:26;0;50	30028;8	71074;5;223;0;
$GPXUP;731;05:24:27;0;50	30028;8	71074;5;223;0;
$GPXUP;731;05:24:28;0;50	30028;8	71074;5;223;0;
$GPXUP;731;05:24:29;0;50	30028;8	71074;5;223;0;
$GPXUP;731;05:24:30;0;50	30028;8	71074;5;223;0;
$GPXUP;731;05:24:31;0;50	30028;8	71074;5;223;0;
$GPXUP;731;05:24:32;0;50	30028;8	71074;5;223;0;
$GPXUP;731;05:24:33;0;50	30028;8	71074;5;223;0;
$GPXUP;731;05:24:34;0;50	30028;8	71074;5;223;0;
$GPXUP;731;05:24:35;0;50	30029;8	71074;5;223;0;
$GPXUP;731;05:24:36;0;50	30029;8	71074;5;223;0;
$GPXUP;731;05:24:37;0;50	30029;8	71074;5;223;0;
$GPXUP;731;05:24:38;0;50	30029;8	71074;5;223;0;
$GPXUP;731;05:24:39;0;50	30029;8	71074;5;223;0;
$GPXUP;731;05:24:40;0;50	30029;8	71074;5;223;0;
$GPXUP;731;05:24:41;0;50	30029;8	71074;5;223;0;
$GPXUP;731;05:24:42;0;50	30029;8	71074;5;223;0;
$GPXUP;731;05:24:43;0;50	30029;8	71075;5;223;0;
$GPXUP;731;05:24:44;0;50	30029;8	71075;5;223;0;
$GPXUP;731;05:24:45;0;50	30029;8	71075;5;223;0;
$GPXUP;731;05:24:46;0;50	30029;8	71075;5;223;0;
$GPXUP;731;05:24:47;0;50	30029;8	71075;5;223;0;
$GPXUP;731;05:24:48;0;50	30029;8	71075;5;223;0;
$GPXUP;731;05:24:49;0;50	30029;8	71075;5;223;0;
$GPXUP;731;05:24:50;0;50	30029;8	71075;5;223;0;
$GPXUP;731;05:24:51;0;50	30029;8	71075;5;223;0;
$GPXUP;731;05:24:52;0;50	30029;8	71075;5;223;0;
$GPXUP;731;05:24:53;0;50	30029;8	71075;5;224;0;
$GPXUP;731;05:24:54;0;50	30029;8	71075;5;224;0;
$GPXUP;731;05:24:55;0;50	30029;8	71075;5;224;0;
$GPXUP;731;05:24:56;0;50	30029;8	71075;5;224;0;
$GPXUP;731;05:24:57;0;50	30029;8	71074;5;224;0;
$GPXUP;731;05:24:58;0;50	30029;8	71074;5;224;0;
$GPXUP;731;05:24:59;0;50	30029;8	71074;5;224;0;
$GPXUP;731;05:25:00;0;50	30029;8	71074;5;224;0;
$GPXUP;731;05:25:01;0;50	30029;8	71074;5;224;0;
$GPXUP;731;05:25:02;0;50	30029;8	71074;5;224;0;
$GPXUP;731;05:25:03;0;50	30029;8	71074;5;224;0;
$GPXUP;731;05:25:04;0;50	30029;8	71074;5;224;0;
$GPXUP;731;05:25:05;0;50	30029;8	71074;5;224;0;
$GPXUP;731;05:25:06;0;50	30029;8	71074;5;224;0;
$GPXUP;731;05:25:07;0;50	30029;8	71074;5;224;0;
$GPXUP;731;05:25:08;0;50	30029;8	71074;5;224;0;
$GPXUP;731;05:25:09;0;50	30029;8	71074;5;224;0;
$GPXUP;731;05:25:10;0;50	30029;8	71074;5;224;0;
$GPXUP;731;05:25:11;0;50	30029;8	71074;5;224;0;
$GPXUP;731;05:25:12;0;50	30029;8	71074;5;224;0;
$GPXUP;731;05:25:13;0;50	30029;8	71074;5;224;0;
$GPXUP;731;05:25:14;0;50	30029;8	71074;5;224;0;
$GPXUP;731;05:25:15;0;50	30029;8	71074;5;224;0;
$GPXUP;731;05:25:16;0;50	30029;8	71074;5;224;0;
$GPXUP;731;05:25:17;0;50	3003;8	71074;5;225;0;
$GPXUP;731;05:25:18;0;50	3003;8	71074;5;225;0;
$GPXUP;731;05:25:19;0;50	3003;8	71072;5;225;0;
$GPXUP;731;05:25:20;0;50	3003;8	71072;5;225;0;
$GPXUP;731;05:25:21;0;50	3003;8	71072;5;225;0;
$GPXUP;731;05:25:22;0;50	3003;8	71072;5;225;0;
$GPXUP;731;05:25:23;0;50	3003;8	71072;5;225;0;
$GPXUP;731;05:25:24;0;50	3003;8	71072;5;225;0;
$GPXUP;731;05:25:25;0;50	3003;8	71072;5;225;0;
$GPXUP;731;05:25:26;0;50	3003;8	71072;5;225;0;
$GPXUP;731;05:25:27;0;50	3003;8	71072;5;225;0;
$GPXUP;731;05:25:28;0;50	3003;8	71072;5;225;0;
$GPXUP;731;05:25:29;0;50	3003;8	71072;5;225;0;
$GPXUP;731;05:25:30;0;50	3003;8	71072;5;225;0;
$GPXUP;731;05:25:31;0;50	3003;8	71072;5;225;0;
$GPXUP;731;05:25:32;0;50	3003;8	71072;5;225;0;
$GPXUP;731;05:25:33;0;50	30029;8	71072;5;225;0;
$GPXUP;731;05:25:34;0;50	30029;8	71072;5;225;0;
$GPXUP;731;05:25:35;0;50	30029;8	71072;5;225;0;
$GPXUP;731;05:25:36;0;50	30029;8	71072;5;225;0;
$GPXUP;731;05:25:37;0;50	30029;8	71072;5;225;0;
$GPXUP;731;05:25:38;0;50	30029;8	71072;5;225;0;
$GPXUP;731;05:25:39;0;50	30029;8	71072;5;225;0;
$GPXUP;731;05:25:40;0;50	3003;8	71072;5;225;0;
$GPXUP;731;05:25:41;0;50	3003;8	71072;5;225;0;
$GPXUP;731;05:25:42;0;50	3003;8	71072;5;225;0;
$GPXUP;731;05:25:43;0;50	3003;8	71072;5;225;0;
$GPXUP;731;05:25:44;0;50	3003;8	71071;5;225;0;
$GPXUP;731;05:25:45;0;50	3003;8	71071;5;225;0;
$GPXUP;731;05:25:46;0;50	3003;8	71071;5;225;0;
$GPXUP;731;05:25:47;0;50	3003;8	71071;5;225;0;
$GPXUP;731;05:25:48;0;50	3003;8	71071;5;225;0;
$GPXUP;731;05:25:49;0;50	3003;8	71071;5;225;0;
$GPXUP;731;05:25:50;0;50	3003;8	71071;5;225;0;
$GPXUP;731;05:25:51;0;50	3003;8	71071;5;225;0;
$GPXUP;731;05:25:52;0;50	3003;8	71071;5;225;0;
$GPXUP;731;05:25:53;0;50	3003;8	71071;5;225;0;
$GPXUP;731;05:25:54;0;50	3003;8	71071;5;225;0;
$GPXUP;731;05:25:55;0;50	3003;8	71071;5;225;0;
$GPXUP;731;05:25:56;0;50	3003;8	71071;5;225;0;
$GPXUP;731;05:25:57;0;50	3003;8	71071;5;225;0;
$GPXUP;731;05:25:58;0;50	3003;8	71071;5;225;0;
$GPXUP;731;05:25:59;0;50	3003;8	71071;5;225;0;
$GPXUP;731;05:26:00;0;50	3003;8	71071;5;225;0;
$GPXUP;731;05:26:01;0;50	3003;8	71071;5;225;0;
$GPXUP;731;05:26:02;0;50	3003;8	71071;5;225;0;
$GPXUP;731;05:26:03;0;50	3003;8	71071;5;225;0;
$GPXUP;731;05:26:04;0;50	3003;8	71071;5;225;0;
$GPXUP;731;05:26:05;0;50	30031;8	7107;5;226;0;
$GPXUP;731;05:26:06;0;50	30031;8	7107;5;226;0;
$GPXUP;731;05:26:07;0;50	30031;8	7107;5;226;0;
$GPXUP;731;05:26:08;0;50	30031;8	7107;5;226;0;
$GPXUP;731;05:26:09;0;50	30031;8	7107;5;226;0;
$GPXUP;731;05:26:10;0;50	30031;8	7107;5;226;0;
$GPXUP;731;05:26:11;0;50	30031;8	7107;5;226;0;
$GPXUP;731;05:26:12;0;50	30031;8	7107;5;226;0;
$GPXUP;731;05:26:13;0;50	30031;8	7107;5;226;0;
$GPXUP;731;05:26:14;0;50	3003;8	7107;5;227;0;
$GPXUP;731;05:26:15;0;50	3003;8	7107;5;227;0;
$GPXUP;731;05:26:16;0;50	3003;8	7107;5;227;0;
$GPXUP;731;05:26:17;0;50	3003;8	7107;5;227;0;
$GPXUP;731;05:26:18;0;50	3003;8	7107;5;227;0;
$GPXUP;731;05:26:19;0;50	3003;8	7107;5;227;0;
$GPXUP;731;05:26:20;0;50	3003;8	7107;5;227;0;
$GPXUP;731;05:26:21;0;50	3003;8	7107;5;227;0;
$GPXUP;731;05:26:22;0;50	3003;8	7107;5;227;0;
$GPXUP;731;05:26:23;0;50	3003;8	7107;5;227;1;
$GPXUP;731;05:26:24;0;50	3003;8	7107;5;227;0;
$GPXUP;731;05:26:25;0;50	3003;8	7107;5;227;0;
$GPXUP;731;05:26:26;0;50	3003;8	7107;5;227;0;
$GPXUP;731;05:26:27;0;50	3003;8	7107;5;227;0;
$GPXUP;731;05:26:28;0;50	3003;8	7107;5;227;0;
$GPXUP;731;05:26:29;0;50	3003;8	7107;5;227;0;
$GPXUP;731;05:26:30;0;50	3003;8	7107;5;227;0;
$GPXUP;731;05:26:31;0;50	3003;8	7107;5;227;0;
$GPXUP;731;05:26:32;0;50	3003;8	7107;5;227;0;
$GPXUP;731;05:26:33;0;50	3003;8	7107;5;227;0;
$GPXUP;731;05:26:34;0;50	3003;8	7107;5;227;0;
$GPXUP;731;05:26:35;0;50	3003;8	7107;5;227;0;
$GPXUP;731;05:26:36;0;50	3003;8	7107;5;227;0;
$GPXUP;731;05:26:37;0;50	3003;8	7107;5;227;0;
$GPXUP;731;05:26:38;0;50	3003;8	7107;5;227;0;
$GPXUP;731;05:26:39;0;50	3003;8	7107;5;227;0;
$GPXUP;731;05:26:40;0;50	3003;8	7107;5;227;0;
$GPXUP;731;05:26:41;0;50	3003;8	7107;5;227;0;
$GPXUP;731;05:26:42;0;50	3003;8	7107;5;227;0;
$GPXUP;731;05:26:43;0;50	3003;8	7107;5;227;0;
$GPXUP;731;05:26:44;0;50	3003;8	7107;5;227;0;
$GPXUP;731;05:26:45;0;50	3003;8	7107;5;227;0;
$GPXUP;731;05:26:46;0;50	3003;8	7107;5;227;0;
$GPXUP;731;05:26:47;0;50	3003;8	7107;5;227;0;
$GPXUP;731;05:26:48;0;50	30031;8	71068;5;227;0;
$GPXUP;731;05:26:49;0;50	30031;8	71068;5;227;0;
$GPXUP;731;05:26:50;0;50	30031;8	71068;5;227;0;
$GPXUP;731;05:26:51;0;50	30031;8	71068;5;227;0;
$GPXUP;731;05:26:52;0;50	30031;8	71068;5;227;0;
$GPXUP;731;05:26:53;0;50	30031;8	71068;5;227;0;
$GPXUP;731;05:26:54;0;50	30031;8	71068;5;227;0;
$GPXUP;731;05:26:55;0;50	30031;8	71068;5;227;0;
$GPXUP;731;05:26:56;0;50	30031;8	71068;5;227;0;
$GPXUP;731;05:26:57;0;50	30031;8	71068;5;227;0;
$GPXUP;731;05:26:58;0;50	30031;8	71068;5;227;0;
$GPXUP;731;05:26:59;0;50	30031;8	71068;5;227;0;
$GPXUP;731;05:27:00;0;50	30031;8	71068;5;227;0;
$GPXUP;731;05:27:01;0;50	30031;8	71068;5;227;0;
$GPXUP;731;05:27:02;0;50	30031;8	71068;5;227;0;
$GPXUP;731;05:27:03;0;50	30031;8	71068;5;227;0;
$GPXUP;731;05:27:04;0;50	30031;8	71068;5;227;0;
$GPXUP;731;05:27:05;0;50	30031;8	71068;5;227;0;
$GPXUP;731;05:27:06;0;50	30031;8	71068;5;227;0;
$GPXUP;731;05:27:07;0;50	30031;8	71068;5;227;0;
$GPXUP;731;05:27:08;0;50	30031;8	71068;5;227;0;
$GPXUP;731;05:27:09;0;50	30031;8	71068;5;227;0;
$GPXUP;731;05:27:10;0;50	30031;8	71068;5;227;0;
$GPXUP;731;05:27:11;0;50	30031;8	71068;5;227;0;
$GPXUP;731;05:27:12;0;50	30031;8	71068;5;227;0;
$GPXUP;731;05:27:13;0;50	30031;8	71068;5;227;0;
$GPXUP;731;05:27:14;0;50	30031;8	71068;5;227;0;
$GPXUP;731;05:27:15;0;50	30031;8	71067;5;227;0;
$GPXUP;731;05:27:16;0;50	30031;8	71067;5;227;0;
$GPXUP;731;05:27:17;0;50	30031;8	71067;5;227;0;
$GPXUP;731;05:27:18;0;50	30031;8	71067;5;227;0;
$GPXUP;731;05:27:19;0;50	30031;8	71067;5;227;0;
$GPXUP;731;05:27:20;0;50	30031;8	71067;5;227;0;
$GPXUP;731;05:27:21;0;50	30031;8	71067;5;227;0;
$GPXUP;731;05:27:22;0;50	30031;8	71067;5;227;0;
$GPXUP;731;05:27:23;0;50	30031;8	71067;5;227;0;
$GPXUP;731;05:27:24;0;50	30031;8	71067;5;227;0;
$GPXUP;731;05:27:25;0;50	30031;8	71067;5;227;0;
$GPXUP;731;05:27:26;0;50	30031;8	71067;5;227;0;
$GPXUP;731;05:27:27;0;50	30031;8	71067;5;227;0;
$GPXUP;731;05:27:28;0;50	30031;8	71067;5;227;0;
$GPXUP;731;05:27:29;0;50	30031;8	71067;5;227;0;
$GPXUP;731;05:27:30;0;50	30031;8	71067;5;227;0;
$GPXUP;731;05:27:31;0;50	30031;8	71067;5;227;0;
$GPXUP;731;05:27:32;0;50	30031;8	71067;5;227;0;
$GPXUP;731;05:27:33;0;50	30031;8	71067;5;227;0;
$GPXUP;731;05:27:34;0;50	30031;8	71067;5;227;0;
$GPXUP;731;05:27:35;0;50	30031;8	71067;5;227;0;
$GPXUP;731;05:27:36;0;50	30031;8	71067;5;227;0;
$GPXUP;731;05:27:37;0;50	30031;8	71067;5;227;0;
$GPXUP;731;05:27:38;0;50	30031;8	71067;5;227;0;
$GPXUP;731;05:27:39;0;50	30031;8	71067;5;227;0;
$GPXUP;731;05:27:40;0;50	30031;8	71067;5;227;0;
$GPXUP;731;05:27:41;0;50	30031;8	71067;5;227;0;
$GPXUP;731;05:27:42;0;50	30031;8	71067;5;227;0;
$GPXUP;731;05:27:43;0;50	30031;8	71067;5;227;0;
$GPXUP;731;05:27:44;0;50	30031;8	71067;5;227;0;
$GPXUP;731;05:27:45;0;50	30031;8	71067;5;227;0;
$GPXUP;731;05:27:46;0;50	30031;8	71067;5;227;0;
$GPXUP;731;05:27:47;0;50	30031;8	71067;5;227;0;
$GPXUP;731;05:27:48;0;50	30031;8	71067;5;227;0;
$GPXUP;731;05:27:49;0;50	30031;8	71067;5;227;0;
$GPXUP;731;05:27:50;0;50	30031;8	71067;5;227;0;
$GPXUP;731;05:27:51;0;50	30031;8	71067;5;227;0;
$GPXUP;731;05:27:52;0;50	30031;8	71067;5;227;0;
$GPXUP;731;05:27:53;0;50	30031;8	71067;5;227;0;
$GPXUP;731;05:27:54;0;50	30031;8	71067;5;227;0;
$GPXUP;731;05:27:55;0;50	30031;8	71067;5;227;0;
$GPXUP;731;05:27:56;0;50	30031;8	71067;5;227;0;
$GPXUP;731;05:27:57;0;50	3003;8	71066;5;228;0;
$GPXUP;731;05:27:58;0;50	3003;8	71066;5;228;0;
$GPXUP;731;05:27:59;0;50	3003;8	71066;5;228;0;
$GPXUP;731;05:28:00;0;50	3003;8	71066;5;228;0;
$GPXUP;731;05:28:01;0;50	3003;8	71066;5;228;0;
$GPXUP;731;05:28:02;0;50	3003;8	71066;5;228;0;
$GPXUP;731;05:28:03;0;50	3003;8	71066;5;228;0;
$GPXUP;731;05:28:04;0;50	3003;8	71066;5;228;0;
$GPXUP;731;05:28:05;0;50	3003;8	71066;5;228;0;
$GPXUP;731;05:28:06;0;50	3003;8	71068;5;228;0;
$GPXUP;731;05:28:07;0;50	3003;8	71068;5;228;0;
$GPXUP;731;05:28:08;0;50	3003;8	71068;5;228;0;
$GPXUP;731;05:28:09;0;50	3003;8	71068;5;228;0;
$GPXUP;731;05:28:10;0;50	3003;8	71068;5;228;0;
$GPXUP;731;05:28:11;0;50	3003;8	71068;5;228;0;
$GPXUP;731;05:28:12;0;50	3003;8	71068;5;228;0;
$GPXUP;731;05:28:13;0;50	3003;8	71068;5;228;0;
$GPXUP;731;05:28:14;0;50	3003;8	71068;5;228;0;
$GPXUP;731;05:28:15;0;50	3003;8	71068;5;228;0;
$GPXUP;731;05:28:16;0;50	3003;8	71068;5;228;0;
$GPXUP;731;05:28:17;0;50	3003;8	71068;5;228;0;
$GPXUP;731;05:28:18;0;50	3003;8	71068;5;228;0;
$GPXUP;731;05:28:19;0;50	3003;8	71068;5;228;0;
$GPXUP;731;05:28:20;0;50	3003;8	71068;5;228;0;
$GPXUP;731;05:28:21;0;50	3003;8	71068;5;228;0;
$GPXUP;731;05:28:22;0;50	3003;8	71068;5;228;0;
$GPXUP;731;05:28:23;0;50	3003;8	71068;5;228;0;
$GPXUP;731;05:28:24;0;50	3003;8	71068;5;228;0;
$GPXUP;731;05:28:25;0;50	3003;8	71068;5;228;0;
$GPXUP;731;05:28:26;0;50	3003;8	71068;5;228;0;
$GPXUP;731;05:28:27;0;50	3003;8	71068;5;228;0;
$GPXUP;731;05:28:28;0;50	3003;8	71068;5;228;0;
$GPXUP;731;05:28:29;0;50	3003;8	71068;5;228;0;
$GPXUP;731;05:28:30;0;50	3003;8	71068;5;228;0;
$GPXUP;731;05:28:31;0;50	3003;8	71068;5;228;0;
$GPXUP;731;05:28:32;0;50	3003;8	71068;5;228;0;
$GPXUP;731;05:28:33;0;50	3003;8	71066;5;228;0;
$GPXUP;731;05:28:34;0;50	3003;8	71066;5;228;0;
$GPXUP;731;05:28:35;0;50	3003;8	71066;5;228;0;
$GPXUP;731;05:28:36;0;50	3003;8	71066;5;228;0;
$GPXUP;731;05:28:37;0;50	3003;8	71066;5;228;0;
$GPXUP;731;05:28:38;0;50	3003;8	71066;5;228;0;
$GPXUP;731;05:28:39;0;50	3003;8	71066;5;228;0;
$GPXUP;731;05:28:40;0;50	3003;8	71066;5;228;0;
$GPXUP;731;05:28:41;0;50	3003;8	71066;5;228;0;
$GPXUP;731;05:28:42;0;50	3003;8	71066;5;229;0;
$GPXUP;731;05:28:43;0;50	3003;8	71066;5;229;0;
$GPXUP;731;05:28:44;0;50	3003;8	71066;5;229;0;
$GPXUP;731;05:28:45;0;50	3003;8	71066;5;229;0;
$GPXUP;731;05:28:46;0;50	3003;8	71066;5;229;0;
$GPXUP;731;05:28:47;0;50	3003;8	71066;5;229;0;
$GPXUP;731;05:28:48;0;50	3003;8	71066;5;229;0;
$GPXUP;731;05:28:49;0;50	3003;8	71066;5;229;0;
$GPXUP;731;05:28:50;0;50	3003;8	71066;5;229;0;
$GPXUP;731;05:28:51;0;50	3003;8	71066;5;229;0;
$GPXUP;731;05:28:52;0;50	3003;8	71066;5;229;0;
$GPXUP;731;05:28:53;0;50	3003;8	71066;5;229;0;
$GPXUP;731;05:28:54;0;50	3003;8	71066;5;229;0;
$GPXUP;731;05:28:55;0;50	3003;8	71066;5;229;0;
$GPXUP;731;05:28:56;0;50	3003;8	71066;5;229;0;
$GPXUP;731;05:28:57;0;50	3003;8	71066;5;229;0;
$GPXUP;731;05:28:58;0;50	3003;8	71066;5;229;0;
$GPXUP;731;05:28:59;0;50	3003;8	71066;5;229;0;
$GPXUP;731;05:29:00;0;50	3003;8	71066;5;229;0;
$GPXUP;731;05:29:01;0;50	30029;8	71066;5;228;0;
$GPXUP;731;05:29:02;0;50	30029;8	71066;5;228;0;
$GPXUP;731;05:29:03;0;50	30029;8	71066;5;228;0;
$GPXUP;731;05:29:04;0;50	30029;8	71066;5;228;0;
$GPXUP;731;05:29:05;0;50	30029;8	71066;5;228;0;
$GPXUP;731;05:29:06;0;50	30029;8	71066;5;228;0;
$GPXUP;731;05:29:07;0;50	30029;8	71066;5;228;0;
$GPXUP;731;05:29:08;0;50	30029;8	71066;5;228;0;
$GPXUP;731;05:29:09;0;50	30029;8	71066;5;228;0;
$GPXUP;731;05:29:10;0;50	30029;8	71066;5;228;0;
$GPXUP;731;05:29:11;0;50	30029;8	71066;5;228;0;
$GPXUP;731;05:29:12;0;50	30029;8	71066;5;228;0;
$GPXUP;731;05:29:13;0;50	30029;8	71066;5;228;0;
$GPXUP;731;05:29:14;0;50	30029;8	71066;5;228;0;
$GPXUP;731;05:29:15;0;50	30029;8	71066;5;228;0;
$GPXUP;731;05:29:16;0;50	30029;8	71066;5;228;0;
$GPXUP;731;05:29:17;0;50	30029;8	71066;5;228;0;
$GPXUP;731;05:29:18;0;50	30029;8	71066;5;228;0;
$GPXUP;731;05:29:19;0;50	30029;8	71066;5;228;0;
$GPXUP;731;05:29:20;0;50	30029;8	71066;5;228;0;
$GPXUP;731;05:29:21;0;50	30029;8	71066;5;228;0;
$GPXUP;731;05:29:22;0;50	30029;8	71066;5;228;0;
$GPXUP;731;05:29:23;0;50	30029;8	71066;5;228;0;
$GPXUP;731;05:29:24;0;50	30029;8	71066;5;228;0;
$GPXUP;731;05:29:25;0;50	30029;8	71066;5;228;0;
$GPXUP;731;05:29:26;0;50	30029;8	71066;5;228;0;
$GPXUP;731;05:29:27;0;50	30029;8	71066;5;228;0;
$GPXUP;731;05:29:28;0;50	30029;8	71066;5;228;0;
$GPXUP;731;05:29:29;0;50	30029;8	71066;5;228;0;
$GPXUP;731;05:29:30;0;50	30029;8	71066;5;228;0;
$GPXUP;731;05:29:31;0;50	30029;8	71066;5;228;0;
$GPXUP;731;05:29:32;0;50	30029;8	71066;5;228;0;
$GPXUP;731;05:29:33;0;50	30029;8	71066;5;228;0;
$GPXUP;731;05:29:34;0;50	30029;8	71066;5;228;0;
$GPXUP;731;05:29:35;0;50	30029;8	71066;5;228;0;
$GPXUP;731;05:29:36;0;50	30029;8	71066;5;228;0;
$GPXUP;731;05:29:37;0;50	30029;8	71066;5;228;0;
$GPXUP;731;05:29:38;0;50	30029;8	71066;5;228;0;
$GPXUP;731;05:29:39;0;50	30029;8	71066;5;228;0;
$GPXUP;731;05:29:40;0;50	30029;8	71066;5;228;0;
$GPXUP;731;05:29:41;0;50	30029;8	71066;5;228;0;
$GPXUP;731;05:29:42;0;50	30029;8	71066;5;228;0;
$GPXUP;731;05:29:43;0;50	30029;8	71066;5;228;0;
$GPXUP;731;05:29:44;0;50	30029;8	71066;5;228;0;
$GPXUP;731;05:29:45;0;50	30029;8	71066;5;228;0;
$GPXUP;731;05:29:46;0;50	30029;8	71066;5;228;0;
$GPXUP;731;05:29:47;0;50	30029;8	71066;5;228;0;
$GPXUP;731;05:29:48;0;50	30029;8	71066;5;228;0;
$GPXUP;731;05:29:49;0;50	30029;8	71066;5;228;0;
$GPXUP;731;05:29:50;0;50	30029;8	71066;5;228;0;
$GPXUP;731;05:29:51;0;50	30029;8	71066;5;228;0;
$GPXUP;731;05:29:52;0;50	30029;8	71066;5;228;0;
$GPXUP;731;05:29:53;0;50	30029;8	71066;5;228;0;
$GPXUP;731;05:29:54;0;50	30029;8	71066;5;228;0;
$GPXUP;731;05:29:55;0;50	30029;8	71066;5;228;0;
$GPXUP;731;05:29:56;0;50	30029;8	71066;5;228;0;
$GPXUP;731;05:29:57;0;50	30029;8	71066;5;228;0;
$GPXUP;731;05:29:58;0;50	30029;8	71066;5;228;0;
$GPXUP;731;05:29:59;0;50	30029;8	71066;5;228;0;
$GPXUP;731;05:30:00;0;50	30029;8	71066;5;228;0;
$GPXUP;731;05:30:01;0;50	30029;8	71066;5;228;0;
$GPXUP;731;05:30:02;0;50	30029;8	71066;5;228;0;
$GPXUP;731;05:30:03;0;50	30029;8	71066;5;228;0;
$GPXUP;731;05:30:04;0;50	30029;8	71066;5;228;0;
$GPXUP;731;05:30:05;0;50	30029;8	71066;5;228;0;
$GPXUP;731;05:30:06;0;50	30029;8	71066;5;228;0;
$GPXUP;731;05:30:07;0;50	30029;8	71066;5;228;0;
$GPXUP;731;05:30:08;0;50	30029;8	71066;5;228;0;
$GPXUP;731;05:30:09;0;50	30029;8	71066;5;228;0;
$GPXUP;731;05:30:10;0;50	30029;8	71066;5;228;0;
$GPXUP;731;05:30:11;0;50	30029;8	71066;5;228;0;
$GPXUP;731;05:30:12;0;50	30029;8	71066;5;228;0;
$GPXUP;731;05:30:13;0;50	30029;8	71066;5;228;0;
$GPXUP;731;05:30:14;0;50	30029;8	71066;5;228;0;
$GPXUP;731;05:30:15;0;50	30029;8	71066;5;228;0;
$GPXUP;731;05:30:16;0;50	30029;8	71066;5;228;0;
$GPXUP;731;05:30:17;0;50	30029;8	71066;5;228;0;
$GPXUP;731;05:30:18;0;50	30029;8	71066;5;228;0;
$GPXUP;731;05:30:19;0;50	30029;8	71066;5;228;0;
$GPXUP;731;05:30:20;0;50	30029;8	71066;5;228;0;
$GPXUP;731;05:30:21;0;50	30029;8	71066;5;228;0;
$GPXUP;731;05:30:22;0;50	30029;8	71066;5;228;0;
$GPXUP;731;05:30:23;0;50	30029;8	71066;5;228;0;
$GPXUP;731;05:30:24;0;50	30029;8	71066;5;228;0;
$GPXUP;731;05:30:25;0;50	30029;8	71066;5;228;0;
$GPXUP;731;05:30:26;0;50	30029;8	71066;5;228;0;
$GPXUP;731;05:30:27;0;50	30029;8	71066;5;228;0;
$GPXUP;731;05:30:28;0;50	30029;8	71066;5;228;0;
$GPXUP;731;05:30:29;0;50	30029;8	71066;5;228;0;
$GPXUP;731;05:30:30;0;50	30029;8	71066;5;228;0;
$GPXUP;731;05:30:31;0;50	30029;8	71066;5;228;0;
$GPXUP;731;05:30:32;0;50	30029;8	71066;5;228;0;
$GPXUP;731;05:30:33;0;50	30029;8	71066;5;228;0;
$GPXUP;731;05:30:34;0;50	30029;8	71066;5;228;0;
$GPXUP;731;05:30:35;0;50	30029;8	71066;5;228;0;
$GPXUP;731;05:30:36;0;50	30029;8	71066;5;228;0;
$GPXUP;731;05:30:37;0;50	30029;8	71066;5;228;0;
$GPXUP;731;05:30:38;0;50	30029;8	71066;5;228;0;
$GPXUP;731;05:30:39;0;50	30029;8	71066;5;228;0;
$GPXUP;731;05:30:40;0;50	30029;8	71066;5;228;0;
$GPXUP;731;05:30:41;0;50	30029;8	71065;5;228;0;
$GPXUP;731;05:30:42;0;50	30029;8	71065;5;228;0;
$GPXUP;731;05:30:43;0;50	30029;8	71065;5;228;0;
$GPXUP;731;05:30:44;0;50	30029;8	71065;5;228;0;
$GPXUP;731;05:30:45;0;50	30029;8	71065;5;228;0;
$GPXUP;731;05:30:46;0;50	30029;8	71065;5;228;0;
$GPXUP;731;05:30:47;0;50	30029;8	71065;5;228;0;
$GPXUP;731;05:30:48;0;50	30029;8	71065;5;228;0;
$GPXUP;731;05:30:49;0;50	30029;8	71065;5;228;0;
$GPXUP;731;05:30:50;0;50	30029;8	71065;5;228;0;
$GPXUP;731;05:30:51;0;50	30029;8	71065;5;228;0;
$GPXUP;731;05:30:52;0;50	30029;8	71065;5;228;0;
$GPXUP;731;05:30:53;0;50	30029;8	71065;5;228;0;
$GPXUP;731;05:30:54;0;50	30029;8	71065;5;228;0;
$GPXUP;731;05:30:55;0;50	30029;8	71065;5;228;0;
$GPXUP;731;05:30:56;0;50	30029;8	71065;5;228;0;
$GPXUP;731;05:30:57;0;50	30029;8	71065;5;228;0;
$GPXUP;731;05:30:58;0;50	30029;8	71065;5;228;0;
$GPXUP;731;05:30:59;0;50	30029;8	71065;5;228;0;
$GPXUP;731;05:31:00;0;50	30029;8	71065;5;228;0;
$GPXUP;731;05:31:01;0;50	30029;8	71065;5;228;0;
$GPXUP;731;05:31:02;0;50	30029;8	71065;5;228;0;
$GPXUP;731;05:31:03;0;50	30029;8	71065;5;228;0;
$GPXUP;731;05:31:04;0;50	30029;8	71065;5;228;0;
$GPXUP;731;05:31:05;0;50	30029;8	71065;5;228;0;
$GPXUP;731;05:31:06;0;50	30029;8	71065;5;228;0;
$GPXUP;731;05:31:07;0;50	30029;8	71065;5;228;0;
$GPXUP;731;05:31:08;0;50	30029;8	71065;5;228;0;
$GPXUP;731;05:31:09;0;50	30029;8	71065;5;228;0;
$GPXUP;731;05:31:10;0;50	30029;8	71065;5;228;0;
$GPXUP;731;05:31:11;0;50	30029;8	71065;5;228;0;
$GPXUP;731;05:31:12;0;50	30029;8	71065;5;228;0;
$GPXUP;731;05:31:13;0;50	30029;8	71065;5;228;0;
$GPXUP;731;05:31:14;0;50	30029;8	71065;5;228;0;
$GPXUP;731;05:31:15;0;50	30029;8	71065;5;228;0;
$GPXUP;731;05:31:16;0;50	30029;8	71065;5;228;0;
$GPXUP;731;05:31:17;0;50	30029;8	71065;5;228;0;
$GPXUP;731;05:31:18;0;50	30029;8	71065;5;228;0;
$GPXUP;731;05:31:19;0;50	30029;8	71065;5;228;0;
$GPXUP;731;05:31:20;0;50	30029;8	71065;5;228;0;
$GPXUP;731;05:31:21;0;50	30029;8	71065;5;228;0;
$GPXUP;731;05:31:22;0;50	30029;8	71065;5;228;0;
$GPXUP;731;05:31:23;0;50	30029;8	71065;5;228;0;
$GPXUP;731;05:31:24;0;50	30029;8	71065;5;228;0;
$GPXUP;731;05:31:25;0;50	30029;8	71065;5;228;0;
$GPXUP;731;05:31:26;0;50	30029;8	71065;5;228;0;
$GPXUP;731;05:31:27;0;50	30029;8	71065;5;228;0;
$GPXUP;731;05:31:28;0;50	30029;8	71065;5;228;0;
$GPXUP;731;05:31:29;0;50	30029;8	71065;5;228;0;
$GPXUP;731;05:31:30;0;50	30029;8	71065;5;228;0;
$GPXUP;731;05:31:31;0;50	30029;8	71065;5;228;0;
$GPXUP;731;05:31:32;0;50	30029;8	71065;5;228;0;
$GPXUP;731;05:31:33;0;50	30029;8	71065;5;228;0;
$GPXUP;731;05:31:34;0;50	30029;8	71065;5;228;0;
$GPXUP;731;05:31:35;0;50	30029;8	71065;5;228;0;
$GPXUP;731;05:31:36;0;50	30029;8	71065;5;228;0;
$GPXUP;731;05:31:37;0;50	30029;8	71065;5;228;0;
$GPXUP;731;05:31:38;0;50	30029;8	71065;5;228;0;
$GPXUP;731;05:31:39;0;50	30029;8	71065;5;228;0;
$GPXUP;731;05:31:40;0;50	30029;8	71065;5;228;0;
$GPXUP;731;05:31:41;0;50	30029;8	71065;5;228;0;
$GPXUP;731;05:31:42;0;50	30029;8	71065;5;228;0;
$GPXUP;731;05:31:43;0;50	30029;8	71065;5;228;0;
$GPXUP;731;05:31:44;0;50	30029;8	71065;5;228;0;
$GPXUP;731;05:31:45;0;50	30029;8	71065;5;228;0;
$GPXUP;731;05:31:46;0;50	30029;8	71065;5;228;0;
$GPXUP;731;05:31:47;0;50	30029;8	71065;5;228;0;
$GPXUP;731;05:31:48;0;50	30029;8	71065;5;228;0;
$GPXUP;731;05:31:49;0;50	30029;8	71065;5;228;0;
$GPXUP;731;05:31:50;0;50	30029;8	71065;5;228;0;
$GPXUP;731;05:31:51;0;50	30029;8	71065;5;228;0;
$GPXUP;731;05:31:52;0;50	30029;8	71065;5;228;0;
$GPXUP;731;05:31:53;0;50	30029;8	71065;5;228;0;
$GPXUP;731;05:31:54;0;50	30029;8	71065;5;228;0;
$GPXUP;731;05:31:55;0;50	30029;8	71063;5;228;0;
$GPXUP;731;05:31:56;0;50	30029;8	71063;5;228;0;
$GPXUP;731;05:31:57;0;50	30029;8	71063;5;228;0;
$GPXUP;731;05:31:58;0;50	30029;8	71063;5;228;0;
$GPXUP;731;05:31:59;0;50	30029;8	71063;5;228;0;
$GPXUP;731;05:32:00;0;50	30029;8	71063;5;228;0;
$GPXUP;731;05:32:01;0;50	30029;8	71063;5;228;0;
$GPXUP;731;05:32:02;0;50	30029;8	71063;5;228;0;
$GPXUP;731;05:32:03;0;50	30029;8	71063;5;228;0;
$GPXUP;731;05:32:04;0;50	30029;8	71063;5;228;0;
$GPXUP;731;05:32:05;0;50	30029;8	71063;5;228;0;
$GPXUP;731;05:32:06;0;50	30029;8	71063;5;228;0;
$GPXUP;731;05:32:07;0;50	30029;8	71063;5;228;0;
$GPXUP;731;05:32:08;0;50	30029;8	71063;5;228;0;
$GPXUP;731;05:32:09;0;50	30029;8	71063;5;228;0;
$GPXUP;731;05:32:10;0;50	30029;8	71063;5;228;0;
$GPXUP;731;05:32:11;0;50	30029;8	71063;5;228;0;
$GPXUP;731;05:32:12;0;50	30029;8	71063;5;228;0;
$GPXUP;731;05:32:13;0;50	30029;8	71063;5;228;0;
$GPXUP;731;05:32:14;0;50	30029;8	71063;5;228;0;
$GPXUP;731;05:32:15;0;50	30029;8	71063;5;228;0;
$GPXUP;731;05:32:16;0;50	30029;8	71065;5;228;0;
$GPXUP;731;05:32:17;0;50	30029;8	71065;5;228;0;
$GPXUP;731;05:32:18;0;50	30029;8	71065;5;228;0;
$GPXUP;731;05:32:19;0;50	30029;8	71065;5;228;0;
$GPXUP;731;05:32:20;0;50	30029;8	71065;5;228;0;
$GPXUP;731;05:32:21;0;50	30029;8	71065;5;228;0;
$GPXUP;731;05:32:22;0;50	30029;8	71065;5;228;0;
$GPXUP;731;05:32:23;0;50	30029;8	71065;5;228;0;
$GPXUP;731;05:32:24;0;50	30029;8	71065;5;228;0;
$GPXUP;731;05:32:25;0;50	30029;8	71065;5;228;0;
$GPXUP;731;05:32:26;0;50	30029;8	71065;5;228;0;
$GPXUP;731;05:32:27;0;50	30029;8	71065;5;228;0;
$GPXUP;731;05:32:28;0;50	30029;8	71065;5;228;0;
$GPXUP;731;05:32:29;0;50	30029;8	71065;5;228;0;
$GPXUP;731;05:32:30;0;50	30029;8	71065;5;228;0;
$GPXUP;731;05:32:31;0;50	30029;8	71065;5;228;0;
$GPXUP;731;05:32:32;0;50	30029;8	71065;5;228;0;
$GPXUP;731;05:32:33;0;50	30029;8	71065;5;229;0;
$GPXUP;731;05:32:34;0;50	30029;8	71065;5;229;0;
$GPXUP;731;05:32:35;0;50	30029;8	71065;5;229;0;
$GPXUP;731;05:32:36;0;50	30029;8	71065;5;229;0;
$GPXUP;731;05:32:37;0;50	30029;8	71065;5;229;0;
$GPXUP;731;05:32:38;0;50	30029;8	71065;5;229;0;
$GPXUP;731;05:32:39;0;50	30029;8	71065;5;229;0;
$GPXUP;731;05:32:40;0;50	30029;8	71066;5;229;0;
$GPXUP;731;05:32:41;0;50	30029;8	71066;5;229;0;
$GPXUP;731;05:32:42;0;50	30029;8	71066;5;229;0;
$GPXUP;731;05:32:43;0;50	30029;8	71066;5;229;0;
$GPXUP;731;05:32:44;0;50	30029;8	71066;5;229;0;
$GPXUP;731;05:32:45;0;50	30029;8	71066;5;229;0;
$GPXUP;731;05:32:46;0;50	30029;8	71066;5;229;0;
$GPXUP;731;05:32:47;0;50	30029;8	71066;5;229;0;
$GPXUP;731;05:32:48;0;50	30029;8	71066;5;229;0;
$GPXUP;731;05:32:49;0;50	30029;8	71066;5;229;0;
$GPXUP;731;05:32:50;0;50	3003;8	71066;5;229;0;
$GPXUP;731;05:32:51;0;50	30029;8	71066;5;229;0;
$GPXUP;731;05:32:52;0;50	3003;8	71066;5;229;0;
$GPXUP;731;05:32:53;0;50	3003;8	71066;5;229;0;
$GPXUP;731;05:32:54;0;50	3003;8	71066;5;229;0;
$GPXUP;731;05:32:55;0;50	3003;8	71066;5;229;0;
$GPXUP;731;05:32:56;0;50	3003;8	71066;5;229;0;
$GPXUP;731;05:32:57;0;50	3003;8	71066;5;229;0;
$GPXUP;731;05:32:58;0;50	3003;8	71066;5;229;0;
$GPXUP;731;05:32:59;0;50	3003;8	71066;5;229;0;
$GPXUP;731;05:33:00;0;50	3003;8	71066;5;229;0;
$GPXUP;731;05:33:01;0;50	3003;8	71066;5;229;0;
$GPXUP;731;05:33:02;0;50	3003;8	71066;5;229;0;
$GPXUP;731;05:33:03;0;50	3003;8	71066;5;229;0;
$GPXUP;731;05:33:04;0;50	3003;8	71066;5;229;0;
$GPXUP;731;05:33:05;0;50	3003;8	71066;5;229;0;
$GPXUP;731;05:33:06;0;50	3003;8	71066;5;229;0;
$GPXUP;731;05:33:07;0;50	3003;8	71066;5;229;0;
$GPXUP;731;05:33:08;0;50	3003;8	71066;5;229;0;
$GPXUP;731;05:33:09;0;50	3003;8	71066;5;229;0;
$GPXUP;731;05:33:10;0;50	3003;8	71066;5;229;0;
$GPXUP;731;05:33:11;0;50	3003;8	71066;5;229;0;
$GPXUP;731;05:33:12;0;50	3003;8	71066;5;229;0;
$GPXUP;731;05:33:13;0;50	3003;8	71066;5;229;0;
$GPXUP;731;05:33:14;0;50	3003;8	71066;5;229;0;
$GPXUP;731;05:33:15;0;50	3003;8	71066;5;229;0;
$GPXUP;731;05:33:16;0;50	3003;8	71066;5;229;0;
$GPXUP;731;05:33:17;0;50	3003;8	71066;5;229;0;
$GPXUP;731;05:33:18;0;50	3003;8	71068;5;229;0;
$GPXUP;731;05:33:19;0;50	3003;8	71068;5;229;0;
$GPXUP;731;05:33:20;0;50	3003;8	71068;5;229;0;
$GPXUP;731;05:33:21;0;50	3003;8	71068;5;229;0;
$GPXUP;731;05:33:22;0;50	3003;8	71068;5;229;0;
$GPXUP;731;05:33:23;0;50	3003;8	71068;5;229;0;
$GPXUP;731;05:33:24;0;50	3003;8	71068;5;229;0;
$GPXUP;731;05:33:25;0;50	3003;8	71068;5;229;0;
$GPXUP;731;05:33:26;0;50	3003;8	71068;5;229;0;
$GPXUP;731;05:33:27;0;50	3003;8	71068;5;229;0;
$GPXUP;731;05:33:28;0;50	3003;8	71068;5;229;0;
$GPXUP;731;05:33:29;0;50	3003;8	71068;5;229;0;
$GPXUP;731;05:33:30;0;50	3003;8	71068;5;229;0;
$GPXUP;731;05:33:31;0;50	3003;8	71068;5;229;0;
$GPXUP;731;05:33:32;0;50	3003;8	71068;5;229;0;
$GPXUP;731;05:33:33;0;50	3003;8	71068;5;229;0;
$GPXUP;731;05:33:34;0;50	3003;8	71068;5;229;0;
$GPXUP;731;05:33:35;0;50	3003;8	71068;5;229;0;
$GPXUP;731;05:33:36;0;50	3003;8	71068;5;229;0;
$GPXUP;731;05:33:37;0;50	3003;8	71068;5;229;0;
$GPXUP;731;05:33:38;0;50	3003;8	71068;5;229;0;
$GPXUP;731;05:33:39;0;50	3003;8	71068;5;229;0;
$GPXUP;731;05:33:40;0;50	3003;8	71068;5;229;0;
$GPXUP;731;05:33:41;0;50	3003;8	71068;5;229;0;
$GPXUP;731;05:33:42;0;50	3003;8	71068;5;229;0;
$GPXUP;731;05:33:43;0;50	3003;8	71068;5;229;0;
$GPXUP;731;05:33:44;0;50	3003;8	71068;5;229;0;
$GPXUP;731;05:33:45;0;50	3003;8	71068;5;229;0;
$GPXUP;731;05:33:46;0;50	3003;8	71068;5;229;0;
$GPXUP;731;05:33:47;0;50	3003;8	71068;5;229;0;
$GPXUP;731;05:33:48;0;50	3003;8	71068;5;229;0;
$GPXUP;731;05:33:49;0;50	3003;8	71069;5;230;0;
$GPXUP;731;05:33:50;0;50	3003;8	71069;5;230;0;
$GPXUP;731;05:33:51;0;50	3003;8	71069;5;230;0;
$GPXUP;731;05:33:52;0;50	3003;8	71069;5;230;0;
$GPXUP;731;05:33:53;0;50	3003;8	71069;5;230;0;
$GPXUP;731;05:33:54;0;50	3003;8	71069;5;230;0;
$GPXUP;731;05:33:55;0;50	3003;8	71069;5;230;0;
$GPXUP;731;05:33:56;0;50	3003;8	71069;5;230;0;
$GPXUP;731;05:33:57;0;50	3003;8	71069;5;230;0;
$GPXUP;731;05:33:58;0;50	3003;8	71069;5;230;0;
$GPXUP;731;05:33:59;0;50	3003;8	71069;5;230;0;
$GPXUP;731;05:34:00;0;50	3003;8	71069;5;230;0;
$GPXUP;731;05:34:01;0;50	3003;8	71069;5;230;0;
$GPXUP;731;05:34:02;0;50	3003;8	71069;5;230;0;
$GPXUP;731;05:34:03;0;50	3003;8	71069;5;230;0;
$GPXUP;731;05:34:04;0;50	3003;8	7107;5;230;0;
$GPXUP;731;05:34:05;0;50	3003;8	7107;5;230;0;
$GPXUP;731;05:34:06;0;50	3003;8	7107;5;230;0;
$GPXUP;731;05:34:07;0;50	3003;8	7107;5;230;0;
$GPXUP;731;05:34:08;0;50	3003;8	7107;5;230;0;
$GPXUP;731;05:34:09;0;50	3003;8	7107;5;230;0;
$GPXUP;731;05:34:10;0;50	3003;8	7107;5;230;0;
$GPXUP;731;05:34:11;0;50	3003;8	7107;5;230;0;
$GPXUP;731;05:34:12;0;50	3003;8	7107;5;230;0;
$GPXUP;731;05:34:13;0;50	3003;8	7107;5;230;0;
$GPXUP;731;05:34:14;0;50	3003;8	7107;5;230;0;
$GPXUP;731;05:34:15;0;50	3003;8	71072;5;230;0;
$GPXUP;731;05:34:16;0;50	3003;8	71072;5;230;0;
$GPXUP;731;05:34:17;0;50	3003;8	71072;5;230;0;
$GPXUP;731;05:34:18;0;50	3003;8	71072;5;230;0;
$GPXUP;731;05:34:19;0;50	3003;8	71072;5;230;0;
$GPXUP;731;05:34:20;0;50	3003;8	71072;5;230;0;
$GPXUP;731;05:34:21;0;50	3003;8	71072;5;230;0;
$GPXUP;731;05:34:22;0;50	30029;8	71072;5;230;0;
$GPXUP;731;05:34:23;0;50	30029;8	71072;5;230;0;
$GPXUP;731;05:34:24;0;50	30029;8	71072;5;230;0;
$GPXUP;731;05:34:25;0;50	30029;8	71072;5;230;0;
$GPXUP;731;05:34:26;0;50	30029;8	71072;5;230;0;
$GPXUP;731;05:34:27;0;50	30029;8	71072;5;230;0;
$GPXUP;731;05:34:28;0;50	30029;8	71072;5;230;0;
$GPXUP;731;05:34:29;0;50	30029;8	71073;5;230;0;
$GPXUP;731;05:34:30;0;50	30029;8	71073;5;230;0;
$GPXUP;731;05:34:31;0;50	30029;8	71073;5;230;0;
$GPXUP;731;05:34:32;0;50	30029;8	71073;5;230;0;
$GPXUP;731;05:34:33;0;50	30029;8	71073;5;230;0;
$GPXUP;731;05:34:34;0;50	30029;8	71073;5;230;0;
$GPXUP;731;05:34:35;0;50	30029;8	71073;5;230;0;
$GPXUP;731;05:34:36;0;50	30029;8	71073;5;230;0;
$GPXUP;731;05:34:37;0;50	30029;8	71074;5;230;0;
$GPXUP;731;05:34:38;0;50	30029;8	71074;5;230;0;
$GPXUP;731;05:34:39;0;50	30029;8	71074;5;230;0;
$GPXUP;731;05:34:40;0;50	30029;8	71074;5;230;0;
$GPXUP;731;05:34:41;0;50	30029;8	71074;5;230;0;
$GPXUP;731;05:34:42;0;50	30029;8	71074;5;230;0;
$GPXUP;731;05:34:43;0;50	30029;8	71074;5;230;0;
$GPXUP;731;05:34:44;0;50	30029;8	71074;5;230;0;
$GPXUP;731;05:34:45;0;50	30029;8	71074;5;230;0;
$GPXUP;731;05:34:46;0;50	30029;8	71076;5;230;0;
$GPXUP;731;05:34:47;0;50	30029;8	71076;5;230;0;
$GPXUP;731;05:34:48;0;50	30029;8	71076;5;230;0;
$GPXUP;731;05:34:49;0;50	30028;8	71076;5;230;0;
$GPXUP;731;05:34:50;0;50	30028;8	71076;5;230;0;
$GPXUP;731;05:34:51;0;50	30029;8	71076;5;230;0;
$GPXUP;731;05:34:52;0;50	30029;8	71076;5;230;0;
$GPXUP;731;05:34:53;0;50	30029;8	71076;5;230;0;
$GPXUP;731;05:34:54;0;50	30029;8	71076;5;230;0;
$GPXUP;731;05:34:55;0;50	30029;8	71076;5;230;0;
$GPXUP;731;05:34:56;0;50	30029;8	71076;5;230;0;
$GPXUP;731;05:34:57;0;50	30028;8	71077;5;230;0;
$GPXUP;731;05:34:58;0;50	30028;8	71077;5;230;0;
$GPXUP;731;05:34:59;0;50	30028;8	71077;5;230;0;
$GPXUP;731;05:35:00;0;50	30028;8	71077;5;230;0;
$GPXUP;731;05:35:01;0;50	30028;8	71077;5;230;0;
$GPXUP;731;05:35:02;0;50	30028;8	71077;5;230;0;
$GPXUP;731;05:35:03;0;50	30028;8	71077;5;230;0;
$GPXUP;731;05:35:04;0;50	30028;8	71077;5;230;0;
$GPXUP;731;05:35:05;0;50	30028;8	71077;5;230;0;
$GPXUP;731;05:35:06;0;50	30028;8	71077;5;230;0;
$GPXUP;731;05:35:07;0;50	30028;8	71077;5;230;0;
$GPXUP;731;05:35:08;0;50	30028;8	71077;5;230;0;
$GPXUP;731;05:35:09;0;50	30028;8	71077;5;230;0;
$GPXUP;731;05:35:10;0;50	30028;8	71078;5;230;0;
$GPXUP;731;05:35:11;0;50	30028;8	71078;5;231;0;
$GPXUP;731;05:35:12;0;50	30028;8	71078;5;231;0;
$GPXUP;731;05:35:13;0;50	30028;8	71078;5;231;0;
$GPXUP;731;05:35:14;0;50	30028;8	71078;5;231;0;
$GPXUP;731;05:35:15;0;50	30028;8	71078;5;231;0;
$GPXUP;731;05:35:16;0;50	30028;8	71078;5;231;0;
$GPXUP;731;05:35:17;0;50	30028;8	71078;5;231;0;
$GPXUP;731;05:35:18;0;50	30028;8	71078;5;231;0;
$GPXUP;731;05:35:19;0;50	30028;8	71078;5;231;0;
$GPXUP;731;05:35:20;0;50	30028;8	71078;5;231;0;
$GPXUP;731;05:35:21;0;50	30028;8	71078;5;231;0;
$GPXUP;731;05:35:22;0;50	30028;8	71078;5;231;0;
$GPXUP;731;05:35:23;0;50	30028;8	71078;5;231;0;
$GPXUP;731;05:35:24;0;50	30028;8	71078;5;231;0;
$GPXUP;731;05:35:25;0;50	30028;8	71078;5;231;0;
$GPXUP;731;05:35:26;0;50	30028;8	71078;5;231;0;
$GPXUP;731;05:35:27;0;50	30028;8	71078;5;231;0;
$GPXUP;731;05:35:28;0;50	30028;8	71078;5;231;0;
$GPXUP;731;05:35:29;0;50	30028;8	71078;5;231;0;
$GPXUP;731;05:35:30;0;50	30028;8	71078;5;231;0;
$GPXUP;731;05:35:31;0;50	30028;8	71078;5;231;0;
$GPXUP;731;05:35:32;0;50	30028;8	71078;5;231;0;
$GPXUP;731;05:35:33;0;50	30028;8	71078;5;231;0;
$GPXUP;731;05:35:34;0;50	30028;8	71078;5;231;0;
$GPXUP;731;05:35:35;0;50	30027;8	71078;5;231;0;
$GPXUP;731;05:35:36;0;50	30027;8	71078;5;231;0;
$GPXUP;731;05:35:37;0;50	30027;8	71078;5;231;0;
$GPXUP;731;05:35:38;0;50	30027;8	7108;5;231;0;
$GPXUP;731;05:35:39;0;50	30027;8	7108;5;231;0;
$GPXUP;731;05:35:40;0;50	30027;8	7108;5;231;0;
$GPXUP;731;05:35:41;0;50	30027;8	7108;5;231;0;
$GPXUP;731;05:35:42;0;50	30027;8	7108;5;231;0;
$GPXUP;731;05:35:43;0;50	30027;8	7108;5;231;0;
$GPXUP;731;05:35:44;0;50	30027;8	7108;5;231;0;
$GPXUP;731;05:35:45;0;50	30027;8	7108;5;231;0;
$GPXUP;731;05:35:46;0;50	30027;8	7108;5;231;0;
$GPXUP;731;05:35:47;0;50	30027;8	7108;5;231;0;
$GPXUP;731;05:35:48;0;50	30027;8	7108;5;231;0;
$GPXUP;731;05:35:49;0;50	30027;8	7108;5;231;0;
$GPXUP;731;05:35:50;0;50	30027;8	7108;5;231;0;
$GPXUP;731;05:35:51;0;50	30027;8	7108;5;231;0;
$GPXUP;731;05:35:52;0;50	30027;8	7108;5;231;0;
$GPXUP;731;05:35:53;0;50	30027;8	7108;5;231;0;
$GPXUP;731;05:35:54;0;50	30027;8	7108;5;231;0;
$GPXUP;731;05:35:55;0;50	30027;8	7108;5;231;0;
$GPXUP;731;05:35:56;0;50	30027;8	7108;5;231;0;
$GPXUP;731;05:35:57;0;50	30027;8	7108;5;231;0;
$GPXUP;731;05:35:58;0;50	30027;8	7108;5;231;0;
$GPXUP;731;05:35:59;0;50	30027;8	7108;5;231;0;
$GPXUP;731;05:36:00;0;50	30027;8	7108;5;231;0;
$GPXUP;731;05:36:01;0;50	30027;8	7108;5;231;0;
$GPXUP;731;05:36:02;0;50	30027;8	7108;5;231;0;
$GPXUP;731;05:36:03;0;50	30027;8	7108;5;231;0;
$GPXUP;731;05:36:04;0;50	30027;8	7108;5;231;0;
$GPXUP;731;05:36:05;0;50	30027;8	7108;5;231;0;
$GPXUP;731;05:36:06;0;50	30027;8	7108;5;231;0;
$GPXUP;731;05:36:07;0;50	30027;8	7108;5;231;0;
$GPXUP;731;05:36:08;0;50	30027;8	7108;5;231;0;
$GPXUP;731;05:36:09;0;50	30027;8	7108;5;231;0;
$GPXUP;731;05:36:10;0;50	30027;8	7108;5;231;1;
$GPXUP;731;05:36:11;0;50	30027;8	7108;5;231;0;
$GPXUP;731;05:36:12;0;50	30027;8	7108;5;231;0;
$GPXUP;731;05:36:13;0;50	30027;8	7108;5;231;0;
$GPXUP;731;05:36:14;0;50	30027;8	7108;5;231;0;
$GPXUP;731;05:36:15;0;50	30027;8	7108;5;231;0;
$GPXUP;731;05:36:16;0;50	30027;8	7108;5;231;0;
$GPXUP;731;05:36:17;0;50	30027;8	7108;5;231;0;
$GPXUP;731;05:36:18;0;50	30027;8	7108;5;231;0;
$GPXUP;731;05:36:19;0;50	30027;8	7108;5;231;0;
$GPXUP;731;05:36:20;0;50	30027;8	7108;5;231;0;
$GPXUP;731;05:36:21;0;50	30027;8	7108;5;231;0;
$GPXUP;731;05:36:22;0;50	30027;8	7108;5;231;0;
$GPXUP;731;05:36:23;0;50	30027;8	7108;5;231;0;
$GPXUP;731;05:36:24;0;50	30027;8	7108;5;231;0;
$GPXUP;731;05:36:25;0;50	30027;8	7108;5;231;0;
$GPXUP;731;05:36:26;0;50	30027;8	7108;5;231;0;
$GPXUP;731;05:36:27;0;50	30027;8	7108;5;231;0;
$GPXUP;731;05:36:28;0;50	30027;8	7108;5;231;0;
$GPXUP;731;05:36:29;0;50	30027;8	7108;5;231;0;
$GPXUP;731;05:36:30;0;50	30027;8	7108;5;231;0;
$GPXUP;731;05:36:31;0;50	30027;8	7108;5;231;0;
$GPXUP;731;05:36:32;0;50	30027;8	7108;5;231;0;
$GPXUP;731;05:36:33;0;50	30027;8	7108;5;231;0;
$GPXUP;731;05:36:34;0;50	30027;8	7108;5;231;0;
$GPXUP;731;05:36:35;0;50	30027;8	71081;5;231;0;
$GPXUP;731;05:36:36;0;50	30027;8	7108;5;231;0;
$GPXUP;731;05:36:37;0;50	30027;8	7108;5;231;0;
$GPXUP;731;05:36:38;0;50	30027;8	7108;5;231;0;
$GPXUP;731;05:36:39;0;50	30027;8	71081;5;231;0;
$GPXUP;731;05:36:40;0;50	30027;8	71081;5;231;0;
$GPXUP;731;05:36:41;0;50	30027;8	71081;5;231;0;
$GPXUP;731;05:36:42;0;50	30027;8	71081;5;231;0;
$GPXUP;731;05:36:43;0;50	30027;8	71081;5;231;0;
$GPXUP;731;05:36:44;0;50	30027;8	71081;5;231;0;
$GPXUP;731;05:36:45;0;50	30027;8	71081;5;231;0;
$GPXUP;731;05:36:46;0;50	30027;8	71081;5;231;0;
$GPXUP;731;05:36:47;0;50	30027;8	71081;5;231;0;
$GPXUP;731;05:36:48;0;50	30027;8	71081;5;231;0;
$GPXUP;731;05:36:49;0;50	30027;8	71081;5;231;0;
$GPXUP;731;05:36:50;0;50	30027;8	71081;5;231;0;
$GPXUP;731;05:36:51;0;50	30027;8	71081;5;231;0;
$GPXUP;731;05:36:52;0;50	30027;8	71081;5;231;0;
$GPXUP;731;05:36:53;0;50	30027;8	71081;5;231;0;
$GPXUP;731;05:36:54;0;50	30027;8	71081;5;231;0;
$GPXUP;731;05:36:55;0;50	30027;8	71081;5;231;0;
$GPXUP;731;05:36:56;0;50	30027;8	71081;5;231;0;
$GPXUP;731;05:36:57;0;50	30027;8	71081;5;231;0;
$GPXUP;731;05:36:58;0;50	30027;8	71081;5;231;0;
$GPXUP;731;05:36:59;0;50	30027;8	71081;5;231;0;
$GPXUP;731;05:37:00;0;50	30027;8	71081;5;231;0;
$GPXUP;731;05:37:01;0;50	30027;8	71081;5;231;0;
$GPXUP;731;05:37:02;0;50	30027;8	71081;5;231;0;
$GPXUP;731;05:37:03;0;50	30027;8	71081;5;231;0;
$GPXUP;731;05:37:04;0;50	30027;8	71081;5;231;0;
$GPXUP;731;05:37:05;0;50	30027;8	7108;5;231;0;
$GPXUP;731;05:37:06;0;50	30027;8	7108;5;231;0;
$GPXUP;731;05:37:07;0;50	30027;8	7108;5;231;0;
$GPXUP;731;05:37:08;0;50	30027;8	7108;5;231;0;
$GPXUP;731;05:37:09;0;50	30027;8	7108;5;231;0;
$GPXUP;731;05:37:10;0;50	30027;8	7108;5;231;0;
$GPXUP;731;05:37:11;0;50	30027;8	7108;5;231;0;
$GPXUP;731;05:37:12;0;50	30027;8	7108;5;231;0;
$GPXUP;731;05:37:13;0;50	30027;8	7108;5;231;0;
$GPXUP;731;05:37:14;0;50	30027;8	7108;5;231;0;
$GPXUP;731;05:37:15;0;50	30027;8	7108;5;231;0;
$GPXUP;731;05:37:16;0;50	30027;8	7108;5;231;0;
$GPXUP;731;05:37:17;0;50	30027;8	7108;5;231;0;
$GPXUP;731;05:37:18;0;50	30027;8	7108;5;231;0;
$GPXUP;731;05:37:19;0;50	30027;8	7108;5;231;0;
$GPXUP;731;05:37:20;0;50	30027;8	7108;5;231;0;
$GPXUP;731;05:37:21;0;50	30027;8	7108;5;231;0;
$GPXUP;731;05:37:22;0;50	30027;8	7108;5;231;0;
$GPXUP;731;05:37:23;0;50	30026;8	71079;5;232;0;
$GPXUP;731;05:37:24;0;50	30026;8	71079;5;232;0;
$GPXUP;731;05:37:25;0;50	30026;8	71078;5;232;0;
$GPXUP;731;05:37:26;0;50	30026;8	71078;5;232;0;
$GPXUP;731;05:37:27;0;50	30026;8	71078;5;232;0;
$GPXUP;731;05:37:28;0;50	30026;8	71078;5;232;0;
$GPXUP;731;05:37:29;0;50	30026;8	71078;5;232;0;
$GPXUP;731;05:37:30;0;50	30026;8	71078;5;232;0;
$GPXUP;731;05:37:31;0;50	30026;8	71078;5;232;0;
$GPXUP;731;05:37:32;0;50	30026;8	71078;5;232;0;
$GPXUP;731;05:37:33;0;50	30026;8	71078;5;232;0;
$GPXUP;731;05:37:34;0;50	30026;8	71078;5;232;0;
$GPXUP;731;05:37:35;0;50	30026;8	71078;5;232;0;
$GPXUP;731;05:37:36;0;50	30026;8	71078;5;232;0;
$GPXUP;731;05:37:37;0;50	30026;8	71078;5;232;0;
$GPXUP;731;05:37:38;0;50	30026;8	71078;5;232;0;
$GPXUP;731;05:37:39;0;50	30026;8	71076;5;232;0;
$GPXUP;731;05:37:40;0;50	30026;8	71076;5;232;0;
$GPXUP;731;05:37:41;0;50	30026;8	71076;5;232;0;
$GPXUP;731;05:37:42;0;50	30026;8	71076;5;232;0;
$GPXUP;731;05:37:43;0;50	30026;8	71076;5;232;0;
$GPXUP;731;05:37:44;0;50	30026;8	71076;5;232;0;
$GPXUP;731;05:37:45;0;50	30026;8	71076;5;232;0;
$GPXUP;731;05:37:46;0;50	30026;8	71076;5;232;0;
$GPXUP;731;05:37:47;0;50	30026;8	71076;5;232;0;
$GPXUP;731;05:37:48;0;50	30025;8	71076;5;232;0;
$GPXUP;731;05:37:49;0;50	30025;8	71076;5;232;0;
$GPXUP;731;05:37:50;0;50	30025;8	71076;5;232;0;
$GPXUP;731;05:37:51;0;50	30025;8	71076;5;232;0;
$GPXUP;731;05:37:52;0;50	30025;8	71076;5;232;0;
$GPXUP;731;05:37:53;0;50	30025;8	71076;5;232;0;
$GPXUP;731;05:37:54;0;50	30025;8	71075;5;232;0;
$GPXUP;731;05:37:55;0;50	30025;8	71075;5;232;0;
$GPXUP;731;05:37:56;0;50	30025;8	71075;5;232;0;
$GPXUP;731;05:37:57;0;50	30025;8	71075;5;232;0;
$GPXUP;731;05:37:58;0;50	30025;8	71075;5;232;0;
$GPXUP;731;05:37:59;0;50	30025;8	71075;5;232;0;
$GPXUP;731;05:38:00;0;50	30025;8	71075;5;232;0;
$GPXUP;731;05:38:01;0;50	30025;8	71075;5;232;0;
$GPXUP;731;05:38:02;0;50	30025;8	71075;5;232;0;
$GPXUP;731;05:38:03;0;50	30025;8	71075;5;232;0;
$GPXUP;731;05:38:04;0;50	30025;8	71075;5;232;0;
$GPXUP;731;05:38:05;0;50	30025;8	71075;5;232;0;
$GPXUP;731;05:38:06;0;50	30025;8	71075;5;232;0;
$GPXUP;731;05:38:07;0;50	30025;8	71075;5;232;0;
$GPXUP;731;05:38:08;0;50	30025;8	71075;5;232;0;
$GPXUP;731;05:38:09;0;50	30025;8	71075;5;232;0;
$GPXUP;731;05:38:10;0;50	30025;8	71075;5;232;0;
$GPXUP;731;05:38:11;0;50	30025;8	71075;5;232;0;
$GPXUP;731;05:38:12;0;50	30025;8	71075;5;232;0;
$GPXUP;731;05:38:13;0;50	30025;8	71075;5;232;0;
$GPXUP;731;05:38:14;0;50	30025;8	71074;5;232;0;
$GPXUP;731;05:38:15;0;50	30025;8	71074;5;232;0;
$GPXUP;731;05:38:16;0;50	30025;8	71074;5;232;0;
$GPXUP;731;05:38:17;0;50	30025;8	71074;5;232;0;
$GPXUP;731;05:38:18;0;50	30025;8	71074;5;232;0;
$GPXUP;731;05:38:19;0;50	30025;8	71074;5;232;0;
$GPXUP;731;05:38:20;0;50	30025;8	71074;5;232;0;
$GPXUP;731;05:38:21;0;50	30025;8	71074;5;232;0;
$GPXUP;731;05:38:22;0;50	30025;8	71074;5;232;0;
$GPXUP;731;05:38:23;0;50	30025;8	71074;5;232;0;
$GPXUP;731;05:38:24;0;50	30026;8	71074;5;232;0;
$GPXUP;731;05:38:25;0;50	30026;8	71072;5;232;0;
$GPXUP;731;05:38:26;0;50	30026;8	71072;5;232;0;
$GPXUP;731;05:38:27;0;50	30026;8	71072;5;232;0;
$GPXUP;731;05:38:28;0;50	30026;8	71072;5;232;0;
$GPXUP;731;05:38:29;0;50	30026;8	71072;5;232;0;
$GPXUP;731;05:38:30;0;50	30026;8	71072;5;232;0;
$GPXUP;731;05:38:31;0;50	30026;8	71072;5;232;0;
$GPXUP;731;05:38:32;0;50	30026;8	71072;5;232;0;
$GPXUP;731;05:38:33;0;50	30026;8	71072;5;232;0;
$GPXUP;731;05:38:34;0;50	30026;8	71072;5;232;0;
$GPXUP;731;05:38:35;0;50	30026;8	71072;5;232;0;
$GPXUP;731;05:38:36;0;50	30026;8	71072;5;232;0;
$GPXUP;731;05:38:37;0;50	30026;8	71072;5;232;0;
$GPXUP;731;05:38:38;0;50	30026;8	71072;5;232;0;
$GPXUP;731;05:38:39;0;50	30026;8	71072;5;232;0;
$GPXUP;731;05:38:40;0;50	30026;8	71072;5;232;0;
$GPXUP;731;05:38:41;0;50	30026;8	71072;5;232;0;
$GPXUP;731;05:38:42;0;50	30026;8	71072;5;232;0;
$GPXUP;731;05:38:43;0;50	30026;8	71072;5;233;0;
$GPXUP;731;05:38:44;0;50	30026;8	71072;5;233;0;
$GPXUP;731;05:38:45;0;50	30026;8	71072;5;233;0;
$GPXUP;731;05:38:46;0;50	30027;8	71071;5;233;0;
$GPXUP;731;05:38:47;0;50	30027;8	71071;5;233;0;
$GPXUP;731;05:38:48;0;50	30027;8	71071;5;233;0;
$GPXUP;731;05:38:49;0;50	30027;8	71071;5;233;0;
$GPXUP;731;05:38:50;0;50	30027;8	71071;5;233;0;
$GPXUP;731;05:38:51;0;50	30027;8	71071;5;233;0;
$GPXUP;731;05:38:52;0;50	30027;8	71071;5;233;0;
$GPXUP;731;05:38:53;0;50	30027;8	71071;5;233;0;
$GPXUP;731;05:38:54;0;50	30027;8	71071;5;233;0;
$GPXUP;731;05:38:55;0;50	30027;8	71071;5;233;0;
$GPXUP;731;05:38:56;0;50	30027;8	71071;5;233;0;
$GPXUP;731;05:38:57;0;50	30027;8	71071;5;233;0;
$GPXUP;731;05:38:58;0;50	30027;8	71071;5;233;0;
$GPXUP;731;05:38:59;0;50	30027;8	71071;5;234;0;
$GPXUP;731;05:39:00;0;50	30027;8	71071;5;234;0;
$GPXUP;731;05:39:01;0;50	30027;8	71071;5;234;0;
$GPXUP;731;05:39:02;0;50	30027;8	71071;5;234;0;
$GPXUP;731;05:39:03;0;50	30027;8	71071;5;234;0;
$GPXUP;731;05:39:04;0;50	30027;8	71071;5;234;0;
$GPXUP;731;05:39:05;0;50	30027;8	71071;5;234;0;
$GPXUP;731;05:39:06;0;50	30027;8	71071;5;234;0;
$GPXUP;731;05:39:07;0;50	30027;8	71071;5;234;0;
$GPXUP;731;05:39:08;0;50	30027;8	71071;5;234;0;
$GPXUP;731;05:39:09;0;50	30027;8	71071;5;234;0;
$GPXUP;731;05:39:10;0;50	30027;8	71071;5;234;0;
$GPXUP;731;05:39:11;0;50	30027;8	71071;5;234;0;
$GPXUP;731;05:39:12;0;50	30027;8	71071;5;234;0;
$GPXUP;731;05:39:13;0;50	30027;8	71071;5;234;0;
$GPXUP;731;05:39:14;0;50	30027;8	71071;5;234;0;
$GPXUP;731;05:39:15;0;50	30027;8	71071;5;234;0;
$GPXUP;731;05:39:16;0;50	30027;8	71071;5;234;0;
$GPXUP;731;05:39:17;0;50	30027;8	71071;5;234;0;
$GPXUP;731;05:39:18;0;50	30027;8	71071;5;234;0;
$GPXUP;731;05:39:19;0;50	30027;8	71071;5;234;0;
$GPXUP;731;05:39:20;0;50	30027;8	71071;5;234;0;
$GPXUP;731;05:39:21;0;50	30027;8	71071;5;234;0;
$GPXUP;731;05:39:22;0;50	30027;8	71071;5;234;0;
$GPXUP;731;05:39:23;0;50	30027;8	71071;5;234;0;
$GPXUP;731;05:39:24;0;50	30027;8	71071;5;234;0;
$GPXUP;731;05:39:25;0;50	30027;8	71071;5;234;0;
$GPXUP;731;05:39:26;0;50	30028;8	71071;5;234;0;
$GPXUP;731;05:39:27;0;50	30028;8	71071;5;234;0;
$GPXUP;731;05:39:28;0;50	30028;8	71071;5;234;0;
$GPXUP;731;05:39:29;0;50	30028;8	71071;5;234;0;
$GPXUP;731;05:39:30;0;50	30028;8	71071;5;234;0;
$GPXUP;731;05:39:31;0;50	30028;8	71071;5;234;0;
$GPXUP;731;05:39:32;0;50	30028;8	71071;5;234;0;
$GPXUP;731;05:39:33;0;50	30028;8	71071;5;234;0;
$GPXUP;731;05:39:34;0;50	30028;8	71071;5;234;0;
$GPXUP;731;05:39:35;0;50	30028;8	71071;5;234;0;
$GPXUP;731;05:39:36;0;50	30028;8	71071;5;234;0;
$GPXUP;731;05:39:37;0;50	30028;8	71071;5;234;0;
$GPXUP;731;05:39:38;0;50	30028;8	71071;5;234;0;
$GPXUP;731;05:39:39;0;50	30028;8	71071;5;234;0;
$GPXUP;731;05:39:40;0;50	30028;8	71071;5;234;0;
$GPXUP;731;05:39:41;0;50	30028;8	71071;5;234;0;
$GPXUP;731;05:39:42;0;50	30028;8	71071;5;234;0;
$GPXUP;731;05:39:43;0;50	30028;8	71071;5;234;0;
$GPXUP;731;05:39:44;0;50	30028;8	71071;5;234;0;
$GPXUP;731;05:39:45;0;50	30028;8	71071;5;234;0;
$GPXUP;731;05:39:46;0;50	30028;8	71071;5;234;0;
$GPXUP;731;05:39:47;0;50	30028;8	71071;5;234;0;
$GPXUP;731;05:39:48;0;50	30028;8	71071;5;234;0;
$GPXUP;731;05:39:49;0;50	30028;8	71071;5;234;0;
$GPXUP;731;05:39:50;0;50	30028;8	71071;5;234;0;
$GPXUP;731;05:39:51;0;50	30028;8	71071;5;234;0;
$GPXUP;731;05:39:52;0;50	30028;8	71071;5;234;0;
$GPXUP;731;05:39:53;0;50	30028;8	71071;5;234;0;
$GPXUP;731;05:39:54;0;50	30028;8	71071;5;234;0;
$GPXUP;731;05:39:55;0;50	30028;8	71071;5;234;0;
$GPXUP;731;05:39:56;0;50	30028;8	71071;5;234;0;
$GPXUP;731;05:39:57;0;50	30028;8	71071;5;234;0;
$GPXUP;731;05:39:58;0;50	30028;8	71071;5;234;0;
$GPXUP;731;05:39:59;0;50	30028;8	71071;5;234;0;
$GPXUP;731;05:40:00;0;50	30028;8	71071;5;234;0;
$GPXUP;731;05:40:01;0;50	30028;8	71071;5;234;0;
$GPXUP;731;05:40:02;0;50	30028;8	71071;5;234;0;
$GPXUP;731;05:40:03;0;50	30028;8	71071;5;234;0;
$GPXUP;731;05:40:04;0;50	30028;8	71071;5;234;0;
$GPXUP;731;05:40:05;0;50	30028;8	71071;5;234;0;
$GPXUP;731;05:40:06;0;50	30028;8	71071;5;234;0;
$GPXUP;731;05:40:07;0;50	30028;8	71071;5;234;0;
$GPXUP;731;05:40:08;0;50	30028;8	71071;5;234;0;
$GPXUP;731;05:40:09;0;50	30028;8	71071;5;234;0;
$GPXUP;731;05:40:10;0;50	30028;8	71071;5;234;0;
$GPXUP;731;05:40:11;0;50	30028;8	71071;5;234;0;
$GPXUP;731;05:40:12;0;50	30028;8	71071;5;234;0;
$GPXUP;731;05:40:13;0;50	30029;8	71071;5;234;0;
$GPXUP;731;05:40:14;0;50	30029;8	71071;5;234;0;
$GPXUP;731;05:40:15;0;50	30029;8	71071;5;234;0;
$GPXUP;731;05:40:16;0;50	30029;8	71071;5;234;0;
$GPXUP;731;05:40:17;0;50	30029;8	71071;5;234;0;
$GPXUP;731;05:40:18;0;50	30029;8	71071;5;234;0;
$GPXUP;731;05:40:19;0;50	30029;8	71071;5;234;0;
$GPXUP;731;05:40:20;0;50	30029;8	71071;5;234;0;
$GPXUP;731;05:40:21;0;50	30029;8	71071;5;234;0;
$GPXUP;731;05:40:22;0;50	30029;8	71071;5;234;0;
$GPXUP;731;05:40:23;0;50	30029;8	71071;5;234;0;
$GPXUP;731;05:40:24;0;50	30029;8	71071;5;234;0;
$GPXUP;731;05:40:25;0;50	30029;8	71071;5;234;0;
$GPXUP;731;05:40:26;0;50	30029;8	71071;5;234;0;
$GPXUP;731;05:40:27;0;50	30029;8	71071;5;234;0;
$GPXUP;731;05:40:28;0;50	30029;8	71071;5;235;0;
$GPXUP;731;05:40:29;0;50	30029;8	71071;5;235;0;
$GPXUP;731;05:40:30;0;50	30029;8	71071;5;235;0;
$GPXUP;731;05:40:31;0;50	30029;8	71071;5;235;0;
$GPXUP;731;05:40:32;0;50	30029;8	71071;5;235;0;
$GPXUP;731;05:40:33;0;50	30029;8	71071;5;235;0;
$GPXUP;731;05:40:34;0;50	30029;8	71071;5;235;0;
$GPXUP;731;05:40:35;0;50	30029;8	71071;5;235;0;
$GPXUP;731;05:40:36;0;50	30029;8	71071;5;235;0;
$GPXUP;731;05:40:37;0;50	30029;8	71071;5;235;0;
$GPXUP;731;05:40:38;0;50	30029;8	71071;5;235;0;
$GPXUP;731;05:40:39;0;50	30029;8	71071;5;235;0;
$GPXUP;731;05:40:40;0;50	30029;8	71071;5;235;0;
$GPXUP;731;05:40:41;0;50	30029;8	71071;5;235;0;
$GPXUP;731;05:40:42;0;50	30029;8	71071;5;235;0;
$GPXUP;731;05:40:43;0;50	30029;8	71071;5;235;0;
$GPXUP;731;05:40:44;0;50	30029;8	71071;5;235;0;
$GPXUP;731;05:40:45;0;50	30029;8	71071;5;235;0;
$GPXUP;731;05:40:46;0;50	30029;8	71071;5;235;0;
$GPXUP;731;05:40:47;0;50	30029;8	71071;5;235;0;
$GPXUP;731;05:40:48;0;50	30029;8	71071;5;235;0;
$GPXUP;731;05:40:49;0;50	30029;8	71071;5;235;0;
$GPXUP;731;05:40:50;0;50	30029;8	71071;5;235;0;
$GPXUP;731;05:40:51;0;50	30029;8	71071;5;235;0;
$GPXUP;731;05:40:52;0;50	30029;8	71071;5;235;0;
$GPXUP;731;05:40:53;0;50	30029;8	71071;5;235;0;
$GPXUP;731;05:40:54;0;50	30029;8	71071;5;235;0;
$GPXUP;731;05:40:55;0;50	30029;8	71071;5;235;0;
$GPXUP;731;05:40:56;0;50	30029;8	71071;5;235;0;
$GPXUP;731;05:40:57;0;50	30029;8	71071;5;235;0;
$GPXUP;731;05:40:58;0;50	30029;8	71071;5;235;0;
$GPXUP;731;05:40:59;0;50	30029;8	71071;5;235;0;
$GPXUP;731;05:41:00;0;50	30029;8	71071;5;235;0;
$GPXUP;731;05:41:01;0;50	30029;8	71071;5;235;0;
$GPXUP;731;05:41:02;0;50	30029;8	71071;5;235;0;
$GPXUP;731;05:41:03;0;50	30029;8	71071;5;235;0;
$GPXUP;731;05:41:04;0;50	30029;8	71071;5;235;0;
$GPXUP;731;05:41:05;0;50	30029;8	71071;5;235;0;
$GPXUP;731;05:41:06;0;50	30029;8	71071;5;235;0;
$GPXUP;731;05:41:07;0;50	30029;8	71071;5;235;0;
$GPXUP;731;05:41:08;0;50	30029;8	71071;5;235;0;
$GPXUP;731;05:41:09;0;50	30029;8	71071;5;235;0;
$GPXUP;731;05:41:10;0;50	30029;8	71071;5;235;0;
$GPXUP;731;05:41:11;0;50	30029;8	71071;5;234;0;
$GPXUP;731;05:41:12;0;50	30029;8	71071;5;234;0;
$GPXUP;731;05:41:13;0;50	30028;8	71072;5;234;0;
$GPXUP;731;05:41:14;0;50	30028;8	71072;5;234;0;
$GPXUP;731;05:41:15;0;50	30028;8	71072;5;234;0;
$GPXUP;731;05:41:16;0;50	30028;8	71072;5;234;0;
$GPXUP;731;05:41:17;0;50	30028;8	71072;5;234;0;
$GPXUP;731;05:41:18;0;50	30028;8	71072;5;234;0;
$GPXUP;731;05:41:19;0;50	30028;8	71072;5;234;0;
$GPXUP;731;05:41:20;0;50	30028;8	71072;5;234;0;
$GPXUP;731;05:41:21;0;50	30028;8	71072;5;234;0;
$GPXUP;731;05:41:22;0;50	30028;8	71072;5;234;0;
$GPXUP;731;05:41:23;0;50	30028;8	71072;5;234;0;
$GPXUP;731;05:41:24;0;50	30028;8	71072;5;234;0;
$GPXUP;731;05:41:25;0;50	30028;8	71072;5;234;0;
$GPXUP;731;05:41:26;0;50	30028;8	71072;5;234;0;
$GPXUP;731;05:41:27;0;50	30028;8	71072;5;234;0;
$GPXUP;731;05:41:28;0;50	30028;8	71072;5;234;0;
$GPXUP;731;05:41:29;0;50	30028;8	71072;5;234;0;
$GPXUP;731;05:41:30;0;50	30028;8	71072;5;234;0;
$GPXUP;731;05:41:31;0;50	30028;8	71072;5;234;0;
$GPXUP;731;05:41:32;0;50	30028;8	71072;5;234;0;
$GPXUP;731;05:41:33;0;50	30028;8	71072;5;234;0;
$GPXUP;731;05:41:34;0;50	30028;8	71072;5;234;0;
$GPXUP;731;05:41:35;0;50	30028;8	71072;5;234;0;
$GPXUP;731;05:41:36;0;50	30028;8	71072;5;234;0;
$GPXUP;731;05:41:37;0;50	30028;8	71072;5;234;0;
$GPXUP;731;05:41:38;0;50	30028;8	71072;5;234;0;
$GPXUP;731;05:41:39;0;50	30028;8	71072;5;234;0;
$GPXUP;731;05:41:40;0;50	30028;8	71072;5;234;0;
$GPXUP;731;05:41:41;0;50	30028;8	71072;5;234;0;
$GPXUP;731;05:41:42;0;50	30028;8	71072;5;234;0;
$GPXUP;731;05:41:43;0;50	30028;8	71072;5;234;0;
$GPXUP;731;05:41:44;0;50	30028;8	71072;5;234;0;
$GPXUP;731;05:41:45;0;50	30028;8	71072;5;234;0;
$GPXUP;731;05:41:46;0;50	30028;8	71072;5;234;0;
$GPXUP;731;05:41:47;0;50	30028;8	71072;5;234;0;
$GPXUP;731;05:41:48;0;50	30028;8	71072;5;234;0;
$GPXUP;731;05:41:49;0;50	30029;8	71071;5;234;0;
$GPXUP;731;05:41:50;0;50	30029;8	71071;5;234;0;
$GPXUP;731;05:41:51;0;50	30029;8	71071;5;234;0;
$GPXUP;731;05:41:52;0;50	30029;8	71071;5;234;0;
$GPXUP;731;05:41:53;0;50	30029;8	71071;5;234;0;
$GPXUP;731;05:41:54;0;50	30029;8	71071;5;234;0;
$GPXUP;731;05:41:55;0;50	30029;8	71071;5;234;0;
$GPXUP;731;05:41:56;0;50	30029;8	71071;5;234;0;
$GPXUP;731;05:41:57;0;50	30029;8	71071;5;234;0;
$GPXUP;731;05:41:58;0;50	30029;8	71071;5;234;0;
$GPXUP;731;05:41:59;0;50	30029;8	71071;5;234;0;
$GPXUP;731;05:42:00;0;50	30029;8	71071;5;234;0;
$GPXUP;731;05:42:01;0;50	30029;8	71071;5;234;0;
$GPXUP;731;05:42:02;0;50	30029;8	71071;5;234;0;
$GPXUP;731;05:42:03;0;50	30029;8	71071;5;234;0;
$GPXUP;731;05:42:04;0;50	30029;8	71071;5;234;0;
$GPXUP;731;05:42:05;0;50	30029;8	71071;5;234;0;
$GPXUP;731;05:42:06;0;50	30029;8	71071;5;234;0;
$GPXUP;731;05:42:07;0;50	30029;8	71071;5;234;0;
$GPXUP;731;05:42:08;0;50	30029;8	71071;5;234;0;
$GPXUP;731;05:42:09;0;50	30029;8	71071;5;234;0;
$GPXUP;731;05:42:10;0;50	30029;8	71071;5;234;0;
$GPXUP;731;05:42:11;0;50	30029;8	71071;5;234;0;
$GPXUP;731;05:42:12;0;50	30029;8	71071;5;234;0;
$GPXUP;731;05:42:13;0;50	30029;8	71071;5;234;0;
$GPXUP;731;05:42:14;0;50	30029;8	71071;5;234;0;
$GPXUP;731;05:42:15;0;50	30029;8	71071;5;234;0;
$GPXUP;731;05:42:16;0;50	30029;8	7107;5;234;0;
$GPXUP;731;05:42:17;0;50	30029;8	7107;5;234;0;
$GPXUP;731;05:42:18;0;50	30029;8	7107;5;234;0;
$GPXUP;731;05:42:19;0;50	30029;8	7107;5;234;0;
$GPXUP;731;05:42:20;0;50	30029;8	7107;5;234;0;
$GPXUP;731;05:42:21;0;50	30029;8	7107;5;234;0;
$GPXUP;731;05:42:22;0;50	30029;8	7107;5;234;0;
$GPXUP;731;05:42:23;0;50	30029;8	7107;5;234;0;
$GPXUP;731;05:42:24;0;50	30029;8	7107;5;234;0;
$GPXUP;731;05:42:25;0;50	30029;8	7107;5;234;0;
$GPXUP;731;05:42:26;0;50	30029;8	7107;5;234;0;
$GPXUP;731;05:42:27;0;50	30029;8	7107;5;234;0;
$GPXUP;731;05:42:28;0;50	30029;8	7107;5;234;0;
$GPXUP;731;05:42:29;0;50	30029;8	7107;5;234;0;
$GPXUP;731;05:42:30;0;50	30029;8	7107;5;234;0;
$GPXUP;731;05:42:31;0;50	30029;8	7107;5;234;0;
$GPXUP;731;05:42:32;0;50	30029;8	7107;5;234;0;
$GPXUP;731;05:42:33;0;50	30029;8	7107;5;234;0;
$GPXUP;731;05:42:34;0;50	30029;8	7107;5;234;0;
$GPXUP;731;05:42:35;0;50	30029;8	7107;5;234;0;
$GPXUP;731;05:42:36;0;50	30029;8	7107;5;234;0;
$GPXUP;731;05:42:37;0;50	30029;8	7107;5;234;0;
$GPXUP;731;05:42:38;0;50	30029;8	7107;5;234;0;
$GPXUP;731;05:42:39;0;50	30029;8	7107;5;234;0;
$GPXUP;731;05:42:40;0;50	30029;8	7107;5;234;0;
$GPXUP;731;05:42:41;0;50	30029;8	7107;5;234;0;
$GPXUP;731;05:42:42;0;50	30029;8	7107;5;234;0;
$GPXUP;731;05:42:43;0;50	30029;8	7107;5;234;0;
$GPXUP;731;05:42:44;0;50	30029;8	7107;5;234;0;
$GPXUP;731;05:42:45;0;50	30029;8	7107;5;234;0;
$GPXUP;731;05:42:46;0;50	30029;8	7107;5;234;0;
$GPXUP;731;05:42:47;0;50	30029;8	7107;5;234;0;
$GPXUP;731;05:42:48;0;50	30029;8	7107;5;234;0;
$GPXUP;731;05:42:49;0;50	30029;8	7107;5;234;0;
$GPXUP;731;05:42:50;0;50	30029;8	7107;5;234;0;
$GPXUP;731;05:42:51;0;50	30029;8	7107;5;234;0;
$GPXUP;731;05:42:52;0;50	30029;8	7107;5;234;0;
$GPXUP;731;05:42:53;0;50	30029;8	7107;5;234;0;
$GPXUP;731;05:42:54;0;50	30029;8	7107;5;234;0;
$GPXUP;731;05:42:55;0;50	30029;8	7107;5;234;0;
$GPXUP;731;05:42:56;0;50	30029;8	7107;5;234;0;
$GPXUP;731;05:42:57;0;50	30029;8	7107;5;234;0;
$GPXUP;731;05:42:58;0;50	30029;8	7107;5;234;0;
$GPXUP;731;05:42:59;0;50	30029;8	7107;5;234;0;
$GPXUP;731;05:43:00;0;50	30029;8	7107;5;234;0;
$GPXUP;731;05:43:01;0;50	30029;8	7107;5;234;0;
$GPXUP;731;05:43:02;0;50	30029;8	7107;5;234;0;
$GPXUP;731;05:43:03;0;50	30029;8	7107;5;233;0;
$GPXUP;731;05:43:04;0;50	30029;8	7107;5;233;0;
$GPXUP;731;05:43:05;0;50	30029;8	7107;5;233;0;
$GPXUP;731;05:43:06;0;50	30029;8	7107;5;233;0;
$GPXUP;731;05:43:07;0;50	30029;8	7107;5;233;0;
$GPXUP;731;05:43:08;0;50	30029;8	7107;5;233;0;
$GPXUP;731;05:43:09;0;50	30029;8	7107;5;233;0;
$GPXUP;731;05:43:10;0;50	30029;8	7107;5;233;0;
$GPXUP;731;05:43:11;0;50	30029;8	7107;5;233;0;
$GPXUP;731;05:43:12;0;50	30029;8	7107;5;233;0;
$GPXUP;731;05:43:13;0;50	30029;8	7107;5;233;0;
$GPXUP;731;05:43:14;0;50	30029;8	7107;5;233;0;
$GPXUP;731;05:43:15;0;50	30029;8	7107;5;233;0;
$GPXUP;731;05:43:16;0;50	30029;8	7107;5;233;0;
$GPXUP;731;05:43:17;0;50	30029;8	7107;5;233;0;
$GPXUP;731;05:43:18;0;50	30029;8	7107;5;233;0;
$GPXUP;731;05:43:19;0;50	30029;8	7107;5;233;0;
$GPXUP;731;05:43:20;0;50	30029;8	7107;5;233;0;
$GPXUP;731;05:43:21;0;50	30029;8	7107;5;233;0;
$GPXUP;731;05:43:22;0;50	30029;8	7107;5;233;0;
$GPXUP;731;05:43:23;0;50	30029;8	7107;5;233;0;
$GPXUP;731;05:43:24;0;50	30029;8	7107;5;233;0;
$GPXUP;731;05:43:25;0;50	30029;8	7107;5;233;0;
$GPXUP;731;05:43:26;0;50	30029;8	7107;5;233;0;
$GPXUP;731;05:43:27;0;50	30029;8	7107;5;233;0;
$GPXUP;731;05:43:28;0;50	30029;8	7107;5;233;0;
$GPXUP;731;05:43:29;0;50	30029;8	7107;5;233;0;
$GPXUP;731;05:43:30;0;50	30029;8	7107;5;233;0;
$GPXUP;731;05:43:31;0;50	30029;8	7107;5;233;0;
$GPXUP;731;05:43:32;0;50	30029;8	7107;5;233;0;
$GPXUP;731;05:43:33;0;50	30029;8	7107;5;233;0;
$GPXUP;731;05:43:34;0;50	30029;8	7107;5;233;0;
$GPXUP;731;05:43:35;0;50	30029;8	7107;5;233;0;
$GPXUP;731;05:43:36;0;50	30029;8	7107;5;233;0;
$GPXUP;731;05:43:37;0;50	30029;8	7107;5;233;0;
$GPXUP;731;05:43:38;0;50	30029;8	7107;5;233;0;
$GPXUP;731;05:43:39;0;50	30029;8	7107;5;233;0;
$GPXUP;731;05:43:40;0;50	30029;8	7107;5;233;0;
$GPXUP;731;05:43:41;0;50	30029;8	7107;5;233;0;
$GPXUP;731;05:43:42;0;50	30029;8	7107;5;233;0;
$GPXUP;731;05:43:43;0;50	30029;8	7107;5;233;0;
$GPXUP;731;05:43:44;0;50	30029;8	7107;5;233;0;
$GPXUP;731;05:43:45;0;50	30029;8	7107;5;233;0;
$GPXUP;731;05:43:46;0;50	30029;8	71068;5;233;0;
$GPXUP;731;05:43:47;0;50	30029;8	71068;5;233;0;
$GPXUP;731;05:43:48;0;50	30029;8	71068;5;233;0;
$GPXUP;731;05:43:49;0;50	30029;8	71068;5;233;0;
$GPXUP;731;05:43:50;0;50	30029;8	71068;5;233;0;
$GPXUP;731;05:43:51;0;50	30029;8	71068;5;233;0;
$GPXUP;731;05:43:52;0;50	30029;8	71068;5;233;0;
$GPXUP;731;05:43:53;0;50	30029;8	71068;5;233;0;
$GPXUP;731;05:43:54;0;50	30029;8	71068;5;233;0;
$GPXUP;731;05:43:55;0;50	30029;8	71068;5;233;0;
$GPXUP;731;05:43:56;0;50	30029;8	7107;5;233;0;
$GPXUP;731;05:43:57;0;50	30029;8	71068;5;233;0;
$GPXUP;731;05:43:58;0;50	30029;8	71068;5;233;0;
$GPXUP;731;05:43:59;0;50	30029;8	71068;5;233;0;
$GPXUP;731;05:44:00;0;50	30029;8	71068;5;233;0;
$GPXUP;731;05:44:01;0;50	30029;8	71068;5;233;0;
$GPXUP;731;05:44:02;0;50	30029;8	71068;5;233;0;
$GPXUP;731;05:44:03;0;50	30029;8	71068;5;233;0;
$GPXUP;731;05:44:04;0;50	30029;8	71068;5;233;0;
$GPXUP;731;05:44:05;0;50	30029;8	71068;5;233;0;
$GPXUP;731;05:44:06;0;50	30029;8	71068;5;233;0;
$GPXUP;731;05:44:07;0;50	30029;8	71068;5;233;0;
$GPXUP;731;05:44:08;0;50	30029;8	71068;5;233;0;
$GPXUP;731;05:44:09;0;50	30029;8	71068;5;233;0;
$GPXUP;731;05:44:10;0;50	30029;8	71068;5;233;0;
$GPXUP;731;05:44:11;0;50	30029;8	71068;5;233;0;
$GPXUP;731;05:44:12;0;50	30029;8	71068;5;233;0;
$GPXUP;731;05:44:13;0;50	30029;8	71068;5;233;0;
$GPXUP;731;05:44:14;0;50	30029;8	71068;5;233;0;
$GPXUP;731;05:44:15;0;50	30029;8	71068;5;233;0;
$GPXUP;731;05:44:16;0;50	30029;8	71068;5;233;0;
$GPXUP;731;05:44:17;0;50	30029;8	7107;5;233;0;
$GPXUP;731;05:44:18;0;50	30029;8	7107;5;233;0;
$GPXUP;731;05:44:19;0;50	30029;8	7107;5;233;0;
$GPXUP;731;05:44:20;0;50	30029;8	7107;5;233;0;
$GPXUP;731;05:44:21;0;50	30029;8	7107;5;233;0;
$GPXUP;731;05:44:22;0;50	30029;8	7107;5;232;0;
$GPXUP;731;05:44:23;0;50	30029;8	7107;5;232;0;
$GPXUP;731;05:44:24;0;50	30029;8	7107;5;232;0;
$GPXUP;731;05:44:25;0;50	30029;8	7107;5;232;0;
$GPXUP;731;05:44:26;0;50	30029;8	7107;5;232;0;
$GPXUP;731;05:44:27;0;50	30029;8	7107;5;232;0;
$GPXUP;731;05:44:28;0;50	30029;8	7107;5;232;0;
$GPXUP;731;05:44:29;0;50	30029;8	7107;5;232;0;
$GPXUP;731;05:44:30;0;50	30029;8	7107;5;232;0;
$GPXUP;731;05:44:31;0;50	30029;8	7107;5;232;0;
$GPXUP;731;05:44:32;0;50	30029;8	7107;5;232;0;
$GPXUP;731;05:44:33;0;50	30029;8	7107;5;232;0;
$GPXUP;731;05:44:34;0;50	30029;8	7107;5;232;0;
$GPXUP;731;05:44:35;0;50	30029;8	7107;5;232;0;
$GPXUP;731;05:44:36;0;50	30029;8	7107;5;232;0;
$GPXUP;731;05:44:37;0;50	30029;8	7107;5;232;0;
$GPXUP;731;05:44:38;0;50	30029;8	7107;5;232;0;
$GPXUP;731;05:44:39;0;50	30029;8	7107;5;232;0;
$GPXUP;731;05:44:40;0;50	30029;8	7107;5;232;0;
$GPXUP;731;05:44:41;0;50	30029;8	7107;5;232;0;
$GPXUP;731;05:44:42;0;50	30029;8	7107;5;232;0;
$GPXUP;731;05:44:43;0;50	30029;8	7107;5;232;0;
$GPXUP;731;05:44:44;0;50	30029;8	7107;5;232;0;
$GPXUP;731;05:44:45;0;50	30029;8	7107;5;232;0;
$GPXUP;731;05:44:46;0;50	30029;8	7107;5;232;0;
$GPXUP;731;05:44:47;0;50	30028;8	7107;5;233;0;
$GPXUP;731;05:44:48;0;50	30028;8	7107;5;233;0;
$GPXUP;731;05:44:49;0;50	30028;8	7107;5;233;0;
$GPXUP;731;05:44:50;0;50	30028;8	7107;5;233;0;
$GPXUP;731;05:44:51;0;50	30028;8	7107;5;233;0;
$GPXUP;731;05:44:52;0;50	30028;8	7107;5;233;0;
$GPXUP;731;05:44:53;0;50	30028;8	7107;5;233;0;
$GPXUP;731;05:44:54;0;50	30028;8	7107;5;233;0;
$GPXUP;731;05:44:55;0;50	30028;8	7107;5;233;0;
$GPXUP;731;05:44:56;0;50	30028;8	7107;5;233;0;
$GPXUP;731;05:44:57;0;50	30028;8	7107;5;233;0;
$GPXUP;731;05:44:58;0;50	30028;8	7107;5;233;0;
$GPXUP;731;05:44:59;0;50	30028;8	7107;5;233;0;
$GPXUP;731;05:45:00;0;50	30028;8	7107;5;233;0;
$GPXUP;731;05:45:01;0;50	30028;8	7107;5;233;0;
$GPXUP;731;05:45:02;0;50	30028;8	7107;5;233;0;
$GPXUP;731;05:45:03;0;50	30028;8	7107;5;233;0;
$GPXUP;731;05:45:04;0;50	30028;8	7107;5;233;0;
$GPXUP;731;05:45:05;0;50	30028;8	7107;5;233;0;
$GPXUP;731;05:45:06;0;50	30028;8	7107;5;233;0;
$GPXUP;731;05:45:07;0;50	30028;8	7107;5;233;0;
$GPXUP;731;05:45:08;0;50	30028;8	7107;5;233;0;
$GPXUP;731;05:45:09;0;50	30028;8	7107;5;233;0;
$GPXUP;731;05:45:10;0;50	30028;8	7107;5;233;0;
$GPXUP;731;05:45:11;0;50	30028;8	7107;5;233;0;
$GPXUP;731;05:45:12;0;50	30028;8	7107;5;233;0;
$GPXUP;731;05:45:13;0;50	30028;8	7107;5;233;0;
$GPXUP;731;05:45:14;0;50	30028;8	7107;5;233;0;
$GPXUP;731;05:45:15;0;50	30028;8	7107;5;233;0;
$GPXUP;731;05:45:16;0;50	30028;8	7107;5;233;0;
$GPXUP;731;05:45:17;0;50	30028;8	7107;5;233;0;
$GPXUP;731;05:45:18;0;50	30028;8	7107;5;233;0;
$GPXUP;731;05:45:19;0;50	30028;8	7107;5;233;0;
$GPXUP;731;05:45:20;0;50	30028;8	7107;5;233;0;
$GPXUP;731;05:45:21;0;50	30028;8	7107;5;233;0;
$GPXUP;731;05:45:22;0;50	30028;8	7107;5;233;0;
$GPXUP;731;05:45:23;0;50	30028;8	7107;5;233;0;
$GPXUP;731;05:45:24;0;50	30028;8	7107;5;233;0;
$GPXUP;731;05:45:25;0;50	30028;8	7107;5;233;0;
$GPXUP;731;05:45:26;0;50	30028;8	7107;5;233;0;
$GPXUP;731;05:45:27;0;50	30028;8	7107;5;233;0;
$GPXUP;731;05:45:28;0;50	30028;8	7107;5;233;0;
$GPXUP;731;05:45:29;0;50	30028;8	7107;5;233;0;
$GPXUP;731;05:45:30;0;50	30028;8	7107;5;233;0;
$GPXUP;731;05:45:31;0;50	30028;8	7107;5;233;0;
$GPXUP;731;05:45:32;0;50	30028;8	7107;5;233;0;
$GPXUP;731;05:45:33;0;50	30028;8	7107;5;233;0;
$GPXUP;731;05:45:34;0;50	30028;8	7107;5;233;0;
$GPXUP;731;05:45:35;0;50	30028;8	7107;5;233;0;
$GPXUP;731;05:45:36;0;50	30028;8	7107;5;233;0;
$GPXUP;731;05:45:37;0;50	30028;8	7107;5;233;0;
$GPXUP;731;05:45:38;0;50	30028;8	7107;5;233;0;
$GPXUP;731;05:45:39;0;50	30028;8	7107;5;233;0;
$GPXUP;731;05:45:40;0;50	30029;8	7107;5;232;0;
$GPXUP;731;05:45:41;0;50	30029;8	7107;5;232;0;
$GPXUP;731;05:45:42;0;50	30029;8	7107;5;232;0;
$GPXUP;731;05:45:43;0;50	30029;8	7107;5;232;0;
$GPXUP;731;05:45:44;0;50	30029;8	7107;5;232;0;
$GPXUP;731;05:45:45;0;50	30029;8	7107;5;232;0;
$GPXUP;731;05:45:46;0;50	30029;8	7107;5;232;0;
$GPXUP;731;05:45:47;0;50	30029;8	7107;5;232;0;
$GPXUP;731;05:45:48;0;50	30029;8	7107;5;232;0;
$GPXUP;731;05:45:49;0;50	30029;8	7107;5;232;0;
$GPXUP;731;05:45:50;0;50	30029;8	7107;5;232;0;
$GPXUP;731;05:45:51;0;50	30029;8	7107;5;232;0;
$GPXUP;731;05:45:52;0;50	30029;8	7107;5;232;0;
$GPXUP;731;05:45:53;0;50	30029;8	7107;5;232;0;
$GPXUP;731;05:45:54;0;50	30029;8	7107;5;232;0;
$GPXUP;731;05:45:55;0;50	30029;8	71071;5;232;0;
$GPXUP;731;05:45:56;0;50	30029;8	71071;5;232;0;
$GPXUP;731;05:45:57;0;50	30029;8	71071;5;232;0;
$GPXUP;731;05:45:58;0;50	30029;8	71071;5;232;0;
$GPXUP;731;05:45:59;0;50	30029;8	71071;5;232;0;
$GPXUP;731;05:46:00;0;50	30029;8	71071;5;233;0;
$GPXUP;731;05:46:01;0;50	30029;8	71071;5;233;0;
$GPXUP;731;05:46:02;0;50	30029;8	71071;5;233;0;
$GPXUP;731;05:46:03;0;50	30029;8	71071;5;233;0;
$GPXUP;731;05:46:04;0;50	30029;8	71071;5;233;0;
$GPXUP;731;05:46:05;0;50	30029;8	71071;5;233;0;
$GPXUP;731;05:46:06;0;50	30029;8	71071;5;233;0;
$GPXUP;731;05:46:07;0;50	30029;8	71071;5;233;0;
$GPXUP;731;05:46:08;0;50	30029;8	71071;5;233;0;
$GPXUP;731;05:46:09;0;50	30029;8	71071;5;233;0;
$GPXUP;731;05:46:10;0;50	30029;8	71071;5;233;0;
$GPXUP;731;05:46:11;0;50	30029;8	71071;5;233;0;
$GPXUP;731;05:46:12;0;50	30029;8	71071;5;233;0;
$GPXUP;731;05:46:13;0;50	30029;8	71071;5;233;0;
$GPXUP;731;05:46:14;0;50	30029;8	71071;5;233;0;
$GPXUP;731;05:46:15;0;50	30029;8	71071;5;233;0;
$GPXUP;731;05:46:16;0;50	30029;8	71071;5;233;0;
$GPXUP;731;05:46:17;0;50	30029;8	71071;5;233;0;
$GPXUP;731;05:46:18;0;50	30029;8	71071;5;233;0;
$GPXUP;731;05:46:19;0;50	30029;8	71071;5;232;0;
$GPXUP;731;05:46:20;0;50	30029;8	71071;5;232;0;
$GPXUP;731;05:46:21;0;50	30029;8	71071;5;232;0;
$GPXUP;731;05:46:22;0;50	30029;8	71071;5;232;0;
$GPXUP;731;05:46:23;0;50	30029;8	71072;5;232;0;
$GPXUP;731;05:46:24;0;50	30029;8	71072;5;232;0;
$GPXUP;731;05:46:25;0;50	30029;8	71072;5;232;0;
$GPXUP;731;05:46:26;0;50	30029;8	71072;5;232;0;
$GPXUP;731;05:46:27;0;50	30029;8	71072;5;232;0;
$GPXUP;731;05:46:28;0;50	30029;8	71072;5;232;0;
$GPXUP;731;05:46:29;0;50	30029;8	71072;5;232;0;
$GPXUP;731;05:46:30;0;50	30029;8	71072;5;232;0;
$GPXUP;731;05:46:31;0;50	30029;8	71072;5;232;0;
$GPXUP;731;05:46:32;0;50	30029;8	71072;5;232;0;
$GPXUP;731;05:46:33;0;50	30029;8	71072;5;232;0;
$GPXUP;731;05:46:34;0;50	30029;8	71072;5;232;0;
$GPXUP;731;05:46:35;0;50	30029;8	71072;5;232;0;
$GPXUP;731;05:46:36;0;50	30029;8	71072;5;232;0;
$GPXUP;731;05:46:37;0;50	30029;8	71072;5;232;0;
$GPXUP;731;05:46:38;0;50	30029;8	71072;5;232;0;
$GPXUP;731;05:46:39;0;50	30029;8	71072;5;232;0;
$GPXUP;731;05:46:40;0;50	30029;8	71072;5;232;0;
$GPXUP;731;05:46:41;0;50	30029;8	71072;5;232;0;
$GPXUP;731;05:46:42;0;50	30029;8	71072;5;232;0;
$GPXUP;731;05:46:43;0;50	30029;8	71072;5;232;0;
$GPXUP;731;05:46:44;0;50	30029;8	71072;5;232;0;
$GPXUP;731;05:46:45;0;50	30029;8	71072;5;232;0;
$GPXUP;731;05:46:46;0;50	30028;8	71072;5;233;0;
$GPXUP;731;05:46:47;0;50	30028;8	71072;5;233;0;
$GPXUP;731;05:46:48;0;50	30028;8	71072;5;233;0;
$GPXUP;731;05:46:49;0;50	30028;8	71072;5;233;0;
$GPXUP;731;05:46:50;0;50	30028;8	71072;5;233;0;
$GPXUP;731;05:46:51;0;50	30028;8	71072;5;233;0;
$GPXUP;731;05:46:52;0;50	30028;8	71072;5;233;0;
$GPXUP;731;05:46:53;0;50	30028;8	71072;5;233;0;
$GPXUP;731;05:46:54;0;50	30028;8	71072;5;233;0;
$GPXUP;731;05:46:55;0;50	30028;8	71072;5;233;0;
$GPXUP;731;05:46:56;0;50	30028;8	71072;5;233;0;
$GPXUP;731;05:46:57;0;50	30028;8	71072;5;233;0;
$GPXUP;731;05:46:58;0;50	30028;8	71072;5;233;0;
$GPXUP;731;05:46:59;0;50	30028;8	71072;5;233;0;
$GPXUP;731;05:47:00;0;50	30028;8	71072;5;233;0;
$GPXUP;731;05:47:01;0;50	30028;8	71072;5;233;0;
$GPXUP;731;05:47:02;0;50	30028;8	71072;5;233;0;
$GPXUP;731;05:47:03;0;50	30028;8	71072;5;233;0;
$GPXUP;731;05:47:04;0;50	30028;8	71072;5;233;0;
$GPXUP;731;05:47:05;0;50	30028;8	71072;5;233;0;
$GPXUP;731;05:47:06;0;50	30028;8	71072;5;233;0;
$GPXUP;731;05:47:07;0;50	30028;8	71072;5;233;0;
$GPXUP;731;05:47:08;0;50	30028;8	71072;5;233;0;
$GPXUP;731;05:47:09;0;50	30028;8	71072;5;233;0;
$GPXUP;731;05:47:10;0;50	30028;8	71072;5;233;0;
$GPXUP;731;05:47:11;0;50	30028;8	71072;5;233;0;
$GPXUP;731;05:47:12;0;50	30028;8	71072;5;233;0;
$GPXUP;731;05:47:13;0;50	30028;8	71072;5;233;0;
$GPXUP;731;05:47:14;0;50	30028;8	71072;5;233;0;
$GPXUP;731;05:47:15;0;50	30028;8	71072;5;233;0;
$GPXUP;731;05:47:16;0;50	30028;8	71072;5;233;0;
$GPXUP;731;05:47:17;0;50	30028;8	71072;5;233;0;
$GPXUP;731;05:47:18;0;50	30028;8	71074;5;233;0;
$GPXUP;731;05:47:19;0;50	30026;8	71074;5;233;0;
$GPXUP;731;05:47:20;0;50	30026;8	71074;5;233;0;
$GPXUP;731;05:47:21;0;50	30026;8	71074;5;233;0;
$GPXUP;731;05:47:22;0;50	30026;8	71074;5;233;0;
$GPXUP;731;05:47:23;0;50	30026;8	71075;5;233;0;
$GPXUP;731;05:47:24;0;50	30026;8	71075;5;233;0;
$GPXUP;731;05:47:25;0;50	30026;8	71075;5;233;0;
$GPXUP;731;05:47:26;0;50	30026;8	71075;5;233;0;
$GPXUP;731;05:47:27;0;50	30026;8	71075;5;233;0;
$GPXUP;731;05:47:28;0;50	30026;8	71076;5;233;0;
$GPXUP;731;05:47:29;0;50	30026;8	71076;5;233;0;
$GPXUP;731;05:47:30;0;50	30026;8	71076;5;233;0;
$GPXUP;731;05:47:31;0;50	30026;8	71076;5;233;0;
$GPXUP;731;05:47:32;0;50	30026;8	71076;5;233;0;
$GPXUP;731;05:47:33;0;50	30026;8	71078;5;233;0;
$GPXUP;731;05:47:34;0;50	30026;8	71078;5;233;0;
$GPXUP;731;05:47:35;0;50	30026;8	71078;5;233;0;
$GPXUP;731;05:47:36;0;50	30026;8	71078;5;233;0;
$GPXUP;731;05:47:37;0;50	30026;8	71078;5;233;0;
$GPXUP;731;05:47:38;0;50	30026;8	71078;5;233;0;
$GPXUP;731;05:47:39;0;50	30026;8	71078;5;233;0;
$GPXUP;731;05:47:40;0;50	30026;8	71079;5;233;0;
$GPXUP;731;05:47:41;0;50	30026;8	71079;5;233;0;
$GPXUP;731;05:47:42;0;50	30026;8	71079;5;233;0;
$GPXUP;731;05:47:43;0;50	30025;8	71079;5;233;0;
$GPXUP;731;05:47:44;0;50	30025;8	71079;5;233;0;
$GPXUP;731;05:47:45;0;50	30025;8	71079;5;233;0;
$GPXUP;731;05:47:46;0;50	30025;8	71079;5;233;0;
$GPXUP;731;05:47:47;0;50	30025;8	71079;5;233;0;
$GPXUP;731;05:47:48;0;50	30025;8	71079;5;233;0;
$GPXUP;731;05:47:49;0;50	30025;8	71079;5;233;0;
$GPXUP;731;05:47:50;0;50	30025;8	7108;5;233;0;
$GPXUP;731;05:47:51;0;50	30024;8	7108;5;233;0;
$GPXUP;731;05:47:52;0;50	30024;8	7108;5;233;0;
$GPXUP;731;05:47:53;0;50	30024;8	7108;5;233;0;
$GPXUP;731;05:47:54;0;50	30023;8	7108;5;233;0;
$GPXUP;731;05:47:55;0;50	30023;8	7108;5;233;0;
$GPXUP;731;05:47:56;0;50	30023;8	7108;5;233;0;
$GPXUP;731;05:47:57;0;50	30023;8	7108;5;233;0;
$GPXUP;731;05:47:58;0;50	30023;8	7108;5;233;0;
$GPXUP;731;05:47:59;0;50	30023;8	7108;5;233;0;
$GPXUP;731;05:48:00;0;50	30023;8	7108;5;233;0;
$GPXUP;731;05:48:01;0;50	30023;8	7108;5;233;0;
$GPXUP;731;05:48:02;0;50	30023;8	7108;5;233;0;
$GPXUP;731;05:48:03;0;50	30022;8	7108;5;233;0;
$GPXUP;731;05:48:04;0;50	30022;8	71078;5;233;0;
$GPXUP;731;05:48:05;0;50	30022;8	71078;5;233;0;
$GPXUP;731;05:48:06;0;50	30022;8	71078;5;233;0;
$GPXUP;731;05:48:07;0;50	30022;8	71078;5;233;0;
$GPXUP;731;05:48:08;0;50	30022;8	71078;5;233;0;
$GPXUP;731;05:48:09;0;50	30022;8	71078;5;233;0;
$GPXUP;731;05:48:10;0;50	30022;8	71078;5;233;0;
$GPXUP;731;05:48:11;0;50	30022;8	71078;5;233;0;
$GPXUP;731;05:48:12;0;50	30022;8	71078;5;233;0;
$GPXUP;731;05:48:13;0;50	30022;8	71078;5;233;0;
$GPXUP;731;05:48:14;0;50	30022;8	71078;5;233;0;
$GPXUP;731;05:48:15;0;50	30022;8	71078;5;233;0;
$GPXUP;731;05:48:16;0;50	30022;8	71078;5;233;0;
$GPXUP;731;05:48:17;0;50	30022;8	71078;5;233;0;
$GPXUP;731;05:48:18;0;50	30022;8	71078;5;234;0;
$GPXUP;731;05:48:19;0;50	30021;8	71078;5;233;0;
$GPXUP;731;05:48:20;0;50	30021;8	71078;5;233;0;
$GPXUP;731;05:48:21;0;50	30021;8	71078;5;233;0;
$GPXUP;731;05:48:22;0;50	30021;8	71078;5;233;0;
$GPXUP;731;05:48:23;0;50	30021;8	71078;5;233;0;
$GPXUP;731;05:48:24;0;50	30021;8	71077;5;233;0;
$GPXUP;731;05:48:25;0;50	30021;8	71077;5;233;0;
$GPXUP;731;05:48:26;0;50	30021;8	71077;5;233;0;
$GPXUP;731;05:48:27;0;50	30021;8	71077;5;233;0;
$GPXUP;731;05:48:28;0;50	30021;8	71077;5;233;0;
$GPXUP;731;05:48:29;0;50	30021;8	71076;5;233;0;
$GPXUP;731;05:48:30;0;50	30021;8	71076;5;233;0;
$GPXUP;731;05:48:31;0;50	30021;8	71076;5;233;0;
$GPXUP;731;05:48:32;0;50	30021;8	71076;5;233;0;
$GPXUP;731;05:48:33;0;50	30021;8	71076;5;233;0;
$GPXUP;731;05:48:34;0;50	30021;8	71076;5;233;0;
$GPXUP;731;05:48:35;0;50	30021;8	71076;5;233;0;
$GPXUP;731;05:48:36;0;50	30021;8	71076;5;233;0;
$GPXUP;731;05:48:37;0;50	30021;8	71074;5;233;0;
$GPXUP;731;05:48:38;0;50	30021;8	71074;5;233;0;
$GPXUP;731;05:48:39;0;50	30021;8	71074;5;233;0;
$GPXUP;731;05:48:40;0;50	30021;8	71074;5;233;0;
$GPXUP;731;05:48:41;0;50	30021;8	71074;5;233;0;
$GPXUP;731;05:48:42;0;50	30021;8	71074;5;233;0;
$GPXUP;731;05:48:43;0;50	30021;8	71074;5;233;0;
$GPXUP;731;05:48:44;0;50	30021;8	71074;5;233;0;
$GPXUP;731;05:48:45;0;50	30021;8	71074;5;233;0;
$GPXUP;731;05:48:46;0;50	30021;8	71074;5;233;0;
$GPXUP;731;05:48:47;0;50	30022;8	71074;5;233;0;
$GPXUP;731;05:48:48;0;50	30022;8	71074;5;233;0;
$GPXUP;731;05:48:49;0;50	30022;8	71074;5;233;0;
$GPXUP;731;05:48:50;0;50	30022;8	71074;5;233;0;
$GPXUP;731;05:48:51;0;50	30022;8	71073;5;233;0;
$GPXUP;731;05:48:52;0;50	30022;8	71073;5;233;0;
$GPXUP;731;05:48:53;0;50	30022;8	71073;5;233;0;
$GPXUP;731;05:48:54;0;50	30022;8	71073;5;233;0;
$GPXUP;731;05:48:55;0;50	30022;8	71073;5;233;0;
$GPXUP;731;05:48:56;0;50	30023;8	71073;5;233;0;
$GPXUP;731;05:48:57;0;50	30023;8	71073;5;233;0;
$GPXUP;731;05:48:58;0;50	30023;8	71073;5;233;0;
$GPXUP;731;05:48:59;0;50	30023;8	71073;5;233;0;
$GPXUP;731;05:49:00;0;50	30023;8	71073;5;233;0;
$GPXUP;731;05:49:01;0;50	30023;8	71073;5;233;0;
$GPXUP;731;05:49:02;0;50	30023;8	71073;5;233;0;
$GPXUP;731;05:49:03;0;50	30023;8	71073;5;233;0;
$GPXUP;731;05:49:04;0;50	30023;8	71073;5;233;0;
$GPXUP;731;05:49:05;0;50	30023;8	71073;5;233;0;
$GPXUP;731;05:49:06;0;50	30023;8	71073;5;233;0;
$GPXUP;731;05:49:07;0;50	30023;8	71073;5;233;0;
$GPXUP;731;05:49:08;0;50	30023;8	71073;5;233;0;
$GPXUP;731;05:49:09;0;50	30023;8	71073;5;233;0;
$GPXUP;731;05:49:10;0;50	30023;8	71073;5;233;0;
$GPXUP;731;05:49:11;0;50	30023;8	71073;5;233;0;
$GPXUP;731;05:49:12;0;50	30023;8	71073;5;233;0;
$GPXUP;731;05:49:13;0;50	30023;8	71073;5;233;0;
$GPXUP;731;05:49:14;0;50	30023;8	71073;5;233;0;
$GPXUP;731;05:49:15;0;50	30023;8	71073;5;233;0;
$GPXUP;731;05:49:16;0;50	30023;8	71073;5;233;0;
$GPXUP;731;05:49:17;0;50	30023;8	71073;5;233;0;
$GPXUP;731;05:49:18;0;50	30023;8	71073;5;233;0;
$GPXUP;731;05:49:19;0;50	30023;8	71073;5;233;0;
$GPXUP;731;05:49:20;0;50	30023;8	71073;5;233;0;
$GPXUP;731;05:49:21;0;50	30023;8	71073;5;233;0;
$GPXUP;731;05:49:22;0;50	30023;8	71073;5;233;0;
$GPXUP;731;05:49:23;0;50	30023;8	71073;5;233;0;
$GPXUP;731;05:49:24;0;50	30023;8	71073;5;233;0;
$GPXUP;731;05:49:25;0;50	30023;8	71073;5;233;0;
$GPXUP;731;05:49:26;0;50	30023;8	71073;5;233;0;
$GPXUP;731;05:49:27;0;50	30023;8	71073;5;233;0;
$GPXUP;731;05:49:28;0;50	30023;8	71073;5;233;0;
$GPXUP;731;05:49:29;0;50	30023;8	71073;5;233;0;
$GPXUP;731;05:49:30;0;50	30023;8	71073;5;233;0;
$GPXUP;731;05:49:31;0;50	30023;8	71073;5;233;0;
$GPXUP;731;05:49:32;0;50	30023;8	71073;5;233;0;
$GPXUP;731;05:49:33;0;50	30023;8	71073;5;233;0;
$GPXUP;731;05:49:34;0;50	30023;8	71073;5;233;0;
$GPXUP;731;05:49:35;0;50	30023;8	71073;5;233;0;
$GPXUP;731;05:49:36;0;50	30023;8	71073;5;233;0;
$GPXUP;731;05:49:37;0;50	30023;8	71073;5;233;0;
$GPXUP;731;05:49:38;0;50	30023;8	71073;5;233;0;
$GPXUP;731;05:49:39;0;50	30023;8	71073;5;233;0;
$GPXUP;731;05:49:40;0;50	30023;8	71073;5;233;0;
$GPXUP;731;05:49:41;0;50	30023;8	71073;5;233;0;
$GPXUP;731;05:49:42;0;50	30023;8	71073;5;233;0;
$GPXUP;731;05:49:43;0;50	30023;8	71073;5;233;0;
$GPXUP;731;05:49:44;0;50	30023;8	71073;5;233;0;
$GPXUP;731;05:49:45;0;50	30023;8	71073;5;233;0;
$GPXUP;731;05:49:46;0;50	30023;8	71073;5;233;0;
$GPXUP;731;05:49:47;0;50	30023;8	71073;5;233;0;
$GPXUP;731;05:49:48;0;50	30023;8	71073;5;233;0;
$GPXUP;731;05:49:49;0;50	30023;8	71073;5;233;0;
$GPXUP;731;05:49:50;0;50	30023;8	71073;5;233;0;
$GPXUP;731;05:49:51;0;50	30023;8	71073;5;233;0;
$GPXUP;731;05:49:52;0;50	30023;8	71073;5;232;0;
$GPXUP;731;05:49:53;0;50	30023;8	71073;5;232;0;
$GPXUP;731;05:49:54;0;50	30023;8	71073;5;232;0;
$GPXUP;731;05:49:55;0;50	30023;8	71072;5;232;0;
$GPXUP;731;05:49:56;0;50	30023;8	71072;5;232;0;
$GPXUP;731;05:49:57;0;50	30023;8	71072;5;232;0;
$GPXUP;731;05:49:58;0;50	30023;8	71072;5;232;0;
$GPXUP;731;05:49:59;0;50	30023;8	71072;5;232;0;
$GPXUP;731;05:50:00;0;50	30023;8	71072;5;232;0;
$GPXUP;731;05:50:01;0;50	30023;8	71072;5;232;0;
$GPXUP;731;05:50:02;0;50	30023;8	71072;5;232;0;
$GPXUP;731;05:50:03;0;50	30023;8	71072;5;232;0;
$GPXUP;731;05:50:04;0;50	30023;8	71072;5;232;0;
$GPXUP;731;05:50:05;0;50	30023;8	71072;5;232;0;
$GPXUP;731;05:50:06;0;50	30023;8	71072;5;232;0;
$GPXUP;731;05:50:07;0;50	30023;8	71072;5;232;0;
$GPXUP;731;05:50:08;0;50	30024;8	71072;5;233;0;
$GPXUP;731;05:50:09;0;50	30024;8	71072;5;233;0;
$GPXUP;731;05:50:10;0;50	30024;8	71072;5;233;0;
$GPXUP;731;05:50:11;0;50	30024;8	71072;5;233;0;
$GPXUP;731;05:50:12;0;50	30024;8	71072;5;233;0;
$GPXUP;731;05:50:13;0;50	30024;8	71072;5;233;0;
$GPXUP;731;05:50:14;0;50	30024;8	71072;5;233;0;
$GPXUP;731;05:50:15;0;50	30024;8	71072;5;233;0;
$GPXUP;731;05:50:16;0;50	30024;8	71072;5;233;0;
$GPXUP;731;05:50:17;0;50	30024;8	71072;5;233;0;
$GPXUP;731;05:50:18;0;50	30024;8	71073;5;233;0;
$GPXUP;731;05:50:19;0;50	30024;8	71073;5;233;0;
$GPXUP;731;05:50:20;0;50	30024;8	71073;5;233;0;
$GPXUP;731;05:50:21;0;50	30024;8	71073;5;233;0;
$GPXUP;731;05:50:22;0;50	30024;8	71073;5;233;0;
$GPXUP;731;05:50:23;0;50	30024;8	71073;5;233;0;
$GPXUP;731;05:50:24;0;50	30024;8	71073;5;233;0;
$GPXUP;731;05:50:25;0;50	30024;8	71073;5;233;0;
$GPXUP;731;05:50:26;0;50	30024;8	71073;5;233;0;
$GPXUP;731;05:50:27;0;50	30024;8	71073;5;233;0;
$GPXUP;731;05:50:28;0;50	30024;8	71073;5;233;0;
$GPXUP;731;05:50:29;0;50	30024;8	71073;5;233;0;
$GPXUP;731;05:50:30;0;50	30024;8	71073;5;233;0;
$GPXUP;731;05:50:31;0;50	30024;8	71073;5;233;0;
$GPXUP;731;05:50:32;0;50	30024;8	71073;5;233;0;
$GPXUP;731;05:50:33;0;50	30024;8	71073;5;233;0;
$GPXUP;731;05:50:34;0;50	30025;8	71073;5;232;0;
$GPXUP;731;05:50:35;0;50	30025;8	71073;5;232;0;
$GPXUP;731;05:50:36;0;50	30025;8	71073;5;232;0;
$GPXUP;731;05:50:37;0;50	30025;8	71073;5;232;0;
$GPXUP;731;05:50:38;0;50	30025;8	71073;5;232;0;
$GPXUP;731;05:50:39;0;50	30025;8	71073;5;233;0;
$GPXUP;731;05:50:40;0;50	30025;8	71073;5;233;0;
$GPXUP;731;05:50:41;0;50	30025;8	71073;5;233;0;
$GPXUP;731;05:50:42;0;50	30025;8	71073;5;233;0;
$GPXUP;731;05:50:43;0;50	30025;8	71073;5;233;0;
$GPXUP;731;05:50:44;0;50	30025;8	71073;5;233;0;
$GPXUP;731;05:50:45;0;50	30025;8	71073;5;233;0;
$GPXUP;731;05:50:46;0;50	30025;8	71073;5;233;0;
$GPXUP;731;05:50:47;0;50	30025;8	71073;5;233;0;
$GPXUP;731;05:50:48;0;50	30025;8	71073;5;233;0;
$GPXUP;731;05:50:49;0;50	30025;8	71073;5;233;0;
$GPXUP;731;05:50:50;0;50	30025;8	71073;5;233;0;
$GPXUP;731;05:50:51;0;50	30025;8	71073;5;233;0;
$GPXUP;731;05:50:52;0;50	30025;8	71073;5;233;0;
$GPXUP;731;05:50:53;0;50	30025;8	71073;5;233;0;
$GPXUP;731;05:50:54;0;50	30025;8	71073;5;233;0;
$GPXUP;731;05:50:55;0;50	30025;8	71073;5;233;0;
$GPXUP;731;05:50:56;0;50	30025;8	71073;5;233;0;
$GPXUP;731;05:50:57;0;50	30026;8	71074;5;232;0;
$GPXUP;731;05:50:58;0;50	30026;8	71074;5;232;0;
$GPXUP;731;05:50:59;0;50	30026;8	71074;5;232;0;
$GPXUP;731;05:51:00;0;50	30026;8	71074;5;232;0;
$GPXUP;731;05:51:01;0;50	30026;8	71074;5;232;0;
$GPXUP;731;05:51:02;0;50	30026;8	71074;5;232;0;
$GPXUP;731;05:51:03;0;50	30026;8	71074;5;233;0;
$GPXUP;731;05:51:04;0;50	30026;8	71074;5;233;0;
$GPXUP;731;05:51:05;0;50	30026;8	71074;5;233;0;
$GPXUP;731;05:51:06;0;50	30026;8	71074;5;233;0;
$GPXUP;731;05:51:07;0;50	30026;8	71074;5;233;0;
$GPXUP;731;05:51:08;0;50	30026;8	71074;5;232;0;
$GPXUP;731;05:51:09;0;50	30026;8	71074;5;232;0;
$GPXUP;731;05:51:10;0;50	30026;8	71074;5;232;0;
$GPXUP;731;05:51:11;0;50	30026;8	71074;5;232;0;
$GPXUP;731;05:51:12;0;50	30025;8	71073;5;233;0;
$GPXUP;731;05:51:13;0;50	30025;8	71073;5;233;0;
$GPXUP;731;05:51:14;0;50	30025;8	71073;5;233;0;
$GPXUP;731;05:51:15;0;50	30025;8	71073;5;233;0;
$GPXUP;731;05:51:16;0;50	30025;8	71073;5;233;0;
$GPXUP;731;05:51:17;0;50	30025;8	71073;5;233;0;
$GPXUP;731;05:51:18;0;50	30025;8	71073;5;233;0;
$GPXUP;731;05:51:19;0;50	30025;8	71073;5;233;0;
$GPXUP;731;05:51:20;0;50	30025;8	71073;5;233;0;
$GPXUP;731;05:51:21;0;50	30025;8	71073;5;233;0;
$GPXUP;731;05:51:22;0;50	30025;8	71073;5;233;0;
$GPXUP;731;05:51:23;0;50	30025;8	71073;5;233;0;
$GPXUP;731;05:51:24;0;50	30025;8	71073;5;233;0;
$GPXUP;731;05:51:25;0;50	30025;8	71073;5;233;0;
$GPXUP;731;05:51:26;0;50	30025;8	71073;5;233;0;
$GPXUP;731;05:51:27;0;50	30025;8	71073;5;233;0;
$GPXUP;731;05:51:28;0;50	30025;8	71073;5;233;0;
$GPXUP;731;05:51:29;0;50	30025;8	71073;5;233;0;
$GPXUP;731;05:51:30;0;50	30025;8	71073;5;233;0;
$GPXUP;731;05:51:31;0;50	30026;8	71073;5;234;0;
$GPXUP;731;05:51:32;0;50	30026;8	71073;5;234;0;
$GPXUP;731;05:51:33;0;50	30026;8	71073;5;234;0;
$GPXUP;731;05:51:34;0;50	30026;8	71074;5;233;0;
$GPXUP;731;05:51:35;0;50	30026;8	71074;5;233;0;
$GPXUP;731;05:51:36;0;50	30026;8	71074;5;233;0;
$GPXUP;731;05:51:37;0;50	30026;8	71074;5;233;0;
$GPXUP;731;05:51:38;0;50	30026;8	71072;5;233;0;
$GPXUP;731;05:51:39;0;50	30026;8	71072;5;233;0;
$GPXUP;731;05:51:40;0;50	30026;8	71072;5;233;0;
$GPXUP;731;05:51:41;0;50	30026;8	71072;5;233;0;
$GPXUP;731;05:51:42;0;50	30026;8	71072;5;233;0;
$GPXUP;731;05:51:43;0;50	30026;8	71072;5;233;0;
$GPXUP;731;05:51:44;0;50	30026;8	71072;5;233;0;
$GPXUP;731;05:51:45;0;50	30026;8	71072;5;233;0;
$GPXUP;731;05:51:46;0;50	30026;8	71072;5;233;0;
$GPXUP;731;05:51:47;0;50	30026;8	71072;5;233;0;
$GPXUP;731;05:51:48;0;50	30026;8	71072;5;233;0;
$GPXUP;731;05:51:49;0;50	30026;8	71072;5;233;0;
$GPXUP;731;05:51:50;0;50	30026;8	71072;5;233;0;
$GPXUP;731;05:51:51;0;50	30026;8	71072;5;233;0;
$GPXUP;731;05:51:52;0;50	30026;8	71072;5;233;0;
$GPXUP;731;05:51:53;0;50	30026;8	71072;5;233;0;
$GPXUP;731;05:51:54;0;50	30026;8	71072;5;233;0;
$GPXUP;731;05:51:55;0;50	30026;8	71072;5;233;0;
$GPXUP;731;05:51:56;0;50	30027;8	71071;5;233;0;
$GPXUP;731;05:51:57;0;50	30027;8	71071;5;233;0;
$GPXUP;731;05:51:58;0;50	30027;8	71071;5;233;0;
$GPXUP;731;05:51:59;0;50	30027;8	71071;5;233;0;
$GPXUP;731;05:52:00;0;50	30027;8	71071;5;233;0;
$GPXUP;731;05:52:01;0;50	30027;8	71071;5;233;0;
$GPXUP;731;05:52:02;0;50	30027;8	71071;5;233;0;
$GPXUP;731;05:52:03;0;50	30027;8	71071;5;233;0;
$GPXUP;731;05:52:04;0;50	30027;8	71071;5;233;0;
$GPXUP;731;05:52:05;0;50	30027;8	71071;5;233;0;
$GPXUP;731;05:52:06;0;50	30027;8	71071;5;233;0;
$GPXUP;731;05:52:07;0;50	30027;8	71071;5;233;0;
$GPXUP;731;05:52:08;0;50	30027;8	71071;5;233;0;
$GPXUP;731;05:52:09;0;50	30027;8	71071;5;233;0;
$GPXUP;731;05:52:10;0;50	30027;8	71071;5;233;0;
$GPXUP;731;05:52:11;0;50	30027;8	71071;5;233;0;
$GPXUP;731;05:52:12;0;50	30027;8	71071;5;233;0;
$GPXUP;731;05:52:13;0;50	30027;8	71071;5;233;0;
$GPXUP;731;05:52:14;0;50	30027;8	71071;5;233;0;
$GPXUP;731;05:52:15;0;50	30027;8	71071;5;233;0;
$GPXUP;731;05:52:16;0;50	30027;8	71071;5;233;0;
$GPXUP;731;05:52:17;0;50	30027;8	71071;5;233;0;
$GPXUP;731;05:52:18;0;50	30027;8	71071;5;233;0;
$GPXUP;731;05:52:19;0;50	30027;8	71069;5;233;0;
$GPXUP;731;05:52:20;0;50	30027;8	71069;5;233;0;
$GPXUP;731;05:52:21;0;50	30027;8	71069;5;233;0;
$GPXUP;731;05:52:22;0;50	30027;8	71069;5;233;0;
$GPXUP;731;05:52:23;0;50	30027;8	71069;5;233;0;
$GPXUP;731;05:52:24;0;50	30027;8	71069;5;233;0;
$GPXUP;731;05:52:25;0;50	30027;8	71069;5;233;0;
$GPXUP;731;05:52:26;0;50	30027;8	71069;5;233;0;
$GPXUP;731;05:52:27;0;50	30027;8	71069;5;233;0;
$GPXUP;731;05:52:28;0;50	30027;8	71069;5;233;0;
$GPXUP;731;05:52:29;0;50	30027;8	71069;5;233;0;
$GPXUP;731;05:52:30;0;50	30027;8	71069;5;233;0;
$GPXUP;731;05:52:31;0;50	30027;8	71069;5;233;0;
$GPXUP;731;05:52:32;0;50	30027;8	71069;5;233;0;
$GPXUP;731;05:52:33;0;50	30027;8	71069;5;233;0;
$GPXUP;731;05:52:34;0;50	30027;8	71069;5;233;0;
$GPXUP;731;05:52:35;0;50	30027;8	71068;5;233;0;
$GPXUP;731;05:52:36;0;50	30027;8	71068;5;233;0;
$GPXUP;731;05:52:37;0;50	30027;8	71068;5;233;0;
$GPXUP;731;05:52:38;0;50	30027;8	71068;5;233;0;
$GPXUP;731;05:52:39;0;50	30027;8	71068;5;233;0;
$GPXUP;731;05:52:40;0;50	30027;8	71068;5;233;0;
$GPXUP;731;05:52:41;0;50	30027;8	71068;5;233;0;
$GPXUP;731;05:52:42;0;50	30027;8	71068;5;233;0;
$GPXUP;731;05:52:43;0;50	30027;8	71068;5;233;0;
$GPXUP;731;05:52:44;0;50	30027;8	71068;5;233;0;
$GPXUP;731;05:52:45;0;50	30027;8	71068;5;233;0;
$GPXUP;731;05:52:46;0;50	30027;8	71068;5;233;0;
$GPXUP;731;05:52:47;0;50	30027;8	71068;5;233;0;
$GPXUP;731;05:52:48;0;50	30027;8	71068;5;233;0;
[truncated: 3,693 more rows]
