# Supplementary material for: Pigeon Navigation: Different Routes Lead to Frankfurt
Source: PLoS One. 2014 Nov 12;9(11):e112439. doi: 10.1371/journal.pone.0112439 (PMC4229201; doi:10.1371/journal.pone.0112439)
Supplement: File S4 — Files containing the original track data and a ‘Read me’ explaining the data format. (ZIP) [file pone.0112439.s004.zip › N-RB/010822xup93_238.log]

$GPXUP;731;06:12:06;0;50	29291;8	72401;5;208;0;
$GPXUP;731;06:12:07;0;50	29291;8	724;5;208;10;
$GPXUP;731;06:12:08;0;50	29292;8	72398;5;209;7;
$GPXUP;731;06:12:09;0;50	29288;8	72403;5;209;7;
$GPXUP;731;06:12:10;0;50	29285;8	7242;5;210;48;
$GPXUP;731;06:12:11;0;50	2927;8	7244;5;210;48;
$GPXUP;731;06:12:12;0;50	29263;8	72457;5;209;49;
$GPXUP;731;06:12:13;0;50	29254;8	72469;5;210;47;
$GPXUP;731;06:12:14;0;50	29248;8	72484;5;210;48;
$GPXUP;731;06:12:15;0;50	2924;8	72498;5;211;48;
$GPXUP;731;06:12:16;0;50	29228;8	72503;5;210;45;
$GPXUP;731;06:12:17;0;50	29218;8	72501;5;211;39;
$GPXUP;731;06:12:18;0;50	29211;8	72505;5;210;42;
$GPXUP;731;06:12:19;0;50	29202;8	72495;5;211;40;
$GPXUP;731;06:12:20;0;50	29191;8	7247;5;211;53;
$GPXUP;731;06:12:21;0;50	29155;8	72434;5;211;58;
$GPXUP;731;06:12:22;0;50	29139;8	72422;5;211;58;
$GPXUP;731;06:12:23;0;50	29125;8	72414;5;211;54;
$GPXUP;731;06:12:24;0;50	29105;8	72406;5;210;55;
$GPXUP;731;06:12:25;0;50	29088;8	72402;5;208;61;
$GPXUP;731;06:12:26;0;50	29074;8	72397;5;207;61;
$GPXUP;731;06:12:27;0;50	29059;8	72381;5;206;54;
$GPXUP;731;06:12:28;0;50	2905;8	72364;5;206;59;
$GPXUP;731;06:12:29;0;50	29035;8	72349;5;205;64;
$GPXUP;731;06:12:30;0;50	29018;8	72344;5;205;63;
$GPXUP;731;06:12:31;0;50	29002;8	7234;5;205;67;
$GPXUP;731;06:12:32;0;50	28985;8	72347;5;204;61;
$GPXUP;731;06:12:33;0;50	2897;8	72354;5;205;57;
$GPXUP;731;06:12:34;0;50	28957;8	72359;5;208;63;
$GPXUP;731;06:12:35;0;50	28941;8	72362;5;209;59;
$GPXUP;731;06:12:36;0;50	28927;8	72352;5;210;59;
$GPXUP;731;06:12:37;0;50	28913;8	72336;5;209;59;
$GPXUP;731;06:12:38;0;50	28901;8	72319;5;208;68;
$GPXUP;731;06:12:39;0;50	28886;8	72304;5;208;61;
$GPXUP;731;06:12:40;0;50	28877;8	72286;5;210;59;
$GPXUP;731;06:12:41;0;50	28865;8	72274;5;213;57;
$GPXUP;731;06:12:42;0;50	28852;8	72262;5;216;62;
$GPXUP;731;06:12:43;0;50	28837;8	72255;5;219;57;
$GPXUP;731;06:12:44;0;50	28824;8	72245;5;222;61;
$GPXUP;731;06:12:45;0;50	28811;8	72234;5;224;60;
$GPXUP;731;06:12:46;0;50	28797;8	72224;5;226;58;
$GPXUP;731;06:12:47;0;50	28784;8	72213;5;226;58;
$GPXUP;731;06:12:48;0;50	2877;8	72204;5;227;60;
$GPXUP;731;06:12:49;0;50	28753;8	72207;5;228;64;
$GPXUP;731;06:12:50;0;50	28738;8	72208;5;229;54;
$GPXUP;731;06:12:51;0;50	28722;8	72213;5;226;64;
$GPXUP;731;06:12:52;0;50	28706;8	7222;5;225;61;
$GPXUP;731;06:12:53;0;50	28691;8	72228;5;226;52;
$GPXUP;731;06:12:54;0;50	28679;8	72232;5;226;61;
$GPXUP;731;06:12:55;0;50	28663;8	72239;5;226;61;
$GPXUP;731;06:12:56;0;50	28647;8	72239;5;227;66;
$GPXUP;731;06:12:57;0;50	2863;8	72228;5;228;62;
$GPXUP;731;06:12:58;0;50	28619;8	72214;5;228;59;
$GPXUP;731;06:12:59;0;50	28608;8	72197;5;229;61;
$GPXUP;731;06:13:00;0;50	28597;8	72181;5;230;60;
$GPXUP;731;06:13:01;0;50	28584;8	72168;5;232;61;
$GPXUP;731;06:13:02;0;50	2857;8	72158;5;232;63;
$GPXUP;731;06:13:03;0;50	28554;8	72152;5;233;67;
$GPXUP;731;06:13:04;0;50	28538;8	72148;5;231;59;
$GPXUP;731;06:13:05;0;50	28524;8	72146;5;231;60;
$GPXUP;731;06:13:06;0;50	2851;8	7214;5;233;63;
$GPXUP;731;06:13:07;0;50	28494;8	72131;5;235;66;
$GPXUP;731;06:13:08;0;50	28479;8	72121;5;237;59;
$GPXUP;731;06:13:09;0;50	28466;8	72112;5;238;61;
$GPXUP;731;06:13:10;0;50	28454;8	72099;5;238;67;
$GPXUP;731;06:13:11;0;50	28437;8	7209;5;238;62;
$GPXUP;731;06:13:12;0;50	28422;8	72086;5;238;60;
$GPXUP;731;06:13:13;0;50	28407;8	72079;5;239;64;
$GPXUP;731;06:13:14;0;50	28393;8	72065;5;239;61;
$GPXUP;731;06:13:15;0;50	2838;8	72053;5;238;60;
$GPXUP;731;06:13:16;0;50	28369;8	7204;5;235;60;
$GPXUP;731;06:13:17;0;50	28355;8	72028;5;235;63;
$GPXUP;731;06:13:18;0;50	28338;8	72022;5;234;67;
$GPXUP;731;06:13:19;0;50	28323;8	72019;5;232;62;
$GPXUP;731;06:13:20;0;50	28306;8	72024;5;235;62;
$GPXUP;731;06:13:21;0;50	2829;8	72027;5;236;62;
$GPXUP;731;06:13:22;0;50	28275;8	72018;5;235;66;
$GPXUP;731;06:13:23;0;50	28264;8	72004;5;235;66;
$GPXUP;731;06:13:24;0;50	28249;8	71987;5;233;62;
$GPXUP;731;06:13:25;0;50	28239;8	71973;5;231;66;
$GPXUP;731;06:13:26;0;50	28225;8	71958;5;229;62;
$GPXUP;731;06:13:27;0;50	28212;8	71948;5;230;65;
$GPXUP;731;06:13:28;0;50	28195;8	71941;5;230;65;
$GPXUP;731;06:13:29;0;50	28183;8	71927;5;231;59;
$GPXUP;731;06:13:30;0;50	28172;8	7191;5;234;62;
$GPXUP;731;06:13:31;0;50	28161;8	71892;5;238;61;
$GPXUP;731;06:13:32;0;50	28152;8	71875;5;236;60;
$GPXUP;731;06:13:33;0;50	28138;8	71863;5;233;61;
$GPXUP;731;06:13:34;0;50	28124;8	71853;5;232;65;
$GPXUP;731;06:13:35;0;50	28107;8	71846;5;234;64;
$GPXUP;731;06:13:36;0;50	28091;8	71841;5;235;62;
$GPXUP;731;06:13:37;0;50	28075;8	71837;5;237;62;
$GPXUP;731;06:13:38;0;50	2806;8	71833;5;236;63;
$GPXUP;731;06:13:39;0;50	28045;8	71834;5;237;64;
$GPXUP;731;06:13:40;0;50	28028;8	71839;5;239;64;
$GPXUP;731;06:13:41;0;50	28012;8	71844;5;241;62;
$GPXUP;731;06:13:42;0;50	27994;8	71848;5;242;65;
$GPXUP;731;06:13:43;0;50	27979;8	71845;5;243;66;
$GPXUP;731;06:13:44;0;50	27963;8	71838;5;243;61;
$GPXUP;731;06:13:45;0;50	27949;8	71828;5;243;65;
$GPXUP;731;06:13:46;0;50	27934;8	71813;5;243;66;
$GPXUP;731;06:13:47;0;50	27921;8	71799;5;244;62;
$GPXUP;731;06:13:48;0;50	2791;8	71782;5;245;65;
$GPXUP;731;06:13:49;0;50	27897;8	71767;5;244;65;
$GPXUP;731;06:13:50;0;50	27882;8	71755;5;244;68;
$GPXUP;731;06:13:51;0;50	27867;8	71744;5;242;73;
$GPXUP;731;06:13:52;0;50	2785;8	71733;5;242;71;
$GPXUP;731;06:13:53;0;50	27831;8	7173;5;242;72;
$GPXUP;731;06:13:54;0;50	27813;8	7173;5;241;69;
$GPXUP;731;06:13:55;0;50	27795;8	71732;5;242;73;
$GPXUP;731;06:13:56;0;50	27777;8	71736;5;242;71;
$GPXUP;731;06:13:57;0;50	27759;8	71738;5;241;72;
$GPXUP;731;06:13:58;0;50	27743;8	71734;5;241;72;
$GPXUP;731;06:13:59;0;50	27725;8	71729;5;240;65;
$GPXUP;731;06:14:00;0;50	27711;8	71714;5;242;69;
$GPXUP;731;06:14:01;0;50	27698;8	71694;5;244;64;
$GPXUP;731;06:14:02;0;50	27689;8	71676;5;248;63;
$GPXUP;731;06:14:03;0;50	27679;8	71657;5;248;66;
$GPXUP;731;06:14:04;0;50	27668;8	71638;5;248;64;
$GPXUP;731;06:14:05;0;50	27656;8	71622;5;248;65;
$GPXUP;731;06:14:06;0;50	27643;8	71605;5;248;66;
$GPXUP;731;06:14:07;0;50	2763;8	7159;5;248;66;
$GPXUP;731;06:14:08;0;50	27618;8	71572;5;248;72;
$GPXUP;731;06:14:09;0;50	27604;8	71554;5;248;63;
$GPXUP;731;06:14:10;0;50	27593;8	71538;5;248;66;
$GPXUP;731;06:14:11;0;50	27581;8	71521;5;249;66;
$GPXUP;731;06:14:12;0;50	2757;8	71501;5;249;62;
$GPXUP;731;06:14:13;0;50	27559;8	71483;5;249;71;
$GPXUP;731;06:14:14;0;50	27544;8	71466;5;249;72;
$GPXUP;731;06:14:15;0;50	27528;8	71453;5;250;71;
$GPXUP;731;06:14:16;0;50	27514;8	71438;5;251;64;
$GPXUP;731;06:14:17;0;50	27501;8	71424;5;251;70;
$GPXUP;731;06:14:18;0;50	27486;8	71411;5;252;71;
$GPXUP;731;06:14:19;0;50	27471;8	71396;5;253;73;
$GPXUP;731;06:14:20;0;50	27456;8	71381;5;253;71;
$GPXUP;731;06:14:21;0;50	27441;8	71366;5;253;74;
$GPXUP;731;06:14:22;0;50	27427;8	71346;5;253;75;
$GPXUP;731;06:14:23;0;50	27412;8	71328;5;254;78;
$GPXUP;731;06:14:24;0;50	27397;8	71311;5;255;73;
$GPXUP;731;06:14:25;0;50	27383;8	71292;5;255;73;
$GPXUP;731;06:14:26;0;50	27368;8	71281;5;255;71;
$GPXUP;731;06:14:27;0;50	27353;8	71267;5;254;71;
$GPXUP;731;06:14:28;0;50	27338;8	71253;5;253;72;
$GPXUP;731;06:14:29;0;50	2732;8	71247;5;253;74;
$GPXUP;731;06:14:30;0;50	27303;8	71241;5;253;70;
$GPXUP;731;06:14:31;0;50	27286;8	71238;5;251;74;
$GPXUP;731;06:14:32;0;50	27266;8	7124;5;252;71;
$GPXUP;731;06:14:33;0;50	27248;8	7124;5;253;73;
$GPXUP;731;06:14:34;0;50	27232;8	71235;5;254;69;
$GPXUP;731;06:14:35;0;50	27215;8	71228;5;254;70;
$GPXUP;731;06:14:36;0;50	27199;8	71219;5;254;70;
$GPXUP;731;06:14:37;0;50	27183;8	7121;5;254;71;
$GPXUP;731;06:14:38;0;50	27166;8	712;5;254;72;
$GPXUP;731;06:14:39;0;50	27149;8	71188;5;255;72;
$GPXUP;731;06:14:40;0;50	27134;8	71174;5;255;74;
$GPXUP;731;06:14:41;0;50	2712;8	71159;5;255;71;
$GPXUP;731;06:14:42;0;50	27107;8	7114;5;255;69;
$GPXUP;731;06:14:43;0;50	27094;8	71123;5;257;76;
$GPXUP;731;06:14:44;0;50	27077;8	71108;5;257;74;
$GPXUP;731;06:14:45;0;50	27059;8	71098;5;257;76;
$GPXUP;731;06:14:46;0;50	27042;8	71086;5;255;80;
$GPXUP;731;06:14:47;0;50	27024;8	71069;5;254;78;
$GPXUP;731;06:14:48;0;50	27009;8	71052;5;254;75;
$GPXUP;731;06:14:49;0;50	26992;8	71035;5;255;75;
$GPXUP;731;06:14:50;0;50	26977;8	71021;5;253;73;
$GPXUP;731;06:14:51;0;50	2696;8	71006;5;253;76;
$GPXUP;731;06:14:52;0;50	26944;8	70993;5;254;71;
$GPXUP;731;06:14:53;0;50	26929;8	70981;5;254;75;
$GPXUP;731;06:14:54;0;50	26914;8	70965;5;254;69;
$GPXUP;731;06:14:55;0;50	26899;8	70951;5;253;69;
$GPXUP;731;06:14:56;0;50	26885;8	7094;5;253;71;
$GPXUP;731;06:14:57;0;50	26869;8	70933;5;253;68;
$GPXUP;731;06:14:58;0;50	26852;8	70927;5;252;70;
$GPXUP;731;06:14:59;0;50	26835;8	70917;5;248;72;
$GPXUP;731;06:15:00;0;50	26819;8	70903;5;248;69;
$GPXUP;731;06:15:01;0;50	26805;8	70889;5;247;72;
$GPXUP;731;06:15:02;0;50	26788;8	70876;5;248;74;
$GPXUP;731;06:15:03;0;50	26776;8	70861;5;250;64;
$GPXUP;731;06:15:04;0;50	26765;8	70838;5;246;69;
$GPXUP;731;06:15:05;0;50	26756;8	70816;5;244;67;
$GPXUP;731;06:15:06;0;50	26746;8	70797;5;243;67;
$GPXUP;731;06:15:07;0;50	26732;8	70784;5;244;63;
$GPXUP;731;06:15:08;0;50	26718;8	70776;5;243;58;
$GPXUP;731;06:15:09;0;50	26703;8	70769;5;245;61;
$GPXUP;731;06:15:10;0;50	26688;8	7076;5;246;63;
$GPXUP;731;06:15:11;0;50	26674;8	70749;5;246;61;
$GPXUP;731;06:15:12;0;50	26661;8	70738;5;245;63;
$GPXUP;731;06:15:13;0;50	26647;8	70727;5;246;63;
$GPXUP;731;06:15:14;0;50	26634;8	70716;5;247;62;
$GPXUP;731;06:15:15;0;50	26619;8	70706;5;248;66;
$GPXUP;731;06:15:16;0;50	26605;8	70695;5;249;60;
$GPXUP;731;06:15:17;0;50	26591;8	70688;5;250;63;
$GPXUP;731;06:15:18;0;50	26575;8	7068;5;251;63;
$GPXUP;731;06:15:19;0;50	26561;8	70672;5;252;63;
$GPXUP;731;06:15:20;0;50	26548;8	7066;5;252;58;
$GPXUP;731;06:15:21;0;50	26535;8	70648;5;252;64;
$GPXUP;731;06:15:22;0;50	26522;8	70636;5;253;62;
$GPXUP;731;06:15:23;0;50	26508;8	70624;5;252;63;
$GPXUP;731;06:15:24;0;50	26494;8	70614;5;247;65;
$GPXUP;731;06:15:25;0;50	26481;8	706;5;244;66;
$GPXUP;731;06:15:26;0;50	26468;8	70585;5;243;63;
$GPXUP;731;06:15:27;0;50	26456;8	70569;5;243;62;
$GPXUP;731;06:15:28;0;50	26444;8	70554;5;244;59;
$GPXUP;731;06:15:29;0;50	26433;8	70539;5;244;61;
$GPXUP;731;06:15:30;0;50	2642;8	7053;5;244;62;
$GPXUP;731;06:15:31;0;50	26405;8	70524;5;242;61;
$GPXUP;731;06:15:32;0;50	26391;8	70519;5;243;58;
$GPXUP;731;06:15:33;0;50	26376;8	70512;5;244;56;
$GPXUP;731;06:15:34;0;50	26363;8	70503;5;246;63;
$GPXUP;731;06:15:35;0;50	26349;8	70489;5;246;61;
$GPXUP;731;06:15:36;0;50	26334;8	70476;5;246;60;
$GPXUP;731;06:15:37;0;50	26323;8	70462;5;248;58;
$GPXUP;731;06:15:38;0;50	26312;8	70446;5;250;60;
$GPXUP;731;06:15:39;0;50	26301;8	7043;5;251;63;
$GPXUP;731;06:15:40;0;50	26289;8	70416;5;254;60;
$GPXUP;731;06:15:41;0;50	26274;8	70409;5;254;55;
$GPXUP;731;06:15:42;0;50	26261;8	70411;5;256;61;
$GPXUP;731;06:15:43;0;50	26246;8	70414;5;256;57;
$GPXUP;731;06:15:44;0;50	26232;8	70417;5;257;61;
$GPXUP;731;06:15:45;0;50	26216;8	7042;5;257;60;
$GPXUP;731;06:15:46;0;50	26201;8	70422;5;257;58;
$GPXUP;731;06:15:47;0;50	26186;8	70425;5;257;61;
$GPXUP;731;06:15:48;0;50	26172;8	70431;5;258;58;
$GPXUP;731;06:15:49;0;50	26157;8	70432;5;259;61;
$GPXUP;731;06:15:50;0;50	26142;8	70432;5;259;61;
$GPXUP;731;06:15:51;0;50	26126;8	70431;5;260;62;
$GPXUP;731;06:15:52;0;50	26111;8	70425;5;261;64;
$GPXUP;731;06:15:53;0;50	26096;8	70418;5;262;62;
$GPXUP;731;06:15:54;0;50	26081;8	70411;5;262;62;
$GPXUP;731;06:15:55;0;50	26068;8	70401;5;263;65;
$GPXUP;731;06:15:56;0;50	26052;8	70393;5;263;63;
$GPXUP;731;06:15:57;0;50	26037;8	70384;5;264;64;
$GPXUP;731;06:15:58;0;50	26021;8	70377;5;264;63;
$GPXUP;731;06:15:59;0;50	26006;8	70372;5;266;65;
$GPXUP;731;06:16:00;0;50	25989;8	70368;5;267;63;
$GPXUP;731;06:16:01;0;50	25974;8	70361;5;268;66;
$GPXUP;731;06:16:02;0;50	25959;8	70346;5;270;69;
$GPXUP;731;06:16:03;0;50	25946;8	70329;5;273;66;
$GPXUP;731;06:16:04;0;50	25933;8	70314;5;273;65;
$GPXUP;731;06:16:05;0;50	25919;8	70302;5;274;67;
$GPXUP;731;06:16:06;0;50	25904;8	70293;5;275;67;
$GPXUP;731;06:16:07;0;50	2589;8	70285;5;274;66;
$GPXUP;731;06:16:08;0;50	25874;8	70276;5;274;67;
$GPXUP;731;06:16:09;0;50	25859;8	70266;5;274;68;
$GPXUP;731;06:16:10;0;50	25844;8	70255;5;273;63;
$GPXUP;731;06:16:11;0;50	25831;8	70244;5;274;65;
$GPXUP;731;06:16:12;0;50	25815;8	70234;5;274;64;
$GPXUP;731;06:16:13;0;50	25803;8	70219;5;275;66;
$GPXUP;731;06:16:14;0;50	25793;8	702;5;275;66;
$GPXUP;731;06:16:15;0;50	25784;8	70182;5;276;61;
$GPXUP;731;06:16:16;0;50	2578;8	70156;5;276;61;
$GPXUP;731;06:16:17;0;50	25762;8	70138;5;274;66;
$GPXUP;731;06:16:18;0;50	25753;8	7012;5;276;64;
$GPXUP;731;06:16:19;0;50	2574;8	70109;5;277;66;
$GPXUP;731;06:16:20;0;50	25726;8	70101;5;279;65;
$GPXUP;731;06:16:21;0;50	2571;8	70094;5;279;66;
$GPXUP;731;06:16:22;0;50	25696;8	70094;5;280;68;
$GPXUP;731;06:16:23;0;50	25678;8	70098;5;280;70;
$GPXUP;731;06:16:24;0;50	25661;8	70101;5;282;65;
$GPXUP;731;06:16:25;0;50	25645;8	70106;5;284;65;
$GPXUP;731;06:16:26;0;50	25629;8	70112;5;284;65;
$GPXUP;731;06:16:27;0;50	25612;8	70119;5;285;64;
$GPXUP;731;06:16:28;0;50	25596;8	70123;5;286;70;
$GPXUP;731;06:16:29;0;50	25578;8	70125;5;286;69;
$GPXUP;731;06:16:30;0;50	25561;8	70129;5;287;67;
$GPXUP;731;06:16:31;0;50	25544;8	70132;5;288;67;
$GPXUP;731;06:16:32;0;50	25528;8	70138;5;288;72;
$GPXUP;731;06:16:33;0;50	25511;8	70147;5;287;70;
$GPXUP;731;06:16:34;0;50	25494;8	70152;5;287;72;
$GPXUP;731;06:16:35;0;50	25476;8	70159;5;286;71;
$GPXUP;731;06:16:36;0;50	25459;8	70167;5;286;71;
$GPXUP;731;06:16:37;0;50	25442;8	70177;5;286;69;
$GPXUP;731;06:16:38;0;50	25427;8	70187;5;286;69;
$GPXUP;731;06:16:39;0;50	25411;8	70195;5;287;70;
$GPXUP;731;06:16:40;0;50	25394;8	70204;5;286;70;
$GPXUP;731;06:16:41;0;50	25378;8	7021;5;286;71;
$GPXUP;731;06:16:42;0;50	2536;8	70216;5;287;72;
$GPXUP;731;06:16:43;0;50	25342;8	70218;5;287;72;
$GPXUP;731;06:16:44;0;50	25324;8	70219;5;286;72;
$GPXUP;731;06:16:45;0;50	25306;8	70218;5;287;71;
$GPXUP;731;06:16:46;0;50	25289;8	70212;5;288;72;
$GPXUP;731;06:16:47;0;50	25271;8	70208;5;288;71;
$GPXUP;731;06:16:48;0;50	25254;8	70201;5;289;73;
$GPXUP;731;06:16:49;0;50	25236;8	70195;5;290;73;
$GPXUP;731;06:16:50;0;50	25218;8	7019;5;290;70;
$GPXUP;731;06:16:51;0;50	252;8	70188;5;291;72;
$GPXUP;731;06:16:52;0;50	25182;8	70185;5;292;72;
$GPXUP;731;06:16:53;0;50	25164;8	7018;5;292;73;
$GPXUP;731;06:16:54;0;50	25147;8	70173;5;293;73;
$GPXUP;731;06:16:55;0;50	25128;8	70165;5;292;74;
$GPXUP;731;06:16:56;0;50	25111;8	70156;5;293;74;
$GPXUP;731;06:16:57;0;50	25093;8	70144;5;293;77;
$GPXUP;731;06:16:58;0;50	25076;8	7013;5;292;74;
$GPXUP;731;06:16:59;0;50	25059;8	70117;5;292;76;
$GPXUP;731;06:17:00;0;50	25043;8	70101;5;293;74;
$GPXUP;731;06:17:01;0;50	25029;8	70086;5;293;71;
$GPXUP;731;06:17:02;0;50	25014;8	70069;5;294;72;
$GPXUP;731;06:17:03;0;50	24999;8	70055;5;294;74;
$GPXUP;731;06:17:04;0;50	24984;8	70038;5;295;72;
$GPXUP;731;06:17:05;0;50	2497;8	7002;5;294;74;
$GPXUP;731;06:17:06;0;50	24956;8	7;5;294;74;
$GPXUP;731;06:17:07;0;50	24942;8	69982;5;295;74;
$GPXUP;731;06:17:08;0;50	24926;8	69965;5;295;75;
$GPXUP;731;06:17:09;0;50	24911;8	69948;5;295;75;
$GPXUP;731;06:17:10;0;50	24896;8	69932;5;296;74;
$GPXUP;731;06:17:11;0;50	2488;8	69915;5;296;73;
$GPXUP;731;06:17:12;0;50	24867;8	69898;5;297;74;
$GPXUP;731;06:17:13;0;50	24852;8	69881;5;297;74;
$GPXUP;731;06:17:14;0;50	24836;8	69867;5;298;72;
$GPXUP;731;06:17:15;0;50	2482;8	69854;5;300;70;
$GPXUP;731;06:17:16;0;50	24804;8	69841;5;300;70;
$GPXUP;731;06:17:17;0;50	24787;8	6983;5;302;71;
$GPXUP;731;06:17:18;0;50	24771;8	6982;5;302;71;
$GPXUP;731;06:17:19;0;50	24755;8	69809;5;303;72;
$GPXUP;731;06:17:20;0;50	24738;8	69797;5;304;72;
$GPXUP;731;06:17:21;0;50	24723;8	69784;5;305;72;
$GPXUP;731;06:17:22;0;50	24707;8	69771;5;306;72;
$GPXUP;731;06:17:23;0;50	24692;8	69758;5;307;71;
$GPXUP;731;06:17:24;0;50	24676;8	69747;5;307;71;
$GPXUP;731;06:17:25;0;50	2466;8	69737;5;308;71;
$GPXUP;731;06:17:26;0;50	24642;8	69726;5;308;74;
$GPXUP;731;06:17:27;0;50	24626;8	69718;5;309;74;
$GPXUP;731;06:17:28;0;50	2461;8	69706;5;309;70;
$GPXUP;731;06:17:29;0;50	24593;8	69695;5;308;70;
$GPXUP;731;06:17:30;0;50	24578;8	69679;5;309;72;
$GPXUP;731;06:17:31;0;50	24564;8	69664;5;309;71;
$GPXUP;731;06:17:32;0;50	2455;8	69647;5;310;72;
$GPXUP;731;06:17:33;0;50	24536;8	69627;5;310;74;
$GPXUP;731;06:17:34;0;50	24521;8	6961;5;309;75;
$GPXUP;731;06:17:35;0;50	24505;8	69593;5;309;75;
$GPXUP;731;06:17:36;0;50	24489;8	6958;5;309;74;
$GPXUP;731;06:17:37;0;50	24473;8	69566;5;309;74;
$GPXUP;731;06:17:38;0;50	24457;8	69552;5;309;70;
$GPXUP;731;06:17:39;0;50	24441;8	69539;5;310;73;
$GPXUP;731;06:17:40;0;50	24424;8	69527;5;310;72;
$GPXUP;731;06:17:41;0;50	24408;8	69516;5;310;72;
$GPXUP;731;06:17:42;0;50	24391;8	69506;5;311;75;
$GPXUP;731;06:17:43;0;50	24373;8	69494;5;310;73;
$GPXUP;731;06:17:44;0;50	24356;8	69485;5;311;73;
$GPXUP;731;06:17:45;0;50	24338;8	69474;5;311;74;
$GPXUP;731;06:17:46;0;50	24321;8	69466;5;312;74;
$GPXUP;731;06:17:47;0;50	24304;8	69457;5;311;74;
$GPXUP;731;06:17:48;0;50	24286;8	69451;5;311;75;
$GPXUP;731;06:17:49;0;50	24268;8	6945;5;312;76;
$GPXUP;731;06:17:50;0;50	24249;8	6945;5;312;75;
$GPXUP;731;06:17:51;0;50	24231;8	69449;5;313;72;
$GPXUP;731;06:17:52;0;50	24212;8	69446;5;313;72;
$GPXUP;731;06:17:53;0;50	24195;8	69444;5;313;74;
$GPXUP;731;06:17:54;0;50	24176;8	69439;5;313;75;
$GPXUP;731;06:17:55;0;50	24158;8	69434;5;312;79;
$GPXUP;731;06:17:56;0;50	24138;8	69429;5;312;78;
$GPXUP;731;06:17:57;0;50	24119;8	69424;5;311;79;
$GPXUP;731;06:17:58;0;50	24098;8	69422;5;311;82;
$GPXUP;731;06:17:59;0;50	24078;8	69421;5;311;82;
$GPXUP;731;06:18:00;0;50	24058;8	6942;5;309;81;
$GPXUP;731;06:18:01;0;50	24037;8	69421;5;309;80;
$GPXUP;731;06:18:02;0;50	24018;8	69422;5;309;79;
$GPXUP;731;06:18:03;0;50	23998;8	69425;5;308;79;
$GPXUP;731;06:18:04;0;50	23978;8	69428;5;307;78;
$GPXUP;731;06:18:05;0;50	23958;8	69428;5;306;79;
$GPXUP;731;06:18:06;0;50	23938;8	69429;5;306;80;
$GPXUP;731;06:18:07;0;50	23918;8	69427;5;304;80;
$GPXUP;731;06:18:08;0;50	23899;8	69424;5;305;79;
$GPXUP;731;06:18:09;0;50	2388;8	69421;5;304;80;
$GPXUP;731;06:18:10;0;50	2386;8	69416;5;303;78;
$GPXUP;731;06:18:11;0;50	23841;8	6941;5;302;79;
$GPXUP;731;06:18:12;0;50	23822;8	69402;5;303;78;
$GPXUP;731;06:18:13;0;50	23804;8	69393;5;304;80;
$GPXUP;731;06:18:14;0;50	23785;8	69382;5;305;76;
$GPXUP;731;06:18:15;0;50	23766;8	69372;5;304;80;
$GPXUP;731;06:18:16;0;50	23747;8	69361;5;304;79;
$GPXUP;731;06:18:17;0;50	23728;8	69352;5;303;78;
$GPXUP;731;06:18:18;0;50	23708;8	69346;5;304;80;
$GPXUP;731;06:18:19;0;50	23689;8	69341;5;303;75;
$GPXUP;731;06:18:20;0;50	2367;8	69339;5;303;75;
$GPXUP;731;06:18:21;0;50	23651;8	69341;5;303;75;
$GPXUP;731;06:18:22;0;50	23632;8	69346;5;304;78;
$GPXUP;731;06:18:23;0;50	23613;8	69345;5;305;77;
$GPXUP;731;06:18:24;0;50	23593;8	69343;5;305;80;
$GPXUP;731;06:18:25;0;50	23574;8	69341;5;305;78;
$GPXUP;731;06:18:26;0;50	23554;8	69333;5;305;80;
$GPXUP;731;06:18:27;0;50	23534;8	69324;5;304;81;
$GPXUP;731;06:18:28;0;50	23515;8	6931;5;303;80;
$GPXUP;731;06:18:29;0;50	23497;8	69296;5;303;82;
$GPXUP;731;06:18:30;0;50	23479;8	69281;5;303;79;
$GPXUP;731;06:18:31;0;50	23462;8	69268;5;301;79;
$GPXUP;731;06:18:32;0;50	23443;8	69259;5;302;77;
$GPXUP;731;06:18:33;0;50	23425;8	6925;5;301;79;
$GPXUP;731;06:18:34;0;50	23406;8	69241;5;301;78;
$GPXUP;731;06:18:35;0;50	23387;8	69232;5;302;76;
$GPXUP;731;06:18:36;0;50	2337;8	69223;5;302;77;
$GPXUP;731;06:18:37;0;50	23351;8	69213;5;302;75;
$GPXUP;731;06:18:38;0;50	23334;8	69201;5;302;77;
$GPXUP;731;06:18:39;0;50	23315;8	69193;5;302;79;
$GPXUP;731;06:18:40;0;50	23296;8	69184;5;301;77;
$GPXUP;731;06:18:41;0;50	23279;8	69177;5;301;77;
$GPXUP;731;06:18:42;0;50	2326;8	69168;5;301;74;
$GPXUP;731;06:18:43;0;50	23243;8	69156;5;301;74;
$GPXUP;731;06:18:44;0;50	23226;8	69144;5;301;71;
$GPXUP;731;06:18:45;0;50	23209;8	69139;5;300;75;
$GPXUP;731;06:18:46;0;50	23191;8	69134;5;300;75;
$GPXUP;731;06:18:47;0;50	23173;8	69126;5;299;75;
$GPXUP;731;06:18:48;0;50	23155;8	69118;5;299;78;
$GPXUP;731;06:18:49;0;50	23136;8	69108;5;299;77;
$GPXUP;731;06:18:50;0;50	23117;8	69099;5;299;76;
$GPXUP;731;06:18:51;0;50	23099;8	6909;5;298;80;
$GPXUP;731;06:18:52;0;50	2308;8	69081;5;298;76;
$GPXUP;731;06:18:53;0;50	23061;8	69072;5;298;76;
$GPXUP;731;06:18:54;0;50	23043;8	69062;5;298;79;
$GPXUP;731;06:18:55;0;50	23024;8	6905;5;298;77;
$GPXUP;731;06:18:56;0;50	23009;8	69034;5;297;74;
$GPXUP;731;06:18:57;0;50	22995;8	6902;5;296;74;
$GPXUP;731;06:18:58;0;50	22978;8	69008;5;294;77;
$GPXUP;731;06:18:59;0;50	22961;8	68995;5;293;75;
$GPXUP;731;06:19:00;0;50	22944;8	68983;5;292;76;
$GPXUP;731;06:19:01;0;50	22926;8	68972;5;291;76;
$GPXUP;731;06:19:02;0;50	22909;8	68959;5;291;73;
$GPXUP;731;06:19:03;0;50	22893;8	68945;5;289;72;
$GPXUP;731;06:19:04;0;50	22877;8	68933;5;289;73;
$GPXUP;731;06:19:05;0;50	2286;8	68922;5;289;69;
$GPXUP;731;06:19:06;0;50	22845;8	6891;5;289;71;
$GPXUP;731;06:19:07;0;50	2283;8	68894;5;287;71;
$GPXUP;731;06:19:08;0;50	22817;8	68876;5;286;72;
$GPXUP;731;06:19:09;0;50	22802;8	68859;5;284;73;
$GPXUP;731;06:19:10;0;50	22785;8	68846;5;285;73;
$GPXUP;731;06:19:11;0;50	22768;8	68835;5;284;72;
$GPXUP;731;06:19:12;0;50	22753;8	68826;5;284;71;
$GPXUP;731;06:19:13;0;50	22736;8	68823;5;284;64;
$GPXUP;731;06:19:14;0;50	2272;8	68819;5;285;68;
$GPXUP;731;06:19:15;0;50	22705;8	68813;5;286;66;
$GPXUP;731;06:19:16;0;50	22689;8	68804;5;286;69;
$GPXUP;731;06:19:17;0;50	22672;8	68794;5;286;67;
$GPXUP;731;06:19:18;0;50	22658;8	68783;5;285;68;
$GPXUP;731;06:19:19;0;50	22642;8	68772;5;285;69;
$GPXUP;731;06:19:20;0;50	22626;8	68762;5;285;68;
$GPXUP;731;06:19:21;0;50	22608;8	68757;5;285;68;
$GPXUP;731;06:19:22;0;50	22593;8	68754;5;284;69;
$GPXUP;731;06:19:23;0;50	22576;8	68753;5;284;68;
$GPXUP;731;06:19:24;0;50	2256;8	6875;5;283;71;
$GPXUP;731;06:19:25;0;50	22544;8	68744;5;281;70;
$GPXUP;731;06:19:26;0;50	22526;8	68737;5;281;68;
$GPXUP;731;06:19:27;0;50	22509;8	68731;5;281;68;
$GPXUP;731;06:19:28;0;50	22492;8	68728;5;281;65;
$GPXUP;731;06:19:29;0;50	22477;8	68724;5;281;64;
$GPXUP;731;06:19:30;0;50	22461;8	68717;5;281;63;
$GPXUP;731;06:19:31;0;50	22448;8	68706;5;280;64;
$GPXUP;731;06:19:32;0;50	22433;8	68696;5;279;67;
$GPXUP;731;06:19:33;0;50	22418;8	68686;5;278;66;
$GPXUP;731;06:19:34;0;50	22402;8	68676;5;278;64;
$GPXUP;731;06:19:35;0;50	22385;8	68669;5;278;64;
$GPXUP;731;06:19:36;0;50	22369;8	6866;5;278;65;
$GPXUP;731;06:19:37;0;50	22354;8	68652;5;278;63;
$GPXUP;731;06:19:38;0;50	22338;8	68646;5;278;67;
$GPXUP;731;06:19:39;0;50	22322;8	68642;5;277;65;
$GPXUP;731;06:19:40;0;50	22306;8	68639;5;276;67;
$GPXUP;731;06:19:41;0;50	2229;8	68632;5;276;64;
$GPXUP;731;06:19:42;0;50	22275;8	68621;5;273;67;
$GPXUP;731;06:19:43;0;50	22261;8	68605;5;271;68;
$GPXUP;731;06:19:44;0;50	22246;8	68588;5;269;69;
$GPXUP;731;06:19:45;0;50	22234;8	68572;5;269;67;
$GPXUP;731;06:19:46;0;50	22223;8	68554;5;268;68;
$GPXUP;731;06:19:47;0;50	22211;8	68534;5;268;67;
$GPXUP;731;06:19:48;0;50	222;8	68515;5;267;64;
$GPXUP;731;06:19:49;0;50	22189;8	68496;5;268;65;
$GPXUP;731;06:19:50;0;50	22178;8	68479;5;268;62;
$GPXUP;731;06:19:51;0;50	22165;8	68464;5;268;59;
$GPXUP;731;06:19:52;0;50	22155;8	68448;5;268;62;
$GPXUP;731;06:19:53;0;50	22142;8	6843;5;268;64;
$GPXUP;731;06:19:54;0;50	2213;8	68415;5;267;65;
$GPXUP;731;06:19:55;0;50	22116;8	68399;5;267;64;
$GPXUP;731;06:19:56;0;50	22103;8	68386;5;268;66;
$GPXUP;731;06:19:57;0;50	22089;8	68372;5;267;65;
$GPXUP;731;06:19:58;0;50	22075;8	68359;5;266;65;
$GPXUP;731;06:19:59;0;50	22061;8	68345;5;266;64;
$GPXUP;731;06:20:00;0;50	22048;8	6833;5;265;63;
$GPXUP;731;06:20:01;0;50	22035;8	68315;5;264;65;
$GPXUP;731;06:20:02;0;50	22022;8	68301;5;263;70;
$GPXUP;731;06:20:03;0;50	22008;8	6829;5;262;71;
$GPXUP;731;06:20:04;0;50	21991;8	68286;5;262;66;
$GPXUP;731;06:20:05;0;50	21976;8	68282;5;262;65;
$GPXUP;731;06:20:06;0;50	2196;8	68278;5;261;67;
$GPXUP;731;06:20:07;0;50	21944;8	68268;5;260;67;
$GPXUP;731;06:20:08;0;50	21928;8	68259;5;259;64;
$GPXUP;731;06:20:09;0;50	21914;8	68251;5;260;63;
$GPXUP;731;06:20:10;0;50	219;8	6824;5;260;64;
$GPXUP;731;06:20:11;0;50	21886;8	68228;5;260;62;
$GPXUP;731;06:20:12;0;50	21872;8	68226;5;260;65;
$GPXUP;731;06:20:13;0;50	21856;8	68224;5;260;63;
$GPXUP;731;06:20:14;0;50	2184;8	68222;5;260;64;
$GPXUP;731;06:20:15;0;50	21824;8	68222;5;260;63;
$GPXUP;731;06:20:16;0;50	21809;8	68215;5;259;59;
$GPXUP;731;06:20:17;0;50	21794;8	68208;5;258;60;
$GPXUP;731;06:20:18;0;50	2178;8	68201;5;259;62;
$GPXUP;731;06:20:19;0;50	21765;8	68201;5;260;60;
$GPXUP;731;06:20:20;0;50	2175;8	68202;5;262;66;
$GPXUP;731;06:20:21;0;50	21735;8	68203;5;263;58;
$GPXUP;731;06:20:22;0;50	21722;8	68208;5;265;57;
$GPXUP;731;06:20:23;0;50	21708;8	68212;5;265;56;
$GPXUP;731;06:20:24;0;50	21694;8	68217;5;266;59;
$GPXUP;731;06:20:25;0;50	21679;8	68208;5;266;56;
$GPXUP;731;06:20:26;0;50	21659;8	68208;5;270;59;
$GPXUP;731;06:20:27;0;50	2165;8	68206;5;272;64;
$GPXUP;731;06:20:28;0;50	21647;8	6823;5;274;44;
$GPXUP;731;06:20:29;0;50	21656;8	68251;5;273;46;
$GPXUP;731;06:20:30;0;50	21665;8	68257;5;272;49;
$GPXUP;731;06:20:31;0;50	21678;8	68266;5;271;49;
$GPXUP;731;06:20:32;0;50	21688;8	68258;5;270;53;
$GPXUP;731;06:20:33;0;50	21697;8	68234;5;271;64;
$GPXUP;731;06:20:34;0;50	217;8	68203;5;271;57;
$GPXUP;731;06:20:35;0;50	21705;8	68182;5;275;61;
$GPXUP;731;06:20:36;0;50	2171;8	68161;5;277;61;
$GPXUP;731;06:20:37;0;50	21713;8	68141;5;278;59;
$GPXUP;731;06:20:38;0;50	21715;8	6812;5;279;57;
$GPXUP;731;06:20:39;0;50	21715;8	68098;5;280;57;
$GPXUP;731;06:20:40;0;50	21715;8	68077;5;281;57;
$GPXUP;731;06:20:41;0;50	21706;8	68058;5;282;58;
$GPXUP;731;06:20:42;0;50	21699;8	68042;5;282;61;
$GPXUP;731;06:20:43;0;50	21688;8	68026;5;282;60;
$GPXUP;731;06:20:44;0;50	21675;8	6801;5;284;55;
$GPXUP;731;06:20:45;0;50	21665;8	67996;5;286;55;
$GPXUP;731;06:20:46;0;50	21656;8	67982;5;287;56;
$GPXUP;731;06:20:47;0;50	21646;8	67965;5;288;57;
$GPXUP;731;06:20:48;0;50	21635;8	67952;5;290;58;
$GPXUP;731;06:20:49;0;50	21623;8	67937;5;291;55;
$GPXUP;731;06:20:50;0;50	21613;8	67923;5;292;56;
$GPXUP;731;06:20:51;0;50	21603;8	67908;5;294;58;
$GPXUP;731;06:20:52;0;50	21591;8	67895;5;295;56;
$GPXUP;731;06:20:53;0;50	21578;8	67884;5;295;58;
$GPXUP;731;06:20:54;0;50	21565;8	67872;5;296;57;
$GPXUP;731;06:20:55;0;50	21554;8	67858;5;296;59;
$GPXUP;731;06:20:56;0;50	21544;8	67844;5;297;60;
$GPXUP;731;06:20:57;0;50	21533;8	67827;5;297;59;
$GPXUP;731;06:20:58;0;50	2152;8	67814;5;297;59;
$GPXUP;731;06:20:59;0;50	21509;8	67798;5;297;59;
$GPXUP;731;06:21:00;0;50	21498;8	6778;5;297;55;
$GPXUP;731;06:21:01;0;50	21489;8	67763;5;298;57;
$GPXUP;731;06:21:02;0;50	21482;8	67744;5;298;57;
$GPXUP;731;06:21:03;0;50	21475;8	67726;5;299;57;
$GPXUP;731;06:21:04;0;50	21469;8	67706;5;299;60;
$GPXUP;731;06:21:05;0;50	2146;8	67687;5;300;62;
$GPXUP;731;06:21:06;0;50	21449;8	6767;5;301;61;
$GPXUP;731;06:21:07;0;50	21438;8	67653;5;302;64;
$GPXUP;731;06:21:08;0;50	21426;8	67637;5;303;63;
$GPXUP;731;06:21:09;0;50	21414;8	67621;5;303;62;
$GPXUP;731;06:21:10;0;50	21406;8	676;5;304;63;
$GPXUP;731;06:21:11;0;50	21397;8	67579;5;305;63;
$GPXUP;731;06:21:12;0;50	21388;8	67559;5;306;63;
$GPXUP;731;06:21:13;0;50	21379;8	6754;5;306;64;
$GPXUP;731;06:21:14;0;50	21369;8	6752;5;306;64;
$GPXUP;731;06:21:15;0;50	21353;8	67507;5;305;61;
$GPXUP;731;06:21:16;0;50	21341;8	675;5;306;61;
$GPXUP;731;06:21:17;0;50	21325;8	67499;5;307;57;
$GPXUP;731;06:21:18;0;50	21312;8	67513;5;307;44;
$GPXUP;731;06:21:19;0;50	21299;8	67534;5;307;57;
$GPXUP;731;06:21:20;0;50	21282;8	67548;5;306;59;
$GPXUP;731;06:21:21;0;50	21271;8	67548;5;304;60;
$GPXUP;731;06:21:22;0;50	21257;8	67549;5;305;61;
$GPXUP;731;06:21:23;0;50	21241;8	67548;5;304;64;
$GPXUP;731;06:21:24;0;50	21226;8	67545;5;304;61;
$GPXUP;731;06:21:25;0;50	2121;8	67545;5;304;59;
$GPXUP;731;06:21:26;0;50	21196;8	67542;5;304;58;
$GPXUP;731;06:21:27;0;50	2118;8	6754;5;304;61;
$GPXUP;731;06:21:28;0;50	21165;8	6754;5;304;67;
$GPXUP;731;06:21:29;0;50	21148;8	67536;5;304;68;
$GPXUP;731;06:21:30;0;50	21132;8	67531;5;304;65;
$GPXUP;731;06:21:31;0;50	21115;8	67526;5;302;68;
$GPXUP;731;06:21:32;0;50	21097;8	67519;5;301;68;
$GPXUP;731;06:21:33;0;50	2108;8	67512;5;299;68;
$GPXUP;731;06:21:34;0;50	21064;8	67505;5;299;67;
$GPXUP;731;06:21:35;0;50	21048;8	67498;5;299;66;
$GPXUP;731;06:21:36;0;50	21033;8	67489;5;299;65;
$GPXUP;731;06:21:37;0;50	21017;8	67479;5;299;63;
$GPXUP;731;06:21:38;0;50	21003;8	67471;5;299;63;
$GPXUP;731;06:21:39;0;50	20987;8	67465;5;298;65;
$GPXUP;731;06:21:40;0;50	20971;8	67461;5;299;65;
$GPXUP;731;06:21:41;0;50	20955;8	67455;5;298;64;
$GPXUP;731;06:21:42;0;50	20939;8	67448;5;298;67;
$GPXUP;731;06:21:43;0;50	20924;8	67441;5;298;65;
$GPXUP;731;06:21:44;0;50	20908;8	67432;5;298;67;
$GPXUP;731;06:21:45;0;50	20892;8	67424;5;297;64;
$GPXUP;731;06:21:46;0;50	20877;8	67417;5;296;65;
$GPXUP;731;06:21:47;0;50	20861;8	67412;5;295;66;
$GPXUP;731;06:21:48;0;50	20845;8	6741;5;293;69;
$GPXUP;731;06:21:49;0;50	20827;8	67412;5;291;68;
$GPXUP;731;06:21:50;0;50	2081;8	67413;5;290;67;
$GPXUP;731;06:21:51;0;50	20792;8	67411;5;289;68;
$GPXUP;731;06:21:52;0;50	20775;8	6741;5;287;68;
$GPXUP;731;06:21:53;0;50	20759;8	67414;5;287;66;
$GPXUP;731;06:21:54;0;50	20743;8	67419;5;289;65;
$GPXUP;731;06:21:55;0;50	2073;8	67425;5;290;60;
$GPXUP;731;06:21:56;0;50	20715;8	67435;5;290;61;
$GPXUP;731;06:21:57;0;50	20701;8	67442;5;290;59;
$GPXUP;731;06:21:58;0;50	20686;8	6745;5;291;61;
$GPXUP;731;06:21:59;0;50	20673;8	67456;5;290;61;
$GPXUP;731;06:22:00;0;50	20656;8	67461;5;289;65;
$GPXUP;731;06:22:01;0;50	20641;8	67467;5;288;67;
$GPXUP;731;06:22:02;0;50	20624;8	67471;5;288;66;
$GPXUP;731;06:22:03;0;50	20608;8	67475;5;288;60;
$GPXUP;731;06:22:04;0;50	20593;8	67478;5;287;63;
$GPXUP;731;06:22:05;0;50	20577;8	67481;5;286;62;
$GPXUP;731;06:22:06;0;50	20562;8	67491;5;286;59;
$GPXUP;731;06:22:07;0;50	20548;8	67497;5;286;59;
$GPXUP;731;06:22:08;0;50	20534;8	67506;5;284;67;
$GPXUP;731;06:22:09;0;50	20518;8	6751;5;284;67;
$GPXUP;731;06:22:10;0;50	20501;8	67515;5;282;62;
$GPXUP;731;06:22:11;0;50	20486;8	67512;5;282;63;
$GPXUP;731;06:22:12;0;50	20471;8	6751;5;282;62;
$GPXUP;731;06:22:13;0;50	20455;8	67509;5;282;61;
$GPXUP;731;06:22:14;0;50	20442;8	67515;5;281;64;
$GPXUP;731;06:22:15;0;50	20425;8	67521;5;280;60;
$GPXUP;731;06:22:16;0;50	20412;8	67527;5;281;61;
$GPXUP;731;06:22:17;0;50	20397;8	67534;5;280;60;
$GPXUP;731;06:22:18;0;50	20383;8	67542;5;280;59;
$GPXUP;731;06:22:19;0;50	20368;8	67548;5;279;59;
$GPXUP;731;06:22:20;0;50	20352;8	67553;5;280;61;
$GPXUP;731;06:22:21;0;50	20337;8	67556;5;280;59;
$GPXUP;731;06:22:22;0;50	20323;8	67559;5;280;57;
$GPXUP;731;06:22:23;0;50	20309;8	67561;5;281;59;
$GPXUP;731;06:22:24;0;50	20296;8	67562;5;280;58;
$GPXUP;731;06:22:25;0;50	20281;8	67566;5;280;57;
$GPXUP;731;06:22:26;0;50	20268;8	67567;5;280;55;
$GPXUP;731;06:22:27;0;50	20254;8	6757;5;280;56;
$GPXUP;731;06:22:28;0;50	20238;8	67575;5;280;58;
$GPXUP;731;06:22:29;0;50	20224;8	67578;5;280;58;
$GPXUP;731;06:22:30;0;50	2021;8	67581;5;281;58;
$GPXUP;731;06:22:31;0;50	20195;8	67584;5;280;58;
$GPXUP;731;06:22:32;0;50	20179;8	67582;5;281;58;
$GPXUP;731;06:22:33;0;50	20164;8	67579;5;280;59;
$GPXUP;731;06:22:34;0;50	20148;8	67577;5;280;59;
$GPXUP;731;06:22:35;0;50	20133;8	67576;5;282;57;
$GPXUP;731;06:22:36;0;50	2012;8	6758;5;284;59;
$GPXUP;731;06:22:37;0;50	20106;8	67583;5;283;57;
$GPXUP;731;06:22:38;0;50	20092;8	67586;5;283;59;
$GPXUP;731;06:22:39;0;50	20076;8	67592;5;283;58;
$GPXUP;731;06:22:40;0;50	20064;8	67599;5;284;58;
$GPXUP;731;06:22:41;0;50	2005;8	67608;5;285;57;
$GPXUP;731;06:22:42;0;50	20037;8	67615;5;285;58;
$GPXUP;731;06:22:43;0;50	20022;8	67618;5;286;57;
$GPXUP;731;06:22:44;0;50	20009;8	67621;5;285;57;
$GPXUP;731;06:22:45;0;50	19994;8	67626;5;285;59;
$GPXUP;731;06:22:46;0;50	1998;8	67634;5;284;58;
$GPXUP;731;06:22:47;0;50	19965;8	67644;5;285;56;
$GPXUP;731;06:22:48;0;50	19952;8	67651;5;284;61;
$GPXUP;731;06:22:49;0;50	19939;8	67651;5;283;57;
$GPXUP;731;06:22:50;0;50	19924;8	67653;5;283;61;
$GPXUP;731;06:22:51;0;50	19908;8	67654;5;282;58;
$GPXUP;731;06:22:52;0;50	19894;8	67658;5;281;58;
$GPXUP;731;06:22:53;0;50	19879;8	67664;5;280;60;
$GPXUP;731;06:22:54;0;50	19864;8	67669;5;280;58;
$GPXUP;731;06:22:55;0;50	1985;8	67677;5;278;59;
$GPXUP;731;06:22:56;0;50	19837;8	6768;5;277;62;
$GPXUP;731;06:22:57;0;50	19822;8	67682;5;275;62;
$GPXUP;731;06:22:58;0;50	19806;8	67682;5;275;59;
$GPXUP;731;06:22:59;0;50	19792;8	67678;5;275;58;
$GPXUP;731;06:23:00;0;50	19775;8	67678;5;275;59;
$GPXUP;731;06:23:01;0;50	19761;8	67672;5;275;61;
$GPXUP;731;06:23:02;0;50	19744;8	67669;5;275;63;
$GPXUP;731;06:23:03;0;50	19729;8	67665;5;274;61;
$GPXUP;731;06:23:04;0;50	19713;8	67661;5;275;59;
$GPXUP;731;06:23:05;0;50	19699;8	67657;5;274;59;
$GPXUP;731;06:23:06;0;50	19685;8	67652;5;275;55;
$GPXUP;731;06:23:07;0;50	19672;8	6765;5;275;59;
$GPXUP;731;06:23:08;0;50	19656;8	67649;5;275;56;
$GPXUP;731;06:23:09;0;50	19642;8	67648;5;275;57;
$GPXUP;731;06:23:10;0;50	19628;8	67648;5;276;57;
$GPXUP;731;06:23:11;0;50	19614;8	67644;5;277;58;
$GPXUP;731;06:23:12;0;50	19598;8	67641;5;276;57;
$GPXUP;731;06:23:13;0;50	19582;8	67634;5;277;59;
$GPXUP;731;06:23:14;0;50	19567;8	67624;5;276;57;
$GPXUP;731;06:23:15;0;50	19554;8	67616;5;276;54;
$GPXUP;731;06:23:16;0;50	19544;8	67614;5;276;57;
$GPXUP;731;06:23:17;0;50	19527;8	67614;5;275;58;
$GPXUP;731;06:23:18;0;50	19511;8	67617;5;276;54;
$GPXUP;731;06:23:19;0;50	19498;8	67617;5;275;57;
$GPXUP;731;06:23:20;0;50	19484;8	6762;5;275;56;
$GPXUP;731;06:23:21;0;50	19471;8	67622;5;277;54;
$GPXUP;731;06:23:22;0;50	19458;8	67629;5;277;55;
$GPXUP;731;06:23:23;0;50	19444;8	67633;5;278;55;
$GPXUP;731;06:23:24;0;50	1943;8	67634;5;279;54;
$GPXUP;731;06:23:25;0;50	19417;8	67634;5;279;56;
$GPXUP;731;06:23:26;0;50	19401;8	67636;5;277;57;
$GPXUP;731;06:23:27;0;50	19387;8	67638;5;276;61;
$GPXUP;731;06:23:28;0;50	19372;8	67638;5;275;62;
$GPXUP;731;06:23:29;0;50	19355;8	67636;5;275;62;
$GPXUP;731;06:23:30;0;50	19341;8	67628;5;275;62;
$GPXUP;731;06:23:31;0;50	19327;8	67623;5;275;60;
$GPXUP;731;06:23:32;0;50	19312;8	67619;5;276;64;
$GPXUP;731;06:23:33;0;50	19294;8	67613;5;275;61;
$GPXUP;731;06:23:34;0;50	19281;8	67606;5;274;59;
$GPXUP;731;06:23:35;0;50	19268;8	67601;5;275;58;
$GPXUP;731;06:23:36;0;50	19253;8	67598;5;275;55;
$GPXUP;731;06:23:37;0;50	19239;8	67598;5;274;58;
$GPXUP;731;06:23:38;0;50	19225;8	67599;5;273;61;
$GPXUP;731;06:23:39;0;50	1921;8	67598;5;272;59;
$GPXUP;731;06:23:40;0;50	19195;8	676;5;272;56;
$GPXUP;731;06:23:41;0;50	19182;8	67602;5;273;57;
$GPXUP;731;06:23:42;0;50	19169;8	67607;5;273;55;
$GPXUP;731;06:23:43;0;50	19154;8	67607;5;274;55;
$GPXUP;731;06:23:44;0;50	19138;8	67607;5;274;58;
$GPXUP;731;06:23:45;0;50	19123;8	676;5;276;56;
$GPXUP;731;06:23:46;0;50	19108;8	67594;5;277;54;
$GPXUP;731;06:23:47;0;50	19096;8	6759;5;278;55;
$GPXUP;731;06:23:48;0;50	19081;8	67586;5;279;58;
$GPXUP;731;06:23:49;0;50	19064;8	67582;5;278;58;
$GPXUP;731;06:23:50;0;50	19053;8	67575;5;278;61;
$GPXUP;731;06:23:51;0;50	19039;8	67569;5;277;60;
$GPXUP;731;06:23:52;0;50	19026;8	67563;5;277;62;
$GPXUP;731;06:23:53;0;50	19008;8	67559;5;277;56;
$GPXUP;731;06:23:54;0;50	18995;8	67554;5;278;56;
$GPXUP;731;06:23:55;0;50	18982;8	67547;5;278;55;
$GPXUP;731;06:23:56;0;50	18969;8	6754;5;278;56;
$GPXUP;731;06:23:57;0;50	18955;8	67534;5;279;58;
$GPXUP;731;06:23:58;0;50	1894;8	67529;5;279;56;
$GPXUP;731;06:23:59;0;50	18927;8	67525;5;280;58;
$GPXUP;731;06:24:00;0;50	18914;8	67517;5;279;61;
$GPXUP;731;06:24:01;0;50	18899;8	6751;5;279;61;
$GPXUP;731;06:24:02;0;50	18884;8	67503;5;279;59;
$GPXUP;731;06:24:03;0;50	18868;8	67499;5;279;58;
$GPXUP;731;06:24:04;0;50	18853;8	67504;5;280;58;
$GPXUP;731;06:24:05;0;50	1884;8	67503;5;281;56;
$GPXUP;731;06:24:06;0;50	18827;8	67505;5;282;58;
$GPXUP;731;06:24:07;0;50	18812;8	67505;5;283;53;
$GPXUP;731;06:24:08;0;50	18799;8	67501;5;284;56;
$GPXUP;731;06:24:09;0;50	18785;8	67496;5;284;54;
$GPXUP;731;06:24:10;0;50	1877;8	67489;5;283;57;
$GPXUP;731;06:24:11;0;50	18758;8	67484;5;283;57;
$GPXUP;731;06:24:12;0;50	18744;8	67478;5;283;55;
$GPXUP;731;06:24:13;0;50	18731;8	67475;5;283;56;
$GPXUP;731;06:24:14;0;50	18718;8	67468;5;283;57;
$GPXUP;731;06:24:15;0;50	18704;8	67463;5;283;56;
$GPXUP;731;06:24:16;0;50	1869;8	67459;5;284;57;
$GPXUP;731;06:24:17;0;50	18676;8	6746;5;285;55;
$GPXUP;731;06:24:18;0;50	18662;8	67462;5;284;57;
$GPXUP;731;06:24:19;0;50	18647;8	67464;5;284;54;
$GPXUP;731;06:24:20;0;50	18634;8	67467;5;285;60;
$GPXUP;731;06:24:21;0;50	18618;8	67465;5;284;54;
$GPXUP;731;06:24:22;0;50	18606;8	67462;5;283;59;
$GPXUP;731;06:24:23;0;50	18592;8	67452;5;283;61;
$GPXUP;731;06:24:24;0;50	18577;8	67449;5;284;56;
$GPXUP;731;06:24:25;0;50	18562;8	6745;5;284;54;
$GPXUP;731;06:24:26;0;50	18548;8	67451;5;286;55;
$GPXUP;731;06:24:27;0;50	18536;8	67453;5;287;54;
$GPXUP;731;06:24:28;0;50	18523;8	67454;5;287;56;
$GPXUP;731;06:24:29;0;50	18508;8	67458;5;288;55;
$GPXUP;731;06:24:30;0;50	18496;8	67462;5;288;56;
$GPXUP;731;06:24:31;0;50	18481;8	67468;5;288;57;
$GPXUP;731;06:24:32;0;50	18468;8	67473;5;288;57;
$GPXUP;731;06:24:33;0;50	18452;8	67474;5;289;54;
$GPXUP;731;06:24:34;0;50	18438;8	67473;5;288;54;
$GPXUP;731;06:24:35;0;50	18426;8	6747;5;287;55;
$GPXUP;731;06:24:36;0;50	18414;8	67467;5;286;60;
$GPXUP;731;06:24:37;0;50	18398;8	67469;5;286;56;
$GPXUP;731;06:24:38;0;50	18384;8	67468;5;285;54;
$GPXUP;731;06:24:39;0;50	1837;8	67466;5;286;56;
$GPXUP;731;06:24:40;0;50	18355;8	67464;5;286;58;
$GPXUP;731;06:24:41;0;50	18341;8	67458;5;286;58;
$GPXUP;731;06:24:42;0;50	18326;8	67454;5;285;59;
$GPXUP;731;06:24:43;0;50	18309;8	67457;5;285;55;
$GPXUP;731;06:24:44;0;50	18296;8	67457;5;286;57;
$GPXUP;731;06:24:45;0;50	18282;8	6746;5;285;55;
$GPXUP;731;06:24:46;0;50	18269;8	67459;5;286;55;
$GPXUP;731;06:24:47;0;50	18255;8	67461;5;287;55;
$GPXUP;731;06:24:48;0;50	18242;8	67458;5;288;59;
$GPXUP;731;06:24:49;0;50	18228;8	67453;5;287;57;
$GPXUP;731;06:24:50;0;50	18212;8	67453;5;287;56;
$GPXUP;731;06:24:51;0;50	18198;8	67451;5;286;59;
$GPXUP;731;06:24:52;0;50	18182;8	67452;5;286;56;
$GPXUP;731;06:24:53;0;50	18167;8	67452;5;285;58;
$GPXUP;731;06:24:54;0;50	18152;8	67448;5;285;59;
$GPXUP;731;06:24:55;0;50	18137;8	67444;5;284;59;
$GPXUP;731;06:24:56;0;50	18121;8	67441;5;283;59;
$GPXUP;731;06:24:57;0;50	18108;8	67439;5;283;58;
$GPXUP;731;06:24:58;0;50	18093;8	67436;5;283;54;
$GPXUP;731;06:24:59;0;50	18081;8	67436;5;283;53;
$GPXUP;731;06:25:00;0;50	18068;8	6744;5;283;54;
$GPXUP;731;06:25:01;0;50	18057;8	67444;5;283;54;
$GPXUP;731;06:25:02;0;50	18043;8	67448;5;282;54;
$GPXUP;731;06:25:03;0;50	18028;8	67457;5;281;55;
$GPXUP;731;06:25:04;0;50	18015;8	67458;5;279;57;
$GPXUP;731;06:25:05;0;50	18;8	67458;5;278;58;
$GPXUP;731;06:25:06;0;50	17985;8	67455;5;277;58;
$GPXUP;731;06:25:07;0;50	17969;8	67454;5;279;56;
$GPXUP;731;06:25:08;0;50	17956;8	67453;5;279;56;
$GPXUP;731;06:25:09;0;50	17942;8	67452;5;280;55;
$GPXUP;731;06:25:10;0;50	17929;8	6745;5;281;55;
$GPXUP;731;06:25:11;0;50	17916;8	67448;5;281;54;
$GPXUP;731;06:25:12;0;50	17903;8	67447;5;282;54;
$GPXUP;731;06:25:13;0;50	17887;8	67446;5;282;56;
$GPXUP;731;06:25:14;0;50	17873;8	67442;5;282;57;
$GPXUP;731;06:25:15;0;50	17859;8	67439;5;282;58;
$GPXUP;731;06:25:16;0;50	17843;8	67435;5;281;61;
$GPXUP;731;06:25:17;0;50	17828;8	67431;5;281;59;
$GPXUP;731;06:25:18;0;50	17814;8	67428;5;280;59;
$GPXUP;731;06:25:19;0;50	178;8	67427;5;280;61;
$GPXUP;731;06:25:20;0;50	17782;8	67422;5;280;60;
$GPXUP;731;06:25:21;0;50	17768;8	67416;5;278;58;
$GPXUP;731;06:25:22;0;50	17753;8	67413;5;277;60;
$GPXUP;731;06:25:23;0;50	17738;8	67412;5;277;52;
$GPXUP;731;06:25:24;0;50	17727;8	67408;5;276;53;
$GPXUP;731;06:25:25;0;50	17714;8	6741;5;277;53;
$GPXUP;731;06:25:26;0;50	17701;8	67415;5;276;52;
$GPXUP;731;06:25:27;0;50	17688;8	67418;5;277;55;
$GPXUP;731;06:25:28;0;50	17674;8	67422;5;276;56;
$GPXUP;731;06:25:29;0;50	1766;8	6742;5;277;59;
$GPXUP;731;06:25:30;0;50	17642;8	67416;5;276;60;
$GPXUP;731;06:25:31;0;50	17626;8	67408;5;276;62;
$GPXUP;731;06:25:32;0;50	17611;8	67402;5;275;62;
$GPXUP;731;06:25:33;0;50	17596;8	67398;5;275;60;
$GPXUP;731;06:25:34;0;50	17579;8	67396;5;275;60;
$GPXUP;731;06:25:35;0;50	17564;8	67397;5;275;59;
$GPXUP;731;06:25:36;0;50	17548;8	67397;5;275;59;
$GPXUP;731;06:25:37;0;50	17534;8	674;5;275;57;
$GPXUP;731;06:25:38;0;50	1752;8	67404;5;275;55;
$GPXUP;731;06:25:39;0;50	17508;8	67407;5;276;56;
$GPXUP;731;06:25:40;0;50	17494;8	67414;5;276;56;
$GPXUP;731;06:25:41;0;50	1748;8	67423;5;276;57;
$GPXUP;731;06:25:42;0;50	17467;8	67429;5;276;61;
$GPXUP;731;06:25:43;0;50	17448;8	67431;5;276;61;
$GPXUP;731;06:25:44;0;50	17434;8	67424;5;277;64;
$GPXUP;731;06:25:45;0;50	17417;8	67418;5;277;65;
$GPXUP;731;06:25:46;0;50	17402;8	67411;5;278;62;
$GPXUP;731;06:25:47;0;50	17388;8	67403;5;278;60;
$GPXUP;731;06:25:48;0;50	17374;8	674;5;278;61;
$GPXUP;731;06:25:49;0;50	17359;8	67396;5;278;59;
$GPXUP;731;06:25:50;0;50	17344;8	67392;5;278;61;
$GPXUP;731;06:25:51;0;50	1733;8	67391;5;278;59;
$GPXUP;731;06:25:52;0;50	17316;8	67393;5;278;57;
$GPXUP;731;06:25:53;0;50	17302;8	67393;5;277;59;
$GPXUP;731;06:25:54;0;50	17288;8	67396;5;277;56;
$GPXUP;731;06:25:55;0;50	17272;8	67401;5;277;56;
$GPXUP;731;06:25:56;0;50	17258;8	67404;5;276;55;
$GPXUP;731;06:25:57;0;50	17244;8	67405;5;277;54;
$GPXUP;731;06:25:58;0;50	1723;8	67401;5;278;57;
$GPXUP;731;06:25:59;0;50	17218;8	67398;5;278;60;
$GPXUP;731;06:26:00;0;50	17203;8	67398;5;278;61;
$GPXUP;731;06:26:01;0;50	17188;8	67402;5;279;62;
$GPXUP;731;06:26:02;0;50	17173;8	67402;5;280;60;
$GPXUP;731;06:26:03;0;50	17156;8	67399;5;280;62;
$GPXUP;731;06:26:04;0;50	17141;8	67393;5;281;62;
$GPXUP;731;06:26:05;0;50	17122;8	67388;5;283;62;
$GPXUP;731;06:26:06;0;50	17109;8	67385;5;284;59;
$GPXUP;731;06:26:07;0;50	17096;8	67384;5;284;58;
$GPXUP;731;06:26:08;0;50	17079;8	67384;5;286;59;
$GPXUP;731;06:26:09;0;50	17065;8	67383;5;286;61;
$GPXUP;731;06:26:10;0;50	17047;8	67381;5;285;66;
$GPXUP;731;06:26:11;0;50	17031;8	6737;5;284;66;
$GPXUP;731;06:26:12;0;50	17015;8	6736;5;284;63;
$GPXUP;731;06:26:13;0;50	17;8	67357;5;283;62;
$GPXUP;731;06:26:14;0;50	16988;8	67354;5;282;63;
$GPXUP;731;06:26:15;0;50	1697;8	67349;5;281;62;
$GPXUP;731;06:26:16;0;50	16954;8	67339;5;279;68;
$GPXUP;731;06:26:17;0;50	16941;8	67324;5;277;71;
$GPXUP;731;06:26:18;0;50	16926;8	67314;5;276;65;
$GPXUP;731;06:26:19;0;50	16909;8	67307;5;277;61;
$GPXUP;731;06:26:20;0;50	16895;8	673;5;278;63;
$GPXUP;731;06:26:21;0;50	1688;8	67294;5;277;64;
$GPXUP;731;06:26:22;0;50	16868;8	67294;5;277;67;
$GPXUP;731;06:26:23;0;50	16853;8	67294;5;277;58;
$GPXUP;731;06:26:24;0;50	16834;8	673;5;275;58;
$GPXUP;731;06:26:25;0;50	16818;8	67302;5;275;63;
$GPXUP;731;06:26:26;0;50	16801;8	67299;5;277;67;
$GPXUP;731;06:26:27;0;50	16784;8	673;5;276;65;
$GPXUP;731;06:26:28;0;50	16766;8	67303;5;276;64;
$GPXUP;731;06:26:29;0;50	16751;8	67304;5;277;64;
$GPXUP;731;06:26:30;0;50	16735;8	6731;5;276;62;
$GPXUP;731;06:26:31;0;50	16722;8	67313;5;277;58;
$GPXUP;731;06:26:32;0;50	16709;8	6731;5;277;58;
$GPXUP;731;06:26:33;0;50	16695;8	67311;5;276;63;
$GPXUP;731;06:26:34;0;50	16681;8	67307;5;274;64;
$GPXUP;731;06:26:35;0;50	16665;8	67306;5;273;64;
$GPXUP;731;06:26:36;0;50	16647;8	67303;5;272;67;
$GPXUP;731;06:26:37;0;50	16631;8	67301;5;271;63;
$GPXUP;731;06:26:38;0;50	16616;8	673;5;273;55;
$GPXUP;731;06:26:39;0;50	16602;8	67303;5;273;54;
$GPXUP;731;06:26:40;0;50	16589;8	67302;5;274;61;
$GPXUP;731;06:26:41;0;50	16573;8	673;5;273;64;
$GPXUP;731;06:26:42;0;50	16558;8	67299;5;273;62;
$GPXUP;731;06:26:43;0;50	16542;8	67303;5;272;59;
$GPXUP;731;06:26:44;0;50	16527;8	67302;5;272;60;
$GPXUP;731;06:26:45;0;50	16512;8	67304;5;270;58;
$GPXUP;731;06:26:46;0;50	16494;8	67311;5;269;51;
$GPXUP;731;06:26:47;0;50	16485;8	67319;5;270;57;
$GPXUP;731;06:26:48;0;50	16473;8	67325;5;270;55;
$GPXUP;731;06:26:49;0;50	1646;8	67328;5;270;47;
$GPXUP;731;06:26:50;0;50	16449;8	6733;5;271;61;
$GPXUP;731;06:26:51;0;50	16434;8	67329;5;271;60;
$GPXUP;731;06:26:52;0;50	16416;8	67329;5;270;64;
$GPXUP;731;06:26:53;0;50	164;8	67333;5;272;58;
$GPXUP;731;06:26:54;0;50	16386;8	6734;5;273;55;
$GPXUP;731;06:26:55;0;50	16373;8	67344;5;275;54;
$GPXUP;731;06:26:56;0;50	1636;8	67349;5;275;53;
$GPXUP;731;06:26:57;0;50	16345;8	6735;5;272;59;
$GPXUP;731;06:26:58;0;50	16334;8	67344;5;272;56;
$GPXUP;731;06:26:59;0;50	16321;8	67341;5;272;59;
$GPXUP;731;06:27:00;0;50	16308;8	67337;5;271;64;
$GPXUP;731;06:27:01;0;50	16292;8	67333;5;271;55;
$GPXUP;731;06:27:02;0;50	16279;8	67326;5;270;56;
$GPXUP;731;06:27:03;0;50	16265;8	67322;5;270;57;
$GPXUP;731;06:27:04;0;50	1625;8	67322;5;270;58;
$GPXUP;731;06:27:05;0;50	16234;8	67324;5;269;58;
$GPXUP;731;06:27:06;0;50	1622;8	67329;5;268;58;
$GPXUP;731;06:27:07;0;50	16206;8	67329;5;269;60;
$GPXUP;731;06:27:08;0;50	16191;8	67333;5;268;59;
$GPXUP;731;06:27:09;0;50	16177;8	67335;5;268;58;
$GPXUP;731;06:27:10;0;50	16163;8	67328;5;268;59;
$GPXUP;731;06:27:11;0;50	16148;8	67323;5;267;64;
$GPXUP;731;06:27:12;0;50	16131;8	67322;5;265;61;
$GPXUP;731;06:27:13;0;50	16116;8	6732;5;265;63;
$GPXUP;731;06:27:14;0;50	161;8	67323;5;266;59;
$GPXUP;731;06:27:15;0;50	16084;8	67321;5;266;62;
$GPXUP;731;06:27:16;0;50	16067;8	67318;5;266;62;
$GPXUP;731;06:27:17;0;50	16051;8	67315;5;266;62;
$GPXUP;731;06:27:18;0;50	16036;8	67312;5;267;64;
$GPXUP;731;06:27:19;0;50	1602;8	67305;5;267;64;
$GPXUP;731;06:27:20;0;50	16004;8	67298;5;267;64;
$GPXUP;731;06:27:21;0;50	15989;8	67292;5;267;65;
$GPXUP;731;06:27:22;0;50	15973;8	67291;5;266;63;
$GPXUP;731;06:27:23;0;50	15957;8	67291;5;266;58;
$GPXUP;731;06:27:24;0;50	15943;8	67291;5;267;54;
$GPXUP;731;06:27:25;0;50	15929;8	67293;5;268;54;
$GPXUP;731;06:27:26;0;50	15918;8	67295;5;269;53;
$GPXUP;731;06:27:27;0;50	15904;8	67293;5;272;51;
$GPXUP;731;06:27:28;0;50	15892;8	67294;5;273;53;
$GPXUP;731;06:27:29;0;50	15878;8	67297;5;274;52;
$GPXUP;731;06:27:30;0;50	15866;8	67303;5;275;52;
$GPXUP;731;06:27:31;0;50	15854;8	6731;5;276;51;
$GPXUP;731;06:27:32;0;50	15837;8	67313;5;278;55;
$GPXUP;731;06:27:33;0;50	15821;8	67314;5;278;55;
$GPXUP;731;06:27:34;0;50	15808;8	67315;5;277;57;
$GPXUP;731;06:27:35;0;50	15794;8	67316;5;277;58;
$GPXUP;731;06:27:36;0;50	1578;8	67318;5;276;58;
$GPXUP;731;06:27:37;0;50	15765;8	6732;5;276;62;
$GPXUP;731;06:27:38;0;50	15751;8	67319;5;276;62;
$GPXUP;731;06:27:39;0;50	15734;8	67317;5;276;58;
$GPXUP;731;06:27:40;0;50	1572;8	67314;5;277;57;
$GPXUP;731;06:27:41;0;50	15706;8	67313;5;275;58;
$GPXUP;731;06:27:42;0;50	15691;8	67311;5;275;60;
$GPXUP;731;06:27:43;0;50	15675;8	67309;5;277;58;
$GPXUP;731;06:27:44;0;50	15662;8	67301;5;277;60;
$GPXUP;731;06:27:45;0;50	15646;8	67291;5;279;62;
$GPXUP;731;06:27:46;0;50	15635;8	67283;5;278;61;
$GPXUP;731;06:27:47;0;50	1562;8	67278;5;277;56;
$GPXUP;731;06:27:48;0;50	15607;8	67275;5;277;59;
$GPXUP;731;06:27:49;0;50	15593;8	6727;5;278;61;
$GPXUP;731;06:27:50;0;50	15576;8	67265;5;277;60;
$GPXUP;731;06:27:51;0;50	15561;8	67263;5;277;60;
$GPXUP;731;06:27:52;0;50	15548;8	67257;5;278;59;
$GPXUP;731;06:27:53;0;50	15533;8	67259;5;278;58;
$GPXUP;731;06:27:54;0;50	15517;8	6726;5;279;56;
$GPXUP;731;06:27:55;0;50	15502;8	67257;5;280;57;
$GPXUP;731;06:27:56;0;50	15487;8	67252;5;279;60;
$GPXUP;731;06:27:57;0;50	15472;8	67246;5;280;58;
$GPXUP;731;06:27:58;0;50	1546;8	67242;5;280;57;
$GPXUP;731;06:27:59;0;50	15446;8	67238;5;281;56;
$GPXUP;731;06:28:00;0;50	15435;8	6723;5;281;56;
$GPXUP;731;06:28:01;0;50	1542;8	67225;5;282;58;
$GPXUP;731;06:28:02;0;50	15404;8	67222;5;281;54;
$GPXUP;731;06:28:03;0;50	15391;8	67222;5;281;56;
$GPXUP;731;06:28:04;0;50	15377;8	67217;5;283;55;
$GPXUP;731;06:28:05;0;50	15362;8	6721;5;283;61;
$GPXUP;731;06:28:06;0;50	15349;8	67203;5;284;59;
$GPXUP;731;06:28:07;0;50	15334;8	67199;5;284;57;
$GPXUP;731;06:28:08;0;50	1532;8	67195;5;285;56;
$GPXUP;731;06:28:09;0;50	15307;8	67195;5;285;57;
$GPXUP;731;06:28:10;0;50	15292;8	67195;5;285;58;
$GPXUP;731;06:28:11;0;50	15278;8	67193;5;285;57;
$GPXUP;731;06:28:12;0;50	15263;8	67187;5;286;55;
$GPXUP;731;06:28:13;0;50	1525;8	67186;5;286;56;
$GPXUP;731;06:28:14;0;50	15235;8	67185;5;287;58;
$GPXUP;731;06:28:15;0;50	15221;8	67184;5;287;59;
$GPXUP;731;06:28:16;0;50	15207;8	67182;5;288;57;
$GPXUP;731;06:28:17;0;50	15194;8	67177;5;289;57;
$GPXUP;731;06:28:18;0;50	1518;8	67173;5;289;56;
$GPXUP;731;06:28:19;0;50	15166;8	67169;5;290;54;
$GPXUP;731;06:28:20;0;50	15152;8	67166;5;290;52;
$GPXUP;731;06:28:21;0;50	15138;8	67164;5;290;55;
$GPXUP;731;06:28:22;0;50	15126;8	67164;5;292;53;
$GPXUP;731;06:28:23;0;50	15113;8	67166;5;292;54;
$GPXUP;731;06:28:24;0;50	15099;8	67168;5;293;52;
$GPXUP;731;06:28:25;0;50	15084;8	67171;5;294;54;
$GPXUP;731;06:28:26;0;50	1507;8	67172;5;295;58;
$GPXUP;731;06:28:27;0;50	15051;8	67172;5;295;62;
$GPXUP;731;06:28:28;0;50	15045;8	6716;5;296;61;
$GPXUP;731;06:28:29;0;50	15034;8	67151;5;297;62;
$GPXUP;731;06:28:30;0;50	15018;8	67138;5;298;61;
$GPXUP;731;06:28:31;0;50	15001;8	67132;5;299;61;
$GPXUP;731;06:28:32;0;50	14984;8	6713;5;300;60;
$GPXUP;731;06:28:33;0;50	14971;8	67126;5;300;59;
$GPXUP;731;06:28:34;0;50	14958;8	6712;5;301;60;
$GPXUP;731;06:28:35;0;50	14943;8	67116;5;301;61;
$GPXUP;731;06:28:36;0;50	14927;8	67115;5;302;60;
$GPXUP;731;06:28:37;0;50	14911;8	67111;5;301;62;
$GPXUP;731;06:28:38;0;50	14894;8	67107;5;300;62;
$GPXUP;731;06:28:39;0;50	1488;8	67097;5;299;66;
$GPXUP;731;06:28:40;0;50	14863;8	6709;5;299;62;
$GPXUP;731;06:28:41;0;50	14849;8	67085;5;298;64;
$GPXUP;731;06:28:42;0;50	14832;8	67079;5;298;67;
$GPXUP;731;06:28:43;0;50	14816;8	67068;5;298;64;
$GPXUP;731;06:28:44;0;50	14802;8	67059;5;297;68;
$GPXUP;731;06:28:45;0;50	14785;8	67051;5;296;62;
$GPXUP;731;06:28:46;0;50	1477;8	67045;5;295;56;
$GPXUP;731;06:28:47;0;50	14757;8	67043;5;295;54;
$GPXUP;731;06:28:48;0;50	14744;8	67042;5;295;6;
$GPXUP;731;06:28:49;0;50	14742;8	67042;5;295;7;
$GPXUP;731;06:28:50;0;50	1474;8	67041;5;295;9;
$GPXUP;731;06:28:51;0;50	14732;8	67043;5;294;16;
$GPXUP;731;06:28:52;0;50	14712;8	67049;5;294;53;
$GPXUP;731;06:28:53;0;50	14693;8	6705;5;295;56;
$GPXUP;731;06:28:54;0;50	14675;8	67049;5;295;57;
$GPXUP;731;06:28:55;0;50	1466;8	6705;5;296;59;
$GPXUP;731;06:28:56;0;50	14642;8	67054;5;297;55;
$GPXUP;731;06:28:57;0;50	14627;8	67053;5;297;59;
$GPXUP;731;06:28:58;0;50	14612;8	6705;5;299;59;
$GPXUP;731;06:28:59;0;50	146;8	67038;5;299;61;
$GPXUP;731;06:29:00;0;50	14583;8	67032;5;300;62;
$GPXUP;731;06:29:01;0;50	14568;8	67022;5;300;63;
$GPXUP;731;06:29:02;0;50	14554;8	67011;5;301;62;
$GPXUP;731;06:29:03;0;50	14538;8	66999;5;301;65;
$GPXUP;731;06:29:04;0;50	14521;8	66989;5;301;63;
$GPXUP;731;06:29:05;0;50	14506;8	66982;5;301;64;
$GPXUP;731;06:29:06;0;50	14492;8	66971;5;301;65;
$GPXUP;731;06:29:07;0;50	14479;8	6696;5;301;62;
$GPXUP;731;06:29:08;0;50	14463;8	66956;5;302;62;
$GPXUP;731;06:29:09;0;50	14449;8	66946;5;302;59;
$GPXUP;731;06:29:10;0;50	14434;8	6694;5;303;61;
$GPXUP;731;06:29:11;0;50	14418;8	66929;5;301;56;
$GPXUP;731;06:29:12;0;50	14407;8	66916;5;300;61;
$GPXUP;731;06:29:13;0;50	14392;8	66905;5;301;57;
$GPXUP;731;06:29:14;0;50	1438;8	66891;5;302;60;
$GPXUP;731;06:29:15;0;50	14367;8	66882;5;302;59;
$GPXUP;731;06:29:16;0;50	14358;8	66871;5;303;55;
$GPXUP;731;06:29:17;0;50	14345;8	66864;5;303;53;
$GPXUP;731;06:29:18;0;50	14328;8	66863;5;303;51;
$GPXUP;731;06:29:19;0;50	14314;8	66862;5;302;52;
$GPXUP;731;06:29:20;0;50	143;8	6686;5;302;58;
$GPXUP;731;06:29:21;0;50	14285;8	66851;5;301;62;
$GPXUP;731;06:29:22;0;50	14269;8	66844;5;301;60;
$GPXUP;731;06:29:23;0;50	14255;8	66836;5;302;62;
$GPXUP;731;06:29:24;0;50	1424;8	66829;5;302;61;
$GPXUP;731;06:29:25;0;50	14225;8	66823;5;303;61;
$GPXUP;731;06:29:26;0;50	1421;8	6682;5;303;63;
$GPXUP;731;06:29:27;0;50	14193;8	6682;5;303;63;
$GPXUP;731;06:29:28;0;50	14176;8	66817;5;303;64;
$GPXUP;731;06:29:29;0;50	14161;8	66812;5;303;67;
$GPXUP;731;06:29:30;0;50	14146;8	66803;5;303;63;
$GPXUP;731;06:29:31;0;50	14132;8	66792;5;302;65;
$GPXUP;731;06:29:32;0;50	14118;8	66784;5;303;64;
$GPXUP;731;06:29:33;0;50	14101;8	66781;5;303;61;
$GPXUP;731;06:29:34;0;50	14086;8	66774;5;303;59;
$GPXUP;731;06:29:35;0;50	1407;8	66762;5;303;67;
$GPXUP;731;06:29:36;0;50	14056;8	66747;5;303;66;
$GPXUP;731;06:29:37;0;50	1404;8	6674;5;303;62;
$GPXUP;731;06:29:38;0;50	14026;8	66733;5;304;60;
$GPXUP;731;06:29:39;0;50	14012;8	66728;5;303;62;
$GPXUP;731;06:29:40;0;50	13999;8	66724;5;303;64;
$GPXUP;731;06:29:41;0;50	13979;8	6672;5;303;64;
$GPXUP;731;06:29:42;0;50	13963;8	66718;5;302;61;
$GPXUP;731;06:29:43;0;50	13946;8	6671;5;302;66;
$GPXUP;731;06:29:44;0;50	13931;8	66694;5;301;66;
$GPXUP;731;06:29:45;0;50	13917;8	66683;5;300;69;
$GPXUP;731;06:29:46;0;50	139;8	66672;5;300;67;
$GPXUP;731;06:29:47;0;50	13883;8	66671;5;300;61;
$GPXUP;731;06:29:48;0;50	13868;8	66669;5;300;58;
$GPXUP;731;06:29:49;0;50	13855;8	66672;5;302;55;
$GPXUP;731;06:29:50;0;50	13842;8	66671;5;304;59;
$GPXUP;731;06:29:51;0;50	13826;8	66671;5;304;60;
$GPXUP;731;06:29:52;0;50	13814;8	66674;5;306;62;
$GPXUP;731;06:29:53;0;50	13799;8	66682;5;306;55;
$GPXUP;731;06:29:54;0;50	13784;8	66686;5;307;54;
$GPXUP;731;06:29:55;0;50	1377;8	66689;5;307;56;
$GPXUP;731;06:29:56;0;50	13756;8	66683;5;307;59;
$GPXUP;731;06:29:57;0;50	13739;8	66679;5;307;56;
$GPXUP;731;06:29:58;0;50	13725;8	66675;5;307;57;
$GPXUP;731;06:29:59;0;50	13711;8	66671;5;308;57;
$GPXUP;731;06:30:00;0;50	13697;8	66667;5;307;8;
$GPXUP;731;06:30:01;0;50	13695;8	66667;5;307;9;
$GPXUP;731;06:30:02;0;50	13691;8	66665;5;307;11;
$GPXUP;731;06:30:03;0;50	13686;8	66664;5;306;14;
$GPXUP;731;06:30:04;0;50	13678;8	66662;5;306;20;
$GPXUP;731;06:30:05;0;50	13658;8	66648;5;305;57;
$GPXUP;731;06:30:06;0;50	13643;8	66625;5;305;72;
$GPXUP;731;06:30:07;0;50	13618;8	66601;5;302;74;
$GPXUP;731;06:30:08;0;50	13598;8	66585;5;301;72;
$GPXUP;731;06:30:09;0;50	13576;8	66568;5;300;70;
$GPXUP;731;06:30:10;0;50	13558;8	66559;5;299;69;
$GPXUP;731;06:30:11;0;50	13542;8	66546;5;300;70;
$GPXUP;731;06:30:12;0;50	13525;8	66534;5;300;72;
$GPXUP;731;06:30:13;0;50	13507;8	66522;5;299;70;
$GPXUP;731;06:30:14;0;50	1349;8	66513;5;299;71;
$GPXUP;731;06:30:15;0;50	13468;8	66505;5;299;64;
$GPXUP;731;06:30:16;0;50	13454;8	66496;5;301;63;
$GPXUP;731;06:30:17;0;50	13434;8	66494;5;301;59;
$GPXUP;731;06:30:18;0;50	13421;8	66492;5;300;58;
$GPXUP;731;06:30:19;0;50	13408;8	66488;5;299;61;
$GPXUP;731;06:30:20;0;50	13393;8	66483;5;299;54;
$GPXUP;731;06:30:21;0;50	13381;8	66472;5;300;57;
$GPXUP;731;06:30:22;0;50	13367;8	66464;5;302;55;
$GPXUP;731;06:30:23;0;50	13355;8	66448;5;302;57;
$GPXUP;731;06:30:24;0;50	13347;8	66432;5;301;57;
$GPXUP;731;06:30:25;0;50	13337;8	66418;5;301;55;
$GPXUP;731;06:30:26;0;50	13324;8	66399;5;300;57;
$GPXUP;731;06:30:27;0;50	1331;8	66391;5;300;58;
$GPXUP;731;06:30:28;0;50	13299;8	66379;5;300;58;
$GPXUP;731;06:30:29;0;50	13286;8	66368;5;298;60;
$GPXUP;731;06:30:30;0;50	13273;8	66356;5;298;60;
$GPXUP;731;06:30:31;0;50	13259;8	66343;5;297;63;
$GPXUP;731;06:30:32;0;50	13244;8	6633;5;294;63;
$GPXUP;731;06:30:33;0;50	1323;8	66317;5;292;68;
$GPXUP;731;06:30:34;0;50	13216;8	66303;5;291;68;
$GPXUP;731;06:30:35;0;50	132;8	66292;5;290;66;
$GPXUP;731;06:30:36;0;50	13185;8	66285;5;289;62;
$GPXUP;731;06:30:37;0;50	13167;8	66278;5;288;54;
$GPXUP;731;06:30:38;0;50	13154;8	66269;5;290;58;
$GPXUP;731;06:30:39;0;50	13144;8	66256;5;291;57;
$GPXUP;731;06:30:40;0;50	1313;8	66246;5;293;58;
$GPXUP;731;06:30:41;0;50	13116;8	66236;5;294;64;
$GPXUP;731;06:30:42;0;50	13104;8	66222;5;294;67;
$GPXUP;731;06:30:43;0;50	13087;8	66209;5;292;66;
$GPXUP;731;06:30:44;0;50	1308;8	66183;5;291;66;
$GPXUP;731;06:30:45;0;50	13067;8	66167;5;289;66;
$GPXUP;731;06:30:46;0;50	13056;8	66147;5;288;67;
$GPXUP;731;06:30:47;0;50	13045;8	66128;5;287;68;
$GPXUP;731;06:30:48;0;50	13033;8	66112;5;286;67;
$GPXUP;731;06:30:49;0;50	1302;8	66093;5;284;68;
$GPXUP;731;06:30:50;0;50	13007;8	66076;5;283;67;
$GPXUP;731;06:30:51;0;50	12995;8	66059;5;283;69;
$GPXUP;731;06:30:52;0;50	1298;8	66042;5;283;67;
$GPXUP;731;06:30:53;0;50	12967;8	66028;5;283;65;
$GPXUP;731;06:30:54;0;50	12952;8	66013;5;282;70;
$GPXUP;731;06:30:55;0;50	1294;8	65998;5;281;70;
$GPXUP;731;06:30:56;0;50	12922;8	65986;5;280;67;
$GPXUP;731;06:30:57;0;50	12905;8	65979;5;281;62;
$GPXUP;731;06:30:58;0;50	12892;8	65968;5;282;63;
$GPXUP;731;06:30:59;0;50	12881;8	65955;5;283;62;
$GPXUP;731;06:31:00;0;50	12864;8	65941;5;284;65;
$GPXUP;731;06:31:01;0;50	12851;8	65932;5;283;63;
$GPXUP;731;06:31:02;0;50	12838;8	65922;5;284;63;
$GPXUP;731;06:31:03;0;50	12824;8	65917;5;285;64;
$GPXUP;731;06:31:04;0;50	12809;8	65916;5;285;65;
$GPXUP;731;06:31:05;0;50	1279;8	65912;5;286;66;
$GPXUP;731;06:31:06;0;50	12773;8	65903;5;286;64;
$GPXUP;731;06:31:07;0;50	12757;8	65898;5;286;64;
$GPXUP;731;06:31:08;0;50	12743;8	65892;5;285;59;
$GPXUP;731;06:31:09;0;50	12729;8	65884;5;285;61;
$GPXUP;731;06:31:10;0;50	12715;8	65879;5;285;59;
$GPXUP;731;06:31:11;0;50	12703;8	65882;5;284;56;
$GPXUP;731;06:31:12;0;50	12691;8	6589;5;285;53;
$GPXUP;731;06:31:13;0;50	12677;8	65894;5;284;49;
$GPXUP;731;06:31:14;0;50	12664;8	65894;5;282;48;
$GPXUP;731;06:31:15;0;50	12654;8	65888;5;281;54;
$GPXUP;731;06:31:16;0;50	12641;8	65879;5;278;53;
$GPXUP;731;06:31:17;0;50	12626;8	65869;5;278;54;
$GPXUP;731;06:31:18;0;50	12618;8	65858;5;277;50;
$GPXUP;731;06:31:19;0;50	12606;8	65846;5;278;50;
$GPXUP;731;06:31:20;0;50	12599;8	6583;5;280;50;
$GPXUP;731;06:31:21;0;50	12588;8	65818;5;281;51;
$GPXUP;731;06:31:22;0;50	12577;8	65806;5;282;49;
$GPXUP;731;06:31:23;0;50	12569;8	65795;5;282;51;
$GPXUP;731;06:31:24;0;50	12561;8	65779;5;283;51;
$GPXUP;731;06:31:25;0;50	12549;8	65768;5;283;54;
$GPXUP;731;06:31:26;0;50	12534;8	65761;5;285;57;
$GPXUP;731;06:31:27;0;50	12525;8	65756;5;286;54;
$GPXUP;731;06:31:28;0;50	12512;8	65753;5;286;55;
$GPXUP;731;06:31:29;0;50	12499;8	65759;5;286;51;
$GPXUP;731;06:31:30;0;50	12487;8	65761;5;287;51;
$GPXUP;731;06:31:31;0;50	12476;8	6577;5;289;50;
$GPXUP;731;06:31:32;0;50	12464;8	65783;5;291;47;
$GPXUP;731;06:31:33;0;50	12456;8	65798;5;291;45;
$GPXUP;731;06:31:34;0;50	12453;8	65809;5;292;46;
$GPXUP;731;06:31:35;0;50	12449;8	65825;5;293;44;
$GPXUP;731;06:31:36;0;50	12454;8	6585;5;294;42;
$GPXUP;731;06:31:37;0;50	12465;8	65859;5;293;44;
$GPXUP;731;06:31:38;0;50	12476;8	65866;5;293;43;
$GPXUP;731;06:31:39;0;50	12483;8	65868;5;291;44;
$GPXUP;731;06:31:40;0;50	12492;8	65869;5;290;39;
$GPXUP;731;06:31:41;0;50	12505;8	65861;5;290;41;
$GPXUP;731;06:31:42;0;50	12513;8	65853;5;289;39;
$GPXUP;731;06:31:43;0;50	12522;8	65839;5;288;39;
$GPXUP;731;06:31:44;0;50	12527;8	65826;5;286;41;
$GPXUP;731;06:31:45;0;50	1253;8	65814;5;284;39;
$GPXUP;731;06:31:46;0;50	12536;8	65804;5;282;38;
$GPXUP;731;06:31:47;0;50	12546;8	65799;5;280;35;
$GPXUP;731;06:31:48;0;50	12552;8	65804;5;276;34;
$GPXUP;731;06:31:49;0;50	12564;8	6581;5;274;33;
$GPXUP;731;06:31:50;0;50	12566;8	65822;5;273;31;
$GPXUP;731;06:31:51;0;50	1257;8	65832;5;272;35;
$GPXUP;731;06:31:52;0;50	12574;8	65845;5;270;40;
$GPXUP;731;06:31:53;0;50	12578;8	65855;5;268;44;
$GPXUP;731;06:31:54;0;50	12589;8	65854;5;267;43;
$GPXUP;731;06:31:55;0;50	12592;8	65863;5;265;48;
$GPXUP;731;06:31:56;0;50	12604;8	65856;5;264;42;
$GPXUP;731;06:31:57;0;50	12612;8	6584;5;265;48;
$GPXUP;731;06:31:58;0;50	12618;8	65826;5;263;48;
$GPXUP;731;06:31:59;0;50	12622;8	658;5;263;49;
$GPXUP;731;06:32:00;0;50	12618;8	65784;5;263;46;
$GPXUP;731;06:32:01;0;50	1261;8	65775;5;264;48;
$GPXUP;731;06:32:02;0;50	126;8	65773;5;267;45;
$GPXUP;731;06:32:03;0;50	12584;8	65781;5;266;64;
$GPXUP;731;06:32:04;0;50	12568;8	65797;5;265;45;
$GPXUP;731;06:32:05;0;50	1256;8	65805;5;265;40;
$GPXUP;731;06:32:06;0;50	12556;8	65816;5;265;35;
$GPXUP;731;06:32:07;0;50	1255;8	65822;5;264;18;
$GPXUP;731;06:32:08;0;50	12548;8	65829;5;264;19;
$GPXUP;731;06:32:09;0;50	12544;8	65834;5;264;0;
