# Supplementary material for: Pigeon Navigation: Different Routes Lead to Frankfurt
Source: PLoS One. 2014 Nov 12;9(11):e112439. doi: 10.1371/journal.pone.0112439 (PMC4229201; doi:10.1371/journal.pone.0112439)
Supplement: File S4 — Files containing the original track data and a ‘Read me’ explaining the data format. (ZIP) [file pone.0112439.s004.zip › N-RB/010822xup93_W497.log]

$GPXUP;731;05:30:32;0;50	29282;8	72404;5;243;0;
$GPXUP;731;05:30:33;0;50	29282;8	72404;5;243;53;
$GPXUP;731;05:30:34;0;50	29268;8	7239;5;243;52;
$GPXUP;731;05:30:35;0;50	29256;8	72372;5;244;54;
$GPXUP;731;05:30:36;0;50	29243;8	72356;5;246;55;
$GPXUP;731;05:30:37;0;50	29231;8	72341;5;246;55;
$GPXUP;731;05:30:38;0;50	29219;8	72326;5;247;57;
$GPXUP;731;05:30:39;0;50	29205;8	72314;5;247;56;
$GPXUP;731;05:30:40;0;50	29191;8	72305;5;247;57;
$GPXUP;731;05:30:41;0;50	29176;8	72298;5;247;55;
$GPXUP;731;05:30:42;0;50	29162;8	72292;5;246;56;
$GPXUP;731;05:30:43;0;50	29148;8	72284;5;247;58;
$GPXUP;731;05:30:44;0;50	29136;8	72275;5;247;58;
$GPXUP;731;05:30:45;0;50	29124;8	72263;5;247;53;
$GPXUP;731;05:30:46;0;50	29113;8	72251;5;246;57;
$GPXUP;731;05:30:47;0;50	29102;8	72235;5;245;55;
$GPXUP;731;05:30:48;0;50	29096;8	72216;5;246;53;
$GPXUP;731;05:30:49;0;50	29092;8	72193;5;245;47;
$GPXUP;731;05:30:50;0;50	29094;8	72176;5;244;40;
$GPXUP;731;05:30:51;0;50	291;8	72168;5;243;22;
$GPXUP;731;05:30:52;0;50	29125;8	7216;5;243;44;
$GPXUP;731;05:30:53;0;50	29139;8	72171;5;243;44;
$GPXUP;731;05:30:54;0;50	29143;8	7219;5;243;42;
$GPXUP;731;05:30:55;0;50	29144;8	72207;5;242;51;
$GPXUP;731;05:30:56;0;50	29139;8	72226;5;244;56;
$GPXUP;731;05:30:57;0;50	29133;8	72246;5;246;56;
$GPXUP;731;05:30:58;0;50	29122;8	72264;5;246;57;
$GPXUP;731;05:30:59;0;50	29111;8	7228;5;247;56;
$GPXUP;731;05:31:00;0;50	29101;8	72296;5;244;53;
$GPXUP;731;05:31:01;0;50	29089;8	7231;5;246;61;
$GPXUP;731;05:31:02;0;50	29074;8	72322;5;246;60;
$GPXUP;731;05:31:03;0;50	29059;8	7233;5;244;61;
$GPXUP;731;05:31:04;0;50	29045;8	72341;5;242;59;
$GPXUP;731;05:31:05;0;50	29032;8	72347;5;241;60;
$GPXUP;731;05:31:06;0;50	29017;8	72347;5;242;59;
$GPXUP;731;05:31:07;0;50	29003;8	72343;5;241;59;
$GPXUP;731;05:31:08;0;50	28991;8	72332;5;242;60;
$GPXUP;731;05:31:09;0;50	28981;8	72314;5;240;61;
$GPXUP;731;05:31:10;0;50	28973;8	72295;5;236;56;
$GPXUP;731;05:31:11;0;50	28968;8	72275;5;236;51;
$GPXUP;731;05:31:12;0;50	28966;8	72256;5;230;51;
$GPXUP;731;05:31:13;0;50	28963;8	72236;5;229;50;
$GPXUP;731;05:31:14;0;50	28961;8	72216;5;224;44;
$GPXUP;731;05:31:15;0;50	28966;8	72203;5;221;44;
$GPXUP;731;05:31:16;0;50	28977;8	7219;5;218;39;
$GPXUP;731;05:31:17;0;50	28985;8	7218;5;221;39;
$GPXUP;731;05:31:18;0;50	28993;8	72175;5;225;37;
$GPXUP;731;05:31:19;0;50	29001;8	7217;5;222;37;
$GPXUP;731;05:31:20;0;50	29011;8	72164;5;221;37;
$GPXUP;731;05:31:21;0;50	29022;8	72165;5;220;40;
$GPXUP;731;05:31:22;0;50	29031;8	72176;5;218;46;
$GPXUP;731;05:31:23;0;50	29035;8	72195;5;215;49;
$GPXUP;731;05:31:24;0;50	29034;8	72218;5;213;54;
$GPXUP;731;05:31:25;0;50	29028;8	7224;5;212;53;
$GPXUP;731;05:31:26;0;50	29018;8	72258;5;213;59;
$GPXUP;731;05:31:27;0;50	29006;8	72275;5;214;59;
$GPXUP;731;05:31:28;0;50	28993;8	7229;5;218;59;
$GPXUP;731;05:31:29;0;50	28979;8	72299;5;214;62;
$GPXUP;731;05:31:30;0;50	28963;8	72306;5;218;62;
$GPXUP;731;05:31:31;0;50	28946;8	72313;5;222;62;
$GPXUP;731;05:31:32;0;50	28931;8	72319;5;227;61;
$GPXUP;731;05:31:33;0;50	28915;8	72325;5;227;63;
$GPXUP;731;05:31:34;0;50	289;8	72336;5;228;65;
$GPXUP;731;05:31:35;0;50	28885;8	72347;5;242;65;
$GPXUP;731;05:31:36;0;50	2887;8	72354;5;232;60;
$GPXUP;731;05:31:37;0;50	28856;8	72356;5;238;62;
$GPXUP;731;05:31:38;0;50	28841;8	72352;5;239;69;
$GPXUP;731;05:31:39;0;50	28823;8	72344;5;237;60;
$GPXUP;731;05:31:40;0;50	28811;8	72334;5;236;62;
$GPXUP;731;05:31:41;0;50	28797;8	72321;5;233;58;
$GPXUP;731;05:31:42;0;50	28786;8	72306;5;236;58;
$GPXUP;731;05:31:43;0;50	28775;8	7229;5;241;59;
$GPXUP;731;05:31:44;0;50	28763;8	72277;5;239;60;
$GPXUP;731;05:31:45;0;50	2875;8	72265;5;237;62;
$GPXUP;731;05:31:46;0;50	28734;8	72255;5;236;61;
$GPXUP;731;05:31:47;0;50	28721;8	72244;5;226;59;
$GPXUP;731;05:31:48;0;50	28708;8	72231;5;229;59;
$GPXUP;731;05:31:49;0;50	28695;8	72218;5;228;61;
$GPXUP;731;05:31:50;0;50	2868;8	72207;5;225;62;
$GPXUP;731;05:31:51;0;50	28663;8	72205;5;226;65;
$GPXUP;731;05:31:52;0;50	28645;8	7221;5;214;65;
$GPXUP;731;05:31:53;0;50	28628;8	7222;5;212;66;
$GPXUP;731;05:31:54;0;50	28613;8	72232;5;212;66;
$GPXUP;731;05:31:55;0;50	28598;8	72243;5;212;62;
$GPXUP;731;05:31:56;0;50	28582;8	72251;5;207;64;
$GPXUP;731;05:31:57;0;50	28567;8	72261;5;204;64;
$GPXUP;731;05:31:58;0;50	28553;8	7227;5;231;64;
$GPXUP;731;05:31:59;0;50	28538;8	72281;5;229;64;
$GPXUP;731;05:32:00;0;50	28523;8	72289;5;229;64;
$GPXUP;731;05:32:01;0;50	28507;8	72295;5;229;67;
$GPXUP;731;05:32:02;0;50	2849;8	72299;5;229;67;
$GPXUP;731;05:32:03;0;50	28473;8	72304;5;229;68;
$GPXUP;731;05:32:04;0;50	28457;8	72312;5;230;67;
$GPXUP;731;05:32:05;0;50	28442;8	72324;5;231;65;
$GPXUP;731;05:32:06;0;50	28427;8	72338;5;231;66;
$GPXUP;731;05:32:07;0;50	28414;8	72353;5;232;65;
$GPXUP;731;05:32:08;0;50	284;8	72368;5;233;65;
$GPXUP;731;05:32:09;0;50	28387;8	72383;5;234;64;
$GPXUP;731;05:32:10;0;50	28376;8	72401;5;233;64;
$GPXUP;731;05:32:11;0;50	28364;8	72418;5;235;64;
$GPXUP;731;05:32:12;0;50	28351;8	72434;5;238;64;
$GPXUP;731;05:32:13;0;50	28339;8	72449;5;238;67;
$GPXUP;731;05:32:14;0;50	28325;8	72464;5;239;66;
$GPXUP;731;05:32:15;0;50	2831;8	72479;5;239;66;
$GPXUP;731;05:32:16;0;50	28297;8	72493;5;240;67;
$GPXUP;731;05:32:17;0;50	2828;8	72506;5;241;66;
$GPXUP;731;05:32:18;0;50	28267;8	72517;5;242;63;
$GPXUP;731;05:32:19;0;50	28256;8	72532;5;242;63;
$GPXUP;731;05:32:20;0;50	28248;8	72555;5;243;61;
$GPXUP;731;05:32:21;0;50	28243;8	72578;5;243;57;
$GPXUP;731;05:32:22;0;50	28243;8	72602;5;243;54;
$GPXUP;731;05:32:23;0;50	28248;8	72622;5;243;51;
$GPXUP;731;05:32:24;0;50	28253;8	72639;5;243;51;
$GPXUP;731;05:32:25;0;50	28258;8	72657;5;243;49;
$GPXUP;731;05:32:26;0;50	2826;8	72676;5;245;50;
$GPXUP;731;05:32:27;0;50	28262;8	72696;5;245;49;
$GPXUP;731;05:32:28;0;50	2826;8	72716;5;246;48;
$GPXUP;731;05:32:29;0;50	28257;8	72735;5;247;51;
$GPXUP;731;05:32:30;0;50	2825;8	72752;5;247;54;
$GPXUP;731;05:32:31;0;50	28243;8	72772;5;248;58;
$GPXUP;731;05:32:32;0;50	28233;8	72791;5;248;60;
$GPXUP;731;05:32:33;0;50	28223;8	7281;5;249;62;
$GPXUP;731;05:32:34;0;50	28209;8	72826;5;249;65;
$GPXUP;731;05:32:35;0;50	28192;8	72834;5;250;65;
$GPXUP;731;05:32:36;0;50	28176;8	72841;5;251;67;
$GPXUP;731;05:32:37;0;50	2816;8	72842;5;252;65;
$GPXUP;731;05:32:38;0;50	28144;8	72841;5;253;68;
$GPXUP;731;05:32:39;0;50	28127;8	72836;5;254;66;
$GPXUP;731;05:32:40;0;50	28112;8	72829;5;254;65;
$GPXUP;731;05:32:41;0;50	28097;8	72816;5;254;65;
$GPXUP;731;05:32:42;0;50	28083;8	72804;5;254;65;
$GPXUP;731;05:32:43;0;50	28069;8	72791;5;254;64;
$GPXUP;731;05:32:44;0;50	28056;8	72776;5;253;66;
$GPXUP;731;05:32:45;0;50	28045;8	72757;5;252;63;
$GPXUP;731;05:32:46;0;50	28033;8	72738;5;251;65;
$GPXUP;731;05:32:47;0;50	28022;8	72719;5;251;66;
$GPXUP;731;05:32:48;0;50	28009;8	72701;5;250;66;
$GPXUP;731;05:32:49;0;50	27996;8	72685;5;249;67;
$GPXUP;731;05:32:50;0;50	27983;8	72668;5;248;64;
$GPXUP;731;05:32:51;0;50	2797;8	7265;5;248;65;
$GPXUP;731;05:32:52;0;50	27959;8	72633;5;248;65;
$GPXUP;731;05:32:53;0;50	27946;8	72616;5;248;64;
$GPXUP;731;05:32:54;0;50	27934;8	726;5;247;63;
$GPXUP;731;05:32:55;0;50	27923;8	72584;5;247;64;
$GPXUP;731;05:32:56;0;50	27911;8	72566;5;248;64;
$GPXUP;731;05:32:57;0;50	279;8	72547;5;247;64;
$GPXUP;731;05:32:58;0;50	27892;8	72527;5;248;60;
$GPXUP;731;05:32:59;0;50	27884;8	72506;5;247;60;
$GPXUP;731;05:33:00;0;50	27877;8	72484;5;247;62;
$GPXUP;731;05:33:01;0;50	27868;8	72467;5;246;65;
$GPXUP;731;05:33:02;0;50	27857;8	72448;5;246;64;
$GPXUP;731;05:33:03;0;50	27848;8	72426;5;246;62;
$GPXUP;731;05:33:04;0;50	2784;8	72407;5;246;64;
$GPXUP;731;05:33:05;0;50	27831;8	72385;5;247;62;
$GPXUP;731;05:33:06;0;50	27822;8	72364;5;246;63;
$GPXUP;731;05:33:07;0;50	27812;8	72345;5;247;64;
$GPXUP;731;05:33:08;0;50	27801;8	72327;5;247;64;
$GPXUP;731;05:33:09;0;50	27788;8	72313;5;247;66;
$GPXUP;731;05:33:10;0;50	27774;8	72299;5;247;63;
$GPXUP;731;05:33:11;0;50	27761;8	72286;5;247;64;
$GPXUP;731;05:33:12;0;50	27751;8	72268;5;248;59;
$GPXUP;731;05:33:13;0;50	27743;8	72247;5;247;61;
$GPXUP;731;05:33:14;0;50	27734;8	72228;5;247;63;
$GPXUP;731;05:33:15;0;50	27722;8	7221;5;246;65;
$GPXUP;731;05:33:16;0;50	27708;8	72195;5;246;66;
$GPXUP;731;05:33:17;0;50	27694;8	72181;5;246;66;
$GPXUP;731;05:33:18;0;50	2768;8	72167;5;246;66;
$GPXUP;731;05:33:19;0;50	27665;8	72154;5;246;67;
$GPXUP;731;05:33:20;0;50	27649;8	72143;5;247;67;
$GPXUP;731;05:33:21;0;50	27634;8	72132;5;247;66;
$GPXUP;731;05:33:22;0;50	2762;8	72116;5;247;66;
$GPXUP;731;05:33:23;0;50	27606;8	72101;5;247;65;
$GPXUP;731;05:33:24;0;50	27594;8	72083;5;247;66;
$GPXUP;731;05:33:25;0;50	27581;8	72066;5;247;66;
$GPXUP;731;05:33:26;0;50	27567;8	72051;5;248;67;
$GPXUP;731;05:33:27;0;50	27553;8	72036;5;247;67;
$GPXUP;731;05:33:28;0;50	27537;8	72026;5;248;68;
$GPXUP;731;05:33:29;0;50	2752;8	7202;5;248;68;
$GPXUP;731;05:33:30;0;50	27502;8	72016;5;248;69;
$GPXUP;731;05:33:31;0;50	27485;8	72012;5;248;68;
$GPXUP;731;05:33:32;0;50	27468;8	72007;5;248;68;
$GPXUP;731;05:33:33;0;50	27451;8	72003;5;248;70;
$GPXUP;731;05:33:34;0;50	27433;8	71998;5;249;70;
$GPXUP;731;05:33:35;0;50	27415;8	71992;5;249;71;
$GPXUP;731;05:33:36;0;50	27398;8	71986;5;249;70;
$GPXUP;731;05:33:37;0;50	2738;8	71978;5;250;71;
$GPXUP;731;05:33:38;0;50	27364;8	71968;5;250;69;
$GPXUP;731;05:33:39;0;50	2735;8	71956;5;250;67;
$GPXUP;731;05:33:40;0;50	27337;8	7194;5;251;67;
$GPXUP;731;05:33:41;0;50	27323;8	71924;5;251;68;
$GPXUP;731;05:33:42;0;50	2731;8	71908;5;251;67;
$GPXUP;731;05:33:43;0;50	27296;8	71893;5;251;68;
$GPXUP;731;05:33:44;0;50	27282;8	71877;5;252;68;
$GPXUP;731;05:33:45;0;50	27267;8	71862;5;253;69;
$GPXUP;731;05:33:46;0;50	27254;8	71845;5;252;68;
$GPXUP;731;05:33:47;0;50	27241;8	71827;5;252;67;
$GPXUP;731;05:33:48;0;50	27229;8	71809;5;253;68;
$GPXUP;731;05:33:49;0;50	27217;8	7179;5;252;67;
$GPXUP;731;05:33:50;0;50	27205;8	71772;5;252;69;
$GPXUP;731;05:33:51;0;50	27189;8	7176;5;252;73;
$GPXUP;731;05:33:52;0;50	27172;8	71748;5;252;72;
$GPXUP;731;05:33:53;0;50	27156;8	71734;5;251;71;
$GPXUP;731;05:33:54;0;50	27143;8	71714;5;251;68;
$GPXUP;731;05:33:55;0;50	27132;8	71695;5;251;67;
$GPXUP;731;05:33:56;0;50	27122;8	71676;5;252;66;
$GPXUP;731;05:33:57;0;50	27112;8	71656;5;252;64;
$GPXUP;731;05:33:58;0;50	27103;8	71634;5;251;63;
$GPXUP;731;05:33:59;0;50	27092;8	71616;5;252;64;
$GPXUP;731;05:34:00;0;50	27082;8	71596;5;252;67;
$GPXUP;731;05:34:01;0;50	27069;8	7158;5;253;67;
$GPXUP;731;05:34:02;0;50	27056;8	71563;5;253;67;
$GPXUP;731;05:34:03;0;50	27043;8	71547;5;252;68;
$GPXUP;731;05:34:04;0;50	2703;8	7153;5;253;69;
$GPXUP;731;05:34:05;0;50	27015;8	71513;5;252;68;
$GPXUP;731;05:34:06;0;50	27002;8	71498;5;253;69;
$GPXUP;731;05:34:07;0;50	26988;8	7148;5;252;68;
$GPXUP;731;05:34:08;0;50	26975;8	71462;5;252;68;
$GPXUP;731;05:34:09;0;50	26963;8	71442;5;253;68;
$GPXUP;731;05:34:10;0;50	2695;8	71424;5;253;69;
$GPXUP;731;05:34:11;0;50	26935;8	71409;5;253;67;
$GPXUP;731;05:34:12;0;50	26921;8	71394;5;254;65;
$GPXUP;731;05:34:13;0;50	26908;8	71378;5;254;63;
$GPXUP;731;05:34:14;0;50	26896;8	71363;5;254;62;
$GPXUP;731;05:34:15;0;50	26885;8	71346;5;255;61;
$GPXUP;731;05:34:16;0;50	26875;8	71327;5;255;62;
$GPXUP;731;05:34:17;0;50	26865;8	71309;5;256;64;
$GPXUP;731;05:34:18;0;50	26854;8	71292;5;255;64;
$GPXUP;731;05:34:19;0;50	26841;8	71275;5;256;65;
$GPXUP;731;05:34:20;0;50	26828;8	71258;5;256;65;
$GPXUP;731;05:34:21;0;50	26814;8	71244;5;257;65;
$GPXUP;731;05:34:22;0;50	268;8	71229;5;257;65;
$GPXUP;731;05:34:23;0;50	26787;8	71214;5;257;64;
$GPXUP;731;05:34:24;0;50	26776;8	71196;5;257;64;
$GPXUP;731;05:34:25;0;50	26764;8	71178;5;257;64;
$GPXUP;731;05:34:26;0;50	26754;8	7116;5;257;65;
$GPXUP;731;05:34:27;0;50	26742;8	71142;5;257;65;
$GPXUP;731;05:34:28;0;50	2673;8	71124;5;258;65;
$GPXUP;731;05:34:29;0;50	26718;8	71106;5;257;66;
$GPXUP;731;05:34:30;0;50	26706;8	71087;5;258;65;
$GPXUP;731;05:34:31;0;50	26697;8	71065;5;257;64;
$GPXUP;731;05:34:32;0;50	26688;8	71045;5;257;64;
$GPXUP;731;05:34:33;0;50	26679;8	71024;5;257;68;
$GPXUP;731;05:34:34;0;50	26682;8	70996;5;257;64;
$GPXUP;731;05:34:35;0;50	26686;8	70972;5;257;60;
$GPXUP;731;05:34:36;0;50	26687;8	70951;5;257;58;
$GPXUP;731;05:34:37;0;50	26688;8	7093;5;257;56;
$GPXUP;731;05:34:38;0;50	26688;8	70909;5;258;55;
$GPXUP;731;05:34:39;0;50	2669;8	70886;5;259;54;
$GPXUP;731;05:34:40;0;50	26688;8	70865;5;260;55;
$GPXUP;731;05:34:41;0;50	26682;8	70844;5;259;58;
$GPXUP;731;05:34:42;0;50	26671;8	70828;5;259;63;
$GPXUP;731;05:34:43;0;50	26655;8	70815;5;259;65;
$GPXUP;731;05:34:44;0;50	26639;8	70803;5;258;64;
$GPXUP;731;05:34:45;0;50	26624;8	70791;5;258;64;
$GPXUP;731;05:34:46;0;50	2661;8	70778;5;258;64;
$GPXUP;731;05:34:47;0;50	26596;8	70766;5;259;64;
$GPXUP;731;05:34:48;0;50	26582;8	70752;5;259;63;
$GPXUP;731;05:34:49;0;50	26569;8	70738;5;259;61;
$GPXUP;731;05:34:50;0;50	26558;8	70722;5;259;62;
$GPXUP;731;05:34:51;0;50	26546;8	70707;5;260;62;
$GPXUP;731;05:34:52;0;50	26535;8	7069;5;260;61;
$GPXUP;731;05:34:53;0;50	26525;8	7067;5;260;60;
$GPXUP;731;05:34:54;0;50	26515;8	70651;5;260;60;
$GPXUP;731;05:34:55;0;50	26506;8	70634;5;260;59;
$GPXUP;731;05:34:56;0;50	26495;8	70616;5;262;59;
$GPXUP;731;05:34:57;0;50	26483;8	70604;5;261;61;
$GPXUP;731;05:34:58;0;50	26469;8	70593;5;261;62;
$GPXUP;731;05:34:59;0;50	26456;8	7058;5;261;62;
$GPXUP;731;05:35:00;0;50	26442;8	70567;5;260;62;
$GPXUP;731;05:35:01;0;50	2643;8	70552;5;260;60;
$GPXUP;731;05:35:02;0;50	2642;8	70534;5;260;59;
$GPXUP;731;05:35:03;0;50	2641;8	70517;5;261;61;
$GPXUP;731;05:35:04;0;50	26401;8	70498;5;261;62;
$GPXUP;731;05:35:05;0;50	26391;8	7048;5;260;62;
$GPXUP;731;05:35:06;0;50	2638;8	70462;5;260;62;
$GPXUP;731;05:35:07;0;50	26369;8	70444;5;260;62;
$GPXUP;731;05:35:08;0;50	26359;8	70426;5;259;62;
$GPXUP;731;05:35:09;0;50	26348;8	70408;5;259;63;
$GPXUP;731;05:35:10;0;50	26336;8	70392;5;259;62;
$GPXUP;731;05:35:11;0;50	26324;8	70376;5;259;62;
$GPXUP;731;05:35:12;0;50	2631;8	70361;5;258;62;
$GPXUP;731;05:35:13;0;50	26299;8	70345;5;258;62;
$GPXUP;731;05:35:14;0;50	26286;8	7033;5;259;63;
$GPXUP;731;05:35:15;0;50	26271;8	7032;5;258;63;
$GPXUP;731;05:35:16;0;50	26256;8	70312;5;258;62;
$GPXUP;731;05:35:17;0;50	26242;8	70303;5;258;62;
$GPXUP;731;05:35:18;0;50	26226;8	70299;5;258;62;
$GPXUP;731;05:35:19;0;50	2621;8	70296;5;259;62;
$GPXUP;731;05:35:20;0;50	26195;8	70293;5;259;61;
$GPXUP;731;05:35:21;0;50	2618;8	70288;5;258;61;
$GPXUP;731;05:35:22;0;50	26165;8	7028;5;259;61;
$GPXUP;731;05:35:23;0;50	26151;8	70272;5;259;63;
$GPXUP;731;05:35:24;0;50	26136;8	70264;5;259;62;
$GPXUP;731;05:35:25;0;50	26122;8	70254;5;259;64;
$GPXUP;731;05:35:26;0;50	26108;8	7024;5;259;62;
$GPXUP;731;05:35:27;0;50	26096;8	70228;5;259;63;
$GPXUP;731;05:35:28;0;50	26082;8	70213;5;259;63;
$GPXUP;731;05:35:29;0;50	26069;8	70199;5;258;64;
$GPXUP;731;05:35:30;0;50	26055;8	70187;5;258;64;
$GPXUP;731;05:35:31;0;50	26041;8	70174;5;258;63;
$GPXUP;731;05:35:32;0;50	26027;8	7016;5;257;64;
$GPXUP;731;05:35:33;0;50	26014;8	70147;5;257;65;
$GPXUP;731;05:35:34;0;50	25999;8	70135;5;257;66;
$GPXUP;731;05:35:35;0;50	25983;8	70126;5;257;66;
$GPXUP;731;05:35:36;0;50	25968;8	70116;5;257;66;
$GPXUP;731;05:35:37;0;50	25953;8	70103;5;256;68;
$GPXUP;731;05:35:38;0;50	25938;8	70092;5;256;67;
$GPXUP;731;05:35:39;0;50	25923;8	7008;5;255;67;
$GPXUP;731;05:35:40;0;50	25907;8	70071;5;255;66;
$GPXUP;731;05:35:41;0;50	25892;8	70059;5;255;66;
$GPXUP;731;05:35:42;0;50	25877;8	70048;5;255;65;
$GPXUP;731;05:35:43;0;50	25862;8	70038;5;255;64;
$GPXUP;731;05:35:44;0;50	25846;8	70031;5;255;64;
$GPXUP;731;05:35:45;0;50	25829;8	70031;5;255;62;
$GPXUP;731;05:35:46;0;50	25813;8	70034;5;254;62;
$GPXUP;731;05:35:47;0;50	25797;8	70038;5;254;62;
$GPXUP;731;05:35:48;0;50	25782;8	70041;5;254;63;
$GPXUP;731;05:35:49;0;50	25766;8	70042;5;255;63;
$GPXUP;731;05:35:50;0;50	2575;8	70045;5;255;64;
$GPXUP;731;05:35:51;0;50	25734;8	7005;5;254;64;
$GPXUP;731;05:35:52;0;50	25718;8	70056;5;255;66;
$GPXUP;731;05:35:53;0;50	25702;8	70054;5;254;65;
$GPXUP;731;05:35:54;0;50	25686;8	70047;5;254;64;
$GPXUP;731;05:35:55;0;50	25672;8	70036;5;255;63;
$GPXUP;731;05:35:56;0;50	25657;8	70025;5;256;64;
$GPXUP;731;05:35:57;0;50	25643;8	70014;5;256;64;
$GPXUP;731;05:35:58;0;50	2563;8	7;5;256;64;
$GPXUP;731;05:35:59;0;50	25616;8	69984;5;256;65;
$GPXUP;731;05:36:00;0;50	25603;8	69971;5;256;66;
$GPXUP;731;05:36:01;0;50	25589;8	69955;5;256;65;
$GPXUP;731;05:36:02;0;50	25574;8	69941;5;256;62;
$GPXUP;731;05:36:03;0;50	25564;8	69924;5;257;62;
$GPXUP;731;05:36:04;0;50	25552;8	69906;5;257;62;
$GPXUP;731;05:36:05;0;50	2554;8	69891;5;258;62;
$GPXUP;731;05:36:06;0;50	25527;8	69878;5;258;62;
$GPXUP;731;05:36:07;0;50	25513;8	69866;5;258;64;
$GPXUP;731;05:36:08;0;50	25499;8	69856;5;258;63;
$GPXUP;731;05:36:09;0;50	25483;8	6985;5;259;64;
$GPXUP;731;05:36:10;0;50	25466;8	69848;5;259;64;
$GPXUP;731;05:36:11;0;50	2545;8	69849;5;259;63;
$GPXUP;731;05:36:12;0;50	25433;8	69851;5;259;63;
$GPXUP;731;05:36:13;0;50	25418;8	69855;5;260;64;
$GPXUP;731;05:36:14;0;50	25402;8	6986;5;260;63;
$GPXUP;731;05:36:15;0;50	25386;8	69862;5;259;64;
$GPXUP;731;05:36:16;0;50	2537;8	69864;5;260;65;
$GPXUP;731;05:36:17;0;50	25353;8	69863;5;260;65;
$GPXUP;731;05:36:18;0;50	25337;8	69862;5;260;66;
$GPXUP;731;05:36:19;0;50	2532;8	6986;5;260;65;
$GPXUP;731;05:36:20;0;50	25304;8	69858;5;261;66;
$GPXUP;731;05:36:21;0;50	25287;8	69855;5;261;66;
$GPXUP;731;05:36:22;0;50	25271;8	69852;5;260;66;
$GPXUP;731;05:36:23;0;50	25254;8	69851;5;260;66;
$GPXUP;731;05:36:24;0;50	25237;8	69849;5;261;66;
$GPXUP;731;05:36:25;0;50	25221;8	69848;5;261;66;
$GPXUP;731;05:36:26;0;50	25204;8	69847;5;261;66;
$GPXUP;731;05:36:27;0;50	25187;8	69851;5;261;66;
$GPXUP;731;05:36:28;0;50	25171;8	69858;5;260;65;
$GPXUP;731;05:36:29;0;50	25155;8	69864;5;261;62;
$GPXUP;731;05:36:30;0;50	2514;8	6987;5;261;62;
$GPXUP;731;05:36:31;0;50	25125;8	69875;5;262;63;
$GPXUP;731;05:36:32;0;50	2511;8	6988;5;262;63;
$GPXUP;731;05:36:33;0;50	25094;8	69881;5;263;63;
$GPXUP;731;05:36:34;0;50	25078;8	69881;5;263;63;
$GPXUP;731;05:36:35;0;50	25062;8	69878;5;263;63;
$GPXUP;731;05:36:36;0;50	25048;8	69871;5;263;63;
$GPXUP;731;05:36:37;0;50	25033;8	69862;5;263;64;
$GPXUP;731;05:36:38;0;50	25018;8	69851;5;264;63;
$GPXUP;731;05:36:39;0;50	25005;8	69837;5;264;62;
$GPXUP;731;05:36:40;0;50	24994;8	69821;5;264;64;
$GPXUP;731;05:36:41;0;50	2498;8	69804;5;264;65;
$GPXUP;731;05:36:42;0;50	24968;8	69788;5;263;63;
$GPXUP;731;05:36:43;0;50	24956;8	69769;5;264;62;
$GPXUP;731;05:36:44;0;50	24947;8	6975;5;263;63;
$GPXUP;731;05:36:45;0;50	24935;8	69731;5;264;64;
$GPXUP;731;05:36:46;0;50	24923;8	69714;5;263;65;
$GPXUP;731;05:36:47;0;50	24907;8	69703;5;264;67;
$GPXUP;731;05:36:48;0;50	24892;8	69693;5;264;68;
$GPXUP;731;05:36:49;0;50	24874;8	69686;5;263;68;
$GPXUP;731;05:36:50;0;50	24856;8	69681;5;262;68;
$GPXUP;731;05:36:51;0;50	2484;8	6968;5;262;68;
$GPXUP;731;05:36:52;0;50	24822;8	69678;5;262;68;
$GPXUP;731;05:36:53;0;50	24806;8	69675;5;261;69;
$GPXUP;731;05:36:54;0;50	24788;8	6967;5;261;69;
$GPXUP;731;05:36:55;0;50	24772;8	69667;5;260;69;
$GPXUP;731;05:36:56;0;50	24754;8	69666;5;260;68;
$GPXUP;731;05:36:57;0;50	24737;8	69664;5;260;68;
$GPXUP;731;05:36:58;0;50	2472;8	69658;5;260;67;
$GPXUP;731;05:36:59;0;50	24704;8	69649;5;259;67;
$GPXUP;731;05:37:00;0;50	24687;8	69642;5;260;69;
$GPXUP;731;05:37:01;0;50	2467;8	69634;5;260;70;
$GPXUP;731;05:37:02;0;50	24653;8	69628;5;261;70;
$GPXUP;731;05:37:03;0;50	24635;8	69626;5;261;69;
$GPXUP;731;05:37:04;0;50	24618;8	69631;5;259;68;
$GPXUP;731;05:37:05;0;50	24602;8	69636;5;260;67;
$GPXUP;731;05:37:06;0;50	24585;8	69637;5;260;66;
$GPXUP;731;05:37:07;0;50	24568;8	69638;5;260;68;
$GPXUP;731;05:37:08;0;50	24552;8	69634;5;260;67;
$GPXUP;731;05:37:09;0;50	24535;8	69628;5;260;70;
$GPXUP;731;05:37:10;0;50	24519;8	69618;5;260;70;
$GPXUP;731;05:37:11;0;50	24502;8	69606;5;260;71;
$GPXUP;731;05:37:12;0;50	24486;8	69594;5;259;69;
$GPXUP;731;05:37:13;0;50	24472;8	69577;5;259;66;
$GPXUP;731;05:37:14;0;50	2446;8	69561;5;259;66;
$GPXUP;731;05:37:15;0;50	24447;8	69543;5;259;66;
$GPXUP;731;05:37:16;0;50	24434;8	69526;5;260;66;
$GPXUP;731;05:37:17;0;50	2442;8	69513;5;261;67;
$GPXUP;731;05:37:18;0;50	24406;8	69501;5;262;67;
$GPXUP;731;05:37:19;0;50	24392;8	69485;5;263;68;
$GPXUP;731;05:37:20;0;50	24378;8	6947;5;262;68;
$GPXUP;731;05:37:21;0;50	24364;8	69456;5;263;67;
$GPXUP;731;05:37:22;0;50	2435;8	6944;5;265;67;
$GPXUP;731;05:37:23;0;50	24336;8	69427;5;264;67;
$GPXUP;731;05:37:24;0;50	24322;8	69416;5;264;67;
$GPXUP;731;05:37:25;0;50	24305;8	69406;5;266;67;
$GPXUP;731;05:37:26;0;50	24288;8	69402;5;264;67;
$GPXUP;731;05:37:27;0;50	2427;8	69403;5;263;67;
$GPXUP;731;05:37:28;0;50	24253;8	69407;5;264;66;
$GPXUP;731;05:37:29;0;50	24235;8	69411;5;262;66;
$GPXUP;731;05:37:30;0;50	24219;8	69412;5;263;69;
$GPXUP;731;05:37:31;0;50	24202;8	69408;5;262;70;
$GPXUP;731;05:37:32;0;50	24185;8	69404;5;262;70;
$GPXUP;731;05:37:33;0;50	24169;8	69398;5;261;70;
$GPXUP;731;05:37:34;0;50	24151;8	69393;5;261;70;
$GPXUP;731;05:37:35;0;50	24134;8	69386;5;261;70;
$GPXUP;731;05:37:36;0;50	24118;8	69376;5;260;71;
$GPXUP;731;05:37:37;0;50	24102;8	69362;5;259;71;
$GPXUP;731;05:37:38;0;50	24088;8	69345;5;257;70;
$GPXUP;731;05:37:39;0;50	24074;8	69327;5;258;69;
$GPXUP;731;05:37:40;0;50	2406;8	69312;5;258;70;
$GPXUP;731;05:37:41;0;50	24044;8	69298;5;257;68;
$GPXUP;731;05:37:42;0;50	24031;8	69281;5;256;67;
$GPXUP;731;05:37:43;0;50	24018;8	69266;5;257;66;
$GPXUP;731;05:37:44;0;50	24005;8	6925;5;259;66;
$GPXUP;731;05:37:45;0;50	2399;8	69237;5;262;68;
$GPXUP;731;05:37:46;0;50	23974;8	69228;5;260;68;
$GPXUP;731;05:37:47;0;50	23958;8	69216;5;260;66;
$GPXUP;731;05:37:48;0;50	23944;8	69204;5;256;66;
$GPXUP;731;05:37:49;0;50	23929;8	6919;5;259;66;
$GPXUP;731;05:37:50;0;50	23916;8	69176;5;264;67;
$GPXUP;731;05:37:51;0;50	239;8	69166;5;269;68;
$GPXUP;731;05:37:52;0;50	23885;8	69158;5;264;68;
$GPXUP;731;05:37:53;0;50	23868;8	69153;5;266;69;
$GPXUP;731;05:37:54;0;50	2385;8	69147;5;266;69;
$GPXUP;731;05:37:55;0;50	23833;8	69143;5;264;70;
$GPXUP;731;05:37:56;0;50	23817;8	69133;5;264;70;
$GPXUP;731;05:37:57;0;50	238;8	69123;5;265;71;
$GPXUP;731;05:37:58;0;50	23784;8	69112;5;269;71;
$GPXUP;731;05:37:59;0;50	23767;8	691;5;273;73;
$GPXUP;731;05:38:00;0;50	2375;8	69087;5;270;73;
$GPXUP;731;05:38:01;0;50	23734;8	69075;5;268;73;
$GPXUP;731;05:38:02;0;50	23717;8	69063;5;267;74;
$GPXUP;731;05:38:03;0;50	23699;8	69057;5;267;75;
$GPXUP;731;05:38:04;0;50	2368;8	69052;5;267;74;
$GPXUP;731;05:38:05;0;50	23662;8	69048;5;266;74;
$GPXUP;731;05:38:06;0;50	23644;8	69044;5;266;74;
$GPXUP;731;05:38:07;0;50	23625;8	69041;5;266;72;
$GPXUP;731;05:38:08;0;50	23607;8	69033;5;266;73;
$GPXUP;731;05:38:09;0;50	23591;8	69023;5;266;73;
$GPXUP;731;05:38:10;0;50	23574;8	69013;5;265;73;
$GPXUP;731;05:38:11;0;50	23556;8	69002;5;264;73;
$GPXUP;731;05:38:12;0;50	23539;8	6899;5;264;73;
$GPXUP;731;05:38:13;0;50	23523;8	68976;5;263;72;
$GPXUP;731;05:38:14;0;50	23506;8	68962;5;263;72;
$GPXUP;731;05:38:15;0;50	2349;8	68948;5;262;71;
$GPXUP;731;05:38:16;0;50	23474;8	68934;5;263;69;
$GPXUP;731;05:38:17;0;50	2346;8	6892;5;263;69;
$GPXUP;731;05:38:18;0;50	23445;8	68906;5;263;69;
$GPXUP;731;05:38:19;0;50	2343;8	68894;5;262;69;
$GPXUP;731;05:38:20;0;50	23415;8	6888;5;263;69;
$GPXUP;731;05:38:21;0;50	234;8	68864;5;262;68;
$GPXUP;731;05:38:22;0;50	23386;8	68851;5;263;69;
$GPXUP;731;05:38:23;0;50	2337;8	6884;5;262;70;
$GPXUP;731;05:38:24;0;50	23353;8	68831;5;262;69;
$GPXUP;731;05:38:25;0;50	23338;8	68822;5;262;69;
$GPXUP;731;05:38:26;0;50	23322;8	6881;5;262;69;
$GPXUP;731;05:38:27;0;50	23306;8	688;5;261;70;
$GPXUP;731;05:38:28;0;50	23289;8	68791;5;261;70;
$GPXUP;731;05:38:29;0;50	23272;8	68784;5;260;69;
$GPXUP;731;05:38:30;0;50	23255;8	68775;5;260;69;
$GPXUP;731;05:38:31;0;50	23237;8	68771;5;261;69;
$GPXUP;731;05:38:32;0;50	2322;8	68766;5;261;68;
$GPXUP;731;05:38:33;0;50	23204;8	6876;5;261;69;
$GPXUP;731;05:38:34;0;50	23187;8	68756;5;261;69;
$GPXUP;731;05:38:35;0;50	2317;8	68753;5;260;69;
$GPXUP;731;05:38:36;0;50	23153;8	68754;5;260;69;
$GPXUP;731;05:38:37;0;50	23136;8	68754;5;260;68;
$GPXUP;731;05:38:38;0;50	23118;8	68753;5;259;68;
$GPXUP;731;05:38:39;0;50	23101;8	68752;5;259;68;
$GPXUP;731;05:38:40;0;50	23084;8	68747;5;260;68;
$GPXUP;731;05:38:41;0;50	23067;8	68741;5;260;69;
$GPXUP;731;05:38:42;0;50	23051;8	68732;5;258;69;
$GPXUP;731;05:38:43;0;50	23034;8	68722;5;258;71;
$GPXUP;731;05:38:44;0;50	23017;8	68714;5;258;71;
$GPXUP;731;05:38:45;0;50	23;8	68704;5;257;73;
$GPXUP;731;05:38:46;0;50	22983;8	68695;5;256;72;
$GPXUP;731;05:38:47;0;50	22966;8	68688;5;256;72;
$GPXUP;731;05:38:48;0;50	22949;8	68679;5;255;72;
$GPXUP;731;05:38:49;0;50	22932;8	68669;5;254;72;
$GPXUP;731;05:38:50;0;50	22915;8	68656;5;254;72;
$GPXUP;731;05:38:51;0;50	22899;8	68645;5;253;72;
$GPXUP;731;05:38:52;0;50	22883;8	68633;5;253;71;
$GPXUP;731;05:38:53;0;50	22867;8	68622;5;253;70;
$GPXUP;731;05:38:54;0;50	22851;8	6861;5;252;69;
$GPXUP;731;05:38:55;0;50	22834;8	68599;5;251;69;
$GPXUP;731;05:38:56;0;50	22819;8	68588;5;251;69;
$GPXUP;731;05:38:57;0;50	22804;8	68575;5;251;70;
$GPXUP;731;05:38:58;0;50	22788;8	68564;5;251;70;
$GPXUP;731;05:38:59;0;50	2277;8	68555;5;250;69;
$GPXUP;731;05:39:00;0;50	22752;8	68551;5;250;69;
$GPXUP;731;05:39:01;0;50	22734;8	68551;5;250;69;
$GPXUP;731;05:39:02;0;50	22718;8	68549;5;250;69;
$GPXUP;731;05:39:03;0;50	227;8	68548;5;250;69;
$GPXUP;731;05:39:04;0;50	22684;8	68548;5;250;69;
$GPXUP;731;05:39:05;0;50	22666;8	6855;5;250;69;
$GPXUP;731;05:39:06;0;50	2265;8	68551;5;249;69;
$GPXUP;731;05:39:07;0;50	22632;8	68551;5;250;67;
$GPXUP;731;05:39:08;0;50	22616;8	68546;5;249;66;
$GPXUP;731;05:39:09;0;50	226;8	68539;5;250;66;
$GPXUP;731;05:39:10;0;50	22583;8	68533;5;250;67;
$GPXUP;731;05:39:11;0;50	22568;8	68528;5;250;67;
$GPXUP;731;05:39:12;0;50	22551;8	6852;5;250;67;
$GPXUP;731;05:39:13;0;50	22534;8	68514;5;251;68;
$GPXUP;731;05:39:14;0;50	22518;8	68507;5;250;69;
$GPXUP;731;05:39:15;0;50	225;8	68506;5;250;70;
$GPXUP;731;05:39:16;0;50	22484;8	6851;5;249;70;
$GPXUP;731;05:39:17;0;50	22467;8	68512;5;248;70;
$GPXUP;731;05:39:18;0;50	2245;8	68513;5;247;70;
$GPXUP;731;05:39:19;0;50	22431;8	6851;5;248;68;
$GPXUP;731;05:39:20;0;50	22414;8	68504;5;248;68;
$GPXUP;731;05:39:21;0;50	22398;8	68498;5;247;67;
$GPXUP;731;05:39:22;0;50	22381;8	68494;5;248;67;
$GPXUP;731;05:39:23;0;50	22364;8	68492;5;247;67;
$GPXUP;731;05:39:24;0;50	22347;8	68492;5;247;68;
$GPXUP;731;05:39:25;0;50	2233;8	6849;5;247;68;
$GPXUP;731;05:39:26;0;50	22313;8	68487;5;247;67;
$GPXUP;731;05:39:27;0;50	22297;8	68481;5;247;66;
$GPXUP;731;05:39:28;0;50	22281;8	68477;5;247;65;
$GPXUP;731;05:39:29;0;50	22265;8	68473;5;248;65;
$GPXUP;731;05:39:30;0;50	22249;8	68468;5;247;65;
$GPXUP;731;05:39:31;0;50	22233;8	68467;5;248;65;
$GPXUP;731;05:39:32;0;50	22216;8	68466;5;247;65;
$GPXUP;731;05:39:33;0;50	222;8	68469;5;247;66;
$GPXUP;731;05:39:34;0;50	22182;8	68472;5;247;65;
$GPXUP;731;05:39:35;0;50	22166;8	68473;5;248;64;
$GPXUP;731;05:39:36;0;50	2215;8	68474;5;247;65;
$GPXUP;731;05:39:37;0;50	22134;8	68476;5;247;65;
$GPXUP;731;05:39:38;0;50	22117;8	68475;5;248;65;
$GPXUP;731;05:39:39;0;50	22101;8	68474;5;248;66;
$GPXUP;731;05:39:40;0;50	22085;8	68468;5;248;65;
$GPXUP;731;05:39:41;0;50	22069;8	68465;5;248;65;
$GPXUP;731;05:39:42;0;50	22053;8	68465;5;247;65;
$GPXUP;731;05:39:43;0;50	22037;8	68468;5;248;66;
$GPXUP;731;05:39:44;0;50	22021;8	6847;5;248;65;
$GPXUP;731;05:39:45;0;50	22004;8	68473;5;248;65;
$GPXUP;731;05:39:46;0;50	21988;8	6847;5;247;64;
$GPXUP;731;05:39:47;0;50	21971;8	68467;5;248;65;
$GPXUP;731;05:39:48;0;50	21955;8	68466;5;247;66;
$GPXUP;731;05:39:49;0;50	21939;8	68465;5;248;65;
$GPXUP;731;05:39:50;0;50	21923;8	68461;5;248;65;
$GPXUP;731;05:39:51;0;50	21907;8	68454;5;249;67;
$GPXUP;731;05:39:52;0;50	21892;8	68442;5;249;66;
$GPXUP;731;05:39:53;0;50	21876;8	68431;5;249;66;
$GPXUP;731;05:39:54;0;50	2186;8	68421;5;249;67;
$GPXUP;731;05:39:55;0;50	21845;8	6841;5;249;68;
$GPXUP;731;05:39:56;0;50	21829;8	68402;5;250;68;
$GPXUP;731;05:39:57;0;50	21811;8	68402;5;248;66;
$GPXUP;731;05:39:58;0;50	21794;8	68405;5;248;67;
$GPXUP;731;05:39:59;0;50	21778;8	68406;5;247;65;
$GPXUP;731;05:40:00;0;50	21761;8	68406;5;249;66;
$GPXUP;731;05:40:01;0;50	21744;8	68402;5;250;65;
$GPXUP;731;05:40:02;0;50	21728;8	68402;5;251;67;
$GPXUP;731;05:40:03;0;50	21711;8	68402;5;251;67;
$GPXUP;731;05:40:04;0;50	21694;8	68402;5;251;67;
$GPXUP;731;05:40:05;0;50	21677;8	68403;5;251;68;
$GPXUP;731;05:40:06;0;50	2166;8	68402;5;252;69;
$GPXUP;731;05:40:07;0;50	21643;8	684;5;253;71;
$GPXUP;731;05:40:08;0;50	21625;8	68398;5;254;72;
$GPXUP;731;05:40:09;0;50	21606;8	68396;5;254;72;
$GPXUP;731;05:40:10;0;50	21589;8	68393;5;253;71;
$GPXUP;731;05:40:11;0;50	21572;8	6839;5;254;71;
$GPXUP;731;05:40:12;0;50	21554;8	68383;5;254;71;
$GPXUP;731;05:40:13;0;50	21537;8	68374;5;253;69;
$GPXUP;731;05:40:14;0;50	2152;8	68365;5;253;70;
$GPXUP;731;05:40:15;0;50	21504;8	68354;5;254;70;
$GPXUP;731;05:40:16;0;50	21487;8	68346;5;254;70;
$GPXUP;731;05:40:17;0;50	21469;8	6834;5;254;69;
$GPXUP;731;05:40:18;0;50	21452;8	68336;5;253;68;
$GPXUP;731;05:40:19;0;50	21434;8	68334;5;253;69;
$GPXUP;731;05:40:20;0;50	21417;8	68335;5;253;68;
$GPXUP;731;05:40:21;0;50	214;8	68335;5;253;68;
$GPXUP;731;05:40:22;0;50	21382;8	68333;5;252;67;
$GPXUP;731;05:40:23;0;50	21367;8	68329;5;252;67;
$GPXUP;731;05:40:24;0;50	2135;8	68324;5;252;68;
$GPXUP;731;05:40:25;0;50	21333;8	68318;5;252;67;
$GPXUP;731;05:40:26;0;50	21317;8	68312;5;251;66;
$GPXUP;731;05:40:27;0;50	21302;8	68303;5;251;66;
$GPXUP;731;05:40:28;0;50	21286;8	68293;5;251;66;
$GPXUP;731;05:40:29;0;50	21271;8	68284;5;251;66;
$GPXUP;731;05:40:30;0;50	21255;8	68279;5;251;66;
$GPXUP;731;05:40:31;0;50	21239;8	68273;5;252;65;
$GPXUP;731;05:40:32;0;50	21222;8	68267;5;252;65;
$GPXUP;731;05:40:33;0;50	21206;8	68262;5;253;65;
$GPXUP;731;05:40:34;0;50	2119;8	68258;5;253;65;
$GPXUP;731;05:40:35;0;50	21175;8	68252;5;253;65;
$GPXUP;731;05:40:36;0;50	21159;8	68245;5;253;65;
$GPXUP;731;05:40:37;0;50	21144;8	68234;5;253;65;
$GPXUP;731;05:40:38;0;50	21128;8	68223;5;253;66;
$GPXUP;731;05:40:39;0;50	21113;8	6821;5;253;64;
$GPXUP;731;05:40:40;0;50	21098;8	68196;5;250;65;
$GPXUP;731;05:40:41;0;50	21084;8	68183;5;249;69;
$GPXUP;731;05:40:42;0;50	21067;8	68172;5;246;69;
$GPXUP;731;05:40:43;0;50	21052;8	68159;5;244;67;
$GPXUP;731;05:40:44;0;50	21037;8	68144;5;242;64;
$GPXUP;731;05:40:45;0;50	21025;8	68129;5;244;63;
$GPXUP;731;05:40:46;0;50	21012;8	68115;5;245;64;
$GPXUP;731;05:40:47;0;50	20999;8	68102;5;246;64;
$GPXUP;731;05:40:48;0;50	20986;8	6809;5;246;63;
$GPXUP;731;05:40:49;0;50	20972;8	68077;5;250;64;
$GPXUP;731;05:40:50;0;50	20959;8	68064;5;257;66;
$GPXUP;731;05:40:51;0;50	20944;8	6805;5;264;69;
$GPXUP;731;05:40:52;0;50	20928;8	6804;5;263;69;
$GPXUP;731;05:40:53;0;50	20912;8	68029;5;262;68;
$GPXUP;731;05:40:54;0;50	20898;8	68017;5;261;68;
$GPXUP;731;05:40:55;0;50	20884;8	68003;5;260;68;
$GPXUP;731;05:40:56;0;50	20869;8	67989;5;260;67;
$GPXUP;731;05:40:57;0;50	20855;8	67975;5;261;69;
$GPXUP;731;05:40:58;0;50	2084;8	6796;5;262;70;
$GPXUP;731;05:40:59;0;50	20826;8	67946;5;264;71;
$GPXUP;731;05:41:00;0;50	2081;8	67934;5;262;71;
$GPXUP;731;05:41:01;0;50	20794;8	67921;5;262;71;
$GPXUP;731;05:41:02;0;50	20778;8	67908;5;263;73;
$GPXUP;731;05:41:03;0;50	2076;8	67895;5;262;73;
$GPXUP;731;05:41:04;0;50	20743;8	67885;5;261;74;
$GPXUP;731;05:41:05;0;50	20726;8	67875;5;259;74;
$GPXUP;731;05:41:06;0;50	20708;8	67865;5;257;74;
$GPXUP;731;05:41:07;0;50	2069;8	67854;5;254;74;
$GPXUP;731;05:41:08;0;50	20673;8	67845;5;253;74;
$GPXUP;731;05:41:09;0;50	20656;8	67835;5;252;74;
$GPXUP;731;05:41:10;0;50	20638;8	67823;5;251;74;
$GPXUP;731;05:41:11;0;50	20621;8	67812;5;250;75;
$GPXUP;731;05:41:12;0;50	20604;8	67802;5;249;75;
$GPXUP;731;05:41:13;0;50	20586;8	67792;5;247;75;
$GPXUP;731;05:41:14;0;50	20568;8	67781;5;246;74;
$GPXUP;731;05:41:15;0;50	20552;8	67768;5;245;74;
$GPXUP;731;05:41:16;0;50	20536;8	67754;5;243;76;
$GPXUP;731;05:41:17;0;50	20519;8	67742;5;242;77;
$GPXUP;731;05:41:18;0;50	20501;8	67731;5;241;77;
$GPXUP;731;05:41:19;0;50	20482;8	67722;5;240;76;
$GPXUP;731;05:41:20;0;50	20464;8	67716;5;240;74;
$GPXUP;731;05:41:21;0;50	20446;8	67712;5;239;74;
$GPXUP;731;05:41:22;0;50	20427;8	67706;5;238;73;
$GPXUP;731;05:41:23;0;50	20409;8	677;5;238;72;
$GPXUP;731;05:41:24;0;50	20392;8	67692;5;238;72;
$GPXUP;731;05:41:25;0;50	20374;8	67686;5;238;71;
$GPXUP;731;05:41:26;0;50	20356;8	6768;5;236;72;
$GPXUP;731;05:41:27;0;50	20338;8	67676;5;236;72;
$GPXUP;731;05:41:28;0;50	2032;8	6767;5;235;72;
$GPXUP;731;05:41:29;0;50	20303;8	67664;5;234;71;
$GPXUP;731;05:41:30;0;50	20287;8	67655;5;235;71;
$GPXUP;731;05:41:31;0;50	2027;8	67643;5;235;70;
$GPXUP;731;05:41:32;0;50	20254;8	67635;5;235;70;
$GPXUP;731;05:41:33;0;50	20238;8	67626;5;235;69;
$GPXUP;731;05:41:34;0;50	20222;8	67616;5;234;69;
$GPXUP;731;05:41:35;0;50	20205;8	67607;5;235;69;
$GPXUP;731;05:41:36;0;50	20189;8	67597;5;235;69;
$GPXUP;731;05:41:37;0;50	20173;8	67586;5;234;70;
$GPXUP;731;05:41:38;0;50	20158;8	67575;5;234;70;
$GPXUP;731;05:41:39;0;50	20141;8	67565;5;234;70;
$GPXUP;731;05:41:40;0;50	20124;8	67557;5;234;70;
$GPXUP;731;05:41:41;0;50	20107;8	6755;5;233;70;
$GPXUP;731;05:41:42;0;50	2009;8	67543;5;233;69;
$GPXUP;731;05:41:43;0;50	20073;8	67534;5;233;69;
$GPXUP;731;05:41:44;0;50	20056;8	67525;5;232;68;
$GPXUP;731;05:41:45;0;50	2004;8	67518;5;232;68;
$GPXUP;731;05:41:46;0;50	20023;8	67514;5;232;69;
$GPXUP;731;05:41:47;0;50	20006;8	67509;5;232;70;
$GPXUP;731;05:41:48;0;50	19989;8	675;5;231;70;
$GPXUP;731;05:41:49;0;50	19974;8	67489;5;231;71;
$GPXUP;731;05:41:50;0;50	19956;8	67479;5;230;71;
$GPXUP;731;05:41:51;0;50	19941;8	67468;5;229;72;
$GPXUP;731;05:41:52;0;50	19924;8	67456;5;229;71;
$GPXUP;731;05:41:53;0;50	19907;8	67446;5;228;71;
$GPXUP;731;05:41:54;0;50	1989;8	67438;5;228;71;
$GPXUP;731;05:41:55;0;50	19873;8	6743;5;228;69;
$GPXUP;731;05:41:56;0;50	19856;8	67424;5;228;68;
$GPXUP;731;05:41:57;0;50	1984;8	67418;5;228;67;
$GPXUP;731;05:41:58;0;50	19823;8	67412;5;227;66;
$GPXUP;731;05:41:59;0;50	19808;8	67406;5;228;66;
$GPXUP;731;05:42:00;0;50	19793;8	67396;5;228;67;
$GPXUP;731;05:42:01;0;50	19776;8	67386;5;228;68;
$GPXUP;731;05:42:02;0;50	19761;8	67376;5;228;68;
$GPXUP;731;05:42:03;0;50	19745;8	67364;5;228;67;
$GPXUP;731;05:42:04;0;50	1973;8	67353;5;228;67;
$GPXUP;731;05:42:05;0;50	19714;8	67343;5;228;68;
$GPXUP;731;05:42:06;0;50	19698;8	67334;5;228;68;
$GPXUP;731;05:42:07;0;50	19681;8	67326;5;229;67;
$GPXUP;731;05:42:08;0;50	19666;8	67314;5;228;67;
$GPXUP;731;05:42:09;0;50	1965;8	67304;5;228;68;
$GPXUP;731;05:42:10;0;50	19634;8	67294;5;228;68;
$GPXUP;731;05:42:11;0;50	19619;8	67283;5;228;68;
$GPXUP;731;05:42:12;0;50	19602;8	67272;5;228;68;
$GPXUP;731;05:42:13;0;50	19587;8	6726;5;228;69;
$GPXUP;731;05:42:14;0;50	19572;8	6725;5;228;68;
$GPXUP;731;05:42:15;0;50	19556;8	67242;5;228;68;
$GPXUP;731;05:42:16;0;50	19539;8	67235;5;228;68;
$GPXUP;731;05:42:17;0;50	19522;8	67227;5;228;68;
$GPXUP;731;05:42:18;0;50	19506;8	67222;5;227;68;
$GPXUP;731;05:42:19;0;50	1949;8	67216;5;228;67;
$GPXUP;731;05:42:20;0;50	19474;8	6721;5;227;67;
$GPXUP;731;05:42:21;0;50	19457;8	67204;5;227;66;
$GPXUP;731;05:42:22;0;50	19441;8	67197;5;227;66;
$GPXUP;731;05:42:23;0;50	19426;8	67187;5;227;67;
$GPXUP;731;05:42:24;0;50	1941;8	67177;5;228;68;
$GPXUP;731;05:42:25;0;50	19394;8	67168;5;227;66;
$GPXUP;731;05:42:26;0;50	19378;8	6716;5;227;67;
$GPXUP;731;05:42:27;0;50	19363;8	6715;5;227;67;
$GPXUP;731;05:42:28;0;50	19348;8	67137;5;227;67;
$GPXUP;731;05:42:29;0;50	19333;8	67123;5;227;66;
$GPXUP;731;05:42:30;0;50	19318;8	67112;5;228;65;
$GPXUP;731;05:42:31;0;50	19303;8	67101;5;228;66;
$GPXUP;731;05:42:32;0;50	19288;8	6709;5;228;66;
$GPXUP;731;05:42:33;0;50	19273;8	67078;5;228;66;
$GPXUP;731;05:42:34;0;50	19258;8	67066;5;228;67;
$GPXUP;731;05:42:35;0;50	19244;8	67054;5;228;67;
$GPXUP;731;05:42:36;0;50	19228;8	67042;5;228;68;
$GPXUP;731;05:42:37;0;50	19213;8	67029;5;228;67;
$GPXUP;731;05:42:38;0;50	19199;8	67015;5;228;67;
$GPXUP;731;05:42:39;0;50	19184;8	67002;5;228;66;
$GPXUP;731;05:42:40;0;50	19169;8	66991;5;229;66;
$GPXUP;731;05:42:41;0;50	19154;8	66981;5;229;66;
$GPXUP;731;05:42:42;0;50	19138;8	66969;5;228;65;
$GPXUP;731;05:42:43;0;50	19124;8	66956;5;229;65;
$GPXUP;731;05:42:44;0;50	19109;8	66945;5;229;66;
$GPXUP;731;05:42:45;0;50	19093;8	66939;5;229;64;
$GPXUP;731;05:42:46;0;50	19076;8	66937;5;229;64;
$GPXUP;731;05:42:47;0;50	19061;8	66936;5;230;64;
$GPXUP;731;05:42:48;0;50	19045;8	66936;5;230;63;
$GPXUP;731;05:42:49;0;50	19029;8	66936;5;229;63;
$GPXUP;731;05:42:50;0;50	19015;8	66933;5;231;64;
$GPXUP;731;05:42:51;0;50	18998;8	66926;5;230;64;
$GPXUP;731;05:42:52;0;50	18984;8	66919;5;230;64;
$GPXUP;731;05:42:53;0;50	18969;8	6691;5;231;64;
$GPXUP;731;05:42:54;0;50	18953;8	66901;5;231;64;
$GPXUP;731;05:42:55;0;50	18938;8	66892;5;230;64;
$GPXUP;731;05:42:56;0;50	18923;8	66887;5;230;64;
$GPXUP;731;05:42:57;0;50	18907;8	66881;5;230;65;
$GPXUP;731;05:42:58;0;50	18891;8	66876;5;230;64;
$GPXUP;731;05:42:59;0;50	18874;8	66874;5;230;65;
$GPXUP;731;05:43:00;0;50	18858;8	66871;5;229;65;
$GPXUP;731;05:43:01;0;50	18842;8	66868;5;230;66;
$GPXUP;731;05:43:02;0;50	18825;8	66862;5;228;66;
$GPXUP;731;05:43:03;0;50	1881;8	66856;5;229;65;
$GPXUP;731;05:43:04;0;50	18793;8	66849;5;229;65;
$GPXUP;731;05:43:05;0;50	18777;8	66842;5;229;67;
$GPXUP;731;05:43:06;0;50	18761;8	66836;5;229;67;
$GPXUP;731;05:43:07;0;50	18745;8	66832;5;230;67;
$GPXUP;731;05:43:08;0;50	18728;8	66827;5;231;67;
$GPXUP;731;05:43:09;0;50	18712;8	66824;5;230;68;
$GPXUP;731;05:43:10;0;50	18695;8	66822;5;229;68;
$GPXUP;731;05:43:11;0;50	18678;8	66821;5;230;68;
$GPXUP;731;05:43:12;0;50	1866;8	66818;5;229;68;
$GPXUP;731;05:43:13;0;50	18644;8	66815;5;228;68;
$GPXUP;731;05:43:14;0;50	18627;8	6681;5;229;67;
$GPXUP;731;05:43:15;0;50	18611;8	66806;5;227;66;
$GPXUP;731;05:43:16;0;50	18595;8	66802;5;227;65;
$GPXUP;731;05:43:17;0;50	18578;8	668;5;228;65;
$GPXUP;731;05:43:18;0;50	18562;8	668;5;227;65;
$GPXUP;731;05:43:19;0;50	18546;8	66802;5;227;65;
$GPXUP;731;05:43:20;0;50	1853;8	66801;5;226;62;
$GPXUP;731;05:43:21;0;50	18514;8	66798;5;225;65;
$GPXUP;731;05:43:22;0;50	18497;8	66794;5;226;66;
$GPXUP;731;05:43:23;0;50	18481;8	66791;5;227;67;
$GPXUP;731;05:43:24;0;50	18464;8	66785;5;227;68;
$GPXUP;731;05:43:25;0;50	18448;8	66779;5;226;69;
$GPXUP;731;05:43:26;0;50	18431;8	66774;5;224;68;
$GPXUP;731;05:43:27;0;50	18414;8	66766;5;223;67;
$GPXUP;731;05:43:28;0;50	18398;8	66758;5;224;68;
$GPXUP;731;05:43:29;0;50	18381;8	66749;5;223;68;
$GPXUP;731;05:43:30;0;50	18365;8	66743;5;223;68;
$GPXUP;731;05:43:31;0;50	18348;8	66739;5;223;69;
$GPXUP;731;05:43:32;0;50	18331;8	66734;5;222;68;
$GPXUP;731;05:43:33;0;50	18315;8	66729;5;221;67;
$GPXUP;731;05:43:34;0;50	18298;8	66724;5;220;66;
$GPXUP;731;05:43:35;0;50	18281;8	66722;5;220;66;
$GPXUP;731;05:43:36;0;50	18264;8	66724;5;220;65;
$GPXUP;731;05:43:37;0;50	18248;8	66725;5;220;64;
$GPXUP;731;05:43:38;0;50	18232;8	66725;5;220;66;
$GPXUP;731;05:43:39;0;50	18216;8	66725;5;223;65;
$GPXUP;731;05:43:40;0;50	18199;8	66724;5;223;64;
$GPXUP;731;05:43:41;0;50	18184;8	66723;5;221;64;
$GPXUP;731;05:43:42;0;50	18168;8	66721;5;220;63;
$GPXUP;731;05:43:43;0;50	18153;8	66715;5;218;64;
$GPXUP;731;05:43:44;0;50	18139;8	66707;5;217;64;
$GPXUP;731;05:43:45;0;50	18124;8	66698;5;217;64;
$GPXUP;731;05:43:46;0;50	1811;8	66688;5;216;64;
$GPXUP;731;05:43:47;0;50	18094;8	6668;5;215;64;
$GPXUP;731;05:43:48;0;50	1808;8	66671;5;214;66;
$GPXUP;731;05:43:49;0;50	18064;8	66662;5;212;67;
$GPXUP;731;05:43:50;0;50	18049;8	66649;5;210;66;
$GPXUP;731;05:43:51;0;50	18034;8	66638;5;211;64;
$GPXUP;731;05:43:52;0;50	18019;8	66627;5;209;64;
$GPXUP;731;05:43:53;0;50	18004;8	66618;5;209;63;
$GPXUP;731;05:43:54;0;50	17988;8	66614;5;208;63;
$GPXUP;731;05:43:55;0;50	17972;8	66612;5;207;63;
$GPXUP;731;05:43:56;0;50	17957;8	66609;5;207;62;
$GPXUP;731;05:43:57;0;50	17941;8	66609;5;207;62;
$GPXUP;731;05:43:58;0;50	17925;8	66609;5;205;62;
$GPXUP;731;05:43:59;0;50	1791;8	66609;5;204;61;
$GPXUP;731;05:44:00;0;50	17894;8	66608;5;204;62;
$GPXUP;731;05:44:01;0;50	17879;8	66604;5;203;62;
$GPXUP;731;05:44:02;0;50	17863;8	66602;5;203;62;
$GPXUP;731;05:44:03;0;50	17847;8	66599;5;203;63;
$GPXUP;731;05:44:04;0;50	17832;8	66593;5;199;64;
$GPXUP;731;05:44:05;0;50	17818;8	66582;5;198;63;
$GPXUP;731;05:44:06;0;50	17804;8	66569;5;198;63;
$GPXUP;731;05:44:07;0;50	1779;8	66556;5;198;62;
$GPXUP;731;05:44:08;0;50	17776;8	66544;5;200;64;
$GPXUP;731;05:44:09;0;50	17761;8	66532;5;200;64;
$GPXUP;731;05:44:10;0;50	17747;8	66519;5;199;62;
$GPXUP;731;05:44:11;0;50	17732;8	6651;5;197;60;
$GPXUP;731;05:44:12;0;50	17717;8	66503;5;197;59;
$GPXUP;731;05:44:13;0;50	17703;8	665;5;195;60;
$GPXUP;731;05:44:14;0;50	17688;8	66498;5;194;61;
$GPXUP;731;05:44:15;0;50	17672;8	66494;5;193;62;
$GPXUP;731;05:44:16;0;50	17657;8	66488;5;192;62;
$GPXUP;731;05:44:17;0;50	17642;8	66483;5;190;62;
$GPXUP;731;05:44:18;0;50	17627;8	66476;5;188;61;
$GPXUP;731;05:44:19;0;50	17612;8	66472;5;189;61;
$GPXUP;731;05:44:20;0;50	17596;8	66466;5;188;62;
$GPXUP;731;05:44:21;0;50	17581;8	66461;5;186;62;
$GPXUP;731;05:44:22;0;50	17566;8	66457;5;184;62;
$GPXUP;731;05:44:23;0;50	1755;8	66453;5;186;62;
$GPXUP;731;05:44:24;0;50	17535;8	66448;5;185;63;
$GPXUP;731;05:44:25;0;50	1752;8	66444;5;185;63;
$GPXUP;731;05:44:26;0;50	17504;8	66439;5;184;63;
$GPXUP;731;05:44:27;0;50	17489;8	6643;5;186;64;
$GPXUP;731;05:44:28;0;50	17475;8	66419;5;186;64;
$GPXUP;731;05:44:29;0;50	1746;8	66408;5;185;65;
$GPXUP;731;05:44:30;0;50	17446;8	66397;5;182;65;
$GPXUP;731;05:44:31;0;50	17431;8	66388;5;180;65;
$GPXUP;731;05:44:32;0;50	17416;8	66376;5;181;65;
$GPXUP;731;05:44:33;0;50	17402;8	66364;5;180;64;
$GPXUP;731;05:44:34;0;50	17389;8	66349;5;179;67;
$GPXUP;731;05:44:35;0;50	17375;8	66332;5;178;65;
$GPXUP;731;05:44:36;0;50	17361;8	66319;5;178;64;
$GPXUP;731;05:44:37;0;50	17347;8	66306;5;179;63;
$GPXUP;731;05:44:38;0;50	17332;8	66295;5;177;63;
$GPXUP;731;05:44:39;0;50	17318;8	66285;5;178;63;
$GPXUP;731;05:44:40;0;50	17304;8	66276;5;176;62;
$GPXUP;731;05:44:41;0;50	17289;8	66268;5;180;62;
$GPXUP;731;05:44:42;0;50	17274;8	66263;5;179;62;
$GPXUP;731;05:44:43;0;50	17258;8	6626;5;178;63;
$GPXUP;731;05:44:44;0;50	17244;8	66256;5;178;64;
$GPXUP;731;05:44:45;0;50	17228;8	66249;5;180;65;
$GPXUP;731;05:44:46;0;50	17213;8	66238;5;180;64;
$GPXUP;731;05:44:47;0;50	17198;8	66228;5;178;65;
$GPXUP;731;05:44:48;0;50	17182;8	66217;5;178;65;
$GPXUP;731;05:44:49;0;50	17167;8	66207;5;178;65;
$GPXUP;731;05:44:50;0;50	17151;8	66199;5;171;65;
$GPXUP;731;05:44:51;0;50	17135;8	66191;5;170;65;
$GPXUP;731;05:44:52;0;50	17119;8	66184;5;167;65;
$GPXUP;731;05:44:53;0;50	17103;8	66176;5;163;65;
$GPXUP;731;05:44:54;0;50	17087;8	6617;5;165;65;
$GPXUP;731;05:44:55;0;50	1707;8	66167;5;167;66;
$GPXUP;731;05:44:56;0;50	17054;8	66165;5;160;66;
$GPXUP;731;05:44:57;0;50	17038;8	66156;5;161;66;
$GPXUP;731;05:44:58;0;50	17022;8	66148;5;160;67;
$GPXUP;731;05:44:59;0;50	17008;8	66135;5;161;68;
$GPXUP;731;05:45:00;0;50	16993;8	66122;5;161;69;
$GPXUP;731;05:45:01;0;50	16978;8	6611;5;160;69;
$GPXUP;731;05:45:02;0;50	16962;8	66096;5;161;70;
$GPXUP;731;05:45:03;0;50	16947;8	66084;5;161;70;
$GPXUP;731;05:45:04;0;50	16931;8	66072;5;161;70;
$GPXUP;731;05:45:05;0;50	16916;8	66057;5;162;70;
$GPXUP;731;05:45:06;0;50	16901;8	66043;5;162;69;
$GPXUP;731;05:45:07;0;50	16886;8	6603;5;163;70;
$GPXUP;731;05:45:08;0;50	16871;8	66016;5;163;70;
$GPXUP;731;05:45:09;0;50	16856;8	66001;5;163;72;
$GPXUP;731;05:45:10;0;50	16841;8	65984;5;164;73;
$GPXUP;731;05:45:11;0;50	16826;8	65968;5;162;72;
$GPXUP;731;05:45:12;0;50	16809;8	65957;5;162;72;
$GPXUP;731;05:45:13;0;50	16792;8	65945;5;162;72;
$GPXUP;731;05:45:14;0;50	16775;8	65935;5;161;72;
$GPXUP;731;05:45:15;0;50	16758;8	65927;5;161;71;
$GPXUP;731;05:45:16;0;50	16741;8	65918;5;161;69;
$GPXUP;731;05:45:17;0;50	16725;8	65906;5;162;68;
$GPXUP;731;05:45:18;0;50	16711;8	65895;5;162;67;
$GPXUP;731;05:45:19;0;50	16696;8	65882;5;163;67;
$GPXUP;731;05:45:20;0;50	16682;8	6587;5;163;67;
$GPXUP;731;05:45:21;0;50	16666;8	65857;5;163;67;
$GPXUP;731;05:45:22;0;50	16652;8	65845;5;164;67;
$GPXUP;731;05:45:23;0;50	16637;8	65832;5;164;67;
$GPXUP;731;05:45:24;0;50	16623;8	65818;5;164;67;
$GPXUP;731;05:45:25;0;50	16608;8	65805;5;165;65;
$GPXUP;731;05:45:26;0;50	16594;8	65793;5;165;65;
$GPXUP;731;05:45:27;0;50	1658;8	65782;5;165;65;
$GPXUP;731;05:45:28;0;50	16563;8	65773;5;166;65;
$GPXUP;731;05:45:29;0;50	16548;8	65763;5;166;64;
$GPXUP;731;05:45:30;0;50	16532;8	65757;5;166;63;
$GPXUP;731;05:45:31;0;50	16516;8	65754;5;167;63;
$GPXUP;731;05:45:32;0;50	165;8	65751;5;168;61;
$GPXUP;731;05:45:33;0;50	16485;8	65747;5;169;60;
$GPXUP;731;05:45:34;0;50	16471;8	65739;5;170;58;
$GPXUP;731;05:45:35;0;50	16457;8	65732;5;171;59;
$GPXUP;731;05:45:36;0;50	16444;8	65722;5;172;60;
$GPXUP;731;05:45:37;0;50	16429;8	65715;5;171;63;
$GPXUP;731;05:45:38;0;50	16413;8	65712;5;172;64;
$GPXUP;731;05:45:39;0;50	16396;8	65711;5;171;64;
$GPXUP;731;05:45:40;0;50	1638;8	65708;5;172;63;
$GPXUP;731;05:45:41;0;50	16366;8	65701;5;173;63;
$GPXUP;731;05:45:42;0;50	16351;8	65692;5;173;63;
$GPXUP;731;05:45:43;0;50	16336;8	65681;5;174;64;
$GPXUP;731;05:45:44;0;50	16322;8	65674;5;174;62;
$GPXUP;731;05:45:45;0;50	16307;8	65667;5;175;62;
$GPXUP;731;05:45:46;0;50	16292;8	6566;5;176;61;
$GPXUP;731;05:45:47;0;50	16277;8	65653;5;176;61;
$GPXUP;731;05:45:48;0;50	16262;8	65646;5;177;61;
$GPXUP;731;05:45:49;0;50	16247;8	65639;5;178;61;
$GPXUP;731;05:45:50;0;50	16231;8	65634;5;179;60;
$GPXUP;731;05:45:51;0;50	16217;8	65634;5;179;61;
$GPXUP;731;05:45:52;0;50	16201;8	65633;5;180;61;
$GPXUP;731;05:45:53;0;50	16185;8	6563;5;181;61;
$GPXUP;731;05:45:54;0;50	1617;8	65627;5;181;62;
$GPXUP;731;05:45:55;0;50	16155;8	65623;5;182;63;
$GPXUP;731;05:45:56;0;50	16139;8	65621;5;182;63;
$GPXUP;731;05:45:57;0;50	16122;8	65621;5;182;63;
$GPXUP;731;05:45:58;0;50	16107;8	65621;5;182;62;
$GPXUP;731;05:45:59;0;50	16091;8	65622;5;183;61;
$GPXUP;731;05:46:00;0;50	16075;8	65622;5;183;61;
$GPXUP;731;05:46:01;0;50	1606;8	65622;5;183;60;
$GPXUP;731;05:46:02;0;50	16045;8	65622;5;184;62;
$GPXUP;731;05:46:03;0;50	16029;8	65622;5;184;61;
$GPXUP;731;05:46:04;0;50	16014;8	65621;5;185;61;
$GPXUP;731;05:46:05;0;50	15999;8	6562;5;185;61;
$GPXUP;731;05:46:06;0;50	15983;8	65619;5;185;61;
$GPXUP;731;05:46:07;0;50	15968;8	65617;5;186;63;
$GPXUP;731;05:46:08;0;50	15953;8	65611;5;187;63;
$GPXUP;731;05:46:09;0;50	15937;8	65604;5;187;63;
$GPXUP;731;05:46:10;0;50	15923;8	65594;5;188;61;
$GPXUP;731;05:46:11;0;50	15907;8	65587;5;188;61;
$GPXUP;731;05:46:12;0;50	15892;8	65583;5;188;61;
$GPXUP;731;05:46:13;0;50	15876;8	65584;5;188;63;
$GPXUP;731;05:46:14;0;50	15861;8	65586;5;188;64;
$GPXUP;731;05:46:15;0;50	15844;8	65587;5;188;63;
$GPXUP;731;05:46:16;0;50	15828;8	65587;5;188;64;
$GPXUP;731;05:46:17;0;50	15812;8	65584;5;189;65;
$GPXUP;731;05:46:18;0;50	15796;8	65578;5;188;65;
$GPXUP;731;05:46:19;0;50	15779;8	65574;5;188;65;
$GPXUP;731;05:46:20;0;50	15762;8	65572;5;188;66;
$GPXUP;731;05:46:21;0;50	15745;8	65569;5;188;66;
$GPXUP;731;05:46:22;0;50	15728;8	6557;5;188;66;
$GPXUP;731;05:46:23;0;50	15712;8	65571;5;188;66;
$GPXUP;731;05:46:24;0;50	15695;8	6557;5;188;66;
$GPXUP;731;05:46:25;0;50	15679;8	65564;5;189;65;
$GPXUP;731;05:46:26;0;50	15663;8	65556;5;189;66;
$GPXUP;731;05:46:27;0;50	15648;8	65549;5;189;67;
$GPXUP;731;05:46:28;0;50	15632;8	65541;5;189;68;
$GPXUP;731;05:46:29;0;50	15616;8	65532;5;190;67;
$GPXUP;731;05:46:30;0;50	156;8	65525;5;189;67;
$GPXUP;731;05:46:31;0;50	15583;8	65518;5;189;68;
$GPXUP;731;05:46:32;0;50	15567;8	65511;5;190;69;
$GPXUP;731;05:46:33;0;50	1555;8	655;5;190;68;
$GPXUP;731;05:46:34;0;50	15535;8	6549;5;190;68;
$GPXUP;731;05:46:35;0;50	15519;8	65479;5;190;68;
$GPXUP;731;05:46:36;0;50	15503;8	65471;5;190;68;
$GPXUP;731;05:46:37;0;50	15486;8	65466;5;190;67;
$GPXUP;731;05:46:38;0;50	15469;8	65466;5;190;66;
$GPXUP;731;05:46:39;0;50	15452;8	65466;5;190;65;
$GPXUP;731;05:46:40;0;50	15436;8	65464;5;191;65;
$GPXUP;731;05:46:41;0;50	1542;8	65458;5;191;63;
$GPXUP;731;05:46:42;0;50	15405;8	65451;5;192;65;
$GPXUP;731;05:46:43;0;50	15388;8	65446;5;193;66;
$GPXUP;731;05:46:44;0;50	15371;8	65449;5;193;65;
$GPXUP;731;05:46:45;0;50	15355;8	65452;5;193;64;
$GPXUP;731;05:46:46;0;50	15339;8	65455;5;193;63;
$GPXUP;731;05:46:47;0;50	15323;8	65459;5;193;63;
$GPXUP;731;05:46:48;0;50	15307;8	65463;5;193;64;
$GPXUP;731;05:46:49;0;50	15292;8	65467;5;194;64;
$GPXUP;731;05:46:50;0;50	15276;8	65471;5;194;63;
$GPXUP;731;05:46:51;0;50	15261;8	65476;5;194;63;
$GPXUP;731;05:46:52;0;50	15245;8	65481;5;194;63;
$GPXUP;731;05:46:53;0;50	15229;8	65484;5;193;65;
$GPXUP;731;05:46:54;0;50	15213;8	65485;5;194;65;
$GPXUP;731;05:46:55;0;50	15196;8	65482;5;195;65;
$GPXUP;731;05:46:56;0;50	1518;8	65478;5;195;64;
$GPXUP;731;05:46:57;0;50	15164;8	6547;5;195;65;
$GPXUP;731;05:46:58;0;50	15148;8	65468;5;196;65;
$GPXUP;731;05:46:59;0;50	15131;8	65466;5;197;65;
$GPXUP;731;05:47:00;0;50	15115;8	65467;5;198;63;
$GPXUP;731;05:47:01;0;50	15098;8	65472;5;197;63;
$GPXUP;731;05:47:02;0;50	15084;8	65478;5;198;63;
$GPXUP;731;05:47:03;0;50	15068;8	65482;5;198;64;
$GPXUP;731;05:47:04;0;50	15053;8	65488;5;198;63;
$GPXUP;731;05:47:05;0;50	15038;8	65495;5;198;63;
$GPXUP;731;05:47:06;0;50	15023;8	65502;5;198;62;
$GPXUP;731;05:47:07;0;50	15008;8	65508;5;198;62;
$GPXUP;731;05:47:08;0;50	14993;8	65515;5;199;62;
$GPXUP;731;05:47:09;0;50	14978;8	65521;5;198;62;
$GPXUP;731;05:47:10;0;50	14963;8	65528;5;199;63;
$GPXUP;731;05:47:11;0;50	14948;8	65533;5;199;64;
$GPXUP;731;05:47:12;0;50	14932;8	65537;5;199;65;
$GPXUP;731;05:47:13;0;50	14915;8	65539;5;200;66;
$GPXUP;731;05:47:14;0;50	14899;8	65541;5;199;66;
$GPXUP;731;05:47:15;0;50	14882;8	65545;5;199;66;
$GPXUP;731;05:47:16;0;50	14866;8	65547;5;200;66;
$GPXUP;731;05:47:17;0;50	14849;8	65552;5;199;66;
$GPXUP;731;05:47:18;0;50	14833;8	65556;5;199;66;
$GPXUP;731;05:47:19;0;50	14817;8	6556;5;200;67;
$GPXUP;731;05:47:20;0;50	148;8	65564;5;199;66;
$GPXUP;731;05:47:21;0;50	14784;8	65566;5;199;64;
$GPXUP;731;05:47:22;0;50	14767;8	6557;5;199;64;
$GPXUP;731;05:47:23;0;50	14751;8	65576;5;199;63;
$GPXUP;731;05:47:24;0;50	14736;8	65583;5;200;64;
$GPXUP;731;05:47:25;0;50	1472;8	65589;5;199;64;
$GPXUP;731;05:47:26;0;50	14705;8	65594;5;201;65;
$GPXUP;731;05:47:27;0;50	14689;8	65597;5;200;64;
$GPXUP;731;05:47:28;0;50	14673;8	65603;5;200;64;
$GPXUP;731;05:47:29;0;50	14657;8	65607;5;201;64;
$GPXUP;731;05:47:30;0;50	14642;8	65611;5;201;65;
$GPXUP;731;05:47:31;0;50	14626;8	6561;5;201;66;
$GPXUP;731;05:47:32;0;50	14609;8	65605;5;202;66;
$GPXUP;731;05:47:33;0;50	14593;8	65601;5;202;66;
$GPXUP;731;05:47:34;0;50	14576;8	65598;5;203;65;
$GPXUP;731;05:47:35;0;50	1456;8	65597;5;203;66;
$GPXUP;731;05:47:36;0;50	14543;8	65597;5;203;66;
$GPXUP;731;05:47:37;0;50	14526;8	65595;5;203;68;
$GPXUP;731;05:47:38;0;50	14508;8	65591;5;203;70;
$GPXUP;731;05:47:39;0;50	14491;8	65586;5;203;70;
$GPXUP;731;05:47:40;0;50	14473;8	65582;5;202;69;
$GPXUP;731;05:47:41;0;50	14456;8	6558;5;201;68;
$GPXUP;731;05:47:42;0;50	14438;8	6558;5;201;67;
$GPXUP;731;05:47:43;0;50	14422;8	6558;5;201;68;
$GPXUP;731;05:47:44;0;50	14405;8	65578;5;200;69;
$GPXUP;731;05:47:45;0;50	14388;8	65575;5;201;69;
$GPXUP;731;05:47:46;0;50	1437;8	65572;5;200;70;
$GPXUP;731;05:47:47;0;50	14352;8	6557;5;198;69;
$GPXUP;731;05:47:48;0;50	14335;8	65573;5;198;69;
$GPXUP;731;05:47:49;0;50	14318;8	65577;5;198;69;
$GPXUP;731;05:47:50;0;50	143;8	65579;5;197;68;
$GPXUP;731;05:47:51;0;50	14283;8	65583;5;197;66;
$GPXUP;731;05:47:52;0;50	14267;8	65589;5;198;65;
$GPXUP;731;05:47:53;0;50	1425;8	65593;5;197;66;
$GPXUP;731;05:47:54;0;50	14234;8	65598;5;197;62;
$GPXUP;731;05:47:55;0;50	14219;8	65607;5;197;63;
$GPXUP;731;05:47:56;0;50	14205;8	65617;5;197;63;
$GPXUP;731;05:47:57;0;50	14191;8	65627;5;197;64;
$GPXUP;731;05:47:58;0;50	14175;8	65636;5;198;66;
$GPXUP;731;05:47:59;0;50	14159;8	65641;5;197;69;
$GPXUP;731;05:48:00;0;50	14141;8	65645;5;198;70;
$GPXUP;731;05:48:01;0;50	14124;8	65649;5;198;70;
$GPXUP;731;05:48:02;0;50	14107;8	65652;5;196;68;
$GPXUP;731;05:48:03;0;50	1409;8	65652;5;196;69;
$GPXUP;731;05:48:04;0;50	14073;8	65653;5;195;65;
$GPXUP;731;05:48:05;0;50	14058;8	6566;5;193;61;
$GPXUP;731;05:48:06;0;50	14045;8	65672;5;196;58;
$GPXUP;731;05:48:07;0;50	14033;8	65681;5;198;58;
$GPXUP;731;05:48:08;0;50	14019;8	65688;5;199;60;
$GPXUP;731;05:48:09;0;50	14004;8	65691;5;199;62;
$GPXUP;731;05:48:10;0;50	13989;8	65695;5;199;65;
$GPXUP;731;05:48:11;0;50	13972;8	65698;5;200;66;
$GPXUP;731;05:48:12;0;50	13955;8	657;5;199;68;
$GPXUP;731;05:48:13;0;50	13938;8	65703;5;197;69;
$GPXUP;731;05:48:14;0;50	1392;8	65708;5;199;70;
$GPXUP;731;05:48:15;0;50	13903;8	65712;5;196;72;
$GPXUP;731;05:48:16;0;50	13885;8	65716;5;196;71;
$GPXUP;731;05:48:17;0;50	13868;8	65714;5;195;73;
$GPXUP;731;05:48:18;0;50	13849;8	65711;5;196;72;
$GPXUP;731;05:48:19;0;50	13831;8	65712;5;199;69;
$GPXUP;731;05:48:20;0;50	13814;8	65717;5;199;67;
$GPXUP;731;05:48:21;0;50	13798;8	65726;5;198;66;
$GPXUP;731;05:48:22;0;50	13782;8	65732;5;199;66;
$GPXUP;731;05:48:23;0;50	13767;8	6574;5;198;67;
$GPXUP;731;05:48:24;0;50	1375;8	65744;5;198;68;
$GPXUP;731;05:48:25;0;50	13733;8	65745;5;197;68;
$GPXUP;731;05:48:26;0;50	13715;8	65747;5;197;68;
$GPXUP;731;05:48:27;0;50	13698;8	6575;5;198;67;
$GPXUP;731;05:48:28;0;50	13681;8	65752;5;198;69;
$GPXUP;731;05:48:29;0;50	13664;8	65755;5;200;69;
$GPXUP;731;05:48:30;0;50	13646;8	65754;5;199;70;
$GPXUP;731;05:48:31;0;50	13629;8	65754;5;200;72;
$GPXUP;731;05:48:32;0;50	13611;8	65752;5;199;72;
$GPXUP;731;05:48:33;0;50	13592;8	6575;5;201;72;
$GPXUP;731;05:48:34;0;50	13574;8	6575;5;201;72;
$GPXUP;731;05:48:35;0;50	13556;8	6575;5;200;73;
$GPXUP;731;05:48:36;0;50	13537;8	65751;5;200;73;
$GPXUP;731;05:48:37;0;50	13518;8	65751;5;199;72;
$GPXUP;731;05:48:38;0;50	135;8	65749;5;198;72;
$GPXUP;731;05:48:39;0;50	13482;8	65747;5;199;72;
$GPXUP;731;05:48:40;0;50	13464;8	65745;5;199;70;
$GPXUP;731;05:48:41;0;50	13446;8	65748;5;199;70;
$GPXUP;731;05:48:42;0;50	13428;8	65748;5;200;72;
$GPXUP;731;05:48:43;0;50	1341;8	6575;5;200;74;
$GPXUP;731;05:48:44;0;50	13392;8	65748;5;200;73;
$GPXUP;731;05:48:45;0;50	13374;8	65744;5;199;73;
$GPXUP;731;05:48:46;0;50	13355;8	65734;5;200;78;
$GPXUP;731;05:48:47;0;50	13337;8	65722;5;199;79;
$GPXUP;731;05:48:48;0;50	13318;8	6571;5;197;78;
$GPXUP;731;05:48:49;0;50	13299;8	65706;5;194;80;
$GPXUP;731;05:48:50;0;50	13278;8	65711;5;194;82;
$GPXUP;731;05:48:51;0;50	13258;8	65717;5;192;74;
$GPXUP;731;05:48:52;0;50	13241;8	65725;5;193;68;
$GPXUP;731;05:48:53;0;50	13226;8	65735;5;194;92;
$GPXUP;731;05:48:54;0;50	13205;8	65732;5;193;71;
$GPXUP;731;05:48:55;0;50	13187;8	65736;5;193;75;
$GPXUP;731;05:48:56;0;50	1317;8	65741;5;190;75;
$GPXUP;731;05:48:57;0;50	13152;8	6575;5;186;74;
$GPXUP;731;05:48:58;0;50	13134;8	65756;5;185;73;
$GPXUP;731;05:48:59;0;50	13116;8	65759;5;183;75;
$GPXUP;731;05:49:00;0;50	13096;8	65758;5;178;77;
$GPXUP;731;05:49:01;0;50	13078;8	65755;5;175;78;
$GPXUP;731;05:49:02;0;50	13058;8	6575;5;173;80;
$GPXUP;731;05:49:03;0;50	13038;8	65749;5;174;83;
$GPXUP;731;05:49:04;0;50	13016;8	65749;5;168;83;
$GPXUP;731;05:49:05;0;50	12996;8	65747;5;165;80;
$GPXUP;731;05:49:06;0;50	12976;8	65745;5;162;79;
$GPXUP;731;05:49:07;0;50	12958;8	65742;5;162;76;
$GPXUP;731;05:49:08;0;50	1294;8	65736;5;161;73;
$GPXUP;731;05:49:09;0;50	12921;8	65731;5;160;72;
$GPXUP;731;05:49:10;0;50	12904;8	65727;5;159;70;
$GPXUP;731;05:49:11;0;50	12887;8	65724;5;159;69;
$GPXUP;731;05:49:12;0;50	1287;8	65722;5;162;68;
$GPXUP;731;05:49:13;0;50	12853;8	6572;5;160;67;
$GPXUP;731;05:49:14;0;50	12836;8	65719;5;158;66;
$GPXUP;731;05:49:15;0;50	1282;8	65717;5;161;67;
$GPXUP;731;05:49:16;0;50	12804;8	65711;5;164;69;
$GPXUP;731;05:49:17;0;50	12786;8	65706;5;160;70;
$GPXUP;731;05:49:18;0;50	12769;8	65702;5;154;66;
$GPXUP;731;05:49:19;0;50	12753;8	65697;5;154;62;
$GPXUP;731;05:49:20;0;50	12739;8	65703;5;155;60;
$GPXUP;731;05:49:21;0;50	12727;8	65715;5;146;57;
$GPXUP;731;05:49:22;0;50	12716;8	65733;5;143;58;
$GPXUP;731;05:49:23;0;50	12706;8	65749;5;145;56;
$GPXUP;731;05:49:24;0;50	12694;8	65759;5;143;56;
$GPXUP;731;05:49:25;0;50	12682;8	65768;5;142;57;
$GPXUP;731;05:49:26;0;50	12667;8	65774;5;142;60;
$GPXUP;731;05:49:27;0;50	12652;8	65772;5;141;60;
$GPXUP;731;05:49:28;0;50	12638;8	65772;5;139;58;
$GPXUP;731;05:49:29;0;50	12625;8	65776;5;140;52;
$GPXUP;731;05:49:30;0;50	12614;8	65784;5;140;48;
$GPXUP;731;05:49:31;0;50	12604;8	65792;5;141;47;
$GPXUP;731;05:49:32;0;50	12593;8	65801;5;142;47;
$GPXUP;731;05:49:33;0;50	12583;8	65813;5;138;46;
$GPXUP;731;05:49:34;0;50	12574;8	65823;5;136;42;
$GPXUP;731;05:49:35;0;50	12566;8	65827;5;132;38;
$GPXUP;731;05:49:36;0;50	12558;8	65834;5;133;35;
$GPXUP;731;05:49:37;0;50	1255;8	65841;5;125;35;
$GPXUP;731;05:49:38;0;50	12542;8	6585;5;131;36;
$GPXUP;731;05:49:39;0;50	12536;8	65861;5;124;36;
$GPXUP;731;05:49:40;0;50	12543;8	65873;5;140;35;
$GPXUP;731;05:49:41;0;50	12553;8	65874;5;145;36;
$GPXUP;731;05:49:42;0;50	12574;8	65849;5;131;39;
$GPXUP;731;05:49:43;0;50	12566;8	6584;5;131;39;
$GPXUP;731;05:49:44;0;50	12558;8	65832;5;131;29;
$GPXUP;731;05:49:45;0;50	12554;8	65825;5;133;19;
$GPXUP;731;05:49:46;0;50	12551;8	6582;5;134;0;
