# Supplementary material for: Pigeon Navigation: Different Routes Lead to Frankfurt
Source: PLoS One. 2014 Nov 12;9(11):e112439. doi: 10.1371/journal.pone.0112439 (PMC4229201; doi:10.1371/journal.pone.0112439)
Supplement: File S4 — Files containing the original track data and a ‘Read me’ explaining the data format. (ZIP) [file pone.0112439.s004.zip › N-RB/010822xup95_8162.log]

$GPXUP;731;05:51:19;0;50	29289;8	72398;5;216;0;
$GPXUP;731;05:51:20;0;50	29289;8	72398;5;216;4;
$GPXUP;731;05:51:21;0;50	2929;8	724;5;216;11;
$GPXUP;731;05:51:22;0;50	29285;8	72402;5;216;20;
$GPXUP;731;05:51:23;0;50	29269;8	72411;5;217;44;
$GPXUP;731;05:51:24;0;50	29256;8	72408;5;217;47;
$GPXUP;731;05:51:25;0;50	29246;8	72399;5;216;51;
$GPXUP;731;05:51:26;0;50	29233;8	7239;5;214;53;
$GPXUP;731;05:51:27;0;50	29222;8	72378;5;214;55;
$GPXUP;731;05:51:28;0;50	29209;8	72364;5;214;55;
$GPXUP;731;05:51:29;0;50	29197;8	72353;5;214;60;
$GPXUP;731;05:51:30;0;50	29182;8	72348;5;214;62;
$GPXUP;731;05:51:31;0;50	29166;8	7235;5;214;57;
$GPXUP;731;05:51:32;0;50	29151;8	72353;5;215;57;
$GPXUP;731;05:51:33;0;50	29138;8	72358;5;216;53;
$GPXUP;731;05:51:34;0;50	29125;8	72362;5;217;53;
$GPXUP;731;05:51:35;0;50	29113;8	72358;5;220;51;
$GPXUP;731;05:51:36;0;50	29102;8	72348;5;224;49;
$GPXUP;731;05:51:37;0;50	29092;8	72338;5;225;58;
$GPXUP;731;05:51:38;0;50	29078;8	72327;5;225;62;
$GPXUP;731;05:51:39;0;50	29061;8	72324;5;225;60;
$GPXUP;731;05:51:40;0;50	29044;8	72318;5;225;60;
$GPXUP;731;05:51:41;0;50	29029;8	72322;5;226;58;
$GPXUP;731;05:51:42;0;50	29015;8	7233;5;227;54;
$GPXUP;731;05:51:43;0;50	29003;8	72344;5;227;54;
$GPXUP;731;05:51:44;0;50	28999;8	72362;5;227;56;
$GPXUP;731;05:51:45;0;50	28999;8	7238;5;225;61;
$GPXUP;731;05:51:46;0;50	29008;8	72388;5;223;35;
$GPXUP;731;05:51:47;0;50	29018;8	72388;5;223;45;
$GPXUP;731;05:51:48;0;50	29024;8	72371;5;223;35;
$GPXUP;731;05:51:49;0;50	2902;8	72352;5;223;54;
$GPXUP;731;05:51:50;0;50	29012;8	7233;5;223;53;
$GPXUP;731;05:51:51;0;50	29006;8	72314;5;222;58;
$GPXUP;731;05:51:52;0;50	29;8	72294;5;222;54;
$GPXUP;731;05:51:53;0;50	28996;8	72275;5;221;53;
$GPXUP;731;05:51:54;0;50	28991;8	72256;5;221;55;
$GPXUP;731;05:51:55;0;50	28986;8	72235;5;221;56;
$GPXUP;731;05:51:56;0;50	28987;8	72216;5;220;52;
$GPXUP;731;05:51:57;0;50	28992;8	722;5;220;44;
$GPXUP;731;05:51:58;0;50	29002;8	7219;5;220;42;
$GPXUP;731;05:51:59;0;50	29012;8	72185;5;220;41;
$GPXUP;731;05:52:00;0;50	29023;8	72182;5;220;38;
$GPXUP;731;05:52:01;0;50	29032;8	72188;5;220;34;
$GPXUP;731;05:52:02;0;50	29035;8	72203;5;219;41;
$GPXUP;731;05:52:03;0;50	29034;8	72223;5;219;46;
$GPXUP;731;05:52:04;0;50	29027;8	7224;5;219;50;
$GPXUP;731;05:52:05;0;50	29014;8	72253;5;219;55;
$GPXUP;731;05:52:06;0;50	29;8	72262;5;221;59;
$GPXUP;731;05:52:07;0;50	28985;8	72265;5;219;57;
$GPXUP;731;05:52:08;0;50	2897;8	72264;5;220;58;
$GPXUP;731;05:52:09;0;50	28956;8	72257;5;220;61;
$GPXUP;731;05:52:10;0;50	28942;8	72244;5;219;57;
$GPXUP;731;05:52:11;0;50	28931;8	7223;5;219;57;
$GPXUP;731;05:52:12;0;50	28925;8	72208;5;220;53;
$GPXUP;731;05:52:13;0;50	28926;8	72189;5;219;49;
$GPXUP;731;05:52:14;0;50	28931;8	72174;5;217;43;
$GPXUP;731;05:52:15;0;50	28941;8	72168;5;217;38;
$GPXUP;731;05:52:16;0;50	28951;8	72166;5;221;35;
$GPXUP;731;05:52:17;0;50	28958;8	72178;5;221;43;
$GPXUP;731;05:52:18;0;50	28963;8	72197;5;221;44;
$GPXUP;731;05:52:19;0;50	28964;8	72216;5;221;44;
$GPXUP;731;05:52:20;0;50	28963;8	72235;5;221;49;
$GPXUP;731;05:52:21;0;50	28958;8	72254;5;221;51;
$GPXUP;731;05:52:22;0;50	28948;8	72267;5;220;57;
$GPXUP;731;05:52:23;0;50	28936;8	72273;5;220;56;
$GPXUP;731;05:52:24;0;50	28919;8	72281;5;220;62;
$GPXUP;731;05:52:25;0;50	28903;8	72284;5;221;61;
$GPXUP;731;05:52:26;0;50	28887;8	72285;5;220;63;
$GPXUP;731;05:52:27;0;50	2887;8	7229;5;221;61;
$GPXUP;731;05:52:28;0;50	28856;8	72299;5;221;61;
$GPXUP;731;05:52:29;0;50	28841;8	72306;5;222;60;
$GPXUP;731;05:52:30;0;50	28826;8	72309;5;222;60;
$GPXUP;731;05:52:31;0;50	28811;8	72305;5;223;56;
$GPXUP;731;05:52:32;0;50	28798;8	72295;5;225;62;
$GPXUP;731;05:52:33;0;50	28788;8	72278;5;226;58;
$GPXUP;731;05:52:34;0;50	28779;8	72259;5;227;57;
$GPXUP;731;05:52:35;0;50	28772;8	72239;5;226;56;
$GPXUP;731;05:52:36;0;50	28766;8	72218;5;227;56;
$GPXUP;731;05:52:37;0;50	2876;8	72197;5;226;55;
$GPXUP;731;05:52:38;0;50	28756;8	72176;5;226;50;
$GPXUP;731;05:52:39;0;50	28751;8	72158;5;227;58;
$GPXUP;731;05:52:40;0;50	28745;8	72137;5;228;53;
$GPXUP;731;05:52:41;0;50	28743;8	72115;5;229;48;
$GPXUP;731;05:52:42;0;50	28741;8	72095;5;230;55;
$GPXUP;731;05:52:43;0;50	28739;8	72072;5;231;54;
$GPXUP;731;05:52:44;0;50	28735;8	72052;5;232;52;
$GPXUP;731;05:52:45;0;50	28726;8	72035;5;233;58;
$GPXUP;731;05:52:46;0;50	28713;8	72024;5;232;56;
$GPXUP;731;05:52:47;0;50	28697;8	72026;5;232;55;
$GPXUP;731;05:52:48;0;50	28685;8	72036;5;232;55;
$GPXUP;731;05:52:49;0;50	28679;8	72056;5;232;44;
$GPXUP;731;05:52:50;0;50	28676;8	72072;5;231;45;
$GPXUP;731;05:52:51;0;50	28683;8	72091;5;232;47;
$GPXUP;731;05:52:52;0;50	28688;8	72108;5;232;46;
$GPXUP;731;05:52:53;0;50	28693;8	72127;5;233;46;
$GPXUP;731;05:52:54;0;50	28693;8	72145;5;234;46;
$GPXUP;731;05:52:55;0;50	2869;8	72163;5;236;51;
$GPXUP;731;05:52:56;0;50	28687;8	72182;5;237;49;
$GPXUP;731;05:52:57;0;50	28682;8	72201;5;235;48;
$GPXUP;731;05:52:58;0;50	28674;8	72218;5;234;54;
$GPXUP;731;05:52:59;0;50	28661;8	72236;5;235;54;
$GPXUP;731;05:53:00;0;50	28649;8	72249;5;236;56;
$GPXUP;731;05:53:01;0;50	28636;8	72261;5;235;55;
$GPXUP;731;05:53:02;0;50	28626;8	72273;5;236;56;
$GPXUP;731;05:53:03;0;50	28613;8	72285;5;236;54;
$GPXUP;731;05:53:04;0;50	28604;8	72298;5;236;54;
$GPXUP;731;05:53:05;0;50	28594;8	72311;5;237;49;
$GPXUP;731;05:53:06;0;50	28591;8	7233;5;238;52;
$GPXUP;731;05:53:07;0;50	28591;8	7235;5;239;47;
$GPXUP;731;05:53:08;0;50	2859;8	72368;5;239;48;
$GPXUP;731;05:53:09;0;50	28596;8	72385;5;240;39;
$GPXUP;731;05:53:10;0;50	28604;8	72395;5;240;42;
$GPXUP;731;05:53:11;0;50	28613;8	72401;5;241;41;
$GPXUP;731;05:53:12;0;50	28624;8	72393;5;241;40;
$GPXUP;731;05:53:13;0;50	28627;8	72375;5;240;42;
$GPXUP;731;05:53:14;0;50	28622;8	72354;5;241;51;
$GPXUP;731;05:53:15;0;50	28611;8	7234;5;240;60;
$GPXUP;731;05:53:16;0;50	28598;8	72322;5;241;65;
$GPXUP;731;05:53:17;0;50	28588;8	72301;5;240;60;
$GPXUP;731;05:53:18;0;50	28579;8	72281;5;239;65;
$GPXUP;731;05:53:19;0;50	28574;8	72258;5;238;60;
$GPXUP;731;05:53:20;0;50	28578;8	72232;5;235;65;
$GPXUP;731;05:53:21;0;50	28586;8	72213;5;231;61;
$GPXUP;731;05:53:22;0;50	286;8	72198;5;231;59;
$GPXUP;731;05:53:23;0;50	28612;8	72185;5;231;57;
$GPXUP;731;05:53:24;0;50	28622;8	72168;5;230;53;
$GPXUP;731;05:53:25;0;50	28626;8	72149;5;229;56;
$GPXUP;731;05:53:26;0;50	28622;8	72127;5;231;56;
$GPXUP;731;05:53:27;0;50	28613;8	72109;5;228;55;
$GPXUP;731;05:53:28;0;50	28598;8	72094;5;232;63;
$GPXUP;731;05:53:29;0;50	28582;8	72085;5;234;61;
$GPXUP;731;05:53:30;0;50	28566;8	72081;5;234;62;
$GPXUP;731;05:53:31;0;50	2855;8	72078;5;234;59;
$GPXUP;731;05:53:32;0;50	28535;8	72074;5;234;61;
$GPXUP;731;05:53:33;0;50	2852;8	72075;5;234;63;
$GPXUP;731;05:53:34;0;50	28506;8	72085;5;234;58;
$GPXUP;731;05:53:35;0;50	28495;8	72099;5;234;47;
$GPXUP;731;05:53:36;0;50	28493;8	7212;5;236;50;
$GPXUP;731;05:53:37;0;50	28494;8	72141;5;235;50;
$GPXUP;731;05:53:38;0;50	28495;8	72161;5;235;50;
$GPXUP;731;05:53:39;0;50	28495;8	72181;5;233;48;
$GPXUP;731;05:53:40;0;50	2849;8	72198;5;233;67;
$GPXUP;731;05:53:41;0;50	28479;8	72216;5;232;52;
$GPXUP;731;05:53:42;0;50	28466;8	72226;5;231;53;
$GPXUP;731;05:53:43;0;50	28454;8	72236;5;229;56;
$GPXUP;731;05:53:44;0;50	28441;8	72243;5;227;58;
$GPXUP;731;05:53:45;0;50	28426;8	72249;5;227;59;
$GPXUP;731;05:53:46;0;50	28411;8	7225;5;221;56;
$GPXUP;731;05:53:47;0;50	28395;8	72246;5;222;59;
$GPXUP;731;05:53:48;0;50	2838;8	72235;5;223;59;
$GPXUP;731;05:53:49;0;50	28366;8	72227;5;223;62;
$GPXUP;731;05:53:50;0;50	28352;8	72214;5;224;55;
$GPXUP;731;05:53:51;0;50	28341;8	72195;5;226;62;
$GPXUP;731;05:53:52;0;50	28332;8	72178;5;228;59;
$GPXUP;731;05:53:53;0;50	28322;8	72159;5;228;53;
$GPXUP;731;05:53:54;0;50	28314;8	72143;5;229;56;
$GPXUP;731;05:53:55;0;50	28304;8	72124;5;227;60;
$GPXUP;731;05:53:56;0;50	28291;8	72108;5;225;63;
$GPXUP;731;05:53:57;0;50	28284;8	72085;5;226;59;
$GPXUP;731;05:53:58;0;50	2828;8	72062;5;232;54;
$GPXUP;731;05:53:59;0;50	2828;8	7204;5;230;63;
$GPXUP;731;05:54:00;0;50	28282;8	72015;5;229;54;
$GPXUP;731;05:54:01;0;50	28282;8	71996;5;227;54;
$GPXUP;731;05:54:02;0;50	28284;8	71976;5;227;48;
$GPXUP;731;05:54:03;0;50	2829;8	7196;5;226;49;
$GPXUP;731;05:54:04;0;50	28297;8	71944;5;227;46;
$GPXUP;731;05:54:05;0;50	28307;8	71936;5;226;47;
$GPXUP;731;05:54:06;0;50	28316;8	71935;5;226;39;
$GPXUP;731;05:54:07;0;50	28329;8	71953;5;227;52;
$GPXUP;731;05:54:08;0;50	28339;8	7197;5;227;49;
$GPXUP;731;05:54:09;0;50	28338;8	71991;5;229;43;
$GPXUP;731;05:54:10;0;50	28337;8	72009;5;230;45;
$GPXUP;731;05:54:11;0;50	28338;8	72027;5;230;46;
$GPXUP;731;05:54:12;0;50	28339;8	72045;5;231;50;
$GPXUP;731;05:54:13;0;50	2833;8	72062;5;231;53;
$GPXUP;731;05:54:14;0;50	28328;8	72084;5;231;52;
$GPXUP;731;05:54:15;0;50	28329;8	72106;5;232;55;
$GPXUP;731;05:54:16;0;50	28336;8	72124;5;234;47;
$GPXUP;731;05:54:17;0;50	28344;8	72139;5;235;45;
$GPXUP;731;05:54:18;0;50	28352;8	72153;5;237;40;
$GPXUP;731;05:54:19;0;50	28361;8	72162;5;238;41;
$GPXUP;731;05:54:20;0;50	2837;8	72172;5;239;43;
$GPXUP;731;05:54:21;0;50	28377;8	72184;5;239;45;
$GPXUP;731;05:54:22;0;50	28384;8	722;5;238;46;
$GPXUP;731;05:54:23;0;50	28391;8	72216;5;238;47;
$GPXUP;731;05:54:24;0;50	28395;8	72235;5;239;48;
$GPXUP;731;05:54:25;0;50	28394;8	72259;5;238;52;
$GPXUP;731;05:54:26;0;50	28386;8	72277;5;239;55;
$GPXUP;731;05:54:27;0;50	28377;8	72294;5;241;59;
$GPXUP;731;05:54:28;0;50	28364;8	72305;5;242;56;
$GPXUP;731;05:54:29;0;50	28351;8	72317;5;241;58;
$GPXUP;731;05:54:30;0;50	28338;8	72329;5;242;58;
$GPXUP;731;05:54:31;0;50	28325;8	72339;5;241;58;
$GPXUP;731;05:54:32;0;50	28312;8	72351;5;242;58;
$GPXUP;731;05:54:33;0;50	28299;8	72361;5;242;50;
$GPXUP;731;05:54:34;0;50	28293;8	72373;5;241;47;
$GPXUP;731;05:54:35;0;50	28296;8	72394;5;241;41;
$GPXUP;731;05:54:36;0;50	28308;8	72407;5;241;34;
$GPXUP;731;05:54:37;0;50	28324;8	72398;5;239;39;
$GPXUP;731;05:54:38;0;50	28333;8	72394;5;238;44;
$GPXUP;731;05:54:39;0;50	28341;8	72382;5;238;47;
$GPXUP;731;05:54:40;0;50	28352;8	72372;5;237;52;
$GPXUP;731;05:54:41;0;50	28364;8	72368;5;237;49;
$GPXUP;731;05:54:42;0;50	28375;8	72377;5;237;44;
$GPXUP;731;05:54:43;0;50	28384;8	7239;5;237;47;
$GPXUP;731;05:54:44;0;50	28389;8	72403;5;237;47;
$GPXUP;731;05:54:45;0;50	28396;8	7242;5;237;51;
$GPXUP;731;05:54:46;0;50	28402;8	72439;5;236;47;
$GPXUP;731;05:54:47;0;50	28408;8	72457;5;238;49;
$GPXUP;731;05:54:48;0;50	28412;8	72474;5;237;44;
$GPXUP;731;05:54:49;0;50	28417;8	7249;5;238;42;
$GPXUP;731;05:54:50;0;50	28421;8	72505;5;238;50;
$GPXUP;731;05:54:51;0;50	28422;8	72524;5;239;44;
$GPXUP;731;05:54:52;0;50	28417;8	7254;5;239;49;
$GPXUP;731;05:54:53;0;50	28412;8	72557;5;239;45;
$GPXUP;731;05:54:54;0;50	2841;8	72575;5;239;45;
$GPXUP;731;05:54:55;0;50	2841;8	72594;5;239;45;
$GPXUP;731;05:54:56;0;50	28409;8	72612;5;239;46;
$GPXUP;731;05:54:57;0;50	28404;8	72629;5;239;49;
$GPXUP;731;05:54:58;0;50	28399;8	72647;5;239;49;
$GPXUP;731;05:54:59;0;50	28394;8	72665;5;238;49;
$GPXUP;731;05:55:00;0;50	28388;8	72683;5;238;51;
$GPXUP;731;05:55:01;0;50	28378;8	72697;5;236;54;
$GPXUP;731;05:55:02;0;50	28367;8	72712;5;235;58;
$GPXUP;731;05:55:03;0;50	28353;8	72722;5;234;59;
$GPXUP;731;05:55:04;0;50	28338;8	72723;5;234;59;
$GPXUP;731;05:55:05;0;50	28324;8	7271;5;234;60;
$GPXUP;731;05:55:06;0;50	28314;8	72694;5;234;50;
$GPXUP;731;05:55:07;0;50	28309;8	72664;5;234;52;
$GPXUP;731;05:55:08;0;50	28312;8	72647;5;235;54;
$GPXUP;731;05:55:09;0;50	28311;8	72621;5;237;53;
$GPXUP;731;05:55:10;0;50	28311;8	72601;5;237;49;
$GPXUP;731;05:55:11;0;50	28314;8	72578;5;237;50;
$GPXUP;731;05:55:12;0;50	28319;8	7256;5;238;50;
$GPXUP;731;05:55:13;0;50	28323;8	72539;5;238;51;
$GPXUP;731;05:55:14;0;50	28327;8	7252;5;238;53;
$GPXUP;731;05:55:15;0;50	2833;8	72502;5;239;53;
$GPXUP;731;05:55:16;0;50	28326;8	72481;5;241;52;
$GPXUP;731;05:55:17;0;50	28319;8	72467;5;241;40;
$GPXUP;731;05:55:18;0;50	28299;8	72455;5;241;53;
$GPXUP;731;05:55:19;0;50	28282;8	72443;5;242;66;
$GPXUP;731;05:55:20;0;50	28267;8	72432;5;239;67;
$GPXUP;731;05:55:21;0;50	28253;8	72421;5;238;68;
$GPXUP;731;05:55:22;0;50	28238;8	72403;5;239;66;
$GPXUP;731;05:55:23;0;50	28225;8	72386;5;239;64;
$GPXUP;731;05:55:24;0;50	28212;8	7237;5;239;62;
$GPXUP;731;05:55:25;0;50	282;8	72356;5;237;65;
$GPXUP;731;05:55:26;0;50	28189;8	7234;5;235;62;
$GPXUP;731;05:55:27;0;50	28179;8	72322;5;237;64;
$GPXUP;731;05:55:28;0;50	28169;8	72298;5;237;62;
$GPXUP;731;05:55:29;0;50	2816;8	72278;5;236;64;
$GPXUP;731;05:55:30;0;50	2815;8	72259;5;236;62;
$GPXUP;731;05:55:31;0;50	28141;8	7224;5;234;55;
$GPXUP;731;05:55:32;0;50	28136;8	7222;5;235;57;
$GPXUP;731;05:55:33;0;50	2813;8	72195;5;236;59;
$GPXUP;731;05:55:34;0;50	28126;8	7217;5;236;58;
$GPXUP;731;05:55:35;0;50	28121;8	7215;5;237;64;
$GPXUP;731;05:55:36;0;50	28114;8	72129;5;238;61;
$GPXUP;731;05:55:37;0;50	28107;8	72106;5;237;66;
$GPXUP;731;05:55:38;0;50	28097;8	72086;5;238;61;
$GPXUP;731;05:55:39;0;50	28085;8	7207;5;238;68;
$GPXUP;731;05:55:40;0;50	28069;8	72057;5;238;68;
$GPXUP;731;05:55:41;0;50	28054;8	72043;5;238;66;
$GPXUP;731;05:55:42;0;50	28038;8	72031;5;237;68;
$GPXUP;731;05:55:43;0;50	2802;8	72028;5;236;69;
$GPXUP;731;05:55:44;0;50	28002;8	72022;5;236;72;
$GPXUP;731;05:55:45;0;50	27985;8	7203;5;235;66;
$GPXUP;731;05:55:46;0;50	27972;8	72048;5;236;65;
$GPXUP;731;05:55:47;0;50	2796;8	72062;5;238;63;
$GPXUP;731;05:55:48;0;50	27947;8	72076;5;238;64;
$GPXUP;731;05:55:49;0;50	27932;8	72087;5;238;64;
$GPXUP;731;05:55:50;0;50	27917;8	72096;5;237;65;
$GPXUP;731;05:55:51;0;50	27902;8	72103;5;237;66;
$GPXUP;731;05:55:52;0;50	27887;8	72112;5;237;64;
$GPXUP;731;05:55:53;0;50	27872;8	72123;5;235;65;
$GPXUP;731;05:55:54;0;50	27858;8	72133;5;236;68;
$GPXUP;731;05:55:55;0;50	27841;8	72137;5;236;67;
$GPXUP;731;05:55:56;0;50	27825;8	72141;5;238;69;
$GPXUP;731;05:55:57;0;50	27808;8	72148;5;238;66;
$GPXUP;731;05:55:58;0;50	27791;8	72156;5;238;67;
$GPXUP;731;05:55:59;0;50	27775;8	7216;5;232;62;
$GPXUP;731;05:56:00;0;50	27756;8	72157;5;228;68;
$GPXUP;731;05:56:01;0;50	2774;8	72148;5;229;64;
$GPXUP;731;05:56:02;0;50	2773;8	72135;5;230;62;
$GPXUP;731;05:56:03;0;50	27718;8	72116;5;232;60;
$GPXUP;731;05:56:04;0;50	27709;8	72095;5;235;62;
$GPXUP;731;05:56:05;0;50	27699;8	72077;5;234;58;
$GPXUP;731;05:56:06;0;50	27693;8	72056;5;238;60;
$GPXUP;731;05:56:07;0;50	27685;8	72036;5;238;58;
$GPXUP;731;05:56:08;0;50	27678;8	72017;5;239;60;
$GPXUP;731;05:56:09;0;50	27669;8	71997;5;239;62;
$GPXUP;731;05:56:10;0;50	27657;8	71981;5;239;65;
$GPXUP;731;05:56:11;0;50	27645;8	71962;5;237;64;
$GPXUP;731;05:56:12;0;50	27635;8	71942;5;238;62;
$GPXUP;731;05:56:13;0;50	27623;8	71925;5;238;65;
$GPXUP;731;05:56:14;0;50	27611;8	71909;5;238;65;
$GPXUP;731;05:56:15;0;50	27599;8	71891;5;238;63;
$GPXUP;731;05:56:16;0;50	2759;8	71872;5;237;58;
$GPXUP;731;05:56:17;0;50	27581;8	71855;5;237;60;
$GPXUP;731;05:56:18;0;50	27568;8	71837;5;237;64;
$GPXUP;731;05:56:19;0;50	27555;8	71822;5;237;64;
$GPXUP;731;05:56:20;0;50	27542;8	71805;5;237;66;
$GPXUP;731;05:56:21;0;50	27526;8	71798;5;236;67;
$GPXUP;731;05:56:22;0;50	27508;8	71798;5;235;66;
$GPXUP;731;05:56:23;0;50	27492;8	71801;5;235;68;
$GPXUP;731;05:56:24;0;50	27474;8	71799;5;233;68;
$GPXUP;731;05:56:25;0;50	27457;8	71799;5;232;71;
$GPXUP;731;05:56:26;0;50	2744;8	71803;5;231;69;
$GPXUP;731;05:56:27;0;50	27422;8	71808;5;232;66;
$GPXUP;731;05:56:28;0;50	27404;8	71805;5;233;70;
$GPXUP;731;05:56:29;0;50	27387;8	718;5;232;70;
$GPXUP;731;05:56:30;0;50	2737;8	71793;5;232;72;
$GPXUP;731;05:56:31;0;50	27352;8	71784;5;231;68;
$GPXUP;731;05:56:32;0;50	27337;8	71768;5;231;70;
$GPXUP;731;05:56:33;0;50	27322;8	71754;5;232;66;
$GPXUP;731;05:56:34;0;50	2731;8	71736;5;232;64;
$GPXUP;731;05:56:35;0;50	27301;8	71719;5;233;62;
$GPXUP;731;05:56:36;0;50	27297;8	71694;5;233;59;
$GPXUP;731;05:56:37;0;50	27292;8	71672;5;232;60;
$GPXUP;731;05:56:38;0;50	27288;8	71649;5;232;63;
$GPXUP;731;05:56:39;0;50	27281;8	71629;5;231;63;
$GPXUP;731;05:56:40;0;50	2727;8	71608;5;231;68;
$GPXUP;731;05:56:41;0;50	27255;8	71589;5;231;69;
$GPXUP;731;05:56:42;0;50	27241;8	71571;5;230;70;
$GPXUP;731;05:56:43;0;50	27227;8	71553;5;229;71;
$GPXUP;731;05:56:44;0;50	27214;8	71536;5;227;70;
$GPXUP;731;05:56:45;0;50	272;8	71518;5;227;69;
$GPXUP;731;05:56:46;0;50	27187;8	715;5;227;67;
$GPXUP;731;05:56:47;0;50	27173;8	71485;5;225;67;
$GPXUP;731;05:56:48;0;50	2716;8	71468;5;227;65;
$GPXUP;731;05:56:49;0;50	27145;8	71456;5;227;69;
$GPXUP;731;05:56:50;0;50	27129;8	71444;5;227;68;
$GPXUP;731;05:56:51;0;50	27114;8	71432;5;225;68;
$GPXUP;731;05:56:52;0;50	27099;8	71419;5;224;69;
$GPXUP;731;05:56:53;0;50	27084;8	71406;5;223;69;
$GPXUP;731;05:56:54;0;50	27068;8	71394;5;222;71;
$GPXUP;731;05:56:55;0;50	27053;8	71381;5;222;69;
$GPXUP;731;05:56:56;0;50	27037;8	71368;5;221;70;
$GPXUP;731;05:56:57;0;50	27024;8	71352;5;221;66;
$GPXUP;731;05:56:58;0;50	2701;8	71336;5;222;63;
$GPXUP;731;05:56:59;0;50	26995;8	71322;5;221;62;
$GPXUP;731;05:57:00;0;50	26981;8	71313;5;221;60;
$GPXUP;731;05:57:01;0;50	26968;8	71306;5;222;61;
$GPXUP;731;05:57:02;0;50	26953;8	71296;5;222;59;
$GPXUP;731;05:57:03;0;50	26943;8	71286;5;223;59;
$GPXUP;731;05:57:04;0;50	2693;8	71272;5;223;60;
$GPXUP;731;05:57:05;0;50	26919;8	71255;5;224;56;
$GPXUP;731;05:57:06;0;50	26907;8	71242;5;223;62;
$GPXUP;731;05:57:07;0;50	26893;8	71231;5;224;62;
$GPXUP;731;05:57:08;0;50	2688;8	71219;5;223;59;
$GPXUP;731;05:57:09;0;50	26867;8	71208;5;224;65;
$GPXUP;731;05:57:10;0;50	26852;8	71196;5;224;60;
$GPXUP;731;05:57:11;0;50	26838;8	71186;5;224;60;
$GPXUP;731;05:57:12;0;50	26825;8	71177;5;224;61;
$GPXUP;731;05:57:13;0;50	26813;8	71164;5;224;61;
$GPXUP;731;05:57:14;0;50	268;8	7115;5;225;60;
$GPXUP;731;05:57:15;0;50	26787;8	71136;5;226;63;
$GPXUP;731;05:57:16;0;50	26775;8	71121;5;225;59;
$GPXUP;731;05:57:17;0;50	26762;8	71107;5;225;65;
$GPXUP;731;05:57:18;0;50	26748;8	71095;5;226;63;
$GPXUP;731;05:57:19;0;50	26731;8	71087;5;226;61;
$GPXUP;731;05:57:20;0;50	26716;8	71083;5;227;63;
$GPXUP;731;05:57:21;0;50	26701;8	71079;5;226;63;
$GPXUP;731;05:57:22;0;50	26686;8	71072;5;227;62;
$GPXUP;731;05:57:23;0;50	26672;8	71065;5;227;61;
$GPXUP;731;05:57:24;0;50	26657;8	71055;5;227;63;
$GPXUP;731;05:57:25;0;50	26643;8	71047;5;227;62;
$GPXUP;731;05:57:26;0;50	26627;8	71038;5;227;63;
$GPXUP;731;05:57:27;0;50	26611;8	71034;5;227;65;
$GPXUP;731;05:57:28;0;50	26596;8	71021;5;227;65;
$GPXUP;731;05:57:29;0;50	26582;8	71007;5;226;67;
$GPXUP;731;05:57:30;0;50	26568;8	70994;5;224;67;
$GPXUP;731;05:57:31;0;50	26554;8	70977;5;223;64;
$GPXUP;731;05:57:32;0;50	26542;8	70961;5;223;65;
$GPXUP;731;05:57:33;0;50	26529;8	70946;5;222;64;
$GPXUP;731;05:57:34;0;50	26516;8	70932;5;222;64;
$GPXUP;731;05:57:35;0;50	26502;8	70917;5;221;66;
$GPXUP;731;05:57:36;0;50	26489;8	709;5;221;65;
$GPXUP;731;05:57:37;0;50	26476;8	70885;5;220;66;
$GPXUP;731;05:57:38;0;50	26462;8	7087;5;219;65;
$GPXUP;731;05:57:39;0;50	2645;8	70855;5;219;63;
$GPXUP;731;05:57:40;0;50	26436;8	70845;5;219;63;
$GPXUP;731;05:57:41;0;50	2642;8	70839;5;219;63;
$GPXUP;731;05:57:42;0;50	26404;8	70832;5;220;61;
$GPXUP;731;05:57:43;0;50	2639;8	70824;5;220;63;
$GPXUP;731;05:57:44;0;50	26375;8	70813;5;220;62;
$GPXUP;731;05:57:45;0;50	26362;8	70799;5;221;60;
$GPXUP;731;05:57:46;0;50	2635;8	70785;5;221;62;
$GPXUP;731;05:57:47;0;50	26336;8	70771;5;221;61;
$GPXUP;731;05:57:48;0;50	26324;8	70759;5;221;61;
$GPXUP;731;05:57:49;0;50	2631;8	70746;5;222;64;
$GPXUP;731;05:57:50;0;50	26296;8	70735;5;222;63;
$GPXUP;731;05:57:51;0;50	2628;8	70725;5;222;62;
$GPXUP;731;05:57:52;0;50	26265;8	70721;5;222;59;
$GPXUP;731;05:57:53;0;50	26249;8	7072;5;222;59;
$GPXUP;731;05:57:54;0;50	26235;8	70728;5;222;57;
$GPXUP;731;05:57:55;0;50	26222;8	70736;5;222;60;
$GPXUP;731;05:57:56;0;50	26207;8	70743;5;222;61;
$GPXUP;731;05:57:57;0;50	26192;8	70749;5;221;60;
$GPXUP;731;05:57:58;0;50	26178;8	70754;5;221;60;
$GPXUP;731;05:57:59;0;50	26162;8	70755;5;221;61;
$GPXUP;731;05:58:00;0;50	26147;8	70754;5;221;63;
$GPXUP;731;05:58:01;0;50	26131;8	70749;5;221;62;
$GPXUP;731;05:58:02;0;50	26116;8	70744;5;221;65;
$GPXUP;731;05:58:03;0;50	26101;8	70737;5;220;61;
$GPXUP;731;05:58:04;0;50	26087;8	70723;5;221;63;
$GPXUP;731;05:58:05;0;50	26072;8	70712;5;220;62;
$GPXUP;731;05:58:06;0;50	26058;8	70699;5;220;63;
$GPXUP;731;05:58:07;0;50	26045;8	70687;5;219;64;
$GPXUP;731;05:58:08;0;50	2603;8	70674;5;219;71;
$GPXUP;731;05:58:09;0;50	26015;8	70663;5;218;65;
$GPXUP;731;05:58:10;0;50	25999;8	70652;5;218;62;
$GPXUP;731;05:58:11;0;50	25986;8	7064;5;218;63;
$GPXUP;731;05:58:12;0;50	25972;8	70627;5;215;63;
$GPXUP;731;05:58:13;0;50	2596;8	7061;5;213;70;
$GPXUP;731;05:58:14;0;50	25953;8	70585;5;210;64;
$GPXUP;731;05:58:15;0;50	25954;8	70557;5;208;60;
$GPXUP;731;05:58:16;0;50	2596;8	70534;5;207;58;
$GPXUP;731;05:58:17;0;50	25966;8	70511;5;205;58;
$GPXUP;731;05:58:18;0;50	25974;8	70492;5;203;59;
$GPXUP;731;05:58:19;0;50	25983;8	70474;5;201;59;
$GPXUP;731;05:58:20;0;50	25993;8	70456;5;200;58;
$GPXUP;731;05:58:21;0;50	26004;8	70438;5;199;59;
$GPXUP;731;05:58:22;0;50	26013;8	70421;5;199;59;
$GPXUP;731;05:58:23;0;50	26021;8	70402;5;197;53;
$GPXUP;731;05:58:24;0;50	26021;8	70379;5;196;60;
$GPXUP;731;05:58:25;0;50	26016;8	70356;5;196;58;
$GPXUP;731;05:58:26;0;50	26009;8	70334;5;195;61;
$GPXUP;731;05:58:27;0;50	26;8	70316;5;196;61;
$GPXUP;731;05:58:28;0;50	25988;8	703;5;196;60;
$GPXUP;731;05:58:29;0;50	25978;8	70282;5;193;59;
$GPXUP;731;05:58:30;0;50	25967;8	70266;5;193;59;
$GPXUP;731;05:58:31;0;50	25956;8	70251;5;192;60;
$GPXUP;731;05:58:32;0;50	25944;8	70235;5;192;61;
$GPXUP;731;05:58:33;0;50	25932;8	7022;5;191;61;
$GPXUP;731;05:58:34;0;50	25918;8	70209;5;191;60;
$GPXUP;731;05:58:35;0;50	25905;8	70198;5;191;59;
$GPXUP;731;05:58:36;0;50	25893;8	70186;5;193;61;
$GPXUP;731;05:58:37;0;50	2588;8	70175;5;192;61;
$GPXUP;731;05:58:38;0;50	25866;8	70162;5;192;59;
$GPXUP;731;05:58:39;0;50	25853;8	70153;5;191;59;
$GPXUP;731;05:58:40;0;50	25838;8	70146;5;191;62;
$GPXUP;731;05:58:41;0;50	25824;8	70138;5;190;63;
$GPXUP;731;05:58:42;0;50	25808;8	70134;5;191;64;
$GPXUP;731;05:58:43;0;50	25792;8	70131;5;190;61;
$GPXUP;731;05:58:44;0;50	25776;8	70129;5;191;59;
$GPXUP;731;05:58:45;0;50	2576;8	70124;5;191;59;
$GPXUP;731;05:58:46;0;50	25748;8	70114;5;191;60;
$GPXUP;731;05:58:47;0;50	25735;8	70108;5;191;60;
$GPXUP;731;05:58:48;0;50	2572;8	70099;5;190;58;
$GPXUP;731;05:58:49;0;50	25707;8	70092;5;191;61;
$GPXUP;731;05:58:50;0;50	25692;8	70087;5;190;60;
$GPXUP;731;05:58:51;0;50	25678;8	70082;5;190;61;
$GPXUP;731;05:58:52;0;50	25664;8	70073;5;191;62;
$GPXUP;731;05:58:53;0;50	25649;8	70068;5;190;58;
$GPXUP;731;05:58:54;0;50	25634;8	70064;5;191;57;
$GPXUP;731;05:58:55;0;50	2562;8	70054;5;191;57;
$GPXUP;731;05:58:56;0;50	25606;8	70046;5;192;58;
$GPXUP;731;05:58:57;0;50	25594;8	70036;5;191;61;
$GPXUP;731;05:58:58;0;50	2558;8	70025;5;190;60;
$GPXUP;731;05:58:59;0;50	25568;8	70012;5;191;58;
$GPXUP;731;05:59:00;0;50	25556;8	69998;5;190;61;
$GPXUP;731;05:59:01;0;50	25544;8	69985;5;190;57;
$GPXUP;731;05:59:02;0;50	25533;8	6997;5;189;58;
$GPXUP;731;05:59:03;0;50	25522;8	69957;5;189;60;
$GPXUP;731;05:59:04;0;50	2551;8	69944;5;188;60;
$GPXUP;731;05:59:05;0;50	25498;8	6993;5;187;60;
$GPXUP;731;05:59:06;0;50	25486;8	69913;5;188;60;
$GPXUP;731;05:59:07;0;50	25473;8	69901;5;188;57;
$GPXUP;731;05:59:08;0;50	2546;8	6989;5;188;58;
$GPXUP;731;05:59:09;0;50	25448;8	69879;5;187;57;
$GPXUP;731;05:59:10;0;50	25437;8	69866;5;187;60;
$GPXUP;731;05:59:11;0;50	25424;8	6985;5;187;57;
$GPXUP;731;05:59:12;0;50	25416;8	69834;5;187;56;
$GPXUP;731;05:59:13;0;50	25407;8	69815;5;188;56;
$GPXUP;731;05:59:14;0;50	25402;8	69791;5;188;56;
$GPXUP;731;05:59:15;0;50	25397;8	69769;5;187;62;
$GPXUP;731;05:59:16;0;50	25395;8	6974;5;187;60;
$GPXUP;731;05:59:17;0;50	25396;8	69714;5;187;58;
$GPXUP;731;05:59:18;0;50	25396;8	69689;5;189;71;
$GPXUP;731;05:59:19;0;50	25394;8	69662;5;190;60;
$GPXUP;731;05:59:20;0;50	25386;8	69642;5;191;57;
$GPXUP;731;05:59:21;0;50	25377;8	69626;5;192;59;
$GPXUP;731;05:59:22;0;50	25365;8	69612;5;192;60;
$GPXUP;731;05:59:23;0;50	25353;8	69604;5;192;58;
$GPXUP;731;05:59:24;0;50	25338;8	69595;5;192;57;
$GPXUP;731;05:59:25;0;50	25323;8	69586;5;191;59;
$GPXUP;731;05:59:26;0;50	2531;8	69584;5;191;55;
$GPXUP;731;05:59:27;0;50	25297;8	69584;5;191;55;
$GPXUP;731;05:59:28;0;50	25282;8	69582;5;191;58;
$GPXUP;731;05:59:29;0;50	25266;8	69583;5;191;59;
$GPXUP;731;05:59:30;0;50	25251;8	6958;5;192;56;
$GPXUP;731;05:59:31;0;50	25237;8	69569;5;194;58;
$GPXUP;731;05:59:32;0;50	25224;8	69554;5;194;59;
$GPXUP;731;05:59:33;0;50	2521;8	69544;5;195;60;
$GPXUP;731;05:59:34;0;50	25197;8	69532;5;196;60;
$GPXUP;731;05:59:35;0;50	25184;8	69519;5;196;60;
$GPXUP;731;05:59:36;0;50	2517;8	69508;5;197;60;
$GPXUP;731;05:59:37;0;50	25158;8	69496;5;197;61;
$GPXUP;731;05:59:38;0;50	25145;8	69479;5;197;60;
$GPXUP;731;05:59:39;0;50	25132;8	69468;5;197;60;
$GPXUP;731;05:59:40;0;50	25118;8	6946;5;198;59;
$GPXUP;731;05:59:41;0;50	25103;8	69454;5;198;62;
$GPXUP;731;05:59:42;0;50	25088;8	69453;5;198;62;
$GPXUP;731;05:59:43;0;50	25074;8	69449;5;198;61;
$GPXUP;731;05:59:44;0;50	25058;8	69443;5;199;60;
$GPXUP;731;05:59:45;0;50	25043;8	69438;5;199;64;
$GPXUP;731;05:59:46;0;50	25031;8	69428;5;197;60;
$GPXUP;731;05:59:47;0;50	25019;8	69415;5;197;60;
$GPXUP;731;05:59:48;0;50	25005;8	694;5;196;62;
$GPXUP;731;05:59:49;0;50	24994;8	6938;5;197;60;
$GPXUP;731;05:59:50;0;50	24983;8	69363;5;197;62;
$GPXUP;731;05:59:51;0;50	24971;8	69345;5;197;62;
$GPXUP;731;05:59:52;0;50	24958;8	69334;5;196;63;
$GPXUP;731;05:59:53;0;50	24943;8	69323;5;197;67;
$GPXUP;731;05:59:54;0;50	24929;8	69312;5;197;65;
$GPXUP;731;05:59:55;0;50	24915;8	69297;5;196;65;
$GPXUP;731;05:59:56;0;50	24903;8	69282;5;196;65;
$GPXUP;731;05:59:57;0;50	2489;8	69264;5;198;65;
$GPXUP;731;05:59:58;0;50	24876;8	6925;5;197;66;
$GPXUP;731;05:59:59;0;50	2486;8	69238;5;197;65;
$GPXUP;731;06:00:00;0;50	24846;8	69227;5;197;64;
$GPXUP;731;06:00:01;0;50	2483;8	69217;5;199;66;
$GPXUP;731;06:00:02;0;50	24818;8	69203;5;199;63;
$GPXUP;731;06:00:03;0;50	24806;8	69186;5;199;62;
$GPXUP;731;06:00:04;0;50	24795;8	69171;5;199;60;
$GPXUP;731;06:00:05;0;50	24784;8	69156;5;197;60;
$GPXUP;731;06:00:06;0;50	24771;8	69141;5;198;56;
$GPXUP;731;06:00:07;0;50	24758;8	69127;5;198;57;
$GPXUP;731;06:00:08;0;50	24742;8	69123;5;196;61;
$GPXUP;731;06:00:09;0;50	24726;8	69122;5;197;62;
$GPXUP;731;06:00:10;0;50	24712;8	69125;5;197;62;
$GPXUP;731;06:00:11;0;50	24696;8	69129;5;197;60;
$GPXUP;731;06:00:12;0;50	24681;8	69133;5;198;60;
$GPXUP;731;06:00:13;0;50	24667;8	69136;5;199;60;
$GPXUP;731;06:00:14;0;50	24651;8	69135;5;199;61;
$GPXUP;731;06:00:15;0;50	24635;8	69134;5;198;64;
$GPXUP;731;06:00:16;0;50	24619;8	69132;5;199;62;
$GPXUP;731;06:00:17;0;50	24602;8	6913;5;198;64;
$GPXUP;731;06:00:18;0;50	24586;8	6913;5;199;62;
$GPXUP;731;06:00:19;0;50	2457;8	69127;5;199;65;
$GPXUP;731;06:00:20;0;50	24554;8	69126;5;199;63;
$GPXUP;731;06:00:21;0;50	24539;8	69124;5;200;62;
$GPXUP;731;06:00:22;0;50	24525;8	69116;5;200;63;
$GPXUP;731;06:00:23;0;50	2451;8	691;5;200;63;
$GPXUP;731;06:00:24;0;50	24497;8	69089;5;201;62;
$GPXUP;731;06:00:25;0;50	24484;8	69074;5;201;64;
$GPXUP;731;06:00:26;0;50	24471;8	69057;5;201;66;
$GPXUP;731;06:00:27;0;50	24458;8	6904;5;202;65;
$GPXUP;731;06:00:28;0;50	24444;8	69025;5;202;64;
$GPXUP;731;06:00:29;0;50	24432;8	6901;5;202;68;
$GPXUP;731;06:00:30;0;50	24418;8	68994;5;202;65;
$GPXUP;731;06:00:31;0;50	24405;8	68981;5;202;65;
$GPXUP;731;06:00:32;0;50	24391;8	6897;5;202;65;
$GPXUP;731;06:00:33;0;50	24375;8	68957;5;202;66;
$GPXUP;731;06:00:34;0;50	2436;8	68954;5;202;70;
$GPXUP;731;06:00:35;0;50	2434;8	68952;5;201;67;
$GPXUP;731;06:00:36;0;50	24323;8	68948;5;203;67;
$GPXUP;731;06:00:37;0;50	24308;8	68945;5;202;67;
$GPXUP;731;06:00:38;0;50	24291;8	68938;5;202;66;
$GPXUP;731;06:00:39;0;50	24276;8	68931;5;202;65;
$GPXUP;731;06:00:40;0;50	24261;8	6892;5;202;68;
$GPXUP;731;06:00:41;0;50	24246;8	68905;5;202;69;
$GPXUP;731;06:00:42;0;50	2423;8	68894;5;202;69;
$GPXUP;731;06:00:43;0;50	24214;8	68882;5;202;69;
$GPXUP;731;06:00:44;0;50	24198;8	68868;5;203;70;
$GPXUP;731;06:00:45;0;50	24184;8	68854;5;203;69;
$GPXUP;731;06:00:46;0;50	24168;8	68844;5;203;68;
$GPXUP;731;06:00:47;0;50	24151;8	68834;5;205;69;
$GPXUP;731;06:00:48;0;50	24136;8	68825;5;205;70;
$GPXUP;731;06:00:49;0;50	2412;8	68812;5;206;70;
$GPXUP;731;06:00:50;0;50	24106;8	68801;5;206;70;
$GPXUP;731;06:00:51;0;50	2409;8	6879;5;207;68;
$GPXUP;731;06:00:52;0;50	24075;8	68777;5;207;70;
$GPXUP;731;06:00:53;0;50	24058;8	68761;5;207;70;
$GPXUP;731;06:00:54;0;50	24042;8	6875;5;207;69;
$GPXUP;731;06:00:55;0;50	24029;8	68729;5;207;70;
$GPXUP;731;06:00:56;0;50	24016;8	68712;5;207;63;
$GPXUP;731;06:00:57;0;50	24003;8	68697;5;208;69;
$GPXUP;731;06:00:58;0;50	23989;8	68682;5;207;70;
$GPXUP;731;06:00:59;0;50	23975;8	68666;5;208;70;
$GPXUP;731;06:01:00;0;50	2396;8	68653;5;209;69;
$GPXUP;731;06:01:01;0;50	23944;8	68642;5;208;69;
$GPXUP;731;06:01:02;0;50	23929;8	6863;5;208;70;
$GPXUP;731;06:01:03;0;50	23914;8	68614;5;208;69;
$GPXUP;731;06:01:04;0;50	23899;8	68598;5;209;70;
$GPXUP;731;06:01:05;0;50	23884;8	68584;5;209;70;
$GPXUP;731;06:01:06;0;50	23868;8	68572;5;209;68;
$GPXUP;731;06:01:07;0;50	23852;8	68563;5;209;68;
$GPXUP;731;06:01:08;0;50	23836;8	68551;5;209;67;
$GPXUP;731;06:01:09;0;50	2382;8	6854;5;208;70;
$GPXUP;731;06:01:10;0;50	23804;8	68528;5;209;63;
$GPXUP;731;06:01:11;0;50	23791;8	68519;5;210;66;
$GPXUP;731;06:01:12;0;50	23777;8	68505;5;211;64;
$GPXUP;731;06:01:13;0;50	23763;8	68491;5;211;67;
$GPXUP;731;06:01:14;0;50	2375;8	68474;5;212;71;
$GPXUP;731;06:01:15;0;50	23736;8	6846;5;212;60;
$GPXUP;731;06:01:16;0;50	23723;8	68446;5;212;66;
$GPXUP;731;06:01:17;0;50	2371;8	68434;5;212;64;
$GPXUP;731;06:01:18;0;50	23695;8	68422;5;213;66;
$GPXUP;731;06:01:19;0;50	23682;8	68409;5;213;62;
$GPXUP;731;06:01:20;0;50	23668;8	68395;5;213;62;
$GPXUP;731;06:01:21;0;50	23656;8	68382;5;213;62;
$GPXUP;731;06:01:22;0;50	23642;8	68366;5;213;59;
$GPXUP;731;06:01:23;0;50	23628;8	68354;5;213;62;
$GPXUP;731;06:01:24;0;50	23614;8	68344;5;213;64;
$GPXUP;731;06:01:25;0;50	23599;8	68334;5;213;67;
$GPXUP;731;06:01:26;0;50	23584;8	68325;5;213;68;
$GPXUP;731;06:01:27;0;50	23568;8	68316;5;212;64;
$GPXUP;731;06:01:28;0;50	23554;8	68306;5;211;66;
$GPXUP;731;06:01:29;0;50	2354;8	68294;5;210;63;
$GPXUP;731;06:01:30;0;50	23526;8	68282;5;211;62;
$GPXUP;731;06:01:31;0;50	23513;8	68269;5;210;64;
$GPXUP;731;06:01:32;0;50	23499;8	68254;5;211;62;
$GPXUP;731;06:01:33;0;50	23485;8	6824;5;211;62;
$GPXUP;731;06:01:34;0;50	23472;8	68228;5;211;61;
$GPXUP;731;06:01:35;0;50	2346;8	68214;5;212;63;
$GPXUP;731;06:01:36;0;50	23448;8	68198;5;212;61;
$GPXUP;731;06:01:37;0;50	23435;8	68182;5;213;63;
$GPXUP;731;06:01:38;0;50	2342;8	6817;5;214;60;
$GPXUP;731;06:01:39;0;50	23406;8	68163;5;214;66;
$GPXUP;731;06:01:40;0;50	23391;8	68153;5;214;64;
$GPXUP;731;06:01:41;0;50	23376;8	68144;5;215;65;
$GPXUP;731;06:01:42;0;50	23361;8	68132;5;214;60;
$GPXUP;731;06:01:43;0;50	23346;8	68123;5;216;64;
$GPXUP;731;06:01:44;0;50	2333;8	68112;5;216;63;
$GPXUP;731;06:01:45;0;50	23316;8	68105;5;217;63;
$GPXUP;731;06:01:46;0;50	233;8	68098;5;217;64;
$GPXUP;731;06:01:47;0;50	23286;8	68088;5;217;66;
$GPXUP;731;06:01:48;0;50	23271;8	68078;5;218;62;
$GPXUP;731;06:01:49;0;50	23256;8	6807;5;218;66;
$GPXUP;731;06:01:50;0;50	2324;8	6806;5;218;66;
$GPXUP;731;06:01:51;0;50	23225;8	6805;5;219;66;
$GPXUP;731;06:01:52;0;50	23208;8	6804;5;219;65;
$GPXUP;731;06:01:53;0;50	23192;8	68032;5;220;67;
$GPXUP;731;06:01:54;0;50	23174;8	68024;5;220;67;
$GPXUP;731;06:01:55;0;50	23158;8	68016;5;220;67;
$GPXUP;731;06:01:56;0;50	23141;8	68009;5;220;68;
$GPXUP;731;06:01:57;0;50	23125;8	68;5;220;67;
$GPXUP;731;06:01:58;0;50	2311;8	67986;5;219;67;
$GPXUP;731;06:01:59;0;50	23095;8	67972;5;218;64;
$GPXUP;731;06:02:00;0;50	23081;8	67961;5;217;66;
$GPXUP;731;06:02:01;0;50	23067;8	6795;5;217;65;
$GPXUP;731;06:02:02;0;50	23052;8	6794;5;217;62;
$GPXUP;731;06:02:03;0;50	23037;8	6793;5;217;63;
$GPXUP;731;06:02:04;0;50	23022;8	67922;5;216;68;
$GPXUP;731;06:02:05;0;50	23006;8	67916;5;215;65;
$GPXUP;731;06:02:06;0;50	2299;8	67909;5;215;66;
$GPXUP;731;06:02:07;0;50	22974;8	67904;5;213;64;
$GPXUP;731;06:02:08;0;50	22958;8	67898;5;213;64;
$GPXUP;731;06:02:09;0;50	22942;8	67895;5;212;63;
$GPXUP;731;06:02:10;0;50	22925;8	6789;5;211;67;
$GPXUP;731;06:02:11;0;50	2291;8	67881;5;211;67;
$GPXUP;731;06:02:12;0;50	22893;8	67872;5;210;65;
$GPXUP;731;06:02:13;0;50	22877;8	67864;5;210;63;
$GPXUP;731;06:02:14;0;50	22862;8	67858;5;210;66;
$GPXUP;731;06:02:15;0;50	22846;8	6785;5;210;67;
$GPXUP;731;06:02:16;0;50	2283;8	6784;5;210;67;
$GPXUP;731;06:02:17;0;50	22814;8	67827;5;210;64;
$GPXUP;731;06:02:18;0;50	228;8	67814;5;210;67;
$GPXUP;731;06:02:19;0;50	22785;8	67802;5;210;68;
$GPXUP;731;06:02:20;0;50	22769;8	67789;5;209;69;
$GPXUP;731;06:02:21;0;50	22754;8	67776;5;209;70;
$GPXUP;731;06:02:22;0;50	22739;8	67765;5;208;69;
$GPXUP;731;06:02:23;0;50	22724;8	6775;5;208;70;
$GPXUP;731;06:02:24;0;50	22707;8	67731;5;208;68;
$GPXUP;731;06:02:25;0;50	22692;8	6772;5;208;67;
$GPXUP;731;06:02:26;0;50	22676;8	6771;5;208;69;
$GPXUP;731;06:02:27;0;50	2266;8	67698;5;207;67;
$GPXUP;731;06:02:28;0;50	22644;8	6769;5;206;66;
$GPXUP;731;06:02:29;0;50	22628;8	6768;5;206;66;
$GPXUP;731;06:02:30;0;50	22612;8	67674;5;206;66;
$GPXUP;731;06:02:31;0;50	22596;8	67666;5;206;64;
$GPXUP;731;06:02:32;0;50	22582;8	67657;5;206;66;
$GPXUP;731;06:02:33;0;50	22566;8	67648;5;205;67;
$GPXUP;731;06:02:34;0;50	22551;8	67634;5;204;65;
$GPXUP;731;06:02:35;0;50	22536;8	67622;5;205;67;
$GPXUP;731;06:02:36;0;50	22521;8	67612;5;205;69;
$GPXUP;731;06:02:37;0;50	22506;8	67598;5;205;67;
$GPXUP;731;06:02:38;0;50	2249;8	67587;5;204;66;
$GPXUP;731;06:02:39;0;50	22476;8	67574;5;205;66;
$GPXUP;731;06:02:40;0;50	2246;8	67563;5;205;65;
$GPXUP;731;06:02:41;0;50	22444;8	67553;5;205;65;
$GPXUP;731;06:02:42;0;50	22429;8	67543;5;205;63;
$GPXUP;731;06:02:43;0;50	22414;8	67536;5;206;67;
$GPXUP;731;06:02:44;0;50	22399;8	67528;5;206;64;
$GPXUP;731;06:02:45;0;50	22383;8	67522;5;206;63;
$GPXUP;731;06:02:46;0;50	22367;8	67516;5;207;67;
$GPXUP;731;06:02:47;0;50	2235;8	67509;5;206;67;
$GPXUP;731;06:02:48;0;50	22334;8	675;5;206;64;
$GPXUP;731;06:02:49;0;50	22318;8	6749;5;206;65;
$GPXUP;731;06:02:50;0;50	22303;8	67486;5;206;66;
$GPXUP;731;06:02:51;0;50	22287;8	6748;5;205;62;
$GPXUP;731;06:02:52;0;50	22271;8	67477;5;206;64;
$GPXUP;731;06:02:53;0;50	22255;8	67472;5;206;63;
$GPXUP;731;06:02:54;0;50	22241;8	67465;5;206;66;
$GPXUP;731;06:02:55;0;50	22225;8	67457;5;207;66;
$GPXUP;731;06:02:56;0;50	2221;8	67446;5;208;62;
$GPXUP;731;06:02:57;0;50	22194;8	67436;5;208;64;
$GPXUP;731;06:02:58;0;50	22181;8	67425;5;208;62;
$GPXUP;731;06:02:59;0;50	22166;8	67414;5;208;64;
$GPXUP;731;06:03:00;0;50	22152;8	67404;5;208;64;
$GPXUP;731;06:03:01;0;50	22136;8	67396;5;208;65;
$GPXUP;731;06:03:02;0;50	22122;8	67387;5;208;63;
$GPXUP;731;06:03:03;0;50	22107;8	67379;5;207;63;
$GPXUP;731;06:03:04;0;50	22093;8	67367;5;207;63;
$GPXUP;731;06:03:05;0;50	22078;8	67356;5;206;63;
$GPXUP;731;06:03:06;0;50	22064;8	67344;5;207;63;
$GPXUP;731;06:03:07;0;50	2205;8	67333;5;208;62;
$GPXUP;731;06:03:08;0;50	22035;8	67324;5;209;64;
$GPXUP;731;06:03:09;0;50	22019;8	67322;5;209;65;
$GPXUP;731;06:03:10;0;50	22003;8	67316;5;209;64;
$GPXUP;731;06:03:11;0;50	21987;8	67312;5;210;61;
$GPXUP;731;06:03:12;0;50	21971;8	67311;5;210;65;
$GPXUP;731;06:03:13;0;50	21955;8	67313;5;209;65;
$GPXUP;731;06:03:14;0;50	21938;8	67315;5;210;62;
$GPXUP;731;06:03:15;0;50	21923;8	67318;5;210;65;
$GPXUP;731;06:03:16;0;50	21906;8	67319;5;210;64;
$GPXUP;731;06:03:17;0;50	2189;8	67319;5;211;65;
$GPXUP;731;06:03:18;0;50	21874;8	67316;5;210;66;
$GPXUP;731;06:03:19;0;50	21858;8	67315;5;210;68;
$GPXUP;731;06:03:20;0;50	21841;8	67312;5;210;67;
$GPXUP;731;06:03:21;0;50	21824;8	6731;5;210;67;
$GPXUP;731;06:03:22;0;50	21806;8	67307;5;211;65;
$GPXUP;731;06:03:23;0;50	2179;8	67306;5;210;65;
$GPXUP;731;06:03:24;0;50	21774;8	67308;5;211;64;
$GPXUP;731;06:03:25;0;50	21758;8	67314;5;211;65;
$GPXUP;731;06:03:26;0;50	21742;8	67322;5;211;65;
$GPXUP;731;06:03:27;0;50	21727;8	67329;5;211;64;
$GPXUP;731;06:03:28;0;50	21712;8	67333;5;211;63;
$GPXUP;731;06:03:29;0;50	21696;8	67334;5;211;66;
$GPXUP;731;06:03:30;0;50	2168;8	67337;5;212;65;
$GPXUP;731;06:03:31;0;50	21664;8	67338;5;212;63;
$GPXUP;731;06:03:32;0;50	21647;8	6734;5;211;64;
$GPXUP;731;06:03:33;0;50	21632;8	67338;5;211;64;
$GPXUP;731;06:03:34;0;50	21615;8	67337;5;211;66;
$GPXUP;731;06:03:35;0;50	21598;8	67334;5;211;65;
$GPXUP;731;06:03:36;0;50	21582;8	67332;5;210;66;
$GPXUP;731;06:03:37;0;50	21564;8	6733;5;211;66;
$GPXUP;731;06:03:38;0;50	21548;8	67332;5;211;66;
$GPXUP;731;06:03:39;0;50	2153;8	6733;5;211;66;
$GPXUP;731;06:03:40;0;50	21514;8	67331;5;210;65;
$GPXUP;731;06:03:41;0;50	21498;8	67332;5;210;65;
$GPXUP;731;06:03:42;0;50	21482;8	67332;5;210;65;
$GPXUP;731;06:03:43;0;50	21466;8	67332;5;209;65;
$GPXUP;731;06:03:44;0;50	2145;8	67334;5;209;66;
$GPXUP;731;06:03:45;0;50	21433;8	67336;5;209;65;
$GPXUP;731;06:03:46;0;50	21417;8	67336;5;209;67;
$GPXUP;731;06:03:47;0;50	21401;8	67336;5;209;65;
$GPXUP;731;06:03:48;0;50	21385;8	67333;5;209;64;
$GPXUP;731;06:03:49;0;50	2137;8	6733;5;209;65;
$GPXUP;731;06:03:50;0;50	21354;8	67323;5;209;66;
$GPXUP;731;06:03:51;0;50	21337;8	67316;5;209;65;
$GPXUP;731;06:03:52;0;50	21321;8	67309;5;211;65;
$GPXUP;731;06:03:53;0;50	21304;8	67303;5;211;66;
$GPXUP;731;06:03:54;0;50	21288;8	67295;5;212;63;
$GPXUP;731;06:03:55;0;50	2127;8	67282;5;213;64;
$GPXUP;731;06:03:56;0;50	21256;8	67272;5;213;59;
$GPXUP;731;06:03:57;0;50	21249;8	67254;5;214;63;
$GPXUP;731;06:03:58;0;50	2124;8	67232;5;214;62;
$GPXUP;731;06:03:59;0;50	21228;8	67213;5;214;63;
$GPXUP;731;06:04:00;0;50	21216;8	67196;5;214;64;
$GPXUP;731;06:04:01;0;50	21203;8	67182;5;214;65;
$GPXUP;731;06:04:02;0;50	21187;8	6717;5;215;67;
$GPXUP;731;06:04:03;0;50	21171;8	67166;5;215;64;
$GPXUP;731;06:04:04;0;50	21156;8	6716;5;215;65;
$GPXUP;731;06:04:05;0;50	2114;8	67155;5;215;62;
$GPXUP;731;06:04:06;0;50	21124;8	6715;5;214;64;
$GPXUP;731;06:04:07;0;50	2111;8	67144;5;213;64;
$GPXUP;731;06:04:08;0;50	21094;8	67135;5;213;67;
$GPXUP;731;06:04:09;0;50	21078;8	67128;5;214;67;
$GPXUP;731;06:04:10;0;50	21062;8	67119;5;215;68;
$GPXUP;731;06:04:11;0;50	21046;8	67112;5;215;70;
$GPXUP;731;06:04:12;0;50	21029;8	67104;5;216;66;
$GPXUP;731;06:04:13;0;50	21013;8	67098;5;217;64;
$GPXUP;731;06:04:14;0;50	20997;8	67091;5;216;66;
$GPXUP;731;06:04:15;0;50	20981;8	67083;5;217;66;
$GPXUP;731;06:04:16;0;50	20965;8	67076;5;217;65;
$GPXUP;731;06:04:17;0;50	20948;8	6707;5;217;64;
$GPXUP;731;06:04:18;0;50	20932;8	67062;5;217;67;
$GPXUP;731;06:04:19;0;50	20916;8	67056;5;218;63;
$GPXUP;731;06:04:20;0;50	209;8	67052;5;220;66;
$GPXUP;731;06:04:21;0;50	20884;8	67048;5;220;62;
$GPXUP;731;06:04:22;0;50	20869;8	67046;5;220;65;
$GPXUP;731;06:04:23;0;50	20852;8	67042;5;220;67;
$GPXUP;731;06:04:24;0;50	20836;8	67039;5;221;64;
$GPXUP;731;06:04:25;0;50	2082;8	67033;5;221;66;
$GPXUP;731;06:04:26;0;50	20804;8	67026;5;219;67;
$GPXUP;731;06:04:27;0;50	20788;8	6702;5;220;66;
$GPXUP;731;06:04:28;0;50	20772;8	67019;5;218;69;
$GPXUP;731;06:04:29;0;50	20754;8	67022;5;217;64;
$GPXUP;731;06:04:30;0;50	20738;8	67024;5;218;68;
$GPXUP;731;06:04:31;0;50	20721;8	67028;5;217;68;
$GPXUP;731;06:04:32;0;50	20704;8	6703;5;217;67;
$GPXUP;731;06:04:33;0;50	20688;8	67032;5;216;65;
$GPXUP;731;06:04:34;0;50	20671;8	67035;5;216;66;
$GPXUP;731;06:04:35;0;50	20656;8	67036;5;215;62;
$GPXUP;731;06:04:36;0;50	20641;8	67041;5;214;63;
$GPXUP;731;06:04:37;0;50	20624;8	67042;5;215;64;
$GPXUP;731;06:04:38;0;50	20608;8	67042;5;214;67;
$GPXUP;731;06:04:39;0;50	20592;8	67038;5;214;66;
$GPXUP;731;06:04:40;0;50	20575;8	67036;5;214;63;
$GPXUP;731;06:04:41;0;50	20559;8	67032;5;214;65;
$GPXUP;731;06:04:42;0;50	20543;8	67029;5;214;64;
$GPXUP;731;06:04:43;0;50	20526;8	67028;5;215;66;
$GPXUP;731;06:04:44;0;50	2051;8	6703;5;215;65;
$GPXUP;731;06:04:45;0;50	20493;8	67028;5;214;66;
$GPXUP;731;06:04:46;0;50	20476;8	67024;5;214;67;
$GPXUP;731;06:04:47;0;50	20459;8	67018;5;214;65;
$GPXUP;731;06:04:48;0;50	20443;8	67016;5;213;64;
$GPXUP;731;06:04:49;0;50	20426;8	67017;5;212;68;
$GPXUP;731;06:04:50;0;50	20408;8	67016;5;211;67;
$GPXUP;731;06:04:51;0;50	20391;8	67016;5;211;70;
$GPXUP;731;06:04:52;0;50	20374;8	67015;5;211;64;
$GPXUP;731;06:04:53;0;50	20358;8	6702;5;211;65;
$GPXUP;731;06:04:54;0;50	20343;8	67024;5;210;64;
$GPXUP;731;06:04:55;0;50	20326;8	67031;5;210;65;
$GPXUP;731;06:04:56;0;50	20311;8	67038;5;210;62;
$GPXUP;731;06:04:57;0;50	20296;8	67045;5;210;64;
$GPXUP;731;06:04:58;0;50	20281;8	67051;5;210;64;
$GPXUP;731;06:04:59;0;50	20266;8	67057;5;210;64;
$GPXUP;731;06:05:00;0;50	20251;8	67064;5;210;63;
$GPXUP;731;06:05:01;0;50	20237;8	67071;5;210;65;
$GPXUP;731;06:05:02;0;50	20222;8	6708;5;210;66;
$GPXUP;731;06:05:03;0;50	20206;8	67086;5;209;66;
$GPXUP;731;06:05:04;0;50	20189;8	67092;5;210;65;
$GPXUP;731;06:05:05;0;50	20173;8	67095;5;209;65;
$GPXUP;731;06:05:06;0;50	20156;8	67099;5;209;66;
$GPXUP;731;06:05:07;0;50	20139;8	67099;5;209;66;
$GPXUP;731;06:05:08;0;50	20122;8	67101;5;210;66;
$GPXUP;731;06:05:09;0;50	20106;8	67102;5;209;65;
$GPXUP;731;06:05:10;0;50	2009;8	67104;5;210;67;
$GPXUP;731;06:05:11;0;50	20073;8	67106;5;210;66;
$GPXUP;731;06:05:12;0;50	20056;8	67108;5;209;66;
$GPXUP;731;06:05:13;0;50	2004;8	67108;5;209;67;
$GPXUP;731;06:05:14;0;50	20023;8	67107;5;209;66;
$GPXUP;731;06:05:15;0;50	20007;8	6711;5;208;65;
$GPXUP;731;06:05:16;0;50	19991;8	67114;5;208;64;
$GPXUP;731;06:05:17;0;50	19974;8	67116;5;208;66;
$GPXUP;731;06:05:18;0;50	19958;8	6712;5;208;66;
$GPXUP;731;06:05:19;0;50	19941;8	67124;5;206;67;
$GPXUP;731;06:05:20;0;50	19924;8	67124;5;207;66;
$GPXUP;731;06:05:21;0;50	19908;8	67126;5;206;66;
$GPXUP;731;06:05:22;0;50	19892;8	67128;5;207;66;
$GPXUP;731;06:05:23;0;50	19875;8	67127;5;207;63;
$GPXUP;731;06:05:24;0;50	1986;8	67126;5;207;65;
$GPXUP;731;06:05:25;0;50	19843;8	67124;5;206;64;
$GPXUP;731;06:05:26;0;50	19826;8	67127;5;206;65;
$GPXUP;731;06:05:27;0;50	1981;8	6713;5;207;65;
$GPXUP;731;06:05:28;0;50	19794;8	67134;5;205;65;
$GPXUP;731;06:05:29;0;50	19777;8	67138;5;205;64;
$GPXUP;731;06:05:30;0;50	19761;8	67138;5;205;68;
$GPXUP;731;06:05:31;0;50	19744;8	67135;5;204;67;
$GPXUP;731;06:05:32;0;50	19726;8	67131;5;202;67;
$GPXUP;731;06:05:33;0;50	1971;8	67121;5;201;64;
$GPXUP;731;06:05:34;0;50	19694;8	67112;5;200;68;
$GPXUP;731;06:05:35;0;50	19677;8	67105;5;199;68;
$GPXUP;731;06:05:36;0;50	19661;8	67099;5;198;66;
$GPXUP;731;06:05:37;0;50	19644;8	67092;5;198;66;
$GPXUP;731;06:05:38;0;50	19629;8	67085;5;198;65;
$GPXUP;731;06:05:39;0;50	19613;8	67076;5;198;66;
$GPXUP;731;06:05:40;0;50	19598;8	67067;5;198;67;
$GPXUP;731;06:05:41;0;50	19582;8	6706;5;198;66;
$GPXUP;731;06:05:42;0;50	19565;8	67054;5;198;67;
$GPXUP;731;06:05:43;0;50	1955;8	6705;5;197;67;
$GPXUP;731;06:05:44;0;50	19534;8	6705;5;196;68;
$GPXUP;731;06:05:45;0;50	19516;8	67049;5;196;65;
$GPXUP;731;06:05:46;0;50	19499;8	67052;5;196;67;
$GPXUP;731;06:05:47;0;50	19482;8	6705;5;196;67;
$GPXUP;731;06:05:48;0;50	19466;8	67047;5;195;66;
$GPXUP;731;06:05:49;0;50	19449;8	67046;5;195;68;
$GPXUP;731;06:05:50;0;50	19432;8	67042;5;197;65;
$GPXUP;731;06:05:51;0;50	19416;8	67042;5;196;64;
$GPXUP;731;06:05:52;0;50	19401;8	67038;5;196;66;
$GPXUP;731;06:05:53;0;50	19384;8	67032;5;196;68;
$GPXUP;731;06:05:54;0;50	19368;8	67028;5;194;67;
$GPXUP;731;06:05:55;0;50	1935;8	67022;5;195;68;
$GPXUP;731;06:05:56;0;50	19333;8	67016;5;194;67;
$GPXUP;731;06:05:57;0;50	19317;8	6701;5;194;68;
$GPXUP;731;06:05:58;0;50	19299;8	67004;5;194;68;
$GPXUP;731;06:05:59;0;50	19282;8	66998;5;194;67;
$GPXUP;731;06:06:00;0;50	19266;8	66994;5;193;66;
$GPXUP;731;06:06:01;0;50	1925;8	66987;5;193;68;
$GPXUP;731;06:06:02;0;50	19233;8	6698;5;192;66;
$GPXUP;731;06:06:03;0;50	19218;8	66972;5;193;69;
$GPXUP;731;06:06:04;0;50	19201;8	66965;5;192;69;
$GPXUP;731;06:06:05;0;50	19184;8	66958;5;192;69;
$GPXUP;731;06:06:06;0;50	19168;8	66951;5;191;67;
$GPXUP;731;06:06:07;0;50	19151;8	66942;5;192;68;
$GPXUP;731;06:06:08;0;50	19135;8	66935;5;191;68;
$GPXUP;731;06:06:09;0;50	19119;8	66926;5;190;69;
$GPXUP;731;06:06:10;0;50	19102;8	66918;5;190;70;
$GPXUP;731;06:06:11;0;50	19086;8	66906;5;189;66;
$GPXUP;731;06:06:12;0;50	19071;8	66896;5;189;66;
$GPXUP;731;06:06:13;0;50	19056;8	66885;5;189;66;
$GPXUP;731;06:06:14;0;50	1904;8	66878;5;189;68;
$GPXUP;731;06:06:15;0;50	19023;8	66871;5;188;68;
$GPXUP;731;06:06:16;0;50	19006;8	66865;5;188;69;
$GPXUP;731;06:06:17;0;50	18987;8	6686;5;189;66;
$GPXUP;731;06:06:18;0;50	18971;8	66857;5;190;68;
$GPXUP;731;06:06:19;0;50	18954;8	66854;5;191;66;
$GPXUP;731;06:06:20;0;50	18937;8	66849;5;191;67;
$GPXUP;731;06:06:21;0;50	1892;8	66845;5;190;70;
$GPXUP;731;06:06:22;0;50	18901;8	66837;5;192;68;
$GPXUP;731;06:06:23;0;50	18885;8	66833;5;191;68;
$GPXUP;731;06:06:24;0;50	18867;8	66828;5;192;65;
$GPXUP;731;06:06:25;0;50	18851;8	66822;5;193;66;
$GPXUP;731;06:06:26;0;50	18835;8	66815;5;193;69;
$GPXUP;731;06:06:27;0;50	18818;8	66812;5;193;70;
$GPXUP;731;06:06:28;0;50	18801;8	66806;5;193;68;
$GPXUP;731;06:06:29;0;50	18784;8	66797;5;193;69;
$GPXUP;731;06:06:30;0;50	18768;8	66788;5;192;70;
$GPXUP;731;06:06:31;0;50	18751;8	6678;5;192;71;
$GPXUP;731;06:06:32;0;50	18734;8	6677;5;191;67;
$GPXUP;731;06:06:33;0;50	1872;8	6676;5;191;69;
$GPXUP;731;06:06:34;0;50	18704;8	66749;5;190;70;
$GPXUP;731;06:06:35;0;50	18687;8	6674;5;190;68;
$GPXUP;731;06:06:36;0;50	18671;8	66737;5;189;69;
$GPXUP;731;06:06:37;0;50	18652;8	66732;5;188;71;
$GPXUP;731;06:06:38;0;50	18634;8	66728;5;188;69;
$GPXUP;731;06:06:39;0;50	18617;8	66722;5;187;70;
$GPXUP;731;06:06:40;0;50	186;8	66715;5;187;71;
$GPXUP;731;06:06:41;0;50	18583;8	66706;5;186;71;
$GPXUP;731;06:06:42;0;50	18566;8	667;5;186;69;
$GPXUP;731;06:06:43;0;50	18548;8	66694;5;186;73;
$GPXUP;731;06:06:44;0;50	18529;8	66691;5;185;70;
$GPXUP;731;06:06:45;0;50	18512;8	66688;5;185;72;
$GPXUP;731;06:06:46;0;50	18492;8	66687;5;184;71;
$GPXUP;731;06:06:47;0;50	18474;8	66689;5;184;70;
$GPXUP;731;06:06:48;0;50	18457;8	66689;5;183;72;
$GPXUP;731;06:06:49;0;50	18439;8	6669;5;183;74;
$GPXUP;731;06:06:50;0;50	1842;8	66691;5;183;74;
$GPXUP;731;06:06:51;0;50	18401;8	66689;5;181;72;
$GPXUP;731;06:06:52;0;50	18383;8	66689;5;181;76;
$GPXUP;731;06:06:53;0;50	18363;8	6669;5;180;74;
$GPXUP;731;06:06:54;0;50	18345;8	6669;5;180;73;
$GPXUP;731;06:06:55;0;50	18327;8	66692;5;179;72;
$GPXUP;731;06:06:56;0;50	1831;8	66698;5;178;72;
$GPXUP;731;06:06:57;0;50	18293;8	66704;5;177;72;
$GPXUP;731;06:06:58;0;50	18276;8	66708;5;176;70;
$GPXUP;731;06:06:59;0;50	18258;8	66712;5;176;72;
$GPXUP;731;06:07:00;0;50	1824;8	66714;5;176;69;
$GPXUP;731;06:07:01;0;50	18223;8	66712;5;176;69;
$GPXUP;731;06:07:02;0;50	18206;8	66715;5;176;68;
$GPXUP;731;06:07:03;0;50	1819;8	66718;5;176;68;
$GPXUP;731;06:07:04;0;50	18172;8	6672;5;176;69;
$GPXUP;731;06:07:05;0;50	18154;8	66718;5;176;69;
$GPXUP;731;06:07:06;0;50	18137;8	66714;5;175;65;
$GPXUP;731;06:07:07;0;50	18122;8	6671;5;176;73;
$GPXUP;731;06:07:08;0;50	18103;8	66702;5;176;70;
$GPXUP;731;06:07:09;0;50	18085;8	66698;5;175;73;
$GPXUP;731;06:07:10;0;50	18067;8	66691;5;175;72;
$GPXUP;731;06:07:11;0;50	18049;8	66685;5;175;73;
$GPXUP;731;06:07:12;0;50	1803;8	66679;5;175;71;
$GPXUP;731;06:07:13;0;50	18012;8	66674;5;174;72;
$GPXUP;731;06:07:14;0;50	17994;8	66668;5;174;72;
$GPXUP;731;06:07:15;0;50	17977;8	6666;5;174;71;
$GPXUP;731;06:07:16;0;50	17958;8	66651;5;172;78;
$GPXUP;731;06:07:17;0;50	17938;8	66643;5;171;76;
$GPXUP;731;06:07:18;0;50	1792;8	66637;5;169;75;
$GPXUP;731;06:07:19;0;50	17901;8	66634;5;169;76;
$GPXUP;731;06:07:20;0;50	17884;8	66631;5;167;66;
$GPXUP;731;06:07:21;0;50	17868;8	66631;5;166;66;
$GPXUP;731;06:07:22;0;50	17852;8	66634;5;165;69;
$GPXUP;731;06:07:23;0;50	17834;8	66641;5;163;68;
$GPXUP;731;06:07:24;0;50	17818;8	66646;5;162;69;
$GPXUP;731;06:07:25;0;50	17801;8	66652;5;161;70;
$GPXUP;731;06:07:26;0;50	17784;8	66656;5;160;70;
$GPXUP;731;06:07:27;0;50	17766;8	6666;5;159;68;
$GPXUP;731;06:07:28;0;50	17748;8	66664;5;158;69;
$GPXUP;731;06:07:29;0;50	1773;8	66668;5;158;68;
$GPXUP;731;06:07:30;0;50	17714;8	6667;5;158;70;
$GPXUP;731;06:07:31;0;50	17697;8	66672;5;157;68;
$GPXUP;731;06:07:32;0;50	1768;8	66674;5;158;69;
$GPXUP;731;06:07:33;0;50	17663;8	66678;5;158;68;
$GPXUP;731;06:07:34;0;50	17645;8	66683;5;157;67;
$GPXUP;731;06:07:35;0;50	17629;8	66683;5;158;69;
$GPXUP;731;06:07:36;0;50	1761;8	66687;5;158;71;
$GPXUP;731;06:07:37;0;50	17592;8	66686;5;158;73;
$GPXUP;731;06:07:38;0;50	17574;8	66683;5;157;70;
$GPXUP;731;06:07:39;0;50	17555;8	66681;5;157;70;
$GPXUP;731;06:07:40;0;50	17538;8	6668;5;156;68;
$GPXUP;731;06:07:41;0;50	1752;8	66679;5;156;70;
$GPXUP;731;06:07:42;0;50	17503;8	66679;5;157;69;
$GPXUP;731;06:07:43;0;50	17486;8	6668;5;156;74;
$GPXUP;731;06:07:44;0;50	17468;8	66684;5;156;69;
$GPXUP;731;06:07:45;0;50	17451;8	66688;5;157;68;
$GPXUP;731;06:07:46;0;50	17434;8	66692;5;157;67;
$GPXUP;731;06:07:47;0;50	17417;8	66694;5;157;64;
$GPXUP;731;06:07:48;0;50	17402;8	667;5;158;62;
$GPXUP;731;06:07:49;0;50	17392;8	66702;5;158;62;
$GPXUP;731;06:07:50;0;50	17377;8	66714;5;157;59;
$GPXUP;731;06:07:51;0;50	17364;8	66724;5;158;59;
$GPXUP;731;06:07:52;0;50	1735;8	6673;5;158;62;
$GPXUP;731;06:07:53;0;50	17335;8	66736;5;157;60;
$GPXUP;731;06:07:54;0;50	17318;8	66734;5;157;65;
$GPXUP;731;06:07:55;0;50	17303;8	66732;5;157;66;
$GPXUP;731;06:07:56;0;50	17286;8	66726;5;157;67;
$GPXUP;731;06:07:57;0;50	17268;8	6672;5;157;68;
$GPXUP;731;06:07:58;0;50	17253;8	66712;5;157;69;
$GPXUP;731;06:07:59;0;50	17236;8	66702;5;157;69;
$GPXUP;731;06:08:00;0;50	1722;8	66691;5;156;71;
$GPXUP;731;06:08:01;0;50	17204;8	66681;5;156;70;
$GPXUP;731;06:08:02;0;50	17188;8	6667;5;155;70;
$GPXUP;731;06:08:03;0;50	17171;8	66657;5;154;72;
$GPXUP;731;06:08:04;0;50	17154;8	66647;5;153;71;
$GPXUP;731;06:08:05;0;50	17137;8	66642;5;152;70;
$GPXUP;731;06:08:06;0;50	1712;8	66637;5;152;67;
$GPXUP;731;06:08:07;0;50	17104;8	66636;5;152;61;
$GPXUP;731;06:08:08;0;50	17088;8	6664;5;152;64;
$GPXUP;731;06:08:09;0;50	17072;8	66643;5;152;63;
$GPXUP;731;06:08:10;0;50	17057;8	66645;5;152;62;
$GPXUP;731;06:08:11;0;50	1704;8	66646;5;152;63;
$GPXUP;731;06:08:12;0;50	17023;8	66644;5;152;63;
$GPXUP;731;06:08:13;0;50	17008;8	6664;5;153;64;
$GPXUP;731;06:08:14;0;50	16992;8	6664;5;153;64;
$GPXUP;731;06:08:15;0;50	16976;8	66637;5;153;64;
$GPXUP;731;06:08:16;0;50	16961;8	66633;5;153;65;
$GPXUP;731;06:08:17;0;50	16944;8	66633;5;152;66;
$GPXUP;731;06:08:18;0;50	16927;8	6663;5;153;66;
$GPXUP;731;06:08:19;0;50	16911;8	6663;5;153;67;
$GPXUP;731;06:08:20;0;50	16894;8	66626;5;152;68;
$GPXUP;731;06:08:21;0;50	16877;8	66622;5;152;66;
$GPXUP;731;06:08:22;0;50	16862;8	66615;5;153;67;
$GPXUP;731;06:08:23;0;50	16846;8	66609;5;153;68;
$GPXUP;731;06:08:24;0;50	16829;8	66602;5;151;66;
$GPXUP;731;06:08:25;0;50	16813;8	66595;5;152;67;
$GPXUP;731;06:08:26;0;50	16796;8	66588;5;152;69;
$GPXUP;731;06:08:27;0;50	16779;8	6658;5;152;68;
$GPXUP;731;06:08:28;0;50	16762;8	66574;5;152;68;
$GPXUP;731;06:08:29;0;50	16746;8	66568;5;152;70;
$GPXUP;731;06:08:30;0;50	16729;8	66561;5;152;71;
$GPXUP;731;06:08:31;0;50	16712;8	66557;5;152;69;
$GPXUP;731;06:08:32;0;50	16694;8	66554;5;151;66;
$GPXUP;731;06:08:33;0;50	16679;8	66551;5;150;67;
$GPXUP;731;06:08:34;0;50	16662;8	66549;5;150;67;
$GPXUP;731;06:08:35;0;50	16646;8	66546;5;150;64;
$GPXUP;731;06:08:36;0;50	16629;8	66545;5;150;64;
$GPXUP;731;06:08:37;0;50	16613;8	66543;5;150;64;
$GPXUP;731;06:08:38;0;50	16596;8	66543;5;150;61;
$GPXUP;731;06:08:39;0;50	16581;8	66546;5;150;63;
$GPXUP;731;06:08:40;0;50	16566;8	66543;5;150;61;
$GPXUP;731;06:08:41;0;50	1655;8	66539;5;150;65;
$GPXUP;731;06:08:42;0;50	16535;8	66527;5;151;62;
$GPXUP;731;06:08:43;0;50	16521;8	6652;5;152;64;
$GPXUP;731;06:08:44;0;50	16506;8	66513;5;153;65;
$GPXUP;731;06:08:45;0;50	16488;8	6651;5;154;63;
$GPXUP;731;06:08:46;0;50	16472;8	6651;5;154;64;
$GPXUP;731;06:08:47;0;50	16456;8	66508;5;155;65;
$GPXUP;731;06:08:48;0;50	1644;8	66502;5;155;62;
$GPXUP;731;06:08:49;0;50	16423;8	66502;5;155;61;
$GPXUP;731;06:08:50;0;50	16407;8	665;5;156;64;
$GPXUP;731;06:08:51;0;50	16392;8	66498;5;156;65;
$GPXUP;731;06:08:52;0;50	16376;8	66498;5;156;61;
$GPXUP;731;06:08:53;0;50	1636;8	66497;5;157;66;
$GPXUP;731;06:08:54;0;50	16345;8	66493;5;157;66;
$GPXUP;731;06:08:55;0;50	16327;8	66493;5;156;68;
$GPXUP;731;06:08:56;0;50	1631;8	6649;5;156;68;
$GPXUP;731;06:08:57;0;50	16294;8	66484;5;156;69;
$GPXUP;731;06:08:58;0;50	16277;8	66478;5;156;66;
$GPXUP;731;06:08:59;0;50	1626;8	66474;5;156;67;
$GPXUP;731;06:09:00;0;50	16244;8	66468;5;156;68;
$GPXUP;731;06:09:01;0;50	16227;8	66464;5;155;67;
$GPXUP;731;06:09:02;0;50	16211;8	66458;5;156;72;
$GPXUP;731;06:09:03;0;50	16196;8	66455;5;155;69;
$GPXUP;731;06:09:04;0;50	16178;8	66454;5;156;65;
$GPXUP;731;06:09:05;0;50	1616;8	66453;5;156;67;
$GPXUP;731;06:09:06;0;50	16143;8	66448;5;156;70;
$GPXUP;731;06:09:07;0;50	16128;8	66442;5;157;67;
$GPXUP;731;06:09:08;0;50	16111;8	66434;5;156;66;
$GPXUP;731;06:09:09;0;50	16096;8	66422;5;157;69;
$GPXUP;731;06:09:10;0;50	1608;8	66408;5;158;64;
$GPXUP;731;06:09:11;0;50	16065;8	66395;5;158;66;
$GPXUP;731;06:09:12;0;50	1605;8	66387;5;158;69;
$GPXUP;731;06:09:13;0;50	16035;8	66374;5;158;68;
$GPXUP;731;06:09:14;0;50	1602;8	66363;5;157;67;
$GPXUP;731;06:09:15;0;50	16004;8	66352;5;158;66;
$GPXUP;731;06:09:16;0;50	15988;8	66342;5;157;66;
$GPXUP;731;06:09:17;0;50	15974;8	66332;5;157;71;
$GPXUP;731;06:09:18;0;50	15958;8	66314;5;157;71;
$GPXUP;731;06:09:19;0;50	15942;8	66298;5;157;67;
$GPXUP;731;06:09:20;0;50	15926;8	66286;5;158;70;
$GPXUP;731;06:09:21;0;50	15912;8	66277;5;158;66;
$GPXUP;731;06:09:22;0;50	15895;8	66267;5;159;69;
$GPXUP;731;06:09:23;0;50	15879;8	66256;5;161;69;
$GPXUP;731;06:09:24;0;50	15862;8	6625;5;162;68;
$GPXUP;731;06:09:25;0;50	15846;8	66246;5;163;67;
$GPXUP;731;06:09:26;0;50	15827;8	66244;5;162;67;
$GPXUP;731;06:09:27;0;50	15811;8	66238;5;160;68;
$GPXUP;731;06:09:28;0;50	15796;8	66229;5;160;70;
$GPXUP;731;06:09:29;0;50	15778;8	66215;5;161;66;
$GPXUP;731;06:09:30;0;50	15765;8	66205;5;159;69;
$GPXUP;731;06:09:31;0;50	15752;8	66194;5;159;72;
$GPXUP;731;06:09:32;0;50	15735;8	66184;5;158;67;
$GPXUP;731;06:09:33;0;50	1572;8	66177;5;157;66;
$GPXUP;731;06:09:34;0;50	15705;8	66166;5;157;67;
$GPXUP;731;06:09:35;0;50	15688;8	66157;5;160;67;
$GPXUP;731;06:09:36;0;50	15673;8	66146;5;163;65;
$GPXUP;731;06:09:37;0;50	15659;8	66132;5;164;62;
$GPXUP;731;06:09:38;0;50	15645;8	6612;5;164;61;
$GPXUP;731;06:09:39;0;50	15631;8	66107;5;166;64;
$GPXUP;731;06:09:40;0;50	15615;8	66096;5;167;65;
$GPXUP;731;06:09:41;0;50	156;8	66086;5;167;64;
$GPXUP;731;06:09:42;0;50	15585;8	66078;5;167;65;
$GPXUP;731;06:09:43;0;50	15571;8	66068;5;168;63;
$GPXUP;731;06:09:44;0;50	15555;8	6606;5;168;66;
$GPXUP;731;06:09:45;0;50	1554;8	66051;5;168;64;
$GPXUP;731;06:09:46;0;50	15524;8	66041;5;168;63;
$GPXUP;731;06:09:47;0;50	15509;8	66027;5;168;67;
$GPXUP;731;06:09:48;0;50	15494;8	66013;5;168;68;
$GPXUP;731;06:09:49;0;50	15481;8	65999;5;167;68;
$GPXUP;731;06:09:50;0;50	15467;8	65987;5;167;63;
$GPXUP;731;06:09:51;0;50	15453;8	65974;5;166;63;
$GPXUP;731;06:09:52;0;50	15438;8	6596;5;166;66;
$GPXUP;731;06:09:53;0;50	15424;8	65948;5;165;68;
$GPXUP;731;06:09:54;0;50	15407;8	6594;5;165;68;
$GPXUP;731;06:09:55;0;50	1539;8	65933;5;166;68;
$GPXUP;731;06:09:56;0;50	15376;8	65926;5;165;80;
$GPXUP;731;06:09:57;0;50	15358;8	65913;5;166;79;
$GPXUP;731;06:09:58;0;50	15341;8	65902;5;166;64;
$GPXUP;731;06:09:59;0;50	15325;8	65904;5;167;65;
$GPXUP;731;06:10:00;0;50	15309;8	65903;5;167;65;
$GPXUP;731;06:10:01;0;50	15292;8	65902;5;169;65;
$GPXUP;731;06:10:02;0;50	15275;8	65898;5;169;66;
$GPXUP;731;06:10:03;0;50	1526;8	65894;5;169;63;
$GPXUP;731;06:10:04;0;50	15246;8	65887;5;169;63;
$GPXUP;731;06:10:05;0;50	15232;8	65874;5;169;64;
$GPXUP;731;06:10:06;0;50	15217;8	65863;5;168;70;
$GPXUP;731;06:10:07;0;50	15201;8	65849;5;169;85;
$GPXUP;731;06:10:08;0;50	15185;8	6583;5;169;69;
$GPXUP;731;06:10:09;0;50	1517;8	65816;5;169;69;
$GPXUP;731;06:10:10;0;50	15155;8	65808;5;170;66;
$GPXUP;731;06:10:11;0;50	15141;8	65805;5;171;62;
$GPXUP;731;06:10:12;0;50	15126;8	65802;5;170;61;
$GPXUP;731;06:10:13;0;50	1511;8	65798;5;171;65;
$GPXUP;731;06:10:14;0;50	15096;8	6579;5;170;66;
$GPXUP;731;06:10:15;0;50	15081;8	65783;5;171;66;
$GPXUP;731;06:10:16;0;50	15066;8	65772;5;172;63;
$GPXUP;731;06:10:17;0;50	15052;8	6576;5;172;63;
$GPXUP;731;06:10:18;0;50	15038;8	65754;5;173;62;
$GPXUP;731;06:10:19;0;50	15023;8	65752;5;174;63;
$GPXUP;731;06:10:20;0;50	15007;8	65752;5;174;61;
$GPXUP;731;06:10:21;0;50	1499;8	6575;5;174;64;
$GPXUP;731;06:10:22;0;50	14976;8	65748;5;175;61;
$GPXUP;731;06:10:23;0;50	14959;8	65747;5;175;62;
$GPXUP;731;06:10:24;0;50	14945;8	65752;5;176;68;
$GPXUP;731;06:10:25;0;50	1493;8	65764;5;177;63;
$GPXUP;731;06:10:26;0;50	14915;8	6577;5;177;64;
$GPXUP;731;06:10:27;0;50	149;8	65774;5;176;63;
$GPXUP;731;06:10:28;0;50	14886;8	65775;5;176;61;
$GPXUP;731;06:10:29;0;50	14869;8	65774;5;175;66;
$GPXUP;731;06:10:30;0;50	14852;8	6577;5;174;61;
$GPXUP;731;06:10:31;0;50	14836;8	65768;5;173;65;
$GPXUP;731;06:10:32;0;50	1482;8	65766;5;172;69;
$GPXUP;731;06:10:33;0;50	14804;8	65764;5;171;65;
$GPXUP;731;06:10:34;0;50	14788;8	6576;5;173;64;
$GPXUP;731;06:10:35;0;50	14774;8	65762;5;172;60;
$GPXUP;731;06:10:36;0;50	14758;8	65763;5;173;63;
$GPXUP;731;06:10:37;0;50	14743;8	65763;5;173;66;
$GPXUP;731;06:10:38;0;50	14726;8	65758;5;174;66;
$GPXUP;731;06:10:39;0;50	14709;8	65753;5;173;63;
$GPXUP;731;06:10:40;0;50	14694;8	65746;5;173;67;
$GPXUP;731;06:10:41;0;50	14678;8	65733;5;173;67;
$GPXUP;731;06:10:42;0;50	14664;8	65726;5;173;66;
$GPXUP;731;06:10:43;0;50	14649;8	65727;5;173;63;
$GPXUP;731;06:10:44;0;50	14633;8	65735;5;171;63;
$GPXUP;731;06:10:45;0;50	14621;8	65746;5;171;62;
$GPXUP;731;06:10:46;0;50	14604;8	65756;5;170;61;
$GPXUP;731;06:10:47;0;50	1459;8	65766;5;169;59;
$GPXUP;731;06:10:48;0;50	14577;8	65778;5;169;61;
$GPXUP;731;06:10:49;0;50	14563;8	65786;5;168;60;
$GPXUP;731;06:10:50;0;50	14549;8	65797;5;168;59;
$GPXUP;731;06:10:51;0;50	14535;8	65806;5;167;60;
$GPXUP;731;06:10:52;0;50	14522;8	65819;5;166;60;
$GPXUP;731;06:10:53;0;50	14509;8	65831;5;166;60;
$GPXUP;731;06:10:54;0;50	14497;8	65844;5;166;66;
$GPXUP;731;06:10:55;0;50	14483;8	65853;5;165;61;
$GPXUP;731;06:10:56;0;50	14469;8	65862;5;165;59;
$GPXUP;731;06:10:57;0;50	14458;8	65871;5;166;60;
$GPXUP;731;06:10:58;0;50	14447;8	65883;5;166;60;
$GPXUP;731;06:10:59;0;50	14439;8	659;5;168;61;
$GPXUP;731;06:11:00;0;50	1443;8	65918;5;168;56;
$GPXUP;731;06:11:01;0;50	14419;8	65932;5;169;56;
$GPXUP;731;06:11:02;0;50	14408;8	65944;5;169;55;
$GPXUP;731;06:11:03;0;50	14396;8	65957;5;169;56;
$GPXUP;731;06:11:04;0;50	14383;8	65967;5;169;60;
$GPXUP;731;06:11:05;0;50	14369;8	65979;5;169;58;
$GPXUP;731;06:11:06;0;50	14358;8	6599;5;169;54;
$GPXUP;731;06:11:07;0;50	14347;8	66003;5;168;54;
$GPXUP;731;06:11:08;0;50	14338;8	6602;5;168;49;
$GPXUP;731;06:11:09;0;50	14332;8	66038;5;168;48;
$GPXUP;731;06:11:10;0;50	1433;8	66054;5;169;48;
$GPXUP;731;06:11:11;0;50	14326;8	66072;5;170;48;
$GPXUP;731;06:11:12;0;50	14317;8	66087;5;169;49;
$GPXUP;731;06:11:13;0;50	14308;8	66098;5;168;51;
$GPXUP;731;06:11:14;0;50	14299;8	66111;5;169;51;
$GPXUP;731;06:11:15;0;50	1429;8	66122;5;168;51;
$GPXUP;731;06:11:16;0;50	14281;8	66136;5;167;54;
$GPXUP;731;06:11:17;0;50	14269;8	66149;5;167;55;
$GPXUP;731;06:11:18;0;50	14258;8	66162;5;166;59;
$GPXUP;731;06:11:19;0;50	14246;8	66174;5;164;58;
$GPXUP;731;06:11:20;0;50	14233;8	66184;5;164;57;
$GPXUP;731;06:11:21;0;50	1422;8	66196;5;163;60;
$GPXUP;731;06:11:22;0;50	14206;8	66206;5;164;59;
$GPXUP;731;06:11:23;0;50	14191;8	66215;5;164;59;
$GPXUP;731;06:11:24;0;50	14177;8	66224;5;164;59;
$GPXUP;731;06:11:25;0;50	14164;8	6623;5;163;58;
$GPXUP;731;06:11:26;0;50	14149;8	66237;5;163;59;
$GPXUP;731;06:11:27;0;50	14133;8	66243;5;162;62;
$GPXUP;731;06:11:28;0;50	14117;8	66244;5;162;64;
$GPXUP;731;06:11:29;0;50	141;8	66248;5;160;65;
$GPXUP;731;06:11:30;0;50	14083;8	66252;5;158;70;
$GPXUP;731;06:11:31;0;50	14064;8	66252;5;157;73;
$GPXUP;731;06:11:32;0;50	14046;8	66248;5;156;72;
$GPXUP;731;06:11:33;0;50	14026;8	66243;5;153;67;
$GPXUP;731;06:11:34;0;50	14009;8	66243;5;152;69;
$GPXUP;731;06:11:35;0;50	13994;8	66244;5;152;69;
$GPXUP;731;06:11:36;0;50	13976;8	66244;5;153;65;
$GPXUP;731;06:11:37;0;50	1396;8	66241;5;153;61;
$GPXUP;731;06:11:38;0;50	13945;8	66244;5;151;61;
$GPXUP;731;06:11:39;0;50	13929;8	66247;5;150;64;
$GPXUP;731;06:11:40;0;50	13914;8	66247;5;149;66;
$GPXUP;731;06:11:41;0;50	13896;8	6625;5;147;67;
$GPXUP;731;06:11:42;0;50	1388;8	6625;5;146;65;
$GPXUP;731;06:11:43;0;50	13865;8	66252;5;144;66;
$GPXUP;731;06:11:44;0;50	13847;8	66253;5;144;68;
$GPXUP;731;06:11:45;0;50	1383;8	66252;5;143;67;
$GPXUP;731;06:11:46;0;50	13813;8	66251;5;142;66;
$GPXUP;731;06:11:47;0;50	13795;8	66253;5;142;68;
$GPXUP;731;06:11:48;0;50	13778;8	66258;5;140;68;
$GPXUP;731;06:11:49;0;50	13761;8	66264;5;139;66;
$GPXUP;731;06:11:50;0;50	13745;8	66263;5;138;63;
$GPXUP;731;06:11:51;0;50	1373;8	66262;5;138;62;
$GPXUP;731;06:11:52;0;50	13715;8	66259;5;137;62;
$GPXUP;731;06:11:53;0;50	13699;8	66258;5;136;63;
$GPXUP;731;06:11:54;0;50	1368;8	66263;5;133;62;
$GPXUP;731;06:11:55;0;50	13667;8	66268;5;133;60;
$GPXUP;731;06:11:56;0;50	13654;8	66273;5;132;63;
$GPXUP;731;06:11:57;0;50	13639;8	66277;5;132;63;
$GPXUP;731;06:11:58;0;50	13621;8	66281;5;131;63;
$GPXUP;731;06:11:59;0;50	13604;8	66291;5;130;65;
$GPXUP;731;06:12:00;0;50	13588;8	6629;5;129;68;
$GPXUP;731;06:12:01;0;50	1357;8	66291;5;128;67;
$GPXUP;731;06:12:02;0;50	13553;8	66295;5;126;68;
$GPXUP;731;06:12:03;0;50	13537;8	66293;5;126;69;
$GPXUP;731;06:12:04;0;50	1352;8	66296;5;126;69;
$GPXUP;731;06:12:05;0;50	13504;8	66294;5;125;67;
$GPXUP;731;06:12:06;0;50	13487;8	66293;5;125;64;
$GPXUP;731;06:12:07;0;50	1347;8	6629;5;124;71;
$GPXUP;731;06:12:08;0;50	13452;8	66288;5;124;61;
$GPXUP;731;06:12:09;0;50	13436;8	66286;5;122;65;
$GPXUP;731;06:12:10;0;50	1342;8	66284;5;120;66;
$GPXUP;731;06:12:11;0;50	13402;8	66284;5;117;72;
$GPXUP;731;06:12:12;0;50	13384;8	6628;5;115;64;
$GPXUP;731;06:12:13;0;50	13365;8	66283;5;115;71;
$GPXUP;731;06:12:14;0;50	13344;8	66292;5;115;70;
$GPXUP;731;06:12:15;0;50	1333;8	66287;5;113;72;
$GPXUP;731;06:12:16;0;50	13312;8	66284;5;112;66;
$GPXUP;731;06:12:17;0;50	13294;8	66277;5;110;70;
$GPXUP;731;06:12:18;0;50	13277;8	66278;5;112;62;
$GPXUP;731;06:12:19;0;50	13262;8	66279;5;112;61;
$GPXUP;731;06:12:20;0;50	13247;8	66275;5;113;62;
$GPXUP;731;06:12:21;0;50	13232;8	66271;5;114;64;
$GPXUP;731;06:12:22;0;50	13218;8	66256;5;114;65;
$GPXUP;731;06:12:23;0;50	13204;8	66242;5;113;69;
$GPXUP;731;06:12:24;0;50	13189;8	66232;5;115;65;
$GPXUP;731;06:12:25;0;50	13172;8	6623;5;114;63;
$GPXUP;731;06:12:26;0;50	13156;8	66224;5;115;61;
$GPXUP;731;06:12:27;0;50	13142;8	6622;5;116;62;
$GPXUP;731;06:12:28;0;50	13127;8	66217;5;117;61;
$GPXUP;731;06:12:29;0;50	13112;8	66207;5;118;62;
$GPXUP;731;06:12:30;0;50	13099;8	66195;5;118;65;
$GPXUP;731;06:12:31;0;50	13086;8	66183;5;118;63;
$GPXUP;731;06:12:32;0;50	13072;8	66172;5;119;65;
$GPXUP;731;06:12:33;0;50	13058;8	66162;5;121;71;
$GPXUP;731;06:12:34;0;50	13043;8	66147;5;124;67;
$GPXUP;731;06:12:35;0;50	13029;8	6613;5;125;63;
$GPXUP;731;06:12:36;0;50	13016;8	66112;5;125;64;
$GPXUP;731;06:12:37;0;50	13006;8	66092;5;125;67;
$GPXUP;731;06:12:38;0;50	12995;8	66072;5;124;69;
$GPXUP;731;06:12:39;0;50	12982;8	66056;5;122;72;
$GPXUP;731;06:12:40;0;50	12968;8	66036;5;120;73;
$GPXUP;731;06:12:41;0;50	12954;8	66016;5;118;76;
$GPXUP;731;06:12:42;0;50	12942;8	65996;5;116;76;
$GPXUP;731;06:12:43;0;50	12926;8	65978;5;116;72;
$GPXUP;731;06:12:44;0;50	1291;8	65963;5;114;71;
$GPXUP;731;06:12:45;0;50	12895;8	65952;5;113;70;
$GPXUP;731;06:12:46;0;50	1288;8	65936;5;114;64;
$GPXUP;731;06:12:47;0;50	12864;8	6593;5;115;61;
$GPXUP;731;06:12:48;0;50	12849;8	65926;5;116;60;
$GPXUP;731;06:12:49;0;50	12834;8	65921;5;115;64;
$GPXUP;731;06:12:50;0;50	12819;8	65915;5;114;66;
$GPXUP;731;06:12:51;0;50	12803;8	6591;5;113;67;
$GPXUP;731;06:12:52;0;50	12787;8	65901;5;112;67;
$GPXUP;731;06:12:53;0;50	12771;8	65896;5;112;63;
$GPXUP;731;06:12:54;0;50	12756;8	65896;5;112;61;
$GPXUP;731;06:12:55;0;50	1274;8	65896;5;112;60;
$GPXUP;731;06:12:56;0;50	12724;8	65893;5;112;63;
$GPXUP;731;06:12:57;0;50	1271;8	65886;5;110;57;
$GPXUP;731;06:12:58;0;50	12696;8	65881;5;111;57;
$GPXUP;731;06:12:59;0;50	12682;8	65874;5;110;57;
$GPXUP;731;06:13:00;0;50	12667;8	65874;5;108;58;
$GPXUP;731;06:13:01;0;50	12653;8	65872;5;108;54;
$GPXUP;731;06:13:02;0;50	12642;8	65867;5;108;52;
$GPXUP;731;06:13:03;0;50	12631;8	65862;5;108;52;
$GPXUP;731;06:13:04;0;50	12617;8	65858;5;108;51;
$GPXUP;731;06:13:05;0;50	12604;8	65856;5;107;52;
$GPXUP;731;06:13:06;0;50	12592;8	65854;5;106;51;
$GPXUP;731;06:13:07;0;50	12579;8	65852;5;103;52;
$GPXUP;731;06:13:08;0;50	12566;8	65851;5;101;52;
$GPXUP;731;06:13:09;0;50	12556;8	65844;5;99;48;
$GPXUP;731;06:13:10;0;50	12548;8	65833;5;99;42;
$GPXUP;731;06:13:11;0;50	1254;8	65819;5;99;41;
$GPXUP;731;06:13:12;0;50	12536;8	65801;5;98;40;
$GPXUP;731;06:13:13;0;50	12551;8	65794;5;99;46;
$GPXUP;731;06:13:14;0;50	12561;8	65793;5;99;18;
$GPXUP;731;06:13:15;0;50	12564;8	65804;5;100;28;
$GPXUP;731;06:13:16;0;50	12563;8	65813;5;99;15;
$GPXUP;731;06:13:17;0;50	12552;8	65821;5;100;31;
$GPXUP;731;06:13:18;0;50	12546;8	65828;5;100;25;
$GPXUP;731;06:13:19;0;50	1254;8	65834;5;101;0;
