# Supplementary material for: Pigeon Navigation: Different Routes Lead to Frankfurt
Source: PLoS One. 2014 Nov 12;9(11):e112439. doi: 10.1371/journal.pone.0112439 (PMC4229201; doi:10.1371/journal.pone.0112439)
Supplement: File S4 — Files containing the original track data and a ‘Read me’ explaining the data format. (ZIP) [file pone.0112439.s004.zip › N-RB/010829xup93_124.log]

$GPXUP;738;06:44:14;0;50	29254;8	72325;4;0;0;
$GPXUP;738;06:44:15;0;50	29239;8	72316;4;0;4;
$GPXUP;738;06:44:16;0;50	29228;8	72307;4;0;8;
$GPXUP;738;06:44:17;0;50	29214;8	72292;4;0;12;
$GPXUP;738;06:44:18;0;50	29204;8	72286;4;0;15;
$GPXUP;738;06:44:19;0;50	29192;8	72278;4;0;18;
$GPXUP;738;06:44:20;0;50	29177;8	72274;4;0;22;
$GPXUP;738;06:44:21;0;50	29163;8	72265;4;0;70;
$GPXUP;738;06:44:22;0;50	2915;8	7226;4;0;54;
$GPXUP;738;06:44:23;0;50	29137;8	72258;4;0;56;
$GPXUP;738;06:44:24;0;50	29124;8	72252;4;0;57;
$GPXUP;738;06:44:25;0;50	29109;8	72248;4;0;56;
$GPXUP;738;06:44:26;0;50	29095;8	72244;4;0;53;
$GPXUP;738;06:44:27;0;50	29082;8	72236;4;0;57;
$GPXUP;738;06:44:28;0;50	29068;8	72229;4;0;58;
$GPXUP;738;06:44:29;0;50	29055;8	72219;4;0;57;
$GPXUP;738;06:44:30;0;50	29044;8	72211;4;0;56;
$GPXUP;738;06:44:31;0;50	2903;8	72202;4;0;57;
$GPXUP;738;06:44:32;0;50	29016;8	72192;4;0;58;
$GPXUP;738;06:44:33;0;50	29003;8	72181;4;0;63;
$GPXUP;738;06:44:34;0;50	28989;8	7217;4;0;60;
$GPXUP;738;06:44:35;0;50	28976;8	72161;4;0;59;
$GPXUP;738;06:44:36;0;50	28962;8	72154;4;0;58;
$GPXUP;738;06:44:37;0;50	28947;8	72144;4;0;57;
$GPXUP;738;06:44:38;0;50	28934;8	72134;4;0;57;
$GPXUP;738;06:44:39;0;50	28922;8	72122;4;0;57;
$GPXUP;738;06:44:40;0;50	28911;8	72106;4;0;37;
$GPXUP;738;06:44:41;0;50	289;8	72089;4;0;31;
$GPXUP;738;06:44:42;0;50	28888;8	72074;4;0;27;
$GPXUP;738;06:44:43;0;50	28876;8	7206;4;0;24;
$GPXUP;738;06:44:44;0;50	28864;8	7205;4;0;20;
$GPXUP;738;06:44:45;0;50	2885;8	72042;4;0;16;
$GPXUP;738;06:44:46;0;50	28836;8	72038;4;0;14;
$GPXUP;738;06:44:47;0;50	2882;8	72036;4;0;10;
$GPXUP;738;06:44:48;0;50	28806;8	72038;4;0;10;
$GPXUP;738;06:44:49;0;50	28791;8	7204;4;0;10;
$GPXUP;738;06:44:50;0;50	28776;8	72046;4;0;10;
$GPXUP;738;06:44:51;0;50	28762;8	72052;4;0;10;
$GPXUP;738;06:44:52;0;50	28746;8	72061;4;0;9;
$GPXUP;738;06:44:53;0;50	28732;8	72064;4;0;9;
$GPXUP;738;06:44:54;0;50	28717;8	72066;4;0;9;
$GPXUP;738;06:44:55;0;50	28705;8	72062;4;0;9;
$GPXUP;738;06:44:56;0;50	28685;8	72078;4;0;8;
$GPXUP;738;06:44:57;0;50	28671;8	72078;4;0;7;
$GPXUP;738;06:44:58;0;50	28657;8	72078;4;0;7;
$GPXUP;738;06:44:59;0;50	28641;8	72076;4;0;7;
$GPXUP;738;06:45:00;0;50	28626;8	72074;4;0;7;
$GPXUP;738;06:45:01;0;50	2861;8	72076;4;0;6;
$GPXUP;738;06:45:02;0;50	28594;8	72073;4;0;6;
$GPXUP;738;06:45:03;0;50	28578;8	7207;4;0;6;
$GPXUP;738;06:45:04;0;50	28564;8	7206;4;0;18;
$GPXUP;738;06:45:05;0;50	2855;8	72053;4;0;27;
$GPXUP;738;06:45:06;0;50	28532;8	72048;4;0;27;
$GPXUP;738;06:45:07;0;50	28519;8	7204;4;0;43;
$GPXUP;738;06:45:08;0;50	28506;8	72028;4;0;40;
$GPXUP;738;06:45:09;0;50	28493;8	72012;4;0;37;
$GPXUP;738;06:45:10;0;50	28482;8	71996;4;0;33;
$GPXUP;738;06:45:11;0;50	28471;8	71981;4;0;35;
$GPXUP;738;06:45:12;0;50	28459;8	71968;4;0;38;
$GPXUP;738;06:45:13;0;50	28448;8	71954;4;0;38;
$GPXUP;738;06:45:14;0;50	28435;8	71938;4;0;42;
$GPXUP;738;06:45:15;0;50	28422;8	7192;4;0;41;
$GPXUP;738;06:45:16;0;50	28408;8	71906;4;0;40;
$GPXUP;738;06:45:17;0;50	28394;8	71894;4;0;40;
$GPXUP;738;06:45:18;0;50	2838;8	71882;4;0;44;
$GPXUP;738;06:45:19;0;50	28365;8	71867;4;0;44;
$GPXUP;738;06:45:20;0;50	2835;8	71857;4;0;46;
$GPXUP;738;06:45:21;0;50	28336;8	71847;4;0;48;
$GPXUP;738;06:45:22;0;50	28318;8	71835;4;0;51;
$GPXUP;738;06:45:23;0;50	28303;8	71827;4;0;48;
$GPXUP;738;06:45:24;0;50	28289;8	71814;4;0;44;
$GPXUP;738;06:45:25;0;50	28274;8	718;4;0;41;
$GPXUP;738;06:45:26;0;50	2826;8	7179;4;0;42;
$GPXUP;738;06:45:27;0;50	28245;8	71778;4;0;44;
$GPXUP;738;06:45:28;0;50	2823;8	71765;4;0;43;
$GPXUP;738;06:45:29;0;50	28218;8	71754;4;0;49;
$GPXUP;738;06:45:30;0;50	28201;8	71746;4;0;64;
$GPXUP;738;06:45:31;0;50	28183;8	71743;4;0;68;
$GPXUP;738;06:45:32;0;50	28166;8	71742;4;0;55;
$GPXUP;738;06:45:33;0;50	28152;8	7175;4;0;56;
$GPXUP;738;06:45:34;0;50	28142;8	71766;4;0;50;
$GPXUP;738;06:45:35;0;50	28137;8	71785;3;0;48;
$GPXUP;738;06:45:36;0;50	28132;8	71808;4;0;53;
$GPXUP;738;06:45:37;0;50	28131;8	71825;4;0;53;
$GPXUP;738;06:45:38;0;50	28134;8	71842;4;0;52;
$GPXUP;738;06:45:39;0;50	28142;8	71859;4;0;45;
$GPXUP;738;06:45:40;0;50	28152;8	71871;4;0;51;
$GPXUP;738;06:45:41;0;50	28164;8	71879;4;0;49;
$GPXUP;738;06:45:42;0;50	28176;8	71886;4;0;51;
$GPXUP;738;06:45:43;0;50	28188;8	71892;5;261;50;
$GPXUP;738;06:45:44;0;50	28199;8	71897;5;264;51;
$GPXUP;738;06:45:45;0;50	2821;8	719;5;265;52;
$GPXUP;738;06:45:46;0;50	28222;8	71898;5;265;51;
$GPXUP;738;06:45:47;0;50	28232;8	71887;5;267;51;
$GPXUP;738;06:45:48;0;50	28238;8	7187;5;266;53;
$GPXUP;738;06:45:49;0;50	28242;8	71851;5;264;52;
$GPXUP;738;06:45:50;0;50	28244;8	71833;5;263;28;
$GPXUP;738;06:45:51;0;50	28236;8	71817;5;263;31;
$GPXUP;738;06:45:52;0;50	28228;8	71802;5;263;62;
$GPXUP;738;06:45:53;0;50	28214;8	71786;5;263;59;
$GPXUP;738;06:45:54;0;50	28198;8	71772;5;265;60;
$GPXUP;738;06:45:55;0;50	28184;8	71756;5;265;61;
$GPXUP;738;06:45:56;0;50	28174;8	71735;5;265;61;
$GPXUP;738;06:45:57;0;50	28159;8	71715;5;264;62;
$GPXUP;738;06:45:58;0;50	28146;8	71697;5;263;62;
$GPXUP;738;06:45:59;0;50	28134;8	71681;5;262;62;
$GPXUP;738;06:46:00;0;50	28122;8	71663;5;262;62;
$GPXUP;738;06:46:01;0;50	2811;8	71643;5;261;64;
$GPXUP;738;06:46:02;0;50	28099;8	71625;5;262;63;
$GPXUP;738;06:46:03;0;50	28087;8	71607;5;262;66;
$GPXUP;738;06:46:04;0;50	28074;8	7159;5;262;67;
$GPXUP;738;06:46:05;0;50	28061;8	71574;5;261;67;
$GPXUP;738;06:46:06;0;50	28047;8	71559;5;260;70;
$GPXUP;738;06:46:07;0;50	28034;8	7154;5;261;67;
$GPXUP;738;06:46:08;0;50	28021;8	71523;5;260;67;
$GPXUP;738;06:46:09;0;50	28008;8	71505;5;261;67;
$GPXUP;738;06:46:10;0;50	27995;8	71487;5;260;69;
$GPXUP;738;06:46:11;0;50	27981;8	7147;5;260;69;
$GPXUP;738;06:46:12;0;50	27966;8	71453;5;261;71;
$GPXUP;738;06:46:13;0;50	27953;8	71434;5;260;72;
$GPXUP;738;06:46:14;0;50	2794;8	71416;5;259;71;
$GPXUP;738;06:46:15;0;50	27925;8	71397;5;259;71;
$GPXUP;738;06:46:16;0;50	2791;8	7138;5;259;71;
$GPXUP;738;06:46:17;0;50	27896;8	71364;5;258;71;
$GPXUP;738;06:46:18;0;50	2788;8	71349;5;259;70;
$GPXUP;738;06:46:19;0;50	27865;8	71335;5;259;69;
$GPXUP;738;06:46:20;0;50	27851;8	71321;5;259;67;
$GPXUP;738;06:46:21;0;50	27836;8	71308;5;259;67;
$GPXUP;738;06:46:22;0;50	27821;8	71296;5;259;68;
$GPXUP;738;06:46:23;0;50	27809;8	71279;5;259;67;
$GPXUP;738;06:46:24;0;50	27796;8	71261;5;259;69;
$GPXUP;738;06:46:25;0;50	27784;8	71244;5;259;67;
$GPXUP;738;06:46:26;0;50	27771;8	71224;5;259;71;
$GPXUP;738;06:46:27;0;50	27759;8	71205;5;259;68;
$GPXUP;738;06:46:28;0;50	27747;8	71187;5;258;68;
$GPXUP;738;06:46:29;0;50	27734;8	71169;5;258;68;
$GPXUP;738;06:46:30;0;50	27722;8	7115;5;258;68;
$GPXUP;738;06:46:31;0;50	27708;8	71135;5;258;66;
$GPXUP;738;06:46:32;0;50	27693;8	71124;5;258;66;
$GPXUP;738;06:46:33;0;50	27678;8	71112;5;258;66;
$GPXUP;738;06:46:34;0;50	27661;8	71104;5;258;67;
$GPXUP;738;06:46:35;0;50	27646;8	71096;5;258;67;
$GPXUP;738;06:46:36;0;50	27628;8	71092;5;257;67;
$GPXUP;738;06:46:37;0;50	27612;8	71086;5;258;69;
$GPXUP;738;06:46:38;0;50	27596;8	71079;5;257;69;
$GPXUP;738;06:46:39;0;50	27578;8	7107;5;256;70;
$GPXUP;738;06:46:40;0;50	27562;8	71061;5;256;71;
$GPXUP;738;06:46:41;0;50	27545;8	71051;5;255;73;
$GPXUP;738;06:46:42;0;50	27527;8	71042;5;254;73;
$GPXUP;738;06:46:43;0;50	2751;8	71035;5;254;72;
$GPXUP;738;06:46:44;0;50	27492;8	71028;5;252;73;
$GPXUP;738;06:46:45;0;50	27474;8	71022;5;252;70;
$GPXUP;738;06:46:46;0;50	27457;8	71013;5;252;70;
$GPXUP;738;06:46:47;0;50	27442;8	70999;5;251;69;
$GPXUP;738;06:46:48;0;50	27428;8	70985;5;252;70;
$GPXUP;738;06:46:49;0;50	27414;8	70966;5;253;70;
$GPXUP;738;06:46:50;0;50	274;8	70948;5;252;69;
$GPXUP;738;06:46:51;0;50	27388;8	7093;5;252;69;
$GPXUP;738;06:46:52;0;50	27374;8	70912;5;253;67;
$GPXUP;738;06:46:53;0;50	27362;8	70897;5;252;66;
$GPXUP;738;06:46:54;0;50	2735;8	70881;5;253;66;
$GPXUP;738;06:46:55;0;50	27336;8	70865;5;254;65;
$GPXUP;738;06:46:56;0;50	2732;8	70857;5;254;65;
$GPXUP;738;06:46:57;0;50	27304;8	70854;5;255;63;
$GPXUP;738;06:46:58;0;50	27288;8	70852;5;256;62;
$GPXUP;738;06:46:59;0;50	27272;8	7085;5;256;62;
$GPXUP;738;06:47:00;0;50	27256;8	70849;5;258;59;
$GPXUP;738;06:47:01;0;50	27242;8	70845;5;258;58;
$GPXUP;738;06:47:02;0;50	27228;8	7084;5;259;59;
$GPXUP;738;06:47:03;0;50	27213;8	70835;5;260;60;
$GPXUP;738;06:47:04;0;50	27199;8	70829;5;260;61;
$GPXUP;738;06:47:05;0;50	27183;8	70824;5;260;62;
$GPXUP;738;06:47:06;0;50	27168;8	7082;5;259;62;
$GPXUP;738;06:47:07;0;50	27153;8	7081;5;259;64;
$GPXUP;738;06:47:08;0;50	27139;8	708;5;258;64;
$GPXUP;738;06:47:09;0;50	27123;8	7079;5;258;64;
$GPXUP;738;06:47:10;0;50	27108;8	7078;5;257;66;
$GPXUP;738;06:47:11;0;50	27093;8	70769;5;256;67;
$GPXUP;738;06:47:12;0;50	27078;8	7076;5;254;69;
$GPXUP;738;06:47:13;0;50	27062;8	7075;5;253;68;
$GPXUP;738;06:47:14;0;50	27046;8	7074;5;252;69;
$GPXUP;738;06:47:15;0;50	27028;8	70731;5;251;68;
$GPXUP;738;06:47:16;0;50	27012;8	70727;5;251;68;
$GPXUP;738;06:47:17;0;50	26994;8	70725;5;250;67;
$GPXUP;738;06:47:18;0;50	26978;8	70721;5;250;66;
$GPXUP;738;06:47:19;0;50	26963;8	70712;5;250;65;
$GPXUP;738;06:47:20;0;50	26948;8	70702;5;251;64;
$GPXUP;738;06:47:21;0;50	26933;8	70695;5;251;62;
$GPXUP;738;06:47:22;0;50	26918;8	70692;5;251;63;
$GPXUP;738;06:47:23;0;50	26902;8	70689;5;251;62;
$GPXUP;738;06:47:24;0;50	26886;8	70685;5;250;61;
$GPXUP;738;06:47:25;0;50	2687;8	70684;5;251;58;
$GPXUP;738;06:47:26;0;50	26856;8	70682;5;251;60;
$GPXUP;738;06:47:27;0;50	2684;8	70682;5;251;62;
$GPXUP;738;06:47:28;0;50	26825;8	7068;5;250;62;
$GPXUP;738;06:47:29;0;50	2681;8	70673;5;249;63;
$GPXUP;738;06:47:30;0;50	26794;8	70663;5;249;63;
$GPXUP;738;06:47:31;0;50	2678;8	70653;5;248;63;
$GPXUP;738;06:47:32;0;50	26764;8	70643;5;248;63;
$GPXUP;738;06:47:33;0;50	2675;8	70635;5;248;62;
$GPXUP;738;06:47:34;0;50	26736;8	70625;5;248;61;
$GPXUP;738;06:47:35;0;50	26721;8	70614;5;248;62;
$GPXUP;738;06:47:36;0;50	26708;8	70603;5;247;62;
$GPXUP;738;06:47:37;0;50	26693;8	70596;5;247;62;
$GPXUP;738;06:47:38;0;50	26678;8	70591;5;246;62;
$GPXUP;738;06:47:39;0;50	26662;8	70586;5;246;61;
$GPXUP;738;06:47:40;0;50	26647;8	70582;5;245;61;
$GPXUP;738;06:47:41;0;50	26632;8	70578;5;245;61;
$GPXUP;738;06:47:42;0;50	26617;8	70574;5;244;59;
$GPXUP;738;06:47:43;0;50	26602;8	70569;5;244;57;
$GPXUP;738;06:47:44;0;50	26588;8	70569;5;245;55;
$GPXUP;738;06:47:45;0;50	26574;8	70569;5;246;54;
$GPXUP;738;06:47:46;0;50	26561;8	70567;5;245;53;
$GPXUP;738;06:47:47;0;50	26548;8	70561;5;245;55;
$GPXUP;738;06:47:48;0;50	26536;8	70554;5;245;55;
$GPXUP;738;06:47:49;0;50	26523;8	70546;5;245;55;
$GPXUP;738;06:47:50;0;50	2651;8	70543;5;246;53;
$GPXUP;738;06:47:51;0;50	26496;8	70548;5;246;56;
$GPXUP;738;06:47:52;0;50	26482;8	70549;5;244;56;
$GPXUP;738;06:47:53;0;50	26467;8	70551;5;245;55;
$GPXUP;738;06:47:54;0;50	26454;8	70547;5;244;55;
$GPXUP;738;06:47:55;0;50	2644;8	70543;5;246;56;
$GPXUP;738;06:47:56;0;50	26426;8	70539;5;245;57;
$GPXUP;738;06:47:57;0;50	26412;8	70531;5;246;57;
$GPXUP;738;06:47:58;0;50	26401;8	70518;5;246;57;
$GPXUP;738;06:47:59;0;50	2639;8	70504;5;246;57;
$GPXUP;738;06:48:00;0;50	26378;8	70489;5;246;57;
$GPXUP;738;06:48:01;0;50	26367;8	70474;5;246;57;
$GPXUP;738;06:48:02;0;50	26356;8	70459;5;247;55;
$GPXUP;738;06:48:03;0;50	26346;8	70444;5;248;57;
$GPXUP;738;06:48:04;0;50	26333;8	70436;5;248;58;
$GPXUP;738;06:48:05;0;50	26318;8	70431;5;247;57;
$GPXUP;738;06:48:06;0;50	26303;8	70431;5;248;56;
$GPXUP;738;06:48:07;0;50	26288;8	70434;5;249;55;
$GPXUP;738;06:48:08;0;50	26274;8	70438;5;248;57;
$GPXUP;738;06:48:09;0;50	26258;8	7044;5;247;59;
$GPXUP;738;06:48:10;0;50	26243;8	70437;5;246;60;
$GPXUP;738;06:48:11;0;50	2623;8	70426;5;245;59;
$GPXUP;738;06:48:12;0;50	26217;8	70411;5;246;60;
$GPXUP;738;06:48:13;0;50	26207;8	70394;5;246;59;
$GPXUP;738;06:48:14;0;50	26199;8	70374;5;247;57;
$GPXUP;738;06:48:15;0;50	26189;8	70358;5;248;56;
$GPXUP;738;06:48:16;0;50	2618;8	70342;5;249;56;
$GPXUP;738;06:48:17;0;50	26169;8	70328;5;250;57;
$GPXUP;738;06:48:18;0;50	26157;8	70316;5;251;56;
$GPXUP;738;06:48:19;0;50	26144;8	70305;5;252;56;
$GPXUP;738;06:48:20;0;50	26132;8	70295;5;253;55;
$GPXUP;738;06:48:21;0;50	2612;8	70287;5;254;55;
$GPXUP;738;06:48:22;0;50	26105;8	70284;5;254;56;
$GPXUP;738;06:48:23;0;50	2609;8	70284;5;255;55;
$GPXUP;738;06:48:24;0;50	26076;8	70293;5;256;53;
$GPXUP;738;06:48:25;0;50	26063;8	703;5;258;54;
$GPXUP;738;06:48:26;0;50	2605;8	70306;5;259;56;
$GPXUP;738;06:48:27;0;50	26036;8	70309;5;259;56;
$GPXUP;738;06:48:28;0;50	26021;8	7031;5;258;57;
$GPXUP;738;06:48:29;0;50	26006;8	70306;5;257;59;
$GPXUP;738;06:48:30;0;50	25992;8	70297;5;257;61;
$GPXUP;738;06:48:31;0;50	25978;8	70288;5;256;61;
$GPXUP;738;06:48:32;0;50	25965;8	70276;5;255;62;
$GPXUP;738;06:48:33;0;50	25951;8	70262;5;255;63;
$GPXUP;738;06:48:34;0;50	25938;8	70248;5;255;64;
$GPXUP;738;06:48:35;0;50	25924;8	70236;5;255;62;
$GPXUP;738;06:48:36;0;50	2591;8	70226;5;255;61;
$GPXUP;738;06:48:37;0;50	25894;8	7022;5;256;59;
$GPXUP;738;06:48:38;0;50	25881;8	70212;5;256;59;
$GPXUP;738;06:48:39;0;50	25867;8	70204;5;257;59;
$GPXUP;738;06:48:40;0;50	25854;8	70192;5;257;59;
$GPXUP;738;06:48:41;0;50	2584;8	70182;5;257;58;
$GPXUP;738;06:48:42;0;50	25828;8	70166;5;258;58;
$GPXUP;738;06:48:43;0;50	25818;8	70152;5;260;57;
$GPXUP;738;06:48:44;0;50	25806;8	70141;5;260;57;
$GPXUP;738;06:48:45;0;50	25792;8	70137;5;261;57;
$GPXUP;738;06:48:46;0;50	25778;8	70137;5;261;58;
$GPXUP;738;06:48:47;0;50	25762;8	7014;5;261;58;
$GPXUP;738;06:48:48;0;50	25748;8	70143;5;261;59;
$GPXUP;738;06:48:49;0;50	25733;8	70149;5;260;58;
$GPXUP;738;06:48:50;0;50	25718;8	70156;5;260;60;
$GPXUP;738;06:48:51;0;50	25704;8	70163;5;260;58;
$GPXUP;738;06:48:52;0;50	2569;8	70168;5;260;59;
$GPXUP;738;06:48:53;0;50	25675;8	70169;5;260;60;
$GPXUP;738;06:48:54;0;50	2566;8	70169;5;261;61;
$GPXUP;738;06:48:55;0;50	25644;8	70168;5;260;63;
$GPXUP;738;06:48:56;0;50	25628;8	70166;5;259;65;
$GPXUP;738;06:48:57;0;50	25611;8	70165;5;257;63;
$GPXUP;738;06:48:58;0;50	25596;8	70162;5;256;64;
$GPXUP;738;06:48:59;0;50	25579;8	70161;5;256;63;
$GPXUP;738;06:49:00;0;50	25564;8	70159;5;256;61;
$GPXUP;738;06:49:01;0;50	25548;8	70161;5;256;60;
$GPXUP;738;06:49:02;0;50	25533;8	70165;5;257;61;
$GPXUP;738;06:49:03;0;50	25519;8	70169;5;257;57;
$GPXUP;738;06:49:04;0;50	25505;8	70178;5;258;56;
$GPXUP;738;06:49:05;0;50	25492;8	70186;5;259;61;
$GPXUP;738;06:49:06;0;50	25476;8	70188;5;257;63;
$GPXUP;738;06:49:07;0;50	2546;8	70186;5;257;62;
$GPXUP;738;06:49:08;0;50	25444;8	7018;5;257;61;
$GPXUP;738;06:49:09;0;50	2543;8	70174;5;257;60;
$GPXUP;738;06:49:10;0;50	25416;8	70163;5;257;61;
$GPXUP;738;06:49:11;0;50	25405;8	70148;5;258;60;
$GPXUP;738;06:49:12;0;50	25392;8	70136;5;259;61;
$GPXUP;738;06:49:13;0;50	2538;8	70122;5;260;61;
$GPXUP;738;06:49:14;0;50	25368;8	70107;5;261;63;
$GPXUP;738;06:49:15;0;50	25355;8	70095;5;260;65;
$GPXUP;738;06:49:16;0;50	2534;8	70082;5;260;66;
$GPXUP;738;06:49:17;0;50	25324;8	70074;5;259;66;
$GPXUP;738;06:49:18;0;50	25308;8	70068;5;258;65;
$GPXUP;738;06:49:19;0;50	25292;8	70064;5;258;66;
$GPXUP;738;06:49:20;0;50	25275;8	70062;5;258;67;
$GPXUP;738;06:49:21;0;50	25258;8	70063;5;257;67;
$GPXUP;738;06:49:22;0;50	2524;8	70067;5;256;66;
$GPXUP;738;06:49:23;0;50	25224;8	70073;5;256;66;
$GPXUP;738;06:49:24;0;50	25206;8	70074;5;255;68;
$GPXUP;738;06:49:25;0;50	25188;8	70074;5;254;69;
$GPXUP;738;06:49:26;0;50	2517;8	70072;5;254;69;
$GPXUP;738;06:49:27;0;50	25153;8	70071;5;254;69;
$GPXUP;738;06:49:28;0;50	25135;8	70074;5;253;67;
$GPXUP;738;06:49:29;0;50	25119;8	7008;5;253;65;
$GPXUP;738;06:49:30;0;50	25104;8	70087;5;253;64;
$GPXUP;738;06:49:31;0;50	25089;8	70094;5;253;66;
$GPXUP;738;06:49:32;0;50	25072;8	70096;5;253;67;
$GPXUP;738;06:49:33;0;50	25055;8	70095;5;253;67;
$GPXUP;738;06:49:34;0;50	25038;8	7009;5;253;67;
$GPXUP;738;06:49:35;0;50	25023;8	70082;5;253;68;
$GPXUP;738;06:49:36;0;50	25008;8	7007;5;253;69;
$GPXUP;738;06:49:37;0;50	24993;8	70058;5;253;69;
$GPXUP;738;06:49:38;0;50	24977;8	70045;5;253;69;
$GPXUP;738;06:49:39;0;50	24962;8	7003;5;253;68;
$GPXUP;738;06:49:40;0;50	24949;8	70011;5;254;68;
$GPXUP;738;06:49:41;0;50	24937;8	69994;5;254;67;
$GPXUP;738;06:49:42;0;50	24925;8	69976;5;255;69;
$GPXUP;738;06:49:43;0;50	2491;8	69964;5;254;70;
$GPXUP;738;06:49:44;0;50	24893;8	69957;5;254;71;
$GPXUP;738;06:49:45;0;50	24874;8	69955;5;252;71;
$GPXUP;738;06:49:46;0;50	24856;8	69956;5;251;70;
$GPXUP;738;06:49:47;0;50	24838;8	69962;5;251;68;
$GPXUP;738;06:49:48;0;50	24821;8	6997;5;251;66;
$GPXUP;738;06:49:49;0;50	24805;8	6998;5;251;63;
$GPXUP;738;06:49:50;0;50	2479;8	69988;5;253;61;
$GPXUP;738;06:49:51;0;50	24776;8	69992;5;254;60;
$GPXUP;738;06:49:52;0;50	24761;8	69995;5;255;62;
$GPXUP;738;06:49:53;0;50	24745;8	69996;5;256;62;
$GPXUP;738;06:49:54;0;50	2473;8	69998;5;256;62;
$GPXUP;738;06:49:55;0;50	24714;8	69999;5;257;62;
$GPXUP;738;06:49:56;0;50	24699;8	69998;5;257;63;
$GPXUP;738;06:49:57;0;50	24683;8	69994;5;258;62;
$GPXUP;738;06:49:58;0;50	24668;8	6999;5;259;63;
$GPXUP;738;06:49:59;0;50	24652;8	69986;5;259;67;
$GPXUP;738;06:50:00;0;50	24635;8	69979;5;258;69;
$GPXUP;738;06:50:01;0;50	24618;8	69973;5;256;70;
$GPXUP;738;06:50:02;0;50	246;8	6997;5;255;70;
$GPXUP;738;06:50:03;0;50	24583;8	69969;5;256;67;
$GPXUP;738;06:50:04;0;50	24566;8	69972;5;256;64;
$GPXUP;738;06:50:05;0;50	24551;8	69975;5;256;65;
$GPXUP;738;06:50:06;0;50	24534;8	69977;5;257;66;
$GPXUP;738;06:50:07;0;50	24518;8	69977;5;256;66;
$GPXUP;738;06:50:08;0;50	24502;8	69973;5;256;66;
$GPXUP;738;06:50:09;0;50	24485;8	69967;5;256;67;
$GPXUP;738;06:50:10;0;50	24469;8	69963;5;256;65;
$GPXUP;738;06:50:11;0;50	24453;8	6996;5;257;62;
$GPXUP;738;06:50:12;0;50	24438;8	69961;5;258;57;
$GPXUP;738;06:50:13;0;50	24425;8	69965;5;261;55;
$GPXUP;738;06:50:14;0;50	24412;8	69971;5;261;57;
$GPXUP;738;06:50:15;0;50	24397;8	69974;5;261;60;
$GPXUP;738;06:50:16;0;50	24382;8	69974;5;260;62;
$GPXUP;738;06:50:17;0;50	24366;8	69973;5;259;64;
$GPXUP;738;06:50:18;0;50	24349;8	69971;5;260;64;
$GPXUP;738;06:50:19;0;50	24333;8	69967;5;259;65;
$GPXUP;738;06:50:20;0;50	24316;8	69963;5;259;67;
$GPXUP;738;06:50:21;0;50	243;8	69957;5;258;66;
$GPXUP;738;06:50:22;0;50	24284;8	69947;5;259;66;
$GPXUP;738;06:50:23;0;50	2427;8	69933;5;259;66;
$GPXUP;738;06:50:24;0;50	24258;8	69916;5;260;64;
$GPXUP;738;06:50:25;0;50	24244;8	69902;5;260;63;
$GPXUP;738;06:50:26;0;50	2423;8	69892;5;262;61;
$GPXUP;738;06:50:27;0;50	24215;8	69886;5;262;61;
$GPXUP;738;06:50:28;0;50	242;8	69881;5;263;64;
$GPXUP;738;06:50:29;0;50	24185;8	69873;5;264;63;
$GPXUP;738;06:50:30;0;50	24171;8	69862;5;263;65;
$GPXUP;738;06:50:31;0;50	24158;8	69848;5;263;66;
$GPXUP;738;06:50:32;0;50	24144;8	69834;5;261;67;
$GPXUP;738;06:50:33;0;50	24129;8	69822;5;261;67;
$GPXUP;738;06:50:34;0;50	24113;8	69812;5;261;66;
$GPXUP;738;06:50:35;0;50	24097;8	69807;5;263;63;
$GPXUP;738;06:50:36;0;50	2408;8	69805;5;264;63;
$GPXUP;738;06:50:37;0;50	24064;8	69804;5;264;65;
$GPXUP;738;06:50:38;0;50	24047;8	69803;5;264;67;
$GPXUP;738;06:50:39;0;50	2403;8	69803;5;263;68;
$GPXUP;738;06:50:40;0;50	24012;8	69802;5;262;69;
$GPXUP;738;06:50:41;0;50	23995;8	69799;5;260;70;
$GPXUP;738;06:50:42;0;50	23978;8	69793;5;260;70;
$GPXUP;738;06:50:43;0;50	23961;8	69784;5;260;71;
$GPXUP;738;06:50:44;0;50	23944;8	6977;5;258;71;
$GPXUP;738;06:50:45;0;50	2393;8	69756;5;259;71;
$GPXUP;738;06:50:46;0;50	23915;8	69742;5;258;70;
$GPXUP;738;06:50:47;0;50	23901;8	69729;5;258;69;
$GPXUP;738;06:50:48;0;50	23885;8	69715;5;258;68;
$GPXUP;738;06:50:49;0;50	23871;8	69701;5;260;68;
$GPXUP;738;06:50:50;0;50	23857;8	69687;5;260;66;
$GPXUP;738;06:50:51;0;50	23843;8	69671;5;261;66;
$GPXUP;738;06:50:52;0;50	23829;8	69659;5;261;66;
$GPXUP;738;06:50:53;0;50	23814;8	69646;5;261;65;
$GPXUP;738;06:50:54;0;50	23799;8	69635;5;261;65;
$GPXUP;738;06:50:55;0;50	23784;8	69624;5;262;65;
$GPXUP;738;06:50:56;0;50	2377;8	69611;5;262;66;
$GPXUP;738;06:50:57;0;50	23755;8	696;5;262;66;
$GPXUP;738;06:50:58;0;50	23739;8	69591;5;262;66;
$GPXUP;738;06:50:59;0;50	23722;8	69587;5;262;66;
$GPXUP;738;06:51:00;0;50	23704;8	69585;5;260;67;
$GPXUP;738;06:51:01;0;50	23687;8	69582;5;259;68;
$GPXUP;738;06:51:02;0;50	2367;8	6958;5;258;69;
$GPXUP;738;06:51:03;0;50	23652;8	69579;5;257;70;
$GPXUP;738;06:51:04;0;50	23635;8	69576;5;256;69;
$GPXUP;738;06:51:05;0;50	23617;8	6957;5;255;70;
$GPXUP;738;06:51:06;0;50	236;8	69565;5;255;70;
$GPXUP;738;06:51:07;0;50	23581;8	6956;5;255;70;
$GPXUP;738;06:51:08;0;50	23564;8	69556;5;254;72;
$GPXUP;738;06:51:09;0;50	23547;8	6955;5;253;73;
$GPXUP;738;06:51:10;0;50	23528;8	69541;5;252;74;
$GPXUP;738;06:51:11;0;50	23511;8	6953;5;251;73;
$GPXUP;738;06:51:12;0;50	23496;8	69516;5;250;74;
$GPXUP;738;06:51:13;0;50	2348;8	69501;5;250;74;
$GPXUP;738;06:51:14;0;50	23464;8	69487;5;249;73;
$GPXUP;738;06:51:15;0;50	23446;8	69477;5;250;71;
$GPXUP;738;06:51:16;0;50	23428;8	69472;5;250;69;
$GPXUP;738;06:51:17;0;50	23411;8	69469;5;250;69;
$GPXUP;738;06:51:18;0;50	23393;8	69467;5;250;69;
$GPXUP;738;06:51:19;0;50	23376;8	69465;5;250;68;
$GPXUP;738;06:51:20;0;50	23358;8	6946;5;251;67;
$GPXUP;738;06:51:21;0;50	23342;8	69453;5;251;67;
$GPXUP;738;06:51:22;0;50	23326;8	69444;5;250;68;
$GPXUP;738;06:51:23;0;50	23311;8	69431;5;250;69;
$GPXUP;738;06:51:24;0;50	23296;8	69418;5;249;70;
$GPXUP;738;06:51:25;0;50	2328;8	69406;5;248;70;
$GPXUP;738;06:51:26;0;50	23266;8	69389;5;247;70;
$GPXUP;738;06:51:27;0;50	23253;8	69371;5;247;69;
$GPXUP;738;06:51:28;0;50	2324;8	69353;5;247;68;
$GPXUP;738;06:51:29;0;50	23229;8	69334;5;248;66;
$GPXUP;738;06:51:30;0;50	23217;8	69316;5;250;65;
$GPXUP;738;06:51:31;0;50	23205;8	693;5;251;63;
$GPXUP;738;06:51:32;0;50	23191;8	69288;5;251;63;
$GPXUP;738;06:51:33;0;50	23177;8	69277;5;253;64;
$GPXUP;738;06:51:34;0;50	23162;8	69268;5;253;64;
$GPXUP;738;06:51:35;0;50	23146;8	69261;5;254;65;
$GPXUP;738;06:51:36;0;50	2313;8	69255;5;254;67;
$GPXUP;738;06:51:37;0;50	23113;8	69252;5;253;69;
$GPXUP;738;06:51:38;0;50	23096;8	69246;5;252;71;
$GPXUP;738;06:51:39;0;50	23079;8	69236;5;250;73;
$GPXUP;738;06:51:40;0;50	23062;8	69226;5;249;74;
$GPXUP;738;06:51:41;0;50	23044;8	69216;5;248;74;
$GPXUP;738;06:51:42;0;50	23024;8	6921;5;247;73;
$GPXUP;738;06:51:43;0;50	23006;8	69205;5;247;71;
$GPXUP;738;06:51:44;0;50	22989;8	69198;5;247;71;
$GPXUP;738;06:51:45;0;50	22972;8	69189;5;248;71;
$GPXUP;738;06:51:46;0;50	22956;8	69178;5;248;71;
$GPXUP;738;06:51:47;0;50	2294;8	69165;5;246;73;
$GPXUP;738;06:51:48;0;50	22923;8	69153;5;245;74;
$GPXUP;738;06:51:49;0;50	22904;8	69146;5;243;76;
$GPXUP;738;06:51:50;0;50	22885;8	6914;5;240;77;
$GPXUP;738;06:51:51;0;50	22866;8	69134;5;238;77;
$GPXUP;738;06:51:52;0;50	22848;8	69125;5;236;77;
$GPXUP;738;06:51:53;0;50	22831;8	69112;5;235;77;
$GPXUP;738;06:51:54;0;50	22815;8	69097;5;234;75;
$GPXUP;738;06:51:55;0;50	22798;8	69084;5;233;74;
$GPXUP;738;06:51:56;0;50	22782;8	6907;5;233;72;
$GPXUP;738;06:51:57;0;50	22767;8	69054;5;232;72;
$GPXUP;738;06:51:58;0;50	22753;8	69038;5;232;71;
$GPXUP;738;06:51:59;0;50	2274;8	69018;5;231;71;
$GPXUP;738;06:52:00;0;50	22727;8	69;5;231;70;
$GPXUP;738;06:52:01;0;50	22714;8	68982;5;231;68;
$GPXUP;738;06:52:02;0;50	22702;8	68964;5;232;67;
$GPXUP;738;06:52:03;0;50	2269;8	68948;5;233;66;
$GPXUP;738;06:52:04;0;50	22676;8	68935;5;233;65;
$GPXUP;738;06:52:05;0;50	22661;8	68923;5;232;66;
$GPXUP;738;06:52:06;0;50	22646;8	6891;5;233;66;
$GPXUP;738;06:52:07;0;50	22631;8	689;5;233;66;
$GPXUP;738;06:52:08;0;50	22614;8	68896;5;232;65;
$GPXUP;738;06:52:09;0;50	22597;8	68894;5;232;65;
$GPXUP;738;06:52:10;0;50	2258;8	68895;5;232;64;
$GPXUP;738;06:52:11;0;50	22564;8	68894;5;233;64;
$GPXUP;738;06:52:12;0;50	2255;8	68887;5;233;65;
$GPXUP;738;06:52:13;0;50	22534;8	68877;5;232;65;
$GPXUP;738;06:52:14;0;50	22519;8	68864;5;233;65;
$GPXUP;738;06:52:15;0;50	22506;8	68853;5;232;65;
$GPXUP;738;06:52:16;0;50	22492;8	68841;5;232;65;
$GPXUP;738;06:52:17;0;50	22478;8	68827;5;232;65;
$GPXUP;738;06:52:18;0;50	22464;8	68813;5;231;67;
$GPXUP;738;06:52:19;0;50	2245;8	68798;5;230;66;
$GPXUP;738;06:52:20;0;50	22435;8	68787;5;229;66;
$GPXUP;738;06:52:21;0;50	2242;8	68778;5;229;65;
$GPXUP;738;06:52:22;0;50	22404;8	68771;5;230;63;
$GPXUP;738;06:52:23;0;50	22387;8	68765;5;231;62;
$GPXUP;738;06:52:24;0;50	22372;8	68761;5;232;61;
$GPXUP;738;06:52:25;0;50	22357;8	68754;5;233;62;
$GPXUP;738;06:52:26;0;50	22344;8	68744;5;232;63;
$GPXUP;738;06:52:27;0;50	2233;8	6873;5;232;64;
$GPXUP;738;06:52:28;0;50	22317;8	68715;5;233;64;
$GPXUP;738;06:52:29;0;50	22304;8	68702;5;232;64;
$GPXUP;738;06:52:30;0;50	2229;8	68688;5;232;65;
$GPXUP;738;06:52:31;0;50	22277;8	68674;5;233;65;
$GPXUP;738;06:52:32;0;50	22263;8	6866;5;232;65;
$GPXUP;738;06:52:33;0;50	22247;8	68651;5;232;63;
$GPXUP;738;06:52:34;0;50	2223;8	68647;5;232;63;
$GPXUP;738;06:52:35;0;50	22213;8	68645;5;232;63;
$GPXUP;738;06:52:36;0;50	22197;8	68644;5;233;63;
$GPXUP;738;06:52:37;0;50	22181;8	68646;5;234;60;
$GPXUP;738;06:52:38;0;50	22166;8	6865;5;236;59;
$GPXUP;738;06:52:39;0;50	22152;8	68653;5;237;60;
$GPXUP;738;06:52:40;0;50	22136;8	68656;5;239;61;
$GPXUP;738;06:52:41;0;50	22121;8	68654;5;238;61;
$GPXUP;738;06:52:42;0;50	22107;8	6865;5;240;62;
$GPXUP;738;06:52:43;0;50	22093;8	68641;5;239;61;
$GPXUP;738;06:52:44;0;50	2208;8	68631;5;240;62;
$GPXUP;738;06:52:45;0;50	22068;8	6862;5;241;60;
$GPXUP;738;06:52:46;0;50	22055;8	68606;5;241;60;
$GPXUP;738;06:52:47;0;50	22043;8	68589;5;241;60;
$GPXUP;738;06:52:48;0;50	22034;8	6857;5;242;58;
$GPXUP;738;06:52:49;0;50	22025;8	68553;5;242;58;
$GPXUP;738;06:52:50;0;50	22016;8	68535;5;243;57;
$GPXUP;738;06:52:51;0;50	22007;8	68518;5;244;59;
$GPXUP;738;06:52:52;0;50	21998;8	68501;5;243;62;
$GPXUP;738;06:52:53;0;50	21988;8	68481;5;242;63;
$GPXUP;738;06:52:54;0;50	21979;8	6846;5;241;63;
$GPXUP;738;06:52:55;0;50	21972;8	68437;5;240;63;
$GPXUP;738;06:52:56;0;50	21962;8	68417;5;239;64;
$GPXUP;738;06:52:57;0;50	21948;8	68403;5;239;65;
$GPXUP;738;06:52:58;0;50	21933;8	68391;5;237;65;
$GPXUP;738;06:52:59;0;50	21918;8	68379;5;237;63;
$GPXUP;738;06:53:00;0;50	21902;8	68372;5;237;61;
$GPXUP;738;06:53:01;0;50	21887;8	68368;5;239;60;
$GPXUP;738;06:53:02;0;50	21872;8	68364;5;239;60;
$GPXUP;738;06:53:03;0;50	21857;8	68359;5;239;59;
$GPXUP;738;06:53:04;0;50	21842;8	68361;5;240;56;
$GPXUP;738;06:53:05;0;50	21828;8	68362;5;242;56;
$GPXUP;738;06:53:06;0;50	21814;8	68364;5;243;56;
$GPXUP;738;06:53:07;0;50	218;8	68364;5;243;56;
$GPXUP;738;06:53:08;0;50	21786;8	68366;5;244;55;
$GPXUP;738;06:53:09;0;50	21772;8	68367;5;244;56;
$GPXUP;738;06:53:10;0;50	21758;8	68369;5;244;57;
$GPXUP;738;06:53:11;0;50	21742;8	68368;5;244;58;
$GPXUP;738;06:53:12;0;50	21728;8	68363;5;244;59;
$GPXUP;738;06:53:13;0;50	21714;8	68355;5;245;59;
$GPXUP;738;06:53:14;0;50	21701;8	68346;5;245;59;
$GPXUP;738;06:53:15;0;50	21687;8	68336;5;244;60;
$GPXUP;738;06:53:16;0;50	21673;8	68326;5;244;61;
$GPXUP;738;06:53:17;0;50	21658;8	68321;5;243;61;
$GPXUP;738;06:53:18;0;50	21642;8	68318;5;243;61;
$GPXUP;738;06:53:19;0;50	21626;8	6832;5;243;61;
$GPXUP;738;06:53:20;0;50	2161;8	68324;5;243;60;
$GPXUP;738;06:53:21;0;50	21595;8	68325;5;242;60;
$GPXUP;738;06:53:22;0;50	21581;8	68327;5;243;60;
$GPXUP;738;06:53:23;0;50	21566;8	68323;5;243;59;
$GPXUP;738;06:53:24;0;50	21552;8	68316;5;243;59;
$GPXUP;738;06:53:25;0;50	21538;8	68309;5;243;60;
$GPXUP;738;06:53:26;0;50	21524;8	683;5;243;62;
$GPXUP;738;06:53:27;0;50	2151;8	68291;5;242;62;
$GPXUP;738;06:53:28;0;50	21493;8	68284;5;242;63;
$GPXUP;738;06:53:29;0;50	21478;8	6828;5;241;62;
$GPXUP;738;06:53:30;0;50	21463;8	68274;5;240;61;
$GPXUP;738;06:53:31;0;50	21448;8	6827;5;241;60;
$GPXUP;738;06:53:32;0;50	21433;8	68268;5;240;59;
$GPXUP;738;06:53:33;0;50	21418;8	68266;5;240;58;
$GPXUP;738;06:53:34;0;50	21404;8	68265;5;240;57;
$GPXUP;738;06:53:35;0;50	21389;8	68265;5;241;56;
$GPXUP;738;06:53:36;0;50	21375;8	68267;5;241;57;
$GPXUP;738;06:53:37;0;50	21362;8	68266;5;241;56;
$GPXUP;738;06:53:38;0;50	21348;8	68263;5;241;56;
$GPXUP;738;06:53:39;0;50	21334;8	68256;5;241;55;
$GPXUP;738;06:53:40;0;50	21322;8	68248;5;241;56;
$GPXUP;738;06:53:41;0;50	21309;8	68239;5;242;56;
$GPXUP;738;06:53:42;0;50	21294;8	68233;5;242;56;
$GPXUP;738;06:53:43;0;50	21279;8	68231;5;242;56;
$GPXUP;738;06:53:44;0;50	21266;8	68228;5;243;56;
$GPXUP;738;06:53:45;0;50	21251;8	68226;5;242;59;
$GPXUP;738;06:53:46;0;50	21237;8	6822;5;241;61;
$GPXUP;738;06:53:47;0;50	21222;8	68216;5;239;59;
$GPXUP;738;06:53:48;0;50	21207;8	68214;5;240;59;
$GPXUP;738;06:53:49;0;50	21193;8	68211;5;240;58;
$GPXUP;738;06:53:50;0;50	2118;8	68203;5;240;58;
$GPXUP;738;06:53:51;0;50	21169;8	6819;5;239;60;
$GPXUP;738;06:53:52;0;50	2116;8	68171;5;238;60;
$GPXUP;738;06:53:53;0;50	2115;8	68154;5;237;59;
$GPXUP;738;06:53:54;0;50	2114;8	68135;5;237;58;
$GPXUP;738;06:53:55;0;50	21132;8	68115;5;239;57;
$GPXUP;738;06:53:56;0;50	21125;8	68095;5;239;57;
$GPXUP;738;06:53:57;0;50	21119;8	68074;5;240;57;
$GPXUP;738;06:53:58;0;50	21109;8	68058;5;240;59;
$GPXUP;738;06:53:59;0;50	21094;8	68047;5;240;60;
$GPXUP;738;06:54:00;0;50	2108;8	68037;5;240;61;
$GPXUP;738;06:54:01;0;50	21065;8	68028;5;239;61;
$GPXUP;738;06:54:02;0;50	21051;8	68019;5;239;62;
$GPXUP;738;06:54:03;0;50	21036;8	68011;5;239;61;
$GPXUP;738;06:54:04;0;50	21022;8	68;5;239;61;
$GPXUP;738;06:54:05;0;50	21008;8	67989;5;238;61;
$GPXUP;738;06:54:06;0;50	20996;8	67975;5;238;62;
$GPXUP;738;06:54:07;0;50	20983;8	6796;5;237;64;
$GPXUP;738;06:54:08;0;50	2097;8	67947;5;236;64;
$GPXUP;738;06:54:09;0;50	20956;8	67936;5;234;65;
$GPXUP;738;06:54:10;0;50	20939;8	67928;5;233;67;
$GPXUP;738;06:54:11;0;50	20923;8	67919;5;232;68;
$GPXUP;738;06:54:12;0;50	20908;8	67908;5;231;69;
$GPXUP;738;06:54:13;0;50	20892;8	67897;5;229;68;
$GPXUP;738;06:54:14;0;50	20876;8	67887;5;228;68;
$GPXUP;738;06:54:15;0;50	20859;8	67879;5;228;67;
$GPXUP;738;06:54:16;0;50	20841;8	67875;5;227;66;
$GPXUP;738;06:54:17;0;50	20824;8	67872;5;227;66;
$GPXUP;738;06:54:18;0;50	20807;8	67867;5;226;66;
$GPXUP;738;06:54:19;0;50	2079;8	67863;5;226;66;
$GPXUP;738;06:54:20;0;50	20775;8	67854;5;225;65;
$GPXUP;738;06:54:21;0;50	20759;8	67845;5;224;64;
$GPXUP;738;06:54:22;0;50	20744;8	67835;5;225;63;
$GPXUP;738;06:54:23;0;50	20731;8	67825;5;225;62;
$GPXUP;738;06:54:24;0;50	20717;8	67814;5;225;62;
$GPXUP;738;06:54:25;0;50	20703;8	67804;5;225;63;
$GPXUP;738;06:54:26;0;50	20688;8	67797;5;225;64;
$GPXUP;738;06:54:27;0;50	20672;8	67789;5;224;67;
$GPXUP;738;06:54:28;0;50	20657;8	6778;5;223;69;
$GPXUP;738;06:54:29;0;50	20641;8	67768;5;220;70;
$GPXUP;738;06:54:30;0;50	20623;8	6776;5;219;69;
$GPXUP;738;06:54:31;0;50	20606;8	67752;5;218;69;
$GPXUP;738;06:54:32;0;50	20589;8	67748;5;217;69;
$GPXUP;738;06:54:33;0;50	20572;8	67742;5;216;68;
$GPXUP;738;06:54:34;0;50	20556;8	67735;5;215;67;
$GPXUP;738;06:54:35;0;50	20541;8	67725;5;215;65;
$GPXUP;738;06:54:36;0;50	20526;8	67717;5;215;63;
$GPXUP;738;06:54:37;0;50	2051;8	67711;5;216;61;
$GPXUP;738;06:54:38;0;50	20496;8	67707;5;216;60;
$GPXUP;738;06:54:39;0;50	20481;8	67702;5;216;60;
$GPXUP;738;06:54:40;0;50	20466;8	67696;5;216;61;
$GPXUP;738;06:54:41;0;50	2045;8	67693;5;216;61;
$GPXUP;738;06:54:42;0;50	20435;8	67692;5;216;61;
$GPXUP;738;06:54:43;0;50	20419;8	6769;5;215;61;
$GPXUP;738;06:54:44;0;50	20404;8	67689;5;215;62;
$GPXUP;738;06:54:45;0;50	20388;8	67682;5;215;63;
$GPXUP;738;06:54:46;0;50	20374;8	67672;5;215;63;
$GPXUP;738;06:54:47;0;50	20359;8	67662;5;215;63;
$GPXUP;738;06:54:48;0;50	20345;8	67651;5;214;62;
$GPXUP;738;06:54:49;0;50	20332;8	67639;5;213;63;
$GPXUP;738;06:54:50;0;50	20318;8	67627;5;213;61;
$GPXUP;738;06:54:51;0;50	20303;8	67618;5;212;61;
$GPXUP;738;06:54:52;0;50	20289;8	67613;5;212;61;
$GPXUP;738;06:54:53;0;50	20274;8	67604;5;211;63;
$GPXUP;738;06:54:54;0;50	20261;8	67591;5;211;62;
$GPXUP;738;06:54:55;0;50	20249;8	67579;5;211;64;
$GPXUP;738;06:54:56;0;50	20235;8	67568;5;210;65;
$GPXUP;738;06:54:57;0;50	20219;8	6756;5;209;66;
$GPXUP;738;06:54:58;0;50	20203;8	67551;5;207;67;
$GPXUP;738;06:54:59;0;50	20187;8	67543;5;206;66;
$GPXUP;738;06:55:00;0;50	20171;8	67534;5;206;65;
$GPXUP;738;06:55:01;0;50	20155;8	67528;5;206;66;
$GPXUP;738;06:55:02;0;50	20139;8	67522;5;205;66;
$GPXUP;738;06:55:03;0;50	20123;8	67514;5;204;66;
$GPXUP;738;06:55:04;0;50	20106;8	67506;5;204;66;
$GPXUP;738;06:55:05;0;50	2009;8	67499;5;203;66;
$GPXUP;738;06:55:06;0;50	20074;8	67493;5;202;66;
$GPXUP;738;06:55:07;0;50	20057;8	67487;5;201;66;
$GPXUP;738;06:55:08;0;50	2004;8	67481;5;200;66;
$GPXUP;738;06:55:09;0;50	20025;8	67473;5;200;66;
$GPXUP;738;06:55:10;0;50	20009;8	67466;5;200;67;
$GPXUP;738;06:55:11;0;50	19993;8	67459;5;200;67;
$GPXUP;738;06:55:12;0;50	19976;8	67454;5;199;68;
$GPXUP;738;06:55:13;0;50	1996;8	67449;5;198;66;
$GPXUP;738;06:55:14;0;50	19943;8	67443;5;198;65;
$GPXUP;738;06:55:15;0;50	19928;8	67436;5;198;65;
$GPXUP;738;06:55:16;0;50	1991;8	67431;5;199;66;
$GPXUP;738;06:55:17;0;50	19894;8	67427;5;198;67;
$GPXUP;738;06:55:18;0;50	19877;8	67422;5;197;68;
$GPXUP;738;06:55:19;0;50	1986;8	67419;5;196;67;
$GPXUP;738;06:55:20;0;50	19843;8	67416;5;195;67;
$GPXUP;738;06:55:21;0;50	19826;8	67415;5;194;67;
$GPXUP;738;06:55:22;0;50	1981;8	67413;5;194;67;
$GPXUP;738;06:55:23;0;50	19792;8	67409;5;193;67;
$GPXUP;738;06:55:24;0;50	19776;8	67403;5;193;65;
$GPXUP;738;06:55:25;0;50	1976;8	67397;5;193;65;
$GPXUP;738;06:55:26;0;50	19744;8	67396;5;194;62;
$GPXUP;738;06:55:27;0;50	19728;8	67397;5;194;60;
$GPXUP;738;06:55:28;0;50	19714;8	67398;5;196;58;
$GPXUP;738;06:55:29;0;50	19699;8	67402;5;197;58;
$GPXUP;738;06:55:30;0;50	19684;8	67404;5;198;59;
$GPXUP;738;06:55:31;0;50	19669;8	67403;5;197;59;
$GPXUP;738;06:55:32;0;50	19654;8	67401;5;198;59;
$GPXUP;738;06:55:33;0;50	19639;8	67401;5;199;58;
$GPXUP;738;06:55:34;0;50	19625;8	67402;5;199;57;
$GPXUP;738;06:55:35;0;50	1961;8	67403;5;201;59;
$GPXUP;738;06:55:36;0;50	19596;8	67404;5;201;60;
$GPXUP;738;06:55:37;0;50	19581;8	67409;5;201;60;
$GPXUP;738;06:55:38;0;50	19567;8	6741;5;201;61;
$GPXUP;738;06:55:39;0;50	19551;8	67412;5;201;62;
$GPXUP;738;06:55:40;0;50	19535;8	67413;5;200;65;
$GPXUP;738;06:55:41;0;50	1952;8	67415;5;199;66;
$GPXUP;738;06:55:42;0;50	19503;8	6741;5;198;67;
$GPXUP;738;06:55:43;0;50	19486;8	67405;5;198;65;
$GPXUP;738;06:55:44;0;50	19471;8	67398;5;199;65;
$GPXUP;738;06:55:45;0;50	19455;8	6739;5;200;62;
$GPXUP;738;06:55:46;0;50	1944;8	67383;5;201;61;
$GPXUP;738;06:55:47;0;50	19426;8	67376;5;203;60;
$GPXUP;738;06:55:48;0;50	19411;8	6737;5;204;59;
$GPXUP;738;06:55:49;0;50	19397;8	67368;5;205;60;
$GPXUP;738;06:55:50;0;50	19382;8	67363;5;205;61;
$GPXUP;738;06:55:51;0;50	19368;8	67358;5;206;62;
$GPXUP;738;06:55:52;0;50	19352;8	67351;5;205;64;
$GPXUP;738;06:55:53;0;50	19337;8	67341;5;205;65;
$GPXUP;738;06:55:54;0;50	19323;8	6733;5;204;66;
$GPXUP;738;06:55:55;0;50	19308;8	67319;5;203;67;
$GPXUP;738;06:55:56;0;50	19292;8	67309;5;201;68;
$GPXUP;738;06:55:57;0;50	19277;8	67301;5;200;70;
$GPXUP;738;06:55:58;0;50	19259;8	67294;5;198;70;
$GPXUP;738;06:55:59;0;50	1924;8	6729;5;197;71;
$GPXUP;738;06:56:00;0;50	19221;8	6729;5;196;71;
$GPXUP;738;06:56:01;0;50	19203;8	67291;5;196;69;
$GPXUP;738;06:56:02;0;50	19185;8	67293;5;196;67;
$GPXUP;738;06:56:03;0;50	19168;8	67294;5;198;64;
$GPXUP;738;06:56:04;0;50	19153;8	67297;5;199;63;
$GPXUP;738;06:56:05;0;50	19138;8	67301;5;200;62;
$GPXUP;738;06:56:06;0;50	19122;8	67305;5;201;62;
$GPXUP;738;06:56:07;0;50	19108;8	673;5;200;62;
$GPXUP;738;06:56:08;0;50	19093;8	67297;5;201;62;
$GPXUP;738;06:56:09;0;50	19078;8	6729;5;202;64;
$GPXUP;738;06:56:10;0;50	19064;8	6728;5;201;64;
$GPXUP;738;06:56:11;0;50	19049;8	67271;5;200;65;
$GPXUP;738;06:56:12;0;50	19034;8	67261;5;200;65;
$GPXUP;738;06:56:13;0;50	19019;8	6725;5;199;65;
$GPXUP;738;06:56:14;0;50	19004;8	67241;5;199;65;
$GPXUP;738;06:56:15;0;50	18988;8	67234;5;199;66;
$GPXUP;738;06:56:16;0;50	18971;8	67228;5;198;68;
$GPXUP;738;06:56:17;0;50	18954;8	67224;5;196;68;
$GPXUP;738;06:56:18;0;50	18939;8	67216;5;196;68;
$GPXUP;738;06:56:19;0;50	18923;8	67207;5;196;66;
$GPXUP;738;06:56:20;0;50	18907;8	672;5;196;67;
$GPXUP;738;06:56:21;0;50	18889;8	672;5;194;69;
$GPXUP;738;06:56:22;0;50	18871;8	672;5;192;68;
$GPXUP;738;06:56:23;0;50	18854;8	67198;5;193;68;
$GPXUP;738;06:56:24;0;50	18837;8	67193;5;193;66;
$GPXUP;738;06:56:25;0;50	18822;8	67188;5;194;66;
$GPXUP;738;06:56:26;0;50	18807;8	67178;5;193;66;
$GPXUP;738;06:56:27;0;50	18792;8	67167;5;193;64;
$GPXUP;738;06:56:28;0;50	18776;8	67159;5;194;63;
$GPXUP;738;06:56:29;0;50	1876;8	67152;5;195;64;
$GPXUP;738;06:56:30;0;50	18745;8	67148;5;194;64;
$GPXUP;738;06:56:31;0;50	18728;8	67145;5;193;62;
$GPXUP;738;06:56:32;0;50	18713;8	67144;5;193;62;
$GPXUP;738;06:56:33;0;50	18699;8	67144;5;193;61;
$GPXUP;738;06:56:34;0;50	18684;8	67146;5;193;62;
$GPXUP;738;06:56:35;0;50	18668;8	67148;5;192;64;
$GPXUP;738;06:56:36;0;50	18652;8	67148;5;191;65;
$GPXUP;738;06:56:37;0;50	18635;8	67147;5;190;66;
$GPXUP;738;06:56:38;0;50	18618;8	67144;5;188;65;
$GPXUP;738;06:56:39;0;50	18601;8	67145;5;188;64;
$GPXUP;738;06:56:40;0;50	18585;8	67147;5;187;64;
$GPXUP;738;06:56:41;0;50	18569;8	67148;5;186;64;
$GPXUP;738;06:56:42;0;50	18552;8	67148;5;186;65;
$GPXUP;738;06:56:43;0;50	18535;8	67148;5;185;66;
$GPXUP;738;06:56:44;0;50	18518;8	67148;5;184;67;
$GPXUP;738;06:56:45;0;50	18502;8	67148;5;183;66;
$GPXUP;738;06:56:46;0;50	18484;8	67144;5;183;65;
$GPXUP;738;06:56:47;0;50	18469;8	6714;5;184;62;
$GPXUP;738;06:56:48;0;50	18456;8	67134;5;184;62;
$GPXUP;738;06:56:49;0;50	18442;8	67127;5;184;61;
$GPXUP;738;06:56:50;0;50	18427;8	67117;5;185;60;
$GPXUP;738;06:56:51;0;50	18413;8	6711;5;185;61;
$GPXUP;738;06:56:52;0;50	18398;8	67108;5;186;60;
$GPXUP;738;06:56:53;0;50	18381;8	67108;5;187;58;
$GPXUP;738;06:56:54;0;50	18367;8	67113;5;187;58;
$GPXUP;738;06:56:55;0;50	18353;8	67107;5;187;61;
$GPXUP;738;06:56:56;0;50	18339;8	67096;5;187;61;
$GPXUP;738;06:56:57;0;50	18324;8	67088;5;188;61;
$GPXUP;738;06:56:58;0;50	18311;8	67078;5;189;60;
$GPXUP;738;06:56:59;0;50	18297;8	67067;5;189;60;
$GPXUP;738;06:57:00;0;50	18284;8	67056;5;190;59;
$GPXUP;738;06:57:01;0;50	18272;8	67045;5;191;58;
$GPXUP;738;06:57:02;0;50	18259;8	67036;5;192;58;
$GPXUP;738;06:57:03;0;50	18247;8	67024;5;193;58;
$GPXUP;738;06:57:04;0;50	18234;8	67014;5;193;57;
$GPXUP;738;06:57:05;0;50	1822;8	67008;5;193;55;
$GPXUP;738;06:57:06;0;50	18206;8	6701;5;195;55;
$GPXUP;738;06:57:07;0;50	18192;8	67012;5;195;56;
$GPXUP;738;06:57:08;0;50	18178;8	67015;5;195;58;
$GPXUP;738;06:57:09;0;50	18162;8	67019;5;194;61;
$GPXUP;738;06:57:10;0;50	18146;8	67022;5;193;63;
$GPXUP;738;06:57:11;0;50	1813;8	67025;5;192;63;
$GPXUP;738;06:57:12;0;50	18114;8	67026;5;191;63;
$GPXUP;738;06:57:13;0;50	18098;8	67029;5;190;65;
$GPXUP;738;06:57:14;0;50	18081;8	67032;5;189;65;
$GPXUP;738;06:57:15;0;50	18065;8	67036;5;188;66;
$GPXUP;738;06:57:16;0;50	18049;8	67038;5;188;65;
$GPXUP;738;06:57:17;0;50	18033;8	67032;5;188;64;
$GPXUP;738;06:57:18;0;50	18016;8	67027;5;188;64;
$GPXUP;738;06:57:19;0;50	18;8	67023;5;189;62;
$GPXUP;738;06:57:20;0;50	17984;8	67018;5;190;60;
$GPXUP;738;06:57:21;0;50	1797;8	67014;5;191;58;
$GPXUP;738;06:57:22;0;50	17956;8	67013;5;192;58;
$GPXUP;738;06:57:23;0;50	17941;8	67014;5;193;58;
$GPXUP;738;06:57:24;0;50	17926;8	67017;5;194;58;
$GPXUP;738;06:57:25;0;50	17912;8	67019;5;194;58;
$GPXUP;738;06:57:26;0;50	17897;8	6702;5;194;60;
$GPXUP;738;06:57:27;0;50	17882;8	67023;5;194;61;
$GPXUP;738;06:57:28;0;50	17867;8	67023;5;194;60;
$GPXUP;738;06:57:29;0;50	17852;8	67023;5;194;61;
$GPXUP;738;06:57:30;0;50	17836;8	67022;5;195;60;
$GPXUP;738;06:57:31;0;50	17821;8	6702;5;196;59;
$GPXUP;738;06:57:32;0;50	17807;8	67019;5;198;59;
$GPXUP;738;06:57:33;0;50	17791;8	67016;5;199;60;
$GPXUP;738;06:57:34;0;50	17777;8	67014;5;200;59;
$GPXUP;738;06:57:35;0;50	17762;8	67015;5;201;59;
$GPXUP;738;06:57:36;0;50	17749;8	67015;5;202;60;
$GPXUP;738;06:57:37;0;50	17734;8	67022;5;203;61;
$GPXUP;738;06:57:38;0;50	17719;8	67026;5;201;63;
$GPXUP;738;06:57:39;0;50	17703;8	67028;5;200;64;
$GPXUP;738;06:57:40;0;50	17687;8	67025;5;199;64;
$GPXUP;738;06:57:41;0;50	17672;8	6702;5;199;64;
$GPXUP;738;06:57:42;0;50	17657;8	67012;5;197;65;
$GPXUP;738;06:57:43;0;50	17642;8	67;5;197;66;
$GPXUP;738;06:57:44;0;50	17628;8	66988;5;194;65;
$GPXUP;738;06:57:45;0;50	17612;8	6698;5;195;65;
$GPXUP;738;06:57:46;0;50	17597;8	66972;5;197;62;
$GPXUP;738;06:57:47;0;50	17582;8	66966;5;200;60;
$GPXUP;738;06:57:48;0;50	17566;8	66963;5;201;61;
$GPXUP;738;06:57:49;0;50	1755;8	66959;5;202;62;
$GPXUP;738;06:57:50;0;50	17535;8	66959;5;202;62;
$GPXUP;738;06:57:51;0;50	17518;8	66964;5;202;63;
$GPXUP;738;06:57:52;0;50	17503;8	66967;5;202;63;
$GPXUP;738;06:57:53;0;50	17486;8	66972;5;202;63;
$GPXUP;738;06:57:54;0;50	17468;8	66976;5;202;62;
$GPXUP;738;06:57:55;0;50	17452;8	66979;5;202;64;
$GPXUP;738;06:57:56;0;50	17438;8	66982;5;202;64;
$GPXUP;738;06:57:57;0;50	17423;8	66982;5;201;65;
$GPXUP;738;06:57:58;0;50	17406;8	66982;5;201;64;
$GPXUP;738;06:57:59;0;50	17391;8	66984;5;201;63;
$GPXUP;738;06:58:00;0;50	17375;8	66985;5;201;65;
$GPXUP;738;06:58:01;0;50	17358;8	66985;5;201;65;
$GPXUP;738;06:58:02;0;50	17341;8	66983;5;200;66;
$GPXUP;738;06:58:03;0;50	17325;8	6698;5;199;66;
$GPXUP;738;06:58:04;0;50	17309;8	66973;5;199;67;
$GPXUP;738;06:58:05;0;50	17291;8	66966;5;198;69;
$GPXUP;738;06:58:06;0;50	17275;8	6696;5;196;69;
$GPXUP;738;06:58:07;0;50	17259;8	66955;5;195;69;
$GPXUP;738;06:58:08;0;50	17242;8	66952;5;194;68;
$GPXUP;738;06:58:09;0;50	17225;8	66949;5;194;66;
$GPXUP;738;06:58:10;0;50	17209;8	6695;5;194;64;
$GPXUP;738;06:58:11;0;50	17194;8	66953;5;194;61;
$GPXUP;738;06:58:12;0;50	17178;8	66961;5;196;59;
$GPXUP;738;06:58:13;0;50	17165;8	66966;5;197;60;
$GPXUP;738;06:58:14;0;50	1715;8	66968;5;198;60;
$GPXUP;738;06:58:15;0;50	17134;8	66973;5;198;60;
$GPXUP;738;06:58:16;0;50	17119;8	66977;5;198;61;
$GPXUP;738;06:58:17;0;50	17104;8	66984;5;197;60;
$GPXUP;738;06:58:18;0;50	1709;8	66992;5;198;60;
$GPXUP;738;06:58:19;0;50	17075;8	66996;5;198;60;
$GPXUP;738;06:58:20;0;50	17059;8	66998;5;198;61;
$GPXUP;738;06:58:21;0;50	17043;8	66996;5;198;62;
$GPXUP;738;06:58:22;0;50	17027;8	66994;5;198;63;
$GPXUP;738;06:58:23;0;50	17013;8	66988;5;197;63;
$GPXUP;738;06:58:24;0;50	16998;8	66981;5;196;63;
$GPXUP;738;06:58:25;0;50	16983;8	66975;5;196;63;
$GPXUP;738;06:58:26;0;50	16967;8	66974;5;196;64;
$GPXUP;738;06:58:27;0;50	16951;8	66975;5;194;63;
$GPXUP;738;06:58:28;0;50	16935;8	66981;5;194;62;
$GPXUP;738;06:58:29;0;50	1692;8	66986;5;194;63;
$GPXUP;738;06:58:30;0;50	16903;8	66992;5;193;63;
$GPXUP;738;06:58:31;0;50	16886;8	66994;5;192;64;
$GPXUP;738;06:58:32;0;50	16871;8	66995;5;191;65;
$GPXUP;738;06:58:33;0;50	16854;8	66999;5;190;67;
$GPXUP;738;06:58:34;0;50	1684;8	66994;5;187;74;
$GPXUP;738;06:58:35;0;50	1682;8	66978;5;183;71;
$GPXUP;738;06:58:36;0;50	16801;8	66974;5;183;70;
$GPXUP;738;06:58:37;0;50	16783;8	66974;5;184;68;
$GPXUP;738;06:58:38;0;50	16766;8	66973;5;182;69;
$GPXUP;738;06:58:39;0;50	16749;8	6697;5;181;68;
$GPXUP;738;06:58:40;0;50	16732;8	66967;5;182;68;
$GPXUP;738;06:58:41;0;50	16715;8	66965;5;181;67;
$GPXUP;738;06:58:42;0;50	16699;8	66964;5;181;67;
$GPXUP;738;06:58:43;0;50	16683;8	66964;5;180;66;
$GPXUP;738;06:58:44;0;50	16666;8	66966;5;180;66;
$GPXUP;738;06:58:45;0;50	16648;8	66969;5;180;68;
$GPXUP;738;06:58:46;0;50	16632;8	6697;5;178;69;
$GPXUP;738;06:58:47;0;50	16614;8	6697;5;177;69;
$GPXUP;738;06:58:48;0;50	16597;8	66971;5;176;68;
$GPXUP;738;06:58:49;0;50	1658;8	66975;5;177;68;
$GPXUP;738;06:58:50;0;50	16563;8	6698;5;177;67;
$GPXUP;738;06:58:51;0;50	16547;8	66988;5;177;67;
$GPXUP;738;06:58:52;0;50	16531;8	66994;5;177;66;
$GPXUP;738;06:58:53;0;50	16514;8	67;5;177;63;
$GPXUP;738;06:58:54;0;50	165;8	67007;5;178;60;
$GPXUP;738;06:58:55;0;50	16486;8	67016;5;180;61;
$GPXUP;738;06:58:56;0;50	16472;8	67023;5;180;62;
$GPXUP;738;06:58:57;0;50	16456;8	67027;5;180;66;
$GPXUP;738;06:58:58;0;50	16439;8	67027;5;177;67;
$GPXUP;738;06:58:59;0;50	16422;8	6703;5;178;66;
$GPXUP;738;06:59:00;0;50	16404;8	67029;5;178;67;
$GPXUP;738;06:59:01;0;50	16387;8	67025;5;177;70;
$GPXUP;738;06:59:02;0;50	1637;8	67019;5;175;73;
$GPXUP;738;06:59:03;0;50	16352;8	67016;5;172;74;
$GPXUP;738;06:59:04;0;50	16334;8	67013;5;171;72;
$GPXUP;738;06:59:05;0;50	16316;8	67009;5;170;72;
$GPXUP;738;06:59:06;0;50	16299;8	67006;5;170;71;
$GPXUP;738;06:59:07;0;50	16281;8	67005;5;169;70;
$GPXUP;738;06:59:08;0;50	16262;8	67004;5;170;70;
$GPXUP;738;06:59:09;0;50	16245;8	67004;5;169;72;
$GPXUP;738;06:59:10;0;50	16227;8	67004;5;167;73;
$GPXUP;738;06:59:11;0;50	16209;8	67004;5;165;75;
$GPXUP;738;06:59:12;0;50	1619;8	67002;5;163;76;
$GPXUP;738;06:59:13;0;50	1617;8	67002;5;161;76;
$GPXUP;738;06:59:14;0;50	16151;8	67;5;160;75;
$GPXUP;738;06:59:15;0;50	16133;8	66995;5;158;74;
$GPXUP;738;06:59:16;0;50	16113;8	66997;5;157;69;
$GPXUP;738;06:59:17;0;50	16095;8	67001;5;158;68;
$GPXUP;738;06:59:18;0;50	16079;8	67006;5;160;63;
$GPXUP;738;06:59:19;0;50	16065;8	67015;5;163;61;
$GPXUP;738;06:59:20;0;50	16052;8	67019;5;164;61;
$GPXUP;738;06:59:21;0;50	16037;8	6702;5;165;61;
$GPXUP;738;06:59:22;0;50	16021;8	67021;5;165;63;
$GPXUP;738;06:59:23;0;50	16006;8	67016;5;164;64;
$GPXUP;738;06:59:24;0;50	1599;8	67011;5;163;65;
$GPXUP;738;06:59:25;0;50	15974;8	67004;5;163;64;
$GPXUP;738;06:59:26;0;50	15959;8	66998;5;163;62;
$GPXUP;738;06:59:27;0;50	15944;8	66995;5;164;62;
$GPXUP;738;06:59:28;0;50	15929;8	66991;5;165;62;
$GPXUP;738;06:59:29;0;50	15914;8	66991;5;164;62;
$GPXUP;738;06:59:30;0;50	15899;8	66997;5;164;61;
$GPXUP;738;06:59:31;0;50	15884;8	67003;5;164;61;
$GPXUP;738;06:59:32;0;50	15868;8	67007;5;164;62;
$GPXUP;738;06:59:33;0;50	15852;8	6701;5;165;63;
$GPXUP;738;06:59:34;0;50	15835;8	67008;5;163;65;
$GPXUP;738;06:59:35;0;50	1582;8	67006;5;162;66;
$GPXUP;738;06:59:36;0;50	15803;8	67;5;162;64;
$GPXUP;738;06:59:37;0;50	15787;8	67;5;162;63;
$GPXUP;738;06:59:38;0;50	15771;8	66998;5;163;64;
$GPXUP;738;06:59:39;0;50	15756;8	66997;5;163;65;
$GPXUP;738;06:59:40;0;50	15738;8	66998;5;162;66;
$GPXUP;738;06:59:41;0;50	15722;8	66999;5;161;66;
$GPXUP;738;06:59:42;0;50	15706;8	67001;5;161;65;
$GPXUP;738;06:59:43;0;50	15689;8	67005;5;161;64;
$GPXUP;738;06:59:44;0;50	15674;8	67009;5;161;62;
$GPXUP;738;06:59:45;0;50	15658;8	67016;5;162;62;
$GPXUP;738;06:59:46;0;50	15643;8	6702;5;162;63;
$GPXUP;738;06:59:47;0;50	15628;8	67024;5;162;59;
$GPXUP;738;06:59:48;0;50	15614;8	6703;5;163;57;
$GPXUP;738;06:59:49;0;50	156;8	67037;5;166;56;
$GPXUP;738;06:59:50;0;50	15586;8	67045;5;166;58;
$GPXUP;738;06:59:51;0;50	15573;8	67048;5;166;59;
$GPXUP;738;06:59:52;0;50	15558;8	67051;5;166;62;
$GPXUP;738;06:59:53;0;50	15542;8	67052;5;164;64;
$GPXUP;738;06:59:54;0;50	15526;8	67054;5;163;64;
$GPXUP;738;06:59:55;0;50	1551;8	67057;5;163;64;
$GPXUP;738;06:59:56;0;50	15495;8	6706;5;162;62;
$GPXUP;738;06:59:57;0;50	15479;8	67062;5;162;62;
$GPXUP;738;06:59:58;0;50	15464;8	67061;5;162;61;
$GPXUP;738;06:59:59;0;50	15448;8	67064;5;162;60;
$GPXUP;738;07:00:00;0;50	15433;8	67071;5;162;60;
$GPXUP;738;07:00:01;0;50	15418;8	6708;5;162;59;
$GPXUP;738;07:00:02;0;50	15405;8	67088;5;162;56;
$GPXUP;738;07:00:03;0;50	15393;8	67099;5;164;55;
$GPXUP;738;07:00:04;0;50	15381;8	67112;5;164;54;
$GPXUP;738;07:00:05;0;50	15369;8	6712;5;164;56;
$GPXUP;738;07:00:06;0;50	15355;8	67126;5;164;56;
$GPXUP;738;07:00:07;0;50	15341;8	67132;5;165;55;
$GPXUP;738;07:00:08;0;50	15327;8	67133;5;167;55;
$GPXUP;738;07:00:09;0;50	15313;8	6713;5;168;56;
$GPXUP;738;07:00:10;0;50	153;8	67124;5;168;57;
$GPXUP;738;07:00:11;0;50	15285;8	6712;5;169;57;
$GPXUP;738;07:00:12;0;50	1527;8	67118;5;168;59;
$GPXUP;738;07:00:13;0;50	15256;8	67118;5;167;62;
$GPXUP;738;07:00:14;0;50	15243;8	67112;5;165;63;
$GPXUP;738;07:00:15;0;50	15228;8	67101;5;163;64;
$GPXUP;738;07:00:16;0;50	15214;8	67089;5;163;62;
$GPXUP;738;07:00:17;0;50	152;8	67081;5;164;59;
$GPXUP;738;07:00:18;0;50	15185;8	67076;5;166;57;
$GPXUP;738;07:00:19;0;50	15171;8	67074;5;167;58;
$GPXUP;738;07:00:20;0;50	15156;8	67072;5;167;59;
$GPXUP;738;07:00:21;0;50	15141;8	67074;5;167;56;
$GPXUP;738;07:00:22;0;50	15127;8	67081;5;168;56;
$GPXUP;738;07:00:23;0;50	15114;8	67087;5;170;56;
$GPXUP;738;07:00:24;0;50	15098;8	67091;5;172;57;
$GPXUP;738;07:00:25;0;50	15083;8	67089;5;172;59;
$GPXUP;738;07:00:26;0;50	15068;8	67087;5;171;60;
$GPXUP;738;07:00:27;0;50	15053;8	67081;5;170;61;
$GPXUP;738;07:00:28;0;50	15038;8	67077;5;170;62;
$GPXUP;738;07:00:29;0;50	15024;8	6707;5;170;62;
$GPXUP;738;07:00:30;0;50	15011;8	67062;5;169;62;
$GPXUP;738;07:00:31;0;50	14996;8	67054;5;169;62;
$GPXUP;738;07:00:32;0;50	1498;8	6705;5;169;62;
$GPXUP;738;07:00:33;0;50	14964;8	67051;5;170;61;
$GPXUP;738;07:00:34;0;50	1495;8	67053;5;170;60;
$GPXUP;738;07:00:35;0;50	14934;8	67053;5;170;61;
$GPXUP;738;07:00:36;0;50	14918;8	6705;5;170;60;
$GPXUP;738;07:00:37;0;50	14903;8	67048;5;169;59;
$GPXUP;738;07:00:38;0;50	14888;8	67051;5;170;59;
$GPXUP;738;07:00:39;0;50	14872;8	67053;5;169;62;
$GPXUP;738;07:00:40;0;50	14857;8	67054;5;169;63;
$GPXUP;738;07:00:41;0;50	14842;8	67053;5;166;66;
$GPXUP;738;07:00:42;0;50	14825;8	6705;5;164;65;
$GPXUP;738;07:00:43;0;50	14809;8	6705;5;163;64;
$GPXUP;738;07:00:44;0;50	14793;8	67059;5;164;62;
$GPXUP;738;07:00:45;0;50	14778;8	67068;5;166;57;
$GPXUP;738;07:00:46;0;50	14766;8	6708;5;168;55;
$GPXUP;738;07:00:47;0;50	14754;8	67091;5;169;55;
$GPXUP;738;07:00:48;0;50	1474;8	67099;5;170;55;
$GPXUP;738;07:00:49;0;50	14728;8	67105;5;172;53;
$GPXUP;738;07:00:50;0;50	14715;8	6711;5;173;54;
$GPXUP;738;07:00:51;0;50	14702;8	6711;5;174;56;
$GPXUP;738;07:00:52;0;50	14687;8	67105;5;173;57;
$GPXUP;738;07:00:53;0;50	14673;8	67101;5;173;58;
$GPXUP;738;07:00:54;0;50	14658;8	671;5;173;57;
$GPXUP;738;07:00:55;0;50	14645;8	67097;5;175;57;
$GPXUP;738;07:00:56;0;50	1463;8	67095;5;177;57;
$GPXUP;738;07:00:57;0;50	14618;8	67093;5;178;58;
$GPXUP;738;07:00:58;0;50	14603;8	67086;5;176;62;
$GPXUP;738;07:00:59;0;50	14587;8	67082;5;175;64;
$GPXUP;738;07:01:00;0;50	14572;8	67075;5;173;64;
$GPXUP;738;07:01:01;0;50	14554;8	67074;5;173;64;
$GPXUP;738;07:01:02;0;50	14538;8	67075;5;172;63;
$GPXUP;738;07:01:03;0;50	14521;8	67078;5;173;62;
$GPXUP;738;07:01:04;0;50	14506;8	67083;5;174;59;
$GPXUP;738;07:01:05;0;50	14493;8	67089;5;177;55;
$GPXUP;738;07:01:06;0;50	14482;8	67098;5;180;50;
$GPXUP;738;07:01:07;0;50	1447;8	67105;5;182;52;
$GPXUP;738;07:01:08;0;50	14456;8	67108;5;181;54;
$GPXUP;738;07:01:09;0;50	14442;8	67104;5;181;57;
$GPXUP;738;07:01:10;0;50	14431;8	67095;5;180;59;
$GPXUP;738;07:01:11;0;50	14416;8	67086;5;180;61;
$GPXUP;738;07:01:12;0;50	14403;8	67074;5;179;59;
$GPXUP;738;07:01:13;0;50	1439;8	67064;5;179;59;
$GPXUP;738;07:01:14;0;50	14377;8	67055;5;179;59;
$GPXUP;738;07:01:15;0;50	14363;8	67046;5;181;57;
$GPXUP;738;07:01:16;0;50	14348;8	6704;5;182;56;
$GPXUP;738;07:01:17;0;50	14334;8	67039;5;183;56;
$GPXUP;738;07:01:18;0;50	14319;8	67039;5;184;55;
$GPXUP;738;07:01:19;0;50	14305;8	6704;5;183;57;
$GPXUP;738;07:01:20;0;50	1429;8	6704;5;183;57;
$GPXUP;738;07:01:21;0;50	14276;8	67035;5;184;58;
$GPXUP;738;07:01:22;0;50	14262;8	67029;5;184;58;
$GPXUP;738;07:01:23;0;50	14248;8	67019;5;184;57;
$GPXUP;738;07:01:24;0;50	14235;8	67012;5;185;56;
$GPXUP;738;07:01:25;0;50	14221;8	67008;5;185;57;
$GPXUP;738;07:01:26;0;50	14205;8	67006;5;185;59;
$GPXUP;738;07:01:27;0;50	14191;8	67002;5;184;60;
$GPXUP;738;07:01:28;0;50	14175;8	66996;5;184;60;
$GPXUP;738;07:01:29;0;50	14161;8	6699;5;185;61;
$GPXUP;738;07:01:30;0;50	14147;8	66984;5;184;63;
$GPXUP;738;07:01:31;0;50	14132;8	66974;5;184;63;
$GPXUP;738;07:01:32;0;50	14118;8	66959;5;183;65;
$GPXUP;738;07:01:33;0;50	14105;8	66945;5;183;66;
$GPXUP;738;07:01:34;0;50	14091;8	6693;5;182;66;
$GPXUP;738;07:01:35;0;50	14076;8	66919;5;183;65;
$GPXUP;738;07:01:36;0;50	1406;8	66912;5;182;66;
$GPXUP;738;07:01:37;0;50	14044;8	66904;5;181;68;
$GPXUP;738;07:01:38;0;50	14028;8	66894;5;181;69;
$GPXUP;738;07:01:39;0;50	14012;8	66884;5;178;69;
$GPXUP;738;07:01:40;0;50	13996;8	66875;5;178;69;
$GPXUP;738;07:01:41;0;50	13978;8	66872;5;177;68;
$GPXUP;738;07:01:42;0;50	13962;8	66868;5;177;69;
$GPXUP;738;07:01:43;0;50	13945;8	6686;5;176;70;
$GPXUP;738;07:01:44;0;50	1393;8	66849;5;174;71;
$GPXUP;738;07:01:45;0;50	13912;8	66836;5;173;71;
$GPXUP;738;07:01:46;0;50	13897;8	66822;5;173;70;
$GPXUP;738;07:01:47;0;50	13882;8	66808;5;174;69;
$GPXUP;738;07:01:48;0;50	13867;8	66797;5;174;67;
$GPXUP;738;07:01:49;0;50	13851;8	66788;5;174;66;
$GPXUP;738;07:01:50;0;50	13836;8	66781;5;175;65;
$GPXUP;738;07:01:51;0;50	1382;8	66771;5;174;65;
$GPXUP;738;07:01:52;0;50	13804;8	66761;5;174;64;
$GPXUP;738;07:01:53;0;50	1379;8	66753;5;175;64;
$GPXUP;738;07:01:54;0;50	13774;8	66746;5;174;64;
$GPXUP;738;07:01:55;0;50	13758;8	66739;5;173;64;
$GPXUP;738;07:01:56;0;50	13742;8	66736;5;173;65;
$GPXUP;738;07:01:57;0;50	13726;8	66732;5;173;65;
$GPXUP;738;07:01:58;0;50	13711;8	66722;5;174;65;
$GPXUP;738;07:01:59;0;50	13697;8	6671;5;173;66;
$GPXUP;738;07:02:00;0;50	13683;8	66697;5;173;66;
$GPXUP;738;07:02:01;0;50	13669;8	66686;5;173;66;
$GPXUP;738;07:02:02;0;50	13653;8	66675;5;172;66;
$GPXUP;738;07:02:03;0;50	13636;8	66669;5;172;65;
$GPXUP;738;07:02:04;0;50	1362;8	66663;5;172;65;
$GPXUP;738;07:02:05;0;50	13604;8	66657;5;172;68;
$GPXUP;738;07:02:06;0;50	13587;8	66649;5;169;71;
$GPXUP;738;07:02:07;0;50	13571;8	66639;5;167;68;
$GPXUP;738;07:02:08;0;50	13554;8	66632;5;167;67;
$GPXUP;738;07:02:09;0;50	13538;8	66629;5;168;66;
$GPXUP;738;07:02:10;0;50	13519;8	66625;5;169;66;
$GPXUP;738;07:02:11;0;50	13503;8	66621;5;168;66;
$GPXUP;738;07:02:12;0;50	13487;8	66614;5;168;65;
$GPXUP;738;07:02:13;0;50	1347;8	66605;5;167;66;
$GPXUP;738;07:02:14;0;50	13454;8	66596;5;166;67;
$GPXUP;738;07:02:15;0;50	13439;8	66586;5;165;65;
$GPXUP;738;07:02:16;0;50	13426;8	66574;5;165;64;
$GPXUP;738;07:02:17;0;50	13411;8	66562;5;166;61;
$GPXUP;738;07:02:18;0;50	13397;8	66552;5;167;59;
$GPXUP;738;07:02:19;0;50	13383;8	66546;5;168;58;
$GPXUP;738;07:02:20;0;50	1337;8	66539;5;168;63;
$GPXUP;738;07:02:21;0;50	13359;8	66524;5;167;66;
$GPXUP;738;07:02:22;0;50	13347;8	66505;5;165;66;
$GPXUP;738;07:02:23;0;50	13333;8	66488;5;163;69;
$GPXUP;738;07:02:24;0;50	1332;8	66471;5;161;68;
$GPXUP;738;07:02:25;0;50	13305;8	66457;5;161;65;
$GPXUP;738;07:02:26;0;50	13292;8	66442;5;161;64;
$GPXUP;738;07:02:27;0;50	1328;8	66426;5;163;62;
$GPXUP;738;07:02:28;0;50	13267;8	66412;5;164;63;
$GPXUP;738;07:02:29;0;50	13254;8	66398;5;163;65;
$GPXUP;738;07:02:30;0;50	13238;8	66386;5;161;68;
$GPXUP;738;07:02:31;0;50	13223;8	66373;5;159;67;
$GPXUP;738;07:02:32;0;50	13208;8	66361;5;158;69;
$GPXUP;738;07:02:33;0;50	13192;8	66348;5;157;68;
$GPXUP;738;07:02:34;0;50	1318;8	66332;5;158;67;
$GPXUP;738;07:02:35;0;50	13166;8	66316;5;159;65;
$GPXUP;738;07:02:36;0;50	13152;8	66301;5;158;66;
$GPXUP;738;07:02:37;0;50	13137;8	6629;5;157;68;
$GPXUP;738;07:02:38;0;50	13122;8	66278;5;155;70;
$GPXUP;738;07:02:39;0;50	13107;8	66264;5;154;68;
$GPXUP;738;07:02:40;0;50	13093;8	66251;5;155;65;
$GPXUP;738;07:02:41;0;50	1308;8	66237;5;157;63;
$GPXUP;738;07:02:42;0;50	13067;8	66223;5;158;63;
$GPXUP;738;07:02:43;0;50	13055;8	66207;5;157;64;
$GPXUP;738;07:02:44;0;50	13044;8	6619;5;156;63;
$GPXUP;738;07:02:45;0;50	13029;8	66179;5;155;65;
$GPXUP;738;07:02:46;0;50	13013;8	66166;5;154;67;
$GPXUP;738;07:02:47;0;50	12998;8	66151;5;152;69;
$GPXUP;738;07:02:48;0;50	12985;8	66134;5;150;69;
$GPXUP;738;07:02:49;0;50	12972;8	66117;5;148;69;
$GPXUP;738;07:02:50;0;50	12956;8	66104;5;148;66;
$GPXUP;738;07:02:51;0;50	12939;8	66095;5;149;62;
$GPXUP;738;07:02:52;0;50	12924;8	6609;5;150;58;
$GPXUP;738;07:02:53;0;50	12911;8	66084;5;152;57;
$GPXUP;738;07:02:54;0;50	12902;8	66068;5;153;58;
$GPXUP;738;07:02:55;0;50	12894;8	66051;5;152;59;
$GPXUP;738;07:02:56;0;50	12884;8	66035;5;153;58;
$GPXUP;738;07:02:57;0;50	12868;8	66029;5;155;58;
$GPXUP;738;07:02:58;0;50	12854;8	66022;5;156;58;
$GPXUP;738;07:02:59;0;50	1284;8	66014;5;155;60;
$GPXUP;738;07:03:00;0;50	12829;8	65999;5;155;62;
$GPXUP;738;07:03:01;0;50	12818;8	65982;5;154;63;
$GPXUP;738;07:03:02;0;50	12804;8	65965;5;154;63;
$GPXUP;738;07:03:03;0;50	12789;8	65958;5;154;61;
$GPXUP;738;07:03:04;0;50	12773;8	65954;5;155;60;
$GPXUP;738;07:03:05;0;50	12758;8	65948;5;155;61;
$GPXUP;738;07:03:06;0;50	12743;8	6594;5;153;65;
$GPXUP;738;07:03:07;0;50	12726;8	6593;5;150;67;
$GPXUP;738;07:03:08;0;50	1271;8	65921;5;147;68;
$GPXUP;738;07:03:09;0;50	12694;8	65911;5;144;68;
$GPXUP;738;07:03:10;0;50	1268;8	65899;5;142;67;
$GPXUP;738;07:03:11;0;50	12664;8	65886;5;140;66;
$GPXUP;738;07:03:12;0;50	12649;8	65876;5;139;64;
$GPXUP;738;07:03:13;0;50	12633;8	6587;5;137;63;
$GPXUP;738;07:03:14;0;50	12618;8	65874;5;137;59;
$GPXUP;738;07:03:15;0;50	12604;8	65882;5;137;57;
$GPXUP;738;07:03:16;0;50	12592;8	65885;5;136;58;
$GPXUP;738;07:03:17;0;50	12579;8	65873;5;134;60;
$GPXUP;738;07:03:18;0;50	12562;8	65868;5;131;57;
$GPXUP;738;07:03:19;0;50	12547;8	65864;5;130;55;
$GPXUP;738;07:03:20;0;50	12536;8	65852;5;128;51;
$GPXUP;738;07:03:21;0;50	12527;8	65834;5;126;42;
$GPXUP;738;07:03:22;0;50	12533;8	65817;5;124;32;
$GPXUP;738;07:03:23;0;50	1255;8	65815;5;121;27;
$GPXUP;738;07:03:24;0;50	12555;8	65822;5;118;23;
$GPXUP;738;07:03:25;0;50	12554;8	65836;5;118;11;
$GPXUP;738;07:03:26;0;50	12556;8	65839;5;117;4;
$GPXUP;738;07:03:27;0;50	12556;8	6584;5;116;0;
