# Supplementary material for: Pigeon Navigation: Different Routes Lead to Frankfurt
Source: PLoS One. 2014 Nov 12;9(11):e112439. doi: 10.1371/journal.pone.0112439 (PMC4229201; doi:10.1371/journal.pone.0112439)
Supplement: File S4 — Files containing the original track data and a ‘Read me’ explaining the data format. (ZIP) [file pone.0112439.s004.zip › N-RB/010927xup97_523_GAP.log]

$GPXUP;767;11:54:26;0;50	29328;8	72441;5;213;0;
$GPXUP;767;11:54:27;0;50	29326;8	72441;5;213;17;
$GPXUP;767;11:54:28;0;50	29321;8	72432;5;212;27;
$GPXUP;767;11:54:29;0;50	29316;8	72415;5;214;34;
$GPXUP;767;11:54:30;0;50	29314;8	72397;5;214;41;
$GPXUP;767;11:54:31;0;50	29315;8	72384;5;214;49;
$GPXUP;767;11:54:32;0;50	29319;8	7236;5;215;52;
$GPXUP;767;11:54:33;0;50	29319;8	72336;5;215;46;
$GPXUP;767;11:54:34;0;50	29313;8	72315;5;215;45;
$GPXUP;767;11:54:35;0;50	29307;8	72296;5;216;41;
$GPXUP;767;11:54:36;0;50	29299;8	72285;5;218;37;
$GPXUP;767;11:54:37;0;50	29296;8	7227;5;219;31;
$GPXUP;767;11:54:38;0;50	29298;8	72253;5;220;36;
$GPXUP;767;11:54:39;0;50	29305;8	72229;5;220;40;
$GPXUP;767;11:54:40;0;50	29307;8	72209;5;218;47;
$GPXUP;767;11:54:41;0;50	29307;8	72197;5;218;42;
$GPXUP;767;11:54:42;0;50	29302;8	72174;5;219;39;
$GPXUP;767;11:54:43;0;50	29295;8	72156;5;219;47;
$GPXUP;767;11:54:44;0;50	29289;8	72141;5;220;50;
$GPXUP;767;11:54:45;0;50	29282;8	72131;5;220;45;
$GPXUP;767;11:54:46;0;50	29272;8	72126;5;221;30;
$GPXUP;767;11:54:47;0;50	29267;8	72122;5;220;40;
$GPXUP;767;11:54:48;0;50	29251;8	72138;5;219;38;
$GPXUP;767;11:54:49;0;50	29245;8	72161;5;219;56;
$GPXUP;767;11:54:50;0;50	29243;8	72189;5;221;62;
$GPXUP;767;11:54:51;0;50	29248;8	72214;5;224;71;
$GPXUP;767;11:54:52;0;50	2926;8	72236;5;224;80;
$GPXUP;767;11:54:53;0;50	29276;8	72255;5;225;0;
$GPXUP;767;11:54:54;0;50	29276;8	72257;5;225;0;
$GPXUP;767;11:54:55;0;50	29305;8	72245;5;224;86;
$GPXUP;767;11:54:56;0;50	29322;8	72233;5;224;61;
$GPXUP;767;11:54:57;0;50	29326;8	72212;5;225;54;
$GPXUP;767;11:54:58;0;50	29322;8	72189;5;223;49;
$GPXUP;767;11:54:59;0;50	29315;8	72172;5;221;41;
$GPXUP;767;11:55:00;0;50	29305;8	72164;5;222;43;
$GPXUP;767;11:55:01;0;50	29293;8	72175;5;223;41;
$GPXUP;767;11:55:02;0;50	29282;8	7218;5;223;45;
$GPXUP;767;11:55:03;0;50	2927;8	72189;5;225;48;
$GPXUP;767;11:55:04;0;50	2926;8	722;5;225;47;
$GPXUP;767;11:55:05;0;50	2925;8	72212;5;226;44;
$GPXUP;767;11:55:06;0;50	29245;8	72233;5;224;52;
$GPXUP;767;11:55:07;0;50	2925;8	72254;5;222;60;
$GPXUP;767;11:55:08;0;50	29248;8	72278;5;221;59;
$GPXUP;767;11:55:09;0;50	29242;8	72301;5;223;62;
$GPXUP;767;11:55:10;0;50	29238;8	72327;5;223;67;
$GPXUP;767;11:55:11;0;50	29234;8	72354;5;222;58;
$GPXUP;767;11:55:12;0;50	29226;8	72372;5;221;50;
$GPXUP;767;11:55:13;0;50	29217;8	72377;5;220;30;
$GPXUP;767;11:55:14;0;50	2921;8	72374;5;220;24;
$GPXUP;767;11:55:15;0;50	29206;8	72367;5;219;29;
$GPXUP;767;11:55:16;0;50	292;8	72353;5;218;32;
$GPXUP;767;11:55:17;0;50	29197;8	72342;5;216;36;
$GPXUP;767;11:55:18;0;50	29194;8	72327;5;215;39;
$GPXUP;767;11:55:19;0;50	29196;8	7231;5;215;45;
$GPXUP;767;11:55:20;0;50	29198;8	72292;5;213;44;
$GPXUP;767;11:55:21;0;50	29198;8	72276;5;210;41;
$GPXUP;767;11:55:22;0;50	2919;8	72259;5;206;43;
$GPXUP;767;11:55:23;0;50	29178;8	72249;5;204;38;
$GPXUP;767;11:55:24;0;50	29168;8	72249;5;201;43;
$GPXUP;767;11:55:25;0;50	29157;8	72254;5;198;45;
$GPXUP;767;11:55:26;0;50	29146;8	72256;5;198;41;
$GPXUP;767;11:55:27;0;50	29135;8	72262;5;198;46;
$GPXUP;767;11:55:28;0;50	29126;8	72266;5;197;45;
$GPXUP;767;11:55:29;0;50	29118;8	72287;5;199;55;
$GPXUP;767;11:55:30;0;50	29108;8	72306;5;199;56;
$GPXUP;767;11:55:31;0;50	29104;8	72324;5;197;61;
$GPXUP;767;11:55:32;0;50	29102;8	72352;5;197;65;
$GPXUP;767;11:55:33;0;50	29104;8	72375;5;196;70;
$GPXUP;767;11:55:34;0;50	29107;8	72406;5;195;67;
$GPXUP;767;11:55:35;0;50	29108;8	72433;5;195;71;
$GPXUP;767;11:55:36;0;50	29109;8	7246;5;194;70;
$GPXUP;767;11:55:37;0;50	29105;8	72491;5;194;65;
$GPXUP;767;11:55:38;0;50	29095;8	72515;5;193;59;
$GPXUP;767;11:55:39;0;50	29083;8	72531;5;192;47;
$GPXUP;767;11:55:40;0;50	29071;8	72536;5;193;46;
$GPXUP;767;11:55:41;0;50	2906;8	72536;5;194;36;
$GPXUP;767;11:55:42;0;50	29052;8	72527;5;193;39;
$GPXUP;767;11:55:43;0;50	29044;8	72518;5;193;41;
$GPXUP;767;11:55:44;0;50	29034;8	72509;5;194;45;
$GPXUP;767;11:55:45;0;50	29025;8	72497;5;195;41;
$GPXUP;767;11:55:46;0;50	29019;8	72483;5;197;40;
$GPXUP;767;11:55:47;0;50	29012;8	7247;5;196;40;
$GPXUP;767;11:55:48;0;50	29;8	72461;5;196;40;
$GPXUP;767;11:55:49;0;50	28989;8	72461;5;194;43;
$GPXUP;767;11:55:50;0;50	28979;8	72468;5;192;47;
$GPXUP;767;11:55:51;0;50	28974;8	72495;5;195;59;
$GPXUP;767;11:55:52;0;50	28971;8	72523;5;194;62;
$GPXUP;767;11:55:53;0;50	2897;8	72547;5;193;65;
$GPXUP;767;11:55:54;0;50	28973;8	72575;5;192;73;
$GPXUP;767;11:55:55;0;50	28978;8	72605;5;192;74;
$GPXUP;767;11:55:56;0;50	28984;8	72638;5;192;77;
$GPXUP;767;11:55:57;0;50	28996;8	72664;5;194;75;
$GPXUP;767;11:55:58;0;50	29014;8	7268;5;196;82;
$GPXUP;767;11:55:59;0;50	29035;8	7268;5;193;85;
$GPXUP;767;11:56:00;0;50	29056;8	7267;5;191;81;
$GPXUP;767;11:56:01;0;50	29074;8	72657;5;191;71;
$GPXUP;767;11:56:02;0;50	29086;8	72641;5;192;66;
$GPXUP;767;11:56:03;0;50	29089;8	72618;5;190;56;
$GPXUP;767;11:56:04;0;50	29087;8	72594;5;194;55;
$GPXUP;767;11:56:05;0;50	29082;8	7257;5;196;44;
$GPXUP;767;11:56:06;0;50	29072;8	72556;5;197;38;
$GPXUP;767;11:56:07;0;50	29062;8	72553;5;198;43;
$GPXUP;767;11:56:08;0;50	29049;8	72574;5;196;45;
$GPXUP;767;11:56:09;0;50	2904;8	7259;5;194;53;
$GPXUP;767;11:56:10;0;50	29029;8	72606;5;194;58;
$GPXUP;767;11:56:11;0;50	29019;8	72627;5;195;61;
$GPXUP;767;11:56:12;0;50	29014;8	72651;5;195;65;
$GPXUP;767;11:56:13;0;50	2901;8	72678;5;197;68;
$GPXUP;767;11:56:14;0;50	29006;8	72703;5;198;64;
$GPXUP;767;11:56:15;0;50	28998;8	72724;5;199;60;
$GPXUP;767;11:56:16;0;50	28987;8	72738;5;202;55;
$GPXUP;767;11:56:17;0;50	28974;8	72745;5;204;45;
$GPXUP;767;11:56:18;0;50	28963;8	72744;5;205;42;
$GPXUP;767;11:56:19;0;50	28954;8	72741;5;206;39;
$GPXUP;767;11:56:20;0;50	28945;8	72735;5;206;37;
$GPXUP;767;11:56:21;0;50	28937;8	72724;5;206;38;
$GPXUP;767;11:56:22;0;50	28927;8	72716;5;206;38;
$GPXUP;767;11:56:23;0;50	28917;8	72718;5;206;40;
$GPXUP;767;11:56:24;0;50	28906;8	72721;5;206;37;
$GPXUP;767;11:56:25;0;50	28897;8	72722;5;205;40;
$GPXUP;767;11:56:26;0;50	28888;8	72717;5;206;37;
$GPXUP;767;11:56:27;0;50	28882;8	72704;5;205;40;
$GPXUP;767;11:56:28;0;50	28874;8	72691;5;207;40;
$GPXUP;767;11:56:29;0;50	28866;8	72679;5;208;42;
$GPXUP;767;11:56:30;0;50	28856;8	72676;5;207;43;
$GPXUP;767;11:56:31;0;50	28845;8	7267;5;206;45;
$GPXUP;767;11:56:32;0;50	28834;8	72661;5;202;48;
$GPXUP;767;11:56:33;0;50	28822;8	72652;5;201;50;
$GPXUP;767;11:56:34;0;50	28812;8	7264;5;202;47;
$GPXUP;767;11:56:35;0;50	28806;8	72623;5;203;47;
$GPXUP;767;11:56:36;0;50	288;8	72608;5;205;44;
$GPXUP;767;11:56:37;0;50	28792;8	72593;5;206;44;
$GPXUP;767;11:56:38;0;50	28778;8	72598;5;204;53;
$GPXUP;767;11:56:39;0;50	28763;8	72608;5;205;58;
$GPXUP;767;11:56:40;0;50	28749;8	72624;5;206;61;
$GPXUP;767;11:56:41;0;50	28742;8	72648;5;202;66;
$GPXUP;767;11:56:42;0;50	28736;8	72677;5;201;72;
$GPXUP;767;11:56:43;0;50	28731;8	72706;5;202;73;
$GPXUP;767;11:56:44;0;50	28726;8	72735;5;199;77;
$GPXUP;767;11:56:45;0;50	28731;8	72765;5;199;81;
$GPXUP;767;11:56:46;0;50	28743;8	72794;5;199;85;
$GPXUP;767;11:56:47;0;50	28766;8	72811;5;200;83;
$GPXUP;767;11:56:48;0;50	28788;8	72813;5;201;90;
$GPXUP;767;11:56:49;0;50	28812;8	72818;5;202;91;
$GPXUP;767;11:56:50;0;50	28835;8	72823;5;203;90;
$GPXUP;767;11:56:51;0;50	28855;8	72835;5;204;90;
$GPXUP;767;11:56:52;0;50	28875;8	72853;5;205;90;
$GPXUP;767;11:56:53;0;50	28892;8	72876;5;205;90;
$GPXUP;767;11:56:54;0;50	2891;8	729;5;204;91;
$GPXUP;767;11:56:55;0;50	28926;8	72926;5;203;90;
$GPXUP;767;11:56:56;0;50	28943;8	72949;5;205;89;
$GPXUP;767;11:56:57;0;50	28962;8	72968;5;204;91;
$GPXUP;767;11:56:58;0;50	28979;8	72992;5;203;91;
$GPXUP;767;11:56:59;0;50	28998;8	73017;5;206;87;
$GPXUP;767;11:57:00;0;50	2902;8	73024;5;206;92;
$GPXUP;767;11:57:01;0;50	29043;8	73026;5;207;91;
$GPXUP;767;11:57:02;0;50	29065;8	73028;5;209;88;
$GPXUP;767;11:57:03;0;50	29086;8	73029;5;210;83;
$GPXUP;767;11:57:04;0;50	29106;8	7302;5;207;83;
$GPXUP;767;11:57:05;0;50	29124;8	73002;5;205;77;
$GPXUP;767;11:57:06;0;50	29135;8	72982;5;202;63;
$GPXUP;767;11:57:07;0;50	29137;8	72961;5;201;60;
$GPXUP;767;11:57:08;0;50	29131;8	72935;5;199;55;
$GPXUP;767;11:57:09;0;50	29121;8	72918;5;199;51;
$GPXUP;767;11:57:10;0;50	29109;8	72907;5;199;48;
$GPXUP;767;11:57:11;0;50	29097;8	72899;5;200;46;
$GPXUP;767;11:57:12;0;50	29085;8	72894;5;200;45;
$GPXUP;767;11:57:13;0;50	29073;8	72891;5;201;44;
$GPXUP;767;11:57:14;0;50	29062;8	72899;5;201;51;
$GPXUP;767;11:57:15;0;50	2905;8	72911;5;202;52;
$GPXUP;767;11:57:16;0;50	2904;8	72928;5;202;58;
$GPXUP;767;11:57:17;0;50	29031;8	72948;5;204;60;
$GPXUP;767;11:57:18;0;50	29024;8	72972;5;202;68;
$GPXUP;767;11:57:19;0;50	29024;8	73;5;199;72;
$GPXUP;767;11:57:20;0;50	29028;8	7303;5;199;75;
$GPXUP;767;11:57:21;0;50	2903;8	73058;5;198;75;
$GPXUP;767;11:57:22;0;50	29028;8	73088;5;196;83;
$GPXUP;767;11:57:23;0;50	29028;8	73124;5;196;84;
$GPXUP;767;11:57:24;0;50	29033;8	73163;5;195;88;
$GPXUP;767;11:57:25;0;50	29045;8	73191;5;196;94;
$GPXUP;767;11:57:26;0;50	29063;8	7322;5;196;92;
$GPXUP;767;11:57:27;0;50	29078;8	73246;5;196;94;
$GPXUP;767;11:57:28;0;50	29093;8	73275;5;196;93;
$GPXUP;767;11:57:29;0;50	29111;8	73299;5;196;93;
$GPXUP;767;11:57:30;0;50	29129;8	73322;5;198;92;
$GPXUP;767;11:57:31;0;50	29146;8	73345;5;198;92;
$GPXUP;767;11:57:32;0;50	29162;8	73374;5;198;92;
$GPXUP;767;11:57:33;0;50	29172;8	73407;5;198;90;
$GPXUP;767;11:57:34;0;50	29185;8	73437;5;196;99;
$GPXUP;767;11:57:35;0;50	29202;8	73462;5;193;98;
$GPXUP;767;11:57:36;0;50	29219;8	73492;5;192;97;
$GPXUP;767;11:57:37;0;50	29234;8	73522;5;194;90;
$GPXUP;767;11:57:38;0;50	29245;8	73552;5;195;89;
$GPXUP;767;11:57:39;0;50	29255;8	73582;5;196;81;
$GPXUP;767;11:57:40;0;50	29261;8	73612;5;197;82;
$GPXUP;767;11:57:41;0;50	29269;8	73642;5;195;84;
$GPXUP;767;11:57:42;0;50	29282;8	73669;5;196;93;
$GPXUP;767;11:57:43;0;50	29294;8	73694;5;193;93;
$GPXUP;767;11:57:44;0;50	29308;8	73724;5;192;93;
$GPXUP;767;11:57:45;0;50	29322;8	73755;5;191;91;
$GPXUP;767;11:57:46;0;50	29332;8	73788;5;191;87;
$GPXUP;767;11:57:47;0;50	29339;8	7382;5;192;82;
$GPXUP;767;11:57:48;0;50	29344;8	7385;5;194;79;
$GPXUP;767;11:57:49;0;50	29347;8	7388;5;195;76;
$GPXUP;767;11:57:50;0;50	29349;8	73909;5;192;75;
$GPXUP;767;11:57:51;0;50	29348;8	73938;5;190;80;
$GPXUP;767;11:57:52;0;50	29352;8	7397;5;188;86;
$GPXUP;767;11:57:53;0;50	29358;8	74005;5;187;89;
$GPXUP;767;11:57:54;0;50	29366;8	74039;5;187;89;
$GPXUP;767;11:57:55;0;50	29373;8	7407;5;186;82;
$GPXUP;767;11:57:56;0;50	29374;8	741;5;187;74;
$GPXUP;767;11:57:57;0;50	2937;8	74128;5;188;69;
$GPXUP;767;11:57:58;0;50	29368;8	74153;5;189;70;
$GPXUP;767;11:57:59;0;50	2937;8	74183;5;187;77;
$GPXUP;767;11:58:00;0;50	29376;8	74213;5;183;87;
$GPXUP;767;11:58:01;0;50	29389;8	74242;5;180;92;
$GPXUP;767;11:58:02;0;50	29407;8	74268;5;178;98;
$GPXUP;767;11:58:03;0;50	29426;8	74293;5;177;98;
$GPXUP;767;11:58:04;0;50	29446;8	74321;5;177;94;
$GPXUP;767;11:58:05;0;50	29463;8	74348;5;178;94;
$GPXUP;767;11:58:06;0;50	29478;8	74376;5;178;94;
$GPXUP;767;11:58:07;0;50	29491;8	74406;5;179;93;
$GPXUP;767;11:58:08;0;50	29505;8	74436;5;179;94;
$GPXUP;767;11:58:09;0;50	29518;8	74467;5;180;92;
$GPXUP;767;11:58:10;0;50	2953;8	74498;5;180;91;
$GPXUP;767;11:58:11;0;50	29543;8	74526;5;182;90;
$GPXUP;767;11:58:12;0;50	29558;8	7455;5;182;89;
$GPXUP;767;11:58:13;0;50	29573;8	74573;5;185;83;
$GPXUP;767;11:58:14;0;50	29585;8	74598;5;188;83;
$GPXUP;767;11:58:15;0;50	29597;8	74625;5;188;85;
$GPXUP;767;11:58:16;0;50	29609;8	74653;5;187;86;
$GPXUP;767;11:58:17;0;50	2962;8	74681;5;187;85;
$GPXUP;767;11:58:18;0;50	29632;8	74709;5;186;85;
$GPXUP;767;11:58:19;0;50	29644;8	74735;5;186;85;
$GPXUP;767;11:58:20;0;50	29651;8	74768;5;186;81;
$GPXUP;767;11:58:21;0;50	29654;8	748;5;186;77;
$GPXUP;767;11:58:22;0;50	29654;8	74829;5;187;73;
$GPXUP;767;11:58:23;0;50	29653;8	74858;5;186;75;
$GPXUP;767;11:58:24;0;50	29654;8	74888;5;186;79;
$GPXUP;767;11:58:25;0;50	29656;8	74921;5;185;82;
$GPXUP;767;11:58:26;0;50	2966;8	74952;5;184;84;
$GPXUP;767;11:58:27;0;50	29666;8	74982;5;183;81;
$GPXUP;767;11:58:28;0;50	29663;8	7501;5;183;74;
$GPXUP;767;11:58:29;0;50	29655;8	75035;5;180;70;
$GPXUP;767;11:58:30;0;50	29644;8	75053;5;176;66;
$GPXUP;767;11:58:31;0;50	2963;8	75064;5;172;67;
$GPXUP;767;11:58:32;0;50	29615;8	75065;5;174;55;
$GPXUP;767;11:58:33;0;50	29602;8	75054;5;175;50;
$GPXUP;767;11:58:34;0;50	29592;8	75041;5;177;48;
$GPXUP;767;11:58:35;0;50	29582;8	75029;5;177;48;
$GPXUP;767;11:58:36;0;50	29572;8	75016;5;177;46;
$GPXUP;767;11:58:37;0;50	29565;8	75003;5;178;42;
$GPXUP;767;11:58:38;0;50	29561;8	74986;5;180;41;
$GPXUP;767;11:58:39;0;50	29561;8	74972;5;182;37;
$GPXUP;767;11:58:40;0;50	2956;8	74959;5;184;35;
$GPXUP;767;11:58:41;0;50	29561;8	74946;5;186;38;
$GPXUP;767;11:58:42;0;50	29566;8	74932;5;187;54;
$GPXUP;767;11:58:43;0;50	29582;8	74922;5;186;66;
$GPXUP;767;11:58:44;0;50	29599;8	74914;5;186;67;
$GPXUP;767;11:58:45;0;50	29618;8	74908;5;185;75;
$GPXUP;767;11:58:46;0;50	29636;8	74906;5;186;80;
$GPXUP;767;11:58:47;0;50	29656;8	74908;5;184;82;
$GPXUP;767;11:58:48;0;50	29677;8	74909;5;184;82;
$GPXUP;767;11:58:49;0;50	29697;8	74908;5;184;83;
$GPXUP;767;11:58:50;0;50	29718;8	74917;5;183;87;
$GPXUP;767;11:58:51;0;50	29735;8	74938;5;183;85;
$GPXUP;767;11:58:52;0;50	2975;8	74965;5;183;81;
$GPXUP;767;11:58:53;0;50	2976;8	74994;5;183;77;
$GPXUP;767;11:58:54;0;50	2976;8	75024;5;183;71;
$GPXUP;767;11:58:55;0;50	29754;8	75051;5;184;69;
$GPXUP;767;11:58:56;0;50	29742;8	75077;5;185;65;
$GPXUP;767;11:58:57;0;50	29726;8	75087;5;185;50;
$GPXUP;767;11:58:58;0;50	29712;8	7508;5;187;50;
$GPXUP;767;11:58:59;0;50	29701;8	75074;5;188;42;
$GPXUP;767;11:59:00;0;50	29692;8	75065;5;188;37;
$GPXUP;767;11:59:01;0;50	29686;8	75054;5;188;39;
$GPXUP;767;11:59:02;0;50	29685;8	75038;5;188;43;
$GPXUP;767;11:59:03;0;50	29688;8	7502;5;188;47;
$GPXUP;767;11:59:04;0;50	29692;8	75002;5;187;50;
$GPXUP;767;11:59:05;0;50	29696;8	74982;5;185;54;
$GPXUP;767;11:59:06;0;50	29694;8	74961;5;183;56;
$GPXUP;767;11:59:07;0;50	29685;8	74942;5;182;54;
$GPXUP;767;11:59:08;0;50	29671;8	74931;5;182;54;
$GPXUP;767;11:59:09;0;50	29656;8	74926;5;181;58;
$GPXUP;767;11:59:10;0;50	29641;8	74928;5;182;50;
$GPXUP;767;11:59:11;0;50	29629;8	74942;5;183;59;
$GPXUP;767;11:59:12;0;50	29619;8	74962;5;183;59;
$GPXUP;767;11:59:13;0;50	29611;8	74982;5;181;57;
$GPXUP;767;11:59:14;0;50	29604;8	75003;5;180;63;
$GPXUP;767;11:59:15;0;50	29601;8	75029;5;181;67;
$GPXUP;767;11:59:16;0;50	296;8	75057;5;182;68;
$GPXUP;767;11:59:17;0;50	29599;8	75084;5;182;67;
$GPXUP;767;11:59:18;0;50	29599;8	75111;5;182;77;
$GPXUP;767;11:59:19;0;50	29604;8	7514;5;182;78;
$GPXUP;767;11:59:20;0;50	29624;8	75157;5;181;97;
$GPXUP;767;11:59:21;0;50	29648;8	75166;5;181;87;
$GPXUP;767;11:59:22;0;50	2967;8	75175;5;180;86;
$GPXUP;767;11:59:23;0;50	29689;8	75186;5;183;82;
$GPXUP;767;11:59:24;0;50	29707;8	752;5;183;79;
$GPXUP;767;11:59:25;0;50	29726;8	75214;5;182;83;
$GPXUP;767;11:59:26;0;50	29745;8	75207;5;182;70;
$GPXUP;767;11:59:27;0;50	29759;8	75186;5;181;74;
$GPXUP;767;11:59:28;0;50	29767;8	7516;5;178;67;
$GPXUP;767;11:59:29;0;50	29761;8	75134;5;177;62;
$GPXUP;767;11:59:30;0;50	2975;8	75116;5;178;56;
$GPXUP;767;11:59:31;0;50	29733;8	75118;5;179;52;
$GPXUP;767;11:59:32;0;50	2972;8	75124;5;181;51;
$GPXUP;767;11:59:33;0;50	29706;8	75124;5;183;49;
$GPXUP;767;11:59:34;0;50	29695;8	75124;5;183;47;
$GPXUP;767;11:59:35;0;50	29683;8	75122;5;184;46;
$GPXUP;767;11:59:36;0;50	2967;8	75119;5;185;50;
$GPXUP;767;11:59:37;0;50	29658;8	75127;5;183;55;
$GPXUP;767;11:59:38;0;50	29644;8	75132;5;185;52;
$GPXUP;767;11:59:39;0;50	29633;8	75128;5;182;46;
$GPXUP;767;11:59:40;0;50	29624;8	7512;5;181;43;
$GPXUP;767;11:59:41;0;50	29619;8	75105;5;180;46;
$GPXUP;767;11:59:42;0;50	29617;8	75085;5;180;49;
$GPXUP;767;11:59:43;0;50	29618;8	75064;5;178;52;
$GPXUP;767;11:59:44;0;50	29618;8	75043;5;177;53;
$GPXUP;767;11:59:45;0;50	29615;8	75019;5;179;46;
$GPXUP;767;11:59:46;0;50	29608;8	75005;5;178;43;
$GPXUP;767;11:59:47;0;50	29596;8	75;5;179;39;
$GPXUP;767;11:59:48;0;50	29586;8	75;5;178;35;
$GPXUP;767;11:59:49;0;50	29579;8	74991;5;178;37;
$GPXUP;767;11:59:50;0;50	29579;8	74977;5;179;42;
$GPXUP;767;11:59:51;0;50	29585;8	74959;5;180;47;
$GPXUP;767;11:59:52;0;50	29587;8	7494;5;179;49;
$GPXUP;767;11:59:53;0;50	29587;8	7492;5;177;49;
$GPXUP;767;11:59:54;0;50	29592;8	74903;5;178;49;
$GPXUP;767;11:59:55;0;50	29599;8	74884;5;178;51;
$GPXUP;767;11:59:56;0;50	29605;8	74864;5;180;58;
$GPXUP;767;11:59:57;0;50	29616;8	7485;5;182;56;
$GPXUP;767;11:59:58;0;50	29629;8	74837;5;179;59;
$GPXUP;767;11:59:59;0;50	29643;8	74828;5;179;67;
$GPXUP;767;12:00:00;0;50	29662;8	74832;5;180;72;
$GPXUP;767;12:00:01;0;50	29678;8	74843;5;179;72;
$GPXUP;767;12:00:02;0;50	29688;8	74868;5;179;72;
$GPXUP;767;12:00:03;0;50	2969;8	749;5;178;65;
$GPXUP;767;12:00:04;0;50	29682;8	74922;5;176;66;
$GPXUP;767;12:00:05;0;50	29667;8	7495;5;175;61;
$GPXUP;767;12:00:06;0;50	29652;8	74961;5;177;48;
$GPXUP;767;12:00:07;0;50	2964;8	74953;5;178;45;
$GPXUP;767;12:00:08;0;50	29633;8	74942;5;178;41;
$GPXUP;767;12:00:09;0;50	29629;8	74922;5;178;41;
$GPXUP;767;12:00:10;0;50	29623;8	74907;5;177;42;
$GPXUP;767;12:00:11;0;50	29616;8	74896;5;175;41;
$GPXUP;767;12:00:12;0;50	29614;8	74882;5;175;37;
$GPXUP;767;12:00:13;0;50	29613;8	74862;5;175;19;
$GPXUP;767;12:00:14;0;50	29613;8	74854;5;176;0;
$GPXUP;767;12:00:15;0;50	29613;8	74854;5;176;0;
$GPXUP;767;12:00:16;0;50	29613;8	74856;5;177;0;
$GPXUP;767;12:00:17;0;50	29613;8	74856;5;178;0;
$GPXUP;767;13:13:52;4415;50	29611;8	74862;5;213;0;
$GPXUP;767;13:13:53;0;50	29611;8	74862;5;213;0;
$GPXUP;767;13:13:54;0;50	29611;8	74862;5;213;0;
$GPXUP;767;13:13:55;0;50	29612;8	74862;5;212;0;
$GPXUP;767;13:13:56;0;50	29611;8	74862;5;213;0;
$GPXUP;767;13:13:57;0;50	29611;8	74862;5;213;19;
$GPXUP;767;13:13:58;0;50	29607;8	7485;5;211;40;
$GPXUP;767;13:13:59;0;50	29599;8	74841;5;206;53;
$GPXUP;767;13:14:00;0;50	29584;8	74832;5;203;47;
$GPXUP;767;13:14:01;0;50	2957;8	74826;5;203;49;
$GPXUP;767;13:14:02;0;50	29558;8	74822;5;205;44;
$GPXUP;767;13:14:03;0;50	29546;8	74825;5;207;39;
$GPXUP;767;13:14:04;0;50	29535;8	7483;5;208;42;
$GPXUP;767;13:14:05;0;50	29521;8	74834;5;208;43;
$GPXUP;767;13:14:06;0;50	29512;8	74845;5;209;49;
$GPXUP;767;13:14:07;0;50	29504;8	74861;5;209;46;
$GPXUP;767;13:14:08;0;50	29494;8	74875;5;209;55;
$GPXUP;767;13:14:09;0;50	2948;8	74884;5;208;55;
$GPXUP;767;13:14:10;0;50	29458;8	74881;5;208;49;
$GPXUP;767;13:14:11;0;50	29451;8	74887;5;207;47;
$GPXUP;767;13:14:12;0;50	29441;8	74885;5;207;40;
$GPXUP;767;13:14:13;0;50	29432;8	74883;5;208;40;
$GPXUP;767;13:14:14;0;50	2942;8	7489;5;208;52;
$GPXUP;767;13:14:15;0;50	2941;8	74904;5;208;53;
$GPXUP;767;13:14:16;0;50	294;8	74914;5;208;47;
$GPXUP;767;13:14:17;0;50	29384;8	74922;5;206;52;
$GPXUP;767;13:14:18;0;50	29374;8	7493;5;205;49;
$GPXUP;767;13:14:19;0;50	29364;8	74925;5;204;54;
$GPXUP;767;13:14:20;0;50	29355;8	74912;5;205;42;
$GPXUP;767;13:14:21;0;50	29348;8	74901;5;201;41;
$GPXUP;767;13:14:22;0;50	29339;8	74896;5;198;37;
$GPXUP;767;13:14:23;0;50	29328;8	74915;5;198;53;
$GPXUP;767;13:14:24;0;50	29316;8	74913;5;199;50;
$GPXUP;767;13:14:25;0;50	29303;8	74923;5;197;51;
$GPXUP;767;13:14:26;0;50	29294;8	74942;5;196;63;
$GPXUP;767;13:14:27;0;50	2929;8	7497;5;194;74;
$GPXUP;767;13:14:28;0;50	2929;8	75007;5;192;79;
$GPXUP;767;13:14:29;0;50	29303;8	75037;5;190;91;
$GPXUP;767;13:14:30;0;50	29323;8	7506;5;190;90;
$GPXUP;767;13:14:31;0;50	29342;8	75082;5;190;86;
$GPXUP;767;13:14:32;0;50	2936;8	75105;5;190;89;
$GPXUP;767;13:14:33;0;50	29378;8	75126;5;190;88;
$GPXUP;767;13:14:34;0;50	29396;8	75148;5;190;90;
$GPXUP;767;13:14:35;0;50	29413;8	75172;5;189;88;
$GPXUP;767;13:14:36;0;50	29432;8	75194;5;188;90;
$GPXUP;767;13:14:37;0;50	29456;8	75208;5;190;85;
$GPXUP;767;13:14:38;0;50	29478;8	75206;5;191;89;
$GPXUP;767;13:14:39;0;50	295;8	75204;5;191;80;
$GPXUP;767;13:14:40;0;50	29518;8	75193;5;191;72;
$GPXUP;767;13:14:41;0;50	29533;8	75178;5;187;76;
$GPXUP;767;13:14:42;0;50	29547;8	75159;5;183;70;
$GPXUP;767;13:14:43;0;50	29558;8	7514;5;177;61;
$GPXUP;767;13:14:44;0;50	29565;8	75116;5;178;61;
$GPXUP;767;13:14:45;0;50	29572;8	75095;5;179;67;
$GPXUP;767;13:14:46;0;50	29581;8	7507;5;180;62;
$GPXUP;767;13:14:47;0;50	29587;8	75046;5;180;61;
$GPXUP;767;13:14:48;0;50	2959;8	75023;5;181;63;
$GPXUP;767;13:14:49;0;50	29598;8	75001;5;183;61;
$GPXUP;767;13:14:50;0;50	29606;8	74978;5;180;58;
$GPXUP;767;13:14:51;0;50	29608;8	74954;5;179;61;
$GPXUP;767;13:14:52;0;50	29604;8	74931;5;177;61;
$GPXUP;767;13:14:53;0;50	29601;8	74907;5;180;58;
$GPXUP;767;13:14:54;0;50	29596;8	74886;5;182;57;
$GPXUP;767;13:14:55;0;50	29593;8	74865;5;183;60;
$GPXUP;767;13:14:56;0;50	29591;8	74842;5;184;58;
$GPXUP;767;13:14:57;0;50	29591;8	74819;5;187;60;
$GPXUP;767;13:14:58;0;50	29589;8	74797;5;190;55;
$GPXUP;767;13:14:59;0;50	29589;8	74776;5;190;49;
$GPXUP;767;13:15:00;0;50	29585;8	74761;5;191;44;
$GPXUP;767;13:15:01;0;50	29579;8	74748;5;190;45;
$GPXUP;767;13:15:02;0;50	2957;8	74736;5;191;39;
$GPXUP;767;13:15:03;0;50	29562;8	74726;5;191;39;
$GPXUP;767;13:15:04;0;50	29553;8	74718;5;188;39;
$GPXUP;767;13:15:05;0;50	29542;8	74716;5;187;37;
$GPXUP;767;13:15:06;0;50	29531;8	74717;5;188;45;
$GPXUP;767;13:15:07;0;50	2952;8	74715;5;188;41;
$GPXUP;767;13:15:08;0;50	29511;8	74709;5;187;43;
$GPXUP;767;13:15:09;0;50	29503;8	747;5;188;40;
$GPXUP;767;13:15:10;0;50	29497;8	74688;5;188;48;
$GPXUP;767;13:15:11;0;50	2949;8	74674;5;186;43;
$GPXUP;767;13:15:12;0;50	29481;8	74664;5;187;40;
$GPXUP;767;13:15:13;0;50	29472;8	74654;5;186;43;
$GPXUP;767;13:15:14;0;50	29464;8	74641;5;184;48;
$GPXUP;767;13:15:15;0;50	29455;8	7463;5;185;41;
$GPXUP;767;13:15:16;0;50	29446;8	74621;5;183;48;
$GPXUP;767;13:15:17;0;50	29435;8	74613;5;183;45;
$GPXUP;767;13:15:18;0;50	29427;8	74601;5;181;44;
$GPXUP;767;13:15:19;0;50	29419;8	7459;5;180;40;
$GPXUP;767;13:15:20;0;50	29413;8	74577;5;179;43;
$GPXUP;767;13:15:21;0;50	29405;8	74566;5;178;41;
$GPXUP;767;13:15:22;0;50	29395;8	74561;5;177;39;
$GPXUP;767;13:15:23;0;50	29384;8	74556;5;176;47;
$GPXUP;767;13:15:24;0;50	29372;8	7455;5;176;47;
$GPXUP;767;13:15:25;0;50	29362;8	7454;5;177;49;
$GPXUP;767;13:15:26;0;50	2935;8	7453;5;178;45;
$GPXUP;767;13:15:27;0;50	2934;8	74524;5;180;46;
$GPXUP;767;13:15:28;0;50	2933;8	74521;5;183;42;
$GPXUP;767;13:15:29;0;50	29318;8	74529;5;184;51;
$GPXUP;767;13:15:30;0;50	29305;8	74537;5;183;55;
$GPXUP;767;13:15:31;0;50	29291;8	74535;5;180;49;
$GPXUP;767;13:15:32;0;50	29282;8	74527;5;181;42;
$GPXUP;767;13:15:33;0;50	29274;8	74518;5;182;38;
$GPXUP;767;13:15:34;0;50	29266;8	74514;5;182;41;
$GPXUP;767;13:15:35;0;50	29256;8	74509;5;182;45;
$GPXUP;767;13:15:36;0;50	29247;8	74499;5;181;43;
$GPXUP;767;13:15:37;0;50	29241;8	74484;5;179;48;
$GPXUP;767;13:15:38;0;50	29234;8	74466;5;179;48;
$GPXUP;767;13:15:39;0;50	2923;8	74448;5;178;51;
$GPXUP;767;13:15:40;0;50	29227;8	74427;5;176;52;
$GPXUP;767;13:15:41;0;50	29222;8	74408;5;175;51;
$GPXUP;767;13:15:42;0;50	29219;8	74387;5;174;51;
$GPXUP;767;13:15:43;0;50	2922;8	74365;5;174;57;
$GPXUP;767;13:15:44;0;50	29222;8	74341;5;173;56;
$GPXUP;767;13:15:45;0;50	29222;8	74318;5;172;53;
$GPXUP;767;13:15:46;0;50	29217;8	743;5;172;52;
$GPXUP;767;13:15:47;0;50	29212;8	74281;5;172;50;
$GPXUP;767;13:15:48;0;50	29203;8	74267;5;171;48;
$GPXUP;767;13:15:49;0;50	29193;8	74255;5;171;47;
$GPXUP;767;13:15:50;0;50	29184;8	74242;5;171;50;
$GPXUP;767;13:15:51;0;50	29174;8	7423;5;172;46;
$GPXUP;767;13:15:52;0;50	29164;8	74221;5;172;48;
$GPXUP;767;13:15:53;0;50	29151;8	74214;5;172;50;
$GPXUP;767;13:15:54;0;50	2914;8	74206;5;171;52;
$GPXUP;767;13:15:55;0;50	29129;8	74196;5;172;53;
$GPXUP;767;13:15:56;0;50	29117;8	74187;5;170;55;
$GPXUP;767;13:15:57;0;50	29105;8	74176;5;169;57;
$GPXUP;767;13:15:58;0;50	29089;8	74172;5;168;59;
$GPXUP;767;13:15:59;0;50	29075;8	74168;5;168;60;
$GPXUP;767;13:16:00;0;50	2906;8	74161;5;169;61;
$GPXUP;767;13:16:01;0;50	29046;8	74153;5;169;60;
$GPXUP;767;13:16:02;0;50	29033;8	7414;5;170;55;
$GPXUP;767;13:16:03;0;50	29023;8	74126;5;172;51;
$GPXUP;767;13:16:04;0;50	29014;8	74112;5;173;46;
$GPXUP;767;13:16:05;0;50	29004;8	74104;5;173;45;
$GPXUP;767;13:16:06;0;50	28994;8	74093;5;174;43;
$GPXUP;767;13:16:07;0;50	28985;8	74084;5;174;41;
$GPXUP;767;13:16:08;0;50	28973;8	74082;5;176;44;
$GPXUP;767;13:16:09;0;50	2896;8	74082;5;173;51;
$GPXUP;767;13:16:10;0;50	28948;8	74083;5;171;50;
$GPXUP;767;13:16:11;0;50	28935;8	74077;5;171;50;
$GPXUP;767;13:16:12;0;50	28924;8	7407;5;172;51;
$GPXUP;767;13:16:13;0;50	28911;8	74068;5;174;51;
$GPXUP;767;13:16:14;0;50	28899;8	74068;5;176;52;
$GPXUP;767;13:16:15;0;50	28886;8	74077;5;175;57;
$GPXUP;767;13:16:16;0;50	28873;8	74085;5;173;58;
$GPXUP;767;13:16:17;0;50	28858;8	74084;5;171;56;
$GPXUP;767;13:16:18;0;50	28844;8	74078;5;170;55;
$GPXUP;767;13:16:19;0;50	2883;8	74073;5;170;55;
$GPXUP;767;13:16:20;0;50	28816;8	74069;5;170;54;
$GPXUP;767;13:16:21;0;50	28804;8	74064;5;169;53;
$GPXUP;767;13:16:22;0;50	2879;8	74057;5;169;54;
$GPXUP;767;13:16:23;0;50	28777;8	74052;5;169;56;
$GPXUP;767;13:16:24;0;50	28764;8	74047;5;169;57;
$GPXUP;767;13:16:25;0;50	28749;8	74044;5;168;58;
$GPXUP;767;13:16:26;0;50	28734;8	74044;5;167;60;
$GPXUP;767;13:16:27;0;50	28719;8	74052;5;168;60;
$GPXUP;767;13:16:28;0;50	28705;8	74057;5;169;56;
$GPXUP;767;13:16:29;0;50	28692;8	7406;5;171;54;
$GPXUP;767;13:16:30;0;50	28678;8	7406;5;171;52;
$GPXUP;767;13:16:31;0;50	28665;8	74061;5;172;49;
$GPXUP;767;13:16:32;0;50	28653;8	74062;5;172;49;
$GPXUP;767;13:16:33;0;50	28641;8	74057;5;171;47;
$GPXUP;767;13:16:34;0;50	28632;8	74048;5;171;47;
$GPXUP;767;13:16:35;0;50	28622;8	74039;5;171;46;
$GPXUP;767;13:16:36;0;50	28613;8	74027;5;172;44;
$GPXUP;767;13:16:37;0;50	28603;8	74018;5;173;49;
$GPXUP;767;13:16:38;0;50	28589;8	74016;5;174;50;
$GPXUP;767;13:16:39;0;50	28576;8	74014;5;173;55;
$GPXUP;767;13:16:40;0;50	28562;8	74014;5;172;55;
$GPXUP;767;13:16:41;0;50	28548;8	74015;5;171;54;
$GPXUP;767;13:16:42;0;50	28534;8	74016;5;170;57;
$GPXUP;767;13:16:43;0;50	28521;8	74015;5;169;57;
$GPXUP;767;13:16:44;0;50	28507;8	7401;5;168;58;
$GPXUP;767;13:16:45;0;50	28492;8	74005;5;168;60;
$GPXUP;767;13:16:46;0;50	28476;8	74001;5;167;56;
$GPXUP;767;13:16:47;0;50	28464;8	73996;5;169;50;
$GPXUP;767;13:16:48;0;50	28454;8	73987;5;170;46;
$GPXUP;767;13:16:49;0;50	28444;8	73976;5;169;48;
$GPXUP;767;13:16:50;0;50	28433;8	7397;5;169;51;
$GPXUP;767;13:16:51;0;50	28421;8	73965;5;171;49;
$GPXUP;767;13:16:52;0;50	28411;8	73958;5;173;43;
$GPXUP;767;13:16:53;0;50	28403;8	73948;5;174;39;
$GPXUP;767;13:16:54;0;50	28396;8	73941;5;174;37;
$GPXUP;767;13:16:55;0;50	28395;8	73924;5;173;58;
$GPXUP;767;13:16:56;0;50	28395;8	73898;5;169;61;
$GPXUP;767;13:16:57;0;50	28388;8	73876;5;167;60;
$GPXUP;767;13:16:58;0;50	28381;8	73854;5;166;62;
$GPXUP;767;13:16:59;0;50	28376;8	73831;5;165;60;
$GPXUP;767;13:17:00;0;50	28371;8	73809;5;166;62;
$GPXUP;767;13:17:01;0;50	28365;8	73788;5;166;58;
$GPXUP;767;13:17:02;0;50	28358;8	73769;5;168;56;
$GPXUP;767;13:17:03;0;50	28348;8	73754;5;168;54;
$GPXUP;767;13:17:04;0;50	28335;8	73742;5;168;57;
$GPXUP;767;13:17:05;0;50	28324;8	73728;5;169;57;
$GPXUP;767;13:17:06;0;50	28313;8	73711;5;170;56;
$GPXUP;767;13:17:07;0;50	28302;8	73694;5;171;57;
$GPXUP;767;13:17:08;0;50	28292;8	7368;5;173;55;
$GPXUP;767;13:17:09;0;50	28284;8	73665;5;174;56;
$GPXUP;767;13:17:10;0;50	28273;8	7365;5;175;53;
$GPXUP;767;13:17:11;0;50	28263;8	73637;5;175;49;
$GPXUP;767;13:17:12;0;50	28259;8	7362;5;178;47;
$GPXUP;767;13:17:13;0;50	28257;8	73601;5;180;43;
$GPXUP;767;13:17:14;0;50	28251;8	7359;5;183;41;
$GPXUP;767;13:17:15;0;50	2824;8	73589;5;183;45;
$GPXUP;767;13:17:16;0;50	28226;8	73594;5;182;52;
$GPXUP;767;13:17:17;0;50	28213;8	73606;5;182;58;
$GPXUP;767;13:17:18;0;50	28201;8	73622;5;180;65;
$GPXUP;767;13:17:19;0;50	28189;8	73637;5;177;66;
$GPXUP;767;13:17:20;0;50	28173;8	73646;5;175;61;
$GPXUP;767;13:17:21;0;50	28158;8	73648;5;174;62;
$GPXUP;767;13:17:22;0;50	28144;8	73645;5;174;53;
$GPXUP;767;13:17:23;0;50	28132;8	73638;5;176;49;
$GPXUP;767;13:17:24;0;50	28121;8	73629;5;177;46;
$GPXUP;767;13:17:25;0;50	28112;8	7362;5;178;44;
$GPXUP;767;13:17:26;0;50	28102;8	73614;5;178;43;
$GPXUP;767;13:17:27;0;50	2809;8	73612;5;178;43;
$GPXUP;767;13:17:28;0;50	28078;8	73614;5;178;49;
$GPXUP;767;13:17:29;0;50	28066;8	7362;5;175;53;
$GPXUP;767;13:17:30;0;50	28052;8	73634;5;174;61;
$GPXUP;767;13:17:31;0;50	28039;8	73649;5;171;64;
$GPXUP;767;13:17:32;0;50	28025;8	73659;5;169;63;
$GPXUP;767;13:17:33;0;50	2801;8	73661;5;166;61;
$GPXUP;767;13:17:34;0;50	27994;8	7366;5;164;61;
$GPXUP;767;13:17:35;0;50	27978;8	73658;5;164;59;
$GPXUP;767;13:17:36;0;50	27964;8	73657;5;164;56;
$GPXUP;767;13:17:37;0;50	27951;8	73655;5;163;57;
$GPXUP;767;13:17:38;0;50	27939;8	73646;5;164;48;
$GPXUP;767;13:17:39;0;50	27932;8	73633;5;165;42;
$GPXUP;767;13:17:40;0;50	27924;8	73625;5;167;42;
$GPXUP;767;13:17:41;0;50	27915;8	73616;5;168;40;
$GPXUP;767;13:17:42;0;50	27907;8	73606;5;168;42;
$GPXUP;767;13:17:43;0;50	279;8	73595;5;168;43;
$GPXUP;767;13:17:44;0;50	27892;8	73586;5;168;41;
$GPXUP;767;13:17:45;0;50	27883;8	73579;5;169;40;
$GPXUP;767;13:17:46;0;50	27874;8	73574;5;168;40;
$GPXUP;767;13:17:47;0;50	27865;8	73565;5;167;42;
$GPXUP;767;13:17:48;0;50	27856;8	73555;5;166;46;
$GPXUP;767;13:17:49;0;50	27845;8	73547;5;164;45;
$GPXUP;767;13:17:50;0;50	27833;8	73545;5;163;49;
$GPXUP;767;13:17:51;0;50	27819;8	73547;5;161;54;
$GPXUP;767;13:17:52;0;50	27804;8	73554;5;159;58;
$GPXUP;767;13:17:53;0;50	2779;8	73558;5;157;57;
$GPXUP;767;13:17:54;0;50	27775;8	7356;5;155;63;
$GPXUP;767;13:17:55;0;50	2776;8	73561;5;154;60;
$GPXUP;767;13:17:56;0;50	27747;8	73552;5;152;57;
$GPXUP;767;13:17:57;0;50	27735;8	73538;5;153;51;
$GPXUP;767;13:17:58;0;50	27725;8	73526;5;155;47;
$GPXUP;767;13:17:59;0;50	27716;8	73517;5;157;44;
$GPXUP;767;13:18:00;0;50	27709;8	73506;5;158;42;
$GPXUP;767;13:18:01;0;50	27701;8	73493;5;160;40;
$GPXUP;767;13:18:02;0;50	27695;8	73482;5;162;39;
$GPXUP;767;13:18:03;0;50	27685;8	73478;5;164;39;
$GPXUP;767;13:18:04;0;50	27675;8	73478;5;163;44;
$GPXUP;767;13:18:05;0;50	27663;8	7348;5;163;46;
$GPXUP;767;13:18:06;0;50	2765;8	73479;5;164;46;
$GPXUP;767;13:18:07;0;50	27637;8	73479;5;164;55;
$GPXUP;767;13:18:08;0;50	27622;8	73482;5;165;54;
$GPXUP;767;13:18:09;0;50	2761;8	73482;5;166;48;
$GPXUP;767;13:18:10;0;50	27601;8	73472;5;166;46;
$GPXUP;767;13:18:11;0;50	27594;8	73457;5;166;47;
$GPXUP;767;13:18:12;0;50	27587;8	73443;5;166;51;
$GPXUP;767;13:18:13;0;50	27576;8	73431;5;165;51;
$GPXUP;767;13:18:14;0;50	27567;8	73416;5;165;51;
$GPXUP;767;13:18:15;0;50	27556;8	73404;5;165;52;
$GPXUP;767;13:18:16;0;50	27546;8	73393;5;164;53;
$GPXUP;767;13:18:17;0;50	27534;8	73382;5;164;52;
$GPXUP;767;13:18:18;0;50	27524;8	7337;5;165;53;
$GPXUP;767;13:18:19;0;50	27515;8	73356;5;164;53;
$GPXUP;767;13:18:20;0;50	27507;8	7334;5;166;52;
$GPXUP;767;13:18:21;0;50	275;8	73324;5;168;50;
$GPXUP;767;13:18:22;0;50	27489;8	73312;5;167;53;
$GPXUP;767;13:18:23;0;50	27478;8	733;5;168;52;
$GPXUP;767;13:18:24;0;50	27468;8	7329;5;169;50;
$GPXUP;767;13:18:25;0;50	27459;8	73275;5;168;48;
$GPXUP;767;13:18:26;0;50	2745;8	73261;5;166;51;
$GPXUP;767;13:18:27;0;50	2744;8	73246;5;164;52;
$GPXUP;767;13:18:28;0;50	27434;8	73229;5;162;53;
$GPXUP;767;13:18:29;0;50	27426;8	73214;5;160;57;
$GPXUP;767;13:18:30;0;50	27412;8	73203;5;160;55;
$GPXUP;767;13:18:31;0;50	27402;8	73188;5;160;49;
$GPXUP;767;13:18:32;0;50	27392;8	73176;5;161;53;
$GPXUP;767;13:18:33;0;50	27381;8	73164;5;162;51;
$GPXUP;767;13:18:34;0;50	2737;8	73155;5;163;48;
$GPXUP;767;13:18:35;0;50	27357;8	73152;5;163;48;
$GPXUP;767;13:18:36;0;50	27344;8	7315;5;163;47;
$GPXUP;767;13:18:37;0;50	27335;8	73142;5;163;49;
$GPXUP;767;13:18:38;0;50	27326;8	73131;5;165;45;
$GPXUP;767;13:18:39;0;50	27316;8	73121;5;168;45;
$GPXUP;767;13:18:40;0;50	27305;8	73115;5;168;47;
$GPXUP;767;13:18:41;0;50	27294;8	73113;5;168;47;
$GPXUP;767;13:18:42;0;50	27281;8	73111;5;168;48;
$GPXUP;767;13:18:43;0;50	27268;8	73112;5;169;52;
$GPXUP;767;13:18:44;0;50	27254;8	73117;5;168;56;
$GPXUP;767;13:18:45;0;50	27241;8	73126;5;166;60;
$GPXUP;767;13:18:46;0;50	27227;8	7314;5;165;59;
$GPXUP;767;13:18:47;0;50	27214;8	73149;5;163;59;
$GPXUP;767;13:18:48;0;50	272;8	73152;5;162;55;
$GPXUP;767;13:18:49;0;50	27187;8	73152;5;162;53;
$GPXUP;767;13:18:50;0;50	27176;8	73145;5;160;49;
$GPXUP;767;13:18:51;0;50	27164;8	73137;5;160;47;
$GPXUP;767;13:18:52;0;50	27153;8	73131;5;160;46;
$GPXUP;767;13:18:53;0;50	27142;8	73124;5;160;46;
$GPXUP;767;13:18:54;0;50	27131;8	73116;5;159;48;
$GPXUP;767;13:18:55;0;50	2712;8	73109;5;158;49;
$GPXUP;767;13:18:56;0;50	27108;8	73104;5;157;49;
$GPXUP;767;13:18:57;0;50	27096;8	73097;5;156;49;
$GPXUP;767;13:18:58;0;50	27083;8	73094;5;155;54;
$GPXUP;767;13:18:59;0;50	27068;8	73096;5;152;57;
$GPXUP;767;13:19:00;0;50	27054;8	73098;5;149;58;
$GPXUP;767;13:19:01;0;50	27039;8	73094;5;147;59;
$GPXUP;767;13:19:02;0;50	27026;8	73089;5;146;56;
$GPXUP;767;13:19:03;0;50	27012;8	73084;5;145;56;
$GPXUP;767;13:19:04;0;50	26996;8	73083;5;145;58;
$GPXUP;767;13:19:05;0;50	26982;8	7308;5;144;57;
$GPXUP;767;13:19:06;0;50	26968;8	73078;5;143;57;
$GPXUP;767;13:19:07;0;50	26954;8	73076;5;142;58;
$GPXUP;767;13:19:08;0;50	26941;8	73069;5;141;58;
$GPXUP;767;13:19:09;0;50	26927;8	73062;5;140;56;
$GPXUP;767;13:19:10;0;50	26914;8	73056;5;140;55;
$GPXUP;767;13:19:11;0;50	26902;8	73046;5;139;55;
$GPXUP;767;13:19:12;0;50	26891;8	73034;5;139;55;
$GPXUP;767;13:19:13;0;50	26878;8	73022;5;139;56;
$GPXUP;767;13:19:14;0;50	26867;8	73007;5;139;56;
$GPXUP;767;13:19:15;0;50	26856;8	72992;5;139;56;
$GPXUP;767;13:19:16;0;50	26844;8	72982;5;139;52;
$GPXUP;767;13:19:17;0;50	26834;8	7297;5;139;51;
$GPXUP;767;13:19:18;0;50	26826;8	72956;5;138;53;
$GPXUP;767;13:19:19;0;50	26815;8	72942;5;138;53;
$GPXUP;767;13:19:20;0;50	26806;8	72929;5;138;54;
$GPXUP;767;13:19:21;0;50	26794;8	72919;5;137;55;
$GPXUP;767;13:19:22;0;50	26783;8	72907;5;138;55;
$GPXUP;767;13:19:23;0;50	26772;8	72895;5;137;56;
$GPXUP;767;13:19:24;0;50	26762;8	7288;5;138;54;
$GPXUP;767;13:19:25;0;50	26752;8	72864;5;137;55;
$GPXUP;767;13:19:26;0;50	26742;8	72849;5;138;55;
$GPXUP;767;13:19:27;0;50	26732;8	72835;5;138;55;
$GPXUP;767;13:19:28;0;50	26722;8	7282;5;138;52;
$GPXUP;767;13:19:29;0;50	26713;8	72806;5;138;51;
$GPXUP;767;13:19:30;0;50	26701;8	72798;5;139;51;
$GPXUP;767;13:19:31;0;50	26688;8	72791;5;139;53;
$GPXUP;767;13:19:32;0;50	26678;8	72781;5;138;53;
$GPXUP;767;13:19:33;0;50	26668;8	72766;5;139;53;
$GPXUP;767;13:19:34;0;50	26658;8	72752;5;139;51;
$GPXUP;767;13:19:35;0;50	26647;8	7274;5;139;50;
$GPXUP;767;13:19:36;0;50	26637;8	72728;5;140;49;
$GPXUP;767;13:19:37;0;50	26627;8	72717;5;140;48;
$GPXUP;767;13:19:38;0;50	26621;8	72702;5;140;44;
$GPXUP;767;13:19:39;0;50	26616;8	72687;5;141;45;
$GPXUP;767;13:19:40;0;50	2661;8	72673;5;141;45;
$GPXUP;767;13:19:41;0;50	26601;8	72661;5;142;46;
$GPXUP;767;13:19:42;0;50	2659;8	72655;5;141;50;
$GPXUP;767;13:19:43;0;50	26577;8	72648;5;139;52;
$GPXUP;767;13:19:44;0;50	26565;8	72639;5;139;51;
$GPXUP;767;13:19:45;0;50	26555;8	72628;5;138;51;
$GPXUP;767;13:19:46;0;50	26543;8	72614;5;138;52;
$GPXUP;767;13:19:47;0;50	26534;8	72602;5;138;51;
$GPXUP;767;13:19:48;0;50	26522;8	7259;5;138;51;
$GPXUP;767;13:19:49;0;50	2651;8	72584;5;138;52;
$GPXUP;767;13:19:50;0;50	26497;8	72576;5;137;51;
$GPXUP;767;13:19:51;0;50	26486;8	7257;5;138;52;
$GPXUP;767;13:19:52;0;50	26475;8	72559;5;138;51;
$GPXUP;767;13:19:53;0;50	26463;8	7255;5;138;52;
$GPXUP;767;13:19:54;0;50	26452;8	72542;5;138;51;
$GPXUP;767;13:19:55;0;50	2644;8	72537;5;138;52;
$GPXUP;767;13:19:56;0;50	26428;8	72533;5;139;50;
$GPXUP;767;13:19:57;0;50	26416;8	72528;5;140;48;
$GPXUP;767;13:19:58;0;50	26404;8	72524;5;141;47;
$GPXUP;767;13:19:59;0;50	26392;8	72523;5;142;48;
$GPXUP;767;13:20:00;0;50	2638;8	72522;5;143;45;
$GPXUP;767;13:20:01;0;50	26371;8	72515;5;146;43;
$GPXUP;767;13:20:02;0;50	26364;8	72502;5;147;43;
$GPXUP;767;13:20:03;0;50	26358;8	72488;5;148;46;
$GPXUP;767;13:20:04;0;50	26348;8	72476;5;147;42;
$GPXUP;767;13:20:05;0;50	26338;8	72473;5;147;43;
$GPXUP;767;13:20:06;0;50	26327;8	72469;5;149;42;
$GPXUP;767;13:20:07;0;50	26316;8	72467;5;149;44;
$GPXUP;767;13:20:08;0;50	26304;8	72467;5;148;46;
$GPXUP;767;13:20:09;0;50	26292;8	72464;5;148;50;
$GPXUP;767;13:20:10;0;50	26281;8	72455;5;147;48;
$GPXUP;767;13:20:11;0;50	26272;8	72444;5;148;45;
$GPXUP;767;13:20:12;0;50	26266;8	72431;5;148;44;
$GPXUP;767;13:20:13;0;50	26258;8	7242;5;147;45;
$GPXUP;767;13:20:14;0;50	26249;8	72407;5;148;46;
$GPXUP;767;13:20:15;0;50	26243;8	7239;5;148;48;
$GPXUP;767;13:20:16;0;50	2624;8	72371;5;148;48;
$GPXUP;767;13:20:17;0;50	26238;8	72352;5;149;48;
$GPXUP;767;13:20:18;0;50	26238;8	72332;5;150;48;
$GPXUP;767;13:20:19;0;50	26236;8	72313;5;151;47;
$GPXUP;767;13:20:20;0;50	26234;8	72296;5;152;42;
$GPXUP;767;13:20:21;0;50	26228;8	72283;5;153;39;
$GPXUP;767;13:20:22;0;50	26221;8	72273;5;153;39;
$GPXUP;767;13:20:23;0;50	26214;8	72265;5;153;41;
$GPXUP;767;13:20:24;0;50	26205;8	72256;5;152;43;
$GPXUP;767;13:20:25;0;50	26197;8	72245;5;150;45;
$GPXUP;767;13:20:26;0;50	2619;8	72227;5;149;47;
$GPXUP;767;13:20:27;0;50	26183;8	7221;5;148;49;
$GPXUP;767;13:20:28;0;50	26179;8	72191;5;149;48;
$GPXUP;767;13:20:28;0;50	26172;8	72174;5;148;47;
$GPXUP;767;13:20:29;0;50	26167;8	7216;5;148;45;
$GPXUP;767;13:20:30;0;50	26159;8	72148;5;148;43;
$GPXUP;767;13:20:31;0;50	26153;8	72135;5;147;41;
$GPXUP;767;13:20:32;0;50	26143;8	72131;5;147;45;
$GPXUP;767;13:20:33;0;50	2613;8	72133;5;146;50;
$GPXUP;767;13:20:34;0;50	26116;8	72132;5;144;54;
$GPXUP;767;13:20:35;0;50	26101;8	72131;5;142;56;
$GPXUP;767;13:20:36;0;50	26087;8	72131;5;141;57;
$GPXUP;767;13:20:37;0;50	26072;8	72131;5;141;55;
$GPXUP;767;13:20:38;0;50	26059;8	72126;5;140;53;
$GPXUP;767;13:20:39;0;50	26047;8	72117;5;140;51;
$GPXUP;767;13:20:40;0;50	26036;8	72108;5;140;52;
$GPXUP;767;13:20:41;0;50	26025;8	72097;5;139;51;
$GPXUP;767;13:20:42;0;50	26014;8	72084;5;139;50;
$GPXUP;767;13:20:43;0;50	26006;8	7207;5;140;49;
$GPXUP;767;13:20:44;0;50	25996;8	72058;5;139;49;
$GPXUP;767;13:20:45;0;50	25986;8	72049;5;140;51;
$GPXUP;767;13:20:46;0;50	25974;8	72037;5;140;50;
$GPXUP;767;13:20:47;0;50	25965;8	72024;5;139;49;
$GPXUP;767;13:20:48;0;50	25956;8	72011;5;140;48;
$GPXUP;767;13:20:49;0;50	25948;8	71998;5;139;48;
$GPXUP;767;13:20:50;0;50	25938;8	71986;5;140;49;
$GPXUP;767;13:20:51;0;50	25929;8	71976;5;139;50;
$GPXUP;767;13:20:52;0;50	25918;8	71964;5;139;48;
$GPXUP;767;13:20:53;0;50	25907;8	71956;5;139;47;
$GPXUP;767;13:20:54;0;50	25895;8	7195;5;138;51;
$GPXUP;767;13:20:55;0;50	25881;8	71945;5;135;55;
$GPXUP;767;13:20:56;0;50	25866;8	71944;5;134;58;
$GPXUP;767;13:20:57;0;50	2585;8	71942;5;135;59;
$GPXUP;767;13:20:58;0;50	25836;8	71942;5;136;55;
$GPXUP;767;13:20:59;0;50	25823;8	71938;5;137;54;
$GPXUP;767;13:21:00;0;50	25811;8	71929;5;139;53;
$GPXUP;767;13:21:01;0;50	25799;8	71922;5;140;50;
$GPXUP;767;13:21:02;0;50	25788;8	71914;5;140;44;
$GPXUP;767;13:21:03;0;50	25779;8	71907;5;143;44;
$GPXUP;767;13:21:04;0;50	25769;8	71896;5;144;45;
$GPXUP;767;13:21:05;0;50	25759;8	7189;5;144;46;
$GPXUP;767;13:21:06;0;50	25748;8	71885;5;144;47;
$GPXUP;767;13:21:07;0;50	25736;8	71883;5;144;48;
$GPXUP;767;13:21:08;0;50	25727;8	71877;5;145;42;
$GPXUP;767;13:21:09;0;50	2572;8	71864;5;145;42;
$GPXUP;767;13:21:10;0;50	25714;8	71852;5;146;44;
$GPXUP;767;13:21:11;0;50	25707;8	71839;5;145;42;
$GPXUP;767;13:21:12;0;50	257;8	71825;5;145;44;
$GPXUP;767;13:21:13;0;50	25693;8	71811;5;146;45;
$GPXUP;767;13:21:14;0;50	25685;8	71798;5;147;46;
$GPXUP;767;13:21:15;0;50	25676;8	71788;5;147;46;
$GPXUP;767;13:21:16;0;50	25668;8	71775;5;147;46;
$GPXUP;767;13:21:17;0;50	25659;8	71762;5;147;46;
$GPXUP;767;13:21:18;0;50	2565;8	71749;5;147;46;
$GPXUP;767;13:21:19;0;50	2564;8	71739;5;147;44;
$GPXUP;767;13:21:20;0;50	25632;8	71729;5;148;45;
$GPXUP;767;13:21:21;0;50	25623;8	71719;5;147;47;
$GPXUP;767;13:21:22;0;50	2561;8	71721;5;145;49;
$GPXUP;767;13:21:23;0;50	25596;8	71725;5;144;53;
$GPXUP;767;13:21:24;0;50	25582;8	71732;5;142;59;
$GPXUP;767;13:21:25;0;50	25568;8	71742;5;137;66;
$GPXUP;767;13:21:26;0;50	25553;8	71753;5;134;66;
$GPXUP;767;13:21:27;0;50	25538;8	71752;5;132;63;
$GPXUP;767;13:21:28;0;50	2552;8	71753;5;129;66;
$GPXUP;767;13:21:29;0;50	25503;8	71756;5;129;66;
$GPXUP;767;13:21:30;0;50	25487;8	71758;5;128;64;
$GPXUP;767;13:21:31;0;50	2547;8	71756;5;128;61;
$GPXUP;767;13:21:32;0;50	25455;8	71748;5;129;58;
$GPXUP;767;13:21:33;0;50	25442;8	71743;5;129;56;
$GPXUP;767;13:21:34;0;50	25427;8	7174;5;130;55;
$GPXUP;767;13:21:35;0;50	25413;8	71739;5;131;56;
$GPXUP;767;13:21:36;0;50	254;8	71738;5;130;57;
$GPXUP;767;13:21:37;0;50	25385;8	71736;5;129;57;
$GPXUP;767;13:21:38;0;50	25374;8	71729;5;131;53;
$GPXUP;767;13:21:39;0;50	25363;8	71717;5;133;51;
$GPXUP;767;13:21:40;0;50	25352;8	71704;5;135;49;
$GPXUP;767;13:21:41;0;50	2534;8	71699;5;137;51;
$GPXUP;767;13:21:42;0;50	25328;8	71693;5;137;51;
$GPXUP;767;13:21:43;0;50	25318;8	71685;5;138;48;
$GPXUP;767;13:21:44;0;50	25305;8	71677;5;139;51;
$GPXUP;767;13:21:45;0;50	25293;8	71669;5;139;49;
$GPXUP;767;13:21:46;0;50	25283;8	7166;5;139;50;
$GPXUP;767;13:21:47;0;50	2527;8	71653;5;140;47;
$GPXUP;767;13:21:48;0;50	2526;8	71644;5;140;47;
$GPXUP;767;13:21:49;0;50	25248;8	71639;5;142;47;
$GPXUP;767;13:21:50;0;50	25236;8	7164;5;143;49;
$GPXUP;767;13:21:51;0;50	25224;8	7164;5;141;49;
$GPXUP;767;13:21:52;0;50	25211;8	71637;5;139;52;
$GPXUP;767;13:21:53;0;50	25198;8	7163;5;139;55;
$GPXUP;767;13:21:54;0;50	25184;8	71626;5;139;54;
$GPXUP;767;13:21:55;0;50	25169;8	71625;5;139;53;
$GPXUP;767;13:21:56;0;50	25156;8	71628;5;138;53;
$GPXUP;767;13:21:57;0;50	25143;8	71629;5;138;56;
$GPXUP;767;13:21:58;0;50	25128;8	71625;5;136;57;
$GPXUP;767;13:21:59;0;50	25115;8	71618;5;135;55;
$GPXUP;767;13:22:00;0;50	25102;8	7161;5;135;54;
$GPXUP;767;13:22:01;0;50	25089;8	71605;5;137;50;
$GPXUP;767;13:22:02;0;50	25078;8	71598;5;138;48;
$GPXUP;767;13:22:03;0;50	25066;8	71592;5;138;50;
$GPXUP;767;13:22:04;0;50	25055;8	71588;5;139;51;
$GPXUP;767;13:22:05;0;50	25042;8	71585;5;138;53;
$GPXUP;767;13:22:06;0;50	25028;8	71584;5;138;53;
$GPXUP;767;13:22:07;0;50	25015;8	71584;5;138;55;
$GPXUP;767;13:22:08;0;50	25001;8	71584;5;137;59;
$GPXUP;767;13:22:09;0;50	24986;8	71583;5;136;59;
$GPXUP;767;13:22:10;0;50	24971;8	71573;5;137;54;
$GPXUP;767;13:22:11;0;50	24959;8	71564;5;139;51;
$GPXUP;767;13:22:12;0;50	24947;8	71558;5;141;49;
$GPXUP;767;13:22:13;0;50	24935;8	71556;5;142;50;
$GPXUP;767;13:22:14;0;50	24923;8	71552;5;141;49;
$GPXUP;767;13:22:15;0;50	2491;8	71552;5;140;53;
$GPXUP;767;13:22:16;0;50	24897;8	71555;5;138;55;
$GPXUP;767;13:22:17;0;50	24883;8	71557;5;135;55;
$GPXUP;767;13:22:18;0;50	2487;8	71548;5;136;53;
$GPXUP;767;13:22:19;0;50	24856;8	71543;5;138;55;
$GPXUP;767;13:22:20;0;50	24842;8	71542;5;140;53;
$GPXUP;767;13:22:21;0;50	24829;8	71541;5;141;54;
$GPXUP;767;13:22:22;0;50	24816;8	71538;5;141;54;
$GPXUP;767;13:22:23;0;50	24803;8	71533;5;143;47;
$GPXUP;767;13:22:24;0;50	2479;8	71534;5;143;51;
$GPXUP;767;13:22:25;0;50	2478;8	71536;5;142;50;
$GPXUP;767;13:22:26;0;50	24768;8	71534;5;140;53;
$GPXUP;767;13:22:27;0;50	24756;8	71526;5;138;61;
$GPXUP;767;13:22:28;0;50	24743;8	71513;5;137;59;
$GPXUP;767;13:22:29;0;50	24731;8	71498;5;136;59;
$GPXUP;767;13:22:30;0;50	24721;8	71483;5;137;55;
$GPXUP;767;13:22:31;0;50	24708;8	71466;5;138;53;
$GPXUP;767;13:22:32;0;50	24696;8	71462;5;138;55;
$GPXUP;767;13:22:33;0;50	24682;8	71454;5;140;50;
$GPXUP;767;13:22:34;0;50	24669;8	7145;5;141;55;
$GPXUP;767;13:22:35;0;50	24655;8	71446;5;141;54;
$GPXUP;767;13:22:36;0;50	24644;8	71438;5;142;54;
$GPXUP;767;13:22:37;0;50	24632;8	71427;5;140;53;
$GPXUP;767;13:22:38;0;50	24619;8	71418;5;142;51;
$GPXUP;767;13:22:39;0;50	24606;8	71413;5;141;52;
$GPXUP;767;13:22:40;0;50	24594;8	71408;5;142;52;
$GPXUP;767;13:22:41;0;50	24581;8	71403;5;142;56;
$GPXUP;767;13:22:42;0;50	24568;8	71399;5;143;57;
$GPXUP;767;13:22:43;0;50	24552;8	714;5;143;58;
$GPXUP;767;13:22:44;0;50	24538;8	71402;5;142;62;
$GPXUP;767;13:22:45;0;50	24521;8	71406;5;141;65;
$GPXUP;767;13:22:46;0;50	24504;8	71409;5;141;63;
$GPXUP;767;13:22:47;0;50	24489;8	71412;5;143;59;
$GPXUP;767;13:22:48;0;50	24476;8	71415;5;143;57;
$GPXUP;767;13:22:49;0;50	24462;8	71412;5;142;57;
$GPXUP;767;13:22:50;0;50	24447;8	71409;5;143;54;
$GPXUP;767;13:22:51;0;50	24434;8	71407;5;143;52;
$GPXUP;767;13:22:52;0;50	24422;8	71406;5;143;52;
$GPXUP;767;13:22:53;0;50	24408;8	71404;5;142;56;
$GPXUP;767;13:22:54;0;50	24394;8	71407;5;143;53;
$GPXUP;767;13:22:55;0;50	24382;8	71417;5;143;53;
$GPXUP;767;13:22:56;0;50	24373;8	71424;5;143;48;
$GPXUP;767;13:22:57;0;50	24361;8	71422;5;144;46;
$GPXUP;767;13:22:58;0;50	24351;8	7142;5;146;41;
$GPXUP;767;13:22:59;0;50	24342;8	71414;5;146;41;
$GPXUP;767;13:23:00;0;50	24334;8	71404;5;147;42;
$GPXUP;767;13:23:01;0;50	24326;8	7139;5;146;43;
$GPXUP;767;13:23:02;0;50	24318;8	71378;5;147;43;
$GPXUP;767;13:23:03;0;50	2431;8	71369;5;147;43;
$GPXUP;767;13:23:04;0;50	243;8	71358;5;146;44;
$GPXUP;767;13:23:05;0;50	24294;8	71342;5;148;43;
$GPXUP;767;13:23:06;0;50	24297;8	71323;5;149;45;
$GPXUP;767;13:23:07;0;50	24305;8	71306;5;150;50;
$GPXUP;767;13:23:08;0;50	24319;8	713;5;152;53;
$GPXUP;767;13:23:09;0;50	24334;8	71304;5;150;56;
$GPXUP;767;13:23:10;0;50	24348;8	71312;5;149;59;
$GPXUP;767;13:23:11;0;50	24362;8	71325;5;148;59;
$GPXUP;767;13:23:12;0;50	24369;8	71352;5;145;61;
$GPXUP;767;13:23:13;0;50	24371;8	71372;5;146;46;
$GPXUP;767;13:23:14;0;50	24359;8	71387;5;145;39;
$GPXUP;767;13:23:15;0;50	24348;8	71385;5;145;31;
$GPXUP;767;13:23:16;0;50	24341;8	71376;5;145;36;
$GPXUP;767;13:23:17;0;50	24336;8	7136;5;145;40;
$GPXUP;767;13:23:18;0;50	24338;8	71342;5;146;43;
$GPXUP;767;13:23:19;0;50	24343;8	71321;5;148;45;
$GPXUP;767;13:23:20;0;50	24352;8	71312;5;149;48;
$GPXUP;767;13:23:21;0;50	24366;8	71305;5;151;53;
$GPXUP;767;13:23:22;0;50	24379;8	71309;5;150;62;
$GPXUP;767;13:23:23;0;50	24392;8	71329;5;149;55;
$GPXUP;767;13:23:24;0;50	24405;8	71352;5;150;57;
$GPXUP;767;13:23:25;0;50	24403;8	71383;5;150;81;
$GPXUP;767;13:23:26;0;50	2439;8	71406;5;150;51;
$GPXUP;767;13:23:27;0;50	24379;8	7141;5;150;44;
$GPXUP;767;13:23:28;0;50	24367;8	71401;5;151;41;
$GPXUP;767;13:23:29;0;50	24354;8	71377;5;152;28;
$GPXUP;767;13:23:30;0;50	24347;8	71371;5;153;1;
$GPXUP;767;13:23:31;0;50	24348;8	71372;5;154;0;
$GPXUP;767;13:23:32;0;50	24348;8	71372;5;154;0;
$GPXUP;767;13:23:33;0;50	24348;8	71372;5;155;0;
$GPXUP;767;13:23:34;0;50	24348;8	71372;5;155;0;
$GPXUP;767;13:23:35;0;50	24348;8	71372;5;156;0;
$GPXUP;767;13:23:36;0;50	24348;8	71374;5;156;0;
$GPXUP;767;13:51:13;1657;50	24368;8	71375;5;187;0;
$GPXUP;767;13:51:14;0;50	24368;8	71375;5;187;0;
$GPXUP;767;13:51:15;0;50	24368;8	71375;5;187;0;
$GPXUP;767;13:51:16;0;50	24368;8	71375;5;187;0;
$GPXUP;767;13:51:17;0;50	24368;8	71375;5;187;0;
$GPXUP;767;13:51:18;0;50	24368;8	71375;5;187;0;
$GPXUP;767;13:51:19;0;50	24368;8	71375;5;187;0;
$GPXUP;767;13:51:20;0;50	24368;8	71375;5;187;2;
$GPXUP;767;13:51:21;0;50	24367;8	71373;5;187;25;
$GPXUP;767;13:51:22;0;50	24359;8	71368;5;186;38;
$GPXUP;767;13:51:23;0;50	24348;8	71359;5;184;44;
$GPXUP;767;13:51:24;0;50	24335;8	71352;5;183;42;
$GPXUP;767;13:51:25;0;50	24321;8	71355;5;182;49;
$GPXUP;767;13:51:26;0;50	24307;8	71358;5;181;51;
$GPXUP;767;13:51:27;0;50	24294;8	7136;5;182;52;
$GPXUP;767;13:51:28;0;50	2428;8	71356;5;181;51;
$GPXUP;767;13:51:29;0;50	24267;8	71348;5;182;50;
$GPXUP;767;13:51:30;0;50	24257;8	71338;5;184;47;
$GPXUP;767;13:51:31;0;50	24246;8	71328;5;186;50;
$GPXUP;767;13:51:32;0;50	24233;8	71323;5;187;47;
$GPXUP;767;13:51:33;0;50	24222;8	71317;5;186;47;
$GPXUP;767;13:51:34;0;50	24208;8	71327;5;186;47;
$GPXUP;767;13:51:35;0;50	24195;8	71326;5;187;54;
$GPXUP;767;13:51:36;0;50	24182;8	71317;5;190;56;
$GPXUP;767;13:51:37;0;50	24169;8	7131;5;191;49;
$GPXUP;767;13:51:38;0;50	2416;8	713;5;191;39;
$GPXUP;767;13:51:39;0;50	24151;8	71296;5;191;45;
$GPXUP;767;13:51:40;0;50	24139;8	71295;5;193;45;
$GPXUP;767;13:51:41;0;50	24128;8	7129;5;192;49;
$GPXUP;767;13:51:42;0;50	24118;8	71284;5;190;41;
$GPXUP;767;13:51:43;0;50	24104;8	71288;5;189;45;
$GPXUP;767;13:51:44;0;50	2409;8	71286;5;189;46;
$GPXUP;767;13:51:45;0;50	24079;8	71288;5;190;48;
$GPXUP;767;13:51:46;0;50	24067;8	71298;5;189;47;
$GPXUP;767;13:51:47;0;50	24056;8	7131;5;188;58;
$GPXUP;767;13:51:48;0;50	24047;8	71324;5;187;63;
$GPXUP;767;13:51:49;0;50	24036;8	71337;5;184;62;
$GPXUP;767;13:51:50;0;50	24025;8	7135;5;182;53;
$GPXUP;767;13:51:51;0;50	24018;8	71366;5;180;54;
$GPXUP;767;13:51:52;0;50	24006;8	71379;5;178;53;
$GPXUP;767;13:51:53;0;50	23993;8	71386;5;178;58;
$GPXUP;767;13:51:54;0;50	23979;8	71397;5;177;57;
$GPXUP;767;13:51:55;0;50	23965;8	71404;5;176;58;
$GPXUP;767;13:51:56;0;50	23951;8	71403;5;178;48;
$GPXUP;767;13:51:57;0;50	23939;8	71392;5;181;49;
$GPXUP;767;13:51:58;0;50	23933;8	71375;5;183;47;
$GPXUP;767;13:51:59;0;50	23924;8	71363;5;183;43;
$GPXUP;767;13:52:00;0;50	23911;8	71364;5;181;40;
$GPXUP;767;13:52:01;0;50	239;8	71359;5;181;43;
$GPXUP;767;13:52:02;0;50	23888;8	71361;5;182;46;
$GPXUP;767;13:52:03;0;50	23876;8	7137;5;182;47;
$GPXUP;767;13:52:04;0;50	23864;8	71375;5;181;45;
$GPXUP;767;13:52:05;0;50	23854;8	71369;5;180;46;
$GPXUP;767;13:52:06;0;50	23843;8	71362;5;178;43;
$GPXUP;767;13:52:07;0;50	23831;8	7136;5;177;55;
$GPXUP;767;13:52:08;0;50	23817;8	71357;5;176;48;
$GPXUP;767;13:52:09;0;50	23806;8	7135;5;176;53;
$GPXUP;767;13:52:10;0;50	2379;8	71349;5;176;65;
$GPXUP;767;13:52:11;0;50	23773;8	71352;5;176;52;
$GPXUP;767;13:52:12;0;50	23761;8	71352;5;177;54;
$GPXUP;767;13:52:13;0;50	23748;8	71346;5;178;44;
$GPXUP;767;13:52:14;0;50	23741;8	71333;5;177;49;
$GPXUP;767;13:52:15;0;50	23738;8	7131;5;180;53;
$GPXUP;767;13:52:16;0;50	23727;8	713;5;182;47;
$GPXUP;767;13:52:17;0;50	23717;8	71292;5;184;46;
$GPXUP;767;13:52:18;0;50	23704;8	7129;5;186;43;
$GPXUP;767;13:52:19;0;50	23695;8	71281;5;186;44;
$GPXUP;767;13:52:20;0;50	23686;8	71272;5;187;38;
$GPXUP;767;13:52:21;0;50	23678;8	71262;5;187;39;
$GPXUP;767;13:52:22;0;50	23666;8	7126;5;185;41;
$GPXUP;767;13:52:23;0;50	23654;8	71266;5;185;45;
$GPXUP;767;13:52:24;0;50	23641;8	71268;5;184;46;
$GPXUP;767;13:52:25;0;50	2363;8	71275;5;182;54;
$GPXUP;767;13:52:26;0;50	23616;8	7128;5;181;51;
$GPXUP;767;13:52:27;0;50	23604;8	71275;5;181;55;
$GPXUP;767;13:52:28;0;50	23588;8	71282;5;182;58;
$GPXUP;767;13:52:29;0;50	23574;8	71288;5;182;56;
$GPXUP;767;13:52:30;0;50	23562;8	71294;5;182;61;
$GPXUP;767;13:52:31;0;50	23547;8	71303;5;181;58;
$GPXUP;767;13:52:32;0;50	23534;8	71308;5;179;57;
$GPXUP;767;13:52:33;0;50	23521;8	71305;5;178;58;
$GPXUP;767;13:52:34;0;50	23506;8	71303;5;178;53;
$GPXUP;767;13:52:35;0;50	23492;8	71298;5;180;51;
$GPXUP;767;13:52:36;0;50	2348;8	71294;5;182;57;
$GPXUP;767;13:52:37;0;50	23466;8	71298;5;183;53;
$GPXUP;767;13:52:38;0;50	23454;8	71308;5;180;53;
$GPXUP;767;13:52:39;0;50	23441;8	71322;5;176;65;
$GPXUP;767;13:52:40;0;50	23426;8	71334;5;176;63;
$GPXUP;767;13:52:41;0;50	23413;8	71342;5;175;71;
$GPXUP;767;13:52:42;0;50	23396;8	71356;5;173;67;
$GPXUP;767;13:52:43;0;50	2338;8	71367;5;171;71;
$GPXUP;767;13:52:44;0;50	23365;8	71377;5;170;65;
$GPXUP;767;13:52:45;0;50	23349;8	71382;5;171;61;
$GPXUP;767;13:52:46;0;50	23334;8	7138;5;172;63;
$GPXUP;767;13:52:47;0;50	23322;8	71371;5;174;50;
$GPXUP;767;13:52:48;0;50	23309;8	71368;5;176;50;
$GPXUP;767;13:52:49;0;50	23296;8	71371;5;176;46;
$GPXUP;767;13:52:50;0;50	23286;8	71377;5;176;50;
$GPXUP;767;13:52:51;0;50	23273;8	71384;5;176;53;
$GPXUP;767;13:52:52;0;50	2326;8	71388;5;176;52;
$GPXUP;767;13:52:53;0;50	23247;8	71386;5;176;41;
$GPXUP;767;13:52:54;0;50	2324;8	71373;5;175;44;
$GPXUP;767;13:52:55;0;50	23233;8	71359;5;175;45;
$GPXUP;767;13:52:56;0;50	23224;8	71349;5;176;43;
$GPXUP;767;13:52:57;0;50	23214;8	71341;5;177;42;
$GPXUP;767;13:52:58;0;50	23202;8	71336;5;177;45;
$GPXUP;767;13:52:59;0;50	2319;8	71334;5;176;50;
$GPXUP;767;13:53:00;0;50	23176;8	71332;5;175;51;
$GPXUP;767;13:53:01;0;50	23161;8	71332;5;173;54;
$GPXUP;767;13:53:02;0;50	23147;8	71338;5;172;59;
$GPXUP;767;13:53:03;0;50	23132;8	71344;5;170;58;
$GPXUP;767;13:53:04;0;50	23117;8	71344;5;169;63;
$GPXUP;767;13:53:05;0;50	23102;8	7134;5;168;65;
$GPXUP;767;13:53:06;0;50	23086;8	7133;5;168;63;
$GPXUP;767;13:53:07;0;50	23069;8	71327;5;167;62;
$GPXUP;767;13:53:08;0;50	23054;8	71326;5;166;63;
$GPXUP;767;13:53:09;0;50	23038;8	7132;5;166;62;
$GPXUP;767;13:53:10;0;50	23024;8	7131;5;167;59;
$GPXUP;767;13:53:11;0;50	2301;8	71302;5;166;60;
$GPXUP;767;13:53:12;0;50	22997;8	71296;5;166;63;
$GPXUP;767;13:53:13;0;50	22982;8	71289;5;166;54;
$GPXUP;767;13:53:14;0;50	22968;8	7129;5;166;56;
$GPXUP;767;13:53:15;0;50	22955;8	7129;5;166;52;
$GPXUP;767;13:53:16;0;50	22943;8	71282;5;167;52;
$GPXUP;767;13:53:17;0;50	22932;8	71275;5;171;45;
$GPXUP;767;13:53:18;0;50	22921;8	71271;5;172;46;
$GPXUP;767;13:53:19;0;50	22912;8	71262;5;175;44;
$GPXUP;767;13:53:20;0;50	22902;8	71256;5;175;44;
$GPXUP;767;13:53:21;0;50	2289;8	71252;5;175;47;
$GPXUP;767;13:53:22;0;50	22878;8	71249;5;172;55;
$GPXUP;767;13:53:23;0;50	22864;8	71245;5;171;53;
$GPXUP;767;13:53:24;0;50	22849;8	7124;5;170;52;
$GPXUP;767;13:53:25;0;50	22839;8	71226;5;170;56;
$GPXUP;767;13:53:26;0;50	22829;8	71211;5;169;56;
$GPXUP;767;13:53:27;0;50	22818;8	71197;5;170;59;
$GPXUP;767;13:53:28;0;50	22805;8	71186;5;171;59;
$GPXUP;767;13:53:29;0;50	2279;8	7118;5;173;51;
$GPXUP;767;13:53:30;0;50	22778;8	71175;5;175;55;
$GPXUP;767;13:53:31;0;50	22763;8	71168;5;177;54;
$GPXUP;767;13:53:32;0;50	22751;8	71161;5;179;56;
$GPXUP;767;13:53:33;0;50	2274;8	71148;5;180;55;
$GPXUP;767;13:53:34;0;50	22731;8	71133;5;179;55;
$GPXUP;767;13:53:35;0;50	22726;8	71112;5;179;56;
$GPXUP;767;13:53:36;0;50	22721;8	7109;5;182;55;
$GPXUP;767;13:53:37;0;50	22717;8	71069;5;183;53;
$GPXUP;767;13:53:38;0;50	22714;8	71047;5;185;51;
$GPXUP;767;13:53:39;0;50	22712;8	71025;5;185;51;
$GPXUP;767;13:53:40;0;50	22707;8	71009;5;186;51;
$GPXUP;767;13:53:41;0;50	227;8	70992;5;187;50;
$GPXUP;767;13:53:42;0;50	22693;8	70973;5;187;51;
$GPXUP;767;13:53:43;0;50	22682;8	70963;5;187;52;
$GPXUP;767;13:53:44;0;50	22671;8	70952;5;188;51;
$GPXUP;767;13:53:45;0;50	22656;8	70955;5;189;51;
$GPXUP;767;13:53:46;0;50	22642;8	7096;5;188;52;
$GPXUP;767;13:53:47;0;50	22628;8	7096;5;187;49;
$GPXUP;767;13:53:48;0;50	22618;8	70951;5;187;52;
$GPXUP;767;13:53:49;0;50	22607;8	70944;5;185;54;
$GPXUP;767;13:53:50;0;50	22596;8	70936;5;182;53;
$GPXUP;767;13:53:51;0;50	22584;8	70926;5;179;56;
$GPXUP;767;13:53:52;0;50	22571;8	70916;5;178;57;
$GPXUP;767;13:53:53;0;50	22558;8	70907;5;177;57;
$GPXUP;767;13:53:54;0;50	22544;8	70898;5;177;54;
$GPXUP;767;13:53:55;0;50	22533;8	70887;5;177;55;
$GPXUP;767;13:53:56;0;50	22517;8	70881;5;179;55;
$GPXUP;767;13:53:57;0;50	22503;8	70883;5;181;55;
$GPXUP;767;13:53:58;0;50	2249;8	70884;5;181;54;
$GPXUP;767;13:53:59;0;50	22476;8	70884;5;179;52;
$GPXUP;767;13:54:00;0;50	22462;8	70884;5;179;57;
$GPXUP;767;13:54:01;0;50	22449;8	70894;5;177;62;
$GPXUP;767;13:54:02;0;50	22432;8	70899;5;176;60;
$GPXUP;767;13:54:03;0;50	22417;8	70904;5;177;59;
$GPXUP;767;13:54:04;0;50	22402;8	70913;5;178;62;
$GPXUP;767;13:54:05;0;50	22388;8	70917;5;178;57;
$GPXUP;767;13:54:06;0;50	22375;8	70918;5;177;58;
$GPXUP;767;13:54:07;0;50	2236;8	70918;5;177;58;
$GPXUP;767;13:54:08;0;50	22346;8	70918;5;176;62;
$GPXUP;767;13:54:09;0;50	2233;8	70921;5;175;57;
$GPXUP;767;13:54:10;0;50	22317;8	70917;5;175;54;
$GPXUP;767;13:54:11;0;50	22303;8	70913;5;177;51;
$GPXUP;767;13:54:12;0;50	22291;8	7091;5;178;49;
$GPXUP;767;13:54:13;0;50	22279;8	70908;5;179;50;
$GPXUP;767;13:54:14;0;50	22266;8	70909;5;179;50;
$GPXUP;767;13:54:15;0;50	22254;8	70904;5;178;51;
$GPXUP;767;13:54:16;0;50	22244;8	70896;5;178;50;
$GPXUP;767;13:54:17;0;50	2223;8	70891;5;177;52;
$GPXUP;767;13:54:18;0;50	22216;8	70894;5;176;54;
$GPXUP;767;13:54:19;0;50	22203;8	70902;5;175;55;
$GPXUP;767;13:54:20;0;50	2219;8	70915;5;177;57;
$GPXUP;767;13:54:21;0;50	22181;8	70929;5;179;57;
$GPXUP;767;13:54:22;0;50	22169;8	70944;5;180;56;
$GPXUP;767;13:54:23;0;50	22158;8	70956;5;180;55;
$GPXUP;767;13:54:24;0;50	22145;8	70966;5;180;57;
$GPXUP;767;13:54:25;0;50	22133;8	70976;5;182;58;
$GPXUP;767;13:54:26;0;50	22118;8	70988;5;181;56;
$GPXUP;767;13:54:27;0;50	22105;8	70991;5;181;53;
$GPXUP;767;13:54:28;0;50	22091;8	70993;5;182;56;
$GPXUP;767;13:54:29;0;50	22079;8	70998;5;183;53;
$GPXUP;767;13:54:30;0;50	22065;8	70999;5;183;53;
$GPXUP;767;13:54:31;0;50	22052;8	70997;5;183;51;
$GPXUP;767;13:54:32;0;50	22039;8	70991;5;184;52;
$GPXUP;767;13:54:33;0;50	22026;8	70989;5;184;49;
$GPXUP;767;13:54:34;0;50	22014;8	70988;5;183;54;
$GPXUP;767;13:54:35;0;50	22;8	7099;5;183;57;
$GPXUP;767;13:54:36;0;50	21986;8	71002;5;182;60;
$GPXUP;767;13:54:37;0;50	21975;8	71017;5;182;63;
$GPXUP;767;13:54:38;0;50	21968;8	71035;5;181;69;
$GPXUP;767;13:54:39;0;50	21962;8	71062;5;180;69;
$GPXUP;767;13:54:40;0;50	21958;8	71086;5;180;68;
$GPXUP;767;13:54:41;0;50	21953;8	71112;5;179;68;
$GPXUP;767;13:54:42;0;50	21946;8	71136;5;180;66;
$GPXUP;767;13:54:43;0;50	21932;8	71157;5;180;66;
$GPXUP;767;13:54:44;0;50	21917;8	7117;5;177;65;
$GPXUP;767;13:54:45;0;50	21901;8	7118;5;175;66;
$GPXUP;767;13:54:46;0;50	21884;8	71187;5;174;61;
$GPXUP;767;13:54:47;0;50	21869;8	71193;5;173;63;
$GPXUP;767;13:54:48;0;50	21853;8	712;5;175;57;
$GPXUP;767;13:54:49;0;50	21839;8	71202;5;175;58;
$GPXUP;767;13:54:50;0;50	21824;8	71201;5;174;61;
$GPXUP;767;13:54:51;0;50	21809;8	712;5;172;63;
$GPXUP;767;13:54:52;0;50	21792;8	71204;5;170;67;
$GPXUP;767;13:54:53;0;50	21776;8	71208;5;168;67;
$GPXUP;767;13:54:54;0;50	21758;8	71213;5;167;66;
$GPXUP;767;13:54:55;0;50	21742;8	71217;5;166;65;
$GPXUP;767;13:54:56;0;50	21726;8	71222;5;169;66;
$GPXUP;767;13:54:57;0;50	21712;8	71232;5;168;62;
$GPXUP;767;13:54:58;0;50	21696;8	71236;5;167;62;
$GPXUP;767;13:54:59;0;50	21681;8	7123;5;165;64;
$GPXUP;767;13:55:00;0;50	21668;8	71218;5;163;65;
$GPXUP;767;13:55:01;0;50	21654;8	71203;5;161;64;
$GPXUP;767;13:55:02;0;50	21641;8	7119;5;160;66;
$GPXUP;767;13:55:03;0;50	21629;8	71172;5;159;64;
$GPXUP;767;13:55:04;0;50	21614;8	71162;5;159;64;
$GPXUP;767;13:55:05;0;50	21598;8	71152;5;159;64;
$GPXUP;767;13:55:06;0;50	21585;8	7114;5;159;61;
$GPXUP;767;13:55:07;0;50	21573;8	71126;5;160;59;
$GPXUP;767;13:55:08;0;50	21561;8	71111;5;161;56;
$GPXUP;767;13:55:09;0;50	21548;8	71106;5;161;55;
$GPXUP;767;13:55:10;0;50	21534;8	71102;5;161;58;
$GPXUP;767;13:55:11;0;50	21521;8	71092;5;159;63;
$GPXUP;767;13:55:12;0;50	21508;8	7108;5;157;61;
$GPXUP;767;13:55:13;0;50	21498;8	7106;5;156;62;
$GPXUP;767;13:55:14;0;50	21488;8	71043;5;155;63;
$GPXUP;767;13:55:15;0;50	21475;8	71028;5;153;64;
$GPXUP;767;13:55:16;0;50	21462;8	71015;5;152;63;
$GPXUP;767;13:55:17;0;50	21447;8	71008;5;151;64;
$GPXUP;767;13:55:18;0;50	21432;8	70996;5;151;61;
$GPXUP;767;13:55:19;0;50	21417;8	70994;5;152;60;
$GPXUP;767;13:55:20;0;50	21402;8	70994;5;153;57;
$GPXUP;767;13:55:21;0;50	21387;8	70992;5;153;57;
$GPXUP;767;13:55:22;0;50	21373;8	70991;5;153;58;
$GPXUP;767;13:55:23;0;50	21359;8	70987;5;153;58;
$GPXUP;767;13:55:24;0;50	21345;8	70983;5;153;58;
$GPXUP;767;13:55:25;0;50	2133;8	70978;5;153;58;
$GPXUP;767;13:55:26;0;50	21316;8	70971;5;153;58;
$GPXUP;767;13:55:27;0;50	21303;8	70961;5;154;57;
$GPXUP;767;13:55:28;0;50	2129;8	70953;5;153;60;
$GPXUP;767;13:55:29;0;50	21276;8	70944;5;153;60;
$GPXUP;767;13:55:30;0;50	21263;8	70934;5;152;60;
$GPXUP;767;13:55:31;0;50	2125;8	70919;5;153;59;
$GPXUP;767;13:55:32;0;50	21237;8	7091;5;153;60;
$GPXUP;767;13:55:33;0;50	21222;8	70905;5;152;60;
$GPXUP;767;13:55:34;0;50	21208;8	70898;5;152;54;
$GPXUP;767;13:55:35;0;50	21196;8	70886;5;153;56;
$GPXUP;767;13:55:36;0;50	21188;8	70867;5;151;59;
$GPXUP;767;13:55:37;0;50	2118;8	70848;5;150;59;
$GPXUP;767;13:55:38;0;50	21165;8	70838;5;150;60;
$GPXUP;767;13:55:39;0;50	21149;8	70834;5;151;60;
$GPXUP;767;13:55:40;0;50	21134;8	70828;5;152;60;
$GPXUP;767;13:55:41;0;50	21119;8	70824;5;151;59;
$GPXUP;767;13:55:42;0;50	21105;8	70818;5;150;59;
$GPXUP;767;13:55:43;0;50	21091;8	70805;5;149;63;
$GPXUP;767;13:55:44;0;50	21077;8	70792;5;148;66;
$GPXUP;767;13:55:45;0;50	21062;8	70776;5;147;65;
$GPXUP;767;13:55:46;0;50	21046;8	70772;5;147;61;
$GPXUP;767;13:55:47;0;50	21029;8	70779;5;147;60;
$GPXUP;767;13:55:48;0;50	21015;8	7079;5;147;62;
$GPXUP;767;13:55:49;0;50	21002;8	70798;5;148;60;
$GPXUP;767;13:55:50;0;50	20988;8	70795;5;149;58;
$GPXUP;767;13:55:51;0;50	20974;8	70788;5;149;58;
$GPXUP;767;13:55:52;0;50	2096;8	7078;5;148;59;
$GPXUP;767;13:55:53;0;50	20945;8	70778;5;148;61;
$GPXUP;767;13:55:54;0;50	20929;8	70776;5;146;64;
$GPXUP;767;13:55:55;0;50	20914;8	70774;5;144;64;
$GPXUP;767;13:55:56;0;50	209;8	70765;5;144;61;
$GPXUP;767;13:55:57;0;50	20884;8	70758;5;145;60;
$GPXUP;767;13:55:58;0;50	20871;8	70751;5;146;57;
$GPXUP;767;13:55:59;0;50	20858;8	70746;5;146;57;
$GPXUP;767;13:56:00;0;50	20843;8	70743;5;147;55;
$GPXUP;767;13:56:01;0;50	2083;8	70742;5;146;57;
$GPXUP;767;13:56:02;0;50	20815;8	70738;5;145;58;
$GPXUP;767;13:56:03;0;50	208;8	70733;5;143;59;
$GPXUP;767;13:56:04;0;50	20786;8	70726;5;142;58;
$GPXUP;767;13:56:05;0;50	20772;8	7072;5;141;61;
$GPXUP;767;13:56:06;0;50	20756;8	7072;5;140;62;
$GPXUP;767;13:56:07;0;50	20741;8	70715;5;140;59;
$GPXUP;767;13:56:08;0;50	20726;8	70707;5;139;61;
$GPXUP;767;13:56:09;0;50	20713;8	70698;5;139;61;
$GPXUP;767;13:56:10;0;50	20698;8	70688;5;139;63;
$GPXUP;767;13:56:11;0;50	20684;8	7068;5;138;61;
$GPXUP;767;13:56:12;0;50	20669;8	70672;5;139;60;
$GPXUP;767;13:56:13;0;50	20658;8	70656;5;139;58;
$GPXUP;767;13:56:14;0;50	20651;8	70639;5;142;54;
$GPXUP;767;13:56:15;0;50	20644;8	70621;5;143;54;
$GPXUP;767;13:56:16;0;50	20636;8	70602;5;144;53;
$GPXUP;767;13:56:17;0;50	20627;8	70586;5;145;51;
$GPXUP;767;13:56:18;0;50	20621;8	7057;5;145;50;
$GPXUP;767;13:56:19;0;50	20616;8	70551;5;147;50;
$GPXUP;767;13:56:20;0;50	20608;8	70536;5;147;51;
$GPXUP;767;13:56:21;0;50	20597;8	70524;5;148;53;
$GPXUP;767;13:56:22;0;50	20588;8	70509;5;147;53;
$GPXUP;767;13:56:23;0;50	2058;8	70494;5;147;52;
$GPXUP;767;13:56:24;0;50	2057;8	70479;5;147;51;
$GPXUP;767;13:56:25;0;50	20561;8	70464;5;148;52;
$GPXUP;767;13:56:26;0;50	20554;8	70448;5;148;52;
$GPXUP;767;13:56:27;0;50	2055;8	70427;5;148;53;
$GPXUP;767;13:56:28;0;50	20546;8	70406;5;149;52;
$GPXUP;767;13:56:29;0;50	20538;8	70389;5;149;51;
$GPXUP;767;13:56:30;0;50	2053;8	70374;5;149;53;
$GPXUP;767;13:56:31;0;50	2052;8	7036;5;151;53;
$GPXUP;767;13:56:32;0;50	2051;8	70347;5;151;52;
$GPXUP;767;13:56:33;0;50	20497;8	70342;5;151;52;
$GPXUP;767;13:56:34;0;50	20483;8	70343;5;152;51;
$GPXUP;767;13:56:35;0;50	20469;8	70345;5;152;53;
$GPXUP;767;13:56:36;0;50	20456;8	70347;5;151;55;
$GPXUP;767;13:56:37;0;50	20442;8	70353;5;151;56;
$GPXUP;767;13:56:38;0;50	20428;8	70356;5;151;57;
$GPXUP;767;13:56:39;0;50	20413;8	70355;5;151;57;
$GPXUP;767;13:56:40;0;50	20398;8	70353;5;151;55;
$GPXUP;767;13:56:41;0;50	20385;8	70348;5;152;53;
$GPXUP;767;13:56:42;0;50	20373;8	70339;5;152;51;
$GPXUP;767;13:56:43;0;50	2036;8	70341;5;150;54;
$GPXUP;767;13:56:44;0;50	20346;8	7035;5;150;55;
$GPXUP;767;13:56:45;0;50	20334;8	7036;5;150;55;
$GPXUP;767;13:56:46;0;50	20321;8	70366;5;150;52;
$GPXUP;767;13:56:47;0;50	20308;8	70371;5;151;50;
$GPXUP;767;13:56:48;0;50	20296;8	70373;5;153;43;
$GPXUP;767;13:56:49;0;50	20288;8	70365;5;156;41;
$GPXUP;767;13:56:50;0;50	20281;8	70357;5;157;41;
$GPXUP;767;13:56:51;0;50	20273;8	70349;5;157;42;
$GPXUP;767;13:56:52;0;50	20267;8	70332;5;156;45;
$GPXUP;767;13:56:53;0;50	20265;8	70312;5;155;49;
$GPXUP;767;13:56:54;0;50	20264;8	70288;5;156;48;
$GPXUP;767;13:56:55;0;50	20263;8	7027;5;157;47;
$GPXUP;767;13:56:56;0;50	20258;8	70252;5;157;46;
$GPXUP;767;13:56:57;0;50	2025;8	7024;5;157;44;
$GPXUP;767;13:56:58;0;50	20238;8	70234;5;156;46;
$GPXUP;767;13:56:59;0;50	20224;8	70234;5;156;49;
$GPXUP;767;13:57:00;0;50	2021;8	70232;5;155;52;
$GPXUP;767;13:57:01;0;50	20196;8	70231;5;154;53;
$GPXUP;767;13:57:02;0;50	20183;8	70231;5;154;52;
$GPXUP;767;13:57:03;0;50	20169;8	70233;5;154;52;
$GPXUP;767;13:57:04;0;50	20156;8	70238;5;154;55;
$GPXUP;767;13:57:05;0;50	20142;8	70244;5;153;55;
$GPXUP;767;13:57:06;0;50	20128;8	7025;5;153;55;
$GPXUP;767;13:57:07;0;50	20115;8	70259;5;152;58;
$GPXUP;767;13:57:08;0;50	20103;8	70272;5;150;61;
$GPXUP;767;13:57:09;0;50	20089;8	70282;5;149;60;
$GPXUP;767;13:57:10;0;50	20074;8	7029;5;148;58;
$GPXUP;767;13:57:11;0;50	2006;8	70299;5;148;56;
$GPXUP;767;13:57:12;0;50	20048;8	7031;5;148;57;
$GPXUP;767;13:57:13;0;50	20036;8	70326;5;149;59;
$GPXUP;767;13:57:14;0;50	20024;8	7034;5;148;60;
$GPXUP;767;13:57:15;0;50	20014;8	70356;5;147;61;
$GPXUP;767;13:57:16;0;50	20002;8	70372;5;145;62;
$GPXUP;767;13:57:17;0;50	1999;8	70383;5;142;61;
$GPXUP;767;13:57:18;0;50	19975;8	70389;5;141;61;
$GPXUP;767;13:57:19;0;50	19959;8	70388;5;140;60;
$GPXUP;767;13:57:20;0;50	19944;8	70386;5;140;59;
$GPXUP;767;13:57:21;0;50	1993;8	70382;5;140;56;
$GPXUP;767;13:57:22;0;50	19916;8	70378;5;140;59;
$GPXUP;767;13:57:23;0;50	19901;8	70377;5;140;59;
$GPXUP;767;13:57:24;0;50	19887;8	7037;5;140;58;
$GPXUP;767;13:57:25;0;50	19873;8	70365;5;140;59;
$GPXUP;767;13:57:26;0;50	19858;8	7036;5;140;60;
$GPXUP;767;13:57:27;0;50	19844;8	70354;5;140;58;
$GPXUP;767;13:57:28;0;50	19831;8	70349;5;141;55;
$GPXUP;767;13:57:29;0;50	19816;8	70344;5;141;54;
$GPXUP;767;13:57:30;0;50	19801;8	70349;5;142;54;
$GPXUP;767;13:57:31;0;50	19789;8	70355;5;142;56;
$GPXUP;767;13:57:32;0;50	19774;8	70356;5;143;56;
$GPXUP;767;13:57:33;0;50	1976;8	70362;5;143;55;
$GPXUP;767;13:57:34;0;50	19746;8	70368;5;143;55;
$GPXUP;767;13:57:35;0;50	19733;8	70371;5;143;56;
$GPXUP;767;13:57:36;0;50	19718;8	70376;5;144;58;
$GPXUP;767;13:57:37;0;50	19704;8	70382;5;143;58;
$GPXUP;767;13:57:38;0;50	1969;8	70389;5;142;58;
$GPXUP;767;13:57:39;0;50	19677;8	70394;5;142;57;
$GPXUP;767;13:57:40;0;50	19662;8	70391;5;140;58;
$GPXUP;767;13:57:41;0;50	19647;8	7039;5;141;57;
$GPXUP;767;13:57:42;0;50	19633;8	70387;5;142;55;
$GPXUP;767;13:57:43;0;50	19619;8	70386;5;143;54;
$GPXUP;767;13:57:44;0;50	19606;8	70384;5;144;52;
$GPXUP;767;13:57:45;0;50	19595;8	70377;5;146;53;
$GPXUP;767;13:57:46;0;50	19582;8	70369;5;147;52;
$GPXUP;767;13:57:47;0;50	1957;8	70362;5;148;53;
$GPXUP;767;13:57:48;0;50	19558;8	70354;5;148;53;
$GPXUP;767;13:57:49;0;50	19548;8	70341;5;148;53;
$GPXUP;767;13:57:50;0;50	1954;8	70325;5;149;52;
$GPXUP;767;13:57:51;0;50	19528;8	70315;5;150;52;
$GPXUP;767;13:57:52;0;50	19515;8	70306;5;150;49;
$GPXUP;767;13:57:53;0;50	19501;8	70305;5;150;52;
$GPXUP;767;13:57:54;0;50	19487;8	7031;5;150;54;
$GPXUP;767;13:57:55;0;50	19473;8	70312;5;150;53;
$GPXUP;767;13:57:56;0;50	19459;8	70313;5;149;54;
$GPXUP;767;13:57:57;0;50	19445;8	70314;5;148;57;
$GPXUP;767;13:57:58;0;50	19431;8	70314;5;147;60;
$GPXUP;767;13:57:59;0;50	19416;8	70314;5;147;60;
$GPXUP;767;13:58:00;0;50	19401;8	70316;5;146;59;
$GPXUP;767;13:58:01;0;50	19386;8	70316;5;146;58;
$GPXUP;767;13:58:02;0;50	19371;8	70316;5;144;61;
$GPXUP;767;13:58:03;0;50	19356;8	70321;5;144;62;
$GPXUP;767;13:58:04;0;50	1934;8	70322;5;144;61;
$GPXUP;767;13:58:05;0;50	19325;8	70319;5;144;60;
$GPXUP;767;13:58:06;0;50	1931;8	70315;5;145;58;
$GPXUP;767;13:58:07;0;50	19297;8	70311;5;145;58;
$GPXUP;767;13:58:08;0;50	19282;8	70306;5;146;55;
$GPXUP;767;13:58:09;0;50	1927;8	703;5;147;54;
$GPXUP;767;13:58:10;0;50	19259;8	70291;5;148;50;
$GPXUP;767;13:58:11;0;50	1925;8	70279;5;149;48;
$GPXUP;767;13:58:12;0;50	19242;8	70264;5;149;47;
$GPXUP;767;13:58:13;0;50	19234;8	70251;5;149;49;
$GPXUP;767;13:58:14;0;50	19225;8	70238;5;149;49;
$GPXUP;767;13:58:15;0;50	19217;8	70224;5;149;51;
$GPXUP;767;13:58:16;0;50	1921;8	70206;5;147;52;
$GPXUP;767;13:58:17;0;50	19204;8	70187;5;148;52;
$GPXUP;767;13:58:18;0;50	19199;8	70167;5;148;53;
$GPXUP;767;13:58:19;0;50	19195;8	70146;5;149;54;
$GPXUP;767;13:58:20;0;50	19188;8	70128;5;149;53;
$GPXUP;767;13:58:21;0;50	19181;8	7011;5;149;53;
$GPXUP;767;13:58:22;0;50	19174;8	70092;5;149;54;
$GPXUP;767;13:58:23;0;50	19165;8	70075;5;149;55;
$GPXUP;767;13:58:24;0;50	19155;8	70061;5;148;56;
$GPXUP;767;13:58:25;0;50	19143;8	70049;5;148;54;
$GPXUP;767;13:58:26;0;50	19128;8	70046;5;148;53;
$GPXUP;767;13:58:27;0;50	19115;8	70042;5;149;52;
$GPXUP;767;13:58:28;0;50	19104;8	70033;5;151;50;
$GPXUP;767;13:58:29;0;50	19094;8	70021;5;151;49;
$GPXUP;767;13:58:30;0;50	19084;8	70011;5;152;46;
$GPXUP;767;13:58:31;0;50	19072;8	70006;5;151;49;
$GPXUP;767;13:58:32;0;50	19058;8	70005;5;149;52;
$GPXUP;767;13:58:33;0;50	19044;8	70002;5;147;53;
$GPXUP;767;13:58:34;0;50	1903;8	70001;5;147;54;
$GPXUP;767;13:58:35;0;50	19017;8	69998;5;145;53;
$GPXUP;767;13:58:36;0;50	19004;8	69996;5;145;53;
$GPXUP;767;13:58:37;0;50	18991;8	69996;5;143;56;
$GPXUP;767;13:58:38;0;50	18976;8	69998;5;141;57;
$GPXUP;767;13:58:39;0;50	18962;8	69997;5;141;56;
$GPXUP;767;13:58:40;0;50	18948;8	69999;5;140;55;
$GPXUP;767;13:58:41;0;50	18933;8	70005;5;139;59;
$GPXUP;767;13:58:42;0;50	18918;8	70009;5;135;61;
$GPXUP;767;13:58:43;0;50	18903;8	7001;5;134;60;
$GPXUP;767;13:58:44;0;50	18888;8	70006;5;132;62;
$GPXUP;767;13:58:45;0;50	18873;8	70002;5;132;62;
$GPXUP;767;13:58:46;0;50	18858;8	69997;5;133;56;
$GPXUP;767;13:58:47;0;50	18844;8	69992;5;133;55;
$GPXUP;767;13:58:48;0;50	18829;8	6999;5;133;55;
$GPXUP;767;13:58:49;0;50	18815;8	69988;5;133;54;
$GPXUP;767;13:58:50;0;50	18801;8	69988;5;132;56;
$GPXUP;767;13:58:51;0;50	18788;8	6999;5;132;59;
$GPXUP;767;13:58:52;0;50	18773;8	6999;5;131;59;
$GPXUP;767;13:58:53;0;50	18758;8	69988;5;131;58;
$GPXUP;767;13:58:54;0;50	18744;8	69985;5;131;56;
$GPXUP;767;13:58:55;0;50	18729;8	69981;5;131;55;
$GPXUP;767;13:58:56;0;50	18717;8	69974;5;131;57;
$GPXUP;767;13:58:57;0;50	18704;8	69964;5;130;59;
$GPXUP;767;13:58:58;0;50	18692;8	69952;5;130;58;
$GPXUP;767;13:58:59;0;50	18682;8	69936;5;130;57;
$GPXUP;767;13:59:00;0;50	18671;8	6992;5;130;56;
$GPXUP;767;13:59:01;0;50	1866;8	69905;5;130;57;
$GPXUP;767;13:59:02;0;50	18647;8	69894;5;132;55;
$GPXUP;767;13:59:03;0;50	18632;8	69891;5;131;54;
$GPXUP;767;13:59:04;0;50	1862;8	69889;5;132;52;
$GPXUP;767;13:59:05;0;50	18609;8	69881;5;132;53;
$GPXUP;767;13:59:06;0;50	18599;8	69868;5;131;54;
$GPXUP;767;13:59:07;0;50	18592;8	6985;5;129;57;
$GPXUP;767;13:59:08;0;50	18585;8	6983;5;127;60;
$GPXUP;767;13:59:09;0;50	18576;8	69809;5;127;58;
$GPXUP;767;13:59:10;0;50	18568;8	6979;5;127;56;
$GPXUP;767;13:59:11;0;50	18559;8	69773;5;129;53;
$GPXUP;767;13:59:12;0;50	18552;8	69756;5;130;51;
$GPXUP;767;13:59:13;0;50	18545;8	69739;5;131;52;
$GPXUP;767;13:59:14;0;50	18538;8	69721;5;132;51;
$GPXUP;767;13:59:15;0;50	18528;8	69708;5;132;52;
$GPXUP;767;13:59:16;0;50	18519;8	69695;5;131;52;
$GPXUP;767;13:59:17;0;50	18509;8	6968;5;131;54;
$GPXUP;767;13:59:18;0;50	185;8	69663;5;130;55;
$GPXUP;767;13:59:19;0;50	18492;8	69647;5;130;52;
$GPXUP;767;13:59:20;0;50	18485;8	69629;5;130;50;
$GPXUP;767;13:59:21;0;50	1848;8	69611;5;132;48;
$GPXUP;767;13:59:22;0;50	18474;8	69596;5;131;50;
$GPXUP;767;13:59:23;0;50	18466;8	69582;5;130;50;
$GPXUP;767;13:59:24;0;50	18458;8	69566;5;130;52;
$GPXUP;767;13:59:25;0;50	18451;8	69548;5;129;55;
$GPXUP;767;13:59:26;0;50	18443;8	6953;5;127;57;
$GPXUP;767;13:59:27;0;50	18434;8	69511;5;126;58;
$GPXUP;767;13:59:28;0;50	18423;8	69496;5;126;56;
$GPXUP;767;13:59:29;0;50	18409;8	69487;5;127;55;
$GPXUP;767;13:59:30;0;50	18396;8	69479;5;127;54;
$GPXUP;767;13:59:31;0;50	18385;8	69467;5;127;54;
$GPXUP;767;13:59:32;0;50	18377;8	69451;5;126;55;
$GPXUP;767;13:59:33;0;50	18368;8	69433;5;126;56;
$GPXUP;767;13:59:34;0;50	18361;8	69413;5;125;58;
$GPXUP;767;13:59:35;0;50	18354;8	69392;5;124;59;
$GPXUP;767;13:59:36;0;50	18348;8	69371;5;124;57;
$GPXUP;767;13:59:37;0;50	18336;8	69356;5;124;55;
$GPXUP;767;13:59:38;0;50	18323;8	69351;5;125;54;
$GPXUP;767;13:59:39;0;50	1831;8	69343;5;126;53;
$GPXUP;767;13:59:40;0;50	18299;8	69332;5;127;52;
$GPXUP;767;13:59:41;0;50	18287;8	69321;5;127;50;
$GPXUP;767;13:59:42;0;50	18276;8	69312;5;127;50;
$GPXUP;767;13:59:43;0;50	18266;8	693;5;128;51;
$GPXUP;767;13:59:44;0;50	18256;8	69285;5;127;53;
$GPXUP;767;13:59:45;0;50	18246;8	69273;5;127;51;
$GPXUP;767;13:59:46;0;50	18235;8	69264;5;128;49;
$GPXUP;767;13:59:47;0;50	18224;8	69253;5;129;50;
$GPXUP;767;13:59:48;0;50	18218;8	69235;5;127;54;
$GPXUP;767;13:59:49;0;50	18214;8	6921;5;126;54;
$GPXUP;767;13:59:50;0;50	18208;8	69192;5;125;55;
$GPXUP;767;13:59:51;0;50	18198;8	69178;5;125;52;
$GPXUP;767;13:59:52;0;50	18184;8	69174;5;127;49;
$GPXUP;767;13:59:53;0;50	18172;8	69173;5;127;50;
$GPXUP;767;13:59:54;0;50	18158;8	69168;5;128;51;
$GPXUP;767;13:59:55;0;50	18148;8	69157;5;128;50;
$GPXUP;767;13:59:56;0;50	18138;8	69144;5;128;51;
$GPXUP;767;13:59:57;0;50	18127;8	69132;5;126;52;
$GPXUP;767;13:59:58;0;50	18115;8	69122;5;125;53;
$GPXUP;767;13:59:59;0;50	18108;8	69102;5;126;53;
$GPXUP;767;14:00:00;0;50	18102;8	69085;5;127;50;
$GPXUP;767;14:00:01;0;50	18092;8	69072;5;128;47;
$GPXUP;767;14:00:02;0;50	18084;8	6906;5;128;51;
$GPXUP;767;14:00:03;0;50	18077;8	69042;5;128;53;
$GPXUP;767;14:00:04;0;50	18073;8	69023;5;127;55;
$GPXUP;767;14:00:05;0;50	18068;8	69001;5;126;55;
$GPXUP;767;14:00:06;0;50	1806;8	68984;5;127;53;
$GPXUP;767;14:00:07;0;50	18052;8	6897;5;128;46;
$GPXUP;767;14:00:08;0;50	1804;8	68964;5;129;42;
$GPXUP;767;14:00:09;0;50	18027;8	68969;5;129;42;
$GPXUP;767;14:00:10;0;50	18018;8	6897;5;129;43;
$GPXUP;767;14:00:11;0;50	18006;8	68969;5;130;45;
$GPXUP;767;14:00:12;0;50	17994;8	68972;5;129;47;
$GPXUP;767;14:00:13;0;50	17982;8	68975;5;128;51;
$GPXUP;767;14:00:14;0;50	17969;8	68978;5;127;53;
$GPXUP;767;14:00:15;0;50	17955;8	68983;5;127;53;
$GPXUP;767;14:00:16;0;50	17942;8	68984;5;127;52;
$GPXUP;767;14:00:17;0;50	17928;8	68982;5;128;49;
$GPXUP;767;14:00:18;0;50	17916;8	68983;5;127;49;
$GPXUP;767;14:00:19;0;50	17904;8	68984;5;127;52;
$GPXUP;767;14:00:20;0;50	17891;8	68984;5;126;54;
$GPXUP;767;14:00:21;0;50	17878;8	68981;5;124;54;
$GPXUP;767;14:00:22;0;50	17864;8	68973;5;122;55;
$GPXUP;767;14:00:23;0;50	17852;8	68961;5;122;52;
$GPXUP;767;14:00:24;0;50	17842;8	68952;5;122;49;
$GPXUP;767;14:00:25;0;50	17831;8	68941;5;123;46;
$GPXUP;767;14:00:26;0;50	1782;8	68939;5;124;46;
$GPXUP;767;14:00:27;0;50	17806;8	68941;5;124;49;
$GPXUP;767;14:00:28;0;50	17794;8	68942;5;122;49;
$GPXUP;767;14:00:29;0;50	17782;8	68934;5;122;49;
$GPXUP;767;14:00:30;0;50	17772;8	68924;5;121;49;
$GPXUP;767;14:00:31;0;50	17763;8	68913;5;121;47;
$GPXUP;767;14:00:32;0;50	17754;8	68902;5;121;46;
$GPXUP;767;14:00:33;0;50	17745;8	68892;5;122;46;
$GPXUP;767;14:00:34;0;50	17734;8	68885;5;121;46;
$GPXUP;767;14:00:35;0;50	17722;8	68878;5;121;47;
$GPXUP;767;14:00:36;0;50	17713;8	68868;5;121;48;
$GPXUP;767;14:00:37;0;50	17705;8	68855;5;120;46;
$GPXUP;767;14:00:38;0;50	17698;8	68839;5;121;44;
$GPXUP;767;14:00:39;0;50	17691;8	68825;5;122;44;
$GPXUP;767;14:00:40;0;50	17682;8	68814;5;122;42;
$GPXUP;767;14:00:41;0;50	17671;8	68811;5;123;43;
$GPXUP;767;14:00:42;0;50	1766;8	68808;5;122;43;
$GPXUP;767;14:00:43;0;50	1765;8	68803;5;123;43;
$GPXUP;767;14:00:44;0;50	1764;8	68796;5;123;45;
$GPXUP;767;14:00:45;0;50	17631;8	68784;5;122;46;
$GPXUP;767;14:00:46;0;50	17622;8	68774;5;121;47;
$GPXUP;767;14:00:47;0;50	17613;8	68764;5;121;46;
$GPXUP;767;14:00:48;0;50	17602;8	68755;5;121;44;
$GPXUP;767;14:00:49;0;50	1759;8	68751;5;121;45;
$GPXUP;767;14:00:50;0;50	17579;8	68751;5;120;50;
$GPXUP;767;14:00:51;0;50	17566;8	68746;5;117;52;
$GPXUP;767;14:00:52;0;50	17554;8	68738;5;115;53;
$GPXUP;767;14:00:53;0;50	1754;8	68734;5;114;54;
$GPXUP;767;14:00:54;0;50	17526;8	68732;5;113;53;
$GPXUP;767;14:00:55;0;50	17513;8	6873;5;115;48;
$GPXUP;767;14:00:56;0;50	17502;8	68725;5;117;46;
$GPXUP;767;14:00:57;0;50	17492;8	6872;5;118;45;
$GPXUP;767;14:00:58;0;50	17481;8	68716;5;118;45;
$GPXUP;767;14:00:59;0;50	17469;8	68713;5;119;46;
$GPXUP;767;14:01:00;0;50	17458;8	68708;5;119;46;
$GPXUP;767;14:01:01;0;50	17447;8	68699;5;119;49;
$GPXUP;767;14:01:02;0;50	17439;8	68683;5;120;49;
$GPXUP;767;14:01:03;0;50	17432;8	68666;5;120;48;
$GPXUP;767;14:01:04;0;50	17425;8	6865;5;121;49;
$GPXUP;767;14:01:05;0;50	17417;8	68636;5;121;51;
$GPXUP;767;14:01:06;0;50	1741;8	68621;5;121;50;
$GPXUP;767;14:01:07;0;50	17402;8	68604;5;121;48;
$GPXUP;767;14:01:08;0;50	17393;8	68594;5;122;50;
$GPXUP;767;14:01:09;0;50	17379;8	6859;5;122;51;
$GPXUP;767;14:01:10;0;50	17365;8	68584;5;122;51;
$GPXUP;767;14:01:11;0;50	17354;8	68577;5;121;52;
$GPXUP;767;14:01:12;0;50	17341;8	68569;5;120;52;
$GPXUP;767;14:01:13;0;50	1733;8	68561;5;119;53;
$GPXUP;767;14:01:14;0;50	17317;8	68552;5;118;55;
$GPXUP;767;14:01:15;0;50	17305;8	68543;5;118;55;
$GPXUP;767;14:01:16;0;50	17292;8	68534;5;118;56;
$GPXUP;767;14:01:17;0;50	17278;8	68528;5;119;55;
$GPXUP;767;14:01:18;0;50	17265;8	68522;5;121;53;
$GPXUP;767;14:01:19;0;50	17252;8	68517;5;122;50;
$GPXUP;767;14:01:20;0;50	17242;8	6851;5;123;49;
$GPXUP;767;14:01:21;0;50	17231;8	68518;5;125;46;
$GPXUP;767;14:01:22;0;50	17221;8	68526;5;128;44;
$GPXUP;767;14:01:23;0;50	17211;8	68539;5;131;43;
$GPXUP;767;14:01:24;0;50	17202;8	68547;5;133;43;
$GPXUP;767;14:01:25;0;50	17191;8	68555;5;134;43;
$GPXUP;767;14:01:26;0;50	17181;8	68558;5;137;41;
$GPXUP;767;14:01:27;0;50	1717;8	68559;5;138;44;
$GPXUP;767;14:01:28;0;50	17159;8	6856;5;138;44;
$GPXUP;767;14:01:29;0;50	17148;8	68563;5;140;43;
$GPXUP;767;14:01:30;0;50	17137;8	68566;5;140;44;
$GPXUP;767;14:01:31;0;50	17127;8	68568;5;141;45;
$GPXUP;767;14:01:32;0;50	17115;8	6857;5;141;45;
$GPXUP;767;14:01:33;0;50	17104;8	68576;5;141;49;
$GPXUP;767;14:01:34;0;50	17093;8	68584;5;141;49;
$GPXUP;767;14:01:35;0;50	17082;8	68589;5;142;47;
$GPXUP;767;14:01:36;0;50	1707;8	68591;5;144;45;
$GPXUP;767;14:01:37;0;50	17058;8	68593;5;144;48;
$GPXUP;767;14:01:38;0;50	17045;8	68595;5;142;52;
$GPXUP;767;14:01:39;0;50	17032;8	686;5;141;52;
$GPXUP;767;14:01:40;0;50	17019;8	686;5;142;47;
$GPXUP;767;14:01:41;0;50	17008;8	68594;5;142;49;
$GPXUP;767;14:01:42;0;50	16996;8	68586;5;142;51;
$GPXUP;767;14:01:43;0;50	16985;8	68578;5;142;50;
$GPXUP;767;14:01:44;0;50	16974;8	68569;5;144;49;
$GPXUP;767;14:01:45;0;50	16964;8	6856;5;145;47;
$GPXUP;767;14:01:46;0;50	16952;8	68551;5;144;48;
$GPXUP;767;14:01:47;0;50	1694;8	68545;5;142;53;
$GPXUP;767;14:01:48;0;50	16928;8	6854;5;142;53;
$GPXUP;767;14:01:49;0;50	16913;8	68534;5;142;54;
$GPXUP;767;14:01:50;0;50	169;8	68529;5;143;52;
$GPXUP;767;14:01:51;0;50	16889;8	68527;5;143;52;
$GPXUP;767;14:01:52;0;50	16875;8	68533;5;144;53;
$GPXUP;767;14:01:53;0;50	1686;8	68534;5;145;53;
$GPXUP;767;14:01:54;0;50	16846;8	68539;5;146;53;
$GPXUP;767;14:01:55;0;50	16834;8	68549;5;145;55;
$GPXUP;767;14:01:56;0;50	16822;8	68558;5;146;53;
$GPXUP;767;14:01:57;0;50	16808;8	68558;5;146;50;
$GPXUP;767;14:01:58;0;50	16797;8	6855;5;148;46;
$GPXUP;767;14:01:59;0;50	16788;8	68542;5;150;45;
$GPXUP;767;14:02:00;0;50	16776;8	68534;5;149;46;
$GPXUP;767;14:02:01;0;50	16766;8	68525;5;148;51;
$GPXUP;767;14:02:02;0;50	16756;8	68513;5;148;54;
$GPXUP;767;14:02:03;0;50	16745;8	685;5;147;54;
$GPXUP;767;14:02:04;0;50	16734;8	68489;5;148;52;
$GPXUP;767;14:02:05;0;50	16723;8	6848;5;148;51;
$GPXUP;767;14:02:06;0;50	16712;8	6847;5;148;50;
$GPXUP;767;14:02:07;0;50	16701;8	68459;5;149;52;
$GPXUP;767;14:02:08;0;50	16687;8	68452;5;149;53;
$GPXUP;767;14:02:09;0;50	16675;8	68446;5;149;54;
$GPXUP;767;14:02:10;0;50	16663;8	68437;5;147;56;
$GPXUP;767;14:02:11;0;50	1665;8	68426;5;147;56;
$GPXUP;767;14:02:12;0;50	16637;8	68415;5;147;55;
$GPXUP;767;14:02:13;0;50	16625;8	68403;5;147;54;
$GPXUP;767;14:02:14;0;50	16614;8	68397;5;147;50;
$GPXUP;767;14:02:15;0;50	166;8	68404;5;147;50;
$GPXUP;767;14:02:16;0;50	16588;8	68413;5;149;49;
$GPXUP;767;14:02:17;0;50	16577;8	6842;5;150;46;
$GPXUP;767;14:02:18;0;50	16567;8	68424;5;151;46;
$GPXUP;767;14:02:19;0;50	16557;8	68422;5;154;42;
$GPXUP;767;14:02:20;0;50	16546;8	68419;5;155;43;
$GPXUP;767;14:02:21;0;50	16537;8	6841;5;154;46;
$GPXUP;767;14:02:22;0;50	16527;8	684;5;153;48;
$GPXUP;767;14:02:23;0;50	16516;8	68391;5;154;50;
$GPXUP;767;14:02:24;0;50	16505;8	68385;5;154;49;
$GPXUP;767;14:02:25;0;50	16493;8	68378;5;155;48;
$GPXUP;767;14:02:26;0;50	16482;8	68372;5;156;49;
$GPXUP;767;14:02:27;0;50	1647;8	68364;5;156;52;
$GPXUP;767;14:02:28;0;50	16458;8	68356;5;155;53;
$GPXUP;767;14:02:29;0;50	16446;8	68347;5;155;54;
$GPXUP;767;14:02:30;0;50	16433;8	68338;5;154;54;
$GPXUP;767;14:02:31;0;50	16424;8	68322;5;153;57;
$GPXUP;767;14:02:32;0;50	16413;8	68306;5;151;58;
$GPXUP;767;14:02:33;0;50	16401;8	68292;5;152;56;
$GPXUP;767;14:02:34;0;50	1639;8	6828;5;153;52;
$GPXUP;767;14:02:35;0;50	16375;8	68277;5;153;54;
$GPXUP;767;14:02:36;0;50	1636;8	68276;5;153;53;
$GPXUP;767;14:02:37;0;50	16348;8	68278;5;154;49;
$GPXUP;767;14:02:38;0;50	16335;8	68286;5;155;51;
$GPXUP;767;14:02:39;0;50	16323;8	68292;5;155;51;
$GPXUP;767;14:02:40;0;50	1631;8	68295;5;154;52;
$GPXUP;767;14:02:41;0;50	16298;8	68293;5;154;50;
$GPXUP;767;14:02:42;0;50	16285;8	68285;5;153;49;
$GPXUP;767;14:02:43;0;50	16274;8	68278;5;153;50;
$GPXUP;767;14:02:44;0;50	16262;8	6827;5;151;52;
$GPXUP;767;14:02:45;0;50	16249;8	68269;5;152;55;
$GPXUP;767;14:02:46;0;50	16234;8	68273;5;152;53;
$GPXUP;767;14:02:47;0;50	16221;8	68275;5;152;52;
$GPXUP;767;14:02:48;0;50	16209;8	68277;5;153;51;
$GPXUP;767;14:02:49;0;50	16197;8	68276;5;153;52;
$GPXUP;767;14:02:50;0;50	16185;8	68274;5;153;50;
$GPXUP;767;14:02:51;0;50	16173;8	68274;5;153;52;
$GPXUP;767;14:02:52;0;50	16161;8	68278;5;153;52;
$GPXUP;767;14:02:53;0;50	16146;8	68278;5;153;50;
$GPXUP;767;14:02:54;0;50	16134;8	68278;5;153;52;
$GPXUP;767;14:02:55;0;50	16121;8	68283;5;153;53;
$GPXUP;767;14:02:56;0;50	16108;8	68285;5;152;54;
$GPXUP;767;14:02:57;0;50	16095;8	68287;5;152;55;
$GPXUP;767;14:02:58;0;50	16081;8	68292;5;152;54;
$GPXUP;767;14:02:59;0;50	16068;8	68296;5;152;52;
$GPXUP;767;14:03:00;0;50	16055;8	68293;5;152;51;
$GPXUP;767;14:03:01;0;50	16043;8	68286;5;153;49;
$GPXUP;767;14:03:02;0;50	16033;8	68276;5;153;49;
$GPXUP;767;14:03:03;0;50	16023;8	68267;5;154;47;
$GPXUP;767;14:03:04;0;50	16012;8	68258;5;153;47;
$GPXUP;767;14:03:05;0;50	16002;8	68247;5;154;46;
$GPXUP;767;14:03:06;0;50	15994;8	68236;5;156;45;
$GPXUP;767;14:03:07;0;50	15985;8	68226;5;156;47;
$GPXUP;767;14:03:08;0;50	15975;8	68214;5;156;47;
$GPXUP;767;14:03:09;0;50	15968;8	68198;5;156;48;
$GPXUP;767;14:03:10;0;50	15961;8	68183;5;157;46;
$GPXUP;767;14:03:11;0;50	15956;8	68166;5;158;44;
$GPXUP;767;14:03:12;0;50	15946;8	68159;5;159;45;
$GPXUP;767;14:03:13;0;50	15934;8	68155;5;159;46;
$GPXUP;767;14:03:14;0;50	15922;8	68153;5;160;46;
$GPXUP;767;14:03:15;0;50	15911;8	68146;5;160;46;
$GPXUP;767;14:03:16;0;50	159;8	68138;5;159;48;
$GPXUP;767;14:03:17;0;50	15892;8	68125;5;157;51;
$GPXUP;767;14:03:18;0;50	15886;8	68108;5;156;51;
$GPXUP;767;14:03:19;0;50	15878;8	68094;5;155;50;
$GPXUP;767;14:03:20;0;50	15869;8	6808;5;155;48;
$GPXUP;767;14:03:21;0;50	15859;8	68067;5;156;47;
$GPXUP;767;14:03:22;0;50	1585;8	68057;5;155;46;
$GPXUP;767;14:03:23;0;50	1584;8	68046;5;155;48;
$GPXUP;767;14:03:24;0;50	15829;8	68036;5;153;48;
$GPXUP;767;14:03:25;0;50	15821;8	68021;5;152;50;
$GPXUP;767;14:03:26;0;50	15813;8	68005;5;150;51;
$GPXUP;767;14:03:27;0;50	15805;8	6799;5;149;51;
$GPXUP;767;14:03:28;0;50	15796;8	67976;5;147;52;
$GPXUP;767;14:03:29;0;50	15787;8	67959;5;146;53;
$GPXUP;767;14:03:30;0;50	15781;8	67941;5;145;52;
$GPXUP;767;14:03:31;0;50	15772;8	67926;5;144;49;
$GPXUP;767;14:03:32;0;50	15761;8	67919;5;145;47;
$GPXUP;767;14:03:33;0;50	1575;8	67912;5;146;46;
$GPXUP;767;14:03:34;0;50	1574;8	67903;5;147;45;
$GPXUP;767;14:03:35;0;50	15731;8	67894;5;148;45;
$GPXUP;767;14:03:36;0;50	15722;8	67882;5;148;45;
$GPXUP;767;14:03:37;0;50	15714;8	67868;5;150;48;
$GPXUP;767;14:03:38;0;50	15709;8	67851;5;149;49;
$GPXUP;767;14:03:39;0;50	15702;8	67834;5;150;48;
$GPXUP;767;14:03:40;0;50	15691;8	67825;5;150;50;
$GPXUP;767;14:03:41;0;50	15679;8	67818;5;150;50;
$GPXUP;767;14:03:42;0;50	15667;8	67812;5;151;48;
$GPXUP;767;14:03:43;0;50	15656;8	67802;5;153;46;
$GPXUP;767;14:03:44;0;50	15646;8	67795;5;153;45;
$GPXUP;767;14:03:45;0;50	15635;8	67786;5;154;47;
$GPXUP;767;14:03:46;0;50	15628;8	67772;5;153;49;
$GPXUP;767;14:03:47;0;50	15625;8	6775;5;153;50;
$GPXUP;767;14:03:48;0;50	1562;8	67732;5;152;48;
$GPXUP;767;14:03:49;0;50	15608;8	67724;5;153;48;
$GPXUP;767;14:03:50;0;50	15596;8	67716;5;153;47;
$GPXUP;767;14:03:51;0;50	15586;8	67706;5;152;45;
$GPXUP;767;14:03:52;0;50	15575;8	67698;5;152;48;
$GPXUP;767;14:03:53;0;50	15564;8	67691;5;151;51;
$GPXUP;767;14:03:54;0;50	15551;8	67682;5;150;53;
$GPXUP;767;14:03:55;0;50	15539;8	6767;5;149;52;
$GPXUP;767;14:03:56;0;50	15528;8	67658;5;150;51;
$GPXUP;767;14:03:57;0;50	15519;8	67644;5;152;49;
$GPXUP;767;14:03:58;0;50	15511;8	67631;5;153;46;
$GPXUP;767;14:03:59;0;50	15502;8	67624;5;155;46;
$GPXUP;767;14:04:00;0;50	15493;8	67615;5;156;47;
$GPXUP;767;14:04:01;0;50	1548;8	67608;5;155;48;
$GPXUP;767;14:04:02;0;50	15469;8	67601;5;155;48;
$GPXUP;767;14:04:03;0;50	15458;8	6759;5;154;50;
$GPXUP;767;14:04:04;0;50	15448;8	67579;5;154;48;
$GPXUP;767;14:04:05;0;50	15438;8	6757;5;154;48;
$GPXUP;767;14:04:06;0;50	15427;8	67561;5;154;51;
$GPXUP;767;14:04:07;0;50	15414;8	67557;5;153;53;
$GPXUP;767;14:04:08;0;50	154;8	67553;5;152;54;
$GPXUP;767;14:04:09;0;50	15386;8	67551;5;151;54;
$GPXUP;767;14:04:10;0;50	15373;8	67547;5;151;54;
$GPXUP;767;14:04:11;0;50	1536;8	67538;5;151;53;
$GPXUP;767;14:04:12;0;50	1535;8	67527;5;152;51;
$GPXUP;767;14:04:13;0;50	15338;8	67518;5;153;50;
$GPXUP;767;14:04:14;0;50	15326;8	67511;5;153;52;
$GPXUP;767;14:04:15;0;50	15311;8	67512;5;152;56;
$GPXUP;767;14:04:16;0;50	15296;8	67512;5;149;59;
$GPXUP;767;14:04:17;0;50	15281;8	67514;5;148;60;
$GPXUP;767;14:04:18;0;50	15266;8	67507;5;147;58;
$GPXUP;767;14:04:19;0;50	15256;8	67494;5;148;53;
$GPXUP;767;14:04:20;0;50	15248;8	67478;5;151;50;
$GPXUP;767;14:04:21;0;50	15242;8	67459;5;152;48;
$GPXUP;767;14:04:22;0;50	15236;8	67443;5;152;49;
$GPXUP;767;14:04:23;0;50	15227;8	67428;5;151;53;
$GPXUP;767;14:04:24;0;50	15216;8	67415;5;149;54;
$GPXUP;767;14:04:25;0;50	15206;8	67402;5;149;53;
$GPXUP;767;14:04:26;0;50	15195;8	6739;5;150;50;
$GPXUP;767;14:04:27;0;50	15183;8	67381;5;150;52;
$GPXUP;767;14:04:28;0;50	15172;8	6737;5;150;50;
$GPXUP;767;14:04:29;0;50	1516;8	67364;5;148;54;
$GPXUP;767;14:04:30;0;50	15146;8	67358;5;146;54;
$GPXUP;767;14:04:31;0;50	15134;8	6735;5;147;53;
$GPXUP;767;14:04:32;0;50	15122;8	67339;5;147;53;
$GPXUP;767;14:04:33;0;50	15112;8	67326;5;148;52;
$GPXUP;767;14:04:34;0;50	15104;8	6731;5;148;52;
$GPXUP;767;14:04:35;0;50	15099;8	67288;5;147;53;
$GPXUP;767;14:04:36;0;50	15095;8	67269;5;147;54;
$GPXUP;767;14:04:37;0;50	15088;8	67251;5;147;53;
$GPXUP;767;14:04:38;0;50	15083;8	67231;5;147;53;
$GPXUP;767;14:04:39;0;50	15075;8	67214;5;146;55;
$GPXUP;767;14:04:40;0;50	15066;8	67197;5;147;54;
$GPXUP;767;14:04:41;0;50	15055;8	67184;5;146;53;
$GPXUP;767;14:04:42;0;50	15044;8	67173;5;147;51;
$GPXUP;767;14:04:43;0;50	15034;8	67161;5;148;49;
$GPXUP;767;14:04:44;0;50	15025;8	67147;5;147;52;
$GPXUP;767;14:04:45;0;50	15016;8	67133;5;147;53;
$GPXUP;767;14:04:46;0;50	15004;8	67122;5;146;52;
$GPXUP;767;14:04:47;0;50	14989;8	67117;5;145;54;
$GPXUP;767;14:04:48;0;50	14975;8	67114;5;146;55;
$GPXUP;767;14:04:49;0;50	14961;8	67113;5;146;55;
$GPXUP;767;14:04:50;0;50	14947;8	67113;5;147;54;
$GPXUP;767;14:04:51;0;50	14934;8	67118;5;147;56;
$GPXUP;767;14:04:52;0;50	1492;8	67125;5;147;55;
$GPXUP;767;14:04:53;0;50	14907;8	67134;5;147;57;
$GPXUP;767;14:04:54;0;50	14895;8	67146;5;146;60;
$GPXUP;767;14:04:55;0;50	14883;8	6716;5;145;60;
$GPXUP;767;14:04:56;0;50	1487;8	6717;5;144;62;
$GPXUP;767;14:04:57;0;50	14855;8	67175;5;143;63;
$GPXUP;767;14:04:58;0;50	14836;8	67174;5;142;61;
$GPXUP;767;14:04:59;0;50	14822;8	67172;5;143;60;
$GPXUP;767;14:05:00;0;50	14807;8	67169;5;143;60;
$GPXUP;767;14:05:01;0;50	1479;8	67173;5;144;61;
$GPXUP;767;14:05:02;0;50	14774;8	67174;5;144;59;
$GPXUP;767;14:05:03;0;50	1476;8	67177;5;145;59;
$GPXUP;767;14:05:04;0;50	14745;8	67176;5;145;58;
$GPXUP;767;14:05:05;0;50	14732;8	67173;5;146;57;
$GPXUP;767;14:05:06;0;50	14719;8	67165;5;148;56;
$GPXUP;767;14:05:07;0;50	14705;8	67161;5;150;53;
$GPXUP;767;14:05:08;0;50	14692;8	67157;5;152;53;
$GPXUP;767;14:05:09;0;50	14679;8	67153;5;153;52;
$GPXUP;767;14:05:10;0;50	14666;8	67156;5;153;54;
$GPXUP;767;14:05:11;0;50	14652;8	67165;5;152;54;
$GPXUP;767;14:05:12;0;50	14639;8	67172;5;152;56;
$GPXUP;767;14:05:13;0;50	14626;8	67179;5;151;58;
$GPXUP;767;14:05:14;0;50	14613;8	67195;5;149;63;
$GPXUP;767;14:05:15;0;50	14599;8	67208;5;149;61;
$GPXUP;767;14:05:16;0;50	14582;8	67215;5;149;59;
$GPXUP;767;14:05:17;0;50	14568;8	67211;5;146;60;
$GPXUP;767;14:05:18;0;50	14554;8	67203;5;145;60;
$GPXUP;767;14:05:19;0;50	1454;8	67195;5;144;59;
$GPXUP;767;14:05:20;0;50	14526;8	6719;5;144;61;
$GPXUP;767;14:05:21;0;50	14512;8	67188;5;144;58;
$GPXUP;767;14:05:22;0;50	14498;8	67188;5;144;58;
$GPXUP;767;14:05:23;0;50	14482;8	67186;5;144;56;
$GPXUP;767;14:05:24;0;50	14468;8	67182;5;145;55;
$GPXUP;767;14:05:25;0;50	14455;8	67181;5;145;54;
$GPXUP;767;14:05:26;0;50	14441;8	6718;5;146;53;
$GPXUP;767;14:05:27;0;50	1443;8	67175;5;146;50;
$GPXUP;767;14:05:28;0;50	14419;8	67163;5;147;50;
$GPXUP;767;14:05:29;0;50	14408;8	67154;5;148;50;
$GPXUP;767;14:05:30;0;50	14397;8	67143;5;148;48;
$GPXUP;767;14:05:31;0;50	1439;8	67128;5;148;49;
$GPXUP;767;14:05:32;0;50	14381;8	67113;5;148;49;
$GPXUP;767;14:05:33;0;50	1437;8	671;5;149;51;
$GPXUP;767;14:05:34;0;50	14358;8	67092;5;148;56;
$GPXUP;767;14:05:35;0;50	14344;8	67088;5;149;54;
$GPXUP;767;14:05:36;0;50	1433;8	67084;5;149;54;
$GPXUP;767;14:05:37;0;50	14317;8	67078;5;148;55;
$GPXUP;767;14:05:38;0;50	14304;8	67072;5;149;56;
$GPXUP;767;14:05:39;0;50	1429;8	6707;5;147;56;
$GPXUP;767;14:05:40;0;50	14276;8	67067;5;147;56;
$GPXUP;767;14:05:41;0;50	14263;8	67062;5;146;57;
$GPXUP;767;14:05:42;0;50	14251;8	67054;5;147;55;
$GPXUP;767;14:05:43;0;50	14238;8	67045;5;148;52;
$GPXUP;767;14:05:44;0;50	14226;8	67037;5;150;51;
$GPXUP;767;14:05:45;0;50	14216;8	67028;5;152;47;
$GPXUP;767;14:05:46;0;50	14207;8	67014;5;152;48;
$GPXUP;767;14:05:47;0;50	14199;8	67002;5;152;48;
$GPXUP;767;14:05:48;0;50	1419;8	66992;5;151;50;
$GPXUP;767;14:05:49;0;50	14177;8	66986;5;152;50;
$GPXUP;767;14:05:50;0;50	14164;8	66986;5;151;50;
$GPXUP;767;14:05:51;0;50	1415;8	66986;5;150;53;
$GPXUP;767;14:05:52;0;50	14136;8	66984;5;148;55;
$GPXUP;767;14:05:53;0;50	14122;8	66976;5;146;56;
$GPXUP;767;14:05:54;0;50	1411;8	66964;5;147;55;
$GPXUP;767;14:05:55;0;50	14099;8	66952;5;147;54;
$GPXUP;767;14:05:56;0;50	14088;8	66941;5;148;53;
$GPXUP;767;14:05:57;0;50	14075;8	66932;5;149;53;
$GPXUP;767;14:05:58;0;50	14064;8	66922;5;149;51;
$GPXUP;767;14:05:59;0;50	14053;8	66913;5;149;49;
$GPXUP;767;14:06:00;0;50	1404;8	66908;5;149;50;
$GPXUP;767;14:06:01;0;50	14026;8	6691;5;148;53;
$GPXUP;767;14:06:02;0;50	14012;8	66918;5;147;56;
$GPXUP;767;14:06:03;0;50	14;8	66925;5;147;55;
$GPXUP;767;14:06:04;0;50	13986;8	66932;5;148;53;
$GPXUP;767;14:06:05;0;50	13975;8	6694;5;149;51;
$GPXUP;767;14:06:06;0;50	13963;8	66949;5;149;53;
$GPXUP;767;14:06:07;0;50	13951;8	66957;5;150;52;
$GPXUP;767;14:06:08;0;50	1394;8	66966;5;151;52;
$GPXUP;767;14:06:09;0;50	13928;8	66978;5;151;57;
$GPXUP;767;14:06:10;0;50	13916;8	66992;5;149;60;
$GPXUP;767;14:06:11;0;50	13905;8	67007;5;148;61;
$GPXUP;767;14:06:12;0;50	13893;8	67024;5;148;61;
$GPXUP;767;14:06:13;0;50	13881;8	67038;5;149;58;
$GPXUP;767;14:06:14;0;50	1387;8	67048;5;149;56;
$GPXUP;767;14:06:15;0;50	13857;8	67056;5;149;54;
$GPXUP;767;14:06:16;0;50	13845;8	67061;5;150;52;
$GPXUP;767;14:06:17;0;50	13833;8	67057;5;151;51;
$GPXUP;767;14:06:18;0;50	13818;8	67051;5;152;50;
$GPXUP;767;14:06:19;0;50	13805;8	67046;5;153;53;
$GPXUP;767;14:06:20;0;50	13793;8	67041;5;153;52;
$GPXUP;767;14:06:21;0;50	13781;8	67036;5;153;51;
$GPXUP;767;14:06:22;0;50	13768;8	67033;5;154;50;
$GPXUP;767;14:06:23;0;50	13755;8	67032;5;155;50;
$GPXUP;767;14:06:24;0;50	13743;8	67029;5;155;53;
$GPXUP;767;14:06:25;0;50	1373;8	67025;5;154;53;
$GPXUP;767;14:06:26;0;50	13717;8	67016;5;153;56;
$GPXUP;767;14:06:27;0;50	13706;8	67004;5;153;56;
$GPXUP;767;14:06:28;0;50	13694;8	6699;5;153;56;
$GPXUP;767;14:06:29;0;50	13682;8	66981;5;154;55;
$GPXUP;767;14:06:30;0;50	13668;8	66976;5;153;56;
$GPXUP;767;14:06:31;0;50	13653;8	6697;5;152;58;
$GPXUP;767;14:06:32;0;50	13639;8	66961;5;150;59;
$GPXUP;767;14:06:33;0;50	13627;8	66948;5;149;60;
$GPXUP;767;14:06:34;0;50	13616;8	66934;5;149;59;
$GPXUP;767;14:06:35;0;50	13606;8	66917;5;149;59;
$GPXUP;767;14:06:36;0;50	13596;8	669;5;149;59;
$GPXUP;767;14:06:37;0;50	13584;8	66886;5;150;58;
$GPXUP;767;14:06:38;0;50	13569;8	66877;5;150;59;
$GPXUP;767;14:06:39;0;50	13553;8	66873;5;150;59;
$GPXUP;767;14:06:40;0;50	13537;8	66869;5;149;60;
$GPXUP;767;14:06:41;0;50	13523;8	66864;5;148;62;
$GPXUP;767;14:06:42;0;50	13507;8	6686;5;147;61;
$GPXUP;767;14:06:43;0;50	13493;8	6685;5;146;62;
$GPXUP;767;14:06:44;0;50	13479;8	66838;5;146;59;
$GPXUP;767;14:06:45;0;50	13467;8	66826;5;144;61;
$GPXUP;767;14:06:46;0;50	13453;8	66814;5;143;63;
$GPXUP;767;14:06:47;0;50	1344;8	66803;5;141;63;
$GPXUP;767;14:06:48;0;50	13425;8	66792;5;140;63;
$GPXUP;767;14:06:49;0;50	1341;8	66782;5;139;62;
$GPXUP;767;14:06:50;0;50	13396;8	66772;5;138;61;
$GPXUP;767;14:06:51;0;50	13382;8	66764;5;139;60;
$GPXUP;767;14:06:52;0;50	13367;8	66757;5;139;58;
$GPXUP;767;14:06:53;0;50	13352;8	66758;5;138;60;
$GPXUP;767;14:06:54;0;50	13337;8	66756;5;138;59;
$GPXUP;767;14:06:55;0;50	13322;8	66756;5;138;57;
$GPXUP;767;14:06:56;0;50	13308;8	66759;5;139;55;
$GPXUP;767;14:06:57;0;50	13293;8	66761;5;140;54;
$GPXUP;767;14:06:58;0;50	1328;8	6676;5;140;55;
$GPXUP;767;14:06:59;0;50	13267;8	66761;5;141;55;
$GPXUP;767;14:07:00;0;50	13252;8	6676;5;142;56;
$GPXUP;767;14:07:01;0;50	1324;8	6675;5;141;57;
$GPXUP;767;14:07:02;0;50	13229;8	66735;5;141;58;
$GPXUP;767;14:07:03;0;50	13217;8	66721;5;141;58;
$GPXUP;767;14:07:04;0;50	13204;8	66712;5;142;57;
$GPXUP;767;14:07:05;0;50	1319;8	66705;5;142;57;
$GPXUP;767;14:07:06;0;50	13176;8	66701;5;142;60;
$GPXUP;767;14:07:07;0;50	13161;8	66697;5;141;62;
$GPXUP;767;14:07:08;0;50	13146;8	6669;5;140;62;
$GPXUP;767;14:07:09;0;50	13131;8	66682;5;140;63;
$GPXUP;767;14:07:10;0;50	13116;8	66672;5;140;62;
$GPXUP;767;14:07:11;0;50	13101;8	66665;5;140;63;
$GPXUP;767;14:07:12;0;50	13086;8	6666;5;139;63;
$GPXUP;767;14:07:13;0;50	13071;8	6665;5;138;62;
$GPXUP;767;14:07:14;0;50	13057;8	66637;5;138;61;
$GPXUP;767;14:07:15;0;50	13042;8	66636;5;138;61;
$GPXUP;767;14:07:16;0;50	13026;8	66639;5;138;60;
$GPXUP;767;14:07:17;0;50	13011;8	66633;5;137;59;
$GPXUP;767;14:07:18;0;50	12998;8	6662;5;138;58;
$GPXUP;767;14:07:19;0;50	12986;8	66606;5;139;57;
$GPXUP;767;14:07:20;0;50	12976;8	66593;5;138;56;
$GPXUP;767;14:07:21;0;50	12966;8	66578;5;138;56;
$GPXUP;767;14:07:22;0;50	12957;8	6656;5;138;56;
$GPXUP;767;14:07:23;0;50	12949;8	66544;5;138;56;
$GPXUP;767;14:07:24;0;50	12941;8	66523;5;137;60;
$GPXUP;767;14:07:25;0;50	12934;8	66502;5;137;61;
$GPXUP;767;14:07:26;0;50	12923;8	66483;5;135;62;
$GPXUP;767;14:07:27;0;50	1291;8	66468;5;135;62;
$GPXUP;767;14:07:28;0;50	12898;8	66452;5;134;62;
$GPXUP;767;14:07:29;0;50	12885;8	66437;5;133;62;
$GPXUP;767;14:07:30;0;50	12873;8	66421;5;133;61;
$GPXUP;767;14:07:31;0;50	12862;8	66405;5;132;58;
$GPXUP;767;14:07:32;0;50	1285;8	66394;5;134;56;
$GPXUP;767;14:07:33;0;50	12838;8	66387;5;136;54;
$GPXUP;767;14:07:34;0;50	12826;8	66382;5;138;49;
$GPXUP;767;14:07:35;0;50	12815;8	66374;5;138;51;
$GPXUP;767;14:07:36;0;50	12805;8	66361;5;137;52;
$GPXUP;767;14:07:37;0;50	12798;8	66344;5;137;54;
$GPXUP;767;14:07:38;0;50	1279;8	66324;5;136;56;
$GPXUP;767;14:07:39;0;50	12781;8	66309;5;135;56;
$GPXUP;767;14:07:40;0;50	12771;8	6629;5;135;56;
$GPXUP;767;14:07:41;0;50	12762;8	66273;5;134;57;
$GPXUP;767;14:07:42;0;50	12755;8	66256;5;135;57;
$GPXUP;767;14:07:43;0;50	12749;8	66236;5;132;61;
$GPXUP;767;14:07:44;0;50	12741;8	66213;5;131;62;
$GPXUP;767;14:07:45;0;50	12729;8	66197;5;130;60;
$GPXUP;767;14:07:46;0;50	12715;8	66186;5;130;59;
$GPXUP;767;14:07:47;0;50	12703;8	66174;5;130;58;
$GPXUP;767;14:07:48;0;50	12691;8	66159;5;130;57;
$GPXUP;767;14:07:49;0;50	12678;8	66148;5;130;57;
$GPXUP;767;14:07:50;0;50	12666;8	66136;5;130;56;
$GPXUP;767;14:07:51;0;50	12656;8	66121;5;130;56;
$GPXUP;767;14:07:52;0;50	12647;8	66105;5;131;54;
$GPXUP;767;14:07:53;0;50	1264;8	66087;5;130;53;
$GPXUP;767;14:07:54;0;50	12635;8	66071;5;131;52;
$GPXUP;767;14:07:55;0;50	12629;8	66051;5;131;53;
$GPXUP;767;14:07:56;0;50	12624;8	66032;5;130;61;
$GPXUP;767;14:07:57;0;50	12616;8	66011;5;126;66;
$GPXUP;767;14:07:58;0;50	12608;8	65988;5;124;66;
$GPXUP;767;14:07:59;0;50	12601;8	65965;5;123;63;
$GPXUP;767;14:08:00;0;50	12593;8	65945;5;123;59;
$GPXUP;767;14:08:01;0;50	12586;8	65923;5;122;55;
$GPXUP;767;14:08:02;0;50	12578;8	65908;5;123;53;
$GPXUP;767;14:08:03;0;50	12569;8	65894;5;124;50;
$GPXUP;767;14:08:04;0;50	12564;8	65879;5;123;50;
$GPXUP;767;14:08:05;0;50	12562;8	65856;5;121;44;
$GPXUP;767;14:08:06;0;50	12562;8	65844;5;118;18;
$GPXUP;767;14:08:07;0;50	12562;8	65837;5;119;1;
$GPXUP;767;14:08:08;0;50	12562;8	65837;5;119;0;
