# Supplementary material for: Pigeon Navigation: Different Routes Lead to Frankfurt
Source: PLoS One. 2014 Nov 12;9(11):e112439. doi: 10.1371/journal.pone.0112439 (PMC4229201; doi:10.1371/journal.pone.0112439)
Supplement: File S4 — Files containing the original track data and a ‘Read me’ explaining the data format. (ZIP) [file pone.0112439.s004.zip › N-RB/010928xup93_W510.log]

$GPXUP;768;10:40:29;0;50	29284;8	72388;5;243;0;
$GPXUP;768;10:40:30;0;50	29284;8	72388;5;243;6;
$GPXUP;768;10:40:31;0;50	29282;8	72386;5;243;6;
$GPXUP;768;10:40:32;0;50	29281;8	72384;5;243;6;
$GPXUP;768;10:40:33;0;50	29279;8	72383;5;242;7;
$GPXUP;768;10:40:34;0;50	29277;8	72378;5;243;8;
$GPXUP;768;10:40:35;0;50	29274;8	72373;5;243;10;
$GPXUP;768;10:40:36;0;50	29273;8	72366;5;243;12;
$GPXUP;768;10:40:37;0;50	29276;8	72333;5;242;25;
$GPXUP;768;10:40:38;0;50	29276;8	72311;5;242;31;
$GPXUP;768;10:40:39;0;50	29283;8	72278;5;243;41;
$GPXUP;768;10:40:40;0;50	29285;8	72262;5;242;41;
$GPXUP;768;10:40:41;0;50	29293;8	72222;5;242;53;
$GPXUP;768;10:40:42;0;50	29296;8	72201;5;242;54;
$GPXUP;768;10:40:43;0;50	29297;8	7218;5;242;54;
$GPXUP;768;10:40:44;0;50	29298;8	72122;5;242;85;
$GPXUP;768;10:40:45;0;50	29298;8	72092;5;242;83;
$GPXUP;768;10:40:46;0;50	29284;8	72112;5;242;56;
$GPXUP;768;10:40:47;0;50	29281;8	72089;5;242;56;
$GPXUP;768;10:40:48;0;50	29274;8	72072;5;242;55;
$GPXUP;768;10:40:49;0;50	2927;8	72046;5;242;56;
$GPXUP;768;10:40:50;0;50	29267;8	72028;5;242;55;
$GPXUP;768;10:40:51;0;50	2924;8	72046;5;242;49;
$GPXUP;768;10:40:52;0;50	29225;8	72032;5;242;50;
$GPXUP;768;10:40:53;0;50	29229;8	72017;5;242;47;
$GPXUP;768;10:40:54;0;50	29222;8	72006;5;242;46;
$GPXUP;768;10:40:55;0;50	29213;8	72;5;242;39;
$GPXUP;768;10:40:56;0;50	29203;8	71983;5;241;41;
$GPXUP;768;10:40:57;0;50	29197;8	71968;5;241;41;
$GPXUP;768;10:40:58;0;50	29195;8	71953;5;241;42;
$GPXUP;768;10:40:59;0;50	29194;8	71928;5;241;51;
$GPXUP;768;10:41:00;0;50	29188;8	71914;5;240;47;
$GPXUP;768;10:41:01;0;50	2918;8	71884;5;240;57;
$GPXUP;768;10:41:02;0;50	29171;8	7188;5;240;48;
$GPXUP;768;10:41:03;0;50	29156;8	71872;5;240;49;
$GPXUP;768;10:41:04;0;50	29156;8	71858;5;241;45;
$GPXUP;768;10:41:05;0;50	29142;8	71851;5;240;45;
$GPXUP;768;10:41:06;0;50	29136;8	71841;5;240;43;
$GPXUP;768;10:41:07;0;50	29132;8	71831;5;240;40;
$GPXUP;768;10:41:08;0;50	29118;8	7183;5;240;41;
$GPXUP;768;10:41:09;0;50	29107;8	71819;5;240;41;
$GPXUP;768;10:41:10;0;50	29093;8	71811;5;240;48;
$GPXUP;768;10:41:11;0;50	2908;8	71787;5;240;55;
$GPXUP;768;10:41:12;0;50	29069;8	71777;5;240;54;
$GPXUP;768;10:41:13;0;50	29061;8	71771;5;240;54;
$GPXUP;768;10:41:14;0;50	29055;8	7177;5;240;31;
$GPXUP;768;10:41:15;0;50	29043;8	71797;5;240;47;
$GPXUP;768;10:41:16;0;50	29032;8	71812;5;240;55;
$GPXUP;768;10:41:17;0;50	29028;8	71817;5;240;41;
$GPXUP;768;10:41:18;0;50	29021;8	71832;5;240;46;
$GPXUP;768;10:41:19;0;50	29014;8	7185;5;240;45;
$GPXUP;768;10:41:20;0;50	2901;8	71867;5;240;43;
$GPXUP;768;10:41:21;0;50	29;8	7188;5;240;47;
$GPXUP;768;10:41:22;0;50	28993;8	71892;5;239;39;
$GPXUP;768;10:41:23;0;50	2898;8	71899;5;239;44;
$GPXUP;768;10:41:24;0;50	28962;8	7191;5;240;52;
$GPXUP;768;10:41:25;0;50	28949;8	71914;5;239;52;
$GPXUP;768;10:41:26;0;50	28937;8	71901;5;239;51;
$GPXUP;768;10:41:27;0;50	28924;8	71902;5;240;51;
$GPXUP;768;10:41:28;0;50	28908;8	71863;5;239;54;
$GPXUP;768;10:41:29;0;50	28896;8	71857;5;239;54;
$GPXUP;768;10:41:30;0;50	28888;8	71867;5;239;47;
$GPXUP;768;10:41:31;0;50	28883;8	71862;5;239;44;
$GPXUP;768;10:41:32;0;50	28874;8	71832;5;239;46;
$GPXUP;768;10:41:33;0;50	28864;8	71814;5;239;46;
$GPXUP;768;10:41:34;0;50	28855;8	71816;5;239;44;
$GPXUP;768;10:41:35;0;50	2884;8	71824;5;238;46;
$GPXUP;768;10:41:36;0;50	28831;8	71826;5;239;44;
$GPXUP;768;10:41:37;0;50	28823;8	71832;5;238;42;
$GPXUP;768;10:41:38;0;50	28816;8	71839;5;239;41;
$GPXUP;768;10:41:39;0;50	28805;8	7184;5;238;40;
$GPXUP;768;10:41:40;0;50	28797;8	71844;5;239;39;
$GPXUP;768;10:41:41;0;50	28785;8	71865;5;238;42;
$GPXUP;768;10:41:42;0;50	28771;8	71874;5;238;46;
$GPXUP;768;10:41:43;0;50	2876;8	71876;5;238;47;
$GPXUP;768;10:41:44;0;50	28748;8	7188;5;239;47;
$GPXUP;768;10:41:45;0;50	28733;8	71889;5;239;49;
$GPXUP;768;10:41:46;0;50	28723;8	71895;5;238;47;
$GPXUP;768;10:41:47;0;50	28711;8	719;5;239;47;
$GPXUP;768;10:41:48;0;50	287;8	71928;5;239;51;
$GPXUP;768;10:41:49;0;50	28689;8	71938;5;239;51;
$GPXUP;768;10:41:50;0;50	28678;8	71949;5;239;51;
$GPXUP;768;10:41:51;0;50	28666;8	71959;5;238;51;
$GPXUP;768;10:41:52;0;50	28652;8	71957;5;239;53;
$GPXUP;768;10:41:53;0;50	28641;8	71962;5;239;1;
$GPXUP;768;10:41:54;0;50	2864;8	7196;5;239;5;
$GPXUP;768;10:41:55;0;50	28638;8	7196;5;239;6;
$GPXUP;768;10:41:56;0;50	28637;8	71954;5;239;19;
$GPXUP;768;10:41:57;0;50	28628;8	71955;5;239;29;
$GPXUP;768;10:41:58;0;50	28602;8	71939;5;239;48;
$GPXUP;768;10:41:59;0;50	28592;8	71929;5;239;50;
$GPXUP;768;10:42:00;0;50	28581;8	71914;5;238;52;
$GPXUP;768;10:42:01;0;50	28568;8	71898;5;239;54;
$GPXUP;768;10:42:02;0;50	28558;8	71886;5;238;54;
$GPXUP;768;10:42:03;0;50	28547;8	71872;5;239;53;
$GPXUP;768;10:42:04;0;50	28529;8	71874;5;239;56;
$GPXUP;768;10:42:05;0;50	28518;8	7187;5;239;54;
$GPXUP;768;10:42:06;0;50	28507;8	71878;5;238;52;
$GPXUP;768;10:42:07;0;50	285;8	71885;5;238;46;
$GPXUP;768;10:42:08;0;50	28492;8	71929;5;239;54;
$GPXUP;768;10:42:09;0;50	28485;8	71946;5;239;54;
$GPXUP;768;10:42:10;0;50	28488;8	71986;5;238;64;
$GPXUP;768;10:42:11;0;50	28502;8	72007;5;239;60;
$GPXUP;768;10:42:12;0;50	28521;8	72019;5;238;59;
$GPXUP;768;10:42:13;0;50	28535;8	72025;5;238;59;
$GPXUP;768;10:42:14;0;50	28552;8	72026;5;238;61;
$GPXUP;768;10:42:15;0;50	28567;8	72032;5;239;62;
$GPXUP;768;10:42:16;0;50	28578;8	72033;5;239;58;
$GPXUP;768;10:42:17;0;50	28591;8	72029;5;239;56;
$GPXUP;768;10:42:18;0;50	28606;8	72028;5;239;57;
$GPXUP;768;10:42:19;0;50	28639;8	71997;5;238;73;
$GPXUP;768;10:42:20;0;50	28656;8	71993;5;238;72;
$GPXUP;768;10:42:21;0;50	28674;8	71991;5;238;73;
$GPXUP;768;10:42:22;0;50	28692;8	71987;5;238;73;
$GPXUP;768;10:42:23;0;50	28711;8	71985;5;238;73;
$GPXUP;768;10:42:24;0;50	2872;8	71985;5;239;68;
$GPXUP;768;10:42:25;0;50	28738;8	71984;5;238;68;
$GPXUP;768;10:42:26;0;50	28756;8	71986;5;238;68;
$GPXUP;768;10:42:27;0;50	28772;8	71993;5;239;68;
$GPXUP;768;10:42:28;0;50	28783;8	7201;5;238;61;
$GPXUP;768;10:42:29;0;50	28797;8	72013;5;238;61;
$GPXUP;768;10:42:30;0;50	28811;8	72029;5;238;61;
$GPXUP;768;10:42:31;0;50	28828;8	72059;5;238;64;
$GPXUP;768;10:42:32;0;50	28842;8	72067;5;238;63;
$GPXUP;768;10:42:33;0;50	28842;8	72103;5;238;62;
$GPXUP;768;10:42:34;0;50	2885;8	72131;5;238;63;
$GPXUP;768;10:42:35;0;50	28863;8	72145;5;238;63;
$GPXUP;768;10:42:36;0;50	2887;8	72156;5;238;58;
$GPXUP;768;10:42:37;0;50	28881;8	7217;5;238;57;
$GPXUP;768;10:42:38;0;50	28891;8	72186;5;238;57;
$GPXUP;768;10:42:39;0;50	28902;8	722;5;238;58;
$GPXUP;768;10:42:40;0;50	28915;8	72214;5;238;58;
$GPXUP;768;10:42:41;0;50	28929;8	72254;5;238;64;
$GPXUP;768;10:42:42;0;50	28915;8	72289;5;238;69;
$GPXUP;768;10:42:43;0;50	28929;8	72305;5;238;69;
$GPXUP;768;10:42:44;0;50	28938;8	72323;5;238;69;
$GPXUP;768;10:42:45;0;50	28952;8	72339;5;238;69;
$GPXUP;768;10:42:46;0;50	28962;8	72352;5;237;68;
$GPXUP;768;10:42:47;0;50	28978;8	72348;5;238;66;
$GPXUP;768;10:42:48;0;50	28993;8	72358;5;237;66;
$GPXUP;768;10:42:49;0;50	29002;8	72365;5;237;62;
$GPXUP;768;10:42:50;0;50	29014;8	72366;5;237;60;
$GPXUP;768;10:42:51;0;50	29027;8	72367;5;236;58;
$GPXUP;768;10:42:52;0;50	29033;8	7234;5;237;49;
$GPXUP;768;10:42:53;0;50	29021;8	72278;5;237;39;
$GPXUP;768;10:42:54;0;50	2903;8	7227;5;237;39;
$GPXUP;768;10:42:55;0;50	29022;8	72255;5;236;33;
$GPXUP;768;10:42:56;0;50	29028;8	72244;5;236;34;
$GPXUP;768;10:42:57;0;50	29034;8	72231;5;236;35;
$GPXUP;768;10:42:58;0;50	29041;8	72212;5;236;36;
$GPXUP;768;10:42:59;0;50	29022;8	72193;5;236;33;
$GPXUP;768;10:43:00;0;50	29012;8	72156;5;236;42;
$GPXUP;768;10:43:01;0;50	29011;8	72138;5;236;42;
$GPXUP;768;10:43:02;0;50	2901;8	72121;5;236;42;
$GPXUP;768;10:43:03;0;50	29007;8	72104;5;236;43;
$GPXUP;768;10:43:04;0;50	29003;8	72086;5;236;43;
$GPXUP;768;10:43:05;0;50	28999;8	72068;5;235;44;
$GPXUP;768;10:43:06;0;50	28978;8	72043;5;236;48;
$GPXUP;768;10:43:07;0;50	28972;8	72026;5;235;48;
$GPXUP;768;10:43:08;0;50	28966;8	72009;5;236;48;
$GPXUP;768;10:43:09;0;50	28958;8	71992;5;236;48;
$GPXUP;768;10:43:10;0;50	28951;8	71976;5;236;49;
$GPXUP;768;10:43:11;0;50	28944;8	71958;5;236;49;
$GPXUP;768;10:43:12;0;50	28935;8	71941;5;236;49;
$GPXUP;768;10:43:13;0;50	28898;8	71939;5;235;53;
$GPXUP;768;10:43:14;0;50	28884;8	71923;5;236;57;
$GPXUP;768;10:43:15;0;50	28873;8	71909;5;235;57;
$GPXUP;768;10:43:16;0;50	28863;8	71894;5;235;57;
$GPXUP;768;10:43:17;0;50	28853;8	71881;5;235;56;
$GPXUP;768;10:43:18;0;50	28842;8	71872;5;235;54;
$GPXUP;768;10:43:19;0;50	28833;8	71863;5;236;53;
$GPXUP;768;10:43:20;0;50	28822;8	71848;5;235;49;
$GPXUP;768;10:43:21;0;50	28813;8	71838;5;236;47;
$GPXUP;768;10:43:22;0;50	28805;8	71824;5;236;48;
$GPXUP;768;10:43:23;0;50	28797;8	71806;5;236;49;
$GPXUP;768;10:43:24;0;50	28787;8	71789;5;236;51;
$GPXUP;768;10:43:25;0;50	28777;8	71772;5;235;52;
$GPXUP;768;10:43:26;0;50	28769;8	71756;5;235;52;
$GPXUP;768;10:43:27;0;50	28766;8	71733;5;236;52;
$GPXUP;768;10:43:28;0;50	28768;8	71702;5;235;56;
$GPXUP;768;10:43:29;0;50	28769;8	71676;5;235;59;
$GPXUP;768;10:43:30;0;50	28766;8	71653;5;235;59;
$GPXUP;768;10:43:31;0;50	28764;8	71633;5;236;58;
$GPXUP;768;10:43:32;0;50	28762;8	7161;5;235;58;
$GPXUP;768;10:43:33;0;50	28759;8	71588;5;235;58;
$GPXUP;768;10:43:34;0;50	28757;8	71565;5;235;58;
$GPXUP;768;10:43:35;0;50	28755;8	71545;5;235;57;
$GPXUP;768;10:43:36;0;50	2876;8	71517;5;235;61;
$GPXUP;768;10:43:37;0;50	28762;8	71495;5;235;61;
$GPXUP;768;10:43:38;0;50	28768;8	71473;5;235;60;
$GPXUP;768;10:43:39;0;50	28768;8	71449;5;235;60;
$GPXUP;768;10:43:40;0;50	28769;8	71427;5;235;60;
$GPXUP;768;10:43:41;0;50	28782;8	71408;5;236;60;
$GPXUP;768;10:43:42;0;50	28795;8	7139;5;236;59;
$GPXUP;768;10:43:43;0;50	288;8	71368;5;235;59;
$GPXUP;768;10:43:44;0;50	28805;8	71347;5;235;59;
$GPXUP;768;10:43:45;0;50	28819;8	7133;5;235;58;
$GPXUP;768;10:43:46;0;50	28832;8	71312;5;235;58;
$GPXUP;768;10:43:47;0;50	28841;8	71294;5;235;59;
$GPXUP;768;10:43:48;0;50	28848;8	71272;5;235;59;
$GPXUP;768;10:43:49;0;50	28858;8	7125;5;235;60;
$GPXUP;768;10:43:50;0;50	28866;8	71232;5;235;60;
$GPXUP;768;10:43:51;0;50	28876;8	71212;5;235;60;
$GPXUP;768;10:43:52;0;50	28884;8	71198;5;235;59;
$GPXUP;768;10:43:53;0;50	28896;8	71182;5;235;59;
$GPXUP;768;10:43:54;0;50	28908;8	71176;5;235;56;
$GPXUP;768;10:43:55;0;50	28921;8	7116;5;235;57;
$GPXUP;768;10:43:56;0;50	2894;8	71142;5;235;60;
$GPXUP;768;10:43:57;0;50	28949;8	71124;5;235;60;
$GPXUP;768;10:43:58;0;50	28959;8	71107;5;235;60;
$GPXUP;768;10:43:59;0;50	28973;8	71092;5;235;59;
$GPXUP;768;10:44:00;0;50	28983;8	71074;5;235;59;
$GPXUP;768;10:44:01;0;50	28991;8	71042;5;236;63;
$GPXUP;768;10:44:02;0;50	28997;8	71024;5;235;61;
$GPXUP;768;10:44:03;0;50	29001;8	71004;5;235;60;
$GPXUP;768;10:44:04;0;50	29008;8	70982;5;235;60;
$GPXUP;768;10:44:05;0;50	29005;8	70956;5;235;58;
$GPXUP;768;10:44:06;0;50	28999;8	70951;5;234;51;
$GPXUP;768;10:44:07;0;50	29003;8	70932;5;235;51;
$GPXUP;768;10:44:08;0;50	29006;8	70911;5;235;51;
$GPXUP;768;10:44:09;0;50	28974;8	709;5;235;47;
$GPXUP;768;10:44:10;0;50	28968;8	70878;5;235;48;
$GPXUP;768;10:44:11;0;50	28965;8	70858;5;235;48;
$GPXUP;768;10:44:12;0;50	28964;8	70845;5;234;46;
$GPXUP;768;10:44:13;0;50	28961;8	70829;5;234;45;
$GPXUP;768;10:44:14;0;50	28943;8	70833;5;234;40;
$GPXUP;768;10:44:15;0;50	2893;8	70862;5;235;29;
$GPXUP;768;10:44:16;0;50	28922;8	70854;5;235;29;
$GPXUP;768;10:44:17;0;50	28916;8	70848;5;235;29;
$GPXUP;768;10:44:18;0;50	28908;8	70842;5;235;29;
$GPXUP;768;10:44:19;0;50	28903;8	70844;5;235;27;
$GPXUP;768;10:44:20;0;50	28869;8	70853;5;235;35;
$GPXUP;768;10:44:21;0;50	2886;8	70852;5;235;35;
$GPXUP;768;10:44:22;0;50	28847;8	70852;5;235;36;
$GPXUP;768;10:44:23;0;50	28841;8	70885;5;235;33;
$GPXUP;768;10:44:24;0;50	28822;8	70898;5;235;39;
$GPXUP;768;10:44:25;0;50	28811;8	70899;5;235;39;
$GPXUP;768;10:44:26;0;50	28801;8	70903;5;235;39;
$GPXUP;768;10:44:27;0;50	28791;8	70906;5;235;39;
$GPXUP;768;10:44:28;0;50	28781;8	70911;5;234;41;
$GPXUP;768;10:44:29;0;50	28763;8	70917;5;235;46;
$GPXUP;768;10:44:30;0;50	28752;8	70918;5;235;46;
$GPXUP;768;10:44:31;0;50	2874;8	70918;5;235;46;
$GPXUP;768;10:44:32;0;50	28734;8	70912;5;235;43;
$GPXUP;768;10:44:33;0;50	28723;8	70917;5;235;43;
$GPXUP;768;10:44:34;0;50	28713;8	70919;5;236;0;
$GPXUP;768;10:44:35;0;50	28712;8	70919;5;236;0;
$GPXUP;768;10:44:36;0;50	28712;8	70919;5;236;0;
$GPXUP;768;10:44:37;0;50	28712;8	70921;5;236;0;
$GPXUP;768;10:44:38;0;50	28708;8	70924;5;236;6;
$GPXUP;768;10:44:39;0;50	28706;8	70927;5;236;7;
$GPXUP;768;10:44:40;0;50	28705;8	70929;5;236;7;
$GPXUP;768;10:44:41;0;50	287;8	70928;5;235;10;
$GPXUP;768;10:44:42;0;50	28697;8	70928;5;235;10;
$GPXUP;768;10:44:43;0;50	28685;8	70914;5;235;17;
$GPXUP;768;10:44:44;0;50	28662;8	70934;5;234;27;
$GPXUP;768;10:44:45;0;50	28638;8	70938;5;234;38;
$GPXUP;768;10:44:46;0;50	28628;8	70938;5;234;38;
$GPXUP;768;10:44:47;0;50	28617;8	70936;5;233;39;
$GPXUP;768;10:44:48;0;50	28604;8	70928;5;234;41;
$GPXUP;768;10:44:49;0;50	28593;8	70922;5;234;41;
$GPXUP;768;10:44:50;0;50	28566;8	70925;5;233;49;
$GPXUP;768;10:44:51;0;50	28552;8	70919;5;234;49;
$GPXUP;768;10:44:52;0;50	28541;8	70911;5;234;49;
$GPXUP;768;10:44:53;0;50	28532;8	7086;5;234;51;
$GPXUP;768;10:44:54;0;50	2852;8	70845;5;233;52;
$GPXUP;768;10:44:55;0;50	28509;8	70827;5;234;53;
$GPXUP;768;10:44:56;0;50	28498;8	70816;5;233;53;
$GPXUP;768;10:44:57;0;50	28491;8	70806;5;233;51;
$GPXUP;768;10:44:58;0;50	28479;8	70787;5;234;52;
$GPXUP;768;10:44:59;0;50	28468;8	70775;5;234;52;
$GPXUP;768;10:45:00;0;50	28458;8	70764;5;234;52;
$GPXUP;768;10:45:01;0;50	28447;8	70752;5;234;52;
$GPXUP;768;10:45:02;0;50	28436;8	70741;5;233;52;
$GPXUP;768;10:45:03;0;50	28429;8	70738;5;234;49;
$GPXUP;768;10:45:04;0;50	28412;8	70736;5;234;50;
$GPXUP;768;10:45:05;0;50	28406;8	70741;5;234;46;
$GPXUP;768;10:45:06;0;50	28397;8	70759;5;234;43;
$GPXUP;768;10:45:07;0;50	28387;8	7076;5;233;42;
$GPXUP;768;10:45:08;0;50	28389;8	70762;5;234;34;
$GPXUP;768;10:45:09;0;50	28376;8	70773;5;234;36;
$GPXUP;768;10:45:10;0;50	28366;8	70774;5;234;36;
$GPXUP;768;10:45:11;0;50	28348;8	70784;5;234;42;
$GPXUP;768;10:45:12;0;50	28337;8	70785;5;234;42;
$GPXUP;768;10:45:13;0;50	28326;8	70786;5;235;42;
$GPXUP;768;10:45:14;0;50	28312;8	70796;5;235;43;
$GPXUP;768;10:45:15;0;50	28304;8	70798;5;234;40;
$GPXUP;768;10:45:16;0;50	28297;8	70813;5;235;41;
$GPXUP;768;10:45:17;0;50	28286;8	70818;5;235;41;
$GPXUP;768;10:45:18;0;50	28278;8	70834;5;234;42;
$GPXUP;768;10:45:19;0;50	28262;8	70844;5;234;39;
$GPXUP;768;10:45:20;0;50	28252;8	70849;5;234;39;
$GPXUP;768;10:45:21;0;50	28235;8	70843;5;234;48;
$GPXUP;768;10:45:22;0;50	28223;8	70832;5;239;47;
$GPXUP;768;10:45:23;0;50	28208;8	70836;5;238;47;
$GPXUP;768;10:45:24;0;50	28197;8	70851;5;239;56;
$GPXUP;768;10:45:25;0;50	28189;8	70872;5;239;51;
$GPXUP;768;10:45:26;0;50	28177;8	70887;5;240;51;
$GPXUP;768;10:45:27;0;50	28166;8	70899;5;241;50;
$GPXUP;768;10:45:28;0;50	28156;8	7091;5;241;50;
$GPXUP;768;10:45:29;0;50	28146;8	70921;5;242;49;
$GPXUP;768;10:45:30;0;50	28135;8	70932;5;242;49;
$GPXUP;768;10:45:31;0;50	28124;8	70935;5;242;48;
$GPXUP;768;10:45:32;0;50	2811;8	70937;5;243;48;
$GPXUP;768;10:45:33;0;50	28098;8	7094;5;244;48;
$GPXUP;768;10:45:34;0;50	28087;8	70947;5;244;48;
$GPXUP;768;10:45:35;0;50	28073;8	70947;5;244;46;
$GPXUP;768;10:45:36;0;50	28064;8	70935;5;244;43;
$GPXUP;768;10:45:37;0;50	28041;8	70911;5;242;57;
$GPXUP;768;10:45:38;0;50	28026;8	7091;5;242;58;
$GPXUP;768;10:45:39;0;50	28014;8	70905;5;241;47;
$GPXUP;768;10:45:40;0;50	28005;8	70886;5;242;49;
$GPXUP;768;10:45:41;0;50	27998;8	70872;5;242;49;
$GPXUP;768;10:45:42;0;50	2799;8	70858;5;242;49;
$GPXUP;768;10:45:43;0;50	27983;8	70843;5;241;49;
$GPXUP;768;10:45:44;0;50	27974;8	70821;5;242;51;
$GPXUP;768;10:45:45;0;50	27966;8	70806;5;242;51;
$GPXUP;768;10:45:46;0;50	27959;8	7079;5;242;51;
$GPXUP;768;10:45:47;0;50	27952;8	70773;5;242;51;
$GPXUP;768;10:45:48;0;50	27943;8	7076;5;242;50;
$GPXUP;768;10:45:49;0;50	27929;8	7074;5;242;51;
$GPXUP;768;10:45:50;0;50	27919;8	70727;5;242;52;
$GPXUP;768;10:45:51;0;50	27908;8	70712;5;242;46;
$GPXUP;768;10:45:52;0;50	27896;8	70704;5;242;47;
$GPXUP;768;10:45:53;0;50	27885;8	70694;5;242;49;
$GPXUP;768;10:45:54;0;50	27876;8	70671;5;242;66;
$GPXUP;768;10:45:55;0;50	27863;8	70654;5;242;63;
$GPXUP;768;10:45:56;0;50	27853;8	70636;5;242;64;
$GPXUP;768;10:45:57;0;50	27842;8	70616;5;242;63;
$GPXUP;768;10:45:58;0;50	27833;8	70595;5;242;64;
$GPXUP;768;10:45:59;0;50	27825;8	70574;5;242;65;
$GPXUP;768;10:46:00;0;50	27816;8	70554;5;242;64;
$GPXUP;768;10:46:01;0;50	27806;8	70533;5;242;58;
$GPXUP;768;10:46:02;0;50	27798;8	70513;5;242;62;
$GPXUP;768;10:46:03;0;50	2779;8	70494;5;242;62;
$GPXUP;768;10:46:04;0;50	27781;8	70472;5;242;62;
$GPXUP;768;10:46:05;0;50	27771;8	70454;5;242;62;
$GPXUP;768;10:46:06;0;50	27759;8	7044;5;242;63;
$GPXUP;768;10:46:07;0;50	27748;8	70422;5;241;63;
$GPXUP;768;10:46:08;0;50	27736;8	7041;5;242;60;
$GPXUP;768;10:46:09;0;50	27725;8	70395;5;241;59;
$GPXUP;768;10:46:10;0;50	27716;8	70382;5;241;57;
$GPXUP;768;10:46:11;0;50	27705;8	70371;5;242;55;
$GPXUP;768;10:46:12;0;50	27697;8	7037;5;242;51;
$GPXUP;768;10:46:13;0;50	27681;8	7037;5;241;51;
$GPXUP;768;10:46:14;0;50	27667;8	70372;5;242;48;
$GPXUP;768;10:46:15;0;50	27652;8	70377;5;242;47;
$GPXUP;768;10:46:16;0;50	27637;8	70377;5;242;50;
$GPXUP;768;10:46:17;0;50	27624;8	70384;5;242;56;
$GPXUP;768;10:46:18;0;50	2761;8	70384;5;242;56;
$GPXUP;768;10:46:19;0;50	27594;8	70384;5;242;53;
$GPXUP;768;10:46:20;0;50	27581;8	70385;5;243;52;
$GPXUP;768;10:46:21;0;50	27567;8	70391;5;242;52;
$GPXUP;768;10:46:22;0;50	27554;8	70396;5;242;57;
$GPXUP;768;10:46:23;0;50	27541;8	70406;5;242;57;
$GPXUP;768;10:46:24;0;50	27528;8	70413;5;241;59;
$GPXUP;768;10:46:25;0;50	27512;8	7042;5;241;58;
$GPXUP;768;10:46:26;0;50	27498;8	70427;5;241;58;
$GPXUP;768;10:46:27;0;50	27485;8	70436;5;240;56;
$GPXUP;768;10:46:28;0;50	27471;8	70445;5;239;57;
$GPXUP;768;10:46:29;0;50	27458;8	70454;5;238;58;
$GPXUP;768;10:46:30;0;50	27444;8	70463;5;238;59;
$GPXUP;768;10:46:31;0;50	27431;8	70472;5;237;63;
$GPXUP;768;10:46:32;0;50	27416;8	70482;5;236;61;
$GPXUP;768;10:46:33;0;50	27401;8	7049;5;237;61;
$GPXUP;768;10:46:34;0;50	27387;8	70494;5;236;61;
$GPXUP;768;10:46:35;0;50	27372;8	705;5;236;57;
$GPXUP;768;10:46:36;0;50	27358;8	70504;5;235;58;
$GPXUP;768;10:46:37;0;50	27343;8	7051;5;234;58;
$GPXUP;768;10:46:38;0;50	27331;8	70518;5;234;56;
$GPXUP;768;10:46:39;0;50	27317;8	70524;5;234;56;
$GPXUP;768;10:46:40;0;50	27303;8	7053;5;234;55;
$GPXUP;768;10:46:41;0;50	2729;8	70536;5;235;55;
$GPXUP;768;10:46:42;0;50	27276;8	70532;5;234;55;
$GPXUP;768;10:46:43;0;50	27265;8	70532;5;234;53;
$GPXUP;768;10:46:44;0;50	27252;8	70533;5;234;53;
$GPXUP;768;10:46:45;0;50	27238;8	70534;5;234;53;
$GPXUP;768;10:46:46;0;50	27224;8	70534;5;234;53;
$GPXUP;768;10:46:47;0;50	27216;8	70527;5;233;50;
$GPXUP;768;10:46:48;0;50	27198;8	70518;5;234;54;
$GPXUP;768;10:46:49;0;50	27186;8	70514;5;234;53;
$GPXUP;768;10:46:50;0;50	27172;8	70513;5;234;53;
$GPXUP;768;10:46:51;0;50	27159;8	70512;5;234;53;
$GPXUP;768;10:46:52;0;50	27146;8	7051;5;233;53;
$GPXUP;768;10:46:53;0;50	27134;8	70509;5;233;53;
$GPXUP;768;10:46:54;0;50	27121;8	70508;5;233;52;
$GPXUP;768;10:46:55;0;50	27108;8	70508;5;234;52;
$GPXUP;768;10:46:56;0;50	27095;8	70507;5;234;52;
$GPXUP;768;10:46:57;0;50	27082;8	70506;5;234;52;
$GPXUP;768;10:46:58;0;50	2707;8	70504;5;233;52;
$GPXUP;768;10:46:59;0;50	27058;8	70502;5;233;52;
$GPXUP;768;10:47:00;0;50	27052;8	7049;5;233;49;
$GPXUP;768;10:47:01;0;50	27039;8	70486;5;233;47;
$GPXUP;768;10:47:02;0;50	2703;8	70486;5;234;46;
$GPXUP;768;10:47:03;0;50	27015;8	70488;5;233;47;
$GPXUP;768;10:47:04;0;50	27004;8	70489;5;234;5;
$GPXUP;768;10:47:05;0;50	27003;8	70489;5;234;5;
$GPXUP;768;10:47:06;0;50	27001;8	70489;5;235;5;
$GPXUP;768;10:47:07;0;50	27;8	70488;5;235;5;
$GPXUP;768;10:47:08;0;50	26997;8	70485;5;235;8;
$GPXUP;768;10:47:09;0;50	26991;8	70481;5;234;12;
$GPXUP;768;10:47:10;0;50	26982;8	70475;5;233;19;
$GPXUP;768;10:47:11;0;50	26972;8	70475;5;233;22;
$GPXUP;768;10:47:12;0;50	26962;8	70466;5;233;27;
$GPXUP;768;10:47:13;0;50	26955;8	7046;5;233;27;
$GPXUP;768;10:47:14;0;50	26922;8	70457;5;233;46;
$GPXUP;768;10:47:15;0;50	26909;8	70452;5;232;46;
$GPXUP;768;10:47:16;0;50	26898;8	70443;5;233;48;
$GPXUP;768;10:47:17;0;50	26886;8	70437;5;232;48;
$GPXUP;768;10:47:18;0;50	26871;8	70441;5;232;49;
$GPXUP;768;10:47:19;0;50	26856;8	70444;5;232;49;
$GPXUP;768;10:47:20;0;50	26844;8	70442;5;232;49;
$GPXUP;768;10:47:21;0;50	26829;8	7045;5;232;50;
$GPXUP;768;10:47:22;0;50	26817;8	70451;5;232;50;
$GPXUP;768;10:47:23;0;50	26805;8	70453;5;232;50;
$GPXUP;768;10:47:24;0;50	26793;8	70455;5;232;50;
$GPXUP;768;10:47:25;0;50	26781;8	70456;5;232;49;
$GPXUP;768;10:47:26;0;50	26768;8	70456;5;232;49;
$GPXUP;768;10:47:27;0;50	26756;8	70455;5;232;49;
$GPXUP;768;10:47:28;0;50	26744;8	70453;5;232;49;
$GPXUP;768;10:47:29;0;50	26727;8	70438;5;232;53;
$GPXUP;768;10:47:30;0;50	26714;8	70433;5;232;52;
$GPXUP;768;10:47:31;0;50	26701;8	70427;5;233;59;
$GPXUP;768;10:47:32;0;50	26693;8	704;5;232;55;
$GPXUP;768;10:47:33;0;50	26701;8	70368;5;232;51;
$GPXUP;768;10:47:34;0;50	26691;8	70355;5;233;50;
$GPXUP;768;10:47:35;0;50	2668;8	70345;5;232;50;
$GPXUP;768;10:47:36;0;50	26668;8	70323;5;232;51;
$GPXUP;768;10:47:37;0;50	26675;8	70288;5;232;46;
$GPXUP;768;10:47:38;0;50	26668;8	70274;5;232;46;
$GPXUP;768;10:47:39;0;50	26667;8	70246;5;232;54;
$GPXUP;768;10:47:40;0;50	26661;8	70228;5;232;54;
$GPXUP;768;10:47:41;0;50	26656;8	70204;5;232;55;
$GPXUP;768;10:47:42;0;50	26666;8	70169;5;232;60;
$GPXUP;768;10:47:43;0;50	26667;8	70147;5;232;60;
$GPXUP;768;10:47:44;0;50	26678;8	70127;5;232;57;
$GPXUP;768;10:47:45;0;50	26679;8	70102;5;232;58;
$GPXUP;768;10:47:46;0;50	26681;8	70081;5;232;57;
$GPXUP;768;10:47:47;0;50	26677;8	70068;5;232;53;
$GPXUP;768;10:47:48;0;50	26674;8	70054;5;232;51;
$GPXUP;768;10:47:49;0;50	26676;8	70039;5;232;49;
$GPXUP;768;10:47:50;0;50	26674;8	7002;5;231;49;
$GPXUP;768;10:47:51;0;50	26672;8	70009;5;232;47;
$GPXUP;768;10:47:52;0;50	26676;8	69995;5;232;41;
$GPXUP;768;10:47:53;0;50	26678;8	6998;5;232;41;
$GPXUP;768;10:47:54;0;50	26677;8	69966;5;232;40;
$GPXUP;768;10:47:55;0;50	26676;8	69952;5;231;40;
$GPXUP;768;10:47:56;0;50	26675;8	6994;5;232;39;
$GPXUP;768;10:47:57;0;50	26674;8	69926;5;232;38;
$GPXUP;768;10:47:58;0;50	26672;8	69914;5;232;38;
$GPXUP;768;10:47:59;0;50	26672;8	69901;5;232;37;
$GPXUP;768;10:48:00;0;50	26668;8	69897;5;231;36;
$GPXUP;768;10:48:01;0;50	26666;8	69884;5;232;36;
$GPXUP;768;10:48:02;0;50	26661;8	69862;5;232;39;
$GPXUP;768;10:48:03;0;50	26653;8	69843;5;232;43;
$GPXUP;768;10:48:04;0;50	26649;8	69827;5;231;43;
$GPXUP;768;10:48:05;0;50	26644;8	69812;5;232;43;
$GPXUP;768;10:48:06;0;50	26639;8	69795;5;231;43;
$GPXUP;768;10:48:07;0;50	26617;8	6978;5;231;46;
$GPXUP;768;10:48:08;0;50	26612;8	69766;5;232;45;
$GPXUP;768;10:48:09;0;50	26607;8	69752;5;232;45;
$GPXUP;768;10:48:10;0;50	26601;8	6974;5;231;44;
$GPXUP;768;10:48:11;0;50	26595;8	69729;5;231;43;
$GPXUP;768;10:48:12;0;50	26589;8	69722;5;231;41;
$GPXUP;768;10:48:13;0;50	26583;8	69716;5;231;39;
$GPXUP;768;10:48:14;0;50	26546;8	69778;5;232;35;
$GPXUP;768;10:48:15;0;50	26538;8	69771;5;231;35;
$GPXUP;768;10:48:16;0;50	26525;8	69776;5;232;35;
$GPXUP;768;10:48:17;0;50	26516;8	69768;5;232;35;
$GPXUP;768;10:48:18;0;50	26508;8	69763;5;231;35;
$GPXUP;768;10:48:19;0;50	26499;8	69758;5;232;35;
$GPXUP;768;10:48:20;0;50	26492;8	69754;5;231;35;
$GPXUP;768;10:48:21;0;50	26484;8	69753;5;231;34;
$GPXUP;768;10:48:22;0;50	26465;8	69813;5;231;34;
$GPXUP;768;10:48:23;0;50	26456;8	6983;5;232;35;
$GPXUP;768;10:48:24;0;50	26431;8	69858;5;231;47;
$GPXUP;768;10:48:25;0;50	26418;8	69872;5;232;50;
$GPXUP;768;10:48:26;0;50	26405;8	69886;5;231;49;
$GPXUP;768;10:48:27;0;50	26379;8	69879;5;234;59;
$GPXUP;768;10:48:28;0;50	26366;8	69894;5;233;59;
$GPXUP;768;10:48:29;0;50	26352;8	69903;5;234;3;
$GPXUP;768;10:48:30;0;50	26352;8	69904;5;233;3;
$GPXUP;768;10:48:31;0;50	26351;8	69904;5;233;3;
$GPXUP;768;10:48:32;0;50	2635;8	69905;5;233;4;
$GPXUP;768;10:48:33;0;50	26349;8	69906;5;233;4;
$GPXUP;768;10:48:34;0;50	26348;8	69908;5;233;4;
$GPXUP;768;10:48:35;0;50	26348;8	6991;5;233;4;
$GPXUP;768;10:48:36;0;50	2635;8	69927;5;233;11;
$GPXUP;768;10:48:37;0;50	26352;8	69941;5;234;16;
$GPXUP;768;10:48:38;0;50	26351;8	6995;5;234;16;
$GPXUP;768;10:48:39;0;50	2635;8	69956;5;233;16;
$GPXUP;768;10:48:40;0;50	26347;8	69958;5;234;15;
$GPXUP;768;10:48:41;0;50	26343;8	69962;5;233;14;
$GPXUP;768;10:48:42;0;50	26338;8	69966;5;233;14;
$GPXUP;768;10:48:43;0;50	26332;8	69969;5;233;14;
$GPXUP;768;10:48:44;0;50	26303;8	69963;5;233;21;
$GPXUP;768;10:48:45;0;50	26293;8	69964;5;233;22;
$GPXUP;768;10:48:46;0;50	26277;8	6996;5;233;26;
$GPXUP;768;10:48:47;0;50	26255;8	69925;5;233;32;
$GPXUP;768;10:48:48;0;50	26245;8	69926;5;233;32;
$GPXUP;768;10:48:49;0;50	26235;8	69927;5;232;33;
$GPXUP;768;10:48:50;0;50	26224;8	69929;5;233;34;
$GPXUP;768;10:48:51;0;50	26215;8	69933;5;232;34;
$GPXUP;768;10:48:52;0;50	26204;8	69937;5;233;35;
$GPXUP;768;10:48:53;0;50	26182;8	6994;5;232;40;
$GPXUP;768;10:48:54;0;50	2617;8	69943;5;232;41;
$GPXUP;768;10:48:55;0;50	26158;8	69947;5;232;41;
$GPXUP;768;10:48:56;0;50	26141;8	69948;5;233;43;
$GPXUP;768;10:48:57;0;50	2613;8	69936;5;232;43;
$GPXUP;768;10:48:58;0;50	26112;8	69933;5;232;46;
$GPXUP;768;10:48:59;0;50	261;8	6993;5;232;46;
$GPXUP;768;10:49:00;0;50	26088;8	69927;5;232;46;
$GPXUP;768;10:49:01;0;50	26076;8	69923;5;232;46;
$GPXUP;768;10:49:02;0;50	26063;8	6992;5;232;46;
$GPXUP;768;10:49:03;0;50	26051;8	69914;5;232;47;
$GPXUP;768;10:49:04;0;50	26038;8	69912;5;232;47;
$GPXUP;768;10:49:05;0;50	26025;8	69911;5;232;47;
$GPXUP;768;10:49:06;0;50	26007;8	6993;5;232;49;
$GPXUP;768;10:49:07;0;50	25992;8	69942;5;232;49;
$GPXUP;768;10:49:08;0;50	25971;8	69944;5;232;50;
$GPXUP;768;10:49:09;0;50	2596;8	6995;5;232;49;
$GPXUP;768;10:49:10;0;50	25948;8	69959;5;232;49;
$GPXUP;768;10:49:11;0;50	25935;8	69982;5;232;50;
$GPXUP;768;10:49:12;0;50	25923;8	69993;5;232;50;
$GPXUP;768;10:49:13;0;50	25902;8	70006;5;232;53;
$GPXUP;768;10:49:14;0;50	25893;8	70041;5;232;54;
$GPXUP;768;10:49:15;0;50	25879;8	7005;5;232;54;
$GPXUP;768;10:49:16;0;50	25864;8	7008;5;233;57;
$GPXUP;768;10:49:17;0;50	25852;8	70095;5;233;57;
$GPXUP;768;10:49:18;0;50	25838;8	70102;5;232;57;
$GPXUP;768;10:49:19;0;50	25823;8	70106;5;233;56;
$GPXUP;768;10:49:20;0;50	25807;8	70109;5;232;59;
$GPXUP;768;10:49:21;0;50	25789;8	70112;5;232;63;
$GPXUP;768;10:49:22;0;50	25768;8	70112;5;232;68;
$GPXUP;768;10:49:23;0;50	25742;8	70116;5;233;76;
$GPXUP;768;10:49:24;0;50	25714;8	70125;5;232;85;
$GPXUP;768;10:49:25;0;50	25693;8	70124;5;232;83;
$GPXUP;768;10:49:26;0;50	25692;8	701;5;233;66;
$GPXUP;768;10:49:27;0;50	25677;8	70097;5;233;65;
$GPXUP;768;10:49:28;0;50	25661;8	70091;5;233;64;
$GPXUP;768;10:49:29;0;50	25646;8	70084;5;233;63;
$GPXUP;768;10:49:30;0;50	25632;8	70078;5;233;62;
$GPXUP;768;10:49:31;0;50	25617;8	70073;5;233;62;
$GPXUP;768;10:49:32;0;50	25601;8	7008;5;233;63;
$GPXUP;768;10:49:33;0;50	25586;8	70076;5;233;63;
$GPXUP;768;10:49:34;0;50	25571;8	70073;5;233;63;
$GPXUP;768;10:49:35;0;50	25556;8	70072;5;233;63;
$GPXUP;768;10:49:36;0;50	25553;8	70064;5;233;47;
$GPXUP;768;10:49:37;0;50	25542;8	70065;5;233;47;
$GPXUP;768;10:49:38;0;50	25531;8	70066;5;233;47;
$GPXUP;768;10:49:39;0;50	25517;8	7007;5;233;47;
$GPXUP;768;10:49:40;0;50	25505;8	70072;5;233;47;
$GPXUP;768;10:49:41;0;50	25492;8	70077;5;233;47;
$GPXUP;768;10:49:42;0;50	25481;8	70085;5;233;47;
$GPXUP;768;10:49:43;0;50	2547;8	70086;5;234;47;
$GPXUP;768;10:49:44;0;50	25457;8	70082;5;234;49;
$GPXUP;768;10:49:45;0;50	25443;8	70076;5;233;49;
$GPXUP;768;10:49:46;0;50	2543;8	70074;5;233;49;
$GPXUP;768;10:49:47;0;50	25422;8	70064;5;233;45;
$GPXUP;768;10:49:48;0;50	25414;8	7006;5;233;44;
$GPXUP;768;10:49:49;0;50	25402;8	70053;5;233;44;
$GPXUP;768;10:49:50;0;50	25391;8	70048;5;233;44;
$GPXUP;768;10:49:51;0;50	2538;8	70044;5;233;44;
$GPXUP;768;10:49:52;0;50	2537;8	7004;5;234;44;
$GPXUP;768;10:49:53;0;50	25364;8	70042;5;233;41;
$GPXUP;768;10:49:54;0;50	25354;8	70043;5;233;41;
$GPXUP;768;10:49:55;0;50	25334;8	70068;5;233;44;
$GPXUP;768;10:49:56;0;50	25322;8	70066;5;233;44;
$GPXUP;768;10:49:57;0;50	25311;8	70066;5;233;44;
$GPXUP;768;10:49:58;0;50	25292;8	70057;5;233;53;
$GPXUP;768;10:49:59;0;50	25278;8	70053;5;234;53;
$GPXUP;768;10:50:00;0;50	25266;8	7005;5;233;53;
$GPXUP;768;10:50:01;0;50	25254;8	7005;5;233;49;
$GPXUP;768;10:50:02;0;50	25242;8	70048;5;233;49;
$GPXUP;768;10:50:03;0;50	25229;8	70047;5;233;49;
$GPXUP;768;10:50:04;0;50	25218;8	70045;5;234;48;
$GPXUP;768;10:50:05;0;50	25207;8	70064;5;233;47;
$GPXUP;768;10:50:06;0;50	25194;8	70073;5;234;47;
$GPXUP;768;10:50:07;0;50	25183;8	70095;5;233;48;
$GPXUP;768;10:50:08;0;50	25171;8	70113;5;234;49;
$GPXUP;768;10:50:09;0;50	2516;8	70124;5;233;49;
$GPXUP;768;10:50:10;0;50	25149;8	70134;5;234;49;
$GPXUP;768;10:50:11;0;50	25137;8	70142;5;233;52;
$GPXUP;768;10:50:12;0;50	25116;8	7016;5;233;56;
$GPXUP;768;10:50:13;0;50	25104;8	70169;5;232;55;
$GPXUP;768;10:50:14;0;50	25094;8	70181;5;232;53;
$GPXUP;768;10:50:15;0;50	25083;8	70195;5;232;52;
$GPXUP;768;10:50:16;0;50	25072;8	70207;5;231;52;
$GPXUP;768;10:50:17;0;50	25061;8	70219;5;231;53;
$GPXUP;768;10:50:18;0;50	25048;8	70221;5;232;53;
$GPXUP;768;10:50:19;0;50	25036;8	7023;5;231;53;
$GPXUP;768;10:50:20;0;50	25024;8	70238;5;231;53;
$GPXUP;768;10:50:21;0;50	25012;8	70246;5;232;53;
$GPXUP;768;10:50:22;0;50	25;8	70251;5;231;53;
$GPXUP;768;10:50:23;0;50	24988;8	70258;5;231;52;
$GPXUP;768;10:50:24;0;50	24973;8	70261;5;231;53;
$GPXUP;768;10:50:25;0;50	24961;8	70268;5;230;53;
$GPXUP;768;10:50:26;0;50	24949;8	70273;5;230;53;
$GPXUP;768;10:50:27;0;50	24938;8	70256;5;230;49;
$GPXUP;768;10:50:28;0;50	24925;8	70257;5;230;50;
$GPXUP;768;10:50:29;0;50	24912;8	70266;5;231;50;
$GPXUP;768;10:50:30;0;50	24901;8	70272;5;230;50;
$GPXUP;768;10:50:31;0;50	24889;8	70279;5;231;50;
$GPXUP;768;10:50:32;0;50	24878;8	70285;5;231;50;
$GPXUP;768;10:50:33;0;50	24867;8	70293;5;231;48;
$GPXUP;768;10:50:34;0;50	24855;8	703;5;230;48;
$GPXUP;768;10:50:35;0;50	24846;8	70314;5;231;48;
$GPXUP;768;10:50:36;0;50	24834;8	7033;5;231;50;
$GPXUP;768;10:50:37;0;50	24822;8	70344;5;230;80;
$GPXUP;768;10:50:38;0;50	24804;8	70357;5;230;79;
$GPXUP;768;10:50:39;0;50	24789;8	70331;5;230;68;
$GPXUP;768;10:50:40;0;50	24786;8	70309;5;230;58;
$GPXUP;768;10:50:41;0;50	24785;8	70284;5;231;56;
$GPXUP;768;10:50:42;0;50	24775;8	70267;5;233;52;
$GPXUP;768;10:50:43;0;50	24765;8	70254;5;234;52;
$GPXUP;768;10:50:44;0;50	24758;8	70238;5;233;52;
$GPXUP;768;10:50:45;0;50	24748;8	70222;5;234;52;
$GPXUP;768;10:50:46;0;50	2474;8	70208;5;234;51;
$GPXUP;768;10:50:47;0;50	24732;8	70193;5;234;51;
$GPXUP;768;10:50:48;0;50	24725;8	70178;5;235;50;
$GPXUP;768;10:50:49;0;50	24716;8	70167;5;235;49;
$GPXUP;768;10:50:50;0;50	24695;8	70176;5;235;45;
$GPXUP;768;10:50:51;0;50	24692;8	70174;5;235;39;
$GPXUP;768;10:50:52;0;50	24685;8	70173;5;235;37;
$GPXUP;768;10:50:53;0;50	2468;8	70174;5;235;34;
$GPXUP;768;10:50:54;0;50	24674;8	70179;5;235;30;
$GPXUP;768;10:50:55;0;50	2467;8	70188;5;235;26;
$GPXUP;768;10:50:56;0;50	24682;8	70209;5;236;16;
$GPXUP;768;10:50:57;0;50	24677;8	70222;5;235;15;
$GPXUP;768;10:50:58;0;50	24671;8	70274;5;235;18;
$GPXUP;768;10:50:59;0;50	24669;8	70294;5;235;20;
$GPXUP;768;10:51:00;0;50	24658;8	70314;5;235;25;
$GPXUP;768;10:51:01;0;50	24653;8	70328;5;235;27;
$GPXUP;768;10:51:02;0;50	2464;8	70348;5;235;34;
$GPXUP;768;10:51:03;0;50	24637;8	70395;5;235;41;
$GPXUP;768;10:51:04;0;50	24634;8	7042;5;235;46;
$GPXUP;768;10:51:05;0;50	2463;8	70438;5;235;47;
$GPXUP;768;10:51:06;0;50	24626;8	70458;5;235;48;
$GPXUP;768;10:51:07;0;50	24622;8	70476;5;236;48;
$GPXUP;768;10:51:08;0;50	24619;8	70499;5;235;50;
$GPXUP;768;10:51:09;0;50	24614;8	70518;5;235;50;
$GPXUP;768;10:51:10;0;50	24614;8	7054;5;235;51;
$GPXUP;768;10:51:11;0;50	24609;8	70561;5;235;51;
$GPXUP;768;10:51:12;0;50	24604;8	70586;5;234;53;
$GPXUP;768;10:51:13;0;50	24588;8	70616;5;235;59;
$GPXUP;768;10:51:14;0;50	24582;8	70637;5;236;59;
$GPXUP;768;10:51:15;0;50	24576;8	70654;5;235;58;
$GPXUP;768;10:51:16;0;50	24568;8	70679;5;235;61;
$GPXUP;768;10:51:17;0;50	24566;8	70705;5;235;63;
$GPXUP;768;10:51:18;0;50	24562;8	7073;5;234;63;
$GPXUP;768;10:51:19;0;50	24558;8	70755;5;234;63;
$GPXUP;768;10:51:20;0;50	24553;8	70778;5;235;63;
$GPXUP;768;10:51:21;0;50	24551;8	7081;5;234;67;
$GPXUP;768;10:51:22;0;50	24546;8	70836;5;235;67;
$GPXUP;768;10:51:23;0;50	24541;8	70861;5;234;67;
$GPXUP;768;10:51:24;0;50	24536;8	70886;5;235;67;
$GPXUP;768;10:51:25;0;50	2453;8	70908;5;234;66;
$GPXUP;768;10:51:26;0;50	24524;8	70933;5;234;66;
$GPXUP;768;10:51:27;0;50	24519;8	70956;5;235;66;
$GPXUP;768;10:51:28;0;50	24514;8	70979;5;235;65;
$GPXUP;768;10:51:29;0;50	24505;8	71003;5;235;66;
$GPXUP;768;10:51:30;0;50	24502;8	71014;5;234;61;
$GPXUP;768;10:51:31;0;50	24492;8	71031;5;234;60;
$GPXUP;768;10:51:32;0;50	24486;8	71051;5;234;60;
$GPXUP;768;10:51:33;0;50	24475;8	71069;5;234;59;
$GPXUP;768;10:51:34;0;50	24469;8	71074;5;235;55;
$GPXUP;768;10:51:35;0;50	24459;8	71091;5;235;55;
$GPXUP;768;10:51:36;0;50	24452;8	71106;5;235;54;
$GPXUP;768;10:51:37;0;50	2444;8	71109;5;234;51;
$GPXUP;768;10:51:38;0;50	24427;8	71118;5;234;54;
$GPXUP;768;10:51:39;0;50	24417;8	7113;5;233;53;
$GPXUP;768;10:51:40;0;50	24409;8	71143;5;234;52;
$GPXUP;768;10:51:41;0;50	24401;8	71156;5;234;51;
$GPXUP;768;10:51:42;0;50	24392;8	71167;5;235;51;
$GPXUP;768;10:51:43;0;50	2438;8	7118;5;234;53;
$GPXUP;768;10:51:44;0;50	24371;8	71191;5;234;52;
$GPXUP;768;10:51:45;0;50	24359;8	71189;5;234;50;
$GPXUP;768;10:51:46;0;50	24349;8	712;5;234;49;
$GPXUP;768;10:51:47;0;50	24336;8	71202;5;235;48;
$GPXUP;768;10:51:48;0;50	24334;8	71203;5;235;44;
$GPXUP;768;10:51:49;0;50	24324;8	7121;5;234;43;
$GPXUP;768;10:51:50;0;50	24316;8	71204;5;234;41;
$GPXUP;768;10:51:51;0;50	24306;8	71206;5;234;41;
$GPXUP;768;10:51:52;0;50	24295;8	71207;5;234;40;
$GPXUP;768;10:51:53;0;50	24275;8	71186;5;234;43;
$GPXUP;768;10:51:54;0;50	24264;8	71186;5;234;43;
$GPXUP;768;10:51:55;0;50	24254;8	71184;5;233;43;
$GPXUP;768;10:51:56;0;50	24242;8	71174;5;234;44;
$GPXUP;768;10:51:57;0;50	24232;8	71169;5;234;43;
$GPXUP;768;10:51:58;0;50	24228;8	7117;5;233;36;
$GPXUP;768;10:51:59;0;50	24219;8	71169;5;234;36;
$GPXUP;768;10:52:00;0;50	2421;8	71169;5;234;36;
$GPXUP;768;10:52:01;0;50	24202;8	71176;5;234;35;
$GPXUP;768;10:52:02;0;50	24193;8	71177;5;234;35;
$GPXUP;768;10:52:03;0;50	24185;8	71176;5;233;37;
$GPXUP;768;10:52:04;0;50	24176;8	71178;5;234;37;
$GPXUP;768;10:52:05;0;50	24166;8	71178;5;234;37;
$GPXUP;768;10:52:06;0;50	24156;8	71179;5;234;37;
$GPXUP;768;10:52:07;0;50	24147;8	7118;5;234;38;
$GPXUP;768;10:52:08;0;50	24137;8	71184;5;234;38;
$GPXUP;768;10:52:09;0;50	24128;8	71186;5;234;38;
$GPXUP;768;10:52:10;0;50	24123;8	7119;5;234;36;
$GPXUP;768;10:52:11;0;50	24114;8	71194;5;234;36;
$GPXUP;768;10:52:12;0;50	24106;8	71198;5;234;36;
$GPXUP;768;10:52:13;0;50	24104;8	71206;5;234;33;
$GPXUP;768;10:52:14;0;50	24096;8	71212;5;234;33;
$GPXUP;768;10:52:15;0;50	2409;8	71218;5;234;33;
$GPXUP;768;10:52:16;0;50	24081;8	71225;5;234;34;
$GPXUP;768;10:52:17;0;50	24072;8	71232;5;234;34;
$GPXUP;768;10:52:18;0;50	24048;8	71253;5;233;44;
$GPXUP;768;10:52:19;0;50	24037;8	71259;5;234;44;
$GPXUP;768;10:52:20;0;50	24028;8	71268;5;233;44;
$GPXUP;768;10:52:21;0;50	24018;8	71274;5;234;44;
$GPXUP;768;10:52:22;0;50	24008;8	71279;5;234;44;
$GPXUP;768;10:52:23;0;50	23991;8	71292;5;233;46;
$GPXUP;768;10:52:24;0;50	23981;8	71297;5;233;46;
$GPXUP;768;10:52:25;0;50	23971;8	71305;5;234;46;
$GPXUP;768;10:52:26;0;50	23957;8	71318;5;233;48;
$GPXUP;768;10:52:27;0;50	23948;8	71326;5;233;47;
$GPXUP;768;10:52:28;0;50	23946;8	71339;5;233;44;
$GPXUP;768;10:52:29;0;50	23943;8	71361;5;234;42;
$GPXUP;768;10:52:30;0;50	23934;8	71374;5;234;42;
$GPXUP;768;10:52:31;0;50	23926;8	71386;5;233;42;
$GPXUP;768;10:52:32;0;50	23918;8	71398;5;234;43;
$GPXUP;768;10:52:33;0;50	23902;8	71408;5;234;44;
$GPXUP;768;10:52:34;0;50	23894;8	71417;5;233;44;
$GPXUP;768;10:52:35;0;50	23884;8	71426;5;233;44;
$GPXUP;768;10:52:36;0;50	23875;8	71432;5;233;44;
$GPXUP;768;10:52:37;0;50	23865;8	71439;5;234;44;
$GPXUP;768;10:52:38;0;50	23856;8	71447;5;234;43;
$GPXUP;768;10:52:39;0;50	23846;8	71447;5;234;42;
$GPXUP;768;10:52:40;0;50	23836;8	71456;5;233;42;
$GPXUP;768;10:52:41;0;50	23828;8	71466;5;234;42;
$GPXUP;768;10:52:42;0;50	23813;8	71485;5;233;47;
$GPXUP;768;10:52:43;0;50	23803;8	71496;5;233;47;
$GPXUP;768;10:52:44;0;50	23798;8	71513;5;234;47;
$GPXUP;768;10:52:45;0;50	23789;8	71524;5;233;48;
$GPXUP;768;10:52:46;0;50	23779;8	71536;5;233;48;
$GPXUP;768;10:52:47;0;50	23768;8	71542;5;234;47;
$GPXUP;768;10:52:48;0;50	23763;8	71548;5;234;45;
$GPXUP;768;10:52:49;0;50	23753;8	71562;5;234;45;
$GPXUP;768;10:52:50;0;50	23738;8	71562;5;233;46;
$GPXUP;768;10:52:51;0;50	23728;8	7157;5;234;46;
$GPXUP;768;10:52:52;0;50	23718;8	71576;5;234;45;
$GPXUP;768;10:52:53;0;50	23705;8	71577;5;234;45;
$GPXUP;768;10:52:54;0;50	23702;8	71537;5;234;30;
$GPXUP;768;10:52:55;0;50	23695;8	71534;5;234;30;
$GPXUP;768;10:52:56;0;50	23684;8	71536;5;234;40;
$GPXUP;768;10:52:57;0;50	23672;8	71525;5;235;43;
$GPXUP;768;10:52:58;0;50	23661;8	71523;5;234;42;
$GPXUP;768;10:52:59;0;50	23652;8	7152;5;234;41;
$GPXUP;768;10:53:00;0;50	23641;8	7152;5;234;40;
$GPXUP;768;10:53:01;0;50	23633;8	7152;5;234;39;
$GPXUP;768;10:53:02;0;50	23624;8	71521;5;235;38;
$GPXUP;768;10:53:03;0;50	23602;8	71526;5;235;47;
$GPXUP;768;10:53:04;0;50	23591;8	71527;5;234;47;
$GPXUP;768;10:53:05;0;50	2358;8	71538;5;235;44;
$GPXUP;768;10:53:06;0;50	23567;8	71548;5;235;47;
$GPXUP;768;10:53:07;0;50	23556;8	71578;5;236;48;
$GPXUP;768;10:53:08;0;50	23544;8	71585;5;236;47;
$GPXUP;768;10:53:09;0;50	23533;8	71592;5;235;47;
$GPXUP;768;10:53:10;0;50	23522;8	71598;5;236;47;
$GPXUP;768;10:53:11;0;50	23512;8	71602;5;236;45;
$GPXUP;768;10:53:12;0;50	23502;8	71604;5;236;45;
$GPXUP;768;10:53:13;0;50	2349;8	71571;5;236;41;
$GPXUP;768;10:53:14;0;50	23481;8	71571;5;236;41;
$GPXUP;768;10:53:15;0;50	2347;8	7157;5;236;41;
$GPXUP;768;10:53:16;0;50	2346;8	71568;5;237;42;
$GPXUP;768;10:53:17;0;50	23447;8	71569;5;236;43;
$GPXUP;768;10:53:18;0;50	23437;8	71567;5;236;43;
$GPXUP;768;10:53:19;0;50	23427;8	71555;5;237;43;
$GPXUP;768;10:53:20;0;50	23411;8	71562;5;236;45;
$GPXUP;768;10:53:21;0;50	234;8	71567;5;236;46;
$GPXUP;768;10:53:22;0;50	2339;8	7157;5;236;45;
$GPXUP;768;10:53:23;0;50	23379;8	71572;5;236;45;
$GPXUP;768;10:53:24;0;50	23371;8	71593;5;236;44;
$GPXUP;768;10:53:25;0;50	2336;8	71597;5;236;44;
$GPXUP;768;10:53:26;0;50	23348;8	71602;5;236;44;
$GPXUP;768;10:53:27;0;50	23337;8	71605;5;236;44;
$GPXUP;768;10:53:28;0;50	23326;8	71608;5;236;45;
$GPXUP;768;10:53:29;0;50	23314;8	71607;5;236;46;
$GPXUP;768;10:53:30;0;50	23307;8	71607;5;236;44;
$GPXUP;768;10:53:31;0;50	23294;8	71609;5;237;44;
$GPXUP;768;10:53:32;0;50	23284;8	71618;5;236;44;
$GPXUP;768;10:53:33;0;50	23269;8	71627;5;236;46;
$GPXUP;768;10:53:34;0;50	23257;8	7163;5;236;46;
$GPXUP;768;10:53:35;0;50	2324;8	7164;5;237;49;
$GPXUP;768;10:53:36;0;50	23228;8	71643;5;236;49;
$GPXUP;768;10:53:37;0;50	23216;8	71648;5;237;49;
$GPXUP;768;10:53:38;0;50	23204;8	71652;5;236;49;
$GPXUP;768;10:53:39;0;50	23191;8	71655;5;236;49;
$GPXUP;768;10:53:40;0;50	23179;8	71657;5;237;49;
$GPXUP;768;10:53:41;0;50	23167;8	71656;5;236;49;
$GPXUP;768;10:53:42;0;50	23154;8	71655;5;236;49;
$GPXUP;768;10:53:43;0;50	23146;8	71645;5;236;47;
$GPXUP;768;10:53:44;0;50	23134;8	71642;5;237;47;
$GPXUP;768;10:53:45;0;50	23124;8	71638;5;236;47;
$GPXUP;768;10:53:46;0;50	23111;8	71632;5;236;47;
$GPXUP;768;10:53:47;0;50	23099;8	71624;5;236;47;
$GPXUP;768;10:53:48;0;50	23087;8	71616;5;236;48;
$GPXUP;768;10:53:49;0;50	23084;8	71593;5;236;45;
$GPXUP;768;10:53:50;0;50	23073;8	71582;5;236;45;
$GPXUP;768;10:53:51;0;50	23066;8	7157;5;236;44;
$GPXUP;768;10:53:52;0;50	23056;8	71558;5;236;44;
$GPXUP;768;10:53:53;0;50	23045;8	71545;5;236;44;
$GPXUP;768;10:53:54;0;50	23037;8	71513;5;236;46;
$GPXUP;768;10:53:55;0;50	23028;8	71503;5;235;46;
$GPXUP;768;10:53:56;0;50	23023;8	71492;5;235;40;
$GPXUP;768;10:53:57;0;50	23014;8	71484;5;236;40;
$GPXUP;768;10:53:58;0;50	23005;8	71474;5;235;40;
$GPXUP;768;10:53:59;0;50	22997;8	71466;5;236;39;
$GPXUP;768;10:54:00;0;50	22988;8	71459;5;235;39;
$GPXUP;768;10:54:01;0;50	2298;8	71455;5;235;37;
$GPXUP;768;10:54:02;0;50	22972;8	7145;5;235;37;
$GPXUP;768;10:54:03;0;50	22961;8	71462;5;236;36;
$GPXUP;768;10:54:04;0;50	22952;8	71468;5;235;35;
$GPXUP;768;10:54:05;0;50	22929;8	71491;5;236;40;
$GPXUP;768;10:54:06;0;50	22921;8	71516;5;235;38;
$GPXUP;768;10:54:07;0;50	22912;8	7152;5;235;38;
$GPXUP;768;10:54:08;0;50	22903;8	71533;5;235;38;
$GPXUP;768;10:54:09;0;50	22893;8	7154;5;235;38;
$GPXUP;768;10:54:10;0;50	22884;8	71546;5;234;39;
$GPXUP;768;10:54:11;0;50	22875;8	71553;5;235;39;
$GPXUP;768;10:54:12;0;50	22857;8	71573;5;234;42;
$GPXUP;768;10:54:13;0;50	22846;8	71576;5;234;43;
$GPXUP;768;10:54:14;0;50	22834;8	7157;5;235;43;
$GPXUP;768;10:54:15;0;50	22823;8	71573;5;235;42;
$GPXUP;768;10:54:16;0;50	22811;8	71574;5;235;43;
$GPXUP;768;10:54:17;0;50	22806;8	71573;5;235;40;
$GPXUP;768;10:54:18;0;50	22797;8	71572;5;235;39;
$GPXUP;768;10:54:19;0;50	22791;8	71563;5;234;37;
$GPXUP;768;10:54:20;0;50	22782;8	71558;5;235;37;
$GPXUP;768;10:54:21;0;50	22768;8	71501;5;235;43;
$GPXUP;768;10:54:22;0;50	22757;8	71485;5;235;45;
$GPXUP;768;10:54:23;0;50	22746;8	71476;5;235;46;
$GPXUP;768;10:54:24;0;50	22736;8	71465;5;235;46;
$GPXUP;768;10:54:25;0;50	22728;8	71455;5;234;44;
$GPXUP;768;10:54:26;0;50	2272;8	71438;5;234;42;
$GPXUP;768;10:54:27;0;50	22711;8	71428;5;234;42;
$GPXUP;768;10:54:28;0;50	22705;8	71408;5;235;43;
$GPXUP;768;10:54:29;0;50	22697;8	71394;5;234;43;
$GPXUP;768;10:54:30;0;50	22696;8	71359;5;235;45;
$GPXUP;768;10:54:31;0;50	22707;8	71321;5;234;46;
$GPXUP;768;10:54:32;0;50	22704;8	71305;5;234;44;
$GPXUP;768;10:54:33;0;50	22703;8	71281;5;234;54;
$GPXUP;768;10:54:34;0;50	22698;8	71261;5;234;53;
$GPXUP;768;10:54:35;0;50	22693;8	71242;5;234;53;
$GPXUP;768;10:54:36;0;50	22687;8	71224;5;234;53;
$GPXUP;768;10:54:37;0;50	22682;8	71204;5;234;53;
$GPXUP;768;10:54:38;0;50	22676;8	71186;5;234;53;
$GPXUP;768;10:54:39;0;50	22671;8	71167;5;234;53;
$GPXUP;768;10:54:40;0;50	22665;8	71152;5;234;51;
$GPXUP;768;10:54:41;0;50	22659;8	71135;5;235;51;
$GPXUP;768;10:54:42;0;50	22654;8	71118;5;234;50;
$GPXUP;768;10:54:43;0;50	22648;8	71102;5;234;50;
$GPXUP;768;10:54:44;0;50	22642;8	71085;5;234;50;
$GPXUP;768;10:54:45;0;50	22625;8	71085;5;235;48;
$GPXUP;768;10:54:46;0;50	22618;8	7107;5;234;48;
$GPXUP;768;10:54:47;0;50	22618;8	71058;5;235;43;
$GPXUP;768;10:54:48;0;50	22612;8	71037;5;235;46;
$GPXUP;768;10:54:49;0;50	22608;8	71021;5;235;46;
$GPXUP;768;10:54:50;0;50	22602;8	71004;5;235;46;
$GPXUP;768;10:54:51;0;50	22598;8	70988;5;235;46;
$GPXUP;768;10:54:52;0;50	22595;8	7097;5;235;46;
$GPXUP;768;10:54:53;0;50	22594;8	70956;5;235;45;
$GPXUP;768;10:54:54;0;50	22616;8	70967;5;235;33;
$GPXUP;768;10:54:55;0;50	22617;8	70956;5;235;32;
$GPXUP;768;10:54:56;0;50	22628;8	70949;5;234;29;
$GPXUP;768;10:54:57;0;50	22633;8	7094;5;235;28;
$GPXUP;768;10:54:58;0;50	22669;8	70948;5;237;26;
$GPXUP;768;10:54:59;0;50	22675;8	70942;5;236;26;
$GPXUP;768;10:55:00;0;50	22699;8	70956;5;237;30;
$GPXUP;768;10:55:01;0;50	22709;8	70978;5;237;19;
$GPXUP;768;10:55:02;0;50	22715;8	70998;5;237;26;
$GPXUP;768;10:55:03;0;50	22715;8	7103;5;237;40;
$GPXUP;768;10:55:04;0;50	22713;8	71051;5;238;43;
$GPXUP;768;10:55:05;0;50	22705;8	71076;5;237;48;
$GPXUP;768;10:55:06;0;50	22698;8	71081;5;237;39;
$GPXUP;768;10:55:07;0;50	22693;8	71087;5;238;34;
$GPXUP;768;10:55:08;0;50	22691;8	71096;5;237;33;
$GPXUP;768;10:55:09;0;50	22687;8	71104;5;237;31;
$GPXUP;768;10:55:10;0;50	2268;8	71097;5;237;23;
$GPXUP;768;10:55:11;0;50	22674;8	71099;5;237;21;
$GPXUP;768;10:55:12;0;50	22664;8	71086;5;237;15;
$GPXUP;768;10:55:13;0;50	22658;8	71085;5;238;13;
$GPXUP;768;10:55:14;0;50	22646;8	71067;5;238;10;
$GPXUP;768;10:55:15;0;50	2264;8	71062;5;237;11;
$GPXUP;768;10:55:16;0;50	22634;8	71034;5;238;10;
$GPXUP;768;10:55:17;0;50	22628;8	7103;5;238;12;
$GPXUP;768;10:55:18;0;50	22621;8	71026;5;238;14;
$GPXUP;768;10:55:19;0;50	22615;8	71017;5;238;16;
$GPXUP;768;10:55:20;0;50	22589;8	70987;5;238;27;
$GPXUP;768;10:55:21;0;50	22584;8	70979;5;238;27;
$GPXUP;768;10:55:22;0;50	22579;8	70971;5;238;27;
$GPXUP;768;10:55:23;0;50	22573;8	70964;5;237;28;
$GPXUP;768;10:55:24;0;50	22566;8	7096;5;237;28;
$GPXUP;768;10:55:25;0;50	22557;8	70967;5;238;27;
$GPXUP;768;10:55:26;0;50	2255;8	70963;5;238;27;
$GPXUP;768;10:55:27;0;50	22543;8	70962;5;238;27;
$GPXUP;768;10:55:28;0;50	22532;8	7096;5;238;27;
$GPXUP;768;10:55:29;0;50	22524;8	70961;5;238;28;
$GPXUP;768;10:55:30;0;50	22515;8	70962;5;238;29;
$GPXUP;768;10:55:31;0;50	22502;8	70984;5;238;29;
$GPXUP;768;10:55:32;0;50	22494;8	70985;5;238;30;
$GPXUP;768;10:55:33;0;50	22465;8	71001;5;238;39;
$GPXUP;768;10:55:34;0;50	22456;8	71004;5;238;38;
$GPXUP;768;10:55:35;0;50	22447;8	71014;5;238;38;
$GPXUP;768;10:55:36;0;50	22437;8	7102;5;238;38;
$GPXUP;768;10:55:37;0;50	22428;8	71056;5;237;41;
$GPXUP;768;10:55:38;0;50	22418;8	71059;5;237;41;
$GPXUP;768;10:55:39;0;50	22406;8	71066;5;238;42;
$GPXUP;768;10:55:40;0;50	22397;8	71072;5;238;42;
$GPXUP;768;10:55:41;0;50	22387;8	71089;5;238;41;
$GPXUP;768;10:55:42;0;50	22377;8	7111;5;238;43;
$GPXUP;768;10:55:43;0;50	22367;8	71124;5;238;44;
$GPXUP;768;10:55:44;0;50	22357;8	71133;5;238;44;
$GPXUP;768;10:55:45;0;50	22344;8	7115;5;238;46;
$GPXUP;768;10:55:46;0;50	22335;8	71159;5;238;46;
$GPXUP;768;10:55:47;0;50	22325;8	71167;5;238;46;
$GPXUP;768;10:55:48;0;50	22314;8	71173;5;238;46;
$GPXUP;768;10:55:49;0;50	22302;8	71157;5;238;44;
$GPXUP;768;10:55:50;0;50	22292;8	71161;5;238;44;
$GPXUP;768;10:55:51;0;50	22282;8	71162;5;238;43;
$GPXUP;768;10:55:52;0;50	22271;8	71162;5;238;43;
$GPXUP;768;10:55:53;0;50	22272;8	71147;5;238;37;
$GPXUP;768;10:55:54;0;50	22263;8	71141;5;238;37;
$GPXUP;768;10:55:55;0;50	22256;8	71134;5;238;36;
$GPXUP;768;10:55:56;0;50	22252;8	71088;5;237;37;
$GPXUP;768;10:55:57;0;50	22244;8	71068;5;238;38;
$GPXUP;768;10:55:58;0;50	22255;8	71044;5;238;34;
$GPXUP;768;10:55:59;0;50	22251;8	71033;5;238;33;
$GPXUP;768;10:56:00;0;50	22255;8	71028;5;238;29;
$GPXUP;768;10:56:01;0;50	22255;8	71019;5;238;27;
$GPXUP;768;10:56:02;0;50	22276;8	7101;5;238;20;
$GPXUP;768;10:56:03;0;50	22282;8	71013;5;239;16;
$GPXUP;768;10:56:04;0;50	22286;8	71015;5;238;13;
$GPXUP;768;10:56:05;0;50	22292;8	71013;5;238;11;
$GPXUP;768;10:56:06;0;50	22332;8	71028;5;239;17;
$GPXUP;768;10:56:07;0;50	22352;8	71031;5;239;28;
$GPXUP;768;10:56:08;0;50	22374;8	71047;5;239;43;
$GPXUP;768;10:56:09;0;50	22386;8	71064;5;239;47;
$GPXUP;768;10:56:10;0;50	22398;8	71075;5;239;50;
$GPXUP;768;10:56:11;0;50	22431;8	71087;5;238;65;
$GPXUP;768;10:56:12;0;50	22438;8	71111;5;239;63;
$GPXUP;768;10:56:13;0;50	22445;8	71148;5;239;64;
$GPXUP;768;10:56:14;0;50	22456;8	71166;5;239;64;
$GPXUP;768;10:56:15;0;50	22466;8	71186;5;239;64;
$GPXUP;768;10:56:16;0;50	22474;8	71208;5;239;66;
$GPXUP;768;10:56:17;0;50	22483;8	71228;5;239;66;
$GPXUP;768;10:56:18;0;50	22491;8	71248;5;239;65;
$GPXUP;768;10:56:19;0;50	22479;8	7126;5;238;56;
$GPXUP;768;10:56:20;0;50	22473;8	71266;5;239;49;
$GPXUP;768;10:56:21;0;50	22476;8	71278;5;239;45;
$GPXUP;768;10:56:22;0;50	22451;8	71296;5;239;42;
$GPXUP;768;10:56:23;0;50	22451;8	7131;5;240;41;
$GPXUP;768;10:56:24;0;50	22449;8	71324;5;239;37;
$GPXUP;768;10:56:25;0;50	22445;8	71335;5;239;35;
$GPXUP;768;10:56:26;0;50	22425;8	71317;5;239;26;
$GPXUP;768;10:56:27;0;50	22412;8	71319;5;239;28;
$GPXUP;768;10:56:28;0;50	22401;8	71271;5;239;26;
$GPXUP;768;10:56:29;0;50	22382;8	71286;5;239;33;
$GPXUP;768;10:56:30;0;50	22374;8	71289;5;239;33;
$GPXUP;768;10:56:31;0;50	22358;8	71302;5;239;38;
$GPXUP;768;10:56:32;0;50	22344;8	71308;5;239;41;
$GPXUP;768;10:56:33;0;50	22334;8	71318;5;240;41;
$GPXUP;768;10:56:34;0;50	22328;8	71332;5;239;41;
$GPXUP;768;10:56:35;0;50	22318;8	71338;5;239;41;
$GPXUP;768;10:56:36;0;50	22311;8	71347;5;239;41;
$GPXUP;768;10:56:37;0;50	22301;8	71354;5;239;41;
$GPXUP;768;10:56:38;0;50	2229;8	71356;5;239;41;
$GPXUP;768;10:56:39;0;50	2228;8	71361;5;239;41;
$GPXUP;768;10:56:40;0;50	2227;8	71351;5;238;39;
$GPXUP;768;10:56:41;0;50	2226;8	71346;5;239;38;
$GPXUP;768;10:56:42;0;50	2225;8	71347;5;238;38;
$GPXUP;768;10:56:43;0;50	22236;8	7135;5;239;41;
$GPXUP;768;10:56:44;0;50	22225;8	7135;5;239;41;
$GPXUP;768;10:56:45;0;50	22214;8	7135;5;239;41;
$GPXUP;768;10:56:46;0;50	22204;8	71349;5;238;41;
$GPXUP;768;10:56:47;0;50	22192;8	71348;5;239;40;
$GPXUP;768;10:56:48;0;50	22184;8	71302;5;239;40;
$GPXUP;768;10:56:49;0;50	22176;8	71297;5;239;40;
$GPXUP;768;10:56:50;0;50	22168;8	71291;5;240;39;
$GPXUP;768;10:56:51;0;50	22158;8	71289;5;239;38;
$GPXUP;768;10:56:52;0;50	22148;8	71286;5;240;38;
$GPXUP;768;10:56:53;0;50	22138;8	71284;5;239;38;
$GPXUP;768;10:56:54;0;50	22131;8	71286;5;239;36;
$GPXUP;768;10:56:55;0;50	22125;8	71284;5;240;34;
$GPXUP;768;10:56:56;0;50	22115;8	71274;5;240;35;
$GPXUP;768;10:56:57;0;50	22102;8	71279;5;240;37;
$GPXUP;768;10:56:58;0;50	22091;8	7128;5;240;38;
$GPXUP;768;10:56:59;0;50	22082;8	71278;5;239;37;
$GPXUP;768;10:57:00;0;50	22073;8	71276;5;240;37;
$GPXUP;768;10:57:01;0;50	22064;8	71274;5;239;37;
$GPXUP;768;10:57:02;0;50	22053;8	71273;5;240;38;
$GPXUP;768;10:57:03;0;50	2204;8	71287;5;239;41;
$GPXUP;768;10:57:04;0;50	22029;8	71288;5;240;41;
$GPXUP;768;10:57:05;0;50	22019;8	71292;5;240;41;
$GPXUP;768;10:57:06;0;50	2201;8	71294;5;239;41;
$GPXUP;768;10:57:07;0;50	21997;8	71302;5;240;44;
$GPXUP;768;10:57:08;0;50	21986;8	71306;5;240;44;
$GPXUP;768;10:57:09;0;50	21974;8	71308;5;240;44;
$GPXUP;768;10:57:10;0;50	21963;8	71311;5;240;44;
$GPXUP;768;10:57:11;0;50	21952;8	71314;5;240;44;
$GPXUP;768;10:57:12;0;50	21941;8	71312;5;240;44;
$GPXUP;768;10:57:13;0;50	21929;8	71312;5;239;44;
$GPXUP;768;10:57:14;0;50	21918;8	71312;5;240;43;
$GPXUP;768;10:57:15;0;50	21903;8	71306;5;239;46;
$GPXUP;768;10:57:16;0;50	21891;8	71294;5;239;46;
$GPXUP;768;10:57:17;0;50	21879;8	71294;5;240;46;
$GPXUP;768;10:57:18;0;50	21868;8	71293;5;239;45;
$GPXUP;768;10:57:19;0;50	21864;8	7129;5;239;41;
$GPXUP;768;10:57:20;0;50	21851;8	71286;5;240;43;
$GPXUP;768;10:57:21;0;50	21844;8	71281;5;240;42;
$GPXUP;768;10:57:22;0;50	21833;8	71276;5;240;42;
$GPXUP;768;10:57:23;0;50	21824;8	71272;5;240;40;
$GPXUP;768;10:57:24;0;50	21813;8	71261;5;239;40;
$GPXUP;768;10:57:25;0;50	21804;8	7126;5;239;40;
$GPXUP;768;10:57:26;0;50	21794;8	71257;5;242;3;
$GPXUP;768;10:57:27;0;50	21793;8	71257;5;242;3;
$GPXUP;768;10:57:28;0;50	21792;8	71256;5;241;4;
$GPXUP;768;10:57:29;0;50	2179;8	71254;5;240;5;
$GPXUP;768;10:57:30;0;50	21789;8	71254;5;240;5;
$GPXUP;768;10:57:31;0;50	21788;8	71252;5;240;6;
$GPXUP;768;10:57:32;0;50	21785;8	71249;5;239;7;
$GPXUP;768;10:57:33;0;50	21782;8	71246;5;240;8;
$GPXUP;768;10:57:34;0;50	21772;8	71224;5;238;19;
$GPXUP;768;10:57:35;0;50	21764;8	71213;5;238;24;
$GPXUP;768;10:57:36;0;50	21757;8	71203;5;238;26;
$GPXUP;768;10:57:37;0;50	2174;8	7119;5;238;33;
$GPXUP;768;10:57:38;0;50	21731;8	71178;5;237;35;
$GPXUP;768;10:57:39;0;50	21696;8	71164;5;236;47;
$GPXUP;768;10:57:40;0;50	21686;8	71153;5;236;46;
$GPXUP;768;10:57:41;0;50	21676;8	71143;5;237;46;
$GPXUP;768;10:57:42;0;50	21665;8	71132;5;236;46;
$GPXUP;768;10:57:43;0;50	21657;8	71127;5;236;40;
$GPXUP;768;10:57:44;0;50	21633;8	71134;5;236;44;
$GPXUP;768;10:57:45;0;50	21622;8	71129;5;235;44;
$GPXUP;768;10:57:46;0;50	21611;8	71123;5;235;44;
$GPXUP;768;10:57:47;0;50	21601;8	71115;5;236;44;
$GPXUP;768;10:57:48;0;50	21586;8	71108;5;235;47;
$GPXUP;768;10:57:49;0;50	21576;8	71099;5;236;47;
$GPXUP;768;10:57:50;0;50	21563;8	7108;5;236;49;
$GPXUP;768;10:57:51;0;50	2155;8	71073;5;236;48;
$GPXUP;768;10:57:52;0;50	21541;8	71064;5;235;48;
$GPXUP;768;10:57:53;0;50	21527;8	71043;5;236;51;
$GPXUP;768;10:57:54;0;50	21515;8	71038;5;236;50;
$GPXUP;768;10:57:55;0;50	21507;8	71034;5;236;47;
$GPXUP;768;10:57:56;0;50	21496;8	71025;5;236;47;
$GPXUP;768;10:57:57;0;50	21486;8	71022;5;236;43;
$GPXUP;768;10:57:58;0;50	21477;8	71016;5;236;42;
$GPXUP;768;10:57:59;0;50	21468;8	71008;5;236;42;
$GPXUP;768;10:58:00;0;50	21458;8	71002;5;236;42;
$GPXUP;768;10:58:01;0;50	21446;8	71003;5;236;40;
$GPXUP;768;10:58:02;0;50	21437;8	70996;5;235;40;
$GPXUP;768;10:58:03;0;50	21425;8	70995;5;236;40;
$GPXUP;768;10:58:04;0;50	21416;8	70988;5;236;40;
$GPXUP;768;10:58:05;0;50	21406;8	7098;5;236;40;
$GPXUP;768;10:58:06;0;50	21398;8	70976;5;236;39;
$GPXUP;768;10:58:07;0;50	21388;8	70968;5;236;40;
$GPXUP;768;10:58:08;0;50	21378;8	70962;5;236;40;
$GPXUP;768;10:58:09;0;50	21366;8	70957;5;236;41;
$GPXUP;768;10:58:10;0;50	21356;8	70948;5;235;42;
$GPXUP;768;10:58:11;0;50	2134;8	70945;5;235;44;
$GPXUP;768;10:58:12;0;50	21328;8	70943;5;236;43;
$GPXUP;768;10:58:13;0;50	21295;8	7097;5;236;51;
$GPXUP;768;10:58:14;0;50	21282;8	70967;5;236;51;
$GPXUP;768;10:58:15;0;50	21269;8	70969;5;235;48;
$GPXUP;768;10:58:16;0;50	21253;8	70996;5;235;53;
$GPXUP;768;10:58:17;0;50	21239;8	71005;5;235;53;
$GPXUP;768;10:58:18;0;50	21227;8	71018;5;236;54;
$GPXUP;768;10:58:19;0;50	21216;8	71032;5;235;54;
$GPXUP;768;10:58:20;0;50	21202;8	71042;5;235;57;
$GPXUP;768;10:58:21;0;50	21191;8	7106;5;235;58;
$GPXUP;768;10:58:22;0;50	21179;8	71076;5;235;59;
$GPXUP;768;10:58:23;0;50	21165;8	71088;5;235;70;
$GPXUP;768;10:58:24;0;50	21148;8	71094;5;235;57;
$GPXUP;768;10:58:25;0;50	21132;8	71104;5;235;59;
$GPXUP;768;10:58:26;0;50	21118;8	71107;5;236;55;
$GPXUP;768;10:58:27;0;50	21105;8	71113;5;236;55;
$GPXUP;768;10:58:28;0;50	21092;8	71115;5;235;52;
$GPXUP;768;10:58:29;0;50	21077;8	71117;5;235;52;
$GPXUP;768;10:58:30;0;50	21064;8	71116;5;235;51;
$GPXUP;768;10:58:31;0;50	21051;8	71119;5;235;51;
$GPXUP;768;10:58:32;0;50	21038;8	71121;5;236;51;
$GPXUP;768;10:58:33;0;50	21024;8	71121;5;235;51;
$GPXUP;768;10:58:34;0;50	21011;8	71119;5;236;50;
$GPXUP;768;10:58:35;0;50	20997;8	71116;5;236;50;
$GPXUP;768;10:58:36;0;50	20984;8	7111;5;235;50;
$GPXUP;768;10:58:37;0;50	20966;8	711;5;236;53;
$GPXUP;768;10:58:38;0;50	20954;8	71094;5;236;52;
$GPXUP;768;10:58:39;0;50	20941;8	71086;5;235;52;
$GPXUP;768;10:58:40;0;50	20937;8	7107;5;235;49;
$GPXUP;768;10:58:41;0;50	20926;8	71062;5;235;48;
$GPXUP;768;10:58:42;0;50	20913;8	71053;5;235;49;
$GPXUP;768;10:58:43;0;50	20904;8	7104;5;236;47;
$GPXUP;768;10:58:44;0;50	20892;8	7103;5;235;47;
$GPXUP;768;10:58:45;0;50	20878;8	71012;5;236;49;
$GPXUP;768;10:58:46;0;50	20865;8	71008;5;236;49;
$GPXUP;768;10:58:47;0;50	20854;8	71005;5;236;48;
$GPXUP;768;10:58:48;0;50	20842;8	71001;5;236;48;
$GPXUP;768;10:58:49;0;50	20832;8	71;5;235;47;
$GPXUP;768;10:58:50;0;50	20812;8	7102;5;236;51;
$GPXUP;768;10:58:51;0;50	208;8	71024;5;236;51;
$GPXUP;768;10:58:52;0;50	2079;8	71027;5;235;50;
$GPXUP;768;10:58:53;0;50	20783;8	71046;5;236;48;
$GPXUP;768;10:58:54;0;50	20764;8	71048;5;235;67;
$GPXUP;768;10:58:55;0;50	20746;8	71053;5;236;62;
$GPXUP;768;10:58:56;0;50	2073;8	71056;5;236;61;
$GPXUP;768;10:58:57;0;50	20715;8	71056;5;236;54;
$GPXUP;768;10:58:58;0;50	20699;8	71049;5;236;51;
$GPXUP;768;10:58:59;0;50	20686;8	71045;5;236;51;
$GPXUP;768;10:59:00;0;50	20673;8	71041;5;235;51;
$GPXUP;768;10:59:01;0;50	20661;8	71038;5;235;51;
$GPXUP;768;10:59:02;0;50	20648;8	7103;5;235;52;
$GPXUP;768;10:59:03;0;50	20636;8	71022;5;236;52;
$GPXUP;768;10:59:04;0;50	20622;8	71014;5;235;53;
$GPXUP;768;10:59:05;0;50	20609;8	71008;5;235;53;
$GPXUP;768;10:59:06;0;50	20598;8	71001;5;234;63;
$GPXUP;768;10:59:07;0;50	20584;8	70992;5;234;63;
$GPXUP;768;10:59:08;0;50	2057;8	70983;5;234;51;
$GPXUP;768;10:59:09;0;50	20558;8	70976;5;235;52;
$GPXUP;768;10:59:10;0;50	20545;8	70971;5;235;53;
$GPXUP;768;10:59:11;0;50	20532;8	70967;5;236;49;
$GPXUP;768;10:59:12;0;50	2052;8	70965;5;235;49;
$GPXUP;768;10:59:13;0;50	20506;8	70965;5;235;51;
$GPXUP;768;10:59:14;0;50	20492;8	70956;5;236;52;
$GPXUP;768;10:59:15;0;50	2048;8	70952;5;236;52;
$GPXUP;768;10:59:16;0;50	20455;8	70954;5;238;67;
$GPXUP;768;10:59:17;0;50	20439;8	70957;5;238;67;
$GPXUP;768;10:59:18;0;50	20426;8	70962;5;237;58;
$GPXUP;768;10:59:19;0;50	20411;8	70963;5;236;58;
$GPXUP;768;10:59:20;0;50	20396;8	70965;5;236;58;
$GPXUP;768;10:59:21;0;50	20383;8	70965;5;236;58;
$GPXUP;768;10:59:22;0;50	20369;8	70966;5;236;58;
$GPXUP;768;10:59:23;0;50	20355;8	70963;5;236;57;
$GPXUP;768;10:59:24;0;50	20346;8	70949;5;235;54;
$GPXUP;768;10:59:25;0;50	20333;8	70946;5;235;54;
$GPXUP;768;10:59:26;0;50	2032;8	70944;5;235;53;
$GPXUP;768;10:59:27;0;50	20307;8	70942;5;235;53;
$GPXUP;768;10:59:28;0;50	20295;8	70927;5;234;53;
$GPXUP;768;10:59:29;0;50	20282;8	70923;5;235;53;
$GPXUP;768;10:59:30;0;50	20272;8	70912;5;235;51;
$GPXUP;768;10:59:31;0;50	20264;8	70908;5;234;50;
$GPXUP;768;10:59:32;0;50	20252;8	70903;5;234;49;
$GPXUP;768;10:59:33;0;50	20246;8	70898;5;235;44;
$GPXUP;768;10:59:34;0;50	20242;8	7089;5;235;42;
$GPXUP;768;10:59:35;0;50	20232;8	70882;5;235;42;
$GPXUP;768;10:59:36;0;50	20223;8	70877;5;234;42;
$GPXUP;768;10:59:37;0;50	20214;8	70869;5;235;42;
$GPXUP;768;10:59:38;0;50	20204;8	70862;5;235;42;
$GPXUP;768;10:59:39;0;50	20195;8	70853;5;234;42;
$GPXUP;768;10:59:40;0;50	20188;8	70845;5;235;41;
$GPXUP;768;10:59:41;0;50	20179;8	70837;5;235;41;
$GPXUP;768;10:59:42;0;50	20163;8	70836;5;235;42;
$GPXUP;768;10:59:43;0;50	20154;8	70828;5;236;42;
$GPXUP;768;10:59:44;0;50	20144;8	7082;5;235;42;
$GPXUP;768;10:59:45;0;50	20138;8	70813;5;235;42;
$GPXUP;768;10:59:46;0;50	20123;8	70796;5;234;45;
$GPXUP;768;10:59:47;0;50	20111;8	70791;5;235;45;
$GPXUP;768;10:59:48;0;50	20102;8	70782;5;235;45;
$GPXUP;768;10:59:49;0;50	20085;8	70785;5;236;45;
$GPXUP;768;10:59:50;0;50	20069;8	70778;5;235;48;
$GPXUP;768;10:59:51;0;50	20057;8	70776;5;236;48;
$GPXUP;768;10:59:52;0;50	20045;8	70774;5;235;48;
$GPXUP;768;10:59:53;0;50	20032;8	70768;5;236;49;
$GPXUP;768;10:59:54;0;50	2002;8	70766;5;235;49;
$GPXUP;768;10:59:55;0;50	20008;8	70764;5;235;48;
$GPXUP;768;10:59:56;0;50	1999;8	70769;5;235;50;
$GPXUP;768;10:59:57;0;50	19976;8	7077;5;236;51;
$GPXUP;768;10:59:58;0;50	19962;8	7078;5;236;52;
$GPXUP;768;10:59:59;0;50	19955;8	70786;5;236;50;
$GPXUP;768;11:00:00;0;50	19944;8	7079;5;237;49;
$GPXUP;768;11:00:01;0;50	19932;8	70793;5;237;49;
$GPXUP;768;11:00:02;0;50	19921;8	70797;5;237;49;
$GPXUP;768;11:00:03;0;50	1991;8	70802;5;237;48;
$GPXUP;768;11:00:04;0;50	19902;8	70819;5;237;47;
$GPXUP;768;11:00:05;0;50	19897;8	70828;5;236;46;
$GPXUP;768;11:00:06;0;50	19882;8	70842;5;237;55;
$GPXUP;768;11:00:07;0;50	19868;8	7085;5;237;55;
$GPXUP;768;11:00:08;0;50	19851;8	70859;5;236;55;
$GPXUP;768;11:00:09;0;50	19838;8	70867;5;237;55;
$GPXUP;768;11:00:10;0;50	19825;8	70873;5;236;55;
$GPXUP;768;11:00:11;0;50	19814;8	70881;5;237;55;
$GPXUP;768;11:00:12;0;50	198;8	70885;5;236;55;
$GPXUP;768;11:00:13;0;50	19785;8	7089;5;237;66;
$GPXUP;768;11:00:14;0;50	19769;8	70877;5;237;58;
$GPXUP;768;11:00:15;0;50	19756;8	70871;5;237;58;
$GPXUP;768;11:00:16;0;50	19746;8	70865;5;237;54;
$GPXUP;768;11:00:17;0;50	19732;8	70859;5;236;54;
$GPXUP;768;11:00:18;0;50	19721;8	70845;5;237;52;
$GPXUP;768;11:00:19;0;50	19709;8	70837;5;237;52;
$GPXUP;768;11:00:20;0;50	19698;8	7083;5;237;51;
$GPXUP;768;11:00:21;0;50	19693;8	70817;5;237;47;
$GPXUP;768;11:00:22;0;50	19682;8	70807;5;237;47;
$GPXUP;768;11:00:23;0;50	1967;8	70789;5;237;48;
$GPXUP;768;11:00:24;0;50	1966;8	7078;5;237;48;
$GPXUP;768;11:00:25;0;50	1964;8	70781;5;237;54;
$GPXUP;768;11:00:26;0;50	19627;8	70771;5;236;54;
$GPXUP;768;11:00:27;0;50	19614;8	70765;5;237;54;
$GPXUP;768;11:00:28;0;50	19601;8	70759;5;237;54;
$GPXUP;768;11:00:29;0;50	19594;8	70757;5;237;48;
$GPXUP;768;11:00:30;0;50	19583;8	70752;5;239;12;
$GPXUP;768;11:00:31;0;50	19581;8	7075;5;239;12;
$GPXUP;768;11:00:32;0;50	19578;8	70748;5;239;12;
$GPXUP;768;11:00:33;0;50	19574;8	70746;5;239;12;
$GPXUP;768;11:00:34;0;50	1957;8	70744;5;238;13;
$GPXUP;768;11:00:35;0;50	19565;8	70743;5;237;15;
$GPXUP;768;11:00:36;0;50	19561;8	70745;5;237;15;
$GPXUP;768;11:00:37;0;50	19556;8	70744;5;237;16;
$GPXUP;768;11:00:38;0;50	19551;8	70744;5;238;16;
$GPXUP;768;11:00:39;0;50	19538;8	70762;5;237;23;
$GPXUP;768;11:00:40;0;50	19516;8	70758;5;236;32;
$GPXUP;768;11:00:41;0;50	19506;8	70759;5;236;33;
$GPXUP;768;11:00:42;0;50	19494;8	70758;5;236;35;
$GPXUP;768;11:00:43;0;50	19483;8	70758;5;237;36;
$GPXUP;768;11:00:44;0;50	1947;8	70742;5;236;39;
$GPXUP;768;11:00:45;0;50	19459;8	70742;5;236;40;
$GPXUP;768;11:00:46;0;50	19445;8	70722;5;236;44;
$GPXUP;768;11:00:47;0;50	19432;8	7072;5;236;44;
$GPXUP;768;11:00:48;0;50	19419;8	70719;5;236;45;
$GPXUP;768;11:00:49;0;50	19382;8	70739;5;236;58;
$GPXUP;768;11:00:50;0;50	19361;8	7072;5;237;60;
$GPXUP;768;11:00:51;0;50	19343;8	7072;5;236;60;
$GPXUP;768;11:00:52;0;50	19329;8	70718;5;237;60;
$GPXUP;768;11:00:53;0;50	19314;8	70718;5;237;58;
$GPXUP;768;11:00:54;0;50	193;8	7072;5;236;58;
$GPXUP;768;11:00:55;0;50	19287;8	70725;5;236;57;
$GPXUP;768;11:00:56;0;50	19272;8	70726;5;236;60;
$GPXUP;768;11:00:57;0;50	19257;8	70726;5;237;60;
$GPXUP;768;11:00:58;0;50	19241;8	70726;5;237;60;
$GPXUP;768;11:00:59;0;50	19222;8	7073;5;237;61;
$GPXUP;768;11:01:00;0;50	19206;8	7073;5;237;61;
$GPXUP;768;11:01:01;0;50	19191;8	70728;5;237;61;
$GPXUP;768;11:01:02;0;50	19176;8	70728;5;237;61;
$GPXUP;768;11:01:03;0;50	1916;8	70728;5;237;61;
$GPXUP;768;11:01:04;0;50	19145;8	70728;5;237;61;
$GPXUP;768;11:01:05;0;50	19129;8	70722;5;237;61;
$GPXUP;768;11:01:06;0;50	19114;8	70723;5;236;61;
$GPXUP;768;11:01:07;0;50	191;8	70723;5;237;61;
$GPXUP;768;11:01:08;0;50	19084;8	70722;5;237;61;
$GPXUP;768;11:01:09;0;50	19069;8	70719;5;236;61;
$GPXUP;768;11:01:10;0;50	19054;8	70717;5;237;61;
$GPXUP;768;11:01:11;0;50	19044;8	70707;5;237;58;
$GPXUP;768;11:01:12;0;50	1903;8	70703;5;237;57;
$GPXUP;768;11:01:13;0;50	19016;8	70699;5;237;57;
$GPXUP;768;11:01:14;0;50	19004;8	70694;5;236;57;
$GPXUP;768;11:01:15;0;50	18989;8	7069;5;237;57;
$GPXUP;768;11:01:16;0;50	1898;8	70678;5;237;56;
$GPXUP;768;11:01:17;0;50	18974;8	7066;5;237;54;
$GPXUP;768;11:01:18;0;50	18962;8	70645;5;237;55;
$GPXUP;768;11:01:19;0;50	18949;8	70634;5;237;55;
$GPXUP;768;11:01:20;0;50	18944;8	70615;5;237;54;
$GPXUP;768;11:01:21;0;50	1893;8	70598;5;237;58;
$GPXUP;768;11:01:22;0;50	18922;8	70583;5;237;56;
$GPXUP;768;11:01:23;0;50	18914;8	70566;5;237;57;
$GPXUP;768;11:01:24;0;50	18904;8	70548;5;237;59;
$GPXUP;768;11:01:25;0;50	18893;8	70533;5;237;58;
$GPXUP;768;11:01:26;0;50	18884;8	70518;5;237;56;
$GPXUP;768;11:01:27;0;50	18876;8	705;5;237;57;
$GPXUP;768;11:01:28;0;50	18866;8	70483;5;237;55;
$GPXUP;768;11:01:29;0;50	18857;8	70467;5;237;58;
$GPXUP;768;11:01:30;0;50	18844;8	70456;5;236;55;
$GPXUP;768;11:01:31;0;50	18832;8	70448;5;237;55;
$GPXUP;768;11:01:32;0;50	18819;8	70439;5;236;55;
$GPXUP;768;11:01:33;0;50	18806;8	70427;5;236;56;
$GPXUP;768;11:01:34;0;50	18794;8	70416;5;236;57;
$GPXUP;768;11:01:35;0;50	18784;8	70403;5;236;56;
$GPXUP;768;11:01:36;0;50	1877;8	70388;5;236;61;
$GPXUP;768;11:01:37;0;50	18758;8	70374;5;236;61;
$GPXUP;768;11:01:38;0;50	18748;8	7036;5;239;3;
$GPXUP;768;11:01:39;0;50	18746;8	7036;5;239;0;
$GPXUP;768;11:01:40;0;50	18746;8	7036;5;239;0;
$GPXUP;768;11:01:41;0;50	18746;8	7036;3;0;0;
$GPXUP;768;11:01:42;0;50	18747;8	7036;3;0;1;
$GPXUP;768;11:01:43;0;50	18748;8	7036;3;0;2;
$GPXUP;768;11:01:44;0;50	18748;8	7036;3;0;0;
$GPXUP;768;11:01:45;0;50	18748;8	7036;3;0;0;
$GPXUP;768;11:01:46;0;50	18748;8	7036;3;0;0;
$GPXUP;768;11:01:47;0;50	18748;8	7036;2;0;0;
$GPXUP;768;11:01:48;0;50	18748;8	7036;2;0;0;
$GPXUP;768;11:01:49;0;50	18749;8	70362;2;0;2;
$GPXUP;768;11:01:50;0;50	18749;8	70362;2;0;2;
$GPXUP;768;11:01:51;0;50	18752;8	70364;2;0;4;
$GPXUP;768;11:01:52;0;50	18752;8	70364;5;236;0;
$GPXUP;768;11:01:53;0;50	1875;8	70361;5;229;0;
$GPXUP;768;11:01:54;0;50	18749;8	70361;2;0;0;
$GPXUP;768;11:01:55;0;50	18749;8	70361;2;0;1;
$GPXUP;768;11:01:56;0;50	18748;8	7036;5;230;2;
$GPXUP;768;11:01:57;0;50	18752;8	70345;5;225;10;
$GPXUP;768;11:01:58;0;50	18746;8	7033;5;225;18;
$GPXUP;768;11:01:59;0;50	18739;8	70274;5;222;46;
$GPXUP;768;11:02:00;0;50	1866;8	70168;5;222;106;
$GPXUP;768;11:02:01;0;50	18643;8	70136;5;222;106;
$GPXUP;768;11:02:02;0;50	18629;8	70124;5;222;99;
$GPXUP;768;11:02:03;0;50	18612;8	70108;5;222;95;
$GPXUP;768;11:02:04;0;50	18595;8	70084;5;222;95;
$GPXUP;768;11:02:05;0;50	18582;8	70102;5;222;82;
$GPXUP;768;11:02:06;0;50	18566;8	70093;5;222;79;
$GPXUP;768;11:02:07;0;50	1855;8	70077;5;222;79;
$GPXUP;768;11:02:08;0;50	18534;8	7006;5;222;78;
$GPXUP;768;11:02:09;0;50	18518;8	70046;5;222;78;
$GPXUP;768;11:02:10;0;50	18502;8	7003;5;222;77;
$GPXUP;768;11:02:11;0;50	18486;8	70018;5;222;76;
$GPXUP;768;11:02:12;0;50	18472;8	70005;5;222;75;
$GPXUP;768;11:02:13;0;50	18458;8	69994;5;223;74;
$GPXUP;768;11:02:14;0;50	18444;8	69984;5;223;72;
$GPXUP;768;11:02:15;0;50	1843;8	69976;5;222;71;
$GPXUP;768;11:02:16;0;50	18419;8	69978;5;222;67;
$GPXUP;768;11:02:17;0;50	18406;8	6997;5;222;66;
$GPXUP;768;11:02:18;0;50	184;8	69964;5;222;62;
$GPXUP;768;11:02:19;0;50	18387;8	69955;5;222;62;
$GPXUP;768;11:02:20;0;50	18373;8	69946;5;223;61;
$GPXUP;768;11:02:21;0;50	18361;8	69939;5;223;60;
$GPXUP;768;11:02:22;0;50	18357;8	69939;5;223;52;
$GPXUP;768;11:02:23;0;50	18345;8	69931;5;223;52;
$GPXUP;768;11:02:24;0;50	18333;8	69924;5;223;52;
$GPXUP;768;11:02:25;0;50	18323;8	69921;5;223;48;
$GPXUP;768;11:02:26;0;50	18311;8	69916;5;222;48;
$GPXUP;768;11:02:27;0;50	18298;8	69911;5;223;48;
$GPXUP;768;11:02:28;0;50	18286;8	69907;5;223;48;
$GPXUP;768;11:02:29;0;50	18273;8	69903;5;223;48;
$GPXUP;768;11:02:30;0;50	1826;8	69901;5;223;48;
$GPXUP;768;11:02:31;0;50	18248;8	69907;5;222;48;
$GPXUP;768;11:02:32;0;50	18236;8	69902;5;223;48;
$GPXUP;768;11:02:33;0;50	18216;8	69899;5;223;50;
$GPXUP;768;11:02:34;0;50	182;8	69898;5;222;52;
$GPXUP;768;11:02:35;0;50	18184;8	69897;5;222;53;
$GPXUP;768;11:02:36;0;50	18171;8	69893;5;222;53;
$GPXUP;768;11:02:37;0;50	18158;8	6989;5;222;53;
$GPXUP;768;11:02:38;0;50	18145;8	69887;5;223;53;
$GPXUP;768;11:02:39;0;50	18131;8	69885;5;222;53;
$GPXUP;768;11:02:40;0;50	18118;8	69885;5;222;53;
$GPXUP;768;11:02:41;0;50	18112;8	69902;5;222;48;
$GPXUP;768;11:02:42;0;50	18097;8	69905;5;223;49;
$GPXUP;768;11:02:43;0;50	18084;8	69904;5;222;50;
$GPXUP;768;11:02:44;0;50	18071;8	69908;5;222;50;
$GPXUP;768;11:02:45;0;50	18058;8	69907;5;222;50;
$GPXUP;768;11:02:46;0;50	18046;8	69908;5;222;50;
$GPXUP;768;11:02:47;0;50	18032;8	6991;5;222;50;
$GPXUP;768;11:02:48;0;50	18019;8	69911;5;222;50;
$GPXUP;768;11:02:49;0;50	18006;8	6991;5;222;50;
$GPXUP;768;11:02:50;0;50	17995;8	69908;5;222;50;
$GPXUP;768;11:02:51;0;50	17981;8	69905;5;222;50;
$GPXUP;768;11:02:52;0;50	17968;8	69902;5;222;50;
$GPXUP;768;11:02:53;0;50	17956;8	69898;5;222;50;
$GPXUP;768;11:02:54;0;50	17943;8	69877;5;222;50;
$GPXUP;768;11:02:55;0;50	1793;8	69873;5;222;50;
$GPXUP;768;11:02:56;0;50	17918;8	69871;5;222;49;
$GPXUP;768;11:02:57;0;50	17906;8	69864;5;223;48;
$GPXUP;768;11:02:58;0;50	17894;8	69861;5;222;48;
$GPXUP;768;11:02:59;0;50	1788;8	69857;5;223;49;
$GPXUP;768;11:03:00;0;50	17871;8	69841;5;223;47;
$GPXUP;768;11:03:01;0;50	17859;8	6983;5;222;50;
$GPXUP;768;11:03:02;0;50	17846;8	69817;5;222;51;
$GPXUP;768;11:03:03;0;50	17835;8	69809;5;222;51;
$GPXUP;768;11:03:04;0;50	17824;8	698;5;222;51;
$GPXUP;768;11:03:05;0;50	17812;8	69791;5;223;51;
$GPXUP;768;11:03:06;0;50	17809;8	69769;5;223;48;
$GPXUP;768;11:03:07;0;50	17803;8	69732;5;222;53;
$GPXUP;768;11:03:08;0;50	17795;8	69715;5;223;53;
$GPXUP;768;11:03:09;0;50	1779;8	6969;5;222;56;
$GPXUP;768;11:03:10;0;50	17784;8	6967;5;222;60;
$GPXUP;768;11:03:11;0;50	17776;8	6965;5;222;60;
$GPXUP;768;11:03:12;0;50	17768;8	69628;5;222;60;
$GPXUP;768;11:03:13;0;50	17759;8	69621;5;222;57;
$GPXUP;768;11:03:14;0;50	1775;8	69604;5;222;57;
$GPXUP;768;11:03:15;0;50	17736;8	69594;5;222;59;
$GPXUP;768;11:03:16;0;50	17726;8	6959;5;222;57;
$GPXUP;768;11:03:17;0;50	17715;8	69576;5;222;56;
$GPXUP;768;11:03:18;0;50	17703;8	69566;5;222;56;
$GPXUP;768;11:03:19;0;50	17696;8	69566;5;222;49;
$GPXUP;768;11:03:20;0;50	17678;8	69564;5;222;51;
$GPXUP;768;11:03:21;0;50	17666;8	69554;5;222;52;
$GPXUP;768;11:03:22;0;50	17653;8	69551;5;222;51;
$GPXUP;768;11:03:23;0;50	17641;8	69543;5;222;51;
$GPXUP;768;11:03:24;0;50	17632;8	69537;5;222;48;
$GPXUP;768;11:03:25;0;50	17622;8	69531;5;222;48;
$GPXUP;768;11:03:26;0;50	17606;8	69527;5;222;49;
$GPXUP;768;11:03:27;0;50	17595;8	6952;5;223;49;
$GPXUP;768;11:03:28;0;50	17582;8	69515;5;222;49;
$GPXUP;768;11:03:29;0;50	17576;8	69501;5;221;47;
$GPXUP;768;11:03:30;0;50	1757;8	69494;5;222;44;
$GPXUP;768;11:03:31;0;50	17561;8	69473;5;222;48;
$GPXUP;768;11:03:32;0;50	17552;8	69461;5;222;48;
$GPXUP;768;11:03:33;0;50	17546;8	69452;5;222;46;
$GPXUP;768;11:03:34;0;50	17537;8	6944;5;222;46;
$GPXUP;768;11:03:35;0;50	1753;8	69433;5;223;41;
$GPXUP;768;11:03:36;0;50	17521;8	69429;5;222;38;
$GPXUP;768;11:03:37;0;50	17512;8	69422;5;222;38;
$GPXUP;768;11:03:38;0;50	17502;8	69418;5;222;43;
$GPXUP;768;11:03:39;0;50	17493;8	69414;5;222;43;
$GPXUP;768;11:03:40;0;50	17481;8	69414;5;221;46;
$GPXUP;768;11:03:41;0;50	17466;8	6941;5;222;51;
$GPXUP;768;11:03:42;0;50	17454;8	69408;5;222;51;
$GPXUP;768;11:03:43;0;50	1744;8	69411;5;222;51;
$GPXUP;768;11:03:44;0;50	17427;8	69419;5;222;51;
$GPXUP;768;11:03:45;0;50	17416;8	69425;5;222;51;
$GPXUP;768;11:03:46;0;50	17403;8	69433;5;222;48;
$GPXUP;768;11:03:47;0;50	17392;8	69439;5;221;47;
$GPXUP;768;11:03:48;0;50	1738;8	69446;5;222;46;
$GPXUP;768;11:03:49;0;50	17369;8	69452;5;222;46;
$GPXUP;768;11:03:50;0;50	17357;8	69458;5;223;47;
$GPXUP;768;11:03:51;0;50	17345;8	69464;5;223;49;
$GPXUP;768;11:03:52;0;50	17334;8	69463;5;222;48;
$GPXUP;768;11:03:53;0;50	17324;8	69458;5;221;44;
$GPXUP;768;11:03:54;0;50	17312;8	69439;5;222;43;
$GPXUP;768;11:03:55;0;50	17302;8	69436;5;223;42;
$GPXUP;768;11:03:56;0;50	17296;8	69434;5;222;39;
$GPXUP;768;11:03:57;0;50	17289;8	69405;5;222;40;
$GPXUP;768;11:03:58;0;50	17288;8	69396;5;222;36;
$GPXUP;768;11:03:59;0;50	17281;8	69385;5;222;37;
$GPXUP;768;11:04:00;0;50	17275;8	69374;5;222;36;
$GPXUP;768;11:04:01;0;50	17265;8	6936;5;222;40;
$GPXUP;768;11:04:02;0;50	17262;8	69312;5;222;46;
$GPXUP;768;11:04:03;0;50	17251;8	69303;5;222;46;
$GPXUP;768;11:04:04;0;50	17245;8	69288;5;222;46;
$GPXUP;768;11:04:05;0;50	17238;8	69274;5;223;46;
$GPXUP;768;11:04:06;0;50	17232;8	6926;5;222;46;
$GPXUP;768;11:04:07;0;50	17224;8	69246;5;222;46;
$GPXUP;768;11:04:08;0;50	17217;8	69232;5;223;47;
$GPXUP;768;11:04:09;0;50	1721;8	69216;5;222;47;
$GPXUP;768;11:04:10;0;50	17202;8	69192;5;222;50;
$GPXUP;768;11:04:11;0;50	17198;8	69176;5;222;49;
$GPXUP;768;11:04:12;0;50	17198;8	69156;5;222;47;
$GPXUP;768;11:04:13;0;50	17192;8	69138;5;222;47;
$GPXUP;768;11:04:14;0;50	17187;8	69121;5;222;47;
$GPXUP;768;11:04:15;0;50	1718;8	69103;5;222;48;
$GPXUP;768;11:04:16;0;50	17174;8	69086;5;222;48;
$GPXUP;768;11:04:17;0;50	17168;8	69071;5;222;47;
$GPXUP;768;11:04:18;0;50	17157;8	69093;5;222;35;
$GPXUP;768;11:04:19;0;50	17131;8	6908;5;222;48;
$GPXUP;768;11:04:20;0;50	17119;8	69066;5;222;49;
$GPXUP;768;11:04:21;0;50	1711;8	69056;5;222;49;
$GPXUP;768;11:04:22;0;50	17098;8	69047;5;222;49;
$GPXUP;768;11:04:23;0;50	17088;8	69035;5;222;49;
$GPXUP;768;11:04:24;0;50	17076;8	69022;5;222;49;
$GPXUP;768;11:04:25;0;50	17066;8	6901;5;222;49;
$GPXUP;768;11:04:26;0;50	17056;8	68992;5;222;52;
$GPXUP;768;11:04:27;0;50	17046;8	68977;5;222;51;
$GPXUP;768;11:04:28;0;50	17038;8	68962;5;222;50;
$GPXUP;768;11:04:29;0;50	17036;8	68955;5;222;42;
$GPXUP;768;11:04:30;0;50	1702;8	68956;5;222;42;
$GPXUP;768;11:04:31;0;50	17011;8	68949;5;222;42;
$GPXUP;768;11:04:32;0;50	17007;8	68952;5;222;35;
$GPXUP;768;11:04:33;0;50	16998;8	68947;5;221;36;
$GPXUP;768;11:04:34;0;50	16991;8	68946;5;221;34;
$GPXUP;768;11:04:35;0;50	16966;8	68949;5;221;42;
$GPXUP;768;11:04:36;0;50	16951;8	68951;5;222;46;
$GPXUP;768;11:04:37;0;50	16938;8	68951;5;222;48;
$GPXUP;768;11:04:38;0;50	16925;8	68963;5;221;48;
$GPXUP;768;11:04:39;0;50	1691;8	68963;5;222;56;
$GPXUP;768;11:04:40;0;50	16896;8	68956;5;222;56;
$GPXUP;768;11:04:41;0;50	16885;8	68949;5;222;52;
$GPXUP;768;11:04:42;0;50	16874;8	68944;5;222;52;
$GPXUP;768;11:04:43;0;50	16862;8	68938;5;222;51;
$GPXUP;768;11:04:44;0;50	16857;8	68922;5;222;49;
$GPXUP;768;11:04:45;0;50	16849;8	68911;5;222;48;
$GPXUP;768;11:04:46;0;50	16842;8	68884;5;222;48;
$GPXUP;768;11:04:47;0;50	16834;8	6887;5;222;49;
$GPXUP;768;11:04:48;0;50	16827;8	6886;5;222;48;
$GPXUP;768;11:04:49;0;50	16827;8	68842;5;221;43;
$GPXUP;768;11:04:50;0;50	16819;8	6883;5;222;43;
$GPXUP;768;11:04:51;0;50	1681;8	68819;5;222;43;
$GPXUP;768;11:04:52;0;50	16802;8	68806;5;222;44;
$GPXUP;768;11:04:53;0;50	16794;8	68788;5;222;45;
$GPXUP;768;11:04:54;0;50	16786;8	68774;5;222;45;
$GPXUP;768;11:04:55;0;50	16778;8	68759;5;222;45;
$GPXUP;768;11:04:56;0;50	1677;8	68749;5;222;45;
$GPXUP;768;11:04:57;0;50	16761;8	68738;5;222;45;
$GPXUP;768;11:04:58;0;50	16747;8	68735;5;222;45;
$GPXUP;768;11:04:59;0;50	16738;8	68724;5;222;45;
$GPXUP;768;11:05:00;0;50	16729;8	68712;5;222;45;
$GPXUP;768;11:05:01;0;50	16722;8	68698;5;223;43;
$GPXUP;768;11:05:02;0;50	16716;8	6869;5;223;41;
$GPXUP;768;11:05:03;0;50	16708;8	68683;5;222;41;
$GPXUP;768;11:05:04;0;50	16697;8	68671;5;222;42;
$GPXUP;768;11:05:05;0;50	1669;8	68667;5;221;39;
$GPXUP;768;11:05:06;0;50	1668;8	68692;5;222;35;
$GPXUP;768;11:05:07;0;50	16669;8	68701;5;222;34;
$GPXUP;768;11:05:08;0;50	16638;8	6872;5;222;44;
$GPXUP;768;11:05:09;0;50	16623;8	68724;5;222;45;
$GPXUP;768;11:05:10;0;50	16611;8	68724;5;222;45;
$GPXUP;768;11:05:11;0;50	166;8	68724;5;222;45;
$GPXUP;768;11:05:12;0;50	16594;8	68717;5;222;37;
$GPXUP;768;11:05:13;0;50	16583;8	68716;5;222;38;
$GPXUP;768;11:05:14;0;50	16574;8	68712;5;222;38;
$GPXUP;768;11:05:15;0;50	16562;8	68711;5;222;40;
$GPXUP;768;11:05:16;0;50	16551;8	68709;5;222;41;
$GPXUP;768;11:05:17;0;50	1654;8	6871;5;222;41;
$GPXUP;768;11:05:18;0;50	1653;8	6871;5;222;41;
$GPXUP;768;11:05:19;0;50	16518;8	68713;5;222;42;
$GPXUP;768;11:05:20;0;50	16507;8	68713;5;222;42;
$GPXUP;768;11:05:21;0;50	16496;8	68702;5;221;43;
$GPXUP;768;11:05:22;0;50	16485;8	687;5;222;43;
$GPXUP;768;11:05:23;0;50	16476;8	68694;5;221;42;
$GPXUP;768;11:05:24;0;50	16465;8	68689;5;221;42;
$GPXUP;768;11:05:25;0;50	16452;8	68678;5;221;44;
$GPXUP;768;11:05:26;0;50	16446;8	6867;5;222;42;
$GPXUP;768;11:05:27;0;50	16436;8	68661;5;222;43;
$GPXUP;768;11:05:28;0;50	16434;8	68603;5;222;48;
$GPXUP;768;11:05:29;0;50	16424;8	68591;5;222;48;
$GPXUP;768;11:05:30;0;50	16418;8	68563;5;222;54;
$GPXUP;768;11:05:31;0;50	1641;8	6854;5;222;54;
$GPXUP;768;11:05:32;0;50	16412;8	68526;5;222;44;
$GPXUP;768;11:05:33;0;50	1641;8	68497;5;222;63;
$GPXUP;768;11:05:34;0;50	16411;8	68467;5;222;62;
$GPXUP;768;11:05:35;0;50	16412;8	68443;5;222;60;
$GPXUP;768;11:05:36;0;50	16415;8	6842;5;222;58;
$GPXUP;768;11:05:37;0;50	16419;8	68394;5;221;64;
$GPXUP;768;11:05:38;0;50	16423;8	68367;5;221;64;
$GPXUP;768;11:05:39;0;50	16426;8	68341;5;221;65;
$GPXUP;768;11:05:40;0;50	16429;8	68318;5;221;65;
$GPXUP;768;11:05:41;0;50	16432;8	68293;5;220;65;
$GPXUP;768;11:05:42;0;50	16434;8	68266;5;220;65;
$GPXUP;768;11:05:43;0;50	16435;8	6824;5;220;66;
$GPXUP;768;11:05:44;0;50	16438;8	68215;5;220;66;
$GPXUP;768;11:05:45;0;50	16438;8	68189;5;220;65;
$GPXUP;768;11:05:46;0;50	16441;8	68166;5;220;65;
$GPXUP;768;11:05:47;0;50	16441;8	68142;5;220;65;
$GPXUP;768;11:05:48;0;50	16435;8	68136;5;219;55;
$GPXUP;768;11:05:49;0;50	16434;8	68115;5;220;55;
$GPXUP;768;11:05:50;0;50	16432;8	68088;5;219;57;
$GPXUP;768;11:05:51;0;50	1643;8	68068;5;219;56;
$GPXUP;768;11:05:52;0;50	16402;8	68074;5;219;48;
$GPXUP;768;11:05:53;0;50	16397;8	68053;5;219;49;
$GPXUP;768;11:05:54;0;50	16381;8	68044;5;218;48;
$GPXUP;768;11:05:55;0;50	16356;8	68038;5;219;57;
$GPXUP;768;11:05:56;0;50	16345;8	68025;5;219;57;
$GPXUP;768;11:05:57;0;50	16334;8	6801;5;219;60;
$GPXUP;768;11:05:58;0;50	16322;8	67994;5;218;61;
$GPXUP;768;11:05:59;0;50	16312;8	67977;5;218;58;
$GPXUP;768;11:06:00;0;50	16302;8	67958;5;218;59;
$GPXUP;768;11:06:01;0;50	16292;8	67939;5;219;60;
$GPXUP;768;11:06:02;0;50	16282;8	6792;5;218;60;
$GPXUP;768;11:06:03;0;50	16273;8	679;5;218;61;
$GPXUP;768;11:06:04;0;50	16264;8	67879;5;218;62;
$GPXUP;768;11:06:05;0;50	16263;8	67863;5;218;53;
$GPXUP;768;11:06:06;0;50	16256;8	67846;5;218;53;
$GPXUP;768;11:06:07;0;50	16248;8	67826;5;219;55;
$GPXUP;768;11:06:08;0;50	16241;8	67811;5;218;55;
$GPXUP;768;11:06:09;0;50	16231;8	67798;5;218;57;
$GPXUP;768;11:06:10;0;50	16219;8	67786;5;218;57;
$GPXUP;768;11:06:11;0;50	16207;8	67778;5;218;55;
$GPXUP;768;11:06:12;0;50	16195;8	67767;5;218;55;
$GPXUP;768;11:06:13;0;50	16183;8	67758;5;218;55;
$GPXUP;768;11:06:14;0;50	16173;8	67749;5;218;53;
$GPXUP;768;11:06:15;0;50	16161;8	67741;5;218;53;
$GPXUP;768;11:06:16;0;50	16142;8	6775;5;218;57;
$GPXUP;768;11:06:17;0;50	16121;8	67755;5;218;60;
$GPXUP;768;11:06:18;0;50	16106;8	67754;5;218;60;
$GPXUP;768;11:06:19;0;50	16091;8	67751;5;218;60;
$GPXUP;768;11:06:20;0;50	16076;8	67748;5;218;59;
$GPXUP;768;11:06:21;0;50	16062;8	67746;5;218;60;
$GPXUP;768;11:06:22;0;50	16046;8	67743;5;218;59;
$GPXUP;768;11:06:23;0;50	16031;8	6774;5;217;59;
$GPXUP;768;11:06:24;0;50	16016;8	67737;5;218;59;
$GPXUP;768;11:06:25;0;50	16003;8	67734;5;218;59;
$GPXUP;768;11:06:26;0;50	15987;8	67731;5;217;59;
$GPXUP;768;11:06:27;0;50	15973;8	67728;5;218;59;
$GPXUP;768;11:06:28;0;50	15962;8	67726;5;218;57;
$GPXUP;768;11:06:29;0;50	15948;8	67726;5;218;57;
$GPXUP;768;11:06:30;0;50	15941;8	67726;5;218;54;
$GPXUP;768;11:06:31;0;50	15929;8	67724;5;218;52;
$GPXUP;768;11:06:32;0;50	15916;8	67722;5;217;52;
$GPXUP;768;11:06:33;0;50	15903;8	67721;5;217;52;
$GPXUP;768;11:06:34;0;50	15895;8	67717;5;217;49;
$GPXUP;768;11:06:35;0;50	15878;8	67724;5;217;48;
$GPXUP;768;11:06:36;0;50	15866;8	67728;5;218;46;
$GPXUP;768;11:06:37;0;50	15857;8	67732;5;217;45;
$GPXUP;768;11:06:38;0;50	15844;8	67761;5;217;47;
$GPXUP;768;11:06:39;0;50	15835;8	67766;5;217;46;
$GPXUP;768;11:06:40;0;50	15823;8	67772;5;217;46;
$GPXUP;768;11:06:41;0;50	15813;8	67778;5;217;46;
$GPXUP;768;11:06:42;0;50	15804;8	6782;5;217;50;
$GPXUP;768;11:06:43;0;50	15793;8	67831;5;217;50;
$GPXUP;768;11:06:44;0;50	15785;8	67842;5;217;50;
$GPXUP;768;11:06:45;0;50	15774;8	67852;5;217;49;
$GPXUP;768;11:06:46;0;50	15771;8	67857;5;217;46;
$GPXUP;768;11:06:47;0;50	1576;8	67862;5;218;44;
$GPXUP;768;11:06:48;0;50	15749;8	67868;5;217;44;
$GPXUP;768;11:06:49;0;50	15738;8	67876;5;217;45;
$GPXUP;768;11:06:50;0;50	15732;8	6787;5;217;41;
$GPXUP;768;11:06:51;0;50	15721;8	67875;5;217;41;
$GPXUP;768;11:06:52;0;50	15711;8	67874;5;218;40;
$GPXUP;768;11:06:53;0;50	15701;8	67875;5;217;40;
$GPXUP;768;11:06:54;0;50	15692;8	67874;5;217;39;
$GPXUP;768;11:06:55;0;50	15682;8	6787;5;217;39;
$GPXUP;768;11:06:56;0;50	15671;8	67864;5;218;40;
$GPXUP;768;11:06:57;0;50	15654;8	67827;5;216;46;
$GPXUP;768;11:06:58;0;50	15644;8	67821;5;217;46;
$GPXUP;768;11:06:59;0;50	15634;8	67794;5;217;45;
$GPXUP;768;11:07:00;0;50	15624;8	67786;5;218;45;
$GPXUP;768;11:07:01;0;50	15619;8	6777;5;217;43;
$GPXUP;768;11:07:02;0;50	1561;8	67762;5;217;43;
$GPXUP;768;11:07:03;0;50	156;8	67754;5;217;44;
$GPXUP;768;11:07:04;0;50	1559;8	67746;5;217;44;
$GPXUP;768;11:07:05;0;50	1558;8	67731;5;217;49;
$GPXUP;768;11:07:06;0;50	1557;8	6772;5;217;49;
$GPXUP;768;11:07:07;0;50	1556;8	67708;5;217;50;
$GPXUP;768;11:07:08;0;50	1555;8	67695;5;217;50;
$GPXUP;768;11:07:09;0;50	15541;8	67682;5;217;49;
$GPXUP;768;11:07:10;0;50	15532;8	6767;5;217;49;
$GPXUP;768;11:07:11;0;50	15522;8	67657;5;217;49;
$GPXUP;768;11:07:12;0;50	15512;8	67646;5;217;49;
$GPXUP;768;11:07:13;0;50	15502;8	67634;5;217;49;
$GPXUP;768;11:07:14;0;50	15493;8	67624;5;217;50;
$GPXUP;768;11:07:15;0;50	15482;8	67614;5;217;50;
$GPXUP;768;11:07:16;0;50	15472;8	67604;5;217;49;
$GPXUP;768;11:07:17;0;50	1546;8	67596;5;217;48;
$GPXUP;768;11:07:18;0;50	15453;8	6759;5;216;47;
$GPXUP;768;11:07:19;0;50	15442;8	6758;5;217;47;
$GPXUP;768;11:07:20;0;50	15434;8	6757;5;217;46;
$GPXUP;768;11:07:21;0;50	15425;8	67562;5;217;46;
$GPXUP;768;11:07:22;0;50	15415;8	67553;5;217;45;
$GPXUP;768;11:07:23;0;50	15406;8	67545;5;217;45;
$GPXUP;768;11:07:24;0;50	154;8	6754;5;217;41;
$GPXUP;768;11:07:25;0;50	15393;8	67554;5;217;38;
$GPXUP;768;11:07:26;0;50	15381;8	67554;5;218;39;
$GPXUP;768;11:07:27;0;50	15372;8	67549;5;217;39;
$GPXUP;768;11:07:28;0;50	15362;8	67553;5;216;39;
$GPXUP;768;11:07:29;0;50	15354;8	67556;5;217;37;
$GPXUP;768;11:07:30;0;50	15344;8	67565;5;217;37;
$GPXUP;768;11:07:31;0;50	15327;8	6758;5;217;38;
$GPXUP;768;11:07:32;0;50	15319;8	67583;5;218;37;
$GPXUP;768;11:07:33;0;50	15321;8	67592;5;217;33;
$GPXUP;768;11:07:34;0;50	15322;8	67612;5;217;31;
$GPXUP;768;11:07:35;0;50	15321;8	67626;5;217;31;
$GPXUP;768;11:07:36;0;50	15315;8	67635;5;218;31;
$GPXUP;768;11:07:37;0;50	1531;8	67644;5;220;4;
$GPXUP;768;11:07:38;0;50	15309;8	67645;5;219;4;
$GPXUP;768;11:07:39;0;50	15308;8	67646;5;219;4;
$GPXUP;768;11:07:40;0;50	15306;8	67649;5;219;8;
$GPXUP;768;11:07:41;0;50	15304;8	67648;5;218;8;
$GPXUP;768;11:07:42;0;50	153;8	67652;5;217;13;
$GPXUP;768;11:07:43;0;50	15297;8	67656;5;218;13;
$GPXUP;768;11:07:44;0;50	15294;8	67658;5;217;13;
$GPXUP;768;11:07:45;0;50	15289;8	67659;5;217;14;
$GPXUP;768;11:07:46;0;50	15286;8	67661;5;217;1;
$GPXUP;768;11:07:47;0;50	15285;8	67661;5;215;3;
$GPXUP;768;11:07:48;0;50	15284;8	67661;3;0;3;
$GPXUP;768;11:07:49;0;50	15283;8	67661;5;214;3;
$GPXUP;768;11:07:50;0;50	15282;8	6766;5;214;3;
$GPXUP;768;11:07:51;0;50	1528;8	67659;5;213;4;
$GPXUP;768;11:07:52;0;50	15279;8	67656;5;214;5;
$GPXUP;768;11:07:53;0;50	15277;8	6765;5;213;7;
$GPXUP;768;11:07:54;0;50	15274;8	67598;5;214;30;
$GPXUP;768;11:07:55;0;50	1527;8	67585;5;214;32;
$GPXUP;768;11:07:56;0;50	15249;8	6755;5;213;44;
$GPXUP;768;11:07:57;0;50	15238;8	67528;5;213;48;
$GPXUP;768;11:07:58;0;50	15231;8	67511;5;212;49;
$GPXUP;768;11:07:59;0;50	15223;8	67494;5;213;49;
$GPXUP;768;11:08:00;0;50	15215;8	67479;5;213;49;
$GPXUP;768;11:08:01;0;50	15207;8	67469;5;213;48;
$GPXUP;768;11:08:02;0;50	15205;8	67464;5;212;37;
$GPXUP;768;11:08:03;0;50	15168;8	67477;5;212;42;
$GPXUP;768;11:08:04;0;50	15154;8	67476;5;212;42;
$GPXUP;768;11:08:05;0;50	15144;8	6747;5;212;42;
$GPXUP;768;11:08:06;0;50	1513;8	67466;5;212;43;
$GPXUP;768;11:08:07;0;50	1512;8	67461;5;212;43;
$GPXUP;768;11:08:08;0;50	15106;8	67456;5;212;46;
$GPXUP;768;11:08:09;0;50	15095;8	67451;5;212;46;
$GPXUP;768;11:08:10;0;50	15085;8	67446;5;213;46;
$GPXUP;768;11:08:11;0;50	15074;8	67442;5;212;46;
$GPXUP;768;11:08:12;0;50	15063;8	67436;5;212;46;
$GPXUP;768;11:08:13;0;50	15053;8	67435;5;213;44;
$GPXUP;768;11:08:14;0;50	15042;8	6743;5;213;44;
$GPXUP;768;11:08:15;0;50	15025;8	6744;5;212;46;
$GPXUP;768;11:08:16;0;50	15013;8	67438;5;212;46;
$GPXUP;768;11:08:17;0;50	15001;8	67436;5;212;46;
$GPXUP;768;11:08:18;0;50	14993;8	6744;5;212;44;
$GPXUP;768;11:08:19;0;50	14982;8	67439;5;212;45;
$GPXUP;768;11:08:20;0;50	14971;8	67441;5;213;44;
$GPXUP;768;11:08:21;0;50	14961;8	67455;5;213;43;
$GPXUP;768;11:08:22;0;50	1495;8	67457;5;213;43;
$GPXUP;768;11:08:23;0;50	14938;8	67459;5;212;44;
$GPXUP;768;11:08:24;0;50	14917;8	67466;5;212;48;
$GPXUP;768;11:08:25;0;50	14905;8	67466;5;213;48;
$GPXUP;768;11:08:26;0;50	14893;8	67465;5;212;48;
$GPXUP;768;11:08:27;0;50	14881;8	67442;5;212;47;
$GPXUP;768;11:08:28;0;50	14869;8	67438;5;213;47;
$GPXUP;768;11:08:29;0;50	14856;8	67432;5;212;47;
$GPXUP;768;11:08:30;0;50	14845;8	67426;5;212;47;
$GPXUP;768;11:08:31;0;50	14849;8	6738;5;211;45;
$GPXUP;768;11:08:32;0;50	14844;8	6736;5;212;45;
$GPXUP;768;11:08:33;0;50	14834;8	67348;5;212;45;
$GPXUP;768;11:08:34;0;50	14826;8	67337;5;212;45;
$GPXUP;768;11:08:35;0;50	14816;8	67324;5;212;46;
$GPXUP;768;11:08:36;0;50	14806;8	67311;5;212;46;
$GPXUP;768;11:08:37;0;50	14798;8	67288;5;212;48;
$GPXUP;768;11:08:38;0;50	14788;8	67274;5;212;48;
$GPXUP;768;11:08:39;0;50	14778;8	67259;5;212;49;
$GPXUP;768;11:08:40;0;50	14768;8	67252;5;212;47;
$GPXUP;768;11:08:41;0;50	14757;8	67241;5;212;47;
$GPXUP;768;11:08:42;0;50	14748;8	67234;5;212;47;
$GPXUP;768;11:08:43;0;50	14732;8	67234;5;212;47;
$GPXUP;768;11:08:44;0;50	14722;8	67226;5;213;47;
$GPXUP;768;11:08:45;0;50	14712;8	67219;5;212;46;
$GPXUP;768;11:08:46;0;50	14703;8	67211;5;213;45;
$GPXUP;768;11:08:47;0;50	14694;8	67207;5;212;45;
$GPXUP;768;11:08:48;0;50	14685;8	67202;5;212;44;
$GPXUP;768;11:08:49;0;50	14677;8	67202;5;212;42;
$GPXUP;768;11:08:50;0;50	14667;8	67206;5;212;41;
$GPXUP;768;11:08:51;0;50	14658;8	67206;5;212;40;
$GPXUP;768;11:08:52;0;50	14632;8	67227;5;212;44;
$GPXUP;768;11:08:53;0;50	14624;8	67227;5;212;43;
$GPXUP;768;11:08:54;0;50	14612;8	67216;5;212;47;
$GPXUP;768;11:08:55;0;50	14598;8	67215;5;212;48;
$GPXUP;768;11:08:56;0;50	14586;8	67211;5;212;48;
$GPXUP;768;11:08:57;0;50	1457;8	67212;5;213;49;
$GPXUP;768;11:08:58;0;50	14557;8	67214;5;213;47;
$GPXUP;768;11:08:59;0;50	14545;8	67215;5;212;47;
$GPXUP;768;11:09:00;0;50	14533;8	67214;5;212;47;
$GPXUP;768;11:09:01;0;50	14521;8	67215;5;213;47;
$GPXUP;768;11:09:02;0;50	14508;8	67216;5;212;47;
$GPXUP;768;11:09:03;0;50	14497;8	67215;5;213;47;
$GPXUP;768;11:09:04;0;50	14485;8	67214;5;212;47;
$GPXUP;768;11:09:05;0;50	14473;8	67213;5;213;47;
$GPXUP;768;11:09:06;0;50	14461;8	67211;5;213;47;
$GPXUP;768;11:09:07;0;50	14447;8	67213;5;212;48;
$GPXUP;768;11:09:08;0;50	14436;8	67212;5;212;48;
$GPXUP;768;11:09:09;0;50	14424;8	67218;5;213;49;
$GPXUP;768;11:09:10;0;50	14416;8	67226;5;212;45;
$GPXUP;768;11:09:11;0;50	14406;8	67234;5;213;44;
$GPXUP;768;11:09:12;0;50	14402;8	67243;5;212;38;
$GPXUP;768;11:09:13;0;50	14394;8	67256;5;213;39;
$GPXUP;768;11:09:14;0;50	14382;8	67273;5;212;42;
$GPXUP;768;11:09:15;0;50	14375;8	67303;5;212;49;
$GPXUP;768;11:09:16;0;50	14378;8	67325;5;212;47;
$GPXUP;768;11:09:17;0;50	14371;8	67339;5;213;47;
$GPXUP;768;11:09:18;0;50	14363;8	67354;5;212;47;
$GPXUP;768;11:09:19;0;50	14355;8	67369;5;213;47;
$GPXUP;768;11:09:20;0;50	14344;8	67368;5;213;41;
$GPXUP;768;11:09:21;0;50	14334;8	67376;5;213;33;
$GPXUP;768;11:09:22;0;50	14326;8	67383;5;213;34;
$GPXUP;768;11:09:23;0;50	14319;8	67388;5;213;34;
$GPXUP;768;11:09:24;0;50	14303;8	67394;5;212;36;
$GPXUP;768;11:09:25;0;50	1429;8	67401;5;212;38;
$GPXUP;768;11:09:26;0;50	1428;8	67406;5;212;38;
$GPXUP;768;11:09:27;0;50	14269;8	67404;5;212;39;
$GPXUP;768;11:09:28;0;50	14253;8	67388;5;213;41;
$GPXUP;768;11:09:29;0;50	14243;8	67388;5;213;42;
$GPXUP;768;11:09:30;0;50	14232;8	6738;5;213;41;
$GPXUP;768;11:09:31;0;50	1422;8	67377;5;213;41;
$GPXUP;768;11:09:32;0;50	14209;8	67372;5;213;42;
$GPXUP;768;11:09:33;0;50	14198;8	67368;5;213;43;
$GPXUP;768;11:09:34;0;50	14186;8	67365;5;213;42;
$GPXUP;768;11:09:35;0;50	14174;8	67345;5;213;44;
$GPXUP;768;11:09:36;0;50	14162;8	67342;5;213;44;
$GPXUP;768;11:09:37;0;50	1415;8	67338;5;213;45;
$GPXUP;768;11:09:38;0;50	14139;8	67334;5;213;45;
$GPXUP;768;11:09:39;0;50	14127;8	67328;5;213;45;
$GPXUP;768;11:09:40;0;50	14114;8	67329;5;213;46;
$GPXUP;768;11:09:41;0;50	141;8	67325;5;213;47;
$GPXUP;768;11:09:42;0;50	14089;8	67322;5;213;47;
$GPXUP;768;11:09:43;0;50	14076;8	67316;5;213;47;
$GPXUP;768;11:09:44;0;50	14064;8	67298;5;214;49;
$GPXUP;768;11:09:45;0;50	14056;8	67286;5;213;49;
$GPXUP;768;11:09:46;0;50	14044;8	67279;5;213;49;
$GPXUP;768;11:09:47;0;50	14032;8	67273;5;213;49;
$GPXUP;768;11:09:48;0;50	1402;8	67266;5;213;49;
$GPXUP;768;11:09:49;0;50	14007;8	67258;5;213;50;
$GPXUP;768;11:09:50;0;50	13995;8	67252;5;214;50;
$GPXUP;768;11:09:51;0;50	13985;8	67239;5;213;50;
$GPXUP;768;11:09:52;0;50	13973;8	67227;5;213;50;
$GPXUP;768;11:09:53;0;50	13962;8	67218;5;214;50;
$GPXUP;768;11:09:54;0;50	1395;8	6721;5;213;50;
$GPXUP;768;11:09:55;0;50	13939;8	67196;5;213;51;
$GPXUP;768;11:09:56;0;50	13924;8	67181;5;213;55;
$GPXUP;768;11:09:57;0;50	13912;8	67169;5;213;56;
$GPXUP;768;11:09:58;0;50	139;8	67154;5;214;57;
$GPXUP;768;11:09:59;0;50	13893;8	67134;5;214;55;
$GPXUP;768;11:10:00;0;50	13884;8	6712;5;213;54;
$GPXUP;768;11:10:01;0;50	13874;8	67104;5;213;55;
$GPXUP;768;11:10:02;0;50	13865;8	67087;5;213;54;
$GPXUP;768;11:10:03;0;50	13857;8	67071;5;213;54;
$GPXUP;768;11:10:04;0;50	13847;8	67055;5;213;54;
$GPXUP;768;11:10:05;0;50	13839;8	67038;5;213;54;
$GPXUP;768;11:10:06;0;50	13843;8	67006;5;213;54;
$GPXUP;768;11:10:07;0;50	13836;8	66991;5;213;53;
$GPXUP;768;11:10:08;0;50	13829;8	66976;5;213;53;
$GPXUP;768;11:10:09;0;50	1382;8	66958;5;213;52;
$GPXUP;768;11:10:10;0;50	13813;8	66944;5;214;52;
$GPXUP;768;11:10:11;0;50	13804;8	66928;5;214;52;
$GPXUP;768;11:10:12;0;50	13796;8	66914;5;214;52;
$GPXUP;768;11:10:13;0;50	13791;8	66905;5;213;48;
$GPXUP;768;11:10:14;0;50	13782;8	66892;5;213;48;
$GPXUP;768;11:10:15;0;50	13773;8	66878;5;213;49;
$GPXUP;768;11:10:16;0;50	13766;8	66865;5;213;48;
$GPXUP;768;11:10:17;0;50	13758;8	66851;5;213;47;
$GPXUP;768;11:10:18;0;50	13746;8	66832;5;213;52;
$GPXUP;768;11:10:19;0;50	13738;8	66816;5;213;52;
$GPXUP;768;11:10:20;0;50	13731;8	66799;5;213;52;
$GPXUP;768;11:10:21;0;50	13719;8	66787;5;213;52;
$GPXUP;768;11:10:22;0;50	137;8	66784;5;213;56;
$GPXUP;768;11:10:23;0;50	13689;8	66772;5;213;56;
$GPXUP;768;11:10:24;0;50	13679;8	6676;5;213;44;
$GPXUP;768;11:10:25;0;50	1367;8	66749;5;213;43;
$GPXUP;768;11:10:26;0;50	13663;8	6673;5;213;52;
$GPXUP;768;11:10:27;0;50	13656;8	66714;5;213;52;
$GPXUP;768;11:10:28;0;50	1365;8	667;5;213;51;
$GPXUP;768;11:10:29;0;50	13643;8	66688;5;214;44;
$GPXUP;768;11:10:30;0;50	13635;8	6668;5;214;41;
$GPXUP;768;11:10:31;0;50	13629;8	66677;5;214;37;
$GPXUP;768;11:10:32;0;50	13632;8	66691;5;213;11;
$GPXUP;768;11:10:33;0;50	13637;8	66708;5;213;22;
$GPXUP;768;11:10:34;0;50	13637;8	66723;5;213;24;
$GPXUP;768;11:10:35;0;50	1362;8	66741;5;213;34;
$GPXUP;768;11:10:36;0;50	13597;8	66782;5;212;56;
$GPXUP;768;11:10:37;0;50	13581;8	66803;5;212;60;
$GPXUP;768;11:10:38;0;50	1357;8	6682;5;213;60;
$GPXUP;768;11:10:39;0;50	13559;8	66836;5;213;60;
$GPXUP;768;11:10:40;0;50	13556;8	66834;5;212;49;
$GPXUP;768;11:10:41;0;50	13546;8	66846;5;213;49;
$GPXUP;768;11:10:42;0;50	13529;8	66829;5;213;43;
$GPXUP;768;11:10:43;0;50	13509;8	66823;5;213;47;
$GPXUP;768;11:10:44;0;50	13492;8	66812;5;213;54;
$GPXUP;768;11:10:45;0;50	13478;8	66807;5;213;55;
$GPXUP;768;11:10:46;0;50	13464;8	6679;5;213;57;
$GPXUP;768;11:10:47;0;50	13451;8	66779;5;213;57;
$GPXUP;768;11:10:48;0;50	13438;8	6677;5;213;57;
$GPXUP;768;11:10:49;0;50	13425;8	66762;5;213;59;
$GPXUP;768;11:10:50;0;50	13411;8	66752;5;213;59;
$GPXUP;768;11:10:51;0;50	13397;8	66743;5;213;59;
$GPXUP;768;11:10:52;0;50	13384;8	66733;5;213;57;
$GPXUP;768;11:10:53;0;50	13372;8	66724;5;213;57;
$GPXUP;768;11:10:54;0;50	13359;8	66714;5;213;57;
$GPXUP;768;11:10:55;0;50	13346;8	66704;5;213;57;
$GPXUP;768;11:10:56;0;50	13333;8	66694;5;214;57;
$GPXUP;768;11:10:57;0;50	1332;8	66682;5;213;56;
$GPXUP;768;11:10:58;0;50	1331;8	66659;5;214;57;
$GPXUP;768;11:10:59;0;50	13299;8	66646;5;213;57;
$GPXUP;768;11:11:00;0;50	13287;8	66632;5;213;57;
$GPXUP;768;11:11:01;0;50	13276;8	66619;5;213;57;
$GPXUP;768;11:11:02;0;50	13265;8	66606;5;213;57;
$GPXUP;768;11:11:03;0;50	13257;8	6659;5;213;56;
$GPXUP;768;11:11:04;0;50	13237;8	66583;5;213;58;
$GPXUP;768;11:11:05;0;50	13225;8	66573;5;214;57;
$GPXUP;768;11:11:06;0;50	13213;8	66562;5;213;57;
$GPXUP;768;11:11:07;0;50	132;8	66554;5;213;55;
$GPXUP;768;11:11:08;0;50	13188;8	66546;5;213;54;
$GPXUP;768;11:11:09;0;50	13176;8	66537;5;213;54;
$GPXUP;768;11:11:10;0;50	13167;8	66521;5;213;59;
$GPXUP;768;11:11:11;0;50	13156;8	66509;5;213;59;
$GPXUP;768;11:11:12;0;50	13143;8	66498;5;213;56;
$GPXUP;768;11:11:13;0;50	13131;8	66486;5;212;56;
$GPXUP;768;11:11:14;0;50	13118;8	66476;5;212;56;
$GPXUP;768;11:11:15;0;50	13108;8	66472;5;213;51;
$GPXUP;768;11:11:16;0;50	13096;8	66463;5;212;51;
$GPXUP;768;11:11:17;0;50	13084;8	66455;5;213;52;
$GPXUP;768;11:11:18;0;50	13072;8	66446;5;213;52;
$GPXUP;768;11:11:19;0;50	13058;8	66435;5;212;54;
$GPXUP;768;11:11:20;0;50	13047;8	66426;5;213;54;
$GPXUP;768;11:11:21;0;50	13034;8	66416;5;212;53;
$GPXUP;768;11:11:22;0;50	13022;8	66401;5;213;54;
$GPXUP;768;11:11:23;0;50	1301;8	66391;5;213;54;
$GPXUP;768;11:11:24;0;50	12999;8	66373;5;213;55;
$GPXUP;768;11:11:25;0;50	12988;8	6636;5;213;55;
$GPXUP;768;11:11:26;0;50	12976;8	66346;5;213;55;
$GPXUP;768;11:11:27;0;50	12966;8	66332;5;213;55;
$GPXUP;768;11:11:28;0;50	12955;8	66318;5;213;55;
$GPXUP;768;11:11:29;0;50	12949;8	663;5;212;53;
$GPXUP;768;11:11:30;0;50	12932;8	66289;5;213;59;
$GPXUP;768;11:11:31;0;50	12919;8	66277;5;213;59;
$GPXUP;768;11:11:32;0;50	12908;8	66266;5;213;58;
$GPXUP;768;11:11:33;0;50	12896;8	66258;5;213;58;
$GPXUP;768;11:11:34;0;50	12884;8	66248;5;213;58;
$GPXUP;768;11:11:35;0;50	12872;8	66238;5;213;58;
$GPXUP;768;11:11:36;0;50	12863;8	66237;5;213;51;
$GPXUP;768;11:11:37;0;50	12851;8	66229;5;213;51;
$GPXUP;768;11:11:38;0;50	1284;8	66213;5;213;56;
$GPXUP;768;11:11:39;0;50	12829;8	662;5;213;56;
$GPXUP;768;11:11:40;0;50	12818;8	66186;5;213;56;
$GPXUP;768;11:11:41;0;50	12807;8	66174;5;213;56;
$GPXUP;768;11:11:42;0;50	12798;8	66164;5;213;50;
$GPXUP;768;11:11:43;0;50	12789;8	66151;5;212;49;
$GPXUP;768;11:11:44;0;50	1278;8	6614;5;213;45;
$GPXUP;768;11:11:45;0;50	12772;8	66127;5;213;44;
$GPXUP;768;11:11:46;0;50	12764;8	66104;5;213;51;
$GPXUP;768;11:11:47;0;50	12757;8	66087;5;213;51;
$GPXUP;768;11:11:48;0;50	12749;8	66065;5;213;54;
$GPXUP;768;11:11:49;0;50	12741;8	66041;5;212;56;
$GPXUP;768;11:11:50;0;50	12735;8	66017;5;213;59;
$GPXUP;768;11:11:51;0;50	12727;8	65997;5;213;59;
$GPXUP;768;11:11:52;0;50	12715;8	65996;5;213;56;
$GPXUP;768;11:11:53;0;50	1271;8	65985;5;213;49;
$GPXUP;768;11:11:54;0;50	12685;8	65992;5;213;58;
$GPXUP;768;11:11:55;0;50	12671;8	65981;5;213;57;
$GPXUP;768;11:11:56;0;50	1266;8	6597;5;213;57;
$GPXUP;768;11:11:57;0;50	12647;8	6596;5;212;56;
$GPXUP;768;11:11:58;0;50	12636;8	65949;5;213;55;
$GPXUP;768;11:11:59;0;50	12623;8	6594;5;213;54;
$GPXUP;768;11:12:00;0;50	12612;8	65928;5;212;54;
$GPXUP;768;11:12:01;0;50	12607;8	65916;5;212;48;
$GPXUP;768;11:12:02;0;50	12597;8	65901;5;212;49;
$GPXUP;768;11:12:03;0;50	12588;8	65888;5;213;48;
$GPXUP;768;11:12:04;0;50	12579;8	65877;5;212;44;
$GPXUP;768;11:12:05;0;50	12571;8	65865;5;212;46;
$GPXUP;768;11:12:06;0;50	12564;8	65852;5;212;44;
$GPXUP;768;11:12:07;0;50	12555;8	65838;5;212;45;
$GPXUP;768;11:12:08;0;50	12547;8	65829;5;211;47;
$GPXUP;768;11:12:09;0;50	12536;8	6582;5;211;48;
$GPXUP;768;11:12:10;0;50	12526;8	65812;5;210;46;
$GPXUP;768;11:12:11;0;50	12515;8	65807;5;210;47;
$GPXUP;768;11:12:12;0;50	12512;8	65808;5;210;32;
$GPXUP;768;11:12:13;0;50	12504;8	65808;5;211;32;
$GPXUP;768;11:12:14;0;50	12498;8	65814;5;210;32;
$GPXUP;768;11:12:15;0;50	12496;8	65832;5;211;32;
$GPXUP;768;11:12:16;0;50	12487;8	65848;5;210;36;
$GPXUP;768;11:12:17;0;50	12497;8	65869;5;210;25;
$GPXUP;768;11:12:18;0;50	12514;8	65875;5;210;24;
$GPXUP;768;11:12:19;0;50	12534;8	65872;5;209;45;
$GPXUP;768;11:12:20;0;50	12542;8	65852;5;208;56;
$GPXUP;768;11:12:21;0;50	12544;8	65834;5;208;34;
$GPXUP;768;11:12:22;0;50	12546;8	65823;5;208;28;
$GPXUP;768;11:12:23;0;50	12539;8	65809;5;208;33;
$GPXUP;768;11:12:24;0;50	12535;8	658;5;207;37;
$GPXUP;768;11:12:25;0;50	12531;8	65788;5;207;38;
$GPXUP;768;11:12:26;0;50	12515;8	65768;5;207;52;
$GPXUP;768;11:12:27;0;50	1251;8	65756;5;207;45;
$GPXUP;768;11:12:28;0;50	12498;8	6575;5;208;40;
$GPXUP;768;11:12:29;0;50	1249;8	65746;5;207;36;
$GPXUP;768;11:12:30;0;50	12485;8	65736;5;207;35;
$GPXUP;768;11:12:31;0;50	12477;8	65742;5;206;30;
$GPXUP;768;11:12:32;0;50	1248;8	65744;5;206;23;
$GPXUP;768;11:12:33;0;50	12476;8	65738;5;206;22;
$GPXUP;768;11:12:34;0;50	12482;8	65775;5;206;8;
$GPXUP;768;11:12:35;0;50	12485;8	65788;5;205;9;
$GPXUP;768;11:12:36;0;50	12481;8	65795;5;205;10;
$GPXUP;768;11:12:37;0;50	12478;8	65811;5;205;14;
$GPXUP;768;11:12:38;0;50	12478;8	65823;5;205;16;
$GPXUP;768;11:12:39;0;50	12481;8	65833;5;206;17;
$GPXUP;768;11:12:40;0;50	12481;8	65844;5;206;18;
$GPXUP;768;11:12:41;0;50	12488;8	65841;5;205;15;
$GPXUP;768;11:12:42;0;50	12506;8	65849;5;206;18;
$GPXUP;768;11:12:43;0;50	1251;8	65854;5;206;18;
$GPXUP;768;11:12:44;0;50	12507;8	65848;5;206;13;
$GPXUP;768;11:12:45;0;50	1251;8	65851;5;205;13;
$GPXUP;768;11:12:46;0;50	12512;8	65852;5;205;12;
$GPXUP;768;11:12:47;0;50	12505;8	65836;5;205;3;
$GPXUP;768;11:12:48;0;50	12497;8	65813;5;205;7;
$GPXUP;768;11:12:49;0;50	12494;8	65809;5;205;8;
$GPXUP;768;11:12:50;0;50	12494;8	65799;5;205;10;
$GPXUP;768;11:12:51;0;50	12493;8	6579;5;205;11;
$GPXUP;768;11:12:52;0;50	12491;8	65781;5;205;13;
$GPXUP;768;11:12:53;0;50	12488;8	65772;5;205;15;
$GPXUP;768;11:12:54;0;50	12483;8	65763;5;205;16;
$GPXUP;768;11:12:55;0;50	12476;8	65764;5;205;16;
$GPXUP;768;11:12:56;0;50	12471;8	65759;5;205;17;
$GPXUP;768;11:12:57;0;50	12466;8	65756;5;205;17;
$GPXUP;768;11:12:58;0;50	12462;8	65756;5;205;16;
$GPXUP;768;11:12:59;0;50	12459;8	65758;5;205;15;
$GPXUP;768;11:13:00;0;50	12464;8	65778;5;205;8;
$GPXUP;768;11:13:01;0;50	12464;8	65781;5;205;7;
$GPXUP;768;11:13:02;0;50	12461;8	65817;5;205;10;
$GPXUP;768;11:13:03;0;50	12473;8	65837;5;205;14;
$GPXUP;768;11:13:04;0;50	12472;8	65851;5;205;16;
$GPXUP;768;11:13:05;0;50	12473;8	65859;5;205;17;
$GPXUP;768;11:13:06;0;50	12477;8	65866;5;204;18;
$GPXUP;768;11:13:07;0;50	12481;8	65874;5;204;18;
$GPXUP;768;11:13:08;0;50	125;8	6587;5;205;19;
$GPXUP;768;11:13:09;0;50	12524;8	65852;5;204;18;
$GPXUP;768;11:13:10;0;50	12532;8	65838;5;205;15;
$GPXUP;768;11:13:11;0;50	12535;8	65836;5;204;12;
$GPXUP;768;11:13:12;0;50	12542;8	65806;5;205;41;
$GPXUP;768;11:13:13;0;50	12524;8	65788;5;205;41;
$GPXUP;768;11:13:14;0;50	12516;8	65786;5;204;33;
$GPXUP;768;11:13:15;0;50	12511;8	65776;5;205;33;
$GPXUP;768;11:13:16;0;50	12504;8	6577;5;204;32;
$GPXUP;768;11:13:17;0;50	12485;8	6578;5;204;38;
$GPXUP;768;11:13:18;0;50	12476;8	65777;5;204;39;
$GPXUP;768;11:13:19;0;50	12467;8	65778;5;204;39;
$GPXUP;768;11:13:20;0;50	12463;8	65782;5;204;37;
$GPXUP;768;11:13:21;0;50	12463;8	65807;5;204;37;
$GPXUP;768;11:13:22;0;50	12454;8	65816;5;204;38;
$GPXUP;768;11:13:23;0;50	12446;8	65866;5;204;47;
$GPXUP;768;11:13:24;0;50	12446;8	65893;5;204;47;
$GPXUP;768;11:13:25;0;50	12443;8	65907;5;204;47;
$GPXUP;768;11:13:26;0;50	12449;8	65929;5;204;46;
$GPXUP;768;11:13:27;0;50	1245;8	65938;5;204;43;
$GPXUP;768;11:13:28;0;50	12452;8	65945;5;204;40;
$GPXUP;768;11:13:29;0;50	12456;8	6595;5;204;36;
$GPXUP;768;11:13:30;0;50	12476;8	6595;5;204;31;
$GPXUP;768;11:13:31;0;50	12477;8	6595;5;204;28;
$GPXUP;768;11:13:32;0;50	12466;8	65921;5;203;19;
$GPXUP;768;11:13:33;0;50	12502;8	65873;5;203;1;
$GPXUP;768;11:13:34;0;50	12497;8	65864;5;204;5;
$GPXUP;768;11:13:35;0;50	125;8	65856;5;203;5;
$GPXUP;768;11:13:36;0;50	12497;8	6585;5;203;7;
$GPXUP;768;11:13:37;0;50	12496;8	65846;5;204;8;
$GPXUP;768;11:13:38;0;50	12494;8	6584;5;204;9;
$GPXUP;768;11:13:39;0;50	12483;8	65827;5;203;14;
$GPXUP;768;11:13:40;0;50	1248;8	65822;5;204;15;
$GPXUP;768;11:13:41;0;50	12472;8	65818;5;204;17;
$GPXUP;768;11:13:42;0;50	12467;8	65815;5;204;15;
$GPXUP;768;11:13:43;0;50	12464;8	65813;5;203;15;
$GPXUP;768;11:13:44;0;50	12461;8	65814;5;203;14;
$GPXUP;768;11:13:45;0;50	12469;8	65834;5;203;7;
$GPXUP;768;11:13:46;0;50	12468;8	65837;5;203;6;
$GPXUP;768;11:13:47;0;50	12468;8	65856;5;203;9;
$GPXUP;768;11:13:48;0;50	12479;8	65884;5;204;14;
[truncated: 7 more rows]
