# Supplementary material for: Pigeon Navigation: Different Routes Lead to Frankfurt
Source: PLoS One. 2014 Nov 12;9(11):e112439. doi: 10.1371/journal.pone.0112439 (PMC4229201; doi:10.1371/journal.pone.0112439)
Supplement: File S4 — Files containing the original track data and a ‘Read me’ explaining the data format. (ZIP) [file pone.0112439.s004.zip › N-RB/010928xup95_8144.log]

$GPXUP;768;10:21:19;0;50	29276;8	72413;5;144;0;
$GPXUP;768;10:21:20;0;50	29276;8	72413;5;144;11;
$GPXUP;768;10:21:21;0;50	29279;8	724;5;144;34;
$GPXUP;768;10:21:22;0;50	2929;8	72387;5;144;47;
$GPXUP;768;10:21:23;0;50	293;8	72375;5;143;51;
$GPXUP;768;10:21:24;0;50	2931;8	7236;5;143;55;
$GPXUP;768;10:21:25;0;50	2932;8	72337;5;144;51;
$GPXUP;768;10:21:26;0;50	29322;8	72319;5;145;56;
$GPXUP;768;10:21:27;0;50	29319;8	72296;5;144;57;
$GPXUP;768;10:21:28;0;50	29308;8	72264;5;146;54;
$GPXUP;768;10:21:29;0;50	29309;8	72249;5;148;51;
$GPXUP;768;10:21:30;0;50	29306;8	72237;5;151;42;
$GPXUP;768;10:21:31;0;50	29303;8	72229;5;154;41;
$GPXUP;768;10:21:32;0;50	29298;8	72217;5;153;37;
$GPXUP;768;10:21:33;0;50	29295;8	72206;5;153;40;
$GPXUP;768;10:21:34;0;50	29291;8	72194;5;154;43;
$GPXUP;768;10:21:35;0;50	29284;8	72183;5;155;35;
$GPXUP;768;10:21:36;0;50	29276;8	7218;5;155;35;
$GPXUP;768;10:21:37;0;50	29269;8	72177;5;155;39;
$GPXUP;768;10:21:38;0;50	29265;8	7217;5;155;32;
$GPXUP;768;10:21:39;0;50	29263;8	72162;5;156;27;
$GPXUP;768;10:21:40;0;50	2926;8	72151;5;157;30;
$GPXUP;768;10:21:41;0;50	29255;8	72139;5;156;41;
$GPXUP;768;10:21:42;0;50	29239;8	72114;5;157;41;
$GPXUP;768;10:21:43;0;50	2922;8	72093;5;157;42;
$GPXUP;768;10:21:44;0;50	29216;8	72089;5;158;39;
$GPXUP;768;10:21:45;0;50	29212;8	72081;5;158;37;
$GPXUP;768;10:21:46;0;50	29205;8	72077;5;159;41;
$GPXUP;768;10:21:47;0;50	29196;8	7207;5;159;34;
$GPXUP;768;10:21:48;0;50	29191;8	72064;5;159;31;
$GPXUP;768;10:21:49;0;50	29182;8	72066;5;159;38;
$GPXUP;768;10:21:50;0;50	29172;8	72068;5;159;37;
$GPXUP;768;10:21:51;0;50	29158;8	72064;5;159;47;
$GPXUP;768;10:21:52;0;50	29156;8	72048;5;158;43;
$GPXUP;768;10:21:53;0;50	29142;8	72048;5;157;33;
$GPXUP;768;10:21:54;0;50	29131;8	72046;5;157;31;
$GPXUP;768;10:21:55;0;50	29123;8	72044;5;155;37;
$GPXUP;768;10:21:56;0;50	29111;8	7205;5;154;44;
$GPXUP;768;10:21:57;0;50	291;8	72053;5;151;32;
$GPXUP;768;10:21:58;0;50	29092;8	7205;5;147;60;
$GPXUP;768;10:21:59;0;50	29083;8	72036;5;146;54;
$GPXUP;768;10:22:00;0;50	29078;8	72016;5;141;48;
$GPXUP;768;10:22:01;0;50	29072;8	71999;5;136;50;
$GPXUP;768;10:22:02;0;50	29067;8	71984;5;133;46;
$GPXUP;768;10:22:03;0;50	29058;8	71976;5;131;43;
$GPXUP;768;10:22:04;0;50	29048;8	71975;5;131;58;
$GPXUP;768;10:22:05;0;50	29034;8	7198;5;142;54;
$GPXUP;768;10:22:06;0;50	29022;8	71978;5;147;45;
$GPXUP;768;10:22:07;0;50	29013;8	71971;5;141;39;
$GPXUP;768;10:22:08;0;50	29004;8	71963;5;138;48;
$GPXUP;768;10:22:09;0;50	28996;8	71951;5;143;51;
$GPXUP;768;10:22:10;0;50	28985;8	71939;5;143;50;
$GPXUP;768;10:22:11;0;50	28973;8	7193;5;144;47;
$GPXUP;768;10:22:12;0;50	28962;8	71927;5;147;44;
$GPXUP;768;10:22:13;0;50	28948;8	71923;5;147;22;
$GPXUP;768;10:22:14;0;50	28945;8	71926;5;145;67;
$GPXUP;768;10:22:15;0;50	2893;8	71942;5;142;55;
$GPXUP;768;10:22:16;0;50	28916;8	71954;5;140;60;
$GPXUP;768;10:22:17;0;50	289;8	71961;5;137;50;
$GPXUP;768;10:22:18;0;50	28886;8	71964;5;136;56;
$GPXUP;768;10:22:19;0;50	28872;8	71969;5;136;52;
$GPXUP;768;10:22:20;0;50	28859;8	71966;5;136;43;
$GPXUP;768;10:22:21;0;50	28849;8	7196;5;142;47;
$GPXUP;768;10:22:22;0;50	28837;8	71958;5;146;47;
$GPXUP;768;10:22:23;0;50	28825;8	71958;5;147;34;
$GPXUP;768;10:22:24;0;50	28818;8	71957;5;147;45;
$GPXUP;768;10:22:25;0;50	2881;8	71968;5;145;53;
$GPXUP;768;10:22:26;0;50	28796;8	71976;5;144;54;
$GPXUP;768;10:22:27;0;50	28782;8	71978;5;143;58;
$GPXUP;768;10:22:28;0;50	28767;8	71983;5;141;59;
$GPXUP;768;10:22:29;0;50	28753;8	71993;5;142;64;
$GPXUP;768;10:22:30;0;50	28739;8	72003;5;142;56;
$GPXUP;768;10:22:31;0;50	28726;8	72015;5;141;51;
$GPXUP;768;10:22:32;0;50	28718;8	72028;5;142;53;
$GPXUP;768;10:22:33;0;50	28708;8	7204;5;143;54;
$GPXUP;768;10:22:34;0;50	28698;8	72051;5;144;57;
$GPXUP;768;10:22:35;0;50	28686;8	72064;5;143;55;
$GPXUP;768;10:22:36;0;50	28675;8	72075;5;141;53;
$GPXUP;768;10:22:37;0;50	28666;8	72092;5;142;58;
$GPXUP;768;10:22:38;0;50	28654;8	72107;5;142;55;
$GPXUP;768;10:22:39;0;50	2864;8	7211;5;143;53;
$GPXUP;768;10:22:40;0;50	28626;8	72113;5;144;49;
$GPXUP;768;10:22:41;0;50	28615;8	72122;5;146;48;
$GPXUP;768;10:22:42;0;50	28602;8	72127;5;151;52;
$GPXUP;768;10:22:43;0;50	28591;8	72138;5;152;53;
$GPXUP;768;10:22:44;0;50	28582;8	72156;5;153;55;
$GPXUP;768;10:22:45;0;50	28576;8	72178;5;153;55;
$GPXUP;768;10:22:46;0;50	28569;8	72198;5;153;58;
$GPXUP;768;10:22:47;0;50	28559;8	72215;5;156;60;
$GPXUP;768;10:22:48;0;50	28547;8	72228;5;156;53;
$GPXUP;768;10:22:49;0;50	28535;8	7224;5;156;50;
$GPXUP;768;10:22:50;0;50	28524;8	72248;5;158;52;
$GPXUP;768;10:22:51;0;50	28511;8	72258;5;156;59;
$GPXUP;768;10:22:52;0;50	28502;8	72273;5;154;59;
$GPXUP;768;10:22:53;0;50	28495;8	72293;5;153;64;
$GPXUP;768;10:22:54;0;50	28488;8	72316;5;153;65;
$GPXUP;768;10:22:55;0;50	28481;8	72335;5;151;68;
$GPXUP;768;10:22:56;0;50	2847;8	72356;5;152;67;
$GPXUP;768;10:22:57;0;50	28457;8	72378;5;156;63;
$GPXUP;768;10:22:58;0;50	28447;8	72396;5;158;66;
$GPXUP;768;10:22:59;0;50	28438;8	7242;5;159;57;
$GPXUP;768;10:23:00;0;50	28426;8	72431;5;160;59;
$GPXUP;768;10:23:01;0;50	28411;8	7244;5;162;58;
$GPXUP;768;10:23:02;0;50	28397;8	72448;5;167;52;
$GPXUP;768;10:23:03;0;50	28386;8	72458;5;169;54;
$GPXUP;768;10:23:04;0;50	28375;8	72473;5;169;46;
$GPXUP;768;10:23:05;0;50	28364;8	72472;5;171;50;
$GPXUP;768;10:23:06;0;50	28353;8	72463;5;174;51;
$GPXUP;768;10:23:07;0;50	28342;8	7245;5;178;49;
$GPXUP;768;10:23:08;0;50	28336;8	72436;5;184;52;
$GPXUP;768;10:23:09;0;50	2833;8	7242;5;185;51;
$GPXUP;768;10:23:10;0;50	28324;8	72403;5;190;55;
$GPXUP;768;10:23:11;0;50	28316;8	72384;5;191;50;
$GPXUP;768;10:23:12;0;50	28308;8	7237;5;191;56;
$GPXUP;768;10:23:13;0;50	28301;8	72349;5;189;57;
$GPXUP;768;10:23:14;0;50	28294;8	72329;5;188;57;
$GPXUP;768;10:23:15;0;50	28284;8	72316;5;189;55;
$GPXUP;768;10:23:16;0;50	28273;8	72302;5;188;57;
$GPXUP;768;10:23:17;0;50	28264;8	72284;5;188;62;
$GPXUP;768;10:23:18;0;50	28256;8	72263;5;184;56;
$GPXUP;768;10:23:19;0;50	28247;8	72249;5;182;55;
$GPXUP;768;10:23:20;0;50	28235;8	72237;5;180;59;
$GPXUP;768;10:23:21;0;50	28222;8	72228;5;176;57;
$GPXUP;768;10:23:22;0;50	28207;8	72222;5;180;60;
$GPXUP;768;10:23:23;0;50	28193;8	72218;5;179;58;
$GPXUP;768;10:23:24;0;50	2818;8	72213;5;179;55;
$GPXUP;768;10:23:25;0;50	28169;8	722;5;177;60;
$GPXUP;768;10:23:26;0;50	28162;8	72181;5;173;57;
$GPXUP;768;10:23:27;0;50	28156;8	7216;5;171;62;
$GPXUP;768;10:23:28;0;50	2815;8	72137;5;167;62;
$GPXUP;768;10:23:29;0;50	28147;8	72114;5;167;62;
$GPXUP;768;10:23:30;0;50	28146;8	72091;5;167;60;
$GPXUP;768;10:23:31;0;50	2815;8	72069;5;165;59;
$GPXUP;768;10:23:32;0;50	28154;8	72045;5;168;65;
$GPXUP;768;10:23:33;0;50	28159;8	72022;5;167;62;
$GPXUP;768;10:23:34;0;50	28161;8	71996;5;166;66;
$GPXUP;768;10:23:35;0;50	28165;8	71969;5;162;67;
$GPXUP;768;10:23:36;0;50	2817;8	71943;5;158;75;
$GPXUP;768;10:23:37;0;50	28178;8	71916;5;156;72;
$GPXUP;768;10:23:38;0;50	28184;8	7189;5;153;72;
$GPXUP;768;10:23:39;0;50	28186;8	71862;5;148;64;
$GPXUP;768;10:23:40;0;50	28183;8	71838;5;148;63;
$GPXUP;768;10:23:41;0;50	28177;8	71816;5;145;58;
$GPXUP;768;10:23:42;0;50	28169;8	71796;5;144;56;
$GPXUP;768;10:23:43;0;50	28162;8	71778;5;148;54;
$GPXUP;768;10:23:44;0;50	28153;8	71764;5;145;53;
$GPXUP;768;10:23:45;0;50	28145;8	71748;5;146;52;
$GPXUP;768;10:23:46;0;50	28138;8	7173;5;145;53;
$GPXUP;768;10:23:47;0;50	28129;8	71715;5;144;52;
$GPXUP;768;10:23:48;0;50	28119;8	71704;5;145;47;
$GPXUP;768;10:23:49;0;50	2811;8	71693;5;143;52;
$GPXUP;768;10:23:50;0;50	281;8	71678;5;142;50;
$GPXUP;768;10:23:51;0;50	28091;8	71666;5;141;52;
$GPXUP;768;10:23:52;0;50	28085;8	71647;5;143;56;
$GPXUP;768;10:23:53;0;50	2808;8	71626;5;143;57;
$GPXUP;768;10:23:54;0;50	28074;8	71605;5;142;58;
$GPXUP;768;10:23:55;0;50	28066;8	71585;5;144;57;
$GPXUP;768;10:23:56;0;50	28057;8	71566;5;147;57;
$GPXUP;768;10:23:57;0;50	28049;8	71546;5;149;58;
$GPXUP;768;10:23:58;0;50	28044;8	71525;5;151;60;
$GPXUP;768;10:23:59;0;50	2804;8	71503;5;152;56;
$GPXUP;768;10:24:00;0;50	28034;8	71484;5;152;55;
$GPXUP;768;10:24:01;0;50	28025;8	71467;5;151;56;
$GPXUP;768;10:24:02;0;50	28014;8	71452;5;154;55;
$GPXUP;768;10:24:03;0;50	28006;8	71434;5;158;57;
$GPXUP;768;10:24:04;0;50	27999;8	71415;5;157;58;
$GPXUP;768;10:24:05;0;50	27994;8	71393;5;154;61;
$GPXUP;768;10:24:06;0;50	2799;8	71368;5;152;62;
$GPXUP;768;10:24:07;0;50	27985;8	71345;5;153;63;
$GPXUP;768;10:24:08;0;50	27978;8	71321;5;152;61;
$GPXUP;768;10:24:09;0;50	2797;8	713;5;149;60;
$GPXUP;768;10:24:10;0;50	27962;8	7128;5;150;59;
$GPXUP;768;10:24:11;0;50	27954;8	71262;5;154;60;
$GPXUP;768;10:24:12;0;50	27946;8	71242;5;152;60;
$GPXUP;768;10:24:13;0;50	27938;8	71222;5;148;55;
$GPXUP;768;10:24:14;0;50	27928;8	7121;5;147;50;
$GPXUP;768;10:24:15;0;50	27917;8	712;5;144;54;
$GPXUP;768;10:24:16;0;50	27904;8	71188;5;143;57;
$GPXUP;768;10:24:17;0;50	27892;8	71174;5;146;57;
$GPXUP;768;10:24:18;0;50	27881;8	7116;5;144;56;
$GPXUP;768;10:24:19;0;50	27871;8	71145;5;146;57;
$GPXUP;768;10:24:20;0;50	27861;8	71128;5;150;54;
$GPXUP;768;10:24:21;0;50	27852;8	71115;5;152;53;
$GPXUP;768;10:24:22;0;50	2784;8	71104;5;151;51;
$GPXUP;768;10:24:23;0;50	27828;8	71095;5;152;50;
$GPXUP;768;10:24:24;0;50	27819;8	71082;5;153;51;
$GPXUP;768;10:24:25;0;50	27812;8	71066;5;157;52;
$GPXUP;768;10:24:26;0;50	27805;8	71048;5;150;47;
$GPXUP;768;10:24:27;0;50	27797;8	71037;5;151;49;
$GPXUP;768;10:24:28;0;50	27784;8	7103;5;150;49;
$GPXUP;768;10:24:29;0;50	27771;8	7103;5;152;45;
$GPXUP;768;10:24:30;0;50	2776;8	71028;5;152;50;
$GPXUP;768;10:24:31;0;50	27747;8	71024;5;153;52;
$GPXUP;768;10:24:32;0;50	27733;8	7102;5;153;51;
$GPXUP;768;10:24:33;0;50	2772;8	71018;5;153;50;
$GPXUP;768;10:24:34;0;50	27708;8	71014;5;155;47;
$GPXUP;768;10:24:35;0;50	27698;8	71006;5;160;46;
$GPXUP;768;10:24:36;0;50	27689;8	70997;5;162;48;
$GPXUP;768;10:24:37;0;50	27682;8	70982;5;166;49;
$GPXUP;768;10:24:38;0;50	27675;8	70967;5;164;49;
$GPXUP;768;10:24:39;0;50	27666;8	70954;5;167;51;
$GPXUP;768;10:24:40;0;50	27653;8	70945;5;168;52;
$GPXUP;768;10:24:41;0;50	27639;8	70938;5;169;51;
$GPXUP;768;10:24:42;0;50	27627;8	70929;5;167;54;
$GPXUP;768;10:24:43;0;50	27615;8	70917;5;165;51;
$GPXUP;768;10:24:44;0;50	27605;8	70906;5;164;52;
$GPXUP;768;10:24:45;0;50	27593;8	70896;5;164;52;
$GPXUP;768;10:24:46;0;50	27579;8	70891;5;162;56;
$GPXUP;768;10:24:47;0;50	27565;8	7089;5;161;57;
$GPXUP;768;10:24:48;0;50	2755;8	70889;5;162;59;
$GPXUP;768;10:24:49;0;50	27535;8	70888;5;161;57;
$GPXUP;768;10:24:50;0;50	27521;8	70889;5;161;54;
$GPXUP;768;10:24:51;0;50	27507;8	70892;5;162;50;
$GPXUP;768;10:24:52;0;50	27495;8	70889;5;162;49;
$GPXUP;768;10:24:53;0;50	27485;8	7088;5;163;50;
$GPXUP;768;10:24:54;0;50	27476;8	70868;5;160;50;
$GPXUP;768;10:24:55;0;50	27466;8	70857;5;156;52;
$GPXUP;768;10:24:56;0;50	27453;8	70854;5;151;59;
$GPXUP;768;10:24:57;0;50	27437;8	70859;5;148;66;
$GPXUP;768;10:24:58;0;50	27419;8	70864;5;145;65;
$GPXUP;768;10:24:59;0;50	27404;8	7087;5;142;67;
$GPXUP;768;10:25:00;0;50	27386;8	70875;5;140;66;
$GPXUP;768;10:25:01;0;50	2737;8	70875;5;139;66;
$GPXUP;768;10:25:02;0;50	27352;8	70875;5;136;65;
$GPXUP;768;10:25:03;0;50	27336;8	70876;5;135;66;
$GPXUP;768;10:25:04;0;50	2732;8	70879;5;133;65;
$GPXUP;768;10:25:05;0;50	27304;8	70879;5;130;63;
$GPXUP;768;10:25:06;0;50	27288;8	70876;5;129;58;
$GPXUP;768;10:25:07;0;50	27275;8	70868;5;130;57;
$GPXUP;768;10:25:08;0;50	27264;8	70856;5;123;58;
$GPXUP;768;10:25:09;0;50	27252;8	70841;5;125;61;
$GPXUP;768;10:25:10;0;50	27239;8	70831;5;124;62;
$GPXUP;768;10:25:11;0;50	27224;8	70824;5;124;63;
$GPXUP;768;10:25:12;0;50	27208;8	70822;5;122;64;
$GPXUP;768;10:25:13;0;50	27192;8	70826;5;120;66;
$GPXUP;768;10:25:14;0;50	27175;8	7083;5;119;68;
$GPXUP;768;10:25:15;0;50	27157;8	70828;5;117;68;
$GPXUP;768;10:25:16;0;50	2714;8	70824;5;113;67;
$GPXUP;768;10:25:17;0;50	27124;8	70813;5;111;67;
$GPXUP;768;10:25:18;0;50	27108;8	70801;5;108;68;
$GPXUP;768;10:25:19;0;50	27093;8	7079;5;105;66;
$GPXUP;768;10:25:20;0;50	27077;8	70782;5;103;64;
$GPXUP;768;10:25:21;0;50	27062;8	7078;5;102;66;
$GPXUP;768;10:25:22;0;50	27045;8	70778;5;98;71;
$GPXUP;768;10:25:23;0;50	27027;8	70775;5;95;72;
$GPXUP;768;10:25:24;0;50	2701;8	70774;5;93;71;
$GPXUP;768;10:25:25;0;50	26992;8	70766;5;91;71;
$GPXUP;768;10:25:26;0;50	26974;8	70762;5;90;67;
$GPXUP;768;10:25:27;0;50	26958;8	70754;5;92;64;
$GPXUP;768;10:25:28;0;50	26942;8	70746;5;92;63;
$GPXUP;768;10:25:29;0;50	26927;8	70739;5;89;61;
$GPXUP;768;10:25:30;0;50	26912;8	70734;5;87;62;
$GPXUP;768;10:25:31;0;50	26896;8	70726;5;87;60;
$GPXUP;768;10:25:32;0;50	26882;8	70717;5;90;57;
$GPXUP;768;10:25:33;0;50	2687;8	70707;5;90;52;
$GPXUP;768;10:25:34;0;50	26857;8	70702;5;90;54;
$GPXUP;768;10:25:35;0;50	26844;8	70695;5;90;52;
$GPXUP;768;10:25:36;0;50	26832;8	70688;5;92;51;
$GPXUP;768;10:25:37;0;50	26821;8	70679;5;94;55;
$GPXUP;768;10:25:38;0;50	26808;8	70668;5;95;53;
$GPXUP;768;10:25:39;0;50	26796;8	70658;5;98;54;
$GPXUP;768;10:25:40;0;50	26784;8	7065;5;98;54;
$GPXUP;768;10:25:41;0;50	2677;8	70651;5;99;57;
$GPXUP;768;10:25:42;0;50	26755;8	70652;5;98;57;
$GPXUP;768;10:25:43;0;50	26741;8	7065;5;99;55;
$GPXUP;768;10:25:44;0;50	26728;8	70642;5;99;56;
$GPXUP;768;10:25:45;0;50	26713;8	70633;5;99;54;
$GPXUP;768;10:25:46;0;50	26698;8	70633;5;103;60;
$GPXUP;768;10:25:47;0;50	26685;8	70639;5;103;56;
$GPXUP;768;10:25:48;0;50	26671;8	70642;5;101;55;
$GPXUP;768;10:25:49;0;50	26657;8	70644;5;100;56;
$GPXUP;768;10:25:50;0;50	26643;8	7065;5;101;58;
$GPXUP;768;10:25:51;0;50	2663;8	70657;5;102;57;
$GPXUP;768;10:25:52;0;50	26616;8	70665;5;101;55;
$GPXUP;768;10:25:53;0;50	26604;8	70666;5;103;57;
$GPXUP;768;10:25:54;0;50	26588;8	70666;5;105;56;
$GPXUP;768;10:25:55;0;50	26573;8	70663;5;108;54;
$GPXUP;768;10:25:56;0;50	26559;8	70663;5;109;52;
$GPXUP;768;10:25:57;0;50	26547;8	70664;5;113;49;
$GPXUP;768;10:25:58;0;50	26535;8	70658;5;113;49;
$GPXUP;768;10:25:59;0;50	26524;8	70651;5;116;46;
$GPXUP;768;10:26:00;0;50	26514;8	70646;5;119;46;
$GPXUP;768;10:26:01;0;50	26503;8	70643;5;119;46;
$GPXUP;768;10:26:02;0;50	26493;8	70634;5;121;49;
$GPXUP;768;10:26:03;0;50	26483;8	70624;5;120;53;
$GPXUP;768;10:26:04;0;50	2647;8	70613;5;118;56;
$GPXUP;768;10:26:05;0;50	26455;8	70603;5;120;58;
$GPXUP;768;10:26:06;0;50	26439;8	70599;5;123;55;
$GPXUP;768;10:26:07;0;50	26426;8	70602;5;123;52;
$GPXUP;768;10:26:08;0;50	26414;8	706;5;125;52;
$GPXUP;768;10:26:09;0;50	26404;8	70587;5;126;51;
$GPXUP;768;10:26:10;0;50	26396;8	70571;5;127;53;
$GPXUP;768;10:26:11;0;50	26388;8	70554;5;129;54;
$GPXUP;768;10:26:12;0;50	2638;8	70538;5;129;55;
$GPXUP;768;10:26:13;0;50	26372;8	7052;5;128;56;
$GPXUP;768;10:26:14;0;50	26365;8	705;5;129;58;
$GPXUP;768;10:26:15;0;50	26358;8	70479;5;129;57;
$GPXUP;768;10:26:16;0;50	2635;8	70462;5;128;57;
$GPXUP;768;10:26:17;0;50	26342;8	70442;5;128;58;
$GPXUP;768;10:26:18;0;50	26334;8	70423;5;129;57;
$GPXUP;768;10:26:19;0;50	26325;8	70403;5;129;57;
$GPXUP;768;10:26:20;0;50	26319;8	70383;5;130;57;
$GPXUP;768;10:26:21;0;50	26313;8	70364;5;130;54;
$GPXUP;768;10:26:22;0;50	26304;8	70348;5;130;51;
$GPXUP;768;10:26:23;0;50	26295;8	70335;5;131;48;
$GPXUP;768;10:26:24;0;50	26286;8	70324;5;133;48;
$GPXUP;768;10:26:25;0;50	26276;8	70316;5;135;47;
$GPXUP;768;10:26:26;0;50	26264;8	70313;5;136;47;
$GPXUP;768;10:26:27;0;50	26253;8	70306;5;138;46;
$GPXUP;768;10:26:28;0;50	26243;8	70297;5;140;46;
$GPXUP;768;10:26:29;0;50	26233;8	70289;5;141;49;
$GPXUP;768;10:26:30;0;50	26224;8	70276;5;143;49;
$GPXUP;768;10:26:31;0;50	26215;8	70263;5;144;48;
$GPXUP;768;10:26:32;0;50	26204;8	70254;5;143;45;
$GPXUP;768;10:26:33;0;50	26193;8	7025;5;144;46;
$GPXUP;768;10:26:34;0;50	26181;8	70248;5;145;47;
$GPXUP;768;10:26:35;0;50	2617;8	70244;5;148;46;
$GPXUP;768;10:26:36;0;50	2616;8	70235;5;149;46;
$GPXUP;768;10:26:37;0;50	26152;8	70224;5;150;49;
$GPXUP;768;10:26:38;0;50	26145;8	70204;5;148;53;
$GPXUP;768;10:26:39;0;50	26139;8	70185;5;148;54;
$GPXUP;768;10:26:40;0;50	26131;8	70166;5;147;54;
$GPXUP;768;10:26:41;0;50	26125;8	70148;5;146;53;
$GPXUP;768;10:26:42;0;50	26118;8	7013;5;146;54;
$GPXUP;768;10:26:43;0;50	26114;8	70111;5;144;53;
$GPXUP;768;10:26:44;0;50	26108;8	7009;5;143;52;
$GPXUP;768;10:26:45;0;50	26102;8	70075;5;142;51;
$GPXUP;768;10:26:46;0;50	26092;8	70062;5;143;50;
$GPXUP;768;10:26:47;0;50	26081;8	70053;5;143;49;
$GPXUP;768;10:26:48;0;50	2607;8	70042;5;144;50;
$GPXUP;768;10:26:49;0;50	2606;8	7003;5;143;51;
$GPXUP;768;10:26:50;0;50	26048;8	70022;5;143;51;
$GPXUP;768;10:26:51;0;50	26034;8	70023;5;143;52;
$GPXUP;768;10:26:52;0;50	26022;8	70031;5;142;55;
$GPXUP;768;10:26:53;0;50	26009;8	70041;5;142;54;
$GPXUP;768;10:26:54;0;50	25997;8	70051;5;144;54;
$GPXUP;768;10:26:55;0;50	25986;8	70063;5;145;54;
$GPXUP;768;10:26:56;0;50	25974;8	70071;5;145;53;
$GPXUP;768;10:26:57;0;50	25961;8	70073;5;146;52;
$GPXUP;768;10:26:58;0;50	25948;8	70072;5;146;52;
$GPXUP;768;10:26:59;0;50	25934;8	70068;5;147;52;
$GPXUP;768;10:27:00;0;50	25921;8	70058;5;146;54;
$GPXUP;768;10:27:01;0;50	25906;8	70052;5;147;54;
$GPXUP;768;10:27:02;0;50	25892;8	7005;5;145;57;
$GPXUP;768;10:27:03;0;50	25878;8	70054;5;145;59;
$GPXUP;768;10:27:04;0;50	25866;8	70068;5;148;57;
$GPXUP;768;10:27:05;0;50	25857;8	70084;5;151;55;
$GPXUP;768;10:27:06;0;50	25848;8	70098;5;153;53;
$GPXUP;768;10:27:07;0;50	25836;8	70104;5;154;49;
$GPXUP;768;10:27:08;0;50	25822;8	70104;5;155;51;
$GPXUP;768;10:27:09;0;50	25808;8	70104;5;157;51;
$GPXUP;768;10:27:10;0;50	25795;8	70106;5;159;50;
$GPXUP;768;10:27:11;0;50	25782;8	70108;5;160;49;
$GPXUP;768;10:27:12;0;50	25769;8	70105;5;162;49;
$GPXUP;768;10:27:13;0;50	25757;8	70101;5;163;49;
$GPXUP;768;10:27:14;0;50	25744;8	70097;5;165;50;
$GPXUP;768;10:27:15;0;50	25732;8	70096;5;165;49;
$GPXUP;768;10:27:16;0;50	25719;8	70091;5;167;46;
$GPXUP;768;10:27:17;0;50	25707;8	70086;5;169;47;
$GPXUP;768;10:27:18;0;50	25695;8	70084;5;170;46;
$GPXUP;768;10:27:19;0;50	25683;8	70084;5;171;47;
$GPXUP;768;10:27:20;0;50	25671;8	70083;5;172;48;
$GPXUP;768;10:27:21;0;50	25658;8	70084;5;173;51;
$GPXUP;768;10:27:22;0;50	25646;8	70086;5;174;51;
$GPXUP;768;10:27:23;0;50	25633;8	70087;5;174;50;
$GPXUP;768;10:27:24;0;50	25621;8	70083;5;173;51;
$GPXUP;768;10:27:25;0;50	25611;8	70069;5;173;55;
$GPXUP;768;10:27:26;0;50	25605;8	70049;5;172;56;
$GPXUP;768;10:27:27;0;50	25603;8	70029;5;174;59;
$GPXUP;768;10:27:28;0;50	25601;8	70004;5;174;59;
$GPXUP;768;10:27:29;0;50	256;8	69982;5;174;57;
$GPXUP;768;10:27:30;0;50	25599;8	6996;5;175;58;
$GPXUP;768;10:27:31;0;50	25599;8	69936;5;175;58;
$GPXUP;768;10:27:32;0;50	25599;8	69913;5;176;58;
$GPXUP;768;10:27:33;0;50	256;8	6989;5;177;60;
$GPXUP;768;10:27:34;0;50	25602;8	69868;5;178;62;
$GPXUP;768;10:27:35;0;50	25607;8	69844;5;175;67;
$GPXUP;768;10:27:36;0;50	25619;8	69823;5;176;70;
$GPXUP;768;10:27:37;0;50	25635;8	69806;5;177;72;
$GPXUP;768;10:27:38;0;50	25651;8	69786;5;177;71;
$GPXUP;768;10:27:39;0;50	25662;8	69763;5;177;68;
$GPXUP;768;10:27:40;0;50	25672;8	6974;5;177;66;
$GPXUP;768;10:27:41;0;50	25682;8	69718;5;179;67;
$GPXUP;768;10:27:42;0;50	25692;8	69694;5;179;69;
$GPXUP;768;10:27:43;0;50	25705;8	69674;5;177;67;
$GPXUP;768;10:27:44;0;50	25715;8	6965;5;177;66;
$GPXUP;768;10:27:45;0;50	25721;8	69629;5;178;65;
$GPXUP;768;10:27:46;0;50	25726;8	69606;5;177;65;
$GPXUP;768;10:27:47;0;50	25731;8	69582;5;177;67;
$GPXUP;768;10:27:48;0;50	25736;8	69558;5;176;67;
$GPXUP;768;10:27:49;0;50	25739;8	69532;5;176;64;
$GPXUP;768;10:27:50;0;50	25741;8	69508;5;175;62;
$GPXUP;768;10:27:51;0;50	25741;8	69484;5;175;63;
$GPXUP;768;10:27:52;0;50	25743;8	6946;5;175;65;
$GPXUP;768;10:27:53;0;50	25747;8	69436;5;173;67;
$GPXUP;768;10:27:54;0;50	25755;8	69412;5;172;72;
$GPXUP;768;10:27:55;0;50	25767;8	69387;5;172;75;
$GPXUP;768;10:27:56;0;50	2578;8	69362;5;173;74;
$GPXUP;768;10:27:57;0;50	25791;8	69339;5;173;71;
$GPXUP;768;10:27:58;0;50	25799;8	69316;5;174;68;
$GPXUP;768;10:27:59;0;50	25803;8	69291;5;176;63;
$GPXUP;768;10:28:00;0;50	25807;8	69267;5;177;62;
$GPXUP;768;10:28:01;0;50	2581;8	69244;5;180;54;
$GPXUP;768;10:28:02;0;50	25811;8	69223;5;183;53;
$GPXUP;768;10:28:03;0;50	25805;8	69209;5;186;47;
$GPXUP;768;10:28:04;0;50	25797;8	69196;5;187;49;
$GPXUP;768;10:28:05;0;50	25789;8	69179;5;187;53;
$GPXUP;768;10:28:06;0;50	25784;8	6916;5;186;57;
$GPXUP;768;10:28:07;0;50	25779;8	69138;5;184;56;
$GPXUP;768;10:28:08;0;50	25773;8	69116;5;185;55;
$GPXUP;768;10:28:09;0;50	25764;8	69098;5;185;52;
$GPXUP;768;10:28:10;0;50	25757;8	69082;5;185;51;
$GPXUP;768;10:28:11;0;50	25752;8	69065;5;183;52;
$GPXUP;768;10:28:12;0;50	25747;8	69046;5;182;54;
$GPXUP;768;10:28:13;0;50	25742;8	69026;5;180;54;
$GPXUP;768;10:28:14;0;50	25735;8	69008;5;181;54;
$GPXUP;768;10:28:15;0;50	25725;8	68994;5;179;53;
$GPXUP;768;10:28:16;0;50	25715;8	68981;5;178;53;
$GPXUP;768;10:28:17;0;50	25704;8	68967;5;178;53;
$GPXUP;768;10:28:18;0;50	25695;8	68953;5;176;56;
$GPXUP;768;10:28:19;0;50	25686;8	68936;5;175;56;
$GPXUP;768;10:28:20;0;50	2568;8	68917;5;173;58;
$GPXUP;768;10:28:21;0;50	25672;8	68898;5;172;57;
$GPXUP;768;10:28:22;0;50	25664;8	6888;5;172;55;
$GPXUP;768;10:28:23;0;50	25655;8	68863;5;172;51;
$GPXUP;768;10:28:24;0;50	25646;8	68851;5;172;50;
$GPXUP;768;10:28:25;0;50	25635;8	68842;5;172;51;
$GPXUP;768;10:28:26;0;50	25623;8	68833;5;170;52;
$GPXUP;768;10:28:27;0;50	25611;8	68822;5;169;54;
$GPXUP;768;10:28:28;0;50	25599;8	68813;5;169;53;
$GPXUP;768;10:28:29;0;50	25586;8	68804;5;167;52;
$GPXUP;768;10:28:30;0;50	25575;8	68792;5;166;54;
$GPXUP;768;10:28:31;0;50	25566;8	68776;5;164;54;
$GPXUP;768;10:28:32;0;50	25558;8	6876;5;160;50;
$GPXUP;768;10:28:33;0;50	2555;8	68744;5;160;53;
$GPXUP;768;10:28:34;0;50	2554;8	68731;5;158;55;
$GPXUP;768;10:28:35;0;50	25528;8	68716;5;158;54;
$GPXUP;768;10:28:36;0;50	25516;8	68707;5;158;54;
$GPXUP;768;10:28:37;0;50	25502;8	68702;5;159;53;
$GPXUP;768;10:28:38;0;50	2549;8	68697;5;160;51;
$GPXUP;768;10:28:39;0;50	25478;8	68688;5;161;52;
$GPXUP;768;10:28:40;0;50	25466;8	68679;5;162;53;
$GPXUP;768;10:28:41;0;50	25454;8	6867;5;163;53;
$GPXUP;768;10:28:42;0;50	25443;8	68659;5;163;53;
$GPXUP;768;10:28:43;0;50	25431;8	6865;5;165;51;
$GPXUP;768;10:28:44;0;50	25419;8	68639;5;166;47;
$GPXUP;768;10:28:45;0;50	25408;8	68631;5;168;45;
$GPXUP;768;10:28:46;0;50	25397;8	68624;5;169;43;
$GPXUP;768;10:28:47;0;50	25387;8	68625;5;170;48;
$GPXUP;768;10:28:48;0;50	25374;8	68628;5;170;51;
$GPXUP;768;10:28:49;0;50	25362;8	68636;5;168;56;
$GPXUP;768;10:28:50;0;50	25349;8	68646;5;167;59;
$GPXUP;768;10:28:51;0;50	25335;8	68653;5;166;62;
$GPXUP;768;10:28:52;0;50	2532;8	68664;5;164;64;
$GPXUP;768;10:28:53;0;50	25306;8	68678;5;163;63;
$GPXUP;768;10:28:54;0;50	25293;8	68692;5;164;62;
$GPXUP;768;10:28:55;0;50	2528;8	68706;5;164;61;
$GPXUP;768;10:28:56;0;50	25266;8	68717;5;165;58;
$GPXUP;768;10:28:57;0;50	25252;8	68722;5;167;56;
$GPXUP;768;10:28:58;0;50	25239;8	68727;5;168;55;
$GPXUP;768;10:28:59;0;50	25225;8	68732;5;168;55;
$GPXUP;768;10:29:00;0;50	25212;8	68736;5;170;52;
$GPXUP;768;10:29:01;0;50	252;8	68741;5;171;51;
$GPXUP;768;10:29:02;0;50	25187;8	68743;5;171;48;
$GPXUP;768;10:29:03;0;50	25176;8	68735;5;171;47;
$GPXUP;768;10:29:04;0;50	25166;8	68726;5;171;46;
$GPXUP;768;10:29:05;0;50	25155;8	68712;5;171;45;
$GPXUP;768;10:29:06;0;50	25143;8	68702;5;174;47;
$GPXUP;768;10:29:07;0;50	2513;8	687;5;175;49;
$GPXUP;768;10:29:08;0;50	25118;8	68703;5;176;50;
$GPXUP;768;10:29:09;0;50	25106;8	68708;5;177;49;
$GPXUP;768;10:29:10;0;50	25095;8	68714;5;177;53;
$GPXUP;768;10:29:11;0;50	25083;8	68724;5;178;56;
$GPXUP;768;10:29:12;0;50	2507;8	68736;5;179;55;
$GPXUP;768;10:29:13;0;50	25058;8	68745;5;178;53;
$GPXUP;768;10:29:14;0;50	25043;8	68743;5;178;51;
$GPXUP;768;10:29:15;0;50	2503;8	68742;5;178;49;
$GPXUP;768;10:29:16;0;50	25018;8	68743;5;181;47;
$GPXUP;768;10:29:17;0;50	25006;8	68747;5;181;49;
$GPXUP;768;10:29:18;0;50	24993;8	68751;5;183;51;
$GPXUP;768;10:29:19;0;50	2498;8	68754;5;183;52;
$GPXUP;768;10:29:20;0;50	24967;8	68758;5;183;53;
$GPXUP;768;10:29:21;0;50	24954;8	68764;5;183;58;
$GPXUP;768;10:29:22;0;50	24942;8	68776;5;182;59;
$GPXUP;768;10:29:23;0;50	24932;8	68796;5;182;60;
$GPXUP;768;10:29:24;0;50	24922;8	68815;5;182;60;
$GPXUP;768;10:29:25;0;50	24912;8	6883;5;181;58;
$GPXUP;768;10:29:26;0;50	24898;8	68842;5;182;59;
$GPXUP;768;10:29:27;0;50	24884;8	68851;5;180;60;
$GPXUP;768;10:29:28;0;50	2487;8	6886;5;180;61;
$GPXUP;768;10:29:29;0;50	24856;8	6887;5;180;60;
$GPXUP;768;10:29:30;0;50	24841;8	68878;5;181;58;
$GPXUP;768;10:29:31;0;50	24826;8	68883;5;181;59;
$GPXUP;768;10:29:32;0;50	24813;8	6889;5;182;57;
$GPXUP;768;10:29:33;0;50	248;8	68896;5;182;55;
$GPXUP;768;10:29:34;0;50	24785;8	68897;5;185;52;
$GPXUP;768;10:29:35;0;50	24773;8	68896;5;188;52;
$GPXUP;768;10:29:36;0;50	24759;8	68902;5;190;52;
$GPXUP;768;10:29:37;0;50	24748;8	6891;5;191;53;
$GPXUP;768;10:29:38;0;50	24736;8	68918;5;191;54;
$GPXUP;768;10:29:39;0;50	24723;8	68928;5;192;52;
$GPXUP;768;10:29:40;0;50	24711;8	68931;5;193;52;
$GPXUP;768;10:29:41;0;50	24698;8	68934;5;194;49;
$GPXUP;768;10:29:42;0;50	24686;8	6893;5;195;48;
$GPXUP;768;10:29:43;0;50	24675;8	68925;5;196;45;
$GPXUP;768;10:29:44;0;50	24664;8	68916;5;196;42;
$GPXUP;768;10:29:45;0;50	24653;8	68911;5;196;47;
$GPXUP;768;10:29:46;0;50	24641;8	6892;5;195;53;
$GPXUP;768;10:29:47;0;50	2463;8	68937;5;196;55;
$GPXUP;768;10:29:48;0;50	24622;8	68952;5;197;55;
$GPXUP;768;10:29:49;0;50	24613;8	68969;5;200;53;
$GPXUP;768;10:29:50;0;50	24604;8	68982;5;200;50;
$GPXUP;768;10:29:51;0;50	24594;8	68993;5;201;51;
$GPXUP;768;10:29:52;0;50	24582;8	69002;5;201;51;
$GPXUP;768;10:29:53;0;50	24571;8	69013;5;203;50;
$GPXUP;768;10:29:54;0;50	24559;8	6902;5;204;49;
$GPXUP;768;10:29:55;0;50	24548;8	69028;5;205;50;
$GPXUP;768;10:29:56;0;50	24539;8	69039;5;206;56;
$GPXUP;768;10:29:57;0;50	24527;8	69054;5;207;58;
$GPXUP;768;10:29:58;0;50	24512;8	69064;5;207;56;
$GPXUP;768;10:29:59;0;50	24498;8	69068;5;210;54;
$GPXUP;768;10:30:00;0;50	24486;8	69077;5;212;54;
$GPXUP;768;10:30:01;0;50	24478;8	69094;5;214;56;
$GPXUP;768;10:30:02;0;50	24471;8	69112;5;213;56;
$GPXUP;768;10:30:03;0;50	24461;8	69129;5;215;51;
$GPXUP;768;10:30:04;0;50	2445;8	69138;5;216;49;
$GPXUP;768;10:30:05;0;50	24438;8	69144;5;216;49;
$GPXUP;768;10:30:06;0;50	24427;8	69149;5;216;50;
$GPXUP;768;10:30:07;0;50	24414;8	69156;5;216;51;
$GPXUP;768;10:30:08;0;50	24403;8	69165;5;215;52;
$GPXUP;768;10:30:09;0;50	24394;8	69182;5;215;59;
$GPXUP;768;10:30:10;0;50	24383;8	692;5;215;57;
$GPXUP;768;10:30:11;0;50	24374;8	69216;5;216;52;
$GPXUP;768;10:30:12;0;50	24361;8	69224;5;218;52;
$GPXUP;768;10:30:13;0;50	24349;8	69231;5;218;49;
$GPXUP;768;10:30:14;0;50	24336;8	69233;5;218;49;
$GPXUP;768;10:30:15;0;50	24323;8	69235;5;218;50;
$GPXUP;768;10:30:16;0;50	24309;8	69238;5;216;53;
$GPXUP;768;10:30:17;0;50	24296;8	69246;5;215;56;
$GPXUP;768;10:30:18;0;50	24285;8	69257;5;214;56;
$GPXUP;768;10:30:19;0;50	24271;8	69269;5;213;56;
$GPXUP;768;10:30:20;0;50	24258;8	69276;5;213;56;
$GPXUP;768;10:30:21;0;50	24244;8	69282;5;212;55;
$GPXUP;768;10:30:22;0;50	24231;8	69288;5;212;56;
$GPXUP;768;10:30:23;0;50	24218;8	69296;5;212;59;
$GPXUP;768;10:30:24;0;50	24206;8	69311;5;210;59;
$GPXUP;768;10:30:25;0;50	24197;8	69329;5;211;61;
$GPXUP;768;10:30:26;0;50	24188;8	69349;5;210;61;
$GPXUP;768;10:30:27;0;50	24176;8	69364;5;209;62;
$GPXUP;768;10:30:28;0;50	24162;8	69376;5;207;63;
$GPXUP;768;10:30:29;0;50	24147;8	69381;5;206;63;
$GPXUP;768;10:30:30;0;50	24131;8	6939;5;206;61;
$GPXUP;768;10:30:31;0;50	24116;8	69398;5;207;59;
$GPXUP;768;10:30:32;0;50	24101;8	69403;5;208;57;
$GPXUP;768;10:30:33;0;50	24087;8	69407;5;210;55;
$GPXUP;768;10:30:34;0;50	24074;8	69413;5;211;54;
$GPXUP;768;10:30:35;0;50	24061;8	69419;5;213;54;
$GPXUP;768;10:30:36;0;50	24048;8	69422;5;214;55;
$GPXUP;768;10:30:37;0;50	24034;8	69426;5;214;56;
$GPXUP;768;10:30:38;0;50	24021;8	69435;5;214;54;
$GPXUP;768;10:30:39;0;50	24009;8	69442;5;214;56;
$GPXUP;768;10:30:40;0;50	23995;8	69448;5;214;58;
$GPXUP;768;10:30:41;0;50	2398;8	69452;5;213;57;
$GPXUP;768;10:30:42;0;50	23966;8	69457;5;212;59;
$GPXUP;768;10:30:43;0;50	23952;8	69464;5;211;59;
$GPXUP;768;10:30:44;0;50	23938;8	69473;5;212;57;
$GPXUP;768;10:30:45;0;50	23925;8	69482;5;211;57;
$GPXUP;768;10:30:46;0;50	23911;8	69486;5;211;57;
$GPXUP;768;10:30:47;0;50	23896;8	69489;5;211;57;
$GPXUP;768;10:30:48;0;50	23881;8	69494;5;210;57;
$GPXUP;768;10:30:49;0;50	23867;8	69495;5;211;56;
$GPXUP;768;10:30:50;0;50	23852;8	69497;5;211;54;
$GPXUP;768;10:30:51;0;50	23838;8	69497;5;211;53;
$GPXUP;768;10:30:52;0;50	23825;8	69499;5;210;55;
$GPXUP;768;10:30:53;0;50	23811;8	69497;5;210;56;
$GPXUP;768;10:30:54;0;50	23798;8	69494;5;208;56;
$GPXUP;768;10:30:55;0;50	23783;8	69488;5;207;56;
$GPXUP;768;10:30:56;0;50	2377;8	69481;5;207;55;
$GPXUP;768;10:30:57;0;50	23756;8	69477;5;207;55;
$GPXUP;768;10:30:58;0;50	23743;8	69476;5;207;57;
$GPXUP;768;10:30:59;0;50	23728;8	69478;5;205;59;
$GPXUP;768;10:31:00;0;50	23713;8	69482;5;203;61;
$GPXUP;768;10:31:01;0;50	23699;8	69493;5;202;63;
$GPXUP;768;10:31:02;0;50	23686;8	69506;5;200;60;
$GPXUP;768;10:31:03;0;50	23672;8	69515;5;200;58;
$GPXUP;768;10:31:04;0;50	23657;8	69515;5;201;53;
$GPXUP;768;10:31:05;0;50	23646;8	69508;5;204;49;
$GPXUP;768;10:31:06;0;50	23636;8	695;5;207;47;
$GPXUP;768;10:31:07;0;50	23626;8	69492;5;209;46;
$GPXUP;768;10:31:08;0;50	23615;8	69484;5;208;44;
$GPXUP;768;10:31:09;0;50	23604;8	69479;5;209;50;
$GPXUP;768;10:31:10;0;50	23592;8	69471;5;208;50;
$GPXUP;768;10:31:11;0;50	2358;8	69469;5;208;52;
$GPXUP;768;10:31:12;0;50	23567;8	69475;5;208;54;
$GPXUP;768;10:31:13;0;50	23554;8	69482;5;208;55;
$GPXUP;768;10:31:14;0;50	23542;8	69493;5;209;53;
$GPXUP;768;10:31:15;0;50	2353;8	69501;5;207;53;
$GPXUP;768;10:31:16;0;50	23516;8	695;5;207;52;
$GPXUP;768;10:31:17;0;50	23502;8	69494;5;206;54;
$GPXUP;768;10:31:18;0;50	23488;8	69492;5;205;58;
$GPXUP;768;10:31:19;0;50	23473;8	69494;5;204;58;
$GPXUP;768;10:31:20;0;50	23458;8	695;5;203;58;
$GPXUP;768;10:31:21;0;50	23446;8	69507;5;205;57;
$GPXUP;768;10:31:22;0;50	23432;8	69514;5;205;56;
$GPXUP;768;10:31:23;0;50	23418;8	69519;5;204;56;
$GPXUP;768;10:31:24;0;50	23404;8	69518;5;204;57;
$GPXUP;768;10:31:25;0;50	23389;8	69514;5;205;57;
$GPXUP;768;10:31:26;0;50	23376;8	69507;5;205;54;
$GPXUP;768;10:31:27;0;50	23363;8	695;5;206;52;
$GPXUP;768;10:31:28;0;50	23352;8	69488;5;206;53;
$GPXUP;768;10:31:29;0;50	23342;8	69475;5;205;53;
$GPXUP;768;10:31:30;0;50	2333;8	69469;5;206;50;
$GPXUP;768;10:31:31;0;50	23318;8	69461;5;207;48;
$GPXUP;768;10:31:32;0;50	23306;8	69462;5;208;49;
$GPXUP;768;10:31:33;0;50	23294;8	69468;5;207;48;
$GPXUP;768;10:31:34;0;50	23281;8	69465;5;207;50;
$GPXUP;768;10:31:35;0;50	23268;8	69464;5;207;51;
$GPXUP;768;10:31:36;0;50	23256;8	69466;5;207;53;
$GPXUP;768;10:31:37;0;50	23243;8	69474;5;206;54;
$GPXUP;768;10:31:38;0;50	23229;8	69476;5;206;57;
$GPXUP;768;10:31:39;0;50	23215;8	69472;5;204;60;
$GPXUP;768;10:31:40;0;50	232;8	69464;5;202;58;
$GPXUP;768;10:31:41;0;50	23185;8	69455;5;202;56;
$GPXUP;768;10:31:42;0;50	23172;8	6945;5;202;56;
$GPXUP;768;10:31:43;0;50	23157;8	69452;5;202;57;
$GPXUP;768;10:31:44;0;50	23142;8	69455;5;200;58;
$GPXUP;768;10:31:45;0;50	23128;8	69462;5;200;57;
$GPXUP;768;10:31:46;0;50	23117;8	69473;5;201;56;
$GPXUP;768;10:31:47;0;50	23106;8	69484;5;201;56;
$GPXUP;768;10:31:48;0;50	23094;8	69496;5;200;58;
$GPXUP;768;10:31:49;0;50	2308;8	69505;5;198;59;
$GPXUP;768;10:31:50;0;50	23066;8	69514;5;197;61;
$GPXUP;768;10:31:51;0;50	23054;8	69527;5;195;61;
$GPXUP;768;10:31:52;0;50	23042;8	69546;5;194;62;
$GPXUP;768;10:31:53;0;50	23031;8	69564;5;195;61;
$GPXUP;768;10:31:54;0;50	23018;8	69575;5;193;58;
$GPXUP;768;10:31:55;0;50	23003;8	69582;5;193;57;
$GPXUP;768;10:31:56;0;50	22988;8	69576;5;196;54;
$GPXUP;768;10:31:57;0;50	22975;8	69571;5;197;52;
$GPXUP;768;10:31:58;0;50	22962;8	69565;5;197;50;
$GPXUP;768;10:31:59;0;50	2295;8	69557;5;199;49;
$GPXUP;768;10:32:00;0;50	22938;8	6955;5;202;46;
$GPXUP;768;10:32:01;0;50	22928;8	69548;5;204;42;
$GPXUP;768;10:32:02;0;50	22918;8	69549;5;206;42;
$GPXUP;768;10:32:03;0;50	22908;8	69552;5;205;46;
$GPXUP;768;10:32:04;0;50	22896;8	69555;5;205;50;
$GPXUP;768;10:32:05;0;50	22883;8	69558;5;204;53;
$GPXUP;768;10:32:06;0;50	2287;8	69563;5;203;54;
$GPXUP;768;10:32:07;0;50	22855;8	69564;5;201;55;
$GPXUP;768;10:32:08;0;50	22841;8	69561;5;200;56;
$GPXUP;768;10:32:09;0;50	22827;8	69553;5;199;57;
$GPXUP;768;10:32:10;0;50	22813;8	69545;5;197;57;
$GPXUP;768;10:32:11;0;50	22799;8	69537;5;197;56;
$GPXUP;768;10:32:12;0;50	22786;8	69532;5;197;55;
$GPXUP;768;10:32:13;0;50	22772;8	69531;5;196;56;
$GPXUP;768;10:32:14;0;50	22758;8	69534;5;196;54;
$GPXUP;768;10:32:15;0;50	22744;8	69535;5;196;53;
$GPXUP;768;10:32:16;0;50	22731;8	69536;5;197;52;
$GPXUP;768;10:32:17;0;50	22717;8	69538;5;198;53;
$GPXUP;768;10:32:18;0;50	22703;8	69539;5;197;54;
$GPXUP;768;10:32:19;0;50	2269;8	69541;5;197;56;
$GPXUP;768;10:32:20;0;50	22676;8	69539;5;196;56;
$GPXUP;768;10:32:21;0;50	22662;8	69534;5;195;58;
$GPXUP;768;10:32:22;0;50	22648;8	69525;5;195;57;
$GPXUP;768;10:32:23;0;50	22635;8	69517;5;194;55;
$GPXUP;768;10:32:24;0;50	22623;8	69508;5;195;54;
$GPXUP;768;10:32:25;0;50	2261;8	69498;5;195;55;
$GPXUP;768;10:32:26;0;50	22597;8	69492;5;195;54;
$GPXUP;768;10:32:27;0;50	22583;8	69488;5;195;53;
$GPXUP;768;10:32:28;0;50	2257;8	69486;5;196;53;
$GPXUP;768;10:32:29;0;50	22556;8	6949;5;196;53;
$GPXUP;768;10:32:30;0;50	22543;8	69496;5;196;54;
$GPXUP;768;10:32:31;0;50	2253;8	695;5;196;54;
$GPXUP;768;10:32:32;0;50	22517;8	69505;5;195;55;
$GPXUP;768;10:32:33;0;50	22503;8	69504;5;195;57;
$GPXUP;768;10:32:34;0;50	22488;8	695;5;194;58;
$GPXUP;768;10:32:35;0;50	22474;8	69496;5;194;58;
$GPXUP;768;10:32:36;0;50	22459;8	69495;5;193;57;
$GPXUP;768;10:32:37;0;50	22445;8	69492;5;193;55;
$GPXUP;768;10:32:38;0;50	22432;8	69488;5;194;53;
$GPXUP;768;10:32:39;0;50	22418;8	69484;5;194;52;
$GPXUP;768;10:32:40;0;50	22406;8	69482;5;194;53;
$GPXUP;768;10:32:41;0;50	22392;8	69477;5;194;55;
$GPXUP;768;10:32:42;0;50	22378;8	69475;5;193;58;
$GPXUP;768;10:32:43;0;50	22364;8	69469;5;192;58;
$GPXUP;768;10:32:44;0;50	22349;8	69464;5;190;59;
$GPXUP;768;10:32:45;0;50	22334;8	69462;5;189;59;
$GPXUP;768;10:32:46;0;50	22319;8	69464;5;190;57;
$GPXUP;768;10:32:47;0;50	22306;8	6947;5;190;56;
$GPXUP;768;10:32:48;0;50	22292;8	69473;5;191;57;
$GPXUP;768;10:32:49;0;50	22278;8	69475;5;189;59;
$GPXUP;768;10:32:50;0;50	22262;8	69475;5;188;61;
$GPXUP;768;10:32:51;0;50	22247;8	69472;5;188;62;
$GPXUP;768;10:32:52;0;50	22231;8	69467;5;188;61;
$GPXUP;768;10:32:53;0;50	22217;8	69463;5;188;58;
$GPXUP;768;10:32:54;0;50	22202;8	69457;5;189;56;
$GPXUP;768;10:32:55;0;50	22189;8	69453;5;189;56;
$GPXUP;768;10:32:56;0;50	22176;8	69445;5;191;57;
$GPXUP;768;10:32:57;0;50	22163;8	69436;5;191;56;
$GPXUP;768;10:32:58;0;50	2215;8	69426;5;193;59;
$GPXUP;768;10:32:59;0;50	22133;8	69425;5;194;57;
$GPXUP;768;10:33:00;0;50	22121;8	69435;5;198;54;
$GPXUP;768;10:33:01;0;50	22111;8	69448;5;199;54;
$GPXUP;768;10:33:02;0;50	221;8	69458;5;202;54;
$GPXUP;768;10:33:03;0;50	22086;8	69464;5;204;51;
$GPXUP;768;10:33:04;0;50	22075;8	69471;5;206;47;
$GPXUP;768;10:33:05;0;50	22065;8	69479;5;207;47;
$GPXUP;768;10:33:06;0;50	22054;8	69486;5;207;50;
$GPXUP;768;10:33:07;0;50	22041;8	6949;5;205;52;
$GPXUP;768;10:33:08;0;50	22029;8	69495;5;205;53;
$GPXUP;768;10:33:09;0;50	22016;8	69503;5;205;53;
$GPXUP;768;10:33:10;0;50	22006;8	69516;5;207;53;
$GPXUP;768;10:33:11;0;50	21995;8	6953;5;208;51;
$GPXUP;768;10:33:12;0;50	21984;8	69542;5;209;51;
$GPXUP;768;10:33:13;0;50	21971;8	69546;5;210;52;
$GPXUP;768;10:33:14;0;50	21958;8	69547;5;210;51;
$GPXUP;768;10:33:15;0;50	21944;8	69549;5;209;53;
$GPXUP;768;10:33:16;0;50	2193;8	69548;5;209;52;
$GPXUP;768;10:33:17;0;50	21918;8	69547;5;209;53;
$GPXUP;768;10:33:18;0;50	21904;8	69543;5;208;54;
$GPXUP;768;10:33:19;0;50	2189;8	69543;5;209;55;
$GPXUP;768;10:33:20;0;50	21876;8	69548;5;208;55;
$GPXUP;768;10:33:21;0;50	21862;8	69552;5;208;55;
$GPXUP;768;10:33:22;0;50	21849;8	69556;5;208;56;
$GPXUP;768;10:33:23;0;50	21836;8	69562;5;207;59;
$GPXUP;768;10:33:24;0;50	21821;8	69569;5;206;58;
$GPXUP;768;10:33:25;0;50	21808;8	69578;5;207;57;
$GPXUP;768;10:33:26;0;50	21795;8	69588;5;207;55;
$GPXUP;768;10:33:27;0;50	21783;8	69598;5;208;53;
$GPXUP;768;10:33:28;0;50	2177;8	69602;5;208;54;
$GPXUP;768;10:33:29;0;50	21758;8	6961;5;208;55;
$GPXUP;768;10:33:30;0;50	21746;8	69623;5;208;56;
$GPXUP;768;10:33:31;0;50	21736;8	69638;5;208;55;
$GPXUP;768;10:33:32;0;50	21725;8	69652;5;209;56;
$GPXUP;768;10:33:33;0;50	21714;8	69667;5;210;57;
$GPXUP;768;10:33:34;0;50	21704;8	69682;5;210;57;
$GPXUP;768;10:33:35;0;50	21695;8	697;5;211;58;
$GPXUP;768;10:33:36;0;50	21688;8	6972;5;212;56;
$GPXUP;768;10:33:37;0;50	21679;8	69738;5;213;53;
$GPXUP;768;10:33:38;0;50	21668;8	69747;5;213;55;
$GPXUP;768;10:33:39;0;50	21654;8	69757;5;213;54;
$GPXUP;768;10:33:40;0;50	21642;8	69768;5;214;52;
$GPXUP;768;10:33:41;0;50	21631;8	69777;5;215;51;
$GPXUP;768;10:33:42;0;50	21619;8	69783;5;216;49;
$GPXUP;768;10:33:43;0;50	21606;8	6978;5;218;49;
$GPXUP;768;10:33:44;0;50	21594;8	69778;5;220;48;
$GPXUP;768;10:33:45;0;50	21583;8	69784;5;221;49;
$GPXUP;768;10:33:46;0;50	21576;8	69801;5;223;52;
$GPXUP;768;10:33:47;0;50	2157;8	69823;5;224;57;
$GPXUP;768;10:33:48;0;50	21565;8	69844;5;226;58;
$GPXUP;768;10:33:49;0;50	21559;8	69864;5;226;58;
$GPXUP;768;10:33:50;0;50	21549;8	69881;5;225;58;
$GPXUP;768;10:33:51;0;50	21536;8	69893;5;223;60;
$GPXUP;768;10:33:52;0;50	21522;8	69905;5;222;60;
$GPXUP;768;10:33:53;0;50	21507;8	69914;5;222;58;
$GPXUP;768;10:33:54;0;50	21494;8	69922;5;222;55;
$GPXUP;768;10:33:55;0;50	21481;8	69928;5;222;54;
$GPXUP;768;10:33:56;0;50	21468;8	69935;5;222;52;
$GPXUP;768;10:33:57;0;50	21455;8	69939;5;223;53;
$GPXUP;768;10:33:58;0;50	21443;8	69947;5;223;53;
$GPXUP;768;10:33:59;0;50	21432;8	69959;5;223;57;
$GPXUP;768;10:34:00;0;50	2142;8	69973;5;222;56;
$GPXUP;768;10:34:01;0;50	21408;8	69983;5;222;55;
$GPXUP;768;10:34:02;0;50	21394;8	69985;5;223;51;
$GPXUP;768;10:34:03;0;50	21383;8	69985;5;226;47;
$GPXUP;768;10:34:04;0;50	21372;8	69988;5;229;44;
$GPXUP;768;10:34:05;0;50	21364;8	69997;5;229;49;
$GPXUP;768;10:34:06;0;50	21352;8	70005;5;227;51;
$GPXUP;768;10:34:07;0;50	21339;8	7001;5;225;56;
$GPXUP;768;10:34:08;0;50	21324;8	70014;5;222;59;
$GPXUP;768;10:34:09;0;50	21308;8	70019;5;221;60;
$GPXUP;768;10:34:10;0;50	21293;8	70022;5;219;60;
$GPXUP;768;10:34:11;0;50	21278;8	70029;5;219;57;
$GPXUP;768;10:34:12;0;50	21265;8	70037;5;219;55;
$GPXUP;768;10:34:13;0;50	21252;8	70044;5;219;55;
$GPXUP;768;10:34:14;0;50	21239;8	70055;5;218;55;
$GPXUP;768;10:34:15;0;50	21226;8	70064;5;217;55;
$GPXUP;768;10:34:16;0;50	21213;8	70069;5;216;55;
$GPXUP;768;10:34:17;0;50	21199;8	7007;5;215;53;
$GPXUP;768;10:34:18;0;50	21186;8	70071;5;214;51;
$GPXUP;768;10:34:19;0;50	21173;8	70074;5;214;48;
$GPXUP;768;10:34:20;0;50	21163;8	70082;5;216;46;
$GPXUP;768;10:34:21;0;50	21154;8	70092;5;217;47;
$GPXUP;768;10:34:22;0;50	21142;8	70098;5;215;49;
$GPXUP;768;10:34:23;0;50	21128;8	70099;5;214;53;
$GPXUP;768;10:34:24;0;50	21114;8	70098;5;214;54;
$GPXUP;768;10:34:25;0;50	211;8	70098;5;215;50;
$GPXUP;768;10:34:26;0;50	21088;8	701;5;217;49;
$GPXUP;768;10:34:27;0;50	21078;8	70109;5;219;48;
$GPXUP;768;10:34:28;0;50	21068;8	7012;5;218;50;
$GPXUP;768;10:34:29;0;50	21056;8	70129;5;219;49;
$GPXUP;768;10:34:30;0;50	21044;8	70132;5;218;49;
$GPXUP;768;10:34:31;0;50	21031;8	7013;5;217;51;
$GPXUP;768;10:34:32;0;50	21018;8	70128;5;216;51;
$GPXUP;768;10:34:33;0;50	21005;8	70124;5;216;52;
$GPXUP;768;10:34:34;0;50	20992;8	70122;5;216;51;
$GPXUP;768;10:34:35;0;50	2098;8	70122;5;217;50;
$GPXUP;768;10:34:36;0;50	20967;8	70125;5;218;50;
$GPXUP;768;10:34:37;0;50	20955;8	70128;5;218;51;
$GPXUP;768;10:34:38;0;50	20941;8	70129;5;217;54;
$GPXUP;768;10:34:39;0;50	20928;8	70138;5;217;52;
$GPXUP;768;10:34:40;0;50	20916;8	70146;5;220;51;
$GPXUP;768;10:34:41;0;50	20903;8	70152;5;221;52;
$GPXUP;768;10:34:42;0;50	2089;8	70159;5;222;52;
$GPXUP;768;10:34:43;0;50	20879;8	70168;5;225;50;
$GPXUP;768;10:34:44;0;50	20868;8	70176;5;227;49;
$GPXUP;768;10:34:45;0;50	20856;8	70176;5;227;50;
$GPXUP;768;10:34:46;0;50	20843;8	70175;5;226;54;
$GPXUP;768;10:34:47;0;50	20828;8	70177;5;225;57;
$GPXUP;768;10:34:48;0;50	20814;8	7018;5;224;55;
$GPXUP;768;10:34:49;0;50	208;8	70188;5;224;53;
$GPXUP;768;10:34:50;0;50	2079;8	70201;5;225;52;
$GPXUP;768;10:34:51;0;50	20781;8	70215;5;225;54;
$GPXUP;768;10:34:52;0;50	20772;8	70228;5;224;55;
$GPXUP;768;10:34:53;0;50	2076;8	7024;5;224;57;
$GPXUP;768;10:34:54;0;50	20746;8	70249;5;222;56;
$GPXUP;768;10:34:55;0;50	20732;8	70256;5;222;55;
$GPXUP;768;10:34:56;0;50	20718;8	7026;5;222;55;
$GPXUP;768;10:34:57;0;50	20703;8	70265;5;221;55;
$GPXUP;768;10:34:58;0;50	2069;8	70272;5;222;54;
$GPXUP;768;10:34:59;0;50	20679;8	70284;5;223;56;
$GPXUP;768;10:35:00;0;50	20668;8	703;5;224;55;
$GPXUP;768;10:35:01;0;50	20658;8	70312;5;223;57;
$GPXUP;768;10:35:02;0;50	20646;8	70326;5;221;61;
$GPXUP;768;10:35:03;0;50	20633;8	70338;5;219;62;
$GPXUP;768;10:35:04;0;50	20618;8	70349;5;218;62;
$GPXUP;768;10:35:05;0;50	20603;8	70358;5;218;58;
$GPXUP;768;10:35:06;0;50	20588;8	70362;5;217;58;
$GPXUP;768;10:35:07;0;50	20574;8	70367;5;216;59;
$GPXUP;768;10:35:08;0;50	2056;8	70368;5;216;58;
$GPXUP;768;10:35:09;0;50	20546;8	70374;5;216;61;
$GPXUP;768;10:35:10;0;50	20533;8	70386;5;215;61;
$GPXUP;768;10:35:11;0;50	20521;8	70404;5;215;63;
$GPXUP;768;10:35:12;0;50	20511;8	7042;5;215;61;
$GPXUP;768;10:35:13;0;50	20498;8	70435;5;214;60;
$GPXUP;768;10:35:14;0;50	20482;8	70442;5;215;58;
$GPXUP;768;10:35:15;0;50	20468;8	7045;5;215;56;
$GPXUP;768;10:35:16;0;50	20454;8	70458;5;216;54;
$GPXUP;768;10:35:17;0;50	20442;8	70466;5;216;56;
$GPXUP;768;10:35:18;0;50	2043;8	70478;5;215;58;
$GPXUP;768;10:35:19;0;50	20417;8	70487;5;213;61;
$GPXUP;768;10:35:20;0;50	20402;8	70498;5;211;63;
$GPXUP;768;10:35:21;0;50	20389;8	70511;5;209;65;
$GPXUP;768;10:35:22;0;50	20376;8	70529;5;208;66;
$GPXUP;768;10:35:23;0;50	20364;8	70546;5;207;64;
$GPXUP;768;10:35:24;0;50	20352;8	70563;5;207;63;
$GPXUP;768;10:35:25;0;50	20339;8	70574;5;206;60;
$GPXUP;768;10:35:26;0;50	20324;8	70577;5;206;59;
$GPXUP;768;10:35:27;0;50	20309;8	70579;5;205;59;
$GPXUP;768;10:35:28;0;50	20295;8	70581;5;206;58;
$GPXUP;768;10:35:29;0;50	20279;8	70583;5;206;58;
$GPXUP;768;10:35:30;0;50	20265;8	70588;5;207;57;
$GPXUP;768;10:35:31;0;50	20252;8	70595;5;209;53;
$GPXUP;768;10:35:32;0;50	20238;8	70595;5;210;52;
$GPXUP;768;10:35:33;0;50	20226;8	70593;5;210;53;
$GPXUP;768;10:35:34;0;50	20212;8	7059;5;209;54;
$GPXUP;768;10:35:35;0;50	20198;8	70588;5;208;59;
$GPXUP;768;10:35:36;0;50	20182;8	70591;5;207;59;
$GPXUP;768;10:35:37;0;50	20168;8	70591;5;206;58;
$GPXUP;768;10:35:38;0;50	20153;8	7059;5;206;60;
$GPXUP;768;10:35:39;0;50	20138;8	70587;5;205;59;
$GPXUP;768;10:35:40;0;50	20123;8	70583;5;206;58;
$GPXUP;768;10:35:41;0;50	20109;8	70578;5;206;56;
$GPXUP;768;10:35:42;0;50	20095;8	70574;5;207;56;
$GPXUP;768;10:35:43;0;50	2008;8	70571;5;207;56;
$GPXUP;768;10:35:44;0;50	20066;8	70568;5;206;53;
$GPXUP;768;10:35:45;0;50	20053;8	70569;5;207;53;
$GPXUP;768;10:35:46;0;50	2004;8	70574;5;206;54;
$GPXUP;768;10:35:47;0;50	20027;8	70581;5;205;53;
$GPXUP;768;10:35:48;0;50	20016;8	70592;5;206;53;
$GPXUP;768;10:35:49;0;50	20006;8	70603;5;206;51;
$GPXUP;768;10:35:50;0;50	19994;8	70609;5;206;51;
$GPXUP;768;10:35:51;0;50	1998;8	70609;5;207;51;
$GPXUP;768;10:35:52;0;50	19966;8	70607;5;206;53;
$GPXUP;768;10:35:53;0;50	19953;8	70602;5;206;55;
$GPXUP;768;10:35:54;0;50	19938;8	70598;5;205;55;
$GPXUP;768;10:35:55;0;50	19924;8	70596;5;205;56;
$GPXUP;768;10:35:56;0;50	1991;8	70599;5;206;55;
$GPXUP;768;10:35:57;0;50	19896;8	70602;5;205;54;
$GPXUP;768;10:35:58;0;50	19883;8	70606;5;205;55;
$GPXUP;768;10:35:59;0;50	19869;8	70606;5;204;57;
$GPXUP;768;10:36:00;0;50	19854;8	70602;5;202;59;
$GPXUP;768;10:36:01;0;50	19838;8	70597;5;201;58;
$GPXUP;768;10:36:02;0;50	19824;8	70594;5;200;58;
$GPXUP;768;10:36:03;0;50	19809;8	70592;5;199;58;
$GPXUP;768;10:36:04;0;50	19794;8	70591;5;197;59;
$GPXUP;768;10:36:05;0;50	19779;8	70588;5;195;60;
$GPXUP;768;10:36:06;0;50	19766;8	70582;5;195;59;
$GPXUP;768;10:36:07;0;50	19751;8	70573;5;194;59;
$GPXUP;768;10:36:08;0;50	19737;8	70565;5;194;59;
$GPXUP;768;10:36:09;0;50	19724;8	70554;5;193;57;
$GPXUP;768;10:36:10;0;50	1971;8	70549;5;193;55;
$GPXUP;768;10:36:11;0;50	19698;8	70548;5;193;54;
$GPXUP;768;10:36:12;0;50	19684;8	70547;5;194;52;
$GPXUP;768;10:36:13;0;50	19671;8	70547;5;194;51;
$GPXUP;768;10:36:14;0;50	1966;8	70541;5;193;57;
$GPXUP;768;10:36:15;0;50	19646;8	70532;5;191;59;
$GPXUP;768;10:36:16;0;50	19632;8	70523;5;187;62;
$GPXUP;768;10:36:17;0;50	19619;8	70512;5;184;62;
$GPXUP;768;10:36:18;0;50	19605;8	70493;5;182;67;
$GPXUP;768;10:36:19;0;50	19593;8	70476;5;185;54;
$GPXUP;768;10:36:20;0;50	19582;8	70464;5;189;51;
$GPXUP;768;10:36:21;0;50	19575;8	70452;5;191;50;
$GPXUP;768;10:36:22;0;50	19566;8	70439;5;192;53;
$GPXUP;768;10:36:23;0;50	19557;8	70423;5;191;58;
$GPXUP;768;10:36:24;0;50	19546;8	70407;5;191;60;
$GPXUP;768;10:36:25;0;50	19535;8	7039;5;190;63;
$GPXUP;768;10:36:26;0;50	19524;8	70374;5;189;62;
$GPXUP;768;10:36:27;0;50	19512;8	70358;5;188;59;
$GPXUP;768;10:36:28;0;50	195;8	70345;5;188;58;
$GPXUP;768;10:36:29;0;50	19487;8	70335;5;187;60;
$GPXUP;768;10:36:30;0;50	19474;8	70325;5;187;61;
$GPXUP;768;10:36:31;0;50	19458;8	7032;5;185;61;
$GPXUP;768;10:36:32;0;50	19444;8	70311;5;186;56;
$GPXUP;768;10:36:33;0;50	19432;8	70305;5;187;50;
$GPXUP;768;10:36:34;0;50	1942;8	70297;5;187;48;
$GPXUP;768;10:36:35;0;50	19409;8	70293;5;188;50;
$GPXUP;768;10:36:36;0;50	19397;8	70291;5;187;55;
$GPXUP;768;10:36:37;0;50	19382;8	70287;5;186;59;
$GPXUP;768;10:36:38;0;50	19367;8	70282;5;185;60;
$GPXUP;768;10:36:39;0;50	19353;8	70279;5;184;58;
$GPXUP;768;10:36:40;0;50	19337;8	70279;5;184;56;
$GPXUP;768;10:36:41;0;50	19323;8	70278;5;183;56;
$GPXUP;768;10:36:42;0;50	1931;8	70273;5;183;57;
$GPXUP;768;10:36:43;0;50	19296;8	70266;5;182;57;
$GPXUP;768;10:36:44;0;50	19283;8	70257;5;182;54;
$GPXUP;768;10:36:45;0;50	1927;8	70248;5;181;51;
$GPXUP;768;10:36:46;0;50	1926;8	70236;5;182;50;
$GPXUP;768;10:36:47;0;50	19251;8	70224;5;183;49;
$GPXUP;768;10:36:48;0;50	19241;8	70214;5;184;52;
$GPXUP;768;10:36:49;0;50	19229;8	70206;5;183;54;
$GPXUP;768;10:36:50;0;50	19215;8	70199;5;182;58;
$GPXUP;768;10:36:51;0;50	19202;8	70194;5;181;56;
$GPXUP;768;10:36:52;0;50	19187;8	7019;5;182;53;
$GPXUP;768;10:36:53;0;50	19174;8	70194;5;185;51;
$GPXUP;768;10:36:54;0;50	19162;8	70201;5;186;50;
$GPXUP;768;10:36:55;0;50	19149;8	70206;5;187;51;
$GPXUP;768;10:36:56;0;50	19136;8	70208;5;188;51;
$GPXUP;768;10:36:57;0;50	19124;8	70208;5;189;49;
$GPXUP;768;10:36:58;0;50	19111;8	70207;5;191;47;
$GPXUP;768;10:36:59;0;50	19099;8	70205;5;192;50;
$GPXUP;768;10:37:00;0;50	19086;8	70208;5;193;51;
$GPXUP;768;10:37:01;0;50	19075;8	70216;5;193;48;
$GPXUP;768;10:37:02;0;50	19065;8	70222;5;194;50;
$GPXUP;768;10:37:03;0;50	19052;8	70223;5;192;56;
$GPXUP;768;10:37:04;0;50	19037;8	70218;5;189;59;
$GPXUP;768;10:37:05;0;50	19022;8	70214;5;187;63;
$GPXUP;768;10:37:06;0;50	19006;8	70213;5;184;63;
$GPXUP;768;10:37:07;0;50	18989;8	70212;5;182;62;
$GPXUP;768;10:37:08;0;50	18974;8	70212;5;180;60;
$GPXUP;768;10:37:09;0;50	18959;8	7021;5;180;57;
$GPXUP;768;10:37:10;0;50	18945;8	70206;5;180;54;
$GPXUP;768;10:37:11;0;50	18932;8	70202;5;179;52;
$GPXUP;768;10:37:12;0;50	1892;8	70194;5;179;50;
$GPXUP;768;10:37:13;0;50	18908;8	70188;5;180;51;
$GPXUP;768;10:37:14;0;50	18896;8	70183;5;180;51;
$GPXUP;768;10:37:15;0;50	18885;8	70173;5;179;53;
$GPXUP;768;10:37:16;0;50	18874;8	7016;5;179;54;
$GPXUP;768;10:37:17;0;50	18864;8	70145;5;179;53;
$GPXUP;768;10:37:18;0;50	18852;8	70133;5;179;53;
$GPXUP;768;10:37:19;0;50	1884;8	70128;5;180;53;
$GPXUP;768;10:37:20;0;50	18826;8	70121;5;180;54;
$GPXUP;768;10:37:21;0;50	18814;8	7011;5;180;57;
$GPXUP;768;10:37:22;0;50	18802;8	70097;5;179;59;
$GPXUP;768;10:37:23;0;50	18789;8	70086;5;178;57;
$GPXUP;768;10:37:24;0;50	18775;8	70078;5;177;55;
$GPXUP;768;10:37:25;0;50	18762;8	70076;5;176;58;
$GPXUP;768;10:37:26;0;50	18747;8	70074;5;175;59;
$GPXUP;768;10:37:27;0;50	18732;8	70072;5;172;61;
$GPXUP;768;10:37:28;0;50	18715;8	70068;5;170;64;
$GPXUP;768;10:37:29;0;50	187;8	70061;5;167;65;
$GPXUP;768;10:37:30;0;50	18683;8	70056;5;166;64;
$GPXUP;768;10:37:31;0;50	18668;8	70053;5;165;62;
$GPXUP;768;10:37:32;0;50	18652;8	7005;5;164;60;
$GPXUP;768;10:37:33;0;50	18636;8	70046;5;164;61;
$GPXUP;768;10:37:34;0;50	18621;8	70046;5;164;59;
$GPXUP;768;10:37:35;0;50	18606;8	70046;5;164;57;
$GPXUP;768;10:37:36;0;50	18592;8	70042;5;164;57;
$GPXUP;768;10:37:37;0;50	1858;8	70036;5;164;57;
$GPXUP;768;10:37:38;0;50	18566;8	70028;5;164;57;
$GPXUP;768;10:37:39;0;50	18552;8	70021;5;164;57;
$GPXUP;768;10:37:40;0;50	18538;8	70017;5;164;58;
$GPXUP;768;10:37:41;0;50	18524;8	70016;5;163;57;
$GPXUP;768;10:37:42;0;50	18509;8	70013;5;163;56;
$GPXUP;768;10:37:43;0;50	18495;8	70017;5;165;55;
$GPXUP;768;10:37:44;0;50	18482;8	70022;5;165;53;
$GPXUP;768;10:37:45;0;50	18469;8	70025;5;166;51;
$GPXUP;768;10:37:46;0;50	18457;8	70023;5;166;51;
$GPXUP;768;10:37:47;0;50	18444;8	70026;5;166;54;
$GPXUP;768;10:37:48;0;50	18431;8	70032;5;165;57;
$GPXUP;768;10:37:49;0;50	18417;8	7004;5;163;58;
$GPXUP;768;10:37:50;0;50	18403;8	7005;5;163;58;
$GPXUP;768;10:37:51;0;50	18391;8	7006;5;164;55;
$GPXUP;768;10:37:52;0;50	18378;8	7007;5;164;54;
$GPXUP;768;10:37:53;0;50	18365;8	70076;5;163;56;
$GPXUP;768;10:37:54;0;50	18351;8	70076;5;162;56;
$GPXUP;768;10:37:55;0;50	18336;8	70079;5;161;57;
$GPXUP;768;10:37:56;0;50	18322;8	70082;5;160;55;
$GPXUP;768;10:37:57;0;50	18308;8	70086;5;160;53;
$GPXUP;768;10:37:58;0;50	18295;8	7009;5;161;53;
$GPXUP;768;10:37:59;0;50	18282;8	70098;5;161;55;
$GPXUP;768;10:38:00;0;50	18268;8	70102;5;160;58;
$GPXUP;768;10:38:01;0;50	18254;8	70108;5;160;59;
$GPXUP;768;10:38:02;0;50	18239;8	70113;5;158;58;
$GPXUP;768;10:38:03;0;50	18225;8	70117;5;157;58;
$GPXUP;768;10:38:04;0;50	1821;8	70112;5;158;55;
$GPXUP;768;10:38:05;0;50	18198;8	70104;5;158;54;
$GPXUP;768;10:38:06;0;50	18184;8	70096;5;160;54;
$GPXUP;768;10:38:07;0;50	18171;8	70092;5;159;54;
$GPXUP;768;10:38:08;0;50	18156;8	70096;5;159;59;
$GPXUP;768;10:38:09;0;50	18141;8	701;5;161;58;
$GPXUP;768;10:38:10;0;50	18127;8	70106;5;162;57;
$GPXUP;768;10:38:11;0;50	18112;8	70107;5;163;57;
$GPXUP;768;10:38:12;0;50	18099;8	70103;5;164;56;
$GPXUP;768;10:38:13;0;50	18085;8	70096;5;165;57;
$GPXUP;768;10:38:14;0;50	18071;8	70091;5;167;56;
$GPXUP;768;10:38:15;0;50	18058;8	70091;5;169;55;
$GPXUP;768;10:38:16;0;50	18046;8	70101;5;171;54;
$GPXUP;768;10:38:17;0;50	18033;8	70109;5;171;54;
$GPXUP;768;10:38:18;0;50	18018;8	70113;5;172;56;
$GPXUP;768;10:38:19;0;50	18003;8	70112;5;172;55;
$GPXUP;768;10:38:20;0;50	17989;8	70108;5;173;54;
$GPXUP;768;10:38:21;0;50	17975;8	70108;5;173;53;
$GPXUP;768;10:38:22;0;50	17962;8	70109;5;175;52;
$GPXUP;768;10:38:23;0;50	1795;8	70114;5;177;51;
$GPXUP;768;10:38:24;0;50	17938;8	70113;5;179;52;
$GPXUP;768;10:38:25;0;50	17925;8	70103;5;180;55;
$GPXUP;768;10:38:26;0;50	17912;8	70091;5;182;55;
$GPXUP;768;10:38:27;0;50	179;8	7008;5;184;53;
$GPXUP;768;10:38:28;0;50	17887;8	70072;5;186;49;
$GPXUP;768;10:38:29;0;50	17875;8	70068;5;188;49;
$GPXUP;768;10:38:30;0;50	17864;8	70072;5;191;46;
$GPXUP;768;10:38:31;0;50	17854;8	70076;5;193;46;
$GPXUP;768;10:38:32;0;50	17842;8	70079;5;193;49;
$GPXUP;768;10:38:33;0;50	1783;8	70074;5;194;48;
$GPXUP;768;10:38:34;0;50	17821;8	70062;5;195;49;
$GPXUP;768;10:38:35;0;50	17815;8	70046;5;197;51;
$GPXUP;768;10:38:36;0;50	17809;8	70028;5;196;54;
$GPXUP;768;10:38:37;0;50	17804;8	70007;5;194;56;
$GPXUP;768;10:38:38;0;50	17796;8	69987;5;194;55;
$GPXUP;768;10:38:39;0;50	17787;8	6997;5;195;55;
$GPXUP;768;10:38:40;0;50	17777;8	69958;5;196;51;
$GPXUP;768;10:38:41;0;50	17765;8	6995;5;198;49;
$GPXUP;768;10:38:42;0;50	17753;8	69949;5;201;48;
$GPXUP;768;10:38:43;0;50	17741;8	69943;5;203;49;
$GPXUP;768;10:38:44;0;50	17729;8	69939;5;205;49;
$GPXUP;768;10:38:45;0;50	17716;8	69942;5;208;45;
$GPXUP;768;10:38:46;0;50	17706;8	69943;5;211;43;
$GPXUP;768;10:38:47;0;50	17697;8	69937;5;211;46;
$GPXUP;768;10:38:48;0;50	17688;8	69924;5;210;50;
$GPXUP;768;10:38:49;0;50	17676;8	69912;5;210;51;
$GPXUP;768;10:38:50;0;50	17665;8	69903;5;211;52;
$GPXUP;768;10:38:51;0;50	17652;8	69898;5;212;48;
$GPXUP;768;10:38:52;0;50	1764;8	69889;5;214;48;
$GPXUP;768;10:38:53;0;50	17629;8	69883;5;214;49;
$GPXUP;768;10:38:54;0;50	17617;8	69878;5;214;51;
$GPXUP;768;10:38:55;0;50	17604;8	69874;5;214;54;
$GPXUP;768;10:38:56;0;50	1759;8	69872;5;214;53;
$GPXUP;768;10:38:57;0;50	17575;8	69874;5;214;53;
$GPXUP;768;10:38:58;0;50	17564;8	69882;5;216;50;
$GPXUP;768;10:38:59;0;50	17552;8	6989;5;218;49;
$GPXUP;768;10:39:00;0;50	1754;8	69896;5;219;52;
$GPXUP;768;10:39:01;0;50	17528;8	69905;5;219;53;
$GPXUP;768;10:39:02;0;50	17516;8	69914;5;220;53;
$GPXUP;768;10:39:03;0;50	17504;8	69926;5;220;54;
$GPXUP;768;10:39:04;0;50	17493;8	69935;5;219;52;
$GPXUP;768;10:39:05;0;50	17479;8	69937;5;219;53;
$GPXUP;768;10:39:06;0;50	17466;8	6993;5;218;56;
$GPXUP;768;10:39:07;0;50	17452;8	69922;5;217;56;
$GPXUP;768;10:39:08;0;50	17439;8	69913;5;216;57;
$GPXUP;768;10:39:09;0;50	17426;8	69905;5;215;56;
$GPXUP;768;10:39:10;0;50	17412;8	69902;5;213;55;
$GPXUP;768;10:39:11;0;50	17399;8	69902;5;213;54;
$GPXUP;768;10:39:12;0;50	17385;8	69901;5;211;53;
$GPXUP;768;10:39:13;0;50	17372;8	699;5;211;54;
$GPXUP;768;10:39:14;0;50	17358;8	69895;5;210;56;
$GPXUP;768;10:39:15;0;50	17345;8	69888;5;208;59;
$GPXUP;768;10:39:16;0;50	17331;8	69881;5;205;59;
$GPXUP;768;10:39:17;0;50	17316;8	69878;5;205;58;
$GPXUP;768;10:39:18;0;50	17302;8	69877;5;204;56;
$GPXUP;768;10:39:19;0;50	17288;8	69877;5;203;56;
$GPXUP;768;10:39:20;0;50	17274;8	69878;5;201;57;
$GPXUP;768;10:39:21;0;50	1726;8	69878;5;200;58;
$GPXUP;768;10:39:22;0;50	17246;8	69876;5;199;59;
$GPXUP;768;10:39:23;0;50	17231;8	69871;5;197;60;
$GPXUP;768;10:39:24;0;50	17217;8	69861;5;195;61;
$GPXUP;768;10:39:25;0;50	17204;8	6985;5;193;61;
$GPXUP;768;10:39:26;0;50	1719;8	69837;5;192;62;
$GPXUP;768;10:39:27;0;50	17177;8	69823;5;191;60;
$GPXUP;768;10:39:28;0;50	17163;8	69814;5;190;57;
$GPXUP;768;10:39:29;0;50	1715;8	6981;5;191;55;
$GPXUP;768;10:39:30;0;50	17136;8	69814;5;193;55;
$GPXUP;768;10:39:31;0;50	17122;8	69817;5;194;52;
$GPXUP;768;10:39:32;0;50	17109;8	69817;5;196;50;
$GPXUP;768;10:39:33;0;50	17097;8	69819;5;196;50;
$GPXUP;768;10:39:34;0;50	17085;8	69826;5;195;56;
$GPXUP;768;10:39:35;0;50	17073;8	69836;5;193;59;
$GPXUP;768;10:39:36;0;50	17059;8	69844;5;191;61;
$GPXUP;768;10:39:37;0;50	17043;8	6985;5;190;61;
$GPXUP;768;10:39:38;0;50	17028;8	69854;5;191;58;
$GPXUP;768;10:39:39;0;50	17014;8	69856;5;192;54;
$GPXUP;768;10:39:40;0;50	17;8	69853;5;194;54;
$GPXUP;768;10:39:41;0;50	16986;8	6985;5;196;53;
$GPXUP;768;10:39:42;0;50	16974;8	69848;5;197;53;
$GPXUP;768;10:39:43;0;50	1696;8	69848;5;199;54;
$GPXUP;768;10:39:44;0;50	16947;8	69851;5;200;55;
$GPXUP;768;10:39:45;0;50	16932;8	69855;5;200;56;
$GPXUP;768;10:39:46;0;50	16918;8	69858;5;201;56;
$GPXUP;768;10:39:47;0;50	16903;8	69864;5;201;58;
$GPXUP;768;10:39:48;0;50	1689;8	69874;5;201;56;
$GPXUP;768;10:39:49;0;50	16878;8	69886;5;202;56;
$GPXUP;768;10:39:50;0;50	16866;8	69896;5;204;55;
$GPXUP;768;10:39:51;0;50	16853;8	69907;5;204;53;
$GPXUP;768;10:39:52;0;50	16842;8	69919;5;204;55;
$GPXUP;768;10:39:53;0;50	16832;8	69935;5;205;56;
$GPXUP;768;10:39:54;0;50	16823;8	69955;5;206;58;
$GPXUP;768;10:39:55;0;50	16816;8	69973;5;207;57;
$GPXUP;768;10:39:56;0;50	16807;8	69988;5;208;56;
$GPXUP;768;10:39:57;0;50	16797;8	70004;5;207;57;
$GPXUP;768;10:39:58;0;50	16786;8	70019;5;206;58;
$GPXUP;768;10:39:59;0;50	16772;8	70029;5;204;57;
$GPXUP;768;10:40:00;0;50	16758;8	70035;5;203;58;
$GPXUP;768;10:40:01;0;50	16742;8	70034;5;202;59;
$GPXUP;768;10:40:02;0;50	16728;8	7003;5;201;57;
$GPXUP;768;10:40:03;0;50	16714;8	70023;5;201;54;
$GPXUP;768;10:40:04;0;50	167;8	70019;5;202;50;
$GPXUP;768;10:40:05;0;50	16688;8	70016;5;202;49;
$GPXUP;768;10:40:06;0;50	16677;8	70009;5;203;50;
$GPXUP;768;10:40:07;0;50	16664;8	70005;5;203;53;
$GPXUP;768;10:40:08;0;50	16651;8	70003;5;202;55;
$GPXUP;768;10:40:09;0;50	16636;8	69996;5;201;55;
$GPXUP;768;10:40:10;0;50	16623;8	6999;5;201;55;
$GPXUP;768;10:40:11;0;50	1661;8	69986;5;200;57;
$GPXUP;768;10:40:12;0;50	16595;8	69983;5;198;57;
$GPXUP;768;10:40:13;0;50	16581;8	69978;5;197;58;
$GPXUP;768;10:40:14;0;50	16566;8	69969;5;196;59;
$GPXUP;768;10:40:15;0;50	16553;8	69963;5;196;58;
$GPXUP;768;10:40:16;0;50	16538;8	69957;5;195;58;
$GPXUP;768;10:40:17;0;50	16525;8	69947;5;195;58;
$GPXUP;768;10:40:18;0;50	16512;8	69935;5;194;58;
$GPXUP;768;10:40:19;0;50	16499;8	69924;5;193;58;
$GPXUP;768;10:40:20;0;50	16486;8	69913;5;193;58;
$GPXUP;768;10:40:21;0;50	16473;8	69905;5;194;54;
$GPXUP;768;10:40:22;0;50	1646;8	69898;5;194;52;
$GPXUP;768;10:40:23;0;50	16448;8	69889;5;195;52;
$GPXUP;768;10:40:24;0;50	16436;8	69882;5;196;49;
$GPXUP;768;10:40:25;0;50	16424;8	69883;5;197;50;
$GPXUP;768;10:40:26;0;50	16412;8	69885;5;199;51;
$GPXUP;768;10:40:27;0;50	16399;8	69885;5;199;53;
$GPXUP;768;10:40:28;0;50	16385;8	69886;5;199;54;
$GPXUP;768;10:40:29;0;50	16372;8	69883;5;198;54;
$GPXUP;768;10:40:30;0;50	16358;8	69876;5;198;57;
$GPXUP;768;10:40:31;0;50	16344;8	69868;5;197;59;
$GPXUP;768;10:40:32;0;50	1633;8	69863;5;196;60;
$GPXUP;768;10:40:33;0;50	16315;8	69859;5;195;61;
$GPXUP;768;10:40:34;0;50	16298;8	69857;5;195;60;
$GPXUP;768;10:40:35;0;50	16282;8	69857;5;195;59;
$GPXUP;768;10:40:36;0;50	16268;8	69859;5;196;59;
$GPXUP;768;10:40:37;0;50	16252;8	69862;5;197;57;
$GPXUP;768;10:40:38;0;50	16238;8	69862;5;197;59;
$GPXUP;768;10:40:39;0;50	16224;8	69862;5;197;61;
$GPXUP;768;10:40:40;0;50	16209;8	69865;5;196;62;
$GPXUP;768;10:40:41;0;50	16193;8	69865;5;195;63;
$GPXUP;768;10:40:42;0;50	16176;8	69862;5;195;62;
$GPXUP;768;10:40:43;0;50	1616;8	69862;5;195;62;
$GPXUP;768;10:40:44;0;50	16144;8	69865;5;195;61;
$GPXUP;768;10:40:45;0;50	1613;8	69869;5;197;60;
$GPXUP;768;10:40:46;0;50	16115;8	69874;5;199;58;
$GPXUP;768;10:40:47;0;50	16102;8	69879;5;200;55;
$GPXUP;768;10:40:48;0;50	16088;8	69879;5;201;56;
$GPXUP;768;10:40:49;0;50	16075;8	69871;5;200;60;
$GPXUP;768;10:40:50;0;50	1606;8	6986;5;198;62;
$GPXUP;768;10:40:51;0;50	16046;8	69851;5;197;57;
$GPXUP;768;10:40:52;0;50	16033;8	69845;5;198;53;
$GPXUP;768;10:40:53;0;50	16019;8	69842;5;199;51;
$GPXUP;768;10:40:54;0;50	16008;8	69842;5;201;48;
$GPXUP;768;10:40:55;0;50	15995;8	69845;5;203;47;
$GPXUP;768;10:40:56;0;50	15983;8	69846;5;202;51;
$GPXUP;768;10:40:57;0;50	15969;8	69846;5;203;51;
$GPXUP;768;10:40:58;0;50	15958;8	69838;5;204;51;
$GPXUP;768;10:40:59;0;50	15946;8	69833;5;205;51;
$GPXUP;768;10:41:00;0;50	15935;8	69825;5;206;51;
$GPXUP;768;10:41:01;0;50	15923;8	69814;5;208;51;
$GPXUP;768;10:41:02;0;50	15912;8	69803;5;209;48;
$GPXUP;768;10:41:03;0;50	15902;8	69794;5;211;45;
$GPXUP;768;10:41:04;0;50	15893;8	69786;5;213;42;
$GPXUP;768;10:41:05;0;50	15884;8	69778;5;214;45;
$GPXUP;768;10:41:06;0;50	15877;8	69764;5;215;48;
$GPXUP;768;10:41:07;0;50	15868;8	69751;5;213;48;
$GPXUP;768;10:41:08;0;50	15859;8	69738;5;213;48;
$GPXUP;768;10:41:09;0;50	15849;8	69728;5;212;51;
$GPXUP;768;10:41:10;0;50	15837;8	69718;5;210;55;
$GPXUP;768;10:41:11;0;50	15823;8	69712;5;208;56;
$GPXUP;768;10:41:12;0;50	15809;8	69707;5;207;57;
$GPXUP;768;10:41:13;0;50	15796;8	697;5;206;56;
$GPXUP;768;10:41:14;0;50	15782;8	69692;5;204;57;
$GPXUP;768;10:41:15;0;50	15768;8	69687;5;203;56;
$GPXUP;768;10:41:16;0;50	15755;8	69682;5;203;56;
$GPXUP;768;10:41:17;0;50	15742;8	69673;5;202;56;
$GPXUP;768;10:41:18;0;50	15731;8	69658;5;201;56;
$GPXUP;768;10:41:19;0;50	1572;8	69644;5;200;56;
$GPXUP;768;10:41:20;0;50	1571;8	69629;5;199;56;
$GPXUP;768;10:41:21;0;50	15699;8	69614;5;198;55;
$GPXUP;768;10:41:22;0;50	15689;8	69601;5;198;53;
$GPXUP;768;10:41:23;0;50	15678;8	69589;5;197;54;
$GPXUP;768;10:41:24;0;50	15666;8	69582;5;197;54;
$GPXUP;768;10:41:25;0;50	15653;8	69576;5;196;57;
$GPXUP;768;10:41:26;0;50	15637;8	69574;5;195;59;
$GPXUP;768;10:41:27;0;50	15624;8	69574;5;193;60;
$GPXUP;768;10:41:28;0;50	15608;8	69574;5;192;59;
$GPXUP;768;10:41:29;0;50	15593;8	69573;5;192;60;
$GPXUP;768;10:41:30;0;50	15578;8	69572;5;192;58;
$GPXUP;768;10:41:31;0;50	15563;8	69571;5;191;55;
$GPXUP;768;10:41:32;0;50	1555;8	69567;5;191;54;
$GPXUP;768;10:41:33;0;50	15537;8	6956;5;190;57;
$GPXUP;768;10:41:34;0;50	15524;8	69551;5;189;59;
$GPXUP;768;10:41:35;0;50	1551;8	69542;5;189;59;
$GPXUP;768;10:41:36;0;50	15496;8	69532;5;187;59;
$GPXUP;768;10:41:37;0;50	15484;8	69522;5;186;62;
$GPXUP;768;10:41:38;0;50	15471;8	69505;5;185;61;
$GPXUP;768;10:41:39;0;50	15462;8	69487;5;184;60;
$GPXUP;768;10:41:40;0;50	15453;8	69466;5;185;60;
$GPXUP;768;10:41:41;0;50	15443;8	69448;5;184;59;
$GPXUP;768;10:41:42;0;50	15432;8	69433;5;185;60;
$GPXUP;768;10:41:43;0;50	1542;8	69418;5;184;59;
$GPXUP;768;10:41:44;0;50	15409;8	69403;5;186;60;
$GPXUP;768;10:41:45;0;50	15398;8	69384;5;186;57;
$GPXUP;768;10:41:46;0;50	15392;8	69364;5;187;56;
$GPXUP;768;10:41:47;0;50	15384;8	69347;5;188;57;
$GPXUP;768;10:41:48;0;50	15371;8	69335;5;188;58;
$GPXUP;768;10:41:49;0;50	15357;8	69327;5;188;58;
$GPXUP;768;10:41:50;0;50	15344;8	69316;5;188;57;
$GPXUP;768;10:41:51;0;50	15332;8	69305;5;188;56;
$GPXUP;768;10:41:52;0;50	15321;8	69292;5;187;55;
$GPXUP;768;10:41:53;0;50	1531;8	69278;5;188;56;
$GPXUP;768;10:41:54;0;50	15301;8	69262;5;187;58;
$GPXUP;768;10:41:55;0;50	15292;8	69244;5;187;57;
$GPXUP;768;10:41:56;0;50	15282;8	69228;5;188;53;
$GPXUP;768;10:41:57;0;50	15274;8	69211;5;188;55;
$GPXUP;768;10:41:58;0;50	15269;8	6919;5;189;55;
$GPXUP;768;10:41:59;0;50	15266;8	69168;5;189;56;
$GPXUP;768;10:42:00;0;50	15263;8	69146;5;191;53;
$GPXUP;768;10:42:01;0;50	15259;8	69126;5;192;48;
$GPXUP;768;10:42:02;0;50	15253;8	69112;5;193;44;
$GPXUP;768;10:42:03;0;50	15244;8	69103;5;194;47;
$GPXUP;768;10:42:04;0;50	15232;8	69095;5;192;52;
$GPXUP;768;10:42:05;0;50	15219;8	69086;5;190;57;
$GPXUP;768;10:42:06;0;50	15206;8	69074;5;188;57;
$GPXUP;768;10:42:07;0;50	15192;8	69065;5;187;58;
$GPXUP;768;10:42:08;0;50	15178;8	69059;5;186;59;
$GPXUP;768;10:42:09;0;50	15163;8	69057;5;184;59;
$GPXUP;768;10:42:10;0;50	15149;8	6905;5;185;55;
$GPXUP;768;10:42:11;0;50	15138;8	69037;5;184;53;
$GPXUP;768;10:42:12;0;50	15128;8	69023;5;186;53;
$GPXUP;768;10:42:13;0;50	15117;8	69013;5;185;53;
$GPXUP;768;10:42:14;0;50	15106;8	69005;5;186;54;
$GPXUP;768;10:42:15;0;50	15092;8	69003;5;185;56;
$GPXUP;768;10:42:16;0;50	15078;8	69003;5;184;56;
$GPXUP;768;10:42:17;0;50	15062;8	69;5;183;59;
$GPXUP;768;10:42:18;0;50	15047;8	68995;5;182;61;
$GPXUP;768;10:42:19;0;50	15033;8	68984;5;180;63;
$GPXUP;768;10:42:20;0;50	15018;8	68973;5;179;63;
$GPXUP;768;10:42:21;0;50	15003;8	68962;5;176;63;
$GPXUP;768;10:42:22;0;50	1499;8	68947;5;175;63;
$GPXUP;768;10:42:23;0;50	14978;8	68931;5;175;61;
$GPXUP;768;10:42:24;0;50	14965;8	68919;5;174;60;
$GPXUP;768;10:42:25;0;50	14951;8	6891;5;172;61;
$GPXUP;768;10:42:26;0;50	14938;8	68899;5;171;64;
$GPXUP;768;10:42:27;0;50	14925;8	68879;5;171;63;
$GPXUP;768;10:42:28;0;50	14914;8	6886;5;173;58;
$GPXUP;768;10:42:29;0;50	14905;8	68844;5;174;54;
$GPXUP;768;10:42:30;0;50	14896;8	68831;5;175;53;
$GPXUP;768;10:42:31;0;50	14886;8	68818;5;176;52;
$GPXUP;768;10:42:32;0;50	14877;8	68803;5;177;53;
$GPXUP;768;10:42:33;0;50	14871;8	68786;5;177;55;
$GPXUP;768;10:42:34;0;50	14866;8	68766;5;176;55;
$GPXUP;768;10:42:35;0;50	14861;8	68744;5;174;58;
$GPXUP;768;10:42:36;0;50	14856;8	68724;5;172;60;
$GPXUP;768;10:42:37;0;50	1485;8	68702;5;170;60;
$GPXUP;768;10:42:38;0;50	14844;8	68679;5;170;58;
$GPXUP;768;10:42:39;0;50	14837;8	68658;5;169;55;
$GPXUP;768;10:42:40;0;50	1483;8	6864;5;170;52;
$GPXUP;768;10:42:41;0;50	1482;8	68627;5;170;52;
$GPXUP;768;10:42:42;0;50	14806;8	68618;5;171;51;
$GPXUP;768;10:42:43;0;50	14792;8	68617;5;172;51;
$GPXUP;768;10:42:44;0;50	14778;8	68618;5;174;49;
$GPXUP;768;10:42:45;0;50	14765;8	68618;5;175;52;
$GPXUP;768;10:42:46;0;50	14752;8	68616;5;175;54;
$GPXUP;768;10:42:47;0;50	14737;8	68611;5;176;57;
$GPXUP;768;10:42:48;0;50	14724;8	68608;5;176;52;
$GPXUP;768;10:42:49;0;50	14712;8	68603;5;178;49;
$GPXUP;768;10:42:50;0;50	14702;8	68591;5;180;49;
$GPXUP;768;10:42:51;0;50	14692;8	68579;5;181;49;
$GPXUP;768;10:42:52;0;50	14682;8	68569;5;183;50;
$GPXUP;768;10:42:53;0;50	1467;8	68559;5;183;50;
$GPXUP;768;10:42:54;0;50	14661;8	68548;5;185;50;
$GPXUP;768;10:42:55;0;50	14656;8	6853;5;186;50;
$GPXUP;768;10:42:56;0;50	14651;8	6851;5;187;52;
$GPXUP;768;10:42:57;0;50	14644;8	68492;5;188;55;
$GPXUP;768;10:42:58;0;50	14635;8	68475;5;187;54;
$GPXUP;768;10:42:59;0;50	14624;8	68459;5;186;56;
$GPXUP;768;10:43:00;0;50	14614;8	68445;5;186;55;
$GPXUP;768;10:43:01;0;50	14604;8	68429;5;189;50;
$GPXUP;768;10:43:02;0;50	14599;8	68411;5;190;47;
$GPXUP;768;10:43:03;0;50	14592;8	68397;5;192;46;
$GPXUP;768;10:43:04;0;50	14585;8	68382;5;195;46;
$GPXUP;768;10:43:05;0;50	14579;8	68368;5;195;51;
$GPXUP;768;10:43:06;0;50	14573;8	68349;5;197;52;
$GPXUP;768;10:43:07;0;50	14565;8	68333;5;197;55;
$GPXUP;768;10:43:08;0;50	1455;8	6833;5;196;57;
$GPXUP;768;10:43:09;0;50	14536;8	68336;5;195;57;
$GPXUP;768;10:43:10;0;50	14522;8	68345;5;195;56;
$GPXUP;768;10:43:11;0;50	14508;8	68352;5;196;52;
$GPXUP;768;10:43:12;0;50	14496;8	68358;5;199;49;
$GPXUP;768;10:43:13;0;50	14485;8	68366;5;202;47;
$GPXUP;768;10:43:14;0;50	14475;8	68372;5;203;45;
$GPXUP;768;10:43:15;0;50	14464;8	68374;5;205;44;
$GPXUP;768;10:43:16;0;50	14453;8	68378;5;205;47;
$GPXUP;768;10:43:17;0;50	1444;8	68377;5;204;49;
$GPXUP;768;10:43:18;0;50	14426;8	68373;5;205;54;
$GPXUP;768;10:43:19;0;50	14412;8	6837;5;212;48;
$GPXUP;768;10:43:20;0;50	14402;8	68378;5;213;46;
$GPXUP;768;10:43:21;0;50	14398;8	68394;5;215;46;
$GPXUP;768;10:43:22;0;50	14397;8	68412;5;216;50;
$GPXUP;768;10:43:23;0;50	1439;8	68432;5;214;52;
$GPXUP;768;10:43:24;0;50	14382;8	68449;5;214;52;
$GPXUP;768;10:43:25;0;50	14371;8	68464;5;212;54;
$GPXUP;768;10:43:26;0;50	14358;8	68468;5;210;54;
$GPXUP;768;10:43:27;0;50	14343;8	68464;5;208;60;
$GPXUP;768;10:43:28;0;50	14329;8	68454;5;207;65;
$GPXUP;768;10:43:29;0;50	14314;8	68438;5;206;64;
$GPXUP;768;10:43:30;0;50	14303;8	6842;5;204;63;
$GPXUP;768;10:43:31;0;50	14292;8	684;5;203;64;
$GPXUP;768;10:43:32;0;50	14282;8	68381;5;202;63;
$GPXUP;768;10:43:33;0;50	14271;8	68361;5;202;63;
$GPXUP;768;10:43:34;0;50	14261;8	68344;5;201;63;
$GPXUP;768;10:43:35;0;50	1425;8	68326;5;200;62;
$GPXUP;768;10:43:36;0;50	14237;8	68312;5;200;58;
$GPXUP;768;10:43:37;0;50	14225;8	68303;5;201;55;
$GPXUP;768;10:43:38;0;50	14211;8	68299;5;202;55;
$GPXUP;768;10:43:39;0;50	14197;8	68294;5;202;55;
$GPXUP;768;10:43:40;0;50	14183;8	68287;5;203;55;
$GPXUP;768;10:43:41;0;50	14169;8	68283;5;204;56;
$GPXUP;768;10:43:42;0;50	14156;8	68276;5;204;58;
$GPXUP;768;10:43:43;0;50	14143;8	68265;5;204;60;
$GPXUP;768;10:43:44;0;50	14131;8	68249;5;203;61;
$GPXUP;768;10:43:45;0;50	1412;8	68231;5;202;59;
$GPXUP;768;10:43:46;0;50	14109;8	68217;5;202;56;
$GPXUP;768;10:43:47;0;50	14097;8	68203;5;202;54;
$GPXUP;768;10:43:48;0;50	14084;8	68199;5;203;52;
$GPXUP;768;10:43:49;0;50	14072;8	682;5;205;49;
$GPXUP;768;10:43:50;0;50	1406;8	68206;5;206;50;
$GPXUP;768;10:43:51;0;50	14048;8	68209;5;207;50;
$GPXUP;768;10:43:52;0;50	14035;8	68212;5;208;50;
$GPXUP;768;10:43:53;0;50	14022;8	68213;5;208;53;
$GPXUP;768;10:43:54;0;50	14009;8	68213;5;207;58;
$GPXUP;768;10:43:55;0;50	13995;8	68218;5;206;57;
$GPXUP;768;10:43:56;0;50	1398;8	68224;5;207;52;
$GPXUP;768;10:43:57;0;50	13968;8	6823;5;210;49;
$GPXUP;768;10:43:58;0;50	13956;8	68231;5;213;49;
$GPXUP;768;10:43:59;0;50	13945;8	68228;5;213;50;
$GPXUP;768;10:44:00;0;50	13932;8	68228;5;214;53;
$GPXUP;768;10:44:01;0;50	13918;8	68227;5;214;51;
$GPXUP;768;10:44:02;0;50	13905;8	6822;5;214;50;
$GPXUP;768;10:44:03;0;50	13894;8	6821;5;214;50;
$GPXUP;768;10:44:04;0;50	13885;8	68197;5;215;52;
$GPXUP;768;10:44:05;0;50	13876;8	6818;5;215;56;
$GPXUP;768;10:44:06;0;50	13868;8	68161;5;213;58;
$GPXUP;768;10:44:07;0;50	13858;8	68145;5;212;58;
$GPXUP;768;10:44:08;0;50	13845;8	68133;5;211;59;
$GPXUP;768;10:44:09;0;50	1383;8	68128;5;209;57;
$GPXUP;768;10:44:10;0;50	13815;8	68125;5;209;55;
$GPXUP;768;10:44:11;0;50	13802;8	6812;5;208;56;
$GPXUP;768;10:44:12;0;50	1379;8	68111;5;206;60;
$GPXUP;768;10:44:13;0;50	13778;8	68097;5;204;61;
$GPXUP;768;10:44:14;0;50	13765;8	68083;5;202;65;
$GPXUP;768;10:44:15;0;50	13751;8	6807;5;199;64;
$GPXUP;768;10:44:16;0;50	13737;8	68056;5;197;62;
$GPXUP;768;10:44:17;0;50	13723;8	68047;5;196;58;
$GPXUP;768;10:44:18;0;50	13709;8	68039;5;194;56;
$GPXUP;768;10:44:19;0;50	13696;8	68031;5;193;57;
$GPXUP;768;10:44:20;0;50	13682;8	6802;5;193;58;
$GPXUP;768;10:44:21;0;50	1367;8	68008;5;191;59;
$GPXUP;768;10:44:22;0;50	13657;8	68002;5;190;56;
$GPXUP;768;10:44:23;0;50	13644;8	67997;5;192;52;
$GPXUP;768;10:44:24;0;50	13631;8	67999;5;193;51;
$GPXUP;768;10:44:25;0;50	13619;8	68001;5;193;52;
$GPXUP;768;10:44:26;0;50	13605;8	67997;5;194;57;
$GPXUP;768;10:44:27;0;50	13594;8	67982;5;194;59;
$GPXUP;768;10:44:28;0;50	13583;8	67964;5;193;60;
$GPXUP;768;10:44:29;0;50	13574;8	67945;5;191;61;
$GPXUP;768;10:44:30;0;50	13562;8	67928;5;189;59;
$GPXUP;768;10:44:31;0;50	1355;8	67913;5;188;59;
$GPXUP;768;10:44:32;0;50	13539;8	679;5;188;61;
$GPXUP;768;10:44:33;0;50	13529;8	67882;5;187;61;
$GPXUP;768;10:44:34;0;50	1352;8	67862;5;188;57;
$GPXUP;768;10:44:35;0;50	13511;8	67844;5;189;53;
$GPXUP;768;10:44:36;0;50	135;8	67832;5;190;49;
$GPXUP;768;10:44:37;0;50	13488;8	6783;5;192;51;
$GPXUP;768;10:44:38;0;50	13476;8	67833;5;195;51;
$GPXUP;768;10:44:39;0;50	13464;8	67835;5;197;50;
$GPXUP;768;10:44:40;0;50	13452;8	67828;5;201;49;
$GPXUP;768;10:44:41;0;50	13441;8	67818;5;202;48;
$GPXUP;768;10:44:42;0;50	13431;8	67807;5;204;48;
$GPXUP;768;10:44:43;0;50	13423;8	67793;5;205;50;
$GPXUP;768;10:44:44;0;50	13414;8	67778;5;206;50;
$GPXUP;768;10:44:45;0;50	13408;8	67761;5;207;48;
$GPXUP;768;10:44:46;0;50	13401;8	67746;5;209;46;
$GPXUP;768;10:44:47;0;50	13394;8	67732;5;209;47;
$GPXUP;768;10:44:48;0;50	13384;8	67723;5;210;50;
$GPXUP;768;10:44:49;0;50	13371;8	67716;5;209;53;
$GPXUP;768;10:44:50;0;50	13358;8	67711;5;210;50;
$GPXUP;768;10:44:51;0;50	13346;8	67703;5;210;47;
$GPXUP;768;10:44:52;0;50	1334;8	67686;5;211;51;
$GPXUP;768;10:44:53;0;50	13339;8	67668;5;210;56;
$GPXUP;768;10:44:54;0;50	13335;8	67643;5;210;60;
$GPXUP;768;10:44:55;0;50	13334;8	67619;5;210;58;
$GPXUP;768;10:44:56;0;50	13335;8	67596;5;209;57;
$GPXUP;768;10:44:57;0;50	13337;8	67573;5;209;59;
$GPXUP;768;10:44:58;0;50	13337;8	67549;5;208;57;
$GPXUP;768;10:44:59;0;50	13332;8	67527;5;208;58;
$GPXUP;768;10:45:00;0;50	13324;8	67508;5;206;58;
$GPXUP;768;10:45:01;0;50	13313;8	67491;5;204;59;
$GPXUP;768;10:45:02;0;50	133;8	67478;5;202;59;
$GPXUP;768;10:45:03;0;50	13288;8	67464;5;201;59;
$GPXUP;768;10:45:04;0;50	13276;8	67451;5;200;60;
$GPXUP;768;10:45:05;0;50	13265;8	67435;5;199;61;
$GPXUP;768;10:45:06;0;50	13256;8	67417;5;197;61;
$GPXUP;768;10:45:07;0;50	13247;8	67396;5;195;63;
$GPXUP;768;10:45:08;0;50	13239;8	67374;5;193;63;
$GPXUP;768;10:45:09;0;50	13231;8	67354;5;191;61;
$GPXUP;768;10:45:10;0;50	1322;8	67338;5;190;59;
$GPXUP;768;10:45:11;0;50	13208;8	67323;5;189;58;
$GPXUP;768;10:45:12;0;50	13199;8	67306;5;188;57;
$GPXUP;768;10:45:13;0;50	1319;8	67289;5;187;56;
$GPXUP;768;10:45:14;0;50	13182;8	67273;5;186;59;
$GPXUP;768;10:45:15;0;50	13179;8	67256;5;185;69;
$GPXUP;768;10:45:16;0;50	13176;8	67224;5;183;69;
$GPXUP;768;10:45:17;0;50	13171;8	67197;5;183;64;
$GPXUP;768;10:45:18;0;50	13166;8	67173;5;183;60;
$GPXUP;768;10:45:19;0;50	13157;8	67153;5;183;57;
$GPXUP;768;10:45:20;0;50	13148;8	67138;5;185;57;
$GPXUP;768;10:45:21;0;50	13138;8	67124;5;184;60;
$GPXUP;768;10:45:22;0;50	13129;8	67104;5;185;61;
$GPXUP;768;10:45:23;0;50	1312;8	67084;5;184;64;
$GPXUP;768;10:45:24;0;50	13112;8	67063;5;183;64;
$GPXUP;768;10:45:25;0;50	13107;8	67036;5;182;63;
$GPXUP;768;10:45:26;0;50	13104;8	67012;5;181;62;
$GPXUP;768;10:45:27;0;50	13103;8	66988;5;180;61;
$GPXUP;768;10:45:28;0;50	13099;8	66964;5;178;61;
$GPXUP;768;10:45:29;0;50	13092;8	66944;5;177;62;
$GPXUP;768;10:45:30;0;50	13083;8	66924;5;175;62;
$GPXUP;768;10:45:31;0;50	13073;8	66906;5;173;63;
$GPXUP;768;10:45:32;0;50	13062;8	66887;5;171;64;
$GPXUP;768;10:45:33;0;50	13051;8	66868;5;169;63;
$GPXUP;768;10:45:34;0;50	1304;8	6685;5;168;60;
$GPXUP;768;10:45:35;0;50	1303;8	66834;5;167;57;
$GPXUP;768;10:45:36;0;50	13019;8	6682;5;165;56;
$GPXUP;768;10:45:37;0;50	13008;8	66806;5;165;59;
$GPXUP;768;10:45:38;0;50	12999;8	66789;5;163;61;
$GPXUP;768;10:45:39;0;50	1299;8	66769;5;162;63;
$GPXUP;768;10:45:40;0;50	12981;8	66748;5;161;64;
$GPXUP;768;10:45:41;0;50	12971;8	66726;5;159;63;
$GPXUP;768;10:45:42;0;50	12962;8	66706;5;158;62;
$GPXUP;768;10:45:43;0;50	12953;8	66685;5;157;61;
$GPXUP;768;10:45:44;0;50	12944;8	66666;5;157;58;
$GPXUP;768;10:45:45;0;50	12932;8	66652;5;157;53;
$GPXUP;768;10:45:46;0;50	12922;8	66641;5;158;54;
$GPXUP;768;10:45:47;0;50	12909;8	66633;5;159;53;
$GPXUP;768;10:45:48;0;50	12897;8	66624;5;160;53;
$GPXUP;768;10:45:49;0;50	12885;8	66616;5;161;53;
$GPXUP;768;10:45:50;0;50	12875;8	66601;5;161;55;
$GPXUP;768;10:45:51;0;50	12868;8	66582;5;159;59;
$GPXUP;768;10:45:52;0;50	12862;8	6656;5;158;64;
$GPXUP;768;10:45:53;0;50	12857;8	66535;5;156;65;
$GPXUP;768;10:45:54;0;50	12851;8	6651;5;154;65;
$GPXUP;768;10:45:55;0;50	12844;8	66486;5;153;64;
$GPXUP;768;10:45:56;0;50	12835;8	66465;5;152;62;
$GPXUP;768;10:45:57;0;50	12827;8	66445;5;151;55;
$GPXUP;768;10:45:58;0;50	12819;8	66428;5;151;53;
$GPXUP;768;10:45:59;0;50	12811;8	66414;5;150;54;
$GPXUP;768;10:46:00;0;50	12802;8	66398;5;150;57;
$GPXUP;768;10:46:01;0;50	12795;8	6638;5;148;61;
$GPXUP;768;10:46:02;0;50	12789;8	66357;5;146;64;
$GPXUP;768;10:46:03;0;50	12783;8	66332;5;145;64;
$GPXUP;768;10:46:04;0;50	12778;8	66307;5;143;64;
$GPXUP;768;10:46:05;0;50	12773;8	66284;5;143;65;
$GPXUP;768;10:46:06;0;50	12768;8	66259;5;142;66;
$GPXUP;768;10:46:07;0;50	12758;8	66236;5;140;66;
$GPXUP;768;10:46:08;0;50	12749;8	66216;5;139;65;
$GPXUP;768;10:46:09;0;50	1274;8	66194;5;138;67;
$GPXUP;768;10:46:10;0;50	12732;8	66172;5;137;64;
$GPXUP;768;10:46:11;0;50	1272;8	66152;5;135;64;
$GPXUP;768;10:46:12;0;50	1271;8	66133;5;135;61;
$GPXUP;768;10:46:13;0;50	12698;8	66117;5;134;60;
$GPXUP;768;10:46:14;0;50	12686;8	66104;5;133;62;
$GPXUP;768;10:46:15;0;50	12673;8	66088;5;134;58;
$GPXUP;768;10:46:16;0;50	12664;8	66073;5;134;56;
$GPXUP;768;10:46:17;0;50	12658;8	66053;5;134;57;
$GPXUP;768;10:46:18;0;50	12654;8	66033;5;134;59;
$GPXUP;768;10:46:19;0;50	1265;8	6601;5;132;64;
$GPXUP;768;10:46:20;0;50	12645;8	65985;5;130;66;
$GPXUP;768;10:46:21;0;50	12638;8	65963;5;128;63;
$GPXUP;768;10:46:22;0;50	12631;8	65942;5;127;61;
$GPXUP;768;10:46:23;0;50	12619;8	65924;5;126;58;
$GPXUP;768;10:46:24;0;50	12608;8	65909;5;126;57;
$GPXUP;768;10:46:25;0;50	12595;8	65896;5;123;58;
$GPXUP;768;10:46:26;0;50	12581;8	65885;5;121;60;
$GPXUP;768;10:46:27;0;50	12568;8	65875;5;118;58;
$GPXUP;768;10:46:28;0;50	12557;8	6586;5;116;44;
$GPXUP;768;10:46:29;0;50	12551;8	65846;5;113;31;
$GPXUP;768;10:46:30;0;50	12549;8	65834;5;114;0;
