# Supplementary material for: Pigeon Navigation: Different Routes Lead to Frankfurt
Source: PLoS One. 2014 Nov 12;9(11):e112439. doi: 10.1371/journal.pone.0112439 (PMC4229201; doi:10.1371/journal.pone.0112439)
Supplement: File S4 — Files containing the original track data and a ‘Read me’ explaining the data format. (ZIP) [file pone.0112439.s004.zip › N-RB/060511xup00_624.log]

$GPXUP;2454;10:04:38;0;50	29294;8	72377;5;212;0;
$GPXUP;2454;10:04:39;0;50	29294;8	72377;5;212;1;
$GPXUP;2454;10:04:40;0;50	29295;8	72377;2;213;1;
$GPXUP;2454;10:04:41;0;50	29296;8	7238;5;212;13;
$GPXUP;2454;10:04:42;0;50	29301;8	72385;5;212;23;
$GPXUP;2454;10:04:43;0;50	29308;8	72391;5;212;29;
$GPXUP;2454;10:04:44;0;50	29316;8	72397;5;213;33;
$GPXUP;2454;10:04:45;0;50	29324;8	72401;5;213;37;
$GPXUP;2454;10:04:46;0;50	29331;8	72409;5;214;35;
$GPXUP;2454;10:04:47;0;50	29337;8	7242;5;215;35;
$GPXUP;2454;10:04:48;0;50	29344;8	7243;5;216;38;
$GPXUP;2454;10:04:49;0;50	29348;8	72443;5;216;38;
$GPXUP;2454;10:04:50;0;50	2935;8	72459;5;217;41;
$GPXUP;2454;10:04:51;0;50	2935;8	72475;5;218;41;
$GPXUP;2454;10:04:52;0;50	29349;8	72491;5;220;42;
$GPXUP;2454;10:04:53;0;50	29347;8	72508;5;221;44;
$GPXUP;2454;10:04:54;0;50	29343;8	72522;5;223;37;
$GPXUP;2454;10:04:55;0;50	29337;8	72536;5;225;46;
$GPXUP;2454;10:04:56;0;50	29329;8	72555;5;226;54;
$GPXUP;2454;10:04:57;0;50	29318;8	72567;5;227;52;
$GPXUP;2454;10:04:58;0;50	29307;8	72575;5;228;50;
$GPXUP;2454;10:04:59;0;50	29295;8	72579;5;230;49;
$GPXUP;2454;10:05:00;0;50	29282;8	72582;5;230;50;
$GPXUP;2454;10:05:01;0;50	29266;8	72579;5;231;60;
$GPXUP;2454;10:05:02;0;50	29251;8	72574;5;231;62;
$GPXUP;2454;10:05:03;0;50	29237;8	72567;5;232;55;
$GPXUP;2454;10:05:04;0;50	29225;8	72556;5;233;54;
$GPXUP;2454;10:05:05;0;50	29216;8	72543;5;234;44;
$GPXUP;2454;10:05:06;0;50	29211;8	72522;5;235;51;
$GPXUP;2454;10:05:07;0;50	29206;8	72501;5;236;53;
$GPXUP;2454;10:05:08;0;50	29202;8	72479;5;237;51;
$GPXUP;2454;10:05:09;0;50	29198;8	72458;5;239;51;
$GPXUP;2454;10:05:10;0;50	29194;8	72439;5;239;44;
$GPXUP;2454;10:05:11;0;50	29192;8	7242;5;240;45;
$GPXUP;2454;10:05:12;0;50	29192;8	72401;5;242;43;
$GPXUP;2454;10:05:13;0;50	29192;8	72385;5;243;34;
$GPXUP;2454;10:05:14;0;50	29195;8	72372;5;243;32;
$GPXUP;2454;10:05:15;0;50	29202;8	72363;5;245;27;
$GPXUP;2454;10:05:16;0;50	29212;8	72353;5;246;34;
$GPXUP;2454;10:05:17;0;50	29222;8	72346;5;247;34;
$GPXUP;2454;10:05:18;0;50	29233;8	72339;5;249;38;
$GPXUP;2454;10:05:19;0;50	29245;8	72336;5;250;33;
$GPXUP;2454;10:05:20;0;50	29255;8	72333;5;250;33;
$GPXUP;2454;10:05:21;0;50	29267;8	72331;5;251;33;
$GPXUP;2454;10:05:22;0;50	29276;8	72331;5;252;31;
$GPXUP;2454;10:05:23;0;50	29287;8	72332;2;253;31;
$GPXUP;2454;10:05:24;0;50	29279;8	72342;5;253;40;
$GPXUP;2454;10:05:25;0;50	29268;8	72354;5;254;54;
$GPXUP;2454;10:05:26;0;50	29257;8	72364;5;254;52;
$GPXUP;2454;10:05:27;0;50	29245;8	72375;5;255;55;
$GPXUP;2454;10:05:28;0;50	29232;8	72384;5;255;57;
$GPXUP;2454;10:05:29;0;50	29218;8	72391;2;255;57;
$GPXUP;2454;10:05:30;0;50	29206;8	72396;5;255;53;
$GPXUP;2454;10:05:31;0;50	29193;8	72402;2;256;54;
$GPXUP;2454;10:05:32;0;50	29179;8	72405;2;256;55;
$GPXUP;2454;10:05:33;0;50	29165;8	72408;2;256;58;
$GPXUP;2454;10:05:34;0;50	29152;8	72394;5;257;60;
$GPXUP;2454;10:05:35;0;50	29138;8	72379;5;257;60;
$GPXUP;2454;10:05:36;0;50	29127;8	72363;5;257;60;
$GPXUP;2454;10:05:37;0;50	29115;8	72346;5;259;60;
$GPXUP;2454;10:05:38;0;50	29106;8	72326;5;258;59;
$GPXUP;2454;10:05:39;0;50	29097;8	72306;5;259;60;
$GPXUP;2454;10:05:40;0;50	29088;8	72286;5;259;59;
$GPXUP;2454;10:05:41;0;50	29078;8	72264;5;259;65;
$GPXUP;2454;10:05:42;0;50	29067;8	72243;5;260;69;
$GPXUP;2454;10:05:43;0;50	29053;8	72224;5;260;70;
$GPXUP;2454;10:05:44;0;50	29039;8	7221;5;261;68;
$GPXUP;2454;10:05:45;0;50	29024;8	72197;5;261;67;
$GPXUP;2454;10:05:46;0;50	29007;8	72188;5;262;70;
$GPXUP;2454;10:05:47;0;50	28989;8	7218;5;262;69;
$GPXUP;2454;10:05:48;0;50	28971;8	72177;5;263;65;
$GPXUP;2454;10:05:49;0;50	28956;8	72175;5;264;62;
$GPXUP;2454;10:05:50;0;50	28943;8	72186;5;265;52;
$GPXUP;2454;10:05:51;0;50	28931;8	72202;5;265;53;
$GPXUP;2454;10:05:52;0;50	28919;8	7222;5;266;56;
$GPXUP;2454;10:05:53;0;50	28907;8	72236;5;266;56;
$GPXUP;2454;10:05:54;0;50	28894;8	7225;5;266;55;
$GPXUP;2454;10:05:55;0;50	28879;8	72262;5;265;61;
$GPXUP;2454;10:05:56;0;50	28864;8	72273;2;265;62;
$GPXUP;2454;10:05:57;0;50	28849;8	72283;2;264;62;
$GPXUP;2454;10:05:58;0;50	28836;8	72274;3;265;55;
$GPXUP;2454;10:05:59;0;50	28824;8	7226;5;265;62;
$GPXUP;2454;10:06:00;0;50	28816;8	72245;5;265;56;
$GPXUP;2454;10:06:01;0;50	28806;8	7223;5;265;56;
$GPXUP;2454;10:06:02;0;50	28794;8	72218;3;266;56;
$GPXUP;2454;10:06:03;0;50	28783;8	72207;5;267;54;
$GPXUP;2454;10:06:04;0;50	28772;8	72201;5;267;54;
$GPXUP;2454;10:06:05;0;50	28758;8	72197;5;268;53;
$GPXUP;2454;10:06:06;0;50	28744;8	72194;5;269;54;
$GPXUP;2454;10:06:07;0;50	28728;8	72194;5;269;63;
$GPXUP;2454;10:06:08;0;50	28712;8	72199;5;271;60;
$GPXUP;2454;10:06:09;0;50	28697;8	72206;5;273;57;
$GPXUP;2454;10:06:10;0;50	28683;8	72215;2;275;56;
$GPXUP;2454;10:06:11;0;50	2867;8	72222;5;275;53;
$GPXUP;2454;10:06:12;0;50	28656;8	72228;2;276;52;
$GPXUP;2454;10:06:13;0;50	28641;8	72235;5;277;58;
$GPXUP;2454;10:06:14;0;50	28626;8	72242;5;278;59;
$GPXUP;2454;10:06:15;0;50	28612;8	72249;5;279;58;
$GPXUP;2454;10:06:16;0;50	28596;8	72258;5;280;62;
$GPXUP;2454;10:06:17;0;50	28581;8	72265;2;281;63;
$GPXUP;2454;10:06:18;0;50	28564;8	72271;2;282;64;
$GPXUP;2454;10:06:19;0;50	28551;8	7226;5;282;61;
$GPXUP;2454;10:06:20;0;50	28538;8	72248;2;282;61;
$GPXUP;2454;10:06:21;0;50	28526;8	72234;2;284;61;
$GPXUP;2454;10:06:22;0;50	28513;8	72222;2;284;61;
$GPXUP;2454;10:06:23;0;50	28498;8	72212;5;284;66;
$GPXUP;2454;10:06:24;0;50	28483;8	72202;5;286;66;
$GPXUP;2454;10:06:25;0;50	28466;8	72196;5;286;64;
$GPXUP;2454;10:06:26;0;50	28451;8	72193;5;288;60;
$GPXUP;2454;10:06:27;0;50	28435;8	72193;5;288;64;
$GPXUP;2454;10:06:28;0;50	2842;8	72194;5;289;62;
$GPXUP;2454;10:06:29;0;50	28404;8	72195;5;290;60;
$GPXUP;2454;10:06:30;0;50	28392;8	72198;5;292;53;
$GPXUP;2454;10:06:31;0;50	28378;8	72206;5;293;57;
$GPXUP;2454;10:06:32;0;50	28363;8	72211;5;293;59;
$GPXUP;2454;10:06:33;0;50	28348;8	72215;2;294;60;
$GPXUP;2454;10:06:34;0;50	28333;8	72213;5;294;62;
$GPXUP;2454;10:06:35;0;50	28318;8	72204;5;295;64;
$GPXUP;2454;10:06:36;0;50	28302;8	72193;3;296;71;
$GPXUP;2454;10:06:37;0;50	28287;8	72179;2;296;72;
$GPXUP;2454;10:06:38;0;50	28272;8	72166;5;297;70;
$GPXUP;2454;10:06:39;0;50	28257;8	72157;5;298;66;
$GPXUP;2454;10:06:40;0;50	28241;8	72153;5;298;66;
$GPXUP;2454;10:06:41;0;50	28225;8	72151;5;298;68;
$GPXUP;2454;10:06:42;0;50	28208;8	72151;5;299;68;
$GPXUP;2454;10:06:43;0;50	28191;8	72152;5;299;71;
$GPXUP;2454;10:06:44;0;50	28174;8	72157;5;300;70;
$GPXUP;2454;10:06:45;0;50	28156;8	72162;5;300;69;
$GPXUP;2454;10:06:46;0;50	28141;8	72167;5;299;65;
$GPXUP;2454;10:06:47;0;50	28126;8	72172;2;300;65;
$GPXUP;2454;10:06:48;0;50	28137;8	72177;5;301;27;
$GPXUP;2454;10:06:49;0;50	28149;8	72181;5;303;29;
$GPXUP;2454;10:06:50;0;50	28163;8	7218;5;303;38;
$GPXUP;2454;10:06:51;0;50	28176;8	7218;5;305;39;
$GPXUP;2454;10:06:52;0;50	28188;8	72174;5;307;38;
$GPXUP;2454;10:06:53;0;50	28198;8	72166;5;308;36;
$GPXUP;2454;10:06:54;0;50	28206;8	72154;5;310;34;
$GPXUP;2454;10:06:55;0;50	2821;8	72145;5;311;22;
$GPXUP;2454;10:06:56;0;50	2821;8	72135;5;314;20;
$GPXUP;2454;10:06:57;0;50	28205;8	72122;5;316;32;
$GPXUP;2454;10:06:58;0;50	28196;8	72109;5;318;45;
$GPXUP;2454;10:06:59;0;50	28185;8	72097;5;320;46;
$GPXUP;2454;10:07:00;0;50	28168;8	72091;3;322;58;
$GPXUP;2454;10:07:01;0;50	28152;8	72086;5;325;59;
$GPXUP;2454;10:07:02;0;50	28133;8	72082;5;326;61;
$GPXUP;2454;10:07:03;0;50	28117;8	72082;5;328;55;
$GPXUP;2454;10:07:04;0;50	281;8	7208;5;329;53;
$GPXUP;2454;10:07:05;0;50	28087;8	72083;5;330;46;
$GPXUP;2454;10:07:06;0;50	28077;8	72094;5;332;39;
$GPXUP;2454;10:07:07;0;50	2807;8	72109;5;333;37;
$GPXUP;2454;10:07:08;0;50	28067;8	72124;5;335;31;
$GPXUP;2454;10:07:09;0;50	28067;8	7214;5;337;26;
$GPXUP;2454;10:07:10;0;50	28068;8	72154;5;338;27;
$GPXUP;2454;10:07:11;0;50	28068;8	72168;5;340;25;
$GPXUP;2454;10:07:12;0;50	28069;8	72176;5;342;17;
$GPXUP;2454;10:07:13;0;50	28072;8	72183;2;343;13;
$GPXUP;2454;10:07:14;0;50	28079;8	72185;5;344;18;
$GPXUP;2454;10:07:15;0;50	28086;8	72187;2;344;19;
$GPXUP;2454;10:07:16;0;50	28087;8	72196;5;345;36;
$GPXUP;2454;10:07:17;0;50	28083;8	72205;5;344;44;
$GPXUP;2454;10:07:18;0;50	28078;8	72213;5;345;45;
$GPXUP;2454;10:07:19;0;50	28075;8	72221;5;344;41;
$GPXUP;2454;10:07:20;0;50	2807;8	72228;5;345;45;
$GPXUP;2454;10:07:21;0;50	28064;8	72237;2;344;46;
$GPXUP;2454;10:07:22;0;50	28056;8	72243;5;343;52;
$GPXUP;2454;10:07:23;0;50	28046;8	72245;5;343;54;
$GPXUP;2454;10:07:24;0;50	28034;8	72242;5;343;59;
$GPXUP;2454;10:07:25;0;50	28021;8	7224;5;342;61;
$GPXUP;2454;10:07:26;0;50	28006;8	72236;5;341;66;
$GPXUP;2454;10:07:27;0;50	27992;8	72234;5;340;68;
$GPXUP;2454;10:07:28;0;50	27979;8	72234;5;339;62;
$GPXUP;2454;10:07:29;0;50	27967;8	72237;2;339;59;
$GPXUP;2454;10:07:30;0;50	27956;8	72244;5;338;53;
$GPXUP;2454;10:07:31;0;50	27947;8	72251;2;338;53;
$GPXUP;2454;10:07:32;0;50	27936;8	72257;2;337;52;
$GPXUP;2454;10:07:33;0;50	27923;8	72252;5;338;60;
$GPXUP;2454;10:07:34;0;50	27909;8	72247;2;337;61;
$GPXUP;2454;10:07:35;0;50	27895;8	72247;5;337;61;
$GPXUP;2454;10:07:36;0;50	2788;8	72248;5;337;63;
$GPXUP;2454;10:07:37;0;50	27866;8	7225;5;337;65;
$GPXUP;2454;10:07:38;0;50	2785;8	72253;2;337;66;
$GPXUP;2454;10:07:39;0;50	27836;8	72249;5;337;62;
$GPXUP;2454;10:07:40;0;50	27822;8	72246;5;337;62;
$GPXUP;2454;10:07:41;0;50	27807;8	72246;5;337;63;
$GPXUP;2454;10:07:42;0;50	27793;8	72245;5;337;59;
$GPXUP;2454;10:07:43;0;50	27779;8	72245;5;338;56;
$GPXUP;2454;10:07:44;0;50	27766;8	72241;5;338;58;
$GPXUP;2454;10:07:45;0;50	27752;8	72237;5;338;59;
$GPXUP;2454;10:07:46;0;50	27736;8	72228;5;337;68;
$GPXUP;2454;10:07:47;0;50	27721;8	72212;5;337;71;
$GPXUP;2454;10:07:48;0;50	27707;8	72195;5;337;70;
$GPXUP;2454;10:07:49;0;50	27693;8	72178;2;337;70;
$GPXUP;2454;10:07:50;0;50	27677;8	72177;5;336;65;
$GPXUP;2454;10:07:51;0;50	2766;8	72178;5;336;70;
$GPXUP;2454;10:07:52;0;50	27643;8	72182;3;335;72;
$GPXUP;2454;10:07:53;0;50	27627;8	72186;5;336;63;
$GPXUP;2454;10:07:54;0;50	27612;8	72189;3;335;59;
$GPXUP;2454;10:07:55;0;50	27598;8	72193;5;335;55;
$GPXUP;2454;10:07:56;0;50	27584;8	72194;2;335;55;
$GPXUP;2454;10:07:57;0;50	2757;8	72197;5;335;58;
$GPXUP;2454;10:07:58;0;50	27556;8	72205;5;334;58;
$GPXUP;2454;10:07:59;0;50	27543;8	72214;5;334;57;
$GPXUP;2454;10:08:00;0;50	2753;8	7222;5;334;56;
$GPXUP;2454;10:08:01;0;50	27515;8	72223;5;334;60;
$GPXUP;2454;10:08:02;0;50	27499;8	72223;5;334;62;
$GPXUP;2454;10:08:03;0;50	27485;8	72221;3;333;60;
$GPXUP;2454;10:08:04;0;50	27469;8	7222;5;333;61;
$GPXUP;2454;10:08:05;0;50	27453;8	72217;5;333;62;
$GPXUP;2454;10:08:06;0;50	27439;8	7221;5;334;63;
$GPXUP;2454;10:08:07;0;50	27424;8	72203;2;333;63;
$GPXUP;2454;10:08:08;0;50	27409;8	72196;2;334;63;
$GPXUP;2454;10:08:09;0;50	27394;8	72186;2;333;64;
$GPXUP;2454;10:08:10;0;50	27379;8	72178;2;333;64;
$GPXUP;2454;10:08:11;0;50	27363;8	72171;5;334;67;
$GPXUP;2454;10:08:12;0;50	27346;8	72166;5;333;68;
$GPXUP;2454;10:08:13;0;50	27327;8	72163;5;334;76;
$GPXUP;2454;10:08:14;0;50	27309;8	72163;5;335;75;
$GPXUP;2454;10:08:15;0;50	27292;8	72165;5;334;68;
$GPXUP;2454;10:08:16;0;50	27276;8	72169;5;335;66;
$GPXUP;2454;10:08:17;0;50	2726;8	72176;5;335;64;
$GPXUP;2454;10:08:18;0;50	27244;8	72178;5;335;64;
$GPXUP;2454;10:08:19;0;50	27228;8	7218;5;335;68;
$GPXUP;2454;10:08:20;0;50	27209;8	72179;5;334;73;
$GPXUP;2454;10:08:21;0;50	27192;8	7218;5;333;70;
$GPXUP;2454;10:08:22;0;50	27175;8	7218;5;332;68;
$GPXUP;2454;10:08:23;0;50	27158;8	72176;5;332;70;
$GPXUP;2454;10:08:24;0;50	27143;8	72172;5;331;63;
$GPXUP;2454;10:08:25;0;50	27126;8	72166;5;330;67;
$GPXUP;2454;10:08:26;0;50	27108;8	72159;5;329;75;
$GPXUP;2454;10:08:27;0;50	2709;8	72154;5;326;78;
$GPXUP;2454;10:08:28;0;50	27071;8	72152;5;325;74;
$GPXUP;2454;10:08:29;0;50	27054;8	72155;5;324;71;
$GPXUP;2454;10:08:30;0;50	27037;8	72159;5;323;69;
$GPXUP;2454;10:08:31;0;50	27019;8	72163;5;322;70;
$GPXUP;2454;10:08:32;0;50	27001;8	72167;5;321;75;
$GPXUP;2454;10:08:33;0;50	26983;8	72168;5;320;72;
$GPXUP;2454;10:08:34;0;50	26965;8	72168;5;319;68;
$GPXUP;2454;10:08:35;0;50	26949;8	72166;5;318;65;
$GPXUP;2454;10:08:36;0;50	26933;8	72159;5;317;68;
$GPXUP;2454;10:08:37;0;50	26916;8	72148;5;316;69;
$GPXUP;2454;10:08:38;0;50	269;8	72136;5;315;70;
$GPXUP;2454;10:08:39;0;50	26884;8	72126;5;314;69;
$GPXUP;2454;10:08:40;0;50	26867;8	72122;5;313;69;
$GPXUP;2454;10:08:41;0;50	2685;8	7212;5;311;71;
$GPXUP;2454;10:08:42;0;50	26831;8	72121;5;310;71;
$GPXUP;2454;10:08:43;0;50	26814;8	72124;5;310;69;
$GPXUP;2454;10:08:44;0;50	26797;8	72127;5;309;64;
$GPXUP;2454;10:08:45;0;50	26781;8	72128;5;308;63;
$GPXUP;2454;10:08:46;0;50	26766;8	72131;5;308;63;
$GPXUP;2454;10:08:47;0;50	26749;8	72129;5;307;67;
$GPXUP;2454;10:08:48;0;50	26732;8	7213;5;307;68;
$GPXUP;2454;10:08:49;0;50	26714;8	72133;5;308;67;
$GPXUP;2454;10:08:50;0;50	26698;8	72138;5;308;65;
$GPXUP;2454;10:08:51;0;50	26682;8	72144;5;308;66;
$GPXUP;2454;10:08:52;0;50	26666;8	72149;5;307;65;
$GPXUP;2454;10:08:53;0;50	2665;8	72156;5;308;63;
$GPXUP;2454;10:08:54;0;50	26634;8	72165;5;308;63;
$GPXUP;2454;10:08:55;0;50	2662;8	72173;5;308;62;
$GPXUP;2454;10:08:56;0;50	26605;8	72181;5;309;60;
$GPXUP;2454;10:08:57;0;50	2659;8	72186;5;309;59;
$GPXUP;2454;10:08:58;0;50	26573;8	72183;5;310;66;
$GPXUP;2454;10:08:59;0;50	26556;8	72176;5;310;67;
$GPXUP;2454;10:09:00;0;50	2654;8	72164;5;310;68;
$GPXUP;2454;10:09:01;0;50	26524;8	72154;5;310;69;
$GPXUP;2454;10:09:02;0;50	26508;8	72143;5;310;67;
$GPXUP;2454;10:09:03;0;50	26491;8	72137;5;310;69;
$GPXUP;2454;10:09:04;0;50	26474;8	72134;5;311;65;
$GPXUP;2454;10:09:05;0;50	26457;8	72136;5;311;65;
$GPXUP;2454;10:09:06;0;50	26441;8	7214;2;312;65;
$GPXUP;2454;10:09:07;0;50	26426;8	72149;5;313;62;
$GPXUP;2454;10:09:08;0;50	26413;8	72159;5;314;59;
$GPXUP;2454;10:09:09;0;50	264;8	72171;5;314;58;
$GPXUP;2454;10:09:10;0;50	26387;8	72179;5;314;56;
$GPXUP;2454;10:09:11;0;50	26374;8	72188;2;315;56;
$GPXUP;2454;10:09:12;0;50	26361;8	72194;3;316;51;
$GPXUP;2454;10:09:13;0;50	26348;8	72193;5;316;52;
$GPXUP;2454;10:09:14;0;50	26335;8	72187;5;317;51;
$GPXUP;2454;10:09:15;0;50	26322;8	72176;5;317;54;
$GPXUP;2454;10:09:16;0;50	26308;8	72157;5;318;65;
$GPXUP;2454;10:09:17;0;50	26294;8	72141;5;318;67;
$GPXUP;2454;10:09:18;0;50	2628;8	72124;5;318;67;
$GPXUP;2454;10:09:19;0;50	26263;8	72114;5;318;68;
$GPXUP;2454;10:09:20;0;50	26246;8	72104;5;318;67;
$GPXUP;2454;10:09:21;0;50	26229;8	72091;5;317;71;
$GPXUP;2454;10:09:22;0;50	26211;8	72082;5;316;73;
$GPXUP;2454;10:09:23;0;50	26193;8	72074;5;315;72;
$GPXUP;2454;10:09:24;0;50	26175;8	72067;5;316;69;
$GPXUP;2454;10:09:25;0;50	26157;8	72056;5;316;71;
$GPXUP;2454;10:09:26;0;50	2614;8	72044;5;317;75;
$GPXUP;2454;10:09:27;0;50	26121;8	72031;5;317;76;
$GPXUP;2454;10:09:28;0;50	26104;8	72018;5;316;76;
$GPXUP;2454;10:09:29;0;50	2609;8	72;5;317;66;
$GPXUP;2454;10:09:30;0;50	26078;8	71982;5;318;66;
$GPXUP;2454;10:09:31;0;50	26065;8	71962;5;319;67;
$GPXUP;2454;10:09:32;0;50	26053;8	71943;5;320;68;
$GPXUP;2454;10:09:33;0;50	2604;8	71925;5;320;68;
$GPXUP;2454;10:09:34;0;50	26026;8	71909;5;321;67;
$GPXUP;2454;10:09:35;0;50	26013;8	71893;5;321;66;
$GPXUP;2454;10:09:36;0;50	26003;8	71874;5;323;64;
$GPXUP;2454;10:09:37;0;50	25994;8	71855;5;324;60;
$GPXUP;2454;10:09:38;0;50	25986;8	71835;5;325;60;
$GPXUP;2454;10:09:39;0;50	25977;8	71815;5;325;61;
$GPXUP;2454;10:09:40;0;50	25969;8	71795;5;326;57;
$GPXUP;2454;10:09:41;0;50	25957;8	71781;5;327;57;
$GPXUP;2454;10:09:42;0;50	25945;8	71769;5;327;57;
$GPXUP;2454;10:09:43;0;50	25932;8	71759;5;328;57;
$GPXUP;2454;10:09:44;0;50	25918;8	71748;5;329;60;
$GPXUP;2454;10:09:45;0;50	25908;8	71736;5;331;54;
$GPXUP;2454;10:09:46;0;50	25897;8	71717;5;332;64;
$GPXUP;2454;10:09:47;0;50	25887;8	71698;5;333;62;
$GPXUP;2454;10:09:48;0;50	25875;8	71683;5;335;60;
$GPXUP;2454;10:09:49;0;50	25863;8	7167;5;336;59;
$GPXUP;2454;10:09:50;0;50	25847;8	7166;5;337;68;
$GPXUP;2454;10:09:51;0;50	25829;8	7165;5;337;69;
$GPXUP;2454;10:09:52;0;50	25812;8	71641;5;336;69;
$GPXUP;2454;10:09:53;0;50	25795;8	71628;5;336;70;
$GPXUP;2454;10:09:54;0;50	25781;8	71613;5;335;71;
$GPXUP;2454;10:09:55;0;50	25765;8	71597;5;334;69;
$GPXUP;2454;10:09:56;0;50	25749;8	71586;5;334;69;
$GPXUP;2454;10:09:57;0;50	25732;8	71578;5;333;66;
$GPXUP;2454;10:09:58;0;50	25716;8	71575;5;333;61;
$GPXUP;2454;10:09:59;0;50	257;8	71575;5;333;60;
$GPXUP;2454;10:10:00;0;50	25686;8	71577;2;332;60;
$GPXUP;2454;10:10:01;0;50	25669;8	7158;5;331;60;
$GPXUP;2454;10:10:02;0;50	25654;8	71584;5;331;58;
$GPXUP;2454;10:10:03;0;50	2564;8	71592;5;331;57;
$GPXUP;2454;10:10:04;0;50	25626;8	71599;5;331;55;
$GPXUP;2454;10:10:05;0;50	25613;8	71608;5;330;55;
$GPXUP;2454;10:10:06;0;50	25601;8	71617;5;331;51;
$GPXUP;2454;10:10:07;0;50	25589;8	71626;2;330;51;
$GPXUP;2454;10:10:08;0;50	25577;8	71637;2;330;52;
$GPXUP;2454;10:10:09;0;50	25565;8	71647;2;330;53;
$GPXUP;2454;10:10:10;0;50	25554;8	71657;5;331;50;
$GPXUP;2454;10:10:11;0;50	2554;8	71661;5;331;49;
$GPXUP;2454;10:10:12;0;50	25528;8	71663;5;332;48;
$GPXUP;2454;10:10:13;0;50	25515;8	71662;5;332;48;
$GPXUP;2454;10:10:14;0;50	255;8	71656;5;333;59;
$GPXUP;2454;10:10:15;0;50	25485;8	71652;5;334;59;
$GPXUP;2454;10:10:16;0;50	25471;8	71655;5;335;55;
$GPXUP;2454;10:10:17;0;50	25458;8	71658;5;337;52;
$GPXUP;2454;10:10:18;0;50	25445;8	71661;5;339;51;
$GPXUP;2454;10:10:19;0;50	25432;8	71661;5;340;50;
$GPXUP;2454;10:10:20;0;50	25418;8	71661;5;341;52;
$GPXUP;2454;10:10:21;0;50	25404;8	71659;5;343;56;
$GPXUP;2454;10:10:22;0;50	25389;8	71656;5;343;56;
$GPXUP;2454;10:10:23;0;50	25375;8	71657;5;345;58;
$GPXUP;2454;10:10:24;0;50	25361;8	71663;5;346;56;
$GPXUP;2454;10:10:25;0;50	25347;8	71669;3;346;56;
$GPXUP;2454;10:10:26;0;50	25333;8	71675;5;347;58;
$GPXUP;2454;10:10:27;0;50	25318;8	71679;5;348;60;
$GPXUP;2454;10:10:28;0;50	25302;8	7168;5;350;61;
$GPXUP;2454;10:10:29;0;50	25287;8	7168;5;351;60;
$GPXUP;2454;10:10:30;0;50	25271;8	71676;5;351;65;
$GPXUP;2454;10:10:31;0;50	25258;8	71672;5;352;66;
$GPXUP;2454;10:10:32;0;50	25242;8	71673;5;353;64;
$GPXUP;2454;10:10:33;0;50	25225;8	71674;5;353;66;
$GPXUP;2454;10:10:34;0;50	2521;8	71677;5;353;64;
$GPXUP;2454;10:10:35;0;50	25194;8	71678;5;354;62;
$GPXUP;2454;10:10:36;0;50	25177;8	71675;5;355;65;
$GPXUP;2454;10:10:37;0;50	25162;8	71672;5;355;62;
$GPXUP;2454;10:10:38;0;50	25144;8	71667;5;354;68;
$GPXUP;2454;10:10:39;0;50	25126;8	71663;5;354;70;
$GPXUP;2454;10:10:40;0;50	25108;8	71661;5;354;71;
$GPXUP;2454;10:10:41;0;50	25091;8	71665;5;354;69;
$GPXUP;2454;10:10:42;0;50	25075;8	71672;5;354;67;
$GPXUP;2454;10:10:43;0;50	25058;8	71679;5;353;68;
$GPXUP;2454;10:10:44;0;50	25041;8	71681;5;353;70;
$GPXUP;2454;10:10:45;0;50	25022;8	71684;5;352;74;
$GPXUP;2454;10:10:46;0;50	25003;8	71682;5;351;77;
$GPXUP;2454;10:10:47;0;50	24984;8	71677;5;350;76;
$GPXUP;2454;10:10:48;0;50	24966;8	71674;5;349;74;
$GPXUP;2454;10:10:49;0;50	24947;8	71669;5;348;74;
$GPXUP;2454;10:10:50;0;50	2493;8	71669;5;347;69;
$GPXUP;2454;10:10:51;0;50	24913;8	71673;5;345;66;
$GPXUP;2454;10:10:52;0;50	24897;8	71677;5;345;66;
$GPXUP;2454;10:10:53;0;50	2488;8	7168;5;344;66;
$GPXUP;2454;10:10:54;0;50	24863;8	71681;5;343;66;
$GPXUP;2454;10:10:55;0;50	24846;8	71682;5;342;66;
$GPXUP;2454;10:10:56;0;50	24828;8	71681;5;341;67;
$GPXUP;2454;10:10:57;0;50	24812;8	71675;5;339;68;
$GPXUP;2454;10:10:58;0;50	24794;8	71668;5;339;69;
$GPXUP;2454;10:10:59;0;50	24777;8	71663;5;337;70;
$GPXUP;2454;10:11:00;0;50	24759;8	71661;5;337;71;
$GPXUP;2454;10:11:01;0;50	24742;8	71661;5;335;71;
$GPXUP;2454;10:11:02;0;50	24724;8	71661;5;335;70;
$GPXUP;2454;10:11:03;0;50	24706;8	71661;5;333;73;
$GPXUP;2454;10:11:04;0;50	24687;8	7166;5;333;76;
$GPXUP;2454;10:11:05;0;50	24668;8	7166;5;331;77;
$GPXUP;2454;10:11:06;0;50	24649;8	71659;3;330;72;
$GPXUP;2454;10:11:07;0;50	2463;8	71653;5;329;76;
$GPXUP;2454;10:11:08;0;50	24612;8	7165;5;328;74;
$GPXUP;2454;10:11:09;0;50	24594;8	71645;5;326;73;
$GPXUP;2454;10:11:10;0;50	24576;8	71638;5;326;74;
$GPXUP;2454;10:11:11;0;50	24557;8	71629;5;325;75;
$GPXUP;2454;10:11:12;0;50	24539;8	71621;5;324;75;
$GPXUP;2454;10:11:13;0;50	24519;8	71616;5;323;77;
$GPXUP;2454;10:11:14;0;50	245;8	71612;5;321;78;
$GPXUP;2454;10:11:15;0;50	24481;8	71604;5;320;78;
$GPXUP;2454;10:11:16;0;50	24461;8	71594;5;319;82;
$GPXUP;2454;10:11:17;0;50	24443;8	7158;5;318;78;
$GPXUP;2454;10:11:18;0;50	24425;8	71571;5;317;76;
$GPXUP;2454;10:11:19;0;50	24407;8	71566;5;316;73;
$GPXUP;2454;10:11:20;0;50	24388;8	71561;5;315;79;
$GPXUP;2454;10:11:21;0;50	24369;8	71552;5;313;78;
$GPXUP;2454;10:11:22;0;50	2435;8	71543;5;312;79;
$GPXUP;2454;10:11:23;0;50	24332;8	71536;5;310;79;
$GPXUP;2454;10:11:24;0;50	24312;8	71533;5;309;78;
$GPXUP;2454;10:11:25;0;50	24294;8	71532;5;307;76;
$GPXUP;2454;10:11:26;0;50	24275;8	7153;3;307;76;
$GPXUP;2454;10:11:27;0;50	24255;8	71526;5;305;77;
$GPXUP;2454;10:11:28;0;50	24236;8	71522;5;305;76;
$GPXUP;2454;10:11:29;0;50	24217;8	71515;5;304;77;
$GPXUP;2454;10:11:30;0;50	24199;8	71509;5;303;79;
$GPXUP;2454;10:11:31;0;50	24179;8	71504;5;301;78;
$GPXUP;2454;10:11:32;0;50	2416;8	71502;3;300;82;
$GPXUP;2454;10:11:33;0;50	2414;8	715;3;300;79;
$GPXUP;2454;10:11:34;0;50	24124;8	71504;5;300;69;
$GPXUP;2454;10:11:35;0;50	24106;8	7151;5;299;70;
$GPXUP;2454;10:11:36;0;50	2409;8	71514;5;299;70;
$GPXUP;2454;10:11:37;0;50	24072;8	71519;2;298;70;
$GPXUP;2454;10:11:38;0;50	24055;8	7152;5;297;70;
$GPXUP;2454;10:11:39;0;50	24037;8	71521;5;297;74;
$GPXUP;2454;10:11:40;0;50	24018;8	71518;5;296;77;
$GPXUP;2454;10:11:41;0;50	23998;8	71516;2;296;77;
$GPXUP;2454;10:11:42;0;50	23979;8	71515;5;295;79;
$GPXUP;2454;10:11:43;0;50	23958;8	71516;5;294;80;
$GPXUP;2454;10:11:44;0;50	2394;8	71517;5;293;76;
$GPXUP;2454;10:11:45;0;50	23922;8	71524;5;293;71;
$GPXUP;2454;10:11:46;0;50	23905;8	71529;5;292;71;
$GPXUP;2454;10:11:47;0;50	23888;8	71537;5;291;69;
$GPXUP;2454;10:11:48;0;50	23873;8	71546;5;291;65;
$GPXUP;2454;10:11:49;0;50	23857;8	71556;5;291;66;
$GPXUP;2454;10:11:50;0;50	23842;8	71567;5;291;65;
$GPXUP;2454;10:11:51;0;50	2383;8	71581;5;290;57;
$GPXUP;2454;10:11:52;0;50	23819;8	71596;5;290;59;
$GPXUP;2454;10:11:53;0;50	23806;8	71607;5;291;58;
$GPXUP;2454;10:11:54;0;50	23791;8	71617;5;290;61;
$GPXUP;2454;10:11:55;0;50	23776;8	71625;5;290;63;
$GPXUP;2454;10:11:56;0;50	2376;8	71632;2;290;63;
$GPXUP;2454;10:11:57;0;50	23741;8	7163;5;290;71;
$GPXUP;2454;10:11:58;0;50	23722;8	71625;5;290;71;
$GPXUP;2454;10:11:59;0;50	23704;8	71623;5;289;71;
$GPXUP;2454;10:12:00;0;50	23685;8	71625;5;288;72;
$GPXUP;2454;10:12:01;0;50	23667;8	71626;5;287;71;
$GPXUP;2454;10:12:02;0;50	23647;8	71626;5;286;75;
$GPXUP;2454;10:12:03;0;50	23628;8	71622;5;286;73;
$GPXUP;2454;10:12:04;0;50	23611;8	71618;5;285;72;
$GPXUP;2454;10:12:05;0;50	23592;8	7161;5;284;73;
$GPXUP;2454;10:12:06;0;50	23574;8	71605;5;284;71;
$GPXUP;2454;10:12:07;0;50	23556;8	71599;5;284;71;
$GPXUP;2454;10:12:08;0;50	23539;8	71595;5;283;71;
$GPXUP;2454;10:12:09;0;50	23522;8	71589;5;282;65;
$GPXUP;2454;10:12:10;0;50	23507;8	71581;5;282;63;
$GPXUP;2454;10:12:11;0;50	23495;8	7157;5;282;54;
$GPXUP;2454;10:12:12;0;50	23484;8	71554;5;281;54;
$GPXUP;2454;10:12:13;0;50	23478;8	71533;5;281;60;
$GPXUP;2454;10:12:14;0;50	2347;8	71509;5;282;63;
$GPXUP;2454;10:12:15;0;50	2346;8	71487;5;282;67;
$GPXUP;2454;10:12:16;0;50	23448;8	71466;5;282;69;
$GPXUP;2454;10:12:17;0;50	23436;8	71446;5;282;70;
$GPXUP;2454;10:12:18;0;50	23424;8	71426;5;283;69;
$GPXUP;2454;10:12:19;0;50	2341;8	71414;5;282;63;
$GPXUP;2454;10:12:20;0;50	23395;8	71404;5;283;62;
$GPXUP;2454;10:12:21;0;50	2338;8	71394;5;284;67;
$GPXUP;2454;10:12:22;0;50	23366;8	71383;5;284;66;
$GPXUP;2454;10:12:23;0;50	23352;8	71369;5;284;65;
$GPXUP;2454;10:12:24;0;50	23339;8	71354;5;285;66;
$GPXUP;2454;10:12:25;0;50	23328;8	71336;5;284;64;
$GPXUP;2454;10:12:26;0;50	23317;8	71319;5;285;62;
$GPXUP;2454;10:12:27;0;50	23308;8	71304;5;285;55;
$GPXUP;2454;10:12:28;0;50	23296;8	71294;5;287;56;
$GPXUP;2454;10:12:29;0;50	23281;8	71286;5;286;65;
$GPXUP;2454;10:12:30;0;50	23265;8	7128;5;285;67;
$GPXUP;2454;10:12:31;0;50	23249;8	71276;5;286;67;
$GPXUP;2454;10:12:32;0;50	23233;8	71273;5;285;65;
$GPXUP;2454;10:12:33;0;50	23216;8	7127;5;285;69;
$GPXUP;2454;10:12:34;0;50	23199;8	71269;5;285;69;
$GPXUP;2454;10:12:35;0;50	23183;8	71268;5;285;66;
$GPXUP;2454;10:12:36;0;50	23167;8	7127;5;285;67;
$GPXUP;2454;10:12:37;0;50	2315;8	71271;5;284;67;
$GPXUP;2454;10:12:38;0;50	23135;8	71274;5;283;64;
$GPXUP;2454;10:12:39;0;50	23119;8	71281;5;282;64;
$GPXUP;2454;10:12:40;0;50	23103;8	71287;5;282;67;
$GPXUP;2454;10:12:41;0;50	23087;8	71292;2;281;67;
$GPXUP;2454;10:12:42;0;50	2307;8	71291;5;281;66;
$GPXUP;2454;10:12:43;0;50	23054;8	71288;5;280;64;
$GPXUP;2454;10:12:44;0;50	23038;8	71285;5;279;64;
$GPXUP;2454;10:12:45;0;50	23022;8	71283;3;280;65;
$GPXUP;2454;10:12:46;0;50	23006;8	71278;5;279;63;
$GPXUP;2454;10:12:47;0;50	22991;8	71272;5;279;63;
$GPXUP;2454;10:12:48;0;50	22976;8	71265;3;278;61;
$GPXUP;2454;10:12:49;0;50	22961;8	71258;5;278;64;
$GPXUP;2454;10:12:50;0;50	22946;8	71254;5;277;63;
$GPXUP;2454;10:12:51;0;50	2293;8	71253;5;276;62;
$GPXUP;2454;10:12:52;0;50	22915;8	71253;5;275;64;
$GPXUP;2454;10:12:53;0;50	22899;8	71254;5;274;65;
$GPXUP;2454;10:12:54;0;50	22883;8	71257;5;273;62;
$GPXUP;2454;10:12:55;0;50	2287;8	71265;5;272;58;
$GPXUP;2454;10:12:56;0;50	22856;8	71272;5;272;57;
$GPXUP;2454;10:12:57;0;50	22842;8	71276;5;271;59;
$GPXUP;2454;10:12:58;0;50	22827;8	71277;5;271;56;
$GPXUP;2454;10:12:59;0;50	22814;8	71276;3;271;53;
$GPXUP;2454;10:13:00;0;50	22802;8	71274;3;270;51;
$GPXUP;2454;10:13:01;0;50	22787;8	71266;5;269;62;
$GPXUP;2454;10:13:02;0;50	22772;8	71256;5;269;65;
$GPXUP;2454;10:13:03;0;50	22756;8	71247;5;269;64;
$GPXUP;2454;10:13:04;0;50	2274;8	71243;5;268;69;
$GPXUP;2454;10:13:05;0;50	22723;8	71239;5;268;67;
$GPXUP;2454;10:13:06;0;50	22706;8	71236;5;268;65;
$GPXUP;2454;10:13:07;0;50	22691;8	71233;5;268;61;
$GPXUP;2454;10:13:08;0;50	22674;8	71228;5;267;62;
$GPXUP;2454;10:13:09;0;50	22659;8	71224;5;268;63;
$GPXUP;2454;10:13:10;0;50	22643;8	71222;5;268;61;
$GPXUP;2454;10:13:11;0;50	22628;8	7122;3;268;61;
$GPXUP;2454;10:13:12;0;50	22613;8	71218;5;268;58;
$GPXUP;2454;10:13:13;0;50	22598;8	71223;5;269;56;
$GPXUP;2454;10:13:14;0;50	22584;8	71227;5;269;58;
$GPXUP;2454;10:13:15;0;50	22569;8	71231;5;270;59;
$GPXUP;2454;10:13:16;0;50	22554;8	71234;5;270;58;
$GPXUP;2454;10:13:17;0;50	22539;8	71239;3;270;60;
$GPXUP;2454;10:13:18;0;50	22524;8	71243;5;270;60;
$GPXUP;2454;10:13:19;0;50	22509;8	71247;5;271;56;
$GPXUP;2454;10:13:20;0;50	22496;8	71248;5;270;53;
$GPXUP;2454;10:13:21;0;50	22482;8	71248;5;270;54;
$GPXUP;2454;10:13:22;0;50	22468;8	71245;5;270;55;
$GPXUP;2454;10:13:23;0;50	22454;8	7124;2;270;56;
$GPXUP;2454;10:13:24;0;50	22438;8	7123;5;270;63;
$GPXUP;2454;10:13:25;0;50	22422;8	71223;5;270;65;
$GPXUP;2454;10:13:26;0;50	22404;8	71215;5;269;67;
$GPXUP;2454;10:13:27;0;50	22387;8	71208;5;269;67;
$GPXUP;2454;10:13:28;0;50	2237;8	71198;5;268;69;
$GPXUP;2454;10:13:29;0;50	22354;8	71187;5;267;69;
$GPXUP;2454;10:13:30;0;50	22338;8	71177;5;267;67;
$GPXUP;2454;10:13:31;0;50	22321;8	71169;5;265;68;
$GPXUP;2454;10:13:32;0;50	22303;8	71161;5;265;71;
$GPXUP;2454;10:13:33;0;50	22286;8	71149;5;264;73;
$GPXUP;2454;10:13:34;0;50	22269;8	71136;3;263;74;
$GPXUP;2454;10:13:35;0;50	22252;8	71125;5;262;70;
$GPXUP;2454;10:13:36;0;50	22235;8	71115;5;262;69;
$GPXUP;2454;10:13:37;0;50	22218;8	71103;5;261;72;
$GPXUP;2454;10:13:38;0;50	22201;8	71089;5;259;75;
$GPXUP;2454;10:13:39;0;50	22185;8	71075;5;259;75;
$GPXUP;2454;10:13:40;0;50	22168;8	7106;5;257;76;
$GPXUP;2454;10:13:41;0;50	2215;8	71049;5;257;74;
$GPXUP;2454;10:13:42;0;50	22133;8	71036;5;256;75;
$GPXUP;2454;10:13:43;0;50	22117;8	71019;5;254;77;
$GPXUP;2454;10:13:44;0;50	221;8	71002;5;254;76;
$GPXUP;2454;10:13:45;0;50	22084;8	70988;5;252;73;
$GPXUP;2454;10:13:46;0;50	22068;8	70977;5;252;70;
$GPXUP;2454;10:13:47;0;50	22051;8	7097;5;251;69;
$GPXUP;2454;10:13:48;0;50	22033;8	70964;3;251;70;
$GPXUP;2454;10:13:49;0;50	22017;8	7096;5;250;66;
$GPXUP;2454;10:13:50;0;50	22001;8	70958;5;251;65;
$GPXUP;2454;10:13:51;0;50	21985;8	70958;5;250;63;
$GPXUP;2454;10:13:52;0;50	21969;8	70958;5;251;62;
$GPXUP;2454;10:13:53;0;50	21952;8	70955;5;250;66;
$GPXUP;2454;10:13:54;0;50	21935;8	7095;5;251;71;
$GPXUP;2454;10:13:55;0;50	21917;8	70944;5;250;71;
$GPXUP;2454;10:13:56;0;50	219;8	70936;5;250;70;
$GPXUP;2454;10:13:57;0;50	21886;8	70923;5;251;66;
$GPXUP;2454;10:13:58;0;50	21869;8	70911;5;250;72;
$GPXUP;2454;10:13:59;0;50	21851;8	70904;3;250;75;
$GPXUP;2454;10:14:00;0;50	21833;8	70901;5;250;75;
$GPXUP;2454;10:14:01;0;50	21816;8	70902;5;250;68;
$GPXUP;2454;10:14:02;0;50	21801;8	70903;5;250;66;
$GPXUP;2454;10:14:03;0;50	21785;8	70903;3;250;66;
$GPXUP;2454;10:14:04;0;50	21769;8	70905;5;250;66;
$GPXUP;2454;10:14:05;0;50	21754;8	70905;5;250;64;
$GPXUP;2454;10:14:06;0;50	21738;8	70905;3;250;61;
$GPXUP;2454;10:14:07;0;50	21722;8	70899;5;249;66;
$GPXUP;2454;10:14:08;0;50	21707;8	70893;5;249;65;
$GPXUP;2454;10:14:09;0;50	2169;8	70886;5;249;69;
$GPXUP;2454;10:14:10;0;50	21673;8	70876;5;248;73;
$GPXUP;2454;10:14:11;0;50	21657;8	70864;5;248;73;
$GPXUP;2454;10:14:12;0;50	2164;8	70854;5;248;71;
$GPXUP;2454;10:14:13;0;50	21626;8	70844;5;248;64;
$GPXUP;2454;10:14:14;0;50	21611;8	70836;2;249;64;
$GPXUP;2454;10:14:15;0;50	21595;8	70837;3;249;65;
$GPXUP;2454;10:14:16;0;50	21581;8	7084;5;250;55;
$GPXUP;2454;10:14:17;0;50	21569;8	70845;5;252;54;
$GPXUP;2454;10:14:18;0;50	21556;8	70847;5;252;54;
$GPXUP;2454;10:14:19;0;50	21541;8	70847;5;253;59;
$GPXUP;2454;10:14:20;0;50	21526;8	70844;5;254;59;
$GPXUP;2454;10:14:21;0;50	21512;8	7084;2;255;60;
$GPXUP;2454;10:14:22;0;50	21497;8	70834;5;255;57;
$GPXUP;2454;10:14:23;0;50	21482;8	7083;5;257;62;
$GPXUP;2454;10:14:24;0;50	21467;8	70825;5;256;62;
$GPXUP;2454;10:14:25;0;50	21451;8	70821;3;256;61;
$GPXUP;2454;10:14:26;0;50	21437;8	70813;5;257;62;
$GPXUP;2454;10:14:27;0;50	21423;8	70805;5;257;58;
$GPXUP;2454;10:14:28;0;50	21408;8	70797;5;258;62;
$GPXUP;2454;10:14:29;0;50	21391;8	70792;3;257;65;
$GPXUP;2454;10:14:30;0;50	21376;8	70789;5;258;64;
$GPXUP;2454;10:14:31;0;50	2136;8	70784;3;258;62;
$GPXUP;2454;10:14:32;0;50	21345;8	7078;3;257;62;
$GPXUP;2454;10:14:33;0;50	2133;8	70771;5;257;61;
$GPXUP;2454;10:14:34;0;50	21315;8	70758;5;257;64;
$GPXUP;2454;10:14:35;0;50	213;8	70741;5;257;75;
$GPXUP;2454;10:14:36;0;50	21282;8	70725;5;257;81;
$GPXUP;2454;10:14:37;0;50	21264;8	70712;3;257;79;
$GPXUP;2454;10:14:38;0;50	21246;8	70697;2;257;79;
$GPXUP;2454;10:14:39;0;50	21228;8	70688;3;256;76;
$GPXUP;2454;10:14:40;0;50	21209;8	7068;5;257;76;
$GPXUP;2454;10:14:41;0;50	2119;8	70674;3;257;80;
$GPXUP;2454;10:14:42;0;50	21169;8	70667;2;257;80;
$GPXUP;2454;10:14:43;0;50	21149;8	70661;2;258;80;
$GPXUP;2454;10:14:44;0;50	21133;8	70652;5;257;70;
$GPXUP;2454;10:14:45;0;50	21118;8	70642;5;258;66;
$GPXUP;2454;10:14:46;0;50	21104;8	70633;5;258;64;
$GPXUP;2454;10:14:47;0;50	21091;8	70619;5;257;66;
$GPXUP;2454;10:14:48;0;50	21077;8	70606;5;257;66;
$GPXUP;2454;10:14:49;0;50	21063;8	70595;5;258;64;
$GPXUP;2454;10:14:50;0;50	2105;8	70587;5;257;60;
$GPXUP;2454;10:14:51;0;50	21036;8	70582;5;257;59;
$GPXUP;2454;10:14:52;0;50	21022;8	70576;2;257;58;
$GPXUP;2454;10:14:53;0;50	21006;8	70572;3;257;63;
$GPXUP;2454;10:14:54;0;50	20991;8	70568;2;257;63;
$GPXUP;2454;10:14:55;0;50	20975;8	70558;5;257;68;
$GPXUP;2454;10:14:56;0;50	2096;8	70548;5;257;66;
$GPXUP;2454;10:14:57;0;50	20944;8	7054;5;257;67;
$GPXUP;2454;10:14:58;0;50	20928;8	70531;5;257;70;
$GPXUP;2454;10:14:59;0;50	20912;8	70527;5;258;63;
$GPXUP;2454;10:15:00;0;50	20897;8	70522;5;258;59;
$GPXUP;2454;10:15:01;0;50	20884;8	70517;3;258;56;
$GPXUP;2454;10:15:02;0;50	2087;8	7051;5;259;56;
$GPXUP;2454;10:15:03;0;50	20856;8	70502;5;258;56;
$GPXUP;2454;10:15:04;0;50	20844;8	70491;5;258;59;
$GPXUP;2454;10:15:05;0;50	2083;8	7048;2;258;59;
$GPXUP;2454;10:15:06;0;50	20816;8	70466;5;258;66;
$GPXUP;2454;10:15:07;0;50	20801;8	70455;5;258;66;
$GPXUP;2454;10:15:08;0;50	20786;8	70444;2;258;66;
$GPXUP;2454;10:15:09;0;50	20769;8	70435;3;259;70;
$GPXUP;2454;10:15:10;0;50	20753;8	70426;3;258;67;
$GPXUP;2454;10:15:11;0;50	20738;8	70418;5;259;65;
$GPXUP;2454;10:15:12;0;50	20725;8	7041;5;259;54;
$GPXUP;2454;10:15:13;0;50	20711;8	70403;5;259;57;
$GPXUP;2454;10:15:14;0;50	20696;8	70396;5;258;63;
$GPXUP;2454;10:15:15;0;50	20681;8	7039;2;259;63;
$GPXUP;2454;10:15:16;0;50	20666;8	70385;2;259;63;
$GPXUP;2454;10:15:17;0;50	20649;8	70375;5;259;73;
$GPXUP;2454;10:15:18;0;50	20631;8	70369;5;259;72;
$GPXUP;2454;10:15:19;0;50	20614;8	70362;3;259;74;
$GPXUP;2454;10:15:20;0;50	20595;8	70358;3;259;74;
$GPXUP;2454;10:15:21;0;50	20578;8	70353;3;259;72;
$GPXUP;2454;10:15:22;0;50	2056;8	70347;2;260;71;
$GPXUP;2454;10:15:23;0;50	20545;8	70338;5;260;68;
$GPXUP;2454;10:15:24;0;50	20529;8	70327;5;259;68;
$GPXUP;2454;10:15:25;0;50	20514;8	70313;3;260;72;
$GPXUP;2454;10:15:26;0;50	20498;8	70297;5;260;74;
$GPXUP;2454;10:15:27;0;50	20483;8	70286;5;260;73;
$GPXUP;2454;10:15:28;0;50	20467;8	70275;5;260;68;
$GPXUP;2454;10:15:29;0;50	20451;8	70267;5;259;70;
$GPXUP;2454;10:15:30;0;50	20433;8	70261;3;260;70;
$GPXUP;2454;10:15:31;0;50	20414;8	70258;3;260;76;
$GPXUP;2454;10:15:32;0;50	20396;8	70254;5;260;75;
$GPXUP;2454;10:15:33;0;50	20378;8	70255;5;259;69;
$GPXUP;2454;10:15:34;0;50	20362;8	70254;3;259;62;
$GPXUP;2454;10:15:35;0;50	20347;8	70254;2;259;61;
$GPXUP;2454;10:15:36;0;50	20333;8	70252;5;259;58;
$GPXUP;2454;10:15:37;0;50	20319;8	70252;5;259;59;
$GPXUP;2454;10:15:38;0;50	20304;8	70249;5;259;62;
$GPXUP;2454;10:15:39;0;50	20288;8	70245;3;259;65;
$GPXUP;2454;10:15:40;0;50	20273;8	70238;5;259;64;
$GPXUP;2454;10:15:41;0;50	20259;8	70235;5;259;58;
$GPXUP;2454;10:15:42;0;50	20244;8	70232;3;259;59;
$GPXUP;2454;10:15:43;0;50	20229;8	70228;5;259;60;
$GPXUP;2454;10:15:44;0;50	20214;8	70221;3;258;63;
$GPXUP;2454;10:15:45;0;50	20198;8	70213;5;259;69;
$GPXUP;2454;10:15:46;0;50	20182;8	70207;5;259;66;
$GPXUP;2454;10:15:47;0;50	20166;8	70201;3;259;65;
$GPXUP;2454;10:15:48;0;50	20151;8	70193;3;259;68;
$GPXUP;2454;10:15:49;0;50	20135;8	70183;5;259;67;
$GPXUP;2454;10:15:50;0;50	2012;8	70172;3;259;68;
$GPXUP;2454;10:15:51;0;50	20106;8	70158;5;259;67;
$GPXUP;2454;10:15:52;0;50	20092;8	70145;5;259;66;
$GPXUP;2454;10:15:53;0;50	20079;8	7013;5;259;64;
$GPXUP;2454;10:15:54;0;50	20066;8	70116;5;259;61;
$GPXUP;2454;10:15:55;0;50	20053;8	70107;5;259;57;
$GPXUP;2454;10:15:56;0;50	2004;8	701;5;258;52;
$GPXUP;2454;10:15:57;0;50	20024;8	70097;3;259;61;
$GPXUP;2454;10:15:58;0;50	20008;8	70097;5;259;64;
$GPXUP;2454;10:15:59;0;50	19991;8	70099;3;257;64;
$GPXUP;2454;10:16:00;0;50	19974;8	701;5;257;64;
$GPXUP;2454;10:16:01;0;50	19957;8	701;5;256;62;
$GPXUP;2454;10:16:02;0;50	19941;8	70097;3;256;64;
$GPXUP;2454;10:16:03;0;50	19924;8	70092;3;255;64;
$GPXUP;2454;10:16:04;0;50	19908;8	70088;3;255;64;
$GPXUP;2454;10:16:05;0;50	19894;8	70081;5;254;54;
$GPXUP;2454;10:16:06;0;50	19882;8	70072;5;254;54;
$GPXUP;2454;10:16:07;0;50	19871;8	70056;5;254;57;
$GPXUP;2454;10:16:08;0;50	19859;8	70038;5;253;64;
$GPXUP;2454;10:16:09;0;50	19846;8	7002;5;254;64;
$GPXUP;2454;10:16:10;0;50	19831;8	70006;5;253;65;
$GPXUP;2454;10:16:11;0;50	19816;8	69993;5;253;67;
$GPXUP;2454;10:16:12;0;50	19799;8	69982;5;253;69;
$GPXUP;2454;10:16:13;0;50	19783;8	69968;5;253;68;
$GPXUP;2454;10:16:14;0;50	19769;8	69952;5;252;67;
$GPXUP;2454;10:16:15;0;50	19755;8	69933;2;252;70;
$GPXUP;2454;10:16:16;0;50	19743;8	69912;5;251;69;
$GPXUP;2454;10:16:17;0;50	19731;8	69893;5;251;69;
$GPXUP;2454;10:16:18;0;50	19718;8	69874;3;250;67;
$GPXUP;2454;10:16:19;0;50	19704;8	69858;5;250;67;
$GPXUP;2454;10:16:20;0;50	19689;8	69847;5;250;66;
$GPXUP;2454;10:16:21;0;50	19672;8	69836;5;249;68;
$GPXUP;2454;10:16:22;0;50	19656;8	69826;5;249;68;
$GPXUP;2454;10:16:23;0;50	1964;8	69814;5;248;69;
$GPXUP;2454;10:16:24;0;50	19623;8	69802;5;248;70;
$GPXUP;2454;10:16:25;0;50	19608;8	6979;5;248;69;
$GPXUP;2454;10:16:26;0;50	19591;8	6978;5;248;71;
$GPXUP;2454;10:16:27;0;50	19574;8	69767;5;246;73;
$GPXUP;2454;10:16:28;0;50	19559;8	69753;5;246;70;
$GPXUP;2454;10:16:29;0;50	19545;8	69738;5;246;69;
$GPXUP;2454;10:16:30;0;50	19529;8	69725;5;245;70;
$GPXUP;2454;10:16:31;0;50	19513;8	69714;5;245;73;
$GPXUP;2454;10:16:32;0;50	19495;8	69702;5;244;75;
$GPXUP;2454;10:16:33;0;50	19477;8	6969;5;244;76;
$GPXUP;2454;10:16:34;0;50	19461;8	69679;5;244;74;
$GPXUP;2454;10:16:35;0;50	19443;8	69668;2;243;74;
$GPXUP;2454;10:16:36;0;50	19426;8	69666;5;243;68;
$GPXUP;2454;10:16:37;0;50	1941;8	69661;2;243;67;
$GPXUP;2454;10:16:38;0;50	19392;8	69662;5;243;69;
$GPXUP;2454;10:16:39;0;50	19376;8	69662;3;243;68;
$GPXUP;2454;10:16:40;0;50	19359;8	6966;5;243;65;
$GPXUP;2454;10:16:41;0;50	19343;8	6966;5;243;64;
$GPXUP;2454;10:16:42;0;50	19326;8	69661;3;243;64;
$GPXUP;2454;10:16:43;0;50	1931;8	69658;5;243;65;
$GPXUP;2454;10:16:44;0;50	19293;8	69655;5;243;66;
$GPXUP;2454;10:16:45;0;50	19277;8	69657;5;242;63;
$GPXUP;2454;10:16:46;0;50	19261;8	69659;5;243;61;
$GPXUP;2454;10:16:47;0;50	19245;8	69665;3;243;64;
$GPXUP;2454;10:16:48;0;50	19229;8	69669;2;242;64;
$GPXUP;2454;10:16:49;0;50	19213;8	69675;2;243;65;
$GPXUP;2454;10:16:50;0;50	19197;8	69679;2;243;65;
$GPXUP;2454;10:16:51;0;50	19182;8	69673;5;243;61;
$GPXUP;2454;10:16:52;0;50	19167;8	69663;3;243;66;
$GPXUP;2454;10:16:53;0;50	19154;8	6965;5;243;61;
$GPXUP;2454;10:16:54;0;50	19143;8	69635;5;243;59;
$GPXUP;2454;10:16:55;0;50	19131;8	6962;5;243;58;
$GPXUP;2454;10:16:56;0;50	1912;8	69609;5;243;57;
$GPXUP;2454;10:16:57;0;50	19106;8	69601;5;243;61;
$GPXUP;2454;10:16:58;0;50	19091;8	69591;5;243;65;
$GPXUP;2454;10:16:59;0;50	19078;8	69579;5;243;64;
$GPXUP;2454;10:17:00;0;50	19064;8	69567;5;243;65;
$GPXUP;2454;10:17:01;0;50	1905;8	69556;5;243;65;
$GPXUP;2454;10:17:02;0;50	19035;8	69543;5;243;68;
$GPXUP;2454;10:17:03;0;50	1902;8	69527;5;243;71;
$GPXUP;2454;10:17:04;0;50	19007;8	69511;5;243;70;
$GPXUP;2454;10:17:05;0;50	18993;8	69494;5;242;71;
$GPXUP;2454;10:17:06;0;50	18979;8	6948;5;243;71;
$GPXUP;2454;10:17:07;0;50	18965;8	69465;5;242;70;
$GPXUP;2454;10:17:08;0;50	18951;8	69448;3;243;72;
$GPXUP;2454;10:17:09;0;50	18937;8	6943;5;242;71;
$GPXUP;2454;10:17:10;0;50	18924;8	69415;5;243;68;
$GPXUP;2454;10:17:11;0;50	1891;8	694;5;242;67;
$GPXUP;2454;10:17:12;0;50	18897;8	69385;5;242;67;
$GPXUP;2454;10:17:13;0;50	18884;8	69368;5;242;69;
$GPXUP;2454;10:17:14;0;50	18869;8	69348;5;242;75;
$GPXUP;2454;10:17:15;0;50	18853;8	69331;5;242;77;
$GPXUP;2454;10:17:16;0;50	18838;8	69314;5;242;76;
$GPXUP;2454;10:17:17;0;50	18823;8	69296;5;241;74;
$GPXUP;2454;10:17:18;0;50	18809;8	69279;2;241;74;
$GPXUP;2454;10:17:19;0;50	18793;8	69267;5;241;72;
$GPXUP;2454;10:17:20;0;50	18776;8	69255;5;241;72;
$GPXUP;2454;10:17:21;0;50	18759;8	69245;5;241;73;
$GPXUP;2454;10:17:22;0;50	18741;8	69232;5;240;78;
$GPXUP;2454;10:17:23;0;50	18723;8	69217;5;240;79;
$GPXUP;2454;10:17:24;0;50	18705;8	69203;5;240;81;
$GPXUP;2454;10:17:25;0;50	18687;8	69189;5;240;83;
$GPXUP;2454;10:17:26;0;50	18668;8	69177;5;239;82;
$GPXUP;2454;10:17:27;0;50	18648;8	69167;5;239;82;
$GPXUP;2454;10:17:28;0;50	18629;8	6916;5;239;80;
$GPXUP;2454;10:17:29;0;50	18609;8	69157;5;240;77;
$GPXUP;2454;10:17:30;0;50	1859;8	69153;2;239;77;
$GPXUP;2454;10:17:31;0;50	18575;8	6914;5;240;73;
$GPXUP;2454;10:17:32;0;50	18559;8	69129;5;240;69;
$GPXUP;2454;10:17:33;0;50	18543;8	69119;5;240;66;
$GPXUP;2454;10:17:34;0;50	18528;8	69111;5;240;63;
$GPXUP;2454;10:17:35;0;50	18516;8	691;5;240;60;
$GPXUP;2454;10:17:36;0;50	18504;8	69088;2;241;60;
$GPXUP;2454;10:17:37;0;50	18493;8	69071;3;242;63;
$GPXUP;2454;10:17:38;0;50	18481;8	69055;5;242;66;
$GPXUP;2454;10:17:39;0;50	18468;8	69037;5;242;70;
$GPXUP;2454;10:17:40;0;50	18456;8	69018;5;243;67;
$GPXUP;2454;10:17:41;0;50	18445;8	69;5;243;62;
$GPXUP;2454;10:17:42;0;50	18435;8	68981;5;243;59;
$GPXUP;2454;10:17:43;0;50	18426;8	68958;5;243;65;
$GPXUP;2454;10:17:44;0;50	18419;8	68934;5;244;65;
$GPXUP;2454;10:17:45;0;50	1841;8	6891;5;244;69;
$GPXUP;2454;10:17:46;0;50	18403;8	68886;2;244;69;
$GPXUP;2454;10:17:47;0;50	18388;8	68876;5;245;59;
$GPXUP;2454;10:17:48;0;50	18373;8	68871;5;246;58;
$GPXUP;2454;10:17:49;0;50	18357;8	68866;5;246;59;
$GPXUP;2454;10:17:50;0;50	18343;8	68862;5;246;58;
$GPXUP;2454;10:17:51;0;50	18328;8	68855;5;247;60;
$GPXUP;2454;10:17:52;0;50	18312;8	68845;5;248;64;
$GPXUP;2454;10:17:53;0;50	183;8	68831;5;249;59;
$GPXUP;2454;10:17:54;0;50	18288;8	68819;5;249;58;
$GPXUP;2454;10:17:55;0;50	18275;8	68811;5;250;56;
$GPXUP;2454;10:17:56;0;50	18262;8	68801;2;251;56;
$GPXUP;2454;10:17:57;0;50	18244;8	68795;5;251;68;
$GPXUP;2454;10:17:58;0;50	18227;8	68791;5;251;69;
$GPXUP;2454;10:17:59;0;50	18212;8	68789;5;251;57;
$GPXUP;2454;10:18:00;0;50	18197;8	68791;3;250;57;
$GPXUP;2454;10:18:01;0;50	18182;8	68792;5;250;62;
$GPXUP;2454;10:18:02;0;50	18165;8	68795;5;250;62;
$GPXUP;2454;10:18:03;0;50	18149;8	68799;2;249;62;
$GPXUP;2454;10:18:04;0;50	18132;8	68805;3;249;65;
$GPXUP;2454;10:18:05;0;50	18118;8	68815;5;249;60;
$GPXUP;2454;10:18:06;0;50	18106;8	68824;5;249;56;
$GPXUP;2454;10:18:07;0;50	18092;8	68834;2;248;56;
$GPXUP;2454;10:18:08;0;50	18079;8	68836;5;249;50;
$GPXUP;2454;10:18:09;0;50	18066;8	68838;2;248;50;
$GPXUP;2454;10:18:10;0;50	18054;8	6884;2;247;50;
$GPXUP;2454;10:18:11;0;50	18041;8	68842;2;248;50;
$GPXUP;2454;10:18:12;0;50	18029;8	68844;2;248;50;
$GPXUP;2454;10:18:13;0;50	18015;8	68842;5;247;55;
$GPXUP;2454;10:18:14;0;50	18001;8	68838;5;247;56;
$GPXUP;2454;10:18:15;0;50	17988;8	68833;2;246;57;
$GPXUP;2454;10:18:16;0;50	1797;8	68832;3;247;68;
$GPXUP;2454;10:18:17;0;50	17952;8	68832;3;247;70;
$GPXUP;2454;10:18:18;0;50	17936;8	68832;2;246;70;
$GPXUP;2454;10:18:19;0;50	17918;8	68831;2;246;70;
$GPXUP;2454;10:18:20;0;50	17904;8	68826;5;246;58;
$GPXUP;2454;10:18:21;0;50	17891;8	68819;5;246;57;
$GPXUP;2454;10:18:22;0;50	17879;8	68814;5;246;55;
$GPXUP;2454;10:18:23;0;50	17866;8	68808;5;246;57;
$GPXUP;2454;10:18:24;0;50	17854;8	688;5;245;58;
$GPXUP;2454;10:18:25;0;50	17842;8	6879;5;245;58;
$GPXUP;2454;10:18:26;0;50	17832;8	68779;5;245;56;
$GPXUP;2454;10:18:27;0;50	17821;8	68768;5;245;56;
$GPXUP;2454;10:18:28;0;50	17807;8	68762;5;245;61;
$GPXUP;2454;10:18:29;0;50	17793;8	68753;2;245;62;
$GPXUP;2454;10:18:30;0;50	17779;8	68752;5;245;61;
$GPXUP;2454;10:18:31;0;50	17764;8	68752;5;245;61;
$GPXUP;2454;10:18:32;0;50	17749;8	68754;3;245;62;
$GPXUP;2454;10:18:33;0;50	17734;8	68754;5;245;62;
$GPXUP;2454;10:18:34;0;50	17721;8	68751;3;245;56;
$GPXUP;2454;10:18:35;0;50	17706;8	68746;5;245;63;
$GPXUP;2454;10:18:36;0;50	17691;8	68737;5;245;65;
$GPXUP;2454;10:18:37;0;50	17678;8	68725;3;245;65;
$GPXUP;2454;10:18:38;0;50	17665;8	6871;5;245;65;
$GPXUP;2454;10:18:39;0;50	17652;8	68698;5;245;63;
$GPXUP;2454;10:18:40;0;50	17638;8	68687;5;245;63;
$GPXUP;2454;10:18:41;0;50	17625;8	68681;5;245;57;
$GPXUP;2454;10:18:42;0;50	1761;8	68677;5;245;61;
$GPXUP;2454;10:18:43;0;50	17595;8	68672;5;245;61;
$GPXUP;2454;10:18:44;0;50	17582;8	68664;5;245;58;
$GPXUP;2454;10:18:45;0;50	17568;8	68654;5;245;62;
$GPXUP;2454;10:18:46;0;50	17554;8	68647;5;245;59;
$GPXUP;2454;10:18:47;0;50	17539;8	6864;5;245;64;
$GPXUP;2454;10:18:48;0;50	17523;8	6863;3;245;69;
$GPXUP;2454;10:18:49;0;50	17507;8	6862;2;245;70;
$GPXUP;2454;10:18:50;0;50	17497;8	68599;5;245;67;
$GPXUP;2454;10:18:51;0;50	17487;8	68578;5;245;63;
$GPXUP;2454;10:18:52;0;50	17478;8	68557;2;244;65;
$GPXUP;2454;10:18:53;0;50	17467;8	68537;5;244;65;
$GPXUP;2454;10:18:54;0;50	17454;8	68519;5;243;67;
$GPXUP;2454;10:18:55;0;50	17441;8	68501;5;243;67;
$GPXUP;2454;10:18:56;0;50	17427;8	68486;5;243;67;
$GPXUP;2454;10:18:57;0;50	17412;8	6847;5;243;67;
$GPXUP;2454;10:18:58;0;50	17398;8	68456;5;243;67;
$GPXUP;2454;10:18:59;0;50	17382;8	68445;5;243;67;
$GPXUP;2454;10:19:00;0;50	17367;8	68431;5;243;66;
$GPXUP;2454;10:19:01;0;50	17355;8	68416;5;242;63;
$GPXUP;2454;10:19:02;0;50	17342;8	68401;5;243;64;
$GPXUP;2454;10:19:03;0;50	17327;8	68389;5;243;65;
$GPXUP;2454;10:19:04;0;50	17312;8	68379;5;244;63;
$GPXUP;2454;10:19:05;0;50	17297;8	68372;5;245;63;
$GPXUP;2454;10:19:06;0;50	17282;8	68365;5;246;62;
$GPXUP;2454;10:19:07;0;50	17267;8	68355;5;246;65;
$GPXUP;2454;10:19:08;0;50	17252;8	68341;5;246;67;
$GPXUP;2454;10:19:09;0;50	17237;8	68328;5;247;68;
$GPXUP;2454;10:19:10;0;50	17222;8	68317;5;247;68;
$GPXUP;2454;10:19:11;0;50	17206;8	68307;5;249;66;
$GPXUP;2454;10:19:12;0;50	17191;8	68297;5;248;67;
$GPXUP;2454;10:19:13;0;50	17175;8	68286;3;249;70;
$GPXUP;2454;10:19:14;0;50	17159;8	68273;2;249;70;
$GPXUP;2454;10:19:15;0;50	17145;8	68259;5;250;66;
$GPXUP;2454;10:19:16;0;50	17132;8	68244;2;250;66;
$GPXUP;2454;10:19:17;0;50	17116;8	68231;5;251;69;
$GPXUP;2454;10:19:18;0;50	17101;8	68218;5;251;67;
$GPXUP;2454;10:19:19;0;50	17087;8	68206;5;252;66;
$GPXUP;2454;10:19:20;0;50	17073;8	68193;5;251;65;
$GPXUP;2454;10:19:21;0;50	17058;8	6818;5;252;67;
$GPXUP;2454;10:19:22;0;50	17042;8	68169;5;252;69;
$GPXUP;2454;10:19:23;0;50	17027;8	68156;5;252;69;
$GPXUP;2454;10:19:24;0;50	17012;8	68144;5;253;68;
$GPXUP;2454;10:19:25;0;50	16998;8	68131;5;253;67;
$GPXUP;2454;10:19:26;0;50	16983;8	68118;5;253;67;
$GPXUP;2454;10:19:27;0;50	16968;8	68106;2;253;67;
$GPXUP;2454;10:19:28;0;50	16954;8	68092;2;254;67;
$GPXUP;2454;10:19:29;0;50	16939;8	68079;2;254;67;
$GPXUP;2454;10:19:30;0;50	16922;8	6807;5;256;69;
$GPXUP;2454;10:19:31;0;50	16907;8	68062;3;256;67;
$GPXUP;2454;10:19:32;0;50	1689;8	68052;5;255;69;
$GPXUP;2454;10:19:33;0;50	16875;8	68043;5;255;64;
$GPXUP;2454;10:19:34;0;50	16862;8	68037;5;255;52;
$GPXUP;2454;10:19:35;0;50	16852;8	68033;5;255;44;
$GPXUP;2454;10:19:36;0;50	16846;8	68034;3;256;29;
$GPXUP;2454;10:19:37;0;50	16842;8	68036;5;255;19;
$GPXUP;2454;10:19:38;0;50	16844;8	68038;5;255;2;
$GPXUP;2454;10:19:39;0;50	16847;8	68038;3;255;0;
$GPXUP;2454;10:19:40;0;50	16848;8	68041;5;255;1;
$GPXUP;2454;10:19:41;0;50	1685;8	68042;5;255;2;
$GPXUP;2454;10:19:42;0;50	16853;8	68044;5;255;0;
$GPXUP;2454;10:19:43;0;50	16855;8	68045;5;254;2;
$GPXUP;2454;10:19:44;0;50	16857;8	68046;5;255;2;
$GPXUP;2454;10:19:45;0;50	16859;8	68048;5;254;3;
$GPXUP;2454;10:19:46;0;50	16861;8	68049;5;254;3;
$GPXUP;2454;10:19:47;0;50	16862;8	68051;3;254;1;
$GPXUP;2454;10:19:48;0;50	16864;8	68051;5;254;2;
$GPXUP;2454;10:19:49;0;50	16865;8	6805;5;254;4;
$GPXUP;2454;10:19:50;0;50	16867;8	68051;5;253;2;
$GPXUP;2454;10:19:51;0;50	16868;8	68051;5;253;0;
$GPXUP;2454;10:19:52;0;50	1687;8	6805;5;253;3;
$GPXUP;2454;10:19:53;0;50	1687;8	6805;5;253;0;
$GPXUP;2454;10:19:54;0;50	16871;8	68051;2;254;0;
$GPXUP;2454;10:19:55;0;50	16872;8	68051;5;253;1;
$GPXUP;2454;10:19:56;0;50	16873;8	68052;5;253;2;
$GPXUP;2454;10:19:57;0;50	16873;8	68052;5;253;1;
$GPXUP;2454;10:19:58;0;50	16874;8	68053;5;253;1;
$GPXUP;2454;10:19:59;0;50	16874;8	68053;5;253;1;
$GPXUP;2454;10:20:00;0;50	16875;8	68053;5;253;2;
$GPXUP;2454;10:20:01;0;50	16875;8	68055;5;252;1;
$GPXUP;2454;10:20:02;0;50	16875;8	68055;2;252;1;
$GPXUP;2454;10:20:03;0;50	16876;8	68055;5;252;3;
$GPXUP;2454;10:20:04;0;50	16877;8	68055;5;251;0;
$GPXUP;2454;10:20:05;0;50	16877;8	68055;5;251;1;
$GPXUP;2454;10:20:06;0;50	16877;8	68056;5;250;1;
$GPXUP;2454;10:20:07;0;50	16877;8	68057;5;250;0;
$GPXUP;2454;10:20:08;0;50	16878;8	68057;5;250;0;
$GPXUP;2454;10:20:09;0;50	16877;8	68059;5;249;1;
$GPXUP;2454;10:20:10;0;50	16878;8	68059;5;248;0;
$GPXUP;2454;10:20:11;0;50	16878;8	68059;5;248;0;
$GPXUP;2454;10:20:12;0;50	16878;8	68059;5;248;0;
$GPXUP;2454;10:20:13;0;50	16878;8	6806;5;247;1;
$GPXUP;2454;10:20:14;0;50	16878;8	6806;5;247;1;
$GPXUP;2454;10:20:15;0;50	16879;8	68061;5;247;0;
$GPXUP;2454;10:20:16;0;50	16879;8	68062;5;247;1;
$GPXUP;2454;10:20:17;0;50	16879;8	68062;5;246;1;
$GPXUP;2454;10:20:18;0;50	16879;8	68062;5;245;0;
$GPXUP;2454;10:20:19;0;50	16879;8	68064;5;245;0;
$GPXUP;2454;10:20:20;0;50	16879;8	68064;5;245;1;
$GPXUP;2454;10:20:21;0;50	16879;8	68064;5;243;0;
$GPXUP;2454;10:20:22;0;50	16879;8	68064;5;243;0;
$GPXUP;2454;10:20:23;0;50	16879;8	68065;5;243;1;
$GPXUP;2454;10:20:24;0;50	16879;8	68065;5;243;0;
$GPXUP;2454;10:20:25;0;50	16879;8	68065;5;243;1;
$GPXUP;2454;10:20:26;0;50	16878;8	68067;5;244;1;
$GPXUP;2454;10:20:27;0;50	16878;8	68067;5;244;0;
$GPXUP;2454;10:20:28;0;50	16878;8	68067;5;244;0;
$GPXUP;2454;10:20:29;0;50	16879;8	68067;5;243;0;
$GPXUP;2454;10:20:30;0;50	16879;8	68067;5;243;0;
$GPXUP;2454;10:20:31;0;50	16879;8	68067;5;243;0;
$GPXUP;2454;10:20:32;0;50	16878;8	68067;5;243;0;
$GPXUP;2454;10:20:33;0;50	16878;8	68067;5;243;0;
$GPXUP;2454;10:20:34;0;50	16879;8	68067;5;243;1;
$GPXUP;2454;10:20:35;0;50	16879;8	68067;5;243;1;
$GPXUP;2454;10:20:36;0;50	16879;8	68067;5;243;0;
$GPXUP;2454;10:20:37;0;50	16879;8	68067;5;243;0;
$GPXUP;2454;10:20:38;0;50	16879;8	68068;5;241;2;
$GPXUP;2454;10:20:39;0;50	16879;8	68068;5;241;0;
$GPXUP;2454;10:20:40;0;50	16879;8	68067;5;241;2;
$GPXUP;2454;10:20:41;0;50	16879;8	68067;5;241;0;
$GPXUP;2454;10:20:42;0;50	16878;8	68067;5;241;0;
$GPXUP;2454;10:20:43;0;50	16878;8	68067;5;241;1;
$GPXUP;2454;10:20:44;0;50	16878;8	68067;5;240;0;
$GPXUP;2454;10:20:45;0;50	16878;8	68067;5;240;0;
$GPXUP;2454;10:20:46;0;50	16878;8	68067;5;239;0;
$GPXUP;2454;10:20:47;0;50	16878;8	68067;5;239;1;
$GPXUP;2454;10:20:48;0;50	16878;8	68067;5;238;0;
$GPXUP;2454;10:20:49;0;50	16878;8	68067;5;238;0;
$GPXUP;2454;10:20:50;0;50	16878;8	68067;5;238;1;
$GPXUP;2454;10:20:51;0;50	16878;8	68067;5;238;1;
$GPXUP;2454;10:20:52;0;50	16878;8	68067;5;238;0;
$GPXUP;2454;10:20:53;0;50	16878;8	68067;5;238;1;
$GPXUP;2454;10:20:54;0;50	16878;8	68066;5;238;0;
$GPXUP;2454;10:20:55;0;50	16878;8	68066;5;238;0;
$GPXUP;2454;10:20:56;0;50	16878;8	68066;5;238;1;
$GPXUP;2454;10:20:57;0;50	16878;8	68066;5;238;0;
$GPXUP;2454;10:20:58;0;50	16878;8	68066;2;237;0;
$GPXUP;2454;10:20:59;0;50	16878;8	68066;5;237;0;
$GPXUP;2454;10:21:00;0;50	16878;8	68066;5;237;0;
$GPXUP;2454;10:21:01;0;50	16878;8	68066;5;237;0;
$GPXUP;2454;10:21:02;0;50	16878;8	68066;5;237;0;
$GPXUP;2454;10:21:03;0;50	16877;8	68066;5;236;0;
$GPXUP;2454;10:21:04;0;50	16877;8	68066;5;236;0;
$GPXUP;2454;10:21:05;0;50	16877;8	68065;5;236;0;
$GPXUP;2454;10:21:06;0;50	16878;8	68065;5;235;0;
$GPXUP;2454;10:21:07;0;50	16877;8	68065;5;235;0;
$GPXUP;2454;10:21:08;0;50	16877;8	68065;5;235;1;
$GPXUP;2454;10:21:09;0;50	16878;8	68064;5;235;0;
$GPXUP;2454;10:21:10;0;50	16878;8	68064;5;233;0;
$GPXUP;2454;10:21:11;0;50	16878;8	68064;5;233;0;
$GPXUP;2454;10:21:12;0;50	16878;8	68064;5;233;0;
$GPXUP;2454;10:21:13;0;50	16877;8	68064;5;232;0;
$GPXUP;2454;10:21:14;0;50	16878;8	68064;5;232;1;
$GPXUP;2454;10:21:15;0;50	16878;8	68064;5;232;0;
$GPXUP;2454;10:21:16;0;50	16878;8	68064;5;232;0;
$GPXUP;2454;10:21:17;0;50	16878;8	68064;5;232;0;
$GPXUP;2454;10:21:18;0;50	16877;8	68063;5;231;0;
$GPXUP;2454;10:21:19;0;50	16877;8	68063;5;231;0;
$GPXUP;2454;10:21:20;0;50	16877;8	68063;5;231;0;
$GPXUP;2454;10:21:21;0;50	16877;8	68063;5;231;0;
$GPXUP;2454;10:21:22;0;50	16877;8	68063;5;231;0;
$GPXUP;2454;10:21:23;0;50	16877;8	68063;5;231;0;
$GPXUP;2454;10:21:24;0;50	16877;8	68063;5;231;1;
$GPXUP;2454;10:21:25;0;50	16877;8	68063;5;231;0;
$GPXUP;2454;10:21:26;0;50	16877;8	68063;5;231;0;
$GPXUP;2454;10:21:27;0;50	16877;8	68063;5;231;2;
$GPXUP;2454;10:21:28;0;50	16877;8	68063;5;229;1;
$GPXUP;2454;10:21:29;0;50	16877;8	68063;5;229;0;
$GPXUP;2454;10:21:30;0;50	16878;8	68061;5;229;0;
$GPXUP;2454;10:21:31;0;50	16878;8	68061;5;229;0;
$GPXUP;2454;10:21:32;0;50	16878;8	68062;5;228;0;
$GPXUP;2454;10:21:33;0;50	16878;8	68062;5;228;0;
$GPXUP;2454;10:21:34;0;50	16878;8	68062;5;228;0;
$GPXUP;2454;10:21:35;0;50	16878;8	68062;5;228;0;
$GPXUP;2454;10:21:36;0;50	16877;8	68062;5;227;0;
$GPXUP;2454;10:21:37;0;50	16878;8	68062;5;227;1;
$GPXUP;2454;10:21:38;0;50	16878;8	68062;5;227;1;
$GPXUP;2454;10:21:39;0;50	16878;8	68062;5;227;1;
$GPXUP;2454;10:21:40;0;50	16878;8	68063;5;227;1;
$GPXUP;2454;10:21:41;0;50	16878;8	68063;5;227;0;
$GPXUP;2454;10:21:42;0;50	16878;8	68063;5;226;0;
$GPXUP;2454;10:21:43;0;50	16878;8	68063;3;226;0;
$GPXUP;2454;10:21:44;0;50	16878;8	68063;5;226;0;
$GPXUP;2454;10:21:45;0;50	16878;8	68063;5;226;0;
$GPXUP;2454;10:21:46;0;50	16878;8	68063;5;226;0;
$GPXUP;2454;10:21:47;0;50	16878;8	68063;5;226;0;
$GPXUP;2454;10:21:48;0;50	16878;8	68063;5;226;0;
$GPXUP;2454;10:21:49;0;50	16878;8	68065;5;226;0;
$GPXUP;2454;10:21:50;0;50	16878;8	68065;5;227;0;
$GPXUP;2454;10:21:51;0;50	16878;8	68065;5;227;0;
$GPXUP;2454;10:21:52;0;50	16878;8	68065;5;227;0;
$GPXUP;2454;10:21:53;0;50	16877;8	68066;5;227;0;
$GPXUP;2454;10:21:54;0;50	16877;8	68066;5;227;0;
$GPXUP;2454;10:21:55;0;50	16877;8	68066;5;227;0;
$GPXUP;2454;10:21:56;0;50	16877;8	68066;5;227;0;
$GPXUP;2454;10:21:57;0;50	16876;8	68066;5;228;0;
$GPXUP;2454;10:21:58;0;50	16876;8	68067;5;228;0;
$GPXUP;2454;10:21:59;0;50	16876;8	68067;5;228;0;
$GPXUP;2454;10:22:00;0;50	16876;8	68067;5;228;0;
$GPXUP;2454;10:22:01;0;50	16876;8	68067;5;228;0;
$GPXUP;2454;10:22:02;0;50	16876;8	68067;3;228;0;
$GPXUP;2454;10:22:03;0;50	16875;8	68068;5;228;0;
$GPXUP;2454;10:22:04;0;50	16875;8	68068;5;228;0;
$GPXUP;2454;10:22:05;0;50	16875;8	68068;5;228;0;
$GPXUP;2454;10:22:06;0;50	16875;8	68068;5;228;0;
$GPXUP;2454;10:22:07;0;50	16875;8	68068;5;228;0;
$GPXUP;2454;10:22:08;0;50	16875;8	68068;5;228;0;
$GPXUP;2454;10:22:09;0;50	16875;8	68068;5;228;0;
$GPXUP;2454;10:22:10;0;50	16875;8	68068;5;228;0;
$GPXUP;2454;10:22:11;0;50	16875;8	6807;5;228;0;
$GPXUP;2454;10:22:12;0;50	16875;8	6807;5;227;0;
$GPXUP;2454;10:22:13;0;50	16875;8	6807;5;227;0;
$GPXUP;2454;10:22:14;0;50	16875;8	6807;5;227;0;
$GPXUP;2454;10:22:15;0;50	16875;8	6807;5;227;0;
$GPXUP;2454;10:22:16;0;50	16875;8	6807;5;227;0;
$GPXUP;2454;10:22:17;0;50	16875;8	6807;5;227;0;
$GPXUP;2454;10:22:18;0;50	16875;8	6807;5;227;0;
$GPXUP;2454;10:22:19;0;50	16875;8	6807;5;227;0;
$GPXUP;2454;10:22:20;0;50	16875;8	6807;5;227;0;
$GPXUP;2454;10:22:21;0;50	16875;8	6807;5;227;0;
$GPXUP;2454;10:22:22;0;50	16875;8	6807;5;227;0;
$GPXUP;2454;10:22:23;0;50	16875;8	6807;5;227;0;
$GPXUP;2454;10:22:24;0;50	16874;8	6807;5;228;0;
$GPXUP;2454;10:22:25;0;50	16874;8	6807;5;228;0;
$GPXUP;2454;10:22:26;0;50	16874;8	6807;5;228;0;
$GPXUP;2454;10:22:27;0;50	16874;8	6807;5;228;0;
$GPXUP;2454;10:22:28;0;50	16874;8	6807;5;228;0;
$GPXUP;2454;10:22:29;0;50	16875;8	6807;5;229;0;
$GPXUP;2454;10:22:30;0;50	16874;8	68069;5;230;0;
$GPXUP;2454;10:22:31;0;50	16874;8	68069;5;230;0;
$GPXUP;2454;10:22:32;0;50	16874;8	68069;5;230;0;
$GPXUP;2454;10:22:33;0;50	16874;8	68069;5;230;0;
$GPXUP;2454;10:22:34;0;50	16874;8	68069;5;230;0;
$GPXUP;2454;10:22:35;0;50	16874;8	68069;5;230;0;
$GPXUP;2454;10:22:36;0;50	16874;8	68069;5;230;0;
$GPXUP;2454;10:22:37;0;50	16874;8	68069;5;230;0;
$GPXUP;2454;10:22:38;0;50	16874;8	68069;5;230;0;
$GPXUP;2454;10:22:39;0;50	16874;8	68069;5;230;0;
$GPXUP;2454;10:22:40;0;50	16874;8	68069;5;230;0;
$GPXUP;2454;10:22:41;0;50	16874;8	68069;5;230;0;
$GPXUP;2454;10:22:42;0;50	16874;8	68069;5;230;0;
$GPXUP;2454;10:22:43;0;50	16874;8	68069;5;230;0;
$GPXUP;2454;10:22:44;0;50	16874;8	68069;5;230;0;
$GPXUP;2454;10:22:45;0;50	16874;8	68071;5;230;0;
$GPXUP;2454;10:22:46;0;50	16874;8	68071;5;230;0;
$GPXUP;2454;10:22:47;0;50	16874;8	68071;5;230;0;
$GPXUP;2454;10:22:48;0;50	16874;8	68071;5;230;0;
$GPXUP;2454;10:22:49;0;50	16874;8	6807;5;231;0;
$GPXUP;2454;10:22:50;0;50	16874;8	6807;5;231;0;
$GPXUP;2454;10:22:51;0;50	16874;8	6807;5;231;0;
$GPXUP;2454;10:22:52;0;50	16874;8	6807;5;231;0;
$GPXUP;2454;10:22:53;0;50	16874;8	6807;5;231;0;
$GPXUP;2454;10:22:54;0;50	16874;8	6807;5;231;0;
$GPXUP;2454;10:22:55;0;50	16873;8	6807;5;232;0;
$GPXUP;2454;10:22:56;0;50	16873;8	6807;5;232;0;
$GPXUP;2454;10:22:57;0;50	16873;8	6807;5;232;0;
$GPXUP;2454;10:22:58;0;50	16873;8	6807;5;232;0;
$GPXUP;2454;10:22:59;0;50	16873;8	6807;5;232;0;
$GPXUP;2454;10:23:00;0;50	16873;8	68072;5;232;0;
$GPXUP;2454;10:23:01;0;50	16873;8	6807;5;232;0;
$GPXUP;2454;10:23:02;0;50	16873;8	68072;5;232;0;
$GPXUP;2454;10:23:03;0;50	16873;8	68072;5;232;0;
$GPXUP;2454;10:23:04;0;50	16873;8	68072;5;232;0;
$GPXUP;2454;10:23:05;0;50	16873;8	68072;5;232;0;
$GPXUP;2454;10:23:06;0;50	16873;8	68072;5;232;0;
$GPXUP;2454;10:23:07;0;50	16873;8	68072;5;232;0;
$GPXUP;2454;10:23:08;0;50	16873;8	68072;5;232;0;
$GPXUP;2454;10:23:09;0;50	16873;8	68072;5;232;0;
$GPXUP;2454;10:23:10;0;50	16873;8	68072;5;232;0;
$GPXUP;2454;10:23:11;0;50	16873;8	68072;5;232;0;
$GPXUP;2454;10:23:12;0;50	16873;8	6807;5;232;0;
$GPXUP;2454;10:23:13;0;50	16874;8	6807;5;231;0;
$GPXUP;2454;10:23:14;0;50	16874;8	6807;5;231;0;
$GPXUP;2454;10:23:15;0;50	16874;8	6807;5;231;0;
$GPXUP;2454;10:23:16;0;50	16874;8	6807;5;231;0;
$GPXUP;2454;10:23:17;0;50	16874;8	6807;5;231;0;
$GPXUP;2454;10:23:18;0;50	16874;8	6807;5;230;0;
$GPXUP;2454;10:23:19;0;50	16874;8	6807;5;230;0;
$GPXUP;2454;10:23:20;0;50	16874;8	6807;5;230;0;
$GPXUP;2454;10:23:21;0;50	16874;8	68071;5;230;0;
$GPXUP;2454;10:23:22;0;50	16874;8	68071;5;230;0;
$GPXUP;2454;10:23:23;0;50	16874;8	68071;5;230;1;
$GPXUP;2454;10:23:24;0;50	16874;8	68071;5;229;0;
$GPXUP;2454;10:23:25;0;50	16874;8	68071;5;229;0;
$GPXUP;2454;10:23:26;0;50	16874;8	68071;5;229;0;
$GPXUP;2454;10:23:27;0;50	16874;8	68071;5;229;0;
$GPXUP;2454;10:23:28;0;50	16874;8	68071;5;229;0;
$GPXUP;2454;10:23:29;0;50	16874;8	68071;5;229;0;
$GPXUP;2454;10:23:30;0;50	16874;8	68071;5;229;0;
$GPXUP;2454;10:23:31;0;50	16874;8	68069;5;229;0;
$GPXUP;2454;10:23:32;0;50	16874;8	68069;5;229;0;
$GPXUP;2454;10:23:33;0;50	16874;8	68069;5;229;0;
$GPXUP;2454;10:23:34;0;50	16874;8	68069;5;229;0;
$GPXUP;2454;10:23:35;0;50	16874;8	68069;5;230;0;
$GPXUP;2454;10:23:36;0;50	16874;8	68069;5;229;0;
$GPXUP;2454;10:23:37;0;50	16874;8	68069;5;229;0;
$GPXUP;2454;10:23:38;0;50	16874;8	68069;5;229;0;
$GPXUP;2454;10:23:39;0;50	16874;8	68069;5;229;0;
$GPXUP;2454;10:23:40;0;50	16874;8	68068;5;229;0;
$GPXUP;2454;10:23:41;0;50	16874;8	68068;5;229;0;
$GPXUP;2454;10:23:42;0;50	16874;8	68068;5;230;0;
$GPXUP;2454;10:23:43;0;50	16874;8	68068;5;230;0;
$GPXUP;2454;10:23:44;0;50	16874;8	68068;5;230;0;
$GPXUP;2454;10:23:45;0;50	16874;8	68068;5;230;0;
$GPXUP;2454;10:23:46;0;50	16874;8	68068;5;230;0;
$GPXUP;2454;10:23:47;0;50	16874;8	68068;5;230;0;
$GPXUP;2454;10:23:48;0;50	16874;8	68068;5;230;0;
$GPXUP;2454;10:23:49;0;50	16875;8	68068;5;229;0;
$GPXUP;2454;10:23:50;0;50	16875;8	68068;5;229;0;
$GPXUP;2454;10:23:51;0;50	16875;8	68068;5;229;0;
$GPXUP;2454;10:23:52;0;50	16875;8	68068;5;229;0;
$GPXUP;2454;10:23:53;0;50	16875;8	68068;5;229;0;
$GPXUP;2454;10:23:54;0;50	16875;8	68068;5;229;0;
$GPXUP;2454;10:23:55;0;50	16875;8	68068;5;229;0;
$GPXUP;2454;10:23:56;0;50	16875;8	68068;5;229;0;
$GPXUP;2454;10:23:57;0;50	16876;8	68068;5;228;0;
$GPXUP;2454;10:23:58;0;50	16876;8	68068;5;228;0;
$GPXUP;2454;10:23:59;0;50	16876;8	68068;5;228;0;
$GPXUP;2454;10:24:00;0;50	16876;8	68068;5;228;0;
$GPXUP;2454;10:24:01;0;50	16876;8	68068;5;228;0;
$GPXUP;2454;10:24:02;0;50	16877;8	68069;5;228;0;
$GPXUP;2454;10:24:03;0;50	16877;8	68069;5;228;0;
$GPXUP;2454;10:24:04;0;50	16877;8	68069;5;228;0;
$GPXUP;2454;10:24:05;0;50	16877;8	68069;5;228;0;
$GPXUP;2454;10:24:06;0;50	16877;8	68069;5;228;0;
$GPXUP;2454;10:24:07;0;50	16877;8	68069;5;228;0;
$GPXUP;2454;10:24:08;0;50	16876;8	68068;5;228;0;
$GPXUP;2454;10:24:09;0;50	16876;8	68068;5;228;0;
$GPXUP;2454;10:24:10;0;50	16876;8	68068;5;229;0;
$GPXUP;2454;10:24:11;0;50	16876;8	68068;5;229;0;
$GPXUP;2454;10:24:12;0;50	16876;8	68068;5;229;0;
$GPXUP;2454;10:24:13;0;50	16876;8	6807;5;229;0;
$GPXUP;2454;10:24:14;0;50	16876;8	6807;5;229;0;
$GPXUP;2454;10:24:15;0;50	16876;8	6807;5;229;0;
$GPXUP;2454;10:24:16;0;50	16876;8	6807;5;229;0;
$GPXUP;2454;10:24:17;0;50	16876;8	68068;5;229;0;
$GPXUP;2454;10:24:18;0;50	16876;8	68068;5;228;0;
$GPXUP;2454;10:24:19;0;50	16876;8	68068;5;228;0;
$GPXUP;2454;10:24:20;0;50	16876;8	68068;5;228;0;
$GPXUP;2454;10:24:21;0;50	16876;8	68068;5;228;0;
$GPXUP;2454;10:24:22;0;50	16876;8	68068;5;228;0;
$GPXUP;2454;10:24:23;0;50	16876;8	68068;5;228;0;
$GPXUP;2454;10:24:24;0;50	16876;8	68068;5;228;0;
$GPXUP;2454;10:24:25;0;50	16876;8	68068;5;228;0;
$GPXUP;2454;10:24:26;0;50	16876;8	68068;5;228;0;
$GPXUP;2454;10:24:27;0;50	16876;8	68068;5;228;0;
$GPXUP;2454;10:24:28;0;50	16876;8	68068;5;228;0;
$GPXUP;2454;10:24:29;0;50	16876;8	68068;5;228;0;
$GPXUP;2454;10:24:30;0;50	16876;8	68068;3;228;0;
$GPXUP;2454;10:24:31;0;50	16876;8	68068;5;228;0;
$GPXUP;2454;10:24:32;0;50	16876;8	68068;5;228;0;
$GPXUP;2454;10:24:33;0;50	16875;8	68068;5;229;0;
$GPXUP;2454;10:24:34;0;50	16875;8	68068;5;229;0;
$GPXUP;2454;10:24:35;0;50	16875;8	68068;5;229;0;
$GPXUP;2454;10:24:36;0;50	16875;8	68068;5;229;0;
$GPXUP;2454;10:24:37;0;50	16875;8	68068;5;229;0;
$GPXUP;2454;10:24:38;0;50	16875;8	68068;5;229;0;
$GPXUP;2454;10:24:39;0;50	16875;8	68068;5;229;0;
$GPXUP;2454;10:24:40;0;50	16875;8	68068;5;229;0;
$GPXUP;2454;10:24:41;0;50	16875;8	68068;5;229;0;
$GPXUP;2454;10:24:42;0;50	16875;8	68068;5;229;0;
$GPXUP;2454;10:24:43;0;50	16875;8	68068;5;229;0;
$GPXUP;2454;10:24:44;0;50	16875;8	68068;5;228;0;
$GPXUP;2454;10:24:45;0;50	16875;8	68068;5;228;0;
$GPXUP;2454;10:24:46;0;50	16875;8	68068;5;228;0;
$GPXUP;2454;10:24:47;0;50	16875;8	68068;5;228;0;
$GPXUP;2454;10:24:48;0;50	16875;8	68068;5;228;0;
$GPXUP;2454;10:24:49;0;50	16875;8	68068;5;228;0;
$GPXUP;2454;10:24:50;0;50	16875;8	68068;5;227;0;
$GPXUP;2454;10:24:51;0;50	16875;8	68068;5;227;0;
$GPXUP;2454;10:24:52;0;50	16875;8	68068;5;227;0;
$GPXUP;2454;10:24:53;0;50	16875;8	68067;5;227;0;
$GPXUP;2454;10:24:54;0;50	16875;8	68067;5;227;0;
$GPXUP;2454;10:24:55;0;50	16875;8	68067;5;227;0;
$GPXUP;2454;10:24:56;0;50	16875;8	68067;5;227;0;
$GPXUP;2454;10:24:57;0;50	16875;8	68067;5;227;0;
$GPXUP;2454;10:24:58;0;50	16875;8	68068;5;227;0;
$GPXUP;2454;10:24:59;0;50	16875;8	68068;5;228;0;
$GPXUP;2454;10:25:00;0;50	16875;8	68068;5;228;0;
$GPXUP;2454;10:25:01;0;50	16875;8	68068;5;228;0;
$GPXUP;2454;10:25:02;0;50	16875;8	68068;5;228;0;
$GPXUP;2454;10:25:03;0;50	16875;8	68068;5;228;0;
$GPXUP;2454;10:25:04;0;50	16875;8	68068;5;228;0;
$GPXUP;2454;10:25:05;0;50	16875;8	68068;5;228;0;
$GPXUP;2454;10:25:06;0;50	16875;8	68068;5;229;0;
$GPXUP;2454;10:25:07;0;50	16875;8	68068;5;229;0;
$GPXUP;2454;10:25:08;0;50	16875;8	68068;5;229;0;
$GPXUP;2454;10:25:09;0;50	16875;8	68068;5;229;0;
$GPXUP;2454;10:25:10;0;50	16875;8	68068;5;229;0;
$GPXUP;2454;10:25:11;0;50	16875;8	68068;5;229;0;
$GPXUP;2454;10:25:12;0;50	16875;8	68068;5;229;0;
$GPXUP;2454;10:25:13;0;50	16875;8	68068;5;229;0;
$GPXUP;2454;10:25:14;0;50	16875;8	68068;5;229;0;
$GPXUP;2454;10:25:15;0;50	16875;8	68068;5;229;0;
$GPXUP;2454;10:25:16;0;50	16875;8	68068;5;229;0;
$GPXUP;2454;10:25:17;0;50	16876;8	68068;5;228;0;
$GPXUP;2454;10:25:18;0;50	16876;8	68068;5;228;0;
$GPXUP;2454;10:25:19;0;50	16876;8	68068;5;228;0;
$GPXUP;2454;10:25:20;0;50	16876;8	68068;5;228;0;
$GPXUP;2454;10:25:21;0;50	16876;8	68068;5;228;0;
$GPXUP;2454;10:25:22;0;50	16876;8	68068;5;228;0;
$GPXUP;2454;10:25:23;0;50	16876;8	68068;5;228;0;
$GPXUP;2454;10:25:24;0;50	16876;8	6807;5;228;0;
$GPXUP;2454;10:25:25;0;50	16876;8	6807;5;228;0;
$GPXUP;2454;10:25:26;0;50	16876;8	6807;5;228;0;
$GPXUP;2454;10:25:27;0;50	16876;8	6807;5;228;0;
$GPXUP;2454;10:25:28;0;50	16875;8	6807;5;229;0;
$GPXUP;2454;10:25:29;0;50	16875;8	6807;5;229;0;
$GPXUP;2454;10:25:30;0;50	16875;8	6807;5;229;0;
$GPXUP;2454;10:25:31;0;50	16876;8	6807;5;230;0;
$GPXUP;2454;10:25:32;0;50	16876;8	6807;5;230;0;
$GPXUP;2454;10:25:33;0;50	16876;8	6807;5;230;0;
$GPXUP;2454;10:25:34;0;50	16876;8	6807;5;230;0;
$GPXUP;2454;10:25:35;0;50	16876;8	6807;5;230;0;
$GPXUP;2454;10:25:36;0;50	16876;8	6807;5;230;0;
$GPXUP;2454;10:25:37;0;50	16876;8	6807;5;230;1;
$GPXUP;2454;10:25:38;0;50	16876;8	6807;5;230;0;
$GPXUP;2454;10:25:39;0;50	16876;8	68068;5;230;0;
$GPXUP;2454;10:25:40;0;50	16876;8	68068;5;230;0;
$GPXUP;2454;10:25:41;0;50	16876;8	68068;5;230;0;
$GPXUP;2454;10:25:42;0;50	16876;8	68068;5;230;0;
$GPXUP;2454;10:25:43;0;50	16876;8	68068;5;230;0;
$GPXUP;2454;10:25:44;0;50	16876;8	68068;5;230;0;
$GPXUP;2454;10:25:45;0;50	16876;8	68068;5;230;0;
$GPXUP;2454;10:25:46;0;50	16875;8	68068;5;229;0;
$GPXUP;2454;10:25:47;0;50	16875;8	68068;5;229;0;
$GPXUP;2454;10:25:48;0;50	16875;8	68068;5;229;0;
$GPXUP;2454;10:25:49;0;50	16875;8	68068;5;229;0;
$GPXUP;2454;10:25:50;0;50	16875;8	68068;5;229;0;
$GPXUP;2454;10:25:51;0;50	16876;8	68068;5;230;0;
$GPXUP;2454;10:25:52;0;50	16876;8	68068;5;230;0;
$GPXUP;2454;10:25:53;0;50	16876;8	6807;5;230;0;
$GPXUP;2454;10:25:54;0;50	16876;8	6807;5;231;0;
$GPXUP;2454;10:25:55;0;50	16876;8	68069;5;231;0;
$GPXUP;2454;10:25:56;0;50	16876;8	68069;5;231;0;
$GPXUP;2454;10:25:57;0;50	16876;8	68069;5;232;0;
$GPXUP;2454;10:25:58;0;50	16876;8	68069;5;232;0;
$GPXUP;2454;10:25:59;0;50	16875;8	68069;5;233;0;
$GPXUP;2454;10:26:00;0;50	16875;8	68069;5;233;0;
$GPXUP;2454;10:26:01;0;50	16876;8	68069;5;233;0;
$GPXUP;2454;10:26:02;0;50	16876;8	68069;5;233;0;
$GPXUP;2454;10:26:03;0;50	16876;8	68069;5;233;0;
$GPXUP;2454;10:26:04;0;50	16876;8	68069;5;233;0;
$GPXUP;2454;10:26:05;0;50	16875;8	68069;5;234;0;
$GPXUP;2454;10:26:06;0;50	16875;8	68069;5;234;0;
$GPXUP;2454;10:26:07;0;50	16875;8	68069;5;234;0;
$GPXUP;2454;10:26:08;0;50	16875;8	68069;5;234;0;
$GPXUP;2454;10:26:09;0;50	16875;8	68069;5;234;0;
$GPXUP;2454;10:26:10;0;50	16875;8	68069;5;234;0;
$GPXUP;2454;10:26:11;0;50	16875;8	68069;5;234;0;
$GPXUP;2454;10:26:12;0;50	16875;8	68069;5;234;0;
$GPXUP;2454;10:26:13;0;50	16875;8	68069;5;234;0;
$GPXUP;2454;10:26:14;0;50	16875;8	68069;5;235;0;
$GPXUP;2454;10:26:15;0;50	16875;8	68069;5;235;0;
$GPXUP;2454;10:26:16;0;50	16875;8	68069;5;235;0;
$GPXUP;2454;10:26:17;0;50	16875;8	68069;5;235;0;
$GPXUP;2454;10:26:18;0;50	16875;8	68069;5;235;0;
$GPXUP;2454;10:26:19;0;50	16875;8	68069;5;235;0;
$GPXUP;2454;10:26:20;0;50	16875;8	68069;5;235;0;
$GPXUP;2454;10:26:21;0;50	16875;8	68069;5;235;0;
$GPXUP;2454;10:26:22;0;50	16875;8	68069;5;235;0;
$GPXUP;2454;10:26:23;0;50	16874;8	68068;5;235;0;
$GPXUP;2454;10:26:24;0;50	16874;8	68068;5;235;0;
$GPXUP;2454;10:26:25;0;50	16874;8	68067;5;235;0;
$GPXUP;2454;10:26:26;0;50	16874;8	68067;5;235;0;
$GPXUP;2454;10:26:27;0;50	16874;8	68067;5;235;0;
$GPXUP;2454;10:26:28;0;50	16874;8	68067;5;235;0;
$GPXUP;2454;10:26:29;0;50	16874;8	68067;5;235;0;
$GPXUP;2454;10:26:30;0;50	16875;8	68067;5;235;0;
$GPXUP;2454;10:26:31;0;50	16874;8	68067;5;234;0;
$GPXUP;2454;10:26:32;0;50	16874;8	68067;5;234;0;
$GPXUP;2454;10:26:33;0;50	16874;8	68067;5;234;0;
$GPXUP;2454;10:26:34;0;50	16874;8	68067;5;234;0;
$GPXUP;2454;10:26:35;0;50	16874;8	68067;5;234;0;
$GPXUP;2454;10:26:36;0;50	16874;8	68067;5;234;0;
$GPXUP;2454;10:26:37;0;50	16874;8	68067;5;234;0;
$GPXUP;2454;10:26:38;0;50	16874;8	68067;5;234;0;
$GPXUP;2454;10:26:39;0;50	16874;8	68067;5;234;0;
$GPXUP;2454;10:26:40;0;50	16874;8	68067;5;234;0;
$GPXUP;2454;10:26:41;0;50	16873;8	68067;5;234;0;
$GPXUP;2454;10:26:42;0;50	16873;8	68067;5;234;0;
$GPXUP;2454;10:26:43;0;50	16873;8	68067;5;234;0;
$GPXUP;2454;10:26:44;0;50	16873;8	68067;5;234;0;
$GPXUP;2454;10:26:45;0;50	16873;8	68067;5;234;0;
$GPXUP;2454;10:26:46;0;50	16873;8	68067;5;234;0;
$GPXUP;2454;10:26:47;0;50	16874;8	68068;5;235;0;
$GPXUP;2454;10:26:48;0;50	16874;8	68068;5;235;0;
$GPXUP;2454;10:26:49;0;50	16874;8	68068;5;235;0;
$GPXUP;2454;10:26:50;0;50	16874;8	68068;5;235;0;
$GPXUP;2454;10:26:51;0;50	16874;8	68068;5;235;0;
$GPXUP;2454;10:26:52;0;50	16874;8	68068;5;235;0;
$GPXUP;2454;10:26:53;0;50	16874;8	68068;5;235;0;
$GPXUP;2454;10:26:54;0;50	16874;8	68068;5;235;0;
$GPXUP;2454;10:26:55;0;50	16874;8	68068;5;235;0;
$GPXUP;2454;10:26:56;0;50	16874;8	68068;5;235;0;
$GPXUP;2454;10:26:57;0;50	16874;8	68068;5;235;0;
$GPXUP;2454;10:26:58;0;50	16875;8	68067;5;235;0;
$GPXUP;2454;10:26:59;0;50	16875;8	68067;5;235;0;
$GPXUP;2454;10:27:00;0;50	16875;8	68067;5;235;0;
$GPXUP;2454;10:27:01;0;50	16875;8	68067;5;235;0;
$GPXUP;2454;10:27:02;0;50	16875;8	68067;5;235;0;
$GPXUP;2454;10:27:03;0;50	16875;8	68067;5;235;0;
$GPXUP;2454;10:27:04;0;50	16875;8	68067;5;235;0;
$GPXUP;2454;10:27:05;0;50	16875;8	68067;5;235;0;
$GPXUP;2454;10:27:06;0;50	16875;8	68067;5;235;0;
$GPXUP;2454;10:27:07;0;50	16875;8	68067;5;235;0;
$GPXUP;2454;10:27:08;0;50	16875;8	68067;5;235;0;
$GPXUP;2454;10:27:09;0;50	16875;8	68067;5;235;0;
$GPXUP;2454;10:27:10;0;50	16875;8	68067;5;235;0;
$GPXUP;2454;10:27:11;0;50	16875;8	68067;5;235;0;
$GPXUP;2454;10:27:12;0;50	16875;8	68067;5;235;0;
$GPXUP;2454;10:27:13;0;50	16875;8	68067;5;235;0;
$GPXUP;2454;10:27:14;0;50	16875;8	68067;5;235;0;
$GPXUP;2454;10:27:15;0;50	16875;8	68067;5;235;0;
$GPXUP;2454;10:27:16;0;50	16875;8	68067;5;235;0;
$GPXUP;2454;10:27:17;0;50	16875;8	68067;5;235;0;
$GPXUP;2454;10:27:18;0;50	16875;8	68067;5;235;0;
$GPXUP;2454;10:27:19;0;50	16875;8	68067;5;235;0;
$GPXUP;2454;10:27:20;0;50	16875;8	68067;5;235;0;
$GPXUP;2454;10:27:21;0;50	16875;8	68069;5;235;0;
$GPXUP;2454;10:27:22;0;50	16875;8	68069;5;235;0;
$GPXUP;2454;10:27:23;0;50	16875;8	68069;5;235;0;
$GPXUP;2454;10:27:24;0;50	16875;8	68069;5;235;0;
$GPXUP;2454;10:27:25;0;50	16875;8	68069;5;235;0;
$GPXUP;2454;10:27:26;0;50	16875;8	68069;5;235;0;
$GPXUP;2454;10:27:27;0;50	16875;8	68069;5;235;0;
$GPXUP;2454;10:27:28;0;50	16875;8	68069;5;235;0;
$GPXUP;2454;10:27:29;0;50	16875;8	68069;5;235;0;
$GPXUP;2454;10:27:30;0;50	16875;8	68069;5;235;0;
$GPXUP;2454;10:27:31;0;50	16875;8	68069;5;235;0;
$GPXUP;2454;10:27:32;0;50	16875;8	68069;5;235;0;
$GPXUP;2454;10:27:33;0;50	16875;8	68069;5;235;0;
$GPXUP;2454;10:27:34;0;50	16875;8	68069;5;235;0;
$GPXUP;2454;10:27:35;0;50	16875;8	68069;5;235;0;
$GPXUP;2454;10:27:36;0;50	16875;8	68069;5;235;0;
$GPXUP;2454;10:27:37;0;50	16875;8	68069;5;235;0;
$GPXUP;2454;10:27:38;0;50	16875;8	68069;5;235;0;
$GPXUP;2454;10:27:39;0;50	16875;8	68069;5;235;0;
$GPXUP;2454;10:27:40;0;50	16875;8	68069;5;235;0;
$GPXUP;2454;10:27:41;0;50	16875;8	68069;5;235;0;
$GPXUP;2454;10:27:42;0;50	16875;8	68069;5;235;0;
$GPXUP;2454;10:27:43;0;50	16875;8	68069;5;235;0;
$GPXUP;2454;10:27:44;0;50	16875;8	68069;5;235;0;
$GPXUP;2454;10:27:45;0;50	16875;8	68069;5;235;0;
$GPXUP;2454;10:27:46;0;50	16875;8	68069;5;235;0;
$GPXUP;2454;10:27:47;0;50	16875;8	68069;5;235;0;
$GPXUP;2454;10:27:48;0;50	16875;8	68069;5;235;0;
$GPXUP;2454;10:27:49;0;50	16875;8	68069;5;234;0;
$GPXUP;2454;10:27:50;0;50	16875;8	68069;5;234;0;
$GPXUP;2454;10:27:51;0;50	16875;8	68069;5;234;0;
$GPXUP;2454;10:27:52;0;50	16875;8	68069;5;234;0;
$GPXUP;2454;10:27:53;0;50	16875;8	68069;5;234;0;
$GPXUP;2454;10:27:54;0;50	16875;8	68067;5;235;0;
$GPXUP;2454;10:27:55;0;50	16875;8	68067;5;235;0;
$GPXUP;2454;10:27:56;0;50	16875;8	68067;5;235;0;
$GPXUP;2454;10:27:57;0;50	16875;8	68067;5;235;0;
$GPXUP;2454;10:27:58;0;50	16875;8	68067;5;235;0;
$GPXUP;2454;10:27:59;0;50	16875;8	68067;5;235;0;
$GPXUP;2454;10:28:00;0;50	16875;8	68067;5;235;0;
$GPXUP;2454;10:28:01;0;50	16875;8	68067;5;236;0;
$GPXUP;2454;10:28:02;0;50	16875;8	68067;5;236;0;
$GPXUP;2454;10:28:03;0;50	16875;8	68067;5;236;0;
$GPXUP;2454;10:28:04;0;50	16875;8	68067;5;236;0;
$GPXUP;2454;10:28:05;0;50	16875;8	68067;5;236;0;
$GPXUP;2454;10:28:06;0;50	16875;8	68067;5;236;0;
$GPXUP;2454;10:28:07;0;50	16875;8	68067;5;236;0;
$GPXUP;2454;10:28:08;0;50	16875;8	68067;5;236;0;
$GPXUP;2454;10:28:09;0;50	16874;8	68065;5;236;0;
$GPXUP;2454;10:28:10;0;50	16874;8	68065;5;236;0;
$GPXUP;2454;10:28:11;0;50	16874;8	68065;5;236;0;
$GPXUP;2454;10:28:12;0;50	16874;8	68065;5;236;0;
$GPXUP;2454;10:28:13;0;50	16874;8	68065;5;236;0;
$GPXUP;2454;10:28:14;0;50	16874;8	68065;5;236;0;
$GPXUP;2454;10:28:15;0;50	16874;8	68065;5;236;0;
$GPXUP;2454;10:28:16;0;50	16874;8	68065;5;236;0;
$GPXUP;2454;10:28:17;0;50	16874;8	68065;5;236;0;
$GPXUP;2454;10:28:18;0;50	16874;8	68065;5;236;0;
$GPXUP;2454;10:28:19;0;50	16874;8	68065;5;236;0;
$GPXUP;2454;10:28:20;0;50	16874;8	68064;5;236;0;
$GPXUP;2454;10:28:21;0;50	16874;8	68064;5;236;0;
$GPXUP;2454;10:28:22;0;50	16874;8	68064;5;236;0;
$GPXUP;2454;10:28:23;0;50	16874;8	68064;5;236;0;
$GPXUP;2454;10:28:24;0;50	16874;8	68064;5;236;0;
$GPXUP;2454;10:28:25;0;50	16874;8	68064;5;236;0;
$GPXUP;2454;10:28:26;0;50	16874;8	68064;5;236;0;
$GPXUP;2454;10:28:27;0;50	16873;8	68064;5;237;0;
$GPXUP;2454;10:28:28;0;50	16873;8	68064;5;237;0;
$GPXUP;2454;10:28:29;0;50	16873;8	68064;5;237;0;
$GPXUP;2454;10:28:30;0;50	16873;8	68064;5;236;0;
$GPXUP;2454;10:28:31;0;50	16873;8	68064;5;236;0;
$GPXUP;2454;10:28:32;0;50	16873;8	68064;5;236;0;
$GPXUP;2454;10:28:33;0;50	16873;8	68064;5;236;0;
$GPXUP;2454;10:28:34;0;50	16873;8	68064;5;236;0;
$GPXUP;2454;10:28:35;0;50	16873;8	68064;5;236;0;
$GPXUP;2454;10:28:36;0;50	16873;8	68064;5;236;0;
$GPXUP;2454;10:28:37;0;50	16873;8	68064;5;236;0;
$GPXUP;2454;10:28:38;0;50	16873;8	68065;5;236;0;
$GPXUP;2454;10:28:39;0;50	16873;8	68065;5;236;0;
$GPXUP;2454;10:28:40;0;50	16873;8	68065;5;235;0;
$GPXUP;2454;10:28:41;0;50	16873;8	68065;5;235;0;
$GPXUP;2454;10:28:42;0;50	16873;8	68065;5;235;0;
$GPXUP;2454;10:28:43;0;50	16873;8	68065;5;236;0;
$GPXUP;2454;10:28:44;0;50	16873;8	68065;5;236;0;
$GPXUP;2454;10:28:45;0;50	16873;8	68065;5;236;0;
$GPXUP;2454;10:28:46;0;50	16873;8	68065;5;236;0;
$GPXUP;2454;10:28:47;0;50	16873;8	68065;5;236;0;
$GPXUP;2454;10:28:48;0;50	16873;8	68065;5;236;0;
$GPXUP;2454;10:28:49;0;50	16873;8	68065;5;237;0;
$GPXUP;2454;10:28:50;0;50	16873;8	68065;5;237;0;
$GPXUP;2454;10:28:51;0;50	16873;8	68065;5;237;0;
$GPXUP;2454;10:28:52;0;50	16873;8	68065;5;237;0;
$GPXUP;2454;10:28:53;0;50	16873;8	68065;5;237;0;
$GPXUP;2454;10:28:54;0;50	16873;8	68065;5;238;0;
$GPXUP;2454;10:28:55;0;50	16873;8	68065;5;238;0;
$GPXUP;2454;10:28:56;0;50	16873;8	68065;5;238;0;
$GPXUP;2454;10:28:57;0;50	16873;8	68065;5;238;0;
$GPXUP;2454;10:28:58;0;50	16873;8	68065;5;238;0;
$GPXUP;2454;10:28:59;0;50	16873;8	68065;5;237;0;
$GPXUP;2454;10:29:00;0;50	16873;8	68065;5;237;0;
$GPXUP;2454;10:29:01;0;50	16873;8	68065;5;237;0;
$GPXUP;2454;10:29:02;0;50	16873;8	68065;5;237;0;
$GPXUP;2454;10:29:03;0;50	16873;8	68065;5;237;0;
$GPXUP;2454;10:29:04;0;50	16873;8	68065;5;237;0;
$GPXUP;2454;10:29:05;0;50	16873;8	68067;5;237;0;
$GPXUP;2454;10:29:06;0;50	16873;8	68067;5;237;0;
$GPXUP;2454;10:29:07;0;50	16873;8	68067;5;237;0;
$GPXUP;2454;10:29:08;0;50	16873;8	68067;5;237;0;
$GPXUP;2454;10:29:09;0;50	16873;8	68067;5;237;0;
$GPXUP;2454;10:29:10;0;50	16873;8	68065;5;237;0;
$GPXUP;2454;10:29:11;0;50	16873;8	68065;5;237;0;
$GPXUP;2454;10:29:12;0;50	16874;8	68065;5;236;0;
$GPXUP;2454;10:29:13;0;50	16874;8	68065;5;236;0;
$GPXUP;2454;10:29:14;0;50	16874;8	68065;5;236;0;
$GPXUP;2454;10:29:15;0;50	16874;8	68065;5;236;0;
$GPXUP;2454;10:29:16;0;50	16874;8	68065;5;236;0;
$GPXUP;2454;10:29:17;0;50	16874;8	68065;5;236;0;
$GPXUP;2454;10:29:18;0;50	16874;8	68065;5;236;0;
$GPXUP;2454;10:29:19;0;50	16874;8	68065;5;236;0;
$GPXUP;2454;10:29:20;0;50	16874;8	68065;5;236;0;
$GPXUP;2454;10:29:21;0;50	16874;8	68065;5;236;0;
$GPXUP;2454;10:29:22;0;50	16874;8	68065;5;236;0;
$GPXUP;2454;10:29:23;0;50	16874;8	68066;5;235;0;
$GPXUP;2454;10:29:24;0;50	16874;8	68066;5;235;0;
$GPXUP;2454;10:29:25;0;50	16874;8	68066;5;235;0;
$GPXUP;2454;10:29:26;0;50	16874;8	68066;5;235;0;
$GPXUP;2454;10:29:27;0;50	16874;8	68066;5;235;0;
$GPXUP;2454;10:29:28;0;50	16874;8	68066;5;235;0;
$GPXUP;2454;10:29:29;0;50	16875;8	68066;5;236;0;
$GPXUP;2454;10:29:30;0;50	16874;8	68065;5;236;0;
$GPXUP;2454;10:29:31;0;50	16874;8	68065;5;236;0;
$GPXUP;2454;10:29:32;0;50	16874;8	68065;5;236;0;
$GPXUP;2454;10:29:33;0;50	16874;8	68065;5;236;0;
$GPXUP;2454;10:29:34;0;50	16874;8	68065;5;236;0;
$GPXUP;2454;10:29:35;0;50	16874;8	68065;5;236;0;
$GPXUP;2454;10:29:36;0;50	16873;8	68065;5;237;0;
$GPXUP;2454;10:29:37;0;50	16873;8	68065;5;237;0;
$GPXUP;2454;10:29:38;0;50	16874;8	68067;5;238;0;
$GPXUP;2454;10:29:39;0;50	16874;8	68067;5;238;0;
$GPXUP;2454;10:29:40;0;50	16874;8	68067;5;238;0;
$GPXUP;2454;10:29:41;0;50	16874;8	68067;5;238;0;
$GPXUP;2454;10:29:42;0;50	16874;8	68067;5;238;0;
$GPXUP;2454;10:29:43;0;50	16874;8	68067;5;238;0;
$GPXUP;2454;10:29:44;0;50	16874;8	68067;5;238;0;
$GPXUP;2454;10:29:45;0;50	16874;8	68067;5;238;0;
$GPXUP;2454;10:29:46;0;50	16874;8	68068;5;238;0;
$GPXUP;2454;10:29:47;0;50	16874;8	68068;5;238;0;
$GPXUP;2454;10:29:48;0;50	16874;8	68068;5;238;0;
$GPXUP;2454;10:29:49;0;50	16873;8	68068;5;237;0;
$GPXUP;2454;10:29:50;0;50	16873;8	68068;5;237;0;
$GPXUP;2454;10:29:51;0;50	16873;8	68068;5;237;0;
$GPXUP;2454;10:29:52;0;50	16873;8	68068;5;237;0;
$GPXUP;2454;10:29:53;0;50	16873;8	68067;5;237;0;
$GPXUP;2454;10:29:54;0;50	16873;8	68068;5;237;0;
$GPXUP;2454;10:29:55;0;50	16873;8	68068;5;236;0;
$GPXUP;2454;10:29:56;0;50	16873;8	68067;5;236;0;
$GPXUP;2454;10:29:57;0;50	16873;8	68067;5;236;0;
$GPXUP;2454;10:29:58;0;50	16873;8	68067;5;236;0;
$GPXUP;2454;10:29:59;0;50	16873;8	68067;5;236;0;
$GPXUP;2454;10:30:00;0;50	16873;8	68067;5;236;0;
$GPXUP;2454;10:30:01;0;50	16873;8	68067;5;236;0;
$GPXUP;2454;10:30:02;0;50	16873;8	68067;5;235;0;
$GPXUP;2454;10:30:03;0;50	16873;8	68067;5;235;0;
$GPXUP;2454;10:30:04;0;50	16873;8	68067;5;235;0;
$GPXUP;2454;10:30:05;0;50	16872;8	68067;5;236;0;
$GPXUP;2454;10:30:06;0;50	16873;8	68067;5;236;0;
$GPXUP;2454;10:30:07;0;50	16873;8	68067;5;236;0;
$GPXUP;2454;10:30:08;0;50	16873;8	68067;5;236;0;
$GPXUP;2454;10:30:09;0;50	16873;8	68067;5;236;0;
$GPXUP;2454;10:30:10;0;50	16873;8	68067;5;236;0;
$GPXUP;2454;10:30:11;0;50	16873;8	68067;5;236;0;
$GPXUP;2454;10:30:12;0;50	16873;8	68067;5;236;0;
$GPXUP;2454;10:30:13;0;50	16873;8	68067;5;236;0;
$GPXUP;2454;10:30:14;0;50	16873;8	68067;5;236;0;
$GPXUP;2454;10:30:15;0;50	16872;8	68067;5;236;0;
$GPXUP;2454;10:30:16;0;50	16872;8	68067;5;236;0;
$GPXUP;2454;10:30:17;0;50	16872;8	68067;5;236;0;
$GPXUP;2454;10:30:18;0;50	16873;8	68067;5;235;0;
$GPXUP;2454;10:30:19;0;50	16872;8	68065;5;234;0;
$GPXUP;2454;10:30:20;0;50	16872;8	68065;5;234;0;
$GPXUP;2454;10:30:21;0;50	16872;8	68065;5;234;0;
$GPXUP;2454;10:30:22;0;50	16872;8	68065;5;234;0;
$GPXUP;2454;10:30:23;0;50	16872;8	68065;5;234;0;
$GPXUP;2454;10:30:24;0;50	16873;8	68066;5;234;0;
$GPXUP;2454;10:30:25;0;50	16873;8	68066;5;234;0;
$GPXUP;2454;10:30:26;0;50	16873;8	68066;5;234;0;
$GPXUP;2454;10:30:27;0;50	16873;8	68066;5;234;0;
$GPXUP;2454;10:30:28;0;50	16873;8	68066;5;234;0;
$GPXUP;2454;10:30:29;0;50	16873;8	68066;5;234;0;
$GPXUP;2454;10:30:30;0;50	16873;8	68066;5;234;0;
$GPXUP;2454;10:30:31;0;50	16873;8	68066;5;234;0;
$GPXUP;2454;10:30:32;0;50	16873;8	68066;5;234;0;
$GPXUP;2454;10:30:33;0;50	16873;8	68066;5;234;0;
$GPXUP;2454;10:30:34;0;50	16873;8	68066;5;234;0;
$GPXUP;2454;10:30:35;0;50	16873;8	68066;5;234;0;
$GPXUP;2454;10:30:36;0;50	16873;8	68066;5;234;0;
$GPXUP;2454;10:30:37;0;50	16873;8	68066;5;234;0;
$GPXUP;2454;10:30:38;0;50	16873;8	68066;5;234;0;
$GPXUP;2454;10:30:39;0;50	16873;8	68066;5;234;0;
$GPXUP;2454;10:30:40;0;50	16874;8	68066;5;234;0;
$GPXUP;2454;10:30:41;0;50	16874;8	68066;5;234;0;
$GPXUP;2454;10:30:42;0;50	16874;8	68066;5;234;0;
$GPXUP;2454;10:30:43;0;50	16874;8	68066;5;234;0;
$GPXUP;2454;10:30:44;0;50	16874;8	68066;5;234;0;
$GPXUP;2454;10:30:45;0;50	16874;8	68066;5;234;0;
$GPXUP;2454;10:30:46;0;50	16874;8	68066;5;234;0;
$GPXUP;2454;10:30:47;0;50	16874;8	68066;5;234;0;
$GPXUP;2454;10:30:48;0;50	16874;8	68066;5;234;0;
$GPXUP;2454;10:30:49;0;50	16874;8	68066;5;234;0;
$GPXUP;2454;10:30:50;0;50	16874;8	68066;5;234;0;
$GPXUP;2454;10:30:51;0;50	16874;8	68066;5;234;0;
$GPXUP;2454;10:30:52;0;50	16874;8	68066;5;234;0;
$GPXUP;2454;10:30:53;0;50	16874;8	68066;5;233;0;
$GPXUP;2454;10:30:54;0;50	16874;8	68066;5;233;0;
$GPXUP;2454;10:30:55;0;50	16874;8	68066;5;233;0;
$GPXUP;2454;10:30:56;0;50	16874;8	68066;5;232;0;
$GPXUP;2454;10:30:57;0;50	16874;8	68066;5;232;0;
$GPXUP;2454;10:30:58;0;50	16874;8	68066;5;231;0;
$GPXUP;2454;10:30:59;0;50	16874;8	68066;5;231;0;
$GPXUP;2454;10:31:00;0;50	16874;8	68066;5;230;0;
$GPXUP;2454;10:31:01;0;50	16874;8	68066;5;230;0;
$GPXUP;2454;10:31:02;0;50	16874;8	68066;5;230;0;
$GPXUP;2454;10:31:03;0;50	16873;8	68066;5;229;0;
$GPXUP;2454;10:31:04;0;50	16874;8	68068;5;229;0;
$GPXUP;2454;10:31:05;0;50	16874;8	68068;5;229;0;
$GPXUP;2454;10:31:06;0;50	16874;8	68068;5;229;0;
$GPXUP;2454;10:31:07;0;50	16874;8	68068;5;229;0;
$GPXUP;2454;10:31:08;0;50	16874;8	68068;5;229;0;
$GPXUP;2454;10:31:09;0;50	16874;8	68068;5;229;0;
$GPXUP;2454;10:31:10;0;50	16874;8	68068;5;229;0;
$GPXUP;2454;10:31:11;0;50	16873;8	68068;5;229;0;
$GPXUP;2454;10:31:12;0;50	16874;8	68068;5;230;0;
$GPXUP;2454;10:31:13;0;50	16874;8	68068;5;230;0;
$GPXUP;2454;10:31:14;0;50	16874;8	68068;5;230;0;
$GPXUP;2454;10:31:15;0;50	16874;8	68068;5;230;0;
$GPXUP;2454;10:31:16;0;50	16874;8	68068;5;230;0;
$GPXUP;2454;10:31:17;0;50	16874;8	68067;5;232;0;
$GPXUP;2454;10:31:18;0;50	16874;8	68067;5;232;0;
$GPXUP;2454;10:31:19;0;50	16874;8	68067;5;232;0;
$GPXUP;2454;10:31:20;0;50	16874;8	68067;5;232;0;
$GPXUP;2454;10:31:21;0;50	16874;8	68067;5;232;0;
$GPXUP;2454;10:31:22;0;50	16874;8	68069;5;232;0;
$GPXUP;2454;10:31:23;0;50	16874;8	68069;5;232;0;
$GPXUP;2454;10:31:24;0;50	16874;8	68069;5;232;0;
$GPXUP;2454;10:31:25;0;50	16874;8	68069;5;232;0;
$GPXUP;2454;10:31:26;0;50	16874;8	68069;5;232;0;
$GPXUP;2454;10:31:27;0;50	16874;8	68069;5;232;0;
$GPXUP;2454;10:31:28;0;50	16874;8	68069;5;232;0;
$GPXUP;2454;10:31:29;0;50	16874;8	68069;5;232;0;
$GPXUP;2454;10:31:30;0;50	16874;8	68069;5;232;0;
$GPXUP;2454;10:31:31;0;50	16874;8	68069;5;232;0;
$GPXUP;2454;10:31:32;0;50	16874;8	68069;5;232;0;
$GPXUP;2454;10:31:33;0;50	16874;8	68069;5;232;0;
$GPXUP;2454;10:31:34;0;50	16874;8	68069;5;232;0;
$GPXUP;2454;10:31:35;0;50	16874;8	68069;5;232;0;
$GPXUP;2454;10:31:36;0;50	16874;8	68069;5;232;0;
$GPXUP;2454;10:31:37;0;50	16874;8	68069;5;232;0;
$GPXUP;2454;10:31:38;0;50	16874;8	68069;5;232;0;
$GPXUP;2454;10:31:39;0;50	16874;8	68069;5;232;0;
$GPXUP;2454;10:31:40;0;50	16874;8	68069;5;232;0;
$GPXUP;2454;10:31:41;0;50	16874;8	68069;5;232;0;
$GPXUP;2454;10:31:42;0;50	16874;8	68069;5;232;0;
$GPXUP;2454;10:31:43;0;50	16873;8	68069;5;233;0;
$GPXUP;2454;10:31:44;0;50	16874;8	68067;5;233;0;
$GPXUP;2454;10:31:45;0;50	16874;8	68067;5;233;0;
$GPXUP;2454;10:31:46;0;50	16874;8	68067;5;233;0;
$GPXUP;2454;10:31:47;0;50	16874;8	68067;5;233;0;
$GPXUP;2454;10:31:48;0;50	16874;8	68067;5;233;0;
$GPXUP;2454;10:31:49;0;50	16874;8	68067;5;233;0;
$GPXUP;2454;10:31:50;0;50	16874;8	68067;5;233;0;
$GPXUP;2454;10:31:51;0;50	16874;8	68067;5;233;0;
$GPXUP;2454;10:31:52;0;50	16874;8	68067;5;232;1;
$GPXUP;2454;10:31:53;0;50	16874;8	68067;5;232;0;
$GPXUP;2454;10:31:54;0;50	16874;8	68067;5;232;0;
$GPXUP;2454;10:31:55;0;50	16874;8	68067;5;232;0;
$GPXUP;2454;10:31:56;0;50	16874;8	68067;5;232;0;
$GPXUP;2454;10:31:57;0;50	16874;8	68067;5;234;0;
$GPXUP;2454;10:31:58;0;50	16874;8	68067;5;234;0;
$GPXUP;2454;10:31:59;0;50	16874;8	68067;5;234;0;
$GPXUP;2454;10:32:00;0;50	16874;8	68067;5;234;0;
$GPXUP;2454;10:32:01;0;50	16874;8	68067;5;234;0;
$GPXUP;2454;10:32:02;0;50	16874;8	68067;5;234;0;
$GPXUP;2454;10:32:03;0;50	16874;8	68067;5;234;0;
$GPXUP;2454;10:32:04;0;50	16874;8	68067;5;234;0;
$GPXUP;2454;10:32:05;0;50	16873;8	68067;5;234;0;
$GPXUP;2454;10:32:06;0;50	16873;8	68067;5;234;0;
$GPXUP;2454;10:32:07;0;50	16874;8	68067;5;235;0;
$GPXUP;2454;10:32:08;0;50	16874;8	68067;5;235;0;
$GPXUP;2454;10:32:09;0;50	16874;8	68067;5;235;0;
$GPXUP;2454;10:32:10;0;50	16874;8	68067;5;235;0;
$GPXUP;2454;10:32:11;0;50	16874;8	68067;5;235;0;
$GPXUP;2454;10:32:12;0;50	16874;8	68067;5;235;0;
$GPXUP;2454;10:32:13;0;50	16874;8	68067;5;235;0;
$GPXUP;2454;10:32:14;0;50	16873;8	68067;5;236;0;
$GPXUP;2454;10:32:15;0;50	16874;8	68067;5;237;0;
$GPXUP;2454;10:32:16;0;50	16874;8	68067;5;237;0;
$GPXUP;2454;10:32:17;0;50	16874;8	68067;5;237;0;
$GPXUP;2454;10:32:18;0;50	16874;8	68067;5;237;0;
$GPXUP;2454;10:32:19;0;50	16873;8	68067;5;237;0;
$GPXUP;2454;10:32:20;0;50	16874;8	68067;5;238;0;
$GPXUP;2454;10:32:21;0;50	16874;8	68068;5;238;0;
$GPXUP;2454;10:32:22;0;50	16874;8	68067;5;238;0;
$GPXUP;2454;10:32:23;0;50	16874;8	68067;5;238;0;
$GPXUP;2454;10:32:24;0;50	16873;8	68066;5;239;0;
$GPXUP;2454;10:32:25;0;50	16874;8	68066;5;239;0;
$GPXUP;2454;10:32:26;0;50	16874;8	68066;5;239;0;
$GPXUP;2454;10:32:27;0;50	16874;8	68066;5;239;0;
$GPXUP;2454;10:32:28;0;50	16874;8	68066;5;239;0;
$GPXUP;2454;10:32:29;0;50	16874;8	68066;5;239;0;
$GPXUP;2454;10:32:30;0;50	16874;8	68066;5;239;0;
$GPXUP;2454;10:32:31;0;50	16874;8	68066;5;239;0;
$GPXUP;2454;10:32:32;0;50	16874;8	68066;5;239;0;
$GPXUP;2454;10:32:33;0;50	16874;8	68066;5;239;0;
$GPXUP;2454;10:32:34;0;50	16874;8	68066;5;239;0;
$GPXUP;2454;10:32:35;0;50	16874;8	68066;5;239;0;
$GPXUP;2454;10:32:36;0;50	16874;8	68066;5;239;0;
$GPXUP;2454;10:32:37;0;50	16874;8	68066;5;239;0;
$GPXUP;2454;10:32:38;0;50	16874;8	68066;5;239;0;
$GPXUP;2454;10:32:39;0;50	16874;8	68066;5;239;0;
$GPXUP;2454;10:32:40;0;50	16874;8	68066;5;239;0;
$GPXUP;2454;10:32:41;0;50	16874;8	68066;5;239;0;
$GPXUP;2454;10:32:42;0;50	16874;8	68066;5;239;0;
$GPXUP;2454;10:32:43;0;50	16874;8	68066;5;239;0;
$GPXUP;2454;10:32:44;0;50	16873;8	68066;5;239;0;
$GPXUP;2454;10:32:45;0;50	16873;8	68066;5;239;0;
$GPXUP;2454;10:32:46;0;50	16873;8	68066;5;239;0;
$GPXUP;2454;10:32:47;0;50	16873;8	68066;5;239;0;
$GPXUP;2454;10:32:48;0;50	16873;8	68066;5;239;0;
$GPXUP;2454;10:32:49;0;50	16873;8	68066;5;239;0;
$GPXUP;2454;10:32:50;0;50	16873;8	68066;5;239;0;
$GPXUP;2454;10:32:51;0;50	16873;8	68066;5;239;0;
$GPXUP;2454;10:32:52;0;50	16872;8	68066;5;239;0;
$GPXUP;2454;10:32:53;0;50	16872;8	68066;5;239;0;
$GPXUP;2454;10:32:54;0;50	16872;8	68066;5;239;0;
$GPXUP;2454;10:32:55;0;50	16872;8	68066;5;239;0;
$GPXUP;2454;10:32:56;0;50	16873;8	68065;5;239;0;
$GPXUP;2454;10:32:57;0;50	16873;8	68065;5;239;0;
$GPXUP;2454;10:32:58;0;50	16873;8	68065;5;239;0;
$GPXUP;2454;10:32:59;0;50	16873;8	68065;5;239;0;
$GPXUP;2454;10:33:00;0;50	16873;8	68065;5;239;0;
$GPXUP;2454;10:33:01;0;50	16873;8	68065;5;239;0;
$GPXUP;2454;10:33:02;0;50	16873;8	68065;5;239;0;
$GPXUP;2454;10:33:03;0;50	16873;8	68065;5;239;0;
$GPXUP;2454;10:33:04;0;50	16873;8	68065;5;239;0;
$GPXUP;2454;10:33:05;0;50	16873;8	68065;5;239;0;
$GPXUP;2454;10:33:06;0;50	16873;8	68065;5;239;0;
$GPXUP;2454;10:33:07;0;50	16873;8	68065;5;239;0;
$GPXUP;2454;10:33:08;0;50	16873;8	68065;5;239;0;
$GPXUP;2454;10:33:09;0;50	16873;8	68065;5;239;0;
$GPXUP;2454;10:33:10;0;50	16873;8	68065;5;239;0;
$GPXUP;2454;10:33:11;0;50	16873;8	68065;5;239;0;
$GPXUP;2454;10:33:12;0;50	16873;8	68065;5;240;0;
$GPXUP;2454;10:33:13;0;50	16873;8	68065;5;240;0;
$GPXUP;2454;10:33:14;0;50	16873;8	68065;5;240;0;
$GPXUP;2454;10:33:15;0;50	16873;8	68065;5;240;0;
$GPXUP;2454;10:33:16;0;50	16873;8	68065;5;240;0;
$GPXUP;2454;10:33:17;0;50	16873;8	68065;5;240;0;
$GPXUP;2454;10:33:18;0;50	16873;8	68065;5;240;0;
$GPXUP;2454;10:33:19;0;50	16872;8	68065;5;241;0;
$GPXUP;2454;10:33:20;0;50	16873;8	68063;5;240;0;
$GPXUP;2454;10:33:21;0;50	16873;8	68063;5;240;0;
$GPXUP;2454;10:33:22;0;50	16873;8	68063;5;240;0;
$GPXUP;2454;10:33:23;0;50	16873;8	68063;5;241;0;
$GPXUP;2454;10:33:24;0;50	16873;8	68063;5;241;0;
$GPXUP;2454;10:33:25;0;50	16873;8	68063;5;241;0;
$GPXUP;2454;10:33:26;0;50	16873;8	68063;5;241;0;
$GPXUP;2454;10:33:27;0;50	16874;8	68063;5;241;0;
$GPXUP;2454;10:33:28;0;50	16874;8	68063;5;241;0;
$GPXUP;2454;10:33:29;0;50	16874;8	68063;5;241;0;
$GPXUP;2454;10:33:30;0;50	16873;8	68063;5;241;0;
$GPXUP;2454;10:33:31;0;50	16873;8	68063;5;241;0;
$GPXUP;2454;10:33:32;0;50	16874;8	68063;5;242;0;
$GPXUP;2454;10:33:33;0;50	16874;8	68063;5;242;0;
$GPXUP;2454;10:33:34;0;50	16874;8	68063;5;242;0;
$GPXUP;2454;10:33:35;0;50	16874;8	68063;5;242;0;
$GPXUP;2454;10:33:36;0;50	16874;8	68063;5;243;0;
$GPXUP;2454;10:33:37;0;50	16874;8	68063;5;243;0;
$GPXUP;2454;10:33:38;0;50	16874;8	68063;5;243;0;
$GPXUP;2454;10:33:39;0;50	16874;8	68063;5;244;0;
$GPXUP;2454;10:33:40;0;50	16874;8	68063;5;244;0;
$GPXUP;2454;10:33:41;0;50	16874;8	68063;5;244;0;
$GPXUP;2454;10:33:42;0;50	16874;8	68063;5;245;0;
$GPXUP;2454;10:33:43;0;50	16874;8	68063;5;246;0;
$GPXUP;2454;10:33:44;0;50	16874;8	68063;5;246;0;
$GPXUP;2454;10:33:45;0;50	16874;8	68063;5;246;0;
$GPXUP;2454;10:33:46;0;50	16874;8	68064;5;246;0;
$GPXUP;2454;10:33:47;0;50	16875;8	68063;5;246;0;
$GPXUP;2454;10:33:48;0;50	16875;8	68064;5;246;0;
$GPXUP;2454;10:33:49;0;50	16874;8	68063;5;247;0;
$GPXUP;2454;10:33:50;0;50	16874;8	68063;5;247;0;
$GPXUP;2454;10:33:51;0;50	16874;8	68063;5;247;0;
$GPXUP;2454;10:33:52;0;50	16874;8	68064;5;247;0;
$GPXUP;2454;10:33:53;0;50	16874;8	68064;5;247;0;
$GPXUP;2454;10:33:54;0;50	16874;8	68063;5;247;0;
$GPXUP;2454;10:33:55;0;50	16875;8	68063;5;248;0;
$GPXUP;2454;10:33:56;0;50	16874;8	68064;5;248;0;
$GPXUP;2454;10:33:57;0;50	16874;8	68064;5;248;0;
$GPXUP;2454;10:33:58;0;50	16874;8	68064;5;248;0;
$GPXUP;2454;10:33:59;0;50	16875;8	68063;5;247;0;
$GPXUP;2454;10:34:00;0;50	16875;8	68063;5;247;0;
$GPXUP;2454;10:34:01;0;50	16875;8	68063;5;247;0;
$GPXUP;2454;10:34:02;0;50	16875;8	68064;5;247;0;
$GPXUP;2454;10:34:03;0;50	16875;8	68063;5;247;0;
$GPXUP;2454;10:34:04;0;50	16875;8	68063;5;247;0;
$GPXUP;2454;10:34:05;0;50	16875;8	68063;5;247;0;
$GPXUP;2454;10:34:06;0;50	16875;8	68063;5;246;0;
$GPXUP;2454;10:34:07;0;50	16875;8	68063;5;246;0;
$GPXUP;2454;10:34:08;0;50	16875;8	68063;5;246;0;
$GPXUP;2454;10:34:09;0;50	16875;8	68063;5;246;0;
$GPXUP;2454;10:34:10;0;50	16875;8	68063;5;245;0;
$GPXUP;2454;10:34:11;0;50	16875;8	68063;5;245;0;
$GPXUP;2454;10:34:12;0;50	16875;8	68063;5;245;0;
$GPXUP;2454;10:34:13;0;50	16875;8	68063;5;244;0;
$GPXUP;2454;10:34:14;0;50	16875;8	68063;5;244;0;
$GPXUP;2454;10:34:15;0;50	16875;8	68063;5;244;0;
$GPXUP;2454;10:34:16;0;50	16875;8	68063;5;244;0;
$GPXUP;2454;10:34:17;0;50	16875;8	68063;5;244;0;
$GPXUP;2454;10:34:18;0;50	16875;8	68063;5;244;0;
$GPXUP;2454;10:34:19;0;50	16875;8	68063;5;242;0;
$GPXUP;2454;10:34:20;0;50	16875;8	68063;5;242;0;
$GPXUP;2454;10:34:21;0;50	16875;8	68063;5;242;0;
$GPXUP;2454;10:34:22;0;50	16874;8	68063;5;241;0;
$GPXUP;2454;10:34:23;0;50	16874;8	68063;5;241;0;
$GPXUP;2454;10:34:24;0;50	16875;8	68062;5;241;0;
$GPXUP;2454;10:34:25;0;50	16875;8	68062;5;240;0;
$GPXUP;2454;10:34:26;0;50	16875;8	68062;5;240;0;
$GPXUP;2454;10:34:27;0;50	16875;8	68062;5;240;0;
$GPXUP;2454;10:34:28;0;50	16875;8	68062;5;240;0;
$GPXUP;2454;10:34:29;0;50	16875;8	68062;5;240;0;
$GPXUP;2454;10:34:30;0;50	16874;8	68062;5;239;0;
$GPXUP;2454;10:34:31;0;50	16874;8	68062;5;239;0;
$GPXUP;2454;10:34:32;0;50	16874;8	68062;5;239;0;
$GPXUP;2454;10:34:33;0;50	16874;8	68062;5;239;0;
$GPXUP;2454;10:34:34;0;50	16874;8	68062;5;239;0;
$GPXUP;2454;10:34:35;0;50	16874;8	68062;5;239;0;
$GPXUP;2454;10:34:36;0;50	16874;8	68063;5;238;0;
$GPXUP;2454;10:34:37;0;50	16874;8	68063;5;238;0;
$GPXUP;2454;10:34:38;0;50	16874;8	68063;5;238;0;
$GPXUP;2454;10:34:39;0;50	16874;8	68063;5;238;0;
$GPXUP;2454;10:34:40;0;50	16874;8	68063;5;238;0;
$GPXUP;2454;10:34:41;0;50	16874;8	68063;5;238;0;
$GPXUP;2454;10:34:42;0;50	16874;8	68063;5;238;0;
$GPXUP;2454;10:34:43;0;50	16874;8	68063;5;237;0;
$GPXUP;2454;10:34:44;0;50	16874;8	68063;5;237;0;
$GPXUP;2454;10:34:45;0;50	16874;8	68063;5;236;0;
$GPXUP;2454;10:34:46;0;50	16874;8	68063;5;236;0;
$GPXUP;2454;10:34:47;0;50	16874;8	68063;5;236;0;
$GPXUP;2454;10:34:48;0;50	16874;8	68063;5;236;0;
$GPXUP;2454;10:34:49;0;50	16874;8	68063;5;237;0;
$GPXUP;2454;10:34:50;0;50	16874;8	68063;5;237;0;
$GPXUP;2454;10:34:51;0;50	16874;8	68063;5;237;0;
$GPXUP;2454;10:34:52;0;50	16874;8	68063;5;237;0;
$GPXUP;2454;10:34:53;0;50	16874;8	68063;5;237;0;
$GPXUP;2454;10:34:54;0;50	16874;8	68063;5;237;0;
$GPXUP;2454;10:34:55;0;50	16874;8	68063;5;237;0;
$GPXUP;2454;10:34:56;0;50	16874;8	68063;5;237;0;
$GPXUP;2454;10:34:57;0;50	16874;8	68063;5;237;0;
$GPXUP;2454;10:34:58;0;50	16873;8	68063;5;236;0;
$GPXUP;2454;10:34:59;0;50	16873;8	68063;5;236;0;
$GPXUP;2454;10:35:00;0;50	16874;8	68063;5;235;0;
$GPXUP;2454;10:35:01;0;50	16873;8	68063;5;236;0;
$GPXUP;2454;10:35:02;0;50	16874;8	68063;5;235;0;
$GPXUP;2454;10:35:03;0;50	16874;8	68063;5;235;0;
$GPXUP;2454;10:35:04;0;50	16874;8	68063;5;235;0;
$GPXUP;2454;10:35:05;0;50	16874;8	68064;5;236;0;
$GPXUP;2454;10:35:06;0;50	16874;8	68064;5;236;0;
$GPXUP;2454;10:35:07;0;50	16874;8	68064;5;236;0;
$GPXUP;2454;10:35:08;0;50	16874;8	68064;5;236;0;
$GPXUP;2454;10:35:09;0;50	16874;8	68064;5;236;0;
$GPXUP;2454;10:35:10;0;50	16874;8	68064;5;236;0;
$GPXUP;2454;10:35:11;0;50	16874;8	68064;5;236;0;
$GPXUP;2454;10:35:12;0;50	16874;8	68064;5;234;0;
$GPXUP;2454;10:35:13;0;50	16874;8	68064;5;234;0;
$GPXUP;2454;10:35:14;0;50	16874;8	68064;5;234;0;
$GPXUP;2454;10:35:15;0;50	16874;8	68064;5;234;0;
$GPXUP;2454;10:35:16;0;50	16874;8	68064;5;234;0;
$GPXUP;2454;10:35:17;0;50	16874;8	68064;5;234;0;
$GPXUP;2454;10:35:18;0;50	16873;8	68064;5;233;0;
$GPXUP;2454;10:35:19;0;50	16874;8	68065;5;233;0;
$GPXUP;2454;10:35:20;0;50	16874;8	68065;5;233;0;
$GPXUP;2454;10:35:21;0;50	16874;8	68065;5;233;0;
$GPXUP;2454;10:35:22;0;50	16874;8	68065;5;233;0;
$GPXUP;2454;10:35:23;0;50	16874;8	68065;5;233;0;
$GPXUP;2454;10:35:24;0;50	16874;8	68065;5;233;0;
$GPXUP;2454;10:35:25;0;50	16874;8	68065;5;233;0;
$GPXUP;2454;10:35:26;0;50	16874;8	68065;5;233;0;
$GPXUP;2454;10:35:27;0;50	16874;8	68065;5;233;0;
$GPXUP;2454;10:35:28;0;50	16874;8	68065;5;233;0;
$GPXUP;2454;10:35:29;0;50	16874;8	68065;5;233;0;
$GPXUP;2454;10:35:30;0;50	16874;8	68065;5;233;0;
$GPXUP;2454;10:35:31;0;50	16874;8	68065;5;233;0;
$GPXUP;2454;10:35:32;0;50	16874;8	68065;5;233;0;
$GPXUP;2454;10:35:33;0;50	16874;8	68065;5;233;0;
$GPXUP;2454;10:35:34;0;50	16874;8	68065;5;233;0;
$GPXUP;2454;10:35:35;0;50	16874;8	68066;5;233;0;
$GPXUP;2454;10:35:36;0;50	16874;8	68066;5;233;0;
$GPXUP;2454;10:35:37;0;50	16874;8	68066;5;233;0;
$GPXUP;2454;10:35:38;0;50	16874;8	68066;5;233;0;
$GPXUP;2454;10:35:39;0;50	16874;8	68066;5;233;0;
$GPXUP;2454;10:35:40;0;50	16874;8	68066;5;233;0;
$GPXUP;2454;10:35:41;0;50	16874;8	68066;5;233;0;
$GPXUP;2454;10:35:42;0;50	16874;8	68065;5;233;0;
$GPXUP;2454;10:35:43;0;50	16874;8	68065;5;233;0;
$GPXUP;2454;10:35:44;0;50	16874;8	68065;5;233;0;
$GPXUP;2454;10:35:45;0;50	16874;8	68065;5;233;0;
$GPXUP;2454;10:35:46;0;50	16873;8	68064;5;233;0;
$GPXUP;2454;10:35:47;0;50	16873;8	68064;5;233;0;
$GPXUP;2454;10:35:48;0;50	16873;8	68064;5;233;0;
$GPXUP;2454;10:35:49;0;50	16873;8	68064;5;233;0;
$GPXUP;2454;10:35:50;0;50	16873;8	68064;5;233;1;
$GPXUP;2454;10:35:51;0;50	16873;8	68064;5;233;0;
$GPXUP;2454;10:35:52;0;50	16873;8	68064;5;233;0;
$GPXUP;2454;10:35:53;0;50	16873;8	68064;5;233;0;
$GPXUP;2454;10:35:54;0;50	16873;8	68064;5;233;0;
$GPXUP;2454;10:35:55;0;50	16873;8	68064;5;233;0;
$GPXUP;2454;10:35:56;0;50	16873;8	68064;5;233;0;
$GPXUP;2454;10:35:57;0;50	16873;8	68064;5;233;0;
$GPXUP;2454;10:35:58;0;50	16873;8	68064;5;233;0;
$GPXUP;2454;10:35:59;0;50	16873;8	68064;5;233;0;
$GPXUP;2454;10:36:00;0;50	16873;8	68064;5;233;0;
$GPXUP;2454;10:36:01;0;50	16873;8	68064;5;233;0;
$GPXUP;2454;10:36:02;0;50	16873;8	68064;5;233;0;
$GPXUP;2454;10:36:03;0;50	16873;8	68064;5;233;0;
$GPXUP;2454;10:36:04;0;50	16873;8	68064;5;233;0;
$GPXUP;2454;10:36:05;0;50	16873;8	68065;5;232;0;
$GPXUP;2454;10:36:06;0;50	16873;8	68065;5;232;0;
$GPXUP;2454;10:36:07;0;50	16873;8	68066;5;232;0;
$GPXUP;2454;10:36:08;0;50	16873;8	68066;5;232;0;
$GPXUP;2454;10:36:09;0;50	16873;8	68066;5;231;0;
$GPXUP;2454;10:36:10;0;50	16873;8	68066;5;231;0;
$GPXUP;2454;10:36:11;0;50	16873;8	68066;5;231;0;
$GPXUP;2454;10:36:12;0;50	16873;8	68066;5;231;0;
$GPXUP;2454;10:36:13;0;50	16873;8	68066;5;231;0;
$GPXUP;2454;10:36:14;0;50	16873;8	68066;5;231;0;
$GPXUP;2454;10:36:15;0;50	16873;8	68066;5;231;0;
$GPXUP;2454;10:36:16;0;50	16873;8	68066;5;231;0;
$GPXUP;2454;10:36:17;0;50	16873;8	68066;5;231;0;
$GPXUP;2454;10:36:18;0;50	16873;8	68066;5;231;0;
$GPXUP;2454;10:36:19;0;50	16873;8	68066;5;231;0;
$GPXUP;2454;10:36:20;0;50	16873;8	68066;5;231;0;
$GPXUP;2454;10:36:21;0;50	16872;8	68066;5;231;0;
$GPXUP;2454;10:36:22;0;50	16872;8	68066;5;231;0;
$GPXUP;2454;10:36:23;0;50	16872;8	68066;5;231;0;
$GPXUP;2454;10:36:24;0;50	16872;8	68066;5;231;0;
$GPXUP;2454;10:36:25;0;50	16872;8	68066;5;231;0;
$GPXUP;2454;10:36:26;0;50	16873;8	68066;5;230;0;
$GPXUP;2454;10:36:27;0;50	16872;8	68066;5;231;0;
$GPXUP;2454;10:36:28;0;50	16872;8	68066;5;231;0;
$GPXUP;2454;10:36:29;0;50	16872;8	68066;5;231;0;
$GPXUP;2454;10:36:30;0;50	16872;8	68066;5;231;0;
$GPXUP;2454;10:36:31;0;50	16872;8	68066;5;231;0;
$GPXUP;2454;10:36:32;0;50	16872;8	68066;5;231;0;
$GPXUP;2454;10:36:33;0;50	16873;8	68066;5;230;0;
$GPXUP;2454;10:36:34;0;50	16873;8	68066;5;230;0;
$GPXUP;2454;10:36:35;0;50	16873;8	68066;5;230;0;
$GPXUP;2454;10:36:36;0;50	16873;8	68066;5;230;0;
$GPXUP;2454;10:36:37;0;50	16873;8	68066;5;230;0;
$GPXUP;2454;10:36:38;0;50	16873;8	68066;5;230;0;
$GPXUP;2454;10:36:39;0;50	16873;8	68067;5;230;0;
$GPXUP;2454;10:36:40;0;50	16873;8	68067;5;230;0;
$GPXUP;2454;10:36:41;0;50	16873;8	68067;5;230;0;
$GPXUP;2454;10:36:42;0;50	16872;8	68067;5;229;0;
$GPXUP;2454;10:36:43;0;50	16872;8	68067;5;229;0;
$GPXUP;2454;10:36:44;0;50	16873;8	68068;5;229;0;
$GPXUP;2454;10:36:45;0;50	16873;8	68068;5;229;0;
$GPXUP;2454;10:36:46;0;50	16873;8	68068;5;229;0;
$GPXUP;2454;10:36:47;0;50	16873;8	68068;5;229;0;
$GPXUP;2454;10:36:48;0;50	16873;8	68068;5;229;0;
$GPXUP;2454;10:36:49;0;50	16873;8	68068;5;229;0;
$GPXUP;2454;10:36:50;0;50	16873;8	68068;5;229;0;
$GPXUP;2454;10:36:51;0;50	16873;8	68068;5;229;0;
$GPXUP;2454;10:36:52;0;50	16873;8	68068;5;229;0;
$GPXUP;2454;10:36:53;0;50	16873;8	68068;5;229;0;
$GPXUP;2454;10:36:54;0;50	16873;8	68068;5;229;0;
$GPXUP;2454;10:36:55;0;50	16873;8	68068;5;229;0;
$GPXUP;2454;10:36:56;0;50	16872;8	68067;5;229;0;
$GPXUP;2454;10:36:57;0;50	16872;8	68067;5;229;0;
$GPXUP;2454;10:36:58;0;50	16872;8	68067;5;229;0;
$GPXUP;2454;10:36:59;0;50	16872;8	68067;5;229;0;
$GPXUP;2454;10:37:00;0;50	16872;8	68069;5;229;0;
$GPXUP;2454;10:37:01;0;50	16872;8	68069;5;229;0;
$GPXUP;2454;10:37:02;0;50	16872;8	68067;5;229;0;
$GPXUP;2454;10:37:03;0;50	16872;8	68069;5;229;0;
$GPXUP;2454;10:37:04;0;50	16872;8	68069;5;229;0;
$GPXUP;2454;10:37:05;0;50	16872;8	68069;5;229;0;
$GPXUP;2454;10:37:06;0;50	16872;8	68069;5;229;0;
$GPXUP;2454;10:37:07;0;50	16872;8	68069;5;229;0;
$GPXUP;2454;10:37:08;0;50	16872;8	68069;5;229;0;
$GPXUP;2454;10:37:09;0;50	16872;8	68069;5;229;0;
$GPXUP;2454;10:37:10;0;50	16872;8	68069;5;229;0;
$GPXUP;2454;10:37:11;0;50	16872;8	68067;5;229;0;
$GPXUP;2454;10:37:12;0;50	16872;8	68067;5;229;0;
$GPXUP;2454;10:37:13;0;50	16872;8	68067;5;229;0;
$GPXUP;2454;10:37:14;0;50	16872;8	68067;5;229;0;
$GPXUP;2454;10:37:15;0;50	16872;8	68067;5;229;0;
$GPXUP;2454;10:37:16;0;50	16872;8	68067;5;229;0;
$GPXUP;2454;10:37:17;0;50	16872;8	68067;5;229;0;
$GPXUP;2454;10:37:18;0;50	16872;8	68067;5;229;0;
$GPXUP;2454;10:37:19;0;50	16872;8	68067;5;229;0;
$GPXUP;2454;10:37:20;0;50	16872;8	68067;5;229;0;
$GPXUP;2454;10:37:21;0;50	16873;8	68067;5;230;0;
$GPXUP;2454;10:37:22;0;50	16873;8	68067;5;230;0;
$GPXUP;2454;10:37:23;0;50	16873;8	68067;5;230;0;
$GPXUP;2454;10:37:24;0;50	16873;8	68067;5;230;0;
$GPXUP;2454;10:37:25;0;50	16873;8	68067;5;230;0;
$GPXUP;2454;10:37:26;0;50	16873;8	68067;5;230;0;
$GPXUP;2454;10:37:27;0;50	16873;8	68067;5;230;0;
$GPXUP;2454;10:37:28;0;50	16873;8	68067;5;230;0;
$GPXUP;2454;10:37:29;0;50	16873;8	68067;5;230;0;
$GPXUP;2454;10:37:30;0;50	16873;8	68067;5;230;0;
$GPXUP;2454;10:37:31;0;50	16872;8	68067;5;231;0;
$GPXUP;2454;10:37:32;0;50	16872;8	68067;5;231;0;
$GPXUP;2454;10:37:33;0;50	16872;8	68067;5;231;0;
$GPXUP;2454;10:37:34;0;50	16872;8	68067;5;231;0;
$GPXUP;2454;10:37:35;0;50	16873;8	68067;5;230;0;
$GPXUP;2454;10:37:36;0;50	16873;8	68067;5;230;0;
$GPXUP;2454;10:37:37;0;50	16873;8	68067;5;230;0;
$GPXUP;2454;10:37:38;0;50	16873;8	68067;5;230;0;
$GPXUP;2454;10:37:39;0;50	16873;8	68067;5;230;0;
$GPXUP;2454;10:37:40;0;50	16873;8	68067;5;230;0;
$GPXUP;2454;10:37:41;0;50	16873;8	68067;5;230;0;
$GPXUP;2454;10:37:42;0;50	16873;8	68067;5;230;0;
$GPXUP;2454;10:37:43;0;50	16873;8	68067;5;230;0;
$GPXUP;2454;10:37:44;0;50	16873;8	68067;5;230;0;
$GPXUP;2454;10:37:45;0;50	16873;8	68067;5;230;0;
$GPXUP;2454;10:37:46;0;50	16873;8	68067;5;230;0;
$GPXUP;2454;10:37:47;0;50	16873;8	68067;5;230;0;
$GPXUP;2454;10:37:48;0;50	16873;8	68067;5;230;0;
$GPXUP;2454;10:37:49;0;50	16873;8	68067;5;230;0;
$GPXUP;2454;10:37:50;0;50	16873;8	68067;5;230;0;
$GPXUP;2454;10:37:51;0;50	16873;8	68067;5;230;0;
$GPXUP;2454;10:37:52;0;50	16873;8	68067;5;230;0;
$GPXUP;2454;10:37:53;0;50	16873;8	68067;5;230;0;
$GPXUP;2454;10:37:54;0;50	16873;8	68067;5;230;0;
$GPXUP;2454;10:37:55;0;50	16873;8	68067;5;230;0;
$GPXUP;2454;10:37:56;0;50	16873;8	68067;5;230;0;
$GPXUP;2454;10:37:57;0;50	16873;8	68067;5;230;0;
[truncated: 1,276 more rows]
