# Supplementary material for: Pigeon Navigation: Different Routes Lead to Frankfurt
Source: PLoS One. 2014 Nov 12;9(11):e112439. doi: 10.1371/journal.pone.0112439 (PMC4229201; doi:10.1371/journal.pone.0112439)
Supplement: File S4 — Files containing the original track data and a ‘Read me’ explaining the data format. (ZIP) [file pone.0112439.s004.zip › N-RB/060511xup01_1044_GAP.log]

$GPXUP;2454;12:44:12;0;50	29296;8	72375;5;216;0;
$GPXUP;2454;12:44:13;0;50	29297;8	72374;5;216;1;
$GPXUP;2454;12:44:14;0;50	29297;8	72374;3;216;2;
$GPXUP;2454;12:44:15;0;50	29298;8	72373;5;216;3;
$GPXUP;2454;12:44:16;0;50	29298;8	72371;3;216;5;
$GPXUP;2454;12:44:17;0;50	293;8	72369;3;216;7;
$GPXUP;2454;12:44:18;0;50	29301;8	72364;3;216;12;
$GPXUP;2454;12:44:19;0;50	29305;8	72352;5;216;32;
$GPXUP;2454;12:44:20;0;50	29306;8	72333;5;217;42;
$GPXUP;2454;12:44:21;0;50	29308;8	72315;5;216;41;
$GPXUP;2454;12:44:22;0;50	2931;8	72298;3;216;37;
$GPXUP;2454;12:44:23;0;50	29311;8	7228;3;216;41;
$GPXUP;2454;12:44:24;0;50	2931;8	72259;3;216;47;
$GPXUP;2454;12:44:25;0;50	29309;8	72239;5;215;48;
$GPXUP;2454;12:44:26;0;50	29307;8	72218;5;217;47;
$GPXUP;2454;12:44:27;0;50	29308;8	72197;5;216;47;
$GPXUP;2454;12:44:28;0;50	29308;8	72176;5;216;48;
$GPXUP;2454;12:44:29;0;50	29305;8	72155;3;217;48;
$GPXUP;2454;12:44:30;0;50	29301;8	72136;2;217;46;
$GPXUP;2454;12:44:31;0;50	29296;8	72121;2;217;39;
$GPXUP;2454;12:44:32;0;50	29291;8	72107;2;217;37;
$GPXUP;2454;12:44:33;0;50	29284;8	72088;3;217;52;
$GPXUP;2454;12:44:34;0;50	29274;8	72067;5;217;62;
$GPXUP;2454;12:44:35;0;50	29264;8	7205;5;217;58;
$GPXUP;2454;12:44:36;0;50	29253;8	72032;2;217;58;
$GPXUP;2454;12:44:37;0;50	29243;8	72015;2;218;58;
$GPXUP;2454;12:44:38;0;50	29247;8	7199;5;217;57;
$GPXUP;2454;12:44:39;0;50	29254;8	71966;2;217;60;
$GPXUP;2454;12:44:40;0;50	29259;8	7194;2;216;60;
$GPXUP;2454;12:44:41;0;50	29264;8	71915;2;216;60;
$GPXUP;2454;12:44:42;0;50	29268;8	71895;3;216;50;
$GPXUP;2454;12:44:43;0;50	29272;8	71874;2;216;50;
$GPXUP;2454;12:44:44;0;50	29273;8	71856;2;215;43;
$GPXUP;2454;12:44:45;0;50	29279;8	71831;2;215;60;
$GPXUP;2454;12:44:46;0;50	29283;8	71808;5;215;57;
$GPXUP;2454;12:44:47;0;50	29287;8	71783;5;215;59;
$GPXUP;2454;12:44:48;0;50	29292;8	71762;5;214;52;
$GPXUP;2454;12:44:49;0;50	293;8	7174;3;215;56;
$GPXUP;2454;12:44:50;0;50	29307;8	7172;2;214;54;
$GPXUP;2454;12:44:51;0;50	29317;8	71702;3;214;52;
$GPXUP;2454;12:44:52;0;50	29327;8	71684;2;214;52;
$GPXUP;2454;12:44:53;0;50	29342;8	71676;5;212;56;
$GPXUP;2454;12:44:54;0;50	29358;8	71666;5;210;62;
$GPXUP;2454;12:44:55;0;50	29373;8	71657;2;209;62;
$GPXUP;2454;12:44:56;0;50	29385;8	71633;2;208;70;
$GPXUP;2454;12:44:57;0;50	29388;8	7161;3;207;60;
$GPXUP;2454;12:44:58;0;50	29389;8	71583;5;206;66;
$GPXUP;2454;12:44:59;0;50	29392;8	71557;5;206;65;
$GPXUP;2454;12:45:00;0;50	29395;8	7153;2;205;65;
$GPXUP;2454;12:45:01;0;50	29405;8	71511;5;204;61;
$GPXUP;2454;12:45:02;0;50	29416;8	71496;5;204;56;
$GPXUP;2454;12:45:03;0;50	29427;8	71483;3;204;53;
$GPXUP;2454;12:45:04;0;50	2944;8	71471;5;203;60;
$GPXUP;2454;12:45:05;0;50	29453;8	71456;2;203;63;
$GPXUP;2454;12:45:06;0;50	29466;8	71442;2;203;64;
$GPXUP;2454;12:45:07;0;50	2948;8	71426;2;203;64;
$GPXUP;2454;12:45:08;0;50	29493;8	71415;5;204;59;
$GPXUP;2454;12:45:09;0;50	29507;8	71402;3;204;64;
$GPXUP;2454;12:45:10;0;50	29521;8	71391;2;203;64;
$GPXUP;2454;12:45:11;0;50	29531;8	7137;3;204;67;
$GPXUP;2454;12:45:12;0;50	29542;8	71348;5;204;68;
$GPXUP;2454;12:45:13;0;50	29551;8	71329;2;204;60;
$GPXUP;2454;12:45:14;0;50	29559;8	71312;3;205;53;
$GPXUP;2454;12:45:15;0;50	29568;8	71297;2;205;49;
$GPXUP;2454;12:45:16;0;50	29576;8	71281;2;205;50;
$GPXUP;2454;12:45:17;0;50	29582;8	71264;2;205;49;
$GPXUP;2454;12:45:18;0;50	29586;8	71242;3;205;56;
$GPXUP;2454;12:45:19;0;50	29589;8	71218;3;205;60;
$GPXUP;2454;12:45:20;0;50	2959;8	71196;2;205;55;
$GPXUP;2454;12:45:21;0;50	2959;8	71179;2;205;44;
$GPXUP;2454;12:45:22;0;50	29589;8	7116;2;204;43;
$GPXUP;2454;12:45:23;0;50	29589;8	71143;2;205;43;
$GPXUP;2454;12:45:24;0;50	29594;8	71121;3;205;57;
$GPXUP;2454;12:45:25;0;50	296;8	71103;3;205;51;
$GPXUP;2454;12:45:26;0;50	2961;8	71083;3;205;57;
$GPXUP;2454;12:45:27;0;50	29619;8	71065;2;204;57;
$GPXUP;2454;12:45:28;0;50	29632;8	71049;3;205;66;
$GPXUP;2454;12:45:29;0;50	29646;8	71034;2;204;64;
$GPXUP;2454;12:45:30;0;50	29658;8	71047;3;204;59;
$GPXUP;2454;12:45:31;0;50	29671;8	7106;2;205;62;
$GPXUP;2454;12:45:32;0;50	29684;8	71074;2;205;63;
$GPXUP;2454;12:45:33;0;50	297;8	71087;2;205;71;
$GPXUP;2454;12:45:34;0;50	29709;8	71104;3;205;61;
$GPXUP;2454;12:45:35;0;50	29719;8	71122;5;205;59;
$GPXUP;2454;12:45:36;0;50	29727;8	7114;2;205;59;
$GPXUP;2454;12:45:37;0;50	29739;8	71141;5;207;52;
$GPXUP;2454;12:45:38;0;50	29749;8	71141;3;208;50;
$GPXUP;2454;12:45:39;0;50	29759;8	7114;2;209;50;
$GPXUP;2454;12:45:40;0;50	2977;8	71138;2;208;50;
$GPXUP;2454;12:45:41;0;50	29771;8	71109;5;209;64;
$GPXUP;2454;12:45:42;0;50	29771;8	71084;3;210;60;
$GPXUP;2454;12:45:43;0;50	29771;8	71057;5;210;60;
$GPXUP;2454;12:45:44;0;50	29771;8	71029;5;211;60;
$GPXUP;2454;12:45:45;0;50	29772;8	71004;5;211;59;
$GPXUP;2454;12:45:46;0;50	29773;8	70981;2;212;53;
$GPXUP;2454;12:45:47;0;50	29782;8	70996;5;212;54;
$GPXUP;2454;12:45:48;0;50	29793;8	71016;5;213;66;
$GPXUP;2454;12:45:49;0;50	29802;8	71041;5;213;71;
$GPXUP;2454;12:45:50;0;50	29812;8	71064;5;213;70;
$GPXUP;2454;12:45:51;0;50	29821;8	71087;5;214;67;
$GPXUP;2454;12:45:52;0;50	29826;8	7111;5;214;63;
$GPXUP;2454;12:45:53;0;50	29831;8	71132;3;214;59;
$GPXUP;2454;12:45:54;0;50	29832;8	71149;3;216;46;
$GPXUP;2454;12:45:55;0;50	29829;8	71165;3;216;41;
$GPXUP;2454;12:45:56;0;50	29826;8	71181;2;216;41;
$GPXUP;2454;12:45:57;0;50	29823;8	71196;2;217;41;
$GPXUP;2454;12:45:58;0;50	29822;8	71211;2;217;41;
$GPXUP;2454;12:45:59;0;50	29819;8	71226;2;217;41;
$GPXUP;2454;12:46:01;1;50	29815;8	71257;2;218;41;
$GPXUP;2454;12:46:02;0;50	29814;8	71272;2;218;41;
$GPXUP;2454;12:46:03;0;50	29812;8	71289;2;219;41;
$GPXUP;2454;12:46:04;0;50	29796;8	7129;5;219;42;
$GPXUP;2454;12:46:05;0;50	29777;8	71291;2;218;46;
$GPXUP;2454;12:46:06;0;50	29758;8	71293;2;219;47;
$GPXUP;2454;12:46:07;0;50	29742;8	71287;2;219;35;
$GPXUP;2454;12:46:08;0;50	29721;8	71278;2;219;53;
$GPXUP;2454;12:46:09;0;50	297;8	7127;2;219;55;
$GPXUP;2454;12:46:10;0;50	29685;8	7127;3;219;39;
$GPXUP;2454;12:46:11;0;50	29666;8	7127;2;220;48;
$GPXUP;2454;12:46:12;0;50	29647;8	71271;2;220;49;
$GPXUP;2454;12:46:13;0;50	29629;8	71272;2;221;50;
$GPXUP;2454;12:46:14;0;50	29611;8	71273;2;221;50;
$GPXUP;2454;12:46:15;0;50	29594;8	71275;2;221;50;
$GPXUP;2454;12:46:16;0;50	29578;8	71278;2;222;50;
$GPXUP;2454;12:46:17;0;50	29561;8	71282;2;222;50;
$GPXUP;2454;12:46:18;0;50	29544;8	7125;3;222;59;
$GPXUP;2454;12:46:19;0;50	29527;8	71219;2;222;63;
$GPXUP;2454;12:46:20;0;50	29509;8	71191;2;222;62;
$GPXUP;2454;12:46:21;0;50	29489;8	71169;2;223;60;
$GPXUP;2454;12:46:22;0;50	29472;8	71148;2;222;60;
$GPXUP;2454;12:46:23;0;50	2945;8	71118;3;223;79;
$GPXUP;2454;12:46:24;0;50	29427;8	71085;2;223;87;
$GPXUP;2454;12:46:25;0;50	2941;8	7105;3;223;78;
$GPXUP;2454;12:46:26;0;50	29395;8	71013;2;223;77;
$GPXUP;2454;12:46:27;0;50	29381;8	70976;2;223;78;
$GPXUP;2454;12:46:28;0;50	29369;8	70944;2;223;62;
$GPXUP;2454;12:46:29;0;50	29359;8	70914;2;222;60;
$GPXUP;2454;12:46:30;0;50	29348;8	70886;2;222;58;
$GPXUP;2454;12:46:31;0;50	29337;8	7086;2;222;57;
$GPXUP;2454;12:46:32;0;50	29327;8	70834;2;222;57;
$GPXUP;2454;12:46:33;0;50	29316;8	70808;2;222;57;
$GPXUP;2454;12:46:34;0;50	29304;8	70785;2;221;59;
$GPXUP;2454;12:46:35;0;50	29293;8	7076;2;221;59;
$GPXUP;2454;12:46:36;0;50	29281;8	70748;3;221;50;
$GPXUP;2454;12:46:37;0;50	29268;8	70736;2;221;49;
$GPXUP;2454;12:46:38;0;50	29254;8	70723;2;220;53;
$GPXUP;2454;12:46:39;0;50	2924;8	70712;2;220;51;
$GPXUP;2454;12:46:40;0;50	29227;8	70701;3;220;52;
$GPXUP;2454;12:46:41;0;50	29211;8	70694;3;220;55;
$GPXUP;2454;12:46:42;0;50	29195;8	7069;3;219;56;
$GPXUP;2454;12:46:43;0;50	29179;8	70685;3;220;56;
$GPXUP;2454;12:46:44;0;50	29163;8	70685;3;219;57;
$GPXUP;2454;12:46:45;0;50	29148;8	70685;3;219;53;
$GPXUP;2454;12:46:46;0;50	29133;8	70687;2;219;52;
$GPXUP;2454;12:46:47;0;50	29119;8	70687;2;218;50;
$GPXUP;2454;12:46:48;0;50	29105;8	7068;3;218;50;
$GPXUP;2454;12:46:49;0;50	29091;8	70672;3;218;53;
$GPXUP;2454;12:46:50;0;50	29074;8	70666;3;217;55;
$GPXUP;2454;12:46:51;0;50	29059;8	70662;3;218;59;
$GPXUP;2454;12:46:52;0;50	29042;8	70658;2;217;60;
$GPXUP;2454;12:46:53;0;50	29027;8	70655;3;217;53;
$GPXUP;2454;12:46:54;0;50	29011;8	7065;3;217;58;
$GPXUP;2454;12:46:55;0;50	28995;8	70649;3;216;58;
$GPXUP;2454;12:46:56;0;50	2898;8	70645;3;216;57;
$GPXUP;2454;12:46:57;0;50	28965;8	70641;2;217;55;
$GPXUP;2454;12:46:58;0;50	2895;8	70636;2;217;55;
$GPXUP;2454;12:46:59;0;50	28935;8	70634;2;216;55;
$GPXUP;2454;12:47:00;0;50	2892;8	7063;2;217;55;
$GPXUP;2454;12:47:01;0;50	28906;8	70627;2;216;55;
$GPXUP;2454;12:47:02;0;50	28891;8	70623;2;216;55;
$GPXUP;2454;12:47:04;1;50	28861;8	70623;2;215;61;
$GPXUP;2454;12:47:05;0;50	28845;8	70627;2;216;61;
$GPXUP;2454;12:47:06;0;50	28831;8	70634;5;216;60;
$GPXUP;2454;12:47:07;0;50	28818;8	70636;3;217;57;
$GPXUP;2454;12:47:08;0;50	28803;8	70639;2;217;57;
$GPXUP;2454;12:47:09;0;50	28789;8	70641;2;217;57;
$GPXUP;2454;12:47:10;0;50	28782;8	7064;3;217;29;
$GPXUP;2454;12:47:11;0;50	28776;8	70633;3;217;32;
$GPXUP;2454;12:47:12;0;50	28769;8	70623;2;217;34;
$GPXUP;2454;12:47:13;0;50	28762;8	70615;2;217;34;
$GPXUP;2454;12:47:14;0;50	28751;8	70605;5;217;48;
$GPXUP;2454;12:47:15;0;50	28739;8	70596;2;217;50;
$GPXUP;2454;12:47:16;0;50	28727;8	70587;2;217;50;
$GPXUP;2454;12:47:17;0;50	28717;8	70578;2;217;46;
$GPXUP;2454;12:47:18;0;50	28704;8	70558;2;217;64;
$GPXUP;2454;12:47:19;0;50	28689;8	7054;2;217;66;
$GPXUP;2454;12:47:20;0;50	28674;8	70522;2;217;66;
$GPXUP;2454;12:47:21;0;50	28657;8	70511;3;217;68;
$GPXUP;2454;12:47:22;0;50	28638;8	70504;3;216;69;
$GPXUP;2454;12:47:23;0;50	28621;8	70501;3;216;64;
$GPXUP;2454;12:47:24;0;50	28604;8	70498;2;217;63;
$GPXUP;2454;12:47:25;0;50	28586;8	70496;2;216;63;
$GPXUP;2454;12:47:26;0;50	28577;8	7049;2;217;37;
$GPXUP;2454;12:47:27;0;50	28566;8	70475;2;216;49;
$GPXUP;2454;12:47:28;0;50	28552;8	70457;3;216;60;
$GPXUP;2454;12:47:29;0;50	2854;8	7044;3;216;58;
$GPXUP;2454;12:47:30;0;50	28527;8	70424;2;216;56;
$GPXUP;2454;12:47:31;0;50	28513;8	70413;3;216;56;
$GPXUP;2454;12:47:32;0;50	28499;8	70403;2;216;58;
$GPXUP;2454;12:47:33;0;50	28483;8	70403;3;216;59;
$GPXUP;2454;12:47:34;0;50	28468;8	70405;3;216;58;
$GPXUP;2454;12:47:35;0;50	28453;8	70409;2;215;58;
$GPXUP;2454;12:47:36;0;50	28439;8	70412;2;216;58;
$GPXUP;2454;12:47:37;0;50	28424;8	70415;2;215;58;
$GPXUP;2454;12:47:38;0;50	28415;8	70427;5;216;52;
$GPXUP;2454;12:47:39;0;50	28406;8	70439;5;216;44;
$GPXUP;2454;12:47:40;0;50	28399;8	70449;3;216;43;
$GPXUP;2454;12:47:41;0;50	2839;8	70458;5;217;47;
$GPXUP;2454;12:47:42;0;50	28378;8	70466;3;217;50;
$GPXUP;2454;12:47:43;0;50	28366;8	70471;5;218;52;
$GPXUP;2454;12:47:44;0;50	28352;8	70471;3;218;55;
$GPXUP;2454;12:47:45;0;50	28336;8	70472;3;218;63;
$GPXUP;2454;12:47:46;0;50	28322;8	70478;3;219;59;
$GPXUP;2454;12:47:47;0;50	28309;8	70484;3;219;53;
$GPXUP;2454;12:47:48;0;50	28298;8	70491;5;219;51;
$GPXUP;2454;12:47:49;0;50	28285;8	70498;3;220;51;
$GPXUP;2454;12:47:50;0;50	28274;8	70506;2;220;51;
$GPXUP;2454;12:47:51;0;50	28262;8	70514;2;220;51;
$GPXUP;2454;12:47:52;0;50	2825;8	70521;2;220;55;
$GPXUP;2454;12:47:53;0;50	28237;8	7053;3;220;56;
$GPXUP;2454;12:47:54;0;50	28224;8	70538;3;220;56;
$GPXUP;2454;12:47:55;0;50	2821;8	70544;3;220;57;
$GPXUP;2454;12:47:56;0;50	28197;8	70551;2;221;57;
$GPXUP;2454;12:47:57;0;50	28183;8	70557;2;221;57;
$GPXUP;2454;12:47:58;0;50	28169;8	70559;3;221;54;
$GPXUP;2454;12:47:59;0;50	28155;8	70562;3;221;56;
$GPXUP;2454;12:48:00;0;50	28139;8	70565;3;221;58;
$GPXUP;2454;12:48:01;0;50	28125;8	70567;3;221;58;
$GPXUP;2454;12:48:02;0;50	2811;8	70568;2;220;58;
$GPXUP;2454;12:48:03;0;50	28095;8	70571;2;221;58;
$GPXUP;2454;12:48:04;0;50	2808;8	70573;2;221;58;
$GPXUP;2454;12:48:05;0;50	28066;8	70576;2;221;58;
$GPXUP;2454;12:48:06;0;50	28055;8	70564;2;220;46;
$GPXUP;2454;12:48:07;0;50	28044;8	7055;3;220;52;
$GPXUP;2454;12:48:08;0;50	28032;8	70534;3;220;57;
$GPXUP;2454;12:48:09;0;50	28018;8	70514;5;220;67;
$GPXUP;2454;12:48:10;0;50	28004;8	70493;3;220;65;
$GPXUP;2454;12:48:11;0;50	2799;8	70472;2;221;67;
$GPXUP;2454;12:48:12;0;50	27977;8	70451;2;220;67;
$GPXUP;2454;12:48:13;0;50	27964;8	70432;2;221;67;
$GPXUP;2454;12:48:14;0;50	2795;8	70411;2;220;67;
$GPXUP;2454;12:48:15;0;50	27937;8	70396;3;220;63;
$GPXUP;2454;12:48:16;0;50	27924;8	70379;2;221;62;
$GPXUP;2454;12:48:17;0;50	27908;8	70364;2;220;73;
$GPXUP;2454;12:48:18;0;50	27894;8	70365;5;220;62;
$GPXUP;2454;12:48:19;0;50	27882;8	70369;5;221;59;
$GPXUP;2454;12:48:20;0;50	27869;8	70372;3;221;60;
$GPXUP;2454;12:48:21;0;50	27857;8	70378;3;221;58;
$GPXUP;2454;12:48:22;0;50	27846;8	70385;5;221;58;
$GPXUP;2454;12:48:23;0;50	27835;8	70388;3;221;57;
$GPXUP;2454;12:48:24;0;50	27822;8	70392;2;221;57;
$GPXUP;2454;12:48:25;0;50	27809;8	70389;3;222;56;
$GPXUP;2454;12:48:26;0;50	27795;8	70381;3;222;64;
$GPXUP;2454;12:48:27;0;50	27779;8	70375;3;222;65;
$GPXUP;2454;12:48:28;0;50	27763;8	70371;2;222;66;
$GPXUP;2454;12:48:29;0;50	27749;8	70377;3;221;63;
$GPXUP;2454;12:48:30;0;50	27736;8	70384;5;221;60;
$GPXUP;2454;12:48:31;0;50	27724;8	7039;3;222;55;
$GPXUP;2454;12:48:32;0;50	27712;8	70393;3;222;52;
$GPXUP;2454;12:48:33;0;50	27698;8	70393;2;221;56;
$GPXUP;2454;12:48:34;0;50	27685;8	70395;2;222;55;
$GPXUP;2454;12:48:35;0;50	27672;8	70397;2;221;55;
$GPXUP;2454;12:48:36;0;50	2766;8	70397;2;222;50;
$GPXUP;2454;12:48:37;0;50	27646;8	70393;5;222;56;
$GPXUP;2454;12:48:38;0;50	27631;8	70391;3;221;59;
$GPXUP;2454;12:48:39;0;50	27616;8	70388;2;221;60;
$GPXUP;2454;12:48:40;0;50	27601;8	70386;2;221;60;
$GPXUP;2454;12:48:41;0;50	27587;8	70382;3;221;53;
$GPXUP;2454;12:48:42;0;50	27574;8	70377;3;221;58;
$GPXUP;2454;12:48:43;0;50	27556;8	70374;5;221;68;
$GPXUP;2454;12:48:44;0;50	2754;8	70371;2;221;65;
$GPXUP;2454;12:48:45;0;50	27525;8	70367;5;220;62;
$GPXUP;2454;12:48:46;0;50	27509;8	70364;3;221;64;
$GPXUP;2454;12:48:47;0;50	27493;8	70358;3;221;62;
$GPXUP;2454;12:48:48;0;50	27477;8	70358;3;222;62;
$GPXUP;2454;12:48:49;0;50	27463;8	70354;3;222;60;
$GPXUP;2454;12:48:50;0;50	27448;8	7035;2;222;59;
$GPXUP;2454;12:48:51;0;50	27439;8	70344;2;222;39;
$GPXUP;2454;12:48:52;0;50	2743;8	70332;3;222;43;
$GPXUP;2454;12:48:53;0;50	27422;8	70321;2;222;44;
$GPXUP;2454;12:48:54;0;50	27407;8	70317;3;222;58;
$GPXUP;2454;12:48:55;0;50	27392;8	70314;3;222;60;
$GPXUP;2454;12:48:56;0;50	27377;8	70313;5;222;59;
$GPXUP;2454;12:48:57;0;50	27362;8	70311;3;222;59;
$GPXUP;2454;12:48:58;0;50	27348;8	7031;3;223;53;
$GPXUP;2454;12:48:59;0;50	27335;8	70309;2;222;52;
$GPXUP;2454;12:49:00;0;50	27322;8	70307;3;222;52;
$GPXUP;2454;12:49:01;0;50	27309;8	70304;5;222;52;
$GPXUP;2454;12:49:02;0;50	27295;8	70302;2;222;53;
$GPXUP;2454;12:49:03;0;50	27282;8	70298;2;223;53;
$GPXUP;2454;12:49:04;0;50	27271;8	70286;2;222;51;
$GPXUP;2454;12:49:05;0;50	2726;8	70274;2;222;51;
$GPXUP;2454;12:49:06;0;50	2725;8	70262;2;222;51;
$GPXUP;2454;12:49:07;0;50	27237;8	70268;3;222;52;
$GPXUP;2454;12:49:08;0;50	27226;8	70276;3;222;52;
$GPXUP;2454;12:49:09;0;50	27216;8	70282;3;221;48;
$GPXUP;2454;12:49:10;0;50	27203;8	70286;3;221;52;
$GPXUP;2454;12:49:11;0;50	2719;8	70291;2;222;52;
$GPXUP;2454;12:49:12;0;50	27178;8	70296;2;222;52;
$GPXUP;2454;12:49:13;0;50	27165;8	70301;2;221;52;
$GPXUP;2454;12:49:14;0;50	27153;8	70304;2;221;52;
$GPXUP;2454;12:49:15;0;50	27141;8	7032;5;221;62;
$GPXUP;2454;12:49:16;0;50	27129;8	70337;5;221;65;
$GPXUP;2454;12:49:17;0;50	27114;8	70348;5;222;64;
$GPXUP;2454;12:49:18;0;50	271;8	70358;2;222;64;
$GPXUP;2454;12:49:19;0;50	27088;8	70363;5;222;50;
$GPXUP;2454;12:49:20;0;50	27073;8	7036;5;223;57;
$GPXUP;2454;12:49:21;0;50	27058;8	70356;2;223;63;
$GPXUP;2454;12:49:22;0;50	27041;8	70361;3;223;67;
$GPXUP;2454;12:49:23;0;50	27026;8	7037;3;224;64;
$GPXUP;2454;12:49:24;0;50	27012;8	70377;3;223;59;
$GPXUP;2454;12:49:25;0;50	27001;8	70385;2;224;52;
$GPXUP;2454;12:49:26;0;50	26992;8	70393;2;224;41;
$GPXUP;2454;12:49:27;0;50	26984;8	704;2;224;40;
$GPXUP;2454;12:49:28;0;50	26982;8	70397;3;224;5;
$GPXUP;2454;12:49:29;0;50	26983;8	70393;5;225;6;
$GPXUP;2454;12:49:30;0;50	26983;8	70389;2;224;6;
$GPXUP;2454;12:49:31;0;50	2699;8	70379;3;225;28;
$GPXUP;2454;12:49:32;0;50	26996;8	7037;2;225;31;
$GPXUP;2454;12:49:33;0;50	27;8	70348;3;225;56;
$GPXUP;2454;12:49:34;0;50	27004;8	70326;3;225;55;
$GPXUP;2454;12:49:35;0;50	27008;8	70304;2;225;56;
$GPXUP;2454;12:49:36;0;50	2701;8	70287;2;225;41;
$GPXUP;2454;12:49:37;0;50	27011;8	70272;2;225;40;
$GPXUP;2454;12:49:38;0;50	27012;8	70256;2;225;40;
$GPXUP;2454;12:49:39;0;50	27012;8	70241;2;225;40;
$GPXUP;2454;12:49:40;0;50	27009;8	70217;3;226;58;
$GPXUP;2454;12:49:41;0;50	27005;8	70193;2;226;60;
$GPXUP;2454;12:49:42;0;50	27001;8	70169;2;225;61;
$GPXUP;2454;12:49:43;0;50	26997;8	70147;2;225;56;
$GPXUP;2454;12:49:44;0;50	2699;8	70122;3;225;68;
$GPXUP;2454;12:49:45;0;50	26982;8	70096;2;225;69;
$GPXUP;2454;12:49:46;0;50	26975;8	70071;2;225;69;
$GPXUP;2454;12:49:47;0;50	26975;8	70047;5;224;61;
$GPXUP;2454;12:49:48;0;50	26975;8	70024;2;225;57;
$GPXUP;2454;12:49:49;0;50	26972;8	70004;2;224;51;
$GPXUP;2454;12:49:50;0;50	26971;8	69984;2;224;51;
$GPXUP;2454;12:49:51;0;50	26969;8	69963;2;224;51;
$GPXUP;2454;12:49:52;0;50	26967;8	69943;2;224;51;
$GPXUP;2454;12:49:53;0;50	26968;8	69921;5;224;56;
$GPXUP;2454;12:49:54;0;50	26971;8	69897;3;225;57;
$GPXUP;2454;12:49:55;0;50	26972;8	69875;2;224;58;
$GPXUP;2454;12:49:56;0;50	26969;8	69858;2;224;42;
$GPXUP;2454;12:49:57;0;50	26964;8	69841;2;224;50;
$GPXUP;2454;12:49:58;0;50	26959;8	6982;3;224;55;
$GPXUP;2454;12:49:59;0;50	26953;8	69799;3;224;58;
$GPXUP;2454;12:50:00;0;50	26948;8	69777;2;224;58;
$GPXUP;2454;12:50:01;0;50	2695;8	69754;3;224;56;
$GPXUP;2454;12:50:02;0;50	26951;8	69729;3;224;60;
$GPXUP;2454;12:50:03;0;50	26952;8	69705;3;224;59;
$GPXUP;2454;12:50:04;0;50	26953;8	69681;2;224;59;
$GPXUP;2454;12:50:05;0;50	26952;8	69657;2;224;59;
$GPXUP;2454;12:50:06;0;50	26953;8	69633;2;224;59;
$GPXUP;2454;12:50:07;0;50	26945;8	69611;3;224;59;
$GPXUP;2454;12:50:08;0;50	26937;8	69594;2;224;59;
$GPXUP;2454;12:50:09;0;50	26927;8	69576;2;224;59;
$GPXUP;2454;12:50:10;0;50	26914;8	69567;2;225;55;
$GPXUP;2454;12:50:11;0;50	26901;8	69559;2;225;53;
$GPXUP;2454;12:50:12;0;50	26886;8	69544;5;226;64;
$GPXUP;2454;12:50:13;0;50	26874;8	69524;3;226;68;
$GPXUP;2454;12:50:14;0;50	26861;8	69504;3;227;69;
$GPXUP;2454;12:50:15;0;50	26851;8	69482;5;227;72;
$GPXUP;2454;12:50:16;0;50	26841;8	69456;3;227;73;
$GPXUP;2454;12:50:17;0;50	26833;8	69431;3;228;72;
$GPXUP;2454;12:50:18;0;50	26825;8	69406;2;228;71;
$GPXUP;2454;12:50:19;0;50	26819;8	69381;3;228;69;
$GPXUP;2454;12:50:20;0;50	26813;8	69355;2;228;69;
$GPXUP;2454;12:50:21;0;50	26807;8	6933;2;229;69;
$GPXUP;2454;12:50:22;0;50	26801;8	69303;2;229;69;
$GPXUP;2454;12:50:23;0;50	26796;8	6928;2;229;67;
$GPXUP;2454;12:50:24;0;50	26788;8	6926;2;229;59;
$GPXUP;2454;12:50:25;0;50	26779;8	69241;2;228;58;
$GPXUP;2454;12:50:26;0;50	26771;8	69223;2;228;58;
$GPXUP;2454;12:50:27;0;50	26759;8	6922;3;229;47;
$GPXUP;2454;12:50:28;0;50	26745;8	69221;3;229;51;
$GPXUP;2454;12:50:29;0;50	26729;8	69222;3;229;56;
$GPXUP;2454;12:50:30;0;50	26713;8	69225;3;229;59;
$GPXUP;2454;12:50:31;0;50	26697;8	69227;2;229;59;
$GPXUP;2454;12:50:32;0;50	26681;8	69229;2;230;59;
$GPXUP;2454;12:50:33;0;50	2667;8	69218;3;230;52;
$GPXUP;2454;12:50:34;0;50	26657;8	69209;2;229;50;
$GPXUP;2454;12:50:35;0;50	26645;8	69202;2;229;50;
$GPXUP;2454;12:50:36;0;50	26632;8	69201;3;229;52;
$GPXUP;2454;12:50:37;0;50	26618;8	69202;2;229;52;
$GPXUP;2454;12:50:38;0;50	26606;8	69212;3;229;52;
$GPXUP;2454;12:50:39;0;50	26594;8	69223;2;228;53;
$GPXUP;2454;12:50:40;0;50	26582;8	69235;2;228;53;
$GPXUP;2454;12:50:41;0;50	2657;8	69246;2;228;53;
$GPXUP;2454;12:50:42;0;50	26558;8	69248;3;227;43;
$GPXUP;2454;12:50:43;0;50	26548;8	69247;2;227;37;
$GPXUP;2454;12:50:44;0;50	26539;8	69247;2;227;37;
$GPXUP;2454;12:50:45;0;50	26529;8	69248;2;227;37;
$GPXUP;2454;12:50:46;0;50	26523;8	69236;2;227;35;
$GPXUP;2454;12:50:47;0;50	2652;8	69218;2;227;42;
$GPXUP;2454;12:50:48;0;50	26517;8	69201;2;227;43;
$GPXUP;2454;12:50:49;0;50	26513;8	69186;2;227;41;
$GPXUP;2454;12:50:50;0;50	26509;8	69171;2;227;37;
$GPXUP;2454;12:50:51;0;50	26506;8	69157;2;228;37;
$GPXUP;2454;12:50:52;0;50	26501;8	69152;2;228;20;
$GPXUP;2454;12:50:53;0;50	26487;8	69142;3;228;52;
$GPXUP;2454;12:50:54;0;50	2647;8	69129;3;228;60;
$GPXUP;2454;12:50:55;0;50	26453;8	69116;2;228;61;
$GPXUP;2454;12:50:56;0;50	26444;8	69092;3;229;62;
$GPXUP;2454;12:50:57;0;50	26435;8	69066;5;230;61;
$GPXUP;2454;12:50:58;0;50	26427;8	69042;3;230;58;
$GPXUP;2454;12:50:59;0;50	26421;8	69016;2;231;57;
$GPXUP;2454;12:51:00;0;50	26411;8	68998;2;231;53;
$GPXUP;2454;12:51:01;0;50	26402;8	68983;2;232;43;
$GPXUP;2454;12:51:02;0;50	26392;8	68971;2;232;42;
$GPXUP;2454;12:51:03;0;50	2638;8	68951;3;232;58;
$GPXUP;2454;12:51:04;0;50	26369;8	6893;2;233;60;
$GPXUP;2454;12:51:05;0;50	26357;8	68914;3;233;57;
$GPXUP;2454;12:51:06;0;50	26344;8	68898;2;233;56;
$GPXUP;2454;12:51:07;0;50	26334;8	68899;5;232;43;
$GPXUP;2454;12:51:08;0;50	26323;8	68903;3;233;44;
$GPXUP;2454;12:51:09;0;50	26311;8	68911;3;232;55;
$GPXUP;2454;12:51:10;0;50	26295;8	68915;5;233;62;
$GPXUP;2454;12:51:11;0;50	26281;8	68917;5;233;56;
$GPXUP;2454;12:51:12;0;50	26267;8	6892;2;232;55;
$GPXUP;2454;12:51:13;0;50	26254;8	6891;2;233;51;
$GPXUP;2454;12:51:14;0;50	26241;8	68904;3;232;51;
$GPXUP;2454;12:51:15;0;50	26228;8	689;3;232;52;
$GPXUP;2454;12:51:16;0;50	26214;8	68896;3;232;54;
$GPXUP;2454;12:51:17;0;50	262;8	68893;3;231;54;
$GPXUP;2454;12:51:18;0;50	26185;8	68892;2;232;58;
$GPXUP;2454;12:51:19;0;50	2617;8	68888;3;231;55;
$GPXUP;2454;12:51:20;0;50	26156;8	68884;3;231;57;
$GPXUP;2454;12:51:21;0;50	26141;8	68881;3;231;58;
$GPXUP;2454;12:51:22;0;50	26125;8	68878;3;231;61;
$GPXUP;2454;12:51:23;0;50	26108;8	68877;3;231;66;
$GPXUP;2454;12:51:24;0;50	26091;8	68875;2;231;66;
$GPXUP;2454;12:51:25;0;50	26075;8	68873;2;231;66;
$GPXUP;2454;12:51:26;0;50	26059;8	68871;2;231;57;
$GPXUP;2454;12:51:27;0;50	26046;8	68858;5;231;59;
$GPXUP;2454;12:51:28;0;50	26033;8	68845;2;231;59;
$GPXUP;2454;12:51:29;0;50	26019;8	68832;2;230;59;
$GPXUP;2454;12:51:30;0;50	26005;8	68822;2;230;59;
$GPXUP;2454;12:51:31;0;50	25991;8	68815;2;231;59;
$GPXUP;2454;12:51:32;0;50	25975;8	68813;3;231;62;
$GPXUP;2454;12:51:33;0;50	25959;8	68814;3;231;63;
$GPXUP;2454;12:51:34;0;50	25943;8	68815;3;230;62;
$GPXUP;2454;12:51:35;0;50	25928;8	68817;2;230;62;
$GPXUP;2454;12:51:36;0;50	25912;8	68818;2;230;62;
$GPXUP;2454;12:51:37;0;50	25898;8	68813;2;231;57;
$GPXUP;2454;12:51:38;0;50	25883;8	68811;3;230;58;
$GPXUP;2454;12:51:39;0;50	25866;8	68814;3;230;65;
$GPXUP;2454;12:51:40;0;50	25851;8	68817;3;230;65;
$GPXUP;2454;12:51:41;0;50	25834;8	68815;3;230;63;
$GPXUP;2454;12:51:42;0;50	25818;8	68814;2;230;63;
$GPXUP;2454;12:51:43;0;50	25807;8	68803;3;230;52;
$GPXUP;2454;12:51:44;0;50	25796;8	68794;2;230;49;
$GPXUP;2454;12:51:45;0;50	2578;8	68791;3;230;62;
$GPXUP;2454;12:51:46;0;50	25764;8	68787;3;230;65;
$GPXUP;2454;12:51:47;0;50	25749;8	68784;2;229;62;
$GPXUP;2454;12:51:48;0;50	25733;8	68781;2;230;62;
$GPXUP;2454;12:51:49;0;50	25718;8	68794;2;229;69;
$GPXUP;2454;12:51:50;0;50	25704;8	68806;5;229;62;
$GPXUP;2454;12:51:51;0;50	25691;8	68818;2;228;62;
$GPXUP;2454;12:51:52;0;50	25678;8	68829;2;229;62;
$GPXUP;2454;12:51:53;0;50	25666;8	68817;3;229;54;
$GPXUP;2454;12:51:54;0;50	25655;8	68802;2;229;57;
$GPXUP;2454;12:51:55;0;50	25645;8	68789;2;229;57;
$GPXUP;2454;12:51:56;0;50	25634;8	68774;2;229;56;
$GPXUP;2454;12:51:57;0;50	25623;8	68761;2;229;56;
$GPXUP;2454;12:51:58;0;50	25611;8	68748;2;229;56;
$GPXUP;2454;12:51:59;0;50	256;8	6873;3;229;63;
$GPXUP;2454;12:52:00;0;50	25588;8	68711;3;230;67;
$GPXUP;2454;12:52:01;0;50	25581;8	6869;3;230;59;
$GPXUP;2454;12:52:02;0;50	25576;8	68667;3;230;60;
$GPXUP;2454;12:52:03;0;50	25573;8	68644;3;230;59;
$GPXUP;2454;12:52:04;0;50	25569;8	68622;3;230;56;
$GPXUP;2454;12:52:05;0;50	25569;8	68601;3;230;52;
$GPXUP;2454;12:52:06;0;50	25569;8	68577;3;230;57;
$GPXUP;2454;12:52:07;0;50	25569;8	68554;2;231;58;
$GPXUP;2454;12:52:08;0;50	25566;8	68535;2;231;48;
$GPXUP;2454;12:52:09;0;50	25561;8	68513;3;231;57;
$GPXUP;2454;12:52:10;0;50	25557;8	68489;3;231;60;
$GPXUP;2454;12:52:11;0;50	25558;8	68467;5;232;56;
$GPXUP;2454;12:52:12;0;50	25561;8	68443;5;231;56;
$GPXUP;2454;12:52:13;0;50	25564;8	68418;3;231;61;
$GPXUP;2454;12:52:14;0;50	25565;8	68393;3;232;61;
$GPXUP;2454;12:52:15;0;50	25566;8	68367;2;232;61;
$GPXUP;2454;12:52:16;0;50	25562;8	68351;2;232;45;
$GPXUP;2454;12:52:17;0;50	25558;8	68335;2;231;44;
$GPXUP;2454;12:52:18;0;50	25549;8	68332;2;232;37;
$GPXUP;2454;12:52:19;0;50	25539;8	68332;2;232;43;
$GPXUP;2454;12:52:20;0;50	25525;8	68334;3;232;51;
$GPXUP;2454;12:52:21;0;50	25511;8	68334;3;233;54;
$GPXUP;2454;12:52:22;0;50	25497;8	68332;2;233;52;
$GPXUP;2454;12:52:23;0;50	25484;8	68331;2;233;52;
$GPXUP;2454;12:52:24;0;50	25475;8	68328;2;233;35;
$GPXUP;2454;12:52:25;0;50	25463;8	68313;2;233;57;
$GPXUP;2454;12:52:26;0;50	2545;8	68298;2;233;59;
$GPXUP;2454;12:52:27;0;50	25437;8	68285;2;233;59;
$GPXUP;2454;12:52:28;0;50	25423;8	68273;2;233;59;
$GPXUP;2454;12:52:29;0;50	25409;8	68263;3;233;59;
$GPXUP;2454;12:52:30;0;50	25394;8	68255;2;232;59;
$GPXUP;2454;12:52:31;0;50	25379;8	68248;2;233;60;
$GPXUP;2454;12:52:32;0;50	25364;8	68242;2;233;60;
$GPXUP;2454;12:52:33;0;50	2535;8	68245;3;233;54;
$GPXUP;2454;12:52:34;0;50	25337;8	68247;3;233;51;
$GPXUP;2454;12:52:35;0;50	25325;8	68248;3;232;44;
$GPXUP;2454;12:52:36;0;50	25316;8	68248;2;232;39;
$GPXUP;2454;12:52:37;0;50	25305;8	68247;2;232;38;
$GPXUP;2454;12:52:38;0;50	25294;8	68247;2;232;38;
$GPXUP;2454;12:52:39;0;50	2528;8	68226;2;231;70;
$GPXUP;2454;12:52:40;0;50	25271;8	682;2;232;70;
$GPXUP;2454;12:52:41;0;50	25262;8	68173;2;231;71;
$GPXUP;2454;12:52:42;0;50	25253;8	68147;2;231;71;
$GPXUP;2454;12:52:43;0;50	25245;8	6812;2;232;71;
$GPXUP;2454;12:52:44;0;50	25236;8	68096;2;231;66;
$GPXUP;2454;12:52:45;0;50	25226;8	68072;2;232;65;
$GPXUP;2454;12:52:46;0;50	25217;8	68051;2;232;65;
$GPXUP;2454;12:52:47;0;50	25208;8	68031;3;232;62;
$GPXUP;2454;12:52:48;0;50	25199;8	68011;2;232;61;
$GPXUP;2454;12:52:49;0;50	25194;8	67987;2;232;62;
$GPXUP;2454;12:52:50;0;50	25187;8	67965;2;232;62;
$GPXUP;2454;12:52:51;0;50	25181;8	67941;2;231;62;
$GPXUP;2454;12:52:52;0;50	25174;8	67921;2;231;58;
$GPXUP;2454;12:52:53;0;50	25167;8	67901;2;231;58;
$GPXUP;2454;12:52:54;0;50	25161;8	67894;2;232;35;
$GPXUP;2454;12:52:55;0;50	25155;8	6789;2;233;33;
$GPXUP;2454;12:52:56;0;50	25148;8	67886;2;233;33;
$GPXUP;2454;12:52:57;0;50	2514;8	67882;2;233;33;
$GPXUP;2454;12:52:58;0;50	25128;8	67877;2;234;47;
$GPXUP;2454;12:52:59;0;50	25112;8	6786;2;233;68;
$GPXUP;2454;12:53:00;0;50	25095;8	67843;2;233;72;
$GPXUP;2454;12:53:01;0;50	25081;8	67823;2;233;69;
$GPXUP;2454;12:53:02;0;50	25064;8	67806;3;233;71;
$GPXUP;2454;12:53:03;0;50	25048;8	67789;3;233;70;
$GPXUP;2454;12:53:04;0;50	25032;8	67773;3;233;71;
$GPXUP;2454;12:53:05;0;50	25015;8	6776;3;233;72;
$GPXUP;2454;12:53:06;0;50	24997;8	67747;2;233;72;
$GPXUP;2454;12:53:07;0;50	2498;8	67735;2;233;72;
$GPXUP;2454;12:53:08;0;50	24962;8	67722;2;233;72;
$GPXUP;2454;12:53:09;0;50	24944;8	6771;2;232;72;
$GPXUP;2454;12:53:10;0;50	24927;8	67697;2;233;72;
$GPXUP;2454;12:53:11;0;50	24909;8	67685;2;232;72;
$GPXUP;2454;12:53:12;0;50	24892;8	67672;2;232;72;
$GPXUP;2454;12:53:13;0;50	24879;8	67681;3;233;52;
$GPXUP;2454;12:53:14;0;50	24867;8	6769;2;232;51;
$GPXUP;2454;12:53:15;0;50	24856;8	67695;3;232;47;
$GPXUP;2454;12:53:16;0;50	24844;8	677;2;231;47;
$GPXUP;2454;12:53:17;0;50	24833;8	67705;2;231;47;
$GPXUP;2454;12:53:18;0;50	24824;8	67697;3;231;44;
$GPXUP;2454;12:53:19;0;50	24817;8	67687;2;231;45;
$GPXUP;2454;12:53:20;0;50	24808;8	67678;2;231;44;
$GPXUP;2454;12:53:21;0;50	24797;8	67665;5;231;60;
$GPXUP;2454;12:53:22;0;50	24786;8	67653;2;231;60;
$GPXUP;2454;12:53:23;0;50	24773;8	67639;2;231;60;
$GPXUP;2454;12:53:24;0;50	24761;8	67627;2;230;60;
$GPXUP;2454;12:53:25;0;50	24747;8	67626;3;230;54;
$GPXUP;2454;12:53:26;0;50	24735;8	67627;2;230;47;
$GPXUP;2454;12:53:27;0;50	24721;8	67628;2;230;54;
$GPXUP;2454;12:53:28;0;50	24707;8	67629;2;230;54;
$GPXUP;2454;12:53:29;0;50	24693;8	67623;2;230;55;
$GPXUP;2454;12:53:30;0;50	2468;8	67617;2;230;55;
$GPXUP;2454;12:53:31;0;50	24666;8	6761;2;230;55;
$GPXUP;2454;12:53:32;0;50	24651;8	6761;3;229;61;
$GPXUP;2454;12:53:33;0;50	24634;8	6761;3;229;64;
$GPXUP;2454;12:53:34;0;50	24617;8	6761;3;229;63;
$GPXUP;2454;12:53:35;0;50	24602;8	67608;3;229;58;
$GPXUP;2454;12:53:36;0;50	24587;8	67607;2;229;58;
$GPXUP;2454;12:53:37;0;50	24574;8	67599;2;229;55;
$GPXUP;2454;12:53:38;0;50	24555;8	67594;3;229;69;
$GPXUP;2454;12:53:39;0;50	24537;8	67591;3;228;71;
$GPXUP;2454;12:53:40;0;50	24519;8	67588;3;228;71;
$GPXUP;2454;12:53:41;0;50	24501;8	67587;3;228;67;
$GPXUP;2454;12:53:42;0;50	24485;8	67591;5;227;64;
$GPXUP;2454;12:53:43;0;50	24469;8	67598;3;227;62;
$GPXUP;2454;12:53:44;0;50	24455;8	67604;3;227;57;
$GPXUP;2454;12:53:45;0;50	24441;8	67609;2;227;54;
$GPXUP;2454;12:53:46;0;50	24427;8	67615;2;227;53;
$GPXUP;2454;12:53:47;0;50	24414;8	67619;2;228;53;
$GPXUP;2454;12:53:48;0;50	24399;8	67622;3;227;60;
$GPXUP;2454;12:53:49;0;50	24382;8	67625;3;227;64;
$GPXUP;2454;12:53:50;0;50	24367;8	67632;3;228;60;
$GPXUP;2454;12:53:51;0;50	24354;8	6764;3;227;55;
$GPXUP;2454;12:53:52;0;50	24341;8	67649;2;227;54;
$GPXUP;2454;12:53:53;0;50	24328;8	67652;3;228;50;
$GPXUP;2454;12:53:54;0;50	24317;8	6766;3;228;50;
$GPXUP;2454;12:53:55;0;50	24306;8	67669;3;227;47;
$GPXUP;2454;12:53:56;0;50	24295;8	67679;2;228;47;
$GPXUP;2454;12:53:57;0;50	24285;8	67687;2;228;47;
$GPXUP;2454;12:53:58;0;50	24279;8	67694;2;227;32;
$GPXUP;2454;12:53:59;0;50	24273;8	67701;2;228;30;
$GPXUP;2454;12:54:00;0;50	24266;8	67691;2;228;34;
$GPXUP;2454;12:54:01;0;50	24259;8	67679;2;228;37;
$GPXUP;2454;12:54:02;0;50	24249;8	67662;2;228;54;
$GPXUP;2454;12:54:03;0;50	24239;8	67643;2;228;56;
$GPXUP;2454;12:54:04;0;50	24227;8	67626;3;229;57;
$GPXUP;2454;12:54:05;0;50	24215;8	67609;2;228;58;
$GPXUP;2454;12:54:06;0;50	24202;8	67588;2;228;70;
$GPXUP;2454;12:54:07;0;50	24187;8	67566;2;229;71;
$GPXUP;2454;12:54:08;0;50	24173;8	67546;2;229;71;
$GPXUP;2454;12:54:09;0;50	24159;8	67525;2;229;71;
$GPXUP;2454;12:54:10;0;50	24147;8	67504;2;229;71;
$GPXUP;2454;12:54:11;0;50	24133;8	67483;2;229;71;
$GPXUP;2454;12:54:12;0;50	24119;8	67462;2;229;74;
$GPXUP;2454;12:54:13;0;50	24105;8	67441;2;229;74;
$GPXUP;2454;12:54:14;0;50	24093;8	67429;2;229;62;
$GPXUP;2454;12:54:15;0;50	24081;8	67415;2;230;59;
$GPXUP;2454;12:54:16;0;50	24067;8	67397;2;229;72;
$GPXUP;2454;12:54:17;0;50	24053;8	67379;2;230;73;
$GPXUP;2454;12:54:18;0;50	24038;8	6736;2;230;73;
$GPXUP;2454;12:54:19;0;50	24024;8	67342;2;230;73;
$GPXUP;2454;12:54:20;0;50	2401;8	67324;2;230;73;
$GPXUP;2454;12:54:21;0;50	23996;8	67306;2;231;73;
$GPXUP;2454;12:54:22;0;50	23982;8	67288;2;231;73;
$GPXUP;2454;12:54:23;0;50	23968;8	67269;2;232;73;
$GPXUP;2454;12:54:24;0;50	23954;8	67251;2;232;73;
$GPXUP;2454;12:54:25;0;50	2394;8	67235;2;231;73;
$GPXUP;2454;12:54:26;0;50	23926;8	67215;3;232;79;
$GPXUP;2454;12:54:27;0;50	23911;8	67197;2;232;80;
$GPXUP;2454;12:54:28;0;50	23898;8	67176;2;231;79;
$GPXUP;2454;12:54:29;0;50	23884;8	67156;2;231;79;
$GPXUP;2454;12:54:30;0;50	23872;8	67141;3;232;69;
$GPXUP;2454;12:54:31;0;50	2386;8	67126;2;231;67;
$GPXUP;2454;12:54:32;0;50	23849;8	67111;2;232;67;
$GPXUP;2454;12:54:33;0;50	23836;8	67096;2;231;67;
$GPXUP;2454;12:54:34;0;50	23824;8	67083;2;232;67;
$GPXUP;2454;12:54:35;0;50	23812;8	67068;2;232;67;
$GPXUP;2454;12:54:36;0;50	23803;8	67049;2;232;65;
$GPXUP;2454;12:54:37;0;50	23795;8	67032;2;232;63;
$GPXUP;2454;12:54:38;0;50	23784;8	67016;3;232;64;
$GPXUP;2454;12:54:39;0;50	23772;8	67;2;232;70;
$GPXUP;2454;12:54:40;0;50	23759;8	6698;2;232;74;
$GPXUP;2454;12:54:41;0;50	23747;8	6696;2;232;75;
$GPXUP;2454;12:54:42;0;50	23734;8	6694;2;232;75;
$GPXUP;2454;12:54:43;0;50	23722;8	66919;2;232;75;
$GPXUP;2454;12:54:44;0;50	23707;8	66917;2;232;66;
$GPXUP;2454;12:54:45;0;50	23696;8	66918;3;232;46;
$GPXUP;2454;12:54:46;0;50	23687;8	66919;2;232;44;
$GPXUP;2454;12:54:47;0;50	23674;8	66904;3;232;69;
$GPXUP;2454;12:54:48;0;50	2366;8	66887;2;231;72;
$GPXUP;2454;12:54:49;0;50	23648;8	66869;2;232;72;
$GPXUP;2454;12:54:50;0;50	23636;8	6685;2;232;72;
$GPXUP;2454;12:54:51;0;50	23626;8	6683;2;232;72;
$GPXUP;2454;12:54:52;0;50	23607;8	66808;2;232;92;
$GPXUP;2454;12:54:53;0;50	23596;8	66803;5;232;51;
$GPXUP;2454;12:54:54;0;50	23584;8	66801;2;232;53;
$GPXUP;2454;12:54:55;0;50	23571;8	66797;2;233;54;
$GPXUP;2454;12:54:56;0;50	23559;8	66792;2;233;54;
$GPXUP;2454;12:54:57;0;50	23547;8	66787;2;233;54;
$GPXUP;2454;12:54:58;0;50	23534;8	66782;2;233;57;
$GPXUP;2454;12:54:59;0;50	23522;8	66791;5;233;52;
$GPXUP;2454;12:55:00;0;50	23511;8	668;3;233;52;
$GPXUP;2454;12:55:01;0;50	23499;8	66808;3;233;52;
$GPXUP;2454;12:55:02;0;50	23487;8	66818;3;233;55;
$GPXUP;2454;12:55:03;0;50	23476;8	6683;5;233;54;
$GPXUP;2454;12:55:04;0;50	23464;8	66842;2;233;52;
$GPXUP;2454;12:55:05;0;50	23455;8	66858;5;234;50;
$GPXUP;2454;12:55:06;0;50	23448;8	66871;5;233;44;
$GPXUP;2454;12:55:07;0;50	2344;8	66883;2;234;43;
$GPXUP;2454;12:55:08;0;50	2343;8	66887;3;234;41;
$GPXUP;2454;12:55:09;0;50	23418;8	66889;2;235;44;
$GPXUP;2454;12:55:10;0;50	23406;8	66891;2;235;49;
$GPXUP;2454;12:55:11;0;50	23393;8	66894;2;236;50;
$GPXUP;2454;12:55:12;0;50	23381;8	66896;2;235;50;
$GPXUP;2454;12:55:13;0;50	23366;8	66904;3;236;59;
$GPXUP;2454;12:55:14;0;50	23351;8	66909;3;236;58;
$GPXUP;2454;12:55:15;0;50	23337;8	66913;3;235;54;
$GPXUP;2454;12:55:16;0;50	23324;8	66914;3;236;50;
$GPXUP;2454;12:55:17;0;50	23311;8	66915;3;236;49;
$GPXUP;2454;12:55:18;0;50	23298;8	66912;3;235;49;
$GPXUP;2454;12:55:19;0;50	23285;8	66911;2;236;51;
$GPXUP;2454;12:55:20;0;50	23271;8	66909;2;235;51;
$GPXUP;2454;12:55:21;0;50	23258;8	66906;2;236;51;
$GPXUP;2454;12:55:22;0;50	23245;8	66904;2;235;51;
$GPXUP;2454;12:55:23;0;50	23231;8	66894;3;235;56;
$GPXUP;2454;12:55:24;0;50	23215;8	66885;3;235;62;
$GPXUP;2454;12:55:25;0;50	23199;8	66873;3;235;66;
$GPXUP;2454;12:55:26;0;50	23183;8	66863;2;235;67;
$GPXUP;2454;12:55:27;0;50	23168;8	66852;2;234;61;
$GPXUP;2454;12:55:28;0;50	23154;8	66841;2;234;61;
$GPXUP;2454;12:55:29;0;50	23139;8	6683;2;234;61;
$GPXUP;2454;12:55:30;0;50	23125;8	66819;2;234;61;
$GPXUP;2454;12:55:31;0;50	23106;8	66809;2;234;75;
$GPXUP;2454;12:55:32;0;50	23089;8	66811;3;234;68;
$GPXUP;2454;12:55:33;0;50	23071;8	66812;3;234;67;
$GPXUP;2454;12:55:34;0;50	23057;8	66809;3;233;58;
$GPXUP;2454;12:55:35;0;50	23042;8	66806;2;233;59;
$GPXUP;2454;12:55:36;0;50	23026;8	66805;2;233;61;
$GPXUP;2454;12:55:37;0;50	23012;8	66812;3;234;62;
$GPXUP;2454;12:55:38;0;50	22996;8	66818;5;233;61;
$GPXUP;2454;12:55:39;0;50	22981;8	66822;2;233;62;
$GPXUP;2454;12:55:40;0;50	22967;8	66828;2;233;58;
$GPXUP;2454;12:55:41;0;50	22952;8	66833;2;232;58;
$GPXUP;2454;12:55:42;0;50	22944;8	66845;5;233;45;
$GPXUP;2454;12:55:43;0;50	22936;8	66856;3;233;43;
$GPXUP;2454;12:55:44;0;50	22927;8	66867;3;234;45;
$GPXUP;2454;12:55:45;0;50	22918;8	66879;2;233;45;
$GPXUP;2454;12:55:46;0;50	22906;8	66884;3;234;48;
$GPXUP;2454;12:55:47;0;50	22893;8	66885;5;234;55;
$GPXUP;2454;12:55:48;0;50	22878;8	66888;2;235;55;
$GPXUP;2454;12:55:49;0;50	22863;8	66897;3;235;64;
$GPXUP;2454;12:55:50;0;50	22849;8	66907;3;235;62;
$GPXUP;2454;12:55:51;0;50	22834;8	66914;3;235;60;
$GPXUP;2454;12:55:52;0;50	22818;8	66917;3;235;63;
$GPXUP;2454;12:55:53;0;50	22803;8	66917;2;235;59;
$GPXUP;2454;12:55:54;0;50	22788;8	66916;2;235;59;
$GPXUP;2454;12:55:55;0;50	22774;8	66917;3;235;58;
$GPXUP;2454;12:55:56;0;50	22759;8	6692;3;235;58;
$GPXUP;2454;12:55:57;0;50	22744;8	66922;3;235;56;
$GPXUP;2454;12:55:58;0;50	22732;8	66929;3;235;55;
$GPXUP;2454;12:55:59;0;50	22718;8	66937;3;235;54;
$GPXUP;2454;12:56:00;0;50	22705;8	66946;3;235;55;
$GPXUP;2454;12:56:01;0;50	22691;8	66953;3;235;60;
$GPXUP;2454;12:56:02;0;50	22676;8	66962;3;235;65;
$GPXUP;2454;12:56:03;0;50	22659;8	6697;3;234;70;
$GPXUP;2454;12:56:04;0;50	22643;8	6698;2;235;67;
$GPXUP;2454;12:56:05;0;50	22629;8	66996;3;235;67;
$GPXUP;2454;12:56:06;0;50	22617;8	67012;2;235;64;
$GPXUP;2454;12:56:07;0;50	22605;8	67028;2;234;64;
$GPXUP;2454;12:56:08;0;50	22603;8	67049;3;235;53;
$GPXUP;2454;12:56:09;0;50	22602;8	67069;5;236;48;
$GPXUP;2454;12:56:10;0;50	22602;8	67089;2;237;47;
$GPXUP;2454;12:56:11;0;50	22597;8	67103;5;237;41;
$GPXUP;2454;12:56:12;0;50	22591;8	67119;2;238;46;
$GPXUP;2454;12:56:13;0;50	22582;8	67134;3;238;51;
$GPXUP;2454;12:56:14;0;50	22573;8	67149;3;239;52;
$GPXUP;2454;12:56:15;0;50	22563;8	67165;2;239;55;
$GPXUP;2454;12:56:16;0;50	2255;8	67176;3;240;57;
$GPXUP;2454;12:56:17;0;50	22536;8	67185;3;240;58;
$GPXUP;2454;12:56:18;0;50	2252;8	67194;3;240;63;
$GPXUP;2454;12:56:19;0;50	22505;8	67202;3;240;61;
$GPXUP;2454;12:56:20;0;50	22491;8	6721;2;240;56;
$GPXUP;2454;12:56:21;0;50	22478;8	67219;2;240;56;
$GPXUP;2454;12:56:22;0;50	22465;8	67226;2;240;56;
$GPXUP;2454;12:56:23;0;50	22451;8	67235;2;240;56;
$GPXUP;2454;12:56:24;0;50	22437;8	67242;2;240;56;
$GPXUP;2454;12:56:25;0;50	22431;8	67258;5;240;46;
$GPXUP;2454;12:56:26;0;50	22424;8	67274;5;239;47;
$GPXUP;2454;12:56:27;0;50	22416;8	67289;2;240;47;
$GPXUP;2454;12:56:28;0;50	22409;8	67305;2;239;47;
$GPXUP;2454;12:56:29;0;50	22397;8	67313;3;239;49;
$GPXUP;2454;12:56:30;0;50	22386;8	67321;2;239;50;
$GPXUP;2454;12:56:31;0;50	22373;8	67327;2;239;52;
$GPXUP;2454;12:56:32;0;50	22358;8	67327;5;239;59;
$GPXUP;2454;12:56:33;0;50	22342;8	67326;3;238;63;
$GPXUP;2454;12:56:34;0;50	22326;8	67323;2;238;60;
$GPXUP;2454;12:56:35;0;50	22312;8	67319;2;239;60;
$GPXUP;2454;12:56:36;0;50	22295;8	67316;2;238;62;
$GPXUP;2454;12:56:37;0;50	22282;8	67322;3;238;58;
$GPXUP;2454;12:56:38;0;50	22269;8	67329;3;238;54;
$GPXUP;2454;12:56:39;0;50	22256;8	67336;2;238;53;
$GPXUP;2454;12:56:40;0;50	22243;8	67343;2;238;53;
$GPXUP;2454;12:56:41;0;50	22235;8	67352;3;238;39;
$GPXUP;2454;12:56:42;0;50	22227;8	67364;5;238;46;
$GPXUP;2454;12:56:43;0;50	22219;8	67378;2;237;47;
$GPXUP;2454;12:56:44;0;50	22208;8	67382;3;237;44;
$GPXUP;2454;12:56:45;0;50	22197;8	67384;3;237;47;
$GPXUP;2454;12:56:46;0;50	22187;8	67384;2;237;42;
$GPXUP;2454;12:56:47;0;50	22176;8	67382;2;237;42;
$GPXUP;2454;12:56:48;0;50	22166;8	6738;2;237;42;
$GPXUP;2454;12:56:49;0;50	22156;8	6738;2;238;42;
$GPXUP;2454;12:56:50;0;50	22145;8	67378;2;237;42;
$GPXUP;2454;12:56:51;0;50	22133;8	6738;3;237;49;
$GPXUP;2454;12:56:52;0;50	22119;8	67383;3;237;51;
$GPXUP;2454;12:56:53;0;50	22105;8	67382;3;237;56;
$GPXUP;2454;12:56:54;0;50	2209;8	67378;3;237;57;
$GPXUP;2454;12:56:55;0;50	22076;8	67373;2;238;57;
$GPXUP;2454;12:56:56;0;50	22062;8	6737;3;237;56;
$GPXUP;2454;12:56:57;0;50	22048;8	6737;3;237;54;
$GPXUP;2454;12:56:58;0;50	22036;8	67369;2;237;48;
$GPXUP;2454;12:56:59;0;50	22023;8	6737;2;237;47;
$GPXUP;2454;12:57:00;0;50	22013;8	67373;3;237;41;
$GPXUP;2454;12:57:01;0;50	22004;8	67377;2;237;39;
$GPXUP;2454;12:57:02;0;50	21994;8	67381;2;237;38;
$GPXUP;2454;12:57:03;0;50	21985;8	67387;2;237;38;
$GPXUP;2454;12:57:04;0;50	21975;8	67391;2;237;38;
$GPXUP;2454;12:57:05;0;50	21966;8	67395;2;237;38;
$GPXUP;2454;12:57:06;0;50	21957;8	67397;2;237;38;
$GPXUP;2454;12:57:07;0;50	21947;8	67401;2;237;38;
$GPXUP;2454;12:57:08;0;50	21937;8	67405;2;237;38;
$GPXUP;2454;12:57:09;0;50	21933;8	67401;2;237;23;
$GPXUP;2454;12:57:10;0;50	21929;8	67396;2;237;22;
$GPXUP;2454;12:57:11;0;50	21922;8	67388;2;237;32;
$GPXUP;2454;12:57:12;0;50	21914;8	67377;2;237;38;
$GPXUP;2454;12:57:13;0;50	21904;8	67365;2;237;42;
$GPXUP;2454;12:57:14;0;50	21893;8	67354;2;237;43;
$GPXUP;2454;12:57:15;0;50	21884;8	67344;2;237;43;
$GPXUP;2454;12:57:16;0;50	21873;8	67334;2;237;43;
$GPXUP;2454;12:57:17;0;50	21863;8	67325;2;237;43;
$GPXUP;2454;12:57:18;0;50	21853;8	67314;2;236;43;
$GPXUP;2454;12:57:19;0;50	21842;8	67307;2;237;43;
$GPXUP;2454;12:57:20;0;50	21828;8	67286;2;236;55;
$GPXUP;2454;12:57:21;0;50	21814;8	67265;2;236;56;
$GPXUP;2454;12:57:22;0;50	218;8	67245;2;236;56;
$GPXUP;2454;12:57:23;0;50	21779;8	67233;2;236;67;
$GPXUP;2454;12:57:24;0;50	21758;8	67222;3;236;64;
$GPXUP;2454;12:57:25;0;50	21738;8	6721;3;237;58;
$GPXUP;2454;12:57:26;0;50	21718;8	67198;3;237;59;
$GPXUP;2454;12:57:27;0;50	217;8	67184;3;237;57;
$GPXUP;2454;12:57:28;0;50	21681;8	67171;2;237;57;
$GPXUP;2454;12:57:29;0;50	21664;8	67159;2;238;57;
$GPXUP;2454;12:57:30;0;50	21646;8	67148;2;237;57;
$GPXUP;2454;12:57:31;0;50	21629;8	67136;2;237;57;
$GPXUP;2454;12:57:32;0;50	21614;8	67115;2;237;60;
$GPXUP;2454;12:57:33;0;50	21599;8	67094;2;237;61;
$GPXUP;2454;12:57:34;0;50	21583;8	67074;2;237;61;
$GPXUP;2454;12:57:35;0;50	21569;8	67053;2;237;61;
$GPXUP;2454;12:57:36;0;50	21555;8	67033;2;237;61;
$GPXUP;2454;12:57:37;0;50	2154;8	67014;2;237;61;
$GPXUP;2454;12:57:38;0;50	21526;8	66995;2;237;61;
$GPXUP;2454;12:57:39;0;50	21512;8	66977;2;237;61;
$GPXUP;2454;12:57:40;0;50	21497;8	66959;2;237;61;
$GPXUP;2454;12:57:41;0;50	21483;8	66939;2;237;61;
$GPXUP;2454;12:57:42;0;50	21469;8	66921;2;237;61;
$GPXUP;2454;12:57:43;0;50	21455;8	66903;2;237;61;
$GPXUP;2454;12:57:44;0;50	2144;8	66885;2;237;61;
$GPXUP;2454;12:57:45;0;50	21429;8	66867;2;237;60;
$GPXUP;2454;12:57:46;0;50	21417;8	66848;2;236;60;
$GPXUP;2454;12:57:47;0;50	21405;8	66829;2;237;60;
$GPXUP;2454;12:57:48;0;50	21393;8	66811;2;236;60;
$GPXUP;2454;12:57:49;0;50	21381;8	66793;2;237;60;
$GPXUP;2454;12:57:50;0;50	21368;8	66784;3;236;57;
$GPXUP;2454;12:57:51;0;50	21353;8	66777;2;236;58;
$GPXUP;2454;12:57:52;0;50	21339;8	6677;2;237;58;
$GPXUP;2454;12:57:53;0;50	21324;8	66763;2;236;58;
$GPXUP;2454;12:57:54;0;50	2131;8	66756;2;236;58;
$GPXUP;2454;12:57:55;0;50	21295;8	66751;2;237;58;
$GPXUP;2454;12:57:56;0;50	2128;8	66744;2;236;58;
$GPXUP;2454;12:57:57;0;50	21266;8	66738;2;237;58;
$GPXUP;2454;12:57:58;0;50	21252;8	66731;2;237;58;
$GPXUP;2454;12:57:59;0;50	21237;8	66726;2;236;58;
$GPXUP;2454;12:58:00;0;50	21223;8	66719;2;236;58;
$GPXUP;2454;12:58:01;0;50	21209;8	66714;2;236;58;
$GPXUP;2454;12:58:02;0;50	21194;8	66708;2;237;58;
$GPXUP;2454;12:58:03;0;50	2118;8	66703;2;237;58;
$GPXUP;2454;12:58:04;0;50	21165;8	66703;3;236;57;
$GPXUP;2454;12:58:05;0;50	21151;8	66703;2;237;52;
$GPXUP;2454;12:58:06;0;50	21138;8	66702;2;237;52;
$GPXUP;2454;12:58:07;0;50	21124;8	66702;3;237;56;
$GPXUP;2454;12:58:08;0;50	21109;8	66702;3;237;58;
$GPXUP;2454;12:58:09;0;50	21093;8	66701;3;237;57;
$GPXUP;2454;12:58:10;0;50	21079;8	66697;2;236;53;
$GPXUP;2454;12:58:11;0;50	21065;8	66693;2;237;53;
$GPXUP;2454;12:58:12;0;50	21051;8	66689;2;237;53;
$GPXUP;2454;12:58:13;0;50	21037;8	66685;2;236;53;
$GPXUP;2454;12:58:14;0;50	21023;8	66681;2;236;53;
$GPXUP;2454;12:58:15;0;50	21009;8	66679;2;236;53;
$GPXUP;2454;12:58:16;0;50	20995;8	66675;2;237;54;
$GPXUP;2454;12:58:17;0;50	20982;8	66681;3;237;54;
$GPXUP;2454;12:58:18;0;50	20969;8	66683;3;236;51;
$GPXUP;2454;12:58:19;0;50	20956;8	66686;2;237;51;
$GPXUP;2454;12:58:20;0;50	20945;8	66685;2;236;45;
$GPXUP;2454;12:58:21;0;50	20932;8	66688;3;237;50;
$GPXUP;2454;12:58:22;0;50	2092;8	66693;3;237;51;
$GPXUP;2454;12:58:23;0;50	20906;8	66695;3;237;52;
$GPXUP;2454;12:58:24;0;50	20893;8	66696;3;237;53;
$GPXUP;2454;12:58:25;0;50	20879;8	66696;2;237;53;
$GPXUP;2454;12:58:26;0;50	20865;8	66702;3;237;58;
$GPXUP;2454;12:58:27;0;50	20851;8	66708;3;237;58;
$GPXUP;2454;12:58:28;0;50	20837;8	66714;3;237;56;
$GPXUP;2454;12:58:29;0;50	20824;8	66718;3;237;54;
$GPXUP;2454;12:58:30;0;50	20811;8	66725;2;237;50;
$GPXUP;2454;12:58:31;0;50	208;8	66737;3;236;55;
$GPXUP;2454;12:58:32;0;50	20788;8	66746;3;237;54;
$GPXUP;2454;12:58:33;0;50	20775;8	66756;3;237;54;
$GPXUP;2454;12:58:34;0;50	20764;8	66767;2;237;54;
$GPXUP;2454;12:58:35;0;50	20751;8	66776;2;237;54;
$GPXUP;2454;12:58:36;0;50	2074;8	66787;2;237;54;
$GPXUP;2454;12:58:37;0;50	20728;8	66794;2;237;53;
$GPXUP;2454;12:58:38;0;50	20715;8	66803;2;237;55;
$GPXUP;2454;12:58:39;0;50	20701;8	66805;3;237;57;
$GPXUP;2454;12:58:40;0;50	20685;8	66805;3;236;60;
$GPXUP;2454;12:58:41;0;50	2067;8	66804;2;237;57;
$GPXUP;2454;12:58:42;0;50	20655;8	66801;2;237;57;
$GPXUP;2454;12:58:43;0;50	2064;8	66795;2;237;53;
$GPXUP;2454;12:58:44;0;50	20627;8	6679;2;237;54;
$GPXUP;2454;12:58:45;0;50	20613;8	66786;2;237;54;
$GPXUP;2454;12:58:46;0;50	20598;8	66782;2;237;54;
$GPXUP;2454;12:58:47;0;50	20583;8	66782;2;237;63;
$GPXUP;2454;12:58:48;0;50	20566;8	66786;3;237;63;
$GPXUP;2454;12:58:49;0;50	20552;8	66786;2;237;58;
$GPXUP;2454;12:58:50;0;50	20537;8	66788;2;237;57;
$GPXUP;2454;12:58:51;0;50	20521;8	66789;2;237;59;
$GPXUP;2454;12:58:52;0;50	20508;8	668;3;237;58;
$GPXUP;2454;12:58:53;0;50	20497;8	6681;5;237;55;
$GPXUP;2454;12:58:54;0;50	20485;8	66821;2;237;54;
$GPXUP;2454;12:58:55;0;50	20473;8	66833;2;237;54;
$GPXUP;2454;12:58:56;0;50	2046;8	66843;2;237;61;
$GPXUP;2454;12:58:57;0;50	20445;8	66855;2;237;62;
$GPXUP;2454;12:58:58;0;50	20432;8	66867;2;237;61;
$GPXUP;2454;12:58:59;0;50	2042;8	66881;5;237;60;
$GPXUP;2454;12:59:00;0;50	20409;8	66895;5;238;54;
$GPXUP;2454;12:59:01;0;50	20399;8	66909;2;238;52;
$GPXUP;2454;12:59:02;0;50	20389;8	66922;3;238;52;
$GPXUP;2454;12:59:03;0;50	2038;8	66933;3;239;47;
$GPXUP;2454;12:59:04;0;50	2037;8	66945;2;239;50;
$GPXUP;2454;12:59:05;0;50	2036;8	66949;2;239;37;
$GPXUP;2454;12:59:06;0;50	20352;8	66952;2;239;32;
$GPXUP;2454;12:59:07;0;50	20345;8	66954;2;239;32;
$GPXUP;2454;12:59:08;0;50	20336;8	66956;2;239;32;
$GPXUP;2454;12:59:09;0;50	20328;8	66958;2;239;32;
$GPXUP;2454;12:59:10;0;50	20313;8	66962;3;240;53;
$GPXUP;2454;12:59:11;0;50	20298;8	66963;3;240;57;
$GPXUP;2454;12:59:12;0;50	20282;8	66963;3;240;56;
$GPXUP;2454;12:59:13;0;50	20268;8	66964;3;240;54;
$GPXUP;2454;12:59:14;0;50	20253;8	66964;2;240;54;
$GPXUP;2454;12:59:15;0;50	20238;8	66964;2;239;54;
$GPXUP;2454;12:59:16;0;50	20223;8	66964;2;240;54;
$GPXUP;2454;12:59:17;0;50	20208;8	66966;2;239;55;
$GPXUP;2454;12:59:18;0;50	20193;8	6697;3;240;61;
$GPXUP;2454;12:59:19;0;50	20178;8	66974;3;239;58;
$GPXUP;2454;12:59:20;0;50	20163;8	66976;2;239;51;
$GPXUP;2454;12:59:21;0;50	2015;8	66976;2;240;51;
$GPXUP;2454;12:59:22;0;50	20138;8	6697;2;239;47;
$GPXUP;2454;12:59:23;0;50	20126;8	66962;2;239;47;
$GPXUP;2454;12:59:24;0;50	20113;8	66954;2;239;47;
$GPXUP;2454;12:59:25;0;50	20101;8	66946;2;238;47;
$GPXUP;2454;12:59:26;0;50	20089;8	66938;2;239;47;
$GPXUP;2454;12:59:27;0;50	20077;8	6693;2;238;47;
$GPXUP;2454;12:59:28;0;50	20066;8	66923;2;238;47;
$GPXUP;2454;12:59:29;0;50	20054;8	66916;2;238;47;
$GPXUP;2454;12:59:30;0;50	20042;8	66908;2;238;47;
$GPXUP;2454;12:59:31;0;50	20031;8	66899;2;237;47;
$GPXUP;2454;12:59:32;0;50	20019;8	66892;2;238;47;
$GPXUP;2454;12:59:33;0;50	20002;8	6688;2;237;60;
$GPXUP;2454;12:59:34;0;50	19987;8	66883;3;238;53;
$GPXUP;2454;12:59:35;0;50	19972;8	66883;3;237;53;
$GPXUP;2454;12:59:36;0;50	19957;8	66883;2;238;52;
$GPXUP;2454;12:59:37;0;50	19943;8	66883;2;238;52;
$GPXUP;2454;12:59:38;0;50	19928;8	66885;2;237;52;
$GPXUP;2454;12:59:39;0;50	19914;8	66885;2;237;52;
$GPXUP;2454;12:59:40;0;50	19899;8	66885;2;238;52;
$GPXUP;2454;12:59:41;0;50	19884;8	66888;3;238;53;
$GPXUP;2454;12:59:42;0;50	19869;8	66888;3;238;54;
$GPXUP;2454;12:59:43;0;50	19854;8	66886;2;238;51;
$GPXUP;2454;12:59:44;0;50	1984;8	66883;2;238;51;
$GPXUP;2454;12:59:45;0;50	19826;8	66882;2;238;51;
$GPXUP;2454;12:59:46;0;50	19812;8	66881;2;238;51;
$GPXUP;2454;12:59:47;0;50	19798;8	6688;2;238;51;
$GPXUP;2454;12:59:48;0;50	19782;8	66878;3;238;61;
$GPXUP;2454;12:59:49;0;50	19764;8	6688;3;238;64;
$GPXUP;2454;12:59:50;0;50	19747;8	66883;3;238;65;
$GPXUP;2454;12:59:51;0;50	19729;8	66884;3;238;64;
$GPXUP;2454;12:59:52;0;50	19712;8	66884;2;238;62;
$GPXUP;2454;12:59:53;0;50	19696;8	66884;2;239;60;
$GPXUP;2454;12:59:54;0;50	19681;8	66882;2;239;56;
$GPXUP;2454;12:59:55;0;50	19666;8	66887;3;238;59;
$GPXUP;2454;12:59:56;0;50	19651;8	6689;3;238;57;
$GPXUP;2454;12:59:57;0;50	19637;8	66894;3;238;57;
$GPXUP;2454;12:59:58;0;50	19621;8	66898;2;238;59;
$GPXUP;2454;12:59:59;0;50	19606;8	66903;2;238;58;
$GPXUP;2454;13:00:00;0;50	19591;8	66914;3;238;62;
$GPXUP;2454;13:00:01;0;50	19579;8	66929;3;238;64;
$GPXUP;2454;13:00:02;0;50	19566;8	66944;3;238;65;
$GPXUP;2454;13:00:03;0;50	19551;8	66956;3;238;64;
$GPXUP;2454;13:00:04;0;50	19537;8	66965;3;238;61;
$GPXUP;2454;13:00:05;0;50	19522;8	66974;2;238;59;
$GPXUP;2454;13:00:06;0;50	19509;8	66981;2;238;54;
$GPXUP;2454;13:00:07;0;50	19498;8	6699;2;238;50;
$GPXUP;2454;13:00:08;0;50	19487;8	66998;2;238;46;
$GPXUP;2454;13:00:09;0;50	19476;8	67008;2;238;45;
$GPXUP;2454;13:00:10;0;50	19466;8	67024;5;238;58;
$GPXUP;2454;13:00:11;0;50	19454;8	67038;3;238;57;
$GPXUP;2454;13:00:12;0;50	19443;8	6705;3;238;51;
$GPXUP;2454;13:00:13;0;50	19429;8	67057;3;238;56;
$GPXUP;2454;13:00:14;0;50	19415;8	67065;3;238;55;
$GPXUP;2454;13:00:15;0;50	19403;8	67072;2;238;50;
$GPXUP;2454;13:00:16;0;50	19392;8	6708;2;237;44;
$GPXUP;2454;13:00:17;0;50	19383;8	67093;5;238;48;
$GPXUP;2454;13:00:18;0;50	19373;8	67107;3;237;48;
$GPXUP;2454;13:00:19;0;50	19363;8	67116;3;238;45;
$GPXUP;2454;13:00:20;0;50	19353;8	67121;3;238;40;
$GPXUP;2454;13:00:21;0;50	19343;8	67125;2;238;39;
$GPXUP;2454;13:00:22;0;50	19333;8	6713;2;238;39;
$GPXUP;2454;13:00:23;0;50	19323;8	67134;2;238;39;
$GPXUP;2454;13:00:24;0;50	19313;8	67138;2;238;39;
$GPXUP;2454;13:00:25;0;50	19303;8	67143;2;239;39;
$GPXUP;2454;13:00:26;0;50	19289;8	67151;3;239;56;
$GPXUP;2454;13:00:27;0;50	19274;8	67159;3;238;60;
$GPXUP;2454;13:00:28;0;50	19259;8	67166;2;238;60;
$GPXUP;2454;13:00:29;0;50	19246;8	67171;3;238;52;
$GPXUP;2454;13:00:30;0;50	19235;8	67175;2;238;43;
$GPXUP;2454;13:00:31;0;50	19224;8	67179;2;238;42;
$GPXUP;2454;13:00:32;0;50	19213;8	67181;2;239;42;
$GPXUP;2454;13:00:33;0;50	19203;8	67185;2;238;42;
$GPXUP;2454;13:00:34;0;50	19192;8	67188;2;239;42;
$GPXUP;2454;13:00:35;0;50	19182;8	67192;2;238;42;
$GPXUP;2454;13:00:36;0;50	19171;8	67194;2;239;42;
$GPXUP;2454;13:00:37;0;50	19161;8	67198;2;239;42;
$GPXUP;2454;13:00:38;0;50	19151;8	67202;2;238;42;
$GPXUP;2454;13:00:39;0;50	1914;8	67206;2;239;42;
$GPXUP;2454;13:00:40;0;50	1913;8	67208;2;238;42;
$GPXUP;2454;13:00:41;0;50	1912;8	67212;2;238;42;
$GPXUP;2454;13:00:42;0;50	19109;8	672;2;239;43;
$GPXUP;2454;13:00:43;0;50	19098;8	67188;2;238;44;
$GPXUP;2454;13:00:44;0;50	19088;8	67178;2;238;44;
$GPXUP;2454;13:00:45;0;50	19077;8	67167;2;238;44;
$GPXUP;2454;13:00:46;0;50	19067;8	67158;2;238;44;
$GPXUP;2454;13:00:47;0;50	19056;8	67149;2;238;44;
$GPXUP;2454;13:00:49;1;50	19031;8	67129;2;237;52;
$GPXUP;2454;13:00:50;0;50	19018;8	6713;3;238;48;
$GPXUP;2454;13:00:51;0;50	19005;8	67131;2;238;49;
$GPXUP;2454;13:00:52;0;50	18992;8	67129;3;238;47;
$GPXUP;2454;13:00:53;0;50	18981;8	67124;2;238;42;
$GPXUP;2454;13:00:54;0;50	1897;8	67119;2;238;41;
$GPXUP;2454;13:00:55;0;50	18959;8	67113;2;239;41;
$GPXUP;2454;13:00:56;0;50	18948;8	6711;2;238;41;
$GPXUP;2454;13:00:57;0;50	18937;8	67105;2;238;41;
$GPXUP;2454;13:00:58;0;50	18927;8	67102;2;238;41;
$GPXUP;2454;13:00:59;0;50	18916;8	67097;2;238;41;
$GPXUP;2454;13:01:00;0;50	18905;8	67094;2;238;41;
$GPXUP;2454;13:01:01;0;50	18895;8	6709;2;239;41;
$GPXUP;2454;13:01:02;0;50	18885;8	67078;2;238;41;
$GPXUP;2454;13:01:03;0;50	18875;8	67067;2;239;42;
$GPXUP;2454;13:01:04;0;50	18866;8	67055;2;238;42;
$GPXUP;2454;13:01:05;0;50	18855;8	67043;2;238;42;
$GPXUP;2454;13:01:06;0;50	18846;8	67032;2;238;42;
$GPXUP;2454;13:01:07;0;50	18838;8	6702;2;238;42;
$GPXUP;2454;13:01:08;0;50	18829;8	6701;2;238;42;
$GPXUP;2454;13:01:09;0;50	18821;8	66999;2;238;42;
$GPXUP;2454;13:01:10;0;50	18812;8	66989;2;238;42;
$GPXUP;2454;13:01:11;0;50	18803;8	66978;2;239;42;
$GPXUP;2454;13:01:12;0;50	18795;8	66968;2;238;42;
$GPXUP;2454;13:01:13;0;50	18787;8	6696;2;238;42;
$GPXUP;2454;13:01:14;0;50	1878;8	66957;2;238;40;
$GPXUP;2454;13:01:15;0;50	18771;8	66957;2;239;48;
$GPXUP;2454;13:01:16;0;50	18761;8	66955;2;239;48;
$GPXUP;2454;13:01:17;0;50	18748;8	66956;3;238;50;
$GPXUP;2454;13:01:18;0;50	18733;8	66954;3;238;49;
$GPXUP;2454;13:01:19;0;50	18718;8	66953;3;238;44;
$GPXUP;2454;13:01:20;0;50	18705;8	66954;2;237;43;
$GPXUP;2454;13:01:21;0;50	18692;8	66952;2;238;43;
$GPXUP;2454;13:01:22;0;50	18679;8	66953;2;238;43;
$GPXUP;2454;13:01:23;0;50	18666;8	66954;2;238;43;
$GPXUP;2454;13:01:24;0;50	18654;8	66956;2;238;43;
$GPXUP;2454;13:01:25;0;50	18641;8	66956;2;238;43;
$GPXUP;2454;13:01:26;0;50	18629;8	66958;2;238;43;
$GPXUP;2454;13:01:27;0;50	18617;8	6696;2;238;43;
$GPXUP;2454;13:01:28;0;50	18605;8	66964;2;237;43;
$GPXUP;2454;13:01:29;0;50	18594;8	66943;2;237;43;
$GPXUP;2454;13:01:30;0;50	18584;8	66923;2;238;45;
$GPXUP;2454;13:01:31;0;50	18574;8	66903;2;237;45;
$GPXUP;2454;13:01:32;0;50	18563;8	66884;2;237;45;
$GPXUP;2454;13:01:33;0;50	18553;8	66865;2;238;45;
$GPXUP;2454;13:01:34;0;50	18543;8	66848;2;237;45;
$GPXUP;2454;13:01:35;0;50	18523;8	66834;2;237;70;
$GPXUP;2454;13:01:36;0;50	185;8	66823;2;237;73;
$GPXUP;2454;13:01:37;0;50	18485;8	66817;3;237;55;
$GPXUP;2454;13:01:38;0;50	1847;8	66812;2;237;54;
$GPXUP;2454;13:01:39;0;50	18455;8	66806;2;237;53;
$GPXUP;2454;13:01:40;0;50	1844;8	66802;2;237;53;
$GPXUP;2454;13:01:41;0;50	18425;8	66791;2;237;54;
$GPXUP;2454;13:01:42;0;50	18406;8	66779;3;236;66;
$GPXUP;2454;13:01:43;0;50	18386;8	66771;2;237;69;
$GPXUP;2454;13:01:44;0;50	18367;8	66765;3;237;59;
$GPXUP;2454;13:01:45;0;50	1835;8	6676;3;236;61;
$GPXUP;2454;13:01:46;0;50	18332;8	66754;3;237;60;
$GPXUP;2454;13:01:47;0;50	18315;8	66748;2;236;60;
$GPXUP;2454;13:01:48;0;50	18298;8	66742;2;236;62;
$GPXUP;2454;13:01:49;0;50	18281;8	66746;3;236;62;
$GPXUP;2454;13:01:50;0;50	18265;8	66749;3;236;60;
$GPXUP;2454;13:01:51;0;50	1825;8	66755;3;236;60;
$GPXUP;2454;13:01:52;0;50	18235;8	66759;3;236;58;
$GPXUP;2454;13:01:53;0;50	1822;8	66765;3;236;55;
$GPXUP;2454;13:01:54;0;50	18207;8	66769;3;236;56;
$GPXUP;2454;13:01:55;0;50	18193;8	6677;2;237;50;
$GPXUP;2454;13:01:56;0;50	1818;8	6677;3;236;51;
$GPXUP;2454;13:01:57;0;50	18165;8	6677;3;237;51;
$GPXUP;2454;13:01:58;0;50	18153;8	66768;3;237;49;
$GPXUP;2454;13:01:59;0;50	1814;8	66766;2;237;48;
$GPXUP;2454;13:02:00;0;50	18125;8	66763;2;237;55;
$GPXUP;2454;13:02:01;0;50	1811;8	66769;3;237;60;
$GPXUP;2454;13:02:02;0;50	18094;8	66774;3;237;62;
$GPXUP;2454;13:02:03;0;50	18079;8	66779;3;237;59;
$GPXUP;2454;13:02:04;0;50	18066;8	66782;3;237;55;
$GPXUP;2454;13:02:05;0;50	18053;8	66785;3;237;51;
$GPXUP;2454;13:02:06;0;50	1804;8	66787;3;237;50;
$GPXUP;2454;13:02:07;0;50	18026;8	66789;3;237;53;
$GPXUP;2454;13:02:08;0;50	18011;8	66789;3;237;60;
$GPXUP;2454;13:02:09;0;50	17994;8	66791;3;238;66;
$GPXUP;2454;13:02:10;0;50	17977;8	66795;3;238;67;
$GPXUP;2454;13:02:11;0;50	1796;8	66801;3;238;66;
$GPXUP;2454;13:02:12;0;50	17944;8	66806;3;238;66;
$GPXUP;2454;13:02:13;0;50	17929;8	66812;3;237;61;
$GPXUP;2454;13:02:14;0;50	17914;8	66819;3;238;61;
$GPXUP;2454;13:02:15;0;50	17899;8	66825;3;238;60;
$GPXUP;2454;13:02:16;0;50	17884;8	66831;3;238;60;
$GPXUP;2454;13:02:17;0;50	1787;8	66837;2;237;60;
$GPXUP;2454;13:02:18;0;50	17858;8	66834;2;238;47;
$GPXUP;2454;13:02:19;0;50	17846;8	66834;2;238;49;
$GPXUP;2454;13:02:20;0;50	1783;8	66831;5;237;60;
$GPXUP;2454;13:02:21;0;50	17814;8	66828;2;238;63;
$GPXUP;2454;13:02:22;0;50	17798;8	66825;5;237;65;
$GPXUP;2454;13:02:23;0;50	17781;8	66828;3;237;65;
$GPXUP;2454;13:02:24;0;50	17764;8	66829;3;237;65;
$GPXUP;2454;13:02:25;0;50	17748;8	6683;2;237;65;
$GPXUP;2454;13:02:26;0;50	17733;8	66836;5;236;59;
$GPXUP;2454;13:02:27;0;50	17719;8	66841;3;235;57;
$GPXUP;2454;13:02:28;0;50	17705;8	66847;2;235;56;
$GPXUP;2454;13:02:29;0;50	17693;8	66847;3;234;46;
$GPXUP;2454;13:02:30;0;50	17681;8	66851;2;234;48;
$GPXUP;2454;13:02:31;0;50	17666;8	66852;3;234;58;
$GPXUP;2454;13:02:32;0;50	17651;8	66854;2;234;56;
$GPXUP;2454;13:02:33;0;50	17638;8	66852;2;234;53;
$GPXUP;2454;13:02:34;0;50	17624;8	66849;2;234;52;
$GPXUP;2454;13:02:35;0;50	1761;8	66839;2;234;59;
$GPXUP;2454;13:02:36;0;50	17595;8	66827;2;233;62;
$GPXUP;2454;13:02:37;0;50	1758;8	66814;2;234;62;
$GPXUP;2454;13:02:38;0;50	17566;8	66802;2;234;62;
$GPXUP;2454;13:02:39;0;50	17551;8	6679;2;234;62;
$GPXUP;2454;13:02:40;0;50	17536;8	66778;2;234;62;
$GPXUP;2454;13:02:41;0;50	17522;8	66765;2;234;62;
$GPXUP;2454;13:02:42;0;50	17507;8	66761;3;234;59;
$GPXUP;2454;13:02:43;0;50	17492;8	66757;2;234;59;
$GPXUP;2454;13:02:44;0;50	17479;8	6676;3;234;52;
$GPXUP;2454;13:02:45;0;50	17466;8	66766;3;234;53;
$GPXUP;2454;13:02:46;0;50	17453;8	66771;3;234;52;
$GPXUP;2454;13:02:47;0;50	17441;8	66776;3;234;52;
$GPXUP;2454;13:02:48;0;50	17428;8	66779;2;234;50;
$GPXUP;2454;13:02:49;0;50	17417;8	6678;2;234;43;
$GPXUP;2454;13:02:50;0;50	17406;8	66782;2;234;48;
$GPXUP;2454;13:02:51;0;50	17393;8	66787;3;234;51;
$GPXUP;2454;13:02:52;0;50	17382;8	66795;3;234;51;
$GPXUP;2454;13:02:53;0;50	17371;8	66804;5;234;53;
$GPXUP;2454;13:02:54;0;50	1736;8	66815;3;234;52;
$GPXUP;2454;13:02:55;0;50	17348;8	66823;3;235;51;
$GPXUP;2454;13:02:56;0;50	17336;8	66826;3;235;47;
$GPXUP;2454;13:02:57;0;50	17324;8	6683;2;234;46;
$GPXUP;2454;13:02:58;0;50	17315;8	66827;2;235;37;
$GPXUP;2454;13:02:59;0;50	17305;8	66819;2;235;40;
$GPXUP;2454;13:03:00;0;50	17295;8	6681;2;234;42;
$GPXUP;2454;13:03:01;0;50	17285;8	66801;2;234;42;
$GPXUP;2454;13:03:02;0;50	17275;8	66792;2;234;42;
$GPXUP;2454;13:03:03;0;50	17265;8	66783;2;235;42;
$GPXUP;2454;13:03:04;0;50	17255;8	66775;2;234;42;
$GPXUP;2454;13:03:05;0;50	17245;8	66766;2;234;42;
$GPXUP;2454;13:03:06;0;50	17232;8	6676;2;234;48;
$GPXUP;2454;13:03:07;0;50	17219;8	66757;2;234;49;
$GPXUP;2454;13:03:08;0;50	17206;8	66753;2;235;49;
$GPXUP;2454;13:03:09;0;50	17192;8	66753;3;235;53;
$GPXUP;2454;13:03:10;0;50	17176;8	66753;3;235;53;
$GPXUP;2454;13:03:11;0;50	17163;8	66749;2;234;50;
$GPXUP;2454;13:03:12;0;50	17149;8	66745;2;234;50;
$GPXUP;2454;13:03:13;0;50	17135;8	66741;2;235;50;
$GPXUP;2454;13:03:14;0;50	17121;8	66739;2;235;50;
$GPXUP;2454;13:03:15;0;50	17107;8	6674;3;235;52;
$GPXUP;2454;13:03:16;0;50	17093;8	66742;3;235;52;
$GPXUP;2454;13:03:17;0;50	17079;8	66742;3;235;53;
$GPXUP;2454;13:03:18;0;50	17063;8	66741;2;235;53;
$GPXUP;2454;13:03:19;0;50	1705;8	66737;2;235;50;
$GPXUP;2454;13:03:20;0;50	17035;8	66733;3;236;54;
$GPXUP;2454;13:03:21;0;50	1702;8	66733;3;235;55;
$GPXUP;2454;13:03:22;0;50	17005;8	66736;3;235;56;
$GPXUP;2454;13:03:23;0;50	1699;8	66738;3;234;57;
$GPXUP;2454;13:03:24;0;50	16975;8	66736;5;234;56;
$GPXUP;2454;13:03:25;0;50	16958;8	66736;3;235;58;
$GPXUP;2454;13:03:26;0;50	16943;8	6674;3;235;61;
$GPXUP;2454;13:03:27;0;50	16927;8	66746;3;234;63;
$GPXUP;2454;13:03:28;0;50	1691;8	6675;3;234;62;
$GPXUP;2454;13:03:29;0;50	16895;8	6675;2;234;59;
$GPXUP;2454;13:03:30;0;50	16878;8	66751;3;234;64;
$GPXUP;2454;13:03:31;0;50	16861;8	66752;3;234;66;
$GPXUP;2454;13:03:32;0;50	16844;8	66752;3;235;65;
$GPXUP;2454;13:03:33;0;50	16827;8	6675;3;234;65;
$GPXUP;2454;13:03:34;0;50	1681;8	66751;3;235;68;
$GPXUP;2454;13:03:35;0;50	16792;8	66754;3;235;69;
$GPXUP;2454;13:03:36;0;50	16774;8	66758;3;234;71;
$GPXUP;2454;13:03:37;0;50	16755;8	66759;3;235;72;
$GPXUP;2454;13:03:38;0;50	16737;8	66759;2;234;69;
$GPXUP;2454;13:03:39;0;50	1672;8	6676;2;235;69;
$GPXUP;2454;13:03:40;0;50	16703;8	66763;2;235;65;
$GPXUP;2454;13:03:41;0;50	16689;8	66765;2;235;55;
$GPXUP;2454;13:03:42;0;50	1668;8	66779;5;236;52;
$GPXUP;2454;13:03:43;0;50	1667;8	66794;5;236;52;
$GPXUP;2454;13:03:44;0;50	16662;8	66809;2;237;48;
$GPXUP;2454;13:03:45;0;50	16657;8	66828;3;236;51;
$GPXUP;2454;13:03:46;0;50	1665;8	66848;5;237;54;
$GPXUP;2454;13:03:47;0;50	16641;8	66863;5;237;51;
$GPXUP;2454;13:03:48;0;50	16629;8	66878;5;237;58;
$GPXUP;2454;13:03:49;0;50	16617;8	66893;2;238;58;
$GPXUP;2454;13:03:50;0;50	16605;8	66908;2;237;58;
$GPXUP;2454;13:03:51;0;50	16594;8	66923;2;237;58;
$GPXUP;2454;13:03:52;0;50	16583;8	66935;3;237;51;
$GPXUP;2454;13:03:53;0;50	16571;8	66945;3;237;56;
$GPXUP;2454;13:03:54;0;50	16557;8	66957;3;238;59;
$GPXUP;2454;13:03:55;0;50	16544;8	66962;2;237;53;
$GPXUP;2454;13:03:56;0;50	16532;8	66962;2;237;46;
$GPXUP;2454;13:03:57;0;50	1652;8	66963;2;237;45;
$GPXUP;2454;13:03:58;0;50	16508;8	66964;2;237;45;
$GPXUP;2454;13:03:59;0;50	16497;8	66963;2;237;45;
$GPXUP;2454;13:04:00;0;50	16487;8	66963;2;237;35;
$GPXUP;2454;13:04:01;0;50	16482;8	6698;5;237;45;
$GPXUP;2454;13:04:02;0;50	16475;8	66999;5;237;51;
$GPXUP;2454;13:04:03;0;50	16468;8	67017;3;236;53;
$GPXUP;2454;13:04:04;0;50	16457;8	67032;3;236;53;
$GPXUP;2454;13:04:05;0;50	16446;8	67046;5;235;54;
$GPXUP;2454;13:04:06;0;50	16433;8	67058;5;235;55;
$GPXUP;2454;13:04:07;0;50	16422;8	6707;5;236;49;
$GPXUP;2454;13:04:08;0;50	16411;8	67081;2;235;45;
$GPXUP;2454;13:04:09;0;50	16401;8	67092;2;235;45;
$GPXUP;2454;13:04:10;0;50	16398;8	671;3;235;21;
$GPXUP;2454;13:04:11;0;50	16396;8	67111;3;235;24;
$GPXUP;2454;13:04:12;0;50	16392;8	6712;2;235;24;
$GPXUP;2454;13:04:13;0;50	16387;8	67139;3;235;49;
$GPXUP;2454;13:04:14;0;50	16382;8	67159;2;235;51;
$GPXUP;2454;13:04:15;0;50	16376;8	67179;2;235;52;
$GPXUP;2454;13:04:16;0;50	1637;8	67195;5;236;45;
$GPXUP;2454;13:04:17;0;50	16364;8	67211;5;235;42;
$GPXUP;2454;13:04:18;0;50	16356;8	67226;3;234;45;
$GPXUP;2454;13:04:19;0;50	16347;8	67242;3;234;48;
$GPXUP;2454;13:04:20;0;50	16338;8	67256;3;234;49;
$GPXUP;2454;13:04:21;0;50	16328;8	67268;3;234;49;
$GPXUP;2454;13:04:22;0;50	16317;8	67277;3;234;44;
$GPXUP;2454;13:04:23;0;50	16304;8	67284;3;234;49;
$GPXUP;2454;13:04:24;0;50	1629;8	67288;3;234;55;
$GPXUP;2454;13:04:25;0;50	16276;8	67294;3;234;56;
$GPXUP;2454;13:04:26;0;50	16262;8	67297;3;234;56;
$GPXUP;2454;13:04:27;0;50	16248;8	67299;2;234;56;
$GPXUP;2454;13:04:28;0;50	16234;8	67298;2;234;53;
$GPXUP;2454;13:04:29;0;50	16219;8	67299;3;234;57;
$GPXUP;2454;13:04:30;0;50	16204;8	67301;2;234;59;
$GPXUP;2454;13:04:31;0;50	16189;8	67304;2;234;59;
$GPXUP;2454;13:04:32;0;50	16174;8	67305;3;234;59;
$GPXUP;2454;13:04:33;0;50	16158;8	67307;2;234;59;
$GPXUP;2454;13:04:34;0;50	16145;8	67308;3;235;54;
$GPXUP;2454;13:04:35;0;50	1613;8	67311;3;234;57;
$GPXUP;2454;13:04:36;0;50	16116;8	67316;3;234;59;
$GPXUP;2454;13:04:37;0;50	161;8	67323;3;235;63;
$GPXUP;2454;13:04:38;0;50	16084;8	6733;3;235;63;
$GPXUP;2454;13:04:39;0;50	1607;8	6734;5;235;60;
$GPXUP;2454;13:04:40;0;50	16056;8	67349;2;235;60;
$GPXUP;2454;13:04:41;0;50	16046;8	67357;2;235;45;
$GPXUP;2454;13:04:42;0;50	16036;8	67365;2;236;44;
$GPXUP;2454;13:04:43;0;50	16025;8	67373;2;236;44;
$GPXUP;2454;13:04:44;0;50	16017;8	6739;5;236;53;
$GPXUP;2454;13:04:45;0;50	16008;8	67406;3;236;51;
$GPXUP;2454;13:04:46;0;50	16001;8	67423;5;237;49;
$GPXUP;2454;13:04:47;0;50	15992;8	67436;3;237;46;
$GPXUP;2454;13:04:48;0;50	15982;8	67448;3;238;47;
$GPXUP;2454;13:04:49;0;50	1597;8	67456;3;238;49;
$GPXUP;2454;13:04:50;0;50	15957;8	67463;3;238;52;
$GPXUP;2454;13:04:51;0;50	15945;8	67474;3;238;55;
$GPXUP;2454;13:04:52;0;50	15933;8	67484;2;238;54;
$GPXUP;2454;13:04:53;0;50	15921;8	67495;2;238;54;
$GPXUP;2454;13:04:54;0;50	15911;8	67513;3;238;58;
$GPXUP;2454;13:04:55;0;50	15901;8	67529;5;239;55;
$GPXUP;2454;13:04:56;0;50	15891;8	67545;5;240;51;
$GPXUP;2454;13:04:57;0;50	15882;8	67559;2;239;49;
$GPXUP;2454;13:04:58;0;50	15873;8	67572;2;240;49;
$GPXUP;2454;13:04:59;0;50	15865;8	67586;5;240;49;
$GPXUP;2454;13:05:00;0;50	15855;8	676;3;240;47;
$GPXUP;2454;13:05:01;0;50	15846;8	67613;2;240;47;
$GPXUP;2454;13:05:02;0;50	15835;8	67626;2;240;51;
$GPXUP;2454;13:05:03;0;50	15826;8	6764;5;239;51;
$GPXUP;2454;13:05:04;0;50	15817;8	67656;2;240;51;
$GPXUP;2454;13:05:05;0;50	15805;8	67663;3;240;47;
$GPXUP;2454;13:05:06;0;50	15793;8	67671;3;239;50;
$GPXUP;2454;13:05:07;0;50	1578;8	6768;3;240;54;
$GPXUP;2454;13:05:08;0;50	15768;8	67691;3;239;55;
$GPXUP;2454;13:05:09;0;50	15755;8	67702;2;240;55;
$GPXUP;2454;13:05:10;0;50	15744;8	67713;3;239;53;
$GPXUP;2454;13:05:11;0;50	15731;8	67721;3;239;52;
$GPXUP;2454;13:05:12;0;50	15719;8	67731;3;239;55;
$GPXUP;2454;13:05:13;0;50	15707;8	67745;3;240;58;
$GPXUP;2454;13:05:14;0;50	15696;8	67762;3;239;60;
$GPXUP;2454;13:05:15;0;50	15687;8	67781;5;239;62;
$GPXUP;2454;13:05:16;0;50	15676;8	67798;2;239;62;
$GPXUP;2454;13:05:17;0;50	15667;8	67816;5;239;57;
$GPXUP;2454;13:05:18;0;50	15659;8	67833;3;239;57;
$GPXUP;2454;13:05:19;0;50	15649;8	67849;5;239;53;
$GPXUP;2454;13:05:20;0;50	15639;8	67862;3;239;49;
$GPXUP;2454;13:05:21;0;50	15629;8	67872;3;239;48;
$GPXUP;2454;13:05:22;0;50	15618;8	67877;3;239;44;
$GPXUP;2454;13:05:23;0;50	15608;8	67886;3;239;47;
$GPXUP;2454;13:05:24;0;50	15598;8	67897;3;240;48;
$GPXUP;2454;13:05:25;0;50	15588;8	6791;3;240;48;
$GPXUP;2454;13:05:26;0;50	15578;8	67921;2;240;48;
$GPXUP;2454;13:05:27;0;50	15568;8	6793;3;240;49;
$GPXUP;2454;13:05:28;0;50	15556;8	67939;3;239;49;
$GPXUP;2454;13:05:29;0;50	15545;8	67947;3;239;49;
$GPXUP;2454;13:05:30;0;50	15534;8	67958;3;240;50;
$GPXUP;2454;13:05:31;0;50	15525;8	67968;2;239;46;
$GPXUP;2454;13:05:32;0;50	15516;8	67979;2;240;45;
$GPXUP;2454;13:05:33;0;50	15506;8	67995;5;239;59;
$GPXUP;2454;13:05:34;0;50	15495;8	68012;3;239;58;
$GPXUP;2454;13:05:35;0;50	15482;8	68022;3;239;56;
$GPXUP;2454;13:05:36;0;50	15469;8	6803;3;238;57;
$GPXUP;2454;13:05:37;0;50	15455;8	68038;3;238;58;
$GPXUP;2454;13:05:38;0;50	15441;8	68047;3;238;60;
$GPXUP;2454;13:05:39;0;50	15427;8	68058;3;238;61;
$GPXUP;2454;13:05:40;0;50	15413;8	68069;2;238;62;
$GPXUP;2454;13:05:41;0;50	15401;8	6808;3;238;56;
$GPXUP;2454;13:05:42;0;50	15388;8	68089;3;238;54;
$GPXUP;2454;13:05:43;0;50	15376;8	68096;3;237;53;
$GPXUP;2454;13:05:44;0;50	15363;8	68105;3;237;53;
$GPXUP;2454;13:05:45;0;50	15352;8	68114;2;238;54;
$GPXUP;2454;13:05:46;0;50	15339;8	68129;3;238;61;
$GPXUP;2454;13:05:47;0;50	15327;8	68142;3;238;60;
$GPXUP;2454;13:05:48;0;50	15314;8	68156;3;237;58;
$GPXUP;2454;13:05:49;0;50	15302;8	68168;2;238;58;
$GPXUP;2454;13:05:50;0;50	15293;8	68173;2;237;39;
$GPXUP;2454;13:05:51;0;50	15284;8	68177;2;238;37;
$GPXUP;2454;13:05:52;0;50	15274;8	68184;2;238;42;
$GPXUP;2454;13:05:53;0;50	15265;8	68191;2;238;43;
$GPXUP;2454;13:05:54;0;50	15255;8	68196;2;238;43;
$GPXUP;2454;13:05:55;0;50	15244;8	68202;2;237;43;
$GPXUP;2454;13:05:56;0;50	15234;8	68195;2;237;43;
$GPXUP;2454;13:05:57;0;50	15223;8	68192;2;237;44;
$GPXUP;2454;13:05:58;0;50	15205;8	68188;2;237;61;
$GPXUP;2454;13:05:59;0;50	15188;8	68187;2;237;62;
$GPXUP;2454;13:06:00;0;50	15171;8	68186;2;237;62;
$GPXUP;2454;13:06:01;0;50	15157;8	68189;3;237;55;
$GPXUP;2454;13:06:02;0;50	15142;8	68191;3;237;54;
$GPXUP;2454;13:06:03;0;50	15128;8	68194;2;236;54;
$GPXUP;2454;13:06:04;0;50	15114;8	68197;2;237;57;
$GPXUP;2454;13:06:05;0;50	15101;8	68205;3;237;53;
$GPXUP;2454;13:06:06;0;50	15089;8	68212;2;237;53;
$GPXUP;2454;13:06:07;0;50	15076;8	68223;3;237;54;
$GPXUP;2454;13:06:08;0;50	15065;8	68235;3;237;56;
$GPXUP;2454;13:06:09;0;50	15054;8	6825;3;237;53;
$GPXUP;2454;13:06:10;0;50	15045;8	68264;5;237;52;
$GPXUP;2454;13:06:11;0;50	15035;8	68279;5;237;53;
$GPXUP;2454;13:06:12;0;50	15025;8	68291;3;237;51;
$GPXUP;2454;13:06:13;0;50	15015;8	68305;5;237;49;
$GPXUP;2454;13:06:14;0;50	15006;8	68315;3;237;46;
$GPXUP;2454;13:06:15;0;50	14994;8	68321;3;237;43;
$GPXUP;2454;13:06:16;0;50	14985;8	68324;2;237;38;
$GPXUP;2454;13:06:17;0;50	14974;8	68327;2;238;37;
$GPXUP;2454;13:06:18;0;50	14964;8	6833;2;238;37;
$GPXUP;2454;13:06:19;0;50	14955;8	68324;2;237;35;
$GPXUP;2454;13:06:20;0;50	14946;8	68312;2;238;39;
$GPXUP;2454;13:06:21;0;50	14937;8	68301;2;237;40;
$GPXUP;2454;13:06:22;0;50	14929;8	68291;2;237;40;
$GPXUP;2454;13:06:23;0;50	14925;8	68275;2;236;40;
$GPXUP;2454;13:06:24;0;50	1492;8	68257;2;237;44;
$GPXUP;2454;13:06:25;0;50	14916;8	68239;2;237;45;
$GPXUP;2454;13:06:26;0;50	14911;8	68221;2;237;46;
$GPXUP;2454;13:06:27;0;50	14904;8	68203;2;237;48;
$GPXUP;2454;13:06:28;0;50	14898;8	68185;2;237;48;
$GPXUP;2454;13:06:29;0;50	14891;8	68166;2;237;48;
$GPXUP;2454;13:06:30;0;50	14884;8	68158;2;236;29;
$GPXUP;2454;13:06:31;0;50	14874;8	68152;2;237;33;
$GPXUP;2454;13:06:32;0;50	14865;8	68146;2;237;34;
$GPXUP;2454;13:06:33;0;50	1485;8	68141;3;237;48;
$GPXUP;2454;13:06:34;0;50	14835;8	68134;2;236;50;
$GPXUP;2454;13:06:35;0;50	14819;8	68124;2;237;55;
$GPXUP;2454;13:06:36;0;50	14801;8	68113;2;237;56;
$GPXUP;2454;13:06:37;0;50	14785;8	68103;2;236;58;
$GPXUP;2454;13:06:38;0;50	14763;8	68095;2;237;72;
$GPXUP;2454;13:06:39;0;50	14747;8	68095;3;237;58;
$GPXUP;2454;13:06:40;0;50	14733;8	68094;3;237;53;
$GPXUP;2454;13:06:41;0;50	14719;8	6809;2;236;52;
$GPXUP;2454;13:06:42;0;50	14704;8	6809;5;236;55;
$GPXUP;2454;13:06:43;0;50	14689;8	68091;3;236;60;
$GPXUP;2454;13:06:44;0;50	14673;8	68093;2;236;58;
$GPXUP;2454;13:06:45;0;50	14658;8	68092;2;235;55;
$GPXUP;2454;13:06:46;0;50	14644;8	68089;2;235;54;
$GPXUP;2454;13:06:47;0;50	1463;8	68088;2;236;54;
$GPXUP;2454;13:06:48;0;50	14615;8	68084;2;235;56;
$GPXUP;2454;13:06:49;0;50	146;8	6808;2;235;56;
$GPXUP;2454;13:06:50;0;50	14586;8	68086;3;235;58;
$GPXUP;2454;13:06:51;0;50	14571;8	68096;3;235;62;
$GPXUP;2454;13:06:52;0;50	14558;8	68107;3;235;62;
$GPXUP;2454;13:06:53;0;50	14544;8	68119;3;235;62;
$GPXUP;2454;13:06:54;0;50	1453;8	68131;2;235;62;
$GPXUP;2454;13:06:55;0;50	14517;8	68138;3;235;56;
$GPXUP;2454;13:06:56;0;50	14505;8	68142;2;235;48;
$GPXUP;2454;13:06:57;0;50	14492;8	68145;2;234;47;
$GPXUP;2454;13:06:58;0;50	14481;8	68147;2;235;47;
$GPXUP;2454;13:06:59;0;50	14467;8	68146;3;234;53;
$GPXUP;2454;13:07:00;0;50	14453;8	68146;5;234;55;
$GPXUP;2454;13:07:01;0;50	14439;8	68147;3;235;54;
$GPXUP;2454;13:07:02;0;50	14425;8	68147;2;235;54;
$GPXUP;2454;13:07:03;0;50	14411;8	68143;2;234;52;
$GPXUP;2454;13:07:04;0;50	14394;8	68141;2;234;63;
$GPXUP;2454;13:07:05;0;50	14379;8	68143;3;234;61;
$GPXUP;2454;13:07:06;0;50	14364;8	68146;3;234;62;
$GPXUP;2454;13:07:07;0;50	14349;8	6815;3;234;57;
$GPXUP;2454;13:07:08;0;50	14335;8	68153;3;233;56;
$GPXUP;2454;13:07:09;0;50	14321;8	68156;2;233;56;
$GPXUP;2454;13:07:10;0;50	14306;8	68159;2;234;56;
$GPXUP;2454;13:07:11;0;50	14292;8	68161;3;234;59;
$GPXUP;2454;13:07:12;0;50	14276;8	68165;3;234;65;
$GPXUP;2454;13:07:13;0;50	14261;8	68166;3;234;59;
$GPXUP;2454;13:07:14;0;50	14246;8	68168;2;234;58;
$GPXUP;2454;13:07:15;0;50	14233;8	68163;2;234;56;
$GPXUP;2454;13:07:16;0;50	14219;8	68156;2;234;56;
$GPXUP;2454;13:07:17;0;50	14206;8	68145;2;235;57;
$GPXUP;2454;13:07:18;0;50	14192;8	68138;2;234;58;
$GPXUP;2454;13:07:19;0;50	14177;8	68131;2;234;58;
$GPXUP;2454;13:07:20;0;50	14161;8	68127;2;233;63;
$GPXUP;2454;13:07:21;0;50	14143;8	68121;2;234;69;
$GPXUP;2454;13:07:22;0;50	14125;8	68112;2;235;71;
$GPXUP;2454;13:07:23;0;50	14105;8	68103;2;234;74;
$GPXUP;2454;13:07:24;0;50	14086;8	68095;2;234;74;
$GPXUP;2454;13:07:25;0;50	14067;8	68087;2;234;74;
$GPXUP;2454;13:07:26;0;50	14051;8	68091;3;234;64;
$GPXUP;2454;13:07:27;0;50	14037;8	68095;2;234;58;
$GPXUP;2454;13:07:28;0;50	14024;8	68089;5;233;56;
$GPXUP;2454;13:07:29;0;50	1401;8	68083;5;233;56;
$GPXUP;2454;13:07:30;0;50	13996;8	68073;2;234;57;
$GPXUP;2454;13:07:31;0;50	13984;8	68062;2;233;53;
$GPXUP;2454;13:07:32;0;50	13974;8	68051;2;233;53;
$GPXUP;2454;13:07:33;0;50	13962;8	68039;2;233;53;
$GPXUP;2454;13:07:34;0;50	13951;8	68027;2;233;53;
$GPXUP;2454;13:07:35;0;50	13939;8	68015;2;233;53;
$GPXUP;2454;13:07:36;0;50	13929;8	68003;2;233;53;
$GPXUP;2454;13:07:37;0;50	13917;8	67991;2;233;53;
$GPXUP;2454;13:07:38;0;50	13906;8	67979;2;233;53;
$GPXUP;2454;13:07:39;0;50	13895;8	67967;2;233;53;
$GPXUP;2454;13:07:40;0;50	13882;8	67959;3;233;54;
$GPXUP;2454;13:07:41;0;50	1387;8	67954;5;233;48;
$GPXUP;2454;13:07:42;0;50	13858;8	67952;3;233;49;
$GPXUP;2454;13:07:43;0;50	13846;8	67949;2;233;49;
$GPXUP;2454;13:07:44;0;50	13834;8	67947;2;233;49;
$GPXUP;2454;13:07:45;0;50	13822;8	67945;2;233;49;
$GPXUP;2454;13:07:46;0;50	13807;8	67931;2;233;66;
$GPXUP;2454;13:07:47;0;50	13791;8	67917;2;233;68;
$GPXUP;2454;13:07:48;0;50	13775;8	67901;2;233;69;
$GPXUP;2454;13:07:49;0;50	1376;8	67886;2;233;69;
$GPXUP;2454;13:07:50;0;50	13745;8	6787;2;233;69;
$GPXUP;2454;13:07:51;0;50	1375;8	6784;2;233;66;
$GPXUP;2454;13:07:52;0;50	1376;8	67811;2;234;67;
$GPXUP;2454;13:07:53;0;50	13772;8	67786;2;234;60;
$GPXUP;2454;13:07:54;0;50	13783;8	67761;2;234;60;
$GPXUP;2454;13:07:55;0;50	13793;8	67737;2;235;60;
$GPXUP;2454;13:07:56;0;50	13805;8	67714;2;235;60;
$GPXUP;2454;13:07:57;0;50	13815;8	6769;2;234;60;
$GPXUP;2454;13:07:58;0;50	13825;8	67667;2;235;60;
$GPXUP;2454;13:07:59;0;50	13827;8	67639;3;235;64;
$GPXUP;2454;13:08:00;0;50	13827;8	67611;2;234;62;
$GPXUP;2454;13:08:01;0;50	13827;8	67583;2;235;61;
$GPXUP;2454;13:08:02;0;50	13825;8	67556;2;235;61;
$GPXUP;2454;13:08:03;0;50	13825;8	67531;2;234;61;
$GPXUP;2454;13:08:04;0;50	13823;8	67505;2;235;61;
$GPXUP;2454;13:08:05;0;50	13822;8	67479;2;235;61;
$GPXUP;2454;13:08:06;0;50	1382;8	67454;2;235;61;
$GPXUP;2454;13:08:07;0;50	13819;8	67428;2;235;61;
$GPXUP;2454;13:08:08;0;50	13817;8	67402;2;235;61;
$GPXUP;2454;13:08:09;0;50	13816;8	67378;2;235;61;
$GPXUP;2454;13:08:10;0;50	13814;8	67352;2;234;61;
$GPXUP;2454;13:08:11;0;50	13812;8	67328;2;234;61;
$GPXUP;2454;13:08:14;2;50	1381;8	67256;2;234;58;
$GPXUP;2454;13:08:15;0;50	13802;8	6724;2;234;57;
$GPXUP;2454;13:08:16;0;50	13793;8	67221;2;233;57;
$GPXUP;2454;13:08:17;0;50	13786;8	67204;2;234;57;
$GPXUP;2454;13:08:18;0;50	13777;8	672;2;233;38;
$GPXUP;2454;13:08:19;0;50	13768;8	67195;2;234;41;
$GPXUP;2454;13:08:20;0;50	13759;8	67188;2;234;43;
$GPXUP;2454;13:08:21;0;50	13738;8	67181;3;234;74;
$GPXUP;2454;13:08:22;0;50	13714;8	67175;2;234;80;
$GPXUP;2454;13:08:23;0;50	13688;8	67174;2;234;84;
$GPXUP;2454;13:08:24;0;50	13663;8	67169;2;234;82;
$GPXUP;2454;13:08:25;0;50	13638;8	67163;2;234;82;
$GPXUP;2454;13:08:26;0;50	13614;8	67156;2;234;82;
$GPXUP;2454;13:08:27;0;50	1359;8	6715;2;234;82;
$GPXUP;2454;13:08:28;0;50	13567;8	67142;2;234;82;
$GPXUP;2454;13:08:29;0;50	13547;8	67138;3;234;68;
$GPXUP;2454;13:08:30;0;50	13528;8	67136;2;234;69;
$GPXUP;2454;13:08:31;0;50	13509;8	67132;2;234;68;
$GPXUP;2454;13:08:32;0;50	1349;8	67127;2;234;68;
$GPXUP;2454;13:08:33;0;50	13471;8	67123;2;234;68;
$GPXUP;2454;13:08:34;0;50	13459;8	67109;3;234;58;
$GPXUP;2454;13:08:35;0;50	13447;8	67096;2;234;57;
$GPXUP;2454;13:08:36;0;50	13436;8	67082;2;234;55;
$GPXUP;2454;13:08:37;0;50	13424;8	6707;2;234;55;
$GPXUP;2454;13:08:38;0;50	13412;8	67057;2;234;55;
$GPXUP;2454;13:08:39;0;50	13401;8	67043;2;234;55;
$GPXUP;2454;13:08:40;0;50	1339;8	67031;2;235;55;
$GPXUP;2454;13:08:41;0;50	13378;8	67018;2;235;55;
$GPXUP;2454;13:08:42;0;50	13366;8	67005;2;234;55;
$GPXUP;2454;13:08:43;0;50	13355;8	66991;2;234;55;
$GPXUP;2454;13:08:44;0;50	13344;8	66978;2;234;55;
$GPXUP;2454;13:08:45;0;50	13333;8	66964;2;234;55;
$GPXUP;2454;13:08:46;0;50	13323;8	66951;2;234;55;
$GPXUP;2454;13:08:47;0;50	13311;8	66938;2;234;55;
$GPXUP;2454;13:08:48;0;50	133;8	66925;2;234;55;
$GPXUP;2454;13:08:49;0;50	13289;8	66911;2;234;55;
$GPXUP;2454;13:08:50;0;50	13279;8	66898;2;235;55;
$GPXUP;2454;13:08:51;0;50	13268;8	66883;2;234;55;
$GPXUP;2454;13:08:52;0;50	13257;8	6687;2;234;55;
$GPXUP;2454;13:08:54;1;50	13236;8	66842;2;234;55;
$GPXUP;2454;13:08:55;0;50	13225;8	66829;2;234;55;
$GPXUP;2454;13:08:56;0;50	13202;8	66827;2;234;70;
$GPXUP;2454;13:08:57;0;50	1318;8	66828;2;234;72;
$GPXUP;2454;13:08:58;0;50	13156;8	66822;2;234;74;
$GPXUP;2454;13:08:59;0;50	13132;8	66816;2;234;74;
$GPXUP;2454;13:09:00;0;50	13117;8	66806;3;234;62;
$GPXUP;2454;13:09:01;0;50	13102;8	66794;2;234;61;
$GPXUP;2454;13:09:02;0;50	13089;8	66788;2;234;53;
$GPXUP;2454;13:09:03;0;50	13073;8	66784;2;234;56;
$GPXUP;2454;13:09:04;0;50	13058;8	66781;2;234;58;
$GPXUP;2454;13:09:05;0;50	13042;8	66779;2;234;58;
$GPXUP;2454;13:09:06;0;50	13027;8	66774;2;234;59;
$GPXUP;2454;13:09:07;0;50	13011;8	6677;2;234;59;
$GPXUP;2454;13:09:08;0;50	13001;8	6676;3;234;61;
$GPXUP;2454;13:09:09;0;50	12991;8	66747;3;234;67;
$GPXUP;2454;13:09:10;0;50	1298;8	66729;3;234;73;
$GPXUP;2454;13:09:11;0;50	12972;8	66712;2;235;72;
$GPXUP;2454;13:09:12;0;50	12962;8	66693;2;234;72;
$GPXUP;2454;13:09:13;0;50	12953;8	66675;2;235;72;
$GPXUP;2454;13:09:14;0;50	12939;8	66669;2;235;64;
$GPXUP;2454;13:09:15;0;50	12928;8	66667;3;235;57;
$GPXUP;2454;13:09:16;0;50	12915;8	66668;2;235;58;
$GPXUP;2454;13:09:17;0;50	12902;8	66668;2;235;58;
$GPXUP;2454;13:09:18;0;50	1289;8	66666;2;235;56;
$GPXUP;2454;13:09:19;0;50	12878;8	66664;2;236;55;
$GPXUP;2454;13:09:20;0;50	12866;8	66662;2;235;55;
$GPXUP;2454;13:09:21;0;50	12849;8	66648;2;235;79;
$GPXUP;2454;13:09:22;0;50	12832;8	66631;2;235;84;
$GPXUP;2454;13:09:23;0;50	12822;8	66612;2;236;73;
$GPXUP;2454;13:09:24;0;50	1281;8	66592;2;235;74;
$GPXUP;2454;13:09:25;0;50	12799;8	6657;3;235;80;
$GPXUP;2454;13:09:26;0;50	12788;8	66547;3;235;79;
$GPXUP;2454;13:09:27;0;50	12778;8	66524;2;235;78;
$GPXUP;2454;13:09:28;0;50	12768;8	66499;2;235;78;
$GPXUP;2454;13:09:29;0;50	12758;8	66479;3;235;69;
$GPXUP;2454;13:09:30;0;50	12748;8	6646;3;235;68;
$GPXUP;2454;13:09:31;0;50	12739;8	66442;2;235;68;
$GPXUP;2454;13:09:32;0;50	12728;8	66423;2;235;68;
$GPXUP;2454;13:09:33;0;50	12719;8	66403;2;235;68;
$GPXUP;2454;13:09:34;0;50	12708;8	66384;2;235;68;
$GPXUP;2454;13:09:35;0;50	12698;8	66365;2;235;68;
$GPXUP;2454;13:09:36;0;50	12687;8	66346;2;235;68;
$GPXUP;2454;13:09:37;0;50	12678;8	66339;2;235;47;
$GPXUP;2454;13:09:38;0;50	12669;8	66331;2;235;48;
$GPXUP;2454;13:09:39;0;50	12659;8	66323;2;235;48;
$GPXUP;2454;13:09:40;0;50	12649;8	66314;2;234;48;
$GPXUP;2454;13:09:41;0;50	12639;8	66306;2;235;48;
$GPXUP;2454;13:09:42;0;50	12629;8	66297;2;235;48;
$GPXUP;2454;13:09:43;0;50	12619;8	66289;2;234;48;
$GPXUP;2454;13:09:44;0;50	12609;8	6628;2;234;48;
$GPXUP;2454;13:09:45;0;50	12598;8	66272;2;234;48;
$GPXUP;2454;13:09:46;0;50	12588;8	66263;2;234;48;
$GPXUP;2454;13:09:47;0;50	12577;8	66254;2;234;48;
$GPXUP;2454;13:09:48;0;50	12567;8	66245;2;234;48;
$GPXUP;2454;13:09:49;0;50	1256;8	66223;3;234;57;
$GPXUP;2454;13:09:50;0;50	12555;8	66199;3;235;62;
$GPXUP;2454;13:09:51;0;50	1255;8	66174;3;234;62;
$GPXUP;2454;13:09:52;0;50	12546;8	66148;3;235;66;
$GPXUP;2454;13:09:53;0;50	12544;8	66121;2;235;67;
$GPXUP;2454;13:09:54;0;50	12539;8	66091;3;234;73;
$GPXUP;2454;13:09:55;0;50	12534;8	66064;3;235;71;
$GPXUP;2454;13:09:56;0;50	1253;8	66036;3;234;69;
$GPXUP;2454;13:09:57;0;50	1253;8	66009;5;235;67;
$GPXUP;2454;13:09:58;0;50	12532;8	65984;3;235;63;
$GPXUP;2454;13:09:59;0;50	12535;8	65958;3;235;66;
$GPXUP;2454;13:10:00;0;50	12538;8	65933;2;235;63;
$GPXUP;2454;13:10:01;0;50	12542;8	65912;3;235;51;
$GPXUP;2454;13:10:02;0;50	12546;8	65893;2;235;51;
$GPXUP;2454;13:10:03;0;50	12548;8	65874;2;235;46;
$GPXUP;2454;13:10:04;0;50	12548;8	65888;5;234;35;
$GPXUP;2454;13:10:05;0;50	12547;8	65902;5;234;34;
$GPXUP;2454;13:10:06;0;50	12548;8	65917;5;232;34;
$GPXUP;2454;13:10:07;0;50	12548;8	65931;2;231;34;
$GPXUP;2454;13:10:08;0;50	12547;8	65945;2;232;34;
$GPXUP;2454;13:10:09;0;50	12547;8	65959;2;230;34;
$GPXUP;2454;13:10:10;0;50	12555;8	65961;5;230;25;
$GPXUP;2454;13:10:11;0;50	12563;8	65964;2;229;27;
$GPXUP;2454;13:10:12;0;50	12562;8	65975;5;227;35;
$GPXUP;2454;13:10:13;0;50	1256;8	65985;5;226;35;
$GPXUP;2454;13:10:14;0;50	12558;8	65996;2;224;35;
$GPXUP;2454;13:10:15;0;50	1256;8	66006;2;224;32;
$GPXUP;2454;13:10:16;0;50	12561;8	66004;5;223;3;
$GPXUP;2454;13:10:17;0;50	12562;8	66001;3;222;0;
$GPXUP;2454;13:10:18;0;50	12562;8	65998;3;222;0;
$GPXUP;2454;13:10:19;0;50	12563;8	65996;5;221;1;
$GPXUP;2454;13:10:20;0;50	12563;8	65993;3;221;1;
$GPXUP;2454;13:10:21;0;50	12564;8	6599;2;220;1;
$GPXUP;2454;13:10:22;0;50	12564;8	65988;2;220;1;
$GPXUP;2454;13:10:23;0;50	12565;8	65985;3;221;0;
$GPXUP;2454;13:10:24;0;50	12565;8	65982;2;220;1;
$GPXUP;2454;13:10:25;0;50	12566;8	6598;3;220;0;
$GPXUP;2454;13:10:26;0;50	12565;8	65977;3;220;2;
$GPXUP;2454;13:10:27;0;50	12565;8	65974;2;219;2;
$GPXUP;2454;13:10:28;0;50	12564;8	65972;2;220;2;
$GPXUP;2454;13:10:29;0;50	12563;8	65969;2;219;2;
$GPXUP;2454;13:10:30;0;50	12563;8	65968;2;219;2;
$GPXUP;2454;13:10:31;0;50	12562;8	65963;2;219;6;
$GPXUP;2454;13:10:32;0;50	1256;8	65959;2;220;12;
$GPXUP;2454;13:10:33;0;50	12557;8	6595;2;220;19;
$GPXUP;2454;13:10:34;0;50	12553;8	65939;2;220;27;
