# Supplementary material for: Pigeon Navigation: Different Routes Lead to Frankfurt
Source: PLoS One. 2014 Nov 12;9(11):e112439. doi: 10.1371/journal.pone.0112439 (PMC4229201; doi:10.1371/journal.pone.0112439)
Supplement: File S4 — Files containing the original track data and a ‘Read me’ explaining the data format. (ZIP) [file pone.0112439.s004.zip › N-RB/060511xup01_1103.log]

$GPXUP;2454;09:20:06;0;50	29297;8	72373;5;217;0;
$GPXUP;2454;09:20:07;0;50	29298;8	72376;5;217;10;
$GPXUP;2454;09:20:08;0;50	293;8	72384;5;217;21;
$GPXUP;2454;09:20:09;0;50	29301;8	72395;5;217;29;
$GPXUP;2454;09:20:10;0;50	29303;8	7241;5;218;39;
$GPXUP;2454;09:20:11;0;50	29306;8	72427;5;218;42;
$GPXUP;2454;09:20:12;0;50	29312;8	72442;5;218;44;
$GPXUP;2454;09:20:13;0;50	29316;8	72455;5;219;41;
$GPXUP;2454;09:20:14;0;50	29322;8	72469;5;220;39;
$GPXUP;2454;09:20:15;0;50	29326;8	72483;5;220;37;
$GPXUP;2454;09:20:16;0;50	29328;8	72497;5;221;39;
$GPXUP;2454;09:20:17;0;50	29331;8	72513;5;222;42;
$GPXUP;2454;09:20:18;0;50	29335;8	72532;5;222;49;
$GPXUP;2454;09:20:19;0;50	29337;8	72552;5;223;52;
$GPXUP;2454;09:20:20;0;50	29337;8	72572;5;224;48;
$GPXUP;2454;09:20:21;0;50	2934;8	72588;5;224;44;
$GPXUP;2454;09:20:22;0;50	29345;8	72602;5;225;40;
$GPXUP;2454;09:20:23;0;50	29352;8	72613;5;226;39;
$GPXUP;2454;09:20:24;0;50	29359;8	7262;5;226;33;
$GPXUP;2454;09:20:25;0;50	29368;8	7262;5;227;33;
$GPXUP;2454;09:20:26;0;50	29375;8	72617;5;228;31;
$GPXUP;2454;09:20:27;0;50	29382;8	72614;5;230;28;
$GPXUP;2454;09:20:28;0;50	29388;8	72607;5;231;28;
$GPXUP;2454;09:20:29;0;50	29394;8	72594;5;233;41;
$GPXUP;2454;09:20:30;0;50	29399;8	72577;3;233;51;
$GPXUP;2454;09:20:31;0;50	29399;8	72554;5;234;53;
$GPXUP;2454;09:20:32;0;50	29399;8	7253;5;234;56;
$GPXUP;2454;09:20:33;0;50	29399;8	72507;5;236;56;
$GPXUP;2454;09:20:34;0;50	294;8	72488;5;236;43;
$GPXUP;2454;09:20:35;0;50	29401;8	72474;5;237;34;
$GPXUP;2454;09:20:36;0;50	29406;8	72465;5;237;31;
$GPXUP;2454;09:20:37;0;50	29414;8	72456;5;238;37;
$GPXUP;2454;09:20:38;0;50	29423;8	7245;5;238;38;
$GPXUP;2454;09:20:39;0;50	29433;8	72449;5;238;39;
$GPXUP;2454;09:20:40;0;50	29445;8	72445;5;237;42;
$GPXUP;2454;09:20:41;0;50	29455;8	72439;5;236;43;
$GPXUP;2454;09:20:42;0;50	29466;8	72432;5;236;44;
$GPXUP;2454;09:20:43;0;50	29477;8	72429;5;236;42;
$GPXUP;2454;09:20:44;0;50	29488;8	72427;5;235;43;
$GPXUP;2454;09:20:45;0;50	29498;8	72423;5;235;41;
$GPXUP;2454;09:20:46;0;50	29509;8	72416;5;236;43;
$GPXUP;2454;09:20:47;0;50	2952;8	72413;5;236;43;
$GPXUP;2454;09:20:48;0;50	29531;8	72409;5;235;43;
$GPXUP;2454;09:20:49;0;50	29543;8	72407;5;235;42;
$GPXUP;2454;09:20:50;0;50	29553;8	72407;5;235;43;
$GPXUP;2454;09:20:51;0;50	29565;8	72408;5;235;43;
$GPXUP;2454;09:20:52;0;50	29574;8	72414;5;235;39;
$GPXUP;2454;09:20:53;0;50	29579;8	72425;5;235;32;
$GPXUP;2454;09:20:54;0;50	29586;8	72435;5;234;34;
$GPXUP;2454;09:20:55;0;50	29592;8	72445;5;233;35;
$GPXUP;2454;09:20:56;0;50	29599;8	72454;5;233;37;
$GPXUP;2454;09:20:57;0;50	29605;8	72465;5;234;36;
$GPXUP;2454;09:20:58;0;50	29612;8	72475;5;233;34;
$GPXUP;2454;09:20:59;0;50	29618;8	72486;5;233;34;
$GPXUP;2454;09:21:00;0;50	29622;8	72501;5;233;38;
$GPXUP;2454;09:21:01;0;50	29623;8	72517;5;233;42;
$GPXUP;2454;09:21:02;0;50	29626;8	72535;5;233;40;
$GPXUP;2454;09:21:03;0;50	29629;8	72548;5;233;38;
$GPXUP;2454;09:21:04;0;50	29633;8	72561;5;233;35;
$GPXUP;2454;09:21:05;0;50	29636;8	72575;5;233;34;
$GPXUP;2454;09:21:06;0;50	29639;8	72587;5;233;33;
$GPXUP;2454;09:21:07;0;50	29643;8	72602;5;233;37;
$GPXUP;2454;09:21:08;0;50	29645;8	72616;5;232;39;
$GPXUP;2454;09:21:09;0;50	29649;8	72633;5;232;40;
$GPXUP;2454;09:21:10;0;50	29652;8	72648;5;231;40;
$GPXUP;2454;09:21:11;0;50	29659;8	72659;5;231;40;
$GPXUP;2454;09:21:12;0;50	29668;8	72668;5;230;41;
$GPXUP;2454;09:21:13;0;50	29677;8	72674;5;230;40;
$GPXUP;2454;09:21:14;0;50	29685;8	72681;5;229;39;
$GPXUP;2454;09:21:15;0;50	29692;8	72694;5;229;39;
$GPXUP;2454;09:21:16;0;50	29697;8	72707;5;228;41;
$GPXUP;2454;09:21:17;0;50	29701;8	72722;5;229;40;
$GPXUP;2454;09:21:18;0;50	29707;8	72733;5;229;38;
$GPXUP;2454;09:21:19;0;50	29713;8	72746;5;229;36;
$GPXUP;2454;09:21:20;0;50	29718;8	72756;5;230;34;
$GPXUP;2454;09:21:21;0;50	29724;8	72767;5;230;35;
$GPXUP;2454;09:21:22;0;50	2973;8	72777;5;231;35;
$GPXUP;2454;09:21:23;0;50	29735;8	72786;5;231;33;
$GPXUP;2454;09:21:24;0;50	29741;8	72796;5;232;33;
$GPXUP;2454;09:21:25;0;50	29748;8	72807;5;232;34;
$GPXUP;2454;09:21:26;0;50	29753;8	72818;5;233;37;
$GPXUP;2454;09:21:27;0;50	29755;8	72833;5;233;39;
$GPXUP;2454;09:21:28;0;50	29757;8	7285;5;233;43;
$GPXUP;2454;09:21:29;0;50	29753;8	72868;5;233;46;
$GPXUP;2454;09:21:30;0;50	29745;8	72883;5;233;50;
$GPXUP;2454;09:21:31;0;50	29735;8	72897;5;233;55;
$GPXUP;2454;09:21:32;0;50	29723;8	72906;5;233;56;
$GPXUP;2454;09:21:33;0;50	2971;8	72918;5;233;56;
$GPXUP;2454;09:21:34;0;50	297;8	72932;5;233;55;
$GPXUP;2454;09:21:35;0;50	29692;8	72949;5;233;53;
$GPXUP;2454;09:21:36;0;50	29684;8	72966;5;234;54;
$GPXUP;2454;09:21:37;0;50	29677;8	72983;5;233;54;
$GPXUP;2454;09:21:38;0;50	29667;8	72997;5;234;51;
$GPXUP;2454;09:21:39;0;50	29656;8	73009;5;233;53;
$GPXUP;2454;09:21:40;0;50	29643;8	73019;5;234;58;
$GPXUP;2454;09:21:41;0;50	29631;8	73031;5;233;58;
$GPXUP;2454;09:21:42;0;50	29617;8	73043;5;233;61;
$GPXUP;2454;09:21:43;0;50	29604;8	73053;5;233;61;
$GPXUP;2454;09:21:44;0;50	29591;8	73066;5;232;60;
$GPXUP;2454;09:21:45;0;50	2958;8	7308;5;232;59;
$GPXUP;2454;09:21:46;0;50	29567;8	73093;5;231;59;
$GPXUP;2454;09:21:47;0;50	29554;8	73105;5;232;58;
$GPXUP;2454;09:21:48;0;50	29542;8	73116;5;231;58;
$GPXUP;2454;09:21:49;0;50	29529;8	73128;5;231;58;
$GPXUP;2454;09:21:50;0;50	29515;8	73135;5;232;61;
$GPXUP;2454;09:21:51;0;50	295;8	73146;5;231;66;
$GPXUP;2454;09:21:52;0;50	29485;8	73156;5;232;66;
$GPXUP;2454;09:21:53;0;50	2947;8	73166;5;232;67;
$GPXUP;2454;09:21:54;0;50	29453;8	7317;5;232;66;
$GPXUP;2454;09:21:55;0;50	29436;8	73171;5;233;65;
$GPXUP;2454;09:21:56;0;50	2942;8	73171;5;232;67;
$GPXUP;2454;09:21:57;0;50	29403;8	73174;5;233;65;
$GPXUP;2454;09:21:58;0;50	29389;8	73181;5;234;61;
$GPXUP;2454;09:21:59;0;50	29374;8	73186;5;236;60;
$GPXUP;2454;09:22:00;0;50	29359;8	73189;5;237;63;
$GPXUP;2454;09:22:01;0;50	29343;8	73188;5;237;65;
$GPXUP;2454;09:22:02;0;50	29326;8	73184;5;239;69;
$GPXUP;2454;09:22:03;0;50	29309;8	73173;5;238;70;
$GPXUP;2454;09:22:04;0;50	29295;8	7316;5;239;70;
$GPXUP;2454;09:22:05;0;50	2928;8	73144;5;239;70;
$GPXUP;2454;09:22:06;0;50	29264;8	7313;5;239;70;
$GPXUP;2454;09:22:07;0;50	29248;8	73119;5;239;72;
$GPXUP;2454;09:22:08;0;50	29231;8	73107;5;239;73;
$GPXUP;2454;09:22:09;0;50	29215;8	73094;5;240;72;
$GPXUP;2454;09:22:10;0;50	292;8	73079;5;239;71;
$GPXUP;2454;09:22:11;0;50	29186;8	73062;5;239;72;
$GPXUP;2454;09:22:12;0;50	29172;8	73045;5;240;69;
$GPXUP;2454;09:22:13;0;50	29159;8	73027;5;240;67;
$GPXUP;2454;09:22:14;0;50	29147;8	73009;5;241;65;
$GPXUP;2454;09:22:15;0;50	29137;8	72987;5;241;67;
$GPXUP;2454;09:22:16;0;50	29127;8	72967;5;241;66;
$GPXUP;2454;09:22:17;0;50	29116;8	72948;5;242;66;
$GPXUP;2454;09:22:18;0;50	29103;8	72933;5;241;62;
$GPXUP;2454;09:22:19;0;50	2909;8	72917;5;241;67;
$GPXUP;2454;09:22:20;0;50	29073;8	72907;5;242;71;
$GPXUP;2454;09:22:21;0;50	29056;8	729;5;242;69;
$GPXUP;2454;09:22:22;0;50	29039;8	72902;5;242;65;
$GPXUP;2454;09:22:23;0;50	29023;8	72906;5;243;65;
$GPXUP;2454;09:22:24;0;50	29007;8	7291;5;243;63;
$GPXUP;2454;09:22:25;0;50	28992;8	72918;5;244;60;
$GPXUP;2454;09:22:26;0;50	28978;8	72928;5;244;59;
$GPXUP;2454;09:22:27;0;50	28964;8	72938;5;245;58;
$GPXUP;2454;09:22:28;0;50	2895;8	72945;5;245;57;
$GPXUP;2454;09:22:29;0;50	28935;8	72948;5;246;60;
$GPXUP;2454;09:22:30;0;50	28919;8	72948;5;247;62;
$GPXUP;2454;09:22:31;0;50	28903;8	72948;5;246;64;
$GPXUP;2454;09:22:32;0;50	28887;8	72943;5;246;64;
$GPXUP;2454;09:22:33;0;50	28872;8	72939;5;247;60;
$GPXUP;2454;09:22:34;0;50	28856;8	72936;5;247;61;
$GPXUP;2454;09:22:35;0;50	28841;8	72929;5;247;65;
$GPXUP;2454;09:22:36;0;50	28826;8	72919;5;247;66;
$GPXUP;2454;09:22:37;0;50	28812;8	72906;5;247;66;
$GPXUP;2454;09:22:38;0;50	28796;8	72897;5;247;66;
$GPXUP;2454;09:22:39;0;50	2878;8	72892;5;246;65;
$GPXUP;2454;09:22:40;0;50	28764;8	72891;5;245;64;
$GPXUP;2454;09:22:41;0;50	28748;8	72892;5;246;64;
$GPXUP;2454;09:22:42;0;50	28732;8	72895;5;245;62;
$GPXUP;2454;09:22:43;0;50	28717;8	72899;5;245;61;
$GPXUP;2454;09:22:44;0;50	28701;8	72905;5;245;61;
$GPXUP;2454;09:22:45;0;50	28687;8	72911;5;245;59;
$GPXUP;2454;09:22:46;0;50	28672;8	72915;5;245;60;
$GPXUP;2454;09:22:47;0;50	28657;8	72918;5;244;61;
$GPXUP;2454;09:22:48;0;50	28641;8	72919;5;244;63;
$GPXUP;2454;09:22:49;0;50	28626;8	72921;5;244;61;
$GPXUP;2454;09:22:50;0;50	2861;8	72919;5;245;62;
$GPXUP;2454;09:22:51;0;50	28595;8	72915;5;244;64;
$GPXUP;2454;09:22:52;0;50	2858;8	72911;5;245;58;
$GPXUP;2454;09:22:53;0;50	28565;8	7291;5;245;59;
$GPXUP;2454;09:22:54;0;50	28551;8	72911;5;246;60;
$GPXUP;2454;09:22:55;0;50	28536;8	72914;5;246;61;
$GPXUP;2454;09:22:56;0;50	28521;8	72915;5;247;61;
$GPXUP;2454;09:22:57;0;50	28505;8	72914;5;246;62;
$GPXUP;2454;09:22:58;0;50	2849;8	72907;5;247;62;
$GPXUP;2454;09:22:59;0;50	28476;8	72897;5;247;61;
$GPXUP;2454;09:23:00;0;50	28465;8	72882;5;247;60;
$GPXUP;2454;09:23:01;0;50	28454;8	72865;5;246;61;
$GPXUP;2454;09:23:02;0;50	28445;8	72846;5;245;61;
$GPXUP;2454;09:23:03;0;50	28435;8	72826;5;245;64;
$GPXUP;2454;09:23:04;0;50	28424;8	72806;5;245;66;
$GPXUP;2454;09:23:05;0;50	28412;8	72789;5;244;67;
$GPXUP;2454;09:23:06;0;50	28398;8	72774;5;243;69;
$GPXUP;2454;09:23:07;0;50	28383;8	72757;5;243;71;
$GPXUP;2454;09:23:08;0;50	2837;8	72739;5;241;72;
$GPXUP;2454;09:23:09;0;50	28357;8	72718;5;241;73;
$GPXUP;2454;09:23:10;0;50	28346;8	72697;5;239;73;
$GPXUP;2454;09:23:11;0;50	28333;8	72673;5;238;75;
$GPXUP;2454;09:23:12;0;50	28322;8	7265;5;236;74;
$GPXUP;2454;09:23:13;0;50	28312;8	72627;5;236;73;
$GPXUP;2454;09:23:14;0;50	283;8	72604;5;236;74;
$GPXUP;2454;09:23:15;0;50	28289;8	7258;5;236;74;
$GPXUP;2454;09:23:16;0;50	28281;8	72555;5;234;73;
$GPXUP;2454;09:23:17;0;50	28276;8	72531;5;235;66;
$GPXUP;2454;09:23:18;0;50	28269;8	72509;5;235;63;
$GPXUP;2454;09:23:19;0;50	28261;8	72489;5;236;63;
$GPXUP;2454;09:23:20;0;50	28252;8	72471;5;236;59;
$GPXUP;2454;09:23:21;0;50	28243;8	72454;5;236;57;
$GPXUP;2454;09:23:22;0;50	28234;8	72439;5;237;57;
$GPXUP;2454;09:23:23;0;50	28223;8	72425;5;237;59;
$GPXUP;2454;09:23:24;0;50	28212;8	72417;5;238;50;
$GPXUP;2454;09:23:25;0;50	282;8	72413;5;239;47;
$GPXUP;2454;09:23:26;0;50	28187;8	72413;5;240;49;
$GPXUP;2454;09:23:27;0;50	28171;8	72419;5;241;62;
$GPXUP;2454;09:23:28;0;50	28154;8	72425;5;241;65;
$GPXUP;2454;09:23:29;0;50	28137;8	72434;5;242;66;
$GPXUP;2454;09:23:30;0;50	2812;8	72439;5;243;65;
$GPXUP;2454;09:23:31;0;50	28103;8	72444;5;244;65;
$GPXUP;2454;09:23:32;0;50	28085;8	72447;5;243;68;
$GPXUP;2454;09:23:33;0;50	28068;8	72455;5;245;68;
$GPXUP;2454;09:23:34;0;50	2805;8	72461;5;247;67;
$GPXUP;2454;09:23:35;0;50	28033;8	72463;5;248;69;
$GPXUP;2454;09:23:36;0;50	28015;8	72463;5;249;71;
$GPXUP;2454;09:23:37;0;50	27996;8	72464;5;249;73;
$GPXUP;2454;09:23:38;0;50	27977;8	72464;5;249;73;
$GPXUP;2454;09:23:39;0;50	27958;8	72464;5;249;73;
$GPXUP;2454;09:23:40;0;50	27939;8	72464;5;249;76;
$GPXUP;2454;09:23:41;0;50	27919;8	72462;5;249;77;
$GPXUP;2454;09:23:42;0;50	279;8	72454;5;249;78;
$GPXUP;2454;09:23:43;0;50	27882;8	72444;5;249;78;
$GPXUP;2454;09:23:44;0;50	27865;8	72428;5;248;79;
$GPXUP;2454;09:23:45;0;50	27848;8	72411;5;248;78;
$GPXUP;2454;09:23:46;0;50	27832;8	72395;5;247;77;
$GPXUP;2454;09:23:47;0;50	27814;8	72386;5;247;75;
$GPXUP;2454;09:23:48;0;50	27796;8	72381;5;247;72;
$GPXUP;2454;09:23:49;0;50	27778;8	72382;5;247;69;
$GPXUP;2454;09:23:50;0;50	27762;8	72388;5;247;64;
$GPXUP;2454;09:23:51;0;50	27747;8	72395;5;247;65;
$GPXUP;2454;09:23:52;0;50	27734;8	72406;5;247;57;
$GPXUP;2454;09:23:53;0;50	27723;8	72421;5;247;55;
$GPXUP;2454;09:23:54;0;50	27713;8	72436;5;247;57;
$GPXUP;2454;09:23:55;0;50	27703;8	72454;5;247;56;
$GPXUP;2454;09:23:56;0;50	27696;8	72471;5;247;52;
$GPXUP;2454;09:23:57;0;50	27689;8	72488;5;248;49;
$GPXUP;2454;09:23:58;0;50	27682;8	72505;5;248;48;
$GPXUP;2454;09:23:59;0;50	27673;8	72519;5;249;49;
$GPXUP;2454;09:24:00;0;50	27662;8	72531;5;248;53;
$GPXUP;2454;09:24:01;0;50	27651;8	72543;5;248;54;
$GPXUP;2454;09:24:02;0;50	27641;8	72559;5;247;54;
$GPXUP;2454;09:24:03;0;50	27631;8	72575;5;247;55;
$GPXUP;2454;09:24:04;0;50	2762;8	72587;5;247;55;
$GPXUP;2454;09:24:05;0;50	27607;8	72598;5;248;56;
$GPXUP;2454;09:24:06;0;50	27592;8	72606;5;247;61;
$GPXUP;2454;09:24:07;0;50	27577;8	72612;5;246;59;
$GPXUP;2454;09:24:08;0;50	27563;8	7262;5;245;62;
$GPXUP;2454;09:24:09;0;50	27548;8	72629;5;244;64;
$GPXUP;2454;09:24:10;0;50	27532;8	72637;5;243;65;
$GPXUP;2454;09:24:11;0;50	27517;8	72646;5;242;63;
$GPXUP;2454;09:24:12;0;50	27503;8	72656;5;241;63;
$GPXUP;2454;09:24:13;0;50	27489;8	72668;5;240;62;
$GPXUP;2454;09:24:14;0;50	27476;8	72681;5;239;62;
$GPXUP;2454;09:24:15;0;50	27464;8	72695;5;238;59;
$GPXUP;2454;09:24:16;0;50	27452;8	72708;5;237;59;
$GPXUP;2454;09:24:17;0;50	27437;8	7272;5;236;64;
$GPXUP;2454;09:24:18;0;50	27421;8	72728;5;236;69;
$GPXUP;2454;09:24:19;0;50	27405;8	72737;5;234;71;
$GPXUP;2454;09:24:20;0;50	27388;8	72747;5;234;70;
$GPXUP;2454;09:24:21;0;50	27373;8	72758;5;232;68;
$GPXUP;2454;09:24:22;0;50	27359;8	72771;5;232;66;
$GPXUP;2454;09:24:23;0;50	27346;8	72787;5;232;64;
$GPXUP;2454;09:24:24;0;50	27334;8	72802;5;232;63;
$GPXUP;2454;09:24:25;0;50	2732;8	72815;5;232;64;
$GPXUP;2454;09:24:26;0;50	27308;8	72832;5;232;63;
$GPXUP;2454;09:24:27;0;50	27297;8	72849;5;232;61;
$GPXUP;2454;09:24:28;0;50	27289;8	72865;5;233;51;
$GPXUP;2454;09:24:29;0;50	27284;8	7288;5;233;44;
$GPXUP;2454;09:24:30;0;50	27282;8	72898;5;234;44;
$GPXUP;2454;09:24:31;0;50	27286;8	72914;5;235;42;
$GPXUP;2454;09:24:32;0;50	27292;8	72927;5;236;42;
$GPXUP;2454;09:24:33;0;50	27298;8	72943;5;237;44;
$GPXUP;2454;09:24:34;0;50	27304;8	72959;5;238;49;
$GPXUP;2454;09:24:35;0;50	27305;8	72978;5;239;45;
$GPXUP;2454;09:24:36;0;50	27305;8	72997;5;239;50;
$GPXUP;2454;09:24:37;0;50	27301;8	73018;5;241;54;
$GPXUP;2454;09:24:38;0;50	27297;8	73035;5;242;49;
$GPXUP;2454;09:24:39;0;50	2729;8	73048;5;243;46;
$GPXUP;2454;09:24:40;0;50	2728;8	73056;5;244;44;
$GPXUP;2454;09:24:41;0;50	27267;8	73058;5;245;48;
$GPXUP;2454;09:24:42;0;50	27248;8	73049;5;246;65;
$GPXUP;2454;09:24:43;0;50	2723;8	73041;5;246;68;
$GPXUP;2454;09:24:44;0;50	27211;8	73033;5;247;68;
$GPXUP;2454;09:24:45;0;50	27192;8	73028;5;246;67;
$GPXUP;2454;09:24:46;0;50	27174;8	73026;5;246;66;
$GPXUP;2454;09:24:47;0;50	27155;8	73024;5;246;67;
$GPXUP;2454;09:24:48;0;50	27137;8	73022;5;246;68;
$GPXUP;2454;09:24:49;0;50	27118;8	73019;5;245;68;
$GPXUP;2454;09:24:50;0;50	271;8	73014;5;245;67;
$GPXUP;2454;09:24:51;0;50	27083;8	73011;5;246;66;
$GPXUP;2454;09:24:52;0;50	27064;8	73009;5;246;69;
$GPXUP;2454;09:24:53;0;50	27046;8	73011;5;246;69;
$GPXUP;2454;09:24:54;0;50	27029;8	73012;5;246;65;
$GPXUP;2454;09:24:55;0;50	27011;8	73012;5;246;68;
$GPXUP;2454;09:24:56;0;50	26993;8	73011;5;246;70;
$GPXUP;2454;09:24:57;0;50	26975;8	73014;5;246;68;
$GPXUP;2454;09:24:58;0;50	26958;8	73016;5;247;66;
$GPXUP;2454;09:24:59;0;50	26942;8	73022;5;247;65;
$GPXUP;2454;09:25:00;0;50	26927;8	7303;5;248;64;
$GPXUP;2454;09:25:01;0;50	26911;8	73039;5;248;65;
$GPXUP;2454;09:25:02;0;50	26895;8	73043;5;249;65;
$GPXUP;2454;09:25:03;0;50	26878;8	73042;5;249;66;
$GPXUP;2454;09:25:04;0;50	26861;8	73039;5;250;67;
$GPXUP;2454;09:25:05;0;50	26844;8	73033;5;250;67;
$GPXUP;2454;09:25:06;0;50	26828;8	73023;5;251;66;
$GPXUP;2454;09:25:07;0;50	26814;8	73012;5;251;66;
$GPXUP;2454;09:25:08;0;50	26799;8	72998;5;252;65;
$GPXUP;2454;09:25:09;0;50	26784;8	72986;5;251;66;
$GPXUP;2454;09:25:10;0;50	26769;8	72974;5;252;66;
$GPXUP;2454;09:25:11;0;50	26756;8	7296;5;252;64;
$GPXUP;2454;09:25:12;0;50	26741;8	72947;5;251;65;
$GPXUP;2454;09:25:13;0;50	26724;8	7294;5;250;70;
$GPXUP;2454;09:25:14;0;50	26706;8	72934;5;249;70;
$GPXUP;2454;09:25:15;0;50	26688;8	72932;5;249;69;
$GPXUP;2454;09:25:16;0;50	26671;8	72932;5;248;69;
$GPXUP;2454;09:25:17;0;50	26654;8	72935;5;247;68;
$GPXUP;2454;09:25:18;0;50	26637;8	72939;5;246;66;
$GPXUP;2454;09:25:19;0;50	2662;8	72943;5;245;66;
$GPXUP;2454;09:25:20;0;50	26604;8	72946;5;244;68;
$GPXUP;2454;09:25:21;0;50	26586;8	72945;5;243;69;
$GPXUP;2454;09:25:22;0;50	26569;8	72948;5;242;69;
$GPXUP;2454;09:25:23;0;50	26553;8	72952;5;242;66;
$GPXUP;2454;09:25:24;0;50	26537;8	72959;5;241;65;
$GPXUP;2454;09:25:25;0;50	26522;8	72968;5;240;65;
$GPXUP;2454;09:25:26;0;50	26506;8	72978;5;239;64;
$GPXUP;2454;09:25:27;0;50	26491;8	72985;5;237;66;
$GPXUP;2454;09:25:28;0;50	26474;8	72992;5;237;67;
$GPXUP;2454;09:25:29;0;50	26457;8	72999;5;236;68;
$GPXUP;2454;09:25:30;0;50	2644;8	73005;5;235;69;
$GPXUP;2454;09:25:31;0;50	26423;8	73012;5;234;70;
$GPXUP;2454;09:25:32;0;50	26406;8	73017;5;232;69;
$GPXUP;2454;09:25:33;0;50	26389;8	73023;5;232;69;
$GPXUP;2454;09:25:34;0;50	26373;8	73031;5;231;68;
$GPXUP;2454;09:25:35;0;50	26357;8	73042;5;230;69;
$GPXUP;2454;09:25:36;0;50	26341;8	73054;5;229;68;
$GPXUP;2454;09:25:37;0;50	26325;8	73064;5;228;68;
$GPXUP;2454;09:25:38;0;50	26309;8	73074;5;228;68;
$GPXUP;2454;09:25:39;0;50	26293;8	73085;5;227;67;
$GPXUP;2454;09:25:40;0;50	26279;8	73098;5;226;69;
$GPXUP;2454;09:25:41;0;50	26264;8	73113;5;225;70;
$GPXUP;2454;09:25:42;0;50	2625;8	73129;5;225;69;
$GPXUP;2454;09:25:43;0;50	26237;8	73148;5;225;71;
$GPXUP;2454;09:25:44;0;50	26225;8	73164;5;225;65;
$GPXUP;2454;09:25:45;0;50	2621;8	73177;5;224;68;
$GPXUP;2454;09:25:46;0;50	26194;8	73188;5;224;73;
$GPXUP;2454;09:25:47;0;50	26175;8	73193;5;223;75;
$GPXUP;2454;09:25:48;0;50	26157;8	73193;5;223;73;
$GPXUP;2454;09:25:49;0;50	26138;8	73191;5;222;75;
$GPXUP;2454;09:25:50;0;50	26119;8	73188;5;222;77;
$GPXUP;2454;09:25:51;0;50	26101;8	73188;5;221;77;
$GPXUP;2454;09:25:52;0;50	26082;8	73193;5;221;72;
$GPXUP;2454;09:25:53;0;50	26066;8	732;5;222;69;
$GPXUP;2454;09:25:54;0;50	2605;8	73207;5;223;68;
$GPXUP;2454;09:25:55;0;50	26033;8	73212;5;224;68;
$GPXUP;2454;09:25:56;0;50	26016;8	73216;5;224;67;
$GPXUP;2454;09:25:57;0;50	26;8	73223;5;225;69;
$GPXUP;2454;09:25:58;0;50	25983;8	73231;5;225;72;
$GPXUP;2454;09:25:59;0;50	25966;8	73241;5;225;73;
$GPXUP;2454;09:26:00;0;50	25949;8	73249;5;226;69;
$GPXUP;2454;09:26:01;0;50	25934;8	73259;5;226;64;
$GPXUP;2454;09:26:02;0;50	25919;8	73266;5;226;64;
$GPXUP;2454;09:26:03;0;50	25904;8	73276;5;227;65;
$GPXUP;2454;09:26:04;0;50	25891;8	73288;5;227;62;
$GPXUP;2454;09:26:05;0;50	25878;8	73299;5;228;60;
$GPXUP;2454;09:26:06;0;50	25865;8	73307;5;229;57;
$GPXUP;2454;09:26:07;0;50	25852;8	73313;5;229;55;
$GPXUP;2454;09:26:08;0;50	25837;8	73316;5;230;57;
$GPXUP;2454;09:26:09;0;50	25822;8	73314;5;229;63;
$GPXUP;2454;09:26:10;0;50	25805;8	73313;5;229;62;
$GPXUP;2454;09:26:11;0;50	2579;8	73311;5;229;62;
$GPXUP;2454;09:26:12;0;50	25773;8	7331;5;228;67;
$GPXUP;2454;09:26:13;0;50	25755;8	73312;5;227;68;
$GPXUP;2454;09:26:14;0;50	2574;8	73315;5;227;62;
$GPXUP;2454;09:26:15;0;50	25724;8	73315;5;227;60;
$GPXUP;2454;09:26:16;0;50	2571;8	7332;5;228;60;
$GPXUP;2454;09:26:17;0;50	25696;8	73327;5;228;58;
$GPXUP;2454;09:26:18;0;50	25683;8	73333;5;228;57;
$GPXUP;2454;09:26:19;0;50	25669;8	7334;5;229;55;
$GPXUP;2454;09:26:20;0;50	25656;8	73346;5;229;55;
$GPXUP;2454;09:26:21;0;50	25643;8	73352;5;230;53;
$GPXUP;2454;09:26:22;0;50	2563;8	73354;5;230;54;
$GPXUP;2454;09:26:23;0;50	25615;8	73356;5;231;55;
$GPXUP;2454;09:26:24;0;50	25601;8	7336;5;232;55;
$GPXUP;2454;09:26:25;0;50	25589;8	73366;5;232;54;
$GPXUP;2454;09:26:26;0;50	25576;8	73377;5;233;53;
$GPXUP;2454;09:26:27;0;50	25565;8	73386;5;233;53;
$GPXUP;2454;09:26:28;0;50	25553;8	73393;5;233;52;
$GPXUP;2454;09:26:29;0;50	25541;8	734;5;233;51;
$GPXUP;2454;09:26:30;0;50	25527;8	73406;5;233;57;
$GPXUP;2454;09:26:31;0;50	25512;8	7341;5;233;62;
$GPXUP;2454;09:26:32;0;50	25496;8	73416;5;233;62;
$GPXUP;2454;09:26:33;0;50	25481;8	73417;5;234;61;
$GPXUP;2454;09:26:34;0;50	25466;8	73413;5;234;61;
$GPXUP;2454;09:26:35;0;50	25451;8	73406;5;233;63;
$GPXUP;2454;09:26:36;0;50	25434;8	734;5;233;68;
$GPXUP;2454;09:26:37;0;50	25417;8	734;5;233;67;
$GPXUP;2454;09:26:38;0;50	254;8	73402;5;233;66;
$GPXUP;2454;09:26:39;0;50	25386;8	73411;5;233;59;
$GPXUP;2454;09:26:40;0;50	25373;8	73416;5;233;58;
$GPXUP;2454;09:26:41;0;50	25358;8	7342;5;233;58;
$GPXUP;2454;09:26:42;0;50	25343;8	73423;5;233;62;
$GPXUP;2454;09:26:43;0;50	25326;8	73424;5;233;66;
$GPXUP;2454;09:26:44;0;50	25309;8	73423;5;231;69;
$GPXUP;2454;09:26:45;0;50	25292;8	73418;5;231;72;
$GPXUP;2454;09:26:46;0;50	25273;8	73413;5;230;74;
$GPXUP;2454;09:26:47;0;50	25255;8	73407;5;230;74;
$GPXUP;2454;09:26:48;0;50	25237;8	73405;5;230;71;
$GPXUP;2454;09:26:49;0;50	2522;8	73406;5;230;69;
$GPXUP;2454;09:26:50;0;50	25203;8	73409;5;229;68;
$GPXUP;2454;09:26:51;0;50	25185;8	73411;5;228;68;
$GPXUP;2454;09:26:52;0;50	25169;8	73414;5;227;68;
$GPXUP;2454;09:26:53;0;50	25151;8	73414;5;227;69;
$GPXUP;2454;09:26:54;0;50	25133;8	73408;5;226;73;
$GPXUP;2454;09:26:55;0;50	25115;8	73399;5;225;76;
$GPXUP;2454;09:26:56;0;50	25097;8	7339;5;224;77;
$GPXUP;2454;09:26:57;0;50	25079;8	7338;5;223;77;
$GPXUP;2454;09:26:58;0;50	2506;8	73371;5;221;76;
$GPXUP;2454;09:26:59;0;50	25042;8	73363;5;221;75;
$GPXUP;2454;09:27:00;0;50	25024;8	73357;5;220;75;
$GPXUP;2454;09:27:01;0;50	25006;8	7335;5;220;74;
$GPXUP;2454;09:27:02;0;50	24988;8	73345;5;219;71;
$GPXUP;2454;09:27:03;0;50	2497;8	73341;5;218;71;
$GPXUP;2454;09:27:04;0;50	24952;8	7334;5;217;72;
$GPXUP;2454;09:27:05;0;50	24934;8	73341;5;217;71;
$GPXUP;2454;09:27:06;0;50	24917;8	73342;5;217;70;
$GPXUP;2454;09:27:07;0;50	24899;8	73342;5;217;70;
$GPXUP;2454;09:27:08;0;50	2488;8	73337;5;216;74;
$GPXUP;2454;09:27:09;0;50	24863;8	7333;5;215;75;
$GPXUP;2454;09:27:10;0;50	24845;8	73319;5;215;77;
$GPXUP;2454;09:27:11;0;50	24827;8	73309;5;214;76;
$GPXUP;2454;09:27:12;0;50	24809;8	73302;5;213;75;
$GPXUP;2454;09:27:13;0;50	24791;8	73297;5;213;72;
$GPXUP;2454;09:27:14;0;50	24773;8	73294;5;212;73;
$GPXUP;2454;09:27:15;0;50	24755;8	73289;5;212;74;
$GPXUP;2454;09:27:16;0;50	24737;8	73286;5;212;72;
$GPXUP;2454;09:27:17;0;50	24718;8	73284;5;211;73;
$GPXUP;2454;09:27:18;0;50	24701;8	73284;5;210;72;
$GPXUP;2454;09:27:19;0;50	24683;8	73288;5;209;72;
$GPXUP;2454;09:27:20;0;50	24665;8	73293;5;208;69;
$GPXUP;2454;09:27:21;0;50	24649;8	733;5;208;67;
$GPXUP;2454;09:27:22;0;50	24633;8	73306;5;208;65;
$GPXUP;2454;09:27:23;0;50	24617;8	73314;5;208;67;
$GPXUP;2454;09:27:24;0;50	24603;8	73323;5;208;61;
$GPXUP;2454;09:27:25;0;50	24591;8	73336;5;208;58;
$GPXUP;2454;09:27:26;0;50	24578;8	73346;5;209;56;
$GPXUP;2454;09:27:27;0;50	24565;8	73354;5;209;59;
$GPXUP;2454;09:27:28;0;50	24551;8	73363;5;209;60;
$GPXUP;2454;09:27:29;0;50	24536;8	73371;5;209;62;
$GPXUP;2454;09:27:30;0;50	24523;8	73383;5;210;63;
$GPXUP;2454;09:27:31;0;50	24508;8	73391;5;210;62;
$GPXUP;2454;09:27:32;0;50	24495;8	73396;5;210;59;
$GPXUP;2454;09:27:33;0;50	24481;8	73395;5;211;55;
$GPXUP;2454;09:27:34;0;50	24467;8	73395;5;212;56;
$GPXUP;2454;09:27:35;0;50	24455;8	73398;5;213;51;
$GPXUP;2454;09:27:36;0;50	24444;8	73403;5;214;49;
$GPXUP;2454;09:27:37;0;50	24431;8	73409;5;216;51;
$GPXUP;2454;09:27:38;0;50	24418;8	73411;5;217;52;
$GPXUP;2454;09:27:39;0;50	24405;8	73408;5;217;56;
$GPXUP;2454;09:27:40;0;50	2439;8	73408;5;218;57;
$GPXUP;2454;09:27:41;0;50	24376;8	73408;5;218;59;
$GPXUP;2454;09:27:42;0;50	24361;8	7341;5;218;62;
$GPXUP;2454;09:27:43;0;50	24346;8	73411;5;218;60;
$GPXUP;2454;09:27:44;0;50	2433;8	7341;5;218;64;
$GPXUP;2454;09:27:45;0;50	24315;8	73407;5;218;66;
$GPXUP;2454;09:27:46;0;50	24299;8	73397;5;216;68;
$GPXUP;2454;09:27:47;0;50	24283;8	73383;5;216;74;
$GPXUP;2454;09:27:48;0;50	24269;8	73367;5;215;72;
$GPXUP;2454;09:27:49;0;50	24255;8	7335;5;216;71;
$GPXUP;2454;09:27:50;0;50	24243;8	73332;5;215;67;
$GPXUP;2454;09:27:51;0;50	24231;8	73314;5;215;67;
$GPXUP;2454;09:27:52;0;50	24218;8	73296;5;214;67;
$GPXUP;2454;09:27:53;0;50	24205;8	7328;5;215;67;
$GPXUP;2454;09:27:54;0;50	24192;8	73265;5;214;65;
$GPXUP;2454;09:27:55;0;50	2418;8	73249;5;215;64;
$GPXUP;2454;09:27:56;0;50	24169;8	7323;5;215;66;
$GPXUP;2454;09:27:57;0;50	24158;8	73211;5;215;66;
$GPXUP;2454;09:27:58;0;50	24143;8	73196;5;215;68;
$GPXUP;2454;09:27:59;0;50	24128;8	73185;5;216;67;
$GPXUP;2454;09:28:00;0;50	24112;8	73174;5;216;69;
$GPXUP;2454;09:28:01;0;50	24097;8	73169;5;217;62;
$GPXUP;2454;09:28:02;0;50	24083;8	73166;5;218;58;
$GPXUP;2454;09:28:03;0;50	24068;8	73167;5;219;59;
$GPXUP;2454;09:28:04;0;50	24055;8	73172;5;219;58;
$GPXUP;2454;09:28:05;0;50	24041;8	73176;5;220;54;
$GPXUP;2454;09:28:06;0;50	24027;8	73181;5;220;60;
$GPXUP;2454;09:28:07;0;50	24011;8	73182;5;219;64;
$GPXUP;2454;09:28:08;0;50	23995;8	73185;5;220;63;
$GPXUP;2454;09:28:09;0;50	23981;8	73189;5;220;61;
$GPXUP;2454;09:28:10;0;50	23969;8	73194;5;220;59;
$GPXUP;2454;09:28:11;0;50	23955;8	73203;5;220;61;
$GPXUP;2454;09:28:12;0;50	23941;8	73212;5;220;61;
$GPXUP;2454;09:28:13;0;50	23927;8	73218;5;221;59;
$GPXUP;2454;09:28:14;0;50	23912;8	73223;5;221;60;
$GPXUP;2454;09:28:15;0;50	23898;8	73232;5;221;59;
$GPXUP;2454;09:28:16;0;50	23885;8	73242;5;221;58;
$GPXUP;2454;09:28:17;0;50	23871;8	73253;5;221;60;
$GPXUP;2454;09:28:18;0;50	23858;8	73263;5;220;60;
$GPXUP;2454;09:28:19;0;50	23844;8	73275;5;220;62;
$GPXUP;2454;09:28:20;0;50	23831;8	73288;5;220;63;
$GPXUP;2454;09:28:21;0;50	23817;8	73302;5;220;63;
$GPXUP;2454;09:28:22;0;50	23804;8	73316;5;221;62;
$GPXUP;2454;09:28:23;0;50	23792;8	73329;5;220;60;
$GPXUP;2454;09:28:24;0;50	2378;8	73344;5;220;61;
$GPXUP;2454;09:28:25;0;50	23768;8	7336;5;219;60;
$GPXUP;2454;09:28:26;0;50	23757;8	73377;5;219;60;
$GPXUP;2454;09:28:27;0;50	23746;8	73393;5;218;61;
$GPXUP;2454;09:28:28;0;50	23735;8	73411;5;219;61;
$GPXUP;2454;09:28:29;0;50	23725;8	73427;5;219;59;
$GPXUP;2454;09:28:30;0;50	23714;8	73444;5;219;58;
$GPXUP;2454;09:28:31;0;50	23705;8	73462;5;218;58;
$GPXUP;2454;09:28:32;0;50	23695;8	73479;5;219;59;
$GPXUP;2454;09:28:33;0;50	23684;8	73495;5;219;61;
$GPXUP;2454;09:28:34;0;50	23671;8	7351;5;219;60;
$GPXUP;2454;09:28:35;0;50	23658;8	73521;5;218;63;
$GPXUP;2454;09:28:36;0;50	23646;8	73536;5;218;61;
$GPXUP;2454;09:28:37;0;50	23634;8	73553;5;218;60;
$GPXUP;2454;09:28:38;0;50	23625;8	73571;5;218;58;
$GPXUP;2454;09:28:39;0;50	23615;8	73586;5;217;57;
$GPXUP;2454;09:28:40;0;50	23605;8	73601;5;218;56;
$GPXUP;2454;09:28:41;0;50	23594;8	73615;5;217;55;
$GPXUP;2454;09:28:42;0;50	23583;8	73628;5;217;57;
$GPXUP;2454;09:28:43;0;50	23572;8	73641;5;217;54;
$GPXUP;2454;09:28:44;0;50	23558;8	73652;5;217;62;
$GPXUP;2454;09:28:45;0;50	23543;8	73664;5;216;64;
$GPXUP;2454;09:28:46;0;50	23529;8	73673;5;216;60;
$GPXUP;2454;09:28:47;0;50	23515;8	7368;5;216;59;
$GPXUP;2454;09:28:48;0;50	23502;8	73689;5;216;57;
$GPXUP;2454;09:28:49;0;50	23489;8	73698;5;216;57;
$GPXUP;2454;09:28:50;0;50	23475;8	73707;5;215;58;
$GPXUP;2454;09:28:51;0;50	23463;8	73717;5;215;57;
$GPXUP;2454;09:28:52;0;50	2345;8	73729;5;214;58;
$GPXUP;2454;09:28:53;0;50	23438;8	73743;5;215;58;
$GPXUP;2454;09:28:54;0;50	23425;8	7375;5;214;58;
$GPXUP;2454;09:28:55;0;50	2341;8	73757;5;214;60;
$GPXUP;2454;09:28:56;0;50	23396;8	73765;5;214;62;
$GPXUP;2454;09:28:57;0;50	2338;8	73772;5;213;63;
$GPXUP;2454;09:28:58;0;50	23365;8	7378;5;212;62;
$GPXUP;2454;09:28:59;0;50	23352;8	73791;5;211;61;
$GPXUP;2454;09:29:00;0;50	2334;8	73803;5;212;57;
$GPXUP;2454;09:29:01;0;50	23328;8	73815;5;212;54;
$GPXUP;2454;09:29:02;0;50	23317;8	73827;5;212;53;
$GPXUP;2454;09:29:03;0;50	23307;8	73838;5;213;51;
$GPXUP;2454;09:29:04;0;50	23296;8	7385;5;212;52;
$GPXUP;2454;09:29:05;0;50	23286;8	73862;5;213;52;
$GPXUP;2454;09:29:06;0;50	23275;8	73873;5;213;51;
$GPXUP;2454;09:29:07;0;50	23264;8	73885;5;212;54;
$GPXUP;2454;09:29:08;0;50	23255;8	73902;5;211;57;
$GPXUP;2454;09:29:09;0;50	23247;8	73921;5;211;54;
$GPXUP;2454;09:29:10;0;50	23243;8	7394;5;210;51;
$GPXUP;2454;09:29:11;0;50	2324;8	73958;5;211;48;
$GPXUP;2454;09:29:12;0;50	23238;8	73976;5;211;48;
$GPXUP;2454;09:29:13;0;50	23233;8	73993;5;212;49;
$GPXUP;2454;09:29:14;0;50	23226;8	74009;5;212;50;
$GPXUP;2454;09:29:15;0;50	23218;8	74026;5;213;52;
$GPXUP;2454;09:29:16;0;50	23209;8	74035;5;213;45;
$GPXUP;2454;09:29:17;0;50	23196;8	74044;5;213;54;
$GPXUP;2454;09:29:18;0;50	23182;8	7405;5;214;60;
$GPXUP;2454;09:29:19;0;50	23166;8	74054;5;214;60;
$GPXUP;2454;09:29:20;0;50	23152;8	7406;5;213;59;
$GPXUP;2454;09:29:21;0;50	23139;8	74068;5;213;52;
$GPXUP;2454;09:29:22;0;50	23129;8	74079;5;212;46;
$GPXUP;2454;09:29:23;0;50	23119;8	74094;5;211;57;
$GPXUP;2454;09:29:24;0;50	23106;8	7411;5;211;62;
$GPXUP;2454;09:29:25;0;50	23093;8	74123;5;210;64;
$GPXUP;2454;09:29:26;0;50	23079;8	74135;5;209;61;
$GPXUP;2454;09:29:27;0;50	23068;8	74142;5;209;48;
$GPXUP;2454;09:29:28;0;50	23057;8	74144;5;209;44;
$GPXUP;2454;09:29:29;0;50	23047;8	74146;5;208;42;
$GPXUP;2454;09:29:30;0;50	23039;8	74149;5;208;35;
$GPXUP;2454;09:29:31;0;50	23035;8	74151;5;208;23;
$GPXUP;2454;09:29:32;0;50	23037;8	7415;5;208;2;
$GPXUP;2454;09:29:33;0;50	23038;8	74148;5;208;0;
$GPXUP;2454;09:29:34;0;50	2304;8	74147;5;207;4;
$GPXUP;2454;09:29:35;0;50	23042;8	74144;5;206;1;
$GPXUP;2454;09:29:36;0;50	23044;8	74142;5;206;2;
$GPXUP;2454;09:29:37;0;50	23045;8	74141;5;206;2;
$GPXUP;2454;09:29:38;0;50	23047;8	74138;5;206;3;
$GPXUP;2454;09:29:39;0;50	23048;8	74137;5;205;1;
$GPXUP;2454;09:29:40;0;50	23049;8	74135;5;204;1;
$GPXUP;2454;09:29:41;0;50	2305;8	74132;5;204;2;
$GPXUP;2454;09:29:42;0;50	23051;8	74131;5;203;3;
$GPXUP;2454;09:29:43;0;50	23053;8	7413;5;203;1;
$GPXUP;2454;09:29:44;0;50	23052;8	74127;5;204;6;
$GPXUP;2454;09:29:45;0;50	23052;8	74124;5;204;2;
$GPXUP;2454;09:29:46;0;50	23054;8	74124;5;204;2;
$GPXUP;2454;09:29:47;0;50	23054;8	74121;5;204;3;
$GPXUP;2454;09:29:48;0;50	23055;8	74122;5;204;3;
$GPXUP;2454;09:29:49;0;50	23056;8	7412;5;204;0;
$GPXUP;2454;09:29:50;0;50	23056;8	7412;5;204;0;
$GPXUP;2454;09:29:51;0;50	23057;8	74119;5;204;0;
$GPXUP;2454;09:29:52;0;50	23057;8	74119;5;204;0;
$GPXUP;2454;09:29:53;0;50	23057;8	74119;5;204;0;
$GPXUP;2454;09:29:54;0;50	23057;8	74118;5;204;0;
$GPXUP;2454;09:29:55;0;50	23058;8	74118;5;204;0;
$GPXUP;2454;09:29:56;0;50	23058;8	74118;5;204;0;
$GPXUP;2454;09:29:57;0;50	23059;8	74116;5;204;0;
$GPXUP;2454;09:29:58;0;50	23059;8	74116;5;204;0;
$GPXUP;2454;09:29:59;0;50	23059;8	74116;5;205;0;
$GPXUP;2454;09:30:00;0;50	23059;8	74115;5;205;0;
$GPXUP;2454;09:30:01;0;50	23059;8	74115;5;206;0;
$GPXUP;2454;09:30:02;0;50	23059;8	74115;5;206;0;
$GPXUP;2454;09:30:03;0;50	23059;8	74115;5;206;0;
$GPXUP;2454;09:30:04;0;50	23059;8	74113;5;206;0;
$GPXUP;2454;09:30:05;0;50	23059;8	74113;5;208;0;
$GPXUP;2454;09:30:06;0;50	23059;8	74113;5;208;0;
$GPXUP;2454;09:30:07;0;50	2306;8	74113;5;209;0;
$GPXUP;2454;09:30:08;0;50	2306;8	74112;5;208;0;
$GPXUP;2454;09:30:09;0;50	2306;8	74112;5;208;0;
$GPXUP;2454;09:30:10;0;50	2306;8	74112;5;208;0;
$GPXUP;2454;09:30:11;0;50	2306;8	74112;5;208;0;
$GPXUP;2454;09:30:12;0;50	2306;8	74112;5;207;0;
$GPXUP;2454;09:30:13;0;50	2306;8	74112;5;207;0;
$GPXUP;2454;09:30:14;0;50	2306;8	74114;5;206;0;
$GPXUP;2454;09:30:15;0;50	23061;8	74114;5;205;0;
$GPXUP;2454;09:30:16;0;50	23061;8	74114;5;205;0;
$GPXUP;2454;09:30:17;0;50	23061;8	74114;5;204;0;
$GPXUP;2454;09:30:18;0;50	23061;8	74114;5;204;0;
$GPXUP;2454;09:30:19;0;50	23061;8	74114;5;204;0;
$GPXUP;2454;09:30:20;0;50	23061;8	74114;5;203;0;
$GPXUP;2454;09:30:21;0;50	23061;8	74116;5;202;0;
$GPXUP;2454;09:30:22;0;50	23061;8	74116;5;202;0;
$GPXUP;2454;09:30:23;0;50	23061;8	74116;5;202;0;
$GPXUP;2454;09:30:24;0;50	23061;8	74116;5;202;0;
$GPXUP;2454;09:30:25;0;50	23061;8	74117;5;201;0;
$GPXUP;2454;09:30:26;0;50	23061;8	74117;5;200;0;
$GPXUP;2454;09:30:27;0;50	23061;8	74117;5;200;0;
$GPXUP;2454;09:30:28;0;50	23062;8	74118;5;199;0;
$GPXUP;2454;09:30:29;0;50	23062;8	74119;5;198;0;
$GPXUP;2454;09:30:30;0;50	23062;8	74119;5;198;0;
$GPXUP;2454;09:30:31;0;50	23062;8	74119;5;196;0;
$GPXUP;2454;09:30:32;0;50	23062;8	74119;5;196;0;
$GPXUP;2454;09:30:33;0;50	23062;8	74119;5;196;0;
$GPXUP;2454;09:30:34;0;50	23062;8	74121;5;196;0;
$GPXUP;2454;09:30:35;0;50	23062;8	74121;5;195;0;
$GPXUP;2454;09:30:36;0;50	23062;8	74121;5;195;0;
$GPXUP;2454;09:30:37;0;50	23062;8	74121;5;195;0;
$GPXUP;2454;09:30:38;0;50	23062;8	74121;5;195;0;
$GPXUP;2454;09:30:39;0;50	23062;8	74121;5;195;0;
$GPXUP;2454;09:30:40;0;50	23062;8	74121;5;195;0;
$GPXUP;2454;09:30:41;0;50	23062;8	74121;5;196;0;
$GPXUP;2454;09:30:42;0;50	23062;8	74121;5;196;0;
$GPXUP;2454;09:30:43;0;50	23062;8	74121;5;196;0;
$GPXUP;2454;09:30:44;0;50	23062;8	74121;5;196;0;
$GPXUP;2454;09:30:45;0;50	23062;8	74121;5;196;0;
$GPXUP;2454;09:30:46;0;50	23062;8	74121;5;196;0;
$GPXUP;2454;09:30:47;0;50	23062;8	74121;5;196;0;
$GPXUP;2454;09:30:48;0;50	23062;8	74121;5;196;0;
$GPXUP;2454;09:30:49;0;50	23062;8	74121;5;196;0;
$GPXUP;2454;09:30:50;0;50	23062;8	74121;5;196;0;
$GPXUP;2454;09:30:51;0;50	23062;8	74121;5;196;0;
$GPXUP;2454;09:30:52;0;50	23062;8	74121;5;196;0;
$GPXUP;2454;09:30:53;0;50	23062;8	74121;5;196;0;
$GPXUP;2454;09:30:54;0;50	23061;8	74121;5;196;0;
$GPXUP;2454;09:30:55;0;50	23061;8	74121;5;196;0;
$GPXUP;2454;09:30:56;0;50	23061;8	74121;5;196;0;
$GPXUP;2454;09:30:57;0;50	23061;8	74121;5;196;0;
$GPXUP;2454;09:30:58;0;50	23061;8	74121;5;196;0;
$GPXUP;2454;09:30:59;0;50	23061;8	74121;5;196;0;
$GPXUP;2454;09:31:00;0;50	23061;8	74121;5;196;0;
$GPXUP;2454;09:31:01;0;50	23061;8	74121;5;196;0;
$GPXUP;2454;09:31:02;0;50	23061;8	74121;5;196;0;
$GPXUP;2454;09:31:03;0;50	23061;8	74121;5;196;0;
$GPXUP;2454;09:31:04;0;50	23062;8	74122;5;196;0;
$GPXUP;2454;09:31:05;0;50	23062;8	74122;5;196;0;
$GPXUP;2454;09:31:06;0;50	23061;8	74122;5;197;0;
$GPXUP;2454;09:31:07;0;50	23061;8	74122;5;197;0;
$GPXUP;2454;09:31:08;0;50	23061;8	74122;5;197;0;
$GPXUP;2454;09:31:09;0;50	23061;8	74122;5;197;0;
$GPXUP;2454;09:31:10;0;50	23061;8	74122;5;197;0;
$GPXUP;2454;09:31:11;0;50	23061;8	74122;5;197;0;
$GPXUP;2454;09:31:12;0;50	23061;8	74122;5;197;0;
$GPXUP;2454;09:31:13;0;50	23061;8	74122;5;197;0;
$GPXUP;2454;09:31:14;0;50	23062;8	74122;5;196;0;
$GPXUP;2454;09:31:15;0;50	23062;8	74122;5;196;0;
$GPXUP;2454;09:31:16;0;50	23062;8	74122;5;196;0;
$GPXUP;2454;09:31:17;0;50	23062;8	74122;5;196;0;
$GPXUP;2454;09:31:18;0;50	23062;8	74122;5;196;0;
$GPXUP;2454;09:31:19;0;50	23063;8	74122;5;197;0;
$GPXUP;2454;09:31:20;0;50	23062;8	74122;5;197;0;
$GPXUP;2454;09:31:21;0;50	23062;8	74122;5;197;0;
$GPXUP;2454;09:31:22;0;50	23062;8	74124;5;197;0;
$GPXUP;2454;09:31:23;0;50	23062;8	74124;5;197;0;
$GPXUP;2454;09:31:24;0;50	23062;8	74124;5;197;0;
$GPXUP;2454;09:31:25;0;50	23062;8	74123;5;199;0;
$GPXUP;2454;09:31:26;0;50	23062;8	74123;5;199;0;
$GPXUP;2454;09:31:27;0;50	23062;8	74123;5;199;0;
$GPXUP;2454;09:31:28;0;50	23062;8	74123;5;199;0;
$GPXUP;2454;09:31:29;0;50	23062;8	74123;5;199;0;
$GPXUP;2454;09:31:30;0;50	23062;8	74123;5;199;0;
$GPXUP;2454;09:31:31;0;50	23062;8	74123;5;199;0;
$GPXUP;2454;09:31:32;0;50	23062;8	74123;5;199;0;
$GPXUP;2454;09:31:33;0;50	23062;8	74122;5;199;0;
$GPXUP;2454;09:31:34;0;50	23062;8	74122;5;199;0;
$GPXUP;2454;09:31:35;0;50	23062;8	74122;5;199;0;
$GPXUP;2454;09:31:36;0;50	23062;8	74122;5;199;0;
$GPXUP;2454;09:31:37;0;50	23062;8	74122;5;199;0;
$GPXUP;2454;09:31:38;0;50	23062;8	74122;5;199;0;
$GPXUP;2454;09:31:39;0;50	23062;8	74122;5;199;0;
$GPXUP;2454;09:31:40;0;50	23062;8	74122;5;199;0;
$GPXUP;2454;09:31:41;0;50	23062;8	74122;5;199;0;
$GPXUP;2454;09:31:42;0;50	23062;8	74122;5;199;0;
$GPXUP;2454;09:31:43;0;50	23062;8	74122;5;199;0;
$GPXUP;2454;09:31:44;0;50	23062;8	74122;5;199;0;
$GPXUP;2454;09:31:45;0;50	23061;8	74122;5;198;0;
$GPXUP;2454;09:31:46;0;50	23062;8	74122;5;197;0;
$GPXUP;2454;09:31:47;0;50	23062;8	74122;5;197;0;
$GPXUP;2454;09:31:48;0;50	23062;8	74122;5;197;0;
$GPXUP;2454;09:31:49;0;50	23062;8	74122;5;197;0;
$GPXUP;2454;09:31:50;0;50	23062;8	74122;5;197;0;
$GPXUP;2454;09:31:51;0;50	23062;8	74122;5;199;0;
$GPXUP;2454;09:31:52;0;50	23062;8	74122;5;199;0;
$GPXUP;2454;09:31:53;0;50	23062;8	74122;5;199;0;
$GPXUP;2454;09:31:54;0;50	23062;8	74122;5;199;0;
$GPXUP;2454;09:31:55;0;50	23062;8	74122;5;199;0;
$GPXUP;2454;09:31:56;0;50	23062;8	74122;5;199;0;
$GPXUP;2454;09:31:57;0;50	23062;8	74122;5;200;0;
$GPXUP;2454;09:31:58;0;50	23062;8	74122;5;200;0;
$GPXUP;2454;09:31:59;0;50	23062;8	74122;5;200;0;
$GPXUP;2454;09:32:00;0;50	23062;8	74122;5;200;0;
$GPXUP;2454;09:32:01;0;50	23062;8	74122;5;201;0;
$GPXUP;2454;09:32:02;0;50	23062;8	74122;5;202;0;
$GPXUP;2454;09:32:03;0;50	23062;8	74122;5;202;0;
$GPXUP;2454;09:32:04;0;50	23062;8	74122;5;202;0;
$GPXUP;2454;09:32:05;0;50	23062;8	74122;5;202;0;
$GPXUP;2454;09:32:06;0;50	23062;8	74122;5;202;0;
$GPXUP;2454;09:32:07;0;50	23062;8	74122;5;202;0;
$GPXUP;2454;09:32:08;0;50	23062;8	74122;5;202;0;
$GPXUP;2454;09:32:09;0;50	23062;8	74122;5;202;0;
$GPXUP;2454;09:32:10;0;50	23062;8	74122;5;202;0;
$GPXUP;2454;09:32:11;0;50	23062;8	74122;5;202;0;
$GPXUP;2454;09:32:12;0;50	23062;8	74122;5;201;0;
$GPXUP;2454;09:32:13;0;50	23062;8	74122;5;201;0;
$GPXUP;2454;09:32:14;0;50	23062;8	74122;5;201;0;
$GPXUP;2454;09:32:15;0;50	23062;8	74122;5;201;0;
$GPXUP;2454;09:32:16;0;50	23062;8	74122;5;201;0;
$GPXUP;2454;09:32:17;0;50	23062;8	74122;5;201;0;
$GPXUP;2454;09:32:18;0;50	23063;8	74122;5;200;0;
$GPXUP;2454;09:32:19;0;50	23063;8	74122;5;200;0;
$GPXUP;2454;09:32:20;0;50	23063;8	74122;5;200;0;
$GPXUP;2454;09:32:21;0;50	23063;8	74122;5;200;0;
$GPXUP;2454;09:32:22;0;50	23062;8	74122;5;199;0;
$GPXUP;2454;09:32:23;0;50	23062;8	74122;5;199;0;
$GPXUP;2454;09:32:24;0;50	23063;8	74122;5;199;0;
$GPXUP;2454;09:32:25;0;50	23063;8	74122;5;199;0;
$GPXUP;2454;09:32:26;0;50	23063;8	74122;5;199;0;
$GPXUP;2454;09:32:27;0;50	23063;8	74122;5;199;0;
$GPXUP;2454;09:32:28;0;50	23063;8	74122;5;199;0;
$GPXUP;2454;09:32:29;0;50	23063;8	74122;5;199;0;
$GPXUP;2454;09:32:30;0;50	23063;8	74122;5;199;0;
$GPXUP;2454;09:32:31;0;50	23063;8	74122;5;199;0;
$GPXUP;2454;09:32:32;0;50	23063;8	74122;5;199;0;
$GPXUP;2454;09:32:33;0;50	23063;8	74122;5;199;0;
$GPXUP;2454;09:32:34;0;50	23063;8	74122;5;199;0;
$GPXUP;2454;09:32:35;0;50	23063;8	74122;5;199;0;
$GPXUP;2454;09:32:36;0;50	23063;8	74122;5;199;0;
$GPXUP;2454;09:32:37;0;50	23063;8	74122;5;199;0;
$GPXUP;2454;09:32:38;0;50	23064;8	74122;5;200;0;
$GPXUP;2454;09:32:39;0;50	23064;8	74122;5;200;0;
$GPXUP;2454;09:32:40;0;50	23064;8	74122;5;200;0;
$GPXUP;2454;09:32:41;0;50	23064;8	74122;5;200;0;
$GPXUP;2454;09:32:42;0;50	23064;8	74122;5;200;0;
$GPXUP;2454;09:32:43;0;50	23064;8	74122;5;200;0;
$GPXUP;2454;09:32:44;0;50	23064;8	74124;5;200;0;
$GPXUP;2454;09:32:45;0;50	23063;8	74123;5;200;0;
$GPXUP;2454;09:32:46;0;50	23063;8	74123;5;200;0;
$GPXUP;2454;09:32:47;0;50	23064;8	74123;5;201;0;
$GPXUP;2454;09:32:48;0;50	23064;8	74123;5;201;0;
$GPXUP;2454;09:32:49;0;50	23064;8	74123;5;201;0;
$GPXUP;2454;09:32:50;0;50	23064;8	74123;5;201;0;
$GPXUP;2454;09:32:51;0;50	23064;8	74123;5;201;0;
$GPXUP;2454;09:32:52;0;50	23064;8	74123;5;201;0;
$GPXUP;2454;09:32:53;0;50	23064;8	74124;5;200;0;
$GPXUP;2454;09:32:54;0;50	23064;8	74124;5;200;0;
$GPXUP;2454;09:32:55;0;50	23064;8	74124;5;200;0;
$GPXUP;2454;09:32:56;0;50	23064;8	74125;5;198;0;
$GPXUP;2454;09:32:57;0;50	23064;8	74125;5;198;0;
$GPXUP;2454;09:32:58;0;50	23064;8	74125;5;198;0;
$GPXUP;2454;09:32:59;0;50	23064;8	74125;5;198;0;
$GPXUP;2454;09:33:00;0;50	23064;8	74125;5;197;0;
$GPXUP;2454;09:33:01;0;50	23064;8	74126;5;196;0;
$GPXUP;2454;09:33:02;0;50	23064;8	74127;5;196;0;
$GPXUP;2454;09:33:03;0;50	23064;8	74127;5;196;0;
$GPXUP;2454;09:33:04;0;50	23064;8	74127;5;195;0;
$GPXUP;2454;09:33:05;0;50	23064;8	74127;5;195;0;
$GPXUP;2454;09:33:06;0;50	23064;8	74127;5;195;0;
$GPXUP;2454;09:33:07;0;50	23065;8	74127;5;194;0;
$GPXUP;2454;09:33:08;0;50	23065;8	74127;5;194;0;
$GPXUP;2454;09:33:09;0;50	23065;8	74127;5;194;0;
$GPXUP;2454;09:33:10;0;50	23065;8	74127;5;194;0;
$GPXUP;2454;09:33:11;0;50	23065;8	74127;5;194;0;
$GPXUP;2454;09:33:12;0;50	23065;8	74127;5;194;0;
$GPXUP;2454;09:33:13;0;50	23065;8	74129;5;195;0;
$GPXUP;2454;09:33:14;0;50	23065;8	74129;5;195;0;
$GPXUP;2454;09:33:15;0;50	23065;8	74129;5;195;0;
$GPXUP;2454;09:33:16;0;50	23064;8	74129;5;194;0;
$GPXUP;2454;09:33:17;0;50	23065;8	74129;5;193;0;
$GPXUP;2454;09:33:18;0;50	23065;8	74129;5;193;0;
$GPXUP;2454;09:33:19;0;50	23065;8	74129;5;193;0;
$GPXUP;2454;09:33:20;0;50	23065;8	74129;5;193;0;
$GPXUP;2454;09:33:21;0;50	23065;8	74128;5;193;0;
$GPXUP;2454;09:33:22;0;50	23065;8	74128;5;193;0;
$GPXUP;2454;09:33:23;0;50	23065;8	74127;5;194;0;
$GPXUP;2454;09:33:24;0;50	23065;8	74127;5;194;0;
$GPXUP;2454;09:33:25;0;50	23065;8	74127;5;194;0;
$GPXUP;2454;09:33:26;0;50	23065;8	74127;5;194;0;
$GPXUP;2454;09:33:27;0;50	23065;8	74127;5;194;0;
$GPXUP;2454;09:33:28;0;50	23065;8	74127;5;194;0;
$GPXUP;2454;09:33:29;0;50	23065;8	74127;5;196;0;
$GPXUP;2454;09:33:30;0;50	23065;8	74127;5;196;0;
$GPXUP;2454;09:33:31;0;50	23065;8	74127;5;196;0;
$GPXUP;2454;09:33:32;0;50	23065;8	74127;5;196;0;
$GPXUP;2454;09:33:33;0;50	23065;8	74127;5;196;0;
$GPXUP;2454;09:33:34;0;50	23065;8	74127;5;196;0;
$GPXUP;2454;09:33:35;0;50	23065;8	74127;5;196;0;
$GPXUP;2454;09:33:36;0;50	23064;8	74127;5;196;0;
$GPXUP;2454;09:33:37;0;50	23064;8	74127;5;196;0;
$GPXUP;2454;09:33:38;0;50	23065;8	74127;5;197;0;
$GPXUP;2454;09:33:39;0;50	23065;8	74127;5;197;0;
$GPXUP;2454;09:33:40;0;50	23064;8	74127;5;198;0;
$GPXUP;2454;09:33:41;0;50	23064;8	74127;5;198;0;
$GPXUP;2454;09:33:42;0;50	23064;8	74127;5;198;0;
$GPXUP;2454;09:33:43;0;50	23064;8	74127;5;198;0;
$GPXUP;2454;09:33:44;0;50	23064;8	74127;5;198;0;
$GPXUP;2454;09:33:45;0;50	23064;8	74127;5;198;0;
$GPXUP;2454;09:33:46;0;50	23064;8	74125;5;198;0;
$GPXUP;2454;09:33:47;0;50	23064;8	74125;5;199;0;
$GPXUP;2454;09:33:48;0;50	23064;8	74125;5;199;0;
$GPXUP;2454;09:33:49;0;50	23064;8	74125;5;199;0;
$GPXUP;2454;09:33:50;0;50	23064;8	74125;5;199;0;
$GPXUP;2454;09:33:51;0;50	23064;8	74125;5;199;0;
$GPXUP;2454;09:33:52;0;50	23064;8	74125;5;201;0;
$GPXUP;2454;09:33:53;0;50	23064;8	74125;5;201;0;
$GPXUP;2454;09:33:54;0;50	23064;8	74125;5;201;0;
$GPXUP;2454;09:33:55;0;50	23063;8	74125;5;201;0;
$GPXUP;2454;09:33:56;0;50	23063;8	74125;5;201;0;
$GPXUP;2454;09:33:57;0;50	23063;8	74125;5;201;0;
$GPXUP;2454;09:33:58;0;50	23063;8	74125;5;201;0;
$GPXUP;2454;09:33:59;0;50	23063;8	74125;5;201;0;
$GPXUP;2454;09:34:00;0;50	23063;8	74125;5;201;0;
$GPXUP;2454;09:34:01;0;50	23064;8	74126;5;201;0;
$GPXUP;2454;09:34:02;0;50	23064;8	74126;5;201;0;
$GPXUP;2454;09:34:03;0;50	23064;8	74126;5;201;0;
$GPXUP;2454;09:34:04;0;50	23064;8	74126;5;201;0;
$GPXUP;2454;09:34:05;0;50	23064;8	74126;5;201;0;
$GPXUP;2454;09:34:06;0;50	23064;8	74126;5;201;0;
$GPXUP;2454;09:34:07;0;50	23064;8	74126;5;201;0;
$GPXUP;2454;09:34:08;0;50	23063;8	74126;5;200;0;
$GPXUP;2454;09:34:09;0;50	23063;8	74126;5;200;0;
$GPXUP;2454;09:34:10;0;50	23064;8	74127;5;199;0;
$GPXUP;2454;09:34:11;0;50	23064;8	74127;5;199;0;
$GPXUP;2454;09:34:12;0;50	23064;8	74125;5;199;0;
$GPXUP;2454;09:34:13;0;50	23064;8	74125;5;199;0;
$GPXUP;2454;09:34:14;0;50	23064;8	74125;5;198;0;
$GPXUP;2454;09:34:15;0;50	23064;8	74125;5;198;0;
$GPXUP;2454;09:34:16;0;50	23064;8	74125;5;198;0;
$GPXUP;2454;09:34:17;0;50	23064;8	74125;5;198;0;
$GPXUP;2454;09:34:18;0;50	23064;8	74125;5;197;0;
$GPXUP;2454;09:34:19;0;50	23064;8	74125;5;197;0;
$GPXUP;2454;09:34:20;0;50	23064;8	74125;5;197;0;
$GPXUP;2454;09:34:21;0;50	23063;8	74125;5;196;0;
$GPXUP;2454;09:34:22;0;50	23064;8	74126;5;196;0;
$GPXUP;2454;09:34:23;0;50	23064;8	74126;5;196;0;
$GPXUP;2454;09:34:24;0;50	23063;8	74126;5;195;0;
$GPXUP;2454;09:34:25;0;50	23064;8	74126;5;194;0;
$GPXUP;2454;09:34:26;0;50	23064;8	74126;5;194;0;
$GPXUP;2454;09:34:27;0;50	23063;8	74126;5;193;0;
$GPXUP;2454;09:34:28;0;50	23064;8	74125;5;193;0;
$GPXUP;2454;09:34:29;0;50	23064;8	74125;5;193;0;
$GPXUP;2454;09:34:30;0;50	23064;8	74125;5;193;0;
$GPXUP;2454;09:34:31;0;50	23064;8	74125;5;193;0;
$GPXUP;2454;09:34:32;0;50	23064;8	74125;5;191;0;
$GPXUP;2454;09:34:33;0;50	23064;8	74125;5;191;0;
$GPXUP;2454;09:34:34;0;50	23064;8	74125;5;191;0;
$GPXUP;2454;09:34:35;0;50	23064;8	74125;5;191;0;
$GPXUP;2454;09:34:36;0;50	23064;8	74125;5;191;0;
$GPXUP;2454;09:34:37;0;50	23065;8	74125;5;191;0;
$GPXUP;2454;09:34:38;0;50	23064;8	74125;5;190;0;
$GPXUP;2454;09:34:39;0;50	23064;8	74125;5;190;0;
$GPXUP;2454;09:34:40;0;50	23065;8	74125;5;189;0;
$GPXUP;2454;09:34:41;0;50	23065;8	74125;5;189;0;
$GPXUP;2454;09:34:42;0;50	23065;8	74125;5;189;0;
$GPXUP;2454;09:34:43;0;50	23065;8	74125;5;189;0;
$GPXUP;2454;09:34:44;0;50	23065;8	74125;5;189;0;
$GPXUP;2454;09:34:45;0;50	23065;8	74125;5;189;0;
$GPXUP;2454;09:34:46;0;50	23065;8	74125;5;189;0;
$GPXUP;2454;09:34:47;0;50	23065;8	74125;5;189;0;
$GPXUP;2454;09:34:48;0;50	23065;8	74125;5;189;0;
$GPXUP;2454;09:34:49;0;50	23065;8	74125;5;189;0;
$GPXUP;2454;09:34:50;0;50	23065;8	74125;5;189;0;
$GPXUP;2454;09:34:51;0;50	23066;8	74125;5;190;0;
$GPXUP;2454;09:34:52;0;50	23066;8	74125;5;190;0;
$GPXUP;2454;09:34:53;0;50	23066;8	74125;5;190;0;
$GPXUP;2454;09:34:54;0;50	23065;8	74125;5;191;0;
$GPXUP;2454;09:34:55;0;50	23065;8	74125;5;191;0;
$GPXUP;2454;09:34:56;0;50	23065;8	74125;5;191;0;
$GPXUP;2454;09:34:57;0;50	23065;8	74125;5;191;0;
$GPXUP;2454;09:34:58;0;50	23065;8	74125;5;191;0;
$GPXUP;2454;09:34:59;0;50	23065;8	74125;5;191;0;
$GPXUP;2454;09:35:00;0;50	23065;8	74125;5;191;0;
$GPXUP;2454;09:35:01;0;50	23065;8	74125;5;191;0;
$GPXUP;2454;09:35:02;0;50	23065;8	74125;5;191;0;
$GPXUP;2454;09:35:03;0;50	23065;8	74125;5;191;0;
$GPXUP;2454;09:35:04;0;50	23065;8	74125;5;191;0;
$GPXUP;2454;09:35:05;0;50	23065;8	74125;5;191;0;
$GPXUP;2454;09:35:06;0;50	23064;8	74125;5;191;0;
$GPXUP;2454;09:35:07;0;50	23064;8	74125;5;191;0;
$GPXUP;2454;09:35:08;0;50	23064;8	74125;5;191;0;
$GPXUP;2454;09:35:09;0;50	23064;8	74125;5;191;0;
$GPXUP;2454;09:35:10;0;50	23064;8	74125;5;191;0;
$GPXUP;2454;09:35:11;0;50	23064;8	74125;5;191;0;
$GPXUP;2454;09:35:12;0;50	23064;8	74125;5;191;0;
$GPXUP;2454;09:35:13;0;50	23064;8	74125;5;191;0;
$GPXUP;2454;09:35:14;0;50	23064;8	74125;5;191;0;
$GPXUP;2454;09:35:15;0;50	23064;8	74125;5;191;0;
$GPXUP;2454;09:35:16;0;50	23064;8	74125;5;191;0;
$GPXUP;2454;09:35:17;0;50	23064;8	74125;5;191;0;
$GPXUP;2454;09:35:18;0;50	23064;8	74125;5;191;0;
$GPXUP;2454;09:35:19;0;50	23064;8	74125;5;191;0;
$GPXUP;2454;09:35:20;0;50	23064;8	74125;5;191;0;
$GPXUP;2454;09:35:21;0;50	23064;8	74125;5;191;0;
$GPXUP;2454;09:35:22;0;50	23065;8	74125;5;192;0;
$GPXUP;2454;09:35:23;0;50	23064;8	74125;5;193;0;
$GPXUP;2454;09:35:24;0;50	23064;8	74125;5;193;0;
$GPXUP;2454;09:35:25;0;50	23064;8	74125;5;193;0;
$GPXUP;2454;09:35:26;0;50	23064;8	74125;5;193;0;
$GPXUP;2454;09:35:27;0;50	23063;8	74124;5;193;0;
$GPXUP;2454;09:35:28;0;50	23063;8	74124;5;193;0;
$GPXUP;2454;09:35:29;0;50	23064;8	74124;5;194;0;
$GPXUP;2454;09:35:30;0;50	23064;8	74124;5;194;0;
$GPXUP;2454;09:35:31;0;50	23063;8	74124;5;195;0;
$GPXUP;2454;09:35:32;0;50	23063;8	74124;5;195;0;
$GPXUP;2454;09:35:33;0;50	23064;8	74124;5;196;0;
$GPXUP;2454;09:35:34;0;50	23063;8	74124;5;196;0;
$GPXUP;2454;09:35:35;0;50	23063;8	74124;5;196;0;
$GPXUP;2454;09:35:36;0;50	23064;8	74124;5;197;0;
$GPXUP;2454;09:35:37;0;50	23063;8	74124;5;198;0;
$GPXUP;2454;09:35:38;0;50	23063;8	74124;5;198;0;
$GPXUP;2454;09:35:39;0;50	23063;8	74124;5;199;0;
$GPXUP;2454;09:35:40;0;50	23063;8	74124;5;199;0;
$GPXUP;2454;09:35:41;0;50	23064;8	74124;5;200;0;
$GPXUP;2454;09:35:42;0;50	23063;8	74123;5;200;0;
$GPXUP;2454;09:35:43;0;50	23063;8	74123;5;200;0;
$GPXUP;2454;09:35:44;0;50	23063;8	74123;5;200;0;
$GPXUP;2454;09:35:45;0;50	23064;8	74123;5;201;0;
$GPXUP;2454;09:35:46;0;50	23064;8	74123;5;201;0;
$GPXUP;2454;09:35:47;0;50	23063;8	74123;5;202;0;
$GPXUP;2454;09:35:48;0;50	23063;8	74123;5;202;0;
$GPXUP;2454;09:35:49;0;50	23063;8	74123;5;202;0;
$GPXUP;2454;09:35:50;0;50	23063;8	74123;5;202;0;
$GPXUP;2454;09:35:51;0;50	23063;8	74123;5;200;0;
$GPXUP;2454;09:35:52;0;50	23063;8	74123;5;200;0;
$GPXUP;2454;09:35:53;0;50	23063;8	74123;5;200;0;
$GPXUP;2454;09:35:54;0;50	23063;8	74124;5;199;0;
$GPXUP;2454;09:35:55;0;50	23063;8	74124;5;199;0;
$GPXUP;2454;09:35:56;0;50	23063;8	74124;5;198;0;
$GPXUP;2454;09:35:57;0;50	23063;8	74124;5;198;0;
$GPXUP;2454;09:35:58;0;50	23063;8	74124;5;197;0;
$GPXUP;2454;09:35:59;0;50	23063;8	74124;5;196;0;
$GPXUP;2454;09:36:00;0;50	23063;8	74124;5;196;0;
$GPXUP;2454;09:36:01;0;50	23063;8	74124;5;195;0;
$GPXUP;2454;09:36:02;0;50	23063;8	74124;5;195;0;
$GPXUP;2454;09:36:03;0;50	23063;8	74124;5;195;0;
$GPXUP;2454;09:36:04;0;50	23063;8	74124;5;195;0;
$GPXUP;2454;09:36:05;0;50	23063;8	74124;5;194;0;
$GPXUP;2454;09:36:06;0;50	23063;8	74124;5;194;0;
$GPXUP;2454;09:36:07;0;50	23063;8	74124;5;194;0;
$GPXUP;2454;09:36:08;0;50	23063;8	74124;5;194;0;
$GPXUP;2454;09:36:09;0;50	23062;8	74124;5;193;0;
$GPXUP;2454;09:36:10;0;50	23063;8	74124;5;193;0;
$GPXUP;2454;09:36:11;0;50	23063;8	74124;5;193;0;
$GPXUP;2454;09:36:12;0;50	23062;8	74124;5;192;0;
$GPXUP;2454;09:36:13;0;50	23063;8	74125;5;191;0;
$GPXUP;2454;09:36:14;0;50	23062;8	74125;5;190;0;
$GPXUP;2454;09:36:15;0;50	23062;8	74125;5;190;0;
$GPXUP;2454;09:36:16;0;50	23063;8	74125;5;190;0;
$GPXUP;2454;09:36:17;0;50	23063;8	74125;5;189;0;
$GPXUP;2454;09:36:18;0;50	23063;8	74125;5;189;0;
$GPXUP;2454;09:36:19;0;50	23063;8	74125;5;189;0;
$GPXUP;2454;09:36:20;0;50	23063;8	74125;5;188;0;
$GPXUP;2454;09:36:21;0;50	23063;8	74125;5;188;0;
$GPXUP;2454;09:36:22;0;50	23063;8	74125;5;188;0;
$GPXUP;2454;09:36:23;0;50	23063;8	74125;5;188;0;
$GPXUP;2454;09:36:24;0;50	23063;8	74125;5;188;0;
$GPXUP;2454;09:36:25;0;50	23063;8	74125;5;188;0;
$GPXUP;2454;09:36:26;0;50	23063;8	74125;5;188;0;
$GPXUP;2454;09:36:27;0;50	23063;8	74125;5;188;0;
$GPXUP;2454;09:36:28;0;50	23063;8	74125;5;188;0;
$GPXUP;2454;09:36:29;0;50	23063;8	74125;5;188;0;
$GPXUP;2454;09:36:30;0;50	23063;8	74125;5;188;0;
$GPXUP;2454;09:36:31;0;50	23063;8	74125;5;188;0;
$GPXUP;2454;09:36:32;0;50	23063;8	74125;5;188;0;
$GPXUP;2454;09:36:33;0;50	23063;8	74125;5;188;0;
$GPXUP;2454;09:36:34;0;50	23063;8	74125;5;189;0;
$GPXUP;2454;09:36:35;0;50	23063;8	74125;5;189;0;
$GPXUP;2454;09:36:36;0;50	23063;8	74125;5;190;0;
$GPXUP;2454;09:36:37;0;50	23063;8	74125;5;190;0;
$GPXUP;2454;09:36:38;0;50	23062;8	74125;5;190;0;
$GPXUP;2454;09:36:39;0;50	23063;8	74125;5;191;0;
$GPXUP;2454;09:36:40;0;50	23063;8	74125;5;191;0;
$GPXUP;2454;09:36:41;0;50	23063;8	74125;5;191;0;
$GPXUP;2454;09:36:42;0;50	23062;8	74124;5;192;0;
$GPXUP;2454;09:36:43;0;50	23063;8	74124;5;193;0;
$GPXUP;2454;09:36:44;0;50	23063;8	74124;5;193;0;
$GPXUP;2454;09:36:45;0;50	23063;8	74124;5;193;0;
$GPXUP;2454;09:36:46;0;50	23062;8	74124;5;193;0;
$GPXUP;2454;09:36:47;0;50	23063;8	74124;5;194;0;
$GPXUP;2454;09:36:48;0;50	23063;8	74124;5;194;0;
$GPXUP;2454;09:36:49;0;50	23063;8	74124;5;194;0;
$GPXUP;2454;09:36:50;0;50	23063;8	74124;5;194;0;
$GPXUP;2454;09:36:51;0;50	23063;8	74124;5;194;0;
$GPXUP;2454;09:36:52;0;50	23063;8	74124;5;194;0;
$GPXUP;2454;09:36:53;0;50	23063;8	74124;5;194;0;
$GPXUP;2454;09:36:54;0;50	23063;8	74124;5;194;0;
$GPXUP;2454;09:36:55;0;50	23063;8	74124;5;195;0;
$GPXUP;2454;09:36:56;0;50	23063;8	74124;5;195;0;
$GPXUP;2454;09:36:57;0;50	23063;8	74124;5;195;0;
$GPXUP;2454;09:36:58;0;50	23063;8	74124;5;195;0;
$GPXUP;2454;09:36:59;0;50	23063;8	74124;5;195;0;
$GPXUP;2454;09:37:00;0;50	23063;8	74124;5;195;0;
$GPXUP;2454;09:37:01;0;50	23063;8	74124;5;195;0;
$GPXUP;2454;09:37:02;0;50	23063;8	74124;5;195;0;
$GPXUP;2454;09:37:03;0;50	23063;8	74122;5;197;0;
$GPXUP;2454;09:37:04;0;50	23063;8	74122;5;197;0;
$GPXUP;2454;09:37:05;0;50	23063;8	74122;5;197;0;
$GPXUP;2454;09:37:06;0;50	23063;8	74122;5;197;0;
$GPXUP;2454;09:37:07;0;50	23063;8	74122;5;197;0;
$GPXUP;2454;09:37:08;0;50	23063;8	74122;5;197;0;
$GPXUP;2454;09:37:09;0;50	23063;8	74122;5;197;0;
$GPXUP;2454;09:37:10;0;50	23063;8	74122;5;197;0;
$GPXUP;2454;09:37:11;0;50	23062;8	74122;5;197;0;
$GPXUP;2454;09:37:12;0;50	23062;8	74122;5;197;0;
$GPXUP;2454;09:37:13;0;50	23062;8	74122;5;197;0;
$GPXUP;2454;09:37:14;0;50	23063;8	74122;5;198;0;
$GPXUP;2454;09:37:15;0;50	23063;8	74122;5;198;0;
$GPXUP;2454;09:37:16;0;50	23063;8	74122;5;198;0;
$GPXUP;2454;09:37:17;0;50	23063;8	74122;5;198;0;
$GPXUP;2454;09:37:18;0;50	23063;8	74122;5;198;0;
$GPXUP;2454;09:37:19;0;50	23062;8	74122;5;199;0;
$GPXUP;2454;09:37:20;0;50	23062;8	74122;5;199;0;
$GPXUP;2454;09:37:21;0;50	23062;8	74122;5;199;0;
$GPXUP;2454;09:37:22;0;50	23062;8	74122;5;199;0;
$GPXUP;2454;09:37:23;0;50	23062;8	74122;5;199;0;
$GPXUP;2454;09:37:24;0;50	23063;8	74122;5;198;0;
$GPXUP;2454;09:37:25;0;50	23063;8	74122;5;198;0;
$GPXUP;2454;09:37:26;0;50	23062;8	74124;5;198;0;
$GPXUP;2454;09:37:27;0;50	23062;8	74124;5;198;0;
$GPXUP;2454;09:37:28;0;50	23062;8	74124;5;198;0;
$GPXUP;2454;09:37:29;0;50	23062;8	74124;5;198;0;
$GPXUP;2454;09:37:30;0;50	23062;8	74124;5;198;0;
$GPXUP;2454;09:37:31;0;50	23062;8	74124;5;198;0;
$GPXUP;2454;09:37:32;0;50	23062;8	74124;5;198;0;
$GPXUP;2454;09:37:33;0;50	23062;8	74124;5;198;0;
$GPXUP;2454;09:37:34;0;50	23062;8	74124;5;198;0;
$GPXUP;2454;09:37:35;0;50	23062;8	74124;5;198;0;
$GPXUP;2454;09:37:36;0;50	23062;8	74124;5;198;0;
$GPXUP;2454;09:37:37;0;50	23062;8	74124;5;198;0;
$GPXUP;2454;09:37:38;0;50	23063;8	74122;5;198;0;
$GPXUP;2454;09:37:39;0;50	23063;8	74122;5;198;0;
$GPXUP;2454;09:37:40;0;50	23063;8	74122;5;198;0;
$GPXUP;2454;09:37:41;0;50	23063;8	74122;5;198;0;
$GPXUP;2454;09:37:42;0;50	23063;8	74122;5;198;0;
$GPXUP;2454;09:37:43;0;50	23063;8	74122;5;198;0;
$GPXUP;2454;09:37:44;0;50	23063;8	74122;5;198;0;
$GPXUP;2454;09:37:45;0;50	23063;8	74122;5;198;0;
$GPXUP;2454;09:37:46;0;50	23063;8	74122;5;198;0;
$GPXUP;2454;09:37:47;0;50	23063;8	74122;5;198;0;
$GPXUP;2454;09:37:48;0;50	23063;8	74122;5;198;0;
$GPXUP;2454;09:37:49;0;50	23062;8	74122;5;197;0;
$GPXUP;2454;09:37:50;0;50	23062;8	74122;5;197;0;
$GPXUP;2454;09:37:51;0;50	23062;8	74122;5;197;0;
$GPXUP;2454;09:37:52;0;50	23063;8	74122;5;197;0;
$GPXUP;2454;09:37:53;0;50	23063;8	74122;5;197;0;
$GPXUP;2454;09:37:54;0;50	23063;8	74122;5;197;0;
$GPXUP;2454;09:37:55;0;50	23063;8	74122;5;197;0;
$GPXUP;2454;09:37:56;0;50	23063;8	74122;5;197;0;
$GPXUP;2454;09:37:57;0;50	23063;8	74122;5;197;0;
$GPXUP;2454;09:37:58;0;50	23063;8	74122;5;197;0;
$GPXUP;2454;09:37:59;0;50	23062;8	74122;5;196;0;
$GPXUP;2454;09:38:00;0;50	23063;8	74123;5;195;0;
$GPXUP;2454;09:38:01;0;50	23063;8	74123;5;195;0;
$GPXUP;2454;09:38:02;0;50	23063;8	74123;5;195;0;
$GPXUP;2454;09:38:03;0;50	23063;8	74123;5;195;0;
$GPXUP;2454;09:38:04;0;50	23063;8	74123;5;195;0;
$GPXUP;2454;09:38:05;0;50	23063;8	74123;5;195;0;
$GPXUP;2454;09:38:06;0;50	23063;8	74123;5;195;0;
$GPXUP;2454;09:38:07;0;50	23063;8	74123;5;195;0;
$GPXUP;2454;09:38:08;0;50	23063;8	74123;5;195;0;
$GPXUP;2454;09:38:09;0;50	23063;8	74123;5;195;0;
$GPXUP;2454;09:38:10;0;50	23063;8	74123;5;195;0;
$GPXUP;2454;09:38:11;0;50	23063;8	74123;5;195;0;
$GPXUP;2454;09:38:12;0;50	23063;8	74123;5;195;0;
$GPXUP;2454;09:38:13;0;50	23063;8	74123;5;195;0;
$GPXUP;2454;09:38:14;0;50	23063;8	74123;5;195;0;
$GPXUP;2454;09:38:15;0;50	23063;8	74123;5;195;0;
$GPXUP;2454;09:38:16;0;50	23064;8	74123;5;195;0;
$GPXUP;2454;09:38:17;0;50	23064;8	74124;5;196;0;
$GPXUP;2454;09:38:18;0;50	23064;8	74124;5;196;0;
$GPXUP;2454;09:38:19;0;50	23063;8	74124;5;196;0;
$GPXUP;2454;09:38:20;0;50	23063;8	74124;5;196;0;
$GPXUP;2454;09:38:21;0;50	23063;8	74124;5;196;0;
$GPXUP;2454;09:38:22;0;50	23064;8	74124;5;197;0;
$GPXUP;2454;09:38:23;0;50	23064;8	74124;5;197;0;
$GPXUP;2454;09:38:24;0;50	23064;8	74124;5;197;0;
$GPXUP;2454;09:38:25;0;50	23064;8	74124;5;198;0;
$GPXUP;2454;09:38:26;0;50	23064;8	74124;5;198;0;
$GPXUP;2454;09:38:27;0;50	23064;8	74124;5;198;0;
$GPXUP;2454;09:38:28;0;50	23063;8	74124;5;199;0;
$GPXUP;2454;09:38:29;0;50	23063;8	74124;5;199;0;
$GPXUP;2454;09:38:30;0;50	23063;8	74124;5;199;0;
$GPXUP;2454;09:38:31;0;50	23063;8	74124;5;199;0;
$GPXUP;2454;09:38:32;0;50	23063;8	74124;5;199;0;
$GPXUP;2454;09:38:33;0;50	23063;8	74122;5;199;0;
$GPXUP;2454;09:38:34;0;50	23063;8	74122;5;199;0;
$GPXUP;2454;09:38:35;0;50	23063;8	74122;5;199;0;
$GPXUP;2454;09:38:36;0;50	23062;8	74122;5;199;0;
$GPXUP;2454;09:38:37;0;50	23062;8	74122;5;199;0;
$GPXUP;2454;09:38:38;0;50	23062;8	74122;5;199;0;
$GPXUP;2454;09:38:39;0;50	23062;8	74122;5;199;0;
$GPXUP;2454;09:38:40;0;50	23062;8	74122;5;199;0;
$GPXUP;2454;09:38:41;0;50	23062;8	74122;5;199;0;
$GPXUP;2454;09:38:42;0;50	23063;8	74122;5;200;0;
$GPXUP;2454;09:38:43;0;50	23063;8	74122;5;200;0;
$GPXUP;2454;09:38:44;0;50	23063;8	74122;5;200;0;
$GPXUP;2454;09:38:45;0;50	23063;8	74122;5;200;0;
$GPXUP;2454;09:38:46;0;50	23063;8	74122;5;200;0;
$GPXUP;2454;09:38:47;0;50	23062;8	74122;5;199;0;
$GPXUP;2454;09:38:48;0;50	23062;8	74122;5;199;0;
$GPXUP;2454;09:38:49;0;50	23062;8	74122;5;199;0;
$GPXUP;2454;09:38:50;0;50	23062;8	74122;5;199;0;
$GPXUP;2454;09:38:51;0;50	23062;8	74122;5;199;0;
$GPXUP;2454;09:38:52;0;50	23063;8	74122;5;199;0;
$GPXUP;2454;09:38:53;0;50	23063;8	74122;5;198;0;
$GPXUP;2454;09:38:54;0;50	23063;8	74122;5;198;0;
$GPXUP;2454;09:38:55;0;50	23063;8	74122;5;198;0;
$GPXUP;2454;09:38:56;0;50	23063;8	74122;5;198;0;
$GPXUP;2454;09:38:57;0;50	23063;8	74122;5;198;0;
$GPXUP;2454;09:38:58;0;50	23063;8	74122;5;198;0;
$GPXUP;2454;09:38:59;0;50	23063;8	74122;5;197;0;
$GPXUP;2454;09:39:00;0;50	23063;8	74122;5;197;0;
$GPXUP;2454;09:39:01;0;50	23063;8	74122;5;197;0;
$GPXUP;2454;09:39:02;0;50	23063;8	74122;5;197;0;
$GPXUP;2454;09:39:03;0;50	23063;8	74122;5;197;0;
$GPXUP;2454;09:39:04;0;50	23063;8	74122;5;197;0;
$GPXUP;2454;09:39:05;0;50	23063;8	74122;5;197;0;
$GPXUP;2454;09:39:06;0;50	23063;8	74122;5;197;0;
$GPXUP;2454;09:39:07;0;50	23063;8	74124;5;198;0;
$GPXUP;2454;09:39:08;0;50	23063;8	74124;5;198;0;
$GPXUP;2454;09:39:09;0;50	23063;8	74124;5;198;0;
$GPXUP;2454;09:39:10;0;50	23063;8	74124;5;198;0;
$GPXUP;2454;09:39:11;0;50	23063;8	74124;5;198;0;
$GPXUP;2454;09:39:12;0;50	23063;8	74124;5;198;0;
$GPXUP;2454;09:39:13;0;50	23063;8	74124;5;198;1;
$GPXUP;2454;09:39:14;0;50	23064;8	74124;5;197;0;
$GPXUP;2454;09:39:15;0;50	23064;8	74124;5;197;0;
$GPXUP;2454;09:39:16;0;50	23064;8	74124;5;197;0;
$GPXUP;2454;09:39:17;0;50	23064;8	74124;5;197;0;
$GPXUP;2454;09:39:18;0;50	23064;8	74124;5;197;0;
$GPXUP;2454;09:39:19;0;50	23064;8	74124;5;197;0;
$GPXUP;2454;09:39:20;0;50	23064;8	74125;5;197;0;
$GPXUP;2454;09:39:21;0;50	23064;8	74125;5;197;0;
$GPXUP;2454;09:39:22;0;50	23064;8	74125;5;197;0;
$GPXUP;2454;09:39:23;0;50	23064;8	74125;5;197;0;
$GPXUP;2454;09:39:24;0;50	23063;8	74125;5;198;0;
$GPXUP;2454;09:39:25;0;50	23064;8	74125;5;198;0;
$GPXUP;2454;09:39:26;0;50	23064;8	74125;5;198;0;
$GPXUP;2454;09:39:27;0;50	23064;8	74125;5;198;0;
$GPXUP;2454;09:39:28;0;50	23064;8	74124;5;198;0;
$GPXUP;2454;09:39:29;0;50	23064;8	74124;5;198;0;
$GPXUP;2454;09:39:30;0;50	23064;8	74124;5;198;0;
$GPXUP;2454;09:39:31;0;50	23064;8	74124;5;200;0;
$GPXUP;2454;09:39:32;0;50	23064;8	74124;5;200;0;
$GPXUP;2454;09:39:33;0;50	23064;8	74124;5;200;0;
$GPXUP;2454;09:39:34;0;50	23064;8	74124;5;200;0;
$GPXUP;2454;09:39:35;0;50	23064;8	74124;5;200;0;
$GPXUP;2454;09:39:36;0;50	23064;8	74124;5;200;0;
$GPXUP;2454;09:39:37;0;50	23064;8	74124;5;200;0;
$GPXUP;2454;09:39:38;0;50	23064;8	74124;5;200;0;
$GPXUP;2454;09:39:39;0;50	23064;8	74124;5;200;0;
$GPXUP;2454;09:39:40;0;50	23064;8	74124;5;200;0;
$GPXUP;2454;09:39:41;0;50	23064;8	74124;5;200;0;
$GPXUP;2454;09:39:42;0;50	23064;8	74124;5;200;0;
$GPXUP;2454;09:39:43;0;50	23064;8	74124;5;200;0;
$GPXUP;2454;09:39:44;0;50	23063;8	74123;5;200;0;
$GPXUP;2454;09:39:45;0;50	23063;8	74123;5;200;0;
$GPXUP;2454;09:39:46;0;50	23063;8	74123;5;200;0;
$GPXUP;2454;09:39:47;0;50	23063;8	74123;5;200;0;
$GPXUP;2454;09:39:48;0;50	23063;8	74123;5;200;0;
$GPXUP;2454;09:39:49;0;50	23063;8	74122;5;200;0;
$GPXUP;2454;09:39:50;0;50	23063;8	74122;5;200;0;
$GPXUP;2454;09:39:51;0;50	23063;8	74122;5;200;0;
$GPXUP;2454;09:39:52;0;50	23063;8	74122;5;200;0;
$GPXUP;2454;09:39:53;0;50	23063;8	74122;5;200;0;
$GPXUP;2454;09:39:54;0;50	23063;8	74122;5;200;0;
$GPXUP;2454;09:39:55;0;50	23063;8	74122;5;200;0;
$GPXUP;2454;09:39:56;0;50	23063;8	74122;5;200;0;
$GPXUP;2454;09:39:57;0;50	23063;8	74122;5;200;0;
$GPXUP;2454;09:39:58;0;50	23063;8	74122;5;200;0;
$GPXUP;2454;09:39:59;0;50	23063;8	74122;5;200;0;
$GPXUP;2454;09:40:00;0;50	23063;8	74122;5;200;0;
$GPXUP;2454;09:40:01;0;50	23063;8	74122;5;200;0;
$GPXUP;2454;09:40:02;0;50	23063;8	74122;5;200;0;
$GPXUP;2454;09:40:03;0;50	23063;8	74122;5;200;0;
$GPXUP;2454;09:40:04;0;50	23063;8	74122;5;200;0;
$GPXUP;2454;09:40:05;0;50	23062;8	74122;5;201;0;
$GPXUP;2454;09:40:06;0;50	23063;8	74122;5;202;0;
$GPXUP;2454;09:40:07;0;50	23063;8	74122;5;202;0;
$GPXUP;2454;09:40:08;0;50	23063;8	74122;5;202;0;
$GPXUP;2454;09:40:09;0;50	23063;8	74122;5;202;0;
$GPXUP;2454;09:40:10;0;50	23063;8	74122;5;203;0;
$GPXUP;2454;09:40:11;0;50	23063;8	74122;5;203;0;
$GPXUP;2454;09:40:12;0;50	23063;8	74122;5;203;0;
$GPXUP;2454;09:40:13;0;50	23063;8	74122;5;203;0;
$GPXUP;2454;09:40:14;0;50	23063;8	74122;5;203;0;
$GPXUP;2454;09:40:15;0;50	23063;8	74122;5;203;0;
$GPXUP;2454;09:40:16;0;50	23063;8	74122;5;203;0;
$GPXUP;2454;09:40:17;0;50	23063;8	74122;5;204;0;
$GPXUP;2454;09:40:18;0;50	23063;8	74122;5;204;0;
$GPXUP;2454;09:40:19;0;50	23063;8	74122;5;204;0;
$GPXUP;2454;09:40:20;0;50	23063;8	74122;5;204;0;
$GPXUP;2454;09:40:21;0;50	23063;8	74123;5;204;0;
$GPXUP;2454;09:40:22;0;50	23063;8	74123;5;204;0;
$GPXUP;2454;09:40:23;0;50	23063;8	74123;5;204;0;
$GPXUP;2454;09:40:24;0;50	23063;8	74123;5;204;0;
$GPXUP;2454;09:40:25;0;50	23063;8	74123;5;204;0;
$GPXUP;2454;09:40:26;0;50	23063;8	74123;5;204;0;
$GPXUP;2454;09:40:27;0;50	23063;8	74123;5;204;0;
$GPXUP;2454;09:40:28;0;50	23063;8	74123;5;204;0;
$GPXUP;2454;09:40:29;0;50	23063;8	74123;5;204;0;
$GPXUP;2454;09:40:30;0;50	23063;8	74123;5;204;0;
$GPXUP;2454;09:40:31;0;50	23064;8	74123;5;203;0;
$GPXUP;2454;09:40:32;0;50	23064;8	74123;5;203;0;
$GPXUP;2454;09:40:33;0;50	23064;8	74125;5;203;0;
$GPXUP;2454;09:40:34;0;50	23064;8	74125;5;203;0;
$GPXUP;2454;09:40:35;0;50	23063;8	74125;5;203;0;
$GPXUP;2454;09:40:36;0;50	23063;8	74125;5;203;0;
$GPXUP;2454;09:40:37;0;50	23063;8	74125;5;203;0;
$GPXUP;2454;09:40:38;0;50	23063;8	74125;5;203;0;
$GPXUP;2454;09:40:39;0;50	23063;8	74125;5;203;0;
$GPXUP;2454;09:40:40;0;50	23063;8	74125;5;203;0;
$GPXUP;2454;09:40:41;0;50	23064;8	74125;5;202;0;
$GPXUP;2454;09:40:42;0;50	23064;8	74125;5;202;0;
$GPXUP;2454;09:40:43;0;50	23064;8	74125;5;202;0;
$GPXUP;2454;09:40:44;0;50	23064;8	74125;5;202;0;
$GPXUP;2454;09:40:45;0;50	23064;8	74125;5;202;0;
$GPXUP;2454;09:40:46;0;50	23063;8	74125;5;201;0;
$GPXUP;2454;09:40:47;0;50	23063;8	74125;5;201;0;
$GPXUP;2454;09:40:48;0;50	23063;8	74125;5;201;0;
$GPXUP;2454;09:40:49;0;50	23064;8	74125;5;201;0;
$GPXUP;2454;09:40:50;0;50	23064;8	74125;5;200;0;
$GPXUP;2454;09:40:51;0;50	23064;8	74125;5;200;0;
$GPXUP;2454;09:40:52;0;50	23064;8	74125;5;200;0;
$GPXUP;2454;09:40:53;0;50	23064;8	74125;5;198;0;
$GPXUP;2454;09:40:54;0;50	23064;8	74125;5;198;0;
$GPXUP;2454;09:40:55;0;50	23064;8	74125;5;198;0;
$GPXUP;2454;09:40:56;0;50	23064;8	74125;5;198;0;
$GPXUP;2454;09:40:57;0;50	23064;8	74125;5;198;0;
$GPXUP;2454;09:40:58;0;50	23064;8	74125;5;197;0;
$GPXUP;2454;09:40:59;0;50	23064;8	74125;5;197;0;
$GPXUP;2454;09:41:00;0;50	23064;8	74125;5;197;0;
$GPXUP;2454;09:41:01;0;50	23064;8	74125;5;197;0;
$GPXUP;2454;09:41:02;0;50	23064;8	74125;5;197;0;
$GPXUP;2454;09:41:03;0;50	23064;8	74125;5;197;0;
$GPXUP;2454;09:41:04;0;50	23064;8	74125;5;197;0;
$GPXUP;2454;09:41:05;0;50	23064;8	74125;5;197;0;
$GPXUP;2454;09:41:06;0;50	23064;8	74125;5;197;0;
$GPXUP;2454;09:41:07;0;50	23064;8	74126;5;196;0;
$GPXUP;2454;09:41:08;0;50	23064;8	74126;5;196;0;
$GPXUP;2454;09:41:09;0;50	23064;8	74126;5;196;0;
$GPXUP;2454;09:41:10;0;50	23064;8	74126;5;196;0;
$GPXUP;2454;09:41:11;0;50	23064;8	74126;5;196;0;
$GPXUP;2454;09:41:12;0;50	23064;8	74126;5;196;0;
$GPXUP;2454;09:41:13;0;50	23064;8	74126;5;196;0;
$GPXUP;2454;09:41:14;0;50	23063;8	74125;5;196;0;
$GPXUP;2454;09:41:15;0;50	23064;8	74125;5;197;0;
$GPXUP;2454;09:41:16;0;50	23064;8	74125;5;197;0;
$GPXUP;2454;09:41:17;0;50	23064;8	74125;5;197;0;
$GPXUP;2454;09:41:18;0;50	23064;8	74125;5;197;0;
$GPXUP;2454;09:41:19;0;50	23064;8	74125;5;197;0;
$GPXUP;2454;09:41:20;0;50	23064;8	74125;5;197;0;
$GPXUP;2454;09:41:21;0;50	23064;8	74125;5;197;0;
$GPXUP;2454;09:41:22;0;50	23064;8	74125;5;197;0;
$GPXUP;2454;09:41:23;0;50	23064;8	74125;5;197;0;
$GPXUP;2454;09:41:24;0;50	23064;8	74125;5;197;0;
$GPXUP;2454;09:41:25;0;50	23064;8	74125;5;197;0;
$GPXUP;2454;09:41:26;0;50	23064;8	74125;5;197;0;
$GPXUP;2454;09:41:27;0;50	23064;8	74125;5;197;0;
$GPXUP;2454;09:41:28;0;50	23064;8	74125;5;197;0;
$GPXUP;2454;09:41:29;0;50	23064;8	74125;5;197;0;
$GPXUP;2454;09:41:30;0;50	23064;8	74125;5;197;0;
$GPXUP;2454;09:41:31;0;50	23064;8	74125;5;197;0;
$GPXUP;2454;09:41:32;0;50	23064;8	74125;5;197;0;
$GPXUP;2454;09:41:33;0;50	23064;8	74125;5;197;0;
$GPXUP;2454;09:41:34;0;50	23064;8	74126;5;196;0;
$GPXUP;2454;09:41:35;0;50	23064;8	74126;5;196;0;
$GPXUP;2454;09:41:36;0;50	23064;8	74126;5;196;0;
$GPXUP;2454;09:41:37;0;50	23064;8	74126;5;196;0;
$GPXUP;2454;09:41:38;0;50	23064;8	74126;5;196;0;
$GPXUP;2454;09:41:39;0;50	23064;8	74126;5;196;0;
$GPXUP;2454;09:41:40;0;50	23065;8	74126;5;195;0;
$GPXUP;2454;09:41:41;0;50	23065;8	74126;5;195;0;
$GPXUP;2454;09:41:42;0;50	23065;8	74126;5;195;0;
$GPXUP;2454;09:41:43;0;50	23065;8	74126;5;195;0;
$GPXUP;2454;09:41:44;0;50	23065;8	74126;5;195;0;
$GPXUP;2454;09:41:45;0;50	23064;8	74126;5;194;0;
$GPXUP;2454;09:41:46;0;50	23064;8	74126;5;194;0;
$GPXUP;2454;09:41:47;0;50	23064;8	74126;5;194;0;
$GPXUP;2454;09:41:48;0;50	23064;8	74126;5;194;0;
$GPXUP;2454;09:41:49;0;50	23064;8	74126;5;194;0;
$GPXUP;2454;09:41:50;0;50	23064;8	74126;5;194;0;
$GPXUP;2454;09:41:51;0;50	23064;8	74126;5;194;0;
$GPXUP;2454;09:41:52;0;50	23064;8	74126;5;194;0;
$GPXUP;2454;09:41:53;0;50	23064;8	74126;5;194;0;
$GPXUP;2454;09:41:54;0;50	23064;8	74126;5;194;0;
$GPXUP;2454;09:41:55;0;50	23064;8	74126;5;194;0;
$GPXUP;2454;09:41:56;0;50	23064;8	74126;5;194;0;
$GPXUP;2454;09:41:57;0;50	23064;8	74126;5;194;0;
$GPXUP;2454;09:41:58;0;50	23063;8	74126;5;195;0;
$GPXUP;2454;09:41:59;0;50	23063;8	74126;5;195;0;
$GPXUP;2454;09:42:00;0;50	23064;8	74126;5;196;0;
$GPXUP;2454;09:42:01;0;50	23064;8	74126;5;196;0;
$GPXUP;2454;09:42:02;0;50	23064;8	74126;5;196;0;
$GPXUP;2454;09:42:03;0;50	23064;8	74126;5;196;0;
$GPXUP;2454;09:42:04;0;50	23064;8	74126;5;196;0;
$GPXUP;2454;09:42:05;0;50	23063;8	74125;5;196;0;
$GPXUP;2454;09:42:06;0;50	23063;8	74125;5;196;0;
$GPXUP;2454;09:42:07;0;50	23063;8	74125;5;196;0;
$GPXUP;2454;09:42:08;0;50	23063;8	74125;5;196;0;
$GPXUP;2454;09:42:09;0;50	23064;8	74125;5;197;0;
$GPXUP;2454;09:42:10;0;50	23064;8	74125;5;197;0;
$GPXUP;2454;09:42:11;0;50	23064;8	74125;5;197;0;
$GPXUP;2454;09:42:12;0;50	23064;8	74125;5;197;0;
$GPXUP;2454;09:42:13;0;50	23063;8	74125;5;198;0;
$GPXUP;2454;09:42:14;0;50	23063;8	74125;5;198;0;
$GPXUP;2454;09:42:15;0;50	23063;8	74125;5;198;0;
$GPXUP;2454;09:42:16;0;50	23063;8	74125;5;198;0;
$GPXUP;2454;09:42:17;0;50	23063;8	74125;5;198;0;
$GPXUP;2454;09:42:18;0;50	23063;8	74125;5;198;0;
$GPXUP;2454;09:42:19;0;50	23063;8	74125;5;198;0;
$GPXUP;2454;09:42:20;0;50	23063;8	74125;5;198;0;
$GPXUP;2454;09:42:21;0;50	23063;8	74125;5;199;0;
$GPXUP;2454;09:42:22;0;50	23063;8	74125;5;199;0;
$GPXUP;2454;09:42:23;0;50	23063;8	74125;5;199;0;
$GPXUP;2454;09:42:24;0;50	23063;8	74124;5;199;0;
$GPXUP;2454;09:42:25;0;50	23063;8	74124;5;199;0;
$GPXUP;2454;09:42:26;0;50	23063;8	74124;5;199;0;
$GPXUP;2454;09:42:27;0;50	23063;8	74124;5;199;0;
$GPXUP;2454;09:42:28;0;50	23063;8	74124;5;199;0;
$GPXUP;2454;09:42:29;0;50	23063;8	74124;5;199;0;
$GPXUP;2454;09:42:30;0;50	23063;8	74124;5;199;0;
$GPXUP;2454;09:42:31;0;50	23063;8	74125;5;199;0;
$GPXUP;2454;09:42:32;0;50	23063;8	74125;5;199;0;
$GPXUP;2454;09:42:33;0;50	23064;8	74125;5;200;0;
$GPXUP;2454;09:42:34;0;50	23064;8	74125;5;200;0;
$GPXUP;2454;09:42:35;0;50	23064;8	74125;5;199;0;
$GPXUP;2454;09:42:36;0;50	23064;8	74125;5;199;0;
$GPXUP;2454;09:42:37;0;50	23064;8	74125;5;199;0;
$GPXUP;2454;09:42:38;0;50	23064;8	74125;5;199;0;
$GPXUP;2454;09:42:39;0;50	23064;8	74125;5;198;0;
$GPXUP;2454;09:42:40;0;50	23064;8	74125;5;198;0;
$GPXUP;2454;09:42:41;0;50	23064;8	74125;5;198;0;
$GPXUP;2454;09:42:42;0;50	23064;8	74125;5;198;0;
$GPXUP;2454;09:42:43;0;50	23064;8	74125;5;198;0;
$GPXUP;2454;09:42:44;0;50	23064;8	74125;5;198;0;
$GPXUP;2454;09:42:45;0;50	23064;8	74125;5;198;0;
$GPXUP;2454;09:42:46;0;50	23064;8	74125;5;198;0;
$GPXUP;2454;09:42:47;0;50	23064;8	74125;5;198;0;
$GPXUP;2454;09:42:48;0;50	23064;8	74125;5;198;0;
$GPXUP;2454;09:42:49;0;50	23064;8	74125;5;197;0;
$GPXUP;2454;09:42:50;0;50	23064;8	74125;5;197;0;
$GPXUP;2454;09:42:51;0;50	23064;8	74125;5;197;0;
$GPXUP;2454;09:42:52;0;50	23064;8	74126;5;196;0;
$GPXUP;2454;09:42:53;0;50	23064;8	74126;5;196;0;
$GPXUP;2454;09:42:54;0;50	23064;8	74126;5;196;0;
$GPXUP;2454;09:42:55;0;50	23064;8	74126;5;196;0;
$GPXUP;2454;09:42:56;0;50	23064;8	74126;5;196;0;
$GPXUP;2454;09:42:57;0;50	23064;8	74126;5;196;0;
$GPXUP;2454;09:42:58;0;50	23064;8	74126;5;196;0;
$GPXUP;2454;09:42:59;0;50	23064;8	74126;5;196;0;
$GPXUP;2454;09:43:00;0;50	23065;8	74126;5;195;0;
$GPXUP;2454;09:43:01;0;50	23065;8	74126;5;195;0;
$GPXUP;2454;09:43:02;0;50	23065;8	74126;5;195;0;
$GPXUP;2454;09:43:03;0;50	23065;8	74126;5;195;0;
$GPXUP;2454;09:43:04;0;50	23065;8	74126;5;195;0;
$GPXUP;2454;09:43:05;0;50	23065;8	74126;5;195;0;
$GPXUP;2454;09:43:06;0;50	23065;8	74126;5;195;0;
$GPXUP;2454;09:43:07;0;50	23065;8	74126;5;195;0;
$GPXUP;2454;09:43:08;0;50	23065;8	74126;5;195;0;
$GPXUP;2454;09:43:09;0;50	23065;8	74126;5;195;0;
$GPXUP;2454;09:43:10;0;50	23065;8	74126;5;196;0;
$GPXUP;2454;09:43:11;0;50	23065;8	74126;5;196;0;
$GPXUP;2454;09:43:12;0;50	23064;8	74126;5;196;0;
$GPXUP;2454;09:43:13;0;50	23064;8	74126;5;196;0;
$GPXUP;2454;09:43:14;0;50	23064;8	74126;5;196;0;
$GPXUP;2454;09:43:15;0;50	23064;8	74126;5;196;0;
$GPXUP;2454;09:43:16;0;50	23065;8	74124;5;196;0;
$GPXUP;2454;09:43:17;0;50	23065;8	74124;5;196;0;
$GPXUP;2454;09:43:18;0;50	23065;8	74124;5;196;0;
$GPXUP;2454;09:43:19;0;50	23064;8	74124;5;197;0;
$GPXUP;2454;09:43:20;0;50	23064;8	74124;5;197;0;
$GPXUP;2454;09:43:21;0;50	23064;8	74124;5;197;0;
$GPXUP;2454;09:43:22;0;50	23064;8	74124;5;197;0;
$GPXUP;2454;09:43:23;0;50	23064;8	74124;5;197;0;
$GPXUP;2454;09:43:24;0;50	23064;8	74124;5;197;0;
$GPXUP;2454;09:43:25;0;50	23064;8	74124;5;197;0;
$GPXUP;2454;09:43:26;0;50	23064;8	74124;5;197;0;
$GPXUP;2454;09:43:27;0;50	23063;8	74124;5;198;0;
$GPXUP;2454;09:43:28;0;50	23063;8	74124;5;198;0;
$GPXUP;2454;09:43:29;0;50	23063;8	74124;5;198;0;
$GPXUP;2454;09:43:30;0;50	23063;8	74122;5;197;0;
$GPXUP;2454;09:43:31;0;50	23063;8	74122;5;197;0;
$GPXUP;2454;09:43:32;0;50	23063;8	74122;5;197;0;
$GPXUP;2454;09:43:33;0;50	23063;8	74122;5;197;0;
$GPXUP;2454;09:43:34;0;50	23063;8	74122;5;197;0;
$GPXUP;2454;09:43:35;0;50	23063;8	74122;5;197;0;
$GPXUP;2454;09:43:36;0;50	23063;8	74122;5;197;0;
$GPXUP;2454;09:43:37;0;50	23063;8	74122;5;197;0;
$GPXUP;2454;09:43:38;0;50	23063;8	74122;5;197;0;
$GPXUP;2454;09:43:39;0;50	23063;8	74122;5;197;0;
$GPXUP;2454;09:43:40;0;50	23063;8	74122;5;197;0;
$GPXUP;2454;09:43:41;0;50	23063;8	74122;5;197;0;
$GPXUP;2454;09:43:42;0;50	23063;8	74122;5;197;0;
$GPXUP;2454;09:43:43;0;50	23063;8	74122;5;197;0;
$GPXUP;2454;09:43:44;0;50	23063;8	74122;5;197;0;
$GPXUP;2454;09:43:45;0;50	23063;8	74122;5;197;0;
$GPXUP;2454;09:43:46;0;50	23063;8	74122;5;197;0;
$GPXUP;2454;09:43:47;0;50	23063;8	74122;5;197;0;
$GPXUP;2454;09:43:48;0;50	23063;8	74123;5;196;0;
$GPXUP;2454;09:43:49;0;50	23063;8	74123;5;196;0;
$GPXUP;2454;09:43:50;0;50	23063;8	74123;5;196;0;
$GPXUP;2454;09:43:51;0;50	23063;8	74123;5;196;0;
$GPXUP;2454;09:43:52;0;50	23063;8	74124;5;196;0;
$GPXUP;2454;09:43:53;0;50	23063;8	74124;5;196;0;
$GPXUP;2454;09:43:54;0;50	23063;8	74124;5;196;0;
$GPXUP;2454;09:43:55;0;50	23063;8	74124;5;196;0;
$GPXUP;2454;09:43:56;0;50	23063;8	74124;5;196;0;
$GPXUP;2454;09:43:57;0;50	23063;8	74124;5;196;0;
$GPXUP;2454;09:43:58;0;50	23063;8	74124;5;198;0;
$GPXUP;2454;09:43:59;0;50	23063;8	74124;5;198;0;
$GPXUP;2454;09:44:00;0;50	23063;8	74124;5;198;0;
$GPXUP;2454;09:44:01;0;50	23063;8	74124;5;198;0;
$GPXUP;2454;09:44:02;0;50	23063;8	74124;5;198;0;
$GPXUP;2454;09:44:03;0;50	23063;8	74124;5;198;0;
$GPXUP;2454;09:44:04;0;50	23064;8	74124;5;198;0;
$GPXUP;2454;09:44:05;0;50	23063;8	74124;5;199;0;
$GPXUP;2454;09:44:06;0;50	23063;8	74124;5;199;0;
$GPXUP;2454;09:44:07;0;50	23063;8	74124;5;199;0;
$GPXUP;2454;09:44:08;0;50	23063;8	74124;5;199;0;
$GPXUP;2454;09:44:09;0;50	23064;8	74124;5;200;0;
$GPXUP;2454;09:44:10;0;50	23064;8	74124;5;200;0;
$GPXUP;2454;09:44:11;0;50	23064;8	74124;5;200;0;
$GPXUP;2454;09:44:12;0;50	23064;8	74124;5;200;0;
$GPXUP;2454;09:44:13;0;50	23063;8	74123;5;200;0;
$GPXUP;2454;09:44:14;0;50	23063;8	74123;5;200;0;
$GPXUP;2454;09:44:15;0;50	23063;8	74123;5;200;0;
$GPXUP;2454;09:44:16;0;50	23063;8	74123;5;200;0;
$GPXUP;2454;09:44:17;0;50	23063;8	74123;5;200;0;
$GPXUP;2454;09:44:18;0;50	23063;8	74123;5;200;0;
$GPXUP;2454;09:44:19;0;50	23064;8	74123;5;201;0;
$GPXUP;2454;09:44:20;0;50	23064;8	74123;5;201;0;
$GPXUP;2454;09:44:21;0;50	23064;8	74123;5;201;0;
$GPXUP;2454;09:44:22;0;50	23064;8	74123;5;201;0;
$GPXUP;2454;09:44:23;0;50	23063;8	74123;5;202;0;
$GPXUP;2454;09:44:24;0;50	23063;8	74123;5;202;0;
$GPXUP;2454;09:44:25;0;50	23063;8	74123;5;202;0;
$GPXUP;2454;09:44:26;0;50	23063;8	74123;5;202;0;
$GPXUP;2454;09:44:27;0;50	23063;8	74123;5;202;0;
$GPXUP;2454;09:44:28;0;50	23063;8	74123;5;202;0;
$GPXUP;2454;09:44:29;0;50	23063;8	74122;5;202;0;
$GPXUP;2454;09:44:30;0;50	23063;8	74122;5;202;0;
$GPXUP;2454;09:44:31;0;50	23063;8	74122;5;202;0;
$GPXUP;2454;09:44:32;0;50	23063;8	74122;5;202;0;
$GPXUP;2454;09:44:33;0;50	23063;8	74122;5;202;0;
$GPXUP;2454;09:44:34;0;50	23063;8	74122;5;202;0;
$GPXUP;2454;09:44:35;0;50	23063;8	74122;5;202;0;
$GPXUP;2454;09:44:36;0;50	23063;8	74122;5;202;0;
$GPXUP;2454;09:44:37;0;50	23063;8	74122;5;202;0;
$GPXUP;2454;09:44:38;0;50	23063;8	74122;5;202;0;
$GPXUP;2454;09:44:39;0;50	23064;8	74122;5;201;0;
$GPXUP;2454;09:44:40;0;50	23064;8	74122;5;201;0;
$GPXUP;2454;09:44:41;0;50	23064;8	74122;5;201;0;
$GPXUP;2454;09:44:42;0;50	23064;8	74122;5;201;0;
$GPXUP;2454;09:44:43;0;50	23064;8	74122;5;201;0;
$GPXUP;2454;09:44:44;0;50	23064;8	74122;5;201;0;
$GPXUP;2454;09:44:45;0;50	23064;8	74122;5;201;0;
$GPXUP;2454;09:44:46;0;50	23064;8	74122;5;201;0;
$GPXUP;2454;09:44:47;0;50	23064;8	74122;5;201;0;
$GPXUP;2454;09:44:48;0;50	23064;8	74122;5;201;0;
$GPXUP;2454;09:44:49;0;50	23064;8	74122;5;201;0;
$GPXUP;2454;09:44:50;0;50	23064;8	74122;5;201;0;
$GPXUP;2454;09:44:51;0;50	23064;8	74122;5;200;0;
$GPXUP;2454;09:44:52;0;50	23064;8	74122;5;200;0;
$GPXUP;2454;09:44:53;0;50	23064;8	74122;5;200;0;
$GPXUP;2454;09:44:54;0;50	23064;8	74122;5;200;0;
$GPXUP;2454;09:44:55;0;50	23064;8	74122;5;201;0;
$GPXUP;2454;09:44:56;0;50	23064;8	74122;5;201;0;
$GPXUP;2454;09:44:57;0;50	23064;8	74122;5;201;0;
$GPXUP;2454;09:44:58;0;50	23064;8	74122;5;201;0;
$GPXUP;2454;09:44:59;0;50	23064;8	74122;5;201;0;
$GPXUP;2454;09:45:00;0;50	23064;8	74122;5;201;0;
$GPXUP;2454;09:45:01;0;50	23064;8	74122;5;201;0;
$GPXUP;2454;09:45:02;0;50	23064;8	74122;5;201;0;
$GPXUP;2454;09:45:03;0;50	23064;8	74122;5;201;0;
$GPXUP;2454;09:45:04;0;50	23064;8	74122;5;201;0;
$GPXUP;2454;09:45:05;0;50	23064;8	74122;5;201;0;
$GPXUP;2454;09:45:06;0;50	23064;8	74122;5;201;0;
$GPXUP;2454;09:45:07;0;50	23064;8	74122;5;201;0;
$GPXUP;2454;09:45:08;0;50	23064;8	74122;5;201;0;
$GPXUP;2454;09:45:09;0;50	23063;8	74122;5;202;0;
$GPXUP;2454;09:45:10;0;50	23063;8	74122;5;202;0;
$GPXUP;2454;09:45:11;0;50	23063;8	74122;5;202;0;
$GPXUP;2454;09:45:12;0;50	23063;8	74122;5;202;0;
$GPXUP;2454;09:45:13;0;50	23063;8	74122;5;202;0;
$GPXUP;2454;09:45:14;0;50	23063;8	74122;5;202;0;
$GPXUP;2454;09:45:15;0;50	23063;8	74122;5;203;0;
$GPXUP;2454;09:45:16;0;50	23063;8	74122;5;203;0;
$GPXUP;2454;09:45:17;0;50	23063;8	74122;5;203;0;
$GPXUP;2454;09:45:18;0;50	23063;8	74122;5;203;0;
$GPXUP;2454;09:45:19;0;50	23063;8	74122;5;203;0;
$GPXUP;2454;09:45:20;0;50	23063;8	74122;5;203;0;
$GPXUP;2454;09:45:21;0;50	23063;8	74122;5;203;0;
$GPXUP;2454;09:45:22;0;50	23063;8	74122;5;203;0;
$GPXUP;2454;09:45:23;0;50	23062;8	74122;5;202;0;
$GPXUP;2454;09:45:24;0;50	23062;8	74122;5;202;0;
$GPXUP;2454;09:45:25;0;50	23062;8	74122;5;202;0;
$GPXUP;2454;09:45:26;0;50	23062;8	74122;5;202;0;
$GPXUP;2454;09:45:27;0;50	23062;8	74122;5;202;0;
$GPXUP;2454;09:45:28;0;50	23062;8	74122;5;202;0;
$GPXUP;2454;09:45:29;0;50	23062;8	74122;5;201;0;
$GPXUP;2454;09:45:30;0;50	23062;8	74122;5;201;0;
$GPXUP;2454;09:45:31;0;50	23062;8	74122;5;201;0;
$GPXUP;2454;09:45:32;0;50	23062;8	74122;5;201;0;
$GPXUP;2454;09:45:33;0;50	23062;8	74122;5;200;0;
$GPXUP;2454;09:45:34;0;50	23062;8	74122;5;200;0;
$GPXUP;2454;09:45:35;0;50	23062;8	74122;5;199;0;
$GPXUP;2454;09:45:36;0;50	23062;8	74122;5;199;0;
$GPXUP;2454;09:45:37;0;50	23062;8	74122;5;199;0;
$GPXUP;2454;09:45:38;0;50	23061;8	74122;5;198;0;
$GPXUP;2454;09:45:39;0;50	23062;8	74121;5;197;0;
$GPXUP;2454;09:45:40;0;50	23062;8	74121;5;197;0;
$GPXUP;2454;09:45:41;0;50	23062;8	74121;5;197;0;
$GPXUP;2454;09:45:42;0;50	23062;8	74121;5;196;0;
$GPXUP;2454;09:45:43;0;50	23062;8	74121;5;196;0;
$GPXUP;2454;09:45:44;0;50	23062;8	74121;5;196;0;
$GPXUP;2454;09:45:45;0;50	23062;8	74121;5;196;0;
$GPXUP;2454;09:45:46;0;50	23062;8	74121;5;196;0;
$GPXUP;2454;09:45:47;0;50	23062;8	74121;5;196;0;
$GPXUP;2454;09:45:48;0;50	23062;8	74121;5;196;0;
$GPXUP;2454;09:45:49;0;50	23062;8	74121;5;196;0;
$GPXUP;2454;09:45:50;0;50	23062;8	74121;5;196;0;
$GPXUP;2454;09:45:51;0;50	23062;8	74121;5;196;0;
$GPXUP;2454;09:45:52;0;50	23062;8	74121;5;196;0;
$GPXUP;2454;09:45:53;0;50	23062;8	74121;5;196;0;
$GPXUP;2454;09:45:54;0;50	23062;8	74121;5;196;0;
$GPXUP;2454;09:45:55;0;50	23062;8	74121;5;196;0;
$GPXUP;2454;09:45:56;0;50	23061;8	74121;5;197;0;
$GPXUP;2454;09:45:57;0;50	23061;8	74121;5;197;0;
$GPXUP;2454;09:45:58;0;50	23062;8	74121;5;196;0;
$GPXUP;2454;09:45:59;0;50	23062;8	74121;5;196;0;
$GPXUP;2454;09:46:00;0;50	23061;8	74121;5;196;0;
$GPXUP;2454;09:46:01;0;50	23061;8	74122;5;196;0;
$GPXUP;2454;09:46:02;0;50	23062;8	74122;5;195;0;
$GPXUP;2454;09:46:03;0;50	23062;8	74122;5;195;0;
$GPXUP;2454;09:46:04;0;50	23062;8	74122;5;195;0;
$GPXUP;2454;09:46:05;0;50	23061;8	74122;5;194;0;
$GPXUP;2454;09:46:06;0;50	23061;8	74122;5;194;0;
$GPXUP;2454;09:46:07;0;50	23062;8	74123;5;194;0;
$GPXUP;2454;09:46:08;0;50	23062;8	74123;5;194;0;
$GPXUP;2454;09:46:09;0;50	23062;8	74123;5;194;0;
$GPXUP;2454;09:46:10;0;50	23062;8	74123;5;194;0;
$GPXUP;2454;09:46:11;0;50	23061;8	74123;5;193;0;
$GPXUP;2454;09:46:12;0;50	23062;8	74123;5;192;0;
$GPXUP;2454;09:46:13;0;50	23062;8	74123;5;192;0;
$GPXUP;2454;09:46:14;0;50	23062;8	74123;5;192;0;
$GPXUP;2454;09:46:15;0;50	23062;8	74123;5;192;0;
$GPXUP;2454;09:46:16;0;50	23062;8	74123;5;192;0;
$GPXUP;2454;09:46:17;0;50	23062;8	74123;5;192;0;
$GPXUP;2454;09:46:18;0;50	23061;8	74123;5;192;0;
$GPXUP;2454;09:46:19;0;50	23061;8	74123;5;192;0;
$GPXUP;2454;09:46:20;0;50	23061;8	74123;5;192;0;
$GPXUP;2454;09:46:21;0;50	23062;8	74123;5;192;0;
$GPXUP;2454;09:46:22;0;50	23062;8	74123;5;192;0;
$GPXUP;2454;09:46:23;0;50	23062;8	74123;5;192;0;
$GPXUP;2454;09:46:24;0;50	23062;8	74123;5;192;0;
$GPXUP;2454;09:46:25;0;50	23062;8	74123;5;192;0;
$GPXUP;2454;09:46:26;0;50	23062;8	74123;5;192;0;
$GPXUP;2454;09:46:27;0;50	23062;8	74123;5;192;0;
$GPXUP;2454;09:46:28;0;50	23062;8	74123;5;192;0;
$GPXUP;2454;09:46:29;0;50	23062;8	74123;5;192;0;
$GPXUP;2454;09:46:30;0;50	23062;8	74123;5;192;0;
$GPXUP;2454;09:46:31;0;50	23062;8	74123;5;192;0;
$GPXUP;2454;09:46:32;0;50	23062;8	74123;5;192;0;
$GPXUP;2454;09:46:33;0;50	23062;8	74123;5;192;0;
$GPXUP;2454;09:46:34;0;50	23062;8	74123;5;192;0;
$GPXUP;2454;09:46:35;0;50	23062;8	74123;5;192;0;
$GPXUP;2454;09:46:36;0;50	23062;8	74123;5;192;0;
$GPXUP;2454;09:46:37;0;50	23062;8	74123;5;192;0;
$GPXUP;2454;09:46:38;0;50	23062;8	74123;5;192;0;
$GPXUP;2454;09:46:39;0;50	23062;8	74123;5;192;0;
$GPXUP;2454;09:46:40;0;50	23062;8	74123;5;192;0;
$GPXUP;2454;09:46:41;0;50	23062;8	74123;5;192;0;
$GPXUP;2454;09:46:42;0;50	23062;8	74123;5;192;0;
$GPXUP;2454;09:46:43;0;50	23062;8	74123;5;192;0;
$GPXUP;2454;09:46:44;0;50	23062;8	74122;5;192;0;
$GPXUP;2454;09:46:45;0;50	23062;8	74122;5;192;0;
$GPXUP;2454;09:46:46;0;50	23062;8	74122;5;192;0;
$GPXUP;2454;09:46:47;0;50	23062;8	74122;5;192;0;
$GPXUP;2454;09:46:48;0;50	23062;8	74122;5;192;0;
$GPXUP;2454;09:46:49;0;50	23062;8	74122;5;192;0;
$GPXUP;2454;09:46:50;0;50	23062;8	74122;5;192;0;
$GPXUP;2454;09:46:51;0;50	23062;8	74122;5;192;0;
$GPXUP;2454;09:46:52;0;50	23062;8	74122;5;192;0;
$GPXUP;2454;09:46:53;0;50	23062;8	74122;5;193;0;
$GPXUP;2454;09:46:54;0;50	23062;8	74122;5;193;0;
$GPXUP;2454;09:46:55;0;50	23062;8	74121;5;194;0;
$GPXUP;2454;09:46:56;0;50	23062;8	74121;5;194;0;
$GPXUP;2454;09:46:57;0;50	23062;8	74121;5;194;0;
$GPXUP;2454;09:46:58;0;50	23062;8	7412;5;194;0;
$GPXUP;2454;09:46:59;0;50	23062;8	7412;5;194;0;
$GPXUP;2454;09:47:00;0;50	23062;8	7412;5;196;0;
$GPXUP;2454;09:47:01;0;50	23062;8	7412;5;196;0;
$GPXUP;2454;09:47:02;0;50	23062;8	7412;5;196;0;
$GPXUP;2454;09:47:03;0;50	23062;8	7412;5;196;0;
$GPXUP;2454;09:47:04;0;50	23062;8	7412;5;196;0;
$GPXUP;2454;09:47:05;0;50	23063;8	7412;5;196;0;
$GPXUP;2454;09:47:06;0;50	23063;8	7412;5;196;0;
$GPXUP;2454;09:47:07;0;50	23063;8	7412;5;196;0;
$GPXUP;2454;09:47:08;0;50	23063;8	7412;5;196;0;
$GPXUP;2454;09:47:09;0;50	23062;8	74119;5;197;0;
$GPXUP;2454;09:47:10;0;50	23063;8	74119;5;198;0;
$GPXUP;2454;09:47:11;0;50	23063;8	74119;5;198;0;
$GPXUP;2454;09:47:12;0;50	23063;8	74119;5;198;0;
$GPXUP;2454;09:47:13;0;50	23062;8	74119;5;199;0;
$GPXUP;2454;09:47:14;0;50	23063;8	74119;5;199;0;
$GPXUP;2454;09:47:15;0;50	23063;8	74119;5;199;0;
$GPXUP;2454;09:47:16;0;50	23063;8	74119;5;199;0;
$GPXUP;2454;09:47:17;0;50	23063;8	74119;5;199;0;
$GPXUP;2454;09:47:18;0;50	23063;8	74119;5;199;0;
$GPXUP;2454;09:47:19;0;50	23063;8	74119;5;199;0;
$GPXUP;2454;09:47:20;0;50	23063;8	74119;5;199;0;
$GPXUP;2454;09:47:21;0;50	23063;8	74119;5;199;0;
$GPXUP;2454;09:47:22;0;50	23063;8	74121;5;199;0;
$GPXUP;2454;09:47:23;0;50	23062;8	74121;5;199;0;
$GPXUP;2454;09:47:24;0;50	23062;8	74121;5;199;0;
$GPXUP;2454;09:47:25;0;50	23062;8	74121;5;199;0;
$GPXUP;2454;09:47:26;0;50	23062;8	74121;5;199;0;
$GPXUP;2454;09:47:27;0;50	23062;8	74121;5;199;0;
$GPXUP;2454;09:47:28;0;50	23062;8	74121;5;199;0;
$GPXUP;2454;09:47:29;0;50	23062;8	74121;5;197;0;
$GPXUP;2454;09:47:30;0;50	23062;8	74121;5;197;0;
$GPXUP;2454;09:47:31;0;50	23062;8	74121;5;197;0;
$GPXUP;2454;09:47:32;0;50	23062;8	74121;5;197;0;
$GPXUP;2454;09:47:33;0;50	23062;8	74121;5;197;0;
$GPXUP;2454;09:47:34;0;50	23062;8	74121;5;197;0;
$GPXUP;2454;09:47:35;0;50	23062;8	74121;5;197;0;
$GPXUP;2454;09:47:36;0;50	23062;8	74121;5;197;0;
$GPXUP;2454;09:47:37;0;50	23062;8	74121;5;197;0;
$GPXUP;2454;09:47:38;0;50	23062;8	74121;5;197;0;
$GPXUP;2454;09:47:39;0;50	23062;8	74121;5;197;0;
$GPXUP;2454;09:47:40;0;50	23062;8	74121;5;197;0;
$GPXUP;2454;09:47:41;0;50	23062;8	74121;5;197;0;
$GPXUP;2454;09:47:42;0;50	23062;8	74121;5;197;0;
$GPXUP;2454;09:47:43;0;50	23062;8	74121;5;197;0;
$GPXUP;2454;09:47:44;0;50	23062;8	74121;5;197;0;
$GPXUP;2454;09:47:45;0;50	23062;8	74121;5;197;0;
$GPXUP;2454;09:47:46;0;50	23062;8	74121;5;196;0;
$GPXUP;2454;09:47:47;0;50	23062;8	74121;5;196;0;
$GPXUP;2454;09:47:48;0;50	23062;8	74121;5;196;0;
$GPXUP;2454;09:47:49;0;50	23062;8	74121;5;196;0;
$GPXUP;2454;09:47:50;0;50	23062;8	74121;5;196;0;
$GPXUP;2454;09:47:51;0;50	23062;8	74121;5;196;0;
$GPXUP;2454;09:47:52;0;50	23062;8	74121;5;196;0;
$GPXUP;2454;09:47:53;0;50	23062;8	74121;5;196;0;
$GPXUP;2454;09:47:54;0;50	23062;8	74121;5;196;0;
$GPXUP;2454;09:47:55;0;50	23062;8	74121;5;196;0;
$GPXUP;2454;09:47:56;0;50	23062;8	74121;5;194;0;
$GPXUP;2454;09:47:57;0;50	23062;8	74121;5;194;0;
$GPXUP;2454;09:47:58;0;50	23062;8	74121;5;194;0;
$GPXUP;2454;09:47:59;0;50	23062;8	74121;5;194;0;
$GPXUP;2454;09:48:00;0;50	23062;8	74122;5;193;0;
$GPXUP;2454;09:48:01;0;50	23062;8	74122;5;193;0;
$GPXUP;2454;09:48:02;0;50	23062;8	74122;5;193;0;
$GPXUP;2454;09:48:03;0;50	23062;8	74122;5;193;0;
$GPXUP;2454;09:48:04;0;50	23062;8	74122;5;193;0;
$GPXUP;2454;09:48:05;0;50	23062;8	74122;5;193;0;
$GPXUP;2454;09:48:06;0;50	23062;8	74122;5;193;0;
$GPXUP;2454;09:48:07;0;50	23062;8	74123;5;193;0;
$GPXUP;2454;09:48:08;0;50	23062;8	74123;5;193;0;
$GPXUP;2454;09:48:09;0;50	23062;8	74123;5;193;0;
$GPXUP;2454;09:48:10;0;50	23062;8	74123;5;193;0;
$GPXUP;2454;09:48:11;0;50	23062;8	74123;5;193;0;
$GPXUP;2454;09:48:12;0;50	23063;8	74123;5;194;0;
$GPXUP;2454;09:48:13;0;50	23062;8	74123;5;195;0;
$GPXUP;2454;09:48:14;0;50	23062;8	74123;5;195;0;
$GPXUP;2454;09:48:15;0;50	23062;8	74123;5;195;0;
$GPXUP;2454;09:48:16;0;50	23062;8	74123;5;195;0;
$GPXUP;2454;09:48:17;0;50	23062;8	74123;5;195;0;
$GPXUP;2454;09:48:18;0;50	23063;8	74123;5;195;0;
$GPXUP;2454;09:48:19;0;50	23063;8	74123;5;195;0;
$GPXUP;2454;09:48:20;0;50	23062;8	74122;5;196;0;
$GPXUP;2454;09:48:21;0;50	23062;8	74122;5;196;0;
$GPXUP;2454;09:48:22;0;50	23062;8	74122;5;196;0;
$GPXUP;2454;09:48:23;0;50	23062;8	74122;5;196;0;
$GPXUP;2454;09:48:24;0;50	23062;8	74122;5;196;0;
$GPXUP;2454;09:48:25;0;50	23062;8	74122;5;196;0;
$GPXUP;2454;09:48:26;0;50	23062;8	74122;5;196;0;
$GPXUP;2454;09:48:27;0;50	23062;8	74122;5;196;0;
$GPXUP;2454;09:48:28;0;50	23062;8	74122;5;196;0;
$GPXUP;2454;09:48:29;0;50	23062;8	74122;5;196;0;
$GPXUP;2454;09:48:30;0;50	23062;8	74122;5;196;0;
$GPXUP;2454;09:48:31;0;50	23062;8	74122;5;196;0;
$GPXUP;2454;09:48:32;0;50	23062;8	74122;5;196;0;
$GPXUP;2454;09:48:33;0;50	23062;8	74122;5;196;0;
$GPXUP;2454;09:48:34;0;50	23063;8	74123;5;195;0;
$GPXUP;2454;09:48:35;0;50	23063;8	74123;5;195;0;
$GPXUP;2454;09:48:36;0;50	23063;8	74123;5;195;0;
$GPXUP;2454;09:48:37;0;50	23063;8	74123;5;195;0;
$GPXUP;2454;09:48:38;0;50	23063;8	74123;5;195;0;
$GPXUP;2454;09:48:39;0;50	23062;8	74122;5;196;0;
$GPXUP;2454;09:48:40;0;50	23062;8	74122;5;196;0;
$GPXUP;2454;09:48:41;0;50	23062;8	74122;5;196;0;
$GPXUP;2454;09:48:42;0;50	23062;8	74122;5;196;0;
$GPXUP;2454;09:48:43;0;50	23062;8	74122;5;196;0;
$GPXUP;2454;09:48:44;0;50	23062;8	74122;5;196;0;
$GPXUP;2454;09:48:45;0;50	23062;8	74122;5;196;0;
$GPXUP;2454;09:48:46;0;50	23062;8	74122;5;196;0;
$GPXUP;2454;09:48:47;0;50	23062;8	74122;5;196;0;
$GPXUP;2454;09:48:48;0;50	23062;8	74122;5;196;0;
$GPXUP;2454;09:48:49;0;50	23062;8	74122;5;196;0;
$GPXUP;2454;09:48:50;0;50	23062;8	74122;5;196;0;
$GPXUP;2454;09:48:51;0;50	23062;8	74122;5;196;0;
$GPXUP;2454;09:48:52;0;50	23062;8	74122;5;196;0;
$GPXUP;2454;09:48:53;0;50	23062;8	74122;5;196;0;
$GPXUP;2454;09:48:54;0;50	23063;8	74122;5;197;0;
$GPXUP;2454;09:48:55;0;50	23063;8	74122;5;197;0;
$GPXUP;2454;09:48:56;0;50	23063;8	74122;5;197;0;
$GPXUP;2454;09:48:57;0;50	23063;8	74122;5;197;0;
$GPXUP;2454;09:48:58;0;50	23062;8	74122;5;197;0;
$GPXUP;2454;09:48:59;0;50	23062;8	74122;5;197;0;
$GPXUP;2454;09:49:00;0;50	23063;8	74122;5;198;0;
$GPXUP;2454;09:49:01;0;50	23063;8	74122;5;198;0;
$GPXUP;2454;09:49:02;0;50	23063;8	74122;5;198;0;
$GPXUP;2454;09:49:03;0;50	23063;8	74122;5;198;0;
$GPXUP;2454;09:49:04;0;50	23063;8	74122;5;198;0;
$GPXUP;2454;09:49:05;0;50	23063;8	74122;5;198;0;
$GPXUP;2454;09:49:06;0;50	23063;8	74122;5;198;0;
$GPXUP;2454;09:49:07;0;50	23063;8	74122;5;198;0;
$GPXUP;2454;09:49:08;0;50	23063;8	74122;5;198;0;
$GPXUP;2454;09:49:09;0;50	23062;8	74122;5;197;0;
$GPXUP;2454;09:49:10;0;50	23063;8	74122;5;197;0;
$GPXUP;2454;09:49:11;0;50	23063;8	74122;5;197;0;
$GPXUP;2454;09:49:12;0;50	23063;8	74122;5;197;0;
$GPXUP;2454;09:49:13;0;50	23063;8	74122;5;197;0;
$GPXUP;2454;09:49:14;0;50	23063;8	74122;5;197;0;
$GPXUP;2454;09:49:15;0;50	23063;8	74122;5;197;0;
$GPXUP;2454;09:49:16;0;50	23063;8	74123;5;195;0;
$GPXUP;2454;09:49:17;0;50	23063;8	74123;5;195;0;
$GPXUP;2454;09:49:18;0;50	23063;8	74123;5;195;0;
$GPXUP;2454;09:49:19;0;50	23063;8	74123;5;195;0;
$GPXUP;2454;09:49:20;0;50	23063;8	74123;5;195;0;
$GPXUP;2454;09:49:21;0;50	23063;8	74123;5;195;0;
$GPXUP;2454;09:49:22;0;50	23063;8	74123;5;195;0;
$GPXUP;2454;09:49:23;0;50	23063;8	74123;5;195;0;
$GPXUP;2454;09:49:24;0;50	23063;8	74123;5;195;0;
$GPXUP;2454;09:49:25;0;50	23063;8	74123;5;195;0;
$GPXUP;2454;09:49:26;0;50	23063;8	74123;5;195;0;
$GPXUP;2454;09:49:27;0;50	23063;8	74123;5;195;0;
$GPXUP;2454;09:49:28;0;50	23063;8	74123;5;195;0;
$GPXUP;2454;09:49:29;0;50	23063;8	74123;5;195;0;
$GPXUP;2454;09:49:30;0;50	23063;8	74123;5;195;0;
$GPXUP;2454;09:49:31;0;50	23063;8	74123;5;195;0;
$GPXUP;2454;09:49:32;0;50	23063;8	74123;5;195;0;
$GPXUP;2454;09:49:33;0;50	23063;8	74123;5;195;0;
$GPXUP;2454;09:49:34;0;50	23063;8	74123;5;195;0;
$GPXUP;2454;09:49:35;0;50	23063;8	74123;5;195;0;
$GPXUP;2454;09:49:36;0;50	23063;8	74123;5;195;0;
$GPXUP;2454;09:49:37;0;50	23063;8	74123;5;195;0;
$GPXUP;2454;09:49:38;0;50	23063;8	74123;5;195;0;
$GPXUP;2454;09:49:39;0;50	23063;8	74123;5;195;0;
$GPXUP;2454;09:49:40;0;50	23063;8	74123;5;194;0;
$GPXUP;2454;09:49:41;0;50	23063;8	74123;5;194;0;
$GPXUP;2454;09:49:42;0;50	23063;8	74123;5;194;0;
$GPXUP;2454;09:49:43;0;50	23063;8	74122;5;194;0;
$GPXUP;2454;09:49:44;0;50	23063;8	74122;5;194;0;
$GPXUP;2454;09:49:45;0;50	23063;8	74122;5;194;0;
$GPXUP;2454;09:49:46;0;50	23062;8	74122;5;193;0;
$GPXUP;2454;09:49:47;0;50	23063;8	74122;5;192;0;
$GPXUP;2454;09:49:48;0;50	23063;8	74122;5;192;0;
$GPXUP;2454;09:49:49;0;50	23063;8	74122;5;192;0;
$GPXUP;2454;09:49:50;0;50	23063;8	74122;5;192;0;
$GPXUP;2454;09:49:51;0;50	23063;8	74122;5;192;0;
$GPXUP;2454;09:49:52;0;50	23063;8	74122;5;192;0;
$GPXUP;2454;09:49:53;0;50	23063;8	74122;5;192;0;
$GPXUP;2454;09:49:54;0;50	23063;8	74122;5;192;0;
$GPXUP;2454;09:49:55;0;50	23062;8	74122;5;193;0;
$GPXUP;2454;09:49:56;0;50	23062;8	74122;5;193;0;
$GPXUP;2454;09:49:57;0;50	23062;8	74122;5;193;0;
$GPXUP;2454;09:49:58;0;50	23062;8	74122;5;193;0;
$GPXUP;2454;09:49:59;0;50	23062;8	74122;5;193;0;
$GPXUP;2454;09:50:00;0;50	23062;8	74122;5;193;0;
$GPXUP;2454;09:50:01;0;50	23063;8	74122;5;194;0;
$GPXUP;2454;09:50:02;0;50	23063;8	74122;5;194;0;
$GPXUP;2454;09:50:03;0;50	23062;8	74121;5;194;0;
$GPXUP;2454;09:50:04;0;50	23062;8	74121;5;194;0;
$GPXUP;2454;09:50:05;0;50	23062;8	74121;5;194;0;
$GPXUP;2454;09:50:06;0;50	23062;8	74121;5;194;0;
$GPXUP;2454;09:50:07;0;50	23063;8	74121;5;195;0;
$GPXUP;2454;09:50:08;0;50	23062;8	74121;5;196;0;
$GPXUP;2454;09:50:09;0;50	23062;8	74121;5;196;0;
$GPXUP;2454;09:50:10;0;50	23062;8	74121;5;196;0;
$GPXUP;2454;09:50:11;0;50	23062;8	74121;5;196;0;
$GPXUP;2454;09:50:12;0;50	23062;8	74121;5;196;0;
$GPXUP;2454;09:50:13;0;50	23062;8	74121;5;196;0;
$GPXUP;2454;09:50:14;0;50	23062;8	74121;5;196;0;
$GPXUP;2454;09:50:15;0;50	23062;8	74121;5;196;0;
$GPXUP;2454;09:50:16;0;50	23063;8	74121;5;197;0;
$GPXUP;2454;09:50:17;0;50	23062;8	74121;5;197;0;
$GPXUP;2454;09:50:18;0;50	23062;8	74121;5;197;0;
$GPXUP;2454;09:50:19;0;50	23062;8	74121;5;197;0;
$GPXUP;2454;09:50:20;0;50	23062;8	74121;5;197;0;
$GPXUP;2454;09:50:21;0;50	23062;8	74121;5;197;0;
$GPXUP;2454;09:50:22;0;50	23062;8	74121;5;197;0;
$GPXUP;2454;09:50:23;0;50	23062;8	74121;5;197;0;
$GPXUP;2454;09:50:24;0;50	23062;8	74121;5;197;0;
$GPXUP;2454;09:50:25;0;50	23062;8	74121;5;197;0;
$GPXUP;2454;09:50:26;0;50	23062;8	74121;5;197;0;
$GPXUP;2454;09:50:27;0;50	23062;8	74121;5;197;0;
$GPXUP;2454;09:50:28;0;50	23062;8	74121;5;197;0;
$GPXUP;2454;09:50:29;0;50	23062;8	74121;5;197;0;
$GPXUP;2454;09:50:30;0;50	23063;8	74121;5;197;0;
$GPXUP;2454;09:50:31;0;50	23063;8	74121;5;197;0;
$GPXUP;2454;09:50:32;0;50	23063;8	74121;5;197;0;
$GPXUP;2454;09:50:33;0;50	23063;8	74121;5;197;0;
$GPXUP;2454;09:50:34;0;50	23063;8	74121;5;197;0;
$GPXUP;2454;09:50:35;0;50	23063;8	74121;5;197;0;
$GPXUP;2454;09:50:36;0;50	23063;8	74121;5;197;0;
$GPXUP;2454;09:50:37;0;50	23063;8	74121;5;196;0;
$GPXUP;2454;09:50:38;0;50	23063;8	74121;5;196;0;
$GPXUP;2454;09:50:39;0;50	23063;8	74121;5;196;0;
$GPXUP;2454;09:50:40;0;50	23063;8	74121;5;196;0;
$GPXUP;2454;09:50:41;0;50	23063;8	74121;5;196;0;
$GPXUP;2454;09:50:42;0;50	23063;8	74121;5;196;0;
$GPXUP;2454;09:50:43;0;50	23063;8	74121;5;196;0;
$GPXUP;2454;09:50:44;0;50	23063;8	74121;5;196;0;
$GPXUP;2454;09:50:45;0;50	23063;8	74121;5;196;0;
$GPXUP;2454;09:50:46;0;50	23063;8	74121;5;196;0;
$GPXUP;2454;09:50:47;0;50	23063;8	74121;5;196;0;
$GPXUP;2454;09:50:48;0;50	23063;8	74121;5;196;0;
$GPXUP;2454;09:50:49;0;50	23063;8	74121;5;197;0;
$GPXUP;2454;09:50:50;0;50	23063;8	74121;5;197;0;
$GPXUP;2454;09:50:51;0;50	23063;8	74121;5;197;0;
$GPXUP;2454;09:50:52;0;50	23063;8	74121;5;197;0;
$GPXUP;2454;09:50:53;0;50	23063;8	74121;5;197;0;
$GPXUP;2454;09:50:54;0;50	23063;8	74121;5;197;0;
$GPXUP;2454;09:50:55;0;50	23063;8	74121;5;197;0;
$GPXUP;2454;09:50:56;0;50	23063;8	74121;5;197;0;
$GPXUP;2454;09:50:57;0;50	23063;8	74121;5;197;0;
$GPXUP;2454;09:50:58;0;50	23064;8	7412;5;196;0;
$GPXUP;2454;09:50:59;0;50	23064;8	7412;5;196;0;
$GPXUP;2454;09:51:00;0;50	23064;8	7412;5;196;0;
$GPXUP;2454;09:51:01;0;50	23063;8	7412;5;195;0;
$GPXUP;2454;09:51:02;0;50	23063;8	7412;5;195;0;
$GPXUP;2454;09:51:03;0;50	23063;8	7412;5;195;0;
$GPXUP;2454;09:51:04;0;50	23063;8	7412;3;195;0;
$GPXUP;2454;09:51:05;0;50	23062;8	7412;5;194;0;
$GPXUP;2454;09:51:06;0;50	23062;8	7412;5;194;0;
$GPXUP;2454;09:51:07;0;50	23062;8	7412;3;194;0;
$GPXUP;2454;09:51:08;0;50	23062;8	7412;3;194;0;
$GPXUP;2454;09:51:09;0;50	23062;8	7412;3;194;0;
$GPXUP;2454;09:51:10;0;50	23062;8	7412;3;194;0;
$GPXUP;2454;09:51:11;0;50	23063;8	7412;3;194;0;
$GPXUP;2454;09:51:12;0;50	23063;8	7412;5;193;0;
$GPXUP;2454;09:51:13;0;50	23063;8	7412;5;193;0;
$GPXUP;2454;09:51:14;0;50	23063;8	7412;5;193;0;
$GPXUP;2454;09:51:15;0;50	23063;8	7412;5;193;0;
$GPXUP;2454;09:51:16;0;50	23063;8	7412;5;193;0;
$GPXUP;2454;09:51:17;0;50	23063;8	7412;5;193;0;
$GPXUP;2454;09:51:18;0;50	23062;8	7412;5;192;0;
$GPXUP;2454;09:51:19;0;50	23062;8	7412;5;192;0;
$GPXUP;2454;09:51:20;0;50	23062;8	7412;5;192;0;
$GPXUP;2454;09:51:21;0;50	23062;8	7412;3;192;0;
$GPXUP;2454;09:51:22;0;50	23062;8	74122;5;192;0;
$GPXUP;2454;09:51:23;0;50	23062;8	74122;5;192;0;
$GPXUP;2454;09:51:24;0;50	23062;8	74122;5;192;0;
$GPXUP;2454;09:51:25;0;50	23062;8	74122;5;192;0;
$GPXUP;2454;09:51:26;0;50	23062;8	74122;5;192;0;
$GPXUP;2454;09:51:27;0;50	23062;8	74122;5;192;0;
$GPXUP;2454;09:51:28;0;50	23062;8	74122;5;193;0;
$GPXUP;2454;09:51:29;0;50	23062;8	74122;5;193;0;
$GPXUP;2454;09:51:30;0;50	23062;8	74122;5;193;0;
$GPXUP;2454;09:51:31;0;50	23063;8	7412;5;193;0;
$GPXUP;2454;09:51:32;0;50	23063;8	7412;5;194;0;
$GPXUP;2454;09:51:33;0;50	23063;8	7412;5;194;0;
$GPXUP;2454;09:51:34;0;50	23062;8	7412;5;194;0;
$GPXUP;2454;09:51:35;0;50	23062;8	7412;5;194;0;
$GPXUP;2454;09:51:36;0;50	23062;8	7412;5;194;0;
$GPXUP;2454;09:51:37;0;50	23063;8	7412;5;195;0;
$GPXUP;2454;09:51:38;0;50	23063;8	7412;5;195;0;
$GPXUP;2454;09:51:39;0;50	23063;8	7412;5;195;0;
$GPXUP;2454;09:51:40;0;50	23064;8	7412;5;196;0;
$GPXUP;2454;09:51:41;0;50	23064;8	7412;5;196;0;
$GPXUP;2454;09:51:42;0;50	23064;8	74119;5;196;0;
$GPXUP;2454;09:51:43;0;50	23063;8	74118;5;196;0;
$GPXUP;2454;09:51:44;0;50	23064;8	74118;5;197;0;
$GPXUP;2454;09:51:45;0;50	23064;8	74118;5;197;0;
$GPXUP;2454;09:51:46;0;50	23064;8	74118;5;197;0;
$GPXUP;2454;09:51:47;0;50	23064;8	74118;2;197;0;
$GPXUP;2454;09:51:48;0;50	23064;8	74118;5;197;0;
$GPXUP;2454;09:51:49;0;50	23064;8	74118;5;198;0;
$GPXUP;2454;09:51:50;0;50	23063;8	74118;5;199;0;
$GPXUP;2454;09:51:51;0;50	23063;8	74118;5;199;0;
$GPXUP;2454;09:51:52;0;50	23063;8	74118;5;199;0;
$GPXUP;2454;09:51:53;0;50	23063;8	74118;5;199;0;
$GPXUP;2454;09:51:54;0;50	23063;8	74118;5;199;0;
$GPXUP;2454;09:51:55;0;50	23064;8	74118;5;199;0;
$GPXUP;2454;09:51:56;0;50	23064;8	74118;5;199;0;
$GPXUP;2454;09:51:57;0;50	23063;8	74118;5;200;0;
$GPXUP;2454;09:51:58;0;50	23063;8	74118;5;200;0;
$GPXUP;2454;09:51:59;0;50	23063;8	74119;5;200;0;
$GPXUP;2454;09:52:00;0;50	23063;8	74119;5;200;0;
$GPXUP;2454;09:52:01;0;50	23063;8	74119;2;200;0;
$GPXUP;2454;09:52:02;0;50	23064;8	74119;5;201;0;
$GPXUP;2454;09:52:03;0;50	23064;8	74119;5;201;0;
$GPXUP;2454;09:52:04;0;50	23064;8	74119;5;201;0;
$GPXUP;2454;09:52:05;0;50	23064;8	74119;5;201;0;
$GPXUP;2454;09:52:06;0;50	23064;8	74119;5;201;0;
$GPXUP;2454;09:52:07;0;50	23064;8	74119;5;201;0;
$GPXUP;2454;09:52:08;0;50	23063;8	74119;5;200;0;
$GPXUP;2454;09:52:09;0;50	23063;8	74121;5;200;0;
$GPXUP;2454;09:52:10;0;50	23062;8	7412;5;201;0;
$GPXUP;2454;09:52:11;0;50	23062;8	7412;5;201;0;
$GPXUP;2454;09:52:12;0;50	23063;8	7412;5;202;0;
$GPXUP;2454;09:52:13;0;50	23063;8	7412;5;202;0;
$GPXUP;2454;09:52:14;0;50	23063;8	7412;5;202;0;
$GPXUP;2454;09:52:15;0;50	23063;8	7412;5;202;0;
$GPXUP;2454;09:52:16;0;50	23062;8	7412;5;202;0;
$GPXUP;2454;09:52:17;0;50	23062;8	7412;5;202;0;
$GPXUP;2454;09:52:18;0;50	23062;8	7412;5;202;0;
$GPXUP;2454;09:52:19;0;50	23062;8	7412;5;202;0;
$GPXUP;2454;09:52:20;0;50	23062;8	7412;5;202;0;
$GPXUP;2454;09:52:21;0;50	23063;8	7412;5;203;0;
$GPXUP;2454;09:52:22;0;50	23063;8	7412;5;203;0;
$GPXUP;2454;09:52:23;0;50	23062;8	7412;3;204;0;
$GPXUP;2454;09:52:24;0;50	23062;8	7412;5;204;0;
$GPXUP;2454;09:52:25;0;50	23062;8	7412;5;204;0;
$GPXUP;2454;09:52:26;0;50	23062;8	7412;5;204;0;
$GPXUP;2454;09:52:27;0;50	23062;8	7412;5;204;0;
$GPXUP;2454;09:52:28;0;50	23063;8	7412;5;203;0;
$GPXUP;2454;09:52:29;0;50	23063;8	7412;5;203;0;
$GPXUP;2454;09:52:30;0;50	23062;8	7412;5;202;0;
$GPXUP;2454;09:52:31;0;50	23062;8	7412;5;202;0;
$GPXUP;2454;09:52:32;0;50	23062;8	7412;5;202;0;
$GPXUP;2454;09:52:33;0;50	23062;8	7412;5;202;0;
$GPXUP;2454;09:52:34;0;50	23062;8	7412;5;202;0;
$GPXUP;2454;09:52:35;0;50	23062;8	74122;5;202;0;
$GPXUP;2454;09:52:36;0;50	23062;8	74122;5;202;0;
$GPXUP;2454;09:52:37;0;50	23061;8	74121;5;202;0;
$GPXUP;2454;09:52:38;0;50	23061;8	74121;5;202;0;
$GPXUP;2454;09:52:39;0;50	23061;8	74121;5;202;0;
$GPXUP;2454;09:52:40;0;50	23061;8	74121;5;202;0;
$GPXUP;2454;09:52:41;0;50	23061;8	74121;5;202;0;
$GPXUP;2454;09:52:42;0;50	23061;8	74121;5;202;0;
$GPXUP;2454;09:52:43;0;50	23061;8	74121;5;202;0;
$GPXUP;2454;09:52:44;0;50	23061;8	74121;5;202;0;
$GPXUP;2454;09:52:45;0;50	23061;8	74121;5;202;0;
$GPXUP;2454;09:52:46;0;50	23061;8	74121;5;202;0;
$GPXUP;2454;09:52:47;0;50	23061;8	74121;5;202;0;
$GPXUP;2454;09:52:48;0;50	23061;8	74121;5;202;0;
$GPXUP;2454;09:52:49;0;50	23061;8	74121;5;202;0;
$GPXUP;2454;09:52:50;0;50	2306;8	74121;5;201;0;
$GPXUP;2454;09:52:51;0;50	2306;8	74121;5;201;0;
$GPXUP;2454;09:52:52;0;50	2306;8	74121;5;201;0;
$GPXUP;2454;09:52:53;0;50	2306;8	74121;5;201;0;
$GPXUP;2454;09:52:54;0;50	23061;8	74121;5;202;0;
$GPXUP;2454;09:52:55;0;50	23061;8	74121;5;202;0;
$GPXUP;2454;09:52:56;0;50	2306;8	74121;5;203;0;
$GPXUP;2454;09:52:57;0;50	2306;8	74121;5;203;0;
$GPXUP;2454;09:52:58;0;50	2306;8	74121;5;203;0;
$GPXUP;2454;09:52:59;0;50	2306;8	74121;5;203;0;
$GPXUP;2454;09:53:00;0;50	2306;8	74121;5;203;0;
$GPXUP;2454;09:53:01;0;50	2306;8	74121;5;203;0;
$GPXUP;2454;09:53:02;0;50	2306;8	74121;5;202;0;
$GPXUP;2454;09:53:03;0;50	2306;8	74121;5;201;0;
$GPXUP;2454;09:53:04;0;50	2306;8	74121;5;201;0;
$GPXUP;2454;09:53:05;0;50	2306;8	74121;5;201;0;
$GPXUP;2454;09:53:06;0;50	2306;8	74121;5;201;0;
$GPXUP;2454;09:53:07;0;50	2306;8	74121;5;201;0;
$GPXUP;2454;09:53:08;0;50	2306;8	7412;5;201;0;
$GPXUP;2454;09:53:09;0;50	23061;8	7412;5;200;0;
$GPXUP;2454;09:53:10;0;50	23061;8	7412;5;200;0;
$GPXUP;2454;09:53:11;0;50	2306;8	7412;5;199;0;
$GPXUP;2454;09:53:12;0;50	2306;8	7412;5;199;0;
$GPXUP;2454;09:53:13;0;50	23061;8	7412;5;198;0;
$GPXUP;2454;09:53:14;0;50	2306;8	7412;5;198;0;
$GPXUP;2454;09:53:15;0;50	2306;8	7412;5;198;0;
$GPXUP;2454;09:53:16;0;50	2306;8	74121;5;196;0;
$GPXUP;2454;09:53:17;0;50	2306;8	74121;5;196;0;
$GPXUP;2454;09:53:18;0;50	2306;8	74121;5;196;0;
$GPXUP;2454;09:53:19;0;50	2306;8	74121;5;195;0;
$GPXUP;2454;09:53:20;0;50	2306;8	74121;5;195;0;
$GPXUP;2454;09:53:21;0;50	2306;8	74121;5;194;0;
$GPXUP;2454;09:53:22;0;50	2306;8	74121;5;194;0;
$GPXUP;2454;09:53:23;0;50	2306;8	74121;5;194;0;
$GPXUP;2454;09:53:24;0;50	23061;8	74121;5;192;0;
$GPXUP;2454;09:53:25;0;50	23061;8	74121;5;192;0;
[truncated: 2,607 more rows]
