# Supplementary material for: Pigeon Navigation: Different Routes Lead to Frankfurt
Source: PLoS One. 2014 Nov 12;9(11):e112439. doi: 10.1371/journal.pone.0112439 (PMC4229201; doi:10.1371/journal.pone.0112439)
Supplement: File S4 — Files containing the original track data and a ‘Read me’ explaining the data format. (ZIP) [file pone.0112439.s004.zip › N-RB/060511xup03_301.log]

$GPXUP;2454;10:19:03;0;50	29296;8	72375;5;219;0;
$GPXUP;2454;10:19:04;0;50	29294;8	72373;5;219;7;
$GPXUP;2454;10:19:05;0;50	29293;8	72369;5;220;15;
$GPXUP;2454;10:19:06;0;50	29289;8	72365;5;220;16;
$GPXUP;2454;10:19:07;0;50	29282;8	72362;5;219;30;
$GPXUP;2454;10:19:08;0;50	29271;8	72363;5;220;38;
$GPXUP;2454;10:19:09;0;50	29258;8	72362;5;220;47;
$GPXUP;2454;10:19:10;0;50	29246;8	7236;5;221;46;
$GPXUP;2454;10:19:11;0;50	29233;8	72352;5;220;54;
$GPXUP;2454;10:19:12;0;50	2922;8	72338;5;222;58;
$GPXUP;2454;10:19:13;0;50	29208;8	72323;5;222;58;
$GPXUP;2454;10:19:14;0;50	29196;8	72306;5;222;60;
$GPXUP;2454;10:19:15;0;50	29184;8	72289;5;222;61;
$GPXUP;2454;10:19:16;0;50	29174;8	7227;5;223;61;
$GPXUP;2454;10:19:17;0;50	29161;8	72254;5;223;60;
$GPXUP;2454;10:19:18;0;50	29147;8	72246;5;223;61;
$GPXUP;2454;10:19:19;0;50	2913;8	7224;5;223;63;
$GPXUP;2454;10:19:20;0;50	29113;8	72238;5;224;68;
$GPXUP;2454;10:19:21;0;50	29096;8	72237;5;223;64;
$GPXUP;2454;10:19:22;0;50	2908;8	72241;5;224;62;
$GPXUP;2454;10:19:23;0;50	29066;8	72249;5;225;60;
$GPXUP;2454;10:19:24;0;50	29055;8	72263;5;226;51;
$GPXUP;2454;10:19:25;0;50	29045;8	72277;5;226;53;
$GPXUP;2454;10:19:26;0;50	29034;8	72289;5;227;52;
$GPXUP;2454;10:19:27;0;50	29022;8	72298;5;228;52;
$GPXUP;2454;10:19:28;0;50	2901;8	72308;5;228;52;
$GPXUP;2454;10:19:29;0;50	28999;8	7232;5;228;52;
$GPXUP;2454;10:19:30;0;50	28987;8	72329;5;229;55;
$GPXUP;2454;10:19:31;0;50	28975;8	72339;5;229;55;
$GPXUP;2454;10:19:32;0;50	28961;8	72346;5;229;58;
$GPXUP;2454;10:19:33;0;50	28947;8	72355;5;229;58;
$GPXUP;2454;10:19:34;0;50	28934;8	72365;5;228;58;
$GPXUP;2454;10:19:35;0;50	2892;8	72377;5;229;61;
$GPXUP;2454;10:19:36;0;50	28906;8	72387;5;229;63;
$GPXUP;2454;10:19:37;0;50	28891;8	72395;5;229;63;
$GPXUP;2454;10:19:38;0;50	28875;8	72402;5;230;63;
$GPXUP;2454;10:19:39;0;50	2886;8	72405;5;231;62;
$GPXUP;2454;10:19:40;0;50	28844;8	72409;5;231;63;
$GPXUP;2454;10:19:41;0;50	2883;8	72417;5;231;61;
$GPXUP;2454;10:19:42;0;50	28815;8	72422;5;232;63;
$GPXUP;2454;10:19:43;0;50	288;8	72428;5;233;63;
$GPXUP;2454;10:19:44;0;50	28784;8	7243;5;234;63;
$GPXUP;2454;10:19:45;0;50	28769;8	72436;5;234;62;
$GPXUP;2454;10:19:46;0;50	28754;8	72445;5;235;62;
$GPXUP;2454;10:19:47;0;50	28741;8	72455;5;236;61;
$GPXUP;2454;10:19:48;0;50	28729;8	7247;5;237;59;
$GPXUP;2454;10:19:49;0;50	28717;8	72485;5;237;59;
$GPXUP;2454;10:19:50;0;50	28704;8	72498;5;237;60;
$GPXUP;2454;10:19:51;0;50	28691;8	72511;5;238;61;
$GPXUP;2454;10:19:52;0;50	28678;8	72523;5;239;59;
$GPXUP;2454;10:19:53;0;50	28667;8	72536;5;239;57;
$GPXUP;2454;10:19:54;0;50	28656;8	72548;5;240;51;
$GPXUP;2454;10:19:55;0;50	28647;8	72559;5;241;47;
$GPXUP;2454;10:19:56;0;50	28639;8	72575;5;241;47;
$GPXUP;2454;10:19:57;0;50	28634;8	72592;5;242;47;
$GPXUP;2454;10:19:58;0;50	28635;8	72611;5;242;44;
$GPXUP;2454;10:19:59;0;50	28633;8	7263;5;243;48;
$GPXUP;2454;10:20:00;0;50	28629;8	7265;5;243;55;
$GPXUP;2454;10:20:01;0;50	28622;8	72672;5;244;62;
$GPXUP;2454;10:20:02;0;50	28614;8	72694;5;244;68;
$GPXUP;2454;10:20:03;0;50	28604;8	72715;5;244;68;
$GPXUP;2454;10:20:04;0;50	28595;8	72729;5;243;56;
$GPXUP;2454;10:20:05;0;50	28581;8	7274;5;242;63;
$GPXUP;2454;10:20:06;0;50	28568;8	7275;5;242;62;
$GPXUP;2454;10:20:07;0;50	28554;8	7276;5;241;61;
$GPXUP;2454;10:20:08;0;50	28541;8	72771;5;242;59;
$GPXUP;2454;10:20:09;0;50	2853;8	72783;5;241;57;
$GPXUP;2454;10:20:10;0;50	2852;8	72798;5;240;56;
$GPXUP;2454;10:20:11;0;50	28509;8	7281;5;240;56;
$GPXUP;2454;10:20:12;0;50	28497;8	72822;5;241;60;
$GPXUP;2454;10:20:13;0;50	28484;8	72837;5;240;64;
$GPXUP;2454;10:20:14;0;50	28471;8	72846;5;240;55;
$GPXUP;2454;10:20:15;0;50	28457;8	72848;5;239;55;
$GPXUP;2454;10:20:16;0;50	28441;8	72842;5;238;64;
$GPXUP;2454;10:20:17;0;50	28424;8	72835;5;238;64;
$GPXUP;2454;10:20:18;0;50	28409;8	72829;5;238;62;
$GPXUP;2454;10:20:19;0;50	28391;8	72827;5;239;64;
$GPXUP;2454;10:20:20;0;50	28376;8	72829;5;240;58;
$GPXUP;2454;10:20:21;0;50	28363;8	72836;5;240;57;
$GPXUP;2454;10:20:22;0;50	28349;8	72843;5;241;57;
$GPXUP;2454;10:20:23;0;50	28337;8	72855;5;242;58;
$GPXUP;2454;10:20:24;0;50	28323;8	72864;5;244;61;
$GPXUP;2454;10:20:25;0;50	2831;8	72871;5;244;55;
$GPXUP;2454;10:20:26;0;50	28297;8	72877;5;245;52;
$GPXUP;2454;10:20:27;0;50	28286;8	72879;5;245;46;
$GPXUP;2454;10:20:28;0;50	28273;8	72877;5;246;46;
$GPXUP;2454;10:20:29;0;50	28262;8	72869;5;247;44;
$GPXUP;2454;10:20:30;0;50	2825;8	72854;5;249;59;
$GPXUP;2454;10:20:31;0;50	28236;8	72835;5;250;67;
$GPXUP;2454;10:20:32;0;50	28221;8	72817;5;252;69;
$GPXUP;2454;10:20:33;0;50	28205;8	72804;5;253;69;
$GPXUP;2454;10:20:34;0;50	28187;8	72795;5;254;69;
$GPXUP;2454;10:20:35;0;50	28169;8	7279;5;254;70;
$GPXUP;2454;10:20:36;0;50	2815;8	72789;5;255;74;
$GPXUP;2454;10:20:37;0;50	28129;8	72791;5;256;77;
$GPXUP;2454;10:20:38;0;50	28114;8	72799;5;257;64;
$GPXUP;2454;10:20:39;0;50	28098;8	72803;5;258;63;
$GPXUP;2454;10:20:40;0;50	28082;8	72805;5;258;63;
$GPXUP;2454;10:20:41;0;50	28065;8	72803;5;259;65;
$GPXUP;2454;10:20:42;0;50	28048;8	72798;5;259;66;
$GPXUP;2454;10:20:43;0;50	28031;8	72795;5;259;67;
$GPXUP;2454;10:20:44;0;50	28014;8	72793;5;260;68;
$GPXUP;2454;10:20:45;0;50	27996;8	7279;5;259;69;
$GPXUP;2454;10:20:46;0;50	27979;8	72785;5;259;66;
$GPXUP;2454;10:20:47;0;50	27962;8	72782;5;260;66;
$GPXUP;2454;10:20:48;0;50	27947;8	72775;5;260;64;
$GPXUP;2454;10:20:49;0;50	27932;8	72765;5;260;66;
$GPXUP;2454;10:20:50;0;50	27915;8	72755;5;260;68;
$GPXUP;2454;10:20:51;0;50	27899;8	72745;5;261;69;
$GPXUP;2454;10:20:52;0;50	27882;8	72738;5;261;70;
$GPXUP;2454;10:20:53;0;50	27865;8	72732;5;261;64;
$GPXUP;2454;10:20:54;0;50	27848;8	72731;5;261;72;
$GPXUP;2454;10:20:55;0;50	27829;8	72733;5;261;75;
$GPXUP;2454;10:20:56;0;50	27809;8	7274;5;262;77;
$GPXUP;2454;10:20:57;0;50	27794;8	72751;5;262;66;
$GPXUP;2454;10:20:58;0;50	2778;8	72758;5;262;61;
$GPXUP;2454;10:20:59;0;50	27768;8	72764;5;262;53;
$GPXUP;2454;10:21:00;0;50	27757;8	7277;5;262;51;
$GPXUP;2454;10:21:01;0;50	27744;8	7277;5;262;48;
$GPXUP;2454;10:21:02;0;50	27732;8	72762;5;262;56;
$GPXUP;2454;10:21:03;0;50	27721;8	72749;5;262;58;
$GPXUP;2454;10:21:04;0;50	27712;8	7273;5;261;56;
$GPXUP;2454;10:21:05;0;50	27705;8	72705;5;260;67;
$GPXUP;2454;10:21:06;0;50	27697;8	72678;5;259;70;
$GPXUP;2454;10:21:07;0;50	27689;8	72652;5;259;71;
$GPXUP;2454;10:21:08;0;50	27679;8	72627;5;257;73;
$GPXUP;2454;10:21:09;0;50	27671;8	726;5;256;74;
$GPXUP;2454;10:21:10;0;50	27662;8	72574;5;255;72;
$GPXUP;2454;10:21:11;0;50	27653;8	7255;5;255;70;
$GPXUP;2454;10:21:12;0;50	27645;8	72526;5;255;68;
$GPXUP;2454;10:21:13;0;50	27634;8	72503;5;254;69;
$GPXUP;2454;10:21:14;0;50	27625;8	72479;5;254;71;
$GPXUP;2454;10:21:15;0;50	27614;8	72456;5;255;71;
$GPXUP;2454;10:21:16;0;50	27605;8	72432;5;255;70;
$GPXUP;2454;10:21:17;0;50	27597;8	72409;5;256;68;
$GPXUP;2454;10:21:18;0;50	27585;8	72388;5;256;69;
$GPXUP;2454;10:21:19;0;50	27574;8	72369;5;257;65;
$GPXUP;2454;10:21:20;0;50	27559;8	72354;5;256;72;
$GPXUP;2454;10:21:21;0;50	27544;8	72337;5;257;73;
$GPXUP;2454;10:21:22;0;50	2753;8	72321;5;257;72;
$GPXUP;2454;10:21:23;0;50	27516;8	72304;5;259;72;
$GPXUP;2454;10:21:24;0;50	27503;8	72284;5;261;72;
$GPXUP;2454;10:21:25;0;50	2749;8	72265;5;261;70;
$GPXUP;2454;10:21:26;0;50	27477;8	72247;5;262;69;
$GPXUP;2454;10:21:27;0;50	27468;8	72231;5;262;56;
$GPXUP;2454;10:21:28;0;50	27462;8	72214;5;263;49;
$GPXUP;2454;10:21:29;0;50	27462;8	72199;5;263;42;
$GPXUP;2454;10:21:30;0;50	27469;8	72181;5;263;45;
$GPXUP;2454;10:21:31;0;50	27481;8	72169;5;264;49;
$GPXUP;2454;10:21:32;0;50	27496;8	72162;5;264;49;
$GPXUP;2454;10:21:33;0;50	27514;8	72156;5;263;58;
$GPXUP;2454;10:21:34;0;50	27533;8	72146;5;263;63;
$GPXUP;2454;10:21:35;0;50	27549;8	72134;5;263;62;
$GPXUP;2454;10:21:36;0;50	27567;8	72124;5;262;61;
$GPXUP;2454;10:21:37;0;50	27584;8	72118;5;261;59;
$GPXUP;2454;10:21:38;0;50	27601;8	72114;5;261;57;
$GPXUP;2454;10:21:39;0;50	27617;8	72106;5;260;59;
$GPXUP;2454;10:21:40;0;50	27632;8	72091;5;259;62;
$GPXUP;2454;10:21:41;0;50	27646;8	72076;5;258;64;
$GPXUP;2454;10:21:42;0;50	27657;8	72054;5;257;68;
$GPXUP;2454;10:21:43;0;50	27667;8	72029;5;256;69;
$GPXUP;2454;10:21:44;0;50	27674;8	72003;5;255;68;
$GPXUP;2454;10:21:45;0;50	27677;8	71977;5;255;71;
$GPXUP;2454;10:21:46;0;50	27678;8	71949;5;254;73;
$GPXUP;2454;10:21:47;0;50	27677;8	71919;5;254;76;
$GPXUP;2454;10:21:48;0;50	27676;8	71889;5;254;78;
$GPXUP;2454;10:21:49;0;50	27677;8	71858;5;252;79;
$GPXUP;2454;10:21:50;0;50	27682;8	71828;5;252;79;
$GPXUP;2454;10:21:51;0;50	27685;8	71797;5;252;78;
$GPXUP;2454;10:21:52;0;50	27684;8	71767;5;252;78;
$GPXUP;2454;10:21:53;0;50	27679;8	71738;5;251;79;
$GPXUP;2454;10:21:54;0;50	27674;8	71709;5;250;79;
$GPXUP;2454;10:21:55;0;50	27667;8	7168;5;250;78;
$GPXUP;2454;10:21:56;0;50	27659;8	71653;5;250;77;
$GPXUP;2454;10:21:57;0;50	27648;8	71629;5;250;76;
$GPXUP;2454;10:21:58;0;50	27638;8	71606;5;250;74;
$GPXUP;2454;10:21:59;0;50	27627;8	71584;5;249;73;
$GPXUP;2454;10:22:00;0;50	27615;8	71563;5;249;73;
$GPXUP;2454;10:22:01;0;50	276;8	71546;5;249;74;
$GPXUP;2454;10:22:02;0;50	27583;8	71532;5;249;75;
$GPXUP;2454;10:22:03;0;50	27567;8	71519;5;249;76;
$GPXUP;2454;10:22:04;0;50	27549;8	71508;5;249;75;
$GPXUP;2454;10:22:05;0;50	27532;8	71501;5;249;72;
$GPXUP;2454;10:22:06;0;50	27515;8	71492;5;249;70;
$GPXUP;2454;10:22:07;0;50	27499;8	71483;5;250;69;
$GPXUP;2454;10:22:08;0;50	27482;8	71473;5;251;68;
$GPXUP;2454;10:22:09;0;50	27467;8	7146;5;251;67;
$GPXUP;2454;10:22:10;0;50	27453;8	71445;5;252;70;
$GPXUP;2454;10:22:11;0;50	27438;8	71428;5;252;72;
$GPXUP;2454;10:22:12;0;50	27422;8	71414;5;253;73;
$GPXUP;2454;10:22:13;0;50	27405;8	71402;5;253;72;
$GPXUP;2454;10:22:14;0;50	27389;8	71392;5;254;70;
$GPXUP;2454;10:22:15;0;50	27373;8	71384;5;254;68;
$GPXUP;2454;10:22:16;0;50	27356;8	7138;5;254;64;
$GPXUP;2454;10:22:17;0;50	2734;8	71381;5;256;61;
$GPXUP;2454;10:22:18;0;50	27323;8	71386;5;255;69;
$GPXUP;2454;10:22:19;0;50	27304;8	7139;5;255;69;
$GPXUP;2454;10:22:20;0;50	27286;8	71391;5;254;72;
$GPXUP;2454;10:22:21;0;50	27267;8	71389;5;254;73;
$GPXUP;2454;10:22:22;0;50	27249;8	71385;5;253;69;
$GPXUP;2454;10:22:23;0;50	27232;8	71379;5;252;71;
$GPXUP;2454;10:22:24;0;50	27213;8	71371;5;252;72;
$GPXUP;2454;10:22:25;0;50	27197;8	71359;5;252;71;
$GPXUP;2454;10:22:26;0;50	2718;8	71351;5;252;71;
$GPXUP;2454;10:22:27;0;50	27163;8	71345;5;251;72;
$GPXUP;2454;10:22:28;0;50	27145;8	71334;5;251;74;
$GPXUP;2454;10:22:29;0;50	27127;8	71321;5;250;77;
$GPXUP;2454;10:22:30;0;50	2711;8	71307;5;250;77;
$GPXUP;2454;10:22:31;0;50	27094;8	7129;5;249;79;
$GPXUP;2454;10:22:32;0;50	27077;8	71274;5;249;80;
$GPXUP;2454;10:22:33;0;50	27058;8	71261;5;248;81;
$GPXUP;2454;10:22:34;0;50	27038;8	7125;5;247;82;
$GPXUP;2454;10:22:35;0;50	27018;8	71242;5;246;82;
$GPXUP;2454;10:22:36;0;50	26998;8	7124;5;245;82;
$GPXUP;2454;10:22:37;0;50	26977;8	71239;5;244;80;
$GPXUP;2454;10:22:38;0;50	26957;8	71239;5;243;78;
$GPXUP;2454;10:22:39;0;50	26938;8	71238;5;244;76;
$GPXUP;2454;10:22:40;0;50	26919;8	71234;5;243;76;
$GPXUP;2454;10:22:41;0;50	269;8	7123;5;243;76;
$GPXUP;2454;10:22:42;0;50	26883;8	71219;5;243;72;
$GPXUP;2454;10:22:43;0;50	26866;8	7121;5;243;74;
$GPXUP;2454;10:22:44;0;50	26848;8	71201;5;243;74;
$GPXUP;2454;10:22:45;0;50	2683;8	71188;5;243;76;
$GPXUP;2454;10:22:46;0;50	26813;8	71171;5;243;82;
$GPXUP;2454;10:22:47;0;50	26798;8	7115;5;242;82;
$GPXUP;2454;10:22:48;0;50	26781;8	71131;5;242;81;
$GPXUP;2454;10:22:49;0;50	26763;8	71114;5;242;83;
$GPXUP;2454;10:22:50;0;50	26745;8	71096;5;241;84;
$GPXUP;2454;10:22:51;0;50	26726;8	71081;5;241;83;
$GPXUP;2454;10:22:52;0;50	26708;8	71065;5;240;84;
$GPXUP;2454;10:22:53;0;50	26689;8	71049;5;240;83;
$GPXUP;2454;10:22:54;0;50	2667;8	71037;5;241;81;
$GPXUP;2454;10:22:55;0;50	26651;8	71028;5;240;81;
$GPXUP;2454;10:22:56;0;50	26631;8	71019;5;240;83;
$GPXUP;2454;10:22:57;0;50	26611;8	71007;5;240;84;
$GPXUP;2454;10:22:58;0;50	26593;8	70995;5;241;80;
$GPXUP;2454;10:22:59;0;50	26574;8	70985;5;240;78;
$GPXUP;2454;10:23:00;0;50	26556;8	70979;5;241;74;
$GPXUP;2454;10:23:01;0;50	26539;8	70972;5;242;70;
$GPXUP;2454;10:23:02;0;50	26522;8	7097;5;243;66;
$GPXUP;2454;10:23:03;0;50	26505;8	70968;5;244;66;
$GPXUP;2454;10:23:04;0;50	26488;8	70962;5;244;68;
$GPXUP;2454;10:23:05;0;50	26471;8	70957;5;246;71;
$GPXUP;2454;10:23:06;0;50	26453;8	70955;5;247;70;
$GPXUP;2454;10:23:07;0;50	26435;8	70959;5;248;69;
$GPXUP;2454;10:23:08;0;50	26419;8	70964;5;249;65;
$GPXUP;2454;10:23:09;0;50	26402;8	70967;5;251;64;
$GPXUP;2454;10:23:10;0;50	26386;8	70966;5;252;61;
$GPXUP;2454;10:23:11;0;50	26372;8	70971;5;254;58;
$GPXUP;2454;10:23:12;0;50	26357;8	70976;5;256;58;
$GPXUP;2454;10:23:13;0;50	26341;8	70979;5;257;59;
$GPXUP;2454;10:23:14;0;50	26327;8	70979;5;258;60;
$GPXUP;2454;10:23:15;0;50	26312;8	70974;5;260;58;
$GPXUP;2454;10:23:16;0;50	26296;8	70966;5;261;68;
$GPXUP;2454;10:23:17;0;50	26279;8	70955;5;261;72;
$GPXUP;2454;10:23:18;0;50	26262;8	70948;5;262;70;
$GPXUP;2454;10:23:19;0;50	26244;8	70946;5;262;71;
$GPXUP;2454;10:23:20;0;50	26226;8	70946;5;262;68;
$GPXUP;2454;10:23:21;0;50	26208;8	70945;5;261;71;
$GPXUP;2454;10:23:22;0;50	26189;8	70946;5;260;72;
$GPXUP;2454;10:23:23;0;50	26171;8	70946;5;259;73;
$GPXUP;2454;10:23:24;0;50	26152;8	70941;5;258;74;
$GPXUP;2454;10:23:25;0;50	26133;8	70937;5;259;72;
$GPXUP;2454;10:23:26;0;50	26115;8	70938;5;258;72;
$GPXUP;2454;10:23:27;0;50	26097;8	70945;5;257;72;
$GPXUP;2454;10:23:28;0;50	26079;8	70955;5;255;72;
$GPXUP;2454;10:23:29;0;50	26062;8	70966;5;255;72;
$GPXUP;2454;10:23:30;0;50	26048;8	70978;5;255;65;
$GPXUP;2454;10:23:31;0;50	26035;8	70991;5;255;60;
$GPXUP;2454;10:23:32;0;50	26024;8	71003;5;255;55;
$GPXUP;2454;10:23:33;0;50	26013;8	71008;5;255;44;
$GPXUP;2454;10:23:34;0;50	26001;8	71007;5;255;41;
$GPXUP;2454;10:23:35;0;50	25991;8	71004;5;254;42;
$GPXUP;2454;10:23:36;0;50	25977;8	70997;5;255;47;
$GPXUP;2454;10:23:37;0;50	25961;8	7099;5;255;63;
$GPXUP;2454;10:23:38;0;50	25944;8	70988;5;254;64;
$GPXUP;2454;10:23:39;0;50	25926;8	70987;5;254;63;
$GPXUP;2454;10:23:40;0;50	25911;8	70988;5;254;57;
$GPXUP;2454;10:23:41;0;50	25898;8	7099;5;253;49;
$GPXUP;2454;10:23:42;0;50	25887;8	71001;5;253;46;
$GPXUP;2454;10:23:43;0;50	25879;8	71014;5;253;41;
$GPXUP;2454;10:23:44;0;50	25876;8	71031;5;252;42;
$GPXUP;2454;10:23:45;0;50	25873;8	71051;5;254;44;
$GPXUP;2454;10:23:46;0;50	25867;8	71069;5;254;47;
$GPXUP;2454;10:23:47;0;50	25858;8	71085;5;254;52;
$GPXUP;2454;10:23:48;0;50	25846;8	71096;5;256;54;
$GPXUP;2454;10:23:49;0;50	25834;8	71107;5;256;59;
$GPXUP;2454;10:23:50;0;50	2582;8	71114;5;256;61;
$GPXUP;2454;10:23:51;0;50	25805;8	71123;5;256;63;
$GPXUP;2454;10:23:52;0;50	25792;8	71135;5;256;62;
$GPXUP;2454;10:23:53;0;50	25778;8	71145;5;256;61;
$GPXUP;2454;10:23:54;0;50	25763;8	71154;5;256;62;
$GPXUP;2454;10:23:55;0;50	2575;8	7116;5;256;61;
$GPXUP;2454;10:23:56;0;50	25734;8	71164;5;257;61;
$GPXUP;2454;10:23:57;0;50	2572;8	71165;5;257;58;
$GPXUP;2454;10:23:58;0;50	25705;8	71165;5;258;61;
$GPXUP;2454;10:23:59;0;50	25691;8	71165;5;259;60;
$GPXUP;2454;10:24:00;0;50	25676;8	71165;5;259;62;
$GPXUP;2454;10:24:01;0;50	25659;8	71167;5;260;65;
$GPXUP;2454;10:24:02;0;50	25643;8	71165;5;260;66;
$GPXUP;2454;10:24:03;0;50	25627;8	71165;5;260;66;
$GPXUP;2454;10:24:04;0;50	25611;8	71165;5;261;66;
$GPXUP;2454;10:24:05;0;50	25594;8	71164;5;261;66;
$GPXUP;2454;10:24:06;0;50	25579;8	7117;5;260;64;
$GPXUP;2454;10:24:07;0;50	25563;8	71176;5;261;64;
$GPXUP;2454;10:24:08;0;50	25547;8	7118;5;261;63;
$GPXUP;2454;10:24:09;0;50	25532;8	7118;5;261;65;
$GPXUP;2454;10:24:10;0;50	25515;8	7118;5;261;66;
$GPXUP;2454;10:24:11;0;50	25499;8	71184;5;262;66;
$GPXUP;2454;10:24:12;0;50	25484;8	71192;5;261;61;
$GPXUP;2454;10:24:13;0;50	25471;8	71201;5;262;59;
$GPXUP;2454;10:24:14;0;50	25456;8	71208;5;262;59;
$GPXUP;2454;10:24:15;0;50	25442;8	71214;5;262;60;
$GPXUP;2454;10:24:16;0;50	25427;8	71223;5;262;62;
$GPXUP;2454;10:24:17;0;50	25411;8	71231;5;262;64;
$GPXUP;2454;10:24:18;0;50	25396;8	71237;5;262;64;
$GPXUP;2454;10:24:19;0;50	25379;8	7124;5;262;66;
$GPXUP;2454;10:24:20;0;50	25363;8	71239;5;261;67;
$GPXUP;2454;10:24:21;0;50	25345;8	71238;5;260;68;
$GPXUP;2454;10:24:22;0;50	25328;8	71239;5;261;70;
$GPXUP;2454;10:24:23;0;50	2531;8	71243;5;260;69;
$GPXUP;2454;10:24:24;0;50	25293;8	71247;5;260;69;
$GPXUP;2454;10:24:25;0;50	25278;8	7125;5;261;63;
$GPXUP;2454;10:24:26;0;50	25262;8	7125;5;260;61;
$GPXUP;2454;10:24:27;0;50	25246;8	71245;5;260;68;
$GPXUP;2454;10:24:28;0;50	25229;8	71242;5;261;66;
$GPXUP;2454;10:24:29;0;50	25214;8	71242;5;261;64;
$GPXUP;2454;10:24:30;0;50	25197;8	71243;5;261;65;
$GPXUP;2454;10:24:31;0;50	2518;8	71241;5;261;67;
$GPXUP;2454;10:24:32;0;50	25162;8	71238;5;262;71;
$GPXUP;2454;10:24:33;0;50	25144;8	71236;5;262;71;
$GPXUP;2454;10:24:34;0;50	25125;8	7124;5;262;78;
$GPXUP;2454;10:24:35;0;50	25106;8	71246;5;261;77;
$GPXUP;2454;10:24:36;0;50	25086;8	7125;5;261;76;
$GPXUP;2454;10:24:37;0;50	25066;8	71252;5;260;77;
$GPXUP;2454;10:24:38;0;50	25047;8	71253;5;259;77;
$GPXUP;2454;10:24:39;0;50	25028;8	71256;5;258;77;
$GPXUP;2454;10:24:40;0;50	25009;8	71262;5;258;74;
$GPXUP;2454;10:24:41;0;50	24992;8	71265;5;257;72;
$GPXUP;2454;10:24:42;0;50	24974;8	71269;5;257;70;
$GPXUP;2454;10:24:43;0;50	24956;8	71276;5;256;69;
$GPXUP;2454;10:24:44;0;50	2494;8	71284;5;256;69;
$GPXUP;2454;10:24:45;0;50	24923;8	71291;5;256;69;
$GPXUP;2454;10:24:46;0;50	24906;8	71298;5;254;69;
$GPXUP;2454;10:24:47;0;50	24889;8	71304;5;255;69;
$GPXUP;2454;10:24:48;0;50	24872;8	71308;5;254;70;
$GPXUP;2454;10:24:49;0;50	24855;8	71315;5;253;71;
$GPXUP;2454;10:24:50;0;50	24837;8	71319;5;252;71;
$GPXUP;2454;10:24:51;0;50	24819;8	71322;5;252;72;
$GPXUP;2454;10:24:52;0;50	24801;8	71325;5;251;73;
$GPXUP;2454;10:24:53;0;50	24782;8	71321;5;250;75;
$GPXUP;2454;10:24:54;0;50	24764;8	71315;5;250;75;
$GPXUP;2454;10:24:55;0;50	24746;8	71312;5;249;72;
$GPXUP;2454;10:24:56;0;50	24728;8	7131;5;249;72;
$GPXUP;2454;10:24:57;0;50	24709;8	71308;5;248;75;
$GPXUP;2454;10:24:58;0;50	24691;8	71308;5;248;75;
$GPXUP;2454;10:24:59;0;50	24672;8	71307;5;248;74;
$GPXUP;2454;10:25:00;0;50	24654;8	71307;5;248;72;
$GPXUP;2454;10:25:01;0;50	24636;8	71305;5;248;74;
$GPXUP;2454;10:25:02;0;50	24619;8	71302;5;249;72;
$GPXUP;2454;10:25:03;0;50	24601;8	713;5;249;70;
$GPXUP;2454;10:25:04;0;50	24585;8	71302;5;249;69;
$GPXUP;2454;10:25:05;0;50	24568;8	71308;5;249;70;
$GPXUP;2454;10:25:06;0;50	2455;8	71313;5;250;70;
$GPXUP;2454;10:25:07;0;50	24534;8	71321;5;251;68;
$GPXUP;2454;10:25:08;0;50	24517;8	71332;5;251;72;
$GPXUP;2454;10:25:09;0;50	24501;8	71343;5;253;72;
$GPXUP;2454;10:25:10;0;50	24486;8	71352;5;253;64;
$GPXUP;2454;10:25:11;0;50	24471;8	71358;5;254;60;
$GPXUP;2454;10:25:12;0;50	24454;8	71359;5;254;67;
$GPXUP;2454;10:25:13;0;50	24436;8	71357;5;255;71;
$GPXUP;2454;10:25:14;0;50	24419;8	71349;5;254;75;
$GPXUP;2454;10:25:15;0;50	244;8	7134;5;253;80;
$GPXUP;2454;10:25:16;0;50	24383;8	71333;5;255;72;
$GPXUP;2454;10:25:17;0;50	24366;8	71328;5;254;68;
$GPXUP;2454;10:25:18;0;50	24348;8	71325;5;255;75;
$GPXUP;2454;10:25:19;0;50	24331;8	71327;5;255;71;
$GPXUP;2454;10:25:20;0;50	24312;8	71331;5;254;78;
$GPXUP;2454;10:25:21;0;50	24293;8	7134;5;253;77;
$GPXUP;2454;10:25:22;0;50	24276;8	71353;5;253;78;
$GPXUP;2454;10:25:23;0;50	2426;8	71368;5;253;75;
$GPXUP;2454;10:25:24;0;50	24246;8	71382;5;253;64;
$GPXUP;2454;10:25:25;0;50	24232;8	7139;5;253;62;
$GPXUP;2454;10:25:26;0;50	24217;8	71395;5;252;63;
$GPXUP;2454;10:25:27;0;50	242;8	71399;5;252;67;
$GPXUP;2454;10:25:28;0;50	24184;8	71404;5;253;67;
$GPXUP;2454;10:25:29;0;50	24169;8	71413;5;253;66;
$GPXUP;2454;10:25:30;0;50	24155;8	71421;5;254;62;
$GPXUP;2454;10:25:31;0;50	24142;8	71433;5;254;59;
$GPXUP;2454;10:25:32;0;50	24129;8	71443;5;255;59;
$GPXUP;2454;10:25:33;0;50	24114;8	7145;5;255;62;
$GPXUP;2454;10:25:34;0;50	24099;8	71455;5;255;63;
$GPXUP;2454;10:25:35;0;50	24082;8	71456;5;255;68;
$GPXUP;2454;10:25:36;0;50	24065;8	71457;5;254;69;
$GPXUP;2454;10:25:37;0;50	24047;8	71454;5;254;71;
$GPXUP;2454;10:25:38;0;50	24029;8	71448;5;253;73;
$GPXUP;2454;10:25:39;0;50	24011;8	71441;5;253;74;
$GPXUP;2454;10:25:40;0;50	23994;8	71433;5;253;72;
$GPXUP;2454;10:25:41;0;50	23978;8	71427;5;252;69;
$GPXUP;2454;10:25:42;0;50	23961;8	71426;5;252;68;
$GPXUP;2454;10:25:43;0;50	23945;8	7143;5;252;68;
$GPXUP;2454;10:25:44;0;50	23928;8	71438;5;252;68;
$GPXUP;2454;10:25:45;0;50	23912;8	71445;5;251;69;
$GPXUP;2454;10:25:46;0;50	23894;8	71449;5;251;71;
$GPXUP;2454;10:25:47;0;50	23876;8	71447;5;250;72;
$GPXUP;2454;10:25:48;0;50	23859;8	71443;5;250;71;
$GPXUP;2454;10:25:49;0;50	23842;8	71434;5;248;72;
$GPXUP;2454;10:25:50;0;50	23825;8	71423;5;248;73;
$GPXUP;2454;10:25:51;0;50	23807;8	71412;5;247;76;
$GPXUP;2454;10:25:52;0;50	23789;8	71406;5;247;75;
$GPXUP;2454;10:25:53;0;50	23772;8	71402;5;245;71;
$GPXUP;2454;10:25:54;0;50	23755;8	714;5;246;70;
$GPXUP;2454;10:25:55;0;50	23736;8	714;5;245;72;
$GPXUP;2454;10:25:56;0;50	23718;8	71398;5;244;73;
$GPXUP;2454;10:25:57;0;50	237;8	71393;5;244;73;
$GPXUP;2454;10:25:58;0;50	23683;8	71386;5;244;73;
$GPXUP;2454;10:25:59;0;50	23664;8	71379;5;245;75;
$GPXUP;2454;10:26:00;0;50	23647;8	71374;5;246;76;
$GPXUP;2454;10:26:01;0;50	23629;8	71368;5;246;70;
$GPXUP;2454;10:26:02;0;50	23613;8	71361;5;247;67;
$GPXUP;2454;10:26:03;0;50	23599;8	71346;5;248;66;
$GPXUP;2454;10:26:04;0;50	23587;8	71328;5;248;67;
$GPXUP;2454;10:26:05;0;50	23576;8	7131;5;251;65;
$GPXUP;2454;10:26:06;0;50	23564;8	71295;5;252;63;
$GPXUP;2454;10:26:07;0;50	23551;8	71282;5;254;62;
$GPXUP;2454;10:26:08;0;50	23537;8	71275;5;255;59;
$GPXUP;2454;10:26:09;0;50	23524;8	71267;5;256;57;
$GPXUP;2454;10:26:10;0;50	23511;8	71259;5;258;58;
$GPXUP;2454;10:26:11;0;50	235;8	71245;5;260;58;
$GPXUP;2454;10:26:12;0;50	23489;8	71228;5;262;59;
$GPXUP;2454;10:26:13;0;50	23479;8	71212;5;264;59;
$GPXUP;2454;10:26:14;0;50	23467;8	712;5;266;59;
$GPXUP;2454;10:26:15;0;50	23455;8	71189;5;267;60;
$GPXUP;2454;10:26:16;0;50	23442;8	71177;5;270;61;
$GPXUP;2454;10:26:17;0;50	23429;8	71165;5;271;61;
$GPXUP;2454;10:26:18;0;50	23415;8	71155;5;274;62;
$GPXUP;2454;10:26:19;0;50	23401;8	71147;5;275;65;
$GPXUP;2454;10:26:20;0;50	23385;8	71141;5;276;66;
$GPXUP;2454;10:26:21;0;50	23369;8	71135;5;278;66;
$GPXUP;2454;10:26:22;0;50	23353;8	71133;5;279;65;
$GPXUP;2454;10:26:23;0;50	23337;8	71134;5;280;63;
$GPXUP;2454;10:26:24;0;50	2332;8	71135;5;280;65;
$GPXUP;2454;10:26:25;0;50	23304;8	71134;5;279;67;
$GPXUP;2454;10:26:26;0;50	23288;8	71132;5;280;64;
$GPXUP;2454;10:26:27;0;50	23273;8	71125;5;280;58;
$GPXUP;2454;10:26:28;0;50	23259;8	71117;5;280;57;
$GPXUP;2454;10:26:29;0;50	23244;8	711;5;280;75;
$GPXUP;2454;10:26:30;0;50	23227;8	71083;5;280;75;
$GPXUP;2454;10:26:31;0;50	23211;8	71067;5;281;73;
$GPXUP;2454;10:26:32;0;50	23195;8	71054;5;281;69;
$GPXUP;2454;10:26:33;0;50	23178;8	71044;5;281;67;
$GPXUP;2454;10:26:34;0;50	23161;8	71038;5;281;68;
$GPXUP;2454;10:26:35;0;50	23144;8	71032;5;280;70;
$GPXUP;2454;10:26:36;0;50	23125;8	71022;5;279;74;
$GPXUP;2454;10:26:37;0;50	23105;8	71013;5;278;78;
$GPXUP;2454;10:26:38;0;50	23086;8	71005;5;277;80;
$GPXUP;2454;10:26:39;0;50	23066;8	70997;5;276;80;
$GPXUP;2454;10:26:40;0;50	23046;8	70992;5;276;76;
$GPXUP;2454;10:26:41;0;50	23027;8	7099;5;275;72;
$GPXUP;2454;10:26:42;0;50	23009;8	70987;5;274;71;
$GPXUP;2454;10:26:43;0;50	22989;8	70982;5;273;74;
$GPXUP;2454;10:26:44;0;50	2297;8	70979;5;272;77;
$GPXUP;2454;10:26:45;0;50	22951;8	70975;5;271;73;
$GPXUP;2454;10:26:46;0;50	22933;8	70974;5;271;69;
$GPXUP;2454;10:26:47;0;50	22916;8	70973;5;271;68;
$GPXUP;2454;10:26:48;0;50	22898;8	70969;5;271;68;
$GPXUP;2454;10:26:49;0;50	22881;8	70967;5;270;70;
$GPXUP;2454;10:26:50;0;50	22862;8	70966;5;269;71;
$GPXUP;2454;10:26:51;0;50	22844;8	70966;5;269;72;
$GPXUP;2454;10:26:52;0;50	22826;8	70965;5;269;70;
$GPXUP;2454;10:26:53;0;50	22809;8	70964;5;268;69;
$GPXUP;2454;10:26:54;0;50	22791;8	70963;5;267;69;
$GPXUP;2454;10:26:55;0;50	22774;8	70965;5;266;70;
$GPXUP;2454;10:26:56;0;50	22757;8	70972;5;266;65;
$GPXUP;2454;10:26:57;0;50	22743;8	70982;5;265;68;
$GPXUP;2454;10:26:58;0;50	22728;8	70993;5;265;65;
$GPXUP;2454;10:26:59;0;50	22716;8	71008;5;264;59;
$GPXUP;2454;10:27:00;0;50	22708;8	71025;5;264;54;
$GPXUP;2454;10:27:01;0;50	22701;8	71044;5;263;51;
$GPXUP;2454;10:27:02;0;50	22696;8	71064;5;263;52;
$GPXUP;2454;10:27:03;0;50	22689;8	71083;5;262;53;
$GPXUP;2454;10:27:04;0;50	22681;8	71101;5;262;55;
$GPXUP;2454;10:27:05;0;50	22671;8	71117;5;261;54;
$GPXUP;2454;10:27:06;0;50	22661;8	7113;5;261;54;
$GPXUP;2454;10:27:07;0;50	22648;8	71139;5;261;57;
$GPXUP;2454;10:27:08;0;50	22636;8	71146;5;261;52;
$GPXUP;2454;10:27:09;0;50	22624;8	71148;5;261;48;
$GPXUP;2454;10:27:10;0;50	22612;8	71148;5;260;49;
$GPXUP;2454;10:27:11;0;50	22596;8	71144;5;260;67;
$GPXUP;2454;10:27:12;0;50	22579;8	71137;5;260;71;
$GPXUP;2454;10:27:13;0;50	22561;8	71126;5;260;71;
$GPXUP;2454;10:27:14;0;50	22545;8	71119;5;260;69;
$GPXUP;2454;10:27:15;0;50	22528;8	71115;5;260;69;
$GPXUP;2454;10:27:16;0;50	2251;8	71109;5;259;70;
$GPXUP;2454;10:27:17;0;50	22493;8	71101;5;260;71;
$GPXUP;2454;10:27:18;0;50	22476;8	71092;5;261;68;
$GPXUP;2454;10:27:19;0;50	22461;8	71081;5;262;67;
$GPXUP;2454;10:27:20;0;50	22446;8	71067;5;264;68;
$GPXUP;2454;10:27:21;0;50	22433;8	71051;5;264;66;
$GPXUP;2454;10:27:22;0;50	22419;8	71039;5;265;65;
$GPXUP;2454;10:27:23;0;50	22403;8	71027;5;266;66;
$GPXUP;2454;10:27:24;0;50	22387;8	7102;5;266;70;
$GPXUP;2454;10:27:25;0;50	22369;8	71014;5;267;72;
$GPXUP;2454;10:27:26;0;50	22351;8	7101;5;267;73;
$GPXUP;2454;10:27:27;0;50	22332;8	71007;5;267;70;
$GPXUP;2454;10:27:28;0;50	22315;8	71004;5;267;69;
$GPXUP;2454;10:27:29;0;50	22297;8	70999;5;266;68;
$GPXUP;2454;10:27:30;0;50	22281;8	70992;5;267;67;
$GPXUP;2454;10:27:31;0;50	22266;8	70981;5;268;66;
$GPXUP;2454;10:27:32;0;50	22251;8	70969;5;268;64;
$GPXUP;2454;10:27:33;0;50	22236;8	70961;5;268;64;
$GPXUP;2454;10:27:34;0;50	22219;8	70955;5;268;67;
$GPXUP;2454;10:27:35;0;50	22202;8	70952;5;268;69;
$GPXUP;2454;10:27:36;0;50	22183;8	7095;5;267;71;
$GPXUP;2454;10:27:37;0;50	22166;8	70945;5;266;74;
$GPXUP;2454;10:27:38;0;50	22147;8	70938;5;265;75;
$GPXUP;2454;10:27:39;0;50	22129;8	70933;5;264;74;
$GPXUP;2454;10:27:40;0;50	2211;8	70934;5;262;75;
$GPXUP;2454;10:27:41;0;50	2209;8	70935;5;261;77;
$GPXUP;2454;10:27:42;0;50	22071;8	70939;5;260;76;
$GPXUP;2454;10:27:43;0;50	22053;8	70944;5;259;71;
$GPXUP;2454;10:27:44;0;50	22037;8	7095;5;258;66;
$GPXUP;2454;10:27:45;0;50	22021;8	70954;5;258;61;
$GPXUP;2454;10:27:46;0;50	22006;8	70955;5;258;58;
$GPXUP;2454;10:27:47;0;50	21991;8	70953;5;257;61;
$GPXUP;2454;10:27:48;0;50	21975;8	70945;5;258;65;
$GPXUP;2454;10:27:49;0;50	21959;8	70937;5;257;68;
$GPXUP;2454;10:27:50;0;50	21943;8	70927;5;258;69;
$GPXUP;2454;10:27:51;0;50	21928;8	70913;5;258;67;
$GPXUP;2454;10:27:52;0;50	21914;8	70899;5;259;68;
$GPXUP;2454;10:27:53;0;50	21899;8	70886;5;260;69;
$GPXUP;2454;10:27:54;0;50	21883;8	70877;5;261;67;
$GPXUP;2454;10:27:55;0;50	21868;8	70869;5;262;66;
$GPXUP;2454;10:27:56;0;50	21852;8	7086;5;263;68;
$GPXUP;2454;10:27:57;0;50	21836;8	70852;5;265;69;
$GPXUP;2454;10:27:58;0;50	21819;8	70848;5;266;68;
$GPXUP;2454;10:27:59;0;50	21802;8	70847;5;267;67;
$GPXUP;2454;10:28:00;0;50	21785;8	70851;5;268;67;
$GPXUP;2454;10:28:01;0;50	21768;8	70852;5;269;71;
$GPXUP;2454;10:28:02;0;50	21749;8	70853;5;269;74;
$GPXUP;2454;10:28:03;0;50	2173;8	70855;5;270;75;
$GPXUP;2454;10:28:04;0;50	21711;8	70852;5;269;76;
$GPXUP;2454;10:28:05;0;50	21692;8	70847;5;269;79;
$GPXUP;2454;10:28:06;0;50	21672;8	7084;5;269;79;
$GPXUP;2454;10:28:07;0;50	21653;8	70835;5;268;78;
$GPXUP;2454;10:28:08;0;50	21634;8	70832;5;268;77;
$GPXUP;2454;10:28:09;0;50	21615;8	7083;5;268;76;
$GPXUP;2454;10:28:10;0;50	21597;8	70826;5;269;73;
$GPXUP;2454;10:28:11;0;50	21578;8	70824;5;269;72;
$GPXUP;2454;10:28:12;0;50	2156;8	70823;5;268;72;
$GPXUP;2454;10:28:13;0;50	21542;8	70819;5;269;73;
$GPXUP;2454;10:28:14;0;50	21523;8	70816;5;268;74;
$GPXUP;2454;10:28:15;0;50	21505;8	70811;5;267;72;
$GPXUP;2454;10:28:16;0;50	21486;8	70809;5;267;79;
$GPXUP;2454;10:28:17;0;50	21467;8	70806;5;267;77;
$GPXUP;2454;10:28:18;0;50	21447;8	70804;5;265;79;
$GPXUP;2454;10:28:19;0;50	21426;8	70798;5;264;83;
$GPXUP;2454;10:28:20;0;50	21405;8	70789;5;263;86;
$GPXUP;2454;10:28:21;0;50	21385;8	7078;5;262;83;
$GPXUP;2454;10:28:22;0;50	21365;8	70773;5;261;82;
$GPXUP;2454;10:28:23;0;50	21344;8	70769;5;259;82;
$GPXUP;2454;10:28:24;0;50	21324;8	70762;5;258;82;
$GPXUP;2454;10:28:25;0;50	21303;8	70756;5;257;82;
$GPXUP;2454;10:28:26;0;50	21284;8	70745;5;255;82;
$GPXUP;2454;10:28:27;0;50	21265;8	70732;5;254;81;
$GPXUP;2454;10:28:28;0;50	21247;8	7072;5;252;78;
$GPXUP;2454;10:28:29;0;50	21227;8	70713;5;250;78;
$GPXUP;2454;10:28:30;0;50	21208;8	70708;5;249;80;
$GPXUP;2454;10:28:31;0;50	21188;8	70705;5;248;80;
$GPXUP;2454;10:28:32;0;50	21168;8	70701;5;247;78;
$GPXUP;2454;10:28:33;0;50	21148;8	70696;5;246;77;
$GPXUP;2454;10:28:34;0;50	2113;8	70691;5;246;76;
$GPXUP;2454;10:28:35;0;50	21111;8	70685;5;245;74;
$GPXUP;2454;10:28:36;0;50	21094;8	70681;5;245;71;
$GPXUP;2454;10:28:37;0;50	21076;8	70676;5;245;69;
$GPXUP;2454;10:28:38;0;50	21059;8	70676;5;245;68;
$GPXUP;2454;10:28:39;0;50	21042;8	70673;5;244;70;
$GPXUP;2454;10:28:40;0;50	21023;8	70668;5;243;74;
$GPXUP;2454;10:28:41;0;50	21005;8	70662;5;243;76;
$GPXUP;2454;10:28:42;0;50	20986;8	70654;5;242;76;
$GPXUP;2454;10:28:43;0;50	20968;8	70648;5;241;75;
$GPXUP;2454;10:28:44;0;50	2095;8	70642;5;241;74;
$GPXUP;2454;10:28:45;0;50	20932;8	70638;5;239;74;
$GPXUP;2454;10:28:46;0;50	20913;8	70634;5;239;74;
$GPXUP;2454;10:28:47;0;50	20894;8	70631;5;237;76;
$GPXUP;2454;10:28:48;0;50	20875;8	70628;5;237;76;
$GPXUP;2454;10:28:49;0;50	20857;8	70626;5;237;73;
$GPXUP;2454;10:28:50;0;50	2084;8	70625;5;236;69;
$GPXUP;2454;10:28:51;0;50	20822;8	70625;5;237;68;
$GPXUP;2454;10:28:52;0;50	20804;8	70622;5;236;69;
$GPXUP;2454;10:28:53;0;50	20787;8	70619;5;236;69;
$GPXUP;2454;10:28:54;0;50	20771;8	70614;5;236;66;
$GPXUP;2454;10:28:55;0;50	20756;8	70611;5;237;62;
$GPXUP;2454;10:28:56;0;50	20741;8	70606;5;237;61;
$GPXUP;2454;10:28:57;0;50	20726;8	70603;5;239;58;
$GPXUP;2454;10:28:58;0;50	20712;8	706;5;240;57;
$GPXUP;2454;10:28:59;0;50	20698;8	70599;5;240;56;
$GPXUP;2454;10:29:00;0;50	20683;8	70599;5;241;59;
$GPXUP;2454;10:29:01;0;50	20667;8	70601;5;241;64;
$GPXUP;2454;10:29:02;0;50	20649;8	70602;5;242;69;
$GPXUP;2454;10:29:03;0;50	20631;8	70602;5;242;72;
$GPXUP;2454;10:29:04;0;50	20613;8	70604;5;242;73;
$GPXUP;2454;10:29:05;0;50	20595;8	7061;5;241;74;
$GPXUP;2454;10:29:06;0;50	20577;8	70613;5;241;73;
$GPXUP;2454;10:29:07;0;50	20559;8	70619;5;240;71;
$GPXUP;2454;10:29:08;0;50	20541;8	70621;5;240;73;
$GPXUP;2454;10:29:09;0;50	20522;8	70621;5;239;73;
$GPXUP;2454;10:29:10;0;50	20504;8	70619;5;239;73;
$GPXUP;2454;10:29:11;0;50	20486;8	70614;5;238;71;
$GPXUP;2454;10:29:12;0;50	20468;8	70609;5;238;71;
$GPXUP;2454;10:29:13;0;50	20451;8	70606;5;238;73;
$GPXUP;2454;10:29:14;0;50	20432;8	70606;5;239;70;
$GPXUP;2454;10:29:15;0;50	20416;8	70607;5;239;65;
$GPXUP;2454;10:29:16;0;50	20401;8	70608;5;240;62;
$GPXUP;2454;10:29:17;0;50	20386;8	70612;5;241;60;
$GPXUP;2454;10:29:18;0;50	20371;8	70614;5;242;60;
$GPXUP;2454;10:29:19;0;50	20355;8	70613;5;243;61;
$GPXUP;2454;10:29:20;0;50	2034;8	70609;5;243;63;
$GPXUP;2454;10:29:21;0;50	20325;8	70601;5;243;65;
$GPXUP;2454;10:29:22;0;50	20309;8	70591;5;242;67;
$GPXUP;2454;10:29:23;0;50	20292;8	70581;5;242;71;
$GPXUP;2454;10:29:24;0;50	20276;8	70571;5;242;73;
$GPXUP;2454;10:29:25;0;50	20259;8	70562;5;242;70;
$GPXUP;2454;10:29:26;0;50	20242;8	70552;5;242;75;
$GPXUP;2454;10:29:27;0;50	20225;8	7054;5;242;75;
$GPXUP;2454;10:29:28;0;50	20209;8	70527;5;242;75;
$GPXUP;2454;10:29:29;0;50	20193;8	70517;5;242;71;
$GPXUP;2454;10:29:30;0;50	20176;8	7051;5;242;68;
$GPXUP;2454;10:29:31;0;50	20159;8	70505;5;243;68;
$GPXUP;2454;10:29:32;0;50	20142;8	70502;5;243;70;
$GPXUP;2454;10:29:33;0;50	20124;8	705;5;244;72;
$GPXUP;2454;10:29:34;0;50	20106;8	70495;5;244;69;
$GPXUP;2454;10:29:35;0;50	2009;8	70488;5;246;67;
$GPXUP;2454;10:29:36;0;50	20074;8	70479;5;247;67;
$GPXUP;2454;10:29:37;0;50	20058;8	70471;5;247;69;
$GPXUP;2454;10:29:38;0;50	20045;8	7046;5;247;71;
$GPXUP;2454;10:29:39;0;50	20029;8	70448;5;248;72;
$GPXUP;2454;10:29:40;0;50	20013;8	70437;5;249;72;
$GPXUP;2454;10:29:41;0;50	19996;8	70429;5;249;73;
$GPXUP;2454;10:29:42;0;50	19978;8	7042;5;249;74;
$GPXUP;2454;10:29:43;0;50	1996;8	70407;5;248;76;
$GPXUP;2454;10:29:44;0;50	19944;8	70392;5;247;78;
$GPXUP;2454;10:29:45;0;50	19928;8	70374;5;248;77;
$GPXUP;2454;10:29:46;0;50	19913;8	70356;5;247;74;
$GPXUP;2454;10:29:47;0;50	19899;8	70338;5;248;75;
$GPXUP;2454;10:29:48;0;50	19884;8	70318;5;247;76;
$GPXUP;2454;10:29:49;0;50	19869;8	703;5;248;77;
$GPXUP;2454;10:29:50;0;50	1986;8	70279;5;247;68;
$GPXUP;2454;10:29:51;0;50	19853;8	70256;5;247;62;
$GPXUP;2454;10:29:52;0;50	19847;8	70235;5;248;62;
$GPXUP;2454;10:29:53;0;50	19839;8	70213;5;249;62;
$GPXUP;2454;10:29:54;0;50	19829;8	70195;5;248;65;
$GPXUP;2454;10:29:55;0;50	19819;8	70179;5;249;57;
$GPXUP;2454;10:29:56;0;50	19804;8	70165;5;249;69;
$GPXUP;2454;10:29:57;0;50	19789;8	70148;5;248;74;
$GPXUP;2454;10:29:58;0;50	19773;8	70133;5;248;73;
$GPXUP;2454;10:29:59;0;50	19757;8	70121;5;249;71;
$GPXUP;2454;10:30:00;0;50	1974;8	70112;5;249;67;
$GPXUP;2454;10:30:01;0;50	19725;8	70108;5;249;64;
$GPXUP;2454;10:30:02;0;50	19708;8	70105;5;249;65;
$GPXUP;2454;10:30:03;0;50	1969;8	701;5;248;70;
$GPXUP;2454;10:30:04;0;50	19672;8	70092;5;248;73;
$GPXUP;2454;10:30:05;0;50	19654;8	70084;5;248;75;
$GPXUP;2454;10:30:06;0;50	19638;8	70072;5;247;72;
$GPXUP;2454;10:30:07;0;50	19622;8	70059;5;248;70;
$GPXUP;2454;10:30:08;0;50	19606;8	70048;5;247;69;
$GPXUP;2454;10:30:09;0;50	1959;8	70036;5;247;68;
$GPXUP;2454;10:30:10;0;50	19574;8	70026;5;248;67;
$GPXUP;2454;10:30:11;0;50	19559;8	70014;5;247;69;
$GPXUP;2454;10:30:12;0;50	19543;8	69999;5;248;70;
$GPXUP;2454;10:30:13;0;50	19529;8	69984;5;248;71;
$GPXUP;2454;10:30:14;0;50	19515;8	69969;5;248;69;
$GPXUP;2454;10:30:15;0;50	19504;8	69951;5;249;63;
$GPXUP;2454;10:30:16;0;50	19494;8	69932;5;250;60;
$GPXUP;2454;10:30:17;0;50	19483;8	69916;5;250;62;
$GPXUP;2454;10:30:18;0;50	1947;8	69901;5;250;68;
$GPXUP;2454;10:30:19;0;50	19455;8	69888;5;250;70;
$GPXUP;2454;10:30:20;0;50	1944;8	69877;5;250;68;
$GPXUP;2454;10:30:21;0;50	19425;8	69865;5;250;69;
$GPXUP;2454;10:30:22;0;50	19409;8	69853;5;249;69;
$GPXUP;2454;10:30:23;0;50	19394;8	6984;5;249;70;
$GPXUP;2454;10:30:24;0;50	1938;8	69826;5;250;70;
$GPXUP;2454;10:30:25;0;50	19365;8	69811;5;250;71;
$GPXUP;2454;10:30:26;0;50	19353;8	69793;5;250;68;
$GPXUP;2454;10:30:27;0;50	1934;8	69775;5;250;69;
$GPXUP;2454;10:30:28;0;50	19328;8	69756;5;249;70;
$GPXUP;2454;10:30:29;0;50	19316;8	69735;5;247;70;
$GPXUP;2454;10:30:30;0;50	19306;8	69713;5;245;72;
$GPXUP;2454;10:30:31;0;50	19295;8	69691;5;244;73;
$GPXUP;2454;10:30:32;0;50	19281;8	69672;5;242;74;
$GPXUP;2454;10:30:33;0;50	19266;8	69655;5;241;74;
$GPXUP;2454;10:30:34;0;50	1925;8	6964;5;239;72;
$GPXUP;2454;10:30:35;0;50	19235;8	69626;5;238;70;
$GPXUP;2454;10:30:36;0;50	1922;8	69613;5;237;71;
$GPXUP;2454;10:30:37;0;50	19204;8	69602;5;236;70;
$GPXUP;2454;10:30:38;0;50	19189;8	69586;5;235;72;
$GPXUP;2454;10:30:39;0;50	19175;8	69568;5;235;73;
$GPXUP;2454;10:30:40;0;50	19163;8	69549;5;235;72;
$GPXUP;2454;10:30:41;0;50	19148;8	69532;5;234;70;
$GPXUP;2454;10:30:42;0;50	19133;8	6952;5;234;70;
$GPXUP;2454;10:30:43;0;50	19117;8	6951;5;234;70;
$GPXUP;2454;10:30:44;0;50	191;8	69502;5;234;69;
$GPXUP;2454;10:30:45;0;50	19085;8	69492;5;233;67;
$GPXUP;2454;10:30:46;0;50	19067;8	69481;5;231;75;
$GPXUP;2454;10:30:47;0;50	1905;8	69469;5;231;74;
$GPXUP;2454;10:30:48;0;50	19034;8	69451;5;229;76;
$GPXUP;2454;10:30:49;0;50	19018;8	69434;5;227;79;
$GPXUP;2454;10:30:50;0;50	19001;8	6942;5;226;78;
$GPXUP;2454;10:30:51;0;50	18983;8	69406;5;224;78;
$GPXUP;2454;10:30:52;0;50	18967;8	6939;5;223;76;
$GPXUP;2454;10:30:53;0;50	1895;8	69376;5;221;76;
$GPXUP;2454;10:30:54;0;50	18932;8	69364;5;219;77;
$GPXUP;2454;10:30:55;0;50	18914;8	69355;5;218;77;
$GPXUP;2454;10:30:56;0;50	18896;8	69348;5;217;75;
$GPXUP;2454;10:30:57;0;50	18877;8	69338;5;216;76;
$GPXUP;2454;10:30:58;0;50	18859;8	69326;5;214;77;
$GPXUP;2454;10:30:59;0;50	18841;8	69315;5;213;79;
$GPXUP;2454;10:31:00;0;50	18822;8	69306;5;212;78;
$GPXUP;2454;10:31:01;0;50	18802;8	69302;5;211;77;
$GPXUP;2454;10:31:02;0;50	18783;8	693;5;210;77;
$GPXUP;2454;10:31:03;0;50	18764;8	69295;5;210;80;
$GPXUP;2454;10:31:04;0;50	18744;8	69285;5;210;80;
$GPXUP;2454;10:31:05;0;50	18729;8	69275;5;210;68;
$GPXUP;2454;10:31:06;0;50	18714;8	69266;5;210;66;
$GPXUP;2454;10:31:07;0;50	18698;8	69258;5;210;66;
$GPXUP;2454;10:31:08;0;50	18683;8	69248;5;210;67;
$GPXUP;2454;10:31:09;0;50	18668;8	69238;5;210;67;
$GPXUP;2454;10:31:10;0;50	18651;8	69228;5;210;71;
$GPXUP;2454;10:31:11;0;50	18634;8	6922;5;211;73;
$GPXUP;2454;10:31:12;0;50	18617;8	69212;5;211;73;
$GPXUP;2454;10:31:13;0;50	18602;8	692;5;211;67;
$GPXUP;2454;10:31:14;0;50	18589;8	69188;5;211;67;
$GPXUP;2454;10:31:15;0;50	18575;8	6917;5;211;71;
$GPXUP;2454;10:31:16;0;50	18564;8	69151;5;211;72;
$GPXUP;2454;10:31:17;0;50	18551;8	69133;5;211;70;
$GPXUP;2454;10:31:18;0;50	18538;8	69116;5;212;71;
$GPXUP;2454;10:31:19;0;50	18525;8	69098;5;213;68;
$GPXUP;2454;10:31:20;0;50	18514;8	69082;5;213;66;
$GPXUP;2454;10:31:21;0;50	18501;8	69063;5;213;68;
$GPXUP;2454;10:31:22;0;50	18489;8	69045;5;212;69;
$GPXUP;2454;10:31:23;0;50	18476;8	69027;5;212;72;
$GPXUP;2454;10:31:24;0;50	18461;8	69009;5;211;74;
$GPXUP;2454;10:31:25;0;50	18447;8	68992;5;211;73;
$GPXUP;2454;10:31:26;0;50	18432;8	68978;5;210;68;
$GPXUP;2454;10:31:27;0;50	18417;8	68968;5;210;66;
$GPXUP;2454;10:31:28;0;50	18401;8	6896;5;210;67;
$GPXUP;2454;10:31:29;0;50	18384;8	68957;5;210;70;
$GPXUP;2454;10:31:30;0;50	18365;8	68955;5;209;74;
$GPXUP;2454;10:31:31;0;50	18346;8	68954;5;207;77;
$GPXUP;2454;10:31:32;0;50	18326;8	68951;5;206;77;
$GPXUP;2454;10:31:33;0;50	18305;8	68946;5;204;81;
$GPXUP;2454;10:31:34;0;50	18287;8	68938;5;204;76;
$GPXUP;2454;10:31:35;0;50	1827;8	6893;5;203;70;
$GPXUP;2454;10:31:36;0;50	18255;8	68923;5;204;65;
$GPXUP;2454;10:31:37;0;50	18241;8	68912;5;204;60;
$GPXUP;2454;10:31:38;0;50	18229;8	68895;5;204;64;
$GPXUP;2454;10:31:39;0;50	18216;8	6888;5;205;65;
$GPXUP;2454;10:31:40;0;50	18204;8	68864;5;206;64;
$GPXUP;2454;10:31:41;0;50	18195;8	68846;5;208;58;
$GPXUP;2454;10:31:42;0;50	18189;8	68828;5;209;54;
$GPXUP;2454;10:31:43;0;50	18181;8	68808;5;210;61;
$GPXUP;2454;10:31:44;0;50	18177;8	68784;5;210;62;
$GPXUP;2454;10:31:45;0;50	18171;8	68763;5;210;63;
$GPXUP;2454;10:31:46;0;50	18162;8	68742;5;211;63;
$GPXUP;2454;10:31:47;0;50	18152;8	68724;5;211;63;
$GPXUP;2454;10:31:48;0;50	18139;8	68708;5;212;67;
$GPXUP;2454;10:31:49;0;50	18125;8	68697;5;212;66;
$GPXUP;2454;10:31:50;0;50	1811;8	68684;5;211;67;
$GPXUP;2454;10:31:51;0;50	18093;8	68674;5;211;69;
$GPXUP;2454;10:31:52;0;50	18076;8	68662;5;210;72;
$GPXUP;2454;10:31:53;0;50	18061;8	68647;5;210;72;
$GPXUP;2454;10:31:54;0;50	18046;8	68633;5;209;70;
$GPXUP;2454;10:31:55;0;50	1803;8	6862;5;208;70;
$GPXUP;2454;10:31:56;0;50	18015;8	68605;5;207;72;
$GPXUP;2454;10:31:57;0;50	18;8	6859;5;207;71;
$GPXUP;2454;10:31:58;0;50	17986;8	68572;5;205;73;
$GPXUP;2454;10:31:59;0;50	17973;8	68554;5;206;69;
$GPXUP;2454;10:32:00;0;50	17959;8	68537;5;204;69;
$GPXUP;2454;10:32:01;0;50	17943;8	68523;5;205;71;
$GPXUP;2454;10:32:02;0;50	17928;8	68509;5;204;71;
$GPXUP;2454;10:32:03;0;50	17913;8	68495;5;204;70;
$GPXUP;2454;10:32:04;0;50	17898;8	68479;5;204;70;
$GPXUP;2454;10:32:05;0;50	17883;8	68465;5;203;71;
$GPXUP;2454;10:32:06;0;50	17866;8	68452;5;203;71;
$GPXUP;2454;10:32:07;0;50	1785;8	68442;5;203;72;
$GPXUP;2454;10:32:08;0;50	17833;8	68432;5;202;71;
$GPXUP;2454;10:32:09;0;50	17818;8	6842;5;203;67;
$GPXUP;2454;10:32:10;0;50	17803;8	68407;5;203;66;
$GPXUP;2454;10:32:11;0;50	17791;8	68392;5;204;65;
$GPXUP;2454;10:32:12;0;50	17778;8	68378;5;204;64;
$GPXUP;2454;10:32:13;0;50	17764;8	68364;5;205;62;
$GPXUP;2454;10:32:14;0;50	17751;8	68349;5;205;65;
$GPXUP;2454;10:32:15;0;50	17738;8	68332;5;205;68;
$GPXUP;2454;10:32:16;0;50	17723;8	68315;5;204;71;
$GPXUP;2454;10:32:17;0;50	17709;8	68297;5;204;72;
$GPXUP;2454;10:32:18;0;50	17694;8	6828;5;205;71;
$GPXUP;2454;10:32:19;0;50	17681;8	68264;5;204;68;
$GPXUP;2454;10:32:20;0;50	17667;8	6825;5;204;66;
$GPXUP;2454;10:32:21;0;50	17653;8	68235;5;204;67;
$GPXUP;2454;10:32:22;0;50	1764;8	68218;5;203;68;
$GPXUP;2454;10:32:23;0;50	17627;8	68199;5;203;69;
$GPXUP;2454;10:32:24;0;50	17615;8	68178;5;203;71;
$GPXUP;2454;10:32:25;0;50	17602;8	68159;5;203;70;
$GPXUP;2454;10:32:26;0;50	1759;8	6814;5;203;68;
$GPXUP;2454;10:32:27;0;50	17578;8	68124;5;202;68;
$GPXUP;2454;10:32:28;0;50	17563;8	68108;5;203;68;
$GPXUP;2454;10:32:29;0;50	17549;8	68093;5;203;67;
$GPXUP;2454;10:32:30;0;50	17537;8	68076;5;203;66;
$GPXUP;2454;10:32:31;0;50	17525;8	68059;5;203;67;
$GPXUP;2454;10:32:32;0;50	17511;8	6804;5;204;71;
$GPXUP;2454;10:32:33;0;50	17497;8	68024;5;203;70;
$GPXUP;2454;10:32:34;0;50	17481;8	68011;5;203;69;
$GPXUP;2454;10:32:35;0;50	17465;8	68002;5;203;71;
$GPXUP;2454;10:32:36;0;50	17447;8	67993;5;204;71;
$GPXUP;2454;10:32:37;0;50	1743;8	67983;5;203;72;
$GPXUP;2454;10:32:38;0;50	17415;8	67968;5;202;72;
$GPXUP;2454;10:32:39;0;50	174;8	67952;5;202;73;
$GPXUP;2454;10:32:40;0;50	17384;8	67937;5;202;73;
$GPXUP;2454;10:32:41;0;50	17367;8	67923;5;201;74;
$GPXUP;2454;10:32:42;0;50	17352;8	67907;5;201;74;
$GPXUP;2454;10:32:43;0;50	17336;8	6789;5;199;74;
$GPXUP;2454;10:32:44;0;50	17322;8	67871;5;199;75;
$GPXUP;2454;10:32:45;0;50	17312;8	67849;5;199;71;
$GPXUP;2454;10:32:46;0;50	17304;8	67823;5;198;71;
$GPXUP;2454;10:32:47;0;50	17296;8	67798;5;198;73;
$GPXUP;2454;10:32:48;0;50	17286;8	67772;5;198;76;
$GPXUP;2454;10:32:49;0;50	17279;8	67745;5;197;77;
$GPXUP;2454;10:32:50;0;50	17271;8	67719;5;197;75;
$GPXUP;2454;10:32:51;0;50	17263;8	67693;5;197;73;
$GPXUP;2454;10:32:52;0;50	17254;8	67669;5;198;73;
$GPXUP;2454;10:32:53;0;50	17245;8	67643;5;197;76;
$GPXUP;2454;10:32:54;0;50	17234;8	67618;5;196;77;
$GPXUP;2454;10:32:55;0;50	17221;8	67598;5;197;73;
$GPXUP;2454;10:32:56;0;50	17211;8	67577;5;196;67;
$GPXUP;2454;10:32:57;0;50	17202;8	67556;5;196;65;
$GPXUP;2454;10:32:58;0;50	17192;8	67536;5;196;65;
$GPXUP;2454;10:32:59;0;50	17181;8	67518;5;196;62;
$GPXUP;2454;10:33:00;0;50	17167;8	67504;5;197;67;
$GPXUP;2454;10:33:01;0;50	17151;8	67494;5;197;71;
$GPXUP;2454;10:33:02;0;50	17134;8	67484;5;197;69;
$GPXUP;2454;10:33:03;0;50	17117;8	67475;5;198;69;
$GPXUP;2454;10:33:04;0;50	17101;8	67468;5;198;70;
$GPXUP;2454;10:33:05;0;50	17083;8	67459;5;199;70;
$GPXUP;2454;10:33:06;0;50	17068;8	67447;5;200;69;
$GPXUP;2454;10:33:07;0;50	17053;8	67433;5;200;69;
$GPXUP;2454;10:33:08;0;50	17039;8	67418;5;202;68;
$GPXUP;2454;10:33:09;0;50	17025;8	67404;5;202;68;
$GPXUP;2454;10:33:10;0;50	1701;8	67391;5;203;69;
$GPXUP;2454;10:33:11;0;50	16994;8	67378;5;204;70;
$GPXUP;2454;10:33:12;0;50	16978;8	67368;5;205;70;
$GPXUP;2454;10:33:13;0;50	16963;8	67355;5;206;69;
$GPXUP;2454;10:33:14;0;50	16949;8	6734;5;206;68;
$GPXUP;2454;10:33:15;0;50	16933;8	67327;5;207;67;
$GPXUP;2454;10:33:16;0;50	16917;8	67317;5;208;67;
$GPXUP;2454;10:33:17;0;50	16901;8	67308;5;209;69;
$GPXUP;2454;10:33:18;0;50	16885;8	67298;5;209;70;
$GPXUP;2454;10:33:19;0;50	16868;8	67289;5;210;69;
$GPXUP;2454;10:33:20;0;50	16852;8	67279;5;210;69;
$GPXUP;2454;10:33:21;0;50	16835;8	67273;5;210;69;
$GPXUP;2454;10:33:22;0;50	16818;8	67269;5;211;69;
$GPXUP;2454;10:33:23;0;50	168;8	67266;5;210;70;
$GPXUP;2454;10:33:24;0;50	16782;8	67264;5;211;70;
$GPXUP;2454;10:33:25;0;50	16765;8	67255;5;211;69;
$GPXUP;2454;10:33:26;0;50	16748;8	67249;5;211;69;
$GPXUP;2454;10:33:27;0;50	16731;8	67249;5;212;68;
$GPXUP;2454;10:33:28;0;50	16714;8	67248;5;212;68;
$GPXUP;2454;10:33:29;0;50	16697;8	67251;5;212;66;
$GPXUP;2454;10:33:30;0;50	16682;8	67255;5;213;59;
$GPXUP;2454;10:33:31;0;50	16668;8	67257;5;213;54;
$GPXUP;2454;10:33:32;0;50	16653;8	67257;5;213;56;
$GPXUP;2454;10:33:33;0;50	1664;8	67251;5;213;56;
$GPXUP;2454;10:33:34;0;50	16626;8	67245;5;214;56;
$GPXUP;2454;10:33:35;0;50	16612;8	67242;5;214;58;
$GPXUP;2454;10:33:36;0;50	16595;8	6724;5;214;61;
$GPXUP;2454;10:33:37;0;50	1658;8	67238;5;214;62;
$GPXUP;2454;10:33:38;0;50	16565;8	67238;5;214;62;
$GPXUP;2454;10:33:39;0;50	16549;8	67238;5;213;64;
$GPXUP;2454;10:33:40;0;50	16532;8	67236;5;213;66;
$GPXUP;2454;10:33:41;0;50	16515;8	67236;5;212;67;
$GPXUP;2454;10:33:42;0;50	16498;8	67237;5;212;66;
$GPXUP;2454;10:33:43;0;50	16483;8	67234;5;211;62;
$GPXUP;2454;10:33:44;0;50	16467;8	6723;5;212;62;
$GPXUP;2454;10:33:45;0;50	16452;8	6723;5;212;64;
$GPXUP;2454;10:33:46;0;50	16435;8	67231;5;212;63;
$GPXUP;2454;10:33:47;0;50	1642;8	67234;5;213;62;
$GPXUP;2454;10:33:48;0;50	16404;8	6724;5;213;63;
$GPXUP;2454;10:33:49;0;50	16389;8	67247;5;214;59;
$GPXUP;2454;10:33:50;0;50	16375;8	67251;5;215;59;
$GPXUP;2454;10:33:51;0;50	1636;8	67254;5;216;59;
$GPXUP;2454;10:33:52;0;50	16344;8	67255;5;216;61;
$GPXUP;2454;10:33:53;0;50	16328;8	67254;5;217;63;
$GPXUP;2454;10:33:54;0;50	16312;8	67251;5;216;65;
$GPXUP;2454;10:33:55;0;50	16296;8	67248;5;218;63;
$GPXUP;2454;10:33:56;0;50	16281;8	67243;5;219;59;
$GPXUP;2454;10:33:57;0;50	16267;8	67239;5;220;57;
$GPXUP;2454;10:33:58;0;50	16253;8	67238;5;221;58;
$GPXUP;2454;10:33:59;0;50	16238;8	67237;5;222;57;
$GPXUP;2454;10:34:00;0;50	16224;8	67237;5;223;58;
$GPXUP;2454;10:34:01;0;50	16209;8	67235;5;223;60;
$GPXUP;2454;10:34:02;0;50	16194;8	67231;5;225;63;
$GPXUP;2454;10:34:03;0;50	1618;8	67221;5;225;58;
$GPXUP;2454;10:34:04;0;50	16168;8	67212;5;226;56;
$GPXUP;2454;10:34:05;0;50	16155;8	67204;5;227;57;
$GPXUP;2454;10:34:06;0;50	16141;8	67195;5;227;60;
$GPXUP;2454;10:34:07;0;50	16126;8	67189;5;227;62;
$GPXUP;2454;10:34:08;0;50	16111;8	67183;5;227;63;
$GPXUP;2454;10:34:09;0;50	16094;8	67181;5;227;65;
$GPXUP;2454;10:34:10;0;50	16077;8	67182;5;227;65;
$GPXUP;2454;10:34:11;0;50	16061;8	67182;5;228;64;
$GPXUP;2454;10:34:12;0;50	16046;8	67179;5;227;62;
$GPXUP;2454;10:34:13;0;50	1603;8	67177;5;228;61;
$GPXUP;2454;10:34:14;0;50	16016;8	67178;5;228;58;
$GPXUP;2454;10:34:15;0;50	16;8	67182;5;228;60;
$GPXUP;2454;10:34:16;0;50	15985;8	67184;5;228;62;
$GPXUP;2454;10:34:17;0;50	15968;8	67185;5;228;65;
$GPXUP;2454;10:34:18;0;50	15952;8	67188;5;227;65;
$GPXUP;2454;10:34:19;0;50	15936;8	67189;5;226;63;
$GPXUP;2454;10:34:20;0;50	15919;8	67189;5;226;67;
$GPXUP;2454;10:34:21;0;50	15903;8	67183;5;225;66;
$GPXUP;2454;10:34:22;0;50	15888;8	67175;5;225;62;
$GPXUP;2454;10:34:23;0;50	15875;8	67164;5;226;59;
$GPXUP;2454;10:34:24;0;50	15862;8	67155;5;225;60;
$GPXUP;2454;10:34:25;0;50	15848;8	67145;5;225;61;
$GPXUP;2454;10:34:26;0;50	15831;8	67138;5;225;66;
$GPXUP;2454;10:34:27;0;50	15815;8	67132;5;224;69;
$GPXUP;2454;10:34:28;0;50	15797;8	67129;5;224;70;
$GPXUP;2454;10:34:29;0;50	1578;8	67127;5;224;69;
$GPXUP;2454;10:34:30;0;50	15765;8	67126;5;225;62;
$GPXUP;2454;10:34:31;0;50	15749;8	67126;5;225;61;
$GPXUP;2454;10:34:32;0;50	15733;8	67126;5;226;63;
$GPXUP;2454;10:34:33;0;50	15717;8	67127;5;225;66;
$GPXUP;2454;10:34:34;0;50	157;8	67128;5;224;68;
$GPXUP;2454;10:34:35;0;50	15682;8	67125;5;224;70;
$GPXUP;2454;10:34:36;0;50	15665;8	67119;5;223;72;
$GPXUP;2454;10:34:37;0;50	15647;8	67114;5;223;71;
$GPXUP;2454;10:34:38;0;50	1563;8	67109;5;221;69;
$GPXUP;2454;10:34:39;0;50	15613;8	67106;5;222;68;
$GPXUP;2454;10:34:40;0;50	15596;8	67104;5;221;66;
$GPXUP;2454;10:34:41;0;50	1558;8	67101;5;222;65;
$GPXUP;2454;10:34:42;0;50	15565;8	67094;5;222;65;
$GPXUP;2454;10:34:43;0;50	1555;8	67084;5;222;64;
$GPXUP;2454;10:34:44;0;50	15535;8	67073;5;221;65;
$GPXUP;2454;10:34:45;0;50	1552;8	67062;5;222;65;
$GPXUP;2454;10:34:46;0;50	15504;8	67052;5;221;66;
$GPXUP;2454;10:34:47;0;50	15488;8	67046;5;220;68;
$GPXUP;2454;10:34:48;0;50	15471;8	6704;5;221;68;
$GPXUP;2454;10:34:49;0;50	15456;8	67035;5;220;63;
$GPXUP;2454;10:34:50;0;50	15441;8	6703;5;221;60;
$GPXUP;2454;10:34:51;0;50	15427;8	67022;5;221;61;
$GPXUP;2454;10:34:52;0;50	15411;8	67012;5;221;65;
$GPXUP;2454;10:34:53;0;50	15397;8	67001;5;222;64;
$GPXUP;2454;10:34:54;0;50	15385;8	66989;5;222;58;
$GPXUP;2454;10:34:55;0;50	15376;8	66972;5;223;58;
$GPXUP;2454;10:34:56;0;50	15368;8	66955;5;223;53;
$GPXUP;2454;10:34:57;0;50	15358;8	66943;5;223;52;
$GPXUP;2454;10:34:58;0;50	15345;8	66935;5;224;53;
$GPXUP;2454;10:34:59;0;50	15333;8	6693;5;224;53;
$GPXUP;2454;10:35:00;0;50	15319;8	6693;5;225;54;
$GPXUP;2454;10:35:01;0;50	15305;8	66928;5;223;57;
$GPXUP;2454;10:35:02;0;50	1529;8	66922;5;223;59;
$GPXUP;2454;10:35:03;0;50	15276;8	66912;5;223;61;
$GPXUP;2454;10:35:04;0;50	15262;8	66903;5;223;60;
$GPXUP;2454;10:35:05;0;50	15248;8	66895;5;222;59;
$GPXUP;2454;10:35:06;0;50	15233;8	66888;5;221;61;
$GPXUP;2454;10:35:07;0;50	15218;8	6688;5;221;65;
$GPXUP;2454;10:35:08;0;50	15202;8	6687;5;220;66;
$GPXUP;2454;10:35:09;0;50	15187;8	66859;5;218;67;
$GPXUP;2454;10:35:10;0;50	15171;8	66846;5;218;73;
$GPXUP;2454;10:35:11;0;50	15157;8	66829;5;217;71;
$GPXUP;2454;10:35:12;0;50	15145;8	66813;5;217;62;
$GPXUP;2454;10:35:13;0;50	15135;8	66794;5;217;60;
$GPXUP;2454;10:35:14;0;50	15127;8	66777;5;217;59;
$GPXUP;2454;10:35:15;0;50	15117;8	6676;5;217;59;
$GPXUP;2454;10:35:16;0;50	15106;8	66744;5;217;61;
$GPXUP;2454;10:35:17;0;50	15095;8	66727;5;217;63;
$GPXUP;2454;10:35:18;0;50	15083;8	66715;5;216;58;
$GPXUP;2454;10:35:19;0;50	15067;8	66707;5;216;64;
$GPXUP;2454;10:35:20;0;50	15052;8	66699;5;215;66;
$GPXUP;2454;10:35:21;0;50	15037;8	66686;5;213;68;
$GPXUP;2454;10:35:22;0;50	15023;8	66674;5;212;70;
$GPXUP;2454;10:35:23;0;50	15008;8	6666;5;211;69;
$GPXUP;2454;10:35:24;0;50	14992;8	66649;5;210;69;
$GPXUP;2454;10:35:25;0;50	14977;8	66638;5;209;67;
$GPXUP;2454;10:35:26;0;50	14961;8	66629;5;207;67;
$GPXUP;2454;10:35:27;0;50	14944;8	66623;5;207;67;
$GPXUP;2454;10:35:28;0;50	14927;8	66621;5;206;66;
$GPXUP;2454;10:35:29;0;50	14911;8	66619;5;205;63;
$GPXUP;2454;10:35:30;0;50	14895;8	66618;5;205;63;
$GPXUP;2454;10:35:31;0;50	14879;8	66618;5;204;63;
$GPXUP;2454;10:35:32;0;50	14863;8	66619;5;203;64;
$GPXUP;2454;10:35:33;0;50	14846;8	66623;5;203;64;
$GPXUP;2454;10:35:34;0;50	14833;8	66628;5;202;55;
$GPXUP;2454;10:35:35;0;50	14819;8	66634;5;202;51;
$GPXUP;2454;10:35:36;0;50	14807;8	66637;5;201;50;
$GPXUP;2454;10:35:37;0;50	14793;8	66635;5;201;54;
$GPXUP;2454;10:35:38;0;50	14778;8	66628;5;201;61;
$GPXUP;2454;10:35:39;0;50	14763;8	6662;5;200;63;
$GPXUP;2454;10:35:40;0;50	14747;8	66616;5;198;66;
$GPXUP;2454;10:35:41;0;50	1473;8	66614;5;197;66;
$GPXUP;2454;10:35:42;0;50	14713;8	66615;5;197;66;
$GPXUP;2454;10:35:43;0;50	14695;8	66614;5;196;67;
$GPXUP;2454;10:35:44;0;50	14678;8	66612;5;195;69;
$GPXUP;2454;10:35:45;0;50	14661;8	66612;5;194;70;
$GPXUP;2454;10:35:46;0;50	14643;8	6661;5;192;70;
$GPXUP;2454;10:35:47;0;50	14625;8	6661;5;192;69;
$GPXUP;2454;10:35:48;0;50	14608;8	66608;5;191;69;
$GPXUP;2454;10:35:49;0;50	14591;8	66605;5;191;65;
$GPXUP;2454;10:35:50;0;50	14575;8	66599;5;191;65;
$GPXUP;2454;10:35:51;0;50	14558;8	66595;5;191;65;
$GPXUP;2454;10:35:52;0;50	14543;8	66591;5;192;65;
$GPXUP;2454;10:35:53;0;50	14527;8	66589;5;192;64;
$GPXUP;2454;10:35:54;0;50	14511;8	6659;5;192;62;
$GPXUP;2454;10:35:55;0;50	14495;8	66595;5;192;63;
$GPXUP;2454;10:35:56;0;50	14479;8	66599;5;192;64;
$GPXUP;2454;10:35:57;0;50	14463;8	666;5;193;65;
$GPXUP;2454;10:35:58;0;50	14446;8	66598;5;192;66;
$GPXUP;2454;10:35:59;0;50	1443;8	66597;5;192;67;
$GPXUP;2454;10:36:00;0;50	14413;8	66598;5;192;64;
$GPXUP;2454;10:36:01;0;50	14398;8	66602;5;193;58;
$GPXUP;2454;10:36:02;0;50	14385;8	66608;5;193;56;
$GPXUP;2454;10:36:03;0;50	14371;8	66613;5;194;56;
$GPXUP;2454;10:36:04;0;50	14357;8	66616;5;195;55;
$GPXUP;2454;10:36:05;0;50	14343;8	66613;5;196;56;
$GPXUP;2454;10:36:06;0;50	14328;8	66608;5;196;60;
$GPXUP;2454;10:36:07;0;50	14314;8	66602;5;197;59;
$GPXUP;2454;10:36:08;0;50	14297;8	66599;5;197;67;
$GPXUP;2454;10:36:09;0;50	1428;8	66596;5;198;64;
$GPXUP;2454;10:36:10;0;50	14265;8	66594;5;199;64;
$GPXUP;2454;10:36:11;0;50	1425;8	66593;5;199;58;
$GPXUP;2454;10:36:12;0;50	14235;8	66601;5;201;60;
$GPXUP;2454;10:36:13;0;50	14224;8	66615;5;202;56;
$GPXUP;2454;10:36:14;0;50	14215;8	6663;5;203;52;
$GPXUP;2454;10:36:15;0;50	14205;8	66642;5;205;50;
$GPXUP;2454;10:36:16;0;50	14193;8	66651;5;205;51;
$GPXUP;2454;10:36:17;0;50	1418;8	66658;5;206;53;
$GPXUP;2454;10:36:18;0;50	14169;8	66662;5;208;47;
$GPXUP;2454;10:36:19;0;50	14156;8	66664;5;209;48;
$GPXUP;2454;10:36:20;0;50	14141;8	66661;5;209;63;
$GPXUP;2454;10:36:21;0;50	14123;8	66658;5;209;68;
$GPXUP;2454;10:36:22;0;50	14106;8	66654;5;209;67;
$GPXUP;2454;10:36:23;0;50	14088;8	66654;5;210;66;
$GPXUP;2454;10:36:24;0;50	14072;8	66657;5;210;61;
$GPXUP;2454;10:36:25;0;50	14056;8	66658;5;211;62;
$GPXUP;2454;10:36:26;0;50	14039;8	66655;5;211;64;
$GPXUP;2454;10:36:27;0;50	14022;8	66653;5;211;66;
$GPXUP;2454;10:36:28;0;50	14004;8	66652;5;212;72;
$GPXUP;2454;10:36:29;0;50	13985;8	66658;5;210;72;
$GPXUP;2454;10:36:30;0;50	13967;8	66663;5;210;71;
$GPXUP;2454;10:36:31;0;50	1395;8	6667;5;211;71;
$GPXUP;2454;10:36:32;0;50	13933;8	66676;5;211;69;
$GPXUP;2454;10:36:33;0;50	13915;8	66682;5;210;69;
$GPXUP;2454;10:36:34;0;50	13897;8	66684;5;210;69;
$GPXUP;2454;10:36:35;0;50	13879;8	66685;5;210;70;
$GPXUP;2454;10:36:36;0;50	13861;8	66685;5;210;71;
$GPXUP;2454;10:36:37;0;50	13844;8	66683;5;210;68;
$GPXUP;2454;10:36:38;0;50	13826;8	66678;5;211;68;
$GPXUP;2454;10:36:39;0;50	1381;8	66671;5;211;67;
$GPXUP;2454;10:36:40;0;50	13794;8	66662;5;211;67;
$GPXUP;2454;10:36:41;0;50	13777;8	66655;5;211;68;
$GPXUP;2454;10:36:42;0;50	1376;8	66652;5;210;69;
$GPXUP;2454;10:36:43;0;50	13742;8	6665;5;210;69;
$GPXUP;2454;10:36:44;0;50	13725;8	66651;5;211;69;
$GPXUP;2454;10:36:45;0;50	13707;8	66652;5;212;70;
$GPXUP;2454;10:36:46;0;50	1369;8	66651;5;212;68;
$GPXUP;2454;10:36:47;0;50	13673;8	66646;5;211;72;
$GPXUP;2454;10:36:48;0;50	13655;8	66641;5;211;68;
$GPXUP;2454;10:36:49;0;50	13637;8	66637;5;210;72;
$GPXUP;2454;10:36:50;0;50	13618;8	66632;5;211;75;
$GPXUP;2454;10:36:51;0;50	136;8	66629;5;211;73;
$GPXUP;2454;10:36:52;0;50	13581;8	66628;5;211;76;
$GPXUP;2454;10:36:53;0;50	13562;8	66626;5;210;74;
$GPXUP;2454;10:36:54;0;50	13546;8	66625;5;209;65;
$GPXUP;2454;10:36:55;0;50	1353;8	66622;5;210;63;
$GPXUP;2454;10:36:56;0;50	13513;8	66622;5;210;67;
$GPXUP;2454;10:36:57;0;50	13495;8	66622;5;209;69;
$GPXUP;2454;10:36:58;0;50	13476;8	66622;5;208;74;
$GPXUP;2454;10:36:59;0;50	13458;8	6662;5;207;72;
$GPXUP;2454;10:37:00;0;50	1344;8	66617;5;206;70;
$GPXUP;2454;10:37:01;0;50	13424;8	66612;5;204;66;
$GPXUP;2454;10:37:02;0;50	1341;8	66599;5;204;62;
$GPXUP;2454;10:37:03;0;50	13397;8	66587;5;203;61;
$GPXUP;2454;10:37:04;0;50	13385;8	66572;5;204;60;
$GPXUP;2454;10:37:05;0;50	13372;8	66557;5;204;60;
$GPXUP;2454;10:37:06;0;50	1336;8	66543;5;204;63;
$GPXUP;2454;10:37:07;0;50	13347;8	66529;5;203;66;
$GPXUP;2454;10:37:08;0;50	13331;8	66519;5;202;68;
$GPXUP;2454;10:37:09;0;50	13313;8	66513;5;201;69;
$GPXUP;2454;10:37:10;0;50	13297;8	66508;5;201;66;
$GPXUP;2454;10:37:11;0;50	13281;8	66504;5;201;63;
$GPXUP;2454;10:37:12;0;50	13266;8	66504;5;202;61;
$GPXUP;2454;10:37:13;0;50	1325;8	66503;5;202;61;
$GPXUP;2454;10:37:14;0;50	13235;8	66501;5;202;63;
$GPXUP;2454;10:37:15;0;50	1322;8	66498;5;203;60;
$GPXUP;2454;10:37:16;0;50	13205;8	66494;5;204;58;
$GPXUP;2454;10:37:17;0;50	13192;8	66489;5;204;56;
$GPXUP;2454;10:37:18;0;50	13178;8	66481;5;205;55;
$GPXUP;2454;10:37:19;0;50	13166;8	66471;5;206;55;
$GPXUP;2454;10:37:20;0;50	13155;8	66459;5;206;56;
$GPXUP;2454;10:37:21;0;50	13143;8	66444;5;207;59;
$GPXUP;2454;10:37:22;0;50	13132;8	66428;5;207;62;
$GPXUP;2454;10:37:23;0;50	13121;8	6641;5;207;63;
$GPXUP;2454;10:37:24;0;50	1311;8	66392;5;206;64;
$GPXUP;2454;10:37:25;0;50	13098;8	66377;5;207;62;
$GPXUP;2454;10:37:26;0;50	13086;8	6636;5;207;62;
$GPXUP;2454;10:37:27;0;50	13076;8	66342;5;207;64;
$GPXUP;2454;10:37:28;0;50	13065;8	66322;5;207;66;
$GPXUP;2454;10:37:29;0;50	13051;8	66306;5;206;67;
$GPXUP;2454;10:37:30;0;50	13037;8	66292;5;206;65;
$GPXUP;2454;10:37:31;0;50	13023;8	66282;5;206;63;
$GPXUP;2454;10:37:32;0;50	13009;8	66273;5;206;63;
$GPXUP;2454;10:37:33;0;50	12993;8	66261;5;205;64;
$GPXUP;2454;10:37:34;0;50	12981;8	66247;5;205;63;
$GPXUP;2454;10:37:35;0;50	12968;8	6623;5;205;63;
$GPXUP;2454;10:37:36;0;50	12957;8	66214;5;205;61;
$GPXUP;2454;10:37:37;0;50	12945;8	66202;5;205;61;
$GPXUP;2454;10:37:38;0;50	12931;8	66191;5;204;60;
$GPXUP;2454;10:37:39;0;50	12915;8	66181;5;203;67;
$GPXUP;2454;10:37:40;0;50	12899;8	66174;5;202;67;
$GPXUP;2454;10:37:41;0;50	12882;8	66171;5;202;66;
$GPXUP;2454;10:37:42;0;50	12865;8	66168;5;201;65;
$GPXUP;2454;10:37:43;0;50	12849;8	66167;5;200;65;
$GPXUP;2454;10:37:44;0;50	12832;8	66165;5;199;64;
$GPXUP;2454;10:37:45;0;50	12817;8	66164;5;199;63;
$GPXUP;2454;10:37:46;0;50	12801;8	66157;5;199;62;
$GPXUP;2454;10:37:47;0;50	12787;8	66146;5;198;61;
$GPXUP;2454;10:37:48;0;50	12773;8	66135;5;199;61;
$GPXUP;2454;10:37:49;0;50	12762;8	6612;5;198;61;
$GPXUP;2454;10:37:50;0;50	1275;8	66105;5;199;61;
$GPXUP;2454;10:37:51;0;50	1274;8	66089;5;199;56;
$GPXUP;2454;10:37:52;0;50	12731;8	66073;5;198;53;
$GPXUP;2454;10:37:53;0;50	1272;8	66059;5;198;58;
$GPXUP;2454;10:37:54;0;50	12707;8	66044;5;197;62;
$GPXUP;2454;10:37:55;0;50	12695;8	66029;5;196;61;
$GPXUP;2454;10:37:56;0;50	12686;8	66012;5;195;59;
$GPXUP;2454;10:37:57;0;50	12675;8	65994;5;194;59;
$GPXUP;2454;10:37:58;0;50	12666;8	65978;5;194;56;
$GPXUP;2454;10:37:59;0;50	12657;8	65963;5;194;54;
$GPXUP;2454;10:38:00;0;50	12649;8	65947;5;193;48;
$GPXUP;2454;10:38:01;0;50	12641;8	65935;5;193;48;
$GPXUP;2454;10:38:02;0;50	1263;8	65925;5;193;50;
$GPXUP;2454;10:38:03;0;50	12618;8	65921;5;192;48;
$GPXUP;2454;10:38:04;0;50	12606;8	6592;5;192;46;
$GPXUP;2454;10:38:05;0;50	12594;8	65925;5;192;49;
$GPXUP;2454;10:38:06;0;50	12582;8	65928;5;191;49;
$GPXUP;2454;10:38:07;0;50	12569;8	65928;5;190;49;
$GPXUP;2454;10:38:08;0;50	12556;8	65924;5;189;52;
$GPXUP;2454;10:38:09;0;50	12544;8	65918;5;188;52;
$GPXUP;2454;10:38:10;0;50	12533;8	65907;5;186;50;
$GPXUP;2454;10:38:11;0;50	12524;8	65898;5;184;47;
$GPXUP;2454;10:38:12;0;50	12518;8	65888;5;182;40;
$GPXUP;2454;10:38:13;0;50	12514;8	65881;5;181;27;
$GPXUP;2454;10:38:14;0;50	12518;8	6587;5;180;24;
$GPXUP;2454;10:38:15;0;50	12525;8	6586;5;178;30;
$GPXUP;2454;10:38:16;0;50	12532;8	6585;5;178;28;
$GPXUP;2454;10:38:17;0;50	12539;8	65842;5;176;27;
$GPXUP;2454;10:38:18;0;50	12542;8	65834;5;175;23;
$GPXUP;2454;10:38:19;0;50	12543;8	6583;5;174;14;
$GPXUP;2454;10:38:20;0;50	12544;8	65831;5;172;7;
$GPXUP;2454;10:38:21;0;50	1254;8	65838;5;172;20;
$GPXUP;2454;10:38:22;0;50	12536;8	65848;5;170;21;
$GPXUP;2454;10:38:23;0;50	12534;8	65856;5;169;20;
$GPXUP;2454;10:38:24;0;50	12533;8	65865;5;168;16;
$GPXUP;2454;10:38:25;0;50	12534;8	65868;5;167;2;
$GPXUP;2454;10:38:26;0;50	12535;8	65871;5;166;0;
