# Supplementary material for: Pigeon Navigation: Different Routes Lead to Frankfurt
Source: PLoS One. 2014 Nov 12;9(11):e112439. doi: 10.1371/journal.pone.0112439 (PMC4229201; doi:10.1371/journal.pone.0112439)
Supplement: File S4 — Files containing the original track data and a ‘Read me’ explaining the data format. (ZIP) [file pone.0112439.s004.zip › N-RB/060511xup03_719_GAP.log]

$GPXUP;2454;11:21:40;0;50	29296;8	72372;2;212;0;
$GPXUP;2454;11:21:41;0;50	29292;8	72365;2;212;20;
$GPXUP;2454;11:21:42;0;50	29288;8	72359;2;212;22;
$GPXUP;2454;11:21:43;0;50	2928;8	72344;3;212;50;
$GPXUP;2454;11:21:44;0;50	2927;8	72328;2;212;52;
$GPXUP;2454;11:21:45;0;50	29257;8	72328;5;212;48;
$GPXUP;2454;11:21:46;0;50	29244;8	72332;5;213;50;
$GPXUP;2454;11:21:47;0;50	29231;8	72337;2;213;50;
$GPXUP;2454;11:21:48;0;50	29217;8	72343;3;214;53;
$GPXUP;2454;11:21:49;0;50	29201;8	7235;5;214;62;
$GPXUP;2454;11:21:50;0;50	29187;8	72353;3;215;57;
$GPXUP;2454;11:21:51;0;50	29172;8	72354;5;215;57;
$GPXUP;2454;11:21:52;0;50	29157;8	72355;5;216;58;
$GPXUP;2454;11:21:53;0;50	29144;8	72356;5;217;52;
$GPXUP;2454;11:21:54;0;50	29131;8	72353;5;218;48;
$GPXUP;2454;11:21:55;0;50	2912;8	72345;5;218;48;
$GPXUP;2454;11:21:56;0;50	29107;8	72336;5;218;57;
$GPXUP;2454;11:21:57;0;50	29093;8	72333;5;220;57;
$GPXUP;2454;11:21:58;0;50	29078;8	72329;5;220;59;
$GPXUP;2454;11:21:59;0;50	29065;8	72326;5;221;54;
$GPXUP;2454;11:22:00;0;50	29052;8	72328;5;221;53;
$GPXUP;2454;11:22:01;0;50	29039;8	72331;2;222;53;
$GPXUP;2454;11:22:02;0;50	29025;8	72322;5;224;59;
$GPXUP;2454;11:22:03;0;50	29012;8	7231;5;225;56;
$GPXUP;2454;11:22:04;0;50	28998;8	72299;5;227;62;
$GPXUP;2454;11:22:05;0;50	28983;8	72289;5;228;62;
$GPXUP;2454;11:22:06;0;50	28969;8	72279;5;229;58;
$GPXUP;2454;11:22:07;0;50	28954;8	72271;5;229;60;
$GPXUP;2454;11:22:08;0;50	2894;8	72268;5;230;59;
$GPXUP;2454;11:22:09;0;50	28924;8	72271;5;231;64;
$GPXUP;2454;11:22:10;0;50	28909;8	72275;5;232;61;
$GPXUP;2454;11:22:11;0;50	28894;8	7228;5;234;61;
$GPXUP;2454;11:22:12;0;50	28877;8	72286;5;235;67;
$GPXUP;2454;11:22:13;0;50	28859;8	72289;3;235;68;
$GPXUP;2454;11:22:14;0;50	28843;8	72293;5;236;67;
$GPXUP;2454;11:22:15;0;50	28825;8	72296;5;237;70;
$GPXUP;2454;11:22:16;0;50	28807;8	72292;5;238;72;
$GPXUP;2454;11:22:17;0;50	28788;8	72289;3;238;71;
$GPXUP;2454;11:22:18;0;50	28771;8	72291;5;239;71;
$GPXUP;2454;11:22:19;0;50	28755;8	72294;5;241;62;
$GPXUP;2454;11:22:20;0;50	28739;8	72295;5;241;65;
$GPXUP;2454;11:22:21;0;50	28723;8	72293;5;242;63;
$GPXUP;2454;11:22:22;0;50	28707;8	7229;5;242;64;
$GPXUP;2454;11:22:23;0;50	28688;8	72284;5;244;75;
$GPXUP;2454;11:22:24;0;50	2867;8	72277;5;246;73;
$GPXUP;2454;11:22:25;0;50	28651;8	72271;5;248;76;
$GPXUP;2454;11:22:26;0;50	28635;8	72266;5;249;67;
$GPXUP;2454;11:22:27;0;50	28618;8	7226;5;250;68;
$GPXUP;2454;11:22:28;0;50	28604;8	72251;5;252;62;
$GPXUP;2454;11:22:29;0;50	28589;8	7224;5;252;65;
$GPXUP;2454;11:22:30;0;50	28576;8	72225;5;253;62;
$GPXUP;2454;11:22:31;0;50	28562;8	72211;5;255;59;
$GPXUP;2454;11:22:32;0;50	2855;8	72194;5;256;62;
$GPXUP;2454;11:22:33;0;50	28537;8	72176;5;256;66;
$GPXUP;2454;11:22:34;0;50	28526;8	72155;5;258;65;
$GPXUP;2454;11:22:35;0;50	28515;8	72138;5;259;62;
$GPXUP;2454;11:22:36;0;50	28502;8	72121;5;260;65;
$GPXUP;2454;11:22:37;0;50	28491;8	72106;5;261;58;
$GPXUP;2454;11:22:38;0;50	28479;8	72095;5;261;52;
$GPXUP;2454;11:22:39;0;50	28466;8	72088;5;262;59;
$GPXUP;2454;11:22:40;0;50	28452;8	72081;5;263;60;
$GPXUP;2454;11:22:41;0;50	28439;8	72069;5;264;60;
$GPXUP;2454;11:22:42;0;50	28424;8	72059;5;264;61;
$GPXUP;2454;11:22:43;0;50	28412;8	72047;5;264;61;
$GPXUP;2454;11:22:44;0;50	284;8	72032;5;265;61;
$GPXUP;2454;11:22:45;0;50	28389;8	72017;5;265;56;
$GPXUP;2454;11:22:46;0;50	2838;8	72004;5;265;50;
$GPXUP;2454;11:22:47;0;50	2837;8	71988;5;265;59;
$GPXUP;2454;11:22:48;0;50	28357;8	7197;5;265;68;
$GPXUP;2454;11:22:49;0;50	28343;8	71958;5;265;66;
$GPXUP;2454;11:22:50;0;50	28329;8	71946;5;265;65;
$GPXUP;2454;11:22:51;0;50	28316;8	71938;5;266;61;
$GPXUP;2454;11:22:52;0;50	28301;8	71935;5;265;63;
$GPXUP;2454;11:22:53;0;50	28288;8	71937;5;266;56;
$GPXUP;2454;11:22:54;0;50	28276;8	71942;5;265;50;
$GPXUP;2454;11:22:55;0;50	28267;8	71952;5;265;43;
$GPXUP;2454;11:22:56;0;50	28263;8	7197;5;265;42;
$GPXUP;2454;11:22:57;0;50	2826;8	71989;2;264;41;
$GPXUP;2454;11:22:58;0;50	28272;8	72011;5;265;50;
$GPXUP;2454;11:22:59;0;50	28284;8	72033;5;264;54;
$GPXUP;2454;11:23:00;0;50	28295;8	72057;5;264;55;
$GPXUP;2454;11:23:01;0;50	28305;8	72081;5;264;55;
$GPXUP;2454;11:23:02;0;50	28313;8	72105;5;263;55;
$GPXUP;2454;11:23:03;0;50	28315;8	72134;5;263;60;
$GPXUP;2454;11:23:04;0;50	28313;8	7216;5;262;57;
$GPXUP;2454;11:23:05;0;50	28309;8	72183;5;261;50;
$GPXUP;2454;11:23:06;0;50	28302;8	72204;5;261;56;
$GPXUP;2454;11:23:07;0;50	28293;8	72229;5;260;61;
$GPXUP;2454;11:23:08;0;50	28286;8	7225;5;260;56;
$GPXUP;2454;11:23:09;0;50	28278;8	72269;5;259;48;
$GPXUP;2454;11:23:10;0;50	28272;8	72286;5;258;45;
$GPXUP;2454;11:23:11;0;50	28271;8	72304;5;257;42;
$GPXUP;2454;11:23:12;0;50	28274;8	72322;5;257;40;
$GPXUP;2454;11:23:13;0;50	28286;8	72337;5;257;49;
$GPXUP;2454;11:23:14;0;50	28294;8	72355;5;257;51;
$GPXUP;2454;11:23:15;0;50	28301;8	72377;5;257;53;
$GPXUP;2454;11:23:16;0;50	28306;8	72396;5;257;51;
$GPXUP;2454;11:23:17;0;50	28309;8	72419;5;256;55;
$GPXUP;2454;11:23:18;0;50	28309;8	72442;5;256;56;
$GPXUP;2454;11:23:19;0;50	28308;8	72466;5;256;63;
$GPXUP;2454;11:23:20;0;50	28308;8	72489;5;256;56;
$GPXUP;2454;11:23:21;0;50	2831;8	7251;5;256;51;
$GPXUP;2454;11:23:22;0;50	28313;8	7253;5;255;47;
$GPXUP;2454;11:23:23;0;50	28315;8	72547;5;256;46;
$GPXUP;2454;11:23:24;0;50	28322;8	72567;5;256;52;
$GPXUP;2454;11:23:25;0;50	28333;8	72579;5;256;47;
$GPXUP;2454;11:23:26;0;50	28345;8	72591;5;256;50;
$GPXUP;2454;11:23:27;0;50	28355;8	72605;5;257;50;
$GPXUP;2454;11:23:28;0;50	28364;8	72621;5;257;50;
$GPXUP;2454;11:23:29;0;50	28371;8	72638;5;258;47;
$GPXUP;2454;11:23:30;0;50	28376;8	72653;5;258;42;
$GPXUP;2454;11:23:31;0;50	28381;8	72668;5;259;42;
$GPXUP;2454;11:23:32;0;50	28382;8	72679;5;260;30;
$GPXUP;2454;11:23:33;0;50	2838;8	72693;5;261;38;
$GPXUP;2454;11:23:34;0;50	28375;8	72706;5;261;39;
$GPXUP;2454;11:23:35;0;50	28366;8	72722;3;262;51;
$GPXUP;2454;11:23:36;0;50	28356;8	72732;5;262;52;
$GPXUP;2454;11:23:37;0;50	2834;8	72736;5;263;59;
$GPXUP;2454;11:23:38;0;50	28326;8	72746;5;264;56;
$GPXUP;2454;11:23:39;0;50	28313;8	72755;5;264;54;
$GPXUP;2454;11:23:40;0;50	28303;8	72769;5;264;53;
$GPXUP;2454;11:23:41;0;50	2829;8	7278;5;265;55;
$GPXUP;2454;11:23:42;0;50	28275;8	72787;5;265;58;
$GPXUP;2454;11:23:43;0;50	2826;8	72791;5;265;60;
$GPXUP;2454;11:23:44;0;50	28245;8	72797;5;265;59;
$GPXUP;2454;11:23:45;0;50	28229;8	72798;5;265;58;
$GPXUP;2454;11:23:46;0;50	28214;8	728;2;265;56;
$GPXUP;2454;11:23:47;0;50	282;8	72807;5;264;56;
$GPXUP;2454;11:23:48;0;50	28186;8	72813;5;264;57;
$GPXUP;2454;11:23:49;0;50	28173;8	72819;5;263;54;
$GPXUP;2454;11:23:50;0;50	28162;8	7283;5;263;54;
$GPXUP;2454;11:23:51;0;50	28149;8	72842;5;261;55;
$GPXUP;2454;11:23:52;0;50	28136;8	72852;5;261;57;
$GPXUP;2454;11:23:53;0;50	28124;8	72863;5;260;57;
$GPXUP;2454;11:23:54;0;50	28112;8	72867;5;259;47;
$GPXUP;2454;11:23:55;0;50	28097;8	72862;5;259;57;
$GPXUP;2454;11:23:56;0;50	28084;8	72859;5;259;49;
$GPXUP;2454;11:23:57;0;50	28069;8	7286;5;258;57;
$GPXUP;2454;11:23:58;0;50	28055;8	72863;5;258;56;
$GPXUP;2454;11:23:59;0;50	28044;8	7287;5;259;48;
$GPXUP;2454;11:24:00;0;50	28033;8	72881;5;259;47;
$GPXUP;2454;11:24:01;0;50	28022;8	72888;5;260;49;
$GPXUP;2454;11:24:02;0;50	28009;8	72896;5;260;54;
$GPXUP;2454;11:24:03;0;50	27996;8	72902;5;261;55;
$GPXUP;2454;11:24:04;0;50	27982;8	72902;5;261;54;
$GPXUP;2454;11:24:05;0;50	27968;8	72891;5;261;60;
$GPXUP;2454;11:24:06;0;50	27954;8	72877;5;260;60;
$GPXUP;2454;11:24:07;0;50	27943;8	72859;5;261;60;
$GPXUP;2454;11:24:08;0;50	27932;8	72837;5;262;63;
$GPXUP;2454;11:24:09;0;50	27928;8	72811;5;262;57;
$GPXUP;2454;11:24:10;0;50	27932;8	72782;5;263;61;
$GPXUP;2454;11:24:11;0;50	27934;8	72751;5;265;65;
$GPXUP;2454;11:24:12;0;50	27938;8	72719;5;266;71;
$GPXUP;2454;11:24:13;0;50	27942;8	72688;5;266;68;
$GPXUP;2454;11:24:14;0;50	2795;8	72657;5;267;70;
$GPXUP;2454;11:24:15;0;50	27954;8	72629;5;268;63;
$GPXUP;2454;11:24:16;0;50	27957;8	72601;5;269;64;
$GPXUP;2454;11:24:17;0;50	27958;8	72573;5;271;66;
$GPXUP;2454;11:24:18;0;50	27958;8	72544;2;271;65;
$GPXUP;2454;11:24:19;0;50	27963;8	72518;5;271;63;
$GPXUP;2454;11:24:20;0;50	27968;8	72492;2;272;63;
$GPXUP;2454;11:24:21;0;50	27976;8	72469;5;273;60;
$GPXUP;2454;11:24:22;0;50	27982;8	72446;5;273;54;
$GPXUP;2454;11:24:23;0;50	27988;8	72426;2;273;54;
$GPXUP;2454;11:24:24;0;50	27989;8	724;5;274;61;
$GPXUP;2454;11:24:25;0;50	27991;8	72375;5;275;61;
$GPXUP;2454;11:24:26;0;50	27992;8	72349;5;275;62;
$GPXUP;2454;11:24:27;0;50	27994;8	72322;5;274;64;
$GPXUP;2454;11:24:28;0;50	27995;8	72297;3;273;63;
$GPXUP;2454;11:24:29;0;50	27997;8	72272;5;273;63;
$GPXUP;2454;11:24:30;0;50	28005;8	72248;5;273;65;
$GPXUP;2454;11:24:31;0;50	28013;8	72225;5;273;62;
$GPXUP;2454;11:24:32;0;50	28021;8	72202;2;273;62;
$GPXUP;2454;11:24:33;0;50	28039;8	72196;5;272;66;
$GPXUP;2454;11:24:34;0;50	28058;8	72188;5;271;69;
$GPXUP;2454;11:24:35;0;50	28077;8	72176;5;270;71;
$GPXUP;2454;11:24:36;0;50	28093;8	72159;5;268;73;
$GPXUP;2454;11:24:37;0;50	28111;8	72147;5;268;71;
$GPXUP;2454;11:24:38;0;50	28129;8	72133;5;267;70;
$GPXUP;2454;11:24:39;0;50	28144;8	72119;5;267;70;
$GPXUP;2454;11:24:40;0;50	28162;8	72107;5;266;69;
$GPXUP;2454;11:24:41;0;50	2818;8	72096;5;265;72;
$GPXUP;2454;11:24:42;0;50	28198;8	72087;5;264;71;
$GPXUP;2454;11:24:43;0;50	28216;8	72078;5;263;70;
$GPXUP;2454;11:24:44;0;50	28233;8	72078;5;263;65;
$GPXUP;2454;11:24:45;0;50	28249;8	72084;5;263;60;
$GPXUP;2454;11:24:46;0;50	28262;8	72089;5;262;52;
$GPXUP;2454;11:24:47;0;50	28274;8	72097;5;262;51;
$GPXUP;2454;11:24:48;0;50	28287;8	72102;5;261;51;
$GPXUP;2454;11:24:49;0;50	28298;8	72113;5;261;50;
$GPXUP;2454;11:24:50;0;50	28308;8	72129;5;261;49;
$GPXUP;2454;11:24:51;0;50	28315;8	72143;5;261;46;
$GPXUP;2454;11:24:52;0;50	28323;8	72159;5;261;45;
$GPXUP;2454;11:24:53;0;50	28327;8	72175;5;261;39;
$GPXUP;2454;11:24:54;0;50	28327;8	72193;5;261;38;
$GPXUP;2454;11:24:55;0;50	28328;8	72216;5;261;51;
$GPXUP;2454;11:24:56;0;50	28328;8	72239;5;261;50;
$GPXUP;2454;11:24:57;0;50	2833;8	72261;5;261;49;
$GPXUP;2454;11:24:58;0;50	28334;8	72281;5;262;50;
$GPXUP;2454;11:24:59;0;50	28342;8	72305;5;262;61;
$GPXUP;2454;11:25:00;0;50	2835;8	72327;5;264;58;
$GPXUP;2454;11:25:01;0;50	28356;8	72349;5;265;55;
$GPXUP;2454;11:25:02;0;50	28361;8	72369;5;267;50;
$GPXUP;2454;11:25:03;0;50	28366;8	7239;5;268;51;
$GPXUP;2454;11:25:04;0;50	28369;8	7241;5;269;51;
$GPXUP;2454;11:25:05;0;50	28374;8	72431;5;271;51;
$GPXUP;2454;11:25:06;0;50	2838;8	72452;5;271;56;
$GPXUP;2454;11:25:07;0;50	28386;8	72471;5;272;54;
$GPXUP;2454;11:25:08;0;50	28396;8	72488;5;274;54;
$GPXUP;2454;11:25:09;0;50	28403;8	72505;5;274;54;
$GPXUP;2454;11:25:10;0;50	28412;8	72522;5;276;51;
$GPXUP;2454;11:25:11;0;50	2842;8	72538;5;276;53;
$GPXUP;2454;11:25:12;0;50	28425;8	72555;5;278;49;
$GPXUP;2454;11:25:13;0;50	28427;8	7257;5;279;41;
$GPXUP;2454;11:25:14;0;50	28427;8	72588;5;280;50;
$GPXUP;2454;11:25:15;0;50	28426;8	72602;5;282;40;
$GPXUP;2454;11:25:16;0;50	28425;8	72616;5;283;38;
$GPXUP;2454;11:25:17;0;50	2842;8	72626;5;285;34;
$GPXUP;2454;11:25:18;0;50	28416;8	72632;5;286;26;
$GPXUP;2454;11:25:19;0;50	28412;8	72633;5;287;16;
$GPXUP;2454;11:25:20;0;50	28403;8	72624;5;288;25;
$GPXUP;2454;11:25:21;0;50	28389;8	72606;5;289;52;
$GPXUP;2454;11:25:22;0;50	28373;8	72579;5;289;67;
$GPXUP;2454;11:25:23;0;50	28358;8	72552;5;290;68;
$GPXUP;2454;11:25:24;0;50	28342;8	72526;2;291;68;
$GPXUP;2454;11:25:25;0;50	28327;8	725;5;292;67;
$GPXUP;2454;11:25:26;0;50	28313;8	72476;5;292;66;
$GPXUP;2454;11:25:27;0;50	28301;8	72448;5;292;64;
$GPXUP;2454;11:25:28;0;50	28291;8	7242;5;293;68;
$GPXUP;2454;11:25:29;0;50	28282;8	72394;5;294;59;
$GPXUP;2454;11:25:30;0;50	28275;8	72368;5;294;58;
$GPXUP;2454;11:25:31;0;50	28268;8	72343;2;294;58;
$GPXUP;2454;11:25:32;0;50	28258;8	72318;5;295;61;
$GPXUP;2454;11:25:33;0;50	28247;8	72296;5;295;62;
$GPXUP;2454;11:25:34;0;50	28235;8	72277;5;296;62;
$GPXUP;2454;11:25:35;0;50	28222;8	72262;5;297;58;
$GPXUP;2454;11:25:36;0;50	28207;8	72246;5;297;63;
$GPXUP;2454;11:25:37;0;50	28193;8	72239;5;296;57;
$GPXUP;2454;11:25:38;0;50	28178;8	72232;5;297;59;
$GPXUP;2454;11:25:39;0;50	28164;8	72221;5;296;60;
$GPXUP;2454;11:25:40;0;50	28151;8	72205;5;295;62;
$GPXUP;2454;11:25:41;0;50	28137;8	72188;5;293;66;
$GPXUP;2454;11:25:42;0;50	28122;8	72174;5;292;64;
$GPXUP;2454;11:25:43;0;50	28107;8	72165;5;291;63;
$GPXUP;2454;11:25:44;0;50	28091;8	7216;5;290;62;
$GPXUP;2454;11:25:45;0;50	28076;8	72158;5;289;63;
$GPXUP;2454;11:25:46;0;50	2806;8	72156;5;287;63;
$GPXUP;2454;11:25:47;0;50	28044;8	72156;5;286;63;
$GPXUP;2454;11:25:48;0;50	28028;8	72156;5;285;66;
$GPXUP;2454;11:25:49;0;50	2801;8	72158;5;284;67;
$GPXUP;2454;11:25:50;0;50	27994;8	7216;2;282;67;
$GPXUP;2454;11:25:51;0;50	27978;8	72158;5;281;64;
$GPXUP;2454;11:25:52;0;50	27962;8	72153;5;282;63;
$GPXUP;2454;11:25:53;0;50	27944;8	72153;5;281;71;
$GPXUP;2454;11:25:54;0;50	27927;8	72153;5;280;69;
$GPXUP;2454;11:25:55;0;50	27912;8	72158;5;281;62;
$GPXUP;2454;11:25:56;0;50	27898;8	72164;5;280;61;
$GPXUP;2454;11:25:57;0;50	27884;8	7217;5;280;60;
$GPXUP;2454;11:25:58;0;50	2787;8	72181;5;279;59;
$GPXUP;2454;11:25:59;0;50	27857;8	72191;5;279;60;
$GPXUP;2454;11:26:00;0;50	27844;8	72199;5;278;61;
$GPXUP;2454;11:26:01;0;50	27828;8	72203;5;277;62;
$GPXUP;2454;11:26:02;0;50	27812;8	72201;5;277;65;
$GPXUP;2454;11:26:03;0;50	27797;8	72204;5;276;62;
$GPXUP;2454;11:26:04;0;50	27783;8	72212;5;276;61;
$GPXUP;2454;11:26:05;0;50	27769;8	72222;5;276;58;
$GPXUP;2454;11:26:06;0;50	27756;8	72233;5;276;60;
$GPXUP;2454;11:26:07;0;50	27741;8	7224;5;275;62;
$GPXUP;2454;11:26:08;0;50	27726;8	72247;5;274;65;
$GPXUP;2454;11:26:09;0;50	27709;8	72253;5;273;68;
$GPXUP;2454;11:26:10;0;50	27691;8	72252;5;272;68;
$GPXUP;2454;11:26:11;0;50	27675;8	72248;5;271;67;
$GPXUP;2454;11:26:12;0;50	2766;8	72244;5;271;64;
$GPXUP;2454;11:26:13;0;50	27644;8	72237;5;271;66;
$GPXUP;2454;11:26:14;0;50	27629;8	7223;5;271;65;
$GPXUP;2454;11:26:15;0;50	27614;8	72224;5;269;64;
$GPXUP;2454;11:26:16;0;50	27599;8	7222;5;269;63;
$GPXUP;2454;11:26:17;0;50	27583;8	72216;5;269;64;
$GPXUP;2454;11:26:18;0;50	27568;8	72207;5;269;65;
$GPXUP;2454;11:26:19;0;50	27555;8	72198;5;270;60;
$GPXUP;2454;11:26:20;0;50	27542;8	72183;5;269;66;
$GPXUP;2454;11:26:21;0;50	27531;8	72161;5;268;69;
$GPXUP;2454;11:26:22;0;50	2752;8	72139;5;267;70;
$GPXUP;2454;11:26:23;0;50	27508;8	7212;5;267;70;
$GPXUP;2454;11:26:24;0;50	27496;8	72101;5;266;68;
$GPXUP;2454;11:26:25;0;50	27484;8	72082;5;265;69;
$GPXUP;2454;11:26:26;0;50	27471;8	72065;5;265;67;
$GPXUP;2454;11:26:27;0;50	27458;8	7205;5;263;66;
$GPXUP;2454;11:26:28;0;50	27442;8	72037;5;263;69;
$GPXUP;2454;11:26:29;0;50	27429;8	72019;5;262;69;
$GPXUP;2454;11:26:30;0;50	27417;8	72;5;262;72;
$GPXUP;2454;11:26:31;0;50	27404;8	71982;5;260;73;
$GPXUP;2454;11:26:32;0;50	27389;8	71964;5;258;73;
$GPXUP;2454;11:26:33;0;50	27375;8	71945;5;256;77;
$GPXUP;2454;11:26:34;0;50	27358;8	71929;5;255;77;
$GPXUP;2454;11:26:35;0;50	27343;8	71911;5;253;77;
$GPXUP;2454;11:26:36;0;50	27328;8	71892;5;251;77;
$GPXUP;2454;11:26:37;0;50	27312;8	71876;5;250;76;
$GPXUP;2454;11:26:38;0;50	27294;8	71865;5;249;76;
$GPXUP;2454;11:26:39;0;50	27277;8	71853;5;247;75;
$GPXUP;2454;11:26:40;0;50	2726;8	71839;5;246;74;
$GPXUP;2454;11:26:41;0;50	27243;8	71826;5;245;75;
$GPXUP;2454;11:26:42;0;50	27228;8	71816;5;244;68;
$GPXUP;2454;11:26:43;0;50	27212;8	71805;2;243;68;
$GPXUP;2454;11:26:44;0;50	27197;8	71806;5;244;60;
$GPXUP;2454;11:26:45;0;50	2718;8	71804;5;245;64;
$GPXUP;2454;11:26:46;0;50	27164;8	71803;5;246;65;
$GPXUP;2454;11:26:47;0;50	27145;8	71796;5;246;74;
$GPXUP;2454;11:26:48;0;50	2713;8	71783;5;247;71;
$GPXUP;2454;11:26:49;0;50	27114;8	71769;5;248;73;
$GPXUP;2454;11:26:50;0;50	27098;8	71759;5;249;72;
$GPXUP;2454;11:26:51;0;50	27081;8	71749;5;249;69;
$GPXUP;2454;11:26:52;0;50	27067;8	7174;5;250;62;
$GPXUP;2454;11:26:53;0;50	27051;8	71731;5;252;66;
$GPXUP;2454;11:26:54;0;50	27034;8	71717;5;252;76;
$GPXUP;2454;11:26:55;0;50	27016;8	71701;5;252;82;
$GPXUP;2454;11:26:56;0;50	27;8	71682;5;252;83;
$GPXUP;2454;11:26:57;0;50	26984;8	71664;5;253;81;
$GPXUP;2454;11:26:58;0;50	26967;8	71645;5;252;82;
$GPXUP;2454;11:26:59;0;50	26951;8	71628;5;252;81;
$GPXUP;2454;11:27:00;0;50	26934;8	71616;5;251;73;
$GPXUP;2454;11:27:01;0;50	26916;8	71607;5;251;76;
$GPXUP;2454;11:27:02;0;50	26898;8	71598;5;251;75;
$GPXUP;2454;11:27:03;0;50	26881;8	71585;5;251;76;
$GPXUP;2454;11:27:04;0;50	26864;8	71572;5;250;77;
$GPXUP;2454;11:27:05;0;50	26846;8	71562;5;249;76;
$GPXUP;2454;11:27:06;0;50	26827;8	71552;5;248;80;
$GPXUP;2454;11:27:07;0;50	2681;8	71537;5;247;80;
$GPXUP;2454;11:27:08;0;50	26794;8	71517;5;246;81;
$GPXUP;2454;11:27:09;0;50	26779;8	71499;5;245;77;
$GPXUP;2454;11:27:10;0;50	26765;8	71481;5;243;76;
$GPXUP;2454;11:27:11;0;50	2675;8	71462;5;242;77;
$GPXUP;2454;11:27:12;0;50	26737;8	71441;5;242;77;
$GPXUP;2454;11:27:13;0;50	26724;8	71419;5;240;76;
$GPXUP;2454;11:27:14;0;50	26713;8	71394;5;239;76;
$GPXUP;2454;11:27:15;0;50	26703;8	7137;5;238;76;
$GPXUP;2454;11:27:16;0;50	26693;8	71347;5;237;74;
$GPXUP;2454;11:27:17;0;50	26682;8	71324;5;235;74;
$GPXUP;2454;11:27:18;0;50	26671;8	71299;5;235;73;
$GPXUP;2454;11:27:19;0;50	26664;8	71274;5;233;76;
$GPXUP;2454;11:27:20;0;50	26657;8	71246;5;233;77;
$GPXUP;2454;11:27:21;0;50	26649;8	71218;5;230;78;
$GPXUP;2454;11:27:22;0;50	26643;8	7119;5;229;79;
$GPXUP;2454;11:27:23;0;50	26635;8	71162;5;228;80;
$GPXUP;2454;11:27:24;0;50	26628;8	71134;3;226;77;
$GPXUP;2454;11:27:25;0;50	26625;8	71105;5;226;75;
$GPXUP;2454;11:27:26;0;50	26621;8	71077;5;225;74;
$GPXUP;2454;11:27:27;0;50	26617;8	71051;5;224;70;
$GPXUP;2454;11:27:28;0;50	26614;8	71022;5;223;74;
$GPXUP;2454;11:27:29;0;50	26611;8	70998;5;221;65;
$GPXUP;2454;11:27:30;0;50	26605;8	70973;5;220;69;
$GPXUP;2454;11:27:31;0;50	266;8	70946;2;218;69;
$GPXUP;2454;11:27:32;0;50	26585;8	70938;5;218;62;
$GPXUP;2454;11:27:33;0;50	26568;8	70928;5;217;70;
$GPXUP;2454;11:27:34;0;50	2655;8	70915;5;217;76;
$GPXUP;2454;11:27:35;0;50	26534;8	70901;5;216;74;
$GPXUP;2454;11:27:36;0;50	26519;8	70887;5;215;73;
$GPXUP;2454;11:27:37;0;50	26505;8	70867;5;214;74;
$GPXUP;2454;11:27:38;0;50	26498;8	70846;5;214;67;
$GPXUP;2454;11:27:39;0;50	26496;8	70821;5;214;66;
$GPXUP;2454;11:27:40;0;50	26501;8	70793;5;213;73;
$GPXUP;2454;11:27:41;0;50	26509;8	70766;5;212;73;
$GPXUP;2454;11:27:42;0;50	2652;8	70744;5;212;68;
$GPXUP;2454;11:27:43;0;50	26533;8	70726;3;212;61;
$GPXUP;2454;11:27:44;0;50	26544;8	70716;5;212;46;
$GPXUP;2454;11:27:45;0;50	26553;8	70705;2;212;44;
$GPXUP;2454;11:27:46;0;50	26564;8	70697;2;212;41;
$GPXUP;2454;11:27:47;0;50	26574;8	70689;2;212;41;
$GPXUP;2454;11:27:48;0;50	26571;8	70704;5;212;31;
$GPXUP;2454;11:27:49;0;50	26567;8	70723;5;212;40;
$GPXUP;2454;11:27:50;0;50	26563;8	70742;5;213;41;
$GPXUP;2454;11:27:51;0;50	26559;8	70761;5;212;41;
$GPXUP;2454;11:27:52;0;50	26558;8	70782;5;212;43;
$GPXUP;2454;11:27:53;0;50	26558;8	70796;5;213;32;
$GPXUP;2454;11:27:54;0;50	26564;8	70804;5;213;28;
$GPXUP;2454;11:27:55;0;50	26572;8	7081;5;214;34;
$GPXUP;2454;11:27:56;0;50	26582;8	70807;3;214;40;
$GPXUP;2454;11:27:57;0;50	26593;8	70805;2;215;41;
$GPXUP;2454;11:27:58;0;50	26603;8	70803;2;215;41;
$GPXUP;2454;11:27:59;0;50	26605;8	70802;3;215;7;
$GPXUP;2454;11:28:00;0;50	26605;8	70799;5;215;1;
$GPXUP;2454;11:28:01;0;50	26605;8	70796;5;215;0;
$GPXUP;2454;11:28:02;0;50	26605;8	70793;5;216;0;
$GPXUP;2454;11:28:03;0;50	26606;8	70792;5;216;3;
$GPXUP;2454;11:28:04;0;50	26606;8	70792;5;216;4;
$GPXUP;2454;11:28:05;0;50	26606;8	70789;5;215;1;
$GPXUP;2454;11:28:06;0;50	26607;8	70787;5;214;0;
$GPXUP;2454;11:28:07;0;50	26607;8	70785;5;214;0;
$GPXUP;2454;11:28:08;0;50	26606;8	70782;5;213;0;
$GPXUP;2454;11:28:09;0;50	26607;8	7078;5;213;1;
$GPXUP;2454;11:28:10;0;50	26607;8	70778;5;212;0;
$GPXUP;2454;11:28:11;0;50	26607;8	70777;5;212;0;
$GPXUP;2454;11:28:12;0;50	26608;8	70776;5;210;0;
$GPXUP;2454;11:28:13;0;50	26608;8	70774;5;210;0;
$GPXUP;2454;11:28:14;0;50	26608;8	70773;5;209;0;
$GPXUP;2454;11:28:15;0;50	26607;8	70773;2;208;7;
$GPXUP;2454;11:28:16;0;50	26604;8	70773;2;208;8;
$GPXUP;2454;11:28:17;0;50	26604;8	70771;5;207;2;
$GPXUP;2454;11:28:18;0;50	26604;8	7077;5;207;0;
$GPXUP;2454;11:28:19;0;50	26604;8	70769;5;207;0;
$GPXUP;2454;11:28:20;0;50	26603;8	70767;5;208;0;
$GPXUP;2454;11:28:21;0;50	26603;8	70766;5;208;0;
$GPXUP;2454;11:28:22;0;50	26603;8	70766;5;208;0;
$GPXUP;2454;11:28:23;0;50	26602;8	70764;5;207;0;
$GPXUP;2454;11:28:24;0;50	26602;8	70763;5;207;0;
$GPXUP;2454;11:28:25;0;50	26602;8	70762;5;208;0;
$GPXUP;2454;11:28:26;0;50	26602;8	70761;5;208;0;
$GPXUP;2454;11:28:27;0;50	26602;8	70761;5;208;0;
$GPXUP;2454;11:28:28;0;50	26602;8	7076;5;208;0;
$GPXUP;2454;11:28:29;0;50	26602;8	7076;5;208;0;
$GPXUP;2454;11:28:30;0;50	26602;8	7076;5;208;0;
$GPXUP;2454;11:28:31;0;50	26601;8	70758;5;208;0;
$GPXUP;2454;11:28:32;0;50	26601;8	70758;5;208;0;
$GPXUP;2454;11:28:33;0;50	26601;8	70758;5;208;0;
$GPXUP;2454;11:28:34;0;50	26601;8	70758;5;208;0;
$GPXUP;2454;11:28:35;0;50	26601;8	70757;5;208;0;
$GPXUP;2454;11:28:36;0;50	26601;8	70757;5;208;0;
$GPXUP;2454;11:28:37;0;50	26601;8	70757;5;208;0;
$GPXUP;2454;11:28:38;0;50	26601;8	70757;5;208;0;
$GPXUP;2454;11:28:39;0;50	26601;8	70757;5;208;0;
$GPXUP;2454;11:28:40;0;50	26601;8	70757;5;208;0;
$GPXUP;2454;11:28:41;0;50	26602;8	70755;5;208;0;
$GPXUP;2454;11:28:42;0;50	26602;8	70755;5;208;0;
$GPXUP;2454;11:28:43;0;50	26602;8	70755;5;207;0;
$GPXUP;2454;11:28:44;0;50	26602;8	70755;5;207;0;
$GPXUP;2454;11:28:45;0;50	26602;8	70755;5;207;0;
$GPXUP;2454;11:28:46;0;50	26602;8	70754;5;207;0;
$GPXUP;2454;11:28:47;0;50	26602;8	70754;5;206;0;
$GPXUP;2454;11:28:48;0;50	26602;8	70754;5;205;0;
$GPXUP;2454;11:28:49;0;50	26602;8	70754;5;205;0;
$GPXUP;2454;11:28:50;0;50	26602;8	70754;5;205;0;
$GPXUP;2454;11:28:51;0;50	26603;8	70753;5;204;0;
$GPXUP;2454;11:28:52;0;50	26603;8	70753;5;204;0;
$GPXUP;2454;11:28:53;0;50	26603;8	70753;5;204;0;
$GPXUP;2454;11:28:54;0;50	26603;8	70753;5;204;0;
$GPXUP;2454;11:28:55;0;50	26603;8	70753;5;204;0;
$GPXUP;2454;11:28:56;0;50	26602;8	70753;5;205;0;
$GPXUP;2454;11:28:57;0;50	26602;8	70753;5;205;0;
$GPXUP;2454;11:28:58;0;50	26603;8	70753;5;206;0;
$GPXUP;2454;11:28:59;0;50	26603;8	70753;5;206;0;
$GPXUP;2454;11:29:00;0;50	26602;8	70753;5;206;0;
$GPXUP;2454;11:29:01;0;50	26602;8	70753;5;206;0;
$GPXUP;2454;11:29:02;0;50	26603;8	70751;5;207;0;
$GPXUP;2454;11:29:03;0;50	26602;8	70751;5;208;0;
$GPXUP;2454;11:29:04;0;50	26602;8	70751;5;208;0;
$GPXUP;2454;11:29:05;0;50	26602;8	70751;5;209;0;
$GPXUP;2454;11:29:06;0;50	26602;8	70752;5;210;0;
$GPXUP;2454;11:29:07;0;50	26602;8	70752;5;211;0;
$GPXUP;2454;11:29:08;0;50	26602;8	70752;5;211;0;
$GPXUP;2454;11:29:09;0;50	26602;8	70752;5;213;0;
$GPXUP;2454;11:29:10;0;50	26602;8	70752;5;213;0;
$GPXUP;2454;11:29:11;0;50	26602;8	70752;5;214;0;
$GPXUP;2454;11:29:12;0;50	26602;8	7075;5;214;0;
$GPXUP;2454;11:29:13;0;50	26602;8	7075;5;214;0;
$GPXUP;2454;11:29:14;0;50	26602;8	7075;5;214;0;
$GPXUP;2454;11:29:15;0;50	26602;8	7075;5;214;0;
$GPXUP;2454;11:29:16;0;50	26602;8	7075;5;214;0;
$GPXUP;2454;11:29:17;0;50	26602;8	7075;5;214;0;
$GPXUP;2454;11:29:18;0;50	26602;8	7075;5;214;0;
$GPXUP;2454;11:29:19;0;50	26602;8	7075;5;214;0;
$GPXUP;2454;11:29:20;0;50	26603;8	7075;5;213;0;
$GPXUP;2454;11:29:21;0;50	26603;8	7075;5;213;0;
$GPXUP;2454;11:29:22;0;50	26602;8	7075;5;213;0;
$GPXUP;2454;11:29:23;0;50	26602;8	70749;5;213;0;
$GPXUP;2454;11:29:24;0;50	26603;8	70749;5;212;0;
$GPXUP;2454;11:29:25;0;50	26602;8	70749;5;211;0;
$GPXUP;2454;11:29:26;0;50	26603;8	70749;5;211;0;
$GPXUP;2454;11:29:27;0;50	26602;8	70749;5;210;0;
$GPXUP;2454;11:29:28;0;50	26603;8	7075;5;209;0;
$GPXUP;2454;11:29:29;0;50	26603;8	70748;5;208;0;
$GPXUP;2454;11:29:30;0;50	26603;8	70748;5;207;0;
$GPXUP;2454;11:29:31;0;50	26603;8	70749;5;206;0;
$GPXUP;2454;11:29:32;0;50	26603;8	70749;5;206;0;
$GPXUP;2454;11:29:33;0;50	26603;8	70747;5;204;0;
$GPXUP;2454;11:29:34;0;50	26603;8	70748;5;203;0;
$GPXUP;2454;11:29:35;0;50	26603;8	70748;5;201;0;
$GPXUP;2454;11:29:36;0;50	26604;8	70747;5;200;0;
$GPXUP;2454;11:29:37;0;50	26604;8	70747;5;198;0;
$GPXUP;2454;11:29:38;0;50	26603;8	70747;5;198;0;
$GPXUP;2454;11:29:39;0;50	26603;8	70746;5;196;0;
$GPXUP;2454;11:29:40;0;50	26603;8	70746;5;195;0;
$GPXUP;2454;11:29:41;0;50	26603;8	70746;5;194;0;
$GPXUP;2454;11:29:42;0;50	26603;8	70746;5;193;0;
$GPXUP;2454;11:29:43;0;50	26603;8	70745;5;192;0;
$GPXUP;2454;11:29:44;0;50	26603;8	70745;5;192;0;
$GPXUP;2454;11:29:45;0;50	26604;8	70745;5;192;0;
$GPXUP;2454;11:29:46;0;50	26603;8	70745;5;191;0;
$GPXUP;2454;11:29:47;0;50	26604;8	70745;5;190;0;
$GPXUP;2454;11:29:48;0;50	26603;8	70745;5;190;0;
$GPXUP;2454;11:29:49;0;50	26603;8	70744;5;189;0;
$GPXUP;2454;11:29:50;0;50	26604;8	70744;5;189;0;
$GPXUP;2454;11:29:51;0;50	26604;8	70744;5;189;0;
$GPXUP;2454;11:29:52;0;50	26604;8	70744;5;189;0;
$GPXUP;2454;11:29:53;0;50	26604;8	70744;5;189;0;
$GPXUP;2454;11:29:54;0;50	26604;8	70744;5;189;0;
$GPXUP;2454;11:29:55;0;50	26604;8	70744;5;189;0;
$GPXUP;2454;11:29:56;0;50	26604;8	70744;5;189;0;
$GPXUP;2454;11:29:57;0;50	26604;8	70745;5;189;0;
$GPXUP;2454;11:29:58;0;50	26604;8	70745;5;189;0;
$GPXUP;2454;11:29:59;0;50	26604;8	70745;5;189;0;
$GPXUP;2454;11:30:00;0;50	26604;8	70745;5;189;0;
$GPXUP;2454;11:30:01;0;50	26604;8	70745;5;189;0;
$GPXUP;2454;11:30:02;0;50	26604;8	70745;5;190;0;
$GPXUP;2454;11:30:03;0;50	26604;8	70745;5;190;0;
$GPXUP;2454;11:30:04;0;50	26604;8	70745;5;190;0;
$GPXUP;2454;11:30:05;0;50	26604;8	70745;5;190;0;
$GPXUP;2454;11:30:06;0;50	26604;8	70745;5;190;0;
$GPXUP;2454;11:30:07;0;50	26604;8	70745;5;190;0;
$GPXUP;2454;11:30:08;0;50	26604;8	70745;5;190;0;
$GPXUP;2454;11:30:09;0;50	26604;8	70745;5;190;0;
$GPXUP;2454;11:30:10;0;50	26604;8	70745;5;190;0;
$GPXUP;2454;11:30:11;0;50	26604;8	70745;5;190;0;
$GPXUP;2454;11:30:12;0;50	26604;8	70745;5;190;0;
$GPXUP;2454;11:30:13;0;50	26604;8	70745;5;190;0;
$GPXUP;2454;11:30:14;0;50	26604;8	70745;5;190;0;
$GPXUP;2454;11:30:15;0;50	26604;8	70745;5;190;0;
$GPXUP;2454;11:30:16;0;50	26604;8	70747;5;190;0;
$GPXUP;2454;11:30:17;0;50	26604;8	70747;5;190;0;
$GPXUP;2454;11:30:18;0;50	26603;8	70746;5;191;1;
$GPXUP;2454;11:30:19;0;50	26603;8	70746;5;191;0;
$GPXUP;2454;11:30:20;0;50	26603;8	70746;5;191;0;
$GPXUP;2454;11:30:21;0;50	26603;8	70746;5;191;0;
$GPXUP;2454;11:30:22;0;50	26603;8	70746;5;191;0;
$GPXUP;2454;11:30:23;0;50	26602;8	70746;5;192;0;
$GPXUP;2454;11:30:24;0;50	26602;8	70746;5;192;0;
$GPXUP;2454;11:30:25;0;50	26603;8	70746;5;192;0;
$GPXUP;2454;11:30:26;0;50	26603;8	70746;5;192;0;
$GPXUP;2454;11:30:27;0;50	26603;8	70746;5;192;0;
$GPXUP;2454;11:30:28;0;50	26603;8	70746;5;192;0;
$GPXUP;2454;11:30:29;0;50	26603;8	70746;5;194;0;
$GPXUP;2454;11:30:30;0;50	26603;8	70747;5;194;0;
$GPXUP;2454;11:30:31;0;50	26603;8	70747;5;195;0;
$GPXUP;2454;11:30:32;0;50	26603;8	70747;5;195;0;
$GPXUP;2454;11:30:33;0;50	26602;8	70747;5;197;0;
$GPXUP;2454;11:30:34;0;50	26603;8	70747;5;198;0;
$GPXUP;2454;11:30:35;0;50	26602;8	70747;5;198;0;
$GPXUP;2454;11:30:36;0;50	26603;8	70747;5;199;0;
$GPXUP;2454;11:30:37;0;50	26603;8	70747;5;200;0;
$GPXUP;2454;11:30:38;0;50	26603;8	70747;5;201;0;
$GPXUP;2454;11:30:39;0;50	26603;8	70746;3;202;0;
$GPXUP;2454;11:30:40;0;50	26603;8	70746;5;203;0;
$GPXUP;2454;11:30:41;0;50	26603;8	70746;5;203;0;
$GPXUP;2454;11:30:42;0;50	26604;8	70746;5;203;0;
$GPXUP;2454;11:30:43;0;50	26604;8	70746;5;203;0;
$GPXUP;2454;11:30:44;0;50	26604;8	70746;5;203;0;
$GPXUP;2454;11:30:45;0;50	26604;8	70746;5;203;0;
$GPXUP;2454;11:30:46;0;50	26604;8	70746;5;204;0;
$GPXUP;2454;11:30:47;0;50	26604;8	70746;5;204;0;
$GPXUP;2454;11:30:48;0;50	26604;8	70746;5;204;0;
$GPXUP;2454;11:30:49;0;50	26604;8	70746;5;204;0;
$GPXUP;2454;11:30:50;0;50	26604;8	70746;5;204;0;
$GPXUP;2454;11:30:51;0;50	26605;8	70745;5;203;0;
$GPXUP;2454;11:30:52;0;50	26605;8	70745;5;203;0;
$GPXUP;2454;11:30:53;0;50	26605;8	70745;5;203;0;
$GPXUP;2454;11:30:54;0;50	26605;8	70745;5;203;0;
$GPXUP;2454;11:30:55;0;50	26605;8	70745;5;203;0;
$GPXUP;2454;11:30:56;0;50	26605;8	70745;5;203;0;
$GPXUP;2454;11:30:57;0;50	26606;8	70745;5;203;0;
$GPXUP;2454;11:30:58;0;50	26605;8	70745;5;202;0;
$GPXUP;2454;11:30:59;0;50	26605;8	70745;5;202;0;
$GPXUP;2454;11:31:00;0;50	26605;8	70745;5;202;0;
$GPXUP;2454;11:31:01;0;50	26605;8	70745;5;202;0;
$GPXUP;2454;11:31:02;0;50	26606;8	70746;5;201;0;
$GPXUP;2454;11:31:03;0;50	26606;8	70744;5;201;0;
$GPXUP;2454;11:31:04;0;50	26606;8	70744;5;200;0;
$GPXUP;2454;11:31:05;0;50	26606;8	70744;5;200;0;
$GPXUP;2454;11:31:06;0;50	26606;8	70744;5;200;0;
$GPXUP;2454;11:31:07;0;50	26606;8	70744;5;200;0;
$GPXUP;2454;11:31:08;0;50	26605;8	70744;5;200;0;
$GPXUP;2454;11:31:09;0;50	26606;8	70744;5;199;0;
$GPXUP;2454;11:31:10;0;50	26606;8	70744;5;199;0;
$GPXUP;2454;11:31:11;0;50	26605;8	70743;5;198;0;
$GPXUP;2454;11:31:12;0;50	26605;8	70743;5;198;0;
$GPXUP;2454;11:31:13;0;50	26605;8	70743;5;198;0;
$GPXUP;2454;11:31:14;0;50	26605;8	70743;5;198;0;
$GPXUP;2454;11:31:15;0;50	26606;8	70743;5;199;0;
$GPXUP;2454;11:31:16;0;50	26606;8	70743;5;199;0;
$GPXUP;2454;11:31:17;0;50	26606;8	70743;5;199;0;
$GPXUP;2454;11:31:18;0;50	26606;8	70743;5;199;0;
$GPXUP;2454;11:31:19;0;50	26606;8	70743;5;199;0;
$GPXUP;2454;11:31:20;0;50	26606;8	70743;5;199;0;
$GPXUP;2454;11:31:21;0;50	26606;8	70742;5;200;0;
$GPXUP;2454;11:31:22;0;50	26606;8	70742;5;200;0;
$GPXUP;2454;11:31:23;0;50	26606;8	70742;5;200;0;
$GPXUP;2454;11:31:24;0;50	26606;8	70742;5;200;0;
$GPXUP;2454;11:31:25;0;50	26606;8	70742;5;200;0;
$GPXUP;2454;11:31:26;0;50	26606;8	70742;5;200;0;
$GPXUP;2454;11:31:27;0;50	26606;8	70742;5;200;0;
$GPXUP;2454;11:31:28;0;50	26606;8	70742;5;200;0;
$GPXUP;2454;11:31:29;0;50	26606;8	70741;5;200;0;
$GPXUP;2454;11:31:30;0;50	26606;8	70741;5;200;0;
$GPXUP;2454;11:31:31;0;50	26606;8	70741;5;201;0;
$GPXUP;2454;11:31:32;0;50	26606;8	70743;5;201;0;
$GPXUP;2454;11:31:33;0;50	26606;8	70743;5;201;0;
$GPXUP;2454;11:31:34;0;50	26606;8	70743;5;201;0;
$GPXUP;2454;11:31:35;0;50	26606;8	70743;5;202;0;
$GPXUP;2454;11:31:36;0;50	26606;8	70743;5;202;0;
$GPXUP;2454;11:31:37;0;50	26606;8	70743;5;202;0;
$GPXUP;2454;11:31:38;0;50	26605;8	70744;2;202;0;
$GPXUP;2454;11:31:39;0;50	26605;8	70744;5;202;0;
$GPXUP;2454;11:31:40;0;50	26605;8	70744;5;202;0;
$GPXUP;2454;11:31:41;0;50	26605;8	70744;5;201;0;
$GPXUP;2454;11:31:42;0;50	26606;8	70744;5;200;0;
$GPXUP;2454;11:31:43;0;50	26605;8	70744;5;200;0;
$GPXUP;2454;11:31:44;0;50	26605;8	70744;5;200;0;
$GPXUP;2454;11:31:45;0;50	26605;8	70744;5;198;0;
$GPXUP;2454;11:31:46;0;50	26605;8	70744;3;198;0;
$GPXUP;2454;11:31:47;0;50	26605;8	70744;2;198;0;
$GPXUP;2454;11:31:48;0;50	26605;8	70744;5;197;0;
$GPXUP;2454;11:31:49;0;50	26605;8	70745;5;197;1;
$GPXUP;2454;11:31:50;0;50	26605;8	70745;5;197;0;
$GPXUP;2454;11:31:51;0;50	26605;8	70745;5;197;0;
$GPXUP;2454;11:31:52;0;50	26605;8	70745;5;197;0;
$GPXUP;2454;11:31:53;0;50	26605;8	70744;5;197;0;
$GPXUP;2454;11:31:54;0;50	26604;8	70746;5;198;0;
$GPXUP;2454;11:31:55;0;50	26604;8	70746;5;198;0;
$GPXUP;2454;11:31:56;0;50	26604;8	70746;5;198;0;
$GPXUP;2454;11:31:57;0;50	26604;8	70746;5;198;0;
$GPXUP;2454;11:31:58;0;50	26604;8	70746;5;198;0;
$GPXUP;2454;11:31:59;0;50	26604;8	70746;5;198;0;
$GPXUP;2454;11:32:00;0;50	26604;8	70746;5;198;0;
$GPXUP;2454;11:32:01;0;50	26604;8	70746;5;198;0;
$GPXUP;2454;11:32:02;0;50	26605;8	70746;5;198;0;
$GPXUP;2454;11:32:03;0;50	26605;8	70746;5;198;0;
$GPXUP;2454;11:32:04;0;50	26605;8	70746;5;198;0;
$GPXUP;2454;11:32:05;0;50	26604;8	70746;5;199;0;
$GPXUP;2454;11:32:06;0;50	26604;8	70746;5;199;0;
$GPXUP;2454;11:32:07;0;50	26604;8	70746;5;199;0;
$GPXUP;2454;11:32:08;0;50	26605;8	70746;5;200;0;
$GPXUP;2454;11:32:09;0;50	26605;8	70746;5;200;0;
$GPXUP;2454;11:32:10;0;50	26605;8	70746;5;200;0;
$GPXUP;2454;11:32:11;0;50	26605;8	70746;5;200;0;
$GPXUP;2454;11:32:12;0;50	26605;8	70747;5;201;0;
$GPXUP;2454;11:32:13;0;50	26605;8	70747;5;201;0;
$GPXUP;2454;11:32:14;0;50	26605;8	70747;5;201;0;
$GPXUP;2454;11:32:15;0;50	26605;8	70747;5;201;0;
$GPXUP;2454;11:32:16;0;50	26605;8	70747;5;203;0;
$GPXUP;2454;11:32:17;0;50	26605;8	70747;5;203;0;
$GPXUP;2454;11:32:18;0;50	26605;8	70747;5;203;0;
$GPXUP;2454;11:32:19;0;50	26604;8	70748;5;204;0;
$GPXUP;2454;11:32:20;0;50	26604;8	70748;5;204;0;
$GPXUP;2454;11:32:21;0;50	26605;8	70748;5;205;0;
$GPXUP;2454;11:32:22;0;50	26605;8	70748;5;205;0;
$GPXUP;2454;11:32:23;0;50	26604;8	70747;5;206;0;
$GPXUP;2454;11:32:24;0;50	26604;8	70747;5;206;0;
$GPXUP;2454;11:32:25;0;50	26605;8	70747;5;206;0;
$GPXUP;2454;11:32:26;0;50	26605;8	70749;5;206;0;
$GPXUP;2454;11:32:27;0;50	26605;8	70749;5;206;0;
$GPXUP;2454;11:32:28;0;50	26605;8	70749;5;206;0;
$GPXUP;2454;11:32:29;0;50	26605;8	70749;5;206;0;
$GPXUP;2454;11:32:30;0;50	26605;8	7075;5;207;0;
$GPXUP;2454;11:32:31;0;50	26605;8	7075;5;207;0;
$GPXUP;2454;11:32:32;0;50	26604;8	7075;5;207;0;
$GPXUP;2454;11:32:33;0;50	26604;8	7075;5;207;0;
$GPXUP;2454;11:32:34;0;50	26604;8	70751;5;207;0;
$GPXUP;2454;11:32:35;0;50	26604;8	70751;5;207;0;
$GPXUP;2454;11:32:36;0;50	26604;8	70751;5;209;0;
$GPXUP;2454;11:32:37;0;50	26604;8	70751;5;209;0;
$GPXUP;2454;11:32:38;0;50	26603;8	70752;5;209;0;
$GPXUP;2454;11:32:39;0;50	26603;8	70752;5;209;0;
$GPXUP;2454;11:32:40;0;50	26603;8	70752;5;211;0;
$GPXUP;2454;11:32:41;0;50	26603;8	70752;5;211;0;
$GPXUP;2454;11:32:42;0;50	26603;8	70752;5;211;0;
$GPXUP;2454;11:32:43;0;50	26602;8	70752;5;211;0;
$GPXUP;2454;11:32:44;0;50	26602;8	70752;5;211;0;
$GPXUP;2454;11:32:45;0;50	26602;8	70753;5;212;0;
$GPXUP;2454;11:32:46;0;50	26602;8	70753;5;212;0;
$GPXUP;2454;11:32:47;0;50	26602;8	70753;5;212;0;
$GPXUP;2454;11:32:48;0;50	26603;8	70754;5;211;0;
$GPXUP;2454;11:32:49;0;50	26603;8	70754;5;211;0;
$GPXUP;2454;11:32:50;0;50	26603;8	70754;2;211;0;
$GPXUP;2454;11:32:51;0;50	26603;8	70754;5;210;0;
$GPXUP;2454;11:32:52;0;50	26603;8	70754;5;209;0;
$GPXUP;2454;11:32:53;0;50	26603;8	70754;5;209;0;
$GPXUP;2454;11:32:54;0;50	26603;8	70754;5;209;0;
$GPXUP;2454;11:32:55;0;50	26604;8	70753;5;207;0;
$GPXUP;2454;11:32:56;0;50	26604;8	70753;5;207;0;
$GPXUP;2454;11:32:57;0;50	26604;8	70753;5;207;0;
$GPXUP;2454;11:32:58;0;50	26604;8	70753;5;206;0;
$GPXUP;2454;11:32:59;0;50	26604;8	70753;5;206;0;
$GPXUP;2454;11:33:00;0;50	26604;8	70753;5;206;0;
$GPXUP;2454;11:33:01;0;50	26603;8	70753;5;205;0;
$GPXUP;2454;11:33:02;0;50	26604;8	70753;5;205;0;
$GPXUP;2454;11:33:03;0;50	26603;8	70753;5;205;0;
$GPXUP;2454;11:33:04;0;50	26603;8	70753;5;205;0;
$GPXUP;2454;11:33:05;0;50	26603;8	70753;5;205;0;
$GPXUP;2454;11:33:06;0;50	26603;8	70753;5;205;0;
$GPXUP;2454;11:33:07;0;50	26603;8	70753;5;205;0;
$GPXUP;2454;11:33:08;0;50	26603;8	70751;5;206;0;
$GPXUP;2454;11:33:09;0;50	26603;8	70751;3;206;0;
$GPXUP;2454;11:33:10;0;50	26603;8	70751;5;206;0;
$GPXUP;2454;11:33:11;0;50	26603;8	70751;5;206;0;
$GPXUP;2454;11:33:12;0;50	26603;8	70751;5;206;0;
$GPXUP;2454;11:33:13;0;50	26603;8	70751;5;206;0;
$GPXUP;2454;11:33:14;0;50	26604;8	70751;5;207;0;
$GPXUP;2454;11:33:15;0;50	26604;8	70751;5;207;0;
$GPXUP;2454;11:33:16;0;50	26604;8	70751;5;207;0;
$GPXUP;2454;11:33:17;0;50	26604;8	70751;5;207;0;
$GPXUP;2454;11:33:18;0;50	26604;8	70751;5;207;0;
$GPXUP;2454;11:33:19;0;50	26603;8	70751;5;206;0;
$GPXUP;2454;11:33:20;0;50	26604;8	70752;5;206;0;
$GPXUP;2454;11:33:21;0;50	26604;8	70752;5;206;0;
$GPXUP;2454;11:33:22;0;50	26604;8	70752;5;206;0;
$GPXUP;2454;11:33:23;0;50	26604;8	70752;5;204;0;
$GPXUP;2454;11:33:24;0;50	26605;8	70752;5;204;0;
$GPXUP;2454;11:33:25;0;50	26604;8	70752;5;203;0;
$GPXUP;2454;11:33:26;0;50	26605;8	70751;5;202;0;
$GPXUP;2454;11:33:27;0;50	26605;8	70751;5;202;0;
$GPXUP;2454;11:33:28;0;50	26605;8	70751;5;201;0;
$GPXUP;2454;11:33:29;0;50	26605;8	70751;5;201;0;
$GPXUP;2454;11:33:30;0;50	26605;8	70751;5;201;0;
$GPXUP;2454;11:33:31;0;50	26605;8	70751;5;200;0;
$GPXUP;2454;11:33:32;0;50	26605;8	70751;5;200;0;
$GPXUP;2454;11:33:33;0;50	26605;8	70751;5;200;0;
$GPXUP;2454;11:33:34;0;50	26605;8	70751;5;200;0;
$GPXUP;2454;11:33:35;0;50	26605;8	70751;5;200;0;
$GPXUP;2454;11:33:36;0;50	26605;8	70751;5;200;0;
$GPXUP;2454;11:33:37;0;50	26605;8	70751;5;200;0;
$GPXUP;2454;11:33:38;0;50	26605;8	70751;5;200;0;
$GPXUP;2454;11:33:39;0;50	26605;8	70751;5;199;0;
$GPXUP;2454;11:33:40;0;50	26605;8	70751;5;199;0;
$GPXUP;2454;11:33:41;0;50	26605;8	70751;5;199;0;
$GPXUP;2454;11:33:42;0;50	26605;8	70751;5;199;0;
$GPXUP;2454;11:33:43;0;50	26604;8	70751;5;199;0;
$GPXUP;2454;11:33:44;0;50	26604;8	70751;5;199;0;
$GPXUP;2454;11:33:45;0;50	26604;8	7075;5;199;0;
$GPXUP;2454;11:33:46;0;50	26604;8	7075;5;199;0;
$GPXUP;2454;11:33:47;0;50	26603;8	7075;5;200;0;
$GPXUP;2454;11:33:48;0;50	26603;8	7075;5;200;0;
$GPXUP;2454;11:33:49;0;50	26603;8	7075;5;199;0;
$GPXUP;2454;11:33:50;0;50	26603;8	7075;5;199;0;
$GPXUP;2454;11:33:51;0;50	26602;8	70749;5;200;0;
$GPXUP;2454;11:33:52;0;50	26602;8	70749;5;200;0;
$GPXUP;2454;11:33:53;0;50	26602;8	70749;5;200;0;
$GPXUP;2454;11:33:54;0;50	26601;8	70749;5;199;0;
$GPXUP;2454;11:33:55;0;50	26601;8	70749;5;200;0;
$GPXUP;2454;11:33:56;0;50	26601;8	70749;5;200;0;
$GPXUP;2454;11:33:57;0;50	26601;8	70749;5;200;0;
$GPXUP;2454;11:33:58;0;50	26601;8	70749;5;200;0;
$GPXUP;2454;11:33:59;0;50	26601;8	70749;5;200;0;
$GPXUP;2454;11:34:00;0;50	26601;8	70749;5;200;0;
$GPXUP;2454;11:34:01;0;50	26601;8	70749;5;200;0;
$GPXUP;2454;11:34:02;0;50	26601;8	70749;5;200;0;
$GPXUP;2454;11:34:03;0;50	266;8	70749;5;200;0;
$GPXUP;2454;11:34:04;0;50	266;8	70749;5;200;0;
$GPXUP;2454;11:34:05;0;50	266;8	70749;5;200;0;
$GPXUP;2454;11:34:06;0;50	266;8	70749;5;200;0;
$GPXUP;2454;11:34:07;0;50	266;8	70749;5;200;0;
$GPXUP;2454;11:34:08;0;50	266;8	70749;5;200;0;
$GPXUP;2454;11:34:09;0;50	266;8	70749;5;200;0;
$GPXUP;2454;11:34:10;0;50	266;8	70749;5;200;0;
$GPXUP;2454;11:34:11;0;50	26599;8	70749;5;201;0;
$GPXUP;2454;11:34:12;0;50	26599;8	70749;5;201;0;
$GPXUP;2454;11:34:13;0;50	266;8	70747;5;201;0;
$GPXUP;2454;11:34:14;0;50	266;8	70747;5;201;0;
$GPXUP;2454;11:34:15;0;50	266;8	70747;5;201;0;
$GPXUP;2454;11:34:16;0;50	266;8	70747;5;201;0;
$GPXUP;2454;11:34:17;0;50	266;8	70747;5;201;0;
$GPXUP;2454;11:34:18;0;50	266;8	70747;5;201;0;
$GPXUP;2454;11:34:19;0;50	266;8	70747;5;201;0;
$GPXUP;2454;11:34:20;0;50	26599;8	70747;5;200;0;
$GPXUP;2454;11:34:21;0;50	26599;8	70747;5;200;0;
$GPXUP;2454;11:34:22;0;50	26599;8	70747;5;200;0;
$GPXUP;2454;11:34:23;0;50	26599;8	70747;5;200;0;
$GPXUP;2454;11:34:24;0;50	26599;8	70747;5;200;0;
$GPXUP;2454;11:34:25;0;50	26599;8	70747;5;200;0;
$GPXUP;2454;11:34:26;0;50	26599;8	70747;5;200;0;
$GPXUP;2454;11:34:27;0;50	26598;8	70747;5;199;0;
$GPXUP;2454;11:34:28;0;50	26598;8	70747;5;199;0;
$GPXUP;2454;11:34:29;0;50	26598;8	70747;5;199;0;
$GPXUP;2454;11:34:30;0;50	26598;8	70746;5;199;0;
$GPXUP;2454;11:34:31;0;50	26598;8	70746;5;199;0;
$GPXUP;2454;11:34:32;0;50	26598;8	70746;5;199;0;
$GPXUP;2454;11:34:33;0;50	26598;8	70746;5;199;0;
$GPXUP;2454;11:34:34;0;50	26598;8	70747;5;199;0;
$GPXUP;2454;11:34:35;0;50	26598;8	70747;5;199;0;
$GPXUP;2454;11:34:36;0;50	26598;8	70747;5;199;0;
$GPXUP;2454;11:34:37;0;50	26598;8	70747;5;201;0;
$GPXUP;2454;11:34:38;0;50	26598;8	70747;5;201;0;
$GPXUP;2454;11:34:39;0;50	26598;8	70747;5;201;0;
$GPXUP;2454;11:34:40;0;50	26599;8	70747;5;201;0;
$GPXUP;2454;11:34:41;0;50	26599;8	70747;5;201;0;
$GPXUP;2454;11:34:42;0;50	26599;8	70747;5;201;0;
$GPXUP;2454;11:34:43;0;50	26599;8	70747;5;201;0;
$GPXUP;2454;11:34:44;0;50	26599;8	70747;5;202;0;
$GPXUP;2454;11:34:45;0;50	26599;8	70747;5;202;0;
$GPXUP;2454;11:34:46;0;50	26599;8	70747;5;202;0;
$GPXUP;2454;11:34:47;0;50	266;8	70747;5;203;0;
$GPXUP;2454;11:34:48;0;50	266;8	70747;5;203;0;
$GPXUP;2454;11:34:49;0;50	266;8	70747;5;204;0;
$GPXUP;2454;11:34:50;0;50	266;8	70747;5;205;0;
$GPXUP;2454;11:34:51;0;50	266;8	70747;5;205;0;
$GPXUP;2454;11:34:52;0;50	26601;8	70747;5;206;1;
$GPXUP;2454;11:34:53;0;50	26601;8	70747;3;207;0;
$GPXUP;2454;11:34:54;0;50	26601;8	70747;5;207;0;
$GPXUP;2454;11:34:55;0;50	26602;8	70747;5;208;0;
$GPXUP;2454;11:34:56;0;50	26602;8	70747;5;208;0;
$GPXUP;2454;11:34:57;0;50	26602;8	70747;5;208;0;
$GPXUP;2454;11:34:58;0;50	26602;8	70745;5;209;0;
$GPXUP;2454;11:34:59;0;50	26602;8	70745;5;209;0;
$GPXUP;2454;11:35:00;0;50	26602;8	70745;5;209;0;
$GPXUP;2454;11:35:01;0;50	26602;8	70745;5;210;0;
$GPXUP;2454;11:35:02;0;50	26602;8	70745;3;210;0;
$GPXUP;2454;11:35:03;0;50	26602;8	70745;5;210;0;
$GPXUP;2454;11:35:04;0;50	26603;8	70745;5;211;0;
$GPXUP;2454;11:35:05;0;50	26603;8	70745;5;211;0;
$GPXUP;2454;11:35:06;0;50	26603;8	70745;3;211;0;
$GPXUP;2454;11:35:07;0;50	26603;8	70745;2;211;0;
$GPXUP;2454;11:35:08;0;50	26603;8	70745;2;211;0;
$GPXUP;2454;11:35:09;0;50	26603;8	70745;2;211;0;
$GPXUP;2454;11:35:10;0;50	26603;8	70744;2;212;0;
$GPXUP;2454;11:35:11;0;50	26603;8	70744;2;212;0;
$GPXUP;2454;11:35:12;0;50	26603;8	70744;2;212;0;
$GPXUP;2454;11:35:13;0;50	26603;8	70744;2;212;0;
$GPXUP;2454;11:35:14;0;50	26603;8	70744;2;212;0;
$GPXUP;2454;11:35:15;0;50	26603;8	70744;2;212;0;
$GPXUP;2454;11:35:16;0;50	26603;8	70742;2;212;0;
$GPXUP;2454;11:35:17;0;50	26603;8	70742;2;212;0;
$GPXUP;2454;11:35:18;0;50	26603;8	70742;2;212;0;
$GPXUP;2454;11:35:19;0;50	26603;8	70742;2;212;0;
$GPXUP;2454;11:35:20;0;50	26603;8	70742;2;212;0;
$GPXUP;2454;11:35:21;0;50	26603;8	70742;2;212;0;
$GPXUP;2454;11:35:22;0;50	26603;8	70742;2;212;0;
$GPXUP;2454;11:35:23;0;50	26602;8	70742;3;211;0;
$GPXUP;2454;11:35:24;0;50	26603;8	70742;5;212;0;
$GPXUP;2454;11:35:25;0;50	26603;8	70742;3;212;0;
$GPXUP;2454;11:35:26;0;50	26603;8	70742;5;212;0;
$GPXUP;2454;11:35:27;0;50	26603;8	70742;2;212;0;
$GPXUP;2454;11:35:28;0;50	26603;8	70742;5;212;0;
$GPXUP;2454;11:35:29;0;50	26603;8	70744;5;212;0;
$GPXUP;2454;11:35:30;0;50	26603;8	70744;5;212;0;
$GPXUP;2454;11:35:31;0;50	26603;8	70744;5;212;0;
$GPXUP;2454;11:35:32;0;50	26603;8	70744;5;212;0;
$GPXUP;2454;11:35:33;0;50	26603;8	70745;5;212;0;
$GPXUP;2454;11:35:34;0;50	26603;8	70745;5;212;0;
$GPXUP;2454;11:35:35;0;50	26603;8	70745;5;212;0;
$GPXUP;2454;11:35:36;0;50	26603;8	70745;5;211;0;
$GPXUP;2454;11:35:37;0;50	26603;8	70746;5;211;0;
$GPXUP;2454;11:35:38;0;50	26603;8	70746;5;211;0;
$GPXUP;2454;11:35:39;0;50	26603;8	70746;5;211;0;
$GPXUP;2454;11:35:40;0;50	26603;8	70746;5;211;0;
$GPXUP;2454;11:35:41;0;50	26602;8	70748;5;211;0;
$GPXUP;2454;11:35:42;0;50	26603;8	70748;5;210;0;
$GPXUP;2454;11:35:43;0;50	26603;8	70748;5;210;0;
$GPXUP;2454;11:35:44;0;50	26603;8	70748;5;210;0;
$GPXUP;2454;11:35:45;0;50	26603;8	70748;5;210;0;
$GPXUP;2454;11:35:46;0;50	26603;8	70748;2;210;0;
$GPXUP;2454;11:35:47;0;50	26602;8	70749;5;209;0;
$GPXUP;2454;11:35:48;0;50	26603;8	7075;5;208;0;
$GPXUP;2454;11:35:49;0;50	26603;8	7075;5;208;0;
$GPXUP;2454;11:35:50;0;50	26602;8	7075;5;208;0;
$GPXUP;2454;11:35:51;0;50	26602;8	7075;5;208;0;
$GPXUP;2454;11:35:52;0;50	26602;8	7075;5;206;0;
$GPXUP;2454;11:35:53;0;50	26602;8	7075;5;206;0;
$GPXUP;2454;11:35:54;0;50	26602;8	7075;5;205;0;
$GPXUP;2454;11:35:55;0;50	26602;8	7075;5;205;0;
$GPXUP;2454;11:35:56;0;50	26602;8	7075;2;204;0;
$GPXUP;2454;11:35:57;0;50	26602;8	7075;5;204;0;
$GPXUP;2454;11:35:58;0;50	26601;8	7075;5;203;0;
$GPXUP;2454;11:35:59;0;50	26601;8	7075;3;203;0;
$GPXUP;2454;11:36:00;0;50	26601;8	7075;5;203;0;
$GPXUP;2454;11:36:01;0;50	266;8	7075;5;203;0;
$GPXUP;2454;11:36:02;0;50	26601;8	7075;5;202;0;
$GPXUP;2454;11:36:03;0;50	26601;8	7075;3;202;0;
$GPXUP;2454;11:36:04;0;50	26601;8	7075;3;201;0;
$GPXUP;2454;11:36:05;0;50	26601;8	7075;3;201;0;
$GPXUP;2454;11:36:06;0;50	26601;8	7075;3;201;0;
$GPXUP;2454;11:36:07;0;50	26601;8	7075;3;201;0;
$GPXUP;2454;11:36:08;0;50	26601;8	7075;3;201;0;
$GPXUP;2454;11:36:09;0;50	266;8	7075;3;200;0;
$GPXUP;2454;11:36:10;0;50	266;8	70752;3;200;0;
$GPXUP;2454;11:36:11;0;50	266;8	70752;5;200;0;
$GPXUP;2454;11:36:12;0;50	266;8	70752;3;200;0;
$GPXUP;2454;11:36:13;0;50	266;8	70752;3;200;0;
$GPXUP;2454;11:36:14;0;50	266;8	70752;3;200;0;
$GPXUP;2454;11:36:15;0;50	266;8	70752;3;200;0;
$GPXUP;2454;11:36:16;0;50	266;8	70752;5;200;0;
$GPXUP;2454;11:36:17;0;50	266;8	70752;5;200;0;
$GPXUP;2454;11:36:18;0;50	266;8	70752;5;200;0;
$GPXUP;2454;11:36:19;0;50	26601;8	70752;5;200;0;
$GPXUP;2454;11:36:20;0;50	26601;8	70752;5;200;0;
$GPXUP;2454;11:36:21;0;50	26601;8	70752;5;200;0;
$GPXUP;2454;11:36:22;0;50	26601;8	70752;5;200;0;
$GPXUP;2454;11:36:23;0;50	26601;8	70752;5;201;0;
$GPXUP;2454;11:36:24;0;50	26601;8	70752;5;201;0;
$GPXUP;2454;11:36:25;0;50	26601;8	70752;5;201;0;
$GPXUP;2454;11:36:26;0;50	266;8	70752;5;201;0;
$GPXUP;2454;11:36:27;0;50	26601;8	70752;5;202;0;
$GPXUP;2454;11:36:28;0;50	26601;8	70753;3;202;0;
$GPXUP;2454;11:36:29;0;50	26601;8	70753;5;202;0;
$GPXUP;2454;11:36:30;0;50	26602;8	70753;5;203;0;
$GPXUP;2454;11:36:31;0;50	26601;8	70753;3;204;0;
$GPXUP;2454;11:36:32;0;50	26601;8	70753;5;204;0;
$GPXUP;2454;11:36:33;0;50	26601;8	70753;5;204;0;
$GPXUP;2454;11:36:34;0;50	26601;8	70753;5;204;0;
$GPXUP;2454;11:36:35;0;50	26601;8	70753;5;206;0;
$GPXUP;2454;11:36:36;0;50	26601;8	70753;5;206;0;
$GPXUP;2454;11:36:37;0;50	26601;8	70754;3;206;0;
$GPXUP;2454;11:36:38;0;50	26602;8	70754;3;207;0;
$GPXUP;2454;11:36:39;0;50	26602;8	70754;3;207;0;
$GPXUP;2454;11:36:40;0;50	26601;8	70754;3;207;0;
$GPXUP;2454;11:36:41;0;50	26602;8	70754;3;208;0;
$GPXUP;2454;11:36:42;0;50	26602;8	70754;5;208;0;
$GPXUP;2454;11:36:43;0;50	26602;8	70754;3;208;0;
$GPXUP;2454;11:36:44;0;50	26602;8	70754;3;208;0;
$GPXUP;2454;11:36:45;0;50	26602;8	70754;3;208;0;
$GPXUP;2454;11:36:46;0;50	26602;8	70754;3;208;0;
$GPXUP;2454;11:36:47;0;50	26602;8	70754;3;209;0;
$GPXUP;2454;11:36:48;0;50	26602;8	70754;3;209;0;
$GPXUP;2454;11:36:49;0;50	26602;8	70754;3;209;0;
$GPXUP;2454;11:36:50;0;50	26602;8	70754;3;209;0;
$GPXUP;2454;11:36:51;0;50	26602;8	70754;3;209;0;
$GPXUP;2454;11:36:52;0;50	26602;8	70754;3;209;0;
$GPXUP;2454;11:36:53;0;50	26602;8	70754;5;209;0;
$GPXUP;2454;11:36:54;0;50	26602;8	70754;5;209;0;
$GPXUP;2454;11:36:55;0;50	26602;8	70754;2;209;0;
$GPXUP;2454;11:36:56;0;50	26602;8	70752;5;209;0;
$GPXUP;2454;11:36:57;0;50	26602;8	70752;5;209;0;
$GPXUP;2454;11:36:58;0;50	26603;8	70752;5;209;0;
$GPXUP;2454;11:36:59;0;50	26603;8	70752;5;209;0;
$GPXUP;2454;11:37:00;0;50	26603;8	70752;5;209;0;
$GPXUP;2454;11:37:01;0;50	26603;8	70752;5;209;0;
$GPXUP;2454;11:37:02;0;50	26603;8	70752;5;209;0;
$GPXUP;2454;11:37:03;0;50	26603;8	70752;5;209;0;
$GPXUP;2454;11:37:04;0;50	26603;8	70752;5;209;0;
$GPXUP;2454;11:37:05;0;50	26603;8	70752;5;210;0;
$GPXUP;2454;11:37:06;0;50	26603;8	70752;5;210;0;
$GPXUP;2454;11:37:07;0;50	26603;8	70752;5;210;0;
$GPXUP;2454;11:37:08;0;50	26603;8	70752;5;210;0;
$GPXUP;2454;11:37:09;0;50	26603;8	70752;5;210;0;
$GPXUP;2454;11:37:10;0;50	26604;8	70752;5;211;0;
$GPXUP;2454;11:37:11;0;50	26603;8	70752;5;212;0;
$GPXUP;2454;11:37:12;0;50	26603;8	70752;5;212;0;
$GPXUP;2454;11:37:13;0;50	26603;8	70752;5;212;0;
$GPXUP;2454;11:37:14;0;50	26604;8	70752;5;212;0;
$GPXUP;2454;11:37:15;0;50	26604;8	70752;5;212;0;
$GPXUP;2454;11:37:16;0;50	26604;8	70752;5;212;0;
$GPXUP;2454;11:37:17;0;50	26604;8	70752;5;214;0;
$GPXUP;2454;11:37:18;0;50	26604;8	70752;5;214;0;
$GPXUP;2454;11:37:19;0;50	26604;8	70752;5;214;0;
$GPXUP;2454;11:37:20;0;50	26604;8	70752;5;215;0;
$GPXUP;2454;11:37:21;0;50	26604;8	70752;5;216;0;
$GPXUP;2454;11:37:22;0;50	26604;8	70752;5;216;0;
$GPXUP;2454;11:37:23;0;50	26604;8	70752;5;217;0;
$GPXUP;2454;11:37:24;0;50	26605;8	70752;5;218;0;
$GPXUP;2454;11:37:25;0;50	26604;8	70751;5;219;0;
$GPXUP;2454;11:37:26;0;50	26605;8	70751;5;219;0;
$GPXUP;2454;11:37:27;0;50	26605;8	70751;5;221;0;
$GPXUP;2454;11:37:28;0;50	26605;8	70751;5;221;0;
$GPXUP;2454;11:37:29;0;50	26604;8	70751;5;222;0;
$GPXUP;2454;11:37:30;0;50	26604;8	70752;5;224;0;
$GPXUP;2454;11:37:31;0;50	26604;8	70752;5;224;0;
$GPXUP;2454;11:37:32;0;50	26604;8	70752;5;225;0;
$GPXUP;2454;11:37:33;0;50	26604;8	70752;5;225;0;
$GPXUP;2454;11:37:34;0;50	26603;8	70752;5;226;0;
$GPXUP;2454;11:37:35;0;50	26604;8	70752;5;227;0;
$GPXUP;2454;11:37:36;0;50	26604;8	70752;5;227;0;
$GPXUP;2454;11:37:37;0;50	26604;8	70752;5;227;0;
$GPXUP;2454;11:37:38;0;50	26604;8	70752;5;227;0;
$GPXUP;2454;11:37:39;0;50	26604;8	70752;5;227;0;
$GPXUP;2454;11:37:40;0;50	26604;8	70752;5;227;0;
$GPXUP;2454;11:37:41;0;50	26604;8	70753;5;227;0;
$GPXUP;2454;11:37:42;0;50	26604;8	70753;5;227;0;
$GPXUP;2454;11:37:43;0;50	26604;8	70753;5;227;0;
$GPXUP;2454;11:37:44;0;50	26604;8	70753;5;227;0;
$GPXUP;2454;11:37:45;0;50	26605;8	70753;5;226;0;
$GPXUP;2454;11:37:46;0;50	26605;8	70753;5;226;0;
$GPXUP;2454;11:37:47;0;50	26604;8	70753;5;225;0;
$GPXUP;2454;11:37:48;0;50	26604;8	70753;5;225;0;
$GPXUP;2454;11:37:49;0;50	26605;8	70753;5;225;0;
$GPXUP;2454;11:37:50;0;50	26605;8	70753;5;225;0;
$GPXUP;2454;11:37:51;0;50	26605;8	70755;5;225;0;
$GPXUP;2454;11:37:52;0;50	26605;8	70755;3;224;0;
$GPXUP;2454;11:37:53;0;50	26605;8	70755;5;224;0;
$GPXUP;2454;11:37:54;0;50	26605;8	70755;3;224;0;
$GPXUP;2454;11:37:55;0;50	26605;8	70755;3;224;0;
$GPXUP;2454;11:37:56;0;50	26605;8	70755;3;224;0;
$GPXUP;2454;11:37:57;0;50	26606;8	70755;2;223;0;
$GPXUP;2454;11:37:58;0;50	26606;8	70755;3;223;0;
$GPXUP;2454;11:37:59;0;50	26606;8	70755;3;223;0;
$GPXUP;2454;11:38:00;0;50	26606;8	70755;3;223;0;
$GPXUP;2454;11:38:01;0;50	26606;8	70755;3;223;0;
$GPXUP;2454;11:38:02;0;50	26606;8	70755;3;223;0;
$GPXUP;2454;11:38:03;0;50	26607;8	70755;2;223;0;
$GPXUP;2454;11:38:04;0;50	26607;8	70754;2;223;0;
$GPXUP;2454;11:38:05;0;50	26607;8	70754;3;223;0;
$GPXUP;2454;11:38:06;0;50	26607;8	70754;3;223;0;
$GPXUP;2454;11:38:07;0;50	26606;8	70754;3;223;0;
$GPXUP;2454;11:38:08;0;50	26606;8	70754;3;223;0;
$GPXUP;2454;11:38:09;0;50	26606;8	70754;3;223;0;
$GPXUP;2454;11:38:10;0;50	26606;8	70754;3;223;0;
$GPXUP;2454;11:38:11;0;50	26606;8	70754;3;223;0;
$GPXUP;2454;11:38:12;0;50	26606;8	70754;3;223;0;
$GPXUP;2454;11:38:13;0;50	26606;8	70754;2;223;0;
$GPXUP;2454;11:38:14;0;50	26606;8	70754;3;223;0;
$GPXUP;2454;11:38:15;0;50	26606;8	70754;3;223;0;
$GPXUP;2454;11:38:16;0;50	26606;8	70753;3;222;0;
$GPXUP;2454;11:38:17;0;50	26606;8	70753;3;222;0;
$GPXUP;2454;11:38:18;0;50	26606;8	70753;3;222;0;
$GPXUP;2454;11:38:19;0;50	26606;8	70753;3;222;0;
$GPXUP;2454;11:38:20;0;50	26606;8	70753;3;222;0;
$GPXUP;2454;11:38:21;0;50	26606;8	70753;2;222;0;
$GPXUP;2454;11:38:22;0;50	26606;8	70753;5;222;0;
$GPXUP;2454;11:38:23;0;50	26607;8	70753;5;223;0;
$GPXUP;2454;11:38:24;0;50	26607;8	70753;5;223;0;
$GPXUP;2454;11:38:25;0;50	26608;8	70753;5;222;0;
$GPXUP;2454;11:38:26;0;50	26608;8	70753;5;223;0;
$GPXUP;2454;11:38:27;0;50	26608;8	70753;3;223;0;
$GPXUP;2454;11:38:28;0;50	26609;8	70752;5;223;0;
$GPXUP;2454;11:38:29;0;50	26609;8	70752;5;223;0;
$GPXUP;2454;11:38:30;0;50	26611;8	70752;5;223;0;
$GPXUP;2454;11:38:31;0;50	26611;8	70752;3;223;0;
$GPXUP;2454;11:38:32;0;50	26612;8	70752;3;223;0;
$GPXUP;2454;11:38:33;0;50	26612;8	70752;3;223;0;
$GPXUP;2454;11:38:34;0;50	26613;8	70752;3;223;0;
$GPXUP;2454;11:38:35;0;50	26613;8	70751;2;223;0;
$GPXUP;2454;11:38:36;0;50	26613;8	70751;3;223;0;
$GPXUP;2454;11:38:37;0;50	26613;8	70751;5;223;0;
$GPXUP;2454;11:38:38;0;50	26613;8	70751;3;222;0;
$GPXUP;2454;11:38:39;0;50	26612;8	70751;2;223;0;
$GPXUP;2454;11:38:40;0;50	26612;8	70751;5;222;0;
$GPXUP;2454;11:38:41;0;50	26611;8	70751;5;221;0;
$GPXUP;2454;11:38:42;0;50	2661;8	70751;3;222;0;
$GPXUP;2454;11:38:43;0;50	2661;8	70751;5;221;0;
$GPXUP;2454;11:38:44;0;50	2661;8	70751;5;221;0;
$GPXUP;2454;11:38:45;0;50	26608;8	7075;3;221;0;
$GPXUP;2454;11:38:46;0;50	26608;8	7075;2;221;0;
$GPXUP;2454;11:38:47;0;50	26608;8	7075;2;221;0;
$GPXUP;2454;11:38:48;0;50	26608;8	7075;2;220;0;
$GPXUP;2454;11:38:49;0;50	26607;8	7075;2;221;0;
$GPXUP;2454;11:38:50;0;50	26607;8	7075;2;220;1;
$GPXUP;2454;11:38:51;0;50	26606;8	7075;2;221;1;
$GPXUP;2454;11:38:52;0;50	26606;8	7075;2;221;1;
$GPXUP;2454;11:38:53;0;50	26605;8	70751;2;220;1;
$GPXUP;2454;11:38:54;0;50	26605;8	70751;2;221;1;
$GPXUP;2454;11:38:55;0;50	26604;8	70751;2;220;1;
$GPXUP;2454;11:38:56;0;50	26603;8	70751;2;221;1;
$GPXUP;2454;11:38:57;0;50	26603;8	70751;2;221;1;
$GPXUP;2454;11:38:58;0;50	26603;8	70751;2;221;1;
$GPXUP;2454;11:38:59;0;50	26602;8	70752;2;221;1;
$GPXUP;2454;11:39:00;0;50	26602;8	70752;2;221;1;
$GPXUP;2454;11:39:01;0;50	26602;8	70752;2;221;1;
$GPXUP;2454;11:39:02;0;50	26601;8	70752;2;221;1;
$GPXUP;2454;11:39:03;0;50	26601;8	70752;2;221;1;
$GPXUP;2454;11:39:04;0;50	26601;8	70752;2;221;1;
$GPXUP;2454;11:39:05;0;50	26601;8	70752;2;221;1;
$GPXUP;2454;11:39:06;0;50	266;8	70753;2;221;1;
$GPXUP;2454;11:39:07;0;50	266;8	70753;2;221;1;
$GPXUP;2454;11:39:08;0;50	266;8	70753;2;221;1;
$GPXUP;2454;11:39:09;0;50	266;8	70753;2;221;1;
$GPXUP;2454;11:39:10;0;50	26599;8	70753;2;222;1;
$GPXUP;2454;11:39:11;0;50	26599;8	70753;2;222;1;
$GPXUP;2454;11:39:12;0;50	26599;8	70753;2;222;1;
$GPXUP;2454;11:39:13;0;50	26599;8	70753;2;222;1;
$GPXUP;2454;11:39:14;0;50	26599;8	70754;2;222;1;
$GPXUP;2454;11:39:15;0;50	26598;8	70754;2;223;1;
$GPXUP;2454;11:46:59;463;50	26598;8	7075;4;217;0;
$GPXUP;2454;11:47:00;0;50	26598;8	7075;5;221;0;
$GPXUP;2454;11:47:01;0;50	26597;8	7075;5;220;0;
$GPXUP;2454;11:47:02;0;50	26598;8	7075;5;219;0;
$GPXUP;2454;11:47:03;0;50	26598;8	7075;5;219;0;
$GPXUP;2454;11:47:04;0;50	26598;8	7075;5;219;0;
$GPXUP;2454;11:47:05;0;50	26598;8	70749;5;218;0;
$GPXUP;2454;11:47:06;0;50	26598;8	70749;5;218;0;
$GPXUP;2454;11:47:07;0;50	26598;8	70749;5;218;0;
$GPXUP;2454;11:47:08;0;50	26599;8	70749;5;217;0;
$GPXUP;2454;11:47:09;0;50	26598;8	70749;5;217;0;
$GPXUP;2454;11:47:10;0;50	26599;8	70748;5;216;0;
$GPXUP;2454;11:47:11;0;50	26599;8	70748;5;215;0;
$GPXUP;2454;11:47:12;0;50	266;8	70748;5;214;0;
$GPXUP;2454;11:47:13;0;50	266;8	70749;5;213;0;
$GPXUP;2454;11:47:14;0;50	266;8	70747;5;212;0;
$GPXUP;2454;11:47:15;0;50	266;8	70747;5;211;0;
$GPXUP;2454;11:47:16;0;50	26601;8	70748;5;210;0;
$GPXUP;2454;11:47:17;0;50	26601;8	70746;5;209;0;
$GPXUP;2454;11:47:18;0;50	26602;8	70747;5;208;0;
$GPXUP;2454;11:47:19;0;50	26602;8	70747;5;207;0;
$GPXUP;2454;11:47:20;0;50	26602;8	70746;5;205;0;
$GPXUP;2454;11:47:21;0;50	26603;8	70746;5;205;0;
$GPXUP;2454;11:47:22;0;50	26603;8	70746;5;203;0;
$GPXUP;2454;11:47:23;0;50	26603;8	70746;5;203;0;
$GPXUP;2454;11:47:24;0;50	26603;8	70745;5;202;0;
$GPXUP;2454;11:47:25;0;50	26604;8	70745;5;201;0;
$GPXUP;2454;11:47:26;0;50	26603;8	70745;5;200;0;
$GPXUP;2454;11:47:27;0;50	26604;8	70744;5;200;0;
$GPXUP;2454;11:47:28;0;50	26604;8	70744;5;198;1;
$GPXUP;2454;11:47:29;0;50	26604;8	70744;5;198;0;
$GPXUP;2454;11:47:30;0;50	26604;8	70743;5;198;0;
$GPXUP;2454;11:47:31;0;50	26603;8	70743;5;197;0;
$GPXUP;2454;11:47:32;0;50	26603;8	70743;5;197;0;
$GPXUP;2454;11:47:33;0;50	26603;8	70743;5;197;0;
$GPXUP;2454;11:47:34;0;50	26604;8	70743;5;197;0;
$GPXUP;2454;11:47:35;0;50	26603;8	70743;5;197;0;
$GPXUP;2454;11:47:36;0;50	26603;8	70741;5;197;0;
$GPXUP;2454;11:47:37;0;50	26603;8	70741;5;197;0;
$GPXUP;2454;11:47:38;0;50	26603;8	70741;5;197;0;
$GPXUP;2454;11:47:39;0;50	26603;8	70741;5;197;0;
$GPXUP;2454;11:47:40;0;50	26603;8	70741;5;198;0;
$GPXUP;2454;11:47:41;0;50	26603;8	70741;5;198;0;
$GPXUP;2454;11:47:42;0;50	26603;8	70741;5;198;0;
$GPXUP;2454;11:47:43;0;50	26602;8	70741;5;198;0;
$GPXUP;2454;11:47:44;0;50	26602;8	70741;5;198;0;
$GPXUP;2454;11:47:45;0;50	26602;8	70741;5;198;0;
$GPXUP;2454;11:47:46;0;50	26602;8	70741;5;198;0;
$GPXUP;2454;11:47:47;0;50	26601;8	70741;5;199;0;
$GPXUP;2454;11:47:48;0;50	26601;8	70741;5;199;0;
$GPXUP;2454;11:47:49;0;50	26602;8	70741;5;200;0;
$GPXUP;2454;11:47:50;0;50	26601;8	70741;5;200;0;
$GPXUP;2454;11:47:51;0;50	26601;8	70741;5;200;0;
$GPXUP;2454;11:47:52;0;50	26601;8	70741;5;200;0;
$GPXUP;2454;11:47:53;0;50	26601;8	70741;5;200;0;
$GPXUP;2454;11:47:54;0;50	26601;8	7074;5;202;0;
$GPXUP;2454;11:47:55;0;50	26601;8	7074;5;202;0;
$GPXUP;2454;11:47:56;0;50	26601;8	70742;5;202;0;
$GPXUP;2454;11:47:57;0;50	26601;8	70742;5;203;0;
$GPXUP;2454;11:47:58;0;50	26601;8	70742;5;203;0;
$GPXUP;2454;11:47:59;0;50	26602;8	70742;5;204;0;
$GPXUP;2454;11:48:00;0;50	26601;8	70741;5;205;0;
$GPXUP;2454;11:48:01;0;50	26601;8	70741;5;206;0;
$GPXUP;2454;11:48:02;0;50	26601;8	70742;5;206;0;
$GPXUP;2454;11:48:03;0;50	26601;8	70742;5;207;0;
$GPXUP;2454;11:48:04;0;50	26601;8	70742;5;207;0;
$GPXUP;2454;11:48:05;0;50	26601;8	70742;5;208;0;
$GPXUP;2454;11:48:06;0;50	26601;8	70742;5;208;0;
$GPXUP;2454;11:48:07;0;50	26602;8	70742;5;209;0;
$GPXUP;2454;11:48:08;0;50	26601;8	70743;5;210;0;
$GPXUP;2454;11:48:09;0;50	26601;8	70743;5;211;0;
$GPXUP;2454;11:48:10;0;50	26601;8	70743;5;211;0;
$GPXUP;2454;11:48:11;0;50	26601;8	70743;5;212;0;
$GPXUP;2454;11:48:12;0;50	26601;8	70743;5;212;0;
$GPXUP;2454;11:48:13;0;50	26601;8	70743;5;212;0;
$GPXUP;2454;11:48:14;0;50	26602;8	70745;5;213;0;
$GPXUP;2454;11:48:15;0;50	26601;8	70744;5;214;0;
$GPXUP;2454;11:48:16;0;50	26601;8	70744;5;214;0;
$GPXUP;2454;11:48:17;0;50	26602;8	70744;5;214;0;
$GPXUP;2454;11:48:18;0;50	26602;8	70744;5;214;0;
$GPXUP;2454;11:48:19;0;50	26602;8	70744;5;214;0;
$GPXUP;2454;11:48:20;0;50	26602;8	70744;5;214;0;
$GPXUP;2454;11:48:21;0;50	26602;8	70744;5;214;0;
$GPXUP;2454;11:48:22;0;50	26602;8	70744;5;214;0;
$GPXUP;2454;11:48:23;0;50	26602;8	70744;5;214;0;
$GPXUP;2454;11:48:24;0;50	26602;8	70744;5;214;0;
$GPXUP;2454;11:48:25;0;50	26601;8	70744;5;214;0;
$GPXUP;2454;11:48:26;0;50	26602;8	70745;5;213;0;
$GPXUP;2454;11:48:27;0;50	26602;8	70745;5;213;0;
$GPXUP;2454;11:48:28;0;50	26602;8	70745;5;213;0;
$GPXUP;2454;11:48:29;0;50	26602;8	70745;5;213;0;
$GPXUP;2454;11:48:30;0;50	26602;8	70745;5;213;0;
$GPXUP;2454;11:48:31;0;50	26602;8	70745;5;213;0;
$GPXUP;2454;11:48:32;0;50	26602;8	70745;5;213;0;
$GPXUP;2454;11:48:33;0;50	26602;8	70745;5;212;0;
$GPXUP;2454;11:48:34;0;50	26602;8	70745;5;212;0;
$GPXUP;2454;11:48:35;0;50	26602;8	70745;5;212;0;
$GPXUP;2454;11:48:36;0;50	26602;8	70745;5;212;0;
$GPXUP;2454;11:48:37;0;50	26602;8	70745;5;212;0;
$GPXUP;2454;11:48:38;0;50	26602;8	70745;5;212;0;
$GPXUP;2454;11:48:39;0;50	26602;8	70745;5;212;0;
$GPXUP;2454;11:48:40;0;50	26602;8	70745;5;210;0;
$GPXUP;2454;11:48:41;0;50	26602;8	70745;5;210;0;
$GPXUP;2454;11:48:42;0;50	26602;8	70745;5;210;0;
$GPXUP;2454;11:48:43;0;50	26602;8	70745;5;210;0;
$GPXUP;2454;11:48:44;0;50	26602;8	70745;5;210;0;
$GPXUP;2454;11:48:45;0;50	26601;8	70745;5;209;0;
$GPXUP;2454;11:48:46;0;50	26601;8	70745;5;209;0;
$GPXUP;2454;11:48:47;0;50	26601;8	70745;5;209;0;
$GPXUP;2454;11:48:48;0;50	26602;8	70745;5;208;0;
$GPXUP;2454;11:48:49;0;50	26602;8	70744;5;208;0;
$GPXUP;2454;11:48:50;0;50	26602;8	70744;3;206;0;
$GPXUP;2454;11:48:51;0;50	26602;8	70744;5;206;0;
$GPXUP;2454;11:48:52;0;50	26602;8	70744;5;206;0;
$GPXUP;2454;11:48:53;0;50	26602;8	70744;5;205;0;
$GPXUP;2454;11:48:54;0;50	26602;8	70744;5;205;0;
$GPXUP;2454;11:48:55;0;50	26602;8	70744;5;205;0;
$GPXUP;2454;11:48:56;0;50	26601;8	70744;5;204;0;
$GPXUP;2454;11:48:57;0;50	26602;8	70745;5;204;0;
$GPXUP;2454;11:48:58;0;50	26602;8	70745;5;204;0;
$GPXUP;2454;11:48:59;0;50	26602;8	70745;5;204;0;
$GPXUP;2454;11:49:00;0;50	26602;8	70745;5;204;0;
$GPXUP;2454;11:49:01;0;50	26602;8	70745;5;204;0;
$GPXUP;2454;11:49:02;0;50	26602;8	70745;5;204;0;
$GPXUP;2454;11:49:03;0;50	26602;8	70745;5;204;0;
$GPXUP;2454;11:49:04;0;50	26603;8	70745;5;204;0;
$GPXUP;2454;11:49:05;0;50	26603;8	70745;5;204;0;
$GPXUP;2454;11:49:06;0;50	26602;8	70744;5;205;0;
$GPXUP;2454;11:49:07;0;50	26602;8	70744;5;205;0;
$GPXUP;2454;11:49:08;0;50	26603;8	70744;5;206;0;
$GPXUP;2454;11:49:09;0;50	26603;8	70744;5;206;0;
$GPXUP;2454;11:49:10;0;50	26603;8	70744;5;206;0;
$GPXUP;2454;11:49:11;0;50	26603;8	70744;5;206;0;
$GPXUP;2454;11:49:12;0;50	26603;8	70744;5;206;0;
$GPXUP;2454;11:49:13;0;50	26602;8	70744;5;207;0;
$GPXUP;2454;11:49:14;0;50	26602;8	70744;5;207;0;
$GPXUP;2454;11:49:15;0;50	26602;8	70744;5;207;0;
$GPXUP;2454;11:49:16;0;50	26602;8	70744;5;207;0;
$GPXUP;2454;11:49:17;0;50	26602;8	70744;5;207;0;
$GPXUP;2454;11:49:18;0;50	26602;8	70744;5;207;0;
$GPXUP;2454;11:49:19;0;50	26602;8	70744;5;207;0;
$GPXUP;2454;11:49:20;0;50	26602;8	70744;5;207;0;
$GPXUP;2454;11:49:21;0;50	26602;8	70744;5;207;0;
$GPXUP;2454;11:49:22;0;50	26602;8	70744;5;207;0;
$GPXUP;2454;11:49:23;0;50	26602;8	70744;5;207;0;
$GPXUP;2454;11:49:24;0;50	26603;8	70744;5;207;0;
$GPXUP;2454;11:49:25;0;50	26603;8	70744;5;207;0;
$GPXUP;2454;11:49:26;0;50	26603;8	70744;5;207;0;
$GPXUP;2454;11:49:27;0;50	26603;8	70744;5;207;0;
$GPXUP;2454;11:49:28;0;50	26603;8	70743;5;207;0;
$GPXUP;2454;11:49:29;0;50	26603;8	70743;5;207;0;
$GPXUP;2454;11:49:30;0;50	26603;8	70743;5;207;0;
$GPXUP;2454;11:49:31;0;50	26603;8	70743;5;207;0;
$GPXUP;2454;11:49:32;0;50	26603;8	70743;5;207;0;
$GPXUP;2454;11:49:33;0;50	26604;8	70743;5;206;0;
$GPXUP;2454;11:49:34;0;50	26603;8	70743;2;205;0;
$GPXUP;2454;11:49:35;0;50	26603;8	70743;5;205;0;
$GPXUP;2454;11:49:36;0;50	26603;8	70743;5;205;0;
$GPXUP;2454;11:49:37;0;50	26603;8	70743;5;205;0;
$GPXUP;2454;11:49:38;0;50	26603;8	70743;5;205;0;
$GPXUP;2454;11:49:39;0;50	26604;8	70743;5;205;0;
$GPXUP;2454;11:49:40;0;50	26604;8	70745;5;205;0;
$GPXUP;2454;11:49:41;0;50	26604;8	70745;5;205;0;
$GPXUP;2454;11:49:42;0;50	26604;8	70745;5;205;0;
$GPXUP;2454;11:49:43;0;50	26603;8	70745;5;205;0;
$GPXUP;2454;11:49:44;0;50	26603;8	70745;5;205;0;
$GPXUP;2454;11:49:45;0;50	26604;8	70745;5;206;0;
$GPXUP;2454;11:49:46;0;50	26604;8	70745;5;206;0;
$GPXUP;2454;11:49:47;0;50	26604;8	70745;5;206;0;
$GPXUP;2454;11:49:48;0;50	26604;8	70745;5;206;0;
$GPXUP;2454;11:49:49;0;50	26604;8	70745;5;206;0;
$GPXUP;2454;11:49:50;0;50	26604;8	70745;5;206;0;
$GPXUP;2454;11:49:51;0;50	26604;8	70745;5;206;0;
$GPXUP;2454;11:49:52;0;50	26604;8	70746;5;206;0;
$GPXUP;2454;11:49:53;0;50	26604;8	70746;5;206;0;
$GPXUP;2454;11:49:54;0;50	26604;8	70746;5;206;0;
$GPXUP;2454;11:49:55;0;50	26604;8	70746;5;206;0;
$GPXUP;2454;11:49:56;0;50	26604;8	70746;5;206;0;
$GPXUP;2454;11:49:57;0;50	26604;8	70746;5;206;0;
$GPXUP;2454;11:49:58;0;50	26604;8	70746;5;206;0;
$GPXUP;2454;11:49:59;0;50	26604;8	70746;5;206;0;
$GPXUP;2454;11:50:00;0;50	26604;8	70746;5;207;0;
$GPXUP;2454;11:50:01;0;50	26604;8	70746;5;207;0;
$GPXUP;2454;11:50:02;0;50	26605;8	70746;5;208;0;
$GPXUP;2454;11:50:03;0;50	26605;8	70746;5;208;0;
$GPXUP;2454;11:50:04;0;50	26605;8	70746;5;208;0;
$GPXUP;2454;11:50:05;0;50	26605;8	70746;5;208;0;
$GPXUP;2454;11:50:06;0;50	26606;8	70746;5;209;0;
$GPXUP;2454;11:50:07;0;50	26606;8	70746;5;209;0;
$GPXUP;2454;11:50:08;0;50	26606;8	70746;2;211;0;
$GPXUP;2454;11:50:09;0;50	26606;8	70746;2;211;0;
$GPXUP;2454;11:50:10;0;50	26606;8	70746;5;211;0;
$GPXUP;2454;11:50:11;0;50	26606;8	70746;5;211;0;
$GPXUP;2454;11:50:12;0;50	26606;8	70746;5;211;0;
$GPXUP;2454;11:50:13;0;50	26607;8	70746;5;212;0;
$GPXUP;2454;11:50:14;0;50	26607;8	70746;5;212;0;
$GPXUP;2454;11:50:15;0;50	26607;8	70746;5;212;0;
$GPXUP;2454;11:50:16;0;50	26606;8	70745;5;213;0;
$GPXUP;2454;11:50:17;0;50	26606;8	70745;5;213;0;
$GPXUP;2454;11:50:18;0;50	26606;8	70745;5;213;0;
$GPXUP;2454;11:50:19;0;50	26607;8	70746;5;212;0;
$GPXUP;2454;11:50:20;0;50	26607;8	70746;5;212;0;
$GPXUP;2454;11:50:21;0;50	26607;8	70746;5;212;0;
$GPXUP;2454;11:50:22;0;50	26606;8	70746;5;211;0;
$GPXUP;2454;11:50:23;0;50	26606;8	70746;5;211;0;
$GPXUP;2454;11:50:24;0;50	26606;8	70746;5;211;0;
$GPXUP;2454;11:50:25;0;50	26606;8	70746;5;211;0;
$GPXUP;2454;11:50:26;0;50	26606;8	70746;5;211;0;
$GPXUP;2454;11:50:27;0;50	26606;8	70746;5;211;0;
$GPXUP;2454;11:50:28;0;50	26606;8	70746;5;211;0;
$GPXUP;2454;11:50:29;0;50	26605;8	70746;5;210;0;
$GPXUP;2454;11:50:30;0;50	26605;8	70746;5;210;0;
$GPXUP;2454;11:50:31;0;50	26605;8	70746;5;210;0;
$GPXUP;2454;11:50:32;0;50	26605;8	70746;5;210;0;
$GPXUP;2454;11:50:33;0;50	26604;8	70747;5;211;0;
$GPXUP;2454;11:50:34;0;50	26604;8	70747;5;211;0;
$GPXUP;2454;11:50:35;0;50	26604;8	70747;5;211;0;
$GPXUP;2454;11:50:36;0;50	26604;8	70747;5;211;0;
$GPXUP;2454;11:50:37;0;50	26604;8	70747;5;210;0;
$GPXUP;2454;11:50:38;0;50	26603;8	70747;5;210;0;
$GPXUP;2454;11:50:39;0;50	26603;8	70747;5;210;0;
$GPXUP;2454;11:50:40;0;50	26603;8	70747;5;210;0;
$GPXUP;2454;11:50:41;0;50	26603;8	70747;5;210;0;
$GPXUP;2454;11:50:42;0;50	26603;8	70746;5;211;0;
$GPXUP;2454;11:50:43;0;50	26603;8	70746;5;211;0;
$GPXUP;2454;11:50:44;0;50	26603;8	70746;5;211;0;
$GPXUP;2454;11:50:45;0;50	26603;8	70746;5;211;0;
$GPXUP;2454;11:50:46;0;50	26602;8	70748;5;211;0;
$GPXUP;2454;11:50:47;0;50	26602;8	70748;2;211;0;
$GPXUP;2454;11:50:48;0;50	26602;8	70748;5;211;0;
$GPXUP;2454;11:50:49;0;50	26602;8	70748;5;211;0;
$GPXUP;2454;11:50:50;0;50	26602;8	70748;5;211;0;
$GPXUP;2454;11:50:51;0;50	26602;8	70748;5;211;0;
$GPXUP;2454;11:50:52;0;50	26603;8	70748;5;210;0;
$GPXUP;2454;11:50:53;0;50	26603;8	70748;5;210;0;
$GPXUP;2454;11:50:54;0;50	26603;8	70748;5;210;0;
$GPXUP;2454;11:50:55;0;50	26603;8	70748;5;210;0;
$GPXUP;2454;11:50:56;0;50	26604;8	7075;5;210;0;
$GPXUP;2454;11:50:57;0;50	26603;8	7075;5;209;0;
$GPXUP;2454;11:50:58;0;50	26603;8	7075;5;209;0;
$GPXUP;2454;11:50:59;0;50	26603;8	7075;5;209;0;
$GPXUP;2454;11:51:00;0;50	26604;8	7075;5;209;0;
$GPXUP;2454;11:51:01;0;50	26603;8	7075;5;208;0;
$GPXUP;2454;11:51:02;0;50	26603;8	7075;5;208;0;
$GPXUP;2454;11:51:03;0;50	26604;8	7075;5;207;0;
$GPXUP;2454;11:51:04;0;50	26604;8	7075;5;207;0;
$GPXUP;2454;11:51:05;0;50	26603;8	7075;5;206;0;
$GPXUP;2454;11:51:06;0;50	26604;8	7075;5;206;0;
$GPXUP;2454;11:51:07;0;50	26604;8	7075;5;206;0;
$GPXUP;2454;11:51:08;0;50	26604;8	7075;5;206;0;
$GPXUP;2454;11:51:09;0;50	26605;8	70749;5;206;0;
$GPXUP;2454;11:51:10;0;50	26605;8	70749;5;206;0;
$GPXUP;2454;11:51:11;0;50	26605;8	70749;5;206;0;
$GPXUP;2454;11:51:12;0;50	26605;8	70749;5;206;0;
$GPXUP;2454;11:51:13;0;50	26605;8	70749;5;206;0;
$GPXUP;2454;11:51:14;0;50	26605;8	70749;5;206;0;
$GPXUP;2454;11:51:15;0;50	26605;8	70749;5;206;0;
$GPXUP;2454;11:51:16;0;50	26605;8	70748;5;206;0;
$GPXUP;2454;11:51:17;0;50	26606;8	70748;5;206;0;
$GPXUP;2454;11:51:18;0;50	26606;8	70748;5;206;0;
$GPXUP;2454;11:51:19;0;50	26606;8	70748;5;206;0;
$GPXUP;2454;11:51:20;0;50	26606;8	70748;5;206;0;
$GPXUP;2454;11:51:21;0;50	26607;8	70748;5;207;0;
$GPXUP;2454;11:51:22;0;50	26607;8	70746;5;207;0;
$GPXUP;2454;11:51:23;0;50	26607;8	70746;5;207;0;
$GPXUP;2454;11:51:24;0;50	26607;8	70746;5;207;0;
$GPXUP;2454;11:51:25;0;50	26607;8	70746;5;207;0;
$GPXUP;2454;11:51:26;0;50	26607;8	70746;5;208;0;
$GPXUP;2454;11:51:27;0;50	26607;8	70746;5;208;0;
$GPXUP;2454;11:51:28;0;50	26607;8	70746;5;208;0;
$GPXUP;2454;11:51:29;0;50	26607;8	70746;5;208;0;
$GPXUP;2454;11:51:30;0;50	26608;8	70746;5;209;0;
$GPXUP;2454;11:51:31;0;50	26608;8	70746;5;209;0;
$GPXUP;2454;11:51:32;0;50	26608;8	70746;5;209;0;
$GPXUP;2454;11:51:33;0;50	26607;8	70746;5;209;0;
$GPXUP;2454;11:51:34;0;50	26607;8	70746;5;209;0;
$GPXUP;2454;11:51:35;0;50	26608;8	70746;5;209;0;
$GPXUP;2454;11:51:36;0;50	26608;8	70746;5;209;0;
$GPXUP;2454;11:51:37;0;50	26608;8	70745;5;209;0;
$GPXUP;2454;11:51:38;0;50	26608;8	70745;5;209;0;
$GPXUP;2454;11:51:39;0;50	26607;8	70745;5;209;0;
$GPXUP;2454;11:51:40;0;50	26607;8	70745;5;209;0;
$GPXUP;2454;11:51:41;0;50	26607;8	70745;5;209;0;
$GPXUP;2454;11:51:42;0;50	26607;8	70745;5;209;0;
$GPXUP;2454;11:51:43;0;50	26607;8	70745;5;209;0;
$GPXUP;2454;11:51:44;0;50	26607;8	70745;5;209;0;
$GPXUP;2454;11:51:45;0;50	26607;8	70745;5;209;0;
$GPXUP;2454;11:51:46;0;50	26607;8	70745;5;209;0;
$GPXUP;2454;11:51:47;0;50	26607;8	70745;5;209;0;
$GPXUP;2454;11:51:48;0;50	26607;8	70745;5;209;0;
$GPXUP;2454;11:51:49;0;50	26607;8	70745;5;209;0;
$GPXUP;2454;11:51:50;0;50	26607;8	70745;5;209;0;
$GPXUP;2454;11:51:51;0;50	26607;8	70745;5;209;0;
$GPXUP;2454;11:51:52;0;50	26607;8	70745;5;209;0;
$GPXUP;2454;11:51:53;0;50	26607;8	70745;5;209;0;
$GPXUP;2454;11:51:54;0;50	26607;8	70745;5;209;0;
$GPXUP;2454;11:51:55;0;50	26607;8	70745;5;208;0;
$GPXUP;2454;11:51:56;0;50	26607;8	70743;5;208;1;
$GPXUP;2454;11:51:57;0;50	26607;8	70743;5;208;0;
$GPXUP;2454;11:51:58;0;50	26607;8	70743;5;208;0;
$GPXUP;2454;11:51:59;0;50	26607;8	70743;5;208;0;
$GPXUP;2454;11:52:00;0;50	26607;8	70743;5;208;0;
$GPXUP;2454;11:52:01;0;50	26607;8	70743;5;208;0;
$GPXUP;2454;11:52:02;0;50	26607;8	70743;5;208;0;
$GPXUP;2454;11:52:03;0;50	26607;8	70743;5;208;0;
$GPXUP;2454;11:52:04;0;50	26607;8	70743;5;208;0;
$GPXUP;2454;11:52:05;0;50	26607;8	70743;5;208;0;
$GPXUP;2454;11:52:06;0;50	26607;8	70743;5;208;0;
$GPXUP;2454;11:52:07;0;50	26607;8	70743;5;208;0;
$GPXUP;2454;11:52:08;0;50	26607;8	70743;5;209;0;
$GPXUP;2454;11:52:09;0;50	26607;8	70743;5;209;0;
$GPXUP;2454;11:52:10;0;50	26607;8	70743;5;209;0;
$GPXUP;2454;11:52:11;0;50	26607;8	70743;5;209;0;
$GPXUP;2454;11:52:12;0;50	26607;8	70743;5;209;0;
$GPXUP;2454;11:52:13;0;50	26607;8	70743;5;210;0;
$GPXUP;2454;11:52:14;0;50	26607;8	70743;5;210;0;
$GPXUP;2454;11:52:15;0;50	26607;8	70743;5;211;0;
$GPXUP;2454;11:52:16;0;50	26607;8	70743;5;211;0;
$GPXUP;2454;11:52:17;0;50	26607;8	70743;5;211;0;
$GPXUP;2454;11:52:18;0;50	26607;8	70743;5;211;0;
$GPXUP;2454;11:52:19;0;50	26607;8	70743;5;212;0;
$GPXUP;2454;11:52:20;0;50	26607;8	70743;5;212;0;
$GPXUP;2454;11:52:21;0;50	26607;8	70743;5;213;0;
$GPXUP;2454;11:52:22;0;50	26607;8	70743;5;213;0;
$GPXUP;2454;11:52:23;0;50	26607;8	70743;5;213;0;
$GPXUP;2454;11:52:24;0;50	26606;8	70742;5;214;0;
$GPXUP;2454;11:52:25;0;50	26606;8	70742;5;214;0;
$GPXUP;2454;11:52:26;0;50	26606;8	70742;5;214;0;
$GPXUP;2454;11:52:27;0;50	26606;8	70742;3;214;0;
$GPXUP;2454;11:52:28;0;50	26606;8	70742;5;214;0;
$GPXUP;2454;11:52:29;0;50	26605;8	70744;5;214;3;
$GPXUP;2454;11:52:30;0;50	26605;8	70744;5;214;0;
$GPXUP;2454;11:52:31;0;50	26605;8	70744;5;214;0;
$GPXUP;2454;11:52:32;0;50	26604;8	70744;5;213;0;
$GPXUP;2454;11:52:33;0;50	26604;8	70744;5;213;0;
$GPXUP;2454;11:52:34;0;50	26604;8	70744;5;213;0;
$GPXUP;2454;11:52:35;0;50	26604;8	70744;5;213;0;
$GPXUP;2454;11:52:36;0;50	26604;8	70744;5;213;0;
$GPXUP;2454;11:52:37;0;50	26604;8	70744;5;212;0;
$GPXUP;2454;11:52:38;0;50	26604;8	70745;5;212;0;
$GPXUP;2454;11:52:39;0;50	26604;8	70745;5;212;0;
$GPXUP;2454;11:52:40;0;50	26604;8	70745;5;212;0;
$GPXUP;2454;11:52:41;0;50	26604;8	70745;5;212;0;
$GPXUP;2454;11:52:42;0;50	26603;8	70745;5;212;0;
$GPXUP;2454;11:52:43;0;50	26604;8	70745;5;211;0;
$GPXUP;2454;11:52:44;0;50	26604;8	70745;5;211;0;
$GPXUP;2454;11:52:45;0;50	26604;8	70745;5;211;0;
$GPXUP;2454;11:52:46;0;50	26603;8	70745;5;210;0;
$GPXUP;2454;11:52:47;0;50	26604;8	70745;5;210;0;
$GPXUP;2454;11:52:48;0;50	26604;8	70745;5;210;0;
$GPXUP;2454;11:52:49;0;50	26603;8	70745;5;209;0;
$GPXUP;2454;11:52:50;0;50	26603;8	70745;5;209;0;
$GPXUP;2454;11:52:51;0;50	26604;8	70746;5;208;0;
$GPXUP;2454;11:52:52;0;50	26604;8	70746;5;207;0;
$GPXUP;2454;11:52:53;0;50	26604;8	70746;5;207;0;
$GPXUP;2454;11:52:54;0;50	26603;8	70747;5;208;0;
$GPXUP;2454;11:52:55;0;50	26604;8	70747;5;206;0;
$GPXUP;2454;11:52:56;0;50	26604;8	70747;5;206;0;
$GPXUP;2454;11:52:57;0;50	26604;8	70747;5;206;0;
$GPXUP;2454;11:52:58;0;50	26604;8	70747;5;205;0;
$GPXUP;2454;11:52:59;0;50	26604;8	70747;5;205;0;
$GPXUP;2454;11:53:00;0;50	26604;8	70747;5;205;0;
$GPXUP;2454;11:53:01;0;50	26603;8	70747;5;204;0;
$GPXUP;2454;11:53:02;0;50	26604;8	70749;5;203;0;
$GPXUP;2454;11:53:03;0;50	26604;8	70749;5;203;0;
$GPXUP;2454;11:53:04;0;50	26604;8	70749;5;203;0;
$GPXUP;2454;11:53:05;0;50	26603;8	70749;5;203;0;
$GPXUP;2454;11:53:06;0;50	26603;8	70749;5;203;0;
$GPXUP;2454;11:53:07;0;50	26603;8	70749;5;203;0;
$GPXUP;2454;11:53:08;0;50	26604;8	70749;5;202;0;
$GPXUP;2454;11:53:09;0;50	26604;8	70749;5;202;0;
$GPXUP;2454;11:53:10;0;50	26604;8	70749;5;202;0;
$GPXUP;2454;11:53:11;0;50	26604;8	70749;5;202;0;
$GPXUP;2454;11:53:12;0;50	26604;8	70749;5;202;0;
$GPXUP;2454;11:53:13;0;50	26604;8	70749;5;202;0;
$GPXUP;2454;11:53:14;0;50	26603;8	70749;5;201;0;
$GPXUP;2454;11:53:15;0;50	26603;8	70749;5;201;0;
$GPXUP;2454;11:53:16;0;50	26603;8	70749;5;201;0;
$GPXUP;2454;11:53:17;0;50	26603;8	70749;5;201;0;
$GPXUP;2454;11:53:18;0;50	26604;8	7075;5;201;0;
$GPXUP;2454;11:53:19;0;50	26604;8	7075;5;201;0;
$GPXUP;2454;11:53:20;0;50	26604;8	7075;5;201;0;
$GPXUP;2454;11:53:21;0;50	26604;8	7075;5;201;0;
$GPXUP;2454;11:53:22;0;50	26605;8	7075;5;200;0;
$GPXUP;2454;11:53:23;0;50	26604;8	7075;5;199;0;
$GPXUP;2454;11:53:24;0;50	26604;8	7075;5;199;0;
$GPXUP;2454;11:53:25;0;50	26605;8	7075;5;199;0;
$GPXUP;2454;11:53:26;0;50	26605;8	7075;5;199;0;
$GPXUP;2454;11:53:27;0;50	26604;8	70749;5;198;0;
$GPXUP;2454;11:53:28;0;50	26605;8	70749;5;197;0;
$GPXUP;2454;11:53:29;0;50	26605;8	70749;5;197;0;
$GPXUP;2454;11:53:30;0;50	26605;8	70749;5;197;0;
$GPXUP;2454;11:53:31;0;50	26605;8	70749;5;197;0;
$GPXUP;2454;11:53:32;0;50	26605;8	70749;5;197;0;
$GPXUP;2454;11:53:33;0;50	26605;8	70749;5;197;0;
$GPXUP;2454;11:53:34;0;50	26605;8	70749;5;197;0;
$GPXUP;2454;11:53:35;0;50	26605;8	70749;5;197;0;
$GPXUP;2454;11:53:36;0;50	26605;8	70749;5;197;0;
$GPXUP;2454;11:53:37;0;50	26605;8	70749;5;198;0;
$GPXUP;2454;11:53:38;0;50	26605;8	7075;5;198;0;
$GPXUP;2454;11:53:39;0;50	26605;8	7075;5;198;0;
$GPXUP;2454;11:53:40;0;50	26605;8	7075;5;199;0;
$GPXUP;2454;11:53:41;0;50	26605;8	7075;5;199;0;
$GPXUP;2454;11:53:42;0;50	26605;8	7075;5;199;0;
$GPXUP;2454;11:53:43;0;50	26605;8	7075;5;199;0;
$GPXUP;2454;11:53:44;0;50	26605;8	7075;5;199;0;
$GPXUP;2454;11:53:45;0;50	26605;8	7075;5;200;0;
$GPXUP;2454;11:53:46;0;50	26605;8	7075;5;200;0;
$GPXUP;2454;11:53:47;0;50	26605;8	7075;5;201;0;
$GPXUP;2454;11:53:48;0;50	26605;8	7075;5;201;0;
$GPXUP;2454;11:53:49;0;50	26605;8	7075;5;201;0;
$GPXUP;2454;11:53:50;0;50	26605;8	7075;5;201;0;
$GPXUP;2454;11:53:51;0;50	26605;8	7075;5;201;0;
$GPXUP;2454;11:53:52;0;50	26605;8	7075;5;201;0;
$GPXUP;2454;11:53:53;0;50	26606;8	7075;5;200;0;
$GPXUP;2454;11:53:54;0;50	26606;8	7075;5;200;0;
$GPXUP;2454;11:53:55;0;50	26606;8	7075;5;200;0;
$GPXUP;2454;11:53:56;0;50	26606;8	7075;5;200;0;
$GPXUP;2454;11:53:57;0;50	26606;8	70749;5;200;0;
$GPXUP;2454;11:53:58;0;50	26606;8	70749;5;200;0;
$GPXUP;2454;11:53:59;0;50	26606;8	70749;5;200;0;
$GPXUP;2454;11:54:00;0;50	26606;8	70749;5;200;0;
$GPXUP;2454;11:54:01;0;50	26606;8	70749;5;200;0;
$GPXUP;2454;11:54:02;0;50	26605;8	70748;5;201;0;
$GPXUP;2454;11:54:03;0;50	26605;8	70748;5;201;0;
$GPXUP;2454;11:54:04;0;50	26605;8	70748;5;201;0;
$GPXUP;2454;11:54:05;0;50	26605;8	70748;5;201;0;
$GPXUP;2454;11:54:06;0;50	26605;8	70748;5;201;0;
$GPXUP;2454;11:54:07;0;50	26605;8	70748;5;201;0;
$GPXUP;2454;11:54:08;0;50	26604;8	70748;5;202;0;
$GPXUP;2454;11:54:09;0;50	26604;8	70748;5;202;0;
$GPXUP;2454;11:54:10;0;50	26604;8	70749;5;202;0;
$GPXUP;2454;11:54:11;0;50	26604;8	70749;5;202;0;
$GPXUP;2454;11:54:12;0;50	26604;8	70749;5;202;0;
$GPXUP;2454;11:54:13;0;50	26604;8	70749;5;202;0;
$GPXUP;2454;11:54:14;0;50	26604;8	70749;5;202;0;
$GPXUP;2454;11:54:15;0;50	26603;8	70749;5;203;0;
$GPXUP;2454;11:54:16;0;50	26603;8	70749;5;203;0;
$GPXUP;2454;11:54:17;0;50	26603;8	70749;5;203;0;
$GPXUP;2454;11:54:18;0;50	26603;8	70749;5;203;0;
$GPXUP;2454;11:54:19;0;50	26603;8	70749;5;203;0;
$GPXUP;2454;11:54:20;0;50	26603;8	70749;5;203;0;
$GPXUP;2454;11:54:21;0;50	26603;8	70749;5;203;0;
$GPXUP;2454;11:54:22;0;50	26602;8	70749;5;203;0;
$GPXUP;2454;11:54:23;0;50	26602;8	70749;5;203;0;
$GPXUP;2454;11:54:24;0;50	26602;8	70749;5;203;0;
$GPXUP;2454;11:54:25;0;50	26602;8	70749;5;203;0;
$GPXUP;2454;11:54:26;0;50	26601;8	70749;5;203;0;
$GPXUP;2454;11:54:27;0;50	26601;8	70749;5;203;0;
$GPXUP;2454;11:54:28;0;50	26601;8	70749;5;203;0;
$GPXUP;2454;11:54:29;0;50	26601;8	70749;5;203;0;
$GPXUP;2454;11:54:30;0;50	26601;8	70749;5;203;0;
$GPXUP;2454;11:54:31;0;50	266;8	7075;5;204;0;
$GPXUP;2454;11:54:32;0;50	266;8	7075;5;204;0;
$GPXUP;2454;11:54:33;0;50	266;8	7075;5;204;0;
$GPXUP;2454;11:54:34;0;50	26601;8	7075;5;205;0;
$GPXUP;2454;11:54:35;0;50	266;8	7075;5;205;0;
$GPXUP;2454;11:54:36;0;50	266;8	7075;5;205;0;
$GPXUP;2454;11:54:37;0;50	266;8	7075;5;205;0;
$GPXUP;2454;11:54:38;0;50	266;8	7075;5;205;0;
$GPXUP;2454;11:54:39;0;50	266;8	7075;5;205;0;
$GPXUP;2454;11:54:40;0;50	266;8	70749;5;206;0;
$GPXUP;2454;11:54:41;0;50	266;8	70749;5;206;0;
$GPXUP;2454;11:54:42;0;50	266;8	70749;5;206;0;
$GPXUP;2454;11:54:43;0;50	26599;8	70749;5;205;0;
$GPXUP;2454;11:54:44;0;50	26599;8	70749;5;205;0;
$GPXUP;2454;11:54:45;0;50	26599;8	70751;5;205;0;
$GPXUP;2454;11:54:46;0;50	26598;8	70751;5;205;0;
$GPXUP;2454;11:54:47;0;50	26598;8	70751;5;205;0;
$GPXUP;2454;11:54:48;0;50	26598;8	70751;5;205;0;
$GPXUP;2454;11:54:49;0;50	26597;8	70751;5;204;0;
$GPXUP;2454;11:54:50;0;50	26597;8	70751;5;204;0;
$GPXUP;2454;11:54:51;0;50	26597;8	70752;5;204;0;
$GPXUP;2454;11:54:52;0;50	26597;8	70752;5;204;0;
$GPXUP;2454;11:54:53;0;50	26597;8	70752;5;204;0;
$GPXUP;2454;11:54:54;0;50	26596;8	70752;5;205;0;
$GPXUP;2454;11:54:55;0;50	26596;8	70752;5;205;0;
$GPXUP;2454;11:54:56;0;50	26596;8	70753;5;205;0;
$GPXUP;2454;11:54:57;0;50	26595;8	70753;5;206;0;
$GPXUP;2454;11:54:58;0;50	26595;8	70753;5;206;0;
$GPXUP;2454;11:54:59;0;50	26595;8	70753;5;206;0;
$GPXUP;2454;11:55:00;0;50	26595;8	70753;5;207;0;
$GPXUP;2454;11:55:01;0;50	26595;8	70753;5;207;0;
$GPXUP;2454;11:55:02;0;50	26595;8	70753;5;207;0;
$GPXUP;2454;11:55:03;0;50	26596;8	70753;5;208;0;
$GPXUP;2454;11:55:04;0;50	26596;8	70753;5;208;0;
$GPXUP;2454;11:55:05;0;50	26596;8	70753;5;209;0;
$GPXUP;2454;11:55:06;0;50	26596;8	70753;5;209;0;
$GPXUP;2454;11:55:07;0;50	26596;8	70753;3;209;0;
$GPXUP;2454;11:55:08;0;50	26596;8	70753;5;209;0;
$GPXUP;2454;11:55:09;0;50	26596;8	70753;5;209;0;
$GPXUP;2454;11:55:10;0;50	26597;8	70753;5;209;0;
$GPXUP;2454;11:55:11;0;50	26596;8	70753;5;208;0;
$GPXUP;2454;11:55:12;0;50	26596;8	70753;5;208;0;
$GPXUP;2454;11:55:13;0;50	26596;8	70753;5;208;0;
$GPXUP;2454;11:55:14;0;50	26595;8	70751;5;207;0;
$GPXUP;2454;11:55:15;0;50	26595;8	70751;2;207;0;
$GPXUP;2454;11:55:16;0;50	26595;8	70751;5;206;1;
$GPXUP;2454;11:55:17;0;50	26595;8	70753;5;206;0;
$GPXUP;2454;11:55:18;0;50	26595;8	70753;5;206;0;
$GPXUP;2454;11:55:19;0;50	26595;8	70751;5;206;0;
$GPXUP;2454;11:55:20;0;50	26595;8	70751;5;206;0;
$GPXUP;2454;11:55:21;0;50	26595;8	70751;5;206;0;
$GPXUP;2454;11:55:22;0;50	26595;8	70751;5;206;0;
$GPXUP;2454;11:55:23;0;50	26595;8	70751;5;206;0;
$GPXUP;2454;11:55:24;0;50	26596;8	70752;5;206;1;
$GPXUP;2454;11:55:25;0;50	26596;8	70752;5;206;0;
$GPXUP;2454;11:55:26;0;50	26595;8	70751;5;206;0;
$GPXUP;2454;11:55:27;0;50	26596;8	7075;5;207;0;
$GPXUP;2454;11:55:28;0;50	26596;8	7075;5;207;0;
$GPXUP;2454;11:55:29;0;50	26596;8	7075;5;207;0;
$GPXUP;2454;11:55:30;0;50	26596;8	7075;5;208;0;
$GPXUP;2454;11:55:31;0;50	26596;8	7075;5;208;0;
$GPXUP;2454;11:55:32;0;50	26596;8	7075;5;209;0;
$GPXUP;2454;11:55:33;0;50	26596;8	7075;5;209;0;
$GPXUP;2454;11:55:34;0;50	26597;8	7075;5;210;0;
$GPXUP;2454;11:55:35;0;50	26596;8	7075;5;211;0;
$GPXUP;2454;11:55:36;0;50	26597;8	7075;5;211;0;
$GPXUP;2454;11:55:37;0;50	26596;8	70749;5;212;0;
$GPXUP;2454;11:55:38;0;50	26596;8	70749;5;213;0;
$GPXUP;2454;11:55:39;0;50	26596;8	70749;5;213;0;
$GPXUP;2454;11:55:40;0;50	26597;8	70749;5;214;0;
$GPXUP;2454;11:55:41;0;50	26596;8	70749;5;214;0;
$GPXUP;2454;11:55:42;0;50	26596;8	70749;5;214;0;
$GPXUP;2454;11:55:43;0;50	26597;8	7075;5;215;0;
$GPXUP;2454;11:55:44;0;50	26597;8	7075;5;215;0;
$GPXUP;2454;11:55:45;0;50	26597;8	7075;5;215;0;
$GPXUP;2454;11:55:46;0;50	26597;8	7075;5;216;0;
$GPXUP;2454;11:55:47;0;50	26597;8	7075;5;216;0;
$GPXUP;2454;11:55:48;0;50	26597;8	7075;5;216;0;
$GPXUP;2454;11:55:49;0;50	26598;8	7075;5;217;0;
$GPXUP;2454;11:55:50;0;50	26598;8	7075;5;217;0;
$GPXUP;2454;11:55:51;0;50	26598;8	7075;5;217;0;
$GPXUP;2454;11:55:52;0;50	26598;8	7075;5;217;0;
$GPXUP;2454;11:55:53;0;50	26598;8	7075;5;217;0;
$GPXUP;2454;11:55:54;0;50	26599;8	70749;5;217;0;
$GPXUP;2454;11:55:55;0;50	26599;8	70749;5;217;0;
$GPXUP;2454;11:55:56;0;50	26599;8	70749;5;217;0;
$GPXUP;2454;11:55:57;0;50	26599;8	70749;5;217;0;
$GPXUP;2454;11:55:58;0;50	26599;8	70749;5;217;0;
$GPXUP;2454;11:55:59;0;50	266;8	7075;5;216;0;
$GPXUP;2454;11:56:00;0;50	266;8	70748;5;216;0;
$GPXUP;2454;11:56:01;0;50	266;8	70748;5;216;0;
$GPXUP;2454;11:56:02;0;50	266;8	70748;5;216;0;
$GPXUP;2454;11:56:03;0;50	26601;8	70748;5;215;0;
$GPXUP;2454;11:56:04;0;50	26601;8	70748;5;215;0;
$GPXUP;2454;11:56:05;0;50	26602;8	70747;5;215;0;
$GPXUP;2454;11:56:06;0;50	26601;8	70747;5;214;0;
$GPXUP;2454;11:56:07;0;50	26602;8	70747;5;213;0;
$GPXUP;2454;11:56:08;0;50	26601;8	70747;5;212;0;
$GPXUP;2454;11:56:09;0;50	26602;8	70746;5;212;0;
$GPXUP;2454;11:56:10;0;50	26602;8	70746;5;210;0;
$GPXUP;2454;11:56:11;0;50	26602;8	70746;5;210;0;
$GPXUP;2454;11:56:12;0;50	26602;8	70747;5;209;0;
$GPXUP;2454;11:56:13;0;50	26602;8	70745;5;209;0;
$GPXUP;2454;11:56:14;0;50	26602;8	70745;5;209;0;
$GPXUP;2454;11:56:15;0;50	26602;8	70745;5;207;0;
$GPXUP;2454;11:56:16;0;50	26602;8	70745;5;207;0;
$GPXUP;2454;11:56:17;0;50	26603;8	70746;5;207;0;
$GPXUP;2454;11:56:18;0;50	26603;8	70744;5;207;0;
$GPXUP;2454;11:56:19;0;50	26603;8	70744;5;206;0;
$GPXUP;2454;11:56:20;0;50	26603;8	70745;5;205;0;
$GPXUP;2454;11:56:21;0;50	26603;8	70745;5;205;0;
$GPXUP;2454;11:56:22;0;50	26604;8	70745;5;205;0;
$GPXUP;2454;11:56:23;0;50	26603;8	70743;5;204;0;
$GPXUP;2454;11:56:24;0;50	26603;8	70743;5;204;0;
$GPXUP;2454;11:56:25;0;50	26604;8	70744;5;203;0;
$GPXUP;2454;11:56:26;0;50	26604;8	70744;5;203;0;
$GPXUP;2454;11:56:27;0;50	26604;8	70744;5;202;0;
$GPXUP;2454;11:56:28;0;50	26604;8	70744;5;202;0;
$GPXUP;2454;11:56:29;0;50	26604;8	70744;5;202;0;
$GPXUP;2454;11:56:30;0;50	26604;8	70744;5;202;0;
$GPXUP;2454;11:56:31;0;50	26605;8	70744;5;201;0;
$GPXUP;2454;11:56:32;0;50	26604;8	70743;5;200;0;
$GPXUP;2454;11:56:33;0;50	26604;8	70743;5;200;0;
$GPXUP;2454;11:56:34;0;50	26605;8	70743;5;200;0;
$GPXUP;2454;11:56:35;0;50	26605;8	70743;5;200;0;
$GPXUP;2454;11:56:36;0;50	26605;8	70743;5;200;0;
$GPXUP;2454;11:56:37;0;50	26605;8	70743;5;200;0;
$GPXUP;2454;11:56:38;0;50	26606;8	70743;5;199;0;
$GPXUP;2454;11:56:39;0;50	26606;8	70743;5;200;0;
$GPXUP;2454;11:56:40;0;50	26606;8	70743;5;200;0;
$GPXUP;2454;11:56:41;0;50	26606;8	70743;5;200;0;
$GPXUP;2454;11:56:42;0;50	26606;8	70743;5;200;0;
$GPXUP;2454;11:56:43;0;50	26606;8	70743;5;200;0;
$GPXUP;2454;11:56:44;0;50	26607;8	70743;5;199;0;
$GPXUP;2454;11:56:45;0;50	26608;8	70743;5;200;0;
$GPXUP;2454;11:56:46;0;50	26608;8	70742;5;200;0;
$GPXUP;2454;11:56:47;0;50	26608;8	70742;5;200;0;
$GPXUP;2454;11:56:48;0;50	26608;8	70742;5;200;0;
$GPXUP;2454;11:56:49;0;50	26608;8	70742;5;200;0;
$GPXUP;2454;11:56:50;0;50	26608;8	70743;5;200;0;
$GPXUP;2454;11:56:51;0;50	26608;8	70743;5;200;0;
$GPXUP;2454;11:56:52;0;50	26608;8	70743;5;199;0;
$GPXUP;2454;11:56:53;0;50	26608;8	70743;5;199;0;
$GPXUP;2454;11:56:54;0;50	26608;8	70743;5;199;0;
$GPXUP;2454;11:56:55;0;50	26608;8	70743;3;199;0;
$GPXUP;2454;11:56:56;0;50	26608;8	70743;5;199;0;
$GPXUP;2454;11:56:57;0;50	26608;8	70743;5;199;0;
$GPXUP;2454;11:56:58;0;50	26608;8	70743;5;199;0;
$GPXUP;2454;11:56:59;0;50	26609;8	70744;5;199;0;
$GPXUP;2454;11:57:00;0;50	26609;8	70742;5;198;0;
$GPXUP;2454;11:57:01;0;50	26609;8	70742;5;198;0;
$GPXUP;2454;11:57:02;0;50	26609;8	70742;5;198;0;
$GPXUP;2454;11:57:03;0;50	26609;8	70742;5;197;0;
$GPXUP;2454;11:57:04;0;50	26609;8	70742;5;197;0;
$GPXUP;2454;11:57:05;0;50	26609;8	70742;5;197;0;
$GPXUP;2454;11:57:06;0;50	26609;8	70742;5;197;0;
$GPXUP;2454;11:57:07;0;50	26609;8	70742;5;196;0;
$GPXUP;2454;11:57:08;0;50	26609;8	70743;5;196;0;
$GPXUP;2454;11:57:09;0;50	26609;8	70743;5;196;0;
$GPXUP;2454;11:57:10;0;50	26609;8	70743;5;196;0;
$GPXUP;2454;11:57:11;0;50	26609;8	70743;5;196;0;
$GPXUP;2454;11:57:12;0;50	26609;8	70743;5;196;0;
$GPXUP;2454;11:57:13;0;50	26609;8	70743;5;196;0;
$GPXUP;2454;11:57:14;0;50	26609;8	70743;5;196;0;
$GPXUP;2454;11:57:15;0;50	26609;8	70743;5;196;0;
$GPXUP;2454;11:57:16;0;50	26609;8	70743;5;196;0;
$GPXUP;2454;11:57:17;0;50	26609;8	70743;5;196;0;
$GPXUP;2454;11:57:18;0;50	26609;8	70743;5;196;0;
$GPXUP;2454;11:57:19;0;50	26609;8	70743;5;196;0;
$GPXUP;2454;11:57:20;0;50	26609;8	70743;5;196;0;
$GPXUP;2454;11:57:21;0;50	26609;8	70744;5;196;0;
$GPXUP;2454;11:57:22;0;50	26609;8	70744;5;196;0;
$GPXUP;2454;11:57:23;0;50	26609;8	70744;5;196;0;
$GPXUP;2454;11:57:24;0;50	26609;8	70744;5;196;0;
$GPXUP;2454;11:57:25;0;50	26608;8	70745;5;197;0;
$GPXUP;2454;11:57:26;0;50	26608;8	70745;5;197;0;
$GPXUP;2454;11:57:27;0;50	26608;8	70745;5;197;1;
$GPXUP;2454;11:57:28;0;50	26607;8	70746;5;198;0;
$GPXUP;2454;11:57:29;0;50	26608;8	70746;5;199;0;
$GPXUP;2454;11:57:30;0;50	26607;8	70746;3;199;0;
$GPXUP;2454;11:57:31;0;50	26607;8	70746;5;200;0;
$GPXUP;2454;11:57:32;0;50	26607;8	70746;5;200;0;
$GPXUP;2454;11:57:33;0;50	26607;8	70746;5;200;0;
$GPXUP;2454;11:57:34;0;50	26607;8	70746;3;201;0;
$GPXUP;2454;11:57:35;0;50	26607;8	70744;5;201;0;
$GPXUP;2454;11:57:36;0;50	26607;8	70744;5;201;0;
$GPXUP;2454;11:57:37;0;50	26608;8	70744;5;202;0;
$GPXUP;2454;11:57:38;0;50	26608;8	70744;5;202;0;
$GPXUP;2454;11:57:39;0;50	26607;8	70744;5;203;0;
$GPXUP;2454;11:57:40;0;50	26607;8	70744;5;203;0;
$GPXUP;2454;11:57:41;0;50	26607;8	70744;5;203;0;
$GPXUP;2454;11:57:42;0;50	26607;8	70744;5;203;0;
$GPXUP;2454;11:57:43;0;50	26607;8	70743;5;203;0;
$GPXUP;2454;11:57:44;0;50	26607;8	70743;5;203;0;
$GPXUP;2454;11:57:45;0;50	26607;8	70743;5;203;0;
$GPXUP;2454;11:57:46;0;50	26607;8	70743;5;203;0;
$GPXUP;2454;11:57:47;0;50	26607;8	70743;5;203;0;
$GPXUP;2454;11:57:48;0;50	26607;8	70741;5;202;0;
$GPXUP;2454;11:57:49;0;50	26607;8	70741;5;202;0;
$GPXUP;2454;11:57:50;0;50	26607;8	70741;5;202;0;
$GPXUP;2454;11:57:51;0;50	26607;8	70741;5;202;0;
$GPXUP;2454;11:57:52;0;50	26607;8	70741;5;202;0;
$GPXUP;2454;11:57:53;0;50	26607;8	70741;5;202;0;
$GPXUP;2454;11:57:54;0;50	26606;8	70741;5;201;0;
$GPXUP;2454;11:57:55;0;50	26606;8	70741;5;201;0;
$GPXUP;2454;11:57:56;0;50	26606;8	70741;5;201;0;
$GPXUP;2454;11:57:57;0;50	26606;8	70741;5;201;0;
$GPXUP;2454;11:57:58;0;50	26606;8	70741;5;201;0;
$GPXUP;2454;11:57:59;0;50	26606;8	70741;5;201;0;
$GPXUP;2454;11:58:00;0;50	26606;8	70741;5;201;0;
$GPXUP;2454;11:58:01;0;50	26606;8	70741;5;201;0;
$GPXUP;2454;11:58:02;0;50	26606;8	70741;5;201;0;
$GPXUP;2454;11:58:03;0;50	26606;8	70741;5;201;0;
$GPXUP;2454;11:58:04;0;50	26606;8	70741;5;201;0;
$GPXUP;2454;11:58:05;0;50	26606;8	70741;5;201;0;
$GPXUP;2454;11:58:06;0;50	26606;8	70741;5;201;0;
$GPXUP;2454;11:58:07;0;50	26606;8	70741;5;201;0;
$GPXUP;2454;11:58:08;0;50	26606;8	70741;5;201;0;
$GPXUP;2454;11:58:09;0;50	26606;8	70741;5;201;0;
$GPXUP;2454;11:58:10;0;50	26607;8	7074;5;200;0;
$GPXUP;2454;11:58:11;0;50	26607;8	7074;5;200;0;
$GPXUP;2454;11:58:12;0;50	26607;8	7074;5;200;0;
$GPXUP;2454;11:58:13;0;50	26607;8	7074;3;200;0;
$GPXUP;2454;11:58:14;0;50	26607;8	7074;5;200;0;
$GPXUP;2454;11:58:15;0;50	26607;8	7074;5;200;0;
$GPXUP;2454;11:58:16;0;50	26607;8	7074;5;200;0;
$GPXUP;2454;11:58:17;0;50	26607;8	7074;5;200;0;
$GPXUP;2454;11:58:18;0;50	26607;8	7074;5;200;0;
$GPXUP;2454;11:58:19;0;50	26607;8	7074;5;199;0;
$GPXUP;2454;11:58:20;0;50	26607;8	7074;5;199;0;
$GPXUP;2454;11:58:21;0;50	26607;8	7074;5;199;0;
$GPXUP;2454;11:58:22;0;50	26608;8	70741;5;198;0;
$GPXUP;2454;11:58:23;0;50	26607;8	70741;5;197;0;
$GPXUP;2454;11:58:24;0;50	26607;8	70741;5;197;0;
$GPXUP;2454;11:58:25;0;50	26608;8	70741;5;197;0;
$GPXUP;2454;11:58:26;0;50	26608;8	70741;5;197;0;
$GPXUP;2454;11:58:27;0;50	26608;8	70741;5;197;0;
$GPXUP;2454;11:58:28;0;50	26608;8	70741;5;197;0;
$GPXUP;2454;11:58:29;0;50	26609;8	70741;3;196;0;
$GPXUP;2454;11:58:30;0;50	26609;8	70741;5;196;0;
$GPXUP;2454;11:58:31;0;50	26609;8	70741;5;196;0;
$GPXUP;2454;11:58:32;0;50	26609;8	70741;5;196;0;
$GPXUP;2454;11:58:33;0;50	26609;8	7074;3;196;0;
$GPXUP;2454;11:58:34;0;50	26609;8	7074;3;196;0;
$GPXUP;2454;11:58:35;0;50	2661;8	7074;5;195;0;
$GPXUP;2454;11:58:36;0;50	26609;8	70741;5;196;0;
$GPXUP;2454;11:58:37;0;50	26609;8	70741;5;196;0;
$GPXUP;2454;11:58:38;0;50	26609;8	70741;5;196;0;
$GPXUP;2454;11:58:39;0;50	26609;8	70741;5;196;0;
$GPXUP;2454;11:58:40;0;50	26609;8	70741;5;196;0;
$GPXUP;2454;11:58:41;0;50	26609;8	70741;5;197;0;
$GPXUP;2454;11:58:42;0;50	26609;8	70741;5;197;0;
$GPXUP;2454;11:58:43;0;50	26609;8	70741;5;197;0;
$GPXUP;2454;11:58:44;0;50	26609;8	70741;5;197;0;
$GPXUP;2454;11:58:45;0;50	2661;8	70741;5;198;0;
$GPXUP;2454;11:58:46;0;50	2661;8	70741;5;198;0;
$GPXUP;2454;11:58:47;0;50	26609;8	70741;5;198;0;
$GPXUP;2454;11:58:48;0;50	26609;8	70741;5;198;0;
$GPXUP;2454;11:58:49;0;50	26609;8	70741;5;198;0;
$GPXUP;2454;11:58:50;0;50	2661;8	70741;5;199;0;
$GPXUP;2454;11:58:51;0;50	2661;8	70741;5;199;0;
$GPXUP;2454;11:58:52;0;50	2661;8	70742;5;199;0;
$GPXUP;2454;11:58:53;0;50	2661;8	70742;5;199;0;
$GPXUP;2454;11:58:54;0;50	2661;8	70742;5;199;0;
$GPXUP;2454;11:58:55;0;50	2661;8	70742;5;199;0;
$GPXUP;2454;11:58:56;0;50	26609;8	70742;5;200;0;
$GPXUP;2454;11:58:57;0;50	26609;8	70742;5;200;0;
$GPXUP;2454;11:58:58;0;50	26609;8	70743;5;200;0;
$GPXUP;2454;11:58:59;0;50	26609;8	70743;5;201;0;
$GPXUP;2454;11:59:00;0;50	26609;8	70743;3;201;0;
$GPXUP;2454;11:59:01;0;50	26609;8	70743;5;201;0;
$GPXUP;2454;11:59:02;0;50	26609;8	70743;5;201;0;
$GPXUP;2454;11:59:03;0;50	26609;8	70745;5;201;0;
$GPXUP;2454;11:59:04;0;50	2661;8	70745;5;202;1;
$GPXUP;2454;11:59:05;0;50	2661;8	70745;5;202;0;
$GPXUP;2454;11:59:06;0;50	2661;8	70745;5;202;0;
$GPXUP;2454;11:59:07;0;50	2661;8	70745;3;202;0;
$GPXUP;2454;11:59:08;0;50	26609;8	70745;3;202;0;
$GPXUP;2454;11:59:09;0;50	26609;8	70745;2;202;0;
$GPXUP;2454;11:59:10;0;50	26609;8	70745;2;202;0;
$GPXUP;2454;11:59:11;0;50	26609;8	70745;2;202;0;
$GPXUP;2454;11:59:12;0;50	2661;8	70746;5;203;1;
$GPXUP;2454;11:59:13;0;50	2661;8	70746;3;203;0;
$GPXUP;2454;11:59:14;0;50	2661;8	70746;2;202;0;
$GPXUP;2454;11:59:15;0;50	2661;8	70746;2;202;0;
$GPXUP;2454;11:59:16;0;50	2661;8	70746;2;202;0;
$GPXUP;2454;11:59:17;0;50	2661;8	70746;2;202;1;
$GPXUP;2454;11:59:18;0;50	26611;8	70746;2;202;1;
$GPXUP;2454;11:59:19;0;50	26611;8	70746;2;202;1;
$GPXUP;2454;11:59:20;0;50	26611;8	70746;5;202;0;
$GPXUP;2454;11:59:21;0;50	26611;8	70746;5;202;0;
$GPXUP;2454;11:59:22;0;50	26611;8	70746;5;202;0;
$GPXUP;2454;11:59:23;0;50	26611;8	70746;5;202;0;
$GPXUP;2454;11:59:24;0;50	26611;8	70746;5;202;0;
$GPXUP;2454;11:59:25;0;50	26611;8	70746;5;202;0;
$GPXUP;2454;11:59:26;0;50	26611;8	70746;5;202;0;
$GPXUP;2454;11:59:27;0;50	26611;8	70746;5;202;0;
$GPXUP;2454;11:59:28;0;50	2661;8	70746;5;202;0;
$GPXUP;2454;11:59:29;0;50	2661;8	70748;5;202;0;
$GPXUP;2454;11:59:30;0;50	2661;8	70748;5;203;0;
$GPXUP;2454;11:59:31;0;50	2661;8	70748;5;203;0;
$GPXUP;2454;11:59:32;0;50	2661;8	70748;5;203;0;
$GPXUP;2454;11:59:33;0;50	2661;8	70747;5;203;0;
$GPXUP;2454;11:59:34;0;50	2661;8	70747;5;203;0;
$GPXUP;2454;11:59:35;0;50	26609;8	70749;5;203;0;
$GPXUP;2454;11:59:36;0;50	26609;8	70749;5;203;0;
$GPXUP;2454;11:59:37;0;50	26609;8	70749;5;203;0;
$GPXUP;2454;11:59:38;0;50	26609;8	70749;5;204;0;
$GPXUP;2454;11:59:39;0;50	26609;8	70749;5;204;0;
$GPXUP;2454;11:59:40;0;50	26609;8	7075;5;204;0;
$GPXUP;2454;11:59:41;0;50	26608;8	7075;5;205;0;
$GPXUP;2454;11:59:42;0;50	26608;8	7075;2;205;0;
$GPXUP;2454;11:59:43;0;50	26608;8	7075;5;205;0;
$GPXUP;2454;11:59:44;0;50	26608;8	7075;5;205;0;
$GPXUP;2454;11:59:45;0;50	26607;8	7075;5;205;0;
$GPXUP;2454;11:59:46;0;50	26607;8	7075;5;205;0;
$GPXUP;2454;11:59:47;0;50	26607;8	7075;5;205;0;
$GPXUP;2454;11:59:48;0;50	26607;8	70751;5;206;0;
$GPXUP;2454;11:59:49;0;50	26607;8	70751;5;206;0;
$GPXUP;2454;11:59:50;0;50	26607;8	70751;5;207;0;
$GPXUP;2454;11:59:51;0;50	26606;8	7075;5;207;0;
$GPXUP;2454;11:59:52;0;50	26606;8	7075;5;207;0;
$GPXUP;2454;11:59:53;0;50	26606;8	7075;5;209;0;
$GPXUP;2454;11:59:54;0;50	26606;8	7075;5;209;0;
$GPXUP;2454;11:59:55;0;50	26606;8	70751;5;210;0;
$GPXUP;2454;11:59:56;0;50	26606;8	70751;5;210;0;
$GPXUP;2454;11:59:57;0;50	26606;8	70751;5;212;0;
$GPXUP;2454;11:59:58;0;50	26606;8	70751;5;212;0;
$GPXUP;2454;11:59:59;0;50	26606;8	70751;5;213;0;
$GPXUP;2454;12:00:00;0;50	26606;8	70751;5;213;0;
$GPXUP;2454;12:00:01;0;50	26606;8	70751;5;213;0;
$GPXUP;2454;12:00:02;0;50	26606;8	70751;5;214;0;
$GPXUP;2454;12:00:03;0;50	26606;8	70751;5;215;0;
$GPXUP;2454;12:00:04;0;50	26606;8	70751;5;215;0;
$GPXUP;2454;12:00:05;0;50	26606;8	70752;5;215;0;
$GPXUP;2454;12:00:06;0;50	26606;8	70752;5;215;0;
$GPXUP;2454;12:00:07;0;50	26606;8	70752;5;215;0;
$GPXUP;2454;12:00:08;0;50	26605;8	70752;5;214;0;
$GPXUP;2454;12:00:09;0;50	26605;8	70752;5;214;0;
$GPXUP;2454;12:00:10;0;50	26605;8	70752;5;214;0;
$GPXUP;2454;12:00:11;0;50	26605;8	70752;5;214;0;
$GPXUP;2454;12:00:12;0;50	26605;8	70752;5;214;0;
$GPXUP;2454;12:00:13;0;50	26605;8	70752;5;214;0;
$GPXUP;2454;12:00:14;0;50	26605;8	70752;5;214;0;
$GPXUP;2454;12:00:15;0;50	26605;8	70752;5;214;0;
$GPXUP;2454;12:00:16;0;50	26605;8	70752;5;213;0;
$GPXUP;2454;12:00:17;0;50	26605;8	70752;5;212;0;
$GPXUP;2454;12:00:18;0;50	26605;8	70752;5;212;0;
$GPXUP;2454;12:00:19;0;50	26605;8	70752;5;212;0;
$GPXUP;2454;12:00:20;0;50	26605;8	70752;5;212;0;
$GPXUP;2454;12:00:21;0;50	26605;8	70752;5;212;0;
$GPXUP;2454;12:00:22;0;50	26605;8	70752;5;212;0;
$GPXUP;2454;12:00:23;0;50	26605;8	70752;5;212;0;
$GPXUP;2454;12:00:24;0;50	26605;8	70752;5;212;0;
$GPXUP;2454;12:00:25;0;50	26605;8	70752;5;212;0;
$GPXUP;2454;12:00:26;0;50	26605;8	70752;5;212;0;
$GPXUP;2454;12:00:27;0;50	26605;8	70752;5;212;0;
$GPXUP;2454;12:00:28;0;50	26605;8	70752;5;212;0;
$GPXUP;2454;12:00:29;0;50	26605;8	70752;5;212;0;
$GPXUP;2454;12:00:30;0;50	26605;8	70752;5;212;0;
$GPXUP;2454;12:00:31;0;50	26605;8	70752;5;212;0;
$GPXUP;2454;12:00:32;0;50	26605;8	70752;5;212;0;
$GPXUP;2454;12:00:33;0;50	26605;8	70752;5;212;0;
$GPXUP;2454;12:00:34;0;50	26605;8	70752;5;212;0;
$GPXUP;2454;12:00:35;0;50	26605;8	70752;5;212;0;
$GPXUP;2454;12:00:36;0;50	26605;8	70752;5;212;0;
$GPXUP;2454;12:00:37;0;50	26605;8	70751;5;212;0;
$GPXUP;2454;12:00:38;0;50	26605;8	70751;5;211;0;
$GPXUP;2454;12:00:39;0;50	26605;8	70751;5;211;0;
$GPXUP;2454;12:00:40;0;50	26605;8	70751;5;211;0;
$GPXUP;2454;12:00:41;0;50	26605;8	70751;5;211;0;
$GPXUP;2454;12:00:42;0;50	26605;8	70751;5;211;0;
$GPXUP;2454;12:00:43;0;50	26606;8	7075;5;212;0;
$GPXUP;2454;12:00:44;0;50	26606;8	7075;5;212;0;
$GPXUP;2454;12:00:45;0;50	26607;8	7075;5;211;0;
$GPXUP;2454;12:00:46;0;50	26607;8	7075;5;211;0;
$GPXUP;2454;12:00:47;0;50	26607;8	7075;5;211;0;
$GPXUP;2454;12:00:48;0;50	26607;8	7075;5;211;0;
$GPXUP;2454;12:00:49;0;50	26607;8	70749;5;211;0;
$GPXUP;2454;12:00:50;0;50	26607;8	70749;5;211;0;
$GPXUP;2454;12:00:51;0;50	26607;8	70749;5;211;0;
$GPXUP;2454;12:00:52;0;50	26606;8	70749;5;210;0;
$GPXUP;2454;12:00:53;0;50	26606;8	70749;5;210;0;
$GPXUP;2454;12:00:54;0;50	26606;8	70749;5;210;0;
$GPXUP;2454;12:00:55;0;50	26607;8	70749;5;210;0;
$GPXUP;2454;12:00:56;0;50	26606;8	70749;3;209;0;
$GPXUP;2454;12:00:57;0;50	26606;8	70749;5;209;0;
$GPXUP;2454;12:00:58;0;50	26606;8	70749;5;209;0;
$GPXUP;2454;12:00:59;0;50	26606;8	70749;5;209;0;
$GPXUP;2454;12:01:00;0;50	26606;8	70749;2;209;0;
$GPXUP;2454;12:01:01;0;50	26606;8	70749;5;209;0;
$GPXUP;2454;12:01:02;0;50	26606;8	70747;5;208;0;
$GPXUP;2454;12:01:03;0;50	26606;8	70747;5;208;0;
$GPXUP;2454;12:01:04;0;50	26606;8	70747;5;208;0;
$GPXUP;2454;12:01:05;0;50	26606;8	70747;5;208;0;
$GPXUP;2454;12:01:06;0;50	26605;8	70749;3;207;3;
$GPXUP;2454;12:01:07;0;50	26605;8	70749;3;208;3;
$GPXUP;2454;12:01:08;0;50	26605;8	70749;5;207;0;
$GPXUP;2454;12:01:09;0;50	26605;8	70749;5;207;0;
$GPXUP;2454;12:01:10;0;50	26605;8	70749;5;207;0;
$GPXUP;2454;12:01:11;0;50	26605;8	70749;5;206;0;
$GPXUP;2454;12:01:12;0;50	26605;8	70749;5;206;0;
$GPXUP;2454;12:01:13;0;50	26605;8	70749;5;206;0;
$GPXUP;2454;12:01:14;0;50	26605;8	70749;5;206;0;
$GPXUP;2454;12:01:15;0;50	26605;8	70747;5;206;0;
$GPXUP;2454;12:01:16;0;50	26605;8	70747;5;206;0;
$GPXUP;2454;12:01:17;0;50	26605;8	70747;5;206;0;
$GPXUP;2454;12:01:18;0;50	26605;8	70747;5;206;0;
$GPXUP;2454;12:01:19;0;50	26605;8	70747;5;206;0;
$GPXUP;2454;12:01:20;0;50	26605;8	70747;5;206;0;
$GPXUP;2454;12:01:21;0;50	26605;8	70747;3;206;0;
$GPXUP;2454;12:01:22;0;50	26605;8	70747;3;206;0;
$GPXUP;2454;12:01:23;0;50	26605;8	70747;3;206;0;
$GPXUP;2454;12:01:24;0;50	26605;8	70747;3;206;0;
$GPXUP;2454;12:01:25;0;50	26605;8	70747;3;206;0;
$GPXUP;2454;12:01:26;0;50	26605;8	70747;3;206;0;
$GPXUP;2454;12:01:27;0;50	26604;8	70747;3;207;0;
$GPXUP;2454;12:01:28;0;50	26604;8	70747;3;207;0;
$GPXUP;2454;12:01:29;0;50	26604;8	70747;3;207;0;
$GPXUP;2454;12:01:30;0;50	26605;8	70746;3;206;0;
$GPXUP;2454;12:01:31;0;50	26605;8	70746;2;206;0;
$GPXUP;2454;12:01:32;0;50	26605;8	70746;5;206;0;
$GPXUP;2454;12:01:33;0;50	26605;8	70746;3;206;0;
$GPXUP;2454;12:01:34;0;50	26605;8	70746;3;206;0;
$GPXUP;2454;12:01:35;0;50	26605;8	70746;3;206;0;
$GPXUP;2454;12:01:36;0;50	26604;8	70746;3;207;0;
$GPXUP;2454;12:01:37;0;50	26604;8	70746;3;207;0;
$GPXUP;2454;12:01:38;0;50	26604;8	70746;3;207;0;
$GPXUP;2454;12:01:39;0;50	26604;8	70746;2;207;0;
$GPXUP;2454;12:01:40;0;50	26604;8	70746;2;207;0;
$GPXUP;2454;12:01:41;0;50	26604;8	70746;2;207;0;
$GPXUP;2454;12:01:42;0;50	26604;8	70746;3;207;0;
$GPXUP;2454;12:01:43;0;50	26604;8	70746;3;207;0;
$GPXUP;2454;12:01:44;0;50	26604;8	70746;3;207;0;
$GPXUP;2454;12:01:45;0;50	26603;8	70746;3;207;0;
$GPXUP;2454;12:01:46;0;50	26603;8	70746;3;207;0;
$GPXUP;2454;12:01:47;0;50	26603;8	70747;3;207;0;
$GPXUP;2454;12:01:48;0;50	26603;8	70747;3;207;0;
$GPXUP;2454;12:01:49;0;50	26602;8	70747;3;207;0;
$GPXUP;2454;12:01:50;0;50	26602;8	70747;3;207;0;
$GPXUP;2454;12:01:51;0;50	26602;8	70747;5;207;0;
$GPXUP;2454;12:01:52;0;50	26601;8	70748;5;207;0;
$GPXUP;2454;12:01:53;0;50	26601;8	70748;2;207;0;
$GPXUP;2454;12:01:54;0;50	266;8	70748;5;207;0;
$GPXUP;2454;12:01:55;0;50	26599;8	70749;5;207;0;
$GPXUP;2454;12:01:56;0;50	26599;8	70749;5;207;0;
$GPXUP;2454;12:01:57;0;50	26599;8	70749;5;207;0;
$GPXUP;2454;12:01:58;0;50	26599;8	70749;5;207;0;
$GPXUP;2454;12:01:59;0;50	26599;8	70749;5;207;0;
$GPXUP;2454;12:02:00;0;50	26599;8	70749;5;207;0;
$GPXUP;2454;12:02:01;0;50	26599;8	7075;5;209;0;
$GPXUP;2454;12:02:02;0;50	26599;8	7075;5;209;0;
$GPXUP;2454;12:02:03;0;50	26599;8	7075;5;209;0;
$GPXUP;2454;12:02:04;0;50	26599;8	7075;5;209;0;
$GPXUP;2454;12:02:05;0;50	266;8	7075;5;210;0;
$GPXUP;2454;12:02:06;0;50	266;8	70752;5;210;0;
$GPXUP;2454;12:02:07;0;50	266;8	70752;5;211;0;
$GPXUP;2454;12:02:08;0;50	266;8	70752;5;211;0;
$GPXUP;2454;12:02:09;0;50	266;8	70752;5;211;0;
$GPXUP;2454;12:02:10;0;50	266;8	70752;5;212;0;
$GPXUP;2454;12:02:11;0;50	266;8	7075;5;212;0;
$GPXUP;2454;12:02:12;0;50	266;8	7075;5;212;0;
$GPXUP;2454;12:02:13;0;50	26602;8	7075;5;212;0;
$GPXUP;2454;12:02:14;0;50	26602;8	7075;5;212;0;
$GPXUP;2454;12:02:15;0;50	26602;8	7075;5;212;0;
$GPXUP;2454;12:02:16;0;50	26602;8	7075;5;213;0;
$GPXUP;2454;12:02:17;0;50	26602;8	70749;5;213;0;
$GPXUP;2454;12:02:18;0;50	26602;8	70749;5;213;0;
$GPXUP;2454;12:02:19;0;50	26602;8	70749;5;213;0;
$GPXUP;2454;12:02:20;0;50	26603;8	70749;5;213;0;
$GPXUP;2454;12:02:21;0;50	26603;8	70749;5;213;0;
$GPXUP;2454;12:02:22;0;50	26603;8	70749;5;213;0;
$GPXUP;2454;12:02:23;0;50	26603;8	70749;3;213;0;
$GPXUP;2454;12:02:24;0;50	26603;8	70749;3;214;0;
$GPXUP;2454;12:02:25;0;50	26603;8	70748;5;214;0;
$GPXUP;2454;12:02:26;0;50	26603;8	70748;5;214;0;
$GPXUP;2454;12:02:27;0;50	26603;8	70748;5;214;0;
$GPXUP;2454;12:02:28;0;50	26603;8	70748;5;214;0;
$GPXUP;2454;12:02:29;0;50	26603;8	70748;3;213;0;
$GPXUP;2454;12:02:30;0;50	26603;8	70748;3;213;0;
$GPXUP;2454;12:02:31;0;50	26603;8	70746;3;213;0;
$GPXUP;2454;12:02:32;0;50	26603;8	70746;3;213;0;
$GPXUP;2454;12:02:33;0;50	26603;8	70746;3;213;0;
$GPXUP;2454;12:02:34;0;50	26603;8	70746;2;213;0;
$GPXUP;2454;12:02:35;0;50	26603;8	70746;2;213;0;
$GPXUP;2454;12:02:36;0;50	26603;8	70746;2;213;0;
$GPXUP;2454;12:02:37;0;50	26603;8	70746;2;213;0;
$GPXUP;2454;12:02:39;1;50	2659;8	70752;5;214;47;
$GPXUP;2454;12:02:40;0;50	26575;8	70757;5;213;53;
$GPXUP;2454;12:02:41;0;50	26561;8	7076;3;213;49;
$GPXUP;2454;12:02:42;0;50	26548;8	70764;2;214;48;
$GPXUP;2454;12:02:43;0;50	26533;8	70767;2;214;48;
[truncated: 2,877 more rows]
