# Supplementary material for: Pigeon Navigation: Different Routes Lead to Frankfurt
Source: PLoS One. 2014 Nov 12;9(11):e112439. doi: 10.1371/journal.pone.0112439 (PMC4229201; doi:10.1371/journal.pone.0112439)
Supplement: File S4 — Files containing the original track data and a ‘Read me’ explaining the data format. (ZIP) [file pone.0112439.s004.zip › N-RB/060511xup03_750_GAP.log]

$GPXUP;2454;09:50:21;0;50	29297;8	72376;5;216;0;
$GPXUP;2454;09:50:22;0;50	29297;8	72374;5;216;2;
$GPXUP;2454;09:50:23;0;50	29297;8	72374;5;216;2;
$GPXUP;2454;09:50:24;0;50	29298;8	7237;5;216;9;
$GPXUP;2454;09:50:25;0;50	29299;8	72365;5;216;16;
$GPXUP;2454;09:50:26;0;50	29299;8	72357;3;217;17;
$GPXUP;2454;09:50:27;0;50	29299;8	72349;5;217;20;
$GPXUP;2454;09:50:28;0;50	293;8	72336;5;216;28;
$GPXUP;2454;09:50:29;0;50	29301;8	72321;5;217;37;
$GPXUP;2454;09:50:30;0;50	29302;8	72305;3;216;39;
$GPXUP;2454;09:50:31;0;50	29302;8	72288;5;216;40;
$GPXUP;2454;09:50:32;0;50	29301;8	72271;3;217;40;
$GPXUP;2454;09:50:33;0;50	29299;8	72261;5;217;25;
$GPXUP;2454;09:50:34;0;50	29297;8	72252;2;217;24;
$GPXUP;2454;09:50:35;0;50	29279;8	72259;5;217;61;
$GPXUP;2454;09:50:36;0;50	29261;8	72268;5;217;61;
$GPXUP;2454;09:50:37;0;50	29246;8	72282;5;218;62;
$GPXUP;2454;09:50:38;0;50	2923;8	72298;5;217;63;
$GPXUP;2454;09:50:39;0;50	29215;8	72313;5;218;64;
$GPXUP;2454;09:50:40;0;50	29198;8	72324;5;218;61;
$GPXUP;2454;09:50:41;0;50	2918;8	72334;5;218;62;
$GPXUP;2454;09:50:42;0;50	29162;8	72342;5;218;66;
$GPXUP;2454;09:50:43;0;50	29141;8	72346;5;219;73;
$GPXUP;2454;09:50:44;0;50	2912;8	72348;5;219;74;
$GPXUP;2454;09:50:45;0;50	29099;8	72352;5;219;75;
$GPXUP;2454;09:50:46;0;50	29078;8	72353;3;219;74;
$GPXUP;2454;09:50:47;0;50	29057;8	72355;5;219;74;
$GPXUP;2454;09:50:48;0;50	29037;8	72351;5;219;76;
$GPXUP;2454;09:50:49;0;50	29016;8	7235;5;219;76;
$GPXUP;2454;09:50:50;0;50	28996;8	72354;5;219;73;
$GPXUP;2454;09:50:51;0;50	28977;8	72356;5;219;71;
$GPXUP;2454;09:50:52;0;50	28958;8	72355;5;219;68;
$GPXUP;2454;09:50:53;0;50	28941;8	72356;3;220;62;
$GPXUP;2454;09:50:54;0;50	28926;8	72354;5;219;58;
$GPXUP;2454;09:50:55;0;50	28909;8	72351;3;219;57;
$GPXUP;2454;09:50:56;0;50	28893;8	7234;5;220;61;
$GPXUP;2454;09:50:57;0;50	28877;8	7232;5;221;73;
$GPXUP;2454;09:50:58;0;50	28859;8	723;3;222;79;
$GPXUP;2454;09:50:59;0;50	2884;8	72278;5;222;84;
$GPXUP;2454;09:51:00;0;50	28821;8	72256;5;223;81;
$GPXUP;2454;09:51:01;0;50	28804;8	72238;5;223;76;
$GPXUP;2454;09:51:02;0;50	28787;8	72219;5;224;73;
$GPXUP;2454;09:51:03;0;50	28768;8	722;5;225;78;
$GPXUP;2454;09:51:04;0;50	28751;8	72181;5;226;76;
$GPXUP;2454;09:51:05;0;50	28734;8	72167;5;227;73;
$GPXUP;2454;09:51:06;0;50	28716;8	72156;5;228;70;
$GPXUP;2454;09:51:07;0;50	28698;8	72149;5;227;72;
$GPXUP;2454;09:51:08;0;50	28679;8	72142;5;229;71;
$GPXUP;2454;09:51:09;0;50	2866;8	72137;2;229;71;
$GPXUP;2454;09:51:10;0;50	28642;8	72137;5;229;70;
$GPXUP;2454;09:51:11;0;50	28625;8	72135;5;231;68;
$GPXUP;2454;09:51:12;0;50	28608;8	72131;5;232;67;
$GPXUP;2454;09:51:13;0;50	28591;8	72128;5;234;66;
$GPXUP;2454;09:51:14;0;50	28573;8	72119;5;235;69;
$GPXUP;2454;09:51:15;0;50	28555;8	7211;5;237;72;
$GPXUP;2454;09:51:16;0;50	28536;8	72097;5;239;75;
$GPXUP;2454;09:51:17;0;50	28518;8	72088;5;239;76;
$GPXUP;2454;09:51:18;0;50	28499;8	72083;5;240;72;
$GPXUP;2454;09:51:19;0;50	2848;8	72077;5;241;75;
$GPXUP;2454;09:51:20;0;50	28462;8	72073;5;242;72;
$GPXUP;2454;09:51:21;0;50	28443;8	72073;5;243;71;
$GPXUP;2454;09:51:22;0;50	28425;8	72069;5;244;71;
$GPXUP;2454;09:51:23;0;50	28406;8	72065;5;245;72;
$GPXUP;2454;09:51:24;0;50	28387;8	7206;5;246;75;
$GPXUP;2454;09:51:25;0;50	28368;8	72055;5;247;73;
$GPXUP;2454;09:51:26;0;50	28349;8	72052;5;247;76;
$GPXUP;2454;09:51:27;0;50	2833;8	72048;5;248;72;
$GPXUP;2454;09:51:28;0;50	28312;8	72048;5;249;72;
$GPXUP;2454;09:51:29;0;50	28294;8	72045;5;251;70;
$GPXUP;2454;09:51:30;0;50	28277;8	72038;5;252;66;
$GPXUP;2454;09:51:31;0;50	28259;8	72026;5;253;74;
$GPXUP;2454;09:51:32;0;50	2824;8	72015;5;254;78;
$GPXUP;2454;09:51:33;0;50	28221;8	72005;5;255;79;
$GPXUP;2454;09:51:34;0;50	28201;8	71992;5;255;81;
$GPXUP;2454;09:51:35;0;50	28182;8	71982;5;255;81;
$GPXUP;2454;09:51:36;0;50	28162;8	71972;5;256;78;
$GPXUP;2454;09:51:37;0;50	28144;8	7196;5;256;79;
$GPXUP;2454;09:51:38;0;50	28125;8	71948;5;256;78;
$GPXUP;2454;09:51:39;0;50	28106;8	71938;5;257;78;
$GPXUP;2454;09:51:40;0;50	28088;8	71926;5;256;77;
$GPXUP;2454;09:51:41;0;50	28069;8	71912;5;257;80;
$GPXUP;2454;09:51:42;0;50	28051;8	71898;3;256;78;
$GPXUP;2454;09:51:43;0;50	28034;8	71883;3;256;73;
$GPXUP;2454;09:51:44;0;50	28018;8	71863;5;256;83;
$GPXUP;2454;09:51:45;0;50	28002;8	71842;2;257;84;
$GPXUP;2454;09:51:46;0;50	27985;8	71819;2;257;85;
$GPXUP;2454;09:51:47;0;50	27971;8	71798;5;257;79;
$GPXUP;2454;09:51:48;0;50	27955;8	71776;5;257;80;
$GPXUP;2454;09:51:49;0;50	27939;8	71758;5;256;80;
$GPXUP;2454;09:51:50;0;50	27921;8	71743;3;257;79;
$GPXUP;2454;09:51:51;0;50	27905;8	7173;5;256;74;
$GPXUP;2454;09:51:52;0;50	27885;8	71721;5;257;82;
$GPXUP;2454;09:51:53;0;50	27865;8	71714;5;257;78;
$GPXUP;2454;09:51:54;0;50	27846;8	71707;5;258;76;
$GPXUP;2454;09:51:55;0;50	2783;8	71697;3;257;73;
$GPXUP;2454;09:51:56;0;50	27814;8	71685;3;258;69;
$GPXUP;2454;09:51:57;0;50	27798;8	71672;2;257;66;
$GPXUP;2454;09:51:58;0;50	27783;8	71661;2;257;66;
$GPXUP;2454;09:51:59;0;50	27769;8	71648;2;258;66;
$GPXUP;2454;09:52:00;0;50	27755;8	71626;5;258;78;
$GPXUP;2454;09:52:01;0;50	27741;8	71601;2;257;79;
$GPXUP;2454;09:52:02;0;50	27725;8	71581;5;257;80;
$GPXUP;2454;09:52:03;0;50	27708;8	71562;5;257;77;
$GPXUP;2454;09:52:04;0;50	27692;8	71543;5;257;76;
$GPXUP;2454;09:52:05;0;50	27676;8	71526;5;258;77;
$GPXUP;2454;09:52:06;0;50	27659;8	71509;2;258;77;
$GPXUP;2454;09:52:07;0;50	27642;8	7149;5;258;78;
$GPXUP;2454;09:52:08;0;50	27626;8	7147;5;257;81;
$GPXUP;2454;09:52:09;0;50	2761;8	71449;2;257;78;
$GPXUP;2454;09:52:10;0;50	27595;8	71426;5;257;83;
$GPXUP;2454;09:52:11;0;50	27578;8	71406;5;257;80;
$GPXUP;2454;09:52:12;0;50	27563;8	71384;5;258;78;
$GPXUP;2454;09:52:13;0;50	27549;8	71364;5;258;75;
$GPXUP;2454;09:52:14;0;50	27537;8	71342;5;258;71;
$GPXUP;2454;09:52:15;0;50	27526;8	7132;2;258;70;
$GPXUP;2454;09:52:16;0;50	27514;8	71298;2;258;70;
$GPXUP;2454;09:52:17;0;50	27504;8	71276;5;258;67;
$GPXUP;2454;09:52:18;0;50	27493;8	71253;2;259;70;
$GPXUP;2454;09:52:19;0;50	27482;8	71231;5;259;71;
$GPXUP;2454;09:52:20;0;50	27469;8	7121;5;259;72;
$GPXUP;2454;09:52:21;0;50	27457;8	71191;5;259;69;
$GPXUP;2454;09:52:22;0;50	27443;8	71175;5;258;67;
$GPXUP;2454;09:52:23;0;50	27429;8	7116;5;258;64;
$GPXUP;2454;09:52:24;0;50	27415;8	71146;3;258;66;
$GPXUP;2454;09:52:25;0;50	27401;8	71134;2;258;66;
$GPXUP;2454;09:52:26;0;50	27383;8	71137;5;258;69;
$GPXUP;2454;09:52:27;0;50	27364;8	71142;5;260;72;
$GPXUP;2454;09:52:28;0;50	27345;8	71146;5;260;70;
$GPXUP;2454;09:52:29;0;50	27327;8	71147;5;262;70;
$GPXUP;2454;09:52:30;0;50	27308;8	71149;2;262;70;
$GPXUP;2454;09:52:31;0;50	27292;8	71155;5;263;66;
$GPXUP;2454;09:52:32;0;50	27275;8	71162;5;264;65;
$GPXUP;2454;09:52:33;0;50	27259;8	71169;5;266;63;
$GPXUP;2454;09:52:34;0;50	27243;8	71177;5;267;62;
$GPXUP;2454;09:52:35;0;50	27226;8	71183;5;267;64;
$GPXUP;2454;09:52:36;0;50	27209;8	71184;5;268;66;
$GPXUP;2454;09:52:37;0;50	27191;8	71179;5;269;70;
$GPXUP;2454;09:52:38;0;50	27173;8	71173;5;269;71;
$GPXUP;2454;09:52:39;0;50	27155;8	71162;5;270;76;
$GPXUP;2454;09:52:40;0;50	27139;8	71151;5;269;73;
$GPXUP;2454;09:52:41;0;50	27123;8	71138;3;271;66;
$GPXUP;2454;09:52:42;0;50	27109;8	71118;5;271;75;
$GPXUP;2454;09:52:43;0;50	27094;8	71099;5;272;77;
$GPXUP;2454;09:52:44;0;50	27076;8	71082;5;272;77;
$GPXUP;2454;09:52:45;0;50	2706;8	71067;5;273;74;
$GPXUP;2454;09:52:46;0;50	27045;8	71057;5;274;65;
$GPXUP;2454;09:52:47;0;50	27027;8	7105;5;275;73;
$GPXUP;2454;09:52:48;0;50	27008;8	71045;5;276;74;
$GPXUP;2454;09:52:49;0;50	26989;8	71041;5;277;75;
$GPXUP;2454;09:52:50;0;50	26969;8	71038;2;277;75;
$GPXUP;2454;09:52:51;0;50	2695;8	71034;2;277;75;
$GPXUP;2454;09:52:52;0;50	2693;8	7103;5;277;75;
$GPXUP;2454;09:52:53;0;50	26911;8	71024;3;278;72;
$GPXUP;2454;09:52:54;0;50	26894;8	71014;5;278;71;
$GPXUP;2454;09:52:55;0;50	26878;8	71002;3;278;71;
$GPXUP;2454;09:52:56;0;50	26861;8	70985;5;278;78;
$GPXUP;2454;09:52:57;0;50	26843;8	7097;5;279;78;
$GPXUP;2454;09:52:58;0;50	26826;8	70957;5;278;78;
$GPXUP;2454;09:52:59;0;50	26806;8	70948;5;278;78;
$GPXUP;2454;09:53:00;0;50	26786;8	7094;5;278;78;
$GPXUP;2454;09:53:01;0;50	26767;8	70933;5;278;77;
$GPXUP;2454;09:53:02;0;50	26747;8	70928;5;277;78;
$GPXUP;2454;09:53:03;0;50	26728;8	70923;5;277;78;
$GPXUP;2454;09:53:04;0;50	26708;8	7092;5;277;77;
$GPXUP;2454;09:53:05;0;50	26689;8	70921;5;278;74;
$GPXUP;2454;09:53:06;0;50	26671;8	70921;5;279;73;
$GPXUP;2454;09:53:07;0;50	26653;8	70919;5;280;70;
$GPXUP;2454;09:53:08;0;50	26636;8	70918;5;280;68;
$GPXUP;2454;09:53:09;0;50	2662;8	70912;5;281;68;
$GPXUP;2454;09:53:10;0;50	26602;8	70903;5;282;68;
$GPXUP;2454;09:53:11;0;50	26586;8	70888;5;282;75;
$GPXUP;2454;09:53:12;0;50	26569;8	70872;5;282;78;
$GPXUP;2454;09:53:13;0;50	26553;8	70856;5;283;78;
$GPXUP;2454;09:53:14;0;50	26535;8	70842;5;284;76;
$GPXUP;2454;09:53:15;0;50	26518;8	70831;5;284;75;
$GPXUP;2454;09:53:16;0;50	265;8	70824;5;285;73;
$GPXUP;2454;09:53:17;0;50	26483;8	70819;5;285;68;
$GPXUP;2454;09:53:18;0;50	26465;8	70817;5;286;71;
$GPXUP;2454;09:53:19;0;50	26448;8	70818;2;287;71;
$GPXUP;2454;09:53:20;0;50	26432;8	70835;5;286;74;
$GPXUP;2454;09:53:21;0;50	26417;8	70857;3;287;79;
$GPXUP;2454;09:53:22;0;50	26402;8	70878;5;285;78;
$GPXUP;2454;09:53:23;0;50	26389;8	70901;5;285;77;
$GPXUP;2454;09:53:24;0;50	26376;8	70925;5;285;74;
$GPXUP;2454;09:53:25;0;50	26368;8	70946;5;285;65;
$GPXUP;2454;09:53:26;0;50	26362;8	7096;5;285;47;
$GPXUP;2454;09:53:27;0;50	26362;8	70974;5;285;35;
$GPXUP;2454;09:53:28;0;50	26367;8	70985;5;285;30;
$GPXUP;2454;09:53:29;0;50	26374;8	70998;5;286;32;
$GPXUP;2454;09:53:30;0;50	26383;8	71008;3;286;31;
$GPXUP;2454;09:53:31;0;50	26391;8	71015;3;286;28;
$GPXUP;2454;09:53:32;0;50	26401;8	71017;3;286;26;
$GPXUP;2454;09:53:33;0;50	26412;8	7101;3;286;31;
$GPXUP;2454;09:53:34;0;50	26425;8	70994;2;286;44;
$GPXUP;2454;09:53:35;0;50	2643;8	70961;5;286;68;
$GPXUP;2454;09:53:36;0;50	26435;8	70925;3;286;76;
$GPXUP;2454;09:53:37;0;50	26439;8	70891;3;286;76;
$GPXUP;2454;09:53:38;0;50	26443;8	70855;2;285;77;
$GPXUP;2454;09:53:39;0;50	26436;8	70826;5;285;73;
$GPXUP;2454;09:53:40;0;50	26427;8	70799;5;285;74;
$GPXUP;2454;09:53:41;0;50	26418;8	70773;5;285;74;
$GPXUP;2454;09:53:42;0;50	26406;8	70749;3;284;74;
$GPXUP;2454;09:53:43;0;50	26396;8	70728;5;284;67;
$GPXUP;2454;09:53:44;0;50	26386;8	70708;5;283;66;
$GPXUP;2454;09:53:45;0;50	26377;8	70689;5;283;60;
$GPXUP;2454;09:53:46;0;50	26366;8	70672;5;283;60;
$GPXUP;2454;09:53:47;0;50	26355;8	70656;2;282;60;
$GPXUP;2454;09:53:48;0;50	26338;8	70655;5;283;72;
$GPXUP;2454;09:53:49;0;50	2632;8	70658;5;283;75;
$GPXUP;2454;09:53:50;0;50	26301;8	7066;5;284;74;
$GPXUP;2454;09:53:51;0;50	26283;8	70664;5;284;74;
$GPXUP;2454;09:53:52;0;50	26266;8	70673;5;283;73;
$GPXUP;2454;09:53:53;0;50	26248;8	70686;5;283;77;
$GPXUP;2454;09:53:54;0;50	26232;8	707;5;283;72;
$GPXUP;2454;09:53:55;0;50	26216;8	70714;5;282;69;
$GPXUP;2454;09:53:56;0;50	26201;8	70725;5;282;70;
$GPXUP;2454;09:53:57;0;50	26184;8	70735;5;282;69;
$GPXUP;2454;09:53:58;0;50	26167;8	70743;5;281;70;
$GPXUP;2454;09:53:59;0;50	2615;8	70752;5;280;72;
$GPXUP;2454;09:54:00;0;50	26132;8	70758;5;280;72;
$GPXUP;2454;09:54:01;0;50	26115;8	70765;5;280;72;
$GPXUP;2454;09:54:02;0;50	26098;8	70772;2;279;71;
$GPXUP;2454;09:54:03;0;50	2608;8	70782;5;279;70;
$GPXUP;2454;09:54:04;0;50	26063;8	7079;5;278;71;
$GPXUP;2454;09:54:05;0;50	26046;8	70798;5;279;72;
$GPXUP;2454;09:54:06;0;50	26028;8	70803;5;278;71;
$GPXUP;2454;09:54:07;0;50	2601;8	70803;5;278;73;
$GPXUP;2454;09:54:08;0;50	25991;8	70802;5;277;74;
$GPXUP;2454;09:54:09;0;50	25973;8	70801;5;276;76;
$GPXUP;2454;09:54:10;0;50	25953;8	708;5;276;76;
$GPXUP;2454;09:54:11;0;50	25935;8	70801;5;275;73;
$GPXUP;2454;09:54:12;0;50	25916;8	70803;5;275;75;
$GPXUP;2454;09:54:13;0;50	25896;8	7081;5;274;80;
$GPXUP;2454;09:54:14;0;50	25877;8	7082;5;272;81;
$GPXUP;2454;09:54:15;0;50	25858;8	70831;2;272;81;
$GPXUP;2454;09:54:16;0;50	25839;8	70845;5;271;79;
$GPXUP;2454;09:54:17;0;50	25821;8	70859;5;270;77;
$GPXUP;2454;09:54:18;0;50	25804;8	70872;5;270;77;
$GPXUP;2454;09:54:19;0;50	25787;8	70885;5;268;75;
$GPXUP;2454;09:54:20;0;50	2577;8	70896;5;268;71;
$GPXUP;2454;09:54:21;0;50	2575;8	70901;5;267;76;
$GPXUP;2454;09:54:22;0;50	2573;8	70906;5;266;80;
$GPXUP;2454;09:54:23;0;50	2571;8	70911;5;265;81;
$GPXUP;2454;09:54:24;0;50	2569;8	70918;5;265;80;
$GPXUP;2454;09:54:25;0;50	25672;8	70927;5;264;78;
$GPXUP;2454;09:54:26;0;50	25654;8	70938;5;263;72;
$GPXUP;2454;09:54:27;0;50	25638;8	70949;5;263;72;
$GPXUP;2454;09:54:28;0;50	2562;8	70959;2;262;76;
$GPXUP;2454;09:54:29;0;50	25601;8	70967;5;262;77;
$GPXUP;2454;09:54:30;0;50	25582;8	7097;5;262;76;
$GPXUP;2454;09:54:31;0;50	25562;8	7097;5;261;75;
$GPXUP;2454;09:54:32;0;50	25544;8	70966;5;261;75;
$GPXUP;2454;09:54:33;0;50	25525;8	7096;5;261;76;
$GPXUP;2454;09:54:34;0;50	25506;8	70957;5;261;75;
$GPXUP;2454;09:54:35;0;50	25488;8	70956;5;262;75;
$GPXUP;2454;09:54:36;0;50	25467;8	70958;5;261;82;
$GPXUP;2454;09:54:37;0;50	25451;8	70969;5;261;70;
$GPXUP;2454;09:54:38;0;50	25435;8	70982;2;261;69;
$GPXUP;2454;09:54:39;0;50	25419;8	7099;5;261;68;
$GPXUP;2454;09:54:40;0;50	25402;8	70996;5;261;69;
$GPXUP;2454;09:54:41;0;50	25384;8	71001;5;261;70;
$GPXUP;2454;09:54:42;0;50	25367;8	71005;5;260;71;
$GPXUP;2454;09:54:43;0;50	25349;8	71009;5;259;73;
$GPXUP;2454;09:54:44;0;50	25329;8	7101;5;258;76;
$GPXUP;2454;09:54:45;0;50	2531;8	71011;5;256;76;
$GPXUP;2454;09:54:46;0;50	2529;8	71013;5;255;78;
$GPXUP;2454;09:54:47;0;50	2527;8	71015;5;253;79;
$GPXUP;2454;09:54:48;0;50	2525;8	71016;5;253;81;
$GPXUP;2454;09:54:49;0;50	2523;8	71014;5;251;80;
$GPXUP;2454;09:54:50;0;50	2521;8	71013;5;249;80;
$GPXUP;2454;09:54:51;0;50	25189;8	71015;5;249;81;
$GPXUP;2454;09:54:52;0;50	2517;8	71019;5;247;79;
$GPXUP;2454;09:54:53;0;50	25151;8	71022;3;247;76;
$GPXUP;2454;09:54:54;0;50	25133;8	71029;3;246;73;
$GPXUP;2454;09:54:55;0;50	25116;8	7104;5;246;71;
$GPXUP;2454;09:54:56;0;50	25101;8	71053;5;246;72;
$GPXUP;2454;09:54:57;0;50	25084;8	71064;5;246;71;
$GPXUP;2454;09:54:58;0;50	25068;8	71077;5;246;72;
$GPXUP;2454;09:54:59;0;50	25053;8	71088;5;247;69;
$GPXUP;2454;09:55:00;0;50	25037;8	71102;5;248;67;
$GPXUP;2454;09:55:01;0;50	25024;8	71117;5;248;67;
$GPXUP;2454;09:55:02;0;50	2501;8	71131;5;249;65;
$GPXUP;2454;09:55:03;0;50	24997;8	71145;5;250;62;
$GPXUP;2454;09:55:04;0;50	24985;8	71159;5;252;58;
$GPXUP;2454;09:55:05;0;50	24974;8	71171;5;253;56;
$GPXUP;2454;09:55:06;0;50	24961;8	71182;5;256;55;
$GPXUP;2454;09:55:07;0;50	24948;8	71191;5;257;56;
$GPXUP;2454;09:55:08;0;50	24935;8	71198;5;259;57;
$GPXUP;2454;09:55:09;0;50	2492;8	71202;5;261;60;
$GPXUP;2454;09:55:10;0;50	24903;8	71203;5;263;66;
$GPXUP;2454;09:55:11;0;50	24886;8	71204;5;264;69;
$GPXUP;2454;09:55:12;0;50	24869;8	71209;5;265;70;
$GPXUP;2454;09:55:13;0;50	24853;8	71219;5;267;68;
$GPXUP;2454;09:55:14;0;50	24837;8	71228;3;269;66;
$GPXUP;2454;09:55:15;0;50	24822;8	71239;5;270;68;
$GPXUP;2454;09:55:16;0;50	24805;8	71246;5;271;68;
$GPXUP;2454;09:55:17;0;50	24787;8	7125;5;272;73;
$GPXUP;2454;09:55:18;0;50	24767;8	71252;5;273;77;
$GPXUP;2454;09:55:19;0;50	24748;8	71253;5;273;77;
$GPXUP;2454;09:55:20;0;50	2473;8	7125;5;275;74;
$GPXUP;2454;09:55:21;0;50	24713;8	71247;5;276;71;
$GPXUP;2454;09:55:22;0;50	24695;8	71245;5;277;68;
$GPXUP;2454;09:55:23;0;50	24678;8	71245;5;278;69;
$GPXUP;2454;09:55:24;0;50	2466;8	71247;5;279;73;
$GPXUP;2454;09:55:25;0;50	24642;8	71252;5;279;72;
$GPXUP;2454;09:55:26;0;50	24625;8	71257;5;279;71;
$GPXUP;2454;09:55:27;0;50	24606;8	71264;5;279;74;
$GPXUP;2454;09:55:28;0;50	24588;8	71269;5;279;76;
$GPXUP;2454;09:55:29;0;50	24569;8	71273;5;279;78;
$GPXUP;2454;09:55:30;0;50	2455;8	71279;5;279;77;
$GPXUP;2454;09:55:31;0;50	24532;8	71289;5;279;74;
$GPXUP;2454;09:55:32;0;50	24515;8	713;5;278;73;
$GPXUP;2454;09:55:33;0;50	24499;8	71311;5;279;68;
$GPXUP;2454;09:55:34;0;50	24484;8	71321;5;280;66;
$GPXUP;2454;09:55:35;0;50	24468;8	71332;3;280;66;
$GPXUP;2454;09:55:36;0;50	24453;8	71339;5;280;65;
$GPXUP;2454;09:55:37;0;50	24437;8	71345;5;280;64;
$GPXUP;2454;09:55:38;0;50	24421;8	7135;5;281;65;
$GPXUP;2454;09:55:39;0;50	24405;8	71356;5;280;66;
$GPXUP;2454;09:55:40;0;50	24387;8	71361;5;280;68;
$GPXUP;2454;09:55:41;0;50	2437;8	71365;5;280;70;
$GPXUP;2454;09:55:42;0;50	24353;8	71368;5;279;70;
$GPXUP;2454;09:55:43;0;50	24335;8	71369;5;279;71;
$GPXUP;2454;09:55:44;0;50	24318;8	71366;5;278;69;
$GPXUP;2454;09:55:45;0;50	24299;8	71364;5;276;72;
$GPXUP;2454;09:55:46;0;50	24281;8	71365;5;276;74;
$GPXUP;2454;09:55:47;0;50	24263;8	7137;5;275;76;
$GPXUP;2454;09:55:48;0;50	24246;8	7138;5;275;72;
$GPXUP;2454;09:55:49;0;50	24231;8	71393;5;274;66;
$GPXUP;2454;09:55:50;0;50	24219;8	71406;5;274;62;
$GPXUP;2454;09:55:51;0;50	24204;8	71416;5;274;61;
$GPXUP;2454;09:55:52;0;50	24189;8	71423;5;274;64;
$GPXUP;2454;09:55:53;0;50	24173;8	71426;5;273;69;
$GPXUP;2454;09:55:54;0;50	24154;8	71429;5;273;74;
$GPXUP;2454;09:55:55;0;50	24136;8	71431;5;272;76;
$GPXUP;2454;09:55:56;0;50	24117;8	71433;5;271;74;
$GPXUP;2454;09:55:57;0;50	24099;8	71436;5;271;75;
$GPXUP;2454;09:55:58;0;50	2408;8	71438;5;271;74;
$GPXUP;2454;09:55:59;0;50	24061;8	71442;5;270;75;
$GPXUP;2454;09:56:00;0;50	24045;8	7145;5;271;70;
$GPXUP;2454;09:56:01;0;50	2403;8	71461;5;272;67;
$GPXUP;2454;09:56:02;0;50	24016;8	71474;5;272;66;
$GPXUP;2454;09:56:03;0;50	24002;8	71487;5;273;66;
$GPXUP;2454;09:56:04;0;50	23988;8	715;5;273;65;
$GPXUP;2454;09:56:05;0;50	23974;8	71514;5;273;68;
$GPXUP;2454;09:56:06;0;50	23957;8	71526;5;274;71;
$GPXUP;2454;09:56:07;0;50	23941;8	71537;5;273;73;
$GPXUP;2454;09:56:08;0;50	23924;8	71549;5;273;73;
$GPXUP;2454;09:56:09;0;50	23907;8	71562;5;273;74;
$GPXUP;2454;09:56:10;0;50	23891;8	71576;5;273;75;
$GPXUP;2454;09:56:11;0;50	23874;8	7159;5;273;75;
$GPXUP;2454;09:56:12;0;50	23856;8	71601;5;273;75;
$GPXUP;2454;09:56:13;0;50	23838;8	71611;5;273;77;
$GPXUP;2454;09:56:14;0;50	2382;8	71624;5;273;79;
$GPXUP;2454;09:56:15;0;50	23802;8	71638;5;272;80;
$GPXUP;2454;09:56:16;0;50	23787;8	71653;3;272;72;
$GPXUP;2454;09:56:17;0;50	23774;8	71674;5;272;71;
$GPXUP;2454;09:56:18;0;50	23762;8	71694;5;273;70;
$GPXUP;2454;09:56:19;0;50	2375;8	71713;5;273;63;
$GPXUP;2454;09:56:20;0;50	2374;8	71728;5;274;60;
$GPXUP;2454;09:56:21;0;50	23726;8	71744;5;273;66;
$GPXUP;2454;09:56:22;0;50	23712;8	71758;5;274;65;
$GPXUP;2454;09:56:23;0;50	23699;8	71772;5;275;63;
$GPXUP;2454;09:56:24;0;50	23686;8	71785;5;275;62;
$GPXUP;2454;09:56:25;0;50	23671;8	71796;5;276;65;
$GPXUP;2454;09:56:26;0;50	23655;8	7181;5;276;70;
$GPXUP;2454;09:56:27;0;50	23642;8	71826;5;277;67;
$GPXUP;2454;09:56:28;0;50	23628;8	71843;3;278;70;
$GPXUP;2454;09:56:29;0;50	23617;8	71862;3;280;66;
$GPXUP;2454;09:56:30;0;50	23606;8	71877;5;280;59;
$GPXUP;2454;09:56:31;0;50	23594;8	71895;5;281;61;
$GPXUP;2454;09:56:32;0;50	23582;8	71911;5;282;63;
$GPXUP;2454;09:56:33;0;50	2357;8	71927;2;282;64;
$GPXUP;2454;09:56:34;0;50	23557;8	71943;5;283;65;
$GPXUP;2454;09:56:35;0;50	23543;8	71956;5;284;67;
$GPXUP;2454;09:56:36;0;50	23529;8	71969;5;284;67;
$GPXUP;2454;09:56:37;0;50	23512;8	71981;5;285;70;
$GPXUP;2454;09:56:38;0;50	23498;8	71991;5;287;66;
$GPXUP;2454;09:56:39;0;50	23484;8	72002;5;288;61;
$GPXUP;2454;09:56:40;0;50	23469;8	72012;5;290;62;
$GPXUP;2454;09:56:41;0;50	23455;8	72025;5;290;66;
$GPXUP;2454;09:56:42;0;50	2344;8	72039;5;291;71;
$GPXUP;2454;09:56:43;0;50	23424;8	72055;2;293;71;
$GPXUP;2454;09:56:44;0;50	23407;8	72063;5;293;74;
$GPXUP;2454;09:56:45;0;50	23389;8	72066;5;293;74;
$GPXUP;2454;09:56:46;0;50	23369;8	7207;5;293;77;
$GPXUP;2454;09:56:47;0;50	2335;8	72072;5;293;78;
$GPXUP;2454;09:56:48;0;50	2333;8	72074;2;292;78;
$GPXUP;2454;09:56:49;0;50	23311;8	72081;5;292;80;
$GPXUP;2454;09:56:50;0;50	23292;8	72086;5;292;80;
$GPXUP;2454;09:56:51;0;50	23272;8	72091;5;291;79;
$GPXUP;2454;09:56:52;0;50	23253;8	72096;5;290;78;
$GPXUP;2454;09:56:53;0;50	23234;8	72101;5;289;79;
$GPXUP;2454;09:56:54;0;50	23213;8	72101;5;289;80;
$GPXUP;2454;09:56:55;0;50	23194;8	72099;5;288;77;
$GPXUP;2454;09:56:56;0;50	23174;8	72097;2;287;78;
$GPXUP;2454;09:56:57;0;50	23155;8	72102;5;286;80;
$GPXUP;2454;09:56:58;0;50	23135;8	7211;5;284;81;
$GPXUP;2454;09:56:59;0;50	23115;8	72114;5;283;82;
$GPXUP;2454;09:57:00;0;50	23095;8	72114;5;283;83;
$GPXUP;2454;09:57:01;0;50	23074;8	72111;5;282;82;
$GPXUP;2454;09:57:02;0;50	23055;8	72106;5;282;80;
$GPXUP;2454;09:57:03;0;50	23035;8	72101;5;281;82;
$GPXUP;2454;09:57:04;0;50	23014;8	72099;3;280;82;
$GPXUP;2454;09:57:05;0;50	22993;8	72096;5;280;85;
$GPXUP;2454;09:57:06;0;50	22973;8	72095;5;280;84;
$GPXUP;2454;09:57:07;0;50	22952;8	72099;5;279;84;
$GPXUP;2454;09:57:08;0;50	22935;8	72108;5;279;73;
$GPXUP;2454;09:57:09;0;50	2292;8	7212;5;278;67;
$GPXUP;2454;09:57:10;0;50	22905;8	7213;5;279;65;
$GPXUP;2454;09:57:11;0;50	22891;8	72141;5;280;65;
$GPXUP;2454;09:57:12;0;50	22876;8	7215;5;281;63;
$GPXUP;2454;09:57:13;0;50	2286;8	72154;5;281;65;
$GPXUP;2454;09:57:14;0;50	22844;8	72156;3;283;64;
$GPXUP;2454;09:57:15;0;50	22828;8	72155;5;284;67;
$GPXUP;2454;09:57:16;0;50	22811;8	72154;5;285;69;
$GPXUP;2454;09:57:17;0;50	22794;8	72154;5;285;69;
$GPXUP;2454;09:57:18;0;50	22777;8	72156;5;287;68;
$GPXUP;2454;09:57:19;0;50	2276;8	72163;5;287;71;
$GPXUP;2454;09:57:20;0;50	22743;8	72168;5;287;70;
$GPXUP;2454;09:57:21;0;50	22725;8	72174;5;287;71;
$GPXUP;2454;09:57:22;0;50	22708;8	72179;5;287;71;
$GPXUP;2454;09:57:23;0;50	2269;8	72185;5;287;72;
$GPXUP;2454;09:57:24;0;50	22673;8	72192;5;286;71;
$GPXUP;2454;09:57:25;0;50	22656;8	72199;5;286;70;
$GPXUP;2454;09:57:26;0;50	22638;8	72206;5;285;70;
$GPXUP;2454;09:57:27;0;50	2262;8	7221;5;285;73;
$GPXUP;2454;09:57:28;0;50	22602;8	72209;5;285;75;
$GPXUP;2454;09:57:29;0;50	22583;8	72206;5;284;74;
$GPXUP;2454;09:57:30;0;50	22566;8	722;5;283;74;
$GPXUP;2454;09:57:31;0;50	22548;8	72194;5;283;74;
$GPXUP;2454;09:57:32;0;50	22531;8	72187;5;283;74;
$GPXUP;2454;09:57:33;0;50	22512;8	72182;5;283;74;
$GPXUP;2454;09:57:34;0;50	22494;8	72183;5;282;74;
$GPXUP;2454;09:57:35;0;50	22476;8	72187;5;282;72;
$GPXUP;2454;09:57:36;0;50	2246;8	72192;3;282;67;
$GPXUP;2454;09:57:37;0;50	22444;8	72201;5;282;69;
$GPXUP;2454;09:57:38;0;50	22428;8	72212;5;282;69;
$GPXUP;2454;09:57:39;0;50	22411;8	72223;5;282;72;
$GPXUP;2454;09:57:40;0;50	22395;8	72234;5;281;72;
$GPXUP;2454;09:57:41;0;50	22381;8	72249;5;282;69;
$GPXUP;2454;09:57:42;0;50	22366;8	72263;3;282;67;
$GPXUP;2454;09:57:43;0;50	22351;8	72277;5;282;70;
$GPXUP;2454;09:57:44;0;50	22337;8	7229;5;283;65;
$GPXUP;2454;09:57:45;0;50	22325;8	72305;5;284;61;
$GPXUP;2454;09:57:46;0;50	22314;8	72321;5;284;61;
$GPXUP;2454;09:57:47;0;50	22303;8	72337;5;285;61;
$GPXUP;2454;09:57:48;0;50	22288;8	72352;5;285;65;
$GPXUP;2454;09:57:49;0;50	22274;8	72366;5;286;68;
$GPXUP;2454;09:57:50;0;50	22258;8	72379;5;286;71;
$GPXUP;2454;09:57:51;0;50	22243;8	72391;3;286;70;
$GPXUP;2454;09:57:52;0;50	22229;8	72407;5;287;68;
$GPXUP;2454;09:57:53;0;50	22215;8	72424;5;287;69;
$GPXUP;2454;09:57:54;0;50	22199;8	72438;5;287;72;
$GPXUP;2454;09:57:55;0;50	22181;8	72449;5;287;76;
$GPXUP;2454;09:57:56;0;50	22163;8	7246;5;287;79;
$GPXUP;2454;09:57:57;0;50	22143;8	72469;5;287;81;
$GPXUP;2454;09:57:58;0;50	22124;8	7248;5;287;81;
$GPXUP;2454;09:57:59;0;50	22106;8	72489;5;288;75;
$GPXUP;2454;09:58:00;0;50	22089;8	72499;5;288;71;
$GPXUP;2454;09:58:01;0;50	22073;8	72507;5;288;69;
$GPXUP;2454;09:58:02;0;50	2206;8	72522;5;289;65;
$GPXUP;2454;09:58:03;0;50	22053;8	72543;5;289;59;
$GPXUP;2454;09:58:04;0;50	22044;8	72564;5;289;61;
$GPXUP;2454;09:58:05;0;50	22036;8	72584;5;289;62;
$GPXUP;2454;09:58:06;0;50	22027;8	72604;5;289;57;
$GPXUP;2454;09:58:07;0;50	2202;8	72619;5;289;50;
$GPXUP;2454;09:58:08;0;50	22009;8	72631;5;290;52;
$GPXUP;2454;09:58:09;0;50	21994;8	72637;5;290;67;
$GPXUP;2454;09:58:10;0;50	21975;8	72641;5;290;77;
$GPXUP;2454;09:58:11;0;50	21956;8	72641;5;291;77;
$GPXUP;2454;09:58:12;0;50	21938;8	72642;3;291;72;
$GPXUP;2454;09:58:13;0;50	21922;8	72641;3;290;67;
$GPXUP;2454;09:58:14;0;50	21907;8	72634;5;291;64;
$GPXUP;2454;09:58:15;0;50	21891;8	72624;5;290;69;
$GPXUP;2454;09:58:16;0;50	21875;8	72613;5;291;69;
$GPXUP;2454;09:58:17;0;50	21857;8	72605;3;291;71;
$GPXUP;2454;09:58:18;0;50	21839;8	72596;5;291;74;
$GPXUP;2454;09:58:19;0;50	21822;8	72588;5;292;75;
$GPXUP;2454;09:58:20;0;50	21804;8	72582;5;292;73;
$GPXUP;2454;09:58:21;0;50	21786;8	72574;5;292;73;
$GPXUP;2454;09:58:22;0;50	21768;8	72564;5;293;77;
$GPXUP;2454;09:58:23;0;50	2175;8	72551;5;292;78;
$GPXUP;2454;09:58:24;0;50	21733;8	72535;5;292;77;
$GPXUP;2454;09:58:25;0;50	21717;8	72519;5;292;75;
$GPXUP;2454;09:58:26;0;50	21699;8	72504;5;291;81;
$GPXUP;2454;09:58:27;0;50	21678;8	72494;5;291;84;
$GPXUP;2454;09:58:28;0;50	21658;8	72486;5;291;84;
$GPXUP;2454;09:58:29;0;50	21637;8	72479;5;291;80;
$GPXUP;2454;09:58:30;0;50	21618;8	72477;5;291;79;
$GPXUP;2454;09:58:31;0;50	21599;8	72473;3;292;75;
$GPXUP;2454;09:58:32;0;50	21581;8	72467;5;291;71;
$GPXUP;2454;09:58:33;0;50	21563;8	7246;5;291;73;
$GPXUP;2454;09:58:34;0;50	21544;8	72449;5;290;76;
$GPXUP;2454;09:58:35;0;50	21526;8	72435;5;290;77;
$GPXUP;2454;09:58:36;0;50	21508;8	72422;2;288;80;
$GPXUP;2454;09:58:37;0;50	21489;8	72407;5;289;83;
$GPXUP;2454;09:58:38;0;50	2147;8	72392;2;288;80;
$GPXUP;2454;09:58:39;0;50	21453;8	72375;5;288;79;
$GPXUP;2454;09:58:40;0;50	21438;8	72358;5;288;74;
$GPXUP;2454;09:58:41;0;50	21424;8	72337;3;288;73;
$GPXUP;2454;09:58:42;0;50	21412;8	72316;5;288;70;
$GPXUP;2454;09:58:43;0;50	21399;8	72296;2;288;69;
$GPXUP;2454;09:58:44;0;50	21386;8	72275;5;287;75;
$GPXUP;2454;09:58:45;0;50	21371;8	72256;5;287;75;
$GPXUP;2454;09:58:46;0;50	21353;8	7224;5;286;76;
$GPXUP;2454;09:58:47;0;50	21336;8	72229;5;286;74;
$GPXUP;2454;09:58:48;0;50	21318;8	7222;5;286;71;
$GPXUP;2454;09:58:49;0;50	21301;8	72211;2;286;71;
$GPXUP;2454;09:58:50;0;50	21285;8	72201;5;286;69;
$GPXUP;2454;09:58:51;0;50	21268;8	7219;5;286;69;
$GPXUP;2454;09:58:52;0;50	21252;8	72177;5;285;72;
$GPXUP;2454;09:58:53;0;50	21236;8	72162;5;285;72;
$GPXUP;2454;09:58:54;0;50	21219;8	72151;5;285;72;
$GPXUP;2454;09:58:55;0;50	21202;8	72141;5;285;73;
$GPXUP;2454;09:58:56;0;50	21185;8	72133;5;285;71;
$GPXUP;2454;09:58:57;0;50	21168;8	72128;5;286;71;
$GPXUP;2454;09:58:58;0;50	2115;8	72124;5;286;69;
$GPXUP;2454;09:58:59;0;50	21133;8	72121;5;286;70;
$GPXUP;2454;09:59:00;0;50	21115;8	72116;5;287;73;
$GPXUP;2454;09:59:01;0;50	21097;8	72111;5;288;73;
$GPXUP;2454;09:59:02;0;50	2108;8	72106;5;288;69;
$GPXUP;2454;09:59:03;0;50	21063;8	721;5;289;69;
$GPXUP;2454;09:59:04;0;50	21046;8	72094;5;290;70;
$GPXUP;2454;09:59:05;0;50	2103;8	72084;5;291;68;
$GPXUP;2454;09:59:06;0;50	21016;8	72071;3;292;66;
$GPXUP;2454;09:59:07;0;50	21;8	72059;5;292;69;
$GPXUP;2454;09:59:08;0;50	20983;8	72047;5;293;72;
$GPXUP;2454;09:59:09;0;50	20967;8	72035;5;294;73;
$GPXUP;2454;09:59:10;0;50	20951;8	72022;5;295;72;
$GPXUP;2454;09:59:11;0;50	20934;8	72009;5;296;72;
$GPXUP;2454;09:59:12;0;50	20918;8	71996;3;296;71;
$GPXUP;2454;09:59:13;0;50	20903;8	71982;3;296;70;
$GPXUP;2454;09:59:14;0;50	20888;8	71967;5;296;71;
$GPXUP;2454;09:59:15;0;50	20873;8	71951;5;297;73;
$GPXUP;2454;09:59:16;0;50	20858;8	71934;3;297;74;
$GPXUP;2454;09:59:17;0;50	20842;8	71916;3;297;74;
$GPXUP;2454;09:59:18;0;50	20828;8	71897;5;298;73;
$GPXUP;2454;09:59:19;0;50	20813;8	7188;5;298;74;
$GPXUP;2454;09:59:20;0;50	20796;8	71864;5;298;73;
$GPXUP;2454;09:59:21;0;50	20781;8	71849;5;299;73;
$GPXUP;2454;09:59:22;0;50	20765;8	71832;3;299;75;
$GPXUP;2454;09:59:23;0;50	2075;8	71812;3;299;74;
$GPXUP;2454;09:59:24;0;50	20734;8	71796;3;299;76;
$GPXUP;2454;09:59:25;0;50	20716;8	71779;3;298;81;
$GPXUP;2454;09:59:26;0;50	20698;8	71761;5;298;82;
$GPXUP;2454;09:59:27;0;50	20683;8	71743;5;298;78;
$GPXUP;2454;09:59:28;0;50	20666;8	71724;5;298;80;
$GPXUP;2454;09:59:29;0;50	20649;8	71706;5;298;80;
$GPXUP;2454;09:59:30;0;50	20633;8	71687;5;297;79;
$GPXUP;2454;09:59:31;0;50	20618;8	71667;5;297;78;
$GPXUP;2454;09:59:32;0;50	20605;8	71654;5;296;78;
$GPXUP;2454;09:59:33;0;50	20589;8	7164;5;296;76;
$GPXUP;2454;09:59:34;0;50	20571;8	71625;5;295;77;
$GPXUP;2454;09:59:35;0;50	20554;8	71611;5;295;77;
$GPXUP;2454;09:59:36;0;50	20536;8	71596;3;294;76;
$GPXUP;2454;09:59:37;0;50	2052;8	71578;5;294;77;
$GPXUP;2454;09:59:38;0;50	20506;8	7156;2;293;76;
$GPXUP;2454;09:59:39;0;50	2049;8	7154;3;293;78;
$GPXUP;2454;09:59:40;0;50	20476;8	71519;2;292;79;
$GPXUP;2454;09:59:41;0;50	2046;8	71502;5;292;76;
$GPXUP;2454;09:59:42;0;50	20443;8	71486;5;292;77;
$GPXUP;2454;09:59:43;0;50	20426;8	71471;5;292;77;
$GPXUP;2454;09:59:44;0;50	20409;8	71458;5;292;77;
$GPXUP;2454;09:59:45;0;50	20391;8	71447;2;291;78;
$GPXUP;2454;09:59:46;0;50	20373;8	71435;5;291;78;
$GPXUP;2454;09:59:47;0;50	20356;8	71422;5;290;76;
$GPXUP;2454;09:59:48;0;50	20339;8	71406;5;290;77;
$GPXUP;2454;09:59:49;0;50	20324;8	71388;5;290;76;
$GPXUP;2454;09:59:50;0;50	20309;8	71368;5;289;75;
$GPXUP;2454;09:59:51;0;50	20295;8	7135;5;288;76;
$GPXUP;2454;09:59:52;0;50	20279;8	71333;5;288;74;
$GPXUP;2454;09:59:53;0;50	20265;8	71316;3;288;74;
$GPXUP;2454;09:59:54;0;50	20252;8	71295;3;288;74;
$GPXUP;2454;09:59:55;0;50	2024;8	71274;5;288;75;
$GPXUP;2454;09:59:56;0;50	20228;8	71252;5;287;74;
$GPXUP;2454;09:59:57;0;50	20214;8	71232;5;287;75;
$GPXUP;2454;09:59:58;0;50	20201;8	71213;5;287;76;
$GPXUP;2454;09:59:59;0;50	20186;8	71193;2;287;77;
$GPXUP;2454;10:00:00;0;50	20171;8	71175;5;287;77;
$GPXUP;2454;10:00:01;0;50	20155;8	71159;5;286;77;
$GPXUP;2454;10:00:02;0;50	20137;8	71146;5;286;79;
$GPXUP;2454;10:00:03;0;50	20119;8	71134;3;286;79;
$GPXUP;2454;10:00:04;0;50	201;8	71123;2;286;80;
$GPXUP;2454;10:00:05;0;50	20081;8	71113;3;285;80;
$GPXUP;2454;10:00:06;0;50	20063;8	71101;5;286;80;
$GPXUP;2454;10:00:07;0;50	20045;8	71089;5;285;79;
$GPXUP;2454;10:00:08;0;50	20028;8	71075;5;284;78;
$GPXUP;2454;10:00:09;0;50	2001;8	71062;2;285;78;
$GPXUP;2454;10:00:10;0;50	19993;8	71049;5;284;76;
$GPXUP;2454;10:00:11;0;50	19976;8	71036;2;284;76;
$GPXUP;2454;10:00:12;0;50	19958;8	71024;5;284;76;
$GPXUP;2454;10:00:13;0;50	1994;8	71015;3;284;78;
$GPXUP;2454;10:00:14;0;50	19921;8	71006;5;283;78;
$GPXUP;2454;10:00:15;0;50	19902;8	71;5;283;75;
$GPXUP;2454;10:00:16;0;50	19883;8	70989;5;283;78;
$GPXUP;2454;10:00:17;0;50	19866;8	70976;5;282;79;
$GPXUP;2454;10:00:18;0;50	19849;8	70959;5;282;76;
$GPXUP;2454;10:00:19;0;50	19834;8	70942;3;282;74;
$GPXUP;2454;10:00:20;0;50	19817;8	70928;3;282;75;
$GPXUP;2454;10:00:21;0;50	19802;8	70915;5;281;71;
$GPXUP;2454;10:00:22;0;50	19786;8	70905;5;281;68;
$GPXUP;2454;10:00:23;0;50	19771;8	70895;2;281;67;
$GPXUP;2454;10:00:24;0;50	19753;8	70882;5;281;75;
$GPXUP;2454;10:00:25;0;50	19739;8	70865;5;280;75;
$GPXUP;2454;10:00:26;0;50	19724;8	70844;5;279;76;
$GPXUP;2454;10:00:27;0;50	19711;8	70823;2;279;74;
$GPXUP;2454;10:00:28;0;50	197;8	70802;2;279;72;
$GPXUP;2454;10:00:29;0;50	19686;8	70776;5;279;82;
$GPXUP;2454;10:00:30;0;50	19671;8	70753;3;279;85;
$GPXUP;2454;10:00:31;0;50	19657;8	70731;5;279;79;
$GPXUP;2454;10:00:32;0;50	19641;8	70712;3;278;79;
$GPXUP;2454;10:00:33;0;50	19625;8	70693;2;278;79;
$GPXUP;2454;10:00:34;0;50	19611;8	70674;5;278;76;
$GPXUP;2454;10:00:35;0;50	19596;8	70652;3;279;81;
$GPXUP;2454;10:00:36;0;50	19579;8	70632;5;278;83;
$GPXUP;2454;10:00:37;0;50	19562;8	70612;2;278;83;
$GPXUP;2454;10:00:38;0;50	19546;8	70592;2;278;83;
$GPXUP;2454;10:00:39;0;50	19529;8	70578;3;278;78;
$GPXUP;2454;10:00:40;0;50	19511;8	70566;5;278;74;
$GPXUP;2454;10:00:41;0;50	19494;8	70556;3;278;74;
$GPXUP;2454;10:00:42;0;50	19477;8	70541;5;278;73;
$GPXUP;2454;10:00:43;0;50	1946;8	70527;5;278;79;
$GPXUP;2454;10:00:44;0;50	19441;8	70513;5;278;76;
$GPXUP;2454;10:00:45;0;50	19424;8	70502;5;279;74;
$GPXUP;2454;10:00:46;0;50	19408;8	70489;5;279;71;
$GPXUP;2454;10:00:47;0;50	19394;8	70472;5;279;72;
$GPXUP;2454;10:00:48;0;50	19381;8	70453;3;279;71;
$GPXUP;2454;10:00:49;0;50	19369;8	70432;2;280;71;
$GPXUP;2454;10:00:50;0;50	19356;8	70413;2;280;71;
$GPXUP;2454;10:00:51;0;50	19344;8	70391;5;280;71;
$GPXUP;2454;10:00:52;0;50	19332;8	70369;5;280;73;
$GPXUP;2454;10:00:53;0;50	19321;8	70347;3;280;72;
$GPXUP;2454;10:00:54;0;50	19311;8	70325;5;281;67;
$GPXUP;2454;10:00:55;0;50	19302;8	70305;5;281;65;
$GPXUP;2454;10:00:56;0;50	19291;8	70284;3;281;67;
$GPXUP;2454;10:00:57;0;50	1928;8	70265;5;283;66;
$GPXUP;2454;10:00:58;0;50	19268;8	70246;3;283;67;
$GPXUP;2454;10:00:59;0;50	19257;8	70226;5;282;68;
$GPXUP;2454;10:01:00;0;50	19247;8	70203;3;283;69;
$GPXUP;2454;10:01:01;0;50	19238;8	70181;2;284;69;
$GPXUP;2454;10:01:02;0;50	19228;8	70157;5;282;73;
$GPXUP;2454;10:01:03;0;50	19218;8	70132;5;282;73;
$GPXUP;2454;10:01:04;0;50	19208;8	7011;5;282;71;
$GPXUP;2454;10:01:05;0;50	19196;8	70087;5;282;72;
$GPXUP;2454;10:01:06;0;50	19185;8	70067;5;280;70;
$GPXUP;2454;10:01:07;0;50	19176;8	70045;5;280;64;
$GPXUP;2454;10:01:08;0;50	19167;8	70025;2;279;63;
$GPXUP;2454;10:01:09;0;50	19157;8	70005;2;279;63;
$GPXUP;2454;10:01:10;0;50	19146;8	69982;5;277;73;
$GPXUP;2454;10:01:11;0;50	19136;8	69959;5;277;69;
$GPXUP;2454;10:01:12;0;50	19126;8	69938;2;276;68;
$GPXUP;2454;10:01:13;0;50	19109;8	69926;5;276;75;
$GPXUP;2454;10:01:14;0;50	19089;8	69915;2;275;77;
$GPXUP;2454;10:01:15;0;50	19071;8	69905;5;274;76;
$GPXUP;2454;10:01:16;0;50	19054;8	69895;5;274;70;
$GPXUP;2454;10:01:17;0;50	19038;8	69885;5;273;68;
$GPXUP;2454;10:01:18;0;50	19022;8	69875;5;272;67;
$GPXUP;2454;10:01:19;0;50	19005;8	69865;5;271;70;
$GPXUP;2454;10:01:20;0;50	18988;8	69856;5;271;70;
$GPXUP;2454;10:01:21;0;50	18971;8	69848;5;269;70;
$GPXUP;2454;10:01:22;0;50	18955;8	69838;5;267;68;
$GPXUP;2454;10:01:23;0;50	18939;8	69828;5;267;67;
$GPXUP;2454;10:01:24;0;50	18922;8	69821;5;265;70;
$GPXUP;2454;10:01:25;0;50	18903;8	69816;5;264;73;
$GPXUP;2454;10:01:26;0;50	18884;8	69814;5;262;75;
$GPXUP;2454;10:01:27;0;50	18865;8	69814;2;261;75;
$GPXUP;2454;10:01:28;0;50	18845;8	69815;2;260;75;
$GPXUP;2454;10:01:29;0;50	18827;8	6981;5;258;73;
$GPXUP;2454;10:01:30;0;50	18808;8	69807;5;256;74;
$GPXUP;2454;10:01:31;0;50	1879;8	69802;5;255;72;
$GPXUP;2454;10:01:32;0;50	18771;8	69799;3;254;74;
$GPXUP;2454;10:01:33;0;50	18752;8	69792;3;252;78;
$GPXUP;2454;10:01:34;0;50	18733;8	69784;2;252;78;
$GPXUP;2454;10:01:35;0;50	18713;8	69778;2;251;78;
$GPXUP;2454;10:01:36;0;50	18694;8	6977;2;250;78;
$GPXUP;2454;10:01:37;0;50	18687;8	69746;5;249;58;
$GPXUP;2454;10:01:38;0;50	18682;8	69721;5;247;60;
$GPXUP;2454;10:01:39;0;50	18677;8	69695;2;245;60;
$GPXUP;2454;10:01:40;0;50	18681;8	69699;5;244;18;
$GPXUP;2454;10:01:41;0;50	18685;8	69705;2;243;25;
$GPXUP;2454;10:01:42;0;50	18685;8	69713;3;243;22;
$GPXUP;2454;10:01:43;0;50	18684;8	69715;5;242;10;
$GPXUP;2454;10:01:44;0;50	18684;8	69714;5;242;3;
$GPXUP;2454;10:01:45;0;50	18684;8	69714;5;242;0;
$GPXUP;2454;10:01:46;0;50	18685;8	69713;5;242;0;
$GPXUP;2454;10:01:47;0;50	18685;8	69711;5;241;0;
$GPXUP;2454;10:01:48;0;50	18685;8	6971;5;239;0;
$GPXUP;2454;10:01:49;0;50	18686;8	69709;5;238;0;
$GPXUP;2454;10:01:50;0;50	18686;8	69709;5;237;0;
$GPXUP;2454;10:01:51;0;50	18686;8	69708;5;236;0;
$GPXUP;2454;10:01:52;0;50	18686;8	69707;5;234;0;
$GPXUP;2454;10:01:53;0;50	18686;8	69707;5;233;0;
$GPXUP;2454;10:01:54;0;50	18686;8	69706;5;231;0;
$GPXUP;2454;10:01:55;0;50	18687;8	69706;5;230;1;
$GPXUP;2454;10:01:56;0;50	18687;8	69706;5;228;0;
$GPXUP;2454;10:01:57;0;50	18687;8	69705;5;227;0;
$GPXUP;2454;10:01:58;0;50	18687;8	69705;5;225;1;
$GPXUP;2454;10:01:59;0;50	18688;8	69704;5;223;1;
$GPXUP;2454;10:02:00;0;50	18688;8	69705;5;222;0;
$GPXUP;2454;10:02:01;0;50	18688;8	69705;5;221;0;
$GPXUP;2454;10:02:02;0;50	18688;8	69704;5;219;1;
$GPXUP;2454;10:02:03;0;50	18688;8	69704;5;218;1;
$GPXUP;2454;10:02:04;0;50	18688;8	69704;5;216;1;
$GPXUP;2454;10:02:05;0;50	18689;8	69704;5;215;1;
$GPXUP;2454;10:02:06;0;50	18689;8	69705;5;213;1;
$GPXUP;2454;10:02:07;0;50	18689;8	69705;5;212;1;
$GPXUP;2454;10:02:08;0;50	18689;8	69705;5;211;1;
$GPXUP;2454;10:02:09;0;50	18689;8	69705;5;209;1;
$GPXUP;2454;10:02:10;0;50	18689;8	69704;5;209;1;
$GPXUP;2454;10:02:11;0;50	18689;8	69704;5;208;0;
$GPXUP;2454;10:02:12;0;50	18689;8	69704;5;206;1;
$GPXUP;2454;10:02:13;0;50	18689;8	69704;5;205;1;
$GPXUP;2454;10:02:14;0;50	1869;8	69705;5;204;1;
$GPXUP;2454;10:02:15;0;50	1869;8	69705;5;203;1;
$GPXUP;2454;10:02:16;0;50	1869;8	69705;5;202;1;
$GPXUP;2454;10:02:17;0;50	1869;8	69705;5;201;1;
$GPXUP;2454;10:02:18;0;50	1869;8	69705;5;199;1;
$GPXUP;2454;10:02:19;0;50	1869;8	69706;5;198;1;
$GPXUP;2454;10:02:20;0;50	18691;8	69706;5;197;1;
$GPXUP;2454;10:02:21;0;50	18691;8	69706;5;196;1;
$GPXUP;2454;10:02:22;0;50	18691;8	69706;5;194;1;
$GPXUP;2454;10:02:23;0;50	18691;8	69706;5;194;1;
$GPXUP;2454;10:02:24;0;50	18691;8	69706;5;193;1;
$GPXUP;2454;10:02:25;0;50	18691;8	69707;5;192;1;
$GPXUP;2454;10:02:26;0;50	18692;8	69707;5;191;1;
$GPXUP;2454;10:02:27;0;50	18692;8	69707;5;190;1;
$GPXUP;2454;10:02:28;0;50	18692;8	69707;5;190;1;
$GPXUP;2454;10:02:29;0;50	18692;8	69707;5;188;0;
$GPXUP;2454;10:02:30;0;50	18692;8	69706;5;188;0;
$GPXUP;2454;10:02:31;0;50	18692;8	69706;5;187;1;
$GPXUP;2454;10:02:32;0;50	18692;8	69706;5;187;0;
$GPXUP;2454;10:02:33;0;50	18692;8	69706;5;186;0;
$GPXUP;2454;10:02:34;0;50	18692;8	69706;5;186;0;
$GPXUP;2454;10:02:35;0;50	18692;8	69706;5;185;0;
$GPXUP;2454;10:02:36;0;50	18692;8	69706;5;185;0;
$GPXUP;2454;10:02:37;0;50	18692;8	69706;5;184;0;
$GPXUP;2454;10:02:38;0;50	18692;8	69706;5;184;1;
$GPXUP;2454;10:02:39;0;50	18692;8	69706;5;183;0;
$GPXUP;2454;10:02:40;0;50	18693;8	69707;5;183;0;
$GPXUP;2454;10:02:41;0;50	18693;8	69707;5;183;0;
$GPXUP;2454;10:02:42;0;50	18692;8	69707;5;182;0;
$GPXUP;2454;10:02:43;0;50	18693;8	69707;5;181;0;
$GPXUP;2454;10:02:44;0;50	18693;8	69707;5;181;0;
$GPXUP;2454;10:02:45;0;50	18693;8	69707;5;180;0;
$GPXUP;2454;10:02:46;0;50	18693;8	69707;5;180;0;
$GPXUP;2454;10:02:47;0;50	18692;8	69707;5;179;0;
$GPXUP;2454;10:02:48;0;50	18693;8	69707;5;178;0;
$GPXUP;2454;10:02:49;0;50	18693;8	69707;5;178;0;
$GPXUP;2454;10:02:50;0;50	18693;8	69707;5;178;0;
$GPXUP;2454;10:02:51;0;50	18692;8	69707;5;178;0;
$GPXUP;2454;10:02:52;0;50	18692;8	69707;5;178;0;
$GPXUP;2454;10:02:53;0;50	18693;8	69708;5;177;0;
$GPXUP;2454;10:02:54;0;50	18693;8	69708;5;177;0;
$GPXUP;2454;10:02:55;0;50	18693;8	69708;5;177;0;
$GPXUP;2454;10:02:56;0;50	18692;8	69708;5;176;0;
$GPXUP;2454;10:02:57;0;50	18692;8	69708;5;176;0;
$GPXUP;2454;10:02:58;0;50	18693;8	69708;5;176;0;
$GPXUP;2454;10:02:59;0;50	18693;8	69706;5;175;0;
$GPXUP;2454;10:03:00;0;50	18693;8	69706;5;175;0;
$GPXUP;2454;10:03:01;0;50	18693;8	69706;5;175;0;
$GPXUP;2454;10:03:02;0;50	18693;8	69706;5;175;0;
$GPXUP;2454;10:03:03;0;50	18693;8	69706;5;175;0;
$GPXUP;2454;10:03:04;0;50	18693;8	69706;5;175;0;
$GPXUP;2454;10:03:05;0;50	18693;8	69706;5;175;0;
$GPXUP;2454;10:03:06;0;50	18693;8	69706;5;175;0;
$GPXUP;2454;10:03:07;0;50	18693;8	69706;5;175;0;
$GPXUP;2454;10:03:08;0;50	18693;8	69706;5;175;0;
$GPXUP;2454;10:03:09;0;50	18692;8	69706;5;176;0;
$GPXUP;2454;10:03:10;0;50	18692;8	69706;5;176;0;
$GPXUP;2454;10:03:11;0;50	18692;8	69706;5;176;0;
$GPXUP;2454;10:03:12;0;50	18693;8	69706;5;177;0;
$GPXUP;2454;10:03:13;0;50	18692;8	69706;5;177;0;
$GPXUP;2454;10:03:14;0;50	18692;8	69707;5;178;0;
$GPXUP;2454;10:03:15;0;50	18692;8	69707;5;178;0;
$GPXUP;2454;10:03:16;0;50	18693;8	69707;5;178;0;
$GPXUP;2454;10:03:17;0;50	18692;8	69707;5;179;0;
$GPXUP;2454;10:03:18;0;50	18692;8	69707;5;179;0;
$GPXUP;2454;10:03:19;0;50	18692;8	69707;5;179;0;
$GPXUP;2454;10:03:20;0;50	18692;8	69707;5;179;0;
$GPXUP;2454;10:03:21;0;50	18692;8	69707;5;180;0;
$GPXUP;2454;10:03:22;0;50	18692;8	69707;5;180;0;
$GPXUP;2454;10:03:23;0;50	18692;8	69707;5;180;0;
$GPXUP;2454;10:03:24;0;50	18692;8	69707;5;180;0;
$GPXUP;2454;10:03:25;0;50	18692;8	69707;5;180;0;
$GPXUP;2454;10:03:26;0;50	18692;8	69707;5;180;0;
$GPXUP;2454;10:03:27;0;50	18692;8	69707;5;180;0;
$GPXUP;2454;10:03:28;0;50	18692;8	69707;5;180;0;
$GPXUP;2454;10:03:29;0;50	18692;8	69707;5;180;0;
$GPXUP;2454;10:03:30;0;50	18692;8	69708;5;180;0;
$GPXUP;2454;10:03:31;0;50	18692;8	69708;5;180;0;
$GPXUP;2454;10:03:32;0;50	18692;8	69708;5;180;0;
$GPXUP;2454;10:03:33;0;50	18692;8	69708;5;180;0;
$GPXUP;2454;10:03:34;0;50	18692;8	69708;5;180;0;
$GPXUP;2454;10:03:35;0;50	18692;8	69708;5;180;0;
$GPXUP;2454;10:03:36;0;50	18692;8	69708;5;180;0;
$GPXUP;2454;10:03:37;0;50	18692;8	69708;5;180;0;
$GPXUP;2454;10:03:38;0;50	18692;8	69708;5;180;0;
$GPXUP;2454;10:03:39;0;50	18692;8	69708;5;180;0;
$GPXUP;2454;10:03:40;0;50	18692;8	69708;5;180;0;
$GPXUP;2454;10:03:41;0;50	18692;8	69708;5;180;0;
$GPXUP;2454;10:03:42;0;50	18692;8	69708;5;180;0;
$GPXUP;2454;10:03:43;0;50	18692;8	69708;5;179;0;
$GPXUP;2454;10:03:44;0;50	18692;8	69708;5;179;0;
$GPXUP;2454;10:03:45;0;50	18693;8	69709;5;178;0;
$GPXUP;2454;10:03:46;0;50	18692;8	69709;5;178;0;
$GPXUP;2454;10:03:47;0;50	18693;8	69709;5;177;0;
$GPXUP;2454;10:03:48;0;50	18693;8	69709;5;177;0;
$GPXUP;2454;10:03:49;0;50	18693;8	69709;5;176;0;
$GPXUP;2454;10:03:50;0;50	18693;8	69709;5;176;0;
$GPXUP;2454;10:03:51;0;50	18693;8	69709;5;176;0;
$GPXUP;2454;10:03:52;0;50	18693;8	69709;5;174;0;
$GPXUP;2454;10:03:53;0;50	18693;8	69709;5;174;0;
$GPXUP;2454;10:03:54;0;50	18693;8	69709;5;174;0;
$GPXUP;2454;10:03:55;0;50	18694;8	6971;5;174;0;
$GPXUP;2454;10:03:56;0;50	18693;8	6971;5;173;0;
$GPXUP;2454;10:03:57;0;50	18693;8	6971;5;173;0;
$GPXUP;2454;10:03:58;0;50	18693;8	6971;5;173;0;
$GPXUP;2454;10:03:59;0;50	18693;8	6971;5;173;0;
$GPXUP;2454;10:04:00;0;50	18693;8	6971;5;173;0;
$GPXUP;2454;10:04:01;0;50	18693;8	6971;5;173;0;
$GPXUP;2454;10:04:02;0;50	18693;8	6971;5;173;0;
$GPXUP;2454;10:04:03;0;50	18693;8	6971;5;173;0;
$GPXUP;2454;10:04:04;0;50	18693;8	69709;5;174;0;
$GPXUP;2454;10:04:05;0;50	18693;8	69709;5;174;0;
$GPXUP;2454;10:04:06;0;50	18693;8	69709;5;174;0;
$GPXUP;2454;10:04:07;0;50	18692;8	69709;5;175;0;
$GPXUP;2454;10:04:08;0;50	18692;8	69709;5;175;0;
$GPXUP;2454;10:04:09;0;50	18692;8	69709;5;175;0;
$GPXUP;2454;10:04:10;0;50	18692;8	69708;5;175;0;
$GPXUP;2454;10:04:11;0;50	18692;8	69708;5;176;0;
$GPXUP;2454;10:04:12;0;50	18692;8	69708;5;176;0;
$GPXUP;2454;10:04:13;0;50	18692;8	69708;5;176;0;
$GPXUP;2454;10:04:14;0;50	18692;8	69708;5;176;0;
$GPXUP;2454;10:04:15;0;50	18692;8	69708;5;176;0;
$GPXUP;2454;10:04:16;0;50	18692;8	69708;5;176;0;
$GPXUP;2454;10:04:17;0;50	18692;8	69708;5;176;0;
$GPXUP;2454;10:04:18;0;50	18692;8	69708;5;175;0;
$GPXUP;2454;10:04:19;0;50	18692;8	69708;5;175;0;
$GPXUP;2454;10:04:20;0;50	18692;8	69708;5;175;0;
$GPXUP;2454;10:04:21;0;50	18692;8	69708;5;175;0;
$GPXUP;2454;10:04:22;0;50	18692;8	69708;5;175;0;
$GPXUP;2454;10:04:23;0;50	18692;8	69708;5;175;0;
$GPXUP;2454;10:04:24;0;50	18692;8	69708;5;174;0;
$GPXUP;2454;10:04:25;0;50	18692;8	69708;5;174;0;
$GPXUP;2454;10:04:26;0;50	18692;8	69709;5;174;0;
$GPXUP;2454;10:04:27;0;50	18692;8	69709;5;173;0;
$GPXUP;2454;10:04:28;0;50	18692;8	69709;5;173;0;
$GPXUP;2454;10:04:29;0;50	18692;8	69709;5;173;0;
$GPXUP;2454;10:04:30;0;50	18693;8	6971;5;172;0;
$GPXUP;2454;10:04:31;0;50	18693;8	6971;5;172;0;
$GPXUP;2454;10:04:32;0;50	18693;8	6971;5;172;0;
$GPXUP;2454;10:04:33;0;50	18693;8	6971;5;172;0;
$GPXUP;2454;10:04:34;0;50	18693;8	6971;5;171;0;
$GPXUP;2454;10:04:35;0;50	18693;8	6971;5;171;0;
$GPXUP;2454;10:04:36;0;50	18693;8	6971;5;171;0;
$GPXUP;2454;10:04:37;0;50	18693;8	6971;5;171;0;
$GPXUP;2454;10:04:38;0;50	18694;8	69711;5;171;0;
$GPXUP;2454;10:04:39;0;50	18694;8	69711;5;171;0;
$GPXUP;2454;10:04:40;0;50	18694;8	69711;5;171;0;
$GPXUP;2454;10:04:41;0;50	18694;8	69711;5;171;0;
$GPXUP;2454;10:04:42;0;50	18694;8	69711;5;171;0;
$GPXUP;2454;10:04:43;0;50	18694;8	69711;5;171;0;
$GPXUP;2454;10:04:44;0;50	18694;8	69711;5;171;0;
$GPXUP;2454;10:04:45;0;50	18694;8	69711;5;171;0;
$GPXUP;2454;10:04:46;0;50	18694;8	69711;5;171;0;
$GPXUP;2454;10:04:47;0;50	18694;8	69711;5;171;0;
$GPXUP;2454;10:04:48;0;50	18694;8	69711;5;171;0;
$GPXUP;2454;10:04:49;0;50	18695;8	69712;5;170;0;
$GPXUP;2454;10:04:50;0;50	18695;8	69712;5;170;0;
$GPXUP;2454;10:04:51;0;50	18695;8	69712;5;170;0;
$GPXUP;2454;10:04:52;0;50	18695;8	69712;5;170;0;
$GPXUP;2454;10:04:53;0;50	18695;8	69712;5;170;0;
$GPXUP;2454;10:04:54;0;50	18695;8	69712;5;170;0;
$GPXUP;2454;10:04:55;0;50	18695;8	69712;5;170;0;
$GPXUP;2454;10:04:56;0;50	18695;8	69712;5;170;0;
$GPXUP;2454;10:04:57;0;50	18694;8	69712;5;169;0;
$GPXUP;2454;10:04:58;0;50	18694;8	69712;5;169;0;
$GPXUP;2454;10:04:59;0;50	18694;8	69712;5;169;0;
$GPXUP;2454;10:05:00;0;50	18695;8	69712;5;169;0;
$GPXUP;2454;10:05:01;0;50	18695;8	69712;5;169;0;
$GPXUP;2454;10:05:02;0;50	18695;8	69712;5;169;0;
$GPXUP;2454;10:05:03;0;50	18695;8	69712;5;169;0;
$GPXUP;2454;10:05:04;0;50	18695;8	69712;5;170;0;
$GPXUP;2454;10:05:05;0;50	18695;8	69712;5;170;0;
$GPXUP;2454;10:05:06;0;50	18695;8	69712;5;170;0;
$GPXUP;2454;10:05:07;0;50	18695;8	69712;5;170;0;
$GPXUP;2454;10:05:08;0;50	18695;8	69712;5;169;0;
$GPXUP;2454;10:05:09;0;50	18695;8	69712;5;169;0;
$GPXUP;2454;10:05:10;0;50	18695;8	69712;5;169;0;
$GPXUP;2454;10:05:11;0;50	18695;8	69712;5;169;0;
$GPXUP;2454;10:05:12;0;50	18695;8	69712;5;169;0;
$GPXUP;2454;10:05:13;0;50	18695;8	69712;5;169;0;
$GPXUP;2454;10:05:14;0;50	18695;8	69712;5;169;0;
$GPXUP;2454;10:05:15;0;50	18695;8	69712;5;169;0;
$GPXUP;2454;10:05:16;0;50	18695;8	69712;5;169;0;
$GPXUP;2454;10:05:17;0;50	18695;8	69712;5;169;0;
$GPXUP;2454;10:05:18;0;50	18695;8	69712;5;169;0;
$GPXUP;2454;10:05:19;0;50	18695;8	69712;5;169;0;
$GPXUP;2454;10:05:20;0;50	18695;8	69712;5;169;0;
$GPXUP;2454;10:05:21;0;50	18695;8	69712;5;169;0;
$GPXUP;2454;10:05:22;0;50	18695;8	69712;5;169;0;
$GPXUP;2454;10:05:23;0;50	18695;8	69712;5;169;0;
$GPXUP;2454;10:05:24;0;50	18695;8	69713;5;169;0;
$GPXUP;2454;10:05:25;0;50	18695;8	69713;5;169;0;
$GPXUP;2454;10:05:26;0;50	18695;8	69713;5;169;0;
$GPXUP;2454;10:05:27;0;50	18695;8	69713;5;170;0;
$GPXUP;2454;10:05:28;0;50	18695;8	69713;5;170;0;
$GPXUP;2454;10:05:29;0;50	18695;8	69713;5;170;0;
$GPXUP;2454;10:05:30;0;50	18695;8	69713;5;170;0;
$GPXUP;2454;10:05:31;0;50	18695;8	69713;5;170;0;
$GPXUP;2454;10:05:32;0;50	18694;8	69713;5;170;0;
$GPXUP;2454;10:05:33;0;50	18695;8	69713;5;171;0;
$GPXUP;2454;10:05:34;0;50	18695;8	69713;5;171;0;
$GPXUP;2454;10:05:35;0;50	18695;8	69713;5;171;0;
$GPXUP;2454;10:05:36;0;50	18695;8	69713;5;171;0;
$GPXUP;2454;10:05:37;0;50	18694;8	69713;5;172;0;
$GPXUP;2454;10:05:38;0;50	18694;8	69713;5;172;0;
$GPXUP;2454;10:05:39;0;50	18694;8	69713;5;172;0;
$GPXUP;2454;10:05:40;0;50	18694;8	69713;5;172;0;
$GPXUP;2454;10:05:41;0;50	18694;8	69713;5;172;0;
$GPXUP;2454;10:05:42;0;50	18694;8	69713;5;172;0;
$GPXUP;2454;10:05:43;0;50	18694;8	69713;5;172;0;
$GPXUP;2454;10:05:44;0;50	18694;8	69713;5;172;0;
$GPXUP;2454;10:05:45;0;50	18694;8	69713;5;172;0;
$GPXUP;2454;10:05:46;0;50	18694;8	69713;5;172;0;
$GPXUP;2454;10:05:47;0;50	18694;8	69713;5;172;0;
$GPXUP;2454;10:05:48;0;50	18694;8	69713;5;172;0;
$GPXUP;2454;10:05:49;0;50	18694;8	69713;5;172;0;
$GPXUP;2454;10:05:50;0;50	18694;8	69713;5;172;0;
$GPXUP;2454;10:05:51;0;50	18695;8	69713;5;171;0;
$GPXUP;2454;10:05:52;0;50	18695;8	69713;5;171;0;
$GPXUP;2454;10:05:53;0;50	18695;8	69713;5;171;0;
$GPXUP;2454;10:05:54;0;50	18695;8	69713;5;171;0;
$GPXUP;2454;10:05:55;0;50	18695;8	69713;5;171;0;
$GPXUP;2454;10:05:56;0;50	18695;8	69713;5;171;0;
$GPXUP;2454;10:05:57;0;50	18695;8	69713;5;171;0;
$GPXUP;2454;10:05:58;0;50	18695;8	69713;5;171;0;
$GPXUP;2454;10:05:59;0;50	18695;8	69713;5;170;0;
$GPXUP;2454;10:06:00;0;50	18695;8	69713;5;170;0;
$GPXUP;2454;10:06:01;0;50	18695;8	69713;5;170;0;
$GPXUP;2454;10:06:02;0;50	18695;8	69713;5;170;0;
$GPXUP;2454;10:06:03;0;50	18695;8	69713;5;170;0;
$GPXUP;2454;10:06:04;0;50	18695;8	69712;5;170;0;
$GPXUP;2454;10:06:05;0;50	18695;8	69712;5;170;0;
$GPXUP;2454;10:06:06;0;50	18695;8	69712;5;170;0;
$GPXUP;2454;10:06:07;0;50	18695;8	69712;5;170;0;
$GPXUP;2454;10:06:08;0;50	18695;8	69712;5;170;0;
$GPXUP;2454;10:06:09;0;50	18695;8	69712;5;170;0;
$GPXUP;2454;10:06:10;0;50	18695;8	69712;5;170;0;
$GPXUP;2454;10:06:11;0;50	18695;8	69712;5;170;0;
$GPXUP;2454;10:06:12;0;50	18695;8	69712;5;169;0;
$GPXUP;2454;10:06:13;0;50	18695;8	69712;5;168;0;
$GPXUP;2454;10:06:14;0;50	18695;8	69712;5;168;0;
$GPXUP;2454;10:06:15;0;50	18695;8	69711;5;168;0;
$GPXUP;2454;10:06:16;0;50	18695;8	69711;5;168;0;
$GPXUP;2454;10:06:17;0;50	18695;8	69711;5;167;0;
$GPXUP;2454;10:06:18;0;50	18695;8	69711;5;167;0;
$GPXUP;2454;10:06:19;0;50	18695;8	69711;5;167;0;
$GPXUP;2454;10:06:20;0;50	18695;8	69711;5;167;0;
$GPXUP;2454;10:06:21;0;50	18695;8	69711;5;167;0;
$GPXUP;2454;10:06:22;0;50	18695;8	69711;5;167;0;
$GPXUP;2454;10:06:23;0;50	18694;8	6971;5;168;0;
$GPXUP;2454;10:06:24;0;50	18695;8	6971;5;169;0;
$GPXUP;2454;10:06:25;0;50	18695;8	6971;5;169;0;
$GPXUP;2454;10:06:26;0;50	18694;8	69709;5;169;0;
$GPXUP;2454;10:06:27;0;50	18694;8	69709;5;169;0;
$GPXUP;2454;10:06:28;0;50	18694;8	69709;5;169;0;
$GPXUP;2454;10:06:29;0;50	18694;8	69709;5;171;0;
$GPXUP;2454;10:06:30;0;50	18694;8	69709;5;171;0;
$GPXUP;2454;10:06:31;0;50	18694;8	69709;5;171;0;
$GPXUP;2454;10:06:32;0;50	18694;8	69709;5;171;0;
$GPXUP;2454;10:06:33;0;50	18693;8	69708;5;171;0;
$GPXUP;2454;10:06:34;0;50	18694;8	69708;5;172;0;
$GPXUP;2454;10:06:35;0;50	18693;8	69708;5;173;0;
$GPXUP;2454;10:06:36;0;50	18693;8	69708;5;173;0;
$GPXUP;2454;10:06:37;0;50	18693;8	69708;5;173;0;
$GPXUP;2454;10:06:38;0;50	18693;8	69708;5;173;0;
$GPXUP;2454;10:06:39;0;50	18693;8	69708;5;173;0;
$GPXUP;2454;10:06:40;0;50	18693;8	69708;5;174;0;
$GPXUP;2454;10:06:41;0;50	18693;8	69708;5;174;0;
$GPXUP;2454;10:06:42;0;50	18693;8	69708;5;174;0;
$GPXUP;2454;10:06:43;0;50	18693;8	69708;5;174;0;
$GPXUP;2454;10:06:44;0;50	18693;8	69708;5;173;0;
$GPXUP;2454;10:06:45;0;50	18692;8	69709;5;173;0;
$GPXUP;2454;10:06:46;0;50	18692;8	69709;5;173;0;
$GPXUP;2454;10:06:47;0;50	18693;8	6971;5;173;0;
$GPXUP;2454;10:06:48;0;50	18693;8	6971;5;173;0;
$GPXUP;2454;10:06:49;0;50	18693;8	6971;5;172;0;
$GPXUP;2454;10:06:50;0;50	18693;8	6971;5;172;0;
$GPXUP;2454;10:06:51;0;50	18693;8	6971;5;172;0;
$GPXUP;2454;10:06:52;0;50	18693;8	6971;5;171;0;
$GPXUP;2454;10:06:53;0;50	18693;8	6971;5;171;0;
$GPXUP;2454;10:06:54;0;50	18693;8	6971;5;171;0;
$GPXUP;2454;10:06:55;0;50	18693;8	6971;5;171;0;
$GPXUP;2454;10:06:56;0;50	18694;8	6971;5;171;0;
$GPXUP;2454;10:06:57;0;50	18693;8	6971;5;170;0;
$GPXUP;2454;10:06:58;0;50	18693;8	6971;5;170;0;
$GPXUP;2454;10:06:59;0;50	18693;8	6971;5;170;0;
$GPXUP;2454;10:07:00;0;50	18694;8	6971;5;169;0;
$GPXUP;2454;10:07:01;0;50	18694;8	6971;5;169;0;
$GPXUP;2454;10:07:02;0;50	18694;8	6971;5;169;0;
$GPXUP;2454;10:07:03;0;50	18693;8	6971;5;169;0;
$GPXUP;2454;10:07:04;0;50	18694;8	6971;5;168;0;
$GPXUP;2454;10:07:05;0;50	18694;8	6971;5;168;0;
$GPXUP;2454;10:07:06;0;50	18694;8	6971;5;168;0;
$GPXUP;2454;10:07:07;0;50	18694;8	6971;5;168;0;
$GPXUP;2454;10:07:08;0;50	18694;8	6971;5;168;0;
$GPXUP;2454;10:07:09;0;50	18694;8	6971;5;168;0;
$GPXUP;2454;10:07:10;0;50	18694;8	6971;5;168;0;
$GPXUP;2454;10:07:11;0;50	18694;8	6971;5;168;0;
$GPXUP;2454;10:07:12;0;50	18694;8	6971;5;168;0;
$GPXUP;2454;10:07:13;0;50	18694;8	6971;5;168;0;
$GPXUP;2454;10:07:14;0;50	18695;8	6971;5;169;0;
$GPXUP;2454;10:07:15;0;50	18695;8	6971;5;169;0;
$GPXUP;2454;10:07:16;0;50	18695;8	6971;5;169;0;
$GPXUP;2454;10:07:17;0;50	18695;8	6971;5;169;0;
$GPXUP;2454;10:07:18;0;50	18695;8	6971;5;169;0;
$GPXUP;2454;10:07:19;0;50	18695;8	6971;5;169;0;
$GPXUP;2454;10:07:20;0;50	18695;8	6971;5;169;0;
$GPXUP;2454;10:07:21;0;50	18695;8	6971;5;169;0;
$GPXUP;2454;10:07:22;0;50	18694;8	6971;5;169;0;
$GPXUP;2454;10:07:23;0;50	18694;8	6971;5;169;0;
$GPXUP;2454;10:07:24;0;50	18694;8	6971;5;169;0;
$GPXUP;2454;10:07:25;0;50	18694;8	6971;5;169;0;
$GPXUP;2454;10:07:26;0;50	18694;8	6971;5;169;0;
$GPXUP;2454;10:07:27;0;50	18694;8	6971;5;169;0;
$GPXUP;2454;10:07:28;0;50	18694;8	6971;5;169;0;
$GPXUP;2454;10:07:29;0;50	18694;8	6971;5;169;0;
$GPXUP;2454;10:07:30;0;50	18694;8	6971;5;169;0;
$GPXUP;2454;10:07:31;0;50	18694;8	6971;5;169;0;
$GPXUP;2454;10:07:32;0;50	18694;8	6971;5;169;0;
$GPXUP;2454;10:07:33;0;50	18694;8	6971;5;169;0;
$GPXUP;2454;10:07:34;0;50	18694;8	6971;5;169;0;
$GPXUP;2454;10:07:35;0;50	18693;8	6971;5;170;0;
$GPXUP;2454;10:07:36;0;50	18693;8	6971;5;170;0;
$GPXUP;2454;10:07:37;0;50	18693;8	6971;5;170;0;
$GPXUP;2454;10:07:38;0;50	18693;8	69709;5;170;0;
$GPXUP;2454;10:07:39;0;50	18693;8	69709;5;170;0;
$GPXUP;2454;10:07:40;0;50	18694;8	69709;5;171;0;
$GPXUP;2454;10:07:41;0;50	18693;8	69708;5;171;0;
$GPXUP;2454;10:07:42;0;50	18693;8	69708;5;171;0;
$GPXUP;2454;10:07:43;0;50	18693;8	69708;5;171;0;
$GPXUP;2454;10:07:44;0;50	18693;8	69708;5;171;0;
$GPXUP;2454;10:07:45;0;50	18693;8	69708;5;173;0;
$GPXUP;2454;10:07:46;0;50	18693;8	69708;5;173;0;
$GPXUP;2454;10:07:47;0;50	18693;8	69708;5;173;0;
$GPXUP;2454;10:07:48;0;50	18693;8	69708;5;173;0;
$GPXUP;2454;10:07:49;0;50	18693;8	69708;5;174;0;
$GPXUP;2454;10:07:50;0;50	18692;8	69708;5;175;0;
$GPXUP;2454;10:07:51;0;50	18692;8	69708;5;175;0;
$GPXUP;2454;10:07:52;0;50	18693;8	69708;5;176;0;
$GPXUP;2454;10:07:53;0;50	18692;8	69708;5;176;0;
$GPXUP;2454;10:07:54;0;50	18692;8	69708;5;176;0;
$GPXUP;2454;10:07:55;0;50	18692;8	69708;5;176;0;
$GPXUP;2454;10:07:56;0;50	18693;8	69708;5;177;0;
$GPXUP;2454;10:07:57;0;50	18692;8	69707;5;178;0;
$GPXUP;2454;10:07:58;0;50	18692;8	69707;5;178;0;
$GPXUP;2454;10:07:59;0;50	18692;8	69706;5;177;0;
$GPXUP;2454;10:08:00;0;50	18692;8	69706;5;177;0;
$GPXUP;2454;10:08:01;0;50	18693;8	69706;5;178;0;
$GPXUP;2454;10:08:02;0;50	18693;8	69706;5;178;0;
$GPXUP;2454;10:08:03;0;50	18693;8	69706;5;178;0;
$GPXUP;2454;10:08:04;0;50	18692;8	69706;5;179;0;
$GPXUP;2454;10:08:05;0;50	18692;8	69706;5;179;0;
$GPXUP;2454;10:08:06;0;50	18692;8	69706;5;179;0;
$GPXUP;2454;10:08:07;0;50	18692;8	69706;5;179;0;
$GPXUP;2454;10:08:08;0;50	18692;8	69706;5;179;0;
$GPXUP;2454;10:08:09;0;50	18693;8	69706;5;180;0;
$GPXUP;2454;10:08:10;0;50	18693;8	69706;5;180;0;
$GPXUP;2454;10:08:11;0;50	18693;8	69706;5;180;0;
$GPXUP;2454;10:08:12;0;50	18693;8	69706;5;180;0;
$GPXUP;2454;10:08:13;0;50	18693;8	69706;5;180;0;
$GPXUP;2454;10:08:14;0;50	18692;8	69706;5;180;0;
$GPXUP;2454;10:08:15;0;50	18692;8	69706;5;180;0;
$GPXUP;2454;10:08:16;0;50	18692;8	69706;5;180;0;
$GPXUP;2454;10:08:17;0;50	18692;8	69706;5;180;0;
$GPXUP;2454;10:08:18;0;50	18693;8	69707;5;181;0;
$GPXUP;2454;10:08:19;0;50	18693;8	69707;5;181;0;
$GPXUP;2454;10:08:20;0;50	18693;8	69707;5;181;0;
$GPXUP;2454;10:08:21;0;50	18693;8	69707;3;181;0;
$GPXUP;2454;10:08:22;0;50	18693;8	69707;2;181;0;
$GPXUP;2454;10:08:23;0;50	18693;8	69707;5;181;0;
$GPXUP;2454;10:08:24;0;50	18693;8	69707;5;181;0;
$GPXUP;2454;10:08:25;0;50	18693;8	69707;5;181;0;
$GPXUP;2454;10:08:26;0;50	18693;8	69707;5;181;0;
$GPXUP;2454;10:08:27;0;50	18693;8	69707;5;181;0;
$GPXUP;2454;10:08:28;0;50	18693;8	69707;5;181;0;
$GPXUP;2454;10:08:29;0;50	18693;8	69707;5;181;0;
$GPXUP;2454;10:08:30;0;50	18693;8	69707;5;181;0;
$GPXUP;2454;10:08:31;0;50	18693;8	69707;5;181;0;
$GPXUP;2454;10:08:32;0;50	18693;8	69707;5;181;0;
$GPXUP;2454;10:08:33;0;50	18693;8	69707;5;181;0;
$GPXUP;2454;10:08:34;0;50	18693;8	69707;5;181;0;
$GPXUP;2454;10:08:35;0;50	18693;8	69707;5;181;0;
$GPXUP;2454;10:08:36;0;50	18693;8	69707;5;181;0;
$GPXUP;2454;10:08:37;0;50	18693;8	69707;5;181;0;
$GPXUP;2454;10:08:38;0;50	18693;8	69707;5;181;0;
$GPXUP;2454;10:08:39;0;50	18693;8	69707;5;181;0;
$GPXUP;2454;10:08:40;0;50	18693;8	69707;5;181;0;
$GPXUP;2454;10:08:41;0;50	18693;8	69707;5;181;0;
$GPXUP;2454;10:08:42;0;50	18693;8	69707;5;181;0;
$GPXUP;2454;10:08:43;0;50	18693;8	69707;5;181;0;
$GPXUP;2454;10:08:44;0;50	18693;8	69707;5;181;0;
$GPXUP;2454;10:08:45;0;50	18693;8	69707;5;180;0;
$GPXUP;2454;10:08:46;0;50	18693;8	69707;5;180;0;
$GPXUP;2454;10:08:47;0;50	18693;8	69707;5;180;0;
$GPXUP;2454;10:08:48;0;50	18693;8	69707;5;180;0;
$GPXUP;2454;10:08:49;0;50	18693;8	69707;5;180;0;
$GPXUP;2454;10:08:50;0;50	18693;8	69707;5;179;0;
$GPXUP;2454;10:08:51;0;50	18693;8	69707;5;179;0;
$GPXUP;2454;10:08:52;0;50	18693;8	69707;5;179;0;
$GPXUP;2454;10:08:53;0;50	18693;8	69707;5;179;0;
$GPXUP;2454;10:08:54;0;50	18693;8	69707;5;179;0;
$GPXUP;2454;10:08:55;0;50	18693;8	69707;5;179;0;
$GPXUP;2454;10:08:56;0;50	18693;8	69707;5;179;0;
$GPXUP;2454;10:08:57;0;50	18693;8	69707;5;179;0;
$GPXUP;2454;10:08:58;0;50	18694;8	69708;5;178;0;
$GPXUP;2454;10:08:59;0;50	18694;8	69708;5;178;0;
$GPXUP;2454;10:09:00;0;50	18694;8	69708;5;178;0;
$GPXUP;2454;10:09:01;0;50	18694;8	69708;5;178;0;
$GPXUP;2454;10:09:02;0;50	18694;8	69708;5;178;0;
$GPXUP;2454;10:09:03;0;50	18694;8	69708;5;178;0;
$GPXUP;2454;10:09:04;0;50	18694;8	69708;5;178;0;
$GPXUP;2454;10:09:05;0;50	18694;8	69708;5;178;0;
$GPXUP;2454;10:09:06;0;50	18694;8	69708;5;178;0;
$GPXUP;2454;10:09:07;0;50	18694;8	69708;5;178;0;
$GPXUP;2454;10:09:08;0;50	18695;8	69708;5;178;0;
$GPXUP;2454;10:09:09;0;50	18695;8	69708;5;178;0;
$GPXUP;2454;10:09:10;0;50	18694;8	69708;5;177;0;
$GPXUP;2454;10:09:11;0;50	18694;8	69708;5;177;0;
$GPXUP;2454;10:09:12;0;50	18694;8	69708;5;177;0;
$GPXUP;2454;10:09:13;0;50	18694;8	69708;5;177;0;
$GPXUP;2454;10:09:14;0;50	18694;8	69708;5;177;0;
$GPXUP;2454;10:09:15;0;50	18694;8	69708;5;177;0;
$GPXUP;2454;10:09:16;0;50	18694;8	69708;5;177;0;
$GPXUP;2454;10:09:17;0;50	18694;8	69708;5;177;0;
$GPXUP;2454;10:09:18;0;50	18694;8	69708;5;177;0;
$GPXUP;2454;10:09:19;0;50	18694;8	69708;5;177;0;
$GPXUP;2454;10:09:20;0;50	18693;8	69709;2;178;0;
$GPXUP;2454;10:09:21;0;50	18693;8	69709;5;178;0;
$GPXUP;2454;10:09:22;0;50	18693;8	69709;5;178;0;
$GPXUP;2454;10:09:23;0;50	18693;8	69709;5;178;0;
$GPXUP;2454;10:09:24;0;50	18693;8	69709;5;178;0;
$GPXUP;2454;10:09:25;0;50	18693;8	69709;5;178;0;
$GPXUP;2454;10:09:26;0;50	18693;8	69709;5;178;0;
$GPXUP;2454;10:09:27;0;50	18693;8	69709;5;178;0;
$GPXUP;2454;10:09:28;0;50	18693;8	69709;5;178;0;
$GPXUP;2454;10:09:29;0;50	18693;8	69709;5;178;0;
$GPXUP;2454;10:09:30;0;50	18693;8	69709;5;178;0;
$GPXUP;2454;10:09:31;0;50	18693;8	69709;5;178;0;
$GPXUP;2454;10:09:32;0;50	18693;8	69709;5;178;0;
$GPXUP;2454;10:09:33;0;50	18693;8	69709;5;178;0;
$GPXUP;2454;10:09:34;0;50	18693;8	69709;5;178;0;
$GPXUP;2454;10:09:35;0;50	18693;8	69707;5;178;0;
$GPXUP;2454;10:09:36;0;50	18693;8	69707;5;178;0;
$GPXUP;2454;10:09:37;0;50	18693;8	69707;5;178;0;
$GPXUP;2454;10:09:38;0;50	18693;8	69707;5;178;0;
$GPXUP;2454;10:09:39;0;50	18692;8	69707;5;178;0;
$GPXUP;2454;10:09:40;0;50	18692;8	69707;5;178;0;
$GPXUP;2454;10:09:41;0;50	18692;8	69707;5;178;0;
$GPXUP;2454;10:09:42;0;50	18692;8	69706;5;178;0;
$GPXUP;2454;10:09:43;0;50	18692;8	69706;5;179;0;
$GPXUP;2454;10:09:44;0;50	18692;8	69706;5;179;0;
$GPXUP;2454;10:09:45;0;50	18692;8	69706;5;179;0;
$GPXUP;2454;10:09:46;0;50	18692;8	69706;5;180;0;
$GPXUP;2454;10:09:47;0;50	18692;8	69706;5;180;0;
$GPXUP;2454;10:09:48;0;50	18692;8	69706;5;180;0;
$GPXUP;2454;10:09:49;0;50	18691;8	69705;5;181;0;
$GPXUP;2454;10:09:50;0;50	18691;8	69705;5;181;0;
$GPXUP;2454;10:09:51;0;50	18691;8	69705;5;181;0;
$GPXUP;2454;10:09:52;0;50	18691;8	69705;5;182;0;
$GPXUP;2454;10:09:53;0;50	18691;8	69704;5;181;0;
$GPXUP;2454;10:09:54;0;50	18691;8	69704;3;181;0;
$GPXUP;2454;10:09:55;0;50	18691;8	69705;5;182;0;
$GPXUP;2454;10:09:56;0;50	18691;8	69705;5;182;0;
$GPXUP;2454;10:09:57;0;50	18691;8	69704;5;181;0;
$GPXUP;2454;10:09:58;0;50	18691;8	69704;5;181;0;
$GPXUP;2454;10:09:59;0;50	18692;8	69704;5;181;0;
$GPXUP;2454;10:10:00;0;50	18692;8	69704;5;181;0;
$GPXUP;2454;10:10:01;0;50	18692;8	69704;5;181;0;
$GPXUP;2454;10:10:02;0;50	18692;8	69704;5;181;0;
$GPXUP;2454;10:10:03;0;50	18692;8	69704;5;181;0;
$GPXUP;2454;10:10:04;0;50	18691;8	69704;5;180;0;
$GPXUP;2454;10:10:05;0;50	18692;8	69704;5;179;0;
$GPXUP;2454;10:10:06;0;50	18692;8	69704;5;179;0;
$GPXUP;2454;10:10:07;0;50	18692;8	69704;5;179;0;
$GPXUP;2454;10:10:08;0;50	18692;8	69704;5;179;0;
$GPXUP;2454;10:10:09;0;50	18692;8	69704;5;179;0;
$GPXUP;2454;10:10:10;0;50	18692;8	69704;5;179;0;
$GPXUP;2454;10:10:11;0;50	18692;8	69704;5;179;0;
$GPXUP;2454;10:10:12;0;50	18692;8	69704;5;179;0;
$GPXUP;2454;10:10:13;0;50	18692;8	69704;5;179;0;
$GPXUP;2454;10:10:14;0;50	18692;8	69706;5;179;1;
$GPXUP;2454;10:10:15;0;50	18692;8	69706;5;179;0;
$GPXUP;2454;10:10:16;0;50	18692;8	69706;5;179;0;
$GPXUP;2454;10:10:17;0;50	18692;8	69706;5;179;0;
$GPXUP;2454;10:10:18;0;50	18692;8	69706;3;179;0;
$GPXUP;2454;10:10:19;0;50	18692;8	69706;5;179;0;
$GPXUP;2454;10:10:20;0;50	18692;8	69706;5;179;0;
$GPXUP;2454;10:10:21;0;50	18692;8	69706;5;179;0;
$GPXUP;2454;10:10:22;0;50	18692;8	69706;5;179;0;
$GPXUP;2454;10:10:23;0;50	18692;8	69706;5;179;0;
$GPXUP;2454;10:10:24;0;50	18692;8	69706;5;179;0;
$GPXUP;2454;10:10:25;0;50	18692;8	69706;5;179;0;
$GPXUP;2454;10:10:26;0;50	18692;8	69706;5;179;0;
$GPXUP;2454;10:10:27;0;50	18692;8	69706;5;179;0;
$GPXUP;2454;10:10:28;0;50	18692;8	69706;5;179;0;
$GPXUP;2454;10:10:29;0;50	18692;8	69706;5;179;0;
$GPXUP;2454;10:10:30;0;50	18692;8	69706;5;179;0;
$GPXUP;2454;10:10:31;0;50	18692;8	69706;5;179;0;
$GPXUP;2454;10:10:32;0;50	18692;8	69706;5;179;0;
$GPXUP;2454;10:10:33;0;50	18692;8	69706;5;179;0;
$GPXUP;2454;10:10:34;0;50	18692;8	69706;5;178;0;
$GPXUP;2454;10:10:35;0;50	18692;8	69706;5;178;0;
$GPXUP;2454;10:10:36;0;50	18692;8	69706;5;178;0;
$GPXUP;2454;10:10:37;0;50	18692;8	69706;5;177;0;
$GPXUP;2454;10:10:38;0;50	18692;8	69706;5;177;0;
$GPXUP;2454;10:10:39;0;50	18692;8	69706;5;177;0;
$GPXUP;2454;10:10:40;0;50	18692;8	69706;5;178;0;
$GPXUP;2454;10:10:41;0;50	18692;8	69706;5;178;0;
$GPXUP;2454;10:10:42;0;50	18692;8	69706;5;179;0;
$GPXUP;2454;10:10:43;0;50	18692;8	69706;3;179;0;
$GPXUP;2454;10:10:44;0;50	18692;8	69706;5;179;0;
$GPXUP;2454;10:10:45;0;50	18692;8	69707;5;179;0;
$GPXUP;2454;10:10:46;0;50	18691;8	69707;5;180;0;
$GPXUP;2454;10:10:47;0;50	18691;8	69707;5;180;0;
$GPXUP;2454;10:10:48;0;50	18691;8	69707;5;180;0;
$GPXUP;2454;10:10:49;0;50	18691;8	69707;5;180;0;
$GPXUP;2454;10:10:50;0;50	18691;8	69707;5;180;0;
$GPXUP;2454;10:10:51;0;50	18691;8	69707;5;180;0;
$GPXUP;2454;10:10:52;0;50	18691;8	69707;5;180;0;
$GPXUP;2454;10:10:53;0;50	18691;8	69707;5;180;0;
$GPXUP;2454;10:10:54;0;50	18691;8	69707;5;180;0;
$GPXUP;2454;10:10:55;0;50	18691;8	69707;5;180;0;
$GPXUP;2454;10:10:56;0;50	18691;8	69707;5;180;0;
$GPXUP;2454;10:10:57;0;50	18691;8	69707;5;180;0;
$GPXUP;2454;10:10:58;0;50	18691;8	69707;5;180;0;
$GPXUP;2454;10:10:59;0;50	18691;8	69707;5;180;0;
$GPXUP;2454;10:11:00;0;50	18691;8	69707;5;181;0;
$GPXUP;2454;10:11:01;0;50	18691;8	69707;5;181;0;
$GPXUP;2454;10:11:02;0;50	18691;8	69707;5;181;0;
$GPXUP;2454;10:11:03;0;50	18691;8	69707;5;180;0;
$GPXUP;2454;10:11:04;0;50	18691;8	69707;5;180;0;
$GPXUP;2454;10:11:05;0;50	18691;8	69708;5;180;0;
$GPXUP;2454;10:11:06;0;50	18691;8	69708;5;180;0;
$GPXUP;2454;10:11:07;0;50	18691;8	69708;5;180;0;
$GPXUP;2454;10:11:08;0;50	18691;8	69708;5;180;0;
$GPXUP;2454;10:11:09;0;50	18691;8	69708;5;180;0;
$GPXUP;2454;10:11:10;0;50	18691;8	69708;5;180;0;
$GPXUP;2454;10:11:11;0;50	18691;8	69708;5;180;0;
$GPXUP;2454;10:11:12;0;50	18691;8	69708;5;180;0;
$GPXUP;2454;10:11:13;0;50	18691;8	69708;5;180;0;
$GPXUP;2454;10:11:14;0;50	18691;8	69708;5;180;0;
$GPXUP;2454;10:11:15;0;50	18691;8	69708;5;180;0;
$GPXUP;2454;10:11:16;0;50	18691;8	69708;5;179;0;
$GPXUP;2454;10:11:17;0;50	18691;8	69708;5;179;0;
$GPXUP;2454;10:11:18;0;50	18691;8	69708;5;178;0;
$GPXUP;2454;10:11:19;0;50	18691;8	69708;5;178;0;
$GPXUP;2454;10:11:20;0;50	18691;8	69708;5;178;0;
$GPXUP;2454;10:11:21;0;50	18691;8	69708;5;178;0;
$GPXUP;2454;10:11:22;0;50	18691;8	69708;5;178;0;
$GPXUP;2454;10:11:23;0;50	18691;8	69708;5;178;0;
$GPXUP;2454;10:11:24;0;50	18691;8	69708;5;178;0;
$GPXUP;2454;10:11:25;0;50	18691;8	69708;5;178;0;
$GPXUP;2454;10:11:26;0;50	18691;8	69708;5;178;0;
$GPXUP;2454;10:11:27;0;50	18691;8	69708;5;178;0;
$GPXUP;2454;10:11:28;0;50	18691;8	69708;5;178;0;
$GPXUP;2454;10:11:29;0;50	18691;8	69708;5;178;0;
$GPXUP;2454;10:11:30;0;50	18691;8	69708;5;178;0;
$GPXUP;2454;10:11:31;0;50	18691;8	69708;5;178;0;
$GPXUP;2454;10:11:32;0;50	18692;8	69709;5;177;0;
$GPXUP;2454;10:11:33;0;50	18692;8	69709;5;177;0;
$GPXUP;2454;10:11:34;0;50	18692;8	69709;5;177;0;
$GPXUP;2454;10:11:35;0;50	18692;8	69707;5;177;0;
$GPXUP;2454;10:11:36;0;50	18692;8	69707;5;177;0;
$GPXUP;2454;10:11:37;0;50	18692;8	69707;5;177;0;
$GPXUP;2454;10:11:38;0;50	18692;8	69707;5;177;0;
$GPXUP;2454;10:11:39;0;50	18692;8	69707;5;177;0;
$GPXUP;2454;10:11:40;0;50	18692;8	69707;5;177;0;
$GPXUP;2454;10:11:41;0;50	18692;8	69707;5;177;0;
$GPXUP;2454;10:11:42;0;50	18692;8	69707;5;177;0;
$GPXUP;2454;10:11:43;0;50	18692;8	69707;5;177;0;
$GPXUP;2454;10:11:44;0;50	18692;8	69707;5;177;0;
$GPXUP;2454;10:11:45;0;50	18691;8	69707;5;176;0;
$GPXUP;2454;10:11:46;0;50	18691;8	69707;5;176;0;
$GPXUP;2454;10:11:47;0;50	18691;8	69707;5;176;0;
$GPXUP;2454;10:11:48;0;50	18692;8	69708;5;175;0;
$GPXUP;2454;10:11:49;0;50	18692;8	69708;5;175;0;
$GPXUP;2454;10:11:50;0;50	18691;8	69708;5;175;0;
$GPXUP;2454;10:11:51;0;50	18691;8	69706;5;175;0;
$GPXUP;2454;10:11:52;0;50	18691;8	69706;5;175;0;
$GPXUP;2454;10:11:53;0;50	18691;8	69706;5;175;0;
$GPXUP;2454;10:11:54;0;50	18691;8	69706;5;175;0;
$GPXUP;2454;10:11:55;0;50	18691;8	69706;5;175;0;
$GPXUP;2454;10:11:56;0;50	18691;8	69706;5;173;0;
$GPXUP;2454;10:11:57;0;50	18691;8	69706;5;173;0;
$GPXUP;2454;10:11:58;0;50	18691;8	69706;5;173;0;
$GPXUP;2454;10:11:59;0;50	18691;8	69706;5;173;0;
$GPXUP;2454;10:12:00;0;50	18691;8	69706;5;173;0;
$GPXUP;2454;10:12:01;0;50	18691;8	69706;5;173;0;
$GPXUP;2454;10:12:02;0;50	18691;8	69706;5;173;0;
$GPXUP;2454;10:12:03;0;50	18691;8	69706;5;173;0;
$GPXUP;2454;10:12:04;0;50	18691;8	69706;5;173;0;
$GPXUP;2454;10:12:05;0;50	18691;8	69706;5;173;0;
$GPXUP;2454;10:12:06;0;50	18691;8	69706;5;173;0;
$GPXUP;2454;10:12:07;0;50	18691;8	69706;5;173;0;
$GPXUP;2454;10:12:08;0;50	18692;8	69707;5;172;0;
$GPXUP;2454;10:12:09;0;50	18692;8	69707;3;172;0;
$GPXUP;2454;10:12:10;0;50	18692;8	69707;5;172;0;
$GPXUP;2454;10:12:11;0;50	18692;8	69707;5;172;0;
$GPXUP;2454;10:12:12;0;50	18692;8	69707;5;172;0;
$GPXUP;2454;10:12:13;0;50	18692;8	69707;5;172;0;
$GPXUP;2454;10:12:14;0;50	18692;8	69707;5;172;0;
$GPXUP;2454;10:12:15;0;50	18693;8	69707;5;172;0;
$GPXUP;2454;10:12:16;0;50	18693;8	69707;5;172;0;
$GPXUP;2454;10:12:17;0;50	18693;8	69707;5;172;0;
$GPXUP;2454;10:12:18;0;50	18693;8	69707;5;172;0;
$GPXUP;2454;10:12:19;0;50	18693;8	69707;5;172;0;
$GPXUP;2454;10:12:20;0;50	18693;8	69707;5;172;0;
$GPXUP;2454;10:12:21;0;50	18692;8	69707;5;172;0;
$GPXUP;2454;10:12:22;0;50	18692;8	69708;5;173;0;
$GPXUP;2454;10:12:23;0;50	18692;8	69708;5;173;0;
$GPXUP;2454;10:12:24;0;50	18693;8	69708;5;173;0;
$GPXUP;2454;10:12:25;0;50	18693;8	69708;5;173;0;
$GPXUP;2454;10:12:26;0;50	18693;8	69708;5;173;0;
$GPXUP;2454;10:12:27;0;50	18693;8	69708;5;173;0;
$GPXUP;2454;10:12:28;0;50	18693;8	69708;5;173;0;
$GPXUP;2454;10:12:29;0;50	18692;8	69708;5;174;0;
$GPXUP;2454;10:12:30;0;50	18692;8	69708;5;174;0;
$GPXUP;2454;10:12:31;0;50	18692;8	69708;5;174;0;
$GPXUP;2454;10:12:32;0;50	18692;8	69708;5;174;0;
$GPXUP;2454;10:12:33;0;50	18692;8	69708;5;174;0;
$GPXUP;2454;10:12:34;0;50	18692;8	69708;5;174;0;
$GPXUP;2454;10:12:35;0;50	18692;8	69708;5;174;0;
$GPXUP;2454;10:12:36;0;50	18692;8	69708;5;175;0;
$GPXUP;2454;10:12:37;0;50	18692;8	69708;5;175;0;
$GPXUP;2454;10:12:38;0;50	18692;8	69708;5;175;0;
$GPXUP;2454;10:12:39;0;50	18692;8	69708;5;175;0;
$GPXUP;2454;10:12:40;0;50	18692;8	69708;5;175;0;
$GPXUP;2454;10:12:41;0;50	18692;8	69708;5;175;0;
$GPXUP;2454;10:12:42;0;50	18692;8	69708;5;175;0;
$GPXUP;2454;10:12:43;0;50	18692;8	69709;5;175;0;
$GPXUP;2454;10:12:44;0;50	18692;8	69709;5;175;0;
$GPXUP;2454;10:12:45;0;50	18692;8	69709;5;175;0;
$GPXUP;2454;10:12:46;0;50	18692;8	69709;5;175;0;
$GPXUP;2454;10:12:47;0;50	18692;8	69709;5;175;0;
$GPXUP;2454;10:12:48;0;50	18692;8	69709;5;175;0;
$GPXUP;2454;10:12:49;0;50	18692;8	69709;5;175;0;
$GPXUP;2454;10:12:50;0;50	18692;8	69709;5;175;0;
$GPXUP;2454;10:12:51;0;50	18692;8	69709;5;175;0;
$GPXUP;2454;10:12:52;0;50	18692;8	69709;5;175;0;
$GPXUP;2454;10:12:53;0;50	18692;8	69709;5;175;0;
$GPXUP;2454;10:12:54;0;50	18692;8	69709;5;175;0;
$GPXUP;2454;10:12:55;0;50	18692;8	69709;5;175;0;
$GPXUP;2454;10:12:56;0;50	18692;8	69709;5;175;0;
$GPXUP;2454;10:12:57;0;50	18692;8	69709;5;175;0;
$GPXUP;2454;10:12:58;0;50	18692;8	69709;5;175;0;
$GPXUP;2454;10:12:59;0;50	18692;8	69709;5;175;0;
$GPXUP;2454;10:13:00;0;50	18692;8	69709;5;175;0;
$GPXUP;2454;10:13:01;0;50	18692;8	69709;5;175;0;
$GPXUP;2454;10:13:02;0;50	18692;8	69709;5;175;0;
$GPXUP;2454;10:13:03;0;50	18691;8	6971;5;176;0;
$GPXUP;2454;10:13:04;0;50	18691;8	6971;5;177;0;
$GPXUP;2454;10:13:05;0;50	18691;8	6971;5;177;0;
$GPXUP;2454;10:13:06;0;50	18691;8	6971;5;177;0;
$GPXUP;2454;10:13:07;0;50	18691;8	6971;5;177;0;
$GPXUP;2454;10:13:08;0;50	18692;8	6971;5;178;0;
$GPXUP;2454;10:13:09;0;50	18691;8	6971;5;178;0;
$GPXUP;2454;10:13:10;0;50	18691;8	6971;3;178;0;
$GPXUP;2454;10:13:11;0;50	18691;8	6971;5;178;0;
$GPXUP;2454;10:13:12;0;50	18692;8	6971;5;179;0;
$GPXUP;2454;10:13:13;0;50	18692;8	69711;5;179;0;
$GPXUP;2454;10:13:14;0;50	18692;8	69711;5;179;0;
$GPXUP;2454;10:13:15;0;50	18692;8	69711;5;179;0;
$GPXUP;2454;10:13:16;0;50	18692;8	69711;5;179;0;
$GPXUP;2454;10:13:17;0;50	18693;8	6971;5;180;0;
$GPXUP;2454;10:13:18;0;50	18693;8	6971;5;180;0;
$GPXUP;2454;10:13:19;0;50	18692;8	6971;5;181;0;
$GPXUP;2454;10:13:20;0;50	18692;8	6971;5;181;0;
$GPXUP;2454;10:13:21;0;50	18692;8	6971;5;181;0;
$GPXUP;2454;10:13:22;0;50	18692;8	6971;5;181;0;
$GPXUP;2454;10:13:23;0;50	18692;8	6971;5;181;0;
$GPXUP;2454;10:13:24;0;50	18693;8	6971;5;182;0;
$GPXUP;2454;10:13:25;0;50	18693;8	6971;5;182;0;
$GPXUP;2454;10:13:26;0;50	18693;8	6971;5;182;0;
$GPXUP;2454;10:13:27;0;50	18693;8	6971;5;182;0;
$GPXUP;2454;10:13:28;0;50	18693;8	6971;5;182;0;
$GPXUP;2454;10:13:29;0;50	18693;8	6971;5;182;0;
$GPXUP;2454;10:13:30;0;50	18694;8	6971;5;183;0;
$GPXUP;2454;10:13:31;0;50	18694;8	6971;5;183;0;
$GPXUP;2454;10:13:32;0;50	18694;8	6971;5;183;0;
$GPXUP;2454;10:13:33;0;50	18693;8	69711;5;183;0;
$GPXUP;2454;10:13:34;0;50	18693;8	69711;5;183;0;
$GPXUP;2454;10:13:35;0;50	18693;8	69711;5;183;0;
$GPXUP;2454;10:13:36;0;50	18693;8	69711;5;184;0;
$GPXUP;2454;10:13:37;0;50	18693;8	69711;5;184;0;
$GPXUP;2454;10:13:38;0;50	18693;8	69711;5;184;0;
$GPXUP;2454;10:13:39;0;50	18693;8	69711;5;184;0;
$GPXUP;2454;10:13:40;0;50	18693;8	69711;5;184;0;
$GPXUP;2454;10:13:41;0;50	18693;8	69711;5;184;0;
$GPXUP;2454;10:13:42;0;50	18693;8	69711;5;184;0;
$GPXUP;2454;10:13:43;0;50	18693;8	69711;5;184;0;
$GPXUP;2454;10:13:44;0;50	18693;8	69711;5;184;0;
$GPXUP;2454;10:13:45;0;50	18693;8	69711;5;184;0;
$GPXUP;2454;10:13:46;0;50	18693;8	69711;5;184;0;
$GPXUP;2454;10:13:47;0;50	18692;8	69711;5;183;0;
$GPXUP;2454;10:13:48;0;50	18692;8	69711;5;183;0;
$GPXUP;2454;10:13:49;0;50	18692;8	69711;5;183;0;
$GPXUP;2454;10:13:50;0;50	18692;8	69709;5;183;0;
$GPXUP;2454;10:13:51;0;50	18693;8	6971;5;182;0;
$GPXUP;2454;10:13:52;0;50	18692;8	6971;5;181;0;
$GPXUP;2454;10:13:53;0;50	18692;8	6971;5;181;0;
$GPXUP;2454;10:13:54;0;50	18692;8	6971;5;181;0;
$GPXUP;2454;10:13:55;0;50	18692;8	6971;5;181;0;
$GPXUP;2454;10:13:56;0;50	18692;8	6971;5;181;0;
$GPXUP;2454;10:13:57;0;50	18692;8	6971;5;181;0;
$GPXUP;2454;10:13:58;0;50	18693;8	69708;5;180;0;
$GPXUP;2454;10:13:59;0;50	18693;8	69708;5;180;0;
$GPXUP;2454;10:14:00;0;50	18693;8	69708;5;180;0;
$GPXUP;2454;10:14:01;0;50	18693;8	69709;5;179;0;
$GPXUP;2454;10:14:02;0;50	18693;8	69709;5;178;0;
$GPXUP;2454;10:14:03;0;50	18693;8	69709;5;178;0;
$GPXUP;2454;10:14:04;0;50	18693;8	69707;5;178;0;
$GPXUP;2454;10:14:05;0;50	18694;8	69708;5;178;0;
$GPXUP;2454;10:14:06;0;50	18693;8	69708;5;177;0;
$GPXUP;2454;10:14:07;0;50	18693;8	69708;5;177;0;
$GPXUP;2454;10:14:08;0;50	18693;8	69708;5;177;0;
$GPXUP;2454;10:14:09;0;50	18694;8	69706;5;176;0;
$GPXUP;2454;10:14:10;0;50	18694;8	69706;5;176;0;
$GPXUP;2454;10:14:11;0;50	18694;8	69706;5;176;0;
$GPXUP;2454;10:14:12;0;50	18693;8	69706;5;175;0;
$GPXUP;2454;10:14:13;0;50	18693;8	69706;5;175;0;
$GPXUP;2454;10:14:14;0;50	18693;8	69706;5;175;0;
$GPXUP;2454;10:14:15;0;50	18694;8	69707;5;175;0;
$GPXUP;2454;10:14:16;0;50	18694;8	69707;5;175;0;
$GPXUP;2454;10:14:17;0;50	18693;8	69707;5;174;0;
$GPXUP;2454;10:14:18;0;50	18693;8	69707;5;174;0;
$GPXUP;2454;10:14:19;0;50	18693;8	69707;5;174;0;
$GPXUP;2454;10:14:20;0;50	18694;8	69705;5;173;0;
$GPXUP;2454;10:14:21;0;50	18694;8	69705;5;173;0;
$GPXUP;2454;10:14:22;0;50	18694;8	69705;5;173;0;
$GPXUP;2454;10:14:23;0;50	18694;8	69705;5;173;0;
$GPXUP;2454;10:14:24;0;50	18694;8	69705;5;173;0;
$GPXUP;2454;10:14:25;0;50	18694;8	69705;5;173;0;
$GPXUP;2454;10:14:26;0;50	18694;8	69705;5;173;0;
$GPXUP;2454;10:14:27;0;50	18695;8	69706;5;173;0;
$GPXUP;2454;10:14:28;0;50	18695;8	69706;5;173;0;
$GPXUP;2454;10:14:29;0;50	18695;8	69706;5;173;0;
$GPXUP;2454;10:14:30;0;50	18695;8	69706;5;173;0;
$GPXUP;2454;10:14:31;0;50	18694;8	69705;5;173;0;
$GPXUP;2454;10:14:32;0;50	18694;8	69707;5;173;0;
$GPXUP;2454;10:14:33;0;50	18694;8	69707;5;173;0;
$GPXUP;2454;10:14:34;0;50	18694;8	69707;5;173;0;
$GPXUP;2454;10:14:35;0;50	18695;8	69707;5;174;0;
$GPXUP;2454;10:14:36;0;50	18694;8	69707;5;175;0;
$GPXUP;2454;10:14:37;0;50	18694;8	69707;5;175;0;
$GPXUP;2454;10:14:38;0;50	18694;8	69707;5;176;0;
$GPXUP;2454;10:14:39;0;50	18694;8	69706;5;176;0;
$GPXUP;2454;10:14:40;0;50	18694;8	69706;5;176;0;
$GPXUP;2454;10:14:41;0;50	18694;8	69706;5;176;0;
$GPXUP;2454;10:14:42;0;50	18694;8	69706;5;177;0;
$GPXUP;2454;10:14:43;0;50	18694;8	69706;5;178;0;
$GPXUP;2454;10:14:44;0;50	18694;8	69706;5;178;0;
$GPXUP;2454;10:14:45;0;50	18694;8	69706;5;178;0;
$GPXUP;2454;10:14:46;0;50	18694;8	69706;5;178;0;
$GPXUP;2454;10:14:47;0;50	18694;8	69706;5;178;0;
$GPXUP;2454;10:14:48;0;50	18694;8	69706;5;178;0;
$GPXUP;2454;10:14:49;0;50	18694;8	69706;5;178;0;
$GPXUP;2454;10:14:50;0;50	18694;8	69706;5;178;0;
$GPXUP;2454;10:14:51;0;50	18694;8	69706;5;178;0;
$GPXUP;2454;10:14:52;0;50	18694;8	69706;5;178;0;
$GPXUP;2454;10:14:53;0;50	18694;8	69705;5;178;0;
$GPXUP;2454;10:14:54;0;50	18694;8	69705;5;178;0;
$GPXUP;2454;10:14:55;0;50	18694;8	69705;5;178;0;
$GPXUP;2454;10:14:56;0;50	18694;8	69705;5;178;0;
$GPXUP;2454;10:14:57;0;50	18694;8	69705;5;178;0;
$GPXUP;2454;10:14:58;0;50	18694;8	69705;5;178;0;
$GPXUP;2454;10:14:59;0;50	18694;8	69705;2;178;0;
$GPXUP;2454;10:15:00;0;50	18694;8	69705;5;178;0;
$GPXUP;2454;10:15:01;0;50	18694;8	69705;5;178;0;
$GPXUP;2454;10:15:02;0;50	18694;8	69705;5;178;0;
$GPXUP;2454;10:15:03;0;50	18693;8	69706;5;177;0;
$GPXUP;2454;10:15:04;0;50	18693;8	69706;5;177;0;
$GPXUP;2454;10:15:05;0;50	18693;8	69706;5;177;0;
$GPXUP;2454;10:15:06;0;50	18693;8	69706;5;177;0;
$GPXUP;2454;10:15:07;0;50	18692;8	69706;5;177;0;
$GPXUP;2454;10:15:08;0;50	18693;8	69706;5;178;0;
$GPXUP;2454;10:15:09;0;50	18693;8	69706;5;178;0;
$GPXUP;2454;10:15:10;0;50	18693;8	69706;5;178;0;
$GPXUP;2454;10:15:11;0;50	18693;8	69706;5;178;0;
$GPXUP;2454;10:15:12;0;50	18692;8	69707;5;179;0;
$GPXUP;2454;10:15:13;0;50	18693;8	69707;5;180;0;
$GPXUP;2454;10:15:14;0;50	18693;8	69706;5;180;0;
$GPXUP;2454;10:15:15;0;50	18693;8	69707;5;180;0;
$GPXUP;2454;10:15:16;0;50	18693;8	69707;5;180;0;
$GPXUP;2454;10:15:17;0;50	18693;8	69707;5;181;0;
$GPXUP;2454;10:15:18;0;50	18693;8	69707;5;181;0;
$GPXUP;2454;10:15:19;0;50	18693;8	69707;5;181;0;
$GPXUP;2454;10:15:20;0;50	18693;8	69707;5;181;0;
$GPXUP;2454;10:15:21;0;50	18693;8	69707;5;181;0;
$GPXUP;2454;10:15:22;0;50	18693;8	69707;5;182;0;
$GPXUP;2454;10:15:23;0;50	18693;8	69707;5;183;0;
$GPXUP;2454;10:15:24;0;50	18693;8	69707;5;183;0;
$GPXUP;2454;10:15:25;0;50	18693;8	69707;5;183;0;
$GPXUP;2454;10:15:26;0;50	18692;8	69706;5;184;0;
$GPXUP;2454;10:15:27;0;50	18692;8	69706;5;184;0;
$GPXUP;2454;10:15:28;0;50	18693;8	69706;5;185;0;
$GPXUP;2454;10:15:29;0;50	18692;8	69708;5;185;0;
$GPXUP;2454;10:15:30;0;50	18692;8	69708;5;185;0;
$GPXUP;2454;10:15:31;0;50	18693;8	69708;5;186;0;
$GPXUP;2454;10:15:32;0;50	18692;8	69707;5;187;0;
$GPXUP;2454;10:15:33;0;50	18692;8	69707;5;187;0;
$GPXUP;2454;10:15:34;0;50	18692;8	69707;5;187;0;
$GPXUP;2454;10:15:35;0;50	18692;8	69709;5;187;0;
$GPXUP;2454;10:15:36;0;50	18692;8	69709;5;187;0;
$GPXUP;2454;10:15:37;0;50	18692;8	69709;5;187;0;
$GPXUP;2454;10:15:38;0;50	18692;8	69709;5;187;0;
$GPXUP;2454;10:15:39;0;50	18692;8	69709;5;187;0;
$GPXUP;2454;10:15:40;0;50	18692;8	69709;5;187;0;
$GPXUP;2454;10:15:41;0;50	18692;8	69709;5;187;0;
$GPXUP;2454;10:15:42;0;50	18691;8	69709;5;186;0;
$GPXUP;2454;10:15:43;0;50	18692;8	69709;5;186;0;
$GPXUP;2454;10:15:44;0;50	18692;8	69709;5;186;0;
$GPXUP;2454;10:15:45;0;50	18692;8	69709;5;185;0;
$GPXUP;2454;10:15:46;0;50	18692;8	69709;5;185;0;
$GPXUP;2454;10:15:47;0;50	18692;8	69709;5;185;0;
$GPXUP;2454;10:15:48;0;50	18692;8	69709;5;184;0;
$GPXUP;2454;10:15:49;0;50	18692;8	69709;5;183;0;
$GPXUP;2454;10:15:50;0;50	18692;8	69709;5;183;0;
$GPXUP;2454;10:15:51;0;50	18692;8	69709;5;183;0;
$GPXUP;2454;10:15:52;0;50	18692;8	69709;5;183;0;
$GPXUP;2454;10:15:53;0;50	18692;8	69709;5;183;0;
$GPXUP;2454;10:15:54;0;50	18692;8	69709;5;182;0;
$GPXUP;2454;10:15:55;0;50	18692;8	69709;5;182;0;
$GPXUP;2454;10:15:56;0;50	18692;8	69709;5;182;0;
$GPXUP;2454;10:15:57;0;50	18692;8	69709;3;182;0;
$GPXUP;2454;10:15:58;0;50	18692;8	69709;5;182;0;
$GPXUP;2454;10:15:59;0;50	18692;8	6971;5;181;0;
$GPXUP;2454;10:16:00;0;50	18692;8	6971;5;181;0;
$GPXUP;2454;10:16:01;0;50	18692;8	6971;5;181;0;
$GPXUP;2454;10:16:02;0;50	18692;8	6971;5;181;0;
$GPXUP;2454;10:16:03;0;50	18692;8	6971;5;181;0;
$GPXUP;2454;10:16:04;0;50	18692;8	6971;5;181;0;
$GPXUP;2454;10:16:05;0;50	18692;8	6971;5;181;0;
$GPXUP;2454;10:16:06;0;50	18692;8	6971;5;181;0;
$GPXUP;2454;10:16:07;0;50	18692;8	6971;5;181;0;
$GPXUP;2454;10:16:08;0;50	18692;8	6971;5;181;0;
$GPXUP;2454;10:16:09;0;50	18691;8	69709;5;181;0;
$GPXUP;2454;10:16:10;0;50	18691;8	69709;5;181;0;
$GPXUP;2454;10:16:11;0;50	18692;8	69709;5;182;0;
$GPXUP;2454;10:16:12;0;50	18692;8	69709;5;182;0;
$GPXUP;2454;10:16:13;0;50	18692;8	69708;5;182;0;
$GPXUP;2454;10:16:14;0;50	18692;8	69708;5;182;0;
$GPXUP;2454;10:16:15;0;50	18692;8	69708;5;182;0;
$GPXUP;2454;10:16:16;0;50	18692;8	69708;5;182;0;
$GPXUP;2454;10:16:17;0;50	18692;8	69708;5;182;0;
$GPXUP;2454;10:16:18;0;50	18692;8	69708;5;183;0;
$GPXUP;2454;10:16:19;0;50	18692;8	69708;5;183;0;
$GPXUP;2454;10:16:20;0;50	18692;8	69708;5;183;0;
$GPXUP;2454;10:16:21;0;50	18692;8	69708;5;183;0;
$GPXUP;2454;10:16:22;0;50	18692;8	69708;5;183;0;
$GPXUP;2454;10:16:23;0;50	18692;8	69708;5;184;0;
$GPXUP;2454;10:16:24;0;50	18692;8	69708;5;184;0;
$GPXUP;2454;10:16:25;0;50	18692;8	69708;5;184;0;
$GPXUP;2454;10:16:26;0;50	18692;8	69708;5;184;0;
$GPXUP;2454;10:16:27;0;50	18692;8	69708;5;184;0;
$GPXUP;2454;10:16:28;0;50	18692;8	69708;5;184;0;
$GPXUP;2454;10:16:29;0;50	18692;8	69708;5;184;1;
$GPXUP;2454;10:16:30;0;50	18692;8	69708;5;184;0;
$GPXUP;2454;10:16:31;0;50	18692;8	69708;5;184;0;
$GPXUP;2454;10:16:32;0;50	18692;8	69708;5;184;0;
$GPXUP;2454;10:16:33;0;50	18692;8	69708;5;184;0;
$GPXUP;2454;10:16:34;0;50	18692;8	69708;5;184;0;
$GPXUP;2454;10:16:35;0;50	18692;8	69708;5;184;0;
$GPXUP;2454;10:16:36;0;50	18692;8	69708;5;184;0;
$GPXUP;2454;10:16:37;0;50	18692;8	69708;5;184;0;
$GPXUP;2454;10:16:38;0;50	18692;8	69708;5;184;0;
$GPXUP;2454;10:16:39;0;50	18693;8	69708;5;183;0;
$GPXUP;2454;10:16:40;0;50	18692;8	69708;5;183;0;
$GPXUP;2454;10:16:41;0;50	18692;8	69708;5;183;0;
$GPXUP;2454;10:16:42;0;50	18692;8	69708;5;183;0;
$GPXUP;2454;10:16:43;0;50	18692;8	69708;3;183;0;
$GPXUP;2454;10:16:44;0;50	18692;8	69708;5;183;0;
$GPXUP;2454;10:16:45;0;50	18692;8	69708;3;183;0;
$GPXUP;2454;10:16:46;0;50	18692;8	69708;5;183;0;
$GPXUP;2454;10:16:47;0;50	18692;8	69708;5;182;0;
$GPXUP;2454;10:16:48;0;50	18692;8	69708;3;182;0;
$GPXUP;2454;10:16:49;0;50	18692;8	69708;5;182;0;
$GPXUP;2454;10:16:50;0;50	18692;8	69708;5;182;0;
$GPXUP;2454;10:16:51;0;50	18692;8	69708;5;182;0;
$GPXUP;2454;10:16:52;0;50	18692;8	69708;5;182;0;
$GPXUP;2454;10:16:53;0;50	18692;8	69709;5;182;0;
$GPXUP;2454;10:16:54;0;50	18692;8	69709;5;182;0;
$GPXUP;2454;10:16:55;0;50	18691;8	69709;5;181;0;
$GPXUP;2454;10:16:56;0;50	18691;8	69709;5;181;0;
$GPXUP;2454;10:16:57;0;50	18692;8	6971;5;181;0;
$GPXUP;2454;10:16:58;0;50	18692;8	69708;5;180;0;
$GPXUP;2454;10:16:59;0;50	18691;8	69708;5;180;0;
$GPXUP;2454;10:17:00;0;50	18691;8	69708;5;180;0;
$GPXUP;2454;10:17:01;0;50	18692;8	69708;5;179;0;
$GPXUP;2454;10:17:02;0;50	18691;8	69708;5;178;0;
$GPXUP;2454;10:17:03;0;50	18691;8	69708;5;178;0;
$GPXUP;2454;10:17:04;0;50	18691;8	69708;5;178;0;
$GPXUP;2454;10:17:05;0;50	18692;8	69707;5;178;0;
$GPXUP;2454;10:17:06;0;50	18692;8	69707;5;178;0;
$GPXUP;2454;10:17:07;0;50	18692;8	69707;5;177;0;
$GPXUP;2454;10:17:08;0;50	18692;8	69707;5;177;0;
$GPXUP;2454;10:17:09;0;50	18692;8	69707;5;177;0;
$GPXUP;2454;10:17:10;0;50	18692;8	69707;5;177;0;
$GPXUP;2454;10:17:11;0;50	18692;8	69707;5;177;0;
$GPXUP;2454;10:17:12;0;50	18692;8	69707;5;177;0;
$GPXUP;2454;10:17:13;0;50	18692;8	69707;5;177;0;
$GPXUP;2454;10:17:14;0;50	18692;8	69707;5;177;0;
$GPXUP;2454;10:17:15;0;50	18692;8	69706;5;177;0;
$GPXUP;2454;10:17:16;0;50	18692;8	69706;5;177;0;
$GPXUP;2454;10:17:17;0;50	18691;8	69706;5;176;0;
$GPXUP;2454;10:17:18;0;50	18691;8	69706;5;176;0;
$GPXUP;2454;10:17:19;0;50	18692;8	69706;5;175;0;
$GPXUP;2454;10:17:20;0;50	18692;8	69708;5;175;1;
$GPXUP;2454;10:17:21;0;50	18692;8	69708;5;175;1;
$GPXUP;2454;10:17:22;0;50	18691;8	69708;5;175;0;
$GPXUP;2454;10:17:23;0;50	18691;8	69708;5;175;0;
$GPXUP;2454;10:17:24;0;50	18691;8	69708;5;175;0;
$GPXUP;2454;10:17:25;0;50	18691;8	69708;5;175;0;
$GPXUP;2454;10:17:26;0;50	18691;8	69708;5;175;0;
$GPXUP;2454;10:17:27;0;50	18691;8	69708;5;175;0;
$GPXUP;2454;10:17:28;0;50	18691;8	69707;5;175;1;
$GPXUP;2454;10:17:29;0;50	18691;8	69707;5;175;0;
$GPXUP;2454;10:17:30;0;50	18691;8	69707;5;175;0;
$GPXUP;2454;10:17:31;0;50	18691;8	69707;5;176;0;
$GPXUP;2454;10:17:32;0;50	18691;8	69707;5;176;0;
$GPXUP;2454;10:17:33;0;50	18691;8	69707;5;176;0;
$GPXUP;2454;10:17:34;0;50	1869;8	69707;5;177;0;
$GPXUP;2454;10:17:35;0;50	1869;8	69707;5;177;0;
$GPXUP;2454;10:17:36;0;50	18691;8	69707;5;177;0;
$GPXUP;2454;10:17:37;0;50	1869;8	69708;5;178;0;
$GPXUP;2454;10:17:38;0;50	1869;8	69708;5;178;0;
$GPXUP;2454;10:17:39;0;50	1869;8	69708;5;178;0;
$GPXUP;2454;10:17:40;0;50	18691;8	69708;2;179;0;
$GPXUP;2454;10:17:41;0;50	1869;8	69708;5;180;0;
$GPXUP;2454;10:17:42;0;50	1869;8	69708;5;180;0;
$GPXUP;2454;10:17:43;0;50	1869;8	69708;5;180;0;
$GPXUP;2454;10:17:44;0;50	1869;8	69708;5;180;0;
$GPXUP;2454;10:17:45;0;50	1869;8	69708;5;180;0;
$GPXUP;2454;10:17:46;0;50	1869;8	69709;5;180;0;
$GPXUP;2454;10:17:47;0;50	18691;8	69709;5;180;0;
$GPXUP;2454;10:17:48;0;50	18691;8	69709;5;180;0;
$GPXUP;2454;10:17:49;0;50	1869;8	69709;5;181;0;
$GPXUP;2454;10:17:50;0;50	1869;8	69709;5;181;0;
$GPXUP;2454;10:17:51;0;50	1869;8	69709;5;181;0;
$GPXUP;2454;10:17:52;0;50	1869;8	69709;5;181;0;
$GPXUP;2454;10:17:53;0;50	1869;8	69709;5;181;0;
$GPXUP;2454;10:17:54;0;50	18689;8	69709;5;180;0;
$GPXUP;2454;10:17:55;0;50	1869;8	69709;5;180;0;
$GPXUP;2454;10:17:56;0;50	1869;8	69709;5;180;0;
$GPXUP;2454;10:17:57;0;50	1869;8	69709;5;180;0;
$GPXUP;2454;10:17:58;0;50	18689;8	69709;5;179;0;
$GPXUP;2454;10:17:59;0;50	1869;8	6971;5;178;0;
$GPXUP;2454;10:18:00;0;50	1869;8	69708;5;178;0;
$GPXUP;2454;10:18:01;0;50	1869;8	69708;5;178;0;
$GPXUP;2454;10:18:02;0;50	1869;8	69708;5;177;0;
$GPXUP;2454;10:18:03;0;50	1869;8	69708;5;177;0;
$GPXUP;2454;10:18:04;0;50	1869;8	69708;5;177;0;
$GPXUP;2454;10:18:05;0;50	1869;8	69708;5;177;0;
$GPXUP;2454;10:18:06;0;50	1869;8	69708;5;176;0;
$GPXUP;2454;10:18:07;0;50	1869;8	69708;5;176;0;
$GPXUP;2454;10:18:08;0;50	1869;8	69709;5;175;0;
$GPXUP;2454;10:18:09;0;50	1869;8	69709;5;175;0;
$GPXUP;2454;10:18:10;0;50	1869;8	69709;5;175;0;
$GPXUP;2454;10:18:11;0;50	18691;8	69707;5;175;0;
$GPXUP;2454;10:18:12;0;50	18691;8	69707;5;175;0;
$GPXUP;2454;10:18:13;0;50	18691;8	69707;5;175;0;
$GPXUP;2454;10:18:14;0;50	18691;8	69707;5;175;0;
$GPXUP;2454;10:18:15;0;50	18691;8	69707;5;175;0;
$GPXUP;2454;10:18:16;0;50	1869;8	69709;5;175;0;
$GPXUP;2454;10:18:17;0;50	1869;8	69709;5;175;0;
$GPXUP;2454;10:18:18;0;50	1869;8	69709;5;175;0;
$GPXUP;2454;10:18:19;0;50	1869;8	69709;5;175;0;
$GPXUP;2454;10:18:20;0;50	1869;8	69709;5;175;0;
$GPXUP;2454;10:18:21;0;50	1869;8	69709;5;175;0;
$GPXUP;2454;10:18:22;0;50	1869;8	69709;5;175;0;
$GPXUP;2454;10:18:23;0;50	1869;8	69709;5;175;0;
$GPXUP;2454;10:18:24;0;50	1869;8	69709;5;175;0;
$GPXUP;2454;10:18:25;0;50	1869;8	69709;5;175;0;
$GPXUP;2454;10:18:26;0;50	1869;8	69709;5;175;0;
$GPXUP;2454;10:18:27;0;50	1869;8	69709;5;175;0;
$GPXUP;2454;10:18:28;0;50	1869;8	69709;5;175;0;
$GPXUP;2454;10:18:29;0;50	1869;8	69709;5;175;0;
$GPXUP;2454;10:18:30;0;50	1869;8	69707;5;174;0;
$GPXUP;2454;10:18:31;0;50	18691;8	69708;5;174;0;
$GPXUP;2454;10:18:32;0;50	1869;8	69707;5;174;0;
$GPXUP;2454;10:18:33;0;50	1869;8	69707;5;174;0;
$GPXUP;2454;10:18:34;0;50	18691;8	69707;5;175;0;
$GPXUP;2454;10:18:35;0;50	1869;8	69709;5;175;0;
$GPXUP;2454;10:18:36;0;50	1869;8	69709;5;175;0;
$GPXUP;2454;10:18:37;0;50	1869;8	69708;5;176;0;
$GPXUP;2454;10:18:38;0;50	1869;8	69708;2;177;0;
$GPXUP;2454;10:18:39;0;50	1869;8	69708;5;177;0;
$GPXUP;2454;10:18:40;0;50	1869;8	69708;5;177;0;
$GPXUP;2454;10:18:41;0;50	1869;8	69708;5;177;0;
$GPXUP;2454;10:18:42;0;50	1869;8	69708;5;177;0;
$GPXUP;2454;10:18:43;0;50	1869;8	69708;5;178;0;
$GPXUP;2454;10:18:44;0;50	1869;8	69708;5;178;0;
$GPXUP;2454;10:18:45;0;50	1869;8	69708;5;178;0;
$GPXUP;2454;10:18:46;0;50	18691;8	69708;5;179;0;
$GPXUP;2454;10:18:47;0;50	1869;8	69708;5;180;0;
$GPXUP;2454;10:18:48;0;50	1869;8	69708;5;180;0;
$GPXUP;2454;10:18:49;0;50	18691;8	69708;5;180;0;
$GPXUP;2454;10:18:50;0;50	18691;8	69708;5;180;0;
$GPXUP;2454;10:18:51;0;50	18691;8	69709;5;181;0;
$GPXUP;2454;10:18:52;0;50	1869;8	69709;5;182;0;
$GPXUP;2454;10:18:53;0;50	1869;8	69709;5;182;0;
$GPXUP;2454;10:18:54;0;50	1869;8	69709;5;182;0;
$GPXUP;2454;10:18:55;0;50	18691;8	69709;5;183;0;
$GPXUP;2454;10:18:56;0;50	18691;8	69709;5;183;0;
$GPXUP;2454;10:18:57;0;50	18691;8	69709;5;183;0;
$GPXUP;2454;10:18:58;0;50	18691;8	69709;5;183;0;
$GPXUP;2454;10:18:59;0;50	18691;8	69709;5;184;0;
$GPXUP;2454;10:19:00;0;50	18691;8	69709;5;184;0;
$GPXUP;2454;10:19:01;0;50	18691;8	69709;5;184;0;
$GPXUP;2454;10:19:02;0;50	18691;8	69709;5;184;0;
$GPXUP;2454;10:19:03;0;50	18691;8	69709;5;184;0;
$GPXUP;2454;10:19:04;0;50	18691;8	69709;3;184;0;
$GPXUP;2454;10:19:05;0;50	18691;8	69709;3;184;0;
$GPXUP;2454;10:19:06;0;50	18691;8	69709;3;184;0;
$GPXUP;2454;10:19:07;0;50	18692;8	69709;2;185;0;
$GPXUP;2454;10:19:08;0;50	18692;8	69708;2;185;0;
$GPXUP;2454;10:19:09;0;50	18691;8	69708;2;184;1;
$GPXUP;2454;10:19:10;0;50	1869;8	69706;2;184;3;
$GPXUP;2454;10:19:11;0;50	18691;8	69703;2;184;6;
$GPXUP;2454;10:19:12;0;50	1869;8	697;2;184;6;
$GPXUP;2454;10:19:13;0;50	18689;8	69699;2;184;6;
$GPXUP;2454;10:19:14;0;50	18688;8	69696;2;184;6;
$GPXUP;2454;10:19:15;0;50	18688;8	69693;2;185;6;
$GPXUP;2454;10:19:16;0;50	18686;8	6969;2;184;6;
$GPXUP;2454;10:19:17;0;50	18686;8	69687;2;185;6;
$GPXUP;2454;10:19:18;0;50	18684;8	69684;2;185;6;
$GPXUP;2454;10:19:19;0;50	18684;8	69681;3;185;6;
$GPXUP;2454;10:19:20;0;50	18683;8	69678;3;185;6;
$GPXUP;2454;10:19:21;0;50	18682;8	69676;3;186;6;
$GPXUP;2454;10:19:22;0;50	18681;8	69673;3;185;6;
$GPXUP;2454;10:19:23;0;50	18681;8	6967;3;186;7;
$GPXUP;2454;10:19:24;0;50	1868;8	69667;3;185;7;
$GPXUP;2454;10:19:25;0;50	18679;8	69666;3;186;6;
$GPXUP;2454;10:19:26;0;50	18679;8	69663;3;185;6;
$GPXUP;2454;10:19:27;0;50	18678;8	69661;3;186;5;
$GPXUP;2454;10:19:28;0;50	18678;8	6966;3;186;5;
$GPXUP;2454;10:19:29;0;50	18677;8	69658;3;185;6;
$GPXUP;2454;10:19:30;0;50	18677;8	69655;3;186;7;
$GPXUP;2454;10:19:31;0;50	18675;8	69652;3;186;8;
$GPXUP;2454;10:19:32;0;50	18674;8	69648;3;186;8;
$GPXUP;2454;10:19:33;0;50	18673;8	69645;3;185;8;
$GPXUP;2454;10:19:34;0;50	18672;8	69642;3;186;8;
$GPXUP;2454;10:19:35;0;50	18671;8	69639;3;185;7;
$GPXUP;2454;10:19:36;0;50	1867;8	69635;3;186;8;
$GPXUP;2454;10:19:37;0;50	18669;8	69633;3;186;8;
$GPXUP;2454;10:19:38;0;50	18668;8	69628;3;186;8;
$GPXUP;2454;10:19:39;0;50	18667;8	69625;3;185;9;
$GPXUP;2454;10:19:40;0;50	18665;8	69621;3;185;8;
$GPXUP;2454;10:19:41;0;50	18664;8	69618;3;185;7;
$GPXUP;2454;10:19:42;0;50	18664;8	69615;3;186;5;
$GPXUP;2454;10:19:43;0;50	18663;8	69613;3;185;4;
$GPXUP;2454;10:19:44;0;50	18663;8	69612;2;185;4;
$GPXUP;2454;10:19:45;0;50	18663;8	69612;3;185;2;
$GPXUP;2454;10:19:46;0;50	18666;8	69619;5;185;0;
$GPXUP;2454;10:19:47;0;50	18668;8	69627;5;185;0;
$GPXUP;2454;10:19:48;0;50	1867;8	69633;5;185;0;
$GPXUP;2454;10:19:49;0;50	18671;8	69639;5;185;0;
$GPXUP;2454;10:19:50;0;50	18674;8	69645;5;185;0;
$GPXUP;2454;10:19:51;0;50	18675;8	69651;3;184;0;
$GPXUP;2454;10:19:52;0;50	18676;8	69655;5;185;0;
$GPXUP;2454;10:19:53;0;50	18678;8	6966;5;185;0;
$GPXUP;2454;10:19:54;0;50	18679;8	69663;5;184;0;
$GPXUP;2454;10:19:55;0;50	1868;8	69667;5;185;0;
$GPXUP;2454;10:19:56;0;50	18681;8	6967;5;185;0;
$GPXUP;2454;10:19:57;0;50	18682;8	69675;5;185;0;
$GPXUP;2454;10:19:58;0;50	18684;8	69676;5;184;0;
$GPXUP;2454;10:19:59;0;50	18685;8	69679;5;185;0;
$GPXUP;2454;10:20:00;0;50	18684;8	69682;5;185;0;
$GPXUP;2454;10:20:01;0;50	18685;8	69685;5;185;0;
$GPXUP;2454;10:20:02;0;50	18686;8	69687;5;185;0;
$GPXUP;2454;10:20:03;0;50	18687;8	69688;5;184;0;
$GPXUP;2454;10:20:04;0;50	18688;8	69691;5;184;0;
$GPXUP;2454;10:20:05;0;50	18688;8	69693;5;185;0;
$GPXUP;2454;10:20:06;0;50	18688;8	69694;5;184;0;
$GPXUP;2454;10:20:07;0;50	18689;8	69696;5;183;0;
$GPXUP;2454;10:20:08;0;50	18689;8	69697;5;184;0;
$GPXUP;2454;10:20:09;0;50	18689;8	69698;5;183;0;
$GPXUP;2454;10:20:10;0;50	18689;8	69699;5;183;0;
$GPXUP;2454;10:20:11;0;50	1869;8	69701;5;183;0;
$GPXUP;2454;10:20:12;0;50	1869;8	69701;5;183;0;
$GPXUP;2454;10:20:13;0;50	1869;8	69702;5;182;0;
$GPXUP;2454;10:20:14;0;50	1869;8	69702;5;182;0;
$GPXUP;2454;10:20:15;0;50	18691;8	69702;5;181;0;
$GPXUP;2454;10:20:16;0;50	18691;8	69704;5;181;0;
$GPXUP;2454;10:20:17;0;50	18691;8	69704;5;181;0;
$GPXUP;2454;10:20:18;0;50	18692;8	69704;5;181;0;
$GPXUP;2454;10:20:19;0;50	18692;8	69704;5;181;0;
$GPXUP;2454;10:20:20;0;50	18692;8	69704;3;181;0;
$GPXUP;2454;10:20:21;0;50	18691;8	69705;3;181;0;
$GPXUP;2454;10:20:22;0;50	18692;8	69706;3;180;0;
$GPXUP;2454;10:20:23;0;50	18692;8	69706;3;180;1;
$GPXUP;2454;10:20:24;0;50	18692;8	69707;3;180;1;
$GPXUP;2454;10:20:25;0;50	18693;8	69708;3;180;2;
$GPXUP;2454;10:20:26;0;50	18694;8	6971;3;180;3;
$GPXUP;2454;10:20:27;0;50	18694;8	69711;3;180;4;
$GPXUP;2454;10:20:28;0;50	18694;8	69711;5;180;0;
$GPXUP;2454;10:20:29;0;50	18694;8	69711;5;180;0;
$GPXUP;2454;10:20:30;0;50	18693;8	69711;3;179;0;
$GPXUP;2454;10:20:31;0;50	18693;8	6971;3;179;0;
$GPXUP;2454;10:20:32;0;50	18693;8	6971;5;180;0;
$GPXUP;2454;10:20:33;0;50	18693;8	6971;5;180;0;
$GPXUP;2454;10:20:34;0;50	18693;8	6971;5;180;0;
$GPXUP;2454;10:20:35;0;50	18693;8	6971;5;180;0;
$GPXUP;2454;10:20:36;0;50	18693;8	6971;5;180;0;
$GPXUP;2454;10:20:37;0;50	18693;8	69708;5;180;0;
$GPXUP;2454;10:20:38;0;50	18693;8	69708;5;180;0;
$GPXUP;2454;10:20:39;0;50	18692;8	69708;5;180;0;
$GPXUP;2454;10:20:40;0;50	18692;8	69708;5;180;0;
$GPXUP;2454;10:20:41;0;50	18692;8	69708;5;180;0;
$GPXUP;2454;10:20:42;0;50	18692;8	69708;5;180;0;
$GPXUP;2454;10:20:43;0;50	18692;8	69708;5;180;0;
$GPXUP;2454;10:20:44;0;50	18692;8	69708;5;180;0;
$GPXUP;2454;10:20:45;0;50	18692;8	69708;5;180;0;
$GPXUP;2454;10:20:46;0;50	18692;8	69708;5;180;0;
$GPXUP;2454;10:20:47;0;50	18692;8	6971;5;181;0;
$GPXUP;2454;10:20:48;0;50	18691;8	69709;5;181;0;
$GPXUP;2454;10:20:49;0;50	18691;8	69709;5;181;0;
$GPXUP;2454;10:20:50;0;50	18691;8	69709;5;181;0;
$GPXUP;2454;10:20:51;0;50	18691;8	69709;5;181;0;
$GPXUP;2454;10:20:52;0;50	18691;8	69709;5;181;0;
$GPXUP;2454;10:20:53;0;50	18691;8	69709;5;181;0;
$GPXUP;2454;10:20:54;0;50	18691;8	69709;5;181;0;
$GPXUP;2454;10:20:55;0;50	18692;8	6971;5;181;0;
$GPXUP;2454;10:20:56;0;50	18692;8	6971;5;181;0;
$GPXUP;2454;10:20:57;0;50	18692;8	6971;5;181;0;
$GPXUP;2454;10:20:58;0;50	18691;8	6971;5;180;0;
$GPXUP;2454;10:20:59;0;50	18692;8	6971;5;179;0;
$GPXUP;2454;10:21:00;0;50	18692;8	6971;5;179;0;
$GPXUP;2454;10:21:01;0;50	18692;8	6971;5;179;0;
$GPXUP;2454;10:21:02;0;50	18691;8	69708;2;178;0;
$GPXUP;2454;10:21:03;0;50	18691;8	69708;5;178;0;
$GPXUP;2454;10:21:04;0;50	18692;8	69709;5;178;0;
$GPXUP;2454;10:21:05;0;50	18692;8	69709;5;178;0;
$GPXUP;2454;10:21:06;0;50	18692;8	69709;5;178;0;
$GPXUP;2454;10:21:07;0;50	18692;8	69709;5;178;0;
$GPXUP;2454;10:21:08;0;50	18692;8	69709;5;178;0;
$GPXUP;2454;10:21:09;0;50	18692;8	69709;2;178;0;
$GPXUP;2454;10:21:10;0;50	18692;8	69709;5;178;0;
$GPXUP;2454;10:21:11;0;50	18692;8	69709;5;178;0;
$GPXUP;2454;10:21:12;0;50	18693;8	69709;5;177;0;
$GPXUP;2454;10:21:13;0;50	18693;8	69709;5;177;0;
$GPXUP;2454;10:21:14;0;50	18693;8	69709;5;177;0;
$GPXUP;2454;10:21:15;0;50	18693;8	69709;5;177;0;
$GPXUP;2454;10:21:16;0;50	18693;8	69709;5;177;0;
$GPXUP;2454;10:21:17;0;50	18693;8	69709;5;177;0;
$GPXUP;2454;10:21:18;0;50	18693;8	69709;5;177;0;
$GPXUP;2454;10:21:19;0;50	18693;8	69709;5;177;0;
$GPXUP;2454;10:21:20;0;50	18693;8	69709;5;177;0;
$GPXUP;2454;10:21:21;0;50	18693;8	69709;5;177;0;
$GPXUP;2454;10:21:22;0;50	18693;8	69709;5;177;0;
$GPXUP;2454;10:21:23;0;50	18693;8	69709;5;177;0;
$GPXUP;2454;10:21:24;0;50	18693;8	69709;5;177;0;
$GPXUP;2454;10:21:25;0;50	18693;8	69709;5;177;0;
$GPXUP;2454;10:21:26;0;50	18692;8	69709;5;178;0;
$GPXUP;2454;10:21:27;0;50	18692;8	69709;5;178;0;
$GPXUP;2454;10:21:28;0;50	18692;8	69709;5;178;0;
$GPXUP;2454;10:21:29;0;50	18692;8	69709;5;178;0;
$GPXUP;2454;10:21:30;0;50	18692;8	69709;5;178;0;
$GPXUP;2454;10:21:31;0;50	18692;8	69709;5;178;0;
$GPXUP;2454;10:21:32;0;50	18692;8	69709;5;178;0;
$GPXUP;2454;10:21:33;0;50	18692;8	69709;5;178;0;
$GPXUP;2454;10:21:34;0;50	18692;8	69709;5;178;0;
$GPXUP;2454;10:21:35;0;50	18692;8	69709;5;178;0;
$GPXUP;2454;10:21:36;0;50	18692;8	69709;5;178;0;
$GPXUP;2454;10:21:37;0;50	18692;8	69709;5;178;0;
$GPXUP;2454;10:21:38;0;50	18692;8	69709;5;178;0;
$GPXUP;2454;10:21:39;0;50	18692;8	69709;5;178;0;
$GPXUP;2454;10:21:40;0;50	18692;8	69709;5;178;0;
$GPXUP;2454;10:21:41;0;50	18692;8	69709;5;178;0;
$GPXUP;2454;10:21:42;0;50	18692;8	69709;5;176;0;
$GPXUP;2454;10:21:43;0;50	18692;8	69709;5;176;0;
$GPXUP;2454;10:21:44;0;50	18692;8	69709;5;176;0;
$GPXUP;2454;10:21:45;0;50	18692;8	69709;5;176;0;
$GPXUP;2454;10:21:46;0;50	18692;8	69709;5;176;0;
$GPXUP;2454;10:21:47;0;50	18692;8	69709;5;176;0;
$GPXUP;2454;10:21:48;0;50	18692;8	69709;5;176;0;
$GPXUP;2454;10:21:49;0;50	18692;8	69709;5;176;0;
$GPXUP;2454;10:21:50;0;50	18692;8	69709;3;176;0;
$GPXUP;2454;10:21:51;0;50	18692;8	69708;5;176;0;
$GPXUP;2454;10:21:52;0;50	18692;8	69708;5;175;0;
$GPXUP;2454;10:21:53;0;50	18692;8	69708;5;175;0;
$GPXUP;2454;10:21:54;0;50	18692;8	69708;5;175;0;
$GPXUP;2454;10:21:55;0;50	18692;8	69708;5;175;0;
$GPXUP;2454;10:21:56;0;50	18692;8	69708;5;175;0;
$GPXUP;2454;10:21:57;0;50	18692;8	69708;5;175;0;
$GPXUP;2454;10:21:58;0;50	18692;8	69708;5;175;0;
$GPXUP;2454;10:21:59;0;50	18692;8	69708;5;175;0;
$GPXUP;2454;10:22:00;0;50	18692;8	69708;5;175;0;
$GPXUP;2454;10:22:01;0;50	18692;8	69708;5;175;0;
$GPXUP;2454;10:22:02;0;50	18693;8	69708;5;176;0;
$GPXUP;2454;10:22:03;0;50	18693;8	69708;5;176;0;
$GPXUP;2454;10:22:04;0;50	18693;8	69708;5;176;0;
$GPXUP;2454;10:22:05;0;50	18692;8	69708;5;176;0;
$GPXUP;2454;10:22:06;0;50	18692;8	69708;5;176;0;
$GPXUP;2454;10:22:07;0;50	18693;8	69708;5;177;0;
$GPXUP;2454;10:22:08;0;50	18693;8	69708;5;177;0;
$GPXUP;2454;10:22:09;0;50	18693;8	69708;5;177;0;
$GPXUP;2454;10:22:10;0;50	18694;8	69708;5;178;0;
$GPXUP;2454;10:22:11;0;50	18694;8	69708;5;178;0;
$GPXUP;2454;10:22:12;0;50	18693;8	69707;5;178;0;
$GPXUP;2454;10:22:13;0;50	18693;8	69707;5;178;0;
$GPXUP;2454;10:22:14;0;50	18693;8	69707;5;178;0;
$GPXUP;2454;10:22:15;0;50	18693;8	69707;5;179;0;
$GPXUP;2454;10:22:16;0;50	18693;8	69707;5;178;0;
$GPXUP;2454;10:22:17;0;50	18693;8	69707;5;178;0;
$GPXUP;2454;10:22:18;0;50	18694;8	69708;5;178;0;
$GPXUP;2454;10:22:19;0;50	18694;8	69706;5;178;0;
$GPXUP;2454;10:22:20;0;50	18694;8	69706;5;178;0;
$GPXUP;2454;10:22:21;0;50	18694;8	69706;5;178;0;
$GPXUP;2454;10:22:22;0;50	18694;8	69706;5;178;0;
$GPXUP;2454;10:22:23;0;50	18694;8	69706;5;178;0;
$GPXUP;2454;10:22:24;0;50	18693;8	69706;5;177;0;
$GPXUP;2454;10:22:25;0;50	18694;8	69706;5;176;0;
$GPXUP;2454;10:22:26;0;50	18694;8	69706;5;176;0;
$GPXUP;2454;10:22:27;0;50	18693;8	69706;5;175;0;
$GPXUP;2454;10:22:28;0;50	18694;8	69707;5;175;0;
$GPXUP;2454;10:22:29;0;50	18693;8	69705;5;174;0;
$GPXUP;2454;10:22:30;0;50	18694;8	69705;5;173;0;
$GPXUP;2454;10:22:31;0;50	18693;8	69705;5;173;0;
$GPXUP;2454;10:22:32;0;50	18694;8	69706;5;171;0;
$GPXUP;2454;10:22:33;0;50	18694;8	69706;5;171;0;
$GPXUP;2454;10:22:34;0;50	18694;8	69704;5;170;0;
$GPXUP;2454;10:22:35;0;50	18693;8	69704;5;169;0;
$GPXUP;2454;10:22:36;0;50	18693;8	69705;5;167;0;
$GPXUP;2454;10:22:37;0;50	18693;8	69703;5;167;0;
$GPXUP;2454;10:22:38;0;50	18693;8	69703;5;165;0;
$GPXUP;2454;10:22:39;0;50	18694;8	69704;5;165;0;
$GPXUP;2454;10:22:40;0;50	18693;8	69704;5;164;0;
$GPXUP;2454;10:22:41;0;50	18693;8	69703;5;162;0;
$GPXUP;2454;10:22:42;0;50	18693;8	69703;5;162;0;
$GPXUP;2454;10:22:43;0;50	18693;8	69703;5;160;0;
$GPXUP;2454;10:22:44;0;50	18692;8	69701;5;159;0;
$GPXUP;2454;10:22:45;0;50	18692;8	69702;5;158;0;
$GPXUP;2454;10:22:46;0;50	18693;8	69702;5;156;0;
$GPXUP;2454;10:22:47;0;50	18692;8	697;5;156;0;
$GPXUP;2454;10:22:48;0;50	18692;8	69701;5;154;0;
$GPXUP;2454;10:22:49;0;50	18692;8	69701;5;153;0;
$GPXUP;2454;10:22:50;0;50	18692;8	69701;5;153;0;
$GPXUP;2454;10:22:51;0;50	18692;8	69701;5;152;0;
$GPXUP;2454;10:22:52;0;50	18692;8	69701;5;152;0;
$GPXUP;2454;10:22:53;0;50	18692;8	69701;5;152;0;
$GPXUP;2454;10:22:54;0;50	18692;8	69701;5;152;0;
$GPXUP;2454;10:22:55;0;50	18692;8	69701;5;152;0;
$GPXUP;2454;10:22:56;0;50	18691;8	69701;5;151;0;
$GPXUP;2454;10:22:57;0;50	18692;8	69701;5;152;0;
$GPXUP;2454;10:22:58;0;50	18691;8	69701;5;153;0;
$GPXUP;2454;10:22:59;0;50	18691;8	69701;5;153;0;
$GPXUP;2454;10:23:00;0;50	18691;8	69701;5;153;0;
$GPXUP;2454;10:23:01;0;50	18691;8	69701;3;153;0;
$GPXUP;2454;10:23:02;0;50	18692;8	69701;3;153;0;
$GPXUP;2454;10:23:03;0;50	18692;8	69702;3;154;1;
$GPXUP;2454;10:23:04;0;50	18692;8	69702;3;154;1;
$GPXUP;2454;10:23:05;0;50	18691;8	69703;3;154;1;
$GPXUP;2454;10:23:06;0;50	18692;8	69703;3;154;1;
$GPXUP;2454;10:23:07;0;50	18692;8	69705;3;154;2;
$GPXUP;2454;10:23:08;0;50	18692;8	69706;2;155;2;
$GPXUP;2454;10:23:09;0;50	18693;8	69706;3;155;3;
$GPXUP;2454;10:23:10;0;50	18693;8	69708;3;155;4;
$GPXUP;2454;10:23:11;0;50	18694;8	69711;3;155;5;
$GPXUP;2454;10:23:12;0;50	18694;8	69709;5;155;0;
$GPXUP;2454;10:23:13;0;50	18693;8	69709;3;156;0;
$GPXUP;2454;10:23:14;0;50	18693;8	69709;3;156;0;
$GPXUP;2454;10:23:15;0;50	18693;8	69709;3;156;0;
$GPXUP;2454;10:23:16;0;50	18694;8	69708;3;156;0;
$GPXUP;2454;10:23:17;0;50	18694;8	69708;3;156;0;
$GPXUP;2454;10:23:18;0;50	18692;8	69706;3;155;1;
$GPXUP;2454;10:23:19;0;50	18692;8	69706;3;155;2;
$GPXUP;2454;10:23:20;0;50	18692;8	69703;3;156;3;
$GPXUP;2454;10:23:21;0;50	18691;8	69702;3;156;3;
$GPXUP;2454;10:23:22;0;50	1869;8	697;3;156;4;
$GPXUP;2454;10:23:23;0;50	1869;8	69699;3;156;4;
$GPXUP;2454;10:23:24;0;50	18689;8	69696;3;156;4;
$GPXUP;2454;10:23:25;0;50	18689;8	69694;3;156;5;
$GPXUP;2454;10:23:26;0;50	18688;8	69691;3;156;6;
$GPXUP;2454;10:23:27;0;50	18686;8	69688;3;157;7;
$GPXUP;2454;10:23:28;0;50	18685;8	69685;2;157;8;
$GPXUP;2454;10:23:29;0;50	18685;8	69686;5;157;0;
$GPXUP;2454;10:23:30;0;50	18686;8	69688;5;156;0;
$GPXUP;2454;10:23:31;0;50	18686;8	69688;5;157;0;
$GPXUP;2454;10:23:32;0;50	18687;8	69689;5;156;0;
$GPXUP;2454;10:23:33;0;50	18687;8	69691;5;157;0;
$GPXUP;2454;10:23:34;0;50	18687;8	69692;5;157;0;
$GPXUP;2454;10:23:35;0;50	18687;8	69692;5;157;0;
$GPXUP;2454;10:23:36;0;50	18687;8	69694;5;157;0;
$GPXUP;2454;10:23:37;0;50	18689;8	69694;5;158;0;
$GPXUP;2454;10:23:38;0;50	18688;8	69695;5;158;0;
$GPXUP;2454;10:23:39;0;50	18688;8	69695;5;158;0;
$GPXUP;2454;10:23:40;0;50	18688;8	69695;2;158;0;
[truncated: 2,663 more rows]
