# Supplementary material for: Pigeon Navigation: Different Routes Lead to Frankfurt
Source: PLoS One. 2014 Nov 12;9(11):e112439. doi: 10.1371/journal.pone.0112439 (PMC4229201; doi:10.1371/journal.pone.0112439)
Supplement: File S4 — Files containing the original track data and a ‘Read me’ explaining the data format. (ZIP) [file pone.0112439.s004.zip › N-RB/060511xup05_1007.log]

$GPXUP;2454;10:57:08;0;50	29295;8	72375;5;215;0;
$GPXUP;2454;10:57:09;0;50	29295;8	72375;5;215;1;
$GPXUP;2454;10:57:10;0;50	29294;8	72375;5;216;3;
$GPXUP;2454;10:57:11;0;50	29291;8	72379;5;216;11;
$GPXUP;2454;10:57:12;0;50	29285;8	72378;5;216;21;
$GPXUP;2454;10:57:13;0;50	29278;8	72373;5;216;31;
$GPXUP;2454;10:57:14;0;50	29265;8	72368;5;217;49;
$GPXUP;2454;10:57:15;0;50	29251;8	72361;5;218;51;
$GPXUP;2454;10:57:16;0;50	29238;8	72357;5;218;51;
$GPXUP;2454;10:57:17;0;50	29226;8	72355;5;219;43;
$GPXUP;2454;10:57:18;0;50	29213;8	72357;5;220;42;
$GPXUP;2454;10:57:19;0;50	29201;8	72366;5;221;50;
$GPXUP;2454;10:57:20;0;50	29186;8	72371;5;222;54;
$GPXUP;2454;10:57:21;0;50	29171;8	72374;5;223;56;
$GPXUP;2454;10:57:22;0;50	29156;8	72371;5;224;58;
$GPXUP;2454;10:57:23;0;50	29141;8	72361;5;224;59;
$GPXUP;2454;10:57:24;0;50	29129;8	72349;5;224;59;
$GPXUP;2454;10:57:25;0;50	29118;8	72333;5;225;61;
$GPXUP;2454;10:57:26;0;50	29108;8	72314;5;225;62;
$GPXUP;2454;10:57:27;0;50	29099;8	72292;5;226;65;
$GPXUP;2454;10:57:28;0;50	29089;8	72272;5;226;65;
$GPXUP;2454;10:57:29;0;50	29077;8	72256;5;226;64;
$GPXUP;2454;10:57:30;0;50	29062;8	72246;5;227;63;
$GPXUP;2454;10:57:31;0;50	29048;8	72236;5;228;62;
$GPXUP;2454;10:57:32;0;50	29033;8	72229;5;229;61;
$GPXUP;2454;10:57:33;0;50	29016;8	72225;5;230;61;
$GPXUP;2454;10:57:34;0;50	29;8	72217;5;230;63;
$GPXUP;2454;10:57:35;0;50	28986;8	72204;5;230;66;
$GPXUP;2454;10:57:36;0;50	28971;8	72191;5;231;68;
$GPXUP;2454;10:57:37;0;50	28955;8	72178;5;232;68;
$GPXUP;2454;10:57:38;0;50	28941;8	72163;5;233;71;
$GPXUP;2454;10:57:39;0;50	28924;8	72147;5;233;75;
$GPXUP;2454;10:57:40;0;50	28911;8	72126;5;233;75;
$GPXUP;2454;10:57:41;0;50	28896;8	72109;5;234;72;
$GPXUP;2454;10:57:42;0;50	2888;8	72095;5;234;71;
$GPXUP;2454;10:57:43;0;50	28864;8	72085;5;235;70;
$GPXUP;2454;10:57:44;0;50	28847;8	72076;5;235;70;
$GPXUP;2454;10:57:45;0;50	2883;8	72068;5;235;71;
$GPXUP;2454;10:57:46;0;50	28813;8	72068;5;234;69;
$GPXUP;2454;10:57:47;0;50	28794;8	7207;5;234;74;
$GPXUP;2454;10:57:48;0;50	28777;8	72074;5;235;74;
$GPXUP;2454;10:57:49;0;50	28762;8	72084;5;234;65;
$GPXUP;2454;10:57:50;0;50	28751;8	72101;5;234;61;
$GPXUP;2454;10:57:51;0;50	2874;8	72117;5;234;63;
$GPXUP;2454;10:57:52;0;50	28728;8	72135;5;233;64;
$GPXUP;2454;10:57:53;0;50	28715;8	7215;5;232;66;
$GPXUP;2454;10:57:54;0;50	28701;8	72159;5;231;67;
$GPXUP;2454;10:57:55;0;50	28685;8	72167;5;230;68;
$GPXUP;2454;10:57:56;0;50	2867;8	72179;5;229;65;
$GPXUP;2454;10:57:57;0;50	28655;8	72192;5;229;68;
$GPXUP;2454;10:57:58;0;50	28642;8	72206;5;227;66;
$GPXUP;2454;10:57:59;0;50	28627;8	72221;5;226;70;
$GPXUP;2454;10:58:00;0;50	28614;8	72234;5;225;66;
$GPXUP;2454;10:58:01;0;50	286;8	72247;5;224;65;
$GPXUP;2454;10:58:02;0;50	28587;8	72262;5;223;65;
$GPXUP;2454;10:58:03;0;50	28573;8	72277;5;223;67;
$GPXUP;2454;10:58:04;0;50	28562;8	72296;5;221;67;
$GPXUP;2454;10:58:05;0;50	2855;8	72317;5;220;71;
$GPXUP;2454;10:58:06;0;50	28538;8	72337;5;219;72;
$GPXUP;2454;10:58:07;0;50	28522;8	72353;5;218;72;
$GPXUP;2454;10:58:08;0;50	28507;8	72368;5;217;70;
$GPXUP;2454;10:58:09;0;50	28492;8	72376;5;217;69;
$GPXUP;2454;10:58:10;0;50	28476;8	72387;5;217;69;
$GPXUP;2454;10:58:11;0;50	28461;8	72396;5;217;65;
$GPXUP;2454;10:58:12;0;50	28444;8	72401;5;217;68;
$GPXUP;2454;10:58:13;0;50	28427;8	72408;5;217;69;
$GPXUP;2454;10:58:14;0;50	28409;8	72415;5;217;75;
$GPXUP;2454;10:58:15;0;50	28391;8	72419;5;217;74;
$GPXUP;2454;10:58:16;0;50	28372;8	72417;5;217;80;
$GPXUP;2454;10:58:17;0;50	28354;8	72409;5;216;74;
$GPXUP;2454;10:58:18;0;50	28336;8	72399;5;217;75;
$GPXUP;2454;10:58:19;0;50	28317;8	72391;5;216;81;
$GPXUP;2454;10:58:20;0;50	28297;8	72384;5;215;83;
$GPXUP;2454;10:58:21;0;50	28278;8	72382;5;216;79;
$GPXUP;2454;10:58:22;0;50	28261;8	72388;5;216;72;
$GPXUP;2454;10:58:23;0;50	28245;8	72395;5;216;72;
$GPXUP;2454;10:58:24;0;50	28227;8	724;5;215;73;
$GPXUP;2454;10:58:25;0;50	28211;8	72407;5;215;74;
$GPXUP;2454;10:58:26;0;50	28194;8	72412;5;215;72;
$GPXUP;2454;10:58:27;0;50	28176;8	72418;5;215;73;
$GPXUP;2454;10:58:28;0;50	28159;8	72422;5;214;72;
$GPXUP;2454;10:58:29;0;50	28142;8	7243;5;214;72;
$GPXUP;2454;10:58:30;0;50	28126;8	72435;5;215;70;
$GPXUP;2454;10:58:31;0;50	28111;8	72447;5;216;70;
$GPXUP;2454;10:58:32;0;50	28096;8	72458;5;217;67;
$GPXUP;2454;10:58:33;0;50	28081;8	72468;5;218;66;
$GPXUP;2454;10:58:34;0;50	28064;8	72472;5;218;69;
$GPXUP;2454;10:58:35;0;50	28046;8	72476;5;218;72;
$GPXUP;2454;10:58:36;0;50	28029;8	72478;5;219;74;
$GPXUP;2454;10:58:37;0;50	2801;8	72479;5;219;75;
$GPXUP;2454;10:58:38;0;50	27991;8	72477;5;220;75;
$GPXUP;2454;10:58:39;0;50	27973;8	72475;5;221;74;
$GPXUP;2454;10:58:40;0;50	27955;8	7247;5;221;75;
$GPXUP;2454;10:58:41;0;50	27937;8	72466;5;221;74;
$GPXUP;2454;10:58:42;0;50	2792;8	72465;5;222;68;
$GPXUP;2454;10:58:43;0;50	27902;8	72467;5;223;72;
$GPXUP;2454;10:58:44;0;50	27886;8	72476;5;224;71;
$GPXUP;2454;10:58:45;0;50	27869;8	72488;5;224;71;
$GPXUP;2454;10:58:46;0;50	27854;8	725;5;225;70;
$GPXUP;2454;10:58:47;0;50	27837;8	72507;5;224;69;
$GPXUP;2454;10:58:48;0;50	2782;8	72507;5;225;70;
$GPXUP;2454;10:58:49;0;50	27803;8	72504;5;225;68;
$GPXUP;2454;10:58:50;0;50	27787;8	72498;5;225;68;
$GPXUP;2454;10:58:51;0;50	2777;8	7249;5;225;69;
$GPXUP;2454;10:58:52;0;50	27754;8	72479;5;226;69;
$GPXUP;2454;10:58:53;0;50	27739;8	72465;5;225;70;
$GPXUP;2454;10:58:54;0;50	27725;8	72448;5;225;71;
$GPXUP;2454;10:58:55;0;50	27711;8	72433;5;226;72;
$GPXUP;2454;10:58:56;0;50	27694;8	72418;5;225;74;
$GPXUP;2454;10:58:57;0;50	27679;8	72406;5;224;69;
$GPXUP;2454;10:58:58;0;50	27662;8	72397;5;224;70;
$GPXUP;2454;10:58:59;0;50	27644;8	72394;5;223;75;
$GPXUP;2454;10:59:00;0;50	27625;8	7239;5;222;73;
$GPXUP;2454;10:59:01;0;50	27606;8	72386;5;221;75;
$GPXUP;2454;10:59:02;0;50	27587;8	72379;5;220;75;
$GPXUP;2454;10:59:03;0;50	27569;8	72369;5;220;75;
$GPXUP;2454;10:59:04;0;50	27551;8	7236;5;219;77;
$GPXUP;2454;10:59:05;0;50	27532;8	7235;5;218;77;
$GPXUP;2454;10:59:06;0;50	27513;8	72341;5;217;76;
$GPXUP;2454;10:59:07;0;50	27495;8	72335;5;216;75;
$GPXUP;2454;10:59:08;0;50	27476;8	7233;5;216;73;
$GPXUP;2454;10:59:09;0;50	27458;8	72322;5;216;72;
$GPXUP;2454;10:59:10;0;50	27441;8	72315;5;215;72;
$GPXUP;2454;10:59:11;0;50	27423;8	72309;5;215;73;
$GPXUP;2454;10:59:12;0;50	27405;8	72304;5;214;72;
$GPXUP;2454;10:59:13;0;50	27388;8	72297;5;213;70;
$GPXUP;2454;10:59:14;0;50	27368;8	72293;5;213;78;
$GPXUP;2454;10:59:15;0;50	27348;8	72292;5;213;82;
$GPXUP;2454;10:59:16;0;50	2733;8	72296;5;212;73;
$GPXUP;2454;10:59:17;0;50	27315;8	72305;5;211;65;
$GPXUP;2454;10:59:18;0;50	27301;8	7232;5;210;65;
$GPXUP;2454;10:59:19;0;50	2729;8	72334;5;210;60;
$GPXUP;2454;10:59:20;0;50	27281;8	72351;5;210;50;
$GPXUP;2454;10:59:21;0;50	27275;8	72373;5;211;54;
$GPXUP;2454;10:59:22;0;50	27274;8	72398;5;211;58;
$GPXUP;2454;10:59:23;0;50	27269;8	72423;5;210;61;
$GPXUP;2454;10:59:24;0;50	27262;8	72447;5;211;62;
$GPXUP;2454;10:59:25;0;50	27254;8	7247;5;212;62;
$GPXUP;2454;10:59:26;0;50	27249;8	72493;5;213;61;
$GPXUP;2454;10:59:27;0;50	27243;8	72516;5;213;59;
$GPXUP;2454;10:59:28;0;50	27235;8	72538;5;215;61;
$GPXUP;2454;10:59:29;0;50	27227;8	72558;5;216;56;
$GPXUP;2454;10:59:30;0;50	27217;8	72576;5;216;63;
$GPXUP;2454;10:59:31;0;50	27205;8	72589;5;218;61;
$GPXUP;2454;10:59:32;0;50	2719;8	72593;5;219;61;
$GPXUP;2454;10:59:33;0;50	27171;8	72591;5;219;74;
$GPXUP;2454;10:59:34;0;50	27152;8	7259;5;220;75;
$GPXUP;2454;10:59:35;0;50	27133;8	72589;5;221;74;
$GPXUP;2454;10:59:36;0;50	27114;8	72587;5;222;73;
$GPXUP;2454;10:59:37;0;50	27096;8	72584;5;222;74;
$GPXUP;2454;10:59:38;0;50	27076;8	7258;5;222;73;
$GPXUP;2454;10:59:39;0;50	27058;8	72575;5;222;74;
$GPXUP;2454;10:59:40;0;50	2704;8	72568;5;221;75;
$GPXUP;2454;10:59:41;0;50	27021;8	72558;5;220;75;
$GPXUP;2454;10:59:42;0;50	27003;8	72544;5;220;76;
$GPXUP;2454;10:59:43;0;50	26985;8	72533;5;219;77;
$GPXUP;2454;10:59:44;0;50	26967;8	72521;5;219;76;
$GPXUP;2454;10:59:45;0;50	26949;8	72515;5;219;74;
$GPXUP;2454;10:59:46;0;50	2693;8	72514;5;218;75;
$GPXUP;2454;10:59:47;0;50	26911;8	72519;5;217;74;
$GPXUP;2454;10:59:48;0;50	26893;8	72529;5;218;73;
$GPXUP;2454;10:59:49;0;50	26878;8	72542;5;217;69;
$GPXUP;2454;10:59:50;0;50	26864;8	72556;5;218;67;
$GPXUP;2454;10:59:51;0;50	2685;8	7257;5;218;66;
$GPXUP;2454;10:59:52;0;50	26835;8	72583;5;218;67;
$GPXUP;2454;10:59:53;0;50	26821;8	72598;5;218;68;
$GPXUP;2454;10:59:54;0;50	26806;8	72609;5;218;67;
$GPXUP;2454;10:59:55;0;50	26789;8	72619;5;218;70;
$GPXUP;2454;10:59:56;0;50	26771;8	72625;5;218;72;
$GPXUP;2454;10:59:57;0;50	26754;8	72635;5;218;72;
$GPXUP;2454;10:59:58;0;50	26737;8	72645;5;217;75;
$GPXUP;2454;10:59:59;0;50	26719;8	72657;5;216;76;
$GPXUP;2454;11:00:00;0;50	26702;8	72671;5;215;77;
$GPXUP;2454;11:00:01;0;50	26686;8	72687;5;215;76;
$GPXUP;2454;11:00:02;0;50	26671;8	72704;5;214;73;
$GPXUP;2454;11:00:03;0;50	26655;8	72718;5;213;72;
$GPXUP;2454;11:00:04;0;50	26638;8	72728;5;213;71;
$GPXUP;2454;11:00:05;0;50	2662;8	72735;5;213;72;
$GPXUP;2454;11:00:06;0;50	26604;8	72743;5;212;70;
$GPXUP;2454;11:00:07;0;50	26588;8	72753;5;213;71;
$GPXUP;2454;11:00:08;0;50	26571;8	72762;5;213;69;
$GPXUP;2454;11:00:09;0;50	26554;8	72769;5;213;71;
$GPXUP;2454;11:00:10;0;50	26536;8	72776;5;214;72;
$GPXUP;2454;11:00:11;0;50	26518;8	72785;5;214;74;
$GPXUP;2454;11:00:12;0;50	26501;8	72797;5;214;76;
$GPXUP;2454;11:00:13;0;50	26483;8	72807;5;214;76;
$GPXUP;2454;11:00:14;0;50	26463;8	72813;5;213;82;
$GPXUP;2454;11:00:15;0;50	26442;8	72814;5;212;83;
$GPXUP;2454;11:00:16;0;50	26422;8	72813;5;211;77;
$GPXUP;2454;11:00:17;0;50	26404;8	72811;5;211;73;
$GPXUP;2454;11:00:18;0;50	26387;8	72811;5;211;67;
$GPXUP;2454;11:00:19;0;50	26371;8	72822;5;210;72;
$GPXUP;2454;11:00:20;0;50	26354;8	72835;5;210;74;
$GPXUP;2454;11:00:21;0;50	26336;8	72844;5;209;75;
$GPXUP;2454;11:00:22;0;50	26317;8	72847;5;209;75;
$GPXUP;2454;11:00:23;0;50	26298;8	72846;5;209;75;
$GPXUP;2454;11:00:24;0;50	26279;8	72843;5;208;77;
$GPXUP;2454;11:00:25;0;50	2626;8	72836;5;208;79;
$GPXUP;2454;11:00:26;0;50	2624;8	72834;5;207;79;
$GPXUP;2454;11:00:27;0;50	26221;8	72836;5;206;76;
$GPXUP;2454;11:00:28;0;50	26201;8	72841;5;206;76;
$GPXUP;2454;11:00:29;0;50	26184;8	72849;5;207;73;
$GPXUP;2454;11:00:30;0;50	26168;8	72861;5;207;71;
$GPXUP;2454;11:00:31;0;50	26152;8	72874;5;208;70;
$GPXUP;2454;11:00:32;0;50	26136;8	72887;5;208;70;
$GPXUP;2454;11:00:33;0;50	26121;8	729;5;209;70;
$GPXUP;2454;11:00:34;0;50	26105;8	72911;5;208;71;
$GPXUP;2454;11:00:35;0;50	26089;8	72924;5;209;72;
$GPXUP;2454;11:00:36;0;50	26071;8	72932;5;209;72;
$GPXUP;2454;11:00:37;0;50	26054;8	72936;5;210;71;
$GPXUP;2454;11:00:38;0;50	26034;8	72932;5;210;74;
$GPXUP;2454;11:00:39;0;50	26015;8	7293;5;210;75;
$GPXUP;2454;11:00:40;0;50	25997;8	72928;5;211;75;
$GPXUP;2454;11:00:41;0;50	25978;8	72929;5;210;75;
$GPXUP;2454;11:00:42;0;50	25959;8	72934;5;211;75;
$GPXUP;2454;11:00:43;0;50	2594;8	72942;5;210;75;
$GPXUP;2454;11:00:44;0;50	25922;8	7295;5;210;78;
$GPXUP;2454;11:00:45;0;50	25902;8	72956;5;210;78;
$GPXUP;2454;11:00:46;0;50	25882;8	72958;5;209;80;
$GPXUP;2454;11:00:47;0;50	25862;8	72966;5;208;79;
$GPXUP;2454;11:00:48;0;50	25843;8	72977;5;208;80;
$GPXUP;2454;11:00:49;0;50	25826;8	7299;5;208;79;
$GPXUP;2454;11:00:50;0;50	25808;8	73004;5;208;78;
$GPXUP;2454;11:00:51;0;50	25789;8	73013;5;209;79;
$GPXUP;2454;11:00:52;0;50	25769;8	73021;5;208;82;
$GPXUP;2454;11:00:53;0;50	25747;8	73025;5;208;85;
$GPXUP;2454;11:00:54;0;50	25726;8	73024;5;209;88;
$GPXUP;2454;11:00:55;0;50	25708;8	73015;5;210;74;
$GPXUP;2454;11:00:56;0;50	25692;8	73009;5;210;68;
$GPXUP;2454;11:00:57;0;50	25676;8	73006;5;212;65;
$GPXUP;2454;11:00:58;0;50	25659;8	73008;5;214;69;
$GPXUP;2454;11:00:59;0;50	25643;8	73012;5;215;69;
$GPXUP;2454;11:01:00;0;50	25626;8	73021;5;216;70;
$GPXUP;2454;11:01:01;0;50	2561;8	7303;5;216;71;
$GPXUP;2454;11:01:02;0;50	25595;8	73042;5;217;70;
$GPXUP;2454;11:01:03;0;50	25578;8	73053;5;218;71;
$GPXUP;2454;11:01:04;0;50	25563;8	7306;5;219;68;
$GPXUP;2454;11:01:05;0;50	25547;8	73065;5;220;68;
$GPXUP;2454;11:01:06;0;50	2553;8	7307;5;221;66;
$GPXUP;2454;11:01:07;0;50	25514;8	73074;5;221;67;
$GPXUP;2454;11:01:08;0;50	25497;8	73075;5;222;69;
$GPXUP;2454;11:01:09;0;50	25478;8	73073;5;223;78;
$GPXUP;2454;11:01:10;0;50	25458;8	7307;5;223;81;
$GPXUP;2454;11:01:11;0;50	25438;8	73066;5;223;81;
$GPXUP;2454;11:01:12;0;50	25419;8	73061;5;224;80;
$GPXUP;2454;11:01:13;0;50	25398;8	73058;5;223;81;
$GPXUP;2454;11:01:14;0;50	25381;8	73059;5;224;72;
$GPXUP;2454;11:01:15;0;50	25362;8	73066;5;225;77;
$GPXUP;2454;11:01:16;0;50	25343;8	73078;5;224;81;
$GPXUP;2454;11:01:17;0;50	25328;8	73094;5;224;76;
$GPXUP;2454;11:01:18;0;50	25314;8	73113;5;223;72;
$GPXUP;2454;11:01:19;0;50	25307;8	73138;5;224;69;
$GPXUP;2454;11:01:20;0;50	25301;8	73163;5;223;64;
$GPXUP;2454;11:01:21;0;50	25295;8	73185;5;224;63;
$GPXUP;2454;11:01:22;0;50	25288;8	73208;5;224;62;
$GPXUP;2454;11:01:23;0;50	25281;8	7323;5;224;62;
$GPXUP;2454;11:01:24;0;50	25273;8	73249;5;225;58;
$GPXUP;2454;11:01:25;0;50	25262;8	73266;5;224;60;
$GPXUP;2454;11:01:26;0;50	25248;8	73272;5;225;60;
$GPXUP;2454;11:01:27;0;50	25233;8	73273;5;226;60;
$GPXUP;2454;11:01:28;0;50	25219;8	7327;5;227;60;
$GPXUP;2454;11:01:29;0;50	25205;8	73268;5;228;59;
$GPXUP;2454;11:01:30;0;50	2519;8	73265;5;229;59;
$GPXUP;2454;11:01:31;0;50	25175;8	73263;5;229;60;
$GPXUP;2454;11:01:32;0;50	2516;8	73265;5;229;63;
$GPXUP;2454;11:01:33;0;50	25144;8	7326;5;230;65;
$GPXUP;2454;11:01:34;0;50	25128;8	73256;5;229;68;
$GPXUP;2454;11:01:35;0;50	25111;8	7325;5;228;67;
$GPXUP;2454;11:01:36;0;50	25095;8	73249;5;228;64;
$GPXUP;2454;11:01:37;0;50	2508;8	73249;5;229;61;
$GPXUP;2454;11:01:38;0;50	25066;8	73255;5;228;60;
$GPXUP;2454;11:01:39;0;50	25051;8	73259;5;228;60;
$GPXUP;2454;11:01:40;0;50	25036;8	73268;5;228;63;
$GPXUP;2454;11:01:41;0;50	25023;8	73281;5;229;62;
$GPXUP;2454;11:01:42;0;50	25008;8	73291;5;228;65;
$GPXUP;2454;11:01:43;0;50	24991;8	73296;5;228;66;
$GPXUP;2454;11:01:44;0;50	24975;8	73298;5;228;67;
$GPXUP;2454;11:01:45;0;50	24959;8	73295;5;228;65;
$GPXUP;2454;11:01:46;0;50	24943;8	73292;5;227;64;
$GPXUP;2454;11:01:47;0;50	24928;8	73292;5;227;64;
$GPXUP;2454;11:01:48;0;50	24912;8	73299;5;227;64;
$GPXUP;2454;11:01:49;0;50	24896;8	73308;5;226;65;
$GPXUP;2454;11:01:50;0;50	24881;8	73316;5;224;65;
$GPXUP;2454;11:01:51;0;50	24864;8	73326;5;223;70;
$GPXUP;2454;11:01:52;0;50	24846;8	73333;5;223;76;
$GPXUP;2454;11:01:53;0;50	24828;8	73342;5;221;73;
$GPXUP;2454;11:01:54;0;50	24812;8	73348;5;221;67;
$GPXUP;2454;11:01:55;0;50	24796;8	73351;5;220;64;
$GPXUP;2454;11:01:56;0;50	2478;8	73353;5;220;62;
$GPXUP;2454;11:01:57;0;50	24765;8	73359;5;221;59;
$GPXUP;2454;11:01:58;0;50	24752;8	73362;5;221;57;
$GPXUP;2454;11:01:59;0;50	24738;8	73368;5;220;57;
$GPXUP;2454;11:02:00;0;50	24723;8	73371;5;220;58;
$GPXUP;2454;11:02:01;0;50	24708;8	73374;5;220;57;
$GPXUP;2454;11:02:02;0;50	24696;8	73383;5;220;55;
$GPXUP;2454;11:02:03;0;50	24683;8	73392;5;221;56;
$GPXUP;2454;11:02:04;0;50	24669;8	734;5;221;58;
$GPXUP;2454;11:02:05;0;50	24655;8	73406;5;220;58;
$GPXUP;2454;11:02:06;0;50	2464;8	7341;5;221;57;
$GPXUP;2454;11:02:07;0;50	24623;8	73408;5;220;73;
$GPXUP;2454;11:02:08;0;50	24604;8	73402;5;220;72;
$GPXUP;2454;11:02:09;0;50	24585;8	73394;5;219;74;
$GPXUP;2454;11:02:10;0;50	24566;8	7339;5;218;74;
$GPXUP;2454;11:02:11;0;50	24549;8	73385;5;217;71;
$GPXUP;2454;11:02:12;0;50	24529;8	73379;5;216;77;
$GPXUP;2454;11:02:13;0;50	24511;8	73371;5;217;71;
$GPXUP;2454;11:02:14;0;50	24496;8	73363;5;217;62;
$GPXUP;2454;11:02:15;0;50	2448;8	73358;5;217;62;
$GPXUP;2454;11:02:16;0;50	24464;8	7335;5;217;63;
$GPXUP;2454;11:02:17;0;50	24449;8	7334;5;217;65;
$GPXUP;2454;11:02:18;0;50	24433;8	73328;5;217;70;
$GPXUP;2454;11:02:19;0;50	24419;8	73313;5;218;68;
$GPXUP;2454;11:02:20;0;50	24407;8	73292;5;218;68;
$GPXUP;2454;11:02:21;0;50	24397;8	73269;5;218;68;
$GPXUP;2454;11:02:22;0;50	24393;8	73241;5;218;68;
$GPXUP;2454;11:02:23;0;50	24388;8	73214;5;218;68;
$GPXUP;2454;11:02:24;0;50	24382;8	73188;5;218;67;
$GPXUP;2454;11:02:25;0;50	24375;8	73163;5;218;67;
$GPXUP;2454;11:02:26;0;50	24367;8	73143;5;219;59;
$GPXUP;2454;11:02:27;0;50	24359;8	73123;5;219;56;
$GPXUP;2454;11:02:28;0;50	24351;8	73104;5;219;58;
$GPXUP;2454;11:02:29;0;50	24339;8	73087;5;220;63;
$GPXUP;2454;11:02:30;0;50	24326;8	73069;5;220;71;
$GPXUP;2454;11:02:31;0;50	24312;8	73052;5;220;70;
$GPXUP;2454;11:02:32;0;50	24297;8	7304;5;220;71;
$GPXUP;2454;11:02:33;0;50	24281;8	73029;5;220;69;
$GPXUP;2454;11:02:34;0;50	24266;8	73016;5;220;69;
$GPXUP;2454;11:02:35;0;50	24255;8	73004;5;220;55;
$GPXUP;2454;11:02:36;0;50	24248;8	72985;5;220;55;
$GPXUP;2454;11:02:37;0;50	2424;8	72963;5;219;64;
$GPXUP;2454;11:02:38;0;50	24231;8	72941;5;219;66;
$GPXUP;2454;11:02:39;0;50	2422;8	7292;5;218;69;
$GPXUP;2454;11:02:40;0;50	24208;8	72901;5;218;68;
$GPXUP;2454;11:02:41;0;50	24198;8	72879;5;217;66;
$GPXUP;2454;11:02:42;0;50	24188;8	72858;5;216;68;
$GPXUP;2454;11:02:43;0;50	24178;8	72836;5;215;66;
$GPXUP;2454;11:02:44;0;50	24168;8	72816;5;215;65;
$GPXUP;2454;11:02:45;0;50	24156;8	72797;5;215;67;
$GPXUP;2454;11:02:46;0;50	24144;8	7278;5;215;63;
$GPXUP;2454;11:02:47;0;50	2413;8	72768;5;214;66;
$GPXUP;2454;11:02:48;0;50	24115;8	72759;5;215;64;
$GPXUP;2454;11:02:49;0;50	24101;8	72748;5;215;65;
$GPXUP;2454;11:02:50;0;50	24088;8	72733;5;216;65;
$GPXUP;2454;11:02:51;0;50	24078;8	72714;5;216;64;
$GPXUP;2454;11:02:52;0;50	24069;8	72693;5;216;63;
$GPXUP;2454;11:02:53;0;50	24059;8	72672;5;217;66;
$GPXUP;2454;11:02:54;0;50	24049;8	72651;5;217;68;
$GPXUP;2454;11:02:55;0;50	24037;8	7263;5;216;71;
$GPXUP;2454;11:02:56;0;50	24024;8	72609;5;216;72;
$GPXUP;2454;11:02:57;0;50	2401;8	72592;5;217;73;
$GPXUP;2454;11:02:58;0;50	23995;8	72577;5;215;69;
$GPXUP;2454;11:02:59;0;50	23981;8	72563;5;217;67;
$GPXUP;2454;11:03:00;0;50	23971;8	72544;5;217;62;
$GPXUP;2454;11:03:01;0;50	23961;8	72527;5;217;60;
$GPXUP;2454;11:03:02;0;50	23952;8	72511;5;218;55;
$GPXUP;2454;11:03:03;0;50	23942;8	72497;5;218;53;
$GPXUP;2454;11:03:04;0;50	23931;8	72491;5;219;47;
$GPXUP;2454;11:03:05;0;50	23923;8	72487;5;220;36;
$GPXUP;2454;11:03:06;0;50	23917;8	7249;5;220;23;
$GPXUP;2454;11:03:07;0;50	23913;8	72502;5;221;26;
$GPXUP;2454;11:03:08;0;50	23912;8	72514;5;221;21;
$GPXUP;2454;11:03:09;0;50	2391;8	72524;5;222;14;
$GPXUP;2454;11:03:10;0;50	23911;8	72529;5;222;1;
$GPXUP;2454;11:03:11;0;50	23913;8	72535;5;223;1;
$GPXUP;2454;11:03:12;0;50	23915;8	72537;5;222;6;
$GPXUP;2454;11:03:13;0;50	23917;8	72538;5;222;8;
$GPXUP;2454;11:03:14;0;50	23917;8	72536;5;222;12;
$GPXUP;2454;11:03:15;0;50	23917;8	72532;5;222;20;
$GPXUP;2454;11:03:16;0;50	23918;8	72522;5;221;28;
$GPXUP;2454;11:03:17;0;50	23918;8	72505;5;221;47;
$GPXUP;2454;11:03:18;0;50	2392;8	72486;5;222;51;
$GPXUP;2454;11:03:19;0;50	23922;8	72465;5;221;54;
$GPXUP;2454;11:03:20;0;50	23923;8	72445;5;220;54;
$GPXUP;2454;11:03:21;0;50	23921;8	72425;5;220;51;
$GPXUP;2454;11:03:22;0;50	23918;8	72405;5;219;53;
$GPXUP;2454;11:03:23;0;50	23914;8	72387;5;219;50;
$GPXUP;2454;11:03:24;0;50	23906;8	7237;5;219;50;
$GPXUP;2454;11:03:25;0;50	23894;8	72355;5;219;63;
$GPXUP;2454;11:03:26;0;50	23882;8	72336;5;217;63;
$GPXUP;2454;11:03:27;0;50	23873;8	72313;5;218;64;
$GPXUP;2454;11:03:28;0;50	23865;8	72291;5;217;65;
$GPXUP;2454;11:03:29;0;50	23859;8	72268;5;218;61;
$GPXUP;2454;11:03:30;0;50	23852;8	72248;5;218;54;
$GPXUP;2454;11:03:31;0;50	23848;8	72232;5;218;50;
$GPXUP;2454;11:03:32;0;50	23843;8	72221;5;218;40;
$GPXUP;2454;11:03:33;0;50	23841;8	72214;5;218;26;
$GPXUP;2454;11:03:34;0;50	23841;8	72215;5;219;3;
$GPXUP;2454;11:03:35;0;50	23841;8	72218;5;219;0;
$GPXUP;2454;11:03:36;0;50	23842;8	7222;5;218;0;
$GPXUP;2454;11:03:37;0;50	23842;8	72222;5;219;0;
$GPXUP;2454;11:03:38;0;50	23844;8	72224;5;218;2;
$GPXUP;2454;11:03:39;0;50	23843;8	72227;5;218;0;
$GPXUP;2454;11:03:40;0;50	23843;8	72228;5;218;2;
$GPXUP;2454;11:03:41;0;50	23843;8	7223;5;218;1;
$GPXUP;2454;11:03:42;0;50	23844;8	72231;5;218;0;
$GPXUP;2454;11:03:43;0;50	23844;8	72233;5;218;0;
$GPXUP;2454;11:03:44;0;50	23845;8	72233;5;218;0;
$GPXUP;2454;11:03:45;0;50	23845;8	72234;5;218;0;
$GPXUP;2454;11:03:46;0;50	23845;8	72236;5;218;0;
$GPXUP;2454;11:03:47;0;50	23846;8	72238;5;217;1;
$GPXUP;2454;11:03:48;0;50	23847;8	72238;5;217;3;
$GPXUP;2454;11:03:49;0;50	23848;8	72239;5;217;1;
$GPXUP;2454;11:03:50;0;50	23849;8	7224;5;216;1;
$GPXUP;2454;11:03:51;0;50	23848;8	72241;5;216;1;
$GPXUP;2454;11:03:52;0;50	23849;8	72241;5;215;1;
$GPXUP;2454;11:03:53;0;50	2385;8	72243;5;216;1;
$GPXUP;2454;11:03:54;0;50	2385;8	72243;5;216;1;
$GPXUP;2454;11:03:55;0;50	2385;8	72243;5;216;0;
$GPXUP;2454;11:03:56;0;50	2385;8	72243;5;216;0;
$GPXUP;2454;11:03:57;0;50	2385;8	72244;5;216;3;
$GPXUP;2454;11:03:58;0;50	23851;8	72246;5;215;1;
$GPXUP;2454;11:03:59;0;50	23851;8	72246;5;215;0;
$GPXUP;2454;11:04:00;0;50	2385;8	72247;5;215;0;
$GPXUP;2454;11:04:01;0;50	23851;8	72247;5;214;0;
$GPXUP;2454;11:04:02;0;50	23851;8	72247;5;214;2;
$GPXUP;2454;11:04:03;0;50	23851;8	72247;5;214;2;
$GPXUP;2454;11:04:04;0;50	23852;8	72248;5;214;0;
$GPXUP;2454;11:04:05;0;50	23852;8	72249;5;214;0;
$GPXUP;2454;11:04:06;0;50	23852;8	72249;5;214;0;
$GPXUP;2454;11:04:07;0;50	23853;8	72249;5;213;5;
$GPXUP;2454;11:04:08;0;50	23854;8	72248;5;214;1;
$GPXUP;2454;11:04:09;0;50	23854;8	72249;5;214;0;
$GPXUP;2454;11:04:10;0;50	23854;8	72249;5;214;1;
$GPXUP;2454;11:04:11;0;50	23854;8	72249;5;214;0;
$GPXUP;2454;11:04:12;0;50	23854;8	72249;5;214;0;
$GPXUP;2454;11:04:13;0;50	23854;8	72249;5;214;0;
$GPXUP;2454;11:04:14;0;50	23854;8	72249;5;214;0;
$GPXUP;2454;11:04:15;0;50	23854;8	72251;5;214;0;
$GPXUP;2454;11:04:16;0;50	23853;8	72249;5;214;4;
$GPXUP;2454;11:04:17;0;50	23853;8	72249;5;214;0;
$GPXUP;2454;11:04:18;0;50	23853;8	72249;5;214;0;
$GPXUP;2454;11:04:19;0;50	23853;8	72249;5;214;0;
$GPXUP;2454;11:04:20;0;50	23852;8	72249;5;215;1;
$GPXUP;2454;11:04:21;0;50	23852;8	72249;5;215;0;
$GPXUP;2454;11:04:22;0;50	23852;8	72249;5;215;0;
$GPXUP;2454;11:04:23;0;50	23852;8	72249;5;215;0;
$GPXUP;2454;11:04:24;0;50	23852;8	72247;5;215;4;
$GPXUP;2454;11:04:25;0;50	23852;8	72247;5;215;3;
$GPXUP;2454;11:04:26;0;50	23852;8	72247;5;216;0;
$GPXUP;2454;11:04:27;0;50	23852;8	72247;5;217;1;
$GPXUP;2454;11:04:28;0;50	23852;8	72248;5;217;0;
$GPXUP;2454;11:04:29;0;50	23852;8	72248;5;217;0;
$GPXUP;2454;11:04:30;0;50	23852;8	72248;5;217;0;
$GPXUP;2454;11:04:31;0;50	23852;8	72248;5;217;0;
$GPXUP;2454;11:04:32;0;50	23852;8	72248;5;217;0;
$GPXUP;2454;11:04:33;0;50	23852;8	7225;5;217;0;
$GPXUP;2454;11:04:34;0;50	23852;8	7225;5;217;0;
$GPXUP;2454;11:04:35;0;50	23852;8	7225;5;217;0;
$GPXUP;2454;11:04:36;0;50	23852;8	7225;5;217;0;
$GPXUP;2454;11:04:37;0;50	23852;8	7225;5;217;0;
$GPXUP;2454;11:04:38;0;50	23852;8	7225;5;217;0;
$GPXUP;2454;11:04:39;0;50	23851;8	72251;5;217;0;
$GPXUP;2454;11:04:40;0;50	23851;8	72251;5;217;0;
$GPXUP;2454;11:04:41;0;50	23851;8	72251;5;217;0;
$GPXUP;2454;11:04:42;0;50	23851;8	72251;5;217;0;
$GPXUP;2454;11:04:43;0;50	23852;8	72251;5;217;0;
$GPXUP;2454;11:04:44;0;50	23852;8	72251;5;217;0;
$GPXUP;2454;11:04:45;0;50	23852;8	72251;5;217;0;
$GPXUP;2454;11:04:46;0;50	23852;8	72251;5;217;0;
$GPXUP;2454;11:04:47;0;50	23852;8	72251;5;217;0;
$GPXUP;2454;11:04:48;0;50	23852;8	72253;5;217;0;
$GPXUP;2454;11:04:49;0;50	23852;8	72253;5;217;0;
$GPXUP;2454;11:04:50;0;50	23852;8	72253;5;217;0;
$GPXUP;2454;11:04:51;0;50	23852;8	72253;5;217;0;
$GPXUP;2454;11:04:52;0;50	23852;8	72253;5;217;0;
$GPXUP;2454;11:04:53;0;50	23852;8	72253;5;217;0;
$GPXUP;2454;11:04:54;0;50	23852;8	72253;5;217;0;
$GPXUP;2454;11:04:55;0;50	23851;8	72253;5;217;0;
$GPXUP;2454;11:04:56;0;50	23851;8	72253;5;217;0;
$GPXUP;2454;11:04:57;0;50	23851;8	72253;5;217;0;
$GPXUP;2454;11:04:58;0;50	23851;8	72253;5;217;0;
$GPXUP;2454;11:04:59;0;50	23851;8	72253;5;217;0;
$GPXUP;2454;11:05:00;0;50	23852;8	72253;5;218;0;
$GPXUP;2454;11:05:01;0;50	23852;8	72253;5;218;0;
$GPXUP;2454;11:05:02;0;50	23852;8	72253;5;218;0;
$GPXUP;2454;11:05:03;0;50	23852;8	72254;5;218;0;
$GPXUP;2454;11:05:04;0;50	23851;8	72254;5;217;0;
$GPXUP;2454;11:05:05;0;50	23852;8	72254;5;217;0;
$GPXUP;2454;11:05:06;0;50	23852;8	72254;5;217;0;
$GPXUP;2454;11:05:07;0;50	23852;8	72254;5;217;0;
$GPXUP;2454;11:05:08;0;50	23852;8	72254;5;217;0;
$GPXUP;2454;11:05:09;0;50	23852;8	72254;5;217;0;
$GPXUP;2454;11:05:10;0;50	23852;8	72254;5;217;0;
$GPXUP;2454;11:05:11;0;50	23852;8	72254;5;215;0;
$GPXUP;2454;11:05:12;0;50	23852;8	72254;5;215;0;
$GPXUP;2454;11:05:13;0;50	23852;8	72254;5;215;0;
$GPXUP;2454;11:05:14;0;50	23852;8	72254;5;215;0;
$GPXUP;2454;11:05:15;0;50	23852;8	72254;5;215;0;
$GPXUP;2454;11:05:16;0;50	23852;8	72254;5;215;0;
$GPXUP;2454;11:05:17;0;50	23852;8	72254;5;215;0;
$GPXUP;2454;11:05:18;0;50	23852;8	72254;5;215;0;
$GPXUP;2454;11:05:19;0;50	23851;8	72254;5;215;0;
$GPXUP;2454;11:05:20;0;50	23851;8	72254;5;215;0;
$GPXUP;2454;11:05:21;0;50	23851;8	72254;5;215;0;
$GPXUP;2454;11:05:22;0;50	23851;8	72254;5;215;0;
$GPXUP;2454;11:05:23;0;50	23851;8	72254;5;215;0;
$GPXUP;2454;11:05:24;0;50	23851;8	72254;5;215;0;
$GPXUP;2454;11:05:25;0;50	23851;8	72254;5;215;0;
$GPXUP;2454;11:05:26;0;50	23851;8	72254;5;215;0;
$GPXUP;2454;11:05:27;0;50	23851;8	72254;5;215;0;
$GPXUP;2454;11:05:28;0;50	23851;8	72254;5;215;0;
$GPXUP;2454;11:05:29;0;50	23852;8	72255;5;214;0;
$GPXUP;2454;11:05:30;0;50	23852;8	72255;5;214;0;
$GPXUP;2454;11:05:31;0;50	23852;8	72255;5;214;0;
$GPXUP;2454;11:05:32;0;50	23852;8	72255;5;213;0;
$GPXUP;2454;11:05:33;0;50	23852;8	72255;5;213;0;
$GPXUP;2454;11:05:34;0;50	23852;8	72255;5;213;0;
$GPXUP;2454;11:05:35;0;50	23852;8	72255;5;213;0;
$GPXUP;2454;11:05:36;0;50	23852;8	72255;5;213;0;
$GPXUP;2454;11:05:37;0;50	23852;8	72255;5;212;0;
$GPXUP;2454;11:05:38;0;50	23852;8	72255;5;212;0;
$GPXUP;2454;11:05:39;0;50	23852;8	72255;5;212;0;
$GPXUP;2454;11:05:40;0;50	23852;8	72255;5;212;0;
$GPXUP;2454;11:05:41;0;50	23852;8	72255;5;212;0;
$GPXUP;2454;11:05:42;0;50	23852;8	72255;5;212;0;
$GPXUP;2454;11:05:43;0;50	23852;8	72255;5;212;0;
$GPXUP;2454;11:05:44;0;50	23852;8	72255;5;213;0;
$GPXUP;2454;11:05:45;0;50	23852;8	72255;5;213;0;
$GPXUP;2454;11:05:46;0;50	23852;8	72255;5;213;0;
$GPXUP;2454;11:05:47;0;50	23852;8	72255;5;213;0;
$GPXUP;2454;11:05:48;0;50	23852;8	72255;5;213;0;
$GPXUP;2454;11:05:49;0;50	23851;8	72254;5;215;0;
$GPXUP;2454;11:05:50;0;50	23851;8	72254;5;215;0;
$GPXUP;2454;11:05:51;0;50	23851;8	72254;5;215;0;
$GPXUP;2454;11:05:52;0;50	23851;8	72254;5;215;0;
$GPXUP;2454;11:05:53;0;50	23851;8	72254;5;215;0;
$GPXUP;2454;11:05:54;0;50	23851;8	72254;5;216;0;
$GPXUP;2454;11:05:55;0;50	23851;8	72254;5;216;0;
$GPXUP;2454;11:05:56;0;50	23851;8	72254;5;216;0;
$GPXUP;2454;11:05:57;0;50	23852;8	72254;5;217;0;
$GPXUP;2454;11:05:58;0;50	23852;8	72254;5;217;0;
$GPXUP;2454;11:05:59;0;50	23851;8	72254;5;217;0;
$GPXUP;2454;11:06:00;0;50	23851;8	72254;5;217;0;
$GPXUP;2454;11:06:01;0;50	23851;8	72254;5;217;0;
$GPXUP;2454;11:06:02;0;50	23852;8	72254;5;218;0;
$GPXUP;2454;11:06:03;0;50	23852;8	72254;5;218;0;
$GPXUP;2454;11:06:04;0;50	23852;8	72254;5;218;0;
$GPXUP;2454;11:06:05;0;50	23852;8	72254;5;218;0;
$GPXUP;2454;11:06:06;0;50	23852;8	72254;5;218;0;
$GPXUP;2454;11:06:07;0;50	23852;8	72254;5;218;0;
$GPXUP;2454;11:06:08;0;50	23852;8	72254;5;218;0;
$GPXUP;2454;11:06:09;0;50	23852;8	72254;5;218;0;
$GPXUP;2454;11:06:10;0;50	23852;8	72254;5;218;0;
$GPXUP;2454;11:06:11;0;50	23852;8	72254;5;218;0;
$GPXUP;2454;11:06:12;0;50	23851;8	72254;5;219;0;
$GPXUP;2454;11:06:13;0;50	23852;8	72254;5;220;0;
$GPXUP;2454;11:06:14;0;50	23852;8	72254;5;220;0;
$GPXUP;2454;11:06:15;0;50	23852;8	72254;5;220;0;
$GPXUP;2454;11:06:16;0;50	23852;8	72254;5;220;0;
$GPXUP;2454;11:06:17;0;50	23852;8	72254;5;220;0;
$GPXUP;2454;11:06:18;0;50	23852;8	72254;5;220;0;
$GPXUP;2454;11:06:19;0;50	23852;8	72254;5;220;0;
$GPXUP;2454;11:06:20;0;50	23852;8	72254;5;220;0;
$GPXUP;2454;11:06:21;0;50	23851;8	72254;5;220;0;
$GPXUP;2454;11:06:22;0;50	23851;8	72254;5;220;0;
$GPXUP;2454;11:06:23;0;50	23851;8	72254;5;220;0;
$GPXUP;2454;11:06:24;0;50	23851;8	72254;5;220;0;
$GPXUP;2454;11:06:25;0;50	23851;8	72254;5;220;0;
$GPXUP;2454;11:06:26;0;50	23851;8	72254;5;220;0;
$GPXUP;2454;11:06:27;0;50	23852;8	72254;5;221;0;
$GPXUP;2454;11:06:28;0;50	23852;8	72254;5;221;0;
$GPXUP;2454;11:06:29;0;50	23852;8	72254;5;221;0;
$GPXUP;2454;11:06:30;0;50	23852;8	72254;5;221;0;
$GPXUP;2454;11:06:31;0;50	23852;8	72254;5;221;0;
$GPXUP;2454;11:06:32;0;50	23852;8	72254;5;221;0;
$GPXUP;2454;11:06:33;0;50	23852;8	72254;5;221;0;
$GPXUP;2454;11:06:34;0;50	23852;8	72254;5;221;0;
$GPXUP;2454;11:06:35;0;50	23852;8	72254;5;221;0;
$GPXUP;2454;11:06:36;0;50	23852;8	72254;5;221;0;
$GPXUP;2454;11:06:37;0;50	23852;8	72254;5;221;0;
$GPXUP;2454;11:06:38;0;50	23851;8	72254;5;220;0;
$GPXUP;2454;11:06:39;0;50	23851;8	72254;5;220;0;
$GPXUP;2454;11:06:40;0;50	23851;8	72254;5;220;0;
$GPXUP;2454;11:06:41;0;50	23851;8	72254;5;220;0;
$GPXUP;2454;11:06:42;0;50	23851;8	72254;5;220;0;
$GPXUP;2454;11:06:43;0;50	23851;8	72254;5;219;0;
$GPXUP;2454;11:06:44;0;50	23851;8	72254;5;219;0;
$GPXUP;2454;11:06:45;0;50	23851;8	72254;5;219;0;
$GPXUP;2454;11:06:46;0;50	23851;8	72254;5;217;0;
$GPXUP;2454;11:06:47;0;50	23851;8	72254;5;217;0;
$GPXUP;2454;11:06:48;0;50	23851;8	72254;5;217;0;
$GPXUP;2454;11:06:49;0;50	23851;8	72254;5;216;0;
$GPXUP;2454;11:06:50;0;50	23851;8	72254;5;216;0;
$GPXUP;2454;11:06:51;0;50	23851;8	72254;5;215;0;
$GPXUP;2454;11:06:52;0;50	23851;8	72254;5;215;0;
$GPXUP;2454;11:06:53;0;50	23851;8	72254;5;215;0;
$GPXUP;2454;11:06:54;0;50	23851;8	72254;5;214;0;
$GPXUP;2454;11:06:55;0;50	23851;8	72254;5;214;0;
$GPXUP;2454;11:06:56;0;50	23852;8	72255;5;213;0;
$GPXUP;2454;11:06:57;0;50	23852;8	72255;5;213;0;
$GPXUP;2454;11:06:58;0;50	23852;8	72255;5;213;0;
$GPXUP;2454;11:06:59;0;50	23851;8	72255;5;212;0;
$GPXUP;2454;11:07:00;0;50	23851;8	72255;5;212;0;
$GPXUP;2454;11:07:01;0;50	23852;8	72255;5;212;0;
$GPXUP;2454;11:07:02;0;50	23852;8	72255;5;212;0;
$GPXUP;2454;11:07:03;0;50	23852;8	72255;5;212;0;
$GPXUP;2454;11:07:04;0;50	23851;8	72255;5;211;0;
$GPXUP;2454;11:07:05;0;50	23851;8	72255;5;211;0;
$GPXUP;2454;11:07:06;0;50	23851;8	72255;5;211;0;
$GPXUP;2454;11:07:07;0;50	23852;8	72255;5;210;0;
$GPXUP;2454;11:07:08;0;50	23852;8	72255;5;210;0;
$GPXUP;2454;11:07:09;0;50	23852;8	72255;5;210;0;
$GPXUP;2454;11:07:10;0;50	23852;8	72255;5;210;0;
$GPXUP;2454;11:07:11;0;50	23852;8	72255;5;210;0;
$GPXUP;2454;11:07:12;0;50	23851;8	72255;5;211;0;
$GPXUP;2454;11:07:13;0;50	23851;8	72255;5;211;0;
$GPXUP;2454;11:07:14;0;50	23851;8	72255;5;211;0;
$GPXUP;2454;11:07:15;0;50	23852;8	72255;5;212;0;
$GPXUP;2454;11:07:16;0;50	23852;8	72255;5;212;0;
$GPXUP;2454;11:07:17;0;50	23852;8	72255;5;212;0;
$GPXUP;2454;11:07:18;0;50	23852;8	72255;5;212;0;
$GPXUP;2454;11:07:19;0;50	23852;8	72255;5;213;0;
$GPXUP;2454;11:07:20;0;50	23852;8	72255;5;213;0;
$GPXUP;2454;11:07:21;0;50	23852;8	72255;5;213;0;
$GPXUP;2454;11:07:22;0;50	23852;8	72255;5;213;0;
$GPXUP;2454;11:07:23;0;50	23852;8	72253;5;213;0;
$GPXUP;2454;11:07:24;0;50	23852;8	72253;5;214;0;
$GPXUP;2454;11:07:25;0;50	23852;8	72253;5;214;0;
$GPXUP;2454;11:07:26;0;50	23852;8	72253;5;214;0;
$GPXUP;2454;11:07:27;0;50	23852;8	72253;5;214;0;
$GPXUP;2454;11:07:28;0;50	23852;8	72253;5;214;0;
$GPXUP;2454;11:07:29;0;50	23852;8	72253;5;214;0;
$GPXUP;2454;11:07:30;0;50	23852;8	72253;5;214;0;
$GPXUP;2454;11:07:31;0;50	23852;8	72253;5;215;0;
$GPXUP;2454;11:07:32;0;50	23852;8	72253;5;215;0;
$GPXUP;2454;11:07:33;0;50	23852;8	72253;5;215;0;
$GPXUP;2454;11:07:34;0;50	23852;8	72253;5;215;0;
$GPXUP;2454;11:07:35;0;50	23852;8	72253;5;217;0;
$GPXUP;2454;11:07:36;0;50	23852;8	72253;5;217;0;
$GPXUP;2454;11:07:37;0;50	23852;8	72253;5;217;0;
$GPXUP;2454;11:07:38;0;50	23853;8	72253;5;217;0;
$GPXUP;2454;11:07:39;0;50	23852;8	72253;5;218;0;
$GPXUP;2454;11:07:40;0;50	23852;8	72253;5;218;0;
$GPXUP;2454;11:07:41;0;50	23853;8	72253;5;219;0;
$GPXUP;2454;11:07:42;0;50	23853;8	72253;5;219;0;
$GPXUP;2454;11:07:43;0;50	23852;8	72252;5;219;0;
$GPXUP;2454;11:07:44;0;50	23852;8	72252;5;219;0;
$GPXUP;2454;11:07:45;0;50	23852;8	72252;5;219;0;
$GPXUP;2454;11:07:46;0;50	23852;8	72252;5;219;0;
$GPXUP;2454;11:07:47;0;50	23852;8	72252;5;219;0;
$GPXUP;2454;11:07:48;0;50	23852;8	72252;5;219;0;
$GPXUP;2454;11:07:49;0;50	23852;8	72252;5;219;0;
$GPXUP;2454;11:07:50;0;50	23852;8	72252;5;219;0;
$GPXUP;2454;11:07:51;0;50	23852;8	72252;5;219;0;
$GPXUP;2454;11:07:52;0;50	23852;8	72252;5;219;0;
$GPXUP;2454;11:07:53;0;50	23852;8	72252;5;219;0;
$GPXUP;2454;11:07:54;0;50	23852;8	72252;5;219;0;
$GPXUP;2454;11:07:55;0;50	23852;8	72252;5;219;0;
$GPXUP;2454;11:07:56;0;50	23852;8	72252;5;219;0;
$GPXUP;2454;11:07:57;0;50	23853;8	72253;5;219;0;
$GPXUP;2454;11:07:58;0;50	23852;8	72253;5;218;0;
$GPXUP;2454;11:07:59;0;50	23852;8	72253;5;218;0;
$GPXUP;2454;11:08:00;0;50	23852;8	72253;5;218;0;
$GPXUP;2454;11:08:01;0;50	23852;8	72253;5;218;0;
$GPXUP;2454;11:08:02;0;50	23852;8	72253;5;217;0;
$GPXUP;2454;11:08:03;0;50	23852;8	72253;5;217;0;
$GPXUP;2454;11:08:04;0;50	23852;8	72253;5;217;0;
$GPXUP;2454;11:08:05;0;50	23851;8	72254;5;216;0;
$GPXUP;2454;11:08:06;0;50	23851;8	72254;5;216;0;
$GPXUP;2454;11:08:07;0;50	23852;8	72254;5;215;0;
$GPXUP;2454;11:08:08;0;50	23852;8	72254;5;215;0;
$GPXUP;2454;11:08:09;0;50	23851;8	72254;5;215;0;
$GPXUP;2454;11:08:10;0;50	23851;8	72254;5;215;0;
$GPXUP;2454;11:08:11;0;50	23851;8	72254;5;215;0;
$GPXUP;2454;11:08:12;0;50	23851;8	72254;5;214;0;
$GPXUP;2454;11:08:13;0;50	23852;8	72255;5;213;0;
$GPXUP;2454;11:08:14;0;50	23852;8	72255;5;213;0;
$GPXUP;2454;11:08:15;0;50	23852;8	72255;5;213;0;
$GPXUP;2454;11:08:16;0;50	23851;8	72255;5;212;0;
$GPXUP;2454;11:08:17;0;50	23851;8	72255;5;212;0;
$GPXUP;2454;11:08:18;0;50	23851;8	72255;5;212;0;
$GPXUP;2454;11:08:19;0;50	23851;8	72255;5;212;0;
$GPXUP;2454;11:08:20;0;50	23852;8	72255;5;212;0;
$GPXUP;2454;11:08:21;0;50	23852;8	72255;5;212;0;
$GPXUP;2454;11:08:22;0;50	23851;8	72255;5;211;0;
$GPXUP;2454;11:08:23;0;50	23851;8	72255;5;211;0;
$GPXUP;2454;11:08:24;0;50	23851;8	72255;5;211;0;
$GPXUP;2454;11:08:25;0;50	23851;8	72255;5;211;0;
$GPXUP;2454;11:08:26;0;50	23851;8	72255;5;211;0;
$GPXUP;2454;11:08:27;0;50	23851;8	72255;5;211;0;
$GPXUP;2454;11:08:28;0;50	23851;8	72255;5;211;0;
$GPXUP;2454;11:08:29;0;50	23851;8	72255;5;211;0;
$GPXUP;2454;11:08:30;0;50	23851;8	72255;5;211;0;
$GPXUP;2454;11:08:31;0;50	23851;8	72256;5;211;0;
$GPXUP;2454;11:08:32;0;50	23851;8	72256;5;211;0;
$GPXUP;2454;11:08:33;0;50	23851;8	72256;5;211;0;
$GPXUP;2454;11:08:34;0;50	23851;8	72256;5;211;0;
$GPXUP;2454;11:08:35;0;50	23851;8	72256;5;211;0;
$GPXUP;2454;11:08:36;0;50	23851;8	72256;5;211;0;
$GPXUP;2454;11:08:37;0;50	23851;8	72256;5;211;0;
$GPXUP;2454;11:08:38;0;50	23851;8	72256;5;211;0;
$GPXUP;2454;11:08:39;0;50	23851;8	72256;5;211;0;
$GPXUP;2454;11:08:40;0;50	23851;8	72256;5;211;0;
$GPXUP;2454;11:08:41;0;50	23852;8	72256;5;210;0;
$GPXUP;2454;11:08:42;0;50	23852;8	72256;5;211;0;
$GPXUP;2454;11:08:43;0;50	23852;8	72256;5;211;0;
$GPXUP;2454;11:08:44;0;50	23852;8	72256;5;211;0;
$GPXUP;2454;11:08:45;0;50	23852;8	72256;5;211;0;
$GPXUP;2454;11:08:46;0;50	23852;8	72256;5;211;0;
$GPXUP;2454;11:08:47;0;50	23852;8	72256;5;211;0;
$GPXUP;2454;11:08:48;0;50	23852;8	72256;5;212;0;
$GPXUP;2454;11:08:49;0;50	23852;8	72256;5;213;0;
$GPXUP;2454;11:08:50;0;50	23852;8	72256;5;213;0;
$GPXUP;2454;11:08:51;0;50	23852;8	72256;5;213;0;
$GPXUP;2454;11:08:52;0;50	23852;8	72256;5;213;0;
$GPXUP;2454;11:08:53;0;50	23852;8	72256;5;213;0;
$GPXUP;2454;11:08:54;0;50	23853;8	72256;5;213;0;
$GPXUP;2454;11:08:55;0;50	23853;8	72256;5;213;0;
$GPXUP;2454;11:08:56;0;50	23852;8	72256;5;214;0;
$GPXUP;2454;11:08:57;0;50	23852;8	72256;5;214;0;
$GPXUP;2454;11:08:58;0;50	23852;8	72256;5;214;0;
$GPXUP;2454;11:08:59;0;50	23852;8	72256;5;214;0;
$GPXUP;2454;11:09:00;0;50	23852;8	72256;5;214;0;
$GPXUP;2454;11:09:01;0;50	23852;8	72256;5;214;0;
$GPXUP;2454;11:09:02;0;50	23852;8	72256;5;214;0;
$GPXUP;2454;11:09:03;0;50	23853;8	72256;5;213;0;
$GPXUP;2454;11:09:04;0;50	23852;8	72256;5;213;0;
$GPXUP;2454;11:09:05;0;50	23852;8	72256;5;213;0;
$GPXUP;2454;11:09:06;0;50	23852;8	72256;5;213;0;
$GPXUP;2454;11:09:07;0;50	23852;8	72256;5;213;0;
$GPXUP;2454;11:09:08;0;50	23852;8	72256;5;213;0;
$GPXUP;2454;11:09:09;0;50	23852;8	72256;5;212;0;
$GPXUP;2454;11:09:10;0;50	23852;8	72256;5;212;0;
$GPXUP;2454;11:09:11;0;50	23852;8	72256;5;212;0;
$GPXUP;2454;11:09:12;0;50	23852;8	72256;5;211;0;
$GPXUP;2454;11:09:13;0;50	23852;8	72256;5;210;0;
$GPXUP;2454;11:09:14;0;50	23852;8	72256;5;210;0;
$GPXUP;2454;11:09:15;0;50	23852;8	72256;5;210;0;
$GPXUP;2454;11:09:16;0;50	23852;8	72256;5;210;0;
$GPXUP;2454;11:09:17;0;50	23852;8	72256;5;210;0;
$GPXUP;2454;11:09:18;0;50	23852;8	72256;5;210;0;
$GPXUP;2454;11:09:19;0;50	23852;8	72256;5;210;0;
$GPXUP;2454;11:09:20;0;50	23851;8	72256;5;210;0;
$GPXUP;2454;11:09:21;0;50	23851;8	72256;5;210;0;
$GPXUP;2454;11:09:22;0;50	23851;8	72256;5;210;0;
$GPXUP;2454;11:09:23;0;50	23851;8	72256;5;210;0;
$GPXUP;2454;11:09:24;0;50	23851;8	72256;5;210;0;
$GPXUP;2454;11:09:25;0;50	23851;8	72256;5;209;0;
$GPXUP;2454;11:09:26;0;50	23851;8	72256;5;209;0;
$GPXUP;2454;11:09:27;0;50	23851;8	72256;5;209;0;
$GPXUP;2454;11:09:28;0;50	23851;8	72256;5;209;0;
$GPXUP;2454;11:09:29;0;50	23851;8	72256;5;209;0;
$GPXUP;2454;11:09:30;0;50	23851;8	72256;5;210;0;
$GPXUP;2454;11:09:31;0;50	23851;8	72256;5;210;0;
$GPXUP;2454;11:09:32;0;50	23851;8	72256;5;210;0;
$GPXUP;2454;11:09:33;0;50	23851;8	72256;5;210;0;
$GPXUP;2454;11:09:34;0;50	23851;8	72255;5;210;0;
$GPXUP;2454;11:09:35;0;50	23851;8	72255;5;210;0;
$GPXUP;2454;11:09:36;0;50	23851;8	72255;5;210;0;
$GPXUP;2454;11:09:37;0;50	23851;8	72255;5;210;0;
$GPXUP;2454;11:09:38;0;50	23851;8	72255;5;210;0;
$GPXUP;2454;11:09:39;0;50	23852;8	72255;5;210;0;
$GPXUP;2454;11:09:40;0;50	23852;8	72255;5;210;0;
$GPXUP;2454;11:09:41;0;50	23852;8	72255;5;210;0;
$GPXUP;2454;11:09:42;0;50	23852;8	72255;5;210;0;
$GPXUP;2454;11:09:43;0;50	23851;8	72255;5;210;0;
$GPXUP;2454;11:09:44;0;50	23851;8	72255;5;210;0;
$GPXUP;2454;11:09:45;0;50	23851;8	72255;5;210;0;
$GPXUP;2454;11:09:46;0;50	23851;8	72255;5;210;0;
$GPXUP;2454;11:09:47;0;50	23851;8	72255;5;210;0;
$GPXUP;2454;11:09:48;0;50	23851;8	72255;5;210;0;
$GPXUP;2454;11:09:49;0;50	23852;8	72255;5;209;0;
$GPXUP;2454;11:09:50;0;50	23852;8	72255;5;209;0;
$GPXUP;2454;11:09:51;0;50	23852;8	72255;5;209;0;
$GPXUP;2454;11:09:52;0;50	23851;8	72255;5;208;0;
$GPXUP;2454;11:09:53;0;50	23851;8	72255;5;208;0;
$GPXUP;2454;11:09:54;0;50	23851;8	72255;5;208;0;
$GPXUP;2454;11:09:55;0;50	23852;8	72256;5;208;0;
$GPXUP;2454;11:09:56;0;50	23852;8	72256;5;208;0;
$GPXUP;2454;11:09:57;0;50	23852;8	72256;5;208;0;
$GPXUP;2454;11:09:58;0;50	23852;8	72256;5;208;0;
$GPXUP;2454;11:09:59;0;50	23852;8	72254;5;207;0;
$GPXUP;2454;11:10:00;0;50	23852;8	72254;5;207;0;
$GPXUP;2454;11:10:01;0;50	23852;8	72254;5;207;0;
$GPXUP;2454;11:10:02;0;50	23852;8	72254;5;207;0;
$GPXUP;2454;11:10:03;0;50	23852;8	72254;5;207;0;
$GPXUP;2454;11:10:04;0;50	23853;8	72254;5;208;0;
$GPXUP;2454;11:10:05;0;50	23853;8	72254;5;208;0;
$GPXUP;2454;11:10:06;0;50	23853;8	72254;5;208;0;
$GPXUP;2454;11:10:07;0;50	23853;8	72254;5;208;0;
$GPXUP;2454;11:10:08;0;50	23853;8	72254;5;208;0;
$GPXUP;2454;11:10:09;0;50	23853;8	72254;5;210;0;
$GPXUP;2454;11:10:10;0;50	23853;8	72254;5;210;0;
$GPXUP;2454;11:10:11;0;50	23853;8	72254;5;210;0;
$GPXUP;2454;11:10:12;0;50	23853;8	72254;5;210;0;
$GPXUP;2454;11:10:13;0;50	23853;8	72255;5;211;0;
$GPXUP;2454;11:10:14;0;50	23852;8	72255;5;211;0;
$GPXUP;2454;11:10:15;0;50	23852;8	72255;5;211;0;
$GPXUP;2454;11:10:16;0;50	23852;8	72255;5;211;0;
$GPXUP;2454;11:10:17;0;50	23852;8	72255;5;211;0;
$GPXUP;2454;11:10:18;0;50	23853;8	72255;5;212;0;
$GPXUP;2454;11:10:19;0;50	23852;8	72255;5;213;0;
$GPXUP;2454;11:10:20;0;50	23852;8	72255;5;213;0;
$GPXUP;2454;11:10:21;0;50	23853;8	72255;5;213;0;
$GPXUP;2454;11:10:22;0;50	23853;8	72255;5;213;0;
$GPXUP;2454;11:10:23;0;50	23852;8	72255;5;214;0;
$GPXUP;2454;11:10:24;0;50	23852;8	72255;5;214;0;
$GPXUP;2454;11:10:25;0;50	23853;8	72255;5;215;0;
$GPXUP;2454;11:10:26;0;50	23852;8	72254;5;215;0;
$GPXUP;2454;11:10:27;0;50	23852;8	72254;5;215;0;
$GPXUP;2454;11:10:28;0;50	23852;8	72254;5;215;0;
$GPXUP;2454;11:10:29;0;50	23853;8	72254;5;216;0;
$GPXUP;2454;11:10:30;0;50	23852;8	72254;5;217;0;
$GPXUP;2454;11:10:31;0;50	23852;8	72254;5;217;0;
$GPXUP;2454;11:10:32;0;50	23852;8	72254;5;217;0;
$GPXUP;2454;11:10:33;0;50	23852;8	72254;5;217;0;
$GPXUP;2454;11:10:34;0;50	23852;8	72254;5;217;0;
$GPXUP;2454;11:10:35;0;50	23852;8	72254;5;217;0;
$GPXUP;2454;11:10:36;0;50	23852;8	72254;5;217;0;
$GPXUP;2454;11:10:37;0;50	23852;8	72254;5;217;0;
$GPXUP;2454;11:10:38;0;50	23851;8	72254;5;216;0;
$GPXUP;2454;11:10:39;0;50	23851;8	72254;5;217;0;
$GPXUP;2454;11:10:40;0;50	23851;8	72254;5;217;0;
$GPXUP;2454;11:10:41;0;50	23851;8	72254;5;217;0;
$GPXUP;2454;11:10:42;0;50	23851;8	72254;5;216;0;
$GPXUP;2454;11:10:43;0;50	23851;8	72253;5;216;0;
$GPXUP;2454;11:10:44;0;50	23851;8	72253;5;216;0;
$GPXUP;2454;11:10:45;0;50	23851;8	72253;5;216;0;
$GPXUP;2454;11:10:46;0;50	23851;8	72253;5;215;0;
$GPXUP;2454;11:10:47;0;50	23851;8	72253;5;215;0;
$GPXUP;2454;11:10:48;0;50	23851;8	72253;5;215;0;
$GPXUP;2454;11:10:49;0;50	23851;8	72253;5;215;0;
$GPXUP;2454;11:10:50;0;50	23852;8	72253;5;214;0;
$GPXUP;2454;11:10:51;0;50	23852;8	72253;5;214;0;
$GPXUP;2454;11:10:52;0;50	23851;8	72253;5;214;0;
$GPXUP;2454;11:10:53;0;50	23851;8	72253;5;214;0;
$GPXUP;2454;11:10:54;0;50	23851;8	72253;5;214;0;
$GPXUP;2454;11:10:55;0;50	23851;8	72255;5;212;0;
$GPXUP;2454;11:10:56;0;50	23851;8	72255;5;212;0;
$GPXUP;2454;11:10:57;0;50	23851;8	72255;5;212;0;
$GPXUP;2454;11:10:58;0;50	23851;8	72255;5;212;0;
$GPXUP;2454;11:10:59;0;50	23852;8	72255;5;212;0;
$GPXUP;2454;11:11:00;0;50	23852;8	72255;5;212;0;
$GPXUP;2454;11:11:01;0;50	23851;8	72255;5;211;0;
$GPXUP;2454;11:11:02;0;50	23851;8	72255;5;211;0;
$GPXUP;2454;11:11:03;0;50	23851;8	72255;5;211;0;
$GPXUP;2454;11:11:04;0;50	23851;8	72255;5;211;0;
$GPXUP;2454;11:11:05;0;50	23851;8	72255;5;211;0;
$GPXUP;2454;11:11:06;0;50	23851;8	72255;5;211;0;
$GPXUP;2454;11:11:07;0;50	23851;8	72255;5;211;0;
$GPXUP;2454;11:11:08;0;50	23851;8	72255;5;211;0;
$GPXUP;2454;11:11:09;0;50	23851;8	72255;5;211;0;
$GPXUP;2454;11:11:10;0;50	23852;8	72255;5;210;0;
$GPXUP;2454;11:11:11;0;50	23852;8	72255;5;210;0;
$GPXUP;2454;11:11:12;0;50	23852;8	72255;5;210;0;
$GPXUP;2454;11:11:13;0;50	23852;8	72254;5;210;0;
$GPXUP;2454;11:11:14;0;50	23851;8	72254;5;211;0;
$GPXUP;2454;11:11:15;0;50	23851;8	72254;5;211;0;
$GPXUP;2454;11:11:16;0;50	23851;8	72254;5;211;0;
$GPXUP;2454;11:11:17;0;50	23851;8	72254;5;211;0;
$GPXUP;2454;11:11:18;0;50	23851;8	72254;5;211;0;
$GPXUP;2454;11:11:19;0;50	23851;8	72254;5;211;0;
$GPXUP;2454;11:11:20;0;50	23851;8	72254;5;211;0;
$GPXUP;2454;11:11:21;0;50	23851;8	72253;5;212;0;
$GPXUP;2454;11:11:22;0;50	23851;8	72253;5;212;0;
$GPXUP;2454;11:11:23;0;50	23851;8	72255;5;212;0;
$GPXUP;2454;11:11:24;0;50	23851;8	72255;5;212;0;
$GPXUP;2454;11:11:25;0;50	23851;8	72255;5;212;0;
$GPXUP;2454;11:11:26;0;50	23851;8	72255;5;212;0;
$GPXUP;2454;11:11:27;0;50	2385;8	72254;5;213;0;
$GPXUP;2454;11:11:28;0;50	2385;8	72254;5;213;0;
$GPXUP;2454;11:11:29;0;50	2385;8	72254;5;213;0;
$GPXUP;2454;11:11:30;0;50	2385;8	72254;5;213;0;
$GPXUP;2454;11:11:31;0;50	2385;8	72254;5;213;0;
$GPXUP;2454;11:11:32;0;50	2385;8	72254;5;213;0;
$GPXUP;2454;11:11:33;0;50	23851;8	72255;5;212;0;
$GPXUP;2454;11:11:34;0;50	2385;8	72255;5;212;0;
$GPXUP;2454;11:11:35;0;50	2385;8	72255;5;212;0;
$GPXUP;2454;11:11:36;0;50	2385;8	72255;5;212;0;
$GPXUP;2454;11:11:37;0;50	2385;8	72255;5;212;0;
$GPXUP;2454;11:11:38;0;50	2385;8	72255;5;212;0;
$GPXUP;2454;11:11:39;0;50	2385;8	72255;5;212;0;
$GPXUP;2454;11:11:40;0;50	23851;8	72255;5;210;0;
$GPXUP;2454;11:11:41;0;50	23851;8	72255;5;210;0;
$GPXUP;2454;11:11:42;0;50	23851;8	72255;5;210;0;
$GPXUP;2454;11:11:43;0;50	23851;8	72255;5;210;0;
$GPXUP;2454;11:11:44;0;50	23851;8	72255;5;210;0;
$GPXUP;2454;11:11:45;0;50	23851;8	72255;5;210;0;
$GPXUP;2454;11:11:46;0;50	23851;8	72255;5;210;0;
$GPXUP;2454;11:11:47;0;50	23851;8	72255;5;210;0;
$GPXUP;2454;11:11:48;0;50	23851;8	72255;5;210;0;
$GPXUP;2454;11:11:49;0;50	23851;8	72255;5;210;0;
$GPXUP;2454;11:11:50;0;50	23851;8	72255;5;210;0;
$GPXUP;2454;11:11:51;0;50	23851;8	72255;5;210;0;
$GPXUP;2454;11:11:52;0;50	23851;8	72255;5;210;0;
$GPXUP;2454;11:11:53;0;50	23851;8	72255;5;210;0;
$GPXUP;2454;11:11:54;0;50	23851;8	72255;5;210;0;
$GPXUP;2454;11:11:55;0;50	23851;8	72255;5;210;0;
$GPXUP;2454;11:11:56;0;50	23851;8	72255;5;211;0;
$GPXUP;2454;11:11:57;0;50	23851;8	72255;5;211;0;
$GPXUP;2454;11:11:58;0;50	23851;8	72255;5;211;0;
$GPXUP;2454;11:11:59;0;50	23851;8	72255;5;211;0;
$GPXUP;2454;11:12:00;0;50	23851;8	72255;5;211;0;
$GPXUP;2454;11:12:01;0;50	23851;8	72255;5;211;0;
$GPXUP;2454;11:12:02;0;50	23851;8	72255;5;211;0;
$GPXUP;2454;11:12:03;0;50	23851;8	72255;5;211;0;
$GPXUP;2454;11:12:04;0;50	23851;8	72255;5;211;0;
$GPXUP;2454;11:12:05;0;50	23851;8	72255;5;211;0;
$GPXUP;2454;11:12:06;0;50	23852;8	72255;5;212;0;
$GPXUP;2454;11:12:07;0;50	23852;8	72255;5;212;0;
$GPXUP;2454;11:12:08;0;50	23852;8	72255;5;212;0;
$GPXUP;2454;11:12:09;0;50	23852;8	72255;5;212;0;
$GPXUP;2454;11:12:10;0;50	23852;8	72255;5;212;0;
$GPXUP;2454;11:12:11;0;50	23852;8	72255;5;212;0;
$GPXUP;2454;11:12:12;0;50	23852;8	72255;5;212;0;
$GPXUP;2454;11:12:13;0;50	23852;8	72255;5;212;0;
$GPXUP;2454;11:12:14;0;50	23852;8	72255;5;212;0;
$GPXUP;2454;11:12:15;0;50	23852;8	72255;5;212;0;
$GPXUP;2454;11:12:16;0;50	23852;8	72255;5;212;0;
$GPXUP;2454;11:12:17;0;50	23852;8	72255;5;211;0;
$GPXUP;2454;11:12:18;0;50	23852;8	72255;5;211;0;
$GPXUP;2454;11:12:19;0;50	23852;8	72255;5;211;0;
$GPXUP;2454;11:12:20;0;50	23852;8	72255;5;210;0;
$GPXUP;2454;11:12:21;0;50	23852;8	72255;5;210;0;
$GPXUP;2454;11:12:22;0;50	23852;8	72255;5;210;0;
$GPXUP;2454;11:12:23;0;50	23852;8	72255;5;210;0;
$GPXUP;2454;11:12:24;0;50	23852;8	72255;5;210;0;
$GPXUP;2454;11:12:25;0;50	23852;8	72255;5;210;0;
$GPXUP;2454;11:12:26;0;50	23852;8	72255;5;210;0;
$GPXUP;2454;11:12:27;0;50	23852;8	72255;5;210;0;
$GPXUP;2454;11:12:28;0;50	23852;8	72255;5;210;0;
$GPXUP;2454;11:12:29;0;50	23852;8	72255;5;209;0;
$GPXUP;2454;11:12:30;0;50	23852;8	72255;5;209;0;
$GPXUP;2454;11:12:31;0;50	23852;8	72255;5;209;0;
$GPXUP;2454;11:12:32;0;50	23852;8	72255;5;209;0;
$GPXUP;2454;11:12:33;0;50	23852;8	72255;5;209;0;
$GPXUP;2454;11:12:34;0;50	23852;8	72255;5;209;0;
$GPXUP;2454;11:12:35;0;50	23852;8	72255;5;209;0;
$GPXUP;2454;11:12:36;0;50	23852;8	72255;5;209;0;
$GPXUP;2454;11:12:37;0;50	23851;8	72255;5;208;0;
$GPXUP;2454;11:12:38;0;50	23851;8	72255;5;208;0;
$GPXUP;2454;11:12:39;0;50	23851;8	72255;5;208;0;
$GPXUP;2454;11:12:40;0;50	23851;8	72255;5;208;0;
$GPXUP;2454;11:12:41;0;50	23851;8	72255;5;208;0;
$GPXUP;2454;11:12:42;0;50	23852;8	72256;5;208;0;
$GPXUP;2454;11:12:43;0;50	23852;8	72256;5;208;0;
$GPXUP;2454;11:12:44;0;50	23852;8	72256;5;208;0;
$GPXUP;2454;11:12:45;0;50	23852;8	72256;5;208;0;
$GPXUP;2454;11:12:46;0;50	23852;8	72256;5;208;0;
$GPXUP;2454;11:12:47;0;50	23852;8	72256;5;208;0;
$GPXUP;2454;11:12:48;0;50	23852;8	72256;5;208;0;
$GPXUP;2454;11:12:49;0;50	23852;8	72256;5;208;0;
$GPXUP;2454;11:12:50;0;50	23852;8	72256;5;208;0;
$GPXUP;2454;11:12:51;0;50	23852;8	72256;5;208;0;
$GPXUP;2454;11:12:52;0;50	23852;8	72256;5;208;0;
$GPXUP;2454;11:12:53;0;50	23852;8	72256;5;208;0;
$GPXUP;2454;11:12:54;0;50	23852;8	72256;5;208;0;
$GPXUP;2454;11:12:55;0;50	23852;8	72256;5;208;0;
$GPXUP;2454;11:12:56;0;50	23852;8	72256;5;208;0;
$GPXUP;2454;11:12:57;0;50	23852;8	72256;5;208;0;
$GPXUP;2454;11:12:58;0;50	23852;8	72256;5;208;0;
$GPXUP;2454;11:12:59;0;50	23852;8	72256;5;208;0;
$GPXUP;2454;11:13:00;0;50	23852;8	72256;5;208;0;
$GPXUP;2454;11:13:01;0;50	23852;8	72256;5;208;0;
$GPXUP;2454;11:13:02;0;50	23852;8	72256;5;208;0;
$GPXUP;2454;11:13:03;0;50	23852;8	72256;5;208;0;
$GPXUP;2454;11:13:04;0;50	23852;8	72256;5;208;0;
$GPXUP;2454;11:13:05;0;50	23852;8	72256;5;208;0;
$GPXUP;2454;11:13:06;0;50	23852;8	72256;5;208;0;
$GPXUP;2454;11:13:07;0;50	23852;8	72257;5;208;0;
$GPXUP;2454;11:13:08;0;50	23852;8	72257;5;208;0;
$GPXUP;2454;11:13:09;0;50	23852;8	72257;5;208;0;
$GPXUP;2454;11:13:10;0;50	23852;8	72257;5;208;0;
$GPXUP;2454;11:13:11;0;50	23852;8	72257;5;209;0;
$GPXUP;2454;11:13:12;0;50	23852;8	72257;5;209;0;
$GPXUP;2454;11:13:13;0;50	23852;8	72257;5;210;0;
$GPXUP;2454;11:13:14;0;50	23852;8	72257;5;210;0;
$GPXUP;2454;11:13:15;0;50	23852;8	72257;5;210;0;
$GPXUP;2454;11:13:16;0;50	23852;8	72257;5;210;0;
$GPXUP;2454;11:13:17;0;50	23852;8	72257;5;210;0;
$GPXUP;2454;11:13:18;0;50	23852;8	72257;5;210;0;
$GPXUP;2454;11:13:19;0;50	23852;8	72257;5;210;0;
$GPXUP;2454;11:13:20;0;50	23852;8	72257;5;210;0;
$GPXUP;2454;11:13:21;0;50	23852;8	72257;5;210;0;
$GPXUP;2454;11:13:22;0;50	23852;8	72257;5;210;0;
$GPXUP;2454;11:13:23;0;50	23852;8	72258;5;210;0;
$GPXUP;2454;11:13:24;0;50	23852;8	72258;5;210;0;
$GPXUP;2454;11:13:25;0;50	23852;8	72258;5;210;0;
$GPXUP;2454;11:13:26;0;50	23852;8	72258;5;210;0;
$GPXUP;2454;11:13:27;0;50	23853;8	72258;5;209;0;
$GPXUP;2454;11:13:28;0;50	23852;8	72258;5;209;0;
$GPXUP;2454;11:13:29;0;50	23852;8	72258;5;209;0;
$GPXUP;2454;11:13:30;0;50	23852;8	72258;5;209;0;
$GPXUP;2454;11:13:31;0;50	23852;8	72258;5;209;0;
$GPXUP;2454;11:13:32;0;50	23853;8	72259;5;208;0;
$GPXUP;2454;11:13:33;0;50	23853;8	72259;5;208;0;
$GPXUP;2454;11:13:34;0;50	23853;8	72259;5;207;0;
$GPXUP;2454;11:13:35;0;50	23853;8	72259;5;207;0;
$GPXUP;2454;11:13:36;0;50	23853;8	72259;5;207;0;
$GPXUP;2454;11:13:37;0;50	23853;8	72259;5;206;0;
$GPXUP;2454;11:13:38;0;50	23853;8	72259;5;206;0;
$GPXUP;2454;11:13:39;0;50	23853;8	72259;5;206;0;
$GPXUP;2454;11:13:40;0;50	23853;8	72259;5;206;0;
$GPXUP;2454;11:13:41;0;50	23853;8	72259;5;206;0;
$GPXUP;2454;11:13:42;0;50	23853;8	72259;5;206;0;
$GPXUP;2454;11:13:43;0;50	23853;8	72259;5;206;0;
$GPXUP;2454;11:13:44;0;50	23853;8	72257;5;206;0;
$GPXUP;2454;11:13:45;0;50	23853;8	72257;5;206;0;
$GPXUP;2454;11:13:46;0;50	23853;8	72257;5;206;0;
$GPXUP;2454;11:13:47;0;50	23853;8	72257;5;206;0;
$GPXUP;2454;11:13:48;0;50	23853;8	72257;5;206;0;
$GPXUP;2454;11:13:49;0;50	23853;8	72257;5;206;0;
$GPXUP;2454;11:13:50;0;50	23853;8	72257;5;206;0;
$GPXUP;2454;11:13:51;0;50	23853;8	72257;5;206;0;
$GPXUP;2454;11:13:52;0;50	23853;8	72257;5;206;0;
$GPXUP;2454;11:13:53;0;50	23853;8	72257;5;206;0;
$GPXUP;2454;11:13:54;0;50	23853;8	72257;5;206;0;
$GPXUP;2454;11:13:55;0;50	23853;8	72257;5;206;0;
$GPXUP;2454;11:13:56;0;50	23853;8	72257;5;206;0;
$GPXUP;2454;11:13:57;0;50	23853;8	72257;5;206;0;
$GPXUP;2454;11:13:58;0;50	23853;8	72257;5;206;0;
$GPXUP;2454;11:13:59;0;50	23853;8	72257;5;206;0;
$GPXUP;2454;11:14:00;0;50	23853;8	72257;5;206;0;
$GPXUP;2454;11:14:01;0;50	23853;8	72257;5;206;0;
$GPXUP;2454;11:14:02;0;50	23853;8	72257;5;207;0;
$GPXUP;2454;11:14:03;0;50	23853;8	72257;5;207;0;
$GPXUP;2454;11:14:04;0;50	23853;8	72257;5;207;0;
$GPXUP;2454;11:14:05;0;50	23853;8	72257;5;207;0;
$GPXUP;2454;11:14:06;0;50	23853;8	72256;5;208;0;
$GPXUP;2454;11:14:07;0;50	23853;8	72256;5;208;0;
$GPXUP;2454;11:14:08;0;50	23853;8	72256;5;208;0;
$GPXUP;2454;11:14:09;0;50	23853;8	72256;5;208;0;
$GPXUP;2454;11:14:10;0;50	23852;8	72255;5;209;0;
$GPXUP;2454;11:14:11;0;50	23852;8	72255;5;209;0;
$GPXUP;2454;11:14:12;0;50	23852;8	72255;5;210;0;
$GPXUP;2454;11:14:13;0;50	23852;8	72255;5;210;0;
$GPXUP;2454;11:14:14;0;50	23852;8	72255;5;210;0;
$GPXUP;2454;11:14:15;0;50	23852;8	72255;5;210;0;
$GPXUP;2454;11:14:16;0;50	23852;8	72255;5;210;0;
$GPXUP;2454;11:14:17;0;50	23852;8	72255;5;210;0;
$GPXUP;2454;11:14:18;0;50	23852;8	72255;5;210;0;
$GPXUP;2454;11:14:19;0;50	23852;8	72255;5;210;0;
$GPXUP;2454;11:14:20;0;50	23852;8	72255;5;210;0;
$GPXUP;2454;11:14:21;0;50	23852;8	72255;5;210;0;
$GPXUP;2454;11:14:22;0;50	23852;8	72255;5;210;0;
$GPXUP;2454;11:14:23;0;50	23852;8	72255;5;210;0;
$GPXUP;2454;11:14:24;0;50	23852;8	72255;5;210;0;
$GPXUP;2454;11:14:25;0;50	23852;8	72255;5;210;0;
$GPXUP;2454;11:14:26;0;50	23852;8	72255;5;210;0;
$GPXUP;2454;11:14:27;0;50	23852;8	72255;5;210;0;
$GPXUP;2454;11:14:28;0;50	23852;8	72255;5;211;0;
$GPXUP;2454;11:14:29;0;50	23852;8	72255;5;211;0;
$GPXUP;2454;11:14:30;0;50	23852;8	72255;5;212;0;
$GPXUP;2454;11:14:31;0;50	23852;8	72255;5;212;0;
$GPXUP;2454;11:14:32;0;50	23852;8	72255;5;212;0;
$GPXUP;2454;11:14:33;0;50	23852;8	72255;5;211;0;
$GPXUP;2454;11:14:34;0;50	23852;8	72255;5;211;0;
$GPXUP;2454;11:14:35;0;50	23852;8	72255;5;211;0;
$GPXUP;2454;11:14:36;0;50	23852;8	72254;5;211;0;
$GPXUP;2454;11:14:37;0;50	23852;8	72254;5;210;0;
$GPXUP;2454;11:14:38;0;50	23852;8	72254;5;210;0;
$GPXUP;2454;11:14:39;0;50	23852;8	72254;5;210;0;
$GPXUP;2454;11:14:40;0;50	23852;8	72254;5;210;0;
$GPXUP;2454;11:14:41;0;50	23852;8	72254;5;210;0;
$GPXUP;2454;11:14:42;0;50	23852;8	72254;5;210;0;
$GPXUP;2454;11:14:43;0;50	23852;8	72254;5;210;0;
$GPXUP;2454;11:14:44;0;50	23852;8	72254;5;210;0;
$GPXUP;2454;11:14:45;0;50	23852;8	72254;5;210;0;
$GPXUP;2454;11:14:46;0;50	23852;8	72254;5;210;0;
$GPXUP;2454;11:14:47;0;50	23852;8	72254;5;210;0;
$GPXUP;2454;11:14:48;0;50	23852;8	72254;5;211;0;
$GPXUP;2454;11:14:49;0;50	23852;8	72254;5;211;0;
$GPXUP;2454;11:14:50;0;50	23852;8	72254;5;211;0;
$GPXUP;2454;11:14:51;0;50	23852;8	72254;5;211;0;
$GPXUP;2454;11:14:52;0;50	23852;8	72254;5;211;0;
$GPXUP;2454;11:14:53;0;50	23852;8	72254;5;211;0;
$GPXUP;2454;11:14:54;0;50	23852;8	72254;5;211;0;
$GPXUP;2454;11:14:55;0;50	23853;8	72254;5;212;0;
$GPXUP;2454;11:14:56;0;50	23853;8	72254;5;212;0;
$GPXUP;2454;11:14:57;0;50	23853;8	72254;5;212;0;
$GPXUP;2454;11:14:58;0;50	23853;8	72254;5;212;0;
$GPXUP;2454;11:14:59;0;50	23852;8	72254;5;212;0;
$GPXUP;2454;11:15:00;0;50	23852;8	72254;5;212;0;
$GPXUP;2454;11:15:01;0;50	23852;8	72254;5;212;0;
$GPXUP;2454;11:15:02;0;50	23852;8	72254;5;212;0;
$GPXUP;2454;11:15:03;0;50	23853;8	72254;5;212;0;
$GPXUP;2454;11:15:04;0;50	23853;8	72254;5;212;0;
$GPXUP;2454;11:15:05;0;50	23853;8	72254;5;212;0;
$GPXUP;2454;11:15:06;0;50	23853;8	72254;5;212;0;
$GPXUP;2454;11:15:07;0;50	23853;8	72254;5;212;0;
$GPXUP;2454;11:15:08;0;50	23852;8	72254;5;211;0;
$GPXUP;2454;11:15:09;0;50	23852;8	72254;5;211;0;
$GPXUP;2454;11:15:10;0;50	23852;8	72254;5;211;0;
$GPXUP;2454;11:15:11;0;50	23852;8	72254;5;211;0;
$GPXUP;2454;11:15:12;0;50	23852;8	72254;5;211;0;
$GPXUP;2454;11:15:13;0;50	23852;8	72254;5;211;0;
$GPXUP;2454;11:15:14;0;50	23852;8	72255;5;211;0;
$GPXUP;2454;11:15:15;0;50	23852;8	72255;5;211;0;
$GPXUP;2454;11:15:16;0;50	23852;8	72255;5;211;0;
$GPXUP;2454;11:15:17;0;50	23852;8	72255;5;211;0;
$GPXUP;2454;11:15:18;0;50	23852;8	72255;5;211;0;
$GPXUP;2454;11:15:19;0;50	23852;8	72255;5;211;0;
$GPXUP;2454;11:15:20;0;50	23852;8	72255;5;211;0;
$GPXUP;2454;11:15:21;0;50	23852;8	72255;5;211;0;
$GPXUP;2454;11:15:22;0;50	23852;8	72255;5;211;0;
$GPXUP;2454;11:15:23;0;50	23852;8	72255;5;211;0;
$GPXUP;2454;11:15:24;0;50	23852;8	72255;5;211;0;
$GPXUP;2454;11:15:25;0;50	23852;8	72255;5;211;0;
$GPXUP;2454;11:15:26;0;50	23852;8	72255;5;210;0;
$GPXUP;2454;11:15:27;0;50	23852;8	72255;5;210;0;
$GPXUP;2454;11:15:28;0;50	23852;8	72255;5;210;0;
$GPXUP;2454;11:15:29;0;50	23852;8	72255;5;210;0;
$GPXUP;2454;11:15:30;0;50	23852;8	72255;5;210;0;
$GPXUP;2454;11:15:31;0;50	23852;8	72255;5;210;0;
$GPXUP;2454;11:15:32;0;50	23852;8	72255;5;210;0;
$GPXUP;2454;11:15:33;0;50	23852;8	72255;5;210;0;
$GPXUP;2454;11:15:34;0;50	23852;8	72255;5;210;0;
$GPXUP;2454;11:15:35;0;50	23852;8	72255;5;210;0;
$GPXUP;2454;11:15:36;0;50	23852;8	72255;5;210;0;
$GPXUP;2454;11:15:37;0;50	23852;8	72255;5;210;0;
$GPXUP;2454;11:15:38;0;50	23852;8	72255;5;210;0;
$GPXUP;2454;11:15:39;0;50	23852;8	72255;5;210;0;
$GPXUP;2454;11:15:40;0;50	23852;8	72255;5;210;0;
$GPXUP;2454;11:15:41;0;50	23852;8	72255;5;210;0;
$GPXUP;2454;11:15:42;0;50	23852;8	72255;5;210;0;
$GPXUP;2454;11:15:43;0;50	23852;8	72255;5;210;0;
$GPXUP;2454;11:15:44;0;50	23852;8	72255;5;210;0;
$GPXUP;2454;11:15:45;0;50	23852;8	72255;5;210;0;
$GPXUP;2454;11:15:46;0;50	23852;8	72255;5;210;0;
$GPXUP;2454;11:15:47;0;50	23852;8	72255;5;210;0;
$GPXUP;2454;11:15:48;0;50	23852;8	72255;5;210;0;
$GPXUP;2454;11:15:49;0;50	23852;8	72255;5;210;0;
$GPXUP;2454;11:15:50;0;50	23851;8	72255;5;211;0;
$GPXUP;2454;11:15:51;0;50	23851;8	72255;5;211;0;
$GPXUP;2454;11:15:52;0;50	23851;8	72255;5;211;0;
$GPXUP;2454;11:15:53;0;50	23851;8	72255;5;211;0;
$GPXUP;2454;11:15:54;0;50	23851;8	72256;5;211;0;
$GPXUP;2454;11:15:55;0;50	23852;8	72256;5;212;0;
$GPXUP;2454;11:15:56;0;50	23852;8	72256;5;212;0;
$GPXUP;2454;11:15:57;0;50	23852;8	72256;5;212;0;
$GPXUP;2454;11:15:58;0;50	23852;8	72256;5;212;0;
$GPXUP;2454;11:15:59;0;50	23851;8	72256;5;212;0;
$GPXUP;2454;11:16:00;0;50	23851;8	72256;5;213;0;
$GPXUP;2454;11:16:01;0;50	23851;8	72256;5;213;0;
$GPXUP;2454;11:16:02;0;50	23851;8	72256;5;213;0;
$GPXUP;2454;11:16:03;0;50	23851;8	72256;5;215;0;
$GPXUP;2454;11:16:04;0;50	23851;8	72256;5;215;0;
$GPXUP;2454;11:16:05;0;50	23851;8	72256;5;215;0;
$GPXUP;2454;11:16:06;0;50	23851;8	72256;5;215;0;
$GPXUP;2454;11:16:07;0;50	23851;8	72254;5;216;0;
$GPXUP;2454;11:16:08;0;50	23851;8	72256;5;216;0;
$GPXUP;2454;11:16:09;0;50	23851;8	72256;5;216;0;
$GPXUP;2454;11:16:10;0;50	23851;8	72256;5;216;0;
$GPXUP;2454;11:16:11;0;50	23851;8	72256;5;216;0;
$GPXUP;2454;11:16:12;0;50	23851;8	72256;5;216;0;
$GPXUP;2454;11:16:13;0;50	23851;8	72256;5;216;0;
$GPXUP;2454;11:16:14;0;50	23852;8	72256;5;217;0;
$GPXUP;2454;11:16:15;0;50	23852;8	72256;5;217;0;
$GPXUP;2454;11:16:16;0;50	23852;8	72256;5;217;0;
$GPXUP;2454;11:16:17;0;50	23852;8	72256;5;217;0;
$GPXUP;2454;11:16:18;0;50	23852;8	72256;5;217;0;
$GPXUP;2454;11:16:19;0;50	23852;8	72256;5;217;0;
$GPXUP;2454;11:16:20;0;50	23852;8	72256;5;217;0;
$GPXUP;2454;11:16:21;0;50	23852;8	72256;5;217;0;
$GPXUP;2454;11:16:22;0;50	23852;8	72256;5;217;0;
$GPXUP;2454;11:16:23;0;50	23852;8	72256;5;217;0;
$GPXUP;2454;11:16:24;0;50	23852;8	72256;5;217;0;
$GPXUP;2454;11:16:25;0;50	23852;8	72254;5;217;0;
$GPXUP;2454;11:16:26;0;50	23852;8	72254;5;217;0;
$GPXUP;2454;11:16:27;0;50	23852;8	72254;5;217;0;
$GPXUP;2454;11:16:28;0;50	23852;8	72254;5;217;0;
$GPXUP;2454;11:16:29;0;50	23852;8	72254;5;217;0;
$GPXUP;2454;11:16:30;0;50	23852;8	72254;5;217;0;
$GPXUP;2454;11:16:31;0;50	23852;8	72254;5;217;0;
$GPXUP;2454;11:16:32;0;50	23852;8	72254;5;217;0;
$GPXUP;2454;11:16:33;0;50	23852;8	72254;5;217;0;
$GPXUP;2454;11:16:34;0;50	23851;8	72254;5;216;0;
$GPXUP;2454;11:16:35;0;50	23851;8	72254;5;216;0;
$GPXUP;2454;11:16:36;0;50	23852;8	72254;5;215;0;
$GPXUP;2454;11:16:37;0;50	23852;8	72254;5;215;0;
$GPXUP;2454;11:16:38;0;50	23852;8	72254;5;215;0;
$GPXUP;2454;11:16:39;0;50	23852;8	72253;5;215;0;
$GPXUP;2454;11:16:40;0;50	23852;8	72253;5;214;0;
$GPXUP;2454;11:16:41;0;50	23852;8	72253;5;214;0;
$GPXUP;2454;11:16:42;0;50	23852;8	72253;5;214;0;
$GPXUP;2454;11:16:43;0;50	23852;8	72253;5;214;0;
$GPXUP;2454;11:16:44;0;50	23852;8	72253;5;213;0;
$GPXUP;2454;11:16:45;0;50	23852;8	72253;5;213;0;
$GPXUP;2454;11:16:46;0;50	23852;8	72253;5;213;0;
$GPXUP;2454;11:16:47;0;50	23852;8	72253;5;213;0;
$GPXUP;2454;11:16:48;0;50	23852;8	72253;5;213;0;
$GPXUP;2454;11:16:49;0;50	23852;8	72253;5;213;0;
$GPXUP;2454;11:16:50;0;50	23851;8	72253;5;212;0;
$GPXUP;2454;11:16:51;0;50	23851;8	72253;5;212;0;
$GPXUP;2454;11:16:52;0;50	23852;8	72254;5;212;0;
$GPXUP;2454;11:16:53;0;50	23852;8	72254;5;212;0;
$GPXUP;2454;11:16:54;0;50	23851;8	72254;5;211;0;
$GPXUP;2454;11:16:55;0;50	23851;8	72254;5;211;0;
$GPXUP;2454;11:16:56;0;50	23851;8	72254;5;210;0;
$GPXUP;2454;11:16:57;0;50	23851;8	72254;5;210;0;
$GPXUP;2454;11:16:58;0;50	23851;8	72254;5;210;0;
$GPXUP;2454;11:16:59;0;50	23851;8	72254;5;209;0;
$GPXUP;2454;11:17:00;0;50	23851;8	72254;5;208;0;
$GPXUP;2454;11:17:01;0;50	23851;8	72254;5;207;0;
$GPXUP;2454;11:17:02;0;50	23851;8	72254;5;207;0;
$GPXUP;2454;11:17:03;0;50	23852;8	72254;5;207;0;
$GPXUP;2454;11:17:04;0;50	23851;8	72254;5;206;0;
$GPXUP;2454;11:17:05;0;50	23851;8	72254;5;206;0;
$GPXUP;2454;11:17:06;0;50	23851;8	72254;5;206;0;
$GPXUP;2454;11:17:07;0;50	23852;8	72254;5;205;0;
$GPXUP;2454;11:17:08;0;50	23851;8	72254;5;205;0;
$GPXUP;2454;11:17:09;0;50	23851;8	72254;5;205;0;
$GPXUP;2454;11:17:10;0;50	23851;8	72254;5;205;0;
$GPXUP;2454;11:17:11;0;50	23852;8	72255;5;204;0;
$GPXUP;2454;11:17:12;0;50	23852;8	72255;5;204;0;
$GPXUP;2454;11:17:13;0;50	23852;8	72255;5;204;0;
$GPXUP;2454;11:17:14;0;50	23851;8	72255;5;203;0;
$GPXUP;2454;11:17:15;0;50	23851;8	72255;5;203;0;
$GPXUP;2454;11:17:16;0;50	23852;8	72255;5;202;0;
$GPXUP;2454;11:17:17;0;50	23852;8	72255;5;202;0;
$GPXUP;2454;11:17:18;0;50	23852;8	72255;5;202;0;
$GPXUP;2454;11:17:19;0;50	23852;8	72255;5;202;0;
$GPXUP;2454;11:17:20;0;50	23852;8	72255;5;202;0;
$GPXUP;2454;11:17:21;0;50	23852;8	72255;5;202;0;
$GPXUP;2454;11:17:22;0;50	23852;8	72255;5;202;0;
$GPXUP;2454;11:17:23;0;50	23852;8	72255;5;202;0;
$GPXUP;2454;11:17:24;0;50	23852;8	72255;5;202;0;
$GPXUP;2454;11:17:25;0;50	23851;8	72255;5;203;0;
$GPXUP;2454;11:17:26;0;50	23851;8	72255;5;203;0;
$GPXUP;2454;11:17:27;0;50	23852;8	72255;5;204;0;
$GPXUP;2454;11:17:28;0;50	23852;8	72255;5;204;0;
$GPXUP;2454;11:17:29;0;50	23852;8	72255;5;204;0;
$GPXUP;2454;11:17:30;0;50	23852;8	72255;5;204;0;
$GPXUP;2454;11:17:31;0;50	23852;8	72254;5;205;0;
$GPXUP;2454;11:17:32;0;50	23852;8	72254;5;205;0;
$GPXUP;2454;11:17:33;0;50	23852;8	72254;5;205;0;
$GPXUP;2454;11:17:34;0;50	23852;8	72254;5;205;0;
$GPXUP;2454;11:17:35;0;50	23852;8	72255;5;205;0;
$GPXUP;2454;11:17:36;0;50	23852;8	72255;5;205;0;
$GPXUP;2454;11:17:37;0;50	23852;8	72255;5;205;0;
$GPXUP;2454;11:17:38;0;50	23852;8	72255;5;205;0;
$GPXUP;2454;11:17:39;0;50	23852;8	72255;5;205;0;
$GPXUP;2454;11:17:40;0;50	23852;8	72255;5;205;0;
$GPXUP;2454;11:17:41;0;50	23852;8	72255;5;205;0;
$GPXUP;2454;11:17:42;0;50	23852;8	72254;5;205;0;
$GPXUP;2454;11:17:43;0;50	23852;8	72254;5;205;0;
$GPXUP;2454;11:17:44;0;50	23852;8	72254;5;206;0;
$GPXUP;2454;11:17:45;0;50	23852;8	72254;5;206;0;
$GPXUP;2454;11:17:46;0;50	23852;8	72254;5;206;0;
$GPXUP;2454;11:17:47;0;50	23852;8	72254;5;206;0;
$GPXUP;2454;11:17:48;0;50	23852;8	72254;5;207;0;
$GPXUP;2454;11:17:49;0;50	23852;8	72254;5;207;0;
$GPXUP;2454;11:17:50;0;50	23853;8	72254;5;208;0;
$GPXUP;2454;11:17:51;0;50	23852;8	72254;5;209;0;
$GPXUP;2454;11:17:52;0;50	23852;8	72254;5;209;0;
$GPXUP;2454;11:17:53;0;50	23853;8	72254;5;210;0;
$GPXUP;2454;11:17:54;0;50	23852;8	72254;5;211;0;
$GPXUP;2454;11:17:55;0;50	23852;8	72254;5;211;0;
$GPXUP;2454;11:17:56;0;50	23852;8	72254;5;211;0;
$GPXUP;2454;11:17:57;0;50	23852;8	72254;5;211;0;
$GPXUP;2454;11:17:58;0;50	23852;8	72254;5;212;0;
$GPXUP;2454;11:17:59;0;50	23852;8	72254;5;212;0;
$GPXUP;2454;11:18:00;0;50	23852;8	72254;5;212;0;
$GPXUP;2454;11:18:01;0;50	23852;8	72254;5;212;0;
$GPXUP;2454;11:18:02;0;50	23852;8	72254;5;212;0;
$GPXUP;2454;11:18:03;0;50	23852;8	72254;5;212;0;
$GPXUP;2454;11:18:04;0;50	23852;8	72254;5;212;0;
$GPXUP;2454;11:18:05;0;50	23852;8	72254;5;212;0;
$GPXUP;2454;11:18:06;0;50	23852;8	72254;5;212;0;
$GPXUP;2454;11:18:07;0;50	23852;8	72254;5;212;0;
$GPXUP;2454;11:18:08;0;50	23852;8	72254;5;212;0;
$GPXUP;2454;11:18:09;0;50	23852;8	72252;5;212;0;
$GPXUP;2454;11:18:10;0;50	23852;8	72252;5;212;0;
$GPXUP;2454;11:18:11;0;50	23852;8	72252;5;212;0;
$GPXUP;2454;11:18:12;0;50	23852;8	72252;5;212;0;
$GPXUP;2454;11:18:13;0;50	23852;8	72252;5;212;0;
$GPXUP;2454;11:18:14;0;50	23852;8	72252;5;212;0;
$GPXUP;2454;11:18:15;0;50	23852;8	72252;5;212;0;
$GPXUP;2454;11:18:16;0;50	23852;8	72252;5;212;0;
$GPXUP;2454;11:18:17;0;50	23852;8	72252;5;212;0;
$GPXUP;2454;11:18:18;0;50	23852;8	72252;5;212;0;
$GPXUP;2454;11:18:19;0;50	23852;8	72252;5;212;0;
$GPXUP;2454;11:18:20;0;50	23852;8	72252;5;212;0;
$GPXUP;2454;11:18:21;0;50	23852;8	72252;5;212;0;
$GPXUP;2454;11:18:22;0;50	23852;8	72252;5;212;0;
$GPXUP;2454;11:18:23;0;50	23852;8	72252;5;212;0;
$GPXUP;2454;11:18:24;0;50	23852;8	72254;5;212;0;
$GPXUP;2454;11:18:25;0;50	23852;8	72254;5;212;0;
$GPXUP;2454;11:18:26;0;50	23852;8	72254;5;212;0;
$GPXUP;2454;11:18:27;0;50	23852;8	72253;5;213;0;
$GPXUP;2454;11:18:28;0;50	23852;8	72253;5;213;0;
$GPXUP;2454;11:18:29;0;50	23852;8	72253;5;213;0;
$GPXUP;2454;11:18:30;0;50	23852;8	72253;5;213;0;
$GPXUP;2454;11:18:31;0;50	23852;8	72253;5;213;0;
$GPXUP;2454;11:18:32;0;50	23852;8	72253;5;214;0;
$GPXUP;2454;11:18:33;0;50	23852;8	72253;5;214;0;
$GPXUP;2454;11:18:34;0;50	23852;8	72253;5;214;0;
$GPXUP;2454;11:18:35;0;50	23852;8	72253;5;214;0;
$GPXUP;2454;11:18:36;0;50	23852;8	72253;5;215;0;
$GPXUP;2454;11:18:37;0;50	23852;8	72253;5;215;0;
$GPXUP;2454;11:18:38;0;50	23852;8	72253;5;215;0;
$GPXUP;2454;11:18:39;0;50	23851;8	72253;5;216;0;
$GPXUP;2454;11:18:40;0;50	23851;8	72253;5;216;0;
$GPXUP;2454;11:18:41;0;50	23851;8	72253;5;216;0;
$GPXUP;2454;11:18:42;0;50	23852;8	72253;5;217;0;
$GPXUP;2454;11:18:43;0;50	23852;8	72253;5;217;0;
$GPXUP;2454;11:18:44;0;50	23852;8	72253;5;217;0;
$GPXUP;2454;11:18:45;0;50	23852;8	72253;5;217;0;
$GPXUP;2454;11:18:46;0;50	23852;8	72253;5;217;0;
$GPXUP;2454;11:18:47;0;50	23852;8	72253;5;217;0;
$GPXUP;2454;11:18:48;0;50	23851;8	72253;5;216;0;
$GPXUP;2454;11:18:49;0;50	23851;8	72253;5;216;0;
$GPXUP;2454;11:18:50;0;50	23851;8	72253;5;216;0;
$GPXUP;2454;11:18:51;0;50	23851;8	72253;5;216;0;
$GPXUP;2454;11:18:52;0;50	23851;8	72253;5;216;0;
$GPXUP;2454;11:18:53;0;50	23851;8	72253;5;216;0;
$GPXUP;2454;11:18:54;0;50	23852;8	72253;5;217;0;
$GPXUP;2454;11:18:55;0;50	23852;8	72253;5;217;0;
$GPXUP;2454;11:18:56;0;50	23852;8	72253;5;217;0;
$GPXUP;2454;11:18:57;0;50	23852;8	72253;5;217;0;
$GPXUP;2454;11:18:58;0;50	23852;8	72253;5;217;0;
$GPXUP;2454;11:18:59;0;50	23852;8	72253;5;217;0;
$GPXUP;2454;11:19:00;0;50	23852;8	72253;5;217;0;
$GPXUP;2454;11:19:01;0;50	23852;8	72253;5;217;0;
$GPXUP;2454;11:19:02;0;50	23852;8	72253;5;217;0;
$GPXUP;2454;11:19:03;0;50	23852;8	72253;5;217;0;
$GPXUP;2454;11:19:04;0;50	23853;8	72253;5;216;0;
$GPXUP;2454;11:19:05;0;50	23852;8	72253;5;215;0;
$GPXUP;2454;11:19:06;0;50	23852;8	72253;5;215;0;
$GPXUP;2454;11:19:07;0;50	23852;8	72253;5;215;0;
$GPXUP;2454;11:19:08;0;50	23852;8	72253;5;215;0;
$GPXUP;2454;11:19:09;0;50	23852;8	72253;5;215;0;
$GPXUP;2454;11:19:10;0;50	23852;8	72253;5;215;0;
$GPXUP;2454;11:19:11;0;50	23852;8	72253;5;215;0;
$GPXUP;2454;11:19:12;0;50	23853;8	72253;5;215;0;
$GPXUP;2454;11:19:13;0;50	23852;8	72253;5;214;0;
$GPXUP;2454;11:19:14;0;50	23852;8	72253;5;214;0;
$GPXUP;2454;11:19:15;0;50	23852;8	72253;5;214;0;
$GPXUP;2454;11:19:16;0;50	23852;8	72253;5;214;0;
$GPXUP;2454;11:19:17;0;50	23852;8	72253;5;214;0;
$GPXUP;2454;11:19:18;0;50	23852;8	72253;5;214;0;
$GPXUP;2454;11:19:19;0;50	23852;8	72254;5;212;0;
$GPXUP;2454;11:19:20;0;50	23852;8	72254;5;212;0;
$GPXUP;2454;11:19:21;0;50	23852;8	72254;5;212;0;
$GPXUP;2454;11:19:22;0;50	23852;8	72254;5;212;0;
$GPXUP;2454;11:19:23;0;50	23852;8	72254;5;212;0;
$GPXUP;2454;11:19:24;0;50	23852;8	72254;5;212;0;
$GPXUP;2454;11:19:25;0;50	23852;8	72254;5;212;0;
$GPXUP;2454;11:19:26;0;50	23852;8	72254;5;212;0;
$GPXUP;2454;11:19:27;0;50	23852;8	72254;5;212;0;
$GPXUP;2454;11:19:28;0;50	23852;8	72254;5;212;0;
$GPXUP;2454;11:19:29;0;50	23852;8	72254;5;212;0;
$GPXUP;2454;11:19:30;0;50	23852;8	72254;5;212;0;
$GPXUP;2454;11:19:31;0;50	23852;8	72254;5;212;0;
$GPXUP;2454;11:19:32;0;50	23852;8	72254;5;212;0;
$GPXUP;2454;11:19:33;0;50	23851;8	72254;5;211;0;
$GPXUP;2454;11:19:34;0;50	23851;8	72254;5;211;0;
$GPXUP;2454;11:19:35;0;50	23852;8	72254;5;210;0;
$GPXUP;2454;11:19:36;0;50	23852;8	72254;5;210;0;
$GPXUP;2454;11:19:37;0;50	23852;8	72254;5;210;0;
$GPXUP;2454;11:19:38;0;50	23852;8	72254;5;210;0;
$GPXUP;2454;11:19:39;0;50	23851;8	72254;5;211;0;
$GPXUP;2454;11:19:40;0;50	23852;8	72254;5;212;0;
$GPXUP;2454;11:19:41;0;50	23852;8	72254;5;212;0;
$GPXUP;2454;11:19:42;0;50	23852;8	72254;5;212;0;
$GPXUP;2454;11:19:43;0;50	23852;8	72254;5;212;0;
$GPXUP;2454;11:19:44;0;50	23852;8	72254;5;212;0;
$GPXUP;2454;11:19:45;0;50	23852;8	72254;5;212;0;
$GPXUP;2454;11:19:46;0;50	23852;8	72253;5;213;0;
$GPXUP;2454;11:19:47;0;50	23852;8	72253;5;213;0;
$GPXUP;2454;11:19:48;0;50	23852;8	72253;5;213;0;
$GPXUP;2454;11:19:49;0;50	23852;8	72253;5;213;0;
$GPXUP;2454;11:19:50;0;50	23852;8	72253;5;213;0;
$GPXUP;2454;11:19:51;0;50	23852;8	72255;5;214;0;
$GPXUP;2454;11:19:52;0;50	23851;8	72254;5;215;0;
$GPXUP;2454;11:19:53;0;50	23851;8	72254;5;215;0;
$GPXUP;2454;11:19:54;0;50	23851;8	72254;5;215;0;
$GPXUP;2454;11:19:55;0;50	23851;8	72254;5;215;0;
$GPXUP;2454;11:19:56;0;50	23851;8	72254;5;215;0;
$GPXUP;2454;11:19:57;0;50	23851;8	72254;5;215;0;
$GPXUP;2454;11:19:58;0;50	23851;8	72254;5;215;0;
$GPXUP;2454;11:19:59;0;50	23851;8	72254;5;215;0;
$GPXUP;2454;11:20:00;0;50	23851;8	72254;5;215;0;
$GPXUP;2454;11:20:01;0;50	23852;8	72254;5;215;0;
$GPXUP;2454;11:20:02;0;50	23852;8	72254;5;215;0;
$GPXUP;2454;11:20:03;0;50	23852;8	72254;5;215;0;
$GPXUP;2454;11:20:04;0;50	23851;8	72254;5;216;0;
$GPXUP;2454;11:20:05;0;50	23851;8	72254;5;216;0;
$GPXUP;2454;11:20:06;0;50	23851;8	72254;5;216;0;
$GPXUP;2454;11:20:07;0;50	23851;8	72254;5;216;0;
$GPXUP;2454;11:20:08;0;50	23851;8	72254;5;216;0;
$GPXUP;2454;11:20:09;0;50	23851;8	72254;5;216;0;
$GPXUP;2454;11:20:10;0;50	23851;8	72254;5;216;0;
$GPXUP;2454;11:20:11;0;50	23851;8	72254;5;216;0;
$GPXUP;2454;11:20:12;0;50	23851;8	72254;5;216;0;
$GPXUP;2454;11:20:13;0;50	23851;8	72254;5;215;0;
$GPXUP;2454;11:20:14;0;50	23851;8	72254;5;215;0;
$GPXUP;2454;11:20:15;0;50	23851;8	72254;5;215;0;
$GPXUP;2454;11:20:16;0;50	23851;8	72254;5;215;0;
$GPXUP;2454;11:20:17;0;50	23851;8	72254;5;215;0;
$GPXUP;2454;11:20:18;0;50	23852;8	72253;5;214;0;
$GPXUP;2454;11:20:19;0;50	23851;8	72253;5;215;0;
$GPXUP;2454;11:20:20;0;50	23851;8	72253;5;215;0;
$GPXUP;2454;11:20:21;0;50	23851;8	72253;5;215;0;
$GPXUP;2454;11:20:22;0;50	23851;8	72253;5;215;0;
$GPXUP;2454;11:20:23;0;50	23851;8	72253;5;215;0;
$GPXUP;2454;11:20:24;0;50	23851;8	72253;5;215;0;
$GPXUP;2454;11:20:25;0;50	23851;8	72253;5;215;0;
$GPXUP;2454;11:20:26;0;50	23851;8	72253;5;215;0;
$GPXUP;2454;11:20:27;0;50	23851;8	72253;5;215;0;
$GPXUP;2454;11:20:28;0;50	23851;8	72253;5;215;0;
$GPXUP;2454;11:20:29;0;50	23851;8	72253;5;215;0;
$GPXUP;2454;11:20:30;0;50	23852;8	72253;5;214;0;
$GPXUP;2454;11:20:31;0;50	23852;8	72253;5;214;0;
$GPXUP;2454;11:20:32;0;50	23852;8	72253;5;214;0;
$GPXUP;2454;11:20:33;0;50	23852;8	72253;5;214;0;
$GPXUP;2454;11:20:34;0;50	23852;8	72253;5;214;0;
$GPXUP;2454;11:20:35;0;50	23852;8	72253;5;214;0;
$GPXUP;2454;11:20:36;0;50	23852;8	72253;5;214;0;
$GPXUP;2454;11:20:37;0;50	23852;8	72253;5;214;0;
$GPXUP;2454;11:20:38;0;50	23852;8	72253;5;214;0;
$GPXUP;2454;11:20:39;0;50	23852;8	72253;5;213;0;
$GPXUP;2454;11:20:40;0;50	23852;8	72252;5;213;0;
$GPXUP;2454;11:20:41;0;50	23852;8	72252;5;212;0;
$GPXUP;2454;11:20:42;0;50	23852;8	72252;5;212;0;
$GPXUP;2454;11:20:43;0;50	23852;8	72252;5;212;0;
$GPXUP;2454;11:20:44;0;50	23852;8	72252;5;212;0;
$GPXUP;2454;11:20:45;0;50	23852;8	72252;5;212;0;
$GPXUP;2454;11:20:46;0;50	23852;8	72252;5;212;0;
$GPXUP;2454;11:20:47;0;50	23852;8	72252;5;212;0;
$GPXUP;2454;11:20:48;0;50	23852;8	72252;5;212;0;
$GPXUP;2454;11:20:49;0;50	23853;8	72252;5;212;0;
$GPXUP;2454;11:20:50;0;50	23853;8	72252;5;212;0;
$GPXUP;2454;11:20:51;0;50	23853;8	72252;5;211;0;
$GPXUP;2454;11:20:52;0;50	23853;8	72252;5;211;0;
$GPXUP;2454;11:20:53;0;50	23853;8	72252;5;211;0;
$GPXUP;2454;11:20:54;0;50	23853;8	72252;5;211;0;
$GPXUP;2454;11:20:55;0;50	23853;8	72252;5;211;0;
$GPXUP;2454;11:20:56;0;50	23853;8	72252;5;211;0;
$GPXUP;2454;11:20:57;0;50	23853;8	72252;5;211;0;
$GPXUP;2454;11:20:58;0;50	23853;8	72252;5;211;0;
$GPXUP;2454;11:20:59;0;50	23853;8	72252;5;211;0;
$GPXUP;2454;11:21:00;0;50	23853;8	72252;5;211;0;
$GPXUP;2454;11:21:01;0;50	23853;8	72252;5;211;0;
$GPXUP;2454;11:21:02;0;50	23853;8	72252;5;211;0;
$GPXUP;2454;11:21:03;0;50	23853;8	72252;5;211;0;
$GPXUP;2454;11:21:04;0;50	23853;8	72252;5;211;0;
$GPXUP;2454;11:21:05;0;50	23853;8	72252;5;211;0;
$GPXUP;2454;11:21:06;0;50	23853;8	72252;5;211;0;
$GPXUP;2454;11:21:07;0;50	23853;8	72254;5;212;0;
$GPXUP;2454;11:21:08;0;50	23853;8	72254;5;212;0;
$GPXUP;2454;11:21:09;0;50	23852;8	72254;5;212;0;
$GPXUP;2454;11:21:10;0;50	23852;8	72254;5;212;0;
$GPXUP;2454;11:21:11;0;50	23852;8	72254;5;212;0;
$GPXUP;2454;11:21:12;0;50	23852;8	72254;5;212;0;
$GPXUP;2454;11:21:13;0;50	23852;8	72254;5;212;0;
$GPXUP;2454;11:21:14;0;50	23852;8	72254;5;212;0;
$GPXUP;2454;11:21:15;0;50	23853;8	72254;5;213;0;
$GPXUP;2454;11:21:16;0;50	23853;8	72254;5;213;0;
$GPXUP;2454;11:21:17;0;50	23853;8	72254;5;213;0;
$GPXUP;2454;11:21:18;0;50	23853;8	72254;5;213;0;
$GPXUP;2454;11:21:19;0;50	23853;8	72254;5;213;0;
$GPXUP;2454;11:21:20;0;50	23853;8	72254;5;213;0;
$GPXUP;2454;11:21:21;0;50	23853;8	72254;5;213;0;
$GPXUP;2454;11:21:22;0;50	23853;8	72254;5;213;0;
$GPXUP;2454;11:21:23;0;50	23853;8	72254;5;213;0;
$GPXUP;2454;11:21:24;0;50	23853;8	72254;5;213;0;
$GPXUP;2454;11:21:25;0;50	23853;8	72254;5;213;0;
$GPXUP;2454;11:21:26;0;50	23853;8	72254;5;213;0;
$GPXUP;2454;11:21:27;0;50	23853;8	72254;5;213;0;
$GPXUP;2454;11:21:28;0;50	23853;8	72254;5;213;0;
$GPXUP;2454;11:21:29;0;50	23853;8	72254;5;213;0;
$GPXUP;2454;11:21:30;0;50	23853;8	72254;5;213;0;
$GPXUP;2454;11:21:31;0;50	23853;8	72254;5;213;0;
$GPXUP;2454;11:21:32;0;50	23853;8	72254;5;213;0;
$GPXUP;2454;11:21:33;0;50	23853;8	72254;5;213;0;
$GPXUP;2454;11:21:34;0;50	23853;8	72254;5;213;0;
$GPXUP;2454;11:21:35;0;50	23853;8	72254;5;213;0;
$GPXUP;2454;11:21:36;0;50	23853;8	72254;5;213;0;
$GPXUP;2454;11:21:37;0;50	23853;8	72254;5;213;0;
$GPXUP;2454;11:21:38;0;50	23854;8	72254;5;214;0;
$GPXUP;2454;11:21:39;0;50	23854;8	72254;5;214;0;
$GPXUP;2454;11:21:40;0;50	23853;8	72254;5;213;0;
$GPXUP;2454;11:21:41;0;50	23853;8	72254;5;213;0;
$GPXUP;2454;11:21:42;0;50	23853;8	72254;5;213;0;
$GPXUP;2454;11:21:43;0;50	23853;8	72254;5;213;0;
$GPXUP;2454;11:21:44;0;50	23854;8	72254;5;213;0;
$GPXUP;2454;11:21:45;0;50	23854;8	72254;5;213;0;
$GPXUP;2454;11:21:46;0;50	23854;8	72254;5;213;0;
$GPXUP;2454;11:21:47;0;50	23854;8	72254;5;213;0;
$GPXUP;2454;11:21:48;0;50	23854;8	72254;5;213;0;
$GPXUP;2454;11:21:49;0;50	23854;8	72254;5;213;0;
$GPXUP;2454;11:21:50;0;50	23854;8	72254;5;213;0;
$GPXUP;2454;11:21:51;0;50	23854;8	72254;5;213;0;
$GPXUP;2454;11:21:52;0;50	23854;8	72254;5;213;0;
$GPXUP;2454;11:21:53;0;50	23854;8	72254;5;213;0;
$GPXUP;2454;11:21:54;0;50	23854;8	72254;5;213;0;
$GPXUP;2454;11:21:55;0;50	23854;8	72254;5;213;0;
$GPXUP;2454;11:21:56;0;50	23854;8	72254;5;213;0;
$GPXUP;2454;11:21:57;0;50	23854;8	72254;5;213;0;
$GPXUP;2454;11:21:58;0;50	23854;8	72254;5;213;0;
$GPXUP;2454;11:21:59;0;50	23854;8	72254;5;213;0;
$GPXUP;2454;11:22:00;0;50	23854;8	72254;5;213;0;
$GPXUP;2454;11:22:01;0;50	23853;8	72254;5;212;0;
$GPXUP;2454;11:22:02;0;50	23853;8	72254;5;212;0;
$GPXUP;2454;11:22:03;0;50	23853;8	72254;5;212;0;
$GPXUP;2454;11:22:04;0;50	23853;8	72254;5;212;0;
$GPXUP;2454;11:22:05;0;50	23853;8	72254;5;212;0;
$GPXUP;2454;11:22:06;0;50	23853;8	72254;5;212;0;
$GPXUP;2454;11:22:07;0;50	23852;8	72254;5;211;0;
$GPXUP;2454;11:22:08;0;50	23853;8	72254;5;210;0;
$GPXUP;2454;11:22:09;0;50	23853;8	72254;5;210;0;
$GPXUP;2454;11:22:10;0;50	23853;8	72254;5;210;0;
$GPXUP;2454;11:22:11;0;50	23853;8	72254;5;210;0;
$GPXUP;2454;11:22:12;0;50	23853;8	72254;5;210;0;
$GPXUP;2454;11:22:13;0;50	23853;8	72254;5;210;0;
$GPXUP;2454;11:22:14;0;50	23853;8	72254;5;210;0;
$GPXUP;2454;11:22:15;0;50	23853;8	72254;5;210;0;
$GPXUP;2454;11:22:16;0;50	23853;8	72254;5;210;0;
$GPXUP;2454;11:22:17;0;50	23853;8	72254;5;210;0;
$GPXUP;2454;11:22:18;0;50	23853;8	72254;5;210;0;
$GPXUP;2454;11:22:19;0;50	23853;8	72254;5;210;0;
$GPXUP;2454;11:22:20;0;50	23853;8	72254;5;210;0;
$GPXUP;2454;11:22:21;0;50	23852;8	72254;5;209;0;
$GPXUP;2454;11:22:22;0;50	23852;8	72254;5;209;0;
$GPXUP;2454;11:22:23;0;50	23852;8	72254;5;209;0;
$GPXUP;2454;11:22:24;0;50	23852;8	72254;5;209;0;
$GPXUP;2454;11:22:25;0;50	23852;8	72254;5;209;0;
$GPXUP;2454;11:22:26;0;50	23852;8	72254;5;209;0;
$GPXUP;2454;11:22:27;0;50	23852;8	72254;5;209;0;
$GPXUP;2454;11:22:28;0;50	23852;8	72254;5;209;0;
$GPXUP;2454;11:22:29;0;50	23852;8	72254;5;209;0;
$GPXUP;2454;11:22:30;0;50	23852;8	72254;5;209;0;
$GPXUP;2454;11:22:31;0;50	23852;8	72254;5;209;0;
$GPXUP;2454;11:22:32;0;50	23852;8	72254;5;209;0;
$GPXUP;2454;11:22:33;0;50	23852;8	72254;5;209;0;
$GPXUP;2454;11:22:34;0;50	23852;8	72254;5;209;0;
$GPXUP;2454;11:22:35;0;50	23852;8	72254;5;209;0;
$GPXUP;2454;11:22:36;0;50	23852;8	72254;5;209;0;
$GPXUP;2454;11:22:37;0;50	23852;8	72254;5;209;0;
$GPXUP;2454;11:22:38;0;50	23851;8	72254;5;210;0;
$GPXUP;2454;11:22:39;0;50	23851;8	72254;5;210;0;
$GPXUP;2454;11:22:40;0;50	23851;8	72255;5;210;0;
$GPXUP;2454;11:22:41;0;50	23851;8	72255;5;210;0;
$GPXUP;2454;11:22:42;0;50	23851;8	72255;5;210;0;
$GPXUP;2454;11:22:43;0;50	23851;8	72255;5;210;0;
$GPXUP;2454;11:22:44;0;50	23851;8	72255;5;210;0;
$GPXUP;2454;11:22:45;0;50	23851;8	72255;5;210;0;
$GPXUP;2454;11:22:46;0;50	23851;8	72255;5;210;0;
$GPXUP;2454;11:22:47;0;50	23851;8	72255;5;210;0;
$GPXUP;2454;11:22:48;0;50	23851;8	72255;5;210;0;
$GPXUP;2454;11:22:49;0;50	23852;8	72255;5;210;0;
$GPXUP;2454;11:22:50;0;50	23852;8	72255;5;210;0;
$GPXUP;2454;11:22:51;0;50	23851;8	72255;5;211;0;
$GPXUP;2454;11:22:52;0;50	23851;8	72255;5;211;0;
$GPXUP;2454;11:22:53;0;50	23851;8	72255;5;211;0;
$GPXUP;2454;11:22:54;0;50	23851;8	72255;5;211;0;
$GPXUP;2454;11:22:55;0;50	23852;8	72255;5;212;0;
$GPXUP;2454;11:22:56;0;50	23852;8	72255;5;212;0;
$GPXUP;2454;11:22:57;0;50	23851;8	72255;5;212;0;
$GPXUP;2454;11:22:58;0;50	23851;8	72255;5;212;0;
$GPXUP;2454;11:22:59;0;50	23852;8	72255;5;213;0;
$GPXUP;2454;11:23:00;0;50	23852;8	72255;5;213;0;
$GPXUP;2454;11:23:01;0;50	23852;8	72255;5;213;0;
$GPXUP;2454;11:23:02;0;50	23852;8	72255;5;213;0;
$GPXUP;2454;11:23:03;0;50	23852;8	72255;5;213;0;
$GPXUP;2454;11:23:04;0;50	23852;8	72255;5;213;0;
$GPXUP;2454;11:23:05;0;50	23852;8	72255;5;213;0;
$GPXUP;2454;11:23:06;0;50	23852;8	72255;5;213;0;
$GPXUP;2454;11:23:07;0;50	23852;8	72255;5;213;0;
$GPXUP;2454;11:23:08;0;50	23852;8	72253;5;213;0;
$GPXUP;2454;11:23:09;0;50	23852;8	72253;5;213;0;
$GPXUP;2454;11:23:10;0;50	23852;8	72253;5;213;0;
$GPXUP;2454;11:23:11;0;50	23852;8	72253;5;213;0;
$GPXUP;2454;11:23:12;0;50	23852;8	72253;5;213;0;
$GPXUP;2454;11:23:13;0;50	23852;8	72253;5;213;0;
$GPXUP;2454;11:23:14;0;50	23852;8	72253;5;213;0;
$GPXUP;2454;11:23:15;0;50	23852;8	72253;5;213;0;
$GPXUP;2454;11:23:16;0;50	23852;8	72253;5;213;0;
$GPXUP;2454;11:23:17;0;50	23852;8	72254;5;212;0;
$GPXUP;2454;11:23:18;0;50	23852;8	72254;5;212;0;
$GPXUP;2454;11:23:19;0;50	23852;8	72254;5;212;0;
$GPXUP;2454;11:23:20;0;50	23852;8	72253;5;213;0;
$GPXUP;2454;11:23:21;0;50	23852;8	72253;5;213;0;
$GPXUP;2454;11:23:22;0;50	23852;8	72253;5;213;0;
$GPXUP;2454;11:23:23;0;50	23852;8	72253;5;213;0;
$GPXUP;2454;11:23:24;0;50	23852;8	72253;5;213;0;
$GPXUP;2454;11:23:25;0;50	23852;8	72253;5;213;0;
$GPXUP;2454;11:23:26;0;50	23852;8	72253;5;213;0;
$GPXUP;2454;11:23:27;0;50	23852;8	72253;5;213;0;
$GPXUP;2454;11:23:28;0;50	23852;8	72253;5;213;0;
$GPXUP;2454;11:23:29;0;50	23852;8	72253;5;213;0;
$GPXUP;2454;11:23:30;0;50	23852;8	72253;5;213;0;
$GPXUP;2454;11:23:31;0;50	23852;8	72253;5;213;0;
$GPXUP;2454;11:23:32;0;50	23852;8	72253;5;213;0;
$GPXUP;2454;11:23:33;0;50	23852;8	72253;5;214;0;
$GPXUP;2454;11:23:34;0;50	23852;8	72253;5;214;0;
$GPXUP;2454;11:23:35;0;50	23852;8	72253;5;214;0;
$GPXUP;2454;11:23:36;0;50	23852;8	72253;5;214;0;
$GPXUP;2454;11:23:37;0;50	23852;8	72253;5;213;0;
$GPXUP;2454;11:23:38;0;50	23852;8	72253;5;213;0;
$GPXUP;2454;11:23:39;0;50	23852;8	72252;5;213;0;
$GPXUP;2454;11:23:40;0;50	23852;8	72252;5;213;0;
$GPXUP;2454;11:23:41;0;50	23852;8	72252;5;213;0;
$GPXUP;2454;11:23:42;0;50	23852;8	72252;5;213;0;
$GPXUP;2454;11:23:43;0;50	23852;8	72252;5;213;0;
$GPXUP;2454;11:23:44;0;50	23852;8	72252;5;213;0;
$GPXUP;2454;11:23:45;0;50	23851;8	72252;5;212;0;
$GPXUP;2454;11:23:46;0;50	23851;8	72252;5;212;0;
$GPXUP;2454;11:23:47;0;50	23851;8	72252;5;212;0;
$GPXUP;2454;11:23:48;0;50	23851;8	72252;5;212;0;
$GPXUP;2454;11:23:49;0;50	23852;8	72252;5;212;0;
$GPXUP;2454;11:23:50;0;50	23852;8	72252;5;212;0;
$GPXUP;2454;11:23:51;0;50	23852;8	72252;5;212;0;
$GPXUP;2454;11:23:52;0;50	23851;8	72252;5;211;0;
$GPXUP;2454;11:23:53;0;50	23851;8	72252;5;211;0;
$GPXUP;2454;11:23:54;0;50	23851;8	72252;5;211;0;
$GPXUP;2454;11:23:55;0;50	23851;8	72252;5;211;0;
$GPXUP;2454;11:23:56;0;50	23852;8	72252;5;212;0;
$GPXUP;2454;11:23:57;0;50	23852;8	72252;5;212;0;
$GPXUP;2454;11:23:58;0;50	23852;8	72252;5;212;0;
$GPXUP;2454;11:23:59;0;50	23852;8	72252;5;212;0;
$GPXUP;2454;11:24:00;0;50	23852;8	72252;5;212;0;
$GPXUP;2454;11:24:01;0;50	23852;8	72252;5;212;0;
$GPXUP;2454;11:24:02;0;50	23852;8	72252;5;212;0;
$GPXUP;2454;11:24:03;0;50	23852;8	72252;5;212;0;
$GPXUP;2454;11:24:04;0;50	23852;8	72252;5;212;0;
$GPXUP;2454;11:24:05;0;50	23852;8	72252;5;212;0;
$GPXUP;2454;11:24:06;0;50	23852;8	72252;5;212;0;
$GPXUP;2454;11:24:07;0;50	23852;8	72252;5;212;0;
$GPXUP;2454;11:24:08;0;50	23852;8	72252;5;212;0;
$GPXUP;2454;11:24:09;0;50	23852;8	72252;5;213;0;
$GPXUP;2454;11:24:10;0;50	23852;8	72252;5;212;0;
$GPXUP;2454;11:24:11;0;50	23852;8	72252;5;212;0;
$GPXUP;2454;11:24:12;0;50	23852;8	72252;5;213;0;
$GPXUP;2454;11:24:13;0;50	23852;8	72252;5;212;0;
$GPXUP;2454;11:24:14;0;50	23852;8	72254;5;212;0;
$GPXUP;2454;11:24:15;0;50	23852;8	72254;5;212;0;
$GPXUP;2454;11:24:16;0;50	23852;8	72254;5;212;0;
$GPXUP;2454;11:24:17;0;50	23852;8	72254;5;212;0;
$GPXUP;2454;11:24:18;0;50	23852;8	72254;5;212;0;
$GPXUP;2454;11:24:19;0;50	23852;8	72254;5;212;0;
$GPXUP;2454;11:24:20;0;50	23852;8	72254;5;212;0;
$GPXUP;2454;11:24:21;0;50	23852;8	72254;5;212;0;
$GPXUP;2454;11:24:22;0;50	23852;8	72254;5;212;0;
$GPXUP;2454;11:24:23;0;50	23853;8	72254;5;213;0;
$GPXUP;2454;11:24:24;0;50	23853;8	72254;5;213;0;
$GPXUP;2454;11:24:25;0;50	23853;8	72254;5;213;0;
$GPXUP;2454;11:24:26;0;50	23853;8	72254;5;213;0;
$GPXUP;2454;11:24:27;0;50	23853;8	72254;5;213;0;
$GPXUP;2454;11:24:28;0;50	23853;8	72254;5;213;0;
$GPXUP;2454;11:24:29;0;50	23853;8	72254;5;213;0;
$GPXUP;2454;11:24:30;0;50	23852;8	72254;5;212;0;
$GPXUP;2454;11:24:31;0;50	23852;8	72254;5;212;0;
$GPXUP;2454;11:24:32;0;50	23852;8	72254;5;212;0;
$GPXUP;2454;11:24:33;0;50	23852;8	72254;5;212;0;
$GPXUP;2454;11:24:34;0;50	23852;8	72254;5;212;0;
$GPXUP;2454;11:24:35;0;50	23852;8	72254;5;212;0;
$GPXUP;2454;11:24:36;0;50	23852;8	72254;5;212;0;
$GPXUP;2454;11:24:37;0;50	23853;8	72254;5;212;0;
$GPXUP;2454;11:24:38;0;50	23852;8	72254;5;211;0;
$GPXUP;2454;11:24:39;0;50	23852;8	72254;5;211;0;
$GPXUP;2454;11:24:40;0;50	23852;8	72254;5;211;0;
$GPXUP;2454;11:24:41;0;50	23852;8	72254;5;211;0;
$GPXUP;2454;11:24:42;0;50	23852;8	72254;5;210;0;
$GPXUP;2454;11:24:43;0;50	23852;8	72254;5;210;0;
$GPXUP;2454;11:24:44;0;50	23853;8	72254;5;210;0;
$GPXUP;2454;11:24:45;0;50	23853;8	72254;5;210;0;
$GPXUP;2454;11:24:46;0;50	23853;8	72254;5;210;0;
$GPXUP;2454;11:24:47;0;50	23853;8	72254;5;210;0;
$GPXUP;2454;11:24:48;0;50	23853;8	72254;5;210;0;
$GPXUP;2454;11:24:49;0;50	23853;8	72254;5;210;0;
$GPXUP;2454;11:24:50;0;50	23853;8	72254;5;210;0;
$GPXUP;2454;11:24:51;0;50	23852;8	72254;5;209;0;
$GPXUP;2454;11:24:52;0;50	23852;8	72254;5;209;0;
$GPXUP;2454;11:24:53;0;50	23852;8	72254;5;209;0;
$GPXUP;2454;11:24:54;0;50	23852;8	72254;5;209;0;
$GPXUP;2454;11:24:55;0;50	23852;8	72254;5;209;0;
$GPXUP;2454;11:24:56;0;50	23852;8	72254;5;209;0;
$GPXUP;2454;11:24:57;0;50	23852;8	72254;5;207;0;
$GPXUP;2454;11:24:58;0;50	23852;8	72254;5;207;0;
$GPXUP;2454;11:24:59;0;50	23852;8	72254;5;207;0;
$GPXUP;2454;11:25:00;0;50	23852;8	72254;5;207;0;
$GPXUP;2454;11:25:01;0;50	23852;8	72254;5;207;0;
$GPXUP;2454;11:25:02;0;50	23852;8	72254;5;207;0;
$GPXUP;2454;11:25:03;0;50	23852;8	72254;5;207;0;
$GPXUP;2454;11:25:04;0;50	23852;8	72254;5;207;0;
$GPXUP;2454;11:25:05;0;50	23852;8	72254;5;207;0;
$GPXUP;2454;11:25:06;0;50	23852;8	72254;5;207;0;
$GPXUP;2454;11:25:07;0;50	23852;8	72254;5;207;0;
$GPXUP;2454;11:25:08;0;50	23852;8	72254;5;207;0;
$GPXUP;2454;11:25:09;0;50	23852;8	72254;5;207;0;
$GPXUP;2454;11:25:10;0;50	23851;8	72254;5;208;0;
$GPXUP;2454;11:25:11;0;50	23851;8	72254;5;208;0;
$GPXUP;2454;11:25:12;0;50	23851;8	72254;5;208;0;
$GPXUP;2454;11:25:13;0;50	23852;8	72254;5;209;0;
$GPXUP;2454;11:25:14;0;50	23852;8	72254;5;209;0;
$GPXUP;2454;11:25:15;0;50	23852;8	72254;5;209;0;
$GPXUP;2454;11:25:16;0;50	23851;8	72254;5;210;0;
$GPXUP;2454;11:25:17;0;50	23851;8	72254;5;210;0;
$GPXUP;2454;11:25:18;0;50	23852;8	72254;5;210;0;
$GPXUP;2454;11:25:19;0;50	23852;8	72254;5;210;0;
$GPXUP;2454;11:25:20;0;50	23852;8	72254;5;210;0;
$GPXUP;2454;11:25:21;0;50	23852;8	72254;5;210;0;
$GPXUP;2454;11:25:22;0;50	23852;8	72254;5;210;0;
$GPXUP;2454;11:25:23;0;50	23852;8	72254;5;210;0;
$GPXUP;2454;11:25:24;0;50	23851;8	72254;5;211;0;
$GPXUP;2454;11:25:25;0;50	23852;8	72254;5;212;0;
$GPXUP;2454;11:25:26;0;50	23852;8	72254;5;212;0;
$GPXUP;2454;11:25:27;0;50	23852;8	72254;5;212;0;
$GPXUP;2454;11:25:28;0;50	23852;8	72254;5;212;0;
$GPXUP;2454;11:25:29;0;50	23852;8	72254;5;212;0;
$GPXUP;2454;11:25:30;0;50	23851;8	72253;5;212;0;
$GPXUP;2454;11:25:31;0;50	23852;8	72253;5;213;0;
$GPXUP;2454;11:25:32;0;50	23852;8	72253;5;213;0;
$GPXUP;2454;11:25:33;0;50	23852;8	72253;5;213;0;
$GPXUP;2454;11:25:34;0;50	23852;8	72253;5;213;0;
$GPXUP;2454;11:25:35;0;50	23852;8	72253;5;213;0;
$GPXUP;2454;11:25:36;0;50	23852;8	72253;5;213;0;
$GPXUP;2454;11:25:37;0;50	23852;8	72253;5;213;0;
$GPXUP;2454;11:25:38;0;50	23852;8	72253;5;213;0;
$GPXUP;2454;11:25:39;0;50	23852;8	72253;5;213;0;
$GPXUP;2454;11:25:40;0;50	23852;8	72253;5;213;0;
$GPXUP;2454;11:25:41;0;50	23852;8	72253;5;213;0;
$GPXUP;2454;11:25:42;0;50	23852;8	72253;5;213;0;
$GPXUP;2454;11:25:43;0;50	23852;8	72253;5;213;0;
$GPXUP;2454;11:25:44;0;50	23852;8	72253;5;213;0;
$GPXUP;2454;11:25:45;0;50	23852;8	72253;5;213;0;
$GPXUP;2454;11:25:46;0;50	23852;8	72255;5;214;0;
$GPXUP;2454;11:25:47;0;50	23852;8	72255;5;214;0;
$GPXUP;2454;11:25:48;0;50	23852;8	72255;5;214;0;
$GPXUP;2454;11:25:49;0;50	23852;8	72255;5;214;0;
$GPXUP;2454;11:25:50;0;50	23852;8	72255;5;214;0;
$GPXUP;2454;11:25:51;0;50	23852;8	72255;5;214;0;
$GPXUP;2454;11:25:52;0;50	23852;8	72255;5;214;0;
$GPXUP;2454;11:25:53;0;50	23852;8	72255;5;214;0;
$GPXUP;2454;11:25:54;0;50	23852;8	72255;5;214;0;
$GPXUP;2454;11:25:55;0;50	23852;8	72255;5;214;0;
$GPXUP;2454;11:25:56;0;50	23852;8	72255;5;214;0;
$GPXUP;2454;11:25:57;0;50	23852;8	72255;5;214;0;
$GPXUP;2454;11:25:58;0;50	23852;8	72255;5;214;0;
$GPXUP;2454;11:25:59;0;50	23852;8	72255;5;213;0;
$GPXUP;2454;11:26:00;0;50	23852;8	72255;5;213;0;
$GPXUP;2454;11:26:01;0;50	23852;8	72255;5;213;0;
$GPXUP;2454;11:26:02;0;50	23852;8	72255;5;213;0;
$GPXUP;2454;11:26:03;0;50	23852;8	72255;5;213;0;
$GPXUP;2454;11:26:04;0;50	23852;8	72255;5;212;0;
$GPXUP;2454;11:26:05;0;50	23852;8	72255;5;212;0;
$GPXUP;2454;11:26:06;0;50	23851;8	72255;5;211;0;
$GPXUP;2454;11:26:07;0;50	23852;8	72255;5;210;0;
$GPXUP;2454;11:26:08;0;50	23852;8	72255;5;210;0;
$GPXUP;2454;11:26:09;0;50	23851;8	72255;5;210;0;
$GPXUP;2454;11:26:10;0;50	23852;8	72255;5;209;0;
$GPXUP;2454;11:26:11;0;50	23851;8	72255;5;208;0;
$GPXUP;2454;11:26:12;0;50	23851;8	72255;5;208;0;
$GPXUP;2454;11:26:13;0;50	23851;8	72256;5;207;0;
$GPXUP;2454;11:26:14;0;50	23852;8	72254;5;207;0;
$GPXUP;2454;11:26:15;0;50	23851;8	72254;5;206;0;
$GPXUP;2454;11:26:16;0;50	23851;8	72254;5;206;0;
$GPXUP;2454;11:26:17;0;50	23851;8	72254;5;205;0;
$GPXUP;2454;11:26:18;0;50	23851;8	72254;5;205;0;
$GPXUP;2454;11:26:19;0;50	23851;8	72254;5;205;0;
$GPXUP;2454;11:26:20;0;50	23851;8	72254;5;205;0;
$GPXUP;2454;11:26:21;0;50	23851;8	72254;5;204;0;
$GPXUP;2454;11:26:22;0;50	23851;8	72254;5;204;0;
$GPXUP;2454;11:26:23;0;50	23851;8	72254;5;204;0;
$GPXUP;2454;11:26:24;0;50	23851;8	72254;5;204;0;
$GPXUP;2454;11:26:25;0;50	2385;8	72256;5;204;0;
$GPXUP;2454;11:26:26;0;50	2385;8	72256;5;204;0;
$GPXUP;2454;11:26:27;0;50	2385;8	72256;5;204;0;
$GPXUP;2454;11:26:28;0;50	2385;8	72256;5;204;0;
$GPXUP;2454;11:26:29;0;50	2385;8	72256;5;204;0;
$GPXUP;2454;11:26:30;0;50	23851;8	72256;5;205;0;
$GPXUP;2454;11:26:31;0;50	23851;8	72256;5;205;0;
$GPXUP;2454;11:26:32;0;50	2385;8	72256;5;205;0;
$GPXUP;2454;11:26:33;0;50	2385;8	72256;5;205;0;
$GPXUP;2454;11:26:34;0;50	23851;8	72256;5;206;0;
$GPXUP;2454;11:26:35;0;50	2385;8	72255;5;207;0;
$GPXUP;2454;11:26:36;0;50	2385;8	72255;5;207;0;
$GPXUP;2454;11:26:37;0;50	23851;8	72255;5;207;0;
$GPXUP;2454;11:26:38;0;50	2385;8	72255;5;208;0;
$GPXUP;2454;11:26:39;0;50	23851;8	72255;5;209;0;
$GPXUP;2454;11:26:40;0;50	23851;8	72255;5;209;0;
$GPXUP;2454;11:26:41;0;50	23851;8	72255;5;210;0;
$GPXUP;2454;11:26:42;0;50	23851;8	72255;5;210;0;
$GPXUP;2454;11:26:43;0;50	2385;8	72255;5;212;0;
$GPXUP;2454;11:26:44;0;50	2385;8	72255;5;212;0;
$GPXUP;2454;11:26:45;0;50	23851;8	72256;5;212;0;
$GPXUP;2454;11:26:46;0;50	2385;8	72256;5;213;0;
$GPXUP;2454;11:26:47;0;50	23851;8	72256;5;214;0;
$GPXUP;2454;11:26:48;0;50	23851;8	72256;5;214;0;
$GPXUP;2454;11:26:49;0;50	2385;8	72256;5;215;0;
$GPXUP;2454;11:26:50;0;50	2385;8	72256;5;215;0;
$GPXUP;2454;11:26:51;0;50	2385;8	72256;5;215;0;
$GPXUP;2454;11:26:52;0;50	23851;8	72256;5;215;0;
$GPXUP;2454;11:26:53;0;50	23851;8	72256;5;215;0;
$GPXUP;2454;11:26:54;0;50	2385;8	72256;5;215;0;
$GPXUP;2454;11:26:55;0;50	2385;8	72256;5;215;0;
$GPXUP;2454;11:26:56;0;50	23851;8	72256;5;214;0;
$GPXUP;2454;11:26:57;0;50	23851;8	72256;5;214;0;
$GPXUP;2454;11:26:58;0;50	23851;8	72256;5;214;0;
$GPXUP;2454;11:26:59;0;50	23851;8	72256;5;214;0;
$GPXUP;2454;11:27:00;0;50	2385;8	72256;5;213;0;
$GPXUP;2454;11:27:01;0;50	2385;8	72256;5;213;0;
$GPXUP;2454;11:27:02;0;50	23851;8	72255;5;212;0;
$GPXUP;2454;11:27:03;0;50	2385;8	72255;5;212;0;
$GPXUP;2454;11:27:04;0;50	2385;8	72255;5;212;0;
$GPXUP;2454;11:27:05;0;50	2385;8	72255;5;212;0;
$GPXUP;2454;11:27:06;0;50	23851;8	72255;5;210;0;
$GPXUP;2454;11:27:07;0;50	23851;8	72255;5;210;0;
$GPXUP;2454;11:27:08;0;50	23851;8	72255;5;210;0;
$GPXUP;2454;11:27:09;0;50	23851;8	72255;5;210;0;
$GPXUP;2454;11:27:10;0;50	23851;8	72255;5;210;0;
$GPXUP;2454;11:27:11;0;50	2385;8	72255;5;209;0;
$GPXUP;2454;11:27:12;0;50	2385;8	72255;5;209;0;
$GPXUP;2454;11:27:13;0;50	2385;8	72255;5;209;0;
$GPXUP;2454;11:27:14;0;50	2385;8	72255;5;209;0;
$GPXUP;2454;11:27:15;0;50	2385;8	72255;5;209;0;
$GPXUP;2454;11:27:16;0;50	2385;8	72255;5;209;0;
$GPXUP;2454;11:27:17;0;50	2385;8	72255;5;209;0;
$GPXUP;2454;11:27:18;0;50	2385;8	72255;5;209;0;
$GPXUP;2454;11:27:19;0;50	2385;8	72255;5;209;0;
$GPXUP;2454;11:27:20;0;50	2385;8	72255;5;209;0;
$GPXUP;2454;11:27:21;0;50	2385;8	72255;5;209;0;
$GPXUP;2454;11:27:22;0;50	2385;8	72255;5;209;0;
$GPXUP;2454;11:27:23;0;50	2385;8	72255;5;209;0;
$GPXUP;2454;11:27:24;0;50	2385;8	72255;5;209;0;
$GPXUP;2454;11:27:25;0;50	2385;8	72255;5;209;0;
$GPXUP;2454;11:27:26;0;50	2385;8	72255;5;209;0;
$GPXUP;2454;11:27:27;0;50	23851;8	72255;5;210;0;
$GPXUP;2454;11:27:28;0;50	23851;8	72255;5;210;0;
$GPXUP;2454;11:27:29;0;50	23851;8	72255;5;210;0;
$GPXUP;2454;11:27:30;0;50	23851;8	72255;5;210;0;
$GPXUP;2454;11:27:31;0;50	23851;8	72255;5;210;0;
$GPXUP;2454;11:27:32;0;50	23851;8	72255;5;210;0;
$GPXUP;2454;11:27:33;0;50	23851;8	72255;5;210;0;
$GPXUP;2454;11:27:34;0;50	23851;8	72255;5;210;0;
$GPXUP;2454;11:27:35;0;50	23851;8	72255;5;210;0;
$GPXUP;2454;11:27:36;0;50	23851;8	72255;5;210;0;
$GPXUP;2454;11:27:37;0;50	23851;8	72255;5;210;0;
$GPXUP;2454;11:27:38;0;50	23851;8	72255;5;210;0;
$GPXUP;2454;11:27:39;0;50	23851;8	72255;5;210;0;
$GPXUP;2454;11:27:40;0;50	23851;8	72255;5;210;0;
$GPXUP;2454;11:27:41;0;50	23851;8	72255;5;210;0;
$GPXUP;2454;11:27:42;0;50	23851;8	72255;5;211;0;
$GPXUP;2454;11:27:43;0;50	23851;8	72255;5;211;0;
$GPXUP;2454;11:27:44;0;50	23851;8	72255;5;211;0;
$GPXUP;2454;11:27:45;0;50	23851;8	72255;5;211;0;
$GPXUP;2454;11:27:46;0;50	23851;8	72254;5;211;0;
$GPXUP;2454;11:27:47;0;50	23851;8	72254;5;211;0;
$GPXUP;2454;11:27:48;0;50	23851;8	72254;5;211;0;
$GPXUP;2454;11:27:49;0;50	23851;8	72254;5;211;0;
$GPXUP;2454;11:27:50;0;50	23851;8	72254;5;211;0;
$GPXUP;2454;11:27:51;0;50	23851;8	72254;5;210;0;
$GPXUP;2454;11:27:52;0;50	23851;8	72254;5;210;0;
$GPXUP;2454;11:27:53;0;50	23851;8	72254;5;210;0;
$GPXUP;2454;11:27:54;0;50	23851;8	72254;5;210;0;
$GPXUP;2454;11:27:55;0;50	23851;8	72254;5;210;0;
$GPXUP;2454;11:27:56;0;50	23851;8	72254;5;210;0;
$GPXUP;2454;11:27:57;0;50	23851;8	72254;5;210;0;
$GPXUP;2454;11:27:58;0;50	23851;8	72254;5;210;0;
$GPXUP;2454;11:27:59;0;50	23851;8	72254;5;210;0;
$GPXUP;2454;11:28:00;0;50	23851;8	72254;5;210;0;
$GPXUP;2454;11:28:01;0;50	23851;8	72254;5;210;0;
$GPXUP;2454;11:28:02;0;50	23851;8	72254;5;210;0;
$GPXUP;2454;11:28:03;0;50	23852;8	72254;5;209;0;
$GPXUP;2454;11:28:04;0;50	23852;8	72254;5;209;0;
$GPXUP;2454;11:28:05;0;50	23852;8	72254;5;209;0;
$GPXUP;2454;11:28:06;0;50	23852;8	72254;5;209;0;
$GPXUP;2454;11:28:07;0;50	23852;8	72254;5;209;0;
$GPXUP;2454;11:28:08;0;50	23852;8	72254;5;209;0;
$GPXUP;2454;11:28:09;0;50	23852;8	72254;5;209;0;
$GPXUP;2454;11:28:10;0;50	23852;8	72254;5;209;0;
$GPXUP;2454;11:28:11;0;50	23852;8	72254;5;209;0;
$GPXUP;2454;11:28:12;0;50	23852;8	72254;5;209;0;
$GPXUP;2454;11:28:13;0;50	23853;8	72256;5;208;0;
$GPXUP;2454;11:28:14;0;50	23853;8	72256;5;208;0;
$GPXUP;2454;11:28:15;0;50	23852;8	72256;5;208;0;
$GPXUP;2454;11:28:16;0;50	23852;8	72256;5;208;0;
$GPXUP;2454;11:28:17;0;50	23852;8	72256;5;208;0;
$GPXUP;2454;11:28:18;0;50	23852;8	72256;5;208;0;
$GPXUP;2454;11:28:19;0;50	23853;8	72256;5;207;0;
$GPXUP;2454;11:28:20;0;50	23853;8	72256;5;207;0;
$GPXUP;2454;11:28:21;0;50	23853;8	72256;5;207;0;
$GPXUP;2454;11:28:22;0;50	23852;8	72256;5;206;0;
$GPXUP;2454;11:28:23;0;50	23852;8	72256;5;206;0;
$GPXUP;2454;11:28:24;0;50	23853;8	72256;5;206;0;
$GPXUP;2454;11:28:25;0;50	23853;8	72256;5;206;0;
$GPXUP;2454;11:28:26;0;50	23853;8	72255;5;205;0;
$GPXUP;2454;11:28:27;0;50	23853;8	72255;5;205;0;
$GPXUP;2454;11:28:28;0;50	23852;8	72255;5;205;0;
$GPXUP;2454;11:28:29;0;50	23852;8	72255;5;205;0;
$GPXUP;2454;11:28:30;0;50	23852;8	72255;5;205;0;
$GPXUP;2454;11:28:31;0;50	23852;8	72255;5;205;0;
$GPXUP;2454;11:28:32;0;50	23852;8	72255;5;205;0;
$GPXUP;2454;11:28:33;0;50	23852;8	72255;5;205;0;
$GPXUP;2454;11:28:34;0;50	23852;8	72255;5;205;0;
$GPXUP;2454;11:28:35;0;50	23852;8	72255;5;205;0;
$GPXUP;2454;11:28:36;0;50	23852;8	72255;5;205;0;
$GPXUP;2454;11:28:37;0;50	23852;8	72255;5;205;0;
$GPXUP;2454;11:28:38;0;50	23852;8	72255;5;205;0;
$GPXUP;2454;11:28:39;0;50	23852;8	72254;5;206;0;
$GPXUP;2454;11:28:40;0;50	23852;8	72254;5;206;0;
$GPXUP;2454;11:28:41;0;50	23852;8	72254;5;206;0;
$GPXUP;2454;11:28:42;0;50	23852;8	72254;5;206;0;
$GPXUP;2454;11:28:43;0;50	23852;8	72254;5;206;0;
$GPXUP;2454;11:28:44;0;50	23852;8	72254;5;206;0;
$GPXUP;2454;11:28:45;0;50	23852;8	72254;5;206;0;
$GPXUP;2454;11:28:46;0;50	23852;8	72254;5;206;0;
$GPXUP;2454;11:28:47;0;50	23852;8	72254;5;206;0;
$GPXUP;2454;11:28:48;0;50	23852;8	72254;5;205;0;
$GPXUP;2454;11:28:49;0;50	23852;8	72254;5;205;0;
$GPXUP;2454;11:28:50;0;50	23852;8	72254;5;205;0;
$GPXUP;2454;11:28:51;0;50	23852;8	72254;5;205;0;
$GPXUP;2454;11:28:52;0;50	23852;8	72254;5;205;0;
$GPXUP;2454;11:28:53;0;50	23852;8	72254;5;205;0;
$GPXUP;2454;11:28:54;0;50	23852;8	72254;5;205;0;
$GPXUP;2454;11:28:55;0;50	23852;8	72254;5;205;0;
$GPXUP;2454;11:28:56;0;50	23852;8	72254;5;205;0;
$GPXUP;2454;11:28:57;0;50	23852;8	72254;5;205;0;
$GPXUP;2454;11:28:58;0;50	23852;8	72254;5;205;0;
$GPXUP;2454;11:28:59;0;50	23852;8	72254;5;205;0;
$GPXUP;2454;11:29:00;0;50	23852;8	72254;5;205;0;
$GPXUP;2454;11:29:01;0;50	23852;8	72254;5;205;0;
$GPXUP;2454;11:29:02;0;50	23852;8	72254;5;207;0;
$GPXUP;2454;11:29:03;0;50	23852;8	72254;5;207;0;
$GPXUP;2454;11:29:04;0;50	23852;8	72254;5;207;0;
$GPXUP;2454;11:29:05;0;50	23852;8	72254;5;207;0;
$GPXUP;2454;11:29:06;0;50	23852;8	72254;5;207;0;
$GPXUP;2454;11:29:07;0;50	23852;8	72254;5;207;0;
$GPXUP;2454;11:29:08;0;50	23852;8	72254;5;207;0;
$GPXUP;2454;11:29:09;0;50	23852;8	72254;5;207;0;
$GPXUP;2454;11:29:10;0;50	23852;8	72254;5;207;0;
$GPXUP;2454;11:29:11;0;50	23852;8	72254;5;207;0;
$GPXUP;2454;11:29:12;0;50	23852;8	72254;5;207;0;
$GPXUP;2454;11:29:13;0;50	23852;8	72254;5;207;0;
$GPXUP;2454;11:29:14;0;50	23852;8	72254;5;207;0;
$GPXUP;2454;11:29:15;0;50	23852;8	72254;5;207;0;
$GPXUP;2454;11:29:16;0;50	23852;8	72254;5;207;0;
$GPXUP;2454;11:29:17;0;50	23852;8	72254;5;207;0;
$GPXUP;2454;11:29:18;0;50	23852;8	72254;5;207;0;
$GPXUP;2454;11:29:19;0;50	23852;8	72254;5;207;0;
$GPXUP;2454;11:29:20;0;50	23852;8	72254;5;207;0;
$GPXUP;2454;11:29:21;0;50	23852;8	72254;5;207;0;
$GPXUP;2454;11:29:22;0;50	23852;8	72254;5;207;0;
$GPXUP;2454;11:29:23;0;50	23852;8	72254;5;207;0;
$GPXUP;2454;11:29:24;0;50	23852;8	72254;5;207;0;
$GPXUP;2454;11:29:25;0;50	23852;8	72254;5;207;0;
$GPXUP;2454;11:29:26;0;50	23852;8	72254;5;207;0;
$GPXUP;2454;11:29:27;0;50	23852;8	72254;5;207;0;
$GPXUP;2454;11:29:28;0;50	23852;8	72254;5;207;0;
$GPXUP;2454;11:29:29;0;50	23852;8	72254;5;207;0;
$GPXUP;2454;11:29:30;0;50	23852;8	72254;5;207;0;
$GPXUP;2454;11:29:31;0;50	23852;8	72254;5;207;0;
$GPXUP;2454;11:29:32;0;50	23852;8	72254;5;207;0;
$GPXUP;2454;11:29:33;0;50	23852;8	72254;5;207;0;
$GPXUP;2454;11:29:34;0;50	23852;8	72254;5;207;0;
$GPXUP;2454;11:29:35;0;50	23852;8	72254;5;207;0;
$GPXUP;2454;11:29:36;0;50	23852;8	72254;5;207;0;
$GPXUP;2454;11:29:37;0;50	23852;8	72254;5;207;0;
$GPXUP;2454;11:29:38;0;50	23852;8	72254;5;207;0;
$GPXUP;2454;11:29:39;0;50	23852;8	72254;5;207;0;
$GPXUP;2454;11:29:40;0;50	23852;8	72254;5;207;0;
$GPXUP;2454;11:29:41;0;50	23852;8	72254;5;207;0;
$GPXUP;2454;11:29:42;0;50	23851;8	72254;5;208;0;
$GPXUP;2454;11:29:43;0;50	23852;8	72254;5;209;0;
$GPXUP;2454;11:29:44;0;50	23852;8	72254;5;209;0;
$GPXUP;2454;11:29:45;0;50	23852;8	72254;5;209;0;
$GPXUP;2454;11:29:46;0;50	23852;8	72254;5;209;0;
$GPXUP;2454;11:29:47;0;50	23852;8	72254;5;210;0;
$GPXUP;2454;11:29:48;0;50	23852;8	72254;5;210;0;
$GPXUP;2454;11:29:49;0;50	23852;8	72255;5;211;0;
$GPXUP;2454;11:29:50;0;50	23852;8	72255;5;212;0;
$GPXUP;2454;11:29:51;0;50	23852;8	72255;5;213;0;
$GPXUP;2454;11:29:52;0;50	23852;8	72255;5;213;0;
$GPXUP;2454;11:29:53;0;50	23852;8	72255;5;213;0;
$GPXUP;2454;11:29:54;0;50	23852;8	72255;5;214;0;
$GPXUP;2454;11:29:55;0;50	23852;8	72255;5;214;0;
$GPXUP;2454;11:29:56;0;50	23853;8	72255;5;215;0;
$GPXUP;2454;11:29:57;0;50	23852;8	72254;5;215;0;
$GPXUP;2454;11:29:58;0;50	23852;8	72254;5;215;0;
$GPXUP;2454;11:29:59;0;50	23853;8	72254;5;216;0;
$GPXUP;2454;11:30:00;0;50	23852;8	72254;5;217;0;
$GPXUP;2454;11:30:01;0;50	23853;8	72254;5;218;0;
$GPXUP;2454;11:30:02;0;50	23853;8	72254;5;218;0;
$GPXUP;2454;11:30:03;0;50	23852;8	72254;5;218;0;
$GPXUP;2454;11:30:04;0;50	23852;8	72255;5;219;0;
$GPXUP;2454;11:30:05;0;50	23852;8	72255;5;219;0;
$GPXUP;2454;11:30:06;0;50	23852;8	72255;5;219;0;
$GPXUP;2454;11:30:07;0;50	23852;8	72255;5;219;0;
$GPXUP;2454;11:30:08;0;50	23852;8	72255;5;219;0;
$GPXUP;2454;11:30:09;0;50	23852;8	72255;5;219;0;
$GPXUP;2454;11:30:10;0;50	23852;8	72255;5;219;0;
$GPXUP;2454;11:30:11;0;50	23852;8	72255;5;219;0;
$GPXUP;2454;11:30:12;0;50	23852;8	72255;5;219;0;
$GPXUP;2454;11:30:13;0;50	23852;8	72254;5;219;0;
$GPXUP;2454;11:30:14;0;50	23852;8	72254;5;219;0;
$GPXUP;2454;11:30:15;0;50	23852;8	72254;5;219;0;
$GPXUP;2454;11:30:16;0;50	23853;8	72254;5;218;0;
$GPXUP;2454;11:30:17;0;50	23853;8	72254;5;218;0;
$GPXUP;2454;11:30:18;0;50	23853;8	72254;5;218;0;
$GPXUP;2454;11:30:19;0;50	23853;8	72254;5;218;0;
$GPXUP;2454;11:30:20;0;50	23852;8	72254;5;217;0;
$GPXUP;2454;11:30:21;0;50	23853;8	72254;5;216;0;
$GPXUP;2454;11:30:22;0;50	23853;8	72254;5;216;0;
$GPXUP;2454;11:30:23;0;50	23853;8	72254;5;216;0;
$GPXUP;2454;11:30:24;0;50	23852;8	72254;5;215;0;
$GPXUP;2454;11:30:25;0;50	23853;8	72255;5;215;0;
$GPXUP;2454;11:30:26;0;50	23853;8	72255;5;215;0;
$GPXUP;2454;11:30:27;0;50	23852;8	72255;5;214;0;
[truncated: 3,308 more rows]
