# Supplementary material for: Pigeon Navigation: Different Routes Lead to Frankfurt
Source: PLoS One. 2014 Nov 12;9(11):e112439. doi: 10.1371/journal.pone.0112439 (PMC4229201; doi:10.1371/journal.pone.0112439)
Supplement: File S4 — Files containing the original track data and a ‘Read me’ explaining the data format. (ZIP) [file pone.0112439.s004.zip › N-RB/060511xup05_1056.log]

$GPXUP;2454;11:37:16;0;50	29296;8	72374;5;213;0;
$GPXUP;2454;11:37:17;0;50	29294;8	72377;5;215;8;
$GPXUP;2454;11:37:18;0;50	29292;8	7238;5;215;15;
$GPXUP;2454;11:37:19;0;50	29289;8	72384;5;215;14;
$GPXUP;2454;11:37:20;0;50	29285;8	72389;5;217;21;
$GPXUP;2454;11:37:21;0;50	29278;8	72395;5;217;27;
$GPXUP;2454;11:37:22;0;50	29269;8	72398;5;218;36;
$GPXUP;2454;11:37:23;0;50	29259;8	72399;5;219;37;
$GPXUP;2454;11:37:24;0;50	29247;8	72393;5;220;41;
$GPXUP;2454;11:37:25;0;50	29234;8	72379;5;220;55;
$GPXUP;2454;11:37:26;0;50	2922;8	72366;5;222;56;
$GPXUP;2454;11:37:27;0;50	29208;8	72351;5;222;54;
$GPXUP;2454;11:37:28;0;50	29198;8	72331;5;223;58;
$GPXUP;2454;11:37:29;0;50	29193;8	72309;5;222;55;
$GPXUP;2454;11:37:30;0;50	29186;8	72287;5;224;54;
$GPXUP;2454;11:37:31;0;50	29181;8	72266;5;224;54;
$GPXUP;2454;11:37:32;0;50	29176;8	72245;5;225;55;
$GPXUP;2454;11:37:33;0;50	29171;8	72223;5;226;56;
$GPXUP;2454;11:37:34;0;50	29164;8	72202;5;227;55;
$GPXUP;2454;11:37:35;0;50	29156;8	72182;5;228;56;
$GPXUP;2454;11:37:36;0;50	29148;8	72162;5;228;57;
$GPXUP;2454;11:37:37;0;50	29142;8	72139;5;229;57;
$GPXUP;2454;11:37:38;0;50	29136;8	72117;5;229;59;
$GPXUP;2454;11:37:39;0;50	29129;8	72097;5;231;57;
$GPXUP;2454;11:37:40;0;50	29121;8	72077;5;232;57;
$GPXUP;2454;11:37:41;0;50	29113;8	72057;5;233;56;
$GPXUP;2454;11:37:42;0;50	29106;8	72037;5;233;55;
$GPXUP;2454;11:37:43;0;50	29097;8	7202;5;234;55;
$GPXUP;2454;11:37:44;0;50	29085;8	72005;5;234;58;
$GPXUP;2454;11:37:45;0;50	29074;8	71988;5;234;60;
$GPXUP;2454;11:37:46;0;50	29065;8	71968;5;235;60;
$GPXUP;2454;11:37:47;0;50	29056;8	7195;5;234;60;
$GPXUP;2454;11:37:48;0;50	29045;8	71932;5;234;60;
$GPXUP;2454;11:37:49;0;50	29033;8	71913;5;234;63;
$GPXUP;2454;11:37:50;0;50	29022;8	71895;5;234;61;
$GPXUP;2454;11:37:51;0;50	29012;8	71879;5;235;60;
$GPXUP;2454;11:37:52;0;50	29002;8	7186;5;234;59;
$GPXUP;2454;11:37:53;0;50	28995;8	7184;5;234;55;
$GPXUP;2454;11:37:54;0;50	28992;8	71818;5;235;60;
$GPXUP;2454;11:37:55;0;50	28985;8	71796;5;235;61;
$GPXUP;2454;11:37:56;0;50	28977;8	71777;5;235;58;
$GPXUP;2454;11:37:57;0;50	28965;8	71761;5;235;59;
$GPXUP;2454;11:37:58;0;50	28952;8	71749;5;235;60;
$GPXUP;2454;11:37:59;0;50	28939;8	71734;5;234;61;
$GPXUP;2454;11:38:00;0;50	2893;8	71715;5;234;62;
$GPXUP;2454;11:38:01;0;50	2892;8	71695;5;234;61;
$GPXUP;2454;11:38:02;0;50	28911;8	71675;5;234;62;
$GPXUP;2454;11:38:03;0;50	289;8	71657;5;234;61;
$GPXUP;2454;11:38:04;0;50	28888;8	71642;5;233;61;
$GPXUP;2454;11:38:05;0;50	28875;8	71631;5;234;58;
$GPXUP;2454;11:38:06;0;50	28863;8	7162;5;235;57;
$GPXUP;2454;11:38:07;0;50	28851;8	71608;5;235;54;
$GPXUP;2454;11:38:08;0;50	28842;8	71589;5;236;60;
$GPXUP;2454;11:38:09;0;50	28832;8	71572;5;236;59;
$GPXUP;2454;11:38:10;0;50	2882;8	71554;5;236;63;
$GPXUP;2454;11:38:11;0;50	28809;8	71538;5;235;64;
$GPXUP;2454;11:38:12;0;50	28799;8	71517;5;236;64;
$GPXUP;2454;11:38:13;0;50	28789;8	71497;5;235;62;
$GPXUP;2454;11:38:14;0;50	28781;8	71476;5;235;63;
$GPXUP;2454;11:38:15;0;50	28771;8	71458;5;235;61;
$GPXUP;2454;11:38:16;0;50	28758;8	71443;5;235;62;
$GPXUP;2454;11:38:17;0;50	28745;8	7143;5;234;64;
$GPXUP;2454;11:38:18;0;50	28732;8	71413;5;235;65;
$GPXUP;2454;11:38:19;0;50	28719;8	71397;5;234;65;
$GPXUP;2454;11:38:20;0;50	28706;8	71381;5;234;66;
$GPXUP;2454;11:38:21;0;50	28694;8	71363;5;234;68;
$GPXUP;2454;11:38:22;0;50	28682;8	71343;5;233;68;
$GPXUP;2454;11:38:23;0;50	28671;8	71324;5;233;66;
$GPXUP;2454;11:38:24;0;50	28658;8	71309;5;233;64;
$GPXUP;2454;11:38:25;0;50	28645;8	71293;5;233;64;
$GPXUP;2454;11:38:26;0;50	28633;8	71277;5;234;66;
$GPXUP;2454;11:38:27;0;50	2862;8	71262;5;234;63;
$GPXUP;2454;11:38:28;0;50	28607;8	71247;5;235;63;
$GPXUP;2454;11:38:29;0;50	28594;8	7123;5;236;65;
$GPXUP;2454;11:38:30;0;50	28583;8	71211;5;236;66;
$GPXUP;2454;11:38:31;0;50	28573;8	7119;5;236;68;
$GPXUP;2454;11:38:32;0;50	28562;8	71168;5;237;69;
$GPXUP;2454;11:38:33;0;50	2855;8	71148;5;237;69;
$GPXUP;2454;11:38:34;0;50	28539;8	71129;5;238;67;
$GPXUP;2454;11:38:35;0;50	28527;8	71109;5;237;70;
$GPXUP;2454;11:38:36;0;50	28513;8	71094;5;238;68;
$GPXUP;2454;11:38:37;0;50	28498;8	71081;5;238;68;
$GPXUP;2454;11:38:38;0;50	28485;8	71067;5;238;63;
$GPXUP;2454;11:38:39;0;50	28472;8	71052;5;240;64;
$GPXUP;2454;11:38:40;0;50	2846;8	71033;5;240;70;
$GPXUP;2454;11:38:41;0;50	28452;8	71013;5;240;58;
$GPXUP;2454;11:38:42;0;50	28447;8	70996;5;242;48;
$GPXUP;2454;11:38:43;0;50	28446;8	70977;5;242;46;
$GPXUP;2454;11:38:44;0;50	28448;8	70959;5;244;44;
$GPXUP;2454;11:38:45;0;50	2845;8	70948;5;244;26;
$GPXUP;2454;11:38:46;0;50	28455;8	70946;5;245;14;
$GPXUP;2454;11:38:47;0;50	28461;8	70946;5;246;10;
$GPXUP;2454;11:38:48;0;50	28466;8	70952;5;246;10;
$GPXUP;2454;11:38:49;0;50	28469;8	7096;5;247;12;
$GPXUP;2454;11:38:50;0;50	28471;8	70963;5;248;3;
$GPXUP;2454;11:38:51;0;50	2847;8	70964;5;249;10;
$GPXUP;2454;11:38:52;0;50	28465;8	70964;5;250;21;
$GPXUP;2454;11:38:53;0;50	28455;8	70964;5;251;38;
$GPXUP;2454;11:38:54;0;50	28441;8	7096;5;252;56;
$GPXUP;2454;11:38:55;0;50	28427;8	7096;5;253;58;
$GPXUP;2454;11:38:56;0;50	28411;8	70964;5;254;55;
$GPXUP;2454;11:38:57;0;50	28396;8	70968;5;255;57;
$GPXUP;2454;11:38:58;0;50	2838;8	7097;5;257;58;
$GPXUP;2454;11:38:59;0;50	28365;8	70973;5;259;57;
$GPXUP;2454;11:39:00;0;50	2835;8	70981;5;261;57;
$GPXUP;2454;11:39:01;0;50	28336;8	7099;5;262;58;
$GPXUP;2454;11:39:02;0;50	2832;8	70995;5;263;60;
$GPXUP;2454;11:39:03;0;50	28304;8	71002;5;265;60;
$GPXUP;2454;11:39:04;0;50	28288;8	71008;5;266;63;
$GPXUP;2454;11:39:05;0;50	28272;8	71012;5;267;62;
$GPXUP;2454;11:39:06;0;50	28257;8	7102;5;268;63;
$GPXUP;2454;11:39:07;0;50	28242;8	71033;5;269;62;
$GPXUP;2454;11:39:08;0;50	28227;8	71046;5;270;65;
$GPXUP;2454;11:39:09;0;50	28211;8	71054;5;270;65;
$GPXUP;2454;11:39:10;0;50	28195;8	71064;5;270;66;
$GPXUP;2454;11:39:11;0;50	28178;8	71071;5;270;67;
$GPXUP;2454;11:39:12;0;50	28161;8	71076;5;271;70;
$GPXUP;2454;11:39:13;0;50	28144;8	71084;5;272;67;
$GPXUP;2454;11:39:14;0;50	28129;8	71094;5;273;64;
$GPXUP;2454;11:39:15;0;50	28112;8	71101;5;273;66;
$GPXUP;2454;11:39:16;0;50	28096;8	7111;5;274;67;
$GPXUP;2454;11:39:17;0;50	28081;8	7112;5;273;65;
$GPXUP;2454;11:39:18;0;50	28067;8	71133;5;275;63;
$GPXUP;2454;11:39:19;0;50	28052;8	71142;5;274;64;
$GPXUP;2454;11:39:20;0;50	28035;8	71144;5;274;67;
$GPXUP;2454;11:39:21;0;50	28018;8	71147;5;274;67;
$GPXUP;2454;11:39:22;0;50	28001;8	71152;5;274;67;
$GPXUP;2454;11:39:23;0;50	27985;8	71161;5;273;65;
$GPXUP;2454;11:39:24;0;50	2797;8	71171;5;273;65;
$GPXUP;2454;11:39:25;0;50	27955;8	71184;5;273;67;
$GPXUP;2454;11:39:26;0;50	27944;8	712;5;273;61;
$GPXUP;2454;11:39:27;0;50	2793;8	71213;5;273;61;
$GPXUP;2454;11:39:28;0;50	27916;8	71223;5;273;64;
$GPXUP;2454;11:39:29;0;50	279;8	71232;5;273;64;
$GPXUP;2454;11:39:30;0;50	27885;8	71241;5;272;65;
$GPXUP;2454;11:39:31;0;50	2787;8	71249;5;272;63;
$GPXUP;2454;11:39:32;0;50	27855;8	71258;5;272;65;
$GPXUP;2454;11:39:33;0;50	27839;8	71266;5;273;65;
$GPXUP;2454;11:39:34;0;50	27824;8	71273;5;273;65;
$GPXUP;2454;11:39:35;0;50	27808;8	7128;5;273;66;
$GPXUP;2454;11:39:36;0;50	27793;8	71289;5;273;65;
$GPXUP;2454;11:39:37;0;50	27779;8	713;5;274;62;
$GPXUP;2454;11:39:38;0;50	27767;8	71314;5;275;60;
$GPXUP;2454;11:39:39;0;50	27754;8	71327;5;274;61;
$GPXUP;2454;11:39:40;0;50	2774;8	71337;5;275;63;
$GPXUP;2454;11:39:41;0;50	27724;8	71344;5;276;64;
$GPXUP;2454;11:39:42;0;50	27708;8	71348;5;277;66;
$GPXUP;2454;11:39:43;0;50	27691;8	71353;5;276;66;
$GPXUP;2454;11:39:44;0;50	27676;8	71361;5;277;63;
$GPXUP;2454;11:39:45;0;50	2766;8	71366;5;276;65;
$GPXUP;2454;11:39:46;0;50	27645;8	71366;5;276;62;
$GPXUP;2454;11:39:47;0;50	27628;8	71362;5;276;67;
$GPXUP;2454;11:39:48;0;50	27611;8	71359;5;275;68;
$GPXUP;2454;11:39:49;0;50	27594;8	71356;5;273;68;
$GPXUP;2454;11:39:50;0;50	27577;8	71358;5;273;67;
$GPXUP;2454;11:39:51;0;50	27561;8	71364;5;272;66;
$GPXUP;2454;11:39:52;0;50	27544;8	7137;5;270;67;
$GPXUP;2454;11:39:53;0;50	27526;8	71374;5;269;73;
$GPXUP;2454;11:39:54;0;50	27507;8	71375;5;268;73;
$GPXUP;2454;11:39:55;0;50	27489;8	71371;5;267;72;
$GPXUP;2454;11:39:56;0;50	27471;8	71363;5;265;74;
$GPXUP;2454;11:39:57;0;50	27455;8	71347;5;264;72;
$GPXUP;2454;11:39:58;0;50	27442;8	71326;5;263;71;
$GPXUP;2454;11:39:59;0;50	27429;8	71307;5;262;72;
$GPXUP;2454;11:40:00;0;50	27414;8	71289;5;262;73;
$GPXUP;2454;11:40:01;0;50	27398;8	71272;5;261;76;
$GPXUP;2454;11:40:02;0;50	27382;8	71258;5;260;76;
$GPXUP;2454;11:40:03;0;50	27366;8	7124;5;260;74;
$GPXUP;2454;11:40:04;0;50	27352;8	71224;5;258;72;
$GPXUP;2454;11:40:05;0;50	27338;8	71203;5;258;72;
$GPXUP;2454;11:40:06;0;50	27325;8	71182;5;257;73;
$GPXUP;2454;11:40:07;0;50	27311;8	71163;5;257;75;
$GPXUP;2454;11:40:08;0;50	27296;8	71144;5;256;75;
$GPXUP;2454;11:40:09;0;50	27284;8	71122;5;256;74;
$GPXUP;2454;11:40:10;0;50	27271;8	711;5;255;75;
$GPXUP;2454;11:40:11;0;50	27257;8	71081;5;255;76;
$GPXUP;2454;11:40:12;0;50	27242;8	71059;5;255;77;
$GPXUP;2454;11:40:13;0;50	27229;8	71038;5;255;77;
$GPXUP;2454;11:40:14;0;50	27216;8	71016;5;255;75;
$GPXUP;2454;11:40:15;0;50	27201;8	70998;5;256;75;
$GPXUP;2454;11:40:16;0;50	27188;8	70978;5;257;73;
$GPXUP;2454;11:40:17;0;50	27175;8	70957;5;257;73;
$GPXUP;2454;11:40:18;0;50	27161;8	70938;5;257;72;
$GPXUP;2454;11:40:19;0;50	27147;8	70922;5;258;72;
$GPXUP;2454;11:40:20;0;50	27132;8	70907;5;259;72;
$GPXUP;2454;11:40:21;0;50	27118;8	7089;5;260;71;
$GPXUP;2454;11:40:22;0;50	27105;8	70872;5;260;70;
$GPXUP;2454;11:40:23;0;50	27092;8	70855;5;261;69;
$GPXUP;2454;11:40:24;0;50	27079;8	70837;5;262;68;
$GPXUP;2454;11:40:25;0;50	27067;8	70819;5;263;68;
$GPXUP;2454;11:40:26;0;50	27053;8	70804;5;264;67;
$GPXUP;2454;11:40:27;0;50	27039;8	7079;5;264;70;
$GPXUP;2454;11:40:28;0;50	27023;8	70775;5;264;72;
$GPXUP;2454;11:40:29;0;50	27008;8	70758;5;264;73;
$GPXUP;2454;11:40:30;0;50	26992;8	70743;5;265;73;
$GPXUP;2454;11:40:31;0;50	26976;8	70728;5;265;73;
$GPXUP;2454;11:40:32;0;50	26961;8	70713;5;265;73;
$GPXUP;2454;11:40:33;0;50	26944;8	70698;5;264;73;
$GPXUP;2454;11:40:34;0;50	26928;8	70684;5;265;73;
$GPXUP;2454;11:40:35;0;50	26914;8	70669;5;264;71;
$GPXUP;2454;11:40:36;0;50	26898;8	70654;5;265;69;
$GPXUP;2454;11:40:37;0;50	26883;8	70643;5;265;68;
$GPXUP;2454;11:40:38;0;50	26867;8	70632;5;265;68;
$GPXUP;2454;11:40:39;0;50	26852;8	70622;5;266;66;
$GPXUP;2454;11:40:40;0;50	26836;8	7061;5;267;67;
$GPXUP;2454;11:40:41;0;50	26823;8	70596;5;268;67;
$GPXUP;2454;11:40:42;0;50	26808;8	70583;5;268;67;
$GPXUP;2454;11:40:43;0;50	26792;8	70573;5;269;65;
$GPXUP;2454;11:40:44;0;50	26777;8	70566;5;270;63;
$GPXUP;2454;11:40:45;0;50	26762;8	7056;5;271;61;
$GPXUP;2454;11:40:46;0;50	26747;8	70555;5;270;61;
$GPXUP;2454;11:40:47;0;50	26732;8	70548;5;271;63;
$GPXUP;2454;11:40:48;0;50	26715;8	70542;5;272;63;
$GPXUP;2454;11:40:49;0;50	267;8	70535;5;273;65;
$GPXUP;2454;11:40:50;0;50	26685;8	70525;5;273;64;
$GPXUP;2454;11:40:51;0;50	2667;8	70515;5;273;64;
$GPXUP;2454;11:40:52;0;50	26656;8	70502;5;273;64;
$GPXUP;2454;11:40:53;0;50	26642;8	70494;5;272;64;
$GPXUP;2454;11:40:54;0;50	26625;8	7049;5;272;65;
$GPXUP;2454;11:40:55;0;50	26609;8	70487;5;271;64;
$GPXUP;2454;11:40:56;0;50	26593;8	70484;5;271;64;
$GPXUP;2454;11:40:57;0;50	26577;8	70478;5;269;64;
$GPXUP;2454;11:40:58;0;50	26562;8	70469;5;269;64;
$GPXUP;2454;11:40:59;0;50	26548;8	70457;5;268;65;
$GPXUP;2454;11:41:00;0;50	26533;8	70446;5;268;65;
$GPXUP;2454;11:41:01;0;50	26518;8	70435;5;267;66;
$GPXUP;2454;11:41:02;0;50	26503;8	70424;5;266;66;
$GPXUP;2454;11:41:03;0;50	26488;8	70413;5;265;66;
$GPXUP;2454;11:41:04;0;50	26474;8	704;5;265;65;
$GPXUP;2454;11:41:05;0;50	26461;8	70385;5;264;64;
$GPXUP;2454;11:41:06;0;50	26449;8	7037;5;264;63;
$GPXUP;2454;11:41:07;0;50	26436;8	70355;5;263;63;
$GPXUP;2454;11:41:08;0;50	26422;8	70342;5;263;64;
$GPXUP;2454;11:41:09;0;50	26409;8	70331;5;263;63;
$GPXUP;2454;11:41:10;0;50	26394;8	70324;5;262;62;
$GPXUP;2454;11:41:11;0;50	26378;8	70322;5;261;60;
$GPXUP;2454;11:41:12;0;50	26364;8	70327;5;260;58;
$GPXUP;2454;11:41:13;0;50	26351;8	70333;5;259;57;
$GPXUP;2454;11:41:14;0;50	26338;8	70342;5;259;56;
$GPXUP;2454;11:41:15;0;50	26326;8	70354;5;259;55;
$GPXUP;2454;11:41:16;0;50	26316;8	7037;5;257;55;
$GPXUP;2454;11:41:17;0;50	26307;8	70386;5;257;56;
$GPXUP;2454;11:41:18;0;50	26296;8	704;5;256;56;
$GPXUP;2454;11:41:19;0;50	26283;8	70409;5;256;57;
$GPXUP;2454;11:41:20;0;50	26269;8	70415;5;256;60;
$GPXUP;2454;11:41:21;0;50	26253;8	70414;5;255;60;
$GPXUP;2454;11:41:22;0;50	26238;8	70411;5;254;61;
$GPXUP;2454;11:41:23;0;50	26223;8	70408;5;254;61;
$GPXUP;2454;11:41:24;0;50	26208;8	7041;5;254;57;
$GPXUP;2454;11:41:25;0;50	26194;8	70412;5;253;56;
$GPXUP;2454;11:41:26;0;50	2618;8	70418;5;253;55;
$GPXUP;2454;11:41:27;0;50	26166;8	70424;5;253;58;
$GPXUP;2454;11:41:28;0;50	26151;8	7043;5;251;60;
$GPXUP;2454;11:41:29;0;50	26136;8	70431;5;250;62;
$GPXUP;2454;11:41:30;0;50	26121;8	7043;5;248;62;
$GPXUP;2454;11:41:31;0;50	26105;8	70433;5;246;62;
$GPXUP;2454;11:41:32;0;50	26089;8	70437;5;245;64;
$GPXUP;2454;11:41:33;0;50	26072;8	7044;5;244;65;
$GPXUP;2454;11:41:34;0;50	26056;8	7044;5;242;66;
$GPXUP;2454;11:41:35;0;50	26039;8	7044;5;240;65;
$GPXUP;2454;11:41:36;0;50	26024;8	70443;5;241;62;
$GPXUP;2454;11:41:37;0;50	26007;8	70449;5;240;67;
$GPXUP;2454;11:41:38;0;50	25992;8	70456;5;239;64;
$GPXUP;2454;11:41:39;0;50	2598;8	70468;5;238;58;
$GPXUP;2454;11:41:40;0;50	25973;8	70487;5;237;54;
$GPXUP;2454;11:41:41;0;50	2597;8	70504;5;235;42;
$GPXUP;2454;11:41:42;0;50	25972;8	70521;5;235;38;
$GPXUP;2454;11:41:43;0;50	25981;8	70536;5;233;36;
$GPXUP;2454;11:41:44;0;50	25992;8	70542;5;232;31;
$GPXUP;2454;11:41:45;0;50	26003;8	70541;5;231;25;
$GPXUP;2454;11:41:46;0;50	26017;8	70533;5;228;34;
$GPXUP;2454;11:41:47;0;50	26034;8	70518;5;228;54;
$GPXUP;2454;11:41:48;0;50	26052;8	70494;5;226;70;
$GPXUP;2454;11:41:49;0;50	26067;8	70465;5;225;75;
$GPXUP;2454;11:41:50;0;50	2608;8	70434;5;224;76;
$GPXUP;2454;11:41:51;0;50	26093;8	70406;5;222;74;
$GPXUP;2454;11:41:52;0;50	26107;8	70379;5;222;71;
$GPXUP;2454;11:41:53;0;50	26122;8	70355;5;221;70;
$GPXUP;2454;11:41:54;0;50	26134;8	70329;5;220;71;
$GPXUP;2454;11:41:55;0;50	26146;8	70301;5;219;71;
$GPXUP;2454;11:41:56;0;50	26158;8	70278;5;219;63;
$GPXUP;2454;11:41:57;0;50	2617;8	70256;5;220;64;
$GPXUP;2454;11:41:58;0;50	26185;8	7024;5;220;60;
$GPXUP;2454;11:41:59;0;50	26198;8	70222;5;221;58;
$GPXUP;2454;11:42:00;0;50	26209;8	70206;5;222;55;
$GPXUP;2454;11:42:01;0;50	2622;8	70188;5;222;53;
$GPXUP;2454;11:42:02;0;50	26226;8	70171;5;223;44;
$GPXUP;2454;11:42:03;0;50	26229;8	70148;5;223;49;
$GPXUP;2454;11:42:04;0;50	26235;8	70124;5;225;59;
$GPXUP;2454;11:42:05;0;50	26242;8	70101;5;226;59;
$GPXUP;2454;11:42:06;0;50	2625;8	70079;5;226;59;
$GPXUP;2454;11:42:07;0;50	26257;8	70061;5;227;52;
$GPXUP;2454;11:42:08;0;50	26266;8	70045;5;227;49;
$GPXUP;2454;11:42:09;0;50	2628;8	70034;5;227;54;
$GPXUP;2454;11:42:10;0;50	26294;8	70028;5;227;54;
$GPXUP;2454;11:42:11;0;50	26309;8	70028;5;227;57;
$GPXUP;2454;11:42:12;0;50	26322;8	7003;5;228;52;
$GPXUP;2454;11:42:13;0;50	26335;8	70039;5;229;46;
$GPXUP;2454;11:42:14;0;50	26345;8	70054;5;229;49;
$GPXUP;2454;11:42:15;0;50	2635;8	70072;5;228;47;
$GPXUP;2454;11:42:16;0;50	26353;8	70091;5;229;42;
$GPXUP;2454;11:42:17;0;50	26355;8	70111;5;230;46;
$GPXUP;2454;11:42:18;0;50	26358;8	70131;5;230;46;
$GPXUP;2454;11:42:19;0;50	26363;8	70149;5;231;48;
$GPXUP;2454;11:42:20;0;50	2637;8	70167;5;232;50;
$GPXUP;2454;11:42:21;0;50	26378;8	70183;5;232;50;
$GPXUP;2454;11:42:22;0;50	26387;8	70199;5;234;48;
$GPXUP;2454;11:42:23;0;50	26397;8	7021;5;235;49;
$GPXUP;2454;11:42:24;0;50	26406;8	70222;5;235;48;
$GPXUP;2454;11:42:25;0;50	26415;8	70236;5;236;47;
$GPXUP;2454;11:42:26;0;50	26421;8	70251;5;237;45;
$GPXUP;2454;11:42:27;0;50	26426;8	70266;5;238;38;
$GPXUP;2454;11:42:28;0;50	26426;8	70283;5;239;39;
$GPXUP;2454;11:42:29;0;50	26423;8	70302;5;239;44;
$GPXUP;2454;11:42:30;0;50	26415;8	70316;5;241;42;
$GPXUP;2454;11:42:31;0;50	26405;8	70329;5;241;42;
$GPXUP;2454;11:42:32;0;50	26394;8	70338;5;241;45;
$GPXUP;2454;11:42:33;0;50	26383;8	70346;5;242;42;
$GPXUP;2454;11:42:34;0;50	26373;8	70351;5;241;36;
$GPXUP;2454;11:42:35;0;50	26362;8	70353;5;241;39;
$GPXUP;2454;11:42:36;0;50	26347;8	70351;5;241;55;
$GPXUP;2454;11:42:37;0;50	26331;8	70348;5;240;56;
$GPXUP;2454;11:42:38;0;50	26315;8	70348;5;239;59;
$GPXUP;2454;11:42:39;0;50	263;8	70354;5;239;58;
$GPXUP;2454;11:42:40;0;50	26286;8	70363;5;238;53;
$GPXUP;2454;11:42:41;0;50	26273;8	70373;5;237;52;
$GPXUP;2454;11:42:42;0;50	26261;8	70383;5;237;55;
$GPXUP;2454;11:42:43;0;50	26248;8	70397;5;237;54;
$GPXUP;2454;11:42:44;0;50	26236;8	70407;5;238;54;
$GPXUP;2454;11:42:45;0;50	26222;8	70415;5;237;55;
$GPXUP;2454;11:42:46;0;50	26209;8	70422;5;238;55;
$GPXUP;2454;11:42:47;0;50	26197;8	70434;5;239;53;
$GPXUP;2454;11:42:48;0;50	26187;8	70449;5;239;53;
$GPXUP;2454;11:42:49;0;50	26175;8	70461;5;239;55;
$GPXUP;2454;11:42:50;0;50	26162;8	70471;5;240;57;
$GPXUP;2454;11:42:51;0;50	26149;8	70477;5;240;54;
$GPXUP;2454;11:42:52;0;50	26135;8	70482;5;241;53;
$GPXUP;2454;11:42:53;0;50	26122;8	70488;5;243;54;
$GPXUP;2454;11:42:54;0;50	26109;8	70491;5;244;54;
$GPXUP;2454;11:42:55;0;50	26095;8	70497;5;245;54;
$GPXUP;2454;11:42:56;0;50	26081;8	705;5;246;55;
$GPXUP;2454;11:42:57;0;50	26067;8	70501;5;247;55;
$GPXUP;2454;11:42:58;0;50	26053;8	705;5;247;56;
$GPXUP;2454;11:42:59;0;50	26039;8	70496;5;248;56;
$GPXUP;2454;11:43:00;0;50	26026;8	7049;5;250;57;
$GPXUP;2454;11:43:01;0;50	26011;8	70485;5;251;57;
$GPXUP;2454;11:43:02;0;50	25997;8	70481;5;252;59;
$GPXUP;2454;11:43:03;0;50	25982;8	70475;5;253;61;
$GPXUP;2454;11:43:04;0;50	25967;8	70465;5;254;62;
$GPXUP;2454;11:43:05;0;50	25953;8	70455;5;255;63;
$GPXUP;2454;11:43:06;0;50	25939;8	70444;5;256;64;
$GPXUP;2454;11:43:07;0;50	25925;8	70433;5;257;65;
$GPXUP;2454;11:43:08;0;50	25911;8	7042;5;258;65;
$GPXUP;2454;11:43:09;0;50	25897;8	70407;5;259;62;
$GPXUP;2454;11:43:10;0;50	25883;8	70396;5;260;60;
$GPXUP;2454;11:43:11;0;50	2587;8	70386;5;261;60;
$GPXUP;2454;11:43:12;0;50	25855;8	70378;5;262;60;
$GPXUP;2454;11:43:13;0;50	25842;8	7037;5;263;61;
$GPXUP;2454;11:43:14;0;50	25828;8	70358;5;265;62;
$GPXUP;2454;11:43:15;0;50	25814;8	70345;5;265;64;
$GPXUP;2454;11:43:16;0;50	258;8	70333;5;265;63;
$GPXUP;2454;11:43:17;0;50	25786;8	70324;5;266;63;
$GPXUP;2454;11:43:18;0;50	25771;8	70314;5;266;66;
$GPXUP;2454;11:43:19;0;50	25755;8	70305;5;267;66;
$GPXUP;2454;11:43:20;0;50	25738;8	70299;5;266;65;
$GPXUP;2454;11:43:21;0;50	25723;8	70292;5;266;65;
$GPXUP;2454;11:43:22;0;50	25707;8	70284;5;267;65;
$GPXUP;2454;11:43:23;0;50	25692;8	70275;5;266;64;
$GPXUP;2454;11:43:24;0;50	25677;8	7027;5;266;62;
$GPXUP;2454;11:43:25;0;50	25662;8	7027;5;265;61;
$GPXUP;2454;11:43:26;0;50	25646;8	70271;5;265;60;
$GPXUP;2454;11:43:27;0;50	25631;8	70273;5;264;62;
$GPXUP;2454;11:43:28;0;50	25615;8	70273;5;263;63;
$GPXUP;2454;11:43:29;0;50	25599;8	70268;5;263;65;
$GPXUP;2454;11:43:30;0;50	25584;8	7026;5;262;65;
$GPXUP;2454;11:43:31;0;50	25568;8	7025;5;261;65;
$GPXUP;2454;11:43:32;0;50	25553;8	70242;5;261;65;
$GPXUP;2454;11:43:33;0;50	25538;8	70239;5;260;63;
$GPXUP;2454;11:43:34;0;50	25523;8	70241;5;259;58;
$GPXUP;2454;11:43:35;0;50	2551;8	70247;5;259;54;
$GPXUP;2454;11:43:36;0;50	25497;8	70253;5;258;54;
$GPXUP;2454;11:43:37;0;50	25484;8	70259;5;257;55;
$GPXUP;2454;11:43:38;0;50	2547;8	70264;5;257;57;
$GPXUP;2454;11:43:39;0;50	25456;8	70271;5;258;56;
$GPXUP;2454;11:43:40;0;50	25444;8	70279;5;258;55;
$GPXUP;2454;11:43:41;0;50	25429;8	70283;5;258;57;
$GPXUP;2454;11:43:42;0;50	25414;8	70283;5;258;60;
$GPXUP;2454;11:43:43;0;50	25399;8	70281;5;258;63;
$GPXUP;2454;11:43:44;0;50	25383;8	70279;5;258;64;
$GPXUP;2454;11:43:45;0;50	25367;8	70279;5;258;65;
$GPXUP;2454;11:43:46;0;50	2535;8	70279;5;258;64;
$GPXUP;2454;11:43:47;0;50	25334;8	7028;5;258;64;
$GPXUP;2454;11:43:48;0;50	25318;8	7028;5;257;65;
$GPXUP;2454;11:43:49;0;50	25301;8	7028;5;257;66;
$GPXUP;2454;11:43:50;0;50	25285;8	70278;5;257;66;
$GPXUP;2454;11:43:51;0;50	25269;8	70277;5;256;65;
$GPXUP;2454;11:43:52;0;50	25253;8	70277;5;257;64;
$GPXUP;2454;11:43:53;0;50	25236;8	70278;5;256;63;
$GPXUP;2454;11:43:54;0;50	25221;8	70282;5;256;62;
$GPXUP;2454;11:43:55;0;50	25206;8	70288;5;255;62;
$GPXUP;2454;11:43:56;0;50	2519;8	70294;5;256;62;
$GPXUP;2454;11:43:57;0;50	25176;8	70301;5;256;59;
$GPXUP;2454;11:43:58;0;50	25162;8	70307;5;257;58;
$GPXUP;2454;11:43:59;0;50	25148;8	70311;5;257;59;
$GPXUP;2454;11:44:00;0;50	25132;8	70311;5;259;60;
$GPXUP;2454;11:44:01;0;50	25117;8	70312;5;259;62;
$GPXUP;2454;11:44:02;0;50	25102;8	70317;5;260;61;
$GPXUP;2454;11:44:03;0;50	25087;8	70321;5;261;60;
$GPXUP;2454;11:44:04;0;50	25072;8	70324;5;261;59;
$GPXUP;2454;11:44:05;0;50	25057;8	70324;5;261;60;
$GPXUP;2454;11:44:06;0;50	25042;8	70319;5;262;61;
$GPXUP;2454;11:44:07;0;50	25027;8	70317;5;262;60;
$GPXUP;2454;11:44:08;0;50	25012;8	70318;5;263;59;
$GPXUP;2454;11:44:09;0;50	24998;8	70322;5;264;58;
$GPXUP;2454;11:44:10;0;50	24983;8	70327;5;264;58;
$GPXUP;2454;11:44:11;0;50	24968;8	70328;5;265;61;
$GPXUP;2454;11:44:12;0;50	24952;8	70328;5;264;63;
$GPXUP;2454;11:44:13;0;50	24937;8	7033;5;264;61;
$GPXUP;2454;11:44:14;0;50	24922;8	70335;5;265;60;
$GPXUP;2454;11:44:15;0;50	24908;8	70343;5;264;59;
$GPXUP;2454;11:44:16;0;50	24895;8	70353;5;264;59;
$GPXUP;2454;11:44:17;0;50	24881;8	70361;5;264;60;
$GPXUP;2454;11:44:18;0;50	24865;8	70366;5;263;62;
$GPXUP;2454;11:44:19;0;50	24849;8	70369;5;262;65;
$GPXUP;2454;11:44:20;0;50	24832;8	7037;5;262;66;
$GPXUP;2454;11:44:21;0;50	24815;8	70373;5;262;66;
$GPXUP;2454;11:44:22;0;50	24799;8	70376;5;262;66;
$GPXUP;2454;11:44:23;0;50	24782;8	7038;5;261;65;
$GPXUP;2454;11:44:24;0;50	24767;8	70386;5;260;63;
$GPXUP;2454;11:44:25;0;50	24751;8	70391;5;260;64;
$GPXUP;2454;11:44:26;0;50	24735;8	70395;5;260;65;
$GPXUP;2454;11:44:27;0;50	24718;8	70396;5;260;67;
$GPXUP;2454;11:44:28;0;50	247;8	70399;5;260;68;
$GPXUP;2454;11:44:29;0;50	24684;8	70403;5;260;68;
$GPXUP;2454;11:44:30;0;50	24667;8	7041;5;259;68;
$GPXUP;2454;11:44:31;0;50	24651;8	70417;5;259;66;
$GPXUP;2454;11:44:32;0;50	24635;8	70424;5;260;66;
$GPXUP;2454;11:44:33;0;50	24617;8	70428;5;259;69;
$GPXUP;2454;11:44:34;0;50	246;8	70432;5;259;69;
$GPXUP;2454;11:44:35;0;50	24584;8	70437;5;259;67;
$GPXUP;2454;11:44:36;0;50	24569;8	70447;5;259;65;
$GPXUP;2454;11:44:37;0;50	24554;8	70457;5;258;66;
$GPXUP;2454;11:44:38;0;50	24538;8	70467;5;259;68;
$GPXUP;2454;11:44:39;0;50	24522;8	70476;5;258;69;
$GPXUP;2454;11:44:40;0;50	24505;8	70485;5;258;69;
$GPXUP;2454;11:44:41;0;50	24491;8	70497;5;258;65;
$GPXUP;2454;11:44:42;0;50	24477;8	70509;5;257;62;
$GPXUP;2454;11:44:43;0;50	24463;8	70519;5;258;62;
$GPXUP;2454;11:44:44;0;50	24447;8	70527;5;258;65;
$GPXUP;2454;11:44:45;0;50	24431;8	70536;5;258;68;
$GPXUP;2454;11:44:46;0;50	24415;8	70544;5;258;69;
$GPXUP;2454;11:44:47;0;50	24398;8	70554;5;258;69;
$GPXUP;2454;11:44:48;0;50	24383;8	70567;5;257;68;
$GPXUP;2454;11:44:49;0;50	24368;8	70579;5;257;68;
$GPXUP;2454;11:44:50;0;50	24353;8	70591;5;256;70;
$GPXUP;2454;11:44:51;0;50	24336;8	70602;5;256;70;
$GPXUP;2454;11:44:52;0;50	2432;8	70612;5;255;69;
$GPXUP;2454;11:44:53;0;50	24306;8	70628;5;255;68;
$GPXUP;2454;11:44:54;0;50	24293;8	70642;5;255;66;
$GPXUP;2454;11:44:55;0;50	24278;8	70657;5;256;65;
$GPXUP;2454;11:44:56;0;50	24265;8	7067;5;256;65;
$GPXUP;2454;11:44:57;0;50	2425;8	70684;5;256;66;
$GPXUP;2454;11:44:58;0;50	24235;8	70697;5;257;69;
$GPXUP;2454;11:44:59;0;50	2422;8	70708;5;257;68;
$GPXUP;2454;11:45:00;0;50	24206;8	70724;5;257;68;
$GPXUP;2454;11:45:01;0;50	24193;8	70741;5;258;68;
$GPXUP;2454;11:45:02;0;50	24179;8	70757;5;257;69;
$GPXUP;2454;11:45:03;0;50	24164;8	70771;5;258;68;
$GPXUP;2454;11:45:04;0;50	24151;8	70786;5;258;65;
$GPXUP;2454;11:45:05;0;50	2414;8	70805;5;259;65;
$GPXUP;2454;11:45:06;0;50	24129;8	70823;5;259;64;
$GPXUP;2454;11:45:07;0;50	24118;8	70842;5;260;63;
$GPXUP;2454;11:45:08;0;50	24105;8	70857;5;259;64;
$GPXUP;2454;11:45:09;0;50	24093;8	70869;5;260;57;
$GPXUP;2454;11:45:10;0;50	24079;8	70878;5;259;63;
$GPXUP;2454;11:45:11;0;50	24064;8	70889;5;259;66;
$GPXUP;2454;11:45:12;0;50	24049;8	70903;5;259;66;
$GPXUP;2454;11:45:13;0;50	24037;8	70921;5;259;65;
$GPXUP;2454;11:45:14;0;50	24023;8	70934;5;258;64;
$GPXUP;2454;11:45:15;0;50	24009;8	70944;5;258;63;
$GPXUP;2454;11:45:16;0;50	23995;8	70952;5;258;61;
$GPXUP;2454;11:45:17;0;50	2398;8	70963;5;258;63;
$GPXUP;2454;11:45:18;0;50	23968;8	70978;5;258;63;
$GPXUP;2454;11:45:19;0;50	23957;8	70996;5;257;62;
$GPXUP;2454;11:45:20;0;50	23948;8	71015;5;258;61;
$GPXUP;2454;11:45:21;0;50	23938;8	71033;5;258;60;
$GPXUP;2454;11:45:22;0;50	23926;8	7105;5;257;62;
$GPXUP;2454;11:45:23;0;50	23913;8	71062;5;257;62;
$GPXUP;2454;11:45:24;0;50	23898;8	71072;5;257;61;
$GPXUP;2454;11:45:25;0;50	23885;8	71078;5;257;59;
$GPXUP;2454;11:45:26;0;50	2387;8	71078;5;258;58;
$GPXUP;2454;11:45:27;0;50	23856;8	71075;5;257;56;
$GPXUP;2454;11:45:28;0;50	23842;8	71074;5;257;57;
$GPXUP;2454;11:45:29;0;50	23827;8	71073;5;258;58;
$GPXUP;2454;11:45:30;0;50	23812;8	7107;5;259;56;
$GPXUP;2454;11:45:31;0;50	23799;8	71067;5;259;55;
$GPXUP;2454;11:45:32;0;50	23786;8	71061;5;260;54;
$GPXUP;2454;11:45:33;0;50	23773;8	71055;5;260;52;
$GPXUP;2454;11:45:34;0;50	23761;8	71052;5;260;45;
$GPXUP;2454;11:45:35;0;50	23749;8	71054;5;261;49;
$GPXUP;2454;11:45:36;0;50	23738;8	71057;5;261;46;
$GPXUP;2454;11:45:37;0;50	23726;8	71068;5;262;51;
$GPXUP;2454;11:45:38;0;50	23715;8	71081;5;262;52;
$GPXUP;2454;11:45:39;0;50	23705;8	71096;5;263;52;
$GPXUP;2454;11:45:40;0;50	23694;8	71108;5;264;53;
$GPXUP;2454;11:45:41;0;50	2368;8	7112;5;264;60;
$GPXUP;2454;11:45:42;0;50	23667;8	71126;5;265;56;
$GPXUP;2454;11:45:43;0;50	23651;8	7113;5;264;61;
$GPXUP;2454;11:45:44;0;50	23636;8	71136;5;263;62;
$GPXUP;2454;11:45:45;0;50	23621;8	71145;5;263;63;
$GPXUP;2454;11:45:46;0;50	23607;8	71158;5;263;63;
$GPXUP;2454;11:45:47;0;50	23593;8	71169;5;262;62;
$GPXUP;2454;11:45:48;0;50	2358;8	7118;5;262;59;
$GPXUP;2454;11:45:49;0;50	23566;8	71187;5;262;59;
$GPXUP;2454;11:45:50;0;50	2355;8	71189;5;262;59;
$GPXUP;2454;11:45:51;0;50	23535;8	71189;5;263;60;
$GPXUP;2454;11:45:52;0;50	23521;8	71187;5;262;59;
$GPXUP;2454;11:45:53;0;50	23506;8	71189;5;263;59;
$GPXUP;2454;11:45:54;0;50	23491;8	71193;5;262;58;
$GPXUP;2454;11:45:55;0;50	23477;8	71199;5;262;58;
$GPXUP;2454;11:45:56;0;50	23463;8	71205;5;263;58;
$GPXUP;2454;11:45:57;0;50	23449;8	71211;5;264;55;
$GPXUP;2454;11:45:58;0;50	23436;8	71211;5;265;57;
$GPXUP;2454;11:45:59;0;50	23421;8	71207;5;265;58;
$GPXUP;2454;11:46:00;0;50	23408;8	71202;5;266;58;
$GPXUP;2454;11:46:01;0;50	23394;8	71199;5;266;58;
$GPXUP;2454;11:46:02;0;50	23379;8	71198;5;267;59;
$GPXUP;2454;11:46:03;0;50	23364;8	71199;5;266;60;
$GPXUP;2454;11:46:04;0;50	23349;8	71205;5;267;60;
$GPXUP;2454;11:46:05;0;50	23335;8	71211;5;267;58;
$GPXUP;2454;11:46:06;0;50	23322;8	71218;5;268;57;
$GPXUP;2454;11:46:07;0;50	23308;8	71223;5;269;55;
$GPXUP;2454;11:46:08;0;50	23294;8	71224;5;270;54;
$GPXUP;2454;11:46:09;0;50	23281;8	71226;5;269;54;
$GPXUP;2454;11:46:10;0;50	23267;8	7123;5;270;57;
$GPXUP;2454;11:46:11;0;50	23252;8	71233;5;270;59;
$GPXUP;2454;11:46:12;0;50	23237;8	71233;5;270;61;
$GPXUP;2454;11:46:13;0;50	23221;8	71231;5;269;63;
$GPXUP;2454;11:46:14;0;50	23205;8	71224;5;269;64;
$GPXUP;2454;11:46:15;0;50	2319;8	71215;5;268;63;
$GPXUP;2454;11:46:16;0;50	23176;8	71206;5;268;62;
$GPXUP;2454;11:46:17;0;50	23162;8	71197;5;269;60;
$GPXUP;2454;11:46:18;0;50	23148;8	71192;5;269;60;
$GPXUP;2454;11:46:19;0;50	23133;8	71189;5;268;60;
$GPXUP;2454;11:46:20;0;50	23118;8	71184;5;268;61;
$GPXUP;2454;11:46:21;0;50	23103;8	71175;5;267;62;
$GPXUP;2454;11:46:22;0;50	23088;8	71164;5;267;65;
$GPXUP;2454;11:46:23;0;50	23074;8	71153;5;266;65;
$GPXUP;2454;11:46:24;0;50	23059;8	71145;5;265;63;
$GPXUP;2454;11:46:25;0;50	23043;8	71138;5;264;63;
$GPXUP;2454;11:46:26;0;50	23028;8	71132;5;264;61;
$GPXUP;2454;11:46:27;0;50	23013;8	71128;5;263;60;
$GPXUP;2454;11:46:28;0;50	22998;8	71123;5;262;62;
$GPXUP;2454;11:46:29;0;50	22983;8	71113;5;261;64;
$GPXUP;2454;11:46:30;0;50	22969;8	711;5;260;65;
$GPXUP;2454;11:46:31;0;50	22955;8	7109;5;259;64;
$GPXUP;2454;11:46:32;0;50	22939;8	71084;5;258;63;
$GPXUP;2454;11:46:33;0;50	22924;8	71079;5;257;63;
$GPXUP;2454;11:46:34;0;50	22907;8	71071;5;256;65;
$GPXUP;2454;11:46:35;0;50	22892;8	71066;5;255;66;
$GPXUP;2454;11:46:36;0;50	22876;8	7106;5;253;65;
$GPXUP;2454;11:46:37;0;50	22859;8	71057;5;252;65;
$GPXUP;2454;11:46:38;0;50	22843;8	71056;5;251;64;
$GPXUP;2454;11:46:39;0;50	22828;8	71053;5;250;63;
$GPXUP;2454;11:46:40;0;50	22812;8	71053;5;249;62;
$GPXUP;2454;11:46:41;0;50	22796;8	71055;5;248;61;
$GPXUP;2454;11:46:42;0;50	22781;8	71054;5;248;62;
$GPXUP;2454;11:46:43;0;50	22765;8	71052;5;247;64;
$GPXUP;2454;11:46:44;0;50	22749;8	71051;5;246;64;
$GPXUP;2454;11:46:45;0;50	22732;8	71049;5;246;64;
$GPXUP;2454;11:46:46;0;50	22717;8	71049;5;246;61;
$GPXUP;2454;11:46:47;0;50	22701;8	71052;5;245;62;
$GPXUP;2454;11:46:48;0;50	22686;8	71056;5;246;62;
$GPXUP;2454;11:46:49;0;50	22672;8	71065;5;247;62;
$GPXUP;2454;11:46:50;0;50	22659;8	71075;5;247;58;
$GPXUP;2454;11:46:51;0;50	22646;8	71083;5;247;58;
$GPXUP;2454;11:46:52;0;50	22633;8	71089;5;247;53;
$GPXUP;2454;11:46:53;0;50	22617;8	71095;5;247;63;
$GPXUP;2454;11:46:54;0;50	22603;8	71103;5;247;62;
$GPXUP;2454;11:46:55;0;50	2259;8	71116;5;248;61;
$GPXUP;2454;11:46:56;0;50	22576;8	71129;5;249;65;
$GPXUP;2454;11:46:57;0;50	2256;8	71138;5;249;70;
$GPXUP;2454;11:46:58;0;50	22543;8	71142;5;249;67;
$GPXUP;2454;11:46:59;0;50	22527;8	71144;5;249;67;
$GPXUP;2454;11:47:00;0;50	2251;8	71147;5;249;68;
$GPXUP;2454;11:47:01;0;50	22493;8	71145;5;249;69;
$GPXUP;2454;11:47:02;0;50	22475;8	71143;5;249;70;
$GPXUP;2454;11:47:03;0;50	22458;8	71145;5;249;68;
$GPXUP;2454;11:47:04;0;50	22442;8	71146;5;249;68;
$GPXUP;2454;11:47:05;0;50	22424;8	71146;5;248;68;
$GPXUP;2454;11:47:06;0;50	22408;8	71142;5;249;67;
$GPXUP;2454;11:47:07;0;50	22392;8	71144;5;248;65;
$GPXUP;2454;11:47:08;0;50	22375;8	71148;5;249;64;
$GPXUP;2454;11:47:09;0;50	2236;8	71149;5;249;64;
$GPXUP;2454;11:47:10;0;50	22344;8	71152;5;249;63;
$GPXUP;2454;11:47:11;0;50	22329;8	71159;5;249;64;
$GPXUP;2454;11:47:12;0;50	22315;8	71172;5;249;64;
$GPXUP;2454;11:47:13;0;50	22301;8	71184;5;249;64;
$GPXUP;2454;11:47:14;0;50	22286;8	71191;5;249;63;
$GPXUP;2454;11:47:15;0;50	22271;8	71197;5;249;61;
$GPXUP;2454;11:47:16;0;50	22256;8	712;5;249;60;
$GPXUP;2454;11:47:17;0;50	22241;8	71201;5;250;61;
$GPXUP;2454;11:47:18;0;50	22226;8	71201;5;250;61;
$GPXUP;2454;11:47:19;0;50	22209;8	71195;5;249;64;
$GPXUP;2454;11:47:20;0;50	22194;8	71189;5;249;65;
$GPXUP;2454;11:47:21;0;50	22178;8	71184;5;248;65;
$GPXUP;2454;11:47:22;0;50	22163;8	71177;5;248;65;
$GPXUP;2454;11:47:23;0;50	22147;8	71168;5;247;66;
$GPXUP;2454;11:47:24;0;50	22131;8	7116;5;247;66;
$GPXUP;2454;11:47:25;0;50	22115;8	71153;5;247;64;
$GPXUP;2454;11:47:26;0;50	221;8	71149;5;246;62;
$GPXUP;2454;11:47:27;0;50	22085;8	71144;5;246;62;
$GPXUP;2454;11:47:28;0;50	22069;8	71137;5;246;64;
$GPXUP;2454;11:47:29;0;50	22054;8	71132;5;245;64;
$GPXUP;2454;11:47:30;0;50	22038;8	71125;5;245;65;
$GPXUP;2454;11:47:31;0;50	22022;8	7112;5;245;64;
$GPXUP;2454;11:47:32;0;50	22007;8	71116;5;244;64;
$GPXUP;2454;11:47:33;0;50	2199;8	7111;5;244;64;
$GPXUP;2454;11:47:34;0;50	21975;8	71106;5;243;65;
$GPXUP;2454;11:47:35;0;50	21958;8	71105;5;242;64;
$GPXUP;2454;11:47:36;0;50	21943;8	71103;5;242;63;
$GPXUP;2454;11:47:37;0;50	21927;8	71098;5;241;63;
$GPXUP;2454;11:47:38;0;50	21912;8	71088;5;242;61;
$GPXUP;2454;11:47:39;0;50	219;8	71078;5;242;60;
$GPXUP;2454;11:47:40;0;50	21884;8	71073;5;242;62;
$GPXUP;2454;11:47:41;0;50	21868;8	71068;5;242;65;
$GPXUP;2454;11:47:42;0;50	21852;8	71065;5;242;67;
$GPXUP;2454;11:47:43;0;50	21835;8	71062;5;242;67;
$GPXUP;2454;11:47:44;0;50	21819;8	71058;5;243;64;
$GPXUP;2454;11:47:45;0;50	21805;8	7105;5;242;60;
$GPXUP;2454;11:47:46;0;50	2179;8	71043;5;242;60;
$GPXUP;2454;11:47:47;0;50	21775;8	7104;5;241;61;
$GPXUP;2454;11:47:48;0;50	21758;8	7104;5;241;69;
$GPXUP;2454;11:47:49;0;50	2174;8	71042;5;241;69;
$GPXUP;2454;11:47:50;0;50	21724;8	71042;5;241;67;
$GPXUP;2454;11:47:51;0;50	21707;8	71037;5;241;68;
$GPXUP;2454;11:47:52;0;50	21691;8	7103;5;241;67;
$GPXUP;2454;11:47:53;0;50	21674;8	71026;5;241;68;
$GPXUP;2454;11:47:54;0;50	21658;8	71021;5;241;67;
$GPXUP;2454;11:47:55;0;50	21641;8	71015;5;241;67;
$GPXUP;2454;11:47:56;0;50	21624;8	71011;5;241;68;
$GPXUP;2454;11:47:57;0;50	21607;8	71004;5;240;67;
$GPXUP;2454;11:47:58;0;50	21591;8	70998;5;241;66;
$GPXUP;2454;11:47:59;0;50	21575;8	70991;5;241;66;
$GPXUP;2454;11:48:00;0;50	2156;8	70982;5;241;66;
$GPXUP;2454;11:48:01;0;50	21543;8	70972;5;241;67;
$GPXUP;2454;11:48:02;0;50	21527;8	70963;5;240;71;
$GPXUP;2454;11:48:03;0;50	21512;8	70951;5;239;69;
$GPXUP;2454;11:48:04;0;50	21497;8	70937;5;239;68;
$GPXUP;2454;11:48:05;0;50	21482;8	70923;5;238;67;
$GPXUP;2454;11:48:06;0;50	21466;8	70913;5;237;67;
$GPXUP;2454;11:48:07;0;50	21451;8	70905;5;237;67;
$GPXUP;2454;11:48:08;0;50	21435;8	70895;5;236;68;
$GPXUP;2454;11:48:09;0;50	21418;8	70886;5;235;69;
$GPXUP;2454;11:48:10;0;50	21403;8	70879;5;235;65;
$GPXUP;2454;11:48:11;0;50	21387;8	70872;5;234;64;
$GPXUP;2454;11:48:12;0;50	21372;8	70864;5;234;64;
$GPXUP;2454;11:48:13;0;50	21356;8	70855;5;233;66;
$GPXUP;2454;11:48:14;0;50	21339;8	70847;5;231;68;
$GPXUP;2454;11:48:15;0;50	21323;8	70838;5;231;69;
$GPXUP;2454;11:48:16;0;50	21307;8	70825;5;230;70;
$GPXUP;2454;11:48:17;0;50	21293;8	70807;5;228;73;
$GPXUP;2454;11:48:18;0;50	2128;8	70788;5;226;72;
$GPXUP;2454;11:48:19;0;50	21267;8	7077;5;224;71;
$GPXUP;2454;11:48:20;0;50	21251;8	70758;5;223;71;
$GPXUP;2454;11:48:21;0;50	21235;8	70747;5;222;70;
$GPXUP;2454;11:48:22;0;50	21218;8	70736;5;221;70;
$GPXUP;2454;11:48:23;0;50	21201;8	70728;5;220;71;
$GPXUP;2454;11:48:24;0;50	21184;8	70719;5;219;73;
$GPXUP;2454;11:48:25;0;50	21167;8	70711;5;217;73;
$GPXUP;2454;11:48:26;0;50	21149;8	70703;5;215;72;
$GPXUP;2454;11:48:27;0;50	21129;8	70699;5;214;78;
$GPXUP;2454;11:48:28;0;50	21112;8	707;5;211;70;
$GPXUP;2454;11:48:29;0;50	21094;8	70707;5;210;74;
$GPXUP;2454;11:48:30;0;50	21075;8	70719;5;209;79;
$GPXUP;2454;11:48:31;0;50	21058;8	70732;5;208;71;
$GPXUP;2454;11:48:32;0;50	21042;8	70744;5;207;67;
$GPXUP;2454;11:48:33;0;50	21025;8	70754;5;207;70;
$GPXUP;2454;11:48:34;0;50	2101;8	70763;5;207;64;
$GPXUP;2454;11:48:35;0;50	20992;8	70767;5;207;72;
$GPXUP;2454;11:48:36;0;50	20975;8	70762;5;206;72;
$GPXUP;2454;11:48:37;0;50	20958;8	70759;5;206;71;
$GPXUP;2454;11:48:38;0;50	20939;8	70757;5;205;73;
$GPXUP;2454;11:48:39;0;50	20922;8	70761;5;204;72;
$GPXUP;2454;11:48:40;0;50	20904;8	70768;5;205;71;
$GPXUP;2454;11:48:41;0;50	20889;8	70778;5;205;65;
$GPXUP;2454;11:48:42;0;50	20874;8	70786;5;205;64;
$GPXUP;2454;11:48:43;0;50	20859;8	7079;5;205;63;
$GPXUP;2454;11:48:44;0;50	20843;8	7079;5;206;64;
$GPXUP;2454;11:48:45;0;50	20827;8	70786;5;206;65;
$GPXUP;2454;11:48:46;0;50	20811;8	70782;5;206;64;
$GPXUP;2454;11:48:47;0;50	20796;8	70779;5;207;64;
$GPXUP;2454;11:48:48;0;50	2078;8	70781;5;208;63;
$GPXUP;2454;11:48:49;0;50	20766;8	70783;5;209;59;
$GPXUP;2454;11:48:50;0;50	20751;8	7078;5;210;58;
$GPXUP;2454;11:48:51;0;50	20738;8	70774;5;211;56;
$GPXUP;2454;11:48:52;0;50	20724;8	70773;5;212;56;
$GPXUP;2454;11:48:53;0;50	20709;8	70772;5;212;58;
$GPXUP;2454;11:48:54;0;50	20695;8	70772;5;212;58;
$GPXUP;2454;11:48:55;0;50	20681;8	70769;5;213;57;
$GPXUP;2454;11:48:56;0;50	20667;8	70767;5;213;56;
$GPXUP;2454;11:48:57;0;50	20652;8	70768;5;213;56;
$GPXUP;2454;11:48:58;0;50	20639;8	70771;5;214;56;
$GPXUP;2454;11:48:59;0;50	20624;8	70777;5;215;56;
$GPXUP;2454;11:49:00;0;50	2061;8	7078;5;216;57;
$GPXUP;2454;11:49:01;0;50	20596;8	70785;5;216;59;
$GPXUP;2454;11:49:02;0;50	20581;8	70792;5;217;59;
$GPXUP;2454;11:49:03;0;50	20567;8	70795;5;218;58;
$GPXUP;2454;11:49:04;0;50	20553;8	70795;5;219;55;
$GPXUP;2454;11:49:05;0;50	2054;8	70799;5;221;55;
$GPXUP;2454;11:49:06;0;50	20527;8	70807;5;223;54;
$GPXUP;2454;11:49:07;0;50	20515;8	70817;5;224;55;
$GPXUP;2454;11:49:08;0;50	20502;8	70823;5;226;52;
$GPXUP;2454;11:49:09;0;50	2049;8	70827;5;228;51;
$GPXUP;2454;11:49:10;0;50	20478;8	70828;5;230;50;
$GPXUP;2454;11:49:11;0;50	20466;8	70826;5;233;50;
$GPXUP;2454;11:49:12;0;50	20453;8	70827;5;235;51;
$GPXUP;2454;11:49:13;0;50	20441;8	70827;5;236;50;
$GPXUP;2454;11:49:14;0;50	20429;8	7083;5;238;51;
$GPXUP;2454;11:49:15;0;50	20415;8	70832;5;239;52;
$GPXUP;2454;11:49:16;0;50	20402;8	70831;5;240;52;
$GPXUP;2454;11:49:17;0;50	2039;8	70828;5;241;52;
$GPXUP;2454;11:49:18;0;50	20377;8	70825;5;242;53;
$GPXUP;2454;11:49:19;0;50	20363;8	70826;5;243;55;
$GPXUP;2454;11:49:20;0;50	20349;8	70828;5;243;54;
$GPXUP;2454;11:49:21;0;50	20336;8	70827;5;243;55;
$GPXUP;2454;11:49:22;0;50	20322;8	70821;5;243;56;
$GPXUP;2454;11:49:23;0;50	20309;8	70818;5;243;55;
$GPXUP;2454;11:49:24;0;50	20295;8	70818;5;244;54;
$GPXUP;2454;11:49:25;0;50	20282;8	70824;5;244;53;
$GPXUP;2454;11:49:26;0;50	20269;8	70834;5;244;54;
$GPXUP;2454;11:49:27;0;50	20259;8	70841;5;244;54;
$GPXUP;2454;11:49:28;0;50	20246;8	70846;5;245;52;
$GPXUP;2454;11:49:29;0;50	20233;8	70845;5;245;52;
$GPXUP;2454;11:49:30;0;50	20221;8	70841;5;246;51;
$GPXUP;2454;11:49:31;0;50	20208;8	70831;5;246;54;
$GPXUP;2454;11:49:32;0;50	20197;8	70821;5;246;55;
$GPXUP;2454;11:49:33;0;50	20185;8	70809;5;245;55;
$GPXUP;2454;11:49:34;0;50	20172;8	70799;5;243;57;
$GPXUP;2454;11:49:35;0;50	20158;8	70793;5;243;56;
$GPXUP;2454;11:49:36;0;50	20144;8	70789;5;241;57;
$GPXUP;2454;11:49:37;0;50	20128;8	70788;5;239;59;
$GPXUP;2454;11:49:38;0;50	20114;8	70791;5;237;61;
$GPXUP;2454;11:49:39;0;50	20098;8	70794;5;235;63;
$GPXUP;2454;11:49:40;0;50	20082;8	70793;5;234;61;
$GPXUP;2454;11:49:41;0;50	20067;8	70789;5;233;60;
$GPXUP;2454;11:49:42;0;50	20052;8	70788;5;230;60;
$GPXUP;2454;11:49:43;0;50	20036;8	70789;5;228;61;
$GPXUP;2454;11:49:44;0;50	20021;8	70791;5;227;63;
$GPXUP;2454;11:49:45;0;50	20005;8	70795;5;225;65;
$GPXUP;2454;11:49:46;0;50	19988;8	708;5;224;65;
$GPXUP;2454;11:49:47;0;50	19972;8	70803;5;222;64;
$GPXUP;2454;11:49:48;0;50	19957;8	70809;5;221;59;
$GPXUP;2454;11:49:49;0;50	19943;8	70815;5;220;59;
$GPXUP;2454;11:49:50;0;50	19928;8	70819;5;219;57;
$GPXUP;2454;11:49:51;0;50	19914;8	70822;5;218;58;
$GPXUP;2454;11:49:52;0;50	19899;8	70823;5;217;60;
$GPXUP;2454;11:49:53;0;50	19883;8	70821;5;216;63;
$GPXUP;2454;11:49:54;0;50	19867;8	70821;5;217;62;
$GPXUP;2454;11:49:55;0;50	19852;8	70818;5;217;61;
$GPXUP;2454;11:49:56;0;50	19838;8	70813;5;218;56;
$GPXUP;2454;11:49:57;0;50	19825;8	70806;5;218;54;
$GPXUP;2454;11:49:58;0;50	19811;8	70802;5;218;56;
$GPXUP;2454;11:49:59;0;50	19797;8	70799;5;219;59;
$GPXUP;2454;11:50:00;0;50	19782;8	70798;5;218;58;
$GPXUP;2454;11:50:01;0;50	19767;8	70794;5;217;61;
$GPXUP;2454;11:50:02;0;50	19751;8	70791;5;216;62;
$GPXUP;2454;11:50:03;0;50	19736;8	70793;5;217;62;
$GPXUP;2454;11:50:04;0;50	19722;8	70792;5;217;59;
$GPXUP;2454;11:50:05;0;50	19706;8	7079;5;216;59;
$GPXUP;2454;11:50:06;0;50	19691;8	70789;5;216;60;
$GPXUP;2454;11:50:07;0;50	19676;8	70786;5;216;63;
$GPXUP;2454;11:50:08;0;50	19659;8	70783;5;217;66;
$GPXUP;2454;11:50:09;0;50	19644;8	70776;5;217;62;
$GPXUP;2454;11:50:10;0;50	19632;8	70765;5;217;57;
$GPXUP;2454;11:50:11;0;50	19619;8	70757;5;217;56;
$GPXUP;2454;11:50:12;0;50	19605;8	70749;5;216;57;
$GPXUP;2454;11:50:13;0;50	19592;8	70738;5;217;59;
$GPXUP;2454;11:50:14;0;50	1958;8	70729;5;217;57;
$GPXUP;2454;11:50:15;0;50	19566;8	70718;5;216;58;
$GPXUP;2454;11:50:16;0;50	19554;8	70704;5;215;59;
$GPXUP;2454;11:50:17;0;50	19541;8	70692;5;215;60;
$GPXUP;2454;11:50:18;0;50	19527;8	70681;5;213;63;
$GPXUP;2454;11:50:19;0;50	19513;8	70672;5;212;64;
$GPXUP;2454;11:50:20;0;50	19496;8	70664;5;211;68;
$GPXUP;2454;11:50:21;0;50	1948;8	70657;5;210;68;
$GPXUP;2454;11:50:22;0;50	19462;8	7065;5;210;69;
$GPXUP;2454;11:50:23;0;50	19447;8	70637;5;209;70;
$GPXUP;2454;11:50:24;0;50	1943;8	70626;5;208;71;
$GPXUP;2454;11:50:25;0;50	19414;8	70616;5;207;68;
$GPXUP;2454;11:50:26;0;50	19398;8	70604;5;207;71;
$GPXUP;2454;11:50:27;0;50	19384;8	70592;5;206;62;
$GPXUP;2454;11:50:28;0;50	19373;8	70577;5;206;57;
$GPXUP;2454;11:50:29;0;50	19361;8	70562;5;206;61;
$GPXUP;2454;11:50:30;0;50	19347;8	7055;5;207;64;
$GPXUP;2454;11:50:31;0;50	19332;8	7054;5;207;65;
$GPXUP;2454;11:50:32;0;50	19317;8	70532;5;206;64;
$GPXUP;2454;11:50:33;0;50	19304;8	70522;5;207;62;
$GPXUP;2454;11:50:34;0;50	19291;8	70507;5;207;63;
$GPXUP;2454;11:50:35;0;50	19278;8	70491;5;207;65;
$GPXUP;2454;11:50:36;0;50	19269;8	70473;5;208;57;
$GPXUP;2454;11:50:37;0;50	19263;8	70456;5;208;50;
$GPXUP;2454;11:50:38;0;50	19255;8	70441;5;209;52;
$GPXUP;2454;11:50:39;0;50	19246;8	70428;5;210;54;
$GPXUP;2454;11:50:40;0;50	19234;8	70415;5;211;57;
$GPXUP;2454;11:50:41;0;50	19221;8	70406;5;211;58;
$GPXUP;2454;11:50:42;0;50	19208;8	70396;5;212;59;
$GPXUP;2454;11:50:43;0;50	19195;8	70385;5;212;59;
$GPXUP;2454;11:50:44;0;50	19184;8	70372;5;212;58;
$GPXUP;2454;11:50:45;0;50	19173;8	7036;5;213;56;
$GPXUP;2454;11:50:46;0;50	19163;8	70341;5;212;61;
$GPXUP;2454;11:50:47;0;50	19155;8	7032;5;213;63;
$GPXUP;2454;11:50:48;0;50	19153;8	70298;5;214;55;
$GPXUP;2454;11:50:49;0;50	19149;8	70277;5;214;55;
$GPXUP;2454;11:50:50;0;50	19143;8	70258;5;215;55;
$GPXUP;2454;11:50:51;0;50	19139;8	70237;5;216;57;
$GPXUP;2454;11:50:52;0;50	19133;8	70217;5;217;58;
$GPXUP;2454;11:50:53;0;50	19123;8	702;5;218;60;
$GPXUP;2454;11:50:54;0;50	19112;8	70183;5;220;62;
$GPXUP;2454;11:50:55;0;50	19101;8	70167;5;220;62;
$GPXUP;2454;11:50:56;0;50	19089;8	70151;5;222;62;
$GPXUP;2454;11:50:57;0;50	19078;8	70136;5;223;62;
$GPXUP;2454;11:50:58;0;50	19065;8	70122;5;225;63;
$GPXUP;2454;11:50:59;0;50	19054;8	70105;5;226;62;
$GPXUP;2454;11:51:00;0;50	19046;8	70087;5;229;59;
$GPXUP;2454;11:51:01;0;50	19038;8	70066;5;231;60;
$GPXUP;2454;11:51:02;0;50	1903;8	70048;5;233;60;
$GPXUP;2454;11:51:03;0;50	19021;8	7003;5;235;57;
$GPXUP;2454;11:51:04;0;50	19011;8	70014;5;237;57;
$GPXUP;2454;11:51:05;0;50	19002;8	69996;5;239;58;
$GPXUP;2454;11:51:06;0;50	18995;8	69977;5;240;59;
$GPXUP;2454;11:51:07;0;50	18987;8	69956;5;242;59;
$GPXUP;2454;11:51:08;0;50	18978;8	69939;5;245;58;
$GPXUP;2454;11:51:09;0;50	18967;8	69925;5;247;58;
$GPXUP;2454;11:51:10;0;50	18957;8	6991;5;247;58;
$GPXUP;2454;11:51:11;0;50	18945;8	69894;5;248;59;
$GPXUP;2454;11:51:12;0;50	18932;8	69882;5;249;60;
$GPXUP;2454;11:51:13;0;50	18919;8	69869;5;250;62;
$GPXUP;2454;11:51:14;0;50	18904;8	69859;5;251;64;
$GPXUP;2454;11:51:15;0;50	18889;8	69848;5;251;64;
$GPXUP;2454;11:51:16;0;50	18876;8	69834;5;252;64;
$GPXUP;2454;11:51:17;0;50	18862;8	6982;5;253;64;
$GPXUP;2454;11:51:18;0;50	18848;8	6981;5;253;63;
$GPXUP;2454;11:51:19;0;50	18834;8	69804;5;254;59;
$GPXUP;2454;11:51:20;0;50	18818;8	69799;5;254;65;
$GPXUP;2454;11:51:21;0;50	18801;8	69795;5;254;68;
$GPXUP;2454;11:51:22;0;50	18784;8	6979;5;254;71;
$GPXUP;2454;11:51:23;0;50	18767;8	69786;5;254;69;
$GPXUP;2454;11:51:24;0;50	1875;8	69787;5;253;70;
$GPXUP;2454;11:51:25;0;50	18731;8	69788;5;252;73;
$GPXUP;2454;11:51:26;0;50	18712;8	69787;5;252;74;
$GPXUP;2454;11:51:27;0;50	18693;8	69784;5;251;76;
$GPXUP;2454;11:51:28;0;50	18675;8	69775;5;250;73;
$GPXUP;2454;11:51:29;0;50	18658;8	69765;5;249;72;
$GPXUP;2454;11:51:30;0;50	18641;8	69753;5;250;77;
$GPXUP;2454;11:51:31;0;50	18625;8	69741;5;248;76;
$GPXUP;2454;11:51:32;0;50	18611;8	69723;5;247;71;
$GPXUP;2454;11:51:33;0;50	18597;8	69706;5;248;71;
$GPXUP;2454;11:51:34;0;50	18583;8	69691;5;247;70;
$GPXUP;2454;11:51:35;0;50	1857;8	69674;5;246;67;
$GPXUP;2454;11:51:36;0;50	18559;8	69655;5;247;67;
$GPXUP;2454;11:51:37;0;50	18547;8	69636;5;247;68;
$GPXUP;2454;11:51:38;0;50	18535;8	69617;5;246;69;
$GPXUP;2454;11:51:39;0;50	18524;8	69596;5;247;70;
$GPXUP;2454;11:51:40;0;50	18511;8	69578;5;247;68;
$GPXUP;2454;11:51:41;0;50	18498;8	69566;5;247;61;
$GPXUP;2454;11:51:42;0;50	18484;8	69555;5;247;65;
$GPXUP;2454;11:51:43;0;50	18468;8	69543;5;247;67;
$GPXUP;2454;11:51:44;0;50	18453;8	69535;5;248;65;
$GPXUP;2454;11:51:45;0;50	18438;8	69529;5;249;63;
$GPXUP;2454;11:51:46;0;50	18423;8	69522;5;249;63;
$GPXUP;2454;11:51:47;0;50	18408;8	69514;5;250;63;
$GPXUP;2454;11:51:48;0;50	18394;8	69504;5;251;63;
$GPXUP;2454;11:51:49;0;50	18379;8	69494;5;252;63;
$GPXUP;2454;11:51:50;0;50	18364;8	69483;5;252;67;
$GPXUP;2454;11:51:51;0;50	18347;8	69475;5;252;66;
$GPXUP;2454;11:51:52;0;50	18332;8	69473;5;252;62;
$GPXUP;2454;11:51:53;0;50	18316;8	69473;5;252;60;
$GPXUP;2454;11:51:54;0;50	18302;8	69471;5;252;55;
$GPXUP;2454;11:51:55;0;50	18289;8	69469;5;252;55;
$GPXUP;2454;11:51:56;0;50	18277;8	69457;5;251;54;
$GPXUP;2454;11:51:57;0;50	18267;8	69441;5;252;55;
$GPXUP;2454;11:51:58;0;50	18255;8	69425;5;250;63;
$GPXUP;2454;11:51:59;0;50	18241;8	69411;5;248;62;
$GPXUP;2454;11:52:00;0;50	18225;8	69401;5;246;65;
$GPXUP;2454;11:52:01;0;50	18211;8	69392;3;245;61;
$GPXUP;2454;11:52:02;0;50	18197;8	6938;5;243;62;
$GPXUP;2454;11:52:03;0;50	18184;8	69362;5;240;67;
$GPXUP;2454;11:52:04;0;50	18169;8	69347;5;238;68;
$GPXUP;2454;11:52:05;0;50	18154;8	69333;5;235;68;
$GPXUP;2454;11:52:06;0;50	1814;8	69317;5;232;66;
$GPXUP;2454;11:52:07;0;50	18128;8	69301;5;230;65;
$GPXUP;2454;11:52:08;0;50	18114;8	69284;5;227;65;
$GPXUP;2454;11:52:09;0;50	18101;8	69271;5;225;65;
$GPXUP;2454;11:52:10;0;50	18085;8	69259;5;223;65;
$GPXUP;2454;11:52:11;0;50	18069;8	6925;5;221;67;
$GPXUP;2454;11:52:12;0;50	18052;8	69243;5;219;69;
$GPXUP;2454;11:52:13;0;50	18035;8	69236;5;218;70;
$GPXUP;2454;11:52:14;0;50	18019;8	69232;5;215;67;
$GPXUP;2454;11:52:15;0;50	18003;8	69232;5;214;60;
$GPXUP;2454;11:52:16;0;50	17987;8	69235;5;212;63;
$GPXUP;2454;11:52:17;0;50	17973;8	69244;5;210;62;
$GPXUP;2454;11:52:18;0;50	17958;8	69257;5;208;67;
$GPXUP;2454;11:52:19;0;50	17946;8	69268;5;207;55;
$GPXUP;2454;11:52:20;0;50	17932;8	69273;5;206;53;
$GPXUP;2454;11:52:21;0;50	17918;8	69274;5;205;58;
$GPXUP;2454;11:52:22;0;50	17903;8	69279;5;204;62;
$GPXUP;2454;11:52:23;0;50	17886;8	69283;5;202;66;
$GPXUP;2454;11:52:24;0;50	17871;8	69285;5;201;62;
$GPXUP;2454;11:52:25;0;50	17856;8	69285;5;200;58;
$GPXUP;2454;11:52:26;0;50	1784;8	69277;5;198;65;
$GPXUP;2454;11:52:27;0;50	17823;8	69272;5;197;67;
$GPXUP;2454;11:52:28;0;50	17807;8	6927;5;195;65;
$GPXUP;2454;11:52:29;0;50	1779;8	69268;5;194;67;
$GPXUP;2454;11:52:30;0;50	17773;8	69262;5;193;68;
$GPXUP;2454;11:52:31;0;50	17756;8	69255;5;192;69;
$GPXUP;2454;11:52:32;0;50	1774;8	69245;5;191;68;
$GPXUP;2454;11:52:33;0;50	17724;8	69234;5;190;66;
$GPXUP;2454;11:52:34;0;50	17709;8	69224;5;190;66;
$GPXUP;2454;11:52:35;0;50	17694;8	69213;5;189;65;
$GPXUP;2454;11:52:36;0;50	17679;8	69203;5;189;67;
$GPXUP;2454;11:52:37;0;50	17663;8	69193;5;188;67;
$GPXUP;2454;11:52:38;0;50	17647;8	69182;5;188;67;
$GPXUP;2454;11:52:39;0;50	17631;8	69172;5;187;67;
$GPXUP;2454;11:52:40;0;50	17616;8	69161;5;187;66;
$GPXUP;2454;11:52:41;0;50	17602;8	69147;5;188;66;
$GPXUP;2454;11:52:42;0;50	17587;8	69134;5;188;66;
$GPXUP;2454;11:52:43;0;50	17572;8	69123;5;188;68;
$GPXUP;2454;11:52:44;0;50	17557;8	69112;5;188;68;
$GPXUP;2454;11:52:45;0;50	17542;8	69099;5;188;67;
$GPXUP;2454;11:52:46;0;50	17527;8	69085;5;188;66;
$GPXUP;2454;11:52:47;0;50	17513;8	69072;5;188;66;
$GPXUP;2454;11:52:48;0;50	17499;8	6906;5;188;67;
$GPXUP;2454;11:52:49;0;50	17484;8	69046;5;189;67;
$GPXUP;2454;11:52:50;0;50	1747;8	69032;5;188;68;
$GPXUP;2454;11:52:51;0;50	17455;8	69017;5;188;69;
$GPXUP;2454;11:52:52;0;50	1744;8	69004;5;188;69;
$GPXUP;2454;11:52:53;0;50	17426;8	68989;5;187;69;
$GPXUP;2454;11:52:54;0;50	17413;8	68971;5;187;69;
$GPXUP;2454;11:52:55;0;50	17399;8	68953;5;187;69;
$GPXUP;2454;11:52:56;0;50	17386;8	68936;5;186;69;
$GPXUP;2454;11:52:57;0;50	17371;8	68921;5;186;71;
$GPXUP;2454;11:52:58;0;50	17357;8	68904;5;185;71;
$GPXUP;2454;11:52:59;0;50	17343;8	68885;5;184;72;
$GPXUP;2454;11:53:00;0;50	1733;8	68867;5;184;71;
$GPXUP;2454;11:53:01;0;50	17317;8	68849;5;184;70;
$GPXUP;2454;11:53:02;0;50	17305;8	6883;5;183;70;
$GPXUP;2454;11:53:03;0;50	17291;8	68812;5;183;70;
$GPXUP;2454;11:53:04;0;50	1728;8	68791;5;183;69;
$GPXUP;2454;11:53:05;0;50	17268;8	68772;5;182;69;
$GPXUP;2454;11:53:06;0;50	17256;8	68752;5;183;68;
$GPXUP;2454;11:53:07;0;50	17246;8	68731;5;183;68;
$GPXUP;2454;11:53:08;0;50	17235;8	68709;5;183;69;
$GPXUP;2454;11:53:09;0;50	17223;8	68689;5;183;69;
$GPXUP;2454;11:53:10;0;50	17212;8	68671;5;184;65;
$GPXUP;2454;11:53:11;0;50	172;8	68653;5;184;65;
$GPXUP;2454;11:53:12;0;50	17188;8	68636;5;184;65;
$GPXUP;2454;11:53:13;0;50	17177;8	68618;5;185;65;
$GPXUP;2454;11:53:14;0;50	17166;8	68599;5;186;66;
$GPXUP;2454;11:53:15;0;50	17154;8	68581;5;187;66;
$GPXUP;2454;11:53:16;0;50	17142;8	68567;5;188;58;
$GPXUP;2454;11:53:17;0;50	1713;8	68555;5;188;56;
$GPXUP;2454;11:53:18;0;50	17116;8	68548;5;189;60;
$GPXUP;2454;11:53:19;0;50	17101;8	68541;5;190;60;
$GPXUP;2454;11:53:20;0;50	17086;8	68534;5;191;61;
$GPXUP;2454;11:53:21;0;50	17071;8	68527;5;192;60;
$GPXUP;2454;11:53:22;0;50	17057;8	68521;5;193;58;
$GPXUP;2454;11:53:23;0;50	17043;8	68518;5;194;56;
$GPXUP;2454;11:53:24;0;50	17028;8	68513;5;195;56;
$GPXUP;2454;11:53:25;0;50	17015;8	68503;5;196;59;
$GPXUP;2454;11:53:26;0;50	17;8	68495;5;195;62;
$GPXUP;2454;11:53:27;0;50	16985;8	68486;5;196;63;
$GPXUP;2454;11:53:28;0;50	1697;8	68481;5;195;61;
$GPXUP;2454;11:53:29;0;50	16956;8	68475;5;196;58;
$GPXUP;2454;11:53:30;0;50	16942;8	68473;5;197;56;
$GPXUP;2454;11:53:31;0;50	16928;8	68467;5;198;53;
$GPXUP;2454;11:53:32;0;50	16915;8	6846;5;199;53;
$GPXUP;2454;11:53:33;0;50	16902;8	68455;5;201;53;
$GPXUP;2454;11:53:34;0;50	16888;8	68452;5;203;56;
$GPXUP;2454;11:53:35;0;50	16873;8	68451;5;203;56;
$GPXUP;2454;11:53:36;0;50	16861;8	68447;5;205;54;
$GPXUP;2454;11:53:37;0;50	16847;8	68441;5;206;54;
$GPXUP;2454;11:53:38;0;50	16834;8	68436;5;208;55;
$GPXUP;2454;11:53:39;0;50	1682;8	68431;5;208;55;
$GPXUP;2454;11:53:40;0;50	16806;8	68426;5;209;53;
$GPXUP;2454;11:53:41;0;50	16792;8	68425;5;209;54;
$GPXUP;2454;11:53:42;0;50	16779;8	6842;5;210;54;
$GPXUP;2454;11:53:43;0;50	16767;8	68415;5;210;50;
$GPXUP;2454;11:53:44;0;50	16756;8	68403;5;212;54;
$GPXUP;2454;11:53:45;0;50	16747;8	6839;5;212;49;
$GPXUP;2454;11:53:46;0;50	16738;8	68377;5;213;48;
$GPXUP;2454;11:53:47;0;50	16728;8	68363;5;213;50;
$GPXUP;2454;11:53:48;0;50	16718;8	6835;5;213;54;
$GPXUP;2454;11:53:49;0;50	16707;8	68338;5;213;54;
$GPXUP;2454;11:53:50;0;50	16697;8	68325;5;213;53;
$GPXUP;2454;11:53:51;0;50	16688;8	68311;5;214;50;
$GPXUP;2454;11:53:52;0;50	16679;8	68296;5;214;51;
$GPXUP;2454;11:53:53;0;50	16672;8	68278;5;214;55;
$GPXUP;2454;11:53:54;0;50	16663;8	68259;5;215;58;
$GPXUP;2454;11:53:55;0;50	16654;8	68243;5;215;54;
$GPXUP;2454;11:53:56;0;50	16645;8	6823;5;216;52;
$GPXUP;2454;11:53:57;0;50	16637;8	68215;5;216;49;
$GPXUP;2454;11:53:58;0;50	1663;8	68198;5;217;49;
$GPXUP;2454;11:53:59;0;50	16621;8	68185;5;216;49;
$GPXUP;2454;11:54:00;0;50	16611;8	68174;5;216;50;
$GPXUP;2454;11:54:01;0;50	166;8	68163;5;216;52;
$GPXUP;2454;11:54:02;0;50	16589;8	68149;5;216;53;
$GPXUP;2454;11:54:03;0;50	16578;8	68142;5;216;52;
$GPXUP;2454;11:54:04;0;50	16565;8	68134;5;216;50;
$GPXUP;2454;11:54:05;0;50	16554;8	68129;5;216;50;
$GPXUP;2454;11:54:06;0;50	16541;8	68128;5;216;50;
$GPXUP;2454;11:54:07;0;50	16528;8	6813;5;216;50;
$GPXUP;2454;11:54:08;0;50	16516;8	68132;5;216;50;
$GPXUP;2454;11:54:09;0;50	16503;8	68131;5;216;51;
$GPXUP;2454;11:54:10;0;50	16491;8	68126;5;216;52;
$GPXUP;2454;11:54:11;0;50	16478;8	6812;5;216;53;
$GPXUP;2454;11:54:12;0;50	16465;8	68117;5;216;53;
$GPXUP;2454;11:54:13;0;50	16452;8	68116;5;217;52;
$GPXUP;2454;11:54:14;0;50	16439;8	68115;5;218;51;
$GPXUP;2454;11:54:15;0;50	16426;8	68114;5;219;51;
$GPXUP;2454;11:54:16;0;50	16414;8	68114;5;220;52;
$GPXUP;2454;11:54:17;0;50	16401;8	68117;5;221;50;
$GPXUP;2454;11:54:18;0;50	16388;8	6812;5;221;54;
$GPXUP;2454;11:54:19;0;50	16374;8	68121;5;221;56;
$GPXUP;2454;11:54:20;0;50	1636;8	68117;5;221;57;
$GPXUP;2454;11:54:21;0;50	16345;8	68111;5;221;60;
$GPXUP;2454;11:54:22;0;50	16331;8	68107;5;220;61;
$GPXUP;2454;11:54:23;0;50	16316;8	681;5;220;58;
$GPXUP;2454;11:54:24;0;50	16303;8	68094;5;220;57;
$GPXUP;2454;11:54:25;0;50	16288;8	6809;5;219;59;
$GPXUP;2454;11:54:26;0;50	16273;8	6809;5;220;59;
$GPXUP;2454;11:54:27;0;50	1626;8	6809;5;219;54;
$GPXUP;2454;11:54:28;0;50	16247;8	68085;5;220;53;
$GPXUP;2454;11:54:29;0;50	16234;8	68077;5;219;53;
$GPXUP;2454;11:54:30;0;50	16222;8	68069;5;218;55;
$GPXUP;2454;11:54:31;0;50	16208;8	68064;5;218;55;
$GPXUP;2454;11:54:32;0;50	16194;8	68066;5;218;56;
$GPXUP;2454;11:54:33;0;50	1618;8	68069;5;218;58;
$GPXUP;2454;11:54:34;0;50	16165;8	68067;5;218;57;
$GPXUP;2454;11:54:35;0;50	16152;8	68062;5;218;55;
$GPXUP;2454;11:54:36;0;50	16138;8	68056;5;217;55;
$GPXUP;2454;11:54:37;0;50	16125;8	6805;5;218;55;
$GPXUP;2454;11:54:38;0;50	16111;8	68048;5;218;53;
$GPXUP;2454;11:54:39;0;50	16098;8	68048;5;218;53;
$GPXUP;2454;11:54:40;0;50	16084;8	68048;5;218;57;
$GPXUP;2454;11:54:41;0;50	1607;8	68047;5;217;58;
$GPXUP;2454;11:54:42;0;50	16054;8	68046;5;217;59;
$GPXUP;2454;11:54:43;0;50	16039;8	68042;5;215;59;
$GPXUP;2454;11:54:44;0;50	16025;8	68038;5;214;60;
$GPXUP;2454;11:54:45;0;50	16009;8	68034;5;213;60;
$GPXUP;2454;11:54:46;0;50	15996;8	68026;5;213;60;
$GPXUP;2454;11:54:47;0;50	15982;8	68018;5;212;58;
$GPXUP;2454;11:54:48;0;50	15968;8	68014;5;211;57;
$GPXUP;2454;11:54:49;0;50	15953;8	6801;5;211;59;
$GPXUP;2454;11:54:50;0;50	15939;8	68004;5;211;60;
$GPXUP;2454;11:54:51;0;50	15925;8	67999;5;210;58;
$GPXUP;2454;11:54:52;0;50	1591;8	67994;5;209;59;
$GPXUP;2454;11:54:53;0;50	15895;8	67993;5;209;60;
$GPXUP;2454;11:54:54;0;50	1588;8	67993;5;207;61;
$GPXUP;2454;11:54:55;0;50	15864;8	6799;5;207;59;
$GPXUP;2454;11:54:56;0;50	1585;8	67982;5;206;61;
$GPXUP;2454;11:54:57;0;50	15837;8	67974;5;207;57;
$GPXUP;2454;11:54:58;0;50	15824;8	67966;5;206;56;
$GPXUP;2454;11:54:59;0;50	15811;8	67956;5;206;57;
$GPXUP;2454;11:55:00;0;50	15797;8	67948;5;206;58;
$GPXUP;2454;11:55:01;0;50	15784;8	6794;5;206;59;
$GPXUP;2454;11:55:02;0;50	1577;8	6793;5;206;58;
$GPXUP;2454;11:55:03;0;50	15756;8	67922;5;206;58;
$GPXUP;2454;11:55:04;0;50	15743;8	67913;5;206;57;
$GPXUP;2454;11:55:05;0;50	1573;8	67905;5;206;59;
$GPXUP;2454;11:55:06;0;50	15715;8	67899;5;206;60;
$GPXUP;2454;11:55:07;0;50	157;8	67895;5;206;61;
$GPXUP;2454;11:55:08;0;50	15685;8	67892;5;206;61;
$GPXUP;2454;11:55:09;0;50	1567;8	67885;5;205;60;
$GPXUP;2454;11:55:10;0;50	15656;8	67879;5;205;62;
$GPXUP;2454;11:55:11;0;50	1564;8	67874;5;204;63;
$GPXUP;2454;11:55:12;0;50	15624;8	6787;5;205;62;
$GPXUP;2454;11:55:13;0;50	15611;8	67863;5;204;59;
$GPXUP;2454;11:55:14;0;50	15596;8	67857;5;204;59;
$GPXUP;2454;11:55:15;0;50	15583;8	67848;5;204;59;
$GPXUP;2454;11:55:16;0;50	15568;8	67843;5;204;60;
$GPXUP;2454;11:55:17;0;50	15553;8	67839;5;203;61;
$GPXUP;2454;11:55:18;0;50	15537;8	67833;5;202;63;
$GPXUP;2454;11:55:19;0;50	15524;8	67824;5;202;62;
$GPXUP;2454;11:55:20;0;50	15511;8	67812;5;201;59;
$GPXUP;2454;11:55:21;0;50	15497;8	67801;5;200;59;
$GPXUP;2454;11:55:22;0;50	15484;8	67793;5;200;60;
$GPXUP;2454;11:55:23;0;50	15469;8	67784;5;199;61;
$GPXUP;2454;11:55:24;0;50	15454;8	67775;5;197;63;
$GPXUP;2454;11:55:25;0;50	15439;8	67768;5;196;64;
$GPXUP;2454;11:55:26;0;50	15423;8	67765;5;195;64;
$GPXUP;2454;11:55:27;0;50	15407;8	67764;5;194;63;
$GPXUP;2454;11:55:28;0;50	15391;8	67763;5;193;61;
$GPXUP;2454;11:55:29;0;50	15377;8	67762;5;192;60;
$GPXUP;2454;11:55:30;0;50	15362;8	67759;5;193;56;
$GPXUP;2454;11:55:31;0;50	1535;8	6775;5;192;56;
$GPXUP;2454;11:55:32;0;50	15335;8	67744;5;192;58;
$GPXUP;2454;11:55:33;0;50	15322;8	67742;5;193;52;
$GPXUP;2454;11:55:34;0;50	15308;8	67741;5;192;52;
$GPXUP;2454;11:55:35;0;50	15295;8	67741;5;193;54;
$GPXUP;2454;11:55:36;0;50	15281;8	6775;5;192;55;
$GPXUP;2454;11:55:37;0;50	15269;8	67759;5;193;52;
$GPXUP;2454;11:55:38;0;50	15256;8	67768;5;193;53;
$GPXUP;2454;11:55:39;0;50	15244;8	67772;5;193;53;
$GPXUP;2454;11:55:40;0;50	1523;8	67778;5;194;53;
$GPXUP;2454;11:55:41;0;50	15217;8	67786;5;195;55;
$GPXUP;2454;11:55:42;0;50	15204;8	67795;5;195;55;
$GPXUP;2454;11:55:43;0;50	15191;8	67804;5;195;55;
$GPXUP;2454;11:55:44;0;50	15178;8	67811;5;197;53;
$GPXUP;2454;11:55:45;0;50	15166;8	67814;5;197;49;
$GPXUP;2454;11:55:46;0;50	15154;8	67816;5;198;49;
$GPXUP;2454;11:55:47;0;50	15141;8	67815;5;199;51;
$GPXUP;2454;11:55:48;0;50	15129;8	67813;5;199;51;
$GPXUP;2454;11:55:49;0;50	15116;8	67815;5;200;50;
$GPXUP;2454;11:55:50;0;50	15104;8	67817;5;201;50;
$GPXUP;2454;11:55:51;0;50	15091;8	67816;5;202;50;
$GPXUP;2454;11:55:52;0;50	15078;8	67815;5;203;52;
$GPXUP;2454;11:55:53;0;50	15065;8	67818;5;203;53;
$GPXUP;2454;11:55:54;0;50	15052;8	67824;5;204;52;
$GPXUP;2454;11:55:55;0;50	1504;8	67827;5;204;49;
$GPXUP;2454;11:55:56;0;50	15028;8	67826;5;206;48;
$GPXUP;2454;11:55:57;0;50	15016;8	6782;5;207;50;
$GPXUP;2454;11:55:58;0;50	15004;8	6781;5;207;53;
$GPXUP;2454;11:55:59;0;50	14992;8	67801;5;208;54;
$GPXUP;2454;11:56:00;0;50	1498;8	67794;5;209;53;
$GPXUP;2454;11:56:01;0;50	14967;8	67789;5;209;53;
$GPXUP;2454;11:56:02;0;50	14954;8	67785;5;209;53;
$GPXUP;2454;11:56:03;0;50	14941;8	67783;5;210;51;
$GPXUP;2454;11:56:04;0;50	14928;8	67785;5;211;53;
$GPXUP;2454;11:56:05;0;50	14915;8	67785;5;212;51;
$GPXUP;2454;11:56:06;0;50	14903;8	6778;5;213;50;
$GPXUP;2454;11:56:07;0;50	1489;8	67773;5;213;57;
$GPXUP;2454;11:56:08;0;50	14876;8	67765;5;213;58;
$GPXUP;2454;11:56:09;0;50	14864;8	67754;5;213;57;
$GPXUP;2454;11:56:10;0;50	14852;8	67741;5;213;56;
$GPXUP;2454;11:56:11;0;50	14841;8	67729;5;214;55;
$GPXUP;2454;11:56:12;0;50	14831;8	67717;5;213;55;
$GPXUP;2454;11:56:13;0;50	14818;8	67708;5;213;55;
$GPXUP;2454;11:56:14;0;50	14806;8	67701;5;213;54;
$GPXUP;2454;11:56:15;0;50	14793;8	67693;5;213;53;
$GPXUP;2454;11:56:16;0;50	14782;8	67681;5;213;51;
$GPXUP;2454;11:56:17;0;50	14771;8	67671;5;213;53;
$GPXUP;2454;11:56:18;0;50	14759;8	6766;5;212;54;
$GPXUP;2454;11:56:19;0;50	14748;8	67647;5;212;54;
$GPXUP;2454;11:56:20;0;50	14738;8	67633;5;211;55;
$GPXUP;2454;11:56:21;0;50	14727;8	67619;5;210;55;
$GPXUP;2454;11:56:22;0;50	14715;8	67607;5;210;56;
$GPXUP;2454;11:56:23;0;50	14703;8	67597;5;209;56;
$GPXUP;2454;11:56:24;0;50	14691;8	67586;5;209;55;
$GPXUP;2454;11:56:25;0;50	14679;8	67574;5;208;56;
$GPXUP;2454;11:56:26;0;50	14667;8	67565;5;207;56;
$GPXUP;2454;11:56:27;0;50	14654;8	67556;5;206;57;
$GPXUP;2454;11:56:28;0;50	1464;8	67549;5;205;58;
$GPXUP;2454;11:56:29;0;50	14627;8	67541;5;205;58;
$GPXUP;2454;11:56:30;0;50	14612;8	67534;5;205;58;
$GPXUP;2454;11:56:31;0;50	146;8	67523;5;204;56;
$GPXUP;2454;11:56:32;0;50	14587;8	67514;5;204;55;
$GPXUP;2454;11:56:33;0;50	14575;8	67503;5;203;57;
$GPXUP;2454;11:56:34;0;50	14561;8	67494;5;203;58;
$GPXUP;2454;11:56:35;0;50	14549;8	67483;5;204;57;
$GPXUP;2454;11:56:36;0;50	14537;8	67472;5;205;53;
$GPXUP;2454;11:56:37;0;50	14526;8	67463;5;204;51;
$GPXUP;2454;11:56:38;0;50	14517;8	6745;5;205;51;
$GPXUP;2454;11:56:39;0;50	14509;8	67434;5;206;52;
$GPXUP;2454;11:56:40;0;50	14499;8	6742;5;206;52;
$GPXUP;2454;11:56:41;0;50	14488;8	67407;5;206;54;
$GPXUP;2454;11:56:42;0;50	14478;8	67392;5;205;57;
$GPXUP;2454;11:56:43;0;50	14467;8	67376;5;205;59;
$GPXUP;2454;11:56:44;0;50	14456;8	67359;5;204;59;
$GPXUP;2454;11:56:45;0;50	14446;8	67343;5;204;60;
$GPXUP;2454;11:56:46;0;50	14435;8	67328;5;203;59;
$GPXUP;2454;11:56:47;0;50	14423;8	67314;5;204;57;
$GPXUP;2454;11:56:48;0;50	14411;8	67302;5;203;57;
$GPXUP;2454;11:56:49;0;50	14401;8	67286;5;203;57;
$GPXUP;2454;11:56:50;0;50	14392;8	6727;5;204;54;
$GPXUP;2454;11:56:51;0;50	1438;8	67258;5;204;54;
$GPXUP;2454;11:56:52;0;50	14369;8	67249;5;205;54;
$GPXUP;2454;11:56:53;0;50	14356;8	67238;5;205;55;
$GPXUP;2454;11:56:54;0;50	14344;8	67226;5;204;57;
$GPXUP;2454;11:56:55;0;50	14333;8	67213;5;204;58;
$GPXUP;2454;11:56:56;0;50	14321;8	67198;5;203;59;
$GPXUP;2454;11:56:57;0;50	14308;8	67187;5;203;58;
$GPXUP;2454;11:56:58;0;50	14296;8	67178;5;203;56;
$GPXUP;2454;11:56:59;0;50	14284;8	67163;5;202;59;
$GPXUP;2454;11:57:00;0;50	14272;8	67144;5;202;65;
$GPXUP;2454;11:57:01;0;50	14261;8	67123;5;200;73;
$GPXUP;2454;11:57:02;0;50	14248;8	67099;5;200;77;
$GPXUP;2454;11:57:03;0;50	14236;8	67079;5;199;72;
$GPXUP;2454;11:57:04;0;50	14224;8	67059;5;198;70;
$GPXUP;2454;11:57:05;0;50	14207;8	67045;5;198;71;
$GPXUP;2454;11:57:06;0;50	14193;8	67034;5;199;66;
$GPXUP;2454;11:57:07;0;50	14179;8	67022;5;199;61;
$GPXUP;2454;11:57:08;0;50	14166;8	67012;5;200;57;
$GPXUP;2454;11:57:09;0;50	14153;8	67005;5;201;56;
$GPXUP;2454;11:57:10;0;50	14139;8	66994;5;201;60;
$GPXUP;2454;11:57:11;0;50	14126;8	66979;5;202;64;
$GPXUP;2454;11:57:12;0;50	14113;8	66962;5;202;66;
$GPXUP;2454;11:57:13;0;50	141;8	66946;5;202;70;
$GPXUP;2454;11:57:14;0;50	14085;8	6693;5;203;71;
$GPXUP;2454;11:57:15;0;50	14072;8	66921;5;203;58;
$GPXUP;2454;11:57:16;0;50	1406;8	66914;5;203;51;
$GPXUP;2454;11:57:17;0;50	14049;8	66905;5;205;51;
$GPXUP;2454;11:57:18;0;50	14038;8	66892;5;205;53;
$GPXUP;2454;11:57:19;0;50	14027;8	6688;5;205;56;
$GPXUP;2454;11:57:20;0;50	14015;8	6687;5;206;56;
$GPXUP;2454;11:57:21;0;50	14002;8	66865;5;206;55;
$GPXUP;2454;11:57:22;0;50	13989;8	66856;5;207;57;
$GPXUP;2454;11:57:23;0;50	13977;8	66844;5;207;61;
$GPXUP;2454;11:57:24;0;50	13965;8	66827;5;207;62;
$GPXUP;2454;11:57:25;0;50	13954;8	66811;5;207;62;
$GPXUP;2454;11:57:26;0;50	13942;8	66797;5;208;61;
$GPXUP;2454;11:57:27;0;50	1393;8	66785;5;208;55;
$GPXUP;2454;11:57:28;0;50	13919;8	66778;5;208;49;
$GPXUP;2454;11:57:29;0;50	13907;8	66774;5;208;50;
$GPXUP;2454;11:57:30;0;50	13895;8	66775;5;209;50;
$GPXUP;2454;11:57:31;0;50	13882;8	66774;5;209;51;
$GPXUP;2454;11:57:32;0;50	1387;8	66773;5;210;49;
$GPXUP;2454;11:57:33;0;50	13857;8	6677;5;210;49;
$GPXUP;2454;11:57:34;0;50	13844;8	66766;5;211;51;
$GPXUP;2454;11:57:35;0;50	1383;8	66765;5;211;54;
$GPXUP;2454;11:57:36;0;50	13815;8	66768;5;211;61;
$GPXUP;2454;11:57:37;0;50	13798;8	66771;5;211;63;
$GPXUP;2454;11:57:38;0;50	13783;8	66771;5;211;63;
$GPXUP;2454;11:57:39;0;50	13766;8	66767;5;209;68;
$GPXUP;2454;11:57:40;0;50	13748;8	66762;5;209;70;
$GPXUP;2454;11:57:41;0;50	13731;8	66756;5;208;72;
$GPXUP;2454;11:57:42;0;50	13714;8	6675;5;207;71;
$GPXUP;2454;11:57:43;0;50	13697;8	66743;5;206;71;
$GPXUP;2454;11:57:44;0;50	13679;8	6674;5;206;71;
$GPXUP;2454;11:57:45;0;50	1366;8	66741;5;205;72;
$GPXUP;2454;11:57:46;0;50	13642;8	66743;5;205;71;
$GPXUP;2454;11:57:47;0;50	13625;8	66746;3;204;71;
$GPXUP;2454;11:57:48;0;50	13605;8	66745;5;204;78;
$GPXUP;2454;11:57:49;0;50	13586;8	66742;5;203;76;
$GPXUP;2454;11:57:50;0;50	13567;8	66734;5;203;80;
$GPXUP;2454;11:57:51;0;50	13551;8	66723;5;203;72;
$GPXUP;2454;11:57:52;0;50	13536;8	66713;5;203;69;
$GPXUP;2454;11:57:53;0;50	1352;8	66704;5;203;66;
$GPXUP;2454;11:57:54;0;50	13506;8	66695;5;202;65;
$GPXUP;2454;11:57:55;0;50	13492;8	66681;5;203;64;
$GPXUP;2454;11:57:56;0;50	13479;8	66669;5;202;65;
$GPXUP;2454;11:57:57;0;50	13464;8	66656;5;202;67;
$GPXUP;2454;11:57:58;0;50	13449;8	66645;5;201;69;
$GPXUP;2454;11:57:59;0;50	13434;8	66634;5;201;67;
$GPXUP;2454;11:58:00;0;50	1342;8	66623;5;200;66;
$GPXUP;2454;11:58:01;0;50	13404;8	66613;5;200;65;
$GPXUP;2454;11:58:02;0;50	1339;8	66605;5;200;61;
$GPXUP;2454;11:58:03;0;50	13376;8	66598;5;201;61;
$GPXUP;2454;11:58:04;0;50	13363;8	66587;5;202;60;
$GPXUP;2454;11:58:05;0;50	13352;8	66571;5;202;61;
$GPXUP;2454;11:58:06;0;50	13339;8	66554;5;202;64;
$GPXUP;2454;11:58:07;0;50	13328;8	66539;5;202;62;
$GPXUP;2454;11:58:08;0;50	13317;8	66522;5;203;60;
$GPXUP;2454;11:58:09;0;50	13307;8	66504;5;203;59;
$GPXUP;2454;11:58:10;0;50	13295;8	66491;5;204;60;
$GPXUP;2454;11:58:11;0;50	13282;8	66481;5;203;59;
$GPXUP;2454;11:58:12;0;50	13267;8	66479;5;204;59;
$GPXUP;2454;11:58:13;0;50	13253;8	66476;5;204;59;
$GPXUP;2454;11:58:14;0;50	13239;8	66475;5;204;55;
$GPXUP;2454;11:58:15;0;50	13225;8	66471;5;205;54;
$GPXUP;2454;11:58:16;0;50	13214;8	66457;5;205;56;
$GPXUP;2454;11:58:17;0;50	13203;8	66444;5;205;55;
$GPXUP;2454;11:58:18;0;50	1319;8	66429;5;205;58;
$GPXUP;2454;11:58:19;0;50	13179;8	66414;5;204;60;
$GPXUP;2454;11:58:20;0;50	13168;8	66398;5;204;59;
$GPXUP;2454;11:58:21;0;50	13157;8	66379;5;203;61;
$GPXUP;2454;11:58:22;0;50	13146;8	66362;5;203;61;
$GPXUP;2454;11:58:23;0;50	13135;8	66344;5;204;60;
$GPXUP;2454;11:58:24;0;50	13127;8	66324;5;204;61;
$GPXUP;2454;11:58:25;0;50	13118;8	66303;5;203;62;
$GPXUP;2454;11:58:26;0;50	13108;8	66283;5;202;63;
$GPXUP;2454;11:58:27;0;50	13098;8	66261;5;202;65;
$GPXUP;2454;11:58:28;0;50	1309;8	6624;5;201;65;
$GPXUP;2454;11:58:29;0;50	13082;8	66217;5;200;64;
$GPXUP;2454;11:58:30;0;50	13074;8	66194;3;199;65;
$GPXUP;2454;11:58:31;0;50	13065;8	66171;5;199;67;
$GPXUP;2454;11:58:32;0;50	13056;8	66149;5;198;66;
$GPXUP;2454;11:58:33;0;50	13046;8	66129;5;198;63;
$GPXUP;2454;11:58:34;0;50	13036;8	66113;5;197;55;
$GPXUP;2454;11:58:35;0;50	13026;8	66099;5;197;50;
$GPXUP;2454;11:58:36;0;50	13017;8	66089;5;197;46;
$GPXUP;2454;11:58:37;0;50	13005;8	6608;5;195;51;
$GPXUP;2454;11:58:38;0;50	12991;8	66073;5;194;54;
$GPXUP;2454;11:58:39;0;50	12974;8	66074;5;194;59;
$GPXUP;2454;11:58:40;0;50	12959;8	66073;5;193;57;
$GPXUP;2454;11:58:41;0;50	12943;8	66069;5;195;57;
$GPXUP;2454;11:58:42;0;50	12928;8	66064;5;195;58;
$GPXUP;2454;11:58:43;0;50	12912;8	66057;5;195;62;
$GPXUP;2454;11:58:44;0;50	12895;8	6605;5;194;66;
$GPXUP;2454;11:58:45;0;50	12877;8	66044;5;194;67;
$GPXUP;2454;11:58:46;0;50	12859;8	66038;5;193;69;
$GPXUP;2454;11:58:47;0;50	12843;8	66031;5;193;67;
$GPXUP;2454;11:58:48;0;50	12825;8	66025;5;192;66;
$GPXUP;2454;11:58:49;0;50	12808;8	66016;5;192;67;
$GPXUP;2454;11:58:50;0;50	12792;8	66006;5;192;69;
$GPXUP;2454;11:58:51;0;50	12776;8	65992;5;191;70;
$GPXUP;2454;11:58:52;0;50	1276;8	65979;5;191;71;
$GPXUP;2454;11:58:53;0;50	12743;8	6597;5;190;69;
$GPXUP;2454;11:58:54;0;50	12725;8	65964;5;191;69;
$GPXUP;2454;11:58:55;0;50	12708;8	65957;5;190;70;
$GPXUP;2454;11:58:56;0;50	1269;8	65951;5;190;71;
$GPXUP;2454;11:58:57;0;50	12673;8	65942;5;189;71;
$GPXUP;2454;11:58:58;0;50	12656;8	65934;5;189;70;
$GPXUP;2454;11:58:59;0;50	1264;8	65925;5;189;67;
$GPXUP;2454;11:59:00;0;50	12625;8	65913;5;188;64;
$GPXUP;2454;11:59:01;0;50	12611;8	659;5;188;63;
$GPXUP;2454;11:59:02;0;50	12597;8	65888;5;187;68;
$GPXUP;2454;11:59:03;0;50	12582;8	65878;5;185;63;
$GPXUP;2454;11:59:04;0;50	12567;8	65871;5;185;59;
$GPXUP;2454;11:59:05;0;50	1255;8	6587;5;184;69;
$GPXUP;2454;11:59:06;0;50	12531;8	65871;5;183;69;
$GPXUP;2454;11:59:07;0;50	12518;8	65876;5;181;52;
$GPXUP;2454;11:59:08;0;50	12508;8	65884;5;180;42;
$GPXUP;2454;11:59:09;0;50	12503;8	65896;5;179;34;
$GPXUP;2454;11:59:10;0;50	12503;8	65909;5;179;27;
$GPXUP;2454;11:59:11;0;50	12506;8	65919;5;179;21;
$GPXUP;2454;11:59:12;0;50	12512;8	65925;5;178;14;
$GPXUP;2454;11:59:13;0;50	12519;8	65923;5;178;16;
$GPXUP;2454;11:59:14;0;50	12525;8	65911;5;178;29;
$GPXUP;2454;11:59:15;0;50	1253;8	65898;5;177;30;
$GPXUP;2454;11:59:16;0;50	12534;8	65882;5;176;36;
$GPXUP;2454;11:59:17;0;50	12538;8	65867;5;175;37;
$GPXUP;2454;11:59:18;0;50	12542;8	65853;5;175;35;
$GPXUP;2454;11:59:19;0;50	12547;8	65844;5;173;26;
$GPXUP;2454;11:59:20;0;50	12552;8	65841;5;173;16;
$GPXUP;2454;11:59:21;0;50	12555;8	65841;5;172;9;
$GPXUP;2454;11:59:22;0;50	12556;8	65849;5;171;12;
$GPXUP;2454;11:59:23;0;50	12556;8	65854;5;171;8;
$GPXUP;2454;11:59:24;0;50	12558;8	65856;5;171;7;
$GPXUP;2454;11:59:25;0;50	12559;8	65859;5;171;4;
$GPXUP;2454;11:59:26;0;50	1256;8	65862;5;171;1;
$GPXUP;2454;11:59:27;0;50	12561;8	65865;5;170;5;
$GPXUP;2454;11:59:28;0;50	12561;8	65868;5;169;2;
$GPXUP;2454;11:59:29;0;50	12561;8	65871;5;168;0;
