# Supplementary material for: Pigeon Navigation: Different Routes Lead to Frankfurt
Source: PLoS One. 2014 Nov 12;9(11):e112439. doi: 10.1371/journal.pone.0112439 (PMC4229201; doi:10.1371/journal.pone.0112439)
Supplement: File S4 — Files containing the original track data and a ‘Read me’ explaining the data format. (ZIP) [file pone.0112439.s004.zip › N-RB/060511xup97_523.log]

$GPXUP;2454;12:25:26;0;50	29298;8	72375;5;212;0;
$GPXUP;2454;12:25:27;0;50	29298;8	72375;5;212;1;
$GPXUP;2454;12:25:28;0;50	29298;8	72375;2;212;1;
$GPXUP;2454;12:25:29;0;50	29297;8	72375;2;213;1;
$GPXUP;2454;12:25:30;0;50	29304;8	72372;5;212;23;
$GPXUP;2454;12:25:31;0;50	29311;8	72369;5;212;30;
$GPXUP;2454;12:25:32;0;50	29317;8	72366;5;212;24;
$GPXUP;2454;12:25:33;0;50	29322;8	7236;5;212;23;
$GPXUP;2454;12:25:34;0;50	29325;8	72354;5;212;18;
$GPXUP;2454;12:25:35;0;50	29324;8	72344;5;211;21;
$GPXUP;2454;12:25:36;0;50	29318;8	72328;5;212;39;
$GPXUP;2454;12:25:37;0;50	29306;8	72314;5;211;49;
$GPXUP;2454;12:25:38;0;50	29292;8	72302;5;211;54;
$GPXUP;2454;12:25:39;0;50	29278;8	72292;5;209;52;
$GPXUP;2454;12:25:40;0;50	29265;8	7228;5;209;53;
$GPXUP;2454;12:25:41;0;50	29252;8	72265;5;208;57;
$GPXUP;2454;12:25:42;0;50	2924;8	7225;5;209;52;
$GPXUP;2454;12:25:43;0;50	29228;8	72236;5;210;53;
$GPXUP;2454;12:25:44;0;50	29215;8	72222;5;209;51;
$GPXUP;2454;12:25:45;0;50	29203;8	72211;5;210;50;
$GPXUP;2454;12:25:46;0;50	2919;8	722;5;211;55;
$GPXUP;2454;12:25:47;0;50	29175;8	72193;5;211;54;
$GPXUP;2454;12:25:48;0;50	29162;8	72186;5;213;50;
$GPXUP;2454;12:25:49;0;50	29149;8	72177;5;214;55;
$GPXUP;2454;12:25:50;0;50	29135;8	72166;5;214;55;
$GPXUP;2454;12:25:51;0;50	29122;8	72156;5;217;56;
$GPXUP;2454;12:25:52;0;50	29106;8	72148;5;218;62;
$GPXUP;2454;12:25:53;0;50	2909;8	72141;5;220;61;
$GPXUP;2454;12:25:54;0;50	29073;8	72132;5;221;66;
$GPXUP;2454;12:25:55;0;50	29058;8	72122;5;223;61;
$GPXUP;2454;12:25:56;0;50	29044;8	72115;5;225;58;
$GPXUP;2454;12:25:57;0;50	2903;8	72108;5;226;58;
$GPXUP;2454;12:25:58;0;50	29015;8	72099;5;228;61;
$GPXUP;2454;12:25:59;0;50	29001;8	72086;5;230;63;
$GPXUP;2454;12:26:00;0;50	28987;8	72072;5;232;60;
$GPXUP;2454;12:26:01;0;50	28974;8	72058;5;232;60;
$GPXUP;2454;12:26:02;0;50	28963;8	72048;5;233;53;
$GPXUP;2454;12:26:03;0;50	28951;8	72037;5;234;52;
$GPXUP;2454;12:26:04;0;50	28938;8	72029;5;234;53;
$GPXUP;2454;12:26:05;0;50	28924;8	72026;5;235;51;
$GPXUP;2454;12:26:06;0;50	28908;8	72033;5;236;60;
$GPXUP;2454;12:26:07;0;50	28893;8	72041;5;236;59;
$GPXUP;2454;12:26:08;0;50	28877;8	7205;5;237;60;
$GPXUP;2454;12:26:09;0;50	28861;8	72055;5;237;60;
$GPXUP;2454;12:26:10;0;50	28846;8	72058;5;238;59;
$GPXUP;2454;12:26:11;0;50	28832;8	72058;3;238;53;
$GPXUP;2454;12:26:12;0;50	28817;8	72055;5;239;57;
$GPXUP;2454;12:26:13;0;50	28803;8	72046;5;240;61;
$GPXUP;2454;12:26:14;0;50	28788;8	72033;5;240;67;
$GPXUP;2454;12:26:15;0;50	28773;8	72023;5;239;61;
$GPXUP;2454;12:26:16;0;50	28757;8	72016;5;240;67;
$GPXUP;2454;12:26:17;0;50	28743;8	72012;5;240;57;
$GPXUP;2454;12:26:18;0;50	2873;8	72005;5;241;56;
$GPXUP;2454;12:26:19;0;50	28715;8	72001;5;240;59;
$GPXUP;2454;12:26:20;0;50	28699;8	71998;5;241;60;
$GPXUP;2454;12:26:21;0;50	28683;8	71996;5;241;61;
$GPXUP;2454;12:26:22;0;50	28668;8	71997;5;241;60;
$GPXUP;2454;12:26:23;0;50	28652;8	71997;5;241;62;
$GPXUP;2454;12:26:24;0;50	28638;8	72004;5;241;58;
$GPXUP;2454;12:26:25;0;50	28624;8	72011;5;241;58;
$GPXUP;2454;12:26:26;0;50	28608;8	72014;5;241;61;
$GPXUP;2454;12:26:27;0;50	28593;8	72015;5;241;59;
$GPXUP;2454;12:26:28;0;50	28577;8	72019;5;241;61;
$GPXUP;2454;12:26:29;0;50	28564;8	72027;5;242;58;
$GPXUP;2454;12:26:30;0;50	28549;8	72033;5;243;58;
$GPXUP;2454;12:26:31;0;50	28533;8	72035;5;243;60;
$GPXUP;2454;12:26:32;0;50	28518;8	72041;5;244;63;
$GPXUP;2454;12:26:33;0;50	28504;8	72048;5;244;60;
$GPXUP;2454;12:26:34;0;50	2849;8	72058;5;245;60;
$GPXUP;2454;12:26:35;0;50	28476;8	72066;5;245;58;
$GPXUP;2454;12:26:36;0;50	28461;8	7207;5;245;60;
$GPXUP;2454;12:26:37;0;50	28446;8	7207;5;246;60;
$GPXUP;2454;12:26:38;0;50	2843;8	7207;5;246;61;
$GPXUP;2454;12:26:39;0;50	28415;8	72066;5;246;63;
$GPXUP;2454;12:26:40;0;50	284;8	72058;5;247;63;
$GPXUP;2454;12:26:41;0;50	28385;8	7205;5;246;62;
$GPXUP;2454;12:26:42;0;50	2837;8	72042;5;247;61;
$GPXUP;2454;12:26:43;0;50	28356;8	72033;5;248;59;
$GPXUP;2454;12:26:44;0;50	28342;8	72025;5;248;60;
$GPXUP;2454;12:26:45;0;50	28329;8	72013;5;248;59;
$GPXUP;2454;12:26:46;0;50	28318;8	71999;5;248;58;
$GPXUP;2454;12:26:47;0;50	28305;8	71988;5;248;58;
$GPXUP;2454;12:26:48;0;50	28293;8	71978;5;248;58;
$GPXUP;2454;12:26:49;0;50	28279;8	71969;5;249;55;
$GPXUP;2454;12:26:50;0;50	28265;8	71965;5;249;58;
$GPXUP;2454;12:26:51;0;50	2825;8	71962;5;250;58;
$GPXUP;2454;12:26:52;0;50	28236;8	71963;5;250;55;
$GPXUP;2454;12:26:53;0;50	2822;8	71964;5;250;60;
$GPXUP;2454;12:26:54;0;50	28205;8	71965;5;251;57;
$GPXUP;2454;12:26:55;0;50	28192;8	71967;5;251;53;
$GPXUP;2454;12:26:56;0;50	28179;8	71972;5;251;54;
$GPXUP;2454;12:26:57;0;50	28167;8	71984;5;252;52;
$GPXUP;2454;12:26:58;0;50	28156;8	71997;5;252;53;
$GPXUP;2454;12:26:59;0;50	28143;8	72008;5;252;56;
$GPXUP;2454;12:27:00;0;50	2813;8	72017;5;252;56;
$GPXUP;2454;12:27:01;0;50	28116;8	72025;5;253;60;
$GPXUP;2454;12:27:02;0;50	281;8	72029;5;253;60;
$GPXUP;2454;12:27:03;0;50	28083;8	72025;5;253;69;
$GPXUP;2454;12:27:04;0;50	28067;8	72018;5;253;69;
$GPXUP;2454;12:27:05;0;50	2805;8	72007;5;254;71;
$GPXUP;2454;12:27:06;0;50	28034;8	71992;5;254;73;
$GPXUP;2454;12:27:07;0;50	2802;8	71979;5;255;69;
$GPXUP;2454;12:27:08;0;50	28005;8	71967;5;257;68;
$GPXUP;2454;12:27:09;0;50	2799;8	71955;5;257;66;
$GPXUP;2454;12:27:10;0;50	27974;8	71945;5;258;67;
$GPXUP;2454;12:27:11;0;50	27959;8	71935;5;258;66;
$GPXUP;2454;12:27:12;0;50	27943;8	71926;5;259;67;
$GPXUP;2454;12:27:13;0;50	27928;8	71919;5;260;65;
$GPXUP;2454;12:27:14;0;50	2791;8	71915;5;261;69;
$GPXUP;2454;12:27:15;0;50	27894;8	71908;5;262;69;
$GPXUP;2454;12:27:16;0;50	27878;8	71896;5;262;71;
$GPXUP;2454;12:27:17;0;50	27862;8	71885;5;263;70;
$GPXUP;2454;12:27:18;0;50	27846;8	71875;5;263;69;
$GPXUP;2454;12:27:19;0;50	27829;8	71868;5;265;69;
$GPXUP;2454;12:27:20;0;50	27812;8	71862;5;266;70;
$GPXUP;2454;12:27:21;0;50	27795;8	71851;5;266;72;
$GPXUP;2454;12:27:22;0;50	27777;8	71836;5;267;79;
$GPXUP;2454;12:27:23;0;50	2776;8	71821;5;267;81;
$GPXUP;2454;12:27:24;0;50	27744;8	71807;5;268;77;
$GPXUP;2454;12:27:25;0;50	2773;8	71787;5;268;76;
$GPXUP;2454;12:27:26;0;50	27716;8	71769;2;268;75;
$GPXUP;2454;12:27:27;0;50	277;8	71755;5;268;75;
$GPXUP;2454;12:27:28;0;50	27684;8	71742;5;267;74;
$GPXUP;2454;12:27:29;0;50	27666;8	71731;5;266;75;
$GPXUP;2454;12:27:30;0;50	2765;8	71716;5;266;75;
$GPXUP;2454;12:27:31;0;50	27632;8	71706;5;265;77;
$GPXUP;2454;12:27:32;0;50	27615;8	71697;5;265;73;
$GPXUP;2454;12:27:33;0;50	27597;8	71691;5;264;74;
$GPXUP;2454;12:27:34;0;50	27579;8	71681;5;265;75;
$GPXUP;2454;12:27:35;0;50	27562;8	71668;5;264;75;
$GPXUP;2454;12:27:36;0;50	27545;8	71656;5;264;75;
$GPXUP;2454;12:27:37;0;50	2753;8	71642;5;264;73;
$GPXUP;2454;12:27:38;0;50	27512;8	7163;5;265;73;
$GPXUP;2454;12:27:39;0;50	27495;8	7162;5;263;73;
$GPXUP;2454;12:27:40;0;50	2748;8	71611;5;263;67;
$GPXUP;2454;12:27:41;0;50	27462;8	71604;5;263;70;
$GPXUP;2454;12:27:42;0;50	27445;8	71601;5;262;72;
$GPXUP;2454;12:27:43;0;50	27427;8	71596;5;262;71;
$GPXUP;2454;12:27:44;0;50	2741;8	71595;5;262;68;
$GPXUP;2454;12:27:45;0;50	27391;8	71597;5;261;74;
$GPXUP;2454;12:27:46;0;50	27374;8	71598;5;261;67;
$GPXUP;2454;12:27:47;0;50	27359;8	71601;5;261;63;
$GPXUP;2454;12:27:48;0;50	27342;8	71601;5;259;66;
$GPXUP;2454;12:27:49;0;50	27325;8	71603;5;259;69;
$GPXUP;2454;12:27:50;0;50	27308;8	71606;5;258;66;
$GPXUP;2454;12:27:51;0;50	27292;8	71608;5;257;64;
$GPXUP;2454;12:27:52;0;50	27276;8	71609;5;257;65;
$GPXUP;2454;12:27:53;0;50	27259;8	71603;5;257;72;
$GPXUP;2454;12:27:54;0;50	27241;8	71593;5;256;75;
$GPXUP;2454;12:27:55;0;50	27227;8	71581;5;257;67;
$GPXUP;2454;12:27:56;0;50	27211;8	7157;5;257;66;
$GPXUP;2454;12:27:57;0;50	27196;8	71555;5;256;73;
$GPXUP;2454;12:27:58;0;50	27183;8	71538;5;256;70;
$GPXUP;2454;12:27:59;0;50	27169;8	71523;5;255;70;
$GPXUP;2454;12:28:00;0;50	27153;8	71506;5;253;75;
$GPXUP;2454;12:28:01;0;50	27137;8	7149;5;253;77;
$GPXUP;2454;12:28:02;0;50	2712;8	71476;5;250;76;
$GPXUP;2454;12:28:03;0;50	27103;8	71461;5;248;78;
$GPXUP;2454;12:28:04;0;50	27087;8	71446;5;246;77;
$GPXUP;2454;12:28:05;0;50	27071;8	7143;5;244;77;
$GPXUP;2454;12:28:06;0;50	27055;8	71411;5;242;76;
$GPXUP;2454;12:28:07;0;50	2704;8	71395;5;241;78;
$GPXUP;2454;12:28:08;0;50	27025;8	71378;5;240;74;
$GPXUP;2454;12:28:09;0;50	2701;8	71361;5;238;71;
$GPXUP;2454;12:28:10;0;50	26995;8	71346;5;237;75;
$GPXUP;2454;12:28:11;0;50	2698;8	71327;5;236;76;
$GPXUP;2454;12:28:12;0;50	26965;8	71309;2;235;76;
$GPXUP;2454;12:28:13;0;50	2695;8	7129;5;233;76;
$GPXUP;2454;12:28:14;0;50	26936;8	71269;5;233;74;
$GPXUP;2454;12:28:15;0;50	26924;8	71247;5;231;75;
$GPXUP;2454;12:28:16;0;50	26911;8	71226;5;230;73;
$GPXUP;2454;12:28:17;0;50	26898;8	71208;5;229;70;
$GPXUP;2454;12:28:18;0;50	26884;8	71192;5;228;71;
$GPXUP;2454;12:28:19;0;50	26871;8	71172;5;227;71;
$GPXUP;2454;12:28:20;0;50	26859;8	7115;5;226;73;
$GPXUP;2454;12:28:21;0;50	26846;8	71131;5;225;73;
$GPXUP;2454;12:28:22;0;50	26833;8	71114;5;226;69;
$GPXUP;2454;12:28:23;0;50	26819;8	71101;5;226;65;
$GPXUP;2454;12:28:24;0;50	26804;8	71087;5;226;66;
$GPXUP;2454;12:28:25;0;50	26792;8	71073;5;226;64;
$GPXUP;2454;12:28:26;0;50	26777;8	71057;5;225;69;
$GPXUP;2454;12:28:27;0;50	26762;8	71043;5;225;70;
$GPXUP;2454;12:28:28;0;50	26748;8	71027;5;225;71;
$GPXUP;2454;12:28:29;0;50	26734;8	7101;5;225;70;
$GPXUP;2454;12:28:30;0;50	2672;8	70993;5;225;70;
$GPXUP;2454;12:28:31;0;50	26705;8	70978;5;225;70;
$GPXUP;2454;12:28:32;0;50	26691;8	70964;5;226;68;
$GPXUP;2454;12:28:33;0;50	26676;8	70951;5;225;69;
$GPXUP;2454;12:28:34;0;50	26661;8	7094;5;226;64;
$GPXUP;2454;12:28:35;0;50	26646;8	70933;5;225;62;
$GPXUP;2454;12:28:36;0;50	2663;8	70928;5;226;67;
$GPXUP;2454;12:28:37;0;50	26613;8	70924;5;226;66;
$GPXUP;2454;12:28:38;0;50	26597;8	70919;2;227;66;
$GPXUP;2454;12:28:39;0;50	2658;8	70916;5;226;65;
$GPXUP;2454;12:28:40;0;50	26565;8	70912;5;227;65;
$GPXUP;2454;12:28:41;0;50	26548;8	70909;5;228;65;
$GPXUP;2454;12:28:42;0;50	26531;8	7091;5;227;67;
$GPXUP;2454;12:28:43;0;50	26514;8	70911;5;228;66;
$GPXUP;2454;12:28:44;0;50	26499;8	70909;5;228;65;
$GPXUP;2454;12:28:45;0;50	26481;8	70905;5;228;68;
$GPXUP;2454;12:28:46;0;50	26464;8	709;5;228;68;
$GPXUP;2454;12:28:47;0;50	26448;8	70887;5;228;72;
$GPXUP;2454;12:28:48;0;50	26434;8	70874;5;227;68;
$GPXUP;2454;12:28:49;0;50	26418;8	70857;5;227;75;
$GPXUP;2454;12:28:50;0;50	26401;8	70842;5;226;78;
$GPXUP;2454;12:28:51;0;50	26383;8	70831;5;225;73;
$GPXUP;2454;12:28:52;0;50	26366;8	70825;5;224;71;
$GPXUP;2454;12:28:53;0;50	26349;8	70817;2;224;71;
$GPXUP;2454;12:28:54;0;50	26331;8	70808;5;224;71;
$GPXUP;2454;12:28:55;0;50	26315;8	70798;5;224;71;
$GPXUP;2454;12:28:56;0;50	26299;8	7079;5;224;67;
$GPXUP;2454;12:28:57;0;50	26283;8	70787;5;224;64;
$GPXUP;2454;12:28:58;0;50	26268;8	70787;5;223;59;
$GPXUP;2454;12:28:59;0;50	26255;8	70789;5;224;53;
$GPXUP;2454;12:29:00;0;50	26241;8	70792;5;224;56;
$GPXUP;2454;12:29:01;0;50	26228;8	70803;5;224;58;
$GPXUP;2454;12:29:02;0;50	26215;8	70812;5;225;58;
$GPXUP;2454;12:29:03;0;50	26201;8	7082;5;225;56;
$GPXUP;2454;12:29:04;0;50	26186;8	70826;5;224;63;
$GPXUP;2454;12:29:05;0;50	2617;8	70831;5;224;67;
$GPXUP;2454;12:29:06;0;50	26153;8	70836;5;224;67;
$GPXUP;2454;12:29:07;0;50	26136;8	70841;5;223;67;
$GPXUP;2454;12:29:08;0;50	26119;8	70843;5;223;68;
$GPXUP;2454;12:29:09;0;50	26101;8	70849;5;222;70;
$GPXUP;2454;12:29:10;0;50	26085;8	70856;5;221;69;
$GPXUP;2454;12:29:11;0;50	26068;8	70861;5;220;69;
$GPXUP;2454;12:29:12;0;50	26051;8	70867;5;219;70;
$GPXUP;2454;12:29:13;0;50	26034;8	70872;5;218;70;
$GPXUP;2454;12:29:14;0;50	26016;8	70879;2;218;71;
$GPXUP;2454;12:29:15;0;50	25999;8	70884;2;217;72;
$GPXUP;2454;12:29:16;0;50	2598;8	70887;5;216;72;
$GPXUP;2454;12:29:17;0;50	25963;8	70889;5;215;73;
$GPXUP;2454;12:29:18;0;50	25945;8	7089;5;215;73;
$GPXUP;2454;12:29:19;0;50	25927;8	70893;5;215;71;
$GPXUP;2454;12:29:20;0;50	25909;8	70894;5;214;71;
$GPXUP;2454;12:29:21;0;50	2589;8	70895;5;214;70;
$GPXUP;2454;12:29:22;0;50	25874;8	70897;5;215;67;
$GPXUP;2454;12:29:23;0;50	25858;8	70901;5;216;65;
$GPXUP;2454;12:29:24;0;50	25842;8	70905;5;216;62;
$GPXUP;2454;12:29:25;0;50	25828;8	70906;5;217;56;
$GPXUP;2454;12:29:26;0;50	25813;8	70908;5;218;60;
$GPXUP;2454;12:29:27;0;50	25799;8	70911;5;219;57;
$GPXUP;2454;12:29:28;0;50	25785;8	70914;5;220;56;
$GPXUP;2454;12:29:29;0;50	25771;8	70919;5;220;56;
$GPXUP;2454;12:29:30;0;50	25762;8	70925;5;221;40;
$GPXUP;2454;12:29:31;0;50	25757;8	70937;5;222;36;
$GPXUP;2454;12:29:32;0;50	2575;8	70948;5;223;41;
$GPXUP;2454;12:29:33;0;50	25743;8	70961;5;224;41;
$GPXUP;2454;12:29:34;0;50	25736;8	70974;5;226;43;
$GPXUP;2454;12:29:35;0;50	25728;8	70982;5;227;37;
$GPXUP;2454;12:29:36;0;50	25719;8	7099;5;229;40;
$GPXUP;2454;12:29:37;0;50	25708;8	70997;5;229;44;
$GPXUP;2454;12:29:38;0;50	2569;8	70999;5;230;67;
$GPXUP;2454;12:29:39;0;50	25672;8	71;2;231;70;
$GPXUP;2454;12:29:40;0;50	25654;8	70996;5;232;68;
$GPXUP;2454;12:29:41;0;50	25637;8	7099;5;234;64;
$GPXUP;2454;12:29:42;0;50	25623;8	70982;5;235;61;
$GPXUP;2454;12:29:43;0;50	25608;8	70973;5;237;61;
$GPXUP;2454;12:29:44;0;50	25594;8	70966;5;239;58;
$GPXUP;2454;12:29:45;0;50	25578;8	70963;5;240;57;
$GPXUP;2454;12:29:46;0;50	25562;8	70961;5;242;60;
$GPXUP;2454;12:29:47;0;50	25547;8	70959;5;243;59;
$GPXUP;2454;12:29:48;0;50	25531;8	70956;5;244;62;
$GPXUP;2454;12:29:49;0;50	25513;8	70957;5;244;66;
$GPXUP;2454;12:29:50;0;50	25495;8	70958;5;245;71;
$GPXUP;2454;12:29:51;0;50	25477;8	70958;5;244;70;
$GPXUP;2454;12:29:52;0;50	25459;8	70959;5;244;69;
$GPXUP;2454;12:29:53;0;50	25441;8	70963;5;243;69;
$GPXUP;2454;12:29:54;0;50	25424;8	70967;5;243;68;
$GPXUP;2454;12:29:55;0;50	25407;8	70972;5;242;68;
$GPXUP;2454;12:29:56;0;50	2539;8	70979;5;241;68;
$GPXUP;2454;12:29:57;0;50	25373;8	70986;5;240;67;
$GPXUP;2454;12:29:58;0;50	25356;8	70994;5;240;67;
$GPXUP;2454;12:29:59;0;50	25341;8	71004;5;240;68;
$GPXUP;2454;12:30:00;0;50	25325;8	71013;5;239;65;
$GPXUP;2454;12:30:01;0;50	25309;8	7102;3;239;67;
$GPXUP;2454;12:30:02;0;50	25293;8	71031;5;239;67;
$GPXUP;2454;12:30:03;0;50	25279;8	71046;5;238;66;
$GPXUP;2454;12:30:04;0;50	25264;8	71059;5;238;63;
$GPXUP;2454;12:30:05;0;50	25252;8	71072;5;239;60;
$GPXUP;2454;12:30:06;0;50	25239;8	71084;5;238;59;
$GPXUP;2454;12:30:07;0;50	25225;8	71092;5;238;60;
$GPXUP;2454;12:30:08;0;50	25209;8	71098;5;238;61;
$GPXUP;2454;12:30:09;0;50	25194;8	71105;5;238;65;
$GPXUP;2454;12:30:10;0;50	25178;8	71114;5;236;67;
$GPXUP;2454;12:30:11;0;50	25161;8	71122;5;236;69;
$GPXUP;2454;12:30:12;0;50	25144;8	71132;5;234;70;
$GPXUP;2454;12:30:13;0;50	25128;8	71143;5;233;70;
$GPXUP;2454;12:30:14;0;50	25112;8	71158;5;232;71;
$GPXUP;2454;12:30:15;0;50	25096;8	71171;5;231;71;
$GPXUP;2454;12:30:16;0;50	2508;8	71182;5;229;70;
$GPXUP;2454;12:30:17;0;50	25064;8	71195;5;228;72;
$GPXUP;2454;12:30:18;0;50	25048;8	71208;5;226;72;
$GPXUP;2454;12:30:19;0;50	25032;8	7122;5;225;72;
$GPXUP;2454;12:30:20;0;50	25016;8	71233;5;223;71;
$GPXUP;2454;12:30:21;0;50	24998;8	71243;5;223;73;
$GPXUP;2454;12:30:22;0;50	24982;8	71256;5;221;74;
$GPXUP;2454;12:30:23;0;50	24966;8	71271;5;220;75;
$GPXUP;2454;12:30:24;0;50	24951;8	71289;5;219;72;
$GPXUP;2454;12:30:25;0;50	24935;8	71304;5;218;69;
$GPXUP;2454;12:30:26;0;50	2492;8	71316;5;218;70;
$GPXUP;2454;12:30:27;0;50	24904;8	71329;5;217;70;
$GPXUP;2454;12:30:28;0;50	24888;8	71339;5;215;68;
$GPXUP;2454;12:30:29;0;50	24872;8	71349;5;214;70;
$GPXUP;2454;12:30:30;0;50	24855;8	71357;5;213;70;
$GPXUP;2454;12:30:31;0;50	24839;8	71366;5;213;67;
$GPXUP;2454;12:30:32;0;50	24823;8	71371;5;213;63;
$GPXUP;2454;12:30:33;0;50	24809;8	71377;5;212;63;
$GPXUP;2454;12:30:34;0;50	24792;8	71383;3;212;65;
$GPXUP;2454;12:30:35;0;50	24776;8	71384;5;211;65;
$GPXUP;2454;12:30:36;0;50	24759;8	71384;5;210;67;
$GPXUP;2454;12:30:37;0;50	24742;8	71385;5;209;69;
$GPXUP;2454;12:30:38;0;50	24725;8	71389;5;209;68;
$GPXUP;2454;12:30:39;0;50	24707;8	71389;5;208;69;
$GPXUP;2454;12:30:40;0;50	24691;8	71387;5;208;66;
$GPXUP;2454;12:30:41;0;50	24673;8	71391;5;207;69;
$GPXUP;2454;12:30:42;0;50	24658;8	71398;5;206;67;
$GPXUP;2454;12:30:43;0;50	24642;8	71407;5;205;68;
$GPXUP;2454;12:30:44;0;50	24625;8	71414;5;205;68;
$GPXUP;2454;12:30:45;0;50	24609;8	71421;5;205;69;
$GPXUP;2454;12:30:46;0;50	24592;8	71426;5;204;68;
$GPXUP;2454;12:30:47;0;50	24576;8	71429;5;204;65;
$GPXUP;2454;12:30:48;0;50	24559;8	71433;5;204;66;
$GPXUP;2454;12:30:49;0;50	24543;8	71439;2;204;66;
$GPXUP;2454;12:30:50;0;50	24529;8	71446;5;203;61;
$GPXUP;2454;12:30:51;0;50	24514;8	7145;5;204;61;
$GPXUP;2454;12:30:52;0;50	24499;8	71453;5;203;59;
$GPXUP;2454;12:30:53;0;50	24484;8	71455;5;203;61;
$GPXUP;2454;12:30:54;0;50	24468;8	71453;5;203;61;
$GPXUP;2454;12:30:55;0;50	24454;8	71442;5;203;61;
$GPXUP;2454;12:30:56;0;50	2444;8	7143;5;203;62;
$GPXUP;2454;12:30:57;0;50	24427;8	7142;5;204;56;
$GPXUP;2454;12:30:58;0;50	24415;8	71408;5;204;57;
$GPXUP;2454;12:30:59;0;50	24401;8	71398;5;205;59;
$GPXUP;2454;12:31:00;0;50	24387;8	71387;5;205;60;
$GPXUP;2454;12:31:01;0;50	24374;8	71379;5;206;59;
$GPXUP;2454;12:31:02;0;50	24359;8	71373;5;206;60;
$GPXUP;2454;12:31:03;0;50	24344;8	71373;5;206;62;
$GPXUP;2454;12:31:04;0;50	24328;8	71377;5;207;66;
$GPXUP;2454;12:31:05;0;50	24312;8	71383;5;207;65;
$GPXUP;2454;12:31:06;0;50	24296;8	71386;5;206;66;
$GPXUP;2454;12:31:07;0;50	2428;8	71384;5;207;65;
$GPXUP;2454;12:31:08;0;50	24264;8	71385;5;208;65;
$GPXUP;2454;12:31:09;0;50	24249;8	7139;5;209;63;
$GPXUP;2454;12:31:10;0;50	24234;8	71397;5;209;63;
$GPXUP;2454;12:31:11;0;50	2422;8	71404;5;211;61;
$GPXUP;2454;12:31:12;0;50	24205;8	7141;5;210;63;
$GPXUP;2454;12:31:13;0;50	24191;8	71418;5;212;64;
$GPXUP;2454;12:31:14;0;50	24176;8	71427;5;212;62;
$GPXUP;2454;12:31:15;0;50	24163;8	71436;5;213;60;
$GPXUP;2454;12:31:16;0;50	24151;8	71449;5;213;59;
$GPXUP;2454;12:31:17;0;50	24139;8	71461;2;214;59;
$GPXUP;2454;12:31:18;0;50	24129;8	71477;5;214;59;
$GPXUP;2454;12:31:19;0;50	24119;8	71494;5;214;56;
$GPXUP;2454;12:31:20;0;50	24107;8	71506;5;215;57;
$GPXUP;2454;12:31:21;0;50	24094;8	71515;5;215;59;
$GPXUP;2454;12:31:22;0;50	2408;8	71522;5;214;62;
$GPXUP;2454;12:31:23;0;50	24064;8	71529;5;214;63;
$GPXUP;2454;12:31:24;0;50	24049;8	71538;5;214;64;
$GPXUP;2454;12:31:25;0;50	24034;8	71544;5;214;63;
$GPXUP;2454;12:31:26;0;50	24018;8	71549;5;212;64;
$GPXUP;2454;12:31:27;0;50	24003;8	71554;5;212;62;
$GPXUP;2454;12:31:28;0;50	23989;8	7156;5;213;61;
$GPXUP;2454;12:31:29;0;50	23973;8	71565;5;212;61;
$GPXUP;2454;12:31:30;0;50	23958;8	71571;5;212;62;
$GPXUP;2454;12:31:31;0;50	23943;8	71574;5;212;61;
$GPXUP;2454;12:31:32;0;50	23927;8	71572;5;212;61;
$GPXUP;2454;12:31:33;0;50	23913;8	71566;5;212;61;
$GPXUP;2454;12:31:34;0;50	23898;8	71557;5;212;63;
$GPXUP;2454;12:31:35;0;50	23885;8	71549;5;213;58;
$GPXUP;2454;12:31:36;0;50	23871;8	71537;5;212;63;
$GPXUP;2454;12:31:37;0;50	23859;8	71521;5;213;61;
$GPXUP;2454;12:31:38;0;50	2385;8	71501;5;213;59;
$GPXUP;2454;12:31:39;0;50	23841;8	71484;5;215;59;
$GPXUP;2454;12:31:40;0;50	23831;8	71465;5;217;59;
$GPXUP;2454;12:31:41;0;50	2382;8	71448;5;218;59;
$GPXUP;2454;12:31:42;0;50	23809;8	71433;5;220;59;
$GPXUP;2454;12:31:43;0;50	23797;8	71418;5;221;60;
$GPXUP;2454;12:31:44;0;50	23784;8	71406;5;223;60;
$GPXUP;2454;12:31:45;0;50	2377;8	71393;5;225;65;
$GPXUP;2454;12:31:46;0;50	23755;8	7138;5;226;67;
$GPXUP;2454;12:31:47;0;50	2374;8	71369;5;227;67;
$GPXUP;2454;12:31:48;0;50	23725;8	71357;2;229;66;
$GPXUP;2454;12:31:49;0;50	23711;8	71349;5;230;60;
$GPXUP;2454;12:31:50;0;50	23695;8	71341;5;232;64;
$GPXUP;2454;12:31:51;0;50	2368;8	71337;5;233;65;
$GPXUP;2454;12:31:52;0;50	23663;8	71332;2;234;65;
$GPXUP;2454;12:31:53;0;50	23648;8	71328;5;235;62;
$GPXUP;2454;12:31:54;0;50	23632;8	71321;5;234;68;
$GPXUP;2454;12:31:55;0;50	23616;8	71309;5;235;69;
$GPXUP;2454;12:31:56;0;50	23599;8	71301;5;235;71;
$GPXUP;2454;12:31:57;0;50	23581;8	71299;5;236;72;
$GPXUP;2454;12:31:58;0;50	23564;8	713;5;236;70;
$GPXUP;2454;12:31:59;0;50	23546;8	71301;5;237;70;
$GPXUP;2454;12:32:00;0;50	23528;8	71303;5;237;71;
$GPXUP;2454;12:32:01;0;50	2351;8	71304;5;238;70;
$GPXUP;2454;12:32:02;0;50	23493;8	71303;5;238;69;
$GPXUP;2454;12:32:03;0;50	23476;8	71297;5;238;70;
$GPXUP;2454;12:32:04;0;50	23459;8	7129;5;240;69;
$GPXUP;2454;12:32:05;0;50	23442;8	71284;5;240;70;
$GPXUP;2454;12:32:06;0;50	23424;8	71278;5;240;73;
$GPXUP;2454;12:32:07;0;50	23405;8	71269;5;240;79;
$GPXUP;2454;12:32:08;0;50	23386;8	71258;5;240;80;
$GPXUP;2454;12:32:09;0;50	23367;8	71247;5;239;80;
$GPXUP;2454;12:32:10;0;50	2335;8	71239;5;239;72;
$GPXUP;2454;12:32:11;0;50	23331;8	71232;5;240;76;
$GPXUP;2454;12:32:12;0;50	23312;8	71228;5;239;77;
$GPXUP;2454;12:32:13;0;50	23293;8	71227;5;240;76;
$GPXUP;2454;12:32:14;0;50	23274;8	71235;5;239;77;
$GPXUP;2454;12:32:15;0;50	23255;8	71247;5;240;78;
$GPXUP;2454;12:32:16;0;50	23237;8	7126;5;240;79;
$GPXUP;2454;12:32:17;0;50	23219;8	71274;5;241;77;
$GPXUP;2454;12:32:18;0;50	23201;8	71289;5;241;79;
$GPXUP;2454;12:32:19;0;50	23183;8	713;5;241;77;
$GPXUP;2454;12:32:20;0;50	23164;8	71309;5;241;75;
$GPXUP;2454;12:32:21;0;50	23145;8	71317;2;241;75;
$GPXUP;2454;12:32:22;0;50	23128;8	71322;5;241;71;
$GPXUP;2454;12:32:23;0;50	2311;8	71329;5;242;71;
$GPXUP;2454;12:32:24;0;50	23094;8	71334;5;243;68;
$GPXUP;2454;12:32:25;0;50	23077;8	71338;5;244;66;
$GPXUP;2454;12:32:26;0;50	23061;8	71341;5;244;65;
$GPXUP;2454;12:32:27;0;50	23044;8	71342;5;245;64;
$GPXUP;2454;12:32:28;0;50	23028;8	71337;5;246;70;
$GPXUP;2454;12:32:29;0;50	23011;8	71336;5;247;64;
$GPXUP;2454;12:32:30;0;50	22995;8	71338;5;248;64;
$GPXUP;2454;12:32:31;0;50	22979;8	71339;5;249;64;
$GPXUP;2454;12:32:32;0;50	22963;8	71338;5;250;66;
$GPXUP;2454;12:32:33;0;50	22947;8	71336;5;251;67;
$GPXUP;2454;12:32:34;0;50	22929;8	71333;5;251;70;
$GPXUP;2454;12:32:35;0;50	22912;8	71328;5;252;74;
$GPXUP;2454;12:32:36;0;50	22893;8	71325;5;251;75;
$GPXUP;2454;12:32:37;0;50	22874;8	71317;5;252;77;
$GPXUP;2454;12:32:38;0;50	22855;8	71309;5;251;81;
$GPXUP;2454;12:32:39;0;50	22835;8	71301;5;251;79;
$GPXUP;2454;12:32:40;0;50	22817;8	71295;5;250;78;
$GPXUP;2454;12:32:41;0;50	22798;8	71289;5;249;78;
$GPXUP;2454;12:32:42;0;50	22779;8	71281;5;248;78;
$GPXUP;2454;12:32:43;0;50	2276;8	71274;2;247;77;
$GPXUP;2454;12:32:44;0;50	22742;8	71265;5;247;76;
$GPXUP;2454;12:32:45;0;50	22725;8	71256;5;246;72;
$GPXUP;2454;12:32:46;0;50	22707;8	71249;5;245;72;
$GPXUP;2454;12:32:47;0;50	22689;8	71243;5;243;72;
$GPXUP;2454;12:32:48;0;50	22672;8	71237;2;242;72;
$GPXUP;2454;12:32:49;0;50	22655;8	7123;5;243;72;
$GPXUP;2454;12:32:50;0;50	22637;8	71225;5;243;70;
$GPXUP;2454;12:32:51;0;50	22621;8	71222;5;244;66;
$GPXUP;2454;12:32:52;0;50	22605;8	71219;5;244;65;
$GPXUP;2454;12:32:53;0;50	2259;8	7121;5;245;65;
$GPXUP;2454;12:32:54;0;50	22576;8	71192;5;245;71;
$GPXUP;2454;12:32:55;0;50	22562;8	71177;5;245;69;
$GPXUP;2454;12:32:56;0;50	22546;8	71165;5;246;70;
$GPXUP;2454;12:32:57;0;50	2253;8	71155;5;246;69;
$GPXUP;2454;12:32:58;0;50	22513;8	71152;5;247;72;
$GPXUP;2454;12:32:59;0;50	22495;8	71152;5;247;71;
$GPXUP;2454;12:33:00;0;50	22479;8	71153;5;247;68;
$GPXUP;2454;12:33:01;0;50	22463;8	71155;5;248;65;
$GPXUP;2454;12:33:02;0;50	22448;8	7116;5;248;62;
$GPXUP;2454;12:33:03;0;50	22434;8	71164;5;248;62;
$GPXUP;2454;12:33:04;0;50	22418;8	71167;5;247;63;
$GPXUP;2454;12:33:05;0;50	22403;8	71173;5;246;65;
$GPXUP;2454;12:33:06;0;50	22389;8	71182;5;244;65;
$GPXUP;2454;12:33:07;0;50	22373;8	71193;5;244;72;
$GPXUP;2454;12:33:08;0;50	22356;8	71206;5;242;73;
$GPXUP;2454;12:33:09;0;50	22341;8	7122;5;241;77;
$GPXUP;2454;12:33:10;0;50	22324;8	71232;5;239;71;
$GPXUP;2454;12:33:11;0;50	2231;8	71238;5;238;63;
$GPXUP;2454;12:33:12;0;50	22295;8	71244;2;237;62;
$GPXUP;2454;12:33:13;0;50	22279;8	71249;2;236;62;
$GPXUP;2454;12:33:14;0;50	22264;8	71255;5;235;63;
$GPXUP;2454;12:33:15;0;50	2225;8	71264;5;234;66;
$GPXUP;2454;12:33:16;0;50	22233;8	71273;5;232;67;
$GPXUP;2454;12:33:17;0;50	2222;8	71278;5;231;68;
$GPXUP;2454;12:33:18;0;50	22204;8	71283;5;230;70;
$GPXUP;2454;12:33:19;0;50	22187;8	71292;5;229;69;
$GPXUP;2454;12:33:20;0;50	22172;8	71303;5;229;68;
$GPXUP;2454;12:33:21;0;50	22158;8	71318;5;228;68;
$GPXUP;2454;12:33:22;0;50	22144;8	71332;5;228;68;
$GPXUP;2454;12:33:23;0;50	22131;8	71347;5;228;68;
$GPXUP;2454;12:33:24;0;50	22118;8	71361;5;228;63;
$GPXUP;2454;12:33:25;0;50	22106;8	71375;5;229;60;
$GPXUP;2454;12:33:26;0;50	22093;8	71385;5;230;61;
$GPXUP;2454;12:33:27;0;50	22079;8	71394;5;230;59;
$GPXUP;2454;12:33:28;0;50	22065;8	71398;5;229;57;
$GPXUP;2454;12:33:29;0;50	2205;8	71398;5;231;56;
$GPXUP;2454;12:33:30;0;50	22036;8	71391;5;231;57;
$GPXUP;2454;12:33:31;0;50	22022;8	71383;5;233;59;
$GPXUP;2454;12:33:32;0;50	22007;8	71377;5;233;58;
$GPXUP;2454;12:33:33;0;50	21993;8	71373;5;234;57;
$GPXUP;2454;12:33:34;0;50	21979;8	71373;5;235;56;
$GPXUP;2454;12:33:35;0;50	21965;8	71375;5;236;55;
$GPXUP;2454;12:33:36;0;50	21951;8	71378;5;237;54;
$GPXUP;2454;12:33:37;0;50	21939;8	71382;5;238;54;
$GPXUP;2454;12:33:38;0;50	21926;8	7139;5;238;54;
$GPXUP;2454;12:33:39;0;50	21913;8	71397;5;239;56;
$GPXUP;2454;12:33:40;0;50	219;8	71403;5;239;55;
$GPXUP;2454;12:33:41;0;50	21887;8	71404;5;239;54;
$GPXUP;2454;12:33:42;0;50	21872;8	71401;5;240;56;
$GPXUP;2454;12:33:43;0;50	21858;8	71397;5;241;56;
$GPXUP;2454;12:33:44;0;50	21845;8	71397;5;242;55;
$GPXUP;2454;12:33:45;0;50	21831;8	71397;5;243;56;
$GPXUP;2454;12:33:46;0;50	21816;8	71397;5;244;58;
$GPXUP;2454;12:33:47;0;50	21801;8	71395;5;243;60;
$GPXUP;2454;12:33:48;0;50	21785;8	71396;5;244;64;
$GPXUP;2454;12:33:49;0;50	21769;8	71396;5;243;64;
$GPXUP;2454;12:33:50;0;50	21752;8	71396;5;243;67;
$GPXUP;2454;12:33:51;0;50	21737;8	71398;5;243;65;
$GPXUP;2454;12:33:52;0;50	21722;8	71401;5;243;60;
$GPXUP;2454;12:33:53;0;50	21706;8	71401;5;243;58;
$GPXUP;2454;12:33:54;0;50	21692;8	71403;5;243;57;
$GPXUP;2454;12:33:55;0;50	21678;8	71402;5;243;57;
$GPXUP;2454;12:33:56;0;50	21664;8	71399;5;243;58;
$GPXUP;2454;12:33:57;0;50	21649;8	71396;5;243;60;
$GPXUP;2454;12:33:58;0;50	21634;8	71392;5;242;60;
$GPXUP;2454;12:33:59;0;50	21618;8	71387;5;241;61;
$GPXUP;2454;12:34:00;0;50	21602;8	7138;5;240;68;
$GPXUP;2454;12:34:01;0;50	21585;8	71373;5;238;69;
$GPXUP;2454;12:34:02;0;50	21568;8	71367;5;237;71;
$GPXUP;2454;12:34:03;0;50	2155;8	71361;5;235;71;
$GPXUP;2454;12:34:04;0;50	21533;8	71355;5;234;70;
$GPXUP;2454;12:34:05;0;50	21515;8	71351;5;233;70;
$GPXUP;2454;12:34:06;0;50	21498;8	71346;5;232;68;
$GPXUP;2454;12:34:07;0;50	21481;8	71342;5;232;70;
$GPXUP;2454;12:34:08;0;50	21463;8	71341;5;231;67;
$GPXUP;2454;12:34:09;0;50	21447;8	71346;5;229;69;
$GPXUP;2454;12:34:10;0;50	2143;8	7135;5;229;65;
$GPXUP;2454;12:34:11;0;50	21414;8	71354;5;228;67;
$GPXUP;2454;12:34:12;0;50	21398;8	71357;5;229;61;
$GPXUP;2454;12:34:13;0;50	21383;8	71358;5;229;62;
$GPXUP;2454;12:34:14;0;50	21366;8	71358;5;227;67;
$GPXUP;2454;12:34:15;0;50	21347;8	71355;5;226;74;
$GPXUP;2454;12:34:16;0;50	21329;8	7135;5;225;74;
$GPXUP;2454;12:34:17;0;50	21312;8	71346;5;224;74;
$GPXUP;2454;12:34:18;0;50	21293;8	71339;5;224;70;
$GPXUP;2454;12:34:19;0;50	21278;8	71334;5;225;66;
$GPXUP;2454;12:34:20;0;50	21262;8	71329;5;225;63;
$GPXUP;2454;12:34:21;0;50	21247;8	71327;5;225;60;
$GPXUP;2454;12:34:22;0;50	21232;8	71325;5;225;60;
$GPXUP;2454;12:34:23;0;50	21216;8	71325;5;225;60;
$GPXUP;2454;12:34:24;0;50	212;8	71324;5;224;65;
$GPXUP;2454;12:34:25;0;50	21184;8	71322;5;223;62;
$GPXUP;2454;12:34:26;0;50	21167;8	71318;5;221;69;
$GPXUP;2454;12:34:27;0;50	21149;8	71319;5;219;73;
$GPXUP;2454;12:34:28;0;50	21129;8	71323;5;218;74;
$GPXUP;2454;12:34:29;0;50	21111;8	71328;5;216;74;
$GPXUP;2454;12:34:30;0;50	21092;8	71334;5;214;78;
$GPXUP;2454;12:34:31;0;50	21074;8	71343;5;213;77;
$GPXUP;2454;12:34:32;0;50	21059;8	71353;5;212;65;
$GPXUP;2454;12:34:33;0;50	21044;8	71362;5;211;64;
$GPXUP;2454;12:34:34;0;50	21029;8	71371;5;210;64;
$GPXUP;2454;12:34:35;0;50	21014;8	71378;5;209;63;
$GPXUP;2454;12:34:36;0;50	20999;8	71387;5;209;62;
$GPXUP;2454;12:34:37;0;50	20984;8	71395;5;209;63;
$GPXUP;2454;12:34:38;0;50	2097;8	71404;5;209;62;
$GPXUP;2454;12:34:39;0;50	20956;8	71412;5;208;62;
$GPXUP;2454;12:34:40;0;50	20942;8	71419;5;208;60;
$GPXUP;2454;12:34:41;0;50	20928;8	71426;5;208;59;
$GPXUP;2454;12:34:42;0;50	20914;8	71434;5;208;59;
$GPXUP;2454;12:34:43;0;50	20899;8	71437;5;207;60;
$GPXUP;2454;12:34:44;0;50	20884;8	71442;5;208;62;
$GPXUP;2454;12:34:45;0;50	20869;8	71448;5;207;60;
$GPXUP;2454;12:34:46;0;50	20856;8	71454;5;208;57;
$GPXUP;2454;12:34:47;0;50	20843;8	7146;5;208;53;
$GPXUP;2454;12:34:48;0;50	2083;8	71465;5;209;53;
$GPXUP;2454;12:34:49;0;50	20817;8	71469;5;209;54;
$GPXUP;2454;12:34:50;0;50	20804;8	71474;5;208;55;
$GPXUP;2454;12:34:51;0;50	2079;8	71479;5;208;58;
$GPXUP;2454;12:34:52;0;50	20775;8	71482;5;208;60;
$GPXUP;2454;12:34:53;0;50	2076;8	71479;5;207;60;
$GPXUP;2454;12:34:54;0;50	20745;8	71477;5;206;59;
$GPXUP;2454;12:34:55;0;50	2073;8	71477;5;206;61;
$GPXUP;2454;12:34:56;0;50	20715;8	7148;5;205;61;
$GPXUP;2454;12:34:57;0;50	207;8	71486;5;204;63;
$GPXUP;2454;12:34:58;0;50	20684;8	71493;5;204;63;
$GPXUP;2454;12:34:59;0;50	20669;8	71499;5;202;62;
$GPXUP;2454;12:35:00;0;50	20654;8	71502;5;202;60;
$GPXUP;2454;12:35:01;0;50	2064;8	71503;5;201;59;
$GPXUP;2454;12:35:02;0;50	20626;8	71502;5;201;58;
$GPXUP;2454;12:35:03;0;50	20611;8	715;5;201;58;
$GPXUP;2454;12:35:04;0;50	20596;8	71495;5;200;58;
$GPXUP;2454;12:35:05;0;50	20581;8	71488;5;200;61;
$GPXUP;2454;12:35:06;0;50	20566;8	7148;5;200;67;
$GPXUP;2454;12:35:07;0;50	20549;8	71469;5;198;72;
$GPXUP;2454;12:35:08;0;50	20533;8	71456;5;197;71;
$GPXUP;2454;12:35:09;0;50	20517;8	71443;5;195;71;
$GPXUP;2454;12:35:10;0;50	20501;8	71433;5;195;69;
$GPXUP;2454;12:35:11;0;50	20485;8	71423;5;194;68;
$GPXUP;2454;12:35:12;0;50	20469;8	71413;2;193;68;
$GPXUP;2454;12:35:13;0;50	20452;8	71408;5;193;67;
$GPXUP;2454;12:35:14;0;50	20437;8	71401;5;193;64;
$GPXUP;2454;12:35:15;0;50	20421;8	71391;5;193;64;
$GPXUP;2454;12:35:16;0;50	20407;8	71378;5;193;66;
$GPXUP;2454;12:35:17;0;50	20394;8	71364;5;193;63;
$GPXUP;2454;12:35:18;0;50	20384;8	71347;5;194;59;
$GPXUP;2454;12:35:19;0;50	20373;8	71331;5;193;59;
$GPXUP;2454;12:35:20;0;50	20362;8	71316;5;194;57;
$GPXUP;2454;12:35:21;0;50	2035;8	71304;5;194;57;
$GPXUP;2454;12:35:22;0;50	20337;8	71293;5;194;59;
$GPXUP;2454;12:35:23;0;50	20325;8	71282;5;194;57;
$GPXUP;2454;12:35:24;0;50	20311;8	71268;5;194;64;
$GPXUP;2454;12:35:25;0;50	20298;8	71252;5;192;67;
$GPXUP;2454;12:35:26;0;50	20285;8	71236;5;191;66;
$GPXUP;2454;12:35:27;0;50	20271;8	7122;5;190;67;
$GPXUP;2454;12:35:28;0;50	20258;8	71205;5;189;66;
$GPXUP;2454;12:35:29;0;50	20246;8	71189;5;189;64;
$GPXUP;2454;12:35:30;0;50	20234;8	71171;5;188;63;
$GPXUP;2454;12:35:31;0;50	20223;8	71154;5;188;62;
$GPXUP;2454;12:35:32;0;50	20212;8	71138;5;187;62;
$GPXUP;2454;12:35:33;0;50	20199;8	71123;5;186;66;
$GPXUP;2454;12:35:34;0;50	20184;8	71107;5;185;69;
$GPXUP;2454;12:35:35;0;50	2017;8	71096;5;184;64;
$GPXUP;2454;12:35:36;0;50	20156;8	71088;5;183;57;
$GPXUP;2454;12:35:37;0;50	20143;8	7108;5;183;59;
$GPXUP;2454;12:35:38;0;50	20127;8	71075;5;182;65;
$GPXUP;2454;12:35:39;0;50	2011;8	71073;5;182;69;
$GPXUP;2454;12:35:40;0;50	20093;8	71073;5;181;68;
$GPXUP;2454;12:35:41;0;50	20076;8	71072;5;182;65;
$GPXUP;2454;12:35:42;0;50	2006;8	71072;5;182;64;
$GPXUP;2454;12:35:43;0;50	20045;8	71075;5;183;60;
$GPXUP;2454;12:35:44;0;50	2003;8	71082;5;183;59;
$GPXUP;2454;12:35:45;0;50	20016;8	7109;5;183;59;
$GPXUP;2454;12:35:46;0;50	20001;8	71094;5;184;60;
$GPXUP;2454;12:35:47;0;50	19987;8	71093;5;184;58;
$GPXUP;2454;12:35:48;0;50	19972;8	71088;5;185;56;
$GPXUP;2454;12:35:49;0;50	19959;8	71084;5;185;55;
$GPXUP;2454;12:35:50;0;50	19946;8	71081;5;186;54;
$GPXUP;2454;12:35:51;0;50	19931;8	71075;5;185;60;
$GPXUP;2454;12:35:52;0;50	19917;8	71067;5;185;58;
$GPXUP;2454;12:35:53;0;50	19902;8	7106;5;184;65;
$GPXUP;2454;12:35:54;0;50	19886;8	71056;5;184;65;
$GPXUP;2454;12:35:55;0;50	1987;8	71054;5;184;64;
$GPXUP;2454;12:35:56;0;50	19855;8	71057;5;184;57;
$GPXUP;2454;12:35:57;0;50	19841;8	71059;5;185;56;
$GPXUP;2454;12:35:58;0;50	19828;8	71062;5;185;53;
$GPXUP;2454;12:35:59;0;50	19815;8	71065;5;186;53;
$GPXUP;2454;12:36:00;0;50	19802;8	7107;5;186;52;
$GPXUP;2454;12:36:01;0;50	19789;8	71074;5;188;52;
$GPXUP;2454;12:36:02;0;50	19777;8	7108;5;188;50;
$GPXUP;2454;12:36:03;0;50	19765;8	71087;5;189;48;
$GPXUP;2454;12:36:04;0;50	19754;8	71094;5;190;47;
$GPXUP;2454;12:36:05;0;50	19745;8	71104;5;191;48;
$GPXUP;2454;12:36:06;0;50	19734;8	71115;3;192;50;
$GPXUP;2454;12:36:07;0;50	19724;8	71125;5;192;49;
$GPXUP;2454;12:36:08;0;50	19712;8	71133;5;193;50;
$GPXUP;2454;12:36:09;0;50	19699;8	71142;5;194;56;
$GPXUP;2454;12:36:10;0;50	19686;8	71154;5;193;57;
$GPXUP;2454;12:36:11;0;50	19674;8	71166;5;193;60;
$GPXUP;2454;12:36:12;0;50	1966;8	71179;5;192;63;
$GPXUP;2454;12:36:13;0;50	19646;8	71191;5;192;62;
$GPXUP;2454;12:36:14;0;50	19633;8	71205;5;191;64;
$GPXUP;2454;12:36:15;0;50	1962;8	7122;5;191;66;
$GPXUP;2454;12:36:16;0;50	19608;8	71236;5;192;59;
$GPXUP;2454;12:36:17;0;50	19598;8	71248;5;192;55;
$GPXUP;2454;12:36:18;0;50	19585;8	7126;5;192;56;
$GPXUP;2454;12:36:19;0;50	19572;8	7127;5;192;58;
$GPXUP;2454;12:36:20;0;50	19561;8	71278;3;192;50;
$GPXUP;2454;12:36:21;0;50	1955;8	71282;5;193;44;
$GPXUP;2454;12:36:22;0;50	19537;8	71281;5;194;51;
$GPXUP;2454;12:36:23;0;50	19523;8	71277;5;194;54;
$GPXUP;2454;12:36:24;0;50	19509;8	71273;5;195;53;
$GPXUP;2454;12:36:25;0;50	19496;8	7127;5;196;53;
$GPXUP;2454;12:36:26;0;50	19482;8	71272;5;197;52;
$GPXUP;2454;12:36:27;0;50	1947;8	71275;5;197;50;
$GPXUP;2454;12:36:28;0;50	19458;8	7128;3;198;50;
$GPXUP;2454;12:36:29;0;50	19445;8	71284;5;198;52;
$GPXUP;2454;12:36:30;0;50	19432;8	7129;5;199;57;
$GPXUP;2454;12:36:31;0;50	19417;8	71292;5;200;57;
$GPXUP;2454;12:36:32;0;50	19402;8	71295;5;200;55;
$GPXUP;2454;12:36:33;0;50	19389;8	71298;5;201;54;
$GPXUP;2454;12:36:34;0;50	19377;8	71303;5;202;53;
$GPXUP;2454;12:36:35;0;50	19364;8	7131;5;202;54;
$GPXUP;2454;12:36:36;0;50	19352;8	71319;5;203;54;
$GPXUP;2454;12:36:37;0;50	1934;8	71331;5;203;54;
$GPXUP;2454;12:36:38;0;50	19329;8	71342;5;204;51;
$GPXUP;2454;12:36:39;0;50	19318;8	71352;5;204;55;
$GPXUP;2454;12:36:40;0;50	19305;8	71361;5;205;54;
$GPXUP;2454;12:36:41;0;50	19293;8	7137;5;205;54;
$GPXUP;2454;12:36:42;0;50	1928;8	71379;3;206;57;
$GPXUP;2454;12:36:43;0;50	19266;8	71387;3;206;59;
$GPXUP;2454;12:36:44;0;50	19249;8	71391;5;207;65;
$GPXUP;2454;12:36:45;0;50	19234;8	71392;3;207;62;
$GPXUP;2454;12:36:46;0;50	19218;8	71392;3;207;59;
$GPXUP;2454;12:36:47;0;50	19203;8	71393;5;207;61;
$GPXUP;2454;12:36:48;0;50	19187;8	71395;5;206;61;
$GPXUP;2454;12:36:49;0;50	19171;8	7139;5;206;61;
$GPXUP;2454;12:36:50;0;50	19154;8	71387;5;206;64;
$GPXUP;2454;12:36:51;0;50	19137;8	71386;5;205;63;
$GPXUP;2454;12:36:52;0;50	19121;8	71386;5;204;62;
$GPXUP;2454;12:36:53;0;50	19105;8	71384;5;205;61;
$GPXUP;2454;12:36:54;0;50	1909;8	7138;5;204;60;
$GPXUP;2454;12:36:55;0;50	19074;8	71375;5;202;60;
$GPXUP;2454;12:36:56;0;50	19059;8	71366;5;203;60;
$GPXUP;2454;12:36:57;0;50	19045;8	71356;5;202;59;
$GPXUP;2454;12:36:58;0;50	1903;8	71347;5;202;61;
$GPXUP;2454;12:36:59;0;50	19015;8	71337;3;201;61;
$GPXUP;2454;12:37:00;0;50	19;8	71329;5;200;62;
$GPXUP;2454;12:37:01;0;50	18984;8	71323;5;200;64;
$GPXUP;2454;12:37:02;0;50	18968;8	71319;5;199;62;
$GPXUP;2454;12:37:03;0;50	18952;8	71316;5;198;62;
$GPXUP;2454;12:37:04;0;50	18936;8	71313;3;197;59;
$GPXUP;2454;12:37:05;0;50	1892;8	71305;5;196;69;
$GPXUP;2454;12:37:06;0;50	18903;8	71298;5;195;66;
$GPXUP;2454;12:37:07;0;50	18886;8	71292;5;195;69;
$GPXUP;2454;12:37:08;0;50	18869;8	71286;5;193;69;
$GPXUP;2454;12:37:09;0;50	18851;8	71277;5;192;72;
$GPXUP;2454;12:37:10;0;50	18835;8	71271;5;191;66;
$GPXUP;2454;12:37:11;0;50	18819;8	71266;5;191;62;
$GPXUP;2454;12:37:12;0;50	18804;8	71259;5;190;62;
$GPXUP;2454;12:37:13;0;50	18788;8	7125;5;189;65;
$GPXUP;2454;12:37:14;0;50	18772;8	7124;5;188;66;
$GPXUP;2454;12:37:15;0;50	18756;8	71232;5;188;67;
$GPXUP;2454;12:37:16;0;50	1874;8	71222;5;188;67;
$GPXUP;2454;12:37:17;0;50	18724;8	71213;5;188;68;
$GPXUP;2454;12:37:18;0;50	18707;8	71207;5;188;69;
$GPXUP;2454;12:37:19;0;50	18689;8	71205;5;187;67;
$GPXUP;2454;12:37:20;0;50	18672;8	71202;5;187;68;
$GPXUP;2454;12:37:21;0;50	18655;8	71199;5;187;68;
$GPXUP;2454;12:37:22;0;50	18639;8	71196;5;187;66;
$GPXUP;2454;12:37:23;0;50	18622;8	71193;5;186;66;
$GPXUP;2454;12:37:24;0;50	18606;8	71189;5;186;66;
$GPXUP;2454;12:37:25;0;50	18589;8	71187;5;186;66;
$GPXUP;2454;12:37:26;0;50	18573;8	71186;5;185;66;
$GPXUP;2454;12:37:27;0;50	18557;8	71187;5;185;62;
$GPXUP;2454;12:37:28;0;50	18542;8	71189;5;186;60;
$GPXUP;2454;12:37:29;0;50	18528;8	71192;5;187;58;
$GPXUP;2454;12:37:30;0;50	18514;8	71193;2;188;58;
$GPXUP;2454;12:37:31;0;50	18499;8	71196;5;189;59;
$GPXUP;2454;12:37:32;0;50	18484;8	71197;5;190;60;
$GPXUP;2454;12:37:33;0;50	18468;8	71197;5;190;61;
$GPXUP;2454;12:37:34;0;50	18453;8	712;5;191;63;
$GPXUP;2454;12:37:35;0;50	18437;8	71203;5;192;63;
$GPXUP;2454;12:37:36;0;50	18421;8	71205;5;192;63;
$GPXUP;2454;12:37:37;0;50	18405;8	71207;5;193;64;
$GPXUP;2454;12:37:38;0;50	18389;8	71206;5;193;67;
$GPXUP;2454;12:37:39;0;50	18372;8	71207;5;194;67;
$GPXUP;2454;12:37:40;0;50	18355;8	71211;5;192;68;
$GPXUP;2454;12:37:41;0;50	18338;8	71215;5;193;68;
$GPXUP;2454;12:37:42;0;50	18321;8	7122;2;192;68;
$GPXUP;2454;12:37:43;0;50	18304;8	71225;5;192;68;
$GPXUP;2454;12:37:44;0;50	18288;8	71229;5;192;67;
$GPXUP;2454;12:37:45;0;50	18271;8	7123;5;192;69;
$GPXUP;2454;12:37:46;0;50	18252;8	71234;5;191;73;
$GPXUP;2454;12:37:47;0;50	18236;8	71241;5;191;70;
$GPXUP;2454;12:37:48;0;50	18219;8	71248;5;191;69;
$GPXUP;2454;12:37:49;0;50	18202;8	71255;5;191;69;
$GPXUP;2454;12:37:50;0;50	18185;8	71263;5;190;71;
$GPXUP;2454;12:37:51;0;50	18168;8	7127;5;189;71;
$GPXUP;2454;12:37:52;0;50	18152;8	71274;5;189;67;
$GPXUP;2454;12:37:53;0;50	18136;8	71275;5;188;62;
$GPXUP;2454;12:37:54;0;50	18121;8	71277;2;188;62;
$GPXUP;2454;12:37:55;0;50	18104;8	71271;5;186;67;
$GPXUP;2454;12:37:56;0;50	18087;8	71268;5;187;68;
$GPXUP;2454;12:37:57;0;50	18071;8	71267;5;186;64;
$GPXUP;2454;12:37:58;0;50	18055;8	71266;5;186;63;
$GPXUP;2454;12:37:59;0;50	1804;8	71262;5;186;61;
$GPXUP;2454;12:38:00;0;50	18025;8	71255;5;187;61;
$GPXUP;2454;12:38:01;0;50	1801;8	71247;5;186;61;
$GPXUP;2454;12:38:02;0;50	17996;8	71239;5;186;63;
$GPXUP;2454;12:38:03;0;50	1798;8	7123;5;184;63;
$GPXUP;2454;12:38:04;0;50	17964;8	71225;5;184;66;
$GPXUP;2454;12:38:05;0;50	17947;8	71219;5;182;67;
$GPXUP;2454;12:38:06;0;50	17931;8	71212;5;182;67;
$GPXUP;2454;12:38:07;0;50	17913;8	71207;5;181;68;
$GPXUP;2454;12:38:08;0;50	17897;8	712;5;180;68;
$GPXUP;2454;12:38:09;0;50	17882;8	71193;5;179;64;
$GPXUP;2454;12:38:10;0;50	17866;8	71185;5;179;64;
$GPXUP;2454;12:38:11;0;50	17851;8	71172;5;177;67;
$GPXUP;2454;12:38:12;0;50	17837;8	7116;5;177;63;
$GPXUP;2454;12:38:13;0;50	17827;8	7114;5;176;61;
$GPXUP;2454;12:38:14;0;50	17817;8	7112;5;175;62;
$GPXUP;2454;12:38:15;0;50	17808;8	71099;5;175;61;
$GPXUP;2454;12:38:16;0;50	178;8	71078;5;173;60;
$GPXUP;2454;12:38:17;0;50	17793;8	71056;5;173;61;
$GPXUP;2454;12:38:18;0;50	17789;8	71034;5;173;56;
$GPXUP;2454;12:38:19;0;50	17788;8	71011;5;173;52;
$GPXUP;2454;12:38:20;0;50	17786;8	70989;5;173;52;
$GPXUP;2454;12:38:21;0;50	17785;8	70968;5;174;51;
$GPXUP;2454;12:38:22;0;50	17783;8	70948;5;173;51;
$GPXUP;2454;12:38:23;0;50	17781;8	70926;5;173;51;
$GPXUP;2454;12:38:24;0;50	17778;8	70906;5;174;52;
$GPXUP;2454;12:38:25;0;50	17775;8	70885;5;173;52;
$GPXUP;2454;12:38:26;0;50	17771;8	70865;5;174;52;
$GPXUP;2454;12:38:27;0;50	17766;8	70844;5;174;52;
$GPXUP;2454;12:38:28;0;50	17761;8	70826;5;174;50;
$GPXUP;2454;12:38:29;0;50	17756;8	70808;5;175;49;
$GPXUP;2454;12:38:30;0;50	17752;8	70789;5;174;52;
$GPXUP;2454;12:38:31;0;50	17749;8	70769;5;175;52;
$GPXUP;2454;12:38:32;0;50	17749;8	70746;5;174;53;
$GPXUP;2454;12:38:33;0;50	17749;8	70725;5;173;54;
$GPXUP;2454;12:38:34;0;50	17749;8	70704;5;174;51;
$GPXUP;2454;12:38:35;0;50	17747;8	70685;5;174;49;
$GPXUP;2454;12:38:36;0;50	17745;8	70666;5;175;47;
$GPXUP;2454;12:38:37;0;50	17742;8	70647;5;175;47;
$GPXUP;2454;12:38:38;0;50	17738;8	70629;5;176;48;
$GPXUP;2454;12:38:39;0;50	17734;8	7061;5;177;50;
$GPXUP;2454;12:38:40;0;50	17728;8	70592;5;177;53;
$GPXUP;2454;12:38:41;0;50	17721;8	70574;5;177;54;
$GPXUP;2454;12:38:42;0;50	17714;8	70555;2;177;54;
$GPXUP;2454;12:38:43;0;50	17705;8	70539;5;178;56;
$GPXUP;2454;12:38:44;0;50	17695;8	70523;2;178;57;
$GPXUP;2454;12:38:45;0;50	17683;8	70511;5;179;57;
$GPXUP;2454;12:38:46;0;50	1767;8	70499;5;178;59;
$GPXUP;2454;12:38:47;0;50	17657;8	70488;5;178;60;
$GPXUP;2454;12:38:48;0;50	17643;8	70478;5;178;61;
$GPXUP;2454;12:38:49;0;50	17629;8	70473;5;178;61;
$GPXUP;2454;12:38:50;0;50	17614;8	70467;2;178;60;
$GPXUP;2454;12:38:51;0;50	176;8	70463;5;179;57;
$GPXUP;2454;12:38:52;0;50	17586;8	70459;5;179;55;
$GPXUP;2454;12:38:53;0;50	17573;8	70453;5;179;56;
$GPXUP;2454;12:38:54;0;50	1756;8	70447;5;180;55;
$GPXUP;2454;12:38:55;0;50	17545;8	70443;5;180;56;
$GPXUP;2454;12:38:56;0;50	17532;8	70439;5;182;53;
$GPXUP;2454;12:38:57;0;50	17519;8	70437;5;182;53;
$GPXUP;2454;12:38:58;0;50	17506;8	70433;5;183;52;
$GPXUP;2454;12:38:59;0;50	17494;8	70429;5;184;49;
$GPXUP;2454;12:39:00;0;50	17481;8	70424;5;185;52;
$GPXUP;2454;12:39:01;0;50	17469;8	70418;5;186;52;
$GPXUP;2454;12:39:02;0;50	17456;8	70412;5;187;53;
$GPXUP;2454;12:39:03;0;50	17444;8	70404;5;188;53;
$GPXUP;2454;12:39:04;0;50	17432;8	70394;5;189;54;
$GPXUP;2454;12:39:05;0;50	17421;8	70382;5;190;53;
$GPXUP;2454;12:39:06;0;50	17411;8	70366;5;190;58;
$GPXUP;2454;12:39:07;0;50	17403;8	70349;5;191;55;
$GPXUP;2454;12:39:08;0;50	17394;8	7033;5;192;58;
$GPXUP;2454;12:39:09;0;50	17384;8	70313;5;191;60;
$GPXUP;2454;12:39:10;0;50	17375;8	70296;5;192;58;
$GPXUP;2454;12:39:11;0;50	17366;8	70277;5;193;58;
$GPXUP;2454;12:39:12;0;50	17361;8	70256;5;193;58;
$GPXUP;2454;12:39:13;0;50	17358;8	70234;5;194;58;
$GPXUP;2454;12:39:14;0;50	17356;8	70211;5;194;58;
$GPXUP;2454;12:39:15;0;50	17356;8	7019;5;194;56;
$GPXUP;2454;12:39:16;0;50	17356;8	70167;5;194;56;
$GPXUP;2454;12:39:17;0;50	17355;8	70145;5;194;56;
$GPXUP;2454;12:39:18;0;50	17355;8	70123;5;194;55;
$GPXUP;2454;12:39:19;0;50	17354;8	70102;2;195;55;
$GPXUP;2454;12:39:20;0;50	17354;8	7008;2;195;55;
$GPXUP;2454;12:39:21;0;50	17353;8	70059;2;195;55;
$GPXUP;2454;12:39:22;0;50	17354;8	70058;5;195;6;
$GPXUP;2454;12:39:23;0;50	17355;8	70061;5;196;0;
$GPXUP;2454;12:39:24;0;50	17354;8	70062;5;196;1;
$GPXUP;2454;12:39:25;0;50	17355;8	70065;5;195;1;
$GPXUP;2454;12:39:26;0;50	17355;8	70066;5;195;0;
$GPXUP;2454;12:39:27;0;50	17355;8	70069;2;195;0;
$GPXUP;2454;12:39:28;0;50	17356;8	70071;5;196;1;
$GPXUP;2454;12:39:29;0;50	17356;8	70072;5;195;0;
$GPXUP;2454;12:39:30;0;50	17356;8	70074;5;195;1;
$GPXUP;2454;12:39:31;0;50	17357;8	70077;5;195;0;
$GPXUP;2454;12:39:32;0;50	17357;8	70078;5;194;0;
$GPXUP;2454;12:39:33;0;50	17359;8	70078;5;195;3;
$GPXUP;2454;12:39:34;0;50	17358;8	7008;5;195;0;
$GPXUP;2454;12:39:35;0;50	1736;8	70083;5;195;0;
$GPXUP;2454;12:39:36;0;50	17359;8	70084;5;195;2;
$GPXUP;2454;12:39:37;0;50	17361;8	70086;5;195;0;
$GPXUP;2454;12:39:38;0;50	1736;8	70087;5;195;0;
$GPXUP;2454;12:39:39;0;50	1736;8	70089;5;195;0;
$GPXUP;2454;12:39:40;0;50	17362;8	7009;5;196;0;
$GPXUP;2454;12:39:41;0;50	17362;8	7009;5;196;0;
$GPXUP;2454;12:39:42;0;50	17363;8	70092;5;196;0;
$GPXUP;2454;12:39:43;0;50	17363;8	70093;5;196;0;
$GPXUP;2454;12:39:44;0;50	17363;8	70093;5;195;1;
$GPXUP;2454;12:39:45;0;50	17364;8	70093;5;196;1;
$GPXUP;2454;12:39:46;0;50	17365;8	70094;5;196;2;
$GPXUP;2454;12:39:47;0;50	17365;8	70094;5;196;2;
$GPXUP;2454;12:39:48;0;50	17367;8	70094;5;197;4;
$GPXUP;2454;12:39:49;0;50	17368;8	70093;5;197;3;
$GPXUP;2454;12:39:50;0;50	17368;8	70093;5;197;0;
$GPXUP;2454;12:39:51;0;50	17369;8	70093;5;198;0;
$GPXUP;2454;12:39:52;0;50	1737;8	70093;5;198;3;
$GPXUP;2454;12:39:53;0;50	1737;8	70093;5;198;0;
$GPXUP;2454;12:39:54;0;50	17371;8	70093;5;199;1;
$GPXUP;2454;12:39:55;0;50	17371;8	70093;5;200;0;
$GPXUP;2454;12:39:56;0;50	17371;8	70094;5;201;0;
$GPXUP;2454;12:39:57;0;50	17372;8	70093;5;202;1;
$GPXUP;2454;12:39:58;0;50	17372;8	70094;5;202;0;
$GPXUP;2454;12:39:59;0;50	17372;8	70094;5;203;0;
$GPXUP;2454;12:40:00;0;50	17372;8	70094;5;203;1;
$GPXUP;2454;12:40:01;0;50	17373;8	70094;5;203;1;
$GPXUP;2454;12:40:02;0;50	17373;8	70094;5;204;1;
$GPXUP;2454;12:40:03;0;50	17373;8	70095;5;204;0;
$GPXUP;2454;12:40:04;0;50	17374;8	70096;5;204;0;
$GPXUP;2454;12:40:05;0;50	17373;8	70097;5;204;0;
$GPXUP;2454;12:40:06;0;50	17373;8	70097;5;203;0;
$GPXUP;2454;12:40:07;0;50	17373;8	70098;5;203;0;
$GPXUP;2454;12:40:08;0;50	17373;8	70098;5;203;0;
$GPXUP;2454;12:40:09;0;50	17373;8	70098;5;203;0;
$GPXUP;2454;12:40:10;0;50	17372;8	701;2;202;0;
$GPXUP;2454;12:40:11;0;50	17372;8	701;5;202;0;
$GPXUP;2454;12:40:12;0;50	17373;8	701;5;202;0;
$GPXUP;2454;12:40:13;0;50	17372;8	70101;5;201;0;
$GPXUP;2454;12:40:14;0;50	17372;8	70101;5;201;0;
$GPXUP;2454;12:40:15;0;50	17372;8	70103;5;201;0;
$GPXUP;2454;12:40:16;0;50	17372;8	70103;5;201;0;
$GPXUP;2454;12:40:17;0;50	17372;8	70103;5;201;0;
$GPXUP;2454;12:40:18;0;50	17372;8	70103;5;200;0;
$GPXUP;2454;12:40:19;0;50	17372;8	70104;5;201;0;
$GPXUP;2454;12:40:20;0;50	17372;8	70104;5;201;0;
$GPXUP;2454;12:40:21;0;50	1737;8	70104;5;200;0;
$GPXUP;2454;12:40:22;0;50	1737;8	70105;5;201;0;
$GPXUP;2454;12:40:23;0;50	1737;8	70105;5;201;0;
$GPXUP;2454;12:40:24;0;50	1737;8	70107;3;201;0;
$GPXUP;2454;12:40:25;0;50	1737;8	70107;5;201;1;
$GPXUP;2454;12:40:26;0;50	17369;8	70106;5;201;1;
$GPXUP;2454;12:40:27;0;50	17369;8	70108;5;201;0;
$GPXUP;2454;12:40:28;0;50	17369;8	70108;5;201;0;
$GPXUP;2454;12:40:29;0;50	17369;8	70108;5;201;2;
$GPXUP;2454;12:40:30;0;50	17369;8	70108;5;201;0;
$GPXUP;2454;12:40:31;0;50	17368;8	70108;5;201;1;
$GPXUP;2454;12:40:32;0;50	17369;8	70108;5;201;1;
$GPXUP;2454;12:40:33;0;50	17369;8	70108;5;201;0;
$GPXUP;2454;12:40:34;0;50	17369;8	70108;5;201;1;
$GPXUP;2454;12:40:35;0;50	17369;8	70108;5;201;0;
$GPXUP;2454;12:40:36;0;50	17369;8	70108;5;201;0;
$GPXUP;2454;12:40:37;0;50	17369;8	70108;5;201;0;
$GPXUP;2454;12:40:38;0;50	17369;8	70108;5;201;0;
$GPXUP;2454;12:40:39;0;50	17369;8	70108;5;201;0;
$GPXUP;2454;12:40:40;0;50	17368;8	70108;5;200;1;
$GPXUP;2454;12:40:41;0;50	1737;8	70107;5;200;3;
$GPXUP;2454;12:40:42;0;50	1737;8	70107;5;200;0;
$GPXUP;2454;12:40:43;0;50	17369;8	70107;5;199;0;
$GPXUP;2454;12:40:44;0;50	1737;8	70107;5;198;0;
$GPXUP;2454;12:40:45;0;50	1737;8	70105;5;198;1;
$GPXUP;2454;12:40:46;0;50	1737;8	70105;5;198;0;
$GPXUP;2454;12:40:47;0;50	1737;8	70105;5;198;0;
$GPXUP;2454;12:40:48;0;50	1737;8	70106;5;197;0;
$GPXUP;2454;12:40:49;0;50	1737;8	70107;5;197;0;
$GPXUP;2454;12:40:50;0;50	1737;8	70107;5;197;0;
$GPXUP;2454;12:40:51;0;50	1737;8	70106;5;197;1;
$GPXUP;2454;12:40:52;0;50	17371;8	70106;5;196;1;
$GPXUP;2454;12:40:53;0;50	1737;8	70106;5;196;0;
$GPXUP;2454;12:40:54;0;50	1737;8	70106;5;196;1;
$GPXUP;2454;12:40:55;0;50	1737;8	70106;5;196;0;
$GPXUP;2454;12:40:56;0;50	17371;8	70105;5;195;2;
$GPXUP;2454;12:40:57;0;50	17371;8	70105;5;195;1;
$GPXUP;2454;12:40:58;0;50	17371;8	70103;5;195;1;
$GPXUP;2454;12:40:59;0;50	17372;8	70104;5;194;2;
$GPXUP;2454;12:41:00;0;50	17371;8	70103;5;195;1;
$GPXUP;2454;12:41:01;0;50	17372;8	70104;5;194;1;
$GPXUP;2454;12:41:02;0;50	17371;8	70104;5;193;1;
$GPXUP;2454;12:41:03;0;50	17371;8	70102;5;193;0;
$GPXUP;2454;12:41:04;0;50	17372;8	70102;5;193;0;
$GPXUP;2454;12:41:05;0;50	17372;8	70104;5;193;0;
$GPXUP;2454;12:41:06;0;50	17371;8	70104;5;192;0;
$GPXUP;2454;12:41:07;0;50	17371;8	70104;5;192;0;
$GPXUP;2454;12:41:08;0;50	17372;8	70104;5;191;0;
$GPXUP;2454;12:41:09;0;50	17372;8	70104;5;191;0;
$GPXUP;2454;12:41:10;0;50	17372;8	70104;5;191;0;
$GPXUP;2454;12:41:11;0;50	17371;8	70104;5;191;0;
$GPXUP;2454;12:41:12;0;50	17372;8	70104;5;190;0;
$GPXUP;2454;12:41:13;0;50	17372;8	70104;5;190;0;
$GPXUP;2454;12:41:14;0;50	17372;8	70104;5;190;0;
$GPXUP;2454;12:41:15;0;50	17372;8	70104;5;190;0;
$GPXUP;2454;12:41:16;0;50	17372;8	70104;5;190;0;
$GPXUP;2454;12:41:17;0;50	17372;8	70104;5;190;0;
$GPXUP;2454;12:41:18;0;50	17372;8	70104;5;190;0;
$GPXUP;2454;12:41:19;0;50	17372;8	70104;5;190;0;
$GPXUP;2454;12:41:20;0;50	17372;8	70104;5;190;0;
$GPXUP;2454;12:41:21;0;50	17373;8	70104;5;191;0;
$GPXUP;2454;12:41:22;0;50	17373;8	70104;5;191;0;
$GPXUP;2454;12:41:23;0;50	17373;8	70104;5;191;0;
$GPXUP;2454;12:41:24;0;50	17373;8	70104;5;191;0;
$GPXUP;2454;12:41:25;0;50	17372;8	70104;5;191;0;
$GPXUP;2454;12:41:26;0;50	17372;8	70104;5;191;0;
$GPXUP;2454;12:41:27;0;50	17372;8	70105;5;191;0;
$GPXUP;2454;12:41:28;0;50	17372;8	70105;5;191;0;
$GPXUP;2454;12:41:29;0;50	17372;8	70105;5;191;0;
$GPXUP;2454;12:41:30;0;50	17371;8	70105;5;192;0;
$GPXUP;2454;12:41:31;0;50	17371;8	70105;5;192;0;
$GPXUP;2454;12:41:32;0;50	17371;8	70105;5;192;0;
$GPXUP;2454;12:41:33;0;50	17371;8	70105;5;192;0;
$GPXUP;2454;12:41:34;0;50	17372;8	70105;5;193;0;
$GPXUP;2454;12:41:35;0;50	17372;8	70105;5;193;0;
$GPXUP;2454;12:41:36;0;50	17371;8	70105;5;193;0;
$GPXUP;2454;12:41:37;0;50	17371;8	70105;5;193;0;
$GPXUP;2454;12:41:38;0;50	17371;8	70105;5;193;0;
$GPXUP;2454;12:41:39;0;50	17372;8	70105;5;194;0;
$GPXUP;2454;12:41:40;0;50	17372;8	70105;5;194;0;
$GPXUP;2454;12:41:41;0;50	17371;8	70105;5;195;0;
$GPXUP;2454;12:41:42;0;50	17371;8	70105;5;195;0;
$GPXUP;2454;12:41:43;0;50	17371;8	70105;5;195;0;
$GPXUP;2454;12:41:44;0;50	17371;8	70105;5;196;0;
$GPXUP;2454;12:41:45;0;50	17371;8	70105;5;196;0;
$GPXUP;2454;12:41:46;0;50	17371;8	70105;5;196;0;
$GPXUP;2454;12:41:47;0;50	17371;8	70105;5;196;0;
$GPXUP;2454;12:41:48;0;50	17371;8	70105;5;196;0;
$GPXUP;2454;12:41:49;0;50	17371;8	70105;5;196;0;
$GPXUP;2454;12:41:50;0;50	17371;8	70105;5;196;0;
$GPXUP;2454;12:41:51;0;50	17372;8	70103;5;196;0;
$GPXUP;2454;12:41:52;0;50	17372;8	70103;5;196;0;
$GPXUP;2454;12:41:53;0;50	17372;8	70103;5;196;0;
$GPXUP;2454;12:41:54;0;50	17372;8	70103;5;196;0;
$GPXUP;2454;12:41:55;0;50	17372;8	70103;5;196;0;
$GPXUP;2454;12:41:56;0;50	17372;8	70103;5;196;1;
$GPXUP;2454;12:41:57;0;50	17372;8	70103;5;196;0;
$GPXUP;2454;12:41:58;0;50	17372;8	70103;5;196;0;
$GPXUP;2454;12:41:59;0;50	17372;8	70103;5;196;0;
$GPXUP;2454;12:42:00;0;50	17372;8	70103;5;196;0;
$GPXUP;2454;12:42:01;0;50	17372;8	70103;5;196;0;
$GPXUP;2454;12:42:02;0;50	17372;8	70103;5;196;0;
$GPXUP;2454;12:42:03;0;50	17372;8	70103;5;196;0;
$GPXUP;2454;12:42:04;0;50	17372;8	70103;5;196;0;
$GPXUP;2454;12:42:05;0;50	17372;8	70103;5;196;0;
$GPXUP;2454;12:42:06;0;50	17372;8	70103;5;196;0;
$GPXUP;2454;12:42:07;0;50	17372;8	70103;5;196;0;
$GPXUP;2454;12:42:08;0;50	17371;8	70105;5;196;0;
$GPXUP;2454;12:42:09;0;50	17371;8	70105;5;196;0;
$GPXUP;2454;12:42:10;0;50	17372;8	70103;5;196;1;
$GPXUP;2454;12:42:11;0;50	17372;8	70103;5;196;0;
$GPXUP;2454;12:42:12;0;50	17371;8	70103;5;195;0;
$GPXUP;2454;12:42:13;0;50	17371;8	70105;5;195;0;
$GPXUP;2454;12:42:14;0;50	17371;8	70105;5;195;0;
$GPXUP;2454;12:42:15;0;50	17371;8	70105;5;195;0;
$GPXUP;2454;12:42:16;0;50	17371;8	70105;5;195;0;
$GPXUP;2454;12:42:17;0;50	1737;8	70105;5;194;0;
$GPXUP;2454;12:42:18;0;50	1737;8	70105;5;194;0;
$GPXUP;2454;12:42:19;0;50	1737;8	70106;5;194;0;
$GPXUP;2454;12:42:20;0;50	1737;8	70106;5;193;0;
$GPXUP;2454;12:42:21;0;50	1737;8	70106;5;193;0;
$GPXUP;2454;12:42:22;0;50	1737;8	70106;5;193;0;
$GPXUP;2454;12:42:23;0;50	17369;8	70106;5;194;0;
$GPXUP;2454;12:42:24;0;50	17368;8	70106;5;193;0;
$GPXUP;2454;12:42:25;0;50	17368;8	70106;5;193;0;
$GPXUP;2454;12:42:26;0;50	17369;8	70107;5;193;1;
$GPXUP;2454;12:42:27;0;50	17369;8	70107;5;193;0;
$GPXUP;2454;12:42:28;0;50	17369;8	70107;5;193;0;
$GPXUP;2454;12:42:29;0;50	17368;8	70107;5;192;0;
$GPXUP;2454;12:42:30;0;50	17368;8	70107;5;192;0;
$GPXUP;2454;12:42:31;0;50	17368;8	70107;5;192;0;
$GPXUP;2454;12:42:32;0;50	17368;8	70107;5;192;0;
$GPXUP;2454;12:42:33;0;50	17368;8	70107;5;192;0;
$GPXUP;2454;12:42:34;0;50	17368;8	70107;5;192;0;
$GPXUP;2454;12:42:35;0;50	17368;8	70107;5;192;0;
$GPXUP;2454;12:42:36;0;50	17368;8	70107;5;192;0;
$GPXUP;2454;12:42:37;0;50	17368;8	70106;5;192;0;
$GPXUP;2454;12:42:38;0;50	17369;8	70106;5;191;1;
$GPXUP;2454;12:42:39;0;50	17369;8	70106;5;191;0;
$GPXUP;2454;12:42:40;0;50	17369;8	70106;5;191;0;
$GPXUP;2454;12:42:41;0;50	17369;8	70106;5;191;0;
$GPXUP;2454;12:42:42;0;50	17368;8	70106;5;192;0;
$GPXUP;2454;12:42:43;0;50	17368;8	70106;5;192;0;
$GPXUP;2454;12:42:44;0;50	17368;8	70106;5;192;0;
$GPXUP;2454;12:42:45;0;50	17369;8	70106;5;193;0;
$GPXUP;2454;12:42:46;0;50	17369;8	70106;5;193;0;
$GPXUP;2454;12:42:47;0;50	17369;8	70105;5;193;0;
$GPXUP;2454;12:42:48;0;50	17369;8	70105;5;193;0;
$GPXUP;2454;12:42:49;0;50	17368;8	70104;5;193;0;
$GPXUP;2454;12:42:50;0;50	17369;8	70104;5;194;0;
$GPXUP;2454;12:42:51;0;50	17369;8	70104;5;194;0;
$GPXUP;2454;12:42:52;0;50	17369;8	70104;5;194;0;
$GPXUP;2454;12:42:53;0;50	17369;8	70104;5;194;0;
$GPXUP;2454;12:42:54;0;50	17369;8	70103;5;194;0;
$GPXUP;2454;12:42:55;0;50	17369;8	70103;5;194;0;
$GPXUP;2454;12:42:56;0;50	17369;8	70103;5;194;0;
$GPXUP;2454;12:42:57;0;50	1737;8	70103;5;194;0;
$GPXUP;2454;12:42:58;0;50	1737;8	70103;5;194;0;
$GPXUP;2454;12:42:59;0;50	1737;8	70103;5;194;0;
$GPXUP;2454;12:43:00;0;50	1737;8	70103;5;194;0;
$GPXUP;2454;12:43:01;0;50	1737;8	70102;5;194;0;
$GPXUP;2454;12:43:02;0;50	1737;8	70102;5;194;0;
$GPXUP;2454;12:43:03;0;50	1737;8	70102;5;194;0;
$GPXUP;2454;12:43:04;0;50	1737;8	70102;5;194;0;
$GPXUP;2454;12:43:05;0;50	1737;8	70102;5;194;0;
$GPXUP;2454;12:43:06;0;50	1737;8	70102;5;194;0;
$GPXUP;2454;12:43:07;0;50	1737;8	70102;5;194;0;
$GPXUP;2454;12:43:08;0;50	1737;8	70102;5;194;0;
$GPXUP;2454;12:43:09;0;50	1737;8	70102;5;194;0;
$GPXUP;2454;12:43:10;0;50	1737;8	70102;5;194;0;
$GPXUP;2454;12:43:11;0;50	17371;8	70102;5;195;0;
$GPXUP;2454;12:43:12;0;50	17371;8	70102;5;195;0;
$GPXUP;2454;12:43:13;0;50	17371;8	70102;5;195;0;
$GPXUP;2454;12:43:14;0;50	17371;8	70101;5;195;0;
$GPXUP;2454;12:43:15;0;50	17371;8	70101;5;195;0;
$GPXUP;2454;12:43:16;0;50	17371;8	70101;5;195;0;
$GPXUP;2454;12:43:17;0;50	17371;8	70101;5;195;0;
$GPXUP;2454;12:43:18;0;50	17371;8	70101;5;195;0;
$GPXUP;2454;12:43:19;0;50	17371;8	70101;5;195;0;
$GPXUP;2454;12:43:20;0;50	17371;8	70101;5;195;0;
$GPXUP;2454;12:43:21;0;50	17371;8	70101;5;195;0;
$GPXUP;2454;12:43:22;0;50	17371;8	70101;5;195;0;
$GPXUP;2454;12:43:23;0;50	17371;8	70101;5;195;0;
$GPXUP;2454;12:43:24;0;50	17371;8	70102;5;195;0;
$GPXUP;2454;12:43:25;0;50	1737;8	70102;5;195;0;
$GPXUP;2454;12:43:26;0;50	1737;8	70102;5;195;0;
$GPXUP;2454;12:43:27;0;50	1737;8	70102;5;195;0;
$GPXUP;2454;12:43:28;0;50	1737;8	70102;5;195;0;
$GPXUP;2454;12:43:29;0;50	1737;8	70102;5;195;0;
$GPXUP;2454;12:43:30;0;50	1737;8	70103;5;195;0;
$GPXUP;2454;12:43:31;0;50	1737;8	70103;5;195;0;
$GPXUP;2454;12:43:32;0;50	1737;8	70103;5;195;0;
$GPXUP;2454;12:43:33;0;50	1737;8	70103;5;195;0;
$GPXUP;2454;12:43:34;0;50	1737;8	70103;5;195;0;
$GPXUP;2454;12:43:35;0;50	1737;8	70103;5;195;0;
$GPXUP;2454;12:43:36;0;50	1737;8	70103;5;195;0;
$GPXUP;2454;12:43:37;0;50	1737;8	70104;5;195;0;
$GPXUP;2454;12:43:38;0;50	1737;8	70104;5;195;0;
$GPXUP;2454;12:43:39;0;50	1737;8	70104;5;195;0;
$GPXUP;2454;12:43:40;0;50	1737;8	70104;5;195;0;
$GPXUP;2454;12:43:41;0;50	1737;8	70104;5;195;0;
$GPXUP;2454;12:43:42;0;50	1737;8	70104;5;195;0;
$GPXUP;2454;12:43:43;0;50	1737;8	70104;5;195;0;
$GPXUP;2454;12:43:44;0;50	1737;8	70105;5;194;0;
$GPXUP;2454;12:43:45;0;50	1737;8	70105;5;194;0;
$GPXUP;2454;12:43:46;0;50	1737;8	70105;5;194;0;
$GPXUP;2454;12:43:47;0;50	1737;8	70105;5;194;0;
$GPXUP;2454;12:43:48;0;50	1737;8	70105;5;194;0;
$GPXUP;2454;12:43:49;0;50	1737;8	70105;5;194;0;
$GPXUP;2454;12:43:50;0;50	1737;8	70103;5;194;0;
$GPXUP;2454;12:43:51;0;50	17371;8	70104;5;193;0;
$GPXUP;2454;12:43:52;0;50	17371;8	70104;5;193;0;
$GPXUP;2454;12:43:53;0;50	1737;8	70104;5;193;0;
$GPXUP;2454;12:43:54;0;50	1737;8	70104;5;193;0;
$GPXUP;2454;12:43:55;0;50	1737;8	70104;5;193;0;
$GPXUP;2454;12:43:56;0;50	1737;8	70104;5;193;0;
$GPXUP;2454;12:43:57;0;50	17371;8	70104;5;192;0;
$GPXUP;2454;12:43:58;0;50	17371;8	70104;5;192;0;
$GPXUP;2454;12:43:59;0;50	17371;8	70104;5;192;0;
$GPXUP;2454;12:44:00;0;50	17371;8	70104;5;192;0;
$GPXUP;2454;12:44:01;0;50	17371;8	70104;5;192;0;
$GPXUP;2454;12:44:02;0;50	17371;8	70104;5;193;0;
$GPXUP;2454;12:44:03;0;50	17371;8	70105;5;193;0;
$GPXUP;2454;12:44:04;0;50	17371;8	70105;5;193;0;
$GPXUP;2454;12:44:05;0;50	17371;8	70105;5;193;0;
$GPXUP;2454;12:44:06;0;50	1737;8	70105;5;194;0;
$GPXUP;2454;12:44:07;0;50	1737;8	70105;5;194;0;
$GPXUP;2454;12:44:08;0;50	1737;8	70106;5;194;0;
$GPXUP;2454;12:44:09;0;50	1737;8	70106;5;194;0;
$GPXUP;2454;12:44:10;0;50	1737;8	70106;5;194;0;
$GPXUP;2454;12:44:11;0;50	17369;8	70106;5;195;0;
$GPXUP;2454;12:44:12;0;50	17369;8	70106;5;195;0;
$GPXUP;2454;12:44:13;0;50	17369;8	70107;5;194;0;
$GPXUP;2454;12:44:14;0;50	17369;8	70107;5;194;0;
$GPXUP;2454;12:44:15;0;50	17369;8	70107;5;194;0;
$GPXUP;2454;12:44:16;0;50	17369;8	70107;5;194;0;
$GPXUP;2454;12:44:17;0;50	17369;8	70107;5;194;0;
$GPXUP;2454;12:44:18;0;50	17368;8	70107;5;195;0;
$GPXUP;2454;12:44:19;0;50	17368;8	70108;5;195;0;
$GPXUP;2454;12:44:20;0;50	17368;8	70108;5;195;0;
$GPXUP;2454;12:44:21;0;50	17368;8	70108;5;195;0;
$GPXUP;2454;12:44:22;0;50	17368;8	70108;5;195;0;
$GPXUP;2454;12:44:23;0;50	17368;8	70108;5;195;0;
$GPXUP;2454;12:44:24;0;50	17368;8	70108;5;195;0;
$GPXUP;2454;12:44:25;0;50	17368;8	70108;5;195;0;
$GPXUP;2454;12:44:26;0;50	17368;8	70108;5;195;0;
$GPXUP;2454;12:44:27;0;50	17368;8	70108;5;195;0;
$GPXUP;2454;12:44:28;0;50	17368;8	70108;5;195;0;
$GPXUP;2454;12:44:29;0;50	17368;8	70108;5;195;0;
$GPXUP;2454;12:44:30;0;50	17368;8	70108;5;195;0;
$GPXUP;2454;12:44:31;0;50	17368;8	70108;5;196;0;
$GPXUP;2454;12:44:32;0;50	17368;8	70108;5;196;0;
$GPXUP;2454;12:44:33;0;50	17368;8	70108;5;196;0;
$GPXUP;2454;12:44:34;0;50	17368;8	70108;5;196;0;
$GPXUP;2454;12:44:35;0;50	17367;8	70108;5;197;0;
$GPXUP;2454;12:44:36;0;50	17368;8	70108;5;198;0;
$GPXUP;2454;12:44:37;0;50	17368;8	70108;5;198;0;
$GPXUP;2454;12:44:38;0;50	17368;8	70109;5;198;0;
$GPXUP;2454;12:44:39;0;50	17367;8	70109;5;198;0;
$GPXUP;2454;12:44:40;0;50	17367;8	70109;5;198;0;
$GPXUP;2454;12:44:41;0;50	17367;8	70109;5;198;0;
$GPXUP;2454;12:44:42;0;50	17368;8	70109;5;199;0;
$GPXUP;2454;12:44:43;0;50	17368;8	70109;5;199;0;
$GPXUP;2454;12:44:44;0;50	17367;8	70109;5;200;0;
$GPXUP;2454;12:44:45;0;50	17367;8	70109;5;200;0;
$GPXUP;2454;12:44:46;0;50	17367;8	70109;5;200;0;
$GPXUP;2454;12:44:47;0;50	17367;8	70109;5;200;0;
$GPXUP;2454;12:44:48;0;50	17367;8	70109;5;200;0;
$GPXUP;2454;12:44:49;0;50	17367;8	70109;5;200;0;
$GPXUP;2454;12:44:50;0;50	17367;8	70109;5;200;0;
$GPXUP;2454;12:44:51;0;50	17367;8	70109;5;200;0;
$GPXUP;2454;12:44:52;0;50	17367;8	70109;5;200;0;
$GPXUP;2454;12:44:53;0;50	17367;8	70109;5;200;0;
$GPXUP;2454;12:44:54;0;50	17367;8	70109;5;200;0;
$GPXUP;2454;12:44:55;0;50	17367;8	7011;5;200;0;
$GPXUP;2454;12:44:56;0;50	17367;8	7011;5;200;0;
$GPXUP;2454;12:44:57;0;50	17367;8	7011;5;200;0;
$GPXUP;2454;12:44:58;0;50	17367;8	7011;5;200;0;
$GPXUP;2454;12:44:59;0;50	17367;8	7011;5;200;0;
$GPXUP;2454;12:45:00;0;50	17367;8	7011;5;200;0;
$GPXUP;2454;12:45:01;0;50	17367;8	7011;5;200;0;
$GPXUP;2454;12:45:02;0;50	17366;8	7011;5;201;0;
$GPXUP;2454;12:45:03;0;50	17366;8	7011;5;201;0;
$GPXUP;2454;12:45:04;0;50	17366;8	7011;5;201;0;
$GPXUP;2454;12:45:05;0;50	17366;8	7011;5;201;0;
$GPXUP;2454;12:45:06;0;50	17366;8	7011;5;201;0;
$GPXUP;2454;12:45:07;0;50	17366;8	7011;5;201;0;
$GPXUP;2454;12:45:08;0;50	17366;8	7011;5;201;0;
$GPXUP;2454;12:45:09;0;50	17366;8	7011;5;201;0;
$GPXUP;2454;12:45:10;0;50	17366;8	7011;5;201;0;
$GPXUP;2454;12:45:11;0;50	17366;8	7011;5;201;0;
$GPXUP;2454;12:45:12;0;50	17366;8	7011;5;201;0;
$GPXUP;2454;12:45:13;0;50	17366;8	7011;5;201;0;
$GPXUP;2454;12:45:14;0;50	17366;8	7011;5;201;0;
$GPXUP;2454;12:45:15;0;50	17366;8	7011;5;201;0;
$GPXUP;2454;12:45:16;0;50	17366;8	7011;5;201;0;
$GPXUP;2454;12:45:17;0;50	17366;8	70112;5;201;0;
$GPXUP;2454;12:45:18;0;50	17366;8	70112;5;201;0;
$GPXUP;2454;12:45:19;0;50	17366;8	70112;5;201;0;
$GPXUP;2454;12:45:20;0;50	17366;8	70112;5;201;0;
$GPXUP;2454;12:45:21;0;50	17367;8	70112;5;201;0;
$GPXUP;2454;12:45:22;0;50	17366;8	70111;5;202;0;
$GPXUP;2454;12:45:23;0;50	17366;8	70111;5;202;0;
$GPXUP;2454;12:45:24;0;50	17366;8	70111;5;202;0;
$GPXUP;2454;12:45:25;0;50	17366;8	70111;5;202;0;
$GPXUP;2454;12:45:26;0;50	17366;8	70111;5;202;0;
$GPXUP;2454;12:45:27;0;50	17365;8	70111;5;203;0;
$GPXUP;2454;12:45:28;0;50	17365;8	70112;5;203;0;
$GPXUP;2454;12:45:29;0;50	17365;8	70112;5;203;0;
$GPXUP;2454;12:45:30;0;50	17365;8	70112;5;203;0;
$GPXUP;2454;12:45:31;0;50	17365;8	70112;5;203;0;
$GPXUP;2454;12:45:32;0;50	17365;8	70111;5;203;0;
$GPXUP;2454;12:45:33;0;50	17365;8	70111;5;203;0;
$GPXUP;2454;12:45:34;0;50	17365;8	70111;5;203;0;
$GPXUP;2454;12:45:35;0;50	17365;8	70111;5;203;0;
$GPXUP;2454;12:45:36;0;50	17365;8	70111;5;203;0;
$GPXUP;2454;12:45:37;0;50	17366;8	70111;5;202;0;
$GPXUP;2454;12:45:38;0;50	17365;8	70111;5;201;0;
$GPXUP;2454;12:45:39;0;50	17365;8	70111;5;201;0;
$GPXUP;2454;12:45:40;0;50	17365;8	70111;5;201;0;
$GPXUP;2454;12:45:41;0;50	17365;8	7011;5;201;0;
$GPXUP;2454;12:45:42;0;50	17366;8	7011;5;201;0;
$GPXUP;2454;12:45:43;0;50	17366;8	7011;5;201;0;
$GPXUP;2454;12:45:44;0;50	17366;8	7011;5;201;0;
$GPXUP;2454;12:45:45;0;50	17366;8	7011;5;201;0;
$GPXUP;2454;12:45:46;0;50	17366;8	7011;5;201;0;
$GPXUP;2454;12:45:47;0;50	17366;8	7011;5;201;0;
$GPXUP;2454;12:45:48;0;50	17365;8	7011;5;201;0;
$GPXUP;2454;12:45:49;0;50	17365;8	7011;5;201;0;
$GPXUP;2454;12:45:50;0;50	17365;8	7011;5;201;0;
$GPXUP;2454;12:45:51;0;50	17366;8	70109;5;201;0;
$GPXUP;2454;12:45:52;0;50	17366;8	70109;5;201;0;
$GPXUP;2454;12:45:53;0;50	17366;8	70109;5;201;0;
$GPXUP;2454;12:45:54;0;50	17365;8	70109;5;200;0;
$GPXUP;2454;12:45:55;0;50	17365;8	70109;5;200;0;
$GPXUP;2454;12:45:56;0;50	17365;8	70109;5;200;0;
$GPXUP;2454;12:45:57;0;50	17365;8	70109;5;200;0;
$GPXUP;2454;12:45:58;0;50	17365;8	70109;5;200;0;
$GPXUP;2454;12:45:59;0;50	17365;8	70107;5;200;0;
$GPXUP;2454;12:46:00;0;50	17365;8	70107;5;200;0;
$GPXUP;2454;12:46:01;0;50	17365;8	70107;5;200;0;
$GPXUP;2454;12:46:02;0;50	17365;8	70107;5;200;0;
$GPXUP;2454;12:46:03;0;50	17365;8	70107;5;200;0;
$GPXUP;2454;12:46:04;0;50	17366;8	70107;5;200;0;
$GPXUP;2454;12:46:05;0;50	17366;8	70106;5;199;0;
$GPXUP;2454;12:46:06;0;50	17366;8	70106;5;199;0;
$GPXUP;2454;12:46:07;0;50	17366;8	70106;5;199;0;
$GPXUP;2454;12:46:08;0;50	17366;8	70106;5;199;0;
$GPXUP;2454;12:46:09;0;50	17366;8	70106;5;200;0;
$GPXUP;2454;12:46:10;0;50	17366;8	70106;5;200;0;
$GPXUP;2454;12:46:11;0;50	17366;8	70106;5;200;0;
$GPXUP;2454;12:46:12;0;50	17366;8	70106;5;200;0;
$GPXUP;2454;12:46:13;0;50	17366;8	70106;5;201;0;
$GPXUP;2454;12:46:14;0;50	17366;8	70106;5;201;0;
$GPXUP;2454;12:46:15;0;50	17366;8	70106;5;202;0;
$GPXUP;2454;12:46:16;0;50	17366;8	70106;5;202;0;
$GPXUP;2454;12:46:17;0;50	17366;8	70106;5;202;0;
$GPXUP;2454;12:46:18;0;50	17366;8	70106;5;202;0;
$GPXUP;2454;12:46:19;0;50	17366;8	70106;5;202;0;
$GPXUP;2454;12:46:20;0;50	17366;8	70106;5;202;0;
$GPXUP;2454;12:46:21;0;50	17366;8	70106;5;202;0;
$GPXUP;2454;12:46:22;0;50	17366;8	70106;5;202;0;
$GPXUP;2454;12:46:23;0;50	17366;8	70106;5;202;0;
$GPXUP;2454;12:46:24;0;50	17366;8	70106;5;202;0;
$GPXUP;2454;12:46:25;0;50	17366;8	70106;5;202;0;
$GPXUP;2454;12:46:26;0;50	17366;8	70106;5;202;0;
$GPXUP;2454;12:46:27;0;50	17366;8	70106;5;202;0;
$GPXUP;2454;12:46:28;0;50	17366;8	70106;5;202;0;
$GPXUP;2454;12:46:29;0;50	17366;8	70106;5;201;0;
$GPXUP;2454;12:46:30;0;50	17366;8	70106;5;201;0;
$GPXUP;2454;12:46:31;0;50	17366;8	70106;5;201;0;
$GPXUP;2454;12:46:32;0;50	17366;8	70106;5;201;0;
$GPXUP;2454;12:46:33;0;50	17366;8	70106;5;201;0;
$GPXUP;2454;12:46:34;0;50	17366;8	70106;5;201;0;
$GPXUP;2454;12:46:35;0;50	17365;8	70107;5;200;0;
$GPXUP;2454;12:46:36;0;50	17365;8	70107;5;200;0;
$GPXUP;2454;12:46:37;0;50	17365;8	70107;5;200;0;
$GPXUP;2454;12:46:38;0;50	17365;8	70107;5;200;0;
$GPXUP;2454;12:46:39;0;50	17365;8	70107;5;200;0;
$GPXUP;2454;12:46:40;0;50	17365;8	70107;5;200;0;
$GPXUP;2454;12:46:41;0;50	17365;8	70107;5;200;0;
$GPXUP;2454;12:46:42;0;50	17365;8	70107;5;199;0;
$GPXUP;2454;12:46:43;0;50	17365;8	70107;5;199;0;
$GPXUP;2454;12:46:44;0;50	17365;8	70107;5;199;0;
$GPXUP;2454;12:46:45;0;50	17365;8	70109;5;199;0;
$GPXUP;2454;12:46:46;0;50	17365;8	70109;5;199;0;
$GPXUP;2454;12:46:47;0;50	17365;8	70109;5;198;0;
$GPXUP;2454;12:46:48;0;50	17365;8	70109;5;198;0;
$GPXUP;2454;12:46:49;0;50	17365;8	70109;5;198;0;
$GPXUP;2454;12:46:50;0;50	17365;8	70109;5;198;0;
$GPXUP;2454;12:46:51;0;50	17365;8	70109;5;198;0;
$GPXUP;2454;12:46:52;0;50	17365;8	70109;5;198;0;
$GPXUP;2454;12:46:53;0;50	17365;8	70109;5;198;0;
$GPXUP;2454;12:46:54;0;50	17365;8	70109;5;198;0;
$GPXUP;2454;12:46:55;0;50	17365;8	70111;5;196;0;
$GPXUP;2454;12:46:56;0;50	17365;8	70111;5;196;0;
$GPXUP;2454;12:46:57;0;50	17365;8	70111;5;196;0;
$GPXUP;2454;12:46:58;0;50	17366;8	70111;5;196;0;
$GPXUP;2454;12:46:59;0;50	17366;8	70111;5;196;0;
$GPXUP;2454;12:47:00;0;50	17367;8	70111;5;195;0;
$GPXUP;2454;12:47:01;0;50	17367;8	70111;5;195;0;
$GPXUP;2454;12:47:02;0;50	17367;8	70111;5;195;0;
$GPXUP;2454;12:47:03;0;50	17367;8	70111;5;194;0;
$GPXUP;2454;12:47:04;0;50	17367;8	70111;5;194;0;
$GPXUP;2454;12:47:05;0;50	17367;8	70111;5;194;0;
$GPXUP;2454;12:47:06;0;50	17367;8	70111;5;194;0;
$GPXUP;2454;12:47:07;0;50	17368;8	70111;5;194;0;
$GPXUP;2454;12:47:08;0;50	17368;8	70111;5;194;0;
$GPXUP;2454;12:47:09;0;50	17367;8	70111;5;193;0;
$GPXUP;2454;12:47:10;0;50	17367;8	70111;5;193;0;
$GPXUP;2454;12:47:11;0;50	17367;8	70111;5;193;0;
$GPXUP;2454;12:47:12;0;50	17367;8	70111;5;193;0;
$GPXUP;2454;12:47:13;0;50	17368;8	70111;5;194;0;
$GPXUP;2454;12:47:14;0;50	17368;8	7011;5;194;0;
$GPXUP;2454;12:47:15;0;50	17368;8	7011;5;194;0;
$GPXUP;2454;12:47:16;0;50	17368;8	7011;5;194;0;
$GPXUP;2454;12:47:17;0;50	17368;8	7011;5;194;0;
$GPXUP;2454;12:47:18;0;50	17368;8	7011;5;194;0;
$GPXUP;2454;12:47:19;0;50	17368;8	7011;5;194;0;
$GPXUP;2454;12:47:20;0;50	17369;8	7011;5;193;0;
$GPXUP;2454;12:47:21;0;50	17369;8	7011;5;193;0;
$GPXUP;2454;12:47:22;0;50	17369;8	70109;5;193;0;
$GPXUP;2454;12:47:23;0;50	17369;8	70109;5;193;0;
$GPXUP;2454;12:47:24;0;50	17369;8	70109;5;193;0;
$GPXUP;2454;12:47:25;0;50	17368;8	70109;5;192;0;
$GPXUP;2454;12:47:26;0;50	17368;8	70109;5;192;0;
$GPXUP;2454;12:47:27;0;50	17368;8	70109;5;192;0;
$GPXUP;2454;12:47:28;0;50	17368;8	70109;5;192;0;
$GPXUP;2454;12:47:29;0;50	17368;8	70109;5;192;0;
$GPXUP;2454;12:47:30;0;50	17368;8	70109;5;192;0;
$GPXUP;2454;12:47:31;0;50	17368;8	70109;5;192;0;
$GPXUP;2454;12:47:32;0;50	17368;8	70109;5;193;0;
$GPXUP;2454;12:47:33;0;50	17368;8	70109;5;193;0;
$GPXUP;2454;12:47:34;0;50	17368;8	70109;5;193;0;
$GPXUP;2454;12:47:35;0;50	17368;8	7011;5;194;0;
$GPXUP;2454;12:47:36;0;50	17368;8	7011;5;194;1;
$GPXUP;2454;12:47:37;0;50	17367;8	7011;5;194;0;
$GPXUP;2454;12:47:38;0;50	17367;8	7011;5;194;0;
$GPXUP;2454;12:47:39;0;50	17367;8	7011;5;194;0;
$GPXUP;2454;12:47:40;0;50	17367;8	7011;5;194;0;
$GPXUP;2454;12:47:41;0;50	17367;8	7011;5;194;0;
$GPXUP;2454;12:47:42;0;50	17367;8	7011;3;194;0;
$GPXUP;2454;12:47:43;0;50	17367;8	7011;3;194;0;
$GPXUP;2454;12:47:44;0;50	17367;8	7011;2;194;0;
$GPXUP;2454;12:47:45;0;50	17367;8	7011;5;194;0;
$GPXUP;2454;12:47:46;0;50	17367;8	7011;5;194;0;
$GPXUP;2454;12:47:47;0;50	17367;8	7011;5;194;0;
$GPXUP;2454;12:47:48;0;50	17367;8	70111;5;194;0;
$GPXUP;2454;12:47:49;0;50	17367;8	70111;5;194;0;
$GPXUP;2454;12:47:50;0;50	17368;8	70111;5;195;0;
$GPXUP;2454;12:47:51;0;50	17368;8	70111;5;195;0;
$GPXUP;2454;12:47:52;0;50	17368;8	70111;5;195;0;
$GPXUP;2454;12:47:53;0;50	17369;8	70111;5;194;0;
$GPXUP;2454;12:47:54;0;50	17369;8	70111;5;194;0;
$GPXUP;2454;12:47:55;0;50	17369;8	70111;5;194;0;
$GPXUP;2454;12:47:56;0;50	17369;8	70111;5;194;0;
$GPXUP;2454;12:47:57;0;50	17369;8	70112;5;194;0;
$GPXUP;2454;12:47:58;0;50	17369;8	70112;5;194;0;
$GPXUP;2454;12:47:59;0;50	17369;8	70112;5;194;0;
$GPXUP;2454;12:48:00;0;50	1737;8	70112;5;193;0;
$GPXUP;2454;12:48:01;0;50	1737;8	70112;5;193;0;
$GPXUP;2454;12:48:02;0;50	1737;8	70112;5;193;0;
$GPXUP;2454;12:48:03;0;50	1737;8	70112;5;193;0;
$GPXUP;2454;12:48:04;0;50	1737;8	70112;5;194;0;
$GPXUP;2454;12:48:05;0;50	17371;8	70111;5;193;0;
$GPXUP;2454;12:48:06;0;50	17371;8	70111;5;192;0;
$GPXUP;2454;12:48:07;0;50	17371;8	70111;5;192;0;
$GPXUP;2454;12:48:08;0;50	17371;8	70111;5;193;0;
$GPXUP;2454;12:48:09;0;50	17371;8	70111;5;193;0;
$GPXUP;2454;12:48:10;0;50	17371;8	7011;5;194;0;
$GPXUP;2454;12:48:11;0;50	17371;8	7011;5;194;0;
$GPXUP;2454;12:48:12;0;50	17371;8	7011;5;194;0;
$GPXUP;2454;12:48:13;0;50	17371;8	7011;5;195;0;
$GPXUP;2454;12:48:14;0;50	17371;8	7011;5;195;0;
$GPXUP;2454;12:48:15;0;50	17371;8	7011;5;195;0;
$GPXUP;2454;12:48:16;0;50	17371;8	70109;5;195;0;
$GPXUP;2454;12:48:17;0;50	17371;8	70109;5;194;0;
$GPXUP;2454;12:48:18;0;50	17371;8	70109;5;194;0;
$GPXUP;2454;12:48:19;0;50	17371;8	70109;5;194;0;
$GPXUP;2454;12:48:20;0;50	17371;8	70109;5;194;0;
$GPXUP;2454;12:48:21;0;50	1737;8	70109;5;194;0;
$GPXUP;2454;12:48:22;0;50	1737;8	70107;5;194;0;
$GPXUP;2454;12:48:23;0;50	1737;8	70107;5;194;0;
$GPXUP;2454;12:48:24;0;50	17369;8	70107;5;194;0;
$GPXUP;2454;12:48:25;0;50	17369;8	70107;5;194;0;
$GPXUP;2454;12:48:26;0;50	17369;8	70107;5;194;0;
$GPXUP;2454;12:48:27;0;50	17369;8	70107;5;194;0;
$GPXUP;2454;12:48:28;0;50	17369;8	70107;5;194;0;
$GPXUP;2454;12:48:29;0;50	17369;8	70107;5;193;0;
$GPXUP;2454;12:48:30;0;50	17369;8	70107;5;193;0;
$GPXUP;2454;12:48:31;0;50	17369;8	70107;5;193;0;
$GPXUP;2454;12:48:32;0;50	17368;8	70107;5;192;0;
$GPXUP;2454;12:48:33;0;50	17368;8	70106;5;192;0;
$GPXUP;2454;12:48:34;0;50	17368;8	70106;5;191;0;
$GPXUP;2454;12:48:35;0;50	17368;8	70106;5;191;0;
$GPXUP;2454;12:48:36;0;50	17367;8	70106;5;190;0;
$GPXUP;2454;12:48:37;0;50	17367;8	70106;5;190;0;
$GPXUP;2454;12:48:38;0;50	17367;8	70106;5;190;0;
$GPXUP;2454;12:48:39;0;50	17367;8	70106;5;190;0;
$GPXUP;2454;12:48:40;0;50	17368;8	70106;5;191;0;
$GPXUP;2454;12:48:41;0;50	17368;8	70106;5;191;0;
$GPXUP;2454;12:48:42;0;50	17368;8	70106;5;191;0;
$GPXUP;2454;12:48:43;0;50	17368;8	70106;5;191;0;
$GPXUP;2454;12:48:44;0;50	17368;8	70106;5;192;0;
$GPXUP;2454;12:48:45;0;50	17368;8	70106;5;192;0;
$GPXUP;2454;12:48:46;0;50	17368;8	70106;5;192;0;
$GPXUP;2454;12:48:47;0;50	17368;8	70106;5;192;0;
$GPXUP;2454;12:48:48;0;50	17368;8	70106;5;192;0;
$GPXUP;2454;12:48:49;0;50	17369;8	70106;5;193;0;
$GPXUP;2454;12:48:50;0;50	17369;8	70106;5;193;0;
$GPXUP;2454;12:48:51;0;50	17369;8	70105;5;193;0;
$GPXUP;2454;12:48:52;0;50	17369;8	70105;5;193;0;
$GPXUP;2454;12:48:53;0;50	1737;8	70105;5;193;0;
$GPXUP;2454;12:48:54;0;50	1737;8	70105;5;193;0;
$GPXUP;2454;12:48:55;0;50	1737;8	70105;5;193;0;
$GPXUP;2454;12:48:56;0;50	1737;8	70105;5;194;0;
$GPXUP;2454;12:48:57;0;50	1737;8	70105;5;194;0;
$GPXUP;2454;12:48:58;0;50	1737;8	70105;5;194;0;
$GPXUP;2454;12:48:59;0;50	1737;8	70105;5;194;0;
$GPXUP;2454;12:49:00;0;50	1737;8	70105;5;194;0;
$GPXUP;2454;12:49:01;0;50	1737;8	70105;5;194;0;
$GPXUP;2454;12:49:02;0;50	1737;8	70105;5;194;0;
$GPXUP;2454;12:49:03;0;50	17371;8	70105;5;193;0;
$GPXUP;2454;12:49:04;0;50	1737;8	70105;5;193;0;
$GPXUP;2454;12:49:05;0;50	1737;8	70105;5;193;0;
$GPXUP;2454;12:49:06;0;50	1737;8	70105;5;193;0;
$GPXUP;2454;12:49:07;0;50	1737;8	70105;5;193;0;
$GPXUP;2454;12:49:08;0;50	1737;8	70105;5;193;0;
$GPXUP;2454;12:49:09;0;50	1737;8	70105;5;193;0;
$GPXUP;2454;12:49:10;0;50	1737;8	70105;5;192;0;
$GPXUP;2454;12:49:11;0;50	17369;8	70105;5;191;0;
$GPXUP;2454;12:49:12;0;50	17369;8	70105;5;191;0;
$GPXUP;2454;12:49:13;0;50	17369;8	70105;5;190;0;
$GPXUP;2454;12:49:14;0;50	17369;8	70105;5;190;0;
$GPXUP;2454;12:49:15;0;50	17369;8	70105;5;190;0;
$GPXUP;2454;12:49:16;0;50	17369;8	70105;5;190;0;
$GPXUP;2454;12:49:17;0;50	17369;8	70105;2;190;0;
$GPXUP;2454;12:49:18;0;50	17369;8	70105;5;190;0;
$GPXUP;2454;12:49:19;0;50	17369;8	70105;5;190;0;
$GPXUP;2454;12:49:20;0;50	17369;8	70105;5;190;0;
$GPXUP;2454;12:49:21;0;50	17369;8	70105;5;190;0;
$GPXUP;2454;12:49:22;0;50	17369;8	70105;5;190;0;
$GPXUP;2454;12:49:23;0;50	17369;8	70105;5;190;0;
$GPXUP;2454;12:49:24;0;50	17369;8	70105;5;190;0;
$GPXUP;2454;12:49:25;0;50	17369;8	70105;5;190;0;
$GPXUP;2454;12:49:26;0;50	17369;8	70105;5;190;0;
$GPXUP;2454;12:49:27;0;50	17369;8	70105;5;189;0;
$GPXUP;2454;12:49:28;0;50	17369;8	70105;5;189;0;
$GPXUP;2454;12:49:29;0;50	17369;8	70105;5;189;0;
$GPXUP;2454;12:49:30;0;50	17369;8	70105;3;189;0;
$GPXUP;2454;12:49:31;0;50	17369;8	70105;3;189;0;
$GPXUP;2454;12:49:32;0;50	17369;8	70105;5;189;0;
$GPXUP;2454;12:49:33;0;50	17369;8	70105;5;189;0;
$GPXUP;2454;12:49:34;0;50	17368;8	70105;5;190;0;
$GPXUP;2454;12:49:35;0;50	17368;8	70105;3;190;0;
$GPXUP;2454;12:49:36;0;50	17368;8	70105;5;190;0;
$GPXUP;2454;12:49:37;0;50	17368;8	70105;5;190;0;
$GPXUP;2454;12:49:38;0;50	17368;8	70105;2;190;0;
$GPXUP;2454;12:49:39;0;50	17368;8	70105;5;190;0;
$GPXUP;2454;12:49:40;0;50	17368;8	70105;5;190;0;
$GPXUP;2454;12:49:41;0;50	17368;8	70105;5;190;0;
$GPXUP;2454;12:49:42;0;50	17368;8	70105;5;190;0;
$GPXUP;2454;12:49:43;0;50	17368;8	70105;2;190;0;
$GPXUP;2454;12:49:44;0;50	17367;8	70106;5;190;0;
$GPXUP;2454;12:49:45;0;50	17367;8	70106;5;190;0;
$GPXUP;2454;12:49:46;0;50	17367;8	70106;5;190;0;
$GPXUP;2454;12:49:47;0;50	17367;8	70106;5;191;0;
$GPXUP;2454;12:49:48;0;50	17367;8	70107;5;191;1;
$GPXUP;2454;12:49:49;0;50	17366;8	70107;5;192;0;
$GPXUP;2454;12:49:50;0;50	17366;8	70107;5;192;0;
$GPXUP;2454;12:49:51;0;50	17366;8	70107;5;192;0;
$GPXUP;2454;12:49:52;0;50	17366;8	70107;5;192;0;
$GPXUP;2454;12:49:53;0;50	17366;8	70107;5;192;0;
$GPXUP;2454;12:49:54;0;50	17365;8	70107;5;192;0;
$GPXUP;2454;12:49:55;0;50	17366;8	70108;5;192;0;
$GPXUP;2454;12:49:56;0;50	17366;8	70108;5;192;0;
$GPXUP;2454;12:49:57;0;50	17366;8	70108;5;192;0;
$GPXUP;2454;12:49:58;0;50	17366;8	70108;5;192;0;
$GPXUP;2454;12:49:59;0;50	17366;8	7011;5;192;0;
$GPXUP;2454;12:50:00;0;50	17366;8	7011;5;192;0;
$GPXUP;2454;12:50:01;0;50	17366;8	7011;5;192;0;
$GPXUP;2454;12:50:02;0;50	17365;8	7011;5;193;0;
$GPXUP;2454;12:50:03;0;50	17365;8	7011;5;193;0;
$GPXUP;2454;12:50:04;0;50	17365;8	70111;5;193;0;
$GPXUP;2454;12:50:05;0;50	17365;8	70111;5;193;0;
$GPXUP;2454;12:50:06;0;50	17366;8	70111;5;192;0;
$GPXUP;2454;12:50:07;0;50	17366;8	70111;5;192;0;
$GPXUP;2454;12:50:08;0;50	17366;8	70111;2;192;0;
$GPXUP;2454;12:50:09;0;50	17366;8	7011;5;192;0;
$GPXUP;2454;12:50:10;0;50	17366;8	7011;5;192;0;
$GPXUP;2454;12:50:11;0;50	17366;8	7011;5;192;0;
$GPXUP;2454;12:50:12;0;50	17366;8	7011;5;192;0;
$GPXUP;2454;12:50:13;0;50	17366;8	7011;5;191;0;
$GPXUP;2454;12:50:14;0;50	17366;8	7011;5;191;0;
$GPXUP;2454;12:50:15;0;50	17366;8	7011;5;191;0;
$GPXUP;2454;12:50:16;0;50	17366;8	7011;5;191;0;
$GPXUP;2454;12:50:17;0;50	17366;8	70109;5;191;0;
$GPXUP;2454;12:50:18;0;50	17366;8	70109;5;191;0;
$GPXUP;2454;12:50:19;0;50	17366;8	70109;5;191;0;
$GPXUP;2454;12:50:20;0;50	17366;8	70109;5;191;0;
$GPXUP;2454;12:50:21;0;50	17366;8	70109;5;191;0;
$GPXUP;2454;12:50:22;0;50	17367;8	70109;5;191;0;
$GPXUP;2454;12:50:23;0;50	17367;8	70109;5;191;0;
$GPXUP;2454;12:50:24;0;50	17367;8	70109;5;191;0;
$GPXUP;2454;12:50:25;0;50	17367;8	70109;5;191;0;
$GPXUP;2454;12:50:26;0;50	17367;8	70109;5;191;0;
$GPXUP;2454;12:50:27;0;50	17367;8	70109;5;191;0;
$GPXUP;2454;12:50:28;0;50	17367;8	70109;5;191;0;
$GPXUP;2454;12:50:29;0;50	17367;8	70109;5;191;0;
$GPXUP;2454;12:50:30;0;50	17367;8	70109;5;191;0;
$GPXUP;2454;12:50:31;0;50	17368;8	70109;5;190;0;
$GPXUP;2454;12:50:32;0;50	17368;8	70108;5;190;0;
$GPXUP;2454;12:50:33;0;50	17368;8	70108;5;190;0;
$GPXUP;2454;12:50:34;0;50	17368;8	70108;5;190;0;
$GPXUP;2454;12:50:35;0;50	17367;8	70108;5;189;0;
$GPXUP;2454;12:50:36;0;50	17368;8	70108;5;188;0;
$GPXUP;2454;12:50:37;0;50	17368;8	70108;5;188;0;
$GPXUP;2454;12:50:38;0;50	17368;8	70108;5;188;0;
$GPXUP;2454;12:50:39;0;50	17368;8	70108;5;187;0;
$GPXUP;2454;12:50:40;0;50	17368;8	70108;5;187;0;
$GPXUP;2454;12:50:41;0;50	17368;8	70108;5;187;0;
$GPXUP;2454;12:50:42;0;50	17368;8	70108;5;187;0;
$GPXUP;2454;12:50:43;0;50	17368;8	70108;2;187;0;
$GPXUP;2454;12:50:44;0;50	17368;8	70108;5;187;0;
$GPXUP;2454;12:50:45;0;50	17369;8	70108;5;186;0;
$GPXUP;2454;12:50:46;0;50	17369;8	70108;5;186;0;
$GPXUP;2454;12:50:47;0;50	17369;8	70108;5;186;0;
$GPXUP;2454;12:50:48;0;50	17369;8	70108;5;186;0;
$GPXUP;2454;12:50:49;0;50	17368;8	70108;5;186;0;
$GPXUP;2454;12:50:50;0;50	17368;8	70108;5;186;0;
$GPXUP;2454;12:50:51;0;50	17368;8	70108;5;186;0;
$GPXUP;2454;12:50:52;0;50	17368;8	70108;5;186;0;
$GPXUP;2454;12:50:53;0;50	17368;8	70108;5;186;0;
$GPXUP;2454;12:50:54;0;50	17368;8	70108;5;186;0;
$GPXUP;2454;12:50:55;0;50	17368;8	70108;5;186;0;
$GPXUP;2454;12:50:56;0;50	17368;8	70108;5;186;0;
$GPXUP;2454;12:50:57;0;50	17368;8	70108;2;186;0;
$GPXUP;2454;12:50:58;0;50	17368;8	70108;5;186;0;
$GPXUP;2454;12:50:59;0;50	17368;8	7011;5;186;0;
$GPXUP;2454;12:51:00;0;50	17368;8	7011;5;186;0;
$GPXUP;2454;12:51:01;0;50	17369;8	7011;2;185;0;
$GPXUP;2454;12:51:02;0;50	17368;8	7011;5;184;0;
$GPXUP;2454;12:51:03;0;50	17368;8	7011;5;184;0;
$GPXUP;2454;12:51:04;0;50	17368;8	7011;5;184;0;
$GPXUP;2454;12:51:05;0;50	17368;8	7011;5;184;0;
$GPXUP;2454;12:51:06;0;50	17368;8	7011;5;184;0;
$GPXUP;2454;12:51:07;0;50	17368;8	7011;5;184;0;
$GPXUP;2454;12:51:08;0;50	17369;8	7011;5;185;0;
$GPXUP;2454;12:51:09;0;50	17369;8	7011;5;185;0;
$GPXUP;2454;12:51:10;0;50	17369;8	7011;5;185;0;
$GPXUP;2454;12:51:11;0;50	17369;8	7011;5;185;0;
$GPXUP;2454;12:51:12;0;50	17369;8	70109;5;185;0;
$GPXUP;2454;12:51:13;0;50	17369;8	70109;5;185;0;
$GPXUP;2454;12:51:14;0;50	17369;8	70109;5;184;0;
$GPXUP;2454;12:51:15;0;50	17369;8	70109;5;184;0;
$GPXUP;2454;12:51:16;0;50	17369;8	70109;5;184;0;
$GPXUP;2454;12:51:17;0;50	17369;8	70109;5;184;0;
$GPXUP;2454;12:51:18;0;50	17369;8	70109;5;184;0;
$GPXUP;2454;12:51:19;0;50	17369;8	70109;5;184;0;
$GPXUP;2454;12:51:20;0;50	17369;8	70109;5;184;0;
$GPXUP;2454;12:51:21;0;50	1737;8	70109;5;183;0;
$GPXUP;2454;12:51:22;0;50	1737;8	70109;5;183;0;
$GPXUP;2454;12:51:23;0;50	17369;8	70109;5;184;0;
$GPXUP;2454;12:51:24;0;50	17369;8	70109;5;184;0;
$GPXUP;2454;12:51:25;0;50	1737;8	70109;5;184;0;
$GPXUP;2454;12:51:26;0;50	1737;8	70109;5;184;0;
$GPXUP;2454;12:51:27;0;50	1737;8	70109;5;184;0;
$GPXUP;2454;12:51:28;0;50	1737;8	70109;5;184;0;
$GPXUP;2454;12:51:29;0;50	1737;8	70109;5;184;0;
$GPXUP;2454;12:51:30;0;50	1737;8	70109;5;184;0;
$GPXUP;2454;12:51:31;0;50	1737;8	70109;5;184;0;
$GPXUP;2454;12:51:32;0;50	1737;8	70109;5;184;0;
$GPXUP;2454;12:51:33;0;50	1737;8	70109;5;184;0;
$GPXUP;2454;12:51:34;0;50	1737;8	70109;5;184;0;
$GPXUP;2454;12:51:35;0;50	1737;8	70109;2;184;0;
$GPXUP;2454;12:51:36;0;50	1737;8	70109;5;184;0;
$GPXUP;2454;12:51:37;0;50	1737;8	70109;5;184;0;
$GPXUP;2454;12:51:38;0;50	1737;8	70109;5;184;0;
$GPXUP;2454;12:51:39;0;50	1737;8	70109;5;184;0;
$GPXUP;2454;12:51:40;0;50	1737;8	70109;5;184;0;
$GPXUP;2454;12:51:41;0;50	1737;8	70109;5;184;0;
$GPXUP;2454;12:51:42;0;50	1737;8	70109;5;184;0;
$GPXUP;2454;12:51:43;0;50	1737;8	70109;5;184;0;
$GPXUP;2454;12:51:44;0;50	1737;8	70109;5;184;0;
$GPXUP;2454;12:51:45;0;50	1737;8	70109;5;184;0;
$GPXUP;2454;12:51:46;0;50	1737;8	70109;2;184;0;
$GPXUP;2454;12:51:47;0;50	1737;8	70109;5;184;0;
$GPXUP;2454;12:51:48;0;50	17369;8	7011;5;184;0;
$GPXUP;2454;12:51:49;0;50	1737;8	70109;5;184;0;
$GPXUP;2454;12:51:50;0;50	17369;8	70109;5;184;0;
$GPXUP;2454;12:51:51;0;50	17369;8	70109;5;184;0;
$GPXUP;2454;12:51:52;0;50	1737;8	70109;5;183;0;
$GPXUP;2454;12:51:53;0;50	17369;8	70109;5;182;0;
$GPXUP;2454;12:51:54;0;50	17369;8	70109;5;182;0;
$GPXUP;2454;12:51:55;0;50	17369;8	70109;5;182;0;
$GPXUP;2454;12:51:56;0;50	17369;8	70109;5;182;0;
$GPXUP;2454;12:51:57;0;50	17369;8	70109;5;182;0;
$GPXUP;2454;12:51:58;0;50	17369;8	70108;5;181;0;
$GPXUP;2454;12:51:59;0;50	17369;8	70108;5;181;0;
$GPXUP;2454;12:52:00;0;50	17369;8	70108;5;181;0;
$GPXUP;2454;12:52:01;0;50	17369;8	70108;5;181;0;
$GPXUP;2454;12:52:02;0;50	17369;8	70108;5;181;0;
$GPXUP;2454;12:52:03;0;50	17369;8	70108;5;181;0;
$GPXUP;2454;12:52:04;0;50	17369;8	70108;5;180;0;
$GPXUP;2454;12:52:05;0;50	17369;8	70108;5;179;0;
$GPXUP;2454;12:52:06;0;50	17369;8	70108;5;179;0;
$GPXUP;2454;12:52:07;0;50	17369;8	70108;5;179;0;
$GPXUP;2454;12:52:08;0;50	17369;8	70108;5;179;0;
$GPXUP;2454;12:52:09;0;50	17369;8	70108;5;179;0;
$GPXUP;2454;12:52:10;0;50	17369;8	70108;5;179;0;
$GPXUP;2454;12:52:11;0;50	17369;8	70108;5;179;0;
$GPXUP;2454;12:52:12;0;50	17369;8	70108;5;179;0;
$GPXUP;2454;12:52:13;0;50	17369;8	70108;5;179;0;
$GPXUP;2454;12:52:14;0;50	1737;8	70108;5;180;0;
$GPXUP;2454;12:52:15;0;50	17369;8	70108;5;181;0;
$GPXUP;2454;12:52:16;0;50	17369;8	70108;5;181;0;
$GPXUP;2454;12:52:17;0;50	17369;8	70108;5;181;0;
$GPXUP;2454;12:52:18;0;50	17369;8	70108;5;181;0;
$GPXUP;2454;12:52:19;0;50	17369;8	70108;5;181;0;
$GPXUP;2454;12:52:20;0;50	17369;8	70108;5;181;0;
$GPXUP;2454;12:52:21;0;50	17369;8	70108;5;181;0;
$GPXUP;2454;12:52:22;0;50	17369;8	70108;5;182;0;
$GPXUP;2454;12:52:23;0;50	17369;8	70107;5;183;0;
$GPXUP;2454;12:52:24;0;50	17369;8	70107;5;183;0;
$GPXUP;2454;12:52:25;0;50	17369;8	70107;5;183;0;
$GPXUP;2454;12:52:26;0;50	17368;8	70107;5;184;0;
$GPXUP;2454;12:52:27;0;50	17368;8	70107;2;184;0;
$GPXUP;2454;12:52:28;0;50	17368;8	70107;5;184;0;
$GPXUP;2454;12:52:29;0;50	17368;8	70107;5;184;0;
$GPXUP;2454;12:52:30;0;50	17368;8	70107;5;185;0;
$GPXUP;2454;12:52:31;0;50	17368;8	70107;5;185;0;
$GPXUP;2454;12:52:32;0;50	17368;8	70107;5;185;0;
$GPXUP;2454;12:52:33;0;50	17368;8	70107;5;185;0;
$GPXUP;2454;12:52:34;0;50	17367;8	70107;5;185;0;
$GPXUP;2454;12:52:35;0;50	17367;8	70107;5;185;0;
$GPXUP;2454;12:52:36;0;50	17367;8	70107;5;185;0;
$GPXUP;2454;12:52:37;0;50	17366;8	70107;5;186;0;
$GPXUP;2454;12:52:38;0;50	17366;8	70107;5;186;0;
$GPXUP;2454;12:52:39;0;50	17366;8	70107;5;186;0;
$GPXUP;2454;12:52:40;0;50	17366;8	70107;5;186;0;
$GPXUP;2454;12:52:41;0;50	17366;8	70106;5;187;0;
$GPXUP;2454;12:52:42;0;50	17366;8	70106;5;187;0;
$GPXUP;2454;12:52:43;0;50	17365;8	70108;5;186;0;
$GPXUP;2454;12:52:44;0;50	17365;8	70108;5;186;0;
$GPXUP;2454;12:52:45;0;50	17365;8	70108;5;186;0;
$GPXUP;2454;12:52:46;0;50	17364;8	70107;5;187;0;
$GPXUP;2454;12:52:47;0;50	17364;8	70107;5;187;0;
$GPXUP;2454;12:52:48;0;50	17364;8	70107;5;186;0;
$GPXUP;2454;12:52:49;0;50	17364;8	70107;5;186;0;
$GPXUP;2454;12:52:50;0;50	17364;8	70109;5;186;0;
$GPXUP;2454;12:52:51;0;50	17364;8	70109;5;186;0;
$GPXUP;2454;12:52:52;0;50	17363;8	70109;5;187;0;
$GPXUP;2454;12:52:53;0;50	17363;8	70109;2;187;0;
$GPXUP;2454;12:52:54;0;50	17363;8	70109;5;187;0;
$GPXUP;2454;12:52:55;0;50	17362;8	70109;5;186;0;
$GPXUP;2454;12:52:56;0;50	17362;8	7011;5;186;0;
$GPXUP;2454;12:52:57;0;50	17362;8	7011;2;186;0;
$GPXUP;2454;12:52:58;0;50	17363;8	7011;5;187;1;
$GPXUP;2454;12:52:59;0;50	17363;8	7011;5;187;0;
$GPXUP;2454;12:53:00;0;50	17363;8	7011;5;187;0;
$GPXUP;2454;12:53:01;0;50	17363;8	7011;5;187;0;
$GPXUP;2454;12:53:02;0;50	17363;8	7011;5;187;0;
$GPXUP;2454;12:53:03;0;50	17363;8	7011;5;187;0;
$GPXUP;2454;12:53:04;0;50	17363;8	7011;5;187;0;
$GPXUP;2454;12:53:05;0;50	17363;8	7011;5;187;0;
$GPXUP;2454;12:53:06;0;50	17363;8	7011;5;187;0;
$GPXUP;2454;12:53:07;0;50	17363;8	70109;5;187;0;
$GPXUP;2454;12:53:08;0;50	17364;8	70109;5;187;0;
$GPXUP;2454;12:53:09;0;50	17364;8	70109;5;187;0;
$GPXUP;2454;12:53:10;0;50	17364;8	70109;5;187;0;
$GPXUP;2454;12:53:11;0;50	17364;8	70109;5;187;0;
$GPXUP;2454;12:53:12;0;50	17365;8	70109;5;187;2;
$GPXUP;2454;12:53:13;0;50	17365;8	70109;5;187;1;
$GPXUP;2454;12:53:14;0;50	17365;8	70109;5;187;0;
$GPXUP;2454;12:53:15;0;50	17365;8	70109;5;187;0;
$GPXUP;2454;12:53:16;0;50	17365;8	70109;5;187;0;
$GPXUP;2454;12:53:17;0;50	17365;8	70109;5;187;0;
$GPXUP;2454;12:53:18;0;50	17365;8	70109;5;188;0;
$GPXUP;2454;12:53:19;0;50	17365;8	70109;5;188;0;
$GPXUP;2454;12:53:20;0;50	17366;8	70109;3;188;0;
$GPXUP;2454;12:53:21;0;50	17366;8	70109;5;188;0;
$GPXUP;2454;12:53:22;0;50	17366;8	70109;5;188;0;
$GPXUP;2454;12:53:23;0;50	17366;8	70109;5;188;0;
$GPXUP;2454;12:53:24;0;50	17366;8	70109;5;188;0;
$GPXUP;2454;12:53:25;0;50	17366;8	70109;5;188;0;
$GPXUP;2454;12:53:26;0;50	17366;8	70109;5;188;0;
$GPXUP;2454;12:53:27;0;50	17367;8	70109;5;188;0;
$GPXUP;2454;12:53:28;0;50	17367;8	70109;5;188;0;
$GPXUP;2454;12:53:29;0;50	17367;8	70109;5;188;0;
$GPXUP;2454;12:53:30;0;50	17367;8	70109;5;189;1;
$GPXUP;2454;12:53:31;0;50	17367;8	70109;5;189;0;
$GPXUP;2454;12:53:32;0;50	17367;8	70109;5;189;0;
$GPXUP;2454;12:53:33;0;50	17367;8	70109;5;189;0;
$GPXUP;2454;12:53:34;0;50	17367;8	70109;5;189;0;
$GPXUP;2454;12:53:35;0;50	17367;8	70109;5;189;0;
$GPXUP;2454;12:53:36;0;50	17367;8	70109;5;189;0;
$GPXUP;2454;12:53:37;0;50	17368;8	70109;5;190;0;
$GPXUP;2454;12:53:38;0;50	17368;8	70108;5;190;0;
$GPXUP;2454;12:53:39;0;50	17368;8	70109;3;190;0;
$GPXUP;2454;12:53:40;0;50	17368;8	70108;5;190;0;
$GPXUP;2454;12:53:41;0;50	17368;8	70109;5;190;0;
$GPXUP;2454;12:53:42;0;50	17368;8	70109;5;190;0;
$GPXUP;2454;12:53:43;0;50	17368;8	70109;5;190;0;
$GPXUP;2454;12:53:44;0;50	17368;8	70109;5;190;1;
$GPXUP;2454;12:53:45;0;50	17368;8	70109;5;190;0;
$GPXUP;2454;12:53:46;0;50	17368;8	70109;5;190;0;
$GPXUP;2454;12:53:47;0;50	17368;8	70108;5;190;0;
$GPXUP;2454;12:53:48;0;50	17368;8	70108;5;190;0;
$GPXUP;2454;12:53:49;0;50	17368;8	70108;5;190;0;
$GPXUP;2454;12:53:50;0;50	17368;8	70108;5;191;0;
$GPXUP;2454;12:53:51;0;50	17368;8	70108;5;191;0;
$GPXUP;2454;12:53:52;0;50	17368;8	70108;5;191;0;
$GPXUP;2454;12:53:53;0;50	17368;8	70108;5;191;0;
$GPXUP;2454;12:53:54;0;50	1737;8	70108;5;191;0;
$GPXUP;2454;12:53:55;0;50	1737;8	70107;5;191;0;
$GPXUP;2454;12:53:56;0;50	1737;8	70107;5;191;0;
$GPXUP;2454;12:53:57;0;50	1737;8	70107;5;191;0;
$GPXUP;2454;12:53:58;0;50	1737;8	70107;5;191;0;
$GPXUP;2454;12:53:59;0;50	17371;8	70107;2;191;0;
$GPXUP;2454;12:54:00;0;50	17372;8	70105;5;191;2;
$GPXUP;2454;12:54:01;0;50	17372;8	70105;5;191;0;
$GPXUP;2454;12:54:02;0;50	17372;8	70106;5;191;0;
$GPXUP;2454;12:54:03;0;50	17373;8	70106;5;192;2;
$GPXUP;2454;12:54:04;0;50	17373;8	70104;5;191;1;
$GPXUP;2454;12:54:05;0;50	17373;8	70104;5;191;1;
$GPXUP;2454;12:54:06;0;50	17373;8	70104;5;191;0;
$GPXUP;2454;12:54:07;0;50	17373;8	70104;5;191;0;
$GPXUP;2454;12:54:08;0;50	17373;8	70104;5;191;0;
$GPXUP;2454;12:54:09;0;50	17373;8	70104;5;191;0;
$GPXUP;2454;12:54:10;0;50	17373;8	70104;5;191;0;
$GPXUP;2454;12:54:11;0;50	17373;8	70104;5;191;0;
$GPXUP;2454;12:54:12;0;50	17373;8	70104;5;191;0;
$GPXUP;2454;12:54:13;0;50	17374;8	70104;5;192;1;
$GPXUP;2454;12:54:14;0;50	17374;8	70104;5;192;2;
$GPXUP;2454;12:54:15;0;50	17374;8	70104;5;192;1;
$GPXUP;2454;12:54:16;0;50	17374;8	70104;5;192;0;
$GPXUP;2454;12:54:17;0;50	17374;8	70104;5;192;0;
$GPXUP;2454;12:54:18;0;50	17374;8	70104;2;192;0;
$GPXUP;2454;12:54:19;0;50	17373;8	70104;5;193;0;
$GPXUP;2454;12:54:20;0;50	17373;8	70104;5;193;0;
$GPXUP;2454;12:54:21;0;50	17373;8	70104;5;193;0;
$GPXUP;2454;12:54:22;0;50	17373;8	70103;5;193;0;
$GPXUP;2454;12:54:23;0;50	17373;8	70103;5;193;0;
$GPXUP;2454;12:54:24;0;50	17373;8	70103;5;193;0;
$GPXUP;2454;12:54:25;0;50	17372;8	70102;5;193;0;
$GPXUP;2454;12:54:26;0;50	17372;8	70102;2;193;0;
$GPXUP;2454;12:54:27;0;50	17372;8	70104;5;193;0;
$GPXUP;2454;12:54:28;0;50	17372;8	70104;5;193;0;
$GPXUP;2454;12:54:29;0;50	17372;8	70104;5;193;0;
$GPXUP;2454;12:54:30;0;50	17372;8	70104;5;193;0;
$GPXUP;2454;12:54:31;0;50	17371;8	70104;5;193;0;
$GPXUP;2454;12:54:32;0;50	17371;8	70104;5;193;0;
$GPXUP;2454;12:54:33;0;50	17371;8	70104;5;193;0;
$GPXUP;2454;12:54:34;0;50	17371;8	70104;5;193;0;
$GPXUP;2454;12:54:35;0;50	17371;8	70104;5;193;0;
$GPXUP;2454;12:54:36;0;50	17371;8	70104;5;193;0;
$GPXUP;2454;12:54:37;0;50	17371;8	70105;5;193;0;
$GPXUP;2454;12:54:38;0;50	1737;8	70105;5;193;0;
$GPXUP;2454;12:54:39;0;50	1737;8	70105;5;193;0;
$GPXUP;2454;12:54:40;0;50	1737;8	70105;5;193;0;
$GPXUP;2454;12:54:41;0;50	1737;8	70106;5;193;0;
$GPXUP;2454;12:54:42;0;50	1737;8	70106;5;193;0;
$GPXUP;2454;12:54:43;0;50	17369;8	70106;5;194;0;
$GPXUP;2454;12:54:44;0;50	17369;8	70106;5;194;0;
$GPXUP;2454;12:54:45;0;50	17369;8	70106;5;195;0;
$GPXUP;2454;12:54:46;0;50	17369;8	70106;5;195;0;
$GPXUP;2454;12:54:47;0;50	17369;8	70107;5;195;0;
$GPXUP;2454;12:54:48;0;50	17369;8	70107;5;195;0;
$GPXUP;2454;12:54:49;0;50	17369;8	70107;5;195;0;
$GPXUP;2454;12:54:50;0;50	17369;8	70107;5;196;0;
$GPXUP;2454;12:54:51;0;50	17369;8	70107;5;196;0;
$GPXUP;2454;12:54:52;0;50	17369;8	70107;5;196;0;
$GPXUP;2454;12:54:53;0;50	17369;8	70108;5;196;0;
$GPXUP;2454;12:54:54;0;50	17369;8	70108;5;196;0;
$GPXUP;2454;12:54:55;0;50	17369;8	70108;5;196;0;
$GPXUP;2454;12:54:56;0;50	17369;8	70108;5;196;0;
$GPXUP;2454;12:54:57;0;50	17369;8	70108;5;196;0;
$GPXUP;2454;12:54:58;0;50	17369;8	7011;5;197;0;
$GPXUP;2454;12:54:59;0;50	17369;8	7011;5;197;0;
$GPXUP;2454;12:55:00;0;50	17368;8	7011;5;197;0;
$GPXUP;2454;12:55:01;0;50	17368;8	7011;5;197;0;
$GPXUP;2454;12:55:02;0;50	17368;8	70111;5;197;0;
$GPXUP;2454;12:55:03;0;50	17368;8	70111;2;197;0;
$GPXUP;2454;12:55:04;0;50	17368;8	70111;5;197;0;
$GPXUP;2454;12:55:05;0;50	17368;8	70111;5;197;0;
$GPXUP;2454;12:55:06;0;50	17368;8	70111;5;197;0;
$GPXUP;2454;12:55:07;0;50	17369;8	70111;5;198;0;
$GPXUP;2454;12:55:08;0;50	17369;8	70111;5;198;0;
$GPXUP;2454;12:55:09;0;50	17369;8	70111;5;198;0;
$GPXUP;2454;12:55:10;0;50	17369;8	70111;5;198;0;
$GPXUP;2454;12:55:11;0;50	17369;8	70111;5;198;0;
$GPXUP;2454;12:55:12;0;50	17369;8	70111;5;198;0;
$GPXUP;2454;12:55:13;0;50	17369;8	70111;5;198;0;
$GPXUP;2454;12:55:14;0;50	1737;8	7011;5;197;0;
$GPXUP;2454;12:55:15;0;50	1737;8	7011;5;197;0;
$GPXUP;2454;12:55:16;0;50	1737;8	7011;5;197;0;
$GPXUP;2454;12:55:17;0;50	1737;8	7011;5;197;0;
$GPXUP;2454;12:55:18;0;50	1737;8	7011;5;197;0;
$GPXUP;2454;12:55:19;0;50	1737;8	7011;5;197;0;
$GPXUP;2454;12:55:20;0;50	1737;8	7011;5;197;0;
$GPXUP;2454;12:55:21;0;50	1737;8	7011;5;197;0;
$GPXUP;2454;12:55:22;0;50	1737;8	7011;5;197;0;
$GPXUP;2454;12:55:23;0;50	1737;8	7011;5;197;0;
$GPXUP;2454;12:55:24;0;50	1737;8	7011;5;197;0;
$GPXUP;2454;12:55:25;0;50	1737;8	7011;5;197;0;
$GPXUP;2454;12:55:26;0;50	1737;8	7011;5;197;0;
$GPXUP;2454;12:55:27;0;50	1737;8	70111;5;197;0;
$GPXUP;2454;12:55:28;0;50	1737;8	70111;5;197;0;
$GPXUP;2454;12:55:29;0;50	1737;8	70111;5;197;0;
$GPXUP;2454;12:55:30;0;50	1737;8	70111;5;197;0;
$GPXUP;2454;12:55:31;0;50	1737;8	70111;5;197;0;
$GPXUP;2454;12:55:32;0;50	1737;8	70111;5;197;0;
$GPXUP;2454;12:55:33;0;50	17369;8	70113;5;197;0;
$GPXUP;2454;12:55:34;0;50	17369;8	70113;5;197;0;
$GPXUP;2454;12:55:35;0;50	17369;8	70113;5;197;0;
$GPXUP;2454;12:55:36;0;50	17369;8	70113;5;197;0;
$GPXUP;2454;12:55:37;0;50	17369;8	70113;5;197;0;
$GPXUP;2454;12:55:38;0;50	17369;8	70113;5;197;0;
$GPXUP;2454;12:55:39;0;50	17369;8	70113;5;197;0;
$GPXUP;2454;12:55:40;0;50	17369;8	70114;5;197;0;
$GPXUP;2454;12:55:41;0;50	17369;8	70114;5;197;0;
$GPXUP;2454;12:55:42;0;50	17369;8	70114;5;197;0;
$GPXUP;2454;12:55:43;0;50	17369;8	70114;5;197;0;
$GPXUP;2454;12:55:44;0;50	17369;8	70114;5;197;0;
$GPXUP;2454;12:55:45;0;50	17369;8	70114;5;197;0;
$GPXUP;2454;12:55:46;0;50	17369;8	70114;5;197;0;
$GPXUP;2454;12:55:47;0;50	17369;8	70114;5;197;0;
$GPXUP;2454;12:55:48;0;50	17368;8	70114;5;197;0;
$GPXUP;2454;12:55:49;0;50	17368;8	70114;5;197;0;
$GPXUP;2454;12:55:50;0;50	17368;8	70114;5;197;0;
$GPXUP;2454;12:55:51;0;50	17368;8	70114;5;197;0;
$GPXUP;2454;12:55:52;0;50	17368;8	70114;5;197;0;
$GPXUP;2454;12:55:53;0;50	17367;8	70114;5;197;0;
$GPXUP;2454;12:55:54;0;50	17367;8	70112;3;197;0;
$GPXUP;2454;12:55:55;0;50	17367;8	70112;5;197;0;
$GPXUP;2454;12:55:56;0;50	17367;8	70112;5;197;0;
$GPXUP;2454;12:55:57;0;50	17367;8	70112;5;197;0;
$GPXUP;2454;12:55:58;0;50	17367;8	70112;5;197;0;
$GPXUP;2454;12:55:59;0;50	17366;8	70112;5;196;0;
$GPXUP;2454;12:56:00;0;50	17366;8	70112;3;196;0;
$GPXUP;2454;12:56:01;0;50	17366;8	70112;5;196;0;
$GPXUP;2454;12:56:02;0;50	17366;8	70112;5;196;0;
$GPXUP;2454;12:56:03;0;50	17366;8	70112;5;196;0;
$GPXUP;2454;12:56:04;0;50	17366;8	70111;5;196;0;
$GPXUP;2454;12:56:05;0;50	17367;8	70111;5;196;0;
$GPXUP;2454;12:56:06;0;50	17367;8	70111;5;196;0;
$GPXUP;2454;12:56:07;0;50	17367;8	70111;5;195;0;
$GPXUP;2454;12:56:08;0;50	17367;8	70111;5;194;0;
$GPXUP;2454;12:56:09;0;50	17367;8	70111;5;194;0;
$GPXUP;2454;12:56:10;0;50	17367;8	7011;5;194;0;
$GPXUP;2454;12:56:11;0;50	17368;8	7011;5;194;0;
$GPXUP;2454;12:56:12;0;50	17368;8	7011;5;194;0;
$GPXUP;2454;12:56:13;0;50	17367;8	7011;5;193;0;
$GPXUP;2454;12:56:14;0;50	17368;8	7011;5;192;0;
$GPXUP;2454;12:56:15;0;50	17368;8	70109;5;192;0;
$GPXUP;2454;12:56:16;0;50	17368;8	70109;5;192;0;
$GPXUP;2454;12:56:17;0;50	17368;8	70109;5;192;0;
$GPXUP;2454;12:56:18;0;50	17369;8	70109;5;191;0;
$GPXUP;2454;12:56:19;0;50	17369;8	70109;5;191;0;
$GPXUP;2454;12:56:20;0;50	17369;8	70109;5;191;0;
$GPXUP;2454;12:56:21;0;50	17369;8	70109;5;191;0;
$GPXUP;2454;12:56:22;0;50	17369;8	70109;5;191;0;
$GPXUP;2454;12:56:23;0;50	17369;8	70109;5;191;0;
$GPXUP;2454;12:56:24;0;50	17369;8	70109;5;191;0;
$GPXUP;2454;12:56:25;0;50	1737;8	70108;5;191;0;
$GPXUP;2454;12:56:26;0;50	1737;8	70108;5;191;0;
$GPXUP;2454;12:56:27;0;50	1737;8	70108;5;191;0;
$GPXUP;2454;12:56:28;0;50	1737;8	70109;5;191;0;
$GPXUP;2454;12:56:29;0;50	1737;8	70108;5;191;0;
$GPXUP;2454;12:56:30;0;50	1737;8	70108;5;190;0;
$GPXUP;2454;12:56:31;0;50	1737;8	70108;5;190;0;
$GPXUP;2454;12:56:32;0;50	1737;8	70108;5;190;0;
$GPXUP;2454;12:56:33;0;50	17371;8	70108;5;189;0;
$GPXUP;2454;12:56:34;0;50	17371;8	70108;5;189;0;
$GPXUP;2454;12:56:35;0;50	17371;8	70108;5;189;0;
$GPXUP;2454;12:56:36;0;50	17371;8	70108;5;189;0;
$GPXUP;2454;12:56:37;0;50	17371;8	70109;5;188;0;
$GPXUP;2454;12:56:38;0;50	17371;8	70109;5;188;0;
$GPXUP;2454;12:56:39;0;50	17371;8	70107;5;188;0;
$GPXUP;2454;12:56:40;0;50	17371;8	70107;5;188;0;
$GPXUP;2454;12:56:41;0;50	17371;8	70107;5;187;0;
$GPXUP;2454;12:56:42;0;50	17371;8	70107;5;187;0;
$GPXUP;2454;12:56:43;0;50	17371;8	70107;5;187;0;
$GPXUP;2454;12:56:44;0;50	17371;8	70107;5;187;0;
$GPXUP;2454;12:56:45;0;50	17372;8	70106;5;186;0;
$GPXUP;2454;12:56:46;0;50	17372;8	70106;5;185;0;
$GPXUP;2454;12:56:47;0;50	17372;8	70106;5;185;0;
$GPXUP;2454;12:56:48;0;50	17372;8	70106;5;185;0;
$GPXUP;2454;12:56:49;0;50	17372;8	70106;5;185;0;
$GPXUP;2454;12:56:50;0;50	17372;8	70106;5;185;0;
$GPXUP;2454;12:56:51;0;50	17372;8	70106;5;185;0;
$GPXUP;2454;12:56:52;0;50	17371;8	70106;5;184;0;
$GPXUP;2454;12:56:53;0;50	17371;8	70106;5;184;1;
$GPXUP;2454;12:56:54;0;50	17371;8	70106;5;184;0;
$GPXUP;2454;12:56:55;0;50	17371;8	70106;5;184;0;
$GPXUP;2454;12:56:56;0;50	17371;8	70106;5;184;0;
$GPXUP;2454;12:56:57;0;50	17372;8	70106;5;184;0;
$GPXUP;2454;12:56:58;0;50	17372;8	70106;5;184;0;
$GPXUP;2454;12:56:59;0;50	17371;8	70106;5;184;0;
$GPXUP;2454;12:57:00;0;50	17371;8	70106;3;184;0;
$GPXUP;2454;12:57:01;0;50	17371;8	70106;5;184;0;
$GPXUP;2454;12:57:02;0;50	17371;8	70106;5;184;0;
$GPXUP;2454;12:57:03;0;50	17371;8	70106;5;184;0;
$GPXUP;2454;12:57:04;0;50	17371;8	70106;5;184;0;
$GPXUP;2454;12:57:05;0;50	17371;8	70105;5;184;0;
$GPXUP;2454;12:57:06;0;50	17371;8	70105;5;184;0;
$GPXUP;2454;12:57:07;0;50	17371;8	70105;5;184;0;
$GPXUP;2454;12:57:08;0;50	17371;8	70105;5;184;0;
$GPXUP;2454;12:57:09;0;50	1737;8	70105;5;185;0;
$GPXUP;2454;12:57:10;0;50	1737;8	70105;5;185;0;
$GPXUP;2454;12:57:11;0;50	1737;8	70105;5;185;0;
$GPXUP;2454;12:57:12;0;50	1737;8	70105;5;185;0;
$GPXUP;2454;12:57:13;0;50	1737;8	70105;5;185;0;
$GPXUP;2454;12:57:14;0;50	17371;8	70105;5;186;0;
$GPXUP;2454;12:57:15;0;50	1737;8	70103;5;186;0;
$GPXUP;2454;12:57:16;0;50	1737;8	70103;5;186;0;
$GPXUP;2454;12:57:17;0;50	1737;8	70103;5;186;0;
$GPXUP;2454;12:57:18;0;50	1737;8	70103;5;187;0;
$GPXUP;2454;12:57:19;0;50	1737;8	70103;5;187;0;
$GPXUP;2454;12:57:20;0;50	1737;8	70103;5;187;0;
$GPXUP;2454;12:57:21;0;50	17369;8	70103;5;187;0;
$GPXUP;2454;12:57:22;0;50	17369;8	70103;5;187;0;
$GPXUP;2454;12:57:23;0;50	17369;8	70103;5;187;0;
$GPXUP;2454;12:57:24;0;50	17369;8	70103;5;187;0;
$GPXUP;2454;12:57:25;0;50	17368;8	70102;5;188;0;
$GPXUP;2454;12:57:26;0;50	17368;8	70102;5;188;0;
$GPXUP;2454;12:57:27;0;50	17368;8	70102;5;188;0;
$GPXUP;2454;12:57:28;0;50	17368;8	70102;5;188;0;
$GPXUP;2454;12:57:29;0;50	17368;8	70102;5;188;0;
$GPXUP;2454;12:57:30;0;50	17369;8	70101;5;188;0;
$GPXUP;2454;12:57:31;0;50	17368;8	70101;5;187;0;
$GPXUP;2454;12:57:32;0;50	17368;8	70101;5;187;0;
$GPXUP;2454;12:57:33;0;50	17368;8	70101;5;187;0;
$GPXUP;2454;12:57:34;0;50	17368;8	70101;5;187;0;
$GPXUP;2454;12:57:35;0;50	17368;8	70101;5;187;0;
$GPXUP;2454;12:57:36;0;50	17368;8	70101;5;187;0;
$GPXUP;2454;12:57:37;0;50	17368;8	70101;5;187;0;
$GPXUP;2454;12:57:38;0;50	17368;8	70102;3;187;0;
$GPXUP;2454;12:57:39;0;50	17367;8	70102;5;188;0;
$GPXUP;2454;12:57:40;0;50	17367;8	70102;5;188;0;
$GPXUP;2454;12:57:41;0;50	17367;8	70102;5;188;0;
$GPXUP;2454;12:57:42;0;50	17368;8	70102;5;187;0;
$GPXUP;2454;12:57:43;0;50	17368;8	70102;5;187;0;
$GPXUP;2454;12:57:44;0;50	17368;8	70102;5;187;0;
$GPXUP;2454;12:57:45;0;50	17368;8	70102;5;187;0;
$GPXUP;2454;12:57:46;0;50	17368;8	70102;5;187;0;
$GPXUP;2454;12:57:47;0;50	17368;8	70102;5;187;0;
$GPXUP;2454;12:57:48;0;50	17368;8	70104;5;187;0;
$GPXUP;2454;12:57:49;0;50	17368;8	70104;5;187;0;
$GPXUP;2454;12:57:50;0;50	17368;8	70104;5;187;0;
$GPXUP;2454;12:57:51;0;50	17368;8	70104;5;187;0;
$GPXUP;2454;12:57:52;0;50	17368;8	70104;5;187;0;
$GPXUP;2454;12:57:53;0;50	17368;8	70104;5;187;0;
$GPXUP;2454;12:57:54;0;50	17368;8	70104;5;187;0;
$GPXUP;2454;12:57:55;0;50	17368;8	70105;5;187;0;
$GPXUP;2454;12:57:56;0;50	17369;8	70106;5;186;0;
$GPXUP;2454;12:57:57;0;50	17369;8	70106;5;185;0;
$GPXUP;2454;12:57:58;0;50	1737;8	70105;5;184;0;
$GPXUP;2454;12:57:59;0;50	1737;8	70106;5;184;0;
$GPXUP;2454;12:58:00;0;50	17371;8	70106;5;182;0;
$GPXUP;2454;12:58:01;0;50	17371;8	70105;5;181;0;
$GPXUP;2454;12:58:02;0;50	17371;8	70105;5;181;0;
$GPXUP;2454;12:58:03;0;50	17372;8	70105;5;181;0;
$GPXUP;2454;12:58:04;0;50	17372;8	70105;5;181;0;
$GPXUP;2454;12:58:05;0;50	17372;8	70106;5;179;0;
$GPXUP;2454;12:58:06;0;50	17372;8	70106;5;179;0;
$GPXUP;2454;12:58:07;0;50	17372;8	70106;5;179;0;
$GPXUP;2454;12:58:08;0;50	17372;8	70106;5;179;0;
$GPXUP;2454;12:58:09;0;50	17372;8	70106;5;179;0;
$GPXUP;2454;12:58:10;0;50	17372;8	70107;5;179;0;
$GPXUP;2454;12:58:11;0;50	17372;8	70107;5;179;0;
$GPXUP;2454;12:58:12;0;50	17372;8	70107;5;179;0;
$GPXUP;2454;12:58:13;0;50	17372;8	70107;5;179;0;
$GPXUP;2454;12:58:14;0;50	17372;8	70107;5;179;0;
$GPXUP;2454;12:58:15;0;50	17372;8	70107;5;179;0;
$GPXUP;2454;12:58:16;0;50	17372;8	70107;5;179;0;
$GPXUP;2454;12:58:17;0;50	17371;8	70107;5;180;0;
$GPXUP;2454;12:58:18;0;50	17371;8	70107;5;180;0;
$GPXUP;2454;12:58:19;0;50	17371;8	70108;5;180;0;
$GPXUP;2454;12:58:20;0;50	17371;8	70107;5;180;0;
$GPXUP;2454;12:58:21;0;50	17372;8	70107;5;181;0;
$GPXUP;2454;12:58:22;0;50	17372;8	70107;5;181;0;
$GPXUP;2454;12:58:23;0;50	17372;8	70107;5;181;0;
$GPXUP;2454;12:58:24;0;50	17372;8	70107;5;181;0;
$GPXUP;2454;12:58:25;0;50	17373;8	70107;5;182;0;
$GPXUP;2454;12:58:26;0;50	17372;8	70107;5;182;0;
$GPXUP;2454;12:58:27;0;50	17372;8	70107;5;182;0;
$GPXUP;2454;12:58:28;0;50	17372;8	70107;5;182;0;
$GPXUP;2454;12:58:29;0;50	17372;8	70105;5;182;0;
$GPXUP;2454;12:58:30;0;50	17373;8	70105;5;182;0;
$GPXUP;2454;12:58:31;0;50	17373;8	70105;5;182;0;
$GPXUP;2454;12:58:32;0;50	17373;8	70105;5;182;0;
$GPXUP;2454;12:58:33;0;50	17373;8	70106;5;181;0;
$GPXUP;2454;12:58:34;0;50	17373;8	70106;5;181;0;
$GPXUP;2454;12:58:35;0;50	17373;8	70106;5;181;0;
$GPXUP;2454;12:58:36;0;50	17374;8	70104;5;180;0;
$GPXUP;2454;12:58:37;0;50	17374;8	70104;5;180;0;
$GPXUP;2454;12:58:38;0;50	17374;8	70104;5;180;0;
$GPXUP;2454;12:58:39;0;50	17374;8	70104;5;180;0;
$GPXUP;2454;12:58:40;0;50	17374;8	70104;5;180;0;
$GPXUP;2454;12:58:41;0;50	17374;8	70104;5;180;0;
$GPXUP;2454;12:58:42;0;50	17374;8	70104;5;182;0;
$GPXUP;2454;12:58:43;0;50	17374;8	70104;5;182;0;
$GPXUP;2454;12:58:44;0;50	17374;8	70104;5;182;0;
$GPXUP;2454;12:58:45;0;50	17373;8	70104;5;182;0;
[truncated: 758 more rows]
