# Supplementary material for: Pigeon Navigation: Different Routes Lead to Frankfurt
Source: PLoS One. 2014 Nov 12;9(11):e112439. doi: 10.1371/journal.pone.0112439 (PMC4229201; doi:10.1371/journal.pone.0112439)
Supplement: File S4 — Files containing the original track data and a ‘Read me’ explaining the data format. (ZIP) [file pone.0112439.s004.zip › N-RB/060511xup97_7128_INC.log]

$GPXUP;2454;10:37:38;0;50	29296;8	72375;5;220;0;
$GPXUP;2454;10:37:39;0;50	29295;8	72375;5;220;4;
$GPXUP;2454;10:37:40;0;50	29291;8	72371;5;220;16;
$GPXUP;2454;10:37:41;0;50	29288;8	72366;5;220;18;
$GPXUP;2454;10:37:42;0;50	29285;8	72356;5;221;29;
$GPXUP;2454;10:37:43;0;50	29282;8	72344;5;221;33;
$GPXUP;2454;10:37:44;0;50	29278;8	72334;5;221;25;
$GPXUP;2454;10:37:45;0;50	29276;8	72324;5;222;24;
$GPXUP;2454;10:37:46;0;50	29276;8	72315;5;222;19;
$GPXUP;2454;10:37:47;0;50	29279;8	7231;5;223;15;
$GPXUP;2454;10:37:48;0;50	29285;8	72306;5;223;20;
$GPXUP;2454;10:37:49;0;50	29295;8	72306;5;224;31;
$GPXUP;2454;10:37:50;0;50	29305;8	72308;5;224;36;
$GPXUP;2454;10:37:51;0;50	29315;8	72314;5;225;38;
$GPXUP;2454;10:37:52;0;50	29324;8	72321;5;225;38;
$GPXUP;2454;10:37:53;0;50	29331;8	72322;5;226;24;
$GPXUP;2454;10:37:54;0;50	29334;8	72323;5;226;11;
$GPXUP;2454;10:37:55;0;50	29333;8	72324;5;226;2;
$GPXUP;2454;10:37:56;0;50	29325;8	72324;5;226;22;
$GPXUP;2454;10:37:57;0;50	29309;8	72324;5;228;49;
$GPXUP;2454;10:37:58;0;50	29293;8	72329;5;227;55;
$GPXUP;2454;10:37:59;0;50	29276;8	72335;5;228;56;
$GPXUP;2454;10:38:00;0;50	29261;8	7234;5;229;52;
$GPXUP;2454;10:38:01;0;50	29244;8	72342;5;230;56;
$GPXUP;2454;10:38:02;0;50	29229;8	72341;5;231;51;
$GPXUP;2454;10:38:03;0;50	29214;8	72334;5;232;51;
$GPXUP;2454;10:38:04;0;50	29199;8	72318;5;233;63;
$GPXUP;2454;10:38:05;0;50	29189;8	72296;5;234;61;
$GPXUP;2454;10:38:06;0;50	29179;8	72273;5;235;61;
$GPXUP;2454;10:38:07;0;50	29171;8	7225;5;236;59;
$GPXUP;2454;10:38:08;0;50	29162;8	72228;5;238;57;
$GPXUP;2454;10:38:09;0;50	29152;8	72209;5;238;58;
$GPXUP;2454;10:38:10;0;50	2914;8	72189;5;238;62;
$GPXUP;2454;10:38:11;0;50	29132;8	72166;5;239;60;
$GPXUP;2454;10:38:12;0;50	29127;8	72142;5;240;58;
$GPXUP;2454;10:38:13;0;50	29126;8	72119;5;241;56;
$GPXUP;2454;10:38:14;0;50	29128;8	72094;5;241;60;
$GPXUP;2454;10:38:15;0;50	29129;8	7207;5;242;58;
$GPXUP;2454;10:38:16;0;50	29135;8	72054;5;244;46;
$GPXUP;2454;10:38:17;0;50	29141;8	72038;5;244;45;
$GPXUP;2454;10:38:18;0;50	29149;8	72022;5;245;54;
$GPXUP;2454;10:38:19;0;50	29159;8	72015;5;247;42;
$GPXUP;2454;10:38:20;0;50	29171;8	72013;5;248;45;
$GPXUP;2454;10:38:21;0;50	29183;8	72014;5;249;43;
$GPXUP;2454;10:38:22;0;50	29193;8	72014;5;249;41;
$GPXUP;2454;10:38:23;0;50	29205;8	72013;5;250;44;
$GPXUP;2454;10:38:24;0;50	29216;8	72004;5;250;47;
$GPXUP;2454;10:38:25;0;50	29227;8	71997;5;252;47;
$GPXUP;2454;10:38:26;0;50	29238;8	71992;5;252;46;
$GPXUP;2454;10:38:27;0;50	29252;8	71983;5;252;53;
$GPXUP;2454;10:38:28;0;50	29266;8	71977;5;252;56;
$GPXUP;2454;10:38:29;0;50	2928;8	71977;5;252;54;
$GPXUP;2454;10:38:30;0;50	29291;8	71976;5;253;44;
$GPXUP;2454;10:38:31;0;50	29301;8	71981;5;253;41;
$GPXUP;2454;10:38:32;0;50	2931;8	71991;5;253;45;
$GPXUP;2454;10:38:33;0;50	29321;8	72;5;252;46;
$GPXUP;2454;10:38:34;0;50	29332;8	72005;5;252;46;
$GPXUP;2454;10:38:35;0;50	29344;8	72007;5;252;46;
$GPXUP;2454;10:38:36;0;50	29353;8	72009;5;251;38;
$GPXUP;2454;10:38:37;0;50	29363;8	72008;5;250;37;
$GPXUP;2454;10:38:38;0;50	29374;8	72005;5;250;48;
$GPXUP;2454;10:38:39;0;50	29386;8	72001;5;249;49;
$GPXUP;2454;10:38:40;0;50	29398;8	71999;5;248;50;
$GPXUP;2454;10:38:41;0;50	29411;8	71996;5;247;49;
$GPXUP;2454;10:38:42;0;50	29423;8	71995;5;248;49;
$GPXUP;2454;10:38:43;0;50	29435;8	71996;5;247;49;
$GPXUP;2454;10:38:44;0;50	29447;8	71999;5;246;48;
$GPXUP;2454;10:38:45;0;50	29458;8	72004;5;246;48;
$GPXUP;2454;10:38:46;0;50	2947;8	72009;5;245;47;
$GPXUP;2454;10:38:47;0;50	2948;8	72018;5;246;45;
$GPXUP;2454;10:38:48;0;50	29488;8	72031;5;245;46;
$GPXUP;2454;10:38:49;0;50	29495;8	72046;5;245;47;
$GPXUP;2454;10:38:50;0;50	29499;8	72064;5;244;45;
$GPXUP;2454;10:38:51;0;50	29501;8	72081;5;243;44;
$GPXUP;2454;10:38:52;0;50	29503;8	72099;5;243;44;
$GPXUP;2454;10:38:53;0;50	29502;8	72117;5;242;46;
$GPXUP;2454;10:38:54;0;50	29501;8	72136;5;242;48;
$GPXUP;2454;10:38:55;0;50	29497;8	72155;5;241;48;
$GPXUP;2454;10:38:56;0;50	29491;8	72172;5;241;51;
$GPXUP;2454;10:38:57;0;50	2948;8	72186;5;241;54;
$GPXUP;2454;10:38:58;0;50	29469;8	72197;5;241;53;
$GPXUP;2454;10:38:59;0;50	29456;8	72204;5;241;52;
$GPXUP;2454;10:39:00;0;50	29444;8	72215;5;241;52;
$GPXUP;2454;10:39:01;0;50	29431;8	72222;5;241;55;
$GPXUP;2454;10:39:02;0;50	29418;8	72233;5;240;56;
$GPXUP;2454;10:39:03;0;50	29407;8	72245;5;240;54;
$GPXUP;2454;10:39:04;0;50	29397;8	72259;5;240;54;
$GPXUP;2454;10:39:05;0;50	29386;8	72272;5;240;54;
$GPXUP;2454;10:39:06;0;50	29373;8	72282;5;241;56;
$GPXUP;2454;10:39:07;0;50	2936;8	72291;5;241;56;
$GPXUP;2454;10:39:08;0;50	29346;8	723;5;242;56;
$GPXUP;2454;10:39:09;0;50	29334;8	72311;5;241;57;
$GPXUP;2454;10:39:10;0;50	29321;8	72321;5;242;58;
$GPXUP;2454;10:39:11;0;50	29306;8	72328;5;242;60;
$GPXUP;2454;10:39:12;0;50	29292;8	72337;5;242;58;
$GPXUP;2454;10:39:13;0;50	29279;8	72346;5;242;57;
$GPXUP;2454;10:39:14;0;50	29268;8	72359;5;243;56;
$GPXUP;2454;10:39:15;0;50	29256;8	72373;5;243;56;
$GPXUP;2454;10:39:16;0;50	29243;8	72383;5;243;58;
$GPXUP;2454;10:39:17;0;50	2923;8	72393;5;244;60;
$GPXUP;2454;10:39:18;0;50	29216;8	72402;5;244;59;
$GPXUP;2454;10:39:19;0;50	29202;8	72412;5;245;59;
$GPXUP;2454;10:39:20;0;50	29189;8	72421;5;246;60;
$GPXUP;2454;10:39:21;0;50	29175;8	72427;5;247;59;
$GPXUP;2454;10:39:22;0;50	29159;8	72431;5;248;57;
$GPXUP;2454;10:39:23;0;50	29145;8	72431;5;249;60;
$GPXUP;2454;10:39:24;0;50	29129;8	72428;5;249;64;
$GPXUP;2454;10:39:25;0;50	29113;8	72422;5;249;64;
$GPXUP;2454;10:39:26;0;50	29097;8	72418;5;249;64;
$GPXUP;2454;10:39:27;0;50	29081;8	72417;5;249;65;
$GPXUP;2454;10:39:28;0;50	29065;8	72421;5;248;66;
$GPXUP;2454;10:39:29;0;50	29049;8	72426;5;248;66;
$GPXUP;2454;10:39:30;0;50	29032;8	7243;5;247;66;
$GPXUP;2454;10:39:31;0;50	29016;8	72433;5;246;65;
$GPXUP;2454;10:39:32;0;50	29001;8	72435;5;247;61;
$GPXUP;2454;10:39:33;0;50	28985;8	72433;5;247;64;
$GPXUP;2454;10:39:34;0;50	28968;8	7243;5;247;68;
$GPXUP;2454;10:39:35;0;50	28953;8	72424;5;246;61;
$GPXUP;2454;10:39:36;0;50	2894;8	72418;5;246;56;
$GPXUP;2454;10:39:37;0;50	28927;8	72402;5;247;63;
$GPXUP;2454;10:39:38;0;50	28915;8	72385;5;246;66;
$GPXUP;2454;10:39:39;0;50	28903;8	72365;5;246;66;
$GPXUP;2454;10:39:40;0;50	2889;8	72347;5;247;68;
$GPXUP;2454;10:39:41;0;50	28879;8	72327;5;247;67;
$GPXUP;2454;10:39:42;0;50	28869;8	72305;5;247;67;
$GPXUP;2454;10:39:43;0;50	28861;8	72282;5;247;65;
$GPXUP;2454;10:39:44;0;50	28856;8	72259;5;248;61;
$GPXUP;2454;10:39:45;0;50	28854;8	72235;5;248;58;
$GPXUP;2454;10:39:46;0;50	28853;8	72213;5;249;56;
$GPXUP;2454;10:39:47;0;50	28853;8	7219;5;250;56;
$GPXUP;2454;10:39:48;0;50	28851;8	72167;5;251;57;
$GPXUP;2454;10:39:49;0;50	28846;8	72144;5;251;60;
$GPXUP;2454;10:39:50;0;50	28841;8	72121;5;251;62;
$GPXUP;2454;10:39:51;0;50	28835;8	72098;5;252;62;
$GPXUP;2454;10:39:52;0;50	28828;8	72074;5;253;64;
$GPXUP;2454;10:39:53;0;50	28823;8	7205;5;255;63;
$GPXUP;2454;10:39:54;0;50	28822;8	72028;5;257;56;
$GPXUP;2454;10:39:55;0;50	28822;8	72005;5;258;56;
$GPXUP;2454;10:39:56;0;50	28822;8	71982;5;261;58;
$GPXUP;2454;10:39:57;0;50	28819;8	71959;5;262;61;
$GPXUP;2454;10:39:58;0;50	28811;8	71937;5;263;64;
$GPXUP;2454;10:39:59;0;50	288;8	7192;5;264;66;
$GPXUP;2454;10:40:00;0;50	28786;8	71904;5;266;67;
$GPXUP;2454;10:40:01;0;50	28771;8	71891;5;266;67;
$GPXUP;2454;10:40:02;0;50	28756;8	71881;5;266;67;
$GPXUP;2454;10:40:03;0;50	28739;8	71877;5;267;67;
$GPXUP;2454;10:40:04;0;50	28724;8	71873;5;268;63;
$GPXUP;2454;10:40:05;0;50	28711;8	71873;5;269;53;
$GPXUP;2454;10:40:06;0;50	28697;8	71873;5;270;51;
$GPXUP;2454;10:40:07;0;50	28683;8	71877;5;271;57;
$GPXUP;2454;10:40:08;0;50	28671;8	71888;5;272;57;
$GPXUP;2454;10:40:09;0;50	28659;8	71902;5;273;56;
$GPXUP;2454;10:40:10;0;50	28648;8	71914;5;274;56;
$GPXUP;2454;10:40:11;0;50	28634;8	71926;5;275;60;
$GPXUP;2454;10:40:12;0;50	28619;8	71937;5;276;67;
$GPXUP;2454;10:40:13;0;50	28603;8	71946;5;276;69;
$GPXUP;2454;10:40:14;0;50	28586;8	71951;5;277;67;
$GPXUP;2454;10:40:15;0;50	2857;8	71956;5;277;64;
$GPXUP;2454;10:40:16;0;50	28555;8	71962;5;278;63;
$GPXUP;2454;10:40:17;0;50	28538;8	71963;5;278;67;
$GPXUP;2454;10:40:18;0;50	28522;8	71963;5;278;66;
$GPXUP;2454;10:40:19;0;50	28506;8	71962;5;277;66;
$GPXUP;2454;10:40:20;0;50	28489;8	71961;5;277;66;
$GPXUP;2454;10:40:21;0;50	28473;8	7196;5;276;67;
$GPXUP;2454;10:40:22;0;50	28457;8	71957;5;276;66;
$GPXUP;2454;10:40:23;0;50	2844;8	71958;5;276;64;
$GPXUP;2454;10:40:24;0;50	28425;8	7196;5;276;64;
$GPXUP;2454;10:40:25;0;50	28409;8	71957;5;275;65;
$GPXUP;2454;10:40:26;0;50	28392;8	71955;5;274;64;
$GPXUP;2454;10:40:27;0;50	28377;8	71955;5;274;62;
$GPXUP;2454;10:40:28;0;50	28362;8	71961;5;275;60;
$GPXUP;2454;10:40:29;0;50	28347;8	71965;5;274;61;
$GPXUP;2454;10:40:30;0;50	28332;8	71967;5;275;59;
$GPXUP;2454;10:40:31;0;50	28318;8	71971;5;277;58;
$GPXUP;2454;10:40:32;0;50	28305;8	7198;5;277;55;
$GPXUP;2454;10:40:33;0;50	28294;8	71993;5;279;53;
$GPXUP;2454;10:40:34;0;50	28286;8	72009;5;280;51;
$GPXUP;2454;10:40:35;0;50	28278;8	72024;5;281;50;
$GPXUP;2454;10:40:36;0;50	28269;8	72036;5;283;49;
$GPXUP;2454;10:40:37;0;50	28258;8	72047;5;284;51;
$GPXUP;2454;10:40:38;0;50	28247;8	72053;5;285;45;
$GPXUP;2454;10:40:39;0;50	28236;8	72057;5;286;46;
$GPXUP;2454;10:40:40;0;50	28226;8	72059;5;288;39;
$GPXUP;2454;10:40:41;0;50	28215;8	72056;5;289;43;
$GPXUP;2454;10:40:42;0;50	28204;8	72048;5;290;46;
$GPXUP;2454;10:40:43;0;50	28193;8	72031;5;291;55;
$GPXUP;2454;10:40:44;0;50	28185;8	72008;5;292;62;
$GPXUP;2454;10:40:45;0;50	28177;8	71984;5;294;62;
$GPXUP;2454;10:40:46;0;50	28169;8	7196;5;295;61;
$GPXUP;2454;10:40:47;0;50	28162;8	71936;5;296;62;
$GPXUP;2454;10:40:48;0;50	28158;8	71909;5;297;62;
$GPXUP;2454;10:40:49;0;50	28155;8	71883;5;298;62;
$GPXUP;2454;10:40:50;0;50	28153;8	71857;5;299;62;
$GPXUP;2454;10:40:51;0;50	28152;8	7183;5;299;63;
$GPXUP;2454;10:40:52;0;50	28149;8	71803;5;299;63;
$GPXUP;2454;10:40:53;0;50	28143;8	71778;5;298;64;
$GPXUP;2454;10:40:54;0;50	28134;8	71755;5;298;63;
$GPXUP;2454;10:40:55;0;50	28124;8	71734;5;297;64;
$GPXUP;2454;10:40:56;0;50	28114;8	71712;5;296;65;
$GPXUP;2454;10:40:57;0;50	28106;8	7169;5;296;62;
$GPXUP;2454;10:40:58;0;50	281;8	71666;5;295;63;
$GPXUP;2454;10:40:59;0;50	28094;8	71642;5;294;62;
$GPXUP;2454;10:41:00;0;50	28092;8	71616;5;292;63;
$GPXUP;2454;10:41:01;0;50	28091;8	71591;5;291;63;
$GPXUP;2454;10:41:02;0;50	28092;8	71566;5;290;63;
$GPXUP;2454;10:41:03;0;50	2809;8	7154;5;288;63;
$GPXUP;2454;10:41:04;0;50	28088;8	71514;5;287;64;
$GPXUP;2454;10:41:05;0;50	28086;8	71488;5;286;64;
$GPXUP;2454;10:41:06;0;50	28083;8	71463;5;284;65;
$GPXUP;2454;10:41:07;0;50	28082;8	71436;5;283;67;
$GPXUP;2454;10:41:08;0;50	28083;8	71408;5;282;71;
$GPXUP;2454;10:41:09;0;50	28087;8	7138;5;279;74;
$GPXUP;2454;10:41:10;0;50	28092;8	71353;5;278;74;
$GPXUP;2454;10:41:11;0;50	28099;8	71328;5;277;73;
$GPXUP;2454;10:41:12;0;50	28108;8	71305;5;275;69;
$GPXUP;2454;10:41:13;0;50	28119;8	71288;5;274;64;
$GPXUP;2454;10:41:14;0;50	28131;8	71279;5;273;57;
$GPXUP;2454;10:41:15;0;50	28144;8	71267;5;272;56;
$GPXUP;2454;10:41:16;0;50	28155;8	71255;5;272;57;
$GPXUP;2454;10:41:17;0;50	28166;8	71243;5;273;57;
$GPXUP;2454;10:41:18;0;50	28178;8	71232;5;273;58;
$GPXUP;2454;10:41:19;0;50	28191;8	71221;5;275;57;
$GPXUP;2454;10:41:20;0;50	28201;8	71207;5;275;55;
$GPXUP;2454;10:41:21;0;50	28211;8	71195;5;278;55;
$GPXUP;2454;10:41:22;0;50	2822;8	71179;5;279;55;
$GPXUP;2454;10:41:23;0;50	28231;8	71167;5;280;54;
$GPXUP;2454;10:41:24;0;50	28241;8	71156;5;281;51;
$GPXUP;2454;10:41:25;0;50	28252;8	71144;5;282;53;
$GPXUP;2454;10:41:26;0;50	28261;8	71128;5;283;51;
$GPXUP;2454;10:41:27;0;50	28269;8	71112;5;284;52;
$GPXUP;2454;10:41:28;0;50	28274;8	71093;5;284;54;
$GPXUP;2454;10:41:29;0;50	28279;8	71074;5;286;53;
$GPXUP;2454;10:41:30;0;50	28285;8	71055;5;287;53;
$GPXUP;2454;10:41:31;0;50	28291;8	71036;5;289;54;
$GPXUP;2454;10:41:32;0;50	28296;8	71017;5;291;54;
$GPXUP;2454;10:41:33;0;50	28303;8	71;5;292;51;
$GPXUP;2454;10:41:34;0;50	28311;8	70985;5;294;49;
$GPXUP;2454;10:41:35;0;50	28319;8	70972;5;295;49;
$GPXUP;2454;10:41:36;0;50	2833;8	70963;5;297;49;
$GPXUP;2454;10:41:37;0;50	28341;8	70953;5;297;50;
$GPXUP;2454;10:41:38;0;50	28351;8	70942;5;298;50;
$GPXUP;2454;10:41:39;0;50	28361;8	70931;5;299;50;
$GPXUP;2454;10:41:40;0;50	28371;8	70919;5;300;51;
$GPXUP;2454;10:41:41;0;50	2838;8	70903;5;303;51;
$GPXUP;2454;10:41:42;0;50	28387;8	70886;5;304;53;
$GPXUP;2454;10:41:43;0;50	28394;8	7087;5;306;51;
$GPXUP;2454;10:41:44;0;50	28398;8	70849;5;308;54;
$GPXUP;2454;10:41:45;0;50	28401;8	70828;5;310;57;
$GPXUP;2454;10:41:46;0;50	28402;8	70805;5;312;56;
$GPXUP;2454;10:41:47;0;50	28404;8	70784;5;313;55;
$GPXUP;2454;10:41:48;0;50	28403;8	70762;5;315;55;
$GPXUP;2454;10:41:49;0;50	28399;8	70743;5;316;53;
$GPXUP;2454;10:41:50;0;50	28389;8	70727;5;319;53;
$GPXUP;2454;10:41:51;0;50	28376;8	70716;5;319;56;
$GPXUP;2454;10:41:52;0;50	28357;8	70709;5;320;65;
$GPXUP;2454;10:41:53;0;50	28339;8	70701;5;321;68;
$GPXUP;2454;10:41:54;0;50	2832;8	70689;5;321;73;
$GPXUP;2454;10:41:55;0;50	28303;8	70675;5;323;71;
$GPXUP;2454;10:41:56;0;50	28286;8	70659;5;323;73;
$GPXUP;2454;10:41:57;0;50	2827;8	70646;5;322;69;
$GPXUP;2454;10:41:58;0;50	28251;8	70637;5;322;74;
$GPXUP;2454;10:41:59;0;50	28231;8	70628;5;321;74;
$GPXUP;2454;10:42:00;0;50	28213;8	70616;5;320;75;
$GPXUP;2454;10:42:01;0;50	28196;8	706;5;319;74;
$GPXUP;2454;10:42:02;0;50	2818;8	70583;5;318;72;
$GPXUP;2454;10:42:03;0;50	28166;8	70565;5;318;71;
$GPXUP;2454;10:42:04;0;50	28152;8	70547;5;317;70;
$GPXUP;2454;10:42:05;0;50	28138;8	70529;5;317;71;
$GPXUP;2454;10:42:06;0;50	28124;8	70509;5;316;71;
$GPXUP;2454;10:42:07;0;50	28112;8	70489;5;316;72;
$GPXUP;2454;10:42:08;0;50	28097;8	7047;5;316;72;
$GPXUP;2454;10:42:09;0;50	28082;8	70456;5;315;73;
$GPXUP;2454;10:42:10;0;50	28066;8	70441;5;315;72;
$GPXUP;2454;10:42:11;0;50	28049;8	70426;5;314;72;
$GPXUP;2454;10:42:12;0;50	28034;8	70413;5;314;71;
$GPXUP;2454;10:42:13;0;50	28017;8	70403;5;314;68;
$GPXUP;2454;10:42:14;0;50	28001;8	70392;5;315;67;
$GPXUP;2454;10:42:15;0;50	27985;8	70384;5;315;66;
$GPXUP;2454;10:42:16;0;50	27968;8	70378;5;315;66;
$GPXUP;2454;10:42:17;0;50	27951;8	70373;5;315;67;
$GPXUP;2454;10:42:18;0;50	27934;8	70367;5;316;69;
$GPXUP;2454;10:42:19;0;50	27917;8	70359;5;315;69;
$GPXUP;2454;10:42:20;0;50	27901;8	70349;5;315;68;
$GPXUP;2454;10:42:21;0;50	27885;8	70338;5;315;68;
$GPXUP;2454;10:42:22;0;50	2787;8	70325;5;314;68;
$GPXUP;2454;10:42:23;0;50	27854;8	70314;5;314;68;
$GPXUP;2454;10:42:24;0;50	27839;8	70301;5;313;68;
$GPXUP;2454;10:42:25;0;50	27823;8	70291;5;313;68;
$GPXUP;2454;10:42:26;0;50	27806;8	70284;5;313;67;
$GPXUP;2454;10:42:27;0;50	27789;8	70282;5;312;67;
$GPXUP;2454;10:42:28;0;50	27773;8	70282;5;311;66;
$GPXUP;2454;10:42:29;0;50	27755;8	70285;5;311;69;
$GPXUP;2454;10:42:30;0;50	27738;8	70289;5;311;68;
$GPXUP;2454;10:42:31;0;50	27721;8	7029;5;311;66;
$GPXUP;2454;10:42:32;0;50	27705;8	70288;5;310;62;
$GPXUP;2454;10:42:33;0;50	27689;8	70284;5;311;65;
$GPXUP;2454;10:42:34;0;50	27674;8	70274;5;310;64;
$GPXUP;2454;10:42:35;0;50	27658;8	70264;5;312;63;
$GPXUP;2454;10:42:36;0;50	27642;8	70257;5;313;63;
$GPXUP;2454;10:42:37;0;50	27627;8	70254;5;314;61;
$GPXUP;2454;10:42:38;0;50	27611;8	70252;5;316;63;
$GPXUP;2454;10:42:39;0;50	27594;8	7025;5;317;66;
$GPXUP;2454;10:42:40;0;50	27577;8	70247;5;318;69;
$GPXUP;2454;10:42:41;0;50	27559;8	70239;5;319;71;
$GPXUP;2454;10:42:42;0;50	27542;8	7023;5;319;71;
$GPXUP;2454;10:42:43;0;50	27524;8	70221;5;321;71;
$GPXUP;2454;10:42:44;0;50	27508;8	70216;5;323;65;
$GPXUP;2454;10:42:45;0;50	27492;8	70213;5;324;65;
$GPXUP;2454;10:42:46;0;50	27474;8	7021;5;326;67;
$GPXUP;2454;10:42:47;0;50	27458;8	70202;5;326;70;
$GPXUP;2454;10:42:48;0;50	27441;8	70191;5;328;73;
$GPXUP;2454;10:42:49;0;50	27424;8	70176;5;329;76;
$GPXUP;2454;10:42:50;0;50	27409;8	70159;5;329;75;
$GPXUP;2454;10:42:51;0;50	27394;8	70143;5;330;73;
$GPXUP;2454;10:42:52;0;50	2738;8	70124;5;331;73;
$GPXUP;2454;10:42:53;0;50	27367;8	70106;5;330;71;
$GPXUP;2454;10:42:54;0;50	27352;8	70093;5;331;68;
$GPXUP;2454;10:42:55;0;50	27335;8	70083;5;331;71;
$GPXUP;2454;10:42:56;0;50	27318;8	70075;5;330;71;
$GPXUP;2454;10:42:57;0;50	273;8	70068;5;331;72;
$GPXUP;2454;10:42:58;0;50	27284;8	70055;5;330;74;
$GPXUP;2454;10:42:59;0;50	27271;8	70043;5;330;73;
$GPXUP;2454;10:43:00;0;50	27255;8	70028;5;331;70;
$GPXUP;2454;10:43:01;0;50	2724;8	70016;5;330;69;
$GPXUP;2454;10:43:02;0;50	27224;8	70006;5;331;67;
$GPXUP;2454;10:43:03;0;50	27208;8	70001;5;330;64;
$GPXUP;2454;10:43:04;0;50	27192;8	7;5;331;61;
$GPXUP;2454;10:43:05;0;50	27176;8	69998;5;332;59;
$GPXUP;2454;10:43:06;0;50	27162;8	69995;5;333;59;
$GPXUP;2454;10:43:07;0;50	27146;8	69991;5;334;59;
$GPXUP;2454;10:43:08;0;50	27131;8	69988;5;334;61;
$GPXUP;2454;10:43:09;0;50	27114;8	69983;5;335;65;
$GPXUP;2454;10:43:10;0;50	27096;8	69979;5;335;71;
$GPXUP;2454;10:43:11;0;50	27078;8	69974;5;335;72;
$GPXUP;2454;10:43:12;0;50	2706;8	69972;5;335;71;
$GPXUP;2454;10:43:13;0;50	27042;8	69973;5;335;68;
$GPXUP;2454;10:43:14;0;50	27025;8	69974;5;335;66;
$GPXUP;2454;10:43:15;0;50	27009;8	69976;5;334;64;
$GPXUP;2454;10:43:16;0;50	26993;8	69974;5;335;63;
$GPXUP;2454;10:43:17;0;50	26978;8	69969;5;334;66;
$GPXUP;2454;10:43:18;0;50	26962;8	6996;5;333;67;
$GPXUP;2454;10:43:19;0;50	26945;8	69953;5;331;68;
$GPXUP;2454;10:43:20;0;50	26929;8	6995;5;331;67;
$GPXUP;2454;10:43:21;0;50	26911;8	69948;5;330;67;
$GPXUP;2454;10:43:22;0;50	26894;8	69947;5;329;66;
$GPXUP;2454;10:43:23;0;50	26877;8	69941;5;327;71;
$GPXUP;2454;10:43:24;0;50	26862;8	6993;5;327;69;
$GPXUP;2454;10:43:25;0;50	26846;8	69918;5;326;69;
$GPXUP;2454;10:43:26;0;50	2683;8	69909;5;325;69;
$GPXUP;2454;10:43:27;0;50	26814;8	69903;5;325;68;
$GPXUP;2454;10:43:28;0;50	26797;8	699;5;324;66;
$GPXUP;2454;10:43:29;0;50	2678;8	699;5;324;67;
$GPXUP;2454;10:43:30;0;50	26763;8	69898;5;322;68;
$GPXUP;2454;10:43:31;0;50	26746;8	69895;5;321;68;
$GPXUP;2454;10:43:32;0;50	26729;8	69893;5;320;68;
$GPXUP;2454;10:43:33;0;50	26712;8	69886;5;320;69;
$GPXUP;2454;10:43:34;0;50	26696;8	69875;5;320;72;
$GPXUP;2454;10:43:35;0;50	26681;8	69859;5;319;73;
$GPXUP;2454;10:43:36;0;50	26665;8	69845;5;319;72;
$GPXUP;2454;10:43:37;0;50	26649;8	69832;5;319;70;
$GPXUP;2454;10:43:38;0;50	26633;8	69821;5;319;68;
$GPXUP;2454;10:43:39;0;50	26618;8	69812;5;319;66;
$GPXUP;2454;10:43:40;0;50	26602;8	69808;5;318;63;
$GPXUP;2454;10:43:41;0;50	26586;8	69809;5;319;64;
$GPXUP;2454;10:43:42;0;50	26569;8	6981;5;318;66;
$GPXUP;2454;10:43:43;0;50	26552;8	69812;5;318;66;
$GPXUP;2454;10:43:44;0;50	26536;8	69817;5;318;63;
$GPXUP;2454;10:43:45;0;50	26522;8	69825;5;318;59;
$GPXUP;2454;10:43:46;0;50	26509;8	69832;5;319;56;
$GPXUP;2454;10:43:47;0;50	26496;8	6984;5;319;53;
$GPXUP;2454;10:43:48;0;50	26484;8	69843;5;318;52;
$GPXUP;2454;10:43:49;0;50	26469;8	6984;5;320;57;
$GPXUP;2454;10:43:50;0;50	26457;8	69832;5;320;53;
$GPXUP;2454;10:43:51;0;50	26443;8	69812;5;321;68;
$GPXUP;2454;10:43:52;0;50	26431;8	69797;5;321;57;
$GPXUP;2454;10:43:53;0;50	26419;8	69782;5;323;56;
$GPXUP;2454;10:43:54;0;50	26406;8	69773;5;324;51;
$GPXUP;2454;10:43:55;0;50	2639;8	69761;5;325;64;
$GPXUP;2454;10:43:56;0;50	26375;8	69746;5;325;67;
$GPXUP;2454;10:43:57;0;50	26361;8	69727;5;326;70;
$GPXUP;2454;10:43:58;0;50	26348;8	69708;5;327;68;
$GPXUP;2454;10:43:59;0;50	26334;8	69691;5;328;66;
$GPXUP;2454;10:44:00;0;50	26319;8	69678;5;329;64;
$GPXUP;2454;10:44:01;0;50	26303;8	69669;5;331;65;
$GPXUP;2454;10:44:02;0;50	26287;8	69656;5;330;69;
$GPXUP;2454;10:44:03;0;50	26272;8	69641;5;331;72;
$GPXUP;2454;10:44:04;0;50	26257;8	69625;5;332;70;
$GPXUP;2454;10:44:05;0;50	26241;8	69613;5;333;65;
$GPXUP;2454;10:44:06;0;50	26225;8	69606;5;335;62;
$GPXUP;2454;10:44:07;0;50	26209;8	69602;5;336;64;
$GPXUP;2454;10:44:08;0;50	26192;8	69591;5;335;69;
$GPXUP;2454;10:44:09;0;50	26176;8	69577;5;335;73;
$GPXUP;2454;10:44:10;0;50	26162;8	69559;5;335;72;
$GPXUP;2454;10:44:11;0;50	26148;8	69542;5;335;70;
$GPXUP;2454;10:44:12;0;50	26134;8	69525;5;334;73;
$GPXUP;2454;10:44:13;0;50	26118;8	69508;5;334;74;
$GPXUP;2454;10:44:14;0;50	26104;8	69488;5;333;74;
$GPXUP;2454;10:44:15;0;50	26091;8	69467;5;333;72;
$GPXUP;2454;10:44:16;0;50	26079;8	69448;5;331;71;
$GPXUP;2454;10:44:17;0;50	26065;8	69428;5;331;73;
$GPXUP;2454;10:44:18;0;50	26052;8	69408;5;329;74;
$GPXUP;2454;10:44:19;0;50	26038;8	69388;5;328;73;
$GPXUP;2454;10:44:20;0;50	26022;8	69373;5;327;73;
$GPXUP;2454;10:44:21;0;50	26007;8	69357;5;325;73;
$GPXUP;2454;10:44:22;0;50	2599;8	69344;5;325;71;
$GPXUP;2454;10:44:23;0;50	25975;8	6933;5;324;69;
$GPXUP;2454;10:44:24;0;50	25962;8	69312;5;325;67;
$GPXUP;2454;10:44:25;0;50	25949;8	69294;5;325;66;
$GPXUP;2454;10:44:26;0;50	25938;8	69277;5;324;64;
$GPXUP;2454;10:44:27;0;50	25928;8	69255;5;324;69;
$GPXUP;2454;10:44:28;0;50	25916;8	69234;5;324;67;
$GPXUP;2454;10:44:29;0;50	25905;8	69215;5;325;66;
$GPXUP;2454;10:44:30;0;50	25893;8	69196;5;325;66;
$GPXUP;2454;10:44:31;0;50	25882;8	69176;5;325;66;
$GPXUP;2454;10:44:32;0;50	2587;8	69158;5;325;66;
$GPXUP;2454;10:44:33;0;50	25859;8	69137;5;326;67;
$GPXUP;2454;10:44:34;0;50	25847;8	69118;5;326;67;
$GPXUP;2454;10:44:35;0;50	25835;8	691;5;327;67;
$GPXUP;2454;10:44:36;0;50	25822;8	69085;5;327;66;
$GPXUP;2454;10:44:37;0;50	25808;8	6907;5;327;67;
$GPXUP;2454;10:44:38;0;50	25791;8	69057;5;326;69;
$GPXUP;2454;10:44:39;0;50	25776;8	69043;5;326;71;
$GPXUP;2454;10:44:40;0;50	2576;8	69025;5;326;76;
$GPXUP;2454;10:44:41;0;50	25747;8	69005;5;326;76;
$GPXUP;2454;10:44:42;0;50	25737;8	68982;5;325;71;
$GPXUP;2454;10:44:43;0;50	25728;8	68959;5;326;69;
$GPXUP;2454;10:44:44;0;50	25718;8	68935;5;326;70;
$GPXUP;2454;10:44:45;0;50	25708;8	68912;5;326;70;
$GPXUP;2454;10:44:46;0;50	25697;8	68893;5;327;67;
$GPXUP;2454;10:44:47;0;50	25684;8	68877;5;328;65;
$GPXUP;2454;10:44:48;0;50	2567;8	68865;5;329;62;
$GPXUP;2454;10:44:49;0;50	25655;8	68857;5;330;65;
$GPXUP;2454;10:44:50;0;50	25638;8	68849;5;331;71;
$GPXUP;2454;10:44:51;0;50	2562;8	68839;5;330;75;
$GPXUP;2454;10:44:52;0;50	25602;8	68829;5;330;76;
$GPXUP;2454;10:44:53;0;50	25584;8	68821;5;330;75;
$GPXUP;2454;10:44:54;0;50	25566;8	68818;5;330;74;
$GPXUP;2454;10:44:55;0;50	25548;8	68814;5;329;73;
$GPXUP;2454;10:44:56;0;50	2553;8	6881;5;329;72;
$GPXUP;2454;10:44:57;0;50	25512;8	68803;5;330;72;
$GPXUP;2454;10:44:58;0;50	25493;8	6879;5;329;80;
$GPXUP;2454;10:44:59;0;50	25474;8	68774;5;329;87;
$GPXUP;2454;10:45:00;0;50	25455;8	68756;5;328;90;
$GPXUP;2454;10:45:01;0;50	25435;8	68737;5;327;88;
$GPXUP;2454;10:45:02;0;50	25416;8	68723;5;326;85;
$GPXUP;2454;10:45:03;0;50	25398;8	68705;5;325;86;
$GPXUP;2454;10:45:04;0;50	25382;8	68684;5;324;84;
$GPXUP;2454;10:45:05;0;50	25366;8	68661;5;323;84;
$GPXUP;2454;10:45:06;0;50	2535;8	6864;5;322;82;
$GPXUP;2454;10:45:07;0;50	25336;8	68618;5;321;80;
$GPXUP;2454;10:45:08;0;50	25321;8	68597;5;321;79;
$GPXUP;2454;10:45:09;0;50	25307;8	68574;5;321;78;
$GPXUP;2454;10:45:10;0;50	25294;8	68551;5;321;78;
$GPXUP;2454;10:45:11;0;50	25283;8	68526;5;320;78;
$GPXUP;2454;10:45:12;0;50	25272;8	685;5;320;77;
$GPXUP;2454;10:45:13;0;50	25261;8	68477;5;319;76;
$GPXUP;2454;10:45:14;0;50	25249;8	68453;5;319;74;
$GPXUP;2454;10:45:15;0;50	25235;8	68432;5;319;74;
$GPXUP;2454;10:45:16;0;50	25221;8	68414;5;319;72;
$GPXUP;2454;10:45:17;0;50	25208;8	68395;5;320;73;
$GPXUP;2454;10:45:18;0;50	25196;8	68372;5;321;73;
$GPXUP;2454;10:45:19;0;50	25184;8	6835;5;321;72;
$GPXUP;2454;10:45:20;0;50	25172;8	6833;5;322;72;
$GPXUP;2454;10:45:21;0;50	25159;8	68309;5;322;71;
$GPXUP;2454;10:45:22;0;50	25148;8	68287;5;323;72;
$GPXUP;2454;10:45:23;0;50	25138;8	68264;5;324;71;
$GPXUP;2454;10:45:24;0;50	25129;8	6824;5;324;69;
$GPXUP;2454;10:45:25;0;50	25119;8	68219;5;325;67;
$GPXUP;2454;10:45:26;0;50	25107;8	68199;5;326;66;
$GPXUP;2454;10:45:27;0;50	25094;8	68183;5;327;68;
$GPXUP;2454;10:45:28;0;50	2508;8	68166;5;327;69;
$GPXUP;2454;10:45:29;0;50	25064;8	68152;5;326;71;
$GPXUP;2454;10:45:30;0;50	25048;8	68139;5;325;71;
$GPXUP;2454;10:45:31;0;50	25032;8	68128;5;324;71;
$GPXUP;2454;10:45:32;0;50	25015;8	68112;5;324;76;
$GPXUP;2454;10:45:33;0;50	25002;8	68094;5;325;71;
$GPXUP;2454;10:45:34;0;50	2499;8	68075;5;325;69;
$GPXUP;2454;10:45:35;0;50	24978;8	68056;5;324;68;
$GPXUP;2454;10:45:36;0;50	24965;8	68039;5;325;67;
$GPXUP;2454;10:45:37;0;50	2495;8	68026;5;324;68;
$GPXUP;2454;10:45:38;0;50	24934;8	68013;5;325;70;
$GPXUP;2454;10:45:39;0;50	24921;8	67997;5;324;71;
$GPXUP;2454;10:45:40;0;50	24908;8	67979;5;325;70;
$GPXUP;2454;10:45:41;0;50	24894;8	67962;5;325;69;
$GPXUP;2454;10:45:42;0;50	24879;8	67948;5;324;70;
$GPXUP;2454;10:45:43;0;50	24864;8	67934;5;323;72;
$GPXUP;2454;10:45:44;0;50	24848;8	6792;5;321;71;
$GPXUP;2454;10:45:45;0;50	24832;8	67906;5;320;72;
$GPXUP;2454;10:45:46;0;50	24816;8	67889;5;318;74;
$GPXUP;2454;10:45:47;0;50	24801;8	67875;5;317;74;
$GPXUP;2454;10:45:48;0;50	24784;8	67862;5;315;73;
$GPXUP;2454;10:45:49;0;50	24766;8	67854;5;313;74;
$GPXUP;2454;10:45:50;0;50	24748;8	67848;5;311;73;
$GPXUP;2454;10:45:51;0;50	2473;8	67844;5;308;72;
$GPXUP;2454;10:45:52;0;50	24713;8	67841;5;307;70;
$GPXUP;2454;10:45:53;0;50	24696;8	67835;5;305;68;
$GPXUP;2454;10:45:54;0;50	24679;8	67828;5;303;71;
$GPXUP;2454;10:45:55;0;50	24663;8	67819;5;302;70;
$GPXUP;2454;10:45:56;0;50	24646;8	67814;5;301;68;
$GPXUP;2454;10:45:57;0;50	24629;8	67809;5;299;69;
$GPXUP;2454;10:45:58;0;50	24613;8	67804;5;299;68;
$GPXUP;2454;10:45:59;0;50	24596;8	67796;5;298;66;
$GPXUP;2454;10:46:00;0;50	24582;8	67788;5;297;64;
$GPXUP;2454;10:46:01;0;50	24566;8	6778;5;297;64;
$GPXUP;2454;10:46:02;0;50	24551;8	67772;5;297;63;
$GPXUP;2454;10:46:03;0;50	24535;8	67763;5;297;65;
$GPXUP;2454;10:46:04;0;50	2452;8	67751;5;297;68;
$GPXUP;2454;10:46:05;0;50	24504;8	67739;5;296;72;
$GPXUP;2454;10:46:06;0;50	24489;8	67723;5;296;74;
$GPXUP;2454;10:46:07;0;50	24473;8	67705;5;295;75;
$GPXUP;2454;10:46:08;0;50	2446;8	67687;5;294;72;
$GPXUP;2454;10:46:09;0;50	24447;8	67669;5;294;68;
$GPXUP;2454;10:46:10;0;50	24434;8	67657;5;294;59;
$GPXUP;2454;10:46:11;0;50	24418;8	67645;5;295;66;
$GPXUP;2454;10:46:12;0;50	24404;8	67631;5;295;67;
$GPXUP;2454;10:46:13;0;50	24389;8	67617;5;296;67;
$GPXUP;2454;10:46:14;0;50	24375;8	67603;5;297;67;
$GPXUP;2454;10:46:15;0;50	24361;8	67586;5;298;69;
$GPXUP;2454;10:46:16;0;50	24349;8	67568;5;299;69;
$GPXUP;2454;10:46:17;0;50	24336;8	67549;5;300;71;
$GPXUP;2454;10:46:18;0;50	24324;8	67528;5;300;72;
$GPXUP;2454;10:46:19;0;50	2431;8	67508;5;301;72;
$GPXUP;2454;10:46:20;0;50	24296;8	67493;5;303;70;
$GPXUP;2454;10:46:21;0;50	24281;8	67481;5;303;66;
$GPXUP;2454;10:46:22;0;50	24264;8	67477;5;304;63;
$GPXUP;2454;10:46:23;0;50	24249;8	67468;5;304;63;
$GPXUP;2454;10:46:24;0;50	24234;8	67458;5;306;66;
$GPXUP;2454;10:46:25;0;50	2422;8	67446;5;306;60;
$GPXUP;2454;10:46:26;0;50	24208;8	6743;5;308;64;
$GPXUP;2454;10:46:27;0;50	24195;8	67414;5;308;67;
$GPXUP;2454;10:46:28;0;50	2418;8	67398;5;308;69;
$GPXUP;2454;10:46:29;0;50	24165;8	67386;5;308;68;
$GPXUP;2454;10:46:30;0;50	24151;8	67372;5;308;69;
$GPXUP;2454;10:46:31;0;50	24136;8	67356;5;309;69;
$GPXUP;2454;10:46:32;0;50	24123;8	67337;5;308;71;
$GPXUP;2454;10:46:33;0;50	24112;8	67315;5;308;72;
$GPXUP;2454;10:46:34;0;50	24099;8	67294;5;308;73;
$GPXUP;2454;10:46:35;0;50	24085;8	67278;5;308;69;
$GPXUP;2454;10:46:36;0;50	2407;8	67266;5;307;68;
$GPXUP;2454;10:46:37;0;50	24055;8	67256;5;307;64;
$GPXUP;2454;10:46:38;0;50	24038;8	6725;5;307;64;
$GPXUP;2454;10:46:39;0;50	24023;8	67244;5;307;62;
$GPXUP;2454;10:46:40;0;50	24008;8	67231;5;307;65;
$GPXUP;2454;10:46:41;0;50	23993;8	6722;5;307;67;
$GPXUP;2454;10:46:42;0;50	23978;8	67207;5;307;70;
$GPXUP;2454;10:46:43;0;50	23963;8	67193;5;307;70;
$GPXUP;2454;10:46:44;0;50	23949;8	67175;5;307;70;
$GPXUP;2454;10:46:45;0;50	23936;8	6716;5;308;66;
$GPXUP;2454;10:46:46;0;50	23924;8	67149;5;309;58;
$GPXUP;2454;10:46:47;0;50	2391;8	67142;5;309;60;
$GPXUP;2454;10:46:48;0;50	23894;8	6713;5;310;67;
$GPXUP;2454;10:46:49;0;50	2388;8	67116;5;311;69;
$GPXUP;2454;10:46:50;0;50	23866;8	671;5;310;70;
$GPXUP;2454;10:46:51;0;50	23854;8	67082;5;311;68;
$GPXUP;2454;10:46:52;0;50	23841;8	67065;5;311;65;
$GPXUP;2454;10:46:53;0;50	23828;8	67051;5;312;66;
$GPXUP;2454;10:46:54;0;50	23815;8	67035;5;312;67;
$GPXUP;2454;10:46:55;0;50	23802;8	67017;5;313;69;
$GPXUP;2454;10:46:56;0;50	23789;8	67003;5;313;68;
$GPXUP;2454;10:46:57;0;50	23774;8	66987;5;313;67;
$GPXUP;2454;10:46:58;0;50	23761;8	66971;5;314;69;
$GPXUP;2454;10:46:59;0;50	23748;8	66953;5;314;69;
$GPXUP;2454;10:47:00;0;50	23735;8	66933;5;313;70;
$GPXUP;2454;10:47:01;0;50	23721;8	66915;5;313;72;
$GPXUP;2454;10:47:02;0;50	23706;8	669;5;312;70;
$GPXUP;2454;10:47:03;0;50	23691;8	66886;5;313;70;
$GPXUP;2454;10:47:04;0;50	23675;8	66873;5;312;69;
$GPXUP;2454;10:47:05;0;50	2366;8	6686;5;311;68;
$GPXUP;2454;10:47:06;0;50	23644;8	66848;5;310;68;
$GPXUP;2454;10:47:07;0;50	2363;8	66833;5;309;71;
$GPXUP;2454;10:47:08;0;50	23615;8	66813;5;308;74;
$GPXUP;2454;10:47:09;0;50	23601;8	66792;5;306;75;
$GPXUP;2454;10:47:10;0;50	23587;8	66774;5;305;73;
$GPXUP;2454;10:47:11;0;50	23572;8	66759;5;304;67;
$GPXUP;2454;10:47:12;0;50	23556;8	6675;5;304;68;
$GPXUP;2454;10:47:13;0;50	23539;8	66746;5;303;66;
$GPXUP;2454;10:47:14;0;50	23522;8	66744;5;302;66;
$GPXUP;2454;10:47:15;0;50	23506;8	66741;5;302;65;
$GPXUP;2454;10:47:16;0;50	2349;8	66736;5;301;61;
$GPXUP;2454;10:47:17;0;50	23475;8	66729;5;299;64;
$GPXUP;2454;10:47:18;0;50	23459;8	66721;5;299;65;
$GPXUP;2454;10:47:19;0;50	23443;8	66705;5;299;74;
$GPXUP;2454;10:47:20;0;50	23429;8	66685;5;297;74;
$GPXUP;2454;10:47:21;0;50	23414;8	66669;5;296;72;
$GPXUP;2454;10:47:22;0;50	23397;8	66656;5;294;69;
$GPXUP;2454;10:47:23;0;50	23381;8	66645;5;292;70;
$GPXUP;2454;10:47:24;0;50	23366;8	66631;5;291;71;
$GPXUP;2454;10:47:25;0;50	23351;8	66616;5;289;71;
$GPXUP;2454;10:47:26;0;50	23336;8	66599;5;287;71;
$GPXUP;2454;10:47:27;0;50	23321;8	66583;5;284;72;
$GPXUP;2454;10:47:28;0;50	23305;8	66569;5;281;74;
$GPXUP;2454;10:47:29;0;50	23288;8	66559;5;278;74;
$GPXUP;2454;10:47:30;0;50	23271;8	66548;5;276;73;
$GPXUP;2454;10:47:31;0;50	23255;8	66535;5;274;71;
$GPXUP;2454;10:47:32;0;50	23239;8	66524;5;272;71;
$GPXUP;2454;10:47:33;0;50	23222;8	66513;5;269;71;
$GPXUP;2454;10:47:34;0;50	23205;8	66505;5;267;73;
$GPXUP;2454;10:47:35;0;50	23187;8	66497;5;264;74;
$GPXUP;2454;10:47:36;0;50	23169;8	66485;5;262;76;
$GPXUP;2454;10:47:37;0;50	23152;8	6647;5;259;75;
$GPXUP;2454;10:47:38;0;50	23136;8	66455;5;257;73;
$GPXUP;2454;10:47:39;0;50	23121;8	66441;5;256;74;
$GPXUP;2454;10:47:40;0;50	23104;8	66427;5;254;73;
$GPXUP;2454;10:47:41;0;50	23088;8	66414;5;252;70;
$GPXUP;2454;10:47:42;0;50	23072;8	66403;5;252;68;
$GPXUP;2454;10:47:43;0;50	23056;8	66394;5;251;67;
$GPXUP;2454;10:47:44;0;50	2304;8	66386;5;249;68;
$GPXUP;2454;10:47:45;0;50	23023;8	66377;5;249;69;
$GPXUP;2454;10:47:46;0;50	23007;8	66368;5;248;69;
$GPXUP;2454;10:47:47;0;50	2299;8	6636;5;248;66;
$GPXUP;2454;10:47:48;0;50	22974;8	66356;5;247;61;
$GPXUP;2454;10:47:49;0;50	22959;8	66356;5;247;61;
$GPXUP;2454;10:47:50;0;50	22944;8	66357;5;246;61;
$GPXUP;2454;10:47:51;0;50	2293;8	66365;5;246;59;
$GPXUP;2454;10:47:52;0;50	22916;8	66374;5;245;56;
$GPXUP;2454;10:47:53;0;50	22903;8	66384;5;245;59;
$GPXUP;2454;10:47:54;0;50	22889;8	66393;5;243;61;
$GPXUP;2454;10:47:55;0;50	22874;8	66404;5;243;64;
$GPXUP;2454;10:47:56;0;50	22861;8	66416;5;242;58;
$GPXUP;2454;10:47:57;0;50	22848;8	66425;5;242;57;
$GPXUP;2454;10:47:58;0;50	22834;8	6643;5;241;57;
$GPXUP;2454;10:47:59;0;50	2282;8	66435;5;241;56;
$GPXUP;2454;10:48:00;0;50	22806;8	66441;5;240;56;
$GPXUP;2454;10:48:01;0;50	22794;8	66448;5;240;56;
$GPXUP;2454;10:48:02;0;50	2278;8	66459;5;239;58;
$GPXUP;2454;10:48:03;0;50	22766;8	66468;5;238;60;
$GPXUP;2454;10:48:04;0;50	22752;8	66476;5;237;61;
$GPXUP;2454;10:48:05;0;50	22738;8	66488;5;236;62;
$GPXUP;2454;10:48:06;0;50	22724;8	66497;5;236;61;
$GPXUP;2454;10:48:07;0;50	22708;8	66503;5;235;67;
$GPXUP;2454;10:48:08;0;50	22692;8	66504;5;234;62;
$GPXUP;2454;10:48:09;0;50	22677;8	66507;5;235;59;
$GPXUP;2454;10:48:10;0;50	22663;8	6651;5;234;57;
$GPXUP;2454;10:48:11;0;50	2265;8	66512;5;234;51;
$GPXUP;2454;10:48:12;0;50	22637;8	66506;5;233;53;
$GPXUP;2454;10:48:13;0;50	22625;8	66495;5;234;56;
$GPXUP;2454;10:48:14;0;50	22613;8	66483;5;235;58;
$GPXUP;2454;10:48:15;0;50	22601;8	66469;5;235;57;
$GPXUP;2454;10:48:16;0;50	22588;8	66457;5;235;57;
$GPXUP;2454;10:48:17;0;50	22576;8	66445;5;236;59;
$GPXUP;2454;10:48:18;0;50	22564;8	66431;5;236;59;
$GPXUP;2454;10:48:19;0;50	22552;8	66417;5;237;58;
$GPXUP;2454;10:48:20;0;50	2254;8	66404;5;237;58;
$GPXUP;2454;10:48:21;0;50	22527;8	66393;5;237;59;
$GPXUP;2454;10:48:22;0;50	22512;8	66384;5;238;61;
$GPXUP;2454;10:48:23;0;50	22497;8	66375;5;237;63;
$GPXUP;2454;10:48:24;0;50	22483;8	66365;5;238;62;
$GPXUP;2454;10:48:25;0;50	22469;8	66354;5;238;62;
$GPXUP;2454;10:48:26;0;50	22455;8	66341;5;239;63;
$GPXUP;2454;10:48:27;0;50	22442;8	66327;5;239;63;
$GPXUP;2454;10:48:28;0;50	22428;8	66315;5;239;64;
$GPXUP;2454;10:48:29;0;50	22412;8	66307;5;238;65;
$GPXUP;2454;10:48:30;0;50	22397;8	66299;5;238;65;
$GPXUP;2454;10:48:31;0;50	22379;8	66294;5;238;67;
$GPXUP;2454;10:48:32;0;50	22363;8	66282;5;237;70;
$GPXUP;2454;10:48:33;0;50	22346;8	66274;5;236;71;
$GPXUP;2454;10:48:34;0;50	22329;8	66265;5;235;72;
$GPXUP;2454;10:48:35;0;50	22311;8	66256;5;234;73;
$GPXUP;2454;10:48:36;0;50	22294;8	66246;5;233;73;
$GPXUP;2454;10:48:37;0;50	22276;8	66237;5;233;74;
$GPXUP;2454;10:48:38;0;50	22258;8	66228;5;231;72;
$GPXUP;2454;10:48:39;0;50	22241;8	66227;5;230;69;
$GPXUP;2454;10:48:40;0;50	22221;8	66226;5;229;76;
$GPXUP;2454;10:48:41;0;50	22203;8	66229;5;228;75;
$GPXUP;2454;10:48:42;0;50	22184;8	66233;5;227;72;
$GPXUP;2454;10:48:43;0;50	22167;8	6624;5;225;73;
$GPXUP;2454;10:48:44;0;50	22149;8	66248;5;223;71;
$GPXUP;2454;10:48:45;0;50	22134;8	66258;5;222;64;
$GPXUP;2454;10:48:46;0;50	22122;8	66272;5;219;59;
$GPXUP;2454;10:48:47;0;50	22111;8	66289;5;218;57;
$GPXUP;2454;10:48:48;0;50	22101;8	66307;5;216;61;
$GPXUP;2454;10:48:49;0;50	22087;8	66321;5;214;66;
$GPXUP;2454;10:48:50;0;50	22074;8	66338;5;212;65;
$GPXUP;2454;10:48:51;0;50	22062;8	66358;5;211;67;
$GPXUP;2454;10:48:52;0;50	22051;8	66379;5;209;69;
$GPXUP;2454;10:48:53;0;50	22037;8	66397;5;208;70;
$GPXUP;2454;10:48:54;0;50	22024;8	66409;5;206;64;
$GPXUP;2454;10:48:55;0;50	22009;8	66417;5;206;63;
$GPXUP;2454;10:48:56;0;50	21994;8	66425;5;205;63;
$GPXUP;2454;10:48:57;0;50	21981;8	66435;5;206;59;
$GPXUP;2454;10:48:58;0;50	2197;8	66447;5;206;55;
$GPXUP;2454;10:48:59;0;50	21958;8	66458;5;206;54;
$GPXUP;2454;10:49:00;0;50	21946;8	66466;5;205;52;
$GPXUP;2454;10:49:01;0;50	21933;8	6647;5;207;52;
$GPXUP;2454;10:49:02;0;50	2192;8	66471;5;207;55;
$GPXUP;2454;10:49:03;0;50	21906;8	66465;5;207;59;
$GPXUP;2454;10:49:04;0;50	21892;8	66457;5;209;62;
$GPXUP;2454;10:49:05;0;50	21878;8	66447;5;209;64;
$GPXUP;2454;10:49:06;0;50	21864;8	66433;5;209;66;
$GPXUP;2454;10:49:07;0;50	21851;8	66418;5;209;68;
$GPXUP;2454;10:49:08;0;50	21839;8	66401;5;210;65;
$GPXUP;2454;10:49:09;0;50	21827;8	66386;5;209;62;
$GPXUP;2454;10:49:10;0;50	21814;8	66374;5;211;58;
$GPXUP;2454;10:49:11;0;50	21801;8	66365;5;212;57;
$GPXUP;2454;10:49:12;0;50	21789;8	66352;5;213;58;
$GPXUP;2454;10:49:13;0;50	21777;8	66339;5;213;59;
$GPXUP;2454;10:49:14;0;50	21765;8	66324;5;213;64;
$GPXUP;2454;10:49:15;0;50	21751;8	66309;5;213;67;
$GPXUP;2454;10:49:16;0;50	21738;8	66293;5;212;68;
$GPXUP;2454;10:49:17;0;50	21725;8	66277;5;211;68;
$GPXUP;2454;10:49:18;0;50	21711;8	66262;5;211;67;
$GPXUP;2454;10:49:19;0;50	21697;8	66248;5;210;67;
$GPXUP;2454;10:49:20;0;50	21683;8	66235;5;210;66;
$GPXUP;2454;10:49:21;0;50	21669;8	6622;5;209;65;
$GPXUP;2454;10:49:22;0;50	21657;8	66202;5;209;66;
$GPXUP;2454;10:49:23;0;50	21645;8	66183;5;209;67;
$GPXUP;2454;10:49:24;0;50	21632;8	66167;5;209;68;
$GPXUP;2454;10:49:25;0;50	21617;8	66154;5;208;68;
$GPXUP;2454;10:49:26;0;50	21602;8	66142;5;208;65;
$GPXUP;2454;10:49:27;0;50	21587;8	66133;5;207;64;
$GPXUP;2454;10:49:28;0;50	21572;8	66123;5;207;66;
$GPXUP;2454;10:49:29;0;50	21556;8	66115;5;206;66;
$GPXUP;2454;10:49:30;0;50	2154;8	66107;5;206;66;
$GPXUP;2454;10:49:31;0;50	21525;8	66101;5;205;65;
$GPXUP;2454;10:49:32;0;50	21509;8	66101;5;205;60;
$GPXUP;2454;10:49:33;0;50	21495;8	66097;5;206;58;
$GPXUP;2454;10:49:34;0;50	21481;8	6609;5;206;58;
$GPXUP;2454;10:49:35;0;50	21467;8	66082;5;205;59;
$GPXUP;2454;10:49:36;0;50	21453;8	66074;5;205;60;
$GPXUP;2454;10:49:37;0;50	21438;8	66067;5;204;62;
$GPXUP;2454;10:49:38;0;50	21422;8	66061;5;202;65;
$GPXUP;2454;10:49:39;0;50	21408;8	66053;5;202;62;
$GPXUP;2454;10:49:40;0;50	21393;8	66042;5;201;64;
$GPXUP;2454;10:49:41;0;50	2138;8	66031;5;200;61;
$GPXUP;2454;10:49:42;0;50	21366;8	66017;5;200;60;
$GPXUP;2454;10:49:43;0;50	21354;8	66004;5;201;61;
$GPXUP;2454;10:49:44;0;50	21341;8	6599;5;201;60;
$GPXUP;2454;10:49:45;0;50	21329;8	65979;5;201;58;
$GPXUP;2454;10:49:46;0;50	21316;8	65969;5;202;58;
$GPXUP;2454;10:49:47;0;50	21304;8	65955;5;202;59;
$GPXUP;2454;10:49:48;0;50	21291;8	65942;5;202;60;
$GPXUP;2454;10:49:49;0;50	21278;8	6593;5;202;60;
$GPXUP;2454;10:49:50;0;50	21266;8	65912;5;203;63;
$GPXUP;2454;10:49:51;0;50	21255;8	65895;5;204;65;
$GPXUP;2454;10:49:52;0;50	21243;8	65878;5;203;64;
$GPXUP;2454;10:49:53;0;50	2123;8	65862;5;204;64;
$GPXUP;2454;10:49:54;0;50	21215;8	65852;5;204;64;
$GPXUP;2454;10:49:55;0;50	212;8	65845;5;205;64;
$GPXUP;2454;10:49:56;0;50	21183;8	65844;5;206;65;
$GPXUP;2454;10:49:57;0;50	21168;8	65849;5;205;58;
$GPXUP;2454;10:49:58;0;50	21157;8	65858;5;205;46;
$GPXUP;2454;10:49:59;0;50	21148;8	65869;5;206;42;
$GPXUP;2454;10:50:00;0;50	21141;8	65885;5;206;42;
$GPXUP;2454;10:50:01;0;50	21139;8	65904;5;206;40;
$GPXUP;2454;10:50:02;0;50	21139;8	6592;5;206;35;
$GPXUP;2454;10:50:03;0;50	21139;8	6593;5;206;20;
$GPXUP;2454;10:50:04;0;50	21141;8	6593;5;206;4;
$GPXUP;2454;10:50:05;0;50	21144;8	65925;5;206;11;
$GPXUP;2454;10:50:06;0;50	21147;8	65912;5;206;30;
$GPXUP;2454;10:50:07;0;50	21147;8	65892;5;207;47;
$GPXUP;2454;10:50:08;0;50	21143;8	65868;5;207;56;
$GPXUP;2454;10:50:09;0;50	21137;8	65844;5;206;61;
$GPXUP;2454;10:50:10;0;50	21132;8	65819;5;206;64;
$GPXUP;2454;10:50:11;0;50	21126;8	65796;5;206;62;
$GPXUP;2454;10:50:12;0;50	21123;8	65773;5;206;58;
$GPXUP;2454;10:50:13;0;50	21123;8	65747;5;206;58;
$GPXUP;2454;10:50:14;0;50	21123;8	65722;5;205;64;
$GPXUP;2454;10:50:15;0;50	21125;8	65694;5;204;66;
$GPXUP;2454;10:50:16;0;50	21127;8	65666;5;204;66;
$GPXUP;2454;10:50:17;0;50	21131;8	65643;5;203;60;
$GPXUP;2454;10:50:18;0;50	21133;8	65618;5;202;58;
$GPXUP;2454;10:50:19;0;50	21134;8	65597;5;201;52;
$GPXUP;2454;10:50:20;0;50	21135;8	65578;5;202;42;
$GPXUP;2454;10:50:21;0;50	21137;8	65563;5;201;39;
$GPXUP;2454;10:50:22;0;50	21137;8	65549;5;201;34;
$GPXUP;2454;10:50:23;0;50	21136;8	65543;5;201;19;
$GPXUP;2454;10:50:24;0;50	21136;8	65543;5;202;2;
$GPXUP;2454;10:50:25;0;50	21137;8	65545;5;201;0;
$GPXUP;2454;10:50:26;0;50	21137;8	65546;5;202;0;
$GPXUP;2454;10:50:27;0;50	21137;8	65548;5;202;0;
$GPXUP;2454;10:50:28;0;50	21138;8	65549;5;202;0;
$GPXUP;2454;10:50:29;0;50	21138;8	65549;5;202;0;
$GPXUP;2454;10:50:30;0;50	21139;8	65551;5;201;0;
$GPXUP;2454;10:50:31;0;50	21138;8	65552;5;201;0;
$GPXUP;2454;10:50:32;0;50	21139;8	65554;5;201;0;
$GPXUP;2454;10:50:33;0;50	21139;8	65554;5;201;0;
$GPXUP;2454;10:50:34;0;50	21139;8	65555;5;199;0;
$GPXUP;2454;10:50:35;0;50	21139;8	65555;5;199;0;
$GPXUP;2454;10:50:36;0;50	2114;8	65555;5;199;0;
$GPXUP;2454;10:50:37;0;50	2114;8	65557;5;199;0;
$GPXUP;2454;10:50:38;0;50	2114;8	65557;5;198;0;
$GPXUP;2454;10:50:39;0;50	2114;8	65557;5;197;0;
$GPXUP;2454;10:50:40;0;50	2114;8	65559;5;197;0;
$GPXUP;2454;10:50:41;0;50	2114;8	65559;5;197;0;
$GPXUP;2454;10:50:42;0;50	21141;8	65559;5;196;0;
$GPXUP;2454;10:50:43;0;50	2114;8	65559;5;196;0;
$GPXUP;2454;10:50:44;0;50	21141;8	6556;5;195;0;
$GPXUP;2454;10:50:45;0;50	21141;8	6556;5;195;0;
$GPXUP;2454;10:50:46;0;50	21141;8	6556;5;195;0;
$GPXUP;2454;10:50:47;0;50	21141;8	6556;5;195;0;
$GPXUP;2454;10:50:48;0;50	21141;8	65562;5;195;0;
$GPXUP;2454;10:50:49;0;50	21142;8	65562;5;194;0;
$GPXUP;2454;10:50:50;0;50	21142;8	65562;5;194;0;
$GPXUP;2454;10:50:51;0;50	21142;8	65562;5;194;0;
$GPXUP;2454;10:50:52;0;50	21141;8	65562;5;194;0;
$GPXUP;2454;10:50:53;0;50	21141;8	65563;5;194;0;
$GPXUP;2454;10:50:54;0;50	21141;8	65563;5;194;0;
$GPXUP;2454;10:50:55;0;50	21141;8	65563;5;194;0;
$GPXUP;2454;10:50:56;0;50	21141;8	65563;5;194;0;
$GPXUP;2454;10:50:57;0;50	21141;8	65563;5;194;0;
$GPXUP;2454;10:50:58;0;50	21142;8	65564;5;193;0;
$GPXUP;2454;10:50:59;0;50	21142;8	65564;5;193;0;
$GPXUP;2454;10:51:00;0;50	21142;8	65564;5;193;0;
$GPXUP;2454;10:51:01;0;50	21141;8	65565;5;193;0;
$GPXUP;2454;10:51:02;0;50	21141;8	65565;5;193;0;
$GPXUP;2454;10:51:03;0;50	21141;8	65565;5;193;0;
$GPXUP;2454;10:51:04;0;50	21141;8	65565;5;193;0;
$GPXUP;2454;10:51:05;0;50	21141;8	65565;5;194;0;
$GPXUP;2454;10:51:06;0;50	21141;8	65565;5;194;0;
$GPXUP;2454;10:51:07;0;50	21141;8	65565;5;194;0;
$GPXUP;2454;10:51:08;0;50	21141;8	65565;5;194;0;
$GPXUP;2454;10:51:09;0;50	21141;8	65565;5;194;0;
$GPXUP;2454;10:51:10;0;50	21141;8	65565;5;194;0;
$GPXUP;2454;10:51:11;0;50	21141;8	65565;5;194;0;
$GPXUP;2454;10:51:12;0;50	2114;8	65566;5;195;0;
$GPXUP;2454;10:51:13;0;50	2114;8	65566;5;195;0;
$GPXUP;2454;10:51:14;0;50	2114;8	65566;5;195;0;
$GPXUP;2454;10:51:15;0;50	2114;8	65566;5;195;0;
$GPXUP;2454;10:51:16;0;50	2114;8	65566;5;195;0;
$GPXUP;2454;10:51:17;0;50	2114;8	65566;5;195;0;
$GPXUP;2454;10:51:18;0;50	21139;8	65566;5;195;0;
$GPXUP;2454;10:51:19;0;50	2114;8	65566;5;196;0;
$GPXUP;2454;10:51:20;0;50	2114;8	65566;5;196;0;
$GPXUP;2454;10:51:21;0;50	2114;8	65566;5;196;0;
$GPXUP;2454;10:51:22;0;50	21139;8	65566;5;197;0;
$GPXUP;2454;10:51:23;0;50	21139;8	65566;5;197;0;
$GPXUP;2454;10:51:24;0;50	21139;8	65566;5;197;0;
$GPXUP;2454;10:51:25;0;50	21139;8	65566;5;197;0;
$GPXUP;2454;10:51:26;0;50	21139;8	65566;5;197;0;
$GPXUP;2454;10:51:27;0;50	21139;8	65565;5;197;0;
$GPXUP;2454;10:51:28;0;50	21139;8	65565;5;197;0;
$GPXUP;2454;10:51:29;0;50	21139;8	65565;5;197;0;
$GPXUP;2454;10:51:30;0;50	21139;8	65565;5;197;0;
$GPXUP;2454;10:51:31;0;50	21139;8	65565;5;197;0;
$GPXUP;2454;10:51:32;0;50	21139;8	65565;5;197;0;
$GPXUP;2454;10:51:33;0;50	21139;8	65565;5;197;0;
$GPXUP;2454;10:51:34;0;50	21138;8	65565;5;198;0;
$GPXUP;2454;10:51:35;0;50	21138;8	65565;5;198;0;
$GPXUP;2454;10:51:36;0;50	21138;8	65565;5;198;0;
$GPXUP;2454;10:51:37;0;50	21138;8	65565;5;199;0;
$GPXUP;2454;10:51:38;0;50	21138;8	65565;5;199;0;
$GPXUP;2454;10:51:39;0;50	21138;8	65565;5;199;0;
$GPXUP;2454;10:51:40;0;50	21138;8	65566;5;199;0;
$GPXUP;2454;10:51:41;0;50	21138;8	65566;5;199;0;
$GPXUP;2454;10:51:42;0;50	21138;8	65566;5;199;0;
$GPXUP;2454;10:51:43;0;50	21138;8	65566;5;199;0;
$GPXUP;2454;10:51:44;0;50	21137;8	65566;5;199;0;
$GPXUP;2454;10:51:45;0;50	21137;8	65566;5;199;0;
$GPXUP;2454;10:51:46;0;50	21137;8	65566;5;199;0;
$GPXUP;2454;10:51:47;0;50	21137;8	65566;5;199;0;
$GPXUP;2454;10:51:48;0;50	21137;8	65566;5;199;0;
$GPXUP;2454;10:51:49;0;50	21137;8	65566;5;199;0;
$GPXUP;2454;10:51:50;0;50	21137;8	65566;5;199;0;
$GPXUP;2454;10:51:51;0;50	21137;8	65566;5;199;0;
$GPXUP;2454;10:51:52;0;50	21137;8	65566;5;199;0;
$GPXUP;2454;10:51:53;0;50	21137;8	65566;5;199;0;
$GPXUP;2454;10:51:54;0;50	21137;8	65566;5;199;0;
$GPXUP;2454;10:51:55;0;50	21136;8	65566;5;198;0;
$GPXUP;2454;10:51:56;0;50	21136;8	65566;5;198;0;
$GPXUP;2454;10:51:57;0;50	21136;8	65566;5;198;0;
$GPXUP;2454;10:51:58;0;50	21136;8	65566;5;198;0;
$GPXUP;2454;10:51:59;0;50	21136;8	65566;5;198;0;
$GPXUP;2454;10:52:00;0;50	21136;8	65566;5;198;0;
$GPXUP;2454;10:52:01;0;50	21136;8	65566;5;198;0;
$GPXUP;2454;10:52:02;0;50	21136;8	65566;5;198;0;
$GPXUP;2454;10:52:03;0;50	21137;8	65566;5;199;0;
$GPXUP;2454;10:52:04;0;50	21137;8	65566;5;199;0;
$GPXUP;2454;10:52:05;0;50	21136;8	65566;5;199;0;
$GPXUP;2454;10:52:06;0;50	21136;8	65566;5;199;0;
$GPXUP;2454;10:52:07;0;50	21136;8	65566;5;199;0;
$GPXUP;2454;10:52:08;0;50	21136;8	65566;5;199;0;
$GPXUP;2454;10:52:09;0;50	21136;8	65566;5;199;0;
$GPXUP;2454;10:52:10;0;50	21136;8	65566;5;199;0;
$GPXUP;2454;10:52:11;0;50	21136;8	65565;5;198;0;
$GPXUP;2454;10:52:12;0;50	21136;8	65565;5;198;0;
$GPXUP;2454;10:52:13;0;50	21136;8	65565;5;197;0;
$GPXUP;2454;10:52:14;0;50	21136;8	65565;5;197;0;
$GPXUP;2454;10:52:15;0;50	21136;8	65565;5;197;0;
$GPXUP;2454;10:52:16;0;50	21136;8	65565;5;197;0;
$GPXUP;2454;10:52:17;0;50	21136;8	65565;5;197;0;
$GPXUP;2454;10:52:18;0;50	21135;8	65565;5;196;0;
$GPXUP;2454;10:52:19;0;50	21135;8	65565;5;196;0;
$GPXUP;2454;10:52:20;0;50	21135;8	65565;5;196;0;
$GPXUP;2454;10:52:21;0;50	21135;8	65565;5;196;0;
$GPXUP;2454;10:52:22;0;50	21136;8	65564;5;196;0;
$GPXUP;2454;10:52:23;0;50	21135;8	65563;5;197;0;
$GPXUP;2454;10:52:24;0;50	21135;8	65563;5;197;0;
$GPXUP;2454;10:52:25;0;50	21135;8	65563;5;197;0;
$GPXUP;2454;10:52:26;0;50	21135;8	65563;5;198;0;
$GPXUP;2454;10:52:27;0;50	21135;8	65563;5;198;0;
$GPXUP;2454;10:52:28;0;50	21135;8	65563;5;198;0;
$GPXUP;2454;10:52:29;0;50	21135;8	65563;5;198;0;
$GPXUP;2454;10:52:30;0;50	21135;8	65563;5;198;0;
$GPXUP;2454;10:52:31;0;50	21135;8	65563;5;198;0;
$GPXUP;2454;10:52:32;0;50	21134;8	65563;5;197;0;
$GPXUP;2454;10:52:33;0;50	21134;8	65563;5;197;0;
$GPXUP;2454;10:52:34;0;50	21134;8	65563;5;197;0;
$GPXUP;2454;10:52:35;0;50	21134;8	65563;5;197;0;
$GPXUP;2454;10:52:36;0;50	21135;8	65563;5;197;0;
$GPXUP;2454;10:52:37;0;50	21135;8	65563;5;197;0;
$GPXUP;2454;10:52:38;0;50	21135;8	65563;5;197;0;
$GPXUP;2454;10:52:39;0;50	21134;8	65563;5;197;0;
$GPXUP;2454;10:52:40;0;50	21135;8	65563;5;197;0;
$GPXUP;2454;10:52:41;0;50	21135;8	65563;5;197;0;
$GPXUP;2454;10:52:42;0;50	21135;8	65563;5;197;0;
$GPXUP;2454;10:52:43;0;50	21134;8	65563;5;197;0;
$GPXUP;2454;10:52:44;0;50	21134;8	65563;5;197;0;
$GPXUP;2454;10:52:45;0;50	21134;8	65563;5;197;0;
$GPXUP;2454;10:52:46;0;50	21135;8	65563;5;198;0;
$GPXUP;2454;10:52:47;0;50	21135;8	65563;5;198;0;
$GPXUP;2454;10:52:48;0;50	21135;8	65563;5;198;0;
$GPXUP;2454;10:52:49;0;50	21135;8	65563;5;198;0;
$GPXUP;2454;10:52:50;0;50	21135;8	65562;5;198;0;
$GPXUP;2454;10:52:51;0;50	21135;8	65562;5;198;0;
$GPXUP;2454;10:52:52;0;50	21135;8	65562;5;198;0;
$GPXUP;2454;10:52:53;0;50	21135;8	65562;5;198;0;
$GPXUP;2454;10:52:54;0;50	21135;8	65562;5;198;0;
$GPXUP;2454;10:52:55;0;50	21135;8	65562;5;199;0;
$GPXUP;2454;10:52:56;0;50	21135;8	65562;5;200;0;
$GPXUP;2454;10:52:57;0;50	21135;8	65562;5;200;0;
$GPXUP;2454;10:52:58;0;50	21135;8	65562;5;200;0;
$GPXUP;2454;10:52:59;0;50	21135;8	65562;5;200;0;
$GPXUP;2454;10:53:00;0;50	21135;8	65562;5;200;0;
$GPXUP;2454;10:53:01;0;50	21135;8	65562;5;200;0;
$GPXUP;2454;10:53:02;0;50	21135;8	65562;5;200;0;
$GPXUP;2454;10:53:03;0;50	21135;8	65562;5;200;0;
$GPXUP;2454;10:53:04;0;50	21135;8	65562;5;200;0;
$GPXUP;2454;10:53:05;0;50	21135;8	65562;5;200;0;
$GPXUP;2454;10:53:06;0;50	21135;8	65562;5;200;0;
$GPXUP;2454;10:53:07;0;50	21135;8	65562;5;200;0;
$GPXUP;2454;10:53:08;0;50	21135;8	65562;5;200;0;
$GPXUP;2454;10:53:09;0;50	21135;8	65562;5;200;0;
$GPXUP;2454;10:53:10;0;50	21135;8	65562;5;200;0;
$GPXUP;2454;10:53:11;0;50	21135;8	65562;5;200;0;
$GPXUP;2454;10:53:12;0;50	21135;8	65562;5;200;0;
$GPXUP;2454;10:53:13;0;50	21135;8	65562;5;200;0;
$GPXUP;2454;10:53:14;0;50	21135;8	65562;5;200;0;
$GPXUP;2454;10:53:15;0;50	21135;8	65562;5;200;0;
$GPXUP;2454;10:53:16;0;50	21135;8	65562;5;199;0;
$GPXUP;2454;10:53:17;0;50	21135;8	65562;5;199;0;
$GPXUP;2454;10:53:18;0;50	21135;8	65562;5;199;0;
$GPXUP;2454;10:53:19;0;50	21135;8	65563;5;199;0;
$GPXUP;2454;10:53:20;0;50	21136;8	65563;5;200;0;
$GPXUP;2454;10:53:21;0;50	21136;8	65563;5;200;0;
$GPXUP;2454;10:53:22;0;50	21136;8	65563;5;200;0;
$GPXUP;2454;10:53:23;0;50	21135;8	65563;5;200;0;
$GPXUP;2454;10:53:24;0;50	21135;8	65563;5;200;0;
$GPXUP;2454;10:53:25;0;50	21136;8	65563;5;201;0;
$GPXUP;2454;10:53:26;0;50	21136;8	65563;5;201;0;
$GPXUP;2454;10:53:27;0;50	21136;8	65563;5;201;0;
$GPXUP;2454;10:53:28;0;50	21136;8	65563;5;201;0;
$GPXUP;2454;10:53:29;0;50	21136;8	65563;5;202;0;
$GPXUP;2454;10:53:30;0;50	21136;8	65563;5;202;0;
$GPXUP;2454;10:53:31;0;50	21136;8	65563;5;203;0;
$GPXUP;2454;10:53:32;0;50	21136;8	65563;5;203;0;
$GPXUP;2454;10:53:33;0;50	21136;8	65563;5;203;0;
$GPXUP;2454;10:53:34;0;50	21136;8	65564;5;203;0;
$GPXUP;2454;10:53:35;0;50	21136;8	65564;5;203;0;
$GPXUP;2454;10:53:36;0;50	21137;8	65564;5;204;0;
$GPXUP;2454;10:53:37;0;50	21137;8	65564;5;204;0;
$GPXUP;2454;10:53:38;0;50	21137;8	65564;5;204;0;
$GPXUP;2454;10:53:39;0;50	21137;8	65564;5;204;0;
$GPXUP;2454;10:53:40;0;50	21137;8	65564;5;204;0;
$GPXUP;2454;10:53:41;0;50	21137;8	65564;5;206;0;
$GPXUP;2454;10:53:42;0;50	21137;8	65564;5;206;0;
$GPXUP;2454;10:53:43;0;50	21137;8	65564;5;206;0;
$GPXUP;2454;10:53:44;0;50	21137;8	65564;5;206;0;
$GPXUP;2454;10:53:45;0;50	21137;8	65564;5;206;0;
$GPXUP;2454;10:53:46;0;50	21137;8	65564;5;205;0;
$GPXUP;2454;10:53:47;0;50	21137;8	65564;5;205;0;
$GPXUP;2454;10:53:48;0;50	21137;8	65564;5;205;0;
$GPXUP;2454;10:53:49;0;50	21137;8	65564;5;205;0;
$GPXUP;2454;10:53:50;0;50	21137;8	65564;5;204;0;
$GPXUP;2454;10:53:51;0;50	21137;8	65566;5;204;0;
$GPXUP;2454;10:53:52;0;50	21137;8	65566;5;204;0;
$GPXUP;2454;10:53:53;0;50	21137;8	65566;5;204;0;
$GPXUP;2454;10:53:54;0;50	21137;8	65566;5;202;0;
$GPXUP;2454;10:53:55;0;50	21137;8	65566;5;202;0;
$GPXUP;2454;10:53:56;0;50	21137;8	65566;5;202;0;
$GPXUP;2454;10:53:57;0;50	21137;8	65566;5;202;0;
$GPXUP;2454;10:53:58;0;50	21137;8	65566;5;202;0;
$GPXUP;2454;10:53:59;0;50	21138;8	65566;5;201;0;
$GPXUP;2454;10:54:00;0;50	21138;8	65566;5;201;0;
$GPXUP;2454;10:54:01;0;50	21138;8	65566;5;201;0;
$GPXUP;2454;10:54:02;0;50	21138;8	65566;5;201;0;
$GPXUP;2454;10:54:03;0;50	21138;8	65566;5;201;0;
$GPXUP;2454;10:54:04;0;50	21138;8	65566;5;200;0;
$GPXUP;2454;10:54:05;0;50	21138;8	65566;5;199;0;
$GPXUP;2454;10:54:06;0;50	21138;8	65568;5;200;0;
$GPXUP;2454;10:54:07;0;50	21138;8	65568;5;200;0;
$GPXUP;2454;10:54:08;0;50	21138;8	65568;5;200;0;
$GPXUP;2454;10:54:09;0;50	21138;8	65568;5;200;0;
$GPXUP;2454;10:54:10;0;50	21138;8	65568;5;200;0;
$GPXUP;2454;10:54:11;0;50	21138;8	65568;5;200;0;
$GPXUP;2454;10:54:12;0;50	21138;8	65568;5;200;0;
$GPXUP;2454;10:54:13;0;50	21138;8	65568;5;200;0;
$GPXUP;2454;10:54:14;0;50	21138;8	65568;5;200;0;
$GPXUP;2454;10:54:15;0;50	21138;8	65568;5;200;0;
$GPXUP;2454;10:54:16;0;50	21138;8	65568;5;200;0;
$GPXUP;2454;10:54:17;0;50	21138;8	65568;5;199;0;
$GPXUP;2454;10:54:18;0;50	21138;8	65568;5;199;0;
$GPXUP;2454;10:54:19;0;50	21138;8	65568;5;199;0;
$GPXUP;2454;10:54:20;0;50	21138;8	65568;5;199;0;
$GPXUP;2454;10:54:21;0;50	21138;8	65568;5;200;0;
$GPXUP;2454;10:54:22;0;50	21138;8	65568;5;200;0;
$GPXUP;2454;10:54:23;0;50	21138;8	65566;5;200;0;
$GPXUP;2454;10:54:24;0;50	21138;8	65566;5;200;0;
$GPXUP;2454;10:54:25;0;50	21138;8	65566;5;200;0;
$GPXUP;2454;10:54:26;0;50	21138;8	65566;5;200;0;
$GPXUP;2454;10:54:27;0;50	21138;8	65566;5;200;0;
$GPXUP;2454;10:54:28;0;50	21138;8	65566;5;200;0;
$GPXUP;2454;10:54:29;0;50	21138;8	65565;5;200;0;
$GPXUP;2454;10:54:30;0;50	21138;8	65565;5;200;0;
$GPXUP;2454;10:54:31;0;50	21138;8	65565;5;200;0;
$GPXUP;2454;10:54:32;0;50	21138;8	65565;5;200;0;
$GPXUP;2454;10:54:33;0;50	21138;8	65565;5;200;0;
$GPXUP;2454;10:54:34;0;50	21138;8	65565;5;200;0;
$GPXUP;2454;10:54:35;0;50	21138;8	65565;5;200;1;
$GPXUP;2454;10:54:36;0;50	21138;8	65565;5;200;0;
$GPXUP;2454;10:54:37;0;50	21138;8	65565;5;200;0;
$GPXUP;2454;10:54:38;0;50	21138;8	65565;5;201;0;
$GPXUP;2454;10:54:39;0;50	21138;8	65565;5;201;0;
$GPXUP;2454;10:54:40;0;50	21138;8	65565;5;201;0;
$GPXUP;2454;10:54:41;0;50	21138;8	65565;5;201;0;
$GPXUP;2454;10:54:42;0;50	21138;8	65563;5;201;0;
$GPXUP;2454;10:54:43;0;50	21137;8	65563;5;201;0;
$GPXUP;2454;10:54:44;0;50	21138;8	65563;5;202;0;
$GPXUP;2454;10:54:45;0;50	21138;8	65563;5;202;0;
$GPXUP;2454;10:54:46;0;50	21137;8	65563;5;203;0;
$GPXUP;2454;10:54:47;0;50	21137;8	65563;5;203;0;
$GPXUP;2454;10:54:48;0;50	21136;8	65563;5;203;0;
$GPXUP;2454;10:54:49;0;50	21136;8	65563;5;203;0;
$GPXUP;2454;10:54:50;0;50	21137;8	65563;5;204;0;
$GPXUP;2454;10:54:51;0;50	21136;8	65563;5;205;0;
$GPXUP;2454;10:54:52;0;50	21136;8	65561;5;205;0;
$GPXUP;2454;10:54:53;0;50	21136;8	65561;5;205;0;
$GPXUP;2454;10:54:54;0;50	21136;8	65561;5;205;0;
$GPXUP;2454;10:54:55;0;50	21136;8	65561;5;205;0;
$GPXUP;2454;10:54:56;0;50	21136;8	65561;5;205;0;
$GPXUP;2454;10:54:57;0;50	21136;8	65561;5;205;0;
$GPXUP;2454;10:54:58;0;50	21136;8	65561;5;205;0;
$GPXUP;2454;10:54:59;0;50	21136;8	65561;5;205;0;
$GPXUP;2454;10:55:00;0;50	21136;8	65561;5;205;0;
$GPXUP;2454;10:55:01;0;50	21136;8	65561;5;206;0;
$GPXUP;2454;10:55:02;0;50	21135;8	65561;5;207;0;
$GPXUP;2454;10:55:03;0;50	21135;8	65561;5;207;0;
$GPXUP;2454;10:55:04;0;50	21135;8	65561;5;207;0;
$GPXUP;2454;10:55:05;0;50	21135;8	65561;5;207;0;
$GPXUP;2454;10:55:06;0;50	21136;8	65559;5;207;0;
$GPXUP;2454;10:55:07;0;50	21136;8	65559;5;207;0;
$GPXUP;2454;10:55:08;0;50	21136;8	65559;5;207;0;
$GPXUP;2454;10:55:09;0;50	21136;8	65559;5;207;0;
$GPXUP;2454;10:55:10;0;50	21136;8	65559;5;207;0;
$GPXUP;2454;10:55:11;0;50	21136;8	65559;5;207;0;
$GPXUP;2454;10:55:12;0;50	21136;8	65559;5;207;0;
$GPXUP;2454;10:55:13;0;50	21136;8	65561;5;206;0;
$GPXUP;2454;10:55:14;0;50	21136;8	65561;5;206;0;
$GPXUP;2454;10:55:15;0;50	21136;8	65561;5;206;0;
$GPXUP;2454;10:55:16;0;50	21136;8	65561;5;206;0;
$GPXUP;2454;10:55:17;0;50	21136;8	65561;5;206;0;
$GPXUP;2454;10:55:18;0;50	21136;8	65561;5;206;0;
$GPXUP;2454;10:55:19;0;50	21136;8	65561;5;206;0;
$GPXUP;2454;10:55:20;0;50	21136;8	65561;5;206;0;
$GPXUP;2454;10:55:21;0;50	21136;8	65561;5;206;0;
$GPXUP;2454;10:55:22;0;50	21136;8	65561;5;206;0;
$GPXUP;2454;10:55:23;0;50	21136;8	65561;5;206;0;
$GPXUP;2454;10:55:24;0;50	21136;8	65561;5;206;0;
$GPXUP;2454;10:55:25;0;50	21135;8	65562;5;205;0;
$GPXUP;2454;10:55:26;0;50	21135;8	65562;5;205;0;
$GPXUP;2454;10:55:27;0;50	21135;8	65562;5;205;0;
$GPXUP;2454;10:55:28;0;50	21136;8	65563;5;205;0;
$GPXUP;2454;10:55:29;0;50	21136;8	65563;5;205;0;
$GPXUP;2454;10:55:30;0;50	21136;8	65563;5;205;0;
$GPXUP;2454;10:55:31;0;50	21136;8	65563;5;205;0;
$GPXUP;2454;10:55:32;0;50	21136;8	65563;5;205;0;
$GPXUP;2454;10:55:33;0;50	21136;8	65563;5;205;0;
$GPXUP;2454;10:55:34;0;50	21136;8	65563;5;205;0;
$GPXUP;2454;10:55:35;0;50	21136;8	65563;5;205;0;
$GPXUP;2454;10:55:36;0;50	21136;8	65563;5;203;0;
$GPXUP;2454;10:55:37;0;50	21136;8	65564;5;203;0;
$GPXUP;2454;10:55:38;0;50	21136;8	65564;5;203;0;
$GPXUP;2454;10:55:39;0;50	21136;8	65564;5;203;0;
$GPXUP;2454;10:55:40;0;50	21137;8	65564;5;203;0;
$GPXUP;2454;10:55:41;0;50	21136;8	65564;5;202;0;
$GPXUP;2454;10:55:42;0;50	21136;8	65564;5;202;0;
$GPXUP;2454;10:55:43;0;50	21136;8	65564;5;202;0;
$GPXUP;2454;10:55:44;0;50	21136;8	65564;5;202;0;
$GPXUP;2454;10:55:45;0;50	21136;8	65565;5;201;0;
$GPXUP;2454;10:55:46;0;50	21136;8	65565;5;201;0;
$GPXUP;2454;10:55:47;0;50	21136;8	65565;5;201;0;
$GPXUP;2454;10:55:48;0;50	21136;8	65565;5;201;0;
$GPXUP;2454;10:55:49;0;50	21136;8	65565;5;201;0;
$GPXUP;2454;10:55:50;0;50	21136;8	65565;5;199;0;
$GPXUP;2454;10:55:51;0;50	21136;8	65565;5;199;0;
$GPXUP;2454;10:55:52;0;50	21136;8	65565;5;199;0;
$GPXUP;2454;10:55:53;0;50	21136;8	65565;5;199;0;
$GPXUP;2454;10:55:54;0;50	21136;8	65565;5;199;0;
$GPXUP;2454;10:55:55;0;50	21136;8	65565;5;199;0;
$GPXUP;2454;10:55:56;0;50	21136;8	65565;5;199;0;
$GPXUP;2454;10:55:57;0;50	21136;8	65565;5;199;0;
$GPXUP;2454;10:55:58;0;50	21137;8	65565;5;199;0;
$GPXUP;2454;10:55:59;0;50	21137;8	65565;5;199;0;
$GPXUP;2454;10:56:00;0;50	21137;8	65565;5;199;0;
$GPXUP;2454;10:56:01;0;50	21137;8	65565;5;199;0;
$GPXUP;2454;10:56:02;0;50	21137;8	65565;5;198;0;
$GPXUP;2454;10:56:03;0;50	21137;8	65565;5;199;0;
$GPXUP;2454;10:56:04;0;50	21137;8	65565;5;199;0;
$GPXUP;2454;10:56:05;0;50	21136;8	65565;5;199;0;
$GPXUP;2454;10:56:06;0;50	21137;8	65565;5;200;0;
$GPXUP;2454;10:56:07;0;50	21136;8	65565;5;201;0;
$GPXUP;2454;10:56:08;0;50	21137;8	65565;5;201;0;
$GPXUP;2454;10:56:09;0;50	21137;8	65564;5;203;0;
$GPXUP;2454;10:56:10;0;50	21137;8	65564;5;203;0;
$GPXUP;2454;10:56:11;0;50	21137;8	65564;5;204;0;
$GPXUP;2454;10:56:12;0;50	21137;8	65564;5;204;0;
$GPXUP;2454;10:56:13;0;50	21137;8	65564;5;206;0;
$GPXUP;2454;10:56:14;0;50	21137;8	65564;5;206;0;
$GPXUP;2454;10:56:15;0;50	21137;8	65564;5;206;0;
$GPXUP;2454;10:56:16;0;50	21137;8	65564;5;206;0;
$GPXUP;2454;10:56:17;0;50	21137;8	65564;5;206;0;
$GPXUP;2454;10:56:18;0;50	21137;8	65564;5;207;0;
$GPXUP;2454;10:56:19;0;50	21137;8	65564;5;207;0;
$GPXUP;2454;10:56:20;0;50	21137;8	65564;5;207;0;
$GPXUP;2454;10:56:21;0;50	21137;8	65562;5;207;0;
$GPXUP;2454;10:56:22;0;50	21137;8	65562;5;207;0;
$GPXUP;2454;10:56:23;0;50	21137;8	65563;5;206;0;
$GPXUP;2454;10:56:24;0;50	21137;8	65563;5;206;0;
$GPXUP;2454;10:56:25;0;50	21137;8	65563;5;206;0;
$GPXUP;2454;10:56:26;0;50	21137;8	65563;5;206;0;
$GPXUP;2454;10:56:27;0;50	21138;8	65563;5;206;0;
$GPXUP;2454;10:56:28;0;50	21137;8	65563;5;205;0;
$GPXUP;2454;10:56:29;0;50	21137;8	65563;5;205;0;
$GPXUP;2454;10:56:30;0;50	21137;8	65563;5;205;0;
$GPXUP;2454;10:56:31;0;50	21138;8	65563;5;204;0;
$GPXUP;2454;10:56:32;0;50	21138;8	65563;5;204;0;
$GPXUP;2454;10:56:33;0;50	21138;8	65563;5;204;0;
$GPXUP;2454;10:56:34;0;50	21138;8	65563;5;204;0;
$GPXUP;2454;10:56:35;0;50	21138;8	65563;5;203;0;
$GPXUP;2454;10:56:36;0;50	21138;8	65563;5;203;0;
$GPXUP;2454;10:56:37;0;50	21138;8	65563;5;203;0;
$GPXUP;2454;10:56:38;0;50	21139;8	65563;5;202;0;
$GPXUP;2454;10:56:39;0;50	21138;8	65563;5;201;0;
$GPXUP;2454;10:56:40;0;50	21138;8	65563;5;201;0;
$GPXUP;2454;10:56:41;0;50	21139;8	65564;5;201;0;
$GPXUP;2454;10:56:42;0;50	21139;8	65564;5;201;0;
$GPXUP;2454;10:56:43;0;50	21139;8	65564;5;201;0;
$GPXUP;2454;10:56:44;0;50	21139;8	65564;5;201;0;
$GPXUP;2454;10:56:45;0;50	21138;8	65564;5;200;0;
$GPXUP;2454;10:56:46;0;50	21138;8	65564;5;200;0;
$GPXUP;2454;10:56:47;0;50	21138;8	65564;5;200;0;
$GPXUP;2454;10:56:48;0;50	21138;8	65564;5;200;0;
$GPXUP;2454;10:56:49;0;50	21138;8	65564;5;200;1;
$GPXUP;2454;10:56:50;0;50	21138;8	65565;5;200;0;
$GPXUP;2454;10:56:51;0;50	21138;8	65565;5;200;0;
$GPXUP;2454;10:56:52;0;50	21138;8	65565;5;201;0;
$GPXUP;2454;10:56:53;0;50	21138;8	65565;5;201;0;
$GPXUP;2454;10:56:54;0;50	21138;8	65565;5;201;0;
$GPXUP;2454;10:56:55;0;50	21138;8	65565;5;201;0;
$GPXUP;2454;10:56:56;0;50	21138;8	65565;5;201;0;
$GPXUP;2454;10:56:57;0;50	21137;8	65565;5;201;0;
$GPXUP;2454;10:56:58;0;50	21137;8	65565;5;201;0;
$GPXUP;2454;10:56:59;0;50	21137;8	65565;5;201;0;
$GPXUP;2454;10:57:00;0;50	21137;8	65565;5;201;0;
$GPXUP;2454;10:57:01;0;50	21136;8	65564;5;202;0;
$GPXUP;2454;10:57:02;0;50	21136;8	65564;5;202;0;
$GPXUP;2454;10:57:03;0;50	21136;8	65564;5;202;0;
$GPXUP;2454;10:57:04;0;50	21136;8	65564;5;202;0;
$GPXUP;2454;10:57:05;0;50	21136;8	65564;5;203;0;
$GPXUP;2454;10:57:06;0;50	21136;8	65564;5;203;0;
$GPXUP;2454;10:57:07;0;50	21136;8	65564;5;203;0;
$GPXUP;2454;10:57:08;0;50	21136;8	65564;5;203;0;
$GPXUP;2454;10:57:09;0;50	21135;8	65564;5;204;0;
$GPXUP;2454;10:57:10;0;50	21135;8	65564;5;204;0;
$GPXUP;2454;10:57:11;0;50	21135;8	65564;5;204;0;
$GPXUP;2454;10:57:12;0;50	21135;8	65564;5;204;0;
$GPXUP;2454;10:57:13;0;50	21136;8	65563;5;204;0;
$GPXUP;2454;10:57:14;0;50	21135;8	65562;5;205;0;
$GPXUP;2454;10:57:15;0;50	21135;8	65562;5;205;0;
$GPXUP;2454;10:57:16;0;50	21135;8	65562;5;205;0;
$GPXUP;2454;10:57:17;0;50	21135;8	65562;5;205;0;
$GPXUP;2454;10:57:18;0;50	21135;8	65562;5;205;0;
$GPXUP;2454;10:57:19;0;50	21135;8	65562;5;205;0;
$GPXUP;2454;10:57:20;0;50	21135;8	65562;5;206;0;
$GPXUP;2454;10:57:21;0;50	21135;8	65562;5;206;0;
$GPXUP;2454;10:57:22;0;50	21135;8	65562;5;206;0;
$GPXUP;2454;10:57:23;0;50	21134;8	65562;5;207;0;
$GPXUP;2454;10:57:24;0;50	21134;8	65562;5;207;0;
$GPXUP;2454;10:57:25;0;50	21134;8	65562;5;207;0;
$GPXUP;2454;10:57:26;0;50	21135;8	65562;5;207;0;
$GPXUP;2454;10:57:27;0;50	21134;8	65562;5;208;0;
$GPXUP;2454;10:57:28;0;50	21133;8	65562;5;207;0;
$GPXUP;2454;10:57:29;0;50	21133;8	65562;5;207;0;
$GPXUP;2454;10:57:30;0;50	21133;8	65562;5;207;0;
$GPXUP;2454;10:57:31;0;50	21133;8	65562;5;207;0;
$GPXUP;2454;10:57:32;0;50	21133;8	65562;5;207;0;
$GPXUP;2454;10:57:33;0;50	21134;8	65562;5;206;0;
$GPXUP;2454;10:57:34;0;50	21134;8	65562;5;206;0;
$GPXUP;2454;10:57:35;0;50	21134;8	65562;5;206;0;
$GPXUP;2454;10:57:36;0;50	21134;8	65562;5;206;0;
$GPXUP;2454;10:57:37;0;50	21134;8	65562;5;206;0;
$GPXUP;2454;10:57:38;0;50	21134;8	65562;5;205;0;
$GPXUP;2454;10:57:39;0;50	21134;8	65562;5;204;0;
$GPXUP;2454;10:57:40;0;50	21134;8	65562;5;204;0;
$GPXUP;2454;10:57:41;0;50	21134;8	65562;5;204;0;
$GPXUP;2454;10:57:42;0;50	21134;8	65562;5;204;0;
$GPXUP;2454;10:57:43;0;50	21134;8	65562;5;204;0;
$GPXUP;2454;10:57:44;0;50	21134;8	65561;5;204;0;
$GPXUP;2454;10:57:45;0;50	21134;8	65561;5;204;0;
$GPXUP;2454;10:57:46;0;50	21134;8	65561;5;204;0;
$GPXUP;2454;10:57:47;0;50	21135;8	65561;5;202;0;
$GPXUP;2454;10:57:48;0;50	21135;8	65561;5;202;0;
$GPXUP;2454;10:57:49;0;50	21135;8	65561;5;202;0;
$GPXUP;2454;10:57:50;0;50	21134;8	65561;5;202;0;
$GPXUP;2454;10:57:51;0;50	21135;8	65561;5;201;0;
$GPXUP;2454;10:57:52;0;50	21135;8	65561;5;201;0;
$GPXUP;2454;10:57:53;0;50	21135;8	65561;5;201;0;
$GPXUP;2454;10:57:54;0;50	21135;8	65562;5;200;0;
$GPXUP;2454;10:57:55;0;50	21135;8	65562;5;200;0;
$GPXUP;2454;10:57:56;0;50	21135;8	65562;5;200;0;
$GPXUP;2454;10:57:57;0;50	21135;8	65562;5;199;0;
$GPXUP;2454;10:57:58;0;50	21135;8	65562;5;198;0;
$GPXUP;2454;10:57:59;0;50	21135;8	6556;5;198;0;
$GPXUP;2454;10:58:00;0;50	21135;8	6556;5;198;0;
$GPXUP;2454;10:58:01;0;50	21135;8	6556;5;198;0;
$GPXUP;2454;10:58:02;0;50	21135;8	6556;5;198;0;
$GPXUP;2454;10:58:03;0;50	21135;8	6556;5;199;0;
$GPXUP;2454;10:58:04;0;50	21135;8	6556;5;199;0;
$GPXUP;2454;10:58:05;0;50	21134;8	6556;5;200;0;
$GPXUP;2454;10:58:06;0;50	21135;8	65559;5;201;0;
$GPXUP;2454;10:58:07;0;50	21135;8	65559;5;201;0;
$GPXUP;2454;10:58:08;0;50	21135;8	65558;5;202;0;
$GPXUP;2454;10:58:09;0;50	21135;8	65558;5;202;0;
$GPXUP;2454;10:58:10;0;50	21135;8	65557;5;202;0;
$GPXUP;2454;10:58:11;0;50	21135;8	65557;5;203;0;
$GPXUP;2454;10:58:12;0;50	21135;8	65557;5;203;0;
$GPXUP;2454;10:58:13;0;50	21135;8	65557;5;203;0;
$GPXUP;2454;10:58:14;0;50	21135;8	65557;5;205;0;
$GPXUP;2454;10:58:15;0;50	21135;8	65557;5;205;0;
$GPXUP;2454;10:58:16;0;50	21135;8	65557;5;205;0;
$GPXUP;2454;10:58:17;0;50	21135;8	65557;5;205;0;
$GPXUP;2454;10:58:18;0;50	21135;8	65557;5;206;0;
$GPXUP;2454;10:58:19;0;50	21135;8	65557;5;206;0;
$GPXUP;2454;10:58:20;0;50	21135;8	65556;5;207;0;
$GPXUP;2454;10:58:21;0;50	21135;8	65556;5;207;0;
$GPXUP;2454;10:58:22;0;50	21135;8	65556;5;207;0;
$GPXUP;2454;10:58:23;0;50	21135;8	65556;5;207;0;
$GPXUP;2454;10:58:24;0;50	21136;8	65556;5;208;0;
$GPXUP;2454;10:58:25;0;50	21136;8	65556;5;208;0;
$GPXUP;2454;10:58:26;0;50	21136;8	65556;5;208;0;
$GPXUP;2454;10:58:27;0;50	21136;8	65556;5;208;0;
$GPXUP;2454;10:58:28;0;50	21135;8	65556;5;208;0;
$GPXUP;2454;10:58:29;0;50	21136;8	65556;5;209;0;
$GPXUP;2454;10:58:30;0;50	21136;8	65556;5;209;0;
$GPXUP;2454;10:58:31;0;50	21136;8	65556;5;209;0;
$GPXUP;2454;10:58:32;0;50	21135;8	65556;5;210;0;
$GPXUP;2454;10:58:33;0;50	21135;8	65556;5;211;0;
$GPXUP;2454;10:58:34;0;50	21135;8	65556;5;211;0;
$GPXUP;2454;10:58:35;0;50	21135;8	65556;5;212;0;
$GPXUP;2454;10:58:36;0;50	21135;8	65556;5;213;0;
$GPXUP;2454;10:58:37;0;50	21135;8	65556;5;213;0;
$GPXUP;2454;10:58:38;0;50	21135;8	65555;5;214;0;
$GPXUP;2454;10:58:39;0;50	21135;8	65555;5;215;0;
$GPXUP;2454;10:58:40;0;50	21134;8	65555;5;215;0;
$GPXUP;2454;10:58:41;0;50	21134;8	65555;5;215;0;
$GPXUP;2454;10:58:42;0;50	21134;8	65555;5;215;0;
$GPXUP;2454;10:58:43;0;50	21134;8	65555;5;216;0;
$GPXUP;2454;10:58:44;0;50	21134;8	65555;5;216;0;
$GPXUP;2454;10:58:45;0;50	21134;8	65555;5;216;0;
$GPXUP;2454;10:58:46;0;50	21134;8	65555;5;217;0;
$GPXUP;2454;10:58:47;0;50	21134;8	65555;5;217;0;
$GPXUP;2454;10:58:48;0;50	21134;8	65556;5;218;0;
$GPXUP;2454;10:58:49;0;50	21134;8	65556;5;218;0;
$GPXUP;2454;10:58:50;0;50	21133;8	65556;5;218;0;
$GPXUP;2454;10:58:51;0;50	21133;8	65556;5;219;0;
$GPXUP;2454;10:58:52;0;50	21133;8	65556;5;219;0;
$GPXUP;2454;10:58:53;0;50	21133;8	65556;5;220;0;
$GPXUP;2454;10:58:54;0;50	21133;8	65556;5;220;0;
$GPXUP;2454;10:58:55;0;50	21133;8	65556;5;220;0;
$GPXUP;2454;10:58:56;0;50	21133;8	65556;5;220;0;
$GPXUP;2454;10:58:57;0;50	21133;8	65555;5;221;0;
$GPXUP;2454;10:58:58;0;50	21133;8	65555;5;221;0;
$GPXUP;2454;10:58:59;0;50	21133;8	65557;5;220;0;
$GPXUP;2454;10:59:00;0;50	21133;8	65557;5;220;0;
$GPXUP;2454;10:59:01;0;50	21133;8	65557;5;220;0;
$GPXUP;2454;10:59:02;0;50	21133;8	65557;5;220;0;
$GPXUP;2454;10:59:03;0;50	21134;8	65559;5;220;0;
$GPXUP;2454;10:59:04;0;50	21134;8	65559;5;220;0;
$GPXUP;2454;10:59:05;0;50	21134;8	65559;5;219;0;
$GPXUP;2454;10:59:06;0;50	21134;8	65559;5;218;0;
$GPXUP;2454;10:59:07;0;50	21134;8	6556;5;219;0;
$GPXUP;2454;10:59:08;0;50	21134;8	6556;5;218;0;
$GPXUP;2454;10:59:09;0;50	21134;8	6556;5;218;0;
$GPXUP;2454;10:59:10;0;50	21135;8	65561;5;217;0;
$GPXUP;2454;10:59:11;0;50	21135;8	65561;5;217;0;
$GPXUP;2454;10:59:12;0;50	21135;8	65561;5;216;0;
$GPXUP;2454;10:59:13;0;50	21135;8	65561;5;215;0;
$GPXUP;2454;10:59:14;0;50	21135;8	65561;5;215;0;
$GPXUP;2454;10:59:15;0;50	21135;8	65561;5;214;0;
$GPXUP;2454;10:59:16;0;50	21135;8	65561;5;213;0;
$GPXUP;2454;10:59:17;0;50	21135;8	65561;5;213;0;
$GPXUP;2454;10:59:18;0;50	21136;8	65561;5;212;0;
$GPXUP;2454;10:59:19;0;50	21136;8	65561;5;212;0;
$GPXUP;2454;10:59:20;0;50	21136;8	65561;5;212;0;
$GPXUP;2454;10:59:21;0;50	21136;8	65561;5;212;0;
$GPXUP;2454;10:59:22;0;50	21136;8	65561;5;212;0;
$GPXUP;2454;10:59:23;0;50	21136;8	65561;5;212;0;
$GPXUP;2454;10:59:24;0;50	21136;8	65561;5;212;0;
$GPXUP;2454;10:59:25;0;50	21136;8	65561;5;212;0;
$GPXUP;2454;10:59:26;0;50	21136;8	6556;5;212;0;
$GPXUP;2454;10:59:27;0;50	21136;8	6556;5;212;0;
$GPXUP;2454;10:59:28;0;50	21136;8	6556;5;212;0;
$GPXUP;2454;10:59:29;0;50	21136;8	6556;5;212;0;
$GPXUP;2454;10:59:30;0;50	21136;8	6556;5;212;0;
$GPXUP;2454;10:59:31;0;50	21136;8	6556;5;212;0;
$GPXUP;2454;10:59:32;0;50	21136;8	6556;5;213;0;
$GPXUP;2454;10:59:33;0;50	21136;8	6556;5;213;0;
$GPXUP;2454;10:59:34;0;50	21136;8	6556;5;213;0;
$GPXUP;2454;10:59:35;0;50	21136;8	6556;5;213;0;
$GPXUP;2454;10:59:36;0;50	21136;8	6556;5;213;0;
$GPXUP;2454;10:59:37;0;50	21136;8	6556;5;212;0;
$GPXUP;2454;10:59:38;0;50	21136;8	6556;5;212;0;
$GPXUP;2454;10:59:39;0;50	21136;8	6556;5;212;0;
$GPXUP;2454;10:59:40;0;50	21136;8	6556;5;212;0;
$GPXUP;2454;10:59:41;0;50	21136;8	6556;5;212;0;
$GPXUP;2454;10:59:42;0;50	21136;8	6556;5;211;0;
$GPXUP;2454;10:59:43;0;50	21136;8	6556;5;211;0;
$GPXUP;2454;10:59:44;0;50	21136;8	65561;5;210;0;
$GPXUP;2454;10:59:45;0;50	21136;8	65561;5;210;1;
$GPXUP;2454;10:59:46;0;50	21137;8	65562;5;209;1;
$GPXUP;2454;10:59:47;0;50	21138;8	65562;5;208;0;
$GPXUP;2454;10:59:48;0;50	21137;8	65562;5;208;0;
$GPXUP;2454;10:59:49;0;50	21138;8	65563;5;207;0;
$GPXUP;2454;10:59:50;0;50	21138;8	65563;5;207;1;
$GPXUP;2454;10:59:51;0;50	21138;8	65563;5;206;0;
$GPXUP;2454;10:59:52;0;50	21139;8	65563;5;205;0;
$GPXUP;2454;10:59:53;0;50	21139;8	65564;5;205;0;
$GPXUP;2454;10:59:54;0;50	21139;8	65565;5;204;0;
$GPXUP;2454;10:59:55;0;50	21139;8	65565;5;203;0;
$GPXUP;2454;10:59:56;0;50	21139;8	65565;5;203;0;
$GPXUP;2454;10:59:57;0;50	2114;8	65565;5;202;0;
$GPXUP;2454;10:59:58;0;50	21139;8	65565;5;202;0;
$GPXUP;2454;10:59:59;0;50	2114;8	65565;5;201;0;
$GPXUP;2454;11:00:00;0;50	2114;8	65565;5;201;0;
$GPXUP;2454;11:00:01;0;50	2114;8	65567;5;201;0;
$GPXUP;2454;11:00:02;0;50	2114;8	65567;5;201;0;
$GPXUP;2454;11:00:03;0;50	2114;8	65567;5;201;0;
$GPXUP;2454;11:00:04;0;50	2114;8	65567;5;201;0;
$GPXUP;2454;11:00:05;0;50	21141;8	65567;5;202;0;
$GPXUP;2454;11:00:06;0;50	21141;8	65567;5;202;0;
$GPXUP;2454;11:00:07;0;50	2114;8	65566;5;203;0;
$GPXUP;2454;11:00:08;0;50	2114;8	65565;5;202;0;
$GPXUP;2454;11:00:09;0;50	21141;8	65565;5;203;0;
$GPXUP;2454;11:00:10;0;50	21141;8	65565;5;203;0;
$GPXUP;2454;11:00:11;0;50	2114;8	65565;5;204;0;
$GPXUP;2454;11:00:12;0;50	2114;8	65565;5;204;0;
$GPXUP;2454;11:00:13;0;50	2114;8	65565;5;204;0;
$GPXUP;2454;11:00:14;0;50	2114;8	65565;5;204;0;
$GPXUP;2454;11:00:15;0;50	2114;8	65565;5;204;0;
$GPXUP;2454;11:00:16;0;50	21139;8	65565;5;204;0;
$GPXUP;2454;11:00:17;0;50	21139;8	65565;5;204;0;
$GPXUP;2454;11:00:18;0;50	21139;8	65565;5;204;0;
$GPXUP;2454;11:00:19;0;50	21139;8	65565;5;204;0;
$GPXUP;2454;11:00:20;0;50	21139;8	65565;5;204;0;
$GPXUP;2454;11:00:21;0;50	21139;8	65565;5;204;0;
$GPXUP;2454;11:00:22;0;50	21138;8	65565;5;203;0;
$GPXUP;2454;11:00:23;0;50	21138;8	65563;5;203;0;
$GPXUP;2454;11:00:24;0;50	21138;8	65563;5;202;0;
$GPXUP;2454;11:00:25;0;50	21138;8	65563;5;202;0;
$GPXUP;2454;11:00:26;0;50	21138;8	65563;5;201;0;
$GPXUP;2454;11:00:27;0;50	21137;8	65563;5;200;0;
$GPXUP;2454;11:00:28;0;50	21137;8	65563;5;200;0;
$GPXUP;2454;11:00:29;0;50	21137;8	65563;5;199;0;
$GPXUP;2454;11:00:30;0;50	21137;8	65563;5;199;0;
$GPXUP;2454;11:00:31;0;50	21137;8	65564;5;198;0;
$GPXUP;2454;11:00:32;0;50	21137;8	65564;5;198;0;
$GPXUP;2454;11:00:33;0;50	21136;8	65565;5;197;0;
$GPXUP;2454;11:00:34;0;50	21137;8	65565;5;196;0;
$GPXUP;2454;11:00:35;0;50	21136;8	65565;5;196;0;
$GPXUP;2454;11:00:36;0;50	21136;8	65565;5;196;0;
$GPXUP;2454;11:00:37;0;50	21137;8	65565;5;195;0;
$GPXUP;2454;11:00:38;0;50	21137;8	65567;5;195;0;
$GPXUP;2454;11:00:39;0;50	21137;8	65567;5;195;0;
$GPXUP;2454;11:00:40;0;50	21136;8	65567;5;194;0;
$GPXUP;2454;11:00:41;0;50	21136;8	65567;5;194;0;
$GPXUP;2454;11:00:42;0;50	21137;8	65567;5;195;0;
$GPXUP;2454;11:00:43;0;50	21137;8	65567;5;195;0;
$GPXUP;2454;11:00:44;0;50	21137;8	65567;5;195;0;
$GPXUP;2454;11:00:45;0;50	21137;8	65567;5;195;0;
$GPXUP;2454;11:00:46;0;50	21137;8	65567;5;195;0;
$GPXUP;2454;11:00:47;0;50	21137;8	65567;5;195;0;
$GPXUP;2454;11:00:48;0;50	21137;8	65568;5;195;0;
$GPXUP;2454;11:00:49;0;50	21137;8	65568;5;195;0;
$GPXUP;2454;11:00:50;0;50	21137;8	65568;5;195;0;
$GPXUP;2454;11:00:51;0;50	21137;8	65568;5;196;0;
$GPXUP;2454;11:00:52;0;50	21137;8	65568;5;196;0;
$GPXUP;2454;11:00:53;0;50	21137;8	65568;5;196;0;
$GPXUP;2454;11:00:54;0;50	21137;8	65568;5;196;0;
$GPXUP;2454;11:00:55;0;50	21137;8	65568;5;196;0;
$GPXUP;2454;11:00:56;0;50	21137;8	65567;5;197;0;
$GPXUP;2454;11:00:57;0;50	21137;8	65567;5;197;0;
$GPXUP;2454;11:00:58;0;50	21137;8	65567;5;197;0;
$GPXUP;2454;11:00:59;0;50	21137;8	65567;5;197;0;
$GPXUP;2454;11:01:00;0;50	21137;8	65567;5;197;0;
$GPXUP;2454;11:01:01;0;50	21136;8	65566;5;197;0;
$GPXUP;2454;11:01:02;0;50	21136;8	65566;5;197;0;
$GPXUP;2454;11:01:03;0;50	21136;8	65565;5;197;0;
$GPXUP;2454;11:01:04;0;50	21136;8	65565;5;197;0;
$GPXUP;2454;11:01:05;0;50	21136;8	65565;5;197;0;
$GPXUP;2454;11:01:06;0;50	21136;8	65565;5;198;0;
$GPXUP;2454;11:01:07;0;50	21136;8	65563;5;198;0;
$GPXUP;2454;11:01:08;0;50	21136;8	65563;5;198;0;
$GPXUP;2454;11:01:09;0;50	21136;8	65563;5;198;0;
$GPXUP;2454;11:01:10;0;50	21135;8	65563;5;199;0;
$GPXUP;2454;11:01:11;0;50	21135;8	65563;5;199;0;
$GPXUP;2454;11:01:12;0;50	21135;8	65563;5;199;0;
$GPXUP;2454;11:01:13;0;50	21135;8	65562;5;200;0;
$GPXUP;2454;11:01:14;0;50	21135;8	65562;5;200;0;
$GPXUP;2454;11:01:15;0;50	21135;8	65562;5;200;0;
$GPXUP;2454;11:01:16;0;50	21134;8	65561;5;200;0;
$GPXUP;2454;11:01:17;0;50	21134;8	65561;5;200;0;
$GPXUP;2454;11:01:18;0;50	21134;8	65561;5;200;0;
$GPXUP;2454;11:01:19;0;50	21134;8	65561;5;200;0;
$GPXUP;2454;11:01:20;0;50	21134;8	65561;5;200;0;
$GPXUP;2454;11:01:21;0;50	21134;8	65561;5;200;0;
$GPXUP;2454;11:01:22;0;50	21134;8	65561;5;200;0;
$GPXUP;2454;11:01:23;0;50	21134;8	65561;5;200;0;
$GPXUP;2454;11:01:24;0;50	21135;8	65561;5;201;0;
$GPXUP;2454;11:01:25;0;50	21135;8	65561;5;201;0;
$GPXUP;2454;11:01:26;0;50	21135;8	65561;5;201;0;
$GPXUP;2454;11:01:27;0;50	21135;8	65561;5;201;0;
$GPXUP;2454;11:01:28;0;50	21135;8	65561;5;201;0;
$GPXUP;2454;11:01:29;0;50	21135;8	65562;5;200;0;
$GPXUP;2454;11:01:30;0;50	21135;8	65562;5;200;0;
$GPXUP;2454;11:01:31;0;50	21135;8	65562;5;200;0;
$GPXUP;2454;11:01:32;0;50	21135;8	65562;5;200;0;
$GPXUP;2454;11:01:33;0;50	21136;8	65562;5;200;0;
$GPXUP;2454;11:01:34;0;50	21135;8	65562;5;199;0;
$GPXUP;2454;11:01:35;0;50	21136;8	65562;5;198;0;
$GPXUP;2454;11:01:36;0;50	21136;8	65562;5;198;0;
$GPXUP;2454;11:01:37;0;50	21136;8	65562;5;198;0;
$GPXUP;2454;11:01:38;0;50	21136;8	65562;5;198;0;
$GPXUP;2454;11:01:39;0;50	21137;8	65562;5;198;0;
$GPXUP;2454;11:01:40;0;50	21137;8	65562;5;198;0;
$GPXUP;2454;11:01:41;0;50	21137;8	65562;5;198;0;
$GPXUP;2454;11:01:42;0;50	21137;8	65562;5;198;0;
$GPXUP;2454;11:01:43;0;50	21136;8	65562;5;198;0;
$GPXUP;2454;11:01:44;0;50	21136;8	65562;5;198;0;
$GPXUP;2454;11:01:45;0;50	21137;8	65562;5;199;0;
$GPXUP;2454;11:01:46;0;50	21137;8	65562;5;199;0;
$GPXUP;2454;11:01:47;0;50	21137;8	65561;5;199;0;
$GPXUP;2454;11:01:48;0;50	21136;8	6556;5;200;0;
$GPXUP;2454;11:01:49;0;50	21137;8	6556;5;200;0;
$GPXUP;2454;11:01:50;0;50	21137;8	6556;5;200;0;
$GPXUP;2454;11:01:51;0;50	21136;8	6556;5;201;0;
$GPXUP;2454;11:01:52;0;50	21137;8	6556;5;202;0;
$GPXUP;2454;11:01:53;0;50	21137;8	6556;5;202;0;
$GPXUP;2454;11:01:54;0;50	21137;8	6556;5;202;0;
$GPXUP;2454;11:01:55;0;50	21136;8	6556;5;202;0;
$GPXUP;2454;11:01:56;0;50	21136;8	6556;5;203;0;
$GPXUP;2454;11:01:57;0;50	21136;8	6556;5;203;0;
$GPXUP;2454;11:01:58;0;50	21136;8	6556;5;204;0;
$GPXUP;2454;11:01:59;0;50	21136;8	6556;5;204;0;
$GPXUP;2454;11:02:00;0;50	21136;8	6556;5;205;0;
$GPXUP;2454;11:02:01;0;50	21136;8	6556;5;205;0;
$GPXUP;2454;11:02:02;0;50	21136;8	6556;5;205;0;
$GPXUP;2454;11:02:03;0;50	21136;8	65559;5;207;0;
$GPXUP;2454;11:02:04;0;50	21136;8	65559;5;207;0;
$GPXUP;2454;11:02:05;0;50	21135;8	65559;5;207;0;
$GPXUP;2454;11:02:06;0;50	21135;8	65559;5;207;0;
$GPXUP;2454;11:02:07;0;50	21135;8	65559;5;208;0;
$GPXUP;2454;11:02:08;0;50	21135;8	65559;5;209;0;
$GPXUP;2454;11:02:09;0;50	21135;8	6556;5;209;0;
$GPXUP;2454;11:02:10;0;50	21134;8	6556;5;209;0;
$GPXUP;2454;11:02:11;0;50	21134;8	6556;5;209;0;
$GPXUP;2454;11:02:12;0;50	21134;8	6556;5;209;0;
$GPXUP;2454;11:02:13;0;50	21135;8	6556;5;210;0;
$GPXUP;2454;11:02:14;0;50	21135;8	6556;5;210;0;
$GPXUP;2454;11:02:15;0;50	21135;8	6556;5;210;0;
$GPXUP;2454;11:02:16;0;50	21134;8	6556;5;209;0;
$GPXUP;2454;11:02:17;0;50	21134;8	6556;5;209;0;
$GPXUP;2454;11:02:18;0;50	21134;8	6556;5;209;0;
$GPXUP;2454;11:02:19;0;50	21134;8	6556;5;209;0;
$GPXUP;2454;11:02:20;0;50	21134;8	6556;5;209;0;
$GPXUP;2454;11:02:21;0;50	21134;8	6556;5;209;0;
$GPXUP;2454;11:02:22;0;50	21135;8	6556;5;209;0;
$GPXUP;2454;11:02:23;0;50	21135;8	6556;5;209;0;
$GPXUP;2454;11:02:24;0;50	21134;8	6556;5;208;0;
$GPXUP;2454;11:02:25;0;50	21134;8	6556;5;208;0;
$GPXUP;2454;11:02:26;0;50	21134;8	6556;5;208;0;
$GPXUP;2454;11:02:27;0;50	21134;8	6556;5;208;0;
$GPXUP;2454;11:02:28;0;50	21134;8	6556;5;208;0;
$GPXUP;2454;11:02:29;0;50	21134;8	6556;5;208;0;
$GPXUP;2454;11:02:30;0;50	21135;8	65561;5;207;0;
$GPXUP;2454;11:02:31;0;50	21135;8	65561;5;207;0;
$GPXUP;2454;11:02:32;0;50	21135;8	65561;5;207;0;
$GPXUP;2454;11:02:33;0;50	21135;8	65561;5;207;0;
$GPXUP;2454;11:02:34;0;50	21135;8	65561;5;207;0;
$GPXUP;2454;11:02:35;0;50	21135;8	65561;5;207;0;
$GPXUP;2454;11:02:36;0;50	21135;8	65561;5;207;0;
$GPXUP;2454;11:02:37;0;50	21135;8	65561;5;207;0;
$GPXUP;2454;11:02:38;0;50	21135;8	65561;5;207;0;
$GPXUP;2454;11:02:39;0;50	21135;8	65559;5;208;0;
$GPXUP;2454;11:02:40;0;50	21135;8	65559;5;208;0;
$GPXUP;2454;11:02:41;0;50	21135;8	65559;5;208;0;
$GPXUP;2454;11:02:42;0;50	21135;8	65559;5;208;0;
$GPXUP;2454;11:02:43;0;50	21135;8	65559;5;208;0;
$GPXUP;2454;11:02:44;0;50	21135;8	65559;5;208;0;
$GPXUP;2454;11:02:45;0;50	21135;8	65559;5;208;0;
$GPXUP;2454;11:02:46;0;50	21136;8	65558;5;208;0;
$GPXUP;2454;11:02:47;0;50	21136;8	65558;5;208;0;
$GPXUP;2454;11:02:48;0;50	21136;8	65558;5;208;0;
$GPXUP;2454;11:02:49;0;50	21136;8	65558;5;208;0;
$GPXUP;2454;11:02:50;0;50	21136;8	65558;5;208;0;
$GPXUP;2454;11:02:51;0;50	21136;8	65558;5;208;0;
$GPXUP;2454;11:02:52;0;50	21136;8	65556;5;208;0;
$GPXUP;2454;11:02:53;0;50	21136;8	65556;5;208;0;
$GPXUP;2454;11:02:54;0;50	21135;8	65556;5;207;0;
$GPXUP;2454;11:02:55;0;50	21135;8	65556;5;207;0;
$GPXUP;2454;11:02:56;0;50	21135;8	65556;5;207;0;
$GPXUP;2454;11:02:57;0;50	21135;8	65556;5;207;0;
$GPXUP;2454;11:02:58;0;50	21135;8	65556;5;207;0;
$GPXUP;2454;11:02:59;0;50	21135;8	65555;5;207;0;
$GPXUP;2454;11:03:00;0;50	21135;8	65555;5;206;0;
$GPXUP;2454;11:03:01;0;50	21135;8	65555;5;206;0;
$GPXUP;2454;11:03:02;0;50	21135;8	65555;5;205;0;
$GPXUP;2454;11:03:03;0;50	21135;8	65555;5;205;0;
$GPXUP;2454;11:03:04;0;50	21135;8	65555;5;205;0;
$GPXUP;2454;11:03:05;0;50	21135;8	65555;5;204;0;
$GPXUP;2454;11:03:06;0;50	21135;8	65557;5;203;0;
$GPXUP;2454;11:03:07;0;50	21135;8	65557;5;203;0;
$GPXUP;2454;11:03:08;0;50	21136;8	65557;5;202;0;
$GPXUP;2454;11:03:09;0;50	21136;8	65557;5;201;0;
$GPXUP;2454;11:03:10;0;50	21136;8	65559;5;200;0;
$GPXUP;2454;11:03:11;0;50	21136;8	65559;5;199;0;
$GPXUP;2454;11:03:12;0;50	21136;8	65559;5;199;0;
$GPXUP;2454;11:03:13;0;50	21136;8	65559;5;198;0;
$GPXUP;2454;11:03:14;0;50	21137;8	65561;5;198;0;
$GPXUP;2454;11:03:15;0;50	21136;8	65561;5;197;0;
$GPXUP;2454;11:03:16;0;50	21136;8	65561;5;197;0;
$GPXUP;2454;11:03:17;0;50	21137;8	65561;5;196;0;
$GPXUP;2454;11:03:18;0;50	21137;8	65561;5;196;0;
$GPXUP;2454;11:03:19;0;50	21136;8	65561;5;195;0;
$GPXUP;2454;11:03:20;0;50	21136;8	65562;5;195;0;
$GPXUP;2454;11:03:21;0;50	21136;8	65562;5;195;0;
$GPXUP;2454;11:03:22;0;50	21137;8	65562;5;196;0;
$GPXUP;2454;11:03:23;0;50	21137;8	65562;5;196;0;
$GPXUP;2454;11:03:24;0;50	21137;8	65562;5;196;0;
$GPXUP;2454;11:03:25;0;50	21137;8	65562;5;196;0;
$GPXUP;2454;11:03:26;0;50	21137;8	65562;5;197;0;
$GPXUP;2454;11:03:27;0;50	21137;8	65564;5;198;0;
$GPXUP;2454;11:03:28;0;50	21137;8	65564;5;198;0;
$GPXUP;2454;11:03:29;0;50	21137;8	65563;5;199;0;
$GPXUP;2454;11:03:30;0;50	21137;8	65563;5;200;0;
$GPXUP;2454;11:03:31;0;50	21138;8	65563;5;201;0;
$GPXUP;2454;11:03:32;0;50	21137;8	65563;5;201;0;
$GPXUP;2454;11:03:33;0;50	21138;8	65563;5;202;0;
$GPXUP;2454;11:03:34;0;50	21137;8	65563;5;203;0;
$GPXUP;2454;11:03:35;0;50	21137;8	65563;5;203;0;
$GPXUP;2454;11:03:36;0;50	21138;8	65563;5;203;0;
$GPXUP;2454;11:03:37;0;50	21138;8	65563;5;203;0;
$GPXUP;2454;11:03:38;0;50	21138;8	65563;5;203;0;
$GPXUP;2454;11:03:39;0;50	21137;8	65563;5;204;0;
$GPXUP;2454;11:03:40;0;50	21137;8	65563;5;205;0;
$GPXUP;2454;11:03:41;0;50	21137;8	65563;5;205;0;
$GPXUP;2454;11:03:42;0;50	21137;8	65563;5;205;0;
$GPXUP;2454;11:03:43;0;50	21137;8	65563;5;205;0;
$GPXUP;2454;11:03:44;0;50	21137;8	65563;5;206;0;
$GPXUP;2454;11:03:45;0;50	21137;8	65562;5;207;0;
$GPXUP;2454;11:03:46;0;50	21137;8	65562;5;207;0;
$GPXUP;2454;11:03:47;0;50	21137;8	65562;5;207;0;
$GPXUP;2454;11:03:48;0;50	21136;8	65562;5;208;0;
$GPXUP;2454;11:03:49;0;50	21136;8	65562;5;208;0;
$GPXUP;2454;11:03:50;0;50	21136;8	65562;5;208;0;
$GPXUP;2454;11:03:51;0;50	21136;8	65562;5;209;0;
$GPXUP;2454;11:03:52;0;50	21136;8	65562;5;209;0;
$GPXUP;2454;11:03:53;0;50	21135;8	65562;5;210;0;
$GPXUP;2454;11:03:54;0;50	21135;8	65562;5;210;0;
$GPXUP;2454;11:03:55;0;50	21135;8	65562;5;210;0;
$GPXUP;2454;11:03:56;0;50	21134;8	65561;5;210;0;
$GPXUP;2454;11:03:57;0;50	21135;8	6556;5;210;0;
$GPXUP;2454;11:03:58;0;50	21135;8	6556;5;210;0;
$GPXUP;2454;11:03:59;0;50	21134;8	6556;5;211;0;
$GPXUP;2454;11:04:00;0;50	21134;8	6556;5;211;0;
$GPXUP;2454;11:04:01;0;50	21133;8	6556;5;210;0;
$GPXUP;2454;11:04:02;0;50	21133;8	6556;5;210;0;
$GPXUP;2454;11:04:03;0;50	21133;8	6556;5;209;0;
$GPXUP;2454;11:04:04;0;50	21133;8	6556;5;209;0;
$GPXUP;2454;11:04:05;0;50	21133;8	6556;5;209;0;
$GPXUP;2454;11:04:06;0;50	21132;8	6556;5;208;0;
$GPXUP;2454;11:04:07;0;50	21132;8	6556;5;208;0;
$GPXUP;2454;11:04:08;0;50	21132;8	6556;5;208;0;
$GPXUP;2454;11:04:09;0;50	21132;8	6556;5;208;0;
$GPXUP;2454;11:04:10;0;50	21132;8	6556;5;208;0;
$GPXUP;2454;11:04:11;0;50	21132;8	6556;5;208;0;
$GPXUP;2454;11:04:12;0;50	21132;8	6556;5;208;0;
$GPXUP;2454;11:04:13;0;50	21132;8	6556;5;208;0;
$GPXUP;2454;11:04:14;0;50	21133;8	6556;5;208;0;
$GPXUP;2454;11:04:15;0;50	21133;8	65561;5;208;0;
$GPXUP;2454;11:04:16;0;50	21133;8	65561;5;208;0;
$GPXUP;2454;11:04:17;0;50	21133;8	65562;5;206;0;
$GPXUP;2454;11:04:18;0;50	21133;8	65562;5;206;0;
$GPXUP;2454;11:04:19;0;50	21133;8	65563;5;207;0;
$GPXUP;2454;11:04:20;0;50	21133;8	65563;5;207;0;
$GPXUP;2454;11:04:21;0;50	21134;8	65563;5;207;0;
$GPXUP;2454;11:04:22;0;50	21134;8	65563;5;207;0;
$GPXUP;2454;11:04:23;0;50	21134;8	65563;5;207;0;
$GPXUP;2454;11:04:24;0;50	21135;8	65563;5;207;0;
$GPXUP;2454;11:04:25;0;50	21135;8	65563;5;207;0;
$GPXUP;2454;11:04:26;0;50	21134;8	65565;5;208;0;
$GPXUP;2454;11:04:27;0;50	21135;8	65565;5;208;0;
$GPXUP;2454;11:04:28;0;50	21135;8	65565;5;208;0;
$GPXUP;2454;11:04:29;0;50	21135;8	65565;5;208;0;
$GPXUP;2454;11:04:30;0;50	21135;8	65563;5;208;0;
$GPXUP;2454;11:04:31;0;50	21135;8	65563;5;208;0;
$GPXUP;2454;11:04:32;0;50	21136;8	65564;5;208;0;
$GPXUP;2454;11:04:33;0;50	21136;8	65564;5;208;0;
$GPXUP;2454;11:04:34;0;50	21137;8	65564;5;207;0;
$GPXUP;2454;11:04:35;0;50	21137;8	65564;5;207;0;
$GPXUP;2454;11:04:36;0;50	21137;8	65564;5;207;0;
$GPXUP;2454;11:04:37;0;50	21137;8	65564;5;207;0;
$GPXUP;2454;11:04:38;0;50	21137;8	65562;5;207;0;
$GPXUP;2454;11:04:39;0;50	21137;8	65563;5;206;0;
$GPXUP;2454;11:04:40;0;50	21137;8	65563;5;206;0;
$GPXUP;2454;11:04:41;0;50	21137;8	65563;5;206;0;
$GPXUP;2454;11:04:42;0;50	21137;8	65563;5;206;0;
$GPXUP;2454;11:04:43;0;50	21137;8	65561;5;206;0;
$GPXUP;2454;11:04:44;0;50	21137;8	65561;5;206;0;
$GPXUP;2454;11:04:45;0;50	21137;8	65561;5;205;0;
$GPXUP;2454;11:04:46;0;50	21137;8	65561;5;205;0;
$GPXUP;2454;11:04:47;0;50	21137;8	65561;5;205;0;
$GPXUP;2454;11:04:48;0;50	21136;8	65561;5;205;0;
$GPXUP;2454;11:04:49;0;50	21136;8	65561;5;205;0;
$GPXUP;2454;11:04:50;0;50	21136;8	6556;5;205;0;
$GPXUP;2454;11:04:51;0;50	21136;8	6556;5;204;0;
$GPXUP;2454;11:04:52;0;50	21136;8	6556;5;203;0;
$GPXUP;2454;11:04:53;0;50	21136;8	6556;5;203;0;
$GPXUP;2454;11:04:54;0;50	21136;8	6556;5;204;0;
$GPXUP;2454;11:04:55;0;50	21136;8	6556;5;204;0;
$GPXUP;2454;11:04:56;0;50	21136;8	6556;5;204;0;
$GPXUP;2454;11:04:57;0;50	21136;8	6556;5;204;0;
$GPXUP;2454;11:04:58;0;50	21136;8	6556;5;204;0;
$GPXUP;2454;11:04:59;0;50	21136;8	6556;5;204;0;
$GPXUP;2454;11:05:00;0;50	21135;8	6556;5;204;0;
$GPXUP;2454;11:05:01;0;50	21136;8	6556;5;205;0;
$GPXUP;2454;11:05:02;0;50	21136;8	6556;5;205;0;
$GPXUP;2454;11:05:03;0;50	21135;8	65561;5;206;0;
$GPXUP;2454;11:05:04;0;50	21135;8	65561;5;207;0;
$GPXUP;2454;11:05:05;0;50	21135;8	65561;5;207;0;
$GPXUP;2454;11:05:06;0;50	21136;8	65561;5;207;0;
$GPXUP;2454;11:05:07;0;50	21136;8	65561;5;207;0;
$GPXUP;2454;11:05:08;0;50	21136;8	65562;5;208;0;
$GPXUP;2454;11:05:09;0;50	21136;8	65562;5;208;0;
$GPXUP;2454;11:05:10;0;50	21136;8	65562;5;208;0;
$GPXUP;2454;11:05:11;0;50	21136;8	65562;5;208;0;
$GPXUP;2454;11:05:12;0;50	21137;8	65562;5;208;0;
$GPXUP;2454;11:05:13;0;50	21137;8	65564;5;208;0;
$GPXUP;2454;11:05:14;0;50	21137;8	65564;5;208;0;
$GPXUP;2454;11:05:15;0;50	21138;8	65564;5;207;0;
$GPXUP;2454;11:05:16;0;50	21138;8	65564;5;207;0;
$GPXUP;2454;11:05:17;0;50	21138;8	65565;5;207;0;
$GPXUP;2454;11:05:18;0;50	21138;8	65566;5;207;0;
$GPXUP;2454;11:05:19;0;50	21138;8	65566;5;207;0;
$GPXUP;2454;11:05:20;0;50	21138;8	65566;5;206;0;
$GPXUP;2454;11:05:21;0;50	21138;8	65566;5;205;0;
$GPXUP;2454;11:05:22;0;50	21138;8	65566;5;205;0;
$GPXUP;2454;11:05:23;0;50	21138;8	65567;5;205;0;
$GPXUP;2454;11:05:24;0;50	21138;8	65567;5;204;0;
$GPXUP;2454;11:05:25;0;50	21138;8	65567;5;204;0;
$GPXUP;2454;11:05:26;0;50	21138;8	65567;5;203;0;
$GPXUP;2454;11:05:27;0;50	21139;8	65568;5;202;0;
$GPXUP;2454;11:05:28;0;50	21138;8	65568;5;202;0;
$GPXUP;2454;11:05:29;0;50	21138;8	65568;5;202;0;
$GPXUP;2454;11:05:30;0;50	21138;8	65568;5;200;0;
$GPXUP;2454;11:05:31;0;50	21138;8	65568;5;200;0;
$GPXUP;2454;11:05:32;0;50	21138;8	65568;5;200;0;
$GPXUP;2454;11:05:33;0;50	21138;8	65568;5;199;0;
$GPXUP;2454;11:05:34;0;50	21138;8	65568;5;198;0;
$GPXUP;2454;11:05:35;0;50	21137;8	65568;5;199;0;
$GPXUP;2454;11:05:36;0;50	21137;8	65566;5;199;0;
$GPXUP;2454;11:05:37;0;50	21137;8	65566;5;199;0;
$GPXUP;2454;11:05:38;0;50	21137;8	65566;5;199;0;
$GPXUP;2454;11:05:39;0;50	21138;8	65566;5;199;0;
$GPXUP;2454;11:05:40;0;50	21138;8	65566;5;199;0;
$GPXUP;2454;11:05:41;0;50	21137;8	65566;5;200;0;
$GPXUP;2454;11:05:42;0;50	21137;8	65566;5;200;0;
$GPXUP;2454;11:05:43;0;50	21137;8	65566;5;200;0;
$GPXUP;2454;11:05:44;0;50	21138;8	65565;5;201;0;
$GPXUP;2454;11:05:45;0;50	21137;8	65565;5;201;0;
$GPXUP;2454;11:05:46;0;50	21137;8	65565;5;201;0;
$GPXUP;2454;11:05:47;0;50	21137;8	65565;5;201;0;
$GPXUP;2454;11:05:48;0;50	21137;8	65565;5;201;0;
$GPXUP;2454;11:05:49;0;50	21138;8	65565;5;202;0;
$GPXUP;2454;11:05:50;0;50	21138;8	65565;5;202;0;
$GPXUP;2454;11:05:51;0;50	21138;8	65565;5;202;0;
$GPXUP;2454;11:05:52;0;50	21138;8	65563;5;202;0;
$GPXUP;2454;11:05:53;0;50	21138;8	65563;5;202;0;
$GPXUP;2454;11:05:54;0;50	21138;8	65563;5;202;0;
$GPXUP;2454;11:05:55;0;50	21138;8	65563;5;202;0;
$GPXUP;2454;11:05:56;0;50	21138;8	65563;5;202;0;
$GPXUP;2454;11:05:57;0;50	21138;8	65563;5;202;0;
$GPXUP;2454;11:05:58;0;50	21138;8	65563;5;202;0;
$GPXUP;2454;11:05:59;0;50	21138;8	65562;5;201;0;
$GPXUP;2454;11:06:00;0;50	21138;8	65562;5;201;0;
$GPXUP;2454;11:06:01;0;50	21138;8	65562;5;201;0;
$GPXUP;2454;11:06:02;0;50	21138;8	65562;5;201;0;
$GPXUP;2454;11:06:03;0;50	21138;8	65562;5;201;0;
$GPXUP;2454;11:06:04;0;50	21138;8	65562;5;201;0;
$GPXUP;2454;11:06:05;0;50	21139;8	65561;5;201;0;
$GPXUP;2454;11:06:06;0;50	21139;8	65561;5;201;0;
$GPXUP;2454;11:06:07;0;50	21139;8	65561;5;201;0;
$GPXUP;2454;11:06:08;0;50	21139;8	65561;5;201;0;
$GPXUP;2454;11:06:09;0;50	21139;8	65561;5;201;0;
$GPXUP;2454;11:06:10;0;50	21139;8	65561;5;201;0;
$GPXUP;2454;11:06:11;0;50	21139;8	65561;5;201;0;
$GPXUP;2454;11:06:12;0;50	21139;8	65561;5;201;0;
$GPXUP;2454;11:06:13;0;50	21139;8	65561;5;201;0;
$GPXUP;2454;11:06:14;0;50	21139;8	65561;5;201;0;
$GPXUP;2454;11:06:15;0;50	21138;8	6556;5;202;0;
$GPXUP;2454;11:06:16;0;50	21138;8	6556;5;202;0;
$GPXUP;2454;11:06:17;0;50	21138;8	6556;5;202;0;
$GPXUP;2454;11:06:18;0;50	21138;8	6556;5;202;0;
$GPXUP;2454;11:06:19;0;50	21138;8	6556;5;202;0;
$GPXUP;2454;11:06:20;0;50	21138;8	6556;5;203;0;
$GPXUP;2454;11:06:21;0;50	21138;8	65562;5;203;0;
$GPXUP;2454;11:06:22;0;50	21138;8	65562;5;203;0;
$GPXUP;2454;11:06:23;0;50	21138;8	65562;5;203;0;
$GPXUP;2454;11:06:24;0;50	21138;8	65562;5;203;0;
$GPXUP;2454;11:06:25;0;50	21138;8	65562;5;203;0;
$GPXUP;2454;11:06:26;0;50	21139;8	65562;5;202;0;
$GPXUP;2454;11:06:27;0;50	21138;8	65562;5;201;0;
$GPXUP;2454;11:06:28;0;50	21138;8	65563;5;201;0;
$GPXUP;2454;11:06:29;0;50	21138;8	65563;5;201;0;
$GPXUP;2454;11:06:30;0;50	21138;8	65564;5;200;0;
$GPXUP;2454;11:06:31;0;50	21138;8	65564;5;200;0;
$GPXUP;2454;11:06:32;0;50	21138;8	65564;5;200;0;
$GPXUP;2454;11:06:33;0;50	21139;8	65564;5;199;0;
$GPXUP;2454;11:06:34;0;50	21139;8	65564;5;199;0;
$GPXUP;2454;11:06:35;0;50	21139;8	65564;5;199;0;
$GPXUP;2454;11:06:36;0;50	21139;8	65564;5;198;0;
$GPXUP;2454;11:06:37;0;50	21139;8	65565;5;198;0;
$GPXUP;2454;11:06:38;0;50	21139;8	65565;5;198;0;
$GPXUP;2454;11:06:39;0;50	21139;8	65565;5;197;0;
$GPXUP;2454;11:06:40;0;50	21139;8	65566;5;197;0;
$GPXUP;2454;11:06:41;0;50	21139;8	65566;5;197;0;
$GPXUP;2454;11:06:42;0;50	21139;8	65566;5;197;0;
$GPXUP;2454;11:06:43;0;50	21139;8	65566;5;197;0;
$GPXUP;2454;11:06:44;0;50	21139;8	65566;5;197;0;
$GPXUP;2454;11:06:45;0;50	21139;8	65566;5;197;0;
$GPXUP;2454;11:06:46;0;50	21139;8	65567;5;197;0;
$GPXUP;2454;11:06:47;0;50	21139;8	65567;5;197;0;
$GPXUP;2454;11:06:48;0;50	21139;8	65567;5;197;0;
$GPXUP;2454;11:06:49;0;50	21139;8	65567;5;197;0;
$GPXUP;2454;11:06:50;0;50	21139;8	65567;5;197;0;
$GPXUP;2454;11:06:51;0;50	21139;8	65567;5;197;0;
$GPXUP;2454;11:06:52;0;50	21139;8	65567;5;197;0;
$GPXUP;2454;11:06:53;0;50	21139;8	65567;5;197;0;
$GPXUP;2454;11:06:54;0;50	21139;8	65567;5;197;0;
$GPXUP;2454;11:06:55;0;50	2114;8	65567;5;198;0;
$GPXUP;2454;11:06:56;0;50	2114;8	65567;5;198;0;
$GPXUP;2454;11:06:57;0;50	2114;8	65567;5;198;0;
$GPXUP;2454;11:06:58;0;50	2114;8	65567;5;198;0;
$GPXUP;2454;11:06:59;0;50	2114;8	65567;5;198;0;
$GPXUP;2454;11:07:00;0;50	2114;8	65567;5;198;0;
$GPXUP;2454;11:07:01;0;50	21139;8	65567;5;198;0;
$GPXUP;2454;11:07:02;0;50	21139;8	65567;5;198;0;
$GPXUP;2454;11:07:03;0;50	21139;8	65567;5;198;0;
$GPXUP;2454;11:07:04;0;50	21139;8	65567;5;198;0;
$GPXUP;2454;11:07:05;0;50	21139;8	65567;5;198;0;
$GPXUP;2454;11:07:06;0;50	21139;8	65567;5;198;0;
$GPXUP;2454;11:07:07;0;50	21139;8	65567;5;198;0;
$GPXUP;2454;11:07:08;0;50	21138;8	65565;5;199;0;
$GPXUP;2454;11:07:09;0;50	21138;8	65565;5;199;0;
$GPXUP;2454;11:07:10;0;50	21138;8	65565;5;199;0;
$GPXUP;2454;11:07:11;0;50	21138;8	65565;5;199;0;
$GPXUP;2454;11:07:12;0;50	21138;8	65565;5;199;0;
$GPXUP;2454;11:07:13;0;50	21138;8	65565;5;199;0;
$GPXUP;2454;11:07:14;0;50	21138;8	65565;5;199;0;
$GPXUP;2454;11:07:15;0;50	21138;8	65565;5;199;0;
$GPXUP;2454;11:07:16;0;50	21138;8	65565;5;199;0;
$GPXUP;2454;11:07:17;0;50	21138;8	65565;5;199;0;
$GPXUP;2454;11:07:18;0;50	21138;8	65565;5;199;0;
$GPXUP;2454;11:07:19;0;50	21138;8	65565;5;198;0;
$GPXUP;2454;11:07:20;0;50	21139;8	65565;5;197;0;
$GPXUP;2454;11:07:21;0;50	21139;8	65564;5;197;0;
$GPXUP;2454;11:07:22;0;50	21138;8	65564;5;196;0;
$GPXUP;2454;11:07:23;0;50	21138;8	65564;5;196;0;
$GPXUP;2454;11:07:24;0;50	21138;8	65564;5;196;0;
$GPXUP;2454;11:07:25;0;50	21139;8	65564;5;196;0;
$GPXUP;2454;11:07:26;0;50	21139;8	65564;5;196;0;
$GPXUP;2454;11:07:27;0;50	21139;8	65564;5;196;0;
$GPXUP;2454;11:07:28;0;50	21138;8	65564;5;195;0;
$GPXUP;2454;11:07:29;0;50	21138;8	65564;5;195;0;
$GPXUP;2454;11:07:30;0;50	21138;8	65564;5;195;0;
$GPXUP;2454;11:07:31;0;50	21138;8	65564;5;195;0;
$GPXUP;2454;11:07:32;0;50	21138;8	65564;5;195;0;
$GPXUP;2454;11:07:33;0;50	21137;8	65566;5;194;0;
$GPXUP;2454;11:07:34;0;50	21137;8	65566;5;194;0;
$GPXUP;2454;11:07:35;0;50	21137;8	65566;5;194;0;
$GPXUP;2454;11:07:36;0;50	21137;8	65566;5;194;0;
$GPXUP;2454;11:07:37;0;50	21138;8	65566;5;195;0;
$GPXUP;2454;11:07:38;0;50	21137;8	65565;5;196;0;
$GPXUP;2454;11:07:39;0;50	21137;8	65565;5;196;0;
$GPXUP;2454;11:07:40;0;50	21137;8	65565;5;196;0;
$GPXUP;2454;11:07:41;0;50	21137;8	65565;5;196;0;
$GPXUP;2454;11:07:42;0;50	21137;8	65565;5;196;0;
$GPXUP;2454;11:07:43;0;50	21137;8	65565;5;196;0;
$GPXUP;2454;11:07:44;0;50	21137;8	65567;5;196;0;
$GPXUP;2454;11:07:45;0;50	21137;8	65567;5;197;0;
$GPXUP;2454;11:07:46;0;50	21137;8	65567;5;197;0;
$GPXUP;2454;11:07:47;0;50	21137;8	65567;5;197;0;
$GPXUP;2454;11:07:48;0;50	21137;8	65567;5;197;0;
$GPXUP;2454;11:07:49;0;50	21137;8	65567;5;197;0;
$GPXUP;2454;11:07:50;0;50	21138;8	65567;5;198;0;
$GPXUP;2454;11:07:51;0;50	21137;8	65566;5;199;0;
$GPXUP;2454;11:07:52;0;50	21137;8	65566;5;199;0;
$GPXUP;2454;11:07:53;0;50	21137;8	65566;5;199;0;
$GPXUP;2454;11:07:54;0;50	21138;8	65566;5;199;0;
$GPXUP;2454;11:07:55;0;50	21138;8	65566;5;199;0;
$GPXUP;2454;11:07:56;0;50	21138;8	65566;5;199;0;
$GPXUP;2454;11:07:57;0;50	21138;8	65568;5;200;0;
$GPXUP;2454;11:07:58;0;50	21137;8	65568;5;199;0;
$GPXUP;2454;11:07:59;0;50	21137;8	65568;5;199;0;
$GPXUP;2454;11:08:00;0;50	21138;8	65568;5;198;0;
$GPXUP;2454;11:08:01;0;50	21138;8	65568;5;198;0;
$GPXUP;2454;11:08:02;0;50	21137;8	65568;5;197;0;
$GPXUP;2454;11:08:03;0;50	21137;8	65568;5;197;0;
$GPXUP;2454;11:08:04;0;50	21138;8	65568;5;197;0;
$GPXUP;2454;11:08:05;0;50	21138;8	65568;5;197;0;
$GPXUP;2454;11:08:06;0;50	21138;8	65568;5;197;0;
$GPXUP;2454;11:08:07;0;50	21138;8	65568;5;197;0;
$GPXUP;2454;11:08:08;0;50	21138;8	65568;5;197;0;
$GPXUP;2454;11:08:09;0;50	21137;8	65568;5;197;0;
$GPXUP;2454;11:08:10;0;50	21137;8	65568;5;197;0;
$GPXUP;2454;11:08:11;0;50	21138;8	65568;5;198;0;
$GPXUP;2454;11:08:12;0;50	21138;8	65568;5;198;0;
$GPXUP;2454;11:08:13;0;50	21138;8	65568;5;198;0;
$GPXUP;2454;11:08:14;0;50	21138;8	65568;5;198;0;
$GPXUP;2454;11:08:15;0;50	21137;8	65568;5;199;0;
$GPXUP;2454;11:08:16;0;50	21138;8	65568;5;200;0;
$GPXUP;2454;11:08:17;0;50	21138;8	65568;5;200;0;
$GPXUP;2454;11:08:18;0;50	21138;8	65568;5;200;0;
$GPXUP;2454;11:08:19;0;50	21138;8	65568;5;200;0;
$GPXUP;2454;11:08:20;0;50	21138;8	65568;5;200;0;
$GPXUP;2454;11:08:21;0;50	21138;8	65568;5;200;0;
$GPXUP;2454;11:08:22;0;50	21138;8	65568;5;200;0;
$GPXUP;2454;11:08:23;0;50	21138;8	65568;5;200;0;
$GPXUP;2454;11:08:24;0;50	21138;8	65568;5;200;0;
$GPXUP;2454;11:08:25;0;50	21138;8	65568;5;200;0;
$GPXUP;2454;11:08:26;0;50	21138;8	65568;5;200;0;
$GPXUP;2454;11:08:27;0;50	21138;8	65568;5;200;0;
$GPXUP;2454;11:08:28;0;50	21138;8	65568;5;200;0;
$GPXUP;2454;11:08:29;0;50	21138;8	65568;5;200;0;
$GPXUP;2454;11:08:30;0;50	21138;8	65568;5;200;0;
$GPXUP;2454;11:08:31;0;50	21138;8	65568;5;200;0;
$GPXUP;2454;11:08:32;0;50	21138;8	65568;5;200;0;
$GPXUP;2454;11:08:33;0;50	21138;8	65568;5;200;0;
$GPXUP;2454;11:08:34;0;50	21138;8	65568;5;200;0;
$GPXUP;2454;11:08:35;0;50	21138;8	65568;5;200;0;
$GPXUP;2454;11:08:36;0;50	21137;8	65568;5;200;0;
$GPXUP;2454;11:08:37;0;50	21137;8	65568;5;200;0;
$GPXUP;2454;11:08:38;0;50	21136;8	65566;5;201;0;
$GPXUP;2454;11:08:39;0;50	21137;8	65566;5;201;0;
$GPXUP;2454;11:08:40;0;50	21136;8	65566;5;202;0;
$GPXUP;2454;11:08:41;0;50	21136;8	65566;5;202;0;
$GPXUP;2454;11:08:42;0;50	21136;8	65566;5;202;0;
$GPXUP;2454;11:08:43;0;50	21136;8	65566;5;204;0;
$GPXUP;2454;11:08:44;0;50	21136;8	65566;5;204;0;
$GPXUP;2454;11:08:45;0;50	21136;8	65566;5;204;0;
$GPXUP;2454;11:08:46;0;50	21135;8	65565;5;204;0;
$GPXUP;2454;11:08:47;0;50	21135;8	65564;5;204;0;
$GPXUP;2454;11:08:48;0;50	21135;8	65564;5;204;0;
$GPXUP;2454;11:08:49;0;50	21135;8	65564;5;204;0;
$GPXUP;2454;11:08:50;0;50	21135;8	65564;5;205;0;
$GPXUP;2454;11:08:51;0;50	21135;8	65564;5;205;0;
$GPXUP;2454;11:08:52;0;50	21135;8	65562;5;205;0;
$GPXUP;2454;11:08:53;0;50	21134;8	65562;5;204;0;
$GPXUP;2454;11:08:54;0;50	21134;8	65562;5;204;0;
$GPXUP;2454;11:08:55;0;50	21134;8	65562;5;204;0;
$GPXUP;2454;11:08:56;0;50	21134;8	65562;5;204;0;
$GPXUP;2454;11:08:57;0;50	21134;8	65562;5;204;0;
$GPXUP;2454;11:08:58;0;50	21134;8	65561;5;204;0;
$GPXUP;2454;11:08:59;0;50	21134;8	65561;5;203;0;
$GPXUP;2454;11:09:00;0;50	21134;8	65561;5;203;0;
$GPXUP;2454;11:09:01;0;50	21134;8	65561;5;203;0;
$GPXUP;2454;11:09:02;0;50	21134;8	65561;5;204;0;
$GPXUP;2454;11:09:03;0;50	21134;8	65561;5;204;0;
$GPXUP;2454;11:09:04;0;50	21134;8	65561;5;204;0;
$GPXUP;2454;11:09:05;0;50	21134;8	65561;5;204;0;
$GPXUP;2454;11:09:06;0;50	21134;8	65561;5;204;0;
$GPXUP;2454;11:09:07;0;50	21133;8	65559;5;205;0;
$GPXUP;2454;11:09:08;0;50	21133;8	65559;5;205;0;
$GPXUP;2454;11:09:09;0;50	21133;8	65559;5;205;0;
$GPXUP;2454;11:09:10;0;50	21133;8	65559;5;206;0;
$GPXUP;2454;11:09:11;0;50	21133;8	65559;5;206;0;
$GPXUP;2454;11:09:12;0;50	21133;8	65559;5;206;0;
$GPXUP;2454;11:09:13;0;50	21133;8	65559;5;206;0;
$GPXUP;2454;11:09:14;0;50	21132;8	65557;5;207;0;
$GPXUP;2454;11:09:15;0;50	21132;8	65557;5;207;0;
$GPXUP;2454;11:09:16;0;50	21133;8	65558;5;205;0;
$GPXUP;2454;11:09:17;0;50	21133;8	65558;5;205;0;
$GPXUP;2454;11:09:18;0;50	21133;8	65558;5;205;0;
$GPXUP;2454;11:09:19;0;50	21133;8	65556;5;205;0;
$GPXUP;2454;11:09:20;0;50	21133;8	65556;5;205;0;
$GPXUP;2454;11:09:21;0;50	21132;8	65556;5;205;0;
$GPXUP;2454;11:09:22;0;50	21132;8	65556;5;205;0;
$GPXUP;2454;11:09:23;0;50	21132;8	65555;5;204;0;
$GPXUP;2454;11:09:24;0;50	21132;8	65555;5;204;0;
$GPXUP;2454;11:09:25;0;50	21132;8	65555;5;204;0;
$GPXUP;2454;11:09:26;0;50	21132;8	65555;5;204;1;
$GPXUP;2454;11:09:27;0;50	21133;8	65555;5;204;0;
$GPXUP;2454;11:09:28;0;50	21133;8	65555;5;204;0;
$GPXUP;2454;11:09:29;0;50	21133;8	65556;5;204;1;
$GPXUP;2454;11:09:30;0;50	21133;8	65556;5;204;1;
$GPXUP;2454;11:09:31;0;50	21133;8	65556;5;204;1;
$GPXUP;2454;11:09:32;0;50	21133;8	65556;5;204;0;
$GPXUP;2454;11:09:33;0;50	21133;8	65557;5;203;1;
$GPXUP;2454;11:09:34;0;50	21133;8	65557;5;203;0;
$GPXUP;2454;11:09:35;0;50	21133;8	65557;5;203;0;
$GPXUP;2454;11:09:36;0;50	21134;8	65557;5;204;0;
$GPXUP;2454;11:09:37;0;50	21134;8	65558;5;204;0;
$GPXUP;2454;11:09:38;0;50	21134;8	65558;5;204;0;
$GPXUP;2454;11:09:39;0;50	21134;8	65558;5;204;0;
$GPXUP;2454;11:09:40;0;50	21135;8	65558;5;204;1;
$GPXUP;2454;11:09:41;0;50	21135;8	6556;5;204;0;
$GPXUP;2454;11:09:42;0;50	21135;8	6556;5;204;0;
$GPXUP;2454;11:09:43;0;50	21135;8	6556;5;203;0;
$GPXUP;2454;11:09:44;0;50	21135;8	6556;5;203;0;
$GPXUP;2454;11:09:45;0;50	21135;8	6556;5;202;0;
$GPXUP;2454;11:09:46;0;50	21135;8	6556;5;202;0;
$GPXUP;2454;11:09:47;0;50	21135;8	6556;5;202;0;
$GPXUP;2454;11:09:48;0;50	21135;8	6556;5;202;0;
$GPXUP;2454;11:09:49;0;50	21135;8	6556;5;201;0;
$GPXUP;2454;11:09:50;0;50	21135;8	6556;5;201;0;
$GPXUP;2454;11:09:51;0;50	21135;8	6556;5;201;0;
$GPXUP;2454;11:09:52;0;50	21135;8	6556;5;201;0;
$GPXUP;2454;11:09:53;0;50	21134;8	6556;5;201;0;
$GPXUP;2454;11:09:54;0;50	21134;8	6556;5;201;0;
$GPXUP;2454;11:09:55;0;50	21134;8	65558;5;201;0;
$GPXUP;2454;11:09:56;0;50	21134;8	65558;5;201;0;
$GPXUP;2454;11:09:57;0;50	21134;8	65558;5;201;0;
$GPXUP;2454;11:09:58;0;50	21134;8	65558;5;201;0;
$GPXUP;2454;11:09:59;0;50	21134;8	65558;5;201;0;
$GPXUP;2454;11:10:00;0;50	21134;8	65558;5;201;0;
$GPXUP;2454;11:10:01;0;50	21134;8	65557;5;200;0;
$GPXUP;2454;11:10:02;0;50	21134;8	65557;5;200;0;
$GPXUP;2454;11:10:03;0;50	21134;8	65557;5;200;0;
$GPXUP;2454;11:10:04;0;50	21134;8	65557;5;200;0;
$GPXUP;2454;11:10:05;0;50	21133;8	65557;5;201;0;
$GPXUP;2454;11:10:06;0;50	21134;8	65557;5;202;0;
$GPXUP;2454;11:10:07;0;50	21134;8	65557;5;202;0;
$GPXUP;2454;11:10:08;0;50	21134;8	65557;5;202;0;
$GPXUP;2454;11:10:09;0;50	21133;8	65555;5;202;0;
$GPXUP;2454;11:10:10;0;50	21134;8	65555;5;203;0;
$GPXUP;2454;11:10:11;0;50	21134;8	65555;5;203;0;
$GPXUP;2454;11:10:12;0;50	21134;8	65555;5;203;0;
$GPXUP;2454;11:10:13;0;50	21134;8	65555;5;203;0;
$GPXUP;2454;11:10:14;0;50	21134;8	65555;5;203;0;
$GPXUP;2454;11:10:15;0;50	21134;8	65555;5;203;0;
$GPXUP;2454;11:10:16;0;50	21133;8	65557;5;203;1;
$GPXUP;2454;11:10:17;0;50	21133;8	65557;5;203;0;
$GPXUP;2454;11:10:18;0;50	21133;8	65557;5;203;0;
$GPXUP;2454;11:10:19;0;50	21133;8	65557;5;203;0;
$GPXUP;2454;11:10:20;0;50	21133;8	65557;5;203;0;
$GPXUP;2454;11:10:21;0;50	21133;8	65557;5;203;1;
$GPXUP;2454;11:10:22;0;50	21133;8	65557;5;203;0;
$GPXUP;2454;11:10:23;0;50	21133;8	65557;5;203;0;
$GPXUP;2454;11:10:24;0;50	21133;8	65557;5;203;0;
$GPXUP;2454;11:10:25;0;50	21133;8	65557;5;203;0;
$GPXUP;2454;11:10:26;0;50	21133;8	65557;5;203;0;
$GPXUP;2454;11:10:27;0;50	21133;8	65557;5;203;0;
$GPXUP;2454;11:10:28;0;50	21133;8	65557;5;203;0;
$GPXUP;2454;11:10:29;0;50	21133;8	65557;5;203;0;
$GPXUP;2454;11:10:30;0;50	21134;8	65557;5;202;0;
$GPXUP;2454;11:10:31;0;50	21134;8	65557;5;202;0;
$GPXUP;2454;11:10:32;0;50	21134;8	65557;5;202;0;
$GPXUP;2454;11:10:33;0;50	21134;8	65557;5;202;1;
$GPXUP;2454;11:10:34;0;50	21134;8	65558;5;201;1;
$GPXUP;2454;11:10:35;0;50	21135;8	65558;5;202;1;
$GPXUP;2454;11:10:36;0;50	21135;8	65558;5;202;0;
$GPXUP;2454;11:10:37;0;50	21135;8	65559;5;201;0;
$GPXUP;2454;11:10:38;0;50	21135;8	65559;5;201;0;
$GPXUP;2454;11:10:39;0;50	21135;8	6556;5;202;0;
$GPXUP;2454;11:10:40;0;50	21136;8	6556;5;202;0;
$GPXUP;2454;11:10:41;0;50	21135;8	6556;5;203;0;
$GPXUP;2454;11:10:42;0;50	21136;8	6556;5;204;0;
$GPXUP;2454;11:10:43;0;50	21136;8	6556;5;204;0;
$GPXUP;2454;11:10:44;0;50	21136;8	6556;5;204;0;
$GPXUP;2454;11:10:45;0;50	21136;8	6556;5;205;0;
$GPXUP;2454;11:10:46;0;50	21136;8	6556;5;205;0;
$GPXUP;2454;11:10:47;0;50	21136;8	65561;5;206;0;
$GPXUP;2454;11:10:48;0;50	21136;8	65561;5;206;0;
$GPXUP;2454;11:10:49;0;50	21136;8	65561;5;206;1;
$GPXUP;2454;11:10:50;0;50	21137;8	65561;5;207;0;
$GPXUP;2454;11:10:51;0;50	21137;8	65561;5;207;0;
$GPXUP;2454;11:10:52;0;50	21137;8	65562;5;207;0;
$GPXUP;2454;11:10:53;0;50	21137;8	65562;5;207;0;
$GPXUP;2454;11:10:54;0;50	21137;8	65562;5;207;0;
$GPXUP;2454;11:10:55;0;50	21137;8	65562;5;207;0;
$GPXUP;2454;11:10:56;0;50	21137;8	65562;5;207;0;
$GPXUP;2454;11:10:57;0;50	21137;8	65562;5;207;0;
[truncated: 9,299 more rows]
