# Supplementary material for: Pigeon Navigation: Different Routes Lead to Frankfurt
Source: PLoS One. 2014 Nov 12;9(11):e112439. doi: 10.1371/journal.pone.0112439 (PMC4229201; doi:10.1371/journal.pone.0112439)
Supplement: File S4 — Files containing the original track data and a ‘Read me’ explaining the data format. (ZIP) [file pone.0112439.s004.zip › N-RB/100614xup07_354.log]

$GPXUP;3949;08:25:58;0;50	29294;8	72374;0;0;0;
$GPXUP;3949;08:25:59;0;50	29295;8	72373;0;0;3;
$GPXUP;3949;08:26:00;0;50	29295;8	72372;0;0;5;
$GPXUP;3949;08:26:01;0;50	29296;8	7237;0;0;4;
$GPXUP;3949;08:26:02;0;50	29296;8	72368;0;0;4;
$GPXUP;3949;08:26:03;0;50	29296;8	72366;0;0;5;
$GPXUP;3949;08:26:04;0;50	29296;8	72364;0;0;5;
$GPXUP;3949;08:26:05;0;50	29296;8	72362;0;0;5;
$GPXUP;3949;08:26:06;0;50	29296;8	7236;0;0;7;
$GPXUP;3949;08:26:07;0;50	29296;8	72355;0;0;16;
$GPXUP;3949;08:26:08;0;50	29297;8	72345;0;0;28;
$GPXUP;3949;08:26:09;0;50	293;8	72331;0;0;36;
$GPXUP;3949;08:26:10;0;50	29307;8	72318;0;0;38;
$GPXUP;3949;08:26:11;0;50	29314;8	72303;0;0;47;
$GPXUP;3949;08:26:12;0;50	29319;8	72285;0;0;46;
$GPXUP;3949;08:26:13;0;50	2932;8	72265;0;0;50;
$GPXUP;3949;08:26:14;0;50	29316;8	72244;0;0;54;
$GPXUP;3949;08:26:15;0;50	29312;8	72222;0;0;55;
$GPXUP;3949;08:26:16;0;50	2931;8	722;0;0;55;
$GPXUP;3949;08:26:17;0;50	29311;8	72178;0;0;56;
$GPXUP;3949;08:26:18;0;50	29313;8	72156;0;0;57;
$GPXUP;3949;08:26:19;0;50	29313;8	72134;0;0;57;
$GPXUP;3949;08:26:20;0;50	2931;8	72112;0;0;57;
$GPXUP;3949;08:26:21;0;50	29303;8	72091;0;0;59;
$GPXUP;3949;08:26:22;0;50	29298;8	72069;0;0;56;
$GPXUP;3949;08:26:23;0;50	29296;8	72048;0;0;56;
$GPXUP;3949;08:26:23;0;50	29298;8	72025;0;0;56;
$GPXUP;3949;08:26:24;0;50	29304;8	72005;0;0;53;
$GPXUP;3949;08:26:25;0;50	29312;8	71988;0;0;51;
$GPXUP;3949;08:26:26;0;50	29319;8	7197;0;0;51;
$GPXUP;3949;08:26:27;0;50	29324;8	71951;0;0;53;
$GPXUP;3949;08:26:28;0;50	29326;8	7193;0;0;56;
$GPXUP;3949;08:26:29;0;50	29328;8	71909;0;0;55;
$GPXUP;3949;08:26:30;0;50	29335;8	7189;0;0;56;
$GPXUP;3949;08:26:31;0;50	29344;8	71878;0;0;46;
$GPXUP;3949;08:26:32;0;50	29357;8	71874;0;0;46;
$GPXUP;3949;08:26:33;0;50	29369;8	71869;0;0;47;
$GPXUP;3949;08:26:34;0;50	29381;8	71866;0;0;45;
$GPXUP;3949;08:26:35;0;50	29392;8	71868;0;0;43;
$GPXUP;3949;08:26:36;0;50	29403;8	71876;0;0;43;
$GPXUP;3949;08:26:37;0;50	29412;8	71889;0;0;44;
$GPXUP;3949;08:26:38;0;50	29419;8	71904;0;0;46;
$GPXUP;3949;08:26:39;0;50	29423;8	71923;0;0;48;
$GPXUP;3949;08:26:40;0;50	29423;8	71942;0;0;47;
$GPXUP;3949;08:26:41;0;50	29417;8	71962;0;0;48;
$GPXUP;3949;08:26:42;0;50	29406;8	71978;0;0;52;
$GPXUP;3949;08:26:43;0;50	29391;8	71987;0;0;51;
$GPXUP;3949;08:26:44;0;50	29375;8	71984;0;0;53;
$GPXUP;3949;08:26:45;0;50	29361;8	7197;0;0;52;
$GPXUP;3949;08:26:46;0;50	29355;8	71948;0;0;51;
$GPXUP;3949;08:26:47;0;50	29356;8	71922;0;0;51;
$GPXUP;3949;08:26:48;0;50	29363;8	71898;0;0;55;
$GPXUP;3949;08:26:49;0;50	29373;8	71879;0;0;51;
$GPXUP;3949;08:26:50;0;50	29385;8	71866;0;0;49;
$GPXUP;3949;08:26:51;0;50	29396;8	71856;0;0;49;
$GPXUP;3949;08:26:52;0;50	29407;8	71844;0;0;50;
$GPXUP;3949;08:26:53;0;50	29416;8	71829;0;0;54;
$GPXUP;3949;08:26:54;0;50	29422;8	71809;0;0;57;
$GPXUP;3949;08:26:55;0;50	29424;8	71784;0;0;64;
$GPXUP;3949;08:26:56;0;50	29423;8	71756;0;0;67;
$GPXUP;3949;08:26:57;0;50	29423;8	71731;0;0;63;
$GPXUP;3949;08:26:58;0;50	29425;8	71708;0;0;57;
$GPXUP;3949;08:26:59;0;50	29429;8	71689;0;0;51;
$GPXUP;3949;08:27:00;0;50	29438;8	71677;0;0;45;
$GPXUP;3949;08:27:01;0;50	29448;8	71667;0;0;46;
$GPXUP;3949;08:27:02;0;50	29457;8	71654;0;0;49;
$GPXUP;3949;08:27:03;0;50	29464;8	71638;0;0;54;
$GPXUP;3949;08:27:04;0;50	29468;8	71616;0;0;55;
$GPXUP;3949;08:27:05;0;50	29462;8	71588;0;0;66;
$GPXUP;3949;08:27:06;0;50	29454;8	71557;0;0;75;
$GPXUP;3949;08:27:07;0;50	29449;8	71527;0;0;74;
$GPXUP;3949;08:27:08;0;50	29447;8	71496;0;0;79;
$GPXUP;3949;08:27:09;0;50	29448;8	71465;0;0;75;
$GPXUP;3949;08:27:10;0;50	29452;8	71438;0;0;71;
$GPXUP;3949;08:27:11;0;50	29458;8	71413;0;0;66;
$GPXUP;3949;08:27:12;0;50	29465;8	71391;0;0;63;
$GPXUP;3949;08:27:13;0;50	29472;8	71369;0;0;61;
$GPXUP;3949;08:27:14;0;50	2948;8	71349;0;0;59;
$GPXUP;3949;08:27:15;0;50	29488;8	71332;0;0;54;
$GPXUP;3949;08:27:16;0;50	29498;8	71318;0;0;52;
$GPXUP;3949;08:27:17;0;50	29506;8	71303;0;0;50;
$GPXUP;3949;08:27:18;0;50	29514;8	7129;0;0;49;
$GPXUP;3949;08:27:19;0;50	29523;8	71278;0;0;48;
$GPXUP;3949;08:27:20;0;50	29533;8	71265;0;0;53;
$GPXUP;3949;08:27:21;0;50	29542;8	7125;0;0;56;
$GPXUP;3949;08:27:22;0;50	29552;8	71237;0;0;51;
$GPXUP;3949;08:27:23;0;50	29565;8	71231;0;0;49;
$GPXUP;3949;08:27:24;0;50	29577;8	71237;0;0;47;
$GPXUP;3949;08:27:25;0;50	29585;8	71254;0;0;44;
$GPXUP;3949;08:27:26;0;50	29585;8	71277;0;0;45;
$GPXUP;3949;08:27:27;0;50	29577;8	713;0;0;49;
$GPXUP;3949;08:27:28;0;50	29562;8	71314;0;0;50;
$GPXUP;3949;08:27:29;0;50	29542;8	71314;0;0;58;
$GPXUP;3949;08:27:30;0;50	29521;8	71308;0;0;69;
$GPXUP;3949;08:27:31;0;50	29502;8	71307;0;0;70;
$GPXUP;3949;08:27:32;0;50	29484;8	71314;0;0;67;
$GPXUP;3949;08:27:33;0;50	29468;8	71327;0;0;70;
$GPXUP;3949;08:27:34;0;50	29455;8	71348;0;0;74;
$GPXUP;3949;08:27:35;0;50	29447;8	71374;0;0;69;
$GPXUP;3949;08:27:36;0;50	29442;8	714;0;0;66;
$GPXUP;3949;08:27:37;0;50	29441;8	71426;0;0;65;
$GPXUP;3949;08:27:38;0;50	29441;8	71452;0;0;64;
$GPXUP;3949;08:27:39;0;50	2944;8	71476;0;0;60;
$GPXUP;3949;08:27:40;0;50	29438;8	71499;0;0;58;
$GPXUP;3949;08:27:41;0;50	29437;8	71522;0;0;58;
$GPXUP;3949;08:27:42;0;50	29442;8	71543;0;0;57;
$GPXUP;3949;08:27:43;0;50	29452;8	71563;0;0;62;
$GPXUP;3949;08:27:44;0;50	29466;8	71579;0;0;62;
$GPXUP;3949;08:27:45;0;50	29482;8	71585;0;0;55;
$GPXUP;3949;08:27:46;0;50	29498;8	71585;0;0;57;
$GPXUP;3949;08:27:47;0;50	29514;8	71585;0;0;58;
$GPXUP;3949;08:27:48;0;50	2953;8	71583;0;0;60;
$GPXUP;3949;08:27:49;0;50	29545;8	71576;0;0;59;
$GPXUP;3949;08:27:50;0;50	29559;8	71563;0;0;62;
$GPXUP;3949;08:27:51;0;50	29569;8	71541;0;0;65;
$GPXUP;3949;08:27:52;0;50	29573;8	71511;0;0;74;
$GPXUP;3949;08:27:53;0;50	29574;8	71478;0;0;74;
$GPXUP;3949;08:27:54;0;50	2957;8	71448;0;0;72;
$GPXUP;3949;08:27:55;0;50	29565;8	71419;0;0;71;
$GPXUP;3949;08:27:56;0;50	2956;8	71392;0;0;68;
$GPXUP;3949;08:27:57;0;50	29554;8	71367;0;0;66;
$GPXUP;3949;08:27:58;0;50	29546;8	71343;0;0;72;
$GPXUP;3949;08:27:59;0;50	29534;8	7132;0;0;73;
$GPXUP;3949;08:28:00;0;50	29524;8	71296;0;0;73;
$GPXUP;3949;08:28:01;0;50	29517;8	7127;0;0;71;
$GPXUP;3949;08:28:02;0;50	29514;8	71245;0;0;62;
$GPXUP;3949;08:28:03;0;50	29516;8	71222;0;0;57;
$GPXUP;3949;08:28:04;0;50	29526;8	71202;0;0;58;
$GPXUP;3949;08:28:05;0;50	2954;8	7119;0;0;56;
$GPXUP;3949;08:28:06;0;50	29556;8	71185;0;0;55;
$GPXUP;3949;08:28:07;0;50	29572;8	71184;0;0;53;
$GPXUP;3949;08:28:08;0;50	29585;8	71187;0;0;51;
$GPXUP;3949;08:28:09;0;50	29597;8	71195;0;0;48;
$GPXUP;3949;08:28:10;0;50	29606;8	71208;0;0;47;
$GPXUP;3949;08:28:11;0;50	29615;8	71223;0;0;51;
$GPXUP;3949;08:28:12;0;50	29626;8	71236;0;0;53;
$GPXUP;3949;08:28:13;0;50	2964;8	71245;0;0;60;
$GPXUP;3949;08:28:14;0;50	29657;8	7125;0;0;65;
$GPXUP;3949;08:28:15;0;50	29673;8	71254;0;0;66;
$GPXUP;3949;08:28:16;0;50	29689;8	7126;0;0;63;
$GPXUP;3949;08:28:17;0;50	29703;8	71269;0;0;58;
$GPXUP;3949;08:28:18;0;50	29714;8	71283;0;0;55;
$GPXUP;3949;08:28:19;0;50	29718;8	71302;0;0;48;
$GPXUP;3949;08:28:20;0;50	29715;8	71322;0;0;46;
$GPXUP;3949;08:28:21;0;50	29702;8	7134;0;0;52;
$GPXUP;3949;08:28:22;0;50	29686;8	71346;0;0;49;
$GPXUP;3949;08:28:23;0;50	29669;8	71344;0;0;57;
$GPXUP;3949;08:28:24;0;50	29652;8	71335;0;0;60;
$GPXUP;3949;08:28:25;0;50	29637;8	71324;0;0;63;
$GPXUP;3949;08:28:26;0;50	29622;8	7131;0;0;66;
$GPXUP;3949;08:28:27;0;50	29609;8	71294;0;0;65;
$GPXUP;3949;08:28:28;0;50	29597;8	71277;0;0;62;
$GPXUP;3949;08:28:29;0;50	29587;8	71257;0;0;63;
$GPXUP;3949;08:28:30;0;50	29577;8	71236;0;0;66;
$GPXUP;3949;08:28:31;0;50	29565;8	71218;0;0;68;
$GPXUP;3949;08:28:32;0;50	2955;8	71205;0;0;69;
$GPXUP;3949;08:28:33;0;50	29533;8	71196;0;0;70;
$GPXUP;3949;08:28:34;0;50	29515;8	7119;0;0;69;
$GPXUP;3949;08:28:35;0;50	29498;8	71185;0;0;69;
$GPXUP;3949;08:28:36;0;50	29481;8	71181;0;0;69;
$GPXUP;3949;08:28:37;0;50	29463;8	71179;0;0;71;
$GPXUP;3949;08:28:38;0;50	29446;8	71181;0;0;72;
$GPXUP;3949;08:28:39;0;50	29428;8	71187;0;0;70;
$GPXUP;3949;08:28:40;0;50	29412;8	71198;0;0;69;
$GPXUP;3949;08:28:41;0;50	29397;8	7121;0;0;68;
$GPXUP;3949;08:28:42;0;50	29383;8	71224;0;0;66;
$GPXUP;3949;08:28:43;0;50	2937;8	71241;0;0;66;
$GPXUP;3949;08:28:44;0;50	29357;8	71258;0;0;67;
$GPXUP;3949;08:28:45;0;50	29342;8	71271;0;0;68;
$GPXUP;3949;08:28:46;0;50	29326;8	71281;0;0;69;
$GPXUP;3949;08:28:47;0;50	2931;8	71289;0;0;68;
$GPXUP;3949;08:28:48;0;50	29294;8	71296;0;0;66;
$GPXUP;3949;08:28:49;0;50	29278;8	713;0;0;63;
$GPXUP;3949;08:28:50;0;50	29263;8	71303;0;0;60;
$GPXUP;3949;08:28:51;0;50	29248;8	71305;0;0;59;
$GPXUP;3949;08:28:52;0;50	29234;8	71311;0;0;58;
$GPXUP;3949;08:28:53;0;50	2922;8	71322;0;0;60;
$GPXUP;3949;08:28:54;0;50	29208;8	71337;0;0;61;
$GPXUP;3949;08:28:55;0;50	29196;8	71352;0;0;62;
$GPXUP;3949;08:28:56;0;50	29184;8	71367;0;0;61;
$GPXUP;3949;08:28:57;0;50	29173;8	71384;0;0;62;
$GPXUP;3949;08:28:58;0;50	29162;8	71402;0;0;64;
$GPXUP;3949;08:28:59;0;50	2915;8	7142;0;0;65;
$GPXUP;3949;08:29:00;0;50	29141;8	7144;0;0;65;
$GPXUP;3949;08:29:01;0;50	29133;8	71463;0;0;64;
$GPXUP;3949;08:29:02;0;50	29128;8	71487;0;0;65;
$GPXUP;3949;08:29:03;0;50	29124;8	71512;0;0;66;
$GPXUP;3949;08:29:04;0;50	2912;8	71537;0;0;65;
$GPXUP;3949;08:29:05;0;50	29112;8	7156;0;0;69;
$GPXUP;3949;08:29:06;0;50	291;8	71578;0;0;65;
$GPXUP;3949;08:29:07;0;50	29083;8	71585;0;0;64;
$GPXUP;3949;08:29:08;0;50	29064;8	71582;0;0;65;
$GPXUP;3949;08:29:09;0;50	29047;8	71577;0;0;65;
$GPXUP;3949;08:29:10;0;50	2903;8	71569;0;0;63;
$GPXUP;3949;08:29:11;0;50	29016;8	71557;0;0;62;
$GPXUP;3949;08:29:12;0;50	29004;8	7154;0;0;60;
$GPXUP;3949;08:29:13;0;50	28996;8	71519;0;0;61;
$GPXUP;3949;08:29:14;0;50	28989;8	71497;0;0;62;
$GPXUP;3949;08:29:15;0;50	28979;8	71477;0;0;63;
$GPXUP;3949;08:29:16;0;50	28966;8	7146;0;0;66;
$GPXUP;3949;08:29:17;0;50	28952;8	71448;0;0;66;
$GPXUP;3949;08:29:18;0;50	28938;8	71436;0;0;64;
$GPXUP;3949;08:29:19;0;50	28925;8	71421;0;0;62;
$GPXUP;3949;08:29:20;0;50	28914;8	71405;0;0;60;
$GPXUP;3949;08:29:21;0;50	28903;8	7139;0;0;62;
$GPXUP;3949;08:29:22;0;50	2889;8	71376;0;0;64;
$GPXUP;3949;08:29:23;0;50	28875;8	71364;0;0;67;
$GPXUP;3949;08:29:24;0;50	28859;8	71354;0;0;69;
$GPXUP;3949;08:29:25;0;50	28843;8	71344;0;0;69;
$GPXUP;3949;08:29:26;0;50	28827;8	71336;0;0;69;
$GPXUP;3949;08:29:27;0;50	2881;8	71328;0;0;69;
$GPXUP;3949;08:29:28;0;50	28794;8	71318;0;0;68;
$GPXUP;3949;08:29:29;0;50	28779;8	71307;0;0;68;
$GPXUP;3949;08:29:30;0;50	28763;8	71298;0;0;69;
$GPXUP;3949;08:29:31;0;50	28746;8	71295;0;0;69;
$GPXUP;3949;08:29:32;0;50	28728;8	71297;0;0;72;
$GPXUP;3949;08:29:33;0;50	2871;8	71304;0;0;72;
$GPXUP;3949;08:29:34;0;50	28693;8	71313;0;0;71;
$GPXUP;3949;08:29:35;0;50	28676;8	71323;0;0;70;
$GPXUP;3949;08:29:36;0;50	2866;8	71332;0;0;70;
$GPXUP;3949;08:29:37;0;50	28642;8	7134;0;0;70;
$GPXUP;3949;08:29:38;0;50	28625;8	71347;0;0;71;
$GPXUP;3949;08:29:39;0;50	28608;8	71357;0;0;72;
$GPXUP;3949;08:29:40;0;50	28592;8	71368;0;0;73;
$GPXUP;3949;08:29:41;0;50	28575;8	71381;0;0;73;
$GPXUP;3949;08:29:42;0;50	28558;8	71392;0;0;73;
$GPXUP;3949;08:29:43;0;50	28541;8	71396;0;0;73;
$GPXUP;3949;08:29:44;0;50	28522;8	71398;0;0;73;
$GPXUP;3949;08:29:45;0;50	28504;8	71399;0;0;74;
$GPXUP;3949;08:29:46;0;50	28485;8	71401;0;0;74;
$GPXUP;3949;08:29:47;0;50	28467;8	71407;0;0;74;
$GPXUP;3949;08:29:48;0;50	2845;8	71415;0;0;70;
$GPXUP;3949;08:29:49;0;50	28434;8	71426;0;0;67;
$GPXUP;3949;08:29:50;0;50	28419;8	71435;0;0;67;
$GPXUP;3949;08:29:51;0;50	28402;8	71439;0;0;66;
$GPXUP;3949;08:29:52;0;50	28385;8	71436;0;0;68;
$GPXUP;3949;08:29:53;0;50	28369;8	71426;0;0;70;
$GPXUP;3949;08:29:54;0;50	28355;8	71411;0;0;67;
$GPXUP;3949;08:29:55;0;50	28344;8	71389;0;0;66;
$GPXUP;3949;08:29:56;0;50	28336;8	71366;0;0;66;
$GPXUP;3949;08:29:57;0;50	28328;8	71343;0;0;66;
$GPXUP;3949;08:29:58;0;50	28319;8	7132;0;0;68;
$GPXUP;3949;08:29:59;0;50	28309;8	71299;0;0;69;
$GPXUP;3949;08:30:00;0;50	28297;8	71279;0;0;70;
$GPXUP;3949;08:30:01;0;50	28284;8	7126;0;0;69;
$GPXUP;3949;08:30:02;0;50	28274;8	71239;0;0;69;
$GPXUP;3949;08:30:03;0;50	28265;8	71216;0;0;67;
$GPXUP;3949;08:30:04;0;50	28256;8	71194;0;0;67;
$GPXUP;3949;08:30:05;0;50	28244;8	71174;0;0;68;
$GPXUP;3949;08:30:06;0;50	28231;8	71157;0;0;71;
$GPXUP;3949;08:30:07;0;50	28215;8	71143;0;0;72;
$GPXUP;3949;08:30:08;0;50	28199;8	7113;0;0;74;
$GPXUP;3949;08:30:09;0;50	28184;8	71113;0;0;74;
$GPXUP;3949;08:30:10;0;50	28169;8	71095;0;0;74;
$GPXUP;3949;08:30:11;0;50	28156;8	71076;0;0;74;
$GPXUP;3949;08:30:12;0;50	28142;8	71057;0;0;73;
$GPXUP;3949;08:30:13;0;50	28127;8	71039;0;0;73;
$GPXUP;3949;08:30:14;0;50	28111;8	71024;0;0;74;
$GPXUP;3949;08:30:15;0;50	28095;8	71011;0;0;74;
$GPXUP;3949;08:30:16;0;50	28078;8	70998;0;0;74;
$GPXUP;3949;08:30:17;0;50	28061;8	70987;0;0;73;
$GPXUP;3949;08:30:18;0;50	28044;8	70978;0;0;74;
$GPXUP;3949;08:30:19;0;50	28025;8	70974;0;0;78;
$GPXUP;3949;08:30:20;0;50	28005;8	7097;0;0;79;
$GPXUP;3949;08:30:21;0;50	27985;8	70968;0;0;79;
$GPXUP;3949;08:30:22;0;50	27965;8	70966;0;0;78;
$GPXUP;3949;08:30:23;0;50	27946;8	70962;0;0;78;
$GPXUP;3949;08:30:24;0;50	27926;8	70957;0;0;78;
$GPXUP;3949;08:30:25;0;50	27908;8	7095;0;0;78;
$GPXUP;3949;08:30:26;0;50	27889;8	7094;0;0;78;
$GPXUP;3949;08:30:27;0;50	27871;8	70929;0;0;79;
$GPXUP;3949;08:30:28;0;50	27853;8	70917;0;0;80;
$GPXUP;3949;08:30:29;0;50	27835;8	70903;0;0;78;
$GPXUP;3949;08:30:30;0;50	27817;8	70893;0;0;77;
$GPXUP;3949;08:30:31;0;50	27798;8	70886;0;0;77;
$GPXUP;3949;08:30:32;0;50	27779;8	70882;0;0;75;
$GPXUP;3949;08:30:33;0;50	27761;8	70878;0;0;75;
$GPXUP;3949;08:30:34;0;50	27743;8	70871;0;0;74;
$GPXUP;3949;08:30:35;0;50	27726;8	70858;0;0;73;
$GPXUP;3949;08:30:36;0;50	27712;8	70841;0;0;71;
$GPXUP;3949;08:30:37;0;50	277;8	70822;0;0;70;
$GPXUP;3949;08:30:38;0;50	27688;8	70803;0;0;68;
$GPXUP;3949;08:30:39;0;50	27679;8	70782;0;0;65;
$GPXUP;3949;08:30:40;0;50	27671;8	70759;0;0;67;
$GPXUP;3949;08:30:41;0;50	27662;8	70736;0;0;69;
$GPXUP;3949;08:30:42;0;50	27653;8	70712;0;0;71;
$GPXUP;3949;08:30:43;0;50	27642;8	7069;0;0;72;
$GPXUP;3949;08:30:44;0;50	2763;8	70669;0;0;73;
$GPXUP;3949;08:30:45;0;50	27619;8	70647;0;0;74;
$GPXUP;3949;08:30:46;0;50	27608;8	70624;0;0;75;
$GPXUP;3949;08:30:47;0;50	27595;8	70602;0;0;75;
$GPXUP;3949;08:30:48;0;50	27582;8	70582;0;0;76;
$GPXUP;3949;08:30:49;0;50	27568;8	70562;0;0;77;
$GPXUP;3949;08:30:50;0;50	27555;8	7054;0;0;74;
$GPXUP;3949;08:30:51;0;50	27544;8	70518;0;0;72;
$GPXUP;3949;08:30:52;0;50	27532;8	70496;0;0;72;
$GPXUP;3949;08:30:53;0;50	27519;8	70477;0;0;72;
$GPXUP;3949;08:30:54;0;50	27504;8	70462;0;0;74;
$GPXUP;3949;08:30:55;0;50	27487;8	70448;0;0;76;
$GPXUP;3949;08:30:56;0;50	2747;8	70435;0;0;75;
$GPXUP;3949;08:30:57;0;50	27455;8	70419;0;0;73;
$GPXUP;3949;08:30:58;0;50	27441;8	70401;0;0;73;
$GPXUP;3949;08:30:59;0;50	27428;8	70381;0;0;73;
$GPXUP;3949;08:31:00;0;50	27416;8	70361;0;0;72;
$GPXUP;3949;08:31:01;0;50	27403;8	70341;0;0;71;
$GPXUP;3949;08:31:02;0;50	27389;8	70324;0;0;71;
$GPXUP;3949;08:31:03;0;50	27375;8	70308;0;0;70;
$GPXUP;3949;08:31:04;0;50	27359;8	70296;0;0;72;
$GPXUP;3949;08:31:05;0;50	27342;8	70287;0;0;69;
$GPXUP;3949;08:31:06;0;50	27325;8	70283;0;0;70;
$GPXUP;3949;08:31:07;0;50	27307;8	70281;0;0;72;
$GPXUP;3949;08:31:08;0;50	27288;8	70277;0;0;77;
$GPXUP;3949;08:31:09;0;50	27268;8	7027;0;0;79;
$GPXUP;3949;08:31:10;0;50	27249;8	70264;0;0;79;
$GPXUP;3949;08:31:11;0;50	27229;8	7026;0;0;77;
$GPXUP;3949;08:31:12;0;50	2721;8	70261;0;0;78;
$GPXUP;3949;08:31:13;0;50	2719;8	70262;0;0;79;
$GPXUP;3949;08:31:14;0;50	2717;8	70262;0;0;79;
$GPXUP;3949;08:31:15;0;50	2715;8	70258;0;0;80;
$GPXUP;3949;08:31:16;0;50	2713;8	70254;0;0;80;
$GPXUP;3949;08:31:17;0;50	27111;8	70247;0;0;81;
$GPXUP;3949;08:31:18;0;50	27092;8	70236;0;0;81;
$GPXUP;3949;08:31:19;0;50	27074;8	70223;0;0;79;
$GPXUP;3949;08:31:20;0;50	27057;8	70209;0;0;75;
$GPXUP;3949;08:31:21;0;50	27042;8	70196;0;0;71;
$GPXUP;3949;08:31:22;0;50	27027;8	70181;0;0;71;
$GPXUP;3949;08:31:23;0;50	27012;8	70166;0;0;71;
$GPXUP;3949;08:31:24;0;50	26998;8	7015;0;0;72;
$GPXUP;3949;08:31:25;0;50	26984;8	70132;0;0;73;
$GPXUP;3949;08:31:26;0;50	26971;8	70113;0;0;73;
$GPXUP;3949;08:31:27;0;50	26956;8	70096;0;0;73;
$GPXUP;3949;08:31:28;0;50	2694;8	70082;0;0;73;
$GPXUP;3949;08:31:29;0;50	26923;8	70075;0;0;71;
$GPXUP;3949;08:31:30;0;50	26905;8	70075;0;0;72;
$GPXUP;3949;08:31:31;0;50	26887;8	70076;0;0;69;
$GPXUP;3949;08:31:32;0;50	26869;8	70079;0;0;69;
$GPXUP;3949;08:31:33;0;50	26852;8	70085;0;0;70;
$GPXUP;3949;08:31:34;0;50	26834;8	70089;0;0;71;
$GPXUP;3949;08:31:35;0;50	26817;8	7009;0;0;69;
$GPXUP;3949;08:31:36;0;50	268;8	70091;0;0;70;
$GPXUP;3949;08:31:37;0;50	26782;8	70094;0;0;70;
$GPXUP;3949;08:31:38;0;50	26765;8	701;0;0;73;
$GPXUP;3949;08:31:39;0;50	26747;8	70105;0;0;74;
$GPXUP;3949;08:31:40;0;50	26728;8	70108;0;0;74;
$GPXUP;3949;08:31:41;0;50	2671;8	70108;0;0;74;
$GPXUP;3949;08:31:42;0;50	26692;8	70104;0;0;74;
$GPXUP;3949;08:31:43;0;50	26674;8	70096;0;0;74;
$GPXUP;3949;08:31:44;0;50	26658;8	70083;0;0;73;
$GPXUP;3949;08:31:45;0;50	26642;8	70068;0;0;72;
$GPXUP;3949;08:31:46;0;50	26627;8	70052;0;0;73;
$GPXUP;3949;08:31:47;0;50	26613;8	70035;0;0;73;
$GPXUP;3949;08:31:48;0;50	26598;8	70018;0;0;74;
$GPXUP;3949;08:31:49;0;50	26584;8	69998;0;0;75;
$GPXUP;3949;08:31:50;0;50	26572;8	69976;0;0;75;
$GPXUP;3949;08:31:51;0;50	26559;8	69955;0;0;75;
$GPXUP;3949;08:31:52;0;50	26544;8	69936;0;0;78;
$GPXUP;3949;08:31:53;0;50	26528;8	69919;0;0;79;
$GPXUP;3949;08:31:54;0;50	26511;8	69902;0;0;80;
$GPXUP;3949;08:31:55;0;50	26495;8	69883;0;0;81;
$GPXUP;3949;08:31:56;0;50	2648;8	69862;0;0;81;
$GPXUP;3949;08:31:57;0;50	26465;8	69841;0;0;81;
$GPXUP;3949;08:31:58;0;50	26448;8	69823;0;0;83;
$GPXUP;3949;08:31:59;0;50	26429;8	69809;0;0;82;
$GPXUP;3949;08:32:00;0;50	26409;8	69799;0;0;85;
$GPXUP;3949;08:32:01;0;50	26389;8	69787;0;0;85;
$GPXUP;3949;08:32:02;0;50	26369;8	69775;0;0;84;
$GPXUP;3949;08:32:03;0;50	2635;8	69765;0;0;83;
$GPXUP;3949;08:32:04;0;50	2633;8	69758;0;0;81;
$GPXUP;3949;08:32:05;0;50	2631;8	69754;0;0;80;
$GPXUP;3949;08:32:06;0;50	2629;8	69748;0;0;80;
$GPXUP;3949;08:32:07;0;50	2627;8	69742;0;0;81;
$GPXUP;3949;08:32:08;0;50	2625;8	69736;0;0;79;
$GPXUP;3949;08:32:09;0;50	26231;8	6973;0;0;76;
$GPXUP;3949;08:32:10;0;50	26213;8	69721;0;0;76;
$GPXUP;3949;08:32:11;0;50	26197;8	69707;0;0;75;
$GPXUP;3949;08:32:12;0;50	26182;8	69691;0;0;74;
$GPXUP;3949;08:32:13;0;50	26166;8	69676;0;0;74;
$GPXUP;3949;08:32:14;0;50	2615;8	69663;0;0;70;
$GPXUP;3949;08:32:15;0;50	26134;8	69656;0;0;64;
$GPXUP;3949;08:32:16;0;50	26118;8	69657;0;0;61;
$GPXUP;3949;08:32:17;0;50	26102;8	69664;0;0;65;
$GPXUP;3949;08:32:18;0;50	26086;8	69674;0;0;65;
$GPXUP;3949;08:32:19;0;50	26071;8	69681;0;0;66;
$GPXUP;3949;08:32:20;0;50	26054;8	69682;0;0;67;
$GPXUP;3949;08:32:21;0;50	26037;8	69674;0;0;71;
$GPXUP;3949;08:32:22;0;50	26021;8	69658;0;0;71;
$GPXUP;3949;08:32:23;0;50	26008;8	69637;0;0;72;
$GPXUP;3949;08:32:24;0;50	25996;8	69616;0;0;71;
$GPXUP;3949;08:32:25;0;50	25983;8	69596;0;0;73;
$GPXUP;3949;08:32:26;0;50	25971;8	69574;0;0;73;
$GPXUP;3949;08:32:27;0;50	25959;8	69552;0;0;72;
$GPXUP;3949;08:32:28;0;50	25949;8	69529;0;0;71;
$GPXUP;3949;08:32:29;0;50	25939;8	69506;0;0;70;
$GPXUP;3949;08:32:30;0;50	25928;8	69485;0;0;69;
$GPXUP;3949;08:32:31;0;50	25915;8	69472;0;0;63;
$GPXUP;3949;08:32:32;0;50	25898;8	6947;0;0;62;
$GPXUP;3949;08:32:33;0;50	2588;8	6948;0;0;65;
$GPXUP;3949;08:32:34;0;50	25863;8	69493;0;0;68;
$GPXUP;3949;08:32:35;0;50	25846;8	69505;0;0;67;
$GPXUP;3949;08:32:36;0;50	2583;8	69515;0;0;66;
$GPXUP;3949;08:32:37;0;50	25814;8	69523;0;0;66;
$GPXUP;3949;08:32:38;0;50	25798;8	69528;0;0;69;
$GPXUP;3949;08:32:39;0;50	25781;8	69528;0;0;70;
$GPXUP;3949;08:32:40;0;50	25764;8	6952;0;0;72;
$GPXUP;3949;08:32:41;0;50	25748;8	69504;0;0;72;
$GPXUP;3949;08:32:42;0;50	25734;8	69486;0;0;72;
$GPXUP;3949;08:32:43;0;50	2572;8	69467;0;0;73;
$GPXUP;3949;08:32:44;0;50	25705;8	69449;0;0;73;
$GPXUP;3949;08:32:45;0;50	25692;8	69429;0;0;72;
$GPXUP;3949;08:32:46;0;50	25678;8	6941;0;0;72;
$GPXUP;3949;08:32:47;0;50	25664;8	69394;0;0;73;
$GPXUP;3949;08:32:48;0;50	25648;8	69378;0;0;74;
$GPXUP;3949;08:32:49;0;50	25632;8	69364;0;0;73;
$GPXUP;3949;08:32:50;0;50	25617;8	69348;0;0;72;
$GPXUP;3949;08:32:51;0;50	25605;8	69326;0;0;72;
$GPXUP;3949;08:32:52;0;50	25595;8	69303;0;0;71;
$GPXUP;3949;08:32:53;0;50	25585;8	6928;0;0;70;
$GPXUP;3949;08:32:54;0;50	25574;8	69258;0;0;70;
$GPXUP;3949;08:32:55;0;50	25562;8	69238;0;0;72;
$GPXUP;3949;08:32:56;0;50	2555;8	69216;0;0;73;
$GPXUP;3949;08:32:57;0;50	25538;8	69194;0;0;75;
$GPXUP;3949;08:32:58;0;50	25526;8	69171;0;0;75;
$GPXUP;3949;08:32:59;0;50	25514;8	6915;0;0;74;
$GPXUP;3949;08:33:00;0;50	25501;8	69129;0;0;73;
$GPXUP;3949;08:33:01;0;50	25488;8	6911;0;0;72;
$GPXUP;3949;08:33:02;0;50	25472;8	69096;0;0;71;
$GPXUP;3949;08:33:03;0;50	25456;8	69087;0;0;70;
$GPXUP;3949;08:33:04;0;50	25439;8	6908;0;0;68;
$GPXUP;3949;08:33:05;0;50	25422;8	69076;0;0;66;
$GPXUP;3949;08:33:06;0;50	25406;8	69079;0;0;65;
$GPXUP;3949;08:33:07;0;50	25391;8	69088;0;0;62;
$GPXUP;3949;08:33:08;0;50	25379;8	69102;0;0;61;
$GPXUP;3949;08:33:09;0;50	25366;8	69115;0;0;62;
$GPXUP;3949;08:33:10;0;50	25351;8	69122;0;0;59;
$GPXUP;3949;08:33:11;0;50	25336;8	69123;0;0;59;
$GPXUP;3949;08:33:12;0;50	25322;8	69116;0;0;62;
$GPXUP;3949;08:33:13;0;50	25308;8	69102;0;0;65;
$GPXUP;3949;08:33:14;0;50	25295;8	69082;0;0;70;
$GPXUP;3949;08:33:15;0;50	25282;8	69061;0;0;72;
$GPXUP;3949;08:33:16;0;50	25271;8	69038;0;0;72;
$GPXUP;3949;08:33:17;0;50	2526;8	69014;0;0;72;
$GPXUP;3949;08:33:18;0;50	25249;8	68992;0;0;70;
$GPXUP;3949;08:33:19;0;50	25239;8	6897;0;0;69;
$GPXUP;3949;08:33:20;0;50	2523;8	68947;0;0;69;
$GPXUP;3949;08:33:21;0;50	25221;8	68922;0;0;71;
$GPXUP;3949;08:33:22;0;50	25212;8	68898;0;0;72;
$GPXUP;3949;08:33:23;0;50	25201;8	68876;0;0;72;
$GPXUP;3949;08:33:24;0;50	25188;8	68858;0;0;71;
$GPXUP;3949;08:33:25;0;50	25173;8	68844;0;0;69;
$GPXUP;3949;08:33:26;0;50	25157;8	68836;0;0;65;
$GPXUP;3949;08:33:27;0;50	2514;8	68836;0;0;63;
$GPXUP;3949;08:33:28;0;50	25123;8	68844;0;0;66;
$GPXUP;3949;08:33:29;0;50	25107;8	68852;0;0;67;
$GPXUP;3949;08:33:30;0;50	25091;8	6886;0;0;67;
$GPXUP;3949;08:33:31;0;50	25074;8	68866;0;0;67;
$GPXUP;3949;08:33:32;0;50	25058;8	68872;0;0;67;
$GPXUP;3949;08:33:33;0;50	25042;8	68877;0;0;67;
$GPXUP;3949;08:33:34;0;50	25025;8	68881;0;0;66;
$GPXUP;3949;08:33:35;0;50	25009;8	68886;0;0;63;
$GPXUP;3949;08:33:36;0;50	24994;8	68895;0;0;64;
$GPXUP;3949;08:33:37;0;50	2498;8	68904;0;0;60;
$GPXUP;3949;08:33:38;0;50	24965;8	6891;0;0;62;
$GPXUP;3949;08:33:39;0;50	2495;8	68914;0;0;64;
$GPXUP;3949;08:33:40;0;50	24934;8	68918;0;0;63;
$GPXUP;3949;08:33:41;0;50	24919;8	68924;0;0;60;
$GPXUP;3949;08:33:42;0;50	24906;8	68934;0;0;55;
$GPXUP;3949;08:33:43;0;50	24895;8	68947;0;0;55;
$GPXUP;3949;08:33:44;0;50	24886;8	68963;0;0;55;
$GPXUP;3949;08:33:45;0;50	24878;8	6898;0;0;55;
$GPXUP;3949;08:33:46;0;50	24868;8	68996;0;0;56;
$GPXUP;3949;08:33:47;0;50	24856;8	69009;0;0;57;
$GPXUP;3949;08:33:48;0;50	24843;8	69016;0;0;57;
$GPXUP;3949;08:33:49;0;50	24828;8	69014;0;0;60;
$GPXUP;3949;08:33:50;0;50	24812;8	69004;0;0;62;
$GPXUP;3949;08:33:51;0;50	24798;8	68994;0;0;59;
$GPXUP;3949;08:33:52;0;50	24785;8	68982;0;0;58;
$GPXUP;3949;08:33:53;0;50	24773;8	68968;0;0;58;
$GPXUP;3949;08:33:54;0;50	24764;8	68949;0;0;59;
$GPXUP;3949;08:33:55;0;50	24757;8	68928;0;0;58;
$GPXUP;3949;08:33:56;0;50	24751;8	68906;0;0;60;
$GPXUP;3949;08:33:57;0;50	24743;8	68886;0;0;62;
$GPXUP;3949;08:33:58;0;50	24732;8	68867;0;0;62;
$GPXUP;3949;08:33:59;0;50	24719;8	68854;0;0;65;
$GPXUP;3949;08:34:00;0;50	24703;8	68846;0;0;64;
$GPXUP;3949;08:34:01;0;50	24687;8	68841;0;0;64;
$GPXUP;3949;08:34:02;0;50	24671;8	68838;0;0;63;
$GPXUP;3949;08:34:03;0;50	24655;8	68839;0;0;63;
$GPXUP;3949;08:34:04;0;50	24639;8	68843;0;0;65;
$GPXUP;3949;08:34:05;0;50	24622;8	68847;0;0;67;
$GPXUP;3949;08:34:06;0;50	24604;8	68848;0;0;69;
$GPXUP;3949;08:34:07;0;50	24587;8	68848;0;0;70;
$GPXUP;3949;08:34:08;0;50	24569;8	68846;0;0;71;
$GPXUP;3949;08:34:09;0;50	24551;8	68846;0;0;71;
$GPXUP;3949;08:34:10;0;50	24534;8	6885;0;0;71;
$GPXUP;3949;08:34:11;0;50	24516;8	68857;0;0;72;
$GPXUP;3949;08:34:12;0;50	24498;8	68865;0;0;73;
$GPXUP;3949;08:34:13;0;50	2448;8	68871;0;0;73;
$GPXUP;3949;08:34:14;0;50	24462;8	68873;0;0;74;
$GPXUP;3949;08:34:15;0;50	24444;8	68873;0;0;72;
$GPXUP;3949;08:34:16;0;50	24426;8	68873;0;0;72;
$GPXUP;3949;08:34:17;0;50	24408;8	68872;0;0;72;
$GPXUP;3949;08:34:18;0;50	2439;8	68868;0;0;73;
$GPXUP;3949;08:34:19;0;50	24372;8	68859;0;0;73;
$GPXUP;3949;08:34:20;0;50	24356;8	68846;0;0;74;
$GPXUP;3949;08:34:21;0;50	24341;8	68828;0;0;74;
$GPXUP;3949;08:34:22;0;50	24327;8	68809;0;0;75;
$GPXUP;3949;08:34:23;0;50	24313;8	68789;0;0;76;
$GPXUP;3949;08:34:24;0;50	24299;8	68769;0;0;76;
$GPXUP;3949;08:34:25;0;50	24286;8	68748;0;0;77;
$GPXUP;3949;08:34:26;0;50	24272;8	68725;0;0;77;
$GPXUP;3949;08:34:27;0;50	2426;8	68702;0;0;76;
$GPXUP;3949;08:34:28;0;50	24248;8	6868;0;0;76;
$GPXUP;3949;08:34:29;0;50	24234;8	6866;0;0;76;
$GPXUP;3949;08:34:30;0;50	24218;8	68641;0;0;77;
$GPXUP;3949;08:34:31;0;50	24203;8	68622;0;0;78;
$GPXUP;3949;08:34:32;0;50	24187;8	68606;0;0;78;
$GPXUP;3949;08:34:33;0;50	24169;8	68593;0;0;77;
$GPXUP;3949;08:34:34;0;50	24151;8	68584;0;0;77;
$GPXUP;3949;08:34:35;0;50	24132;8	68579;0;0;76;
$GPXUP;3949;08:34:36;0;50	24113;8	68577;0;0;76;
$GPXUP;3949;08:34:37;0;50	24094;8	68575;0;0;76;
$GPXUP;3949;08:34:38;0;50	24075;8	68572;0;0;76;
$GPXUP;3949;08:34:39;0;50	24056;8	68565;0;0;76;
$GPXUP;3949;08:34:40;0;50	24038;8	68556;0;0;77;
$GPXUP;3949;08:34:41;0;50	2402;8	68546;0;0;76;
$GPXUP;3949;08:34:42;0;50	24003;8	68534;0;0;74;
$GPXUP;3949;08:34:43;0;50	23988;8	6852;0;0;71;
$GPXUP;3949;08:34:44;0;50	23975;8	68502;0;0;67;
$GPXUP;3949;08:34:45;0;50	23966;8	68479;0;0;66;
$GPXUP;3949;08:34:46;0;50	23959;8	68455;0;0;65;
$GPXUP;3949;08:34:47;0;50	23953;8	68431;0;0;64;
$GPXUP;3949;08:34:48;0;50	23947;8	68408;0;0;64;
$GPXUP;3949;08:34:49;0;50	2394;8	68385;0;0;65;
$GPXUP;3949;08:34:50;0;50	23931;8	68364;0;0;66;
$GPXUP;3949;08:34:51;0;50	2392;8	68344;0;0;67;
$GPXUP;3949;08:34:52;0;50	23908;8	68326;0;0;67;
$GPXUP;3949;08:34:53;0;50	23895;8	68309;0;0;68;
$GPXUP;3949;08:34:54;0;50	23881;8	68294;0;0;69;
$GPXUP;3949;08:34:55;0;50	23866;8	6828;0;0;71;
$GPXUP;3949;08:34:56;0;50	2385;8	68264;0;0;72;
$GPXUP;3949;08:34:57;0;50	23834;8	6825;0;0;73;
$GPXUP;3949;08:34:58;0;50	23817;8	68238;0;0;75;
$GPXUP;3949;08:34:59;0;50	238;8	68228;0;0;75;
$GPXUP;3949;08:35:00;0;50	23783;8	68215;0;0;74;
$GPXUP;3949;08:35:01;0;50	23767;8	68202;0;0;71;
$GPXUP;3949;08:35:02;0;50	23751;8	6819;0;0;73;
$GPXUP;3949;08:35:03;0;50	23735;8	68173;0;0;78;
$GPXUP;3949;08:35:04;0;50	2372;8	68155;0;0;76;
$GPXUP;3949;08:35:05;0;50	23704;8	68139;0;0;73;
$GPXUP;3949;08:35:06;0;50	23688;8	68126;0;0;71;
$GPXUP;3949;08:35:07;0;50	23671;8	68118;0;0;69;
$GPXUP;3949;08:35:08;0;50	23654;8	68116;0;0;68;
$GPXUP;3949;08:35:09;0;50	23637;8	68117;0;0;67;
$GPXUP;3949;08:35:10;0;50	23621;8	6812;0;0;65;
$GPXUP;3949;08:35:11;0;50	23605;8	68124;0;0;64;
$GPXUP;3949;08:35:12;0;50	23589;8	6813;0;0;64;
$GPXUP;3949;08:35:13;0;50	23574;8	68138;0;0;66;
$GPXUP;3949;08:35:14;0;50	23558;8	68146;0;0;65;
$GPXUP;3949;08:35:15;0;50	23542;8	68152;0;0;63;
$GPXUP;3949;08:35:16;0;50	23527;8	68152;0;0;63;
$GPXUP;3949;08:35:17;0;50	23512;8	68144;0;0;63;
$GPXUP;3949;08:35:18;0;50	23499;8	68128;0;0;65;
$GPXUP;3949;08:35:19;0;50	23486;8	68111;0;0;66;
$GPXUP;3949;08:35:20;0;50	23473;8	68094;0;0;68;
$GPXUP;3949;08:35:21;0;50	2346;8	68076;0;0;72;
$GPXUP;3949;08:35:22;0;50	23446;8	68057;0;0;75;
$GPXUP;3949;08:35:23;0;50	23432;8	68038;0;0;75;
$GPXUP;3949;08:35:24;0;50	23417;8	68019;0;0;73;
$GPXUP;3949;08:35:25;0;50	23402;8	68001;0;0;76;
$GPXUP;3949;08:35:26;0;50	23386;8	67985;0;0;80;
$GPXUP;3949;08:35:27;0;50	23367;8	67971;0;0;82;
$GPXUP;3949;08:35:28;0;50	23347;8	6796;0;0;83;
$GPXUP;3949;08:35:29;0;50	23326;8	67952;0;0;83;
$GPXUP;3949;08:35:30;0;50	23306;8	67944;0;0;82;
$GPXUP;3949;08:35:31;0;50	23286;8	67938;0;0;81;
$GPXUP;3949;08:35:32;0;50	23266;8	67935;0;0;80;
$GPXUP;3949;08:35:33;0;50	23246;8	67935;0;0;79;
$GPXUP;3949;08:35:34;0;50	23226;8	67936;0;0;78;
$GPXUP;3949;08:35:35;0;50	23206;8	6794;0;0;78;
$GPXUP;3949;08:35:36;0;50	23187;8	67944;0;0;78;
$GPXUP;3949;08:35:37;0;50	23168;8	6795;0;0;78;
$GPXUP;3949;08:35:38;0;50	23149;8	67957;0;0;77;
$GPXUP;3949;08:35:39;0;50	2313;8	6796;0;0;75;
$GPXUP;3949;08:35:40;0;50	23111;8	6796;0;0;75;
$GPXUP;3949;08:35:41;0;50	23092;8	67958;0;0;75;
$GPXUP;3949;08:35:42;0;50	23074;8	67954;0;0;74;
$GPXUP;3949;08:35:43;0;50	23055;8	6795;0;0;74;
$GPXUP;3949;08:35:44;0;50	23037;8	67947;0;0;74;
$GPXUP;3949;08:35:45;0;50	23018;8	67945;0;0;74;
$GPXUP;3949;08:35:46;0;50	23;8	67945;0;0;74;
$GPXUP;3949;08:35:47;0;50	22981;8	67946;0;0;76;
$GPXUP;3949;08:35:48;0;50	22962;8	67943;0;0;76;
$GPXUP;3949;08:35:49;0;50	22944;8	67937;0;0;75;
$GPXUP;3949;08:35:50;0;50	22926;8	67929;0;0;76;
$GPXUP;3949;08:35:51;0;50	22908;8	6792;0;0;76;
$GPXUP;3949;08:35:52;0;50	22889;8	67912;0;0;77;
$GPXUP;3949;08:35:53;0;50	2287;8	67904;0;0;79;
$GPXUP;3949;08:35:54;0;50	22851;8	67899;0;0;79;
$GPXUP;3949;08:35:55;0;50	22831;8	67897;0;0;78;
$GPXUP;3949;08:35:56;0;50	22812;8	67897;0;0;78;
$GPXUP;3949;08:35:57;0;50	22793;8	67897;0;0;72;
$GPXUP;3949;08:35:58;0;50	22776;8	67899;0;0;67;
$GPXUP;3949;08:35:59;0;50	22759;8	67905;0;0;63;
$GPXUP;3949;08:36:00;0;50	22744;8	6791;0;0;61;
$GPXUP;3949;08:36:01;0;50	22728;8	67915;0;0;63;
$GPXUP;3949;08:36:02;0;50	22713;8	67922;0;0;65;
$GPXUP;3949;08:36:03;0;50	22697;8	6793;0;0;69;
$GPXUP;3949;08:36:04;0;50	2268;8	67935;0;0;72;
$GPXUP;3949;08:36:05;0;50	22662;8	67935;0;0;74;
$GPXUP;3949;08:36:06;0;50	22643;8	67932;0;0;75;
$GPXUP;3949;08:36:07;0;50	22624;8	67929;0;0;76;
$GPXUP;3949;08:36:08;0;50	22605;8	67926;0;0;76;
$GPXUP;3949;08:36:09;0;50	22586;8	67926;0;0;77;
$GPXUP;3949;08:36:10;0;50	22567;8	67926;0;0;77;
$GPXUP;3949;08:36:11;0;50	22548;8	67924;0;0;76;
$GPXUP;3949;08:36:12;0;50	22529;8	67919;0;0;76;
$GPXUP;3949;08:36:13;0;50	2251;8	67914;0;0;77;
$GPXUP;3949;08:36:14;0;50	22491;8	67909;0;0;76;
$GPXUP;3949;08:36:15;0;50	22472;8	67908;0;0;75;
$GPXUP;3949;08:36:16;0;50	22454;8	6791;0;0;76;
$GPXUP;3949;08:36:17;0;50	22434;8	67909;0;0;76;
$GPXUP;3949;08:36:18;0;50	22416;8	6791;0;0;76;
$GPXUP;3949;08:36:19;0;50	22397;8	67913;0;0;75;
$GPXUP;3949;08:36:20;0;50	22378;8	67918;0;0;75;
$GPXUP;3949;08:36:21;0;50	2236;8	67922;0;0;74;
$GPXUP;3949;08:36:22;0;50	22341;8	67926;0;0;72;
$GPXUP;3949;08:36:23;0;50	22324;8	6793;0;0;71;
$GPXUP;3949;08:36:24;0;50	22306;8	67934;0;0;70;
$GPXUP;3949;08:36:25;0;50	22288;8	67936;0;0;71;
$GPXUP;3949;08:36:26;0;50	22271;8	67936;0;0;71;
$GPXUP;3949;08:36:27;0;50	22253;8	67934;0;0;73;
$GPXUP;3949;08:36:28;0;50	22235;8	67928;0;0;74;
$GPXUP;3949;08:36:29;0;50	22217;8	67922;0;0;73;
$GPXUP;3949;08:36:30;0;50	22199;8	67914;0;0;72;
$GPXUP;3949;08:36:31;0;50	22182;8	67907;0;0;71;
$GPXUP;3949;08:36:32;0;50	22164;8	67904;0;0;70;
$GPXUP;3949;08:36:33;0;50	22147;8	67902;0;0;70;
$GPXUP;3949;08:36:34;0;50	2213;8	67903;0;0;71;
$GPXUP;3949;08:36:35;0;50	22112;8	67907;0;0;72;
$GPXUP;3949;08:36:36;0;50	22094;8	6791;0;0;73;
$GPXUP;3949;08:36:37;0;50	22076;8	67912;0;0;72;
$GPXUP;3949;08:36:38;0;50	22058;8	67911;0;0;69;
$GPXUP;3949;08:36:39;0;50	22042;8	67908;0;0;66;
$GPXUP;3949;08:36:40;0;50	22026;8	67901;0;0;66;
$GPXUP;3949;08:36:41;0;50	2201;8	67893;0;0;67;
$GPXUP;3949;08:36:42;0;50	21994;8	67883;0;0;66;
$GPXUP;3949;08:36:43;0;50	21979;8	67872;0;0;66;
$GPXUP;3949;08:36:44;0;50	21964;8	67862;0;0;66;
$GPXUP;3949;08:36:45;0;50	21949;8	67851;0;0;66;
$GPXUP;3949;08:36:46;0;50	21933;8	67843;0;0;67;
$GPXUP;3949;08:36:47;0;50	21916;8	67841;0;0;69;
$GPXUP;3949;08:36:48;0;50	21899;8	67843;0;0;71;
$GPXUP;3949;08:36:49;0;50	21881;8	67848;0;0;70;
$GPXUP;3949;08:36:50;0;50	21864;8	67855;0;0;69;
$GPXUP;3949;08:36:51;0;50	21848;8	67862;0;0;68;
$GPXUP;3949;08:36:52;0;50	21831;8	6787;0;0;67;
$GPXUP;3949;08:36:53;0;50	21816;8	6788;0;0;67;
$GPXUP;3949;08:36:54;0;50	21801;8	67892;0;0;67;
$GPXUP;3949;08:36:55;0;50	21786;8	67903;0;0;67;
$GPXUP;3949;08:36:56;0;50	2177;8	67912;0;0;67;
$GPXUP;3949;08:36:57;0;50	21754;8	67919;0;0;66;
$GPXUP;3949;08:36:58;0;50	21738;8	67925;0;0;64;
$GPXUP;3949;08:36:59;0;50	21723;8	67932;0;0;62;
$GPXUP;3949;08:37:00;0;50	21708;8	67939;0;0;61;
$GPXUP;3949;08:37:01;0;50	21693;8	67943;0;0;62;
$GPXUP;3949;08:37:02;0;50	21678;8	67942;0;0;62;
$GPXUP;3949;08:37:03;0;50	21662;8	67935;0;0;64;
$GPXUP;3949;08:37:04;0;50	21648;8	67922;0;0;66;
$GPXUP;3949;08:37:05;0;50	21635;8	67907;0;0;68;
$GPXUP;3949;08:37:06;0;50	21621;8	6789;0;0;70;
$GPXUP;3949;08:37:07;0;50	21607;8	67873;0;0;72;
$GPXUP;3949;08:37:08;0;50	21592;8	67856;0;0;70;
$GPXUP;3949;08:37:09;0;50	21578;8	67841;0;0;67;
$GPXUP;3949;08:37:10;0;50	21563;8	67829;0;0;65;
$GPXUP;3949;08:37:11;0;50	21547;8	67823;0;0;66;
$GPXUP;3949;08:37:12;0;50	2153;8	67819;0;0;67;
$GPXUP;3949;08:37:13;0;50	21514;8	67815;0;0;68;
$GPXUP;3949;08:37:14;0;50	21497;8	67811;0;0;67;
$GPXUP;3949;08:37:15;0;50	2148;8	67806;0;0;68;
$GPXUP;3949;08:37:16;0;50	21463;8	67804;0;0;68;
$GPXUP;3949;08:37:17;0;50	21446;8	67805;0;0;67;
$GPXUP;3949;08:37:18;0;50	21429;8	67808;0;0;67;
$GPXUP;3949;08:37:19;0;50	21412;8	67811;0;0;68;
$GPXUP;3949;08:37:20;0;50	21395;8	67811;0;0;69;
$GPXUP;3949;08:37:21;0;50	21378;8	67807;0;0;70;
$GPXUP;3949;08:37:22;0;50	21361;8	67802;0;0;70;
$GPXUP;3949;08:37:23;0;50	21344;8	67797;0;0;70;
$GPXUP;3949;08:37:24;0;50	21326;8	67795;0;0;72;
$GPXUP;3949;08:37:25;0;50	21308;8	67795;0;0;73;
$GPXUP;3949;08:37:26;0;50	2129;8	67799;0;0;75;
$GPXUP;3949;08:37:27;0;50	21271;8	67807;0;0;78;
$GPXUP;3949;08:37:28;0;50	21253;8	67814;0;0;75;
$GPXUP;3949;08:37:29;0;50	21234;8	6782;0;0;74;
$GPXUP;3949;08:37:30;0;50	21216;8	67822;0;0;72;
$GPXUP;3949;08:37:31;0;50	21199;8	67822;0;0;66;
$GPXUP;3949;08:37:32;0;50	21183;8	67817;0;0;65;
$GPXUP;3949;08:37:33;0;50	21169;8	67806;0;0;61;
$GPXUP;3949;08:37:34;0;50	21156;8	67796;0;0;60;
$GPXUP;3949;08:37:35;0;50	21141;8	67788;0;0;61;
$GPXUP;3949;08:37:36;0;50	21127;8	6778;0;0;64;
$GPXUP;3949;08:37:37;0;50	21112;8	67768;0;0;65;
$GPXUP;3949;08:37:38;0;50	21099;8	67755;0;0;64;
$GPXUP;3949;08:37:39;0;50	21084;8	67744;0;0;62;
$GPXUP;3949;08:37:40;0;50	2107;8	6774;0;0;59;
$GPXUP;3949;08:37:41;0;50	21054;8	67742;0;0;64;
$GPXUP;3949;08:37:42;0;50	21037;8	67744;0;0;65;
$GPXUP;3949;08:37:43;0;50	2102;8	67745;0;0;70;
$GPXUP;3949;08:37:44;0;50	21002;8	67746;0;0;72;
$GPXUP;3949;08:37:45;0;50	20984;8	6775;0;0;72;
$GPXUP;3949;08:37:46;0;50	20967;8	67754;0;0;67;
$GPXUP;3949;08:37:47;0;50	20952;8	67759;0;0;62;
$GPXUP;3949;08:37:48;0;50	20938;8	67765;0;0;58;
$GPXUP;3949;08:37:49;0;50	20925;8	67775;0;0;57;
$GPXUP;3949;08:37:50;0;50	20913;8	67786;0;0;57;
$GPXUP;3949;08:37:51;0;50	209;8	67795;0;0;55;
$GPXUP;3949;08:37:52;0;50	20886;8	67798;0;0;56;
$GPXUP;3949;08:37:53;0;50	20872;8	67794;0;0;59;
$GPXUP;3949;08:37:54;0;50	20857;8	67786;0;0;62;
$GPXUP;3949;08:37:55;0;50	20843;8	67777;0;0;62;
$GPXUP;3949;08:37:56;0;50	20828;8	67768;0;0;62;
$GPXUP;3949;08:37:57;0;50	20813;8	67762;0;0;63;
$GPXUP;3949;08:37:58;0;50	20798;8	67755;0;0;63;
$GPXUP;3949;08:37:59;0;50	20784;8	67744;0;0;65;
$GPXUP;3949;08:38:00;0;50	20771;8	67728;0;0;67;
$GPXUP;3949;08:38:01;0;50	2076;8	67707;0;0;67;
$GPXUP;3949;08:38:02;0;50	2075;8	67686;0;0;64;
$GPXUP;3949;08:38:03;0;50	20741;8	67666;0;0;63;
$GPXUP;3949;08:38:04;0;50	20731;8	67647;0;0;61;
$GPXUP;3949;08:38:05;0;50	2072;8	6763;0;0;60;
$GPXUP;3949;08:38:06;0;50	20708;8	67617;0;0;61;
$GPXUP;3949;08:38:07;0;50	20694;8	67608;0;0;60;
$GPXUP;3949;08:38:08;0;50	20679;8	67603;0;0;59;
$GPXUP;3949;08:38:09;0;50	20664;8	67603;0;0;62;
$GPXUP;3949;08:38:10;0;50	20649;8	67605;0;0;60;
$GPXUP;3949;08:38:11;0;50	20634;8	67603;0;0;58;
$GPXUP;3949;08:38:12;0;50	2062;8	67597;0;0;59;
$GPXUP;3949;08:38:13;0;50	20606;8	67587;0;0;62;
$GPXUP;3949;08:38:14;0;50	20592;8	67575;0;0;65;
$GPXUP;3949;08:38:15;0;50	20579;8	67562;0;0;66;
$GPXUP;3949;08:38:16;0;50	20564;8	67549;0;0;65;
$GPXUP;3949;08:38:17;0;50	2055;8	67539;0;0;64;
$GPXUP;3949;08:38:18;0;50	20534;8	67531;0;0;63;
$GPXUP;3949;08:38:19;0;50	20519;8	67525;0;0;63;
$GPXUP;3949;08:38:20;0;50	20504;8	67522;0;0;62;
$GPXUP;3949;08:38:21;0;50	20488;8	67522;0;0;62;
$GPXUP;3949;08:38:22;0;50	20472;8	67525;0;0;64;
$GPXUP;3949;08:38:23;0;50	20457;8	67529;0;0;64;
$GPXUP;3949;08:38:24;0;50	2044;8	67534;0;0;68;
$GPXUP;3949;08:38:25;0;50	20423;8	67542;0;0;72;
$GPXUP;3949;08:38:26;0;50	20405;8	6755;0;0;76;
$GPXUP;3949;08:38:27;0;50	20386;8	67558;0;0;76;
$GPXUP;3949;08:38:28;0;50	20368;8	67569;0;0;75;
$GPXUP;3949;08:38:29;0;50	20351;8	6758;0;0;74;
$GPXUP;3949;08:38:30;0;50	20334;8	67593;0;0;73;
$GPXUP;3949;08:38:31;0;50	20318;8	67604;0;0;72;
$GPXUP;3949;08:38:32;0;50	203;8	67611;0;0;73;
$GPXUP;3949;08:38:33;0;50	20282;8	67616;0;0;74;
$GPXUP;3949;08:38:34;0;50	20263;8	67619;0;0;73;
$GPXUP;3949;08:38:35;0;50	20245;8	67621;0;0;71;
$GPXUP;3949;08:38:36;0;50	20228;8	67624;0;0;70;
$GPXUP;3949;08:38:37;0;50	2021;8	67625;0;0;69;
$GPXUP;3949;08:38:38;0;50	20193;8	67624;0;0;67;
$GPXUP;3949;08:38:39;0;50	20177;8	67621;0;0;63;
$GPXUP;3949;08:38:40;0;50	20161;8	6762;0;0;63;
$GPXUP;3949;08:38:41;0;50	20146;8	67623;0;0;64;
$GPXUP;3949;08:38:42;0;50	2013;8	67629;0;0;65;
$GPXUP;3949;08:38:43;0;50	20114;8	67637;0;0;67;
$GPXUP;3949;08:38:44;0;50	20098;8	67646;0;0;68;
$GPXUP;3949;08:38:45;0;50	20083;8	67658;0;0;69;
$GPXUP;3949;08:38:46;0;50	20068;8	67671;0;0;68;
$GPXUP;3949;08:38:47;0;50	20054;8	67685;0;0;66;
$GPXUP;3949;08:38:48;0;50	2004;8	67699;0;0;65;
$GPXUP;3949;08:38:49;0;50	20026;8	67711;0;0;65;
$GPXUP;3949;08:38:50;0;50	2001;8	67722;0;0;66;
$GPXUP;3949;08:38:51;0;50	19996;8	67732;0;0;65;
$GPXUP;3949;08:38:52;0;50	19981;8	67745;0;0;66;
$GPXUP;3949;08:38:53;0;50	19967;8	67757;0;0;65;
$GPXUP;3949;08:38:54;0;50	19952;8	67767;0;0;63;
$GPXUP;3949;08:38:55;0;50	19937;8	67774;0;0;61;
$GPXUP;3949;08:38:56;0;50	19922;8	67777;0;0;59;
$GPXUP;3949;08:38:57;0;50	19907;8	67778;0;0;60;
$GPXUP;3949;08:38:58;0;50	19892;8	67774;0;0;64;
$GPXUP;3949;08:38:59;0;50	19878;8	67761;0;0;66;
$GPXUP;3949;08:39:00;0;50	19867;8	67735;0;0;74;
$GPXUP;3949;08:39:01;0;50	1986;8	67702;0;0;80;
$GPXUP;3949;08:39:02;0;50	19853;8	67671;0;0;77;
$GPXUP;3949;08:39:03;0;50	19846;8	67643;0;0;75;
$GPXUP;3949;08:39:04;0;50	19836;8	67616;0;0;76;
$GPXUP;3949;08:39:05;0;50	19828;8	6759;0;0;75;
$GPXUP;3949;08:39:06;0;50	1982;8	67562;0;0;74;
$GPXUP;3949;08:39:07;0;50	19812;8	67535;0;0;74;
$GPXUP;3949;08:39:08;0;50	19805;8	67508;0;0;73;
$GPXUP;3949;08:39:09;0;50	19799;8	67481;0;0;72;
$GPXUP;3949;08:39:10;0;50	19794;8	67454;0;0;72;
$GPXUP;3949;08:39:11;0;50	19788;8	67428;0;0;73;
$GPXUP;3949;08:39:12;0;50	1978;8	67401;0;0;74;
$GPXUP;3949;08:39:13;0;50	19773;8	67375;0;0;74;
$GPXUP;3949;08:39:14;0;50	19763;8	6735;0;0;73;
$GPXUP;3949;08:39:15;0;50	19753;8	67327;0;0;70;
$GPXUP;3949;08:39:16;0;50	19742;8	67307;0;0;67;
$GPXUP;3949;08:39:17;0;50	19729;8	67291;0;0;63;
$GPXUP;3949;08:39:18;0;50	19716;8	67279;0;0;60;
$GPXUP;3949;08:39:19;0;50	19703;8	67268;0;0;62;
$GPXUP;3949;08:39:20;0;50	19689;8	67256;0;0;61;
$GPXUP;3949;08:39:21;0;50	19674;8	67249;0;0;61;
$GPXUP;3949;08:39:22;0;50	19659;8	67249;0;0;61;
$GPXUP;3949;08:39:23;0;50	19644;8	67251;0;0;58;
$GPXUP;3949;08:39:24;0;50	19629;8	67253;0;0;57;
$GPXUP;3949;08:39:25;0;50	19615;8	67252;0;0;57;
$GPXUP;3949;08:39:26;0;50	196;8	67251;0;0;57;
$GPXUP;3949;08:39:27;0;50	19586;8	67249;0;0;59;
$GPXUP;3949;08:39:28;0;50	19572;8	67242;0;0;59;
$GPXUP;3949;08:39:29;0;50	19559;8	6723;0;0;61;
$GPXUP;3949;08:39:30;0;50	19546;8	67216;0;0;61;
$GPXUP;3949;08:39:31;0;50	19533;8	67204;0;0;61;
$GPXUP;3949;08:39:32;0;50	1952;8	67194;0;0;61;
$GPXUP;3949;08:39:33;0;50	19505;8	67188;0;0;61;
$GPXUP;3949;08:39:34;0;50	19489;8	67183;0;0;65;
$GPXUP;3949;08:39:35;0;50	19473;8	67178;0;0;66;
$GPXUP;3949;08:39:36;0;50	19456;8	6717;0;0;71;
$GPXUP;3949;08:39:37;0;50	19439;8	67158;0;0;72;
$GPXUP;3949;08:39:38;0;50	19422;8	67146;0;0;75;
$GPXUP;3949;08:39:39;0;50	19405;8	67132;0;0;76;
$GPXUP;3949;08:39:40;0;50	19388;8	6712;0;0;77;
$GPXUP;3949;08:39:41;0;50	19371;8	67106;0;0;76;
$GPXUP;3949;08:39:42;0;50	19355;8	67088;0;0;77;
$GPXUP;3949;08:39:43;0;50	1934;8	6707;0;0;76;
$GPXUP;3949;08:39:44;0;50	19324;8	67052;0;0;76;
$GPXUP;3949;08:39:45;0;50	19308;8	67036;0;0;75;
$GPXUP;3949;08:39:46;0;50	19293;8	6702;0;0;76;
$GPXUP;3949;08:39:47;0;50	19278;8	67002;0;0;76;
$GPXUP;3949;08:39:48;0;50	19263;8	66984;0;0;74;
$GPXUP;3949;08:39:49;0;50	19248;8	66966;0;0;71;
$GPXUP;3949;08:39:50;0;50	19234;8	66952;0;0;70;
$GPXUP;3949;08:39:51;0;50	19218;8	66939;0;0;70;
$GPXUP;3949;08:39:52;0;50	19202;8	66929;0;0;70;
$GPXUP;3949;08:39:53;0;50	19185;8	66921;0;0;68;
$GPXUP;3949;08:39:54;0;50	19169;8	66916;0;0;68;
$GPXUP;3949;08:39:55;0;50	19152;8	66913;0;0;68;
$GPXUP;3949;08:39:56;0;50	19135;8	66915;0;0;64;
$GPXUP;3949;08:39:57;0;50	19119;8	66916;0;0;65;
$GPXUP;3949;08:39:58;0;50	19103;8	66914;0;0;66;
$GPXUP;3949;08:39:59;0;50	19086;8	66909;0;0;67;
$GPXUP;3949;08:40:00;0;50	19071;8	669;0;0;68;
$GPXUP;3949;08:40:01;0;50	19055;8	66888;0;0;69;
$GPXUP;3949;08:40:02;0;50	1904;8	66874;0;0;71;
$GPXUP;3949;08:40:03;0;50	19026;8	66858;0;0;71;
$GPXUP;3949;08:40:04;0;50	19012;8	66842;0;0;71;
$GPXUP;3949;08:40:05;0;50	18998;8	66825;0;0;71;
$GPXUP;3949;08:40:06;0;50	18984;8	66809;0;0;70;
$GPXUP;3949;08:40:07;0;50	18969;8	66795;0;0;69;
$GPXUP;3949;08:40:08;0;50	18953;8	66785;0;0;70;
$GPXUP;3949;08:40:09;0;50	18935;8	6678;0;0;71;
$GPXUP;3949;08:40:10;0;50	18917;8	66778;0;0;72;
$GPXUP;3949;08:40:11;0;50	18899;8	6678;0;0;71;
$GPXUP;3949;08:40:12;0;50	18881;8	66782;0;0;72;
$GPXUP;3949;08:40:13;0;50	18864;8	66782;0;0;71;
$GPXUP;3949;08:40:14;0;50	18847;8	6678;0;0;66;
$GPXUP;3949;08:40:15;0;50	18831;8	66778;0;0;64;
$GPXUP;3949;08:40:16;0;50	18815;8	66774;0;0;66;
$GPXUP;3949;08:40:17;0;50	188;8	66764;0;0;65;
$GPXUP;3949;08:40:18;0;50	18787;8	66751;0;0;64;
$GPXUP;3949;08:40:19;0;50	18773;8	66739;0;0;62;
$GPXUP;3949;08:40:20;0;50	18759;8	6673;0;0;61;
$GPXUP;3949;08:40:21;0;50	18743;8	66725;0;0;66;
$GPXUP;3949;08:40:22;0;50	18727;8	66724;0;0;66;
$GPXUP;3949;08:40:23;0;50	18711;8	66726;0;0;64;
$GPXUP;3949;08:40:24;0;50	18695;8	66728;0;0;62;
$GPXUP;3949;08:40:25;0;50	1868;8	66731;0;0;62;
$GPXUP;3949;08:40:26;0;50	18665;8	66736;0;0;62;
$GPXUP;3949;08:40:27;0;50	1865;8	66741;0;0;62;
$GPXUP;3949;08:40:28;0;50	18634;8	66742;0;0;65;
$GPXUP;3949;08:40:29;0;50	18618;8	6674;0;0;66;
$GPXUP;3949;08:40:30;0;50	18601;8	66736;0;0;65;
$GPXUP;3949;08:40:31;0;50	18586;8	6673;0;0;66;
$GPXUP;3949;08:40:32;0;50	1857;8	6672;0;0;66;
$GPXUP;3949;08:40:33;0;50	18556;8	66708;0;0;66;
$GPXUP;3949;08:40:34;0;50	1854;8	66698;0;0;66;
$GPXUP;3949;08:40:35;0;50	18524;8	66692;0;0;67;
$GPXUP;3949;08:40:36;0;50	18508;8	6669;0;0;67;
$GPXUP;3949;08:40:37;0;50	18491;8	66693;0;0;67;
$GPXUP;3949;08:40:38;0;50	18475;8	667;0;0;67;
$GPXUP;3949;08:40:39;0;50	1846;8	66712;0;0;67;
$GPXUP;3949;08:40:40;0;50	18446;8	66724;0;0;65;
$GPXUP;3949;08:40:41;0;50	1843;8	66732;0;0;67;
$GPXUP;3949;08:40:42;0;50	18413;8	66736;0;0;72;
$GPXUP;3949;08:40:43;0;50	18395;8	66736;0;0;73;
$GPXUP;3949;08:40:44;0;50	18376;8	66734;0;0;75;
$GPXUP;3949;08:40:45;0;50	18358;8	66733;0;0;75;
$GPXUP;3949;08:40:46;0;50	18338;8	66734;0;0;76;
$GPXUP;3949;08:40:47;0;50	1832;8	66735;0;0;76;
$GPXUP;3949;08:40:48;0;50	183;8	66734;0;0;77;
$GPXUP;3949;08:40:49;0;50	18281;8	66732;0;0;77;
$GPXUP;3949;08:40:50;0;50	18262;8	66734;0;0;77;
$GPXUP;3949;08:40:51;0;50	18243;8	66737;0;0;77;
$GPXUP;3949;08:40:52;0;50	18224;8	66741;0;0;77;
$GPXUP;3949;08:40:53;0;50	18205;8	66745;0;0;77;
$GPXUP;3949;08:40:54;0;50	18186;8	66752;0;0;76;
$GPXUP;3949;08:40:55;0;50	18168;8	66762;0;0;75;
$GPXUP;3949;08:40:56;0;50	18151;8	66773;0;0;73;
$GPXUP;3949;08:40:57;0;50	18134;8	6678;0;0;73;
$GPXUP;3949;08:40:58;0;50	18115;8	66782;0;0;73;
$GPXUP;3949;08:40:59;0;50	18097;8	66782;0;0;73;
$GPXUP;3949;08:41:00;0;50	18079;8	66783;0;0;71;
$GPXUP;3949;08:41:01;0;50	18062;8	66787;0;0;71;
$GPXUP;3949;08:41:02;0;50	18044;8	66791;0;0;72;
$GPXUP;3949;08:41:03;0;50	18026;8	66793;0;0;72;
$GPXUP;3949;08:41:04;0;50	18008;8	66792;0;0;71;
$GPXUP;3949;08:41:05;0;50	17991;8	66789;0;0;71;
$GPXUP;3949;08:41:06;0;50	17973;8	66787;0;0;70;
$GPXUP;3949;08:41:07;0;50	17956;8	66787;0;0;70;
$GPXUP;3949;08:41:08;0;50	17939;8	6679;0;0;70;
$GPXUP;3949;08:41:09;0;50	17922;8	66796;0;0;70;
$GPXUP;3949;08:41:10;0;50	17905;8	66805;0;0;71;
$GPXUP;3949;08:41:11;0;50	17888;8	66813;0;0;72;
$GPXUP;3949;08:41:12;0;50	1787;8	66817;0;0;70;
$GPXUP;3949;08:41:13;0;50	17853;8	66816;0;0;71;
$GPXUP;3949;08:41:14;0;50	17835;8	66811;0;0;70;
$GPXUP;3949;08:41:15;0;50	17818;8	66805;0;0;68;
$GPXUP;3949;08:41:16;0;50	17802;8	668;0;0;69;
$GPXUP;3949;08:41:17;0;50	17785;8	66796;0;0;70;
$GPXUP;3949;08:41:18;0;50	17767;8	66794;0;0;70;
$GPXUP;3949;08:41:19;0;50	1775;8	66797;0;0;70;
$GPXUP;3949;08:41:20;0;50	17733;8	66803;0;0;68;
$GPXUP;3949;08:41:21;0;50	17717;8	66811;0;0;67;
$GPXUP;3949;08:41:22;0;50	17702;8	66821;0;0;65;
$GPXUP;3949;08:41:23;0;50	17687;8	6683;0;0;63;
$GPXUP;3949;08:41:24;0;50	17672;8	66838;0;0;61;
$GPXUP;3949;08:41:25;0;50	17659;8	66848;0;0;60;
$GPXUP;3949;08:41:26;0;50	17647;8	66861;0;0;58;
$GPXUP;3949;08:41:27;0;50	17635;8	66875;0;0;60;
$GPXUP;3949;08:41:28;0;50	17622;8	66887;0;0;60;
$GPXUP;3949;08:41:29;0;50	17608;8	66894;0;0;61;
$GPXUP;3949;08:41:30;0;50	17591;8	66896;0;0;66;
$GPXUP;3949;08:41:31;0;50	17574;8	66897;0;0;67;
$GPXUP;3949;08:41:32;0;50	17558;8	66896;0;0;67;
$GPXUP;3949;08:41:33;0;50	17541;8	66894;0;0;66;
$GPXUP;3949;08:41:34;0;50	17524;8	6689;0;0;66;
$GPXUP;3949;08:41:35;0;50	17508;8	66887;0;0;67;
$GPXUP;3949;08:41:36;0;50	17491;8	66887;0;0;67;
$GPXUP;3949;08:41:37;0;50	17474;8	6689;0;0;67;
$GPXUP;3949;08:41:38;0;50	17458;8	66896;0;0;67;
$GPXUP;3949;08:41:39;0;50	17442;8	66904;0;0;67;
$GPXUP;3949;08:41:40;0;50	17426;8	66912;0;0;66;
$GPXUP;3949;08:41:41;0;50	1741;8	66919;0;0;66;
$GPXUP;3949;08:41:42;0;50	17394;8	66924;0;0;66;
$GPXUP;3949;08:41:43;0;50	17378;8	66929;0;0;67;
$GPXUP;3949;08:41:44;0;50	17361;8	66933;0;0;69;
$GPXUP;3949;08:41:45;0;50	17344;8	66938;0;0;71;
$GPXUP;3949;08:41:46;0;50	17326;8	66944;0;0;73;
$GPXUP;3949;08:41:47;0;50	17308;8	66946;0;0;74;
$GPXUP;3949;08:41:48;0;50	17289;8	66946;0;0;73;
$GPXUP;3949;08:41:49;0;50	17271;8	66945;0;0;74;
$GPXUP;3949;08:41:50;0;50	17252;8	66946;0;0;74;
$GPXUP;3949;08:41:51;0;50	17234;8	6695;0;0;74;
$GPXUP;3949;08:41:52;0;50	17216;8	66956;0;0;73;
$GPXUP;3949;08:41:53;0;50	17199;8	66965;0;0;72;
$GPXUP;3949;08:41:54;0;50	17182;8	66974;0;0;72;
$GPXUP;3949;08:41:55;0;50	17166;8	66984;0;0;70;
$GPXUP;3949;08:41:56;0;50	17149;8	66992;0;0;68;
$GPXUP;3949;08:41:57;0;50	17132;8	66997;0;0;68;
$GPXUP;3949;08:41:58;0;50	17116;8	67;0;0;67;
$GPXUP;3949;08:41:59;0;50	17099;8	67004;0;0;66;
$GPXUP;3949;08:42:00;0;50	17083;8	67011;0;0;65;
$GPXUP;3949;08:42:01;0;50	17068;8	6702;0;0;67;
$GPXUP;3949;08:42:02;0;50	17052;8	67027;0;0;68;
$GPXUP;3949;08:42:03;0;50	17035;8	67033;0;0;69;
$GPXUP;3949;08:42:04;0;50	17018;8	67038;0;0;70;
$GPXUP;3949;08:42:05;0;50	17001;8	67043;0;0;70;
$GPXUP;3949;08:42:06;0;50	16984;8	67051;0;0;70;
$GPXUP;3949;08:42:07;0;50	16968;8	67061;0;0;68;
$GPXUP;3949;08:42:08;0;50	16953;8	67072;0;0;67;
$GPXUP;3949;08:42:09;0;50	16938;8	67083;0;0;67;
$GPXUP;3949;08:42:10;0;50	16922;8	67092;0;0;67;
$GPXUP;3949;08:42:11;0;50	16906;8	671;0;0;67;
$GPXUP;3949;08:42:12;0;50	1689;8	67108;0;0;67;
$GPXUP;3949;08:42:13;0;50	16874;8	67116;0;0;67;
$GPXUP;3949;08:42:14;0;50	16857;8	67122;0;0;68;
$GPXUP;3949;08:42:15;0;50	16841;8	67129;0;0;68;
$GPXUP;3949;08:42:16;0;50	16825;8	67139;0;0;69;
$GPXUP;3949;08:42:17;0;50	1681;8	67152;0;0;67;
$GPXUP;3949;08:42:18;0;50	16797;8	67168;0;0;65;
$GPXUP;3949;08:42:19;0;50	16786;8	67185;0;0;62;
$GPXUP;3949;08:42:20;0;50	16775;8	67202;0;0;62;
$GPXUP;3949;08:42:21;0;50	16764;8	67218;0;0;63;
$GPXUP;3949;08:42:22;0;50	16751;8	67233;0;0;64;
$GPXUP;3949;08:42:23;0;50	16739;8	67248;0;0;64;
$GPXUP;3949;08:42:24;0;50	16727;8	67265;0;0;62;
$GPXUP;3949;08:42:25;0;50	16717;8	67283;0;0;60;
$GPXUP;3949;08:42:26;0;50	16706;8	67299;0;0;61;
$GPXUP;3949;08:42:27;0;50	16695;8	67314;0;0;58;
$GPXUP;3949;08:42:28;0;50	16683;8	67326;0;0;54;
$GPXUP;3949;08:42:29;0;50	16671;8	67334;0;0;54;
$GPXUP;3949;08:42:30;0;50	16658;8	67337;0;0;55;
$GPXUP;3949;08:42:31;0;50	16644;8	67338;0;0;56;
$GPXUP;3949;08:42:32;0;50	1663;8	67339;0;0;55;
$GPXUP;3949;08:42:33;0;50	16616;8	67336;0;0;54;
$GPXUP;3949;08:42:34;0;50	16603;8	67332;0;0;56;
$GPXUP;3949;08:42:35;0;50	16589;8	67326;0;0;58;
$GPXUP;3949;08:42:36;0;50	16576;8	67317;0;0;60;
$GPXUP;3949;08:42:37;0;50	16562;8	67307;0;0;62;
$GPXUP;3949;08:42:38;0;50	16547;8	67299;0;0;63;
$GPXUP;3949;08:42:39;0;50	16532;8	67294;0;0;63;
$GPXUP;3949;08:42:40;0;50	16516;8	67291;0;0;65;
$GPXUP;3949;08:42:41;0;50	16499;8	67289;0;0;68;
$GPXUP;3949;08:42:42;0;50	16482;8	67288;0;0;68;
$GPXUP;3949;08:42:43;0;50	16465;8	67287;0;0;68;
$GPXUP;3949;08:42:44;0;50	16448;8	67291;0;0;67;
$GPXUP;3949;08:42:45;0;50	16432;8	67299;0;0;66;
$GPXUP;3949;08:42:46;0;50	16418;8	6731;0;0;65;
$GPXUP;3949;08:42:47;0;50	16404;8	67323;0;0;64;
$GPXUP;3949;08:42:48;0;50	16392;8	67337;0;0;60;
$GPXUP;3949;08:42:49;0;50	16378;8	67347;0;0;60;
$GPXUP;3949;08:42:50;0;50	16365;8	67354;0;0;57;
$GPXUP;3949;08:42:51;0;50	16351;8	67362;0;0;56;
$GPXUP;3949;08:42:52;0;50	16338;8	6737;0;0;57;
$GPXUP;3949;08:42:53;0;50	16324;8	67375;0;0;59;
$GPXUP;3949;08:42:54;0;50	16307;8	67375;0;0;67;
$GPXUP;3949;08:42:55;0;50	1629;8	67376;0;0;68;
$GPXUP;3949;08:42:56;0;50	16272;8	67377;0;0;70;
$GPXUP;3949;08:42:57;0;50	16255;8	67379;0;0;69;
$GPXUP;3949;08:42:58;0;50	16239;8	67385;0;0;65;
$GPXUP;3949;08:42:59;0;50	16225;8	67395;0;0;61;
$GPXUP;3949;08:43:00;0;50	16213;8	67407;0;0;54;
$GPXUP;3949;08:43:01;0;50	16205;8	67422;0;0;50;
$GPXUP;3949;08:43:02;0;50	16196;8	67434;0;0;49;
$GPXUP;3949;08:43:03;0;50	16186;8	67445;0;0;50;
$GPXUP;3949;08:43:04;0;50	16174;8	67452;0;0;53;
$GPXUP;3949;08:43:05;0;50	16162;8	67458;0;0;55;
$GPXUP;3949;08:43:06;0;50	16148;8	67461;0;0;56;
$GPXUP;3949;08:43:07;0;50	16134;8	67458;0;0;58;
$GPXUP;3949;08:43:08;0;50	1612;8	67451;0;0;61;
$GPXUP;3949;08:43:09;0;50	16106;8	67441;0;0;63;
$GPXUP;3949;08:43:10;0;50	16091;8	6743;0;0;65;
$GPXUP;3949;08:43:11;0;50	16077;8	67419;0;0;64;
$GPXUP;3949;08:43:12;0;50	16063;8	67405;0;0;64;
$GPXUP;3949;08:43:13;0;50	1605;8	67391;0;0;65;
$GPXUP;3949;08:43:14;0;50	16036;8	67378;0;0;63;
$GPXUP;3949;08:43:15;0;50	16022;8	67368;0;0;61;
$GPXUP;3949;08:43:16;0;50	16007;8	67366;0;0;60;
$GPXUP;3949;08:43:17;0;50	15992;8	67363;0;0;62;
$GPXUP;3949;08:43:18;0;50	15976;8	6736;0;0;65;
$GPXUP;3949;08:43:19;0;50	15959;8	67356;0;0;67;
$GPXUP;3949;08:43:20;0;50	15942;8	67354;0;0;70;
$GPXUP;3949;08:43:21;0;50	15925;8	67355;0;0;70;
$GPXUP;3949;08:43:22;0;50	15908;8	67356;0;0;68;
$GPXUP;3949;08:43:23;0;50	15891;8	67356;0;0;68;
$GPXUP;3949;08:43:24;0;50	15874;8	67355;0;0;66;
$GPXUP;3949;08:43:25;0;50	15857;8	67353;0;0;68;
$GPXUP;3949;08:43:26;0;50	1584;8	67349;0;0;70;
$GPXUP;3949;08:43:27;0;50	15823;8	67343;0;0;72;
$GPXUP;3949;08:43:28;0;50	15805;8	67338;0;0;73;
$GPXUP;3949;08:43:29;0;50	15786;8	67334;0;0;76;
$GPXUP;3949;08:43:30;0;50	15767;8	67329;0;0;77;
$GPXUP;3949;08:43:31;0;50	15747;8	67326;0;0;78;
$GPXUP;3949;08:43:32;0;50	15727;8	67327;0;0;80;
$GPXUP;3949;08:43:33;0;50	15707;8	6733;0;0;83;
$GPXUP;3949;08:43:34;0;50	15686;8	67334;0;0;85;
$GPXUP;3949;08:43:35;0;50	15664;8	67338;0;0;85;
$GPXUP;3949;08:43:36;0;50	15643;8	67341;0;0;84;
$GPXUP;3949;08:43:37;0;50	15622;8	67342;0;0;81;
$GPXUP;3949;08:43:38;0;50	15602;8	67345;0;0;79;
$GPXUP;3949;08:43:39;0;50	15584;8	67353;0;0;78;
$GPXUP;3949;08:43:40;0;50	15566;8	67364;0;0;74;
$GPXUP;3949;08:43:41;0;50	15551;8	67375;0;0;69;
$GPXUP;3949;08:43:42;0;50	15535;8	67382;0;0;64;
$GPXUP;3949;08:43:43;0;50	1552;8	67384;0;0;65;
$GPXUP;3949;08:43:44;0;50	15504;8	67382;0;0;68;
$GPXUP;3949;08:43:45;0;50	15487;8	67381;0;0;67;
$GPXUP;3949;08:43:46;0;50	15472;8	67384;0;0;61;
$GPXUP;3949;08:43:47;0;50	15458;8	67393;0;0;59;
$GPXUP;3949;08:43:48;0;50	15444;8	674;0;0;58;
$GPXUP;3949;08:43:49;0;50	1543;8	67404;0;0;60;
$GPXUP;3949;08:43:50;0;50	15415;8	6741;0;0;61;
$GPXUP;3949;08:43:51;0;50	15401;8	67419;0;0;63;
$GPXUP;3949;08:43:52;0;50	15387;8	67431;0;0;64;
$GPXUP;3949;08:43:53;0;50	15373;8	67443;0;0;62;
$GPXUP;3949;08:43:54;0;50	15359;8	67453;0;0;62;
$GPXUP;3949;08:43:55;0;50	15344;8	67458;0;0;65;
$GPXUP;3949;08:43:56;0;50	15328;8	6746;0;0;65;
$GPXUP;3949;08:43:57;0;50	15312;8	67456;0;0;66;
$GPXUP;3949;08:43:58;0;50	15296;8	67448;0;0;67;
$GPXUP;3949;08:43:59;0;50	1528;8	67438;0;0;69;
$GPXUP;3949;08:44:00;0;50	15263;8	67431;0;0;70;
$GPXUP;3949;08:44:01;0;50	15246;8	67427;0;0;73;
$GPXUP;3949;08:44:02;0;50	15228;8	67426;0;0;72;
$GPXUP;3949;08:44:03;0;50	1521;8	67427;0;0;69;
$GPXUP;3949;08:44:04;0;50	15193;8	67428;0;0;68;
$GPXUP;3949;08:44:05;0;50	15176;8	67431;0;0;67;
$GPXUP;3949;08:44:06;0;50	15159;8	67435;0;0;67;
$GPXUP;3949;08:44:07;0;50	15143;8	67438;0;0;67;
$GPXUP;3949;08:44:08;0;50	15127;8	67444;0;0;67;
$GPXUP;3949;08:44:09;0;50	1511;8	67454;0;0;71;
$GPXUP;3949;08:44:10;0;50	15095;8	67468;0;0;70;
$GPXUP;3949;08:44:11;0;50	1508;8	67481;0;0;65;
$GPXUP;3949;08:44:12;0;50	15066;8	67492;0;0;63;
$GPXUP;3949;08:44:13;0;50	15051;8	67501;0;0;64;
$GPXUP;3949;08:44:14;0;50	15035;8	67508;0;0;65;
$GPXUP;3949;08:44:15;0;50	15019;8	67512;0;0;67;
$GPXUP;3949;08:44:16;0;50	15002;8	67513;0;0;71;
$GPXUP;3949;08:44:17;0;50	14984;8	67515;0;0;69;
$GPXUP;3949;08:44:18;0;50	14967;8	6752;0;0;67;
$GPXUP;3949;08:44:19;0;50	14951;8	67528;0;0;69;
$GPXUP;3949;08:44:20;0;50	14934;8	67536;0;0;70;
$GPXUP;3949;08:44:21;0;50	14918;8	67541;0;0;69;
$GPXUP;3949;08:44:22;0;50	14901;8	67544;0;0;62;
$GPXUP;3949;08:44:23;0;50	14886;8	67543;0;0;59;
$GPXUP;3949;08:44:24;0;50	14873;8	67537;0;0;56;
$GPXUP;3949;08:44:25;0;50	1486;8	67525;0;0;57;
$GPXUP;3949;08:44:26;0;50	14849;8	67509;0;0;59;
$GPXUP;3949;08:44:27;0;50	14838;8	67492;0;0;60;
$GPXUP;3949;08:44:28;0;50	14826;8	67478;0;0;59;
$GPXUP;3949;08:44:29;0;50	14812;8	67468;0;0;59;
$GPXUP;3949;08:44:30;0;50	14798;8	67462;0;0;61;
$GPXUP;3949;08:44:31;0;50	14782;8	67459;0;0;62;
$GPXUP;3949;08:44:32;0;50	14767;8	67455;0;0;63;
$GPXUP;3949;08:44:33;0;50	14751;8	67449;0;0;65;
$GPXUP;3949;08:44:34;0;50	14736;8	6744;0;0;66;
$GPXUP;3949;08:44:35;0;50	1472;8	67431;0;0;66;
$GPXUP;3949;08:44:36;0;50	14705;8	6742;0;0;64;
$GPXUP;3949;08:44:37;0;50	14692;8	67409;0;0;60;
$GPXUP;3949;08:44:38;0;50	1468;8	67395;0;0;59;
$GPXUP;3949;08:44:39;0;50	14671;8	67378;0;0;58;
$GPXUP;3949;08:44:40;0;50	14664;8	67358;0;0;59;
$GPXUP;3949;08:44:41;0;50	14656;8	67338;0;0;60;
$GPXUP;3949;08:44:42;0;50	14648;8	67318;0;0;61;
$GPXUP;3949;08:44:43;0;50	14638;8	673;0;0;60;
$GPXUP;3949;08:44:44;0;50	14627;8	67283;0;0;61;
$GPXUP;3949;08:44:45;0;50	14614;8	67269;0;0;66;
$GPXUP;3949;08:44:46;0;50	14599;8	67256;0;0;69;
$GPXUP;3949;08:44:47;0;50	14584;8	67244;0;0;66;
$GPXUP;3949;08:44:48;0;50	14568;8	67234;0;0;68;
$GPXUP;3949;08:44:49;0;50	14551;8	67227;0;0;71;
$GPXUP;3949;08:44:50;0;50	14533;8	67222;0;0;71;
$GPXUP;3949;08:44:51;0;50	14516;8	67219;0;0;69;
$GPXUP;3949;08:44:52;0;50	14499;8	67214;0;0;66;
$GPXUP;3949;08:44:53;0;50	14483;8	67209;0;0;66;
$GPXUP;3949;08:44:54;0;50	14467;8	67201;0;0;66;
$GPXUP;3949;08:44:55;0;50	14451;8	67192;0;0;69;
$GPXUP;3949;08:44:56;0;50	14434;8	67185;0;0;71;
$GPXUP;3949;08:44:57;0;50	14416;8	67179;0;0;70;
$GPXUP;3949;08:44:58;0;50	144;8	67176;0;0;65;
$GPXUP;3949;08:44:59;0;50	14384;8	67173;0;0;62;
$GPXUP;3949;08:45:00;0;50	14369;8	67168;0;0;60;
$GPXUP;3949;08:45:01;0;50	14356;8	67159;0;0;59;
$GPXUP;3949;08:45:02;0;50	14344;8	67147;0;0;60;
$GPXUP;3949;08:45:03;0;50	14331;8	67132;0;0;62;
$GPXUP;3949;08:45:04;0;50	1432;8	67115;0;0;65;
$GPXUP;3949;08:45:05;0;50	14308;8	67096;0;0;68;
$GPXUP;3949;08:45:06;0;50	14296;8	67078;0;0;66;
$GPXUP;3949;08:45:07;0;50	14283;8	67062;0;0;69;
$GPXUP;3949;08:45:08;0;50	14268;8	67047;0;0;70;
$GPXUP;3949;08:45:09;0;50	14251;8	67034;0;0;77;
$GPXUP;3949;08:45:10;0;50	14234;8	6702;0;0;76;
$GPXUP;3949;08:45:11;0;50	14216;8	67009;0;0;74;
$GPXUP;3949;08:45:12;0;50	14198;8	67002;0;0;74;
$GPXUP;3949;08:45:13;0;50	1418;8	66994;0;0;74;
$GPXUP;3949;08:45:14;0;50	14163;8	66985;0;0;73;
$GPXUP;3949;08:45:15;0;50	14146;8	66974;0;0;72;
$GPXUP;3949;08:45:16;0;50	14129;8	66962;0;0;72;
$GPXUP;3949;08:45:17;0;50	14112;8	66953;0;0;72;
$GPXUP;3949;08:45:18;0;50	14094;8	66949;0;0;72;
$GPXUP;3949;08:45:19;0;50	14076;8	66946;0;0;73;
$GPXUP;3949;08:45:20;0;50	14058;8	66943;0;0;72;
$GPXUP;3949;08:45:21;0;50	1404;8	66942;0;0;71;
$GPXUP;3949;08:45:22;0;50	14023;8	66942;0;0;69;
$GPXUP;3949;08:45:23;0;50	14006;8	66943;0;0;65;
$GPXUP;3949;08:45:24;0;50	1399;8	66942;0;0;63;
$GPXUP;3949;08:45:25;0;50	13975;8	66938;0;0;63;
$GPXUP;3949;08:45:26;0;50	13961;8	6693;0;0;58;
$GPXUP;3949;08:45:27;0;50	13949;8	6692;0;0;55;
$GPXUP;3949;08:45:28;0;50	13938;8	66909;0;0;52;
$GPXUP;3949;08:45:29;0;50	13928;8	66898;0;0;52;
$GPXUP;3949;08:45:30;0;50	13919;8	66882;0;0;54;
$GPXUP;3949;08:45:31;0;50	13913;8	66864;0;0;55;
$GPXUP;3949;08:45:32;0;50	13908;8	66843;0;0;56;
$GPXUP;3949;08:45:33;0;50	13904;8	66821;0;0;59;
$GPXUP;3949;08:45:34;0;50	13899;8	66799;0;0;60;
$GPXUP;3949;08:45:35;0;50	13891;8	66779;0;0;61;
$GPXUP;3949;08:45:36;0;50	1388;8	66762;0;0;61;
$GPXUP;3949;08:45:37;0;50	13867;8	66749;0;0;62;
$GPXUP;3949;08:45:38;0;50	13852;8	66739;0;0;64;
$GPXUP;3949;08:45:39;0;50	13837;8	6673;0;0;66;
$GPXUP;3949;08:45:40;0;50	13821;8	6672;0;0;67;
$GPXUP;3949;08:45:41;0;50	13806;8	66711;0;0;68;
$GPXUP;3949;08:45:42;0;50	13789;8	66702;0;0;69;
$GPXUP;3949;08:45:43;0;50	13774;8	66692;0;0;69;
$GPXUP;3949;08:45:44;0;50	13758;8	66681;0;0;69;
$GPXUP;3949;08:45:45;0;50	13742;8	6667;0;0;69;
$GPXUP;3949;08:45:46;0;50	13726;8	6666;0;0;70;
$GPXUP;3949;08:45:47;0;50	1371;8	66651;0;0;68;
$GPXUP;3949;08:45:48;0;50	13694;8	66641;0;0;68;
$GPXUP;3949;08:45:49;0;50	13678;8	6663;0;0;67;
$GPXUP;3949;08:45:50;0;50	13664;8	66617;0;0;67;
$GPXUP;3949;08:45:51;0;50	13648;8	66605;0;0;67;
$GPXUP;3949;08:45:52;0;50	13633;8	66596;0;0;68;
$GPXUP;3949;08:45:53;0;50	13616;8	66587;0;0;70;
$GPXUP;3949;08:45:54;0;50	13599;8	66579;0;0;72;
$GPXUP;3949;08:45:55;0;50	13582;8	6657;0;0;73;
$GPXUP;3949;08:45:56;0;50	13566;8	66558;0;0;74;
$GPXUP;3949;08:45:57;0;50	13549;8	66547;0;0;69;
$GPXUP;3949;08:45:58;0;50	13533;8	66538;0;0;69;
$GPXUP;3949;08:45:59;0;50	13516;8	66529;0;0;70;
$GPXUP;3949;08:46:00;0;50	135;8	66517;0;0;71;
$GPXUP;3949;08:46:01;0;50	13486;8	66503;0;0;71;
$GPXUP;3949;08:46:02;0;50	13471;8	66486;0;0;70;
$GPXUP;3949;08:46:03;0;50	13459;8	6647;0;0;66;
$GPXUP;3949;08:46:04;0;50	13446;8	66454;0;0;66;
$GPXUP;3949;08:46:05;0;50	13432;8	6644;0;0;65;
$GPXUP;3949;08:46:06;0;50	13417;8	66429;0;0;66;
$GPXUP;3949;08:46:07;0;50	13401;8	6642;0;0;69;
$GPXUP;3949;08:46:08;0;50	13384;8	66412;0;0;72;
$GPXUP;3949;08:46:09;0;50	13367;8	66405;0;0;72;
$GPXUP;3949;08:46:10;0;50	1335;8	66399;0;0;70;
$GPXUP;3949;08:46:11;0;50	13333;8	66393;0;0;70;
$GPXUP;3949;08:46:12;0;50	13316;8	66389;0;0;68;
$GPXUP;3949;08:46:13;0;50	13299;8	66385;0;0;68;
$GPXUP;3949;08:46:14;0;50	13283;8	66378;0;0;66;
$GPXUP;3949;08:46:15;0;50	13267;8	66371;0;0;64;
$GPXUP;3949;08:46:16;0;50	13252;8	66365;0;0;63;
$GPXUP;3949;08:46:17;0;50	13236;8	66361;0;0;65;
$GPXUP;3949;08:46:18;0;50	1322;8	66357;0;0;66;
$GPXUP;3949;08:46:19;0;50	13204;8	66351;0;0;66;
$GPXUP;3949;08:46:20;0;50	13188;8	66343;0;0;66;
$GPXUP;3949;08:46:21;0;50	13173;8	66335;0;0;65;
$GPXUP;3949;08:46:22;0;50	13158;8	66328;0;0;65;
$GPXUP;3949;08:46:23;0;50	13142;8	66319;0;0;66;
$GPXUP;3949;08:46:24;0;50	13127;8	66309;0;0;69;
$GPXUP;3949;08:46:25;0;50	13111;8	66298;0;0;69;
$GPXUP;3949;08:46:26;0;50	13096;8	66286;0;0;69;
$GPXUP;3949;08:46:27;0;50	13081;8	66272;0;0;70;
$GPXUP;3949;08:46:28;0;50	13065;8	66259;0;0;71;
$GPXUP;3949;08:46:29;0;50	13049;8	66248;0;0;69;
$GPXUP;3949;08:46:30;0;50	13033;8	6624;0;0;68;
$GPXUP;3949;08:46:31;0;50	13017;8	66232;0;0;65;
$GPXUP;3949;08:46:32;0;50	13002;8	66224;0;0;66;
$GPXUP;3949;08:46:33;0;50	12986;8	66214;0;0;67;
$GPXUP;3949;08:46:34;0;50	12971;8	66202;0;0;67;
$GPXUP;3949;08:46:35;0;50	12957;8	66189;0;0;68;
$GPXUP;3949;08:46:36;0;50	12941;8	66177;0;0;70;
$GPXUP;3949;08:46:37;0;50	12925;8	66167;0;0;70;
$GPXUP;3949;08:46:38;0;50	12908;8	66159;0;0;68;
$GPXUP;3949;08:46:39;0;50	12893;8	6615;0;0;67;
$GPXUP;3949;08:46:40;0;50	12877;8	66139;0;0;68;
$GPXUP;3949;08:46:41;0;50	12864;8	66124;0;0;69;
$GPXUP;3949;08:46:42;0;50	12854;8	66102;0;0;68;
$GPXUP;3949;08:46:43;0;50	12846;8	66078;0;0;69;
$GPXUP;3949;08:46:44;0;50	12838;8	66054;0;0;70;
$GPXUP;3949;08:46:45;0;50	1283;8	6603;0;0;71;
$GPXUP;3949;08:46:46;0;50	12821;8	66005;0;0;73;
$GPXUP;3949;08:46:47;0;50	1281;8	65983;0;0;70;
$GPXUP;3949;08:46:48;0;50	12798;8	65964;0;0;69;
$GPXUP;3949;08:46:49;0;50	12783;8	65951;0;0;67;
$GPXUP;3949;08:46:50;0;50	12767;8	65945;0;0;64;
$GPXUP;3949;08:46:51;0;50	12751;8	65945;0;0;60;
$GPXUP;3949;08:46:52;0;50	12735;8	65953;0;0;66;
$GPXUP;3949;08:46:53;0;50	12718;8	65966;0;0;67;
$GPXUP;3949;08:46:54;0;50	12703;8	65978;0;0;68;
$GPXUP;3949;08:46:55;0;50	12687;8	65988;0;0;67;
$GPXUP;3949;08:46:56;0;50	1267;8	65997;0;0;72;
$GPXUP;3949;08:46:57;0;50	12653;8	66006;0;0;72;
$GPXUP;3949;08:46:58;0;50	12637;8	66017;0;0;71;
$GPXUP;3949;08:46:59;0;50	1262;8	66026;0;0;69;
$GPXUP;3949;08:47:00;0;50	12604;8	66031;0;0;65;
$GPXUP;3949;08:47:01;0;50	12588;8	66028;0;0;63;
$GPXUP;3949;08:47:02;0;50	12574;8	66016;0;0;59;
$GPXUP;3949;08:47:03;0;50	12565;8	65995;0;0;58;
$GPXUP;3949;08:47:04;0;50	12563;8	65972;0;0;50;
$GPXUP;3949;08:47:05;0;50	12568;8	65948;0;0;53;
$GPXUP;3949;08:47:06;0;50	12569;8	65927;0;0;52;
$GPXUP;3949;08:47:07;0;50	12566;8	65907;0;0;51;
$GPXUP;3949;08:47:08;0;50	1256;8	6589;0;0;51;
$GPXUP;3949;08:47:09;0;50	12555;8	65872;0;0;48;
$GPXUP;3949;08:47:10;0;50	12553;8	65856;0;0;42;
$GPXUP;3949;08:47:11;0;50	12557;8	65848;0;0;23;
$GPXUP;3949;08:47:12;0;50	12567;8	65854;0;0;27;
$GPXUP;3949;08:47:13;0;50	12574;8	65869;0;0;30;
$GPXUP;3949;08:47:14;0;50	12573;8	65884;0;0;25;
$GPXUP;3949;08:47:15;0;50	12567;8	65892;0;0;19;
$GPXUP;3949;08:47:16;0;50	12562;8	65896;0;0;15;
$GPXUP;3949;08:47:17;0;50	12559;8	65898;0;0;10;
$GPXUP;3949;08:47:18;0;50	12557;8	65898;0;0;3;
$GPXUP;3949;08:47:19;0;50	12557;8	65897;0;0;1;
