# Supplementary material for: Pigeon Navigation: Different Routes Lead to Frankfurt
Source: PLoS One. 2014 Nov 12;9(11):e112439. doi: 10.1371/journal.pone.0112439 (PMC4229201; doi:10.1371/journal.pone.0112439)
Supplement: File S4 — Files containing the original track data and a ‘Read me’ explaining the data format. (ZIP) [file pone.0112439.s004.zip › N-RB/100614xup07_357.log]

$GPXUP;3949;07:43:47;0;50	29297;8	72376;0;0;0;
$GPXUP;3949;07:43:48;0;50	29297;8	72376;0;0;1;
$GPXUP;3949;07:43:49;0;50	29296;8	72376;0;0;36;
$GPXUP;3949;07:43:50;0;50	29285;8	72384;0;0;47;
$GPXUP;3949;07:43:51;0;50	29273;8	72387;0;0;53;
$GPXUP;3949;07:43:52;0;50	2926;8	7238;0;0;56;
$GPXUP;3949;07:43:53;0;50	2925;8	72365;0;0;55;
$GPXUP;3949;07:43:54;0;50	29244;8	72345;0;0;56;
$GPXUP;3949;07:43:55;0;50	2924;8	72324;0;0;54;
$GPXUP;3949;07:43:56;0;50	29238;8	72304;0;0;52;
$GPXUP;3949;07:43:57;0;50	29236;8	72283;0;0;52;
$GPXUP;3949;07:43:58;0;50	29231;8	72264;0;0;57;
$GPXUP;3949;07:43:59;0;50	29224;8	72244;0;0;58;
$GPXUP;3949;07:44:00;0;50	29218;8	72223;0;0;60;
$GPXUP;3949;07:44:01;0;50	29212;8	72201;0;0;61;
$GPXUP;3949;07:44:02;0;50	29211;8	72179;0;0;58;
$GPXUP;3949;07:44:03;0;50	29213;8	72157;0;0;55;
$GPXUP;3949;07:44:04;0;50	29218;8	72138;0;0;52;
$GPXUP;3949;07:44:05;0;50	29224;8	7212;0;0;50;
$GPXUP;3949;07:44:06;0;50	29231;8	72104;0;0;50;
$GPXUP;3949;07:44:07;0;50	29238;8	72088;0;0;50;
$GPXUP;3949;07:44:08;0;50	29245;8	72072;0;0;49;
$GPXUP;3949;07:44:09;0;50	29251;8	72056;0;0;49;
$GPXUP;3949;07:44:10;0;50	29253;8	72037;0;0;50;
$GPXUP;3949;07:44:11;0;50	29254;8	72017;0;0;52;
$GPXUP;3949;07:44:12;0;50	29253;8	71997;0;0;54;
$GPXUP;3949;07:44:13;0;50	29248;8	71977;0;0;55;
$GPXUP;3949;07:44:14;0;50	29242;8	71957;0;0;57;
$GPXUP;3949;07:44:15;0;50	29234;8	71938;0;0;58;
$GPXUP;3949;07:44:16;0;50	29225;8	71919;0;0;59;
$GPXUP;3949;07:44:17;0;50	29219;8	719;0;0;56;
$GPXUP;3949;07:44:18;0;50	29218;8	7188;0;0;50;
$GPXUP;3949;07:44:19;0;50	29221;8	71863;0;0;44;
$GPXUP;3949;07:44:20;0;50	29228;8	7185;0;0;42;
$GPXUP;3949;07:44:21;0;50	29236;8	71845;0;0;40;
$GPXUP;3949;07:44:22;0;50	29246;8	71849;0;0;42;
$GPXUP;3949;07:44:23;0;50	29252;8	71862;0;0;45;
$GPXUP;3949;07:44:24;0;50	29255;8	7188;0;0;52;
$GPXUP;3949;07:44:25;0;50	29257;8	71901;0;0;53;
$GPXUP;3949;07:44:26;0;50	29258;8	71922;0;0;52;
$GPXUP;3949;07:44:27;0;50	29259;8	71943;0;0;53;
$GPXUP;3949;07:44:28;0;50	29258;8	71965;0;0;56;
$GPXUP;3949;07:44:29;0;50	29258;8	71987;0;0;54;
$GPXUP;3949;07:44:30;0;50	29261;8	72006;0;0;46;
$GPXUP;3949;07:44:31;0;50	29267;8	72019;0;0;40;
$GPXUP;3949;07:44:32;0;50	29275;8	72026;0;0;36;
$GPXUP;3949;07:44:33;0;50	29284;8	72028;0;0;37;
$GPXUP;3949;07:44:34;0;50	29293;8	72023;0;0;38;
$GPXUP;3949;07:44:35;0;50	293;8	72012;0;0;41;
$GPXUP;3949;07:44:36;0;50	29306;8	71997;0;0;45;
$GPXUP;3949;07:44:37;0;50	29308;8	71978;0;0;50;
$GPXUP;3949;07:44:38;0;50	29306;8	71957;0;0;57;
$GPXUP;3949;07:44:39;0;50	29302;8	71935;0;0;60;
$GPXUP;3949;07:44:40;0;50	29297;8	71912;0;0;60;
$GPXUP;3949;07:44:41;0;50	29292;8	7189;0;0;58;
$GPXUP;3949;07:44:42;0;50	2929;8	71869;0;0;54;
$GPXUP;3949;07:44:43;0;50	29291;8	71848;0;0;52;
$GPXUP;3949;07:44:44;0;50	29294;8	71828;0;0;54;
$GPXUP;3949;07:44:45;0;50	29297;8	71806;0;0;57;
$GPXUP;3949;07:44:46;0;50	29299;8	71783;0;0;60;
$GPXUP;3949;07:44:47;0;50	29301;8	71759;0;0;61;
$GPXUP;3949;07:44:48;0;50	29302;8	71735;0;0;60;
$GPXUP;3949;07:44:49;0;50	29304;8	71712;0;0;59;
$GPXUP;3949;07:44:50;0;50	29309;8	71691;0;0;54;
$GPXUP;3949;07:44:51;0;50	29316;8	71673;0;0;54;
$GPXUP;3949;07:44:52;0;50	29324;8	71656;0;0;54;
$GPXUP;3949;07:44:53;0;50	2933;8	71637;0;0;55;
$GPXUP;3949;07:44:54;0;50	29337;8	71618;0;0;55;
$GPXUP;3949;07:44:55;0;50	29344;8	71599;0;0;55;
$GPXUP;3949;07:44:56;0;50	29348;8	71579;0;0;57;
$GPXUP;3949;07:44:57;0;50	29352;8	71557;0;0;57;
$GPXUP;3949;07:44:58;0;50	29357;8	71536;0;0;58;
$GPXUP;3949;07:44:59;0;50	29363;8	71514;0;0;60;
$GPXUP;3949;07:45:00;0;50	2937;8	71494;0;0;60;
$GPXUP;3949;07:45:01;0;50	29379;8	71475;0;0;60;
$GPXUP;3949;07:45:02;0;50	29389;8	71457;0;0;60;
$GPXUP;3949;07:45:03;0;50	29399;8	71439;0;0;59;
$GPXUP;3949;07:45:04;0;50	29409;8	71424;0;0;56;
$GPXUP;3949;07:45:05;0;50	29421;8	71412;0;0;53;
$GPXUP;3949;07:45:06;0;50	29433;8	71406;0;0;51;
$GPXUP;3949;07:45:07;0;50	29446;8	71405;0;0;49;
$GPXUP;3949;07:45:08;0;50	29458;8	71408;0;0;48;
$GPXUP;3949;07:45:09;0;50	29469;8	71413;0;0;48;
$GPXUP;3949;07:45:10;0;50	29479;8	71423;0;0;48;
$GPXUP;3949;07:45:11;0;50	29488;8	71438;0;0;49;
$GPXUP;3949;07:45:12;0;50	29494;8	71456;0;0;52;
$GPXUP;3949;07:45:13;0;50	29499;8	71476;0;0;55;
$GPXUP;3949;07:45:14;0;50	29503;8	71496;0;0;53;
$GPXUP;3949;07:45:15;0;50	2951;8	71513;0;0;48;
$GPXUP;3949;07:45:16;0;50	2952;8	71521;0;0;46;
$GPXUP;3949;07:45:17;0;50	29531;8	7152;0;0;44;
$GPXUP;3949;07:45:18;0;50	2954;8	7151;0;0;48;
$GPXUP;3949;07:45:19;0;50	29546;8	71492;0;0;54;
$GPXUP;3949;07:45:20;0;50	29549;8	71471;0;0;60;
$GPXUP;3949;07:45:21;0;50	29549;8	71447;0;0;63;
$GPXUP;3949;07:45:22;0;50	29546;8	71422;0;0;65;
$GPXUP;3949;07:45:23;0;50	29542;8	71398;0;0;64;
$GPXUP;3949;07:45:24;0;50	29539;8	71374;0;0;61;
$GPXUP;3949;07:45:25;0;50	29537;8	7135;0;0;62;
$GPXUP;3949;07:45:26;0;50	29531;8	71327;0;0;66;
$GPXUP;3949;07:45:27;0;50	29522;8	71305;0;0;68;
$GPXUP;3949;07:45:28;0;50	29512;8	71284;0;0;69;
$GPXUP;3949;07:45:29;0;50	295;8	71263;0;0;71;
$GPXUP;3949;07:45:30;0;50	29488;8	71243;0;0;72;
$GPXUP;3949;07:45:31;0;50	29476;8	71221;0;0;70;
$GPXUP;3949;07:45:32;0;50	29471;8	71196;0;0;68;
$GPXUP;3949;07:45:33;0;50	29471;8	7117;0;0;64;
$GPXUP;3949;07:45:34;0;50	29473;8	71146;0;0;61;
$GPXUP;3949;07:45:35;0;50	29474;8	71122;0;0;63;
$GPXUP;3949;07:45:36;0;50	29474;8	71098;0;0;64;
$GPXUP;3949;07:45:37;0;50	29475;8	71076;0;0;58;
$GPXUP;3949;07:45:38;0;50	29482;8	71058;0;0;50;
$GPXUP;3949;07:45:39;0;50	29492;8	71048;0;0;43;
$GPXUP;3949;07:45:40;0;50	29502;8	71049;0;0;39;
$GPXUP;3949;07:45:41;0;50	29509;8	7106;0;0;42;
$GPXUP;3949;07:45:42;0;50	29512;8	71076;0;0;47;
$GPXUP;3949;07:45:43;0;50	29512;8	71096;0;0;48;
$GPXUP;3949;07:45:44;0;50	2951;8	71115;0;0;49;
$GPXUP;3949;07:45:45;0;50	29506;8	71134;0;0;52;
$GPXUP;3949;07:45:46;0;50	29502;8	71154;0;0;54;
$GPXUP;3949;07:45:47;0;50	29498;8	71176;0;0;57;
$GPXUP;3949;07:45:48;0;50	29493;8	71198;0;0;62;
$GPXUP;3949;07:45:49;0;50	29491;8	71221;0;0;55;
$GPXUP;3949;07:45:50;0;50	29496;8	71239;0;0;50;
$GPXUP;3949;07:45:51;0;50	29505;8	71249;0;0;48;
$GPXUP;3949;07:45:52;0;50	29516;8	71251;0;0;45;
$GPXUP;3949;07:45:53;0;50	29528;8	71251;0;0;43;
$GPXUP;3949;07:45:54;0;50	29538;8	7125;0;0;39;
$GPXUP;3949;07:45:55;0;50	29547;8	71245;0;0;41;
$GPXUP;3949;07:45:56;0;50	29556;8	71236;0;0;43;
$GPXUP;3949;07:45:57;0;50	29561;8	71221;0;0;46;
$GPXUP;3949;07:45:58;0;50	29561;8	71202;0;0;53;
$GPXUP;3949;07:45:59;0;50	29555;8	71183;0;0;60;
$GPXUP;3949;07:46:00;0;50	29542;8	71169;0;0;64;
$GPXUP;3949;07:46:01;0;50	29527;8	71158;0;0;65;
$GPXUP;3949;07:46:02;0;50	29512;8	71149;0;0;65;
$GPXUP;3949;07:46:03;0;50	29496;8	71144;0;0;66;
$GPXUP;3949;07:46:04;0;50	29479;8	71146;0;0;68;
$GPXUP;3949;07:46:05;0;50	29464;8	71157;0;0;68;
$GPXUP;3949;07:46:06;0;50	29453;8	71176;0;0;63;
$GPXUP;3949;07:46:07;0;50	2945;8	71199;0;0;59;
$GPXUP;3949;07:46:08;0;50	29455;8	71219;0;0;56;
$GPXUP;3949;07:46:09;0;50	29466;8	71232;0;0;55;
$GPXUP;3949;07:46:10;0;50	29478;8	7124;0;0;51;
$GPXUP;3949;07:46:11;0;50	2949;8	71243;0;0;49;
$GPXUP;3949;07:46:12;0;50	29503;8	71242;0;0;50;
$GPXUP;3949;07:46:13;0;50	29515;8	71242;0;0;49;
$GPXUP;3949;07:46:14;0;50	29528;8	71241;0;0;50;
$GPXUP;3949;07:46:15;0;50	2954;8	71239;0;0;51;
$GPXUP;3949;07:46:16;0;50	29553;8	71235;0;0;53;
$GPXUP;3949;07:46:17;0;50	29565;8	71232;0;0;49;
$GPXUP;3949;07:46:18;0;50	29576;8	71236;0;0;46;
$GPXUP;3949;07:46:19;0;50	29587;8	71244;0;0;45;
$GPXUP;3949;07:46:20;0;50	29596;8	71253;0;0;44;
$GPXUP;3949;07:46:21;0;50	29604;8	71266;0;0;44;
$GPXUP;3949;07:46:22;0;50	29609;8	71282;0;0;46;
$GPXUP;3949;07:46:23;0;50	29613;8	71299;0;0;49;
$GPXUP;3949;07:46:24;0;50	29616;8	71318;0;0;53;
$GPXUP;3949;07:46:25;0;50	29618;8	71339;0;0;55;
$GPXUP;3949;07:46:26;0;50	29622;8	71359;0;0;52;
$GPXUP;3949;07:46:27;0;50	2963;8	71374;0;0;50;
$GPXUP;3949;07:46:28;0;50	2964;8	71385;0;0;49;
$GPXUP;3949;07:46:29;0;50	29651;8	71389;0;0;44;
$GPXUP;3949;07:46:30;0;50	29662;8	71387;0;0;48;
$GPXUP;3949;07:46:31;0;50	29674;8	71381;0;0;50;
$GPXUP;3949;07:46:32;0;50	29684;8	71372;0;0;49;
$GPXUP;3949;07:46:33;0;50	29695;8	71362;0;0;49;
$GPXUP;3949;07:46:34;0;50	29705;8	71352;0;0;49;
$GPXUP;3949;07:46:35;0;50	29715;8	71343;0;0;47;
$GPXUP;3949;07:46:36;0;50	29726;8	71335;0;0;45;
$GPXUP;3949;07:46:37;0;50	29734;8	71324;0;0;45;
$GPXUP;3949;07:46:38;0;50	29742;8	7131;0;0;46;
$GPXUP;3949;07:46:39;0;50	29749;8	71295;0;0;50;
$GPXUP;3949;07:46:40;0;50	29754;8	71276;0;0;54;
$GPXUP;3949;07:46:41;0;50	29757;8	71255;0;0;55;
$GPXUP;3949;07:46:42;0;50	29758;8	71234;0;0;56;
$GPXUP;3949;07:46:43;0;50	29753;8	71212;0;0;64;
$GPXUP;3949;07:46:44;0;50	29742;8	71193;0;0;69;
$GPXUP;3949;07:46:45;0;50	29726;8	7118;0;0;73;
$GPXUP;3949;07:46:46;0;50	29708;8	71173;0;0;73;
$GPXUP;3949;07:46:47;0;50	29689;8	7117;0;0;74;
$GPXUP;3949;07:46:48;0;50	29671;8	7117;0;0;71;
$GPXUP;3949;07:46:49;0;50	29653;8	71171;0;0;70;
$GPXUP;3949;07:46:50;0;50	29635;8	71174;0;0;69;
$GPXUP;3949;07:46:51;0;50	29619;8	71178;0;0;67;
$GPXUP;3949;07:46:52;0;50	29603;8	71188;0;0;66;
$GPXUP;3949;07:46:53;0;50	29588;8	71201;0;0;67;
$GPXUP;3949;07:46:54;0;50	29573;8	71214;0;0;69;
$GPXUP;3949;07:46:55;0;50	29557;8	71224;0;0;71;
$GPXUP;3949;07:46:56;0;50	2954;8	71231;0;0;70;
$GPXUP;3949;07:46:57;0;50	29522;8	71234;0;0;71;
$GPXUP;3949;07:46:58;0;50	29504;8	71234;0;0;69;
$GPXUP;3949;07:46:59;0;50	29488;8	7123;0;0;63;
$GPXUP;3949;07:47:00;0;50	29473;8	71224;0;0;59;
$GPXUP;3949;07:47:01;0;50	29461;8	71212;0;0;57;
$GPXUP;3949;07:47:02;0;50	29454;8	71193;0;0;58;
$GPXUP;3949;07:47:03;0;50	29452;8	7117;0;0;59;
$GPXUP;3949;07:47:04;0;50	29452;8	71148;0;0;56;
$GPXUP;3949;07:47:05;0;50	29455;8	71126;0;0;55;
$GPXUP;3949;07:47:06;0;50	29462;8	71108;0;0;51;
$GPXUP;3949;07:47:07;0;50	29471;8	71098;0;0;44;
$GPXUP;3949;07:47:08;0;50	29482;8	71096;0;0;40;
$GPXUP;3949;07:47:09;0;50	2949;8	71105;0;0;45;
$GPXUP;3949;07:47:10;0;50	29497;8	71119;0;0;45;
$GPXUP;3949;07:47:11;0;50	29502;8	71135;0;0;44;
$GPXUP;3949;07:47:12;0;50	29507;8	71151;0;0;43;
$GPXUP;3949;07:47:13;0;50	2951;8	71167;0;0;44;
$GPXUP;3949;07:47:14;0;50	29513;8	71184;0;0;44;
$GPXUP;3949;07:47:15;0;50	29516;8	71202;0;0;45;
$GPXUP;3949;07:47:16;0;50	2952;8	71219;0;0;50;
$GPXUP;3949;07:47:17;0;50	29525;8	71237;0;0;49;
$GPXUP;3949;07:47:18;0;50	29532;8	71251;0;0;44;
$GPXUP;3949;07:47:19;0;50	29542;8	71256;0;0;47;
$GPXUP;3949;07:47:20;0;50	29553;8	71253;0;0;46;
$GPXUP;3949;07:47:21;0;50	29564;8	71246;0;0;46;
$GPXUP;3949;07:47:22;0;50	29575;8	7124;0;0;46;
$GPXUP;3949;07:47:23;0;50	29587;8	71235;0;0;50;
$GPXUP;3949;07:47:24;0;50	29599;8	7123;0;0;51;
$GPXUP;3949;07:47:25;0;50	29611;8	71225;0;0;51;
$GPXUP;3949;07:47:26;0;50	29623;8	71219;0;0;50;
$GPXUP;3949;07:47:27;0;50	29635;8	71217;0;0;49;
$GPXUP;3949;07:47:28;0;50	29647;8	71218;0;0;44;
$GPXUP;3949;07:47:29;0;50	29658;8	71218;0;0;42;
$GPXUP;3949;07:47:30;0;50	29668;8	71216;0;0;44;
$GPXUP;3949;07:47:31;0;50	29679;8	71212;0;0;44;
$GPXUP;3949;07:47:32;0;50	2969;8	71207;0;0;43;
$GPXUP;3949;07:47:33;0;50	29699;8	71199;0;0;44;
$GPXUP;3949;07:47:34;0;50	29707;8	71186;0;0;46;
$GPXUP;3949;07:47:35;0;50	29714;8	71171;0;0;49;
$GPXUP;3949;07:47:36;0;50	29719;8	71153;0;0;53;
$GPXUP;3949;07:47:37;0;50	29723;8	71133;0;0;53;
$GPXUP;3949;07:47:38;0;50	29722;8	71111;0;0;57;
$GPXUP;3949;07:47:39;0;50	29715;8	7109;0;0;65;
$GPXUP;3949;07:47:40;0;50	29703;8	71072;0;0;68;
$GPXUP;3949;07:47:41;0;50	29688;8	71057;0;0;69;
$GPXUP;3949;07:47:42;0;50	29672;8	71047;0;0;69;
$GPXUP;3949;07:47:43;0;50	29655;8	71041;0;0;70;
$GPXUP;3949;07:47:44;0;50	29637;8	71038;0;0;72;
$GPXUP;3949;07:47:45;0;50	29619;8	71037;0;0;72;
$GPXUP;3949;07:47:46;0;50	29601;8	71036;0;0;69;
$GPXUP;3949;07:47:47;0;50	29584;8	71032;0;0;71;
$GPXUP;3949;07:47:48;0;50	29566;8	71028;0;0;70;
$GPXUP;3949;07:47:49;0;50	29548;8	71025;0;0;71;
$GPXUP;3949;07:47:50;0;50	29531;8	71028;0;0;65;
$GPXUP;3949;07:47:51;0;50	29516;8	71035;0;0;61;
$GPXUP;3949;07:47:52;0;50	29501;8	71042;0;0;61;
$GPXUP;3949;07:47:53;0;50	29487;8	71051;0;0;59;
$GPXUP;3949;07:47:54;0;50	29474;8	71063;0;0;58;
$GPXUP;3949;07:47:55;0;50	29466;8	71081;0;0;57;
$GPXUP;3949;07:47:56;0;50	29461;8	71102;0;0;55;
$GPXUP;3949;07:47:57;0;50	29463;8	71122;0;0;52;
$GPXUP;3949;07:47:58;0;50	29471;8	71139;0;0;55;
$GPXUP;3949;07:47:59;0;50	29481;8	71154;0;0;56;
$GPXUP;3949;07:48:00;0;50	29491;8	71168;0;0;55;
$GPXUP;3949;07:48:01;0;50	29502;8	71183;0;0;55;
$GPXUP;3949;07:48:02;0;50	29513;8	71196;0;0;54;
$GPXUP;3949;07:48:03;0;50	29524;8	71203;0;0;44;
$GPXUP;3949;07:48:04;0;50	29533;8	71202;0;0;37;
$GPXUP;3949;07:48:05;0;50	2954;8	71192;0;0;41;
$GPXUP;3949;07:48:06;0;50	29544;8	71175;0;0;49;
$GPXUP;3949;07:48:07;0;50	29542;8	71155;0;0;54;
$GPXUP;3949;07:48:08;0;50	29534;8	71138;0;0;60;
$GPXUP;3949;07:48:09;0;50	29521;8	71125;0;0;64;
$GPXUP;3949;07:48:10;0;50	29505;8	71116;0;0;67;
$GPXUP;3949;07:48:11;0;50	29489;8	71109;0;0;68;
$GPXUP;3949;07:48:12;0;50	29472;8	71105;0;0;67;
$GPXUP;3949;07:48:13;0;50	29455;8	71102;0;0;66;
$GPXUP;3949;07:48:14;0;50	29439;8	71098;0;0;67;
$GPXUP;3949;07:48:15;0;50	29422;8	71093;0;0;68;
$GPXUP;3949;07:48:16;0;50	29406;8	71087;0;0;68;
$GPXUP;3949;07:48:17;0;50	29389;8	71082;0;0;65;
$GPXUP;3949;07:48:18;0;50	29373;8	71081;0;0;64;
$GPXUP;3949;07:48:19;0;50	29357;8	71081;0;0;65;
$GPXUP;3949;07:48:20;0;50	2934;8	7108;0;0;68;
$GPXUP;3949;07:48:21;0;50	29323;8	71083;0;0;70;
$GPXUP;3949;07:48:22;0;50	29306;8	7109;0;0;69;
$GPXUP;3949;07:48:23;0;50	2929;8	71098;0;0;67;
$GPXUP;3949;07:48:24;0;50	29274;8	71108;0;0;66;
$GPXUP;3949;07:48:25;0;50	29259;8	71117;0;0;68;
$GPXUP;3949;07:48:26;0;50	29242;8	71124;0;0;67;
$GPXUP;3949;07:48:27;0;50	29226;8	71131;0;0;68;
$GPXUP;3949;07:48:28;0;50	2921;8	7114;0;0;65;
$GPXUP;3949;07:48:29;0;50	29197;8	71153;0;0;61;
$GPXUP;3949;07:48:30;0;50	29185;8	71167;0;0;63;
$GPXUP;3949;07:48:31;0;50	29171;8	71181;0;0;65;
$GPXUP;3949;07:48:32;0;50	29155;8	7119;0;0;68;
$GPXUP;3949;07:48:33;0;50	29138;8	71193;0;0;70;
$GPXUP;3949;07:48:34;0;50	2912;8	71192;0;0;70;
$GPXUP;3949;07:48:35;0;50	29103;8	71188;0;0;69;
$GPXUP;3949;07:48:36;0;50	29086;8	71181;0;0;69;
$GPXUP;3949;07:48:37;0;50	2907;8	71172;0;0;69;
$GPXUP;3949;07:48:38;0;50	29054;8	71161;0;0;67;
$GPXUP;3949;07:48:39;0;50	2904;8	71148;0;0;66;
$GPXUP;3949;07:48:40;0;50	29026;8	71134;0;0;66;
$GPXUP;3949;07:48:41;0;50	29013;8	71118;0;0;66;
$GPXUP;3949;07:48:42;0;50	29001;8	711;0;0;66;
$GPXUP;3949;07:48:43;0;50	2899;8	7108;0;0;64;
$GPXUP;3949;07:48:44;0;50	2898;8	71061;0;0;61;
$GPXUP;3949;07:48:45;0;50	28971;8	71042;0;0;59;
$GPXUP;3949;07:48:46;0;50	28963;8	71023;0;0;59;
$GPXUP;3949;07:48:47;0;50	28954;8	71004;0;0;60;
$GPXUP;3949;07:48:48;0;50	28945;8	70984;0;0;62;
$GPXUP;3949;07:48:49;0;50	28935;8	70965;0;0;63;
$GPXUP;3949;07:48:50;0;50	28925;8	70946;0;0;64;
$GPXUP;3949;07:48:51;0;50	28916;8	70925;0;0;62;
$GPXUP;3949;07:48:52;0;50	28907;8	70905;0;0;63;
$GPXUP;3949;07:48:53;0;50	28897;8	70886;0;0;65;
$GPXUP;3949;07:48:54;0;50	28885;8	70868;0;0;66;
$GPXUP;3949;07:48:54;0;50	28872;8	70851;0;0;64;
$GPXUP;3949;07:48:55;0;50	28858;8	70839;0;0;65;
$GPXUP;3949;07:48:56;0;50	28842;8	7083;0;0;67;
$GPXUP;3949;07:48:57;0;50	28826;8	70824;0;0;70;
$GPXUP;3949;07:48:58;0;50	28808;8	70823;0;0;70;
$GPXUP;3949;07:48:59;0;50	28791;8	70826;0;0;70;
$GPXUP;3949;07:49:00;0;50	28774;8	70835;0;0;68;
$GPXUP;3949;07:49:01;0;50	28759;8	70848;0;0;66;
$GPXUP;3949;07:49:02;0;50	28746;8	70863;0;0;65;
$GPXUP;3949;07:49:03;0;50	28732;8	70877;0;0;64;
$GPXUP;3949;07:49:04;0;50	2872;8	70892;0;0;61;
$GPXUP;3949;07:49:05;0;50	28708;8	70906;0;0;60;
$GPXUP;3949;07:49:06;0;50	28696;8	7092;0;0;60;
$GPXUP;3949;07:49:07;0;50	28684;8	70934;0;0;61;
$GPXUP;3949;07:49:08;0;50	2867;8	70948;0;0;61;
$GPXUP;3949;07:49:09;0;50	28656;8	70962;0;0;65;
$GPXUP;3949;07:49:10;0;50	28641;8	70972;0;0;68;
$GPXUP;3949;07:49:11;0;50	28624;8	70978;0;0;67;
$GPXUP;3949;07:49:12;0;50	28608;8	70982;0;0;68;
$GPXUP;3949;07:49:13;0;50	28591;8	70986;0;0;67;
$GPXUP;3949;07:49:14;0;50	28574;8	70989;0;0;66;
$GPXUP;3949;07:49:15;0;50	28558;8	70995;0;0;67;
$GPXUP;3949;07:49:16;0;50	28542;8	71004;0;0;66;
$GPXUP;3949;07:49:17;0;50	28527;8	71014;0;0;65;
$GPXUP;3949;07:49:18;0;50	28513;8	71025;0;0;62;
$GPXUP;3949;07:49:19;0;50	28499;8	71037;0;0;62;
$GPXUP;3949;07:49:20;0;50	28486;8	71046;0;0;61;
$GPXUP;3949;07:49:21;0;50	2847;8	71052;0;0;62;
$GPXUP;3949;07:49:22;0;50	28455;8	71054;0;0;63;
$GPXUP;3949;07:49:23;0;50	28439;8	71052;0;0;64;
$GPXUP;3949;07:49:24;0;50	28424;8	71045;0;0;63;
$GPXUP;3949;07:49:25;0;50	2841;8	71034;0;0;64;
$GPXUP;3949;07:49:26;0;50	28395;8	7102;0;0;65;
$GPXUP;3949;07:49:27;0;50	28383;8	71004;0;0;65;
$GPXUP;3949;07:49:28;0;50	28372;8	70985;0;0;63;
$GPXUP;3949;07:49:29;0;50	28363;8	70964;0;0;63;
$GPXUP;3949;07:49:30;0;50	28354;8	70943;0;0;66;
$GPXUP;3949;07:49:31;0;50	28343;8	70923;0;0;67;
$GPXUP;3949;07:49:32;0;50	28332;8	70903;0;0;68;
$GPXUP;3949;07:49:33;0;50	2832;8	70884;0;0;68;
$GPXUP;3949;07:49:34;0;50	28308;8	70864;0;0;70;
$GPXUP;3949;07:49:35;0;50	28298;8	70842;0;0;67;
$GPXUP;3949;07:49:36;0;50	28294;8	70817;0;0;65;
$GPXUP;3949;07:49:37;0;50	28293;8	70792;0;0;61;
$GPXUP;3949;07:49:38;0;50	28297;8	7077;0;0;56;
$GPXUP;3949;07:49:39;0;50	28305;8	70752;0;0;54;
$GPXUP;3949;07:49:40;0;50	28314;8	70736;0;0;54;
$GPXUP;3949;07:49:41;0;50	28325;8	70721;0;0;54;
$GPXUP;3949;07:49:42;0;50	28332;8	70702;0;0;57;
$GPXUP;3949;07:49:43;0;50	28337;8	7068;0;0;61;
$GPXUP;3949;07:49:44;0;50	28337;8	70657;0;0;60;
$GPXUP;3949;07:49:45;0;50	28334;8	70634;0;0;60;
$GPXUP;3949;07:49:46;0;50	28328;8	70613;0;0;59;
$GPXUP;3949;07:49:47;0;50	28318;8	70595;0;0;61;
$GPXUP;3949;07:49:48;0;50	28306;8	7058;0;0;60;
$GPXUP;3949;07:49:49;0;50	28291;8	70571;0;0;65;
$GPXUP;3949;07:49:50;0;50	28275;8	70564;0;0;68;
$GPXUP;3949;07:49:51;0;50	28258;8	7056;0;0;67;
$GPXUP;3949;07:49:52;0;50	28241;8	70557;0;0;67;
$GPXUP;3949;07:49:53;0;50	28225;8	70552;0;0;64;
$GPXUP;3949;07:49:54;0;50	28209;8	70545;0;0;68;
$GPXUP;3949;07:49:55;0;50	28194;8	70534;0;0;70;
$GPXUP;3949;07:49:56;0;50	2818;8	70516;0;0;75;
$GPXUP;3949;07:49:57;0;50	28168;8	70492;0;0;78;
$GPXUP;3949;07:49:58;0;50	28155;8	70468;0;0;81;
$GPXUP;3949;07:49:59;0;50	28142;8	70442;0;0;85;
$GPXUP;3949;07:50:00;0;50	2813;8	70414;0;0;88;
$GPXUP;3949;07:50:01;0;50	2812;8	70383;0;0;88;
$GPXUP;3949;07:50:02;0;50	2811;8	70352;0;0;91;
$GPXUP;3949;07:50:03;0;50	28095;8	70323;0;0;91;
$GPXUP;3949;07:50:04;0;50	2808;8	70297;0;0;89;
$GPXUP;3949;07:50:05;0;50	28069;8	70268;0;0;84;
$GPXUP;3949;07:50:06;0;50	28062;8	70238;0;0;81;
$GPXUP;3949;07:50:07;0;50	28057;8	70208;0;0;77;
$GPXUP;3949;07:50:08;0;50	28057;8	70179;0;0;71;
$GPXUP;3949;07:50:09;0;50	2806;8	70152;0;0;68;
$GPXUP;3949;07:50:10;0;50	28065;8	70127;0;0;65;
$GPXUP;3949;07:50:11;0;50	28071;8	70103;0;0;65;
$GPXUP;3949;07:50:12;0;50	28076;8	70079;0;0;64;
$GPXUP;3949;07:50:13;0;50	28082;8	70056;0;0;65;
$GPXUP;3949;07:50:14;0;50	28085;8	7003;0;0;67;
$GPXUP;3949;07:50:15;0;50	28086;8	70006;0;0;62;
$GPXUP;3949;07:50:16;0;50	28089;8	69982;0;0;61;
$GPXUP;3949;07:50:17;0;50	28094;8	69959;0;0;58;
$GPXUP;3949;07:50:18;0;50	28102;8	69941;0;0;55;
$GPXUP;3949;07:50:19;0;50	28112;8	6993;0;0;52;
$GPXUP;3949;07:50:20;0;50	28125;8	69924;0;0;48;
$GPXUP;3949;07:50:21;0;50	28136;8	69923;0;0;46;
$GPXUP;3949;07:50:22;0;50	28149;8	69927;0;0;47;
$GPXUP;3949;07:50:23;0;50	2816;8	69936;0;0;46;
$GPXUP;3949;07:50:24;0;50	28169;8	69948;0;0;45;
$GPXUP;3949;07:50:25;0;50	28176;8	69962;0;0;44;
$GPXUP;3949;07:50:26;0;50	28182;8	69977;0;0;44;
$GPXUP;3949;07:50:27;0;50	28186;8	69994;0;0;45;
$GPXUP;3949;07:50:28;0;50	28189;8	70012;0;0;48;
$GPXUP;3949;07:50:29;0;50	28193;8	70032;0;0;50;
$GPXUP;3949;07:50:30;0;50	28199;8	70049;0;0;48;
$GPXUP;3949;07:50:31;0;50	28204;8	70066;0;0;46;
$GPXUP;3949;07:50:32;0;50	28206;8	70084;0;0;47;
$GPXUP;3949;07:50:33;0;50	28203;8	70101;0;0;47;
$GPXUP;3949;07:50:34;0;50	28194;8	70116;0;0;53;
$GPXUP;3949;07:50:35;0;50	28182;8	70125;0;0;58;
$GPXUP;3949;07:50:36;0;50	28166;8	70128;0;0;61;
$GPXUP;3949;07:50:37;0;50	2815;8	70128;0;0;63;
$GPXUP;3949;07:50:38;0;50	28134;8	70127;0;0;65;
$GPXUP;3949;07:50:39;0;50	28118;8	70123;0;0;66;
$GPXUP;3949;07:50:40;0;50	28102;8	70118;0;0;66;
$GPXUP;3949;07:50:41;0;50	28085;8	70109;0;0;67;
$GPXUP;3949;07:50:42;0;50	28069;8	701;0;0;68;
$GPXUP;3949;07:50:43;0;50	28053;8	7009;0;0;69;
$GPXUP;3949;07:50:44;0;50	28037;8	70079;0;0;68;
$GPXUP;3949;07:50:45;0;50	28022;8	70065;0;0;69;
$GPXUP;3949;07:50:46;0;50	28008;8	70047;0;0;71;
$GPXUP;3949;07:50:47;0;50	27995;8	70027;0;0;70;
$GPXUP;3949;07:50:48;0;50	27984;8	70006;0;0;69;
$GPXUP;3949;07:50:49;0;50	27973;8	69983;0;0;70;
$GPXUP;3949;07:50:50;0;50	27963;8	6996;0;0;70;
$GPXUP;3949;07:50:51;0;50	27956;8	69936;0;0;66;
$GPXUP;3949;07:50:52;0;50	27951;8	69912;0;0;62;
$GPXUP;3949;07:50:53;0;50	27947;8	69888;0;0;60;
$GPXUP;3949;07:50:54;0;50	27943;8	69866;0;0;60;
$GPXUP;3949;07:50:55;0;50	27936;8	69845;0;0;63;
$GPXUP;3949;07:50:56;0;50	27925;8	69825;0;0;69;
$GPXUP;3949;07:50:57;0;50	27912;8	69805;0;0;75;
$GPXUP;3949;07:50:58;0;50	27898;8	69784;0;0;77;
$GPXUP;3949;07:50:59;0;50	27882;8	69767;0;0;76;
$GPXUP;3949;07:51:00;0;50	27867;8	69749;0;0;77;
$GPXUP;3949;07:51:01;0;50	27852;8	69731;0;0;75;
$GPXUP;3949;07:51:02;0;50	27838;8	69713;0;0;70;
$GPXUP;3949;07:51:03;0;50	27825;8	69694;0;0;70;
$GPXUP;3949;07:51:04;0;50	27813;8	69674;0;0;69;
$GPXUP;3949;07:51:05;0;50	27802;8	69654;0;0;67;
$GPXUP;3949;07:51:06;0;50	27789;8	69636;0;0;67;
$GPXUP;3949;07:51:07;0;50	27775;8	69621;0;0;71;
$GPXUP;3949;07:51:08;0;50	27759;8	69607;0;0;70;
$GPXUP;3949;07:51:09;0;50	27744;8	69593;0;0;69;
$GPXUP;3949;07:51:10;0;50	27729;8	69578;0;0;68;
$GPXUP;3949;07:51:11;0;50	27716;8	69563;0;0;67;
$GPXUP;3949;07:51:12;0;50	27702;8	69548;0;0;66;
$GPXUP;3949;07:51:13;0;50	27688;8	69533;0;0;67;
$GPXUP;3949;07:51:14;0;50	27674;8	6952;0;0;67;
$GPXUP;3949;07:51:15;0;50	27659;8	69507;0;0;66;
$GPXUP;3949;07:51:16;0;50	27644;8	69497;0;0;66;
$GPXUP;3949;07:51:17;0;50	27628;8	69492;0;0;65;
$GPXUP;3949;07:51:18;0;50	27613;8	69493;0;0;64;
$GPXUP;3949;07:51:19;0;50	27597;8	69498;0;0;63;
$GPXUP;3949;07:51:20;0;50	27583;8	69506;0;0;60;
$GPXUP;3949;07:51:21;0;50	27569;8	69516;0;0;59;
$GPXUP;3949;07:51:22;0;50	27556;8	69525;0;0;59;
$GPXUP;3949;07:51:23;0;50	27542;8	69533;0;0;59;
$GPXUP;3949;07:51:24;0;50	27528;8	69541;0;0;59;
$GPXUP;3949;07:51:25;0;50	27514;8	69548;0;0;59;
$GPXUP;3949;07:51:26;0;50	275;8	69556;0;0;59;
$GPXUP;3949;07:51:27;0;50	27486;8	69564;0;0;60;
$GPXUP;3949;07:51:28;0;50	27472;8	69572;0;0;60;
$GPXUP;3949;07:51:29;0;50	27457;8	69579;0;0;60;
$GPXUP;3949;07:51:30;0;50	27443;8	69587;0;0;60;
$GPXUP;3949;07:51:31;0;50	27429;8	69594;0;0;60;
$GPXUP;3949;07:51:32;0;50	27414;8	696;0;0;60;
$GPXUP;3949;07:51:33;0;50	27399;8	69604;0;0;61;
$GPXUP;3949;07:51:34;0;50	27384;8	69606;0;0;61;
$GPXUP;3949;07:51:35;0;50	27368;8	69608;0;0;63;
$GPXUP;3949;07:51:36;0;50	27352;8	69609;0;0;63;
$GPXUP;3949;07:51:37;0;50	27336;8	69609;0;0;64;
$GPXUP;3949;07:51:38;0;50	2732;8	69607;0;0;66;
$GPXUP;3949;07:51:39;0;50	27304;8	69603;0;0;65;
$GPXUP;3949;07:51:40;0;50	27287;8	69598;0;0;64;
$GPXUP;3949;07:51:41;0;50	27272;8	69594;0;0;62;
$GPXUP;3949;07:51:42;0;50	27257;8	69591;0;0;60;
$GPXUP;3949;07:51:43;0;50	27242;8	69588;0;0;59;
$GPXUP;3949;07:51:44;0;50	27227;8	69585;0;0;62;
$GPXUP;3949;07:51:45;0;50	27211;8	69582;0;0;64;
$GPXUP;3949;07:51:46;0;50	27195;8	69578;0;0;67;
$GPXUP;3949;07:51:47;0;50	27178;8	69572;0;0;66;
$GPXUP;3949;07:51:48;0;50	27162;8	69566;0;0;66;
$GPXUP;3949;07:51:49;0;50	27146;8	6956;0;0;67;
$GPXUP;3949;07:51:50;0;50	27129;8	6956;0;0;68;
$GPXUP;3949;07:51:51;0;50	27112;8	69559;0;0;66;
$GPXUP;3949;07:51:52;0;50	27095;8	69556;0;0;64;
$GPXUP;3949;07:51:53;0;50	2708;8	69555;0;0;60;
$GPXUP;3949;07:51:54;0;50	27065;8	69558;0;0;58;
$GPXUP;3949;07:51:55;0;50	27051;8	69563;0;0;58;
$GPXUP;3949;07:51:56;0;50	27037;8	69568;0;0;60;
$GPXUP;3949;07:51:57;0;50	27022;8	69571;0;0;63;
$GPXUP;3949;07:51:58;0;50	27007;8	69571;0;0;61;
$GPXUP;3949;07:51:59;0;50	26991;8	69568;0;0;62;
$GPXUP;3949;07:52:00;0;50	26976;8	69561;0;0;62;
$GPXUP;3949;07:52:01;0;50	2696;8	69555;0;0;64;
$GPXUP;3949;07:52:02;0;50	26945;8	69552;0;0;62;
$GPXUP;3949;07:52:03;0;50	2693;8	69553;0;0;61;
$GPXUP;3949;07:52:04;0;50	26915;8	69561;0;0;60;
$GPXUP;3949;07:52:05;0;50	26903;8	69574;0;0;57;
$GPXUP;3949;07:52:06;0;50	26894;8	69591;0;0;57;
$GPXUP;3949;07:52:07;0;50	26887;8	6961;0;0;57;
$GPXUP;3949;07:52:08;0;50	26879;8	69629;0;0;57;
$GPXUP;3949;07:52:09;0;50	2687;8	69649;0;0;59;
$GPXUP;3949;07:52:10;0;50	2686;8	69666;0;0;60;
$GPXUP;3949;07:52:11;0;50	26848;8	69681;0;0;62;
$GPXUP;3949;07:52:12;0;50	26835;8	69693;0;0;60;
$GPXUP;3949;07:52:13;0;50	26821;8	69704;0;0;59;
$GPXUP;3949;07:52:14;0;50	26808;8	69714;0;0;57;
$GPXUP;3949;07:52:15;0;50	26796;8	69726;0;0;54;
$GPXUP;3949;07:52:16;0;50	26786;8	6974;0;0;54;
$GPXUP;3949;07:52:17;0;50	26777;8	69756;0;0;53;
$GPXUP;3949;07:52:18;0;50	26771;8	69773;0;0;50;
$GPXUP;3949;07:52:19;0;50	26767;8	69792;0;0;50;
$GPXUP;3949;07:52:20;0;50	26762;8	69809;0;0;48;
$GPXUP;3949;07:52:21;0;50	26755;8	69825;0;0;53;
$GPXUP;3949;07:52:22;0;50	26745;8	6984;0;0;56;
$GPXUP;3949;07:52:23;0;50	26733;8	69852;0;0;60;
$GPXUP;3949;07:52:24;0;50	26718;8	69859;0;0;60;
$GPXUP;3949;07:52:25;0;50	26703;8	69863;0;0;63;
$GPXUP;3949;07:52:26;0;50	26687;8	69863;0;0;62;
$GPXUP;3949;07:52:27;0;50	26671;8	69861;0;0;62;
$GPXUP;3949;07:52:28;0;50	26656;8	69857;0;0;62;
$GPXUP;3949;07:52:29;0;50	2664;8	69853;0;0;61;
$GPXUP;3949;07:52:30;0;50	26624;8	69849;0;0;64;
$GPXUP;3949;07:52:31;0;50	26608;8	69846;0;0;67;
$GPXUP;3949;07:52:32;0;50	26591;8	69848;0;0;66;
$GPXUP;3949;07:52:33;0;50	26575;8	69852;0;0;66;
$GPXUP;3949;07:52:34;0;50	26559;8	6986;0;0;65;
$GPXUP;3949;07:52:35;0;50	26543;8	69868;0;0;63;
$GPXUP;3949;07:52:36;0;50	26529;8	69877;0;0;59;
$GPXUP;3949;07:52:37;0;50	26515;8	69884;0;0;57;
$GPXUP;3949;07:52:38;0;50	26502;8	6989;0;0;57;
$GPXUP;3949;07:52:39;0;50	26488;8	69897;0;0;57;
$GPXUP;3949;07:52:40;0;50	26474;8	69902;0;0;57;
$GPXUP;3949;07:52:41;0;50	2646;8	69907;0;0;57;
$GPXUP;3949;07:52:42;0;50	26446;8	69909;0;0;62;
$GPXUP;3949;07:52:43;0;50	2643;8	69907;0;0;62;
$GPXUP;3949;07:52:44;0;50	26415;8	69902;0;0;65;
$GPXUP;3949;07:52:45;0;50	26399;8	69895;0;0;65;
$GPXUP;3949;07:52:46;0;50	26383;8	69888;0;0;65;
$GPXUP;3949;07:52:47;0;50	26368;8	69882;0;0;65;
$GPXUP;3949;07:52:48;0;50	26352;8	69874;0;0;62;
$GPXUP;3949;07:52:49;0;50	26337;8	6987;0;0;61;
$GPXUP;3949;07:52:50;0;50	26322;8	69867;0;0;60;
$GPXUP;3949;07:52:51;0;50	26307;8	69865;0;0;60;
$GPXUP;3949;07:52:52;0;50	26292;8	69864;0;0;60;
$GPXUP;3949;07:52:53;0;50	26277;8	69862;0;0;60;
$GPXUP;3949;07:52:54;0;50	26261;8	69862;0;0;61;
$GPXUP;3949;07:52:55;0;50	26246;8	69865;0;0;60;
$GPXUP;3949;07:52:56;0;50	26232;8	69871;0;0;61;
$GPXUP;3949;07:52:57;0;50	26218;8	69881;0;0;60;
$GPXUP;3949;07:52:58;0;50	26206;8	69896;0;0;61;
$GPXUP;3949;07:52:59;0;50	26196;8	69913;0;0;57;
$GPXUP;3949;07:53:00;0;50	26187;8	6993;0;0;56;
$GPXUP;3949;07:53:01;0;50	26177;8	69946;0;0;58;
$GPXUP;3949;07:53:02;0;50	26165;8	69958;0;0;57;
$GPXUP;3949;07:53:03;0;50	26151;8	69966;0;0;58;
$GPXUP;3949;07:53:04;0;50	26137;8	69968;0;0;58;
$GPXUP;3949;07:53:05;0;50	26123;8	69963;0;0;60;
$GPXUP;3949;07:53:06;0;50	26108;8	69954;0;0;62;
$GPXUP;3949;07:53:07;0;50	26094;8	69942;0;0;63;
$GPXUP;3949;07:53:08;0;50	26081;8	69928;0;0;64;
$GPXUP;3949;07:53:09;0;50	26068;8	69912;0;0;65;
$GPXUP;3949;07:53:10;0;50	26055;8	69896;0;0;67;
$GPXUP;3949;07:53:11;0;50	26042;8	6988;0;0;68;
$GPXUP;3949;07:53:12;0;50	26028;8	69862;0;0;70;
$GPXUP;3949;07:53:13;0;50	26016;8	69841;0;0;68;
$GPXUP;3949;07:53:14;0;50	26006;8	6982;0;0;64;
$GPXUP;3949;07:53:15;0;50	25998;8	69798;0;0;65;
$GPXUP;3949;07:53:16;0;50	25989;8	69777;0;0;66;
$GPXUP;3949;07:53:17;0;50	25977;8	69757;0;0;70;
$GPXUP;3949;07:53:18;0;50	25965;8	69736;0;0;71;
$GPXUP;3949;07:53:19;0;50	25955;8	69713;0;0;71;
$GPXUP;3949;07:53:20;0;50	25946;8	6969;0;0;70;
$GPXUP;3949;07:53:21;0;50	25936;8	69666;0;0;70;
$GPXUP;3949;07:53:22;0;50	25927;8	69644;0;0;70;
$GPXUP;3949;07:53:23;0;50	25916;8	69623;0;0;68;
$GPXUP;3949;07:53:24;0;50	25903;8	69605;0;0;68;
$GPXUP;3949;07:53:25;0;50	25892;8	69585;0;0;67;
$GPXUP;3949;07:53:26;0;50	25885;8	69561;0;0;69;
$GPXUP;3949;07:53:27;0;50	2588;8	69536;0;0;67;
$GPXUP;3949;07:53:28;0;50	25876;8	6951;0;0;65;
$GPXUP;3949;07:53:29;0;50	25871;8	69486;0;0;63;
$GPXUP;3949;07:53:30;0;50	25866;8	69464;0;0;61;
$GPXUP;3949;07:53:31;0;50	25858;8	69443;0;0;58;
$GPXUP;3949;07:53:32;0;50	2585;8	69424;0;0;60;
$GPXUP;3949;07:53:33;0;50	25842;8	69404;0;0;61;
$GPXUP;3949;07:53:34;0;50	25833;8	69384;0;0;59;
$GPXUP;3949;07:53:35;0;50	25827;8	69364;0;0;57;
$GPXUP;3949;07:53:36;0;50	25822;8	69344;0;0;57;
$GPXUP;3949;07:53:37;0;50	25818;8	69322;0;0;57;
$GPXUP;3949;07:53:38;0;50	25814;8	69301;0;0;58;
$GPXUP;3949;07:53:39;0;50	25812;8	69279;0;0;60;
$GPXUP;3949;07:53:40;0;50	25809;8	69255;0;0;60;
$GPXUP;3949;07:53:41;0;50	25804;8	69232;0;0;62;
$GPXUP;3949;07:53:42;0;50	25794;8	69212;0;0;63;
$GPXUP;3949;07:53:43;0;50	25782;8	69196;0;0;65;
$GPXUP;3949;07:53:44;0;50	25768;8	6918;0;0;68;
$GPXUP;3949;07:53:45;0;50	25755;8	69164;0;0;68;
$GPXUP;3949;07:53:46;0;50	2574;8	69148;0;0;69;
$GPXUP;3949;07:53:47;0;50	25726;8	69132;0;0;70;
$GPXUP;3949;07:53:48;0;50	25714;8	69113;0;0;69;
$GPXUP;3949;07:53:49;0;50	257;8	69096;0;0;68;
$GPXUP;3949;07:53:50;0;50	25687;8	69079;0;0;68;
$GPXUP;3949;07:53:51;0;50	25673;8	69064;0;0;68;
$GPXUP;3949;07:53:52;0;50	25659;8	6905;0;0;67;
$GPXUP;3949;07:53:53;0;50	25644;8	69035;0;0;67;
$GPXUP;3949;07:53:54;0;50	25629;8	69022;0;0;68;
$GPXUP;3949;07:53:55;0;50	25616;8	69008;0;0;66;
$GPXUP;3949;07:53:56;0;50	25602;8	68993;0;0;65;
$GPXUP;3949;07:53:57;0;50	25591;8	68975;0;0;65;
$GPXUP;3949;07:53:58;0;50	2558;8	68956;0;0;66;
$GPXUP;3949;07:53:59;0;50	25571;8	68935;0;0;64;
$GPXUP;3949;07:54:00;0;50	25563;8	68914;0;0;62;
$GPXUP;3949;07:54:01;0;50	25557;8	68891;0;0;61;
$GPXUP;3949;07:54:02;0;50	25551;8	68869;0;0;62;
$GPXUP;3949;07:54:03;0;50	25544;8	68849;0;0;62;
$GPXUP;3949;07:54:04;0;50	25533;8	68832;0;0;62;
$GPXUP;3949;07:54:05;0;50	25519;8	68817;0;0;65;
$GPXUP;3949;07:54:06;0;50	25505;8	68806;0;0;64;
$GPXUP;3949;07:54:07;0;50	25491;8	68796;0;0;63;
$GPXUP;3949;07:54:08;0;50	25476;8	68786;0;0;66;
$GPXUP;3949;07:54:09;0;50	2546;8	68776;0;0;65;
$GPXUP;3949;07:54:10;0;50	25445;8	68768;0;0;64;
$GPXUP;3949;07:54:11;0;50	2543;8	68763;0;0;63;
$GPXUP;3949;07:54:12;0;50	25415;8	6876;0;0;62;
$GPXUP;3949;07:54:13;0;50	25399;8	68758;0;0;60;
$GPXUP;3949;07:54:14;0;50	25384;8	68758;0;0;59;
$GPXUP;3949;07:54:15;0;50	2537;8	68756;0;0;61;
$GPXUP;3949;07:54:16;0;50	25355;8	68752;0;0;60;
$GPXUP;3949;07:54:17;0;50	25341;8	68744;0;0;63;
$GPXUP;3949;07:54:18;0;50	25327;8	6873;0;0;64;
$GPXUP;3949;07:54:19;0;50	25316;8	68713;0;0;64;
$GPXUP;3949;07:54:20;0;50	25305;8	68694;0;0;65;
$GPXUP;3949;07:54:21;0;50	25295;8	68673;0;0;66;
$GPXUP;3949;07:54:22;0;50	25288;8	6865;0;0;68;
$GPXUP;3949;07:54:23;0;50	25283;8	68622;0;0;73;
$GPXUP;3949;07:54:24;0;50	25278;8	68594;0;0;75;
$GPXUP;3949;07:54:25;0;50	25271;8	68567;0;0;74;
$GPXUP;3949;07:54:26;0;50	25261;8	68543;0;0;71;
$GPXUP;3949;07:54:27;0;50	25249;8	68523;0;0;69;
$GPXUP;3949;07:54:28;0;50	25236;8	68506;0;0;70;
$GPXUP;3949;07:54:29;0;50	2522;8	68494;0;0;68;
$GPXUP;3949;07:54:30;0;50	25204;8	68485;0;0;68;
$GPXUP;3949;07:54:31;0;50	25188;8	68477;0;0;66;
$GPXUP;3949;07:54:32;0;50	25172;8	6847;0;0;68;
$GPXUP;3949;07:54:33;0;50	25155;8	68463;0;0;67;
$GPXUP;3949;07:54:34;0;50	25139;8	68457;0;0;67;
$GPXUP;3949;07:54:35;0;50	25122;8	6845;0;0;67;
$GPXUP;3949;07:54:36;0;50	25108;8	68441;0;0;65;
$GPXUP;3949;07:54:37;0;50	25092;8	68431;0;0;65;
$GPXUP;3949;07:54:38;0;50	25077;8	68424;0;0;67;
$GPXUP;3949;07:54:39;0;50	2506;8	68425;0;0;65;
$GPXUP;3949;07:54:40;0;50	25044;8	68428;0;0;66;
$GPXUP;3949;07:54:41;0;50	25027;8	68432;0;0;64;
$GPXUP;3949;07:54:42;0;50	25012;8	68438;0;0;61;
$GPXUP;3949;07:54:43;0;50	24997;8	68444;0;0;59;
$GPXUP;3949;07:54:44;0;50	24984;8	6845;0;0;60;
$GPXUP;3949;07:54:45;0;50	24969;8	68453;0;0;63;
$GPXUP;3949;07:54:46;0;50	24953;8	68453;0;0;63;
$GPXUP;3949;07:54:47;0;50	24937;8	68449;0;0;64;
$GPXUP;3949;07:54:48;0;50	24922;8	68444;0;0;65;
$GPXUP;3949;07:54:49;0;50	24906;8	68436;0;0;66;
$GPXUP;3949;07:54:50;0;50	24891;8	68425;0;0;66;
$GPXUP;3949;07:54:51;0;50	24876;8	68413;0;0;69;
$GPXUP;3949;07:54:52;0;50	24862;8	68398;0;0;71;
$GPXUP;3949;07:54:53;0;50	24847;8	68381;0;0;72;
$GPXUP;3949;07:54:54;0;50	24833;8	68362;0;0;74;
$GPXUP;3949;07:54:55;0;50	2482;8	68342;0;0;75;
$GPXUP;3949;07:54:56;0;50	24806;8	68321;0;0;75;
$GPXUP;3949;07:54:57;0;50	24793;8	683;0;0;75;
$GPXUP;3949;07:54:58;0;50	24779;8	6828;0;0;75;
$GPXUP;3949;07:54:59;0;50	24766;8	68259;0;0;75;
$GPXUP;3949;07:55:00;0;50	24752;8	68238;0;0;75;
$GPXUP;3949;07:55:01;0;50	24738;8	6822;0;0;74;
$GPXUP;3949;07:55:02;0;50	24722;8	68204;0;0;74;
$GPXUP;3949;07:55:03;0;50	24706;8	68188;0;0;75;
$GPXUP;3949;07:55:04;0;50	24689;8	68175;0;0;73;
$GPXUP;3949;07:55:05;0;50	24674;8	68162;0;0;69;
$GPXUP;3949;07:55:06;0;50	2466;8	68144;0;0;69;
$GPXUP;3949;07:55:07;0;50	24648;8	68126;0;0;70;
$GPXUP;3949;07:55:08;0;50	24636;8	68106;0;0;70;
$GPXUP;3949;07:55:09;0;50	24624;8	68085;0;0;70;
$GPXUP;3949;07:55:10;0;50	24612;8	68067;0;0;68;
$GPXUP;3949;07:55:11;0;50	24599;8	68049;0;0;69;
$GPXUP;3949;07:55:12;0;50	24585;8	68033;0;0;68;
$GPXUP;3949;07:55:13;0;50	2457;8	68018;0;0;68;
$GPXUP;3949;07:55:14;0;50	24556;8	68004;0;0;69;
$GPXUP;3949;07:55:15;0;50	24541;8	67992;0;0;69;
$GPXUP;3949;07:55:16;0;50	24526;8	67979;0;0;68;
$GPXUP;3949;07:55:17;0;50	2451;8	67968;0;0;67;
$GPXUP;3949;07:55:18;0;50	24494;8	67961;0;0;67;
$GPXUP;3949;07:55:19;0;50	24478;8	67956;0;0;64;
$GPXUP;3949;07:55:20;0;50	24462;8	67952;0;0;62;
$GPXUP;3949;07:55:21;0;50	24448;8	67948;0;0;61;
$GPXUP;3949;07:55:22;0;50	24433;8	67942;0;0;61;
$GPXUP;3949;07:55:23;0;50	24418;8	67936;0;0;60;
$GPXUP;3949;07:55:24;0;50	24404;8	67929;0;0;59;
$GPXUP;3949;07:55:25;0;50	2439;8	67924;0;0;57;
$GPXUP;3949;07:55:26;0;50	24377;8	67918;0;0;57;
$GPXUP;3949;07:55:27;0;50	24364;8	6791;0;0;58;
$GPXUP;3949;07:55:28;0;50	2435;8	67899;0;0;59;
$GPXUP;3949;07:55:29;0;50	24338;8	67886;0;0;61;
$GPXUP;3949;07:55:30;0;50	24326;8	6787;0;0;62;
$GPXUP;3949;07:55:31;0;50	24313;8	67856;0;0;61;
$GPXUP;3949;07:55:32;0;50	24302;8	6784;0;0;62;
$GPXUP;3949;07:55:33;0;50	24292;8	67822;0;0;60;
$GPXUP;3949;07:55:34;0;50	24283;8	67802;0;0;62;
$GPXUP;3949;07:55:35;0;50	24275;8	67782;0;0;63;
$GPXUP;3949;07:55:36;0;50	24267;8	6776;0;0;63;
$GPXUP;3949;07:55:37;0;50	24258;8	6774;0;0;62;
$GPXUP;3949;07:55:38;0;50	24246;8	67724;0;0;62;
$GPXUP;3949;07:55:39;0;50	24232;8	67714;0;0;63;
$GPXUP;3949;07:55:40;0;50	24216;8	6771;0;0;61;
$GPXUP;3949;07:55:41;0;50	24201;8	67711;0;0;61;
$GPXUP;3949;07:55:42;0;50	24186;8	67714;0;0;59;
$GPXUP;3949;07:55:43;0;50	24172;8	67719;0;0;58;
$GPXUP;3949;07:55:44;0;50	24158;8	67724;0;0;57;
$GPXUP;3949;07:55:45;0;50	24145;8	67731;0;0;55;
$GPXUP;3949;07:55:46;0;50	24132;8	67738;0;0;55;
$GPXUP;3949;07:55:47;0;50	2412;8	67746;0;0;56;
$GPXUP;3949;07:55:48;0;50	24107;8	67754;0;0;56;
$GPXUP;3949;07:55:49;0;50	24094;8	6776;0;0;56;
$GPXUP;3949;07:55:50;0;50	2408;8	67767;0;0;57;
$GPXUP;3949;07:55:51;0;50	24067;8	67774;0;0;57;
$GPXUP;3949;07:55:52;0;50	24053;8	6778;0;0;58;
$GPXUP;3949;07:55:53;0;50	24038;8	67787;0;0;58;
$GPXUP;3949;07:55:54;0;50	24025;8	67795;0;0;59;
$GPXUP;3949;07:55:55;0;50	2401;8	67802;0;0;59;
$GPXUP;3949;07:55:56;0;50	23996;8	67806;0;0;59;
$GPXUP;3949;07:55:57;0;50	23982;8	67807;0;0;59;
$GPXUP;3949;07:55:58;0;50	23967;8	67802;0;0;60;
$GPXUP;3949;07:55:59;0;50	23953;8	67794;0;0;61;
$GPXUP;3949;07:56:00;0;50	23939;8	67784;0;0;62;
$GPXUP;3949;07:56:01;0;50	23925;8	67773;0;0;63;
$GPXUP;3949;07:56:02;0;50	2391;8	67764;0;0;63;
$GPXUP;3949;07:56:03;0;50	23895;8	67756;0;0;62;
$GPXUP;3949;07:56:04;0;50	2388;8	67752;0;0;61;
$GPXUP;3949;07:56:05;0;50	23864;8	6775;0;0;60;
$GPXUP;3949;07:56:06;0;50	2385;8	67749;0;0;58;
$GPXUP;3949;07:56:07;0;50	23836;8	6775;0;0;57;
$GPXUP;3949;07:56:08;0;50	23821;8	67751;0;0;58;
$GPXUP;3949;07:56:09;0;50	23806;8	67748;0;0;59;
$GPXUP;3949;07:56:10;0;50	23791;8	67746;0;0;61;
$GPXUP;3949;07:56:11;0;50	23776;8	67742;0;0;66;
$GPXUP;3949;07:56:12;0;50	2376;8	67735;0;0;67;
$GPXUP;3949;07:56:13;0;50	23744;8	67726;0;0;68;
$GPXUP;3949;07:56:14;0;50	23728;8	67716;0;0;69;
$GPXUP;3949;07:56:15;0;50	23713;8	67703;0;0;68;
$GPXUP;3949;07:56:16;0;50	23698;8	67691;0;0;68;
$GPXUP;3949;07:56:17;0;50	23682;8	6768;0;0;67;
$GPXUP;3949;07:56:18;0;50	23667;8	6767;0;0;68;
$GPXUP;3949;07:56:19;0;50	23651;8	67661;0;0;68;
$GPXUP;3949;07:56:20;0;50	23636;8	6765;0;0;65;
$GPXUP;3949;07:56:21;0;50	23623;8	67636;0;0;66;
$GPXUP;3949;07:56:22;0;50	2361;8	67623;0;0;64;
$GPXUP;3949;07:56:23;0;50	23596;8	67611;0;0;64;
$GPXUP;3949;07:56:24;0;50	23581;8	676;0;0;65;
$GPXUP;3949;07:56:25;0;50	23566;8	67589;0;0;66;
$GPXUP;3949;07:56:26;0;50	23551;8	6758;0;0;65;
$GPXUP;3949;07:56:27;0;50	23536;8	67574;0;0;61;
$GPXUP;3949;07:56:28;0;50	23521;8	67571;0;0;61;
$GPXUP;3949;07:56:29;0;50	23505;8	67571;0;0;61;
$GPXUP;3949;07:56:30;0;50	2349;8	67573;0;0;63;
$GPXUP;3949;07:56:31;0;50	23474;8	67573;0;0;67;
$GPXUP;3949;07:56:32;0;50	23457;8	67571;0;0;68;
$GPXUP;3949;07:56:33;0;50	2344;8	67565;0;0;66;
$GPXUP;3949;07:56:34;0;50	23424;8	67559;0;0;65;
$GPXUP;3949;07:56:35;0;50	23408;8	67553;0;0;63;
$GPXUP;3949;07:56:36;0;50	23393;8	67548;0;0;65;
$GPXUP;3949;07:56:37;0;50	23376;8	67542;0;0;66;
$GPXUP;3949;07:56:38;0;50	2336;8	67537;0;0;67;
$GPXUP;3949;07:56:39;0;50	23343;8	67534;0;0;65;
$GPXUP;3949;07:56:40;0;50	23327;8	67534;0;0;64;
$GPXUP;3949;07:56:41;0;50	23311;8	67538;0;0;65;
$GPXUP;3949;07:56:42;0;50	23295;8	67545;0;0;65;
$GPXUP;3949;07:56:43;0;50	23279;8	67551;0;0;66;
$GPXUP;3949;07:56:44;0;50	23262;8	67558;0;0;64;
$GPXUP;3949;07:56:45;0;50	23247;8	67565;0;0;64;
$GPXUP;3949;07:56:46;0;50	23232;8	67571;0;0;64;
$GPXUP;3949;07:56:47;0;50	23217;8	67578;0;0;62;
$GPXUP;3949;07:56:48;0;50	23203;8	67585;0;0;59;
$GPXUP;3949;07:56:49;0;50	23189;8	67594;0;0;57;
$GPXUP;3949;07:56:50;0;50	23176;8	67604;0;0;56;
$GPXUP;3949;07:56:51;0;50	23163;8	67611;0;0;57;
$GPXUP;3949;07:56:52;0;50	23148;8	67612;0;0;61;
$GPXUP;3949;07:56:53;0;50	23134;8	6761;0;0;64;
$GPXUP;3949;07:56:54;0;50	23118;8	67603;0;0;62;
$GPXUP;3949;07:56:55;0;50	23103;8	67595;0;0;62;
$GPXUP;3949;07:56:56;0;50	23088;8	67588;0;0;63;
$GPXUP;3949;07:56:57;0;50	23072;8	67586;0;0;61;
$GPXUP;3949;07:56:58;0;50	23057;8	67584;0;0;60;
$GPXUP;3949;07:56:59;0;50	23042;8	67583;0;0;60;
$GPXUP;3949;07:57:00;0;50	23027;8	6758;0;0;61;
$GPXUP;3949;07:57:01;0;50	23012;8	67572;0;0;63;
$GPXUP;3949;07:57:02;0;50	22998;8	6756;0;0;65;
$GPXUP;3949;07:57:03;0;50	22985;8	67546;0;0;66;
$GPXUP;3949;07:57:04;0;50	22974;8	67528;0;0;64;
$GPXUP;3949;07:57:05;0;50	22963;8	67509;0;0;64;
$GPXUP;3949;07:57:06;0;50	22953;8	6749;0;0;63;
$GPXUP;3949;07:57:07;0;50	22944;8	67469;0;0;65;
$GPXUP;3949;07:57:08;0;50	22934;8	67448;0;0;66;
$GPXUP;3949;07:57:09;0;50	22922;8	6743;0;0;67;
$GPXUP;3949;07:57:10;0;50	22908;8	67419;0;0;67;
$GPXUP;3949;07:57:11;0;50	22892;8	67413;0;0;66;
$GPXUP;3949;07:57:12;0;50	22876;8	6741;0;0;65;
$GPXUP;3949;07:57:13;0;50	2286;8	67406;0;0;63;
$GPXUP;3949;07:57:14;0;50	22844;8	67404;0;0;62;
$GPXUP;3949;07:57:15;0;50	22829;8	67405;0;0;61;
$GPXUP;3949;07:57:16;0;50	22814;8	67406;0;0;61;
$GPXUP;3949;07:57:17;0;50	22799;8	6741;0;0;60;
$GPXUP;3949;07:57:18;0;50	22784;8	67413;0;0;59;
$GPXUP;3949;07:57:19;0;50	22769;8	67417;0;0;60;
$GPXUP;3949;07:57:20;0;50	22755;8	6742;0;0;59;
$GPXUP;3949;07:57:21;0;50	2274;8	6742;0;0;59;
$GPXUP;3949;07:57:22;0;50	22725;8	67416;0;0;61;
$GPXUP;3949;07:57:23;0;50	2271;8	67408;0;0;62;
$GPXUP;3949;07:57:24;0;50	22696;8	67397;0;0;63;
$GPXUP;3949;07:57:25;0;50	22682;8	67386;0;0;66;
$GPXUP;3949;07:57:26;0;50	22667;8	67376;0;0;65;
$GPXUP;3949;07:57:27;0;50	22651;8	67369;0;0;64;
$GPXUP;3949;07:57:28;0;50	22636;8	67364;0;0;63;
$GPXUP;3949;07:57:29;0;50	2262;8	67358;0;0;65;
$GPXUP;3949;07:57:30;0;50	22604;8	67356;0;0;63;
$GPXUP;3949;07:57:31;0;50	22588;8	67355;0;0;62;
$GPXUP;3949;07:57:32;0;50	22573;8	67357;0;0;60;
$GPXUP;3949;07:57:33;0;50	22557;8	67358;0;0;62;
$GPXUP;3949;07:57:34;0;50	22542;8	67356;0;0;62;
$GPXUP;3949;07:57:35;0;50	22526;8	67351;0;0;64;
$GPXUP;3949;07:57:36;0;50	22511;8	67346;0;0;64;
$GPXUP;3949;07:57:37;0;50	22495;8	67341;0;0;64;
$GPXUP;3949;07:57:38;0;50	2248;8	67334;0;0;63;
$GPXUP;3949;07:57:39;0;50	22466;8	67324;0;0;62;
$GPXUP;3949;07:57:40;0;50	22452;8	67312;0;0;64;
$GPXUP;3949;07:57:41;0;50	22438;8	673;0;0;65;
$GPXUP;3949;07:57:42;0;50	22424;8	67288;0;0;66;
$GPXUP;3949;07:57:43;0;50	22411;8	67273;0;0;64;
$GPXUP;3949;07:57:44;0;50	224;8	67254;0;0;66;
$GPXUP;3949;07:57:45;0;50	22389;8	67234;0;0;67;
$GPXUP;3949;07:57:46;0;50	22378;8	67214;0;0;67;
$GPXUP;3949;07:57:47;0;50	22367;8	67193;0;0;68;
$GPXUP;3949;07:57:48;0;50	22356;8	67173;0;0;68;
$GPXUP;3949;07:57:49;0;50	22343;8	67155;0;0;69;
$GPXUP;3949;07:57:50;0;50	22329;8	67141;0;0;66;
$GPXUP;3949;07:57:51;0;50	22314;8	67128;0;0;65;
$GPXUP;3949;07:57:52;0;50	223;8	67118;0;0;61;
$GPXUP;3949;07:57:53;0;50	22285;8	67114;0;0;59;
$GPXUP;3949;07:57:54;0;50	22271;8	67113;0;0;56;
$GPXUP;3949;07:57:55;0;50	22257;8	67113;0;0;55;
$GPXUP;3949;07:57:56;0;50	22244;8	67112;0;0;51;
$GPXUP;3949;07:57:57;0;50	22231;8	6711;0;0;51;
$GPXUP;3949;07:57:58;0;50	22219;8	67109;0;0;52;
$GPXUP;3949;07:57:59;0;50	22206;8	67112;0;0;56;
$GPXUP;3949;07:58:00;0;50	22193;8	67117;0;0;53;
$GPXUP;3949;07:58:01;0;50	2218;8	67124;0;0;54;
$GPXUP;3949;07:58:02;0;50	22167;8	67128;0;0;53;
$GPXUP;3949;07:58:03;0;50	22153;8	67128;0;0;54;
$GPXUP;3949;07:58:04;0;50	22139;8	67125;0;0;56;
$GPXUP;3949;07:58:05;0;50	22125;8	6712;0;0;58;
$GPXUP;3949;07:58:06;0;50	22112;8	67113;0;0;60;
$GPXUP;3949;07:58:07;0;50	22098;8	67101;0;0;62;
$GPXUP;3949;07:58:08;0;50	22085;8	67088;0;0;64;
$GPXUP;3949;07:58:09;0;50	2207;8	67075;0;0;65;
$GPXUP;3949;07:58:10;0;50	22057;8	67061;0;0;66;
$GPXUP;3949;07:58:11;0;50	22044;8	67045;0;0;63;
$GPXUP;3949;07:58:12;0;50	22032;8	67028;0;0;64;
$GPXUP;3949;07:58:13;0;50	22023;8	67007;0;0;60;
$GPXUP;3949;07:58:14;0;50	22018;8	66986;0;0;57;
$GPXUP;3949;07:58:15;0;50	22015;8	66963;0;0;59;
$GPXUP;3949;07:58:16;0;50	22014;8	66939;0;0;60;
$GPXUP;3949;07:58:17;0;50	22012;8	66915;0;0;62;
$GPXUP;3949;07:58:18;0;50	2201;8	66891;0;0;63;
$GPXUP;3949;07:58:19;0;50	22008;8	66866;0;0;63;
$GPXUP;3949;07:58:20;0;50	22002;8	66843;0;0;63;
$GPXUP;3949;07:58:21;0;50	21992;8	66823;0;0;66;
$GPXUP;3949;07:58:22;0;50	21979;8	66807;0;0;66;
$GPXUP;3949;07:58:23;0;50	21964;8	66799;0;0;65;
$GPXUP;3949;07:58:24;0;50	21947;8	66798;0;0;65;
$GPXUP;3949;07:58:25;0;50	21931;8	66802;0;0;65;
$GPXUP;3949;07:58:26;0;50	21916;8	6681;0;0;63;
$GPXUP;3949;07:58:27;0;50	21901;8	6682;0;0;64;
$GPXUP;3949;07:58:28;0;50	21887;8	66832;0;0;62;
$GPXUP;3949;07:58:29;0;50	21873;8	66841;0;0;60;
$GPXUP;3949;07:58:30;0;50	21859;8	66847;0;0;61;
$GPXUP;3949;07:58:31;0;50	21844;8	66849;0;0;61;
$GPXUP;3949;07:58:32;0;50	21828;8	66848;0;0;64;
$GPXUP;3949;07:58:33;0;50	21812;8	66841;0;0;66;
$GPXUP;3949;07:58:34;0;50	21796;8	66832;0;0;66;
$GPXUP;3949;07:58:35;0;50	2178;8	66822;0;0;67;
$GPXUP;3949;07:58:36;0;50	21765;8	66812;0;0;67;
$GPXUP;3949;07:58:37;0;50	21749;8	66801;0;0;69;
$GPXUP;3949;07:58:38;0;50	21734;8	66788;0;0;70;
$GPXUP;3949;07:58:39;0;50	21718;8	66776;0;0;71;
$GPXUP;3949;07:58:40;0;50	21702;8	66763;0;0;71;
$GPXUP;3949;07:58:41;0;50	21686;8	66751;0;0;70;
$GPXUP;3949;07:58:42;0;50	2167;8	66739;0;0;71;
$GPXUP;3949;07:58:43;0;50	21654;8	66728;0;0;70;
$GPXUP;3949;07:58:44;0;50	21638;8	66716;0;0;69;
$GPXUP;3949;07:58:45;0;50	21623;8	66703;0;0;72;
$GPXUP;3949;07:58:46;0;50	21608;8	66688;0;0;72;
$GPXUP;3949;07:58:47;0;50	21592;8	66676;0;0;72;
$GPXUP;3949;07:58:48;0;50	21575;8	66663;0;0;77;
$GPXUP;3949;07:58:49;0;50	21558;8	66649;0;0;75;
$GPXUP;3949;07:58:50;0;50	21542;8	66634;0;0;72;
$GPXUP;3949;07:58:51;0;50	21528;8	66618;0;0;67;
$GPXUP;3949;07:58:52;0;50	21515;8	66601;0;0;67;
$GPXUP;3949;07:58:53;0;50	21502;8	66584;0;0;66;
$GPXUP;3949;07:58:54;0;50	2149;8	66567;0;0;65;
$GPXUP;3949;07:58:55;0;50	21477;8	66552;0;0;64;
$GPXUP;3949;07:58:56;0;50	21464;8	66538;0;0;64;
$GPXUP;3949;07:58:57;0;50	21448;8	66529;0;0;64;
$GPXUP;3949;07:58:58;0;50	21433;8	66524;0;0;62;
$GPXUP;3949;07:58:59;0;50	21418;8	66526;0;0;62;
$GPXUP;3949;07:59:00;0;50	21403;8	66532;0;0;61;
$GPXUP;3949;07:59:01;0;50	21388;8	6654;0;0;60;
$GPXUP;3949;07:59:02;0;50	21374;8	66549;0;0;58;
$GPXUP;3949;07:59:03;0;50	21362;8	6656;0;0;58;
$GPXUP;3949;07:59:04;0;50	21349;8	66569;0;0;58;
$GPXUP;3949;07:59:05;0;50	21335;8	66576;0;0;59;
$GPXUP;3949;07:59:06;0;50	21321;8	6658;0;0;60;
$GPXUP;3949;07:59:07;0;50	21306;8	6658;0;0;59;
$GPXUP;3949;07:59:08;0;50	21292;8	6658;0;0;59;
$GPXUP;3949;07:59:09;0;50	21276;8	66579;0;0;60;
$GPXUP;3949;07:59:10;0;50	21262;8	66577;0;0;61;
$GPXUP;3949;07:59:11;0;50	21247;8	66576;0;0;61;
$GPXUP;3949;07:59:12;0;50	21232;8	66571;0;0;62;
$GPXUP;3949;07:59:13;0;50	21216;8	66566;0;0;63;
$GPXUP;3949;07:59:14;0;50	21201;8	66559;0;0;64;
$GPXUP;3949;07:59:15;0;50	21186;8	66553;0;0;63;
$GPXUP;3949;07:59:16;0;50	2117;8	66548;0;0;64;
$GPXUP;3949;07:59:17;0;50	21154;8	66546;0;0;62;
$GPXUP;3949;07:59:18;0;50	21138;8	66546;0;0;63;
$GPXUP;3949;07:59:19;0;50	21122;8	66544;0;0;64;
$GPXUP;3949;07:59:20;0;50	21106;8	66542;0;0;63;
$GPXUP;3949;07:59:21;0;50	21091;8	66539;0;0;61;
$GPXUP;3949;07:59:22;0;50	21076;8	66535;0;0;60;
$GPXUP;3949;07:59:23;0;50	21062;8	66532;0;0;59;
$GPXUP;3949;07:59:24;0;50	21047;8	6653;0;0;58;
$GPXUP;3949;07:59:25;0;50	21033;8	6653;0;0;54;
$GPXUP;3949;07:59:26;0;50	2102;8	66533;0;0;55;
$GPXUP;3949;07:59:27;0;50	21006;8	6654;0;0;55;
$GPXUP;3949;07:59:28;0;50	20994;8	6655;0;0;53;
$GPXUP;3949;07:59:29;0;50	20984;8	66561;0;0;52;
$GPXUP;3949;07:59:30;0;50	20973;8	66575;0;0;51;
$GPXUP;3949;07:59:31;0;50	20964;8	66589;0;0;54;
$GPXUP;3949;07:59:32;0;50	20952;8	66602;0;0;60;
$GPXUP;3949;07:59:33;0;50	20937;8	66608;0;0;62;
$GPXUP;3949;07:59:34;0;50	20921;8	66612;0;0;64;
$GPXUP;3949;07:59:35;0;50	20905;8	66615;0;0;65;
$GPXUP;3949;07:59:36;0;50	20889;8	66617;0;0;64;
$GPXUP;3949;07:59:37;0;50	20873;8	6662;0;0;64;
$GPXUP;3949;07:59:38;0;50	20858;8	66625;0;0;63;
$GPXUP;3949;07:59:39;0;50	20843;8	6663;0;0;63;
$GPXUP;3949;07:59:40;0;50	20827;8	66634;0;0;64;
$GPXUP;3949;07:59:41;0;50	20812;8	6664;0;0;61;
$GPXUP;3949;07:59:42;0;50	20798;8	66647;0;0;59;
$GPXUP;3949;07:59:43;0;50	20784;8	66655;0;0;58;
$GPXUP;3949;07:59:44;0;50	2077;8	66663;0;0;58;
$GPXUP;3949;07:59:45;0;50	20757;8	66672;0;0;59;
$GPXUP;3949;07:59:46;0;50	20743;8	66679;0;0;60;
$GPXUP;3949;07:59:47;0;50	20728;8	66686;0;0;62;
$GPXUP;3949;07:59:48;0;50	20713;8	66693;0;0;64;
$GPXUP;3949;07:59:49;0;50	20698;8	66701;0;0;65;
$GPXUP;3949;07:59:50;0;50	20683;8	66709;0;0;64;
$GPXUP;3949;07:59:51;0;50	20667;8	66716;0;0;62;
$GPXUP;3949;07:59:52;0;50	20652;8	66718;0;0;63;
$GPXUP;3949;07:59:53;0;50	20636;8	66716;0;0;66;
$GPXUP;3949;07:59:54;0;50	20619;8	66713;0;0;66;
$GPXUP;3949;07:59:55;0;50	20603;8	66712;0;0;66;
$GPXUP;3949;07:59:56;0;50	20586;8	66713;0;0;64;
$GPXUP;3949;07:59:57;0;50	20572;8	66718;0;0;61;
$GPXUP;3949;07:59:58;0;50	20558;8	66727;0;0;60;
$GPXUP;3949;07:59:59;0;50	20544;8	66736;0;0;60;
$GPXUP;3949;08:00:00;0;50	20531;8	66746;0;0;59;
$GPXUP;3949;08:00:01;0;50	20516;8	66753;0;0;62;
$GPXUP;3949;08:00:02;0;50	20501;8	66756;0;0;61;
$GPXUP;3949;08:00:03;0;50	20485;8	66754;0;0;63;
$GPXUP;3949;08:00:04;0;50	20469;8	66752;0;0;64;
$GPXUP;3949;08:00:05;0;50	20452;8	66752;0;0;69;
$GPXUP;3949;08:00:06;0;50	20436;8	66759;0;0;70;
$GPXUP;3949;08:00:07;0;50	2042;8	6677;0;0;70;
$GPXUP;3949;08:00:08;0;50	20404;8	66782;0;0;69;
$GPXUP;3949;08:00:09;0;50	20389;8	66795;0;0;67;
$GPXUP;3949;08:00:10;0;50	20375;8	66809;0;0;65;
$GPXUP;3949;08:00:11;0;50	20362;8	66824;0;0;63;
$GPXUP;3949;08:00:12;0;50	2035;8	66838;0;0;60;
$GPXUP;3949;08:00:13;0;50	20337;8	66849;0;0;60;
$GPXUP;3949;08:00:14;0;50	20323;8	66858;0;0;59;
$GPXUP;3949;08:00:15;0;50	20308;8	66863;0;0;62;
$GPXUP;3949;08:00:16;0;50	20292;8	66867;0;0;64;
$GPXUP;3949;08:00:17;0;50	20276;8	66871;0;0;64;
$GPXUP;3949;08:00:18;0;50	2026;8	66874;0;0;65;
$GPXUP;3949;08:00:19;0;50	20244;8	66879;0;0;66;
$GPXUP;3949;08:00:20;0;50	20227;8	66882;0;0;70;
$GPXUP;3949;08:00:21;0;50	20208;8	66885;0;0;70;
$GPXUP;3949;08:00:22;0;50	20192;8	66886;0;0;68;
$GPXUP;3949;08:00:23;0;50	20175;8	66887;0;0;66;
$GPXUP;3949;08:00:24;0;50	2016;8	66888;0;0;64;
$GPXUP;3949;08:00:25;0;50	20144;8	66891;0;0;63;
$GPXUP;3949;08:00:26;0;50	20129;8	66899;0;0;62;
$GPXUP;3949;08:00:27;0;50	20115;8	66909;0;0;63;
$GPXUP;3949;08:00:28;0;50	20102;8	6692;0;0;61;
$GPXUP;3949;08:00:29;0;50	20088;8	66932;0;0;62;
$GPXUP;3949;08:00:30;0;50	20075;8	66944;0;0;62;
$GPXUP;3949;08:00:31;0;50	20061;8	66953;0;0;65;
$GPXUP;3949;08:00:32;0;50	20045;8	6696;0;0;64;
$GPXUP;3949;08:00:33;0;50	20029;8	66965;0;0;65;
$GPXUP;3949;08:00:34;0;50	20013;8	66969;0;0;64;
$GPXUP;3949;08:00:35;0;50	19997;8	66973;0;0;64;
$GPXUP;3949;08:00:36;0;50	19981;8	66978;0;0;65;
$GPXUP;3949;08:00:37;0;50	19965;8	66982;0;0;65;
$GPXUP;3949;08:00:38;0;50	19948;8	66982;0;0;65;
$GPXUP;3949;08:00:39;0;50	19932;8	66979;0;0;67;
$GPXUP;3949;08:00:40;0;50	19916;8	66974;0;0;67;
$GPXUP;3949;08:00:41;0;50	199;8	66968;0;0;66;
$GPXUP;3949;08:00:42;0;50	19884;8	6696;0;0;67;
$GPXUP;3949;08:00:43;0;50	19868;8	66953;0;0;68;
$GPXUP;3949;08:00:44;0;50	1985;8	66948;0;0;69;
$GPXUP;3949;08:00:45;0;50	19833;8	66946;0;0;67;
$GPXUP;3949;08:00:46;0;50	19817;8	66946;0;0;65;
$GPXUP;3949;08:00:47;0;50	19801;8	66944;0;0;64;
$GPXUP;3949;08:00:48;0;50	19785;8	66941;0;0;64;
$GPXUP;3949;08:00:49;0;50	1977;8	66932;0;0;65;
$GPXUP;3949;08:00:50;0;50	19755;8	66922;0;0;63;
$GPXUP;3949;08:00:51;0;50	19741;8	66912;0;0;61;
$GPXUP;3949;08:00:52;0;50	19726;8	66906;0;0;58;
$GPXUP;3949;08:00:53;0;50	19713;8	66903;0;0;56;
$GPXUP;3949;08:00:54;0;50	19699;8	66903;0;0;57;
$GPXUP;3949;08:00:55;0;50	19684;8	66906;0;0;58;
$GPXUP;3949;08:00:56;0;50	1967;8	6691;0;0;59;
$GPXUP;3949;08:00:57;0;50	19656;8	6691;0;0;61;
$GPXUP;3949;08:00:58;0;50	1964;8	66907;0;0;64;
$GPXUP;3949;08:00:59;0;50	19624;8	66901;0;0;65;
$GPXUP;3949;08:01:00;0;50	19609;8	66893;0;0;66;
$GPXUP;3949;08:01:01;0;50	19594;8	66885;0;0;65;
$GPXUP;3949;08:01:02;0;50	19578;8	66878;0;0;62;
$GPXUP;3949;08:01:03;0;50	19563;8	66873;0;0;62;
$GPXUP;3949;08:01:04;0;50	19548;8	6687;0;0;61;
$GPXUP;3949;08:01:05;0;50	19533;8	66867;0;0;61;
$GPXUP;3949;08:01:06;0;50	19518;8	66867;0;0;62;
$GPXUP;3949;08:01:07;0;50	19502;8	66866;0;0;61;
$GPXUP;3949;08:01:08;0;50	19487;8	66866;0;0;61;
$GPXUP;3949;08:01:09;0;50	19472;8	66865;0;0;61;
$GPXUP;3949;08:01:10;0;50	19457;8	66864;0;0;63;
$GPXUP;3949;08:01:11;0;50	19441;8	66863;0;0;63;
$GPXUP;3949;08:01:12;0;50	19425;8	66863;0;0;64;
$GPXUP;3949;08:01:13;0;50	19409;8	66865;0;0;63;
$GPXUP;3949;08:01:14;0;50	19394;8	66868;0;0;63;
$GPXUP;3949;08:01:15;0;50	19379;8	66872;0;0;62;
$GPXUP;3949;08:01:16;0;50	19364;8	66873;0;0;62;
$GPXUP;3949;08:01:17;0;50	19348;8	66871;0;0;61;
$GPXUP;3949;08:01:18;0;50	19333;8	66863;0;0;63;
$GPXUP;3949;08:01:19;0;50	19319;8	66853;0;0;62;
$GPXUP;3949;08:01:20;0;50	19305;8	66842;0;0;64;
$GPXUP;3949;08:01:21;0;50	1929;8	6683;0;0;65;
$GPXUP;3949;08:01:22;0;50	19275;8	66819;0;0;65;
$GPXUP;3949;08:01:23;0;50	1926;8	6681;0;0;63;
$GPXUP;3949;08:01:24;0;50	19245;8	66804;0;0;61;
$GPXUP;3949;08:01:25;0;50	1923;8	66803;0;0;61;
$GPXUP;3949;08:01:26;0;50	19215;8	66802;0;0;61;
$GPXUP;3949;08:01:27;0;50	192;8	66804;0;0;60;
$GPXUP;3949;08:01:28;0;50	19185;8	66808;0;0;59;
$GPXUP;3949;08:01:29;0;50	19171;8	66816;0;0;57;
$GPXUP;3949;08:01:30;0;50	19157;8	66825;0;0;59;
$GPXUP;3949;08:01:31;0;50	19143;8	66833;0;0;61;
$GPXUP;3949;08:01:32;0;50	19128;8	66838;0;0;61;
$GPXUP;3949;08:01:33;0;50	19112;8	66839;0;0;63;
$GPXUP;3949;08:01:34;0;50	19097;8	66839;0;0;64;
$GPXUP;3949;08:01:35;0;50	19081;8	66835;0;0;64;
$GPXUP;3949;08:01:36;0;50	19066;8	66832;0;0;62;
$GPXUP;3949;08:01:37;0;50	1905;8	66832;0;0;63;
$GPXUP;3949;08:01:38;0;50	19034;8	66833;0;0;63;
$GPXUP;3949;08:01:39;0;50	19018;8	66834;0;0;64;
$GPXUP;3949;08:01:40;0;50	19002;8	66836;0;0;65;
$GPXUP;3949;08:01:41;0;50	18986;8	66834;0;0;65;
$GPXUP;3949;08:01:42;0;50	1897;8	66827;0;0;65;
$GPXUP;3949;08:01:43;0;50	18954;8	66821;0;0;66;
$GPXUP;3949;08:01:44;0;50	18938;8	66815;0;0;65;
$GPXUP;3949;08:01:45;0;50	18922;8	66813;0;0;66;
$GPXUP;3949;08:01:46;0;50	18905;8	66816;0;0;65;
$GPXUP;3949;08:01:47;0;50	18889;8	66824;0;0;64;
$GPXUP;3949;08:01:48;0;50	18874;8	66834;0;0;65;
$GPXUP;3949;08:01:49;0;50	1886;8	66844;0;0;65;
$GPXUP;3949;08:01:50;0;50	18845;8	66854;0;0;65;
$GPXUP;3949;08:01:51;0;50	1883;8	66864;0;0;63;
$GPXUP;3949;08:01:52;0;50	18816;8	66873;0;0;63;
$GPXUP;3949;08:01:53;0;50	18802;8	66883;0;0;60;
$GPXUP;3949;08:01:54;0;50	18788;8	66892;0;0;61;
$GPXUP;3949;08:01:55;0;50	18773;8	66898;0;0;63;
$GPXUP;3949;08:01:56;0;50	18757;8	66901;0;0;63;
$GPXUP;3949;08:01:57;0;50	18742;8	66902;0;0;64;
$GPXUP;3949;08:01:58;0;50	18726;8	66904;0;0;64;
$GPXUP;3949;08:01:59;0;50	18711;8	66909;0;0;65;
$GPXUP;3949;08:02:00;0;50	18696;8	66916;0;0;67;
$GPXUP;3949;08:02:01;0;50	18679;8	66918;0;0;69;
$GPXUP;3949;08:02:02;0;50	18662;8	66914;0;0;70;
$GPXUP;3949;08:02:03;0;50	18644;8	66908;0;0;69;
$GPXUP;3949;08:02:04;0;50	18629;8	66898;0;0;67;
$GPXUP;3949;08:02:05;0;50	18613;8	66888;0;0;68;
$GPXUP;3949;08:02:06;0;50	18598;8	66878;0;0;69;
$GPXUP;3949;08:02:07;0;50	18582;8	66872;0;0;68;
$GPXUP;3949;08:02:08;0;50	18565;8	66867;0;0;65;
$GPXUP;3949;08:02:09;0;50	18549;8	66867;0;0;65;
$GPXUP;3949;08:02:10;0;50	18533;8	66871;0;0;62;
$GPXUP;3949;08:02:11;0;50	18518;8	66876;0;0;62;
$GPXUP;3949;08:02:12;0;50	18502;8	66882;0;0;63;
$GPXUP;3949;08:02:13;0;50	18486;8	66887;0;0;64;
$GPXUP;3949;08:02:14;0;50	1847;8	66889;0;0;66;
$GPXUP;3949;08:02:15;0;50	18454;8	66888;0;0;69;
$GPXUP;3949;08:02:16;0;50	18437;8	6688;0;0;71;
$GPXUP;3949;08:02:17;0;50	18421;8	66868;0;0;70;
$GPXUP;3949;08:02:18;0;50	18406;8	66854;0;0;71;
$GPXUP;3949;08:02:19;0;50	1839;8	66842;0;0;71;
$GPXUP;3949;08:02:20;0;50	18373;8	66834;0;0;69;
$GPXUP;3949;08:02:21;0;50	18357;8	6683;0;0;67;
$GPXUP;3949;08:02:22;0;50	1834;8	66828;0;0;66;
$GPXUP;3949;08:02:23;0;50	18324;8	66829;0;0;68;
$GPXUP;3949;08:02:24;0;50	18307;8	66829;0;0;68;
$GPXUP;3949;08:02:25;0;50	1829;8	66829;0;0;67;
$GPXUP;3949;08:02:26;0;50	18273;8	66828;0;0;67;
$GPXUP;3949;08:02:27;0;50	18256;8	66826;0;0;67;
$GPXUP;3949;08:02:28;0;50	1824;8	66822;0;0;68;
$GPXUP;3949;08:02:29;0;50	18223;8	66816;0;0;67;
$GPXUP;3949;08:02:30;0;50	18207;8	66809;0;0;67;
$GPXUP;3949;08:02:31;0;50	18191;8	66802;0;0;67;
$GPXUP;3949;08:02:32;0;50	18174;8	66797;0;0;67;
$GPXUP;3949;08:02:33;0;50	18158;8	66793;0;0;65;
$GPXUP;3949;08:02:34;0;50	18142;8	66792;0;0;65;
$GPXUP;3949;08:02:35;0;50	18126;8	66792;0;0;65;
$GPXUP;3949;08:02:36;0;50	18109;8	66793;0;0;66;
$GPXUP;3949;08:02:37;0;50	18092;8	66795;0;0;63;
$GPXUP;3949;08:02:38;0;50	18077;8	66798;0;0;61;
$GPXUP;3949;08:02:39;0;50	18062;8	66801;0;0;60;
$GPXUP;3949;08:02:40;0;50	18046;8	66802;0;0;63;
$GPXUP;3949;08:02:41;0;50	18031;8	66802;0;0;65;
$GPXUP;3949;08:02:42;0;50	18014;8	66798;0;0;67;
$GPXUP;3949;08:02:43;0;50	17998;8	66791;0;0;69;
$GPXUP;3949;08:02:44;0;50	17981;8	66784;0;0;71;
$GPXUP;3949;08:02:45;0;50	17964;8	66783;0;0;69;
$GPXUP;3949;08:02:46;0;50	17947;8	66786;0;0;67;
$GPXUP;3949;08:02:47;0;50	1793;8	66789;0;0;66;
$GPXUP;3949;08:02:48;0;50	17915;8	66793;0;0;62;
$GPXUP;3949;08:02:49;0;50	17901;8	668;0;0;60;
$GPXUP;3949;08:02:50;0;50	17886;8	66806;0;0;59;
$GPXUP;3949;08:02:51;0;50	17872;8	66812;0;0;59;
$GPXUP;3949;08:02:52;0;50	17857;8	66813;0;0;62;
$GPXUP;3949;08:02:53;0;50	17842;8	66812;0;0;63;
$GPXUP;3949;08:02:54;0;50	17826;8	66809;0;0;63;
$GPXUP;3949;08:02:55;0;50	1781;8	66804;0;0;64;
$GPXUP;3949;08:02:56;0;50	17794;8	668;0;0;65;
$GPXUP;3949;08:02:57;0;50	17778;8	66795;0;0;61;
$GPXUP;3949;08:02:58;0;50	17764;8	6679;0;0;57;
$GPXUP;3949;08:02:59;0;50	1775;8	66782;0;0;58;
$GPXUP;3949;08:03:00;0;50	17736;8	66777;0;0;57;
$GPXUP;3949;08:03:01;0;50	17722;8	66774;0;0;58;
$GPXUP;3949;08:03:02;0;50	17708;8	66771;0;0;58;
$GPXUP;3949;08:03:03;0;50	17693;8	66768;0;0;58;
$GPXUP;3949;08:03:04;0;50	17679;8	66763;0;0;61;
$GPXUP;3949;08:03:05;0;50	17664;8	66756;0;0;63;
$GPXUP;3949;08:03:06;0;50	17649;8	66746;0;0;65;
$GPXUP;3949;08:03:07;0;50	17633;8	6674;0;0;67;
$GPXUP;3949;08:03:08;0;50	17617;8	66738;0;0;65;
$GPXUP;3949;08:03:09;0;50	176;8	66739;0;0;63;
$GPXUP;3949;08:03:10;0;50	17586;8	66744;0;0;61;
$GPXUP;3949;08:03:11;0;50	17571;8	66749;0;0;61;
$GPXUP;3949;08:03:12;0;50	17557;8	66757;0;0;61;
$GPXUP;3949;08:03:13;0;50	17543;8	66765;0;0;60;
$GPXUP;3949;08:03:14;0;50	17528;8	66774;0;0;61;
$GPXUP;3949;08:03:15;0;50	17514;8	66784;0;0;59;
$GPXUP;3949;08:03:16;0;50	17502;8	66796;0;0;57;
$GPXUP;3949;08:03:17;0;50	1749;8	66807;0;0;58;
$GPXUP;3949;08:03:18;0;50	17476;8	66817;0;0;60;
$GPXUP;3949;08:03:19;0;50	17461;8	6682;0;0;61;
$GPXUP;3949;08:03:20;0;50	17446;8	66819;0;0;64;
$GPXUP;3949;08:03:21;0;50	17429;8	66817;0;0;65;
$GPXUP;3949;08:03:22;0;50	17413;8	66816;0;0;65;
$GPXUP;3949;08:03:23;0;50	17397;8	66818;0;0;65;
$GPXUP;3949;08:03:24;0;50	1738;8	66822;0;0;65;
$GPXUP;3949;08:03:25;0;50	17364;8	66827;0;0;65;
$GPXUP;3949;08:03:26;0;50	17348;8	66829;0;0;64;
$GPXUP;3949;08:03:27;0;50	17332;8	66828;0;0;64;
$GPXUP;3949;08:03:28;0;50	17316;8	66827;0;0;66;
$GPXUP;3949;08:03:29;0;50	17299;8	66824;0;0;66;
$GPXUP;3949;08:03:30;0;50	17282;8	6682;0;0;66;
$GPXUP;3949;08:03:31;0;50	17266;8	66813;0;0;68;
$GPXUP;3949;08:03:32;0;50	1725;8	66807;0;0;64;
$GPXUP;3949;08:03:33;0;50	17234;8	66803;0;0;64;
$GPXUP;3949;08:03:34;0;50	17218;8	66801;0;0;64;
$GPXUP;3949;08:03:35;0;50	17202;8	668;0;0;64;
$GPXUP;3949;08:03:36;0;50	17186;8	66798;0;0;67;
$GPXUP;3949;08:03:37;0;50	1717;8	66794;0;0;68;
$GPXUP;3949;08:03:38;0;50	17153;8	6679;0;0;68;
$GPXUP;3949;08:03:39;0;50	17136;8	66789;0;0;65;
$GPXUP;3949;08:03:40;0;50	1712;8	66791;0;0;61;
$GPXUP;3949;08:03:41;0;50	17105;8	66796;0;0;63;
$GPXUP;3949;08:03:42;0;50	17089;8	66802;0;0;63;
$GPXUP;3949;08:03:43;0;50	17075;8	66809;0;0;61;
$GPXUP;3949;08:03:44;0;50	1706;8	66816;0;0;59;
$GPXUP;3949;08:03:45;0;50	17046;8	66823;0;0;59;
$GPXUP;3949;08:03:46;0;50	17032;8	66829;0;0;58;
$GPXUP;3949;08:03:47;0;50	17018;8	66831;0;0;60;
$GPXUP;3949;08:03:48;0;50	17002;8	66831;0;0;63;
$GPXUP;3949;08:03:49;0;50	16986;8	66828;0;0;66;
$GPXUP;3949;08:03:50;0;50	16969;8	66827;0;0;67;
$GPXUP;3949;08:03:51;0;50	16952;8	66829;0;0;66;
$GPXUP;3949;08:03:52;0;50	16936;8	66834;0;0;66;
$GPXUP;3949;08:03:53;0;50	1692;8	66839;0;0;65;
$GPXUP;3949;08:03:54;0;50	16905;8	66841;0;0;60;
$GPXUP;3949;08:03:55;0;50	1689;8	6684;0;0;61;
$GPXUP;3949;08:03:56;0;50	16874;8	66836;0;0;62;
$GPXUP;3949;08:03:57;0;50	1686;8	66829;0;0;63;
$GPXUP;3949;08:03:58;0;50	16845;8	6682;0;0;62;
$GPXUP;3949;08:03:59;0;50	16831;8	6681;0;0;62;
$GPXUP;3949;08:04:00;0;50	16817;8	66799;0;0;62;
$GPXUP;3949;08:04:01;0;50	16802;8	66791;0;0;64;
$GPXUP;3949;08:04:02;0;50	16786;8	66786;0;0;64;
$GPXUP;3949;08:04:03;0;50	1677;8	66782;0;0;65;
$GPXUP;3949;08:04:04;0;50	16754;8	66781;0;0;65;
$GPXUP;3949;08:04:05;0;50	16737;8	66781;0;0;65;
$GPXUP;3949;08:04:06;0;50	16721;8	66779;0;0;63;
$GPXUP;3949;08:04:07;0;50	16705;8	66774;0;0;65;
$GPXUP;3949;08:04:08;0;50	16689;8	66769;0;0;65;
$GPXUP;3949;08:04:09;0;50	16674;8	66762;0;0;65;
$GPXUP;3949;08:04:10;0;50	16658;8	66756;0;0;66;
$GPXUP;3949;08:04:11;0;50	16642;8	66751;0;0;66;
$GPXUP;3949;08:04:12;0;50	16626;8	66748;0;0;65;
$GPXUP;3949;08:04:13;0;50	1661;8	66745;0;0;65;
$GPXUP;3949;08:04:14;0;50	16594;8	66739;0;0;67;
$GPXUP;3949;08:04:15;0;50	16578;8	66729;0;0;68;
$GPXUP;3949;08:04:16;0;50	16562;8	66718;0;0;69;
$GPXUP;3949;08:04:17;0;50	16546;8	66708;0;0;69;
$GPXUP;3949;08:04:18;0;50	1653;8	66698;0;0;68;
$GPXUP;3949;08:04:19;0;50	16514;8	66688;0;0;69;
$GPXUP;3949;08:04:20;0;50	16498;8	6668;0;0;70;
$GPXUP;3949;08:04:21;0;50	1648;8	66674;0;0;70;
$GPXUP;3949;08:04:22;0;50	16463;8	66669;0;0;71;
$GPXUP;3949;08:04:23;0;50	16445;8	66666;0;0;71;
$GPXUP;3949;08:04:24;0;50	16427;8	66662;0;0;71;
$GPXUP;3949;08:04:25;0;50	1641;8	66661;0;0;68;
$GPXUP;3949;08:04:26;0;50	16393;8	66664;0;0;67;
$GPXUP;3949;08:04:27;0;50	16377;8	66669;0;0;66;
$GPXUP;3949;08:04:28;0;50	16361;8	66674;0;0;65;
$GPXUP;3949;08:04:29;0;50	16345;8	66677;0;0;68;
$GPXUP;3949;08:04:30;0;50	16328;8	66678;0;0;68;
$GPXUP;3949;08:04:31;0;50	1631;8	66677;0;0;68;
$GPXUP;3949;08:04:32;0;50	16294;8	66676;0;0;67;
$GPXUP;3949;08:04:33;0;50	16278;8	66675;0;0;66;
$GPXUP;3949;08:04:34;0;50	16262;8	66672;0;0;64;
$GPXUP;3949;08:04:35;0;50	16246;8	66665;0;0;66;
$GPXUP;3949;08:04:36;0;50	1623;8	66658;0;0;68;
$GPXUP;3949;08:04:37;0;50	16214;8	66649;0;0;68;
$GPXUP;3949;08:04:38;0;50	16198;8	66639;0;0;68;
$GPXUP;3949;08:04:39;0;50	16182;8	6663;0;0;67;
$GPXUP;3949;08:04:40;0;50	16166;8	66621;0;0;68;
$GPXUP;3949;08:04:41;0;50	1615;8	66612;0;0;67;
$GPXUP;3949;08:04:42;0;50	16135;8	66602;0;0;65;
$GPXUP;3949;08:04:43;0;50	1612;8	66594;0;0;65;
$GPXUP;3949;08:04:44;0;50	16104;8	66586;0;0;64;
$GPXUP;3949;08:04:45;0;50	1609;8	66577;0;0;61;
$GPXUP;3949;08:04:46;0;50	16076;8	6657;0;0;56;
$GPXUP;3949;08:04:47;0;50	16063;8	66568;0;0;55;
$GPXUP;3949;08:04:48;0;50	1605;8	66569;0;0;54;
$GPXUP;3949;08:04:49;0;50	16036;8	6657;0;0;57;
$GPXUP;3949;08:04:50;0;50	16022;8	6657;0;0;57;
$GPXUP;3949;08:04:51;0;50	16007;8	66569;0;0;59;
$GPXUP;3949;08:04:52;0;50	15992;8	66566;0;0;61;
$GPXUP;3949;08:04:53;0;50	15976;8	66563;0;0;65;
$GPXUP;3949;08:04:54;0;50	1596;8	66558;0;0;67;
$GPXUP;3949;08:04:55;0;50	15943;8	66552;0;0;68;
$GPXUP;3949;08:04:56;0;50	15927;8	66546;0;0;68;
$GPXUP;3949;08:04:57;0;50	1591;8	66537;0;0;66;
$GPXUP;3949;08:04:58;0;50	15895;8	66526;0;0;66;
$GPXUP;3949;08:04:59;0;50	15881;8	66513;0;0;65;
$GPXUP;3949;08:05:00;0;50	15866;8	66504;0;0;66;
$GPXUP;3949;08:05:01;0;50	1585;8	665;0;0;64;
$GPXUP;3949;08:05:02;0;50	15834;8	66498;0;0;64;
$GPXUP;3949;08:05:03;0;50	15817;8	66495;0;0;66;
$GPXUP;3949;08:05:04;0;50	15801;8	66489;0;0;69;
$GPXUP;3949;08:05:05;0;50	15785;8	66478;0;0;72;
$GPXUP;3949;08:05:06;0;50	15768;8	66467;0;0;68;
$GPXUP;3949;08:05:07;0;50	15752;8	66461;0;0;68;
$GPXUP;3949;08:05:08;0;50	15736;8	66458;0;0;66;
$GPXUP;3949;08:05:09;0;50	1572;8	66455;0;0;66;
$GPXUP;3949;08:05:10;0;50	15703;8	66454;0;0;66;
$GPXUP;3949;08:05:11;0;50	15687;8	66458;0;0;65;
$GPXUP;3949;08:05:12;0;50	15672;8	66463;0;0;63;
$GPXUP;3949;08:05:13;0;50	15656;8	6647;0;0;64;
$GPXUP;3949;08:05:14;0;50	15641;8	66476;0;0;65;
$GPXUP;3949;08:05:15;0;50	15625;8	66482;0;0;64;
$GPXUP;3949;08:05:16;0;50	15609;8	66487;0;0;63;
$GPXUP;3949;08:05:17;0;50	15594;8	66493;0;0;61;
$GPXUP;3949;08:05:18;0;50	15579;8	66498;0;0;59;
$GPXUP;3949;08:05:19;0;50	15565;8	66502;0;0;60;
$GPXUP;3949;08:05:20;0;50	1555;8	66502;0;0;62;
$GPXUP;3949;08:05:21;0;50	15534;8	66501;0;0;63;
$GPXUP;3949;08:05:22;0;50	15518;8	66499;0;0;63;
$GPXUP;3949;08:05:23;0;50	15503;8	66493;0;0;63;
$GPXUP;3949;08:05:24;0;50	15488;8	66483;0;0;64;
$GPXUP;3949;08:05:25;0;50	15474;8	66472;0;0;67;
$GPXUP;3949;08:05:26;0;50	15458;8	66462;0;0;67;
$GPXUP;3949;08:05:27;0;50	15442;8	66455;0;0;67;
$GPXUP;3949;08:05:28;0;50	15426;8	6645;0;0;66;
$GPXUP;3949;08:05:29;0;50	1541;8	66447;0;0;65;
$GPXUP;3949;08:05:30;0;50	15393;8	66448;0;0;64;
$GPXUP;3949;08:05:31;0;50	15377;8	66451;0;0;63;
$GPXUP;3949;08:05:32;0;50	15361;8	66454;0;0;65;
$GPXUP;3949;08:05:33;0;50	15345;8	66461;0;0;65;
$GPXUP;3949;08:05:34;0;50	1533;8	6647;0;0;64;
$GPXUP;3949;08:05:35;0;50	15316;8	66482;0;0;61;
$GPXUP;3949;08:05:36;0;50	15304;8	66496;0;0;60;
$GPXUP;3949;08:05:37;0;50	15292;8	66511;0;0;60;
$GPXUP;3949;08:05:38;0;50	1528;8	66525;0;0;59;
$GPXUP;3949;08:05:39;0;50	15268;8	66539;0;0;58;
$GPXUP;3949;08:05:40;0;50	15257;8	66552;0;0;57;
$GPXUP;3949;08:05:41;0;50	15245;8	66564;0;0;55;
$GPXUP;3949;08:05:42;0;50	15234;8	66576;0;0;56;
$GPXUP;3949;08:05:43;0;50	15221;8	66588;0;0;57;
$GPXUP;3949;08:05:44;0;50	15208;8	66599;0;0;61;
$GPXUP;3949;08:05:45;0;50	15193;8	6661;0;0;65;
$GPXUP;3949;08:05:46;0;50	15178;8	66621;0;0;65;
$GPXUP;3949;08:05:47;0;50	15164;8	66634;0;0;64;
$GPXUP;3949;08:05:48;0;50	15151;8	66647;0;0;63;
$GPXUP;3949;08:05:49;0;50	15136;8	66657;0;0;63;
$GPXUP;3949;08:05:50;0;50	15121;8	66664;0;0;63;
$GPXUP;3949;08:05:51;0;50	15105;8	66669;0;0;64;
$GPXUP;3949;08:05:52;0;50	1509;8	66673;0;0;63;
$GPXUP;3949;08:05:53;0;50	15075;8	66679;0;0;58;
$GPXUP;3949;08:05:54;0;50	15062;8	66687;0;0;57;
$GPXUP;3949;08:05:55;0;50	15049;8	66698;0;0;58;
$GPXUP;3949;08:05:56;0;50	15037;8	66711;0;0;59;
$GPXUP;3949;08:05:57;0;50	15026;8	66726;0;0;56;
$GPXUP;3949;08:05:58;0;50	15017;8	66743;0;0;56;
$GPXUP;3949;08:05:59;0;50	15008;8	66759;0;0;54;
$GPXUP;3949;08:06:00;0;50	15;8	66775;0;0;52;
$GPXUP;3949;08:06:01;0;50	14992;8	6679;0;0;51;
$GPXUP;3949;08:06:02;0;50	14981;8	66802;0;0;55;
$GPXUP;3949;08:06:03;0;50	14968;8	66806;0;0;57;
$GPXUP;3949;08:06:04;0;50	14954;8	66803;0;0;61;
$GPXUP;3949;08:06:05;0;50	14939;8	66795;0;0;62;
$GPXUP;3949;08:06:06;0;50	14924;8	66787;0;0;63;
$GPXUP;3949;08:06:07;0;50	14909;8	66778;0;0;65;
$GPXUP;3949;08:06:08;0;50	14894;8	66768;0;0;67;
$GPXUP;3949;08:06:09;0;50	14878;8	66759;0;0;66;
$GPXUP;3949;08:06:10;0;50	14863;8	6675;0;0;64;
$GPXUP;3949;08:06:11;0;50	14847;8	66743;0;0;64;
$GPXUP;3949;08:06:12;0;50	14832;8	66738;0;0;60;
$GPXUP;3949;08:06:13;0;50	14817;8	66736;0;0;60;
$GPXUP;3949;08:06:14;0;50	14802;8	66738;0;0;58;
$GPXUP;3949;08:06:15;0;50	14788;8	66739;0;0;60;
$GPXUP;3949;08:06:16;0;50	14772;8	66738;0;0;63;
$GPXUP;3949;08:06:17;0;50	14756;8	66733;0;0;65;
$GPXUP;3949;08:06:18;0;50	1474;8	66729;0;0;65;
$GPXUP;3949;08:06:19;0;50	14724;8	66727;0;0;66;
$GPXUP;3949;08:06:20;0;50	14708;8	66726;0;0;61;
$GPXUP;3949;08:06:21;0;50	14692;8	66726;0;0;60;
$GPXUP;3949;08:06:22;0;50	14677;8	66726;0;0;59;
$GPXUP;3949;08:06:23;0;50	14662;8	66724;0;0;59;
$GPXUP;3949;08:06:24;0;50	14648;8	66724;0;0;61;
$GPXUP;3949;08:06:25;0;50	14633;8	66725;0;0;62;
$GPXUP;3949;08:06:26;0;50	14616;8	66725;0;0;64;
$GPXUP;3949;08:06:27;0;50	14601;8	66724;0;0;64;
$GPXUP;3949;08:06:28;0;50	14585;8	6672;0;0;64;
$GPXUP;3949;08:06:29;0;50	1457;8	66714;0;0;63;
$GPXUP;3949;08:06:30;0;50	14555;8	66705;0;0;63;
$GPXUP;3949;08:06:31;0;50	1454;8	66696;0;0;64;
$GPXUP;3949;08:06:32;0;50	14525;8	66686;0;0;66;
$GPXUP;3949;08:06:33;0;50	14509;8	66676;0;0;66;
$GPXUP;3949;08:06:34;0;50	14495;8	66664;0;0;66;
$GPXUP;3949;08:06:35;0;50	14481;8	66649;0;0;65;
$GPXUP;3949;08:06:36;0;50	14468;8	66633;0;0;65;
$GPXUP;3949;08:06:37;0;50	14455;8	66618;0;0;65;
$GPXUP;3949;08:06:38;0;50	1444;8	66607;0;0;66;
$GPXUP;3949;08:06:39;0;50	14425;8	66597;0;0;65;
$GPXUP;3949;08:06:40;0;50	14409;8	6659;0;0;64;
$GPXUP;3949;08:06:41;0;50	14394;8	66585;0;0;65;
$GPXUP;3949;08:06:42;0;50	14378;8	66578;0;0;66;
$GPXUP;3949;08:06:43;0;50	14364;8	66567;0;0;66;
$GPXUP;3949;08:06:44;0;50	14349;8	66553;0;0;66;
$GPXUP;3949;08:06:45;0;50	14335;8	66538;0;0;67;
$GPXUP;3949;08:06:46;0;50	14321;8	66524;0;0;67;
$GPXUP;3949;08:06:47;0;50	14306;8	66511;0;0;67;
$GPXUP;3949;08:06:48;0;50	14292;8	66499;0;0;67;
$GPXUP;3949;08:06:49;0;50	14278;8	66486;0;0;65;
$GPXUP;3949;08:06:50;0;50	14264;8	66473;0;0;63;
$GPXUP;3949;08:06:51;0;50	14252;8	6646;0;0;59;
$GPXUP;3949;08:06:52;0;50	1424;8	66448;0;0;59;
$GPXUP;3949;08:06:53;0;50	14227;8	66437;0;0;63;
$GPXUP;3949;08:06:54;0;50	14213;8	66426;0;0;61;
$GPXUP;3949;08:06:55;0;50	14201;8	6641;0;0;63;
$GPXUP;3949;08:06:56;0;50	14191;8	66391;0;0;66;
$GPXUP;3949;08:06:57;0;50	14181;8	6637;0;0;67;
$GPXUP;3949;08:06:58;0;50	14172;8	66348;0;0;68;
$GPXUP;3949;08:06:59;0;50	14162;8	66326;0;0;69;
$GPXUP;3949;08:07:00;0;50	14152;8	66304;0;0;68;
$GPXUP;3949;08:07:01;0;50	14142;8	66283;0;0;68;
$GPXUP;3949;08:07:02;0;50	1413;8	66264;0;0;64;
$GPXUP;3949;08:07:03;0;50	14117;8	6625;0;0;70;
$GPXUP;3949;08:07:04;0;50	14101;8	66238;0;0;70;
$GPXUP;3949;08:07:05;0;50	14085;8	66226;0;0;70;
$GPXUP;3949;08:07:06;0;50	1407;8	66213;0;0;69;
$GPXUP;3949;08:07:07;0;50	14056;8	66198;0;0;68;
$GPXUP;3949;08:07:08;0;50	14042;8	66181;0;0;69;
$GPXUP;3949;08:07:09;0;50	14027;8	66168;0;0;71;
$GPXUP;3949;08:07:10;0;50	1401;8	6616;0;0;71;
$GPXUP;3949;08:07:11;0;50	13992;8	6616;0;0;69;
$GPXUP;3949;08:07:12;0;50	13976;8	66166;0;0;67;
$GPXUP;3949;08:07:13;0;50	1396;8	66173;0;0;65;
$GPXUP;3949;08:07:14;0;50	13945;8	66181;0;0;66;
$GPXUP;3949;08:07:15;0;50	13929;8	6619;0;0;66;
$GPXUP;3949;08:07:16;0;50	13913;8	66198;0;0;67;
$GPXUP;3949;08:07:17;0;50	13896;8	66203;0;0;69;
$GPXUP;3949;08:07:18;0;50	13879;8	66205;0;0;70;
$GPXUP;3949;08:07:19;0;50	13861;8	66207;0;0;70;
$GPXUP;3949;08:07:20;0;50	13844;8	6621;0;0;70;
$GPXUP;3949;08:07:21;0;50	13826;8	66212;0;0;70;
$GPXUP;3949;08:07:22;0;50	13809;8	66216;0;0;69;
$GPXUP;3949;08:07:23;0;50	13792;8	66216;0;0;68;
$GPXUP;3949;08:07:24;0;50	13775;8	66212;0;0;70;
$GPXUP;3949;08:07:25;0;50	13758;8	662;0;0;71;
$GPXUP;3949;08:07:26;0;50	13742;8	66189;0;0;71;
$GPXUP;3949;08:07:27;0;50	13725;8	6618;0;0;71;
$GPXUP;3949;08:07:28;0;50	13708;8	6617;0;0;71;
$GPXUP;3949;08:07:29;0;50	13693;8	66154;0;0;73;
$GPXUP;3949;08:07:30;0;50	1368;8	66135;0;0;71;
$GPXUP;3949;08:07:31;0;50	13666;8	66116;0;0;71;
$GPXUP;3949;08:07:32;0;50	13651;8	66104;0;0;71;
$GPXUP;3949;08:07:33;0;50	13633;8	66098;0;0;75;
$GPXUP;3949;08:07:34;0;50	13614;8	66092;0;0;74;
$GPXUP;3949;08:07:35;0;50	13597;8	66084;0;0;73;
$GPXUP;3949;08:07:36;0;50	1358;8	66074;0;0;72;
$GPXUP;3949;08:07:37;0;50	13563;8	66064;0;0;74;
$GPXUP;3949;08:07:38;0;50	13545;8	66057;0;0;72;
$GPXUP;3949;08:07:39;0;50	13527;8	66051;0;0;72;
$GPXUP;3949;08:07:40;0;50	1351;8	66045;0;0;72;
$GPXUP;3949;08:07:41;0;50	13492;8	66039;0;0;72;
$GPXUP;3949;08:07:42;0;50	13474;8	66035;0;0;71;
$GPXUP;3949;08:07:43;0;50	13457;8	6603;0;0;70;
$GPXUP;3949;08:07:44;0;50	13439;8	66028;0;0;71;
$GPXUP;3949;08:07:45;0;50	13422;8	66027;0;0;72;
$GPXUP;3949;08:07:46;0;50	13403;8	66025;0;0;73;
$GPXUP;3949;08:07:47;0;50	13386;8	66019;0;0;74;
$GPXUP;3949;08:07:48;0;50	13368;8	66009;0;0;74;
$GPXUP;3949;08:07:49;0;50	13351;8	65996;0;0;75;
$GPXUP;3949;08:07:50;0;50	13335;8	65982;0;0;76;
$GPXUP;3949;08:07:51;0;50	13319;8	65966;0;0;77;
$GPXUP;3949;08:07:52;0;50	13302;8	65951;0;0;76;
$GPXUP;3949;08:07:53;0;50	13284;8	65944;0;0;73;
$GPXUP;3949;08:07:54;0;50	13267;8	65948;0;0;71;
$GPXUP;3949;08:07:55;0;50	13251;8	65956;0;0;69;
$GPXUP;3949;08:07:56;0;50	13236;8	65969;0;0;67;
$GPXUP;3949;08:07:57;0;50	13222;8	65983;0;0;66;
$GPXUP;3949;08:07:58;0;50	13207;8	65994;0;0;69;
$GPXUP;3949;08:07:59;0;50	1319;8	66001;0;0;71;
$GPXUP;3949;08:08:00;0;50	13172;8	66006;0;0;74;
$GPXUP;3949;08:08:01;0;50	13153;8	66008;0;0;75;
$GPXUP;3949;08:08:02;0;50	13135;8	66012;0;0;72;
$GPXUP;3949;08:08:03;0;50	13117;8	66019;0;0;72;
$GPXUP;3949;08:08:04;0;50	131;8	66026;0;0;70;
$GPXUP;3949;08:08:05;0;50	13082;8	66031;0;0;73;
$GPXUP;3949;08:08:06;0;50	13064;8	66032;0;0;73;
$GPXUP;3949;08:08:07;0;50	13046;8	66035;0;0;73;
$GPXUP;3949;08:08:08;0;50	13028;8	66038;0;0;72;
$GPXUP;3949;08:08:09;0;50	1301;8	66033;0;0;72;
$GPXUP;3949;08:08:10;0;50	12994;8	66021;0;0;73;
$GPXUP;3949;08:08:11;0;50	1298;8	66003;0;0;74;
$GPXUP;3949;08:08:12;0;50	12966;8	65984;0;0;75;
$GPXUP;3949;08:08:13;0;50	1295;8	65969;0;0;74;
$GPXUP;3949;08:08:14;0;50	12933;8	65957;0;0;74;
$GPXUP;3949;08:08:15;0;50	12917;8	65943;0;0;77;
$GPXUP;3949;08:08:16;0;50	12901;8	65925;0;0;78;
$GPXUP;3949;08:08:17;0;50	12885;8	65909;0;0;79;
$GPXUP;3949;08:08:18;0;50	12866;8	65895;0;0;81;
$GPXUP;3949;08:08:19;0;50	12846;8	65881;0;0;86;
$GPXUP;3949;08:08:20;0;50	12825;8	65869;0;0;89;
$GPXUP;3949;08:08:21;0;50	12804;8	65855;0;0;93;
$GPXUP;3949;08:08:22;0;50	12784;8	65834;0;0;99;
$GPXUP;3949;08:08:23;0;50	12765;8	65807;0;0;97;
$GPXUP;3949;08:08:24;0;50	1275;8	65779;0;0;91;
$GPXUP;3949;08:08:25;0;50	12737;8	65751;0;0;86;
$GPXUP;3949;08:08:26;0;50	12725;8	65724;0;0;85;
$GPXUP;3949;08:08:27;0;50	12708;8	65704;0;0;85;
$GPXUP;3949;08:08:28;0;50	12687;8	65699;0;0;84;
$GPXUP;3949;08:08:29;0;50	12668;8	65706;0;0;78;
$GPXUP;3949;08:08:30;0;50	12652;8	65722;0;0;74;
$GPXUP;3949;08:08:31;0;50	12638;8	65742;0;0;76;
$GPXUP;3949;08:08:32;0;50	12624;8	65762;0;0;78;
$GPXUP;3949;08:08:33;0;50	12608;8	65782;0;0;83;
$GPXUP;3949;08:08:34;0;50	12593;8	65805;0;0;84;
$GPXUP;3949;08:08:35;0;50	1258;8	65832;0;0;83;
$GPXUP;3949;08:08:36;0;50	12573;8	6586;0;0;72;
$GPXUP;3949;08:08:37;0;50	12573;8	65886;0;0;62;
$GPXUP;3949;08:08:38;0;50	12578;8	65907;0;0;55;
$GPXUP;3949;08:08:39;0;50	12583;8	65927;0;0;54;
$GPXUP;3949;08:08:40;0;50	12587;8	65945;0;0;47;
$GPXUP;3949;08:08:41;0;50	12584;8	65962;0;0;50;
$GPXUP;3949;08:08:42;0;50	12572;8	65968;0;0;58;
$GPXUP;3949;08:08:43;0;50	12558;8	6596;0;0;69;
$GPXUP;3949;08:08:44;0;50	12544;8	65936;0;0;79;
$GPXUP;3949;08:08:45;0;50	12534;8	6591;0;0;75;
$GPXUP;3949;08:08:46;0;50	1253;8	65884;0;0;68;
$GPXUP;3949;08:08:47;0;50	12531;8	65858;0;0;67;
$GPXUP;3949;08:08:48;0;50	12538;8	65835;0;0;65;
$GPXUP;3949;08:08:49;0;50	1255;8	65818;0;0;65;
$GPXUP;3949;08:08:50;0;50	12565;8	6581;0;0;60;
$GPXUP;3949;08:08:51;0;50	12577;8	65819;0;0;55;
$GPXUP;3949;08:08:52;0;50	12583;8	65838;0;0;55;
$GPXUP;3949;08:08:53;0;50	12584;8	6586;0;0;56;
$GPXUP;3949;08:08:54;0;50	1258;8	65881;0;0;55;
$GPXUP;3949;08:08:55;0;50	12572;8	65898;0;0;56;
$GPXUP;3949;08:08:56;0;50	12561;8	65908;0;0;54;
$GPXUP;3949;08:08:57;0;50	12549;8	65902;0;0;57;
$GPXUP;3949;08:08:58;0;50	12549;8	65882;0;0;55;
$GPXUP;3949;08:08:59;0;50	12558;8	65867;0;0;51;
$GPXUP;3949;08:09:00;0;50	1257;8	65864;0;0;48;
$GPXUP;3949;08:09:01;0;50	12581;8	65873;0;0;49;
$GPXUP;3949;08:09:02;0;50	12585;8	6589;0;0;46;
$GPXUP;3949;08:09:03;0;50	12579;8	65905;0;0;46;
$GPXUP;3949;08:09:04;0;50	12568;8	65906;0;0;50;
$GPXUP;3949;08:09:05;0;50	12557;8	659;0;0;53;
$GPXUP;3949;08:09:06;0;50	12547;8	659;0;0;36;
$GPXUP;3949;08:09:07;0;50	12546;8	65909;0;0;25;
$GPXUP;3949;08:09:08;0;50	12551;8	6591;0;0;26;
$GPXUP;3949;08:09:09;0;50	12555;8	65907;0;0;15;
