# Supplementary material for: Pigeon Navigation: Different Routes Lead to Frankfurt
Source: PLoS One. 2014 Nov 12;9(11):e112439. doi: 10.1371/journal.pone.0112439 (PMC4229201; doi:10.1371/journal.pone.0112439)
Supplement: File S4 — Files containing the original track data and a ‘Read me’ explaining the data format. (ZIP) [file pone.0112439.s004.zip › N-RB/100614xup07_382.log]

$GPXUP;3949;08:13:05;0;50	29295;8	72374;0;0;0;
$GPXUP;3949;08:13:06;0;50	29295;8	72374;0;0;3;
$GPXUP;3949;08:13:07;0;50	29295;8	72373;0;0;4;
$GPXUP;3949;08:13:08;0;50	29295;8	72372;0;0;4;
$GPXUP;3949;08:13:09;0;50	29295;8	7237;0;0;3;
$GPXUP;3949;08:13:10;0;50	29295;8	72369;0;0;4;
$GPXUP;3949;08:13:11;0;50	29295;8	72368;0;0;3;
$GPXUP;3949;08:13:12;0;50	29295;8	72366;0;0;3;
$GPXUP;3949;08:13:13;0;50	29295;8	72365;0;0;3;
$GPXUP;3949;08:13:14;0;50	29295;8	72364;0;0;3;
$GPXUP;3949;08:13:15;0;50	29295;8	72363;0;0;3;
$GPXUP;3949;08:13:16;0;50	29295;8	72362;0;0;5;
$GPXUP;3949;08:13:17;0;50	29295;8	72358;0;0;7;
$GPXUP;3949;08:13:18;0;50	29291;8	72352;0;0;20;
$GPXUP;3949;08:13:19;0;50	2928;8	7235;0;0;30;
$GPXUP;3949;08:13:20;0;50	29268;8	72359;0;0;40;
$GPXUP;3949;08:13:21;0;50	2926;8	72374;0;0;41;
$GPXUP;3949;08:13:22;0;50	2926;8	72393;0;0;39;
$GPXUP;3949;08:13:23;0;50	29267;8	72408;0;0;35;
$GPXUP;3949;08:13:24;0;50	29277;8	72418;0;0;36;
$GPXUP;3949;08:13:25;0;50	29288;8	72417;0;0;34;
$GPXUP;3949;08:13:26;0;50	29297;8	72405;0;0;39;
$GPXUP;3949;08:13:27;0;50	29304;8	72385;0;0;47;
$GPXUP;3949;08:13:28;0;50	29307;8	72363;0;0;52;
$GPXUP;3949;08:13:29;0;50	29307;8	72339;0;0;58;
$GPXUP;3949;08:13:30;0;50	2931;8	72316;0;0;58;
$GPXUP;3949;08:13:31;0;50	29314;8	72295;0;0;53;
$GPXUP;3949;08:13:32;0;50	2932;8	7228;0;0;45;
$GPXUP;3949;08:13:33;0;50	2933;8	72275;0;0;35;
$GPXUP;3949;08:13:34;0;50	29341;8	72281;0;0;35;
$GPXUP;3949;08:13:35;0;50	29348;8	72296;0;0;39;
$GPXUP;3949;08:13:36;0;50	29351;8	72316;0;0;44;
$GPXUP;3949;08:13:37;0;50	29347;8	72338;0;0;47;
$GPXUP;3949;08:13:38;0;50	29337;8	72357;0;0;51;
$GPXUP;3949;08:13:39;0;50	29323;8	72373;0;0;57;
$GPXUP;3949;08:13:40;0;50	2931;8	72385;0;0;57;
$GPXUP;3949;08:13:41;0;50	29296;8	72394;0;0;58;
$GPXUP;3949;08:13:42;0;50	2928;8	72398;0;0;59;
$GPXUP;3949;08:13:43;0;50	29264;8	72392;0;0;64;
$GPXUP;3949;08:13:44;0;50	29249;8	72375;0;0;65;
$GPXUP;3949;08:13:45;0;50	29239;8	7235;0;0;63;
$GPXUP;3949;08:13:46;0;50	29235;8	72323;0;0;61;
$GPXUP;3949;08:13:47;0;50	29236;8	72298;0;0;59;
$GPXUP;3949;08:13:48;0;50	29246;8	72281;0;0;47;
$GPXUP;3949;08:13:49;0;50	29259;8	72276;0;0;38;
$GPXUP;3949;08:13:50;0;50	29273;8	72283;0;0;41;
$GPXUP;3949;08:13:51;0;50	29282;8	72296;0;0;39;
$GPXUP;3949;08:13:52;0;50	29288;8	7231;0;0;39;
$GPXUP;3949;08:13:53;0;50	29296;8	72322;0;0;41;
$GPXUP;3949;08:13:53;0;50	29304;8	72334;0;0;43;
$GPXUP;3949;08:13:54;0;50	29313;8	72346;0;0;44;
$GPXUP;3949;08:13:55;0;50	29321;8	72358;0;0;44;
$GPXUP;3949;08:13:56;0;50	29329;8	7237;0;0;45;
$GPXUP;3949;08:13:57;0;50	29339;8	72379;0;0;44;
$GPXUP;3949;08:13:58;0;50	2935;8	72384;0;0;44;
$GPXUP;3949;08:13:59;0;50	29361;8	72378;0;0;45;
$GPXUP;3949;08:14:00;0;50	29372;8	72362;0;0;52;
$GPXUP;3949;08:14:01;0;50	29382;8	72349;0;0;50;
$GPXUP;3949;08:14:02;0;50	29393;8	72336;0;0;49;
$GPXUP;3949;08:14:03;0;50	29402;8	72323;0;0;50;
$GPXUP;3949;08:14:04;0;50	29412;8	7231;0;0;49;
$GPXUP;3949;08:14:05;0;50	29421;8	72296;0;0;52;
$GPXUP;3949;08:14:06;0;50	29429;8	72278;0;0;56;
$GPXUP;3949;08:14:07;0;50	29438;8	7226;0;0;55;
$GPXUP;3949;08:14:08;0;50	29448;8	72247;0;0;51;
$GPXUP;3949;08:14:09;0;50	29459;8	72238;0;0;48;
$GPXUP;3949;08:14:10;0;50	29471;8	72234;0;0;48;
$GPXUP;3949;08:14:11;0;50	29483;8	72233;0;0;46;
$GPXUP;3949;08:14:12;0;50	29494;8	72237;0;0;44;
$GPXUP;3949;08:14:13;0;50	29502;8	72248;0;0;42;
$GPXUP;3949;08:14:14;0;50	29507;8	72264;0;0;43;
$GPXUP;3949;08:14:15;0;50	29507;8	72283;0;0;44;
$GPXUP;3949;08:14:16;0;50	29504;8	72304;0;0;51;
$GPXUP;3949;08:14:17;0;50	29495;8	72324;0;0;54;
$GPXUP;3949;08:14:18;0;50	29482;8	72339;0;0;58;
$GPXUP;3949;08:14:19;0;50	29466;8	72348;0;0;59;
$GPXUP;3949;08:14:20;0;50	29448;8	7235;0;0;61;
$GPXUP;3949;08:14:21;0;50	29429;8	72343;0;0;67;
$GPXUP;3949;08:14:22;0;50	29413;8	72326;0;0;65;
$GPXUP;3949;08:14:23;0;50	29404;8	72302;0;0;61;
$GPXUP;3949;08:14:24;0;50	29402;8	72273;0;0;63;
$GPXUP;3949;08:14:25;0;50	294;8	72244;0;0;67;
$GPXUP;3949;08:14:26;0;50	29397;8	72218;0;0;65;
$GPXUP;3949;08:14:27;0;50	29396;8	72193;0;0;59;
$GPXUP;3949;08:14:28;0;50	29399;8	72171;0;0;54;
$GPXUP;3949;08:14:29;0;50	29407;8	72154;0;0;50;
$GPXUP;3949;08:14:30;0;50	29419;8	72146;0;0;46;
$GPXUP;3949;08:14:31;0;50	29432;8	72142;0;0;47;
$GPXUP;3949;08:14:32;0;50	29444;8	72142;0;0;45;
$GPXUP;3949;08:14:33;0;50	29456;8	72147;0;0;44;
$GPXUP;3949;08:14:34;0;50	29465;8	72158;0;0;41;
$GPXUP;3949;08:14:35;0;50	29468;8	72176;0;0;40;
$GPXUP;3949;08:14:36;0;50	29464;8	72198;0;0;46;
$GPXUP;3949;08:14:37;0;50	29455;8	72219;0;0;54;
$GPXUP;3949;08:14:38;0;50	29444;8	72239;0;0;59;
$GPXUP;3949;08:14:39;0;50	29435;8	72259;0;0;59;
$GPXUP;3949;08:14:40;0;50	29425;8	72278;0;0;61;
$GPXUP;3949;08:14:41;0;50	29411;8	72292;0;0;62;
$GPXUP;3949;08:14:42;0;50	29395;8	72298;0;0;62;
$GPXUP;3949;08:14:43;0;50	29376;8	72295;0;0;67;
$GPXUP;3949;08:14:44;0;50	29357;8	72283;0;0;70;
$GPXUP;3949;08:14:45;0;50	29343;8	72262;0;0;70;
$GPXUP;3949;08:14:46;0;50	29335;8	72234;0;0;69;
$GPXUP;3949;08:14:47;0;50	29326;8	72209;0;0;71;
$GPXUP;3949;08:14:48;0;50	29316;8	72185;0;0;70;
$GPXUP;3949;08:14:49;0;50	29305;8	72162;0;0;70;
$GPXUP;3949;08:14:50;0;50	29294;8	72141;0;0;69;
$GPXUP;3949;08:14:51;0;50	2928;8	72124;0;0;67;
$GPXUP;3949;08:14:52;0;50	29265;8	72114;0;0;65;
$GPXUP;3949;08:14:53;0;50	29247;8	72112;0;0;67;
$GPXUP;3949;08:14:54;0;50	29229;8	7212;0;0;69;
$GPXUP;3949;08:14:55;0;50	29213;8	72135;0;0;66;
$GPXUP;3949;08:14:56;0;50	29202;8	72154;0;0;61;
$GPXUP;3949;08:14:57;0;50	29193;8	72174;0;0;58;
$GPXUP;3949;08:14:58;0;50	29184;8	72192;0;0;60;
$GPXUP;3949;08:14:59;0;50	29173;8	72209;0;0;62;
$GPXUP;3949;08:15:00;0;50	2916;8	72223;0;0;63;
$GPXUP;3949;08:15:01;0;50	29145;8	72231;0;0;61;
$GPXUP;3949;08:15:02;0;50	29128;8	72232;0;0;63;
$GPXUP;3949;08:15:03;0;50	2911;8	72227;0;0;68;
$GPXUP;3949;08:15:04;0;50	29092;8	72215;0;0;73;
$GPXUP;3949;08:15:05;0;50	29076;8	72199;0;0;72;
$GPXUP;3949;08:15:06;0;50	29065;8	72178;0;0;69;
$GPXUP;3949;08:15:07;0;50	2906;8	72152;0;0;65;
$GPXUP;3949;08:15:08;0;50	29058;8	72123;0;0;68;
$GPXUP;3949;08:15:09;0;50	29056;8	72096;0;0;67;
$GPXUP;3949;08:15:10;0;50	29056;8	7207;0;0;61;
$GPXUP;3949;08:15:11;0;50	29058;8	72046;0;0;58;
$GPXUP;3949;08:15:12;0;50	29062;8	72023;0;0;58;
$GPXUP;3949;08:15:13;0;50	29069;8	72002;0;0;57;
$GPXUP;3949;08:15:14;0;50	29081;8	71986;0;0;59;
$GPXUP;3949;08:15:15;0;50	29098;8	71977;0;0;61;
$GPXUP;3949;08:15:16;0;50	29113;8	71966;0;0;61;
$GPXUP;3949;08:15:17;0;50	29127;8	71953;0;0;61;
$GPXUP;3949;08:15:18;0;50	29141;8	71939;0;0;66;
$GPXUP;3949;08:15:19;0;50	29156;8	71925;0;0;66;
$GPXUP;3949;08:15:20;0;50	29171;8	71916;0;0;64;
$GPXUP;3949;08:15:21;0;50	29188;8	71912;0;0;64;
$GPXUP;3949;08:15:22;0;50	29204;8	71911;0;0;62;
$GPXUP;3949;08:15:23;0;50	29219;8	71914;0;0;59;
$GPXUP;3949;08:15:24;0;50	29232;8	71924;0;0;58;
$GPXUP;3949;08:15:25;0;50	29241;8	71942;0;0;56;
$GPXUP;3949;08:15:26;0;50	29248;8	71963;0;0;54;
$GPXUP;3949;08:15:27;0;50	29256;8	7198;0;0;49;
$GPXUP;3949;08:15:28;0;50	29265;8	71992;0;0;45;
$GPXUP;3949;08:15:29;0;50	29276;8	71996;0;0;45;
$GPXUP;3949;08:15:30;0;50	29287;8	71994;0;0;47;
$GPXUP;3949;08:15:31;0;50	29299;8	71984;0;0;53;
$GPXUP;3949;08:15:32;0;50	29309;8	7197;0;0;54;
$GPXUP;3949;08:15:33;0;50	29319;8	71955;0;0;53;
$GPXUP;3949;08:15:34;0;50	2933;8	71943;0;0;51;
$GPXUP;3949;08:15:35;0;50	29341;8	71936;0;0;49;
$GPXUP;3949;08:15:36;0;50	29354;8	71934;0;0;52;
$GPXUP;3949;08:15:37;0;50	29367;8	7193;0;0;53;
$GPXUP;3949;08:15:38;0;50	29379;8	71922;0;0;53;
$GPXUP;3949;08:15:39;0;50	29391;8	71911;0;0;55;
$GPXUP;3949;08:15:40;0;50	29402;8	71899;0;0;55;
$GPXUP;3949;08:15:41;0;50	29414;8	71887;0;0;56;
$GPXUP;3949;08:15:42;0;50	29427;8	71877;0;0;56;
$GPXUP;3949;08:15:43;0;50	2944;8	71871;0;0;55;
$GPXUP;3949;08:15:44;0;50	29454;8	71872;0;0;53;
$GPXUP;3949;08:15:45;0;50	29466;8	71879;0;0;51;
$GPXUP;3949;08:15:46;0;50	29475;8	71892;0;0;48;
$GPXUP;3949;08:15:47;0;50	29479;8	7191;0;0;45;
$GPXUP;3949;08:15:48;0;50	29479;8	71931;0;0;47;
$GPXUP;3949;08:15:49;0;50	29476;8	71953;0;0;53;
$GPXUP;3949;08:15:50;0;50	29467;8	71972;0;0;56;
$GPXUP;3949;08:15:51;0;50	29452;8	71986;0;0;60;
$GPXUP;3949;08:15:52;0;50	29433;8	71992;0;0;63;
$GPXUP;3949;08:15:53;0;50	29413;8	71991;0;0;67;
$GPXUP;3949;08:15:54;0;50	29394;8	71984;0;0;71;
$GPXUP;3949;08:15:55;0;50	29376;8	71972;0;0;72;
$GPXUP;3949;08:15:56;0;50	2936;8	71956;0;0;71;
$GPXUP;3949;08:15:57;0;50	29348;8	71934;0;0;72;
$GPXUP;3949;08:15:58;0;50	29342;8	71906;0;0;71;
$GPXUP;3949;08:15:59;0;50	29345;8	71878;0;0;66;
$GPXUP;3949;08:16:00;0;50	29351;8	71851;0;0;65;
$GPXUP;3949;08:16:01;0;50	29358;8	71827;0;0;60;
$GPXUP;3949;08:16:02;0;50	29368;8	71807;0;0;61;
$GPXUP;3949;08:16:03;0;50	29382;8	71792;0;0;61;
$GPXUP;3949;08:16:04;0;50	29394;8	71775;0;0;63;
$GPXUP;3949;08:16:05;0;50	29404;8	71755;0;0;65;
$GPXUP;3949;08:16:06;0;50	29413;8	71734;0;0;64;
$GPXUP;3949;08:16:07;0;50	29422;8	71713;0;0;61;
$GPXUP;3949;08:16:08;0;50	29431;8	71694;0;0;60;
$GPXUP;3949;08:16:09;0;50	29442;8	71679;0;0;52;
$GPXUP;3949;08:16:10;0;50	29454;8	71671;0;0;51;
$GPXUP;3949;08:16:11;0;50	29469;8	71673;0;0;54;
$GPXUP;3949;08:16:12;0;50	29484;8	71684;0;0;56;
$GPXUP;3949;08:16:13;0;50	29496;8	71697;0;0;56;
$GPXUP;3949;08:16:14;0;50	29507;8	71715;0;0;56;
$GPXUP;3949;08:16:15;0;50	29515;8	71734;0;0;54;
$GPXUP;3949;08:16:16;0;50	29522;8	71752;0;0;50;
$GPXUP;3949;08:16:17;0;50	29529;8	71767;0;0;47;
$GPXUP;3949;08:16:18;0;50	29536;8	71783;0;0;48;
$GPXUP;3949;08:16:19;0;50	29542;8	718;0;0;50;
$GPXUP;3949;08:16:20;0;50	29542;8	71821;0;0;51;
$GPXUP;3949;08:16:21;0;50	29533;8	71842;0;0;53;
$GPXUP;3949;08:16:22;0;50	29519;8	71858;0;0;59;
$GPXUP;3949;08:16:23;0;50	29501;8	71868;0;0;64;
$GPXUP;3949;08:16:24;0;50	29483;8	71874;0;0;65;
$GPXUP;3949;08:16:25;0;50	29464;8	71872;0;0;69;
$GPXUP;3949;08:16:26;0;50	29446;8	7186;0;0;71;
$GPXUP;3949;08:16:27;0;50	29432;8	7184;0;0;70;
$GPXUP;3949;08:16:28;0;50	29424;8	71814;0;0;68;
$GPXUP;3949;08:16:29;0;50	29418;8	71786;0;0;66;
$GPXUP;3949;08:16:30;0;50	29416;8	7176;0;0;64;
$GPXUP;3949;08:16:31;0;50	29413;8	71734;0;0;65;
$GPXUP;3949;08:16:32;0;50	29412;8	71709;0;0;61;
$GPXUP;3949;08:16:33;0;50	29414;8	71686;0;0;57;
$GPXUP;3949;08:16:34;0;50	29421;8	71667;0;0;53;
$GPXUP;3949;08:16:35;0;50	29429;8	7165;0;0;54;
$GPXUP;3949;08:16:36;0;50	2944;8	71637;0;0;52;
$GPXUP;3949;08:16:37;0;50	29452;8	71629;0;0;50;
$GPXUP;3949;08:16:38;0;50	29465;8	71623;0;0;51;
$GPXUP;3949;08:16:39;0;50	29477;8	71614;0;0;53;
$GPXUP;3949;08:16:40;0;50	29489;8	71603;0;0;53;
$GPXUP;3949;08:16:41;0;50	295;8	71593;0;0;51;
$GPXUP;3949;08:16:42;0;50	29511;8	71581;0;0;51;
$GPXUP;3949;08:16:43;0;50	29518;8	71565;0;0;51;
$GPXUP;3949;08:16:44;0;50	2952;8	71543;0;0;55;
$GPXUP;3949;08:16:45;0;50	29516;8	71518;0;0;60;
$GPXUP;3949;08:16:46;0;50	29506;8	71494;0;0;63;
$GPXUP;3949;08:16:47;0;50	29495;8	71473;0;0;66;
$GPXUP;3949;08:16:48;0;50	29486;8	71451;0;0;64;
$GPXUP;3949;08:16:49;0;50	2948;8	71428;0;0;62;
$GPXUP;3949;08:16:50;0;50	2948;8	71404;0;0;58;
$GPXUP;3949;08:16:51;0;50	29485;8	71382;0;0;56;
$GPXUP;3949;08:16:52;0;50	29496;8	71364;0;0;54;
$GPXUP;3949;08:16:53;0;50	29507;8	71352;0;0;51;
$GPXUP;3949;08:16:54;0;50	2952;8	71346;0;0;51;
$GPXUP;3949;08:16:55;0;50	29535;8	71345;0;0;53;
$GPXUP;3949;08:16:56;0;50	29549;8	71351;0;0;53;
$GPXUP;3949;08:16:57;0;50	29562;8	71365;0;0;58;
$GPXUP;3949;08:16:58;0;50	29571;8	71386;0;0;57;
$GPXUP;3949;08:16:59;0;50	29574;8	71412;0;0;59;
$GPXUP;3949;08:17:00;0;50	29571;8	71439;0;0;55;
$GPXUP;3949;08:17:01;0;50	2956;8	71462;0;0;59;
$GPXUP;3949;08:17:02;0;50	29543;8	71479;0;0;65;
$GPXUP;3949;08:17:03;0;50	29523;8	71488;0;0;70;
$GPXUP;3949;08:17:04;0;50	29504;8	71494;0;0;72;
$GPXUP;3949;08:17:05;0;50	29485;8	715;0;0;72;
$GPXUP;3949;08:17:06;0;50	29466;8	71502;0;0;72;
$GPXUP;3949;08:17:07;0;50	29448;8	71497;0;0;73;
$GPXUP;3949;08:17:08;0;50	29432;8	71485;0;0;68;
$GPXUP;3949;08:17:09;0;50	29423;8	71462;0;0;64;
$GPXUP;3949;08:17:10;0;50	29418;8	71434;0;0;63;
$GPXUP;3949;08:17:11;0;50	29418;8	71408;0;0;60;
$GPXUP;3949;08:17:12;0;50	29419;8	71383;0;0;59;
$GPXUP;3949;08:17:13;0;50	29418;8	71358;0;0;61;
$GPXUP;3949;08:17:14;0;50	29414;8	71334;0;0;65;
$GPXUP;3949;08:17:15;0;50	29405;8	71312;0;0;62;
$GPXUP;3949;08:17:16;0;50	29391;8	71294;0;0;68;
$GPXUP;3949;08:17:17;0;50	29374;8	71282;0;0;69;
$GPXUP;3949;08:17:18;0;50	29359;8	71268;0;0;70;
$GPXUP;3949;08:17:19;0;50	29345;8	7125;0;0;69;
$GPXUP;3949;08:17:20;0;50	29335;8	71229;0;0;69;
$GPXUP;3949;08:17:21;0;50	29327;8	71205;0;0;69;
$GPXUP;3949;08:17:22;0;50	29321;8	7118;0;0;68;
$GPXUP;3949;08:17:23;0;50	29316;8	71154;0;0;68;
$GPXUP;3949;08:17:24;0;50	29308;8	7113;0;0;68;
$GPXUP;3949;08:17:25;0;50	29296;8	7111;0;0;70;
$GPXUP;3949;08:17:26;0;50	29281;8	71096;0;0;69;
$GPXUP;3949;08:17:27;0;50	29262;8	71091;0;0;69;
$GPXUP;3949;08:17:28;0;50	29242;8	71097;0;0;72;
$GPXUP;3949;08:17:29;0;50	29222;8	71111;0;0;75;
$GPXUP;3949;08:17:30;0;50	29208;8	7113;0;0;71;
$GPXUP;3949;08:17:31;0;50	29199;8	71156;0;0;66;
$GPXUP;3949;08:17:32;0;50	29195;8	71182;0;0;65;
$GPXUP;3949;08:17:33;0;50	29194;8	71207;0;0;60;
$GPXUP;3949;08:17:34;0;50	29193;8	7123;0;0;58;
$GPXUP;3949;08:17:35;0;50	29193;8	71253;0;0;56;
$GPXUP;3949;08:17:36;0;50	29197;8	71274;0;0;51;
$GPXUP;3949;08:17:37;0;50	29206;8	71291;0;0;52;
$GPXUP;3949;08:17:38;0;50	29214;8	71308;0;0;55;
$GPXUP;3949;08:17:39;0;50	2922;8	71328;0;0;55;
$GPXUP;3949;08:17:40;0;50	29223;8	7135;0;0;56;
$GPXUP;3949;08:17:41;0;50	29221;8	71372;0;0;55;
$GPXUP;3949;08:17:42;0;50	29214;8	71393;0;0;56;
$GPXUP;3949;08:17:43;0;50	29204;8	71411;0;0;58;
$GPXUP;3949;08:17:44;0;50	29192;8	71424;0;0;57;
$GPXUP;3949;08:17:45;0;50	29176;8	7143;0;0;57;
$GPXUP;3949;08:17:46;0;50	2916;8	71428;0;0;62;
$GPXUP;3949;08:17:47;0;50	29143;8	71419;0;0;65;
$GPXUP;3949;08:17:48;0;50	29128;8	71404;0;0;63;
$GPXUP;3949;08:17:49;0;50	29118;8	71384;0;0;61;
$GPXUP;3949;08:17:50;0;50	29113;8	7136;0;0;60;
$GPXUP;3949;08:17:51;0;50	29112;8	71336;0;0;56;
$GPXUP;3949;08:17:52;0;50	29115;8	71313;0;0;52;
$GPXUP;3949;08:17:53;0;50	29122;8	71294;0;0;52;
$GPXUP;3949;08:17:54;0;50	29132;8	71281;0;0;46;
$GPXUP;3949;08:17:55;0;50	29146;8	71279;0;0;44;
$GPXUP;3949;08:17:56;0;50	2916;8	71284;0;0;50;
$GPXUP;3949;08:17:57;0;50	29174;8	7129;0;0;51;
$GPXUP;3949;08:17:58;0;50	29187;8	71299;0;0;52;
$GPXUP;3949;08:17:59;0;50	29197;8	71314;0;0;53;
$GPXUP;3949;08:18:00;0;50	29205;8	71332;0;0;55;
$GPXUP;3949;08:18:01;0;50	29213;8	71351;0;0;55;
$GPXUP;3949;08:18:02;0;50	2922;8	7137;0;0;55;
$GPXUP;3949;08:18:03;0;50	29221;8	71392;0;0;54;
$GPXUP;3949;08:18:04;0;50	29213;8	71415;0;0;54;
$GPXUP;3949;08:18:05;0;50	29199;8	71435;0;0;64;
$GPXUP;3949;08:18:06;0;50	29186;8	71455;0;0;64;
$GPXUP;3949;08:18:07;0;50	29174;8	71474;0;0;63;
$GPXUP;3949;08:18:08;0;50	29162;8	71491;0;0;63;
$GPXUP;3949;08:18:09;0;50	29148;8	71504;0;0;64;
$GPXUP;3949;08:18:10;0;50	29131;8	71512;0;0;63;
$GPXUP;3949;08:18:11;0;50	29114;8	7151;0;0;64;
$GPXUP;3949;08:18:12;0;50	29097;8	71498;0;0;67;
$GPXUP;3949;08:18:13;0;50	29083;8	71479;0;0;66;
$GPXUP;3949;08:18:14;0;50	29075;8	71455;0;0;65;
$GPXUP;3949;08:18:15;0;50	29071;8	71428;0;0;64;
$GPXUP;3949;08:18:16;0;50	29071;8	71402;0;0;62;
$GPXUP;3949;08:18:17;0;50	29071;8	71377;0;0;64;
$GPXUP;3949;08:18:18;0;50	29069;8	71352;0;0;64;
$GPXUP;3949;08:18:19;0;50	29062;8	71328;0;0;65;
$GPXUP;3949;08:18:20;0;50	29053;8	71306;0;0;67;
$GPXUP;3949;08:18:21;0;50	29042;8	71285;0;0;67;
$GPXUP;3949;08:18:22;0;50	29032;8	71265;0;0;66;
$GPXUP;3949;08:18:23;0;50	2902;8	71246;0;0;66;
$GPXUP;3949;08:18:24;0;50	29008;8	71229;0;0;68;
$GPXUP;3949;08:18:25;0;50	28993;8	71213;0;0;70;
$GPXUP;3949;08:18:26;0;50	28979;8	71198;0;0;70;
$GPXUP;3949;08:18:27;0;50	28963;8	71184;0;0;73;
$GPXUP;3949;08:18:28;0;50	28945;8	71171;0;0;78;
$GPXUP;3949;08:18:29;0;50	28929;8	71154;0;0;78;
$GPXUP;3949;08:18:30;0;50	28915;8	71132;0;0;78;
$GPXUP;3949;08:18:31;0;50	289;8	71112;0;0;79;
$GPXUP;3949;08:18:32;0;50	28883;8	71097;0;0;75;
$GPXUP;3949;08:18:33;0;50	28865;8	71089;0;0;73;
$GPXUP;3949;08:18:34;0;50	28844;8	71094;0;0;73;
$GPXUP;3949;08:18:35;0;50	28826;8	71109;0;0;74;
$GPXUP;3949;08:18:36;0;50	28811;8	71129;0;0;73;
$GPXUP;3949;08:18:37;0;50	28797;8	71152;0;0;73;
$GPXUP;3949;08:18:38;0;50	28785;8	71173;0;0;72;
$GPXUP;3949;08:18:39;0;50	28772;8	71193;0;0;72;
$GPXUP;3949;08:18:40;0;50	28758;8	71212;0;0;71;
$GPXUP;3949;08:18:41;0;50	28744;8	71229;0;0;71;
$GPXUP;3949;08:18:42;0;50	28728;8	71244;0;0;73;
$GPXUP;3949;08:18:43;0;50	28711;8	71253;0;0;72;
$GPXUP;3949;08:18:44;0;50	28693;8	71257;0;0;72;
$GPXUP;3949;08:18:45;0;50	28675;8	71255;0;0;69;
$GPXUP;3949;08:18:46;0;50	28658;8	71246;0;0;71;
$GPXUP;3949;08:18:47;0;50	28641;8	71234;0;0;71;
$GPXUP;3949;08:18:48;0;50	28624;8	71224;0;0;71;
$GPXUP;3949;08:18:49;0;50	28607;8	71217;0;0;70;
$GPXUP;3949;08:18:50;0;50	28589;8	71217;0;0;70;
$GPXUP;3949;08:18:51;0;50	28572;8	71224;0;0;72;
$GPXUP;3949;08:18:52;0;50	28556;8	71239;0;0;72;
$GPXUP;3949;08:18:53;0;50	28541;8	71257;0;0;75;
$GPXUP;3949;08:18:54;0;50	28525;8	71274;0;0;76;
$GPXUP;3949;08:18:55;0;50	28508;8	71287;0;0;77;
$GPXUP;3949;08:18:56;0;50	28489;8	71295;0;0;77;
$GPXUP;3949;08:18:57;0;50	2847;8	71298;0;0;77;
$GPXUP;3949;08:18:58;0;50	28451;8	71297;0;0;75;
$GPXUP;3949;08:18:59;0;50	28433;8	71291;0;0;74;
$GPXUP;3949;08:19:00;0;50	28416;8	71278;0;0;73;
$GPXUP;3949;08:19:01;0;50	28401;8	71262;0;0;72;
$GPXUP;3949;08:19:02;0;50	28388;8	71242;0;0;71;
$GPXUP;3949;08:19:03;0;50	28379;8	71216;0;0;72;
$GPXUP;3949;08:19:04;0;50	28371;8	7119;0;0;73;
$GPXUP;3949;08:19:05;0;50	28362;8	71165;0;0;73;
$GPXUP;3949;08:19:06;0;50	28349;8	71143;0;0;74;
$GPXUP;3949;08:19:07;0;50	28334;8	71126;0;0;76;
$GPXUP;3949;08:19:08;0;50	28317;8	7111;0;0;79;
$GPXUP;3949;08:19:09;0;50	283;8	71093;0;0;79;
$GPXUP;3949;08:19:10;0;50	28284;8	71076;0;0;79;
$GPXUP;3949;08:19:11;0;50	28267;8	71059;0;0;78;
$GPXUP;3949;08:19:12;0;50	2825;8	71044;0;0;77;
$GPXUP;3949;08:19:13;0;50	28233;8	7103;0;0;77;
$GPXUP;3949;08:19:14;0;50	28216;8	71016;0;0;77;
$GPXUP;3949;08:19:15;0;50	28198;8	71005;0;0;77;
$GPXUP;3949;08:19:16;0;50	28179;8	70999;0;0;76;
$GPXUP;3949;08:19:17;0;50	28161;8	70999;0;0;72;
$GPXUP;3949;08:19:18;0;50	28144;8	71009;0;0;70;
$GPXUP;3949;08:19:19;0;50	28132;8	71029;0;0;66;
$GPXUP;3949;08:19:20;0;50	2812;8	71048;0;0;66;
$GPXUP;3949;08:19:21;0;50	28107;8	71064;0;0;65;
$GPXUP;3949;08:19:22;0;50	28092;8	71072;0;0;62;
$GPXUP;3949;08:19:23;0;50	28074;8	71072;0;0;67;
$GPXUP;3949;08:19:24;0;50	28054;8	71064;0;0;73;
$GPXUP;3949;08:19:25;0;50	28036;8	71055;0;0;74;
$GPXUP;3949;08:19:26;0;50	28019;8	71042;0;0;76;
$GPXUP;3949;08:19:27;0;50	28003;8	71023;0;0;79;
$GPXUP;3949;08:19:28;0;50	27988;8	71001;0;0;79;
$GPXUP;3949;08:19:29;0;50	27974;8	70979;0;0;78;
$GPXUP;3949;08:19:30;0;50	27961;8	70956;0;0;78;
$GPXUP;3949;08:19:31;0;50	27949;8	70932;0;0;77;
$GPXUP;3949;08:19:32;0;50	27934;8	70912;0;0;79;
$GPXUP;3949;08:19:33;0;50	27918;8	70894;0;0;80;
$GPXUP;3949;08:19:34;0;50	279;8	70879;0;0;80;
$GPXUP;3949;08:19:35;0;50	27882;8	70868;0;0;78;
$GPXUP;3949;08:19:36;0;50	27864;8	70858;0;0;77;
$GPXUP;3949;08:19:37;0;50	27845;8	70849;0;0;77;
$GPXUP;3949;08:19:38;0;50	27828;8	70838;0;0;77;
$GPXUP;3949;08:19:39;0;50	27812;8	70821;0;0;78;
$GPXUP;3949;08:19:40;0;50	27798;8	70799;0;0;78;
$GPXUP;3949;08:19:41;0;50	27784;8	70778;0;0;78;
$GPXUP;3949;08:19:42;0;50	27768;8	70761;0;0;77;
$GPXUP;3949;08:19:43;0;50	2775;8	70749;0;0;79;
$GPXUP;3949;08:19:44;0;50	27731;8	70738;0;0;79;
$GPXUP;3949;08:19:45;0;50	27713;8	70726;0;0;80;
$GPXUP;3949;08:19:46;0;50	27695;8	70712;0;0;79;
$GPXUP;3949;08:19:47;0;50	27677;8	70701;0;0;74;
$GPXUP;3949;08:19:48;0;50	27659;8	70697;0;0;73;
$GPXUP;3949;08:19:49;0;50	27638;8	707;0;0;79;
$GPXUP;3949;08:19:50;0;50	27618;8	70707;0;0;81;
$GPXUP;3949;08:19:51;0;50	27598;8	70716;0;0;81;
$GPXUP;3949;08:19:52;0;50	27579;8	70729;0;0;80;
$GPXUP;3949;08:19:53;0;50	2756;8	7074;0;0;80;
$GPXUP;3949;08:19:54;0;50	27541;8	70749;0;0;79;
$GPXUP;3949;08:19:55;0;50	27521;8	70754;0;0;79;
$GPXUP;3949;08:19:56;0;50	27502;8	70754;0;0;80;
$GPXUP;3949;08:19:57;0;50	27482;8	70748;0;0;79;
$GPXUP;3949;08:19:58;0;50	27464;8	70737;0;0;76;
$GPXUP;3949;08:19:59;0;50	27448;8	70722;0;0;77;
$GPXUP;3949;08:20:00;0;50	27432;8	70704;0;0;78;
$GPXUP;3949;08:20:01;0;50	27416;8	70686;0;0;78;
$GPXUP;3949;08:20:02;0;50	27399;8	70671;0;0;76;
$GPXUP;3949;08:20:03;0;50	27381;8	70662;0;0;72;
$GPXUP;3949;08:20:04;0;50	27362;8	70661;0;0;73;
$GPXUP;3949;08:20:05;0;50	27343;8	70665;0;0;75;
$GPXUP;3949;08:20:06;0;50	27325;8	70673;0;0;72;
$GPXUP;3949;08:20:07;0;50	27309;8	70684;0;0;71;
$GPXUP;3949;08:20:08;0;50	27292;8	70696;0;0;69;
$GPXUP;3949;08:20:09;0;50	27277;8	70706;0;0;67;
$GPXUP;3949;08:20:10;0;50	27262;8	70718;0;0;67;
$GPXUP;3949;08:20:11;0;50	27248;8	70732;0;0;67;
$GPXUP;3949;08:20:12;0;50	27234;8	70747;0;0;68;
$GPXUP;3949;08:20:13;0;50	27218;8	70759;0;0;69;
$GPXUP;3949;08:20:14;0;50	27202;8	70767;0;0;69;
$GPXUP;3949;08:20:15;0;50	27185;8	70772;0;0;67;
$GPXUP;3949;08:20:16;0;50	2717;8	7078;0;0;65;
$GPXUP;3949;08:20:17;0;50	27155;8	70792;0;0;65;
$GPXUP;3949;08:20:18;0;50	27141;8	70804;0;0;65;
$GPXUP;3949;08:20:19;0;50	27128;8	70817;0;0;61;
$GPXUP;3949;08:20:20;0;50	27116;8	70832;0;0;59;
$GPXUP;3949;08:20:21;0;50	27105;8	70847;0;0;60;
$GPXUP;3949;08:20:22;0;50	27092;8	70858;0;0;59;
$GPXUP;3949;08:20:23;0;50	27076;8	7086;0;0;62;
$GPXUP;3949;08:20:24;0;50	27059;8	70854;0;0;68;
$GPXUP;3949;08:20:25;0;50	27042;8	70843;0;0;71;
$GPXUP;3949;08:20:26;0;50	27025;8	7083;0;0;72;
$GPXUP;3949;08:20:27;0;50	2701;8	70813;0;0;73;
$GPXUP;3949;08:20:28;0;50	26994;8	70798;0;0;73;
$GPXUP;3949;08:20:29;0;50	26977;8	70786;0;0;72;
$GPXUP;3949;08:20:30;0;50	26959;8	7078;0;0;73;
$GPXUP;3949;08:20:31;0;50	26941;8	70778;0;0;74;
$GPXUP;3949;08:20:32;0;50	26922;8	70778;0;0;74;
$GPXUP;3949;08:20:33;0;50	26904;8	70778;0;0;74;
$GPXUP;3949;08:20:34;0;50	26885;8	70773;0;0;76;
$GPXUP;3949;08:20:35;0;50	26868;8	7076;0;0;76;
$GPXUP;3949;08:20:36;0;50	26856;8	70737;0;0;76;
$GPXUP;3949;08:20:37;0;50	26847;8	70707;0;0;78;
$GPXUP;3949;08:20:38;0;50	26838;8	7068;0;0;76;
$GPXUP;3949;08:20:39;0;50	26829;8	70653;0;0;74;
$GPXUP;3949;08:20:40;0;50	2682;8	70627;0;0;73;
$GPXUP;3949;08:20:41;0;50	2681;8	70603;0;0;73;
$GPXUP;3949;08:20:42;0;50	268;8	7058;0;0;73;
$GPXUP;3949;08:20:43;0;50	26788;8	70557;0;0;74;
$GPXUP;3949;08:20:44;0;50	26776;8	70536;0;0;76;
$GPXUP;3949;08:20:45;0;50	26763;8	70513;0;0;76;
$GPXUP;3949;08:20:46;0;50	26753;8	70488;0;0;75;
$GPXUP;3949;08:20:47;0;50	26744;8	70462;0;0;74;
$GPXUP;3949;08:20:48;0;50	26736;8	70436;0;0;73;
$GPXUP;3949;08:20:49;0;50	26727;8	70412;0;0;75;
$GPXUP;3949;08:20:50;0;50	26716;8	70387;0;0;75;
$GPXUP;3949;08:20:51;0;50	26704;8	70365;0;0;74;
$GPXUP;3949;08:20:52;0;50	2669;8	70346;0;0;75;
$GPXUP;3949;08:20:53;0;50	26674;8	70331;0;0;74;
$GPXUP;3949;08:20:54;0;50	26657;8	70319;0;0;73;
$GPXUP;3949;08:20:55;0;50	2664;8	70312;0;0;71;
$GPXUP;3949;08:20:56;0;50	26622;8	70307;0;0;72;
$GPXUP;3949;08:20:57;0;50	26604;8	70299;0;0;73;
$GPXUP;3949;08:20:58;0;50	26588;8	70286;0;0;73;
$GPXUP;3949;08:20:59;0;50	26574;8	7027;0;0;72;
$GPXUP;3949;08:21:00;0;50	2656;8	70251;0;0;72;
$GPXUP;3949;08:21:01;0;50	26548;8	70231;0;0;71;
$GPXUP;3949;08:21:02;0;50	26538;8	70209;0;0;70;
$GPXUP;3949;08:21:03;0;50	26528;8	70187;0;0;68;
$GPXUP;3949;08:21:04;0;50	26515;8	70168;0;0;71;
$GPXUP;3949;08:21:05;0;50	26501;8	7015;0;0;72;
$GPXUP;3949;08:21:06;0;50	26487;8	70135;0;0;70;
$GPXUP;3949;08:21:07;0;50	26474;8	70118;0;0;69;
$GPXUP;3949;08:21:08;0;50	26463;8	70097;0;0;68;
$GPXUP;3949;08:21:09;0;50	26456;8	70074;0;0;68;
$GPXUP;3949;08:21:10;0;50	26451;8	70048;0;0;67;
$GPXUP;3949;08:21:11;0;50	26448;8	70023;0;0;66;
$GPXUP;3949;08:21:12;0;50	26442;8	69999;0;0;67;
$GPXUP;3949;08:21:13;0;50	26432;8	69978;0;0;66;
$GPXUP;3949;08:21:14;0;50	2642;8	69958;0;0;71;
$GPXUP;3949;08:21:15;0;50	26408;8	69936;0;0;75;
$GPXUP;3949;08:21:16;0;50	26398;8	69911;0;0;76;
$GPXUP;3949;08:21:17;0;50	26389;8	69885;0;0;74;
$GPXUP;3949;08:21:18;0;50	26378;8	69862;0;0;72;
$GPXUP;3949;08:21:19;0;50	26366;8	69841;0;0;73;
$GPXUP;3949;08:21:20;0;50	26352;8	69822;0;0;75;
$GPXUP;3949;08:21:21;0;50	26337;8	69805;0;0;72;
$GPXUP;3949;08:21:22;0;50	26321;8	69793;0;0;70;
$GPXUP;3949;08:21:23;0;50	26304;8	69784;0;0;68;
$GPXUP;3949;08:21:24;0;50	26287;8	69778;0;0;68;
$GPXUP;3949;08:21:25;0;50	2627;8	6977;0;0;72;
$GPXUP;3949;08:21:26;0;50	26253;8	69764;0;0;72;
$GPXUP;3949;08:21:27;0;50	26235;8	69764;0;0;67;
$GPXUP;3949;08:21:28;0;50	26219;8	69771;0;0;66;
$GPXUP;3949;08:21:29;0;50	26202;8	69787;0;0;76;
$GPXUP;3949;08:21:30;0;50	26186;8	69807;0;0;77;
$GPXUP;3949;08:21:31;0;50	26173;8	6983;0;0;74;
$GPXUP;3949;08:21:32;0;50	26161;8	69852;0;0;71;
$GPXUP;3949;08:21:33;0;50	2615;8	69873;0;0;66;
$GPXUP;3949;08:21:34;0;50	26138;8	69892;0;0;65;
$GPXUP;3949;08:21:35;0;50	26126;8	6991;0;0;66;
$GPXUP;3949;08:21:36;0;50	26116;8	6993;0;0;63;
$GPXUP;3949;08:21:37;0;50	26109;8	69953;0;0;66;
$GPXUP;3949;08:21:38;0;50	26105;8	69979;0;0;64;
$GPXUP;3949;08:21:39;0;50	26102;8	70003;0;0;60;
$GPXUP;3949;08:21:40;0;50	261;8	70026;0;0;58;
$GPXUP;3949;08:21:41;0;50	26097;8	70048;0;0;57;
$GPXUP;3949;08:21:42;0;50	26092;8	70069;0;0;57;
$GPXUP;3949;08:21:43;0;50	26085;8	70088;0;0;57;
$GPXUP;3949;08:21:44;0;50	26076;8	70105;0;0;58;
$GPXUP;3949;08:21:45;0;50	26064;8	7012;0;0;60;
$GPXUP;3949;08:21:46;0;50	26054;8	70136;0;0;59;
$GPXUP;3949;08:21:47;0;50	26046;8	70156;0;0;59;
$GPXUP;3949;08:21:48;0;50	26041;8	70178;0;0;58;
$GPXUP;3949;08:21:49;0;50	26044;8	70198;0;0;50;
$GPXUP;3949;08:21:50;0;50	26058;8	70214;0;0;53;
$GPXUP;3949;08:21:51;0;50	26078;8	70222;0;0;62;
$GPXUP;3949;08:21:52;0;50	26098;8	7022;0;0;66;
$GPXUP;3949;08:21:53;0;50	26114;8	70201;0;0;70;
$GPXUP;3949;08:21:54;0;50	26124;8	70172;0;0;70;
$GPXUP;3949;08:21:55;0;50	26134;8	70146;0;0;72;
$GPXUP;3949;08:21:56;0;50	26145;8	70122;0;0;69;
$GPXUP;3949;08:21:57;0;50	26164;8	70107;0;0;77;
$GPXUP;3949;08:21:58;0;50	26188;8	70103;0;0;86;
$GPXUP;3949;08:21:59;0;50	2621;8	70112;0;0;85;
$GPXUP;3949;08:22:00;0;50	26226;8	70132;0;0;78;
$GPXUP;3949;08:22:01;0;50	26233;8	70157;0;0;65;
$GPXUP;3949;08:22:02;0;50	26226;8	70187;0;0;50;
$GPXUP;3949;08:22:03;0;50	26209;8	70212;0;0;56;
$GPXUP;3949;08:22:04;0;50	26188;8	7023;0;0;69;
$GPXUP;3949;08:22:05;0;50	26167;8	70236;0;0;69;
$GPXUP;3949;08:22:06;0;50	26146;8	70231;0;0;70;
$GPXUP;3949;08:22:07;0;50	26126;8	70218;0;0;74;
$GPXUP;3949;08:22:08;0;50	26109;8	70205;0;0;72;
$GPXUP;3949;08:22:09;0;50	26091;8	70194;0;0;72;
$GPXUP;3949;08:22:10;0;50	26073;8	70188;0;0;71;
$GPXUP;3949;08:22:11;0;50	26055;8	70187;0;0;69;
$GPXUP;3949;08:22:12;0;50	26038;8	70193;0;0;67;
$GPXUP;3949;08:22:13;0;50	26024;8	70208;0;0;68;
$GPXUP;3949;08:22:14;0;50	26014;8	7023;0;0;65;
$GPXUP;3949;08:22:15;0;50	26006;8	70252;0;0;64;
$GPXUP;3949;08:22:16;0;50	25995;8	70272;0;0;65;
$GPXUP;3949;08:22:17;0;50	25982;8	70287;0;0;64;
$GPXUP;3949;08:22:18;0;50	25967;8	70297;0;0;64;
$GPXUP;3949;08:22:19;0;50	2595;8	70304;0;0;66;
$GPXUP;3949;08:22:20;0;50	25935;8	70314;0;0;63;
$GPXUP;3949;08:22:21;0;50	25921;8	70323;0;0;61;
$GPXUP;3949;08:22:22;0;50	25908;8	70335;0;0;60;
$GPXUP;3949;08:22:23;0;50	25894;8	70347;0;0;63;
$GPXUP;3949;08:22:24;0;50	2588;8	70361;0;0;66;
$GPXUP;3949;08:22:25;0;50	25868;8	70378;0;0;65;
$GPXUP;3949;08:22:26;0;50	25858;8	70397;0;0;63;
$GPXUP;3949;08:22:27;0;50	25848;8	70416;0;0;63;
$GPXUP;3949;08:22:28;0;50	25836;8	70433;0;0;65;
$GPXUP;3949;08:22:29;0;50	25821;8	70446;0;0;69;
$GPXUP;3949;08:22:30;0;50	25805;8	70458;0;0;71;
$GPXUP;3949;08:22:31;0;50	2579;8	70472;0;0;69;
$GPXUP;3949;08:22:32;0;50	25778;8	70491;0;0;66;
$GPXUP;3949;08:22:33;0;50	25768;8	70511;0;0;66;
$GPXUP;3949;08:22:34;0;50	25755;8	70528;0;0;67;
$GPXUP;3949;08:22:35;0;50	25741;8	70542;0;0;66;
$GPXUP;3949;08:22:36;0;50	25728;8	70555;0;0;62;
$GPXUP;3949;08:22:37;0;50	25717;8	70571;0;0;60;
$GPXUP;3949;08:22:38;0;50	2571;8	70591;0;0;57;
$GPXUP;3949;08:22:39;0;50	25704;8	7061;0;0;56;
$GPXUP;3949;08:22:40;0;50	25696;8	70629;0;0;57;
$GPXUP;3949;08:22:41;0;50	25687;8	70646;0;0;58;
$GPXUP;3949;08:22:42;0;50	25674;8	70658;0;0;60;
$GPXUP;3949;08:22:43;0;50	25658;8	70665;0;0;65;
$GPXUP;3949;08:22:44;0;50	25642;8	70669;0;0;67;
$GPXUP;3949;08:22:45;0;50	25624;8	70668;0;0;69;
$GPXUP;3949;08:22:46;0;50	25607;8	70666;0;0;68;
$GPXUP;3949;08:22:47;0;50	2559;8	70667;0;0;66;
$GPXUP;3949;08:22:48;0;50	25574;8	70674;0;0;67;
$GPXUP;3949;08:22:49;0;50	2556;8	70687;0;0;69;
$GPXUP;3949;08:22:50;0;50	25546;8	70702;0;0;68;
$GPXUP;3949;08:22:51;0;50	25531;8	70716;0;0;67;
$GPXUP;3949;08:22:52;0;50	25515;8	70725;0;0;67;
$GPXUP;3949;08:22:53;0;50	25497;8	70727;0;0;73;
$GPXUP;3949;08:22:54;0;50	25478;8	70726;0;0;73;
$GPXUP;3949;08:22:55;0;50	2546;8	70728;0;0;71;
$GPXUP;3949;08:22:56;0;50	25442;8	70732;0;0;71;
$GPXUP;3949;08:22:57;0;50	25424;8	70734;0;0;74;
$GPXUP;3949;08:22:58;0;50	25406;8	70735;0;0;73;
$GPXUP;3949;08:22:59;0;50	25388;8	70741;0;0;73;
$GPXUP;3949;08:23:00;0;50	25372;8	70753;0;0;72;
$GPXUP;3949;08:23:01;0;50	25355;8	70763;0;0;72;
$GPXUP;3949;08:23:02;0;50	25337;8	70769;0;0;74;
$GPXUP;3949;08:23:03;0;50	25319;8	70775;0;0;73;
$GPXUP;3949;08:23:04;0;50	25302;8	70786;0;0;75;
$GPXUP;3949;08:23:05;0;50	25285;8	708;0;0;73;
$GPXUP;3949;08:23:06;0;50	25269;8	70812;0;0;73;
$GPXUP;3949;08:23:07;0;50	25251;8	70819;0;0;74;
$GPXUP;3949;08:23:08;0;50	25234;8	70828;0;0;72;
$GPXUP;3949;08:23:09;0;50	25218;8	70841;0;0;72;
$GPXUP;3949;08:23:10;0;50	25203;8	70856;0;0;70;
$GPXUP;3949;08:23:11;0;50	25187;8	70868;0;0;71;
$GPXUP;3949;08:23:12;0;50	2517;8	70876;0;0;72;
$GPXUP;3949;08:23:13;0;50	25153;8	70884;0;0;72;
$GPXUP;3949;08:23:14;0;50	25137;8	70896;0;0;69;
$GPXUP;3949;08:23:15;0;50	25123;8	70911;0;0;67;
$GPXUP;3949;08:23:16;0;50	25111;8	70928;0;0;65;
$GPXUP;3949;08:23:17;0;50	25098;8	70944;0;0;65;
$GPXUP;3949;08:23:18;0;50	25084;8	70955;0;0;62;
$GPXUP;3949;08:23:19;0;50	25069;8	7096;0;0;64;
$GPXUP;3949;08:23:20;0;50	25052;8	70961;0;0;66;
$GPXUP;3949;08:23:21;0;50	25036;8	70962;0;0;67;
$GPXUP;3949;08:23:22;0;50	25018;8	7096;0;0;69;
$GPXUP;3949;08:23:23;0;50	25001;8	70954;0;0;72;
$GPXUP;3949;08:23:24;0;50	24986;8	70939;0;0;72;
$GPXUP;3949;08:23:25;0;50	24972;8	70919;0;0;72;
$GPXUP;3949;08:23:26;0;50	24959;8	70898;0;0;71;
$GPXUP;3949;08:23:27;0;50	24946;8	70879;0;0;69;
$GPXUP;3949;08:23:28;0;50	24933;8	70863;0;0;66;
$GPXUP;3949;08:23:29;0;50	24918;8	70853;0;0;60;
$GPXUP;3949;08:23:30;0;50	24903;8	70852;0;0;58;
$GPXUP;3949;08:23:31;0;50	24888;8	7086;0;0;60;
$GPXUP;3949;08:23:32;0;50	24872;8	7087;0;0;64;
$GPXUP;3949;08:23:33;0;50	24857;8	7088;0;0;65;
$GPXUP;3949;08:23:34;0;50	24841;8	70886;0;0;65;
$GPXUP;3949;08:23:35;0;50	24825;8	70889;0;0;64;
$GPXUP;3949;08:23:36;0;50	24809;8	70893;0;0;62;
$GPXUP;3949;08:23:37;0;50	24795;8	70902;0;0;63;
$GPXUP;3949;08:23:38;0;50	2478;8	70914;0;0;64;
$GPXUP;3949;08:23:39;0;50	24766;8	70924;0;0;65;
$GPXUP;3949;08:23:40;0;50	2475;8	70929;0;0;67;
$GPXUP;3949;08:23:41;0;50	24733;8	70932;0;0;66;
$GPXUP;3949;08:23:42;0;50	24717;8	70937;0;0;64;
$GPXUP;3949;08:23:43;0;50	24703;8	70948;0;0;65;
$GPXUP;3949;08:23:44;0;50	24688;8	7096;0;0;67;
$GPXUP;3949;08:23:45;0;50	24672;8	70972;0;0;70;
$GPXUP;3949;08:23:46;0;50	24657;8	70984;0;0;71;
$GPXUP;3949;08:23:47;0;50	24642;8	71;0;0;72;
$GPXUP;3949;08:23:48;0;50	24627;8	71016;0;0;72;
$GPXUP;3949;08:23:49;0;50	24611;8	71029;0;0;73;
$GPXUP;3949;08:23:50;0;50	24594;8	71037;0;0;74;
$GPXUP;3949;08:23:51;0;50	24576;8	71046;0;0;72;
$GPXUP;3949;08:23:52;0;50	2456;8	71059;0;0;72;
$GPXUP;3949;08:23:53;0;50	24544;8	71072;0;0;74;
$GPXUP;3949;08:23:54;0;50	24526;8	71081;0;0;75;
$GPXUP;3949;08:23:55;0;50	24507;8	71084;0;0;76;
$GPXUP;3949;08:23:56;0;50	24488;8	71086;0;0;74;
$GPXUP;3949;08:23:57;0;50	2447;8	7109;0;0;73;
$GPXUP;3949;08:23:58;0;50	24452;8	71097;0;0;75;
$GPXUP;3949;08:23:59;0;50	24434;8	71103;0;0;75;
$GPXUP;3949;08:24:00;0;50	24416;8	71112;0;0;72;
$GPXUP;3949;08:24:01;0;50	244;8	71123;0;0;72;
$GPXUP;3949;08:24:02;0;50	24382;8	71132;0;0;73;
$GPXUP;3949;08:24:03;0;50	24366;8	71143;0;0;71;
$GPXUP;3949;08:24:04;0;50	2435;8	71158;0;0;73;
$GPXUP;3949;08:24:05;0;50	24336;8	71174;0;0;72;
$GPXUP;3949;08:24:06;0;50	24321;8	7119;0;0;72;
$GPXUP;3949;08:24:07;0;50	24305;8	71204;0;0;72;
$GPXUP;3949;08:24:08;0;50	24289;8	71216;0;0;72;
$GPXUP;3949;08:24:09;0;50	24273;8	71229;0;0;70;
$GPXUP;3949;08:24:10;0;50	2426;8	71246;0;0;71;
$GPXUP;3949;08:24:11;0;50	24247;8	71265;0;0;70;
$GPXUP;3949;08:24:12;0;50	24233;8	71282;0;0;69;
$GPXUP;3949;08:24:13;0;50	24218;8	71294;0;0;72;
$GPXUP;3949;08:24:14;0;50	242;8	71303;0;0;73;
$GPXUP;3949;08:24:15;0;50	24182;8	7131;0;0;75;
$GPXUP;3949;08:24:16;0;50	24165;8	7132;0;0;70;
$GPXUP;3949;08:24:17;0;50	24151;8	71333;0;0;67;
$GPXUP;3949;08:24:18;0;50	24138;8	71351;0;0;66;
$GPXUP;3949;08:24:19;0;50	24126;8	71368;0;0;66;
$GPXUP;3949;08:24:20;0;50	24112;8	7138;0;0;67;
$GPXUP;3949;08:24:21;0;50	24098;8	71394;0;0;65;
$GPXUP;3949;08:24:22;0;50	24086;8	7141;0;0;63;
$GPXUP;3949;08:24:23;0;50	24077;8	7143;0;0;61;
$GPXUP;3949;08:24:24;0;50	24069;8	7145;0;0;60;
$GPXUP;3949;08:24:25;0;50	24061;8	7147;0;0;58;
$GPXUP;3949;08:24:26;0;50	24054;8	71489;0;0;58;
$GPXUP;3949;08:24:27;0;50	24044;8	71506;0;0;58;
$GPXUP;3949;08:24:28;0;50	24032;8	71518;0;0;60;
$GPXUP;3949;08:24:29;0;50	24017;8	71526;0;0;63;
$GPXUP;3949;08:24:30;0;50	24002;8	71528;0;0;63;
$GPXUP;3949;08:24:31;0;50	23986;8	71526;0;0;61;
$GPXUP;3949;08:24:32;0;50	23971;8	71515;0;0;62;
$GPXUP;3949;08:24:33;0;50	23959;8	71498;0;0;64;
$GPXUP;3949;08:24:34;0;50	23948;8	71476;0;0;68;
$GPXUP;3949;08:24:35;0;50	23938;8	71452;0;0;70;
$GPXUP;3949;08:24:36;0;50	23926;8	71432;0;0;69;
$GPXUP;3949;08:24:37;0;50	23913;8	71415;0;0;67;
$GPXUP;3949;08:24:38;0;50	23898;8	71403;0;0;66;
$GPXUP;3949;08:24:39;0;50	23883;8	71396;0;0;65;
$GPXUP;3949;08:24:40;0;50	23866;8	71391;0;0;68;
$GPXUP;3949;08:24:41;0;50	2385;8	71386;0;0;68;
$GPXUP;3949;08:24:42;0;50	23833;8	71382;0;0;63;
$GPXUP;3949;08:24:43;0;50	23818;8	71384;0;0;61;
$GPXUP;3949;08:24:44;0;50	23805;8	71396;0;0;60;
$GPXUP;3949;08:24:45;0;50	23794;8	71412;0;0;59;
$GPXUP;3949;08:24:46;0;50	23781;8	71425;0;0;62;
$GPXUP;3949;08:24:47;0;50	23766;8	71434;0;0;63;
$GPXUP;3949;08:24:48;0;50	2375;8	71436;0;0;65;
$GPXUP;3949;08:24:49;0;50	23733;8	71432;0;0;70;
$GPXUP;3949;08:24:50;0;50	23716;8	71424;0;0;74;
$GPXUP;3949;08:24:51;0;50	23699;8	7141;0;0;75;
$GPXUP;3949;08:24:52;0;50	23684;8	71392;0;0;74;
$GPXUP;3949;08:24:53;0;50	2367;8	71372;0;0;72;
$GPXUP;3949;08:24:54;0;50	23656;8	71355;0;0;72;
$GPXUP;3949;08:24:55;0;50	2364;8	71342;0;0;72;
$GPXUP;3949;08:24:56;0;50	23623;8	71331;0;0;72;
$GPXUP;3949;08:24:57;0;50	23607;8	7132;0;0;72;
$GPXUP;3949;08:24:58;0;50	23591;8	71308;0;0;71;
$GPXUP;3949;08:24:59;0;50	23576;8	71293;0;0;68;
$GPXUP;3949;08:25:00;0;50	23564;8	71276;0;0;68;
$GPXUP;3949;08:25:01;0;50	2355;8	71259;0;0;68;
$GPXUP;3949;08:25:02;0;50	23535;8	71248;0;0;67;
$GPXUP;3949;08:25:03;0;50	23519;8	7124;0;0;69;
$GPXUP;3949;08:25:04;0;50	23502;8	71234;0;0;68;
$GPXUP;3949;08:25:05;0;50	23486;8	71229;0;0;69;
$GPXUP;3949;08:25:06;0;50	23469;8	71224;0;0;70;
$GPXUP;3949;08:25:07;0;50	23451;8	71222;0;0;72;
$GPXUP;3949;08:25:08;0;50	23433;8	71227;0;0;72;
$GPXUP;3949;08:25:09;0;50	23416;8	71238;0;0;73;
$GPXUP;3949;08:25:10;0;50	234;8	71252;0;0;73;
$GPXUP;3949;08:25:11;0;50	23384;8	71266;0;0;69;
$GPXUP;3949;08:25:12;0;50	2337;8	7128;0;0;66;
$GPXUP;3949;08:25:13;0;50	23356;8	71294;0;0;64;
$GPXUP;3949;08:25:14;0;50	23342;8	71308;0;0;63;
$GPXUP;3949;08:25:15;0;50	23328;8	7132;0;0;63;
$GPXUP;3949;08:25:16;0;50	23314;8	71329;0;0;64;
$GPXUP;3949;08:25:17;0;50	23298;8	71337;0;0;64;
$GPXUP;3949;08:25:18;0;50	23284;8	71348;0;0;64;
$GPXUP;3949;08:25:19;0;50	2327;8	7136;0;0;65;
$GPXUP;3949;08:25:20;0;50	23255;8	7137;0;0;66;
$GPXUP;3949;08:25:21;0;50	23239;8	71378;0;0;66;
$GPXUP;3949;08:25:22;0;50	23223;8	71386;0;0;66;
$GPXUP;3949;08:25:23;0;50	23207;8	71394;0;0;68;
$GPXUP;3949;08:25:24;0;50	23191;8	71401;0;0;69;
$GPXUP;3949;08:25:25;0;50	23174;8	71409;0;0;69;
$GPXUP;3949;08:25:26;0;50	23157;8	71413;0;0;69;
$GPXUP;3949;08:25:27;0;50	2314;8	71414;0;0;69;
$GPXUP;3949;08:25:28;0;50	23122;8	71413;0;0;68;
$GPXUP;3949;08:25:29;0;50	23106;8	71411;0;0;68;
$GPXUP;3949;08:25:30;0;50	23088;8	71409;0;0;68;
$GPXUP;3949;08:25:31;0;50	23072;8	71406;0;0;69;
$GPXUP;3949;08:25:32;0;50	23055;8	714;0;0;70;
$GPXUP;3949;08:25:33;0;50	23038;8	7139;0;0;70;
$GPXUP;3949;08:25:34;0;50	23022;8	71381;0;0;69;
$GPXUP;3949;08:25:35;0;50	23005;8	71376;0;0;67;
$GPXUP;3949;08:25:36;0;50	22988;8	71375;0;0;68;
$GPXUP;3949;08:25:37;0;50	22971;8	71371;0;0;68;
$GPXUP;3949;08:25:38;0;50	22955;8	71364;0;0;71;
$GPXUP;3949;08:25:39;0;50	22937;8	71356;0;0;73;
$GPXUP;3949;08:25:40;0;50	22919;8	71351;0;0;75;
$GPXUP;3949;08:25:41;0;50	22901;8	71345;0;0;75;
$GPXUP;3949;08:25:42;0;50	22884;8	71334;0;0;75;
$GPXUP;3949;08:25:43;0;50	22867;8	7132;0;0;75;
$GPXUP;3949;08:25:44;0;50	2285;8	71308;0;0;73;
$GPXUP;3949;08:25:45;0;50	22834;8	71296;0;0;72;
$GPXUP;3949;08:25:46;0;50	22818;8	71286;0;0;69;
$GPXUP;3949;08:25:47;0;50	22801;8	71282;0;0;67;
$GPXUP;3949;08:25:48;0;50	22784;8	71284;0;0;66;
$GPXUP;3949;08:25:49;0;50	22767;8	71289;0;0;68;
$GPXUP;3949;08:25:50;0;50	2275;8	71293;0;0;68;
$GPXUP;3949;08:25:51;0;50	22733;8	71292;0;0;69;
$GPXUP;3949;08:25:52;0;50	22717;8	71287;0;0;67;
$GPXUP;3949;08:25:53;0;50	22701;8	71279;0;0;68;
$GPXUP;3949;08:25:54;0;50	22684;8	71271;0;0;70;
$GPXUP;3949;08:25:55;0;50	22667;8	71266;0;0;71;
$GPXUP;3949;08:25:56;0;50	2265;8	71262;0;0;70;
$GPXUP;3949;08:25:57;0;50	22632;8	71262;0;0;68;
$GPXUP;3949;08:25:58;0;50	22616;8	71264;0;0;65;
$GPXUP;3949;08:25:59;0;50	226;8	71269;0;0;63;
$GPXUP;3949;08:26:00;0;50	22584;8	71274;0;0;64;
$GPXUP;3949;08:26:01;0;50	22569;8	71276;0;0;64;
$GPXUP;3949;08:26:02;0;50	22553;8	71272;0;0;64;
$GPXUP;3949;08:26:03;0;50	22538;8	71261;0;0;67;
$GPXUP;3949;08:26:04;0;50	22522;8	7125;0;0;69;
$GPXUP;3949;08:26:05;0;50	22506;8	71239;0;0;71;
$GPXUP;3949;08:26:06;0;50	22489;8	71229;0;0;73;
$GPXUP;3949;08:26:07;0;50	22472;8	71221;0;0;70;
$GPXUP;3949;08:26:08;0;50	22456;8	71215;0;0;66;
$GPXUP;3949;08:26:09;0;50	22439;8	71212;0;0;66;
$GPXUP;3949;08:26:10;0;50	22423;8	71208;0;0;68;
$GPXUP;3949;08:26:11;0;50	22406;8	71201;0;0;71;
$GPXUP;3949;08:26:12;0;50	22389;8	71191;0;0;73;
$GPXUP;3949;08:26:13;0;50	22372;8	71181;0;0;74;
$GPXUP;3949;08:26:14;0;50	22354;8	71171;0;0;75;
$GPXUP;3949;08:26:15;0;50	22338;8	71159;0;0;74;
$GPXUP;3949;08:26:16;0;50	22321;8	71148;0;0;68;
$GPXUP;3949;08:26:17;0;50	22306;8	71141;0;0;65;
$GPXUP;3949;08:26:18;0;50	2229;8	71135;0;0;65;
$GPXUP;3949;08:26:19;0;50	22274;8	71127;0;0;66;
$GPXUP;3949;08:26:20;0;50	22258;8	71113;0;0;72;
$GPXUP;3949;08:26:21;0;50	2224;8	71087;0;0;93;
$GPXUP;3949;08:26:22;0;50	2222;8	71056;0;0;103;
$GPXUP;3949;08:26:23;0;50	22201;8	71025;0;0;102;
$GPXUP;3949;08:26:24;0;50	22184;8	70994;0;0;101;
$GPXUP;3949;08:26:25;0;50	22168;8	70965;0;0;95;
$GPXUP;3949;08:26:26;0;50	2215;8	70946;0;0;85;
$GPXUP;3949;08:26:27;0;50	22131;8	70938;0;0;79;
$GPXUP;3949;08:26:28;0;50	22111;8	70934;0;0;78;
$GPXUP;3949;08:26:29;0;50	22092;8	70926;0;0;79;
$GPXUP;3949;08:26:30;0;50	22073;8	70917;0;0;78;
$GPXUP;3949;08:26:31;0;50	22055;8	70906;0;0;79;
$GPXUP;3949;08:26:32;0;50	22036;8	70897;0;0;77;
$GPXUP;3949;08:26:33;0;50	22017;8	70892;0;0;76;
$GPXUP;3949;08:26:34;0;50	21999;8	7089;0;0;74;
$GPXUP;3949;08:26:35;0;50	2198;8	70888;0;0;73;
$GPXUP;3949;08:26:36;0;50	21962;8	70884;0;0;73;
$GPXUP;3949;08:26:37;0;50	21945;8	70877;0;0;71;
$GPXUP;3949;08:26:38;0;50	21929;8	70866;0;0;72;
$GPXUP;3949;08:26:39;0;50	21913;8	70853;0;0;73;
$GPXUP;3949;08:26:40;0;50	21897;8	70841;0;0;72;
$GPXUP;3949;08:26:41;0;50	2188;8	7083;0;0;74;
$GPXUP;3949;08:26:42;0;50	21862;8	70821;0;0;77;
$GPXUP;3949;08:26:43;0;50	21843;8	70812;0;0;79;
$GPXUP;3949;08:26:44;0;50	21825;8	70801;0;0;80;
$GPXUP;3949;08:26:45;0;50	21807;8	70788;0;0;81;
$GPXUP;3949;08:26:46;0;50	21788;8	70777;0;0;79;
$GPXUP;3949;08:26:47;0;50	21769;8	70772;0;0;75;
$GPXUP;3949;08:26:48;0;50	21751;8	70769;0;0;73;
$GPXUP;3949;08:26:49;0;50	21733;8	70769;0;0;72;
$GPXUP;3949;08:26:50;0;50	21715;8	70768;0;0;72;
$GPXUP;3949;08:26:51;0;50	21697;8	70763;0;0;73;
$GPXUP;3949;08:26:52;0;50	21679;8	70756;0;0;75;
$GPXUP;3949;08:26:53;0;50	2166;8	7075;0;0;79;
$GPXUP;3949;08:26:54;0;50	2164;8	70746;0;0;82;
$GPXUP;3949;08:26:55;0;50	21619;8	70742;0;0;82;
$GPXUP;3949;08:26:56;0;50	21599;8	70738;0;0;82;
$GPXUP;3949;08:26:57;0;50	21578;8	70734;0;0;82;
$GPXUP;3949;08:26:58;0;50	21558;8	70731;0;0;80;
$GPXUP;3949;08:26:59;0;50	21538;8	7073;0;0;79;
$GPXUP;3949;08:27:00;0;50	21518;8	7073;0;0;79;
$GPXUP;3949;08:27:01;0;50	21499;8	70729;0;0;78;
$GPXUP;3949;08:27:02;0;50	2148;8	7073;0;0;76;
$GPXUP;3949;08:27:03;0;50	21461;8	70733;0;0;75;
$GPXUP;3949;08:27:04;0;50	21442;8	70735;0;0;73;
$GPXUP;3949;08:27:05;0;50	21424;8	70736;0;0;73;
$GPXUP;3949;08:27:06;0;50	21406;8	70734;0;0;74;
$GPXUP;3949;08:27:07;0;50	21387;8	70731;0;0;76;
$GPXUP;3949;08:27:08;0;50	21368;8	70726;0;0;77;
$GPXUP;3949;08:27:09;0;50	2135;8	70718;0;0;78;
$GPXUP;3949;08:27:10;0;50	21331;8	70708;0;0;79;
$GPXUP;3949;08:27:11;0;50	21313;8	70696;0;0;78;
$GPXUP;3949;08:27:12;0;50	21296;8	70685;0;0;76;
$GPXUP;3949;08:27:13;0;50	21278;8	70676;0;0;76;
$GPXUP;3949;08:27:14;0;50	21259;8	7067;0;0;77;
$GPXUP;3949;08:27:15;0;50	2124;8	70665;0;0;77;
$GPXUP;3949;08:27:16;0;50	21221;8	70663;0;0;76;
$GPXUP;3949;08:27:17;0;50	21202;8	70662;0;0;76;
$GPXUP;3949;08:27:18;0;50	21183;8	70662;0;0;76;
$GPXUP;3949;08:27:19;0;50	21164;8	70662;0;0;76;
$GPXUP;3949;08:27:20;0;50	21145;8	70663;0;0;73;
$GPXUP;3949;08:27:21;0;50	21128;8	70666;0;0;70;
$GPXUP;3949;08:27:22;0;50	2111;8	70672;0;0;69;
$GPXUP;3949;08:27:23;0;50	21094;8	70678;0;0;67;
$GPXUP;3949;08:27:24;0;50	21078;8	70682;0;0;66;
$GPXUP;3949;08:27:25;0;50	21062;8	70677;0;0;67;
$GPXUP;3949;08:27:26;0;50	21046;8	70667;0;0;68;
$GPXUP;3949;08:27:27;0;50	2103;8	70658;0;0;69;
$GPXUP;3949;08:27:28;0;50	21014;8	70647;0;0;71;
$GPXUP;3949;08:27:29;0;50	20997;8	70636;0;0;71;
$GPXUP;3949;08:27:30;0;50	2098;8	70626;0;0;71;
$GPXUP;3949;08:27:31;0;50	20964;8	70617;0;0;73;
$GPXUP;3949;08:27:32;0;50	20947;8	70606;0;0;74;
$GPXUP;3949;08:27:33;0;50	2093;8	70592;0;0;74;
$GPXUP;3949;08:27:34;0;50	20914;8	70578;0;0;73;
$GPXUP;3949;08:27:35;0;50	20898;8	70566;0;0;71;
$GPXUP;3949;08:27:36;0;50	20881;8	70558;0;0;73;
$GPXUP;3949;08:27:37;0;50	20863;8	70551;0;0;75;
$GPXUP;3949;08:27:38;0;50	20844;8	70543;0;0;77;
$GPXUP;3949;08:27:39;0;50	20826;8	70535;0;0;78;
$GPXUP;3949;08:27:40;0;50	20807;8	70529;0;0;77;
$GPXUP;3949;08:27:41;0;50	20788;8	70527;0;0;76;
$GPXUP;3949;08:27:42;0;50	20769;8	70525;0;0;75;
$GPXUP;3949;08:27:43;0;50	2075;8	70522;0;0;74;
$GPXUP;3949;08:27:44;0;50	20732;8	70522;0;0;74;
$GPXUP;3949;08:27:45;0;50	20714;8	70524;0;0;72;
$GPXUP;3949;08:27:46;0;50	20696;8	70528;0;0;69;
$GPXUP;3949;08:27:47;0;50	20679;8	70531;0;0;70;
$GPXUP;3949;08:27:48;0;50	20661;8	70535;0;0;71;
$GPXUP;3949;08:27:49;0;50	20644;8	7054;0;0;73;
$GPXUP;3949;08:27:50;0;50	20625;8	70542;0;0;75;
$GPXUP;3949;08:27:51;0;50	20607;8	70543;0;0;74;
$GPXUP;3949;08:27:52;0;50	20589;8	70549;0;0;71;
$GPXUP;3949;08:27:53;0;50	20575;8	70563;0;0;67;
$GPXUP;3949;08:27:54;0;50	20564;8	70582;0;0;62;
$GPXUP;3949;08:27:55;0;50	20555;8	706;0;0;58;
$GPXUP;3949;08:27:56;0;50	20546;8	70618;0;0;57;
$GPXUP;3949;08:27:57;0;50	20536;8	70634;0;0;55;
$GPXUP;3949;08:27:58;0;50	20525;8	70645;0;0;54;
$GPXUP;3949;08:27:59;0;50	20513;8	70654;0;0;55;
$GPXUP;3949;08:28:00;0;50	205;8	70662;0;0;57;
$GPXUP;3949;08:28:01;0;50	20486;8	70668;0;0;59;
$GPXUP;3949;08:28:02;0;50	2047;8	70671;0;0;62;
$GPXUP;3949;08:28:03;0;50	20454;8	7067;0;0;65;
$GPXUP;3949;08:28:04;0;50	20438;8	70668;0;0;65;
$GPXUP;3949;08:28:05;0;50	20422;8	7067;0;0;65;
$GPXUP;3949;08:28:06;0;50	20407;8	70678;0;0;63;
$GPXUP;3949;08:28:07;0;50	20394;8	70691;0;0;62;
$GPXUP;3949;08:28:08;0;50	20382;8	70708;0;0;61;
$GPXUP;3949;08:28:09;0;50	20372;8	70725;0;0;60;
$GPXUP;3949;08:28:10;0;50	20362;8	70742;0;0;59;
$GPXUP;3949;08:28:11;0;50	20352;8	7076;0;0;59;
$GPXUP;3949;08:28:12;0;50	20345;8	70781;0;0;62;
$GPXUP;3949;08:28:13;0;50	20341;8	70804;0;0;63;
$GPXUP;3949;08:28:14;0;50	2034;8	7083;0;0;64;
$GPXUP;3949;08:28:15;0;50	2034;8	70855;0;0;61;
$GPXUP;3949;08:28:16;0;50	20341;8	70879;0;0;61;
$GPXUP;3949;08:28:17;0;50	20344;8	70904;0;0;63;
$GPXUP;3949;08:28:18;0;50	20348;8	70929;0;0;68;
$GPXUP;3949;08:28:19;0;50	20352;8	70956;0;0;72;
$GPXUP;3949;08:28:20;0;50	20355;8	70983;0;0;69;
$GPXUP;3949;08:28:21;0;50	20352;8	71005;0;0;59;
$GPXUP;3949;08:28:22;0;50	20337;8	71019;0;0;58;
$GPXUP;3949;08:28:23;0;50	20314;8	71024;0;0;69;
$GPXUP;3949;08:28:24;0;50	20294;8	71031;0;0;65;
$GPXUP;3949;08:28:25;0;50	20279;8	71042;0;0;64;
$GPXUP;3949;08:28:26;0;50	20265;8	71055;0;0;61;
$GPXUP;3949;08:28:27;0;50	20251;8	71068;0;0;60;
$GPXUP;3949;08:28:28;0;50	20237;8	71076;0;0;63;
$GPXUP;3949;08:28:29;0;50	20223;8	71086;0;0;59;
$GPXUP;3949;08:28:30;0;50	20211;8	71099;0;0;55;
$GPXUP;3949;08:28:31;0;50	202;8	71112;0;0;53;
$GPXUP;3949;08:28:32;0;50	20188;8	71119;0;0;51;
$GPXUP;3949;08:28:33;0;50	20175;8	7112;0;0;52;
$GPXUP;3949;08:28:34;0;50	20161;8	71114;0;0;56;
$GPXUP;3949;08:28:35;0;50	20147;8	71106;0;0;58;
$GPXUP;3949;08:28:36;0;50	20134;8	71096;0;0;57;
$GPXUP;3949;08:28:37;0;50	20122;8	71082;0;0;56;
$GPXUP;3949;08:28:38;0;50	20115;8	71061;0;0;56;
$GPXUP;3949;08:28:39;0;50	20115;8	71035;0;0;58;
$GPXUP;3949;08:28:40;0;50	2012;8	7101;0;0;59;
$GPXUP;3949;08:28:41;0;50	20126;8	70987;0;0;55;
$GPXUP;3949;08:28:42;0;50	2013;8	70966;0;0;55;
$GPXUP;3949;08:28:43;0;50	20131;8	70943;0;0;56;
$GPXUP;3949;08:28:44;0;50	20127;8	70923;0;0;52;
$GPXUP;3949;08:28:45;0;50	20115;8	70908;0;0;54;
$GPXUP;3949;08:28:46;0;50	20099;8	70901;0;0;53;
$GPXUP;3949;08:28:47;0;50	20082;8	70904;0;0;54;
$GPXUP;3949;08:28:48;0;50	20067;8	70914;0;0;54;
$GPXUP;3949;08:28:49;0;50	20055;8	70926;0;0;51;
$GPXUP;3949;08:28:50;0;50	20044;8	7094;0;0;52;
$GPXUP;3949;08:28:51;0;50	20035;8	70955;0;0;53;
$GPXUP;3949;08:28:52;0;50	20026;8	70972;0;0;52;
$GPXUP;3949;08:28:53;0;50	20021;8	7099;0;0;49;
$GPXUP;3949;08:28:54;0;50	2002;8	71008;0;0;46;
$GPXUP;3949;08:28:55;0;50	20024;8	71026;0;0;45;
$GPXUP;3949;08:28:56;0;50	2003;8	71042;0;0;44;
$GPXUP;3949;08:28:57;0;50	20036;8	71057;0;0;44;
$GPXUP;3949;08:28:58;0;50	20041;8	71073;0;0;45;
$GPXUP;3949;08:28:59;0;50	20043;8	71091;0;0;46;
$GPXUP;3949;08:29:00;0;50	20042;8	71109;0;0;45;
$GPXUP;3949;08:29:01;0;50	20038;8	71125;0;0;47;
$GPXUP;3949;08:29:02;0;50	20029;8	71138;0;0;45;
$GPXUP;3949;08:29:03;0;50	20018;8	71144;0;0;48;
$GPXUP;3949;08:29:04;0;50	20003;8	71143;0;0;55;
$GPXUP;3949;08:29:05;0;50	19987;8	71135;0;0;61;
$GPXUP;3949;08:29:06;0;50	19974;8	71121;0;0;61;
$GPXUP;3949;08:29:07;0;50	19963;8	71102;0;0;61;
$GPXUP;3949;08:29:08;0;50	19955;8	71079;0;0;61;
$GPXUP;3949;08:29:09;0;50	1995;8	71055;0;0;61;
$GPXUP;3949;08:29:10;0;50	19949;8	71031;0;0;61;
$GPXUP;3949;08:29:11;0;50	19948;8	71006;0;0;63;
$GPXUP;3949;08:29:12;0;50	19948;8	7098;0;0;64;
$GPXUP;3949;08:29:13;0;50	19946;8	70954;0;0;65;
$GPXUP;3949;08:29:14;0;50	19943;8	70929;0;0;65;
$GPXUP;3949;08:29:15;0;50	19938;8	70905;0;0;64;
$GPXUP;3949;08:29:16;0;50	1993;8	70884;0;0;62;
$GPXUP;3949;08:29:17;0;50	19918;8	70868;0;0;60;
$GPXUP;3949;08:29:18;0;50	19904;8	7086;0;0;56;
$GPXUP;3949;08:29:19;0;50	19888;8	70861;0;0;57;
$GPXUP;3949;08:29:20;0;50	19872;8	70868;0;0;60;
$GPXUP;3949;08:29:21;0;50	19856;8	70882;0;0;64;
$GPXUP;3949;08:29:22;0;50	19845;8	70902;0;0;60;
$GPXUP;3949;08:29:23;0;50	19839;8	70928;0;0;64;
$GPXUP;3949;08:29:24;0;50	19836;8	70959;0;0;70;
$GPXUP;3949;08:29:25;0;50	19835;8	70989;0;0;72;
$GPXUP;3949;08:29:26;0;50	19836;8	71018;0;0;69;
$GPXUP;3949;08:29:27;0;50	19839;8	71044;0;0;66;
$GPXUP;3949;08:29:28;0;50	19841;8	7107;0;0;61;
$GPXUP;3949;08:29:29;0;50	19841;8	71093;0;0;60;
$GPXUP;3949;08:29:30;0;50	19837;8	71116;0;0;61;
$GPXUP;3949;08:29:31;0;50	19833;8	7114;0;0;64;
$GPXUP;3949;08:29:32;0;50	19831;8	71165;0;0;64;
$GPXUP;3949;08:29:33;0;50	19832;8	7119;0;0;64;
$GPXUP;3949;08:29:34;0;50	19834;8	71214;0;0;62;
$GPXUP;3949;08:29:35;0;50	19834;8	71238;0;0;58;
$GPXUP;3949;08:29:36;0;50	19832;8	7126;0;0;55;
$GPXUP;3949;08:29:37;0;50	19828;8	7128;0;0;55;
$GPXUP;3949;08:29:38;0;50	1982;8	71298;0;0;56;
$GPXUP;3949;08:29:39;0;50	1981;8	71313;0;0;57;
$GPXUP;3949;08:29:40;0;50	198;8	71328;0;0;57;
$GPXUP;3949;08:29:41;0;50	19788;8	71341;0;0;57;
$GPXUP;3949;08:29:42;0;50	19776;8	71355;0;0;57;
$GPXUP;3949;08:29:43;0;50	19765;8	7137;0;0;61;
$GPXUP;3949;08:29:44;0;50	19753;8	71386;0;0;64;
$GPXUP;3949;08:29:45;0;50	19742;8	71403;0;0;64;
$GPXUP;3949;08:29:46;0;50	19729;8	7142;0;0;64;
$GPXUP;3949;08:29:47;0;50	19716;8	71434;0;0;65;
$GPXUP;3949;08:29:48;0;50	19701;8	71444;0;0;64;
$GPXUP;3949;08:29:49;0;50	19688;8	71457;0;0;61;
$GPXUP;3949;08:29:50;0;50	19676;8	71472;0;0;59;
$GPXUP;3949;08:29:51;0;50	19667;8	71488;0;0;57;
$GPXUP;3949;08:29:52;0;50	19658;8	71506;0;0;56;
$GPXUP;3949;08:29:53;0;50	19648;8	71522;0;0;57;
$GPXUP;3949;08:29:54;0;50	19637;8	71534;0;0;56;
$GPXUP;3949;08:29:55;0;50	19624;8	71542;0;0;56;
$GPXUP;3949;08:29:56;0;50	1961;8	7155;0;0;57;
$GPXUP;3949;08:29:57;0;50	19598;8	71559;0;0;58;
$GPXUP;3949;08:29:58;0;50	19586;8	71572;0;0;57;
$GPXUP;3949;08:29:59;0;50	19576;8	71588;0;0;55;
$GPXUP;3949;08:30:00;0;50	19567;8	71603;0;0;55;
$GPXUP;3949;08:30:01;0;50	19555;8	71616;0;0;57;
$GPXUP;3949;08:30:02;0;50	19543;8	71627;0;0;58;
$GPXUP;3949;08:30:03;0;50	1953;8	7164;0;0;59;
$GPXUP;3949;08:30:04;0;50	19518;8	71651;0;0;60;
$GPXUP;3949;08:30:05;0;50	19504;8	7166;0;0;61;
$GPXUP;3949;08:30:06;0;50	19489;8	71666;0;0;61;
$GPXUP;3949;08:30:07;0;50	19474;8	7167;0;0;62;
$GPXUP;3949;08:30:08;0;50	19458;8	71671;0;0;62;
$GPXUP;3949;08:30:09;0;50	19442;8	71671;0;0;61;
$GPXUP;3949;08:30:10;0;50	19428;8	71673;0;0;58;
$GPXUP;3949;08:30:11;0;50	19413;8	71676;0;0;57;
$GPXUP;3949;08:30:12;0;50	19399;8	71676;0;0;57;
$GPXUP;3949;08:30:13;0;50	19384;8	71675;0;0;58;
$GPXUP;3949;08:30:14;0;50	1937;8	71674;0;0;59;
$GPXUP;3949;08:30:15;0;50	19356;8	71678;0;0;58;
$GPXUP;3949;08:30:16;0;50	19342;8	71684;0;0;59;
$GPXUP;3949;08:30:17;0;50	19328;8	71694;0;0;58;
$GPXUP;3949;08:30:18;0;50	19316;8	71706;0;0;57;
$GPXUP;3949;08:30:19;0;50	19306;8	7172;0;0;55;
$GPXUP;3949;08:30:20;0;50	19296;8	71735;0;0;56;
$GPXUP;3949;08:30:21;0;50	19285;8	7175;0;0;58;
$GPXUP;3949;08:30:22;0;50	19274;8	71764;0;0;58;
$GPXUP;3949;08:30:23;0;50	19262;8	71776;0;0;57;
$GPXUP;3949;08:30:24;0;50	1925;8	71788;0;0;57;
$GPXUP;3949;08:30:25;0;50	19239;8	71802;0;0;55;
$GPXUP;3949;08:30:26;0;50	19229;8	71816;0;0;55;
$GPXUP;3949;08:30:27;0;50	19218;8	71829;0;0;53;
$GPXUP;3949;08:30:28;0;50	19206;8	71838;0;0;53;
$GPXUP;3949;08:30:29;0;50	19193;8	7184;0;0;54;
$GPXUP;3949;08:30:30;0;50	19179;8	7184;0;0;54;
$GPXUP;3949;08:30:31;0;50	19166;8	71839;0;0;54;
$GPXUP;3949;08:30:32;0;50	19152;8	71838;0;0;53;
$GPXUP;3949;08:30:33;0;50	19139;8	71841;0;0;53;
$GPXUP;3949;08:30:34;0;50	19126;8	71846;0;0;57;
$GPXUP;3949;08:30:35;0;50	19112;8	71848;0;0;59;
$GPXUP;3949;08:30:36;0;50	19097;8	7185;0;0;60;
$GPXUP;3949;08:30:37;0;50	19082;8	71854;0;0;61;
$GPXUP;3949;08:30:38;0;50	19066;8	71856;0;0;62;
$GPXUP;3949;08:30:39;0;50	19051;8	71856;0;0;62;
$GPXUP;3949;08:30:40;0;50	19035;8	71853;0;0;63;
$GPXUP;3949;08:30:41;0;50	1902;8	71853;0;0;62;
$GPXUP;3949;08:30:42;0;50	19004;8	71859;0;0;66;
$GPXUP;3949;08:30:43;0;50	18988;8	71869;0;0;70;
$GPXUP;3949;08:30:44;0;50	18971;8	71879;0;0;73;
$GPXUP;3949;08:30:45;0;50	18953;8	71886;0;0;73;
$GPXUP;3949;08:30:46;0;50	18936;8	7189;0;0;71;
$GPXUP;3949;08:30:47;0;50	18918;8	71892;0;0;67;
$GPXUP;3949;08:30:48;0;50	18902;8	71896;0;0;63;
$GPXUP;3949;08:30:49;0;50	18888;8	71906;0;0;63;
$GPXUP;3949;08:30:50;0;50	18874;8	71918;0;0;61;
$GPXUP;3949;08:30:51;0;50	18862;8	71932;0;0;60;
$GPXUP;3949;08:30:52;0;50	1885;8	71946;0;0;60;
$GPXUP;3949;08:30:53;0;50	18836;8	71955;0;0;61;
$GPXUP;3949;08:30:54;0;50	18821;8	71962;0;0;63;
$GPXUP;3949;08:30:55;0;50	18806;8	71971;0;0;64;
$GPXUP;3949;08:30:56;0;50	18791;8	7198;0;0;64;
$GPXUP;3949;08:30:57;0;50	18777;8	71992;0;0;61;
$GPXUP;3949;08:30:58;0;50	18766;8	72008;0;0;62;
$GPXUP;3949;08:30:59;0;50	18755;8	72025;0;0;62;
$GPXUP;3949;08:31:00;0;50	18743;8	72041;0;0;61;
$GPXUP;3949;08:31:01;0;50	1873;8	72053;0;0;59;
$GPXUP;3949;08:31:02;0;50	18717;8	7206;0;0;57;
$GPXUP;3949;08:31:03;0;50	18702;8	72058;0;0;58;
$GPXUP;3949;08:31:04;0;50	18688;8	7205;0;0;60;
$GPXUP;3949;08:31:05;0;50	18675;8	72038;0;0;59;
$GPXUP;3949;08:31:06;0;50	18665;8	7202;0;0;59;
$GPXUP;3949;08:31:07;0;50	18656;8	71999;0;0;61;
$GPXUP;3949;08:31:08;0;50	18647;8	71978;0;0;63;
$GPXUP;3949;08:31:09;0;50	18637;8	71958;0;0;65;
$GPXUP;3949;08:31:10;0;50	18625;8	7194;0;0;66;
$GPXUP;3949;08:31:11;0;50	18613;8	71922;0;0;67;
$GPXUP;3949;08:31:12;0;50	18603;8	71902;0;0;65;
$GPXUP;3949;08:31:13;0;50	18596;8	71879;0;0;63;
$GPXUP;3949;08:31:14;0;50	18591;8	71856;0;0;62;
$GPXUP;3949;08:31:15;0;50	18584;8	71834;0;0;63;
$GPXUP;3949;08:31:16;0;50	18574;8	71814;0;0;64;
$GPXUP;3949;08:31:17;0;50	18563;8	71797;0;0;64;
$GPXUP;3949;08:31:18;0;50	1855;8	71784;0;0;59;
$GPXUP;3949;08:31:19;0;50	18532;8	71784;0;0;63;
$GPXUP;3949;08:31:20;0;50	18511;8	71801;0;0;76;
$GPXUP;3949;08:31:21;0;50	18493;8	71829;0;0;81;
$GPXUP;3949;08:31:22;0;50	18479;8	71857;0;0;77;
$GPXUP;3949;08:31:23;0;50	18468;8	71883;0;0;71;
$GPXUP;3949;08:31:24;0;50	18458;8	71907;0;0;67;
$GPXUP;3949;08:31:25;0;50	18448;8	71928;0;0;67;
$GPXUP;3949;08:31:26;0;50	18435;8	71944;0;0;64;
$GPXUP;3949;08:31:27;0;50	1842;8	71953;0;0;64;
$GPXUP;3949;08:31:28;0;50	18402;8	71956;0;0;68;
$GPXUP;3949;08:31:29;0;50	18385;8	71957;0;0;66;
$GPXUP;3949;08:31:30;0;50	18368;8	71956;0;0;65;
$GPXUP;3949;08:31:31;0;50	18352;8	71954;0;0;64;
$GPXUP;3949;08:31:32;0;50	18336;8	7195;0;0;63;
$GPXUP;3949;08:31:33;0;50	1832;8	71947;0;0;63;
$GPXUP;3949;08:31:34;0;50	18304;8	71947;0;0;64;
$GPXUP;3949;08:31:35;0;50	18288;8	71949;0;0;65;
$GPXUP;3949;08:31:36;0;50	18271;8	7195;0;0;66;
$GPXUP;3949;08:31:37;0;50	18255;8	7195;0;0;65;
$GPXUP;3949;08:31:38;0;50	18239;8	7195;0;0;64;
$GPXUP;3949;08:31:39;0;50	18223;8	71951;0;0;63;
$GPXUP;3949;08:31:40;0;50	18208;8	71948;0;0;62;
$GPXUP;3949;08:31:41;0;50	18192;8	71944;0;0;62;
$GPXUP;3949;08:31:42;0;50	18177;8	7194;0;0;63;
$GPXUP;3949;08:31:43;0;50	18161;8	71938;0;0;64;
$GPXUP;3949;08:31:44;0;50	18144;8	71938;0;0;66;
$GPXUP;3949;08:31:45;0;50	18128;8	71939;0;0;66;
$GPXUP;3949;08:31:46;0;50	18112;8	71943;0;0;65;
$GPXUP;3949;08:31:47;0;50	18096;8	71951;0;0;66;
$GPXUP;3949;08:31:48;0;50	1808;8	71959;0;0;66;
$GPXUP;3949;08:31:49;0;50	18064;8	71964;0;0;67;
$GPXUP;3949;08:31:50;0;50	18048;8	71967;0;0;66;
$GPXUP;3949;08:31:51;0;50	18031;8	7197;0;0;67;
$GPXUP;3949;08:31:52;0;50	18014;8	71976;0;0;68;
$GPXUP;3949;08:31:53;0;50	17998;8	71983;0;0;67;
$GPXUP;3949;08:31:54;0;50	17983;8	71993;0;0;63;
$GPXUP;3949;08:31:55;0;50	17969;8	72002;0;0;61;
$GPXUP;3949;08:31:56;0;50	17954;8	72008;0;0;60;
$GPXUP;3949;08:31:57;0;50	17939;8	72009;0;0;62;
$GPXUP;3949;08:31:58;0;50	17923;8	72006;0;0;64;
$GPXUP;3949;08:31:59;0;50	17908;8	72001;0;0;64;
$GPXUP;3949;08:32:00;0;50	17893;8	71992;0;0;63;
$GPXUP;3949;08:32:01;0;50	1788;8	71977;0;0;63;
$GPXUP;3949;08:32:02;0;50	17869;8	7196;0;0;62;
$GPXUP;3949;08:32:03;0;50	17856;8	71945;0;0;62;
$GPXUP;3949;08:32:04;0;50	17843;8	71933;0;0;61;
$GPXUP;3949;08:32:05;0;50	17829;8	71925;0;0;61;
$GPXUP;3949;08:32:06;0;50	17814;8	7192;0;0;60;
$GPXUP;3949;08:32:07;0;50	17799;8	71918;0;0;61;
$GPXUP;3949;08:32:08;0;50	17784;8	71914;0;0;64;
$GPXUP;3949;08:32:09;0;50	17768;8	7191;0;0;65;
$GPXUP;3949;08:32:10;0;50	17752;8	71905;0;0;66;
$GPXUP;3949;08:32:11;0;50	17736;8	719;0;0;65;
$GPXUP;3949;08:32:12;0;50	1772;8	71894;0;0;61;
$GPXUP;3949;08:32:13;0;50	17706;8	71889;0;0;57;
$GPXUP;3949;08:32:14;0;50	17692;8	71886;0;0;55;
$GPXUP;3949;08:32:15;0;50	17679;8	71882;0;0;55;
$GPXUP;3949;08:32:16;0;50	17666;8	71874;0;0;56;
$GPXUP;3949;08:32:17;0;50	17653;8	71864;0;0;57;
$GPXUP;3949;08:32:18;0;50	17641;8	71854;0;0;56;
$GPXUP;3949;08:32:19;0;50	17628;8	71847;0;0;54;
$GPXUP;3949;08:32:20;0;50	17615;8	71839;0;0;54;
$GPXUP;3949;08:32:21;0;50	17604;8	71828;0;0;53;
$GPXUP;3949;08:32:22;0;50	17596;8	71812;0;0;55;
$GPXUP;3949;08:32:23;0;50	17591;8	71789;0;0;59;
$GPXUP;3949;08:32:24;0;50	17588;8	71766;0;0;60;
$GPXUP;3949;08:32:25;0;50	17584;8	71743;0;0;60;
$GPXUP;3949;08:32:26;0;50	17578;8	71721;0;0;60;
$GPXUP;3949;08:32:27;0;50	17571;8	71701;0;0;59;
$GPXUP;3949;08:32:28;0;50	1756;8	71686;0;0;58;
$GPXUP;3949;08:32:29;0;50	17546;8	71677;0;0;58;
$GPXUP;3949;08:32:30;0;50	17531;8	71673;0;0;56;
$GPXUP;3949;08:32:31;0;50	17517;8	71672;0;0;55;
$GPXUP;3949;08:32:32;0;50	17503;8	71671;0;0;55;
$GPXUP;3949;08:32:33;0;50	17489;8	71671;0;0;54;
$GPXUP;3949;08:32:34;0;50	17476;8	71673;0;0;53;
$GPXUP;3949;08:32:35;0;50	17462;8	71673;0;0;53;
$GPXUP;3949;08:32:36;0;50	17449;8	71672;0;0;53;
$GPXUP;3949;08:32:37;0;50	17436;8	71668;0;0;53;
$GPXUP;3949;08:32:38;0;50	17424;8	71661;0;0;54;
$GPXUP;3949;08:32:39;0;50	17412;8	7165;0;0;55;
$GPXUP;3949;08:32:40;0;50	17402;8	71636;0;0;55;
$GPXUP;3949;08:32:41;0;50	17393;8	71619;0;0;55;
$GPXUP;3949;08:32:42;0;50	17387;8	71601;0;0;51;
$GPXUP;3949;08:32:43;0;50	17384;8	71582;0;0;51;
$GPXUP;3949;08:32:44;0;50	17383;8	71562;0;0;50;
$GPXUP;3949;08:32:45;0;50	17388;8	71542;0;0;50;
$GPXUP;3949;08:32:46;0;50	17398;8	71527;0;0;51;
$GPXUP;3949;08:32:47;0;50	17412;8	71521;0;0;51;
$GPXUP;3949;08:32:48;0;50	17427;8	71527;0;0;51;
$GPXUP;3949;08:32:49;0;50	17438;8	71542;0;0;47;
$GPXUP;3949;08:32:50;0;50	17443;8	71562;0;0;46;
$GPXUP;3949;08:32:51;0;50	17444;8	71584;0;0;50;
$GPXUP;3949;08:32:52;0;50	17444;8	71606;0;0;50;
$GPXUP;3949;08:32:53;0;50	17444;8	71626;0;0;49;
$GPXUP;3949;08:32:54;0;50	17444;8	71645;0;0;48;
$GPXUP;3949;08:32:55;0;50	17441;8	71664;0;0;48;
$GPXUP;3949;08:32:56;0;50	17435;8	7168;0;0;48;
$GPXUP;3949;08:32:57;0;50	17425;8	71693;0;0;49;
$GPXUP;3949;08:32:58;0;50	17412;8	717;0;0;53;
$GPXUP;3949;08:32:59;0;50	17396;8	71701;0;0;57;
$GPXUP;3949;08:33:00;0;50	17381;8	71697;0;0;60;
$GPXUP;3949;08:33:01;0;50	17366;8	71691;0;0;59;
$GPXUP;3949;08:33:02;0;50	17351;8	71687;0;0;57;
$GPXUP;3949;08:33:03;0;50	17336;8	71685;0;0;58;
$GPXUP;3949;08:33:04;0;50	17321;8	71684;0;0;59;
$GPXUP;3949;08:33:05;0;50	17306;8	71684;0;0;58;
$GPXUP;3949;08:33:06;0;50	17292;8	71689;0;0;55;
$GPXUP;3949;08:33:07;0;50	17281;8	71702;0;0;57;
$GPXUP;3949;08:33:08;0;50	17272;8	71722;0;0;59;
$GPXUP;3949;08:33:09;0;50	17264;8	71742;0;0;57;
$GPXUP;3949;08:33:10;0;50	17256;8	71759;0;0;55;
$GPXUP;3949;08:33:11;0;50	17246;8	71775;0;0;56;
$GPXUP;3949;08:33:12;0;50	17236;8	71791;0;0;56;
$GPXUP;3949;08:33:13;0;50	17227;8	71808;0;0;58;
$GPXUP;3949;08:33:14;0;50	17216;8	71823;0;0;57;
$GPXUP;3949;08:33:15;0;50	17202;8	71834;0;0;64;
$GPXUP;3949;08:33:16;0;50	17187;8	71845;0;0;65;
$GPXUP;3949;08:33:17;0;50	17172;8	71856;0;0;64;
$GPXUP;3949;08:33:18;0;50	17158;8	71867;0;0;62;
$GPXUP;3949;08:33:19;0;50	17144;8	71878;0;0;64;
$GPXUP;3949;08:33:20;0;50	17129;8	71888;0;0;65;
$GPXUP;3949;08:33:21;0;50	17112;8	71892;0;0;68;
$GPXUP;3949;08:33:22;0;50	17095;8	71891;0;0;68;
$GPXUP;3949;08:33:23;0;50	17078;8	71888;0;0;67;
$GPXUP;3949;08:33:24;0;50	17061;8	71886;0;0;67;
$GPXUP;3949;08:33:25;0;50	17044;8	71887;0;0;66;
$GPXUP;3949;08:33:26;0;50	17028;8	71889;0;0;65;
$GPXUP;3949;08:33:27;0;50	17012;8	71893;0;0;63;
$GPXUP;3949;08:33:28;0;50	16997;8	719;0;0;63;
$GPXUP;3949;08:33:29;0;50	16982;8	71906;0;0;65;
$GPXUP;3949;08:33:30;0;50	16965;8	7191;0;0;67;
$GPXUP;3949;08:33:31;0;50	16949;8	71912;0;0;66;
$GPXUP;3949;08:33:32;0;50	16932;8	71909;0;0;65;
$GPXUP;3949;08:33:33;0;50	16917;8	71902;0;0;63;
$GPXUP;3949;08:33:34;0;50	16902;8	71893;0;0;62;
$GPXUP;3949;08:33:35;0;50	16889;8	71882;0;0;61;
$GPXUP;3949;08:33:36;0;50	16875;8	7187;0;0;61;
$GPXUP;3949;08:33:37;0;50	16861;8	71859;0;0;62;
$GPXUP;3949;08:33:38;0;50	16847;8	7185;0;0;63;
$GPXUP;3949;08:33:39;0;50	16833;8	71839;0;0;63;
$GPXUP;3949;08:33:40;0;50	16819;8	71827;0;0;64;
$GPXUP;3949;08:33:41;0;50	16804;8	71817;0;0;64;
$GPXUP;3949;08:33:42;0;50	16789;8	71811;0;0;64;
$GPXUP;3949;08:33:43;0;50	16772;8	7181;0;0;65;
$GPXUP;3949;08:33:44;0;50	16756;8	71812;0;0;64;
$GPXUP;3949;08:33:45;0;50	16741;8	71812;0;0;63;
$GPXUP;3949;08:33:46;0;50	16725;8	71808;0;0;62;
$GPXUP;3949;08:33:47;0;50	16711;8	71802;0;0;60;
$GPXUP;3949;08:33:48;0;50	16697;8	71793;0;0;59;
$GPXUP;3949;08:33:49;0;50	16683;8	71787;0;0;58;
$GPXUP;3949;08:33:50;0;50	16668;8	71785;0;0;56;
$GPXUP;3949;08:33:51;0;50	16654;8	71788;0;0;61;
$GPXUP;3949;08:33:52;0;50	16638;8	71791;0;0;61;
$GPXUP;3949;08:33:53;0;50	16623;8	71793;0;0;62;
$GPXUP;3949;08:33:54;0;50	16607;8	71793;0;0;63;
$GPXUP;3949;08:33:55;0;50	16592;8	7179;0;0;64;
$GPXUP;3949;08:33:56;0;50	16576;8	71784;0;0;63;
$GPXUP;3949;08:33:57;0;50	16561;8	71776;0;0;64;
$GPXUP;3949;08:33:58;0;50	16546;8	71767;0;0;65;
$GPXUP;3949;08:33:59;0;50	16532;8	71754;0;0;64;
$GPXUP;3949;08:34:00;0;50	1652;8	71738;0;0;64;
$GPXUP;3949;08:34:01;0;50	16507;8	71724;0;0;61;
$GPXUP;3949;08:34:02;0;50	16494;8	71713;0;0;60;
$GPXUP;3949;08:34:03;0;50	1648;8	71704;0;0;60;
$GPXUP;3949;08:34:04;0;50	16465;8	71698;0;0;61;
$GPXUP;3949;08:34:05;0;50	16449;8	71694;0;0;64;
$GPXUP;3949;08:34:06;0;50	16434;8	71688;0;0;64;
$GPXUP;3949;08:34:07;0;50	1642;8	71678;0;0;63;
$GPXUP;3949;08:34:08;0;50	16407;8	71663;0;0;64;
$GPXUP;3949;08:34:09;0;50	16396;8	71645;0;0;64;
$GPXUP;3949;08:34:10;0;50	16384;8	71628;0;0;63;
$GPXUP;3949;08:34:11;0;50	16372;8	71614;0;0;62;
$GPXUP;3949;08:34:12;0;50	16357;8	71603;0;0;65;
$GPXUP;3949;08:34:13;0;50	16342;8	71592;0;0;66;
$GPXUP;3949;08:34:14;0;50	16327;8	71582;0;0;65;
$GPXUP;3949;08:34:15;0;50	16313;8	71571;0;0;65;
$GPXUP;3949;08:34:16;0;50	16299;8	71558;0;0;65;
$GPXUP;3949;08:34:17;0;50	16286;8	71543;0;0;65;
$GPXUP;3949;08:34:18;0;50	16274;8	71525;0;0;65;
$GPXUP;3949;08:34:19;0;50	16263;8	71506;0;0;65;
$GPXUP;3949;08:34:20;0;50	16252;8	71488;0;0;65;
$GPXUP;3949;08:34:21;0;50	16239;8	71473;0;0;63;
$GPXUP;3949;08:34:22;0;50	16225;8	71464;0;0;61;
$GPXUP;3949;08:34:23;0;50	1621;8	71458;0;0;62;
$GPXUP;3949;08:34:24;0;50	16194;8	71454;0;0;62;
$GPXUP;3949;08:34:25;0;50	16179;8	71451;0;0;61;
$GPXUP;3949;08:34:26;0;50	16164;8	71447;0;0;62;
$GPXUP;3949;08:34:27;0;50	16149;8	71443;0;0;60;
$GPXUP;3949;08:34:28;0;50	16134;8	71442;0;0;59;
$GPXUP;3949;08:34:29;0;50	1612;8	71442;0;0;59;
$GPXUP;3949;08:34:30;0;50	16105;8	71438;0;0;60;
$GPXUP;3949;08:34:31;0;50	16091;8	71429;0;0;61;
$GPXUP;3949;08:34:32;0;50	16078;8	71415;0;0;63;
$GPXUP;3949;08:34:33;0;50	16068;8	71397;0;0;64;
$GPXUP;3949;08:34:34;0;50	16057;8	71377;0;0;65;
$GPXUP;3949;08:34:35;0;50	16048;8	71357;0;0;66;
$GPXUP;3949;08:34:36;0;50	16039;8	71334;0;0;67;
$GPXUP;3949;08:34:37;0;50	1603;8	71311;0;0;68;
$GPXUP;3949;08:34:38;0;50	1602;8	7129;0;0;68;
$GPXUP;3949;08:34:39;0;50	16008;8	71272;0;0;67;
$GPXUP;3949;08:34:40;0;50	15994;8	71256;0;0;67;
$GPXUP;3949;08:34:41;0;50	15981;8	71241;0;0;67;
$GPXUP;3949;08:34:42;0;50	15967;8	71227;0;0;67;
$GPXUP;3949;08:34:43;0;50	15952;8	71215;0;0;66;
$GPXUP;3949;08:34:44;0;50	15937;8	71206;0;0;66;
$GPXUP;3949;08:34:45;0;50	15922;8	71195;0;0;67;
$GPXUP;3949;08:34:46;0;50	15907;8	71183;0;0;65;
$GPXUP;3949;08:34:47;0;50	15893;8	7117;0;0;65;
$GPXUP;3949;08:34:48;0;50	15882;8	71151;0;0;68;
$GPXUP;3949;08:34:49;0;50	15872;8	7113;0;0;67;
$GPXUP;3949;08:34:50;0;50	15862;8	71109;0;0;64;
$GPXUP;3949;08:34:51;0;50	15853;8	71089;0;0;62;
$GPXUP;3949;08:34:52;0;50	15845;8	71068;0;0;62;
$GPXUP;3949;08:34:53;0;50	15836;8	71048;0;0;65;
$GPXUP;3949;08:34:54;0;50	15827;8	71027;0;0;63;
$GPXUP;3949;08:34:55;0;50	15817;8	71008;0;0;64;
$GPXUP;3949;08:34:56;0;50	15806;8	70989;0;0;66;
$GPXUP;3949;08:34:57;0;50	15796;8	70969;0;0;66;
$GPXUP;3949;08:34:58;0;50	15787;8	70948;0;0;62;
$GPXUP;3949;08:34:59;0;50	15779;8	70928;0;0;59;
$GPXUP;3949;08:35:00;0;50	1577;8	70912;0;0;57;
$GPXUP;3949;08:35:01;0;50	15758;8	70899;0;0;58;
$GPXUP;3949;08:35:02;0;50	15745;8	70888;0;0;60;
$GPXUP;3949;08:35:03;0;50	15731;8	70878;0;0;62;
$GPXUP;3949;08:35:04;0;50	15717;8	70866;0;0;64;
$GPXUP;3949;08:35:05;0;50	15704;8	70852;0;0;64;
$GPXUP;3949;08:35:06;0;50	15693;8	70834;0;0;64;
$GPXUP;3949;08:35:07;0;50	15683;8	70815;0;0;65;
$GPXUP;3949;08:35:08;0;50	15672;8	70796;0;0;63;
$GPXUP;3949;08:35:09;0;50	15662;8	70778;0;0;64;
$GPXUP;3949;08:35:10;0;50	15651;8	70759;0;0;65;
$GPXUP;3949;08:35:11;0;50	15643;8	70737;0;0;66;
$GPXUP;3949;08:35:12;0;50	15635;8	70714;0;0;67;
$GPXUP;3949;08:35:13;0;50	15626;8	70692;0;0;67;
$GPXUP;3949;08:35:14;0;50	15615;8	70673;0;0;67;
$GPXUP;3949;08:35:15;0;50	15601;8	70657;0;0;68;
$GPXUP;3949;08:35:16;0;50	15586;8	70645;0;0;69;
$GPXUP;3949;08:35:17;0;50	1557;8	70633;0;0;69;
$GPXUP;3949;08:35:18;0;50	15555;8	70621;0;0;70;
$GPXUP;3949;08:35:19;0;50	15539;8	70607;0;0;71;
$GPXUP;3949;08:35:20;0;50	15524;8	70592;0;0;72;
$GPXUP;3949;08:35:21;0;50	1551;8	70576;0;0;70;
$GPXUP;3949;08:35:22;0;50	15496;8	70559;0;0;70;
$GPXUP;3949;08:35:23;0;50	15482;8	70542;0;0;70;
$GPXUP;3949;08:35:24;0;50	15469;8	70524;0;0;72;
$GPXUP;3949;08:35:25;0;50	15459;8	70501;0;0;74;
$GPXUP;3949;08:35:26;0;50	15454;8	70472;0;0;73;
$GPXUP;3949;08:35:27;0;50	15455;8	70442;0;0;72;
$GPXUP;3949;08:35:28;0;50	15459;8	70414;0;0;67;
$GPXUP;3949;08:35:29;0;50	15464;8	70388;0;0;67;
$GPXUP;3949;08:35:30;0;50	15467;8	70362;0;0;67;
$GPXUP;3949;08:35:31;0;50	15468;8	70336;0;0;67;
$GPXUP;3949;08:35:32;0;50	15469;8	7031;0;0;67;
$GPXUP;3949;08:35:33;0;50	1547;8	70284;0;0;68;
$GPXUP;3949;08:35:34;0;50	15471;8	70257;0;0;67;
$GPXUP;3949;08:35:35;0;50	15469;8	70232;0;0;64;
$GPXUP;3949;08:35:36;0;50	15464;8	70208;0;0;63;
$GPXUP;3949;08:35:37;0;50	15457;8	70187;0;0;62;
$GPXUP;3949;08:35:38;0;50	15448;8	70167;0;0;61;
$GPXUP;3949;08:35:39;0;50	15438;8	7015;0;0;58;
$GPXUP;3949;08:35:40;0;50	15427;8	70135;0;0;58;
$GPXUP;3949;08:35:41;0;50	15415;8	70121;0;0;60;
$GPXUP;3949;08:35:42;0;50	15402;8	70109;0;0;62;
$GPXUP;3949;08:35:43;0;50	15385;8	70101;0;0;67;
$GPXUP;3949;08:35:44;0;50	15365;8	70092;0;0;76;
$GPXUP;3949;08:35:45;0;50	15344;8	70076;0;0;87;
$GPXUP;3949;08:35:46;0;50	15324;8	70053;0;0;92;
$GPXUP;3949;08:35:47;0;50	15308;8	70026;0;0;89;
$GPXUP;3949;08:35:48;0;50	15295;8	69998;0;0;86;
$GPXUP;3949;08:35:49;0;50	15283;8	69971;0;0;81;
$GPXUP;3949;08:35:50;0;50	15273;8	69945;0;0;76;
$GPXUP;3949;08:35:51;0;50	15266;8	69919;0;0;71;
$GPXUP;3949;08:35:52;0;50	15263;8	69893;0;0;68;
$GPXUP;3949;08:35:53;0;50	1526;8	69867;0;0;67;
$GPXUP;3949;08:35:54;0;50	15256;8	69843;0;0;66;
$GPXUP;3949;08:35:55;0;50	15248;8	6982;0;0;66;
$GPXUP;3949;08:35:56;0;50	15237;8	69801;0;0;67;
$GPXUP;3949;08:35:57;0;50	15224;8	69785;0;0;66;
$GPXUP;3949;08:35:58;0;50	15211;8	6977;0;0;66;
$GPXUP;3949;08:35:59;0;50	15198;8	69754;0;0;66;
$GPXUP;3949;08:36:00;0;50	15186;8	69737;0;0;65;
$GPXUP;3949;08:36:01;0;50	15176;8	69717;0;0;65;
$GPXUP;3949;08:36:02;0;50	15169;8	69694;0;0;66;
$GPXUP;3949;08:36:03;0;50	15163;8	6967;0;0;66;
$GPXUP;3949;08:36:04;0;50	15156;8	69647;0;0;63;
$GPXUP;3949;08:36:05;0;50	15151;8	69624;0;0;63;
$GPXUP;3949;08:36:06;0;50	15148;8	696;0;0;62;
$GPXUP;3949;08:36:07;0;50	15146;8	69577;0;0;59;
$GPXUP;3949;08:36:08;0;50	15149;8	69555;0;0;54;
$GPXUP;3949;08:36:09;0;50	15157;8	69537;0;0;52;
$GPXUP;3949;08:36:10;0;50	1517;8	69526;0;0;54;
$GPXUP;3949;08:36:11;0;50	15184;8	69517;0;0;57;
$GPXUP;3949;08:36:12;0;50	15199;8	69509;0;0;57;
$GPXUP;3949;08:36:13;0;50	15213;8	69504;0;0;53;
$GPXUP;3949;08:36:14;0;50	15226;8	69507;0;0;46;
$GPXUP;3949;08:36:15;0;50	15233;8	69523;0;0;41;
$GPXUP;3949;08:36:16;0;50	15235;8	69547;0;0;45;
$GPXUP;3949;08:36:17;0;50	15232;8	69568;0;0;42;
$GPXUP;3949;08:36:18;0;50	15224;8	69587;0;0;46;
$GPXUP;3949;08:36:19;0;50	15213;8	696;0;0;48;
$GPXUP;3949;08:36:20;0;50	15199;8	69606;0;0;51;
$GPXUP;3949;08:36:21;0;50	15184;8	69606;0;0;55;
$GPXUP;3949;08:36:22;0;50	15168;8	69596;0;0;60;
$GPXUP;3949;08:36:23;0;50	15154;8	69585;0;0;62;
$GPXUP;3949;08:36:24;0;50	15139;8	69572;0;0;63;
$GPXUP;3949;08:36:25;0;50	15125;8	69559;0;0;65;
$GPXUP;3949;08:36:26;0;50	15112;8	69543;0;0;65;
$GPXUP;3949;08:36:27;0;50	15101;8	69525;0;0;62;
$GPXUP;3949;08:36:28;0;50	15094;8	69503;0;0;60;
$GPXUP;3949;08:36:29;0;50	15095;8	69479;0;0;54;
$GPXUP;3949;08:36:30;0;50	15102;8	69456;0;0;56;
$GPXUP;3949;08:36:31;0;50	15112;8	69433;0;0;62;
$GPXUP;3949;08:36:32;0;50	1512;8	6941;0;0;66;
$GPXUP;3949;08:36:33;0;50	15125;8	69384;0;0;67;
$GPXUP;3949;08:36:34;0;50	15126;8	69358;0;0;65;
$GPXUP;3949;08:36:35;0;50	15123;8	69333;0;0;65;
$GPXUP;3949;08:36:36;0;50	15118;8	69309;0;0;65;
$GPXUP;3949;08:36:37;0;50	15109;8	69288;0;0;65;
$GPXUP;3949;08:36:38;0;50	15095;8	69273;0;0;62;
$GPXUP;3949;08:36:39;0;50	15078;8	69268;0;0;61;
$GPXUP;3949;08:36:40;0;50	15061;8	6927;0;0;61;
$GPXUP;3949;08:36:41;0;50	15046;8	69275;0;0;59;
$GPXUP;3949;08:36:42;0;50	15032;8	69286;0;0;60;
$GPXUP;3949;08:36:43;0;50	15021;8	69304;0;0;59;
$GPXUP;3949;08:36:44;0;50	15011;8	69322;0;0;59;
$GPXUP;3949;08:36:45;0;50	15001;8	69339;0;0;57;
$GPXUP;3949;08:36:46;0;50	14992;8	69356;0;0;55;
$GPXUP;3949;08:36:47;0;50	14984;8	69375;0;0;54;
$GPXUP;3949;08:36:48;0;50	14979;8	69395;0;0;54;
$GPXUP;3949;08:36:49;0;50	14974;8	69415;0;0;55;
$GPXUP;3949;08:36:50;0;50	14968;8	69434;0;0;55;
$GPXUP;3949;08:36:51;0;50	14959;8	69451;0;0;55;
$GPXUP;3949;08:36:52;0;50	14948;8	69464;0;0;55;
$GPXUP;3949;08:36:53;0;50	14934;8	69471;0;0;59;
$GPXUP;3949;08:36:54;0;50	14917;8	69471;0;0;63;
$GPXUP;3949;08:36:55;0;50	149;8	69462;0;0;67;
$GPXUP;3949;08:36:56;0;50	14885;8	69447;0;0;67;
$GPXUP;3949;08:36:57;0;50	14872;8	69429;0;0;67;
$GPXUP;3949;08:36:58;0;50	14861;8	69407;0;0;69;
$GPXUP;3949;08:36:59;0;50	1485;8	69384;0;0;73;
$GPXUP;3949;08:37:00;0;50	14836;8	69363;0;0;76;
$GPXUP;3949;08:37:01;0;50	14821;8	69344;0;0;78;
$GPXUP;3949;08:37:02;0;50	14806;8	69324;0;0;79;
$GPXUP;3949;08:37:03;0;50	14792;8	69302;0;0;80;
$GPXUP;3949;08:37:04;0;50	1478;8	69277;0;0;80;
$GPXUP;3949;08:37:05;0;50	14768;8	69251;0;0;79;
$GPXUP;3949;08:37:06;0;50	14757;8	69225;0;0;78;
$GPXUP;3949;08:37:07;0;50	14746;8	692;0;0;76;
$GPXUP;3949;08:37:08;0;50	14735;8	69176;0;0;75;
$GPXUP;3949;08:37:09;0;50	14723;8	69154;0;0;73;
$GPXUP;3949;08:37:10;0;50	14708;8	69137;0;0;73;
$GPXUP;3949;08:37:11;0;50	14694;8	6912;0;0;73;
$GPXUP;3949;08:37:12;0;50	14679;8	69103;0;0;73;
$GPXUP;3949;08:37:13;0;50	14664;8	69086;0;0;73;
$GPXUP;3949;08:37:14;0;50	14651;8	69067;0;0;72;
$GPXUP;3949;08:37:15;0;50	1464;8	69044;0;0;73;
$GPXUP;3949;08:37:16;0;50	1463;8	6902;0;0;73;
$GPXUP;3949;08:37:17;0;50	14619;8	68998;0;0;72;
$GPXUP;3949;08:37:18;0;50	14605;8	6898;0;0;72;
$GPXUP;3949;08:37:19;0;50	1459;8	68963;0;0;73;
$GPXUP;3949;08:37:20;0;50	14577;8	68944;0;0;72;
$GPXUP;3949;08:37:21;0;50	14566;8	68922;0;0;74;
$GPXUP;3949;08:37:22;0;50	14557;8	68896;0;0;78;
$GPXUP;3949;08:37:23;0;50	14553;8	68868;0;0;75;
$GPXUP;3949;08:37:24;0;50	14551;8	68838;0;0;77;
$GPXUP;3949;08:37:25;0;50	14546;8	68809;0;0;77;
$GPXUP;3949;08:37:26;0;50	14537;8	68782;0;0;78;
$GPXUP;3949;08:37:27;0;50	14523;8	6876;0;0;78;
$GPXUP;3949;08:37:28;0;50	14505;8	68744;0;0;80;
$GPXUP;3949;08:37:29;0;50	14487;8	68731;0;0;78;
$GPXUP;3949;08:37:30;0;50	1447;8	68716;0;0;73;
$GPXUP;3949;08:37:31;0;50	14456;8	687;0;0;71;
$GPXUP;3949;08:37:32;0;50	1444;8	68685;0;0;71;
$GPXUP;3949;08:37:33;0;50	14424;8	68673;0;0;74;
$GPXUP;3949;08:37:34;0;50	14407;8	68662;0;0;73;
$GPXUP;3949;08:37:35;0;50	14392;8	68647;0;0;69;
$GPXUP;3949;08:37:36;0;50	14381;8	68628;0;0;66;
$GPXUP;3949;08:37:37;0;50	14372;8	68607;0;0;66;
$GPXUP;3949;08:37:38;0;50	14364;8	68584;0;0;65;
$GPXUP;3949;08:37:39;0;50	14357;8	68561;0;0;65;
$GPXUP;3949;08:37:40;0;50	14348;8	68539;0;0;68;
$GPXUP;3949;08:37:41;0;50	14338;8	68517;0;0;73;
$GPXUP;3949;08:37:42;0;50	14325;8	68496;0;0;74;
$GPXUP;3949;08:37:43;0;50	1431;8	6848;0;0;75;
$GPXUP;3949;08:37:44;0;50	14293;8	68468;0;0;74;
$GPXUP;3949;08:37:45;0;50	14276;8	68458;0;0;71;
$GPXUP;3949;08:37:46;0;50	14261;8	68445;0;0;68;
$GPXUP;3949;08:37:47;0;50	14247;8	6843;0;0;68;
$GPXUP;3949;08:37:48;0;50	14234;8	68412;0;0;69;
$GPXUP;3949;08:37:49;0;50	14223;8	68392;0;0;71;
$GPXUP;3949;08:37:50;0;50	14212;8	68369;0;0;74;
$GPXUP;3949;08:37:51;0;50	14201;8	68345;0;0;79;
$GPXUP;3949;08:37:52;0;50	14188;8	68321;0;0;81;
$GPXUP;3949;08:37:53;0;50	14173;8	68298;0;0;83;
$GPXUP;3949;08:37:54;0;50	1416;8	68273;0;0;81;
$GPXUP;3949;08:37:55;0;50	1415;8	68247;0;0;78;
$GPXUP;3949;08:37:56;0;50	1414;8	68221;0;0;75;
$GPXUP;3949;08:37:57;0;50	14131;8	68196;0;0;73;
$GPXUP;3949;08:37:58;0;50	14122;8	68172;0;0;73;
$GPXUP;3949;08:37:59;0;50	14112;8	68148;0;0;72;
$GPXUP;3949;08:38:00;0;50	14102;8	68126;0;0;72;
$GPXUP;3949;08:38:01;0;50	1409;8	68104;0;0;72;
$GPXUP;3949;08:38:02;0;50	14077;8	68083;0;0;74;
$GPXUP;3949;08:38:03;0;50	14064;8	68064;0;0;75;
$GPXUP;3949;08:38:04;0;50	1405;8	68043;0;0;76;
$GPXUP;3949;08:38:05;0;50	14038;8	68021;0;0;75;
$GPXUP;3949;08:38:06;0;50	14028;8	67997;0;0;74;
$GPXUP;3949;08:38:07;0;50	14017;8	67974;0;0;73;
$GPXUP;3949;08:38:08;0;50	14007;8	67952;0;0;69;
$GPXUP;3949;08:38:09;0;50	13997;8	67931;0;0;64;
$GPXUP;3949;08:38:10;0;50	13986;8	67915;0;0;60;
$GPXUP;3949;08:38:11;0;50	13974;8	67902;0;0;62;
$GPXUP;3949;08:38:12;0;50	1396;8	67891;0;0;63;
$GPXUP;3949;08:38:13;0;50	13946;8	67879;0;0;64;
$GPXUP;3949;08:38:14;0;50	13933;8	67863;0;0;64;
$GPXUP;3949;08:38:15;0;50	13922;8	67846;0;0;64;
$GPXUP;3949;08:38:16;0;50	1391;8	6783;0;0;65;
$GPXUP;3949;08:38:17;0;50	13896;8	67817;0;0;66;
$GPXUP;3949;08:38:18;0;50	13879;8	67808;0;0;69;
$GPXUP;3949;08:38:19;0;50	13861;8	67803;0;0;74;
$GPXUP;3949;08:38:20;0;50	13843;8	67802;0;0;72;
$GPXUP;3949;08:38:21;0;50	13825;8	67802;0;0;70;
$GPXUP;3949;08:38:22;0;50	13808;8	678;0;0;68;
$GPXUP;3949;08:38:23;0;50	13792;8	67792;0;0;67;
$GPXUP;3949;08:38:24;0;50	13776;8	67781;0;0;70;
$GPXUP;3949;08:38:25;0;50	1376;8	67772;0;0;72;
$GPXUP;3949;08:38:26;0;50	13742;8	67769;0;0;72;
$GPXUP;3949;08:38:27;0;50	13723;8	67767;0;0;73;
$GPXUP;3949;08:38:28;0;50	13706;8	67761;0;0;72;
$GPXUP;3949;08:38:29;0;50	1369;8	6775;0;0;69;
$GPXUP;3949;08:38:30;0;50	13676;8	67734;0;0;66;
$GPXUP;3949;08:38:31;0;50	13665;8	67716;0;0;67;
$GPXUP;3949;08:38:32;0;50	13652;8	677;0;0;66;
$GPXUP;3949;08:38:33;0;50	13638;8	67686;0;0;64;
$GPXUP;3949;08:38:34;0;50	13624;8	67674;0;0;63;
$GPXUP;3949;08:38:35;0;50	13609;8	67665;0;0;65;
$GPXUP;3949;08:38:36;0;50	13594;8	67654;0;0;67;
$GPXUP;3949;08:38:37;0;50	13579;8	6764;0;0;74;
$GPXUP;3949;08:38:38;0;50	13563;8	67624;0;0;74;
$GPXUP;3949;08:38:39;0;50	13547;8	67611;0;0;71;
$GPXUP;3949;08:38:40;0;50	1353;8	67604;0;0;70;
$GPXUP;3949;08:38:41;0;50	13513;8	67596;0;0;70;
$GPXUP;3949;08:38:42;0;50	13498;8	67583;0;0;70;
$GPXUP;3949;08:38:43;0;50	13486;8	67564;0;0;68;
$GPXUP;3949;08:38:44;0;50	13478;8	67538;0;0;70;
$GPXUP;3949;08:38:45;0;50	13474;8	6751;0;0;69;
$GPXUP;3949;08:38:46;0;50	13471;8	67484;0;0;67;
$GPXUP;3949;08:38:47;0;50	13467;8	67459;0;0;65;
$GPXUP;3949;08:38:48;0;50	1346;8	67437;0;0;63;
$GPXUP;3949;08:38:49;0;50	13448;8	6742;0;0;64;
$GPXUP;3949;08:38:50;0;50	13434;8	67406;0;0;67;
$GPXUP;3949;08:38:51;0;50	1342;8	67389;0;0;71;
$GPXUP;3949;08:38:52;0;50	13407;8	67371;0;0;72;
$GPXUP;3949;08:38:53;0;50	13395;8	67351;0;0;68;
$GPXUP;3949;08:38:54;0;50	13384;8	67332;0;0;66;
$GPXUP;3949;08:38:55;0;50	13372;8	67314;0;0;65;
$GPXUP;3949;08:38:56;0;50	13359;8	67299;0;0;65;
$GPXUP;3949;08:38:57;0;50	13345;8	67284;0;0;67;
$GPXUP;3949;08:38:58;0;50	13332;8	67268;0;0;68;
$GPXUP;3949;08:38:59;0;50	13321;8	67248;0;0;67;
$GPXUP;3949;08:39:00;0;50	13312;8	67226;0;0;67;
$GPXUP;3949;08:39:01;0;50	13305;8	67202;0;0;67;
$GPXUP;3949;08:39:02;0;50	13296;8	6718;0;0;67;
$GPXUP;3949;08:39:03;0;50	13287;8	67158;0;0;68;
$GPXUP;3949;08:39:04;0;50	13277;8	67136;0;0;68;
$GPXUP;3949;08:39:05;0;50	13266;8	67114;0;0;74;
$GPXUP;3949;08:39:06;0;50	13254;8	67091;0;0;78;
$GPXUP;3949;08:39:07;0;50	13241;8	67068;0;0;78;
$GPXUP;3949;08:39:08;0;50	13227;8	67046;0;0;78;
$GPXUP;3949;08:39:09;0;50	13212;8	67026;0;0;77;
$GPXUP;3949;08:39:10;0;50	13195;8	6701;0;0;80;
$GPXUP;3949;08:39:11;0;50	13176;8	66996;0;0;83;
$GPXUP;3949;08:39:12;0;50	13157;8	66983;0;0;82;
$GPXUP;3949;08:39:13;0;50	13138;8	66971;0;0;82;
$GPXUP;3949;08:39:14;0;50	1312;8	66959;0;0;77;
$GPXUP;3949;08:39:15;0;50	13105;8	66943;0;0;70;
$GPXUP;3949;08:39:16;0;50	13094;8	66923;0;0;67;
$GPXUP;3949;08:39:17;0;50	13086;8	66899;0;0;68;
$GPXUP;3949;08:39:18;0;50	13078;8	66875;0;0;70;
$GPXUP;3949;08:39:19;0;50	1307;8	66851;0;0;70;
$GPXUP;3949;08:39:20;0;50	13062;8	66826;0;0;72;
$GPXUP;3949;08:39:21;0;50	13056;8	66799;0;0;75;
$GPXUP;3949;08:39:22;0;50	13048;8	66772;0;0;76;
$GPXUP;3949;08:39:23;0;50	13039;8	66746;0;0;74;
$GPXUP;3949;08:39:24;0;50	1303;8	66722;0;0;73;
$GPXUP;3949;08:39:25;0;50	1302;8	66697;0;0;76;
$GPXUP;3949;08:39:26;0;50	1301;8	66671;0;0;80;
$GPXUP;3949;08:39:27;0;50	12998;8	66646;0;0;80;
$GPXUP;3949;08:39:28;0;50	12983;8	66624;0;0;82;
$GPXUP;3949;08:39:29;0;50	12967;8	66603;0;0;82;
$GPXUP;3949;08:39:30;0;50	12952;8	66582;0;0;80;
$GPXUP;3949;08:39:31;0;50	1294;8	66559;0;0;79;
$GPXUP;3949;08:39:32;0;50	12926;8	66536;0;0;78;
$GPXUP;3949;08:39:33;0;50	12911;8	66517;0;0;78;
$GPXUP;3949;08:39:34;0;50	12895;8	665;0;0;78;
$GPXUP;3949;08:39:35;0;50	1288;8	66481;0;0;78;
$GPXUP;3949;08:39:36;0;50	12867;8	66458;0;0;78;
$GPXUP;3949;08:39:37;0;50	12859;8	66431;0;0;77;
$GPXUP;3949;08:39:38;0;50	12854;8	66402;0;0;78;
$GPXUP;3949;08:39:39;0;50	12849;8	66372;0;0;78;
$GPXUP;3949;08:39:40;0;50	12844;8	66343;0;0;77;
$GPXUP;3949;08:39:41;0;50	12839;8	66314;0;0;78;
$GPXUP;3949;08:39:42;0;50	12833;8	66285;0;0;79;
$GPXUP;3949;08:39:43;0;50	12826;8	66256;0;0;79;
$GPXUP;3949;08:39:44;0;50	12821;8	66226;0;0;78;
$GPXUP;3949;08:39:45;0;50	12818;8	66197;0;0;76;
$GPXUP;3949;08:39:46;0;50	12815;8	66168;0;0;73;
$GPXUP;3949;08:39:47;0;50	12813;8	66141;0;0;71;
$GPXUP;3949;08:39:48;0;50	12809;8	66115;0;0;67;
$GPXUP;3949;08:39:49;0;50	128;8	66093;0;0;67;
$GPXUP;3949;08:39:50;0;50	12787;8	66075;0;0;70;
$GPXUP;3949;08:39:51;0;50	12772;8	66058;0;0;71;
$GPXUP;3949;08:39:52;0;50	12758;8	66042;0;0;72;
$GPXUP;3949;08:39:53;0;50	12742;8	66026;0;0;75;
$GPXUP;3949;08:39:54;0;50	12725;8	66012;0;0;78;
$GPXUP;3949;08:39:55;0;50	12708;8	65997;0;0;79;
$GPXUP;3949;08:39:56;0;50	1269;8	65984;0;0;79;
$GPXUP;3949;08:39:57;0;50	12671;8	65972;0;0;77;
$GPXUP;3949;08:39:58;0;50	12654;8	65961;0;0;77;
$GPXUP;3949;08:39:59;0;50	12637;8	65945;0;0;80;
$GPXUP;3949;08:40:00;0;50	1262;8	65927;0;0;82;
$GPXUP;3949;08:40:01;0;50	12604;8	65906;0;0;84;
$GPXUP;3949;08:40:02;0;50	12588;8	65885;0;0;83;
$GPXUP;3949;08:40:03;0;50	12572;8	65868;0;0;78;
$GPXUP;3949;08:40:04;0;50	12554;8	65858;0;0;73;
$GPXUP;3949;08:40:05;0;50	12537;8	65861;0;0;67;
$GPXUP;3949;08:40:06;0;50	12525;8	65876;0;0;55;
$GPXUP;3949;08:40:07;0;50	12524;8	65893;0;0;42;
$GPXUP;3949;08:40:08;0;50	12524;8	65905;0;0;33;
$GPXUP;3949;08:40:09;0;50	12535;8	65906;0;0;7;
$GPXUP;3949;08:40:10;0;50	12542;8	65905;0;0;4;
$GPXUP;3949;08:40:11;0;50	12544;8	65905;0;0;2;
$GPXUP;3949;08:40:12;0;50	12546;8	65905;0;0;2;
$GPXUP;3949;08:40:13;0;50	12547;8	65905;0;0;3;
$GPXUP;3949;08:40:14;0;50	12548;8	65906;0;0;3;
$GPXUP;3949;08:40:15;0;50	12549;8	65907;0;0;2;
$GPXUP;3949;08:40:16;0;50	1255;8	65907;0;0;1;
