# Supplementary material for: Pigeon Navigation: Different Routes Lead to Frankfurt
Source: PLoS One. 2014 Nov 12;9(11):e112439. doi: 10.1371/journal.pone.0112439 (PMC4229201; doi:10.1371/journal.pone.0112439)
Supplement: File S4 — Files containing the original track data and a ‘Read me’ explaining the data format. (ZIP) [file pone.0112439.s004.zip › N-RB/100614xup07_387.log]

$GPXUP;3949;08:31:24;0;50	29296;8	72372;0;0;0;
$GPXUP;3949;08:31:25;0;50	29296;8	72371;0;0;5;
$GPXUP;3949;08:31:26;0;50	29296;8	72369;0;0;6;
$GPXUP;3949;08:31:27;0;50	29296;8	72366;0;0;7;
$GPXUP;3949;08:31:28;0;50	29296;8	72363;0;0;10;
$GPXUP;3949;08:31:29;0;50	29295;8	72357;0;0;15;
$GPXUP;3949;08:31:30;0;50	29295;8	72345;0;0;24;
$GPXUP;3949;08:31:31;0;50	29296;8	72328;0;0;32;
$GPXUP;3949;08:31:32;0;50	29298;8	72311;0;0;37;
$GPXUP;3949;08:31:33;0;50	29302;8	72293;0;0;41;
$GPXUP;3949;08:31:34;0;50	29308;8	72276;0;0;44;
$GPXUP;3949;08:31:35;0;50	29315;8	7226;0;0;46;
$GPXUP;3949;08:31:36;0;50	29324;8	72245;0;0;49;
$GPXUP;3949;08:31:37;0;50	29335;8	72235;0;0;49;
$GPXUP;3949;08:31:38;0;50	29346;8	72227;0;0;47;
$GPXUP;3949;08:31:39;0;50	29357;8	72222;0;0;47;
$GPXUP;3949;08:31:40;0;50	29368;8	72219;0;0;43;
$GPXUP;3949;08:31:41;0;50	29379;8	72216;0;0;41;
$GPXUP;3949;08:31:42;0;50	29389;8	7221;0;0;44;
$GPXUP;3949;08:31:43;0;50	294;8	72203;0;0;45;
$GPXUP;3949;08:31:44;0;50	2941;8	72197;0;0;46;
$GPXUP;3949;08:31:45;0;50	29421;8	72189;0;0;45;
$GPXUP;3949;08:31:46;0;50	2943;8	7218;0;0;44;
$GPXUP;3949;08:31:47;0;50	29439;8	72168;0;0;47;
$GPXUP;3949;08:31:48;0;50	29447;8	72154;0;0;47;
$GPXUP;3949;08:31:49;0;50	29455;8	72142;0;0;47;
$GPXUP;3949;08:31:50;0;50	29463;8	72127;0;0;50;
$GPXUP;3949;08:31:51;0;50	29472;8	72112;0;0;51;
$GPXUP;3949;08:31:52;0;50	29481;8	72098;0;0;52;
$GPXUP;3949;08:31:53;0;50	29491;8	72085;0;0;51;
$GPXUP;3949;08:31:54;0;50	29501;8	72074;0;0;49;
$GPXUP;3949;08:31:55;0;50	29512;8	72065;0;0;47;
$GPXUP;3949;08:31:56;0;50	29521;8	72054;0;0;47;
$GPXUP;3949;08:31:57;0;50	2953;8	72041;0;0;50;
$GPXUP;3949;08:31:58;0;50	29537;8	72024;0;0;51;
$GPXUP;3949;08:31:59;0;50	29542;8	72004;0;0;56;
$GPXUP;3949;08:32:00;0;50	29542;8	71981;0;0;59;
$GPXUP;3949;08:32:01;0;50	29537;8	71957;0;0;62;
$GPXUP;3949;08:32:02;0;50	2953;8	71934;0;0;63;
$GPXUP;3949;08:32:03;0;50	29522;8	71913;0;0;59;
$GPXUP;3949;08:32:04;0;50	29513;8	71895;0;0;57;
$GPXUP;3949;08:32:05;0;50	29505;8	71876;0;0;55;
$GPXUP;3949;08:32:06;0;50	29499;8	71857;0;0;55;
$GPXUP;3949;08:32:07;0;50	29495;8	71838;0;0;54;
$GPXUP;3949;08:32:08;0;50	2949;8	71817;0;0;55;
$GPXUP;3949;08:32:09;0;50	29488;8	71797;0;0;53;
$GPXUP;3949;08:32:10;0;50	29487;8	71777;0;0;49;
$GPXUP;3949;08:32:11;0;50	2949;8	71758;0;0;45;
$GPXUP;3949;08:32:12;0;50	29498;8	71743;0;0;47;
$GPXUP;3949;08:32:13;0;50	2951;8	71734;0;0;50;
$GPXUP;3949;08:32:14;0;50	29525;8	71732;0;0;54;
$GPXUP;3949;08:32:15;0;50	29539;8	71734;0;0;54;
$GPXUP;3949;08:32:16;0;50	29552;8	71743;0;0;53;
$GPXUP;3949;08:32:17;0;50	29561;8	71757;0;0;48;
$GPXUP;3949;08:32:18;0;50	29566;8	71775;0;0;42;
$GPXUP;3949;08:32:19;0;50	29564;8	71796;0;0;38;
$GPXUP;3949;08:32:20;0;50	29554;8	7182;0;0;47;
$GPXUP;3949;08:32:21;0;50	29542;8	7184;0;0;56;
$GPXUP;3949;08:32:22;0;50	29529;8	71855;0;0;57;
$GPXUP;3949;08:32:23;0;50	29514;8	71866;0;0;59;
$GPXUP;3949;08:32:24;0;50	29499;8	71872;0;0;59;
$GPXUP;3949;08:32:25;0;50	29483;8	71877;0;0;60;
$GPXUP;3949;08:32:26;0;50	29468;8	71881;0;0;59;
$GPXUP;3949;08:32:27;0;50	29453;8	71882;0;0;61;
$GPXUP;3949;08:32:28;0;50	29438;8	71879;0;0;60;
$GPXUP;3949;08:32:29;0;50	29425;8	7187;0;0;56;
$GPXUP;3949;08:32:30;0;50	29416;8	71856;0;0;47;
$GPXUP;3949;08:32:31;0;50	29413;8	71838;0;0;36;
$GPXUP;3949;08:32:32;0;50	29419;8	71818;0;0;34;
$GPXUP;3949;08:32:33;0;50	29432;8	71805;0;0;42;
$GPXUP;3949;08:32:34;0;50	29449;8	71804;0;0;49;
$GPXUP;3949;08:32:35;0;50	29464;8	71808;0;0;50;
$GPXUP;3949;08:32:36;0;50	29475;8	71819;0;0;46;
$GPXUP;3949;08:32:37;0;50	29484;8	71834;0;0;46;
$GPXUP;3949;08:32:38;0;50	2949;8	71852;0;0;49;
$GPXUP;3949;08:32:39;0;50	29496;8	71872;0;0;48;
$GPXUP;3949;08:32:40;0;50	29498;8	71892;0;0;47;
$GPXUP;3949;08:32:41;0;50	29498;8	71912;0;0;46;
$GPXUP;3949;08:32:42;0;50	29495;8	71931;0;0;46;
$GPXUP;3949;08:32:43;0;50	29487;8	71952;0;0;53;
$GPXUP;3949;08:32:44;0;50	29474;8	71964;0;0;54;
$GPXUP;3949;08:32:45;0;50	29456;8	71968;0;0;64;
$GPXUP;3949;08:32:46;0;50	29436;8	71967;0;0;71;
$GPXUP;3949;08:32:47;0;50	29419;8	71958;0;0;65;
$GPXUP;3949;08:32:48;0;50	29407;8	71943;0;0;56;
$GPXUP;3949;08:32:49;0;50	29402;8	71923;0;0;46;
$GPXUP;3949;08:32:50;0;50	29404;8	71902;0;0;37;
$GPXUP;3949;08:32:51;0;50	29416;8	71883;0;0;40;
$GPXUP;3949;08:32:52;0;50	29429;8	71876;0;0;39;
$GPXUP;3949;08:32:53;0;50	29444;8	71876;0;0;47;
$GPXUP;3949;08:32:54;0;50	29458;8	71882;0;0;48;
$GPXUP;3949;08:32:55;0;50	2947;8	7189;0;0;47;
$GPXUP;3949;08:32:56;0;50	2948;8	719;0;0;46;
$GPXUP;3949;08:32:57;0;50	29489;8	71914;0;0;47;
$GPXUP;3949;08:32:58;0;50	29498;8	71928;0;0;49;
$GPXUP;3949;08:32:59;0;50	29507;8	7194;0;0;49;
$GPXUP;3949;08:33:00;0;50	29519;8	71949;0;0;51;
$GPXUP;3949;08:33:01;0;50	2953;8	71959;0;0;51;
$GPXUP;3949;08:33:02;0;50	29542;8	71967;0;0;50;
$GPXUP;3949;08:33:03;0;50	29554;8	71972;0;0;48;
$GPXUP;3949;08:33:04;0;50	29566;8	71976;0;0;44;
$GPXUP;3949;08:33:05;0;50	29576;8	71976;0;0;40;
$GPXUP;3949;08:33:06;0;50	29587;8	7197;0;0;40;
$GPXUP;3949;08:33:07;0;50	29597;8	71958;0;0;44;
$GPXUP;3949;08:33:08;0;50	29606;8	71943;0;0;49;
$GPXUP;3949;08:33:09;0;50	29614;8	71926;0;0;54;
$GPXUP;3949;08:33:10;0;50	29622;8	71907;0;0;59;
$GPXUP;3949;08:33:11;0;50	29631;8	71886;0;0;60;
$GPXUP;3949;08:33:12;0;50	2964;8	71866;0;0;59;
$GPXUP;3949;08:33:13;0;50	29651;8	71849;0;0;57;
$GPXUP;3949;08:33:14;0;50	29661;8	71833;0;0;56;
$GPXUP;3949;08:33:15;0;50	2967;8	71815;0;0;57;
$GPXUP;3949;08:33:16;0;50	29678;8	71796;0;0;58;
$GPXUP;3949;08:33:17;0;50	29685;8	71776;0;0;59;
$GPXUP;3949;08:33:18;0;50	29691;8	71754;0;0;59;
$GPXUP;3949;08:33:19;0;50	29696;8	71732;0;0;60;
$GPXUP;3949;08:33:20;0;50	29701;8	7171;0;0;59;
$GPXUP;3949;08:33:21;0;50	29707;8	71689;0;0;57;
$GPXUP;3949;08:33:22;0;50	29713;8	71668;0;0;57;
$GPXUP;3949;08:33:23;0;50	29717;8	71647;0;0;58;
$GPXUP;3949;08:33:24;0;50	2972;8	71625;0;0;57;
$GPXUP;3949;08:33:25;0;50	29723;8	71603;0;0;57;
$GPXUP;3949;08:33:26;0;50	29729;8	71583;0;0;57;
$GPXUP;3949;08:33:27;0;50	29736;8	71564;0;0;59;
$GPXUP;3949;08:33:28;0;50	29746;8	71547;0;0;58;
$GPXUP;3949;08:33:29;0;50	29756;8	7153;0;0;58;
$GPXUP;3949;08:33:30;0;50	29766;8	71513;0;0;58;
$GPXUP;3949;08:33:31;0;50	29774;8	71494;0;0;59;
$GPXUP;3949;08:33:32;0;50	29781;8	71474;0;0;57;
$GPXUP;3949;08:33:33;0;50	29786;8	71453;0;0;58;
$GPXUP;3949;08:33:34;0;50	2979;8	71431;0;0;59;
$GPXUP;3949;08:33:35;0;50	29791;8	71408;0;0;60;
$GPXUP;3949;08:33:36;0;50	2979;8	71384;0;0;62;
$GPXUP;3949;08:33:37;0;50	29791;8	7136;0;0;63;
$GPXUP;3949;08:33:38;0;50	29795;8	71336;0;0;61;
$GPXUP;3949;08:33:39;0;50	298;8	71313;0;0;61;
$GPXUP;3949;08:33:40;0;50	29805;8	71291;0;0;60;
$GPXUP;3949;08:33:41;0;50	29811;8	7127;0;0;59;
$GPXUP;3949;08:33:42;0;50	29816;8	71248;0;0;57;
$GPXUP;3949;08:33:43;0;50	29823;8	71229;0;0;54;
$GPXUP;3949;08:33:44;0;50	29833;8	71216;0;0;53;
$GPXUP;3949;08:33:45;0;50	29846;8	71213;0;0;48;
$GPXUP;3949;08:33:46;0;50	29858;8	71219;0;0;47;
$GPXUP;3949;08:33:47;0;50	29868;8	71232;0;0;46;
$GPXUP;3949;08:33:48;0;50	29875;8	7125;0;0;43;
$GPXUP;3949;08:33:49;0;50	29876;8	71272;0;0;42;
$GPXUP;3949;08:33:50;0;50	29871;8	71294;0;0;45;
$GPXUP;3949;08:33:51;0;50	29862;8	71313;0;0;51;
$GPXUP;3949;08:33:52;0;50	29848;8	71321;0;0;47;
$GPXUP;3949;08:33:53;0;50	29829;8	71316;0;0;56;
$GPXUP;3949;08:33:54;0;50	29812;8	71304;0;0;61;
$GPXUP;3949;08:33:55;0;50	29799;8	71285;0;0;63;
$GPXUP;3949;08:33:56;0;50	29791;8	7126;0;0;61;
$GPXUP;3949;08:33:57;0;50	29789;8	71231;0;0;62;
$GPXUP;3949;08:33:58;0;50	29792;8	71202;0;0;65;
$GPXUP;3949;08:33:59;0;50	29801;8	71182;0;0;59;
$GPXUP;3949;08:34:00;0;50	29816;8	71174;0;0;52;
$GPXUP;3949;08:34:01;0;50	29833;8	71177;0;0;56;
$GPXUP;3949;08:34:02;0;50	29847;8	71187;0;0;52;
$GPXUP;3949;08:34:03;0;50	29859;8	71199;0;0;52;
$GPXUP;3949;08:34:04;0;50	29869;8	71214;0;0;51;
$GPXUP;3949;08:34:05;0;50	29876;8	71232;0;0;50;
$GPXUP;3949;08:34:06;0;50	29879;8	71252;0;0;44;
$GPXUP;3949;08:34:07;0;50	29876;8	71272;0;0;44;
$GPXUP;3949;08:34:08;0;50	29866;8	71291;0;0;52;
$GPXUP;3949;08:34:09;0;50	29851;8	71299;0;0;50;
$GPXUP;3949;08:34:10;0;50	29833;8	71298;0;0;57;
$GPXUP;3949;08:34:11;0;50	29815;8	71291;0;0;65;
$GPXUP;3949;08:34:12;0;50	29798;8	7128;0;0;68;
$GPXUP;3949;08:34:13;0;50	29782;8	71266;0;0;72;
$GPXUP;3949;08:34:14;0;50	29768;8	71248;0;0;70;
$GPXUP;3949;08:34:15;0;50	29757;8	71224;0;0;67;
$GPXUP;3949;08:34:16;0;50	29752;8	71196;0;0;70;
$GPXUP;3949;08:34:17;0;50	29752;8	71168;0;0;63;
$GPXUP;3949;08:34:18;0;50	29765;8	71142;0;0;63;
$GPXUP;3949;08:34:19;0;50	29781;8	71122;0;0;62;
$GPXUP;3949;08:34:20;0;50	29791;8	71101;0;0;59;
$GPXUP;3949;08:34:21;0;50	29796;8	71079;0;0;58;
$GPXUP;3949;08:34:22;0;50	29797;8	71056;0;0;59;
$GPXUP;3949;08:34:23;0;50	29794;8	71033;0;0;58;
$GPXUP;3949;08:34:24;0;50	29787;8	71012;0;0;56;
$GPXUP;3949;08:34:25;0;50	29774;8	70995;0;0;62;
$GPXUP;3949;08:34:26;0;50	2976;8	70981;0;0;63;
$GPXUP;3949;08:34:27;0;50	29746;8	7097;0;0;61;
$GPXUP;3949;08:34:28;0;50	29731;8	70963;0;0;55;
$GPXUP;3949;08:34:29;0;50	29717;8	70963;0;0;49;
$GPXUP;3949;08:34:30;0;50	29704;8	70975;0;0;54;
$GPXUP;3949;08:34:31;0;50	29693;8	70994;0;0;56;
$GPXUP;3949;08:34:32;0;50	29686;8	71016;0;0;53;
$GPXUP;3949;08:34:33;0;50	29682;8	71037;0;0;50;
$GPXUP;3949;08:34:34;0;50	2968;8	71058;0;0;50;
$GPXUP;3949;08:34:35;0;50	29679;8	71079;0;0;52;
$GPXUP;3949;08:34:36;0;50	29677;8	711;0;0;53;
$GPXUP;3949;08:34:37;0;50	29673;8	71121;0;0;52;
$GPXUP;3949;08:34:38;0;50	29667;8	7114;0;0;51;
$GPXUP;3949;08:34:39;0;50	29659;8	71154;0;0;49;
$GPXUP;3949;08:34:40;0;50	29648;8	71165;0;0;50;
$GPXUP;3949;08:34:41;0;50	29636;8	71174;0;0;54;
$GPXUP;3949;08:34:42;0;50	29624;8	71183;0;0;51;
$GPXUP;3949;08:34:43;0;50	29613;8	71192;0;0;48;
$GPXUP;3949;08:34:44;0;50	29602;8	712;0;0;46;
$GPXUP;3949;08:34:45;0;50	29592;8	71208;0;0;44;
$GPXUP;3949;08:34:46;0;50	29583;8	71218;0;0;42;
$GPXUP;3949;08:34:47;0;50	29577;8	71232;0;0;44;
$GPXUP;3949;08:34:48;0;50	29573;8	71249;0;0;45;
$GPXUP;3949;08:34:49;0;50	29569;8	71266;0;0;46;
$GPXUP;3949;08:34:50;0;50	29566;8	71283;0;0;46;
$GPXUP;3949;08:34:51;0;50	29564;8	71301;0;0;45;
$GPXUP;3949;08:34:52;0;50	29566;8	71318;0;0;43;
$GPXUP;3949;08:34:53;0;50	29572;8	71334;0;0;44;
$GPXUP;3949;08:34:54;0;50	29583;8	71347;0;0;47;
$GPXUP;3949;08:34:55;0;50	29596;8	71354;0;0;47;
$GPXUP;3949;08:34:56;0;50	2961;8	71352;0;0;49;
$GPXUP;3949;08:34:57;0;50	29626;8	7134;0;0;57;
$GPXUP;3949;08:34:58;0;50	29641;8	71321;0;0;64;
$GPXUP;3949;08:34:59;0;50	29655;8	71305;0;0;63;
$GPXUP;3949;08:35:00;0;50	29669;8	71292;0;0;63;
$GPXUP;3949;08:35:01;0;50	29684;8	71282;0;0;64;
$GPXUP;3949;08:35:02;0;50	297;8	71273;0;0;66;
$GPXUP;3949;08:35:03;0;50	29716;8	71267;0;0;66;
$GPXUP;3949;08:35:04;0;50	29732;8	71265;0;0;66;
$GPXUP;3949;08:35:05;0;50	29747;8	7127;0;0;64;
$GPXUP;3949;08:35:06;0;50	29758;8	71281;0;0;54;
$GPXUP;3949;08:35:07;0;50	29767;8	71294;0;0;47;
$GPXUP;3949;08:35:08;0;50	29775;8	71308;0;0;45;
$GPXUP;3949;08:35:09;0;50	29784;8	71318;0;0;46;
$GPXUP;3949;08:35:10;0;50	29794;8	71326;0;0;46;
$GPXUP;3949;08:35:11;0;50	29804;8	71333;0;0;45;
$GPXUP;3949;08:35:12;0;50	29814;8	71341;0;0;46;
$GPXUP;3949;08:35:13;0;50	29823;8	71352;0;0;45;
$GPXUP;3949;08:35:14;0;50	29829;8	71367;0;0;45;
$GPXUP;3949;08:35:15;0;50	29831;8	71386;0;0;46;
$GPXUP;3949;08:35:16;0;50	29828;8	71409;0;0;49;
$GPXUP;3949;08:35:17;0;50	29818;8	71431;0;0;58;
$GPXUP;3949;08:35:18;0;50	29805;8	71448;0;0;59;
$GPXUP;3949;08:35:19;0;50	29792;8	71463;0;0;62;
$GPXUP;3949;08:35:20;0;50	29779;8	71482;0;0;67;
$GPXUP;3949;08:35:21;0;50	29768;8	71502;0;0;65;
$GPXUP;3949;08:35:22;0;50	29761;8	71524;0;0;60;
$GPXUP;3949;08:35:23;0;50	29758;8	71547;0;0;58;
$GPXUP;3949;08:35:24;0;50	29756;8	71569;0;0;57;
$GPXUP;3949;08:35:25;0;50	29751;8	7159;0;0;59;
$GPXUP;3949;08:35:26;0;50	29744;8	71608;0;0;56;
$GPXUP;3949;08:35:27;0;50	29734;8	71622;0;0;53;
$GPXUP;3949;08:35:28;0;50	29722;8	7163;0;0;50;
$GPXUP;3949;08:35:29;0;50	29707;8	71631;0;0;53;
$GPXUP;3949;08:35:30;0;50	29692;8	71621;0;0;54;
$GPXUP;3949;08:35:31;0;50	29682;8	716;0;0;55;
$GPXUP;3949;08:35:32;0;50	29678;8	71572;0;0;61;
$GPXUP;3949;08:35:33;0;50	29681;8	7154;0;0;61;
$GPXUP;3949;08:35:34;0;50	2969;8	71509;0;0;67;
$GPXUP;3949;08:35:35;0;50	297;8	71486;0;0;65;
$GPXUP;3949;08:35:36;0;50	29713;8	71468;0;0;65;
$GPXUP;3949;08:35:37;0;50	29731;8	71459;0;0;68;
$GPXUP;3949;08:35:38;0;50	29748;8	7146;0;0;65;
$GPXUP;3949;08:35:39;0;50	29763;8	71467;0;0;59;
$GPXUP;3949;08:35:40;0;50	29776;8	71476;0;0;51;
$GPXUP;3949;08:35:41;0;50	29785;8	7149;0;0;47;
$GPXUP;3949;08:35:42;0;50	29788;8	7151;0;0;44;
$GPXUP;3949;08:35:43;0;50	29788;8	71532;0;0;46;
$GPXUP;3949;08:35:44;0;50	29785;8	71554;0;0;49;
$GPXUP;3949;08:35:45;0;50	29779;8	71575;0;0;55;
$GPXUP;3949;08:35:46;0;50	2977;8	71596;0;0;58;
$GPXUP;3949;08:35:47;0;50	2976;8	71616;0;0;64;
$GPXUP;3949;08:35:48;0;50	29751;8	71636;0;0;62;
$GPXUP;3949;08:35:49;0;50	29745;8	71659;0;0;60;
$GPXUP;3949;08:35:50;0;50	29742;8	71681;0;0;58;
$GPXUP;3949;08:35:51;0;50	29742;8	71704;0;0;57;
$GPXUP;3949;08:35:52;0;50	29745;8	71725;0;0;55;
$GPXUP;3949;08:35:53;0;50	29751;8	71745;0;0;56;
$GPXUP;3949;08:35:54;0;50	29757;8	71766;0;0;58;
$GPXUP;3949;08:35:55;0;50	29763;8	71787;0;0;61;
$GPXUP;3949;08:35:56;0;50	29768;8	7181;0;0;61;
$GPXUP;3949;08:35:57;0;50	2977;8	71833;0;0;61;
$GPXUP;3949;08:35:58;0;50	29766;8	71856;0;0;61;
$GPXUP;3949;08:35:59;0;50	29765;8	7188;0;0;61;
$GPXUP;3949;08:36:00;0;50	29764;8	71903;0;0;61;
$GPXUP;3949;08:36:01;0;50	2976;8	71926;0;0;59;
$GPXUP;3949;08:36:02;0;50	29754;8	71948;0;0;62;
$GPXUP;3949;08:36:03;0;50	29748;8	7197;0;0;59;
$GPXUP;3949;08:36:04;0;50	29743;8	71992;0;0;58;
$GPXUP;3949;08:36:05;0;50	2974;8	72013;0;0;57;
$GPXUP;3949;08:36:06;0;50	29735;8	72034;0;0;59;
$GPXUP;3949;08:36:07;0;50	29727;8	72053;0;0;59;
$GPXUP;3949;08:36:08;0;50	29714;8	72067;0;0;59;
$GPXUP;3949;08:36:09;0;50	29701;8	7208;0;0;61;
$GPXUP;3949;08:36:10;0;50	29689;8	72094;0;0;61;
$GPXUP;3949;08:36:11;0;50	29678;8	7211;0;0;59;
$GPXUP;3949;08:36:12;0;50	2967;8	7213;0;0;57;
$GPXUP;3949;08:36:13;0;50	2967;8	72156;0;0;58;
$GPXUP;3949;08:36:14;0;50	29677;8	72183;0;0;65;
$GPXUP;3949;08:36:15;0;50	29688;8	72206;0;0;65;
$GPXUP;3949;08:36:16;0;50	29701;8	72221;0;0;60;
$GPXUP;3949;08:36:17;0;50	29715;8	7223;0;0;52;
$GPXUP;3949;08:36:18;0;50	29728;8	7223;0;0;44;
$GPXUP;3949;08:36:19;0;50	29741;8	72221;0;0;46;
$GPXUP;3949;08:36:20;0;50	29753;8	72204;0;0;53;
$GPXUP;3949;08:36:21;0;50	2976;8	72181;0;0;55;
$GPXUP;3949;08:36:22;0;50	29766;8	72158;0;0;59;
$GPXUP;3949;08:36:23;0;50	29771;8	72132;0;0;66;
$GPXUP;3949;08:36:24;0;50	29772;8	72104;0;0;70;
$GPXUP;3949;08:36:25;0;50	29769;8	72075;0;0;68;
$GPXUP;3949;08:36:26;0;50	29762;8	72049;0;0;68;
$GPXUP;3949;08:36:27;0;50	29752;8	72025;0;0;67;
$GPXUP;3949;08:36:28;0;50	29745;8	72001;0;0;66;
$GPXUP;3949;08:36:29;0;50	29739;8	71978;0;0;64;
$GPXUP;3949;08:36:30;0;50	29736;8	71954;0;0;59;
$GPXUP;3949;08:36:31;0;50	29738;8	71933;0;0;53;
$GPXUP;3949;08:36:32;0;50	29746;8	71916;0;0;48;
$GPXUP;3949;08:36:33;0;50	29759;8	71904;0;0;48;
$GPXUP;3949;08:36:34;0;50	29771;8	71896;0;0;49;
$GPXUP;3949;08:36:35;0;50	29784;8	71888;0;0;51;
$GPXUP;3949;08:36:36;0;50	29796;8	7188;0;0;52;
$GPXUP;3949;08:36:37;0;50	29807;8	71869;0;0;52;
$GPXUP;3949;08:36:38;0;50	29816;8	71853;0;0;53;
$GPXUP;3949;08:36:39;0;50	29823;8	71835;0;0;55;
$GPXUP;3949;08:36:40;0;50	29829;8	71816;0;0;54;
$GPXUP;3949;08:36:41;0;50	29835;8	71797;0;0;53;
$GPXUP;3949;08:36:42;0;50	29842;8	71779;0;0;52;
$GPXUP;3949;08:36:43;0;50	2985;8	71763;0;0;56;
$GPXUP;3949;08:36:44;0;50	29861;8	71748;0;0;55;
$GPXUP;3949;08:36:45;0;50	29872;8	71734;0;0;58;
$GPXUP;3949;08:36:46;0;50	29883;8	71718;0;0;61;
$GPXUP;3949;08:36:47;0;50	29893;8	71699;0;0;62;
$GPXUP;3949;08:36:48;0;50	29901;8	71678;0;0;63;
$GPXUP;3949;08:36:49;0;50	29908;8	71656;0;0;64;
$GPXUP;3949;08:36:50;0;50	29911;8	71631;0;0;64;
$GPXUP;3949;08:36:51;0;50	29911;8	71606;0;0;66;
$GPXUP;3949;08:36:52;0;50	29909;8	7158;0;0;65;
$GPXUP;3949;08:36:53;0;50	29907;8	71554;0;0;66;
$GPXUP;3949;08:36:54;0;50	29907;8	71529;0;0;64;
$GPXUP;3949;08:36:55;0;50	2991;8	71504;0;0;63;
$GPXUP;3949;08:36:56;0;50	29917;8	71482;0;0;60;
$GPXUP;3949;08:36:57;0;50	29926;8	71463;0;0;60;
$GPXUP;3949;08:36:58;0;50	29937;8	71445;0;0;63;
$GPXUP;3949;08:36:59;0;50	29947;8	71425;0;0;67;
$GPXUP;3949;08:37:00;0;50	29959;8	71407;0;0;63;
$GPXUP;3949;08:37:01;0;50	29972;8	71395;0;0;59;
$GPXUP;3949;08:37:02;0;50	29989;8	71393;0;0;61;
$GPXUP;3949;08:37:03;0;50	30006;8	71393;0;0;63;
$GPXUP;3949;08:37:04;0;50	30022;8	71394;0;0;61;
$GPXUP;3949;08:37:05;0;50	30038;8	7139;0;0;62;
$GPXUP;3949;08:37:06;0;50	3005;8	7138;0;0;60;
$GPXUP;3949;08:37:07;0;50	30057;8	71359;0;0;54;
$GPXUP;3949;08:37:08;0;50	30055;8	7133;0;0;58;
$GPXUP;3949;08:37:09;0;50	30048;8	71302;0;0;67;
$GPXUP;3949;08:37:10;0;50	30035;8	71277;0;0;72;
$GPXUP;3949;08:37:11;0;50	30019;8	71258;0;0;73;
$GPXUP;3949;08:37:12;0;50	30001;8	71244;0;0;75;
$GPXUP;3949;08:37:13;0;50	29983;8	71231;0;0;75;
$GPXUP;3949;08:37:14;0;50	29966;8	71218;0;0;72;
$GPXUP;3949;08:37:15;0;50	2995;8	71206;0;0;68;
$GPXUP;3949;08:37:16;0;50	29935;8	71194;0;0;67;
$GPXUP;3949;08:37:17;0;50	29922;8	7118;0;0;64;
$GPXUP;3949;08:37:18;0;50	29911;8	71163;0;0;63;
$GPXUP;3949;08:37:19;0;50	29903;8	71143;0;0;61;
$GPXUP;3949;08:37:20;0;50	299;8	71123;0;0;55;
$GPXUP;3949;08:37:21;0;50	29901;8	71103;0;0;46;
$GPXUP;3949;08:37:22;0;50	29911;8	71087;0;0;49;
$GPXUP;3949;08:37:23;0;50	29925;8	71079;0;0;45;
$GPXUP;3949;08:37:24;0;50	29941;8	71084;0;0;49;
$GPXUP;3949;08:37:25;0;50	29951;8	711;0;0;46;
$GPXUP;3949;08:37:26;0;50	29952;8	71126;0;0;46;
$GPXUP;3949;08:37:27;0;50	29947;8	71152;0;0;49;
$GPXUP;3949;08:37:28;0;50	29935;8	71174;0;0;58;
$GPXUP;3949;08:37:29;0;50	29919;8	71188;0;0;60;
$GPXUP;3949;08:37:30;0;50	29902;8	71201;0;0;66;
$GPXUP;3949;08:37:31;0;50	29888;8	71216;0;0;64;
$GPXUP;3949;08:37:32;0;50	29877;8	71234;0;0;63;
$GPXUP;3949;08:37:33;0;50	29866;8	71252;0;0;62;
$GPXUP;3949;08:37:34;0;50	29854;8	71268;0;0;59;
$GPXUP;3949;08:37:35;0;50	29842;8	71281;0;0;58;
$GPXUP;3949;08:37:36;0;50	29829;8	7129;0;0;58;
$GPXUP;3949;08:37:37;0;50	29814;8	71294;0;0;57;
$GPXUP;3949;08:37:38;0;50	298;8	71293;0;0;59;
$GPXUP;3949;08:37:39;0;50	29785;8	71287;0;0;61;
$GPXUP;3949;08:37:40;0;50	29771;8	71276;0;0;64;
$GPXUP;3949;08:37:41;0;50	29756;8	71262;0;0;67;
$GPXUP;3949;08:37:42;0;50	29741;8	71249;0;0;69;
$GPXUP;3949;08:37:43;0;50	29725;8	71236;0;0;71;
$GPXUP;3949;08:37:44;0;50	2971;8	71221;0;0;70;
$GPXUP;3949;08:37:45;0;50	29697;8	71202;0;0;69;
$GPXUP;3949;08:37:46;0;50	29685;8	71181;0;0;70;
$GPXUP;3949;08:37:47;0;50	29673;8	71161;0;0;71;
$GPXUP;3949;08:37:48;0;50	29661;8	7114;0;0;71;
$GPXUP;3949;08:37:49;0;50	2965;8	71119;0;0;70;
$GPXUP;3949;08:37:50;0;50	29642;8	71096;0;0;65;
$GPXUP;3949;08:37:51;0;50	29634;8	71075;0;0;63;
$GPXUP;3949;08:37:52;0;50	29623;8	71056;0;0;64;
$GPXUP;3949;08:37:53;0;50	2961;8	71041;0;0;65;
$GPXUP;3949;08:37:54;0;50	29594;8	71033;0;0;66;
$GPXUP;3949;08:37:55;0;50	29575;8	71034;0;0;67;
$GPXUP;3949;08:37:56;0;50	29557;8	71046;0;0;67;
$GPXUP;3949;08:37:57;0;50	29543;8	71062;0;0;64;
$GPXUP;3949;08:37:58;0;50	29531;8	71078;0;0;62;
$GPXUP;3949;08:37:59;0;50	29519;8	71092;0;0;59;
$GPXUP;3949;08:38:00;0;50	29506;8	71102;0;0;59;
$GPXUP;3949;08:38:01;0;50	2949;8	711;0;0;59;
$GPXUP;3949;08:38:02;0;50	29478;8	71086;0;0;55;
$GPXUP;3949;08:38:03;0;50	2947;8	71055;0;0;63;
$GPXUP;3949;08:38:04;0;50	2947;8	71024;0;0;61;
$GPXUP;3949;08:38:05;0;50	2948;8	70998;0;0;60;
$GPXUP;3949;08:38:06;0;50	29498;8	7098;0;0;64;
$GPXUP;3949;08:38:07;0;50	29519;8	70971;0;0;69;
$GPXUP;3949;08:38:08;0;50	2954;8	70969;0;0;75;
$GPXUP;3949;08:38:09;0;50	29561;8	70968;0;0;75;
$GPXUP;3949;08:38:10;0;50	29579;8	7097;0;0;71;
$GPXUP;3949;08:38:11;0;50	29596;8	70972;0;0;66;
$GPXUP;3949;08:38:12;0;50	2961;8	70976;0;0;60;
$GPXUP;3949;08:38:13;0;50	29626;8	70978;0;0;63;
$GPXUP;3949;08:38:14;0;50	29642;8	70979;0;0;66;
$GPXUP;3949;08:38:15;0;50	29659;8	70982;0;0;68;
$GPXUP;3949;08:38:16;0;50	29676;8	70987;0;0;71;
$GPXUP;3949;08:38:17;0;50	29692;8	70996;0;0;69;
$GPXUP;3949;08:38:18;0;50	29709;8	71004;0;0;68;
$GPXUP;3949;08:38:19;0;50	29726;8	71011;0;0;67;
$GPXUP;3949;08:38:20;0;50	29742;8	71014;0;0;66;
$GPXUP;3949;08:38:21;0;50	29758;8	71017;0;0;66;
$GPXUP;3949;08:38:22;0;50	29775;8	71022;0;0;68;
$GPXUP;3949;08:38:23;0;50	29791;8	71028;0;0;67;
$GPXUP;3949;08:38:24;0;50	29805;8	71039;0;0;66;
$GPXUP;3949;08:38:25;0;50	29819;8	71051;0;0;64;
$GPXUP;3949;08:38:26;0;50	29832;8	71065;0;0;62;
$GPXUP;3949;08:38:27;0;50	29844;8	71079;0;0;58;
$GPXUP;3949;08:38:28;0;50	29855;8	71094;0;0;58;
$GPXUP;3949;08:38:29;0;50	29863;8	71112;0;0;56;
$GPXUP;3949;08:38:30;0;50	29867;8	71136;0;0;58;
$GPXUP;3949;08:38:31;0;50	2987;8	7116;0;0;55;
$GPXUP;3949;08:38:32;0;50	2987;8	71182;0;0;57;
$GPXUP;3949;08:38:33;0;50	29868;8	71206;0;0;57;
$GPXUP;3949;08:38:34;0;50	29863;8	71229;0;0;60;
$GPXUP;3949;08:38:35;0;50	29857;8	71252;0;0;60;
$GPXUP;3949;08:38:36;0;50	29852;8	71276;0;0;64;
$GPXUP;3949;08:38:37;0;50	29851;8	713;0;0;65;
$GPXUP;3949;08:38:38;0;50	29854;8	71325;0;0;65;
$GPXUP;3949;08:38:39;0;50	29861;8	71348;0;0;60;
$GPXUP;3949;08:38:40;0;50	29865;8	71371;0;0;62;
$GPXUP;3949;08:38:41;0;50	29864;8	71394;0;0;61;
$GPXUP;3949;08:38:42;0;50	29858;8	71413;0;0;58;
$GPXUP;3949;08:38:43;0;50	29846;8	71428;0;0;56;
$GPXUP;3949;08:38:44;0;50	29832;8	71438;0;0;57;
$GPXUP;3949;08:38:45;0;50	29815;8	71442;0;0;58;
$GPXUP;3949;08:38:46;0;50	29797;8	71443;0;0;64;
$GPXUP;3949;08:38:47;0;50	29779;8	71442;0;0;67;
$GPXUP;3949;08:38:48;0;50	29762;8	7144;0;0;70;
$GPXUP;3949;08:38:49;0;50	29744;8	71438;0;0;66;
$GPXUP;3949;08:38:50;0;50	29728;8	71439;0;0;64;
$GPXUP;3949;08:38:51;0;50	29712;8	7144;0;0;65;
$GPXUP;3949;08:38:52;0;50	29695;8	71441;0;0;68;
$GPXUP;3949;08:38:53;0;50	29678;8	7144;0;0;65;
$GPXUP;3949;08:38:53;0;50	29663;8	7144;0;0;60;
$GPXUP;3949;08:38:54;0;50	29648;8	71444;0;0;58;
$GPXUP;3949;08:38:55;0;50	29633;8	71454;0;0;59;
$GPXUP;3949;08:38:56;0;50	2962;8	71472;0;0;63;
$GPXUP;3949;08:38:57;0;50	29609;8	71495;0;0;64;
$GPXUP;3949;08:38:58;0;50	29603;8	71521;0;0;63;
$GPXUP;3949;08:38:59;0;50	29601;8	71548;0;0;64;
$GPXUP;3949;08:39:00;0;50	29604;8	71574;0;0;60;
$GPXUP;3949;08:39:01;0;50	29611;8	71595;0;0;58;
$GPXUP;3949;08:39:02;0;50	29625;8	71608;0;0;54;
$GPXUP;3949;08:39:03;0;50	2964;8	71615;0;0;57;
$GPXUP;3949;08:39:04;0;50	29657;8	71621;0;0;61;
$GPXUP;3949;08:39:05;0;50	29674;8	71625;0;0;65;
$GPXUP;3949;08:39:06;0;50	29691;8	71628;0;0;61;
$GPXUP;3949;08:39:07;0;50	29706;8	71629;0;0;58;
$GPXUP;3949;08:39:08;0;50	2972;8	71627;0;0;52;
$GPXUP;3949;08:39:09;0;50	29733;8	71617;0;0;51;
$GPXUP;3949;08:39:10;0;50	29743;8	71601;0;0;54;
$GPXUP;3949;08:39:11;0;50	29751;8	71581;0;0;56;
$GPXUP;3949;08:39:12;0;50	2976;8	71562;0;0;57;
$GPXUP;3949;08:39:13;0;50	2977;8	71546;0;0;56;
$GPXUP;3949;08:39:14;0;50	29782;8	71534;0;0;57;
$GPXUP;3949;08:39:15;0;50	29796;8	71526;0;0;55;
$GPXUP;3949;08:39:16;0;50	29808;8	71517;0;0;54;
$GPXUP;3949;08:39:17;0;50	2982;8	71506;0;0;54;
$GPXUP;3949;08:39:18;0;50	29831;8	71493;0;0;56;
$GPXUP;3949;08:39:19;0;50	29841;8	71477;0;0;58;
$GPXUP;3949;08:39:20;0;50	2985;8	71457;0;0;62;
$GPXUP;3949;08:39:21;0;50	29857;8	71434;0;0;63;
$GPXUP;3949;08:39:22;0;50	2986;8	7141;0;0;65;
$GPXUP;3949;08:39:23;0;50	29861;8	71384;0;0;66;
$GPXUP;3949;08:39:24;0;50	29859;8	71358;0;0;64;
$GPXUP;3949;08:39:25;0;50	29859;8	71332;0;0;63;
$GPXUP;3949;08:39:26;0;50	29861;8	71308;0;0;60;
$GPXUP;3949;08:39:27;0;50	29866;8	71287;0;0;58;
$GPXUP;3949;08:39:28;0;50	29873;8	71268;0;0;55;
$GPXUP;3949;08:39:29;0;50	29884;8	71255;0;0;54;
$GPXUP;3949;08:39:30;0;50	29895;8	71246;0;0;51;
$GPXUP;3949;08:39:31;0;50	29907;8	71245;0;0;51;
$GPXUP;3949;08:39:32;0;50	29919;8	71253;0;0;51;
$GPXUP;3949;08:39:33;0;50	29928;8	71268;0;0;45;
$GPXUP;3949;08:39:34;0;50	29932;8	71289;0;0;42;
$GPXUP;3949;08:39:35;0;50	29931;8	71315;0;0;49;
$GPXUP;3949;08:39:36;0;50	29924;8	71342;0;0;60;
$GPXUP;3949;08:39:37;0;50	29913;8	71365;0;0;64;
$GPXUP;3949;08:39:38;0;50	299;8	71382;0;0;64;
$GPXUP;3949;08:39:39;0;50	29887;8	71399;0;0;63;
$GPXUP;3949;08:39:40;0;50	29875;8	71417;0;0;63;
$GPXUP;3949;08:39:41;0;50	29864;8	71434;0;0;63;
$GPXUP;3949;08:39:42;0;50	29851;8	71451;0;0;63;
$GPXUP;3949;08:39:43;0;50	29839;8	71464;0;0;61;
$GPXUP;3949;08:39:44;0;50	29825;8	71477;0;0;60;
$GPXUP;3949;08:39:45;0;50	29812;8	71489;0;0;59;
$GPXUP;3949;08:39:46;0;50	298;8	71503;0;0;63;
$GPXUP;3949;08:39:47;0;50	29788;8	71519;0;0;65;
$GPXUP;3949;08:39:48;0;50	29777;8	71539;0;0;63;
$GPXUP;3949;08:39:49;0;50	29769;8	7156;0;0;64;
$GPXUP;3949;08:39:50;0;50	2976;8	71581;0;0;63;
$GPXUP;3949;08:39:51;0;50	29748;8	71598;0;0;61;
$GPXUP;3949;08:39:52;0;50	29735;8	71608;0;0;61;
$GPXUP;3949;08:39:53;0;50	29718;8	71613;0;0;63;
$GPXUP;3949;08:39:54;0;50	29702;8	71613;0;0;64;
$GPXUP;3949;08:39:55;0;50	29686;8	71608;0;0;63;
$GPXUP;3949;08:39:56;0;50	29671;8	71601;0;0;65;
$GPXUP;3949;08:39:57;0;50	29655;8	71593;0;0;66;
$GPXUP;3949;08:39:58;0;50	29638;8	71587;0;0;67;
$GPXUP;3949;08:39:59;0;50	29622;8	71581;0;0;67;
$GPXUP;3949;08:40:00;0;50	29606;8	71574;0;0;68;
$GPXUP;3949;08:40:01;0;50	29591;8	71562;0;0;64;
$GPXUP;3949;08:40:02;0;50	29579;8	71546;0;0;61;
$GPXUP;3949;08:40:03;0;50	2957;8	71527;0;0;60;
$GPXUP;3949;08:40:04;0;50	29562;8	71507;0;0;60;
$GPXUP;3949;08:40:05;0;50	29552;8	71488;0;0;60;
$GPXUP;3949;08:40:06;0;50	29541;8	71472;0;0;61;
$GPXUP;3949;08:40:07;0;50	29529;8	71459;0;0;62;
$GPXUP;3949;08:40:08;0;50	29516;8	71445;0;0;62;
$GPXUP;3949;08:40:09;0;50	29504;8	71431;0;0;61;
$GPXUP;3949;08:40:10;0;50	29491;8	71418;0;0;60;
$GPXUP;3949;08:40:11;0;50	29477;8	71408;0;0;58;
$GPXUP;3949;08:40:12;0;50	29462;8	71404;0;0;56;
$GPXUP;3949;08:40:13;0;50	29446;8	71411;0;0;55;
$GPXUP;3949;08:40:14;0;50	29429;8	71429;0;0;65;
$GPXUP;3949;08:40:15;0;50	29416;8	71452;0;0;68;
$GPXUP;3949;08:40:16;0;50	29406;8	71476;0;0;68;
$GPXUP;3949;08:40:17;0;50	29404;8	71504;0;0;64;
$GPXUP;3949;08:40:18;0;50	29411;8	71528;0;0;57;
$GPXUP;3949;08:40:19;0;50	29426;8	71547;0;0;61;
$GPXUP;3949;08:40:20;0;50	29441;8	71558;0;0;59;
$GPXUP;3949;08:40:21;0;50	29455;8	71568;0;0;57;
$GPXUP;3949;08:40:22;0;50	29468;8	71578;0;0;56;
$GPXUP;3949;08:40:23;0;50	29481;8	71588;0;0;55;
$GPXUP;3949;08:40:24;0;50	29492;8	71603;0;0;57;
$GPXUP;3949;08:40:25;0;50	29503;8	71618;0;0;58;
$GPXUP;3949;08:40:26;0;50	29514;8	71633;0;0;57;
$GPXUP;3949;08:40:27;0;50	29526;8	71645;0;0;56;
$GPXUP;3949;08:40:28;0;50	29539;8	71654;0;0;53;
$GPXUP;3949;08:40:29;0;50	29552;8	71661;0;0;51;
$GPXUP;3949;08:40:30;0;50	29564;8	71666;0;0;51;
$GPXUP;3949;08:40:31;0;50	29576;8	71671;0;0;49;
$GPXUP;3949;08:40:32;0;50	29588;8	71677;0;0;47;
$GPXUP;3949;08:40:33;0;50	29598;8	71685;0;0;46;
$GPXUP;3949;08:40:34;0;50	29606;8	71696;0;0;43;
$GPXUP;3949;08:40:35;0;50	2961;8	71713;0;0;41;
$GPXUP;3949;08:40:36;0;50	2961;8	71734;0;0;48;
$GPXUP;3949;08:40:37;0;50	29603;8	71758;0;0;54;
$GPXUP;3949;08:40:38;0;50	2959;8	7178;0;0;61;
$GPXUP;3949;08:40:39;0;50	29574;8	71796;0;0;61;
$GPXUP;3949;08:40:40;0;50	29558;8	71809;0;0;67;
$GPXUP;3949;08:40:41;0;50	29543;8	71824;0;0;66;
$GPXUP;3949;08:40:42;0;50	29531;8	71842;0;0;65;
$GPXUP;3949;08:40:43;0;50	2952;8	7186;0;0;63;
$GPXUP;3949;08:40:44;0;50	2951;8	71878;0;0;61;
$GPXUP;3949;08:40:45;0;50	29501;8	71897;0;0;58;
$GPXUP;3949;08:40:46;0;50	29492;8	71915;0;0;59;
$GPXUP;3949;08:40:47;0;50	2948;8	7193;0;0;57;
$GPXUP;3949;08:40:48;0;50	29467;8	7194;0;0;58;
$GPXUP;3949;08:40:49;0;50	29454;8	71949;0;0;59;
$GPXUP;3949;08:40:50;0;50	2944;8	71958;0;0;59;
$GPXUP;3949;08:40:51;0;50	29426;8	71967;0;0;60;
$GPXUP;3949;08:40:52;0;50	29411;8	71974;0;0;61;
$GPXUP;3949;08:40:53;0;50	29396;8	71981;0;0;62;
$GPXUP;3949;08:40:54;0;50	29382;8	7199;0;0;62;
$GPXUP;3949;08:40:55;0;50	29368;8	72001;0;0;64;
$GPXUP;3949;08:40:56;0;50	29355;8	72015;0;0;63;
$GPXUP;3949;08:40:57;0;50	29343;8	7203;0;0;62;
$GPXUP;3949;08:40:58;0;50	29331;8	72046;0;0;63;
$GPXUP;3949;08:40:59;0;50	29318;8	72061;0;0;67;
$GPXUP;3949;08:41:00;0;50	29304;8	72076;0;0;66;
$GPXUP;3949;08:41:01;0;50	29291;8	72092;0;0;66;
$GPXUP;3949;08:41:02;0;50	2928;8	7211;0;0;67;
$GPXUP;3949;08:41:03;0;50	29268;8	72128;0;0;67;
$GPXUP;3949;08:41:04;0;50	29257;8	72147;0;0;65;
$GPXUP;3949;08:41:05;0;50	29247;8	72168;0;0;67;
$GPXUP;3949;08:41:06;0;50	29239;8	72192;0;0;68;
$GPXUP;3949;08:41:07;0;50	2923;8	72215;0;0;69;
$GPXUP;3949;08:41:08;0;50	2922;8	72237;0;0;69;
$GPXUP;3949;08:41:09;0;50	29208;8	72256;0;0;68;
$GPXUP;3949;08:41:10;0;50	29192;8	72268;0;0;68;
$GPXUP;3949;08:41:11;0;50	29172;8	72274;0;0;72;
$GPXUP;3949;08:41:12;0;50	29154;8	72284;0;0;74;
$GPXUP;3949;08:41:13;0;50	29136;8	72295;0;0;75;
$GPXUP;3949;08:41:14;0;50	29118;8	72308;0;0;77;
$GPXUP;3949;08:41:15;0;50	29101;8	72322;0;0;77;
$GPXUP;3949;08:41:16;0;50	29084;8	72335;0;0;77;
$GPXUP;3949;08:41:17;0;50	29066;8	72346;0;0;75;
$GPXUP;3949;08:41:18;0;50	29048;8	72356;0;0;74;
$GPXUP;3949;08:41:19;0;50	29031;8	72364;0;0;73;
$GPXUP;3949;08:41:20;0;50	29013;8	72372;0;0;71;
$GPXUP;3949;08:41:21;0;50	28997;8	72382;0;0;69;
$GPXUP;3949;08:41:22;0;50	28982;8	72394;0;0;66;
$GPXUP;3949;08:41:23;0;50	28966;8	72407;0;0;69;
$GPXUP;3949;08:41:24;0;50	2895;8	72421;0;0;75;
$GPXUP;3949;08:41:25;0;50	28933;8	72433;0;0;75;
$GPXUP;3949;08:41:26;0;50	28914;8	72439;0;0;76;
$GPXUP;3949;08:41:27;0;50	28896;8	7244;0;0;74;
$GPXUP;3949;08:41:28;0;50	28878;8	72436;0;0;71;
$GPXUP;3949;08:41:29;0;50	28861;8	72432;0;0;70;
$GPXUP;3949;08:41:30;0;50	28844;8	72426;0;0;69;
$GPXUP;3949;08:41:31;0;50	28828;8	72421;0;0;66;
$GPXUP;3949;08:41:32;0;50	28813;8	72414;0;0;66;
$GPXUP;3949;08:41:33;0;50	28799;8	72401;0;0;63;
$GPXUP;3949;08:41:34;0;50	28788;8	72384;0;0;60;
$GPXUP;3949;08:41:35;0;50	2878;8	72364;0;0;59;
$GPXUP;3949;08:41:36;0;50	28771;8	72345;0;0;59;
$GPXUP;3949;08:41:37;0;50	28762;8	72326;0;0;60;
$GPXUP;3949;08:41:38;0;50	28751;8	72309;0;0;62;
$GPXUP;3949;08:41:39;0;50	28741;8	72292;0;0;62;
$GPXUP;3949;08:41:40;0;50	28731;8	72273;0;0;59;
$GPXUP;3949;08:41:41;0;50	28724;8	72254;0;0;57;
$GPXUP;3949;08:41:42;0;50	28719;8	72234;0;0;55;
$GPXUP;3949;08:41:43;0;50	28715;8	72214;0;0;56;
$GPXUP;3949;08:41:44;0;50	28709;8	72193;0;0;58;
$GPXUP;3949;08:41:45;0;50	28702;8	72173;0;0;57;
$GPXUP;3949;08:41:46;0;50	28693;8	72155;0;0;58;
$GPXUP;3949;08:41:47;0;50	28681;8	72137;0;0;63;
$GPXUP;3949;08:41:48;0;50	28668;8	72118;0;0;71;
$GPXUP;3949;08:41:49;0;50	28656;8	72096;0;0;69;
$GPXUP;3949;08:41:50;0;50	28644;8	72076;0;0;69;
$GPXUP;3949;08:41:51;0;50	2863;8	72058;0;0;68;
$GPXUP;3949;08:41:52;0;50	28614;8	72044;0;0;71;
$GPXUP;3949;08:41:53;0;50	28596;8	72034;0;0;72;
$GPXUP;3949;08:41:54;0;50	28576;8	7203;0;0;74;
$GPXUP;3949;08:41:55;0;50	28555;8	72028;0;0;80;
$GPXUP;3949;08:41:56;0;50	28535;8	72025;0;0;80;
$GPXUP;3949;08:41:57;0;50	28515;8	72019;0;0;80;
$GPXUP;3949;08:41:58;0;50	28497;8	72008;0;0;78;
$GPXUP;3949;08:41:59;0;50	28481;8	71992;0;0;74;
$GPXUP;3949;08:42:00;0;50	28469;8	71969;0;0;72;
$GPXUP;3949;08:42:01;0;50	28457;8	71949;0;0;70;
$GPXUP;3949;08:42:02;0;50	28443;8	71932;0;0;70;
$GPXUP;3949;08:42:03;0;50	28428;8	71919;0;0;68;
$GPXUP;3949;08:42:04;0;50	28411;8	7191;0;0;72;
$GPXUP;3949;08:42:05;0;50	28395;8	71898;0;0;72;
$GPXUP;3949;08:42:06;0;50	2838;8	71884;0;0;73;
$GPXUP;3949;08:42:07;0;50	28366;8	71865;0;0;71;
$GPXUP;3949;08:42:08;0;50	28354;8	71846;0;0;71;
$GPXUP;3949;08:42:09;0;50	28341;8	71827;0;0;71;
$GPXUP;3949;08:42:10;0;50	28329;8	71807;0;0;70;
$GPXUP;3949;08:42:11;0;50	28319;8	71785;0;0;66;
$GPXUP;3949;08:42:12;0;50	28312;8	7176;0;0;69;
$GPXUP;3949;08:42:13;0;50	28306;8	71736;0;0;67;
$GPXUP;3949;08:42:14;0;50	28298;8	71712;0;0;68;
$GPXUP;3949;08:42:15;0;50	2829;8	71688;0;0;68;
$GPXUP;3949;08:42:16;0;50	28277;8	71667;0;0;70;
$GPXUP;3949;08:42:17;0;50	28262;8	71652;0;0;67;
$GPXUP;3949;08:42:18;0;50	28244;8	71645;0;0;68;
$GPXUP;3949;08:42:19;0;50	28225;8	71643;0;0;69;
$GPXUP;3949;08:42:20;0;50	28207;8	7164;0;0;69;
$GPXUP;3949;08:42:21;0;50	28191;8	71633;0;0;68;
$GPXUP;3949;08:42:22;0;50	28177;8	71619;0;0;68;
$GPXUP;3949;08:42:23;0;50	28164;8	716;0;0;71;
$GPXUP;3949;08:42:24;0;50	28152;8	71579;0;0;71;
$GPXUP;3949;08:42:25;0;50	28141;8	71557;0;0;68;
$GPXUP;3949;08:42:26;0;50	28133;8	71534;0;0;64;
$GPXUP;3949;08:42:27;0;50	28128;8	7151;0;0;64;
$GPXUP;3949;08:42:28;0;50	28126;8	71485;0;0;61;
$GPXUP;3949;08:42:29;0;50	28122;8	71461;0;0;63;
$GPXUP;3949;08:42:30;0;50	28116;8	71438;0;0;63;
$GPXUP;3949;08:42:31;0;50	28106;8	71416;0;0;65;
$GPXUP;3949;08:42:32;0;50	28094;8	71394;0;0;74;
$GPXUP;3949;08:42:33;0;50	28084;8	71369;0;0;76;
$GPXUP;3949;08:42:34;0;50	28073;8	71344;0;0;76;
$GPXUP;3949;08:42:35;0;50	28062;8	71318;0;0;77;
$GPXUP;3949;08:42:36;0;50	28053;8	71293;0;0;75;
$GPXUP;3949;08:42:37;0;50	28045;8	71266;0;0;76;
$GPXUP;3949;08:42:38;0;50	28039;8	71239;0;0;73;
$GPXUP;3949;08:42:39;0;50	28035;8	71212;0;0;73;
$GPXUP;3949;08:42:40;0;50	28034;8	71184;0;0;72;
$GPXUP;3949;08:42:41;0;50	28034;8	71156;0;0;71;
$GPXUP;3949;08:42:42;0;50	28033;8	71128;0;0;71;
$GPXUP;3949;08:42:43;0;50	28034;8	71102;0;0;68;
$GPXUP;3949;08:42:44;0;50	28039;8	71076;0;0;66;
$GPXUP;3949;08:42:45;0;50	28043;8	71051;0;0;65;
$GPXUP;3949;08:42:46;0;50	28045;8	71026;0;0;65;
$GPXUP;3949;08:42:47;0;50	28045;8	71001;0;0;66;
$GPXUP;3949;08:42:48;0;50	28042;8	70977;0;0;63;
$GPXUP;3949;08:42:49;0;50	28034;8	70955;0;0;63;
$GPXUP;3949;08:42:50;0;50	28022;8	70937;0;0;65;
$GPXUP;3949;08:42:51;0;50	28008;8	70922;0;0;68;
$GPXUP;3949;08:42:52;0;50	27992;8	70906;0;0;72;
$GPXUP;3949;08:42:53;0;50	27978;8	70887;0;0;73;
$GPXUP;3949;08:42:54;0;50	27964;8	70868;0;0;72;
$GPXUP;3949;08:42:55;0;50	27951;8	70849;0;0;70;
$GPXUP;3949;08:42:56;0;50	27938;8	70832;0;0;69;
$GPXUP;3949;08:42:57;0;50	27923;8	70818;0;0;68;
$GPXUP;3949;08:42:58;0;50	27907;8	70808;0;0;69;
$GPXUP;3949;08:42:59;0;50	27891;8	70797;0;0;69;
$GPXUP;3949;08:43:00;0;50	27876;8	70784;0;0;68;
$GPXUP;3949;08:43:01;0;50	27861;8	7077;0;0;68;
$GPXUP;3949;08:43:02;0;50	27847;8	70756;0;0;68;
$GPXUP;3949;08:43:03;0;50	27832;8	70741;0;0;69;
$GPXUP;3949;08:43:04;0;50	27819;8	70725;0;0;67;
$GPXUP;3949;08:43:05;0;50	27807;8	70706;0;0;67;
$GPXUP;3949;08:43:06;0;50	27795;8	70688;0;0;68;
$GPXUP;3949;08:43:07;0;50	27781;8	70672;0;0;69;
$GPXUP;3949;08:43:08;0;50	27766;8	70658;0;0;71;
$GPXUP;3949;08:43:09;0;50	27749;8	70648;0;0;72;
$GPXUP;3949;08:43:10;0;50	27732;8	7064;0;0;71;
$GPXUP;3949;08:43:11;0;50	27714;8	70635;0;0;72;
$GPXUP;3949;08:43:12;0;50	27696;8	70633;0;0;70;
$GPXUP;3949;08:43:13;0;50	27678;8	70634;0;0;70;
$GPXUP;3949;08:43:14;0;50	2766;8	70636;0;0;69;
$GPXUP;3949;08:43:15;0;50	27642;8	70635;0;0;74;
$GPXUP;3949;08:43:16;0;50	27625;8	70627;0;0;73;
$GPXUP;3949;08:43:17;0;50	27611;8	70611;0;0;73;
$GPXUP;3949;08:43:18;0;50	27598;8	7059;0;0;70;
$GPXUP;3949;08:43:19;0;50	27587;8	7057;0;0;69;
$GPXUP;3949;08:43:20;0;50	27577;8	70548;0;0;67;
$GPXUP;3949;08:43:21;0;50	27568;8	70527;0;0;65;
$GPXUP;3949;08:43:22;0;50	27556;8	70508;0;0;67;
$GPXUP;3949;08:43:23;0;50	27542;8	70492;0;0;70;
$GPXUP;3949;08:43:24;0;50	27526;8	70482;0;0;69;
$GPXUP;3949;08:43:25;0;50	27507;8	7048;0;0;68;
$GPXUP;3949;08:43:26;0;50	27487;8	70485;0;0;73;
$GPXUP;3949;08:43:27;0;50	27466;8	70494;0;0;76;
$GPXUP;3949;08:43:28;0;50	27447;8	70502;0;0;75;
$GPXUP;3949;08:43:29;0;50	27429;8	7051;0;0;73;
$GPXUP;3949;08:43:30;0;50	27411;8	70519;0;0;73;
$GPXUP;3949;08:43:31;0;50	27394;8	70527;0;0;71;
$GPXUP;3949;08:43:32;0;50	27376;8	70532;0;0;70;
$GPXUP;3949;08:43:33;0;50	27359;8	7053;0;0;68;
$GPXUP;3949;08:43:34;0;50	27344;8	7052;0;0;68;
$GPXUP;3949;08:43:35;0;50	2733;8	70504;0;0;68;
$GPXUP;3949;08:43:36;0;50	27316;8	70486;0;0;70;
$GPXUP;3949;08:43:37;0;50	27302;8	70471;0;0;70;
$GPXUP;3949;08:43:38;0;50	27286;8	70458;0;0;72;
$GPXUP;3949;08:43:39;0;50	27269;8	70448;0;0;73;
$GPXUP;3949;08:43:40;0;50	2725;8	70442;0;0;73;
$GPXUP;3949;08:43:41;0;50	27232;8	70439;0;0;72;
$GPXUP;3949;08:43:42;0;50	27214;8	70439;0;0;71;
$GPXUP;3949;08:43:43;0;50	27196;8	70437;0;0;73;
$GPXUP;3949;08:43:44;0;50	27178;8	70432;0;0;72;
$GPXUP;3949;08:43:45;0;50	27161;8	70424;0;0;72;
$GPXUP;3949;08:43:46;0;50	27144;8	70413;0;0;74;
$GPXUP;3949;08:43:47;0;50	27127;8	70402;0;0;75;
$GPXUP;3949;08:43:48;0;50	27109;8	70393;0;0;75;
$GPXUP;3949;08:43:49;0;50	2709;8	7039;0;0;73;
$GPXUP;3949;08:43:50;0;50	27072;8	70393;0;0;73;
$GPXUP;3949;08:43:51;0;50	27054;8	70399;0;0;73;
$GPXUP;3949;08:43:52;0;50	27036;8	70403;0;0;73;
$GPXUP;3949;08:43:53;0;50	27018;8	70404;0;0;72;
$GPXUP;3949;08:43:54;0;50	27;8	70407;0;0;72;
$GPXUP;3949;08:43:55;0;50	26982;8	70412;0;0;72;
$GPXUP;3949;08:43:56;0;50	26964;8	70416;0;0;72;
$GPXUP;3949;08:43:57;0;50	26946;8	70418;0;0;74;
$GPXUP;3949;08:43:58;0;50	26928;8	70413;0;0;73;
$GPXUP;3949;08:43:59;0;50	2691;8	70406;0;0;74;
$GPXUP;3949;08:44:00;0;50	26892;8	70396;0;0;74;
$GPXUP;3949;08:44:01;0;50	26875;8	70386;0;0;74;
$GPXUP;3949;08:44:02;0;50	26858;8	70376;0;0;74;
$GPXUP;3949;08:44:03;0;50	2684;8	7037;0;0;73;
$GPXUP;3949;08:44:04;0;50	26821;8	7037;0;0;74;
$GPXUP;3949;08:44:05;0;50	26802;8	70374;0;0;76;
$GPXUP;3949;08:44:06;0;50	26783;8	70378;0;0;75;
$GPXUP;3949;08:44:07;0;50	26765;8	70382;0;0;74;
$GPXUP;3949;08:44:08;0;50	26747;8	70385;0;0;73;
$GPXUP;3949;08:44:09;0;50	26729;8	7039;0;0;71;
$GPXUP;3949;08:44:10;0;50	26711;8	70393;0;0;71;
$GPXUP;3949;08:44:11;0;50	26693;8	70394;0;0;71;
$GPXUP;3949;08:44:12;0;50	26676;8	70396;0;0;70;
$GPXUP;3949;08:44:13;0;50	26659;8	70399;0;0;69;
$GPXUP;3949;08:44:14;0;50	26642;8	70401;0;0;66;
$GPXUP;3949;08:44:15;0;50	26626;8	70401;0;0;66;
$GPXUP;3949;08:44:16;0;50	26609;8	704;0;0;67;
$GPXUP;3949;08:44:17;0;50	26593;8	70395;0;0;68;
$GPXUP;3949;08:44:18;0;50	26577;8	70387;0;0;69;
$GPXUP;3949;08:44:19;0;50	2656;8	70378;0;0;70;
$GPXUP;3949;08:44:20;0;50	26544;8	7037;0;0;71;
$GPXUP;3949;08:44:21;0;50	26526;8	70364;0;0;70;
$GPXUP;3949;08:44:22;0;50	2651;8	70362;0;0;67;
$GPXUP;3949;08:44:23;0;50	26493;8	70363;0;0;65;
$GPXUP;3949;08:44:24;0;50	26477;8	70365;0;0;64;
$GPXUP;3949;08:44:25;0;50	26461;8	70365;0;0;65;
$GPXUP;3949;08:44:26;0;50	26445;8	7036;0;0;69;
$GPXUP;3949;08:44:27;0;50	26429;8	70349;0;0;70;
$GPXUP;3949;08:44:28;0;50	26414;8	70335;0;0;71;
$GPXUP;3949;08:44:29;0;50	264;8	70318;0;0;72;
$GPXUP;3949;08:44:30;0;50	26386;8	70299;0;0;73;
$GPXUP;3949;08:44:31;0;50	26373;8	70279;0;0;73;
$GPXUP;3949;08:44:32;0;50	2636;8	70259;0;0;73;
$GPXUP;3949;08:44:33;0;50	26347;8	7024;0;0;72;
$GPXUP;3949;08:44:34;0;50	26333;8	70223;0;0;71;
$GPXUP;3949;08:44:35;0;50	26317;8	70211;0;0;68;
$GPXUP;3949;08:44:36;0;50	26301;8	70203;0;0;68;
$GPXUP;3949;08:44:37;0;50	26285;8	70195;0;0;70;
$GPXUP;3949;08:44:38;0;50	26269;8	70182;0;0;72;
$GPXUP;3949;08:44:39;0;50	26255;8	70166;0;0;71;
$GPXUP;3949;08:44:40;0;50	26241;8	70148;0;0;71;
$GPXUP;3949;08:44:41;0;50	26226;8	70133;0;0;70;
$GPXUP;3949;08:44:42;0;50	26209;8	70124;0;0;71;
$GPXUP;3949;08:44:43;0;50	26192;8	70116;0;0;72;
$GPXUP;3949;08:44:44;0;50	26175;8	70108;0;0;68;
$GPXUP;3949;08:44:45;0;50	26159;8	70103;0;0;65;
$GPXUP;3949;08:44:46;0;50	26142;8	70104;0;0;64;
$GPXUP;3949;08:44:47;0;50	26126;8	70108;0;0;64;
$GPXUP;3949;08:44:48;0;50	26111;8	70114;0;0;62;
$GPXUP;3949;08:44:49;0;50	26097;8	70122;0;0;58;
$GPXUP;3949;08:44:50;0;50	26082;8	70127;0;0;58;
$GPXUP;3949;08:44:51;0;50	26067;8	70126;0;0;62;
$GPXUP;3949;08:44:52;0;50	26052;8	70121;0;0;63;
$GPXUP;3949;08:44:53;0;50	26038;8	70111;0;0;63;
$GPXUP;3949;08:44:54;0;50	26025;8	70097;0;0;64;
$GPXUP;3949;08:44:55;0;50	26013;8	7008;0;0;65;
$GPXUP;3949;08:44:56;0;50	26001;8	70062;0;0;65;
$GPXUP;3949;08:44:57;0;50	25988;8	70046;0;0;66;
$GPXUP;3949;08:44:58;0;50	25974;8	70033;0;0;68;
$GPXUP;3949;08:44:59;0;50	25958;8	70022;0;0;67;
$GPXUP;3949;08:45:00;0;50	25941;8	70018;0;0;70;
$GPXUP;3949;08:45:01;0;50	25923;8	7002;0;0;69;
$GPXUP;3949;08:45:02;0;50	25907;8	70028;0;0;66;
$GPXUP;3949;08:45:03;0;50	25892;8	70041;0;0;65;
$GPXUP;3949;08:45:04;0;50	25882;8	70058;0;0;58;
$GPXUP;3949;08:45:05;0;50	25877;8	70079;0;0;53;
$GPXUP;3949;08:45:06;0;50	25876;8	70102;0;0;54;
$GPXUP;3949;08:45:07;0;50	2588;8	70123;0;0;52;
$GPXUP;3949;08:45:08;0;50	2589;8	7014;0;0;52;
$GPXUP;3949;08:45:09;0;50	25904;8	70152;0;0;52;
$GPXUP;3949;08:45:10;0;50	25919;8	70156;0;0;54;
$GPXUP;3949;08:45:11;0;50	25934;8	70157;0;0;56;
$GPXUP;3949;08:45:12;0;50	25949;8	70154;0;0;56;
$GPXUP;3949;08:45:13;0;50	25964;8	70142;0;0;59;
$GPXUP;3949;08:45:14;0;50	25977;8	70121;0;0;67;
$GPXUP;3949;08:45:15;0;50	25986;8	70096;0;0;68;
$GPXUP;3949;08:45:16;0;50	25991;8	70067;0;0;69;
$GPXUP;3949;08:45:17;0;50	25991;8	70037;0;0;72;
$GPXUP;3949;08:45:18;0;50	25987;8	70009;0;0;71;
$GPXUP;3949;08:45:19;0;50	25978;8	69984;0;0;68;
$GPXUP;3949;08:45:20;0;50	25965;8	69963;0;0;65;
$GPXUP;3949;08:45:21;0;50	25948;8	69949;0;0;67;
$GPXUP;3949;08:45:22;0;50	2593;8	69943;0;0;63;
$GPXUP;3949;08:45:23;0;50	25911;8	69944;0;0;65;
$GPXUP;3949;08:45:24;0;50	25894;8	69953;0;0;64;
$GPXUP;3949;08:45:25;0;50	25879;8	69969;0;0;63;
$GPXUP;3949;08:45:26;0;50	25866;8	69984;0;0;62;
$GPXUP;3949;08:45:27;0;50	25852;8	69997;0;0;65;
$GPXUP;3949;08:45:28;0;50	25837;8	7001;0;0;66;
$GPXUP;3949;08:45:29;0;50	25822;8	70022;0;0;67;
$GPXUP;3949;08:45:30;0;50	25806;8	70032;0;0;66;
$GPXUP;3949;08:45:31;0;50	25791;8	70042;0;0;64;
$GPXUP;3949;08:45:32;0;50	25777;8	70054;0;0;64;
$GPXUP;3949;08:45:33;0;50	25763;8	70066;0;0;65;
$GPXUP;3949;08:45:34;0;50	25749;8	70078;0;0;64;
$GPXUP;3949;08:45:35;0;50	25734;8	70089;0;0;65;
$GPXUP;3949;08:45:36;0;50	25719;8	70098;0;0;66;
$GPXUP;3949;08:45:37;0;50	25702;8	70102;0;0;69;
$GPXUP;3949;08:45:38;0;50	25684;8	70097;0;0;69;
$GPXUP;3949;08:45:39;0;50	25667;8	70095;0;0;68;
$GPXUP;3949;08:45:40;0;50	2565;8	70095;0;0;68;
$GPXUP;3949;08:45:41;0;50	25633;8	701;0;0;67;
$GPXUP;3949;08:45:42;0;50	25618;8	70109;0;0;66;
$GPXUP;3949;08:45:43;0;50	25604;8	70123;0;0;66;
$GPXUP;3949;08:45:44;0;50	2559;8	70138;0;0;67;
$GPXUP;3949;08:45:45;0;50	25576;8	70152;0;0;67;
$GPXUP;3949;08:45:46;0;50	25561;8	70162;0;0;66;
$GPXUP;3949;08:45:47;0;50	25545;8	70168;0;0;64;
$GPXUP;3949;08:45:48;0;50	25529;8	70171;0;0;65;
$GPXUP;3949;08:45:49;0;50	25514;8	70176;0;0;62;
$GPXUP;3949;08:45:50;0;50	25499;8	70185;0;0;64;
$GPXUP;3949;08:45:51;0;50	25486;8	70197;0;0;60;
$GPXUP;3949;08:45:52;0;50	25475;8	70211;0;0;59;
$GPXUP;3949;08:45:53;0;50	25463;8	70225;0;0;58;
$GPXUP;3949;08:45:54;0;50	25451;8	70238;0;0;59;
$GPXUP;3949;08:45:55;0;50	25438;8	70248;0;0;58;
$GPXUP;3949;08:45:56;0;50	25422;8	70253;0;0;62;
$GPXUP;3949;08:45:57;0;50	25405;8	70254;0;0;66;
$GPXUP;3949;08:45:58;0;50	25388;8	70252;0;0;66;
$GPXUP;3949;08:45:59;0;50	25372;8	7025;0;0;67;
$GPXUP;3949;08:46:00;0;50	25354;8	70245;0;0;70;
$GPXUP;3949;08:46:01;0;50	25337;8	70236;0;0;72;
$GPXUP;3949;08:46:02;0;50	25321;8	70222;0;0;74;
$GPXUP;3949;08:46:03;0;50	25305;8	70208;0;0;73;
$GPXUP;3949;08:46:04;0;50	25289;8	70195;0;0;73;
$GPXUP;3949;08:46:05;0;50	25271;8	70187;0;0;71;
$GPXUP;3949;08:46:06;0;50	25254;8	70183;0;0;69;
$GPXUP;3949;08:46:07;0;50	25237;8	70184;0;0;66;
$GPXUP;3949;08:46:08;0;50	25221;8	70189;0;0;64;
$GPXUP;3949;08:46:09;0;50	25206;8	70197;0;0;65;
$GPXUP;3949;08:46:10;0;50	2519;8	70203;0;0;66;
$GPXUP;3949;08:46:11;0;50	25174;8	70207;0;0;66;
$GPXUP;3949;08:46:12;0;50	25158;8	70211;0;0;66;
$GPXUP;3949;08:46:13;0;50	25142;8	70216;0;0;65;
$GPXUP;3949;08:46:14;0;50	25126;8	7022;0;0;65;
$GPXUP;3949;08:46:15;0;50	2511;8	70225;0;0;66;
$GPXUP;3949;08:46:16;0;50	25093;8	7023;0;0;68;
$GPXUP;3949;08:46:17;0;50	25076;8	70232;0;0;71;
$GPXUP;3949;08:46:18;0;50	25058;8	70231;0;0;71;
$GPXUP;3949;08:46:19;0;50	25041;8	7023;0;0;68;
$GPXUP;3949;08:46:20;0;50	25024;8	7023;0;0;66;
$GPXUP;3949;08:46:21;0;50	25009;8	70231;0;0;63;
$GPXUP;3949;08:46:22;0;50	24993;8	70235;0;0;61;
$GPXUP;3949;08:46:23;0;50	24979;8	70242;0;0;62;
$GPXUP;3949;08:46:24;0;50	24964;8	7025;0;0;64;
$GPXUP;3949;08:46:25;0;50	24948;8	70256;0;0;66;
$GPXUP;3949;08:46:26;0;50	24931;8	70258;0;0;68;
$GPXUP;3949;08:46:27;0;50	24914;8	70257;0;0;69;
$GPXUP;3949;08:46:28;0;50	24896;8	70256;0;0;71;
$GPXUP;3949;08:46:29;0;50	24879;8	70256;0;0;71;
$GPXUP;3949;08:46:30;0;50	24862;8	70258;0;0;68;
$GPXUP;3949;08:46:31;0;50	24845;8	70259;0;0;67;
$GPXUP;3949;08:46:32;0;50	24828;8	70258;0;0;70;
$GPXUP;3949;08:46:33;0;50	2481;8	70257;0;0;74;
$GPXUP;3949;08:46:34;0;50	24791;8	70255;0;0;73;
$GPXUP;3949;08:46:35;0;50	24774;8	70253;0;0;69;
$GPXUP;3949;08:46:36;0;50	24757;8	70254;0;0;66;
$GPXUP;3949;08:46:37;0;50	2474;8	70256;0;0;66;
$GPXUP;3949;08:46:38;0;50	24724;8	70257;0;0;64;
$GPXUP;3949;08:46:39;0;50	24709;8	7026;0;0;60;
$GPXUP;3949;08:46:40;0;50	24695;8	70269;0;0;59;
$GPXUP;3949;08:46:41;0;50	24683;8	70282;0;0;58;
$GPXUP;3949;08:46:42;0;50	24671;8	70296;0;0;60;
$GPXUP;3949;08:46:43;0;50	24658;8	70308;0;0;61;
$GPXUP;3949;08:46:44;0;50	24644;8	70317;0;0;63;
$GPXUP;3949;08:46:45;0;50	24628;8	70321;0;0;64;
$GPXUP;3949;08:46:46;0;50	24612;8	70324;0;0;66;
$GPXUP;3949;08:46:47;0;50	24595;8	70325;0;0;67;
$GPXUP;3949;08:46:48;0;50	24579;8	70322;0;0;67;
$GPXUP;3949;08:46:49;0;50	24562;8	70317;0;0;66;
$GPXUP;3949;08:46:50;0;50	24546;8	70315;0;0;65;
$GPXUP;3949;08:46:51;0;50	2453;8	70318;0;0;65;
$GPXUP;3949;08:46:52;0;50	24515;8	70327;0;0;64;
$GPXUP;3949;08:46:53;0;50	24502;8	7034;0;0;62;
$GPXUP;3949;08:46:54;0;50	24489;8	70352;0;0;61;
$GPXUP;3949;08:46:55;0;50	24475;8	70363;0;0;62;
$GPXUP;3949;08:46:56;0;50	24461;8	70372;0;0;61;
$GPXUP;3949;08:46:57;0;50	24446;8	70379;0;0;59;
$GPXUP;3949;08:46:58;0;50	24432;8	70384;0;0;58;
$GPXUP;3949;08:46:59;0;50	24418;8	70389;0;0;58;
$GPXUP;3949;08:47:00;0;50	24405;8	70397;0;0;58;
$GPXUP;3949;08:47:01;0;50	24391;8	70406;0;0;60;
$GPXUP;3949;08:47:02;0;50	24377;8	70411;0;0;61;
$GPXUP;3949;08:47:03;0;50	24361;8	70412;0;0;62;
$GPXUP;3949;08:47:04;0;50	24346;8	70412;0;0;63;
$GPXUP;3949;08:47:05;0;50	2433;8	70414;0;0;66;
$GPXUP;3949;08:47:06;0;50	24314;8	70418;0;0;65;
$GPXUP;3949;08:47:07;0;50	24297;8	70426;0;0;69;
$GPXUP;3949;08:47:08;0;50	24279;8	70435;0;0;74;
$GPXUP;3949;08:47:09;0;50	24261;8	70441;0;0;77;
$GPXUP;3949;08:47:10;0;50	24242;8	70443;0;0;78;
$GPXUP;3949;08:47:11;0;50	24224;8	7044;0;0;71;
$GPXUP;3949;08:47:12;0;50	24207;8	70436;0;0;69;
$GPXUP;3949;08:47:13;0;50	2419;8	7043;0;0;68;
$GPXUP;3949;08:47:14;0;50	24175;8	70418;0;0;69;
$GPXUP;3949;08:47:15;0;50	24161;8	70403;0;0;68;
$GPXUP;3949;08:47:16;0;50	24148;8	70388;0;0;66;
$GPXUP;3949;08:47:17;0;50	24135;8	70372;0;0;64;
$GPXUP;3949;08:47:18;0;50	24124;8	70354;0;0;64;
$GPXUP;3949;08:47:19;0;50	24113;8	70336;0;0;64;
$GPXUP;3949;08:47:20;0;50	241;8	7032;0;0;63;
$GPXUP;3949;08:47:21;0;50	24087;8	70308;0;0;62;
$GPXUP;3949;08:47:22;0;50	24073;8	70298;0;0;64;
$GPXUP;3949;08:47:23;0;50	24059;8	70284;0;0;64;
$GPXUP;3949;08:47:24;0;50	24047;8	70267;0;0;67;
$GPXUP;3949;08:47:25;0;50	24036;8	70248;0;0;67;
$GPXUP;3949;08:47:26;0;50	24024;8	7023;0;0;66;
$GPXUP;3949;08:47:27;0;50	24011;8	70215;0;0;65;
$GPXUP;3949;08:47:28;0;50	23997;8	70202;0;0;64;
$GPXUP;3949;08:47:29;0;50	23982;8	70193;0;0;64;
$GPXUP;3949;08:47:30;0;50	23966;8	7019;0;0;63;
$GPXUP;3949;08:47:31;0;50	2395;8	70192;0;0;63;
$GPXUP;3949;08:47:32;0;50	23934;8	70195;0;0;63;
$GPXUP;3949;08:47:33;0;50	23918;8	70199;0;0;64;
$GPXUP;3949;08:47:34;0;50	23903;8	702;0;0;63;
$GPXUP;3949;08:47:35;0;50	23887;8	70193;0;0;66;
$GPXUP;3949;08:47:36;0;50	23872;8	70181;0;0;66;
$GPXUP;3949;08:47:37;0;50	23858;8	70167;0;0;66;
$GPXUP;3949;08:47:38;0;50	23845;8	70151;0;0;65;
$GPXUP;3949;08:47:39;0;50	23833;8	70134;0;0;62;
$GPXUP;3949;08:47:40;0;50	23822;8	70118;0;0;62;
$GPXUP;3949;08:47:41;0;50	23809;8	70101;0;0;65;
$GPXUP;3949;08:47:42;0;50	23796;8	70086;0;0;67;
$GPXUP;3949;08:47:43;0;50	23782;8	70072;0;0;67;
$GPXUP;3949;08:47:44;0;50	23767;8	70061;0;0;66;
$GPXUP;3949;08:47:45;0;50	23751;8	70052;0;0;65;
$GPXUP;3949;08:47:46;0;50	23735;8	70048;0;0;65;
$GPXUP;3949;08:47:47;0;50	23719;8	70051;0;0;63;
$GPXUP;3949;08:47:48;0;50	23704;8	70057;0;0;62;
$GPXUP;3949;08:47:49;0;50	2369;8	70069;0;0;61;
$GPXUP;3949;08:47:50;0;50	23677;8	70082;0;0;60;
$GPXUP;3949;08:47:51;0;50	23664;8	70093;0;0;59;
$GPXUP;3949;08:47:52;0;50	2365;8	701;0;0;60;
$GPXUP;3949;08:47:53;0;50	23634;8	70102;0;0;63;
$GPXUP;3949;08:47:54;0;50	23618;8	701;0;0;65;
$GPXUP;3949;08:47:55;0;50	23602;8	70099;0;0;64;
$GPXUP;3949;08:47:56;0;50	23586;8	70104;0;0;63;
$GPXUP;3949;08:47:57;0;50	23571;8	70112;0;0;64;
$GPXUP;3949;08:47:58;0;50	23556;8	70121;0;0;64;
$GPXUP;3949;08:47:59;0;50	2354;8	70129;0;0;65;
$GPXUP;3949;08:48:00;0;50	23525;8	70138;0;0;65;
$GPXUP;3949;08:48:01;0;50	2351;8	70144;0;0;64;
$GPXUP;3949;08:48:02;0;50	23494;8	70147;0;0;62;
$GPXUP;3949;08:48:03;0;50	23479;8	70144;0;0;59;
$GPXUP;3949;08:48:04;0;50	23465;8	70137;0;0;60;
$GPXUP;3949;08:48:05;0;50	23451;8	70127;0;0;60;
$GPXUP;3949;08:48:06;0;50	23437;8	70119;0;0;61;
$GPXUP;3949;08:48:07;0;50	23422;8	70112;0;0;61;
$GPXUP;3949;08:48:08;0;50	23407;8	70106;0;0;64;
$GPXUP;3949;08:48:09;0;50	23392;8	70098;0;0;64;
$GPXUP;3949;08:48:10;0;50	23378;8	70088;0;0;62;
$GPXUP;3949;08:48:11;0;50	23363;8	70079;0;0;62;
$GPXUP;3949;08:48:12;0;50	23349;8	7007;0;0;63;
$GPXUP;3949;08:48:13;0;50	23335;8	70059;0;0;63;
$GPXUP;3949;08:48:14;0;50	23322;8	70045;0;0;65;
$GPXUP;3949;08:48:15;0;50	23309;8	70027;0;0;67;
$GPXUP;3949;08:48:16;0;50	23298;8	70007;0;0;70;
$GPXUP;3949;08:48:17;0;50	23285;8	69988;0;0;70;
$GPXUP;3949;08:48:18;0;50	2327;8	69973;0;0;72;
$GPXUP;3949;08:48:19;0;50	23253;8	6996;0;0;75;
$GPXUP;3949;08:48:20;0;50	23236;8	69948;0;0;75;
$GPXUP;3949;08:48:21;0;50	23219;8	69935;0;0;75;
$GPXUP;3949;08:48:22;0;50	23204;8	69922;0;0;67;
$GPXUP;3949;08:48:23;0;50	2319;8	6991;0;0;65;
$GPXUP;3949;08:48:24;0;50	23174;8	699;0;0;65;
$GPXUP;3949;08:48:25;0;50	23158;8	69895;0;0;67;
$GPXUP;3949;08:48:26;0;50	23141;8	69893;0;0;70;
$GPXUP;3949;08:48:27;0;50	23124;8	69893;0;0;69;
$GPXUP;3949;08:48:28;0;50	23107;8	69896;0;0;67;
$GPXUP;3949;08:48:29;0;50	2309;8	69902;0;0;66;
$GPXUP;3949;08:48:30;0;50	23075;8	6991;0;0;66;
$GPXUP;3949;08:48:31;0;50	23058;8	69915;0;0;67;
$GPXUP;3949;08:48:32;0;50	23042;8	69918;0;0;67;
$GPXUP;3949;08:48:33;0;50	23025;8	69917;0;0;68;
$GPXUP;3949;08:48:34;0;50	23008;8	69912;0;0;69;
$GPXUP;3949;08:48:35;0;50	22992;8	69904;0;0;69;
$GPXUP;3949;08:48:36;0;50	22976;8	69893;0;0;70;
$GPXUP;3949;08:48:37;0;50	22959;8	69882;0;0;72;
$GPXUP;3949;08:48:38;0;50	22942;8	69871;0;0;73;
$GPXUP;3949;08:48:39;0;50	22925;8	69861;0;0;73;
$GPXUP;3949;08:48:40;0;50	22909;8	69849;0;0;72;
$GPXUP;3949;08:48:41;0;50	22892;8	69838;0;0;72;
$GPXUP;3949;08:48:42;0;50	22875;8	6983;0;0;72;
$GPXUP;3949;08:48:43;0;50	22858;8	6982;0;0;73;
$GPXUP;3949;08:48:44;0;50	22842;8	69808;0;0;72;
$GPXUP;3949;08:48:45;0;50	22826;8	69796;0;0;73;
$GPXUP;3949;08:48:46;0;50	2281;8	69782;0;0;72;
$GPXUP;3949;08:48:47;0;50	22795;8	69766;0;0;71;
$GPXUP;3949;08:48:48;0;50	2278;8	69751;0;0;71;
$GPXUP;3949;08:48:49;0;50	22765;8	69738;0;0;70;
$GPXUP;3949;08:48:50;0;50	22749;8	69727;0;0;70;
$GPXUP;3949;08:48:51;0;50	22733;8	69717;0;0;70;
$GPXUP;3949;08:48:52;0;50	22717;8	69706;0;0;69;
$GPXUP;3949;08:48:53;0;50	22703;8	69693;0;0;65;
$GPXUP;3949;08:48:54;0;50	22691;8	69679;0;0;61;
$GPXUP;3949;08:48:55;0;50	22678;8	69667;0;0;60;
$GPXUP;3949;08:48:56;0;50	22663;8	6966;0;0;62;
$GPXUP;3949;08:48:57;0;50	22648;8	69653;0;0;64;
$GPXUP;3949;08:48:58;0;50	22634;8	69644;0;0;64;
$GPXUP;3949;08:48:59;0;50	22619;8	69632;0;0;66;
$GPXUP;3949;08:49:00;0;50	22606;8	69618;0;0;66;
$GPXUP;3949;08:49:01;0;50	22591;8	69605;0;0;68;
$GPXUP;3949;08:49:02;0;50	22576;8	69595;0;0;67;
$GPXUP;3949;08:49:03;0;50	2256;8	69588;0;0;65;
$GPXUP;3949;08:49:04;0;50	22544;8	69583;0;0;62;
$GPXUP;3949;08:49:05;0;50	22529;8	6958;0;0;63;
$GPXUP;3949;08:49:06;0;50	22514;8	69574;0;0;62;
$GPXUP;3949;08:49:07;0;50	22499;8	69564;0;0;65;
$GPXUP;3949;08:49:08;0;50	22485;8	69549;0;0;69;
$GPXUP;3949;08:49:09;0;50	2247;8	69534;0;0;73;
$GPXUP;3949;08:49:10;0;50	22454;8	6952;0;0;71;
$GPXUP;3949;08:49:11;0;50	22438;8	69507;0;0;71;
$GPXUP;3949;08:49:12;0;50	22424;8	6949;0;0;72;
$GPXUP;3949;08:49:13;0;50	2241;8	69472;0;0;72;
$GPXUP;3949;08:49:14;0;50	22398;8	69452;0;0;69;
$GPXUP;3949;08:49:15;0;50	22388;8	69431;0;0;65;
$GPXUP;3949;08:49:16;0;50	22379;8	6941;0;0;65;
$GPXUP;3949;08:49:17;0;50	2237;8	69389;0;0;66;
$GPXUP;3949;08:49:18;0;50	2236;8	69367;0;0;68;
$GPXUP;3949;08:49:19;0;50	22349;8	69346;0;0;71;
$GPXUP;3949;08:49:20;0;50	22338;8	69325;0;0;71;
$GPXUP;3949;08:49:21;0;50	22326;8	69304;0;0;71;
$GPXUP;3949;08:49:22;0;50	22312;8	69287;0;0;70;
$GPXUP;3949;08:49:23;0;50	22297;8	69273;0;0;70;
$GPXUP;3949;08:49:24;0;50	2228;8	69264;0;0;68;
$GPXUP;3949;08:49:25;0;50	22264;8	69261;0;0;66;
$GPXUP;3949;08:49:26;0;50	22247;8	69258;0;0;68;
$GPXUP;3949;08:49:27;0;50	2223;8	69252;0;0;71;
$GPXUP;3949;08:49:28;0;50	22213;8	69245;0;0;69;
$GPXUP;3949;08:49:29;0;50	22196;8	6924;0;0;66;
$GPXUP;3949;08:49:30;0;50	2218;8	69239;0;0;64;
$GPXUP;3949;08:49:31;0;50	22164;8	6924;0;0;62;
$GPXUP;3949;08:49:32;0;50	22148;8	69243;0;0;62;
$GPXUP;3949;08:49:33;0;50	22134;8	69244;0;0;60;
$GPXUP;3949;08:49:34;0;50	22119;8	69241;0;0;60;
$GPXUP;3949;08:49:35;0;50	22104;8	69235;0;0;60;
$GPXUP;3949;08:49:36;0;50	2209;8	69227;0;0;62;
$GPXUP;3949;08:49:37;0;50	22076;8	6922;0;0;60;
$GPXUP;3949;08:49:38;0;50	22061;8	69219;0;0;60;
$GPXUP;3949;08:49:39;0;50	22046;8	69224;0;0;60;
$GPXUP;3949;08:49:40;0;50	22031;8	69227;0;0;61;
$GPXUP;3949;08:49:41;0;50	22016;8	6923;0;0;62;
$GPXUP;3949;08:49:42;0;50	22;8	69231;0;0;62;
$GPXUP;3949;08:49:43;0;50	21984;8	69233;0;0;64;
$GPXUP;3949;08:49:44;0;50	21968;8	69237;0;0;64;
$GPXUP;3949;08:49:45;0;50	21953;8	69243;0;0;62;
$GPXUP;3949;08:49:46;0;50	21938;8	69252;0;0;63;
$GPXUP;3949;08:49:47;0;50	21924;8	6926;0;0;61;
$GPXUP;3949;08:49:48;0;50	21908;8	6926;0;0;63;
$GPXUP;3949;08:49:49;0;50	21891;8	69252;0;0;66;
$GPXUP;3949;08:49:50;0;50	21875;8	69245;0;0;66;
$GPXUP;3949;08:49:51;0;50	21858;8	69238;0;0;68;
$GPXUP;3949;08:49:52;0;50	21842;8	6923;0;0;68;
$GPXUP;3949;08:49:53;0;50	21825;8	69224;0;0;67;
$GPXUP;3949;08:49:54;0;50	21809;8	69222;0;0;66;
$GPXUP;3949;08:49:55;0;50	21793;8	69224;0;0;64;
$GPXUP;3949;08:49:56;0;50	21777;8	69226;0;0;64;
$GPXUP;3949;08:49:57;0;50	21761;8	69224;0;0;65;
$GPXUP;3949;08:49:58;0;50	21745;8	69216;0;0;66;
$GPXUP;3949;08:49:59;0;50	2173;8	69205;0;0;67;
$GPXUP;3949;08:50:00;0;50	21716;8	69192;0;0;67;
$GPXUP;3949;08:50:01;0;50	217;8	69182;0;0;66;
$GPXUP;3949;08:50:02;0;50	21684;8	69176;0;0;66;
$GPXUP;3949;08:50:03;0;50	21668;8	69175;0;0;65;
$GPXUP;3949;08:50:04;0;50	2165;8	69178;0;0;69;
$GPXUP;3949;08:50:05;0;50	21633;8	69184;0;0;72;
$GPXUP;3949;08:50:06;0;50	21615;8	69188;0;0;70;
$GPXUP;3949;08:50:07;0;50	21598;8	6919;0;0;66;
$GPXUP;3949;08:50:08;0;50	21582;8	69186;0;0;65;
$GPXUP;3949;08:50:09;0;50	21567;8	69179;0;0;64;
$GPXUP;3949;08:50:10;0;50	21552;8	69169;0;0;68;
$GPXUP;3949;08:50:11;0;50	21535;8	69158;0;0;72;
$GPXUP;3949;08:50:12;0;50	21518;8	69148;0;0;72;
$GPXUP;3949;08:50:13;0;50	21501;8	69141;0;0;71;
$GPXUP;3949;08:50:14;0;50	21483;8	69137;0;0;69;
$GPXUP;3949;08:50:15;0;50	21466;8	69136;0;0;70;
$GPXUP;3949;08:50:16;0;50	21448;8	69135;0;0;71;
$GPXUP;3949;08:50:17;0;50	2143;8	6913;0;0;72;
$GPXUP;3949;08:50:18;0;50	21413;8	69125;0;0;70;
$GPXUP;3949;08:50:19;0;50	21396;8	69124;0;0;68;
$GPXUP;3949;08:50:20;0;50	21379;8	69127;0;0;66;
$GPXUP;3949;08:50:21;0;50	21364;8	69129;0;0;63;
$GPXUP;3949;08:50:22;0;50	21348;8	69126;0;0;63;
$GPXUP;3949;08:50:23;0;50	21333;8	69118;0;0;65;
$GPXUP;3949;08:50:24;0;50	21318;8	69106;0;0;67;
$GPXUP;3949;08:50:25;0;50	21303;8	69094;0;0;66;
$GPXUP;3949;08:50:26;0;50	21287;8	69087;0;0;64;
$GPXUP;3949;08:50:27;0;50	21272;8	69085;0;0;63;
$GPXUP;3949;08:50:28;0;50	21256;8	69084;0;0;63;
$GPXUP;3949;08:50:29;0;50	2124;8	69086;0;0;63;
$GPXUP;3949;08:50:30;0;50	21225;8	69092;0;0;62;
$GPXUP;3949;08:50:31;0;50	2121;8	69098;0;0;62;
$GPXUP;3949;08:50:32;0;50	21196;8	69104;0;0;61;
$GPXUP;3949;08:50:33;0;50	2118;8	69107;0;0;61;
$GPXUP;3949;08:50:34;0;50	21165;8	69105;0;0;62;
$GPXUP;3949;08:50:35;0;50	2115;8	69101;0;0;62;
$GPXUP;3949;08:50:36;0;50	21134;8	69099;0;0;63;
$GPXUP;3949;08:50:37;0;50	21119;8	691;0;0;63;
$GPXUP;3949;08:50:38;0;50	21104;8	691;0;0;63;
$GPXUP;3949;08:50:39;0;50	21088;8	69096;0;0;62;
$GPXUP;3949;08:50:40;0;50	21075;8	69085;0;0;60;
$GPXUP;3949;08:50:41;0;50	21066;8	69064;0;0;61;
$GPXUP;3949;08:50:42;0;50	21058;8	69036;0;0;71;
$GPXUP;3949;08:50:43;0;50	21049;8	69009;0;0;75;
$GPXUP;3949;08:50:44;0;50	21038;8	68985;0;0;70;
$GPXUP;3949;08:50:45;0;50	21026;8	68966;0;0;67;
$GPXUP;3949;08:50:46;0;50	21009;8	68952;0;0;70;
$GPXUP;3949;08:50:47;0;50	20992;8	68942;0;0;70;
$GPXUP;3949;08:50:48;0;50	20974;8	68934;0;0;72;
$GPXUP;3949;08:50:49;0;50	20957;8	68924;0;0;74;
$GPXUP;3949;08:50:50;0;50	2094;8	68911;0;0;74;
$GPXUP;3949;08:50:51;0;50	20924;8	68897;0;0;74;
$GPXUP;3949;08:50:52;0;50	20909;8	6888;0;0;74;
$GPXUP;3949;08:50:53;0;50	20894;8	68863;0;0;74;
$GPXUP;3949;08:50:54;0;50	20879;8	68847;0;0;73;
$GPXUP;3949;08:50:55;0;50	20864;8	68832;0;0;72;
$GPXUP;3949;08:50:56;0;50	20848;8	68818;0;0;71;
$GPXUP;3949;08:50:57;0;50	20834;8	68801;0;0;71;
$GPXUP;3949;08:50:58;0;50	20821;8	68783;0;0;71;
$GPXUP;3949;08:50:59;0;50	20808;8	68765;0;0;70;
$GPXUP;3949;08:51:00;0;50	20794;8	68747;0;0;71;
$GPXUP;3949;08:51:01;0;50	20781;8	68728;0;0;71;
$GPXUP;3949;08:51:02;0;50	2077;8	68708;0;0;69;
$GPXUP;3949;08:51:03;0;50	2076;8	68687;0;0;67;
$GPXUP;3949;08:51:04;0;50	20749;8	68668;0;0;63;
$GPXUP;3949;08:51:05;0;50	20737;8	68652;0;0;64;
$GPXUP;3949;08:51:06;0;50	20723;8	68638;0;0;68;
$GPXUP;3949;08:51:07;0;50	20708;8	68624;0;0;67;
$GPXUP;3949;08:51:08;0;50	20695;8	6861;0;0;66;
$GPXUP;3949;08:51:09;0;50	20683;8	68594;0;0;64;
$GPXUP;3949;08:51:10;0;50	20671;8	68577;0;0;64;
$GPXUP;3949;08:51:11;0;50	20661;8	68558;0;0;64;
$GPXUP;3949;08:51:12;0;50	20652;8	68538;0;0;63;
$GPXUP;3949;08:51:13;0;50	20646;8	68516;0;0;61;
$GPXUP;3949;08:51:14;0;50	2064;8	68494;0;0;62;
$GPXUP;3949;08:51:15;0;50	20633;8	68473;0;0;61;
$GPXUP;3949;08:51:16;0;50	20625;8	68452;0;0;61;
$GPXUP;3949;08:51:17;0;50	20618;8	68431;0;0;61;
$GPXUP;3949;08:51:18;0;50	20613;8	68409;0;0;60;
$GPXUP;3949;08:51:19;0;50	20608;8	68386;0;0;63;
$GPXUP;3949;08:51:20;0;50	20604;8	68362;0;0;65;
$GPXUP;3949;08:51:21;0;50	206;8	68336;0;0;71;
$GPXUP;3949;08:51:22;0;50	20595;8	68308;0;0;74;
$GPXUP;3949;08:51:23;0;50	20591;8	6828;0;0;73;
$GPXUP;3949;08:51:24;0;50	20587;8	68253;0;0;71;
$GPXUP;3949;08:51:25;0;50	20582;8	68226;0;0;69;
$GPXUP;3949;08:51:26;0;50	20576;8	68201;0;0;68;
$GPXUP;3949;08:51:27;0;50	20566;8	68179;0;0;67;
$GPXUP;3949;08:51:28;0;50	20554;8	68158;0;0;68;
$GPXUP;3949;08:51:29;0;50	20541;8	68139;0;0;69;
$GPXUP;3949;08:51:30;0;50	20527;8	68121;0;0;71;
$GPXUP;3949;08:51:31;0;50	20512;8	68104;0;0;73;
$GPXUP;3949;08:51:32;0;50	20497;8	68088;0;0;73;
$GPXUP;3949;08:51:33;0;50	20483;8	6807;0;0;71;
$GPXUP;3949;08:51:34;0;50	20469;8	68053;0;0;70;
$GPXUP;3949;08:51:35;0;50	20454;8	68036;0;0;71;
$GPXUP;3949;08:51:36;0;50	20439;8	68021;0;0;73;
$GPXUP;3949;08:51:37;0;50	20423;8	68008;0;0;72;
$GPXUP;3949;08:51:38;0;50	20407;8	67994;0;0;73;
$GPXUP;3949;08:51:39;0;50	20391;8	67978;0;0;78;
$GPXUP;3949;08:51:40;0;50	20375;8	67961;0;0;76;
$GPXUP;3949;08:51:41;0;50	2036;8	67945;0;0;70;
$GPXUP;3949;08:51:42;0;50	20345;8	67932;0;0;68;
$GPXUP;3949;08:51:43;0;50	20328;8	67923;0;0;69;
$GPXUP;3949;08:51:44;0;50	20312;8	67918;0;0;66;
$GPXUP;3949;08:51:45;0;50	20295;8	67917;0;0;66;
$GPXUP;3949;08:51:46;0;50	20279;8	67915;0;0;65;
$GPXUP;3949;08:51:47;0;50	20263;8	67907;0;0;66;
$GPXUP;3949;08:51:48;0;50	20249;8	67891;0;0;67;
$GPXUP;3949;08:51:49;0;50	20236;8	67874;0;0;68;
$GPXUP;3949;08:51:50;0;50	20222;8	67858;0;0;69;
$GPXUP;3949;08:51:51;0;50	20206;8	67846;0;0;72;
$GPXUP;3949;08:51:52;0;50	20189;8	67834;0;0;73;
$GPXUP;3949;08:51:53;0;50	20172;8	67824;0;0;74;
$GPXUP;3949;08:51:54;0;50	20155;8	67813;0;0;74;
$GPXUP;3949;08:51:55;0;50	20138;8	67805;0;0;69;
$GPXUP;3949;08:51:56;0;50	20122;8	678;0;0;63;
$GPXUP;3949;08:51:57;0;50	20107;8	67799;0;0;61;
$GPXUP;3949;08:51:58;0;50	20092;8	67796;0;0;63;
$GPXUP;3949;08:51:59;0;50	20077;8	67788;0;0;64;
$GPXUP;3949;08:52:00;0;50	20063;8	67774;0;0;67;
$GPXUP;3949;08:52:01;0;50	2005;8	67759;0;0;65;
$GPXUP;3949;08:52:02;0;50	20037;8	67745;0;0;61;
$GPXUP;3949;08:52:03;0;50	20026;8	6773;0;0;60;
$GPXUP;3949;08:52:04;0;50	20014;8	67714;0;0;60;
$GPXUP;3949;08:52:05;0;50	20002;8	67703;0;0;59;
$GPXUP;3949;08:52:06;0;50	19988;8	67696;0;0;57;
$GPXUP;3949;08:52:07;0;50	19974;8	67694;0;0;55;
$GPXUP;3949;08:52:08;0;50	1996;8	67695;0;0;56;
$GPXUP;3949;08:52:09;0;50	19946;8	67693;0;0;58;
$GPXUP;3949;08:52:10;0;50	19932;8	67687;0;0;59;
$GPXUP;3949;08:52:11;0;50	1992;8	67675;0;0;59;
$GPXUP;3949;08:52:12;0;50	19909;8	67658;0;0;64;
$GPXUP;3949;08:52:13;0;50	19898;8	67638;0;0;67;
$GPXUP;3949;08:52:14;0;50	19886;8	67619;0;0;68;
$GPXUP;3949;08:52:15;0;50	19873;8	67602;0;0;69;
$GPXUP;3949;08:52:16;0;50	19859;8	67587;0;0;67;
$GPXUP;3949;08:52:17;0;50	19845;8	67576;0;0;61;
$GPXUP;3949;08:52:18;0;50	19832;8	67569;0;0;59;
$GPXUP;3949;08:52:19;0;50	19819;8	67562;0;0;53;
$GPXUP;3949;08:52:20;0;50	19806;8	67556;0;0;55;
$GPXUP;3949;08:52:21;0;50	19794;8	67546;0;0;58;
$GPXUP;3949;08:52:22;0;50	19782;8	67533;0;0;60;
$GPXUP;3949;08:52:23;0;50	19772;8	67515;0;0;62;
$GPXUP;3949;08:52:24;0;50	19764;8	67494;0;0;63;
$GPXUP;3949;08:52:25;0;50	19758;8	67472;0;0;63;
$GPXUP;3949;08:52:26;0;50	19753;8	67448;0;0;63;
$GPXUP;3949;08:52:27;0;50	19748;8	67424;0;0;64;
$GPXUP;3949;08:52:28;0;50	1974;8	67402;0;0;63;
$GPXUP;3949;08:52:29;0;50	1973;8	67383;0;0;62;
$GPXUP;3949;08:52:30;0;50	19716;8	6737;0;0;64;
$GPXUP;3949;08:52:31;0;50	197;8	67362;0;0;64;
$GPXUP;3949;08:52:32;0;50	19684;8	67357;0;0;64;
$GPXUP;3949;08:52:33;0;50	19669;8	67351;0;0;61;
$GPXUP;3949;08:52:34;0;50	19655;8	67342;0;0;61;
$GPXUP;3949;08:52:35;0;50	19641;8	67331;0;0;60;
$GPXUP;3949;08:52:36;0;50	19628;8	67322;0;0;56;
$GPXUP;3949;08:52:37;0;50	19615;8	67319;0;0;51;
$GPXUP;3949;08:52:38;0;50	19601;8	67319;0;0;53;
$GPXUP;3949;08:52:39;0;50	19588;8	67319;0;0;56;
$GPXUP;3949;08:52:40;0;50	19574;8	67316;0;0;52;
$GPXUP;3949;08:52:41;0;50	19562;8	67317;0;0;47;
$GPXUP;3949;08:52:42;0;50	1955;8	6732;0;0;45;
$GPXUP;3949;08:52:43;0;50	19539;8	67325;0;0;48;
$GPXUP;3949;08:52:44;0;50	19527;8	67328;0;0;49;
$GPXUP;3949;08:52:45;0;50	19515;8	67326;0;0;50;
$GPXUP;3949;08:52:46;0;50	19503;8	6732;0;0;52;
$GPXUP;3949;08:52:47;0;50	19491;8	6731;0;0;56;
$GPXUP;3949;08:52:48;0;50	19478;8	67298;0;0;61;
$GPXUP;3949;08:52:49;0;50	19464;8	67285;0;0;65;
$GPXUP;3949;08:52:50;0;50	19449;8	67272;0;0;67;
$GPXUP;3949;08:52:51;0;50	19434;8	67261;0;0;68;
$GPXUP;3949;08:52:52;0;50	19418;8	6725;0;0;69;
$GPXUP;3949;08:52:53;0;50	19402;8	6724;0;0;69;
$GPXUP;3949;08:52:54;0;50	19386;8	67231;0;0;67;
$GPXUP;3949;08:52:55;0;50	1937;8	67224;0;0;65;
$GPXUP;3949;08:52:56;0;50	19355;8	6722;0;0;60;
$GPXUP;3949;08:52:57;0;50	19341;8	67217;0;0;57;
$GPXUP;3949;08:52:58;0;50	19327;8	67213;0;0;58;
$GPXUP;3949;08:52:59;0;50	19314;8	67202;0;0;61;
$GPXUP;3949;08:53:00;0;50	193;8	67187;0;0;66;
$GPXUP;3949;08:53:01;0;50	19289;8	67169;0;0;67;
$GPXUP;3949;08:53:02;0;50	19278;8	67148;0;0;69;
$GPXUP;3949;08:53:03;0;50	19268;8	67125;0;0;69;
$GPXUP;3949;08:53:04;0;50	19256;8	67105;0;0;69;
$GPXUP;3949;08:53:05;0;50	19242;8	6709;0;0;70;
$GPXUP;3949;08:53:06;0;50	19226;8	67078;0;0;68;
$GPXUP;3949;08:53:07;0;50	1921;8	6707;0;0;67;
$GPXUP;3949;08:53:08;0;50	19194;8	67064;0;0;65;
$GPXUP;3949;08:53:09;0;50	19179;8	67061;0;0;62;
$GPXUP;3949;08:53:10;0;50	19164;8	67059;0;0;58;
$GPXUP;3949;08:53:11;0;50	19149;8	67059;0;0;59;
$GPXUP;3949;08:53:12;0;50	19134;8	67058;0;0;60;
$GPXUP;3949;08:53:13;0;50	1912;8	67052;0;0;62;
$GPXUP;3949;08:53:14;0;50	19105;8	67042;0;0;64;
$GPXUP;3949;08:53:15;0;50	19092;8	67026;0;0;66;
$GPXUP;3949;08:53:16;0;50	19082;8	67008;0;0;63;
$GPXUP;3949;08:53:17;0;50	19072;8	66989;0;0;61;
$GPXUP;3949;08:53:18;0;50	19063;8	66971;0;0;59;
$GPXUP;3949;08:53:19;0;50	19054;8	66954;0;0;60;
$GPXUP;3949;08:53:20;0;50	19044;8	66934;0;0;64;
$GPXUP;3949;08:53:21;0;50	19036;8	66912;0;0;65;
$GPXUP;3949;08:53:22;0;50	19028;8	66892;0;0;62;
$GPXUP;3949;08:53:23;0;50	19016;8	66876;0;0;59;
$GPXUP;3949;08:53:24;0;50	19004;8	66864;0;0;57;
$GPXUP;3949;08:53:25;0;50	18992;8	66852;0;0;56;
$GPXUP;3949;08:53:26;0;50	18981;8	6684;0;0;57;
$GPXUP;3949;08:53:27;0;50	1897;8	66824;0;0;59;
$GPXUP;3949;08:53:28;0;50	18961;8	66806;0;0;60;
$GPXUP;3949;08:53:29;0;50	18953;8	66787;0;0;58;
$GPXUP;3949;08:53:30;0;50	18946;8	66768;0;0;57;
$GPXUP;3949;08:53:31;0;50	1894;8	66748;0;0;58;
$GPXUP;3949;08:53:32;0;50	18934;8	66726;0;0;60;
$GPXUP;3949;08:53:33;0;50	18928;8	66705;0;0;60;
$GPXUP;3949;08:53:34;0;50	18919;8	66686;0;0;60;
$GPXUP;3949;08:53:35;0;50	18907;8	66671;0;0;59;
$GPXUP;3949;08:53:36;0;50	18893;8	66661;0;0;60;
$GPXUP;3949;08:53:37;0;50	18877;8	66657;0;0;61;
$GPXUP;3949;08:53:38;0;50	18861;8	66655;0;0;60;
$GPXUP;3949;08:53:39;0;50	18846;8	66651;0;0;59;
$GPXUP;3949;08:53:40;0;50	18832;8	66644;0;0;60;
$GPXUP;3949;08:53:41;0;50	18818;8	66633;0;0;63;
$GPXUP;3949;08:53:42;0;50	18804;8	66621;0;0;63;
$GPXUP;3949;08:53:43;0;50	1879;8	6661;0;0;62;
$GPXUP;3949;08:53:44;0;50	18774;8	66605;0;0;67;
$GPXUP;3949;08:53:45;0;50	18756;8	66602;0;0;68;
$GPXUP;3949;08:53:46;0;50	1874;8	66599;0;0;65;
$GPXUP;3949;08:53:47;0;50	18724;8	66597;0;0;62;
$GPXUP;3949;08:53:48;0;50	18709;8	66599;0;0;61;
$GPXUP;3949;08:53:49;0;50	18694;8	66608;0;0;61;
$GPXUP;3949;08:53:50;0;50	18681;8	6662;0;0;59;
$GPXUP;3949;08:53:51;0;50	1867;8	66634;0;0;54;
$GPXUP;3949;08:53:52;0;50	1866;8	66647;0;0;53;
$GPXUP;3949;08:53:53;0;50	18649;8	66658;0;0;52;
$GPXUP;3949;08:53:54;0;50	18637;8	66666;0;0;53;
$GPXUP;3949;08:53:55;0;50	18624;8	66671;0;0;55;
$GPXUP;3949;08:53:56;0;50	18609;8	66673;0;0;60;
$GPXUP;3949;08:53:57;0;50	18594;8	66672;0;0;59;
$GPXUP;3949;08:53:58;0;50	1858;8	66669;0;0;58;
$GPXUP;3949;08:53:59;0;50	18566;8	66666;0;0;54;
$GPXUP;3949;08:54:00;0;50	18553;8	66664;0;0;52;
$GPXUP;3949;08:54:01;0;50	1854;8	66665;0;0;52;
$GPXUP;3949;08:54:02;0;50	18527;8	66668;0;0;53;
$GPXUP;3949;08:54:03;0;50	18514;8	66672;0;0;53;
$GPXUP;3949;08:54:04;0;50	18501;8	66675;0;0;54;
$GPXUP;3949;08:54:05;0;50	18486;8	66673;0;0;62;
$GPXUP;3949;08:54:06;0;50	18472;8	66664;0;0;64;
$GPXUP;3949;08:54:07;0;50	18458;8	66648;0;0;67;
$GPXUP;3949;08:54:08;0;50	18444;8	66631;0;0;69;
$GPXUP;3949;08:54:09;0;50	1843;8	66615;0;0;68;
$GPXUP;3949;08:54:10;0;50	18416;8	66602;0;0;65;
$GPXUP;3949;08:54:11;0;50	18401;8	66594;0;0;62;
$GPXUP;3949;08:54:12;0;50	18386;8	66591;0;0;59;
$GPXUP;3949;08:54:13;0;50	18372;8	66594;0;0;56;
$GPXUP;3949;08:54:14;0;50	18358;8	66602;0;0;56;
$GPXUP;3949;08:54:15;0;50	18346;8	66613;0;0;53;
$GPXUP;3949;08:54:16;0;50	18335;8	66624;0;0;51;
$GPXUP;3949;08:54:17;0;50	18326;8	66636;0;0;50;
$GPXUP;3949;08:54:18;0;50	18319;8	66652;0;0;48;
$GPXUP;3949;08:54:19;0;50	18313;8	66669;0;0;49;
$GPXUP;3949;08:54:20;0;50	18306;8	66685;0;0;49;
$GPXUP;3949;08:54:21;0;50	18297;8	66698;0;0;50;
$GPXUP;3949;08:54:22;0;50	18286;8	66707;0;0;52;
$GPXUP;3949;08:54:23;0;50	18273;8	66713;0;0;54;
$GPXUP;3949;08:54:24;0;50	18259;8	66714;0;0;59;
$GPXUP;3949;08:54:25;0;50	18244;8	66709;0;0;59;
$GPXUP;3949;08:54:26;0;50	18231;8	66697;0;0;61;
$GPXUP;3949;08:54:27;0;50	18219;8	6668;0;0;63;
$GPXUP;3949;08:54:28;0;50	18208;8	66662;0;0;64;
$GPXUP;3949;08:54:29;0;50	18197;8	66642;0;0;65;
$GPXUP;3949;08:54:30;0;50	18186;8	66622;0;0;64;
$GPXUP;3949;08:54:31;0;50	18174;8	66607;0;0;63;
$GPXUP;3949;08:54:32;0;50	1816;8	66596;0;0;62;
$GPXUP;3949;08:54:33;0;50	18144;8	6659;0;0;61;
$GPXUP;3949;08:54:34;0;50	18128;8	66592;0;0;63;
$GPXUP;3949;08:54:35;0;50	18112;8	66598;0;0;62;
$GPXUP;3949;08:54:36;0;50	18097;8	66607;0;0;61;
$GPXUP;3949;08:54:37;0;50	18082;8	66615;0;0;63;
$GPXUP;3949;08:54:38;0;50	18066;8	6662;0;0;66;
$GPXUP;3949;08:54:39;0;50	18049;8	66618;0;0;68;
$GPXUP;3949;08:54:40;0;50	18032;8	66616;0;0;69;
$GPXUP;3949;08:54:41;0;50	18015;8	66616;0;0;68;
$GPXUP;3949;08:54:42;0;50	17998;8	66616;0;0;68;
$GPXUP;3949;08:54:43;0;50	17981;8	66617;0;0;68;
$GPXUP;3949;08:54:44;0;50	17964;8	66621;0;0;67;
$GPXUP;3949;08:54:45;0;50	17948;8	66629;0;0;67;
$GPXUP;3949;08:54:46;0;50	17932;8	66639;0;0;66;
$GPXUP;3949;08:54:47;0;50	17917;8	66649;0;0;64;
$GPXUP;3949;08:54:48;0;50	17903;8	6666;0;0;63;
$GPXUP;3949;08:54:49;0;50	17889;8	66671;0;0;63;
$GPXUP;3949;08:54:50;0;50	17874;8	6668;0;0;62;
$GPXUP;3949;08:54:51;0;50	1786;8	66684;0;0;61;
$GPXUP;3949;08:54:52;0;50	17844;8	66689;0;0;60;
$GPXUP;3949;08:54:53;0;50	1783;8	66695;0;0;59;
$GPXUP;3949;08:54:54;0;50	17816;8	66703;0;0;59;
$GPXUP;3949;08:54:55;0;50	17803;8	66713;0;0;58;
$GPXUP;3949;08:54:56;0;50	17792;8	66727;0;0;53;
$GPXUP;3949;08:54:57;0;50	17785;8	66743;0;0;49;
$GPXUP;3949;08:54:58;0;50	17783;8	66765;0;0;52;
$GPXUP;3949;08:54:59;0;50	17788;8	66785;0;0;46;
$GPXUP;3949;08:55:00;0;50	17799;8	66799;0;0;46;
$GPXUP;3949;08:55:01;0;50	17816;8	66806;0;0;51;
$GPXUP;3949;08:55:02;0;50	17831;8	6681;0;0;54;
$GPXUP;3949;08:55:03;0;50	17845;8	66815;0;0;54;
$GPXUP;3949;08:55:04;0;50	17857;8	66824;0;0;51;
$GPXUP;3949;08:55:05;0;50	17868;8	66837;0;0;51;
$GPXUP;3949;08:55:06;0;50	17874;8	66856;0;0;53;
$GPXUP;3949;08:55:07;0;50	17879;8	66876;0;0;51;
$GPXUP;3949;08:55:08;0;50	17882;8	66896;0;0;49;
$GPXUP;3949;08:55:09;0;50	17882;8	66914;0;0;45;
$GPXUP;3949;08:55:10;0;50	1788;8	66933;0;0;47;
$GPXUP;3949;08:55:11;0;50	17878;8	66951;0;0;48;
$GPXUP;3949;08:55:12;0;50	17873;8	6697;0;0;51;
$GPXUP;3949;08:55:13;0;50	17866;8	6699;0;0;58;
$GPXUP;3949;08:55:14;0;50	17858;8	67011;0;0;60;
$GPXUP;3949;08:55:15;0;50	1785;8	67031;0;0;59;
$GPXUP;3949;08:55:16;0;50	17842;8	67051;0;0;59;
$GPXUP;3949;08:55:17;0;50	17834;8	67071;0;0;59;
$GPXUP;3949;08:55:18;0;50	17827;8	67091;0;0;57;
$GPXUP;3949;08:55:19;0;50	1782;8	67111;0;0;56;
$GPXUP;3949;08:55:20;0;50	17814;8	6713;0;0;55;
$GPXUP;3949;08:55:21;0;50	17809;8	6715;0;0;55;
$GPXUP;3949;08:55:22;0;50	17806;8	67171;0;0;55;
$GPXUP;3949;08:55:23;0;50	17805;8	67192;0;0;54;
$GPXUP;3949;08:55:24;0;50	17807;8	67212;0;0;52;
$GPXUP;3949;08:55:25;0;50	17814;8	6723;0;0;49;
$GPXUP;3949;08:55:26;0;50	1782;8	67247;0;0;48;
$GPXUP;3949;08:55:27;0;50	17825;8	67264;0;0;48;
$GPXUP;3949;08:55:28;0;50	17828;8	67282;0;0;46;
$GPXUP;3949;08:55:29;0;50	17828;8	673;0;0;44;
$GPXUP;3949;08:55:30;0;50	17824;8	67317;0;0;42;
$GPXUP;3949;08:55:31;0;50	17815;8	67332;0;0;49;
$GPXUP;3949;08:55:32;0;50	17805;8	67347;0;0;49;
$GPXUP;3949;08:55:33;0;50	17794;8	67359;0;0;52;
$GPXUP;3949;08:55:34;0;50	17782;8	67371;0;0;54;
$GPXUP;3949;08:55:35;0;50	17772;8	67384;0;0;54;
$GPXUP;3949;08:55:36;0;50	1776;8	67398;0;0;57;
$GPXUP;3949;08:55:37;0;50	17747;8	67409;0;0;57;
$GPXUP;3949;08:55:38;0;50	17732;8	67418;0;0;61;
$GPXUP;3949;08:55:39;0;50	17716;8	67423;0;0;65;
$GPXUP;3949;08:55:40;0;50	17698;8	67426;0;0;68;
$GPXUP;3949;08:55:41;0;50	17681;8	67427;0;0;70;
$GPXUP;3949;08:55:42;0;50	17663;8	67425;0;0;71;
$GPXUP;3949;08:55:43;0;50	17646;8	6742;0;0;68;
$GPXUP;3949;08:55:44;0;50	17629;8	6741;0;0;69;
$GPXUP;3949;08:55:45;0;50	17612;8	67399;0;0;74;
$GPXUP;3949;08:55:46;0;50	17594;8	67388;0;0;75;
$GPXUP;3949;08:55:47;0;50	17576;8	67377;0;0;80;
$GPXUP;3949;08:55:48;0;50	17556;8	67363;0;0;84;
$GPXUP;3949;08:55:49;0;50	17537;8	67349;0;0;84;
$GPXUP;3949;08:55:50;0;50	17518;8	67338;0;0;78;
$GPXUP;3949;08:55:51;0;50	175;8	67333;0;0;73;
$GPXUP;3949;08:55:52;0;50	17482;8	67334;0;0;72;
$GPXUP;3949;08:55:53;0;50	17462;8	67339;0;0;76;
$GPXUP;3949;08:55:54;0;50	17444;8	67345;0;0;73;
$GPXUP;3949;08:55:55;0;50	17426;8	67353;0;0;71;
$GPXUP;3949;08:55:56;0;50	17409;8	67362;0;0;72;
$GPXUP;3949;08:55:57;0;50	17392;8	67371;0;0;72;
$GPXUP;3949;08:55:58;0;50	17374;8	67379;0;0;73;
$GPXUP;3949;08:55:59;0;50	17357;8	67388;0;0;73;
$GPXUP;3949;08:56:00;0;50	17341;8	674;0;0;70;
$GPXUP;3949;08:56:01;0;50	17326;8	67414;0;0;69;
$GPXUP;3949;08:56:02;0;50	17311;8	67428;0;0;70;
$GPXUP;3949;08:56:03;0;50	17296;8	6744;0;0;71;
$GPXUP;3949;08:56:04;0;50	17279;8	67448;0;0;71;
$GPXUP;3949;08:56:05;0;50	17261;8	67454;0;0;73;
$GPXUP;3949;08:56:06;0;50	17243;8	6746;0;0;74;
$GPXUP;3949;08:56:07;0;50	17224;8	67462;0;0;76;
$GPXUP;3949;08:56:08;0;50	17206;8	6746;0;0;75;
$GPXUP;3949;08:56:09;0;50	17188;8	67454;0;0;73;
$GPXUP;3949;08:56:10;0;50	1717;8	67449;0;0;72;
$GPXUP;3949;08:56:11;0;50	17152;8	67448;0;0;76;
$GPXUP;3949;08:56:12;0;50	17133;8	67448;0;0;76;
$GPXUP;3949;08:56:13;0;50	17114;8	67448;0;0;77;
$GPXUP;3949;08:56:14;0;50	17094;8	67451;0;0;77;
$GPXUP;3949;08:56:15;0;50	17075;8	67454;0;0;77;
$GPXUP;3949;08:56:16;0;50	17056;8	67456;0;0;75;
$GPXUP;3949;08:56:17;0;50	17038;8	67456;0;0;73;
$GPXUP;3949;08:56:18;0;50	1702;8	67453;0;0;72;
$GPXUP;3949;08:56:19;0;50	17002;8	6745;0;0;72;
$GPXUP;3949;08:56:20;0;50	16984;8	67446;0;0;73;
$GPXUP;3949;08:56:21;0;50	16966;8	6744;0;0;73;
$GPXUP;3949;08:56:22;0;50	16949;8	67435;0;0;71;
$GPXUP;3949;08:56:23;0;50	16931;8	67434;0;0;70;
$GPXUP;3949;08:56:24;0;50	16913;8	67437;0;0;74;
$GPXUP;3949;08:56:25;0;50	16895;8	67438;0;0;75;
$GPXUP;3949;08:56:26;0;50	16876;8	67434;0;0;74;
$GPXUP;3949;08:56:27;0;50	16858;8	67429;0;0;74;
$GPXUP;3949;08:56:28;0;50	1684;8	67425;0;0;74;
$GPXUP;3949;08:56:29;0;50	16822;8	67427;0;0;70;
$GPXUP;3949;08:56:30;0;50	16805;8	67431;0;0;68;
$GPXUP;3949;08:56:31;0;50	16788;8	67432;0;0;70;
$GPXUP;3949;08:56:32;0;50	1677;8	6743;0;0;72;
$GPXUP;3949;08:56:33;0;50	16752;8	67425;0;0;74;
$GPXUP;3949;08:56:34;0;50	16734;8	67417;0;0;77;
$GPXUP;3949;08:56:35;0;50	16715;8	67408;0;0;77;
$GPXUP;3949;08:56:36;0;50	16697;8	67402;0;0;75;
$GPXUP;3949;08:56:37;0;50	16678;8	67401;0;0;75;
$GPXUP;3949;08:56:38;0;50	1666;8	67404;0;0;72;
$GPXUP;3949;08:56:39;0;50	16642;8	67411;0;0;72;
$GPXUP;3949;08:56:40;0;50	16625;8	67416;0;0;70;
$GPXUP;3949;08:56:41;0;50	16607;8	67416;0;0;71;
$GPXUP;3949;08:56:42;0;50	16589;8	67414;0;0;74;
$GPXUP;3949;08:56:43;0;50	16571;8	67411;0;0;75;
$GPXUP;3949;08:56:44;0;50	16552;8	67406;0;0;75;
$GPXUP;3949;08:56:45;0;50	16535;8	67398;0;0;73;
$GPXUP;3949;08:56:46;0;50	16518;8	6739;0;0;73;
$GPXUP;3949;08:56:47;0;50	165;8	67381;0;0;74;
$GPXUP;3949;08:56:48;0;50	16482;8	67374;0;0;75;
$GPXUP;3949;08:56:49;0;50	16464;8	67371;0;0;73;
$GPXUP;3949;08:56:50;0;50	16446;8	6737;0;0;71;
$GPXUP;3949;08:56:51;0;50	16429;8	67371;0;0;68;
$GPXUP;3949;08:56:52;0;50	16413;8	67375;0;0;65;
$GPXUP;3949;08:56:53;0;50	16398;8	6738;0;0;61;
$GPXUP;3949;08:56:54;0;50	16382;8	67382;0;0;64;
$GPXUP;3949;08:56:55;0;50	16366;8	6738;0;0;66;
$GPXUP;3949;08:56:56;0;50	1635;8	67375;0;0;69;
$GPXUP;3949;08:56:57;0;50	16333;8	67373;0;0;68;
$GPXUP;3949;08:56:58;0;50	16316;8	67376;0;0;67;
$GPXUP;3949;08:56:59;0;50	16301;8	67382;0;0;65;
$GPXUP;3949;08:57:00;0;50	16286;8	67391;0;0;62;
$GPXUP;3949;08:57:01;0;50	16273;8	67401;0;0;57;
$GPXUP;3949;08:57:02;0;50	16261;8	67412;0;0;55;
$GPXUP;3949;08:57:03;0;50	1625;8	67424;0;0;53;
$GPXUP;3949;08:57:04;0;50	16241;8	67437;0;0;49;
$GPXUP;3949;08:57:05;0;50	16233;8	6745;0;0;47;
$GPXUP;3949;08:57:06;0;50	16223;8	6746;0;0;48;
$GPXUP;3949;08:57:07;0;50	16212;8	67465;0;0;50;
$GPXUP;3949;08:57:08;0;50	16198;8	67466;0;0;54;
$GPXUP;3949;08:57:09;0;50	16185;8	6746;0;0;57;
$GPXUP;3949;08:57:10;0;50	16171;8	67449;0;0;61;
$GPXUP;3949;08:57:11;0;50	16157;8	67435;0;0;64;
$GPXUP;3949;08:57:12;0;50	16143;8	67422;0;0;66;
$GPXUP;3949;08:57:13;0;50	16128;8	67411;0;0;65;
$GPXUP;3949;08:57:14;0;50	16113;8	67401;0;0;64;
$GPXUP;3949;08:57:15;0;50	16098;8	67394;0;0;64;
$GPXUP;3949;08:57:16;0;50	16082;8	67388;0;0;65;
$GPXUP;3949;08:57:17;0;50	16066;8	67386;0;0;65;
$GPXUP;3949;08:57:18;0;50	16049;8	67384;0;0;66;
$GPXUP;3949;08:57:19;0;50	16033;8	67381;0;0;66;
$GPXUP;3949;08:57:20;0;50	16016;8	67376;0;0;66;
$GPXUP;3949;08:57:21;0;50	16;8	67368;0;0;67;
$GPXUP;3949;08:57:22;0;50	15985;8	67361;0;0;65;
$GPXUP;3949;08:57:23;0;50	15969;8	67356;0;0;63;
$GPXUP;3949;08:57:24;0;50	15953;8	67357;0;0;64;
$GPXUP;3949;08:57:25;0;50	15937;8	67361;0;0;64;
$GPXUP;3949;08:57:26;0;50	15922;8	67367;0;0;62;
$GPXUP;3949;08:57:27;0;50	15908;8	67376;0;0;59;
$GPXUP;3949;08:57:28;0;50	15894;8	67382;0;0;59;
$GPXUP;3949;08:57:29;0;50	15879;8	67385;0;0;60;
$GPXUP;3949;08:57:30;0;50	15864;8	67384;0;0;61;
$GPXUP;3949;08:57:31;0;50	15848;8	67381;0;0;63;
$GPXUP;3949;08:57:32;0;50	15833;8	67373;0;0;65;
$GPXUP;3949;08:57:33;0;50	15818;8	67364;0;0;67;
$GPXUP;3949;08:57:34;0;50	15801;8	67354;0;0;69;
$GPXUP;3949;08:57:35;0;50	15785;8	67345;0;0;70;
$GPXUP;3949;08:57:36;0;50	15768;8	67337;0;0;71;
$GPXUP;3949;08:57:37;0;50	15751;8	67329;0;0;72;
$GPXUP;3949;08:57:38;0;50	15734;8	6732;0;0;71;
$GPXUP;3949;08:57:39;0;50	15718;8	67307;0;0;69;
$GPXUP;3949;08:57:40;0;50	15703;8	67294;0;0;69;
$GPXUP;3949;08:57:41;0;50	15687;8	67284;0;0;70;
$GPXUP;3949;08:57:42;0;50	1567;8	67277;0;0;72;
$GPXUP;3949;08:57:43;0;50	15652;8	67272;0;0;72;
$GPXUP;3949;08:57:44;0;50	15635;8	67265;0;0;72;
$GPXUP;3949;08:57:45;0;50	15618;8	67256;0;0;72;
$GPXUP;3949;08:57:46;0;50	15601;8	67244;0;0;73;
$GPXUP;3949;08:57:47;0;50	15585;8	67231;0;0;73;
$GPXUP;3949;08:57:48;0;50	1557;8	67217;0;0;70;
$GPXUP;3949;08:57:49;0;50	15556;8	67204;0;0;64;
$GPXUP;3949;08:57:50;0;50	15542;8	67194;0;0;63;
$GPXUP;3949;08:57:51;0;50	15528;8	67183;0;0;65;
$GPXUP;3949;08:57:52;0;50	15513;8	67174;0;0;66;
$GPXUP;3949;08:57:53;0;50	15497;8	67167;0;0;65;
$GPXUP;3949;08:57:54;0;50	15482;8	67161;0;0;66;
$GPXUP;3949;08:57:55;0;50	15466;8	67153;0;0;68;
$GPXUP;3949;08:57:56;0;50	15451;8	67141;0;0;68;
$GPXUP;3949;08:57:57;0;50	15437;8	67126;0;0;68;
$GPXUP;3949;08:57:58;0;50	15423;8	67109;0;0;72;
$GPXUP;3949;08:57:59;0;50	1541;8	6709;0;0;74;
$GPXUP;3949;08:58:00;0;50	15396;8	67072;0;0;72;
$GPXUP;3949;08:58:01;0;50	15381;8	67057;0;0;68;
$GPXUP;3949;08:58:02;0;50	15366;8	67045;0;0;67;
$GPXUP;3949;08:58:03;0;50	15352;8	67032;0;0;67;
$GPXUP;3949;08:58:04;0;50	15339;8	67016;0;0;66;
$GPXUP;3949;08:58:05;0;50	15326;8	67;0;0;67;
$GPXUP;3949;08:58:06;0;50	15313;8	66984;0;0;68;
$GPXUP;3949;08:58:07;0;50	15298;8	66971;0;0;68;
$GPXUP;3949;08:58:08;0;50	15283;8	6696;0;0;67;
$GPXUP;3949;08:58:09;0;50	15268;8	66948;0;0;65;
$GPXUP;3949;08:58:10;0;50	15254;8	66937;0;0;63;
$GPXUP;3949;08:58:11;0;50	15239;8	66928;0;0;65;
$GPXUP;3949;08:58:12;0;50	15224;8	6692;0;0;66;
$GPXUP;3949;08:58:13;0;50	15208;8	66911;0;0;67;
$GPXUP;3949;08:58:14;0;50	15193;8	66899;0;0;68;
$GPXUP;3949;08:58:15;0;50	15179;8	66885;0;0;70;
$GPXUP;3949;08:58:16;0;50	15166;8	66868;0;0;68;
$GPXUP;3949;08:58:17;0;50	15152;8	66854;0;0;65;
$GPXUP;3949;08:58:18;0;50	15137;8	66843;0;0;64;
$GPXUP;3949;08:58:19;0;50	15122;8	66835;0;0;64;
$GPXUP;3949;08:58:20;0;50	15107;8	66828;0;0;63;
$GPXUP;3949;08:58:21;0;50	15093;8	66818;0;0;62;
$GPXUP;3949;08:58:22;0;50	15079;8	66808;0;0;63;
$GPXUP;3949;08:58:23;0;50	15066;8	66796;0;0;63;
$GPXUP;3949;08:58:24;0;50	15052;8	66785;0;0;63;
$GPXUP;3949;08:58:25;0;50	15037;8	66774;0;0;64;
$GPXUP;3949;08:58:26;0;50	15023;8	66763;0;0;64;
$GPXUP;3949;08:58:27;0;50	15009;8	6675;0;0;64;
$GPXUP;3949;08:58:28;0;50	14996;8	66738;0;0;62;
$GPXUP;3949;08:58:29;0;50	14982;8	66726;0;0;63;
$GPXUP;3949;08:58:30;0;50	14969;8	66712;0;0;64;
$GPXUP;3949;08:58:31;0;50	14958;8	66694;0;0;66;
$GPXUP;3949;08:58:32;0;50	14946;8	66677;0;0;66;
$GPXUP;3949;08:58:33;0;50	14932;8	66663;0;0;65;
$GPXUP;3949;08:58:34;0;50	14916;8	66653;0;0;67;
$GPXUP;3949;08:58:35;0;50	149;8	66645;0;0;70;
$GPXUP;3949;08:58:36;0;50	14883;8	66639;0;0;69;
$GPXUP;3949;08:58:37;0;50	14866;8	66634;0;0;68;
$GPXUP;3949;08:58:38;0;50	14849;8	66627;0;0;70;
$GPXUP;3949;08:58:39;0;50	14834;8	66616;0;0;67;
$GPXUP;3949;08:58:40;0;50	1482;8	66604;0;0;65;
$GPXUP;3949;08:58:41;0;50	14808;8	66589;0;0;64;
$GPXUP;3949;08:58:42;0;50	14798;8	66571;0;0;60;
$GPXUP;3949;08:58:43;0;50	14788;8	66554;0;0;60;
$GPXUP;3949;08:58:44;0;50	14777;8	66539;0;0;58;
$GPXUP;3949;08:58:45;0;50	14765;8	66525;0;0;60;
$GPXUP;3949;08:58:46;0;50	14752;8	66509;0;0;68;
$GPXUP;3949;08:58:47;0;50	14736;8	66494;0;0;73;
$GPXUP;3949;08:58:48;0;50	14718;8	6648;0;0;75;
$GPXUP;3949;08:58:49;0;50	14701;8	66468;0;0;73;
$GPXUP;3949;08:58:50;0;50	14684;8	66456;0;0;72;
$GPXUP;3949;08:58:51;0;50	14667;8	66446;0;0;70;
$GPXUP;3949;08:58:52;0;50	14651;8	66434;0;0;68;
$GPXUP;3949;08:58:53;0;50	14636;8	6642;0;0;70;
$GPXUP;3949;08:58:54;0;50	14622;8	66404;0;0;72;
$GPXUP;3949;08:58:55;0;50	14608;8	66386;0;0;74;
$GPXUP;3949;08:58:56;0;50	14593;8	66369;0;0;72;
$GPXUP;3949;08:58:57;0;50	14578;8	66353;0;0;69;
$GPXUP;3949;08:58:58;0;50	14563;8	6634;0;0;68;
$GPXUP;3949;08:58:59;0;50	14546;8	66332;0;0;69;
$GPXUP;3949;08:59:00;0;50	14528;8	66331;0;0;71;
$GPXUP;3949;08:59:01;0;50	1451;8	66334;0;0;70;
$GPXUP;3949;08:59:02;0;50	14493;8	66337;0;0;68;
$GPXUP;3949;08:59:03;0;50	14476;8	66338;0;0;67;
$GPXUP;3949;08:59:04;0;50	14459;8	66336;0;0;67;
$GPXUP;3949;08:59:05;0;50	14443;8	66328;0;0;67;
$GPXUP;3949;08:59:06;0;50	14428;8	66317;0;0;65;
$GPXUP;3949;08:59:07;0;50	14415;8	66303;0;0;65;
$GPXUP;3949;08:59:08;0;50	14402;8	66288;0;0;67;
$GPXUP;3949;08:59:09;0;50	1439;8	66269;0;0;67;
$GPXUP;3949;08:59:10;0;50	14381;8	66247;0;0;67;
$GPXUP;3949;08:59:11;0;50	14374;8	66224;0;0;66;
$GPXUP;3949;08:59:12;0;50	14368;8	662;0;0;66;
$GPXUP;3949;08:59:13;0;50	14361;8	66177;0;0;66;
$GPXUP;3949;08:59:14;0;50	14352;8	66156;0;0;64;
$GPXUP;3949;08:59:15;0;50	1434;8	66139;0;0;64;
$GPXUP;3949;08:59:16;0;50	14325;8	66127;0;0;66;
$GPXUP;3949;08:59:17;0;50	14309;8	66118;0;0;67;
$GPXUP;3949;08:59:18;0;50	14294;8	66106;0;0;69;
$GPXUP;3949;08:59:19;0;50	14278;8	66092;0;0;70;
$GPXUP;3949;08:59:20;0;50	14263;8	6608;0;0;71;
$GPXUP;3949;08:59:21;0;50	14246;8	66067;0;0;74;
$GPXUP;3949;08:59:22;0;50	14231;8	66053;0;0;75;
$GPXUP;3949;08:59:23;0;50	14216;8	66034;0;0;79;
$GPXUP;3949;08:59:24;0;50	14204;8	66012;0;0;76;
$GPXUP;3949;08:59:25;0;50	14191;8	6599;0;0;75;
$GPXUP;3949;08:59:26;0;50	14177;8	65972;0;0;73;
$GPXUP;3949;08:59:27;0;50	1416;8	65959;0;0;75;
$GPXUP;3949;08:59:28;0;50	14142;8	65949;0;0;77;
$GPXUP;3949;08:59:29;0;50	14125;8	65938;0;0;79;
$GPXUP;3949;08:59:30;0;50	14108;8	65924;0;0;75;
$GPXUP;3949;08:59:31;0;50	14095;8	65907;0;0;69;
$GPXUP;3949;08:59:32;0;50	14086;8	65888;0;0;62;
$GPXUP;3949;08:59:33;0;50	14083;8	65867;0;0;54;
$GPXUP;3949;08:59:34;0;50	14084;8	65845;0;0;52;
$GPXUP;3949;08:59:35;0;50	14085;8	65824;0;0;53;
$GPXUP;3949;08:59:36;0;50	14083;8	65804;0;0;55;
$GPXUP;3949;08:59:37;0;50	14076;8	65784;0;0;57;
$GPXUP;3949;08:59:38;0;50	14067;8	65767;0;0;58;
$GPXUP;3949;08:59:39;0;50	14054;8	65755;0;0;56;
$GPXUP;3949;08:59:40;0;50	14038;8	65749;0;0;57;
$GPXUP;3949;08:59:41;0;50	14022;8	65751;0;0;55;
$GPXUP;3949;08:59:42;0;50	14007;8	65759;0;0;56;
$GPXUP;3949;08:59:43;0;50	13993;8	65768;0;0;55;
$GPXUP;3949;08:59:44;0;50	13979;8	6578;0;0;55;
$GPXUP;3949;08:59:45;0;50	13967;8	65794;0;0;56;
$GPXUP;3949;08:59:46;0;50	13956;8	65812;0;0;61;
$GPXUP;3949;08:59:47;0;50	13945;8	65831;0;0;63;
$GPXUP;3949;08:59:48;0;50	13935;8	6585;0;0;58;
$GPXUP;3949;08:59:49;0;50	13928;8	65869;0;0;52;
$GPXUP;3949;08:59:50;0;50	13925;8	65888;0;0;48;
$GPXUP;3949;08:59:51;0;50	13925;8	65906;0;0;45;
$GPXUP;3949;08:59:52;0;50	13926;8	65923;0;0;44;
$GPXUP;3949;08:59:53;0;50	13928;8	65941;0;0;45;
$GPXUP;3949;08:59:54;0;50	13927;8	65959;0;0;44;
$GPXUP;3949;08:59:55;0;50	13923;8	65975;0;0;43;
$GPXUP;3949;08:59:56;0;50	13916;8	65988;0;0;44;
$GPXUP;3949;08:59:57;0;50	13905;8	65994;0;0;44;
$GPXUP;3949;08:59:58;0;50	13891;8	65991;0;0;49;
$GPXUP;3949;08:59:59;0;50	13878;8	65978;0;0;55;
$GPXUP;3949;09:00:00;0;50	13869;8	65955;0;0;58;
$GPXUP;3949;09:00:01;0;50	13865;8	6593;0;0;57;
$GPXUP;3949;09:00:02;0;50	13868;8	65906;0;0;52;
$GPXUP;3949;09:00:03;0;50	13875;8	65888;0;0;46;
$GPXUP;3949;09:00:04;0;50	13891;8	65882;0;0;45;
$GPXUP;3949;09:00:05;0;50	13906;8	65886;0;0;45;
$GPXUP;3949;09:00:06;0;50	13918;8	659;0;0;45;
$GPXUP;3949;09:00:07;0;50	13924;8	65917;0;0;42;
$GPXUP;3949;09:00:08;0;50	13924;8	65934;0;0;35;
$GPXUP;3949;09:00:09;0;50	13918;8	65952;0;0;35;
$GPXUP;3949;09:00:10;0;50	13906;8	65966;0;0;43;
$GPXUP;3949;09:00:11;0;50	13892;8	65978;0;0;53;
$GPXUP;3949;09:00:12;0;50	13878;8	65986;0;0;56;
$GPXUP;3949;09:00:13;0;50	13864;8	65993;0;0;54;
$GPXUP;3949;09:00:14;0;50	1385;8	66;0;0;54;
$GPXUP;3949;09:00:15;0;50	13837;8	66008;0;0;57;
$GPXUP;3949;09:00:16;0;50	13823;8	66013;0;0;58;
$GPXUP;3949;09:00:17;0;50	13808;8	66013;0;0;62;
$GPXUP;3949;09:00:18;0;50	13791;8	66008;0;0;64;
$GPXUP;3949;09:00:19;0;50	13775;8	65999;0;0;67;
$GPXUP;3949;09:00:20;0;50	13758;8	65994;0;0;66;
$GPXUP;3949;09:00:21;0;50	13742;8	65994;0;0;65;
$GPXUP;3949;09:00:22;0;50	13725;8	65998;0;0;65;
$GPXUP;3949;09:00:23;0;50	1371;8	66004;0;0;63;
$GPXUP;3949;09:00:24;0;50	13695;8	66008;0;0;60;
$GPXUP;3949;09:00:25;0;50	1368;8	66011;0;0;60;
$GPXUP;3949;09:00:26;0;50	13665;8	66011;0;0;61;
$GPXUP;3949;09:00:27;0;50	1365;8	66007;0;0;62;
$GPXUP;3949;09:00:28;0;50	13634;8	65998;0;0;66;
$GPXUP;3949;09:00:29;0;50	13618;8	65986;0;0;69;
$GPXUP;3949;09:00:30;0;50	13602;8	65975;0;0;70;
$GPXUP;3949;09:00:31;0;50	13586;8	65968;0;0;69;
$GPXUP;3949;09:00:32;0;50	13569;8	65966;0;0;65;
$GPXUP;3949;09:00:33;0;50	13553;8	65971;0;0;61;
$GPXUP;3949;09:00:34;0;50	13539;8	65983;0;0;61;
$GPXUP;3949;09:00:35;0;50	13526;8	65996;0;0;61;
$GPXUP;3949;09:00:36;0;50	13512;8	66006;0;0;62;
$GPXUP;3949;09:00:37;0;50	13498;8	66015;0;0;62;
$GPXUP;3949;09:00:38;0;50	13484;8	66026;0;0;61;
$GPXUP;3949;09:00:39;0;50	1347;8	6604;0;0;66;
$GPXUP;3949;09:00:40;0;50	13456;8	66056;0;0;70;
$GPXUP;3949;09:00:41;0;50	13443;8	66073;0;0;70;
$GPXUP;3949;09:00:42;0;50	13429;8	66088;0;0;68;
$GPXUP;3949;09:00:43;0;50	13413;8	66098;0;0;68;
$GPXUP;3949;09:00:44;0;50	13396;8	66107;0;0;71;
$GPXUP;3949;09:00:45;0;50	13379;8	66115;0;0;71;
$GPXUP;3949;09:00:46;0;50	13363;8	66125;0;0;70;
$GPXUP;3949;09:00:47;0;50	13347;8	66135;0;0;70;
$GPXUP;3949;09:00:48;0;50	13329;8	66142;0;0;72;
$GPXUP;3949;09:00:49;0;50	13311;8	66142;0;0;72;
$GPXUP;3949;09:00:50;0;50	13294;8	66137;0;0;72;
$GPXUP;3949;09:00:51;0;50	13276;8	66131;0;0;71;
$GPXUP;3949;09:00:52;0;50	13258;8	66128;0;0;72;
$GPXUP;3949;09:00:53;0;50	1324;8	66126;0;0;73;
$GPXUP;3949;09:00:54;0;50	13221;8	66122;0;0;75;
$GPXUP;3949;09:00:55;0;50	13203;8	66115;0;0;75;
$GPXUP;3949;09:00:56;0;50	13186;8	66106;0;0;73;
$GPXUP;3949;09:00:57;0;50	13168;8	66099;0;0;69;
$GPXUP;3949;09:00:58;0;50	13152;8	66093;0;0;68;
$GPXUP;3949;09:00:59;0;50	13136;8	66085;0;0;68;
$GPXUP;3949;09:01:00;0;50	13119;8	66076;0;0;70;
$GPXUP;3949;09:01:01;0;50	13102;8	6607;0;0;72;
$GPXUP;3949;09:01:02;0;50	13084;8	66065;0;0;73;
$GPXUP;3949;09:01:03;0;50	13066;8	66063;0;0;72;
$GPXUP;3949;09:01:04;0;50	13048;8	66061;0;0;72;
$GPXUP;3949;09:01:05;0;50	1303;8	66058;0;0;72;
$GPXUP;3949;09:01:06;0;50	13012;8	66056;0;0;74;
$GPXUP;3949;09:01:07;0;50	12993;8	66055;0;0;74;
$GPXUP;3949;09:01:08;0;50	12975;8	66053;0;0;72;
$GPXUP;3949;09:01:09;0;50	12957;8	6605;0;0;72;
$GPXUP;3949;09:01:10;0;50	1294;8	66049;0;0;71;
$GPXUP;3949;09:01:11;0;50	12922;8	66051;0;0;69;
$GPXUP;3949;09:01:12;0;50	12906;8	66054;0;0;67;
$GPXUP;3949;09:01:13;0;50	12889;8	66055;0;0;66;
$GPXUP;3949;09:01:14;0;50	12873;8	66052;0;0;66;
$GPXUP;3949;09:01:15;0;50	12857;8	66046;0;0;66;
$GPXUP;3949;09:01:16;0;50	12842;8	66038;0;0;65;
$GPXUP;3949;09:01:17;0;50	12827;8	66028;0;0;63;
$GPXUP;3949;09:01:18;0;50	12814;8	66016;0;0;61;
$GPXUP;3949;09:01:19;0;50	12802;8	66002;0;0;58;
$GPXUP;3949;09:01:20;0;50	12791;8	65989;0;0;57;
$GPXUP;3949;09:01:21;0;50	12779;8	65978;0;0;56;
$GPXUP;3949;09:01:22;0;50	12765;8	65973;0;0;57;
$GPXUP;3949;09:01:23;0;50	1275;8	65972;0;0;61;
$GPXUP;3949;09:01:24;0;50	12734;8	65972;0;0;62;
$GPXUP;3949;09:01:25;0;50	12718;8	65973;0;0;62;
$GPXUP;3949;09:01:26;0;50	12703;8	65972;0;0;62;
$GPXUP;3949;09:01:27;0;50	12687;8	65969;0;0;62;
$GPXUP;3949;09:01:28;0;50	12672;8	65966;0;0;62;
$GPXUP;3949;09:01:29;0;50	12657;8	65961;0;0;63;
$GPXUP;3949;09:01:30;0;50	12642;8	65954;0;0;64;
$GPXUP;3949;09:01:31;0;50	12626;8	65942;0;0;67;
$GPXUP;3949;09:01:32;0;50	1261;8	65928;0;0;73;
$GPXUP;3949;09:01:33;0;50	12594;8	65913;0;0;75;
$GPXUP;3949;09:01:34;0;50	12578;8	65899;0;0;68;
$GPXUP;3949;09:01:35;0;50	12562;8	65889;0;0;66;
$GPXUP;3949;09:01:36;0;50	12546;8	6588;0;0;66;
$GPXUP;3949;09:01:37;0;50	1253;8	6587;0;0;65;
$GPXUP;3949;09:01:38;0;50	12519;8	65854;0;0;62;
$GPXUP;3949;09:01:39;0;50	12511;8	65837;0;0;55;
$GPXUP;3949;09:01:40;0;50	12509;8	65823;0;0;38;
$GPXUP;3949;09:01:41;0;50	1252;8	65812;0;0;27;
$GPXUP;3949;09:01:42;0;50	12537;8	65806;0;0;39;
$GPXUP;3949;09:01:43;0;50	12559;8	65816;0;0;54;
$GPXUP;3949;09:01:44;0;50	12573;8	65835;0;0;51;
$GPXUP;3949;09:01:45;0;50	12579;8	6586;0;0;52;
$GPXUP;3949;09:01:46;0;50	12578;8	65881;0;0;46;
$GPXUP;3949;09:01:47;0;50	1257;8	65901;0;0;44;
$GPXUP;3949;09:01:48;0;50	1256;8	65912;0;0;43;
$GPXUP;3949;09:01:49;0;50	12551;8	65916;0;0;36;
$GPXUP;3949;09:01:50;0;50	12544;8	65912;0;0;27;
$GPXUP;3949;09:01:51;0;50	12539;8	65912;0;0;25;
$GPXUP;3949;09:01:52;0;50	12535;8	65914;0;0;23;
$GPXUP;3949;09:01:53;0;50	12533;8	65912;0;0;15;
$GPXUP;3949;09:01:54;0;50	12533;8	65911;0;0;6;
$GPXUP;3949;09:01:55;0;50	12535;8	6591;0;0;1;
