# Supplementary material for: Pigeon Navigation: Different Routes Lead to Frankfurt
Source: PLoS One. 2014 Nov 12;9(11):e112439. doi: 10.1371/journal.pone.0112439 (PMC4229201; doi:10.1371/journal.pone.0112439)
Supplement: File S4 — Files containing the original track data and a ‘Read me’ explaining the data format. (ZIP) [file pone.0112439.s004.zip › N-RB/100614xup07_389.log]

$GPXUP;3949;07:58:16;0;50	29296;8	72366;0;0;0;
$GPXUP;3949;07:58:17;0;50	29295;8	72362;0;0;8;
$GPXUP;3949;07:58:18;0;50	29295;8	72354;0;0;20;
$GPXUP;3949;07:58:19;0;50	29295;8	72337;0;0;38;
$GPXUP;3949;07:58:20;0;50	29292;8	72318;0;0;45;
$GPXUP;3949;07:58:21;0;50	29285;8	72302;0;0;46;
$GPXUP;3949;07:58:22;0;50	29272;8	72292;0;0;47;
$GPXUP;3949;07:58:23;0;50	29257;8	72294;0;0;48;
$GPXUP;3949;07:58:24;0;50	29243;8	7231;0;0;54;
$GPXUP;3949;07:58:25;0;50	29238;8	7233;0;0;43;
$GPXUP;3949;07:58:26;0;50	29242;8	72353;0;0;42;
$GPXUP;3949;07:58:27;0;50	29251;8	72366;0;0;33;
$GPXUP;3949;07:58:28;0;50	29265;8	72367;0;0;38;
$GPXUP;3949;07:58:29;0;50	29278;8	72358;0;0;41;
$GPXUP;3949;07:58:30;0;50	29288;8	72344;0;0;43;
$GPXUP;3949;07:58:31;0;50	29297;8	7233;0;0;43;
$GPXUP;3949;07:58:32;0;50	29304;8	72316;0;0;44;
$GPXUP;3949;07:58:33;0;50	29312;8	72302;0;0;45;
$GPXUP;3949;07:58:34;0;50	29319;8	72288;0;0;45;
$GPXUP;3949;07:58:35;0;50	29328;8	72277;0;0;43;
$GPXUP;3949;07:58:36;0;50	29338;8	72274;0;0;40;
$GPXUP;3949;07:58:37;0;50	29348;8	72279;0;0;36;
$GPXUP;3949;07:58:38;0;50	29353;8	72292;0;0;38;
$GPXUP;3949;07:58:39;0;50	29352;8	72313;0;0;41;
$GPXUP;3949;07:58:40;0;50	29342;8	72337;0;0;53;
$GPXUP;3949;07:58:41;0;50	29328;8	72356;0;0;58;
$GPXUP;3949;07:58:42;0;50	29314;8	72368;0;0;55;
$GPXUP;3949;07:58:43;0;50	29298;8	72371;0;0;55;
$GPXUP;3949;07:58:44;0;50	29281;8	72363;0;0;60;
$GPXUP;3949;07:58:45;0;50	29268;8	72348;0;0;58;
$GPXUP;3949;07:58:46;0;50	29261;8	72326;0;0;57;
$GPXUP;3949;07:58:47;0;50	29262;8	72302;0;0;52;
$GPXUP;3949;07:58:48;0;50	29272;8	72284;0;0;44;
$GPXUP;3949;07:58:49;0;50	29285;8	72276;0;0;38;
$GPXUP;3949;07:58:50;0;50	29298;8	72278;0;0;40;
$GPXUP;3949;07:58:51;0;50	2931;8	72285;0;0;40;
$GPXUP;3949;07:58:52;0;50	29319;8	72298;0;0;43;
$GPXUP;3949;07:58:53;0;50	29328;8	72309;0;0;45;
$GPXUP;3949;07:58:54;0;50	2934;8	72317;0;0;46;
$GPXUP;3949;07:58:55;0;50	2935;8	72327;0;0;47;
$GPXUP;3949;07:58:56;0;50	29357;8	72342;0;0;47;
$GPXUP;3949;07:58:57;0;50	2936;8	7236;0;0;44;
$GPXUP;3949;07:58:58;0;50	29355;8	72383;0;0;52;
$GPXUP;3949;07:58:59;0;50	29345;8	72403;0;0;56;
$GPXUP;3949;07:59:00;0;50	29331;8	72415;0;0;56;
$GPXUP;3949;07:59:01;0;50	29313;8	72416;0;0;56;
$GPXUP;3949;07:59:02;0;50	29295;8	72404;0;0;63;
$GPXUP;3949;07:59:03;0;50	29282;8	72384;0;0;60;
$GPXUP;3949;07:59:04;0;50	29277;8	72359;0;0;52;
$GPXUP;3949;07:59:05;0;50	29277;8	72335;0;0;51;
$GPXUP;3949;07:59:06;0;50	2928;8	72314;0;0;46;
$GPXUP;3949;07:59:07;0;50	29286;8	72299;0;0;40;
$GPXUP;3949;07:59:08;0;50	29297;8	72291;0;0;36;
$GPXUP;3949;07:59:09;0;50	29309;8	72293;0;0;40;
$GPXUP;3949;07:59:10;0;50	29321;8	72301;0;0;41;
$GPXUP;3949;07:59:11;0;50	29328;8	72315;0;0;39;
$GPXUP;3949;07:59:12;0;50	29331;8	72334;0;0;41;
$GPXUP;3949;07:59:13;0;50	29327;8	72356;0;0;47;
$GPXUP;3949;07:59:14;0;50	29319;8	72378;0;0;55;
$GPXUP;3949;07:59:15;0;50	29308;8	72396;0;0;59;
$GPXUP;3949;07:59:16;0;50	29294;8	72409;0;0;60;
$GPXUP;3949;07:59:17;0;50	29278;8	72414;0;0;58;
$GPXUP;3949;07:59:18;0;50	29263;8	72408;0;0;56;
$GPXUP;3949;07:59:19;0;50	2925;8	7239;0;0;59;
$GPXUP;3949;07:59:20;0;50	29242;8	72367;0;0;58;
$GPXUP;3949;07:59:21;0;50	2924;8	72341;0;0;55;
$GPXUP;3949;07:59:22;0;50	29242;8	7232;0;0;49;
$GPXUP;3949;07:59:23;0;50	29249;8	72304;0;0;42;
$GPXUP;3949;07:59:24;0;50	29261;8	72296;0;0;39;
$GPXUP;3949;07:59:25;0;50	29274;8	72294;0;0;42;
$GPXUP;3949;07:59:26;0;50	29285;8	72293;0;0;41;
$GPXUP;3949;07:59:27;0;50	29296;8	72294;0;0;39;
$GPXUP;3949;07:59:28;0;50	29306;8	72298;0;0;39;
$GPXUP;3949;07:59:29;0;50	29315;8	72307;0;0;43;
$GPXUP;3949;07:59:30;0;50	29321;8	72323;0;0;45;
$GPXUP;3949;07:59:31;0;50	29324;8	72344;0;0;51;
$GPXUP;3949;07:59:32;0;50	29324;8	72365;0;0;53;
$GPXUP;3949;07:59:33;0;50	29323;8	72387;0;0;55;
$GPXUP;3949;07:59:34;0;50	29319;8	72409;0;0;57;
$GPXUP;3949;07:59:35;0;50	29312;8	7243;0;0;58;
$GPXUP;3949;07:59:36;0;50	293;8	72445;0;0;58;
$GPXUP;3949;07:59:37;0;50	29284;8	72453;0;0;62;
$GPXUP;3949;07:59:38;0;50	29266;8	72454;0;0;63;
$GPXUP;3949;07:59:39;0;50	29249;8	72452;0;0;61;
$GPXUP;3949;07:59:40;0;50	29234;8	72442;0;0;61;
$GPXUP;3949;07:59:41;0;50	29223;8	72425;0;0;55;
$GPXUP;3949;07:59:42;0;50	29219;8	72403;0;0;49;
$GPXUP;3949;07:59:43;0;50	29221;8	72382;0;0;41;
$GPXUP;3949;07:59:44;0;50	2923;8	72367;0;0;39;
$GPXUP;3949;07:59:45;0;50	29243;8	72358;0;0;41;
$GPXUP;3949;07:59:46;0;50	29255;8	72354;0;0;43;
$GPXUP;3949;07:59:47;0;50	29267;8	72355;0;0;42;
$GPXUP;3949;07:59:48;0;50	29278;8	72362;0;0;44;
$GPXUP;3949;07:59:49;0;50	29287;8	72375;0;0;46;
$GPXUP;3949;07:59:50;0;50	29291;8	72395;0;0;49;
$GPXUP;3949;07:59:51;0;50	29291;8	72417;0;0;52;
$GPXUP;3949;07:59:52;0;50	29288;8	72439;0;0;55;
$GPXUP;3949;07:59:53;0;50	2928;8	72459;0;0;56;
$GPXUP;3949;07:59:54;0;50	29266;8	72473;0;0;57;
$GPXUP;3949;07:59:55;0;50	29248;8	72479;0;0;64;
$GPXUP;3949;07:59:56;0;50	29229;8	72482;0;0;66;
$GPXUP;3949;07:59:57;0;50	29212;8	72484;0;0;64;
$GPXUP;3949;07:59:58;0;50	29195;8	7248;0;0;63;
$GPXUP;3949;07:59:59;0;50	2918;8	72469;0;0;63;
$GPXUP;3949;08:00:00;0;50	2917;8	72451;0;0;58;
$GPXUP;3949;08:00:01;0;50	29166;8	72429;0;0;51;
$GPXUP;3949;08:00:02;0;50	29168;8	72407;0;0;49;
$GPXUP;3949;08:00:03;0;50	29174;8	72388;0;0;45;
$GPXUP;3949;08:00:04;0;50	29185;8	72376;0;0;45;
$GPXUP;3949;08:00:05;0;50	29198;8	72372;0;0;42;
$GPXUP;3949;08:00:06;0;50	2921;8	72379;0;0;40;
$GPXUP;3949;08:00:07;0;50	2922;8	72398;0;0;46;
$GPXUP;3949;08:00:08;0;50	29223;8	72422;0;0;52;
$GPXUP;3949;08:00:09;0;50	29225;8	72446;0;0;54;
$GPXUP;3949;08:00:10;0;50	29228;8	72469;0;0;55;
$GPXUP;3949;08:00:11;0;50	2923;8	72491;0;0;56;
$GPXUP;3949;08:00:12;0;50	29229;8	72514;0;0;58;
$GPXUP;3949;08:00:13;0;50	29224;8	72538;0;0;61;
$GPXUP;3949;08:00:14;0;50	29217;8	7256;0;0;64;
$GPXUP;3949;08:00:15;0;50	29209;8	72582;0;0;64;
$GPXUP;3949;08:00:16;0;50	29202;8	72605;0;0;61;
$GPXUP;3949;08:00:17;0;50	29198;8	72627;0;0;56;
$GPXUP;3949;08:00:18;0;50	29199;8	72648;0;0;51;
$GPXUP;3949;08:00:19;0;50	29205;8	72662;0;0;42;
$GPXUP;3949;08:00:20;0;50	29218;8	72666;0;0;37;
$GPXUP;3949;08:00:21;0;50	29232;8	72655;0;0;44;
$GPXUP;3949;08:00:22;0;50	29243;8	72641;0;0;46;
$GPXUP;3949;08:00:23;0;50	29254;8	72631;0;0;43;
$GPXUP;3949;08:00:24;0;50	29265;8	72626;0;0;42;
$GPXUP;3949;08:00:25;0;50	29276;8	72626;0;0;42;
$GPXUP;3949;08:00:26;0;50	29286;8	7263;0;0;43;
$GPXUP;3949;08:00:27;0;50	29295;8	7264;0;0;46;
$GPXUP;3949;08:00:28;0;50	29301;8	72656;0;0;47;
$GPXUP;3949;08:00:29;0;50	29302;8	72678;0;0;53;
$GPXUP;3949;08:00:30;0;50	293;8	72702;0;0;59;
$GPXUP;3949;08:00:31;0;50	29296;8	72725;0;0;60;
$GPXUP;3949;08:00:32;0;50	29287;8	72746;0;0;62;
$GPXUP;3949;08:00:33;0;50	29273;8	72762;0;0;63;
$GPXUP;3949;08:00:34;0;50	29255;8	72768;0;0;63;
$GPXUP;3949;08:00:35;0;50	29235;8	7276;0;0;67;
$GPXUP;3949;08:00:36;0;50	29218;8	72743;0;0;69;
$GPXUP;3949;08:00:37;0;50	29206;8	72718;0;0;68;
$GPXUP;3949;08:00:38;0;50	29196;8	72694;0;0;68;
$GPXUP;3949;08:00:39;0;50	29187;8	7267;0;0;66;
$GPXUP;3949;08:00:40;0;50	29181;8	72645;0;0;65;
$GPXUP;3949;08:00:41;0;50	29178;8	7262;0;0;63;
$GPXUP;3949;08:00:42;0;50	29178;8	72596;0;0;59;
$GPXUP;3949;08:00:43;0;50	29181;8	72575;0;0;53;
$GPXUP;3949;08:00:44;0;50	2919;8	7256;0;0;46;
$GPXUP;3949;08:00:45;0;50	29203;8	72555;0;0;42;
$GPXUP;3949;08:00:46;0;50	29215;8	72556;0;0;41;
$GPXUP;3949;08:00:47;0;50	29227;8	7256;0;0;43;
$GPXUP;3949;08:00:48;0;50	29238;8	72564;0;0;43;
$GPXUP;3949;08:00:49;0;50	29249;8	72568;0;0;42;
$GPXUP;3949;08:00:50;0;50	2926;8	72575;0;0;42;
$GPXUP;3949;08:00:51;0;50	29269;8	72585;0;0;44;
$GPXUP;3949;08:00:52;0;50	29276;8	726;0;0;47;
$GPXUP;3949;08:00:53;0;50	2928;8	72618;0;0;51;
$GPXUP;3949;08:00:54;0;50	2928;8	72641;0;0;55;
$GPXUP;3949;08:00:55;0;50	29274;8	72664;0;0;59;
$GPXUP;3949;08:00:56;0;50	29263;8	72684;0;0;60;
$GPXUP;3949;08:00:57;0;50	29248;8	72699;0;0;63;
$GPXUP;3949;08:00:58;0;50	29231;8	72707;0;0;59;
$GPXUP;3949;08:00:59;0;50	29213;8	72704;0;0;64;
$GPXUP;3949;08:01:00;0;50	29195;8	7269;0;0;68;
$GPXUP;3949;08:01:01;0;50	29182;8	72669;0;0;67;
$GPXUP;3949;08:01:02;0;50	29176;8	72642;0;0;62;
$GPXUP;3949;08:01:03;0;50	29175;8	72614;0;0;62;
$GPXUP;3949;08:01:04;0;50	29177;8	72588;0;0;62;
$GPXUP;3949;08:01:05;0;50	29182;8	72567;0;0;54;
$GPXUP;3949;08:01:06;0;50	29193;8	72557;0;0;43;
$GPXUP;3949;08:01:07;0;50	29207;8	72558;0;0;41;
$GPXUP;3949;08:01:08;0;50	2922;8	72562;0;0;45;
$GPXUP;3949;08:01:09;0;50	29232;8	72565;0;0;46;
$GPXUP;3949;08:01:10;0;50	29244;8	72572;0;0;47;
$GPXUP;3949;08:01:11;0;50	29254;8	72584;0;0;49;
$GPXUP;3949;08:01:12;0;50	29262;8	72601;0;0;51;
$GPXUP;3949;08:01:13;0;50	2927;8	72618;0;0;52;
$GPXUP;3949;08:01:14;0;50	29278;8	72633;0;0;49;
$GPXUP;3949;08:01:15;0;50	29289;8	72641;0;0;47;
$GPXUP;3949;08:01:16;0;50	29302;8	7264;0;0;44;
$GPXUP;3949;08:01:17;0;50	29313;8	72628;0;0;48;
$GPXUP;3949;08:01:18;0;50	29322;8	72611;0;0;53;
$GPXUP;3949;08:01:19;0;50	29332;8	72594;0;0;54;
$GPXUP;3949;08:01:20;0;50	29341;8	72578;0;0;55;
$GPXUP;3949;08:01:21;0;50	29352;8	72564;0;0;54;
$GPXUP;3949;08:01:22;0;50	29363;8	72553;0;0;53;
$GPXUP;3949;08:01:23;0;50	29376;8	72547;0;0;51;
$GPXUP;3949;08:01:23;0;50	29388;8	72549;0;0;52;
$GPXUP;3949;08:01:24;0;50	294;8	72558;0;0;52;
$GPXUP;3949;08:01:25;0;50	2941;8	72572;0;0;54;
$GPXUP;3949;08:01:26;0;50	29416;8	72593;0;0;57;
$GPXUP;3949;08:01:27;0;50	2942;8	72617;0;0;59;
$GPXUP;3949;08:01:28;0;50	29419;8	72643;0;0;63;
$GPXUP;3949;08:01:29;0;50	29414;8	72668;0;0;65;
$GPXUP;3949;08:01:30;0;50	29401;8	72688;0;0;63;
$GPXUP;3949;08:01:31;0;50	29382;8	727;0;0;67;
$GPXUP;3949;08:01:32;0;50	29361;8	72702;0;0;71;
$GPXUP;3949;08:01:33;0;50	29339;8	72697;0;0;76;
$GPXUP;3949;08:01:34;0;50	29318;8	72688;0;0;76;
$GPXUP;3949;08:01:35;0;50	29301;8	72674;0;0;74;
$GPXUP;3949;08:01:36;0;50	29289;8	72652;0;0;68;
$GPXUP;3949;08:01:37;0;50	29282;8	72626;0;0;64;
$GPXUP;3949;08:01:38;0;50	29277;8	72601;0;0;62;
$GPXUP;3949;08:01:39;0;50	29274;8	72577;0;0;58;
$GPXUP;3949;08:01:40;0;50	29272;8	72554;0;0;58;
$GPXUP;3949;08:01:41;0;50	29268;8	72532;0;0;60;
$GPXUP;3949;08:01:42;0;50	29261;8	7251;0;0;62;
$GPXUP;3949;08:01:43;0;50	29249;8	72492;0;0;66;
$GPXUP;3949;08:01:44;0;50	29233;8	72477;0;0;71;
$GPXUP;3949;08:01:45;0;50	29216;8	72465;0;0;74;
$GPXUP;3949;08:01:46;0;50	29198;8	72455;0;0;75;
$GPXUP;3949;08:01:47;0;50	2918;8	72448;0;0;75;
$GPXUP;3949;08:01:48;0;50	29161;8	72446;0;0;75;
$GPXUP;3949;08:01:49;0;50	29142;8	72453;0;0;77;
$GPXUP;3949;08:01:50;0;50	29127;8	72471;0;0;72;
$GPXUP;3949;08:01:51;0;50	29118;8	72496;0;0;69;
$GPXUP;3949;08:01:52;0;50	29107;8	7252;0;0;71;
$GPXUP;3949;08:01:53;0;50	29095;8	7254;0;0;69;
$GPXUP;3949;08:01:54;0;50	29081;8	72556;0;0;66;
$GPXUP;3949;08:01:55;0;50	29066;8	72566;0;0;65;
$GPXUP;3949;08:01:56;0;50	2905;8	72573;0;0;68;
$GPXUP;3949;08:01:57;0;50	29034;8	72583;0;0;67;
$GPXUP;3949;08:01:58;0;50	29019;8	72597;0;0;69;
$GPXUP;3949;08:01:59;0;50	29004;8	72614;0;0;72;
$GPXUP;3949;08:02:00;0;50	28991;8	72631;0;0;71;
$GPXUP;3949;08:02:01;0;50	28978;8	7265;0;0;68;
$GPXUP;3949;08:02:02;0;50	28965;8	72668;0;0;69;
$GPXUP;3949;08:02:03;0;50	2895;8	7268;0;0;70;
$GPXUP;3949;08:02:04;0;50	28932;8	72688;0;0;70;
$GPXUP;3949;08:02:05;0;50	28913;8	72688;0;0;72;
$GPXUP;3949;08:02:06;0;50	28895;8	72683;0;0;72;
$GPXUP;3949;08:02:07;0;50	28877;8	72675;0;0;72;
$GPXUP;3949;08:02:08;0;50	2886;8	72663;0;0;74;
$GPXUP;3949;08:02:09;0;50	28846;8	72645;0;0;72;
$GPXUP;3949;08:02:10;0;50	28837;8	72621;0;0;68;
$GPXUP;3949;08:02:11;0;50	28831;8	72596;0;0;64;
$GPXUP;3949;08:02:12;0;50	2883;8	72571;0;0;58;
$GPXUP;3949;08:02:13;0;50	28834;8	7255;0;0;51;
$GPXUP;3949;08:02:14;0;50	28843;8	72536;0;0;43;
$GPXUP;3949;08:02:15;0;50	28857;8	72535;0;0;39;
$GPXUP;3949;08:02:16;0;50	28871;8	72544;0;0;45;
$GPXUP;3949;08:02:17;0;50	2888;8	72562;0;0;48;
$GPXUP;3949;08:02:18;0;50	28884;8	72585;0;0;51;
$GPXUP;3949;08:02:19;0;50	28883;8	72611;0;0;57;
$GPXUP;3949;08:02:20;0;50	2888;8	72636;0;0;60;
$GPXUP;3949;08:02:21;0;50	28872;8	72658;0;0;61;
$GPXUP;3949;08:02:22;0;50	28858;8	72676;0;0;66;
$GPXUP;3949;08:02:23;0;50	28841;8	72689;0;0;70;
$GPXUP;3949;08:02:24;0;50	28822;8	72697;0;0;71;
$GPXUP;3949;08:02:25;0;50	28804;8	72701;0;0;71;
$GPXUP;3949;08:02:26;0;50	28785;8	72703;0;0;70;
$GPXUP;3949;08:02:27;0;50	28768;8	72706;0;0;71;
$GPXUP;3949;08:02:28;0;50	2875;8	72712;0;0;72;
$GPXUP;3949;08:02:29;0;50	28732;8	7272;0;0;72;
$GPXUP;3949;08:02:30;0;50	28716;8	72732;0;0;73;
$GPXUP;3949;08:02:31;0;50	287;8	72748;0;0;73;
$GPXUP;3949;08:02:32;0;50	28687;8	72767;0;0;73;
$GPXUP;3949;08:02:33;0;50	28673;8	72786;0;0;73;
$GPXUP;3949;08:02:34;0;50	2866;8	72805;0;0;73;
$GPXUP;3949;08:02:35;0;50	28644;8	72821;0;0;74;
$GPXUP;3949;08:02:36;0;50	28626;8	72831;0;0;74;
$GPXUP;3949;08:02:37;0;50	28608;8	72836;0;0;73;
$GPXUP;3949;08:02:38;0;50	28589;8	72838;0;0;73;
$GPXUP;3949;08:02:39;0;50	28571;8	72837;0;0;73;
$GPXUP;3949;08:02:40;0;50	28553;8	72829;0;0;74;
$GPXUP;3949;08:02:41;0;50	28536;8	72815;0;0;73;
$GPXUP;3949;08:02:42;0;50	28523;8	72796;0;0;70;
$GPXUP;3949;08:02:43;0;50	28514;8	72773;0;0;65;
$GPXUP;3949;08:02:44;0;50	2851;8	72747;0;0;64;
$GPXUP;3949;08:02:45;0;50	28508;8	72722;0;0;60;
$GPXUP;3949;08:02:46;0;50	2851;8	72697;0;0;58;
$GPXUP;3949;08:02:47;0;50	28514;8	72675;0;0;55;
$GPXUP;3949;08:02:48;0;50	2852;8	72655;0;0;54;
$GPXUP;3949;08:02:49;0;50	28527;8	72635;0;0;55;
$GPXUP;3949;08:02:50;0;50	28532;8	72614;0;0;56;
$GPXUP;3949;08:02:51;0;50	28534;8	72592;0;0;56;
$GPXUP;3949;08:02:52;0;50	2853;8	72569;0;0;60;
$GPXUP;3949;08:02:53;0;50	28522;8	72547;0;0;62;
$GPXUP;3949;08:02:54;0;50	28508;8	7253;0;0;66;
$GPXUP;3949;08:02:55;0;50	2849;8	72516;0;0;73;
$GPXUP;3949;08:02:56;0;50	28472;8	72506;0;0;73;
$GPXUP;3949;08:02:57;0;50	28452;8	72502;0;0;73;
$GPXUP;3949;08:02:58;0;50	28433;8	72501;0;0;73;
$GPXUP;3949;08:02:59;0;50	28414;8	72505;0;0;74;
$GPXUP;3949;08:03:00;0;50	28396;8	72512;0;0;73;
$GPXUP;3949;08:03:01;0;50	28378;8	72522;0;0;72;
$GPXUP;3949;08:03:02;0;50	28362;8	72534;0;0;72;
$GPXUP;3949;08:03:03;0;50	28346;8	72551;0;0;77;
$GPXUP;3949;08:03:04;0;50	2833;8	72573;0;0;83;
$GPXUP;3949;08:03:05;0;50	28314;8	72592;0;0;80;
$GPXUP;3949;08:03:06;0;50	28296;8	72606;0;0;76;
$GPXUP;3949;08:03:07;0;50	28278;8	72615;0;0;76;
$GPXUP;3949;08:03:08;0;50	28259;8	7262;0;0;75;
$GPXUP;3949;08:03:09;0;50	2824;8	72622;0;0;75;
$GPXUP;3949;08:03:10;0;50	28221;8	72622;0;0;76;
$GPXUP;3949;08:03:11;0;50	28202;8	72623;0;0;78;
$GPXUP;3949;08:03:12;0;50	28182;8	72626;0;0;80;
$GPXUP;3949;08:03:13;0;50	28163;8	72634;0;0;80;
$GPXUP;3949;08:03:14;0;50	28145;8	72648;0;0;80;
$GPXUP;3949;08:03:15;0;50	28127;8	72661;0;0;80;
$GPXUP;3949;08:03:16;0;50	28108;8	7267;0;0;77;
$GPXUP;3949;08:03:17;0;50	28089;8	72674;0;0;78;
$GPXUP;3949;08:03:18;0;50	2807;8	72673;0;0;75;
$GPXUP;3949;08:03:19;0;50	28052;8	72672;0;0;73;
$GPXUP;3949;08:03:20;0;50	28033;8	72669;0;0;73;
$GPXUP;3949;08:03:21;0;50	28015;8	72665;0;0;74;
$GPXUP;3949;08:03:22;0;50	27997;8	72659;0;0;75;
$GPXUP;3949;08:03:23;0;50	27979;8	72651;0;0;74;
$GPXUP;3949;08:03:24;0;50	27962;8	7264;0;0;73;
$GPXUP;3949;08:03:25;0;50	27946;8	72627;0;0;70;
$GPXUP;3949;08:03:26;0;50	27931;8	72613;0;0;67;
$GPXUP;3949;08:03:27;0;50	27918;8	72598;0;0;64;
$GPXUP;3949;08:03:28;0;50	27907;8	7258;0;0;63;
$GPXUP;3949;08:03:29;0;50	27898;8	72561;0;0;60;
$GPXUP;3949;08:03:30;0;50	27891;8	72542;0;0;56;
$GPXUP;3949;08:03:31;0;50	27887;8	72521;0;0;54;
$GPXUP;3949;08:03:32;0;50	27885;8	72499;0;0;56;
$GPXUP;3949;08:03:33;0;50	27883;8	72477;0;0;58;
$GPXUP;3949;08:03:34;0;50	27879;8	72454;0;0;62;
$GPXUP;3949;08:03:35;0;50	27872;8	72431;0;0;65;
$GPXUP;3949;08:03:36;0;50	2786;8	72411;0;0;69;
$GPXUP;3949;08:03:37;0;50	27843;8	72396;0;0;74;
$GPXUP;3949;08:03:38;0;50	27825;8	72383;0;0;77;
$GPXUP;3949;08:03:39;0;50	27806;8	72372;0;0;78;
$GPXUP;3949;08:03:40;0;50	27786;8	72365;0;0;80;
$GPXUP;3949;08:03:41;0;50	27766;8	72362;0;0;80;
$GPXUP;3949;08:03:42;0;50	27746;8	72364;0;0;76;
$GPXUP;3949;08:03:43;0;50	27728;8	7237;0;0;71;
$GPXUP;3949;08:03:44;0;50	27712;8	72381;0;0;67;
$GPXUP;3949;08:03:45;0;50	27697;8	72394;0;0;67;
$GPXUP;3949;08:03:46;0;50	27682;8	72407;0;0;66;
$GPXUP;3949;08:03:47;0;50	27667;8	72414;0;0;65;
$GPXUP;3949;08:03:48;0;50	2765;8	72415;0;0;66;
$GPXUP;3949;08:03:49;0;50	27633;8	72411;0;0;68;
$GPXUP;3949;08:03:50;0;50	27617;8	72403;0;0;70;
$GPXUP;3949;08:03:51;0;50	27601;8	72389;0;0;73;
$GPXUP;3949;08:03:52;0;50	27585;8	72373;0;0;75;
$GPXUP;3949;08:03:53;0;50	27568;8	72359;0;0;78;
$GPXUP;3949;08:03:54;0;50	27549;8	7235;0;0;78;
$GPXUP;3949;08:03:55;0;50	2753;8	72348;0;0;76;
$GPXUP;3949;08:03:56;0;50	2751;8	7235;0;0;77;
$GPXUP;3949;08:03:57;0;50	27491;8	72352;0;0;76;
$GPXUP;3949;08:03:58;0;50	27472;8	72355;0;0;75;
$GPXUP;3949;08:03:59;0;50	27454;8	7236;0;0;73;
$GPXUP;3949;08:04:00;0;50	27436;8	72366;0;0;72;
$GPXUP;3949;08:04:01;0;50	27418;8	72372;0;0;74;
$GPXUP;3949;08:04:02;0;50	274;8	72377;0;0;74;
$GPXUP;3949;08:04:03;0;50	27382;8	72382;0;0;72;
$GPXUP;3949;08:04:04;0;50	27364;8	72386;0;0;71;
$GPXUP;3949;08:04:05;0;50	27346;8	7239;0;0;72;
$GPXUP;3949;08:04:06;0;50	27329;8	7239;0;0;73;
$GPXUP;3949;08:04:07;0;50	2731;8	72384;0;0;76;
$GPXUP;3949;08:04:08;0;50	27295;8	7237;0;0;74;
$GPXUP;3949;08:04:09;0;50	27288;8	72344;0;0;64;
$GPXUP;3949;08:04:10;0;50	27292;8	7231;0;0;66;
$GPXUP;3949;08:04:11;0;50	27298;8	7228;0;0;66;
$GPXUP;3949;08:04:12;0;50	27302;8	72253;0;0;64;
$GPXUP;3949;08:04:13;0;50	27303;8	72226;0;0;67;
$GPXUP;3949;08:04:14;0;50	27299;8	722;0;0;69;
$GPXUP;3949;08:04:15;0;50	27293;8	72175;0;0;68;
$GPXUP;3949;08:04:16;0;50	27288;8	72149;0;0;67;
$GPXUP;3949;08:04:17;0;50	27284;8	72124;0;0;66;
$GPXUP;3949;08:04:18;0;50	27278;8	72099;0;0;67;
$GPXUP;3949;08:04:19;0;50	27271;8	72075;0;0;69;
$GPXUP;3949;08:04:20;0;50	27262;8	72051;0;0;70;
$GPXUP;3949;08:04:21;0;50	27252;8	72029;0;0;71;
$GPXUP;3949;08:04:22;0;50	2724;8	72008;0;0;73;
$GPXUP;3949;08:04:23;0;50	27226;8	71988;0;0;74;
$GPXUP;3949;08:04:24;0;50	27212;8	71969;0;0;76;
$GPXUP;3949;08:04:25;0;50	27198;8	71948;0;0;76;
$GPXUP;3949;08:04:26;0;50	27184;8	71928;0;0;79;
$GPXUP;3949;08:04:27;0;50	27167;8	7191;0;0;82;
$GPXUP;3949;08:04:28;0;50	2715;8	71893;0;0;83;
$GPXUP;3949;08:04:29;0;50	27132;8	71874;0;0;82;
$GPXUP;3949;08:04:30;0;50	27115;8	71856;0;0;82;
$GPXUP;3949;08:04:31;0;50	271;8	71836;0;0;79;
$GPXUP;3949;08:04:32;0;50	27086;8	71815;0;0;76;
$GPXUP;3949;08:04:33;0;50	27073;8	71795;0;0;71;
$GPXUP;3949;08:04:34;0;50	27059;8	71778;0;0;71;
$GPXUP;3949;08:04:35;0;50	27043;8	71763;0;0;72;
$GPXUP;3949;08:04:36;0;50	27027;8	71751;0;0;76;
$GPXUP;3949;08:04:37;0;50	27009;8	71738;0;0;78;
$GPXUP;3949;08:04:38;0;50	26992;8	71722;0;0;80;
$GPXUP;3949;08:04:39;0;50	26975;8	71706;0;0;81;
$GPXUP;3949;08:04:40;0;50	26958;8	71688;0;0;81;
$GPXUP;3949;08:04:41;0;50	26941;8	71671;0;0;81;
$GPXUP;3949;08:04:42;0;50	26923;8	71657;0;0;81;
$GPXUP;3949;08:04:43;0;50	26904;8	71648;0;0;81;
$GPXUP;3949;08:04:44;0;50	26884;8	71642;0;0;78;
$GPXUP;3949;08:04:45;0;50	26865;8	71643;0;0;76;
$GPXUP;3949;08:04:46;0;50	26846;8	71645;0;0;75;
$GPXUP;3949;08:04:47;0;50	26827;8	71646;0;0;75;
$GPXUP;3949;08:04:48;0;50	26808;8	71644;0;0;75;
$GPXUP;3949;08:04:49;0;50	2679;8	7164;0;0;74;
$GPXUP;3949;08:04:50;0;50	26771;8	71634;0;0;75;
$GPXUP;3949;08:04:51;0;50	26754;8	71623;0;0;72;
$GPXUP;3949;08:04:52;0;50	2674;8	71608;0;0;69;
$GPXUP;3949;08:04:53;0;50	26728;8	7159;0;0;68;
$GPXUP;3949;08:04:54;0;50	26718;8	71568;0;0;67;
$GPXUP;3949;08:04:55;0;50	26711;8	71545;0;0;66;
$GPXUP;3949;08:04:56;0;50	26703;8	71521;0;0;67;
$GPXUP;3949;08:04:57;0;50	26696;8	71498;0;0;67;
$GPXUP;3949;08:04:58;0;50	26691;8	71474;0;0;63;
$GPXUP;3949;08:04:59;0;50	26687;8	7145;0;0;64;
$GPXUP;3949;08:05:00;0;50	26682;8	71425;0;0;66;
$GPXUP;3949;08:05:01;0;50	26674;8	71401;0;0;68;
$GPXUP;3949;08:05:02;0;50	26665;8	71379;0;0;70;
$GPXUP;3949;08:05:03;0;50	26653;8	71359;0;0;70;
$GPXUP;3949;08:05:04;0;50	2664;8	71341;0;0;71;
$GPXUP;3949;08:05:05;0;50	26626;8	71323;0;0;72;
$GPXUP;3949;08:05:06;0;50	26612;8	71304;0;0;74;
$GPXUP;3949;08:05:07;0;50	26599;8	71284;0;0;75;
$GPXUP;3949;08:05:08;0;50	26587;8	71261;0;0;74;
$GPXUP;3949;08:05:09;0;50	2658;8	71237;0;0;69;
$GPXUP;3949;08:05:10;0;50	26575;8	71212;0;0;66;
$GPXUP;3949;08:05:11;0;50	26569;8	71188;0;0;68;
$GPXUP;3949;08:05:12;0;50	26561;8	71164;0;0;68;
$GPXUP;3949;08:05:13;0;50	2655;8	71143;0;0;71;
$GPXUP;3949;08:05:14;0;50	26535;8	71125;0;0;75;
$GPXUP;3949;08:05:15;0;50	2652;8	71109;0;0;72;
$GPXUP;3949;08:05:16;0;50	26504;8	71096;0;0;70;
$GPXUP;3949;08:05:17;0;50	26488;8	71087;0;0;69;
$GPXUP;3949;08:05:18;0;50	2647;8	71084;0;0;70;
$GPXUP;3949;08:05:19;0;50	26452;8	71083;0;0;70;
$GPXUP;3949;08:05:20;0;50	26435;8	71085;0;0;69;
$GPXUP;3949;08:05:21;0;50	26417;8	7109;0;0;72;
$GPXUP;3949;08:05:22;0;50	264;8	71099;0;0;72;
$GPXUP;3949;08:05:23;0;50	26385;8	71113;0;0;68;
$GPXUP;3949;08:05:24;0;50	26371;8	71128;0;0;64;
$GPXUP;3949;08:05:25;0;50	26359;8	71143;0;0;62;
$GPXUP;3949;08:05:26;0;50	26345;8	71154;0;0;58;
$GPXUP;3949;08:05:27;0;50	2633;8	71157;0;0;58;
$GPXUP;3949;08:05:28;0;50	26314;8	71151;0;0;65;
$GPXUP;3949;08:05:29;0;50	26297;8	71135;0;0;72;
$GPXUP;3949;08:05:30;0;50	26283;8	71116;0;0;73;
$GPXUP;3949;08:05:31;0;50	26268;8	71097;0;0;74;
$GPXUP;3949;08:05:32;0;50	26253;8	71079;0;0;73;
$GPXUP;3949;08:05:33;0;50	26239;8	7106;0;0;72;
$GPXUP;3949;08:05:34;0;50	26227;8	71039;0;0;71;
$GPXUP;3949;08:05:35;0;50	26218;8	71016;0;0;69;
$GPXUP;3949;08:05:36;0;50	2621;8	70993;0;0;68;
$GPXUP;3949;08:05:37;0;50	26202;8	70969;0;0;68;
$GPXUP;3949;08:05:38;0;50	26199;8	70943;0;0;68;
$GPXUP;3949;08:05:39;0;50	26197;8	70916;0;0;69;
$GPXUP;3949;08:05:40;0;50	26196;8	70887;0;0;72;
$GPXUP;3949;08:05:41;0;50	26195;8	70859;0;0;72;
$GPXUP;3949;08:05:42;0;50	26196;8	70831;0;0;69;
$GPXUP;3949;08:05:43;0;50	26201;8	70807;0;0;61;
$GPXUP;3949;08:05:44;0;50	26214;8	70794;0;0;54;
$GPXUP;3949;08:05:45;0;50	26232;8	70793;0;0;55;
$GPXUP;3949;08:05:46;0;50	2625;8	70798;0;0;58;
$GPXUP;3949;08:05:47;0;50	26265;8	70805;0;0;53;
$GPXUP;3949;08:05:48;0;50	26277;8	70812;0;0;47;
$GPXUP;3949;08:05:49;0;50	26286;8	70816;0;0;39;
$GPXUP;3949;08:05:50;0;50	2629;8	70817;0;0;26;
$GPXUP;3949;08:05:51;0;50	26285;8	70818;0;0;4;
$GPXUP;3949;08:05:52;0;50	26282;8	7082;0;0;4;
$GPXUP;3949;08:05:53;0;50	26282;8	70822;0;0;5;
$GPXUP;3949;08:05:54;0;50	26282;8	70822;0;0;2;
$GPXUP;3949;08:05:55;0;50	26283;8	70822;0;0;3;
$GPXUP;3949;08:05:56;0;50	26284;8	70821;0;0;0;
$GPXUP;3949;08:05:57;0;50	26284;8	70821;0;0;4;
$GPXUP;3949;08:05:58;0;50	26286;8	70821;0;0;7;
$GPXUP;3949;08:05:59;0;50	26287;8	70822;0;0;8;
$GPXUP;3949;08:06:00;0;50	26288;8	70823;0;0;4;
$GPXUP;3949;08:06:01;0;50	26289;8	70824;0;0;5;
$GPXUP;3949;08:06:02;0;50	2629;8	70824;0;0;8;
$GPXUP;3949;08:06:03;0;50	26293;8	70825;0;0;11;
$GPXUP;3949;08:06:04;0;50	26295;8	70827;0;0;5;
$GPXUP;3949;08:06:05;0;50	26295;8	70827;0;0;1;
$GPXUP;3949;08:06:06;0;50	26295;8	70827;0;0;0;
$GPXUP;3949;08:06:07;0;50	26295;8	70827;0;0;0;
$GPXUP;3949;08:06:08;0;50	26295;8	70826;0;0;5;
$GPXUP;3949;08:06:09;0;50	26293;8	70824;0;0;8;
$GPXUP;3949;08:06:10;0;50	2629;8	70816;0;0;23;
$GPXUP;3949;08:06:11;0;50	26288;8	70802;0;0;28;
$GPXUP;3949;08:06:12;0;50	26296;8	70787;0;0;36;
$GPXUP;3949;08:06:13;0;50	26309;8	70777;0;0;42;
$GPXUP;3949;08:06:14;0;50	26325;8	70777;0;0;48;
$GPXUP;3949;08:06:15;0;50	26341;8	70782;0;0;53;
$GPXUP;3949;08:06:16;0;50	26355;8	70788;0;0;55;
$GPXUP;3949;08:06:17;0;50	26365;8	70801;0;0;50;
$GPXUP;3949;08:06:18;0;50	26367;8	7082;0;0;41;
$GPXUP;3949;08:06:19;0;50	26365;8	70836;0;0;31;
$GPXUP;3949;08:06:20;0;50	26362;8	70848;0;0;30;
$GPXUP;3949;08:06:21;0;50	26362;8	70855;0;0;22;
$GPXUP;3949;08:06:22;0;50	2636;8	70854;0;0;8;
$GPXUP;3949;08:06:23;0;50	2636;8	70852;0;0;0;
$GPXUP;3949;08:06:24;0;50	2636;8	7085;0;0;0;
$GPXUP;3949;08:06:25;0;50	2636;8	70848;0;0;0;
$GPXUP;3949;08:06:26;0;50	2636;8	70848;0;0;0;
$GPXUP;3949;08:06:27;0;50	2636;8	70848;0;0;0;
$GPXUP;3949;08:06:28;0;50	2636;8	70848;0;0;0;
$GPXUP;3949;08:06:29;0;50	2636;8	70848;0;0;0;
$GPXUP;3949;08:06:30;0;50	2636;8	70848;0;0;0;
$GPXUP;3949;08:06:31;0;50	2636;8	70848;0;0;0;
$GPXUP;3949;08:06:32;0;50	2636;8	70848;0;0;0;
$GPXUP;3949;08:06:33;0;50	2636;8	70848;0;0;0;
$GPXUP;3949;08:06:34;0;50	2636;8	70848;0;0;0;
$GPXUP;3949;08:06:35;0;50	2636;8	70848;0;0;0;
$GPXUP;3949;08:06:36;0;50	2636;8	70848;0;0;0;
$GPXUP;3949;08:06:37;0;50	2636;8	70848;0;0;0;
$GPXUP;3949;08:06:38;0;50	2636;8	70848;0;0;0;
$GPXUP;3949;08:06:39;0;50	2636;8	70848;0;0;0;
$GPXUP;3949;08:06:40;0;50	2636;8	70848;0;0;0;
$GPXUP;3949;08:06:41;0;50	2636;8	70848;0;0;0;
$GPXUP;3949;08:06:42;0;50	2636;8	70848;0;0;0;
$GPXUP;3949;08:06:43;0;50	2636;8	70848;0;0;0;
$GPXUP;3949;08:06:44;0;50	2636;8	70848;0;0;0;
$GPXUP;3949;08:06:45;0;50	2636;8	70848;0;0;0;
$GPXUP;3949;08:06:46;0;50	2636;8	70848;0;0;0;
$GPXUP;3949;08:06:47;0;50	2636;8	70848;0;0;0;
$GPXUP;3949;08:06:48;0;50	2636;8	70848;0;0;0;
$GPXUP;3949;08:06:49;0;50	2636;8	70848;0;0;0;
$GPXUP;3949;08:06:50;0;50	2636;8	70848;0;0;0;
$GPXUP;3949;08:06:51;0;50	2636;8	70848;0;0;0;
$GPXUP;3949;08:06:52;0;50	2636;8	70848;0;0;0;
$GPXUP;3949;08:06:53;0;50	2636;8	70848;0;0;0;
$GPXUP;3949;08:06:54;0;50	2636;8	70848;0;0;0;
$GPXUP;3949;08:06:55;0;50	2636;8	70848;0;0;0;
$GPXUP;3949;08:06:56;0;50	2636;8	70848;0;0;0;
$GPXUP;3949;08:06:57;0;50	2636;8	70848;0;0;0;
$GPXUP;3949;08:06:58;0;50	2636;8	70848;0;0;0;
$GPXUP;3949;08:06:59;0;50	2636;8	70848;0;0;0;
$GPXUP;3949;08:07:00;0;50	2636;8	70848;0;0;0;
$GPXUP;3949;08:07:01;0;50	2636;8	70848;0;0;0;
$GPXUP;3949;08:07:02;0;50	2636;8	70848;0;0;0;
$GPXUP;3949;08:07:03;0;50	2636;8	70848;0;0;0;
$GPXUP;3949;08:07:04;0;50	2636;8	70848;0;0;0;
$GPXUP;3949;08:07:05;0;50	2636;8	70848;0;0;0;
$GPXUP;3949;08:07:06;0;50	2636;8	70848;0;0;0;
$GPXUP;3949;08:07:07;0;50	2636;8	70848;0;0;0;
$GPXUP;3949;08:07:08;0;50	2636;8	70848;0;0;0;
$GPXUP;3949;08:07:09;0;50	2636;8	70848;0;0;0;
$GPXUP;3949;08:07:10;0;50	2636;8	70848;0;0;0;
$GPXUP;3949;08:07:11;0;50	2636;8	70848;0;0;0;
$GPXUP;3949;08:07:12;0;50	2636;8	70848;0;0;0;
$GPXUP;3949;08:07:13;0;50	2636;8	70848;0;0;0;
$GPXUP;3949;08:07:14;0;50	2636;8	70848;0;0;0;
$GPXUP;3949;08:07:15;0;50	2636;8	70848;0;0;0;
$GPXUP;3949;08:07:16;0;50	2636;8	70848;0;0;0;
$GPXUP;3949;08:07:17;0;50	2636;8	70848;0;0;0;
$GPXUP;3949;08:07:18;0;50	2636;8	70848;0;0;0;
$GPXUP;3949;08:07:19;0;50	2636;8	70848;0;0;0;
$GPXUP;3949;08:07:20;0;50	2636;8	70848;0;0;0;
$GPXUP;3949;08:07:21;0;50	2636;8	70848;0;0;0;
$GPXUP;3949;08:07:22;0;50	2636;8	70848;0;0;0;
$GPXUP;3949;08:07:23;0;50	2636;8	70848;0;0;0;
$GPXUP;3949;08:07:24;0;50	2636;8	70848;0;0;0;
$GPXUP;3949;08:07:25;0;50	2636;8	70848;0;0;0;
$GPXUP;3949;08:07:26;0;50	2636;8	70848;0;0;0;
$GPXUP;3949;08:07:27;0;50	2636;8	70848;0;0;0;
$GPXUP;3949;08:07:28;0;50	2636;8	70848;0;0;0;
$GPXUP;3949;08:07:29;0;50	2636;8	70848;0;0;0;
$GPXUP;3949;08:07:30;0;50	2636;8	70848;0;0;0;
$GPXUP;3949;08:07:31;0;50	2636;8	70848;0;0;0;
$GPXUP;3949;08:07:32;0;50	2636;8	70848;0;0;0;
$GPXUP;3949;08:07:33;0;50	2636;8	70848;0;0;0;
$GPXUP;3949;08:07:34;0;50	2636;8	70848;0;0;0;
$GPXUP;3949;08:07:35;0;50	2636;8	70848;0;0;0;
$GPXUP;3949;08:07:36;0;50	2636;8	70848;0;0;0;
$GPXUP;3949;08:07:37;0;50	2636;8	70848;0;0;0;
$GPXUP;3949;08:07:38;0;50	2636;8	70848;0;0;0;
$GPXUP;3949;08:07:39;0;50	2636;8	70848;0;0;0;
$GPXUP;3949;08:07:40;0;50	2636;8	70848;0;0;0;
$GPXUP;3949;08:07:41;0;50	2636;8	70848;0;0;0;
$GPXUP;3949;08:07:42;0;50	2636;8	70848;0;0;0;
$GPXUP;3949;08:07:43;0;50	2636;8	70848;0;0;0;
$GPXUP;3949;08:07:44;0;50	2636;8	70848;0;0;0;
$GPXUP;3949;08:07:45;0;50	2636;8	70848;0;0;0;
$GPXUP;3949;08:07:46;0;50	2636;8	70848;0;0;0;
$GPXUP;3949;08:07:47;0;50	2636;8	70848;0;0;0;
$GPXUP;3949;08:07:48;0;50	2636;8	70848;0;0;0;
$GPXUP;3949;08:07:49;0;50	2636;8	70848;0;0;0;
$GPXUP;3949;08:07:50;0;50	2636;8	70848;0;0;0;
$GPXUP;3949;08:07:51;0;50	2636;8	70848;0;0;0;
$GPXUP;3949;08:07:52;0;50	2636;8	70848;0;0;0;
$GPXUP;3949;08:07:53;0;50	2636;8	70848;0;0;0;
$GPXUP;3949;08:07:54;0;50	2636;8	70848;0;0;0;
$GPXUP;3949;08:07:55;0;50	2636;8	70848;0;0;0;
$GPXUP;3949;08:07:56;0;50	2636;8	70848;0;0;0;
$GPXUP;3949;08:07:57;0;50	2636;8	70848;0;0;0;
$GPXUP;3949;08:07:58;0;50	2636;8	70848;0;0;0;
$GPXUP;3949;08:07:59;0;50	2636;8	70848;0;0;0;
$GPXUP;3949;08:08:00;0;50	2636;8	70848;0;0;0;
$GPXUP;3949;08:08:01;0;50	2636;8	70848;0;0;0;
$GPXUP;3949;08:08:02;0;50	2636;8	70848;0;0;0;
$GPXUP;3949;08:08:03;0;50	2636;8	70848;0;0;0;
$GPXUP;3949;08:08:04;0;50	2636;8	70848;0;0;0;
$GPXUP;3949;08:08:05;0;50	2636;8	70848;0;0;0;
$GPXUP;3949;08:08:06;0;50	2636;8	70848;0;0;0;
$GPXUP;3949;08:08:07;0;50	2636;8	70848;0;0;0;
$GPXUP;3949;08:08:08;0;50	2636;8	70848;0;0;0;
$GPXUP;3949;08:08:09;0;50	2636;8	70848;0;0;0;
$GPXUP;3949;08:08:10;0;50	2636;8	70848;0;0;0;
$GPXUP;3949;08:08:11;0;50	2636;8	70848;0;0;0;
$GPXUP;3949;08:08:12;0;50	2636;8	70848;0;0;0;
$GPXUP;3949;08:08:13;0;50	2636;8	70848;0;0;0;
$GPXUP;3949;08:08:14;0;50	2636;8	70848;0;0;0;
$GPXUP;3949;08:08:15;0;50	2636;8	70848;0;0;0;
$GPXUP;3949;08:08:16;0;50	2636;8	70848;0;0;0;
$GPXUP;3949;08:08:17;0;50	2636;8	70848;0;0;0;
$GPXUP;3949;08:08:18;0;50	2636;8	70848;0;0;0;
$GPXUP;3949;08:08:19;0;50	2636;8	70848;0;0;0;
$GPXUP;3949;08:08:20;0;50	2636;8	70848;0;0;0;
$GPXUP;3949;08:08:21;0;50	2636;8	70848;0;0;0;
$GPXUP;3949;08:08:22;0;50	2636;8	70848;0;0;0;
$GPXUP;3949;08:08:23;0;50	2636;8	70848;0;0;0;
$GPXUP;3949;08:08:24;0;50	2636;8	70848;0;0;0;
$GPXUP;3949;08:08:25;0;50	2636;8	70848;0;0;0;
$GPXUP;3949;08:08:26;0;50	2636;8	70848;0;0;0;
$GPXUP;3949;08:08:27;0;50	2636;8	70848;0;0;0;
$GPXUP;3949;08:08:28;0;50	2636;8	70848;0;0;0;
$GPXUP;3949;08:08:29;0;50	2636;8	70848;0;0;0;
$GPXUP;3949;08:08:30;0;50	2636;8	70848;0;0;0;
$GPXUP;3949;08:08:31;0;50	2636;8	70848;0;0;0;
$GPXUP;3949;08:08:32;0;50	2636;8	70848;0;0;0;
$GPXUP;3949;08:08:33;0;50	2636;8	70848;0;0;0;
$GPXUP;3949;08:08:34;0;50	2636;8	70848;0;0;0;
$GPXUP;3949;08:08:35;0;50	2636;8	70848;0;0;0;
$GPXUP;3949;08:08:36;0;50	2636;8	70848;0;0;0;
$GPXUP;3949;08:08:37;0;50	2636;8	70848;0;0;0;
$GPXUP;3949;08:08:38;0;50	2636;8	70848;0;0;0;
$GPXUP;3949;08:08:39;0;50	2636;8	70848;0;0;0;
$GPXUP;3949;08:08:40;0;50	2636;8	70848;0;0;0;
$GPXUP;3949;08:08:41;0;50	2636;8	70848;0;0;0;
$GPXUP;3949;08:08:42;0;50	2636;8	70848;0;0;0;
$GPXUP;3949;08:08:43;0;50	2636;8	70848;0;0;0;
$GPXUP;3949;08:08:44;0;50	2636;8	70848;0;0;0;
$GPXUP;3949;08:08:45;0;50	2636;8	70848;0;0;0;
$GPXUP;3949;08:08:46;0;50	2636;8	70848;0;0;0;
$GPXUP;3949;08:08:47;0;50	2636;8	70848;0;0;0;
$GPXUP;3949;08:08:48;0;50	2636;8	70848;0;0;0;
$GPXUP;3949;08:08:49;0;50	2636;8	70848;0;0;0;
$GPXUP;3949;08:08:50;0;50	2636;8	70848;0;0;0;
$GPXUP;3949;08:08:51;0;50	2636;8	70848;0;0;0;
$GPXUP;3949;08:08:52;0;50	2636;8	70848;0;0;0;
$GPXUP;3949;08:08:53;0;50	2636;8	70848;0;0;0;
$GPXUP;3949;08:08:54;0;50	2636;8	70848;0;0;0;
$GPXUP;3949;08:08:55;0;50	2636;8	70848;0;0;0;
$GPXUP;3949;08:08:56;0;50	2636;8	70848;0;0;0;
$GPXUP;3949;08:08:57;0;50	2636;8	70848;0;0;0;
$GPXUP;3949;08:08:58;0;50	2636;8	70848;0;0;0;
$GPXUP;3949;08:08:59;0;50	2636;8	70848;0;0;0;
$GPXUP;3949;08:09:00;0;50	2636;8	70848;0;0;0;
$GPXUP;3949;08:09:01;0;50	2636;8	70848;0;0;0;
$GPXUP;3949;08:09:02;0;50	2636;8	70848;0;0;0;
$GPXUP;3949;08:09:03;0;50	2636;8	70848;0;0;0;
$GPXUP;3949;08:09:04;0;50	2636;8	70848;0;0;0;
$GPXUP;3949;08:09:05;0;50	2636;8	70848;0;0;0;
$GPXUP;3949;08:09:06;0;50	2636;8	70848;0;0;0;
$GPXUP;3949;08:09:07;0;50	2636;8	70848;0;0;0;
$GPXUP;3949;08:09:08;0;50	2636;8	70848;0;0;0;
$GPXUP;3949;08:09:09;0;50	2636;8	70848;0;0;0;
$GPXUP;3949;08:09:10;0;50	2636;8	70848;0;0;0;
$GPXUP;3949;08:09:11;0;50	2636;8	70848;0;0;0;
$GPXUP;3949;08:09:12;0;50	2636;8	70848;0;0;0;
$GPXUP;3949;08:09:13;0;50	2636;8	70848;0;0;0;
$GPXUP;3949;08:09:14;0;50	2636;8	70848;0;0;0;
$GPXUP;3949;08:09:15;0;50	2636;8	70848;0;0;0;
$GPXUP;3949;08:09:16;0;50	2636;8	70848;0;0;0;
$GPXUP;3949;08:09:17;0;50	2636;8	70848;0;0;0;
$GPXUP;3949;08:09:18;0;50	2636;8	70848;0;0;0;
$GPXUP;3949;08:09:19;0;50	2636;8	70848;0;0;0;
$GPXUP;3949;08:09:20;0;50	2636;8	70848;0;0;0;
$GPXUP;3949;08:09:21;0;50	2636;8	70848;0;0;0;
$GPXUP;3949;08:09:22;0;50	2636;8	70848;0;0;0;
$GPXUP;3949;08:09:23;0;50	2636;8	70848;0;0;0;
$GPXUP;3949;08:09:24;0;50	2636;8	70848;0;0;0;
$GPXUP;3949;08:09:25;0;50	2636;8	70848;0;0;0;
$GPXUP;3949;08:09:26;0;50	2636;8	70848;0;0;0;
$GPXUP;3949;08:09:27;0;50	2636;8	70848;0;0;0;
$GPXUP;3949;08:09:28;0;50	2636;8	70848;0;0;0;
$GPXUP;3949;08:09:29;0;50	2636;8	70848;0;0;0;
$GPXUP;3949;08:09:30;0;50	2636;8	70848;0;0;0;
$GPXUP;3949;08:09:31;0;50	2636;8	70848;0;0;0;
$GPXUP;3949;08:09:32;0;50	2636;8	70848;0;0;0;
$GPXUP;3949;08:09:33;0;50	2636;8	70848;0;0;0;
$GPXUP;3949;08:09:34;0;50	2636;8	70848;0;0;0;
$GPXUP;3949;08:09:35;0;50	2636;8	70848;0;0;0;
$GPXUP;3949;08:09:36;0;50	2636;8	70848;0;0;0;
$GPXUP;3949;08:09:37;0;50	2636;8	70848;0;0;0;
$GPXUP;3949;08:09:38;0;50	2636;8	70848;0;0;0;
$GPXUP;3949;08:09:39;0;50	2636;8	70848;0;0;0;
$GPXUP;3949;08:09:40;0;50	2636;8	70848;0;0;0;
$GPXUP;3949;08:09:41;0;50	2636;8	70848;0;0;0;
$GPXUP;3949;08:09:42;0;50	2636;8	70848;0;0;0;
$GPXUP;3949;08:09:43;0;50	2636;8	70848;0;0;0;
$GPXUP;3949;08:09:44;0;50	2636;8	70848;0;0;0;
$GPXUP;3949;08:09:45;0;50	2636;8	70848;0;0;0;
$GPXUP;3949;08:09:46;0;50	2636;8	70848;0;0;0;
$GPXUP;3949;08:09:47;0;50	2636;8	70848;0;0;0;
$GPXUP;3949;08:09:48;0;50	2636;8	70848;0;0;0;
$GPXUP;3949;08:09:49;0;50	2636;8	70848;0;0;0;
$GPXUP;3949;08:09:50;0;50	2636;8	70848;0;0;0;
$GPXUP;3949;08:09:51;0;50	2636;8	70848;0;0;0;
$GPXUP;3949;08:09:52;0;50	2636;8	70848;0;0;0;
$GPXUP;3949;08:09:53;0;50	2636;8	70848;0;0;0;
$GPXUP;3949;08:09:54;0;50	2636;8	70848;0;0;0;
$GPXUP;3949;08:09:55;0;50	2636;8	70848;0;0;0;
$GPXUP;3949;08:09:56;0;50	2636;8	70848;0;0;0;
$GPXUP;3949;08:09:57;0;50	2636;8	70848;0;0;0;
$GPXUP;3949;08:09:58;0;50	2636;8	70848;0;0;0;
$GPXUP;3949;08:09:59;0;50	2636;8	70848;0;0;0;
$GPXUP;3949;08:10:00;0;50	2636;8	70848;0;0;0;
$GPXUP;3949;08:10:01;0;50	2636;8	70848;0;0;0;
$GPXUP;3949;08:10:02;0;50	2636;8	70848;0;0;0;
$GPXUP;3949;08:10:03;0;50	2636;8	70848;0;0;0;
$GPXUP;3949;08:10:04;0;50	2636;8	70848;0;0;0;
$GPXUP;3949;08:10:05;0;50	2636;8	70848;0;0;0;
$GPXUP;3949;08:10:06;0;50	2636;8	70848;0;0;0;
$GPXUP;3949;08:10:07;0;50	2636;8	70848;0;0;0;
$GPXUP;3949;08:10:08;0;50	2636;8	70848;0;0;0;
$GPXUP;3949;08:10:09;0;50	2636;8	70848;0;0;0;
$GPXUP;3949;08:10:10;0;50	2636;8	70848;0;0;0;
$GPXUP;3949;08:10:11;0;50	2636;8	70848;0;0;0;
$GPXUP;3949;08:10:12;0;50	2636;8	70848;0;0;0;
$GPXUP;3949;08:10:13;0;50	2636;8	70848;0;0;0;
$GPXUP;3949;08:10:14;0;50	2636;8	70848;0;0;0;
$GPXUP;3949;08:10:15;0;50	2636;8	70848;0;0;0;
$GPXUP;3949;08:10:16;0;50	2636;8	70848;0;0;0;
$GPXUP;3949;08:10:17;0;50	2636;8	70848;0;0;0;
$GPXUP;3949;08:10:18;0;50	2636;8	70848;0;0;0;
$GPXUP;3949;08:10:19;0;50	2636;8	70848;0;0;0;
$GPXUP;3949;08:10:20;0;50	2636;8	70848;0;0;0;
$GPXUP;3949;08:10:21;0;50	2636;8	70848;0;0;0;
$GPXUP;3949;08:10:22;0;50	2636;8	70848;0;0;0;
$GPXUP;3949;08:10:23;0;50	2636;8	70848;0;0;0;
$GPXUP;3949;08:10:24;0;50	2636;8	70848;0;0;0;
$GPXUP;3949;08:10:25;0;50	2636;8	70848;0;0;0;
$GPXUP;3949;08:10:26;0;50	2636;8	70848;0;0;0;
$GPXUP;3949;08:10:27;0;50	2636;8	70848;0;0;0;
$GPXUP;3949;08:10:28;0;50	2636;8	70848;0;0;0;
$GPXUP;3949;08:10:29;0;50	2636;8	70848;0;0;0;
$GPXUP;3949;08:10:30;0;50	2636;8	70848;0;0;0;
$GPXUP;3949;08:10:31;0;50	2636;8	70848;0;0;0;
$GPXUP;3949;08:10:32;0;50	2636;8	70848;0;0;0;
$GPXUP;3949;08:10:33;0;50	2636;8	70848;0;0;0;
$GPXUP;3949;08:10:34;0;50	2636;8	70848;0;0;0;
$GPXUP;3949;08:10:35;0;50	2636;8	70848;0;0;0;
$GPXUP;3949;08:10:36;0;50	2636;8	70848;0;0;0;
$GPXUP;3949;08:10:37;0;50	2636;8	70848;0;0;0;
$GPXUP;3949;08:10:38;0;50	2636;8	70848;0;0;0;
$GPXUP;3949;08:10:39;0;50	2636;8	70848;0;0;0;
$GPXUP;3949;08:10:40;0;50	2636;8	70848;0;0;0;
$GPXUP;3949;08:10:41;0;50	2636;8	70848;0;0;0;
$GPXUP;3949;08:10:42;0;50	2636;8	70848;0;0;0;
$GPXUP;3949;08:10:43;0;50	2636;8	70848;0;0;0;
$GPXUP;3949;08:10:44;0;50	2636;8	70848;0;0;0;
$GPXUP;3949;08:10:45;0;50	2636;8	70848;0;0;0;
$GPXUP;3949;08:10:46;0;50	2636;8	70848;0;0;0;
$GPXUP;3949;08:10:47;0;50	2636;8	70848;0;0;0;
$GPXUP;3949;08:10:48;0;50	2636;8	70848;0;0;0;
$GPXUP;3949;08:10:49;0;50	2636;8	70848;0;0;0;
$GPXUP;3949;08:10:50;0;50	2636;8	70848;0;0;0;
$GPXUP;3949;08:10:51;0;50	2636;8	70848;0;0;0;
$GPXUP;3949;08:10:52;0;50	2636;8	70848;0;0;0;
$GPXUP;3949;08:10:53;0;50	2636;8	70848;0;0;0;
$GPXUP;3949;08:10:54;0;50	2636;8	70848;0;0;0;
$GPXUP;3949;08:10:55;0;50	2636;8	70848;0;0;0;
$GPXUP;3949;08:10:56;0;50	2636;8	70848;0;0;0;
$GPXUP;3949;08:10:57;0;50	2636;8	70848;0;0;0;
$GPXUP;3949;08:10:58;0;50	2636;8	70848;0;0;0;
$GPXUP;3949;08:10:59;0;50	2636;8	70848;0;0;0;
$GPXUP;3949;08:11:00;0;50	2636;8	70848;0;0;0;
$GPXUP;3949;08:11:01;0;50	2636;8	70848;0;0;0;
$GPXUP;3949;08:11:02;0;50	2636;8	70848;0;0;0;
$GPXUP;3949;08:11:03;0;50	2636;8	70848;0;0;0;
$GPXUP;3949;08:11:04;0;50	2636;8	70848;0;0;0;
$GPXUP;3949;08:11:05;0;50	2636;8	70848;0;0;0;
$GPXUP;3949;08:11:06;0;50	2636;8	70848;0;0;0;
$GPXUP;3949;08:11:07;0;50	2636;8	70848;0;0;0;
$GPXUP;3949;08:11:08;0;50	2636;8	70848;0;0;0;
$GPXUP;3949;08:11:09;0;50	2636;8	70848;0;0;0;
$GPXUP;3949;08:11:10;0;50	2636;8	70848;0;0;0;
$GPXUP;3949;08:11:11;0;50	2636;8	70848;0;0;0;
$GPXUP;3949;08:11:12;0;50	2636;8	70848;0;0;0;
$GPXUP;3949;08:11:13;0;50	2636;8	70848;0;0;0;
$GPXUP;3949;08:11:14;0;50	2636;8	70848;0;0;0;
$GPXUP;3949;08:11:15;0;50	2636;8	70848;0;0;0;
$GPXUP;3949;08:11:16;0;50	2636;8	70848;0;0;0;
$GPXUP;3949;08:11:17;0;50	2636;8	70848;0;0;0;
$GPXUP;3949;08:11:18;0;50	2636;8	70848;0;0;0;
$GPXUP;3949;08:11:19;0;50	2636;8	70848;0;0;0;
$GPXUP;3949;08:11:20;0;50	2636;8	70848;0;0;0;
$GPXUP;3949;08:11:21;0;50	2636;8	70848;0;0;0;
$GPXUP;3949;08:11:22;0;50	2636;8	70848;0;0;0;
$GPXUP;3949;08:11:23;0;50	2636;8	70848;0;0;0;
$GPXUP;3949;08:11:24;0;50	2636;8	70848;0;0;0;
$GPXUP;3949;08:11:25;0;50	2636;8	70848;0;0;0;
$GPXUP;3949;08:11:26;0;50	2636;8	70848;0;0;0;
$GPXUP;3949;08:11:27;0;50	2636;8	70848;0;0;0;
$GPXUP;3949;08:11:28;0;50	2636;8	70848;0;0;0;
$GPXUP;3949;08:11:29;0;50	2636;8	70848;0;0;0;
$GPXUP;3949;08:11:30;0;50	2636;8	70848;0;0;0;
$GPXUP;3949;08:11:31;0;50	2636;8	70848;0;0;0;
$GPXUP;3949;08:11:32;0;50	2636;8	70848;0;0;0;
$GPXUP;3949;08:11:33;0;50	2636;8	70848;0;0;0;
$GPXUP;3949;08:11:34;0;50	2636;8	70848;0;0;0;
$GPXUP;3949;08:11:35;0;50	2636;8	70848;0;0;0;
$GPXUP;3949;08:11:36;0;50	2636;8	70848;0;0;0;
$GPXUP;3949;08:11:37;0;50	2636;8	70848;0;0;0;
$GPXUP;3949;08:11:38;0;50	2636;8	70848;0;0;0;
$GPXUP;3949;08:11:39;0;50	2636;8	70848;0;0;0;
$GPXUP;3949;08:11:40;0;50	2636;8	70848;0;0;0;
$GPXUP;3949;08:11:41;0;50	2636;8	70848;0;0;0;
$GPXUP;3949;08:11:42;0;50	2636;8	70848;0;0;0;
$GPXUP;3949;08:11:43;0;50	2636;8	70848;0;0;0;
$GPXUP;3949;08:11:44;0;50	2636;8	70848;0;0;0;
$GPXUP;3949;08:11:45;0;50	2636;8	70848;0;0;0;
$GPXUP;3949;08:11:46;0;50	2636;8	70848;0;0;0;
$GPXUP;3949;08:11:47;0;50	2636;8	70848;0;0;0;
$GPXUP;3949;08:11:48;0;50	2636;8	70848;0;0;0;
$GPXUP;3949;08:11:49;0;50	2636;8	70848;0;0;0;
$GPXUP;3949;08:11:50;0;50	2636;8	70848;0;0;0;
$GPXUP;3949;08:11:51;0;50	2636;8	70848;0;0;0;
$GPXUP;3949;08:11:52;0;50	2636;8	70848;0;0;0;
$GPXUP;3949;08:11:53;0;50	2636;8	70848;0;0;0;
$GPXUP;3949;08:11:54;0;50	2636;8	70848;0;0;0;
$GPXUP;3949;08:11:55;0;50	2636;8	70848;0;0;0;
$GPXUP;3949;08:11:56;0;50	2636;8	70848;0;0;0;
$GPXUP;3949;08:11:57;0;50	2636;8	70848;0;0;0;
$GPXUP;3949;08:11:58;0;50	2636;8	70848;0;0;0;
$GPXUP;3949;08:11:59;0;50	2636;8	70848;0;0;0;
$GPXUP;3949;08:12:00;0;50	2636;8	70848;0;0;0;
$GPXUP;3949;08:12:01;0;50	2636;8	70848;0;0;0;
$GPXUP;3949;08:12:02;0;50	2636;8	70848;0;0;0;
$GPXUP;3949;08:12:03;0;50	2636;8	70848;0;0;0;
$GPXUP;3949;08:12:04;0;50	2636;8	70848;0;0;0;
$GPXUP;3949;08:12:05;0;50	2636;8	70848;0;0;0;
$GPXUP;3949;08:12:06;0;50	2636;8	70848;0;0;0;
$GPXUP;3949;08:12:07;0;50	2636;8	70848;0;0;0;
$GPXUP;3949;08:12:08;0;50	2636;8	70848;0;0;0;
$GPXUP;3949;08:12:09;0;50	2636;8	70848;0;0;0;
$GPXUP;3949;08:12:10;0;50	2636;8	70848;0;0;0;
$GPXUP;3949;08:12:11;0;50	2636;8	70848;0;0;0;
$GPXUP;3949;08:12:12;0;50	2636;8	70848;0;0;0;
$GPXUP;3949;08:12:13;0;50	2636;8	70848;0;0;0;
$GPXUP;3949;08:12:14;0;50	2636;8	70848;0;0;0;
$GPXUP;3949;08:12:15;0;50	2636;8	70848;0;0;0;
$GPXUP;3949;08:12:16;0;50	2636;8	70848;0;0;0;
$GPXUP;3949;08:12:17;0;50	2636;8	70848;0;0;0;
$GPXUP;3949;08:12:18;0;50	2636;8	70848;0;0;0;
$GPXUP;3949;08:12:19;0;50	2636;8	70848;0;0;0;
$GPXUP;3949;08:12:20;0;50	2636;8	70848;0;0;0;
$GPXUP;3949;08:12:21;0;50	2636;8	70848;0;0;0;
$GPXUP;3949;08:12:22;0;50	2636;8	70848;0;0;0;
$GPXUP;3949;08:12:23;0;50	2636;8	70848;0;0;0;
$GPXUP;3949;08:12:24;0;50	2636;8	70848;0;0;0;
$GPXUP;3949;08:12:25;0;50	2636;8	70848;0;0;0;
$GPXUP;3949;08:12:26;0;50	2636;8	70848;0;0;0;
$GPXUP;3949;08:12:27;0;50	2636;8	70848;0;0;0;
$GPXUP;3949;08:12:28;0;50	2636;8	70848;0;0;0;
$GPXUP;3949;08:12:29;0;50	2636;8	70848;0;0;0;
$GPXUP;3949;08:12:30;0;50	2636;8	70848;0;0;0;
$GPXUP;3949;08:12:31;0;50	2636;8	70848;0;0;0;
$GPXUP;3949;08:12:32;0;50	2636;8	70848;0;0;0;
$GPXUP;3949;08:12:33;0;50	2636;8	70848;0;0;0;
$GPXUP;3949;08:12:34;0;50	2636;8	70848;0;0;0;
$GPXUP;3949;08:12:35;0;50	2636;8	70848;0;0;0;
$GPXUP;3949;08:12:36;0;50	2636;8	70848;0;0;0;
$GPXUP;3949;08:12:37;0;50	2636;8	70848;0;0;0;
$GPXUP;3949;08:12:38;0;50	2636;8	70848;0;0;0;
$GPXUP;3949;08:12:39;0;50	2636;8	70848;0;0;0;
$GPXUP;3949;08:12:40;0;50	2636;8	70848;0;0;0;
$GPXUP;3949;08:12:41;0;50	2636;8	70848;0;0;0;
$GPXUP;3949;08:12:42;0;50	2636;8	70848;0;0;0;
$GPXUP;3949;08:12:43;0;50	2636;8	70848;0;0;0;
$GPXUP;3949;08:12:44;0;50	2636;8	70848;0;0;0;
$GPXUP;3949;08:12:45;0;50	2636;8	70848;0;0;0;
$GPXUP;3949;08:12:46;0;50	2636;8	70848;0;0;0;
$GPXUP;3949;08:12:47;0;50	2636;8	70848;0;0;0;
$GPXUP;3949;08:12:48;0;50	2636;8	70848;0;0;0;
$GPXUP;3949;08:12:49;0;50	2636;8	70848;0;0;0;
$GPXUP;3949;08:12:50;0;50	2636;8	70848;0;0;0;
$GPXUP;3949;08:12:51;0;50	2636;8	70848;0;0;0;
$GPXUP;3949;08:12:52;0;50	2636;8	70848;0;0;0;
$GPXUP;3949;08:12:53;0;50	2636;8	70848;0;0;0;
$GPXUP;3949;08:12:54;0;50	2636;8	70848;0;0;0;
$GPXUP;3949;08:12:55;0;50	2636;8	70848;0;0;0;
$GPXUP;3949;08:12:56;0;50	2636;8	70848;0;0;0;
$GPXUP;3949;08:12:57;0;50	2636;8	70848;0;0;0;
$GPXUP;3949;08:12:58;0;50	2636;8	70848;0;0;0;
$GPXUP;3949;08:12:59;0;50	2636;8	70848;0;0;0;
$GPXUP;3949;08:13:00;0;50	2636;8	70848;0;0;0;
$GPXUP;3949;08:13:01;0;50	2636;8	70848;0;0;0;
$GPXUP;3949;08:13:02;0;50	2636;8	70848;0;0;0;
$GPXUP;3949;08:13:03;0;50	2636;8	70848;0;0;0;
$GPXUP;3949;08:13:04;0;50	2636;8	70848;0;0;0;
$GPXUP;3949;08:13:05;0;50	2636;8	70848;0;0;0;
$GPXUP;3949;08:13:06;0;50	2636;8	70848;0;0;0;
$GPXUP;3949;08:13:07;0;50	2636;8	70848;0;0;0;
$GPXUP;3949;08:13:08;0;50	2636;8	70848;0;0;0;
$GPXUP;3949;08:13:09;0;50	2636;8	70848;0;0;0;
$GPXUP;3949;08:13:10;0;50	2636;8	70848;0;0;0;
$GPXUP;3949;08:13:11;0;50	2636;8	70848;0;0;0;
$GPXUP;3949;08:13:12;0;50	2636;8	70848;0;0;0;
$GPXUP;3949;08:13:13;0;50	2636;8	70848;0;0;0;
$GPXUP;3949;08:13:14;0;50	2636;8	70848;0;0;0;
$GPXUP;3949;08:13:15;0;50	2636;8	70848;0;0;0;
$GPXUP;3949;08:13:16;0;50	2636;8	70848;0;0;0;
$GPXUP;3949;08:13:17;0;50	2636;8	70848;0;0;0;
$GPXUP;3949;08:13:18;0;50	2636;8	70848;0;0;0;
$GPXUP;3949;08:13:19;0;50	2636;8	70848;0;0;0;
$GPXUP;3949;08:13:20;0;50	2636;8	70848;0;0;0;
$GPXUP;3949;08:13:21;0;50	2636;8	70848;0;0;0;
$GPXUP;3949;08:13:22;0;50	2636;8	70848;0;0;0;
$GPXUP;3949;08:13:23;0;50	2636;8	70848;0;0;0;
$GPXUP;3949;08:13:24;0;50	2636;8	70848;0;0;0;
$GPXUP;3949;08:13:25;0;50	2636;8	70848;0;0;0;
$GPXUP;3949;08:13:26;0;50	2636;8	70848;0;0;0;
$GPXUP;3949;08:13:27;0;50	2636;8	70848;0;0;0;
$GPXUP;3949;08:13:28;0;50	2636;8	70848;0;0;0;
$GPXUP;3949;08:13:29;0;50	2636;8	70848;0;0;0;
$GPXUP;3949;08:13:30;0;50	2636;8	70848;0;0;0;
$GPXUP;3949;08:13:31;0;50	2636;8	70848;0;0;0;
$GPXUP;3949;08:13:32;0;50	2636;8	70848;0;0;0;
$GPXUP;3949;08:13:33;0;50	2636;8	70848;0;0;0;
$GPXUP;3949;08:13:34;0;50	2636;8	70848;0;0;0;
$GPXUP;3949;08:13:35;0;50	2636;8	70848;0;0;0;
$GPXUP;3949;08:13:36;0;50	2636;8	70848;0;0;0;
$GPXUP;3949;08:13:37;0;50	2636;8	70848;0;0;0;
$GPXUP;3949;08:13:38;0;50	2636;8	70848;0;0;0;
$GPXUP;3949;08:13:39;0;50	2636;8	70848;0;0;0;
$GPXUP;3949;08:13:40;0;50	2636;8	70848;0;0;0;
$GPXUP;3949;08:13:41;0;50	2636;8	70848;0;0;0;
$GPXUP;3949;08:13:42;0;50	2636;8	70848;0;0;0;
$GPXUP;3949;08:13:43;0;50	2636;8	70848;0;0;0;
$GPXUP;3949;08:13:44;0;50	2636;8	70848;0;0;0;
$GPXUP;3949;08:13:45;0;50	2636;8	70848;0;0;0;
$GPXUP;3949;08:13:46;0;50	2636;8	70848;0;0;0;
$GPXUP;3949;08:13:47;0;50	2636;8	70848;0;0;0;
$GPXUP;3949;08:13:48;0;50	2636;8	70848;0;0;0;
$GPXUP;3949;08:13:49;0;50	2636;8	70848;0;0;0;
$GPXUP;3949;08:13:50;0;50	2636;8	70848;0;0;0;
$GPXUP;3949;08:13:51;0;50	2636;8	70848;0;0;0;
$GPXUP;3949;08:13:52;0;50	2636;8	70848;0;0;0;
$GPXUP;3949;08:13:53;0;50	2636;8	70848;0;0;0;
$GPXUP;3949;08:13:54;0;50	2636;8	70848;0;0;0;
$GPXUP;3949;08:13:55;0;50	2636;8	70848;0;0;0;
$GPXUP;3949;08:13:56;0;50	2636;8	70848;0;0;0;
$GPXUP;3949;08:13:57;0;50	2636;8	70848;0;0;0;
$GPXUP;3949;08:13:58;0;50	2636;8	70848;0;0;0;
$GPXUP;3949;08:13:59;0;50	2636;8	70848;0;0;0;
$GPXUP;3949;08:14:00;0;50	2636;8	70848;0;0;0;
$GPXUP;3949;08:14:01;0;50	2636;8	70848;0;0;0;
$GPXUP;3949;08:14:02;0;50	2636;8	70848;0;0;0;
$GPXUP;3949;08:14:03;0;50	2636;8	70848;0;0;0;
$GPXUP;3949;08:14:04;0;50	2636;8	70848;0;0;0;
$GPXUP;3949;08:14:05;0;50	2636;8	70848;0;0;0;
$GPXUP;3949;08:14:06;0;50	2636;8	70848;0;0;0;
$GPXUP;3949;08:14:07;0;50	2636;8	70848;0;0;0;
$GPXUP;3949;08:14:08;0;50	2636;8	70848;0;0;0;
$GPXUP;3949;08:14:09;0;50	2636;8	70848;0;0;0;
$GPXUP;3949;08:14:10;0;50	2636;8	70848;0;0;0;
$GPXUP;3949;08:14:11;0;50	2636;8	70848;0;0;0;
$GPXUP;3949;08:14:12;0;50	2636;8	70848;0;0;0;
$GPXUP;3949;08:14:13;0;50	2636;8	70848;0;0;0;
$GPXUP;3949;08:14:14;0;50	2636;8	70848;0;0;0;
$GPXUP;3949;08:14:15;0;50	2636;8	70848;0;0;0;
$GPXUP;3949;08:14:16;0;50	2636;8	70848;0;0;0;
$GPXUP;3949;08:14:17;0;50	2636;8	70848;0;0;0;
$GPXUP;3949;08:14:18;0;50	2636;8	70848;0;0;0;
$GPXUP;3949;08:14:19;0;50	2636;8	70848;0;0;0;
$GPXUP;3949;08:14:20;0;50	2636;8	70848;0;0;0;
$GPXUP;3949;08:14:21;0;50	2636;8	70848;0;0;0;
$GPXUP;3949;08:14:22;0;50	2636;8	70848;0;0;0;
$GPXUP;3949;08:14:23;0;50	2636;8	70848;0;0;0;
$GPXUP;3949;08:14:24;0;50	2636;8	70848;0;0;0;
$GPXUP;3949;08:14:25;0;50	2636;8	70848;0;0;0;
$GPXUP;3949;08:14:26;0;50	2636;8	70848;0;0;0;
$GPXUP;3949;08:14:27;0;50	2636;8	70848;0;0;0;
$GPXUP;3949;08:14:28;0;50	2636;8	70848;0;0;0;
$GPXUP;3949;08:14:29;0;50	2636;8	70848;0;0;0;
$GPXUP;3949;08:14:30;0;50	2636;8	70848;0;0;0;
$GPXUP;3949;08:14:31;0;50	2636;8	70848;0;0;0;
$GPXUP;3949;08:14:32;0;50	2636;8	70848;0;0;0;
$GPXUP;3949;08:14:33;0;50	2636;8	70848;0;0;0;
$GPXUP;3949;08:14:34;0;50	2636;8	70848;0;0;0;
$GPXUP;3949;08:14:35;0;50	2636;8	70848;0;0;0;
$GPXUP;3949;08:14:36;0;50	2636;8	70848;0;0;0;
$GPXUP;3949;08:14:37;0;50	2636;8	70848;0;0;0;
$GPXUP;3949;08:14:38;0;50	2636;8	70848;0;0;0;
$GPXUP;3949;08:14:39;0;50	2636;8	70848;0;0;0;
$GPXUP;3949;08:14:40;0;50	2636;8	70848;0;0;0;
$GPXUP;3949;08:14:41;0;50	2636;8	70848;0;0;0;
$GPXUP;3949;08:14:42;0;50	2636;8	70848;0;0;0;
$GPXUP;3949;08:14:43;0;50	2636;8	70848;0;0;0;
$GPXUP;3949;08:14:44;0;50	2636;8	70848;0;0;0;
$GPXUP;3949;08:14:45;0;50	2636;8	70848;0;0;0;
$GPXUP;3949;08:14:46;0;50	2636;8	70848;0;0;0;
$GPXUP;3949;08:14:47;0;50	2636;8	70848;0;0;0;
$GPXUP;3949;08:14:48;0;50	2636;8	70848;0;0;0;
$GPXUP;3949;08:14:49;0;50	2636;8	70848;0;0;0;
$GPXUP;3949;08:14:50;0;50	2636;8	70848;0;0;0;
$GPXUP;3949;08:14:51;0;50	2636;8	70848;0;0;0;
$GPXUP;3949;08:14:52;0;50	2636;8	70848;0;0;0;
$GPXUP;3949;08:14:53;0;50	2636;8	70848;0;0;0;
$GPXUP;3949;08:14:54;0;50	2636;8	70848;0;0;0;
$GPXUP;3949;08:14:55;0;50	2636;8	70848;0;0;0;
$GPXUP;3949;08:14:56;0;50	2636;8	70848;0;0;0;
$GPXUP;3949;08:14:57;0;50	2636;8	70848;0;0;0;
$GPXUP;3949;08:14:58;0;50	2636;8	70848;0;0;0;
$GPXUP;3949;08:14:59;0;50	2636;8	70848;0;0;0;
$GPXUP;3949;08:15:00;0;50	2636;8	70848;0;0;0;
$GPXUP;3949;08:15:01;0;50	2636;8	70848;0;0;0;
$GPXUP;3949;08:15:02;0;50	2636;8	70848;0;0;0;
$GPXUP;3949;08:15:03;0;50	2636;8	70848;0;0;0;
$GPXUP;3949;08:15:04;0;50	2636;8	70848;0;0;0;
$GPXUP;3949;08:15:05;0;50	2636;8	70848;0;0;0;
$GPXUP;3949;08:15:06;0;50	2636;8	70848;0;0;0;
$GPXUP;3949;08:15:07;0;50	2636;8	70848;0;0;0;
$GPXUP;3949;08:15:08;0;50	2636;8	70848;0;0;0;
$GPXUP;3949;08:15:09;0;50	2636;8	70848;0;0;0;
$GPXUP;3949;08:15:10;0;50	2636;8	70848;0;0;0;
$GPXUP;3949;08:15:11;0;50	2636;8	70848;0;0;0;
$GPXUP;3949;08:15:12;0;50	2636;8	70848;0;0;0;
$GPXUP;3949;08:15:13;0;50	2636;8	70848;0;0;0;
$GPXUP;3949;08:15:14;0;50	2636;8	70848;0;0;0;
$GPXUP;3949;08:15:15;0;50	2636;8	70848;0;0;0;
$GPXUP;3949;08:15:16;0;50	2636;8	70848;0;0;0;
$GPXUP;3949;08:15:17;0;50	2636;8	70848;0;0;0;
$GPXUP;3949;08:15:18;0;50	2636;8	70848;0;0;0;
$GPXUP;3949;08:15:19;0;50	2636;8	70848;0;0;0;
$GPXUP;3949;08:15:20;0;50	2636;8	70848;0;0;0;
$GPXUP;3949;08:15:21;0;50	2636;8	70848;0;0;0;
$GPXUP;3949;08:15:22;0;50	2636;8	70848;0;0;0;
$GPXUP;3949;08:15:23;0;50	2636;8	70848;0;0;0;
$GPXUP;3949;08:15:24;0;50	2636;8	70848;0;0;0;
$GPXUP;3949;08:15:25;0;50	2636;8	70848;0;0;0;
$GPXUP;3949;08:15:26;0;50	2636;8	70848;0;0;0;
$GPXUP;3949;08:15:27;0;50	2636;8	70848;0;0;0;
$GPXUP;3949;08:15:28;0;50	2636;8	70848;0;0;0;
$GPXUP;3949;08:15:29;0;50	2636;8	70848;0;0;0;
$GPXUP;3949;08:15:30;0;50	2636;8	70848;0;0;0;
$GPXUP;3949;08:15:31;0;50	2636;8	70848;0;0;0;
$GPXUP;3949;08:15:32;0;50	2636;8	70848;0;0;0;
$GPXUP;3949;08:15:33;0;50	2636;8	70848;0;0;0;
$GPXUP;3949;08:15:34;0;50	2636;8	70848;0;0;0;
$GPXUP;3949;08:15:35;0;50	2636;8	70848;0;0;0;
$GPXUP;3949;08:15:36;0;50	2636;8	70848;0;0;0;
$GPXUP;3949;08:15:37;0;50	2636;8	70848;0;0;0;
$GPXUP;3949;08:15:38;0;50	2636;8	70848;0;0;0;
$GPXUP;3949;08:15:39;0;50	2636;8	70848;0;0;0;
$GPXUP;3949;08:15:40;0;50	2636;8	70848;0;0;0;
$GPXUP;3949;08:15:41;0;50	2636;8	70848;0;0;0;
$GPXUP;3949;08:15:42;0;50	2636;8	70848;0;0;0;
$GPXUP;3949;08:15:43;0;50	2636;8	70848;0;0;0;
$GPXUP;3949;08:15:44;0;50	2636;8	70848;0;0;0;
$GPXUP;3949;08:15:45;0;50	2636;8	70848;0;0;0;
$GPXUP;3949;08:15:46;0;50	2636;8	70848;0;0;0;
$GPXUP;3949;08:15:47;0;50	2636;8	70848;0;0;0;
$GPXUP;3949;08:15:48;0;50	2636;8	70848;0;0;0;
$GPXUP;3949;08:15:49;0;50	2636;8	70848;0;0;0;
$GPXUP;3949;08:15:50;0;50	2636;8	70848;0;0;0;
$GPXUP;3949;08:15:51;0;50	2636;8	70848;0;0;0;
$GPXUP;3949;08:15:52;0;50	2636;8	70848;0;0;0;
$GPXUP;3949;08:15:53;0;50	2636;8	70848;0;0;0;
$GPXUP;3949;08:15:54;0;50	2636;8	70848;0;0;0;
$GPXUP;3949;08:15:55;0;50	2636;8	70848;0;0;0;
$GPXUP;3949;08:15:56;0;50	2636;8	70848;0;0;0;
$GPXUP;3949;08:15:57;0;50	2636;8	70848;0;0;0;
$GPXUP;3949;08:15:58;0;50	2636;8	70848;0;0;0;
$GPXUP;3949;08:15:59;0;50	2636;8	70848;0;0;0;
$GPXUP;3949;08:16:00;0;50	2636;8	70848;0;0;0;
$GPXUP;3949;08:16:01;0;50	2636;8	70848;0;0;0;
$GPXUP;3949;08:16:02;0;50	2636;8	70848;0;0;0;
$GPXUP;3949;08:16:03;0;50	2636;8	70848;0;0;0;
$GPXUP;3949;08:16:04;0;50	2636;8	70848;0;0;0;
$GPXUP;3949;08:16:05;0;50	2636;8	70848;0;0;0;
$GPXUP;3949;08:16:06;0;50	2636;8	70848;0;0;0;
$GPXUP;3949;08:16:07;0;50	2636;8	70848;0;0;0;
$GPXUP;3949;08:16:08;0;50	2636;8	70848;0;0;0;
$GPXUP;3949;08:16:09;0;50	2636;8	70848;0;0;0;
$GPXUP;3949;08:16:10;0;50	2636;8	70848;0;0;0;
$GPXUP;3949;08:16:11;0;50	2636;8	70848;0;0;0;
$GPXUP;3949;08:16:12;0;50	2636;8	70848;0;0;0;
$GPXUP;3949;08:16:13;0;50	2636;8	70848;0;0;0;
$GPXUP;3949;08:16:14;0;50	2636;8	70848;0;0;0;
$GPXUP;3949;08:16:15;0;50	2636;8	70848;0;0;0;
$GPXUP;3949;08:16:16;0;50	2636;8	70848;0;0;0;
$GPXUP;3949;08:16:17;0;50	2636;8	70848;0;0;0;
$GPXUP;3949;08:16:18;0;50	2636;8	70848;0;0;0;
$GPXUP;3949;08:16:19;0;50	2636;8	70848;0;0;0;
$GPXUP;3949;08:16:20;0;50	2636;8	70848;0;0;0;
$GPXUP;3949;08:16:21;0;50	2636;8	70848;0;0;0;
$GPXUP;3949;08:16:22;0;50	2636;8	70848;0;0;0;
$GPXUP;3949;08:16:23;0;50	2636;8	70848;0;0;0;
$GPXUP;3949;08:16:24;0;50	2636;8	70848;0;0;0;
$GPXUP;3949;08:16:25;0;50	2636;8	70848;0;0;0;
$GPXUP;3949;08:16:26;0;50	2636;8	70848;0;0;0;
$GPXUP;3949;08:16:27;0;50	2636;8	70848;0;0;0;
$GPXUP;3949;08:16:28;0;50	2636;8	70848;0;0;0;
$GPXUP;3949;08:16:29;0;50	2636;8	70848;0;0;0;
$GPXUP;3949;08:16:30;0;50	2636;8	70848;0;0;0;
$GPXUP;3949;08:16:31;0;50	2636;8	70848;0;0;0;
$GPXUP;3949;08:16:32;0;50	2636;8	70848;0;0;0;
$GPXUP;3949;08:16:33;0;50	2636;8	70848;0;0;0;
$GPXUP;3949;08:16:34;0;50	2636;8	70848;0;0;0;
$GPXUP;3949;08:16:35;0;50	2636;8	70848;0;0;0;
$GPXUP;3949;08:16:36;0;50	2636;8	70848;0;0;0;
$GPXUP;3949;08:16:37;0;50	2636;8	70848;0;0;0;
$GPXUP;3949;08:16:38;0;50	2636;8	70848;0;0;0;
$GPXUP;3949;08:16:39;0;50	2636;8	70848;0;0;0;
$GPXUP;3949;08:16:40;0;50	2636;8	70848;0;0;0;
$GPXUP;3949;08:16:41;0;50	2636;8	70848;0;0;0;
$GPXUP;3949;08:16:42;0;50	2636;8	70848;0;0;0;
$GPXUP;3949;08:16:43;0;50	2636;8	70848;0;0;0;
$GPXUP;3949;08:16:44;0;50	2636;8	70848;0;0;0;
$GPXUP;3949;08:16:45;0;50	2636;8	70848;0;0;0;
$GPXUP;3949;08:16:46;0;50	2636;8	70848;0;0;0;
$GPXUP;3949;08:16:47;0;50	2636;8	70848;0;0;0;
$GPXUP;3949;08:16:48;0;50	2636;8	70848;0;0;0;
$GPXUP;3949;08:16:49;0;50	2636;8	70848;0;0;0;
$GPXUP;3949;08:16:50;0;50	2636;8	70848;0;0;0;
$GPXUP;3949;08:16:51;0;50	2636;8	70848;0;0;0;
$GPXUP;3949;08:16:52;0;50	2636;8	70848;0;0;0;
$GPXUP;3949;08:16:53;0;50	2636;8	70848;0;0;0;
$GPXUP;3949;08:16:54;0;50	2636;8	70848;0;0;0;
$GPXUP;3949;08:16:55;0;50	2636;8	70848;0;0;0;
$GPXUP;3949;08:16:56;0;50	2636;8	70848;0;0;0;
$GPXUP;3949;08:16:57;0;50	2636;8	70848;0;0;0;
$GPXUP;3949;08:16:58;0;50	2636;8	70848;0;0;0;
$GPXUP;3949;08:16:59;0;50	2636;8	70848;0;0;0;
$GPXUP;3949;08:17:00;0;50	2636;8	70848;0;0;0;
$GPXUP;3949;08:17:01;0;50	2636;8	70848;0;0;0;
$GPXUP;3949;08:17:02;0;50	2636;8	70848;0;0;0;
$GPXUP;3949;08:17:03;0;50	2636;8	70848;0;0;0;
$GPXUP;3949;08:17:04;0;50	2636;8	70848;0;0;0;
$GPXUP;3949;08:17:05;0;50	2636;8	70848;0;0;0;
$GPXUP;3949;08:17:06;0;50	2636;8	70848;0;0;0;
$GPXUP;3949;08:17:07;0;50	2636;8	70848;0;0;0;
$GPXUP;3949;08:17:08;0;50	2636;8	70848;0;0;0;
$GPXUP;3949;08:17:09;0;50	2636;8	70848;0;0;0;
$GPXUP;3949;08:17:10;0;50	2636;8	70848;0;0;0;
$GPXUP;3949;08:17:11;0;50	2636;8	70848;0;0;0;
$GPXUP;3949;08:17:12;0;50	2636;8	70848;0;0;0;
$GPXUP;3949;08:17:13;0;50	2636;8	70848;0;0;0;
$GPXUP;3949;08:17:14;0;50	2636;8	70848;0;0;0;
$GPXUP;3949;08:17:15;0;50	2636;8	70848;0;0;0;
$GPXUP;3949;08:17:16;0;50	2636;8	70848;0;0;0;
$GPXUP;3949;08:17:17;0;50	2636;8	70848;0;0;0;
$GPXUP;3949;08:17:18;0;50	2636;8	70848;0;0;0;
$GPXUP;3949;08:17:19;0;50	2636;8	70848;0;0;0;
$GPXUP;3949;08:17:20;0;50	2636;8	70848;0;0;0;
$GPXUP;3949;08:17:21;0;50	2636;8	70848;0;0;0;
$GPXUP;3949;08:17:22;0;50	2636;8	70848;0;0;0;
$GPXUP;3949;08:17:23;0;50	2636;8	70848;0;0;0;
$GPXUP;3949;08:17:24;0;50	2636;8	70848;0;0;0;
$GPXUP;3949;08:17:25;0;50	2636;8	70848;0;0;0;
$GPXUP;3949;08:17:26;0;50	2636;8	70848;0;0;0;
$GPXUP;3949;08:17:27;0;50	2636;8	70848;0;0;0;
$GPXUP;3949;08:17:28;0;50	2636;8	70848;0;0;0;
$GPXUP;3949;08:17:29;0;50	2636;8	70848;0;0;0;
$GPXUP;3949;08:17:30;0;50	2636;8	70848;0;0;0;
$GPXUP;3949;08:17:31;0;50	2636;8	70848;0;0;0;
$GPXUP;3949;08:17:32;0;50	2636;8	70848;0;0;0;
$GPXUP;3949;08:17:33;0;50	2636;8	70848;0;0;0;
$GPXUP;3949;08:17:34;0;50	2636;8	70848;0;0;0;
$GPXUP;3949;08:17:35;0;50	2636;8	70848;0;0;0;
$GPXUP;3949;08:17:36;0;50	2636;8	70848;0;0;0;
$GPXUP;3949;08:17:37;0;50	2636;8	70848;0;0;0;
$GPXUP;3949;08:17:38;0;50	2636;8	70848;0;0;0;
$GPXUP;3949;08:17:39;0;50	2636;8	70848;0;0;0;
$GPXUP;3949;08:17:40;0;50	2636;8	70848;0;0;0;
$GPXUP;3949;08:17:41;0;50	2636;8	70848;0;0;0;
$GPXUP;3949;08:17:42;0;50	2636;8	70848;0;0;0;
$GPXUP;3949;08:17:43;0;50	2636;8	70848;0;0;0;
$GPXUP;3949;08:17:44;0;50	2636;8	70848;0;0;0;
$GPXUP;3949;08:17:45;0;50	2636;8	70848;0;0;0;
$GPXUP;3949;08:17:46;0;50	2636;8	70848;0;0;0;
$GPXUP;3949;08:17:47;0;50	2636;8	70848;0;0;0;
$GPXUP;3949;08:17:48;0;50	2636;8	70848;0;0;0;
$GPXUP;3949;08:17:49;0;50	2636;8	70848;0;0;0;
$GPXUP;3949;08:17:50;0;50	2636;8	70848;0;0;0;
$GPXUP;3949;08:17:51;0;50	2636;8	70848;0;0;0;
$GPXUP;3949;08:17:52;0;50	2636;8	70848;0;0;0;
$GPXUP;3949;08:17:53;0;50	2636;8	70848;0;0;0;
$GPXUP;3949;08:17:54;0;50	2636;8	70848;0;0;0;
$GPXUP;3949;08:17:55;0;50	2636;8	70848;0;0;0;
$GPXUP;3949;08:17:56;0;50	2636;8	70848;0;0;0;
$GPXUP;3949;08:17:57;0;50	2636;8	70848;0;0;0;
$GPXUP;3949;08:17:58;0;50	2636;8	70848;0;0;0;
$GPXUP;3949;08:17:59;0;50	2636;8	70848;0;0;0;
$GPXUP;3949;08:18:00;0;50	2636;8	70848;0;0;0;
$GPXUP;3949;08:18:01;0;50	2636;8	70848;0;0;0;
$GPXUP;3949;08:18:02;0;50	2636;8	70848;0;0;0;
$GPXUP;3949;08:18:03;0;50	2636;8	70848;0;0;0;
$GPXUP;3949;08:18:04;0;50	2636;8	70848;0;0;0;
$GPXUP;3949;08:18:05;0;50	2636;8	70848;0;0;0;
$GPXUP;3949;08:18:06;0;50	2636;8	70848;0;0;0;
$GPXUP;3949;08:18:07;0;50	2636;8	70848;0;0;0;
$GPXUP;3949;08:18:08;0;50	2636;8	70848;0;0;0;
$GPXUP;3949;08:18:09;0;50	2636;8	70848;0;0;0;
$GPXUP;3949;08:18:10;0;50	2636;8	70848;0;0;0;
$GPXUP;3949;08:18:11;0;50	2636;8	70848;0;0;0;
$GPXUP;3949;08:18:12;0;50	2636;8	70848;0;0;0;
$GPXUP;3949;08:18:13;0;50	2636;8	70848;0;0;0;
$GPXUP;3949;08:18:14;0;50	2636;8	70848;0;0;0;
$GPXUP;3949;08:18:15;0;50	2636;8	70848;0;0;0;
$GPXUP;3949;08:18:16;0;50	2636;8	70848;0;0;0;
$GPXUP;3949;08:18:17;0;50	2636;8	70848;0;0;0;
$GPXUP;3949;08:18:18;0;50	2636;8	70848;0;0;0;
$GPXUP;3949;08:18:19;0;50	2636;8	70848;0;0;0;
$GPXUP;3949;08:18:20;0;50	2636;8	70848;0;0;0;
$GPXUP;3949;08:18:21;0;50	2636;8	70848;0;0;0;
$GPXUP;3949;08:18:22;0;50	2636;8	70848;0;0;0;
$GPXUP;3949;08:18:23;0;50	2636;8	70848;0;0;0;
$GPXUP;3949;08:18:24;0;50	2636;8	70848;0;0;0;
$GPXUP;3949;08:18:25;0;50	2636;8	70848;0;0;0;
$GPXUP;3949;08:18:26;0;50	2636;8	70848;0;0;0;
$GPXUP;3949;08:18:27;0;50	2636;8	70848;0;0;0;
$GPXUP;3949;08:18:28;0;50	2636;8	70848;0;0;0;
$GPXUP;3949;08:18:29;0;50	2636;8	70848;0;0;0;
$GPXUP;3949;08:18:30;0;50	2636;8	70848;0;0;0;
$GPXUP;3949;08:18:31;0;50	2636;8	70848;0;0;0;
$GPXUP;3949;08:18:32;0;50	2636;8	70848;0;0;0;
$GPXUP;3949;08:18:33;0;50	2636;8	70848;0;0;0;
$GPXUP;3949;08:18:34;0;50	2636;8	70848;0;0;0;
$GPXUP;3949;08:18:35;0;50	2636;8	70848;0;0;0;
$GPXUP;3949;08:18:36;0;50	2636;8	70848;0;0;0;
$GPXUP;3949;08:18:37;0;50	2636;8	70848;0;0;0;
$GPXUP;3949;08:18:38;0;50	2636;8	70848;0;0;0;
$GPXUP;3949;08:18:39;0;50	2636;8	70848;0;0;0;
$GPXUP;3949;08:18:40;0;50	2636;8	70848;0;0;0;
$GPXUP;3949;08:18:41;0;50	2636;8	70848;0;0;0;
$GPXUP;3949;08:18:42;0;50	2636;8	70848;0;0;0;
$GPXUP;3949;08:18:43;0;50	2636;8	70848;0;0;0;
$GPXUP;3949;08:18:44;0;50	2636;8	70848;0;0;0;
$GPXUP;3949;08:18:45;0;50	2636;8	70848;0;0;0;
$GPXUP;3949;08:18:46;0;50	2636;8	70848;0;0;0;
$GPXUP;3949;08:18:47;0;50	2636;8	70848;0;0;0;
$GPXUP;3949;08:18:48;0;50	2636;8	70848;0;0;0;
$GPXUP;3949;08:18:49;0;50	2636;8	70848;0;0;0;
$GPXUP;3949;08:18:50;0;50	2636;8	70848;0;0;0;
$GPXUP;3949;08:18:51;0;50	2636;8	70848;0;0;0;
$GPXUP;3949;08:18:52;0;50	2636;8	70848;0;0;0;
$GPXUP;3949;08:18:53;0;50	2636;8	70848;0;0;0;
$GPXUP;3949;08:18:54;0;50	2636;8	70848;0;0;0;
$GPXUP;3949;08:18:55;0;50	2636;8	70848;0;0;0;
$GPXUP;3949;08:18:56;0;50	2636;8	70848;0;0;0;
$GPXUP;3949;08:18:57;0;50	2636;8	70848;0;0;0;
$GPXUP;3949;08:18:58;0;50	2636;8	70848;0;0;0;
$GPXUP;3949;08:18:59;0;50	2636;8	70848;0;0;0;
$GPXUP;3949;08:19:00;0;50	2636;8	70848;0;0;0;
$GPXUP;3949;08:19:01;0;50	2636;8	70848;0;0;0;
$GPXUP;3949;08:19:02;0;50	2636;8	70848;0;0;0;
$GPXUP;3949;08:19:03;0;50	2636;8	70848;0;0;0;
$GPXUP;3949;08:19:04;0;50	2636;8	70848;0;0;0;
$GPXUP;3949;08:19:05;0;50	2636;8	70848;0;0;0;
$GPXUP;3949;08:19:06;0;50	2636;8	70848;0;0;0;
$GPXUP;3949;08:19:07;0;50	2636;8	70848;0;0;0;
$GPXUP;3949;08:19:08;0;50	2636;8	70848;0;0;0;
$GPXUP;3949;08:19:09;0;50	2636;8	70848;0;0;0;
$GPXUP;3949;08:19:10;0;50	2636;8	70848;0;0;0;
$GPXUP;3949;08:19:11;0;50	2636;8	70848;0;0;0;
$GPXUP;3949;08:19:12;0;50	2636;8	70848;0;0;0;
$GPXUP;3949;08:19:13;0;50	2636;8	70848;0;0;0;
$GPXUP;3949;08:19:14;0;50	2636;8	70848;0;0;0;
$GPXUP;3949;08:19:15;0;50	2636;8	70848;0;0;0;
$GPXUP;3949;08:19:16;0;50	2636;8	70848;0;0;0;
$GPXUP;3949;08:19:17;0;50	2636;8	70848;0;0;0;
$GPXUP;3949;08:19:18;0;50	2636;8	70848;0;0;0;
$GPXUP;3949;08:19:19;0;50	2636;8	70848;0;0;0;
$GPXUP;3949;08:19:20;0;50	2636;8	70848;0;0;0;
$GPXUP;3949;08:19:21;0;50	2636;8	70848;0;0;0;
$GPXUP;3949;08:19:22;0;50	2636;8	70848;0;0;0;
$GPXUP;3949;08:19:23;0;50	2636;8	70848;0;0;0;
$GPXUP;3949;08:19:24;0;50	2636;8	70848;0;0;0;
$GPXUP;3949;08:19:25;0;50	2636;8	70848;0;0;0;
$GPXUP;3949;08:19:26;0;50	2636;8	70848;0;0;0;
$GPXUP;3949;08:19:27;0;50	2636;8	70848;0;0;0;
$GPXUP;3949;08:19:28;0;50	2636;8	70848;0;0;0;
$GPXUP;3949;08:19:29;0;50	2636;8	70848;0;0;0;
$GPXUP;3949;08:19:30;0;50	2636;8	70848;0;0;0;
$GPXUP;3949;08:19:31;0;50	2636;8	70848;0;0;0;
$GPXUP;3949;08:19:32;0;50	2636;8	70848;0;0;0;
$GPXUP;3949;08:19:33;0;50	2636;8	70848;0;0;0;
$GPXUP;3949;08:19:34;0;50	2636;8	70848;0;0;0;
$GPXUP;3949;08:19:35;0;50	2636;8	70848;0;0;0;
$GPXUP;3949;08:19:36;0;50	2636;8	70848;0;0;0;
$GPXUP;3949;08:19:37;0;50	2636;8	70848;0;0;0;
$GPXUP;3949;08:19:38;0;50	2636;8	70848;0;0;0;
$GPXUP;3949;08:19:39;0;50	2636;8	70848;0;0;0;
$GPXUP;3949;08:19:40;0;50	2636;8	70848;0;0;0;
$GPXUP;3949;08:19:41;0;50	2636;8	70848;0;0;0;
$GPXUP;3949;08:19:42;0;50	2636;8	70848;0;0;0;
$GPXUP;3949;08:19:43;0;50	2636;8	70848;0;0;0;
$GPXUP;3949;08:19:44;0;50	2636;8	70848;0;0;0;
$GPXUP;3949;08:19:45;0;50	2636;8	70848;0;0;0;
$GPXUP;3949;08:19:46;0;50	2636;8	70848;0;0;0;
$GPXUP;3949;08:19:47;0;50	2636;8	70848;0;0;0;
$GPXUP;3949;08:19:48;0;50	2636;8	70848;0;0;0;
$GPXUP;3949;08:19:49;0;50	2636;8	70848;0;0;0;
$GPXUP;3949;08:19:50;0;50	2636;8	70848;0;0;0;
$GPXUP;3949;08:19:51;0;50	2636;8	70848;0;0;0;
$GPXUP;3949;08:19:52;0;50	2636;8	70848;0;0;0;
$GPXUP;3949;08:19:53;0;50	2636;8	70848;0;0;0;
$GPXUP;3949;08:19:54;0;50	2636;8	70848;0;0;0;
$GPXUP;3949;08:19:55;0;50	2636;8	70848;0;0;0;
$GPXUP;3949;08:19:56;0;50	2636;8	70848;0;0;0;
$GPXUP;3949;08:19:57;0;50	2636;8	70848;0;0;0;
$GPXUP;3949;08:19:58;0;50	2636;8	70848;0;0;0;
$GPXUP;3949;08:19:59;0;50	2636;8	70848;0;0;0;
$GPXUP;3949;08:20:00;0;50	2636;8	70848;0;0;0;
$GPXUP;3949;08:20:01;0;50	2636;8	70848;0;0;0;
$GPXUP;3949;08:20:02;0;50	2636;8	70848;0;0;0;
$GPXUP;3949;08:20:03;0;50	2636;8	70848;0;0;0;
$GPXUP;3949;08:20:04;0;50	2636;8	70848;0;0;0;
$GPXUP;3949;08:20:05;0;50	2636;8	70848;0;0;0;
$GPXUP;3949;08:20:06;0;50	2636;8	70848;0;0;0;
$GPXUP;3949;08:20:07;0;50	2636;8	70848;0;0;0;
$GPXUP;3949;08:20:08;0;50	2636;8	70848;0;0;0;
$GPXUP;3949;08:20:09;0;50	2636;8	70848;0;0;0;
$GPXUP;3949;08:20:10;0;50	2636;8	70848;0;0;0;
$GPXUP;3949;08:20:11;0;50	2636;8	70848;0;0;0;
$GPXUP;3949;08:20:12;0;50	2636;8	70848;0;0;0;
$GPXUP;3949;08:20:13;0;50	2636;8	70848;0;0;0;
$GPXUP;3949;08:20:14;0;50	2636;8	70848;0;0;0;
$GPXUP;3949;08:20:15;0;50	2636;8	70848;0;0;0;
$GPXUP;3949;08:20:16;0;50	2636;8	70848;0;0;0;
$GPXUP;3949;08:20:17;0;50	2636;8	70848;0;0;0;
$GPXUP;3949;08:20:18;0;50	2636;8	70848;0;0;0;
$GPXUP;3949;08:20:19;0;50	2636;8	70848;0;0;0;
$GPXUP;3949;08:20:20;0;50	2636;8	70848;0;0;0;
$GPXUP;3949;08:20:21;0;50	2636;8	70848;0;0;0;
$GPXUP;3949;08:20:22;0;50	2636;8	70848;0;0;0;
$GPXUP;3949;08:20:23;0;50	2636;8	70848;0;0;0;
$GPXUP;3949;08:20:24;0;50	2636;8	70848;0;0;0;
$GPXUP;3949;08:20:25;0;50	2636;8	70848;0;0;0;
$GPXUP;3949;08:20:26;0;50	2636;8	70848;0;0;0;
$GPXUP;3949;08:20:27;0;50	2636;8	70848;0;0;0;
$GPXUP;3949;08:20:28;0;50	2636;8	70848;0;0;0;
$GPXUP;3949;08:20:29;0;50	2636;8	70848;0;0;0;
$GPXUP;3949;08:20:30;0;50	2636;8	70848;0;0;0;
$GPXUP;3949;08:20:31;0;50	2636;8	70848;0;0;0;
$GPXUP;3949;08:20:32;0;50	2636;8	70848;0;0;0;
$GPXUP;3949;08:20:33;0;50	2636;8	70848;0;0;0;
$GPXUP;3949;08:20:34;0;50	2636;8	70848;0;0;0;
$GPXUP;3949;08:20:35;0;50	2636;8	70848;0;0;0;
$GPXUP;3949;08:20:36;0;50	2636;8	70848;0;0;0;
$GPXUP;3949;08:20:37;0;50	2636;8	70848;0;0;0;
$GPXUP;3949;08:20:38;0;50	2636;8	70848;0;0;0;
$GPXUP;3949;08:20:39;0;50	2636;8	70848;0;0;0;
$GPXUP;3949;08:20:40;0;50	2636;8	70848;0;0;0;
$GPXUP;3949;08:20:41;0;50	2636;8	70848;0;0;0;
$GPXUP;3949;08:20:42;0;50	2636;8	70848;0;0;0;
$GPXUP;3949;08:20:43;0;50	2636;8	70848;0;0;0;
$GPXUP;3949;08:20:44;0;50	2636;8	70848;0;0;0;
$GPXUP;3949;08:20:45;0;50	2636;8	70848;0;0;0;
$GPXUP;3949;08:20:46;0;50	2636;8	70848;0;0;0;
$GPXUP;3949;08:20:47;0;50	2636;8	70848;0;0;0;
$GPXUP;3949;08:20:48;0;50	2636;8	70848;0;0;0;
$GPXUP;3949;08:20:49;0;50	2636;8	70848;0;0;0;
$GPXUP;3949;08:20:50;0;50	2636;8	70848;0;0;0;
$GPXUP;3949;08:20:51;0;50	2636;8	70848;0;0;0;
$GPXUP;3949;08:20:52;0;50	2636;8	70848;0;0;0;
$GPXUP;3949;08:20:53;0;50	2636;8	70848;0;0;0;
$GPXUP;3949;08:20:54;0;50	2636;8	70848;0;0;0;
$GPXUP;3949;08:20:55;0;50	2636;8	70848;0;0;0;
$GPXUP;3949;08:20:56;0;50	2636;8	70848;0;0;0;
$GPXUP;3949;08:20:57;0;50	2636;8	70848;0;0;0;
$GPXUP;3949;08:20:58;0;50	2636;8	70848;0;0;0;
$GPXUP;3949;08:20:59;0;50	2636;8	70848;0;0;0;
$GPXUP;3949;08:21:00;0;50	2636;8	70848;0;0;0;
$GPXUP;3949;08:21:01;0;50	2636;8	70848;0;0;0;
$GPXUP;3949;08:21:02;0;50	2636;8	70848;0;0;0;
$GPXUP;3949;08:21:03;0;50	2636;8	70848;0;0;0;
$GPXUP;3949;08:21:04;0;50	2636;8	70848;0;0;0;
$GPXUP;3949;08:21:05;0;50	2636;8	70848;0;0;0;
$GPXUP;3949;08:21:06;0;50	2636;8	70848;0;0;0;
$GPXUP;3949;08:21:07;0;50	2636;8	70848;0;0;0;
$GPXUP;3949;08:21:08;0;50	2636;8	70848;0;0;0;
$GPXUP;3949;08:21:09;0;50	2636;8	70848;0;0;0;
$GPXUP;3949;08:21:10;0;50	2636;8	70848;0;0;0;
$GPXUP;3949;08:21:11;0;50	2636;8	70848;0;0;0;
$GPXUP;3949;08:21:12;0;50	2636;8	70848;0;0;0;
$GPXUP;3949;08:21:13;0;50	2636;8	70848;0;0;0;
$GPXUP;3949;08:21:14;0;50	2636;8	70848;0;0;0;
$GPXUP;3949;08:21:15;0;50	2636;8	70848;0;0;0;
$GPXUP;3949;08:21:16;0;50	2636;8	70848;0;0;0;
$GPXUP;3949;08:21:17;0;50	2636;8	70848;0;0;0;
$GPXUP;3949;08:21:18;0;50	2636;8	70848;0;0;0;
$GPXUP;3949;08:21:19;0;50	2636;8	70848;0;0;0;
$GPXUP;3949;08:21:20;0;50	2636;8	70848;0;0;0;
$GPXUP;3949;08:21:21;0;50	2636;8	70848;0;0;0;
$GPXUP;3949;08:21:22;0;50	2636;8	70848;0;0;0;
$GPXUP;3949;08:21:23;0;50	2636;8	70848;0;0;0;
$GPXUP;3949;08:21:24;0;50	2636;8	70848;0;0;0;
$GPXUP;3949;08:21:25;0;50	2636;8	70848;0;0;0;
$GPXUP;3949;08:21:26;0;50	2636;8	70848;0;0;0;
$GPXUP;3949;08:21:27;0;50	2636;8	70848;0;0;0;
$GPXUP;3949;08:21:28;0;50	2636;8	70848;0;0;0;
$GPXUP;3949;08:21:29;0;50	2636;8	70848;0;0;0;
$GPXUP;3949;08:21:30;0;50	2636;8	70848;0;0;0;
$GPXUP;3949;08:21:31;0;50	2636;8	70848;0;0;0;
$GPXUP;3949;08:21:32;0;50	2636;8	70848;0;0;0;
$GPXUP;3949;08:21:33;0;50	2636;8	70848;0;0;0;
$GPXUP;3949;08:21:34;0;50	2636;8	70848;0;0;0;
$GPXUP;3949;08:21:35;0;50	2636;8	70848;0;0;0;
$GPXUP;3949;08:21:36;0;50	2636;8	70848;0;0;0;
$GPXUP;3949;08:21:37;0;50	2636;8	70848;0;0;0;
$GPXUP;3949;08:21:38;0;50	2636;8	70848;0;0;0;
$GPXUP;3949;08:21:39;0;50	2636;8	70848;0;0;0;
$GPXUP;3949;08:21:40;0;50	2636;8	70848;0;0;0;
$GPXUP;3949;08:21:41;0;50	2636;8	70848;0;0;0;
$GPXUP;3949;08:21:42;0;50	2636;8	70848;0;0;0;
$GPXUP;3949;08:21:43;0;50	2636;8	70848;0;0;0;
$GPXUP;3949;08:21:44;0;50	2636;8	70848;0;0;0;
$GPXUP;3949;08:21:45;0;50	2636;8	70848;0;0;0;
$GPXUP;3949;08:21:46;0;50	2636;8	70848;0;0;0;
$GPXUP;3949;08:21:47;0;50	2636;8	70848;0;0;0;
$GPXUP;3949;08:21:48;0;50	2636;8	70848;0;0;0;
$GPXUP;3949;08:21:49;0;50	2636;8	70848;0;0;0;
$GPXUP;3949;08:21:50;0;50	2636;8	70848;0;0;0;
$GPXUP;3949;08:21:51;0;50	2636;8	70848;0;0;0;
$GPXUP;3949;08:21:52;0;50	2636;8	70848;0;0;0;
$GPXUP;3949;08:21:53;0;50	2636;8	70848;0;0;0;
$GPXUP;3949;08:21:54;0;50	2636;8	70848;0;0;0;
$GPXUP;3949;08:21:55;0;50	2636;8	70848;0;0;0;
$GPXUP;3949;08:21:56;0;50	2636;8	70848;0;0;0;
$GPXUP;3949;08:21:57;0;50	2636;8	70848;0;0;0;
$GPXUP;3949;08:21:58;0;50	2636;8	70848;0;0;0;
$GPXUP;3949;08:21:59;0;50	2636;8	70848;0;0;0;
$GPXUP;3949;08:22:00;0;50	2636;8	70848;0;0;0;
$GPXUP;3949;08:22:01;0;50	2636;8	70848;0;0;0;
$GPXUP;3949;08:22:02;0;50	2636;8	70848;0;0;0;
$GPXUP;3949;08:22:03;0;50	2636;8	70848;0;0;0;
$GPXUP;3949;08:22:04;0;50	2636;8	70848;0;0;0;
$GPXUP;3949;08:22:05;0;50	2636;8	70848;0;0;0;
$GPXUP;3949;08:22:06;0;50	2636;8	70848;0;0;0;
$GPXUP;3949;08:22:07;0;50	2636;8	70848;0;0;0;
$GPXUP;3949;08:22:08;0;50	2636;8	70848;0;0;0;
$GPXUP;3949;08:22:09;0;50	2636;8	70848;0;0;0;
$GPXUP;3949;08:22:10;0;50	2636;8	70848;0;0;0;
$GPXUP;3949;08:22:11;0;50	2636;8	70848;0;0;0;
$GPXUP;3949;08:22:12;0;50	2636;8	70848;0;0;0;
$GPXUP;3949;08:22:13;0;50	2636;8	70848;0;0;0;
$GPXUP;3949;08:22:14;0;50	2636;8	70848;0;0;0;
$GPXUP;3949;08:22:15;0;50	2636;8	70848;0;0;0;
$GPXUP;3949;08:22:16;0;50	2636;8	70848;0;0;0;
$GPXUP;3949;08:22:17;0;50	2636;8	70848;0;0;0;
$GPXUP;3949;08:22:18;0;50	2636;8	70848;0;0;0;
$GPXUP;3949;08:22:19;0;50	2636;8	70848;0;0;0;
$GPXUP;3949;08:22:20;0;50	2636;8	70848;0;0;0;
$GPXUP;3949;08:22:21;0;50	2636;8	70848;0;0;0;
$GPXUP;3949;08:22:22;0;50	2636;8	70848;0;0;0;
$GPXUP;3949;08:22:23;0;50	2636;8	70848;0;0;0;
$GPXUP;3949;08:22:24;0;50	2636;8	70848;0;0;0;
$GPXUP;3949;08:22:25;0;50	2636;8	70848;0;0;0;
$GPXUP;3949;08:22:26;0;50	2636;8	70848;0;0;0;
$GPXUP;3949;08:22:27;0;50	2636;8	70848;0;0;0;
$GPXUP;3949;08:22:28;0;50	2636;8	70848;0;0;0;
$GPXUP;3949;08:22:29;0;50	2636;8	70848;0;0;0;
$GPXUP;3949;08:22:30;0;50	2636;8	70848;0;0;0;
$GPXUP;3949;08:22:31;0;50	2636;8	70848;0;0;0;
$GPXUP;3949;08:22:32;0;50	2636;8	70848;0;0;0;
$GPXUP;3949;08:22:33;0;50	2636;8	70848;0;0;0;
$GPXUP;3949;08:22:34;0;50	2636;8	70848;0;0;0;
$GPXUP;3949;08:22:35;0;50	2636;8	70848;0;0;0;
$GPXUP;3949;08:22:36;0;50	2636;8	70848;0;0;0;
$GPXUP;3949;08:22:37;0;50	2636;8	70848;0;0;0;
$GPXUP;3949;08:22:38;0;50	2636;8	70848;0;0;0;
$GPXUP;3949;08:22:39;0;50	2636;8	70848;0;0;0;
$GPXUP;3949;08:22:40;0;50	2636;8	70848;0;0;0;
$GPXUP;3949;08:22:41;0;50	2636;8	70848;0;0;0;
$GPXUP;3949;08:22:42;0;50	2636;8	70848;0;0;0;
$GPXUP;3949;08:22:43;0;50	2636;8	70848;0;0;0;
$GPXUP;3949;08:22:44;0;50	2636;8	70848;0;0;0;
$GPXUP;3949;08:22:45;0;50	2636;8	70848;0;0;0;
$GPXUP;3949;08:22:46;0;50	2636;8	70848;0;0;0;
$GPXUP;3949;08:22:47;0;50	2636;8	70848;0;0;0;
$GPXUP;3949;08:22:48;0;50	2636;8	70848;0;0;0;
$GPXUP;3949;08:22:49;0;50	2636;8	70848;0;0;0;
$GPXUP;3949;08:22:50;0;50	2636;8	70848;0;0;0;
$GPXUP;3949;08:22:51;0;50	2636;8	70848;0;0;0;
$GPXUP;3949;08:22:52;0;50	2636;8	70848;0;0;0;
$GPXUP;3949;08:22:53;0;50	2636;8	70848;0;0;0;
$GPXUP;3949;08:22:54;0;50	2636;8	70848;0;0;0;
$GPXUP;3949;08:22:55;0;50	2636;8	70848;0;0;0;
$GPXUP;3949;08:22:56;0;50	2636;8	70848;0;0;0;
$GPXUP;3949;08:22:57;0;50	2636;8	70848;0;0;0;
$GPXUP;3949;08:22:58;0;50	2636;8	70848;0;0;0;
$GPXUP;3949;08:22:59;0;50	2636;8	70848;0;0;0;
$GPXUP;3949;08:23:00;0;50	2636;8	70848;0;0;0;
$GPXUP;3949;08:23:01;0;50	2636;8	70848;0;0;0;
$GPXUP;3949;08:23:02;0;50	2636;8	70848;0;0;0;
$GPXUP;3949;08:23:03;0;50	2636;8	70848;0;0;0;
$GPXUP;3949;08:23:04;0;50	2636;8	70848;0;0;0;
$GPXUP;3949;08:23:05;0;50	2636;8	70848;0;0;0;
$GPXUP;3949;08:23:06;0;50	2636;8	70848;0;0;0;
$GPXUP;3949;08:23:07;0;50	2636;8	70848;0;0;0;
$GPXUP;3949;08:23:08;0;50	2636;8	70848;0;0;0;
$GPXUP;3949;08:23:09;0;50	2636;8	70848;0;0;0;
$GPXUP;3949;08:23:10;0;50	2636;8	70848;0;0;0;
$GPXUP;3949;08:23:11;0;50	2636;8	70848;0;0;0;
$GPXUP;3949;08:23:12;0;50	2636;8	70848;0;0;0;
$GPXUP;3949;08:23:13;0;50	2636;8	70848;0;0;0;
$GPXUP;3949;08:23:14;0;50	2636;8	70848;0;0;0;
$GPXUP;3949;08:23:15;0;50	2636;8	70848;0;0;0;
$GPXUP;3949;08:23:16;0;50	2636;8	70848;0;0;0;
$GPXUP;3949;08:23:17;0;50	2636;8	70848;0;0;0;
$GPXUP;3949;08:23:18;0;50	2636;8	70848;0;0;0;
$GPXUP;3949;08:23:19;0;50	2636;8	70848;0;0;0;
$GPXUP;3949;08:23:20;0;50	2636;8	70848;0;0;0;
$GPXUP;3949;08:23:21;0;50	2636;8	70848;0;0;0;
$GPXUP;3949;08:23:22;0;50	2636;8	70848;0;0;0;
$GPXUP;3949;08:23:23;0;50	2636;8	70848;0;0;0;
$GPXUP;3949;08:23:24;0;50	2636;8	70848;0;0;0;
$GPXUP;3949;08:23:25;0;50	2636;8	70848;0;0;0;
$GPXUP;3949;08:23:26;0;50	2636;8	70848;0;0;0;
$GPXUP;3949;08:23:27;0;50	2636;8	70848;0;0;0;
$GPXUP;3949;08:23:28;0;50	2636;8	70848;0;0;0;
$GPXUP;3949;08:23:29;0;50	2636;8	70848;0;0;0;
$GPXUP;3949;08:23:30;0;50	2636;8	70848;0;0;0;
$GPXUP;3949;08:23:31;0;50	2636;8	70848;0;0;0;
$GPXUP;3949;08:23:32;0;50	2636;8	70848;0;0;0;
$GPXUP;3949;08:23:33;0;50	2636;8	70848;0;0;0;
$GPXUP;3949;08:23:34;0;50	2636;8	70848;0;0;0;
$GPXUP;3949;08:23:35;0;50	2636;8	70848;0;0;0;
$GPXUP;3949;08:23:36;0;50	2636;8	70848;0;0;0;
$GPXUP;3949;08:23:37;0;50	2636;8	70848;0;0;0;
$GPXUP;3949;08:23:38;0;50	2636;8	70848;0;0;0;
$GPXUP;3949;08:23:39;0;50	2636;8	70848;0;0;0;
$GPXUP;3949;08:23:40;0;50	2636;8	70848;0;0;0;
$GPXUP;3949;08:23:41;0;50	2636;8	70848;0;0;0;
$GPXUP;3949;08:23:42;0;50	2636;8	70848;0;0;0;
$GPXUP;3949;08:23:43;0;50	2636;8	70848;0;0;0;
$GPXUP;3949;08:23:44;0;50	2636;8	70848;0;0;0;
$GPXUP;3949;08:23:45;0;50	2636;8	70848;0;0;0;
$GPXUP;3949;08:23:46;0;50	2636;8	70848;0;0;0;
$GPXUP;3949;08:23:47;0;50	2636;8	70848;0;0;0;
$GPXUP;3949;08:23:48;0;50	2636;8	70848;0;0;0;
$GPXUP;3949;08:23:49;0;50	2636;8	70848;0;0;0;
$GPXUP;3949;08:23:50;0;50	2636;8	70848;0;0;0;
$GPXUP;3949;08:23:51;0;50	2636;8	70848;0;0;0;
$GPXUP;3949;08:23:52;0;50	2636;8	70848;0;0;0;
$GPXUP;3949;08:23:53;0;50	2636;8	70848;0;0;0;
$GPXUP;3949;08:23:54;0;50	2636;8	70848;0;0;0;
$GPXUP;3949;08:23:55;0;50	2636;8	70848;0;0;0;
$GPXUP;3949;08:23:56;0;50	2636;8	70848;0;0;0;
$GPXUP;3949;08:23:57;0;50	2636;8	70848;0;0;0;
$GPXUP;3949;08:23:58;0;50	2636;8	70848;0;0;0;
$GPXUP;3949;08:23:59;0;50	2636;8	70848;0;0;0;
$GPXUP;3949;08:24:00;0;50	2636;8	70848;0;0;0;
$GPXUP;3949;08:24:01;0;50	2636;8	70848;0;0;0;
$GPXUP;3949;08:24:02;0;50	2636;8	70848;0;0;0;
$GPXUP;3949;08:24:03;0;50	2636;8	70848;0;0;0;
$GPXUP;3949;08:24:04;0;50	2636;8	70848;0;0;0;
$GPXUP;3949;08:24:05;0;50	2636;8	70848;0;0;0;
$GPXUP;3949;08:24:06;0;50	2636;8	70848;0;0;0;
$GPXUP;3949;08:24:07;0;50	2636;8	70848;0;0;0;
$GPXUP;3949;08:24:08;0;50	2636;8	70848;0;0;0;
$GPXUP;3949;08:24:09;0;50	2636;8	70848;0;0;0;
$GPXUP;3949;08:24:10;0;50	2636;8	70848;0;0;0;
$GPXUP;3949;08:24:11;0;50	2636;8	70848;0;0;0;
$GPXUP;3949;08:24:12;0;50	2636;8	70848;0;0;0;
$GPXUP;3949;08:24:13;0;50	2636;8	70848;0;0;0;
$GPXUP;3949;08:24:14;0;50	2636;8	70848;0;0;0;
$GPXUP;3949;08:24:15;0;50	2636;8	70848;0;0;0;
$GPXUP;3949;08:24:16;0;50	2636;8	70848;0;0;0;
$GPXUP;3949;08:24:17;0;50	2636;8	70848;0;0;0;
$GPXUP;3949;08:24:18;0;50	2636;8	70848;0;0;0;
$GPXUP;3949;08:24:19;0;50	2636;8	70848;0;0;0;
$GPXUP;3949;08:24:20;0;50	2636;8	70848;0;0;0;
$GPXUP;3949;08:24:21;0;50	2636;8	70848;0;0;0;
$GPXUP;3949;08:24:22;0;50	2636;8	70848;0;0;0;
$GPXUP;3949;08:24:23;0;50	2636;8	70848;0;0;0;
$GPXUP;3949;08:24:24;0;50	2636;8	70848;0;0;0;
$GPXUP;3949;08:24:25;0;50	2636;8	70848;0;0;0;
$GPXUP;3949;08:24:26;0;50	2636;8	70848;0;0;0;
$GPXUP;3949;08:24:27;0;50	2636;8	70848;0;0;0;
$GPXUP;3949;08:24:28;0;50	2636;8	70848;0;0;0;
$GPXUP;3949;08:24:29;0;50	2636;8	70848;0;0;0;
$GPXUP;3949;08:24:30;0;50	2636;8	70848;0;0;0;
$GPXUP;3949;08:24:31;0;50	2636;8	70848;0;0;0;
$GPXUP;3949;08:24:32;0;50	2636;8	70848;0;0;0;
$GPXUP;3949;08:24:33;0;50	2636;8	70848;0;0;0;
$GPXUP;3949;08:24:34;0;50	2636;8	70848;0;0;0;
$GPXUP;3949;08:24:35;0;50	2636;8	70848;0;0;0;
$GPXUP;3949;08:24:36;0;50	2636;8	70848;0;0;0;
$GPXUP;3949;08:24:37;0;50	2636;8	70848;0;0;0;
$GPXUP;3949;08:24:38;0;50	2636;8	70848;0;0;0;
$GPXUP;3949;08:24:39;0;50	2636;8	70848;0;0;0;
$GPXUP;3949;08:24:40;0;50	2636;8	70848;0;0;0;
$GPXUP;3949;08:24:41;0;50	2636;8	70848;0;0;0;
$GPXUP;3949;08:24:42;0;50	2636;8	70848;0;0;0;
$GPXUP;3949;08:24:43;0;50	2636;8	70848;0;0;0;
$GPXUP;3949;08:24:44;0;50	2636;8	70848;0;0;0;
$GPXUP;3949;08:24:45;0;50	2636;8	70848;0;0;0;
$GPXUP;3949;08:24:46;0;50	2636;8	70848;0;0;0;
$GPXUP;3949;08:24:47;0;50	2636;8	70848;0;0;0;
$GPXUP;3949;08:24:48;0;50	2636;8	70848;0;0;0;
$GPXUP;3949;08:24:49;0;50	2636;8	70848;0;0;0;
$GPXUP;3949;08:24:50;0;50	2636;8	70848;0;0;0;
$GPXUP;3949;08:24:51;0;50	2636;8	70848;0;0;0;
$GPXUP;3949;08:24:52;0;50	2636;8	70848;0;0;0;
$GPXUP;3949;08:24:53;0;50	2636;8	70848;0;0;0;
$GPXUP;3949;08:24:54;0;50	2636;8	70848;0;0;0;
$GPXUP;3949;08:24:55;0;50	2636;8	70848;0;0;0;
$GPXUP;3949;08:24:56;0;50	2636;8	70848;0;0;0;
$GPXUP;3949;08:24:57;0;50	2636;8	70848;0;0;0;
$GPXUP;3949;08:24:58;0;50	2636;8	70848;0;0;0;
$GPXUP;3949;08:24:59;0;50	2636;8	70848;0;0;0;
$GPXUP;3949;08:25:00;0;50	2636;8	70848;0;0;0;
$GPXUP;3949;08:25:01;0;50	2636;8	70848;0;0;0;
$GPXUP;3949;08:25:02;0;50	2636;8	70848;0;0;0;
$GPXUP;3949;08:25:03;0;50	2636;8	70848;0;0;0;
$GPXUP;3949;08:25:04;0;50	2636;8	70848;0;0;0;
$GPXUP;3949;08:25:05;0;50	2636;8	70848;0;0;0;
$GPXUP;3949;08:25:06;0;50	2636;8	70848;0;0;0;
$GPXUP;3949;08:25:07;0;50	2636;8	70848;0;0;0;
$GPXUP;3949;08:25:08;0;50	2636;8	70848;0;0;0;
$GPXUP;3949;08:25:09;0;50	2636;8	70848;0;0;0;
$GPXUP;3949;08:25:10;0;50	2636;8	70848;0;0;0;
$GPXUP;3949;08:25:11;0;50	2636;8	70848;0;0;0;
$GPXUP;3949;08:25:12;0;50	2636;8	70848;0;0;0;
$GPXUP;3949;08:25:13;0;50	2636;8	70848;0;0;0;
$GPXUP;3949;08:25:14;0;50	2636;8	70848;0;0;0;
$GPXUP;3949;08:25:15;0;50	2636;8	70848;0;0;0;
$GPXUP;3949;08:25:16;0;50	2636;8	70848;0;0;0;
$GPXUP;3949;08:25:17;0;50	2636;8	70848;0;0;0;
$GPXUP;3949;08:25:18;0;50	2636;8	70848;0;0;0;
$GPXUP;3949;08:25:19;0;50	2636;8	70848;0;0;0;
$GPXUP;3949;08:25:20;0;50	2636;8	70848;0;0;0;
$GPXUP;3949;08:25:21;0;50	2636;8	70848;0;0;0;
$GPXUP;3949;08:25:22;0;50	2636;8	70848;0;0;0;
$GPXUP;3949;08:25:23;0;50	2636;8	70848;0;0;0;
$GPXUP;3949;08:25:24;0;50	2636;8	70848;0;0;0;
$GPXUP;3949;08:25:25;0;50	2636;8	70848;0;0;0;
$GPXUP;3949;08:25:26;0;50	2636;8	70848;0;0;0;
$GPXUP;3949;08:25:27;0;50	2636;8	70848;0;0;0;
$GPXUP;3949;08:25:28;0;50	2636;8	70848;0;0;0;
$GPXUP;3949;08:25:29;0;50	2636;8	70848;0;0;0;
$GPXUP;3949;08:25:30;0;50	2636;8	70848;0;0;0;
$GPXUP;3949;08:25:31;0;50	2636;8	70848;0;0;0;
$GPXUP;3949;08:25:32;0;50	2636;8	70848;0;0;0;
$GPXUP;3949;08:25:33;0;50	2636;8	70848;0;0;0;
$GPXUP;3949;08:25:34;0;50	2636;8	70848;0;0;0;
$GPXUP;3949;08:25:35;0;50	2636;8	70848;0;0;0;
$GPXUP;3949;08:25:36;0;50	2636;8	70848;0;0;0;
$GPXUP;3949;08:25:37;0;50	2636;8	70848;0;0;0;
$GPXUP;3949;08:25:38;0;50	2636;8	70848;0;0;0;
$GPXUP;3949;08:25:39;0;50	2636;8	70848;0;0;0;
$GPXUP;3949;08:25:40;0;50	2636;8	70848;0;0;0;
$GPXUP;3949;08:25:41;0;50	2636;8	70848;0;0;0;
$GPXUP;3949;08:25:42;0;50	2636;8	70848;0;0;0;
$GPXUP;3949;08:25:43;0;50	2636;8	70848;0;0;0;
$GPXUP;3949;08:25:44;0;50	2636;8	70848;0;0;0;
$GPXUP;3949;08:25:45;0;50	2636;8	70848;0;0;0;
$GPXUP;3949;08:25:46;0;50	2636;8	70848;0;0;0;
$GPXUP;3949;08:25:47;0;50	2636;8	70848;0;0;0;
$GPXUP;3949;08:25:48;0;50	2636;8	70848;0;0;0;
$GPXUP;3949;08:25:49;0;50	2636;8	70848;0;0;0;
$GPXUP;3949;08:25:50;0;50	2636;8	70848;0;0;0;
$GPXUP;3949;08:25:51;0;50	2636;8	70848;0;0;0;
$GPXUP;3949;08:25:52;0;50	2636;8	70848;0;0;0;
$GPXUP;3949;08:25:53;0;50	2636;8	70848;0;0;0;
$GPXUP;3949;08:25:54;0;50	2636;8	70848;0;0;0;
$GPXUP;3949;08:25:55;0;50	2636;8	70848;0;0;0;
$GPXUP;3949;08:25:56;0;50	2636;8	70848;0;0;0;
$GPXUP;3949;08:25:57;0;50	2636;8	70848;0;0;0;
$GPXUP;3949;08:25:58;0;50	2636;8	70848;0;0;0;
$GPXUP;3949;08:25:59;0;50	2636;8	70848;0;0;0;
$GPXUP;3949;08:26:00;0;50	2636;8	70848;0;0;0;
$GPXUP;3949;08:26:01;0;50	2636;8	70848;0;0;0;
$GPXUP;3949;08:26:02;0;50	2636;8	70848;0;0;0;
$GPXUP;3949;08:26:03;0;50	2636;8	70848;0;0;0;
$GPXUP;3949;08:26:04;0;50	2636;8	70848;0;0;0;
$GPXUP;3949;08:26:05;0;50	2636;8	70848;0;0;0;
$GPXUP;3949;08:26:06;0;50	2636;8	70848;0;0;0;
$GPXUP;3949;08:26:07;0;50	2636;8	70848;0;0;0;
$GPXUP;3949;08:26:08;0;50	2636;8	70848;0;0;0;
$GPXUP;3949;08:26:09;0;50	2636;8	70848;0;0;0;
$GPXUP;3949;08:26:10;0;50	2636;8	70848;0;0;0;
$GPXUP;3949;08:26:11;0;50	2636;8	70848;0;0;0;
$GPXUP;3949;08:26:12;0;50	2636;8	70848;0;0;0;
$GPXUP;3949;08:26:13;0;50	2636;8	70848;0;0;0;
$GPXUP;3949;08:26:14;0;50	2636;8	70848;0;0;0;
$GPXUP;3949;08:26:15;0;50	2636;8	70848;0;0;0;
$GPXUP;3949;08:26:16;0;50	2636;8	70848;0;0;0;
$GPXUP;3949;08:26:17;0;50	2636;8	70848;0;0;0;
$GPXUP;3949;08:26:18;0;50	2636;8	70848;0;0;0;
$GPXUP;3949;08:26:19;0;50	2636;8	70848;0;0;0;
$GPXUP;3949;08:26:20;0;50	2636;8	70848;0;0;0;
$GPXUP;3949;08:26:21;0;50	2636;8	70848;0;0;0;
$GPXUP;3949;08:26:22;0;50	2636;8	70848;0;0;0;
$GPXUP;3949;08:26:23;0;50	2636;8	70848;0;0;0;
$GPXUP;3949;08:26:24;0;50	2636;8	70848;0;0;0;
$GPXUP;3949;08:26:25;0;50	2636;8	70848;0;0;0;
$GPXUP;3949;08:26:26;0;50	2636;8	70848;0;0;0;
$GPXUP;3949;08:26:27;0;50	2636;8	70848;0;0;0;
$GPXUP;3949;08:26:28;0;50	2636;8	70848;0;0;0;
$GPXUP;3949;08:26:29;0;50	2636;8	70848;0;0;0;
$GPXUP;3949;08:26:30;0;50	2636;8	70848;0;0;0;
$GPXUP;3949;08:26:31;0;50	2636;8	70848;0;0;0;
$GPXUP;3949;08:26:32;0;50	2636;8	70848;0;0;0;
$GPXUP;3949;08:26:33;0;50	2636;8	70848;0;0;0;
$GPXUP;3949;08:26:34;0;50	2636;8	70848;0;0;0;
$GPXUP;3949;08:26:35;0;50	2636;8	70848;0;0;0;
$GPXUP;3949;08:26:36;0;50	2636;8	70848;0;0;0;
$GPXUP;3949;08:26:37;0;50	2636;8	70848;0;0;0;
$GPXUP;3949;08:26:38;0;50	2636;8	70848;0;0;0;
$GPXUP;3949;08:26:39;0;50	2636;8	70848;0;0;0;
$GPXUP;3949;08:26:40;0;50	2636;8	70848;0;0;0;
$GPXUP;3949;08:26:41;0;50	2636;8	70848;0;0;0;
$GPXUP;3949;08:26:42;0;50	2636;8	70848;0;0;0;
$GPXUP;3949;08:26:43;0;50	2636;8	70848;0;0;0;
$GPXUP;3949;08:26:44;0;50	2636;8	70848;0;0;0;
$GPXUP;3949;08:26:45;0;50	2636;8	70848;0;0;0;
$GPXUP;3949;08:26:46;0;50	2636;8	70848;0;0;0;
$GPXUP;3949;08:26:47;0;50	2636;8	70848;0;0;0;
$GPXUP;3949;08:26:48;0;50	2636;8	70848;0;0;0;
$GPXUP;3949;08:26:49;0;50	2636;8	70848;0;0;0;
$GPXUP;3949;08:26:50;0;50	2636;8	70848;0;0;0;
$GPXUP;3949;08:26:51;0;50	2636;8	70848;0;0;0;
$GPXUP;3949;08:26:52;0;50	2636;8	70848;0;0;0;
$GPXUP;3949;08:26:53;0;50	2636;8	70848;0;0;0;
$GPXUP;3949;08:26:54;0;50	2636;8	70848;0;0;0;
$GPXUP;3949;08:26:55;0;50	2636;8	70848;0;0;0;
$GPXUP;3949;08:26:56;0;50	2636;8	70848;0;0;0;
$GPXUP;3949;08:26:57;0;50	2636;8	70848;0;0;0;
$GPXUP;3949;08:26:58;0;50	2636;8	70848;0;0;0;
$GPXUP;3949;08:26:59;0;50	2636;8	70848;0;0;0;
$GPXUP;3949;08:27:00;0;50	2636;8	70848;0;0;0;
$GPXUP;3949;08:27:01;0;50	2636;8	70848;0;0;0;
$GPXUP;3949;08:27:02;0;50	2636;8	70848;0;0;0;
$GPXUP;3949;08:27:03;0;50	2636;8	70848;0;0;0;
$GPXUP;3949;08:27:04;0;50	2636;8	70848;0;0;0;
$GPXUP;3949;08:27:05;0;50	2636;8	70848;0;0;0;
$GPXUP;3949;08:27:06;0;50	2636;8	70848;0;0;0;
$GPXUP;3949;08:27:07;0;50	2636;8	70848;0;0;0;
$GPXUP;3949;08:27:08;0;50	2636;8	70848;0;0;0;
$GPXUP;3949;08:27:09;0;50	2636;8	70848;0;0;0;
$GPXUP;3949;08:27:10;0;50	2636;8	70848;0;0;0;
$GPXUP;3949;08:27:11;0;50	2636;8	70848;0;0;0;
$GPXUP;3949;08:27:12;0;50	2636;8	70848;0;0;0;
$GPXUP;3949;08:27:13;0;50	2636;8	70848;0;0;0;
$GPXUP;3949;08:27:14;0;50	2636;8	70848;0;0;0;
$GPXUP;3949;08:27:15;0;50	2636;8	70848;0;0;0;
$GPXUP;3949;08:27:16;0;50	2636;8	70848;0;0;0;
$GPXUP;3949;08:27:17;0;50	2636;8	70848;0;0;0;
$GPXUP;3949;08:27:18;0;50	2636;8	70848;0;0;0;
$GPXUP;3949;08:27:19;0;50	2636;8	70848;0;0;0;
$GPXUP;3949;08:27:20;0;50	2636;8	70848;0;0;0;
$GPXUP;3949;08:27:21;0;50	2636;8	70848;0;0;0;
$GPXUP;3949;08:27:22;0;50	2636;8	70848;0;0;0;
$GPXUP;3949;08:27:23;0;50	2636;8	70848;0;0;0;
$GPXUP;3949;08:27:24;0;50	2636;8	70848;0;0;0;
$GPXUP;3949;08:27:25;0;50	2636;8	70848;0;0;0;
$GPXUP;3949;08:27:26;0;50	2636;8	70848;0;0;0;
$GPXUP;3949;08:27:27;0;50	2636;8	70848;0;0;0;
$GPXUP;3949;08:27:28;0;50	2636;8	70848;0;0;0;
$GPXUP;3949;08:27:29;0;50	2636;8	70848;0;0;0;
$GPXUP;3949;08:27:30;0;50	2636;8	70848;0;0;0;
$GPXUP;3949;08:27:31;0;50	2636;8	70848;0;0;0;
$GPXUP;3949;08:27:32;0;50	2636;8	70848;0;0;0;
$GPXUP;3949;08:27:33;0;50	2636;8	70848;0;0;0;
$GPXUP;3949;08:27:34;0;50	2636;8	70848;0;0;0;
$GPXUP;3949;08:27:35;0;50	2636;8	70848;0;0;0;
$GPXUP;3949;08:27:36;0;50	2636;8	70848;0;0;0;
$GPXUP;3949;08:27:37;0;50	2636;8	70848;0;0;0;
$GPXUP;3949;08:27:38;0;50	2636;8	70848;0;0;0;
$GPXUP;3949;08:27:39;0;50	2636;8	70848;0;0;0;
$GPXUP;3949;08:27:40;0;50	2636;8	70848;0;0;0;
$GPXUP;3949;08:27:41;0;50	2636;8	70848;0;0;0;
$GPXUP;3949;08:27:42;0;50	2636;8	70848;0;0;0;
$GPXUP;3949;08:27:43;0;50	2636;8	70848;0;0;0;
$GPXUP;3949;08:27:44;0;50	2636;8	70848;0;0;0;
$GPXUP;3949;08:27:45;0;50	2636;8	70848;0;0;0;
$GPXUP;3949;08:27:46;0;50	2636;8	70848;0;0;0;
$GPXUP;3949;08:27:47;0;50	2636;8	70848;0;0;0;
$GPXUP;3949;08:27:48;0;50	2636;8	70848;0;0;0;
$GPXUP;3949;08:27:49;0;50	2636;8	70848;0;0;0;
$GPXUP;3949;08:27:50;0;50	2636;8	70848;0;0;0;
$GPXUP;3949;08:27:51;0;50	2636;8	70848;0;0;0;
$GPXUP;3949;08:27:52;0;50	2636;8	70848;0;0;0;
$GPXUP;3949;08:27:53;0;50	2636;8	70848;0;0;0;
$GPXUP;3949;08:27:54;0;50	2636;8	70848;0;0;0;
$GPXUP;3949;08:27:55;0;50	2636;8	70848;0;0;0;
$GPXUP;3949;08:27:56;0;50	2636;8	70848;0;0;0;
$GPXUP;3949;08:27:57;0;50	2636;8	70848;0;0;0;
$GPXUP;3949;08:27:58;0;50	2636;8	70848;0;0;0;
$GPXUP;3949;08:27:59;0;50	2636;8	70848;0;0;0;
$GPXUP;3949;08:28:00;0;50	2636;8	70848;0;0;0;
$GPXUP;3949;08:28:01;0;50	2636;8	70848;0;0;0;
$GPXUP;3949;08:28:02;0;50	2636;8	70848;0;0;0;
$GPXUP;3949;08:28:03;0;50	2636;8	70848;0;0;0;
$GPXUP;3949;08:28:04;0;50	2636;8	70848;0;0;0;
$GPXUP;3949;08:28:05;0;50	2636;8	70848;0;0;0;
$GPXUP;3949;08:28:06;0;50	2636;8	70848;0;0;0;
$GPXUP;3949;08:28:07;0;50	2636;8	70848;0;0;0;
$GPXUP;3949;08:28:08;0;50	2636;8	70848;0;0;0;
$GPXUP;3949;08:28:09;0;50	2636;8	70848;0;0;0;
$GPXUP;3949;08:28:10;0;50	2636;8	70848;0;0;0;
$GPXUP;3949;08:28:11;0;50	2636;8	70848;0;0;0;
$GPXUP;3949;08:28:12;0;50	2636;8	70848;0;0;0;
$GPXUP;3949;08:28:13;0;50	2636;8	70848;0;0;0;
$GPXUP;3949;08:28:14;0;50	2636;8	70848;0;0;0;
$GPXUP;3949;08:28:15;0;50	2636;8	70848;0;0;0;
$GPXUP;3949;08:28:16;0;50	2636;8	70848;0;0;0;
$GPXUP;3949;08:28:17;0;50	2636;8	70848;0;0;0;
$GPXUP;3949;08:28:18;0;50	2636;8	70848;0;0;0;
$GPXUP;3949;08:28:19;0;50	2636;8	70848;0;0;0;
$GPXUP;3949;08:28:20;0;50	2636;8	70848;0;0;0;
$GPXUP;3949;08:28:21;0;50	2636;8	70848;0;0;0;
$GPXUP;3949;08:28:22;0;50	2636;8	70848;0;0;0;
$GPXUP;3949;08:28:23;0;50	2636;8	70848;0;0;0;
$GPXUP;3949;08:28:24;0;50	2636;8	70848;0;0;0;
$GPXUP;3949;08:28:25;0;50	2636;8	70848;0;0;0;
$GPXUP;3949;08:28:26;0;50	2636;8	70848;0;0;0;
$GPXUP;3949;08:28:27;0;50	2636;8	70848;0;0;0;
$GPXUP;3949;08:28:28;0;50	2636;8	70848;0;0;0;
$GPXUP;3949;08:28:29;0;50	2636;8	70848;0;0;0;
$GPXUP;3949;08:28:30;0;50	2636;8	70848;0;0;0;
$GPXUP;3949;08:28:31;0;50	2636;8	70848;0;0;0;
$GPXUP;3949;08:28:32;0;50	2636;8	70848;0;0;0;
$GPXUP;3949;08:28:33;0;50	2636;8	70848;0;0;0;
$GPXUP;3949;08:28:34;0;50	2636;8	70848;0;0;0;
$GPXUP;3949;08:28:35;0;50	2636;8	70848;0;0;0;
$GPXUP;3949;08:28:36;0;50	2636;8	70848;0;0;0;
$GPXUP;3949;08:28:37;0;50	2636;8	70848;0;0;0;
$GPXUP;3949;08:28:38;0;50	2636;8	70848;0;0;0;
$GPXUP;3949;08:28:39;0;50	2636;8	70848;0;0;0;
$GPXUP;3949;08:28:40;0;50	2636;8	70848;0;0;0;
$GPXUP;3949;08:28:41;0;50	2636;8	70848;0;0;0;
$GPXUP;3949;08:28:42;0;50	2636;8	70848;0;0;0;
$GPXUP;3949;08:28:43;0;50	2636;8	70848;0;0;0;
$GPXUP;3949;08:28:44;0;50	2636;8	70848;0;0;0;
$GPXUP;3949;08:28:45;0;50	2636;8	70848;0;0;0;
$GPXUP;3949;08:28:46;0;50	2636;8	70848;0;0;0;
$GPXUP;3949;08:28:47;0;50	2636;8	70848;0;0;0;
$GPXUP;3949;08:28:48;0;50	2636;8	70848;0;0;0;
$GPXUP;3949;08:28:49;0;50	2636;8	70848;0;0;0;
$GPXUP;3949;08:28:50;0;50	2636;8	70848;0;0;0;
$GPXUP;3949;08:28:51;0;50	2636;8	70848;0;0;0;
$GPXUP;3949;08:28:52;0;50	2636;8	70848;0;0;0;
$GPXUP;3949;08:28:53;0;50	2636;8	70848;0;0;0;
$GPXUP;3949;08:28:54;0;50	2636;8	70848;0;0;0;
$GPXUP;3949;08:28:55;0;50	2636;8	70848;0;0;0;
$GPXUP;3949;08:28:56;0;50	2636;8	70848;0;0;0;
$GPXUP;3949;08:28:57;0;50	2636;8	70848;0;0;0;
$GPXUP;3949;08:28:58;0;50	2636;8	70848;0;0;0;
$GPXUP;3949;08:28:59;0;50	2636;8	70848;0;0;0;
$GPXUP;3949;08:29:00;0;50	2636;8	70848;0;0;0;
$GPXUP;3949;08:29:01;0;50	2636;8	70848;0;0;0;
$GPXUP;3949;08:29:02;0;50	2636;8	70848;0;0;0;
$GPXUP;3949;08:29:03;0;50	2636;8	70848;0;0;0;
$GPXUP;3949;08:29:04;0;50	2636;8	70848;0;0;0;
$GPXUP;3949;08:29:05;0;50	2636;8	70848;0;0;0;
$GPXUP;3949;08:29:06;0;50	2636;8	70848;0;0;0;
$GPXUP;3949;08:29:07;0;50	2636;8	70848;0;0;0;
$GPXUP;3949;08:29:08;0;50	2636;8	70848;0;0;0;
$GPXUP;3949;08:29:09;0;50	2636;8	70848;0;0;0;
$GPXUP;3949;08:29:10;0;50	2636;8	70848;0;0;0;
$GPXUP;3949;08:29:11;0;50	2636;8	70848;0;0;0;
$GPXUP;3949;08:29:12;0;50	2636;8	70848;0;0;0;
$GPXUP;3949;08:29:13;0;50	2636;8	70848;0;0;0;
$GPXUP;3949;08:29:14;0;50	2636;8	70848;0;0;0;
$GPXUP;3949;08:29:15;0;50	2636;8	70848;0;0;0;
$GPXUP;3949;08:29:16;0;50	2636;8	70848;0;0;0;
$GPXUP;3949;08:29:17;0;50	2636;8	70848;0;0;0;
$GPXUP;3949;08:29:18;0;50	2636;8	70848;0;0;0;
$GPXUP;3949;08:29:19;0;50	2636;8	70848;0;0;0;
$GPXUP;3949;08:29:20;0;50	2636;8	70848;0;0;0;
$GPXUP;3949;08:29:21;0;50	2636;8	70848;0;0;0;
$GPXUP;3949;08:29:22;0;50	2636;8	70848;0;0;0;
$GPXUP;3949;08:29:23;0;50	2636;8	70848;0;0;0;
$GPXUP;3949;08:29:24;0;50	2636;8	70848;0;0;0;
$GPXUP;3949;08:29:25;0;50	2636;8	70848;0;0;0;
$GPXUP;3949;08:29:26;0;50	2636;8	70848;0;0;0;
$GPXUP;3949;08:29:27;0;50	2636;8	70848;0;0;0;
$GPXUP;3949;08:29:28;0;50	2636;8	70848;0;0;0;
$GPXUP;3949;08:29:29;0;50	2636;8	70848;0;0;0;
$GPXUP;3949;08:29:30;0;50	2636;8	70848;0;0;0;
$GPXUP;3949;08:29:31;0;50	2636;8	70848;0;0;0;
$GPXUP;3949;08:29:32;0;50	2636;8	70848;0;0;0;
$GPXUP;3949;08:29:33;0;50	2636;8	70848;0;0;0;
$GPXUP;3949;08:29:34;0;50	2636;8	70848;0;0;0;
$GPXUP;3949;08:29:35;0;50	2636;8	70848;0;0;0;
$GPXUP;3949;08:29:36;0;50	2636;8	70848;0;0;0;
$GPXUP;3949;08:29:37;0;50	2636;8	70848;0;0;0;
$GPXUP;3949;08:29:38;0;50	2636;8	70848;0;0;0;
$GPXUP;3949;08:29:39;0;50	2636;8	70848;0;0;0;
$GPXUP;3949;08:29:40;0;50	2636;8	70848;0;0;0;
$GPXUP;3949;08:29:41;0;50	2636;8	70848;0;0;0;
$GPXUP;3949;08:29:42;0;50	2636;8	70848;0;0;0;
$GPXUP;3949;08:29:43;0;50	2636;8	70848;0;0;0;
$GPXUP;3949;08:29:44;0;50	2636;8	70848;0;0;0;
$GPXUP;3949;08:29:45;0;50	2636;8	70848;0;0;0;
$GPXUP;3949;08:29:46;0;50	2636;8	70848;0;0;0;
$GPXUP;3949;08:29:47;0;50	2636;8	70848;0;0;0;
$GPXUP;3949;08:29:48;0;50	2636;8	70848;0;0;0;
$GPXUP;3949;08:29:49;0;50	2636;8	70848;0;0;0;
$GPXUP;3949;08:29:50;0;50	2636;8	70848;0;0;0;
$GPXUP;3949;08:29:51;0;50	2636;8	70848;0;0;0;
$GPXUP;3949;08:29:52;0;50	2636;8	70848;0;0;0;
$GPXUP;3949;08:29:53;0;50	2636;8	70848;0;0;0;
$GPXUP;3949;08:29:54;0;50	2636;8	70848;0;0;0;
$GPXUP;3949;08:29:55;0;50	2636;8	70848;0;0;0;
$GPXUP;3949;08:29:56;0;50	2636;8	70848;0;0;0;
$GPXUP;3949;08:29:57;0;50	2636;8	70848;0;0;0;
$GPXUP;3949;08:29:58;0;50	2636;8	70848;0;0;0;
$GPXUP;3949;08:29:59;0;50	2636;8	70848;0;0;0;
$GPXUP;3949;08:30:00;0;50	2636;8	70848;0;0;0;
$GPXUP;3949;08:30:01;0;50	2636;8	70848;0;0;0;
$GPXUP;3949;08:30:02;0;50	2636;8	70848;0;0;0;
$GPXUP;3949;08:30:03;0;50	2636;8	70848;0;0;0;
$GPXUP;3949;08:30:04;0;50	2636;8	70848;0;0;0;
$GPXUP;3949;08:30:05;0;50	2636;8	70848;0;0;0;
$GPXUP;3949;08:30:06;0;50	2636;8	70848;0;0;0;
$GPXUP;3949;08:30:07;0;50	2636;8	70848;0;0;0;
$GPXUP;3949;08:30:08;0;50	2636;8	70848;0;0;0;
$GPXUP;3949;08:30:09;0;50	2636;8	70848;0;0;0;
$GPXUP;3949;08:30:10;0;50	2636;8	70848;0;0;0;
$GPXUP;3949;08:30:11;0;50	2636;8	70848;0;0;0;
$GPXUP;3949;08:30:12;0;50	2636;8	70848;0;0;0;
$GPXUP;3949;08:30:13;0;50	2636;8	70848;0;0;0;
$GPXUP;3949;08:30:14;0;50	2636;8	70848;0;0;0;
$GPXUP;3949;08:30:15;0;50	2636;8	70848;0;0;0;
$GPXUP;3949;08:30:16;0;50	2636;8	70848;0;0;0;
$GPXUP;3949;08:30:17;0;50	2636;8	70848;0;0;0;
$GPXUP;3949;08:30:18;0;50	2636;8	70848;0;0;0;
$GPXUP;3949;08:30:19;0;50	2636;8	70848;0;0;0;
$GPXUP;3949;08:30:20;0;50	2636;8	70848;0;0;0;
$GPXUP;3949;08:30:21;0;50	2636;8	70848;0;0;0;
$GPXUP;3949;08:30:22;0;50	2636;8	70848;0;0;0;
$GPXUP;3949;08:30:23;0;50	2636;8	70848;0;0;0;
$GPXUP;3949;08:30:24;0;50	2636;8	70848;0;0;0;
$GPXUP;3949;08:30:25;0;50	2636;8	70848;0;0;0;
$GPXUP;3949;08:30:26;0;50	2636;8	70848;0;0;0;
$GPXUP;3949;08:30:27;0;50	2636;8	70848;0;0;0;
$GPXUP;3949;08:30:28;0;50	2636;8	70848;0;0;0;
$GPXUP;3949;08:30:29;0;50	2636;8	70848;0;0;0;
$GPXUP;3949;08:30:30;0;50	2636;8	70848;0;0;0;
$GPXUP;3949;08:30:31;0;50	2636;8	70848;0;0;0;
$GPXUP;3949;08:30:32;0;50	2636;8	70848;0;0;0;
$GPXUP;3949;08:30:33;0;50	2636;8	70848;0;0;0;
$GPXUP;3949;08:30:34;0;50	2636;8	70848;0;0;0;
$GPXUP;3949;08:30:35;0;50	2636;8	70848;0;0;0;
$GPXUP;3949;08:30:36;0;50	2636;8	70848;0;0;0;
$GPXUP;3949;08:30:37;0;50	2636;8	70848;0;0;0;
$GPXUP;3949;08:30:38;0;50	2636;8	70848;0;0;0;
$GPXUP;3949;08:30:39;0;50	2636;8	70848;0;0;0;
$GPXUP;3949;08:30:40;0;50	2636;8	70848;0;0;0;
$GPXUP;3949;08:30:41;0;50	2636;8	70848;0;0;0;
$GPXUP;3949;08:30:42;0;50	2636;8	70848;0;0;0;
$GPXUP;3949;08:30:43;0;50	2636;8	70848;0;0;0;
$GPXUP;3949;08:30:44;0;50	2636;8	70848;0;0;0;
$GPXUP;3949;08:30:45;0;50	2636;8	70848;0;0;0;
$GPXUP;3949;08:30:46;0;50	2636;8	70848;0;0;0;
$GPXUP;3949;08:30:47;0;50	2636;8	70848;0;0;0;
$GPXUP;3949;08:30:48;0;50	2636;8	70848;0;0;0;
$GPXUP;3949;08:30:49;0;50	2636;8	70848;0;0;0;
$GPXUP;3949;08:30:50;0;50	2636;8	70848;0;0;0;
$GPXUP;3949;08:30:51;0;50	2636;8	70848;0;0;0;
$GPXUP;3949;08:30:52;0;50	2636;8	70848;0;0;0;
$GPXUP;3949;08:30:53;0;50	2636;8	70848;0;0;0;
$GPXUP;3949;08:30:54;0;50	2636;8	70848;0;0;0;
$GPXUP;3949;08:30:55;0;50	2636;8	70848;0;0;0;
$GPXUP;3949;08:30:56;0;50	2636;8	70848;0;0;0;
$GPXUP;3949;08:30:57;0;50	2636;8	70848;0;0;0;
$GPXUP;3949;08:30:58;0;50	2636;8	70848;0;0;0;
$GPXUP;3949;08:30:59;0;50	2636;8	70848;0;0;0;
$GPXUP;3949;08:31:00;0;50	2636;8	70848;0;0;0;
$GPXUP;3949;08:31:01;0;50	2636;8	70848;0;0;0;
$GPXUP;3949;08:31:02;0;50	2636;8	70848;0;0;0;
$GPXUP;3949;08:31:03;0;50	2636;8	70848;0;0;0;
$GPXUP;3949;08:31:04;0;50	2636;8	70848;0;0;0;
$GPXUP;3949;08:31:05;0;50	2636;8	70848;0;0;0;
$GPXUP;3949;08:31:06;0;50	2636;8	70848;0;0;0;
$GPXUP;3949;08:31:07;0;50	2636;8	70848;0;0;0;
$GPXUP;3949;08:31:08;0;50	2636;8	70848;0;0;0;
$GPXUP;3949;08:31:09;0;50	2636;8	70848;0;0;0;
$GPXUP;3949;08:31:10;0;50	2636;8	70848;0;0;0;
$GPXUP;3949;08:31:11;0;50	2636;8	70848;0;0;0;
$GPXUP;3949;08:31:12;0;50	2636;8	70848;0;0;0;
$GPXUP;3949;08:31:13;0;50	2636;8	70848;0;0;0;
$GPXUP;3949;08:31:14;0;50	2636;8	70848;0;0;0;
$GPXUP;3949;08:31:15;0;50	2636;8	70848;0;0;0;
$GPXUP;3949;08:31:16;0;50	2636;8	70848;0;0;0;
$GPXUP;3949;08:31:17;0;50	2636;8	70848;0;0;0;
$GPXUP;3949;08:31:18;0;50	2636;8	70848;0;0;0;
$GPXUP;3949;08:31:19;0;50	2636;8	70848;0;0;0;
$GPXUP;3949;08:31:20;0;50	2636;8	70848;0;0;0;
$GPXUP;3949;08:31:21;0;50	2636;8	70848;0;0;0;
$GPXUP;3949;08:31:22;0;50	2636;8	70848;0;0;0;
$GPXUP;3949;08:31:23;0;50	2636;8	70848;0;0;0;
$GPXUP;3949;08:31:24;0;50	2636;8	70848;0;0;0;
$GPXUP;3949;08:31:25;0;50	2636;8	70848;0;0;0;
$GPXUP;3949;08:31:26;0;50	2636;8	70848;0;0;0;
$GPXUP;3949;08:31:27;0;50	2636;8	70848;0;0;0;
$GPXUP;3949;08:31:28;0;50	2636;8	70848;0;0;0;
$GPXUP;3949;08:31:29;0;50	2636;8	70848;0;0;0;
$GPXUP;3949;08:31:30;0;50	2636;8	70848;0;0;0;
$GPXUP;3949;08:31:31;0;50	2636;8	70848;0;0;0;
$GPXUP;3949;08:31:32;0;50	2636;8	70848;0;0;0;
$GPXUP;3949;08:31:33;0;50	2636;8	70848;0;0;0;
$GPXUP;3949;08:31:34;0;50	2636;8	70848;0;0;0;
[truncated: 2,091 more rows]
