# Supplementary material for: Pigeon Navigation: Different Routes Lead to Frankfurt
Source: PLoS One. 2014 Nov 12;9(11):e112439. doi: 10.1371/journal.pone.0112439 (PMC4229201; doi:10.1371/journal.pone.0112439)
Supplement: File S4 — Files containing the original track data and a ‘Read me’ explaining the data format. (ZIP) [file pone.0112439.s004.zip › N-RB/100614xup07_393.log]

$GPXUP;3949;08:19:17;0;50	29298;8	72375;0;0;0;
$GPXUP;3949;08:19:18;0;50	29298;8	72375;0;0;1;
$GPXUP;3949;08:19:19;0;50	29298;8	72375;0;0;1;
$GPXUP;3949;08:19:20;0;50	29298;8	72375;0;0;1;
$GPXUP;3949;08:19:21;0;50	29298;8	72375;0;0;1;
$GPXUP;3949;08:19:22;0;50	29297;8	72375;0;0;1;
$GPXUP;3949;08:19:23;0;50	29297;8	72374;0;0;1;
$GPXUP;3949;08:19:24;0;50	29297;8	72374;0;0;1;
$GPXUP;3949;08:19:25;0;50	29297;8	72374;0;0;1;
$GPXUP;3949;08:19:26;0;50	29297;8	72374;0;0;1;
$GPXUP;3949;08:19:27;0;50	29296;8	72374;0;0;1;
$GPXUP;3949;08:19:28;0;50	29296;8	72374;0;0;1;
$GPXUP;3949;08:19:29;0;50	29296;8	72374;0;0;1;
$GPXUP;3949;08:19:30;0;50	29296;8	72374;0;0;1;
$GPXUP;3949;08:19:31;0;50	29297;8	72373;0;0;1;
$GPXUP;3949;08:19:32;0;50	29297;8	72372;0;0;2;
$GPXUP;3949;08:19:33;0;50	29297;8	72371;0;0;3;
$GPXUP;3949;08:19:34;0;50	29296;8	7237;0;0;4;
$GPXUP;3949;08:19:35;0;50	29296;8	72368;0;0;4;
$GPXUP;3949;08:19:36;0;50	29297;8	72366;0;0;4;
$GPXUP;3949;08:19:37;0;50	29297;8	72365;0;0;5;
$GPXUP;3949;08:19:38;0;50	29297;8	72363;0;0;5;
$GPXUP;3949;08:19:39;0;50	29297;8	7236;0;0;5;
$GPXUP;3949;08:19:40;0;50	29297;8	72359;0;0;5;
$GPXUP;3949;08:19:41;0;50	29294;8	72344;0;0;17;
$GPXUP;3949;08:19:42;0;50	29295;8	72336;0;0;35;
$GPXUP;3949;08:19:43;0;50	29298;8	72323;0;0;37;
$GPXUP;3949;08:19:44;0;50	29299;8	72309;0;0;39;
$GPXUP;3949;08:19:45;0;50	293;8	72294;0;0;39;
$GPXUP;3949;08:19:46;0;50	29298;8	72279;0;0;41;
$GPXUP;3949;08:19:47;0;50	29296;8	72264;0;0;39;
$GPXUP;3949;08:19:48;0;50	29294;8	7225;0;0;38;
$GPXUP;3949;08:19:49;0;50	29294;8	72236;0;0;37;
$GPXUP;3949;08:19:50;0;50	293;8	72226;0;0;35;
$GPXUP;3949;08:19:51;0;50	29307;8	7222;0;0;37;
$GPXUP;3949;08:19:52;0;50	29315;8	72217;0;0;33;
$GPXUP;3949;08:19:53;0;50	29323;8	72215;0;0;33;
$GPXUP;3949;08:19:54;0;50	29331;8	72214;0;0;32;
$GPXUP;3949;08:19:55;0;50	29338;8	7222;0;0;31;
$GPXUP;3949;08:19:56;0;50	29341;8	72231;0;0;32;
$GPXUP;3949;08:19:57;0;50	29341;8	72246;0;0;39;
$GPXUP;3949;08:19:58;0;50	29336;8	72261;0;0;44;
$GPXUP;3949;08:19:59;0;50	29328;8	72274;0;0;49;
$GPXUP;3949;08:20:00;0;50	29318;8	72282;0;0;46;
$GPXUP;3949;08:20:01;0;50	29306;8	7228;0;0;48;
$GPXUP;3949;08:20:02;0;50	29295;8	72271;0;0;48;
$GPXUP;3949;08:20:03;0;50	29287;8	72258;0;0;46;
$GPXUP;3949;08:20:04;0;50	29283;8	72242;0;0;43;
$GPXUP;3949;08:20:05;0;50	29279;8	72226;0;0;43;
$GPXUP;3949;08:20:06;0;50	29279;8	72209;0;0;42;
$GPXUP;3949;08:20:07;0;50	29282;8	72195;0;0;38;
$GPXUP;3949;08:20:08;0;50	29286;8	72181;0;0;38;
$GPXUP;3949;08:20:09;0;50	29289;8	72166;0;0;38;
$GPXUP;3949;08:20:10;0;50	29291;8	72152;0;0;38;
$GPXUP;3949;08:20:11;0;50	29292;8	72137;0;0;38;
$GPXUP;3949;08:20:12;0;50	29296;8	72123;0;0;37;
$GPXUP;3949;08:20:13;0;50	293;8	72111;0;0;36;
$GPXUP;3949;08:20:14;0;50	29304;8	72098;0;0;36;
$GPXUP;3949;08:20:15;0;50	29306;8	72083;0;0;42;
$GPXUP;3949;08:20:16;0;50	29307;8	72066;0;0;43;
$GPXUP;3949;08:20:17;0;50	29306;8	72049;0;0;45;
$GPXUP;3949;08:20:18;0;50	29303;8	72032;0;0;46;
$GPXUP;3949;08:20:19;0;50	293;8	72015;0;0;47;
$GPXUP;3949;08:20:20;0;50	29296;8	71997;0;0;46;
$GPXUP;3949;08:20:21;0;50	29296;8	71981;0;0;40;
$GPXUP;3949;08:20:22;0;50	29299;8	71967;0;0;38;
$GPXUP;3949;08:20:23;0;50	29305;8	71954;0;0;39;
$GPXUP;3949;08:20:24;0;50	2931;8	71942;0;0;40;
$GPXUP;3949;08:20:25;0;50	29315;8	71928;0;0;42;
$GPXUP;3949;08:20:26;0;50	2932;8	71912;0;0;42;
$GPXUP;3949;08:20:27;0;50	29322;8	71896;0;0;46;
$GPXUP;3949;08:20:28;0;50	29322;8	71877;0;0;47;
$GPXUP;3949;08:20:29;0;50	2932;8	71858;0;0;52;
$GPXUP;3949;08:20:30;0;50	29315;8	71839;0;0;53;
$GPXUP;3949;08:20:31;0;50	29308;8	7182;0;0;55;
$GPXUP;3949;08:20:32;0;50	29302;8	718;0;0;54;
$GPXUP;3949;08:20:33;0;50	29296;8	7178;0;0;53;
$GPXUP;3949;08:20:34;0;50	2929;8	71762;0;0;53;
$GPXUP;3949;08:20:35;0;50	29282;8	71745;0;0;54;
$GPXUP;3949;08:20:36;0;50	29279;8	71726;0;0;49;
$GPXUP;3949;08:20:37;0;50	29281;8	71708;0;0;45;
$GPXUP;3949;08:20:38;0;50	29286;8	71693;0;0;45;
$GPXUP;3949;08:20:39;0;50	29292;8	71677;0;0;47;
$GPXUP;3949;08:20:40;0;50	29298;8	7166;0;0;48;
$GPXUP;3949;08:20:41;0;50	29302;8	71643;0;0;46;
$GPXUP;3949;08:20:42;0;50	29306;8	71626;0;0;48;
$GPXUP;3949;08:20:43;0;50	2931;8	71608;0;0;46;
$GPXUP;3949;08:20:44;0;50	29314;8	71592;0;0;45;
$GPXUP;3949;08:20:45;0;50	29319;8	71577;0;0;41;
$GPXUP;3949;08:20:46;0;50	29325;8	71565;0;0;39;
$GPXUP;3949;08:20:47;0;50	29333;8	71555;0;0;40;
$GPXUP;3949;08:20:48;0;50	29341;8	71543;0;0;45;
$GPXUP;3949;08:20:49;0;50	29346;8	71527;0;0;49;
$GPXUP;3949;08:20:50;0;50	29349;8	71508;0;0;52;
$GPXUP;3949;08:20:51;0;50	29353;8	71489;0;0;48;
$GPXUP;3949;08:20:52;0;50	29359;8	71475;0;0;41;
$GPXUP;3949;08:20:53;0;50	29367;8	71466;0;0;38;
$GPXUP;3949;08:20:54;0;50	29376;8	7146;0;0;38;
$GPXUP;3949;08:20:55;0;50	29385;8	71457;0;0;38;
$GPXUP;3949;08:20:56;0;50	29395;8	71458;0;0;36;
$GPXUP;3949;08:20:57;0;50	29404;8	71458;0;0;35;
$GPXUP;3949;08:20:58;0;50	29414;8	71458;0;0;36;
$GPXUP;3949;08:20:59;0;50	29422;8	71462;0;0;34;
$GPXUP;3949;08:21:00;0;50	29427;8	71473;0;0;36;
$GPXUP;3949;08:21:01;0;50	2943;8	71487;0;0;37;
$GPXUP;3949;08:21:02;0;50	29429;8	71503;0;0;41;
$GPXUP;3949;08:21:03;0;50	29424;8	71518;0;0;46;
$GPXUP;3949;08:21:04;0;50	29415;8	7153;0;0;49;
$GPXUP;3949;08:21:05;0;50	29406;8	71543;0;0;49;
$GPXUP;3949;08:21:06;0;50	29398;8	71557;0;0;41;
$GPXUP;3949;08:21:07;0;50	29396;8	71571;0;0;38;
$GPXUP;3949;08:21:08;0;50	29396;8	71586;0;0;39;
$GPXUP;3949;08:21:09;0;50	29395;8	71602;0;0;40;
$GPXUP;3949;08:21:10;0;50	29389;8	71616;0;0;46;
$GPXUP;3949;08:21:11;0;50	29379;8	71628;0;0;52;
$GPXUP;3949;08:21:12;0;50	29367;8	71635;0;0;54;
$GPXUP;3949;08:21:13;0;50	29353;8	71636;0;0;56;
$GPXUP;3949;08:21:14;0;50	29341;8	71627;0;0;57;
$GPXUP;3949;08:21:15;0;50	29333;8	71609;0;0;53;
$GPXUP;3949;08:21:16;0;50	29331;8	71589;0;0;52;
$GPXUP;3949;08:21:17;0;50	29331;8	71569;0;0;51;
$GPXUP;3949;08:21:18;0;50	29334;8	7155;0;0;48;
$GPXUP;3949;08:21:19;0;50	29338;8	71532;0;0;49;
$GPXUP;3949;08:21:20;0;50	29343;8	71514;0;0;51;
$GPXUP;3949;08:21:21;0;50	29349;8	71496;0;0;49;
$GPXUP;3949;08:21:22;0;50	29355;8	7148;0;0;48;
$GPXUP;3949;08:21:23;0;50	29362;8	71465;0;0;47;
$GPXUP;3949;08:21:24;0;50	29368;8	71449;0;0;48;
$GPXUP;3949;08:21:25;0;50	29375;8	71432;0;0;50;
$GPXUP;3949;08:21:26;0;50	29381;8	71417;0;0;45;
$GPXUP;3949;08:21:27;0;50	2939;8	71405;0;0;45;
$GPXUP;3949;08:21:28;0;50	29398;8	71393;0;0;44;
$GPXUP;3949;08:21:29;0;50	29405;8	7138;0;0;44;
$GPXUP;3949;08:21:30;0;50	29412;8	71366;0;0;45;
$GPXUP;3949;08:21:31;0;50	2942;8	71354;0;0;43;
$GPXUP;3949;08:21:32;0;50	29428;8	71344;0;0;40;
$GPXUP;3949;08:21:33;0;50	29436;8	71338;0;0;37;
$GPXUP;3949;08:21:34;0;50	29445;8	71333;0;0;36;
$GPXUP;3949;08:21:35;0;50	29454;8	71326;0;0;43;
$GPXUP;3949;08:21:36;0;50	29462;8	71314;0;0;48;
$GPXUP;3949;08:21:37;0;50	29471;8	71301;0;0;49;
$GPXUP;3949;08:21:38;0;50	29479;8	71286;0;0;53;
$GPXUP;3949;08:21:39;0;50	29488;8	71271;0;0;50;
$GPXUP;3949;08:21:40;0;50	29497;8	7126;0;0;43;
$GPXUP;3949;08:21:41;0;50	29507;8	71251;0;0;44;
$GPXUP;3949;08:21:42;0;50	29515;8	7124;0;0;46;
$GPXUP;3949;08:21:43;0;50	29525;8	71234;0;0;41;
$GPXUP;3949;08:21:44;0;50	29534;8	71237;0;0;39;
$GPXUP;3949;08:21:45;0;50	29543;8	71246;0;0;43;
$GPXUP;3949;08:21:46;0;50	29551;8	71258;0;0;45;
$GPXUP;3949;08:21:47;0;50	29557;8	71273;0;0;44;
$GPXUP;3949;08:21:48;0;50	29559;8	71289;0;0;41;
$GPXUP;3949;08:21:49;0;50	29556;8	71304;0;0;43;
$GPXUP;3949;08:21:50;0;50	29548;8	71317;0;0;45;
$GPXUP;3949;08:21:51;0;50	29538;8	71326;0;0;52;
$GPXUP;3949;08:21:52;0;50	29524;8	71331;0;0;56;
$GPXUP;3949;08:21:53;0;50	2951;8	71334;0;0;55;
$GPXUP;3949;08:21:54;0;50	29497;8	71334;0;0;51;
$GPXUP;3949;08:21:55;0;50	29484;8	7133;0;0;53;
$GPXUP;3949;08:21:56;0;50	29472;8	7132;0;0;53;
$GPXUP;3949;08:21:57;0;50	29462;8	71308;0;0;54;
$GPXUP;3949;08:21:58;0;50	2945;8	71295;0;0;55;
$GPXUP;3949;08:21:59;0;50	2944;8	7128;0;0;56;
$GPXUP;3949;08:22:00;0;50	29431;8	71264;0;0;55;
$GPXUP;3949;08:22:01;0;50	29425;8	71246;0;0;49;
$GPXUP;3949;08:22:02;0;50	29422;8	71226;0;0;50;
$GPXUP;3949;08:22:03;0;50	29418;8	71208;0;0;54;
$GPXUP;3949;08:22:04;0;50	29408;8	71192;0;0;58;
$GPXUP;3949;08:22:05;0;50	29396;8	7118;0;0;59;
$GPXUP;3949;08:22:06;0;50	29382;8	71171;0;0;58;
$GPXUP;3949;08:22:07;0;50	29368;8	71168;0;0;58;
$GPXUP;3949;08:22:08;0;50	29355;8	71174;0;0;55;
$GPXUP;3949;08:22:09;0;50	29345;8	71188;0;0;50;
$GPXUP;3949;08:22:10;0;50	29338;8	71203;0;0;49;
$GPXUP;3949;08:22:11;0;50	29329;8	71218;0;0;53;
$GPXUP;3949;08:22:12;0;50	29319;8	71229;0;0;50;
$GPXUP;3949;08:22:13;0;50	2931;8	71242;0;0;45;
$GPXUP;3949;08:22:14;0;50	29304;8	71256;0;0;45;
$GPXUP;3949;08:22:15;0;50	29295;8	71267;0;0;48;
$GPXUP;3949;08:22:16;0;50	29283;8	71272;0;0;52;
$GPXUP;3949;08:22:17;0;50	29269;8	7127;0;0;55;
$GPXUP;3949;08:22:18;0;50	29256;8	71268;0;0;55;
$GPXUP;3949;08:22:19;0;50	29242;8	71268;0;0;55;
$GPXUP;3949;08:22:20;0;50	29229;8	71272;0;0;54;
$GPXUP;3949;08:22:21;0;50	29216;8	71279;0;0;55;
$GPXUP;3949;08:22:22;0;50	29202;8	71286;0;0;56;
$GPXUP;3949;08:22:23;0;50	29189;8	71292;0;0;58;
$GPXUP;3949;08:22:24;0;50	29174;8	71295;0;0;58;
$GPXUP;3949;08:22:25;0;50	2916;8	71296;0;0;55;
$GPXUP;3949;08:22:26;0;50	29147;8	71303;0;0;56;
$GPXUP;3949;08:22:27;0;50	29134;8	71312;0;0;56;
$GPXUP;3949;08:22:28;0;50	29121;8	71321;0;0;56;
$GPXUP;3949;08:22:29;0;50	29108;8	71332;0;0;55;
$GPXUP;3949;08:22:30;0;50	29096;8	7134;0;0;54;
$GPXUP;3949;08:22:31;0;50	29082;8	71342;0;0;56;
$GPXUP;3949;08:22:32;0;50	29068;8	71338;0;0;58;
$GPXUP;3949;08:22:33;0;50	29054;8	71329;0;0;58;
$GPXUP;3949;08:22:34;0;50	29041;8	7132;0;0;60;
$GPXUP;3949;08:22:35;0;50	29026;8	7131;0;0;63;
$GPXUP;3949;08:22:36;0;50	29012;8	713;0;0;64;
$GPXUP;3949;08:22:37;0;50	28997;8	71289;0;0;65;
$GPXUP;3949;08:22:38;0;50	28982;8	71279;0;0;67;
$GPXUP;3949;08:22:39;0;50	28966;8	71273;0;0;66;
$GPXUP;3949;08:22:40;0;50	2895;8	71273;0;0;64;
$GPXUP;3949;08:22:41;0;50	28934;8	71277;0;0;63;
$GPXUP;3949;08:22:42;0;50	28919;8	71281;0;0;63;
$GPXUP;3949;08:22:43;0;50	28903;8	71282;0;0;63;
$GPXUP;3949;08:22:44;0;50	28888;8	71282;0;0;63;
$GPXUP;3949;08:22:45;0;50	28872;8	7128;0;0;62;
$GPXUP;3949;08:22:46;0;50	28857;8	71276;0;0;63;
$GPXUP;3949;08:22:47;0;50	28842;8	71269;0;0;60;
$GPXUP;3949;08:22:48;0;50	28828;8	71259;0;0;59;
$GPXUP;3949;08:22:49;0;50	28815;8	71248;0;0;59;
$GPXUP;3949;08:22:50;0;50	288;8	71242;0;0;61;
$GPXUP;3949;08:22:51;0;50	28785;8	71243;0;0;61;
$GPXUP;3949;08:22:52;0;50	28771;8	71248;0;0;59;
$GPXUP;3949;08:22:53;0;50	28757;8	71255;0;0;59;
$GPXUP;3949;08:22:54;0;50	28744;8	71263;0;0;57;
$GPXUP;3949;08:22:55;0;50	2873;8	71272;0;0;55;
$GPXUP;3949;08:22:56;0;50	28718;8	7128;0;0;53;
$GPXUP;3949;08:22:57;0;50	28706;8	71288;0;0;53;
$GPXUP;3949;08:22:58;0;50	28692;8	71289;0;0;56;
$GPXUP;3949;08:22:59;0;50	28679;8	71282;0;0;55;
$GPXUP;3949;08:23:00;0;50	28667;8	71273;0;0;55;
$GPXUP;3949;08:23:01;0;50	28654;8	71264;0;0;56;
$GPXUP;3949;08:23:02;0;50	28641;8	71258;0;0;55;
$GPXUP;3949;08:23:03;0;50	28627;8	71253;0;0;57;
$GPXUP;3949;08:23:04;0;50	28613;8	71251;0;0;57;
$GPXUP;3949;08:23:05;0;50	28598;8	71249;0;0;59;
$GPXUP;3949;08:23:06;0;50	28584;8	71252;0;0;61;
$GPXUP;3949;08:23:07;0;50	28569;8	71258;0;0;61;
$GPXUP;3949;08:23:08;0;50	28554;8	71263;0;0;62;
$GPXUP;3949;08:23:09;0;50	28538;8	71267;0;0;63;
$GPXUP;3949;08:23:10;0;50	28523;8	71268;0;0;61;
$GPXUP;3949;08:23:11;0;50	28508;8	71264;0;0;63;
$GPXUP;3949;08:23:12;0;50	28493;8	71256;0;0;63;
$GPXUP;3949;08:23:13;0;50	28477;8	71253;0;0;66;
$GPXUP;3949;08:23:14;0;50	28461;8	71254;0;0;63;
$GPXUP;3949;08:23:15;0;50	28445;8	71254;0;0;64;
$GPXUP;3949;08:23:16;0;50	28429;8	71251;0;0;64;
$GPXUP;3949;08:23:17;0;50	28413;8	71245;0;0;65;
$GPXUP;3949;08:23:18;0;50	28397;8	71242;0;0;67;
$GPXUP;3949;08:23:19;0;50	2838;8	71243;0;0;66;
$GPXUP;3949;08:23:20;0;50	28364;8	71245;0;0;67;
$GPXUP;3949;08:23:21;0;50	28348;8	71246;0;0;65;
$GPXUP;3949;08:23:22;0;50	28331;8	71245;0;0;66;
$GPXUP;3949;08:23:23;0;50	28314;8	71247;0;0;68;
$GPXUP;3949;08:23:24;0;50	28298;8	7125;0;0;67;
$GPXUP;3949;08:23:25;0;50	28281;8	71251;0;0;67;
$GPXUP;3949;08:23:26;0;50	28265;8	71247;0;0;66;
$GPXUP;3949;08:23:27;0;50	28249;8	71239;0;0;67;
$GPXUP;3949;08:23:28;0;50	28234;8	71228;0;0;64;
$GPXUP;3949;08:23:29;0;50	28222;8	71213;0;0;62;
$GPXUP;3949;08:23:30;0;50	28211;8	71195;0;0;61;
$GPXUP;3949;08:23:31;0;50	28201;8	71177;0;0;62;
$GPXUP;3949;08:23:32;0;50	28188;8	71164;0;0;64;
$GPXUP;3949;08:23:33;0;50	28173;8	71153;0;0;63;
$GPXUP;3949;08:23:34;0;50	2816;8	7114;0;0;62;
$GPXUP;3949;08:23:35;0;50	28146;8	71132;0;0;61;
$GPXUP;3949;08:23:36;0;50	28131;8	71129;0;0;60;
$GPXUP;3949;08:23:37;0;50	28116;8	71129;0;0;60;
$GPXUP;3949;08:23:38;0;50	28101;8	7113;0;0;59;
$GPXUP;3949;08:23:39;0;50	28086;8	71134;0;0;59;
$GPXUP;3949;08:23:40;0;50	28071;8	71136;0;0;62;
$GPXUP;3949;08:23:41;0;50	28056;8	71134;0;0;61;
$GPXUP;3949;08:23:42;0;50	2804;8	71131;0;0;62;
$GPXUP;3949;08:23:43;0;50	28025;8	71128;0;0;64;
$GPXUP;3949;08:23:44;0;50	28009;8	71123;0;0;65;
$GPXUP;3949;08:23:45;0;50	27993;8	71116;0;0;67;
$GPXUP;3949;08:23:46;0;50	27977;8	71107;0;0;68;
$GPXUP;3949;08:23:47;0;50	2796;8	71099;0;0;69;
$GPXUP;3949;08:23:48;0;50	27944;8	7109;0;0;70;
$GPXUP;3949;08:23:49;0;50	27927;8	71081;0;0;72;
$GPXUP;3949;08:23:50;0;50	2791;8	7107;0;0;73;
$GPXUP;3949;08:23:51;0;50	27893;8	71059;0;0;72;
$GPXUP;3949;08:23:52;0;50	27877;8	71046;0;0;72;
$GPXUP;3949;08:23:53;0;50	27861;8	71033;0;0;71;
$GPXUP;3949;08:23:54;0;50	27844;8	71024;0;0;73;
$GPXUP;3949;08:23:55;0;50	27826;8	7102;0;0;70;
$GPXUP;3949;08:23:56;0;50	27809;8	71019;0;0;68;
$GPXUP;3949;08:23:57;0;50	27792;8	71018;0;0;67;
$GPXUP;3949;08:23:58;0;50	27775;8	71014;0;0;66;
$GPXUP;3949;08:23:59;0;50	27759;8	71007;0;0;67;
$GPXUP;3949;08:24:00;0;50	27744;8	71;0;0;65;
$GPXUP;3949;08:24:01;0;50	27728;8	70993;0;0;64;
$GPXUP;3949;08:24:02;0;50	27712;8	70984;0;0;66;
$GPXUP;3949;08:24:03;0;50	27697;8	70975;0;0;67;
$GPXUP;3949;08:24:04;0;50	27681;8	70966;0;0;68;
$GPXUP;3949;08:24:05;0;50	27664;8	70959;0;0;66;
$GPXUP;3949;08:24:06;0;50	27649;8	70955;0;0;64;
$GPXUP;3949;08:24:07;0;50	27633;8	70956;0;0;64;
$GPXUP;3949;08:24:08;0;50	27617;8	70959;0;0;63;
$GPXUP;3949;08:24:09;0;50	27602;8	7096;0;0;62;
$GPXUP;3949;08:24:10;0;50	27586;8	70959;0;0;61;
$GPXUP;3949;08:24:11;0;50	27571;8	7096;0;0;59;
$GPXUP;3949;08:24:12;0;50	27557;8	70962;0;0;57;
$GPXUP;3949;08:24:13;0;50	27543;8	70966;0;0;57;
$GPXUP;3949;08:24:14;0;50	27528;8	70968;0;0;59;
$GPXUP;3949;08:24:15;0;50	27514;8	70968;0;0;60;
$GPXUP;3949;08:24:16;0;50	27498;8	70969;0;0;60;
$GPXUP;3949;08:24:17;0;50	27483;8	70967;0;0;62;
$GPXUP;3949;08:24:18;0;50	27468;8	70962;0;0;63;
$GPXUP;3949;08:24:19;0;50	27452;8	70956;0;0;68;
$GPXUP;3949;08:24:20;0;50	27436;8	70945;0;0;71;
$GPXUP;3949;08:24:21;0;50	2742;8	70932;0;0;76;
$GPXUP;3949;08:24:22;0;50	27402;8	70924;0;0;76;
$GPXUP;3949;08:24:23;0;50	27383;8	70919;0;0;74;
$GPXUP;3949;08:24:24;0;50	27365;8	70912;0;0;73;
$GPXUP;3949;08:24:25;0;50	27348;8	70903;0;0;72;
$GPXUP;3949;08:24:26;0;50	27331;8	70894;0;0;72;
$GPXUP;3949;08:24:27;0;50	27314;8	70885;0;0;72;
$GPXUP;3949;08:24:28;0;50	27296;8	70877;0;0;70;
$GPXUP;3949;08:24:29;0;50	27279;8	70871;0;0;72;
$GPXUP;3949;08:24:30;0;50	27261;8	70868;0;0;71;
$GPXUP;3949;08:24:31;0;50	27243;8	70866;0;0;71;
$GPXUP;3949;08:24:32;0;50	27226;8	70862;0;0;69;
$GPXUP;3949;08:24:33;0;50	27209;8	70856;0;0;70;
$GPXUP;3949;08:24:34;0;50	27193;8	70848;0;0;67;
$GPXUP;3949;08:24:35;0;50	27178;8	70837;0;0;66;
$GPXUP;3949;08:24:36;0;50	27162;8	70827;0;0;66;
$GPXUP;3949;08:24:37;0;50	27147;8	70818;0;0;66;
$GPXUP;3949;08:24:38;0;50	27131;8	7081;0;0;67;
$GPXUP;3949;08:24:39;0;50	27115;8	70803;0;0;66;
$GPXUP;3949;08:24:40;0;50	27099;8	70797;0;0;66;
$GPXUP;3949;08:24:41;0;50	27083;8	70792;0;0;65;
$GPXUP;3949;08:24:42;0;50	27068;8	70787;0;0;64;
$GPXUP;3949;08:24:43;0;50	27052;8	70782;0;0;65;
$GPXUP;3949;08:24:44;0;50	27036;8	70773;0;0;66;
$GPXUP;3949;08:24:45;0;50	27022;8	70761;0;0;67;
$GPXUP;3949;08:24:46;0;50	27007;8	70749;0;0;67;
$GPXUP;3949;08:24:47;0;50	26992;8	70737;0;0;68;
$GPXUP;3949;08:24:48;0;50	26977;8	70724;0;0;67;
$GPXUP;3949;08:24:49;0;50	26963;8	7071;0;0;65;
$GPXUP;3949;08:24:50;0;50	26949;8	70698;0;0;65;
$GPXUP;3949;08:24:51;0;50	26934;8	70686;0;0;66;
$GPXUP;3949;08:24:52;0;50	2692;8	70674;0;0;65;
$GPXUP;3949;08:24:53;0;50	26905;8	70665;0;0;64;
$GPXUP;3949;08:24:54;0;50	26889;8	70659;0;0;64;
$GPXUP;3949;08:24:55;0;50	26873;8	70656;0;0;64;
$GPXUP;3949;08:24:56;0;50	26857;8	70653;0;0;66;
$GPXUP;3949;08:24:57;0;50	26841;8	70646;0;0;68;
$GPXUP;3949;08:24:58;0;50	26825;8	70636;0;0;70;
$GPXUP;3949;08:24:59;0;50	26809;8	70626;0;0;70;
$GPXUP;3949;08:25:00;0;50	26792;8	70616;0;0;70;
$GPXUP;3949;08:25:01;0;50	26776;8	70607;0;0;69;
$GPXUP;3949;08:25:02;0;50	2676;8	70599;0;0;67;
$GPXUP;3949;08:25:03;0;50	26743;8	70593;0;0;67;
$GPXUP;3949;08:25:04;0;50	26727;8	70587;0;0;66;
$GPXUP;3949;08:25:05;0;50	26711;8	7058;0;0;65;
$GPXUP;3949;08:25:06;0;50	26696;8	70573;0;0;65;
$GPXUP;3949;08:25:07;0;50	2668;8	7057;0;0;62;
$GPXUP;3949;08:25:08;0;50	26666;8	70574;0;0;58;
$GPXUP;3949;08:25:09;0;50	26652;8	70579;0;0;58;
$GPXUP;3949;08:25:10;0;50	26637;8	70585;0;0;58;
$GPXUP;3949;08:25:11;0;50	26624;8	7059;0;0;58;
$GPXUP;3949;08:25:12;0;50	26609;8	70592;0;0;61;
$GPXUP;3949;08:25:13;0;50	26593;8	70591;0;0;63;
$GPXUP;3949;08:25:14;0;50	26577;8	70591;0;0;64;
$GPXUP;3949;08:25:15;0;50	26561;8	70592;0;0;62;
$GPXUP;3949;08:25:16;0;50	26546;8	70595;0;0;64;
$GPXUP;3949;08:25:17;0;50	2653;8	706;0;0;64;
$GPXUP;3949;08:25:18;0;50	26514;8	70604;0;0;64;
$GPXUP;3949;08:25:19;0;50	26498;8	70607;0;0;66;
$GPXUP;3949;08:25:20;0;50	26482;8	70608;0;0;66;
$GPXUP;3949;08:25:21;0;50	26465;8	70609;0;0;63;
$GPXUP;3949;08:25:22;0;50	2645;8	70606;0;0;63;
$GPXUP;3949;08:25:23;0;50	26434;8	70604;0;0;63;
$GPXUP;3949;08:25:24;0;50	26418;8	70603;0;0;64;
$GPXUP;3949;08:25:25;0;50	26402;8	70604;0;0;62;
$GPXUP;3949;08:25:26;0;50	26387;8	70606;0;0;62;
$GPXUP;3949;08:25:27;0;50	26371;8	70606;0;0;63;
$GPXUP;3949;08:25:28;0;50	26355;8	70606;0;0;64;
$GPXUP;3949;08:25:29;0;50	26339;8	70602;0;0;64;
$GPXUP;3949;08:25:30;0;50	26324;8	70593;0;0;63;
$GPXUP;3949;08:25:31;0;50	26311;8	70581;0;0;63;
$GPXUP;3949;08:25:32;0;50	26297;8	70568;0;0;64;
$GPXUP;3949;08:25:33;0;50	26283;8	70557;0;0;65;
$GPXUP;3949;08:25:34;0;50	26268;8	70548;0;0;65;
$GPXUP;3949;08:25:35;0;50	26252;8	70541;0;0;65;
$GPXUP;3949;08:25:36;0;50	26236;8	70538;0;0;62;
$GPXUP;3949;08:25:37;0;50	2622;8	70538;0;0;61;
$GPXUP;3949;08:25:38;0;50	26205;8	70536;0;0;62;
$GPXUP;3949;08:25:39;0;50	26189;8	70534;0;0;63;
$GPXUP;3949;08:25:40;0;50	26174;8	7053;0;0;60;
$GPXUP;3949;08:25:41;0;50	2616;8	7052;0;0;62;
$GPXUP;3949;08:25:42;0;50	26147;8	70507;0;0;62;
$GPXUP;3949;08:25:43;0;50	26133;8	70496;0;0;62;
$GPXUP;3949;08:25:44;0;50	26118;8	70488;0;0;62;
$GPXUP;3949;08:25:45;0;50	26104;8	70484;0;0;59;
$GPXUP;3949;08:25:46;0;50	26089;8	70485;0;0;57;
$GPXUP;3949;08:25:47;0;50	26076;8	7049;0;0;54;
$GPXUP;3949;08:25:48;0;50	26063;8	70497;0;0;54;
$GPXUP;3949;08:25:49;0;50	26049;8	70499;0;0;57;
$GPXUP;3949;08:25:50;0;50	26035;8	70495;0;0;59;
$GPXUP;3949;08:25:51;0;50	26021;8	70488;0;0;60;
$GPXUP;3949;08:25:52;0;50	26006;8	70482;0;0;62;
$GPXUP;3949;08:25:53;0;50	2599;8	70478;0;0;63;
$GPXUP;3949;08:25:54;0;50	25975;8	70475;0;0;63;
$GPXUP;3949;08:25:55;0;50	25959;8	70472;0;0;62;
$GPXUP;3949;08:25:56;0;50	25944;8	70471;0;0;60;
$GPXUP;3949;08:25:57;0;50	25929;8	7047;0;0;60;
$GPXUP;3949;08:25:58;0;50	25914;8	7047;0;0;57;
$GPXUP;3949;08:25:59;0;50	259;8	70472;0;0;57;
$GPXUP;3949;08:26:00;0;50	25886;8	70472;0;0;61;
$GPXUP;3949;08:26:01;0;50	25871;8	70468;0;0;60;
$GPXUP;3949;08:26:02;0;50	25855;8	70466;0;0;60;
$GPXUP;3949;08:26:03;0;50	2584;8	70464;0;0;60;
$GPXUP;3949;08:26:04;0;50	25826;8	70466;0;0;56;
$GPXUP;3949;08:26:05;0;50	25812;8	70472;0;0;57;
$GPXUP;3949;08:26:06;0;50	25798;8	70474;0;0;62;
$GPXUP;3949;08:26:07;0;50	25782;8	70471;0;0;65;
$GPXUP;3949;08:26:08;0;50	25766;8	70462;0;0;71;
$GPXUP;3949;08:26:09;0;50	25751;8	70445;0;0;73;
$GPXUP;3949;08:26:10;0;50	25738;8	70426;0;0;72;
$GPXUP;3949;08:26:11;0;50	25724;8	70409;0;0;70;
$GPXUP;3949;08:26:12;0;50	25709;8	70398;0;0;64;
$GPXUP;3949;08:26:13;0;50	25694;8	70392;0;0;62;
$GPXUP;3949;08:26:14;0;50	25679;8	70392;0;0;57;
$GPXUP;3949;08:26:15;0;50	25665;8	70396;0;0;56;
$GPXUP;3949;08:26:16;0;50	25651;8	70402;0;0;58;
$GPXUP;3949;08:26:17;0;50	25637;8	70408;0;0;58;
$GPXUP;3949;08:26:18;0;50	25623;8	70412;0;0;61;
$GPXUP;3949;08:26:19;0;50	25607;8	70414;0;0;62;
$GPXUP;3949;08:26:20;0;50	25591;8	70418;0;0;66;
$GPXUP;3949;08:26:21;0;50	25575;8	70425;0;0;66;
$GPXUP;3949;08:26:22;0;50	25559;8	70431;0;0;68;
$GPXUP;3949;08:26:23;0;50	25543;8	70437;0;0;67;
$GPXUP;3949;08:26:24;0;50	25527;8	70444;0;0;65;
$GPXUP;3949;08:26:24;0;50	25511;8	70453;0;0;66;
$GPXUP;3949;08:26:25;0;50	25496;8	7046;0;0;65;
$GPXUP;3949;08:26:26;0;50	2548;8	70464;0;0;65;
$GPXUP;3949;08:26:27;0;50	25464;8	70462;0;0;63;
$GPXUP;3949;08:26:28;0;50	25448;8	70456;0;0;63;
$GPXUP;3949;08:26:29;0;50	25433;8	70449;0;0;61;
$GPXUP;3949;08:26:30;0;50	25418;8	70446;0;0;62;
$GPXUP;3949;08:26:31;0;50	25403;8	70444;0;0;60;
$GPXUP;3949;08:26:32;0;50	25388;8	70445;0;0;55;
$GPXUP;3949;08:26:33;0;50	25374;8	70448;0;0;55;
$GPXUP;3949;08:26:34;0;50	25361;8	70451;0;0;56;
$GPXUP;3949;08:26:35;0;50	25347;8	70455;0;0;58;
$GPXUP;3949;08:26:36;0;50	25333;8	70458;0;0;57;
$GPXUP;3949;08:26:37;0;50	25318;8	70459;0;0;60;
$GPXUP;3949;08:26:38;0;50	25304;8	70458;0;0;60;
$GPXUP;3949;08:26:39;0;50	25288;8	70457;0;0;63;
$GPXUP;3949;08:26:40;0;50	25272;8	70458;0;0;63;
$GPXUP;3949;08:26:41;0;50	25256;8	70464;0;0;64;
$GPXUP;3949;08:26:42;0;50	2524;8	7047;0;0;64;
$GPXUP;3949;08:26:43;0;50	25224;8	70474;0;0;66;
$GPXUP;3949;08:26:44;0;50	25209;8	70478;0;0;65;
$GPXUP;3949;08:26:45;0;50	25193;8	70483;0;0;63;
$GPXUP;3949;08:26:46;0;50	25179;8	70493;0;0;59;
$GPXUP;3949;08:26:47;0;50	25167;8	70505;0;0;59;
$GPXUP;3949;08:26:48;0;50	25153;8	70511;0;0;57;
$GPXUP;3949;08:26:49;0;50	25138;8	70509;0;0;61;
$GPXUP;3949;08:26:50;0;50	25124;8	70501;0;0;61;
$GPXUP;3949;08:26:51;0;50	25109;8	70495;0;0;60;
$GPXUP;3949;08:26:52;0;50	25094;8	70489;0;0;58;
$GPXUP;3949;08:26:53;0;50	2508;8	70485;0;0;59;
$GPXUP;3949;08:26:54;0;50	25065;8	70484;0;0;60;
$GPXUP;3949;08:26:55;0;50	2505;8	70488;0;0;61;
$GPXUP;3949;08:26:56;0;50	25036;8	70493;0;0;57;
$GPXUP;3949;08:26:57;0;50	25023;8	70499;0;0;53;
$GPXUP;3949;08:26:58;0;50	25011;8	70504;0;0;52;
$GPXUP;3949;08:26:59;0;50	24998;8	70503;0;0;53;
$GPXUP;3949;08:27:00;0;50	24984;8	705;0;0;58;
$GPXUP;3949;08:27:01;0;50	2497;8	70495;0;0;58;
$GPXUP;3949;08:27:02;0;50	24955;8	70496;0;0;61;
$GPXUP;3949;08:27:03;0;50	2494;8	70501;0;0;59;
$GPXUP;3949;08:27:04;0;50	24927;8	70506;0;0;57;
$GPXUP;3949;08:27:05;0;50	24913;8	70509;0;0;56;
$GPXUP;3949;08:27:06;0;50	24899;8	70506;0;0;58;
$GPXUP;3949;08:27:07;0;50	24886;8	70497;0;0;58;
$GPXUP;3949;08:27:08;0;50	24873;8	70487;0;0;58;
$GPXUP;3949;08:27:09;0;50	24859;8	7048;0;0;59;
$GPXUP;3949;08:27:10;0;50	24845;8	70478;0;0;59;
$GPXUP;3949;08:27:11;0;50	2483;8	70476;0;0;60;
$GPXUP;3949;08:27:12;0;50	24815;8	70472;0;0;59;
$GPXUP;3949;08:27:13;0;50	24801;8	70464;0;0;59;
$GPXUP;3949;08:27:14;0;50	24787;8	70457;0;0;59;
$GPXUP;3949;08:27:15;0;50	24773;8	70449;0;0;59;
$GPXUP;3949;08:27:16;0;50	24758;8	70443;0;0;60;
$GPXUP;3949;08:27:17;0;50	24744;8	70442;0;0;57;
$GPXUP;3949;08:27:18;0;50	2473;8	70443;0;0;57;
$GPXUP;3949;08:27:19;0;50	24715;8	70444;0;0;58;
$GPXUP;3949;08:27:20;0;50	247;8	70446;0;0;60;
$GPXUP;3949;08:27:21;0;50	24687;8	70455;0;0;59;
$GPXUP;3949;08:27:22;0;50	24673;8	70464;0;0;61;
$GPXUP;3949;08:27:23;0;50	24658;8	70467;0;0;63;
$GPXUP;3949;08:27:24;0;50	24642;8	70467;0;0;63;
$GPXUP;3949;08:27:25;0;50	24626;8	70467;0;0;63;
$GPXUP;3949;08:27:26;0;50	2461;8	70469;0;0;64;
$GPXUP;3949;08:27:27;0;50	24596;8	70476;0;0;62;
$GPXUP;3949;08:27:28;0;50	24581;8	70484;0;0;62;
$GPXUP;3949;08:27:29;0;50	24566;8	7049;0;0;63;
$GPXUP;3949;08:27:30;0;50	2455;8	70493;0;0;64;
$GPXUP;3949;08:27:31;0;50	24534;8	70498;0;0;63;
$GPXUP;3949;08:27:32;0;50	2452;8	70507;0;0;62;
$GPXUP;3949;08:27:33;0;50	24507;8	70517;0;0;61;
$GPXUP;3949;08:27:34;0;50	24492;8	70526;0;0;61;
$GPXUP;3949;08:27:35;0;50	24478;8	70533;0;0;61;
$GPXUP;3949;08:27:36;0;50	24463;8	7054;0;0;60;
$GPXUP;3949;08:27:37;0;50	24449;8	70547;0;0;60;
$GPXUP;3949;08:27:38;0;50	24434;8	7055;0;0;60;
$GPXUP;3949;08:27:39;0;50	24419;8	70551;0;0;62;
$GPXUP;3949;08:27:40;0;50	24404;8	7055;0;0;62;
$GPXUP;3949;08:27:41;0;50	24388;8	7055;0;0;61;
$GPXUP;3949;08:27:42;0;50	24372;8	70547;0;0;61;
$GPXUP;3949;08:27:43;0;50	24357;8	70542;0;0;62;
$GPXUP;3949;08:27:44;0;50	24342;8	70538;0;0;60;
$GPXUP;3949;08:27:45;0;50	24327;8	70538;0;0;60;
$GPXUP;3949;08:27:46;0;50	24312;8	70541;0;0;60;
$GPXUP;3949;08:27:47;0;50	24297;8	70542;0;0;59;
$GPXUP;3949;08:27:48;0;50	24282;8	70546;0;0;62;
$GPXUP;3949;08:27:49;0;50	24267;8	70552;0;0;60;
$GPXUP;3949;08:27:50;0;50	24252;8	70557;0;0;59;
$GPXUP;3949;08:27:51;0;50	24238;8	70562;0;0;61;
$GPXUP;3949;08:27:52;0;50	24222;8	70564;0;0;62;
$GPXUP;3949;08:27:53;0;50	24208;8	7057;0;0;61;
$GPXUP;3949;08:27:54;0;50	24194;8	7058;0;0;61;
$GPXUP;3949;08:27:55;0;50	2418;8	70589;0;0;60;
$GPXUP;3949;08:27:56;0;50	24166;8	70599;0;0;59;
$GPXUP;3949;08:27:57;0;50	24154;8	70608;0;0;59;
$GPXUP;3949;08:27:58;0;50	24139;8	70613;0;0;59;
$GPXUP;3949;08:27:59;0;50	24124;8	70613;0;0;60;
$GPXUP;3949;08:28:00;0;50	24109;8	70611;0;0;60;
$GPXUP;3949;08:28:01;0;50	24094;8	7061;0;0;60;
$GPXUP;3949;08:28:02;0;50	24078;8	7061;0;0;62;
$GPXUP;3949;08:28:03;0;50	24063;8	70605;0;0;63;
$GPXUP;3949;08:28:04;0;50	24048;8	70596;0;0;64;
$GPXUP;3949;08:28:05;0;50	24032;8	70591;0;0;65;
$GPXUP;3949;08:28:06;0;50	24016;8	7059;0;0;65;
$GPXUP;3949;08:28:07;0;50	24;8	70592;0;0;64;
$GPXUP;3949;08:28:08;0;50	23984;8	70595;0;0;63;
$GPXUP;3949;08:28:09;0;50	23968;8	70598;0;0;63;
$GPXUP;3949;08:28:10;0;50	23953;8	70601;0;0;64;
$GPXUP;3949;08:28:11;0;50	23938;8	70608;0;0;65;
$GPXUP;3949;08:28:12;0;50	23923;8	70616;0;0;64;
$GPXUP;3949;08:28:13;0;50	23907;8	7062;0;0;63;
$GPXUP;3949;08:28:14;0;50	23892;8	70618;0;0;65;
$GPXUP;3949;08:28:15;0;50	23875;8	70614;0;0;63;
$GPXUP;3949;08:28:16;0;50	23859;8	70613;0;0;64;
$GPXUP;3949;08:28:17;0;50	23844;8	70617;0;0;62;
$GPXUP;3949;08:28:18;0;50	2383;8	70623;0;0;62;
$GPXUP;3949;08:28:19;0;50	23814;8	70628;0;0;61;
$GPXUP;3949;08:28:20;0;50	23799;8	7063;0;0;61;
$GPXUP;3949;08:28:21;0;50	23784;8	70632;0;0;61;
$GPXUP;3949;08:28:22;0;50	23769;8	70634;0;0;59;
$GPXUP;3949;08:28:23;0;50	23754;8	70635;0;0;61;
$GPXUP;3949;08:28:24;0;50	23738;8	70632;0;0;62;
$GPXUP;3949;08:28:25;0;50	23723;8	70626;0;0;63;
$GPXUP;3949;08:28:26;0;50	23707;8	70623;0;0;63;
$GPXUP;3949;08:28:27;0;50	23691;8	70622;0;0;64;
$GPXUP;3949;08:28:28;0;50	23675;8	70624;0;0;63;
$GPXUP;3949;08:28:29;0;50	2366;8	7063;0;0;61;
$GPXUP;3949;08:28:30;0;50	23647;8	7064;0;0;57;
$GPXUP;3949;08:28:31;0;50	23635;8	7065;0;0;56;
$GPXUP;3949;08:28:32;0;50	23622;8	70659;0;0;55;
$GPXUP;3949;08:28:33;0;50	23609;8	70668;0;0;54;
$GPXUP;3949;08:28:34;0;50	23599;8	7068;0;0;51;
$GPXUP;3949;08:28:35;0;50	23591;8	70695;0;0;48;
$GPXUP;3949;08:28:36;0;50	23584;8	70709;0;0;46;
$GPXUP;3949;08:28:37;0;50	23574;8	70719;0;0;48;
$GPXUP;3949;08:28:38;0;50	23562;8	70722;0;0;51;
$GPXUP;3949;08:28:39;0;50	23549;8	70724;0;0;51;
$GPXUP;3949;08:28:40;0;50	23536;8	70723;0;0;52;
$GPXUP;3949;08:28:41;0;50	23524;8	70721;0;0;51;
$GPXUP;3949;08:28:42;0;50	23511;8	70719;0;0;51;
$GPXUP;3949;08:28:43;0;50	23498;8	7072;0;0;51;
$GPXUP;3949;08:28:44;0;50	23485;8	70719;0;0;54;
$GPXUP;3949;08:28:45;0;50	23472;8	70714;0;0;54;
$GPXUP;3949;08:28:46;0;50	23458;8	70714;0;0;51;
$GPXUP;3949;08:28:47;0;50	23446;8	70719;0;0;51;
$GPXUP;3949;08:28:48;0;50	23434;8	70726;0;0;50;
$GPXUP;3949;08:28:49;0;50	23421;8	70728;0;0;55;
$GPXUP;3949;08:28:50;0;50	23407;8	70728;0;0;56;
$GPXUP;3949;08:28:51;0;50	23393;8	7073;0;0;56;
$GPXUP;3949;08:28:52;0;50	23379;8	70734;0;0;56;
$GPXUP;3949;08:28:53;0;50	23365;8	7074;0;0;56;
$GPXUP;3949;08:28:54;0;50	23352;8	70744;0;0;57;
$GPXUP;3949;08:28:55;0;50	23338;8	70751;0;0;56;
$GPXUP;3949;08:28:56;0;50	23326;8	70762;0;0;54;
$GPXUP;3949;08:28:57;0;50	23314;8	70772;0;0;54;
$GPXUP;3949;08:28:58;0;50	23302;8	70779;0;0;57;
$GPXUP;3949;08:28:59;0;50	23287;8	70784;0;0;57;
$GPXUP;3949;08:29:00;0;50	23273;8	7079;0;0;59;
$GPXUP;3949;08:29:01;0;50	23258;8	70794;0;0;60;
$GPXUP;3949;08:29:02;0;50	23243;8	70797;0;0;60;
$GPXUP;3949;08:29:03;0;50	23228;8	70799;0;0;61;
$GPXUP;3949;08:29:04;0;50	23213;8	70799;0;0;60;
$GPXUP;3949;08:29:05;0;50	23199;8	70803;0;0;57;
$GPXUP;3949;08:29:06;0;50	23185;8	7081;0;0;56;
$GPXUP;3949;08:29:07;0;50	23172;8	70818;0;0;59;
$GPXUP;3949;08:29:08;0;50	23157;8	70826;0;0;62;
$GPXUP;3949;08:29:09;0;50	2314;8	7083;0;0;69;
$GPXUP;3949;08:29:10;0;50	23123;8	70832;0;0;66;
$GPXUP;3949;08:29:11;0;50	23107;8	70832;0;0;66;
$GPXUP;3949;08:29:12;0;50	23092;8	70837;0;0;59;
$GPXUP;3949;08:29:13;0;50	2308;8	70849;0;0;55;
$GPXUP;3949;08:29:14;0;50	2307;8	70862;0;0;51;
$GPXUP;3949;08:29:15;0;50	23061;8	70876;0;0;48;
$GPXUP;3949;08:29:16;0;50	23053;8	7089;0;0;48;
$GPXUP;3949;08:29:17;0;50	23044;8	70903;0;0;53;
$GPXUP;3949;08:29:18;0;50	23032;8	70912;0;0;52;
$GPXUP;3949;08:29:19;0;50	23019;8	70918;0;0;53;
$GPXUP;3949;08:29:20;0;50	23006;8	70924;0;0;54;
$GPXUP;3949;08:29:21;0;50	22993;8	70928;0;0;54;
$GPXUP;3949;08:29:22;0;50	22979;8	70932;0;0;56;
$GPXUP;3949;08:29:23;0;50	22965;8	70936;0;0;57;
$GPXUP;3949;08:29:24;0;50	22951;8	7094;0;0;58;
$GPXUP;3949;08:29:25;0;50	22936;8	70944;0;0;58;
$GPXUP;3949;08:29:26;0;50	22922;8	70946;0;0;57;
$GPXUP;3949;08:29:27;0;50	22907;8	70946;0;0;57;
$GPXUP;3949;08:29:28;0;50	22893;8	70943;0;0;57;
$GPXUP;3949;08:29:29;0;50	22879;8	70941;0;0;56;
$GPXUP;3949;08:29:30;0;50	22865;8	70938;0;0;55;
$GPXUP;3949;08:29:31;0;50	22851;8	70935;0;0;57;
$GPXUP;3949;08:29:32;0;50	22837;8	70933;0;0;56;
$GPXUP;3949;08:29:33;0;50	22823;8	70936;0;0;55;
$GPXUP;3949;08:29:34;0;50	22809;8	7094;0;0;55;
$GPXUP;3949;08:29:35;0;50	22795;8	70944;0;0;56;
$GPXUP;3949;08:29:36;0;50	22781;8	70949;0;0;57;
$GPXUP;3949;08:29:37;0;50	22767;8	70956;0;0;58;
$GPXUP;3949;08:29:38;0;50	22753;8	70962;0;0;58;
$GPXUP;3949;08:29:39;0;50	2274;8	70969;0;0;58;
$GPXUP;3949;08:29:40;0;50	22726;8	70976;0;0;58;
$GPXUP;3949;08:29:41;0;50	22712;8	70978;0;0;59;
$GPXUP;3949;08:29:42;0;50	22696;8	70978;0;0;60;
$GPXUP;3949;08:29:43;0;50	22681;8	70979;0;0;59;
$GPXUP;3949;08:29:44;0;50	22666;8	70983;0;0;58;
$GPXUP;3949;08:29:45;0;50	22653;8	70989;0;0;55;
$GPXUP;3949;08:29:46;0;50	2264;8	70993;0;0;56;
$GPXUP;3949;08:29:47;0;50	22626;8	70993;0;0;57;
$GPXUP;3949;08:29:48;0;50	22611;8	70992;0;0;58;
$GPXUP;3949;08:29:49;0;50	22596;8	70991;0;0;58;
$GPXUP;3949;08:29:50;0;50	22582;8	70993;0;0;57;
$GPXUP;3949;08:29:51;0;50	22568;8	70996;0;0;57;
$GPXUP;3949;08:29:52;0;50	22554;8	70998;0;0;59;
$GPXUP;3949;08:29:53;0;50	22539;8	70996;0;0;59;
$GPXUP;3949;08:29:54;0;50	22524;8	70994;0;0;61;
$GPXUP;3949;08:29:55;0;50	22509;8	70994;0;0;62;
$GPXUP;3949;08:29:56;0;50	22493;8	70998;0;0;62;
$GPXUP;3949;08:29:57;0;50	22478;8	71;0;0;61;
$GPXUP;3949;08:29:58;0;50	22463;8	70997;0;0;62;
$GPXUP;3949;08:29:59;0;50	22448;8	7099;0;0;63;
$GPXUP;3949;08:30:00;0;50	22431;8	70984;0;0;67;
$GPXUP;3949;08:30:01;0;50	22415;8	70982;0;0;66;
$GPXUP;3949;08:30:02;0;50	22398;8	70984;0;0;65;
$GPXUP;3949;08:30:03;0;50	22382;8	70989;0;0;65;
$GPXUP;3949;08:30:04;0;50	22366;8	70994;0;0;65;
$GPXUP;3949;08:30:05;0;50	2235;8	71;0;0;64;
$GPXUP;3949;08:30:06;0;50	22335;8	71006;0;0;64;
$GPXUP;3949;08:30:07;0;50	2232;8	71012;0;0;63;
$GPXUP;3949;08:30:08;0;50	22304;8	71017;0;0;63;
$GPXUP;3949;08:30:09;0;50	22289;8	71024;0;0;62;
$GPXUP;3949;08:30:10;0;50	22274;8	7103;0;0;61;
$GPXUP;3949;08:30:11;0;50	22259;8	71032;0;0;60;
$GPXUP;3949;08:30:12;0;50	22243;8	71033;0;0;61;
$GPXUP;3949;08:30:13;0;50	22228;8	71038;0;0;63;
$GPXUP;3949;08:30:14;0;50	22213;8	71045;0;0;62;
$GPXUP;3949;08:30:15;0;50	22198;8	71049;0;0;64;
$GPXUP;3949;08:30:16;0;50	22182;8	71052;0;0;64;
$GPXUP;3949;08:30:17;0;50	22166;8	71056;0;0;66;
$GPXUP;3949;08:30:18;0;50	22149;8	71058;0;0;67;
$GPXUP;3949;08:30:19;0;50	22132;8	71056;0;0;67;
$GPXUP;3949;08:30:20;0;50	22116;8	71052;0;0;67;
$GPXUP;3949;08:30:21;0;50	22099;8	7105;0;0;67;
$GPXUP;3949;08:30:22;0;50	22082;8	7105;0;0;66;
$GPXUP;3949;08:30:23;0;50	22066;8	71051;0;0;65;
$GPXUP;3949;08:30:24;0;50	2205;8	7105;0;0;65;
$GPXUP;3949;08:30:25;0;50	22034;8	71047;0;0;63;
$GPXUP;3949;08:30:26;0;50	22018;8	71047;0;0;63;
$GPXUP;3949;08:30:27;0;50	22003;8	7105;0;0;63;
$GPXUP;3949;08:30:28;0;50	21988;8	71051;0;0;65;
$GPXUP;3949;08:30:29;0;50	21972;8	71048;0;0;64;
$GPXUP;3949;08:30:30;0;50	21955;8	71044;0;0;66;
$GPXUP;3949;08:30:31;0;50	21939;8	71046;0;0;66;
$GPXUP;3949;08:30:32;0;50	21923;8	71051;0;0;64;
$GPXUP;3949;08:30:33;0;50	21908;8	71057;0;0;62;
$GPXUP;3949;08:30:34;0;50	21893;8	71063;0;0;61;
$GPXUP;3949;08:30:35;0;50	21878;8	71066;0;0;61;
$GPXUP;3949;08:30:36;0;50	21864;8	71071;0;0;61;
$GPXUP;3949;08:30:37;0;50	2185;8	7108;0;0;59;
$GPXUP;3949;08:30:38;0;50	21837;8	7109;0;0;56;
$GPXUP;3949;08:30:39;0;50	21826;8	71103;0;0;51;
$GPXUP;3949;08:30:40;0;50	21818;8	71118;0;0;51;
$GPXUP;3949;08:30:41;0;50	21808;8	7113;0;0;50;
$GPXUP;3949;08:30:42;0;50	21796;8	71136;0;0;50;
$GPXUP;3949;08:30:43;0;50	21784;8	71135;0;0;51;
$GPXUP;3949;08:30:44;0;50	21771;8	71136;0;0;52;
$GPXUP;3949;08:30:45;0;50	21758;8	71139;0;0;54;
$GPXUP;3949;08:30:46;0;50	21745;8	71143;0;0;54;
$GPXUP;3949;08:30:47;0;50	21731;8	71144;0;0;54;
$GPXUP;3949;08:30:48;0;50	21717;8	71143;0;0;55;
$GPXUP;3949;08:30:49;0;50	21703;8	7114;0;0;56;
$GPXUP;3949;08:30:50;0;50	2169;8	71135;0;0;57;
$GPXUP;3949;08:30:51;0;50	21676;8	71129;0;0;58;
$GPXUP;3949;08:30:52;0;50	21661;8	71126;0;0;59;
$GPXUP;3949;08:30:53;0;50	21646;8	71127;0;0;60;
$GPXUP;3949;08:30:54;0;50	21632;8	7113;0;0;60;
$GPXUP;3949;08:30:55;0;50	21616;8	71129;0;0;63;
$GPXUP;3949;08:30:56;0;50	21601;8	71125;0;0;63;
$GPXUP;3949;08:30:57;0;50	21586;8	71119;0;0;64;
$GPXUP;3949;08:30:58;0;50	2157;8	71112;0;0;64;
$GPXUP;3949;08:30:59;0;50	21554;8	71107;0;0;65;
$GPXUP;3949;08:31:00;0;50	21539;8	71102;0;0;62;
$GPXUP;3949;08:31:01;0;50	21524;8	71099;0;0;60;
$GPXUP;3949;08:31:02;0;50	21508;8	71098;0;0;60;
$GPXUP;3949;08:31:03;0;50	21493;8	71099;0;0;60;
$GPXUP;3949;08:31:04;0;50	21478;8	711;0;0;60;
$GPXUP;3949;08:31:05;0;50	21463;8	71103;0;0;61;
$GPXUP;3949;08:31:06;0;50	21448;8	71107;0;0;60;
$GPXUP;3949;08:31:07;0;50	21433;8	71112;0;0;60;
$GPXUP;3949;08:31:08;0;50	21419;8	71116;0;0;59;
$GPXUP;3949;08:31:09;0;50	21404;8	71118;0;0;59;
$GPXUP;3949;08:31:10;0;50	21389;8	71119;0;0;59;
$GPXUP;3949;08:31:11;0;50	21374;8	71119;0;0;60;
$GPXUP;3949;08:31:12;0;50	21359;8	71118;0;0;59;
$GPXUP;3949;08:31:13;0;50	21344;8	71118;0;0;59;
$GPXUP;3949;08:31:14;0;50	2133;8	71117;0;0;59;
$GPXUP;3949;08:31:15;0;50	21315;8	71117;0;0;57;
$GPXUP;3949;08:31:16;0;50	21301;8	71115;0;0;57;
$GPXUP;3949;08:31:17;0;50	21286;8	71114;0;0;58;
$GPXUP;3949;08:31:18;0;50	21272;8	71114;0;0;58;
$GPXUP;3949;08:31:19;0;50	21258;8	71116;0;0;58;
$GPXUP;3949;08:31:20;0;50	21242;8	71116;0;0;61;
$GPXUP;3949;08:31:21;0;50	21228;8	71113;0;0;62;
$GPXUP;3949;08:31:22;0;50	21213;8	71107;0;0;62;
$GPXUP;3949;08:31:23;0;50	21198;8	71101;0;0;62;
$GPXUP;3949;08:31:24;0;50	21183;8	71096;0;0;62;
$GPXUP;3949;08:31:25;0;50	21168;8	71093;0;0;59;
$GPXUP;3949;08:31:26;0;50	21153;8	71095;0;0;60;
$GPXUP;3949;08:31:27;0;50	21138;8	71099;0;0;59;
$GPXUP;3949;08:31:28;0;50	21124;8	71104;0;0;61;
$GPXUP;3949;08:31:29;0;50	21109;8	71113;0;0;61;
$GPXUP;3949;08:31:30;0;50	21094;8	71122;0;0;64;
$GPXUP;3949;08:31:31;0;50	21079;8	71126;0;0;63;
$GPXUP;3949;08:31:32;0;50	21064;8	71128;0;0;63;
$GPXUP;3949;08:31:33;0;50	21048;8	71128;0;0;62;
$GPXUP;3949;08:31:34;0;50	21032;8	7113;0;0;66;
$GPXUP;3949;08:31:35;0;50	21014;8	71128;0;0;69;
$GPXUP;3949;08:31:36;0;50	20997;8	71126;0;0;68;
$GPXUP;3949;08:31:37;0;50	20979;8	71126;0;0;67;
$GPXUP;3949;08:31:38;0;50	20963;8	7113;0;0;67;
$GPXUP;3949;08:31:39;0;50	20947;8	71137;0;0;64;
$GPXUP;3949;08:31:40;0;50	20931;8	71144;0;0;65;
$GPXUP;3949;08:31:41;0;50	20916;8	71147;0;0;65;
$GPXUP;3949;08:31:42;0;50	209;8	71145;0;0;63;
$GPXUP;3949;08:31:43;0;50	20884;8	71141;0;0;64;
$GPXUP;3949;08:31:44;0;50	20868;8	71137;0;0;62;
$GPXUP;3949;08:31:45;0;50	20853;8	71137;0;0;61;
$GPXUP;3949;08:31:46;0;50	20838;8	71141;0;0;59;
$GPXUP;3949;08:31:47;0;50	20823;8	71147;0;0;59;
$GPXUP;3949;08:31:48;0;50	2081;8	71154;0;0;59;
$GPXUP;3949;08:31:49;0;50	20795;8	71159;0;0;60;
$GPXUP;3949;08:31:50;0;50	2078;8	71162;0;0;62;
$GPXUP;3949;08:31:51;0;50	20764;8	71162;0;0;63;
$GPXUP;3949;08:31:52;0;50	20749;8	71156;0;0;62;
$GPXUP;3949;08:31:53;0;50	20734;8	71148;0;0;63;
$GPXUP;3949;08:31:54;0;50	20719;8	71141;0;0;63;
$GPXUP;3949;08:31:55;0;50	20704;8	71137;0;0;63;
$GPXUP;3949;08:31:56;0;50	20688;8	71133;0;0;62;
$GPXUP;3949;08:31:57;0;50	20674;8	71127;0;0;61;
$GPXUP;3949;08:31:58;0;50	20659;8	7112;0;0;61;
$GPXUP;3949;08:31:59;0;50	20645;8	71112;0;0;59;
$GPXUP;3949;08:32:00;0;50	20631;8	71104;0;0;59;
$GPXUP;3949;08:32:01;0;50	20617;8	71098;0;0;58;
$GPXUP;3949;08:32:02;0;50	20603;8	71094;0;0;59;
$GPXUP;3949;08:32:03;0;50	20588;8	71094;0;0;58;
$GPXUP;3949;08:32:04;0;50	20573;8	71095;0;0;60;
$GPXUP;3949;08:32:05;0;50	20558;8	71094;0;0;62;
$GPXUP;3949;08:32:06;0;50	20542;8	71092;0;0;61;
$GPXUP;3949;08:32:07;0;50	20527;8	7109;0;0;59;
$GPXUP;3949;08:32:08;0;50	20513;8	71087;0;0;55;
$GPXUP;3949;08:32:09;0;50	20499;8	71084;0;0;57;
$GPXUP;3949;08:32:10;0;50	20485;8	71081;0;0;59;
$GPXUP;3949;08:32:11;0;50	2047;8	7108;0;0;61;
$GPXUP;3949;08:32:12;0;50	20454;8	71079;0;0;61;
$GPXUP;3949;08:32:13;0;50	20439;8	71076;0;0;62;
$GPXUP;3949;08:32:14;0;50	20424;8	71073;0;0;62;
$GPXUP;3949;08:32:15;0;50	20408;8	71068;0;0;62;
$GPXUP;3949;08:32:16;0;50	20393;8	71061;0;0;61;
$GPXUP;3949;08:32:17;0;50	20379;8	71055;0;0;60;
$GPXUP;3949;08:32:18;0;50	20364;8	71048;0;0;60;
$GPXUP;3949;08:32:19;0;50	2035;8	71042;0;0;59;
$GPXUP;3949;08:32:20;0;50	20336;8	71037;0;0;58;
$GPXUP;3949;08:32:21;0;50	20321;8	71035;0;0;59;
$GPXUP;3949;08:32:22;0;50	20306;8	71032;0;0;60;
$GPXUP;3949;08:32:23;0;50	20292;8	71028;0;0;60;
$GPXUP;3949;08:32:24;0;50	20277;8	71025;0;0;59;
$GPXUP;3949;08:32:25;0;50	20262;8	71022;0;0;58;
$GPXUP;3949;08:32:26;0;50	20247;8	71024;0;0;60;
$GPXUP;3949;08:32:27;0;50	20233;8	71027;0;0;58;
$GPXUP;3949;08:32:28;0;50	20218;8	71028;0;0;60;
$GPXUP;3949;08:32:29;0;50	20203;8	71026;0;0;59;
$GPXUP;3949;08:32:30;0;50	20188;8	71025;0;0;60;
$GPXUP;3949;08:32:31;0;50	20173;8	71022;0;0;63;
$GPXUP;3949;08:32:32;0;50	20157;8	71019;0;0;63;
$GPXUP;3949;08:32:33;0;50	20142;8	71018;0;0;62;
$GPXUP;3949;08:32:34;0;50	20127;8	71018;0;0;61;
$GPXUP;3949;08:32:35;0;50	20111;8	71017;0;0;61;
$GPXUP;3949;08:32:36;0;50	20096;8	71014;0;0;63;
$GPXUP;3949;08:32:37;0;50	2008;8	71009;0;0;64;
$GPXUP;3949;08:32:38;0;50	20064;8	71004;0;0;67;
$GPXUP;3949;08:32:39;0;50	20047;8	71003;0;0;68;
$GPXUP;3949;08:32:40;0;50	2003;8	71005;0;0;69;
$GPXUP;3949;08:32:41;0;50	20014;8	71009;0;0;66;
$GPXUP;3949;08:32:42;0;50	19999;8	71015;0;0;60;
$GPXUP;3949;08:32:43;0;50	19985;8	71022;0;0;55;
$GPXUP;3949;08:32:44;0;50	19973;8	71031;0;0;52;
$GPXUP;3949;08:32:45;0;50	19963;8	71042;0;0;51;
$GPXUP;3949;08:32:46;0;50	19954;8	71055;0;0;51;
$GPXUP;3949;08:32:47;0;50	19943;8	71068;0;0;54;
$GPXUP;3949;08:32:48;0;50	19931;8	71078;0;0;54;
$GPXUP;3949;08:32:49;0;50	19919;8	71084;0;0;54;
$GPXUP;3949;08:32:50;0;50	19905;8	71086;0;0;56;
$GPXUP;3949;08:32:51;0;50	19891;8	71084;0;0;57;
$GPXUP;3949;08:32:52;0;50	19877;8	71077;0;0;58;
$GPXUP;3949;08:32:53;0;50	19864;8	71066;0;0;59;
$GPXUP;3949;08:32:54;0;50	1985;8	71055;0;0;61;
$GPXUP;3949;08:32:55;0;50	19836;8	71046;0;0;60;
$GPXUP;3949;08:32:56;0;50	19822;8	71045;0;0;58;
$GPXUP;3949;08:32:57;0;50	19808;8	71047;0;0;57;
$GPXUP;3949;08:32:58;0;50	19793;8	71047;0;0;59;
$GPXUP;3949;08:32:59;0;50	19779;8	71041;0;0;60;
$GPXUP;3949;08:33:00;0;50	19765;8	71031;0;0;60;
$GPXUP;3949;08:33:01;0;50	19751;8	71022;0;0;62;
$GPXUP;3949;08:33:02;0;50	19736;8	71016;0;0;61;
$GPXUP;3949;08:33:03;0;50	1972;8	71012;0;0;62;
$GPXUP;3949;08:33:04;0;50	19706;8	71005;0;0;59;
$GPXUP;3949;08:33:05;0;50	19694;8	70994;0;0;59;
$GPXUP;3949;08:33:06;0;50	19681;8	70981;0;0;59;
$GPXUP;3949;08:33:07;0;50	19668;8	7097;0;0;59;
$GPXUP;3949;08:33:08;0;50	19656;8	70959;0;0;58;
$GPXUP;3949;08:33:09;0;50	19644;8	70949;0;0;55;
$GPXUP;3949;08:33:10;0;50	1963;8	70943;0;0;55;
$GPXUP;3949;08:33:11;0;50	19617;8	70939;0;0;54;
$GPXUP;3949;08:33:12;0;50	19604;8	70936;0;0;53;
$GPXUP;3949;08:33:13;0;50	1959;8	70933;0;0;55;
$GPXUP;3949;08:33:14;0;50	19577;8	70925;0;0;57;
$GPXUP;3949;08:33:15;0;50	19564;8	70914;0;0;58;
$GPXUP;3949;08:33:16;0;50	19551;8	70905;0;0;60;
$GPXUP;3949;08:33:17;0;50	19537;8	70896;0;0;59;
$GPXUP;3949;08:33:18;0;50	19524;8	70886;0;0;60;
$GPXUP;3949;08:33:19;0;50	1951;8	70873;0;0;62;
$GPXUP;3949;08:33:20;0;50	19496;8	70863;0;0;63;
$GPXUP;3949;08:33:21;0;50	19481;8	70859;0;0;63;
$GPXUP;3949;08:33:22;0;50	19465;8	70855;0;0;62;
$GPXUP;3949;08:33:23;0;50	1945;8	7085;0;0;61;
$GPXUP;3949;08:33:24;0;50	19436;8	70841;0;0;61;
$GPXUP;3949;08:33:25;0;50	19423;8	70828;0;0;60;
$GPXUP;3949;08:33:26;0;50	1941;8	70815;0;0;60;
$GPXUP;3949;08:33:27;0;50	19397;8	70805;0;0;61;
$GPXUP;3949;08:33:28;0;50	19382;8	70798;0;0;60;
$GPXUP;3949;08:33:29;0;50	19368;8	70797;0;0;59;
$GPXUP;3949;08:33:30;0;50	19353;8	70798;0;0;58;
$GPXUP;3949;08:33:31;0;50	19339;8	70795;0;0;59;
$GPXUP;3949;08:33:32;0;50	19325;8	70786;0;0;60;
$GPXUP;3949;08:33:33;0;50	19312;8	70776;0;0;62;
$GPXUP;3949;08:33:34;0;50	19298;8	70765;0;0;62;
$GPXUP;3949;08:33:35;0;50	19283;8	70756;0;0;62;
$GPXUP;3949;08:33:36;0;50	19268;8	70748;0;0;62;
$GPXUP;3949;08:33:37;0;50	19254;8	7074;0;0;61;
$GPXUP;3949;08:33:38;0;50	19239;8	70732;0;0;59;
$GPXUP;3949;08:33:39;0;50	19225;8	70728;0;0;58;
$GPXUP;3949;08:33:40;0;50	19211;8	70728;0;0;56;
$GPXUP;3949;08:33:41;0;50	19197;8	70727;0;0;55;
$GPXUP;3949;08:33:42;0;50	19184;8	70723;0;0;55;
$GPXUP;3949;08:33:43;0;50	1917;8	7072;0;0;54;
$GPXUP;3949;08:33:44;0;50	19156;8	70718;0;0;55;
$GPXUP;3949;08:33:45;0;50	19143;8	70711;0;0;56;
$GPXUP;3949;08:33:46;0;50	19132;8	70699;0;0;58;
$GPXUP;3949;08:33:47;0;50	19121;8	70684;0;0;59;
$GPXUP;3949;08:33:48;0;50	19109;8	70669;0;0;60;
$GPXUP;3949;08:33:49;0;50	19097;8	70654;0;0;62;
$GPXUP;3949;08:33:50;0;50	19084;8	70641;0;0;62;
$GPXUP;3949;08:33:51;0;50	19071;8	70626;0;0;62;
$GPXUP;3949;08:33:52;0;50	1906;8	7061;0;0;61;
$GPXUP;3949;08:33:53;0;50	19049;8	70593;0;0;59;
$GPXUP;3949;08:33:54;0;50	1904;8	70576;0;0;57;
$GPXUP;3949;08:33:55;0;50	19032;8	7056;0;0;52;
$GPXUP;3949;08:33:56;0;50	19026;8	70541;0;0;53;
$GPXUP;3949;08:33:57;0;50	19018;8	70524;0;0;54;
$GPXUP;3949;08:33:58;0;50	19008;8	70509;0;0;55;
$GPXUP;3949;08:33:59;0;50	18998;8	70495;0;0;55;
$GPXUP;3949;08:34:00;0;50	18986;8	70483;0;0;57;
$GPXUP;3949;08:34:01;0;50	18973;8	70473;0;0;57;
$GPXUP;3949;08:34:02;0;50	1896;8	70466;0;0;58;
$GPXUP;3949;08:34:03;0;50	18946;8	70461;0;0;57;
$GPXUP;3949;08:34:04;0;50	18932;8	70458;0;0;56;
$GPXUP;3949;08:34:05;0;50	18918;8	70454;0;0;57;
$GPXUP;3949;08:34:06;0;50	18904;8	70451;0;0;56;
$GPXUP;3949;08:34:07;0;50	1889;8	70447;0;0;57;
$GPXUP;3949;08:34:08;0;50	18876;8	7044;0;0;57;
$GPXUP;3949;08:34:09;0;50	18863;8	70432;0;0;57;
$GPXUP;3949;08:34:10;0;50	1885;8	70423;0;0;57;
$GPXUP;3949;08:34:11;0;50	18837;8	70415;0;0;56;
$GPXUP;3949;08:34:12;0;50	18823;8	70407;0;0;58;
$GPXUP;3949;08:34:13;0;50	18809;8	704;0;0;58;
$GPXUP;3949;08:34:14;0;50	18796;8	70393;0;0;58;
$GPXUP;3949;08:34:15;0;50	18783;8	70383;0;0;57;
$GPXUP;3949;08:34:16;0;50	18772;8	7037;0;0;56;
$GPXUP;3949;08:34:17;0;50	18762;8	70354;0;0;55;
$GPXUP;3949;08:34:18;0;50	18752;8	70341;0;0;54;
$GPXUP;3949;08:34:19;0;50	1874;8	70334;0;0;54;
$GPXUP;3949;08:34:20;0;50	18726;8	70331;0;0;54;
$GPXUP;3949;08:34:21;0;50	18713;8	70329;0;0;54;
$GPXUP;3949;08:34:22;0;50	187;8	70323;0;0;52;
$GPXUP;3949;08:34:23;0;50	18689;8	70313;0;0;53;
$GPXUP;3949;08:34:24;0;50	18678;8	70302;0;0;55;
$GPXUP;3949;08:34:25;0;50	18666;8	7029;0;0;57;
$GPXUP;3949;08:34:26;0;50	18654;8	70279;0;0;56;
$GPXUP;3949;08:34:27;0;50	18641;8	70271;0;0;55;
$GPXUP;3949;08:34:28;0;50	18628;8	70267;0;0;54;
$GPXUP;3949;08:34:29;0;50	18614;8	70264;0;0;54;
$GPXUP;3949;08:34:30;0;50	186;8	7026;0;0;56;
$GPXUP;3949;08:34:31;0;50	18587;8	70255;0;0;57;
$GPXUP;3949;08:34:32;0;50	18573;8	7025;0;0;58;
$GPXUP;3949;08:34:33;0;50	1856;8	70244;0;0;57;
$GPXUP;3949;08:34:34;0;50	18546;8	70238;0;0;56;
$GPXUP;3949;08:34:35;0;50	18532;8	70233;0;0;57;
$GPXUP;3949;08:34:36;0;50	18519;8	70225;0;0;56;
$GPXUP;3949;08:34:37;0;50	18506;8	70217;0;0;56;
$GPXUP;3949;08:34:38;0;50	18493;8	7021;0;0;56;
$GPXUP;3949;08:34:39;0;50	18479;8	70202;0;0;56;
$GPXUP;3949;08:34:40;0;50	18466;8	70194;0;0;57;
$GPXUP;3949;08:34:41;0;50	18453;8	70187;0;0;57;
$GPXUP;3949;08:34:42;0;50	18439;8	7018;0;0;56;
$GPXUP;3949;08:34:43;0;50	18426;8	70172;0;0;56;
$GPXUP;3949;08:34:44;0;50	18413;8	70162;0;0;56;
$GPXUP;3949;08:34:45;0;50	18401;8	70152;0;0;55;
$GPXUP;3949;08:34:46;0;50	18391;8	70139;0;0;53;
$GPXUP;3949;08:34:47;0;50	18381;8	70126;0;0;52;
$GPXUP;3949;08:34:48;0;50	18369;8	70115;0;0;53;
$GPXUP;3949;08:34:49;0;50	18357;8	70107;0;0;56;
$GPXUP;3949;08:34:50;0;50	18343;8	70103;0;0;57;
$GPXUP;3949;08:34:51;0;50	18328;8	70101;0;0;59;
$GPXUP;3949;08:34:52;0;50	18314;8	70099;0;0;58;
$GPXUP;3949;08:34:53;0;50	183;8	70096;0;0;55;
$GPXUP;3949;08:34:54;0;50	18287;8	70087;0;0;54;
$GPXUP;3949;08:34:55;0;50	18274;8	70077;0;0;56;
$GPXUP;3949;08:34:56;0;50	18261;8	70068;0;0;59;
$GPXUP;3949;08:34:57;0;50	18247;8	70062;0;0;60;
$GPXUP;3949;08:34:58;0;50	18233;8	70055;0;0;59;
$GPXUP;3949;08:34:59;0;50	18219;8	70047;0;0;59;
$GPXUP;3949;08:35:00;0;50	18206;8	70038;0;0;59;
$GPXUP;3949;08:35:01;0;50	18192;8	70028;0;0;59;
$GPXUP;3949;08:35:02;0;50	18179;8	70019;0;0;59;
$GPXUP;3949;08:35:03;0;50	18165;8	70011;0;0;59;
$GPXUP;3949;08:35:04;0;50	18152;8	7;0;0;59;
$GPXUP;3949;08:35:05;0;50	18141;8	69985;0;0;58;
$GPXUP;3949;08:35:06;0;50	18129;8	69971;0;0;57;
$GPXUP;3949;08:35:07;0;50	18118;8	69958;0;0;56;
$GPXUP;3949;08:35:08;0;50	18105;8	69946;0;0;56;
$GPXUP;3949;08:35:09;0;50	18092;8	69938;0;0;59;
$GPXUP;3949;08:35:10;0;50	18078;8	69932;0;0;61;
$GPXUP;3949;08:35:11;0;50	18064;8	69924;0;0;61;
$GPXUP;3949;08:35:12;0;50	18049;8	69915;0;0;61;
$GPXUP;3949;08:35:13;0;50	18036;8	69904;0;0;62;
$GPXUP;3949;08:35:14;0;50	18022;8	69892;0;0;60;
$GPXUP;3949;08:35:15;0;50	18009;8	6988;0;0;61;
$GPXUP;3949;08:35:16;0;50	17995;8	6987;0;0;61;
$GPXUP;3949;08:35:17;0;50	17981;8	69862;0;0;60;
$GPXUP;3949;08:35:18;0;50	17968;8	69854;0;0;60;
$GPXUP;3949;08:35:19;0;50	17954;8	69844;0;0;59;
$GPXUP;3949;08:35:20;0;50	1794;8	69833;0;0;59;
$GPXUP;3949;08:35:21;0;50	17928;8	6982;0;0;60;
$GPXUP;3949;08:35:22;0;50	17915;8	69808;0;0;61;
$GPXUP;3949;08:35:23;0;50	17902;8	69798;0;0;61;
$GPXUP;3949;08:35:24;0;50	17888;8	69791;0;0;59;
$GPXUP;3949;08:35:25;0;50	17875;8	69782;0;0;57;
$GPXUP;3949;08:35:26;0;50	17863;8	6977;0;0;55;
$GPXUP;3949;08:35:27;0;50	17851;8	69761;0;0;54;
$GPXUP;3949;08:35:28;0;50	17838;8	69756;0;0;54;
$GPXUP;3949;08:35:29;0;50	17825;8	69754;0;0;53;
$GPXUP;3949;08:35:30;0;50	17812;8	69753;0;0;53;
$GPXUP;3949;08:35:31;0;50	17799;8	69753;0;0;51;
$GPXUP;3949;08:35:32;0;50	17786;8	6975;0;0;53;
$GPXUP;3949;08:35:33;0;50	17774;8	69744;0;0;54;
$GPXUP;3949;08:35:34;0;50	17761;8	69735;0;0;55;
$GPXUP;3949;08:35:35;0;50	17749;8	69726;0;0;55;
$GPXUP;3949;08:35:36;0;50	17736;8	69718;0;0;53;
$GPXUP;3949;08:35:37;0;50	17725;8	69711;0;0;51;
$GPXUP;3949;08:35:38;0;50	17714;8	69703;0;0;50;
$GPXUP;3949;08:35:39;0;50	17702;8	69696;0;0;53;
$GPXUP;3949;08:35:40;0;50	17689;8	69688;0;0;56;
$GPXUP;3949;08:35:41;0;50	17677;8	69676;0;0;56;
$GPXUP;3949;08:35:42;0;50	17665;8	69664;0;0;56;
$GPXUP;3949;08:35:43;0;50	17654;8	69653;0;0;54;
$GPXUP;3949;08:35:44;0;50	17641;8	69646;0;0;55;
$GPXUP;3949;08:35:45;0;50	17626;8	69642;0;0;57;
$GPXUP;3949;08:35:46;0;50	17612;8	69636;0;0;58;
$GPXUP;3949;08:35:47;0;50	17599;8	6963;0;0;56;
$GPXUP;3949;08:35:48;0;50	17587;8	69619;0;0;55;
$GPXUP;3949;08:35:49;0;50	17575;8	69607;0;0;55;
$GPXUP;3949;08:35:50;0;50	17564;8	69595;0;0;57;
$GPXUP;3949;08:35:51;0;50	17551;8	69584;0;0;57;
$GPXUP;3949;08:35:52;0;50	17539;8	69574;0;0;57;
$GPXUP;3949;08:35:53;0;50	17527;8	69561;0;0;58;
$GPXUP;3949;08:35:54;0;50	17516;8	69546;0;0;56;
$GPXUP;3949;08:35:55;0;50	17508;8	6953;0;0;54;
$GPXUP;3949;08:35:56;0;50	17498;8	69516;0;0;54;
$GPXUP;3949;08:35:57;0;50	17486;8	69506;0;0;57;
$GPXUP;3949;08:35:58;0;50	17472;8	69498;0;0;56;
$GPXUP;3949;08:35:59;0;50	1746;8	69491;0;0;55;
$GPXUP;3949;08:36:00;0;50	17448;8	69482;0;0;52;
$GPXUP;3949;08:36:01;0;50	17436;8	69473;0;0;53;
$GPXUP;3949;08:36:02;0;50	17424;8	69463;0;0;54;
$GPXUP;3949;08:36:03;0;50	17412;8	69454;0;0;54;
$GPXUP;3949;08:36:04;0;50	17401;8	69443;0;0;55;
$GPXUP;3949;08:36:05;0;50	1739;8	69431;0;0;55;
$GPXUP;3949;08:36:06;0;50	17379;8	69418;0;0;54;
$GPXUP;3949;08:36:07;0;50	17368;8	69405;0;0;54;
$GPXUP;3949;08:36:08;0;50	17357;8	69392;0;0;56;
$GPXUP;3949;08:36:09;0;50	17345;8	69382;0;0;57;
$GPXUP;3949;08:36:10;0;50	17332;8	69378;0;0;55;
$GPXUP;3949;08:36:11;0;50	17318;8	69375;0;0;55;
$GPXUP;3949;08:36:12;0;50	17305;8	69372;0;0;54;
$GPXUP;3949;08:36:13;0;50	17292;8	69368;0;0;53;
$GPXUP;3949;08:36:14;0;50	17278;8	69364;0;0;53;
$GPXUP;3949;08:36:15;0;50	17266;8	6936;0;0;52;
$GPXUP;3949;08:36:16;0;50	17254;8	69355;0;0;49;
$GPXUP;3949;08:36:17;0;50	17243;8	69346;0;0;50;
$GPXUP;3949;08:36:18;0;50	17232;8	69335;0;0;52;
$GPXUP;3949;08:36:19;0;50	1722;8	69324;0;0;54;
$GPXUP;3949;08:36:20;0;50	17208;8	69314;0;0;56;
$GPXUP;3949;08:36:21;0;50	17196;8	69307;0;0;57;
$GPXUP;3949;08:36:22;0;50	17182;8	69306;0;0;54;
$GPXUP;3949;08:36:23;0;50	17169;8	69308;0;0;51;
$GPXUP;3949;08:36:24;0;50	17156;8	6931;0;0;48;
$GPXUP;3949;08:36:25;0;50	17144;8	69311;0;0;46;
$GPXUP;3949;08:36:26;0;50	17133;8	69309;0;0;46;
$GPXUP;3949;08:36:27;0;50	17122;8	69304;0;0;47;
$GPXUP;3949;08:36:28;0;50	17111;8	69296;0;0;49;
$GPXUP;3949;08:36:29;0;50	171;8	69286;0;0;51;
$GPXUP;3949;08:36:30;0;50	17088;8	69279;0;0;50;
$GPXUP;3949;08:36:31;0;50	17076;8	6927;0;0;51;
$GPXUP;3949;08:36:32;0;50	17066;8	6926;0;0;52;
$GPXUP;3949;08:36:33;0;50	17055;8	69248;0;0;52;
$GPXUP;3949;08:36:34;0;50	17044;8	6924;0;0;51;
$GPXUP;3949;08:36:35;0;50	17031;8	69234;0;0;51;
$GPXUP;3949;08:36:36;0;50	17018;8	6923;0;0;52;
$GPXUP;3949;08:36:37;0;50	17006;8	6922;0;0;54;
$GPXUP;3949;08:36:38;0;50	16994;8	69211;0;0;55;
$GPXUP;3949;08:36:39;0;50	16982;8	69203;0;0;54;
$GPXUP;3949;08:36:40;0;50	16969;8	69196;0;0;54;
$GPXUP;3949;08:36:41;0;50	16957;8	69187;0;0;54;
$GPXUP;3949;08:36:42;0;50	16946;8	69176;0;0;55;
$GPXUP;3949;08:36:43;0;50	16934;8	69164;0;0;55;
$GPXUP;3949;08:36:44;0;50	16923;8	69151;0;0;55;
$GPXUP;3949;08:36:45;0;50	16914;8	69135;0;0;57;
$GPXUP;3949;08:36:46;0;50	16905;8	69119;0;0;56;
$GPXUP;3949;08:36:47;0;50	16894;8	69105;0;0;57;
$GPXUP;3949;08:36:48;0;50	16882;8	69092;0;0;57;
$GPXUP;3949;08:36:49;0;50	1687;8	69079;0;0;56;
$GPXUP;3949;08:36:50;0;50	1686;8	69066;0;0;54;
$GPXUP;3949;08:36:51;0;50	16849;8	69054;0;0;52;
$GPXUP;3949;08:36:52;0;50	16837;8	69046;0;0;51;
$GPXUP;3949;08:36:53;0;50	16825;8	69038;0;0;53;
$GPXUP;3949;08:36:54;0;50	16814;8	69028;0;0;53;
$GPXUP;3949;08:36:55;0;50	16802;8	69019;0;0;51;
$GPXUP;3949;08:36:56;0;50	1679;8	6901;0;0;51;
$GPXUP;3949;08:36:57;0;50	1678;8	69;0;0;51;
$GPXUP;3949;08:36:58;0;50	16768;8	68992;0;0;51;
$GPXUP;3949;08:36:59;0;50	16756;8	68985;0;0;51;
$GPXUP;3949;08:37:00;0;50	16744;8	68978;0;0;52;
$GPXUP;3949;08:37:01;0;50	16732;8	6897;0;0;51;
$GPXUP;3949;08:37:02;0;50	1672;8	68964;0;0;51;
$GPXUP;3949;08:37:03;0;50	16707;8	68959;0;0;51;
$GPXUP;3949;08:37:04;0;50	16695;8	68955;0;0;52;
$GPXUP;3949;08:37:05;0;50	16683;8	68949;0;0;50;
$GPXUP;3949;08:37:06;0;50	16672;8	6894;0;0;51;
$GPXUP;3949;08:37:07;0;50	16661;8	68928;0;0;52;
$GPXUP;3949;08:37:08;0;50	1665;8	68916;0;0;53;
$GPXUP;3949;08:37:09;0;50	16638;8	68904;0;0;55;
$GPXUP;3949;08:37:10;0;50	16627;8	68894;0;0;54;
$GPXUP;3949;08:37:11;0;50	16615;8	68884;0;0;54;
$GPXUP;3949;08:37:12;0;50	16603;8	68874;0;0;54;
$GPXUP;3949;08:37:13;0;50	16592;8	68864;0;0;54;
$GPXUP;3949;08:37:14;0;50	16581;8	68851;0;0;53;
$GPXUP;3949;08:37:15;0;50	1657;8	68839;0;0;54;
$GPXUP;3949;08:37:16;0;50	16557;8	68832;0;0;59;
$GPXUP;3949;08:37:17;0;50	16542;8	68829;0;0;60;
$GPXUP;3949;08:37:18;0;50	16527;8	68827;0;0;60;
$GPXUP;3949;08:37:19;0;50	16513;8	68821;0;0;59;
$GPXUP;3949;08:37:20;0;50	165;8	6881;0;0;58;
$GPXUP;3949;08:37:21;0;50	16489;8	68796;0;0;57;
$GPXUP;3949;08:37:22;0;50	16478;8	68782;0;0;56;
$GPXUP;3949;08:37:23;0;50	1647;8	68766;0;0;52;
$GPXUP;3949;08:37:24;0;50	16462;8	6875;0;0;49;
$GPXUP;3949;08:37:25;0;50	16455;8	68735;0;0;49;
$GPXUP;3949;08:37:26;0;50	16447;8	6872;0;0;52;
$GPXUP;3949;08:37:27;0;50	16436;8	68709;0;0;54;
$GPXUP;3949;08:37:28;0;50	16424;8	68697;0;0;55;
$GPXUP;3949;08:37:29;0;50	16414;8	68682;0;0;54;
$GPXUP;3949;08:37:30;0;50	16406;8	68666;0;0;53;
$GPXUP;3949;08:37:31;0;50	16396;8	68652;0;0;51;
$GPXUP;3949;08:37:32;0;50	16387;8	6864;0;0;50;
$GPXUP;3949;08:37:33;0;50	16376;8	6863;0;0;51;
$GPXUP;3949;08:37:34;0;50	16365;8	68622;0;0;50;
$GPXUP;3949;08:37:35;0;50	16353;8	68616;0;0;50;
$GPXUP;3949;08:37:36;0;50	16341;8	6861;0;0;48;
$GPXUP;3949;08:37:37;0;50	16331;8	68599;0;0;51;
$GPXUP;3949;08:37:38;0;50	16323;8	68584;0;0;52;
$GPXUP;3949;08:37:39;0;50	16316;8	68567;0;0;51;
$GPXUP;3949;08:37:40;0;50	16308;8	68551;0;0;51;
$GPXUP;3949;08:37:41;0;50	163;8	68535;0;0;51;
$GPXUP;3949;08:37:42;0;50	16295;8	68518;0;0;44;
$GPXUP;3949;08:37:43;0;50	16292;8	68502;0;0;42;
$GPXUP;3949;08:37:44;0;50	1629;8	68486;0;0;45;
$GPXUP;3949;08:37:45;0;50	16286;8	68469;0;0;50;
$GPXUP;3949;08:37:46;0;50	16277;8	68455;0;0;56;
$GPXUP;3949;08:37:47;0;50	16265;8	68444;0;0;57;
$GPXUP;3949;08:37:48;0;50	16251;8	68438;0;0;58;
$GPXUP;3949;08:37:49;0;50	16236;8	68436;0;0;58;
$GPXUP;3949;08:37:50;0;50	16221;8	68435;0;0;56;
$GPXUP;3949;08:37:51;0;50	16206;8	68435;0;0;56;
$GPXUP;3949;08:37:52;0;50	16192;8	68439;0;0;61;
$GPXUP;3949;08:37:53;0;50	16179;8	68452;0;0;61;
$GPXUP;3949;08:37:54;0;50	16167;8	68466;0;0;59;
$GPXUP;3949;08:37:55;0;50	16154;8	68476;0;0;62;
$GPXUP;3949;08:37:56;0;50	16139;8	68483;0;0;64;
$GPXUP;3949;08:37:57;0;50	16123;8	6849;0;0;63;
$GPXUP;3949;08:37:58;0;50	16108;8	68492;0;0;62;
$GPXUP;3949;08:37:59;0;50	16092;8	6849;0;0;61;
$GPXUP;3949;08:38:00;0;50	16077;8	68486;0;0;60;
$GPXUP;3949;08:38:01;0;50	16061;8	68487;0;0;59;
$GPXUP;3949;08:38:02;0;50	16047;8	68493;0;0;59;
$GPXUP;3949;08:38:03;0;50	16033;8	68501;0;0;59;
$GPXUP;3949;08:38:04;0;50	16019;8	68509;0;0;59;
$GPXUP;3949;08:38:05;0;50	16004;8	68517;0;0;61;
$GPXUP;3949;08:38:06;0;50	15989;8	68519;0;0;61;
$GPXUP;3949;08:38:07;0;50	15974;8	68518;0;0;60;
$GPXUP;3949;08:38:08;0;50	1596;8	68515;0;0;58;
$GPXUP;3949;08:38:09;0;50	15946;8	6851;0;0;58;
$GPXUP;3949;08:38:10;0;50	15931;8	68508;0;0;59;
$GPXUP;3949;08:38:11;0;50	15916;8	68507;0;0;59;
$GPXUP;3949;08:38:12;0;50	15902;8	68502;0;0;57;
$GPXUP;3949;08:38:13;0;50	1589;8	68492;0;0;57;
$GPXUP;3949;08:38:14;0;50	15877;8	68482;0;0;55;
$GPXUP;3949;08:38:15;0;50	15865;8	68474;0;0;53;
$GPXUP;3949;08:38:16;0;50	15853;8	68464;0;0;53;
$GPXUP;3949;08:38:17;0;50	15843;8	6845;0;0;52;
$GPXUP;3949;08:38:18;0;50	15834;8	68436;0;0;52;
$GPXUP;3949;08:38:19;0;50	15825;8	68421;0;0;53;
$GPXUP;3949;08:38:20;0;50	15815;8	68409;0;0;53;
$GPXUP;3949;08:38:21;0;50	15804;8	68397;0;0;55;
$GPXUP;3949;08:38:22;0;50	15792;8	68387;0;0;55;
$GPXUP;3949;08:38:23;0;50	1578;8	68379;0;0;52;
$GPXUP;3949;08:38:24;0;50	15767;8	68375;0;0;51;
$GPXUP;3949;08:38:25;0;50	15755;8	68374;0;0;47;
$GPXUP;3949;08:38:26;0;50	15743;8	68371;0;0;49;
$GPXUP;3949;08:38:27;0;50	15731;8	68364;0;0;51;
$GPXUP;3949;08:38:28;0;50	1572;8	68354;0;0;53;
$GPXUP;3949;08:38:29;0;50	15708;8	68344;0;0;54;
$GPXUP;3949;08:38:30;0;50	15696;8	68332;0;0;57;
$GPXUP;3949;08:38:31;0;50	15685;8	68319;0;0;56;
$GPXUP;3949;08:38:32;0;50	15674;8	68304;0;0;55;
$GPXUP;3949;08:38:33;0;50	15664;8	6829;0;0;55;
$GPXUP;3949;08:38:34;0;50	15655;8	68275;0;0;54;
$GPXUP;3949;08:38:35;0;50	15646;8	68259;0;0;53;
$GPXUP;3949;08:38:36;0;50	15637;8	68244;0;0;52;
$GPXUP;3949;08:38:37;0;50	15626;8	68233;0;0;54;
$GPXUP;3949;08:38:38;0;50	15614;8	68225;0;0;57;
$GPXUP;3949;08:38:39;0;50	15599;8	68221;0;0;62;
$GPXUP;3949;08:38:40;0;50	15584;8	68216;0;0;63;
$GPXUP;3949;08:38:41;0;50	15568;8	68209;0;0;66;
$GPXUP;3949;08:38:42;0;50	15552;8	68202;0;0;65;
$GPXUP;3949;08:38:43;0;50	15536;8	68196;0;0;68;
$GPXUP;3949;08:38:44;0;50	15519;8	68189;0;0;70;
$GPXUP;3949;08:38:45;0;50	15502;8	6818;0;0;69;
$GPXUP;3949;08:38:46;0;50	15486;8	68171;0;0;69;
$GPXUP;3949;08:38:47;0;50	1547;8	68162;0;0;67;
$GPXUP;3949;08:38:48;0;50	15455;8	68154;0;0;64;
$GPXUP;3949;08:38:49;0;50	1544;8	68145;0;0;62;
$GPXUP;3949;08:38:50;0;50	15427;8	68134;0;0;60;
$GPXUP;3949;08:38:51;0;50	15414;8	68124;0;0;60;
$GPXUP;3949;08:38:52;0;50	154;8	68114;0;0;60;
$GPXUP;3949;08:38:53;0;50	15386;8	68103;0;0;60;
$GPXUP;3949;08:38:54;0;50	15374;8	68092;0;0;59;
$GPXUP;3949;08:38:55;0;50	15362;8	68078;0;0;60;
$GPXUP;3949;08:38:56;0;50	15351;8	68063;0;0;58;
$GPXUP;3949;08:38:57;0;50	1534;8	68047;0;0;56;
$GPXUP;3949;08:38:58;0;50	1533;8	68033;0;0;57;
$GPXUP;3949;08:38:59;0;50	15318;8	68022;0;0;53;
$GPXUP;3949;08:39:00;0;50	15306;8	68018;0;0;50;
$GPXUP;3949;08:39:01;0;50	15294;8	68015;0;0;49;
$GPXUP;3949;08:39:02;0;50	15282;8	68008;0;0;51;
$GPXUP;3949;08:39:03;0;50	15272;8	67997;0;0;54;
$GPXUP;3949;08:39:04;0;50	15262;8	67982;0;0;55;
$GPXUP;3949;08:39:05;0;50	15252;8	67967;0;0;55;
$GPXUP;3949;08:39:06;0;50	15243;8	67951;0;0;55;
$GPXUP;3949;08:39:07;0;50	15234;8	67936;0;0;55;
$GPXUP;3949;08:39:08;0;50	15222;8	67925;0;0;54;
$GPXUP;3949;08:39:09;0;50	1521;8	67916;0;0;55;
$GPXUP;3949;08:39:10;0;50	15198;8	67906;0;0;54;
$GPXUP;3949;08:39:11;0;50	15186;8	679;0;0;53;
$GPXUP;3949;08:39:12;0;50	15173;8	67898;0;0;50;
$GPXUP;3949;08:39:13;0;50	15161;8	67896;0;0;50;
$GPXUP;3949;08:39:14;0;50	15149;8	67889;0;0;53;
$GPXUP;3949;08:39:15;0;50	15139;8	67876;0;0;53;
$GPXUP;3949;08:39:16;0;50	1513;8	67862;0;0;50;
$GPXUP;3949;08:39:17;0;50	1512;8	67851;0;0;49;
$GPXUP;3949;08:39:18;0;50	15109;8	67843;0;0;47;
$GPXUP;3949;08:39:19;0;50	15099;8	67834;0;0;48;
$GPXUP;3949;08:39:20;0;50	15089;8	67823;0;0;47;
$GPXUP;3949;08:39:21;0;50	1508;8	67811;0;0;45;
$GPXUP;3949;08:39:22;0;50	15073;8	678;0;0;44;
$GPXUP;3949;08:39:23;0;50	15064;8	67789;0;0;45;
$GPXUP;3949;08:39:24;0;50	15054;8	6778;0;0;45;
$GPXUP;3949;08:39:25;0;50	15044;8	67772;0;0;46;
$GPXUP;3949;08:39:26;0;50	15034;8	67767;0;0;44;
$GPXUP;3949;08:39:27;0;50	15023;8	67766;0;0;43;
$GPXUP;3949;08:39:28;0;50	15012;8	67764;0;0;47;
$GPXUP;3949;08:39:29;0;50	15;8	67759;0;0;50;
$GPXUP;3949;08:39:30;0;50	14989;8	6775;0;0;50;
$GPXUP;3949;08:39:31;0;50	1498;8	67737;0;0;53;
$GPXUP;3949;08:39:32;0;50	14971;8	67722;0;0;50;
$GPXUP;3949;08:39:33;0;50	14961;8	6771;0;0;50;
$GPXUP;3949;08:39:34;0;50	14949;8	67701;0;0;51;
$GPXUP;3949;08:39:35;0;50	14938;8	67693;0;0;52;
$GPXUP;3949;08:39:36;0;50	14926;8	67685;0;0;53;
$GPXUP;3949;08:39:37;0;50	14913;8	67676;0;0;54;
$GPXUP;3949;08:39:38;0;50	14901;8	67667;0;0;57;
$GPXUP;3949;08:39:39;0;50	14888;8	67656;0;0;58;
$GPXUP;3949;08:39:40;0;50	14875;8	67646;0;0;58;
$GPXUP;3949;08:39:41;0;50	14862;8	67637;0;0;59;
$GPXUP;3949;08:39:42;0;50	14848;8	67628;0;0;59;
$GPXUP;3949;08:39:43;0;50	14835;8	67619;0;0;56;
$GPXUP;3949;08:39:44;0;50	14823;8	6761;0;0;52;
$GPXUP;3949;08:39:45;0;50	14811;8	67604;0;0;50;
$GPXUP;3949;08:39:46;0;50	14798;8	676;0;0;51;
$GPXUP;3949;08:39:47;0;50	14786;8	676;0;0;52;
$GPXUP;3949;08:39:48;0;50	14772;8	67597;0;0;56;
$GPXUP;3949;08:39:49;0;50	14759;8	6759;0;0;56;
$GPXUP;3949;08:39:50;0;50	14748;8	67578;0;0;56;
$GPXUP;3949;08:39:51;0;50	14736;8	67565;0;0;54;
$GPXUP;3949;08:39:52;0;50	14725;8	67555;0;0;53;
$GPXUP;3949;08:39:53;0;50	14713;8	67546;0;0;54;
$GPXUP;3949;08:39:54;0;50	14702;8	67533;0;0;56;
$GPXUP;3949;08:39:55;0;50	14692;8	67517;0;0;59;
$GPXUP;3949;08:39:56;0;50	14682;8	675;0;0;58;
$GPXUP;3949;08:39:57;0;50	14671;8	67487;0;0;58;
$GPXUP;3949;08:39:58;0;50	14658;8	67478;0;0;58;
$GPXUP;3949;08:39:59;0;50	14644;8	6747;0;0;58;
$GPXUP;3949;08:40:00;0;50	14631;8	6746;0;0;59;
$GPXUP;3949;08:40:01;0;50	14618;8	67449;0;0;60;
$GPXUP;3949;08:40:02;0;50	14605;8	67439;0;0;58;
$GPXUP;3949;08:40:03;0;50	14591;8	6743;0;0;57;
$GPXUP;3949;08:40:04;0;50	14579;8	67419;0;0;56;
$GPXUP;3949;08:40:05;0;50	14566;8	6741;0;0;56;
$GPXUP;3949;08:40:06;0;50	14554;8	67404;0;0;54;
$GPXUP;3949;08:40:07;0;50	14541;8	67399;0;0;52;
$GPXUP;3949;08:40:08;0;50	14529;8	67392;0;0;51;
$GPXUP;3949;08:40:09;0;50	14518;8	67381;0;0;52;
$GPXUP;3949;08:40:10;0;50	14507;8	67371;0;0;53;
$GPXUP;3949;08:40:11;0;50	14495;8	67364;0;0;54;
$GPXUP;3949;08:40:12;0;50	14482;8	67362;0;0;51;
$GPXUP;3949;08:40:13;0;50	14469;8	67364;0;0;49;
$GPXUP;3949;08:40:14;0;50	14458;8	67366;0;0;46;
$GPXUP;3949;08:40:15;0;50	14446;8	67363;0;0;49;
$GPXUP;3949;08:40:16;0;50	14435;8	67354;0;0;52;
$GPXUP;3949;08:40:17;0;50	14424;8	67342;0;0;53;
$GPXUP;3949;08:40:18;0;50	14412;8	67332;0;0;55;
$GPXUP;3949;08:40:19;0;50	144;8	67322;0;0;55;
$GPXUP;3949;08:40:20;0;50	14389;8	67309;0;0;55;
$GPXUP;3949;08:40:21;0;50	14378;8	67296;0;0;55;
$GPXUP;3949;08:40:22;0;50	14366;8	67284;0;0;55;
$GPXUP;3949;08:40:23;0;50	14355;8	67271;0;0;56;
$GPXUP;3949;08:40:24;0;50	14344;8	67257;0;0;57;
$GPXUP;3949;08:40:25;0;50	14333;8	67242;0;0;58;
$GPXUP;3949;08:40:26;0;50	14322;8	67227;0;0;58;
$GPXUP;3949;08:40:27;0;50	14312;8	67212;0;0;58;
$GPXUP;3949;08:40:28;0;50	14302;8	67195;0;0;58;
$GPXUP;3949;08:40:29;0;50	14292;8	67179;0;0;59;
$GPXUP;3949;08:40:30;0;50	1428;8	67164;0;0;60;
$GPXUP;3949;08:40:31;0;50	14268;8	67151;0;0;58;
$GPXUP;3949;08:40:32;0;50	14255;8	67145;0;0;54;
$GPXUP;3949;08:40:33;0;50	14242;8	67141;0;0;53;
$GPXUP;3949;08:40:34;0;50	1423;8	67132;0;0;52;
$GPXUP;3949;08:40:35;0;50	14221;8	67118;0;0;53;
$GPXUP;3949;08:40:36;0;50	14212;8	67102;0;0;54;
$GPXUP;3949;08:40:37;0;50	14203;8	67086;0;0;54;
$GPXUP;3949;08:40:38;0;50	14193;8	67072;0;0;52;
$GPXUP;3949;08:40:39;0;50	14182;8	67063;0;0;51;
$GPXUP;3949;08:40:40;0;50	1417;8	67058;0;0;48;
$GPXUP;3949;08:40:41;0;50	14158;8	67056;0;0;48;
$GPXUP;3949;08:40:42;0;50	14146;8	67056;0;0;47;
$GPXUP;3949;08:40:43;0;50	14134;8	67058;0;0;46;
$GPXUP;3949;08:40:44;0;50	14123;8	6706;0;0;46;
$GPXUP;3949;08:40:45;0;50	14111;8	67059;0;0;49;
$GPXUP;3949;08:40:46;0;50	141;8	67053;0;0;51;
$GPXUP;3949;08:40:47;0;50	14088;8	67043;0;0;51;
$GPXUP;3949;08:40:48;0;50	14077;8	67033;0;0;51;
$GPXUP;3949;08:40:49;0;50	14066;8	67022;0;0;52;
$GPXUP;3949;08:40:50;0;50	14055;8	6701;0;0;56;
$GPXUP;3949;08:40:51;0;50	14043;8	66997;0;0;59;
$GPXUP;3949;08:40:52;0;50	1403;8	66986;0;0;60;
$GPXUP;3949;08:40:53;0;50	14016;8	6698;0;0;60;
$GPXUP;3949;08:40:54;0;50	14001;8	66972;0;0;60;
$GPXUP;3949;08:40:55;0;50	13987;8	66963;0;0;59;
$GPXUP;3949;08:40:56;0;50	13974;8	66952;0;0;60;
$GPXUP;3949;08:40:57;0;50	1396;8	66942;0;0;60;
$GPXUP;3949;08:40:58;0;50	13946;8	66934;0;0;57;
$GPXUP;3949;08:40:59;0;50	13933;8	66929;0;0;54;
$GPXUP;3949;08:41:00;0;50	1392;8	66923;0;0;53;
$GPXUP;3949;08:41:01;0;50	13907;8	66916;0;0;53;
$GPXUP;3949;08:41:02;0;50	13896;8	66904;0;0;53;
$GPXUP;3949;08:41:03;0;50	13886;8	6689;0;0;54;
$GPXUP;3949;08:41:04;0;50	13875;8	66879;0;0;54;
$GPXUP;3949;08:41:05;0;50	13863;8	6687;0;0;54;
$GPXUP;3949;08:41:06;0;50	13851;8	66862;0;0;53;
$GPXUP;3949;08:41:07;0;50	13839;8	66852;0;0;56;
$GPXUP;3949;08:41:08;0;50	13827;8	66841;0;0;57;
$GPXUP;3949;08:41:09;0;50	13814;8	66829;0;0;59;
$GPXUP;3949;08:41:10;0;50	13801;8	66818;0;0;60;
$GPXUP;3949;08:41:11;0;50	13788;8	66808;0;0;59;
$GPXUP;3949;08:41:12;0;50	13774;8	66798;0;0;59;
$GPXUP;3949;08:41:13;0;50	13761;8	66789;0;0;59;
$GPXUP;3949;08:41:14;0;50	13748;8	66779;0;0;59;
$GPXUP;3949;08:41:15;0;50	13734;8	66769;0;0;57;
$GPXUP;3949;08:41:16;0;50	13721;8	66763;0;0;57;
$GPXUP;3949;08:41:17;0;50	13707;8	66756;0;0;59;
$GPXUP;3949;08:41:18;0;50	13692;8	6675;0;0;59;
$GPXUP;3949;08:41:19;0;50	13678;8	66743;0;0;58;
$GPXUP;3949;08:41:20;0;50	13664;8	66739;0;0;57;
$GPXUP;3949;08:41:21;0;50	13651;8	66737;0;0;55;
$GPXUP;3949;08:41:22;0;50	13638;8	66732;0;0;53;
$GPXUP;3949;08:41:23;0;50	13626;8	66721;0;0;55;
$GPXUP;3949;08:41:24;0;50	13615;8	66707;0;0;57;
$GPXUP;3949;08:41:25;0;50	13605;8	6669;0;0;59;
$GPXUP;3949;08:41:26;0;50	13594;8	66673;0;0;62;
$GPXUP;3949;08:41:27;0;50	1358;8	6666;0;0;63;
$GPXUP;3949;08:41:28;0;50	13566;8	66649;0;0;64;
$GPXUP;3949;08:41:29;0;50	13552;8	6664;0;0;60;
$GPXUP;3949;08:41:30;0;50	13538;8	66632;0;0;57;
$GPXUP;3949;08:41:31;0;50	13525;8	66624;0;0;53;
$GPXUP;3949;08:41:32;0;50	13514;8	66616;0;0;51;
$GPXUP;3949;08:41:33;0;50	13502;8	66608;0;0;50;
$GPXUP;3949;08:41:34;0;50	13492;8	66599;0;0;48;
$GPXUP;3949;08:41:35;0;50	13482;8	66587;0;0;50;
$GPXUP;3949;08:41:36;0;50	13471;8	66576;0;0;53;
$GPXUP;3949;08:41:37;0;50	13459;8	66567;0;0;55;
$GPXUP;3949;08:41:38;0;50	13447;8	66555;0;0;57;
$GPXUP;3949;08:41:39;0;50	13437;8	6654;0;0;57;
$GPXUP;3949;08:41:40;0;50	13426;8	66524;0;0;59;
$GPXUP;3949;08:41:41;0;50	13414;8	66509;0;0;62;
$GPXUP;3949;08:41:42;0;50	134;8	66496;0;0;65;
$GPXUP;3949;08:41:43;0;50	13386;8	66482;0;0;67;
$GPXUP;3949;08:41:44;0;50	13372;8	66468;0;0;68;
$GPXUP;3949;08:41:45;0;50	13358;8	66452;0;0;69;
$GPXUP;3949;08:41:46;0;50	13344;8	66435;0;0;70;
$GPXUP;3949;08:41:47;0;50	13331;8	66417;0;0;70;
$GPXUP;3949;08:41:48;0;50	13317;8	66399;0;0;71;
$GPXUP;3949;08:41:49;0;50	13303;8	66381;0;0;71;
$GPXUP;3949;08:41:50;0;50	13289;8	66365;0;0;70;
$GPXUP;3949;08:41:51;0;50	13274;8	6635;0;0;70;
$GPXUP;3949;08:41:52;0;50	1326;8	66335;0;0;71;
$GPXUP;3949;08:41:53;0;50	13245;8	66318;0;0;72;
$GPXUP;3949;08:41:54;0;50	13231;8	66301;0;0;72;
$GPXUP;3949;08:41:55;0;50	13216;8	66284;0;0;71;
$GPXUP;3949;08:41:56;0;50	13203;8	66266;0;0;70;
$GPXUP;3949;08:41:57;0;50	13191;8	66248;0;0;66;
$GPXUP;3949;08:41:58;0;50	13179;8	66231;0;0;62;
$GPXUP;3949;08:41:59;0;50	13169;8	66214;0;0;59;
$GPXUP;3949;08:42:00;0;50	13159;8	66197;0;0;58;
$GPXUP;3949;08:42:01;0;50	13152;8	6618;0;0;54;
$GPXUP;3949;08:42:02;0;50	13144;8	66163;0;0;53;
$GPXUP;3949;08:42:03;0;50	13134;8	66149;0;0;54;
$GPXUP;3949;08:42:04;0;50	13122;8	66138;0;0;55;
$GPXUP;3949;08:42:05;0;50	13109;8	6613;0;0;55;
$GPXUP;3949;08:42:06;0;50	13097;8	66123;0;0;52;
$GPXUP;3949;08:42:07;0;50	13085;8	66116;0;0;49;
$GPXUP;3949;08:42:08;0;50	13074;8	66107;0;0;49;
$GPXUP;3949;08:42:09;0;50	13064;8	66096;0;0;50;
$GPXUP;3949;08:42:10;0;50	13054;8	66085;0;0;51;
$GPXUP;3949;08:42:11;0;50	13043;8	66074;0;0;52;
$GPXUP;3949;08:42:12;0;50	13032;8	66065;0;0;53;
$GPXUP;3949;08:42:13;0;50	1302;8	66056;0;0;54;
$GPXUP;3949;08:42:14;0;50	13007;8	66047;0;0;55;
$GPXUP;3949;08:42:15;0;50	12995;8	66036;0;0;57;
$GPXUP;3949;08:42:16;0;50	12982;8	66026;0;0;57;
$GPXUP;3949;08:42:17;0;50	12969;8	66019;0;0;56;
$GPXUP;3949;08:42:18;0;50	12956;8	66012;0;0;57;
$GPXUP;3949;08:42:19;0;50	12943;8	66005;0;0;54;
$GPXUP;3949;08:42:20;0;50	1293;8	65998;0;0;53;
$GPXUP;3949;08:42:21;0;50	12919;8	6599;0;0;52;
$GPXUP;3949;08:42:22;0;50	12906;8	65983;0;0;54;
$GPXUP;3949;08:42:23;0;50	12894;8	65976;0;0;55;
$GPXUP;3949;08:42:24;0;50	12881;8	65972;0;0;56;
$GPXUP;3949;08:42:25;0;50	12866;8	65968;0;0;59;
$GPXUP;3949;08:42:26;0;50	12852;8	65966;0;0;59;
$GPXUP;3949;08:42:27;0;50	12837;8	65965;0;0;60;
$GPXUP;3949;08:42:28;0;50	12822;8	65966;0;0;61;
$GPXUP;3949;08:42:29;0;50	12807;8	65966;0;0;60;
$GPXUP;3949;08:42:30;0;50	12792;8	65965;0;0;60;
$GPXUP;3949;08:42:31;0;50	12777;8	6596;0;0;63;
$GPXUP;3949;08:42:32;0;50	12762;8	65951;0;0;65;
$GPXUP;3949;08:42:33;0;50	12746;8	65942;0;0;71;
$GPXUP;3949;08:42:34;0;50	12728;8	65933;0;0;72;
$GPXUP;3949;08:42:35;0;50	1271;8	65926;0;0;72;
$GPXUP;3949;08:42:36;0;50	12693;8	6592;0;0;69;
$GPXUP;3949;08:42:37;0;50	12676;8	65914;0;0;69;
$GPXUP;3949;08:42:38;0;50	1266;8	65906;0;0;70;
$GPXUP;3949;08:42:39;0;50	12644;8	65895;0;0;69;
$GPXUP;3949;08:42:40;0;50	12628;8	65885;0;0;68;
$GPXUP;3949;08:42:41;0;50	12611;8	6588;0;0;68;
$GPXUP;3949;08:42:42;0;50	12595;8	65879;0;0;64;
$GPXUP;3949;08:42:43;0;50	12579;8	6588;0;0;59;
$GPXUP;3949;08:42:44;0;50	12566;8	65882;0;0;48;
$GPXUP;3949;08:42:45;0;50	12557;8	65891;0;0;39;
$GPXUP;3949;08:42:46;0;50	12552;8	659;0;0;27;
$GPXUP;3949;08:42:47;0;50	12552;8	65908;0;0;22;
$GPXUP;3949;08:42:48;0;50	12554;8	65913;0;0;12;
