# Supplementary material for: Pigeon Navigation: Different Routes Lead to Frankfurt
Source: PLoS One. 2014 Nov 12;9(11):e112439. doi: 10.1371/journal.pone.0112439 (PMC4229201; doi:10.1371/journal.pone.0112439)
Supplement: File S4 — Files containing the original track data and a ‘Read me’ explaining the data format. (ZIP) [file pone.0112439.s004.zip › N-RB/100614xup07_402.log]

$GPXUP;3949;08:50:46;0;50	29295;8	72374;0;0;0;
$GPXUP;3949;08:50:47;0;50	29295;8	72373;0;0;3;
$GPXUP;3949;08:50:48;0;50	29295;8	72372;0;0;2;
$GPXUP;3949;08:50:49;0;50	29295;8	72371;0;0;3;
$GPXUP;3949;08:50:50;0;50	29295;8	7237;0;0;3;
$GPXUP;3949;08:50:51;0;50	29295;8	72368;0;0;3;
$GPXUP;3949;08:50:52;0;50	29295;8	72367;0;0;3;
$GPXUP;3949;08:50:53;0;50	29295;8	72366;0;0;4;
$GPXUP;3949;08:50:54;0;50	29296;8	72364;0;0;7;
$GPXUP;3949;08:50:55;0;50	29296;8	72359;0;0;15;
$GPXUP;3949;08:50:56;0;50	29297;8	72351;0;0;22;
$GPXUP;3949;08:50:57;0;50	29301;8	7234;0;0;31;
$GPXUP;3949;08:50:58;0;50	29309;8	72327;0;0;43;
$GPXUP;3949;08:50:59;0;50	29319;8	72314;0;0;48;
$GPXUP;3949;08:51:00;0;50	29328;8	723;0;0;49;
$GPXUP;3949;08:51:01;0;50	29338;8	72287;0;0;48;
$GPXUP;3949;08:51:02;0;50	29347;8	72276;0;0;46;
$GPXUP;3949;08:51:03;0;50	29356;8	72264;0;0;45;
$GPXUP;3949;08:51:04;0;50	29362;8	72248;0;0;49;
$GPXUP;3949;08:51:05;0;50	29363;8	72226;0;0;53;
$GPXUP;3949;08:51:06;0;50	29358;8	72206;0;0;50;
$GPXUP;3949;08:51:07;0;50	29346;8	72193;0;0;44;
$GPXUP;3949;08:51:08;0;50	29332;8	72192;0;0;36;
$GPXUP;3949;08:51:09;0;50	29318;8	72206;0;0;40;
$GPXUP;3949;08:51:10;0;50	29307;8	72236;0;0;57;
$GPXUP;3949;08:51:11;0;50	29307;8	72261;0;0;48;
$GPXUP;3949;08:51:12;0;50	29314;8	7228;0;0;44;
$GPXUP;3949;08:51:13;0;50	29325;8	72291;0;0;38;
$GPXUP;3949;08:51:14;0;50	29338;8	72293;0;0;33;
$GPXUP;3949;08:51:15;0;50	2935;8	72285;0;0;34;
$GPXUP;3949;08:51:16;0;50	29361;8	72267;0;0;45;
$GPXUP;3949;08:51:17;0;50	29365;8	72242;0;0;54;
$GPXUP;3949;08:51:18;0;50	29362;8	72216;0;0;57;
$GPXUP;3949;08:51:19;0;50	29355;8	72195;0;0;52;
$GPXUP;3949;08:51:20;0;50	29346;8	72177;0;0;53;
$GPXUP;3949;08:51:21;0;50	29333;8	72165;0;0;49;
$GPXUP;3949;08:51:22;0;50	29319;8	72162;0;0;45;
$GPXUP;3949;08:51:23;0;50	29305;8	7217;0;0;42;
$GPXUP;3949;08:51:23;0;50	29291;8	72192;0;0;53;
$GPXUP;3949;08:51:24;0;50	29284;8	72218;0;0;59;
$GPXUP;3949;08:51:25;0;50	29285;8	72241;0;0;52;
$GPXUP;3949;08:51:26;0;50	29292;8	72261;0;0;49;
$GPXUP;3949;08:51:27;0;50	29305;8	72275;0;0;48;
$GPXUP;3949;08:51:28;0;50	29319;8	72282;0;0;46;
$GPXUP;3949;08:51:29;0;50	29333;8	72284;0;0;47;
$GPXUP;3949;08:51:30;0;50	29346;8	72281;0;0;47;
$GPXUP;3949;08:51:31;0;50	29358;8	72273;0;0;47;
$GPXUP;3949;08:51:32;0;50	29368;8	72257;0;0;51;
$GPXUP;3949;08:51:33;0;50	29373;8	72234;0;0;53;
$GPXUP;3949;08:51:34;0;50	29373;8	7221;0;0;54;
$GPXUP;3949;08:51:35;0;50	29371;8	72187;0;0;54;
$GPXUP;3949;08:51:36;0;50	29368;8	72166;0;0;54;
$GPXUP;3949;08:51:37;0;50	29362;8	72146;0;0;55;
$GPXUP;3949;08:51:38;0;50	29352;8	7213;0;0;54;
$GPXUP;3949;08:51:39;0;50	29339;8	72123;0;0;46;
$GPXUP;3949;08:51:40;0;50	29327;8	72128;0;0;39;
$GPXUP;3949;08:51:41;0;50	29316;8	72152;0;0;46;
$GPXUP;3949;08:51:42;0;50	29313;8	72184;0;0;59;
$GPXUP;3949;08:51:43;0;50	29317;8	7221;0;0;58;
$GPXUP;3949;08:51:44;0;50	29325;8	72231;0;0;55;
$GPXUP;3949;08:51:45;0;50	29336;8	72246;0;0;52;
$GPXUP;3949;08:51:46;0;50	29348;8	72258;0;0;51;
$GPXUP;3949;08:51:47;0;50	29358;8	72272;0;0;51;
$GPXUP;3949;08:51:48;0;50	29367;8	72286;0;0;51;
$GPXUP;3949;08:51:49;0;50	29374;8	72303;0;0;52;
$GPXUP;3949;08:51:50;0;50	29382;8	7232;0;0;52;
$GPXUP;3949;08:51:51;0;50	2939;8	72335;0;0;50;
$GPXUP;3949;08:51:52;0;50	29401;8	72346;0;0;49;
$GPXUP;3949;08:51:53;0;50	29413;8	72351;0;0;46;
$GPXUP;3949;08:51:54;0;50	29426;8	72347;0;0;44;
$GPXUP;3949;08:51:55;0;50	29438;8	72332;0;0;49;
$GPXUP;3949;08:51:56;0;50	29444;8	7231;0;0;51;
$GPXUP;3949;08:51:57;0;50	29443;8	72284;0;0;56;
$GPXUP;3949;08:51:58;0;50	29436;8	7226;0;0;56;
$GPXUP;3949;08:51:59;0;50	29423;8	72244;0;0;54;
$GPXUP;3949;08:52:00;0;50	29406;8	7224;0;0;49;
$GPXUP;3949;08:52:01;0;50	2939;8	72248;0;0;45;
$GPXUP;3949;08:52:02;0;50	29374;8	72272;0;0;58;
$GPXUP;3949;08:52:03;0;50	29364;8	72298;0;0;58;
$GPXUP;3949;08:52:04;0;50	2936;8	72321;0;0;53;
$GPXUP;3949;08:52:05;0;50	2936;8	72344;0;0;52;
$GPXUP;3949;08:52:06;0;50	29363;8	72364;0;0;51;
$GPXUP;3949;08:52:07;0;50	2937;8	72382;0;0;48;
$GPXUP;3949;08:52:08;0;50	2938;8	72395;0;0;48;
$GPXUP;3949;08:52:09;0;50	29392;8	72398;0;0;41;
$GPXUP;3949;08:52:10;0;50	29404;8	72387;0;0;41;
$GPXUP;3949;08:52:11;0;50	29411;8	72361;0;0;50;
$GPXUP;3949;08:52:12;0;50	2941;8	72333;0;0;56;
$GPXUP;3949;08:52:13;0;50	29402;8	72308;0;0;57;
$GPXUP;3949;08:52:14;0;50	2939;8	7229;0;0;57;
$GPXUP;3949;08:52:15;0;50	29374;8	72278;0;0;56;
$GPXUP;3949;08:52:16;0;50	29357;8	72272;0;0;59;
$GPXUP;3949;08:52:17;0;50	29342;8	72264;0;0;60;
$GPXUP;3949;08:52:18;0;50	29328;8	72254;0;0;61;
$GPXUP;3949;08:52:19;0;50	29316;8	72239;0;0;61;
$GPXUP;3949;08:52:20;0;50	29307;8	7222;0;0;58;
$GPXUP;3949;08:52:21;0;50	29301;8	72198;0;0;58;
$GPXUP;3949;08:52:22;0;50	293;8	72174;0;0;56;
$GPXUP;3949;08:52:23;0;50	29303;8	7215;0;0;56;
$GPXUP;3949;08:52:24;0;50	2931;8	72128;0;0;53;
$GPXUP;3949;08:52:25;0;50	29322;8	72111;0;0;55;
$GPXUP;3949;08:52:26;0;50	29331;8	72093;0;0;57;
$GPXUP;3949;08:52:27;0;50	29338;8	72072;0;0;61;
$GPXUP;3949;08:52:28;0;50	2934;8	72047;0;0;65;
$GPXUP;3949;08:52:29;0;50	29336;8	72021;0;0;64;
$GPXUP;3949;08:52:30;0;50	29325;8	72;0;0;64;
$GPXUP;3949;08:52:31;0;50	29309;8	71986;0;0;58;
$GPXUP;3949;08:52:32;0;50	29293;8	71985;0;0;50;
$GPXUP;3949;08:52:33;0;50	29278;8	72;0;0;51;
$GPXUP;3949;08:52:34;0;50	29266;8	72028;0;0;58;
$GPXUP;3949;08:52:35;0;50	29262;8	7206;0;0;62;
$GPXUP;3949;08:52:36;0;50	29266;8	72087;0;0;59;
$GPXUP;3949;08:52:37;0;50	29275;8	72108;0;0;56;
$GPXUP;3949;08:52:38;0;50	29286;8	72124;0;0;51;
$GPXUP;3949;08:52:39;0;50	29297;8	72137;0;0;50;
$GPXUP;3949;08:52:40;0;50	29307;8	72151;0;0;49;
$GPXUP;3949;08:52:41;0;50	29316;8	72164;0;0;48;
$GPXUP;3949;08:52:42;0;50	29326;8	72177;0;0;49;
$GPXUP;3949;08:52:43;0;50	29336;8	72188;0;0;48;
$GPXUP;3949;08:52:44;0;50	29348;8	72195;0;0;48;
$GPXUP;3949;08:52:45;0;50	2936;8	72198;0;0;47;
$GPXUP;3949;08:52:46;0;50	29372;8	72196;0;0;46;
$GPXUP;3949;08:52:47;0;50	29383;8	7219;0;0;46;
$GPXUP;3949;08:52:48;0;50	29392;8	72174;0;0;51;
$GPXUP;3949;08:52:49;0;50	29396;8	7215;0;0;56;
$GPXUP;3949;08:52:50;0;50	29392;8	72124;0;0;53;
$GPXUP;3949;08:52:51;0;50	29381;8	72103;0;0;53;
$GPXUP;3949;08:52:52;0;50	29366;8	7209;0;0;53;
$GPXUP;3949;08:52:53;0;50	29348;8	7209;0;0;49;
$GPXUP;3949;08:52:54;0;50	29332;8	72102;0;0;51;
$GPXUP;3949;08:52:55;0;50	29319;8	72127;0;0;59;
$GPXUP;3949;08:52:56;0;50	29313;8	72155;0;0;57;
$GPXUP;3949;08:52:57;0;50	29313;8	72179;0;0;52;
$GPXUP;3949;08:52:58;0;50	29317;8	722;0;0;48;
$GPXUP;3949;08:52:59;0;50	29324;8	72218;0;0;48;
$GPXUP;3949;08:53:00;0;50	29333;8	72232;0;0;46;
$GPXUP;3949;08:53:01;0;50	29344;8	72241;0;0;46;
$GPXUP;3949;08:53:02;0;50	29357;8	72246;0;0;48;
$GPXUP;3949;08:53:03;0;50	2937;8	72249;0;0;48;
$GPXUP;3949;08:53:04;0;50	29382;8	72248;0;0;49;
$GPXUP;3949;08:53:05;0;50	29395;8	72244;0;0;48;
$GPXUP;3949;08:53:06;0;50	29406;8	72231;0;0;52;
$GPXUP;3949;08:53:07;0;50	29413;8	72208;0;0;59;
$GPXUP;3949;08:53:08;0;50	29414;8	72177;0;0;68;
$GPXUP;3949;08:53:09;0;50	2941;8	72148;0;0;67;
$GPXUP;3949;08:53:10;0;50	294;8	72121;0;0;70;
$GPXUP;3949;08:53:11;0;50	29386;8	721;0;0;67;
$GPXUP;3949;08:53:12;0;50	29369;8	72088;0;0;62;
$GPXUP;3949;08:53:13;0;50	2935;8	72088;0;0;58;
$GPXUP;3949;08:53:14;0;50	29332;8	72105;0;0;60;
$GPXUP;3949;08:53:15;0;50	2932;8	72129;0;0;63;
$GPXUP;3949;08:53:16;0;50	29315;8	72154;0;0;57;
$GPXUP;3949;08:53:17;0;50	29316;8	72176;0;0;51;
$GPXUP;3949;08:53:18;0;50	29321;8	72195;0;0;49;
$GPXUP;3949;08:53:19;0;50	29328;8	72213;0;0;48;
$GPXUP;3949;08:53:20;0;50	29336;8	72229;0;0;48;
$GPXUP;3949;08:53:21;0;50	29344;8	72245;0;0;50;
$GPXUP;3949;08:53:22;0;50	2935;8	72262;0;0;52;
$GPXUP;3949;08:53:23;0;50	29356;8	72281;0;0;52;
$GPXUP;3949;08:53:24;0;50	29361;8	72301;0;0;53;
$GPXUP;3949;08:53:25;0;50	29367;8	72318;0;0;50;
$GPXUP;3949;08:53:26;0;50	29377;8	72332;0;0;49;
$GPXUP;3949;08:53:27;0;50	29388;8	72337;0;0;44;
$GPXUP;3949;08:53:28;0;50	294;8	72328;0;0;42;
$GPXUP;3949;08:53:29;0;50	2941;8	72301;0;0;56;
$GPXUP;3949;08:53:30;0;50	29409;8	72267;0;0;66;
$GPXUP;3949;08:53:31;0;50	29401;8	72238;0;0;68;
$GPXUP;3949;08:53:32;0;50	29388;8	72216;0;0;64;
$GPXUP;3949;08:53:33;0;50	29372;8	72205;0;0;58;
$GPXUP;3949;08:53:34;0;50	29354;8	72203;0;0;55;
$GPXUP;3949;08:53:35;0;50	29335;8	72211;0;0;56;
$GPXUP;3949;08:53:36;0;50	29318;8	72225;0;0;57;
$GPXUP;3949;08:53:37;0;50	29304;8	72244;0;0;62;
$GPXUP;3949;08:53:38;0;50	29294;8	72264;0;0;60;
$GPXUP;3949;08:53:39;0;50	29286;8	72285;0;0;56;
$GPXUP;3949;08:53:40;0;50	29284;8	72306;0;0;54;
$GPXUP;3949;08:53:41;0;50	29286;8	72326;0;0;50;
$GPXUP;3949;08:53:42;0;50	29292;8	72345;0;0;50;
$GPXUP;3949;08:53:43;0;50	29301;8	72359;0;0;47;
$GPXUP;3949;08:53:44;0;50	29312;8	72369;0;0;46;
$GPXUP;3949;08:53:45;0;50	29324;8	72368;0;0;39;
$GPXUP;3949;08:53:46;0;50	29336;8	72352;0;0;44;
$GPXUP;3949;08:53:47;0;50	29341;8	72322;0;0;55;
$GPXUP;3949;08:53:48;0;50	29339;8	72292;0;0;62;
$GPXUP;3949;08:53:49;0;50	29331;8	72265;0;0;62;
$GPXUP;3949;08:53:50;0;50	29319;8	72242;0;0;66;
$GPXUP;3949;08:53:51;0;50	29307;8	7222;0;0;67;
$GPXUP;3949;08:53:52;0;50	29295;8	722;0;0;69;
$GPXUP;3949;08:53:53;0;50	29282;8	7218;0;0;71;
$GPXUP;3949;08:53:54;0;50	29268;8	72162;0;0;72;
$GPXUP;3949;08:53:55;0;50	29253;8	72146;0;0;71;
$GPXUP;3949;08:53:56;0;50	2924;8	72128;0;0;69;
$GPXUP;3949;08:53:57;0;50	29228;8	72109;0;0;65;
$GPXUP;3949;08:53:58;0;50	29221;8	72088;0;0;63;
$GPXUP;3949;08:53:59;0;50	29217;8	72064;0;0;63;
$GPXUP;3949;08:54:00;0;50	29216;8	72039;0;0;62;
$GPXUP;3949;08:54:01;0;50	29219;8	72014;0;0;60;
$GPXUP;3949;08:54:02;0;50	29225;8	71992;0;0;56;
$GPXUP;3949;08:54:03;0;50	29233;8	71974;0;0;53;
$GPXUP;3949;08:54:04;0;50	29241;8	71956;0;0;54;
$GPXUP;3949;08:54:05;0;50	29246;8	71935;0;0;58;
$GPXUP;3949;08:54:06;0;50	29249;8	71912;0;0;61;
$GPXUP;3949;08:54:07;0;50	29246;8	71887;0;0;64;
$GPXUP;3949;08:54:08;0;50	29237;8	71865;0;0;61;
$GPXUP;3949;08:54:09;0;50	29221;8	7185;0;0;63;
$GPXUP;3949;08:54:10;0;50	29201;8	71843;0;0;66;
$GPXUP;3949;08:54:11;0;50	2918;8	71846;0;0;64;
$GPXUP;3949;08:54:12;0;50	29162;8	71858;0;0;63;
$GPXUP;3949;08:54:13;0;50	29147;8	71872;0;0;61;
$GPXUP;3949;08:54:14;0;50	29133;8	71887;0;0;59;
$GPXUP;3949;08:54:15;0;50	29121;8	71902;0;0;59;
$GPXUP;3949;08:54:16;0;50	29108;8	71916;0;0;61;
$GPXUP;3949;08:54:17;0;50	29094;8	71928;0;0;62;
$GPXUP;3949;08:54:18;0;50	29078;8	71933;0;0;65;
$GPXUP;3949;08:54:19;0;50	29062;8	71932;0;0;65;
$GPXUP;3949;08:54:20;0;50	29045;8	71934;0;0;64;
$GPXUP;3949;08:54:21;0;50	2903;8	71941;0;0;61;
$GPXUP;3949;08:54:22;0;50	29017;8	71956;0;0;63;
$GPXUP;3949;08:54:23;0;50	29009;8	71978;0;0;61;
$GPXUP;3949;08:54:24;0;50	29005;8	72001;0;0;58;
$GPXUP;3949;08:54:25;0;50	29007;8	72023;0;0;52;
$GPXUP;3949;08:54:26;0;50	29014;8	72043;0;0;51;
$GPXUP;3949;08:54:27;0;50	29025;8	72057;0;0;48;
$GPXUP;3949;08:54:28;0;50	29039;8	72063;0;0;44;
$GPXUP;3949;08:54:29;0;50	29054;8	72059;0;0;43;
$GPXUP;3949;08:54:30;0;50	29066;8	72045;0;0;47;
$GPXUP;3949;08:54:31;0;50	29077;8	7202;0;0;57;
$GPXUP;3949;08:54:32;0;50	29081;8	71992;0;0;64;
$GPXUP;3949;08:54:33;0;50	2908;8	71965;0;0;65;
$GPXUP;3949;08:54:34;0;50	29073;8	7194;0;0;64;
$GPXUP;3949;08:54:35;0;50	2906;8	71917;0;0;66;
$GPXUP;3949;08:54:36;0;50	29044;8	71902;0;0;67;
$GPXUP;3949;08:54:37;0;50	29025;8	71896;0;0;65;
$GPXUP;3949;08:54:38;0;50	29005;8	71901;0;0;63;
$GPXUP;3949;08:54:39;0;50	28987;8	71917;0;0;65;
$GPXUP;3949;08:54:40;0;50	28974;8	71938;0;0;64;
$GPXUP;3949;08:54:41;0;50	28965;8	71962;0;0;60;
$GPXUP;3949;08:54:42;0;50	2896;8	71985;0;0;59;
$GPXUP;3949;08:54:43;0;50	28959;8	72009;0;0;59;
$GPXUP;3949;08:54:44;0;50	28961;8	72033;0;0;59;
$GPXUP;3949;08:54:45;0;50	28968;8	72053;0;0;57;
$GPXUP;3949;08:54:46;0;50	28979;8	72068;0;0;52;
$GPXUP;3949;08:54:47;0;50	28992;8	72074;0;0;45;
$GPXUP;3949;08:54:48;0;50	29006;8	7207;0;0;39;
$GPXUP;3949;08:54:49;0;50	29019;8	72054;0;0;44;
$GPXUP;3949;08:54:50;0;50	29028;8	7203;0;0;54;
$GPXUP;3949;08:54:51;0;50	29032;8	72004;0;0;60;
$GPXUP;3949;08:54:52;0;50	29032;8	71978;0;0;62;
$GPXUP;3949;08:54:53;0;50	29028;8	71954;0;0;62;
$GPXUP;3949;08:54:54;0;50	29019;8	71932;0;0;60;
$GPXUP;3949;08:54:55;0;50	29004;8	71914;0;0;65;
$GPXUP;3949;08:54:56;0;50	28984;8	71902;0;0;71;
$GPXUP;3949;08:54:57;0;50	28965;8	7189;0;0;74;
$GPXUP;3949;08:54:58;0;50	28947;8	71878;0;0;72;
$GPXUP;3949;08:54:59;0;50	2893;8	71866;0;0;71;
$GPXUP;3949;08:55:00;0;50	28914;8	71852;0;0;70;
$GPXUP;3949;08:55:01;0;50	28899;8	71837;0;0;69;
$GPXUP;3949;08:55:02;0;50	28886;8	71819;0;0;68;
$GPXUP;3949;08:55:03;0;50	28873;8	71802;0;0;66;
$GPXUP;3949;08:55:04;0;50	28859;8	71788;0;0;65;
$GPXUP;3949;08:55:05;0;50	28844;8	71777;0;0;65;
$GPXUP;3949;08:55:06;0;50	28828;8	71771;0;0;65;
$GPXUP;3949;08:55:07;0;50	28811;8	71769;0;0;66;
$GPXUP;3949;08:55:08;0;50	28793;8	71771;0;0;67;
$GPXUP;3949;08:55:09;0;50	28776;8	71775;0;0;68;
$GPXUP;3949;08:55:10;0;50	28759;8	71784;0;0;68;
$GPXUP;3949;08:55:11;0;50	28743;8	71797;0;0;65;
$GPXUP;3949;08:55:12;0;50	28731;8	71815;0;0;62;
$GPXUP;3949;08:55:13;0;50	28723;8	71836;0;0;59;
$GPXUP;3949;08:55:14;0;50	28719;8	71858;0;0;56;
$GPXUP;3949;08:55:15;0;50	28718;8	7188;0;0;54;
$GPXUP;3949;08:55:16;0;50	28719;8	71902;0;0;54;
$GPXUP;3949;08:55:17;0;50	28726;8	71921;0;0;50;
$GPXUP;3949;08:55:18;0;50	28737;8	71931;0;0;44;
$GPXUP;3949;08:55:19;0;50	28751;8	71927;0;0;35;
$GPXUP;3949;08:55:20;0;50	28763;8	7191;0;0;40;
$GPXUP;3949;08:55:21;0;50	2877;8	71884;0;0;49;
$GPXUP;3949;08:55:22;0;50	2877;8	71854;0;0;60;
$GPXUP;3949;08:55:23;0;50	28765;8	71827;0;0;59;
$GPXUP;3949;08:55:24;0;50	28755;8	71805;0;0;59;
$GPXUP;3949;08:55:25;0;50	2874;8	71788;0;0;64;
$GPXUP;3949;08:55:26;0;50	28722;8	71777;0;0;66;
$GPXUP;3949;08:55:27;0;50	28702;8	71771;0;0;72;
$GPXUP;3949;08:55:28;0;50	28684;8	71762;0;0;73;
$GPXUP;3949;08:55:29;0;50	28667;8	7175;0;0;72;
$GPXUP;3949;08:55:30;0;50	28652;8	71734;0;0;71;
$GPXUP;3949;08:55:31;0;50	2864;8	71715;0;0;68;
$GPXUP;3949;08:55:32;0;50	28626;8	71699;0;0;68;
$GPXUP;3949;08:55:33;0;50	28611;8	71685;0;0;70;
$GPXUP;3949;08:55:34;0;50	28596;8	71672;0;0;70;
$GPXUP;3949;08:55:35;0;50	28582;8	71656;0;0;68;
$GPXUP;3949;08:55:36;0;50	2857;8	71636;0;0;68;
$GPXUP;3949;08:55:37;0;50	28562;8	71614;0;0;64;
$GPXUP;3949;08:55:38;0;50	28556;8	71592;0;0;63;
$GPXUP;3949;08:55:39;0;50	28549;8	7157;0;0;64;
$GPXUP;3949;08:55:40;0;50	28542;8	71546;0;0;68;
$GPXUP;3949;08:55:41;0;50	28535;8	7152;0;0;75;
$GPXUP;3949;08:55:42;0;50	28526;8	71494;0;0;72;
$GPXUP;3949;08:55:43;0;50	28517;8	71471;0;0;70;
$GPXUP;3949;08:55:44;0;50	28507;8	71448;0;0;71;
$GPXUP;3949;08:55:45;0;50	28497;8	71425;0;0;73;
$GPXUP;3949;08:55:46;0;50	28485;8	71402;0;0;76;
$GPXUP;3949;08:55:47;0;50	28469;8	71382;0;0;80;
$GPXUP;3949;08:55:48;0;50	28453;8	71363;0;0;77;
$GPXUP;3949;08:55:49;0;50	28438;8	71345;0;0;74;
$GPXUP;3949;08:55:50;0;50	28425;8	71325;0;0;70;
$GPXUP;3949;08:55:51;0;50	28414;8	71305;0;0;69;
$GPXUP;3949;08:55:52;0;50	28403;8	71284;0;0;67;
$GPXUP;3949;08:55:53;0;50	28395;8	71262;0;0;65;
$GPXUP;3949;08:55:54;0;50	28389;8	71239;0;0;63;
$GPXUP;3949;08:55:55;0;50	28382;8	71217;0;0;62;
$GPXUP;3949;08:55:56;0;50	28377;8	71195;0;0;60;
$GPXUP;3949;08:55:57;0;50	28375;8	71172;0;0;56;
$GPXUP;3949;08:55:58;0;50	28376;8	71151;0;0;56;
$GPXUP;3949;08:55:59;0;50	28377;8	71129;0;0;55;
$GPXUP;3949;08:56:00;0;50	2838;8	71107;0;0;57;
$GPXUP;3949;08:56:01;0;50	28381;8	71082;0;0;66;
$GPXUP;3949;08:56:02;0;50	2838;8	71055;0;0;70;
$GPXUP;3949;08:56:03;0;50	28376;8	7103;0;0;65;
$GPXUP;3949;08:56:04;0;50	28369;8	71007;0;0;64;
$GPXUP;3949;08:56:05;0;50	28358;8	7099;0;0;59;
$GPXUP;3949;08:56:06;0;50	28344;8	70982;0;0;55;
$GPXUP;3949;08:56:07;0;50	28326;8	70984;0;0;54;
$GPXUP;3949;08:56:08;0;50	28308;8	70998;0;0;62;
$GPXUP;3949;08:56:09;0;50	28292;8	71018;0;0;67;
$GPXUP;3949;08:56:10;0;50	28279;8	7104;0;0;65;
$GPXUP;3949;08:56:11;0;50	28268;8	71062;0;0;63;
$GPXUP;3949;08:56:12;0;50	2826;8	71085;0;0;66;
$GPXUP;3949;08:56:13;0;50	28255;8	71111;0;0;70;
$GPXUP;3949;08:56:14;0;50	28258;8	71138;0;0;69;
$GPXUP;3949;08:56:15;0;50	28271;8	71158;0;0;61;
$GPXUP;3949;08:56:16;0;50	28288;8	71165;0;0;49;
$GPXUP;3949;08:56:17;0;50	28304;8	71162;0;0;41;
$GPXUP;3949;08:56:18;0;50	28321;8	71148;0;0;46;
$GPXUP;3949;08:56:19;0;50	28335;8	71126;0;0;53;
$GPXUP;3949;08:56:20;0;50	28346;8	71105;0;0;55;
$GPXUP;3949;08:56:21;0;50	28356;8	71085;0;0;56;
$GPXUP;3949;08:56:22;0;50	28367;8	71067;0;0;57;
$GPXUP;3949;08:56:23;0;50	28378;8	7105;0;0;56;
$GPXUP;3949;08:56:24;0;50	28389;8	71036;0;0;56;
$GPXUP;3949;08:56:25;0;50	28401;8	71024;0;0;53;
$GPXUP;3949;08:56:26;0;50	28413;8	71012;0;0;54;
$GPXUP;3949;08:56:27;0;50	28425;8	71001;0;0;53;
$GPXUP;3949;08:56:28;0;50	28436;8	70992;0;0;51;
$GPXUP;3949;08:56:29;0;50	28447;8	70981;0;0;49;
$GPXUP;3949;08:56:30;0;50	28455;8	70965;0;0;52;
$GPXUP;3949;08:56:31;0;50	2846;8	70944;0;0;57;
$GPXUP;3949;08:56:32;0;50	28462;8	7092;0;0;58;
$GPXUP;3949;08:56:33;0;50	28465;8	70898;0;0;55;
$GPXUP;3949;08:56:34;0;50	28471;8	70879;0;0;50;
$GPXUP;3949;08:56:35;0;50	28477;8	70862;0;0;49;
$GPXUP;3949;08:56:36;0;50	28482;8	70843;0;0;53;
$GPXUP;3949;08:56:37;0;50	28484;8	70821;0;0;56;
$GPXUP;3949;08:56:38;0;50	2848;8	70798;0;0;60;
$GPXUP;3949;08:56:39;0;50	2847;8	70775;0;0;64;
$GPXUP;3949;08:56:40;0;50	28461;8	70752;0;0;64;
$GPXUP;3949;08:56:41;0;50	28455;8	70729;0;0;59;
$GPXUP;3949;08:56:42;0;50	28452;8	70706;0;0;59;
$GPXUP;3949;08:56:43;0;50	28454;8	70683;0;0;56;
$GPXUP;3949;08:56:44;0;50	28461;8	70662;0;0;54;
$GPXUP;3949;08:56:45;0;50	28472;8	70645;0;0;56;
$GPXUP;3949;08:56:46;0;50	28485;8	70632;0;0;58;
$GPXUP;3949;08:56:47;0;50	28498;8	70624;0;0;53;
$GPXUP;3949;08:56:48;0;50	28511;8	70619;0;0;50;
$GPXUP;3949;08:56:49;0;50	28522;8	70613;0;0;49;
$GPXUP;3949;08:56:50;0;50	28532;8	70602;0;0;50;
$GPXUP;3949;08:56:51;0;50	2854;8	70585;0;0;51;
$GPXUP;3949;08:56:52;0;50	28541;8	70561;0;0;58;
$GPXUP;3949;08:56:53;0;50	28534;8	70536;0;0;58;
$GPXUP;3949;08:56:54;0;50	28521;8	70516;0;0;60;
$GPXUP;3949;08:56:55;0;50	28503;8	705;0;0;65;
$GPXUP;3949;08:56:56;0;50	28483;8	70491;0;0;68;
$GPXUP;3949;08:56:57;0;50	28464;8	70482;0;0;70;
$GPXUP;3949;08:56:58;0;50	28447;8	70472;0;0;71;
$GPXUP;3949;08:56:59;0;50	28431;8	70457;0;0;71;
$GPXUP;3949;08:57:00;0;50	28417;8	7044;0;0;71;
$GPXUP;3949;08:57:01;0;50	28402;8	70424;0;0;70;
$GPXUP;3949;08:57:02;0;50	28386;8	7041;0;0;71;
$GPXUP;3949;08:57:03;0;50	28369;8	704;0;0;72;
$GPXUP;3949;08:57:04;0;50	28353;8	70388;0;0;73;
$GPXUP;3949;08:57:05;0;50	28337;8	70373;0;0;73;
$GPXUP;3949;08:57:06;0;50	28323;8	70355;0;0;72;
$GPXUP;3949;08:57:07;0;50	28309;8	70337;0;0;71;
$GPXUP;3949;08:57:08;0;50	28294;8	70322;0;0;70;
$GPXUP;3949;08:57:09;0;50	28278;8	7031;0;0;69;
$GPXUP;3949;08:57:10;0;50	28262;8	703;0;0;67;
$GPXUP;3949;08:57:11;0;50	28247;8	70292;0;0;64;
$GPXUP;3949;08:57:12;0;50	28231;8	7029;0;0;60;
$GPXUP;3949;08:57:13;0;50	28216;8	70295;0;0;56;
$GPXUP;3949;08:57:14;0;50	28202;8	70306;0;0;56;
$GPXUP;3949;08:57:15;0;50	28188;8	70319;0;0;63;
$GPXUP;3949;08:57:16;0;50	28172;8	70328;0;0;68;
$GPXUP;3949;08:57:17;0;50	28154;8	70333;0;0;72;
$GPXUP;3949;08:57:18;0;50	28138;8	70332;0;0;67;
$GPXUP;3949;08:57:19;0;50	28124;8	70322;0;0;62;
$GPXUP;3949;08:57:20;0;50	28112;8	70305;0;0;61;
$GPXUP;3949;08:57:21;0;50	281;8	70286;0;0;67;
$GPXUP;3949;08:57:22;0;50	28088;8	70266;0;0;69;
$GPXUP;3949;08:57:23;0;50	28077;8	70244;0;0;68;
$GPXUP;3949;08:57:24;0;50	28068;8	70222;0;0;66;
$GPXUP;3949;08:57:25;0;50	28059;8	702;0;0;63;
$GPXUP;3949;08:57:26;0;50	28048;8	70182;0;0;63;
$GPXUP;3949;08:57:27;0;50	28036;8	70165;0;0;64;
$GPXUP;3949;08:57:28;0;50	28024;8	70148;0;0;66;
$GPXUP;3949;08:57:29;0;50	28012;8	7013;0;0;66;
$GPXUP;3949;08:57:30;0;50	28001;8	70111;0;0;65;
$GPXUP;3949;08:57:31;0;50	27991;8	70092;0;0;66;
$GPXUP;3949;08:57:32;0;50	27978;8	70074;0;0;67;
$GPXUP;3949;08:57:33;0;50	27963;8	70061;0;0;69;
$GPXUP;3949;08:57:34;0;50	27947;8	70051;0;0;68;
$GPXUP;3949;08:57:35;0;50	2793;8	70046;0;0;65;
$GPXUP;3949;08:57:36;0;50	27912;8	70046;0;0;71;
$GPXUP;3949;08:57:37;0;50	27894;8	70046;0;0;70;
$GPXUP;3949;08:57:38;0;50	27877;8	70042;0;0;69;
$GPXUP;3949;08:57:39;0;50	2786;8	70034;0;0;69;
$GPXUP;3949;08:57:40;0;50	27844;8	70024;0;0;68;
$GPXUP;3949;08:57:41;0;50	27827;8	70014;0;0;72;
$GPXUP;3949;08:57:42;0;50	2781;8	70002;0;0;77;
$GPXUP;3949;08:57:43;0;50	27793;8	69986;0;0;78;
$GPXUP;3949;08:57:44;0;50	27777;8	69968;0;0;76;
$GPXUP;3949;08:57:45;0;50	2776;8	69952;0;0;76;
$GPXUP;3949;08:57:46;0;50	27743;8	69939;0;0;75;
$GPXUP;3949;08:57:47;0;50	27726;8	69929;0;0;73;
$GPXUP;3949;08:57:48;0;50	27708;8	6992;0;0;73;
$GPXUP;3949;08:57:49;0;50	27691;8	69909;0;0;74;
$GPXUP;3949;08:57:50;0;50	27674;8	69896;0;0;74;
$GPXUP;3949;08:57:51;0;50	27658;8	69883;0;0;75;
$GPXUP;3949;08:57:52;0;50	27641;8	69869;0;0;74;
$GPXUP;3949;08:57:53;0;50	27625;8	69856;0;0;70;
$GPXUP;3949;08:57:54;0;50	2761;8	69844;0;0;67;
$GPXUP;3949;08:57:55;0;50	27594;8	69834;0;0;65;
$GPXUP;3949;08:57:56;0;50	27579;8	69828;0;0;65;
$GPXUP;3949;08:57:57;0;50	27562;8	69825;0;0;66;
$GPXUP;3949;08:57:58;0;50	27546;8	69823;0;0;66;
$GPXUP;3949;08:57:59;0;50	27529;8	69821;0;0;68;
$GPXUP;3949;08:58:00;0;50	27512;8	69818;0;0;71;
$GPXUP;3949;08:58:01;0;50	27494;8	69814;0;0;73;
$GPXUP;3949;08:58:02;0;50	27476;8	69808;0;0;72;
$GPXUP;3949;08:58:03;0;50	27459;8	698;0;0;73;
$GPXUP;3949;08:58:04;0;50	27442;8	69788;0;0;72;
$GPXUP;3949;08:58:05;0;50	27426;8	69773;0;0;74;
$GPXUP;3949;08:58:06;0;50	2741;8	69758;0;0;76;
$GPXUP;3949;08:58:07;0;50	27393;8	69745;0;0;78;
$GPXUP;3949;08:58:08;0;50	27376;8	6973;0;0;79;
$GPXUP;3949;08:58:09;0;50	2736;8	69712;0;0;78;
$GPXUP;3949;08:58:10;0;50	27344;8	69694;0;0;79;
$GPXUP;3949;08:58:11;0;50	27327;8	69678;0;0;79;
$GPXUP;3949;08:58:12;0;50	27309;8	69665;0;0;78;
$GPXUP;3949;08:58:13;0;50	27291;8	69654;0;0;78;
$GPXUP;3949;08:58:14;0;50	27272;8	69646;0;0;77;
$GPXUP;3949;08:58:15;0;50	27254;8	6964;0;0;75;
$GPXUP;3949;08:58:16;0;50	27237;8	69631;0;0;74;
$GPXUP;3949;08:58:17;0;50	27219;8	69621;0;0;74;
$GPXUP;3949;08:58:18;0;50	27202;8	69613;0;0;74;
$GPXUP;3949;08:58:19;0;50	27183;8	69606;0;0;76;
$GPXUP;3949;08:58:20;0;50	27165;8	69596;0;0;76;
$GPXUP;3949;08:58:21;0;50	2715;8	69579;0;0;76;
$GPXUP;3949;08:58:22;0;50	27136;8	69559;0;0;75;
$GPXUP;3949;08:58:23;0;50	27121;8	69542;0;0;74;
$GPXUP;3949;08:58:24;0;50	27105;8	69529;0;0;69;
$GPXUP;3949;08:58:25;0;50	27088;8	69522;0;0;70;
$GPXUP;3949;08:58:26;0;50	27072;8	69514;0;0;70;
$GPXUP;3949;08:58:27;0;50	27056;8	69504;0;0;71;
$GPXUP;3949;08:58:28;0;50	2704;8	6949;0;0;70;
$GPXUP;3949;08:58:29;0;50	27026;8	69476;0;0;67;
$GPXUP;3949;08:58:30;0;50	27011;8	69465;0;0;66;
$GPXUP;3949;08:58:31;0;50	26995;8	69458;0;0;67;
$GPXUP;3949;08:58:32;0;50	26978;8	69456;0;0;67;
$GPXUP;3949;08:58:33;0;50	26962;8	69456;0;0;67;
$GPXUP;3949;08:58:34;0;50	26944;8	69457;0;0;69;
$GPXUP;3949;08:58:35;0;50	26927;8	69457;0;0;70;
$GPXUP;3949;08:58:36;0;50	2691;8	69458;0;0;69;
$GPXUP;3949;08:58:37;0;50	26892;8	6946;0;0;70;
$GPXUP;3949;08:58:38;0;50	26875;8	69465;0;0;71;
$GPXUP;3949;08:58:39;0;50	26857;8	69468;0;0;72;
$GPXUP;3949;08:58:40;0;50	26839;8	69468;0;0;72;
$GPXUP;3949;08:58:41;0;50	26822;8	6946;0;0;72;
$GPXUP;3949;08:58:42;0;50	26805;8	69451;0;0;73;
$GPXUP;3949;08:58:43;0;50	26787;8	69444;0;0;70;
$GPXUP;3949;08:58:44;0;50	26771;8	69443;0;0;66;
$GPXUP;3949;08:58:45;0;50	26754;8	69448;0;0;66;
$GPXUP;3949;08:58:46;0;50	26738;8	69453;0;0;68;
$GPXUP;3949;08:58:47;0;50	26721;8	69455;0;0;67;
$GPXUP;3949;08:58:48;0;50	26705;8	69454;0;0;64;
$GPXUP;3949;08:58:49;0;50	2669;8	69446;0;0;62;
$GPXUP;3949;08:58:50;0;50	26676;8	69435;0;0;62;
$GPXUP;3949;08:58:51;0;50	26662;8	69422;0;0;61;
$GPXUP;3949;08:58:52;0;50	2665;8	69409;0;0;62;
$GPXUP;3949;08:58:53;0;50	26636;8	69397;0;0;62;
$GPXUP;3949;08:58:54;0;50	26621;8	69388;0;0;63;
$GPXUP;3949;08:58:55;0;50	26606;8	69382;0;0;67;
$GPXUP;3949;08:58:56;0;50	2659;8	69372;0;0;70;
$GPXUP;3949;08:58:57;0;50	26575;8	69357;0;0;70;
$GPXUP;3949;08:58:58;0;50	26563;8	69336;0;0;70;
$GPXUP;3949;08:58:59;0;50	26552;8	69314;0;0;71;
$GPXUP;3949;08:59:00;0;50	26541;8	69292;0;0;73;
$GPXUP;3949;08:59:01;0;50	2653;8	69268;0;0;74;
$GPXUP;3949;08:59:02;0;50	26519;8	69245;0;0;73;
$GPXUP;3949;08:59:03;0;50	26508;8	69222;0;0;71;
$GPXUP;3949;08:59:04;0;50	26496;8	69203;0;0;69;
$GPXUP;3949;08:59:05;0;50	26482;8	69188;0;0;69;
$GPXUP;3949;08:59:06;0;50	26465;8	69179;0;0;70;
$GPXUP;3949;08:59:07;0;50	26448;8	69178;0;0;69;
$GPXUP;3949;08:59:08;0;50	2643;8	69181;0;0;67;
$GPXUP;3949;08:59:09;0;50	26413;8	69181;0;0;67;
$GPXUP;3949;08:59:10;0;50	26396;8	69177;0;0;69;
$GPXUP;3949;08:59:11;0;50	2638;8	69167;0;0;71;
$GPXUP;3949;08:59:12;0;50	26363;8	69158;0;0;70;
$GPXUP;3949;08:59:13;0;50	26347;8	69154;0;0;64;
$GPXUP;3949;08:59:14;0;50	26332;8	69158;0;0;58;
$GPXUP;3949;08:59:15;0;50	26318;8	69167;0;0;58;
$GPXUP;3949;08:59:16;0;50	26304;8	69174;0;0;60;
$GPXUP;3949;08:59:17;0;50	26289;8	69175;0;0;63;
$GPXUP;3949;08:59:18;0;50	26273;8	6917;0;0;65;
$GPXUP;3949;08:59:19;0;50	26257;8	69159;0;0;69;
$GPXUP;3949;08:59:20;0;50	26243;8	69139;0;0;71;
$GPXUP;3949;08:59:21;0;50	26232;8	69118;0;0;71;
$GPXUP;3949;08:59:22;0;50	26221;8	69094;0;0;70;
$GPXUP;3949;08:59:23;0;50	26214;8	69069;0;0;69;
$GPXUP;3949;08:59:24;0;50	26208;8	69043;0;0;69;
$GPXUP;3949;08:59:25;0;50	26201;8	69019;0;0;67;
$GPXUP;3949;08:59:26;0;50	26191;8	68997;0;0;68;
$GPXUP;3949;08:59:27;0;50	2618;8	68977;0;0;70;
$GPXUP;3949;08:59:28;0;50	26167;8	68958;0;0;71;
$GPXUP;3949;08:59:29;0;50	26154;8	68938;0;0;72;
$GPXUP;3949;08:59:30;0;50	26143;8	68916;0;0;73;
$GPXUP;3949;08:59:31;0;50	26133;8	68892;0;0;74;
$GPXUP;3949;08:59:32;0;50	26123;8	68868;0;0;74;
$GPXUP;3949;08:59:33;0;50	26111;8	68846;0;0;74;
$GPXUP;3949;08:59:34;0;50	26099;8	68824;0;0;73;
$GPXUP;3949;08:59:35;0;50	26087;8	68802;0;0;74;
$GPXUP;3949;08:59:36;0;50	26077;8	68778;0;0;75;
$GPXUP;3949;08:59:37;0;50	26068;8	68753;0;0;72;
$GPXUP;3949;08:59:38;0;50	26062;8	68727;0;0;70;
$GPXUP;3949;08:59:39;0;50	26056;8	68702;0;0;67;
$GPXUP;3949;08:59:40;0;50	26049;8	68679;0;0;67;
$GPXUP;3949;08:59:41;0;50	26038;8	68658;0;0;71;
$GPXUP;3949;08:59:42;0;50	26026;8	68636;0;0;74;
$GPXUP;3949;08:59:43;0;50	26015;8	68612;0;0;74;
$GPXUP;3949;08:59:44;0;50	26004;8	6859;0;0;73;
$GPXUP;3949;08:59:45;0;50	25989;8	68573;0;0;71;
$GPXUP;3949;08:59:46;0;50	25974;8	68558;0;0;70;
$GPXUP;3949;08:59:47;0;50	2596;8	68543;0;0;67;
$GPXUP;3949;08:59:48;0;50	25947;8	68527;0;0;66;
$GPXUP;3949;08:59:49;0;50	25935;8	68509;0;0;66;
$GPXUP;3949;08:59:50;0;50	25924;8	6849;0;0;65;
$GPXUP;3949;08:59:51;0;50	25914;8	6847;0;0;66;
$GPXUP;3949;08:59:52;0;50	25906;8	68448;0;0;66;
$GPXUP;3949;08:59:53;0;50	25898;8	68426;0;0;66;
$GPXUP;3949;08:59:54;0;50	25886;8	68407;0;0;67;
$GPXUP;3949;08:59:55;0;50	25872;8	68392;0;0;69;
$GPXUP;3949;08:59:56;0;50	25858;8	68377;0;0;69;
$GPXUP;3949;08:59:57;0;50	25844;8	68359;0;0;70;
$GPXUP;3949;08:59:58;0;50	25832;8	6834;0;0;71;
$GPXUP;3949;08:59:59;0;50	2582;8	68318;0;0;74;
$GPXUP;3949;09:00:00;0;50	25807;8	68298;0;0;74;
$GPXUP;3949;09:00:01;0;50	25792;8	6828;0;0;77;
$GPXUP;3949;09:00:02;0;50	25775;8	68265;0;0;77;
$GPXUP;3949;09:00:03;0;50	25758;8	68252;0;0;74;
$GPXUP;3949;09:00:04;0;50	25741;8	68242;0;0;71;
$GPXUP;3949;09:00:05;0;50	25726;8	68235;0;0;65;
$GPXUP;3949;09:00:06;0;50	2571;8	68227;0;0;63;
$GPXUP;3949;09:00:07;0;50	25696;8	68216;0;0;64;
$GPXUP;3949;09:00:08;0;50	25684;8	68199;0;0;68;
$GPXUP;3949;09:00:09;0;50	25674;8	68178;0;0;67;
$GPXUP;3949;09:00:10;0;50	25663;8	68158;0;0;68;
$GPXUP;3949;09:00:11;0;50	25651;8	68138;0;0;70;
$GPXUP;3949;09:00:12;0;50	25638;8	68118;0;0;77;
$GPXUP;3949;09:00:13;0;50	25625;8	68096;0;0;76;
$GPXUP;3949;09:00:14;0;50	25615;8	68072;0;0;73;
$GPXUP;3949;09:00:15;0;50	25608;8	68047;0;0;71;
$GPXUP;3949;09:00:16;0;50	25602;8	68021;0;0;70;
$GPXUP;3949;09:00:17;0;50	25594;8	67997;0;0;69;
$GPXUP;3949;09:00:18;0;50	25584;8	67975;0;0;68;
$GPXUP;3949;09:00:19;0;50	25571;8	67957;0;0;67;
$GPXUP;3949;09:00:20;0;50	25558;8	67942;0;0;68;
$GPXUP;3949;09:00:21;0;50	25544;8	67926;0;0;68;
$GPXUP;3949;09:00:22;0;50	25531;8	67909;0;0;69;
$GPXUP;3949;09:00:23;0;50	25516;8	67894;0;0;69;
$GPXUP;3949;09:00:24;0;50	25501;8	67882;0;0;67;
$GPXUP;3949;09:00:25;0;50	25487;8	67869;0;0;65;
$GPXUP;3949;09:00:26;0;50	25474;8	67854;0;0;64;
$GPXUP;3949;09:00:27;0;50	25463;8	67836;0;0;65;
$GPXUP;3949;09:00:28;0;50	25454;8	67815;0;0;65;
$GPXUP;3949;09:00:29;0;50	25444;8	67796;0;0;63;
$GPXUP;3949;09:00:30;0;50	25432;8	67779;0;0;61;
$GPXUP;3949;09:00:31;0;50	25418;8	6777;0;0;60;
$GPXUP;3949;09:00:32;0;50	25402;8	67769;0;0;59;
$GPXUP;3949;09:00:33;0;50	25387;8	67768;0;0;60;
$GPXUP;3949;09:00:34;0;50	25373;8	67762;0;0;60;
$GPXUP;3949;09:00:35;0;50	2536;8	6775;0;0;57;
$GPXUP;3949;09:00:36;0;50	25351;8	6773;0;0;61;
$GPXUP;3949;09:00:37;0;50	25346;8	67703;0;0;65;
$GPXUP;3949;09:00:38;0;50	25346;8	67676;0;0;62;
$GPXUP;3949;09:00:39;0;50	25348;8	6765;0;0;60;
$GPXUP;3949;09:00:40;0;50	2535;8	67625;0;0;62;
$GPXUP;3949;09:00:41;0;50	25349;8	676;0;0;61;
$GPXUP;3949;09:00:42;0;50	25344;8	67577;0;0;62;
$GPXUP;3949;09:00:43;0;50	25332;8	67558;0;0;61;
$GPXUP;3949;09:00:44;0;50	25315;8	67547;0;0;65;
$GPXUP;3949;09:00:45;0;50	25295;8	67547;0;0;64;
$GPXUP;3949;09:00:46;0;50	25276;8	67554;0;0;68;
$GPXUP;3949;09:00:47;0;50	25258;8	67561;0;0;67;
$GPXUP;3949;09:00:48;0;50	25241;8	67567;0;0;65;
$GPXUP;3949;09:00:49;0;50	25226;8	67572;0;0;60;
$GPXUP;3949;09:00:50;0;50	25211;8	67574;0;0;59;
$GPXUP;3949;09:00:51;0;50	25196;8	6757;0;0;59;
$GPXUP;3949;09:00:52;0;50	25182;8	6756;0;0;64;
$GPXUP;3949;09:00:53;0;50	25169;8	67542;0;0;68;
$GPXUP;3949;09:00:54;0;50	25159;8	67517;0;0;71;
$GPXUP;3949;09:00:55;0;50	25152;8	67491;0;0;69;
$GPXUP;3949;09:00:56;0;50	25146;8	67464;0;0;68;
$GPXUP;3949;09:00:57;0;50	25141;8	67438;0;0;67;
$GPXUP;3949;09:00:58;0;50	25138;8	67412;0;0;64;
$GPXUP;3949;09:00:59;0;50	25138;8	67387;0;0;62;
$GPXUP;3949;09:01:00;0;50	25141;8	67363;0;0;61;
$GPXUP;3949;09:01:01;0;50	25144;8	67339;0;0;64;
$GPXUP;3949;09:01:02;0;50	25146;8	67312;0;0;68;
$GPXUP;3949;09:01:03;0;50	2515;8	67287;0;0;67;
$GPXUP;3949;09:01:04;0;50	25158;8	67263;0;0;66;
$GPXUP;3949;09:01:05;0;50	25169;8	67246;0;0;59;
$GPXUP;3949;09:01:06;0;50	25186;8	6724;0;0;60;
$GPXUP;3949;09:01:07;0;50	25203;8	67244;0;0;59;
$GPXUP;3949;09:01:08;0;50	25217;8	67257;0;0;54;
$GPXUP;3949;09:01:09;0;50	25225;8	6728;0;0;55;
$GPXUP;3949;09:01:10;0;50	25228;8	67306;0;0;55;
$GPXUP;3949;09:01:11;0;50	25225;8	67332;0;0;51;
$GPXUP;3949;09:01:12;0;50	25214;8	67355;0;0;54;
$GPXUP;3949;09:01:13;0;50	25196;8	67374;0;0;65;
$GPXUP;3949;09:01:14;0;50	25175;8	67385;0;0;72;
$GPXUP;3949;09:01:15;0;50	25155;8	67391;0;0;73;
$GPXUP;3949;09:01:16;0;50	25135;8	67392;0;0;72;
$GPXUP;3949;09:01:17;0;50	25116;8	67388;0;0;70;
$GPXUP;3949;09:01:18;0;50	25098;8	67386;0;0;68;
$GPXUP;3949;09:01:19;0;50	25082;8	6739;0;0;64;
$GPXUP;3949;09:01:20;0;50	25067;8	67399;0;0;63;
$GPXUP;3949;09:01:21;0;50	25052;8	67408;0;0;62;
$GPXUP;3949;09:01:22;0;50	25037;8	67417;0;0;63;
$GPXUP;3949;09:01:23;0;50	25023;8	67428;0;0;64;
$GPXUP;3949;09:01:24;0;50	25009;8	67441;0;0;66;
$GPXUP;3949;09:01:25;0;50	24994;8	67452;0;0;65;
$GPXUP;3949;09:01:26;0;50	24978;8	67457;0;0;65;
$GPXUP;3949;09:01:27;0;50	24961;8	67456;0;0;66;
$GPXUP;3949;09:01:28;0;50	24945;8	67455;0;0;66;
$GPXUP;3949;09:01:29;0;50	24928;8	67456;0;0;66;
$GPXUP;3949;09:01:30;0;50	24911;8	67453;0;0;67;
$GPXUP;3949;09:01:31;0;50	24894;8	67446;0;0;70;
$GPXUP;3949;09:01:32;0;50	24877;8	67439;0;0;72;
$GPXUP;3949;09:01:33;0;50	24859;8	67431;0;0;75;
$GPXUP;3949;09:01:34;0;50	24841;8	67419;0;0;78;
$GPXUP;3949;09:01:35;0;50	24824;8	67403;0;0;77;
$GPXUP;3949;09:01:36;0;50	24808;8	67389;0;0;76;
$GPXUP;3949;09:01:37;0;50	2479;8	67377;0;0;76;
$GPXUP;3949;09:01:38;0;50	24772;8	67366;0;0;77;
$GPXUP;3949;09:01:39;0;50	24755;8	67351;0;0;79;
$GPXUP;3949;09:01:40;0;50	24739;8	67332;0;0;81;
$GPXUP;3949;09:01:41;0;50	24726;8	6731;0;0;76;
$GPXUP;3949;09:01:42;0;50	24711;8	6729;0;0;75;
$GPXUP;3949;09:01:43;0;50	24695;8	67275;0;0;74;
$GPXUP;3949;09:01:44;0;50	24677;8	67267;0;0;73;
$GPXUP;3949;09:01:45;0;50	24659;8	67264;0;0;73;
$GPXUP;3949;09:01:46;0;50	24642;8	67262;0;0;68;
$GPXUP;3949;09:01:47;0;50	24625;8	6726;0;0;66;
$GPXUP;3949;09:01:48;0;50	24608;8	67256;0;0;68;
$GPXUP;3949;09:01:49;0;50	24592;8	67246;0;0;70;
$GPXUP;3949;09:01:50;0;50	24578;8	67229;0;0;73;
$GPXUP;3949;09:01:51;0;50	24563;8	67211;0;0;72;
$GPXUP;3949;09:01:52;0;50	24549;8	67195;0;0;70;
$GPXUP;3949;09:01:53;0;50	24535;8	6718;0;0;67;
$GPXUP;3949;09:01:54;0;50	2452;8	67171;0;0;64;
$GPXUP;3949;09:01:55;0;50	24503;8	67166;0;0;66;
$GPXUP;3949;09:01:56;0;50	24486;8	67162;0;0;70;
$GPXUP;3949;09:01:57;0;50	24468;8	67158;0;0;70;
$GPXUP;3949;09:01:58;0;50	24451;8	67158;0;0;69;
$GPXUP;3949;09:01:59;0;50	24433;8	67159;0;0;70;
$GPXUP;3949;09:02:00;0;50	24416;8	67161;0;0;70;
$GPXUP;3949;09:02:01;0;50	24398;8	67161;0;0;71;
$GPXUP;3949;09:02:02;0;50	2438;8	67157;0;0;73;
$GPXUP;3949;09:02:03;0;50	24363;8	67146;0;0;76;
$GPXUP;3949;09:02:04;0;50	24346;8	6713;0;0;78;
$GPXUP;3949;09:02:05;0;50	2433;8	67114;0;0;75;
$GPXUP;3949;09:02:06;0;50	24315;8	67098;0;0;71;
$GPXUP;3949;09:02:07;0;50	24301;8	67081;0;0;70;
$GPXUP;3949;09:02:08;0;50	24289;8	67062;0;0;67;
$GPXUP;3949;09:02:09;0;50	24278;8	67041;0;0;70;
$GPXUP;3949;09:02:10;0;50	24266;8	67013;0;0;82;
$GPXUP;3949;09:02:11;0;50	24251;8	66982;0;0;94;
$GPXUP;3949;09:02:12;0;50	24234;8	66954;0;0;92;
$GPXUP;3949;09:02:13;0;50	24217;8	66932;0;0;88;
$GPXUP;3949;09:02:14;0;50	24197;8	66924;0;0;81;
$GPXUP;3949;09:02:15;0;50	24177;8	66928;0;0;72;
$GPXUP;3949;09:02:16;0;50	2416;8	66935;0;0;69;
$GPXUP;3949;09:02:17;0;50	24143;8	66942;0;0;65;
$GPXUP;3949;09:02:18;0;50	24128;8	66947;0;0;64;
$GPXUP;3949;09:02:19;0;50	24111;8	66947;0;0;66;
$GPXUP;3949;09:02:20;0;50	24095;8	66944;0;0;67;
$GPXUP;3949;09:02:21;0;50	24079;8	66939;0;0;67;
$GPXUP;3949;09:02:22;0;50	24063;8	66936;0;0;63;
$GPXUP;3949;09:02:23;0;50	24046;8	66935;0;0;67;
$GPXUP;3949;09:02:24;0;50	2403;8	66932;0;0;67;
$GPXUP;3949;09:02:25;0;50	24013;8	66928;0;0;71;
$GPXUP;3949;09:02:26;0;50	23994;8	66923;0;0;78;
$GPXUP;3949;09:02:27;0;50	23974;8	66917;0;0;80;
$GPXUP;3949;09:02:28;0;50	23954;8	66911;0;0;79;
$GPXUP;3949;09:02:29;0;50	23934;8	66903;0;0;80;
$GPXUP;3949;09:02:30;0;50	23916;8	66893;0;0;79;
$GPXUP;3949;09:02:31;0;50	23897;8	66884;0;0;79;
$GPXUP;3949;09:02:32;0;50	23878;8	66874;0;0;77;
$GPXUP;3949;09:02:33;0;50	23861;8	6686;0;0;79;
$GPXUP;3949;09:02:34;0;50	23844;8	66842;0;0;80;
$GPXUP;3949;09:02:35;0;50	23828;8	66823;0;0;81;
$GPXUP;3949;09:02:36;0;50	23814;8	66801;0;0;81;
$GPXUP;3949;09:02:37;0;50	23799;8	66779;0;0;79;
$GPXUP;3949;09:02:38;0;50	23784;8	6676;0;0;78;
$GPXUP;3949;09:02:39;0;50	23768;8	66741;0;0;79;
$GPXUP;3949;09:02:40;0;50	23753;8	66721;0;0;79;
$GPXUP;3949;09:02:41;0;50	23738;8	66702;0;0;79;
$GPXUP;3949;09:02:42;0;50	23722;8	66682;0;0;82;
$GPXUP;3949;09:02:43;0;50	23705;8	66662;0;0;84;
$GPXUP;3949;09:02:44;0;50	23688;8	66645;0;0;82;
$GPXUP;3949;09:02:45;0;50	2367;8	6663;0;0;81;
$GPXUP;3949;09:02:46;0;50	23652;8	66619;0;0;77;
$GPXUP;3949;09:02:47;0;50	23634;8	66611;0;0;72;
$GPXUP;3949;09:02:48;0;50	23617;8	66603;0;0;72;
$GPXUP;3949;09:02:49;0;50	236;8	66591;0;0;75;
$GPXUP;3949;09:02:50;0;50	23584;8	66574;0;0;79;
$GPXUP;3949;09:02:51;0;50	23568;8	66556;0;0;82;
$GPXUP;3949;09:02:52;0;50	23551;8	66537;0;0;82;
$GPXUP;3949;09:02:53;0;50	23534;8	6652;0;0;81;
$GPXUP;3949;09:02:54;0;50	23518;8	66504;0;0;76;
$GPXUP;3949;09:02:55;0;50	23502;8	66486;0;0;78;
$GPXUP;3949;09:02:56;0;50	23486;8	66467;0;0;81;
$GPXUP;3949;09:02:57;0;50	2347;8	66448;0;0;83;
$GPXUP;3949;09:02:58;0;50	23452;8	6643;0;0;84;
$GPXUP;3949;09:02:59;0;50	23433;8	66416;0;0;84;
$GPXUP;3949;09:03:00;0;50	23414;8	66407;0;0;81;
$GPXUP;3949;09:03:01;0;50	23395;8	66401;0;0;77;
$GPXUP;3949;09:03:02;0;50	23377;8	66395;0;0;71;
$GPXUP;3949;09:03:03;0;50	23359;8	6639;0;0;73;
$GPXUP;3949;09:03:04;0;50	23341;8	66386;0;0;76;
$GPXUP;3949;09:03:05;0;50	23322;8	66386;0;0;77;
$GPXUP;3949;09:03:06;0;50	23302;8	66389;0;0;79;
$GPXUP;3949;09:03:07;0;50	23284;8	66394;0;0;75;
$GPXUP;3949;09:03:08;0;50	23266;8	66398;0;0;69;
$GPXUP;3949;09:03:09;0;50	2325;8	664;0;0;67;
$GPXUP;3949;09:03:10;0;50	23232;8	66399;0;0;71;
$GPXUP;3949;09:03:11;0;50	23214;8	66399;0;0;74;
$GPXUP;3949;09:03:12;0;50	23196;8	66399;0;0;78;
$GPXUP;3949;09:03:13;0;50	23176;8	66398;0;0;78;
$GPXUP;3949;09:03:14;0;50	23157;8	66398;0;0;77;
$GPXUP;3949;09:03:15;0;50	23138;8	664;0;0;78;
$GPXUP;3949;09:03:16;0;50	23118;8	664;0;0;79;
$GPXUP;3949;09:03:17;0;50	23098;8	66398;0;0;82;
$GPXUP;3949;09:03:18;0;50	23078;8	66396;0;0;83;
$GPXUP;3949;09:03:19;0;50	23057;8	66398;0;0;80;
$GPXUP;3949;09:03:20;0;50	23038;8	66404;0;0;79;
$GPXUP;3949;09:03:21;0;50	23019;8	6641;0;0;76;
$GPXUP;3949;09:03:22;0;50	23;8	66416;0;0;74;
$GPXUP;3949;09:03:23;0;50	22983;8	66424;0;0;74;
$GPXUP;3949;09:03:24;0;50	22968;8	66435;0;0;65;
$GPXUP;3949;09:03:25;0;50	22954;8	66444;0;0;62;
$GPXUP;3949;09:03:26;0;50	22939;8	66449;0;0;64;
$GPXUP;3949;09:03:27;0;50	22923;8	66452;0;0;66;
$GPXUP;3949;09:03:28;0;50	22906;8	66452;0;0;68;
$GPXUP;3949;09:03:29;0;50	2289;8	66449;0;0;69;
$GPXUP;3949;09:03:30;0;50	22872;8	66444;0;0;73;
$GPXUP;3949;09:03:31;0;50	22854;8	66439;0;0;75;
$GPXUP;3949;09:03:32;0;50	22835;8	66433;0;0;78;
$GPXUP;3949;09:03:33;0;50	22816;8	66424;0;0;80;
$GPXUP;3949;09:03:34;0;50	22798;8	66416;0;0;80;
$GPXUP;3949;09:03:35;0;50	22778;8	66408;0;0;80;
$GPXUP;3949;09:03:36;0;50	22759;8	664;0;0;80;
$GPXUP;3949;09:03:37;0;50	2274;8	66391;0;0;79;
$GPXUP;3949;09:03:38;0;50	22722;8	66382;0;0;76;
$GPXUP;3949;09:03:39;0;50	22704;8	66376;0;0;72;
$GPXUP;3949;09:03:40;0;50	22687;8	66372;0;0;69;
$GPXUP;3949;09:03:41;0;50	2267;8	66367;0;0;67;
$GPXUP;3949;09:03:42;0;50	22654;8	66363;0;0;66;
$GPXUP;3949;09:03:43;0;50	22638;8	6636;0;0;67;
$GPXUP;3949;09:03:44;0;50	22621;8	66354;0;0;69;
$GPXUP;3949;09:03:45;0;50	22605;8	66345;0;0;73;
$GPXUP;3949;09:03:46;0;50	22587;8	66336;0;0;74;
$GPXUP;3949;09:03:47;0;50	22569;8	66329;0;0;75;
$GPXUP;3949;09:03:48;0;50	2255;8	66322;0;0;76;
$GPXUP;3949;09:03:49;0;50	22532;8	66317;0;0;78;
$GPXUP;3949;09:03:50;0;50	22512;8	66314;0;0;80;
$GPXUP;3949;09:03:51;0;50	22492;8	66315;0;0;77;
$GPXUP;3949;09:03:52;0;50	22474;8	66324;0;0;76;
$GPXUP;3949;09:03:53;0;50	22456;8	66332;0;0;77;
$GPXUP;3949;09:03:54;0;50	22436;8	66334;0;0;80;
$GPXUP;3949;09:03:55;0;50	22416;8	66333;0;0;82;
$GPXUP;3949;09:03:56;0;50	22395;8	66332;0;0;85;
$GPXUP;3949;09:03:57;0;50	22373;8	66332;0;0;87;
$GPXUP;3949;09:03:58;0;50	22352;8	66338;0;0;86;
$GPXUP;3949;09:03:59;0;50	22331;8	66347;0;0;87;
$GPXUP;3949;09:04:00;0;50	22309;8	66354;0;0;87;
$GPXUP;3949;09:04:01;0;50	22288;8	66357;0;0;87;
$GPXUP;3949;09:04:02;0;50	22266;8	66363;0;0;85;
$GPXUP;3949;09:04:03;0;50	22246;8	66372;0;0;85;
$GPXUP;3949;09:04:04;0;50	22226;8	66378;0;0;81;
$GPXUP;3949;09:04:05;0;50	22206;8	6638;0;0;79;
$GPXUP;3949;09:04:06;0;50	22186;8	66378;0;0;79;
$GPXUP;3949;09:04:07;0;50	22166;8	66376;0;0;79;
$GPXUP;3949;09:04:08;0;50	22146;8	66376;0;0;79;
$GPXUP;3949;09:04:09;0;50	22127;8	66377;0;0;76;
$GPXUP;3949;09:04:10;0;50	22108;8	6638;0;0;76;
$GPXUP;3949;09:04:11;0;50	22089;8	6638;0;0;78;
$GPXUP;3949;09:04:12;0;50	2207;8	66376;0;0;78;
$GPXUP;3949;09:04:13;0;50	2205;8	66373;0;0;77;
$GPXUP;3949;09:04:14;0;50	22032;8	66374;0;0;74;
$GPXUP;3949;09:04:15;0;50	22014;8	66375;0;0;72;
$GPXUP;3949;09:04:16;0;50	21996;8	66371;0;0;71;
$GPXUP;3949;09:04:17;0;50	21979;8	66362;0;0;73;
$GPXUP;3949;09:04:18;0;50	21962;8	66352;0;0;74;
$GPXUP;3949;09:04:19;0;50	21944;8	66346;0;0;74;
$GPXUP;3949;09:04:20;0;50	21926;8	66338;0;0;76;
$GPXUP;3949;09:04:21;0;50	21909;8	66324;0;0;75;
$GPXUP;3949;09:04:22;0;50	21894;8	66306;0;0;75;
$GPXUP;3949;09:04:23;0;50	21879;8	6629;0;0;72;
$GPXUP;3949;09:04:24;0;50	21862;8	66281;0;0;71;
$GPXUP;3949;09:04:25;0;50	21844;8	66278;0;0;70;
$GPXUP;3949;09:04:26;0;50	21826;8	66282;0;0;71;
$GPXUP;3949;09:04:27;0;50	21808;8	6629;0;0;71;
$GPXUP;3949;09:04:28;0;50	2179;8	66296;0;0;71;
$GPXUP;3949;09:04:29;0;50	21773;8	66303;0;0;70;
$GPXUP;3949;09:04:30;0;50	21757;8	66312;0;0;70;
$GPXUP;3949;09:04:31;0;50	2174;8	66318;0;0;70;
$GPXUP;3949;09:04:32;0;50	21723;8	66318;0;0;70;
$GPXUP;3949;09:04:33;0;50	21706;8	6631;0;0;71;
$GPXUP;3949;09:04:34;0;50	21689;8	66295;0;0;74;
$GPXUP;3949;09:04:35;0;50	21674;8	66278;0;0;75;
$GPXUP;3949;09:04:36;0;50	21659;8	6626;0;0;75;
$GPXUP;3949;09:04:37;0;50	21645;8	66241;0;0;75;
$GPXUP;3949;09:04:38;0;50	2163;8	66221;0;0;76;
$GPXUP;3949;09:04:39;0;50	21616;8	66202;0;0;76;
$GPXUP;3949;09:04:40;0;50	216;8	66183;0;0;79;
$GPXUP;3949;09:04:41;0;50	21583;8	66166;0;0;81;
$GPXUP;3949;09:04:42;0;50	21565;8	66152;0;0;81;
$GPXUP;3949;09:04:43;0;50	21548;8	66137;0;0;79;
$GPXUP;3949;09:04:44;0;50	2153;8	66124;0;0;75;
$GPXUP;3949;09:04:45;0;50	21514;8	66111;0;0;72;
$GPXUP;3949;09:04:46;0;50	21499;8	66097;0;0;72;
$GPXUP;3949;09:04:47;0;50	21485;8	6608;0;0;71;
$GPXUP;3949;09:04:48;0;50	21471;8	66064;0;0;68;
$GPXUP;3949;09:04:49;0;50	21458;8	66048;0;0;67;
$GPXUP;3949;09:04:50;0;50	21445;8	6603;0;0;70;
$GPXUP;3949;09:04:51;0;50	21432;8	66011;0;0;72;
$GPXUP;3949;09:04:52;0;50	21418;8	65993;0;0;73;
$GPXUP;3949;09:04:53;0;50	21404;8	65974;0;0;71;
$GPXUP;3949;09:04:54;0;50	21391;8	65956;0;0;70;
$GPXUP;3949;09:04:55;0;50	21379;8	65936;0;0;71;
$GPXUP;3949;09:04:56;0;50	21366;8	65917;0;0;71;
$GPXUP;3949;09:04:57;0;50	21353;8	65899;0;0;69;
$GPXUP;3949;09:04:58;0;50	21338;8	65888;0;0;65;
$GPXUP;3949;09:04:59;0;50	21323;8	65886;0;0;60;
$GPXUP;3949;09:05:00;0;50	21308;8	65886;0;0;59;
$GPXUP;3949;09:05:01;0;50	21293;8	65886;0;0;59;
$GPXUP;3949;09:05:02;0;50	21278;8	65886;0;0;60;
$GPXUP;3949;09:05:03;0;50	21263;8	65882;0;0;65;
$GPXUP;3949;09:05:04;0;50	21246;8	65879;0;0;66;
$GPXUP;3949;09:05:05;0;50	2123;8	65878;0;0;64;
$GPXUP;3949;09:05:06;0;50	21215;8	6588;0;0;61;
$GPXUP;3949;09:05:07;0;50	212;8	65886;0;0;59;
$GPXUP;3949;09:05:08;0;50	21186;8	65894;0;0;58;
$GPXUP;3949;09:05:09;0;50	21174;8	65907;0;0;58;
$GPXUP;3949;09:05:10;0;50	21164;8	65924;0;0;59;
$GPXUP;3949;09:05:11;0;50	21154;8	65942;0;0;59;
$GPXUP;3949;09:05:12;0;50	21142;8	65955;0;0;56;
$GPXUP;3949;09:05:13;0;50	21128;8	65962;0;0;59;
$GPXUP;3949;09:05:14;0;50	21111;8	6596;0;0;67;
$GPXUP;3949;09:05:15;0;50	21094;8	65952;0;0;70;
$GPXUP;3949;09:05:16;0;50	21077;8	65942;0;0;68;
$GPXUP;3949;09:05:17;0;50	21061;8	6593;0;0;69;
$GPXUP;3949;09:05:18;0;50	21046;8	65917;0;0;71;
$GPXUP;3949;09:05:19;0;50	21029;8	65903;0;0;74;
$GPXUP;3949;09:05:20;0;50	21013;8	65888;0;0;75;
$GPXUP;3949;09:05:21;0;50	20997;8	65871;0;0;78;
$GPXUP;3949;09:05:22;0;50	20981;8	65852;0;0;79;
$GPXUP;3949;09:05:23;0;50	20964;8	65835;0;0;80;
$GPXUP;3949;09:05:24;0;50	20947;8	6582;0;0;80;
$GPXUP;3949;09:05:25;0;50	20928;8	65807;0;0;80;
$GPXUP;3949;09:05:26;0;50	2091;8	65796;0;0;79;
$GPXUP;3949;09:05:27;0;50	20892;8	65783;0;0;80;
$GPXUP;3949;09:05:28;0;50	20873;8	6577;0;0;81;
$GPXUP;3949;09:05:29;0;50	20855;8	65757;0;0;80;
$GPXUP;3949;09:05:30;0;50	20837;8	65744;0;0;78;
$GPXUP;3949;09:05:31;0;50	20819;8	65733;0;0;77;
$GPXUP;3949;09:05:32;0;50	20801;8	65723;0;0;76;
$GPXUP;3949;09:05:33;0;50	20783;8	6571;0;0;77;
$GPXUP;3949;09:05:34;0;50	20766;8	65697;0;0;78;
$GPXUP;3949;09:05:35;0;50	20749;8	65683;0;0;76;
$GPXUP;3949;09:05:36;0;50	20732;8	6567;0;0;75;
$GPXUP;3949;09:05:37;0;50	20716;8	65654;0;0;75;
$GPXUP;3949;09:05:38;0;50	20703;8	65634;0;0;74;
$GPXUP;3949;09:05:39;0;50	20693;8	6561;0;0;74;
$GPXUP;3949;09:05:40;0;50	20686;8	65582;0;0;74;
$GPXUP;3949;09:05:41;0;50	20682;8	65554;0;0;77;
$GPXUP;3949;09:05:42;0;50	20676;8	65524;0;0;80;
$GPXUP;3949;09:05:43;0;50	20668;8	65495;0;0;82;
$GPXUP;3949;09:05:44;0;50	20659;8	65466;0;0;83;
$GPXUP;3949;09:05:45;0;50	20652;8	65437;0;0;80;
$GPXUP;3949;09:05:46;0;50	20644;8	65408;0;0;77;
$GPXUP;3949;09:05:47;0;50	20635;8	65383;0;0;75;
$GPXUP;3949;09:05:48;0;50	20624;8	65358;0;0;76;
$GPXUP;3949;09:05:49;0;50	20612;8	65333;0;0;80;
$GPXUP;3949;09:05:50;0;50	20599;8	6531;0;0;78;
$GPXUP;3949;09:05:51;0;50	20583;8	65294;0;0;73;
$GPXUP;3949;09:05:52;0;50	20563;8	6529;0;0;75;
$GPXUP;3949;09:05:53;0;50	20542;8	65295;0;0;75;
$GPXUP;3949;09:05:54;0;50	20522;8	65299;0;0;74;
$GPXUP;3949;09:05:55;0;50	20504;8	65299;0;0;70;
$GPXUP;3949;09:05:56;0;50	20486;8	65292;0;0;71;
$GPXUP;3949;09:05:57;0;50	20471;8	65277;0;0;72;
$GPXUP;3949;09:05:58;0;50	20457;8	65256;0;0;75;
$GPXUP;3949;09:05:59;0;50	20444;8	65233;0;0;79;
$GPXUP;3949;09:06:00;0;50	2043;8	65211;0;0;76;
$GPXUP;3949;09:06:01;0;50	20417;8	65192;0;0;72;
$GPXUP;3949;09:06:02;0;50	20403;8	65179;0;0;64;
$GPXUP;3949;09:06:03;0;50	20389;8	65173;0;0;56;
$GPXUP;3949;09:06:04;0;50	20375;8	65175;0;0;51;
$GPXUP;3949;09:06:05;0;50	20363;8	65182;0;0;49;
$GPXUP;3949;09:06:06;0;50	20356;8	65195;0;0;37;
$GPXUP;3949;09:06:07;0;50	20358;8	65215;0;0;39;
$GPXUP;3949;09:06:08;0;50	20369;8	65234;0;0;41;
$GPXUP;3949;09:06:09;0;50	20386;8	65245;0;0;50;
$GPXUP;3949;09:06:10;0;50	20407;8	6525;0;0;62;
$GPXUP;3949;09:06:11;0;50	20426;8	65251;0;0;67;
$GPXUP;3949;09:06:12;0;50	20445;8	65252;0;0;69;
$GPXUP;3949;09:06:13;0;50	20463;8	65256;0;0;67;
$GPXUP;3949;09:06:14;0;50	2048;8	65264;0;0;65;
$GPXUP;3949;09:06:15;0;50	20494;8	65276;0;0;62;
$GPXUP;3949;09:06:16;0;50	20507;8	65289;0;0;58;
$GPXUP;3949;09:06:17;0;50	2052;8	653;0;0;58;
$GPXUP;3949;09:06:18;0;50	20532;8	65311;0;0;58;
$GPXUP;3949;09:06:19;0;50	20544;8	65324;0;0;56;
$GPXUP;3949;09:06:20;0;50	20552;8	65341;0;0;52;
$GPXUP;3949;09:06:21;0;50	20555;8	65359;0;0;47;
$GPXUP;3949;09:06:22;0;50	20559;8	65377;0;0;48;
$GPXUP;3949;09:06:23;0;50	20564;8	65395;0;0;51;
$GPXUP;3949;09:06:24;0;50	20571;8	65411;0;0;49;
$GPXUP;3949;09:06:25;0;50	20582;8	65424;0;0;54;
$GPXUP;3949;09:06:26;0;50	20595;8	65438;0;0;64;
$GPXUP;3949;09:06:27;0;50	20606;8	65456;0;0;64;
$GPXUP;3949;09:06:28;0;50	20613;8	65477;0;0;61;
$GPXUP;3949;09:06:29;0;50	20617;8	655;0;0;58;
$GPXUP;3949;09:06:30;0;50	2062;8	65522;0;0;58;
$GPXUP;3949;09:06:31;0;50	20625;8	65543;0;0;58;
$GPXUP;3949;09:06:32;0;50	20631;8	65564;0;0;59;
$GPXUP;3949;09:06:33;0;50	20637;8	65586;0;0;60;
$GPXUP;3949;09:06:34;0;50	20643;8	65608;0;0;62;
$GPXUP;3949;09:06:35;0;50	20648;8	65631;0;0;63;
$GPXUP;3949;09:06:36;0;50	20653;8	65655;0;0;65;
$GPXUP;3949;09:06:37;0;50	20657;8	65679;0;0;65;
$GPXUP;3949;09:06:38;0;50	20658;8	65705;0;0;64;
$GPXUP;3949;09:06:39;0;50	20658;8	6573;0;0;64;
$GPXUP;3949;09:06:40;0;50	20656;8	65754;0;0;59;
$GPXUP;3949;09:06:41;0;50	20652;8	65774;0;0;55;
$GPXUP;3949;09:06:42;0;50	20646;8	65792;0;0;54;
$GPXUP;3949;09:06:43;0;50	20635;8	65805;0;0;53;
$GPXUP;3949;09:06:44;0;50	20625;8	6582;0;0;54;
$GPXUP;3949;09:06:45;0;50	20617;8	65837;0;0;53;
$GPXUP;3949;09:06:46;0;50	20614;8	65856;0;0;54;
$GPXUP;3949;09:06:47;0;50	20616;8	65876;0;0;51;
$GPXUP;3949;09:06:48;0;50	20618;8	65895;0;0;50;
$GPXUP;3949;09:06:49;0;50	2062;8	65914;0;0;50;
$GPXUP;3949;09:06:50;0;50	20617;8	65931;0;0;46;
$GPXUP;3949;09:06:51;0;50	2061;8	65944;0;0;44;
$GPXUP;3949;09:06:52;0;50	20597;8	65948;0;0;43;
$GPXUP;3949;09:06:53;0;50	20585;8	65952;0;0;48;
$GPXUP;3949;09:06:54;0;50	20575;8	65961;0;0;44;
$GPXUP;3949;09:06:55;0;50	2057;8	65972;0;0;38;
$GPXUP;3949;09:06:56;0;50	20574;8	6599;0;0;36;
$GPXUP;3949;09:06:57;0;50	20586;8	66007;0;0;47;
$GPXUP;3949;09:06:58;0;50	20595;8	66025;0;0;52;
$GPXUP;3949;09:06:59;0;50	20602;8	66045;0;0;52;
$GPXUP;3949;09:07:00;0;50	20605;8	66065;0;0;50;
$GPXUP;3949;09:07:01;0;50	20605;8	66085;0;0;48;
$GPXUP;3949;09:07:02;0;50	206;8	66105;0;0;54;
$GPXUP;3949;09:07:03;0;50	20592;8	66126;0;0;62;
$GPXUP;3949;09:07:04;0;50	20583;8	66148;0;0;64;
$GPXUP;3949;09:07:05;0;50	20573;8	66168;0;0;63;
$GPXUP;3949;09:07:06;0;50	20564;8	66187;0;0;60;
$GPXUP;3949;09:07:07;0;50	20555;8	66205;0;0;58;
$GPXUP;3949;09:07:08;0;50	20547;8	66223;0;0;55;
$GPXUP;3949;09:07:09;0;50	2054;8	6624;0;0;52;
$GPXUP;3949;09:07:10;0;50	20531;8	66255;0;0;52;
$GPXUP;3949;09:07:11;0;50	2052;8	66267;0;0;53;
$GPXUP;3949;09:07:12;0;50	20508;8	66278;0;0;55;
$GPXUP;3949;09:07:13;0;50	20495;8	66288;0;0;59;
$GPXUP;3949;09:07:14;0;50	20482;8	663;0;0;61;
$GPXUP;3949;09:07:15;0;50	2047;8	66316;0;0;61;
$GPXUP;3949;09:07:16;0;50	2046;8	66332;0;0;58;
$GPXUP;3949;09:07:17;0;50	20449;8	66347;0;0;57;
$GPXUP;3949;09:07:18;0;50	20437;8	66359;0;0;58;
$GPXUP;3949;09:07:19;0;50	20423;8	6637;0;0;60;
$GPXUP;3949;09:07:20;0;50	20409;8	66379;0;0;61;
$GPXUP;3949;09:07:21;0;50	20396;8	6639;0;0;60;
$GPXUP;3949;09:07:22;0;50	20383;8	66402;0;0;59;
$GPXUP;3949;09:07:23;0;50	2037;8	66414;0;0;60;
$GPXUP;3949;09:07:24;0;50	20358;8	66427;0;0;58;
$GPXUP;3949;09:07:25;0;50	20348;8	66442;0;0;55;
$GPXUP;3949;09:07:26;0;50	20342;8	6646;0;0;53;
$GPXUP;3949;09:07:27;0;50	20337;8	66479;0;0;51;
$GPXUP;3949;09:07:28;0;50	20331;8	66496;0;0;52;
$GPXUP;3949;09:07:29;0;50	20322;8	66512;0;0;55;
$GPXUP;3949;09:07:30;0;50	20312;8	66528;0;0;54;
$GPXUP;3949;09:07:31;0;50	20302;8	66542;0;0;53;
$GPXUP;3949;09:07:32;0;50	20291;8	66553;0;0;55;
$GPXUP;3949;09:07:33;0;50	20278;8	66561;0;0;59;
$GPXUP;3949;09:07:34;0;50	20263;8	66566;0;0;60;
$GPXUP;3949;09:07:35;0;50	20246;8	66569;0;0;67;
$GPXUP;3949;09:07:36;0;50	20229;8	66573;0;0;67;
$GPXUP;3949;09:07:37;0;50	20213;8	66581;0;0;66;
$GPXUP;3949;09:07:38;0;50	20199;8	66593;0;0;63;
$GPXUP;3949;09:07:39;0;50	20186;8	66607;0;0;62;
$GPXUP;3949;09:07:40;0;50	20176;8	66623;0;0;58;
$GPXUP;3949;09:07:41;0;50	2017;8	66642;0;0;56;
$GPXUP;3949;09:07:42;0;50	20162;8	66662;0;0;57;
$GPXUP;3949;09:07:43;0;50	20154;8	6668;0;0;57;
$GPXUP;3949;09:07:44;0;50	20142;8	66692;0;0;58;
$GPXUP;3949;09:07:45;0;50	20127;8	66701;0;0;62;
$GPXUP;3949;09:07:46;0;50	20112;8	66706;0;0;62;
$GPXUP;3949;09:07:47;0;50	20097;8	66711;0;0;60;
$GPXUP;3949;09:07:48;0;50	20083;8	66718;0;0;60;
$GPXUP;3949;09:07:49;0;50	2007;8	66729;0;0;59;
$GPXUP;3949;09:07:50;0;50	20058;8	66742;0;0;59;
$GPXUP;3949;09:07:51;0;50	20047;8	66758;0;0;59;
$GPXUP;3949;09:07:52;0;50	20035;8	66772;0;0;61;
$GPXUP;3949;09:07:53;0;50	20021;8	66782;0;0;62;
$GPXUP;3949;09:07:54;0;50	20008;8	66793;0;0;59;
$GPXUP;3949;09:07:55;0;50	19994;8	66802;0;0;59;
$GPXUP;3949;09:07:56;0;50	1998;8	66804;0;0;59;
$GPXUP;3949;09:07:57;0;50	19964;8	66798;0;0;64;
$GPXUP;3949;09:07:58;0;50	19947;8	66791;0;0;66;
$GPXUP;3949;09:07:59;0;50	19931;8	66788;0;0;65;
$GPXUP;3949;09:08:00;0;50	19915;8	66788;0;0;60;
$GPXUP;3949;09:08:01;0;50	199;8	66788;0;0;60;
$GPXUP;3949;09:08:02;0;50	19885;8	66786;0;0;63;
$GPXUP;3949;09:08:03;0;50	19869;8	66787;0;0;60;
$GPXUP;3949;09:08:04;0;50	19854;8	66789;0;0;58;
$GPXUP;3949;09:08:05;0;50	1984;8	66798;0;0;59;
$GPXUP;3949;09:08:06;0;50	19825;8	66812;0;0;67;
$GPXUP;3949;09:08:07;0;50	19812;8	66828;0;0;65;
$GPXUP;3949;09:08:08;0;50	19801;8	66845;0;0;58;
$GPXUP;3949;09:08:09;0;50	19793;8	66862;0;0;51;
$GPXUP;3949;09:08:10;0;50	19788;8	66879;0;0;46;
$GPXUP;3949;09:08:11;0;50	19782;8	66894;0;0;46;
$GPXUP;3949;09:08:12;0;50	19774;8	66908;0;0;48;
$GPXUP;3949;09:08:13;0;50	19767;8	66923;0;0;48;
$GPXUP;3949;09:08:14;0;50	19764;8	66943;0;0;52;
$GPXUP;3949;09:08:15;0;50	19765;8	66965;0;0;54;
$GPXUP;3949;09:08:16;0;50	19768;8	66986;0;0;52;
$GPXUP;3949;09:08:17;0;50	1977;8	67006;0;0;48;
$GPXUP;3949;09:08:18;0;50	19774;8	67024;0;0;47;
$GPXUP;3949;09:08:19;0;50	19781;8	67039;0;0;45;
$GPXUP;3949;09:08:20;0;50	19791;8	6705;0;0;45;
$GPXUP;3949;09:08:21;0;50	19802;8	67057;0;0;46;
$GPXUP;3949;09:08:22;0;50	19815;8	67057;0;0;48;
$GPXUP;3949;09:08:23;0;50	19828;8	67049;0;0;49;
$GPXUP;3949;09:08:24;0;50	19839;8	67032;0;0;55;
$GPXUP;3949;09:08:25;0;50	19844;8	67004;0;0;62;
$GPXUP;3949;09:08:26;0;50	19841;8	66976;0;0;60;
$GPXUP;3949;09:08:27;0;50	19827;8	66952;0;0;60;
$GPXUP;3949;09:08:28;0;50	19808;8	66934;0;0;66;
$GPXUP;3949;09:08:29;0;50	19789;8	6692;0;0;69;
$GPXUP;3949;09:08:30;0;50	1977;8	66912;0;0;67;
$GPXUP;3949;09:08:31;0;50	19753;8	6691;0;0;61;
$GPXUP;3949;09:08:32;0;50	19739;8	66917;0;0;55;
$GPXUP;3949;09:08:33;0;50	19727;8	66932;0;0;53;
$GPXUP;3949;09:08:34;0;50	19718;8	66947;0;0;49;
$GPXUP;3949;09:08:35;0;50	1971;8	66963;0;0;48;
$GPXUP;3949;09:08:36;0;50	19703;8	66979;0;0;48;
$GPXUP;3949;09:08:37;0;50	19698;8	66996;0;0;47;
$GPXUP;3949;09:08:38;0;50	19698;8	67015;0;0;46;
$GPXUP;3949;09:08:39;0;50	19705;8	67029;0;0;37;
$GPXUP;3949;09:08:40;0;50	19718;8	67034;0;0;35;
$GPXUP;3949;09:08:41;0;50	19732;8	67027;0;0;35;
$GPXUP;3949;09:08:42;0;50	19748;8	67002;0;0;56;
$GPXUP;3949;09:08:43;0;50	19761;8	66977;0;0;57;
$GPXUP;3949;09:08:44;0;50	19769;8	66953;0;0;57;
$GPXUP;3949;09:08:45;0;50	19773;8	66928;0;0;60;
$GPXUP;3949;09:08:46;0;50	19771;8	66902;0;0;62;
$GPXUP;3949;09:08:47;0;50	19763;8	6688;0;0;58;
$GPXUP;3949;09:08:48;0;50	19749;8	66865;0;0;57;
$GPXUP;3949;09:08:49;0;50	19732;8	66858;0;0;56;
$GPXUP;3949;09:08:50;0;50	19715;8	66859;0;0;53;
$GPXUP;3949;09:08:51;0;50	197;8	66865;0;0;51;
$GPXUP;3949;09:08:52;0;50	19688;8	66872;0;0;51;
$GPXUP;3949;09:08:53;0;50	19676;8	66884;0;0;51;
$GPXUP;3949;09:08:54;0;50	19666;8	66899;0;0;47;
$GPXUP;3949;09:08:55;0;50	19662;8	66918;0;0;49;
$GPXUP;3949;09:08:56;0;50	19664;8	66941;0;0;53;
$GPXUP;3949;09:08:57;0;50	19671;8	66959;0;0;45;
$GPXUP;3949;09:08:58;0;50	19681;8	66971;0;0;45;
$GPXUP;3949;09:08:59;0;50	1969;8	66972;0;0;37;
$GPXUP;3949;09:09:00;0;50	19704;8	66933;0;0;60;
$GPXUP;3949;09:09:01;0;50	19712;8	6689;0;0;85;
$GPXUP;3949;09:09:02;0;50	19712;8	66846;0;0;85;
$GPXUP;3949;09:09:03;0;50	19709;8	6681;0;0;82;
$GPXUP;3949;09:09:04;0;50	19702;8	6678;0;0;74;
$GPXUP;3949;09:09:05;0;50	1969;8	66757;0;0;67;
$GPXUP;3949;09:09:06;0;50	19673;8	66742;0;0;64;
$GPXUP;3949;09:09:07;0;50	19654;8	66733;0;0;69;
$GPXUP;3949;09:09:08;0;50	19637;8	6672;0;0;74;
$GPXUP;3949;09:09:09;0;50	19621;8	66704;0;0;75;
$GPXUP;3949;09:09:10;0;50	19608;8	66682;0;0;77;
$GPXUP;3949;09:09:11;0;50	19596;8	66659;0;0;75;
$GPXUP;3949;09:09:12;0;50	19586;8	66634;0;0;74;
$GPXUP;3949;09:09:13;0;50	19576;8	66611;0;0;71;
$GPXUP;3949;09:09:14;0;50	19565;8	6659;0;0;67;
$GPXUP;3949;09:09:15;0;50	19552;8	66574;0;0;65;
$GPXUP;3949;09:09:16;0;50	19538;8	66559;0;0;67;
$GPXUP;3949;09:09:17;0;50	19526;8	66542;0;0;68;
$GPXUP;3949;09:09:18;0;50	19516;8	6652;0;0;69;
$GPXUP;3949;09:09:19;0;50	19505;8	66499;0;0;68;
$GPXUP;3949;09:09:20;0;50	19494;8	66481;0;0;65;
$GPXUP;3949;09:09:21;0;50	19479;8	66468;0;0;66;
$GPXUP;3949;09:09:22;0;50	19462;8	66461;0;0;65;
$GPXUP;3949;09:09:23;0;50	19446;8	66461;0;0;62;
$GPXUP;3949;09:09:24;0;50	1943;8	66462;0;0;61;
$GPXUP;3949;09:09:25;0;50	19414;8	6646;0;0;63;
$GPXUP;3949;09:09:26;0;50	19399;8	66459;0;0;61;
$GPXUP;3949;09:09:27;0;50	19384;8	6646;0;0;58;
$GPXUP;3949;09:09:28;0;50	19368;8	66465;0;0;67;
$GPXUP;3949;09:09:29;0;50	1935;8	66469;0;0;69;
$GPXUP;3949;09:09:30;0;50	19333;8	66473;0;0;67;
$GPXUP;3949;09:09:31;0;50	19317;8	66478;0;0;64;
$GPXUP;3949;09:09:32;0;50	19303;8	66485;0;0;58;
$GPXUP;3949;09:09:33;0;50	19289;8	66489;0;0;55;
$GPXUP;3949;09:09:34;0;50	19276;8	66487;0;0;56;
$GPXUP;3949;09:09:35;0;50	19262;8	6648;0;0;58;
$GPXUP;3949;09:09:36;0;50	19249;8	66468;0;0;62;
$GPXUP;3949;09:09:37;0;50	19237;8	6645;0;0;65;
$GPXUP;3949;09:09:38;0;50	19226;8	66431;0;0;65;
$GPXUP;3949;09:09:39;0;50	19214;8	66414;0;0;64;
$GPXUP;3949;09:09:40;0;50	19201;8	664;0;0;61;
$GPXUP;3949;09:09:41;0;50	19188;8	66393;0;0;57;
$GPXUP;3949;09:09:42;0;50	19174;8	66395;0;0;54;
$GPXUP;3949;09:09:43;0;50	1916;8	66405;0;0;54;
$GPXUP;3949;09:09:44;0;50	19148;8	66417;0;0;55;
$GPXUP;3949;09:09:45;0;50	19136;8	66427;0;0;55;
$GPXUP;3949;09:09:46;0;50	19123;8	66435;0;0;56;
$GPXUP;3949;09:09:47;0;50	19108;8	66437;0;0;59;
$GPXUP;3949;09:09:48;0;50	19092;8	66434;0;0;64;
$GPXUP;3949;09:09:49;0;50	19076;8	66426;0;0;70;
$GPXUP;3949;09:09:50;0;50	19061;8	6641;0;0;71;
$GPXUP;3949;09:09:51;0;50	19046;8	66394;0;0;71;
$GPXUP;3949;09:09:52;0;50	1903;8	66381;0;0;69;
$GPXUP;3949;09:09:53;0;50	19014;8	66371;0;0;65;
$GPXUP;3949;09:09:54;0;50	18997;8	66368;0;0;69;
$GPXUP;3949;09:09:55;0;50	18977;8	66364;0;0;81;
$GPXUP;3949;09:09:56;0;50	18956;8	6636;0;0;80;
$GPXUP;3949;09:09:57;0;50	18936;8	66358;0;0;76;
$GPXUP;3949;09:09:58;0;50	18918;8	6636;0;0;72;
$GPXUP;3949;09:09:59;0;50	18902;8	66369;0;0;66;
$GPXUP;3949;09:10:00;0;50	18889;8	66381;0;0;61;
$GPXUP;3949;09:10:01;0;50	18877;8	66394;0;0;56;
$GPXUP;3949;09:10:02;0;50	18866;8	66405;0;0;54;
$GPXUP;3949;09:10:03;0;50	18854;8	66412;0;0;52;
$GPXUP;3949;09:10:04;0;50	1884;8	66413;0;0;55;
$GPXUP;3949;09:10:05;0;50	18826;8	6641;0;0;58;
$GPXUP;3949;09:10:06;0;50	18812;8	66404;0;0;62;
$GPXUP;3949;09:10:07;0;50	18796;8	664;0;0;61;
$GPXUP;3949;09:10:08;0;50	18782;8	66401;0;0;55;
$GPXUP;3949;09:10:09;0;50	18769;8	66407;0;0;53;
$GPXUP;3949;09:10:10;0;50	1876;8	66422;0;0;48;
$GPXUP;3949;09:10:11;0;50	18758;8	66443;0;0;48;
$GPXUP;3949;09:10:12;0;50	18764;8	66463;0;0;43;
$GPXUP;3949;09:10:13;0;50	18776;8	66476;0;0;40;
$GPXUP;3949;09:10:14;0;50	18792;8	66479;0;0;43;
$GPXUP;3949;09:10:15;0;50	18809;8	6647;0;0;52;
$GPXUP;3949;09:10:16;0;50	18824;8	66447;0;0;65;
$GPXUP;3949;09:10:17;0;50	18832;8	66418;0;0;65;
$GPXUP;3949;09:10:18;0;50	18832;8	66386;0;0;67;
$GPXUP;3949;09:10:19;0;50	18826;8	66356;0;0;69;
$GPXUP;3949;09:10:20;0;50	18814;8	6633;0;0;70;
$GPXUP;3949;09:10:21;0;50	18798;8	66309;0;0;69;
$GPXUP;3949;09:10:22;0;50	18781;8	66294;0;0;69;
$GPXUP;3949;09:10:23;0;50	18763;8	66283;0;0;69;
$GPXUP;3949;09:10:24;0;50	18746;8	66273;0;0;70;
$GPXUP;3949;09:10:25;0;50	18729;8	66262;0;0;71;
$GPXUP;3949;09:10:26;0;50	18713;8	66249;0;0;72;
$GPXUP;3949;09:10:27;0;50	18697;8	66235;0;0;71;
$GPXUP;3949;09:10:28;0;50	18681;8	66223;0;0;71;
$GPXUP;3949;09:10:29;0;50	18664;8	66215;0;0;69;
$GPXUP;3949;09:10:30;0;50	18647;8	66212;0;0;68;
$GPXUP;3949;09:10:31;0;50	1863;8	6621;0;0;67;
$GPXUP;3949;09:10:32;0;50	18613;8	66208;0;0;66;
$GPXUP;3949;09:10:33;0;50	18596;8	66208;0;0;64;
$GPXUP;3949;09:10:34;0;50	1858;8	66208;0;0;63;
$GPXUP;3949;09:10:35;0;50	18565;8	66208;0;0;62;
$GPXUP;3949;09:10:36;0;50	1855;8	66208;0;0;59;
$GPXUP;3949;09:10:37;0;50	18536;8	66213;0;0;54;
$GPXUP;3949;09:10:38;0;50	18525;8	66224;0;0;54;
$GPXUP;3949;09:10:39;0;50	18518;8	66239;0;0;47;
$GPXUP;3949;09:10:40;0;50	18509;8	66253;0;0;50;
$GPXUP;3949;09:10:41;0;50	18498;8	66263;0;0;51;
$GPXUP;3949;09:10:42;0;50	18485;8	66269;0;0;55;
$GPXUP;3949;09:10:43;0;50	1847;8	66269;0;0;59;
$GPXUP;3949;09:10:44;0;50	18455;8	66266;0;0;60;
$GPXUP;3949;09:10:45;0;50	1844;8	66261;0;0;61;
$GPXUP;3949;09:10:46;0;50	18424;8	66255;0;0;60;
$GPXUP;3949;09:10:47;0;50	1841;8	66253;0;0;56;
$GPXUP;3949;09:10:48;0;50	18396;8	66252;0;0;57;
$GPXUP;3949;09:10:49;0;50	18381;8	66249;0;0;60;
$GPXUP;3949;09:10:50;0;50	18366;8	66243;0;0;64;
$GPXUP;3949;09:10:51;0;50	18351;8	66234;0;0;65;
$GPXUP;3949;09:10:52;0;50	18336;8	6622;0;0;69;
$GPXUP;3949;09:10:53;0;50	1832;8	66207;0;0;72;
$GPXUP;3949;09:10:54;0;50	18303;8	66198;0;0;68;
$GPXUP;3949;09:10:55;0;50	18285;8	66191;0;0;74;
$GPXUP;3949;09:10:56;0;50	18267;8	66182;0;0;75;
$GPXUP;3949;09:10:57;0;50	1825;8	6617;0;0;76;
$GPXUP;3949;09:10:58;0;50	18234;8	66155;0;0;74;
$GPXUP;3949;09:10:59;0;50	18218;8	66141;0;0;74;
$GPXUP;3949;09:11:00;0;50	18201;8	6613;0;0;73;
$GPXUP;3949;09:11:01;0;50	18184;8	66121;0;0;67;
$GPXUP;3949;09:11:02;0;50	18168;8	66115;0;0;64;
$GPXUP;3949;09:11:03;0;50	18153;8	66108;0;0;64;
$GPXUP;3949;09:11:04;0;50	18138;8	66097;0;0;65;
$GPXUP;3949;09:11:05;0;50	18125;8	6608;0;0;69;
$GPXUP;3949;09:11:06;0;50	18112;8	66062;0;0;70;
$GPXUP;3949;09:11:07;0;50	18098;8	66045;0;0;68;
$GPXUP;3949;09:11:08;0;50	18084;8	66033;0;0;66;
$GPXUP;3949;09:11:09;0;50	18068;8	66026;0;0;66;
$GPXUP;3949;09:11:10;0;50	1805;8	66026;0;0;68;
$GPXUP;3949;09:11:11;0;50	18034;8	6603;0;0;65;
$GPXUP;3949;09:11:12;0;50	18018;8	66037;0;0;63;
$GPXUP;3949;09:11:13;0;50	18003;8	66044;0;0;62;
$GPXUP;3949;09:11:14;0;50	17987;8	66048;0;0;62;
$GPXUP;3949;09:11:15;0;50	17972;8	66048;0;0;63;
$GPXUP;3949;09:11:16;0;50	17956;8	66044;0;0;64;
$GPXUP;3949;09:11:17;0;50	1794;8	66037;0;0;64;
$GPXUP;3949;09:11:18;0;50	17926;8	66028;0;0;64;
$GPXUP;3949;09:11:19;0;50	17912;8	66015;0;0;66;
$GPXUP;3949;09:11:20;0;50	17898;8	66;0;0;67;
$GPXUP;3949;09:11:21;0;50	17883;8	65986;0;0;67;
$GPXUP;3949;09:11:22;0;50	17868;8	65975;0;0;68;
$GPXUP;3949;09:11:23;0;50	17852;8	65965;0;0;70;
$GPXUP;3949;09:11:24;0;50	17836;8	65953;0;0;71;
$GPXUP;3949;09:11:25;0;50	1782;8	65942;0;0;71;
$GPXUP;3949;09:11:26;0;50	17804;8	6593;0;0;71;
$GPXUP;3949;09:11:27;0;50	17788;8	65918;0;0;71;
$GPXUP;3949;09:11:28;0;50	17772;8	65908;0;0;70;
$GPXUP;3949;09:11:29;0;50	17756;8	65897;0;0;70;
$GPXUP;3949;09:11:30;0;50	1774;8	65884;0;0;71;
$GPXUP;3949;09:11:31;0;50	17726;8	65868;0;0;72;
$GPXUP;3949;09:11:32;0;50	17712;8	65849;0;0;74;
$GPXUP;3949;09:11:33;0;50	17697;8	65831;0;0;74;
$GPXUP;3949;09:11:34;0;50	17682;8	65814;0;0;73;
$GPXUP;3949;09:11:35;0;50	17667;8	65799;0;0;74;
$GPXUP;3949;09:11:36;0;50	1765;8	65786;0;0;74;
$GPXUP;3949;09:11:37;0;50	17633;8	65776;0;0;75;
$GPXUP;3949;09:11:38;0;50	17615;8	65766;0;0;74;
$GPXUP;3949;09:11:39;0;50	17599;8	65753;0;0;74;
$GPXUP;3949;09:11:40;0;50	17584;8	65736;0;0;74;
$GPXUP;3949;09:11:41;0;50	1757;8	65717;0;0;74;
$GPXUP;3949;09:11:42;0;50	17556;8	65699;0;0;73;
$GPXUP;3949;09:11:43;0;50	1754;8	65686;0;0;70;
$GPXUP;3949;09:11:44;0;50	17524;8	65676;0;0;70;
$GPXUP;3949;09:11:45;0;50	17508;8	65668;0;0;68;
$GPXUP;3949;09:11:46;0;50	17492;8	6566;0;0;68;
$GPXUP;3949;09:11:47;0;50	17476;8	65649;0;0;68;
$GPXUP;3949;09:11:48;0;50	17461;8	65637;0;0;68;
$GPXUP;3949;09:11:49;0;50	17446;8	65624;0;0;69;
$GPXUP;3949;09:11:50;0;50	1743;8	65613;0;0;68;
$GPXUP;3949;09:11:51;0;50	17414;8	65607;0;0;67;
$GPXUP;3949;09:11:52;0;50	17397;8	65601;0;0;69;
$GPXUP;3949;09:11:53;0;50	1738;8	65593;0;0;71;
$GPXUP;3949;09:11:54;0;50	17364;8	6558;0;0;73;
$GPXUP;3949;09:11:55;0;50	17349;8	65564;0;0;74;
$GPXUP;3949;09:11:56;0;50	17334;8	65545;0;0;76;
$GPXUP;3949;09:11:57;0;50	1732;8	65526;0;0;75;
$GPXUP;3949;09:11:58;0;50	17307;8	65507;0;0;72;
$GPXUP;3949;09:11:59;0;50	17294;8	65488;0;0;71;
$GPXUP;3949;09:12:00;0;50	17282;8	65467;0;0;70;
$GPXUP;3949;09:12:01;0;50	1727;8	65448;0;0;69;
$GPXUP;3949;09:12:02;0;50	17255;8	65433;0;0;70;
$GPXUP;3949;09:12:03;0;50	17238;8	65424;0;0;71;
$GPXUP;3949;09:12:04;0;50	17221;8	65421;0;0;69;
$GPXUP;3949;09:12:05;0;50	17204;8	65422;0;0;64;
$GPXUP;3949;09:12:06;0;50	17189;8	65428;0;0;60;
$GPXUP;3949;09:12:07;0;50	17176;8	65438;0;0;54;
$GPXUP;3949;09:12:08;0;50	17163;8	65448;0;0;56;
$GPXUP;3949;09:12:09;0;50	1715;8	65455;0;0;59;
$GPXUP;3949;09:12:10;0;50	17135;8	65456;0;0;61;
$GPXUP;3949;09:12:11;0;50	1712;8	65456;0;0;60;
$GPXUP;3949;09:12:12;0;50	17104;8	65457;0;0;60;
$GPXUP;3949;09:12:13;0;50	1709;8	6546;0;0;61;
$GPXUP;3949;09:12:14;0;50	17074;8	6546;0;0;64;
$GPXUP;3949;09:12:15;0;50	17058;8	65456;0;0;67;
$GPXUP;3949;09:12:16;0;50	17042;8	65446;0;0;69;
$GPXUP;3949;09:12:17;0;50	17026;8	65436;0;0;69;
$GPXUP;3949;09:12:18;0;50	1701;8	65428;0;0;67;
$GPXUP;3949;09:12:19;0;50	16993;8	65426;0;0;67;
$GPXUP;3949;09:12:20;0;50	16976;8	65427;0;0;68;
$GPXUP;3949;09:12:21;0;50	16959;8	65427;0;0;68;
$GPXUP;3949;09:12:22;0;50	16942;8	65424;0;0;69;
$GPXUP;3949;09:12:23;0;50	16925;8	65418;0;0;71;
$GPXUP;3949;09:12:24;0;50	16908;8	65414;0;0;71;
$GPXUP;3949;09:12:25;0;50	1689;8	65411;0;0;72;
$GPXUP;3949;09:12:26;0;50	16872;8	65407;0;0;72;
$GPXUP;3949;09:12:27;0;50	16854;8	65402;0;0;70;
$GPXUP;3949;09:12:28;0;50	16838;8	65397;0;0;68;
$GPXUP;3949;09:12:29;0;50	16821;8	65391;0;0;66;
$GPXUP;3949;09:12:30;0;50	16805;8	65385;0;0;69;
$GPXUP;3949;09:12:31;0;50	16788;8	65379;0;0;71;
$GPXUP;3949;09:12:32;0;50	1677;8	65373;0;0;74;
$GPXUP;3949;09:12:33;0;50	16752;8	65364;0;0;77;
$GPXUP;3949;09:12:34;0;50	16734;8	65352;0;0;78;
$GPXUP;3949;09:12:35;0;50	16717;8	65339;0;0;77;
$GPXUP;3949;09:12:36;0;50	167;8	65325;0;0;75;
$GPXUP;3949;09:12:37;0;50	16683;8	65314;0;0;73;
$GPXUP;3949;09:12:38;0;50	16665;8	65307;0;0;72;
$GPXUP;3949;09:12:39;0;50	16648;8	65303;0;0;71;
$GPXUP;3949;09:12:40;0;50	1663;8	65301;0;0;71;
$GPXUP;3949;09:12:41;0;50	16612;8	65299;0;0;71;
$GPXUP;3949;09:12:42;0;50	16595;8	65293;0;0;70;
$GPXUP;3949;09:12:43;0;50	16578;8	65286;0;0;68;
$GPXUP;3949;09:12:44;0;50	16562;8	65281;0;0;67;
$GPXUP;3949;09:12:45;0;50	16546;8	65276;0;0;65;
$GPXUP;3949;09:12:46;0;50	1653;8	65267;0;0;66;
$GPXUP;3949;09:12:47;0;50	16516;8	65252;0;0;70;
$GPXUP;3949;09:12:48;0;50	16503;8	65231;0;0;72;
$GPXUP;3949;09:12:49;0;50	16489;8	65211;0;0;77;
$GPXUP;3949;09:12:50;0;50	16474;8	65193;0;0;76;
$GPXUP;3949;09:12:51;0;50	1646;8	65172;0;0;74;
$GPXUP;3949;09:12:52;0;50	16447;8	65153;0;0;72;
$GPXUP;3949;09:12:53;0;50	16433;8	65137;0;0;70;
$GPXUP;3949;09:12:54;0;50	16417;8	65126;0;0;68;
$GPXUP;3949;09:12:55;0;50	16402;8	65121;0;0;61;
$GPXUP;3949;09:12:56;0;50	16387;8	65122;0;0;56;
$GPXUP;3949;09:12:57;0;50	16374;8	6513;0;0;54;
$GPXUP;3949;09:12:58;0;50	16361;8	6514;0;0;56;
$GPXUP;3949;09:12:59;0;50	1635;8	65155;0;0;54;
$GPXUP;3949;09:13:00;0;50	16343;8	65173;0;0;53;
$GPXUP;3949;09:13:01;0;50	16339;8	65192;0;0;51;
$GPXUP;3949;09:13:02;0;50	16339;8	65212;0;0;49;
$GPXUP;3949;09:13:03;0;50	16344;8	65229;0;0;44;
$GPXUP;3949;09:13:04;0;50	16355;8	65241;0;0;41;
$GPXUP;3949;09:13:05;0;50	16368;8	65245;0;0;42;
$GPXUP;3949;09:13:06;0;50	16383;8	65238;0;0;48;
$GPXUP;3949;09:13:07;0;50	16397;8	65216;0;0;61;
$GPXUP;3949;09:13:08;0;50	16403;8	65185;0;0;65;
$GPXUP;3949;09:13:09;0;50	16401;8	65152;0;0;68;
$GPXUP;3949;09:13:10;0;50	16395;8	65124;0;0;66;
$GPXUP;3949;09:13:11;0;50	16384;8	65101;0;0;64;
$GPXUP;3949;09:13:12;0;50	16369;8	65082;0;0;63;
$GPXUP;3949;09:13:13;0;50	16353;8	6507;0;0;60;
$GPXUP;3949;09:13:14;0;50	16337;8	65062;0;0;62;
$GPXUP;3949;09:13:15;0;50	1632;8	65057;0;0;63;
$GPXUP;3949;09:13:16;0;50	16304;8	65052;0;0;64;
$GPXUP;3949;09:13:17;0;50	16288;8	65048;0;0;66;
$GPXUP;3949;09:13:18;0;50	16271;8	65042;0;0;65;
$GPXUP;3949;09:13:19;0;50	16256;8	65033;0;0;64;
$GPXUP;3949;09:13:20;0;50	16241;8	65023;0;0;64;
$GPXUP;3949;09:13:21;0;50	16226;8	65016;0;0;63;
$GPXUP;3949;09:13:22;0;50	1621;8	65016;0;0;62;
$GPXUP;3949;09:13:23;0;50	16195;8	65025;0;0;58;
$GPXUP;3949;09:13:24;0;50	16182;8	65039;0;0;58;
$GPXUP;3949;09:13:25;0;50	16171;8	65055;0;0;55;
$GPXUP;3949;09:13:26;0;50	16162;8	65071;0;0;54;
$GPXUP;3949;09:13:27;0;50	16152;8	65087;0;0;55;
$GPXUP;3949;09:13:28;0;50	1614;8	651;0;0;56;
$GPXUP;3949;09:13:29;0;50	16126;8	65108;0;0;58;
$GPXUP;3949;09:13:30;0;50	16109;8	65108;0;0;65;
$GPXUP;3949;09:13:31;0;50	16093;8	65098;0;0;68;
$GPXUP;3949;09:13:32;0;50	16078;8	65084;0;0;66;
$GPXUP;3949;09:13:33;0;50	16062;8	65073;0;0;66;
$GPXUP;3949;09:13:34;0;50	16047;8	65061;0;0;71;
$GPXUP;3949;09:13:35;0;50	16032;8	65046;0;0;70;
$GPXUP;3949;09:13:36;0;50	16016;8	65027;0;0;78;
$GPXUP;3949;09:13:37;0;50	15999;8	65007;0;0;78;
$GPXUP;3949;09:13:38;0;50	15981;8	6499;0;0;79;
$GPXUP;3949;09:13:39;0;50	15964;8	64975;0;0;75;
$GPXUP;3949;09:13:40;0;50	15949;8	6496;0;0;71;
$GPXUP;3949;09:13:41;0;50	15936;8	64944;0;0;66;
$GPXUP;3949;09:13:42;0;50	15922;8	6493;0;0;65;
$GPXUP;3949;09:13:43;0;50	15907;8	6492;0;0;64;
$GPXUP;3949;09:13:44;0;50	15892;8	64916;0;0;61;
$GPXUP;3949;09:13:45;0;50	15878;8	64922;0;0;57;
$GPXUP;3949;09:13:46;0;50	15864;8	64935;0;0;63;
$GPXUP;3949;09:13:47;0;50	15849;8	64943;0;0;62;
$GPXUP;3949;09:13:48;0;50	15834;8	64945;0;0;62;
$GPXUP;3949;09:13:49;0;50	15818;8	64939;0;0;65;
$GPXUP;3949;09:13:50;0;50	15803;8	64924;0;0;65;
$GPXUP;3949;09:13:51;0;50	1579;8	64905;0;0;68;
$GPXUP;3949;09:13:52;0;50	15777;8	64885;0;0;69;
$GPXUP;3949;09:13:53;0;50	15766;8	64863;0;0;67;
$GPXUP;3949;09:13:54;0;50	15757;8	64842;0;0;64;
$GPXUP;3949;09:13:55;0;50	15746;8	64824;0;0;61;
$GPXUP;3949;09:13:56;0;50	15734;8	6481;0;0;60;
$GPXUP;3949;09:13:57;0;50	15721;8	648;0;0;57;
$GPXUP;3949;09:13:58;0;50	15706;8	64796;0;0;58;
$GPXUP;3949;09:13:59;0;50	1569;8	64802;0;0;62;
$GPXUP;3949;09:14:00;0;50	15674;8	64813;0;0;63;
$GPXUP;3949;09:14:01;0;50	15659;8	64826;0;0;61;
$GPXUP;3949;09:14:02;0;50	15647;8	6484;0;0;58;
$GPXUP;3949;09:14:03;0;50	15634;8	64852;0;0;60;
$GPXUP;3949;09:14:04;0;50	1562;8	64863;0;0;60;
$GPXUP;3949;09:14:05;0;50	15606;8	64871;0;0;58;
$GPXUP;3949;09:14:06;0;50	15592;8	64875;0;0;57;
$GPXUP;3949;09:14:07;0;50	15578;8	64877;0;0;59;
$GPXUP;3949;09:14:08;0;50	15562;8	64878;0;0;63;
$GPXUP;3949;09:14:09;0;50	15546;8	64876;0;0;65;
$GPXUP;3949;09:14:10;0;50	1553;8	64869;0;0;69;
$GPXUP;3949;09:14:11;0;50	15514;8	64855;0;0;69;
$GPXUP;3949;09:14:12;0;50	15501;8	64836;0;0;72;
$GPXUP;3949;09:14:13;0;50	15488;8	64816;0;0;73;
$GPXUP;3949;09:14:14;0;50	15474;8	64795;0;0;75;
$GPXUP;3949;09:14:15;0;50	15461;8	64774;0;0;76;
$GPXUP;3949;09:14:16;0;50	15446;8	64755;0;0;76;
$GPXUP;3949;09:14:17;0;50	15431;8	64737;0;0;75;
$GPXUP;3949;09:14:18;0;50	15415;8	6472;0;0;75;
$GPXUP;3949;09:14:19;0;50	15399;8	64707;0;0;73;
$GPXUP;3949;09:14:20;0;50	15384;8	64693;0;0;69;
$GPXUP;3949;09:14:21;0;50	1537;8	64676;0;0;70;
$GPXUP;3949;09:14:22;0;50	1536;8	64654;0;0;71;
$GPXUP;3949;09:14:23;0;50	1535;8	6463;0;0;72;
$GPXUP;3949;09:14:24;0;50	1534;8	64607;0;0;72;
$GPXUP;3949;09:14:25;0;50	15327;8	64587;0;0;71;
$GPXUP;3949;09:14:26;0;50	15312;8	64571;0;0;71;
$GPXUP;3949;09:14:27;0;50	15298;8	64555;0;0;73;
$GPXUP;3949;09:14:28;0;50	15283;8	64537;0;0;73;
$GPXUP;3949;09:14:29;0;50	1527;8	64518;0;0;73;
$GPXUP;3949;09:14:30;0;50	15256;8	645;0;0;73;
$GPXUP;3949;09:14:31;0;50	15241;8	64482;0;0;74;
$GPXUP;3949;09:14:32;0;50	15227;8	64465;0;0;73;
$GPXUP;3949;09:14:33;0;50	15213;8	64448;0;0;70;
$GPXUP;3949;09:14:34;0;50	15199;8	64433;0;0;66;
$GPXUP;3949;09:14:35;0;50	15187;8	64417;0;0;65;
$GPXUP;3949;09:14:36;0;50	15176;8	64398;0;0;68;
$GPXUP;3949;09:14:37;0;50	15168;8	64374;0;0;68;
$GPXUP;3949;09:14:38;0;50	15162;8	6435;0;0;69;
$GPXUP;3949;09:14:39;0;50	15154;8	64325;0;0;70;
$GPXUP;3949;09:14:40;0;50	15145;8	64302;0;0;71;
$GPXUP;3949;09:14:41;0;50	15134;8	6428;0;0;72;
$GPXUP;3949;09:14:42;0;50	15121;8	6426;0;0;72;
$GPXUP;3949;09:14:43;0;50	15107;8	64243;0;0;71;
$GPXUP;3949;09:14:44;0;50	15093;8	64228;0;0;68;
$GPXUP;3949;09:14:45;0;50	15079;8	64214;0;0;65;
$GPXUP;3949;09:14:46;0;50	15066;8	642;0;0;65;
$GPXUP;3949;09:14:47;0;50	15052;8	64186;0;0;65;
$GPXUP;3949;09:14:48;0;50	15038;8	64173;0;0;65;
$GPXUP;3949;09:14:49;0;50	15023;8	64162;0;0;68;
$GPXUP;3949;09:14:50;0;50	15009;8	64148;0;0;69;
$GPXUP;3949;09:14:51;0;50	14996;8	64129;0;0;73;
$GPXUP;3949;09:14:52;0;50	14985;8	64102;0;0;79;
$GPXUP;3949;09:14:53;0;50	1498;8	64071;0;0;81;
$GPXUP;3949;09:14:54;0;50	14976;8	6404;0;0;78;
$GPXUP;3949;09:14:55;0;50	1497;8	64012;0;0;75;
$GPXUP;3949;09:14:56;0;50	14961;8	63985;0;0;73;
$GPXUP;3949;09:14:57;0;50	14952;8	63962;0;0;71;
$GPXUP;3949;09:14:58;0;50	1494;8	63941;0;0;69;
$GPXUP;3949;09:14:59;0;50	14928;8	63923;0;0;66;
$GPXUP;3949;09:15:00;0;50	14914;8	63908;0;0;66;
$GPXUP;3949;09:15:01;0;50	149;8	63894;0;0;64;
$GPXUP;3949;09:15:02;0;50	14886;8	63881;0;0;65;
$GPXUP;3949;09:15:03;0;50	14872;8	63868;0;0;67;
$GPXUP;3949;09:15:04;0;50	14857;8	63856;0;0;68;
$GPXUP;3949;09:15:05;0;50	14842;8	63845;0;0;68;
$GPXUP;3949;09:15:06;0;50	14826;8	63836;0;0;68;
$GPXUP;3949;09:15:07;0;50	14809;8	63832;0;0;68;
$GPXUP;3949;09:15:08;0;50	14792;8	63833;0;0;66;
$GPXUP;3949;09:15:09;0;50	14776;8	63839;0;0;65;
$GPXUP;3949;09:15:10;0;50	1476;8	63845;0;0;66;
$GPXUP;3949;09:15:11;0;50	14743;8	63848;0;0;67;
$GPXUP;3949;09:15:12;0;50	14726;8	63851;0;0;68;
$GPXUP;3949;09:15:13;0;50	14709;8	63853;0;0;71;
$GPXUP;3949;09:15:14;0;50	14691;8	63854;0;0;72;
$GPXUP;3949;09:15:15;0;50	14673;8	63855;0;0;74;
$GPXUP;3949;09:15:16;0;50	14654;8	63857;0;0;72;
$GPXUP;3949;09:15:17;0;50	14637;8	6386;0;0;70;
$GPXUP;3949;09:15:18;0;50	1462;8	63867;0;0;67;
$GPXUP;3949;09:15:19;0;50	14605;8	63873;0;0;61;
$GPXUP;3949;09:15:20;0;50	14591;8	63876;0;0;61;
$GPXUP;3949;09:15:21;0;50	14576;8	63875;0;0;63;
$GPXUP;3949;09:15:22;0;50	1456;8	63872;0;0;66;
$GPXUP;3949;09:15:23;0;50	14544;8	63868;0;0;66;
$GPXUP;3949;09:15:24;0;50	14527;8	63866;0;0;66;
$GPXUP;3949;09:15:25;0;50	14511;8	63866;0;0;67;
$GPXUP;3949;09:15:26;0;50	14494;8	63866;0;0;67;
$GPXUP;3949;09:15:27;0;50	14478;8	63863;0;0;66;
$GPXUP;3949;09:15:28;0;50	14462;8	63858;0;0;67;
$GPXUP;3949;09:15:29;0;50	14446;8	63852;0;0;68;
$GPXUP;3949;09:15:30;0;50	14429;8	63849;0;0;67;
$GPXUP;3949;09:15:31;0;50	14413;8	63851;0;0;65;
$GPXUP;3949;09:15:32;0;50	14398;8	6386;0;0;62;
$GPXUP;3949;09:15:33;0;50	14386;8	63874;0;0;60;
$GPXUP;3949;09:15:34;0;50	14376;8	6389;0;0;56;
$GPXUP;3949;09:15:35;0;50	14367;8	63908;0;0;56;
$GPXUP;3949;09:15:36;0;50	14361;8	63928;0;0;55;
$GPXUP;3949;09:15:37;0;50	14358;8	63948;0;0;52;
$GPXUP;3949;09:15:38;0;50	14355;8	63968;0;0;51;
$GPXUP;3949;09:15:39;0;50	1435;8	63986;0;0;49;
$GPXUP;3949;09:15:40;0;50	14343;8	64002;0;0;48;
$GPXUP;3949;09:15:41;0;50	14334;8	64014;0;0;49;
$GPXUP;3949;09:15:42;0;50	14322;8	64022;0;0;52;
$GPXUP;3949;09:15:43;0;50	14308;8	64025;0;0;55;
$GPXUP;3949;09:15:44;0;50	14294;8	64024;0;0;60;
$GPXUP;3949;09:15:45;0;50	14278;8	6402;0;0;62;
$GPXUP;3949;09:15:46;0;50	14262;8	64016;0;0;64;
$GPXUP;3949;09:15:47;0;50	14246;8	64017;0;0;65;
$GPXUP;3949;09:15:48;0;50	1423;8	64024;0;0;63;
$GPXUP;3949;09:15:49;0;50	14216;8	64034;0;0;64;
$GPXUP;3949;09:15:50;0;50	142;8	64041;0;0;64;
$GPXUP;3949;09:15:51;0;50	14184;8	64044;0;0;65;
$GPXUP;3949;09:15:52;0;50	14168;8	64039;0;0;66;
$GPXUP;3949;09:15:53;0;50	14151;8	64026;0;0;72;
$GPXUP;3949;09:15:54;0;50	14134;8	64011;0;0;75;
$GPXUP;3949;09:15:55;0;50	14117;8	63999;0;0;73;
$GPXUP;3949;09:15:56;0;50	14099;8	63989;0;0;74;
$GPXUP;3949;09:15:57;0;50	14082;8	63978;0;0;76;
$GPXUP;3949;09:15:58;0;50	14066;8	63962;0;0;75;
$GPXUP;3949;09:15:59;0;50	1405;8	63947;0;0;72;
$GPXUP;3949;09:16:00;0;50	14033;8	63938;0;0;69;
$GPXUP;3949;09:16:01;0;50	14016;8	63936;0;0;68;
$GPXUP;3949;09:16:02;0;50	14;8	63942;0;0;65;
$GPXUP;3949;09:16:03;0;50	13985;8	63954;0;0;63;
$GPXUP;3949;09:16:04;0;50	13971;8	63968;0;0;63;
$GPXUP;3949;09:16:05;0;50	13959;8	63985;0;0;65;
$GPXUP;3949;09:16:06;0;50	13947;8	64006;0;0;69;
$GPXUP;3949;09:16:07;0;50	13936;8	64028;0;0;70;
$GPXUP;3949;09:16:08;0;50	13926;8	64049;0;0;64;
$GPXUP;3949;09:16:09;0;50	13917;8	64068;0;0;61;
$GPXUP;3949;09:16:10;0;50	13907;8	64085;0;0;63;
$GPXUP;3949;09:16:11;0;50	13894;8	64099;0;0;62;
$GPXUP;3949;09:16:12;0;50	13877;8	64101;0;0;65;
$GPXUP;3949;09:16:13;0;50	13858;8	641;0;0;73;
$GPXUP;3949;09:16:14;0;50	13839;8	64102;0;0;76;
$GPXUP;3949;09:16:15;0;50	1382;8	64105;0;0;73;
$GPXUP;3949;09:16:16;0;50	13802;8	64113;0;0;74;
$GPXUP;3949;09:16:17;0;50	13788;8	64128;0;0;71;
$GPXUP;3949;09:16:18;0;50	13781;8	6415;0;0;64;
$GPXUP;3949;09:16:19;0;50	13779;8	64173;0;0;57;
$GPXUP;3949;09:16:20;0;50	13779;8	64193;0;0;49;
$GPXUP;3949;09:16:21;0;50	13776;8	64211;0;0;48;
$GPXUP;3949;09:16:22;0;50	13771;8	64228;0;0;47;
$GPXUP;3949;09:16:23;0;50	13762;8	64241;0;0;50;
$GPXUP;3949;09:16:24;0;50	13747;8	64246;0;0;53;
$GPXUP;3949;09:16:25;0;50	13729;8	64244;0;0;63;
$GPXUP;3949;09:16:26;0;50	1371;8	64239;0;0;72;
$GPXUP;3949;09:16:27;0;50	13691;8	64231;0;0;74;
$GPXUP;3949;09:16:28;0;50	13672;8	64222;0;0;80;
$GPXUP;3949;09:16:29;0;50	13652;8	64216;0;0;82;
$GPXUP;3949;09:16:30;0;50	13631;8	64215;0;0;83;
$GPXUP;3949;09:16:31;0;50	1361;8	64217;0;0;81;
$GPXUP;3949;09:16:32;0;50	1359;8	6422;0;0;77;
$GPXUP;3949;09:16:33;0;50	13572;8	64226;0;0;74;
$GPXUP;3949;09:16:34;0;50	13555;8	64237;0;0;73;
$GPXUP;3949;09:16:35;0;50	13542;8	64252;0;0;66;
$GPXUP;3949;09:16:36;0;50	13532;8	6427;0;0;60;
$GPXUP;3949;09:16:37;0;50	13526;8	64289;0;0;57;
$GPXUP;3949;09:16:38;0;50	1352;8	64309;0;0;57;
$GPXUP;3949;09:16:39;0;50	13514;8	6433;0;0;60;
$GPXUP;3949;09:16:40;0;50	13509;8	64352;0;0;59;
$GPXUP;3949;09:16:41;0;50	13508;8	64374;0;0;56;
$GPXUP;3949;09:16:42;0;50	13508;8	64396;0;0;53;
$GPXUP;3949;09:16:43;0;50	1351;8	64416;0;0;52;
$GPXUP;3949;09:16:44;0;50	13515;8	64435;0;0;50;
$GPXUP;3949;09:16:45;0;50	13523;8	64451;0;0;48;
$GPXUP;3949;09:16:46;0;50	13534;8	64461;0;0;43;
$GPXUP;3949;09:16:47;0;50	13548;8	6446;0;0;41;
$GPXUP;3949;09:16:48;0;50	13563;8	6445;0;0;47;
$GPXUP;3949;09:16:49;0;50	13574;8	64434;0;0;47;
$GPXUP;3949;09:16:50;0;50	1358;8	64411;0;0;52;
$GPXUP;3949;09:16:51;0;50	1358;8	64383;0;0;60;
$GPXUP;3949;09:16:52;0;50	13575;8	64356;0;0;62;
$GPXUP;3949;09:16:53;0;50	13565;8	64334;0;0;60;
$GPXUP;3949;09:16:54;0;50	13552;8	64318;0;0;56;
$GPXUP;3949;09:16:55;0;50	13535;8	64315;0;0;50;
$GPXUP;3949;09:16:56;0;50	13514;8	64326;0;0;62;
$GPXUP;3949;09:16:57;0;50	13496;8	64342;0;0;66;
$GPXUP;3949;09:16:58;0;50	1348;8	64358;0;0;62;
$GPXUP;3949;09:16:59;0;50	13467;8	64373;0;0;58;
$GPXUP;3949;09:17:00;0;50	13456;8	64389;0;0;57;
$GPXUP;3949;09:17:01;0;50	13443;8	64402;0;0;61;
$GPXUP;3949;09:17:02;0;50	13431;8	64418;0;0;60;
$GPXUP;3949;09:17:03;0;50	13423;8	64439;0;0;59;
$GPXUP;3949;09:17:04;0;50	13421;8	64463;0;0;60;
$GPXUP;3949;09:17:05;0;50	13426;8	64486;0;0;54;
$GPXUP;3949;09:17:06;0;50	13437;8	64503;0;0;51;
$GPXUP;3949;09:17:07;0;50	13452;8	64514;0;0;48;
$GPXUP;3949;09:17:08;0;50	13466;8	64523;0;0;50;
$GPXUP;3949;09:17:09;0;50	13478;8	64534;0;0;50;
$GPXUP;3949;09:17:10;0;50	13488;8	64549;0;0;54;
$GPXUP;3949;09:17:11;0;50	13499;8	64562;0;0;52;
$GPXUP;3949;09:17:12;0;50	13512;8	6457;0;0;51;
$GPXUP;3949;09:17:13;0;50	13526;8	64568;0;0;50;
$GPXUP;3949;09:17:14;0;50	13541;8	64553;0;0;56;
$GPXUP;3949;09:17:15;0;50	13552;8	64533;0;0;55;
$GPXUP;3949;09:17:16;0;50	13558;8	64511;0;0;55;
$GPXUP;3949;09:17:17;0;50	1356;8	64487;0;0;58;
$GPXUP;3949;09:17:18;0;50	13555;8	64468;0;0;49;
$GPXUP;3949;09:17:19;0;50	13543;8	64453;0;0;49;
$GPXUP;3949;09:17:20;0;50	13524;8	64446;0;0;52;
$GPXUP;3949;09:17:21;0;50	13503;8	64453;0;0;54;
$GPXUP;3949;09:17:22;0;50	13482;8	64472;0;0;62;
$GPXUP;3949;09:17:23;0;50	13467;8	64494;0;0;62;
$GPXUP;3949;09:17:24;0;50	13457;8	64518;0;0;61;
$GPXUP;3949;09:17:25;0;50	13451;8	64541;0;0;62;
$GPXUP;3949;09:17:26;0;50	1345;8	64565;0;0;59;
$GPXUP;3949;09:17:27;0;50	13456;8	64584;0;0;51;
$GPXUP;3949;09:17:28;0;50	13466;8	64596;0;0;42;
$GPXUP;3949;09:17:29;0;50	13478;8	64596;0;0;31;
$GPXUP;3949;09:17:30;0;50	13493;8	64582;0;0;38;
$GPXUP;3949;09:17:31;0;50	13502;8	64556;0;0;49;
$GPXUP;3949;09:17:32;0;50	13506;8	64528;0;0;57;
$GPXUP;3949;09:17:33;0;50	13506;8	64501;0;0;60;
$GPXUP;3949;09:17:34;0;50	13501;8	64477;0;0;59;
$GPXUP;3949;09:17:35;0;50	1349;8	64458;0;0;56;
$GPXUP;3949;09:17:36;0;50	13474;8	64446;0;0;57;
$GPXUP;3949;09:17:37;0;50	13455;8	64447;0;0;52;
$GPXUP;3949;09:17:38;0;50	13433;8	64464;0;0;63;
$GPXUP;3949;09:17:39;0;50	13416;8	64488;0;0;68;
$GPXUP;3949;09:17:40;0;50	13404;8	64512;0;0;68;
$GPXUP;3949;09:17:41;0;50	13394;8	64534;0;0;62;
$GPXUP;3949;09:17:42;0;50	13384;8	64554;0;0;58;
$GPXUP;3949;09:17:43;0;50	13373;8	6457;0;0;58;
$GPXUP;3949;09:17:44;0;50	1336;8	64582;0;0;59;
$GPXUP;3949;09:17:45;0;50	13345;8	64592;0;0;62;
$GPXUP;3949;09:17:46;0;50	1333;8	64603;0;0;66;
$GPXUP;3949;09:17:47;0;50	13314;8	64612;0;0;70;
$GPXUP;3949;09:17:48;0;50	13296;8	6462;0;0;73;
$GPXUP;3949;09:17:49;0;50	13278;8	64628;0;0;76;
$GPXUP;3949;09:17:50;0;50	1326;8	64639;0;0;77;
$GPXUP;3949;09:17:51;0;50	13243;8	64654;0;0;76;
$GPXUP;3949;09:17:52;0;50	13228;8	64672;0;0;76;
$GPXUP;3949;09:17:53;0;50	13214;8	64694;0;0;78;
$GPXUP;3949;09:17:54;0;50	132;8	64716;0;0;80;
$GPXUP;3949;09:17:55;0;50	13187;8	64739;0;0;79;
$GPXUP;3949;09:17:56;0;50	13173;8	64762;0;0;76;
$GPXUP;3949;09:17:57;0;50	1316;8	64782;0;0;72;
$GPXUP;3949;09:17:58;0;50	13147;8	648;0;0;70;
$GPXUP;3949;09:17:59;0;50	13133;8	64816;0;0;67;
$GPXUP;3949;09:18:00;0;50	1312;8	64831;0;0;65;
$GPXUP;3949;09:18:01;0;50	13109;8	64848;0;0;63;
$GPXUP;3949;09:18:02;0;50	13097;8	64864;0;0;64;
$GPXUP;3949;09:18:03;0;50	13083;8	64876;0;0;64;
$GPXUP;3949;09:18:04;0;50	13068;8	64888;0;0;67;
$GPXUP;3949;09:18:05;0;50	13053;8	64901;0;0;68;
$GPXUP;3949;09:18:06;0;50	13038;8	64916;0;0;71;
$GPXUP;3949;09:18:07;0;50	13023;8	64931;0;0;72;
$GPXUP;3949;09:18:08;0;50	13007;8	64945;0;0;74;
$GPXUP;3949;09:18:09;0;50	12989;8	64958;0;0;78;
$GPXUP;3949;09:18:10;0;50	1297;8	6497;0;0;80;
$GPXUP;3949;09:18:11;0;50	1295;8	64982;0;0;84;
$GPXUP;3949;09:18:12;0;50	12928;8	64995;0;0;90;
$GPXUP;3949;09:18:13;0;50	12907;8	6501;0;0;94;
$GPXUP;3949;09:18:14;0;50	12887;8	65031;0;0;91;
$GPXUP;3949;09:18:15;0;50	1287;8	65056;0;0;90;
$GPXUP;3949;09:18:16;0;50	12854;8	65082;0;0;87;
$GPXUP;3949;09:18:17;0;50	12839;8	65106;0;0;88;
$GPXUP;3949;09:18:18;0;50	12823;8	65132;0;0;88;
$GPXUP;3949;09:18:19;0;50	12811;8	65159;0;0;86;
$GPXUP;3949;09:18:20;0;50	128;8	65186;0;0;82;
$GPXUP;3949;09:18:21;0;50	12789;8	65212;0;0;82;
$GPXUP;3949;09:18:22;0;50	12776;8	65235;0;0;81;
$GPXUP;3949;09:18:23;0;50	12763;8	65259;0;0;80;
$GPXUP;3949;09:18:24;0;50	12751;8	65282;0;0;77;
$GPXUP;3949;09:18:25;0;50	12743;8	65307;0;0;74;
$GPXUP;3949;09:18:26;0;50	12736;8	65332;0;0;72;
$GPXUP;3949;09:18:27;0;50	12729;8	65357;0;0;72;
$GPXUP;3949;09:18:28;0;50	12722;8	65383;0;0;72;
$GPXUP;3949;09:18:29;0;50	12714;8	65408;0;0;73;
$GPXUP;3949;09:18:30;0;50	12705;8	65433;0;0;77;
$GPXUP;3949;09:18:31;0;50	12694;8	65458;0;0;77;
$GPXUP;3949;09:18:32;0;50	12682;8	65481;0;0;78;
$GPXUP;3949;09:18:33;0;50	12671;8	65505;0;0;79;
$GPXUP;3949;09:18:34;0;50	12658;8	6553;0;0;81;
$GPXUP;3949;09:18:35;0;50	12646;8	65555;0;0;81;
$GPXUP;3949;09:18:36;0;50	12635;8	65581;0;0;82;
$GPXUP;3949;09:18:37;0;50	12624;8	65606;0;0;76;
$GPXUP;3949;09:18:38;0;50	12613;8	65628;0;0;73;
$GPXUP;3949;09:18:39;0;50	12602;8	65649;0;0;70;
$GPXUP;3949;09:18:40;0;50	1259;8	65666;0;0;68;
$GPXUP;3949;09:18:41;0;50	12576;8	65682;0;0;68;
$GPXUP;3949;09:18:42;0;50	12564;8	657;0;0;69;
$GPXUP;3949;09:18:43;0;50	12554;8	65721;0;0;67;
$GPXUP;3949;09:18:44;0;50	12548;8	65745;0;0;70;
$GPXUP;3949;09:18:45;0;50	12541;8	65769;0;0;67;
$GPXUP;3949;09:18:46;0;50	12532;8	6579;0;0;68;
$GPXUP;3949;09:18:47;0;50	12521;8	65809;0;0;66;
$GPXUP;3949;09:18:48;0;50	12511;8	65828;0;0;65;
$GPXUP;3949;09:18:49;0;50	12503;8	65849;0;0;63;
$GPXUP;3949;09:18:50;0;50	12499;8	65871;0;0;63;
$GPXUP;3949;09:18:51;0;50	12501;8	65893;0;0;59;
$GPXUP;3949;09:18:52;0;50	1251;8	65914;0;0;58;
$GPXUP;3949;09:18:53;0;50	12524;8	65931;0;0;58;
$GPXUP;3949;09:18:54;0;50	12538;8	65943;0;0;55;
$GPXUP;3949;09:18:55;0;50	12554;8	65947;0;0;54;
$GPXUP;3949;09:18:56;0;50	1257;8	6594;0;0;53;
$GPXUP;3949;09:18:57;0;50	12581;8	65924;0;0;49;
$GPXUP;3949;09:18:58;0;50	12584;8	65897;0;0;52;
$GPXUP;3949;09:18:59;0;50	1258;8	65873;0;0;45;
$GPXUP;3949;09:19:00;0;50	12576;8	6586;0;0;34;
$GPXUP;3949;09:19:01;0;50	12572;8	65856;0;0;18;
$GPXUP;3949;09:19:02;0;50	1257;8	65863;0;0;1;
