# Supplementary material for: Pigeon Navigation: Different Routes Lead to Frankfurt
Source: PLoS One. 2014 Nov 12;9(11):e112439. doi: 10.1371/journal.pone.0112439 (PMC4229201; doi:10.1371/journal.pone.0112439)
Supplement: File S4 — Files containing the original track data and a ‘Read me’ explaining the data format. (ZIP) [file pone.0112439.s004.zip › N-RB/100614xup07_405.log]

$GPXUP;3949;08:38:25;0;50	29295;8	72372;0;0;0;
$GPXUP;3949;08:38:26;0;50	29295;8	72372;0;0;1;
$GPXUP;3949;08:38:27;0;50	29295;8	72372;0;0;6;
$GPXUP;3949;08:38:28;0;50	29295;8	72365;0;0;24;
$GPXUP;3949;08:38:29;0;50	29297;8	72353;0;0;34;
$GPXUP;3949;08:38:30;0;50	29301;8	72341;0;0;38;
$GPXUP;3949;08:38:31;0;50	29309;8	72332;0;0;38;
$GPXUP;3949;08:38:32;0;50	29318;8	72332;0;0;38;
$GPXUP;3949;08:38:33;0;50	29326;8	7234;0;0;42;
$GPXUP;3949;08:38:34;0;50	29335;8	72349;0;0;43;
$GPXUP;3949;08:38:35;0;50	29344;8	72359;0;0;46;
$GPXUP;3949;08:38:36;0;50	29353;8	72372;0;0;52;
$GPXUP;3949;08:38:37;0;50	2936;8	72389;0;0;52;
$GPXUP;3949;08:38:38;0;50	29367;8	72406;0;0;49;
$GPXUP;3949;08:38:39;0;50	29376;8	72415;0;0;45;
$GPXUP;3949;08:38:40;0;50	29388;8	72417;0;0;44;
$GPXUP;3949;08:38:41;0;50	29398;8	72413;0;0;40;
$GPXUP;3949;08:38:42;0;50	29404;8	72402;0;0;41;
$GPXUP;3949;08:38:43;0;50	29407;8	72386;0;0;44;
$GPXUP;3949;08:38:44;0;50	29404;8	72369;0;0;47;
$GPXUP;3949;08:38:45;0;50	29398;8	72352;0;0;50;
$GPXUP;3949;08:38:46;0;50	2939;8	72336;0;0;56;
$GPXUP;3949;08:38:47;0;50	29379;8	72321;0;0;55;
$GPXUP;3949;08:38:48;0;50	2937;8	72307;0;0;51;
$GPXUP;3949;08:38:49;0;50	29362;8	72292;0;0;50;
$GPXUP;3949;08:38:50;0;50	29358;8	72275;0;0;45;
$GPXUP;3949;08:38:51;0;50	29362;8	72258;0;0;44;
$GPXUP;3949;08:38:52;0;50	29369;8	72245;0;0;43;
$GPXUP;3949;08:38:53;0;50	29376;8	72232;0;0;45;
$GPXUP;3949;08:38:54;0;50	29382;8	72217;0;0;47;
$GPXUP;3949;08:38:54;0;50	2939;8	72203;0;0;46;
$GPXUP;3949;08:38:55;0;50	294;8	72194;0;0;46;
$GPXUP;3949;08:38:56;0;50	29412;8	7219;0;0;45;
$GPXUP;3949;08:38:57;0;50	29423;8	72188;0;0;42;
$GPXUP;3949;08:38:58;0;50	29434;8	72181;0;0;45;
$GPXUP;3949;08:38:59;0;50	2944;8	72166;0;0;48;
$GPXUP;3949;08:39:00;0;50	29442;8	72147;0;0;53;
$GPXUP;3949;08:39:01;0;50	29437;8	72128;0;0;52;
$GPXUP;3949;08:39:02;0;50	29429;8	72111;0;0;53;
$GPXUP;3949;08:39:03;0;50	29421;8	72094;0;0;53;
$GPXUP;3949;08:39:04;0;50	29412;8	72078;0;0;52;
$GPXUP;3949;08:39:05;0;50	29403;8	72063;0;0;52;
$GPXUP;3949;08:39:06;0;50	29396;8	72047;0;0;53;
$GPXUP;3949;08:39:07;0;50	29393;8	72026;0;0;58;
$GPXUP;3949;08:39:08;0;50	29395;8	72004;0;0;56;
$GPXUP;3949;08:39:09;0;50	29405;8	7199;0;0;52;
$GPXUP;3949;08:39:10;0;50	29418;8	71986;0;0;53;
$GPXUP;3949;08:39:11;0;50	29431;8	7199;0;0;55;
$GPXUP;3949;08:39:12;0;50	29444;8	71998;0;0;54;
$GPXUP;3949;08:39:13;0;50	29455;8	72011;0;0;53;
$GPXUP;3949;08:39:14;0;50	29464;8	72026;0;0;52;
$GPXUP;3949;08:39:15;0;50	29472;8	72041;0;0;50;
$GPXUP;3949;08:39:16;0;50	29478;8	72059;0;0;49;
$GPXUP;3949;08:39:17;0;50	2948;8	72078;0;0;48;
$GPXUP;3949;08:39:18;0;50	29481;8	72096;0;0;47;
$GPXUP;3949;08:39:19;0;50	29477;8	72114;0;0;50;
$GPXUP;3949;08:39:20;0;50	29467;8	72127;0;0;52;
$GPXUP;3949;08:39:21;0;50	29455;8	72137;0;0;54;
$GPXUP;3949;08:39:22;0;50	29444;8	72149;0;0;53;
$GPXUP;3949;08:39:23;0;50	29435;8	72164;0;0;49;
$GPXUP;3949;08:39:24;0;50	29431;8	72181;0;0;49;
$GPXUP;3949;08:39:25;0;50	29429;8	722;0;0;47;
$GPXUP;3949;08:39:26;0;50	29431;8	72218;0;0;46;
$GPXUP;3949;08:39:27;0;50	29432;8	72236;0;0;47;
$GPXUP;3949;08:39:28;0;50	29429;8	72254;0;0;49;
$GPXUP;3949;08:39:29;0;50	29421;8	72268;0;0;50;
$GPXUP;3949;08:39:30;0;50	29409;8	72278;0;0;55;
$GPXUP;3949;08:39:31;0;50	29396;8	72286;0;0;58;
$GPXUP;3949;08:39:32;0;50	29382;8	72296;0;0;59;
$GPXUP;3949;08:39:33;0;50	2937;8	72308;0;0;61;
$GPXUP;3949;08:39:34;0;50	29357;8	72322;0;0;61;
$GPXUP;3949;08:39:35;0;50	29344;8	72336;0;0;59;
$GPXUP;3949;08:39:36;0;50	29333;8	7235;0;0;60;
$GPXUP;3949;08:39:37;0;50	29324;8	72366;0;0;56;
$GPXUP;3949;08:39:38;0;50	29312;8	7238;0;0;60;
$GPXUP;3949;08:39:39;0;50	29297;8	72386;0;0;62;
$GPXUP;3949;08:39:40;0;50	29282;8	72388;0;0;64;
$GPXUP;3949;08:39:41;0;50	29266;8	72385;0;0;63;
$GPXUP;3949;08:39:42;0;50	29252;8	72374;0;0;62;
$GPXUP;3949;08:39:43;0;50	29239;8	7236;0;0;60;
$GPXUP;3949;08:39:44;0;50	29228;8	72344;0;0;60;
$GPXUP;3949;08:39:45;0;50	29217;8	72328;0;0;61;
$GPXUP;3949;08:39:46;0;50	29205;8	72314;0;0;62;
$GPXUP;3949;08:39:47;0;50	2919;8	72304;0;0;63;
$GPXUP;3949;08:39:48;0;50	29175;8	72301;0;0;63;
$GPXUP;3949;08:39:49;0;50	29159;8	72303;0;0;62;
$GPXUP;3949;08:39:50;0;50	29146;8	72313;0;0;59;
$GPXUP;3949;08:39:51;0;50	29138;8	72332;0;0;58;
$GPXUP;3949;08:39:52;0;50	29133;8	72353;0;0;55;
$GPXUP;3949;08:39:53;0;50	2913;8	72374;0;0;55;
$GPXUP;3949;08:39:54;0;50	29127;8	72396;0;0;55;
$GPXUP;3949;08:39:55;0;50	29125;8	72417;0;0;54;
$GPXUP;3949;08:39:56;0;50	29119;8	72438;0;0;61;
$GPXUP;3949;08:39:57;0;50	29111;8	72458;0;0;58;
$GPXUP;3949;08:39:58;0;50	29108;8	72479;0;0;54;
$GPXUP;3949;08:39:59;0;50	2911;8	725;0;0;52;
$GPXUP;3949;08:40:00;0;50	29118;8	72515;0;0;47;
$GPXUP;3949;08:40:01;0;50	29128;8	72521;0;0;43;
$GPXUP;3949;08:40:02;0;50	29138;8	72518;0;0;42;
$GPXUP;3949;08:40:03;0;50	29147;8	72509;0;0;43;
$GPXUP;3949;08:40:04;0;50	29155;8	72498;0;0;43;
$GPXUP;3949;08:40:05;0;50	29162;8	72486;0;0;41;
$GPXUP;3949;08:40:06;0;50	2917;8	72475;0;0;42;
$GPXUP;3949;08:40:07;0;50	29177;8	72463;0;0;42;
$GPXUP;3949;08:40:08;0;50	29184;8	72451;0;0;42;
$GPXUP;3949;08:40:09;0;50	29188;8	72435;0;0;46;
$GPXUP;3949;08:40:10;0;50	29188;8	72416;0;0;51;
$GPXUP;3949;08:40:11;0;50	29186;8	72395;0;0;52;
$GPXUP;3949;08:40:12;0;50	29183;8	72374;0;0;54;
$GPXUP;3949;08:40:13;0;50	29177;8	72354;0;0;60;
$GPXUP;3949;08:40:14;0;50	29173;8	72332;0;0;55;
$GPXUP;3949;08:40:15;0;50	29176;8	72312;0;0;51;
$GPXUP;3949;08:40:16;0;50	29184;8	72298;0;0;44;
$GPXUP;3949;08:40:17;0;50	29193;8	72288;0;0;43;
$GPXUP;3949;08:40:18;0;50	29201;8	72276;0;0;46;
$GPXUP;3949;08:40:19;0;50	29207;8	72261;0;0;47;
$GPXUP;3949;08:40:20;0;50	29213;8	72246;0;0;46;
$GPXUP;3949;08:40:21;0;50	29219;8	7223;0;0;48;
$GPXUP;3949;08:40:22;0;50	29223;8	72212;0;0;48;
$GPXUP;3949;08:40:23;0;50	29228;8	72195;0;0;49;
$GPXUP;3949;08:40:24;0;50	29238;8	72186;0;0;42;
$GPXUP;3949;08:40:25;0;50	29248;8	72184;0;0;45;
$GPXUP;3949;08:40:26;0;50	29259;8	72184;0;0;44;
$GPXUP;3949;08:40:27;0;50	2927;8	72188;0;0;42;
$GPXUP;3949;08:40:28;0;50	29278;8	72195;0;0;39;
$GPXUP;3949;08:40:29;0;50	29287;8	72202;0;0;38;
$GPXUP;3949;08:40:30;0;50	29296;8	72206;0;0;36;
$GPXUP;3949;08:40:31;0;50	29305;8	72205;0;0;40;
$GPXUP;3949;08:40:32;0;50	29315;8	72198;0;0;45;
$GPXUP;3949;08:40:33;0;50	29322;8	72184;0;0;47;
$GPXUP;3949;08:40:34;0;50	29328;8	72167;0;0;52;
$GPXUP;3949;08:40:35;0;50	29334;8	72148;0;0;53;
$GPXUP;3949;08:40:36;0;50	29342;8	72131;0;0;54;
$GPXUP;3949;08:40:37;0;50	29352;8	72119;0;0;50;
$GPXUP;3949;08:40:38;0;50	29363;8	72109;0;0;53;
$GPXUP;3949;08:40:39;0;50	29375;8	72096;0;0;54;
$GPXUP;3949;08:40:40;0;50	29386;8	72084;0;0;53;
$GPXUP;3949;08:40:41;0;50	29398;8	72079;0;0;55;
$GPXUP;3949;08:40:42;0;50	29411;8	72084;0;0;52;
$GPXUP;3949;08:40:43;0;50	29422;8	72095;0;0;48;
$GPXUP;3949;08:40:44;0;50	2943;8	72107;0;0;45;
$GPXUP;3949;08:40:45;0;50	29437;8	72122;0;0;45;
$GPXUP;3949;08:40:46;0;50	2944;8	72139;0;0;47;
$GPXUP;3949;08:40:47;0;50	29437;8	72159;0;0;56;
$GPXUP;3949;08:40:48;0;50	29432;8	72179;0;0;56;
$GPXUP;3949;08:40:49;0;50	29425;8	722;0;0;57;
$GPXUP;3949;08:40:50;0;50	29418;8	72221;0;0;59;
$GPXUP;3949;08:40:51;0;50	2941;8	72241;0;0;57;
$GPXUP;3949;08:40:52;0;50	29404;8	72261;0;0;51;
$GPXUP;3949;08:40:53;0;50	29401;8	72279;0;0;49;
$GPXUP;3949;08:40:54;0;50	29398;8	72299;0;0;50;
$GPXUP;3949;08:40:55;0;50	29397;8	72317;0;0;47;
$GPXUP;3949;08:40:56;0;50	29398;8	72336;0;0;49;
$GPXUP;3949;08:40:57;0;50	29398;8	72356;0;0;50;
$GPXUP;3949;08:40:58;0;50	29396;8	72376;0;0;51;
$GPXUP;3949;08:40:59;0;50	29396;8	72396;0;0;51;
$GPXUP;3949;08:41:00;0;50	29396;8	72416;0;0;51;
$GPXUP;3949;08:41:01;0;50	29396;8	72435;0;0;50;
$GPXUP;3949;08:41:02;0;50	29398;8	72454;0;0;51;
$GPXUP;3949;08:41:03;0;50	294;8	72474;0;0;51;
$GPXUP;3949;08:41:04;0;50	29402;8	72494;0;0;50;
$GPXUP;3949;08:41:05;0;50	29405;8	72514;0;0;54;
$GPXUP;3949;08:41:06;0;50	29406;8	72536;0;0;57;
$GPXUP;3949;08:41:07;0;50	29407;8	72558;0;0;58;
$GPXUP;3949;08:41:08;0;50	29405;8	72582;0;0;61;
$GPXUP;3949;08:41:09;0;50	294;8	72604;0;0;61;
$GPXUP;3949;08:41:10;0;50	29394;8	72627;0;0;61;
$GPXUP;3949;08:41:11;0;50	29391;8	72649;0;0;56;
$GPXUP;3949;08:41:12;0;50	29391;8	72671;0;0;56;
$GPXUP;3949;08:41:13;0;50	29395;8	72692;0;0;56;
$GPXUP;3949;08:41:14;0;50	294;8	72712;0;0;54;
$GPXUP;3949;08:41:15;0;50	29405;8	72732;0;0;53;
$GPXUP;3949;08:41:16;0;50	2941;8	72752;0;0;52;
$GPXUP;3949;08:41:17;0;50	29414;8	72771;0;0;51;
$GPXUP;3949;08:41:18;0;50	29418;8	72789;0;0;50;
$GPXUP;3949;08:41:19;0;50	29425;8	72805;0;0;50;
$GPXUP;3949;08:41:20;0;50	2943;8	72823;0;0;49;
$GPXUP;3949;08:41:21;0;50	2943;8	72844;0;0;53;
$GPXUP;3949;08:41:22;0;50	29427;8	72865;0;0;57;
$GPXUP;3949;08:41:23;0;50	29421;8	72884;0;0;57;
$GPXUP;3949;08:41:24;0;50	29414;8	72904;0;0;56;
$GPXUP;3949;08:41:25;0;50	29407;8	72924;0;0;56;
$GPXUP;3949;08:41:26;0;50	29401;8	72944;0;0;56;
$GPXUP;3949;08:41:27;0;50	29397;8	72966;0;0;57;
$GPXUP;3949;08:41:28;0;50	29394;8	72988;0;0;56;
$GPXUP;3949;08:41:29;0;50	29389;8	7301;0;0;59;
$GPXUP;3949;08:41:30;0;50	29387;8	73032;0;0;56;
$GPXUP;3949;08:41:31;0;50	29389;8	73054;0;0;56;
$GPXUP;3949;08:41:32;0;50	29393;8	73074;0;0;56;
$GPXUP;3949;08:41:33;0;50	29398;8	73095;0;0;57;
$GPXUP;3949;08:41:34;0;50	29401;8	73118;0;0;58;
$GPXUP;3949;08:41:35;0;50	29405;8	73139;0;0;58;
$GPXUP;3949;08:41:36;0;50	2941;8	73161;0;0;58;
$GPXUP;3949;08:41:37;0;50	29417;8	7318;0;0;57;
$GPXUP;3949;08:41:38;0;50	29426;8	73198;0;0;58;
$GPXUP;3949;08:41:39;0;50	29433;8	73218;0;0;61;
$GPXUP;3949;08:41:40;0;50	29437;8	73242;0;0;62;
$GPXUP;3949;08:41:41;0;50	29439;8	73267;0;0;63;
$GPXUP;3949;08:41:42;0;50	2944;8	73292;0;0;64;
$GPXUP;3949;08:41:43;0;50	29441;8	73317;0;0;65;
$GPXUP;3949;08:41:44;0;50	29445;8	73341;0;0;66;
$GPXUP;3949;08:41:45;0;50	29449;8	73367;0;0;65;
$GPXUP;3949;08:41:46;0;50	29454;8	73391;0;0;65;
$GPXUP;3949;08:41:47;0;50	29456;8	73416;0;0;65;
$GPXUP;3949;08:41:48;0;50	29454;8	73442;0;0;66;
$GPXUP;3949;08:41:49;0;50	29448;8	73466;0;0;66;
$GPXUP;3949;08:41:50;0;50	29442;8	7349;0;0;66;
$GPXUP;3949;08:41:51;0;50	29436;8	73514;0;0;64;
$GPXUP;3949;08:41:52;0;50	2943;8	73536;0;0;61;
$GPXUP;3949;08:41:53;0;50	29426;8	73558;0;0;60;
$GPXUP;3949;08:41:54;0;50	29426;8	73581;0;0;60;
$GPXUP;3949;08:41:55;0;50	29429;8	73604;0;0;59;
$GPXUP;3949;08:41:56;0;50	29434;8	73626;0;0;58;
$GPXUP;3949;08:41:57;0;50	2944;8	73647;0;0;57;
$GPXUP;3949;08:41:58;0;50	29446;8	73668;0;0;58;
$GPXUP;3949;08:41:59;0;50	29453;8	73688;0;0;59;
$GPXUP;3949;08:42:00;0;50	29457;8	73709;0;0;58;
$GPXUP;3949;08:42:01;0;50	2946;8	73732;0;0;58;
$GPXUP;3949;08:42:02;0;50	29462;8	73754;0;0;58;
$GPXUP;3949;08:42:03;0;50	29464;8	73776;0;0;55;
$GPXUP;3949;08:42:04;0;50	29467;8	73797;0;0;54;
$GPXUP;3949;08:42:05;0;50	2947;8	73816;0;0;53;
$GPXUP;3949;08:42:06;0;50	29474;8	73836;0;0;54;
$GPXUP;3949;08:42:07;0;50	29475;8	73858;0;0;56;
$GPXUP;3949;08:42:08;0;50	29474;8	73879;0;0;54;
$GPXUP;3949;08:42:09;0;50	29476;8	739;0;0;53;
$GPXUP;3949;08:42:10;0;50	29479;8	73919;0;0;53;
$GPXUP;3949;08:42:11;0;50	29482;8	7394;0;0;54;
$GPXUP;3949;08:42:12;0;50	29483;8	73961;0;0;58;
$GPXUP;3949;08:42:13;0;50	29483;8	73984;0;0;59;
$GPXUP;3949;08:42:14;0;50	29485;8	74008;0;0;61;
$GPXUP;3949;08:42:15;0;50	29487;8	74032;0;0;63;
$GPXUP;3949;08:42:16;0;50	2949;8	74056;0;0;64;
$GPXUP;3949;08:42:17;0;50	29493;8	74081;0;0;64;
$GPXUP;3949;08:42:18;0;50	29497;8	74106;0;0;64;
$GPXUP;3949;08:42:19;0;50	29503;8	7413;0;0;66;
$GPXUP;3949;08:42:20;0;50	29507;8	74155;0;0;65;
$GPXUP;3949;08:42:21;0;50	29508;8	74181;0;0;66;
$GPXUP;3949;08:42:22;0;50	29509;8	74207;0;0;67;
$GPXUP;3949;08:42:23;0;50	29509;8	74233;0;0;67;
$GPXUP;3949;08:42:24;0;50	29511;8	74259;0;0;67;
$GPXUP;3949;08:42:25;0;50	29513;8	74285;0;0;66;
$GPXUP;3949;08:42:26;0;50	29514;8	74311;0;0;66;
$GPXUP;3949;08:42:27;0;50	29515;8	74336;0;0;65;
$GPXUP;3949;08:42:28;0;50	29518;8	74361;0;0;64;
$GPXUP;3949;08:42:29;0;50	29522;8	74385;0;0;63;
$GPXUP;3949;08:42:30;0;50	29526;8	74408;0;0;64;
$GPXUP;3949;08:42:31;0;50	2953;8	74432;0;0;63;
$GPXUP;3949;08:42:32;0;50	29533;8	74455;0;0;61;
$GPXUP;3949;08:42:33;0;50	29537;8	74478;0;0;60;
$GPXUP;3949;08:42:34;0;50	29541;8	74501;0;0;59;
$GPXUP;3949;08:42:35;0;50	29545;8	74523;0;0;58;
$GPXUP;3949;08:42:36;0;50	29546;8	74545;0;0;59;
$GPXUP;3949;08:42:37;0;50	29546;8	74569;0;0;61;
$GPXUP;3949;08:42:38;0;50	29543;8	74593;0;0;65;
$GPXUP;3949;08:42:39;0;50	29537;8	74617;0;0;67;
$GPXUP;3949;08:42:40;0;50	29527;8	74639;0;0;68;
$GPXUP;3949;08:42:41;0;50	29517;8	7466;0;0;67;
$GPXUP;3949;08:42:42;0;50	29508;8	74682;0;0;65;
$GPXUP;3949;08:42:43;0;50	29505;8	74706;0;0;64;
$GPXUP;3949;08:42:44;0;50	29504;8	74732;0;0;65;
$GPXUP;3949;08:42:45;0;50	29505;8	74758;0;0;65;
$GPXUP;3949;08:42:46;0;50	29506;8	74784;0;0;65;
$GPXUP;3949;08:42:47;0;50	29507;8	74808;0;0;65;
$GPXUP;3949;08:42:48;0;50	29504;8	74834;0;0;67;
$GPXUP;3949;08:42:49;0;50	29501;8	74859;0;0;66;
$GPXUP;3949;08:42:50;0;50	29502;8	74883;0;0;60;
$GPXUP;3949;08:42:51;0;50	29506;8	74905;0;0;58;
$GPXUP;3949;08:42:52;0;50	29511;8	74926;0;0;57;
$GPXUP;3949;08:42:53;0;50	29514;8	74949;0;0;61;
$GPXUP;3949;08:42:54;0;50	29515;8	74972;0;0;62;
$GPXUP;3949;08:42:55;0;50	29514;8	74997;0;0;62;
$GPXUP;3949;08:42:56;0;50	29513;8	7502;0;0;57;
$GPXUP;3949;08:42:57;0;50	29514;8	75041;0;0;53;
$GPXUP;3949;08:42:58;0;50	29518;8	7506;0;0;50;
$GPXUP;3949;08:42:59;0;50	29523;8	75079;0;0;51;
$GPXUP;3949;08:43:00;0;50	29526;8	75098;0;0;53;
$GPXUP;3949;08:43:01;0;50	29527;8	7512;0;0;57;
$GPXUP;3949;08:43:02;0;50	29526;8	75142;0;0;55;
$GPXUP;3949;08:43:03;0;50	29529;8	75162;0;0;54;
$GPXUP;3949;08:43:04;0;50	29534;8	75182;0;0;55;
$GPXUP;3949;08:43:05;0;50	29536;8	75203;0;0;53;
$GPXUP;3949;08:43:06;0;50	29533;8	75224;0;0;56;
$GPXUP;3949;08:43:07;0;50	29525;8	75243;0;0;58;
$GPXUP;3949;08:43:08;0;50	29516;8	7526;0;0;61;
$GPXUP;3949;08:43:09;0;50	29504;8	75276;0;0;59;
$GPXUP;3949;08:43:10;0;50	29492;8	75289;0;0;58;
$GPXUP;3949;08:43:11;0;50	29479;8	75298;0;0;58;
$GPXUP;3949;08:43:12;0;50	29464;8	75299;0;0;61;
$GPXUP;3949;08:43:13;0;50	29449;8	75292;0;0;61;
$GPXUP;3949;08:43:14;0;50	29435;8	75284;0;0;61;
$GPXUP;3949;08:43:15;0;50	2942;8	75276;0;0;59;
$GPXUP;3949;08:43:16;0;50	29405;8	75275;0;0;62;
$GPXUP;3949;08:43:17;0;50	2939;8	7528;0;0;61;
$GPXUP;3949;08:43:18;0;50	29376;8	75287;0;0;61;
$GPXUP;3949;08:43:19;0;50	29362;8	75295;0;0;61;
$GPXUP;3949;08:43:20;0;50	29347;8	75304;0;0;60;
$GPXUP;3949;08:43:21;0;50	29333;8	75315;0;0;60;
$GPXUP;3949;08:43:22;0;50	2932;8	75326;0;0;60;
$GPXUP;3949;08:43:23;0;50	29307;8	75337;0;0;63;
$GPXUP;3949;08:43:24;0;50	29294;8	75352;0;0;63;
$GPXUP;3949;08:43:25;0;50	29282;8	75368;0;0;63;
$GPXUP;3949;08:43:26;0;50	29269;8	7538;0;0;63;
$GPXUP;3949;08:43:27;0;50	29254;8	75386;0;0;63;
$GPXUP;3949;08:43:28;0;50	29239;8	75386;0;0;61;
$GPXUP;3949;08:43:29;0;50	29224;8	75382;0;0;60;
$GPXUP;3949;08:43:30;0;50	29208;8	75383;0;0;60;
$GPXUP;3949;08:43:31;0;50	29194;8	75389;0;0;58;
$GPXUP;3949;08:43:32;0;50	2918;8	75399;0;0;57;
$GPXUP;3949;08:43:33;0;50	2917;8	75413;0;0;57;
$GPXUP;3949;08:43:34;0;50	2916;8	7543;0;0;60;
$GPXUP;3949;08:43:35;0;50	29149;8	75447;0;0;60;
$GPXUP;3949;08:43:36;0;50	29139;8	75466;0;0;64;
$GPXUP;3949;08:43:37;0;50	29126;8	75477;0;0;64;
$GPXUP;3949;08:43:38;0;50	2911;8	75479;0;0;66;
$GPXUP;3949;08:43:39;0;50	29093;8	75476;0;0;65;
$GPXUP;3949;08:43:40;0;50	29077;8	7547;0;0;67;
$GPXUP;3949;08:43:41;0;50	29061;8	75461;0;0;68;
$GPXUP;3949;08:43:42;0;50	29046;8	75449;0;0;68;
$GPXUP;3949;08:43:43;0;50	29031;8	75437;0;0;66;
$GPXUP;3949;08:43:44;0;50	29015;8	75431;0;0;66;
$GPXUP;3949;08:43:45;0;50	28999;8	75434;0;0;63;
$GPXUP;3949;08:43:46;0;50	28984;8	75444;0;0;65;
$GPXUP;3949;08:43:47;0;50	2897;8	75455;0;0;65;
$GPXUP;3949;08:43:48;0;50	28955;8	75464;0;0;66;
$GPXUP;3949;08:43:49;0;50	28939;8	75466;0;0;67;
$GPXUP;3949;08:43:50;0;50	28923;8	75459;0;0;66;
$GPXUP;3949;08:43:51;0;50	28908;8	7545;0;0;64;
$GPXUP;3949;08:43:52;0;50	28894;8	75437;0;0;64;
$GPXUP;3949;08:43:53;0;50	2888;8	75424;0;0;63;
$GPXUP;3949;08:43:54;0;50	28866;8	75416;0;0;64;
$GPXUP;3949;08:43:55;0;50	2885;8	75416;0;0;63;
$GPXUP;3949;08:43:56;0;50	28835;8	75421;0;0;63;
$GPXUP;3949;08:43:57;0;50	28819;8	75424;0;0;67;
$GPXUP;3949;08:43:58;0;50	28803;8	75418;0;0;66;
$GPXUP;3949;08:43:59;0;50	28789;8	75407;0;0;64;
$GPXUP;3949;08:44:00;0;50	28775;8	75392;0;0;63;
$GPXUP;3949;08:44:01;0;50	28764;8	75374;0;0;64;
$GPXUP;3949;08:44:02;0;50	28752;8	75357;0;0;67;
$GPXUP;3949;08:44:03;0;50	28738;8	75345;0;0;66;
$GPXUP;3949;08:44:04;0;50	28722;8	75339;0;0;64;
$GPXUP;3949;08:44:05;0;50	28707;8	75342;0;0;61;
$GPXUP;3949;08:44:06;0;50	28693;8	75349;0;0;59;
$GPXUP;3949;08:44:07;0;50	28679;8	75358;0;0;60;
$GPXUP;3949;08:44:08;0;50	28666;8	7537;0;0;59;
$GPXUP;3949;08:44:09;0;50	28654;8	75384;0;0;58;
$GPXUP;3949;08:44:10;0;50	28643;8	75398;0;0;59;
$GPXUP;3949;08:44:11;0;50	2863;8	7541;0;0;61;
$GPXUP;3949;08:44:12;0;50	28615;8	75418;0;0;61;
$GPXUP;3949;08:44:13;0;50	28599;8	75423;0;0;65;
$GPXUP;3949;08:44:14;0;50	28583;8	75424;0;0;63;
$GPXUP;3949;08:44:15;0;50	28567;8	75423;0;0;63;
$GPXUP;3949;08:44:16;0;50	28551;8	75418;0;0;64;
$GPXUP;3949;08:44:17;0;50	28537;8	7541;0;0;62;
$GPXUP;3949;08:44:18;0;50	28524;8	75397;0;0;61;
$GPXUP;3949;08:44:19;0;50	2851;8	75386;0;0;61;
$GPXUP;3949;08:44:20;0;50	28495;8	7538;0;0;63;
$GPXUP;3949;08:44:21;0;50	28479;8	75382;0;0;65;
$GPXUP;3949;08:44:22;0;50	28463;8	7539;0;0;65;
$GPXUP;3949;08:44:23;0;50	28449;8	75401;0;0;59;
$GPXUP;3949;08:44:24;0;50	28438;8	75415;0;0;55;
$GPXUP;3949;08:44:25;0;50	28427;8	75428;0;0;56;
$GPXUP;3949;08:44:26;0;50	28416;8	75438;0;0;52;
$GPXUP;3949;08:44:27;0;50	28404;8	7545;0;0;54;
$GPXUP;3949;08:44:28;0;50	28395;8	75464;0;0;54;
$GPXUP;3949;08:44:29;0;50	28385;8	75479;0;0;52;
$GPXUP;3949;08:44:30;0;50	28376;8	75494;0;0;53;
$GPXUP;3949;08:44:31;0;50	28366;8	75506;0;0;58;
$GPXUP;3949;08:44:32;0;50	28352;8	75515;0;0;60;
$GPXUP;3949;08:44:33;0;50	28336;8	75516;0;0;64;
$GPXUP;3949;08:44:34;0;50	28321;8	75514;0;0;62;
$GPXUP;3949;08:44:35;0;50	28306;8	75516;0;0;61;
$GPXUP;3949;08:44:36;0;50	2829;8	75521;0;0;64;
$GPXUP;3949;08:44:37;0;50	28276;8	7553;0;0;64;
$GPXUP;3949;08:44:38;0;50	28261;8	75543;0;0;62;
$GPXUP;3949;08:44:39;0;50	2825;8	75558;0;0;61;
$GPXUP;3949;08:44:40;0;50	28236;8	7557;0;0;63;
$GPXUP;3949;08:44:41;0;50	28221;8	75578;0;0;65;
$GPXUP;3949;08:44:42;0;50	28205;8	75582;0;0;67;
$GPXUP;3949;08:44:43;0;50	28189;8	75586;0;0;65;
$GPXUP;3949;08:44:44;0;50	28173;8	7559;0;0;64;
$GPXUP;3949;08:44:45;0;50	28158;8	756;0;0;64;
$GPXUP;3949;08:44:46;0;50	28144;8	75612;0;0;64;
$GPXUP;3949;08:44:47;0;50	2813;8	75621;0;0;64;
$GPXUP;3949;08:44:48;0;50	28114;8	75628;0;0;65;
$GPXUP;3949;08:44:49;0;50	28098;8	75632;0;0;64;
$GPXUP;3949;08:44:50;0;50	28083;8	75639;0;0;63;
$GPXUP;3949;08:44:51;0;50	28069;8	75652;0;0;62;
$GPXUP;3949;08:44:52;0;50	28058;8	75667;0;0;59;
$GPXUP;3949;08:44:53;0;50	28047;8	75681;0;0;60;
$GPXUP;3949;08:44:54;0;50	28033;8	7569;0;0;64;
$GPXUP;3949;08:44:55;0;50	28017;8	75694;0;0;62;
$GPXUP;3949;08:44:56;0;50	28002;8	75692;0;0;61;
$GPXUP;3949;08:44:57;0;50	27989;8	75679;0;0;65;
$GPXUP;3949;08:44:58;0;50	27978;8	75658;0;0;71;
$GPXUP;3949;08:44:59;0;50	2797;8	75634;0;0;67;
$GPXUP;3949;08:45:00;0;50	27968;8	75609;0;0;63;
$GPXUP;3949;08:45:01;0;50	27967;8	75583;0;0;63;
$GPXUP;3949;08:45:02;0;50	27963;8	75559;0;0;66;
$GPXUP;3949;08:45:03;0;50	27953;8	75536;0;0;68;
$GPXUP;3949;08:45:04;0;50	27944;8	75514;0;0;69;
$GPXUP;3949;08:45:05;0;50	27936;8	75489;0;0;68;
$GPXUP;3949;08:45:06;0;50	2793;8	75464;0;0;68;
$GPXUP;3949;08:45:07;0;50	27922;8	7544;0;0;70;
$GPXUP;3949;08:45:08;0;50	27915;8	75415;0;0;68;
$GPXUP;3949;08:45:09;0;50	27911;8	7539;0;0;70;
$GPXUP;3949;08:45:10;0;50	27907;8	75363;0;0;69;
$GPXUP;3949;08:45:11;0;50	27899;8	75339;0;0;71;
$GPXUP;3949;08:45:12;0;50	2789;8	75315;0;0;70;
$GPXUP;3949;08:45:13;0;50	27882;8	75291;0;0;69;
$GPXUP;3949;08:45:14;0;50	27874;8	75267;0;0;71;
$GPXUP;3949;08:45:15;0;50	27863;8	75245;0;0;74;
$GPXUP;3949;08:45:16;0;50	27848;8	75227;0;0;72;
$GPXUP;3949;08:45:17;0;50	27832;8	75216;0;0;72;
$GPXUP;3949;08:45:18;0;50	27816;8	75206;0;0;72;
$GPXUP;3949;08:45:19;0;50	27801;8	75191;0;0;70;
$GPXUP;3949;08:45:20;0;50	27786;8	75175;0;0;70;
$GPXUP;3949;08:45:21;0;50	27771;8	7516;0;0;69;
$GPXUP;3949;08:45:22;0;50	27755;8	7515;0;0;70;
$GPXUP;3949;08:45:23;0;50	27738;8	75143;0;0;71;
$GPXUP;3949;08:45:24;0;50	2772;8	75138;0;0;71;
$GPXUP;3949;08:45:25;0;50	27703;8	75136;0;0;72;
$GPXUP;3949;08:45:26;0;50	27685;8	75133;0;0;71;
$GPXUP;3949;08:45:27;0;50	27667;8	75134;0;0;68;
$GPXUP;3949;08:45:28;0;50	27652;8	75141;0;0;65;
$GPXUP;3949;08:45:29;0;50	27638;8	75153;0;0;63;
$GPXUP;3949;08:45:30;0;50	27624;8	75166;0;0;64;
$GPXUP;3949;08:45:31;0;50	27609;8	75175;0;0;67;
$GPXUP;3949;08:45:32;0;50	27593;8	75183;0;0;66;
$GPXUP;3949;08:45:33;0;50	27577;8	7519;0;0;63;
$GPXUP;3949;08:45:34;0;50	27562;8	75193;0;0;62;
$GPXUP;3949;08:45:35;0;50	27547;8	75192;0;0;59;
$GPXUP;3949;08:45:36;0;50	27532;8	75194;0;0;61;
$GPXUP;3949;08:45:37;0;50	27518;8	752;0;0;58;
$GPXUP;3949;08:45:38;0;50	27504;8	7521;0;0;60;
$GPXUP;3949;08:45:39;0;50	2749;8	75218;0;0;64;
$GPXUP;3949;08:45:40;0;50	27474;8	75222;0;0;64;
$GPXUP;3949;08:45:41;0;50	27459;8	75229;0;0;63;
$GPXUP;3949;08:45:42;0;50	27444;8	75238;0;0;63;
$GPXUP;3949;08:45:43;0;50	27429;8	75246;0;0;64;
$GPXUP;3949;08:45:44;0;50	27412;8	75249;0;0;67;
$GPXUP;3949;08:45:45;0;50	27396;8	75244;0;0;67;
$GPXUP;3949;08:45:46;0;50	2738;8	75231;0;0;66;
$GPXUP;3949;08:45:47;0;50	27367;8	75215;0;0;65;
$GPXUP;3949;08:45:48;0;50	27355;8	75199;0;0;63;
$GPXUP;3949;08:45:49;0;50	2734;8	7519;0;0;65;
$GPXUP;3949;08:45:50;0;50	27324;8	7519;0;0;65;
$GPXUP;3949;08:45:51;0;50	27308;8	75196;0;0;65;
$GPXUP;3949;08:45:52;0;50	27292;8	75205;0;0;65;
$GPXUP;3949;08:45:53;0;50	27276;8	75211;0;0;66;
$GPXUP;3949;08:45:54;0;50	2726;8	75214;0;0;66;
$GPXUP;3949;08:45:55;0;50	27244;8	75215;0;0;66;
$GPXUP;3949;08:45:56;0;50	27227;8	75216;0;0;68;
$GPXUP;3949;08:45:57;0;50	27209;8	75217;0;0;68;
$GPXUP;3949;08:45:58;0;50	27192;8	75222;0;0;69;
$GPXUP;3949;08:45:59;0;50	27176;8	75229;0;0;70;
$GPXUP;3949;08:46:00;0;50	27158;8	7523;0;0;71;
$GPXUP;3949;08:46:01;0;50	2714;8	75227;0;0;70;
$GPXUP;3949;08:46:02;0;50	27123;8	75223;0;0;69;
$GPXUP;3949;08:46:03;0;50	27108;8	75214;0;0;67;
$GPXUP;3949;08:46:04;0;50	27093;8	75202;0;0;64;
$GPXUP;3949;08:46:05;0;50	2708;8	75187;0;0;61;
$GPXUP;3949;08:46:06;0;50	27069;8	75169;0;0;61;
$GPXUP;3949;08:46:07;0;50	27058;8	75154;0;0;62;
$GPXUP;3949;08:46:08;0;50	27043;8	75145;0;0;62;
$GPXUP;3949;08:46:09;0;50	27027;8	75143;0;0;65;
$GPXUP;3949;08:46:10;0;50	2701;8	75144;0;0;67;
$GPXUP;3949;08:46:11;0;50	26994;8	75146;0;0;67;
$GPXUP;3949;08:46:12;0;50	26978;8	7515;0;0;64;
$GPXUP;3949;08:46:13;0;50	26962;8	75152;0;0;65;
$GPXUP;3949;08:46:14;0;50	26946;8	7515;0;0;62;
$GPXUP;3949;08:46:15;0;50	26932;8	7514;0;0;61;
$GPXUP;3949;08:46:16;0;50	26921;8	75124;0;0;64;
$GPXUP;3949;08:46:17;0;50	26908;8	75108;0;0;66;
$GPXUP;3949;08:46:18;0;50	26893;8	75098;0;0;68;
$GPXUP;3949;08:46:19;0;50	26876;8	75095;0;0;68;
$GPXUP;3949;08:46:20;0;50	2686;8	75101;0;0;67;
$GPXUP;3949;08:46:21;0;50	26846;8	75114;0;0;63;
$GPXUP;3949;08:46:22;0;50	26832;8	75126;0;0;62;
$GPXUP;3949;08:46:23;0;50	26819;8	75137;0;0;61;
$GPXUP;3949;08:46:24;0;50	26804;8	75142;0;0;60;
$GPXUP;3949;08:46:25;0;50	26789;8	75141;0;0;59;
$GPXUP;3949;08:46:26;0;50	26774;8	75142;0;0;59;
$GPXUP;3949;08:46:27;0;50	2676;8	75149;0;0;57;
$GPXUP;3949;08:46:28;0;50	26748;8	7516;0;0;61;
$GPXUP;3949;08:46:29;0;50	26734;8	75168;0;0;62;
$GPXUP;3949;08:46:30;0;50	26718;8	75169;0;0;62;
$GPXUP;3949;08:46:31;0;50	26703;8	75165;0;0;63;
$GPXUP;3949;08:46:32;0;50	26687;8	75162;0;0;62;
$GPXUP;3949;08:46:33;0;50	26672;8	75163;0;0;63;
$GPXUP;3949;08:46:34;0;50	26657;8	75171;0;0;63;
$GPXUP;3949;08:46:35;0;50	26643;8	75182;0;0;63;
$GPXUP;3949;08:46:36;0;50	26629;8	7519;0;0;61;
$GPXUP;3949;08:46:37;0;50	26613;8	7519;0;0;63;
$GPXUP;3949;08:46:38;0;50	26598;8	75182;0;0;63;
$GPXUP;3949;08:46:39;0;50	26584;8	75169;0;0;64;
$GPXUP;3949;08:46:40;0;50	26571;8	75155;0;0;64;
$GPXUP;3949;08:46:41;0;50	26558;8	75143;0;0;61;
$GPXUP;3949;08:46:42;0;50	26542;8	75136;0;0;64;
$GPXUP;3949;08:46:43;0;50	26526;8	75134;0;0;64;
$GPXUP;3949;08:46:44;0;50	2651;8	75136;0;0;63;
$GPXUP;3949;08:46:45;0;50	26494;8	75139;0;0;64;
$GPXUP;3949;08:46:46;0;50	26478;8	75139;0;0;66;
$GPXUP;3949;08:46:47;0;50	26462;8	75134;0;0;66;
$GPXUP;3949;08:46:48;0;50	26445;8	75128;0;0;67;
$GPXUP;3949;08:46:49;0;50	26429;8	75126;0;0;72;
$GPXUP;3949;08:46:50;0;50	26412;8	75133;0;0;68;
$GPXUP;3949;08:46:51;0;50	26397;8	75143;0;0;68;
$GPXUP;3949;08:46:52;0;50	26381;8	75154;0;0;69;
$GPXUP;3949;08:46:53;0;50	26364;8	7516;0;0;71;
$GPXUP;3949;08:46:54;0;50	26346;8	75161;0;0;70;
$GPXUP;3949;08:46:55;0;50	26329;8	75162;0;0;69;
$GPXUP;3949;08:46:56;0;50	26312;8	75163;0;0;68;
$GPXUP;3949;08:46:57;0;50	26294;8	75165;0;0;69;
$GPXUP;3949;08:46:58;0;50	26277;8	75171;0;0;71;
$GPXUP;3949;08:46:59;0;50	2626;8	7518;0;0;71;
$GPXUP;3949;08:47:00;0;50	26243;8	75188;0;0;70;
$GPXUP;3949;08:47:01;0;50	26226;8	75189;0;0;70;
$GPXUP;3949;08:47:02;0;50	26209;8	75185;0;0;67;
$GPXUP;3949;08:47:03;0;50	26193;8	75179;0;0;67;
$GPXUP;3949;08:47:04;0;50	26176;8	75178;0;0;70;
$GPXUP;3949;08:47:05;0;50	26158;8	75183;0;0;71;
$GPXUP;3949;08:47:06;0;50	26141;8	75189;0;0;71;
$GPXUP;3949;08:47:07;0;50	26123;8	75193;0;0;73;
$GPXUP;3949;08:47:08;0;50	26105;8	75195;0;0;73;
$GPXUP;3949;08:47:09;0;50	26087;8	75201;0;0;74;
$GPXUP;3949;08:47:10;0;50	2607;8	75215;0;0;73;
$GPXUP;3949;08:47:11;0;50	26056;8	75233;0;0;72;
$GPXUP;3949;08:47:12;0;50	26042;8	75249;0;0;67;
$GPXUP;3949;08:47:13;0;50	26026;8	7526;0;0;66;
$GPXUP;3949;08:47:14;0;50	26012;8	75271;0;0;65;
$GPXUP;3949;08:47:15;0;50	25997;8	75282;0;0;66;
$GPXUP;3949;08:47:16;0;50	25982;8	75293;0;0;65;
$GPXUP;3949;08:47:17;0;50	25967;8	75304;0;0;67;
$GPXUP;3949;08:47:18;0;50	25953;8	75316;0;0;66;
$GPXUP;3949;08:47:19;0;50	25939;8	75331;0;0;66;
$GPXUP;3949;08:47:20;0;50	25924;8	75341;0;0;63;
$GPXUP;3949;08:47:21;0;50	25908;8	75347;0;0;62;
$GPXUP;3949;08:47:22;0;50	25893;8	75356;0;0;65;
$GPXUP;3949;08:47:23;0;50	25878;8	75363;0;0;64;
$GPXUP;3949;08:47:24;0;50	25863;8	75364;0;0;62;
$GPXUP;3949;08:47:25;0;50	25848;8	75359;0;0;60;
$GPXUP;3949;08:47:26;0;50	25835;8	75349;0;0;59;
$GPXUP;3949;08:47:27;0;50	25822;8	75337;0;0;60;
$GPXUP;3949;08:47:28;0;50	2581;8	75323;0;0;60;
$GPXUP;3949;08:47:29;0;50	25798;8	7531;0;0;61;
$GPXUP;3949;08:47:30;0;50	25784;8	75298;0;0;63;
$GPXUP;3949;08:47:31;0;50	2577;8	75287;0;0;64;
$GPXUP;3949;08:47:32;0;50	25755;8	75276;0;0;64;
$GPXUP;3949;08:47:33;0;50	25739;8	75267;0;0;63;
$GPXUP;3949;08:47:34;0;50	25724;8	75261;0;0;64;
$GPXUP;3949;08:47:35;0;50	25708;8	75256;0;0;66;
$GPXUP;3949;08:47:36;0;50	25692;8	75252;0;0;65;
$GPXUP;3949;08:47:37;0;50	25675;8	7525;0;0;68;
$GPXUP;3949;08:47:38;0;50	25658;8	7525;0;0;67;
$GPXUP;3949;08:47:39;0;50	25642;8	75246;0;0;67;
$GPXUP;3949;08:47:40;0;50	25626;8	75237;0;0;66;
$GPXUP;3949;08:47:41;0;50	25612;8	75225;0;0;67;
$GPXUP;3949;08:47:42;0;50	25597;8	75212;0;0;65;
$GPXUP;3949;08:47:43;0;50	25583;8	752;0;0;66;
$GPXUP;3949;08:47:44;0;50	25567;8	7519;0;0;67;
$GPXUP;3949;08:47:45;0;50	2555;8	75187;0;0;68;
$GPXUP;3949;08:47:46;0;50	25533;8	75189;0;0;65;
$GPXUP;3949;08:47:47;0;50	25517;8	75192;0;0;65;
$GPXUP;3949;08:47:48;0;50	25501;8	75193;0;0;65;
$GPXUP;3949;08:47:49;0;50	25485;8	75198;0;0;66;
$GPXUP;3949;08:47:50;0;50	25471;8	75211;0;0;65;
$GPXUP;3949;08:47:51;0;50	25457;8	75226;0;0;65;
$GPXUP;3949;08:47:52;0;50	25443;8	75234;0;0;63;
$GPXUP;3949;08:47:53;0;50	25427;8	75234;0;0;64;
$GPXUP;3949;08:47:54;0;50	25412;8	75229;0;0;65;
$GPXUP;3949;08:47:55;0;50	25396;8	75223;0;0;68;
$GPXUP;3949;08:47:56;0;50	25378;8	75222;0;0;69;
$GPXUP;3949;08:47:57;0;50	25362;8	7523;0;0;71;
$GPXUP;3949;08:47:58;0;50	25346;8	7524;0;0;69;
$GPXUP;3949;08:47:59;0;50	25331;8	75254;0;0;66;
$GPXUP;3949;08:48:00;0;50	25317;8	75269;0;0;68;
$GPXUP;3949;08:48:01;0;50	25302;8	75284;0;0;69;
$GPXUP;3949;08:48:02;0;50	25288;8	753;0;0;70;
$GPXUP;3949;08:48:03;0;50	25276;8	75319;0;0;65;
$GPXUP;3949;08:48:04;0;50	25267;8	75339;0;0;67;
$GPXUP;3949;08:48:05;0;50	25255;8	75357;0;0;67;
$GPXUP;3949;08:48:06;0;50	25242;8	75373;0;0;65;
$GPXUP;3949;08:48:07;0;50	25229;8	75389;0;0;67;
$GPXUP;3949;08:48:08;0;50	25215;8	75404;0;0;69;
$GPXUP;3949;08:48:09;0;50	252;8	75414;0;0;68;
$GPXUP;3949;08:48:10;0;50	25185;8	75426;0;0;68;
$GPXUP;3949;08:48:11;0;50	25173;8	75443;0;0;67;
$GPXUP;3949;08:48:12;0;50	25162;8	75462;0;0;64;
$GPXUP;3949;08:48:13;0;50	2515;8	75477;0;0;61;
$GPXUP;3949;08:48:14;0;50	25136;8	75486;0;0;62;
$GPXUP;3949;08:48:15;0;50	25121;8	75494;0;0;60;
$GPXUP;3949;08:48:16;0;50	25108;8	75504;0;0;52;
$GPXUP;3949;08:48:17;0;50	25097;8	75514;0;0;52;
$GPXUP;3949;08:48:18;0;50	25085;8	75524;0;0;58;
$GPXUP;3949;08:48:19;0;50	25071;8	75531;0;0;58;
$GPXUP;3949;08:48:20;0;50	25058;8	75539;0;0;57;
$GPXUP;3949;08:48:21;0;50	25046;8	7555;0;0;56;
$GPXUP;3949;08:48:22;0;50	25036;8	75564;0;0;54;
$GPXUP;3949;08:48:23;0;50	25032;8	75583;0;0;51;
$GPXUP;3949;08:48:24;0;50	25033;8	75602;0;0;50;
$GPXUP;3949;08:48:25;0;50	25041;8	75618;0;0;53;
$GPXUP;3949;08:48:26;0;50	25054;8	75626;0;0;53;
$GPXUP;3949;08:48:27;0;50	25067;8	75625;0;0;55;
$GPXUP;3949;08:48:28;0;50	25081;8	75619;0;0;59;
$GPXUP;3949;08:48:29;0;50	25095;8	75612;0;0;59;
$GPXUP;3949;08:48:30;0;50	2511;8	75604;0;0;64;
$GPXUP;3949;08:48:31;0;50	25124;8	75601;0;0;61;
$GPXUP;3949;08:48:32;0;50	2514;8	75608;0;0;69;
$GPXUP;3949;08:48:33;0;50	25158;8	75614;0;0;70;
$GPXUP;3949;08:48:34;0;50	25174;8	75616;0;0;65;
$GPXUP;3949;08:48:35;0;50	25189;8	75623;0;0;60;
$GPXUP;3949;08:48:36;0;50	25198;8	75639;0;0;52;
$GPXUP;3949;08:48:37;0;50	252;8	7566;0;0;51;
$GPXUP;3949;08:48:38;0;50	25198;8	75676;0;0;35;
$GPXUP;3949;08:48:39;0;50	25191;8	75684;0;0;74;
$GPXUP;3949;08:48:40;0;50	25172;8	75675;0;0;77;
$GPXUP;3949;08:48:41;0;50	25157;8	75656;0;0;69;
$GPXUP;3949;08:48:42;0;50	2515;8	75633;0;0;61;
$GPXUP;3949;08:48:43;0;50	25149;8	75609;0;0;59;
$GPXUP;3949;08:48:44;0;50	25152;8	75586;0;0;62;
$GPXUP;3949;08:48:45;0;50	25158;8	75565;0;0;59;
$GPXUP;3949;08:48:46;0;50	25168;8	75551;0;0;56;
$GPXUP;3949;08:48:47;0;50	25179;8	75544;0;0;51;
$GPXUP;3949;08:48:48;0;50	25191;8	7554;0;0;49;
$GPXUP;3949;08:48:49;0;50	25202;8	75536;0;0;43;
$GPXUP;3949;08:48:50;0;50	25211;8	75541;0;0;42;
$GPXUP;3949;08:48:51;0;50	25218;8	75555;0;0;49;
$GPXUP;3949;08:48:52;0;50	25219;8	75575;0;0;53;
$GPXUP;3949;08:48:53;0;50	25214;8	75596;0;0;58;
$GPXUP;3949;08:48:54;0;50	25204;8	75614;0;0;58;
$GPXUP;3949;08:48:55;0;50	25191;8	75624;0;0;56;
$GPXUP;3949;08:48:56;0;50	25177;8	75629;0;0;57;
$GPXUP;3949;08:48:57;0;50	25162;8	75627;0;0;54;
$GPXUP;3949;08:48:58;0;50	25152;8	75615;0;0;52;
$GPXUP;3949;08:48:59;0;50	25148;8	75594;0;0;56;
$GPXUP;3949;08:49:00;0;50	25146;8	75572;0;0;57;
$GPXUP;3949;08:49:01;0;50	25146;8	75551;0;0;54;
$GPXUP;3949;08:49:02;0;50	2515;8	75532;0;0;52;
$GPXUP;3949;08:49:03;0;50	25156;8	75514;0;0;50;
$GPXUP;3949;08:49:04;0;50	25165;8	75501;0;0;51;
$GPXUP;3949;08:49:05;0;50	25176;8	75489;0;0;56;
$GPXUP;3949;08:49:06;0;50	25185;8	75472;0;0;52;
$GPXUP;3949;08:49:07;0;50	25189;8	75454;0;0;48;
$GPXUP;3949;08:49:08;0;50	25187;8	75436;0;0;50;
$GPXUP;3949;08:49:09;0;50	2518;8	75418;0;0;53;
$GPXUP;3949;08:49:10;0;50	25168;8	75404;0;0;60;
$GPXUP;3949;08:49:11;0;50	25155;8	75394;0;0;62;
$GPXUP;3949;08:49:12;0;50	25138;8	75392;0;0;67;
$GPXUP;3949;08:49:13;0;50	25122;8	75398;0;0;68;
$GPXUP;3949;08:49:14;0;50	25105;8	75409;0;0;70;
$GPXUP;3949;08:49:15;0;50	25089;8	7542;0;0;67;
$GPXUP;3949;08:49:16;0;50	25075;8	75428;0;0;62;
$GPXUP;3949;08:49:17;0;50	2506;8	75436;0;0;62;
$GPXUP;3949;08:49:18;0;50	25047;8	75448;0;0;54;
$GPXUP;3949;08:49:19;0;50	25039;8	75463;0;0;49;
$GPXUP;3949;08:49:20;0;50	25034;8	75481;0;0;50;
$GPXUP;3949;08:49:21;0;50	25029;8	755;0;0;52;
$GPXUP;3949;08:49:22;0;50	25019;8	75515;0;0;67;
$GPXUP;3949;08:49:23;0;50	25002;8	75522;0;0;70;
$GPXUP;3949;08:49:24;0;50	24985;8	75522;0;0;69;
$GPXUP;3949;08:49:25;0;50	24968;8	75523;0;0;65;
$GPXUP;3949;08:49:26;0;50	24954;8	75527;0;0;57;
$GPXUP;3949;08:49:27;0;50	2494;8	75532;0;0;54;
$GPXUP;3949;08:49:28;0;50	24927;8	75539;0;0;53;
$GPXUP;3949;08:49:29;0;50	24914;8	75546;0;0;54;
$GPXUP;3949;08:49:30;0;50	24903;8	75556;0;0;52;
$GPXUP;3949;08:49:31;0;50	24895;8	75572;0;0;50;
$GPXUP;3949;08:49:32;0;50	24889;8	75589;0;0;50;
$GPXUP;3949;08:49:33;0;50	2488;8	75604;0;0;50;
$GPXUP;3949;08:49:34;0;50	24869;8	75614;0;0;59;
$GPXUP;3949;08:49:35;0;50	24855;8	7562;0;0;59;
$GPXUP;3949;08:49:36;0;50	2484;8	75622;0;0;59;
$GPXUP;3949;08:49:37;0;50	24825;8	75621;0;0;62;
$GPXUP;3949;08:49:38;0;50	24811;8	75611;0;0;68;
$GPXUP;3949;08:49:39;0;50	24799;8	75591;0;0;69;
$GPXUP;3949;08:49:40;0;50	24788;8	7557;0;0;69;
$GPXUP;3949;08:49:41;0;50	24777;8	75549;0;0;68;
$GPXUP;3949;08:49:42;0;50	24766;8	75527;0;0;68;
$GPXUP;3949;08:49:43;0;50	24758;8	75504;0;0;67;
$GPXUP;3949;08:49:44;0;50	24756;8	75478;0;0;67;
$GPXUP;3949;08:49:45;0;50	24756;8	7545;0;0;67;
$GPXUP;3949;08:49:46;0;50	24752;8	75425;0;0;67;
$GPXUP;3949;08:49:47;0;50	24743;8	75404;0;0;62;
$GPXUP;3949;08:49:48;0;50	24732;8	75387;0;0;62;
$GPXUP;3949;08:49:49;0;50	24718;8	75373;0;0;64;
$GPXUP;3949;08:49:50;0;50	24703;8	75364;0;0;61;
$GPXUP;3949;08:49:51;0;50	24688;8	75359;0;0;62;
$GPXUP;3949;08:49:52;0;50	24672;8	75357;0;0;61;
$GPXUP;3949;08:49:53;0;50	24657;8	75354;0;0;61;
$GPXUP;3949;08:49:54;0;50	24642;8	75348;0;0;63;
$GPXUP;3949;08:49:55;0;50	24628;8	75336;0;0;65;
$GPXUP;3949;08:49:56;0;50	24615;8	75321;0;0;66;
$GPXUP;3949;08:49:57;0;50	24604;8	75302;0;0;65;
$GPXUP;3949;08:49:58;0;50	24592;8	75286;0;0;63;
$GPXUP;3949;08:49:59;0;50	24579;8	75272;0;0;62;
$GPXUP;3949;08:50:00;0;50	24565;8	75264;0;0;60;
$GPXUP;3949;08:50:01;0;50	2455;8	75262;0;0;58;
$GPXUP;3949;08:50:02;0;50	24536;8	75263;0;0;54;
$GPXUP;3949;08:50:03;0;50	24523;8	75266;0;0;50;
$GPXUP;3949;08:50:04;0;50	24511;8	75275;0;0;50;
$GPXUP;3949;08:50:05;0;50	24501;8	75286;0;0;47;
$GPXUP;3949;08:50:06;0;50	24493;8	75298;0;0;43;
$GPXUP;3949;08:50:07;0;50	24484;8	75309;0;0;45;
$GPXUP;3949;08:50:08;0;50	24474;8	75316;0;0;46;
$GPXUP;3949;08:50:09;0;50	24462;8	75321;0;0;48;
$GPXUP;3949;08:50:10;0;50	2445;8	75323;0;0;49;
$GPXUP;3949;08:50:11;0;50	24439;8	75319;0;0;52;
$GPXUP;3949;08:50:12;0;50	24428;8	75306;0;0;55;
$GPXUP;3949;08:50:13;0;50	2442;8	75289;0;0;53;
$GPXUP;3949;08:50:14;0;50	24415;8	75269;0;0;55;
$GPXUP;3949;08:50:15;0;50	2441;8	75248;0;0;59;
$GPXUP;3949;08:50:16;0;50	24404;8	75225;0;0;61;
$GPXUP;3949;08:50:17;0;50	24393;8	75208;0;0;60;
$GPXUP;3949;08:50:18;0;50	2438;8	75198;0;0;58;
$GPXUP;3949;08:50:19;0;50	24366;8	75194;0;0;57;
$GPXUP;3949;08:50:20;0;50	24351;8	75192;0;0;57;
$GPXUP;3949;08:50:21;0;50	24337;8	7519;0;0;58;
$GPXUP;3949;08:50:22;0;50	24322;8	75185;0;0;60;
$GPXUP;3949;08:50:23;0;50	24308;8	75178;0;0;61;
$GPXUP;3949;08:50:24;0;50	24293;8	75172;0;0;63;
$GPXUP;3949;08:50:25;0;50	24276;8	75171;0;0;64;
$GPXUP;3949;08:50:26;0;50	24261;8	75175;0;0;62;
$GPXUP;3949;08:50:27;0;50	24247;8	75187;0;0;62;
$GPXUP;3949;08:50:28;0;50	24236;8	75204;0;0;59;
$GPXUP;3949;08:50:29;0;50	2423;8	75224;0;0;57;
$GPXUP;3949;08:50:30;0;50	24226;8	75246;0;0;53;
$GPXUP;3949;08:50:31;0;50	24225;8	75266;0;0;53;
$GPXUP;3949;08:50:32;0;50	2422;8	75286;0;0;57;
$GPXUP;3949;08:50:33;0;50	2421;8	75304;0;0;59;
$GPXUP;3949;08:50:34;0;50	24201;8	75321;0;0;52;
$GPXUP;3949;08:50:35;0;50	24193;8	75336;0;0;43;
$GPXUP;3949;08:50:36;0;50	24191;8	75353;0;0;42;
$GPXUP;3949;08:50:37;0;50	24192;8	7537;0;0;44;
$GPXUP;3949;08:50:38;0;50	24192;8	75387;0;0;43;
$GPXUP;3949;08:50:39;0;50	24192;8	75404;0;0;41;
$GPXUP;3949;08:50:40;0;50	24189;8	7542;0;0;44;
$GPXUP;3949;08:50:41;0;50	24181;8	75432;0;0;50;
$GPXUP;3949;08:50:42;0;50	2417;8	75444;0;0;53;
$GPXUP;3949;08:50:43;0;50	24158;8	75456;0;0;53;
$GPXUP;3949;08:50:44;0;50	24149;8	75468;0;0;50;
$GPXUP;3949;08:50:45;0;50	24139;8	75482;0;0;52;
$GPXUP;3949;08:50:46;0;50	24129;8	75496;0;0;54;
$GPXUP;3949;08:50:47;0;50	24118;8	7551;0;0;55;
$GPXUP;3949;08:50:48;0;50	24109;8	75523;0;0;49;
$GPXUP;3949;08:50:49;0;50	241;8	75537;0;0;50;
$GPXUP;3949;08:50:50;0;50	2409;8	7555;0;0;52;
$GPXUP;3949;08:50:51;0;50	24078;8	75559;0;0;54;
$GPXUP;3949;08:50:52;0;50	24065;8	75566;0;0;54;
$GPXUP;3949;08:50:53;0;50	24053;8	75576;0;0;57;
$GPXUP;3949;08:50:54;0;50	2404;8	7559;0;0;59;
$GPXUP;3949;08:50:55;0;50	24028;8	75604;0;0;60;
$GPXUP;3949;08:50:56;0;50	24018;8	75621;0;0;58;
$GPXUP;3949;08:50:57;0;50	24009;8	75638;0;0;59;
$GPXUP;3949;08:50:58;0;50	23997;8	75652;0;0;61;
$GPXUP;3949;08:50:59;0;50	23983;8	75662;0;0;61;
$GPXUP;3949;08:51:00;0;50	23971;8	75674;0;0;59;
$GPXUP;3949;08:51:01;0;50	23959;8	75688;0;0;56;
$GPXUP;3949;08:51:02;0;50	23948;8	75701;0;0;58;
$GPXUP;3949;08:51:03;0;50	23936;8	75712;0;0;58;
$GPXUP;3949;08:51:04;0;50	23924;8	75725;0;0;57;
$GPXUP;3949;08:51:05;0;50	23915;8	75741;0;0;56;
$GPXUP;3949;08:51:06;0;50	23905;8	75759;0;0;57;
$GPXUP;3949;08:51:07;0;50	23895;8	75776;0;0;58;
$GPXUP;3949;08:51:08;0;50	23887;8	75791;0;0;50;
$GPXUP;3949;08:51:09;0;50	23884;8	75808;0;0;51;
$GPXUP;3949;08:51:10;0;50	23883;8	75827;0;0;48;
$GPXUP;3949;08:51:11;0;50	23882;8	75846;0;0;48;
$GPXUP;3949;08:51:12;0;50	2388;8	75866;0;0;49;
$GPXUP;3949;08:51:13;0;50	23881;8	75884;0;0;46;
$GPXUP;3949;08:51:14;0;50	23886;8	759;0;0;45;
$GPXUP;3949;08:51:15;0;50	23892;8	75914;0;0;43;
$GPXUP;3949;08:51:16;0;50	23898;8	75928;0;0;43;
$GPXUP;3949;08:51:17;0;50	23901;8	75944;0;0;43;
$GPXUP;3949;08:51:18;0;50	23902;8	75962;0;0;46;
$GPXUP;3949;08:51:19;0;50	23899;8	7598;0;0;52;
$GPXUP;3949;08:51:20;0;50	23891;8	75995;0;0;53;
$GPXUP;3949;08:51:21;0;50	2388;8	76006;0;0;52;
$GPXUP;3949;08:51:22;0;50	23867;8	76012;0;0;57;
$GPXUP;3949;08:51:23;0;50	23851;8	76014;0;0;57;
$GPXUP;3949;08:51:24;0;50	23836;8	76016;0;0;59;
$GPXUP;3949;08:51:25;0;50	23821;8	7602;0;0;61;
$GPXUP;3949;08:51:26;0;50	23806;8	76021;0;0;61;
$GPXUP;3949;08:51:27;0;50	2379;8	76018;0;0;64;
$GPXUP;3949;08:51:28;0;50	23774;8	76012;0;0;64;
$GPXUP;3949;08:51:29;0;50	23758;8	76001;0;0;65;
$GPXUP;3949;08:51:30;0;50	23742;8	75996;0;0;65;
$GPXUP;3949;08:51:31;0;50	23726;8	75993;0;0;62;
$GPXUP;3949;08:51:32;0;50	23711;8	75988;0;0;62;
$GPXUP;3949;08:51:33;0;50	23696;8	7598;0;0;66;
$GPXUP;3949;08:51:34;0;50	2368;8	7597;0;0;67;
$GPXUP;3949;08:51:35;0;50	23665;8	75958;0;0;68;
$GPXUP;3949;08:51:36;0;50	23652;8	7594;0;0;69;
$GPXUP;3949;08:51:37;0;50	23644;8	75917;0;0;68;
$GPXUP;3949;08:51:38;0;50	23638;8	75893;0;0;62;
$GPXUP;3949;08:51:39;0;50	23638;8	75869;0;0;60;
$GPXUP;3949;08:51:40;0;50	23636;8	75846;0;0;59;
$GPXUP;3949;08:51:41;0;50	23629;8	75824;0;0;63;
$GPXUP;3949;08:51:42;0;50	23618;8	75805;0;0;65;
$GPXUP;3949;08:51:43;0;50	23607;8	75786;0;0;67;
$GPXUP;3949;08:51:44;0;50	23594;8	75768;0;0;67;
$GPXUP;3949;08:51:45;0;50	2358;8	75752;0;0;67;
$GPXUP;3949;08:51:46;0;50	23567;8	75736;0;0;68;
$GPXUP;3949;08:51:47;0;50	23555;8	75717;0;0;67;
$GPXUP;3949;08:51:48;0;50	23544;8	75698;0;0;68;
$GPXUP;3949;08:51:49;0;50	23535;8	75677;0;0;67;
$GPXUP;3949;08:51:50;0;50	23525;8	75657;0;0;65;
$GPXUP;3949;08:51:51;0;50	23512;8	7564;0;0;66;
$GPXUP;3949;08:51:52;0;50	235;8	75622;0;0;65;
$GPXUP;3949;08:51:53;0;50	23489;8	75605;0;0;63;
$GPXUP;3949;08:51:54;0;50	23477;8	75589;0;0;62;
$GPXUP;3949;08:51:55;0;50	23464;8	75575;0;0;62;
$GPXUP;3949;08:51:56;0;50	23453;8	75558;0;0;63;
$GPXUP;3949;08:51:57;0;50	23443;8	7554;0;0;60;
$GPXUP;3949;08:51:58;0;50	23434;8	75521;0;0;59;
$GPXUP;3949;08:51:59;0;50	23428;8	75499;0;0;62;
$GPXUP;3949;08:52:00;0;50	23424;8	75476;0;0;62;
$GPXUP;3949;08:52:01;0;50	23418;8	75454;0;0;62;
$GPXUP;3949;08:52:02;0;50	23404;8	75444;0;0;62;
$GPXUP;3949;08:52:03;0;50	23389;8	75448;0;0;63;
$GPXUP;3949;08:52:04;0;50	23375;8	75458;0;0;60;
$GPXUP;3949;08:52:05;0;50	23364;8	75472;0;0;56;
$GPXUP;3949;08:52:06;0;50	23354;8	75487;0;0;55;
$GPXUP;3949;08:52:07;0;50	23343;8	75501;0;0;56;
$GPXUP;3949;08:52:08;0;50	23333;8	75515;0;0;54;
$GPXUP;3949;08:52:09;0;50	23324;8	75531;0;0;50;
$GPXUP;3949;08:52:10;0;50	2332;8	75549;0;0;51;
$GPXUP;3949;08:52:11;0;50	23322;8	75571;0;0;55;
$GPXUP;3949;08:52:12;0;50	23325;8	75592;0;0;57;
$GPXUP;3949;08:52:13;0;50	2333;8	75614;0;0;58;
$GPXUP;3949;08:52:14;0;50	23337;8	75634;0;0;55;
$GPXUP;3949;08:52:15;0;50	23344;8	75653;0;0;53;
$GPXUP;3949;08:52:16;0;50	23347;8	75672;0;0;51;
$GPXUP;3949;08:52:17;0;50	23344;8	75692;0;0;51;
$GPXUP;3949;08:52:18;0;50	23341;8	75711;0;0;53;
$GPXUP;3949;08:52:19;0;50	2334;8	75732;0;0;55;
$GPXUP;3949;08:52:20;0;50	23344;8	75754;0;0;55;
$GPXUP;3949;08:52:21;0;50	23348;8	75774;0;0;53;
$GPXUP;3949;08:52:22;0;50	23354;8	75793;0;0;52;
$GPXUP;3949;08:52:23;0;50	23356;8	75812;0;0;51;
$GPXUP;3949;08:52:24;0;50	23356;8	75832;0;0;52;
$GPXUP;3949;08:52:25;0;50	23355;8	75854;0;0;55;
$GPXUP;3949;08:52:26;0;50	23356;8	75875;0;0;55;
$GPXUP;3949;08:52:27;0;50	23358;8	75896;0;0;57;
$GPXUP;3949;08:52:28;0;50	2336;8	75918;0;0;57;
$GPXUP;3949;08:52:29;0;50	23364;8	7594;0;0;61;
$GPXUP;3949;08:52:30;0;50	2337;8	75963;0;0;64;
$GPXUP;3949;08:52:31;0;50	23378;8	75985;0;0;65;
$GPXUP;3949;08:52:32;0;50	23387;8	76007;0;0;65;
$GPXUP;3949;08:52:33;0;50	23397;8	76026;0;0;63;
$GPXUP;3949;08:52:34;0;50	23408;8	76042;0;0;59;
$GPXUP;3949;08:52:35;0;50	23421;8	76049;0;0;55;
$GPXUP;3949;08:52:36;0;50	23434;8	76053;0;0;50;
$GPXUP;3949;08:52:37;0;50	23438;8	76067;0;0;55;
$GPXUP;3949;08:52:38;0;50	23431;8	76078;0;0;46;
$GPXUP;3949;08:52:39;0;50	23422;8	76078;0;0;25;
$GPXUP;3949;08:52:40;0;50	23419;8	76076;0;0;0;
$GPXUP;3949;08:52:41;0;50	2342;8	76076;0;0;0;
$GPXUP;3949;08:52:42;0;50	2342;8	76075;0;0;0;
$GPXUP;3949;08:52:43;0;50	2342;8	76076;0;0;0;
$GPXUP;3949;08:52:44;0;50	2342;8	76076;0;0;0;
$GPXUP;3949;08:52:45;0;50	2342;8	76075;0;0;0;
$GPXUP;3949;08:52:46;0;50	2342;8	76075;0;0;0;
$GPXUP;3949;08:52:47;0;50	2342;8	76075;0;0;0;
$GPXUP;3949;08:52:48;0;50	2342;8	76075;0;0;0;
$GPXUP;3949;08:52:49;0;50	2342;8	76075;0;0;0;
$GPXUP;3949;08:52:50;0;50	2342;8	76075;0;0;0;
$GPXUP;3949;08:52:51;0;50	2342;8	76075;0;0;0;
$GPXUP;3949;08:52:52;0;50	2342;8	76075;0;0;0;
$GPXUP;3949;08:52:53;0;50	2342;8	76075;0;0;0;
$GPXUP;3949;08:52:54;0;50	2342;8	76075;0;0;0;
$GPXUP;3949;08:52:55;0;50	2342;8	76075;0;0;0;
$GPXUP;3949;08:52:56;0;50	2342;8	76075;0;0;0;
$GPXUP;3949;08:52:57;0;50	2342;8	76075;0;0;0;
$GPXUP;3949;08:52:58;0;50	2342;8	76075;0;0;0;
$GPXUP;3949;08:52:59;0;50	2342;8	76075;0;0;0;
$GPXUP;3949;08:53:00;0;50	2342;8	76075;0;0;0;
$GPXUP;3949;08:53:01;0;50	2342;8	76075;0;0;0;
$GPXUP;3949;08:53:02;0;50	2342;8	76075;0;0;0;
$GPXUP;3949;08:53:03;0;50	2342;8	76075;0;0;0;
$GPXUP;3949;08:53:04;0;50	2342;8	76075;0;0;0;
$GPXUP;3949;08:53:05;0;50	2342;8	76075;0;0;0;
$GPXUP;3949;08:53:06;0;50	2342;8	76075;0;0;0;
$GPXUP;3949;08:53:07;0;50	2342;8	76075;0;0;0;
$GPXUP;3949;08:53:08;0;50	2342;8	76076;0;0;0;
$GPXUP;3949;08:53:09;0;50	2342;8	76076;0;0;0;
$GPXUP;3949;08:53:10;0;50	2342;8	76076;0;0;0;
$GPXUP;3949;08:53:11;0;50	2342;8	76076;0;0;0;
$GPXUP;3949;08:53:12;0;50	2342;8	76076;0;0;0;
$GPXUP;3949;08:53:13;0;50	2342;8	76076;0;0;0;
$GPXUP;3949;08:53:14;0;50	2342;8	76076;0;0;0;
$GPXUP;3949;08:53:15;0;50	2342;8	76076;0;0;0;
$GPXUP;3949;08:53:16;0;50	2342;8	76076;0;0;0;
$GPXUP;3949;08:53:17;0;50	2342;8	76076;0;0;0;
$GPXUP;3949;08:53:18;0;50	2342;8	76076;0;0;0;
$GPXUP;3949;08:53:19;0;50	2342;8	76076;0;0;0;
$GPXUP;3949;08:53:20;0;50	2342;8	76076;0;0;0;
$GPXUP;3949;08:53:21;0;50	2342;8	76076;0;0;0;
$GPXUP;3949;08:53:22;0;50	2342;8	76076;0;0;0;
$GPXUP;3949;08:53:23;0;50	2342;8	76076;0;0;0;
$GPXUP;3949;08:53:24;0;50	2342;8	76076;0;0;0;
$GPXUP;3949;08:53:25;0;50	2342;8	76076;0;0;0;
$GPXUP;3949;08:53:26;0;50	2342;8	76076;0;0;0;
$GPXUP;3949;08:53:27;0;50	2342;8	76076;0;0;0;
$GPXUP;3949;08:53:28;0;50	2342;8	76076;0;0;0;
$GPXUP;3949;08:53:29;0;50	2342;8	76076;0;0;0;
$GPXUP;3949;08:53:30;0;50	2342;8	76076;0;0;0;
$GPXUP;3949;08:53:31;0;50	2342;8	76076;0;0;0;
$GPXUP;3949;08:53:32;0;50	2342;8	76076;0;0;0;
$GPXUP;3949;08:53:33;0;50	2342;8	76076;0;0;0;
$GPXUP;3949;08:53:34;0;50	2342;8	76076;0;0;0;
$GPXUP;3949;08:53:35;0;50	2342;8	76076;0;0;0;
$GPXUP;3949;08:53:36;0;50	2342;8	76076;0;0;0;
$GPXUP;3949;08:53:37;0;50	2342;8	76076;0;0;0;
$GPXUP;3949;08:53:38;0;50	2342;8	76076;0;0;0;
$GPXUP;3949;08:53:39;0;50	2342;8	76076;0;0;0;
$GPXUP;3949;08:53:40;0;50	2342;8	76076;0;0;0;
$GPXUP;3949;08:53:41;0;50	2342;8	76076;0;0;0;
$GPXUP;3949;08:53:42;0;50	2342;8	76076;0;0;0;
$GPXUP;3949;08:53:43;0;50	2342;8	76076;0;0;0;
$GPXUP;3949;08:53:44;0;50	2342;8	76076;0;0;0;
$GPXUP;3949;08:53:45;0;50	2342;8	76076;0;0;0;
$GPXUP;3949;08:53:46;0;50	2342;8	76076;0;0;0;
$GPXUP;3949;08:53:47;0;50	2342;8	76076;0;0;0;
$GPXUP;3949;08:53:48;0;50	2342;8	76076;0;0;0;
$GPXUP;3949;08:53:49;0;50	2342;8	76076;0;0;0;
$GPXUP;3949;08:53:50;0;50	2342;8	76076;0;0;0;
$GPXUP;3949;08:53:51;0;50	2342;8	76076;0;0;0;
$GPXUP;3949;08:53:52;0;50	2342;8	76076;0;0;0;
$GPXUP;3949;08:53:53;0;50	2342;8	76076;0;0;0;
$GPXUP;3949;08:53:54;0;50	2342;8	76076;0;0;0;
$GPXUP;3949;08:53:55;0;50	2342;8	76076;0;0;0;
$GPXUP;3949;08:53:56;0;50	2342;8	76076;0;0;0;
$GPXUP;3949;08:53:57;0;50	2342;8	76076;0;0;0;
$GPXUP;3949;08:53:58;0;50	2342;8	76076;0;0;0;
$GPXUP;3949;08:53:59;0;50	2342;8	76075;0;0;0;
$GPXUP;3949;08:54:00;0;50	2342;8	76075;0;0;0;
$GPXUP;3949;08:54:01;0;50	2342;8	76075;0;0;0;
$GPXUP;3949;08:54:02;0;50	2342;8	76075;0;0;0;
$GPXUP;3949;08:54:03;0;50	2342;8	76075;0;0;0;
$GPXUP;3949;08:54:04;0;50	2342;8	76075;0;0;0;
$GPXUP;3949;08:54:05;0;50	2342;8	76075;0;0;0;
$GPXUP;3949;08:54:06;0;50	2342;8	76075;0;0;0;
$GPXUP;3949;08:54:07;0;50	2342;8	76075;0;0;0;
$GPXUP;3949;08:54:08;0;50	2342;8	76075;0;0;0;
$GPXUP;3949;08:54:09;0;50	2342;8	76075;0;0;0;
$GPXUP;3949;08:54:10;0;50	2342;8	76075;0;0;0;
$GPXUP;3949;08:54:11;0;50	2342;8	76075;0;0;0;
$GPXUP;3949;08:54:12;0;50	2342;8	76075;0;0;0;
$GPXUP;3949;08:54:13;0;50	2342;8	76075;0;0;0;
$GPXUP;3949;08:54:14;0;50	2342;8	76075;0;0;0;
$GPXUP;3949;08:54:15;0;50	2342;8	76075;0;0;0;
$GPXUP;3949;08:54:16;0;50	2342;8	76075;0;0;0;
$GPXUP;3949;08:54:17;0;50	2342;8	76075;0;0;0;
$GPXUP;3949;08:54:18;0;50	2342;8	76075;0;0;0;
$GPXUP;3949;08:54:19;0;50	2342;8	76075;0;0;0;
$GPXUP;3949;08:54:20;0;50	2342;8	76075;0;0;0;
$GPXUP;3949;08:54:21;0;50	2342;8	76075;0;0;0;
$GPXUP;3949;08:54:22;0;50	2342;8	76075;0;0;0;
$GPXUP;3949;08:54:23;0;50	2342;8	76075;0;0;0;
$GPXUP;3949;08:54:24;0;50	2342;8	76075;0;0;0;
$GPXUP;3949;08:54:25;0;50	2342;8	76075;0;0;0;
$GPXUP;3949;08:54:26;0;50	2342;8	76075;0;0;0;
$GPXUP;3949;08:54:27;0;50	2342;8	76075;0;0;0;
$GPXUP;3949;08:54:28;0;50	2342;8	76075;0;0;0;
$GPXUP;3949;08:54:29;0;50	2342;8	76075;0;0;0;
$GPXUP;3949;08:54:30;0;50	2342;8	76075;0;0;0;
$GPXUP;3949;08:54:31;0;50	2342;8	76075;0;0;0;
$GPXUP;3949;08:54:32;0;50	2342;8	76075;0;0;0;
$GPXUP;3949;08:54:33;0;50	2342;8	76075;0;0;0;
$GPXUP;3949;08:54:34;0;50	2342;8	76075;0;0;0;
$GPXUP;3949;08:54:35;0;50	2342;8	76075;0;0;0;
$GPXUP;3949;08:54:36;0;50	2342;8	76075;0;0;0;
$GPXUP;3949;08:54:37;0;50	2342;8	76075;0;0;0;
$GPXUP;3949;08:54:38;0;50	2342;8	76075;0;0;0;
$GPXUP;3949;08:54:39;0;50	2342;8	76075;0;0;0;
$GPXUP;3949;08:54:40;0;50	2342;8	76075;0;0;0;
$GPXUP;3949;08:54:41;0;50	2342;8	76075;0;0;0;
$GPXUP;3949;08:54:42;0;50	2342;8	76075;0;0;0;
$GPXUP;3949;08:54:43;0;50	2342;8	76075;0;0;0;
$GPXUP;3949;08:54:44;0;50	2342;8	76075;0;0;0;
$GPXUP;3949;08:54:45;0;50	2342;8	76075;0;0;0;
$GPXUP;3949;08:54:46;0;50	2342;8	76075;0;0;0;
$GPXUP;3949;08:54:47;0;50	2342;8	76075;0;0;0;
$GPXUP;3949;08:54:48;0;50	2342;8	76075;0;0;0;
$GPXUP;3949;08:54:49;0;50	2342;8	76075;0;0;0;
$GPXUP;3949;08:54:50;0;50	2342;8	76075;0;0;0;
$GPXUP;3949;08:54:51;0;50	2342;8	76075;0;0;0;
$GPXUP;3949;08:54:52;0;50	2342;8	76075;0;0;0;
$GPXUP;3949;08:54:53;0;50	2342;8	76075;0;0;0;
$GPXUP;3949;08:54:54;0;50	2342;8	76075;0;0;0;
$GPXUP;3949;08:54:55;0;50	2342;8	76075;0;0;0;
$GPXUP;3949;08:54:56;0;50	2342;8	76075;0;0;0;
$GPXUP;3949;08:54:57;0;50	2342;8	76075;0;0;0;
$GPXUP;3949;08:54:58;0;50	2342;8	76075;0;0;0;
$GPXUP;3949;08:54:59;0;50	2342;8	76075;0;0;0;
$GPXUP;3949;08:55:00;0;50	2342;8	76075;0;0;0;
$GPXUP;3949;08:55:01;0;50	2342;8	76075;0;0;0;
$GPXUP;3949;08:55:02;0;50	2342;8	76075;0;0;0;
$GPXUP;3949;08:55:03;0;50	2342;8	76075;0;0;0;
$GPXUP;3949;08:55:04;0;50	2342;8	76075;0;0;0;
$GPXUP;3949;08:55:05;0;50	2342;8	76075;0;0;0;
$GPXUP;3949;08:55:06;0;50	2342;8	76075;0;0;0;
$GPXUP;3949;08:55:07;0;50	2342;8	76075;0;0;0;
$GPXUP;3949;08:55:08;0;50	2342;8	76075;0;0;0;
$GPXUP;3949;08:55:09;0;50	2342;8	76075;0;0;0;
$GPXUP;3949;08:55:10;0;50	2342;8	76075;0;0;0;
$GPXUP;3949;08:55:11;0;50	2342;8	76075;0;0;0;
$GPXUP;3949;08:55:12;0;50	2342;8	76075;0;0;0;
$GPXUP;3949;08:55:13;0;50	2342;8	76075;0;0;0;
$GPXUP;3949;08:55:14;0;50	2342;8	76075;0;0;0;
$GPXUP;3949;08:55:15;0;50	2342;8	76075;0;0;0;
$GPXUP;3949;08:55:16;0;50	2342;8	76075;0;0;0;
$GPXUP;3949;08:55:17;0;50	2342;8	76075;0;0;0;
$GPXUP;3949;08:55:18;0;50	2342;8	76075;0;0;0;
$GPXUP;3949;08:55:19;0;50	2342;8	76075;0;0;0;
$GPXUP;3949;08:55:20;0;50	2342;8	76075;0;0;0;
$GPXUP;3949;08:55:21;0;50	2342;8	76075;0;0;0;
$GPXUP;3949;08:55:22;0;50	2342;8	76075;0;0;0;
$GPXUP;3949;08:55:23;0;50	2342;8	76075;0;0;0;
$GPXUP;3949;08:55:24;0;50	2342;8	76075;0;0;0;
$GPXUP;3949;08:55:25;0;50	2342;8	76075;0;0;0;
$GPXUP;3949;08:55:26;0;50	2342;8	76075;0;0;0;
$GPXUP;3949;08:55:27;0;50	2342;8	76075;0;0;0;
$GPXUP;3949;08:55:28;0;50	2342;8	76075;0;0;0;
$GPXUP;3949;08:55:29;0;50	2342;8	76075;0;0;0;
$GPXUP;3949;08:55:30;0;50	2342;8	76075;0;0;0;
$GPXUP;3949;08:55:31;0;50	2342;8	76075;0;0;0;
$GPXUP;3949;08:55:32;0;50	2342;8	76075;0;0;0;
$GPXUP;3949;08:55:33;0;50	2342;8	76075;0;0;0;
$GPXUP;3949;08:55:34;0;50	2342;8	76075;0;0;0;
$GPXUP;3949;08:55:35;0;50	2342;8	76075;0;0;0;
$GPXUP;3949;08:55:36;0;50	2342;8	76075;0;0;0;
$GPXUP;3949;08:55:37;0;50	2342;8	76075;0;0;0;
$GPXUP;3949;08:55:38;0;50	2342;8	76075;0;0;0;
$GPXUP;3949;08:55:39;0;50	2342;8	76075;0;0;0;
$GPXUP;3949;08:55:40;0;50	2342;8	76075;0;0;0;
$GPXUP;3949;08:55:41;0;50	2342;8	76075;0;0;0;
$GPXUP;3949;08:55:42;0;50	2342;8	76075;0;0;0;
$GPXUP;3949;08:55:43;0;50	2342;8	76075;0;0;0;
$GPXUP;3949;08:55:44;0;50	2342;8	76075;0;0;0;
$GPXUP;3949;08:55:45;0;50	2342;8	76075;0;0;0;
$GPXUP;3949;08:55:46;0;50	2342;8	76075;0;0;0;
$GPXUP;3949;08:55:47;0;50	2342;8	76075;0;0;0;
$GPXUP;3949;08:55:48;0;50	2342;8	76075;0;0;0;
$GPXUP;3949;08:55:49;0;50	2342;8	76075;0;0;0;
$GPXUP;3949;08:55:50;0;50	2342;8	76075;0;0;0;
$GPXUP;3949;08:55:51;0;50	2342;8	76075;0;0;0;
$GPXUP;3949;08:55:52;0;50	2342;8	76075;0;0;0;
$GPXUP;3949;08:55:53;0;50	2342;8	76075;0;0;0;
$GPXUP;3949;08:55:54;0;50	2342;8	76075;0;0;0;
$GPXUP;3949;08:55:55;0;50	2342;8	76075;0;0;0;
$GPXUP;3949;08:55:56;0;50	2342;8	76075;0;0;0;
$GPXUP;3949;08:55:57;0;50	2342;8	76075;0;0;0;
$GPXUP;3949;08:55:58;0;50	2342;8	76075;0;0;0;
$GPXUP;3949;08:55:59;0;50	2342;8	76075;0;0;0;
$GPXUP;3949;08:56:00;0;50	2342;8	76075;0;0;0;
$GPXUP;3949;08:56:01;0;50	2342;8	76075;0;0;0;
$GPXUP;3949;08:56:02;0;50	2342;8	76075;0;0;0;
$GPXUP;3949;08:56:03;0;50	2342;8	76075;0;0;0;
$GPXUP;3949;08:56:04;0;50	2342;8	76075;0;0;0;
$GPXUP;3949;08:56:05;0;50	2342;8	76075;0;0;0;
$GPXUP;3949;08:56:06;0;50	2342;8	76075;0;0;0;
$GPXUP;3949;08:56:07;0;50	2342;8	76075;0;0;0;
$GPXUP;3949;08:56:08;0;50	2342;8	76075;0;0;0;
$GPXUP;3949;08:56:09;0;50	2342;8	76075;0;0;0;
$GPXUP;3949;08:56:10;0;50	2342;8	76075;0;0;0;
$GPXUP;3949;08:56:11;0;50	2342;8	76075;0;0;0;
$GPXUP;3949;08:56:12;0;50	2342;8	76075;0;0;0;
$GPXUP;3949;08:56:13;0;50	2342;8	76075;0;0;0;
$GPXUP;3949;08:56:14;0;50	2342;8	76075;0;0;0;
$GPXUP;3949;08:56:15;0;50	2342;8	76075;0;0;0;
$GPXUP;3949;08:56:16;0;50	2342;8	76075;0;0;0;
$GPXUP;3949;08:56:17;0;50	2342;8	76075;0;0;0;
$GPXUP;3949;08:56:18;0;50	2342;8	76075;0;0;0;
$GPXUP;3949;08:56:19;0;50	2342;8	76075;0;0;0;
$GPXUP;3949;08:56:20;0;50	2342;8	76075;0;0;0;
$GPXUP;3949;08:56:21;0;50	2342;8	76075;0;0;0;
$GPXUP;3949;08:56:22;0;50	2342;8	76075;0;0;0;
$GPXUP;3949;08:56:23;0;50	2342;8	76075;0;0;0;
$GPXUP;3949;08:56:24;0;50	2342;8	76075;0;0;0;
$GPXUP;3949;08:56:25;0;50	2342;8	76075;0;0;0;
$GPXUP;3949;08:56:26;0;50	2342;8	76075;0;0;0;
$GPXUP;3949;08:56:27;0;50	2342;8	76075;0;0;0;
$GPXUP;3949;08:56:28;0;50	2342;8	76075;0;0;0;
$GPXUP;3949;08:56:29;0;50	2342;8	76075;0;0;0;
$GPXUP;3949;08:56:30;0;50	2342;8	76075;0;0;0;
$GPXUP;3949;08:56:31;0;50	2342;8	76075;0;0;0;
$GPXUP;3949;08:56:32;0;50	2342;8	76075;0;0;0;
$GPXUP;3949;08:56:33;0;50	2342;8	76075;0;0;0;
$GPXUP;3949;08:56:34;0;50	2342;8	76075;0;0;0;
$GPXUP;3949;08:56:35;0;50	2342;8	76075;0;0;0;
$GPXUP;3949;08:56:36;0;50	2342;8	76075;0;0;0;
$GPXUP;3949;08:56:37;0;50	2342;8	76075;0;0;0;
$GPXUP;3949;08:56:38;0;50	2342;8	76075;0;0;0;
$GPXUP;3949;08:56:39;0;50	2342;8	76075;0;0;0;
$GPXUP;3949;08:56:40;0;50	2342;8	76075;0;0;0;
$GPXUP;3949;08:56:41;0;50	2342;8	76075;0;0;0;
$GPXUP;3949;08:56:42;0;50	2342;8	76075;0;0;0;
$GPXUP;3949;08:56:43;0;50	2342;8	76075;0;0;0;
$GPXUP;3949;08:56:44;0;50	2342;8	76075;0;0;0;
$GPXUP;3949;08:56:45;0;50	2342;8	76075;0;0;0;
$GPXUP;3949;08:56:46;0;50	2342;8	76075;0;0;0;
$GPXUP;3949;08:56:47;0;50	2342;8	76075;0;0;0;
$GPXUP;3949;08:56:48;0;50	2342;8	76075;0;0;0;
$GPXUP;3949;08:56:49;0;50	2342;8	76075;0;0;0;
$GPXUP;3949;08:56:50;0;50	2342;8	76075;0;0;0;
$GPXUP;3949;08:56:51;0;50	2342;8	76075;0;0;0;
$GPXUP;3949;08:56:52;0;50	2342;8	76075;0;0;0;
$GPXUP;3949;08:56:53;0;50	2342;8	76075;0;0;0;
$GPXUP;3949;08:56:54;0;50	2342;8	76075;0;0;0;
$GPXUP;3949;08:56:55;0;50	2342;8	76075;0;0;0;
$GPXUP;3949;08:56:56;0;50	2342;8	76075;0;0;0;
$GPXUP;3949;08:56:57;0;50	2342;8	76075;0;0;0;
$GPXUP;3949;08:56:58;0;50	2342;8	76075;0;0;0;
$GPXUP;3949;08:56:59;0;50	2342;8	76075;0;0;0;
$GPXUP;3949;08:57:00;0;50	2342;8	76075;0;0;0;
$GPXUP;3949;08:57:01;0;50	2342;8	76075;0;0;0;
$GPXUP;3949;08:57:02;0;50	2342;8	76075;0;0;0;
$GPXUP;3949;08:57:03;0;50	2342;8	76075;0;0;0;
$GPXUP;3949;08:57:04;0;50	2342;8	76075;0;0;0;
$GPXUP;3949;08:57:05;0;50	2342;8	76075;0;0;0;
$GPXUP;3949;08:57:06;0;50	2342;8	76075;0;0;0;
$GPXUP;3949;08:57:07;0;50	2342;8	76075;0;0;0;
$GPXUP;3949;08:57:08;0;50	2342;8	76075;0;0;0;
$GPXUP;3949;08:57:09;0;50	2342;8	76075;0;0;0;
$GPXUP;3949;08:57:10;0;50	2342;8	76075;0;0;0;
$GPXUP;3949;08:57:11;0;50	2342;8	76075;0;0;0;
$GPXUP;3949;08:57:12;0;50	2342;8	76075;0;0;0;
$GPXUP;3949;08:57:13;0;50	2342;8	76075;0;0;0;
$GPXUP;3949;08:57:14;0;50	2342;8	76075;0;0;0;
$GPXUP;3949;08:57:15;0;50	2342;8	76075;0;0;0;
$GPXUP;3949;08:57:16;0;50	2342;8	76075;0;0;0;
$GPXUP;3949;08:57:17;0;50	2342;8	76075;0;0;0;
$GPXUP;3949;08:57:18;0;50	2342;8	76075;0;0;0;
$GPXUP;3949;08:57:19;0;50	2342;8	76075;0;0;0;
$GPXUP;3949;08:57:20;0;50	2342;8	76075;0;0;0;
$GPXUP;3949;08:57:21;0;50	2342;8	76075;0;0;0;
$GPXUP;3949;08:57:22;0;50	2342;8	76075;0;0;0;
$GPXUP;3949;08:57:23;0;50	2342;8	76075;0;0;0;
$GPXUP;3949;08:57:24;0;50	2342;8	76075;0;0;0;
$GPXUP;3949;08:57:25;0;50	2342;8	76075;0;0;0;
$GPXUP;3949;08:57:26;0;50	2342;8	76075;0;0;0;
$GPXUP;3949;08:57:27;0;50	2342;8	76075;0;0;0;
$GPXUP;3949;08:57:28;0;50	2342;8	76075;0;0;0;
$GPXUP;3949;08:57:29;0;50	2342;8	76075;0;0;0;
$GPXUP;3949;08:57:30;0;50	2342;8	76075;0;0;0;
$GPXUP;3949;08:57:31;0;50	2342;8	76075;0;0;0;
$GPXUP;3949;08:57:32;0;50	2342;8	76075;0;0;0;
$GPXUP;3949;08:57:33;0;50	2342;8	76075;0;0;0;
$GPXUP;3949;08:57:34;0;50	2342;8	76075;0;0;0;
$GPXUP;3949;08:57:35;0;50	2342;8	76075;0;0;0;
$GPXUP;3949;08:57:36;0;50	2342;8	76075;0;0;0;
$GPXUP;3949;08:57:37;0;50	2342;8	76075;0;0;0;
$GPXUP;3949;08:57:38;0;50	2342;8	76075;0;0;0;
$GPXUP;3949;08:57:39;0;50	2342;8	76075;0;0;0;
$GPXUP;3949;08:57:40;0;50	2342;8	76075;0;0;0;
$GPXUP;3949;08:57:41;0;50	2342;8	76075;0;0;0;
$GPXUP;3949;08:57:42;0;50	2342;8	76075;0;0;0;
$GPXUP;3949;08:57:43;0;50	2342;8	76075;0;0;0;
$GPXUP;3949;08:57:44;0;50	2342;8	76075;0;0;0;
$GPXUP;3949;08:57:45;0;50	2342;8	76075;0;0;0;
$GPXUP;3949;08:57:46;0;50	2342;8	76075;0;0;0;
$GPXUP;3949;08:57:47;0;50	2342;8	76075;0;0;0;
$GPXUP;3949;08:57:48;0;50	2342;8	76075;0;0;0;
$GPXUP;3949;08:57:49;0;50	2342;8	76075;0;0;0;
$GPXUP;3949;08:57:50;0;50	2342;8	76075;0;0;0;
$GPXUP;3949;08:57:51;0;50	2342;8	76075;0;0;0;
$GPXUP;3949;08:57:52;0;50	2342;8	76075;0;0;0;
$GPXUP;3949;08:57:53;0;50	2342;8	76075;0;0;0;
$GPXUP;3949;08:57:54;0;50	2342;8	76075;0;0;0;
$GPXUP;3949;08:57:55;0;50	2342;8	76075;0;0;0;
$GPXUP;3949;08:57:56;0;50	2342;8	76075;0;0;0;
$GPXUP;3949;08:57:57;0;50	2342;8	76075;0;0;0;
$GPXUP;3949;08:57:58;0;50	2342;8	76075;0;0;0;
$GPXUP;3949;08:57:59;0;50	2342;8	76075;0;0;0;
$GPXUP;3949;08:58:00;0;50	2342;8	76075;0;0;0;
$GPXUP;3949;08:58:01;0;50	2342;8	76075;0;0;0;
$GPXUP;3949;08:58:02;0;50	2342;8	76075;0;0;0;
$GPXUP;3949;08:58:03;0;50	2342;8	76075;0;0;0;
$GPXUP;3949;08:58:04;0;50	2342;8	76075;0;0;0;
$GPXUP;3949;08:58:05;0;50	2342;8	76075;0;0;0;
$GPXUP;3949;08:58:06;0;50	2342;8	76075;0;0;0;
$GPXUP;3949;08:58:07;0;50	2342;8	76075;0;0;0;
$GPXUP;3949;08:58:08;0;50	2342;8	76075;0;0;0;
$GPXUP;3949;08:58:09;0;50	2342;8	76075;0;0;0;
$GPXUP;3949;08:58:10;0;50	2342;8	76075;0;0;0;
$GPXUP;3949;08:58:11;0;50	2342;8	76075;0;0;0;
$GPXUP;3949;08:58:12;0;50	2342;8	76075;0;0;0;
$GPXUP;3949;08:58:13;0;50	2342;8	76075;0;0;0;
$GPXUP;3949;08:58:14;0;50	2342;8	76075;0;0;0;
$GPXUP;3949;08:58:15;0;50	2342;8	76075;0;0;0;
$GPXUP;3949;08:58:16;0;50	2342;8	76075;0;0;0;
$GPXUP;3949;08:58:17;0;50	2342;8	76075;0;0;0;
$GPXUP;3949;08:58:18;0;50	2342;8	76075;0;0;0;
$GPXUP;3949;08:58:19;0;50	2342;8	76075;0;0;0;
$GPXUP;3949;08:58:20;0;50	2342;8	76075;0;0;0;
$GPXUP;3949;08:58:21;0;50	2342;8	76075;0;0;0;
$GPXUP;3949;08:58:22;0;50	2342;8	76075;0;0;0;
$GPXUP;3949;08:58:23;0;50	2342;8	76075;0;0;0;
$GPXUP;3949;08:58:24;0;50	2342;8	76075;0;0;0;
$GPXUP;3949;08:58:25;0;50	2342;8	76075;0;0;0;
$GPXUP;3949;08:58:26;0;50	2342;8	76075;0;0;0;
$GPXUP;3949;08:58:27;0;50	2342;8	76075;0;0;0;
$GPXUP;3949;08:58:28;0;50	2342;8	76075;0;0;0;
$GPXUP;3949;08:58:29;0;50	2342;8	76075;0;0;0;
$GPXUP;3949;08:58:30;0;50	2342;8	76075;0;0;0;
$GPXUP;3949;08:58:31;0;50	2342;8	76075;0;0;0;
$GPXUP;3949;08:58:32;0;50	2342;8	76075;0;0;0;
$GPXUP;3949;08:58:33;0;50	2342;8	76075;0;0;0;
$GPXUP;3949;08:58:34;0;50	2342;8	76075;0;0;0;
$GPXUP;3949;08:58:35;0;50	2342;8	76075;0;0;0;
$GPXUP;3949;08:58:36;0;50	2342;8	76075;0;0;0;
$GPXUP;3949;08:58:37;0;50	2342;8	76075;0;0;0;
$GPXUP;3949;08:58:38;0;50	2342;8	76075;0;0;0;
$GPXUP;3949;08:58:39;0;50	2342;8	76075;0;0;0;
$GPXUP;3949;08:58:40;0;50	2342;8	76075;0;0;0;
$GPXUP;3949;08:58:41;0;50	2342;8	76075;0;0;0;
$GPXUP;3949;08:58:42;0;50	2342;8	76075;0;0;0;
$GPXUP;3949;08:58:43;0;50	2342;8	76075;0;0;0;
$GPXUP;3949;08:58:44;0;50	2342;8	76075;0;0;0;
$GPXUP;3949;08:58:45;0;50	2342;8	76075;0;0;0;
$GPXUP;3949;08:58:46;0;50	2342;8	76075;0;0;0;
$GPXUP;3949;08:58:47;0;50	2342;8	76075;0;0;0;
$GPXUP;3949;08:58:48;0;50	2342;8	76075;0;0;0;
$GPXUP;3949;08:58:49;0;50	2342;8	76075;0;0;0;
$GPXUP;3949;08:58:50;0;50	2342;8	76075;0;0;0;
$GPXUP;3949;08:58:51;0;50	2342;8	76075;0;0;0;
$GPXUP;3949;08:58:52;0;50	2342;8	76075;0;0;0;
$GPXUP;3949;08:58:53;0;50	2342;8	76075;0;0;0;
$GPXUP;3949;08:58:54;0;50	2342;8	76075;0;0;0;
$GPXUP;3949;08:58:55;0;50	2342;8	76075;0;0;0;
$GPXUP;3949;08:58:56;0;50	2342;8	76075;0;0;0;
$GPXUP;3949;08:58:57;0;50	2342;8	76075;0;0;0;
$GPXUP;3949;08:58:58;0;50	2342;8	76075;0;0;0;
$GPXUP;3949;08:58:59;0;50	2342;8	76075;0;0;0;
$GPXUP;3949;08:59:00;0;50	2342;8	76075;0;0;0;
$GPXUP;3949;08:59:01;0;50	2342;8	76075;0;0;0;
$GPXUP;3949;08:59:02;0;50	2342;8	76075;0;0;0;
$GPXUP;3949;08:59:03;0;50	2342;8	76075;0;0;0;
$GPXUP;3949;08:59:04;0;50	2342;8	76075;0;0;0;
$GPXUP;3949;08:59:05;0;50	2342;8	76074;0;0;0;
$GPXUP;3949;08:59:06;0;50	2342;8	76074;0;0;0;
$GPXUP;3949;08:59:07;0;50	2342;8	76074;0;0;0;
$GPXUP;3949;08:59:08;0;50	2342;8	76074;0;0;0;
$GPXUP;3949;08:59:09;0;50	2342;8	76074;0;0;0;
$GPXUP;3949;08:59:10;0;50	2342;8	76074;0;0;0;
$GPXUP;3949;08:59:11;0;50	2342;8	76074;0;0;0;
$GPXUP;3949;08:59:12;0;50	2342;8	76074;0;0;0;
$GPXUP;3949;08:59:13;0;50	2342;8	76074;0;0;0;
$GPXUP;3949;08:59:14;0;50	2342;8	76074;0;0;0;
$GPXUP;3949;08:59:15;0;50	2342;8	76074;0;0;0;
$GPXUP;3949;08:59:16;0;50	2342;8	76074;0;0;0;
$GPXUP;3949;08:59:17;0;50	2342;8	76074;0;0;0;
$GPXUP;3949;08:59:18;0;50	2342;8	76074;0;0;0;
$GPXUP;3949;08:59:19;0;50	2342;8	76074;0;0;0;
$GPXUP;3949;08:59:20;0;50	2342;8	76074;0;0;0;
$GPXUP;3949;08:59:21;0;50	2342;8	76074;0;0;0;
$GPXUP;3949;08:59:22;0;50	2342;8	76074;0;0;0;
$GPXUP;3949;08:59:23;0;50	2342;8	76074;0;0;0;
$GPXUP;3949;08:59:24;0;50	2342;8	76074;0;0;0;
$GPXUP;3949;08:59:25;0;50	2342;8	76074;0;0;0;
$GPXUP;3949;08:59:26;0;50	2342;8	76074;0;0;0;
$GPXUP;3949;08:59:27;0;50	2342;8	76074;0;0;0;
$GPXUP;3949;08:59:28;0;50	2342;8	76074;0;0;0;
$GPXUP;3949;08:59:29;0;50	2342;8	76074;0;0;0;
$GPXUP;3949;08:59:30;0;50	2342;8	76074;0;0;0;
$GPXUP;3949;08:59:31;0;50	2342;8	76074;0;0;0;
$GPXUP;3949;08:59:32;0;50	2342;8	76074;0;0;0;
$GPXUP;3949;08:59:33;0;50	2342;8	76074;0;0;0;
$GPXUP;3949;08:59:34;0;50	2342;8	76074;0;0;0;
$GPXUP;3949;08:59:35;0;50	2342;8	76074;0;0;0;
$GPXUP;3949;08:59:36;0;50	2342;8	76074;0;0;0;
$GPXUP;3949;08:59:37;0;50	2342;8	76074;0;0;0;
$GPXUP;3949;08:59:38;0;50	2342;8	76074;0;0;0;
$GPXUP;3949;08:59:39;0;50	2342;8	76074;0;0;0;
$GPXUP;3949;08:59:40;0;50	2342;8	76074;0;0;0;
$GPXUP;3949;08:59:41;0;50	2342;8	76074;0;0;0;
$GPXUP;3949;08:59:42;0;50	2342;8	76074;0;0;0;
$GPXUP;3949;08:59:43;0;50	2342;8	76074;0;0;0;
$GPXUP;3949;08:59:44;0;50	2342;8	76074;0;0;0;
$GPXUP;3949;08:59:45;0;50	2342;8	76074;0;0;0;
$GPXUP;3949;08:59:46;0;50	2342;8	76074;0;0;0;
$GPXUP;3949;08:59:47;0;50	2342;8	76074;0;0;0;
$GPXUP;3949;08:59:48;0;50	2342;8	76074;0;0;0;
$GPXUP;3949;08:59:49;0;50	2342;8	76074;0;0;0;
$GPXUP;3949;08:59:50;0;50	2342;8	76074;0;0;0;
$GPXUP;3949;08:59:51;0;50	2342;8	76074;0;0;0;
$GPXUP;3949;08:59:52;0;50	2342;8	76074;0;0;0;
$GPXUP;3949;08:59:53;0;50	2342;8	76074;0;0;0;
$GPXUP;3949;08:59:54;0;50	2342;8	76074;0;0;0;
$GPXUP;3949;08:59:55;0;50	2342;8	76074;0;0;0;
$GPXUP;3949;08:59:56;0;50	2342;8	76074;0;0;0;
$GPXUP;3949;08:59:57;0;50	2342;8	76074;0;0;0;
$GPXUP;3949;08:59:58;0;50	2342;8	76074;0;0;0;
$GPXUP;3949;08:59:59;0;50	2342;8	76074;0;0;0;
$GPXUP;3949;09:00:00;0;50	2342;8	76074;0;0;0;
$GPXUP;3949;09:00:01;0;50	2342;8	76074;0;0;0;
$GPXUP;3949;09:00:02;0;50	2342;8	76074;0;0;0;
$GPXUP;3949;09:00:03;0;50	2342;8	76074;0;0;0;
$GPXUP;3949;09:00:04;0;50	2342;8	76074;0;0;0;
$GPXUP;3949;09:00:05;0;50	2342;8	76074;0;0;0;
$GPXUP;3949;09:00:06;0;50	2342;8	76074;0;0;0;
$GPXUP;3949;09:00:07;0;50	2342;8	76074;0;0;0;
$GPXUP;3949;09:00:08;0;50	2342;8	76074;0;0;0;
$GPXUP;3949;09:00:09;0;50	2342;8	76074;0;0;0;
$GPXUP;3949;09:00:10;0;50	2342;8	76074;0;0;0;
$GPXUP;3949;09:00:11;0;50	2342;8	76074;0;0;0;
$GPXUP;3949;09:00:12;0;50	2342;8	76074;0;0;0;
$GPXUP;3949;09:00:13;0;50	2342;8	76074;0;0;0;
$GPXUP;3949;09:00:14;0;50	2342;8	76074;0;0;0;
$GPXUP;3949;09:00:15;0;50	2342;8	76074;0;0;0;
$GPXUP;3949;09:00:16;0;50	2342;8	76074;0;0;0;
$GPXUP;3949;09:00:17;0;50	2342;8	76074;0;0;0;
$GPXUP;3949;09:00:18;0;50	2342;8	76074;0;0;0;
$GPXUP;3949;09:00:19;0;50	2342;8	76074;0;0;0;
$GPXUP;3949;09:00:20;0;50	2342;8	76074;0;0;0;
$GPXUP;3949;09:00:21;0;50	2342;8	76074;0;0;0;
$GPXUP;3949;09:00:22;0;50	2342;8	76074;0;0;0;
$GPXUP;3949;09:00:23;0;50	2342;8	76074;0;0;0;
$GPXUP;3949;09:00:24;0;50	2342;8	76074;0;0;0;
$GPXUP;3949;09:00:25;0;50	2342;8	76074;0;0;0;
$GPXUP;3949;09:00:26;0;50	2342;8	76074;0;0;0;
$GPXUP;3949;09:00:27;0;50	2342;8	76074;0;0;0;
$GPXUP;3949;09:00:28;0;50	2342;8	76074;0;0;0;
$GPXUP;3949;09:00:29;0;50	2342;8	76074;0;0;0;
$GPXUP;3949;09:00:30;0;50	2342;8	76074;0;0;0;
$GPXUP;3949;09:00:31;0;50	2342;8	76074;0;0;0;
$GPXUP;3949;09:00:32;0;50	2342;8	76074;0;0;0;
$GPXUP;3949;09:00:33;0;50	2342;8	76074;0;0;0;
$GPXUP;3949;09:00:34;0;50	2342;8	76074;0;0;0;
$GPXUP;3949;09:00:35;0;50	2342;8	76074;0;0;0;
$GPXUP;3949;09:00:36;0;50	2342;8	76074;0;0;0;
$GPXUP;3949;09:00:37;0;50	2342;8	76074;0;0;0;
$GPXUP;3949;09:00:38;0;50	2342;8	76074;0;0;0;
$GPXUP;3949;09:00:39;0;50	2342;8	76074;0;0;0;
$GPXUP;3949;09:00:40;0;50	2342;8	76074;0;0;0;
$GPXUP;3949;09:00:41;0;50	2342;8	76074;0;0;0;
$GPXUP;3949;09:00:42;0;50	2342;8	76074;0;0;0;
$GPXUP;3949;09:00:43;0;50	2342;8	76074;0;0;0;
$GPXUP;3949;09:00:44;0;50	2342;8	76074;0;0;0;
$GPXUP;3949;09:00:45;0;50	2342;8	76074;0;0;0;
$GPXUP;3949;09:00:46;0;50	2342;8	76074;0;0;0;
$GPXUP;3949;09:00:47;0;50	2342;8	76074;0;0;0;
$GPXUP;3949;09:00:48;0;50	2342;8	76074;0;0;0;
$GPXUP;3949;09:00:49;0;50	2342;8	76074;0;0;0;
$GPXUP;3949;09:00:50;0;50	2342;8	76074;0;0;0;
$GPXUP;3949;09:00:51;0;50	2342;8	76074;0;0;0;
$GPXUP;3949;09:00:52;0;50	2342;8	76074;0;0;0;
$GPXUP;3949;09:00:53;0;50	2342;8	76074;0;0;0;
$GPXUP;3949;09:00:54;0;50	2342;8	76074;0;0;0;
$GPXUP;3949;09:00:55;0;50	2342;8	76074;0;0;0;
$GPXUP;3949;09:00:56;0;50	2342;8	76074;0;0;0;
$GPXUP;3949;09:00:57;0;50	2342;8	76074;0;0;0;
$GPXUP;3949;09:00:58;0;50	2342;8	76074;0;0;0;
$GPXUP;3949;09:00:59;0;50	2342;8	76074;0;0;0;
$GPXUP;3949;09:01:00;0;50	2342;8	76074;0;0;0;
$GPXUP;3949;09:01:01;0;50	2342;8	76074;0;0;0;
$GPXUP;3949;09:01:02;0;50	2342;8	76074;0;0;0;
$GPXUP;3949;09:01:03;0;50	2342;8	76074;0;0;0;
$GPXUP;3949;09:01:04;0;50	2342;8	76074;0;0;0;
$GPXUP;3949;09:01:05;0;50	2342;8	76074;0;0;0;
$GPXUP;3949;09:01:06;0;50	2342;8	76074;0;0;0;
$GPXUP;3949;09:01:07;0;50	2342;8	76074;0;0;0;
$GPXUP;3949;09:01:08;0;50	2342;8	76074;0;0;0;
$GPXUP;3949;09:01:09;0;50	2342;8	76074;0;0;0;
$GPXUP;3949;09:01:10;0;50	2342;8	76074;0;0;0;
$GPXUP;3949;09:01:11;0;50	2342;8	76074;0;0;0;
$GPXUP;3949;09:01:12;0;50	2342;8	76074;0;0;0;
$GPXUP;3949;09:01:13;0;50	2342;8	76074;0;0;0;
$GPXUP;3949;09:01:14;0;50	2342;8	76074;0;0;0;
$GPXUP;3949;09:01:15;0;50	2342;8	76074;0;0;0;
$GPXUP;3949;09:01:16;0;50	2342;8	76074;0;0;0;
$GPXUP;3949;09:01:17;0;50	2342;8	76074;0;0;0;
$GPXUP;3949;09:01:18;0;50	2342;8	76074;0;0;0;
$GPXUP;3949;09:01:19;0;50	2342;8	76074;0;0;0;
$GPXUP;3949;09:01:20;0;50	2342;8	76074;0;0;0;
$GPXUP;3949;09:01:21;0;50	2342;8	76074;0;0;0;
$GPXUP;3949;09:01:22;0;50	2342;8	76074;0;0;0;
$GPXUP;3949;09:01:23;0;50	2342;8	76074;0;0;0;
$GPXUP;3949;09:01:24;0;50	2342;8	76074;0;0;0;
$GPXUP;3949;09:01:25;0;50	2342;8	76074;0;0;0;
$GPXUP;3949;09:01:26;0;50	2342;8	76074;0;0;0;
$GPXUP;3949;09:01:27;0;50	2342;8	76074;0;0;0;
$GPXUP;3949;09:01:28;0;50	2342;8	76074;0;0;0;
$GPXUP;3949;09:01:29;0;50	2342;8	76074;0;0;0;
$GPXUP;3949;09:01:30;0;50	2342;8	76074;0;0;0;
$GPXUP;3949;09:01:31;0;50	2342;8	76074;0;0;0;
$GPXUP;3949;09:01:32;0;50	2342;8	76074;0;0;0;
$GPXUP;3949;09:01:33;0;50	2342;8	76074;0;0;0;
$GPXUP;3949;09:01:34;0;50	2342;8	76074;0;0;0;
$GPXUP;3949;09:01:35;0;50	2342;8	76074;0;0;0;
$GPXUP;3949;09:01:36;0;50	2342;8	76074;0;0;0;
$GPXUP;3949;09:01:37;0;50	2342;8	76074;0;0;0;
$GPXUP;3949;09:01:38;0;50	2342;8	76074;0;0;0;
$GPXUP;3949;09:01:39;0;50	2342;8	76074;0;0;0;
$GPXUP;3949;09:01:40;0;50	2342;8	76074;0;0;0;
$GPXUP;3949;09:01:41;0;50	2342;8	76074;0;0;0;
$GPXUP;3949;09:01:42;0;50	2342;8	76074;0;0;0;
$GPXUP;3949;09:01:43;0;50	2342;8	76074;0;0;0;
$GPXUP;3949;09:01:44;0;50	2342;8	76074;0;0;0;
$GPXUP;3949;09:01:45;0;50	2342;8	76074;0;0;0;
$GPXUP;3949;09:01:46;0;50	2342;8	76074;0;0;0;
$GPXUP;3949;09:01:47;0;50	2342;8	76074;0;0;0;
$GPXUP;3949;09:01:48;0;50	2342;8	76074;0;0;0;
$GPXUP;3949;09:01:49;0;50	2342;8	76074;0;0;0;
$GPXUP;3949;09:01:50;0;50	2342;8	76074;0;0;0;
$GPXUP;3949;09:01:51;0;50	2342;8	76074;0;0;0;
$GPXUP;3949;09:01:52;0;50	2342;8	76074;0;0;0;
$GPXUP;3949;09:01:53;0;50	2342;8	76074;0;0;0;
$GPXUP;3949;09:01:54;0;50	2342;8	76074;0;0;0;
$GPXUP;3949;09:01:55;0;50	2342;8	76074;0;0;0;
$GPXUP;3949;09:01:56;0;50	2342;8	76074;0;0;0;
$GPXUP;3949;09:01:57;0;50	2342;8	76074;0;0;0;
$GPXUP;3949;09:01:58;0;50	2342;8	76074;0;0;0;
$GPXUP;3949;09:01:59;0;50	2342;8	76074;0;0;0;
$GPXUP;3949;09:02:00;0;50	2342;8	76074;0;0;0;
$GPXUP;3949;09:02:01;0;50	2342;8	76074;0;0;0;
$GPXUP;3949;09:02:02;0;50	2342;8	76074;0;0;0;
$GPXUP;3949;09:02:03;0;50	2342;8	76074;0;0;0;
$GPXUP;3949;09:02:04;0;50	2342;8	76074;0;0;0;
$GPXUP;3949;09:02:05;0;50	2342;8	76074;0;0;0;
$GPXUP;3949;09:02:06;0;50	2342;8	76074;0;0;0;
$GPXUP;3949;09:02:07;0;50	2342;8	76074;0;0;0;
$GPXUP;3949;09:02:08;0;50	2342;8	76074;0;0;0;
$GPXUP;3949;09:02:09;0;50	2342;8	76074;0;0;0;
$GPXUP;3949;09:02:10;0;50	2342;8	76074;0;0;0;
$GPXUP;3949;09:02:11;0;50	2342;8	76074;0;0;0;
$GPXUP;3949;09:02:12;0;50	2342;8	76074;0;0;0;
$GPXUP;3949;09:02:13;0;50	2342;8	76074;0;0;0;
$GPXUP;3949;09:02:14;0;50	2342;8	76074;0;0;0;
$GPXUP;3949;09:02:15;0;50	2342;8	76074;0;0;0;
$GPXUP;3949;09:02:16;0;50	2342;8	76074;0;0;0;
$GPXUP;3949;09:02:17;0;50	2342;8	76074;0;0;0;
$GPXUP;3949;09:02:18;0;50	2342;8	76074;0;0;0;
$GPXUP;3949;09:02:19;0;50	2342;8	76074;0;0;0;
$GPXUP;3949;09:02:20;0;50	2342;8	76074;0;0;0;
$GPXUP;3949;09:02:21;0;50	2342;8	76074;0;0;0;
$GPXUP;3949;09:02:22;0;50	2342;8	76074;0;0;0;
$GPXUP;3949;09:02:23;0;50	2342;8	76074;0;0;0;
$GPXUP;3949;09:02:24;0;50	2342;8	76074;0;0;0;
$GPXUP;3949;09:02:25;0;50	2342;8	76074;0;0;0;
$GPXUP;3949;09:02:26;0;50	2342;8	76074;0;0;0;
$GPXUP;3949;09:02:27;0;50	2342;8	76074;0;0;0;
$GPXUP;3949;09:02:28;0;50	2342;8	76074;0;0;0;
$GPXUP;3949;09:02:29;0;50	2342;8	76074;0;0;0;
$GPXUP;3949;09:02:30;0;50	2342;8	76074;0;0;0;
$GPXUP;3949;09:02:31;0;50	2342;8	76074;0;0;0;
$GPXUP;3949;09:02:32;0;50	2342;8	76074;0;0;0;
$GPXUP;3949;09:02:33;0;50	2342;8	76074;0;0;0;
$GPXUP;3949;09:02:34;0;50	2342;8	76074;0;0;0;
$GPXUP;3949;09:02:35;0;50	2342;8	76074;0;0;0;
$GPXUP;3949;09:02:36;0;50	2342;8	76074;0;0;0;
$GPXUP;3949;09:02:37;0;50	2342;8	76074;0;0;0;
$GPXUP;3949;09:02:38;0;50	2342;8	76074;0;0;0;
$GPXUP;3949;09:02:39;0;50	2342;8	76074;0;0;0;
$GPXUP;3949;09:02:40;0;50	2342;8	76074;0;0;0;
$GPXUP;3949;09:02:41;0;50	2342;8	76074;0;0;0;
$GPXUP;3949;09:02:42;0;50	2342;8	76074;0;0;0;
$GPXUP;3949;09:02:43;0;50	2342;8	76074;0;0;0;
$GPXUP;3949;09:02:44;0;50	2342;8	76074;0;0;0;
$GPXUP;3949;09:02:45;0;50	2342;8	76074;0;0;0;
$GPXUP;3949;09:02:46;0;50	2342;8	76074;0;0;0;
$GPXUP;3949;09:02:47;0;50	2342;8	76074;0;0;0;
$GPXUP;3949;09:02:48;0;50	2342;8	76074;0;0;0;
$GPXUP;3949;09:02:49;0;50	2342;8	76074;0;0;0;
$GPXUP;3949;09:02:50;0;50	2342;8	76074;0;0;0;
$GPXUP;3949;09:02:51;0;50	2342;8	76074;0;0;0;
$GPXUP;3949;09:02:52;0;50	2342;8	76074;0;0;0;
$GPXUP;3949;09:02:53;0;50	2342;8	76074;0;0;0;
$GPXUP;3949;09:02:54;0;50	2342;8	76074;0;0;0;
$GPXUP;3949;09:02:55;0;50	2342;8	76074;0;0;0;
$GPXUP;3949;09:02:56;0;50	2342;8	76074;0;0;0;
$GPXUP;3949;09:02:57;0;50	2342;8	76074;0;0;0;
$GPXUP;3949;09:02:58;0;50	2342;8	76074;0;0;0;
$GPXUP;3949;09:02:59;0;50	2342;8	76074;0;0;0;
$GPXUP;3949;09:03:00;0;50	2342;8	76074;0;0;0;
$GPXUP;3949;09:03:01;0;50	2342;8	76074;0;0;0;
$GPXUP;3949;09:03:02;0;50	2342;8	76074;0;0;0;
$GPXUP;3949;09:03:03;0;50	2342;8	76074;0;0;0;
$GPXUP;3949;09:03:04;0;50	2342;8	76074;0;0;0;
$GPXUP;3949;09:03:05;0;50	2342;8	76074;0;0;0;
$GPXUP;3949;09:03:06;0;50	2342;8	76074;0;0;0;
$GPXUP;3949;09:03:07;0;50	2342;8	76074;0;0;0;
$GPXUP;3949;09:03:08;0;50	2342;8	76074;0;0;0;
$GPXUP;3949;09:03:09;0;50	2342;8	76074;0;0;0;
$GPXUP;3949;09:03:10;0;50	2342;8	76074;0;0;0;
$GPXUP;3949;09:03:11;0;50	2342;8	76074;0;0;0;
$GPXUP;3949;09:03:12;0;50	2342;8	76074;0;0;0;
$GPXUP;3949;09:03:13;0;50	2342;8	76073;0;0;0;
$GPXUP;3949;09:03:14;0;50	2342;8	76073;0;0;0;
$GPXUP;3949;09:03:15;0;50	2342;8	76073;0;0;0;
$GPXUP;3949;09:03:16;0;50	2342;8	76073;0;0;0;
$GPXUP;3949;09:03:17;0;50	2342;8	76073;0;0;0;
$GPXUP;3949;09:03:18;0;50	2342;8	76073;0;0;0;
$GPXUP;3949;09:03:19;0;50	2342;8	76073;0;0;0;
$GPXUP;3949;09:03:20;0;50	2342;8	76073;0;0;0;
$GPXUP;3949;09:03:21;0;50	23421;8	76073;0;0;0;
$GPXUP;3949;09:03:22;0;50	2342;8	76073;0;0;0;
$GPXUP;3949;09:03:23;0;50	2342;8	76073;0;0;0;
$GPXUP;3949;09:03:24;0;50	2342;8	76074;0;0;0;
$GPXUP;3949;09:03:25;0;50	2342;8	76074;0;0;0;
$GPXUP;3949;09:03:26;0;50	2342;8	76074;0;0;0;
$GPXUP;3949;09:03:27;0;50	2342;8	76074;0;0;0;
$GPXUP;3949;09:03:28;0;50	2342;8	76074;0;0;0;
$GPXUP;3949;09:03:29;0;50	2342;8	76074;0;0;0;
$GPXUP;3949;09:03:30;0;50	2342;8	76074;0;0;0;
$GPXUP;3949;09:03:31;0;50	2342;8	76073;0;0;0;
$GPXUP;3949;09:03:32;0;50	2342;8	76073;0;0;0;
$GPXUP;3949;09:03:33;0;50	2342;8	76073;0;0;0;
$GPXUP;3949;09:03:34;0;50	2342;8	76073;0;0;0;
$GPXUP;3949;09:03:35;0;50	2342;8	76073;0;0;0;
$GPXUP;3949;09:03:36;0;50	2342;8	76073;0;0;0;
$GPXUP;3949;09:03:37;0;50	2342;8	76073;0;0;0;
$GPXUP;3949;09:03:38;0;50	2342;8	76073;0;0;0;
$GPXUP;3949;09:03:39;0;50	2342;8	76073;0;0;0;
$GPXUP;3949;09:03:40;0;50	2342;8	76073;0;0;0;
$GPXUP;3949;09:03:41;0;50	2342;8	76073;0;0;0;
$GPXUP;3949;09:03:42;0;50	2342;8	76073;0;0;0;
$GPXUP;3949;09:03:43;0;50	2342;8	76073;0;0;0;
$GPXUP;3949;09:03:44;0;50	2342;8	76073;0;0;0;
$GPXUP;3949;09:03:45;0;50	2342;8	76073;0;0;0;
$GPXUP;3949;09:03:46;0;50	2342;8	76073;0;0;0;
$GPXUP;3949;09:03:47;0;50	2342;8	76073;0;0;0;
$GPXUP;3949;09:03:48;0;50	2342;8	76073;0;0;0;
$GPXUP;3949;09:03:49;0;50	2342;8	76073;0;0;0;
$GPXUP;3949;09:03:50;0;50	2342;8	76073;0;0;0;
$GPXUP;3949;09:03:51;0;50	2342;8	76073;0;0;0;
$GPXUP;3949;09:03:52;0;50	2342;8	76073;0;0;0;
$GPXUP;3949;09:03:53;0;50	2342;8	76073;0;0;0;
$GPXUP;3949;09:03:54;0;50	2342;8	76073;0;0;0;
$GPXUP;3949;09:03:55;0;50	2342;8	76073;0;0;0;
$GPXUP;3949;09:03:56;0;50	2342;8	76073;0;0;0;
$GPXUP;3949;09:03:57;0;50	2342;8	76073;0;0;0;
$GPXUP;3949;09:03:58;0;50	2342;8	76073;0;0;0;
$GPXUP;3949;09:03:59;0;50	2342;8	76073;0;0;0;
$GPXUP;3949;09:04:00;0;50	2342;8	76073;0;0;0;
$GPXUP;3949;09:04:01;0;50	2342;8	76073;0;0;0;
$GPXUP;3949;09:04:02;0;50	2342;8	76073;0;0;0;
$GPXUP;3949;09:04:03;0;50	2342;8	76073;0;0;0;
$GPXUP;3949;09:04:04;0;50	2342;8	76073;0;0;0;
$GPXUP;3949;09:04:05;0;50	2342;8	76073;0;0;0;
$GPXUP;3949;09:04:06;0;50	2342;8	76073;0;0;0;
$GPXUP;3949;09:04:07;0;50	2342;8	76073;0;0;0;
$GPXUP;3949;09:04:08;0;50	2342;8	76073;0;0;0;
$GPXUP;3949;09:04:09;0;50	2342;8	76073;0;0;0;
$GPXUP;3949;09:04:10;0;50	2342;8	76073;0;0;0;
$GPXUP;3949;09:04:11;0;50	2342;8	76073;0;0;0;
$GPXUP;3949;09:04:12;0;50	2342;8	76073;0;0;0;
$GPXUP;3949;09:04:13;0;50	2342;8	76073;0;0;0;
$GPXUP;3949;09:04:14;0;50	2342;8	76073;0;0;0;
$GPXUP;3949;09:04:15;0;50	2342;8	76074;0;0;0;
$GPXUP;3949;09:04:16;0;50	2342;8	76074;0;0;0;
$GPXUP;3949;09:04:17;0;50	2342;8	76074;0;0;0;
$GPXUP;3949;09:04:18;0;50	2342;8	76074;0;0;0;
$GPXUP;3949;09:04:19;0;50	2342;8	76074;0;0;0;
$GPXUP;3949;09:04:20;0;50	2342;8	76074;0;0;0;
$GPXUP;3949;09:04:21;0;50	2342;8	76074;0;0;0;
$GPXUP;3949;09:04:22;0;50	2342;8	76074;0;0;0;
$GPXUP;3949;09:04:23;0;50	2342;8	76074;0;0;0;
$GPXUP;3949;09:04:24;0;50	2342;8	76074;0;0;0;
$GPXUP;3949;09:04:25;0;50	2342;8	76074;0;0;0;
$GPXUP;3949;09:04:26;0;50	2342;8	76074;0;0;0;
$GPXUP;3949;09:04:27;0;50	2342;8	76074;0;0;0;
$GPXUP;3949;09:04:28;0;50	2342;8	76074;0;0;0;
$GPXUP;3949;09:04:29;0;50	2342;8	76074;0;0;0;
$GPXUP;3949;09:04:30;0;50	2342;8	76074;0;0;0;
$GPXUP;3949;09:04:31;0;50	2342;8	76074;0;0;0;
$GPXUP;3949;09:04:32;0;50	2342;8	76074;0;0;0;
$GPXUP;3949;09:04:33;0;50	2342;8	76074;0;0;0;
$GPXUP;3949;09:04:34;0;50	2342;8	76074;0;0;0;
$GPXUP;3949;09:04:35;0;50	2342;8	76074;0;0;0;
$GPXUP;3949;09:04:36;0;50	2342;8	76074;0;0;0;
$GPXUP;3949;09:04:37;0;50	2342;8	76074;0;0;0;
$GPXUP;3949;09:04:38;0;50	2342;8	76074;0;0;0;
$GPXUP;3949;09:04:39;0;50	2342;8	76074;0;0;0;
$GPXUP;3949;09:04:40;0;50	2342;8	76074;0;0;0;
$GPXUP;3949;09:04:41;0;50	2342;8	76074;0;0;0;
$GPXUP;3949;09:04:42;0;50	2342;8	76074;0;0;0;
$GPXUP;3949;09:04:43;0;50	2342;8	76074;0;0;0;
$GPXUP;3949;09:04:44;0;50	2342;8	76074;0;0;0;
$GPXUP;3949;09:04:45;0;50	2342;8	76074;0;0;0;
$GPXUP;3949;09:04:46;0;50	2342;8	76074;0;0;0;
$GPXUP;3949;09:04:47;0;50	2342;8	76074;0;0;0;
$GPXUP;3949;09:04:48;0;50	2342;8	76074;0;0;0;
$GPXUP;3949;09:04:49;0;50	2342;8	76074;0;0;0;
$GPXUP;3949;09:04:50;0;50	2342;8	76074;0;0;0;
$GPXUP;3949;09:04:51;0;50	2342;8	76073;0;0;0;
$GPXUP;3949;09:04:52;0;50	2342;8	76073;0;0;0;
$GPXUP;3949;09:04:53;0;50	2342;8	76073;0;0;0;
$GPXUP;3949;09:04:54;0;50	2342;8	76073;0;0;0;
$GPXUP;3949;09:04:55;0;50	2342;8	76073;0;0;0;
$GPXUP;3949;09:04:56;0;50	2342;8	76073;0;0;0;
$GPXUP;3949;09:04:57;0;50	2342;8	76073;0;0;0;
$GPXUP;3949;09:04:58;0;50	2342;8	76073;0;0;0;
$GPXUP;3949;09:04:59;0;50	2342;8	76073;0;0;0;
$GPXUP;3949;09:05:00;0;50	2342;8	76073;0;0;0;
$GPXUP;3949;09:05:01;0;50	2342;8	76073;0;0;0;
$GPXUP;3949;09:05:02;0;50	23421;8	76073;0;0;0;
$GPXUP;3949;09:05:03;0;50	23421;8	76073;0;0;0;
$GPXUP;3949;09:05:04;0;50	23421;8	76073;0;0;0;
$GPXUP;3949;09:05:05;0;50	23421;8	76073;0;0;0;
$GPXUP;3949;09:05:06;0;50	23421;8	76073;0;0;0;
$GPXUP;3949;09:05:07;0;50	23421;8	76073;0;0;0;
$GPXUP;3949;09:05:08;0;50	23421;8	76073;0;0;0;
$GPXUP;3949;09:05:09;0;50	23421;8	76073;0;0;0;
$GPXUP;3949;09:05:10;0;50	23421;8	76073;0;0;0;
$GPXUP;3949;09:05:11;0;50	23421;8	76073;0;0;0;
$GPXUP;3949;09:05:12;0;50	23421;8	76073;0;0;0;
$GPXUP;3949;09:05:13;0;50	23421;8	76073;0;0;0;
$GPXUP;3949;09:05:14;0;50	23421;8	76073;0;0;0;
$GPXUP;3949;09:05:15;0;50	23421;8	76073;0;0;0;
$GPXUP;3949;09:05:16;0;50	23421;8	76073;0;0;0;
$GPXUP;3949;09:05:17;0;50	23421;8	76073;0;0;0;
$GPXUP;3949;09:05:18;0;50	23421;8	76073;0;0;0;
$GPXUP;3949;09:05:19;0;50	23421;8	76073;0;0;0;
$GPXUP;3949;09:05:20;0;50	23421;8	76073;0;0;0;
$GPXUP;3949;09:05:21;0;50	23421;8	76073;0;0;0;
$GPXUP;3949;09:05:22;0;50	23421;8	76073;0;0;0;
$GPXUP;3949;09:05:23;0;50	23421;8	76073;0;0;0;
$GPXUP;3949;09:05:24;0;50	23421;8	76073;0;0;0;
$GPXUP;3949;09:05:25;0;50	23421;8	76073;0;0;0;
$GPXUP;3949;09:05:26;0;50	23421;8	76073;0;0;0;
$GPXUP;3949;09:05:27;0;50	23421;8	76073;0;0;0;
$GPXUP;3949;09:05:28;0;50	23421;8	76073;0;0;0;
$GPXUP;3949;09:05:29;0;50	23421;8	76073;0;0;0;
$GPXUP;3949;09:05:30;0;50	23421;8	76073;0;0;0;
$GPXUP;3949;09:05:31;0;50	23421;8	76073;0;0;0;
$GPXUP;3949;09:05:32;0;50	23421;8	76073;0;0;0;
$GPXUP;3949;09:05:33;0;50	23421;8	76073;0;0;0;
$GPXUP;3949;09:05:34;0;50	23421;8	76073;0;0;0;
$GPXUP;3949;09:05:35;0;50	23421;8	76073;0;0;0;
$GPXUP;3949;09:05:36;0;50	23421;8	76073;0;0;0;
$GPXUP;3949;09:05:37;0;50	23421;8	76073;0;0;0;
$GPXUP;3949;09:05:38;0;50	23421;8	76073;0;0;0;
$GPXUP;3949;09:05:39;0;50	23421;8	76073;0;0;0;
$GPXUP;3949;09:05:40;0;50	23421;8	76073;0;0;0;
$GPXUP;3949;09:05:41;0;50	23421;8	76073;0;0;0;
$GPXUP;3949;09:05:42;0;50	23421;8	76073;0;0;0;
$GPXUP;3949;09:05:43;0;50	23421;8	76073;0;0;0;
$GPXUP;3949;09:05:44;0;50	23421;8	76073;0;0;0;
$GPXUP;3949;09:05:45;0;50	23421;8	76073;0;0;0;
$GPXUP;3949;09:05:46;0;50	23421;8	76073;0;0;0;
$GPXUP;3949;09:05:47;0;50	23421;8	76073;0;0;0;
$GPXUP;3949;09:05:48;0;50	23421;8	76073;0;0;0;
$GPXUP;3949;09:05:49;0;50	23421;8	76073;0;0;0;
$GPXUP;3949;09:05:50;0;50	23421;8	76073;0;0;0;
$GPXUP;3949;09:05:51;0;50	23421;8	76073;0;0;0;
$GPXUP;3949;09:05:52;0;50	23421;8	76073;0;0;0;
$GPXUP;3949;09:05:53;0;50	23421;8	76073;0;0;0;
$GPXUP;3949;09:05:54;0;50	23421;8	76073;0;0;0;
$GPXUP;3949;09:05:55;0;50	23421;8	76073;0;0;0;
$GPXUP;3949;09:05:56;0;50	23421;8	76073;0;0;0;
$GPXUP;3949;09:05:57;0;50	23421;8	76073;0;0;0;
$GPXUP;3949;09:05:58;0;50	23421;8	76073;0;0;0;
$GPXUP;3949;09:05:59;0;50	23421;8	76073;0;0;0;
$GPXUP;3949;09:06:00;0;50	23421;8	76073;0;0;0;
$GPXUP;3949;09:06:01;0;50	23421;8	76073;0;0;0;
$GPXUP;3949;09:06:02;0;50	23421;8	76073;0;0;0;
$GPXUP;3949;09:06:03;0;50	23421;8	76073;0;0;0;
$GPXUP;3949;09:06:04;0;50	23421;8	76073;0;0;0;
$GPXUP;3949;09:06:05;0;50	23421;8	76073;0;0;0;
$GPXUP;3949;09:06:06;0;50	23421;8	76073;0;0;0;
$GPXUP;3949;09:06:07;0;50	23421;8	76073;0;0;0;
$GPXUP;3949;09:06:08;0;50	23421;8	76073;0;0;0;
$GPXUP;3949;09:06:09;0;50	23421;8	76073;0;0;0;
$GPXUP;3949;09:06:10;0;50	23421;8	76073;0;0;0;
$GPXUP;3949;09:06:11;0;50	23421;8	76073;0;0;0;
$GPXUP;3949;09:06:12;0;50	23421;8	76073;0;0;0;
$GPXUP;3949;09:06:13;0;50	23421;8	76073;0;0;0;
$GPXUP;3949;09:06:14;0;50	23421;8	76073;0;0;0;
$GPXUP;3949;09:06:15;0;50	23421;8	76073;0;0;0;
$GPXUP;3949;09:06:16;0;50	23421;8	76073;0;0;0;
$GPXUP;3949;09:06:17;0;50	23421;8	76073;0;0;0;
$GPXUP;3949;09:06:18;0;50	23421;8	76073;0;0;0;
$GPXUP;3949;09:06:19;0;50	23421;8	76073;0;0;0;
$GPXUP;3949;09:06:20;0;50	23421;8	76073;0;0;0;
$GPXUP;3949;09:06:21;0;50	23421;8	76073;0;0;0;
$GPXUP;3949;09:06:22;0;50	23421;8	76073;0;0;0;
$GPXUP;3949;09:06:23;0;50	23421;8	76073;0;0;0;
$GPXUP;3949;09:06:24;0;50	23421;8	76073;0;0;0;
$GPXUP;3949;09:06:25;0;50	23421;8	76073;0;0;0;
$GPXUP;3949;09:06:26;0;50	23421;8	76073;0;0;0;
$GPXUP;3949;09:06:27;0;50	23421;8	76073;0;0;0;
$GPXUP;3949;09:06:28;0;50	23421;8	76073;0;0;0;
$GPXUP;3949;09:06:29;0;50	23421;8	76073;0;0;0;
$GPXUP;3949;09:06:30;0;50	23421;8	76073;0;0;0;
$GPXUP;3949;09:06:31;0;50	23421;8	76073;0;0;0;
$GPXUP;3949;09:06:32;0;50	23421;8	76073;0;0;0;
$GPXUP;3949;09:06:33;0;50	23421;8	76073;0;0;0;
$GPXUP;3949;09:06:34;0;50	23421;8	76073;0;0;0;
$GPXUP;3949;09:06:35;0;50	23421;8	76073;0;0;0;
$GPXUP;3949;09:06:36;0;50	23421;8	76073;0;0;0;
$GPXUP;3949;09:06:37;0;50	23421;8	76073;0;0;0;
$GPXUP;3949;09:06:38;0;50	23421;8	76073;0;0;0;
$GPXUP;3949;09:06:39;0;50	23421;8	76073;0;0;0;
$GPXUP;3949;09:06:40;0;50	23421;8	76073;0;0;0;
$GPXUP;3949;09:06:41;0;50	23421;8	76073;0;0;0;
$GPXUP;3949;09:06:42;0;50	23421;8	76073;0;0;0;
$GPXUP;3949;09:06:43;0;50	23421;8	76073;0;0;0;
$GPXUP;3949;09:06:44;0;50	23421;8	76073;0;0;0;
$GPXUP;3949;09:06:45;0;50	23421;8	76073;0;0;0;
$GPXUP;3949;09:06:46;0;50	23421;8	76073;0;0;0;
$GPXUP;3949;09:06:47;0;50	23421;8	76073;0;0;0;
$GPXUP;3949;09:06:48;0;50	23421;8	76073;0;0;0;
$GPXUP;3949;09:06:49;0;50	23421;8	76073;0;0;0;
$GPXUP;3949;09:06:50;0;50	23421;8	76073;0;0;0;
$GPXUP;3949;09:06:51;0;50	23421;8	76073;0;0;0;
$GPXUP;3949;09:06:52;0;50	23421;8	76073;0;0;0;
$GPXUP;3949;09:06:53;0;50	23421;8	76073;0;0;0;
$GPXUP;3949;09:06:54;0;50	23421;8	76073;0;0;0;
$GPXUP;3949;09:06:55;0;50	23421;8	76073;0;0;0;
$GPXUP;3949;09:06:56;0;50	23421;8	76073;0;0;0;
$GPXUP;3949;09:06:57;0;50	23421;8	76073;0;0;0;
$GPXUP;3949;09:06:58;0;50	23421;8	76073;0;0;0;
$GPXUP;3949;09:06:59;0;50	23421;8	76073;0;0;0;
$GPXUP;3949;09:07:00;0;50	23421;8	76073;0;0;0;
$GPXUP;3949;09:07:01;0;50	23421;8	76073;0;0;0;
$GPXUP;3949;09:07:02;0;50	23421;8	76073;0;0;0;
$GPXUP;3949;09:07:03;0;50	23421;8	76073;0;0;0;
$GPXUP;3949;09:07:04;0;50	23421;8	76073;0;0;0;
$GPXUP;3949;09:07:05;0;50	23421;8	76073;0;0;0;
$GPXUP;3949;09:07:06;0;50	23421;8	76073;0;0;0;
$GPXUP;3949;09:07:07;0;50	23421;8	76073;0;0;0;
$GPXUP;3949;09:07:08;0;50	23421;8	76073;0;0;0;
$GPXUP;3949;09:07:09;0;50	23421;8	76073;0;0;0;
$GPXUP;3949;09:07:10;0;50	23421;8	76073;0;0;0;
$GPXUP;3949;09:07:11;0;50	23421;8	76073;0;0;0;
$GPXUP;3949;09:07:12;0;50	23421;8	76073;0;0;0;
$GPXUP;3949;09:07:13;0;50	23421;8	76073;0;0;0;
$GPXUP;3949;09:07:14;0;50	23421;8	76073;0;0;0;
$GPXUP;3949;09:07:15;0;50	23421;8	76073;0;0;0;
$GPXUP;3949;09:07:16;0;50	23421;8	76073;0;0;0;
$GPXUP;3949;09:07:17;0;50	23421;8	76073;0;0;0;
$GPXUP;3949;09:07:18;0;50	23421;8	76073;0;0;0;
$GPXUP;3949;09:07:19;0;50	23421;8	76073;0;0;0;
$GPXUP;3949;09:07:20;0;50	23421;8	76073;0;0;0;
$GPXUP;3949;09:07:21;0;50	23421;8	76073;0;0;0;
$GPXUP;3949;09:07:22;0;50	23421;8	76073;0;0;0;
$GPXUP;3949;09:07:23;0;50	23421;8	76073;0;0;0;
$GPXUP;3949;09:07:24;0;50	23421;8	76073;0;0;0;
$GPXUP;3949;09:07:25;0;50	23421;8	76073;0;0;0;
$GPXUP;3949;09:07:26;0;50	23421;8	76073;0;0;0;
$GPXUP;3949;09:07:27;0;50	23421;8	76073;0;0;0;
$GPXUP;3949;09:07:28;0;50	23421;8	76073;0;0;0;
$GPXUP;3949;09:07:29;0;50	23421;8	76073;0;0;0;
$GPXUP;3949;09:07:30;0;50	23421;8	76073;0;0;0;
$GPXUP;3949;09:07:31;0;50	23421;8	76073;0;0;0;
$GPXUP;3949;09:07:32;0;50	23421;8	76073;0;0;0;
$GPXUP;3949;09:07:33;0;50	23421;8	76073;0;0;0;
$GPXUP;3949;09:07:34;0;50	23421;8	76073;0;0;0;
$GPXUP;3949;09:07:35;0;50	23421;8	76073;0;0;0;
$GPXUP;3949;09:07:36;0;50	23421;8	76073;0;0;0;
$GPXUP;3949;09:07:37;0;50	23421;8	76073;0;0;0;
$GPXUP;3949;09:07:38;0;50	23421;8	76073;0;0;0;
$GPXUP;3949;09:07:39;0;50	23421;8	76073;0;0;0;
$GPXUP;3949;09:07:40;0;50	23421;8	76073;0;0;0;
$GPXUP;3949;09:07:41;0;50	23421;8	76073;0;0;0;
$GPXUP;3949;09:07:42;0;50	23421;8	76073;0;0;0;
$GPXUP;3949;09:07:43;0;50	2342;8	76073;0;0;0;
$GPXUP;3949;09:07:44;0;50	2342;8	76073;0;0;0;
$GPXUP;3949;09:07:45;0;50	2342;8	76073;0;0;0;
$GPXUP;3949;09:07:46;0;50	2342;8	76073;0;0;0;
$GPXUP;3949;09:07:47;0;50	2342;8	76073;0;0;0;
$GPXUP;3949;09:07:48;0;50	2342;8	76073;0;0;0;
$GPXUP;3949;09:07:49;0;50	2342;8	76073;0;0;0;
$GPXUP;3949;09:07:50;0;50	2342;8	76073;0;0;0;
$GPXUP;3949;09:07:51;0;50	2342;8	76073;0;0;0;
$GPXUP;3949;09:07:52;0;50	2342;8	76073;0;0;0;
$GPXUP;3949;09:07:53;0;50	2342;8	76073;0;0;0;
$GPXUP;3949;09:07:54;0;50	2342;8	76073;0;0;0;
$GPXUP;3949;09:07:55;0;50	2342;8	76073;0;0;0;
$GPXUP;3949;09:07:56;0;50	2342;8	76073;0;0;0;
$GPXUP;3949;09:07:57;0;50	2342;8	76073;0;0;0;
$GPXUP;3949;09:07:58;0;50	2342;8	76073;0;0;0;
$GPXUP;3949;09:07:59;0;50	2342;8	76073;0;0;0;
$GPXUP;3949;09:08:00;0;50	2342;8	76073;0;0;0;
$GPXUP;3949;09:08:01;0;50	2342;8	76073;0;0;0;
$GPXUP;3949;09:08:02;0;50	2342;8	76073;0;0;0;
$GPXUP;3949;09:08:03;0;50	2342;8	76073;0;0;0;
$GPXUP;3949;09:08:04;0;50	2342;8	76073;0;0;0;
$GPXUP;3949;09:08:05;0;50	2342;8	76073;0;0;0;
$GPXUP;3949;09:08:06;0;50	2342;8	76073;0;0;0;
$GPXUP;3949;09:08:07;0;50	2342;8	76073;0;0;0;
$GPXUP;3949;09:08:08;0;50	2342;8	76073;0;0;0;
$GPXUP;3949;09:08:09;0;50	2342;8	76073;0;0;0;
$GPXUP;3949;09:08:10;0;50	2342;8	76073;0;0;0;
$GPXUP;3949;09:08:11;0;50	2342;8	76073;0;0;0;
$GPXUP;3949;09:08:12;0;50	2342;8	76073;0;0;0;
$GPXUP;3949;09:08:13;0;50	2342;8	76073;0;0;0;
$GPXUP;3949;09:08:14;0;50	2342;8	76073;0;0;0;
$GPXUP;3949;09:08:15;0;50	2342;8	76073;0;0;0;
$GPXUP;3949;09:08:16;0;50	2342;8	76073;0;0;0;
$GPXUP;3949;09:08:17;0;50	2342;8	76073;0;0;0;
$GPXUP;3949;09:08:18;0;50	2342;8	76073;0;0;0;
$GPXUP;3949;09:08:19;0;50	2342;8	76073;0;0;0;
$GPXUP;3949;09:08:20;0;50	2342;8	76073;0;0;0;
$GPXUP;3949;09:08:21;0;50	2342;8	76073;0;0;0;
$GPXUP;3949;09:08:22;0;50	2342;8	76073;0;0;0;
$GPXUP;3949;09:08:23;0;50	2342;8	76073;0;0;0;
$GPXUP;3949;09:08:24;0;50	2342;8	76073;0;0;0;
$GPXUP;3949;09:08:25;0;50	2342;8	76073;0;0;0;
$GPXUP;3949;09:08:26;0;50	2342;8	76073;0;0;0;
$GPXUP;3949;09:08:27;0;50	2342;8	76073;0;0;0;
$GPXUP;3949;09:08:28;0;50	2342;8	76073;0;0;0;
$GPXUP;3949;09:08:29;0;50	2342;8	76073;0;0;0;
$GPXUP;3949;09:08:30;0;50	2342;8	76073;0;0;0;
$GPXUP;3949;09:08:31;0;50	2342;8	76073;0;0;0;
$GPXUP;3949;09:08:32;0;50	2342;8	76073;0;0;0;
$GPXUP;3949;09:08:33;0;50	2342;8	76073;0;0;0;
$GPXUP;3949;09:08:34;0;50	2342;8	76073;0;0;0;
$GPXUP;3949;09:08:35;0;50	2342;8	76073;0;0;0;
$GPXUP;3949;09:08:36;0;50	2342;8	76073;0;0;0;
$GPXUP;3949;09:08:37;0;50	2342;8	76073;0;0;0;
$GPXUP;3949;09:08:38;0;50	2342;8	76073;0;0;0;
$GPXUP;3949;09:08:39;0;50	2342;8	76073;0;0;0;
$GPXUP;3949;09:08:40;0;50	2342;8	76073;0;0;0;
$GPXUP;3949;09:08:41;0;50	2342;8	76073;0;0;0;
$GPXUP;3949;09:08:42;0;50	2342;8	76073;0;0;0;
$GPXUP;3949;09:08:43;0;50	2342;8	76073;0;0;0;
$GPXUP;3949;09:08:44;0;50	2342;8	76073;0;0;0;
$GPXUP;3949;09:08:45;0;50	2342;8	76073;0;0;0;
$GPXUP;3949;09:08:46;0;50	2342;8	76073;0;0;0;
$GPXUP;3949;09:08:47;0;50	2342;8	76073;0;0;0;
$GPXUP;3949;09:08:48;0;50	2342;8	76073;0;0;0;
$GPXUP;3949;09:08:49;0;50	2342;8	76073;0;0;0;
$GPXUP;3949;09:08:50;0;50	2342;8	76073;0;0;0;
$GPXUP;3949;09:08:51;0;50	2342;8	76073;0;0;0;
$GPXUP;3949;09:08:52;0;50	2342;8	76073;0;0;0;
$GPXUP;3949;09:08:53;0;50	2342;8	76073;0;0;0;
$GPXUP;3949;09:08:54;0;50	2342;8	76073;0;0;0;
$GPXUP;3949;09:08:55;0;50	2342;8	76073;0;0;0;
$GPXUP;3949;09:08:56;0;50	2342;8	76073;0;0;0;
$GPXUP;3949;09:08:57;0;50	2342;8	76073;0;0;0;
$GPXUP;3949;09:08:58;0;50	2342;8	76073;0;0;0;
$GPXUP;3949;09:08:59;0;50	2342;8	76073;0;0;0;
$GPXUP;3949;09:09:00;0;50	2342;8	76073;0;0;0;
$GPXUP;3949;09:09:01;0;50	2342;8	76073;0;0;0;
$GPXUP;3949;09:09:02;0;50	2342;8	76073;0;0;0;
$GPXUP;3949;09:09:03;0;50	2342;8	76073;0;0;0;
$GPXUP;3949;09:09:04;0;50	2342;8	76073;0;0;0;
$GPXUP;3949;09:09:05;0;50	2342;8	76073;0;0;0;
$GPXUP;3949;09:09:06;0;50	23421;8	76073;0;0;0;
$GPXUP;3949;09:09:07;0;50	23421;8	76073;0;0;0;
$GPXUP;3949;09:09:08;0;50	23421;8	76073;0;0;0;
$GPXUP;3949;09:09:09;0;50	23421;8	76073;0;0;0;
$GPXUP;3949;09:09:10;0;50	23421;8	76073;0;0;0;
$GPXUP;3949;09:09:11;0;50	23421;8	76073;0;0;0;
$GPXUP;3949;09:09:12;0;50	23421;8	76073;0;0;0;
$GPXUP;3949;09:09:13;0;50	23421;8	76073;0;0;0;
$GPXUP;3949;09:09:14;0;50	23421;8	76073;0;0;0;
$GPXUP;3949;09:09:15;0;50	23421;8	76073;0;0;0;
$GPXUP;3949;09:09:16;0;50	23421;8	76073;0;0;0;
$GPXUP;3949;09:09:17;0;50	23421;8	76073;0;0;0;
$GPXUP;3949;09:09:18;0;50	23421;8	76073;0;0;0;
$GPXUP;3949;09:09:19;0;50	23421;8	76073;0;0;0;
$GPXUP;3949;09:09:20;0;50	23421;8	76073;0;0;0;
$GPXUP;3949;09:09:21;0;50	23421;8	76073;0;0;0;
$GPXUP;3949;09:09:22;0;50	23421;8	76073;0;0;0;
$GPXUP;3949;09:09:23;0;50	23421;8	76073;0;0;0;
$GPXUP;3949;09:09:24;0;50	23421;8	76073;0;0;0;
$GPXUP;3949;09:09:25;0;50	23421;8	76073;0;0;0;
$GPXUP;3949;09:09:26;0;50	23421;8	76073;0;0;0;
$GPXUP;3949;09:09:27;0;50	23421;8	76073;0;0;0;
$GPXUP;3949;09:09:28;0;50	23421;8	76073;0;0;0;
$GPXUP;3949;09:09:29;0;50	23421;8	76073;0;0;0;
$GPXUP;3949;09:09:30;0;50	23421;8	76073;0;0;0;
$GPXUP;3949;09:09:31;0;50	23421;8	76073;0;0;0;
$GPXUP;3949;09:09:32;0;50	23421;8	76073;0;0;0;
$GPXUP;3949;09:09:33;0;50	23421;8	76073;0;0;0;
$GPXUP;3949;09:09:34;0;50	23421;8	76073;0;0;0;
$GPXUP;3949;09:09:35;0;50	23421;8	76073;0;0;0;
$GPXUP;3949;09:09:36;0;50	23421;8	76073;0;0;0;
$GPXUP;3949;09:09:37;0;50	23421;8	76073;0;0;0;
$GPXUP;3949;09:09:38;0;50	23421;8	76073;0;0;0;
$GPXUP;3949;09:09:39;0;50	23421;8	76073;0;0;0;
$GPXUP;3949;09:09:40;0;50	23421;8	76073;0;0;0;
$GPXUP;3949;09:09:41;0;50	23421;8	76073;0;0;0;
$GPXUP;3949;09:09:42;0;50	23421;8	76073;0;0;0;
$GPXUP;3949;09:09:43;0;50	23421;8	76073;0;0;0;
$GPXUP;3949;09:09:44;0;50	23421;8	76073;0;0;0;
$GPXUP;3949;09:09:45;0;50	23421;8	76073;0;0;0;
$GPXUP;3949;09:09:46;0;50	23421;8	76073;0;0;0;
$GPXUP;3949;09:09:47;0;50	23421;8	76073;0;0;0;
$GPXUP;3949;09:09:48;0;50	23421;8	76073;0;0;0;
$GPXUP;3949;09:09:49;0;50	23421;8	76073;0;0;0;
$GPXUP;3949;09:09:50;0;50	23421;8	76073;0;0;0;
$GPXUP;3949;09:09:51;0;50	23421;8	76073;0;0;0;
$GPXUP;3949;09:09:52;0;50	23421;8	76073;0;0;0;
$GPXUP;3949;09:09:53;0;50	23421;8	76073;0;0;0;
$GPXUP;3949;09:09:54;0;50	23421;8	76073;0;0;0;
$GPXUP;3949;09:09:55;0;50	23421;8	76073;0;0;0;
$GPXUP;3949;09:09:56;0;50	23421;8	76073;0;0;0;
$GPXUP;3949;09:09:57;0;50	23421;8	76073;0;0;0;
$GPXUP;3949;09:09:58;0;50	23421;8	76073;0;0;0;
$GPXUP;3949;09:09:59;0;50	23421;8	76073;0;0;0;
$GPXUP;3949;09:10:00;0;50	23421;8	76073;0;0;0;
$GPXUP;3949;09:10:01;0;50	23421;8	76073;0;0;0;
$GPXUP;3949;09:10:02;0;50	23421;8	76073;0;0;0;
$GPXUP;3949;09:10:03;0;50	23421;8	76073;0;0;0;
$GPXUP;3949;09:10:04;0;50	23421;8	76073;0;0;0;
$GPXUP;3949;09:10:05;0;50	23421;8	76073;0;0;0;
$GPXUP;3949;09:10:06;0;50	23421;8	76073;0;0;0;
$GPXUP;3949;09:10:07;0;50	23421;8	76073;0;0;0;
$GPXUP;3949;09:10:08;0;50	23421;8	76073;0;0;0;
$GPXUP;3949;09:10:09;0;50	23421;8	76073;0;0;0;
$GPXUP;3949;09:10:10;0;50	23421;8	76073;0;0;0;
$GPXUP;3949;09:10:11;0;50	23421;8	76073;0;0;0;
$GPXUP;3949;09:10:12;0;50	23421;8	76073;0;0;0;
$GPXUP;3949;09:10:13;0;50	23421;8	76073;0;0;0;
$GPXUP;3949;09:10:14;0;50	23421;8	76073;0;0;0;
$GPXUP;3949;09:10:15;0;50	23421;8	76073;0;0;0;
$GPXUP;3949;09:10:16;0;50	23421;8	76073;0;0;0;
$GPXUP;3949;09:10:17;0;50	23421;8	76073;0;0;0;
$GPXUP;3949;09:10:18;0;50	23421;8	76073;0;0;0;
$GPXUP;3949;09:10:19;0;50	23421;8	76073;0;0;0;
$GPXUP;3949;09:10:20;0;50	23421;8	76073;0;0;0;
$GPXUP;3949;09:10:21;0;50	23421;8	76073;0;0;0;
$GPXUP;3949;09:10:22;0;50	23421;8	76073;0;0;0;
$GPXUP;3949;09:10:23;0;50	23421;8	76073;0;0;0;
$GPXUP;3949;09:10:24;0;50	23421;8	76073;0;0;0;
$GPXUP;3949;09:10:25;0;50	23421;8	76073;0;0;0;
$GPXUP;3949;09:10:26;0;50	23421;8	76073;0;0;0;
$GPXUP;3949;09:10:27;0;50	23421;8	76073;0;0;0;
$GPXUP;3949;09:10:28;0;50	23421;8	76073;0;0;0;
$GPXUP;3949;09:10:29;0;50	23421;8	76073;0;0;0;
$GPXUP;3949;09:10:30;0;50	23421;8	76073;0;0;0;
$GPXUP;3949;09:10:31;0;50	23421;8	76073;0;0;0;
$GPXUP;3949;09:10:32;0;50	23421;8	76073;0;0;0;
$GPXUP;3949;09:10:33;0;50	23421;8	76073;0;0;0;
$GPXUP;3949;09:10:34;0;50	23421;8	76073;0;0;0;
$GPXUP;3949;09:10:35;0;50	23421;8	76073;0;0;0;
$GPXUP;3949;09:10:36;0;50	23421;8	76073;0;0;0;
$GPXUP;3949;09:10:37;0;50	23421;8	76073;0;0;0;
$GPXUP;3949;09:10:38;0;50	23421;8	76073;0;0;0;
$GPXUP;3949;09:10:39;0;50	23421;8	76073;0;0;0;
$GPXUP;3949;09:10:40;0;50	23421;8	76073;0;0;0;
$GPXUP;3949;09:10:41;0;50	23421;8	76073;0;0;0;
$GPXUP;3949;09:10:42;0;50	23421;8	76073;0;0;0;
$GPXUP;3949;09:10:43;0;50	23421;8	76073;0;0;0;
$GPXUP;3949;09:10:44;0;50	23421;8	76073;0;0;0;
$GPXUP;3949;09:10:45;0;50	23421;8	76073;0;0;0;
$GPXUP;3949;09:10:46;0;50	23421;8	76073;0;0;0;
$GPXUP;3949;09:10:47;0;50	23421;8	76073;0;0;0;
$GPXUP;3949;09:10:48;0;50	23421;8	76073;0;0;0;
$GPXUP;3949;09:10:49;0;50	23421;8	76073;0;0;0;
$GPXUP;3949;09:10:50;0;50	23421;8	76073;0;0;0;
$GPXUP;3949;09:10:51;0;50	23421;8	76073;0;0;0;
$GPXUP;3949;09:10:52;0;50	23421;8	76073;0;0;0;
$GPXUP;3949;09:10:53;0;50	23421;8	76073;0;0;0;
$GPXUP;3949;09:10:54;0;50	23421;8	76073;0;0;0;
$GPXUP;3949;09:10:55;0;50	23421;8	76073;0;0;0;
$GPXUP;3949;09:10:56;0;50	23421;8	76073;0;0;0;
$GPXUP;3949;09:10:57;0;50	23421;8	76073;0;0;0;
$GPXUP;3949;09:10:58;0;50	23421;8	76073;0;0;0;
$GPXUP;3949;09:10:59;0;50	23421;8	76073;0;0;0;
$GPXUP;3949;09:11:00;0;50	23421;8	76073;0;0;0;
$GPXUP;3949;09:11:01;0;50	23421;8	76073;0;0;0;
$GPXUP;3949;09:11:02;0;50	23421;8	76073;0;0;0;
$GPXUP;3949;09:11:03;0;50	23421;8	76073;0;0;0;
$GPXUP;3949;09:11:04;0;50	23421;8	76073;0;0;0;
$GPXUP;3949;09:11:05;0;50	23421;8	76073;0;0;0;
$GPXUP;3949;09:11:06;0;50	23421;8	76073;0;0;0;
$GPXUP;3949;09:11:07;0;50	23421;8	76073;0;0;0;
$GPXUP;3949;09:11:08;0;50	23421;8	76073;0;0;0;
$GPXUP;3949;09:11:09;0;50	23421;8	76073;0;0;0;
$GPXUP;3949;09:11:10;0;50	23421;8	76073;0;0;0;
$GPXUP;3949;09:11:11;0;50	23421;8	76073;0;0;0;
$GPXUP;3949;09:11:12;0;50	23421;8	76073;0;0;0;
$GPXUP;3949;09:11:13;0;50	23421;8	76073;0;0;0;
$GPXUP;3949;09:11:14;0;50	23421;8	76073;0;0;0;
$GPXUP;3949;09:11:15;0;50	23421;8	76073;0;0;0;
$GPXUP;3949;09:11:16;0;50	23421;8	76073;0;0;0;
$GPXUP;3949;09:11:17;0;50	23421;8	76073;0;0;0;
$GPXUP;3949;09:11:18;0;50	23421;8	76073;0;0;0;
$GPXUP;3949;09:11:19;0;50	23421;8	76073;0;0;0;
$GPXUP;3949;09:11:20;0;50	23421;8	76073;0;0;0;
$GPXUP;3949;09:11:21;0;50	23421;8	76073;0;0;0;
$GPXUP;3949;09:11:22;0;50	23421;8	76073;0;0;0;
$GPXUP;3949;09:11:23;0;50	23421;8	76073;0;0;0;
$GPXUP;3949;09:11:24;0;50	23421;8	76073;0;0;0;
$GPXUP;3949;09:11:25;0;50	23421;8	76073;0;0;0;
$GPXUP;3949;09:11:26;0;50	23421;8	76073;0;0;0;
$GPXUP;3949;09:11:27;0;50	23421;8	76073;0;0;0;
$GPXUP;3949;09:11:28;0;50	23421;8	76073;0;0;0;
$GPXUP;3949;09:11:29;0;50	23421;8	76073;0;0;0;
$GPXUP;3949;09:11:30;0;50	23421;8	76073;0;0;0;
$GPXUP;3949;09:11:31;0;50	23421;8	76073;0;0;0;
$GPXUP;3949;09:11:32;0;50	23421;8	76073;0;0;0;
$GPXUP;3949;09:11:33;0;50	23421;8	76073;0;0;0;
$GPXUP;3949;09:11:34;0;50	23421;8	76073;0;0;0;
$GPXUP;3949;09:11:35;0;50	23421;8	76073;0;0;0;
$GPXUP;3949;09:11:36;0;50	23421;8	76073;0;0;0;
$GPXUP;3949;09:11:37;0;50	23421;8	76073;0;0;0;
$GPXUP;3949;09:11:38;0;50	23421;8	76073;0;0;0;
$GPXUP;3949;09:11:39;0;50	23421;8	76073;0;0;0;
$GPXUP;3949;09:11:40;0;50	23421;8	76073;0;0;0;
$GPXUP;3949;09:11:41;0;50	23421;8	76073;0;0;0;
$GPXUP;3949;09:11:42;0;50	23421;8	76073;0;0;0;
$GPXUP;3949;09:11:43;0;50	23421;8	76073;0;0;0;
[truncated: 8,569 more rows]
