# Supplementary material for: Pigeon Navigation: Different Routes Lead to Frankfurt
Source: PLoS One. 2014 Nov 12;9(11):e112439. doi: 10.1371/journal.pone.0112439 (PMC4229201; doi:10.1371/journal.pone.0112439)
Supplement: File S4 — Files containing the original track data and a ‘Read me’ explaining the data format. (ZIP) [file pone.0112439.s004.zip › N-RB/100614xup08_755.log]

$GPXUP;3949;09:20:54;0;50	29302;8	72372;0;0;0;
$GPXUP;3949;09:20:55;0;50	29301;8	72372;0;0;1;
$GPXUP;3949;09:20:56;0;50	29301;8	72371;0;0;1;
$GPXUP;3949;09:20:57;0;50	293;8	72372;0;0;1;
$GPXUP;3949;09:20:58;0;50	293;8	7237;0;0;3;
$GPXUP;3949;09:20:59;0;50	293;8	72369;0;0;3;
$GPXUP;3949;09:21:00;0;50	293;8	72368;0;0;3;
$GPXUP;3949;09:21:01;0;50	29299;8	72366;0;0;6;
$GPXUP;3949;09:21:02;0;50	29296;8	7236;0;0;31;
$GPXUP;3949;09:21:03;0;50	2929;8	72351;0;0;40;
$GPXUP;3949;09:21:04;0;50	29281;8	72345;0;0;40;
$GPXUP;3949;09:21:05;0;50	29268;8	72344;0;0;52;
$GPXUP;3949;09:21:06;0;50	29256;8	72353;0;0;54;
$GPXUP;3949;09:21:07;0;50	29246;8	72369;0;0;57;
$GPXUP;3949;09:21:08;0;50	2924;8	72389;0;0;55;
$GPXUP;3949;09:21:09;0;50	29235;8	72409;0;0;56;
$GPXUP;3949;09:21:10;0;50	29233;8	7243;0;0;51;
$GPXUP;3949;09:21:11;0;50	29233;8	7245;0;0;51;
$GPXUP;3949;09:21:12;0;50	29233;8	72471;0;0;51;
$GPXUP;3949;09:21:13;0;50	29234;8	7249;0;0;47;
$GPXUP;3949;09:21:14;0;50	29237;8	72508;0;0;47;
$GPXUP;3949;09:21:15;0;50	2924;8	72525;0;0;45;
$GPXUP;3949;09:21:16;0;50	2924;8	72544;0;0;50;
$GPXUP;3949;09:21:17;0;50	29237;8	72564;0;0;54;
$GPXUP;3949;09:21:18;0;50	2923;8	72583;0;0;57;
$GPXUP;3949;09:21:19;0;50	29221;8	726;0;0;60;
$GPXUP;3949;09:21:20;0;50	29209;8	72616;0;0;61;
$GPXUP;3949;09:21:21;0;50	29196;8	72627;0;0;58;
$GPXUP;3949;09:21:22;0;50	29183;8	72632;0;0;53;
$GPXUP;3949;09:21:23;0;50	2917;8	72628;0;0;51;
$GPXUP;3949;09:21:24;0;50	29158;8	72621;0;0;50;
$GPXUP;3949;09:21:25;0;50	29147;8	72612;0;0;52;
$GPXUP;3949;09:21:26;0;50	29137;8	72599;0;0;54;
$GPXUP;3949;09:21:27;0;50	29127;8	72583;0;0;55;
$GPXUP;3949;09:21:28;0;50	29118;8	72568;0;0;53;
$GPXUP;3949;09:21:29;0;50	29107;8	72553;0;0;55;
$GPXUP;3949;09:21:30;0;50	29095;8	72541;0;0;58;
$GPXUP;3949;09:21:31;0;50	29082;8	7253;0;0;59;
$GPXUP;3949;09:21:32;0;50	29068;8	72524;0;0;60;
$GPXUP;3949;09:21:33;0;50	29052;8	72523;0;0;63;
$GPXUP;3949;09:21:34;0;50	29037;8	72526;0;0;61;
$GPXUP;3949;09:21:35;0;50	29023;8	72535;0;0;60;
$GPXUP;3949;09:21:36;0;50	29012;8	7255;0;0;61;
$GPXUP;3949;09:21:37;0;50	29001;8	72568;0;0;62;
$GPXUP;3949;09:21:38;0;50	2899;8	72584;0;0;59;
$GPXUP;3949;09:21:39;0;50	28982;8	72605;0;0;58;
$GPXUP;3949;09:21:40;0;50	28979;8	72626;0;0;51;
$GPXUP;3949;09:21:41;0;50	28981;8	72645;0;0;50;
$GPXUP;3949;09:21:42;0;50	28988;8	72662;0;0;49;
$GPXUP;3949;09:21:43;0;50	28998;8	72674;0;0;50;
$GPXUP;3949;09:21:44;0;50	2901;8	72682;0;0;50;
$GPXUP;3949;09:21:45;0;50	29021;8	72678;0;0;48;
$GPXUP;3949;09:21:46;0;50	2903;8	72663;0;0;56;
$GPXUP;3949;09:21:47;0;50	29035;8	72642;0;0;60;
$GPXUP;3949;09:21:48;0;50	29038;8	72619;0;0;60;
$GPXUP;3949;09:21:49;0;50	29041;8	72596;0;0;59;
$GPXUP;3949;09:21:50;0;50	29041;8	72573;0;0;58;
$GPXUP;3949;09:21:51;0;50	29037;8	72552;0;0;61;
$GPXUP;3949;09:21:52;0;50	29027;8	72534;0;0;63;
$GPXUP;3949;09:21:53;0;50	29012;8	72525;0;0;62;
$GPXUP;3949;09:21:54;0;50	28997;8	72525;0;0;63;
$GPXUP;3949;09:21:55;0;50	28982;8	72533;0;0;63;
$GPXUP;3949;09:21:56;0;50	28969;8	72546;0;0;62;
$GPXUP;3949;09:21:57;0;50	28958;8	72563;0;0;62;
$GPXUP;3949;09:21:58;0;50	28949;8	72582;0;0;58;
$GPXUP;3949;09:21:59;0;50	28943;8	72601;0;0;54;
$GPXUP;3949;09:22:00;0;50	28942;8	72622;0;0;55;
$GPXUP;3949;09:22:01;0;50	28947;8	72641;0;0;53;
$GPXUP;3949;09:22:02;0;50	28958;8	72654;0;0;56;
$GPXUP;3949;09:22:03;0;50	28971;8	72664;0;0;56;
$GPXUP;3949;09:22:04;0;50	28979;8	72675;0;0;32;
$GPXUP;3949;09:22:05;0;50	28984;8	72674;0;0;28;
$GPXUP;3949;09:22:06;0;50	28999;8	72659;0;0;68;
$GPXUP;3949;09:22:07;0;50	29014;8	7264;0;0;73;
$GPXUP;3949;09:22:08;0;50	29023;8	72617;0;0;63;
$GPXUP;3949;09:22:09;0;50	29024;8	72592;0;0;63;
$GPXUP;3949;09:22:10;0;50	29018;8	72568;0;0;59;
$GPXUP;3949;09:22:11;0;50	29008;8	7255;0;0;56;
$GPXUP;3949;09:22:12;0;50	28995;8	72539;0;0;56;
$GPXUP;3949;09:22:13;0;50	28981;8	72538;0;0;59;
$GPXUP;3949;09:22:14;0;50	28969;8	72548;0;0;60;
$GPXUP;3949;09:22:15;0;50	28958;8	7256;0;0;57;
$GPXUP;3949;09:22:16;0;50	28946;8	72572;0;0;56;
$GPXUP;3949;09:22:17;0;50	28933;8	72579;0;0;57;
$GPXUP;3949;09:22:18;0;50	28919;8	72579;0;0;60;
$GPXUP;3949;09:22:19;0;50	28905;8	72571;0;0;60;
$GPXUP;3949;09:22:20;0;50	28893;8	72556;0;0;62;
$GPXUP;3949;09:22:21;0;50	28881;8	72541;0;0;62;
$GPXUP;3949;09:22:22;0;50	28872;8	7252;0;0;63;
$GPXUP;3949;09:22:23;0;50	28869;8	72496;0;0;64;
$GPXUP;3949;09:22:24;0;50	28872;8	72471;0;0;63;
$GPXUP;3949;09:22:25;0;50	28881;8	72451;0;0;61;
$GPXUP;3949;09:22:26;0;50	28893;8	72436;0;0;58;
$GPXUP;3949;09:22:27;0;50	28906;8	72428;0;0;53;
$GPXUP;3949;09:22:28;0;50	28919;8	72425;0;0;51;
$GPXUP;3949;09:22:29;0;50	28931;8	72427;0;0;46;
$GPXUP;3949;09:22:30;0;50	28942;8	72435;0;0;48;
$GPXUP;3949;09:22:31;0;50	28951;8	72448;0;0;51;
$GPXUP;3949;09:22:32;0;50	28958;8	72466;0;0;51;
$GPXUP;3949;09:22:33;0;50	28965;8	72482;0;0;49;
$GPXUP;3949;09:22:34;0;50	28974;8	72494;0;0;48;
$GPXUP;3949;09:22:35;0;50	28985;8	72503;0;0;49;
$GPXUP;3949;09:22:36;0;50	28996;8	72512;0;0;50;
$GPXUP;3949;09:22:37;0;50	29005;8	72525;0;0;50;
$GPXUP;3949;09:22:38;0;50	2901;8	72544;0;0;55;
$GPXUP;3949;09:22:39;0;50	29011;8	72566;0;0;59;
$GPXUP;3949;09:22:40;0;50	29008;8	72589;0;0;60;
$GPXUP;3949;09:22:41;0;50	29003;8	72612;0;0;62;
$GPXUP;3949;09:22:42;0;50	28993;8	72629;0;0;60;
$GPXUP;3949;09:22:43;0;50	2898;8	72638;0;0;62;
$GPXUP;3949;09:22:44;0;50	28965;8	72636;0;0;63;
$GPXUP;3949;09:22:45;0;50	28951;8	72625;0;0;64;
$GPXUP;3949;09:22:46;0;50	2894;8	72607;0;0;63;
$GPXUP;3949;09:22:47;0;50	28932;8	72586;0;0;62;
$GPXUP;3949;09:22:48;0;50	28927;8	72563;0;0;61;
$GPXUP;3949;09:22:49;0;50	28929;8	72539;0;0;61;
$GPXUP;3949;09:22:50;0;50	28938;8	72521;0;0;61;
$GPXUP;3949;09:22:51;0;50	28951;8	72508;0;0;60;
$GPXUP;3949;09:22:52;0;50	28965;8	72502;0;0;58;
$GPXUP;3949;09:22:53;0;50	28979;8	72498;0;0;58;
$GPXUP;3949;09:22:54;0;50	28993;8	72494;0;0;54;
$GPXUP;3949;09:22:55;0;50	29005;8	72485;0;0;50;
$GPXUP;3949;09:22:56;0;50	29015;8	72472;0;0;52;
$GPXUP;3949;09:22:57;0;50	29024;8	72458;0;0;51;
$GPXUP;3949;09:22:58;0;50	29035;8	7245;0;0;51;
$GPXUP;3949;09:22:59;0;50	29048;8	72453;0;0;53;
$GPXUP;3949;09:23:00;0;50	29058;8	72466;0;0;54;
$GPXUP;3949;09:23:01;0;50	29062;8	72486;0;0;57;
$GPXUP;3949;09:23:02;0;50	29061;8	72508;0;0;59;
$GPXUP;3949;09:23:03;0;50	29057;8	72531;0;0;60;
$GPXUP;3949;09:23:04;0;50	2905;8	72552;0;0;64;
$GPXUP;3949;09:23:05;0;50	29038;8	72569;0;0;65;
$GPXUP;3949;09:23:06;0;50	29024;8	72584;0;0;66;
$GPXUP;3949;09:23:07;0;50	29009;8	72596;0;0;64;
$GPXUP;3949;09:23:08;0;50	28994;8	72599;0;0;67;
$GPXUP;3949;09:23:09;0;50	28978;8	72593;0;0;68;
$GPXUP;3949;09:23:10;0;50	28963;8	72578;0;0;73;
$GPXUP;3949;09:23:11;0;50	28953;8	72555;0;0;70;
$GPXUP;3949;09:23:12;0;50	28949;8	7253;0;0;64;
$GPXUP;3949;09:23:13;0;50	2895;8	72506;0;0;59;
$GPXUP;3949;09:23:14;0;50	28954;8	72486;0;0;54;
$GPXUP;3949;09:23:15;0;50	28964;8	72471;0;0;53;
$GPXUP;3949;09:23:16;0;50	28976;8	72466;0;0;50;
$GPXUP;3949;09:23:17;0;50	28989;8	72469;0;0;50;
$GPXUP;3949;09:23:18;0;50	29;8	72479;0;0;54;
$GPXUP;3949;09:23:19;0;50	29008;8	72497;0;0;57;
$GPXUP;3949;09:23:20;0;50	29014;8	72518;0;0;61;
$GPXUP;3949;09:23:21;0;50	29014;8	72543;0;0;64;
$GPXUP;3949;09:23:22;0;50	29008;8	72566;0;0;66;
$GPXUP;3949;09:23:23;0;50	28996;8	72584;0;0;66;
$GPXUP;3949;09:23:24;0;50	28981;8	72595;0;0;66;
$GPXUP;3949;09:23:25;0;50	28964;8	72603;0;0;67;
$GPXUP;3949;09:23:26;0;50	28948;8	7261;0;0;67;
$GPXUP;3949;09:23:27;0;50	28932;8	72617;0;0;67;
$GPXUP;3949;09:23:28;0;50	28916;8	72622;0;0;67;
$GPXUP;3949;09:23:29;0;50	289;8	72625;0;0;64;
$GPXUP;3949;09:23:30;0;50	28884;8	72628;0;0;64;
$GPXUP;3949;09:23:31;0;50	28868;8	72626;0;0;66;
$GPXUP;3949;09:23:32;0;50	28854;8	72612;0;0;67;
$GPXUP;3949;09:23:33;0;50	28843;8	72592;0;0;67;
$GPXUP;3949;09:23:34;0;50	28837;8	72568;0;0;65;
$GPXUP;3949;09:23:35;0;50	28833;8	72543;0;0;65;
$GPXUP;3949;09:23:36;0;50	28832;8	72518;0;0;60;
$GPXUP;3949;09:23:37;0;50	28838;8	72498;0;0;56;
$GPXUP;3949;09:23:38;0;50	28848;8	72486;0;0;50;
$GPXUP;3949;09:23:39;0;50	2886;8	72484;0;0;48;
$GPXUP;3949;09:23:40;0;50	28871;8	7249;0;0;47;
$GPXUP;3949;09:23:41;0;50	28878;8	72506;0;0;51;
$GPXUP;3949;09:23:42;0;50	28883;8	72524;0;0;52;
$GPXUP;3949;09:23:43;0;50	28888;8	72543;0;0;52;
$GPXUP;3949;09:23:44;0;50	28894;8	72563;0;0;54;
$GPXUP;3949;09:23:45;0;50	289;8	72582;0;0;53;
$GPXUP;3949;09:23:46;0;50	28908;8	72599;0;0;54;
$GPXUP;3949;09:23:47;0;50	28918;8	72612;0;0;53;
$GPXUP;3949;09:23:48;0;50	2893;8	72619;0;0;52;
$GPXUP;3949;09:23:49;0;50	28942;8	72621;0;0;48;
$GPXUP;3949;09:23:50;0;50	28955;8	72617;0;0;50;
$GPXUP;3949;09:23:51;0;50	28967;8	72609;0;0;53;
$GPXUP;3949;09:23:52;0;50	2898;8	72602;0;0;55;
$GPXUP;3949;09:23:53;0;50	28994;8	72592;0;0;56;
$GPXUP;3949;09:23:54;0;50	29005;8	72581;0;0;55;
$GPXUP;3949;09:23:55;0;50	29015;8	72563;0;0;60;
$GPXUP;3949;09:23:56;0;50	29021;8	72541;0;0;65;
$GPXUP;3949;09:23:57;0;50	29024;8	72515;0;0;67;
$GPXUP;3949;09:23:58;0;50	29024;8	72489;0;0;67;
$GPXUP;3949;09:23:59;0;50	29018;8	72464;0;0;65;
$GPXUP;3949;09:24:00;0;50	2901;8	72442;0;0;66;
$GPXUP;3949;09:24:01;0;50	29001;8	7242;0;0;66;
$GPXUP;3949;09:24:02;0;50	28992;8	72399;0;0;65;
$GPXUP;3949;09:24:03;0;50	28981;8	72379;0;0;66;
$GPXUP;3949;09:24:04;0;50	2897;8	7236;0;0;66;
$GPXUP;3949;09:24:05;0;50	28959;8	72341;0;0;64;
$GPXUP;3949;09:24:06;0;50	28949;8	72321;0;0;65;
$GPXUP;3949;09:24:07;0;50	2894;8	72301;0;0;65;
$GPXUP;3949;09:24:08;0;50	2893;8	72281;0;0;66;
$GPXUP;3949;09:24:09;0;50	28921;8	72259;0;0;68;
$GPXUP;3949;09:24:10;0;50	28915;8	72235;0;0;66;
$GPXUP;3949;09:24:11;0;50	28912;8	72209;0;0;66;
$GPXUP;3949;09:24:12;0;50	28911;8	72183;0;0;65;
$GPXUP;3949;09:24:13;0;50	28913;8	72159;0;0;62;
$GPXUP;3949;09:24:14;0;50	28922;8	7214;0;0;58;
$GPXUP;3949;09:24:15;0;50	28934;8	72129;0;0;57;
$GPXUP;3949;09:24:16;0;50	28948;8	72125;0;0;56;
$GPXUP;3949;09:24:17;0;50	28962;8	7213;0;0;57;
$GPXUP;3949;09:24:18;0;50	28972;8	72144;0;0;55;
$GPXUP;3949;09:24:19;0;50	28977;8	72164;0;0;57;
$GPXUP;3949;09:24:20;0;50	28975;8	72187;0;0;63;
$GPXUP;3949;09:24:21;0;50	28968;8	7221;0;0;66;
$GPXUP;3949;09:24:22;0;50	28957;8	72229;0;0;67;
$GPXUP;3949;09:24:23;0;50	28944;8	72245;0;0;67;
$GPXUP;3949;09:24:24;0;50	28929;8	72258;0;0;68;
$GPXUP;3949;09:24:25;0;50	28913;8	72267;0;0;70;
$GPXUP;3949;09:24:26;0;50	28896;8	72273;0;0;70;
$GPXUP;3949;09:24:27;0;50	28878;8	72276;0;0;72;
$GPXUP;3949;09:24:28;0;50	28861;8	72281;0;0;72;
$GPXUP;3949;09:24:29;0;50	28844;8	7229;0;0;69;
$GPXUP;3949;09:24:30;0;50	28828;8	72302;0;0;69;
$GPXUP;3949;09:24:31;0;50	28814;8	72317;0;0;67;
$GPXUP;3949;09:24:32;0;50	28803;8	72335;0;0;63;
$GPXUP;3949;09:24:33;0;50	28794;8	72355;0;0;61;
$GPXUP;3949;09:24:34;0;50	28786;8	72376;0;0;64;
$GPXUP;3949;09:24:35;0;50	28775;8	72397;0;0;70;
$GPXUP;3949;09:24:36;0;50	2876;8	72412;0;0;78;
$GPXUP;3949;09:24:37;0;50	28741;8	72413;0;0;75;
$GPXUP;3949;09:24:38;0;50	28724;8	72402;0;0;74;
$GPXUP;3949;09:24:39;0;50	2871;8	72385;0;0;70;
$GPXUP;3949;09:24:40;0;50	28698;8	72366;0;0;68;
$GPXUP;3949;09:24:41;0;50	28686;8	72348;0;0;66;
$GPXUP;3949;09:24:42;0;50	28674;8	72331;0;0;65;
$GPXUP;3949;09:24:43;0;50	28665;8	72312;0;0;58;
$GPXUP;3949;09:24:44;0;50	28662;8	7229;0;0;57;
$GPXUP;3949;09:24:45;0;50	28659;8	72268;0;0;58;
$GPXUP;3949;09:24:46;0;50	28653;8	72248;0;0;60;
$GPXUP;3949;09:24:47;0;50	28643;8	7223;0;0;64;
$GPXUP;3949;09:24:48;0;50	28629;8	72219;0;0;66;
$GPXUP;3949;09:24:49;0;50	28612;8	72216;0;0;67;
$GPXUP;3949;09:24:50;0;50	28595;8	72218;0;0;68;
$GPXUP;3949;09:24:51;0;50	28579;8	72223;0;0;67;
$GPXUP;3949;09:24:52;0;50	28562;8	72229;0;0;67;
$GPXUP;3949;09:24:53;0;50	28547;8	72236;0;0;64;
$GPXUP;3949;09:24:54;0;50	28533;8	72245;0;0;62;
$GPXUP;3949;09:24:55;0;50	2852;8	7226;0;0;63;
$GPXUP;3949;09:24:56;0;50	28508;8	72275;0;0;65;
$GPXUP;3949;09:24:57;0;50	28493;8	72286;0;0;69;
$GPXUP;3949;09:24:58;0;50	28475;8	72288;0;0;75;
$GPXUP;3949;09:24:59;0;50	28458;8	72281;0;0;77;
$GPXUP;3949;09:25:00;0;50	28442;8	72264;0;0;78;
$GPXUP;3949;09:25:01;0;50	28429;8	7224;0;0;79;
$GPXUP;3949;09:25:02;0;50	28418;8	72216;0;0;78;
$GPXUP;3949;09:25:03;0;50	28407;8	7219;0;0;77;
$GPXUP;3949;09:25:04;0;50	28397;8	72165;0;0;76;
$GPXUP;3949;09:25:05;0;50	28388;8	72139;0;0;72;
$GPXUP;3949;09:25:06;0;50	28382;8	72113;0;0;70;
$GPXUP;3949;09:25:07;0;50	28377;8	72088;0;0;66;
$GPXUP;3949;09:25:08;0;50	28368;8	72066;0;0;70;
$GPXUP;3949;09:25:09;0;50	28352;8	72054;0;0;74;
$GPXUP;3949;09:25:10;0;50	28333;8	72051;0;0;74;
$GPXUP;3949;09:25:11;0;50	28315;8	72055;0;0;74;
$GPXUP;3949;09:25:12;0;50	28298;8	72064;0;0;72;
$GPXUP;3949;09:25:13;0;50	28281;8	72073;0;0;73;
$GPXUP;3949;09:25:14;0;50	28263;8	72075;0;0;73;
$GPXUP;3949;09:25:15;0;50	28245;8	72067;0;0;73;
$GPXUP;3949;09:25:16;0;50	28229;8	72053;0;0;76;
$GPXUP;3949;09:25:17;0;50	28214;8	72034;0;0;76;
$GPXUP;3949;09:25:18;0;50	28198;8	72017;0;0;77;
$GPXUP;3949;09:25:19;0;50	28182;8	72003;0;0;78;
$GPXUP;3949;09:25:20;0;50	28163;8	71992;0;0;76;
$GPXUP;3949;09:25:21;0;50	28144;8	71986;0;0;76;
$GPXUP;3949;09:25:22;0;50	28126;8	71986;0;0;73;
$GPXUP;3949;09:25:23;0;50	28109;8	71993;0;0;70;
$GPXUP;3949;09:25:24;0;50	28094;8	72008;0;0;69;
$GPXUP;3949;09:25:25;0;50	28083;8	72028;0;0;70;
$GPXUP;3949;09:25:26;0;50	28072;8	7205;0;0;71;
$GPXUP;3949;09:25:27;0;50	2806;8	72069;0;0;73;
$GPXUP;3949;09:25:28;0;50	28045;8	72086;0;0;70;
$GPXUP;3949;09:25:29;0;50	28032;8	72103;0;0;66;
$GPXUP;3949;09:25:30;0;50	2802;8	72121;0;0;66;
$GPXUP;3949;09:25:31;0;50	2801;8	72141;0;0;63;
$GPXUP;3949;09:25:32;0;50	28004;8	72162;0;0;59;
$GPXUP;3949;09:25:33;0;50	28001;8	72184;0;0;56;
$GPXUP;3949;09:25:34;0;50	27994;8	72204;0;0;63;
$GPXUP;3949;09:25:35;0;50	27981;8	72217;0;0;64;
$GPXUP;3949;09:25:36;0;50	27965;8	72223;0;0;67;
$GPXUP;3949;09:25:37;0;50	27948;8	72226;0;0;69;
$GPXUP;3949;09:25:38;0;50	2793;8	72224;0;0;69;
$GPXUP;3949;09:25:39;0;50	27913;8	7222;0;0;70;
$GPXUP;3949;09:25:40;0;50	27896;8	72216;0;0;68;
$GPXUP;3949;09:25:41;0;50	27879;8	72216;0;0;69;
$GPXUP;3949;09:25:42;0;50	27863;8	72224;0;0;69;
$GPXUP;3949;09:25:43;0;50	27847;8	72234;0;0;68;
$GPXUP;3949;09:25:44;0;50	27831;8	72246;0;0;71;
$GPXUP;3949;09:25:45;0;50	27816;8	7226;0;0;71;
$GPXUP;3949;09:25:46;0;50	27801;8	72273;0;0;71;
$GPXUP;3949;09:25:47;0;50	27785;8	72284;0;0;68;
$GPXUP;3949;09:25:48;0;50	2777;8	72296;0;0;66;
$GPXUP;3949;09:25:49;0;50	27756;8	72311;0;0;69;
$GPXUP;3949;09:25:50;0;50	27741;8	72323;0;0;70;
$GPXUP;3949;09:25:51;0;50	27725;8	72332;0;0;70;
$GPXUP;3949;09:25:52;0;50	27707;8	72338;0;0;70;
$GPXUP;3949;09:25:53;0;50	2769;8	72341;0;0;69;
$GPXUP;3949;09:25:54;0;50	27673;8	72342;0;0;69;
$GPXUP;3949;09:25:55;0;50	27656;8	72342;0;0;70;
$GPXUP;3949;09:25:56;0;50	27638;8	72345;0;0;72;
$GPXUP;3949;09:25:57;0;50	27621;8	72352;0;0;72;
$GPXUP;3949;09:25:58;0;50	27603;8	72361;0;0;73;
$GPXUP;3949;09:25:59;0;50	27586;8	72368;0;0;72;
$GPXUP;3949;09:26:00;0;50	27568;8	72373;0;0;73;
$GPXUP;3949;09:26:01;0;50	27553;8	72384;0;0;69;
$GPXUP;3949;09:26:02;0;50	27538;8	72398;0;0;71;
$GPXUP;3949;09:26:03;0;50	27523;8	7241;0;0;73;
$GPXUP;3949;09:26:04;0;50	27506;8	7242;0;0;72;
$GPXUP;3949;09:26:05;0;50	27488;8	72426;0;0;72;
$GPXUP;3949;09:26:06;0;50	2747;8	7243;0;0;72;
$GPXUP;3949;09:26:07;0;50	27453;8	72434;0;0;72;
$GPXUP;3949;09:26:08;0;50	27436;8	72443;0;0;70;
$GPXUP;3949;09:26:09;0;50	27422;8	72459;0;0;71;
$GPXUP;3949;09:26:10;0;50	2741;8	7248;0;0;70;
$GPXUP;3949;09:26:11;0;50	274;8	725;0;0;68;
$GPXUP;3949;09:26:12;0;50	27388;8	7252;0;0;69;
$GPXUP;3949;09:26:13;0;50	27373;8	72534;0;0;70;
$GPXUP;3949;09:26:14;0;50	27357;8	72545;0;0;71;
$GPXUP;3949;09:26:15;0;50	2734;8	72554;0;0;73;
$GPXUP;3949;09:26:16;0;50	27322;8	72562;0;0;74;
$GPXUP;3949;09:26:17;0;50	27305;8	72572;0;0;71;
$GPXUP;3949;09:26:18;0;50	27289;8	72588;0;0;72;
$GPXUP;3949;09:26:19;0;50	27275;8	72604;0;0;72;
$GPXUP;3949;09:26:20;0;50	27259;8	72617;0;0;74;
$GPXUP;3949;09:26:21;0;50	2724;8	72624;0;0;77;
$GPXUP;3949;09:26:22;0;50	27221;8	72629;0;0;76;
$GPXUP;3949;09:26:23;0;50	27203;8	72635;0;0;74;
$GPXUP;3949;09:26:24;0;50	27186;8	72646;0;0;75;
$GPXUP;3949;09:26:25;0;50	27169;8	7266;0;0;74;
$GPXUP;3949;09:26:26;0;50	27153;8	72674;0;0;77;
$GPXUP;3949;09:26:27;0;50	27135;8	72686;0;0;76;
$GPXUP;3949;09:26:28;0;50	27117;8	72697;0;0;75;
$GPXUP;3949;09:26:29;0;50	27099;8	72706;0;0;74;
$GPXUP;3949;09:26:30;0;50	27081;8	72714;0;0;74;
$GPXUP;3949;09:26:31;0;50	27065;8	72726;0;0;72;
$GPXUP;3949;09:26:32;0;50	2705;8	72742;0;0;72;
$GPXUP;3949;09:26:33;0;50	27037;8	72759;0;0;71;
$GPXUP;3949;09:26:34;0;50	27023;8	72778;0;0;70;
$GPXUP;3949;09:26:35;0;50	27012;8	72799;0;0;67;
$GPXUP;3949;09:26:36;0;50	27001;8	72819;0;0;68;
$GPXUP;3949;09:26:37;0;50	26989;8	72837;0;0;66;
$GPXUP;3949;09:26:38;0;50	26975;8	72852;0;0;72;
$GPXUP;3949;09:26:39;0;50	26958;8	72862;0;0;72;
$GPXUP;3949;09:26:40;0;50	2694;8	72869;0;0;74;
$GPXUP;3949;09:26:41;0;50	26923;8	72877;0;0;70;
$GPXUP;3949;09:26:42;0;50	26908;8	72889;0;0;69;
$GPXUP;3949;09:26:43;0;50	26894;8	72905;0;0;68;
$GPXUP;3949;09:26:44;0;50	26884;8	72926;0;0;66;
$GPXUP;3949;09:26:45;0;50	26876;8	72948;0;0;65;
$GPXUP;3949;09:26:46;0;50	26867;8	72968;0;0;66;
$GPXUP;3949;09:26:47;0;50	26854;8	72985;0;0;70;
$GPXUP;3949;09:26:48;0;50	26837;8	72995;0;0;73;
$GPXUP;3949;09:26:49;0;50	2682;8	73001;0;0;74;
$GPXUP;3949;09:26:50;0;50	26802;8	7301;0;0;70;
$GPXUP;3949;09:26:51;0;50	26787;8	73023;0;0;72;
$GPXUP;3949;09:26:52;0;50	26771;8	73039;0;0;72;
$GPXUP;3949;09:26:53;0;50	26756;8	73054;0;0;72;
$GPXUP;3949;09:26:54;0;50	26741;8	73069;0;0;73;
$GPXUP;3949;09:26:55;0;50	26724;8	73081;0;0;74;
$GPXUP;3949;09:26:56;0;50	26706;8	73089;0;0;75;
$GPXUP;3949;09:26:57;0;50	26688;8	73096;0;0;76;
$GPXUP;3949;09:26:58;0;50	26671;8	73107;0;0;73;
$GPXUP;3949;09:26:59;0;50	26656;8	73122;0;0;71;
$GPXUP;3949;09:27:00;0;50	26642;8	73138;0;0;70;
$GPXUP;3949;09:27:01;0;50	26627;8	73154;0;0;71;
$GPXUP;3949;09:27:02;0;50	26612;8	73168;0;0;72;
$GPXUP;3949;09:27:03;0;50	26599;8	73186;0;0;70;
$GPXUP;3949;09:27:04;0;50	2659;8	73209;0;0;70;
$GPXUP;3949;09:27:05;0;50	2658;8	73232;0;0;71;
$GPXUP;3949;09:27:06;0;50	26568;8	73252;0;0;70;
$GPXUP;3949;09:27:07;0;50	26554;8	7327;0;0;72;
$GPXUP;3949;09:27:08;0;50	26539;8	73286;0;0;73;
$GPXUP;3949;09:27:09;0;50	26523;8	733;0;0;72;
$GPXUP;3949;09:27:10;0;50	26507;8	73313;0;0;70;
$GPXUP;3949;09:27:11;0;50	26491;8	73323;0;0;68;
$GPXUP;3949;09:27:12;0;50	26475;8	73334;0;0;68;
$GPXUP;3949;09:27:13;0;50	26461;8	73349;0;0;74;
$GPXUP;3949;09:27:14;0;50	26452;8	73372;0;0;72;
$GPXUP;3949;09:27:15;0;50	26449;8	73401;0;0;80;
$GPXUP;3949;09:27:16;0;50	26448;8	73433;0;0;80;
$GPXUP;3949;09:27:17;0;50	2644;8	73461;0;0;79;
$GPXUP;3949;09:27:18;0;50	26426;8	73481;0;0;79;
$GPXUP;3949;09:27:19;0;50	26408;8	73493;0;0;77;
$GPXUP;3949;09:27:20;0;50	26389;8	73499;0;0;76;
$GPXUP;3949;09:27:21;0;50	26371;8	735;0;0;73;
$GPXUP;3949;09:27:22;0;50	26352;8	73497;0;0;74;
$GPXUP;3949;09:27:23;0;50	26334;8	73492;0;0;74;
$GPXUP;3949;09:27:24;0;50	26315;8	73487;0;0;76;
$GPXUP;3949;09:27:25;0;50	26296;8	73489;0;0;84;
$GPXUP;3949;09:27:26;0;50	26276;8	735;0;0;84;
$GPXUP;3949;09:27:27;0;50	26257;8	73512;0;0;78;
$GPXUP;3949;09:27:28;0;50	26238;8	73518;0;0;78;
$GPXUP;3949;09:27:29;0;50	26218;8	73516;0;0;79;
$GPXUP;3949;09:27:30;0;50	26199;8	7351;0;0;75;
$GPXUP;3949;09:27:31;0;50	26181;8	735;0;0;76;
$GPXUP;3949;09:27:32;0;50	26165;8	73485;0;0;77;
$GPXUP;3949;09:27:33;0;50	26151;8	73465;0;0;76;
$GPXUP;3949;09:27:34;0;50	26138;8	73443;0;0;75;
$GPXUP;3949;09:27:35;0;50	26125;8	73423;0;0;73;
$GPXUP;3949;09:27:36;0;50	26109;8	73409;0;0;74;
$GPXUP;3949;09:27:37;0;50	26092;8	734;0;0;71;
$GPXUP;3949;09:27:38;0;50	26074;8	73396;0;0;71;
$GPXUP;3949;09:27:39;0;50	26056;8	73399;0;0;70;
$GPXUP;3949;09:27:40;0;50	26038;8	73402;0;0;70;
$GPXUP;3949;09:27:41;0;50	26021;8	73406;0;0;70;
$GPXUP;3949;09:27:42;0;50	26004;8	7341;0;0;69;
$GPXUP;3949;09:27:43;0;50	25987;8	73414;0;0;68;
$GPXUP;3949;09:27:44;0;50	2597;8	73416;0;0;71;
$GPXUP;3949;09:27:45;0;50	25952;8	73413;0;0;73;
$GPXUP;3949;09:27:46;0;50	25934;8	73406;0;0;72;
$GPXUP;3949;09:27:47;0;50	25917;8	73396;0;0;73;
$GPXUP;3949;09:27:48;0;50	259;8	73385;0;0;73;
$GPXUP;3949;09:27:49;0;50	25884;8	73372;0;0;72;
$GPXUP;3949;09:27:50;0;50	25868;8	73358;0;0;72;
$GPXUP;3949;09:27:51;0;50	25854;8	7334;0;0;71;
$GPXUP;3949;09:27:52;0;50	25841;8	73322;0;0;71;
$GPXUP;3949;09:27:53;0;50	25828;8	73303;0;0;70;
$GPXUP;3949;09:27:54;0;50	25816;8	73283;0;0;69;
$GPXUP;3949;09:27:55;0;50	25804;8	73263;0;0;67;
$GPXUP;3949;09:27:56;0;50	25793;8	73244;0;0;65;
$GPXUP;3949;09:27:57;0;50	2578;8	73228;0;0;67;
$GPXUP;3949;09:27:58;0;50	25766;8	73216;0;0;68;
$GPXUP;3949;09:27:59;0;50	2575;8	73204;0;0;67;
$GPXUP;3949;09:28:00;0;50	25734;8	73194;0;0;70;
$GPXUP;3949;09:28:01;0;50	25718;8	73184;0;0;70;
$GPXUP;3949;09:28:02;0;50	25702;8	73175;0;0;69;
$GPXUP;3949;09:28:03;0;50	25686;8	73164;0;0;64;
$GPXUP;3949;09:28:04;0;50	25674;8	73148;0;0;63;
$GPXUP;3949;09:28:05;0;50	25667;8	73128;0;0;59;
$GPXUP;3949;09:28:06;0;50	2566;8	73108;0;0;59;
$GPXUP;3949;09:28:07;0;50	25654;8	73087;0;0;58;
$GPXUP;3949;09:28:08;0;50	25646;8	73067;0;0;60;
$GPXUP;3949;09:28:09;0;50	25637;8	73048;0;0;66;
$GPXUP;3949;09:28:10;0;50	25624;8	73029;0;0;70;
$GPXUP;3949;09:28:11;0;50	25609;8	73016;0;0;72;
$GPXUP;3949;09:28:12;0;50	25592;8	73008;0;0;70;
$GPXUP;3949;09:28:13;0;50	25574;8	73003;0;0;69;
$GPXUP;3949;09:28:14;0;50	25558;8	73004;0;0;70;
$GPXUP;3949;09:28:15;0;50	2554;8	73007;0;0;71;
$GPXUP;3949;09:28:16;0;50	25522;8	73007;0;0;77;
$GPXUP;3949;09:28:17;0;50	25504;8	72998;0;0;77;
$GPXUP;3949;09:28:18;0;50	25487;8	72985;0;0;71;
$GPXUP;3949;09:28:19;0;50	2547;8	72976;0;0;71;
$GPXUP;3949;09:28:20;0;50	25454;8	72968;0;0;67;
$GPXUP;3949;09:28:21;0;50	25439;8	72957;0;0;63;
$GPXUP;3949;09:28:22;0;50	2543;8	72939;0;0;63;
$GPXUP;3949;09:28:23;0;50	25424;8	72916;0;0;62;
$GPXUP;3949;09:28:24;0;50	25421;8	72892;0;0;62;
$GPXUP;3949;09:28:25;0;50	25415;8	7287;0;0;62;
$GPXUP;3949;09:28:26;0;50	25406;8	7285;0;0;64;
$GPXUP;3949;09:28:27;0;50	25393;8	72836;0;0;67;
$GPXUP;3949;09:28:28;0;50	25376;8	72831;0;0;69;
$GPXUP;3949;09:28:29;0;50	2536;8	72835;0;0;69;
$GPXUP;3949;09:28:30;0;50	25344;8	72846;0;0;68;
$GPXUP;3949;09:28:31;0;50	25328;8	72855;0;0;66;
$GPXUP;3949;09:28:32;0;50	25311;8	72861;0;0;67;
$GPXUP;3949;09:28:33;0;50	25295;8	72866;0;0;66;
$GPXUP;3949;09:28:34;0;50	25278;8	72874;0;0;74;
$GPXUP;3949;09:28:35;0;50	25262;8	72888;0;0;76;
$GPXUP;3949;09:28:36;0;50	25247;8	72907;0;0;78;
$GPXUP;3949;09:28:37;0;50	25233;8	72926;0;0;73;
$GPXUP;3949;09:28:38;0;50	25217;8	7294;0;0;71;
$GPXUP;3949;09:28:39;0;50	25202;8	72952;0;0;66;
$GPXUP;3949;09:28:40;0;50	2519;8	72969;0;0;66;
$GPXUP;3949;09:28:41;0;50	25183;8	72992;0;0;64;
$GPXUP;3949;09:28:42;0;50	25183;8	73015;0;0;59;
$GPXUP;3949;09:28:43;0;50	2519;8	73034;0;0;56;
$GPXUP;3949;09:28:44;0;50	25202;8	73045;0;0;56;
$GPXUP;3949;09:28:45;0;50	25216;8	73044;0;0;56;
$GPXUP;3949;09:28:46;0;50	25226;8	73031;0;0;54;
$GPXUP;3949;09:28:47;0;50	25232;8	73012;0;0;55;
$GPXUP;3949;09:28:48;0;50	25231;8	7299;0;0;58;
$GPXUP;3949;09:28:49;0;50	25224;8	7297;0;0;59;
$GPXUP;3949;09:28:50;0;50	25213;8	72956;0;0;59;
$GPXUP;3949;09:28:51;0;50	25199;8	72949;0;0;61;
$GPXUP;3949;09:28:52;0;50	25185;8	72954;0;0;61;
$GPXUP;3949;09:28:53;0;50	25173;8	72969;0;0;64;
$GPXUP;3949;09:28:54;0;50	25163;8	72988;0;0;64;
$GPXUP;3949;09:28:54;0;50	25152;8	73005;0;0;63;
$GPXUP;3949;09:28:55;0;50	25146;8	73026;0;0;58;
$GPXUP;3949;09:28:56;0;50	25148;8	73048;0;0;59;
$GPXUP;3949;09:28:57;0;50	25157;8	73066;0;0;57;
$GPXUP;3949;09:28:58;0;50	25172;8	73072;0;0;59;
$GPXUP;3949;09:28:59;0;50	25185;8	73062;0;0;63;
$GPXUP;3949;09:29:00;0;50	25194;8	73042;0;0;62;
$GPXUP;3949;09:29:01;0;50	25196;8	73018;0;0;61;
$GPXUP;3949;09:29:02;0;50	25191;8	72995;0;0;61;
$GPXUP;3949;09:29:03;0;50	25182;8	72975;0;0;61;
$GPXUP;3949;09:29:04;0;50	25169;8	72965;0;0;61;
$GPXUP;3949;09:29:05;0;50	25153;8	72965;0;0;61;
$GPXUP;3949;09:29:06;0;50	25139;8	72974;0;0;58;
$GPXUP;3949;09:29:07;0;50	25128;8	7299;0;0;57;
$GPXUP;3949;09:29:08;0;50	25121;8	73008;0;0;56;
$GPXUP;3949;09:29:09;0;50	25122;8	73029;0;0;55;
$GPXUP;3949;09:29:10;0;50	25131;8	73046;0;0;58;
$GPXUP;3949;09:29:11;0;50	25144;8	73054;0;0;58;
$GPXUP;3949;09:29:12;0;50	25159;8	73048;0;0;63;
$GPXUP;3949;09:29:13;0;50	2517;8	73032;0;0;60;
$GPXUP;3949;09:29:14;0;50	25175;8	73011;0;0;58;
$GPXUP;3949;09:29:15;0;50	25174;8	72988;0;0;60;
$GPXUP;3949;09:29:16;0;50	25167;8	72968;0;0;61;
$GPXUP;3949;09:29:17;0;50	25155;8	72955;0;0;61;
$GPXUP;3949;09:29:18;0;50	2514;8	72952;0;0;63;
$GPXUP;3949;09:29:19;0;50	25124;8	72957;0;0;62;
$GPXUP;3949;09:29:20;0;50	2511;8	72966;0;0;59;
$GPXUP;3949;09:29:21;0;50	25097;8	72977;0;0;57;
$GPXUP;3949;09:29:22;0;50	25086;8	72989;0;0;55;
$GPXUP;3949;09:29:23;0;50	25074;8	73001;0;0;56;
$GPXUP;3949;09:29:24;0;50	25061;8	73011;0;0;56;
$GPXUP;3949;09:29:25;0;50	25047;8	73019;0;0;58;
$GPXUP;3949;09:29:26;0;50	25032;8	73022;0;0;62;
$GPXUP;3949;09:29:27;0;50	25017;8	73023;0;0;65;
$GPXUP;3949;09:29:28;0;50	25;8	7302;0;0;66;
$GPXUP;3949;09:29:29;0;50	24983;8	73015;0;0;67;
$GPXUP;3949;09:29:30;0;50	24968;8	73008;0;0;65;
$GPXUP;3949;09:29:31;0;50	24952;8	73005;0;0;65;
$GPXUP;3949;09:29:32;0;50	24936;8	73007;0;0;64;
$GPXUP;3949;09:29:33;0;50	2492;8	73008;0;0;64;
$GPXUP;3949;09:29:34;0;50	24904;8	7301;0;0;64;
$GPXUP;3949;09:29:35;0;50	24887;8	73008;0;0;68;
$GPXUP;3949;09:29:36;0;50	2487;8	73;0;0;71;
$GPXUP;3949;09:29:37;0;50	24854;8	72984;0;0;75;
$GPXUP;3949;09:29:38;0;50	24838;8	72967;0;0;75;
$GPXUP;3949;09:29:39;0;50	24822;8	7295;0;0;75;
$GPXUP;3949;09:29:40;0;50	24806;8	72936;0;0;75;
$GPXUP;3949;09:29:41;0;50	24787;8	72927;0;0;74;
$GPXUP;3949;09:29:42;0;50	2477;8	72927;0;0;71;
$GPXUP;3949;09:29:43;0;50	24753;8	72935;0;0;71;
$GPXUP;3949;09:29:44;0;50	24736;8	72943;0;0;71;
$GPXUP;3949;09:29:45;0;50	24719;8	7295;0;0;72;
$GPXUP;3949;09:29:46;0;50	24701;8	72956;0;0;74;
$GPXUP;3949;09:29:47;0;50	24684;8	72965;0;0;73;
$GPXUP;3949;09:29:48;0;50	24667;8	72976;0;0;73;
$GPXUP;3949;09:29:49;0;50	2465;8	72987;0;0;72;
$GPXUP;3949;09:29:50;0;50	24632;8	72998;0;0;73;
$GPXUP;3949;09:29:51;0;50	24615;8	73008;0;0;72;
$GPXUP;3949;09:29:52;0;50	24599;8	7302;0;0;71;
$GPXUP;3949;09:29:53;0;50	24584;8	73035;0;0;69;
$GPXUP;3949;09:29:54;0;50	24572;8	73053;0;0;69;
$GPXUP;3949;09:29:55;0;50	2456;8	73072;0;0;69;
$GPXUP;3949;09:29:56;0;50	24547;8	7309;0;0;69;
$GPXUP;3949;09:29:57;0;50	24533;8	73104;0;0;69;
$GPXUP;3949;09:29:58;0;50	24517;8	73114;0;0;70;
$GPXUP;3949;09:29:59;0;50	245;8	73119;0;0;70;
$GPXUP;3949;09:30:00;0;50	24483;8	73123;0;0;72;
$GPXUP;3949;09:30:01;0;50	24466;8	7313;0;0;68;
$GPXUP;3949;09:30:02;0;50	2445;8	73144;0;0;69;
$GPXUP;3949;09:30:03;0;50	24436;8	73161;0;0;68;
$GPXUP;3949;09:30:04;0;50	24425;8	73182;0;0;67;
$GPXUP;3949;09:30:05;0;50	24417;8	73204;0;0;64;
$GPXUP;3949;09:30:06;0;50	2441;8	73226;0;0;63;
$GPXUP;3949;09:30:07;0;50	24406;8	73249;0;0;60;
$GPXUP;3949;09:30:08;0;50	24404;8	73272;0;0;60;
$GPXUP;3949;09:30:09;0;50	24403;8	73296;0;0;59;
$GPXUP;3949;09:30:10;0;50	24401;8	73319;0;0;58;
$GPXUP;3949;09:30:11;0;50	24405;8	7334;0;0;56;
$GPXUP;3949;09:30:12;0;50	24415;8	73354;0;0;55;
$GPXUP;3949;09:30:13;0;50	24429;8	73357;0;0;56;
$GPXUP;3949;09:30:14;0;50	24443;8	7335;0;0;59;
$GPXUP;3949;09:30:15;0;50	24452;8	73331;0;0;61;
$GPXUP;3949;09:30:16;0;50	24454;8	73308;0;0;63;
$GPXUP;3949;09:30:17;0;50	24446;8	73284;0;0;72;
$GPXUP;3949;09:30:18;0;50	24435;8	73262;0;0;70;
$GPXUP;3949;09:30:19;0;50	24421;8	73248;0;0;62;
$GPXUP;3949;09:30:20;0;50	24406;8	73244;0;0;62;
$GPXUP;3949;09:30:21;0;50	24391;8	73249;0;0;63;
$GPXUP;3949;09:30:22;0;50	24377;8	73259;0;0;62;
$GPXUP;3949;09:30:23;0;50	24362;8	73272;0;0;63;
$GPXUP;3949;09:30:24;0;50	2435;8	73287;0;0;63;
$GPXUP;3949;09:30:25;0;50	24339;8	73305;0;0;63;
$GPXUP;3949;09:30:26;0;50	24333;8	73326;0;0;57;
$GPXUP;3949;09:30:27;0;50	24332;8	73348;0;0;55;
$GPXUP;3949;09:30:28;0;50	24335;8	73369;0;0;51;
$GPXUP;3949;09:30:29;0;50	2434;8	7339;0;0;50;
$GPXUP;3949;09:30:30;0;50	24348;8	73407;0;0;49;
$GPXUP;3949;09:30:31;0;50	24355;8	73423;0;0;49;
$GPXUP;3949;09:30:32;0;50	24362;8	7344;0;0;51;
$GPXUP;3949;09:30:33;0;50	24362;8	7346;0;0;52;
$GPXUP;3949;09:30:34;0;50	24356;8	73479;0;0;56;
$GPXUP;3949;09:30:35;0;50	24344;8	73492;0;0;63;
$GPXUP;3949;09:30:36;0;50	24328;8	73495;0;0;66;
$GPXUP;3949;09:30:37;0;50	24311;8	73492;0;0;70;
$GPXUP;3949;09:30:38;0;50	24295;8	73482;0;0;72;
$GPXUP;3949;09:30:39;0;50	2428;8	73464;0;0;73;
$GPXUP;3949;09:30:40;0;50	2427;8	7344;0;0;73;
$GPXUP;3949;09:30:41;0;50	24264;8	73412;0;0;73;
$GPXUP;3949;09:30:42;0;50	2426;8	73384;0;0;73;
$GPXUP;3949;09:30:43;0;50	24256;8	73356;0;0;73;
$GPXUP;3949;09:30:44;0;50	24253;8	73327;0;0;74;
$GPXUP;3949;09:30:45;0;50	24248;8	73299;0;0;74;
$GPXUP;3949;09:30:46;0;50	24243;8	7327;0;0;74;
$GPXUP;3949;09:30:47;0;50	2424;8	73242;0;0;73;
$GPXUP;3949;09:30:48;0;50	24238;8	73214;0;0;72;
$GPXUP;3949;09:30:49;0;50	24237;8	73186;0;0;72;
$GPXUP;3949;09:30:50;0;50	24234;8	73158;0;0;71;
$GPXUP;3949;09:30:51;0;50	24234;8	73131;0;0;67;
$GPXUP;3949;09:30:52;0;50	24237;8	73106;0;0;65;
$GPXUP;3949;09:30:53;0;50	24241;8	7308;0;0;65;
$GPXUP;3949;09:30:54;0;50	24244;8	73056;0;0;63;
$GPXUP;3949;09:30:55;0;50	24245;8	73031;0;0;65;
$GPXUP;3949;09:30:56;0;50	24242;8	73007;0;0;69;
$GPXUP;3949;09:30:57;0;50	24236;8	72984;0;0;65;
$GPXUP;3949;09:30:58;0;50	24225;8	72964;0;0;63;
$GPXUP;3949;09:30:59;0;50	24212;8	7295;0;0;62;
$GPXUP;3949;09:31:00;0;50	24198;8	7294;0;0;61;
$GPXUP;3949;09:31:01;0;50	24183;8	72936;0;0;61;
$GPXUP;3949;09:31:02;0;50	24169;8	72938;0;0;62;
$GPXUP;3949;09:31:03;0;50	24153;8	72944;0;0;64;
$GPXUP;3949;09:31:04;0;50	24138;8	72951;0;0;63;
$GPXUP;3949;09:31:05;0;50	24123;8	72958;0;0;61;
$GPXUP;3949;09:31:06;0;50	24109;8	72966;0;0;59;
$GPXUP;3949;09:31:07;0;50	24097;8	7298;0;0;59;
$GPXUP;3949;09:31:08;0;50	24087;8	72999;0;0;57;
$GPXUP;3949;09:31:09;0;50	24082;8	73019;0;0;53;
$GPXUP;3949;09:31:10;0;50	24078;8	7304;0;0;53;
$GPXUP;3949;09:31:11;0;50	24074;8	7306;0;0;54;
$GPXUP;3949;09:31:12;0;50	24068;8	73079;0;0;56;
$GPXUP;3949;09:31:13;0;50	2406;8	73098;0;0;55;
$GPXUP;3949;09:31:14;0;50	24051;8	73113;0;0;56;
$GPXUP;3949;09:31:15;0;50	24039;8	73126;0;0;57;
$GPXUP;3949;09:31:16;0;50	24025;8	73134;0;0;56;
$GPXUP;3949;09:31:17;0;50	2401;8	73134;0;0;59;
$GPXUP;3949;09:31:18;0;50	23995;8	73134;0;0;59;
$GPXUP;3949;09:31:19;0;50	2398;8	73133;0;0;59;
$GPXUP;3949;09:31:20;0;50	23966;8	73133;0;0;55;
$GPXUP;3949;09:31:21;0;50	23953;8	73139;0;0;57;
$GPXUP;3949;09:31:22;0;50	23941;8	73152;0;0;58;
$GPXUP;3949;09:31:23;0;50	23931;8	73168;0;0;59;
$GPXUP;3949;09:31:24;0;50	2392;8	73184;0;0;59;
$GPXUP;3949;09:31:25;0;50	23909;8	73198;0;0;59;
$GPXUP;3949;09:31:26;0;50	23897;8	73213;0;0;61;
$GPXUP;3949;09:31:27;0;50	23883;8	73224;0;0;63;
$GPXUP;3949;09:31:28;0;50	23868;8	73231;0;0;63;
$GPXUP;3949;09:31:29;0;50	23851;8	73232;0;0;70;
$GPXUP;3949;09:31:30;0;50	23834;8	73225;0;0;68;
$GPXUP;3949;09:31:31;0;50	23817;8	73218;0;0;66;
$GPXUP;3949;09:31:32;0;50	23802;8	73215;0;0;61;
$GPXUP;3949;09:31:33;0;50	23788;8	73221;0;0;61;
$GPXUP;3949;09:31:34;0;50	23775;8	73234;0;0;63;
$GPXUP;3949;09:31:35;0;50	23764;8	73251;0;0;62;
$GPXUP;3949;09:31:36;0;50	23756;8	7327;0;0;62;
$GPXUP;3949;09:31:37;0;50	23746;8	73288;0;0;61;
$GPXUP;3949;09:31:38;0;50	23737;8	73307;0;0;62;
$GPXUP;3949;09:31:39;0;50	23724;8	73321;0;0;66;
$GPXUP;3949;09:31:40;0;50	23708;8	73329;0;0;67;
$GPXUP;3949;09:31:41;0;50	23691;8	73333;0;0;69;
$GPXUP;3949;09:31:42;0;50	23675;8	73334;0;0;67;
$GPXUP;3949;09:31:43;0;50	23658;8	73335;0;0;66;
$GPXUP;3949;09:31:44;0;50	23642;8	7334;0;0;64;
$GPXUP;3949;09:31:45;0;50	23626;8	73348;0;0;65;
$GPXUP;3949;09:31:46;0;50	23612;8	73359;0;0;64;
$GPXUP;3949;09:31:47;0;50	236;8	73376;0;0;64;
$GPXUP;3949;09:31:48;0;50	2359;8	73396;0;0;64;
$GPXUP;3949;09:31:49;0;50	23582;8	73418;0;0;63;
$GPXUP;3949;09:31:50;0;50	23574;8	7344;0;0;63;
$GPXUP;3949;09:31:51;0;50	23565;8	7346;0;0;62;
$GPXUP;3949;09:31:52;0;50	23556;8	73478;0;0;62;
$GPXUP;3949;09:31:53;0;50	23545;8	73497;0;0;60;
$GPXUP;3949;09:31:54;0;50	23537;8	73517;0;0;60;
$GPXUP;3949;09:31:55;0;50	23528;8	73536;0;0;59;
$GPXUP;3949;09:31:56;0;50	23521;8	73557;0;0;56;
$GPXUP;3949;09:31:57;0;50	23516;8	73579;0;0;58;
$GPXUP;3949;09:31:58;0;50	23512;8	73601;0;0;58;
$GPXUP;3949;09:31:59;0;50	23509;8	73624;0;0;59;
$GPXUP;3949;09:32:00;0;50	23507;8	73646;0;0;56;
$GPXUP;3949;09:32:01;0;50	23506;8	73668;0;0;56;
$GPXUP;3949;09:32:02;0;50	23502;8	73688;0;0;56;
$GPXUP;3949;09:32:03;0;50	23496;8	73707;0;0;56;
$GPXUP;3949;09:32:04;0;50	23487;8	73725;0;0;56;
$GPXUP;3949;09:32:05;0;50	23476;8	73739;0;0;57;
$GPXUP;3949;09:32:06;0;50	23462;8	73749;0;0;61;
$GPXUP;3949;09:32:07;0;50	23447;8	73753;0;0;63;
$GPXUP;3949;09:32:08;0;50	23431;8	73753;0;0;65;
$GPXUP;3949;09:32:09;0;50	23414;8	7375;0;0;65;
$GPXUP;3949;09:32:10;0;50	23398;8	73744;0;0;68;
$GPXUP;3949;09:32:11;0;50	23382;8	73735;0;0;69;
$GPXUP;3949;09:32:12;0;50	23366;8	73721;0;0;70;
$GPXUP;3949;09:32:13;0;50	23352;8	73704;0;0;71;
$GPXUP;3949;09:32:14;0;50	2334;8	73683;0;0;71;
$GPXUP;3949;09:32:15;0;50	23326;8	73666;0;0;70;
$GPXUP;3949;09:32:16;0;50	2331;8	73653;0;0;71;
$GPXUP;3949;09:32:17;0;50	23294;8	73643;0;0;70;
$GPXUP;3949;09:32:18;0;50	23277;8	73638;0;0;68;
$GPXUP;3949;09:32:19;0;50	2326;8	73636;0;0;68;
$GPXUP;3949;09:32:20;0;50	23243;8	73635;0;0;69;
$GPXUP;3949;09:32:21;0;50	23226;8	73633;0;0;68;
$GPXUP;3949;09:32:22;0;50	23209;8	73634;0;0;68;
$GPXUP;3949;09:32:23;0;50	23192;8	73638;0;0;70;
$GPXUP;3949;09:32:24;0;50	23174;8	73643;0;0;69;
$GPXUP;3949;09:32:25;0;50	23158;8	7365;0;0;69;
$GPXUP;3949;09:32:26;0;50	23141;8	73658;0;0;71;
$GPXUP;3949;09:32:27;0;50	23124;8	73666;0;0;71;
$GPXUP;3949;09:32:28;0;50	23106;8	73671;0;0;72;
$GPXUP;3949;09:32:29;0;50	23088;8	73672;0;0;72;
$GPXUP;3949;09:32:30;0;50	2307;8	73671;0;0;73;
$GPXUP;3949;09:32:31;0;50	23052;8	73668;0;0;73;
$GPXUP;3949;09:32:32;0;50	23034;8	7366;0;0;73;
$GPXUP;3949;09:32:33;0;50	23016;8	73651;0;0;75;
$GPXUP;3949;09:32:34;0;50	22999;8	73639;0;0;75;
$GPXUP;3949;09:32:35;0;50	22982;8	73626;0;0;76;
$GPXUP;3949;09:32:36;0;50	22965;8	73616;0;0;74;
$GPXUP;3949;09:32:37;0;50	22946;8	73611;0;0;75;
$GPXUP;3949;09:32:38;0;50	22928;8	73608;0;0;70;
$GPXUP;3949;09:32:39;0;50	22911;8	73608;0;0;66;
$GPXUP;3949;09:32:40;0;50	22895;8	73608;0;0;63;
$GPXUP;3949;09:32:41;0;50	2288;8	73611;0;0;64;
$GPXUP;3949;09:32:42;0;50	22864;8	73613;0;0;67;
$GPXUP;3949;09:32:43;0;50	22848;8	73608;0;0;65;
$GPXUP;3949;09:32:44;0;50	22832;8	73598;0;0;66;
$GPXUP;3949;09:32:45;0;50	22819;8	73584;0;0;68;
$GPXUP;3949;09:32:46;0;50	22807;8	73565;0;0;66;
$GPXUP;3949;09:32:47;0;50	22796;8	73546;0;0;66;
$GPXUP;3949;09:32:48;0;50	22784;8	73527;0;0;66;
$GPXUP;3949;09:32:49;0;50	22772;8	73508;0;0;68;
$GPXUP;3949;09:32:50;0;50	22759;8	73493;0;0;67;
$GPXUP;3949;09:32:51;0;50	22744;8	7348;0;0;69;
$GPXUP;3949;09:32:52;0;50	22729;8	73469;0;0;68;
$GPXUP;3949;09:32:53;0;50	22713;8	7346;0;0;69;
$GPXUP;3949;09:32:54;0;50	22696;8	73454;0;0;67;
$GPXUP;3949;09:32:55;0;50	22679;8	73453;0;0;66;
$GPXUP;3949;09:32:56;0;50	22663;8	73454;0;0;66;
$GPXUP;3949;09:32:57;0;50	22646;8	73455;0;0;65;
$GPXUP;3949;09:32:58;0;50	2263;8	73455;0;0;64;
$GPXUP;3949;09:32:59;0;50	22615;8	73457;0;0;62;
$GPXUP;3949;09:33:00;0;50	226;8	73462;0;0;63;
$GPXUP;3949;09:33:01;0;50	22584;8	73466;0;0;64;
$GPXUP;3949;09:33:02;0;50	22567;8	73468;0;0;68;
$GPXUP;3949;09:33:03;0;50	2255;8	73465;0;0;69;
$GPXUP;3949;09:33:04;0;50	22533;8	73461;0;0;69;
$GPXUP;3949;09:33:05;0;50	22516;8	73454;0;0;70;
$GPXUP;3949;09:33:06;0;50	22499;8	73446;0;0;69;
$GPXUP;3949;09:33:07;0;50	22483;8	73434;0;0;69;
$GPXUP;3949;09:33:08;0;50	22466;8	73422;0;0;74;
$GPXUP;3949;09:33:09;0;50	22451;8	73407;0;0;73;
$GPXUP;3949;09:33:10;0;50	22435;8	7339;0;0;74;
$GPXUP;3949;09:33:11;0;50	22419;8	73375;0;0;72;
$GPXUP;3949;09:33:12;0;50	22404;8	73362;0;0;69;
$GPXUP;3949;09:33:13;0;50	22388;8	73356;0;0;68;
$GPXUP;3949;09:33:14;0;50	22371;8	73356;0;0;68;
$GPXUP;3949;09:33:15;0;50	22354;8	73357;0;0;67;
$GPXUP;3949;09:33:16;0;50	22338;8	73353;0;0;69;
$GPXUP;3949;09:33:17;0;50	22321;8	73346;0;0;67;
$GPXUP;3949;09:33:18;0;50	22304;8	73342;0;0;65;
$GPXUP;3949;09:33:19;0;50	22289;8	7334;0;0;61;
$GPXUP;3949;09:33:20;0;50	22274;8	73338;0;0;57;
$GPXUP;3949;09:33:21;0;50	2226;8	73336;0;0;63;
$GPXUP;3949;09:33:22;0;50	22246;8	73326;0;0;64;
$GPXUP;3949;09:33:23;0;50	22232;8	73311;0;0;67;
$GPXUP;3949;09:33:24;0;50	22219;8	73294;0;0;68;
$GPXUP;3949;09:33:25;0;50	22206;8	73275;0;0;71;
$GPXUP;3949;09:33:26;0;50	22195;8	73254;0;0;72;
$GPXUP;3949;09:33:27;0;50	22183;8	73232;0;0;72;
$GPXUP;3949;09:33:28;0;50	22171;8	73211;0;0;70;
$GPXUP;3949;09:33:29;0;50	22158;8	73192;0;0;69;
$GPXUP;3949;09:33:30;0;50	22143;8	73181;0;0;68;
$GPXUP;3949;09:33:31;0;50	22126;8	73178;0;0;66;
$GPXUP;3949;09:33:32;0;50	2211;8	7318;0;0;63;
$GPXUP;3949;09:33:33;0;50	22096;8	73187;0;0;63;
$GPXUP;3949;09:33:34;0;50	22082;8	73198;0;0;61;
$GPXUP;3949;09:33:35;0;50	22071;8	73215;0;0;61;
$GPXUP;3949;09:33:36;0;50	22059;8	73231;0;0;61;
$GPXUP;3949;09:33:37;0;50	22048;8	73247;0;0;61;
$GPXUP;3949;09:33:38;0;50	22037;8	73264;0;0;61;
$GPXUP;3949;09:33:39;0;50	22025;8	7328;0;0;62;
$GPXUP;3949;09:33:40;0;50	22011;8	73293;0;0;66;
$GPXUP;3949;09:33:41;0;50	21996;8	73306;0;0;67;
$GPXUP;3949;09:33:42;0;50	2198;8	73316;0;0;68;
$GPXUP;3949;09:33:43;0;50	21965;8	73328;0;0;65;
$GPXUP;3949;09:33:44;0;50	21954;8	73343;0;0;56;
$GPXUP;3949;09:33:45;0;50	21948;8	73362;0;0;52;
$GPXUP;3949;09:33:46;0;50	21943;8	73382;0;0;53;
$GPXUP;3949;09:33:47;0;50	21936;8	73399;0;0;56;
$GPXUP;3949;09:33:48;0;50	21925;8	73413;0;0;58;
$GPXUP;3949;09:33:49;0;50	21911;8	73422;0;0;61;
$GPXUP;3949;09:33:50;0;50	21896;8	73427;0;0;64;
$GPXUP;3949;09:33:51;0;50	2188;8	73431;0;0;66;
$GPXUP;3949;09:33:52;0;50	21864;8	73436;0;0;65;
$GPXUP;3949;09:33:53;0;50	21849;8	73445;0;0;60;
$GPXUP;3949;09:33:54;0;50	21839;8	7346;0;0;57;
$GPXUP;3949;09:33:55;0;50	21834;8	73479;0;0;56;
$GPXUP;3949;09:33:56;0;50	21832;8	73502;0;0;59;
$GPXUP;3949;09:33:57;0;50	21832;8	73525;0;0;60;
$GPXUP;3949;09:33:58;0;50	21832;8	73548;0;0;59;
$GPXUP;3949;09:33:59;0;50	21831;8	73572;0;0;59;
$GPXUP;3949;09:34:00;0;50	21829;8	73594;0;0;60;
$GPXUP;3949;09:34:01;0;50	21826;8	73617;0;0;60;
$GPXUP;3949;09:34:02;0;50	21825;8	73639;0;0;56;
$GPXUP;3949;09:34:03;0;50	21829;8	73659;0;0;54;
$GPXUP;3949;09:34:04;0;50	21837;8	73675;0;0;54;
$GPXUP;3949;09:34:05;0;50	21848;8	73683;0;0;50;
$GPXUP;3949;09:34:06;0;50	2186;8	73682;0;0;51;
$GPXUP;3949;09:34:07;0;50	21871;8	7367;0;0;55;
$GPXUP;3949;09:34:08;0;50	21878;8	73652;0;0;58;
$GPXUP;3949;09:34:09;0;50	21879;8	73629;0;0;63;
$GPXUP;3949;09:34:10;0;50	21875;8	73605;0;0;67;
$GPXUP;3949;09:34:11;0;50	21864;8	73583;0;0;68;
$GPXUP;3949;09:34:12;0;50	21851;8	73566;0;0;68;
$GPXUP;3949;09:34:13;0;50	21835;8	7356;0;0;63;
$GPXUP;3949;09:34:14;0;50	2182;8	73565;0;0;61;
$GPXUP;3949;09:34:15;0;50	21804;8	73572;0;0;60;
$GPXUP;3949;09:34:16;0;50	2179;8	73581;0;0;63;
$GPXUP;3949;09:34:17;0;50	21775;8	73589;0;0;64;
$GPXUP;3949;09:34:18;0;50	2176;8	73599;0;0;64;
$GPXUP;3949;09:34:19;0;50	21746;8	73608;0;0;64;
$GPXUP;3949;09:34:20;0;50	21731;8	73618;0;0;64;
$GPXUP;3949;09:34:21;0;50	21717;8	73633;0;0;62;
$GPXUP;3949;09:34:22;0;50	21704;8	73647;0;0;63;
$GPXUP;3949;09:34:23;0;50	21693;8	73664;0;0;61;
$GPXUP;3949;09:34:24;0;50	21683;8	73682;0;0;59;
$GPXUP;3949;09:34:25;0;50	21672;8	737;0;0;59;
$GPXUP;3949;09:34:26;0;50	21663;8	73718;0;0;57;
$GPXUP;3949;09:34:27;0;50	21656;8	73736;0;0;55;
$GPXUP;3949;09:34:28;0;50	21648;8	73753;0;0;55;
$GPXUP;3949;09:34:29;0;50	21637;8	73767;0;0;60;
$GPXUP;3949;09:34:30;0;50	21623;8	73776;0;0;64;
$GPXUP;3949;09:34:31;0;50	21607;8	73782;0;0;65;
$GPXUP;3949;09:34:32;0;50	21591;8	73785;0;0;65;
$GPXUP;3949;09:34:33;0;50	21574;8	73785;0;0;67;
$GPXUP;3949;09:34:34;0;50	21558;8	73781;0;0;66;
$GPXUP;3949;09:34:35;0;50	21541;8	73776;0;0;66;
$GPXUP;3949;09:34:36;0;50	21527;8	73766;0;0;64;
$GPXUP;3949;09:34:37;0;50	21516;8	73747;0;0;62;
$GPXUP;3949;09:34:38;0;50	2151;8	73725;0;0;60;
$GPXUP;3949;09:34:39;0;50	21508;8	73702;0;0;58;
$GPXUP;3949;09:34:40;0;50	21506;8	73678;0;0;59;
$GPXUP;3949;09:34:41;0;50	21503;8	73655;0;0;59;
$GPXUP;3949;09:34:42;0;50	21497;8	73633;0;0;61;
$GPXUP;3949;09:34:43;0;50	21488;8	73613;0;0;65;
$GPXUP;3949;09:34:44;0;50	21477;8	73594;0;0;65;
$GPXUP;3949;09:34:45;0;50	21463;8	73578;0;0;72;
$GPXUP;3949;09:34:46;0;50	21447;8	73566;0;0;69;
$GPXUP;3949;09:34:47;0;50	21431;8	73556;0;0;70;
$GPXUP;3949;09:34:48;0;50	21413;8	73551;0;0;71;
$GPXUP;3949;09:34:49;0;50	21396;8	73555;0;0;67;
$GPXUP;3949;09:34:50;0;50	21381;8	73568;0;0;67;
$GPXUP;3949;09:34:51;0;50	21369;8	73582;0;0;63;
$GPXUP;3949;09:34:52;0;50	21359;8	73602;0;0;60;
$GPXUP;3949;09:34:53;0;50	21355;8	73623;0;0;56;
$GPXUP;3949;09:34:54;0;50	21356;8	73644;0;0;51;
$GPXUP;3949;09:34:55;0;50	21361;8	73663;0;0;50;
$GPXUP;3949;09:34:56;0;50	21367;8	73679;0;0;45;
$GPXUP;3949;09:34:57;0;50	21377;8	73687;0;0;46;
$GPXUP;3949;09:34:58;0;50	21389;8	73683;0;0;54;
$GPXUP;3949;09:34:59;0;50	21398;8	73667;0;0;59;
$GPXUP;3949;09:35:00;0;50	21402;8	73644;0;0;62;
$GPXUP;3949;09:35:01;0;50	21404;8	73619;0;0;60;
$GPXUP;3949;09:35:02;0;50	21401;8	73596;0;0;60;
$GPXUP;3949;09:35:03;0;50	21396;8	73574;0;0;54;
$GPXUP;3949;09:35:04;0;50	21389;8	73557;0;0;53;
$GPXUP;3949;09:35:05;0;50	21378;8	73543;0;0;59;
$GPXUP;3949;09:35:06;0;50	21365;8	73533;0;0;59;
$GPXUP;3949;09:35:07;0;50	21353;8	73521;0;0;61;
$GPXUP;3949;09:35:08;0;50	21343;8	73502;0;0;60;
$GPXUP;3949;09:35:09;0;50	21338;8	73482;0;0;60;
$GPXUP;3949;09:35:10;0;50	21333;8	73459;0;0;60;
$GPXUP;3949;09:35:11;0;50	2133;8	73436;0;0;61;
$GPXUP;3949;09:35:12;0;50	21329;8	73412;0;0;59;
$GPXUP;3949;09:35:13;0;50	2133;8	73389;0;0;59;
$GPXUP;3949;09:35:14;0;50	21332;8	73366;0;0;59;
$GPXUP;3949;09:35:15;0;50	21334;8	73344;0;0;57;
$GPXUP;3949;09:35:16;0;50	21332;8	73322;0;0;57;
$GPXUP;3949;09:35:17;0;50	21326;8	73303;0;0;59;
$GPXUP;3949;09:35:18;0;50	21315;8	73287;0;0;61;
$GPXUP;3949;09:35:19;0;50	21302;8	73276;0;0;61;
$GPXUP;3949;09:35:20;0;50	21286;8	73272;0;0;64;
$GPXUP;3949;09:35:21;0;50	2127;8	73275;0;0;62;
$GPXUP;3949;09:35:22;0;50	21256;8	73282;0;0;58;
$GPXUP;3949;09:35:23;0;50	21244;8	73296;0;0;55;
$GPXUP;3949;09:35:24;0;50	21235;8	73313;0;0;53;
$GPXUP;3949;09:35:25;0;50	21229;8	73332;0;0;49;
$GPXUP;3949;09:35:26;0;50	21225;8	7335;0;0;50;
$GPXUP;3949;09:35:27;0;50	21221;8	7337;0;0;51;
$GPXUP;3949;09:35:28;0;50	21218;8	73389;0;0;51;
$GPXUP;3949;09:35:29;0;50	21215;8	73409;0;0;51;
$GPXUP;3949;09:35:30;0;50	21211;8	7343;0;0;61;
$GPXUP;3949;09:35:31;0;50	21202;8	7345;0;0;64;
$GPXUP;3949;09:35:32;0;50	21189;8	73466;0;0;65;
$GPXUP;3949;09:35:33;0;50	21174;8	73478;0;0;62;
$GPXUP;3949;09:35:34;0;50	2116;8	73487;0;0;64;
$GPXUP;3949;09:35:35;0;50	21145;8	73497;0;0;64;
$GPXUP;3949;09:35:36;0;50	21132;8	7351;0;0;60;
$GPXUP;3949;09:35:37;0;50	2112;8	73524;0;0;64;
$GPXUP;3949;09:35:38;0;50	21108;8	73539;0;0;61;
$GPXUP;3949;09:35:39;0;50	21094;8	73552;0;0;66;
$GPXUP;3949;09:35:40;0;50	21079;8	73558;0;0;66;
$GPXUP;3949;09:35:41;0;50	21062;8	73559;0;0;68;
$GPXUP;3949;09:35:42;0;50	21046;8	73559;0;0;65;
$GPXUP;3949;09:35:43;0;50	21029;8	73555;0;0;67;
$GPXUP;3949;09:35:44;0;50	21013;8	73546;0;0;67;
$GPXUP;3949;09:35:45;0;50	20997;8	73535;0;0;69;
$GPXUP;3949;09:35:46;0;50	20981;8	73525;0;0;69;
$GPXUP;3949;09:35:47;0;50	20964;8	73515;0;0;70;
$GPXUP;3949;09:35:48;0;50	20948;8	73505;0;0;70;
$GPXUP;3949;09:35:49;0;50	20932;8	73496;0;0;69;
$GPXUP;3949;09:35:50;0;50	20914;8	73491;0;0;66;
$GPXUP;3949;09:35:51;0;50	20898;8	73492;0;0;64;
$GPXUP;3949;09:35:52;0;50	20882;8	73499;0;0;62;
$GPXUP;3949;09:35:53;0;50	20869;8	7351;0;0;64;
$GPXUP;3949;09:35:54;0;50	20856;8	73526;0;0;65;
$GPXUP;3949;09:35:55;0;50	20844;8	73543;0;0;61;
$GPXUP;3949;09:35:56;0;50	20833;8	7356;0;0;60;
$GPXUP;3949;09:35:57;0;50	20824;8	73578;0;0;56;
$GPXUP;3949;09:35:58;0;50	20817;8	73598;0;0;56;
$GPXUP;3949;09:35:59;0;50	20812;8	73617;0;0;56;
$GPXUP;3949;09:36:00;0;50	20807;8	73636;0;0;53;
$GPXUP;3949;09:36:01;0;50	20808;8	73657;0;0;54;
$GPXUP;3949;09:36:02;0;50	20814;8	73676;0;0;54;
$GPXUP;3949;09:36:03;0;50	20825;8	73685;0;0;56;
$GPXUP;3949;09:36:04;0;50	2084;8	7368;0;0;59;
$GPXUP;3949;09:36:05;0;50	2085;8	73662;0;0;66;
$GPXUP;3949;09:36:06;0;50	20854;8	73638;0;0;65;
$GPXUP;3949;09:36:07;0;50	20852;8	73613;0;0;62;
$GPXUP;3949;09:36:08;0;50	20844;8	73592;0;0;62;
$GPXUP;3949;09:36:09;0;50	20832;8	73576;0;0;61;
$GPXUP;3949;09:36:10;0;50	20818;8	7357;0;0;59;
$GPXUP;3949;09:36:11;0;50	20803;8	73568;0;0;57;
$GPXUP;3949;09:36:12;0;50	2079;8	7357;0;0;53;
$GPXUP;3949;09:36:13;0;50	20778;8	73578;0;0;52;
$GPXUP;3949;09:36:14;0;50	20767;8	73589;0;0;50;
$GPXUP;3949;09:36:15;0;50	2076;8	73605;0;0;49;
$GPXUP;3949;09:36:16;0;50	20756;8	73622;0;0;45;
$GPXUP;3949;09:36:17;0;50	20757;8	7364;0;0;46;
$GPXUP;3949;09:36:18;0;50	20764;8	73656;0;0;51;
$GPXUP;3949;09:36:19;0;50	20776;8	73665;0;0;52;
$GPXUP;3949;09:36:20;0;50	20791;8	7366;0;0;65;
$GPXUP;3949;09:36:21;0;50	20804;8	7364;0;0;75;
$GPXUP;3949;09:36:22;0;50	20811;8	73613;0;0;76;
$GPXUP;3949;09:36:23;0;50	2081;8	73586;0;0;69;
$GPXUP;3949;09:36:24;0;50	20802;8	73563;0;0;65;
$GPXUP;3949;09:36:25;0;50	2079;8	73546;0;0;64;
$GPXUP;3949;09:36:26;0;50	20776;8	73534;0;0;64;
$GPXUP;3949;09:36:27;0;50	20761;8	73524;0;0;63;
$GPXUP;3949;09:36:28;0;50	20746;8	73522;0;0;57;
$GPXUP;3949;09:36:29;0;50	20732;8	73526;0;0;56;
$GPXUP;3949;09:36:30;0;50	2072;8	73537;0;0;56;
$GPXUP;3949;09:36:31;0;50	20709;8	73551;0;0;56;
$GPXUP;3949;09:36:32;0;50	207;8	73567;0;0;55;
$GPXUP;3949;09:36:33;0;50	20692;8	73585;0;0;53;
$GPXUP;3949;09:36:34;0;50	20682;8	73601;0;0;51;
$GPXUP;3949;09:36:35;0;50	20673;8	73614;0;0;51;
$GPXUP;3949;09:36:36;0;50	20663;8	73627;0;0;51;
$GPXUP;3949;09:36:37;0;50	20653;8	73643;0;0;57;
$GPXUP;3949;09:36:38;0;50	2064;8	73656;0;0;63;
$GPXUP;3949;09:36:39;0;50	20625;8	73659;0;0;70;
$GPXUP;3949;09:36:40;0;50	20608;8	73651;0;0;75;
$GPXUP;3949;09:36:41;0;50	20592;8	73636;0;0;79;
$GPXUP;3949;09:36:42;0;50	20578;8	73613;0;0;81;
$GPXUP;3949;09:36:43;0;50	20564;8	7359;0;0;80;
$GPXUP;3949;09:36:44;0;50	20551;8	73566;0;0;79;
$GPXUP;3949;09:36:45;0;50	20539;8	73541;0;0;79;
$GPXUP;3949;09:36:46;0;50	20529;8	73514;0;0;77;
$GPXUP;3949;09:36:47;0;50	20522;8	73487;0;0;77;
$GPXUP;3949;09:36:48;0;50	20515;8	73458;0;0;76;
$GPXUP;3949;09:36:49;0;50	20507;8	7343;0;0;74;
$GPXUP;3949;09:36:50;0;50	20498;8	73406;0;0;74;
$GPXUP;3949;09:36:51;0;50	20487;8	73383;0;0;77;
$GPXUP;3949;09:36:52;0;50	20471;8	73364;0;0;76;
$GPXUP;3949;09:36:53;0;50	20456;8	73348;0;0;74;
$GPXUP;3949;09:36:54;0;50	20439;8	73335;0;0;75;
$GPXUP;3949;09:36:55;0;50	20423;8	73321;0;0;73;
$GPXUP;3949;09:36:56;0;50	20406;8	73308;0;0;74;
$GPXUP;3949;09:36:57;0;50	20389;8	73298;0;0;72;
$GPXUP;3949;09:36:58;0;50	20373;8	73286;0;0;70;
$GPXUP;3949;09:36:59;0;50	20361;8	73267;0;0;73;
$GPXUP;3949;09:37:00;0;50	20351;8	73242;0;0;76;
$GPXUP;3949;09:37:01;0;50	20344;8	73215;0;0;78;
$GPXUP;3949;09:37:02;0;50	20338;8	73186;0;0;77;
$GPXUP;3949;09:37:03;0;50	20334;8	73155;0;0;79;
$GPXUP;3949;09:37:04;0;50	20332;8	73125;0;0;78;
$GPXUP;3949;09:37:05;0;50	2033;8	73094;0;0;78;
$GPXUP;3949;09:37:06;0;50	20328;8	73064;0;0;76;
$GPXUP;3949;09:37:07;0;50	20329;8	73035;0;0;74;
$GPXUP;3949;09:37:08;0;50	20331;8	73007;0;0;73;
$GPXUP;3949;09:37:09;0;50	20333;8	72978;0;0;73;
$GPXUP;3949;09:37:10;0;50	20334;8	72949;0;0;72;
$GPXUP;3949;09:37:11;0;50	20334;8	72922;0;0;71;
$GPXUP;3949;09:37:12;0;50	20331;8	72895;0;0;72;
$GPXUP;3949;09:37:13;0;50	20324;8	72869;0;0;73;
$GPXUP;3949;09:37:14;0;50	20314;8	72845;0;0;72;
$GPXUP;3949;09:37:15;0;50	20304;8	72821;0;0;73;
$GPXUP;3949;09:37:16;0;50	20296;8	72797;0;0;73;
$GPXUP;3949;09:37:17;0;50	20288;8	72771;0;0;73;
$GPXUP;3949;09:37:18;0;50	20278;8	72748;0;0;70;
$GPXUP;3949;09:37:19;0;50	20266;8	7273;0;0;70;
$GPXUP;3949;09:37:20;0;50	20255;8	7271;0;0;65;
$GPXUP;3949;09:37:21;0;50	20248;8	72688;0;0;66;
$GPXUP;3949;09:37:22;0;50	20244;8	72663;0;0;68;
$GPXUP;3949;09:37:23;0;50	20243;8	72634;0;0;71;
$GPXUP;3949;09:37:24;0;50	20243;8	72607;0;0;73;
$GPXUP;3949;09:37:25;0;50	20243;8	72578;0;0;71;
$GPXUP;3949;09:37:26;0;50	20239;8	72551;0;0;71;
$GPXUP;3949;09:37:27;0;50	20231;8	72528;0;0;65;
$GPXUP;3949;09:37:28;0;50	20222;8	72507;0;0;65;
$GPXUP;3949;09:37:29;0;50	20211;8	72488;0;0;64;
$GPXUP;3949;09:37:30;0;50	202;8	7247;0;0;61;
$GPXUP;3949;09:37:31;0;50	20191;8	72452;0;0;59;
$GPXUP;3949;09:37:32;0;50	20181;8	72436;0;0;58;
$GPXUP;3949;09:37:33;0;50	20169;8	72424;0;0;57;
$GPXUP;3949;09:37:34;0;50	20156;8	72415;0;0;58;
$GPXUP;3949;09:37:35;0;50	20141;8	72407;0;0;61;
$GPXUP;3949;09:37:36;0;50	20127;8	72397;0;0;63;
$GPXUP;3949;09:37:37;0;50	20115;8	72382;0;0;64;
$GPXUP;3949;09:37:38;0;50	20106;8	72362;0;0;64;
$GPXUP;3949;09:37:39;0;50	201;8	72338;0;0;65;
$GPXUP;3949;09:37:40;0;50	20097;8	72312;0;0;70;
$GPXUP;3949;09:37:41;0;50	20096;8	72284;0;0;69;
$GPXUP;3949;09:37:42;0;50	20098;8	72258;0;0;68;
$GPXUP;3949;09:37:43;0;50	20097;8	72232;0;0;66;
$GPXUP;3949;09:37:44;0;50	2009;8	72208;0;0;72;
$GPXUP;3949;09:37:45;0;50	20078;8	72189;0;0;71;
$GPXUP;3949;09:37:46;0;50	20062;8	72177;0;0;70;
$GPXUP;3949;09:37:47;0;50	20045;8	72171;0;0;70;
$GPXUP;3949;09:37:48;0;50	20027;8	72168;0;0;72;
$GPXUP;3949;09:37:49;0;50	2001;8	72171;0;0;71;
$GPXUP;3949;09:37:50;0;50	19992;8	72176;0;0;71;
$GPXUP;3949;09:37:51;0;50	19974;8	72177;0;0;68;
$GPXUP;3949;09:37:52;0;50	19957;8	72173;0;0;71;
$GPXUP;3949;09:37:53;0;50	1994;8	72164;0;0;71;
$GPXUP;3949;09:37:54;0;50	19925;8	7215;0;0;72;
$GPXUP;3949;09:37:55;0;50	1991;8	72135;0;0;75;
$GPXUP;3949;09:37:56;0;50	19894;8	72118;0;0;81;
$GPXUP;3949;09:37:57;0;50	19876;8	72103;0;0;89;
$GPXUP;3949;09:37:58;0;50	19855;8	72092;0;0;88;
$GPXUP;3949;09:37:59;0;50	19834;8	72083;0;0;85;
$GPXUP;3949;09:38:00;0;50	19814;8	72072;0;0;82;
$GPXUP;3949;09:38:01;0;50	19795;8	72063;0;0;80;
$GPXUP;3949;09:38:02;0;50	19776;8	72054;0;0;79;
$GPXUP;3949;09:38:03;0;50	19758;8	72045;0;0;74;
$GPXUP;3949;09:38:04;0;50	1974;8	72037;0;0;73;
$GPXUP;3949;09:38:05;0;50	19723;8	72029;0;0;76;
$GPXUP;3949;09:38:06;0;50	19705;8	72024;0;0;75;
$GPXUP;3949;09:38:07;0;50	19686;8	72018;0;0;75;
$GPXUP;3949;09:38:08;0;50	19668;8	72016;0;0;76;
$GPXUP;3949;09:38:09;0;50	1965;8	72015;0;0;78;
$GPXUP;3949;09:38:10;0;50	19632;8	72008;0;0;77;
$GPXUP;3949;09:38:11;0;50	19615;8	71993;0;0;75;
$GPXUP;3949;09:38:12;0;50	196;8	71976;0;0;74;
$GPXUP;3949;09:38:13;0;50	19586;8	71956;0;0;72;
$GPXUP;3949;09:38:14;0;50	19575;8	71936;0;0;71;
$GPXUP;3949;09:38:15;0;50	19564;8	71915;0;0;70;
$GPXUP;3949;09:38:16;0;50	19551;8	71896;0;0;70;
$GPXUP;3949;09:38:17;0;50	19536;8	71884;0;0;73;
$GPXUP;3949;09:38:18;0;50	19519;8	71876;0;0;72;
$GPXUP;3949;09:38:19;0;50	19502;8	71872;0;0;69;
$GPXUP;3949;09:38:20;0;50	19484;8	71872;0;0;68;
$GPXUP;3949;09:38:21;0;50	19467;8	71876;0;0;70;
$GPXUP;3949;09:38:22;0;50	19449;8	71879;0;0;69;
$GPXUP;3949;09:38:23;0;50	19432;8	71882;0;0;70;
$GPXUP;3949;09:38:24;0;50	19414;8	71883;0;0;71;
$GPXUP;3949;09:38:25;0;50	19397;8	71884;0;0;67;
$GPXUP;3949;09:38:26;0;50	1938;8	71889;0;0;68;
$GPXUP;3949;09:38:27;0;50	19364;8	71898;0;0;65;
$GPXUP;3949;09:38:28;0;50	1935;8	71908;0;0;63;
$GPXUP;3949;09:38:29;0;50	19337;8	7192;0;0;60;
$GPXUP;3949;09:38:30;0;50	19324;8	71933;0;0;57;
$GPXUP;3949;09:38:31;0;50	19311;8	71942;0;0;60;
$GPXUP;3949;09:38:32;0;50	19296;8	71944;0;0;61;
$GPXUP;3949;09:38:33;0;50	19281;8	71942;0;0;69;
$GPXUP;3949;09:38:34;0;50	19263;8	71935;0;0;69;
$GPXUP;3949;09:38:35;0;50	19246;8	71927;0;0;68;
$GPXUP;3949;09:38:36;0;50	1923;8	71922;0;0;67;
$GPXUP;3949;09:38:37;0;50	19214;8	71925;0;0;67;
$GPXUP;3949;09:38:38;0;50	19197;8	7193;0;0;68;
$GPXUP;3949;09:38:39;0;50	1918;8	71936;0;0;63;
$GPXUP;3949;09:38:40;0;50	19165;8	71944;0;0;60;
$GPXUP;3949;09:38:41;0;50	19151;8	71952;0;0;58;
$GPXUP;3949;09:38:42;0;50	19137;8	71957;0;0;63;
$GPXUP;3949;09:38:43;0;50	19122;8	71958;0;0;64;
$GPXUP;3949;09:38:44;0;50	19106;8	71959;0;0;65;
$GPXUP;3949;09:38:45;0;50	19089;8	71962;0;0;67;
$GPXUP;3949;09:38:46;0;50	19072;8	71963;0;0;70;
$GPXUP;3949;09:38:47;0;50	19054;8	7196;0;0;78;
$GPXUP;3949;09:38:48;0;50	19036;8	71954;0;0;78;
$GPXUP;3949;09:38:49;0;50	19016;8	71946;0;0;82;
$GPXUP;3949;09:38:50;0;50	18996;8	71937;0;0;85;
$GPXUP;3949;09:38:51;0;50	18976;8	71928;0;0;84;
$GPXUP;3949;09:38:52;0;50	18955;8	71925;0;0;78;
$GPXUP;3949;09:38:53;0;50	18936;8	71928;0;0;74;
$GPXUP;3949;09:38:54;0;50	18918;8	71934;0;0;74;
$GPXUP;3949;09:38:55;0;50	18901;8	71943;0;0;70;
$GPXUP;3949;09:38:56;0;50	18885;8	71956;0;0;66;
$GPXUP;3949;09:38:57;0;50	1887;8	71969;0;0;67;
$GPXUP;3949;09:38:58;0;50	18856;8	7198;0;0;66;
$GPXUP;3949;09:38:59;0;50	18842;8	71994;0;0;59;
$GPXUP;3949;09:39:00;0;50	18835;8	72011;0;0;55;
$GPXUP;3949;09:39:01;0;50	18836;8	7203;0;0;50;
$GPXUP;3949;09:39:02;0;50	18846;8	72042;0;0;55;
$GPXUP;3949;09:39:03;0;50	1886;8	72041;0;0;58;
$GPXUP;3949;09:39:04;0;50	18874;8	72028;0;0;66;
$GPXUP;3949;09:39:05;0;50	18881;8	72005;0;0;70;
$GPXUP;3949;09:39:06;0;50	18881;8	71978;0;0;71;
$GPXUP;3949;09:39:07;0;50	18877;8	7195;0;0;72;
$GPXUP;3949;09:39:08;0;50	18869;8	71924;0;0;73;
$GPXUP;3949;09:39:09;0;50	18862;8	71898;0;0;73;
$GPXUP;3949;09:39:10;0;50	18858;8	7187;0;0;76;
$GPXUP;3949;09:39:11;0;50	18857;8	7184;0;0;75;
$GPXUP;3949;09:39:12;0;50	18855;8	71811;0;0;75;
$GPXUP;3949;09:39:13;0;50	18846;8	71788;0;0;71;
$GPXUP;3949;09:39:14;0;50	18832;8	71773;0;0;68;
$GPXUP;3949;09:39:15;0;50	18815;8	71765;0;0;65;
$GPXUP;3949;09:39:16;0;50	18799;8	71761;0;0;65;
$GPXUP;3949;09:39:17;0;50	18784;8	71757;0;0;61;
$GPXUP;3949;09:39:18;0;50	18768;8	71756;0;0;60;
$GPXUP;3949;09:39:19;0;50	18754;8	7176;0;0;58;
$GPXUP;3949;09:39:20;0;50	1874;8	71765;0;0;57;
$GPXUP;3949;09:39:21;0;50	18726;8	71772;0;0;58;
$GPXUP;3949;09:39:22;0;50	18711;8	71776;0;0;67;
$GPXUP;3949;09:39:23;0;50	18694;8	71774;0;0;70;
$GPXUP;3949;09:39:24;0;50	18678;8	71767;0;0;72;
$GPXUP;3949;09:39:25;0;50	1866;8	71758;0;0;72;
$GPXUP;3949;09:39:26;0;50	18643;8	71746;0;0;72;
$GPXUP;3949;09:39:27;0;50	18628;8	7173;0;0;74;
$GPXUP;3949;09:39:28;0;50	18615;8	7171;0;0;75;
$GPXUP;3949;09:39:29;0;50	18603;8	71688;0;0;74;
$GPXUP;3949;09:39:30;0;50	18594;8	71665;0;0;71;
$GPXUP;3949;09:39:31;0;50	18586;8	7164;0;0;69;
$GPXUP;3949;09:39:32;0;50	18582;8	71614;0;0;65;
$GPXUP;3949;09:39:33;0;50	18579;8	71588;0;0;66;
$GPXUP;3949;09:39:34;0;50	18575;8	71563;0;0;66;
$GPXUP;3949;09:39:35;0;50	1857;8	71538;0;0;66;
$GPXUP;3949;09:39:36;0;50	18564;8	71514;0;0;66;
$GPXUP;3949;09:39:37;0;50	18555;8	71493;0;0;66;
$GPXUP;3949;09:39:38;0;50	18543;8	71474;0;0;68;
$GPXUP;3949;09:39:39;0;50	1853;8	71456;0;0;68;
$GPXUP;3949;09:39:40;0;50	18517;8	71439;0;0;68;
$GPXUP;3949;09:39:41;0;50	18505;8	7142;0;0;66;
$GPXUP;3949;09:39:42;0;50	18492;8	71404;0;0;65;
$GPXUP;3949;09:39:43;0;50	18479;8	7139;0;0;64;
$GPXUP;3949;09:39:44;0;50	18466;8	71376;0;0;65;
$GPXUP;3949;09:39:45;0;50	18452;8	71366;0;0;64;
$GPXUP;3949;09:39:46;0;50	18438;8	71359;0;0;62;
$GPXUP;3949;09:39:47;0;50	18422;8	71356;0;0;63;
$GPXUP;3949;09:39:48;0;50	18406;8	71355;0;0;63;
$GPXUP;3949;09:39:49;0;50	1839;8	71354;0;0;64;
$GPXUP;3949;09:39:50;0;50	18373;8	71352;0;0;64;
$GPXUP;3949;09:39:51;0;50	18358;8	71349;0;0;66;
$GPXUP;3949;09:39:52;0;50	18341;8	71344;0;0;65;
$GPXUP;3949;09:39:53;0;50	18325;8	71336;0;0;64;
$GPXUP;3949;09:39:54;0;50	1831;8	71326;0;0;63;
$GPXUP;3949;09:39:55;0;50	18296;8	7132;0;0;59;
$GPXUP;3949;09:39:56;0;50	18281;8	7132;0;0;64;
$GPXUP;3949;09:39:57;0;50	18264;8	71318;0;0;68;
$GPXUP;3949;09:39:58;0;50	18249;8	71306;0;0;69;
$GPXUP;3949;09:39:59;0;50	18236;8	71288;0;0;72;
$GPXUP;3949;09:40:00;0;50	18224;8	71267;0;0;72;
$GPXUP;3949;09:40:01;0;50	18212;8	71248;0;0;67;
$GPXUP;3949;09:40:02;0;50	18199;8	71232;0;0;68;
$GPXUP;3949;09:40:03;0;50	18184;8	71216;0;0;71;
$GPXUP;3949;09:40:04;0;50	18175;8	71194;0;0;71;
$GPXUP;3949;09:40:05;0;50	18173;8	71167;0;0;70;
$GPXUP;3949;09:40:06;0;50	18176;8	7114;0;0;70;
$GPXUP;3949;09:40:07;0;50	18179;8	71113;0;0;69;
$GPXUP;3949;09:40:08;0;50	18183;8	71087;0;0;66;
$GPXUP;3949;09:40:09;0;50	18187;8	71062;0;0;67;
$GPXUP;3949;09:40:10;0;50	18188;8	71036;0;0;66;
$GPXUP;3949;09:40:11;0;50	18188;8	7101;0;0;67;
$GPXUP;3949;09:40:12;0;50	18183;8	70984;0;0;71;
$GPXUP;3949;09:40:13;0;50	18174;8	7096;0;0;73;
$GPXUP;3949;09:40:14;0;50	18164;8	70936;0;0;74;
$GPXUP;3949;09:40:15;0;50	18152;8	70914;0;0;73;
$GPXUP;3949;09:40:16;0;50	18138;8	70897;0;0;68;
$GPXUP;3949;09:40:17;0;50	18124;8	70882;0;0;66;
$GPXUP;3949;09:40:18;0;50	1811;8	70865;0;0;68;
$GPXUP;3949;09:40:19;0;50	18099;8	70846;0;0;67;
$GPXUP;3949;09:40:20;0;50	18088;8	70826;0;0;66;
$GPXUP;3949;09:40:21;0;50	18078;8	70806;0;0;64;
$GPXUP;3949;09:40:22;0;50	18071;8	70784;0;0;64;
$GPXUP;3949;09:40:23;0;50	18067;8	7076;0;0;65;
$GPXUP;3949;09:40:24;0;50	18064;8	70735;0;0;66;
$GPXUP;3949;09:40:25;0;50	18058;8	7071;0;0;67;
$GPXUP;3949;09:40:26;0;50	1805;8	70688;0;0;71;
$GPXUP;3949;09:40:27;0;50	18038;8	70667;0;0;73;
$GPXUP;3949;09:40:28;0;50	18023;8	70651;0;0;72;
$GPXUP;3949;09:40:29;0;50	18008;8	70636;0;0;72;
$GPXUP;3949;09:40:30;0;50	17992;8	70622;0;0;70;
$GPXUP;3949;09:40:31;0;50	17976;8	70611;0;0;68;
$GPXUP;3949;09:40:32;0;50	1796;8	70604;0;0;66;
$GPXUP;3949;09:40:33;0;50	17944;8	70599;0;0;65;
$GPXUP;3949;09:40:34;0;50	17928;8	70598;0;0;64;
$GPXUP;3949;09:40:35;0;50	17913;8	70602;0;0;59;
$GPXUP;3949;09:40:36;0;50	179;8	70613;0;0;56;
$GPXUP;3949;09:40:37;0;50	17888;8	70627;0;0;58;
$GPXUP;3949;09:40:38;0;50	17879;8	70644;0;0;57;
$GPXUP;3949;09:40:39;0;50	17869;8	7066;0;0;57;
$GPXUP;3949;09:40:40;0;50	17858;8	70677;0;0;61;
$GPXUP;3949;09:40:41;0;50	17847;8	70694;0;0;59;
$GPXUP;3949;09:40:42;0;50	17836;8	70713;0;0;58;
$GPXUP;3949;09:40:43;0;50	17829;8	70731;0;0;54;
$GPXUP;3949;09:40:44;0;50	17822;8	70751;0;0;55;
$GPXUP;3949;09:40:45;0;50	17815;8	7077;0;0;57;
$GPXUP;3949;09:40:46;0;50	17806;8	70787;0;0;57;
$GPXUP;3949;09:40:47;0;50	17794;8	70799;0;0;60;
$GPXUP;3949;09:40:48;0;50	17779;8	70807;0;0;62;
$GPXUP;3949;09:40:49;0;50	17764;8	70811;0;0;63;
$GPXUP;3949;09:40:50;0;50	17748;8	7081;0;0;62;
$GPXUP;3949;09:40:51;0;50	17734;8	708;0;0;63;
$GPXUP;3949;09:40:52;0;50	17722;8	70785;0;0;61;
$GPXUP;3949;09:40:53;0;50	17712;8	70765;0;0;62;
$GPXUP;3949;09:40:54;0;50	17704;8	70743;0;0;61;
$GPXUP;3949;09:40:55;0;50	17698;8	7072;0;0;59;
$GPXUP;3949;09:40:56;0;50	17695;8	70696;0;0;60;
$GPXUP;3949;09:40:57;0;50	17693;8	70673;0;0;61;
$GPXUP;3949;09:40:58;0;50	17692;8	70651;0;0;62;
$GPXUP;3949;09:40:59;0;50	17692;8	70626;0;0;62;
$GPXUP;3949;09:41:00;0;50	17688;8	70601;0;0;66;
$GPXUP;3949;09:41:01;0;50	17683;8	70575;0;0;61;
$GPXUP;3949;09:41:02;0;50	17674;8	70557;0;0;61;
$GPXUP;3949;09:41:03;0;50	17665;8	70537;0;0;60;
$GPXUP;3949;09:41:04;0;50	17656;8	70521;0;0;58;
$GPXUP;3949;09:41:05;0;50	17647;8	705;0;0;58;
$GPXUP;3949;09:41:06;0;50	17644;8	70478;0;0;59;
$GPXUP;3949;09:41:07;0;50	17644;8	70453;0;0;62;
$GPXUP;3949;09:41:08;0;50	17642;8	70429;0;0;63;
$GPXUP;3949;09:41:09;0;50	17641;8	70404;0;0;61;
$GPXUP;3949;09:41:10;0;50	17644;8	70382;0;0;59;
$GPXUP;3949;09:41:11;0;50	17649;8	70362;0;0;56;
$GPXUP;3949;09:41:12;0;50	17656;8	70344;0;0;52;
$GPXUP;3949;09:41:13;0;50	17662;8	70325;0;0;53;
$GPXUP;3949;09:41:14;0;50	17665;8	70305;0;0;54;
$GPXUP;3949;09:41:15;0;50	17662;8	70284;0;0;59;
$GPXUP;3949;09:41:16;0;50	17653;8	70264;0;0;66;
$GPXUP;3949;09:41:17;0;50	17642;8	70246;0;0;64;
$GPXUP;3949;09:41:18;0;50	17627;8	70236;0;0;66;
$GPXUP;3949;09:41:19;0;50	1761;8	70234;0;0;65;
$GPXUP;3949;09:41:20;0;50	17593;8	70234;0;0;65;
$GPXUP;3949;09:41:21;0;50	17576;8	70235;0;0;63;
$GPXUP;3949;09:41:22;0;50	1756;8	70239;0;0;65;
$GPXUP;3949;09:41:23;0;50	17544;8	70246;0;0;65;
$GPXUP;3949;09:41:24;0;50	17528;8	70253;0;0;64;
$GPXUP;3949;09:41:25;0;50	17513;8	70258;0;0;63;
$GPXUP;3949;09:41:26;0;50	17498;8	7026;0;0;61;
$GPXUP;3949;09:41:27;0;50	17482;8	70258;0;0;64;
$GPXUP;3949;09:41:28;0;50	17466;8	70253;0;0;62;
$GPXUP;3949;09:41:29;0;50	17451;8	70244;0;0;65;
$GPXUP;3949;09:41:30;0;50	17437;8	70233;0;0;63;
$GPXUP;3949;09:41:31;0;50	17423;8	70222;0;0;65;
$GPXUP;3949;09:41:32;0;50	17408;8	7021;0;0;65;
$GPXUP;3949;09:41:33;0;50	17394;8	70197;0;0;65;
$GPXUP;3949;09:41:34;0;50	1738;8	70185;0;0;65;
$GPXUP;3949;09:41:35;0;50	17365;8	70172;0;0;64;
$GPXUP;3949;09:41:36;0;50	17352;8	70161;0;0;64;
$GPXUP;3949;09:41:37;0;50	17337;8	70148;0;0;67;
$GPXUP;3949;09:41:38;0;50	17322;8	70135;0;0;68;
$GPXUP;3949;09:41:39;0;50	17307;8	70123;0;0;68;
$GPXUP;3949;09:41:40;0;50	17292;8	7011;0;0;66;
$GPXUP;3949;09:41:41;0;50	17278;8	70098;0;0;65;
$GPXUP;3949;09:41:42;0;50	17264;8	70086;0;0;65;
$GPXUP;3949;09:41:43;0;50	17251;8	70072;0;0;67;
$GPXUP;3949;09:41:44;0;50	17238;8	70055;0;0;66;
$GPXUP;3949;09:41:45;0;50	17226;8	70036;0;0;68;
$GPXUP;3949;09:41:46;0;50	17213;8	70019;0;0;65;
$GPXUP;3949;09:41:47;0;50	172;8	70004;0;0;65;
$GPXUP;3949;09:41:48;0;50	17187;8	6999;0;0;63;
$GPXUP;3949;09:41:49;0;50	17176;8	69972;0;0;63;
$GPXUP;3949;09:41:50;0;50	17164;8	69954;0;0;62;
$GPXUP;3949;09:41:51;0;50	17154;8	69937;0;0;65;
$GPXUP;3949;09:41:52;0;50	17144;8	69915;0;0;66;
$GPXUP;3949;09:41:53;0;50	17136;8	69893;0;0;65;
$GPXUP;3949;09:41:54;0;50	17125;8	69872;0;0;63;
$GPXUP;3949;09:41:55;0;50	17114;8	69856;0;0;64;
$GPXUP;3949;09:41:56;0;50	17102;8	69839;0;0;64;
$GPXUP;3949;09:41:57;0;50	17091;8	69823;0;0;64;
$GPXUP;3949;09:41:58;0;50	17079;8	69807;0;0;67;
$GPXUP;3949;09:41:59;0;50	17065;8	69793;0;0;65;
$GPXUP;3949;09:42:00;0;50	1705;8	69783;0;0;66;
$GPXUP;3949;09:42:01;0;50	17034;8	69776;0;0;66;
$GPXUP;3949;09:42:02;0;50	17018;8	69768;0;0;65;
$GPXUP;3949;09:42:03;0;50	17003;8	69758;0;0;66;
$GPXUP;3949;09:42:04;0;50	1699;8	69744;0;0;65;
$GPXUP;3949;09:42:05;0;50	16978;8	69727;0;0;65;
$GPXUP;3949;09:42:06;0;50	16966;8	6971;0;0;65;
$GPXUP;3949;09:42:07;0;50	16954;8	69692;0;0;66;
$GPXUP;3949;09:42:08;0;50	16944;8	69672;0;0;60;
$GPXUP;3949;09:42:09;0;50	16937;8	69652;0;0;56;
$GPXUP;3949;09:42:10;0;50	16932;8	69633;0;0;54;
$GPXUP;3949;09:42:11;0;50	16931;8	69612;0;0;55;
$GPXUP;3949;09:42:12;0;50	16931;8	69591;0;0;52;
$GPXUP;3949;09:42:13;0;50	16932;8	69572;0;0;50;
$GPXUP;3949;09:42:14;0;50	16933;8	69553;0;0;50;
$GPXUP;3949;09:42:15;0;50	16932;8	69534;0;0;51;
$GPXUP;3949;09:42:16;0;50	16928;8	69514;0;0;54;
$GPXUP;3949;09:42:17;0;50	16921;8	69494;0;0;57;
$GPXUP;3949;09:42:18;0;50	16912;8	69477;0;0;60;
$GPXUP;3949;09:42:19;0;50	16901;8	6946;0;0;61;
$GPXUP;3949;09:42:20;0;50	16891;8	69443;0;0;60;
$GPXUP;3949;09:42:21;0;50	16881;8	69425;0;0;61;
$GPXUP;3949;09:42:22;0;50	16871;8	69408;0;0;58;
$GPXUP;3949;09:42:23;0;50	1686;8	69393;0;0;58;
$GPXUP;3949;09:42:24;0;50	16847;8	6938;0;0;58;
$GPXUP;3949;09:42:25;0;50	16836;8	69368;0;0;57;
$GPXUP;3949;09:42:26;0;50	16822;8	69358;0;0;61;
$GPXUP;3949;09:42:27;0;50	16808;8	69352;0;0;62;
$GPXUP;3949;09:42:28;0;50	16793;8	69345;0;0;63;
$GPXUP;3949;09:42:29;0;50	16777;8	69341;0;0;67;
$GPXUP;3949;09:42:30;0;50	1676;8	69338;0;0;68;
$GPXUP;3949;09:42:31;0;50	16743;8	69332;0;0;69;
$GPXUP;3949;09:42:32;0;50	16728;8	69319;0;0;68;
$GPXUP;3949;09:42:33;0;50	16714;8	69304;0;0;66;
$GPXUP;3949;09:42:34;0;50	16701;8	69287;0;0;65;
$GPXUP;3949;09:42:35;0;50	16689;8	6927;0;0;62;
$GPXUP;3949;09:42:36;0;50	16678;8	69254;0;0;61;
$GPXUP;3949;09:42:37;0;50	16665;8	69239;0;0;65;
$GPXUP;3949;09:42:38;0;50	1665;8	69228;0;0;66;
$GPXUP;3949;09:42:39;0;50	16634;8	69218;0;0;67;
$GPXUP;3949;09:42:40;0;50	16618;8	6921;0;0;66;
$GPXUP;3949;09:42:41;0;50	16602;8	69202;0;0;66;
$GPXUP;3949;09:42:42;0;50	16586;8	69195;0;0;67;
$GPXUP;3949;09:42:43;0;50	1657;8	69187;0;0;67;
$GPXUP;3949;09:42:44;0;50	16556;8	69176;0;0;67;
$GPXUP;3949;09:42:45;0;50	16544;8	69159;0;0;67;
$GPXUP;3949;09:42:46;0;50	16533;8	69139;0;0;65;
$GPXUP;3949;09:42:47;0;50	16526;8	69118;0;0;63;
$GPXUP;3949;09:42:48;0;50	1652;8	69094;0;0;63;
$GPXUP;3949;09:42:49;0;50	16516;8	69071;0;0;63;
$GPXUP;3949;09:42:50;0;50	16512;8	69047;0;0;63;
$GPXUP;3949;09:42:51;0;50	16508;8	69024;0;0;59;
$GPXUP;3949;09:42:52;0;50	16508;8	69001;0;0;58;
$GPXUP;3949;09:42:53;0;50	1651;8	68977;0;0;64;
$GPXUP;3949;09:42:54;0;50	1651;8	68952;0;0;67;
$GPXUP;3949;09:42:55;0;50	16508;8	68926;0;0;68;
$GPXUP;3949;09:42:56;0;50	16508;8	689;0;0;65;
$GPXUP;3949;09:42:57;0;50	16512;8	68876;0;0;60;
$GPXUP;3949;09:42:58;0;50	16518;8	68856;0;0;56;
$GPXUP;3949;09:42:59;0;50	16524;8	68838;0;0;54;
$GPXUP;3949;09:43:00;0;50	16533;8	68824;0;0;49;
$GPXUP;3949;09:43:01;0;50	16544;8	68817;0;0;48;
$GPXUP;3949;09:43:02;0;50	16557;8	68818;0;0;52;
$GPXUP;3949;09:43:03;0;50	1657;8	68824;0;0;51;
$GPXUP;3949;09:43:04;0;50	1658;8	68836;0;0;50;
$GPXUP;3949;09:43:05;0;50	16586;8	68854;0;0;50;
$GPXUP;3949;09:43:06;0;50	16586;8	68875;0;0;62;
$GPXUP;3949;09:43:07;0;50	16574;8	68892;0;0;63;
$GPXUP;3949;09:43:08;0;50	16559;8	68895;0;0;76;
$GPXUP;3949;09:43:09;0;50	1654;8	68886;0;0;76;
$GPXUP;3949;09:43:10;0;50	16522;8	68878;0;0;76;
$GPXUP;3949;09:43:11;0;50	16504;8	68882;0;0;79;
$GPXUP;3949;09:43:12;0;50	16486;8	68893;0;0;78;
$GPXUP;3949;09:43:13;0;50	16469;8	68907;0;0;75;
$GPXUP;3949;09:43:14;0;50	16452;8	68918;0;0;75;
$GPXUP;3949;09:43:15;0;50	16434;8	68928;0;0;75;
$GPXUP;3949;09:43:16;0;50	16416;8	68936;0;0;76;
$GPXUP;3949;09:43:17;0;50	16397;8	68942;0;0;75;
$GPXUP;3949;09:43:18;0;50	16379;8	68949;0;0;72;
$GPXUP;3949;09:43:19;0;50	16363;8	6896;0;0;74;
$GPXUP;3949;09:43:20;0;50	16347;8	68976;0;0;76;
$GPXUP;3949;09:43:21;0;50	16331;8	68991;0;0;75;
$GPXUP;3949;09:43:22;0;50	16314;8	69002;0;0;74;
$GPXUP;3949;09:43:23;0;50	16296;8	69009;0;0;72;
$GPXUP;3949;09:43:24;0;50	16279;8	69013;0;0;69;
$GPXUP;3949;09:43:25;0;50	16262;8	69015;0;0;69;
$GPXUP;3949;09:43:26;0;50	16245;8	69014;0;0;68;
$GPXUP;3949;09:43:27;0;50	16229;8	69009;0;0;65;
$GPXUP;3949;09:43:28;0;50	16214;8	69002;0;0;63;
$GPXUP;3949;09:43:29;0;50	16198;8	68999;0;0;65;
$GPXUP;3949;09:43:30;0;50	16183;8	69002;0;0;66;
$GPXUP;3949;09:43:31;0;50	16167;8	6901;0;0;69;
$GPXUP;3949;09:43:32;0;50	16151;8	6902;0;0;69;
$GPXUP;3949;09:43:33;0;50	16134;8	69029;0;0;69;
$GPXUP;3949;09:43:34;0;50	16117;8	69034;0;0;70;
$GPXUP;3949;09:43:35;0;50	161;8	69038;0;0;68;
$GPXUP;3949;09:43:36;0;50	16082;8	69042;0;0;68;
$GPXUP;3949;09:43:37;0;50	16066;8	69046;0;0;67;
$GPXUP;3949;09:43:38;0;50	16049;8	69053;0;0;66;
$GPXUP;3949;09:43:39;0;50	16033;8	69054;0;0;66;
$GPXUP;3949;09:43:40;0;50	16016;8	69051;0;0;74;
$GPXUP;3949;09:43:41;0;50	15999;8	69039;0;0;75;
$GPXUP;3949;09:43:42;0;50	15983;8	69023;0;0;74;
$GPXUP;3949;09:43:43;0;50	1597;8	69003;0;0;74;
$GPXUP;3949;09:43:44;0;50	15958;8	6898;0;0;73;
$GPXUP;3949;09:43:45;0;50	15946;8	68955;0;0;75;
$GPXUP;3949;09:43:46;0;50	15937;8	68927;0;0;76;
$GPXUP;3949;09:43:47;0;50	1593;8	68899;0;0;77;
$GPXUP;3949;09:43:48;0;50	15922;8	68872;0;0;76;
$GPXUP;3949;09:43:49;0;50	15913;8	68845;0;0;76;
$GPXUP;3949;09:43:50;0;50	15902;8	68821;0;0;77;
$GPXUP;3949;09:43:51;0;50	1589;8	68797;0;0;80;
$GPXUP;3949;09:43:52;0;50	15879;8	6877;0;0;80;
$GPXUP;3949;09:43:53;0;50	15874;8	68742;0;0;74;
$GPXUP;3949;09:43:54;0;50	15875;8	68716;0;0;67;
$GPXUP;3949;09:43:55;0;50	15885;8	68703;0;0;54;
$GPXUP;3949;09:43:56;0;50	15896;8	68712;0;0;53;
$GPXUP;3949;09:43:57;0;50	15894;8	68733;0;0;60;
$GPXUP;3949;09:43:58;0;50	15885;8	68754;0;0;63;
$GPXUP;3949;09:43:59;0;50	15876;8	68775;0;0;63;
$GPXUP;3949;09:44:00;0;50	15868;8	68796;0;0;62;
$GPXUP;3949;09:44:01;0;50	15854;8	68809;0;0;69;
$GPXUP;3949;09:44:02;0;50	15837;8	68811;0;0;68;
$GPXUP;3949;09:44:03;0;50	15821;8	68814;0;0;67;
$GPXUP;3949;09:44:04;0;50	15803;8	68819;0;0;66;
$GPXUP;3949;09:44:05;0;50	15787;8	68816;0;0;65;
$GPXUP;3949;09:44:06;0;50	15774;8	688;0;0;66;
$GPXUP;3949;09:44:07;0;50	15766;8	68778;0;0;64;
$GPXUP;3949;09:44:08;0;50	1576;8	68754;0;0;64;
$GPXUP;3949;09:44:09;0;50	15758;8	6873;0;0;60;
$GPXUP;3949;09:44:10;0;50	15763;8	68708;0;0;58;
$GPXUP;3949;09:44:11;0;50	1577;8	68688;0;0;60;
$GPXUP;3949;09:44:12;0;50	15779;8	6867;0;0;57;
$GPXUP;3949;09:44:13;0;50	15793;8	68664;0;0;57;
$GPXUP;3949;09:44:14;0;50	15808;8	68666;0;0;58;
$GPXUP;3949;09:44:15;0;50	15822;8	68674;0;0;60;
$GPXUP;3949;09:44:16;0;50	15836;8	68685;0;0;61;
$GPXUP;3949;09:44:17;0;50	15845;8	68703;0;0;62;
$GPXUP;3949;09:44:18;0;50	15851;8	68725;0;0;60;
$GPXUP;3949;09:44:19;0;50	15852;8	6875;0;0;62;
$GPXUP;3949;09:44:20;0;50	1585;8	68774;0;0;63;
$GPXUP;3949;09:44:21;0;50	15843;8	68796;0;0;63;
$GPXUP;3949;09:44:22;0;50	15832;8	68815;0;0;65;
$GPXUP;3949;09:44:23;0;50	15818;8	68831;0;0;66;
$GPXUP;3949;09:44:24;0;50	15804;8	68846;0;0;66;
$GPXUP;3949;09:44:25;0;50	15788;8	68857;0;0;70;
$GPXUP;3949;09:44:26;0;50	1577;8	68866;0;0;72;
$GPXUP;3949;09:44:27;0;50	15752;8	68872;0;0;72;
$GPXUP;3949;09:44:28;0;50	15734;8	68877;0;0;73;
$GPXUP;3949;09:44:29;0;50	15715;8	68879;0;0;72;
$GPXUP;3949;09:44:30;0;50	15697;8	68883;0;0;69;
$GPXUP;3949;09:44:31;0;50	15681;8	68892;0;0;68;
$GPXUP;3949;09:44:32;0;50	15665;8	68901;0;0;66;
$GPXUP;3949;09:44:33;0;50	15648;8	68907;0;0;68;
$GPXUP;3949;09:44:34;0;50	15631;8	68908;0;0;69;
$GPXUP;3949;09:44:35;0;50	15614;8	68905;0;0;68;
$GPXUP;3949;09:44:36;0;50	15597;8	68904;0;0;70;
$GPXUP;3949;09:44:37;0;50	1558;8	68904;0;0;73;
$GPXUP;3949;09:44:38;0;50	15562;8	68901;0;0;72;
$GPXUP;3949;09:44:39;0;50	15544;8	68896;0;0;73;
$GPXUP;3949;09:44:40;0;50	15525;8	68891;0;0;75;
$GPXUP;3949;09:44:41;0;50	15507;8	6888;0;0;77;
$GPXUP;3949;09:44:42;0;50	15491;8	68865;0;0;76;
$GPXUP;3949;09:44:43;0;50	15476;8	68845;0;0;76;
$GPXUP;3949;09:44:44;0;50	15468;8	6882;0;0;74;
$GPXUP;3949;09:44:45;0;50	15472;8	68793;0;0;73;
$GPXUP;3949;09:44:46;0;50	15486;8	68774;0;0;74;
$GPXUP;3949;09:44:47;0;50	15504;8	68762;0;0;78;
$GPXUP;3949;09:44:48;0;50	15523;8	68757;0;0;77;
$GPXUP;3949;09:44:49;0;50	15541;8	68762;0;0;72;
$GPXUP;3949;09:44:50;0;50	15559;8	68773;0;0;73;
$GPXUP;3949;09:44:51;0;50	15577;8	68778;0;0;75;
$GPXUP;3949;09:44:52;0;50	15595;8	68776;0;0;73;
$GPXUP;3949;09:44:53;0;50	15611;8	68764;0;0;70;
$GPXUP;3949;09:44:54;0;50	15622;8	68743;0;0;71;
$GPXUP;3949;09:44:55;0;50	15633;8	68721;0;0;71;
$GPXUP;3949;09:44:56;0;50	15644;8	68701;0;0;67;
$GPXUP;3949;09:44:57;0;50	15654;8	6868;0;0;66;
$GPXUP;3949;09:44:58;0;50	15661;8	68658;0;0;64;
$GPXUP;3949;09:44:59;0;50	15667;8	68634;0;0;65;
$GPXUP;3949;09:45:00;0;50	15669;8	68609;0;0;66;
$GPXUP;3949;09:45:01;0;50	15669;8	68583;0;0;66;
$GPXUP;3949;09:45:02;0;50	15666;8	68557;0;0;66;
$GPXUP;3949;09:45:03;0;50	15661;8	68532;0;0;66;
$GPXUP;3949;09:45:04;0;50	15657;8	68507;0;0;66;
$GPXUP;3949;09:45:05;0;50	15651;8	68482;0;0;68;
$GPXUP;3949;09:45:06;0;50	15646;8	68456;0;0;69;
$GPXUP;3949;09:45:07;0;50	15639;8	68432;0;0;69;
$GPXUP;3949;09:45:08;0;50	1563;8	68408;0;0;70;
$GPXUP;3949;09:45:09;0;50	15622;8	68384;0;0;69;
$GPXUP;3949;09:45:10;0;50	15614;8	68359;0;0;70;
$GPXUP;3949;09:45:11;0;50	15609;8	68334;0;0;67;
$GPXUP;3949;09:45:12;0;50	15607;8	68308;0;0;68;
$GPXUP;3949;09:45:13;0;50	15606;8	68281;0;0;67;
$GPXUP;3949;09:45:14;0;50	15606;8	68254;0;0;68;
$GPXUP;3949;09:45:15;0;50	15607;8	68228;0;0;67;
$GPXUP;3949;09:45:16;0;50	15607;8	68202;0;0;65;
$GPXUP;3949;09:45:17;0;50	15605;8	68177;0;0;65;
$GPXUP;3949;09:45:18;0;50	15601;8	68153;0;0;64;
$GPXUP;3949;09:45:19;0;50	15596;8	68129;0;0;64;
$GPXUP;3949;09:45:20;0;50	15591;8	68106;0;0;64;
$GPXUP;3949;09:45:21;0;50	15585;8	68082;0;0;65;
$GPXUP;3949;09:45:22;0;50	15575;8	68061;0;0;67;
$GPXUP;3949;09:45:23;0;50	15563;8	68042;0;0;68;
$GPXUP;3949;09:45:24;0;50	15549;8	68028;0;0;65;
$GPXUP;3949;09:45:25;0;50	15534;8	68015;0;0;65;
$GPXUP;3949;09:45:26;0;50	15521;8	68;0;0;64;
$GPXUP;3949;09:45:27;0;50	15508;8	67986;0;0;63;
$GPXUP;3949;09:45:28;0;50	15496;8	6797;0;0;61;
$GPXUP;3949;09:45:29;0;50	15486;8	67951;0;0;63;
$GPXUP;3949;09:45:30;0;50	15478;8	67931;0;0;63;
$GPXUP;3949;09:45:31;0;50	15468;8	67911;0;0;67;
$GPXUP;3949;09:45:32;0;50	15456;8	67893;0;0;66;
$GPXUP;3949;09:45:33;0;50	15443;8	67877;0;0;66;
$GPXUP;3949;09:45:34;0;50	15428;8	67868;0;0;69;
$GPXUP;3949;09:45:35;0;50	15411;8	6786;0;0;69;
$GPXUP;3949;09:45:36;0;50	15395;8	67851;0;0;72;
$GPXUP;3949;09:45:37;0;50	15379;8	6784;0;0;68;
$GPXUP;3949;09:45:38;0;50	15364;8	67826;0;0;72;
$GPXUP;3949;09:45:39;0;50	1535;8	67807;0;0;74;
$GPXUP;3949;09:45:40;0;50	15337;8	67785;0;0;73;
$GPXUP;3949;09:45:41;0;50	15322;8	67768;0;0;75;
$GPXUP;3949;09:45:42;0;50	15304;8	67759;0;0;75;
$GPXUP;3949;09:45:43;0;50	15286;8	67753;0;0;74;
$GPXUP;3949;09:45:44;0;50	15268;8	6775;0;0;73;
$GPXUP;3949;09:45:45;0;50	15249;8	67748;0;0;74;
$GPXUP;3949;09:45:46;0;50	15231;8	67745;0;0;73;
$GPXUP;3949;09:45:47;0;50	15212;8	6774;0;0;72;
$GPXUP;3949;09:45:48;0;50	15194;8	67734;0;0;73;
$GPXUP;3949;09:45:49;0;50	15177;8	67726;0;0;73;
$GPXUP;3949;09:45:50;0;50	1516;8	67716;0;0;72;
$GPXUP;3949;09:45:51;0;50	15144;8	67706;0;0;70;
$GPXUP;3949;09:45:52;0;50	15128;8	67694;0;0;70;
$GPXUP;3949;09:45:53;0;50	15111;8	67684;0;0;70;
$GPXUP;3949;09:45:54;0;50	15095;8	67674;0;0;70;
$GPXUP;3949;09:45:55;0;50	15079;8	67662;0;0;69;
$GPXUP;3949;09:45:56;0;50	15063;8	67651;0;0;70;
$GPXUP;3949;09:45:57;0;50	15047;8	67639;0;0;70;
$GPXUP;3949;09:45:58;0;50	15031;8	6763;0;0;68;
$GPXUP;3949;09:45:59;0;50	15013;8	67626;0;0;69;
$GPXUP;3949;09:46:00;0;50	14996;8	67625;0;0;70;
$GPXUP;3949;09:46:01;0;50	14979;8	67626;0;0;70;
$GPXUP;3949;09:46:02;0;50	14962;8	67625;0;0;70;
$GPXUP;3949;09:46:03;0;50	14944;8	67621;0;0;74;
$GPXUP;3949;09:46:04;0;50	14927;8	67612;0;0;72;
$GPXUP;3949;09:46:05;0;50	1491;8	67602;0;0;71;
$GPXUP;3949;09:46:06;0;50	14894;8	67591;0;0;73;
$GPXUP;3949;09:46:07;0;50	14876;8	67582;0;0;74;
$GPXUP;3949;09:46:08;0;50	14859;8	67578;0;0;74;
$GPXUP;3949;09:46:09;0;50	1484;8	67575;0;0;73;
$GPXUP;3949;09:46:10;0;50	14822;8	6757;0;0;76;
$GPXUP;3949;09:46:11;0;50	14804;8	67561;0;0;72;
$GPXUP;3949;09:46:12;0;50	14788;8	67547;0;0;73;
$GPXUP;3949;09:46:13;0;50	14774;8	67529;0;0;73;
$GPXUP;3949;09:46:14;0;50	14758;8	67515;0;0;76;
$GPXUP;3949;09:46:15;0;50	14739;8	67506;0;0;79;
$GPXUP;3949;09:46:16;0;50	1472;8	67498;0;0;79;
$GPXUP;3949;09:46:17;0;50	14701;8	67491;0;0;80;
$GPXUP;3949;09:46:18;0;50	14682;8	67485;0;0;76;
$GPXUP;3949;09:46:19;0;50	14663;8	67481;0;0;77;
$GPXUP;3949;09:46:20;0;50	14644;8	67479;0;0;77;
$GPXUP;3949;09:46:21;0;50	14625;8	67478;0;0;78;
$GPXUP;3949;09:46:22;0;50	14605;8	67469;0;0;83;
$GPXUP;3949;09:46:23;0;50	14588;8	67453;0;0;86;
$GPXUP;3949;09:46:24;0;50	14569;8	67437;0;0;87;
$GPXUP;3949;09:46:25;0;50	14548;8	67427;0;0;86;
$GPXUP;3949;09:46:26;0;50	14527;8	67418;0;0;87;
$GPXUP;3949;09:46:27;0;50	14508;8	67406;0;0;83;
$GPXUP;3949;09:46:28;0;50	1449;8	6739;0;0;81;
$GPXUP;3949;09:46:29;0;50	14475;8	67371;0;0;75;
$GPXUP;3949;09:46:30;0;50	14463;8	67349;0;0;73;
$GPXUP;3949;09:46:31;0;50	14454;8	67325;0;0;68;
$GPXUP;3949;09:46:32;0;50	14448;8	67301;0;0;67;
$GPXUP;3949;09:46:33;0;50	14438;8	67281;0;0;68;
$GPXUP;3949;09:46:34;0;50	14425;8	67266;0;0;67;
$GPXUP;3949;09:46:35;0;50	14411;8	67251;0;0;68;
$GPXUP;3949;09:46:36;0;50	14397;8	67236;0;0;72;
$GPXUP;3949;09:46:37;0;50	1438;8	67223;0;0;71;
$GPXUP;3949;09:46:38;0;50	14363;8	67214;0;0;71;
$GPXUP;3949;09:46:39;0;50	14346;8	67209;0;0;71;
$GPXUP;3949;09:46:40;0;50	14328;8	67208;0;0;72;
$GPXUP;3949;09:46:41;0;50	1431;8	67205;0;0;72;
$GPXUP;3949;09:46:42;0;50	14292;8	67198;0;0;69;
$GPXUP;3949;09:46:43;0;50	14277;8	67186;0;0;67;
$GPXUP;3949;09:46:44;0;50	14264;8	67168;0;0;68;
$GPXUP;3949;09:46:45;0;50	14253;8	67148;0;0;68;
$GPXUP;3949;09:46:46;0;50	14244;8	67126;0;0;67;
$GPXUP;3949;09:46:47;0;50	14237;8	67102;0;0;66;
$GPXUP;3949;09:46:48;0;50	14231;8	67078;0;0;66;
$GPXUP;3949;09:46:49;0;50	14228;8	67053;0;0;65;
$GPXUP;3949;09:46:50;0;50	14225;8	67028;0;0;64;
$GPXUP;3949;09:46:51;0;50	14222;8	67004;0;0;64;
$GPXUP;3949;09:46:52;0;50	14216;8	6698;0;0;65;
$GPXUP;3949;09:46:53;0;50	14208;8	66957;0;0;67;
$GPXUP;3949;09:46:54;0;50	14198;8	66937;0;0;67;
$GPXUP;3949;09:46:55;0;50	14187;8	66917;0;0;68;
$GPXUP;3949;09:46:56;0;50	14175;8	66898;0;0;69;
$GPXUP;3949;09:46:57;0;50	14163;8	66879;0;0;68;
$GPXUP;3949;09:46:58;0;50	14153;8	66858;0;0;67;
$GPXUP;3949;09:46:59;0;50	14145;8	66836;0;0;70;
$GPXUP;3949;09:47:00;0;50	14136;8	66812;0;0;72;
$GPXUP;3949;09:47:01;0;50	14125;8	66789;0;0;74;
$GPXUP;3949;09:47:02;0;50	14112;8	66769;0;0;73;
$GPXUP;3949;09:47:03;0;50	14097;8	66754;0;0;74;
$GPXUP;3949;09:47:04;0;50	1408;8	66743;0;0;73;
$GPXUP;3949;09:47:05;0;50	14062;8	66736;0;0;73;
$GPXUP;3949;09:47:06;0;50	14045;8	66726;0;0;75;
$GPXUP;3949;09:47:07;0;50	1403;8	6671;0;0;72;
$GPXUP;3949;09:47:08;0;50	14017;8	66691;0;0;71;
$GPXUP;3949;09:47:09;0;50	14004;8	66674;0;0;64;
$GPXUP;3949;09:47:10;0;50	13991;8	6666;0;0;63;
$GPXUP;3949;09:47:11;0;50	13978;8	66646;0;0;64;
$GPXUP;3949;09:47:12;0;50	13963;8	66636;0;0;67;
$GPXUP;3949;09:47:13;0;50	13947;8	66627;0;0;69;
$GPXUP;3949;09:47:14;0;50	1393;8	66618;0;0;73;
$GPXUP;3949;09:47:15;0;50	13912;8	66612;0;0;76;
$GPXUP;3949;09:47:16;0;50	13893;8	66607;0;0;74;
$GPXUP;3949;09:47:17;0;50	13875;8	66599;0;0;73;
$GPXUP;3949;09:47:18;0;50	13859;8	66585;0;0;75;
$GPXUP;3949;09:47:19;0;50	13843;8	66569;0;0;74;
$GPXUP;3949;09:47:20;0;50	13828;8	66552;0;0;76;
$GPXUP;3949;09:47:21;0;50	13811;8	66536;0;0;77;
$GPXUP;3949;09:47:22;0;50	13795;8	66518;0;0;75;
$GPXUP;3949;09:47:23;0;50	13778;8	66505;0;0;76;
$GPXUP;3949;09:47:24;0;50	1376;8	66496;0;0;76;
$GPXUP;3949;09:47:25;0;50	13743;8	66485;0;0;77;
$GPXUP;3949;09:47:26;0;50	13729;8	66467;0;0;73;
$GPXUP;3949;09:47:27;0;50	13718;8	66444;0;0;73;
$GPXUP;3949;09:47:28;0;50	13708;8	66422;0;0;68;
$GPXUP;3949;09:47:29;0;50	13696;8	66403;0;0;69;
$GPXUP;3949;09:47:30;0;50	13681;8	66388;0;0;71;
$GPXUP;3949;09:47:31;0;50	13665;8	66377;0;0;72;
$GPXUP;3949;09:47:32;0;50	13647;8	66369;0;0;76;
$GPXUP;3949;09:47:33;0;50	13629;8	6636;0;0;78;
$GPXUP;3949;09:47:34;0;50	13612;8	66345;0;0;77;
$GPXUP;3949;09:47:35;0;50	13598;8	66326;0;0;77;
$GPXUP;3949;09:47:36;0;50	13581;8	66309;0;0;80;
$GPXUP;3949;09:47:37;0;50	13564;8	66292;0;0;82;
$GPXUP;3949;09:47:38;0;50	13548;8	66274;0;0;80;
$GPXUP;3949;09:47:39;0;50	13532;8	66256;0;0;82;
$GPXUP;3949;09:47:40;0;50	13514;8	6624;0;0;82;
$GPXUP;3949;09:47:41;0;50	13496;8	66224;0;0;82;
$GPXUP;3949;09:47:42;0;50	13478;8	66208;0;0;81;
$GPXUP;3949;09:47:43;0;50	1346;8	66193;0;0;80;
$GPXUP;3949;09:47:44;0;50	13444;8	66176;0;0;76;
$GPXUP;3949;09:47:45;0;50	13431;8	66157;0;0;74;
$GPXUP;3949;09:47:46;0;50	13421;8	66134;0;0;71;
$GPXUP;3949;09:47:47;0;50	13414;8	6611;0;0;63;
$GPXUP;3949;09:47:48;0;50	13409;8	66086;0;0;66;
$GPXUP;3949;09:47:49;0;50	13403;8	66062;0;0;68;
$GPXUP;3949;09:47:50;0;50	13409;8	66055;0;0;16;
$GPXUP;3949;09:47:51;0;50	13413;8	6605;0;0;63;
$GPXUP;3949;09:47:52;0;50	13431;8	66096;0;0;31;
$GPXUP;3949;09:47:53;0;50	13435;8	66113;0;0;17;
$GPXUP;3949;09:47:54;0;50	13436;8	6612;0;0;0;
$GPXUP;3949;09:47:55;0;50	13438;8	66135;0;0;0;
$GPXUP;3949;09:47:56;0;50	13438;8	66144;0;0;0;
$GPXUP;3949;09:47:57;0;50	13437;8	66148;0;0;0;
$GPXUP;3949;09:47:58;0;50	13437;8	66149;0;0;0;
$GPXUP;3949;09:47:59;0;50	13437;8	66149;0;0;0;
$GPXUP;3949;09:48:00;0;50	13437;8	66149;0;0;0;
$GPXUP;3949;09:48:01;0;50	13437;8	6615;0;0;0;
$GPXUP;3949;09:48:02;0;50	13437;8	6615;0;0;0;
$GPXUP;3949;09:48:03;0;50	13437;8	6615;0;0;0;
$GPXUP;3949;09:48:04;0;50	13437;8	6615;0;0;0;
$GPXUP;3949;09:48:05;0;50	13437;8	6615;0;0;0;
$GPXUP;3949;09:48:06;0;50	13437;8	66151;0;0;0;
$GPXUP;3949;09:48:07;0;50	13437;8	66151;0;0;0;
$GPXUP;3949;09:48:08;0;50	13437;8	66151;0;0;0;
$GPXUP;3949;09:48:09;0;50	13437;8	66151;0;0;0;
$GPXUP;3949;09:48:10;0;50	13437;8	66152;0;0;0;
$GPXUP;3949;09:48:11;0;50	13437;8	66152;0;0;0;
$GPXUP;3949;09:48:12;0;50	13437;8	66152;0;0;0;
$GPXUP;3949;09:48:13;0;50	13437;8	66152;0;0;0;
$GPXUP;3949;09:48:14;0;50	13437;8	66152;0;0;0;
$GPXUP;3949;09:48:15;0;50	13437;8	66152;0;0;0;
$GPXUP;3949;09:48:16;0;50	13437;8	66152;0;0;0;
$GPXUP;3949;09:48:17;0;50	13437;8	66152;0;0;0;
$GPXUP;3949;09:48:18;0;50	13438;8	66152;0;0;0;
$GPXUP;3949;09:48:19;0;50	13438;8	66152;0;0;0;
$GPXUP;3949;09:48:20;0;50	13438;8	66153;0;0;0;
$GPXUP;3949;09:48:21;0;50	13438;8	66153;0;0;0;
$GPXUP;3949;09:48:22;0;50	13438;8	66153;0;0;0;
$GPXUP;3949;09:48:23;0;50	13438;8	66153;0;0;0;
$GPXUP;3949;09:48:24;0;50	13438;8	66153;0;0;0;
$GPXUP;3949;09:48:25;0;50	13438;8	66153;0;0;0;
$GPXUP;3949;09:48:26;0;50	13438;8	66153;0;0;0;
$GPXUP;3949;09:48:27;0;50	13438;8	66154;0;0;0;
$GPXUP;3949;09:48:28;0;50	13438;8	66154;0;0;0;
$GPXUP;3949;09:48:29;0;50	13438;8	66154;0;0;0;
$GPXUP;3949;09:48:30;0;50	13438;8	66154;0;0;0;
$GPXUP;3949;09:48:31;0;50	13438;8	66154;0;0;0;
$GPXUP;3949;09:48:32;0;50	13438;8	66155;0;0;0;
$GPXUP;3949;09:48:33;0;50	13438;8	66155;0;0;0;
$GPXUP;3949;09:48:34;0;50	13438;8	66155;0;0;0;
$GPXUP;3949;09:48:35;0;50	13438;8	66155;0;0;0;
$GPXUP;3949;09:48:36;0;50	13438;8	66155;0;0;0;
$GPXUP;3949;09:48:37;0;50	13438;8	66155;0;0;0;
$GPXUP;3949;09:48:38;0;50	13438;8	66155;0;0;0;
$GPXUP;3949;09:48:39;0;50	13438;8	66155;0;0;0;
$GPXUP;3949;09:48:40;0;50	13438;8	66156;0;0;0;
$GPXUP;3949;09:48:41;0;50	13438;8	66156;0;0;0;
$GPXUP;3949;09:48:42;0;50	13438;8	66156;0;0;0;
$GPXUP;3949;09:48:43;0;50	13438;8	66156;0;0;0;
$GPXUP;3949;09:48:44;0;50	13438;8	66156;0;0;0;
$GPXUP;3949;09:48:45;0;50	13438;8	66156;0;0;0;
$GPXUP;3949;09:48:46;0;50	13438;8	66156;0;0;0;
$GPXUP;3949;09:48:47;0;50	13438;8	66156;0;0;0;
$GPXUP;3949;09:48:48;0;50	13438;8	66156;0;0;0;
$GPXUP;3949;09:48:49;0;50	13438;8	66156;0;0;0;
$GPXUP;3949;09:48:50;0;50	13438;8	66156;0;0;0;
$GPXUP;3949;09:48:51;0;50	13438;8	66156;0;0;0;
$GPXUP;3949;09:48:52;0;50	13438;8	66156;0;0;0;
$GPXUP;3949;09:48:53;0;50	13438;8	66156;0;0;0;
$GPXUP;3949;09:48:54;0;50	13438;8	66156;0;0;0;
$GPXUP;3949;09:48:55;0;50	13438;8	66156;0;0;0;
$GPXUP;3949;09:48:56;0;50	13438;8	66156;0;0;0;
$GPXUP;3949;09:48:57;0;50	13438;8	66156;0;0;0;
$GPXUP;3949;09:48:58;0;50	13438;8	66156;0;0;0;
$GPXUP;3949;09:48:59;0;50	13438;8	66156;0;0;0;
$GPXUP;3949;09:49:00;0;50	13438;8	66156;0;0;0;
$GPXUP;3949;09:49:01;0;50	13438;8	66156;0;0;0;
$GPXUP;3949;09:49:02;0;50	13438;8	66156;0;0;0;
$GPXUP;3949;09:49:03;0;50	13438;8	66156;0;0;0;
$GPXUP;3949;09:49:04;0;50	13438;8	66156;0;0;0;
$GPXUP;3949;09:49:05;0;50	13438;8	66156;0;0;0;
$GPXUP;3949;09:49:06;0;50	13438;8	66156;0;0;0;
$GPXUP;3949;09:49:07;0;50	13438;8	66156;0;0;0;
$GPXUP;3949;09:49:08;0;50	13438;8	66156;0;0;0;
$GPXUP;3949;09:49:09;0;50	13438;8	66156;0;0;0;
$GPXUP;3949;09:49:10;0;50	13438;8	66156;0;0;0;
$GPXUP;3949;09:49:11;0;50	13438;8	66156;0;0;0;
$GPXUP;3949;09:49:12;0;50	13438;8	66156;0;0;0;
$GPXUP;3949;09:49:13;0;50	13438;8	66156;0;0;0;
$GPXUP;3949;09:49:14;0;50	13438;8	66156;0;0;0;
$GPXUP;3949;09:49:15;0;50	13438;8	66156;0;0;0;
$GPXUP;3949;09:49:16;0;50	13438;8	66156;0;0;0;
$GPXUP;3949;09:49:17;0;50	13438;8	66157;0;0;0;
$GPXUP;3949;09:49:18;0;50	13438;8	66157;0;0;0;
$GPXUP;3949;09:49:19;0;50	13438;8	66157;0;0;0;
$GPXUP;3949;09:49:20;0;50	13438;8	66157;0;0;0;
$GPXUP;3949;09:49:21;0;50	13438;8	66157;0;0;0;
$GPXUP;3949;09:49:22;0;50	13438;8	66157;0;0;0;
$GPXUP;3949;09:49:23;0;50	13438;8	66157;0;0;0;
$GPXUP;3949;09:49:24;0;50	13438;8	66157;0;0;0;
$GPXUP;3949;09:49:25;0;50	13438;8	66157;0;0;0;
$GPXUP;3949;09:49:26;0;50	13438;8	66157;0;0;0;
$GPXUP;3949;09:49:27;0;50	13438;8	66157;0;0;0;
$GPXUP;3949;09:49:28;0;50	13438;8	66157;0;0;0;
$GPXUP;3949;09:49:29;0;50	13438;8	66157;0;0;0;
$GPXUP;3949;09:49:30;0;50	13438;8	66157;0;0;0;
$GPXUP;3949;09:49:31;0;50	13438;8	66157;0;0;0;
$GPXUP;3949;09:49:32;0;50	13438;8	66157;0;0;0;
$GPXUP;3949;09:49:33;0;50	13438;8	66157;0;0;0;
$GPXUP;3949;09:49:34;0;50	13438;8	66157;0;0;0;
$GPXUP;3949;09:49:35;0;50	13438;8	66157;0;0;0;
$GPXUP;3949;09:49:36;0;50	13438;8	66157;0;0;0;
$GPXUP;3949;09:49:37;0;50	13438;8	66157;0;0;0;
$GPXUP;3949;09:49:38;0;50	13438;8	66157;0;0;0;
$GPXUP;3949;09:49:39;0;50	13438;8	66157;0;0;0;
$GPXUP;3949;09:49:40;0;50	13438;8	66157;0;0;0;
$GPXUP;3949;09:49:41;0;50	13438;8	66157;0;0;0;
$GPXUP;3949;09:49:42;0;50	13438;8	66157;0;0;0;
$GPXUP;3949;09:49:43;0;50	13438;8	66157;0;0;0;
$GPXUP;3949;09:49:44;0;50	13438;8	66157;0;0;0;
$GPXUP;3949;09:49:45;0;50	13438;8	66157;0;0;0;
$GPXUP;3949;09:49:46;0;50	13438;8	66157;0;0;0;
$GPXUP;3949;09:49:47;0;50	13438;8	66158;0;0;0;
$GPXUP;3949;09:49:48;0;50	13438;8	66158;0;0;0;
$GPXUP;3949;09:49:49;0;50	13438;8	66158;0;0;0;
$GPXUP;3949;09:49:50;0;50	13438;8	66158;0;0;0;
$GPXUP;3949;09:49:51;0;50	13438;8	66158;0;0;0;
$GPXUP;3949;09:49:52;0;50	13438;8	66158;0;0;0;
$GPXUP;3949;09:49:53;0;50	13438;8	66158;0;0;0;
$GPXUP;3949;09:49:54;0;50	13438;8	66158;0;0;0;
$GPXUP;3949;09:49:55;0;50	13438;8	66158;0;0;0;
$GPXUP;3949;09:49:56;0;50	13438;8	66158;0;0;0;
$GPXUP;3949;09:49:57;0;50	13438;8	66158;0;0;0;
$GPXUP;3949;09:49:58;0;50	13438;8	66158;0;0;0;
$GPXUP;3949;09:49:59;0;50	13438;8	66158;0;0;0;
$GPXUP;3949;09:50:00;0;50	13439;8	66158;0;0;0;
$GPXUP;3949;09:50:01;0;50	13439;8	66158;0;0;0;
$GPXUP;3949;09:50:02;0;50	13439;8	66158;0;0;0;
$GPXUP;3949;09:50:03;0;50	13439;8	66158;0;0;0;
$GPXUP;3949;09:50:04;0;50	13439;8	66158;0;0;0;
$GPXUP;3949;09:50:05;0;50	13439;8	66158;0;0;0;
$GPXUP;3949;09:50:06;0;50	13439;8	66158;0;0;0;
$GPXUP;3949;09:50:07;0;50	13439;8	66158;0;0;0;
$GPXUP;3949;09:50:08;0;50	13439;8	66158;0;0;0;
$GPXUP;3949;09:50:09;0;50	13439;8	66158;0;0;0;
$GPXUP;3949;09:50:10;0;50	13439;8	66158;0;0;0;
$GPXUP;3949;09:50:11;0;50	13439;8	66158;0;0;0;
$GPXUP;3949;09:50:12;0;50	13439;8	66158;0;0;0;
$GPXUP;3949;09:50:13;0;50	13439;8	66158;0;0;0;
$GPXUP;3949;09:50:14;0;50	13439;8	66158;0;0;0;
$GPXUP;3949;09:50:15;0;50	13439;8	66158;0;0;0;
$GPXUP;3949;09:50:16;0;50	13439;8	66158;0;0;0;
$GPXUP;3949;09:50:17;0;50	13439;8	66158;0;0;0;
$GPXUP;3949;09:50:18;0;50	13439;8	66158;0;0;0;
$GPXUP;3949;09:50:19;0;50	13439;8	66158;0;0;0;
$GPXUP;3949;09:50:20;0;50	13439;8	66158;0;0;0;
$GPXUP;3949;09:50:21;0;50	13439;8	66159;0;0;0;
$GPXUP;3949;09:50:22;0;50	13439;8	66159;0;0;0;
$GPXUP;3949;09:50:23;0;50	13439;8	66159;0;0;0;
$GPXUP;3949;09:50:24;0;50	13439;8	66159;0;0;0;
$GPXUP;3949;09:50:25;0;50	13439;8	66159;0;0;0;
$GPXUP;3949;09:50:26;0;50	13439;8	66159;0;0;0;
$GPXUP;3949;09:50:27;0;50	13439;8	66159;0;0;0;
$GPXUP;3949;09:50:28;0;50	13439;8	66159;0;0;0;
$GPXUP;3949;09:50:29;0;50	13439;8	66159;0;0;0;
$GPXUP;3949;09:50:30;0;50	13439;8	66159;0;0;0;
$GPXUP;3949;09:50:31;0;50	13439;8	66159;0;0;0;
$GPXUP;3949;09:50:32;0;50	13439;8	6616;0;0;0;
$GPXUP;3949;09:50:33;0;50	13439;8	6616;0;0;0;
$GPXUP;3949;09:50:34;0;50	13439;8	6616;0;0;0;
$GPXUP;3949;09:50:35;0;50	13439;8	6616;0;0;0;
$GPXUP;3949;09:50:36;0;50	13439;8	6616;0;0;0;
$GPXUP;3949;09:50:37;0;50	13439;8	6616;0;0;0;
$GPXUP;3949;09:50:38;0;50	13439;8	6616;0;0;0;
$GPXUP;3949;09:50:39;0;50	13439;8	6616;0;0;0;
$GPXUP;3949;09:50:40;0;50	13439;8	6616;0;0;0;
$GPXUP;3949;09:50:41;0;50	13439;8	6616;0;0;0;
$GPXUP;3949;09:50:42;0;50	13439;8	6616;0;0;0;
$GPXUP;3949;09:50:43;0;50	13439;8	6616;0;0;0;
$GPXUP;3949;09:50:44;0;50	13439;8	6616;0;0;0;
$GPXUP;3949;09:50:45;0;50	13439;8	66161;0;0;0;
$GPXUP;3949;09:50:46;0;50	13439;8	66161;0;0;0;
$GPXUP;3949;09:50:47;0;50	13439;8	66161;0;0;0;
$GPXUP;3949;09:50:48;0;50	13439;8	66161;0;0;0;
$GPXUP;3949;09:50:49;0;50	13439;8	66161;0;0;0;
$GPXUP;3949;09:50:50;0;50	13439;8	66161;0;0;0;
$GPXUP;3949;09:50:51;0;50	13439;8	66161;0;0;0;
$GPXUP;3949;09:50:52;0;50	13439;8	66161;0;0;0;
$GPXUP;3949;09:50:53;0;50	13439;8	66161;0;0;0;
$GPXUP;3949;09:50:54;0;50	13439;8	66161;0;0;0;
$GPXUP;3949;09:50:55;0;50	13439;8	66161;0;0;0;
$GPXUP;3949;09:50:56;0;50	13439;8	66161;0;0;0;
$GPXUP;3949;09:50:57;0;50	13439;8	66161;0;0;0;
$GPXUP;3949;09:50:58;0;50	13439;8	66161;0;0;0;
$GPXUP;3949;09:50:59;0;50	13439;8	66161;0;0;0;
$GPXUP;3949;09:51:00;0;50	13439;8	66161;0;0;0;
$GPXUP;3949;09:51:01;0;50	13439;8	66161;0;0;0;
$GPXUP;3949;09:51:02;0;50	13439;8	66161;0;0;0;
$GPXUP;3949;09:51:03;0;50	13439;8	66161;0;0;0;
$GPXUP;3949;09:51:04;0;50	13439;8	66162;0;0;0;
$GPXUP;3949;09:51:05;0;50	13439;8	66162;0;0;0;
$GPXUP;3949;09:51:06;0;50	13439;8	66162;0;0;0;
$GPXUP;3949;09:51:07;0;50	13439;8	66162;0;0;0;
$GPXUP;3949;09:51:08;0;50	13439;8	66162;0;0;0;
$GPXUP;3949;09:51:09;0;50	13439;8	66162;0;0;0;
$GPXUP;3949;09:51:10;0;50	13439;8	66162;0;0;0;
$GPXUP;3949;09:51:11;0;50	13439;8	66162;0;0;0;
$GPXUP;3949;09:51:12;0;50	13439;8	66162;0;0;0;
$GPXUP;3949;09:51:13;0;50	13439;8	66162;0;0;0;
$GPXUP;3949;09:51:14;0;50	13439;8	66162;0;0;0;
$GPXUP;3949;09:51:15;0;50	13439;8	66162;0;0;0;
$GPXUP;3949;09:51:16;0;50	13439;8	66162;0;0;0;
$GPXUP;3949;09:51:17;0;50	13439;8	66162;0;0;0;
$GPXUP;3949;09:51:18;0;50	13439;8	66162;0;0;0;
$GPXUP;3949;09:51:19;0;50	13439;8	66162;0;0;0;
$GPXUP;3949;09:51:20;0;50	13439;8	66162;0;0;0;
$GPXUP;3949;09:51:21;0;50	13439;8	66162;0;0;0;
$GPXUP;3949;09:51:22;0;50	13439;8	66162;0;0;0;
$GPXUP;3949;09:51:23;0;50	13439;8	66162;0;0;0;
$GPXUP;3949;09:51:24;0;50	13439;8	66162;0;0;0;
$GPXUP;3949;09:51:25;0;50	13439;8	66162;0;0;0;
$GPXUP;3949;09:51:26;0;50	13439;8	66162;0;0;0;
$GPXUP;3949;09:51:27;0;50	13439;8	66162;0;0;0;
$GPXUP;3949;09:51:28;0;50	13439;8	66162;0;0;0;
$GPXUP;3949;09:51:29;0;50	13439;8	66162;0;0;0;
$GPXUP;3949;09:51:30;0;50	13439;8	66162;0;0;0;
$GPXUP;3949;09:51:31;0;50	13439;8	66162;0;0;0;
$GPXUP;3949;09:51:32;0;50	13439;8	66162;0;0;0;
$GPXUP;3949;09:51:33;0;50	13439;8	66162;0;0;0;
$GPXUP;3949;09:51:34;0;50	13439;8	66162;0;0;0;
$GPXUP;3949;09:51:35;0;50	13439;8	66162;0;0;0;
$GPXUP;3949;09:51:36;0;50	13439;8	66162;0;0;0;
$GPXUP;3949;09:51:37;0;50	13439;8	66162;0;0;0;
$GPXUP;3949;09:51:38;0;50	13439;8	66162;0;0;0;
$GPXUP;3949;09:51:39;0;50	13439;8	66162;0;0;0;
$GPXUP;3949;09:51:40;0;50	13439;8	66162;0;0;0;
$GPXUP;3949;09:51:41;0;50	13439;8	66162;0;0;0;
$GPXUP;3949;09:51:42;0;50	13439;8	66162;0;0;0;
$GPXUP;3949;09:51:43;0;50	13439;8	66162;0;0;0;
$GPXUP;3949;09:51:44;0;50	13439;8	66162;0;0;0;
$GPXUP;3949;09:51:45;0;50	13439;8	66162;0;0;0;
$GPXUP;3949;09:51:46;0;50	13439;8	66162;0;0;0;
$GPXUP;3949;09:51:47;0;50	13439;8	66162;0;0;0;
$GPXUP;3949;09:51:48;0;50	13439;8	66162;0;0;0;
$GPXUP;3949;09:51:49;0;50	13439;8	66162;0;0;0;
$GPXUP;3949;09:51:50;0;50	13439;8	66162;0;0;0;
$GPXUP;3949;09:51:51;0;50	13439;8	66162;0;0;0;
$GPXUP;3949;09:51:52;0;50	13439;8	66162;0;0;0;
$GPXUP;3949;09:51:53;0;50	13439;8	66162;0;0;0;
$GPXUP;3949;09:51:54;0;50	13439;8	66162;0;0;0;
$GPXUP;3949;09:51:55;0;50	13439;8	66163;0;0;0;
$GPXUP;3949;09:51:56;0;50	13439;8	66163;0;0;0;
$GPXUP;3949;09:51:57;0;50	13439;8	66163;0;0;0;
$GPXUP;3949;09:51:58;0;50	13439;8	66163;0;0;0;
$GPXUP;3949;09:51:59;0;50	13439;8	66163;0;0;0;
$GPXUP;3949;09:52:00;0;50	1344;8	66163;0;0;0;
$GPXUP;3949;09:52:01;0;50	1344;8	66163;0;0;0;
$GPXUP;3949;09:52:02;0;50	1344;8	66163;0;0;0;
$GPXUP;3949;09:52:03;0;50	1344;8	66163;0;0;0;
$GPXUP;3949;09:52:04;0;50	1344;8	66163;0;0;0;
$GPXUP;3949;09:52:05;0;50	1344;8	66163;0;0;0;
$GPXUP;3949;09:52:06;0;50	1344;8	66163;0;0;0;
$GPXUP;3949;09:52:07;0;50	1344;8	66163;0;0;0;
$GPXUP;3949;09:52:08;0;50	1344;8	66163;0;0;0;
$GPXUP;3949;09:52:09;0;50	1344;8	66163;0;0;0;
$GPXUP;3949;09:52:10;0;50	1344;8	66163;0;0;0;
$GPXUP;3949;09:52:11;0;50	1344;8	66163;0;0;0;
$GPXUP;3949;09:52:12;0;50	1344;8	66163;0;0;0;
$GPXUP;3949;09:52:13;0;50	1344;8	66163;0;0;0;
$GPXUP;3949;09:52:14;0;50	1344;8	66163;0;0;0;
$GPXUP;3949;09:52:15;0;50	1344;8	66163;0;0;0;
$GPXUP;3949;09:52:16;0;50	1344;8	66163;0;0;0;
$GPXUP;3949;09:52:17;0;50	1344;8	66163;0;0;0;
$GPXUP;3949;09:52:18;0;50	1344;8	66163;0;0;0;
$GPXUP;3949;09:52:19;0;50	1344;8	66163;0;0;0;
$GPXUP;3949;09:52:20;0;50	1344;8	66163;0;0;0;
$GPXUP;3949;09:52:21;0;50	1344;8	66163;0;0;0;
$GPXUP;3949;09:52:22;0;50	1344;8	66163;0;0;0;
$GPXUP;3949;09:52:23;0;50	1344;8	66163;0;0;0;
$GPXUP;3949;09:52:24;0;50	1344;8	66163;0;0;0;
$GPXUP;3949;09:52:25;0;50	1344;8	66163;0;0;0;
$GPXUP;3949;09:52:26;0;50	1344;8	66163;0;0;0;
$GPXUP;3949;09:52:27;0;50	1344;8	66163;0;0;0;
$GPXUP;3949;09:52:28;0;50	1344;8	66163;0;0;0;
$GPXUP;3949;09:52:29;0;50	1344;8	66163;0;0;0;
$GPXUP;3949;09:52:30;0;50	1344;8	66163;0;0;0;
$GPXUP;3949;09:52:31;0;50	1344;8	66163;0;0;0;
$GPXUP;3949;09:52:32;0;50	1344;8	66163;0;0;0;
$GPXUP;3949;09:52:33;0;50	1344;8	66163;0;0;0;
$GPXUP;3949;09:52:34;0;50	1344;8	66164;0;0;0;
$GPXUP;3949;09:52:35;0;50	1344;8	66164;0;0;0;
$GPXUP;3949;09:52:36;0;50	1344;8	66164;0;0;0;
$GPXUP;3949;09:52:37;0;50	1344;8	66164;0;0;0;
$GPXUP;3949;09:52:38;0;50	1344;8	66164;0;0;0;
$GPXUP;3949;09:52:39;0;50	1344;8	66164;0;0;0;
$GPXUP;3949;09:52:40;0;50	1344;8	66164;0;0;0;
$GPXUP;3949;09:52:41;0;50	1344;8	66164;0;0;0;
$GPXUP;3949;09:52:42;0;50	1344;8	66164;0;0;0;
$GPXUP;3949;09:52:43;0;50	1344;8	66164;0;0;0;
$GPXUP;3949;09:52:44;0;50	1344;8	66164;0;0;0;
$GPXUP;3949;09:52:45;0;50	1344;8	66164;0;0;0;
$GPXUP;3949;09:52:46;0;50	1344;8	66164;0;0;0;
$GPXUP;3949;09:52:47;0;50	1344;8	66164;0;0;0;
$GPXUP;3949;09:52:48;0;50	1344;8	66164;0;0;0;
$GPXUP;3949;09:52:49;0;50	1344;8	66164;0;0;0;
$GPXUP;3949;09:52:50;0;50	1344;8	66164;0;0;0;
$GPXUP;3949;09:52:51;0;50	1344;8	66164;0;0;0;
$GPXUP;3949;09:52:52;0;50	1344;8	66164;0;0;0;
$GPXUP;3949;09:52:53;0;50	1344;8	66164;0;0;0;
$GPXUP;3949;09:52:54;0;50	1344;8	66165;0;0;0;
$GPXUP;3949;09:52:55;0;50	1344;8	66165;0;0;0;
$GPXUP;3949;09:52:56;0;50	1344;8	66165;0;0;0;
$GPXUP;3949;09:52:57;0;50	1344;8	66165;0;0;0;
$GPXUP;3949;09:52:58;0;50	1344;8	66165;0;0;0;
$GPXUP;3949;09:52:59;0;50	1344;8	66165;0;0;0;
$GPXUP;3949;09:53:00;0;50	1344;8	66165;0;0;0;
$GPXUP;3949;09:53:01;0;50	1344;8	66165;0;0;0;
$GPXUP;3949;09:53:02;0;50	1344;8	66165;0;0;0;
$GPXUP;3949;09:53:03;0;50	1344;8	66165;0;0;0;
$GPXUP;3949;09:53:04;0;50	1344;8	66166;0;0;0;
$GPXUP;3949;09:53:05;0;50	1344;8	66166;0;0;0;
$GPXUP;3949;09:53:06;0;50	1344;8	66166;0;0;0;
$GPXUP;3949;09:53:07;0;50	1344;8	66166;0;0;0;
$GPXUP;3949;09:53:08;0;50	1344;8	66166;0;0;0;
$GPXUP;3949;09:53:09;0;50	1344;8	66166;0;0;0;
$GPXUP;3949;09:53:10;0;50	1344;8	66166;0;0;0;
$GPXUP;3949;09:53:11;0;50	1344;8	66166;0;0;0;
$GPXUP;3949;09:53:12;0;50	1344;8	66166;0;0;0;
$GPXUP;3949;09:53:13;0;50	1344;8	66166;0;0;0;
$GPXUP;3949;09:53:14;0;50	1344;8	66166;0;0;0;
$GPXUP;3949;09:53:15;0;50	1344;8	66166;0;0;0;
$GPXUP;3949;09:53:16;0;50	1344;8	66166;0;0;0;
$GPXUP;3949;09:53:17;0;50	1344;8	66166;0;0;0;
$GPXUP;3949;09:53:18;0;50	1344;8	66166;0;0;0;
$GPXUP;3949;09:53:19;0;50	1344;8	66166;0;0;0;
$GPXUP;3949;09:53:20;0;50	13441;8	66166;0;0;0;
$GPXUP;3949;09:53:21;0;50	13441;8	66166;0;0;0;
$GPXUP;3949;09:53:22;0;50	13441;8	66166;0;0;0;
$GPXUP;3949;09:53:23;0;50	13441;8	66166;0;0;0;
$GPXUP;3949;09:53:24;0;50	13441;8	66166;0;0;0;
$GPXUP;3949;09:53:25;0;50	13441;8	66166;0;0;0;
$GPXUP;3949;09:53:26;0;50	13441;8	66166;0;0;0;
$GPXUP;3949;09:53:27;0;50	13441;8	66167;0;0;0;
$GPXUP;3949;09:53:28;0;50	13441;8	66167;0;0;0;
$GPXUP;3949;09:53:29;0;50	13441;8	66167;0;0;0;
$GPXUP;3949;09:53:30;0;50	13441;8	66167;0;0;0;
$GPXUP;3949;09:53:31;0;50	13441;8	66167;0;0;0;
$GPXUP;3949;09:53:32;0;50	13441;8	66167;0;0;0;
$GPXUP;3949;09:53:33;0;50	13441;8	66167;0;0;0;
$GPXUP;3949;09:53:34;0;50	13441;8	66167;0;0;0;
$GPXUP;3949;09:53:35;0;50	13441;8	66167;0;0;0;
$GPXUP;3949;09:53:36;0;50	13441;8	66167;0;0;0;
$GPXUP;3949;09:53:37;0;50	13441;8	66167;0;0;0;
$GPXUP;3949;09:53:38;0;50	13441;8	66167;0;0;0;
$GPXUP;3949;09:53:39;0;50	13441;8	66167;0;0;0;
$GPXUP;3949;09:53:40;0;50	13441;8	66167;0;0;0;
$GPXUP;3949;09:53:41;0;50	13441;8	66167;0;0;0;
$GPXUP;3949;09:53:42;0;50	13441;8	66167;0;0;0;
$GPXUP;3949;09:53:43;0;50	13441;8	66167;0;0;0;
$GPXUP;3949;09:53:44;0;50	13441;8	66167;0;0;0;
$GPXUP;3949;09:53:45;0;50	13441;8	66167;0;0;0;
$GPXUP;3949;09:53:46;0;50	13441;8	66167;0;0;0;
$GPXUP;3949;09:53:47;0;50	13441;8	66167;0;0;0;
$GPXUP;3949;09:53:48;0;50	13441;8	66167;0;0;0;
$GPXUP;3949;09:53:49;0;50	13441;8	66167;0;0;0;
$GPXUP;3949;09:53:50;0;50	13441;8	66167;0;0;0;
$GPXUP;3949;09:53:51;0;50	13441;8	66167;0;0;0;
$GPXUP;3949;09:53:52;0;50	13441;8	66168;0;0;0;
$GPXUP;3949;09:53:53;0;50	13441;8	66168;0;0;0;
$GPXUP;3949;09:53:54;0;50	13441;8	66168;0;0;0;
$GPXUP;3949;09:53:55;0;50	13441;8	66168;0;0;0;
$GPXUP;3949;09:53:56;0;50	13441;8	66168;0;0;0;
$GPXUP;3949;09:53:57;0;50	13441;8	66168;0;0;0;
$GPXUP;3949;09:53:58;0;50	13441;8	66168;0;0;0;
$GPXUP;3949;09:53:59;0;50	13441;8	66168;0;0;0;
$GPXUP;3949;09:54:00;0;50	13441;8	66168;0;0;0;
$GPXUP;3949;09:54:01;0;50	13441;8	66168;0;0;0;
$GPXUP;3949;09:54:02;0;50	13441;8	66168;0;0;0;
$GPXUP;3949;09:54:03;0;50	13441;8	66168;0;0;0;
$GPXUP;3949;09:54:04;0;50	13441;8	66168;0;0;0;
$GPXUP;3949;09:54:05;0;50	13441;8	66168;0;0;0;
$GPXUP;3949;09:54:06;0;50	13441;8	66168;0;0;0;
$GPXUP;3949;09:54:07;0;50	13441;8	66168;0;0;0;
$GPXUP;3949;09:54:08;0;50	13441;8	66168;0;0;0;
$GPXUP;3949;09:54:09;0;50	13441;8	66168;0;0;0;
$GPXUP;3949;09:54:10;0;50	13441;8	66168;0;0;0;
$GPXUP;3949;09:54:11;0;50	13442;8	66168;0;0;0;
$GPXUP;3949;09:54:12;0;50	13442;8	66168;0;0;0;
[truncated: 3,808 more rows]
