# Supplementary material for: Pigeon Navigation: Different Routes Lead to Frankfurt
Source: PLoS One. 2014 Nov 12;9(11):e112439. doi: 10.1371/journal.pone.0112439 (PMC4229201; doi:10.1371/journal.pone.0112439)
Supplement: File S4 — Files containing the original track data and a ‘Read me’ explaining the data format. (ZIP) [file pone.0112439.s004.zip › N-RB/100614xup08_771.log]

$GPXUP;3949;09:05:20;0;50	29296;8	72377;0;0;0;
$GPXUP;3949;09:05:21;0;50	29296;8	72376;0;0;3;
$GPXUP;3949;09:05:22;0;50	29295;8	72373;0;0;9;
$GPXUP;3949;09:05:23;0;50	29294;8	72369;0;0;9;
$GPXUP;3949;09:05:24;0;50	29291;8	72362;0;0;20;
$GPXUP;3949;09:05:25;0;50	29281;8	72354;0;0;34;
$GPXUP;3949;09:05:26;0;50	29269;8	72351;0;0;40;
$GPXUP;3949;09:05:27;0;50	29257;8	72357;0;0;42;
$GPXUP;3949;09:05:28;0;50	29246;8	7237;0;0;44;
$GPXUP;3949;09:05:29;0;50	2924;8	72388;0;0;44;
$GPXUP;3949;09:05:30;0;50	29238;8	72408;0;0;47;
$GPXUP;3949;09:05:31;0;50	2924;8	72423;0;0;37;
$GPXUP;3949;09:05:32;0;50	29249;8	72432;0;0;32;
$GPXUP;3949;09:05:33;0;50	2926;8	72431;0;0;29;
$GPXUP;3949;09:05:34;0;50	29271;8	7242;0;0;35;
$GPXUP;3949;09:05:35;0;50	29279;8	72403;0;0;41;
$GPXUP;3949;09:05:36;0;50	29284;8	72384;0;0;46;
$GPXUP;3949;09:05:37;0;50	29288;8	72365;0;0;47;
$GPXUP;3949;09:05:38;0;50	29289;8	72345;0;0;49;
$GPXUP;3949;09:05:39;0;50	29286;8	72326;0;0;49;
$GPXUP;3949;09:05:40;0;50	2928;8	72308;0;0;51;
$GPXUP;3949;09:05:41;0;50	2927;8	72293;0;0;52;
$GPXUP;3949;09:05:42;0;50	29258;8	7228;0;0;54;
$GPXUP;3949;09:05:43;0;50	29245;8	72271;0;0;55;
$GPXUP;3949;09:05:44;0;50	29233;8	72261;0;0;54;
$GPXUP;3949;09:05:45;0;50	29222;8	72248;0;0;54;
$GPXUP;3949;09:05:46;0;50	29212;8	72234;0;0;55;
$GPXUP;3949;09:05:47;0;50	29201;8	72221;0;0;55;
$GPXUP;3949;09:05:48;0;50	2919;8	72208;0;0;56;
$GPXUP;3949;09:05:49;0;50	29179;8	72193;0;0;57;
$GPXUP;3949;09:05:50;0;50	29169;8	72177;0;0;59;
$GPXUP;3949;09:05:51;0;50	2916;8	72158;0;0;59;
$GPXUP;3949;09:05:52;0;50	29154;8	72137;0;0;58;
$GPXUP;3949;09:05:53;0;50	2915;8	72115;0;0;59;
$GPXUP;3949;09:05:54;0;50	29147;8	72093;0;0;55;
$GPXUP;3949;09:05:55;0;50	29145;8	72073;0;0;51;
$GPXUP;3949;09:05:56;0;50	29144;8	72054;0;0;48;
$GPXUP;3949;09:05:57;0;50	29141;8	72035;0;0;47;
$GPXUP;3949;09:05:58;0;50	29138;8	72018;0;0;47;
$GPXUP;3949;09:05:59;0;50	29133;8	72;0;0;50;
$GPXUP;3949;09:06:00;0;50	29127;8	71982;0;0;53;
$GPXUP;3949;09:06:01;0;50	2912;8	71964;0;0;55;
$GPXUP;3949;09:06:02;0;50	29111;8	71946;0;0;57;
$GPXUP;3949;09:06:03;0;50	29099;8	71932;0;0;59;
$GPXUP;3949;09:06:04;0;50	29087;8	7192;0;0;60;
$GPXUP;3949;09:06:05;0;50	29072;8	71913;0;0;59;
$GPXUP;3949;09:06:06;0;50	29056;8	71913;0;0;61;
$GPXUP;3949;09:06:07;0;50	29041;8	71917;0;0;62;
$GPXUP;3949;09:06:08;0;50	29026;8	71924;0;0;62;
$GPXUP;3949;09:06:09;0;50	29012;8	71937;0;0;62;
$GPXUP;3949;09:06:10;0;50	28998;8	7195;0;0;64;
$GPXUP;3949;09:06:11;0;50	28984;8	71962;0;0;65;
$GPXUP;3949;09:06:12;0;50	28968;8	71971;0;0;65;
$GPXUP;3949;09:06:13;0;50	28953;8	71979;0;0;61;
$GPXUP;3949;09:06:14;0;50	2894;8	71987;0;0;57;
$GPXUP;3949;09:06:15;0;50	28926;8	71994;0;0;56;
$GPXUP;3949;09:06:16;0;50	28913;8	72001;0;0;56;
$GPXUP;3949;09:06:17;0;50	289;8	7201;0;0;55;
$GPXUP;3949;09:06:18;0;50	28888;8	7202;0;0;53;
$GPXUP;3949;09:06:19;0;50	28876;8	72025;0;0;53;
$GPXUP;3949;09:06:20;0;50	28862;8	72026;0;0;54;
$GPXUP;3949;09:06:21;0;50	28849;8	72021;0;0;56;
$GPXUP;3949;09:06:22;0;50	28837;8	72009;0;0;57;
$GPXUP;3949;09:06:23;0;50	28827;8	7199;0;0;59;
$GPXUP;3949;09:06:24;0;50	28821;8	71968;0;0;55;
$GPXUP;3949;09:06:25;0;50	28816;8	71948;0;0;53;
$GPXUP;3949;09:06:26;0;50	28813;8	71927;0;0;52;
$GPXUP;3949;09:06:27;0;50	28809;8	71906;0;0;53;
$GPXUP;3949;09:06:28;0;50	28805;8	71886;0;0;53;
$GPXUP;3949;09:06:29;0;50	28798;8	71868;0;0;53;
$GPXUP;3949;09:06:30;0;50	2879;8	71853;0;0;54;
$GPXUP;3949;09:06:31;0;50	28778;8	71842;0;0;56;
$GPXUP;3949;09:06:32;0;50	28763;8	71836;0;0;59;
$GPXUP;3949;09:06:33;0;50	28748;8	71835;0;0;60;
$GPXUP;3949;09:06:34;0;50	28732;8	71835;0;0;61;
$GPXUP;3949;09:06:35;0;50	28717;8	71833;0;0;62;
$GPXUP;3949;09:06:36;0;50	28702;8	7183;0;0;62;
$GPXUP;3949;09:06:37;0;50	28686;8	71826;0;0;62;
$GPXUP;3949;09:06:38;0;50	28671;8	71821;0;0;63;
$GPXUP;3949;09:06:39;0;50	28655;8	71816;0;0;64;
$GPXUP;3949;09:06:40;0;50	28639;8	7181;0;0;65;
$GPXUP;3949;09:06:41;0;50	28623;8	71804;0;0;65;
$GPXUP;3949;09:06:42;0;50	28608;8	71794;0;0;65;
$GPXUP;3949;09:06:43;0;50	28595;8	71781;0;0;65;
$GPXUP;3949;09:06:44;0;50	28583;8	71764;0;0;64;
$GPXUP;3949;09:06:45;0;50	28573;8	71745;0;0;64;
$GPXUP;3949;09:06:46;0;50	28562;8	71725;0;0;64;
$GPXUP;3949;09:06:47;0;50	28552;8	71707;0;0;63;
$GPXUP;3949;09:06:48;0;50	28541;8	7169;0;0;62;
$GPXUP;3949;09:06:49;0;50	28531;8	71671;0;0;62;
$GPXUP;3949;09:06:50;0;50	28522;8	71651;0;0;61;
$GPXUP;3949;09:06:51;0;50	28514;8	71632;0;0;61;
$GPXUP;3949;09:06:52;0;50	28504;8	71613;0;0;61;
$GPXUP;3949;09:06:53;0;50	28493;8	71597;0;0;61;
$GPXUP;3949;09:06:54;0;50	28481;8	71582;0;0;61;
$GPXUP;3949;09:06:55;0;50	28469;8	71568;0;0;60;
$GPXUP;3949;09:06:56;0;50	28458;8	71552;0;0;60;
$GPXUP;3949;09:06:57;0;50	28448;8	71536;0;0;60;
$GPXUP;3949;09:06:58;0;50	28438;8	71518;0;0;60;
$GPXUP;3949;09:06:59;0;50	28429;8	715;0;0;60;
$GPXUP;3949;09:07:00;0;50	28419;8	71482;0;0;62;
$GPXUP;3949;09:07:01;0;50	28408;8	71464;0;0;64;
$GPXUP;3949;09:07:02;0;50	28399;8	71443;0;0;65;
$GPXUP;3949;09:07:03;0;50	2839;8	71423;0;0;63;
$GPXUP;3949;09:07:04;0;50	2838;8	71404;0;0;62;
$GPXUP;3949;09:07:05;0;50	28371;8	71384;0;0;63;
$GPXUP;3949;09:07:06;0;50	28361;8	71364;0;0;64;
$GPXUP;3949;09:07:07;0;50	2835;8	71345;0;0;64;
$GPXUP;3949;09:07:08;0;50	2834;8	71325;0;0;65;
$GPXUP;3949;09:07:09;0;50	28329;8	71306;0;0;67;
$GPXUP;3949;09:07:10;0;50	28318;8	71287;0;0;67;
$GPXUP;3949;09:07:11;0;50	28308;8	71266;0;0;68;
$GPXUP;3949;09:07:12;0;50	28297;8	71245;0;0;67;
$GPXUP;3949;09:07:13;0;50	28286;8	71225;0;0;66;
$GPXUP;3949;09:07:14;0;50	28275;8	71206;0;0;67;
$GPXUP;3949;09:07:15;0;50	28264;8	71187;0;0;66;
$GPXUP;3949;09:07:16;0;50	28252;8	71169;0;0;66;
$GPXUP;3949;09:07:17;0;50	28238;8	71154;0;0;66;
$GPXUP;3949;09:07:18;0;50	28225;8	7114;0;0;65;
$GPXUP;3949;09:07:19;0;50	28211;8	71127;0;0;64;
$GPXUP;3949;09:07:20;0;50	28197;8	71115;0;0;65;
$GPXUP;3949;09:07:21;0;50	28184;8	71101;0;0;63;
$GPXUP;3949;09:07:22;0;50	28172;8	71084;0;0;62;
$GPXUP;3949;09:07:23;0;50	28161;8	71068;0;0;62;
$GPXUP;3949;09:07:24;0;50	28149;8	71053;0;0;62;
$GPXUP;3949;09:07:25;0;50	28138;8	71037;0;0;60;
$GPXUP;3949;09:07:26;0;50	28127;8	7102;0;0;63;
$GPXUP;3949;09:07:27;0;50	28119;8	70999;0;0;63;
$GPXUP;3949;09:07:28;0;50	2811;8	70979;0;0;63;
$GPXUP;3949;09:07:29;0;50	28101;8	70959;0;0;62;
$GPXUP;3949;09:07:30;0;50	28092;8	7094;0;0;61;
$GPXUP;3949;09:07:31;0;50	28082;8	70923;0;0;59;
$GPXUP;3949;09:07:32;0;50	28071;8	70907;0;0;58;
$GPXUP;3949;09:07:33;0;50	28058;8	70896;0;0;57;
$GPXUP;3949;09:07:34;0;50	28044;8	70892;0;0;61;
$GPXUP;3949;09:07:35;0;50	28028;8	7089;0;0;62;
$GPXUP;3949;09:07:36;0;50	28012;8	70888;0;0;64;
$GPXUP;3949;09:07:37;0;50	27996;8	70884;0;0;65;
$GPXUP;3949;09:07:38;0;50	2798;8	70879;0;0;64;
$GPXUP;3949;09:07:39;0;50	27964;8	70876;0;0;62;
$GPXUP;3949;09:07:40;0;50	27949;8	70876;0;0;60;
$GPXUP;3949;09:07:41;0;50	27934;8	70876;0;0;60;
$GPXUP;3949;09:07:42;0;50	27919;8	70878;0;0;60;
$GPXUP;3949;09:07:43;0;50	27904;8	70876;0;0;62;
$GPXUP;3949;09:07:44;0;50	27888;8	7087;0;0;67;
$GPXUP;3949;09:07:45;0;50	27872;8	70861;0;0;71;
$GPXUP;3949;09:07:46;0;50	27855;8	7085;0;0;76;
$GPXUP;3949;09:07:47;0;50	27837;8	70837;0;0;78;
$GPXUP;3949;09:07:48;0;50	2782;8	70822;0;0;77;
$GPXUP;3949;09:07:49;0;50	27804;8	70806;0;0;76;
$GPXUP;3949;09:07:50;0;50	27788;8	7079;0;0;73;
$GPXUP;3949;09:07:51;0;50	27773;8	70775;0;0;72;
$GPXUP;3949;09:07:52;0;50	27758;8	7076;0;0;71;
$GPXUP;3949;09:07:53;0;50	27743;8	70745;0;0;69;
$GPXUP;3949;09:07:54;0;50	27728;8	7073;0;0;69;
$GPXUP;3949;09:07:55;0;50	27713;8	70717;0;0;70;
$GPXUP;3949;09:07:56;0;50	27698;8	70703;0;0;73;
$GPXUP;3949;09:07:57;0;50	27682;8	70687;0;0;76;
$GPXUP;3949;09:07:58;0;50	27666;8	70672;0;0;76;
$GPXUP;3949;09:07:59;0;50	27649;8	7066;0;0;75;
$GPXUP;3949;09:08:00;0;50	27631;8	70648;0;0;76;
$GPXUP;3949;09:08:01;0;50	27613;8	70639;0;0;76;
$GPXUP;3949;09:08:02;0;50	27595;8	7063;0;0;77;
$GPXUP;3949;09:08:03;0;50	27577;8	70618;0;0;80;
$GPXUP;3949;09:08:04;0;50	27558;8	70606;0;0;79;
$GPXUP;3949;09:08:05;0;50	27539;8	70597;0;0;82;
$GPXUP;3949;09:08:06;0;50	27519;8	70589;0;0;82;
$GPXUP;3949;09:08:07;0;50	27499;8	70585;0;0;79;
$GPXUP;3949;09:08:08;0;50	2748;8	70583;0;0;76;
$GPXUP;3949;09:08:09;0;50	27461;8	70581;0;0;75;
$GPXUP;3949;09:08:10;0;50	27442;8	70579;0;0;74;
$GPXUP;3949;09:08:11;0;50	27424;8	70575;0;0;76;
$GPXUP;3949;09:08:12;0;50	27405;8	70569;0;0;77;
$GPXUP;3949;09:08:13;0;50	27386;8	70562;0;0;77;
$GPXUP;3949;09:08:14;0;50	27367;8	70557;0;0;76;
$GPXUP;3949;09:08:15;0;50	27349;8	70552;0;0;75;
$GPXUP;3949;09:08:16;0;50	27331;8	70547;0;0;72;
$GPXUP;3949;09:08:17;0;50	27314;8	70541;0;0;69;
$GPXUP;3949;09:08:18;0;50	27297;8	70537;0;0;67;
$GPXUP;3949;09:08:19;0;50	2728;8	70534;0;0;71;
$GPXUP;3949;09:08:20;0;50	27262;8	70531;0;0;73;
$GPXUP;3949;09:08:21;0;50	27244;8	70528;0;0;76;
$GPXUP;3949;09:08:22;0;50	27225;8	70524;0;0;77;
$GPXUP;3949;09:08:23;0;50	27206;8	70519;0;0;78;
$GPXUP;3949;09:08:24;0;50	27186;8	70512;0;0;80;
$GPXUP;3949;09:08:25;0;50	27167;8	70505;0;0;81;
$GPXUP;3949;09:08:26;0;50	27147;8	70496;0;0;81;
$GPXUP;3949;09:08:27;0;50	27128;8	70487;0;0;80;
$GPXUP;3949;09:08:28;0;50	27109;8	70476;0;0;80;
$GPXUP;3949;09:08:29;0;50	27091;8	70464;0;0;79;
$GPXUP;3949;09:08:30;0;50	27073;8	70452;0;0;78;
$GPXUP;3949;09:08:31;0;50	27055;8	70443;0;0;77;
$GPXUP;3949;09:08:32;0;50	27037;8	70434;0;0;74;
$GPXUP;3949;09:08:33;0;50	27019;8	70427;0;0;73;
$GPXUP;3949;09:08:34;0;50	27002;8	70418;0;0;73;
$GPXUP;3949;09:08:35;0;50	26984;8	7041;0;0;74;
$GPXUP;3949;09:08:36;0;50	26967;8	704;0;0;71;
$GPXUP;3949;09:08:37;0;50	26951;8	70392;0;0;68;
$GPXUP;3949;09:08:38;0;50	26935;8	70383;0;0;67;
$GPXUP;3949;09:08:39;0;50	26919;8	70375;0;0;66;
$GPXUP;3949;09:08:40;0;50	26903;8	70368;0;0;68;
$GPXUP;3949;09:08:41;0;50	26887;8	7036;0;0;70;
$GPXUP;3949;09:08:42;0;50	2687;8	70353;0;0;73;
$GPXUP;3949;09:08:43;0;50	26852;8	70345;0;0;75;
$GPXUP;3949;09:08:44;0;50	26834;8	70335;0;0;76;
$GPXUP;3949;09:08:45;0;50	26816;8	70326;0;0;75;
$GPXUP;3949;09:08:46;0;50	26798;8	70318;0;0;73;
$GPXUP;3949;09:08:47;0;50	26781;8	70312;0;0;72;
$GPXUP;3949;09:08:48;0;50	26764;8	70304;0;0;71;
$GPXUP;3949;09:08:49;0;50	26747;8	70295;0;0;71;
$GPXUP;3949;09:08:50;0;50	2673;8	70288;0;0;71;
$GPXUP;3949;09:08:51;0;50	26712;8	70284;0;0;72;
$GPXUP;3949;09:08:52;0;50	26695;8	70281;0;0;70;
$GPXUP;3949;09:08:53;0;50	26678;8	70282;0;0;67;
$GPXUP;3949;09:08:54;0;50	26661;8	70286;0;0;68;
$GPXUP;3949;09:08:55;0;50	26645;8	70293;0;0;68;
$GPXUP;3949;09:08:56;0;50	2663;8	70304;0;0;64;
$GPXUP;3949;09:08:57;0;50	26619;8	70322;0;0;61;
$GPXUP;3949;09:08:58;0;50	26611;8	70344;0;0;63;
$GPXUP;3949;09:08:59;0;50	26602;8	70366;0;0;66;
$GPXUP;3949;09:09:00;0;50	26591;8	70386;0;0;65;
$GPXUP;3949;09:09:01;0;50	26577;8	70402;0;0;69;
$GPXUP;3949;09:09:02;0;50	2656;8	70412;0;0;72;
$GPXUP;3949;09:09:03;0;50	26541;8	70413;0;0;73;
$GPXUP;3949;09:09:04;0;50	26522;8	70408;0;0;76;
$GPXUP;3949;09:09:05;0;50	26502;8	70404;0;0;75;
$GPXUP;3949;09:09:06;0;50	26484;8	70404;0;0;69;
$GPXUP;3949;09:09:07;0;50	26468;8	70408;0;0;67;
$GPXUP;3949;09:09:08;0;50	26453;8	70419;0;0;64;
$GPXUP;3949;09:09:09;0;50	26442;8	70436;0;0;61;
$GPXUP;3949;09:09:10;0;50	26433;8	70457;0;0;59;
$GPXUP;3949;09:09:11;0;50	26431;8	70482;0;0;59;
$GPXUP;3949;09:09:12;0;50	26434;8	70506;0;0;55;
$GPXUP;3949;09:09:13;0;50	26445;8	70525;0;0;50;
$GPXUP;3949;09:09:14;0;50	2646;8	70537;0;0;52;
$GPXUP;3949;09:09:15;0;50	26474;8	70547;0;0;52;
$GPXUP;3949;09:09:16;0;50	26486;8	70558;0;0;55;
$GPXUP;3949;09:09:17;0;50	26496;8	70568;0;0;38;
$GPXUP;3949;09:09:18;0;50	26501;8	70572;0;0;23;
$GPXUP;3949;09:09:19;0;50	26501;8	70573;0;0;5;
$GPXUP;3949;09:09:20;0;50	265;8	70573;0;0;1;
$GPXUP;3949;09:09:21;0;50	26499;8	70573;0;0;0;
$GPXUP;3949;09:09:22;0;50	26499;8	70573;0;0;0;
$GPXUP;3949;09:09:23;0;50	26499;8	70573;0;0;0;
$GPXUP;3949;09:09:24;0;50	26499;8	70573;0;0;0;
$GPXUP;3949;09:09:25;0;50	26499;8	70573;0;0;0;
$GPXUP;3949;09:09:26;0;50	26499;8	70573;0;0;0;
$GPXUP;3949;09:09:27;0;50	26499;8	70573;0;0;0;
$GPXUP;3949;09:09:28;0;50	26499;8	70573;0;0;0;
$GPXUP;3949;09:09:29;0;50	26499;8	70573;0;0;0;
$GPXUP;3949;09:09:30;0;50	26499;8	70573;0;0;0;
$GPXUP;3949;09:09:31;0;50	26499;8	70573;0;0;0;
$GPXUP;3949;09:09:32;0;50	26499;8	70573;0;0;0;
$GPXUP;3949;09:09:33;0;50	26499;8	70573;0;0;0;
$GPXUP;3949;09:09:34;0;50	26499;8	70573;0;0;0;
$GPXUP;3949;09:09:35;0;50	26499;8	70573;0;0;0;
$GPXUP;3949;09:09:36;0;50	26499;8	70573;0;0;0;
$GPXUP;3949;09:09:37;0;50	26499;8	70573;0;0;0;
$GPXUP;3949;09:09:38;0;50	26499;8	70573;0;0;0;
$GPXUP;3949;09:09:39;0;50	26499;8	70573;0;0;0;
$GPXUP;3949;09:09:40;0;50	26499;8	70573;0;0;0;
$GPXUP;3949;09:09:41;0;50	26499;8	70573;0;0;0;
$GPXUP;3949;09:09:42;0;50	26499;8	70573;0;0;0;
$GPXUP;3949;09:09:43;0;50	26499;8	70573;0;0;0;
$GPXUP;3949;09:09:44;0;50	26499;8	70573;0;0;0;
$GPXUP;3949;09:09:45;0;50	26499;8	70573;0;0;0;
$GPXUP;3949;09:09:46;0;50	26499;8	70573;0;0;0;
$GPXUP;3949;09:09:47;0;50	26499;8	70573;0;0;0;
$GPXUP;3949;09:09:48;0;50	26499;8	70573;0;0;0;
$GPXUP;3949;09:09:49;0;50	26499;8	70573;0;0;0;
$GPXUP;3949;09:09:50;0;50	26499;8	70573;0;0;0;
$GPXUP;3949;09:09:51;0;50	26499;8	70573;0;0;0;
$GPXUP;3949;09:09:52;0;50	26499;8	70573;0;0;0;
$GPXUP;3949;09:09:53;0;50	26499;8	70573;0;0;0;
$GPXUP;3949;09:09:54;0;50	26499;8	70573;0;0;0;
$GPXUP;3949;09:09:55;0;50	26499;8	70573;0;0;0;
$GPXUP;3949;09:09:56;0;50	26499;8	70573;0;0;0;
$GPXUP;3949;09:09:57;0;50	26499;8	70573;0;0;0;
$GPXUP;3949;09:09:58;0;50	26499;8	70573;0;0;0;
$GPXUP;3949;09:09:59;0;50	26499;8	70573;0;0;0;
$GPXUP;3949;09:10:00;0;50	26499;8	70573;0;0;0;
$GPXUP;3949;09:10:01;0;50	26499;8	70573;0;0;0;
$GPXUP;3949;09:10:02;0;50	26499;8	70573;0;0;0;
$GPXUP;3949;09:10:03;0;50	26499;8	70573;0;0;0;
$GPXUP;3949;09:10:04;0;50	26499;8	70573;0;0;0;
$GPXUP;3949;09:10:05;0;50	26499;8	70573;0;0;0;
$GPXUP;3949;09:10:06;0;50	26499;8	70573;0;0;0;
$GPXUP;3949;09:10:07;0;50	26499;8	70573;0;0;0;
$GPXUP;3949;09:10:08;0;50	26499;8	70573;0;0;0;
$GPXUP;3949;09:10:09;0;50	26499;8	70573;0;0;0;
$GPXUP;3949;09:10:10;0;50	26499;8	70573;0;0;0;
$GPXUP;3949;09:10:11;0;50	26499;8	70573;0;0;0;
$GPXUP;3949;09:10:12;0;50	26499;8	70573;0;0;0;
$GPXUP;3949;09:10:13;0;50	26499;8	70573;0;0;0;
$GPXUP;3949;09:10:14;0;50	26499;8	70573;0;0;0;
$GPXUP;3949;09:10:15;0;50	26499;8	70573;0;0;0;
$GPXUP;3949;09:10:16;0;50	26499;8	70573;0;0;0;
$GPXUP;3949;09:10:17;0;50	26499;8	70573;0;0;0;
$GPXUP;3949;09:10:18;0;50	26499;8	70573;0;0;0;
$GPXUP;3949;09:10:19;0;50	26499;8	70573;0;0;0;
$GPXUP;3949;09:10:20;0;50	26499;8	70573;0;0;0;
$GPXUP;3949;09:10:21;0;50	26499;8	70573;0;0;0;
$GPXUP;3949;09:10:22;0;50	26499;8	70573;0;0;0;
$GPXUP;3949;09:10:23;0;50	26499;8	70573;0;0;0;
$GPXUP;3949;09:10:24;0;50	26499;8	70573;0;0;0;
$GPXUP;3949;09:10:25;0;50	26499;8	70573;0;0;0;
$GPXUP;3949;09:10:26;0;50	26499;8	70573;0;0;0;
$GPXUP;3949;09:10:27;0;50	26499;8	70573;0;0;0;
$GPXUP;3949;09:10:28;0;50	26499;8	70573;0;0;0;
$GPXUP;3949;09:10:29;0;50	26499;8	70573;0;0;0;
$GPXUP;3949;09:10:30;0;50	26499;8	70573;0;0;0;
$GPXUP;3949;09:10:31;0;50	26499;8	70573;0;0;0;
$GPXUP;3949;09:10:32;0;50	26499;8	70573;0;0;0;
$GPXUP;3949;09:10:33;0;50	26499;8	70573;0;0;0;
$GPXUP;3949;09:10:34;0;50	26499;8	70573;0;0;0;
$GPXUP;3949;09:10:35;0;50	26499;8	70573;0;0;0;
$GPXUP;3949;09:10:36;0;50	26499;8	70573;0;0;0;
$GPXUP;3949;09:10:37;0;50	26499;8	70573;0;0;0;
$GPXUP;3949;09:10:38;0;50	26499;8	70573;0;0;0;
$GPXUP;3949;09:10:39;0;50	26499;8	70573;0;0;0;
$GPXUP;3949;09:10:40;0;50	26499;8	70573;0;0;0;
$GPXUP;3949;09:10:41;0;50	26499;8	70573;0;0;0;
$GPXUP;3949;09:10:42;0;50	26499;8	70573;0;0;0;
$GPXUP;3949;09:10:43;0;50	26499;8	70573;0;0;0;
$GPXUP;3949;09:10:44;0;50	26499;8	70573;0;0;0;
$GPXUP;3949;09:10:45;0;50	26499;8	70573;0;0;0;
$GPXUP;3949;09:10:46;0;50	26499;8	70573;0;0;0;
$GPXUP;3949;09:10:47;0;50	26499;8	70573;0;0;0;
$GPXUP;3949;09:10:48;0;50	26499;8	70573;0;0;0;
$GPXUP;3949;09:10:49;0;50	26499;8	70573;0;0;0;
$GPXUP;3949;09:10:50;0;50	26499;8	70573;0;0;0;
$GPXUP;3949;09:10:51;0;50	26499;8	70573;0;0;0;
$GPXUP;3949;09:10:52;0;50	26499;8	70573;0;0;0;
$GPXUP;3949;09:10:53;0;50	26499;8	70573;0;0;0;
$GPXUP;3949;09:10:54;0;50	26499;8	70573;0;0;0;
$GPXUP;3949;09:10:55;0;50	26499;8	70573;0;0;0;
$GPXUP;3949;09:10:56;0;50	26499;8	70573;0;0;0;
$GPXUP;3949;09:10:57;0;50	26499;8	70573;0;0;0;
$GPXUP;3949;09:10:58;0;50	26499;8	70573;0;0;0;
$GPXUP;3949;09:10:59;0;50	26499;8	70573;0;0;0;
$GPXUP;3949;09:11:00;0;50	26499;8	70573;0;0;0;
$GPXUP;3949;09:11:01;0;50	26499;8	70573;0;0;0;
$GPXUP;3949;09:11:02;0;50	26499;8	70573;0;0;0;
$GPXUP;3949;09:11:03;0;50	26499;8	70573;0;0;0;
$GPXUP;3949;09:11:04;0;50	26499;8	70573;0;0;0;
$GPXUP;3949;09:11:05;0;50	26499;8	70573;0;0;0;
$GPXUP;3949;09:11:06;0;50	26499;8	70573;0;0;0;
$GPXUP;3949;09:11:07;0;50	26499;8	70573;0;0;0;
$GPXUP;3949;09:11:08;0;50	26499;8	70573;0;0;0;
$GPXUP;3949;09:11:09;0;50	26499;8	70573;0;0;0;
$GPXUP;3949;09:11:10;0;50	26499;8	70573;0;0;0;
$GPXUP;3949;09:11:11;0;50	26499;8	70573;0;0;0;
$GPXUP;3949;09:11:12;0;50	26499;8	70573;0;0;0;
$GPXUP;3949;09:11:13;0;50	26499;8	70573;0;0;0;
$GPXUP;3949;09:11:14;0;50	26499;8	70573;0;0;0;
$GPXUP;3949;09:11:15;0;50	26499;8	70573;0;0;0;
$GPXUP;3949;09:11:16;0;50	26499;8	70573;0;0;0;
$GPXUP;3949;09:11:17;0;50	26499;8	70573;0;0;0;
$GPXUP;3949;09:11:18;0;50	26499;8	70573;0;0;0;
$GPXUP;3949;09:11:19;0;50	26499;8	70573;0;0;0;
$GPXUP;3949;09:11:20;0;50	26499;8	70573;0;0;0;
$GPXUP;3949;09:11:21;0;50	26499;8	70573;0;0;0;
$GPXUP;3949;09:11:22;0;50	26499;8	70573;0;0;0;
$GPXUP;3949;09:11:23;0;50	26499;8	70573;0;0;0;
$GPXUP;3949;09:11:24;0;50	26499;8	70573;0;0;0;
$GPXUP;3949;09:11:25;0;50	26499;8	70573;0;0;0;
$GPXUP;3949;09:11:26;0;50	26499;8	70573;0;0;0;
$GPXUP;3949;09:11:27;0;50	26499;8	70573;0;0;0;
$GPXUP;3949;09:11:28;0;50	26499;8	70573;0;0;0;
$GPXUP;3949;09:11:29;0;50	26499;8	70573;0;0;0;
$GPXUP;3949;09:11:30;0;50	26499;8	70573;0;0;0;
$GPXUP;3949;09:11:31;0;50	26499;8	70573;0;0;0;
$GPXUP;3949;09:11:32;0;50	26499;8	70573;0;0;0;
$GPXUP;3949;09:11:33;0;50	26499;8	70573;0;0;0;
$GPXUP;3949;09:11:34;0;50	26499;8	70573;0;0;0;
$GPXUP;3949;09:11:35;0;50	26499;8	70573;0;0;0;
$GPXUP;3949;09:11:36;0;50	26499;8	70573;0;0;0;
$GPXUP;3949;09:11:37;0;50	26499;8	70573;0;0;0;
$GPXUP;3949;09:11:38;0;50	26499;8	70573;0;0;0;
$GPXUP;3949;09:11:39;0;50	26499;8	70573;0;0;0;
$GPXUP;3949;09:11:40;0;50	26499;8	70573;0;0;0;
$GPXUP;3949;09:11:41;0;50	26499;8	70573;0;0;0;
$GPXUP;3949;09:11:42;0;50	26499;8	70573;0;0;0;
$GPXUP;3949;09:11:43;0;50	26499;8	70573;0;0;0;
$GPXUP;3949;09:11:44;0;50	26499;8	70573;0;0;0;
$GPXUP;3949;09:11:45;0;50	26499;8	70573;0;0;0;
$GPXUP;3949;09:11:46;0;50	26499;8	70573;0;0;0;
$GPXUP;3949;09:11:47;0;50	26499;8	70573;0;0;0;
$GPXUP;3949;09:11:48;0;50	26499;8	70573;0;0;0;
$GPXUP;3949;09:11:49;0;50	26499;8	70573;0;0;0;
$GPXUP;3949;09:11:50;0;50	26499;8	70573;0;0;0;
$GPXUP;3949;09:11:51;0;50	26499;8	70573;0;0;0;
$GPXUP;3949;09:11:52;0;50	26499;8	70573;0;0;0;
$GPXUP;3949;09:11:53;0;50	26499;8	70573;0;0;0;
$GPXUP;3949;09:11:54;0;50	26499;8	70573;0;0;0;
$GPXUP;3949;09:11:55;0;50	26499;8	70573;0;0;0;
$GPXUP;3949;09:11:56;0;50	26499;8	70573;0;0;0;
$GPXUP;3949;09:11:57;0;50	26499;8	70573;0;0;0;
$GPXUP;3949;09:11:58;0;50	26499;8	70573;0;0;0;
$GPXUP;3949;09:11:59;0;50	26499;8	70573;0;0;0;
$GPXUP;3949;09:12:00;0;50	26499;8	70573;0;0;0;
$GPXUP;3949;09:12:01;0;50	26499;8	70573;0;0;0;
$GPXUP;3949;09:12:02;0;50	26499;8	70573;0;0;0;
$GPXUP;3949;09:12:03;0;50	26499;8	70573;0;0;0;
$GPXUP;3949;09:12:04;0;50	26499;8	70573;0;0;0;
$GPXUP;3949;09:12:05;0;50	26499;8	70573;0;0;0;
$GPXUP;3949;09:12:06;0;50	26499;8	70573;0;0;0;
$GPXUP;3949;09:12:07;0;50	26499;8	70573;0;0;0;
$GPXUP;3949;09:12:08;0;50	26499;8	70573;0;0;0;
$GPXUP;3949;09:12:09;0;50	26499;8	70573;0;0;0;
$GPXUP;3949;09:12:10;0;50	26499;8	70573;0;0;0;
$GPXUP;3949;09:12:11;0;50	26499;8	70573;0;0;0;
$GPXUP;3949;09:12:12;0;50	26499;8	70573;0;0;0;
$GPXUP;3949;09:12:13;0;50	26499;8	70573;0;0;0;
$GPXUP;3949;09:12:14;0;50	26499;8	70573;0;0;0;
$GPXUP;3949;09:12:15;0;50	26499;8	70573;0;0;0;
$GPXUP;3949;09:12:16;0;50	26499;8	70573;0;0;0;
$GPXUP;3949;09:12:17;0;50	26499;8	70573;0;0;0;
$GPXUP;3949;09:12:18;0;50	26499;8	70573;0;0;0;
$GPXUP;3949;09:12:19;0;50	26499;8	70573;0;0;0;
$GPXUP;3949;09:12:20;0;50	26499;8	70573;0;0;0;
$GPXUP;3949;09:12:21;0;50	26499;8	70573;0;0;0;
$GPXUP;3949;09:12:22;0;50	26499;8	70573;0;0;0;
$GPXUP;3949;09:12:23;0;50	26499;8	70573;0;0;0;
$GPXUP;3949;09:12:24;0;50	26499;8	70573;0;0;0;
$GPXUP;3949;09:12:25;0;50	26499;8	70573;0;0;0;
$GPXUP;3949;09:12:26;0;50	26499;8	70573;0;0;0;
$GPXUP;3949;09:12:27;0;50	26499;8	70573;0;0;0;
$GPXUP;3949;09:12:28;0;50	26499;8	70573;0;0;0;
$GPXUP;3949;09:12:29;0;50	26499;8	70573;0;0;0;
$GPXUP;3949;09:12:30;0;50	26499;8	70573;0;0;0;
$GPXUP;3949;09:12:31;0;50	26499;8	70573;0;0;0;
$GPXUP;3949;09:12:32;0;50	26499;8	70573;0;0;0;
$GPXUP;3949;09:12:33;0;50	26499;8	70573;0;0;0;
$GPXUP;3949;09:12:34;0;50	26499;8	70573;0;0;0;
$GPXUP;3949;09:12:35;0;50	26499;8	70573;0;0;0;
$GPXUP;3949;09:12:36;0;50	26499;8	70573;0;0;0;
$GPXUP;3949;09:12:37;0;50	26499;8	70573;0;0;0;
$GPXUP;3949;09:12:38;0;50	26499;8	70573;0;0;0;
$GPXUP;3949;09:12:39;0;50	26499;8	70573;0;0;0;
$GPXUP;3949;09:12:40;0;50	26499;8	70573;0;0;0;
$GPXUP;3949;09:12:41;0;50	26499;8	70573;0;0;0;
$GPXUP;3949;09:12:42;0;50	26499;8	70573;0;0;0;
$GPXUP;3949;09:12:43;0;50	26499;8	70573;0;0;0;
$GPXUP;3949;09:12:44;0;50	26493;8	70572;0;0;0;
$GPXUP;3949;09:12:45;0;50	26493;8	70572;0;0;0;
$GPXUP;3949;09:12:46;0;50	26493;8	70573;0;0;0;
$GPXUP;3949;09:12:47;0;50	26493;8	70573;0;0;0;
$GPXUP;3949;09:12:48;0;50	26493;8	70573;0;0;0;
$GPXUP;3949;09:12:49;0;50	26493;8	70573;0;0;0;
$GPXUP;3949;09:12:50;0;50	26493;8	70573;0;0;0;
$GPXUP;3949;09:12:51;0;50	26493;8	70573;0;0;0;
$GPXUP;3949;09:12:52;0;50	26493;8	70573;0;0;0;
$GPXUP;3949;09:12:53;0;50	26493;8	70573;0;0;0;
$GPXUP;3949;09:12:54;0;50	26493;8	70573;0;0;0;
$GPXUP;3949;09:12:55;0;50	26493;8	70573;0;0;0;
$GPXUP;3949;09:12:56;0;50	26493;8	70573;0;0;0;
$GPXUP;3949;09:12:57;0;50	26493;8	70573;0;0;0;
$GPXUP;3949;09:12:58;0;50	26493;8	70573;0;0;0;
$GPXUP;3949;09:12:59;0;50	26493;8	70573;0;0;0;
$GPXUP;3949;09:13:00;0;50	26493;8	70573;0;0;0;
$GPXUP;3949;09:13:01;0;50	26493;8	70573;0;0;0;
$GPXUP;3949;09:13:02;0;50	26493;8	70573;0;0;0;
$GPXUP;3949;09:13:03;0;50	26493;8	70573;0;0;0;
$GPXUP;3949;09:13:04;0;50	26493;8	70573;0;0;0;
$GPXUP;3949;09:13:05;0;50	26493;8	70573;0;0;0;
$GPXUP;3949;09:13:06;0;50	26493;8	70573;0;0;0;
$GPXUP;3949;09:13:07;0;50	26493;8	70573;0;0;0;
$GPXUP;3949;09:13:08;0;50	26493;8	70573;0;0;0;
$GPXUP;3949;09:13:09;0;50	26493;8	70573;0;0;0;
$GPXUP;3949;09:13:10;0;50	26493;8	70573;0;0;0;
$GPXUP;3949;09:13:11;0;50	26493;8	70573;0;0;0;
$GPXUP;3949;09:13:12;0;50	26493;8	70573;0;0;0;
$GPXUP;3949;09:13:13;0;50	26493;8	70573;0;0;0;
$GPXUP;3949;09:13:14;0;50	26493;8	70573;0;0;0;
$GPXUP;3949;09:13:15;0;50	26493;8	70573;0;0;0;
$GPXUP;3949;09:13:16;0;50	26493;8	70573;0;0;0;
$GPXUP;3949;09:13:17;0;50	26493;8	70573;0;0;0;
$GPXUP;3949;09:13:18;0;50	26493;8	70573;0;0;0;
$GPXUP;3949;09:13:19;0;50	26493;8	70573;0;0;0;
$GPXUP;3949;09:13:20;0;50	26493;8	70573;0;0;0;
$GPXUP;3949;09:13:21;0;50	26493;8	70573;0;0;0;
$GPXUP;3949;09:13:22;0;50	26493;8	70573;0;0;0;
$GPXUP;3949;09:13:23;0;50	26493;8	70573;0;0;0;
$GPXUP;3949;09:13:24;0;50	26493;8	70573;0;0;0;
$GPXUP;3949;09:13:25;0;50	26493;8	70573;0;0;0;
$GPXUP;3949;09:13:26;0;50	26493;8	70573;0;0;0;
$GPXUP;3949;09:13:27;0;50	26493;8	70573;0;0;0;
$GPXUP;3949;09:13:28;0;50	26493;8	70573;0;0;0;
$GPXUP;3949;09:13:29;0;50	26493;8	70573;0;0;0;
$GPXUP;3949;09:13:30;0;50	26493;8	70573;0;0;0;
$GPXUP;3949;09:13:31;0;50	26493;8	70573;0;0;0;
$GPXUP;3949;09:13:32;0;50	26493;8	70573;0;0;0;
$GPXUP;3949;09:13:33;0;50	26493;8	70573;0;0;0;
$GPXUP;3949;09:13:34;0;50	26493;8	70573;0;0;0;
$GPXUP;3949;09:13:35;0;50	26493;8	70573;0;0;0;
$GPXUP;3949;09:13:36;0;50	26493;8	70573;0;0;0;
$GPXUP;3949;09:13:37;0;50	26493;8	70573;0;0;0;
$GPXUP;3949;09:13:38;0;50	26493;8	70573;0;0;0;
$GPXUP;3949;09:13:39;0;50	26493;8	70573;0;0;0;
$GPXUP;3949;09:13:40;0;50	26493;8	70573;0;0;0;
$GPXUP;3949;09:13:41;0;50	26493;8	70573;0;0;0;
$GPXUP;3949;09:13:42;0;50	26493;8	70573;0;0;0;
$GPXUP;3949;09:13:43;0;50	26493;8	70573;0;0;0;
$GPXUP;3949;09:13:44;0;50	26493;8	70573;0;0;0;
$GPXUP;3949;09:13:45;0;50	26493;8	70573;0;0;0;
$GPXUP;3949;09:13:46;0;50	26493;8	70573;0;0;0;
$GPXUP;3949;09:13:47;0;50	26493;8	70573;0;0;0;
$GPXUP;3949;09:13:48;0;50	26493;8	70573;0;0;0;
$GPXUP;3949;09:13:49;0;50	26493;8	70573;0;0;0;
$GPXUP;3949;09:13:50;0;50	26493;8	70573;0;0;0;
$GPXUP;3949;09:13:51;0;50	26493;8	70573;0;0;0;
$GPXUP;3949;09:13:52;0;50	26493;8	70573;0;0;0;
$GPXUP;3949;09:13:53;0;50	26493;8	70573;0;0;0;
$GPXUP;3949;09:13:54;0;50	26493;8	70573;0;0;0;
$GPXUP;3949;09:13:55;0;50	26493;8	70573;0;0;0;
$GPXUP;3949;09:13:56;0;50	26493;8	70573;0;0;0;
$GPXUP;3949;09:13:57;0;50	26493;8	70573;0;0;0;
$GPXUP;3949;09:13:58;0;50	26493;8	70573;0;0;0;
$GPXUP;3949;09:13:59;0;50	26493;8	70573;0;0;0;
$GPXUP;3949;09:14:00;0;50	26493;8	70573;0;0;0;
$GPXUP;3949;09:14:01;0;50	26493;8	70573;0;0;0;
$GPXUP;3949;09:14:02;0;50	26493;8	70573;0;0;0;
$GPXUP;3949;09:14:03;0;50	26493;8	70573;0;0;0;
$GPXUP;3949;09:14:04;0;50	26493;8	70573;0;0;0;
$GPXUP;3949;09:14:05;0;50	26493;8	70573;0;0;0;
$GPXUP;3949;09:14:06;0;50	26493;8	70573;0;0;0;
$GPXUP;3949;09:14:07;0;50	26493;8	70573;0;0;0;
$GPXUP;3949;09:14:08;0;50	26493;8	70573;0;0;0;
$GPXUP;3949;09:14:09;0;50	26493;8	70573;0;0;0;
$GPXUP;3949;09:14:10;0;50	26493;8	70573;0;0;0;
$GPXUP;3949;09:14:11;0;50	26493;8	70573;0;0;0;
$GPXUP;3949;09:14:12;0;50	26493;8	70573;0;0;0;
$GPXUP;3949;09:14:13;0;50	26493;8	70573;0;0;0;
$GPXUP;3949;09:14:14;0;50	26493;8	70573;0;0;0;
$GPXUP;3949;09:14:15;0;50	26493;8	70573;0;0;0;
$GPXUP;3949;09:14:16;0;50	26493;8	70573;0;0;0;
$GPXUP;3949;09:14:17;0;50	26493;8	70573;0;0;0;
$GPXUP;3949;09:14:18;0;50	26493;8	70573;0;0;0;
$GPXUP;3949;09:14:19;0;50	26493;8	70573;0;0;0;
$GPXUP;3949;09:14:20;0;50	26493;8	70573;0;0;0;
$GPXUP;3949;09:14:21;0;50	26493;8	70573;0;0;0;
$GPXUP;3949;09:14:22;0;50	26493;8	70573;0;0;0;
$GPXUP;3949;09:14:23;0;50	26493;8	70573;0;0;0;
$GPXUP;3949;09:14:24;0;50	26493;8	70573;0;0;0;
$GPXUP;3949;09:14:25;0;50	26493;8	70573;0;0;0;
$GPXUP;3949;09:14:26;0;50	26493;8	70573;0;0;0;
$GPXUP;3949;09:14:27;0;50	26493;8	70573;0;0;0;
$GPXUP;3949;09:14:28;0;50	26493;8	70573;0;0;0;
$GPXUP;3949;09:14:29;0;50	26493;8	70573;0;0;0;
$GPXUP;3949;09:14:30;0;50	26493;8	70573;0;0;0;
$GPXUP;3949;09:14:31;0;50	26493;8	70573;0;0;0;
$GPXUP;3949;09:14:32;0;50	26493;8	70573;0;0;0;
$GPXUP;3949;09:14:33;0;50	26493;8	70573;0;0;0;
$GPXUP;3949;09:14:34;0;50	26493;8	70573;0;0;0;
$GPXUP;3949;09:14:35;0;50	26493;8	70573;0;0;0;
$GPXUP;3949;09:14:36;0;50	26493;8	70573;0;0;0;
$GPXUP;3949;09:14:37;0;50	26493;8	70573;0;0;0;
$GPXUP;3949;09:14:38;0;50	26493;8	70573;0;0;0;
$GPXUP;3949;09:14:39;0;50	26493;8	70573;0;0;0;
$GPXUP;3949;09:14:40;0;50	26493;8	70573;0;0;0;
$GPXUP;3949;09:14:41;0;50	26493;8	70573;0;0;0;
$GPXUP;3949;09:14:42;0;50	26493;8	70573;0;0;0;
$GPXUP;3949;09:14:43;0;50	26493;8	70573;0;0;0;
$GPXUP;3949;09:14:44;0;50	26493;8	70573;0;0;0;
$GPXUP;3949;09:14:45;0;50	26493;8	70573;0;0;0;
$GPXUP;3949;09:14:46;0;50	26493;8	70573;0;0;0;
$GPXUP;3949;09:14:47;0;50	26493;8	70573;0;0;0;
$GPXUP;3949;09:14:48;0;50	26493;8	70573;0;0;0;
$GPXUP;3949;09:14:49;0;50	26493;8	70573;0;0;0;
$GPXUP;3949;09:14:50;0;50	26493;8	70573;0;0;0;
$GPXUP;3949;09:14:51;0;50	26493;8	70573;0;0;0;
$GPXUP;3949;09:14:52;0;50	26493;8	70573;0;0;0;
$GPXUP;3949;09:14:53;0;50	26493;8	70573;0;0;0;
$GPXUP;3949;09:14:54;0;50	26493;8	70573;0;0;0;
$GPXUP;3949;09:14:55;0;50	26493;8	70573;0;0;0;
$GPXUP;3949;09:14:56;0;50	26493;8	70573;0;0;0;
$GPXUP;3949;09:14:57;0;50	26493;8	70573;0;0;0;
$GPXUP;3949;09:14:58;0;50	26493;8	70573;0;0;0;
$GPXUP;3949;09:14:59;0;50	26493;8	70573;0;0;0;
$GPXUP;3949;09:15:00;0;50	26493;8	70573;0;0;0;
$GPXUP;3949;09:15:01;0;50	26493;8	70573;0;0;0;
$GPXUP;3949;09:15:02;0;50	26493;8	70573;0;0;0;
$GPXUP;3949;09:15:03;0;50	26493;8	70573;0;0;0;
$GPXUP;3949;09:15:04;0;50	26493;8	70573;0;0;0;
$GPXUP;3949;09:15:05;0;50	26493;8	70573;0;0;0;
$GPXUP;3949;09:15:06;0;50	26493;8	70573;0;0;0;
$GPXUP;3949;09:15:07;0;50	26493;8	70573;0;0;0;
$GPXUP;3949;09:15:08;0;50	26493;8	70573;0;0;0;
$GPXUP;3949;09:15:09;0;50	26493;8	70573;0;0;0;
$GPXUP;3949;09:15:10;0;50	26493;8	70573;0;0;0;
$GPXUP;3949;09:15:11;0;50	26493;8	70573;0;0;0;
$GPXUP;3949;09:15:12;0;50	26493;8	70573;0;0;0;
$GPXUP;3949;09:15:13;0;50	26493;8	70573;0;0;0;
$GPXUP;3949;09:15:14;0;50	26493;8	70573;0;0;0;
$GPXUP;3949;09:15:15;0;50	26493;8	70573;0;0;0;
$GPXUP;3949;09:15:16;0;50	26493;8	70573;0;0;0;
$GPXUP;3949;09:15:17;0;50	26493;8	70573;0;0;0;
$GPXUP;3949;09:15:18;0;50	26493;8	70573;0;0;0;
$GPXUP;3949;09:15:19;0;50	26493;8	70573;0;0;0;
$GPXUP;3949;09:15:20;0;50	26493;8	70573;0;0;0;
$GPXUP;3949;09:15:21;0;50	26493;8	70573;0;0;0;
$GPXUP;3949;09:15:22;0;50	26493;8	70573;0;0;0;
$GPXUP;3949;09:15:23;0;50	26493;8	70573;0;0;0;
$GPXUP;3949;09:15:24;0;50	26493;8	70573;0;0;0;
$GPXUP;3949;09:15:25;0;50	26493;8	70573;0;0;0;
$GPXUP;3949;09:15:26;0;50	26493;8	70573;0;0;0;
$GPXUP;3949;09:15:27;0;50	26493;8	70573;0;0;0;
$GPXUP;3949;09:15:28;0;50	26493;8	70573;0;0;0;
$GPXUP;3949;09:15:29;0;50	26493;8	70573;0;0;0;
$GPXUP;3949;09:15:30;0;50	26493;8	70573;0;0;0;
$GPXUP;3949;09:15:31;0;50	26493;8	70573;0;0;0;
$GPXUP;3949;09:15:32;0;50	26493;8	70573;0;0;0;
$GPXUP;3949;09:15:33;0;50	26493;8	70573;0;0;0;
$GPXUP;3949;09:15:34;0;50	26493;8	70573;0;0;0;
$GPXUP;3949;09:15:35;0;50	26493;8	70573;0;0;0;
$GPXUP;3949;09:15:36;0;50	26493;8	70573;0;0;0;
$GPXUP;3949;09:15:37;0;50	26493;8	70573;0;0;0;
$GPXUP;3949;09:15:38;0;50	26493;8	70573;0;0;0;
$GPXUP;3949;09:15:39;0;50	26493;8	70573;0;0;0;
$GPXUP;3949;09:15:40;0;50	26493;8	70573;0;0;0;
$GPXUP;3949;09:15:41;0;50	26493;8	70573;0;0;0;
$GPXUP;3949;09:15:42;0;50	26493;8	70573;0;0;0;
$GPXUP;3949;09:15:43;0;50	26493;8	70573;0;0;0;
$GPXUP;3949;09:15:44;0;50	26493;8	70573;0;0;0;
$GPXUP;3949;09:15:45;0;50	26493;8	70573;0;0;0;
$GPXUP;3949;09:15:46;0;50	26493;8	70573;0;0;0;
$GPXUP;3949;09:15:47;0;50	26493;8	70573;0;0;0;
$GPXUP;3949;09:15:48;0;50	26493;8	70573;0;0;0;
$GPXUP;3949;09:15:49;0;50	26493;8	70573;0;0;0;
$GPXUP;3949;09:15:50;0;50	26493;8	70573;0;0;0;
$GPXUP;3949;09:15:51;0;50	26493;8	70573;0;0;0;
$GPXUP;3949;09:15:52;0;50	26493;8	70573;0;0;0;
$GPXUP;3949;09:15:53;0;50	26493;8	70573;0;0;0;
$GPXUP;3949;09:15:54;0;50	26493;8	70573;0;0;0;
$GPXUP;3949;09:15:55;0;50	26493;8	70573;0;0;0;
$GPXUP;3949;09:15:56;0;50	26493;8	70573;0;0;0;
$GPXUP;3949;09:15:57;0;50	26493;8	70573;0;0;0;
$GPXUP;3949;09:15:58;0;50	26493;8	70573;0;0;0;
$GPXUP;3949;09:15:59;0;50	26493;8	70573;0;0;0;
$GPXUP;3949;09:16:00;0;50	26493;8	70573;0;0;0;
$GPXUP;3949;09:16:01;0;50	26493;8	70573;0;0;0;
$GPXUP;3949;09:16:02;0;50	26493;8	70573;0;0;0;
$GPXUP;3949;09:16:03;0;50	26493;8	70573;0;0;0;
$GPXUP;3949;09:16:04;0;50	26493;8	70573;0;0;0;
$GPXUP;3949;09:16:05;0;50	26493;8	70573;0;0;0;
$GPXUP;3949;09:16:06;0;50	26493;8	70573;0;0;0;
$GPXUP;3949;09:16:07;0;50	26493;8	70573;0;0;0;
$GPXUP;3949;09:16:08;0;50	26493;8	70573;0;0;0;
$GPXUP;3949;09:16:09;0;50	26493;8	70573;0;0;0;
$GPXUP;3949;09:16:10;0;50	26493;8	70573;0;0;0;
$GPXUP;3949;09:16:11;0;50	26493;8	70573;0;0;0;
$GPXUP;3949;09:16:12;0;50	26493;8	70573;0;0;0;
$GPXUP;3949;09:16:13;0;50	26493;8	70573;0;0;0;
$GPXUP;3949;09:16:14;0;50	26493;8	70573;0;0;0;
$GPXUP;3949;09:16:15;0;50	26493;8	70573;0;0;0;
$GPXUP;3949;09:16:16;0;50	26493;8	70573;0;0;0;
$GPXUP;3949;09:16:17;0;50	26493;8	70573;0;0;0;
$GPXUP;3949;09:16:18;0;50	26493;8	70573;0;0;0;
$GPXUP;3949;09:16:19;0;50	26493;8	70573;0;0;0;
$GPXUP;3949;09:16:20;0;50	26493;8	70573;0;0;0;
$GPXUP;3949;09:16:21;0;50	26493;8	70573;0;0;0;
$GPXUP;3949;09:16:22;0;50	26493;8	70573;0;0;0;
$GPXUP;3949;09:16:23;0;50	26493;8	70573;0;0;0;
$GPXUP;3949;09:16:23;0;50	26493;8	70573;0;0;0;
$GPXUP;3949;09:16:24;0;50	26493;8	70573;0;0;0;
$GPXUP;3949;09:16:25;0;50	26493;8	70573;0;0;0;
$GPXUP;3949;09:16:26;0;50	26493;8	70573;0;0;0;
$GPXUP;3949;09:16:27;0;50	26493;8	70573;0;0;0;
$GPXUP;3949;09:16:28;0;50	26493;8	70573;0;0;0;
$GPXUP;3949;09:16:29;0;50	26493;8	70573;0;0;0;
$GPXUP;3949;09:16:30;0;50	26493;8	70573;0;0;0;
$GPXUP;3949;09:16:31;0;50	26493;8	70573;0;0;0;
$GPXUP;3949;09:16:32;0;50	26493;8	70573;0;0;0;
$GPXUP;3949;09:16:33;0;50	26493;8	70573;0;0;0;
$GPXUP;3949;09:16:34;0;50	26493;8	70573;0;0;0;
$GPXUP;3949;09:16:35;0;50	26493;8	70573;0;0;0;
$GPXUP;3949;09:16:36;0;50	26493;8	70573;0;0;0;
$GPXUP;3949;09:16:37;0;50	26493;8	70573;0;0;0;
$GPXUP;3949;09:16:38;0;50	26493;8	70573;0;0;0;
$GPXUP;3949;09:16:39;0;50	26493;8	70573;0;0;0;
$GPXUP;3949;09:16:40;0;50	26493;8	70573;0;0;0;
$GPXUP;3949;09:16:41;0;50	26493;8	70573;0;0;0;
$GPXUP;3949;09:16:42;0;50	26493;8	70573;0;0;0;
$GPXUP;3949;09:16:43;0;50	26493;8	70573;0;0;0;
$GPXUP;3949;09:16:44;0;50	26493;8	70573;0;0;0;
$GPXUP;3949;09:16:45;0;50	26493;8	70573;0;0;0;
$GPXUP;3949;09:16:46;0;50	26493;8	70573;0;0;0;
$GPXUP;3949;09:16:47;0;50	26493;8	70573;0;0;0;
$GPXUP;3949;09:16:48;0;50	26493;8	70573;0;0;0;
$GPXUP;3949;09:16:49;0;50	26493;8	70573;0;0;0;
$GPXUP;3949;09:16:50;0;50	26493;8	70573;0;0;0;
$GPXUP;3949;09:16:51;0;50	26493;8	70573;0;0;0;
$GPXUP;3949;09:16:52;0;50	26493;8	70573;0;0;0;
$GPXUP;3949;09:16:53;0;50	26493;8	70573;0;0;0;
$GPXUP;3949;09:16:54;0;50	26493;8	70573;0;0;0;
$GPXUP;3949;09:16:55;0;50	26493;8	70573;0;0;0;
$GPXUP;3949;09:16:56;0;50	26493;8	70573;0;0;0;
$GPXUP;3949;09:16:57;0;50	26493;8	70573;0;0;0;
$GPXUP;3949;09:16:58;0;50	26493;8	70573;0;0;0;
$GPXUP;3949;09:16:59;0;50	26493;8	70573;0;0;0;
$GPXUP;3949;09:17:00;0;50	26493;8	70573;0;0;0;
$GPXUP;3949;09:17:01;0;50	26493;8	70573;0;0;0;
$GPXUP;3949;09:17:02;0;50	26493;8	70573;0;0;0;
$GPXUP;3949;09:17:03;0;50	26493;8	70573;0;0;0;
$GPXUP;3949;09:17:04;0;50	26493;8	70573;0;0;0;
$GPXUP;3949;09:17:05;0;50	26493;8	70573;0;0;0;
$GPXUP;3949;09:17:06;0;50	26493;8	70573;0;0;0;
$GPXUP;3949;09:17:07;0;50	26493;8	70573;0;0;0;
$GPXUP;3949;09:17:08;0;50	26493;8	70573;0;0;0;
$GPXUP;3949;09:17:09;0;50	26493;8	70573;0;0;0;
$GPXUP;3949;09:17:10;0;50	26493;8	70573;0;0;0;
$GPXUP;3949;09:17:11;0;50	26493;8	70573;0;0;0;
$GPXUP;3949;09:17:12;0;50	26493;8	70573;0;0;0;
$GPXUP;3949;09:17:13;0;50	26493;8	70573;0;0;0;
$GPXUP;3949;09:17:14;0;50	26493;8	70573;0;0;0;
$GPXUP;3949;09:17:15;0;50	26493;8	70573;0;0;0;
$GPXUP;3949;09:17:16;0;50	26493;8	70573;0;0;0;
$GPXUP;3949;09:17:17;0;50	26493;8	70573;0;0;0;
$GPXUP;3949;09:17:18;0;50	26493;8	70573;0;0;0;
$GPXUP;3949;09:17:19;0;50	26493;8	70573;0;0;0;
$GPXUP;3949;09:17:20;0;50	26493;8	70573;0;0;0;
$GPXUP;3949;09:17:21;0;50	26493;8	70573;0;0;0;
$GPXUP;3949;09:17:22;0;50	26493;8	70573;0;0;0;
$GPXUP;3949;09:17:23;0;50	26493;8	70573;0;0;0;
$GPXUP;3949;09:17:24;0;50	26493;8	70573;0;0;0;
$GPXUP;3949;09:17:25;0;50	26493;8	70573;0;0;0;
$GPXUP;3949;09:17:26;0;50	26493;8	70573;0;0;0;
$GPXUP;3949;09:17:27;0;50	26493;8	70573;0;0;0;
$GPXUP;3949;09:17:28;0;50	26493;8	70573;0;0;0;
$GPXUP;3949;09:17:29;0;50	26493;8	70573;0;0;0;
$GPXUP;3949;09:17:30;0;50	26493;8	70573;0;0;0;
$GPXUP;3949;09:17:31;0;50	26493;8	70573;0;0;0;
$GPXUP;3949;09:17:32;0;50	26493;8	70573;0;0;0;
$GPXUP;3949;09:17:33;0;50	26493;8	70573;0;0;0;
$GPXUP;3949;09:17:34;0;50	26493;8	70573;0;0;0;
$GPXUP;3949;09:17:35;0;50	26493;8	70573;0;0;0;
$GPXUP;3949;09:17:36;0;50	26493;8	70573;0;0;0;
$GPXUP;3949;09:17:37;0;50	26493;8	70573;0;0;0;
$GPXUP;3949;09:17:38;0;50	26493;8	70573;0;0;0;
$GPXUP;3949;09:17:39;0;50	26493;8	70573;0;0;0;
$GPXUP;3949;09:17:40;0;50	26493;8	70573;0;0;0;
$GPXUP;3949;09:17:41;0;50	26493;8	70573;0;0;0;
$GPXUP;3949;09:17:42;0;50	26493;8	70573;0;0;0;
$GPXUP;3949;09:17:43;0;50	26493;8	70573;0;0;0;
$GPXUP;3949;09:17:44;0;50	26493;8	70573;0;0;0;
$GPXUP;3949;09:17:45;0;50	26493;8	70573;0;0;0;
$GPXUP;3949;09:17:46;0;50	26493;8	70573;0;0;0;
$GPXUP;3949;09:17:47;0;50	26493;8	70573;0;0;0;
$GPXUP;3949;09:17:48;0;50	26493;8	70573;0;0;0;
$GPXUP;3949;09:17:49;0;50	26493;8	70573;0;0;0;
$GPXUP;3949;09:17:50;0;50	26493;8	70573;0;0;0;
$GPXUP;3949;09:17:51;0;50	26493;8	70573;0;0;0;
$GPXUP;3949;09:17:52;0;50	26493;8	70573;0;0;0;
$GPXUP;3949;09:17:53;0;50	26493;8	70573;0;0;0;
$GPXUP;3949;09:17:54;0;50	26493;8	70573;0;0;0;
$GPXUP;3949;09:17:55;0;50	26493;8	70573;0;0;0;
$GPXUP;3949;09:17:56;0;50	26493;8	70573;0;0;0;
$GPXUP;3949;09:17:57;0;50	26493;8	70573;0;0;0;
$GPXUP;3949;09:17:58;0;50	26493;8	70573;0;0;0;
$GPXUP;3949;09:17:59;0;50	26493;8	70573;0;0;0;
$GPXUP;3949;09:18:00;0;50	26493;8	70573;0;0;0;
$GPXUP;3949;09:18:01;0;50	26493;8	70573;0;0;0;
$GPXUP;3949;09:18:02;0;50	26493;8	70573;0;0;0;
$GPXUP;3949;09:18:03;0;50	26493;8	70573;0;0;0;
$GPXUP;3949;09:18:04;0;50	26493;8	70573;0;0;0;
$GPXUP;3949;09:18:05;0;50	26493;8	70573;0;0;0;
$GPXUP;3949;09:18:06;0;50	26493;8	70573;0;0;0;
$GPXUP;3949;09:18:07;0;50	26493;8	70573;0;0;0;
$GPXUP;3949;09:18:08;0;50	26493;8	70573;0;0;0;
$GPXUP;3949;09:18:09;0;50	26493;8	70573;0;0;0;
$GPXUP;3949;09:18:10;0;50	26493;8	70573;0;0;0;
$GPXUP;3949;09:18:11;0;50	26493;8	70573;0;0;0;
$GPXUP;3949;09:18:12;0;50	26493;8	70573;0;0;0;
$GPXUP;3949;09:18:13;0;50	26493;8	70573;0;0;0;
$GPXUP;3949;09:18:14;0;50	26493;8	70573;0;0;0;
$GPXUP;3949;09:18:15;0;50	26493;8	70573;0;0;0;
$GPXUP;3949;09:18:16;0;50	26493;8	70573;0;0;0;
$GPXUP;3949;09:18:17;0;50	26493;8	70573;0;0;0;
$GPXUP;3949;09:18:18;0;50	26493;8	70573;0;0;0;
$GPXUP;3949;09:18:19;0;50	26493;8	70573;0;0;0;
$GPXUP;3949;09:18:20;0;50	26493;8	70573;0;0;0;
$GPXUP;3949;09:18:21;0;50	26493;8	70573;0;0;0;
$GPXUP;3949;09:18:22;0;50	26493;8	70573;0;0;0;
$GPXUP;3949;09:18:23;0;50	26493;8	70573;0;0;0;
$GPXUP;3949;09:18:24;0;50	26493;8	70573;0;0;0;
$GPXUP;3949;09:18:25;0;50	26493;8	70573;0;0;0;
$GPXUP;3949;09:18:26;0;50	26493;8	70573;0;0;0;
$GPXUP;3949;09:18:27;0;50	26493;8	70573;0;0;0;
$GPXUP;3949;09:18:28;0;50	26493;8	70573;0;0;0;
$GPXUP;3949;09:18:29;0;50	26493;8	70573;0;0;0;
$GPXUP;3949;09:18:30;0;50	26493;8	70573;0;0;0;
$GPXUP;3949;09:18:31;0;50	26493;8	70573;0;0;0;
$GPXUP;3949;09:18:32;0;50	26493;8	70573;0;0;0;
$GPXUP;3949;09:18:33;0;50	26493;8	70573;0;0;0;
$GPXUP;3949;09:18:34;0;50	26493;8	70573;0;0;0;
$GPXUP;3949;09:18:35;0;50	26493;8	70573;0;0;0;
$GPXUP;3949;09:18:36;0;50	26493;8	70573;0;0;0;
$GPXUP;3949;09:18:37;0;50	26493;8	70573;0;0;0;
$GPXUP;3949;09:18:38;0;50	26493;8	70573;0;0;0;
$GPXUP;3949;09:18:39;0;50	26493;8	70573;0;0;0;
$GPXUP;3949;09:18:40;0;50	26493;8	70573;0;0;0;
$GPXUP;3949;09:18:41;0;50	26493;8	70573;0;0;0;
$GPXUP;3949;09:18:42;0;50	26493;8	70573;0;0;0;
$GPXUP;3949;09:18:43;0;50	26493;8	70573;0;0;0;
$GPXUP;3949;09:18:44;0;50	26493;8	70573;0;0;0;
$GPXUP;3949;09:18:45;0;50	26493;8	70573;0;0;0;
$GPXUP;3949;09:18:46;0;50	26493;8	70573;0;0;0;
$GPXUP;3949;09:18:47;0;50	26493;8	70573;0;0;0;
$GPXUP;3949;09:18:48;0;50	26493;8	70573;0;0;0;
$GPXUP;3949;09:18:49;0;50	26493;8	70573;0;0;0;
$GPXUP;3949;09:18:50;0;50	26493;8	70573;0;0;0;
$GPXUP;3949;09:18:51;0;50	26493;8	70573;0;0;0;
$GPXUP;3949;09:18:52;0;50	26493;8	70573;0;0;0;
$GPXUP;3949;09:18:53;0;50	26493;8	70573;0;0;0;
$GPXUP;3949;09:18:54;0;50	26493;8	70573;0;0;0;
$GPXUP;3949;09:18:55;0;50	26493;8	70573;0;0;0;
$GPXUP;3949;09:18:56;0;50	26493;8	70573;0;0;0;
$GPXUP;3949;09:18:57;0;50	26493;8	70573;0;0;0;
$GPXUP;3949;09:18:58;0;50	26493;8	70573;0;0;0;
$GPXUP;3949;09:18:59;0;50	26493;8	70573;0;0;0;
$GPXUP;3949;09:19:00;0;50	26493;8	70573;0;0;0;
$GPXUP;3949;09:19:01;0;50	26493;8	70573;0;0;0;
$GPXUP;3949;09:19:02;0;50	26493;8	70573;0;0;0;
$GPXUP;3949;09:19:03;0;50	26493;8	70573;0;0;0;
$GPXUP;3949;09:19:04;0;50	26493;8	70573;0;0;0;
$GPXUP;3949;09:19:05;0;50	26493;8	70573;0;0;0;
$GPXUP;3949;09:19:06;0;50	26493;8	70573;0;0;0;
$GPXUP;3949;09:19:07;0;50	26493;8	70573;0;0;0;
$GPXUP;3949;09:19:08;0;50	26493;8	70573;0;0;0;
$GPXUP;3949;09:19:09;0;50	26493;8	70573;0;0;0;
$GPXUP;3949;09:19:10;0;50	26493;8	70573;0;0;0;
$GPXUP;3949;09:19:11;0;50	26493;8	70573;0;0;0;
$GPXUP;3949;09:19:12;0;50	26493;8	70573;0;0;0;
$GPXUP;3949;09:19:13;0;50	26493;8	70573;0;0;0;
$GPXUP;3949;09:19:14;0;50	26493;8	70573;0;0;0;
$GPXUP;3949;09:19:15;0;50	26493;8	70573;0;0;0;
$GPXUP;3949;09:19:16;0;50	26493;8	70573;0;0;0;
$GPXUP;3949;09:19:17;0;50	26493;8	70573;0;0;0;
$GPXUP;3949;09:19:18;0;50	26493;8	70573;0;0;0;
$GPXUP;3949;09:19:19;0;50	26493;8	70573;0;0;0;
$GPXUP;3949;09:19:20;0;50	26493;8	70573;0;0;0;
$GPXUP;3949;09:19:21;0;50	26493;8	70573;0;0;0;
$GPXUP;3949;09:19:22;0;50	26493;8	70573;0;0;0;
$GPXUP;3949;09:19:23;0;50	26493;8	70573;0;0;0;
$GPXUP;3949;09:19:24;0;50	26493;8	70573;0;0;0;
$GPXUP;3949;09:19:25;0;50	26493;8	70573;0;0;0;
$GPXUP;3949;09:19:26;0;50	26493;8	70573;0;0;0;
$GPXUP;3949;09:19:27;0;50	26493;8	70573;0;0;0;
$GPXUP;3949;09:19:28;0;50	26493;8	70573;0;0;0;
$GPXUP;3949;09:19:29;0;50	26493;8	70573;0;0;0;
$GPXUP;3949;09:19:30;0;50	26493;8	70573;0;0;0;
$GPXUP;3949;09:19:31;0;50	26493;8	70573;0;0;0;
$GPXUP;3949;09:19:32;0;50	26493;8	70573;0;0;0;
$GPXUP;3949;09:19:33;0;50	26493;8	70573;0;0;0;
$GPXUP;3949;09:19:34;0;50	26493;8	70573;0;0;0;
$GPXUP;3949;09:19:35;0;50	26493;8	70573;0;0;0;
$GPXUP;3949;09:19:36;0;50	26493;8	70573;0;0;0;
$GPXUP;3949;09:19:37;0;50	26493;8	70573;0;0;0;
$GPXUP;3949;09:19:38;0;50	26493;8	70573;0;0;0;
$GPXUP;3949;09:19:39;0;50	26493;8	70573;0;0;0;
$GPXUP;3949;09:19:40;0;50	26493;8	70573;0;0;0;
$GPXUP;3949;09:19:41;0;50	26493;8	70573;0;0;0;
$GPXUP;3949;09:19:42;0;50	26493;8	70573;0;0;0;
$GPXUP;3949;09:19:43;0;50	26493;8	70573;0;0;0;
$GPXUP;3949;09:19:44;0;50	26493;8	70573;0;0;0;
$GPXUP;3949;09:19:45;0;50	26493;8	70573;0;0;0;
$GPXUP;3949;09:19:46;0;50	26493;8	70573;0;0;0;
$GPXUP;3949;09:19:47;0;50	26493;8	70573;0;0;0;
$GPXUP;3949;09:19:48;0;50	26493;8	70573;0;0;0;
$GPXUP;3949;09:19:49;0;50	26493;8	70573;0;0;0;
$GPXUP;3949;09:19:50;0;50	26493;8	70573;0;0;0;
$GPXUP;3949;09:19:51;0;50	26493;8	70573;0;0;0;
$GPXUP;3949;09:19:52;0;50	26493;8	70573;0;0;0;
$GPXUP;3949;09:19:53;0;50	26493;8	70573;0;0;0;
$GPXUP;3949;09:19:54;0;50	26493;8	70573;0;0;0;
$GPXUP;3949;09:19:55;0;50	26493;8	70573;0;0;0;
$GPXUP;3949;09:19:56;0;50	26493;8	70573;0;0;0;
$GPXUP;3949;09:19:57;0;50	26493;8	70573;0;0;0;
$GPXUP;3949;09:19:58;0;50	26493;8	70573;0;0;0;
$GPXUP;3949;09:19:59;0;50	26493;8	70573;0;0;0;
$GPXUP;3949;09:20:00;0;50	26493;8	70573;0;0;0;
$GPXUP;3949;09:20:01;0;50	26493;8	70573;0;0;0;
$GPXUP;3949;09:20:02;0;50	26493;8	70573;0;0;0;
$GPXUP;3949;09:20:03;0;50	26493;8	70573;0;0;0;
$GPXUP;3949;09:20:04;0;50	26493;8	70573;0;0;0;
$GPXUP;3949;09:20:05;0;50	26493;8	70573;0;0;0;
$GPXUP;3949;09:20:06;0;50	26493;8	70573;0;0;0;
$GPXUP;3949;09:20:07;0;50	26493;8	70573;0;0;0;
$GPXUP;3949;09:20:08;0;50	26493;8	70573;0;0;0;
$GPXUP;3949;09:20:09;0;50	26493;8	70573;0;0;0;
$GPXUP;3949;09:20:10;0;50	26493;8	70573;0;0;0;
$GPXUP;3949;09:20:11;0;50	26493;8	70573;0;0;0;
$GPXUP;3949;09:20:12;0;50	26493;8	70573;0;0;0;
$GPXUP;3949;09:20:13;0;50	26493;8	70573;0;0;0;
$GPXUP;3949;09:20:14;0;50	26493;8	70573;0;0;0;
$GPXUP;3949;09:20:15;0;50	26493;8	70573;0;0;0;
$GPXUP;3949;09:20:16;0;50	26493;8	70573;0;0;0;
$GPXUP;3949;09:20:17;0;50	26493;8	70573;0;0;0;
$GPXUP;3949;09:20:18;0;50	26493;8	70573;0;0;0;
$GPXUP;3949;09:20:19;0;50	26493;8	70573;0;0;0;
$GPXUP;3949;09:20:20;0;50	26493;8	70573;0;0;0;
$GPXUP;3949;09:20:21;0;50	26493;8	70573;0;0;0;
$GPXUP;3949;09:20:22;0;50	26493;8	70573;0;0;0;
$GPXUP;3949;09:20:23;0;50	26493;8	70573;0;0;0;
$GPXUP;3949;09:20:24;0;50	26493;8	70573;0;0;0;
$GPXUP;3949;09:20:25;0;50	26493;8	70573;0;0;0;
$GPXUP;3949;09:20:26;0;50	26493;8	70573;0;0;0;
$GPXUP;3949;09:20:27;0;50	26493;8	70573;0;0;0;
$GPXUP;3949;09:20:28;0;50	26493;8	70573;0;0;0;
$GPXUP;3949;09:20:29;0;50	26493;8	70573;0;0;0;
$GPXUP;3949;09:20:30;0;50	26493;8	70573;0;0;0;
$GPXUP;3949;09:20:31;0;50	26493;8	70573;0;0;0;
$GPXUP;3949;09:20:32;0;50	26493;8	70573;0;0;0;
$GPXUP;3949;09:20:33;0;50	26493;8	70573;0;0;0;
$GPXUP;3949;09:20:34;0;50	26493;8	70573;0;0;0;
$GPXUP;3949;09:20:35;0;50	26493;8	70573;0;0;0;
$GPXUP;3949;09:20:36;0;50	26493;8	70573;0;0;0;
$GPXUP;3949;09:20:37;0;50	26493;8	70573;0;0;0;
$GPXUP;3949;09:20:38;0;50	26493;8	70573;0;0;0;
$GPXUP;3949;09:20:39;0;50	26493;8	70573;0;0;0;
$GPXUP;3949;09:20:40;0;50	26493;8	70573;0;0;0;
$GPXUP;3949;09:20:41;0;50	26493;8	70573;0;0;0;
$GPXUP;3949;09:20:42;0;50	26493;8	70573;0;0;0;
$GPXUP;3949;09:20:43;0;50	26493;8	70573;0;0;0;
$GPXUP;3949;09:20:44;0;50	26493;8	70573;0;0;0;
$GPXUP;3949;09:20:45;0;50	26493;8	70573;0;0;0;
$GPXUP;3949;09:20:46;0;50	26493;8	70573;0;0;0;
$GPXUP;3949;09:20:47;0;50	26493;8	70573;0;0;0;
$GPXUP;3949;09:20:48;0;50	26493;8	70573;0;0;0;
$GPXUP;3949;09:20:49;0;50	26493;8	70573;0;0;0;
$GPXUP;3949;09:20:50;0;50	26493;8	70573;0;0;0;
$GPXUP;3949;09:20:51;0;50	26493;8	70573;0;0;0;
$GPXUP;3949;09:20:52;0;50	26493;8	70573;0;0;0;
$GPXUP;3949;09:20:53;0;50	26493;8	70573;0;0;0;
$GPXUP;3949;09:20:54;0;50	26493;8	70573;0;0;0;
$GPXUP;3949;09:20:55;0;50	26493;8	70573;0;0;0;
$GPXUP;3949;09:20:56;0;50	26493;8	70573;0;0;0;
$GPXUP;3949;09:20:57;0;50	26493;8	70573;0;0;0;
$GPXUP;3949;09:20:58;0;50	26493;8	70573;0;0;0;
$GPXUP;3949;09:20:59;0;50	26493;8	70573;0;0;0;
$GPXUP;3949;09:21:00;0;50	26493;8	70573;0;0;0;
$GPXUP;3949;09:21:01;0;50	26493;8	70573;0;0;0;
$GPXUP;3949;09:21:02;0;50	26493;8	70573;0;0;0;
$GPXUP;3949;09:21:03;0;50	26493;8	70573;0;0;0;
$GPXUP;3949;09:21:04;0;50	26493;8	70573;0;0;0;
$GPXUP;3949;09:21:05;0;50	26493;8	70573;0;0;0;
$GPXUP;3949;09:21:06;0;50	26493;8	70573;0;0;0;
$GPXUP;3949;09:21:07;0;50	26493;8	70573;0;0;0;
$GPXUP;3949;09:21:08;0;50	26493;8	70573;0;0;0;
$GPXUP;3949;09:21:09;0;50	26493;8	70573;0;0;0;
$GPXUP;3949;09:21:10;0;50	26493;8	70573;0;0;0;
$GPXUP;3949;09:21:11;0;50	26493;8	70573;0;0;0;
$GPXUP;3949;09:21:12;0;50	26493;8	70573;0;0;0;
$GPXUP;3949;09:21:13;0;50	26493;8	70573;0;0;0;
$GPXUP;3949;09:21:14;0;50	26493;8	70573;0;0;0;
$GPXUP;3949;09:21:15;0;50	26493;8	70573;0;0;0;
$GPXUP;3949;09:21:16;0;50	26493;8	70573;0;0;0;
$GPXUP;3949;09:21:17;0;50	26493;8	70573;0;0;0;
$GPXUP;3949;09:21:18;0;50	26493;8	70573;0;0;0;
$GPXUP;3949;09:21:19;0;50	26493;8	70573;0;0;0;
$GPXUP;3949;09:21:20;0;50	26493;8	70573;0;0;0;
$GPXUP;3949;09:21:21;0;50	26493;8	70573;0;0;0;
$GPXUP;3949;09:21:22;0;50	26493;8	70573;0;0;0;
$GPXUP;3949;09:21:23;0;50	26493;8	70573;0;0;0;
$GPXUP;3949;09:21:24;0;50	26493;8	70573;0;0;0;
$GPXUP;3949;09:21:25;0;50	26493;8	70573;0;0;0;
$GPXUP;3949;09:21:26;0;50	26493;8	70573;0;0;0;
$GPXUP;3949;09:21:27;0;50	26493;8	70573;0;0;0;
$GPXUP;3949;09:21:28;0;50	26493;8	70573;0;0;0;
$GPXUP;3949;09:21:29;0;50	26493;8	70573;0;0;0;
$GPXUP;3949;09:21:30;0;50	26493;8	70573;0;0;0;
$GPXUP;3949;09:21:31;0;50	26493;8	70573;0;0;0;
$GPXUP;3949;09:21:32;0;50	26493;8	70573;0;0;0;
$GPXUP;3949;09:21:33;0;50	26493;8	70573;0;0;0;
$GPXUP;3949;09:21:34;0;50	26493;8	70573;0;0;0;
$GPXUP;3949;09:21:35;0;50	26493;8	70573;0;0;0;
$GPXUP;3949;09:21:36;0;50	26493;8	70573;0;0;0;
$GPXUP;3949;09:21:37;0;50	26493;8	70573;0;0;0;
$GPXUP;3949;09:21:38;0;50	26493;8	70573;0;0;0;
$GPXUP;3949;09:21:39;0;50	26493;8	70573;0;0;0;
$GPXUP;3949;09:21:40;0;50	26493;8	70573;0;0;0;
$GPXUP;3949;09:21:41;0;50	26493;8	70573;0;0;0;
$GPXUP;3949;09:21:42;0;50	26493;8	70573;0;0;0;
$GPXUP;3949;09:21:43;0;50	26493;8	70573;0;0;0;
$GPXUP;3949;09:21:44;0;50	26493;8	70573;0;0;0;
$GPXUP;3949;09:21:45;0;50	26493;8	70573;0;0;0;
$GPXUP;3949;09:21:46;0;50	26493;8	70573;0;0;0;
$GPXUP;3949;09:21:47;0;50	26493;8	70573;0;0;0;
$GPXUP;3949;09:21:48;0;50	26493;8	70573;0;0;0;
$GPXUP;3949;09:21:49;0;50	26493;8	70573;0;0;0;
$GPXUP;3949;09:21:50;0;50	26493;8	70573;0;0;0;
$GPXUP;3949;09:21:51;0;50	26493;8	70573;0;0;0;
$GPXUP;3949;09:21:52;0;50	26493;8	70573;0;0;0;
$GPXUP;3949;09:21:53;0;50	26493;8	70573;0;0;0;
$GPXUP;3949;09:21:54;0;50	26493;8	70573;0;0;0;
$GPXUP;3949;09:21:55;0;50	26493;8	70573;0;0;0;
$GPXUP;3949;09:21:56;0;50	26493;8	70573;0;0;0;
$GPXUP;3949;09:21:57;0;50	26493;8	70573;0;0;0;
$GPXUP;3949;09:21:58;0;50	26493;8	70573;0;0;0;
$GPXUP;3949;09:21:59;0;50	26493;8	70573;0;0;0;
$GPXUP;3949;09:22:00;0;50	26493;8	70573;0;0;0;
$GPXUP;3949;09:22:01;0;50	26493;8	70573;0;0;0;
$GPXUP;3949;09:22:02;0;50	26493;8	70573;0;0;0;
$GPXUP;3949;09:22:03;0;50	26493;8	70573;0;0;0;
$GPXUP;3949;09:22:04;0;50	26493;8	70573;0;0;0;
$GPXUP;3949;09:22:05;0;50	26493;8	70573;0;0;0;
$GPXUP;3949;09:22:06;0;50	26493;8	70573;0;0;0;
$GPXUP;3949;09:22:07;0;50	26493;8	70573;0;0;0;
$GPXUP;3949;09:22:08;0;50	26493;8	70573;0;0;0;
$GPXUP;3949;09:22:09;0;50	26493;8	70573;0;0;0;
$GPXUP;3949;09:22:10;0;50	26493;8	70573;0;0;0;
$GPXUP;3949;09:22:11;0;50	26493;8	70573;0;0;0;
$GPXUP;3949;09:22:12;0;50	26493;8	70573;0;0;0;
$GPXUP;3949;09:22:13;0;50	26493;8	70573;0;0;0;
$GPXUP;3949;09:22:14;0;50	26493;8	70573;0;0;0;
$GPXUP;3949;09:22:15;0;50	26493;8	70573;0;0;0;
$GPXUP;3949;09:22:16;0;50	26493;8	70573;0;0;0;
$GPXUP;3949;09:22:17;0;50	26493;8	70573;0;0;0;
$GPXUP;3949;09:22:18;0;50	26493;8	70573;0;0;0;
$GPXUP;3949;09:22:19;0;50	26493;8	70573;0;0;0;
$GPXUP;3949;09:22:20;0;50	26493;8	70573;0;0;0;
$GPXUP;3949;09:22:21;0;50	26493;8	70573;0;0;0;
$GPXUP;3949;09:22:22;0;50	26493;8	70573;0;0;0;
$GPXUP;3949;09:22:23;0;50	26493;8	70573;0;0;0;
$GPXUP;3949;09:22:24;0;50	26493;8	70573;0;0;0;
$GPXUP;3949;09:22:25;0;50	26493;8	70573;0;0;0;
$GPXUP;3949;09:22:26;0;50	26493;8	70573;0;0;0;
$GPXUP;3949;09:22:27;0;50	26493;8	70573;0;0;0;
$GPXUP;3949;09:22:28;0;50	26493;8	70573;0;0;0;
$GPXUP;3949;09:22:29;0;50	26493;8	70573;0;0;0;
$GPXUP;3949;09:22:30;0;50	26493;8	70573;0;0;0;
$GPXUP;3949;09:22:31;0;50	26493;8	70573;0;0;0;
$GPXUP;3949;09:22:32;0;50	26493;8	70573;0;0;0;
$GPXUP;3949;09:22:33;0;50	26493;8	70573;0;0;0;
$GPXUP;3949;09:22:34;0;50	26493;8	70573;0;0;0;
$GPXUP;3949;09:22:35;0;50	26493;8	70573;0;0;0;
$GPXUP;3949;09:22:36;0;50	26493;8	70573;0;0;0;
$GPXUP;3949;09:22:37;0;50	26493;8	70573;0;0;0;
$GPXUP;3949;09:22:38;0;50	26493;8	70573;0;0;0;
$GPXUP;3949;09:22:39;0;50	26493;8	70573;0;0;0;
$GPXUP;3949;09:22:40;0;50	26493;8	70573;0;0;0;
$GPXUP;3949;09:22:41;0;50	26493;8	70573;0;0;0;
$GPXUP;3949;09:22:42;0;50	26493;8	70573;0;0;0;
$GPXUP;3949;09:22:43;0;50	26493;8	70573;0;0;0;
$GPXUP;3949;09:22:44;0;50	26493;8	70573;0;0;0;
$GPXUP;3949;09:22:45;0;50	26493;8	70573;0;0;0;
$GPXUP;3949;09:22:46;0;50	26493;8	70573;0;0;0;
$GPXUP;3949;09:22:47;0;50	26493;8	70573;0;0;0;
$GPXUP;3949;09:22:48;0;50	26493;8	70573;0;0;0;
$GPXUP;3949;09:22:49;0;50	26493;8	70573;0;0;0;
$GPXUP;3949;09:22:50;0;50	26493;8	70573;0;0;0;
$GPXUP;3949;09:22:51;0;50	26493;8	70573;0;0;0;
$GPXUP;3949;09:22:52;0;50	26493;8	70573;0;0;0;
$GPXUP;3949;09:22:53;0;50	26493;8	70573;0;0;0;
$GPXUP;3949;09:22:54;0;50	26493;8	70573;0;0;0;
$GPXUP;3949;09:22:55;0;50	26493;8	70573;0;0;0;
$GPXUP;3949;09:22:56;0;50	26493;8	70573;0;0;0;
$GPXUP;3949;09:22:57;0;50	26493;8	70573;0;0;0;
$GPXUP;3949;09:22:58;0;50	26493;8	70573;0;0;0;
$GPXUP;3949;09:22:59;0;50	26493;8	70573;0;0;0;
$GPXUP;3949;09:23:00;0;50	26493;8	70573;0;0;0;
$GPXUP;3949;09:23:01;0;50	26493;8	70573;0;0;0;
$GPXUP;3949;09:23:02;0;50	26493;8	70573;0;0;0;
$GPXUP;3949;09:23:03;0;50	26493;8	70573;0;0;0;
$GPXUP;3949;09:23:04;0;50	26493;8	70573;0;0;0;
$GPXUP;3949;09:23:05;0;50	26493;8	70573;0;0;0;
$GPXUP;3949;09:23:06;0;50	26493;8	70573;0;0;0;
$GPXUP;3949;09:23:07;0;50	26493;8	70573;0;0;0;
$GPXUP;3949;09:23:08;0;50	26493;8	70573;0;0;0;
$GPXUP;3949;09:23:09;0;50	26493;8	70573;0;0;0;
$GPXUP;3949;09:23:10;0;50	26493;8	70573;0;0;0;
$GPXUP;3949;09:23:11;0;50	26493;8	70573;0;0;0;
$GPXUP;3949;09:23:12;0;50	26493;8	70573;0;0;0;
$GPXUP;3949;09:23:13;0;50	26493;8	70573;0;0;0;
$GPXUP;3949;09:23:14;0;50	26493;8	70573;0;0;0;
$GPXUP;3949;09:23:15;0;50	26493;8	70573;0;0;0;
$GPXUP;3949;09:23:16;0;50	26493;8	70573;0;0;0;
$GPXUP;3949;09:23:17;0;50	26493;8	70573;0;0;0;
$GPXUP;3949;09:23:18;0;50	26493;8	70573;0;0;0;
$GPXUP;3949;09:23:19;0;50	26493;8	70573;0;0;0;
$GPXUP;3949;09:23:20;0;50	26493;8	70573;0;0;0;
$GPXUP;3949;09:23:21;0;50	26493;8	70573;0;0;0;
$GPXUP;3949;09:23:22;0;50	26493;8	70573;0;0;0;
$GPXUP;3949;09:23:23;0;50	26493;8	70573;0;0;0;
$GPXUP;3949;09:23:24;0;50	26493;8	70573;0;0;0;
$GPXUP;3949;09:23:25;0;50	26493;8	70573;0;0;0;
$GPXUP;3949;09:23:26;0;50	26493;8	70573;0;0;0;
$GPXUP;3949;09:23:27;0;50	26493;8	70573;0;0;0;
$GPXUP;3949;09:23:28;0;50	26493;8	70573;0;0;0;
$GPXUP;3949;09:23:29;0;50	26493;8	70573;0;0;0;
$GPXUP;3949;09:23:30;0;50	26493;8	70573;0;0;0;
$GPXUP;3949;09:23:31;0;50	26493;8	70573;0;0;0;
$GPXUP;3949;09:23:32;0;50	26493;8	70573;0;0;0;
$GPXUP;3949;09:23:33;0;50	26493;8	70573;0;0;0;
$GPXUP;3949;09:23:34;0;50	26493;8	70573;0;0;0;
$GPXUP;3949;09:23:35;0;50	26493;8	70573;0;0;0;
$GPXUP;3949;09:23:36;0;50	26493;8	70573;0;0;0;
$GPXUP;3949;09:23:37;0;50	26493;8	70573;0;0;0;
$GPXUP;3949;09:23:38;0;50	26493;8	70573;0;0;0;
$GPXUP;3949;09:23:39;0;50	26493;8	70573;0;0;0;
$GPXUP;3949;09:23:40;0;50	26493;8	70573;0;0;0;
$GPXUP;3949;09:23:41;0;50	26493;8	70573;0;0;0;
$GPXUP;3949;09:23:42;0;50	26493;8	70573;0;0;0;
$GPXUP;3949;09:23:43;0;50	26493;8	70573;0;0;0;
$GPXUP;3949;09:23:44;0;50	26493;8	70573;0;0;0;
$GPXUP;3949;09:23:45;0;50	26493;8	70573;0;0;0;
$GPXUP;3949;09:23:46;0;50	26493;8	70573;0;0;0;
$GPXUP;3949;09:23:47;0;50	26493;8	70573;0;0;0;
$GPXUP;3949;09:23:48;0;50	26493;8	70573;0;0;0;
$GPXUP;3949;09:23:49;0;50	26493;8	70573;0;0;0;
$GPXUP;3949;09:23:50;0;50	26493;8	70573;0;0;0;
$GPXUP;3949;09:23:51;0;50	26493;8	70573;0;0;0;
$GPXUP;3949;09:23:52;0;50	26493;8	70573;0;0;0;
$GPXUP;3949;09:23:53;0;50	26493;8	70573;0;0;0;
$GPXUP;3949;09:23:54;0;50	26493;8	70573;0;0;0;
$GPXUP;3949;09:23:55;0;50	26493;8	70573;0;0;0;
$GPXUP;3949;09:23:56;0;50	26493;8	70573;0;0;0;
$GPXUP;3949;09:23:57;0;50	26493;8	70573;0;0;0;
$GPXUP;3949;09:23:58;0;50	26493;8	70573;0;0;0;
$GPXUP;3949;09:23:59;0;50	26493;8	70573;0;0;0;
$GPXUP;3949;09:24:00;0;50	26493;8	70573;0;0;0;
$GPXUP;3949;09:24:01;0;50	26493;8	70573;0;0;0;
$GPXUP;3949;09:24:02;0;50	26493;8	70573;0;0;0;
$GPXUP;3949;09:24:03;0;50	26493;8	70573;0;0;0;
$GPXUP;3949;09:24:04;0;50	26493;8	70573;0;0;0;
$GPXUP;3949;09:24:05;0;50	26493;8	70573;0;0;0;
$GPXUP;3949;09:24:06;0;50	26493;8	70573;0;0;0;
$GPXUP;3949;09:24:07;0;50	26493;8	70573;0;0;0;
$GPXUP;3949;09:24:08;0;50	26493;8	70573;0;0;0;
$GPXUP;3949;09:24:09;0;50	26493;8	70573;0;0;0;
$GPXUP;3949;09:24:10;0;50	26493;8	70573;0;0;0;
$GPXUP;3949;09:24:11;0;50	26493;8	70573;0;0;0;
$GPXUP;3949;09:24:12;0;50	26493;8	70573;0;0;0;
$GPXUP;3949;09:24:13;0;50	26493;8	70573;0;0;0;
$GPXUP;3949;09:24:14;0;50	26493;8	70573;0;0;0;
$GPXUP;3949;09:24:15;0;50	26493;8	70573;0;0;0;
$GPXUP;3949;09:24:16;0;50	26493;8	70573;0;0;0;
$GPXUP;3949;09:24:17;0;50	26493;8	70573;0;0;0;
$GPXUP;3949;09:24:18;0;50	26493;8	70573;0;0;0;
$GPXUP;3949;09:24:19;0;50	26493;8	70573;0;0;0;
$GPXUP;3949;09:24:20;0;50	26493;8	70573;0;0;0;
$GPXUP;3949;09:24:21;0;50	26493;8	70573;0;0;0;
$GPXUP;3949;09:24:22;0;50	26493;8	70573;0;0;0;
$GPXUP;3949;09:24:23;0;50	26493;8	70573;0;0;0;
$GPXUP;3949;09:24:24;0;50	26493;8	70573;0;0;0;
$GPXUP;3949;09:24:25;0;50	26493;8	70573;0;0;0;
$GPXUP;3949;09:24:26;0;50	26493;8	70573;0;0;0;
$GPXUP;3949;09:24:27;0;50	26493;8	70573;0;0;0;
$GPXUP;3949;09:24:28;0;50	26493;8	70573;0;0;0;
$GPXUP;3949;09:24:29;0;50	26493;8	70573;0;0;0;
$GPXUP;3949;09:24:30;0;50	26493;8	70573;0;0;0;
$GPXUP;3949;09:24:31;0;50	26493;8	70573;0;0;0;
$GPXUP;3949;09:24:32;0;50	26493;8	70573;0;0;0;
$GPXUP;3949;09:24:33;0;50	26493;8	70573;0;0;0;
$GPXUP;3949;09:24:34;0;50	26493;8	70573;0;0;0;
$GPXUP;3949;09:24:35;0;50	26493;8	70573;0;0;0;
$GPXUP;3949;09:24:36;0;50	26493;8	70573;0;0;0;
$GPXUP;3949;09:24:37;0;50	26493;8	70573;0;0;0;
$GPXUP;3949;09:24:38;0;50	26493;8	70573;0;0;0;
$GPXUP;3949;09:24:39;0;50	26493;8	70573;0;0;0;
$GPXUP;3949;09:24:40;0;50	26493;8	70573;0;0;0;
$GPXUP;3949;09:24:41;0;50	26493;8	70573;0;0;0;
$GPXUP;3949;09:24:42;0;50	26493;8	70573;0;0;0;
$GPXUP;3949;09:24:43;0;50	26493;8	70573;0;0;0;
$GPXUP;3949;09:24:44;0;50	26493;8	70573;0;0;0;
$GPXUP;3949;09:24:45;0;50	26493;8	70573;0;0;0;
$GPXUP;3949;09:24:46;0;50	26493;8	70573;0;0;0;
$GPXUP;3949;09:24:47;0;50	26493;8	70573;0;0;0;
$GPXUP;3949;09:24:48;0;50	26493;8	70573;0;0;0;
$GPXUP;3949;09:24:49;0;50	26493;8	70573;0;0;0;
$GPXUP;3949;09:24:50;0;50	26493;8	70573;0;0;0;
$GPXUP;3949;09:24:51;0;50	26493;8	70573;0;0;0;
$GPXUP;3949;09:24:52;0;50	26493;8	70573;0;0;0;
$GPXUP;3949;09:24:53;0;50	26493;8	70573;0;0;0;
$GPXUP;3949;09:24:54;0;50	26493;8	70573;0;0;0;
$GPXUP;3949;09:24:55;0;50	26493;8	70573;0;0;0;
$GPXUP;3949;09:24:56;0;50	26493;8	70573;0;0;0;
$GPXUP;3949;09:24:57;0;50	26493;8	70573;0;0;0;
$GPXUP;3949;09:24:58;0;50	26493;8	70573;0;0;0;
$GPXUP;3949;09:24:59;0;50	26493;8	70573;0;0;0;
$GPXUP;3949;09:25:00;0;50	26493;8	70573;0;0;0;
$GPXUP;3949;09:25:01;0;50	26493;8	70573;0;0;0;
$GPXUP;3949;09:25:02;0;50	26493;8	70573;0;0;0;
$GPXUP;3949;09:25:03;0;50	26493;8	70573;0;0;0;
$GPXUP;3949;09:25:04;0;50	26493;8	70573;0;0;0;
$GPXUP;3949;09:25:05;0;50	26493;8	70573;0;0;0;
$GPXUP;3949;09:25:06;0;50	26493;8	70573;0;0;0;
$GPXUP;3949;09:25:07;0;50	26493;8	70573;0;0;0;
$GPXUP;3949;09:25:08;0;50	26493;8	70573;0;0;0;
$GPXUP;3949;09:25:09;0;50	26493;8	70573;0;0;0;
$GPXUP;3949;09:25:10;0;50	26493;8	70573;0;0;0;
$GPXUP;3949;09:25:11;0;50	26493;8	70573;0;0;0;
$GPXUP;3949;09:25:12;0;50	26493;8	70573;0;0;0;
$GPXUP;3949;09:25:13;0;50	26493;8	70573;0;0;0;
$GPXUP;3949;09:25:14;0;50	26493;8	70573;0;0;0;
$GPXUP;3949;09:25:15;0;50	26493;8	70573;0;0;0;
$GPXUP;3949;09:25:16;0;50	26493;8	70573;0;0;0;
$GPXUP;3949;09:25:17;0;50	26493;8	70573;0;0;0;
$GPXUP;3949;09:25:18;0;50	26493;8	70573;0;0;0;
$GPXUP;3949;09:25:19;0;50	26493;8	70573;0;0;0;
$GPXUP;3949;09:25:20;0;50	26493;8	70573;0;0;0;
$GPXUP;3949;09:25:21;0;50	26493;8	70573;0;0;0;
$GPXUP;3949;09:25:22;0;50	26493;8	70573;0;0;0;
$GPXUP;3949;09:25:23;0;50	26493;8	70573;0;0;0;
$GPXUP;3949;09:25:24;0;50	26493;8	70573;0;0;0;
$GPXUP;3949;09:25:25;0;50	26493;8	70573;0;0;0;
$GPXUP;3949;09:25:26;0;50	26493;8	70573;0;0;0;
$GPXUP;3949;09:25:27;0;50	26493;8	70573;0;0;0;
$GPXUP;3949;09:25:28;0;50	26493;8	70573;0;0;0;
$GPXUP;3949;09:25:29;0;50	26493;8	70573;0;0;0;
$GPXUP;3949;09:25:30;0;50	26493;8	70573;0;0;0;
$GPXUP;3949;09:25:31;0;50	26493;8	70573;0;0;0;
$GPXUP;3949;09:25:32;0;50	26493;8	70573;0;0;0;
$GPXUP;3949;09:25:33;0;50	26493;8	70573;0;0;0;
$GPXUP;3949;09:25:34;0;50	26493;8	70573;0;0;0;
$GPXUP;3949;09:25:35;0;50	26493;8	70573;0;0;0;
$GPXUP;3949;09:25:36;0;50	26493;8	70573;0;0;0;
$GPXUP;3949;09:25:37;0;50	26493;8	70573;0;0;0;
$GPXUP;3949;09:25:38;0;50	26493;8	70573;0;0;0;
$GPXUP;3949;09:25:39;0;50	26493;8	70573;0;0;0;
$GPXUP;3949;09:25:40;0;50	26493;8	70573;0;0;0;
$GPXUP;3949;09:25:41;0;50	26493;8	70573;0;0;0;
$GPXUP;3949;09:25:42;0;50	26493;8	70573;0;0;0;
$GPXUP;3949;09:25:43;0;50	26493;8	70573;0;0;0;
$GPXUP;3949;09:25:44;0;50	26493;8	70573;0;0;0;
$GPXUP;3949;09:25:45;0;50	26493;8	70573;0;0;0;
$GPXUP;3949;09:25:46;0;50	26493;8	70573;0;0;0;
$GPXUP;3949;09:25:47;0;50	26493;8	70573;0;0;0;
$GPXUP;3949;09:25:48;0;50	26493;8	70573;0;0;0;
$GPXUP;3949;09:25:49;0;50	26493;8	70573;0;0;0;
$GPXUP;3949;09:25:50;0;50	26493;8	70573;0;0;0;
$GPXUP;3949;09:25:51;0;50	26493;8	70573;0;0;0;
$GPXUP;3949;09:25:52;0;50	26493;8	70573;0;0;0;
$GPXUP;3949;09:25:53;0;50	26493;8	70573;0;0;0;
$GPXUP;3949;09:25:54;0;50	26493;8	70573;0;0;0;
$GPXUP;3949;09:25:55;0;50	26493;8	70573;0;0;0;
$GPXUP;3949;09:25:56;0;50	26493;8	70573;0;0;0;
$GPXUP;3949;09:25:57;0;50	26493;8	70573;0;0;0;
$GPXUP;3949;09:25:58;0;50	26493;8	70573;0;0;0;
$GPXUP;3949;09:25:59;0;50	26493;8	70573;0;0;0;
$GPXUP;3949;09:26:00;0;50	26493;8	70573;0;0;0;
$GPXUP;3949;09:26:01;0;50	26493;8	70573;0;0;0;
$GPXUP;3949;09:26:02;0;50	26493;8	70573;0;0;0;
$GPXUP;3949;09:26:03;0;50	26493;8	70573;0;0;0;
$GPXUP;3949;09:26:04;0;50	26493;8	70573;0;0;0;
$GPXUP;3949;09:26:05;0;50	26493;8	70573;0;0;0;
$GPXUP;3949;09:26:06;0;50	26493;8	70573;0;0;0;
$GPXUP;3949;09:26:07;0;50	26493;8	70573;0;0;0;
$GPXUP;3949;09:26:08;0;50	26493;8	70573;0;0;0;
$GPXUP;3949;09:26:09;0;50	26493;8	70573;0;0;0;
$GPXUP;3949;09:26:10;0;50	26493;8	70573;0;0;0;
$GPXUP;3949;09:26:11;0;50	26493;8	70573;0;0;0;
$GPXUP;3949;09:26:12;0;50	26493;8	70573;0;0;0;
$GPXUP;3949;09:26:13;0;50	26493;8	70573;0;0;0;
$GPXUP;3949;09:26:14;0;50	26493;8	70573;0;0;0;
$GPXUP;3949;09:26:15;0;50	26493;8	70573;0;0;0;
$GPXUP;3949;09:26:16;0;50	26493;8	70573;0;0;0;
$GPXUP;3949;09:26:17;0;50	26493;8	70573;0;0;0;
$GPXUP;3949;09:26:18;0;50	26493;8	70573;0;0;0;
$GPXUP;3949;09:26:19;0;50	26493;8	70573;0;0;0;
$GPXUP;3949;09:26:20;0;50	26493;8	70573;0;0;0;
$GPXUP;3949;09:26:21;0;50	26493;8	70573;0;0;0;
$GPXUP;3949;09:26:22;0;50	26493;8	70573;0;0;0;
$GPXUP;3949;09:26:23;0;50	26493;8	70573;0;0;0;
$GPXUP;3949;09:26:24;0;50	26493;8	70573;0;0;0;
$GPXUP;3949;09:26:25;0;50	26493;8	70573;0;0;0;
$GPXUP;3949;09:26:26;0;50	26493;8	70573;0;0;0;
$GPXUP;3949;09:26:27;0;50	26493;8	70573;0;0;0;
$GPXUP;3949;09:26:28;0;50	26493;8	70573;0;0;0;
$GPXUP;3949;09:26:29;0;50	26493;8	70573;0;0;0;
$GPXUP;3949;09:26:30;0;50	26493;8	70573;0;0;0;
$GPXUP;3949;09:26:31;0;50	26493;8	70573;0;0;0;
$GPXUP;3949;09:26:32;0;50	26493;8	70573;0;0;0;
$GPXUP;3949;09:26:33;0;50	26493;8	70573;0;0;0;
$GPXUP;3949;09:26:34;0;50	26493;8	70573;0;0;0;
$GPXUP;3949;09:26:35;0;50	26493;8	70573;0;0;0;
$GPXUP;3949;09:26:36;0;50	26493;8	70573;0;0;0;
$GPXUP;3949;09:26:37;0;50	26493;8	70573;0;0;0;
$GPXUP;3949;09:26:38;0;50	26493;8	70573;0;0;0;
$GPXUP;3949;09:26:39;0;50	26493;8	70573;0;0;0;
$GPXUP;3949;09:26:40;0;50	26493;8	70573;0;0;0;
$GPXUP;3949;09:26:41;0;50	26493;8	70573;0;0;0;
$GPXUP;3949;09:26:42;0;50	26493;8	70573;0;0;0;
$GPXUP;3949;09:26:43;0;50	26493;8	70573;0;0;0;
$GPXUP;3949;09:26:44;0;50	26493;8	70573;0;0;0;
$GPXUP;3949;09:26:45;0;50	26493;8	70573;0;0;0;
$GPXUP;3949;09:26:46;0;50	26493;8	70573;0;0;0;
$GPXUP;3949;09:26:47;0;50	26493;8	70573;0;0;0;
$GPXUP;3949;09:26:48;0;50	26493;8	70573;0;0;0;
$GPXUP;3949;09:26:49;0;50	26493;8	70573;0;0;0;
$GPXUP;3949;09:26:50;0;50	26493;8	70573;0;0;0;
$GPXUP;3949;09:26:51;0;50	26493;8	70573;0;0;0;
$GPXUP;3949;09:26:52;0;50	26493;8	70573;0;0;0;
$GPXUP;3949;09:26:53;0;50	26493;8	70573;0;0;0;
$GPXUP;3949;09:26:54;0;50	26493;8	70573;0;0;0;
$GPXUP;3949;09:26:55;0;50	26493;8	70573;0;0;0;
$GPXUP;3949;09:26:56;0;50	26493;8	70573;0;0;0;
$GPXUP;3949;09:26:57;0;50	26493;8	70573;0;0;0;
$GPXUP;3949;09:26:58;0;50	26493;8	70573;0;0;0;
$GPXUP;3949;09:26:59;0;50	26493;8	70573;0;0;0;
$GPXUP;3949;09:27:00;0;50	26493;8	70573;0;0;0;
$GPXUP;3949;09:27:01;0;50	26493;8	70573;0;0;0;
$GPXUP;3949;09:27:02;0;50	26493;8	70573;0;0;0;
$GPXUP;3949;09:27:03;0;50	26493;8	70573;0;0;0;
$GPXUP;3949;09:27:04;0;50	26493;8	70573;0;0;0;
$GPXUP;3949;09:27:05;0;50	26493;8	70573;0;0;0;
$GPXUP;3949;09:27:06;0;50	26493;8	70573;0;0;0;
$GPXUP;3949;09:27:07;0;50	26493;8	70573;0;0;0;
$GPXUP;3949;09:27:08;0;50	26493;8	70573;0;0;0;
$GPXUP;3949;09:27:09;0;50	26493;8	70573;0;0;0;
$GPXUP;3949;09:27:10;0;50	26493;8	70573;0;0;0;
$GPXUP;3949;09:27:11;0;50	26493;8	70573;0;0;0;
$GPXUP;3949;09:27:12;0;50	26493;8	70573;0;0;0;
$GPXUP;3949;09:27:13;0;50	26493;8	70573;0;0;0;
$GPXUP;3949;09:27:14;0;50	26493;8	70573;0;0;0;
$GPXUP;3949;09:27:15;0;50	26493;8	70573;0;0;0;
$GPXUP;3949;09:27:16;0;50	26493;8	70573;0;0;0;
$GPXUP;3949;09:27:17;0;50	26493;8	70573;0;0;0;
$GPXUP;3949;09:27:18;0;50	26493;8	70573;0;0;0;
$GPXUP;3949;09:27:19;0;50	26493;8	70573;0;0;0;
$GPXUP;3949;09:27:20;0;50	26493;8	70573;0;0;0;
$GPXUP;3949;09:27:21;0;50	26493;8	70573;0;0;0;
$GPXUP;3949;09:27:22;0;50	26493;8	70573;0;0;0;
$GPXUP;3949;09:27:23;0;50	26493;8	70573;0;0;0;
$GPXUP;3949;09:27:24;0;50	26493;8	70573;0;0;0;
$GPXUP;3949;09:27:25;0;50	26493;8	70573;0;0;0;
$GPXUP;3949;09:27:26;0;50	26493;8	70573;0;0;0;
$GPXUP;3949;09:27:27;0;50	26493;8	70573;0;0;0;
$GPXUP;3949;09:27:28;0;50	26493;8	70573;0;0;0;
$GPXUP;3949;09:27:29;0;50	26493;8	70573;0;0;0;
$GPXUP;3949;09:27:30;0;50	26493;8	70573;0;0;0;
$GPXUP;3949;09:27:31;0;50	26493;8	70573;0;0;0;
$GPXUP;3949;09:27:32;0;50	26493;8	70573;0;0;0;
$GPXUP;3949;09:27:33;0;50	26493;8	70573;0;0;0;
$GPXUP;3949;09:27:34;0;50	26493;8	70573;0;0;0;
$GPXUP;3949;09:27:35;0;50	26493;8	70573;0;0;0;
$GPXUP;3949;09:27:36;0;50	26493;8	70573;0;0;0;
$GPXUP;3949;09:27:37;0;50	26493;8	70573;0;0;0;
$GPXUP;3949;09:27:38;0;50	26493;8	70573;0;0;0;
$GPXUP;3949;09:27:39;0;50	26493;8	70573;0;0;0;
$GPXUP;3949;09:27:40;0;50	26493;8	70573;0;0;0;
$GPXUP;3949;09:27:41;0;50	26493;8	70573;0;0;0;
$GPXUP;3949;09:27:42;0;50	26493;8	70573;0;0;0;
$GPXUP;3949;09:27:43;0;50	26493;8	70573;0;0;0;
$GPXUP;3949;09:27:44;0;50	26493;8	70573;0;0;0;
$GPXUP;3949;09:27:45;0;50	26493;8	70573;0;0;0;
$GPXUP;3949;09:27:46;0;50	26493;8	70573;0;0;0;
$GPXUP;3949;09:27:47;0;50	26493;8	70573;0;0;0;
$GPXUP;3949;09:27:48;0;50	26493;8	70573;0;0;0;
$GPXUP;3949;09:27:49;0;50	26493;8	70573;0;0;0;
$GPXUP;3949;09:27:50;0;50	26493;8	70573;0;0;0;
$GPXUP;3949;09:27:51;0;50	26493;8	70573;0;0;0;
$GPXUP;3949;09:27:52;0;50	26493;8	70573;0;0;0;
$GPXUP;3949;09:27:53;0;50	26493;8	70573;0;0;0;
$GPXUP;3949;09:27:54;0;50	26493;8	70573;0;0;0;
$GPXUP;3949;09:27:55;0;50	26493;8	70573;0;0;0;
$GPXUP;3949;09:27:56;0;50	26493;8	70573;0;0;0;
$GPXUP;3949;09:27:57;0;50	26493;8	70573;0;0;0;
$GPXUP;3949;09:27:58;0;50	26493;8	70573;0;0;0;
$GPXUP;3949;09:27:59;0;50	26493;8	70573;0;0;0;
$GPXUP;3949;09:28:00;0;50	26493;8	70573;0;0;0;
$GPXUP;3949;09:28:01;0;50	26493;8	70573;0;0;0;
$GPXUP;3949;09:28:02;0;50	26493;8	70573;0;0;0;
$GPXUP;3949;09:28:03;0;50	26493;8	70573;0;0;0;
$GPXUP;3949;09:28:04;0;50	26493;8	70573;0;0;0;
$GPXUP;3949;09:28:05;0;50	26493;8	70573;0;0;0;
$GPXUP;3949;09:28:06;0;50	26493;8	70573;0;0;0;
$GPXUP;3949;09:28:07;0;50	26493;8	70573;0;0;0;
$GPXUP;3949;09:28:08;0;50	26493;8	70573;0;0;0;
$GPXUP;3949;09:28:09;0;50	26493;8	70573;0;0;0;
$GPXUP;3949;09:28:10;0;50	26493;8	70573;0;0;0;
$GPXUP;3949;09:28:11;0;50	26493;8	70573;0;0;0;
$GPXUP;3949;09:28:12;0;50	26493;8	70573;0;0;0;
$GPXUP;3949;09:28:13;0;50	26493;8	70573;0;0;0;
$GPXUP;3949;09:28:14;0;50	26493;8	70573;0;0;0;
$GPXUP;3949;09:28:15;0;50	26493;8	70573;0;0;0;
$GPXUP;3949;09:28:16;0;50	26493;8	70573;0;0;0;
$GPXUP;3949;09:28:17;0;50	26493;8	70573;0;0;0;
$GPXUP;3949;09:28:18;0;50	26493;8	70573;0;0;0;
$GPXUP;3949;09:28:19;0;50	26493;8	70573;0;0;0;
$GPXUP;3949;09:28:20;0;50	26493;8	70573;0;0;0;
$GPXUP;3949;09:28:21;0;50	26493;8	70573;0;0;0;
$GPXUP;3949;09:28:22;0;50	26493;8	70573;0;0;0;
$GPXUP;3949;09:28:23;0;50	26493;8	70573;0;0;0;
$GPXUP;3949;09:28:24;0;50	26493;8	70573;0;0;0;
$GPXUP;3949;09:28:25;0;50	26493;8	70573;0;0;0;
$GPXUP;3949;09:28:26;0;50	26493;8	70573;0;0;0;
$GPXUP;3949;09:28:27;0;50	26493;8	70573;0;0;0;
$GPXUP;3949;09:28:28;0;50	26493;8	70573;0;0;0;
$GPXUP;3949;09:28:29;0;50	26493;8	70573;0;0;0;
$GPXUP;3949;09:28:30;0;50	26493;8	70573;0;0;0;
$GPXUP;3949;09:28:31;0;50	26493;8	70573;0;0;0;
$GPXUP;3949;09:28:32;0;50	26493;8	70573;0;0;0;
$GPXUP;3949;09:28:33;0;50	26493;8	70573;0;0;0;
$GPXUP;3949;09:28:34;0;50	26493;8	70573;0;0;0;
$GPXUP;3949;09:28:35;0;50	26493;8	70573;0;0;0;
$GPXUP;3949;09:28:36;0;50	26493;8	70573;0;0;0;
$GPXUP;3949;09:28:37;0;50	26493;8	70573;0;0;0;
$GPXUP;3949;09:28:38;0;50	26493;8	70573;0;0;0;
$GPXUP;3949;09:28:39;0;50	26493;8	70573;0;0;0;
$GPXUP;3949;09:28:40;0;50	26493;8	70573;0;0;0;
$GPXUP;3949;09:28:41;0;50	26493;8	70573;0;0;0;
$GPXUP;3949;09:28:42;0;50	26493;8	70573;0;0;0;
$GPXUP;3949;09:28:43;0;50	26493;8	70573;0;0;0;
$GPXUP;3949;09:28:44;0;50	26493;8	70573;0;0;0;
$GPXUP;3949;09:28:45;0;50	26493;8	70573;0;0;0;
$GPXUP;3949;09:28:46;0;50	26493;8	70573;0;0;0;
$GPXUP;3949;09:28:47;0;50	26493;8	70573;0;0;0;
$GPXUP;3949;09:28:48;0;50	26493;8	70573;0;0;0;
$GPXUP;3949;09:28:49;0;50	26493;8	70573;0;0;0;
$GPXUP;3949;09:28:50;0;50	26493;8	70573;0;0;0;
$GPXUP;3949;09:28:51;0;50	26493;8	70573;0;0;0;
$GPXUP;3949;09:28:52;0;50	26493;8	70573;0;0;0;
$GPXUP;3949;09:28:53;0;50	26493;8	70573;0;0;0;
$GPXUP;3949;09:28:54;0;50	26493;8	70573;0;0;0;
$GPXUP;3949;09:28:55;0;50	26493;8	70573;0;0;0;
$GPXUP;3949;09:28:56;0;50	26493;8	70573;0;0;0;
$GPXUP;3949;09:28:57;0;50	26493;8	70573;0;0;0;
$GPXUP;3949;09:28:58;0;50	26493;8	70573;0;0;0;
$GPXUP;3949;09:28:59;0;50	26493;8	70573;0;0;0;
$GPXUP;3949;09:29:00;0;50	26493;8	70573;0;0;0;
$GPXUP;3949;09:29:01;0;50	26493;8	70573;0;0;0;
$GPXUP;3949;09:29:02;0;50	26493;8	70573;0;0;0;
$GPXUP;3949;09:29:03;0;50	26493;8	70573;0;0;0;
$GPXUP;3949;09:29:04;0;50	26493;8	70573;0;0;0;
$GPXUP;3949;09:29:05;0;50	26493;8	70573;0;0;0;
$GPXUP;3949;09:29:06;0;50	26493;8	70573;0;0;0;
$GPXUP;3949;09:29:07;0;50	26493;8	70573;0;0;0;
$GPXUP;3949;09:29:08;0;50	26493;8	70573;0;0;0;
$GPXUP;3949;09:29:09;0;50	26493;8	70573;0;0;0;
$GPXUP;3949;09:29:10;0;50	26493;8	70573;0;0;0;
$GPXUP;3949;09:29:11;0;50	26493;8	70573;0;0;0;
$GPXUP;3949;09:29:12;0;50	26493;8	70573;0;0;0;
$GPXUP;3949;09:29:13;0;50	26493;8	70573;0;0;0;
$GPXUP;3949;09:29:14;0;50	26493;8	70573;0;0;0;
$GPXUP;3949;09:29:15;0;50	26493;8	70573;0;0;0;
$GPXUP;3949;09:29:16;0;50	26493;8	70573;0;0;0;
$GPXUP;3949;09:29:17;0;50	26493;8	70573;0;0;0;
$GPXUP;3949;09:29:18;0;50	26493;8	70573;0;0;0;
$GPXUP;3949;09:29:19;0;50	26493;8	70573;0;0;0;
$GPXUP;3949;09:29:20;0;50	26493;8	70573;0;0;0;
$GPXUP;3949;09:29:21;0;50	26493;8	70573;0;0;0;
$GPXUP;3949;09:29:22;0;50	26493;8	70573;0;0;0;
$GPXUP;3949;09:29:23;0;50	26493;8	70573;0;0;0;
$GPXUP;3949;09:29:24;0;50	26493;8	70573;0;0;0;
$GPXUP;3949;09:29:25;0;50	26493;8	70573;0;0;0;
$GPXUP;3949;09:29:26;0;50	26493;8	70573;0;0;0;
$GPXUP;3949;09:29:27;0;50	26493;8	70573;0;0;0;
$GPXUP;3949;09:29:28;0;50	26493;8	70573;0;0;0;
$GPXUP;3949;09:29:29;0;50	26493;8	70573;0;0;0;
$GPXUP;3949;09:29:30;0;50	26493;8	70573;0;0;0;
$GPXUP;3949;09:29:31;0;50	26493;8	70573;0;0;0;
$GPXUP;3949;09:29:32;0;50	26493;8	70573;0;0;0;
$GPXUP;3949;09:29:33;0;50	26493;8	70573;0;0;0;
$GPXUP;3949;09:29:34;0;50	26493;8	70573;0;0;0;
$GPXUP;3949;09:29:35;0;50	26493;8	70573;0;0;0;
$GPXUP;3949;09:29:36;0;50	26493;8	70573;0;0;0;
$GPXUP;3949;09:29:37;0;50	26493;8	70573;0;0;0;
$GPXUP;3949;09:29:38;0;50	26493;8	70573;0;0;0;
$GPXUP;3949;09:29:39;0;50	26493;8	70573;0;0;0;
$GPXUP;3949;09:29:40;0;50	26493;8	70573;0;0;0;
$GPXUP;3949;09:29:41;0;50	26493;8	70573;0;0;0;
$GPXUP;3949;09:29:42;0;50	26493;8	70573;0;0;0;
$GPXUP;3949;09:29:43;0;50	26493;8	70573;0;0;0;
$GPXUP;3949;09:29:44;0;50	26493;8	70573;0;0;0;
$GPXUP;3949;09:29:45;0;50	26493;8	70573;0;0;0;
$GPXUP;3949;09:29:46;0;50	26493;8	70573;0;0;0;
$GPXUP;3949;09:29:47;0;50	26493;8	70573;0;0;0;
$GPXUP;3949;09:29:48;0;50	26493;8	70573;0;0;0;
$GPXUP;3949;09:29:49;0;50	26493;8	70573;0;0;0;
$GPXUP;3949;09:29:50;0;50	26493;8	70573;0;0;0;
$GPXUP;3949;09:29:51;0;50	26493;8	70573;0;0;0;
$GPXUP;3949;09:29:52;0;50	26493;8	70573;0;0;0;
$GPXUP;3949;09:29:53;0;50	26493;8	70573;0;0;0;
$GPXUP;3949;09:29:54;0;50	26493;8	70573;0;0;0;
$GPXUP;3949;09:29:55;0;50	26493;8	70573;0;0;0;
$GPXUP;3949;09:29:56;0;50	26493;8	70573;0;0;0;
$GPXUP;3949;09:29:57;0;50	26493;8	70573;0;0;0;
$GPXUP;3949;09:29:58;0;50	26493;8	70573;0;0;0;
$GPXUP;3949;09:29:59;0;50	26493;8	70573;0;0;0;
$GPXUP;3949;09:30:00;0;50	26493;8	70573;0;0;0;
$GPXUP;3949;09:30:01;0;50	26493;8	70573;0;0;0;
$GPXUP;3949;09:30:02;0;50	26493;8	70573;0;0;0;
$GPXUP;3949;09:30:03;0;50	26493;8	70573;0;0;0;
$GPXUP;3949;09:30:04;0;50	26493;8	70573;0;0;0;
$GPXUP;3949;09:30:05;0;50	26493;8	70573;0;0;0;
$GPXUP;3949;09:30:06;0;50	26493;8	70573;0;0;0;
$GPXUP;3949;09:30:07;0;50	26493;8	70573;0;0;0;
$GPXUP;3949;09:30:08;0;50	26493;8	70573;0;0;0;
$GPXUP;3949;09:30:09;0;50	26493;8	70573;0;0;0;
$GPXUP;3949;09:30:10;0;50	26493;8	70573;0;0;0;
$GPXUP;3949;09:30:11;0;50	26493;8	70573;0;0;0;
$GPXUP;3949;09:30:12;0;50	26493;8	70573;0;0;0;
$GPXUP;3949;09:30:13;0;50	26493;8	70573;0;0;0;
$GPXUP;3949;09:30:14;0;50	26493;8	70573;0;0;0;
$GPXUP;3949;09:30:15;0;50	26493;8	70573;0;0;0;
$GPXUP;3949;09:30:16;0;50	26493;8	70573;0;0;0;
$GPXUP;3949;09:30:17;0;50	26493;8	70573;0;0;0;
$GPXUP;3949;09:30:18;0;50	26493;8	70573;0;0;0;
$GPXUP;3949;09:30:19;0;50	26493;8	70573;0;0;0;
$GPXUP;3949;09:30:20;0;50	26493;8	70573;0;0;0;
$GPXUP;3949;09:30:21;0;50	26493;8	70573;0;0;0;
$GPXUP;3949;09:30:22;0;50	26493;8	70573;0;0;0;
$GPXUP;3949;09:30:23;0;50	26493;8	70573;0;0;0;
$GPXUP;3949;09:30:24;0;50	26493;8	70573;0;0;0;
$GPXUP;3949;09:30:25;0;50	26493;8	70573;0;0;0;
$GPXUP;3949;09:30:26;0;50	26493;8	70573;0;0;0;
$GPXUP;3949;09:30:27;0;50	26493;8	70573;0;0;0;
$GPXUP;3949;09:30:28;0;50	26493;8	70573;0;0;0;
$GPXUP;3949;09:30:29;0;50	26493;8	70573;0;0;0;
$GPXUP;3949;09:30:30;0;50	26493;8	70573;0;0;0;
$GPXUP;3949;09:30:31;0;50	26493;8	70573;0;0;0;
$GPXUP;3949;09:30:32;0;50	26493;8	70573;0;0;0;
$GPXUP;3949;09:30:33;0;50	26493;8	70573;0;0;0;
$GPXUP;3949;09:30:34;0;50	26493;8	70573;0;0;0;
$GPXUP;3949;09:30:35;0;50	26493;8	70573;0;0;0;
$GPXUP;3949;09:30:36;0;50	26493;8	70573;0;0;0;
$GPXUP;3949;09:30:37;0;50	26493;8	70573;0;0;0;
$GPXUP;3949;09:30:38;0;50	26493;8	70573;0;0;0;
$GPXUP;3949;09:30:39;0;50	26493;8	70573;0;0;0;
$GPXUP;3949;09:30:40;0;50	26493;8	70573;0;0;0;
$GPXUP;3949;09:30:41;0;50	26493;8	70573;0;0;0;
$GPXUP;3949;09:30:42;0;50	26493;8	70573;0;0;0;
$GPXUP;3949;09:30:43;0;50	26493;8	70573;0;0;0;
$GPXUP;3949;09:30:44;0;50	26493;8	70573;0;0;0;
$GPXUP;3949;09:30:45;0;50	26493;8	70573;0;0;0;
$GPXUP;3949;09:30:46;0;50	26493;8	70573;0;0;0;
$GPXUP;3949;09:30:47;0;50	26493;8	70573;0;0;0;
$GPXUP;3949;09:30:48;0;50	26493;8	70573;0;0;0;
$GPXUP;3949;09:30:49;0;50	26493;8	70573;0;0;0;
$GPXUP;3949;09:30:50;0;50	26493;8	70573;0;0;0;
$GPXUP;3949;09:30:51;0;50	26493;8	70573;0;0;0;
$GPXUP;3949;09:30:52;0;50	26493;8	70573;0;0;0;
$GPXUP;3949;09:30:53;0;50	26493;8	70573;0;0;0;
$GPXUP;3949;09:30:54;0;50	26493;8	70573;0;0;0;
$GPXUP;3949;09:30:55;0;50	26493;8	70573;0;0;0;
$GPXUP;3949;09:30:56;0;50	26493;8	70573;0;0;0;
$GPXUP;3949;09:30:57;0;50	26493;8	70573;0;0;0;
$GPXUP;3949;09:30:58;0;50	26493;8	70573;0;0;0;
$GPXUP;3949;09:30:59;0;50	26493;8	70573;0;0;0;
$GPXUP;3949;09:31:00;0;50	26493;8	70573;0;0;0;
$GPXUP;3949;09:31:01;0;50	26493;8	70573;0;0;0;
$GPXUP;3949;09:31:02;0;50	26493;8	70573;0;0;0;
$GPXUP;3949;09:31:03;0;50	26493;8	70573;0;0;0;
$GPXUP;3949;09:31:04;0;50	26493;8	70573;0;0;0;
$GPXUP;3949;09:31:05;0;50	26493;8	70573;0;0;0;
$GPXUP;3949;09:31:06;0;50	26493;8	70573;0;0;0;
$GPXUP;3949;09:31:07;0;50	26493;8	70573;0;0;0;
$GPXUP;3949;09:31:08;0;50	26493;8	70573;0;0;0;
$GPXUP;3949;09:31:09;0;50	26493;8	70573;0;0;0;
$GPXUP;3949;09:31:10;0;50	26493;8	70573;0;0;0;
$GPXUP;3949;09:31:11;0;50	26493;8	70573;0;0;0;
$GPXUP;3949;09:31:12;0;50	26493;8	70573;0;0;0;
$GPXUP;3949;09:31:13;0;50	26493;8	70573;0;0;0;
$GPXUP;3949;09:31:14;0;50	26493;8	70573;0;0;0;
$GPXUP;3949;09:31:15;0;50	26493;8	70573;0;0;0;
$GPXUP;3949;09:31:16;0;50	26493;8	70573;0;0;0;
$GPXUP;3949;09:31:17;0;50	26493;8	70573;0;0;0;
$GPXUP;3949;09:31:18;0;50	26493;8	70573;0;0;0;
$GPXUP;3949;09:31:19;0;50	26493;8	70573;0;0;0;
$GPXUP;3949;09:31:20;0;50	26493;8	70573;0;0;0;
$GPXUP;3949;09:31:21;0;50	26493;8	70573;0;0;0;
$GPXUP;3949;09:31:22;0;50	26493;8	70573;0;0;0;
$GPXUP;3949;09:31:23;0;50	26493;8	70573;0;0;0;
$GPXUP;3949;09:31:24;0;50	26493;8	70573;0;0;0;
$GPXUP;3949;09:31:25;0;50	26493;8	70573;0;0;0;
$GPXUP;3949;09:31:26;0;50	26493;8	70573;0;0;0;
$GPXUP;3949;09:31:27;0;50	26493;8	70573;0;0;0;
$GPXUP;3949;09:31:28;0;50	26493;8	70573;0;0;0;
$GPXUP;3949;09:31:29;0;50	26493;8	70573;0;0;0;
$GPXUP;3949;09:31:30;0;50	26493;8	70573;0;0;0;
$GPXUP;3949;09:31:31;0;50	26493;8	70573;0;0;0;
$GPXUP;3949;09:31:32;0;50	26493;8	70573;0;0;0;
$GPXUP;3949;09:31:33;0;50	26493;8	70573;0;0;0;
$GPXUP;3949;09:31:34;0;50	26493;8	70573;0;0;0;
$GPXUP;3949;09:31:35;0;50	26493;8	70573;0;0;0;
$GPXUP;3949;09:31:36;0;50	26493;8	70573;0;0;0;
$GPXUP;3949;09:31:37;0;50	26493;8	70573;0;0;0;
$GPXUP;3949;09:31:38;0;50	26493;8	70573;0;0;0;
$GPXUP;3949;09:31:39;0;50	26493;8	70573;0;0;0;
$GPXUP;3949;09:31:40;0;50	26493;8	70573;0;0;0;
$GPXUP;3949;09:31:41;0;50	26493;8	70573;0;0;0;
$GPXUP;3949;09:31:42;0;50	26493;8	70573;0;0;0;
$GPXUP;3949;09:31:43;0;50	26493;8	70573;0;0;0;
$GPXUP;3949;09:31:44;0;50	26493;8	70573;0;0;0;
$GPXUP;3949;09:31:45;0;50	26493;8	70573;0;0;0;
$GPXUP;3949;09:31:46;0;50	26493;8	70573;0;0;0;
$GPXUP;3949;09:31:47;0;50	26493;8	70573;0;0;0;
$GPXUP;3949;09:31:48;0;50	26493;8	70573;0;0;0;
$GPXUP;3949;09:31:49;0;50	26493;8	70573;0;0;0;
$GPXUP;3949;09:31:50;0;50	26493;8	70573;0;0;0;
$GPXUP;3949;09:31:51;0;50	26493;8	70573;0;0;0;
$GPXUP;3949;09:31:52;0;50	26493;8	70573;0;0;0;
$GPXUP;3949;09:31:53;0;50	26493;8	70573;0;0;0;
$GPXUP;3949;09:31:54;0;50	26493;8	70573;0;0;0;
$GPXUP;3949;09:31:55;0;50	26493;8	70573;0;0;0;
$GPXUP;3949;09:31:56;0;50	26493;8	70573;0;0;0;
$GPXUP;3949;09:31:57;0;50	26493;8	70573;0;0;0;
$GPXUP;3949;09:31:58;0;50	26493;8	70573;0;0;0;
$GPXUP;3949;09:31:59;0;50	26493;8	70573;0;0;0;
$GPXUP;3949;09:32:00;0;50	26493;8	70573;0;0;0;
$GPXUP;3949;09:32:01;0;50	26493;8	70573;0;0;0;
$GPXUP;3949;09:32:02;0;50	26493;8	70573;0;0;0;
$GPXUP;3949;09:32:03;0;50	26493;8	70573;0;0;0;
$GPXUP;3949;09:32:04;0;50	26493;8	70573;0;0;0;
$GPXUP;3949;09:32:05;0;50	26493;8	70573;0;0;0;
$GPXUP;3949;09:32:06;0;50	26493;8	70573;0;0;0;
$GPXUP;3949;09:32:07;0;50	26493;8	70573;0;0;0;
$GPXUP;3949;09:32:08;0;50	26493;8	70573;0;0;0;
$GPXUP;3949;09:32:09;0;50	26493;8	70573;0;0;0;
$GPXUP;3949;09:32:10;0;50	26493;8	70573;0;0;0;
$GPXUP;3949;09:32:11;0;50	26493;8	70573;0;0;0;
$GPXUP;3949;09:32:12;0;50	26493;8	70573;0;0;0;
$GPXUP;3949;09:32:13;0;50	26493;8	70573;0;0;0;
$GPXUP;3949;09:32:14;0;50	26493;8	70573;0;0;0;
$GPXUP;3949;09:32:15;0;50	26493;8	70573;0;0;0;
$GPXUP;3949;09:32:16;0;50	26493;8	70573;0;0;0;
$GPXUP;3949;09:32:17;0;50	26493;8	70573;0;0;0;
$GPXUP;3949;09:32:18;0;50	26493;8	70573;0;0;0;
$GPXUP;3949;09:32:19;0;50	26493;8	70573;0;0;0;
$GPXUP;3949;09:32:20;0;50	26493;8	70573;0;0;0;
$GPXUP;3949;09:32:21;0;50	26493;8	70573;0;0;0;
$GPXUP;3949;09:32:22;0;50	26493;8	70573;0;0;0;
$GPXUP;3949;09:32:23;0;50	26493;8	70573;0;0;0;
$GPXUP;3949;09:32:24;0;50	26493;8	70573;0;0;0;
$GPXUP;3949;09:32:25;0;50	26493;8	70573;0;0;0;
$GPXUP;3949;09:32:26;0;50	26493;8	70573;0;0;0;
$GPXUP;3949;09:32:27;0;50	26493;8	70573;0;0;0;
$GPXUP;3949;09:32:28;0;50	26493;8	70573;0;0;0;
$GPXUP;3949;09:32:29;0;50	26493;8	70573;0;0;0;
$GPXUP;3949;09:32:30;0;50	26493;8	70573;0;0;0;
$GPXUP;3949;09:32:31;0;50	26493;8	70573;0;0;0;
$GPXUP;3949;09:32:32;0;50	26493;8	70573;0;0;0;
$GPXUP;3949;09:32:33;0;50	26493;8	70573;0;0;0;
$GPXUP;3949;09:32:34;0;50	26493;8	70573;0;0;0;
$GPXUP;3949;09:32:35;0;50	26493;8	70573;0;0;0;
$GPXUP;3949;09:32:36;0;50	26493;8	70573;0;0;0;
$GPXUP;3949;09:32:37;0;50	26493;8	70573;0;0;0;
$GPXUP;3949;09:32:38;0;50	26493;8	70573;0;0;0;
$GPXUP;3949;09:32:39;0;50	26493;8	70573;0;0;0;
$GPXUP;3949;09:32:40;0;50	26493;8	70573;0;0;0;
$GPXUP;3949;09:32:41;0;50	26493;8	70573;0;0;0;
$GPXUP;3949;09:32:42;0;50	26493;8	70573;0;0;0;
$GPXUP;3949;09:32:43;0;50	26493;8	70573;0;0;0;
$GPXUP;3949;09:32:44;0;50	26493;8	70573;0;0;0;
$GPXUP;3949;09:32:45;0;50	26493;8	70573;0;0;0;
$GPXUP;3949;09:32:46;0;50	26493;8	70573;0;0;0;
$GPXUP;3949;09:32:47;0;50	26493;8	70573;0;0;0;
$GPXUP;3949;09:32:48;0;50	26493;8	70573;0;0;0;
$GPXUP;3949;09:32:49;0;50	26493;8	70573;0;0;0;
$GPXUP;3949;09:32:50;0;50	26493;8	70573;0;0;0;
$GPXUP;3949;09:32:51;0;50	26493;8	70573;0;0;0;
$GPXUP;3949;09:32:52;0;50	26493;8	70573;0;0;0;
$GPXUP;3949;09:32:53;0;50	26493;8	70573;0;0;0;
$GPXUP;3949;09:32:54;0;50	26493;8	70573;0;0;0;
$GPXUP;3949;09:32:55;0;50	26493;8	70573;0;0;0;
$GPXUP;3949;09:32:56;0;50	26493;8	70573;0;0;0;
$GPXUP;3949;09:32:57;0;50	26493;8	70573;0;0;0;
$GPXUP;3949;09:32:58;0;50	26493;8	70573;0;0;0;
$GPXUP;3949;09:32:59;0;50	26493;8	70573;0;0;0;
$GPXUP;3949;09:33:00;0;50	26493;8	70573;0;0;0;
$GPXUP;3949;09:33:01;0;50	26493;8	70573;0;0;0;
$GPXUP;3949;09:33:02;0;50	26493;8	70573;0;0;0;
$GPXUP;3949;09:33:03;0;50	26493;8	70573;0;0;0;
$GPXUP;3949;09:33:04;0;50	26493;8	70573;0;0;0;
$GPXUP;3949;09:33:05;0;50	26493;8	70573;0;0;0;
$GPXUP;3949;09:33:06;0;50	26493;8	70573;0;0;0;
$GPXUP;3949;09:33:07;0;50	26493;8	70573;0;0;0;
$GPXUP;3949;09:33:08;0;50	26493;8	70573;0;0;0;
$GPXUP;3949;09:33:09;0;50	26493;8	70573;0;0;0;
$GPXUP;3949;09:33:10;0;50	26493;8	70573;0;0;0;
$GPXUP;3949;09:33:11;0;50	26493;8	70573;0;0;0;
$GPXUP;3949;09:33:12;0;50	26493;8	70573;0;0;0;
$GPXUP;3949;09:33:13;0;50	26493;8	70573;0;0;0;
$GPXUP;3949;09:33:14;0;50	26493;8	70573;0;0;0;
$GPXUP;3949;09:33:15;0;50	26493;8	70573;0;0;0;
$GPXUP;3949;09:33:16;0;50	26493;8	70573;0;0;0;
$GPXUP;3949;09:33:17;0;50	26493;8	70573;0;0;0;
$GPXUP;3949;09:33:18;0;50	26493;8	70573;0;0;0;
$GPXUP;3949;09:33:19;0;50	26493;8	70573;0;0;0;
$GPXUP;3949;09:33:20;0;50	26493;8	70573;0;0;0;
$GPXUP;3949;09:33:21;0;50	26493;8	70573;0;0;0;
$GPXUP;3949;09:33:22;0;50	26493;8	70573;0;0;0;
$GPXUP;3949;09:33:23;0;50	26493;8	70573;0;0;0;
$GPXUP;3949;09:33:24;0;50	26493;8	70573;0;0;0;
$GPXUP;3949;09:33:25;0;50	26493;8	70573;0;0;0;
$GPXUP;3949;09:33:26;0;50	26493;8	70573;0;0;0;
$GPXUP;3949;09:33:27;0;50	26493;8	70573;0;0;0;
$GPXUP;3949;09:33:28;0;50	26493;8	70573;0;0;0;
$GPXUP;3949;09:33:29;0;50	26493;8	70573;0;0;0;
$GPXUP;3949;09:33:30;0;50	26493;8	70573;0;0;0;
$GPXUP;3949;09:33:31;0;50	26493;8	70573;0;0;0;
$GPXUP;3949;09:33:32;0;50	26493;8	70573;0;0;0;
$GPXUP;3949;09:33:33;0;50	26493;8	70573;0;0;0;
$GPXUP;3949;09:33:34;0;50	26493;8	70573;0;0;0;
$GPXUP;3949;09:33:35;0;50	26493;8	70573;0;0;0;
$GPXUP;3949;09:33:36;0;50	26493;8	70573;0;0;0;
$GPXUP;3949;09:33:37;0;50	26493;8	70573;0;0;0;
$GPXUP;3949;09:33:38;0;50	26493;8	70573;0;0;0;
$GPXUP;3949;09:33:39;0;50	26493;8	70573;0;0;0;
$GPXUP;3949;09:33:40;0;50	26493;8	70573;0;0;0;
$GPXUP;3949;09:33:41;0;50	26493;8	70573;0;0;0;
$GPXUP;3949;09:33:42;0;50	26493;8	70573;0;0;0;
$GPXUP;3949;09:33:43;0;50	26493;8	70573;0;0;0;
$GPXUP;3949;09:33:44;0;50	26493;8	70573;0;0;0;
$GPXUP;3949;09:33:45;0;50	26493;8	70573;0;0;0;
$GPXUP;3949;09:33:46;0;50	26493;8	70573;0;0;0;
$GPXUP;3949;09:33:47;0;50	26493;8	70573;0;0;0;
$GPXUP;3949;09:33:48;0;50	26493;8	70573;0;0;0;
$GPXUP;3949;09:33:49;0;50	26493;8	70573;0;0;0;
$GPXUP;3949;09:33:50;0;50	26493;8	70573;0;0;0;
$GPXUP;3949;09:33:51;0;50	26493;8	70573;0;0;0;
$GPXUP;3949;09:33:52;0;50	26493;8	70573;0;0;0;
$GPXUP;3949;09:33:53;0;50	26493;8	70573;0;0;0;
$GPXUP;3949;09:33:54;0;50	26493;8	70573;0;0;0;
$GPXUP;3949;09:33:55;0;50	26493;8	70573;0;0;0;
$GPXUP;3949;09:33:56;0;50	26493;8	70573;0;0;0;
$GPXUP;3949;09:33:57;0;50	26493;8	70573;0;0;0;
$GPXUP;3949;09:33:58;0;50	26493;8	70573;0;0;0;
$GPXUP;3949;09:33:59;0;50	26493;8	70573;0;0;0;
$GPXUP;3949;09:34:00;0;50	26493;8	70573;0;0;0;
$GPXUP;3949;09:34:01;0;50	26493;8	70573;0;0;0;
$GPXUP;3949;09:34:02;0;50	26493;8	70573;0;0;0;
$GPXUP;3949;09:34:03;0;50	26493;8	70573;0;0;0;
$GPXUP;3949;09:34:04;0;50	26493;8	70573;0;0;0;
$GPXUP;3949;09:34:05;0;50	26493;8	70573;0;0;0;
$GPXUP;3949;09:34:06;0;50	26493;8	70573;0;0;0;
$GPXUP;3949;09:34:07;0;50	26493;8	70573;0;0;0;
$GPXUP;3949;09:34:08;0;50	26493;8	70573;0;0;0;
$GPXUP;3949;09:34:09;0;50	26493;8	70573;0;0;0;
$GPXUP;3949;09:34:10;0;50	26493;8	70573;0;0;0;
$GPXUP;3949;09:34:11;0;50	26493;8	70573;0;0;0;
$GPXUP;3949;09:34:12;0;50	26493;8	70573;0;0;0;
$GPXUP;3949;09:34:13;0;50	26493;8	70573;0;0;0;
$GPXUP;3949;09:34:14;0;50	26493;8	70573;0;0;0;
$GPXUP;3949;09:34:15;0;50	26493;8	70573;0;0;0;
$GPXUP;3949;09:34:16;0;50	26493;8	70573;0;0;0;
$GPXUP;3949;09:34:17;0;50	26493;8	70573;0;0;0;
$GPXUP;3949;09:34:18;0;50	26493;8	70573;0;0;0;
$GPXUP;3949;09:34:19;0;50	26493;8	70573;0;0;0;
$GPXUP;3949;09:34:20;0;50	26493;8	70573;0;0;0;
$GPXUP;3949;09:34:21;0;50	26493;8	70573;0;0;0;
$GPXUP;3949;09:34:22;0;50	26493;8	70573;0;0;0;
$GPXUP;3949;09:34:23;0;50	26493;8	70573;0;0;0;
$GPXUP;3949;09:34:24;0;50	26493;8	70573;0;0;0;
$GPXUP;3949;09:34:25;0;50	26493;8	70573;0;0;0;
$GPXUP;3949;09:34:26;0;50	26493;8	70573;0;0;0;
$GPXUP;3949;09:34:27;0;50	26493;8	70573;0;0;0;
$GPXUP;3949;09:34:28;0;50	26493;8	70573;0;0;0;
$GPXUP;3949;09:34:29;0;50	26493;8	70573;0;0;0;
$GPXUP;3949;09:34:30;0;50	26493;8	70573;0;0;0;
$GPXUP;3949;09:34:31;0;50	26493;8	70573;0;0;0;
$GPXUP;3949;09:34:32;0;50	26493;8	70573;0;0;0;
$GPXUP;3949;09:34:33;0;50	26493;8	70573;0;0;0;
$GPXUP;3949;09:34:34;0;50	26493;8	70573;0;0;0;
$GPXUP;3949;09:34:35;0;50	26493;8	70573;0;0;0;
$GPXUP;3949;09:34:36;0;50	26493;8	70573;0;0;0;
$GPXUP;3949;09:34:37;0;50	26493;8	70573;0;0;0;
$GPXUP;3949;09:34:38;0;50	26493;8	70573;0;0;0;
$GPXUP;3949;09:34:39;0;50	26493;8	70573;0;0;0;
$GPXUP;3949;09:34:40;0;50	26493;8	70573;0;0;0;
$GPXUP;3949;09:34:41;0;50	26493;8	70573;0;0;0;
$GPXUP;3949;09:34:42;0;50	26493;8	70573;0;0;0;
$GPXUP;3949;09:34:43;0;50	26493;8	70573;0;0;0;
$GPXUP;3949;09:34:44;0;50	26493;8	70573;0;0;0;
$GPXUP;3949;09:34:45;0;50	26493;8	70573;0;0;0;
$GPXUP;3949;09:34:46;0;50	26493;8	70573;0;0;0;
$GPXUP;3949;09:34:47;0;50	26493;8	70573;0;0;0;
$GPXUP;3949;09:34:48;0;50	26493;8	70573;0;0;0;
$GPXUP;3949;09:34:49;0;50	26493;8	70573;0;0;0;
$GPXUP;3949;09:34:50;0;50	26493;8	70573;0;0;0;
$GPXUP;3949;09:34:51;0;50	26493;8	70573;0;0;0;
$GPXUP;3949;09:34:52;0;50	26493;8	70573;0;0;0;
$GPXUP;3949;09:34:53;0;50	26493;8	70573;0;0;0;
$GPXUP;3949;09:34:54;0;50	26493;8	70573;0;0;0;
$GPXUP;3949;09:34:55;0;50	26493;8	70573;0;0;0;
$GPXUP;3949;09:34:56;0;50	26493;8	70573;0;0;0;
$GPXUP;3949;09:34:57;0;50	26493;8	70573;0;0;0;
$GPXUP;3949;09:34:58;0;50	26493;8	70573;0;0;0;
$GPXUP;3949;09:34:59;0;50	26493;8	70573;0;0;0;
$GPXUP;3949;09:35:00;0;50	26493;8	70573;0;0;0;
$GPXUP;3949;09:35:01;0;50	26493;8	70573;0;0;0;
$GPXUP;3949;09:35:02;0;50	26493;8	70573;0;0;0;
$GPXUP;3949;09:35:03;0;50	26493;8	70573;0;0;0;
$GPXUP;3949;09:35:04;0;50	26493;8	70573;0;0;0;
$GPXUP;3949;09:35:05;0;50	26493;8	70573;0;0;0;
$GPXUP;3949;09:35:06;0;50	26493;8	70573;0;0;0;
$GPXUP;3949;09:35:07;0;50	26493;8	70573;0;0;0;
$GPXUP;3949;09:35:08;0;50	26493;8	70573;0;0;0;
$GPXUP;3949;09:35:09;0;50	26493;8	70573;0;0;0;
$GPXUP;3949;09:35:10;0;50	26493;8	70573;0;0;0;
$GPXUP;3949;09:35:11;0;50	26493;8	70573;0;0;0;
$GPXUP;3949;09:35:12;0;50	26493;8	70573;0;0;0;
$GPXUP;3949;09:35:13;0;50	26493;8	70573;0;0;0;
$GPXUP;3949;09:35:14;0;50	26493;8	70573;0;0;0;
$GPXUP;3949;09:35:15;0;50	26493;8	70573;0;0;0;
$GPXUP;3949;09:35:16;0;50	26493;8	70573;0;0;0;
$GPXUP;3949;09:35:17;0;50	26493;8	70573;0;0;0;
$GPXUP;3949;09:35:18;0;50	26493;8	70573;0;0;0;
$GPXUP;3949;09:35:19;0;50	26493;8	70573;0;0;0;
$GPXUP;3949;09:35:20;0;50	26493;8	70573;0;0;0;
$GPXUP;3949;09:35:21;0;50	26493;8	70573;0;0;0;
$GPXUP;3949;09:35:22;0;50	26493;8	70573;0;0;0;
$GPXUP;3949;09:35:23;0;50	26493;8	70573;0;0;0;
$GPXUP;3949;09:35:24;0;50	26493;8	70573;0;0;0;
$GPXUP;3949;09:35:25;0;50	26493;8	70573;0;0;0;
$GPXUP;3949;09:35:26;0;50	26493;8	70573;0;0;0;
$GPXUP;3949;09:35:27;0;50	26493;8	70573;0;0;0;
$GPXUP;3949;09:35:28;0;50	26493;8	70573;0;0;0;
$GPXUP;3949;09:35:29;0;50	26493;8	70573;0;0;0;
$GPXUP;3949;09:35:30;0;50	26493;8	70573;0;0;0;
$GPXUP;3949;09:35:31;0;50	26493;8	70573;0;0;0;
$GPXUP;3949;09:35:32;0;50	26493;8	70573;0;0;0;
$GPXUP;3949;09:35:33;0;50	26493;8	70573;0;0;0;
$GPXUP;3949;09:35:34;0;50	26493;8	70573;0;0;0;
$GPXUP;3949;09:35:35;0;50	26493;8	70573;0;0;0;
$GPXUP;3949;09:35:36;0;50	26493;8	70573;0;0;0;
$GPXUP;3949;09:35:37;0;50	26493;8	70573;0;0;0;
$GPXUP;3949;09:35:38;0;50	26493;8	70573;0;0;0;
$GPXUP;3949;09:35:39;0;50	26493;8	70573;0;0;0;
$GPXUP;3949;09:35:40;0;50	26493;8	70573;0;0;0;
$GPXUP;3949;09:35:41;0;50	26493;8	70573;0;0;0;
$GPXUP;3949;09:35:42;0;50	26493;8	70573;0;0;0;
$GPXUP;3949;09:35:43;0;50	26493;8	70573;0;0;0;
$GPXUP;3949;09:35:44;0;50	26493;8	70573;0;0;0;
$GPXUP;3949;09:35:45;0;50	26493;8	70573;0;0;0;
$GPXUP;3949;09:35:46;0;50	26493;8	70573;0;0;0;
$GPXUP;3949;09:35:47;0;50	26493;8	70573;0;0;0;
$GPXUP;3949;09:35:48;0;50	26493;8	70573;0;0;0;
$GPXUP;3949;09:35:49;0;50	26493;8	70573;0;0;0;
$GPXUP;3949;09:35:50;0;50	26493;8	70573;0;0;0;
$GPXUP;3949;09:35:51;0;50	26493;8	70573;0;0;0;
$GPXUP;3949;09:35:52;0;50	26493;8	70573;0;0;0;
$GPXUP;3949;09:35:53;0;50	26493;8	70573;0;0;0;
$GPXUP;3949;09:35:54;0;50	26493;8	70573;0;0;0;
$GPXUP;3949;09:35:55;0;50	26493;8	70573;0;0;0;
$GPXUP;3949;09:35:56;0;50	26493;8	70573;0;0;0;
$GPXUP;3949;09:35:57;0;50	26493;8	70573;0;0;0;
$GPXUP;3949;09:35:58;0;50	26493;8	70573;0;0;0;
$GPXUP;3949;09:35:59;0;50	26493;8	70573;0;0;0;
$GPXUP;3949;09:36:00;0;50	26493;8	70573;0;0;0;
$GPXUP;3949;09:36:01;0;50	26493;8	70573;0;0;0;
$GPXUP;3949;09:36:02;0;50	26493;8	70573;0;0;0;
$GPXUP;3949;09:36:03;0;50	26493;8	70573;0;0;0;
$GPXUP;3949;09:36:04;0;50	26493;8	70573;0;0;0;
$GPXUP;3949;09:36:05;0;50	26493;8	70573;0;0;0;
$GPXUP;3949;09:36:06;0;50	26493;8	70573;0;0;0;
$GPXUP;3949;09:36:07;0;50	26493;8	70573;0;0;0;
$GPXUP;3949;09:36:08;0;50	26493;8	70573;0;0;0;
$GPXUP;3949;09:36:09;0;50	26493;8	70573;0;0;0;
$GPXUP;3949;09:36:10;0;50	26493;8	70573;0;0;0;
$GPXUP;3949;09:36:11;0;50	26493;8	70573;0;0;0;
$GPXUP;3949;09:36:12;0;50	26493;8	70573;0;0;0;
$GPXUP;3949;09:36:13;0;50	26493;8	70573;0;0;0;
$GPXUP;3949;09:36:14;0;50	26493;8	70573;0;0;0;
$GPXUP;3949;09:36:15;0;50	26493;8	70573;0;0;0;
$GPXUP;3949;09:36:16;0;50	26493;8	70573;0;0;0;
$GPXUP;3949;09:36:17;0;50	26493;8	70573;0;0;0;
$GPXUP;3949;09:36:18;0;50	26493;8	70573;0;0;0;
$GPXUP;3949;09:36:19;0;50	26493;8	70573;0;0;0;
$GPXUP;3949;09:36:20;0;50	26493;8	70573;0;0;0;
$GPXUP;3949;09:36:21;0;50	26493;8	70573;0;0;0;
$GPXUP;3949;09:36:22;0;50	26493;8	70573;0;0;0;
$GPXUP;3949;09:36:23;0;50	26493;8	70573;0;0;0;
$GPXUP;3949;09:36:24;0;50	26493;8	70573;0;0;0;
$GPXUP;3949;09:36:25;0;50	26493;8	70573;0;0;0;
$GPXUP;3949;09:36:26;0;50	26493;8	70573;0;0;0;
$GPXUP;3949;09:36:27;0;50	26493;8	70573;0;0;0;
$GPXUP;3949;09:36:28;0;50	26493;8	70573;0;0;0;
$GPXUP;3949;09:36:29;0;50	26493;8	70573;0;0;0;
$GPXUP;3949;09:36:30;0;50	26493;8	70573;0;0;0;
$GPXUP;3949;09:36:31;0;50	26493;8	70573;0;0;0;
$GPXUP;3949;09:36:32;0;50	26493;8	70573;0;0;0;
$GPXUP;3949;09:36:33;0;50	26493;8	70573;0;0;0;
$GPXUP;3949;09:36:34;0;50	26493;8	70573;0;0;0;
$GPXUP;3949;09:36:35;0;50	26493;8	70573;0;0;0;
$GPXUP;3949;09:36:36;0;50	26493;8	70573;0;0;0;
$GPXUP;3949;09:36:37;0;50	26493;8	70573;0;0;0;
$GPXUP;3949;09:36:38;0;50	26493;8	70573;0;0;0;
$GPXUP;3949;09:36:39;0;50	26493;8	70573;0;0;0;
$GPXUP;3949;09:36:40;0;50	26493;8	70573;0;0;0;
$GPXUP;3949;09:36:41;0;50	26493;8	70573;0;0;0;
$GPXUP;3949;09:36:42;0;50	26493;8	70573;0;0;0;
$GPXUP;3949;09:36:43;0;50	26493;8	70573;0;0;0;
$GPXUP;3949;09:36:44;0;50	26493;8	70573;0;0;0;
$GPXUP;3949;09:36:45;0;50	26493;8	70573;0;0;0;
$GPXUP;3949;09:36:46;0;50	26493;8	70573;0;0;0;
$GPXUP;3949;09:36:47;0;50	26493;8	70573;0;0;0;
$GPXUP;3949;09:36:48;0;50	26493;8	70573;0;0;0;
$GPXUP;3949;09:36:49;0;50	26493;8	70573;0;0;0;
$GPXUP;3949;09:36:50;0;50	26493;8	70573;0;0;0;
$GPXUP;3949;09:36:51;0;50	26493;8	70573;0;0;0;
$GPXUP;3949;09:36:52;0;50	26493;8	70573;0;0;0;
$GPXUP;3949;09:36:53;0;50	26493;8	70573;0;0;0;
$GPXUP;3949;09:36:54;0;50	26493;8	70573;0;0;0;
$GPXUP;3949;09:36:55;0;50	26493;8	70573;0;0;0;
$GPXUP;3949;09:36:56;0;50	26493;8	70573;0;0;0;
$GPXUP;3949;09:36:57;0;50	26493;8	70573;0;0;0;
$GPXUP;3949;09:36:58;0;50	26493;8	70573;0;0;0;
$GPXUP;3949;09:36:59;0;50	26493;8	70573;0;0;0;
$GPXUP;3949;09:37:00;0;50	26493;8	70573;0;0;0;
$GPXUP;3949;09:37:01;0;50	26493;8	70573;0;0;0;
$GPXUP;3949;09:37:02;0;50	26493;8	70573;0;0;0;
$GPXUP;3949;09:37:03;0;50	26493;8	70573;0;0;0;
$GPXUP;3949;09:37:04;0;50	26493;8	70573;0;0;0;
$GPXUP;3949;09:37:05;0;50	26493;8	70573;0;0;0;
$GPXUP;3949;09:37:06;0;50	26493;8	70573;0;0;0;
$GPXUP;3949;09:37:07;0;50	26493;8	70573;0;0;0;
$GPXUP;3949;09:37:08;0;50	26493;8	70573;0;0;0;
$GPXUP;3949;09:37:09;0;50	26493;8	70573;0;0;0;
$GPXUP;3949;09:37:10;0;50	26493;8	70573;0;0;0;
$GPXUP;3949;09:37:11;0;50	26493;8	70573;0;0;0;
$GPXUP;3949;09:37:12;0;50	26493;8	70573;0;0;0;
$GPXUP;3949;09:37:13;0;50	26493;8	70573;0;0;0;
$GPXUP;3949;09:37:14;0;50	26493;8	70573;0;0;0;
$GPXUP;3949;09:37:15;0;50	26493;8	70573;0;0;0;
$GPXUP;3949;09:37:16;0;50	26493;8	70573;0;0;0;
$GPXUP;3949;09:37:17;0;50	26493;8	70573;0;0;0;
$GPXUP;3949;09:37:18;0;50	26493;8	70573;0;0;0;
$GPXUP;3949;09:37:19;0;50	26493;8	70573;0;0;0;
$GPXUP;3949;09:37:20;0;50	26493;8	70573;0;0;0;
$GPXUP;3949;09:37:21;0;50	26493;8	70573;0;0;0;
$GPXUP;3949;09:37:22;0;50	26493;8	70573;0;0;0;
$GPXUP;3949;09:37:23;0;50	26493;8	70573;0;0;0;
$GPXUP;3949;09:37:24;0;50	26493;8	70573;0;0;0;
$GPXUP;3949;09:37:25;0;50	26493;8	70573;0;0;0;
$GPXUP;3949;09:37:26;0;50	26493;8	70573;0;0;0;
$GPXUP;3949;09:37:27;0;50	26493;8	70573;0;0;0;
$GPXUP;3949;09:37:28;0;50	26493;8	70573;0;0;0;
$GPXUP;3949;09:37:29;0;50	26493;8	70573;0;0;0;
$GPXUP;3949;09:37:30;0;50	26493;8	70573;0;0;0;
$GPXUP;3949;09:37:31;0;50	26493;8	70573;0;0;0;
$GPXUP;3949;09:37:32;0;50	26493;8	70573;0;0;0;
$GPXUP;3949;09:37:33;0;50	26493;8	70573;0;0;0;
$GPXUP;3949;09:37:34;0;50	26493;8	70573;0;0;0;
$GPXUP;3949;09:37:35;0;50	26493;8	70573;0;0;0;
$GPXUP;3949;09:37:36;0;50	26493;8	70573;0;0;0;
$GPXUP;3949;09:37:37;0;50	26493;8	70573;0;0;0;
$GPXUP;3949;09:37:38;0;50	26493;8	70573;0;0;0;
$GPXUP;3949;09:37:39;0;50	26493;8	70573;0;0;0;
$GPXUP;3949;09:37:40;0;50	26493;8	70573;0;0;0;
$GPXUP;3949;09:37:41;0;50	26493;8	70573;0;0;0;
$GPXUP;3949;09:37:42;0;50	26493;8	70573;0;0;0;
$GPXUP;3949;09:37:43;0;50	26493;8	70573;0;0;0;
$GPXUP;3949;09:37:44;0;50	26493;8	70573;0;0;0;
$GPXUP;3949;09:37:45;0;50	26493;8	70573;0;0;0;
$GPXUP;3949;09:37:46;0;50	26493;8	70573;0;0;0;
$GPXUP;3949;09:37:47;0;50	26493;8	70573;0;0;0;
$GPXUP;3949;09:37:48;0;50	26493;8	70573;0;0;0;
$GPXUP;3949;09:37:49;0;50	26493;8	70573;0;0;0;
$GPXUP;3949;09:37:50;0;50	26493;8	70573;0;0;0;
$GPXUP;3949;09:37:51;0;50	26493;8	70573;0;0;0;
$GPXUP;3949;09:37:52;0;50	26493;8	70573;0;0;0;
$GPXUP;3949;09:37:53;0;50	26493;8	70573;0;0;0;
$GPXUP;3949;09:37:54;0;50	26493;8	70573;0;0;0;
$GPXUP;3949;09:37:55;0;50	26493;8	70573;0;0;0;
$GPXUP;3949;09:37:56;0;50	26493;8	70573;0;0;0;
$GPXUP;3949;09:37:57;0;50	26493;8	70573;0;0;0;
$GPXUP;3949;09:37:58;0;50	26493;8	70573;0;0;0;
$GPXUP;3949;09:37:59;0;50	26493;8	70573;0;0;0;
$GPXUP;3949;09:38:00;0;50	26493;8	70573;0;0;0;
$GPXUP;3949;09:38:01;0;50	26493;8	70573;0;0;0;
$GPXUP;3949;09:38:02;0;50	26493;8	70573;0;0;0;
$GPXUP;3949;09:38:03;0;50	26493;8	70573;0;0;0;
$GPXUP;3949;09:38:04;0;50	26493;8	70573;0;0;0;
$GPXUP;3949;09:38:05;0;50	26493;8	70573;0;0;0;
$GPXUP;3949;09:38:06;0;50	26493;8	70573;0;0;0;
$GPXUP;3949;09:38:07;0;50	26493;8	70573;0;0;0;
$GPXUP;3949;09:38:08;0;50	26493;8	70573;0;0;0;
$GPXUP;3949;09:38:09;0;50	26493;8	70573;0;0;0;
$GPXUP;3949;09:38:10;0;50	26493;8	70573;0;0;0;
$GPXUP;3949;09:38:11;0;50	26493;8	70573;0;0;0;
$GPXUP;3949;09:38:12;0;50	26493;8	70573;0;0;0;
$GPXUP;3949;09:38:13;0;50	26493;8	70573;0;0;0;
$GPXUP;3949;09:38:14;0;50	26493;8	70573;0;0;0;
$GPXUP;3949;09:38:15;0;50	26493;8	70573;0;0;0;
$GPXUP;3949;09:38:16;0;50	26493;8	70573;0;0;0;
$GPXUP;3949;09:38:17;0;50	26493;8	70573;0;0;0;
$GPXUP;3949;09:38:18;0;50	26493;8	70573;0;0;0;
$GPXUP;3949;09:38:19;0;50	26493;8	70573;0;0;0;
$GPXUP;3949;09:38:20;0;50	26493;8	70573;0;0;0;
$GPXUP;3949;09:38:21;0;50	26493;8	70573;0;0;0;
$GPXUP;3949;09:38:22;0;50	26493;8	70573;0;0;0;
$GPXUP;3949;09:38:23;0;50	26493;8	70573;0;0;0;
$GPXUP;3949;09:38:24;0;50	26493;8	70573;0;0;0;
$GPXUP;3949;09:38:25;0;50	26493;8	70573;0;0;0;
$GPXUP;3949;09:38:26;0;50	26493;8	70573;0;0;0;
$GPXUP;3949;09:38:27;0;50	26493;8	70573;0;0;0;
$GPXUP;3949;09:38:28;0;50	26493;8	70573;0;0;0;
$GPXUP;3949;09:38:29;0;50	26493;8	70573;0;0;0;
$GPXUP;3949;09:38:30;0;50	26493;8	70573;0;0;0;
$GPXUP;3949;09:38:31;0;50	26493;8	70573;0;0;0;
$GPXUP;3949;09:38:32;0;50	26493;8	70573;0;0;0;
$GPXUP;3949;09:38:33;0;50	26493;8	70573;0;0;0;
$GPXUP;3949;09:38:34;0;50	26493;8	70573;0;0;0;
$GPXUP;3949;09:38:35;0;50	26493;8	70573;0;0;0;
$GPXUP;3949;09:38:36;0;50	26493;8	70573;0;0;0;
$GPXUP;3949;09:38:37;0;50	26493;8	70573;0;0;0;
$GPXUP;3949;09:38:38;0;50	26493;8	70573;0;0;0;
[truncated: 1,019 more rows]
