# Supplementary material for: Pigeon Navigation: Different Routes Lead to Frankfurt
Source: PLoS One. 2014 Nov 12;9(11):e112439. doi: 10.1371/journal.pone.0112439 (PMC4229201; doi:10.1371/journal.pone.0112439)
Supplement: File S4 — Files containing the original track data and a ‘Read me’ explaining the data format. (ZIP) [file pone.0112439.s004.zip › N-RB/100614xup08_778.log]

$GPXUP;3949;08:43:18;0;50	29299;8	72376;0;0;0;
$GPXUP;3949;08:43:19;0;50	29299;8	72376;0;0;1;
$GPXUP;3949;08:43:20;0;50	29299;8	72376;0;0;1;
$GPXUP;3949;08:43:21;0;50	29299;8	72376;0;0;2;
$GPXUP;3949;08:43:22;0;50	29299;8	72375;0;0;2;
$GPXUP;3949;08:43:23;0;50	29299;8	72374;0;0;3;
$GPXUP;3949;08:43:24;0;50	29299;8	72372;0;0;4;
$GPXUP;3949;08:43:25;0;50	29299;8	72371;0;0;4;
$GPXUP;3949;08:43:26;0;50	29298;8	72369;0;0;4;
$GPXUP;3949;08:43:27;0;50	29298;8	72367;0;0;5;
$GPXUP;3949;08:43:28;0;50	29298;8	72366;0;0;3;
$GPXUP;3949;08:43:29;0;50	29298;8	72364;0;0;2;
$GPXUP;3949;08:43:30;0;50	29298;8	72363;0;0;3;
$GPXUP;3949;08:43:31;0;50	29298;8	72362;0;0;3;
$GPXUP;3949;08:43:32;0;50	29296;8	72361;0;0;4;
$GPXUP;3949;08:43:33;0;50	29293;8	72354;0;0;26;
$GPXUP;3949;08:43:34;0;50	29287;8	72344;0;0;40;
$GPXUP;3949;08:43:35;0;50	2928;8	72331;0;0;42;
$GPXUP;3949;08:43:36;0;50	29272;8	72319;0;0;49;
$GPXUP;3949;08:43:37;0;50	29263;8	72307;0;0;49;
$GPXUP;3949;08:43:38;0;50	29254;8	72292;0;0;47;
$GPXUP;3949;08:43:39;0;50	29247;8	72277;0;0;50;
$GPXUP;3949;08:43:40;0;50	29236;8	72267;0;0;55;
$GPXUP;3949;08:43:41;0;50	29222;8	72266;0;0;56;
$GPXUP;3949;08:43:42;0;50	29209;8	72273;0;0;56;
$GPXUP;3949;08:43:43;0;50	29199;8	72287;0;0;55;
$GPXUP;3949;08:43:44;0;50	29193;8	72306;0;0;53;
$GPXUP;3949;08:43:45;0;50	29193;8	72326;0;0;49;
$GPXUP;3949;08:43:46;0;50	29199;8	72341;0;0;45;
$GPXUP;3949;08:43:47;0;50	29208;8	7235;0;0;41;
$GPXUP;3949;08:43:48;0;50	29218;8	72356;0;0;42;
$GPXUP;3949;08:43:49;0;50	29228;8	72356;0;0;41;
$GPXUP;3949;08:43:50;0;50	29237;8	7235;0;0;39;
$GPXUP;3949;08:43:51;0;50	29243;8	72339;0;0;40;
$GPXUP;3949;08:43:52;0;50	29243;8	72323;0;0;46;
$GPXUP;3949;08:43:53;0;50	29238;8	72306;0;0;52;
$GPXUP;3949;08:43:54;0;50	2923;8	72289;0;0;54;
$GPXUP;3949;08:43:55;0;50	29224;8	7227;0;0;53;
$GPXUP;3949;08:43:56;0;50	2922;8	7225;0;0;52;
$GPXUP;3949;08:43:57;0;50	29218;8	7223;0;0;53;
$GPXUP;3949;08:43:58;0;50	29216;8	72209;0;0;54;
$GPXUP;3949;08:43:59;0;50	29216;8	72188;0;0;52;
$GPXUP;3949;08:44:00;0;50	2922;8	72168;0;0;52;
$GPXUP;3949;08:44:01;0;50	29225;8	72149;0;0;49;
$GPXUP;3949;08:44:02;0;50	29232;8	72134;0;0;48;
$GPXUP;3949;08:44:03;0;50	29242;8	72122;0;0;47;
$GPXUP;3949;08:44:04;0;50	29252;8	72117;0;0;40;
$GPXUP;3949;08:44:05;0;50	29262;8	72121;0;0;41;
$GPXUP;3949;08:44:06;0;50	29271;8	7213;0;0;42;
$GPXUP;3949;08:44:07;0;50	29278;8	72142;0;0;43;
$GPXUP;3949;08:44:08;0;50	29284;8	72156;0;0;40;
$GPXUP;3949;08:44:09;0;50	29286;8	72171;0;0;42;
$GPXUP;3949;08:44:10;0;50	29287;8	72189;0;0;44;
$GPXUP;3949;08:44:11;0;50	29286;8	72206;0;0;46;
$GPXUP;3949;08:44:12;0;50	29281;8	72224;0;0;49;
$GPXUP;3949;08:44:13;0;50	29273;8	72239;0;0;51;
$GPXUP;3949;08:44:14;0;50	29262;8	72251;0;0;54;
$GPXUP;3949;08:44:15;0;50	29248;8	72259;0;0;58;
$GPXUP;3949;08:44:16;0;50	29234;8	72263;0;0;58;
$GPXUP;3949;08:44:17;0;50	29219;8	72264;0;0;58;
$GPXUP;3949;08:44:18;0;50	29205;8	72261;0;0;58;
$GPXUP;3949;08:44:19;0;50	29191;8	72252;0;0;57;
$GPXUP;3949;08:44:20;0;50	29179;8	72239;0;0;58;
$GPXUP;3949;08:44:21;0;50	29168;8	72224;0;0;57;
$GPXUP;3949;08:44:22;0;50	29158;8	72208;0;0;57;
$GPXUP;3949;08:44:23;0;50	29148;8	7219;0;0;59;
$GPXUP;3949;08:44:24;0;50	29139;8	72172;0;0;61;
$GPXUP;3949;08:44:25;0;50	2913;8	72151;0;0;62;
$GPXUP;3949;08:44:26;0;50	29123;8	72129;0;0;62;
$GPXUP;3949;08:44:27;0;50	29117;8	72107;0;0;61;
$GPXUP;3949;08:44:28;0;50	29112;8	72085;0;0;58;
$GPXUP;3949;08:44:29;0;50	29106;8	72064;0;0;59;
$GPXUP;3949;08:44:30;0;50	29099;8	72043;0;0;58;
$GPXUP;3949;08:44:31;0;50	29093;8	72023;0;0;56;
$GPXUP;3949;08:44:32;0;50	29086;8	72004;0;0;60;
$GPXUP;3949;08:44:33;0;50	29076;8	71986;0;0;60;
$GPXUP;3949;08:44:34;0;50	29064;8	71972;0;0;60;
$GPXUP;3949;08:44:35;0;50	2905;8	71962;0;0;61;
$GPXUP;3949;08:44:36;0;50	29036;8	71956;0;0;61;
$GPXUP;3949;08:44:37;0;50	2902;8	71951;0;0;62;
$GPXUP;3949;08:44:38;0;50	29006;8	71945;0;0;60;
$GPXUP;3949;08:44:39;0;50	28993;8	71935;0;0;57;
$GPXUP;3949;08:44:40;0;50	28982;8	7192;0;0;58;
$GPXUP;3949;08:44:41;0;50	28973;8	71902;0;0;58;
$GPXUP;3949;08:44:42;0;50	28962;8	71886;0;0;62;
$GPXUP;3949;08:44:43;0;50	28948;8	71874;0;0;66;
$GPXUP;3949;08:44:44;0;50	28932;8	71868;0;0;66;
$GPXUP;3949;08:44:45;0;50	28916;8	71865;0;0;63;
$GPXUP;3949;08:44:46;0;50	28901;8	71868;0;0;57;
$GPXUP;3949;08:44:47;0;50	28889;8	71878;0;0;56;
$GPXUP;3949;08:44:48;0;50	28878;8	71892;0;0;56;
$GPXUP;3949;08:44:49;0;50	28868;8	71906;0;0;53;
$GPXUP;3949;08:44:50;0;50	28861;8	71924;0;0;52;
$GPXUP;3949;08:44:51;0;50	28857;8	71942;0;0;47;
$GPXUP;3949;08:44:52;0;50	28856;8	7196;0;0;45;
$GPXUP;3949;08:44:53;0;50	28856;8	71978;0;0;45;
$GPXUP;3949;08:44:54;0;50	28858;8	71996;0;0;43;
$GPXUP;3949;08:44:55;0;50	28861;8	72012;0;0;45;
$GPXUP;3949;08:44:56;0;50	28864;8	7203;0;0;45;
$GPXUP;3949;08:44:57;0;50	28866;8	72048;0;0;47;
$GPXUP;3949;08:44:58;0;50	28867;8	72067;0;0;48;
$GPXUP;3949;08:44:59;0;50	28869;8	72087;0;0;50;
$GPXUP;3949;08:45:00;0;50	2887;8	72106;0;0;52;
$GPXUP;3949;08:45:01;0;50	28868;8	72127;0;0;57;
$GPXUP;3949;08:45:02;0;50	2886;8	72146;0;0;59;
$GPXUP;3949;08:45:03;0;50	28848;8	72161;0;0;62;
$GPXUP;3949;08:45:04;0;50	28833;8	72171;0;0;63;
$GPXUP;3949;08:45:05;0;50	28819;8	72179;0;0;63;
$GPXUP;3949;08:45:06;0;50	28804;8	72188;0;0;63;
$GPXUP;3949;08:45:07;0;50	28791;8	722;0;0;58;
$GPXUP;3949;08:45:08;0;50	2878;8	72213;0;0;56;
$GPXUP;3949;08:45:09;0;50	28769;8	72228;0;0;55;
$GPXUP;3949;08:45:10;0;50	28758;8	72242;0;0;58;
$GPXUP;3949;08:45:11;0;50	28747;8	72257;0;0;56;
$GPXUP;3949;08:45:12;0;50	2874;8	72274;0;0;54;
$GPXUP;3949;08:45:13;0;50	28734;8	72294;0;0;54;
$GPXUP;3949;08:45:14;0;50	28729;8	72314;0;0;57;
$GPXUP;3949;08:45:15;0;50	28721;8	72332;0;0;57;
$GPXUP;3949;08:45:16;0;50	28711;8	72349;0;0;59;
$GPXUP;3949;08:45:17;0;50	28699;8	72362;0;0;62;
$GPXUP;3949;08:45:18;0;50	28684;8	72371;0;0;63;
$GPXUP;3949;08:45:19;0;50	28669;8	72379;0;0;63;
$GPXUP;3949;08:45:20;0;50	28655;8	72388;0;0;63;
$GPXUP;3949;08:45:21;0;50	2864;8	72398;0;0;64;
$GPXUP;3949;08:45:22;0;50	28626;8	72409;0;0;63;
$GPXUP;3949;08:45:23;0;50	28612;8	72421;0;0;62;
$GPXUP;3949;08:45:24;0;50	28598;8	72429;0;0;60;
$GPXUP;3949;08:45:25;0;50	28583;8	72435;0;0;61;
$GPXUP;3949;08:45:26;0;50	28569;8	72444;0;0;63;
$GPXUP;3949;08:45:27;0;50	28555;8	72455;0;0;62;
$GPXUP;3949;08:45:28;0;50	2854;8	72465;0;0;66;
$GPXUP;3949;08:45:29;0;50	28525;8	72472;0;0;62;
$GPXUP;3949;08:45:30;0;50	2851;8	72475;0;0;59;
$GPXUP;3949;08:45:31;0;50	28495;8	72471;0;0;58;
$GPXUP;3949;08:45:32;0;50	28481;8	72462;0;0;57;
$GPXUP;3949;08:45:33;0;50	2847;8	7245;0;0;55;
$GPXUP;3949;08:45:34;0;50	28461;8	72434;0;0;53;
$GPXUP;3949;08:45:35;0;50	28457;8	72415;0;0;51;
$GPXUP;3949;08:45:36;0;50	28457;8	72394;0;0;53;
$GPXUP;3949;08:45:37;0;50	28458;8	72374;0;0;51;
$GPXUP;3949;08:45:38;0;50	2846;8	72354;0;0;50;
$GPXUP;3949;08:45:39;0;50	28465;8	72337;0;0;45;
$GPXUP;3949;08:45:40;0;50	28472;8	72325;0;0;41;
$GPXUP;3949;08:45:41;0;50	28482;8	72321;0;0;40;
$GPXUP;3949;08:45:42;0;50	28491;8	72326;0;0;42;
$GPXUP;3949;08:45:43;0;50	28497;8	7234;0;0;47;
$GPXUP;3949;08:45:44;0;50	285;8	72358;0;0;48;
$GPXUP;3949;08:45:45;0;50	28499;8	72378;0;0;54;
$GPXUP;3949;08:45:46;0;50	28495;8	72398;0;0;55;
$GPXUP;3949;08:45:47;0;50	28491;8	72419;0;0;54;
$GPXUP;3949;08:45:48;0;50	28488;8	72439;0;0;53;
$GPXUP;3949;08:45:49;0;50	28483;8	72458;0;0;53;
$GPXUP;3949;08:45:50;0;50	28475;8	72474;0;0;53;
$GPXUP;3949;08:45:51;0;50	28465;8	72489;0;0;54;
$GPXUP;3949;08:45:52;0;50	28454;8	725;0;0;57;
$GPXUP;3949;08:45:53;0;50	2844;8	72506;0;0;58;
$GPXUP;3949;08:45:54;0;50	28425;8	72505;0;0;58;
$GPXUP;3949;08:45:55;0;50	28412;8	72498;0;0;56;
$GPXUP;3949;08:45:56;0;50	284;8	72487;0;0;56;
$GPXUP;3949;08:45:57;0;50	28388;8	72474;0;0;55;
$GPXUP;3949;08:45:58;0;50	28378;8	72459;0;0;56;
$GPXUP;3949;08:45:59;0;50	28368;8	72443;0;0;56;
$GPXUP;3949;08:46:00;0;50	28359;8	72427;0;0;55;
$GPXUP;3949;08:46:01;0;50	28352;8	72408;0;0;53;
$GPXUP;3949;08:46:02;0;50	28347;8	72388;0;0;54;
$GPXUP;3949;08:46:03;0;50	2834;8	72369;0;0;57;
$GPXUP;3949;08:46:04;0;50	28332;8	72351;0;0;60;
$GPXUP;3949;08:46:05;0;50	28321;8	72333;0;0;62;
$GPXUP;3949;08:46:06;0;50	2831;8	72317;0;0;61;
$GPXUP;3949;08:46:07;0;50	28299;8	723;0;0;61;
$GPXUP;3949;08:46:08;0;50	28292;8	7228;0;0;60;
$GPXUP;3949;08:46:09;0;50	28286;8	72258;0;0;60;
$GPXUP;3949;08:46:10;0;50	28282;8	72236;0;0;57;
$GPXUP;3949;08:46:11;0;50	28279;8	72215;0;0;54;
$GPXUP;3949;08:46:12;0;50	28276;8	72194;0;0;53;
$GPXUP;3949;08:46:13;0;50	28274;8	72174;0;0;50;
$GPXUP;3949;08:46:14;0;50	28276;8	72155;0;0;51;
$GPXUP;3949;08:46:15;0;50	28277;8	72135;0;0;53;
$GPXUP;3949;08:46:16;0;50	28277;8	72114;0;0;54;
$GPXUP;3949;08:46:17;0;50	28271;8	72095;0;0;55;
$GPXUP;3949;08:46:18;0;50	2826;8	72082;0;0;59;
$GPXUP;3949;08:46:19;0;50	28246;8	72075;0;0;60;
$GPXUP;3949;08:46:20;0;50	2823;8	72072;0;0;63;
$GPXUP;3949;08:46:21;0;50	28215;8	72073;0;0;62;
$GPXUP;3949;08:46:22;0;50	28199;8	72073;0;0;61;
$GPXUP;3949;08:46:23;0;50	28184;8	7207;0;0;60;
$GPXUP;3949;08:46:24;0;50	2817;8	72064;0;0;60;
$GPXUP;3949;08:46:25;0;50	28154;8	72059;0;0;64;
$GPXUP;3949;08:46:26;0;50	28138;8	72058;0;0;64;
$GPXUP;3949;08:46:27;0;50	28122;8	72062;0;0;66;
$GPXUP;3949;08:46:28;0;50	28106;8	72068;0;0;66;
$GPXUP;3949;08:46:29;0;50	28091;8	72077;0;0;63;
$GPXUP;3949;08:46:30;0;50	28076;8	72086;0;0;63;
$GPXUP;3949;08:46:31;0;50	2806;8	72094;0;0;66;
$GPXUP;3949;08:46:32;0;50	28047;8	72108;0;0;64;
$GPXUP;3949;08:46:33;0;50	28036;8	72126;0;0;64;
$GPXUP;3949;08:46:34;0;50	28026;8	72146;0;0;64;
$GPXUP;3949;08:46:35;0;50	28019;8	72168;0;0;58;
$GPXUP;3949;08:46:36;0;50	28013;8	72188;0;0;57;
$GPXUP;3949;08:46:37;0;50	28008;8	72208;0;0;53;
$GPXUP;3949;08:46:38;0;50	28006;8	72229;0;0;52;
$GPXUP;3949;08:46:39;0;50	28008;8	72249;0;0;51;
$GPXUP;3949;08:46:40;0;50	28006;8	72269;0;0;54;
$GPXUP;3949;08:46:41;0;50	27999;8	72287;0;0;57;
$GPXUP;3949;08:46:42;0;50	2799;8	72304;0;0;56;
$GPXUP;3949;08:46:43;0;50	2798;8	72319;0;0;56;
$GPXUP;3949;08:46:44;0;50	2797;8	72335;0;0;57;
$GPXUP;3949;08:46:45;0;50	2796;8	72352;0;0;57;
$GPXUP;3949;08:46:46;0;50	27948;8	72366;0;0;61;
$GPXUP;3949;08:46:47;0;50	27934;8	72377;0;0;62;
$GPXUP;3949;08:46:48;0;50	27921;8	72388;0;0;61;
$GPXUP;3949;08:46:49;0;50	27906;8	72396;0;0;62;
$GPXUP;3949;08:46:50;0;50	27892;8	72403;0;0;61;
$GPXUP;3949;08:46:51;0;50	27876;8	7241;0;0;62;
$GPXUP;3949;08:46:52;0;50	27862;8	72418;0;0;62;
$GPXUP;3949;08:46:53;0;50	27846;8	72425;0;0;64;
$GPXUP;3949;08:46:54;0;50	27831;8	72433;0;0;61;
$GPXUP;3949;08:46:55;0;50	27817;8	72441;0;0;62;
$GPXUP;3949;08:46:56;0;50	27801;8	72444;0;0;62;
$GPXUP;3949;08:46:57;0;50	27785;8	72443;0;0;62;
$GPXUP;3949;08:46:58;0;50	2777;8	72439;0;0;62;
$GPXUP;3949;08:46:59;0;50	27756;8	72429;0;0;63;
$GPXUP;3949;08:47:00;0;50	27743;8	72414;0;0;64;
$GPXUP;3949;08:47:01;0;50	27731;8	72398;0;0;64;
$GPXUP;3949;08:47:02;0;50	27718;8	7238;0;0;66;
$GPXUP;3949;08:47:03;0;50	27706;8	72363;0;0;66;
$GPXUP;3949;08:47:04;0;50	27693;8	72346;0;0;66;
$GPXUP;3949;08:47:05;0;50	27682;8	72327;0;0;64;
$GPXUP;3949;08:47:06;0;50	27673;8	72306;0;0;64;
$GPXUP;3949;08:47:07;0;50	27664;8	72285;0;0;64;
$GPXUP;3949;08:47:08;0;50	27655;8	72264;0;0;65;
$GPXUP;3949;08:47:09;0;50	27643;8	72246;0;0;67;
$GPXUP;3949;08:47:10;0;50	27629;8	72232;0;0;66;
$GPXUP;3949;08:47:11;0;50	27614;8	7222;0;0;66;
$GPXUP;3949;08:47:12;0;50	276;8	72208;0;0;65;
$GPXUP;3949;08:47:13;0;50	27585;8	72196;0;0;66;
$GPXUP;3949;08:47:14;0;50	27572;8	7218;0;0;65;
$GPXUP;3949;08:47:15;0;50	2756;8	72162;0;0;66;
$GPXUP;3949;08:47:16;0;50	27548;8	72144;0;0;68;
$GPXUP;3949;08:47:17;0;50	27535;8	72126;0;0;69;
$GPXUP;3949;08:47:18;0;50	27521;8	72109;0;0;72;
$GPXUP;3949;08:47:19;0;50	27507;8	7209;0;0;72;
$GPXUP;3949;08:47:20;0;50	27494;8	72072;0;0;73;
$GPXUP;3949;08:47:21;0;50	2748;8	72051;0;0;72;
$GPXUP;3949;08:47:22;0;50	27467;8	72031;0;0;74;
$GPXUP;3949;08:47:23;0;50	27453;8	72012;0;0;77;
$GPXUP;3949;08:47:24;0;50	27438;8	71994;0;0;78;
$GPXUP;3949;08:47:25;0;50	27421;8	71978;0;0;77;
$GPXUP;3949;08:47:26;0;50	27403;8	71964;0;0;77;
$GPXUP;3949;08:47:27;0;50	27386;8	71949;0;0;74;
$GPXUP;3949;08:47:28;0;50	27371;8	71934;0;0;70;
$GPXUP;3949;08:47:29;0;50	27358;8	71918;0;0;66;
$GPXUP;3949;08:47:30;0;50	27346;8	71901;0;0;64;
$GPXUP;3949;08:47:31;0;50	27335;8	71884;0;0;62;
$GPXUP;3949;08:47:32;0;50	27325;8	71866;0;0;62;
$GPXUP;3949;08:47:33;0;50	27316;8	71846;0;0;63;
$GPXUP;3949;08:47:34;0;50	27306;8	71826;0;0;64;
$GPXUP;3949;08:47:35;0;50	27297;8	71806;0;0;64;
$GPXUP;3949;08:47:36;0;50	27287;8	71786;0;0;62;
$GPXUP;3949;08:47:37;0;50	27278;8	71767;0;0;61;
$GPXUP;3949;08:47:38;0;50	27268;8	71748;0;0;61;
$GPXUP;3949;08:47:39;0;50	27258;8	71732;0;0;60;
$GPXUP;3949;08:47:40;0;50	27246;8	71717;0;0;61;
$GPXUP;3949;08:47:41;0;50	27233;8	71706;0;0;62;
$GPXUP;3949;08:47:42;0;50	27218;8	71696;0;0;61;
$GPXUP;3949;08:47:43;0;50	27205;8	71686;0;0;62;
$GPXUP;3949;08:47:44;0;50	27191;8	71674;0;0;63;
$GPXUP;3949;08:47:45;0;50	27177;8	71662;0;0;63;
$GPXUP;3949;08:47:46;0;50	27164;8	7165;0;0;63;
$GPXUP;3949;08:47:47;0;50	2715;8	71636;0;0;63;
$GPXUP;3949;08:47:48;0;50	27138;8	71621;0;0;64;
$GPXUP;3949;08:47:49;0;50	27126;8	71604;0;0;63;
$GPXUP;3949;08:47:50;0;50	27115;8	71588;0;0;64;
$GPXUP;3949;08:47:51;0;50	27102;8	71572;0;0;64;
$GPXUP;3949;08:47:52;0;50	27089;8	71558;0;0;65;
$GPXUP;3949;08:47:53;0;50	27074;8	71547;0;0;67;
$GPXUP;3949;08:47:54;0;50	27058;8	71537;0;0;68;
$GPXUP;3949;08:47:55;0;50	27042;8	71528;0;0;66;
$GPXUP;3949;08:47:56;0;50	27027;8	71518;0;0;66;
$GPXUP;3949;08:47:57;0;50	27012;8	71506;0;0;67;
$GPXUP;3949;08:47:58;0;50	26999;8	71491;0;0;68;
$GPXUP;3949;08:47:59;0;50	26986;8	71473;0;0;70;
$GPXUP;3949;08:48:00;0;50	26973;8	71454;0;0;70;
$GPXUP;3949;08:48:01;0;50	26961;8	71435;0;0;69;
$GPXUP;3949;08:48:02;0;50	26948;8	71416;0;0;68;
$GPXUP;3949;08:48:03;0;50	26935;8	71401;0;0;66;
$GPXUP;3949;08:48:04;0;50	2692;8	71389;0;0;65;
$GPXUP;3949;08:48:05;0;50	26906;8	71376;0;0;66;
$GPXUP;3949;08:48:06;0;50	26891;8	71364;0;0;67;
$GPXUP;3949;08:48:07;0;50	26876;8	71352;0;0;68;
$GPXUP;3949;08:48:08;0;50	26861;8	71341;0;0;68;
$GPXUP;3949;08:48:09;0;50	26846;8	71328;0;0;69;
$GPXUP;3949;08:48:10;0;50	26832;8	71312;0;0;69;
$GPXUP;3949;08:48:11;0;50	26819;8	71295;0;0;69;
$GPXUP;3949;08:48:12;0;50	26806;8	71277;0;0;70;
$GPXUP;3949;08:48:13;0;50	26793;8	71258;0;0;71;
$GPXUP;3949;08:48:14;0;50	26781;8	71238;0;0;73;
$GPXUP;3949;08:48:15;0;50	26768;8	71217;0;0;74;
$GPXUP;3949;08:48:16;0;50	26756;8	71196;0;0;76;
$GPXUP;3949;08:48:17;0;50	26743;8	71173;0;0;78;
$GPXUP;3949;08:48:18;0;50	26729;8	71152;0;0;76;
$GPXUP;3949;08:48:19;0;50	26715;8	71132;0;0;74;
$GPXUP;3949;08:48:20;0;50	26701;8	71114;0;0;73;
$GPXUP;3949;08:48:21;0;50	26686;8	71098;0;0;71;
$GPXUP;3949;08:48:22;0;50	26671;8	71085;0;0;69;
$GPXUP;3949;08:48:23;0;50	26657;8	7107;0;0;68;
$GPXUP;3949;08:48:24;0;50	26642;8	71055;0;0;69;
$GPXUP;3949;08:48:25;0;50	26629;8	71038;0;0;70;
$GPXUP;3949;08:48:26;0;50	26616;8	71019;0;0;70;
$GPXUP;3949;08:48:27;0;50	26604;8	71;0;0;72;
$GPXUP;3949;08:48:28;0;50	2659;8	70982;0;0;71;
$GPXUP;3949;08:48:29;0;50	26577;8	70966;0;0;69;
$GPXUP;3949;08:48:30;0;50	26563;8	7095;0;0;68;
$GPXUP;3949;08:48:31;0;50	26549;8	70935;0;0;68;
$GPXUP;3949;08:48:32;0;50	26534;8	70922;0;0;68;
$GPXUP;3949;08:48:33;0;50	26518;8	7091;0;0;68;
$GPXUP;3949;08:48:34;0;50	26502;8	709;0;0;70;
$GPXUP;3949;08:48:35;0;50	26486;8	70889;0;0;70;
$GPXUP;3949;08:48:36;0;50	26471;8	70876;0;0;70;
$GPXUP;3949;08:48:37;0;50	26456;8	70862;0;0;70;
$GPXUP;3949;08:48:38;0;50	26443;8	70845;0;0;71;
$GPXUP;3949;08:48:39;0;50	2643;8	70826;0;0;70;
$GPXUP;3949;08:48:40;0;50	26418;8	70807;0;0;70;
$GPXUP;3949;08:48:41;0;50	26404;8	70789;0;0;70;
$GPXUP;3949;08:48:42;0;50	26391;8	70772;0;0;69;
$GPXUP;3949;08:48:43;0;50	26378;8	70754;0;0;70;
$GPXUP;3949;08:48:44;0;50	26366;8	70734;0;0;70;
$GPXUP;3949;08:48:45;0;50	26354;8	70715;0;0;67;
$GPXUP;3949;08:48:46;0;50	26341;8	70699;0;0;66;
$GPXUP;3949;08:48:47;0;50	26327;8	70687;0;0;64;
$GPXUP;3949;08:48:48;0;50	26312;8	70677;0;0;63;
$GPXUP;3949;08:48:49;0;50	26297;8	70672;0;0;63;
$GPXUP;3949;08:48:50;0;50	26281;8	7067;0;0;63;
$GPXUP;3949;08:48:51;0;50	26265;8	70672;0;0;62;
$GPXUP;3949;08:48:52;0;50	2625;8	70675;0;0;63;
$GPXUP;3949;08:48:53;0;50	26234;8	70674;0;0;65;
$GPXUP;3949;08:48:54;0;50	26218;8	7067;0;0;66;
$GPXUP;3949;08:48:55;0;50	26203;8	70661;0;0;65;
$GPXUP;3949;08:48:56;0;50	26189;8	70647;0;0;65;
$GPXUP;3949;08:48:57;0;50	26177;8	70631;0;0;65;
$GPXUP;3949;08:48:58;0;50	26166;8	70612;0;0;63;
$GPXUP;3949;08:48:59;0;50	26156;8	70592;0;0;63;
$GPXUP;3949;08:49:00;0;50	26147;8	70572;0;0;63;
$GPXUP;3949;08:49:01;0;50	26136;8	70555;0;0;61;
$GPXUP;3949;08:49:02;0;50	26124;8	70539;0;0;64;
$GPXUP;3949;08:49:03;0;50	26112;8	70523;0;0;65;
$GPXUP;3949;08:49:04;0;50	26099;8	70506;0;0;68;
$GPXUP;3949;08:49:05;0;50	26085;8	70489;0;0;69;
$GPXUP;3949;08:49:06;0;50	26072;8	70472;0;0;68;
$GPXUP;3949;08:49:07;0;50	26058;8	70458;0;0;66;
$GPXUP;3949;08:49:08;0;50	26044;8	70445;0;0;66;
$GPXUP;3949;08:49:09;0;50	2603;8	7043;0;0;65;
$GPXUP;3949;08:49:10;0;50	26017;8	70415;0;0;65;
$GPXUP;3949;08:49:11;0;50	26004;8	70399;0;0;66;
$GPXUP;3949;08:49:12;0;50	25991;8	70384;0;0;67;
$GPXUP;3949;08:49:13;0;50	25976;8	7037;0;0;68;
$GPXUP;3949;08:49:14;0;50	25962;8	70356;0;0;68;
$GPXUP;3949;08:49:15;0;50	25949;8	7034;0;0;67;
$GPXUP;3949;08:49:16;0;50	25936;8	70323;0;0;68;
$GPXUP;3949;08:49:17;0;50	25923;8	70305;0;0;68;
$GPXUP;3949;08:49:18;0;50	25911;8	70287;0;0;68;
$GPXUP;3949;08:49:19;0;50	25898;8	7027;0;0;68;
$GPXUP;3949;08:49:20;0;50	25884;8	70254;0;0;66;
$GPXUP;3949;08:49:21;0;50	25871;8	7024;0;0;66;
$GPXUP;3949;08:49:22;0;50	25856;8	70228;0;0;65;
$GPXUP;3949;08:49:23;0;50	25841;8	70219;0;0;64;
$GPXUP;3949;08:49:24;0;50	25826;8	70213;0;0;63;
$GPXUP;3949;08:49:25;0;50	2581;8	70209;0;0;62;
$GPXUP;3949;08:49:26;0;50	25795;8	70207;0;0;61;
$GPXUP;3949;08:49:27;0;50	2578;8	70208;0;0;58;
$GPXUP;3949;08:49:28;0;50	25766;8	70212;0;0;58;
$GPXUP;3949;08:49:29;0;50	25751;8	70216;0;0;61;
$GPXUP;3949;08:49:30;0;50	25735;8	70217;0;0;61;
$GPXUP;3949;08:49:31;0;50	2572;8	70218;0;0;62;
$GPXUP;3949;08:49:32;0;50	25704;8	70219;0;0;64;
$GPXUP;3949;08:49:33;0;50	25688;8	7022;0;0;64;
$GPXUP;3949;08:49:34;0;50	25672;8	70218;0;0;64;
$GPXUP;3949;08:49:35;0;50	25656;8	70215;0;0;63;
$GPXUP;3949;08:49:36;0;50	25641;8	70213;0;0;62;
$GPXUP;3949;08:49:37;0;50	25626;8	70212;0;0;58;
$GPXUP;3949;08:49:38;0;50	25611;8	70215;0;0;58;
$GPXUP;3949;08:49:39;0;50	25597;8	70219;0;0;58;
$GPXUP;3949;08:49:40;0;50	25582;8	70222;0;0;62;
$GPXUP;3949;08:49:41;0;50	25567;8	70223;0;0;62;
$GPXUP;3949;08:49:42;0;50	25551;8	70222;0;0;64;
$GPXUP;3949;08:49:43;0;50	25535;8	7022;0;0;64;
$GPXUP;3949;08:49:44;0;50	25519;8	70218;0;0;63;
$GPXUP;3949;08:49:45;0;50	25502;8	70217;0;0;65;
$GPXUP;3949;08:49:46;0;50	25486;8	70221;0;0;64;
$GPXUP;3949;08:49:47;0;50	25471;8	70228;0;0;62;
$GPXUP;3949;08:49:48;0;50	25456;8	70235;0;0;64;
$GPXUP;3949;08:49:49;0;50	2544;8	70242;0;0;65;
$GPXUP;3949;08:49:50;0;50	25425;8	7025;0;0;65;
$GPXUP;3949;08:49:51;0;50	2541;8	70258;0;0;63;
$GPXUP;3949;08:49:52;0;50	25395;8	70264;0;0;60;
$GPXUP;3949;08:49:53;0;50	2538;8	70266;0;0;62;
$GPXUP;3949;08:49:54;0;50	25364;8	70266;0;0;62;
$GPXUP;3949;08:49:55;0;50	25349;8	70265;0;0;62;
$GPXUP;3949;08:49:56;0;50	25333;8	70265;0;0;64;
$GPXUP;3949;08:49:57;0;50	25317;8	70267;0;0;64;
$GPXUP;3949;08:49:58;0;50	25301;8	70271;0;0;64;
$GPXUP;3949;08:49:59;0;50	25285;8	70273;0;0;67;
$GPXUP;3949;08:50:00;0;50	25268;8	70272;0;0;66;
$GPXUP;3949;08:50:01;0;50	25252;8	70271;0;0;66;
$GPXUP;3949;08:50:02;0;50	25235;8	70268;0;0;65;
$GPXUP;3949;08:50:03;0;50	25219;8	70265;0;0;65;
$GPXUP;3949;08:50:04;0;50	25203;8	7026;0;0;66;
$GPXUP;3949;08:50:05;0;50	25187;8	70254;0;0;65;
$GPXUP;3949;08:50:06;0;50	2517;8	7025;0;0;68;
$GPXUP;3949;08:50:07;0;50	25153;8	70248;0;0;68;
$GPXUP;3949;08:50:08;0;50	25137;8	70248;0;0;65;
$GPXUP;3949;08:50:09;0;50	25121;8	70249;0;0;62;
$GPXUP;3949;08:50:10;0;50	25106;8	7025;0;0;59;
$GPXUP;3949;08:50:11;0;50	25092;8	70253;0;0;56;
$GPXUP;3949;08:50:12;0;50	25078;8	70257;0;0;55;
$GPXUP;3949;08:50:13;0;50	25065;8	7026;0;0;55;
$GPXUP;3949;08:50:14;0;50	2505;8	70262;0;0;57;
$GPXUP;3949;08:50:15;0;50	25036;8	70261;0;0;60;
$GPXUP;3949;08:50:16;0;50	25021;8	70262;0;0;61;
$GPXUP;3949;08:50:17;0;50	25006;8	70263;0;0;62;
$GPXUP;3949;08:50:18;0;50	2499;8	70265;0;0;62;
$GPXUP;3949;08:50:19;0;50	24975;8	70265;0;0;62;
$GPXUP;3949;08:50:20;0;50	24959;8	70265;0;0;61;
$GPXUP;3949;08:50:21;0;50	24944;8	70265;0;0;61;
$GPXUP;3949;08:50:22;0;50	24929;8	70264;0;0;60;
$GPXUP;3949;08:50:23;0;50	24914;8	70259;0;0;61;
$GPXUP;3949;08:50:24;0;50	249;8	70254;0;0;59;
$GPXUP;3949;08:50:25;0;50	24885;8	70248;0;0;63;
$GPXUP;3949;08:50:26;0;50	2487;8	70244;0;0;63;
$GPXUP;3949;08:50:27;0;50	24854;8	70241;0;0;63;
$GPXUP;3949;08:50:28;0;50	24838;8	7024;0;0;64;
$GPXUP;3949;08:50:29;0;50	24822;8	7024;0;0;63;
$GPXUP;3949;08:50:30;0;50	24806;8	70243;0;0;65;
$GPXUP;3949;08:50:31;0;50	2479;8	70246;0;0;65;
$GPXUP;3949;08:50:32;0;50	24773;8	70247;0;0;69;
$GPXUP;3949;08:50:33;0;50	24755;8	70244;0;0;75;
$GPXUP;3949;08:50:34;0;50	24737;8	70238;0;0;72;
$GPXUP;3949;08:50:35;0;50	2472;8	70232;0;0;71;
$GPXUP;3949;08:50:36;0;50	24702;8	70224;0;0;70;
$GPXUP;3949;08:50:37;0;50	24686;8	70214;0;0;68;
$GPXUP;3949;08:50:38;0;50	2467;8	70204;0;0;68;
$GPXUP;3949;08:50:39;0;50	24655;8	70195;0;0;67;
$GPXUP;3949;08:50:40;0;50	24639;8	70187;0;0;67;
$GPXUP;3949;08:50:41;0;50	24622;8	70182;0;0;64;
$GPXUP;3949;08:50:42;0;50	24607;8	70183;0;0;62;
$GPXUP;3949;08:50:43;0;50	24592;8	70188;0;0;56;
$GPXUP;3949;08:50:44;0;50	24579;8	70194;0;0;56;
$GPXUP;3949;08:50:45;0;50	24566;8	70199;0;0;56;
$GPXUP;3949;08:50:46;0;50	24552;8	70201;0;0;57;
$GPXUP;3949;08:50:47;0;50	24537;8	70203;0;0;59;
$GPXUP;3949;08:50:48;0;50	24521;8	70203;0;0;64;
$GPXUP;3949;08:50:49;0;50	24505;8	70203;0;0;67;
$GPXUP;3949;08:50:50;0;50	24488;8	70204;0;0;68;
$GPXUP;3949;08:50:51;0;50	24471;8	70206;0;0;67;
$GPXUP;3949;08:50:52;0;50	24454;8	7021;0;0;68;
$GPXUP;3949;08:50:53;0;50	24438;8	70216;0;0;65;
$GPXUP;3949;08:50:54;0;50	24423;8	70226;0;0;66;
$GPXUP;3949;08:50:55;0;50	24408;8	70237;0;0;62;
$GPXUP;3949;08:50:56;0;50	24396;8	70249;0;0;57;
$GPXUP;3949;08:50:57;0;50	24383;8	70259;0;0;55;
$GPXUP;3949;08:50:58;0;50	2437;8	70265;0;0;59;
$GPXUP;3949;08:50:59;0;50	24355;8	70268;0;0;61;
$GPXUP;3949;08:51:00;0;50	2434;8	70273;0;0;61;
$GPXUP;3949;08:51:01;0;50	24325;8	70278;0;0;60;
$GPXUP;3949;08:51:02;0;50	24311;8	70283;0;0;56;
$GPXUP;3949;08:51:03;0;50	24298;8	7029;0;0;56;
$GPXUP;3949;08:51:04;0;50	24284;8	70295;0;0;58;
$GPXUP;3949;08:51:05;0;50	24268;8	70297;0;0;64;
$GPXUP;3949;08:51:06;0;50	24253;8	70292;0;0;62;
$GPXUP;3949;08:51:07;0;50	24239;8	70283;0;0;62;
$GPXUP;3949;08:51:08;0;50	24226;8	7027;0;0;62;
$GPXUP;3949;08:51:09;0;50	24215;8	70253;0;0;62;
$GPXUP;3949;08:51:10;0;50	24206;8	70235;0;0;62;
$GPXUP;3949;08:51:11;0;50	24196;8	70215;0;0;62;
$GPXUP;3949;08:51:12;0;50	24186;8	70196;0;0;62;
$GPXUP;3949;08:51:13;0;50	24174;8	7018;0;0;62;
$GPXUP;3949;08:51:14;0;50	24161;8	70169;0;0;64;
$GPXUP;3949;08:51:15;0;50	24146;8	70161;0;0;63;
$GPXUP;3949;08:51:16;0;50	2413;8	70155;0;0;63;
$GPXUP;3949;08:51:17;0;50	24115;8	7015;0;0;62;
$GPXUP;3949;08:51:18;0;50	241;8	70146;0;0;61;
$GPXUP;3949;08:51:19;0;50	24086;8	70139;0;0;60;
$GPXUP;3949;08:51:20;0;50	24073;8	70128;0;0;58;
$GPXUP;3949;08:51:21;0;50	2406;8	70117;0;0;59;
$GPXUP;3949;08:51:22;0;50	24048;8	70104;0;0;60;
$GPXUP;3949;08:51:23;0;50	24035;8	7009;0;0;61;
$GPXUP;3949;08:51:24;0;50	24022;8	70078;0;0;62;
$GPXUP;3949;08:51:24;0;50	24008;8	70065;0;0;63;
$GPXUP;3949;08:51:25;0;50	23995;8	70049;0;0;66;
$GPXUP;3949;08:51:26;0;50	23984;8	70032;0;0;66;
$GPXUP;3949;08:51:27;0;50	2397;8	70017;0;0;66;
$GPXUP;3949;08:51:28;0;50	23955;8	70008;0;0;67;
$GPXUP;3949;08:51:29;0;50	23939;8	70002;0;0;65;
$GPXUP;3949;08:51:30;0;50	23924;8	69994;0;0;64;
$GPXUP;3949;08:51:31;0;50	23908;8	69988;0;0;64;
$GPXUP;3949;08:51:32;0;50	23893;8	6998;0;0;65;
$GPXUP;3949;08:51:33;0;50	23877;8	69971;0;0;66;
$GPXUP;3949;08:51:34;0;50	23862;8	69962;0;0;66;
$GPXUP;3949;08:51:35;0;50	23846;8	69952;0;0;66;
$GPXUP;3949;08:51:36;0;50	23831;8	69945;0;0;64;
$GPXUP;3949;08:51:37;0;50	23815;8	6994;0;0;65;
$GPXUP;3949;08:51:38;0;50	23798;8	69938;0;0;64;
$GPXUP;3949;08:51:39;0;50	23783;8	6994;0;0;62;
$GPXUP;3949;08:51:40;0;50	23767;8	69943;0;0;64;
$GPXUP;3949;08:51:41;0;50	2375;8	69947;0;0;66;
$GPXUP;3949;08:51:42;0;50	23734;8	69951;0;0;67;
$GPXUP;3949;08:51:43;0;50	23718;8	69958;0;0;65;
$GPXUP;3949;08:51:44;0;50	23703;8	69967;0;0;63;
$GPXUP;3949;08:51:45;0;50	23689;8	69976;0;0;61;
$GPXUP;3949;08:51:46;0;50	23675;8	69986;0;0;60;
$GPXUP;3949;08:51:47;0;50	2366;8	69991;0;0;61;
$GPXUP;3949;08:51:48;0;50	23645;8	69995;0;0;59;
$GPXUP;3949;08:51:49;0;50	23631;8	69997;0;0;56;
$GPXUP;3949;08:51:50;0;50	23618;8	69999;0;0;56;
$GPXUP;3949;08:51:51;0;50	23603;8	69999;0;0;59;
$GPXUP;3949;08:51:52;0;50	23588;8	69997;0;0;59;
$GPXUP;3949;08:51:53;0;50	23573;8	69993;0;0;62;
$GPXUP;3949;08:51:54;0;50	23558;8	69988;0;0;63;
$GPXUP;3949;08:51:55;0;50	23543;8	69978;0;0;65;
$GPXUP;3949;08:51:56;0;50	23528;8	69966;0;0;67;
$GPXUP;3949;08:51:57;0;50	23513;8	69954;0;0;69;
$GPXUP;3949;08:51:58;0;50	23496;8	69943;0;0;69;
$GPXUP;3949;08:51:59;0;50	2348;8	69936;0;0;69;
$GPXUP;3949;08:52:00;0;50	23464;8	6993;0;0;68;
$GPXUP;3949;08:52:01;0;50	23447;8	69927;0;0;65;
$GPXUP;3949;08:52:02;0;50	23431;8	69925;0;0;64;
$GPXUP;3949;08:52:03;0;50	23416;8	69924;0;0;61;
$GPXUP;3949;08:52:04;0;50	234;8	69923;0;0;60;
$GPXUP;3949;08:52:05;0;50	23385;8	69922;0;0;60;
$GPXUP;3949;08:52:06;0;50	2337;8	6992;0;0;61;
$GPXUP;3949;08:52:07;0;50	23355;8	69915;0;0;61;
$GPXUP;3949;08:52:08;0;50	2334;8	69908;0;0;63;
$GPXUP;3949;08:52:09;0;50	23327;8	69896;0;0;62;
$GPXUP;3949;08:52:10;0;50	23313;8	69884;0;0;63;
$GPXUP;3949;08:52:11;0;50	23299;8	69871;0;0;63;
$GPXUP;3949;08:52:12;0;50	23286;8	69857;0;0;63;
$GPXUP;3949;08:52:13;0;50	23275;8	6984;0;0;64;
$GPXUP;3949;08:52:14;0;50	23263;8	69822;0;0;64;
$GPXUP;3949;08:52:15;0;50	2325;8	69805;0;0;68;
$GPXUP;3949;08:52:16;0;50	23237;8	69787;0;0;72;
$GPXUP;3949;08:52:17;0;50	23224;8	69767;0;0;72;
$GPXUP;3949;08:52:18;0;50	23211;8	69747;0;0;72;
$GPXUP;3949;08:52:19;0;50	23198;8	69728;0;0;72;
$GPXUP;3949;08:52:20;0;50	23184;8	69712;0;0;71;
$GPXUP;3949;08:52:21;0;50	23168;8	69698;0;0;70;
$GPXUP;3949;08:52:22;0;50	23153;8	69686;0;0;69;
$GPXUP;3949;08:52:23;0;50	23137;8	69675;0;0;68;
$GPXUP;3949;08:52:24;0;50	23121;8	69667;0;0;67;
$GPXUP;3949;08:52:25;0;50	23105;8	69657;0;0;66;
$GPXUP;3949;08:52:26;0;50	2309;8	69646;0;0;64;
$GPXUP;3949;08:52:27;0;50	23077;8	69632;0;0;64;
$GPXUP;3949;08:52:28;0;50	23064;8	69618;0;0;65;
$GPXUP;3949;08:52:29;0;50	2305;8	69605;0;0;64;
$GPXUP;3949;08:52:30;0;50	23037;8	69593;0;0;63;
$GPXUP;3949;08:52:31;0;50	23023;8	69582;0;0;62;
$GPXUP;3949;08:52:32;0;50	23009;8	69572;0;0;61;
$GPXUP;3949;08:52:33;0;50	22995;8	69564;0;0;66;
$GPXUP;3949;08:52:34;0;50	2298;8	69552;0;0;67;
$GPXUP;3949;08:52:35;0;50	22964;8	69541;0;0;69;
$GPXUP;3949;08:52:36;0;50	22947;8	69532;0;0;70;
$GPXUP;3949;08:52:37;0;50	2293;8	69522;0;0;71;
$GPXUP;3949;08:52:38;0;50	22913;8	69512;0;0;73;
$GPXUP;3949;08:52:39;0;50	22896;8	69505;0;0;71;
$GPXUP;3949;08:52:40;0;50	22878;8	69499;0;0;70;
$GPXUP;3949;08:52:41;0;50	2286;8	69493;0;0;72;
$GPXUP;3949;08:52:42;0;50	22843;8	69485;0;0;72;
$GPXUP;3949;08:52:43;0;50	22825;8	69478;0;0;72;
$GPXUP;3949;08:52:44;0;50	22808;8	69469;0;0;72;
$GPXUP;3949;08:52:45;0;50	22792;8	6946;0;0;69;
$GPXUP;3949;08:52:46;0;50	22776;8	6945;0;0;66;
$GPXUP;3949;08:52:47;0;50	22762;8	6944;0;0;62;
$GPXUP;3949;08:52:48;0;50	22748;8	69431;0;0;59;
$GPXUP;3949;08:52:49;0;50	22734;8	69423;0;0;61;
$GPXUP;3949;08:52:50;0;50	2272;8	69413;0;0;62;
$GPXUP;3949;08:52:51;0;50	22706;8	69402;0;0;64;
$GPXUP;3949;08:52:52;0;50	22692;8	6939;0;0;68;
$GPXUP;3949;08:52:53;0;50	22676;8	69377;0;0;70;
$GPXUP;3949;08:52:54;0;50	22661;8	69363;0;0;69;
$GPXUP;3949;08:52:55;0;50	22647;8	6935;0;0;69;
$GPXUP;3949;08:52:56;0;50	22631;8	69338;0;0;68;
$GPXUP;3949;08:52:57;0;50	22616;8	69326;0;0;68;
$GPXUP;3949;08:52:58;0;50	22601;8	69314;0;0;66;
$GPXUP;3949;08:52:59;0;50	22586;8	69301;0;0;66;
$GPXUP;3949;08:53:00;0;50	22571;8	6929;0;0;67;
$GPXUP;3949;08:53:01;0;50	22556;8	69283;0;0;67;
$GPXUP;3949;08:53:02;0;50	22539;8	69278;0;0;66;
$GPXUP;3949;08:53:03;0;50	22523;8	69275;0;0;67;
$GPXUP;3949;08:53:04;0;50	22506;8	69273;0;0;70;
$GPXUP;3949;08:53:05;0;50	22488;8	69272;0;0;74;
$GPXUP;3949;08:53:06;0;50	22469;8	69268;0;0;76;
$GPXUP;3949;08:53:07;0;50	2245;8	69261;0;0;76;
$GPXUP;3949;08:53:08;0;50	22432;8	69254;0;0;73;
$GPXUP;3949;08:53:09;0;50	22415;8	69248;0;0;69;
$GPXUP;3949;08:53:10;0;50	22399;8	6924;0;0;69;
$GPXUP;3949;08:53:11;0;50	22383;8	69232;0;0;67;
$GPXUP;3949;08:53:12;0;50	22367;8	69223;0;0;67;
$GPXUP;3949;08:53:13;0;50	22351;8	69216;0;0;68;
$GPXUP;3949;08:53:14;0;50	22335;8	69208;0;0;68;
$GPXUP;3949;08:53:15;0;50	22318;8	69202;0;0;69;
$GPXUP;3949;08:53:16;0;50	22302;8	69193;0;0;69;
$GPXUP;3949;08:53:17;0;50	22286;8	69188;0;0;61;
$GPXUP;3949;08:53:18;0;50	22272;8	69185;0;0;54;
$GPXUP;3949;08:53:19;0;50	22259;8	69181;0;0;55;
$GPXUP;3949;08:53:20;0;50	22245;8	69175;0;0;56;
$GPXUP;3949;08:53:21;0;50	22232;8	69169;0;0;55;
$GPXUP;3949;08:53:22;0;50	22219;8	69164;0;0;53;
$GPXUP;3949;08:53:23;0;50	22207;8	69161;0;0;52;
$GPXUP;3949;08:53:24;0;50	22195;8	69156;0;0;52;
$GPXUP;3949;08:53:25;0;50	22182;8	6915;0;0;53;
$GPXUP;3949;08:53:26;0;50	2217;8	69142;0;0;52;
$GPXUP;3949;08:53:27;0;50	22157;8	69136;0;0;54;
$GPXUP;3949;08:53:28;0;50	22144;8	69135;0;0;53;
$GPXUP;3949;08:53:29;0;50	2213;8	69136;0;0;54;
$GPXUP;3949;08:53:30;0;50	22117;8	69138;0;0;54;
$GPXUP;3949;08:53:31;0;50	22104;8	69138;0;0;53;
$GPXUP;3949;08:53:32;0;50	22091;8	69133;0;0;56;
$GPXUP;3949;08:53:33;0;50	22078;8	69125;0;0;56;
$GPXUP;3949;08:53:34;0;50	22065;8	69117;0;0;56;
$GPXUP;3949;08:53:35;0;50	22053;8	69108;0;0;56;
$GPXUP;3949;08:53:36;0;50	2204;8	69101;0;0;56;
$GPXUP;3949;08:53:37;0;50	22026;8	69096;0;0;57;
$GPXUP;3949;08:53:38;0;50	22012;8	69095;0;0;57;
$GPXUP;3949;08:53:39;0;50	21998;8	69096;0;0;56;
$GPXUP;3949;08:53:40;0;50	21984;8	69099;0;0;56;
$GPXUP;3949;08:53:41;0;50	2197;8	69101;0;0;57;
$GPXUP;3949;08:53:42;0;50	21956;8	69099;0;0;57;
$GPXUP;3949;08:53:43;0;50	21942;8	69092;0;0;59;
$GPXUP;3949;08:53:44;0;50	21929;8	6908;0;0;61;
$GPXUP;3949;08:53:45;0;50	21916;8	69066;0;0;62;
$GPXUP;3949;08:53:46;0;50	21904;8	69052;0;0;63;
$GPXUP;3949;08:53:47;0;50	2189;8	69039;0;0;64;
$GPXUP;3949;08:53:48;0;50	21876;8	69028;0;0;64;
$GPXUP;3949;08:53:49;0;50	21861;8	69016;0;0;64;
$GPXUP;3949;08:53:50;0;50	21848;8	69004;0;0;64;
$GPXUP;3949;08:53:51;0;50	21833;8	68993;0;0;63;
$GPXUP;3949;08:53:52;0;50	2182;8	68983;0;0;61;
$GPXUP;3949;08:53:53;0;50	21804;8	68976;0;0;63;
$GPXUP;3949;08:53:54;0;50	21789;8	68974;0;0;61;
$GPXUP;3949;08:53:55;0;50	21774;8	68973;0;0;61;
$GPXUP;3949;08:53:56;0;50	21758;8	68972;0;0;64;
$GPXUP;3949;08:53:57;0;50	21742;8	68971;0;0;65;
$GPXUP;3949;08:53:58;0;50	21726;8	68973;0;0;64;
$GPXUP;3949;08:53:59;0;50	2171;8	68977;0;0;62;
$GPXUP;3949;08:54:00;0;50	21695;8	68983;0;0;62;
$GPXUP;3949;08:54:01;0;50	2168;8	68988;0;0;60;
$GPXUP;3949;08:54:02;0;50	21665;8	6899;0;0;61;
$GPXUP;3949;08:54:03;0;50	2165;8	68991;0;0;61;
$GPXUP;3949;08:54:04;0;50	21635;8	68991;0;0;60;
$GPXUP;3949;08:54:05;0;50	21621;8	68989;0;0;58;
$GPXUP;3949;08:54:06;0;50	21607;8	68983;0;0;57;
$GPXUP;3949;08:54:07;0;50	21594;8	68975;0;0;55;
$GPXUP;3949;08:54:08;0;50	21581;8	68968;0;0;55;
$GPXUP;3949;08:54:09;0;50	21568;8	68961;0;0;57;
$GPXUP;3949;08:54:10;0;50	21554;8	68957;0;0;58;
$GPXUP;3949;08:54:11;0;50	21539;8	68954;0;0;60;
$GPXUP;3949;08:54:12;0;50	21524;8	68952;0;0;58;
$GPXUP;3949;08:54:13;0;50	21509;8	68952;0;0;58;
$GPXUP;3949;08:54:14;0;50	21495;8	6895;0;0;59;
$GPXUP;3949;08:54:15;0;50	2148;8	68946;0;0;61;
$GPXUP;3949;08:54:16;0;50	21464;8	68941;0;0;62;
$GPXUP;3949;08:54:17;0;50	2145;8	68936;0;0;62;
$GPXUP;3949;08:54:18;0;50	21435;8	68928;0;0;62;
$GPXUP;3949;08:54:19;0;50	21421;8	68917;0;0;63;
$GPXUP;3949;08:54:20;0;50	21407;8	68907;0;0;61;
$GPXUP;3949;08:54:21;0;50	21393;8	68898;0;0;58;
$GPXUP;3949;08:54:22;0;50	21379;8	68891;0;0;59;
$GPXUP;3949;08:54:23;0;50	21364;8	68885;0;0;59;
$GPXUP;3949;08:54:24;0;50	2135;8	68878;0;0;58;
$GPXUP;3949;08:54:25;0;50	21336;8	68872;0;0;59;
$GPXUP;3949;08:54:26;0;50	21322;8	68865;0;0;60;
$GPXUP;3949;08:54:27;0;50	21307;8	68859;0;0;60;
$GPXUP;3949;08:54:28;0;50	21292;8	68856;0;0;60;
$GPXUP;3949;08:54:29;0;50	21278;8	68854;0;0;60;
$GPXUP;3949;08:54:30;0;50	21263;8	6885;0;0;62;
$GPXUP;3949;08:54:31;0;50	21248;8	68842;0;0;67;
$GPXUP;3949;08:54:32;0;50	21233;8	68829;0;0;69;
$GPXUP;3949;08:54:33;0;50	21218;8	68814;0;0;69;
$GPXUP;3949;08:54:34;0;50	21204;8	688;0;0;67;
$GPXUP;3949;08:54:35;0;50	2119;8	68788;0;0;65;
$GPXUP;3949;08:54:36;0;50	21175;8	68776;0;0;66;
$GPXUP;3949;08:54:37;0;50	2116;8	68765;0;0;67;
$GPXUP;3949;08:54:38;0;50	21145;8	68753;0;0;66;
$GPXUP;3949;08:54:39;0;50	21131;8	6874;0;0;66;
$GPXUP;3949;08:54:40;0;50	21117;8	68726;0;0;65;
$GPXUP;3949;08:54:41;0;50	21102;8	68716;0;0;64;
$GPXUP;3949;08:54:42;0;50	21088;8	68711;0;0;63;
$GPXUP;3949;08:54:43;0;50	21072;8	68707;0;0;61;
$GPXUP;3949;08:54:44;0;50	21057;8	68704;0;0;58;
$GPXUP;3949;08:54:45;0;50	21044;8	68698;0;0;55;
$GPXUP;3949;08:54:46;0;50	21032;8	6869;0;0;53;
$GPXUP;3949;08:54:47;0;50	21019;8	68684;0;0;53;
$GPXUP;3949;08:54:48;0;50	21007;8	68677;0;0;55;
$GPXUP;3949;08:54:49;0;50	20994;8	68668;0;0;55;
$GPXUP;3949;08:54:50;0;50	20982;8	68658;0;0;55;
$GPXUP;3949;08:54:51;0;50	2097;8	68648;0;0;54;
$GPXUP;3949;08:54:52;0;50	20958;8	68636;0;0;55;
$GPXUP;3949;08:54:53;0;50	20946;8	68627;0;0;57;
$GPXUP;3949;08:54:54;0;50	20932;8	6862;0;0;56;
$GPXUP;3949;08:54:55;0;50	20919;8	68611;0;0;57;
$GPXUP;3949;08:54:56;0;50	20906;8	68602;0;0;58;
$GPXUP;3949;08:54:57;0;50	20894;8	68592;0;0;56;
$GPXUP;3949;08:54:58;0;50	20881;8	68584;0;0;55;
$GPXUP;3949;08:54:59;0;50	20868;8	68575;0;0;56;
$GPXUP;3949;08:55:00;0;50	20856;8	68565;0;0;58;
$GPXUP;3949;08:55:01;0;50	20843;8	68554;0;0;59;
$GPXUP;3949;08:55:02;0;50	20829;8	68543;0;0;60;
$GPXUP;3949;08:55:03;0;50	20815;8	68531;0;0;64;
$GPXUP;3949;08:55:04;0;50	20801;8	68519;0;0;65;
$GPXUP;3949;08:55:05;0;50	20786;8	68507;0;0;68;
$GPXUP;3949;08:55:06;0;50	20772;8	68494;0;0;69;
$GPXUP;3949;08:55:07;0;50	20757;8	6848;0;0;67;
$GPXUP;3949;08:55:08;0;50	20744;8	68464;0;0;67;
$GPXUP;3949;08:55:09;0;50	2073;8	68447;0;0;67;
$GPXUP;3949;08:55:10;0;50	20717;8	6843;0;0;67;
$GPXUP;3949;08:55:11;0;50	20704;8	68414;0;0;68;
$GPXUP;3949;08:55:12;0;50	20691;8	68396;0;0;67;
$GPXUP;3949;08:55:13;0;50	20678;8	6838;0;0;67;
$GPXUP;3949;08:55:14;0;50	20664;8	68366;0;0;66;
$GPXUP;3949;08:55:15;0;50	2065;8	68353;0;0;65;
$GPXUP;3949;08:55:16;0;50	20636;8	6834;0;0;65;
$GPXUP;3949;08:55:17;0;50	20622;8	68328;0;0;64;
$GPXUP;3949;08:55:18;0;50	20608;8	68317;0;0;62;
$GPXUP;3949;08:55:19;0;50	20595;8	68306;0;0;62;
$GPXUP;3949;08:55:20;0;50	20581;8	68294;0;0;63;
$GPXUP;3949;08:55:21;0;50	20567;8	68281;0;0;63;
$GPXUP;3949;08:55:22;0;50	20553;8	68268;0;0;63;
$GPXUP;3949;08:55:23;0;50	2054;8	68256;0;0;62;
$GPXUP;3949;08:55:24;0;50	20528;8	68242;0;0;61;
$GPXUP;3949;08:55:25;0;50	20516;8	68226;0;0;61;
$GPXUP;3949;08:55:26;0;50	20506;8	68209;0;0;61;
$GPXUP;3949;08:55:27;0;50	20496;8	68191;0;0;60;
$GPXUP;3949;08:55:28;0;50	20485;8	68174;0;0;60;
$GPXUP;3949;08:55:29;0;50	20474;8	68158;0;0;59;
$GPXUP;3949;08:55:30;0;50	20461;8	68146;0;0;63;
$GPXUP;3949;08:55:31;0;50	20447;8	68133;0;0;66;
$GPXUP;3949;08:55:32;0;50	20434;8	68117;0;0;67;
$GPXUP;3949;08:55:33;0;50	20423;8	68098;0;0;65;
$GPXUP;3949;08:55:34;0;50	20413;8	68078;0;0;62;
$GPXUP;3949;08:55:35;0;50	20404;8	68058;0;0;62;
$GPXUP;3949;08:55:36;0;50	20394;8	6804;0;0;62;
$GPXUP;3949;08:55:37;0;50	20383;8	68024;0;0;64;
$GPXUP;3949;08:55:38;0;50	2037;8	68008;0;0;63;
$GPXUP;3949;08:55:39;0;50	20357;8	67994;0;0;63;
$GPXUP;3949;08:55:40;0;50	20344;8	6798;0;0;61;
$GPXUP;3949;08:55:41;0;50	20332;8	67968;0;0;60;
$GPXUP;3949;08:55:42;0;50	20319;8	67956;0;0;61;
$GPXUP;3949;08:55:43;0;50	20306;8	67943;0;0;63;
$GPXUP;3949;08:55:44;0;50	20293;8	67928;0;0;63;
$GPXUP;3949;08:55:45;0;50	20279;8	67915;0;0;63;
$GPXUP;3949;08:55:46;0;50	20265;8	67904;0;0;62;
$GPXUP;3949;08:55:47;0;50	20251;8	67894;0;0;62;
$GPXUP;3949;08:55:48;0;50	20237;8	67884;0;0;62;
$GPXUP;3949;08:55:49;0;50	20224;8	67874;0;0;62;
$GPXUP;3949;08:55:50;0;50	20209;8	67865;0;0;62;
$GPXUP;3949;08:55:51;0;50	20194;8	67857;0;0;64;
$GPXUP;3949;08:55:52;0;50	20179;8	67849;0;0;63;
$GPXUP;3949;08:55:53;0;50	20164;8	6784;0;0;62;
$GPXUP;3949;08:55:54;0;50	2015;8	67829;0;0;61;
$GPXUP;3949;08:55:55;0;50	20138;8	67817;0;0;60;
$GPXUP;3949;08:55:56;0;50	20124;8	67807;0;0;57;
$GPXUP;3949;08:55:57;0;50	20111;8	67799;0;0;56;
$GPXUP;3949;08:55:58;0;50	20098;8	67789;0;0;58;
$GPXUP;3949;08:55:59;0;50	20085;8	67778;0;0;60;
$GPXUP;3949;08:56:00;0;50	20072;8	67767;0;0;63;
$GPXUP;3949;08:56:01;0;50	20059;8	67752;0;0;65;
$GPXUP;3949;08:56:02;0;50	20046;8	67736;0;0;65;
$GPXUP;3949;08:56:03;0;50	20034;8	67719;0;0;66;
$GPXUP;3949;08:56:04;0;50	2002;8	67702;0;0;66;
$GPXUP;3949;08:56:05;0;50	20008;8	67686;0;0;67;
$GPXUP;3949;08:56:06;0;50	19994;8	6767;0;0;65;
$GPXUP;3949;08:56:07;0;50	1998;8	67658;0;0;63;
$GPXUP;3949;08:56:08;0;50	19967;8	67646;0;0;63;
$GPXUP;3949;08:56:09;0;50	19953;8	67635;0;0;64;
$GPXUP;3949;08:56:10;0;50	19939;8	67622;0;0;65;
$GPXUP;3949;08:56:11;0;50	19925;8	67609;0;0;65;
$GPXUP;3949;08:56:12;0;50	19911;8	67596;0;0;64;
$GPXUP;3949;08:56:13;0;50	19898;8	67583;0;0;63;
$GPXUP;3949;08:56:14;0;50	19884;8	6757;0;0;63;
$GPXUP;3949;08:56:15;0;50	19872;8	67555;0;0;65;
$GPXUP;3949;08:56:16;0;50	19859;8	67539;0;0;67;
$GPXUP;3949;08:56:17;0;50	19847;8	67521;0;0;68;
$GPXUP;3949;08:56:18;0;50	19834;8	67503;0;0;68;
$GPXUP;3949;08:56:19;0;50	19821;8	67486;0;0;65;
$GPXUP;3949;08:56:20;0;50	19809;8	6747;0;0;61;
$GPXUP;3949;08:56:21;0;50	19798;8	67455;0;0;61;
$GPXUP;3949;08:56:22;0;50	19786;8	67439;0;0;61;
$GPXUP;3949;08:56:23;0;50	19777;8	6742;0;0;63;
$GPXUP;3949;08:56:24;0;50	19769;8	67399;0;0;63;
$GPXUP;3949;08:56:25;0;50	19761;8	67378;0;0;64;
$GPXUP;3949;08:56:26;0;50	19753;8	67358;0;0;62;
$GPXUP;3949;08:56:27;0;50	19743;8	6734;0;0;59;
$GPXUP;3949;08:56:28;0;50	19732;8	67326;0;0;57;
$GPXUP;3949;08:56:29;0;50	19719;8	67316;0;0;55;
$GPXUP;3949;08:56:30;0;50	19706;8	67308;0;0;55;
$GPXUP;3949;08:56:31;0;50	19693;8	67299;0;0;57;
$GPXUP;3949;08:56:32;0;50	19681;8	67286;0;0;60;
$GPXUP;3949;08:56:33;0;50	1967;8	67269;0;0;63;
$GPXUP;3949;08:56:34;0;50	19658;8	67252;0;0;64;
$GPXUP;3949;08:56:35;0;50	19647;8	67234;0;0;64;
$GPXUP;3949;08:56:36;0;50	19636;8	67216;0;0;63;
$GPXUP;3949;08:56:37;0;50	19626;8	67199;0;0;60;
$GPXUP;3949;08:56:38;0;50	19615;8	67183;0;0;60;
$GPXUP;3949;08:56:39;0;50	19605;8	67164;0;0;61;
$GPXUP;3949;08:56:40;0;50	19597;8	67144;0;0;62;
$GPXUP;3949;08:56:41;0;50	1959;8	67122;0;0;63;
$GPXUP;3949;08:56:42;0;50	19582;8	67101;0;0;64;
$GPXUP;3949;08:56:43;0;50	19574;8	67078;0;0;65;
$GPXUP;3949;08:56:44;0;50	19568;8	67054;0;0;67;
$GPXUP;3949;08:56:45;0;50	19564;8	67029;0;0;67;
$GPXUP;3949;08:56:46;0;50	19561;8	67003;0;0;67;
$GPXUP;3949;08:56:47;0;50	19558;8	66976;0;0;68;
$GPXUP;3949;08:56:48;0;50	19556;8	6695;0;0;69;
$GPXUP;3949;08:56:49;0;50	19554;8	66923;0;0;69;
$GPXUP;3949;08:56:50;0;50	1955;8	66896;0;0;68;
$GPXUP;3949;08:56:51;0;50	19545;8	66872;0;0;66;
$GPXUP;3949;08:56:52;0;50	19539;8	66849;0;0;63;
$GPXUP;3949;08:56:53;0;50	19531;8	66828;0;0;63;
$GPXUP;3949;08:56:54;0;50	19522;8	66808;0;0;62;
$GPXUP;3949;08:56:55;0;50	19516;8	66786;0;0;60;
$GPXUP;3949;08:56:56;0;50	1951;8	66763;0;0;59;
$GPXUP;3949;08:56:57;0;50	19504;8	66742;0;0;59;
$GPXUP;3949;08:56:58;0;50	19496;8	66724;0;0;58;
$GPXUP;3949;08:56:59;0;50	19487;8	66706;0;0;61;
$GPXUP;3949;08:57:00;0;50	19477;8	66688;0;0;61;
$GPXUP;3949;08:57:01;0;50	19468;8	66669;0;0;60;
$GPXUP;3949;08:57:02;0;50	19459;8	66651;0;0;57;
$GPXUP;3949;08:57:03;0;50	1945;8	66633;0;0;60;
$GPXUP;3949;08:57:04;0;50	1944;8	66614;0;0;64;
$GPXUP;3949;08:57:05;0;50	19431;8	66594;0;0;62;
$GPXUP;3949;08:57:06;0;50	19421;8	66576;0;0;61;
$GPXUP;3949;08:57:07;0;50	19411;8	66558;0;0;62;
$GPXUP;3949;08:57:08;0;50	19401;8	6654;0;0;61;
$GPXUP;3949;08:57:09;0;50	19392;8	66522;0;0;62;
$GPXUP;3949;08:57:10;0;50	19382;8	66504;0;0;62;
$GPXUP;3949;08:57:11;0;50	19371;8	66487;0;0;62;
$GPXUP;3949;08:57:12;0;50	19359;8	66471;0;0;63;
$GPXUP;3949;08:57:13;0;50	19347;8	66456;0;0;61;
$GPXUP;3949;08:57:14;0;50	19335;8	66444;0;0;56;
$GPXUP;3949;08:57:15;0;50	19324;8	66433;0;0;53;
$GPXUP;3949;08:57:16;0;50	19312;8	66424;0;0;52;
$GPXUP;3949;08:57:17;0;50	193;8	66419;0;0;50;
$GPXUP;3949;08:57:18;0;50	19287;8	66414;0;0;52;
$GPXUP;3949;08:57:19;0;50	19274;8	6641;0;0;52;
$GPXUP;3949;08:57:20;0;50	19262;8	66408;0;0;51;
$GPXUP;3949;08:57:21;0;50	19248;8	66408;0;0;51;
$GPXUP;3949;08:57:22;0;50	19236;8	6641;0;0;51;
$GPXUP;3949;08:57:23;0;50	19223;8	66415;0;0;48;
$GPXUP;3949;08:57:24;0;50	19212;8	66419;0;0;47;
$GPXUP;3949;08:57:25;0;50	192;8	66422;0;0;47;
$GPXUP;3949;08:57:26;0;50	19189;8	66422;0;0;47;
$GPXUP;3949;08:57:27;0;50	19177;8	66422;0;0;49;
$GPXUP;3949;08:57:28;0;50	19164;8	6642;0;0;56;
$GPXUP;3949;08:57:29;0;50	1915;8	66415;0;0;57;
$GPXUP;3949;08:57:30;0;50	19136;8	66409;0;0;57;
$GPXUP;3949;08:57:31;0;50	19121;8	66407;0;0;57;
$GPXUP;3949;08:57:32;0;50	19108;8	6641;0;0;52;
$GPXUP;3949;08:57:33;0;50	19096;8	66418;0;0;48;
$GPXUP;3949;08:57:34;0;50	19086;8	66429;0;0;45;
$GPXUP;3949;08:57:35;0;50	19076;8	6644;0;0;45;
$GPXUP;3949;08:57:36;0;50	19066;8	66448;0;0;46;
$GPXUP;3949;08:57:37;0;50	19055;8	66452;0;0;47;
$GPXUP;3949;08:57:38;0;50	19043;8	66456;0;0;52;
$GPXUP;3949;08:57:39;0;50	1903;8	66462;0;0;54;
$GPXUP;3949;08:57:40;0;50	19017;8	66468;0;0;54;
$GPXUP;3949;08:57:41;0;50	19007;8	66479;0;0;46;
$GPXUP;3949;08:57:42;0;50	18999;8	66493;0;0;49;
$GPXUP;3949;08:57:43;0;50	18992;8	66509;0;0;50;
$GPXUP;3949;08:57:44;0;50	18983;8	66524;0;0;54;
$GPXUP;3949;08:57:45;0;50	18973;8	6654;0;0;56;
$GPXUP;3949;08:57:46;0;50	18964;8	66555;0;0;50;
$GPXUP;3949;08:57:47;0;50	18956;8	6657;0;0;46;
$GPXUP;3949;08:57:48;0;50	18946;8	66578;0;0;50;
$GPXUP;3949;08:57:49;0;50	18933;8	66576;0;0;56;
$GPXUP;3949;08:57:50;0;50	1892;8	66566;0;0;57;
$GPXUP;3949;08:57:51;0;50	18909;8	66552;0;0;58;
$GPXUP;3949;08:57:52;0;50	18898;8	66537;0;0;58;
$GPXUP;3949;08:57:53;0;50	18886;8	66522;0;0;60;
$GPXUP;3949;08:57:54;0;50	18874;8	66507;0;0;62;
$GPXUP;3949;08:57:55;0;50	18862;8	66492;0;0;62;
$GPXUP;3949;08:57:56;0;50	18851;8	66476;0;0;63;
$GPXUP;3949;08:57:57;0;50	1884;8	66457;0;0;63;
$GPXUP;3949;08:57:58;0;50	18829;8	66439;0;0;64;
$GPXUP;3949;08:57:59;0;50	18817;8	66423;0;0;62;
$GPXUP;3949;08:58:00;0;50	18804;8	66408;0;0;62;
$GPXUP;3949;08:58:01;0;50	1879;8	66398;0;0;59;
$GPXUP;3949;08:58:02;0;50	18776;8	66391;0;0;59;
$GPXUP;3949;08:58:03;0;50	18762;8	66386;0;0;59;
$GPXUP;3949;08:58:04;0;50	18748;8	66379;0;0;60;
$GPXUP;3949;08:58:05;0;50	18733;8	66372;0;0;61;
$GPXUP;3949;08:58:06;0;50	18718;8	66366;0;0;61;
$GPXUP;3949;08:58:07;0;50	18704;8	6636;0;0;61;
$GPXUP;3949;08:58:08;0;50	18689;8	66348;0;0;67;
$GPXUP;3949;08:58:09;0;50	18675;8	66333;0;0;69;
$GPXUP;3949;08:58:10;0;50	18661;8	66318;0;0;73;
$GPXUP;3949;08:58:11;0;50	18645;8	66303;0;0;72;
$GPXUP;3949;08:58:12;0;50	18628;8	66292;0;0;75;
$GPXUP;3949;08:58:13;0;50	1861;8	66284;0;0;69;
$GPXUP;3949;08:58:14;0;50	18594;8	66276;0;0;71;
$GPXUP;3949;08:58:15;0;50	18578;8	66266;0;0;66;
$GPXUP;3949;08:58:16;0;50	18562;8	66262;0;0;62;
$GPXUP;3949;08:58:17;0;50	18548;8	66261;0;0;59;
$GPXUP;3949;08:58:18;0;50	18534;8	6626;0;0;56;
$GPXUP;3949;08:58:19;0;50	1852;8	66255;0;0;56;
$GPXUP;3949;08:58:20;0;50	18508;8	66244;0;0;58;
$GPXUP;3949;08:58:21;0;50	18494;8	66232;0;0;60;
$GPXUP;3949;08:58:22;0;50	18481;8	66222;0;0;59;
$GPXUP;3949;08:58:23;0;50	18468;8	66217;0;0;58;
$GPXUP;3949;08:58:24;0;50	18454;8	66213;0;0;54;
$GPXUP;3949;08:58:25;0;50	1844;8	66212;0;0;55;
$GPXUP;3949;08:58:26;0;50	18426;8	6621;0;0;56;
$GPXUP;3949;08:58:27;0;50	18412;8	66208;0;0;54;
$GPXUP;3949;08:58:28;0;50	184;8	66211;0;0;50;
$GPXUP;3949;08:58:29;0;50	18388;8	66214;0;0;51;
$GPXUP;3949;08:58:30;0;50	18375;8	66213;0;0;52;
$GPXUP;3949;08:58:31;0;50	18362;8	6621;0;0;53;
$GPXUP;3949;08:58:32;0;50	18348;8	66207;0;0;54;
$GPXUP;3949;08:58:33;0;50	18335;8	66204;0;0;52;
$GPXUP;3949;08:58:34;0;50	18322;8	66201;0;0;50;
$GPXUP;3949;08:58:35;0;50	1831;8	662;0;0;50;
$GPXUP;3949;08:58:36;0;50	18297;8	66201;0;0;53;
$GPXUP;3949;08:58:37;0;50	18282;8	66201;0;0;57;
$GPXUP;3949;08:58:38;0;50	18268;8	66205;0;0;53;
$GPXUP;3949;08:58:39;0;50	18255;8	66208;0;0;53;
$GPXUP;3949;08:58:40;0;50	18242;8	66212;0;0;54;
$GPXUP;3949;08:58:41;0;50	18229;8	66215;0;0;54;
$GPXUP;3949;08:58:42;0;50	18215;8	66214;0;0;56;
$GPXUP;3949;08:58:43;0;50	18201;8	66208;0;0;61;
$GPXUP;3949;08:58:44;0;50	18187;8	66198;0;0;63;
$GPXUP;3949;08:58:45;0;50	18174;8	66185;0;0;65;
$GPXUP;3949;08:58:46;0;50	1816;8	66174;0;0;63;
$GPXUP;3949;08:58:47;0;50	18144;8	66167;0;0;63;
$GPXUP;3949;08:58:48;0;50	18129;8	66162;0;0;61;
$GPXUP;3949;08:58:49;0;50	18114;8	66159;0;0;58;
$GPXUP;3949;08:58:50;0;50	181;8	66157;0;0;58;
$GPXUP;3949;08:58:51;0;50	18085;8	66154;0;0;60;
$GPXUP;3949;08:58:52;0;50	1807;8	6615;0;0;61;
$GPXUP;3949;08:58:53;0;50	18055;8	66145;0;0;61;
$GPXUP;3949;08:58:54;0;50	1804;8	66139;0;0;62;
$GPXUP;3949;08:58:55;0;50	18025;8	66131;0;0;65;
$GPXUP;3949;08:58:56;0;50	1801;8	66122;0;0;64;
$GPXUP;3949;08:58:57;0;50	17994;8	66116;0;0;64;
$GPXUP;3949;08:58:58;0;50	17979;8	66113;0;0;62;
$GPXUP;3949;08:58:59;0;50	17964;8	66107;0;0;62;
$GPXUP;3949;08:59:00;0;50	17949;8	66098;0;0;61;
$GPXUP;3949;08:59:01;0;50	17935;8	66089;0;0;62;
$GPXUP;3949;08:59:02;0;50	17921;8	6608;0;0;61;
$GPXUP;3949;08:59:03;0;50	17906;8	66071;0;0;61;
$GPXUP;3949;08:59:04;0;50	17892;8	66061;0;0;63;
$GPXUP;3949;08:59:05;0;50	17878;8	66051;0;0;64;
$GPXUP;3949;08:59:06;0;50	17863;8	66041;0;0;65;
$GPXUP;3949;08:59:07;0;50	17848;8	66032;0;0;65;
$GPXUP;3949;08:59:08;0;50	17833;8	66022;0;0;65;
$GPXUP;3949;08:59:09;0;50	17818;8	66011;0;0;66;
$GPXUP;3949;08:59:10;0;50	17803;8	66;0;0;67;
$GPXUP;3949;08:59:11;0;50	17788;8	65988;0;0;68;
$GPXUP;3949;08:59:12;0;50	17772;8	65976;0;0;67;
$GPXUP;3949;08:59:13;0;50	17757;8	65965;0;0;68;
$GPXUP;3949;08:59:14;0;50	17742;8	65954;0;0;68;
$GPXUP;3949;08:59:15;0;50	17726;8	65942;0;0;68;
$GPXUP;3949;08:59:16;0;50	17711;8	6593;0;0;70;
$GPXUP;3949;08:59:17;0;50	17695;8	65918;0;0;69;
$GPXUP;3949;08:59:18;0;50	17679;8	65906;0;0;70;
$GPXUP;3949;08:59:19;0;50	17663;8	65899;0;0;68;
$GPXUP;3949;08:59:20;0;50	17646;8	65898;0;0;65;
$GPXUP;3949;08:59:21;0;50	1763;8	65896;0;0;65;
$GPXUP;3949;08:59:22;0;50	17614;8	65894;0;0;67;
$GPXUP;3949;08:59:23;0;50	17597;8	65889;0;0;68;
$GPXUP;3949;08:59:24;0;50	1758;8	65883;0;0;67;
$GPXUP;3949;08:59:25;0;50	17564;8	65876;0;0;64;
$GPXUP;3949;08:59:26;0;50	17549;8	65873;0;0;61;
$GPXUP;3949;08:59:27;0;50	17534;8	65874;0;0;58;
$GPXUP;3949;08:59:28;0;50	1752;8	65878;0;0;57;
$GPXUP;3949;08:59:29;0;50	17506;8	65883;0;0;58;
$GPXUP;3949;08:59:30;0;50	17491;8	65886;0;0;60;
$GPXUP;3949;08:59:31;0;50	17476;8	65888;0;0;60;
$GPXUP;3949;08:59:32;0;50	1746;8	6589;0;0;60;
$GPXUP;3949;08:59:33;0;50	17446;8	6589;0;0;59;
$GPXUP;3949;08:59:34;0;50	17432;8	65894;0;0;57;
$GPXUP;3949;08:59:35;0;50	17418;8	65901;0;0;57;
$GPXUP;3949;08:59:36;0;50	17405;8	65908;0;0;58;
$GPXUP;3949;08:59:37;0;50	17391;8	65916;0;0;58;
$GPXUP;3949;08:59:38;0;50	17378;8	65924;0;0;56;
$GPXUP;3949;08:59:39;0;50	17365;8	65931;0;0;53;
$GPXUP;3949;08:59:40;0;50	17354;8	65942;0;0;55;
$GPXUP;3949;08:59:41;0;50	1734;8	65951;0;0;60;
$GPXUP;3949;08:59:42;0;50	17326;8	65957;0;0;61;
$GPXUP;3949;08:59:43;0;50	17311;8	65963;0;0;62;
$GPXUP;3949;08:59:44;0;50	17295;8	65966;0;0;63;
$GPXUP;3949;08:59:45;0;50	1728;8	65968;0;0;61;
$GPXUP;3949;08:59:46;0;50	17264;8	6597;0;0;60;
$GPXUP;3949;08:59:47;0;50	17249;8	65972;0;0;61;
$GPXUP;3949;08:59:48;0;50	17234;8	65972;0;0;61;
$GPXUP;3949;08:59:49;0;50	17218;8	65971;0;0;58;
$GPXUP;3949;08:59:50;0;50	17205;8	65973;0;0;56;
$GPXUP;3949;08:59:51;0;50	17191;8	65974;0;0;55;
$GPXUP;3949;08:59:52;0;50	17178;8	65977;0;0;52;
$GPXUP;3949;08:59:53;0;50	17165;8	65982;0;0;52;
$GPXUP;3949;08:59:54;0;50	17153;8	65989;0;0;53;
$GPXUP;3949;08:59:55;0;50	1714;8	65994;0;0;53;
$GPXUP;3949;08:59:56;0;50	17126;8	65998;0;0;52;
$GPXUP;3949;08:59:57;0;50	17114;8	66003;0;0;53;
$GPXUP;3949;08:59:58;0;50	17102;8	66009;0;0;54;
$GPXUP;3949;08:59:59;0;50	17089;8	66018;0;0;54;
$GPXUP;3949;09:00:00;0;50	17079;8	6603;0;0;51;
$GPXUP;3949;09:00:01;0;50	17069;8	66044;0;0;50;
$GPXUP;3949;09:00:02;0;50	1706;8	66056;0;0;49;
$GPXUP;3949;09:00:03;0;50	17049;8	66066;0;0;51;
$GPXUP;3949;09:00:04;0;50	17036;8	66074;0;0;53;
$GPXUP;3949;09:00:05;0;50	17023;8	66082;0;0;56;
$GPXUP;3949;09:00:06;0;50	17009;8	66086;0;0;57;
$GPXUP;3949;09:00:07;0;50	16995;8	66091;0;0;59;
$GPXUP;3949;09:00:08;0;50	1698;8	66096;0;0;59;
$GPXUP;3949;09:00:09;0;50	16968;8	66105;0;0;54;
$GPXUP;3949;09:00:10;0;50	16959;8	6612;0;0;51;
$GPXUP;3949;09:00:11;0;50	16952;8	66136;0;0;48;
$GPXUP;3949;09:00:12;0;50	16946;8	66151;0;0;47;
$GPXUP;3949;09:00:13;0;50	16938;8	66164;0;0;46;
$GPXUP;3949;09:00:14;0;50	1693;8	66176;0;0;46;
$GPXUP;3949;09:00:15;0;50	1692;8	66186;0;0;47;
$GPXUP;3949;09:00:16;0;50	16908;8	66193;0;0;50;
$GPXUP;3949;09:00:17;0;50	16896;8	66194;0;0;51;
$GPXUP;3949;09:00:18;0;50	16883;8	66192;0;0;52;
$GPXUP;3949;09:00:19;0;50	1687;8	66192;0;0;50;
$GPXUP;3949;09:00:20;0;50	16857;8	66194;0;0;50;
$GPXUP;3949;09:00:21;0;50	16845;8	66198;0;0;49;
$GPXUP;3949;09:00:22;0;50	16832;8	66201;0;0;50;
$GPXUP;3949;09:00:23;0;50	1682;8	66202;0;0;51;
$GPXUP;3949;09:00:24;0;50	16806;8	66204;0;0;56;
$GPXUP;3949;09:00:25;0;50	16792;8	66206;0;0;58;
$GPXUP;3949;09:00:26;0;50	16777;8	66208;0;0;59;
$GPXUP;3949;09:00:27;0;50	16762;8	6621;0;0;62;
$GPXUP;3949;09:00:28;0;50	16746;8	66213;0;0;63;
$GPXUP;3949;09:00:29;0;50	1673;8	66215;0;0;64;
$GPXUP;3949;09:00:30;0;50	16714;8	66217;0;0;67;
$GPXUP;3949;09:00:31;0;50	16697;8	66222;0;0;65;
$GPXUP;3949;09:00:32;0;50	1668;8	66223;0;0;74;
$GPXUP;3949;09:00:33;0;50	16661;8	6622;0;0;80;
$GPXUP;3949;09:00:34;0;50	16642;8	66225;0;0;75;
$GPXUP;3949;09:00:35;0;50	16625;8	66237;0;0;69;
$GPXUP;3949;09:00:36;0;50	16609;8	66248;0;0;65;
$GPXUP;3949;09:00:37;0;50	16592;8	66254;0;0;70;
$GPXUP;3949;09:00:38;0;50	16575;8	66254;0;0;72;
$GPXUP;3949;09:00:39;0;50	16557;8	66256;0;0;73;
$GPXUP;3949;09:00:40;0;50	16539;8	66259;0;0;72;
$GPXUP;3949;09:00:41;0;50	16521;8	6626;0;0;69;
$GPXUP;3949;09:00:42;0;50	16504;8	66256;0;0;70;
$GPXUP;3949;09:00:43;0;50	16487;8	66251;0;0;71;
$GPXUP;3949;09:00:44;0;50	16469;8	66245;0;0;71;
$GPXUP;3949;09:00:45;0;50	16452;8	66238;0;0;70;
$GPXUP;3949;09:00:46;0;50	16436;8	6623;0;0;70;
$GPXUP;3949;09:00:47;0;50	16418;8	66223;0;0;71;
$GPXUP;3949;09:00:48;0;50	16401;8	66216;0;0;71;
$GPXUP;3949;09:00:49;0;50	16384;8	66208;0;0;71;
$GPXUP;3949;09:00:50;0;50	16367;8	66202;0;0;71;
$GPXUP;3949;09:00:51;0;50	1635;8	66196;0;0;71;
$GPXUP;3949;09:00:52;0;50	16333;8	6619;0;0;72;
$GPXUP;3949;09:00:53;0;50	16315;8	66186;0;0;70;
$GPXUP;3949;09:00:54;0;50	16297;8	66183;0;0;72;
$GPXUP;3949;09:00:55;0;50	1628;8	6618;0;0;71;
$GPXUP;3949;09:00:56;0;50	16262;8	66176;0;0;67;
$GPXUP;3949;09:00:57;0;50	16246;8	66175;0;0;67;
$GPXUP;3949;09:00:58;0;50	16229;8	66176;0;0;66;
$GPXUP;3949;09:00:59;0;50	16212;8	66177;0;0;66;
$GPXUP;3949;09:01:00;0;50	16196;8	66174;0;0;63;
$GPXUP;3949;09:01:01;0;50	1618;8	66171;0;0;62;
$GPXUP;3949;09:01:02;0;50	16165;8	66169;0;0;61;
$GPXUP;3949;09:01:03;0;50	1615;8	66171;0;0;59;
$GPXUP;3949;09:01:04;0;50	16134;8	66172;0;0;59;
$GPXUP;3949;09:01:05;0;50	16119;8	6617;0;0;62;
$GPXUP;3949;09:01:06;0;50	16104;8	66167;0;0;62;
$GPXUP;3949;09:01:07;0;50	16089;8	66164;0;0;63;
$GPXUP;3949;09:01:08;0;50	16072;8	6616;0;0;67;
$GPXUP;3949;09:01:09;0;50	16055;8	66155;0;0;71;
$GPXUP;3949;09:01:10;0;50	16037;8	6615;0;0;72;
$GPXUP;3949;09:01:11;0;50	16019;8	66144;0;0;73;
$GPXUP;3949;09:01:12;0;50	16002;8	66138;0;0;74;
$GPXUP;3949;09:01:13;0;50	15984;8	6613;0;0;73;
$GPXUP;3949;09:01:14;0;50	15966;8	66122;0;0;74;
$GPXUP;3949;09:01:15;0;50	15948;8	66116;0;0;72;
$GPXUP;3949;09:01:16;0;50	15931;8	66114;0;0;66;
$GPXUP;3949;09:01:17;0;50	15915;8	66116;0;0;63;
$GPXUP;3949;09:01:18;0;50	15899;8	66117;0;0;62;
$GPXUP;3949;09:01:19;0;50	15884;8	66123;0;0;59;
$GPXUP;3949;09:01:20;0;50	15871;8	6613;0;0;60;
$GPXUP;3949;09:01:21;0;50	15856;8	66138;0;0;62;
$GPXUP;3949;09:01:22;0;50	15841;8	66144;0;0;63;
$GPXUP;3949;09:01:23;0;50	15825;8	66148;0;0;66;
$GPXUP;3949;09:01:24;0;50	15808;8	66146;0;0;68;
$GPXUP;3949;09:01:25;0;50	15792;8	66143;0;0;68;
$GPXUP;3949;09:01:26;0;50	15775;8	66141;0;0;66;
$GPXUP;3949;09:01:27;0;50	15759;8	66141;0;0;61;
$GPXUP;3949;09:01:28;0;50	15745;8	66141;0;0;57;
$GPXUP;3949;09:01:29;0;50	1573;8	66139;0;0;57;
$GPXUP;3949;09:01:30;0;50	15716;8	66137;0;0;59;
$GPXUP;3949;09:01:31;0;50	15701;8	66134;0;0;63;
$GPXUP;3949;09:01:32;0;50	15686;8	66133;0;0;60;
$GPXUP;3949;09:01:33;0;50	15671;8	66135;0;0;60;
$GPXUP;3949;09:01:34;0;50	15656;8	66138;0;0;59;
$GPXUP;3949;09:01:35;0;50	15641;8	6614;0;0;62;
$GPXUP;3949;09:01:36;0;50	15626;8	6614;0;0;60;
$GPXUP;3949;09:01:37;0;50	1561;8	66138;0;0;62;
$GPXUP;3949;09:01:38;0;50	15595;8	66134;0;0;66;
$GPXUP;3949;09:01:39;0;50	15578;8	66132;0;0;63;
$GPXUP;3949;09:01:40;0;50	15564;8	66131;0;0;56;
$GPXUP;3949;09:01:41;0;50	15549;8	6613;0;0;55;
$GPXUP;3949;09:01:42;0;50	15535;8	66129;0;0;58;
$GPXUP;3949;09:01:43;0;50	15521;8	66126;0;0;59;
$GPXUP;3949;09:01:44;0;50	15506;8	66124;0;0;60;
$GPXUP;3949;09:01:45;0;50	1549;8	66121;0;0;61;
$GPXUP;3949;09:01:46;0;50	15475;8	66119;0;0;61;
$GPXUP;3949;09:01:47;0;50	1546;8	66118;0;0;60;
$GPXUP;3949;09:01:48;0;50	15445;8	66115;0;0;60;
$GPXUP;3949;09:01:49;0;50	1543;8	66111;0;0;61;
$GPXUP;3949;09:01:50;0;50	15415;8	6611;0;0;59;
$GPXUP;3949;09:01:51;0;50	15402;8	66116;0;0;56;
$GPXUP;3949;09:01:52;0;50	1539;8	66124;0;0;54;
$GPXUP;3949;09:01:53;0;50	15378;8	66132;0;0;49;
$GPXUP;3949;09:01:54;0;50	15366;8	66134;0;0;57;
$GPXUP;3949;09:01:55;0;50	15352;8	66125;0;0;63;
$GPXUP;3949;09:01:56;0;50	15338;8	66109;0;0;69;
$GPXUP;3949;09:01:57;0;50	15328;8	66087;0;0;73;
$GPXUP;3949;09:01:58;0;50	15318;8	66061;0;0;79;
$GPXUP;3949;09:01:59;0;50	15306;8	66042;0;0;66;
$GPXUP;3949;09:02:00;0;50	15298;8	6605;0;0;29;
$GPXUP;3949;09:02:01;0;50	15297;8	66055;0;0;9;
$GPXUP;3949;09:02:02;0;50	15295;8	66058;0;0;15;
$GPXUP;3949;09:02:03;0;50	15289;8	66061;0;0;35;
$GPXUP;3949;09:02:04;0;50	1528;8	66056;0;0;40;
$GPXUP;3949;09:02:05;0;50	15273;8	66042;0;0;48;
$GPXUP;3949;09:02:06;0;50	15267;8	66025;0;0;50;
$GPXUP;3949;09:02:07;0;50	15262;8	66007;0;0;49;
$GPXUP;3949;09:02:08;0;50	15263;8	65996;0;0;27;
$GPXUP;3949;09:02:09;0;50	15268;8	65993;0;0;8;
$GPXUP;3949;09:02:10;0;50	15268;8	65992;0;0;8;
$GPXUP;3949;09:02:11;0;50	15267;8	65989;0;0;0;
$GPXUP;3949;09:02:12;0;50	15267;8	65988;0;0;0;
$GPXUP;3949;09:02:13;0;50	15267;8	65989;0;0;0;
$GPXUP;3949;09:02:14;0;50	15267;8	65988;0;0;0;
$GPXUP;3949;09:02:15;0;50	15267;8	65988;0;0;0;
$GPXUP;3949;09:02:16;0;50	15267;8	65988;0;0;0;
$GPXUP;3949;09:02:17;0;50	15267;8	65988;0;0;0;
$GPXUP;3949;09:02:18;0;50	15267;8	65988;0;0;0;
$GPXUP;3949;09:02:19;0;50	15267;8	65988;0;0;0;
$GPXUP;3949;09:02:20;0;50	15267;8	65988;0;0;0;
$GPXUP;3949;09:02:21;0;50	15267;8	65988;0;0;0;
$GPXUP;3949;09:02:22;0;50	15267;8	65988;0;0;0;
$GPXUP;3949;09:02:23;0;50	15267;8	65988;0;0;0;
$GPXUP;3949;09:02:24;0;50	15267;8	65988;0;0;0;
$GPXUP;3949;09:02:25;0;50	15267;8	65988;0;0;0;
$GPXUP;3949;09:02:26;0;50	15267;8	65988;0;0;0;
$GPXUP;3949;09:02:27;0;50	15267;8	65988;0;0;0;
$GPXUP;3949;09:02:28;0;50	15267;8	65988;0;0;0;
$GPXUP;3949;09:02:29;0;50	15267;8	65988;0;0;0;
$GPXUP;3949;09:02:30;0;50	15267;8	65988;0;0;0;
$GPXUP;3949;09:02:31;0;50	15267;8	65988;0;0;0;
$GPXUP;3949;09:02:32;0;50	15267;8	65987;0;0;0;
$GPXUP;3949;09:02:33;0;50	15267;8	65987;0;0;0;
$GPXUP;3949;09:02:34;0;50	15267;8	65987;0;0;0;
$GPXUP;3949;09:02:35;0;50	15267;8	65987;0;0;0;
$GPXUP;3949;09:02:36;0;50	15267;8	65987;0;0;0;
$GPXUP;3949;09:02:37;0;50	15267;8	65987;0;0;0;
$GPXUP;3949;09:02:38;0;50	15267;8	65987;0;0;0;
$GPXUP;3949;09:02:39;0;50	15267;8	65987;0;0;0;
$GPXUP;3949;09:02:40;0;50	15267;8	65987;0;0;0;
$GPXUP;3949;09:02:41;0;50	15266;8	65987;0;0;0;
$GPXUP;3949;09:02:42;0;50	15266;8	65987;0;0;0;
$GPXUP;3949;09:02:43;0;50	15266;8	65987;0;0;0;
$GPXUP;3949;09:02:44;0;50	15266;8	65987;0;0;0;
$GPXUP;3949;09:02:45;0;50	15266;8	65987;0;0;0;
$GPXUP;3949;09:02:46;0;50	15266;8	65988;0;0;0;
$GPXUP;3949;09:02:47;0;50	15266;8	65988;0;0;0;
$GPXUP;3949;09:02:48;0;50	15266;8	65988;0;0;0;
$GPXUP;3949;09:02:49;0;50	15266;8	65988;0;0;0;
$GPXUP;3949;09:02:50;0;50	15266;8	65988;0;0;0;
$GPXUP;3949;09:02:51;0;50	15266;8	65988;0;0;0;
$GPXUP;3949;09:02:52;0;50	15266;8	65988;0;0;0;
$GPXUP;3949;09:02:53;0;50	15266;8	65988;0;0;0;
$GPXUP;3949;09:02:54;0;50	15266;8	65988;0;0;0;
$GPXUP;3949;09:02:55;0;50	15266;8	65988;0;0;0;
$GPXUP;3949;09:02:56;0;50	15266;8	65988;0;0;0;
$GPXUP;3949;09:02:57;0;50	15266;8	65988;0;0;0;
$GPXUP;3949;09:02:58;0;50	15266;8	65988;0;0;0;
$GPXUP;3949;09:02:59;0;50	15266;8	65988;0;0;0;
$GPXUP;3949;09:03:00;0;50	15266;8	65988;0;0;0;
$GPXUP;3949;09:03:01;0;50	15266;8	65988;0;0;0;
$GPXUP;3949;09:03:02;0;50	15266;8	65988;0;0;0;
$GPXUP;3949;09:03:03;0;50	15266;8	65988;0;0;0;
$GPXUP;3949;09:03:04;0;50	15266;8	65988;0;0;0;
$GPXUP;3949;09:03:05;0;50	15266;8	65988;0;0;0;
$GPXUP;3949;09:03:06;0;50	15265;8	65988;0;0;0;
$GPXUP;3949;09:03:07;0;50	15265;8	65988;0;0;0;
$GPXUP;3949;09:03:08;0;50	15265;8	65988;0;0;0;
$GPXUP;3949;09:03:09;0;50	15265;8	65988;0;0;0;
$GPXUP;3949;09:03:10;0;50	15265;8	65989;0;0;0;
$GPXUP;3949;09:03:11;0;50	15265;8	65989;0;0;0;
$GPXUP;3949;09:03:12;0;50	15265;8	65989;0;0;0;
$GPXUP;3949;09:03:13;0;50	15265;8	65989;0;0;0;
$GPXUP;3949;09:03:14;0;50	15265;8	65989;0;0;0;
$GPXUP;3949;09:03:15;0;50	15265;8	65989;0;0;0;
$GPXUP;3949;09:03:16;0;50	15265;8	65989;0;0;0;
$GPXUP;3949;09:03:17;0;50	15265;8	65989;0;0;0;
$GPXUP;3949;09:03:18;0;50	15265;8	65989;0;0;0;
$GPXUP;3949;09:03:19;0;50	15265;8	65989;0;0;0;
$GPXUP;3949;09:03:20;0;50	15265;8	65989;0;0;0;
$GPXUP;3949;09:03:21;0;50	15265;8	65989;0;0;0;
$GPXUP;3949;09:03:22;0;50	15265;8	65989;0;0;0;
$GPXUP;3949;09:03:23;0;50	15265;8	65989;0;0;0;
$GPXUP;3949;09:03:24;0;50	15265;8	65989;0;0;0;
$GPXUP;3949;09:03:25;0;50	15265;8	65989;0;0;0;
$GPXUP;3949;09:03:26;0;50	15265;8	65989;0;0;0;
$GPXUP;3949;09:03:27;0;50	15265;8	65989;0;0;0;
$GPXUP;3949;09:03:28;0;50	15265;8	65989;0;0;0;
$GPXUP;3949;09:03:29;0;50	15265;8	65989;0;0;0;
$GPXUP;3949;09:03:30;0;50	15265;8	65989;0;0;0;
$GPXUP;3949;09:03:31;0;50	15265;8	65989;0;0;0;
$GPXUP;3949;09:03:32;0;50	15265;8	65989;0;0;0;
$GPXUP;3949;09:03:33;0;50	15265;8	65989;0;0;0;
$GPXUP;3949;09:03:34;0;50	15265;8	65989;0;0;0;
$GPXUP;3949;09:03:35;0;50	15265;8	65989;0;0;0;
$GPXUP;3949;09:03:36;0;50	15265;8	65989;0;0;0;
$GPXUP;3949;09:03:37;0;50	15266;8	65989;0;0;0;
$GPXUP;3949;09:03:38;0;50	15266;8	65989;0;0;0;
$GPXUP;3949;09:03:39;0;50	15266;8	65989;0;0;0;
$GPXUP;3949;09:03:40;0;50	15266;8	65989;0;0;0;
$GPXUP;3949;09:03:41;0;50	15266;8	65989;0;0;0;
$GPXUP;3949;09:03:42;0;50	15266;8	65989;0;0;0;
$GPXUP;3949;09:03:43;0;50	15266;8	65989;0;0;0;
$GPXUP;3949;09:03:44;0;50	15266;8	65989;0;0;0;
$GPXUP;3949;09:03:45;0;50	15266;8	65989;0;0;0;
$GPXUP;3949;09:03:46;0;50	15266;8	65989;0;0;0;
$GPXUP;3949;09:03:47;0;50	15266;8	6599;0;0;0;
$GPXUP;3949;09:03:48;0;50	15266;8	6599;0;0;0;
$GPXUP;3949;09:03:49;0;50	15266;8	6599;0;0;0;
$GPXUP;3949;09:03:50;0;50	15266;8	65989;0;0;0;
$GPXUP;3949;09:03:51;0;50	15266;8	65989;0;0;0;
$GPXUP;3949;09:03:52;0;50	15266;8	6599;0;0;0;
$GPXUP;3949;09:03:53;0;50	15266;8	6599;0;0;0;
$GPXUP;3949;09:03:54;0;50	15266;8	6599;0;0;0;
$GPXUP;3949;09:03:55;0;50	15266;8	6599;0;0;0;
$GPXUP;3949;09:03:56;0;50	15266;8	6599;0;0;0;
$GPXUP;3949;09:03:57;0;50	15266;8	6599;0;0;0;
$GPXUP;3949;09:03:58;0;50	15266;8	6599;0;0;0;
$GPXUP;3949;09:03:59;0;50	15266;8	6599;0;0;0;
$GPXUP;3949;09:04:00;0;50	15266;8	6599;0;0;0;
$GPXUP;3949;09:04:01;0;50	15266;8	6599;0;0;0;
$GPXUP;3949;09:04:02;0;50	15266;8	6599;0;0;0;
$GPXUP;3949;09:04:03;0;50	15266;8	6599;0;0;0;
$GPXUP;3949;09:04:04;0;50	15266;8	6599;0;0;0;
$GPXUP;3949;09:04:05;0;50	15266;8	6599;0;0;0;
$GPXUP;3949;09:04:06;0;50	15266;8	6599;0;0;0;
$GPXUP;3949;09:04:07;0;50	15265;8	6599;0;0;0;
$GPXUP;3949;09:04:08;0;50	15265;8	6599;0;0;0;
$GPXUP;3949;09:04:09;0;50	15265;8	6599;0;0;0;
$GPXUP;3949;09:04:10;0;50	15265;8	6599;0;0;0;
$GPXUP;3949;09:04:11;0;50	15265;8	6599;0;0;0;
$GPXUP;3949;09:04:12;0;50	15265;8	6599;0;0;0;
$GPXUP;3949;09:04:13;0;50	15265;8	6599;0;0;0;
$GPXUP;3949;09:04:14;0;50	15265;8	6599;0;0;0;
$GPXUP;3949;09:04:15;0;50	15265;8	6599;0;0;0;
$GPXUP;3949;09:04:16;0;50	15265;8	6599;0;0;0;
$GPXUP;3949;09:04:17;0;50	15265;8	6599;0;0;0;
$GPXUP;3949;09:04:18;0;50	15265;8	6599;0;0;0;
$GPXUP;3949;09:04:19;0;50	15265;8	6599;0;0;0;
$GPXUP;3949;09:04:20;0;50	15265;8	6599;0;0;0;
$GPXUP;3949;09:04:21;0;50	15265;8	6599;0;0;0;
$GPXUP;3949;09:04:22;0;50	15265;8	6599;0;0;0;
$GPXUP;3949;09:04:23;0;50	15265;8	6599;0;0;0;
$GPXUP;3949;09:04:24;0;50	15265;8	6599;0;0;0;
$GPXUP;3949;09:04:25;0;50	15265;8	65989;0;0;0;
$GPXUP;3949;09:04:26;0;50	15265;8	65989;0;0;0;
$GPXUP;3949;09:04:27;0;50	15265;8	65989;0;0;0;
$GPXUP;3949;09:04:28;0;50	15265;8	65989;0;0;0;
$GPXUP;3949;09:04:29;0;50	15265;8	65989;0;0;0;
$GPXUP;3949;09:04:30;0;50	15265;8	65989;0;0;0;
$GPXUP;3949;09:04:31;0;50	15265;8	65989;0;0;0;
$GPXUP;3949;09:04:32;0;50	15265;8	65989;0;0;0;
$GPXUP;3949;09:04:33;0;50	15265;8	65989;0;0;0;
$GPXUP;3949;09:04:34;0;50	15265;8	65989;0;0;0;
$GPXUP;3949;09:04:35;0;50	15265;8	65989;0;0;0;
$GPXUP;3949;09:04:36;0;50	15265;8	65989;0;0;0;
$GPXUP;3949;09:04:37;0;50	15265;8	65989;0;0;0;
$GPXUP;3949;09:04:38;0;50	15265;8	65989;0;0;0;
$GPXUP;3949;09:04:39;0;50	15265;8	65989;0;0;0;
$GPXUP;3949;09:04:40;0;50	15265;8	65989;0;0;0;
$GPXUP;3949;09:04:41;0;50	15265;8	65989;0;0;0;
$GPXUP;3949;09:04:42;0;50	15265;8	65989;0;0;0;
$GPXUP;3949;09:04:43;0;50	15265;8	65989;0;0;0;
$GPXUP;3949;09:04:44;0;50	15265;8	65989;0;0;0;
$GPXUP;3949;09:04:45;0;50	15265;8	65989;0;0;0;
$GPXUP;3949;09:04:46;0;50	15265;8	65989;0;0;0;
$GPXUP;3949;09:04:47;0;50	15265;8	65989;0;0;0;
$GPXUP;3949;09:04:48;0;50	15265;8	65989;0;0;0;
$GPXUP;3949;09:04:49;0;50	15265;8	65989;0;0;0;
$GPXUP;3949;09:04:50;0;50	15265;8	65989;0;0;0;
$GPXUP;3949;09:04:51;0;50	15265;8	65989;0;0;0;
$GPXUP;3949;09:04:52;0;50	15265;8	65989;0;0;0;
$GPXUP;3949;09:04:53;0;50	15265;8	65989;0;0;0;
$GPXUP;3949;09:04:54;0;50	15265;8	65989;0;0;0;
$GPXUP;3949;09:04:55;0;50	15265;8	65989;0;0;0;
$GPXUP;3949;09:04:56;0;50	15265;8	65989;0;0;0;
$GPXUP;3949;09:04:57;0;50	15265;8	65989;0;0;0;
$GPXUP;3949;09:04:58;0;50	15265;8	65989;0;0;0;
$GPXUP;3949;09:04:59;0;50	15265;8	65989;0;0;0;
$GPXUP;3949;09:05:00;0;50	15265;8	65989;0;0;0;
$GPXUP;3949;09:05:01;0;50	15265;8	65989;0;0;0;
$GPXUP;3949;09:05:02;0;50	15265;8	65989;0;0;0;
$GPXUP;3949;09:05:03;0;50	15265;8	65989;0;0;0;
$GPXUP;3949;09:05:04;0;50	15265;8	65989;0;0;0;
$GPXUP;3949;09:05:05;0;50	15265;8	65989;0;0;0;
$GPXUP;3949;09:05:06;0;50	15265;8	65989;0;0;0;
$GPXUP;3949;09:05:07;0;50	15265;8	65989;0;0;0;
$GPXUP;3949;09:05:08;0;50	15265;8	65989;0;0;0;
$GPXUP;3949;09:05:09;0;50	15265;8	65989;0;0;0;
$GPXUP;3949;09:05:10;0;50	15265;8	65989;0;0;0;
$GPXUP;3949;09:05:11;0;50	15265;8	65989;0;0;0;
$GPXUP;3949;09:05:12;0;50	15265;8	65989;0;0;0;
$GPXUP;3949;09:05:13;0;50	15265;8	65989;0;0;0;
$GPXUP;3949;09:05:14;0;50	15265;8	65989;0;0;0;
$GPXUP;3949;09:05:15;0;50	15265;8	65989;0;0;0;
$GPXUP;3949;09:05:16;0;50	15265;8	65989;0;0;0;
$GPXUP;3949;09:05:17;0;50	15265;8	65989;0;0;0;
$GPXUP;3949;09:05:18;0;50	15265;8	65989;0;0;0;
$GPXUP;3949;09:05:19;0;50	15265;8	65989;0;0;0;
$GPXUP;3949;09:05:20;0;50	15265;8	65989;0;0;0;
$GPXUP;3949;09:05:21;0;50	15265;8	65989;0;0;0;
$GPXUP;3949;09:05:22;0;50	15265;8	65989;0;0;0;
$GPXUP;3949;09:05:23;0;50	15265;8	65989;0;0;0;
$GPXUP;3949;09:05:24;0;50	15265;8	65989;0;0;0;
$GPXUP;3949;09:05:25;0;50	15265;8	65989;0;0;0;
$GPXUP;3949;09:05:26;0;50	15265;8	65989;0;0;0;
$GPXUP;3949;09:05:27;0;50	15265;8	65989;0;0;0;
$GPXUP;3949;09:05:28;0;50	15265;8	65989;0;0;0;
$GPXUP;3949;09:05:29;0;50	15265;8	65989;0;0;0;
$GPXUP;3949;09:05:30;0;50	15265;8	65989;0;0;0;
$GPXUP;3949;09:05:31;0;50	15265;8	65989;0;0;0;
$GPXUP;3949;09:05:32;0;50	15265;8	65989;0;0;0;
$GPXUP;3949;09:05:33;0;50	15265;8	65989;0;0;0;
$GPXUP;3949;09:05:34;0;50	15265;8	65989;0;0;0;
$GPXUP;3949;09:05:35;0;50	15265;8	65989;0;0;0;
$GPXUP;3949;09:05:36;0;50	15265;8	65989;0;0;0;
$GPXUP;3949;09:05:37;0;50	15265;8	65989;0;0;0;
$GPXUP;3949;09:05:38;0;50	15265;8	65989;0;0;0;
$GPXUP;3949;09:05:39;0;50	15265;8	65989;0;0;0;
$GPXUP;3949;09:05:40;0;50	15265;8	65989;0;0;0;
$GPXUP;3949;09:05:41;0;50	15265;8	65989;0;0;0;
$GPXUP;3949;09:05:42;0;50	15265;8	65989;0;0;0;
$GPXUP;3949;09:05:43;0;50	15265;8	65989;0;0;0;
$GPXUP;3949;09:05:44;0;50	15265;8	65989;0;0;0;
$GPXUP;3949;09:05:45;0;50	15265;8	65989;0;0;0;
$GPXUP;3949;09:05:46;0;50	15265;8	65989;0;0;0;
$GPXUP;3949;09:05:47;0;50	15265;8	65989;0;0;0;
$GPXUP;3949;09:05:48;0;50	15265;8	65989;0;0;0;
$GPXUP;3949;09:05:49;0;50	15265;8	65989;0;0;0;
$GPXUP;3949;09:05:50;0;50	15265;8	65989;0;0;0;
$GPXUP;3949;09:05:51;0;50	15265;8	65989;0;0;0;
$GPXUP;3949;09:05:52;0;50	15265;8	65989;0;0;0;
$GPXUP;3949;09:05:53;0;50	15265;8	65989;0;0;0;
$GPXUP;3949;09:05:54;0;50	15265;8	65989;0;0;0;
$GPXUP;3949;09:05:55;0;50	15265;8	65989;0;0;0;
$GPXUP;3949;09:05:56;0;50	15265;8	65989;0;0;0;
$GPXUP;3949;09:05:57;0;50	15265;8	65989;0;0;0;
$GPXUP;3949;09:05:58;0;50	15265;8	65989;0;0;0;
$GPXUP;3949;09:05:59;0;50	15265;8	65989;0;0;0;
$GPXUP;3949;09:06:00;0;50	15265;8	65989;0;0;0;
$GPXUP;3949;09:06:01;0;50	15265;8	65989;0;0;0;
$GPXUP;3949;09:06:02;0;50	15265;8	65989;0;0;0;
$GPXUP;3949;09:06:03;0;50	15265;8	65989;0;0;0;
$GPXUP;3949;09:06:04;0;50	15265;8	65989;0;0;0;
$GPXUP;3949;09:06:05;0;50	15265;8	65989;0;0;0;
$GPXUP;3949;09:06:06;0;50	15265;8	65989;0;0;0;
$GPXUP;3949;09:06:07;0;50	15265;8	65989;0;0;0;
$GPXUP;3949;09:06:08;0;50	15265;8	65989;0;0;0;
$GPXUP;3949;09:06:09;0;50	15265;8	65989;0;0;0;
$GPXUP;3949;09:06:10;0;50	15265;8	65989;0;0;0;
$GPXUP;3949;09:06:11;0;50	15265;8	65989;0;0;0;
$GPXUP;3949;09:06:12;0;50	15265;8	65989;0;0;0;
$GPXUP;3949;09:06:13;0;50	15265;8	65989;0;0;0;
$GPXUP;3949;09:06:14;0;50	15265;8	65989;0;0;0;
$GPXUP;3949;09:06:15;0;50	15265;8	65989;0;0;0;
$GPXUP;3949;09:06:16;0;50	15265;8	65989;0;0;0;
$GPXUP;3949;09:06:17;0;50	15265;8	65989;0;0;0;
$GPXUP;3949;09:06:18;0;50	15265;8	65989;0;0;0;
$GPXUP;3949;09:06:19;0;50	15265;8	65989;0;0;0;
$GPXUP;3949;09:06:20;0;50	15265;8	65989;0;0;0;
$GPXUP;3949;09:06:21;0;50	15265;8	65989;0;0;0;
$GPXUP;3949;09:06:22;0;50	15265;8	65989;0;0;0;
$GPXUP;3949;09:06:23;0;50	15265;8	65989;0;0;0;
$GPXUP;3949;09:06:24;0;50	15265;8	65989;0;0;0;
$GPXUP;3949;09:06:25;0;50	15265;8	65989;0;0;0;
$GPXUP;3949;09:06:26;0;50	15265;8	65989;0;0;0;
$GPXUP;3949;09:06:27;0;50	15265;8	65989;0;0;0;
$GPXUP;3949;09:06:28;0;50	15265;8	65989;0;0;0;
$GPXUP;3949;09:06:29;0;50	15265;8	65989;0;0;0;
$GPXUP;3949;09:06:30;0;50	15265;8	65989;0;0;0;
$GPXUP;3949;09:06:31;0;50	15265;8	65989;0;0;0;
$GPXUP;3949;09:06:32;0;50	15265;8	65989;0;0;0;
$GPXUP;3949;09:06:33;0;50	15265;8	65989;0;0;0;
$GPXUP;3949;09:06:34;0;50	15265;8	65989;0;0;0;
$GPXUP;3949;09:06:35;0;50	15265;8	65989;0;0;0;
$GPXUP;3949;09:06:36;0;50	15265;8	65989;0;0;0;
$GPXUP;3949;09:06:37;0;50	15265;8	65989;0;0;0;
$GPXUP;3949;09:06:38;0;50	15265;8	65989;0;0;0;
$GPXUP;3949;09:06:39;0;50	15265;8	65989;0;0;0;
$GPXUP;3949;09:06:40;0;50	15265;8	65989;0;0;0;
$GPXUP;3949;09:06:41;0;50	15265;8	65989;0;0;0;
$GPXUP;3949;09:06:42;0;50	15265;8	65989;0;0;0;
$GPXUP;3949;09:06:43;0;50	15265;8	65989;0;0;0;
$GPXUP;3949;09:06:44;0;50	15265;8	65989;0;0;0;
$GPXUP;3949;09:06:45;0;50	15265;8	65989;0;0;0;
$GPXUP;3949;09:06:46;0;50	15265;8	65989;0;0;0;
$GPXUP;3949;09:06:47;0;50	15265;8	65989;0;0;0;
$GPXUP;3949;09:06:48;0;50	15265;8	65989;0;0;0;
$GPXUP;3949;09:06:49;0;50	15265;8	65989;0;0;0;
$GPXUP;3949;09:06:50;0;50	15265;8	65989;0;0;0;
$GPXUP;3949;09:06:51;0;50	15265;8	65989;0;0;0;
$GPXUP;3949;09:06:52;0;50	15265;8	65989;0;0;0;
$GPXUP;3949;09:06:53;0;50	15265;8	65989;0;0;0;
$GPXUP;3949;09:06:54;0;50	15265;8	65989;0;0;0;
$GPXUP;3949;09:06:55;0;50	15265;8	65989;0;0;0;
$GPXUP;3949;09:06:56;0;50	15265;8	65989;0;0;0;
$GPXUP;3949;09:06:57;0;50	15265;8	65989;0;0;0;
$GPXUP;3949;09:06:58;0;50	15265;8	65989;0;0;0;
$GPXUP;3949;09:06:59;0;50	15265;8	65989;0;0;0;
$GPXUP;3949;09:07:00;0;50	15265;8	65989;0;0;0;
$GPXUP;3949;09:07:01;0;50	15265;8	65989;0;0;0;
$GPXUP;3949;09:07:02;0;50	15265;8	65989;0;0;0;
$GPXUP;3949;09:07:03;0;50	15265;8	65989;0;0;0;
$GPXUP;3949;09:07:04;0;50	15265;8	65989;0;0;0;
$GPXUP;3949;09:07:05;0;50	15265;8	65989;0;0;0;
$GPXUP;3949;09:07:06;0;50	15265;8	65989;0;0;0;
$GPXUP;3949;09:07:07;0;50	15265;8	65989;0;0;0;
$GPXUP;3949;09:07:08;0;50	15265;8	65989;0;0;0;
$GPXUP;3949;09:07:09;0;50	15265;8	65989;0;0;0;
$GPXUP;3949;09:07:10;0;50	15265;8	65989;0;0;0;
$GPXUP;3949;09:07:11;0;50	15265;8	65989;0;0;0;
$GPXUP;3949;09:07:12;0;50	15265;8	65989;0;0;0;
$GPXUP;3949;09:07:13;0;50	15265;8	65989;0;0;0;
$GPXUP;3949;09:07:14;0;50	15265;8	65989;0;0;0;
$GPXUP;3949;09:07:15;0;50	15265;8	65989;0;0;0;
$GPXUP;3949;09:07:16;0;50	15265;8	65989;0;0;0;
$GPXUP;3949;09:07:17;0;50	15265;8	65989;0;0;0;
$GPXUP;3949;09:07:18;0;50	15265;8	65989;0;0;0;
$GPXUP;3949;09:07:19;0;50	15265;8	65989;0;0;0;
$GPXUP;3949;09:07:20;0;50	15265;8	65989;0;0;0;
$GPXUP;3949;09:07:21;0;50	15265;8	65989;0;0;0;
$GPXUP;3949;09:07:22;0;50	15265;8	65989;0;0;0;
$GPXUP;3949;09:07:23;0;50	15265;8	65989;0;0;0;
$GPXUP;3949;09:07:24;0;50	15265;8	65989;0;0;0;
$GPXUP;3949;09:07:25;0;50	15265;8	65989;0;0;0;
$GPXUP;3949;09:07:26;0;50	15265;8	65989;0;0;0;
$GPXUP;3949;09:07:27;0;50	15265;8	65989;0;0;0;
$GPXUP;3949;09:07:28;0;50	15265;8	65989;0;0;0;
$GPXUP;3949;09:07:29;0;50	15265;8	65989;0;0;0;
$GPXUP;3949;09:07:30;0;50	15265;8	65989;0;0;0;
$GPXUP;3949;09:07:31;0;50	15265;8	65989;0;0;0;
$GPXUP;3949;09:07:32;0;50	15265;8	65989;0;0;0;
$GPXUP;3949;09:07:33;0;50	15265;8	65989;0;0;0;
$GPXUP;3949;09:07:34;0;50	15265;8	65989;0;0;0;
$GPXUP;3949;09:07:35;0;50	15265;8	65989;0;0;0;
$GPXUP;3949;09:07:36;0;50	15265;8	65989;0;0;0;
$GPXUP;3949;09:07:37;0;50	15265;8	65989;0;0;0;
$GPXUP;3949;09:07:38;0;50	15265;8	65989;0;0;0;
$GPXUP;3949;09:07:39;0;50	15265;8	65989;0;0;0;
$GPXUP;3949;09:07:40;0;50	15265;8	65989;0;0;0;
$GPXUP;3949;09:07:41;0;50	15265;8	65989;0;0;0;
$GPXUP;3949;09:07:42;0;50	15265;8	65989;0;0;0;
$GPXUP;3949;09:07:43;0;50	15265;8	65989;0;0;0;
$GPXUP;3949;09:07:44;0;50	15265;8	65988;0;0;0;
$GPXUP;3949;09:07:45;0;50	15265;8	65988;0;0;0;
$GPXUP;3949;09:07:46;0;50	15265;8	65988;0;0;0;
$GPXUP;3949;09:07:47;0;50	15265;8	65988;0;0;0;
$GPXUP;3949;09:07:48;0;50	15265;8	65988;0;0;0;
$GPXUP;3949;09:07:49;0;50	15265;8	65988;0;0;0;
$GPXUP;3949;09:07:50;0;50	15265;8	65988;0;0;0;
$GPXUP;3949;09:07:51;0;50	15265;8	65988;0;0;0;
$GPXUP;3949;09:07:52;0;50	15265;8	65988;0;0;0;
$GPXUP;3949;09:07:53;0;50	15265;8	65988;0;0;0;
$GPXUP;3949;09:07:54;0;50	15265;8	65988;0;0;0;
$GPXUP;3949;09:07:55;0;50	15265;8	65988;0;0;0;
$GPXUP;3949;09:07:56;0;50	15265;8	65988;0;0;0;
$GPXUP;3949;09:07:57;0;50	15265;8	65988;0;0;0;
$GPXUP;3949;09:07:58;0;50	15265;8	65988;0;0;0;
$GPXUP;3949;09:07:59;0;50	15265;8	65988;0;0;0;
$GPXUP;3949;09:08:00;0;50	15265;8	65988;0;0;0;
$GPXUP;3949;09:08:01;0;50	15265;8	65988;0;0;0;
$GPXUP;3949;09:08:02;0;50	15265;8	65988;0;0;0;
$GPXUP;3949;09:08:03;0;50	15265;8	65988;0;0;0;
$GPXUP;3949;09:08:04;0;50	15265;8	65988;0;0;0;
$GPXUP;3949;09:08:05;0;50	15265;8	65988;0;0;0;
$GPXUP;3949;09:08:06;0;50	15265;8	65988;0;0;0;
$GPXUP;3949;09:08:07;0;50	15265;8	65988;0;0;0;
$GPXUP;3949;09:08:08;0;50	15265;8	65988;0;0;0;
$GPXUP;3949;09:08:09;0;50	15265;8	65988;0;0;0;
$GPXUP;3949;09:08:10;0;50	15265;8	65988;0;0;0;
$GPXUP;3949;09:08:11;0;50	15265;8	65988;0;0;0;
$GPXUP;3949;09:08:12;0;50	15265;8	65988;0;0;0;
$GPXUP;3949;09:08:13;0;50	15265;8	65988;0;0;0;
$GPXUP;3949;09:08:14;0;50	15265;8	65988;0;0;0;
$GPXUP;3949;09:08:15;0;50	15265;8	65988;0;0;0;
$GPXUP;3949;09:08:16;0;50	15265;8	65988;0;0;0;
$GPXUP;3949;09:08:17;0;50	15265;8	65988;0;0;0;
$GPXUP;3949;09:08:18;0;50	15265;8	65988;0;0;0;
$GPXUP;3949;09:08:19;0;50	15265;8	65988;0;0;0;
$GPXUP;3949;09:08:20;0;50	15265;8	65988;0;0;0;
$GPXUP;3949;09:08:21;0;50	15265;8	65988;0;0;0;
$GPXUP;3949;09:08:22;0;50	15265;8	65988;0;0;0;
$GPXUP;3949;09:08:23;0;50	15265;8	65988;0;0;0;
$GPXUP;3949;09:08:24;0;50	15265;8	65988;0;0;0;
$GPXUP;3949;09:08:25;0;50	15265;8	65988;0;0;0;
$GPXUP;3949;09:08:26;0;50	15265;8	65988;0;0;0;
$GPXUP;3949;09:08:27;0;50	15265;8	65988;0;0;0;
$GPXUP;3949;09:08:28;0;50	15265;8	65988;0;0;0;
$GPXUP;3949;09:08:29;0;50	15265;8	65988;0;0;0;
$GPXUP;3949;09:08:30;0;50	15265;8	65988;0;0;0;
$GPXUP;3949;09:08:31;0;50	15265;8	65988;0;0;0;
$GPXUP;3949;09:08:32;0;50	15265;8	65988;0;0;0;
$GPXUP;3949;09:08:33;0;50	15265;8	65988;0;0;0;
$GPXUP;3949;09:08:34;0;50	15265;8	65988;0;0;0;
$GPXUP;3949;09:08:35;0;50	15265;8	65988;0;0;0;
$GPXUP;3949;09:08:36;0;50	15265;8	65988;0;0;0;
$GPXUP;3949;09:08:37;0;50	15265;8	65988;0;0;0;
$GPXUP;3949;09:08:38;0;50	15265;8	65988;0;0;0;
$GPXUP;3949;09:08:39;0;50	15265;8	65988;0;0;0;
$GPXUP;3949;09:08:40;0;50	15265;8	65988;0;0;0;
$GPXUP;3949;09:08:41;0;50	15265;8	65988;0;0;0;
$GPXUP;3949;09:08:42;0;50	15265;8	65988;0;0;0;
$GPXUP;3949;09:08:43;0;50	15265;8	65988;0;0;0;
$GPXUP;3949;09:08:44;0;50	15265;8	65988;0;0;0;
$GPXUP;3949;09:08:45;0;50	15266;8	65988;0;0;0;
$GPXUP;3949;09:08:46;0;50	15266;8	65988;0;0;0;
$GPXUP;3949;09:08:47;0;50	15266;8	65988;0;0;0;
$GPXUP;3949;09:08:48;0;50	15266;8	65988;0;0;0;
$GPXUP;3949;09:08:49;0;50	15266;8	65988;0;0;0;
$GPXUP;3949;09:08:50;0;50	15266;8	65988;0;0;0;
$GPXUP;3949;09:08:51;0;50	15266;8	65988;0;0;0;
$GPXUP;3949;09:08:52;0;50	15266;8	65988;0;0;0;
$GPXUP;3949;09:08:53;0;50	15266;8	65988;0;0;0;
$GPXUP;3949;09:08:54;0;50	15266;8	65987;0;0;0;
$GPXUP;3949;09:08:55;0;50	15266;8	65987;0;0;0;
$GPXUP;3949;09:08:56;0;50	15266;8	65987;0;0;0;
$GPXUP;3949;09:08:57;0;50	15266;8	65987;0;0;0;
$GPXUP;3949;09:08:58;0;50	15266;8	65987;0;0;0;
$GPXUP;3949;09:08:59;0;50	15266;8	65986;0;0;0;
$GPXUP;3949;09:09:00;0;50	15266;8	65986;0;0;0;
$GPXUP;3949;09:09:01;0;50	15266;8	65986;0;0;0;
$GPXUP;3949;09:09:02;0;50	15266;8	65986;0;0;0;
$GPXUP;3949;09:09:03;0;50	15266;8	65986;0;0;0;
$GPXUP;3949;09:09:04;0;50	15266;8	65986;0;0;0;
$GPXUP;3949;09:09:05;0;50	15266;8	65986;0;0;0;
$GPXUP;3949;09:09:06;0;50	15266;8	65986;0;0;0;
$GPXUP;3949;09:09:07;0;50	15266;8	65986;0;0;0;
$GPXUP;3949;09:09:08;0;50	15266;8	65986;0;0;0;
$GPXUP;3949;09:09:09;0;50	15266;8	65986;0;0;0;
$GPXUP;3949;09:09:10;0;50	15266;8	65986;0;0;0;
$GPXUP;3949;09:09:11;0;50	15266;8	65986;0;0;0;
$GPXUP;3949;09:09:12;0;50	15266;8	65986;0;0;0;
$GPXUP;3949;09:09:13;0;50	15266;8	65986;0;0;0;
$GPXUP;3949;09:09:14;0;50	15266;8	65986;0;0;0;
$GPXUP;3949;09:09:15;0;50	15266;8	65986;0;0;0;
$GPXUP;3949;09:09:16;0;50	15266;8	65986;0;0;0;
$GPXUP;3949;09:09:17;0;50	15265;8	65986;0;0;0;
$GPXUP;3949;09:09:18;0;50	15265;8	65986;0;0;0;
$GPXUP;3949;09:09:19;0;50	15265;8	65986;0;0;0;
$GPXUP;3949;09:09:20;0;50	15265;8	65986;0;0;0;
$GPXUP;3949;09:09:21;0;50	15265;8	65986;0;0;0;
$GPXUP;3949;09:09:22;0;50	15265;8	65986;0;0;0;
$GPXUP;3949;09:09:23;0;50	15265;8	65986;0;0;0;
$GPXUP;3949;09:09:24;0;50	15265;8	65986;0;0;0;
$GPXUP;3949;09:09:25;0;50	15265;8	65986;0;0;0;
$GPXUP;3949;09:09:26;0;50	15265;8	65986;0;0;0;
$GPXUP;3949;09:09:27;0;50	15265;8	65986;0;0;0;
$GPXUP;3949;09:09:28;0;50	15265;8	65986;0;0;0;
$GPXUP;3949;09:09:29;0;50	15265;8	65986;0;0;0;
$GPXUP;3949;09:09:30;0;50	15265;8	65987;0;0;0;
$GPXUP;3949;09:09:31;0;50	15265;8	65987;0;0;0;
$GPXUP;3949;09:09:32;0;50	15266;8	65987;0;0;1;
$GPXUP;3949;09:09:33;0;50	15266;8	65987;0;0;1;
$GPXUP;3949;09:09:34;0;50	15266;8	65987;0;0;1;
$GPXUP;3949;09:09:35;0;50	15266;8	65987;0;0;1;
$GPXUP;3949;09:09:36;0;50	15266;8	65987;0;0;1;
$GPXUP;3949;09:09:37;0;50	15266;8	65988;0;0;1;
$GPXUP;3949;09:09:38;0;50	15266;8	65988;0;0;1;
$GPXUP;3949;09:09:39;0;50	15266;8	65988;0;0;1;
$GPXUP;3949;09:09:40;0;50	15266;8	65988;0;0;1;
$GPXUP;3949;09:09:41;0;50	15267;8	65988;0;0;1;
$GPXUP;3949;09:09:42;0;50	15267;8	65988;0;0;1;
$GPXUP;3949;09:09:43;0;50	15267;8	65988;0;0;1;
$GPXUP;3949;09:09:44;0;50	15267;8	65988;0;0;1;
$GPXUP;3949;09:09:45;0;50	15267;8	65989;0;0;1;
$GPXUP;3949;09:09:46;0;50	15267;8	65989;0;0;1;
$GPXUP;3949;09:09:47;0;50	15268;8	65989;0;0;1;
$GPXUP;3949;09:09:48;0;50	15268;8	65989;0;0;1;
$GPXUP;3949;09:09:49;0;50	15268;8	65989;0;0;1;
$GPXUP;3949;09:09:50;0;50	15268;8	65989;0;0;1;
$GPXUP;3949;09:09:51;0;50	15268;8	6599;0;0;1;
$GPXUP;3949;09:09:52;0;50	15268;8	6599;0;0;1;
$GPXUP;3949;09:09:53;0;50	15268;8	6599;0;0;1;
$GPXUP;3949;09:09:54;0;50	15268;8	6599;0;0;1;
$GPXUP;3949;09:09:55;0;50	15268;8	6599;0;0;1;
$GPXUP;3949;09:09:56;0;50	15269;8	6599;0;0;0;
$GPXUP;3949;09:09:57;0;50	15269;8	6599;0;0;0;
$GPXUP;3949;09:09:58;0;50	15269;8	6599;0;0;0;
$GPXUP;3949;09:09:59;0;50	15269;8	6599;0;0;0;
$GPXUP;3949;09:10:00;0;50	15269;8	6599;0;0;0;
$GPXUP;3949;09:10:01;0;50	15269;8	6599;0;0;0;
$GPXUP;3949;09:10:02;0;50	15269;8	6599;0;0;0;
$GPXUP;3949;09:10:03;0;50	15269;8	6599;0;0;0;
$GPXUP;3949;09:10:04;0;50	15269;8	6599;0;0;0;
$GPXUP;3949;09:10:05;0;50	15269;8	6599;0;0;0;
$GPXUP;3949;09:10:06;0;50	15269;8	6599;0;0;0;
$GPXUP;3949;09:10:07;0;50	15269;8	65989;0;0;1;
$GPXUP;3949;09:10:08;0;50	15268;8	65989;0;0;1;
$GPXUP;3949;09:10:09;0;50	15268;8	65989;0;0;1;
$GPXUP;3949;09:10:10;0;50	15268;8	65989;0;0;1;
$GPXUP;3949;09:10:11;0;50	15268;8	65988;0;0;1;
$GPXUP;3949;09:10:12;0;50	15268;8	65988;0;0;1;
$GPXUP;3949;09:10:13;0;50	15268;8	65988;0;0;1;
$GPXUP;3949;09:10:14;0;50	15268;8	65988;0;0;1;
$GPXUP;3949;09:10:15;0;50	15268;8	65987;0;0;1;
$GPXUP;3949;09:10:16;0;50	15268;8	65987;0;0;1;
$GPXUP;3949;09:10:17;0;50	15268;8	65987;0;0;1;
$GPXUP;3949;09:10:18;0;50	15268;8	65987;0;0;1;
$GPXUP;3949;09:10:19;0;50	15268;8	65986;0;0;1;
$GPXUP;3949;09:10:20;0;50	15268;8	65986;0;0;0;
$GPXUP;3949;09:10:21;0;50	15268;8	65986;0;0;1;
$GPXUP;3949;09:10:22;0;50	15268;8	65986;0;0;0;
$GPXUP;3949;09:10:23;0;50	15268;8	65986;0;0;0;
$GPXUP;3949;09:10:24;0;50	15268;8	65986;0;0;0;
$GPXUP;3949;09:10:25;0;50	15268;8	65985;0;0;0;
$GPXUP;3949;09:10:26;0;50	15268;8	65985;0;0;0;
$GPXUP;3949;09:10:27;0;50	15268;8	65985;0;0;0;
$GPXUP;3949;09:10:28;0;50	15268;8	65985;0;0;0;
$GPXUP;3949;09:10:29;0;50	15268;8	65985;0;0;0;
$GPXUP;3949;09:10:30;0;50	15268;8	65985;0;0;0;
$GPXUP;3949;09:10:31;0;50	15268;8	65985;0;0;0;
$GPXUP;3949;09:10:32;0;50	15268;8	65985;0;0;0;
$GPXUP;3949;09:10:33;0;50	15268;8	65985;0;0;0;
$GPXUP;3949;09:10:34;0;50	15268;8	65985;0;0;0;
$GPXUP;3949;09:10:35;0;50	15268;8	65985;0;0;0;
$GPXUP;3949;09:10:36;0;50	15268;8	65985;0;0;0;
$GPXUP;3949;09:10:37;0;50	15269;8	65985;0;0;0;
$GPXUP;3949;09:10:38;0;50	15269;8	65985;0;0;0;
$GPXUP;3949;09:10:39;0;50	15269;8	65985;0;0;0;
$GPXUP;3949;09:10:40;0;50	15269;8	65985;0;0;0;
$GPXUP;3949;09:10:41;0;50	15269;8	65985;0;0;0;
$GPXUP;3949;09:10:42;0;50	15269;8	65985;0;0;0;
$GPXUP;3949;09:10:43;0;50	15269;8	65984;0;0;0;
$GPXUP;3949;09:10:44;0;50	15269;8	65984;0;0;0;
$GPXUP;3949;09:10:45;0;50	15269;8	65984;0;0;0;
$GPXUP;3949;09:10:46;0;50	15269;8	65984;0;0;0;
$GPXUP;3949;09:10:47;0;50	15269;8	65984;0;0;0;
$GPXUP;3949;09:10:48;0;50	15269;8	65984;0;0;0;
$GPXUP;3949;09:10:49;0;50	15269;8	65984;0;0;0;
$GPXUP;3949;09:10:50;0;50	15269;8	65984;0;0;0;
$GPXUP;3949;09:10:51;0;50	15269;8	65984;0;0;0;
$GPXUP;3949;09:10:52;0;50	15269;8	65984;0;0;0;
$GPXUP;3949;09:10:53;0;50	15269;8	65984;0;0;0;
$GPXUP;3949;09:10:54;0;50	15269;8	65984;0;0;0;
$GPXUP;3949;09:10:55;0;50	15269;8	65984;0;0;0;
$GPXUP;3949;09:10:56;0;50	15269;8	65984;0;0;0;
$GPXUP;3949;09:10:57;0;50	15269;8	65984;0;0;0;
$GPXUP;3949;09:10:58;0;50	15269;8	65984;0;0;0;
$GPXUP;3949;09:10:59;0;50	15269;8	65984;0;0;0;
$GPXUP;3949;09:11:00;0;50	15269;8	65984;0;0;0;
$GPXUP;3949;09:11:01;0;50	15269;8	65983;0;0;0;
$GPXUP;3949;09:11:02;0;50	15269;8	65983;0;0;0;
$GPXUP;3949;09:11:03;0;50	15269;8	65983;0;0;0;
$GPXUP;3949;09:11:04;0;50	15269;8	65983;0;0;0;
$GPXUP;3949;09:11:05;0;50	15269;8	65983;0;0;0;
$GPXUP;3949;09:11:06;0;50	15269;8	65983;0;0;0;
$GPXUP;3949;09:11:07;0;50	1527;8	65983;0;0;0;
$GPXUP;3949;09:11:08;0;50	1527;8	65983;0;0;0;
$GPXUP;3949;09:11:09;0;50	1527;8	65983;0;0;0;
$GPXUP;3949;09:11:10;0;50	1527;8	65983;0;0;0;
$GPXUP;3949;09:11:11;0;50	1527;8	65982;0;0;0;
$GPXUP;3949;09:11:12;0;50	1527;8	65982;0;0;0;
$GPXUP;3949;09:11:13;0;50	15269;8	65982;0;0;0;
$GPXUP;3949;09:11:14;0;50	15269;8	65982;0;0;0;
$GPXUP;3949;09:11:15;0;50	15269;8	65982;0;0;1;
$GPXUP;3949;09:11:16;0;50	15269;8	65982;0;0;1;
$GPXUP;3949;09:11:17;0;50	15269;8	65982;0;0;1;
$GPXUP;3949;09:11:18;0;50	15269;8	65982;0;0;1;
$GPXUP;3949;09:11:19;0;50	15269;8	65982;0;0;1;
$GPXUP;3949;09:11:20;0;50	15268;8	65982;0;0;1;
$GPXUP;3949;09:11:21;0;50	15268;8	65982;0;0;1;
$GPXUP;3949;09:11:22;0;50	15268;8	65982;0;0;1;
$GPXUP;3949;09:11:23;0;50	15268;8	65982;0;0;1;
$GPXUP;3949;09:11:24;0;50	15268;8	65982;0;0;1;
$GPXUP;3949;09:11:25;0;50	15268;8	65982;0;0;1;
$GPXUP;3949;09:11:26;0;50	15268;8	65982;0;0;1;
$GPXUP;3949;09:11:27;0;50	15267;8	65982;0;0;1;
$GPXUP;3949;09:11:28;0;50	15267;8	65982;0;0;1;
$GPXUP;3949;09:11:29;0;50	15267;8	65983;0;0;1;
$GPXUP;3949;09:11:30;0;50	15267;8	65983;0;0;1;
$GPXUP;3949;09:11:31;0;50	15267;8	65983;0;0;1;
$GPXUP;3949;09:11:32;0;50	15267;8	65983;0;0;1;
$GPXUP;3949;09:11:33;0;50	15267;8	65984;0;0;1;
$GPXUP;3949;09:11:34;0;50	15266;8	65984;0;0;1;
$GPXUP;3949;09:11:35;0;50	15266;8	65984;0;0;1;
$GPXUP;3949;09:11:36;0;50	15266;8	65984;0;0;1;
$GPXUP;3949;09:11:37;0;50	15266;8	65984;0;0;1;
$GPXUP;3949;09:11:38;0;50	15266;8	65984;0;0;1;
$GPXUP;3949;09:11:39;0;50	15266;8	65985;0;0;1;
$GPXUP;3949;09:11:40;0;50	15266;8	65985;0;0;1;
$GPXUP;3949;09:11:41;0;50	15266;8	65985;0;0;0;
$GPXUP;3949;09:11:42;0;50	15266;8	65985;0;0;0;
$GPXUP;3949;09:11:43;0;50	15266;8	65985;0;0;0;
$GPXUP;3949;09:11:44;0;50	15266;8	65986;0;0;0;
$GPXUP;3949;09:11:45;0;50	15266;8	65986;0;0;0;
$GPXUP;3949;09:11:46;0;50	15266;8	65986;0;0;0;
$GPXUP;3949;09:11:47;0;50	15266;8	65986;0;0;0;
$GPXUP;3949;09:11:48;0;50	15266;8	65986;0;0;0;
$GPXUP;3949;09:11:49;0;50	15266;8	65986;0;0;0;
$GPXUP;3949;09:11:50;0;50	15266;8	65986;0;0;0;
$GPXUP;3949;09:11:51;0;50	15266;8	65987;0;0;0;
$GPXUP;3949;09:11:52;0;50	15266;8	65987;0;0;0;
$GPXUP;3949;09:11:53;0;50	15266;8	65987;0;0;0;
$GPXUP;3949;09:11:54;0;50	15266;8	65987;0;0;0;
$GPXUP;3949;09:11:55;0;50	15266;8	65987;0;0;0;
$GPXUP;3949;09:11:56;0;50	15266;8	65987;0;0;0;
$GPXUP;3949;09:11:57;0;50	15266;8	65988;0;0;0;
$GPXUP;3949;09:11:58;0;50	15266;8	65988;0;0;0;
$GPXUP;3949;09:11:59;0;50	15266;8	65988;0;0;0;
$GPXUP;3949;09:12:00;0;50	15266;8	65988;0;0;0;
$GPXUP;3949;09:12:01;0;50	15266;8	65988;0;0;0;
$GPXUP;3949;09:12:02;0;50	15266;8	65988;0;0;0;
$GPXUP;3949;09:12:03;0;50	15266;8	65988;0;0;0;
$GPXUP;3949;09:12:04;0;50	15266;8	65988;0;0;0;
$GPXUP;3949;09:12:05;0;50	15266;8	65988;0;0;0;
$GPXUP;3949;09:12:06;0;50	15266;8	65988;0;0;0;
$GPXUP;3949;09:12:07;0;50	15266;8	65988;0;0;0;
$GPXUP;3949;09:12:08;0;50	15266;8	65989;0;0;0;
$GPXUP;3949;09:12:09;0;50	15266;8	65989;0;0;0;
$GPXUP;3949;09:12:10;0;50	15266;8	65989;0;0;0;
$GPXUP;3949;09:12:11;0;50	15266;8	65989;0;0;0;
$GPXUP;3949;09:12:12;0;50	15266;8	65989;0;0;0;
$GPXUP;3949;09:12:13;0;50	15266;8	65989;0;0;0;
$GPXUP;3949;09:12:14;0;50	15266;8	65989;0;0;0;
$GPXUP;3949;09:12:15;0;50	15267;8	65989;0;0;0;
$GPXUP;3949;09:12:16;0;50	15267;8	65989;0;0;0;
$GPXUP;3949;09:12:17;0;50	15267;8	65989;0;0;0;
$GPXUP;3949;09:12:18;0;50	15267;8	65989;0;0;0;
$GPXUP;3949;09:12:19;0;50	15267;8	65989;0;0;1;
$GPXUP;3949;09:12:20;0;50	15267;8	65989;0;0;0;
$GPXUP;3949;09:12:21;0;50	15267;8	65989;0;0;0;
$GPXUP;3949;09:12:22;0;50	15268;8	65989;0;0;0;
$GPXUP;3949;09:12:23;0;50	15268;8	65989;0;0;0;
$GPXUP;3949;09:12:24;0;50	15268;8	65989;0;0;0;
$GPXUP;3949;09:12:25;0;50	15268;8	65989;0;0;0;
$GPXUP;3949;09:12:26;0;50	15268;8	65989;0;0;0;
$GPXUP;3949;09:12:27;0;50	15268;8	65989;0;0;0;
$GPXUP;3949;09:12:28;0;50	15268;8	65989;0;0;0;
$GPXUP;3949;09:12:29;0;50	15268;8	6599;0;0;0;
$GPXUP;3949;09:12:30;0;50	15268;8	6599;0;0;0;
$GPXUP;3949;09:12:31;0;50	15268;8	6599;0;0;0;
$GPXUP;3949;09:12:32;0;50	15268;8	6599;0;0;0;
$GPXUP;3949;09:12:33;0;50	15268;8	6599;0;0;0;
$GPXUP;3949;09:12:34;0;50	15268;8	6599;0;0;0;
$GPXUP;3949;09:12:35;0;50	15268;8	6599;0;0;0;
$GPXUP;3949;09:12:36;0;50	15268;8	6599;0;0;0;
$GPXUP;3949;09:12:37;0;50	15268;8	6599;0;0;0;
$GPXUP;3949;09:12:38;0;50	15268;8	6599;0;0;0;
$GPXUP;3949;09:12:39;0;50	15268;8	6599;0;0;0;
$GPXUP;3949;09:12:40;0;50	15268;8	6599;0;0;0;
$GPXUP;3949;09:12:41;0;50	15268;8	6599;0;0;0;
$GPXUP;3949;09:12:42;0;50	15268;8	6599;0;0;0;
$GPXUP;3949;09:12:43;0;50	15268;8	6599;0;0;0;
$GPXUP;3949;09:12:44;0;50	15268;8	6599;0;0;0;
$GPXUP;3949;09:12:45;0;50	15268;8	6599;0;0;0;
$GPXUP;3949;09:12:46;0;50	15268;8	6599;0;0;0;
$GPXUP;3949;09:12:47;0;50	15268;8	6599;0;0;0;
$GPXUP;3949;09:12:48;0;50	15268;8	6599;0;0;0;
$GPXUP;3949;09:12:49;0;50	15268;8	6599;0;0;0;
$GPXUP;3949;09:12:50;0;50	15268;8	6599;0;0;0;
$GPXUP;3949;09:12:51;0;50	15268;8	65989;0;0;0;
$GPXUP;3949;09:12:52;0;50	15268;8	65989;0;0;0;
$GPXUP;3949;09:12:53;0;50	15268;8	65989;0;0;0;
$GPXUP;3949;09:12:54;0;50	15268;8	65989;0;0;0;
$GPXUP;3949;09:12:55;0;50	15268;8	65989;0;0;0;
$GPXUP;3949;09:12:56;0;50	15268;8	65989;0;0;0;
$GPXUP;3949;09:12:57;0;50	15268;8	65989;0;0;0;
$GPXUP;3949;09:12:58;0;50	15268;8	65989;0;0;0;
$GPXUP;3949;09:12:59;0;50	15268;8	65989;0;0;0;
$GPXUP;3949;09:13:00;0;50	15268;8	65989;0;0;0;
$GPXUP;3949;09:13:01;0;50	15268;8	65989;0;0;0;
$GPXUP;3949;09:13:02;0;50	15268;8	6599;0;0;0;
$GPXUP;3949;09:13:03;0;50	15268;8	6599;0;0;0;
$GPXUP;3949;09:13:04;0;50	15268;8	6599;0;0;0;
$GPXUP;3949;09:13:05;0;50	15268;8	6599;0;0;0;
$GPXUP;3949;09:13:06;0;50	15268;8	6599;0;0;0;
$GPXUP;3949;09:13:07;0;50	15268;8	6599;0;0;0;
$GPXUP;3949;09:13:08;0;50	15268;8	6599;0;0;0;
$GPXUP;3949;09:13:09;0;50	15268;8	6599;0;0;0;
$GPXUP;3949;09:13:10;0;50	15268;8	6599;0;0;0;
$GPXUP;3949;09:13:11;0;50	15268;8	6599;0;0;0;
$GPXUP;3949;09:13:12;0;50	15268;8	6599;0;0;0;
$GPXUP;3949;09:13:13;0;50	15268;8	6599;0;0;0;
$GPXUP;3949;09:13:14;0;50	15268;8	6599;0;0;0;
$GPXUP;3949;09:13:15;0;50	15268;8	6599;0;0;0;
$GPXUP;3949;09:13:16;0;50	15268;8	6599;0;0;0;
$GPXUP;3949;09:13:17;0;50	15268;8	6599;0;0;0;
$GPXUP;3949;09:13:18;0;50	15268;8	6599;0;0;0;
$GPXUP;3949;09:13:19;0;50	15268;8	6599;0;0;0;
$GPXUP;3949;09:13:20;0;50	15268;8	6599;0;0;0;
$GPXUP;3949;09:13:21;0;50	15268;8	6599;0;0;0;
$GPXUP;3949;09:13:22;0;50	15268;8	6599;0;0;0;
$GPXUP;3949;09:13:23;0;50	15268;8	6599;0;0;0;
$GPXUP;3949;09:13:24;0;50	15268;8	6599;0;0;0;
$GPXUP;3949;09:13:25;0;50	15268;8	6599;0;0;0;
$GPXUP;3949;09:13:26;0;50	15268;8	6599;0;0;0;
$GPXUP;3949;09:13:27;0;50	15268;8	6599;0;0;0;
$GPXUP;3949;09:13:28;0;50	15268;8	6599;0;0;0;
$GPXUP;3949;09:13:29;0;50	15268;8	6599;0;0;0;
$GPXUP;3949;09:13:30;0;50	15268;8	6599;0;0;0;
$GPXUP;3949;09:13:31;0;50	15268;8	6599;0;0;0;
$GPXUP;3949;09:13:32;0;50	15268;8	6599;0;0;0;
$GPXUP;3949;09:13:33;0;50	15268;8	6599;0;0;0;
$GPXUP;3949;09:13:34;0;50	15268;8	6599;0;0;0;
$GPXUP;3949;09:13:35;0;50	15268;8	6599;0;0;0;
$GPXUP;3949;09:13:36;0;50	15268;8	6599;0;0;0;
$GPXUP;3949;09:13:37;0;50	15268;8	6599;0;0;0;
$GPXUP;3949;09:13:38;0;50	15268;8	6599;0;0;0;
$GPXUP;3949;09:13:39;0;50	15268;8	6599;0;0;0;
$GPXUP;3949;09:13:40;0;50	15268;8	6599;0;0;0;
$GPXUP;3949;09:13:41;0;50	15268;8	6599;0;0;0;
$GPXUP;3949;09:13:42;0;50	15268;8	6599;0;0;0;
$GPXUP;3949;09:13:43;0;50	15268;8	6599;0;0;0;
$GPXUP;3949;09:13:44;0;50	15268;8	6599;0;0;0;
$GPXUP;3949;09:13:45;0;50	15268;8	6599;0;0;0;
$GPXUP;3949;09:13:46;0;50	15268;8	6599;0;0;0;
$GPXUP;3949;09:13:47;0;50	15268;8	6599;0;0;0;
$GPXUP;3949;09:13:48;0;50	15268;8	6599;0;0;0;
$GPXUP;3949;09:13:49;0;50	15268;8	65989;0;0;0;
$GPXUP;3949;09:13:50;0;50	15268;8	65989;0;0;0;
$GPXUP;3949;09:13:51;0;50	15268;8	65989;0;0;0;
$GPXUP;3949;09:13:52;0;50	15268;8	65989;0;0;0;
$GPXUP;3949;09:13:53;0;50	15268;8	65989;0;0;0;
$GPXUP;3949;09:13:54;0;50	15268;8	65989;0;0;0;
$GPXUP;3949;09:13:55;0;50	15268;8	65989;0;0;0;
$GPXUP;3949;09:13:56;0;50	15268;8	65989;0;0;0;
$GPXUP;3949;09:13:57;0;50	15268;8	65989;0;0;0;
$GPXUP;3949;09:13:58;0;50	15268;8	65989;0;0;0;
$GPXUP;3949;09:13:59;0;50	15268;8	65989;0;0;0;
$GPXUP;3949;09:14:00;0;50	15268;8	65989;0;0;0;
$GPXUP;3949;09:14:01;0;50	15268;8	65989;0;0;0;
$GPXUP;3949;09:14:02;0;50	15268;8	65989;0;0;0;
$GPXUP;3949;09:14:03;0;50	15268;8	65989;0;0;0;
$GPXUP;3949;09:14:04;0;50	15268;8	65989;0;0;0;
$GPXUP;3949;09:14:05;0;50	15268;8	65989;0;0;0;
$GPXUP;3949;09:14:06;0;50	15268;8	65989;0;0;0;
$GPXUP;3949;09:14:07;0;50	15268;8	65989;0;0;0;
$GPXUP;3949;09:14:08;0;50	15268;8	65989;0;0;0;
$GPXUP;3949;09:14:09;0;50	15268;8	65989;0;0;0;
$GPXUP;3949;09:14:10;0;50	15268;8	65989;0;0;0;
$GPXUP;3949;09:14:11;0;50	15268;8	65989;0;0;0;
$GPXUP;3949;09:14:12;0;50	15268;8	65989;0;0;0;
$GPXUP;3949;09:14:13;0;50	15268;8	65989;0;0;0;
$GPXUP;3949;09:14:14;0;50	15268;8	65989;0;0;0;
$GPXUP;3949;09:14:15;0;50	15268;8	65989;0;0;0;
$GPXUP;3949;09:14:16;0;50	15268;8	65989;0;0;0;
$GPXUP;3949;09:14:17;0;50	15268;8	65989;0;0;0;
$GPXUP;3949;09:14:18;0;50	15268;8	65989;0;0;0;
$GPXUP;3949;09:14:19;0;50	15268;8	65989;0;0;0;
$GPXUP;3949;09:14:20;0;50	15268;8	65989;0;0;0;
$GPXUP;3949;09:14:21;0;50	15268;8	65989;0;0;0;
$GPXUP;3949;09:14:22;0;50	15268;8	65989;0;0;0;
$GPXUP;3949;09:14:23;0;50	15268;8	65989;0;0;0;
$GPXUP;3949;09:14:24;0;50	15268;8	65989;0;0;0;
$GPXUP;3949;09:14:25;0;50	15268;8	65989;0;0;0;
$GPXUP;3949;09:14:26;0;50	15268;8	65989;0;0;0;
$GPXUP;3949;09:14:27;0;50	15268;8	65989;0;0;0;
$GPXUP;3949;09:14:28;0;50	15268;8	65989;0;0;0;
$GPXUP;3949;09:14:29;0;50	15268;8	65989;0;0;0;
$GPXUP;3949;09:14:30;0;50	15268;8	65989;0;0;0;
$GPXUP;3949;09:14:31;0;50	15268;8	65989;0;0;0;
$GPXUP;3949;09:14:32;0;50	15268;8	65989;0;0;0;
$GPXUP;3949;09:14:33;0;50	15268;8	65989;0;0;0;
$GPXUP;3949;09:14:34;0;50	15268;8	65989;0;0;0;
$GPXUP;3949;09:14:35;0;50	15268;8	65989;0;0;0;
$GPXUP;3949;09:14:36;0;50	15268;8	65988;0;0;0;
$GPXUP;3949;09:14:37;0;50	15268;8	65988;0;0;0;
$GPXUP;3949;09:14:38;0;50	15268;8	65988;0;0;0;
$GPXUP;3949;09:14:39;0;50	15268;8	65988;0;0;0;
$GPXUP;3949;09:14:40;0;50	15268;8	65988;0;0;0;
$GPXUP;3949;09:14:41;0;50	15268;8	65988;0;0;0;
$GPXUP;3949;09:14:42;0;50	15268;8	65988;0;0;0;
$GPXUP;3949;09:14:43;0;50	15268;8	65988;0;0;0;
$GPXUP;3949;09:14:44;0;50	15268;8	65988;0;0;0;
$GPXUP;3949;09:14:45;0;50	15268;8	65988;0;0;0;
$GPXUP;3949;09:14:46;0;50	15268;8	65988;0;0;0;
$GPXUP;3949;09:14:47;0;50	15268;8	65988;0;0;0;
$GPXUP;3949;09:14:48;0;50	15268;8	65988;0;0;0;
$GPXUP;3949;09:14:49;0;50	15268;8	65988;0;0;0;
$GPXUP;3949;09:14:50;0;50	15268;8	65988;0;0;0;
$GPXUP;3949;09:14:51;0;50	15268;8	65988;0;0;0;
$GPXUP;3949;09:14:52;0;50	15268;8	65988;0;0;0;
$GPXUP;3949;09:14:53;0;50	15268;8	65988;0;0;0;
$GPXUP;3949;09:14:54;0;50	15268;8	65988;0;0;0;
$GPXUP;3949;09:14:55;0;50	15268;8	65988;0;0;0;
$GPXUP;3949;09:14:56;0;50	15268;8	65988;0;0;0;
$GPXUP;3949;09:14:57;0;50	15268;8	65988;0;0;0;
$GPXUP;3949;09:14:58;0;50	15268;8	65988;0;0;0;
$GPXUP;3949;09:14:59;0;50	15268;8	65988;0;0;0;
$GPXUP;3949;09:15:00;0;50	15268;8	65988;0;0;0;
$GPXUP;3949;09:15:01;0;50	15268;8	65988;0;0;0;
$GPXUP;3949;09:15:02;0;50	15268;8	65988;0;0;0;
$GPXUP;3949;09:15:03;0;50	15268;8	65988;0;0;0;
$GPXUP;3949;09:15:04;0;50	15268;8	65988;0;0;0;
$GPXUP;3949;09:15:05;0;50	15268;8	65988;0;0;0;
$GPXUP;3949;09:15:06;0;50	15268;8	65988;0;0;0;
$GPXUP;3949;09:15:07;0;50	15268;8	65988;0;0;0;
$GPXUP;3949;09:15:08;0;50	15268;8	65988;0;0;0;
$GPXUP;3949;09:15:09;0;50	15268;8	65988;0;0;0;
$GPXUP;3949;09:15:10;0;50	15268;8	65988;0;0;0;
$GPXUP;3949;09:15:11;0;50	15268;8	65988;0;0;0;
$GPXUP;3949;09:15:12;0;50	15268;8	65988;0;0;0;
$GPXUP;3949;09:15:13;0;50	15268;8	65988;0;0;0;
$GPXUP;3949;09:15:14;0;50	15268;8	65988;0;0;0;
$GPXUP;3949;09:15:15;0;50	15268;8	65988;0;0;0;
$GPXUP;3949;09:15:16;0;50	15268;8	65988;0;0;0;
$GPXUP;3949;09:15:17;0;50	15268;8	65988;0;0;0;
$GPXUP;3949;09:15:18;0;50	15268;8	65988;0;0;0;
$GPXUP;3949;09:15:19;0;50	15268;8	65988;0;0;0;
$GPXUP;3949;09:15:20;0;50	15268;8	65988;0;0;0;
$GPXUP;3949;09:15:21;0;50	15268;8	65988;0;0;0;
$GPXUP;3949;09:15:22;0;50	15268;8	65988;0;0;0;
$GPXUP;3949;09:15:23;0;50	15268;8	65988;0;0;0;
$GPXUP;3949;09:15:24;0;50	15268;8	65988;0;0;0;
$GPXUP;3949;09:15:25;0;50	15268;8	65988;0;0;0;
$GPXUP;3949;09:15:26;0;50	15268;8	65988;0;0;0;
$GPXUP;3949;09:15:27;0;50	15268;8	65988;0;0;0;
$GPXUP;3949;09:15:28;0;50	15268;8	65988;0;0;0;
$GPXUP;3949;09:15:29;0;50	15268;8	65988;0;0;0;
$GPXUP;3949;09:15:30;0;50	15268;8	65988;0;0;0;
$GPXUP;3949;09:15:31;0;50	15268;8	65988;0;0;0;
$GPXUP;3949;09:15:32;0;50	15268;8	65988;0;0;0;
$GPXUP;3949;09:15:33;0;50	15268;8	65988;0;0;0;
$GPXUP;3949;09:15:34;0;50	15268;8	65988;0;0;0;
$GPXUP;3949;09:15:35;0;50	15268;8	65988;0;0;0;
$GPXUP;3949;09:15:36;0;50	15268;8	65988;0;0;0;
$GPXUP;3949;09:15:37;0;50	15268;8	65988;0;0;0;
$GPXUP;3949;09:15:38;0;50	15268;8	65988;0;0;0;
$GPXUP;3949;09:15:39;0;50	15268;8	65988;0;0;0;
$GPXUP;3949;09:15:40;0;50	15268;8	65988;0;0;0;
$GPXUP;3949;09:15:41;0;50	15268;8	65988;0;0;0;
$GPXUP;3949;09:15:42;0;50	15268;8	65988;0;0;0;
$GPXUP;3949;09:15:43;0;50	15268;8	65988;0;0;0;
$GPXUP;3949;09:15:44;0;50	15268;8	65988;0;0;0;
$GPXUP;3949;09:15:45;0;50	15268;8	65988;0;0;0;
$GPXUP;3949;09:15:46;0;50	15268;8	65988;0;0;0;
$GPXUP;3949;09:15:47;0;50	15268;8	65988;0;0;0;
$GPXUP;3949;09:15:48;0;50	15268;8	65988;0;0;0;
$GPXUP;3949;09:15:49;0;50	15268;8	65988;0;0;0;
$GPXUP;3949;09:15:50;0;50	15268;8	65988;0;0;0;
$GPXUP;3949;09:15:51;0;50	15268;8	65988;0;0;0;
$GPXUP;3949;09:15:52;0;50	15268;8	65988;0;0;0;
$GPXUP;3949;09:15:53;0;50	15268;8	65988;0;0;0;
$GPXUP;3949;09:15:54;0;50	15268;8	65988;0;0;0;
$GPXUP;3949;09:15:55;0;50	15268;8	65988;0;0;0;
$GPXUP;3949;09:15:56;0;50	15268;8	65988;0;0;0;
$GPXUP;3949;09:15:57;0;50	15268;8	65988;0;0;0;
$GPXUP;3949;09:15:58;0;50	15268;8	65988;0;0;0;
$GPXUP;3949;09:15:59;0;50	15268;8	65988;0;0;0;
$GPXUP;3949;09:16:00;0;50	15268;8	65988;0;0;0;
$GPXUP;3949;09:16:01;0;50	15268;8	65988;0;0;0;
$GPXUP;3949;09:16:02;0;50	15268;8	65988;0;0;0;
$GPXUP;3949;09:16:03;0;50	15268;8	65988;0;0;0;
$GPXUP;3949;09:16:04;0;50	15268;8	65988;0;0;0;
$GPXUP;3949;09:16:05;0;50	15268;8	65988;0;0;0;
$GPXUP;3949;09:16:06;0;50	15268;8	65988;0;0;0;
$GPXUP;3949;09:16:07;0;50	15268;8	65988;0;0;0;
$GPXUP;3949;09:16:08;0;50	15268;8	65988;0;0;0;
$GPXUP;3949;09:16:09;0;50	15268;8	65988;0;0;0;
$GPXUP;3949;09:16:10;0;50	15268;8	65988;0;0;0;
$GPXUP;3949;09:16:11;0;50	15268;8	65988;0;0;0;
$GPXUP;3949;09:16:12;0;50	15268;8	65988;0;0;0;
$GPXUP;3949;09:16:13;0;50	15268;8	65988;0;0;0;
$GPXUP;3949;09:16:14;0;50	15268;8	65988;0;0;0;
$GPXUP;3949;09:16:15;0;50	15268;8	65988;0;0;0;
$GPXUP;3949;09:16:16;0;50	15268;8	65988;0;0;0;
$GPXUP;3949;09:16:17;0;50	15268;8	65988;0;0;0;
$GPXUP;3949;09:16:18;0;50	15268;8	65988;0;0;0;
$GPXUP;3949;09:16:19;0;50	15268;8	65988;0;0;0;
$GPXUP;3949;09:16:20;0;50	15268;8	65988;0;0;0;
$GPXUP;3949;09:16:21;0;50	15268;8	65988;0;0;0;
$GPXUP;3949;09:16:22;0;50	15268;8	65988;0;0;0;
$GPXUP;3949;09:16:23;0;50	15268;8	65988;0;0;0;
$GPXUP;3949;09:16:24;0;50	15268;8	65988;0;0;0;
$GPXUP;3949;09:16:25;0;50	15268;8	65988;0;0;0;
$GPXUP;3949;09:16:26;0;50	15268;8	65988;0;0;0;
$GPXUP;3949;09:16:27;0;50	15268;8	65988;0;0;0;
$GPXUP;3949;09:16:28;0;50	15268;8	65988;0;0;0;
$GPXUP;3949;09:16:29;0;50	15268;8	65988;0;0;0;
$GPXUP;3949;09:16:30;0;50	15268;8	65988;0;0;0;
$GPXUP;3949;09:16:31;0;50	15268;8	65988;0;0;0;
$GPXUP;3949;09:16:32;0;50	15268;8	65988;0;0;0;
$GPXUP;3949;09:16:33;0;50	15268;8	65988;0;0;0;
$GPXUP;3949;09:16:34;0;50	15268;8	65988;0;0;0;
$GPXUP;3949;09:16:35;0;50	15268;8	65988;0;0;0;
$GPXUP;3949;09:16:36;0;50	15267;8	65988;0;0;0;
[truncated: 555 more rows]
