# Supplementary material for: Pigeon Navigation: Different Routes Lead to Frankfurt
Source: PLoS One. 2014 Nov 12;9(11):e112439. doi: 10.1371/journal.pone.0112439 (PMC4229201; doi:10.1371/journal.pone.0112439)
Supplement: File S4 — Files containing the original track data and a ‘Read me’ explaining the data format. (ZIP) [file pone.0112439.s004.zip › N-RB/100614xup08_779.log]

$GPXUP;3949;08:06:19;0;50	29293;8	72376;0;0;0;
$GPXUP;3949;08:06:20;0;50	29294;8	72371;0;0;9;
$GPXUP;3949;08:06:21;0;50	29295;8	72366;0;0;12;
$GPXUP;3949;08:06:22;0;50	29296;8	72362;0;0;12;
$GPXUP;3949;08:06:23;0;50	29296;8	72355;0;0;18;
$GPXUP;3949;08:06:24;0;50	29296;8	72346;0;0;27;
$GPXUP;3949;08:06:25;0;50	29299;8	72332;0;0;31;
$GPXUP;3949;08:06:26;0;50	29306;8	7232;0;0;36;
$GPXUP;3949;08:06:27;0;50	29314;8	7231;0;0;38;
$GPXUP;3949;08:06:28;0;50	29322;8	72299;0;0;38;
$GPXUP;3949;08:06:29;0;50	29326;8	72284;0;0;38;
$GPXUP;3949;08:06:30;0;50	29321;8	72264;0;0;43;
$GPXUP;3949;08:06:31;0;50	2931;8	72246;0;0;48;
$GPXUP;3949;08:06:32;0;50	29296;8	72232;0;0;54;
$GPXUP;3949;08:06:33;0;50	29282;8	72217;0;0;61;
$GPXUP;3949;08:06:34;0;50	29269;8	72201;0;0;61;
$GPXUP;3949;08:06:35;0;50	29259;8	72182;0;0;59;
$GPXUP;3949;08:06:36;0;50	29249;8	72161;0;0;62;
$GPXUP;3949;08:06:37;0;50	29238;8	72141;0;0;65;
$GPXUP;3949;08:06:38;0;50	29224;8	72126;0;0;67;
$GPXUP;3949;08:06:39;0;50	2921;8	72109;0;0;68;
$GPXUP;3949;08:06:40;0;50	29198;8	72091;0;0;63;
$GPXUP;3949;08:06:41;0;50	29191;8	72071;0;0;56;
$GPXUP;3949;08:06:42;0;50	29186;8	72049;0;0;57;
$GPXUP;3949;08:06:43;0;50	29179;8	72029;0;0;59;
$GPXUP;3949;08:06:44;0;50	29169;8	72012;0;0;60;
$GPXUP;3949;08:06:45;0;50	29156;8	72;0;0;60;
$GPXUP;3949;08:06:46;0;50	2914;8	71992;0;0;65;
$GPXUP;3949;08:06:47;0;50	29125;8	71982;0;0;64;
$GPXUP;3949;08:06:48;0;50	29112;8	71968;0;0;61;
$GPXUP;3949;08:06:49;0;50	29102;8	71951;0;0;59;
$GPXUP;3949;08:06:50;0;50	29094;8	71932;0;0;60;
$GPXUP;3949;08:06:51;0;50	29084;8	71914;0;0;63;
$GPXUP;3949;08:06:52;0;50	29074;8	71895;0;0;61;
$GPXUP;3949;08:06:53;0;50	29066;8	71875;0;0;56;
$GPXUP;3949;08:06:54;0;50	29064;8	71853;0;0;54;
$GPXUP;3949;08:06:55;0;50	29065;8	7183;0;0;54;
$GPXUP;3949;08:06:56;0;50	2907;8	7181;0;0;55;
$GPXUP;3949;08:06:57;0;50	2908;8	71795;0;0;49;
$GPXUP;3949;08:06:58;0;50	29091;8	71787;0;0;43;
$GPXUP;3949;08:06:59;0;50	29105;8	7179;0;0;44;
$GPXUP;3949;08:07:00;0;50	29116;8	71806;0;0;41;
$GPXUP;3949;08:07:01;0;50	29121;8	71828;0;0;43;
$GPXUP;3949;08:07:02;0;50	29121;8	71856;0;0;54;
$GPXUP;3949;08:07:03;0;50	29125;8	71878;0;0;55;
$GPXUP;3949;08:07:04;0;50	29131;8	71899;0;0;54;
$GPXUP;3949;08:07:05;0;50	29135;8	71921;0;0;57;
$GPXUP;3949;08:07:06;0;50	29135;8	71944;0;0;58;
$GPXUP;3949;08:07:07;0;50	29136;8	71967;0;0;57;
$GPXUP;3949;08:07:08;0;50	2914;8	71989;0;0;56;
$GPXUP;3949;08:07:09;0;50	29144;8	7201;0;0;58;
$GPXUP;3949;08:07:10;0;50	29148;8	72032;0;0;56;
$GPXUP;3949;08:07:11;0;50	29153;8	72052;0;0;52;
$GPXUP;3949;08:07:12;0;50	29158;8	72069;0;0;49;
$GPXUP;3949;08:07:13;0;50	29164;8	72084;0;0;45;
$GPXUP;3949;08:07:14;0;50	29172;8	72097;0;0;44;
$GPXUP;3949;08:07:15;0;50	2918;8	72108;0;0;41;
$GPXUP;3949;08:07:16;0;50	29189;8	72117;0;0;41;
$GPXUP;3949;08:07:17;0;50	29197;8	72125;0;0;40;
$GPXUP;3949;08:07:18;0;50	29206;8	72131;0;0;38;
$GPXUP;3949;08:07:19;0;50	29216;8	72136;0;0;38;
$GPXUP;3949;08:07:20;0;50	29224;8	72142;0;0;39;
$GPXUP;3949;08:07:21;0;50	29233;8	7215;0;0;42;
$GPXUP;3949;08:07:22;0;50	29242;8	72158;0;0;43;
$GPXUP;3949;08:07:23;0;50	29251;8	72167;0;0;44;
$GPXUP;3949;08:07:24;0;50	29261;8	72176;0;0;44;
$GPXUP;3949;08:07:25;0;50	2927;8	72186;0;0;45;
$GPXUP;3949;08:07:26;0;50	29278;8	72198;0;0;46;
$GPXUP;3949;08:07:27;0;50	29285;8	72213;0;0;47;
$GPXUP;3949;08:07:28;0;50	2929;8	7223;0;0;49;
$GPXUP;3949;08:07:29;0;50	29294;8	72248;0;0;48;
$GPXUP;3949;08:07:30;0;50	29299;8	72264;0;0;46;
$GPXUP;3949;08:07:31;0;50	29304;8	7228;0;0;47;
$GPXUP;3949;08:07:32;0;50	29309;8	72298;0;0;49;
$GPXUP;3949;08:07:33;0;50	29312;8	72316;0;0;49;
$GPXUP;3949;08:07:34;0;50	29315;8	72334;0;0;47;
$GPXUP;3949;08:07:35;0;50	29321;8	7235;0;0;45;
$GPXUP;3949;08:07:36;0;50	29328;8	72362;0;0;43;
$GPXUP;3949;08:07:37;0;50	29335;8	72376;0;0;45;
$GPXUP;3949;08:07:38;0;50	29341;8	7239;0;0;45;
$GPXUP;3949;08:07:39;0;50	29349;8	72403;0;0;44;
$GPXUP;3949;08:07:40;0;50	29357;8	72415;0;0;46;
$GPXUP;3949;08:07:41;0;50	29366;8	72425;0;0;45;
$GPXUP;3949;08:07:42;0;50	29376;8	72432;0;0;45;
$GPXUP;3949;08:07:43;0;50	29386;8	7244;0;0;46;
$GPXUP;3949;08:07:44;0;50	29395;8	72452;0;0;48;
$GPXUP;3949;08:07:45;0;50	29403;8	72468;0;0;50;
$GPXUP;3949;08:07:46;0;50	2941;8	72484;0;0;51;
$GPXUP;3949;08:07:47;0;50	29419;8	72498;0;0;49;
$GPXUP;3949;08:07:48;0;50	29429;8	72506;0;0;48;
$GPXUP;3949;08:07:49;0;50	29442;8	72508;0;0;46;
$GPXUP;3949;08:07:50;0;50	29453;8	7251;0;0;44;
$GPXUP;3949;08:07:51;0;50	29464;8	72512;0;0;42;
$GPXUP;3949;08:07:52;0;50	29474;8	72512;0;0;40;
$GPXUP;3949;08:07:53;0;50	29484;8	72508;0;0;42;
$GPXUP;3949;08:07:54;0;50	29493;8	72498;0;0;44;
$GPXUP;3949;08:07:55;0;50	29501;8	72486;0;0;45;
$GPXUP;3949;08:07:56;0;50	2951;8	72473;0;0;46;
$GPXUP;3949;08:07:57;0;50	29518;8	72459;0;0;47;
$GPXUP;3949;08:07:58;0;50	29526;8	72447;0;0;45;
$GPXUP;3949;08:07:59;0;50	29537;8	72441;0;0;42;
$GPXUP;3949;08:08:00;0;50	29547;8	72436;0;0;43;
$GPXUP;3949;08:08:01;0;50	29557;8	72429;0;0;43;
$GPXUP;3949;08:08:02;0;50	29567;8	72423;0;0;43;
$GPXUP;3949;08:08:03;0;50	29578;8	72418;0;0;45;
$GPXUP;3949;08:08:04;0;50	29588;8	72412;0;0;46;
$GPXUP;3949;08:08:05;0;50	29598;8	72401;0;0;47;
$GPXUP;3949;08:08:06;0;50	29607;8	72391;0;0;45;
$GPXUP;3949;08:08:07;0;50	29618;8	72384;0;0;45;
$GPXUP;3949;08:08:08;0;50	29629;8	7238;0;0;48;
$GPXUP;3949;08:08:09;0;50	29641;8	72372;0;0;50;
$GPXUP;3949;08:08:10;0;50	29653;8	72365;0;0;51;
$GPXUP;3949;08:08:11;0;50	29665;8	72358;0;0;51;
$GPXUP;3949;08:08:12;0;50	29677;8	72354;0;0;49;
$GPXUP;3949;08:08:13;0;50	29689;8	72356;0;0;47;
$GPXUP;3949;08:08:14;0;50	297;8	72362;0;0;45;
$GPXUP;3949;08:08:15;0;50	29708;8	72373;0;0;42;
$GPXUP;3949;08:08:16;0;50	29715;8	72386;0;0;42;
$GPXUP;3949;08:08:17;0;50	29722;8	72398;0;0;42;
$GPXUP;3949;08:08:18;0;50	29731;8	72408;0;0;44;
$GPXUP;3949;08:08:19;0;50	29739;8	7242;0;0;45;
$GPXUP;3949;08:08:20;0;50	29746;8	72434;0;0;45;
$GPXUP;3949;08:08:21;0;50	29754;8	72447;0;0;45;
$GPXUP;3949;08:08:22;0;50	29762;8	7246;0;0;45;
$GPXUP;3949;08:08:23;0;50	29769;8	72473;0;0;43;
$GPXUP;3949;08:08:24;0;50	29778;8	72483;0;0;43;
$GPXUP;3949;08:08:25;0;50	29787;8	7249;0;0;43;
$GPXUP;3949;08:08:26;0;50	29798;8	72493;0;0;42;
$GPXUP;3949;08:08:27;0;50	29807;8	72497;0;0;40;
$GPXUP;3949;08:08:28;0;50	29816;8	72505;0;0;40;
$GPXUP;3949;08:08:29;0;50	29822;8	72517;0;0;41;
$GPXUP;3949;08:08:30;0;50	29827;8	72533;0;0;46;
$GPXUP;3949;08:08:31;0;50	29827;8	72552;0;0;47;
$GPXUP;3949;08:08:32;0;50	2982;8	72572;0;0;53;
$GPXUP;3949;08:08:33;0;50	29806;8	7259;0;0;63;
$GPXUP;3949;08:08:34;0;50	29792;8	72609;0;0;68;
$GPXUP;3949;08:08:35;0;50	29777;8	72626;0;0;66;
$GPXUP;3949;08:08:36;0;50	29763;8	7264;0;0;65;
$GPXUP;3949;08:08:37;0;50	29746;8	72649;0;0;66;
$GPXUP;3949;08:08:38;0;50	29729;8	72654;0;0;69;
$GPXUP;3949;08:08:39;0;50	29712;8	72658;0;0;69;
$GPXUP;3949;08:08:40;0;50	29694;8	72665;0;0;68;
$GPXUP;3949;08:08:41;0;50	29679;8	72677;0;0;67;
$GPXUP;3949;08:08:42;0;50	29666;8	72693;0;0;65;
$GPXUP;3949;08:08:43;0;50	29653;8	72709;0;0;65;
$GPXUP;3949;08:08:44;0;50	2964;8	72725;0;0;66;
$GPXUP;3949;08:08:45;0;50	29626;8	7274;0;0;67;
$GPXUP;3949;08:08:46;0;50	29612;8	72755;0;0;68;
$GPXUP;3949;08:08:47;0;50	29598;8	7277;0;0;67;
$GPXUP;3949;08:08:48;0;50	29585;8	72787;0;0;66;
$GPXUP;3949;08:08:49;0;50	29573;8	72805;0;0;66;
$GPXUP;3949;08:08:50;0;50	2956;8	7282;0;0;67;
$GPXUP;3949;08:08:51;0;50	29545;8	72832;0;0;68;
$GPXUP;3949;08:08:52;0;50	29529;8	72844;0;0;67;
$GPXUP;3949;08:08:53;0;50	29515;8	72857;0;0;66;
$GPXUP;3949;08:08:54;0;50	29504;8	72874;0;0;63;
$GPXUP;3949;08:08:55;0;50	29492;8	7289;0;0;64;
$GPXUP;3949;08:08:56;0;50	29478;8	72904;0;0;65;
$GPXUP;3949;08:08:57;0;50	29463;8	72913;0;0;67;
$GPXUP;3949;08:08:58;0;50	29446;8	72918;0;0;69;
$GPXUP;3949;08:08:59;0;50	29428;8	72918;0;0;69;
$GPXUP;3949;08:09:00;0;50	29411;8	72913;0;0;68;
$GPXUP;3949;08:09:01;0;50	29395;8	72903;0;0;67;
$GPXUP;3949;08:09:02;0;50	29381;8	72888;0;0;66;
$GPXUP;3949;08:09:03;0;50	29368;8	72872;0;0;65;
$GPXUP;3949;08:09:04;0;50	29354;8	72858;0;0;67;
$GPXUP;3949;08:09:05;0;50	29338;8	72848;0;0;70;
$GPXUP;3949;08:09:06;0;50	29322;8	72839;0;0;69;
$GPXUP;3949;08:09:07;0;50	29307;8	72827;0;0;66;
$GPXUP;3949;08:09:08;0;50	29294;8	7281;0;0;63;
$GPXUP;3949;08:09:09;0;50	29282;8	72794;0;0;64;
$GPXUP;3949;08:09:10;0;50	29269;8	7278;0;0;65;
$GPXUP;3949;08:09:11;0;50	29254;8	72771;0;0;66;
$GPXUP;3949;08:09:12;0;50	29237;8	72767;0;0;67;
$GPXUP;3949;08:09:13;0;50	2922;8	72768;0;0;71;
$GPXUP;3949;08:09:14;0;50	29202;8	72768;0;0;71;
$GPXUP;3949;08:09:15;0;50	29185;8	72764;0;0;70;
$GPXUP;3949;08:09:16;0;50	29168;8	72756;0;0;71;
$GPXUP;3949;08:09:17;0;50	29153;8	72744;0;0;67;
$GPXUP;3949;08:09:18;0;50	29141;8	72727;0;0;65;
$GPXUP;3949;08:09:19;0;50	2913;8	72709;0;0;62;
$GPXUP;3949;08:09:20;0;50	29119;8	72691;0;0;62;
$GPXUP;3949;08:09:21;0;50	29107;8	72677;0;0;63;
$GPXUP;3949;08:09:22;0;50	29093;8	72663;0;0;65;
$GPXUP;3949;08:09:23;0;50	29078;8	72652;0;0;68;
$GPXUP;3949;08:09:24;0;50	29062;8	72646;0;0;69;
$GPXUP;3949;08:09:25;0;50	29044;8	72646;0;0;73;
$GPXUP;3949;08:09:26;0;50	29025;8	72647;0;0;73;
$GPXUP;3949;08:09:27;0;50	29007;8	72644;0;0;74;
$GPXUP;3949;08:09:28;0;50	2899;8	72636;0;0;74;
$GPXUP;3949;08:09:29;0;50	28974;8	72623;0;0;71;
$GPXUP;3949;08:09:30;0;50	28958;8	7261;0;0;69;
$GPXUP;3949;08:09:31;0;50	28943;8	72599;0;0;68;
$GPXUP;3949;08:09:32;0;50	28926;8	7259;0;0;72;
$GPXUP;3949;08:09:33;0;50	28909;8	7258;0;0;73;
$GPXUP;3949;08:09:34;0;50	28893;8	72568;0;0;71;
$GPXUP;3949;08:09:35;0;50	28878;8	72553;0;0;70;
$GPXUP;3949;08:09:36;0;50	28863;8	7254;0;0;69;
$GPXUP;3949;08:09:37;0;50	28846;8	72533;0;0;68;
$GPXUP;3949;08:09:38;0;50	28829;8	72529;0;0;71;
$GPXUP;3949;08:09:39;0;50	28811;8	72525;0;0;72;
$GPXUP;3949;08:09:40;0;50	28793;8	72518;0;0;74;
$GPXUP;3949;08:09:41;0;50	28776;8	72508;0;0;74;
$GPXUP;3949;08:09:42;0;50	28758;8	72502;0;0;75;
$GPXUP;3949;08:09:43;0;50	28739;8	725;0;0;76;
$GPXUP;3949;08:09:44;0;50	2872;8	72503;0;0;76;
$GPXUP;3949;08:09:45;0;50	287;8	72506;0;0;76;
$GPXUP;3949;08:09:46;0;50	28682;8	72506;0;0;76;
$GPXUP;3949;08:09:47;0;50	28663;8	72504;0;0;76;
$GPXUP;3949;08:09:48;0;50	28644;8	72504;0;0;74;
$GPXUP;3949;08:09:49;0;50	28626;8	72507;0;0;72;
$GPXUP;3949;08:09:50;0;50	28608;8	7251;0;0;71;
$GPXUP;3949;08:09:51;0;50	2859;8	72506;0;0;71;
$GPXUP;3949;08:09:52;0;50	28573;8	72496;0;0;72;
$GPXUP;3949;08:09:53;0;50	28557;8	72485;0;0;71;
$GPXUP;3949;08:09:54;0;50	2854;8	72473;0;0;72;
$GPXUP;3949;08:09:55;0;50	28524;8	72463;0;0;73;
$GPXUP;3949;08:09:56;0;50	28506;8	72452;0;0;74;
$GPXUP;3949;08:09:57;0;50	2849;8	72438;0;0;75;
$GPXUP;3949;08:09:58;0;50	28474;8	72423;0;0;75;
$GPXUP;3949;08:09:59;0;50	28458;8	72408;0;0;75;
$GPXUP;3949;08:10:00;0;50	28441;8	72394;0;0;74;
$GPXUP;3949;08:10:01;0;50	28425;8	72382;0;0;72;
$GPXUP;3949;08:10:02;0;50	28408;8	72373;0;0;69;
$GPXUP;3949;08:10:03;0;50	28391;8	7237;0;0;69;
$GPXUP;3949;08:10:04;0;50	28374;8	7237;0;0;68;
$GPXUP;3949;08:10:05;0;50	28357;8	72376;0;0;68;
$GPXUP;3949;08:10:06;0;50	2834;8	72381;0;0;69;
$GPXUP;3949;08:10:07;0;50	28323;8	72383;0;0;72;
$GPXUP;3949;08:10:08;0;50	28305;8	72381;0;0;73;
$GPXUP;3949;08:10:09;0;50	28287;8	72374;0;0;73;
$GPXUP;3949;08:10:10;0;50	2827;8	72366;0;0;73;
$GPXUP;3949;08:10:11;0;50	28252;8	72361;0;0;74;
$GPXUP;3949;08:10:12;0;50	28234;8	72354;0;0;74;
$GPXUP;3949;08:10:13;0;50	28216;8	72344;0;0;75;
$GPXUP;3949;08:10:14;0;50	282;8	72332;0;0;74;
$GPXUP;3949;08:10:15;0;50	28183;8	72317;0;0;73;
$GPXUP;3949;08:10:16;0;50	28167;8	72304;0;0;73;
$GPXUP;3949;08:10:17;0;50	2815;8	72293;0;0;73;
$GPXUP;3949;08:10:18;0;50	28132;8	72286;0;0;74;
$GPXUP;3949;08:10:19;0;50	28114;8	7228;0;0;74;
$GPXUP;3949;08:10:20;0;50	28097;8	72269;0;0;73;
$GPXUP;3949;08:10:21;0;50	28083;8	72252;0;0;70;
$GPXUP;3949;08:10:22;0;50	2807;8	72234;0;0;69;
$GPXUP;3949;08:10:23;0;50	28057;8	72217;0;0;71;
$GPXUP;3949;08:10:24;0;50	28042;8	72203;0;0;71;
$GPXUP;3949;08:10:25;0;50	28025;8	72192;0;0;71;
$GPXUP;3949;08:10:26;0;50	28008;8	72186;0;0;72;
$GPXUP;3949;08:10:27;0;50	2799;8	72181;0;0;72;
$GPXUP;3949;08:10:28;0;50	27972;8	72175;0;0;73;
$GPXUP;3949;08:10:29;0;50	27956;8	72164;0;0;72;
$GPXUP;3949;08:10:30;0;50	2794;8	72151;0;0;72;
$GPXUP;3949;08:10:31;0;50	27924;8	72136;0;0;72;
$GPXUP;3949;08:10:32;0;50	2791;8	72119;0;0;70;
$GPXUP;3949;08:10:33;0;50	27899;8	72099;0;0;67;
$GPXUP;3949;08:10:34;0;50	2789;8	72079;0;0;63;
$GPXUP;3949;08:10:35;0;50	27879;8	72061;0;0;64;
$GPXUP;3949;08:10:36;0;50	27868;8	72043;0;0;63;
$GPXUP;3949;08:10:37;0;50	27859;8	72024;0;0;61;
$GPXUP;3949;08:10:38;0;50	27852;8	72003;0;0;60;
$GPXUP;3949;08:10:39;0;50	27844;8	71984;0;0;61;
$GPXUP;3949;08:10:40;0;50	27832;8	71968;0;0;62;
$GPXUP;3949;08:10:41;0;50	2782;8	71954;0;0;64;
$GPXUP;3949;08:10:42;0;50	27807;8	71938;0;0;63;
$GPXUP;3949;08:10:43;0;50	27794;8	71924;0;0;65;
$GPXUP;3949;08:10:44;0;50	2778;8	7191;0;0;67;
$GPXUP;3949;08:10:45;0;50	27766;8	71894;0;0;69;
$GPXUP;3949;08:10:46;0;50	27752;8	71879;0;0;71;
$GPXUP;3949;08:10:47;0;50	27737;8	71864;0;0;72;
$GPXUP;3949;08:10:48;0;50	27721;8	71852;0;0;72;
$GPXUP;3949;08:10:49;0;50	27704;8	71844;0;0;70;
$GPXUP;3949;08:10:50;0;50	27686;8	71842;0;0;69;
$GPXUP;3949;08:10:51;0;50	27669;8	71843;0;0;70;
$GPXUP;3949;08:10:52;0;50	27651;8	7184;0;0;73;
$GPXUP;3949;08:10:53;0;50	27634;8	71831;0;0;73;
$GPXUP;3949;08:10:54;0;50	2762;8	71816;0;0;69;
$GPXUP;3949;08:10:55;0;50	27608;8	71798;0;0;66;
$GPXUP;3949;08:10:56;0;50	27596;8	71779;0;0;66;
$GPXUP;3949;08:10:57;0;50	27583;8	71763;0;0;65;
$GPXUP;3949;08:10:58;0;50	27568;8	71753;0;0;66;
$GPXUP;3949;08:10:59;0;50	27552;8	71745;0;0;67;
$GPXUP;3949;08:11:00;0;50	27536;8	71738;0;0;70;
$GPXUP;3949;08:11:01;0;50	27519;8	71729;0;0;72;
$GPXUP;3949;08:11:02;0;50	27503;8	71715;0;0;74;
$GPXUP;3949;08:11:03;0;50	27488;8	71697;0;0;76;
$GPXUP;3949;08:11:04;0;50	27474;8	71677;0;0;76;
$GPXUP;3949;08:11:05;0;50	2746;8	71656;0;0;77;
$GPXUP;3949;08:11:06;0;50	27446;8	71636;0;0;77;
$GPXUP;3949;08:11:07;0;50	27431;8	71617;0;0;76;
$GPXUP;3949;08:11:08;0;50	27417;8	71598;0;0;75;
$GPXUP;3949;08:11:09;0;50	27403;8	71578;0;0;75;
$GPXUP;3949;08:11:10;0;50	27391;8	71555;0;0;75;
$GPXUP;3949;08:11:11;0;50	2738;8	71532;0;0;75;
$GPXUP;3949;08:11:12;0;50	27368;8	71509;0;0;75;
$GPXUP;3949;08:11:13;0;50	27355;8	71488;0;0;75;
$GPXUP;3949;08:11:14;0;50	27341;8	71469;0;0;74;
$GPXUP;3949;08:11:15;0;50	27326;8	71453;0;0;73;
$GPXUP;3949;08:11:16;0;50	27309;8	71441;0;0;72;
$GPXUP;3949;08:11:17;0;50	27292;8	71432;0;0;72;
$GPXUP;3949;08:11:18;0;50	27276;8	71421;0;0;72;
$GPXUP;3949;08:11:19;0;50	27259;8	7141;0;0;73;
$GPXUP;3949;08:11:20;0;50	27242;8	71402;0;0;73;
$GPXUP;3949;08:11:21;0;50	27224;8	71394;0;0;74;
$GPXUP;3949;08:11:22;0;50	27207;8	71384;0;0;74;
$GPXUP;3949;08:11:23;0;50	2719;8	71373;0;0;74;
$GPXUP;3949;08:11:24;0;50	27172;8	71365;0;0;75;
$GPXUP;3949;08:11:25;0;50	27153;8	7136;0;0;76;
$GPXUP;3949;08:11:26;0;50	27135;8	71353;0;0;77;
$GPXUP;3949;08:11:27;0;50	27116;8	71343;0;0;78;
$GPXUP;3949;08:11:28;0;50	27098;8	71332;0;0;79;
$GPXUP;3949;08:11:29;0;50	27079;8	7132;0;0;79;
$GPXUP;3949;08:11:30;0;50	2706;8	71314;0;0;78;
$GPXUP;3949;08:11:31;0;50	2704;8	71312;0;0;79;
$GPXUP;3949;08:11:32;0;50	27021;8	71312;0;0;78;
$GPXUP;3949;08:11:33;0;50	27002;8	71315;0;0;75;
$GPXUP;3949;08:11:34;0;50	26983;8	71318;0;0;74;
$GPXUP;3949;08:11:35;0;50	26965;8	71318;0;0;72;
$GPXUP;3949;08:11:36;0;50	26948;8	71315;0;0;70;
$GPXUP;3949;08:11:37;0;50	26931;8	71307;0;0;68;
$GPXUP;3949;08:11:38;0;50	26915;8	71298;0;0;67;
$GPXUP;3949;08:11:39;0;50	26899;8	7129;0;0;67;
$GPXUP;3949;08:11:40;0;50	26882;8	71286;0;0;70;
$GPXUP;3949;08:11:41;0;50	26865;8	71281;0;0;72;
$GPXUP;3949;08:11:42;0;50	26847;8	71273;0;0;75;
$GPXUP;3949;08:11:43;0;50	2683;8	71262;0;0;74;
$GPXUP;3949;08:11:44;0;50	26814;8	7125;0;0;73;
$GPXUP;3949;08:11:45;0;50	26796;8	71239;0;0;73;
$GPXUP;3949;08:11:46;0;50	26779;8	71232;0;0;74;
$GPXUP;3949;08:11:47;0;50	2676;8	7123;0;0;75;
$GPXUP;3949;08:11:48;0;50	26742;8	71229;0;0;75;
$GPXUP;3949;08:11:49;0;50	26723;8	71228;0;0;75;
$GPXUP;3949;08:11:50;0;50	26704;8	71222;0;0;76;
$GPXUP;3949;08:11:51;0;50	26686;8	71214;0;0;76;
$GPXUP;3949;08:11:52;0;50	26668;8	71204;0;0;77;
$GPXUP;3949;08:11:53;0;50	2665;8	71191;0;0;76;
$GPXUP;3949;08:11:54;0;50	26634;8	71178;0;0;75;
$GPXUP;3949;08:11:55;0;50	26617;8	71163;0;0;74;
$GPXUP;3949;08:11:56;0;50	26601;8	71152;0;0;72;
$GPXUP;3949;08:11:57;0;50	26583;8	71145;0;0;74;
$GPXUP;3949;08:11:58;0;50	26565;8	71138;0;0;74;
$GPXUP;3949;08:11:59;0;50	26547;8	71129;0;0;74;
$GPXUP;3949;08:12:00;0;50	2653;8	71118;0;0;75;
$GPXUP;3949;08:12:01;0;50	26513;8	71106;0;0;75;
$GPXUP;3949;08:12:02;0;50	26496;8	71093;0;0;75;
$GPXUP;3949;08:12:03;0;50	2648;8	71077;0;0;75;
$GPXUP;3949;08:12:04;0;50	26466;8	7106;0;0;74;
$GPXUP;3949;08:12:05;0;50	26451;8	71042;0;0;73;
$GPXUP;3949;08:12:06;0;50	26435;8	71028;0;0;72;
$GPXUP;3949;08:12:07;0;50	26418;8	71019;0;0;74;
$GPXUP;3949;08:12:08;0;50	264;8	71008;0;0;75;
$GPXUP;3949;08:12:09;0;50	26384;8	70994;0;0;74;
$GPXUP;3949;08:12:10;0;50	26369;8	70977;0;0;74;
$GPXUP;3949;08:12:11;0;50	26355;8	70959;0;0;73;
$GPXUP;3949;08:12:12;0;50	2634;8	70943;0;0;73;
$GPXUP;3949;08:12:13;0;50	26324;8	7093;0;0;73;
$GPXUP;3949;08:12:14;0;50	26306;8	7092;0;0;72;
$GPXUP;3949;08:12:15;0;50	26288;8	70916;0;0;73;
$GPXUP;3949;08:12:16;0;50	26271;8	70912;0;0;73;
$GPXUP;3949;08:12:17;0;50	26252;8	70909;0;0;73;
$GPXUP;3949;08:12:18;0;50	26234;8	70902;0;0;77;
$GPXUP;3949;08:12:19;0;50	26217;8	70889;0;0;78;
$GPXUP;3949;08:12:20;0;50	262;8	70876;0;0;74;
$GPXUP;3949;08:12:21;0;50	26183;8	70866;0;0;72;
$GPXUP;3949;08:12:22;0;50	26166;8	70859;0;0;70;
$GPXUP;3949;08:12:23;0;50	26148;8	70856;0;0;73;
$GPXUP;3949;08:12:24;0;50	2613;8	7085;0;0;76;
$GPXUP;3949;08:12:25;0;50	26112;8	70843;0;0;77;
$GPXUP;3949;08:12:26;0;50	26093;8	70834;0;0;78;
$GPXUP;3949;08:12:27;0;50	26074;8	70827;0;0;77;
$GPXUP;3949;08:12:28;0;50	26055;8	70826;0;0;76;
$GPXUP;3949;08:12:29;0;50	26037;8	70828;0;0;75;
$GPXUP;3949;08:12:30;0;50	26018;8	70832;0;0;73;
$GPXUP;3949;08:12:31;0;50	26;8	70835;0;0;73;
$GPXUP;3949;08:12:32;0;50	25982;8	70838;0;0;75;
$GPXUP;3949;08:12:33;0;50	25963;8	70839;0;0;77;
$GPXUP;3949;08:12:34;0;50	25944;8	7084;0;0;76;
$GPXUP;3949;08:12:35;0;50	25925;8	70841;0;0;75;
$GPXUP;3949;08:12:36;0;50	25906;8	7084;0;0;74;
$GPXUP;3949;08:12:37;0;50	25888;8	70836;0;0;72;
$GPXUP;3949;08:12:38;0;50	25871;8	70833;0;0;67;
$GPXUP;3949;08:12:39;0;50	25855;8	70832;0;0;61;
$GPXUP;3949;08:12:40;0;50	25842;8	70838;0;0;56;
$GPXUP;3949;08:12:41;0;50	2583;8	70852;0;0;57;
$GPXUP;3949;08:12:42;0;50	25822;8	70872;0;0;57;
$GPXUP;3949;08:12:43;0;50	25813;8	7089;0;0;58;
$GPXUP;3949;08:12:44;0;50	25804;8	70908;0;0;59;
$GPXUP;3949;08:12:45;0;50	25794;8	70925;0;0;59;
$GPXUP;3949;08:12:46;0;50	25784;8	70943;0;0;60;
$GPXUP;3949;08:12:47;0;50	25775;8	70961;0;0;59;
$GPXUP;3949;08:12:48;0;50	25765;8	70977;0;0;57;
$GPXUP;3949;08:12:49;0;50	25752;8	70989;0;0;59;
$GPXUP;3949;08:12:50;0;50	25738;8	70998;0;0;60;
$GPXUP;3949;08:12:51;0;50	25724;8	71008;0;0;61;
$GPXUP;3949;08:12:52;0;50	25712;8	7102;0;0;61;
$GPXUP;3949;08:12:53;0;50	25699;8	71036;0;0;64;
$GPXUP;3949;08:12:54;0;50	25688;8	71053;0;0;61;
$GPXUP;3949;08:12:55;0;50	25678;8	71071;0;0;60;
$GPXUP;3949;08:12:56;0;50	25667;8	71086;0;0;59;
$GPXUP;3949;08:12:57;0;50	25654;8	71096;0;0;58;
$GPXUP;3949;08:12:58;0;50	25639;8	711;0;0;59;
$GPXUP;3949;08:12:59;0;50	25623;8	71095;0;0;62;
$GPXUP;3949;08:13:00;0;50	25607;8	71088;0;0;62;
$GPXUP;3949;08:13:01;0;50	25592;8	7108;0;0;60;
$GPXUP;3949;08:13:02;0;50	25579;8	7107;0;0;58;
$GPXUP;3949;08:13:03;0;50	25565;8	71061;0;0;57;
$GPXUP;3949;08:13:04;0;50	25551;8	71056;0;0;57;
$GPXUP;3949;08:13:05;0;50	25537;8	71053;0;0;55;
$GPXUP;3949;08:13:06;0;50	25524;8	71055;0;0;54;
$GPXUP;3949;08:13:07;0;50	2551;8	7106;0;0;55;
$GPXUP;3949;08:13:08;0;50	25496;8	71063;0;0;59;
$GPXUP;3949;08:13:09;0;50	2548;8	71064;0;0;63;
$GPXUP;3949;08:13:10;0;50	25464;8	71064;0;0;67;
$GPXUP;3949;08:13:11;0;50	25447;8	71064;0;0;69;
$GPXUP;3949;08:13:12;0;50	2543;8	71067;0;0;69;
$GPXUP;3949;08:13:13;0;50	25413;8	71072;0;0;68;
$GPXUP;3949;08:13:14;0;50	25397;8	7108;0;0;67;
$GPXUP;3949;08:13:15;0;50	25381;8	71087;0;0;67;
$GPXUP;3949;08:13:16;0;50	25364;8	71092;0;0;67;
$GPXUP;3949;08:13:17;0;50	25347;8	71092;0;0;69;
$GPXUP;3949;08:13:18;0;50	2533;8	7109;0;0;69;
$GPXUP;3949;08:13:19;0;50	25312;8	71089;0;0;70;
$GPXUP;3949;08:13:20;0;50	25294;8	71089;0;0;70;
$GPXUP;3949;08:13:21;0;50	25277;8	71088;0;0;71;
$GPXUP;3949;08:13:22;0;50	25259;8	71082;0;0;72;
$GPXUP;3949;08:13:23;0;50	25242;8	71072;0;0;73;
$GPXUP;3949;08:13:24;0;50	25226;8	71058;0;0;71;
$GPXUP;3949;08:13:25;0;50	25211;8	71044;0;0;69;
$GPXUP;3949;08:13:26;0;50	25197;8	7103;0;0;68;
$GPXUP;3949;08:13:27;0;50	25182;8	71016;0;0;67;
$GPXUP;3949;08:13:28;0;50	25168;8	71003;0;0;65;
$GPXUP;3949;08:13:29;0;50	25154;8	70991;0;0;64;
$GPXUP;3949;08:13:30;0;50	25139;8	70982;0;0;61;
$GPXUP;3949;08:13:31;0;50	25125;8	7098;0;0;58;
$GPXUP;3949;08:13:32;0;50	25109;8	70985;0;0;63;
$GPXUP;3949;08:13:33;0;50	25093;8	7099;0;0;65;
$GPXUP;3949;08:13:34;0;50	25076;8	70991;0;0;69;
$GPXUP;3949;08:13:35;0;50	25058;8	70994;0;0;70;
$GPXUP;3949;08:13:36;0;50	25041;8	70998;0;0;69;
$GPXUP;3949;08:13:37;0;50	25024;8	70999;0;0;68;
$GPXUP;3949;08:13:38;0;50	25007;8	70994;0;0;68;
$GPXUP;3949;08:13:39;0;50	24992;8	70983;0;0;67;
$GPXUP;3949;08:13:40;0;50	24977;8	70968;0;0;68;
$GPXUP;3949;08:13:41;0;50	24963;8	70952;0;0;69;
$GPXUP;3949;08:13:42;0;50	24949;8	70936;0;0;67;
$GPXUP;3949;08:13:43;0;50	24935;8	70923;0;0;65;
$GPXUP;3949;08:13:44;0;50	2492;8	70914;0;0;61;
$GPXUP;3949;08:13:45;0;50	24905;8	70908;0;0;64;
$GPXUP;3949;08:13:46;0;50	2489;8	70899;0;0;66;
$GPXUP;3949;08:13:47;0;50	24875;8	70888;0;0;65;
$GPXUP;3949;08:13:48;0;50	2486;8	7088;0;0;62;
$GPXUP;3949;08:13:49;0;50	24845;8	70878;0;0;61;
$GPXUP;3949;08:13:50;0;50	24829;8	70879;0;0;62;
$GPXUP;3949;08:13:51;0;50	24813;8	7088;0;0;64;
$GPXUP;3949;08:13:52;0;50	24797;8	70884;0;0;64;
$GPXUP;3949;08:13:53;0;50	24782;8	70889;0;0;64;
$GPXUP;3949;08:13:54;0;50	24766;8	70896;0;0;64;
$GPXUP;3949;08:13:55;0;50	2475;8	70902;0;0;65;
$GPXUP;3949;08:13:56;0;50	24735;8	70909;0;0;66;
$GPXUP;3949;08:13:57;0;50	24719;8	70916;0;0;66;
$GPXUP;3949;08:13:58;0;50	24703;8	70925;0;0;65;
$GPXUP;3949;08:13:59;0;50	24688;8	70934;0;0;63;
$GPXUP;3949;08:14:00;0;50	24673;8	7094;0;0;62;
$GPXUP;3949;08:14:01;0;50	24655;8	70939;0;0;70;
$GPXUP;3949;08:14:02;0;50	24636;8	70939;0;0;74;
$GPXUP;3949;08:14:03;0;50	24617;8	70939;0;0;75;
$GPXUP;3949;08:14:04;0;50	24598;8	7094;0;0;74;
$GPXUP;3949;08:14:05;0;50	2458;8	70943;0;0;72;
$GPXUP;3949;08:14:06;0;50	24562;8	70947;0;0;72;
$GPXUP;3949;08:14:07;0;50	24544;8	70951;0;0;70;
$GPXUP;3949;08:14:08;0;50	24528;8	70958;0;0;67;
$GPXUP;3949;08:14:09;0;50	24512;8	70968;0;0;65;
$GPXUP;3949;08:14:10;0;50	24498;8	70979;0;0;66;
$GPXUP;3949;08:14:11;0;50	24482;8	70987;0;0;68;
$GPXUP;3949;08:14:12;0;50	24464;8	70989;0;0;71;
$GPXUP;3949;08:14:13;0;50	24446;8	70989;0;0;70;
$GPXUP;3949;08:14:14;0;50	24429;8	70989;0;0;68;
$GPXUP;3949;08:14:15;0;50	24412;8	70991;0;0;66;
$GPXUP;3949;08:14:16;0;50	24396;8	70993;0;0;66;
$GPXUP;3949;08:14:17;0;50	2438;8	70994;0;0;64;
$GPXUP;3949;08:14:18;0;50	24364;8	70992;0;0;62;
$GPXUP;3949;08:14:19;0;50	24349;8	70991;0;0;59;
$GPXUP;3949;08:14:20;0;50	24334;8	70996;0;0;61;
$GPXUP;3949;08:14:21;0;50	24319;8	71002;0;0;63;
$GPXUP;3949;08:14:22;0;50	24304;8	71007;0;0;63;
$GPXUP;3949;08:14:23;0;50	24288;8	7101;0;0;64;
$GPXUP;3949;08:14:24;0;50	24272;8	7101;0;0;64;
$GPXUP;3949;08:14:25;0;50	24256;8	71013;0;0;64;
$GPXUP;3949;08:14:26;0;50	2424;8	71018;0;0;65;
$GPXUP;3949;08:14:27;0;50	24224;8	71022;0;0;66;
$GPXUP;3949;08:14:28;0;50	24208;8	71023;0;0;67;
$GPXUP;3949;08:14:29;0;50	24191;8	71022;0;0;68;
$GPXUP;3949;08:14:30;0;50	24174;8	71024;0;0;69;
$GPXUP;3949;08:14:31;0;50	24157;8	71031;0;0;68;
$GPXUP;3949;08:14:32;0;50	24142;8	71041;0;0;68;
$GPXUP;3949;08:14:33;0;50	24126;8	71051;0;0;69;
$GPXUP;3949;08:14:34;0;50	24109;8	71058;0;0;71;
$GPXUP;3949;08:14:35;0;50	24092;8	71066;0;0;70;
$GPXUP;3949;08:14:36;0;50	24076;8	71077;0;0;68;
$GPXUP;3949;08:14:37;0;50	24062;8	7109;0;0;65;
$GPXUP;3949;08:14:38;0;50	24049;8	71102;0;0;61;
$GPXUP;3949;08:14:39;0;50	24036;8	71115;0;0;59;
$GPXUP;3949;08:14:40;0;50	24024;8	71126;0;0;58;
$GPXUP;3949;08:14:41;0;50	24009;8	71132;0;0;59;
$GPXUP;3949;08:14:42;0;50	23994;8	71133;0;0;62;
$GPXUP;3949;08:14:43;0;50	23978;8	71136;0;0;63;
$GPXUP;3949;08:14:44;0;50	23962;8	71139;0;0;65;
$GPXUP;3949;08:14:45;0;50	23946;8	71142;0;0;66;
$GPXUP;3949;08:14:46;0;50	2393;8	71145;0;0;66;
$GPXUP;3949;08:14:47;0;50	23913;8	71146;0;0;66;
$GPXUP;3949;08:14:48;0;50	23897;8	71142;0;0;65;
$GPXUP;3949;08:14:49;0;50	23881;8	71136;0;0;64;
$GPXUP;3949;08:14:50;0;50	23865;8	71133;0;0;63;
$GPXUP;3949;08:14:51;0;50	2385;8	71135;0;0;62;
$GPXUP;3949;08:14:52;0;50	23834;8	71142;0;0;68;
$GPXUP;3949;08:14:53;0;50	23817;8	71148;0;0;69;
$GPXUP;3949;08:14:54;0;50	238;8	71149;0;0;68;
$GPXUP;3949;08:14:55;0;50	23783;8	71146;0;0;67;
$GPXUP;3949;08:14:56;0;50	23767;8	71137;0;0;66;
$GPXUP;3949;08:14:57;0;50	23753;8	71125;0;0;66;
$GPXUP;3949;08:14:58;0;50	23739;8	71111;0;0;65;
$GPXUP;3949;08:14:59;0;50	23726;8	71096;0;0;64;
$GPXUP;3949;08:15:00;0;50	23713;8	7108;0;0;63;
$GPXUP;3949;08:15:01;0;50	237;8	71068;0;0;62;
$GPXUP;3949;08:15:02;0;50	23686;8	71056;0;0;60;
$GPXUP;3949;08:15:03;0;50	23673;8	71045;0;0;60;
$GPXUP;3949;08:15:04;0;50	2366;8	71034;0;0;62;
$GPXUP;3949;08:15:05;0;50	23646;8	71025;0;0;59;
$GPXUP;3949;08:15:06;0;50	23631;8	71023;0;0;57;
$GPXUP;3949;08:15:07;0;50	23617;8	71025;0;0;58;
$GPXUP;3949;08:15:08;0;50	23602;8	71027;0;0;59;
$GPXUP;3949;08:15:09;0;50	23588;8	71028;0;0;60;
$GPXUP;3949;08:15:10;0;50	23572;8	71026;0;0;61;
$GPXUP;3949;08:15:11;0;50	23558;8	71021;0;0;62;
$GPXUP;3949;08:15:12;0;50	23542;8	71013;0;0;65;
$GPXUP;3949;08:15:13;0;50	23527;8	71005;0;0;65;
$GPXUP;3949;08:15:14;0;50	23512;8	70999;0;0;64;
$GPXUP;3949;08:15:15;0;50	23496;8	70996;0;0;65;
$GPXUP;3949;08:15:16;0;50	23479;8	70994;0;0;66;
$GPXUP;3949;08:15:17;0;50	23463;8	70993;0;0;67;
$GPXUP;3949;08:15:18;0;50	23446;8	70988;0;0;69;
$GPXUP;3949;08:15:19;0;50	2343;8	70978;0;0;69;
$GPXUP;3949;08:15:20;0;50	23415;8	70968;0;0;67;
$GPXUP;3949;08:15:21;0;50	23399;8	70963;0;0;62;
$GPXUP;3949;08:15:22;0;50	23384;8	70964;0;0;60;
$GPXUP;3949;08:15:23;0;50	23369;8	70968;0;0;60;
$GPXUP;3949;08:15:24;0;50	23354;8	70971;0;0;62;
$GPXUP;3949;08:15:25;0;50	23338;8	70969;0;0;66;
$GPXUP;3949;08:15:26;0;50	23322;8	70964;0;0;68;
$GPXUP;3949;08:15:27;0;50	23305;8	70957;0;0;68;
$GPXUP;3949;08:15:28;0;50	23289;8	7095;0;0;68;
$GPXUP;3949;08:15:29;0;50	23273;8	70943;0;0;68;
$GPXUP;3949;08:15:30;0;50	23257;8	70934;0;0;68;
$GPXUP;3949;08:15:31;0;50	23241;8	70926;0;0;66;
$GPXUP;3949;08:15:32;0;50	23224;8	70924;0;0;65;
$GPXUP;3949;08:15:33;0;50	23208;8	70926;0;0;67;
$GPXUP;3949;08:15:34;0;50	23191;8	70929;0;0;68;
$GPXUP;3949;08:15:35;0;50	23174;8	70931;0;0;68;
$GPXUP;3949;08:15:36;0;50	23158;8	70936;0;0;67;
$GPXUP;3949;08:15:37;0;50	23141;8	70944;0;0;70;
$GPXUP;3949;08:15:38;0;50	23123;8	70951;0;0;72;
$GPXUP;3949;08:15:39;0;50	23106;8	70959;0;0;70;
$GPXUP;3949;08:15:40;0;50	23089;8	70964;0;0;69;
$GPXUP;3949;08:15:41;0;50	23072;8	70968;0;0;66;
$GPXUP;3949;08:15:42;0;50	23057;8	70974;0;0;62;
$GPXUP;3949;08:15:43;0;50	23043;8	70982;0;0;59;
$GPXUP;3949;08:15:44;0;50	23029;8	7099;0;0;59;
$GPXUP;3949;08:15:45;0;50	23014;8	70995;0;0;59;
$GPXUP;3949;08:15:46;0;50	23;8	70999;0;0;60;
$GPXUP;3949;08:15:47;0;50	22985;8	71003;0;0;61;
$GPXUP;3949;08:15:48;0;50	2297;8	71007;0;0;62;
$GPXUP;3949;08:15:49;0;50	22954;8	7101;0;0;64;
$GPXUP;3949;08:15:50;0;50	22938;8	71013;0;0;66;
$GPXUP;3949;08:15:51;0;50	22921;8	71017;0;0;66;
$GPXUP;3949;08:15:52;0;50	22905;8	7102;0;0;67;
$GPXUP;3949;08:15:53;0;50	22888;8	71021;0;0;67;
$GPXUP;3949;08:15:54;0;50	22872;8	71018;0;0;66;
$GPXUP;3949;08:15:55;0;50	22856;8	71013;0;0;65;
$GPXUP;3949;08:15:56;0;50	2284;8	71006;0;0;66;
$GPXUP;3949;08:15:57;0;50	22824;8	70997;0;0;69;
$GPXUP;3949;08:15:58;0;50	22808;8	70987;0;0;71;
$GPXUP;3949;08:15:59;0;50	2279;8	70977;0;0;72;
$GPXUP;3949;08:16:00;0;50	22774;8	70968;0;0;71;
$GPXUP;3949;08:16:01;0;50	22757;8	70959;0;0;71;
$GPXUP;3949;08:16:02;0;50	2274;8	70948;0;0;73;
$GPXUP;3949;08:16:03;0;50	22723;8	70938;0;0;74;
$GPXUP;3949;08:16:04;0;50	22705;8	7093;0;0;73;
$GPXUP;3949;08:16:05;0;50	22688;8	70929;0;0;69;
$GPXUP;3949;08:16:06;0;50	22675;8	7094;0;0;57;
$GPXUP;3949;08:16:07;0;50	2267;8	70956;0;0;45;
$GPXUP;3949;08:16:08;0;50	22672;8	70976;0;0;39;
$GPXUP;3949;08:16:09;0;50	22678;8	70986;0;0;29;
$GPXUP;3949;08:16:10;0;50	22685;8	70988;0;0;22;
$GPXUP;3949;08:16:11;0;50	22694;8	70977;0;0;26;
$GPXUP;3949;08:16:12;0;50	22702;8	70966;0;0;28;
$GPXUP;3949;08:16:13;0;50	22705;8	70949;0;0;28;
$GPXUP;3949;08:16:14;0;50	22703;8	70934;0;0;25;
$GPXUP;3949;08:16:15;0;50	22697;8	70927;0;0;23;
$GPXUP;3949;08:16:16;0;50	22686;8	70927;0;0;29;
$GPXUP;3949;08:16:17;0;50	22672;8	70939;0;0;47;
$GPXUP;3949;08:16:18;0;50	22658;8	70949;0;0;52;
$GPXUP;3949;08:16:19;0;50	22646;8	70959;0;0;52;
$GPXUP;3949;08:16:20;0;50	22634;8	7097;0;0;52;
$GPXUP;3949;08:16:21;0;50	22622;8	70976;0;0;51;
$GPXUP;3949;08:16:22;0;50	22608;8	70977;0;0;55;
$GPXUP;3949;08:16:23;0;50	22594;8	70976;0;0;57;
$GPXUP;3949;08:16:24;0;50	2258;8	70975;0;0;56;
$GPXUP;3949;08:16:25;0;50	22566;8	70971;0;0;56;
$GPXUP;3949;08:16:26;0;50	22552;8	70963;0;0;58;
$GPXUP;3949;08:16:27;0;50	22539;8	70951;0;0;60;
$GPXUP;3949;08:16:28;0;50	22525;8	70941;0;0;60;
$GPXUP;3949;08:16:29;0;50	22511;8	70932;0;0;61;
$GPXUP;3949;08:16:30;0;50	22496;8	70923;0;0;61;
$GPXUP;3949;08:16:31;0;50	22482;8	70914;0;0;62;
$GPXUP;3949;08:16:32;0;50	22468;8	70903;0;0;62;
$GPXUP;3949;08:16:33;0;50	22455;8	7089;0;0;62;
$GPXUP;3949;08:16:34;0;50	22442;8	70878;0;0;59;
$GPXUP;3949;08:16:35;0;50	22428;8	70869;0;0;57;
$GPXUP;3949;08:16:36;0;50	22414;8	70864;0;0;57;
$GPXUP;3949;08:16:37;0;50	224;8	70858;0;0;61;
$GPXUP;3949;08:16:38;0;50	22386;8	70848;0;0;63;
$GPXUP;3949;08:16:39;0;50	22371;8	70834;0;0;67;
$GPXUP;3949;08:16:40;0;50	22357;8	7082;0;0;69;
$GPXUP;3949;08:16:41;0;50	22341;8	70808;0;0;69;
$GPXUP;3949;08:16:42;0;50	22325;8	70798;0;0;68;
$GPXUP;3949;08:16:43;0;50	2231;8	70785;0;0;67;
$GPXUP;3949;08:16:44;0;50	22297;8	70768;0;0;68;
$GPXUP;3949;08:16:45;0;50	22285;8	7075;0;0;68;
$GPXUP;3949;08:16:46;0;50	22274;8	7073;0;0;69;
$GPXUP;3949;08:16:47;0;50	22262;8	70709;0;0;71;
$GPXUP;3949;08:16:48;0;50	22249;8	70689;0;0;72;
$GPXUP;3949;08:16:49;0;50	22235;8	70671;0;0;72;
$GPXUP;3949;08:16:50;0;50	22221;8	70654;0;0;72;
$GPXUP;3949;08:16:51;0;50	22206;8	70638;0;0;71;
$GPXUP;3949;08:16:52;0;50	22192;8	70621;0;0;71;
$GPXUP;3949;08:16:53;0;50	22178;8	70604;0;0;73;
$GPXUP;3949;08:16:54;0;50	22164;8	70585;0;0;73;
$GPXUP;3949;08:16:55;0;50	2215;8	70568;0;0;71;
$GPXUP;3949;08:16:56;0;50	22136;8	70551;0;0;71;
$GPXUP;3949;08:16:57;0;50	22122;8	70533;0;0;72;
$GPXUP;3949;08:16:58;0;50	22109;8	70514;0;0;73;
$GPXUP;3949;08:16:59;0;50	22097;8	70492;0;0;72;
$GPXUP;3949;08:17:00;0;50	22087;8	7047;0;0;70;
$GPXUP;3949;08:17:01;0;50	22077;8	70447;0;0;69;
$GPXUP;3949;08:17:02;0;50	22069;8	70423;0;0;70;
$GPXUP;3949;08:17:03;0;50	22061;8	70398;0;0;71;
$GPXUP;3949;08:17:04;0;50	22056;8	70373;0;0;68;
$GPXUP;3949;08:17:05;0;50	22049;8	70349;0;0;67;
$GPXUP;3949;08:17:06;0;50	2204;8	70327;0;0;66;
$GPXUP;3949;08:17:07;0;50	22031;8	70306;0;0;65;
$GPXUP;3949;08:17:08;0;50	22022;8	70285;0;0;66;
$GPXUP;3949;08:17:09;0;50	22014;8	70262;0;0;68;
$GPXUP;3949;08:17:10;0;50	22006;8	70238;0;0;69;
$GPXUP;3949;08:17:11;0;50	22;8	70214;0;0;68;
$GPXUP;3949;08:17:12;0;50	21993;8	7019;0;0;67;
$GPXUP;3949;08:17:13;0;50	21984;8	70167;0;0;68;
$GPXUP;3949;08:17:14;0;50	21975;8	70145;0;0;68;
$GPXUP;3949;08:17:15;0;50	21967;8	70122;0;0;66;
$GPXUP;3949;08:17:16;0;50	21959;8	701;0;0;64;
$GPXUP;3949;08:17:17;0;50	2195;8	7008;0;0;63;
$GPXUP;3949;08:17:18;0;50	2194;8	7006;0;0;62;
$GPXUP;3949;08:17:19;0;50	21932;8	7004;0;0;62;
$GPXUP;3949;08:17:20;0;50	21924;8	7002;0;0;61;
$GPXUP;3949;08:17:21;0;50	21914;8	70004;0;0;58;
$GPXUP;3949;08:17:22;0;50	21902;8	69992;0;0;56;
$GPXUP;3949;08:17:23;0;50	2189;8	6998;0;0;58;
$GPXUP;3949;08:17:24;0;50	21879;8	69966;0;0;56;
$GPXUP;3949;08:17:25;0;50	21871;8	69948;0;0;55;
$GPXUP;3949;08:17:26;0;50	21865;8	69928;0;0;58;
$GPXUP;3949;08:17:27;0;50	21857;8	69909;0;0;59;
$GPXUP;3949;08:17:28;0;50	21846;8	6989;0;0;64;
$GPXUP;3949;08:17:29;0;50	21836;8	69872;0;0;64;
$GPXUP;3949;08:17:30;0;50	21825;8	69853;0;0;63;
$GPXUP;3949;08:17:31;0;50	21814;8	69836;0;0;63;
$GPXUP;3949;08:17:32;0;50	21801;8	69822;0;0;64;
$GPXUP;3949;08:17:33;0;50	21787;8	6981;0;0;65;
$GPXUP;3949;08:17:34;0;50	21773;8	69796;0;0;66;
$GPXUP;3949;08:17:35;0;50	21761;8	69779;0;0;67;
$GPXUP;3949;08:17:36;0;50	2175;8	6976;0;0;66;
$GPXUP;3949;08:17:37;0;50	2174;8	69739;0;0;65;
$GPXUP;3949;08:17:38;0;50	21732;8	69717;0;0;64;
$GPXUP;3949;08:17:39;0;50	21728;8	69694;0;0;61;
$GPXUP;3949;08:17:40;0;50	21722;8	69672;0;0;60;
$GPXUP;3949;08:17:41;0;50	21716;8	69652;0;0;59;
$GPXUP;3949;08:17:42;0;50	21706;8	69634;0;0;60;
$GPXUP;3949;08:17:43;0;50	21694;8	69622;0;0;59;
$GPXUP;3949;08:17:44;0;50	2168;8	69617;0;0;54;
$GPXUP;3949;08:17:45;0;50	21665;8	6962;0;0;55;
$GPXUP;3949;08:17:46;0;50	2165;8	69626;0;0;58;
$GPXUP;3949;08:17:47;0;50	21636;8	69632;0;0;57;
$GPXUP;3949;08:17:48;0;50	21622;8	69637;0;0;59;
$GPXUP;3949;08:17:49;0;50	21607;8	69643;0;0;59;
$GPXUP;3949;08:17:50;0;50	21594;8	69656;0;0;59;
$GPXUP;3949;08:17:51;0;50	21583;8	69672;0;0;59;
$GPXUP;3949;08:17:52;0;50	21572;8	69686;0;0;56;
$GPXUP;3949;08:17:53;0;50	2156;8	69696;0;0;52;
$GPXUP;3949;08:17:54;0;50	21548;8	69701;0;0;52;
$GPXUP;3949;08:17:55;0;50	21534;8	69699;0;0;55;
$GPXUP;3949;08:17:56;0;50	2152;8	69696;0;0;57;
$GPXUP;3949;08:17:57;0;50	21505;8	69694;0;0;58;
$GPXUP;3949;08:17:58;0;50	21491;8	69699;0;0;60;
$GPXUP;3949;08:17:59;0;50	21477;8	69707;0;0;58;
$GPXUP;3949;08:18:00;0;50	21463;8	69714;0;0;57;
$GPXUP;3949;08:18:01;0;50	21449;8	69716;0;0;56;
$GPXUP;3949;08:18:02;0;50	21435;8	69711;0;0;60;
$GPXUP;3949;08:18:03;0;50	21419;8	69702;0;0;65;
$GPXUP;3949;08:18:04;0;50	21404;8	69694;0;0;65;
$GPXUP;3949;08:18:05;0;50	21388;8	69691;0;0;61;
$GPXUP;3949;08:18:06;0;50	21373;8	69691;0;0;60;
$GPXUP;3949;08:18:07;0;50	21358;8	69692;0;0;59;
$GPXUP;3949;08:18:08;0;50	21343;8	69692;0;0;59;
$GPXUP;3949;08:18:09;0;50	21328;8	69693;0;0;59;
$GPXUP;3949;08:18:10;0;50	21314;8	69696;0;0;60;
$GPXUP;3949;08:18:11;0;50	21298;8	69698;0;0;60;
$GPXUP;3949;08:18:12;0;50	21284;8	69696;0;0;61;
$GPXUP;3949;08:18:13;0;50	21268;8	69692;0;0;62;
$GPXUP;3949;08:18:14;0;50	21253;8	69687;0;0;64;
$GPXUP;3949;08:18:15;0;50	21237;8	6968;0;0;66;
$GPXUP;3949;08:18:16;0;50	21222;8	6967;0;0;66;
$GPXUP;3949;08:18:17;0;50	21207;8	69662;0;0;62;
$GPXUP;3949;08:18:18;0;50	21192;8	69658;0;0;59;
$GPXUP;3949;08:18:19;0;50	21178;8	69657;0;0;58;
$GPXUP;3949;08:18:20;0;50	21163;8	69656;0;0;57;
$GPXUP;3949;08:18:21;0;50	21149;8	69651;0;0;58;
$GPXUP;3949;08:18:22;0;50	21135;8	69644;0;0;59;
$GPXUP;3949;08:18:23;0;50	21121;8	69636;0;0;61;
$GPXUP;3949;08:18:24;0;50	21106;8	69628;0;0;63;
$GPXUP;3949;08:18:25;0;50	21091;8	69621;0;0;62;
$GPXUP;3949;08:18:26;0;50	21076;8	69616;0;0;62;
$GPXUP;3949;08:18:27;0;50	21062;8	6961;0;0;60;
$GPXUP;3949;08:18:28;0;50	21048;8	69602;0;0;59;
$GPXUP;3949;08:18:29;0;50	21035;8	69591;0;0;60;
$GPXUP;3949;08:18:30;0;50	21023;8	69576;0;0;61;
$GPXUP;3949;08:18:31;0;50	21014;8	69556;0;0;64;
$GPXUP;3949;08:18:32;0;50	21004;8	69536;0;0;64;
$GPXUP;3949;08:18:33;0;50	20994;8	69517;0;0;62;
$GPXUP;3949;08:18:34;0;50	20982;8	69502;0;0;61;
$GPXUP;3949;08:18:35;0;50	20969;8	69489;0;0;59;
$GPXUP;3949;08:18:36;0;50	20957;8	69475;0;0;60;
$GPXUP;3949;08:18:37;0;50	20946;8	69458;0;0;63;
$GPXUP;3949;08:18:38;0;50	20936;8	69438;0;0;66;
$GPXUP;3949;08:18:39;0;50	20926;8	69418;0;0;68;
$GPXUP;3949;08:18:40;0;50	20915;8	69396;0;0;69;
$GPXUP;3949;08:18:41;0;50	20906;8	69373;0;0;70;
$GPXUP;3949;08:18:42;0;50	20899;8	69349;0;0;70;
$GPXUP;3949;08:18:43;0;50	20891;8	69324;0;0;69;
$GPXUP;3949;08:18:44;0;50	20882;8	69302;0;0;68;
$GPXUP;3949;08:18:45;0;50	20871;8	69281;0;0;67;
$GPXUP;3949;08:18:46;0;50	20861;8	69261;0;0;66;
$GPXUP;3949;08:18:47;0;50	20851;8	6924;0;0;66;
$GPXUP;3949;08:18:48;0;50	20844;8	69217;0;0;65;
$GPXUP;3949;08:18:49;0;50	20836;8	69194;0;0;65;
$GPXUP;3949;08:18:50;0;50	20828;8	69173;0;0;66;
$GPXUP;3949;08:18:51;0;50	20815;8	69156;0;0;66;
$GPXUP;3949;08:18:52;0;50	20802;8	6914;0;0;67;
$GPXUP;3949;08:18:53;0;50	20789;8	69124;0;0;67;
$GPXUP;3949;08:18:54;0;50	20777;8	69106;0;0;68;
$GPXUP;3949;08:18:55;0;50	20765;8	69086;0;0;68;
$GPXUP;3949;08:18:56;0;50	20752;8	69069;0;0;66;
$GPXUP;3949;08:18:57;0;50	20739;8	69054;0;0;64;
$GPXUP;3949;08:18:58;0;50	20725;8	69044;0;0;62;
$GPXUP;3949;08:18:59;0;50	20711;8	69033;0;0;65;
$GPXUP;3949;08:19:00;0;50	20697;8	69019;0;0;68;
$GPXUP;3949;08:19:01;0;50	20683;8	68999;0;0;74;
$GPXUP;3949;08:19:02;0;50	2067;8	68979;0;0;74;
$GPXUP;3949;08:19:03;0;50	20655;8	68961;0;0;72;
$GPXUP;3949;08:19:04;0;50	20641;8	68945;0;0;71;
$GPXUP;3949;08:19:05;0;50	20626;8	6893;0;0;70;
$GPXUP;3949;08:19:06;0;50	2061;8	68917;0;0;69;
$GPXUP;3949;08:19:07;0;50	20596;8	68901;0;0;71;
$GPXUP;3949;08:19:08;0;50	20584;8	68881;0;0;71;
$GPXUP;3949;08:19:09;0;50	20572;8	68858;0;0;72;
$GPXUP;3949;08:19:10;0;50	2056;8	68837;0;0;72;
$GPXUP;3949;08:19:11;0;50	20548;8	68817;0;0;72;
$GPXUP;3949;08:19:12;0;50	20534;8	688;0;0;71;
$GPXUP;3949;08:19:13;0;50	2052;8	68782;0;0;73;
$GPXUP;3949;08:19:14;0;50	20507;8	68762;0;0;73;
$GPXUP;3949;08:19:15;0;50	20493;8	68743;0;0;73;
$GPXUP;3949;08:19:16;0;50	20479;8	68724;0;0;73;
$GPXUP;3949;08:19:17;0;50	20465;8	68706;0;0;74;
$GPXUP;3949;08:19:18;0;50	2045;8	6869;0;0;73;
$GPXUP;3949;08:19:19;0;50	20435;8	68674;0;0;72;
$GPXUP;3949;08:19:20;0;50	20421;8	68657;0;0;70;
$GPXUP;3949;08:19:21;0;50	20408;8	68639;0;0;69;
$GPXUP;3949;08:19:22;0;50	20395;8	68622;0;0;69;
$GPXUP;3949;08:19:23;0;50	20381;8	68606;0;0;69;
$GPXUP;3949;08:19:24;0;50	20366;8	68591;0;0;71;
$GPXUP;3949;08:19:25;0;50	2035;8	68576;0;0;73;
$GPXUP;3949;08:19:26;0;50	20335;8	6856;0;0;75;
$GPXUP;3949;08:19:27;0;50	20321;8	6854;0;0;76;
$GPXUP;3949;08:19:28;0;50	20306;8	68522;0;0;75;
$GPXUP;3949;08:19:29;0;50	20292;8	68504;0;0;73;
$GPXUP;3949;08:19:30;0;50	20278;8	68486;0;0;73;
$GPXUP;3949;08:19:31;0;50	20268;8	68462;0;0;75;
$GPXUP;3949;08:19:32;0;50	2026;8	68437;0;0;72;
$GPXUP;3949;08:19:33;0;50	20252;8	68412;0;0;71;
$GPXUP;3949;08:19:34;0;50	20242;8	68389;0;0;72;
$GPXUP;3949;08:19:35;0;50	2023;8	68368;0;0;73;
$GPXUP;3949;08:19:36;0;50	20218;8	68346;0;0;74;
$GPXUP;3949;08:19:37;0;50	20207;8	68323;0;0;74;
$GPXUP;3949;08:19:38;0;50	20197;8	683;0;0;72;
$GPXUP;3949;08:19:39;0;50	20187;8	68277;0;0;70;
$GPXUP;3949;08:19:40;0;50	20176;8	68255;0;0;70;
$GPXUP;3949;08:19:41;0;50	20166;8	68232;0;0;72;
$GPXUP;3949;08:19:42;0;50	20158;8	68208;0;0;72;
$GPXUP;3949;08:19:43;0;50	20151;8	68182;0;0;70;
$GPXUP;3949;08:19:44;0;50	20145;8	68158;0;0;68;
$GPXUP;3949;08:19:45;0;50	20138;8	68134;0;0;67;
$GPXUP;3949;08:19:46;0;50	20131;8	6811;0;0;65;
$GPXUP;3949;08:19:47;0;50	20126;8	68087;0;0;63;
$GPXUP;3949;08:19:48;0;50	20121;8	68064;0;0;61;
$GPXUP;3949;08:19:49;0;50	20117;8	68041;0;0;60;
$GPXUP;3949;08:19:50;0;50	20112;8	68018;0;0;62;
$GPXUP;3949;08:19:51;0;50	20106;8	67997;0;0;60;
$GPXUP;3949;08:19:52;0;50	20097;8	67978;0;0;61;
$GPXUP;3949;08:19:53;0;50	20085;8	67961;0;0;65;
$GPXUP;3949;08:19:54;0;50	20072;8	67946;0;0;66;
$GPXUP;3949;08:19:55;0;50	20058;8	67931;0;0;67;
$GPXUP;3949;08:19:56;0;50	20044;8	67916;0;0;69;
$GPXUP;3949;08:19:57;0;50	2003;8	67899;0;0;71;
$GPXUP;3949;08:19:58;0;50	20016;8	67881;0;0;72;
$GPXUP;3949;08:19:59;0;50	20002;8	67863;0;0;73;
$GPXUP;3949;08:20:00;0;50	19987;8	67846;0;0;73;
$GPXUP;3949;08:20:01;0;50	19971;8	67832;0;0;73;
$GPXUP;3949;08:20:02;0;50	19955;8	67819;0;0;73;
$GPXUP;3949;08:20:03;0;50	19937;8	67811;0;0;73;
$GPXUP;3949;08:20:04;0;50	1992;8	67804;0;0;71;
$GPXUP;3949;08:20:05;0;50	19903;8	67796;0;0;69;
$GPXUP;3949;08:20:06;0;50	19887;8	6779;0;0;66;
$GPXUP;3949;08:20:07;0;50	1987;8	67791;0;0;68;
$GPXUP;3949;08:20:08;0;50	19852;8	67795;0;0;72;
$GPXUP;3949;08:20:09;0;50	19833;8	67799;0;0;74;
$GPXUP;3949;08:20:10;0;50	19815;8	67803;0;0;72;
$GPXUP;3949;08:20:11;0;50	19797;8	67808;0;0;69;
$GPXUP;3949;08:20:12;0;50	19781;8	6781;0;0;66;
$GPXUP;3949;08:20:13;0;50	19764;8	67809;0;0;64;
$GPXUP;3949;08:20:14;0;50	19748;8	67808;0;0;63;
$GPXUP;3949;08:20:15;0;50	19733;8	6781;0;0;62;
$GPXUP;3949;08:20:16;0;50	19718;8	67813;0;0;62;
$GPXUP;3949;08:20:17;0;50	19702;8	67814;0;0;62;
$GPXUP;3949;08:20:18;0;50	19687;8	6781;0;0;62;
$GPXUP;3949;08:20:19;0;50	19673;8	67801;0;0;60;
$GPXUP;3949;08:20:20;0;50	19659;8	67794;0;0;58;
$GPXUP;3949;08:20:21;0;50	19645;8	67793;0;0;57;
$GPXUP;3949;08:20:22;0;50	19631;8	67795;0;0;56;
$GPXUP;3949;08:20:23;0;50	19617;8	67796;0;0;56;
$GPXUP;3949;08:20:24;0;50	19603;8	67794;0;0;57;
$GPXUP;3949;08:20:25;0;50	19589;8	6779;0;0;57;
$GPXUP;3949;08:20:26;0;50	19576;8	67781;0;0;58;
$GPXUP;3949;08:20:27;0;50	19564;8	67768;0;0;59;
$GPXUP;3949;08:20:28;0;50	19553;8	67751;0;0;60;
$GPXUP;3949;08:20:29;0;50	19542;8	67735;0;0;62;
$GPXUP;3949;08:20:30;0;50	1953;8	6772;0;0;63;
$GPXUP;3949;08:20:31;0;50	19519;8	67703;0;0;62;
$GPXUP;3949;08:20:32;0;50	1951;8	67683;0;0;63;
$GPXUP;3949;08:20:33;0;50	19501;8	67662;0;0;63;
$GPXUP;3949;08:20:34;0;50	19492;8	67642;0;0;62;
$GPXUP;3949;08:20:35;0;50	19483;8	67622;0;0;60;
$GPXUP;3949;08:20:36;0;50	19472;8	67605;0;0;62;
$GPXUP;3949;08:20:37;0;50	1946;8	6759;0;0;62;
$GPXUP;3949;08:20:38;0;50	19446;8	67578;0;0;66;
$GPXUP;3949;08:20:39;0;50	19431;8	67566;0;0;68;
$GPXUP;3949;08:20:40;0;50	19416;8	67553;0;0;69;
$GPXUP;3949;08:20:41;0;50	19402;8	67537;0;0;69;
$GPXUP;3949;08:20:42;0;50	19388;8	6752;0;0;72;
$GPXUP;3949;08:20:43;0;50	19375;8	675;0;0;74;
$GPXUP;3949;08:20:44;0;50	19362;8	67479;0;0;75;
$GPXUP;3949;08:20:45;0;50	19347;8	67461;0;0;72;
$GPXUP;3949;08:20:46;0;50	19332;8	67446;0;0;71;
$GPXUP;3949;08:20:47;0;50	19317;8	67433;0;0;69;
$GPXUP;3949;08:20:48;0;50	19303;8	67419;0;0;67;
$GPXUP;3949;08:20:49;0;50	1929;8	67403;0;0;66;
$GPXUP;3949;08:20:50;0;50	19279;8	67384;0;0;66;
$GPXUP;3949;08:20:51;0;50	1927;8	67362;0;0;65;
$GPXUP;3949;08:20:52;0;50	19261;8	67342;0;0;63;
$GPXUP;3949;08:20:53;0;50	19251;8	67323;0;0;63;
$GPXUP;3949;08:20:54;0;50	19238;8	67308;0;0;65;
$GPXUP;3949;08:20:55;0;50	19224;8	67295;0;0;67;
$GPXUP;3949;08:20:56;0;50	19209;8	67281;0;0;68;
$GPXUP;3949;08:20:57;0;50	19196;8	67265;0;0;67;
$GPXUP;3949;08:20:58;0;50	19184;8	67248;0;0;66;
$GPXUP;3949;08:20:59;0;50	19171;8	67231;0;0;67;
$GPXUP;3949;08:21:00;0;50	19159;8	67212;0;0;69;
$GPXUP;3949;08:21:01;0;50	19147;8	67192;0;0;69;
$GPXUP;3949;08:21:02;0;50	19135;8	67174;0;0;66;
$GPXUP;3949;08:21:03;0;50	19123;8	67159;0;0;62;
$GPXUP;3949;08:21:04;0;50	1911;8	67146;0;0;61;
$GPXUP;3949;08:21:05;0;50	19096;8	67136;0;0;61;
$GPXUP;3949;08:21:06;0;50	19082;8	67127;0;0;60;
$GPXUP;3949;08:21:07;0;50	19068;8	6712;0;0;58;
$GPXUP;3949;08:21:08;0;50	19055;8	6711;0;0;58;
$GPXUP;3949;08:21:09;0;50	19042;8	671;0;0;59;
$GPXUP;3949;08:21:10;0;50	19029;8	67089;0;0;60;
$GPXUP;3949;08:21:11;0;50	19016;8	67078;0;0;60;
$GPXUP;3949;08:21:12;0;50	19004;8	67066;0;0;60;
$GPXUP;3949;08:21:13;0;50	18992;8	6705;0;0;60;
$GPXUP;3949;08:21:14;0;50	1898;8	67037;0;0;59;
$GPXUP;3949;08:21:15;0;50	18967;8	67027;0;0;57;
$GPXUP;3949;08:21:16;0;50	18953;8	6702;0;0;58;
$GPXUP;3949;08:21:17;0;50	18939;8	67014;0;0;59;
$GPXUP;3949;08:21:18;0;50	18925;8	6701;0;0;59;
$GPXUP;3949;08:21:19;0;50	1891;8	67006;0;0;61;
$GPXUP;3949;08:21:20;0;50	18895;8	67001;0;0;62;
$GPXUP;3949;08:21:21;0;50	18879;8	66998;0;0;63;
$GPXUP;3949;08:21:22;0;50	18864;8	66993;0;0;65;
$GPXUP;3949;08:21:23;0;50	18849;8	66982;0;0;66;
$GPXUP;3949;08:21:24;0;50	18837;8	66964;0;0;65;
$GPXUP;3949;08:21:25;0;50	18826;8	66945;0;0;68;
$GPXUP;3949;08:21:26;0;50	18814;8	66926;0;0;68;
$GPXUP;3949;08:21:27;0;50	18802;8	66907;0;0;64;
$GPXUP;3949;08:21:28;0;50	1879;8	6689;0;0;65;
$GPXUP;3949;08:21:29;0;50	18776;8	66877;0;0;67;
$GPXUP;3949;08:21:30;0;50	18761;8	66864;0;0;67;
$GPXUP;3949;08:21:31;0;50	18747;8	6685;0;0;67;
$GPXUP;3949;08:21:32;0;50	18733;8	66835;0;0;67;
$GPXUP;3949;08:21:33;0;50	18719;8	66823;0;0;66;
$GPXUP;3949;08:21:34;0;50	18704;8	66813;0;0;65;
$GPXUP;3949;08:21:35;0;50	18688;8	66806;0;0;66;
$GPXUP;3949;08:21:36;0;50	18672;8	66798;0;0;68;
$GPXUP;3949;08:21:37;0;50	18657;8	66786;0;0;69;
$GPXUP;3949;08:21:38;0;50	18642;8	66772;0;0;70;
$GPXUP;3949;08:21:39;0;50	18627;8	66758;0;0;70;
$GPXUP;3949;08:21:40;0;50	18611;8	66744;0;0;70;
$GPXUP;3949;08:21:41;0;50	18595;8	66734;0;0;71;
$GPXUP;3949;08:21:42;0;50	18578;8	66726;0;0;72;
$GPXUP;3949;08:21:43;0;50	1856;8	66722;0;0;70;
$GPXUP;3949;08:21:44;0;50	18543;8	66721;0;0;68;
$GPXUP;3949;08:21:45;0;50	18526;8	6672;0;0;67;
$GPXUP;3949;08:21:46;0;50	18509;8	6672;0;0;66;
$GPXUP;3949;08:21:47;0;50	18493;8	66721;0;0;65;
$GPXUP;3949;08:21:48;0;50	18477;8	66722;0;0;63;
$GPXUP;3949;08:21:49;0;50	18462;8	66723;0;0;61;
$GPXUP;3949;08:21:50;0;50	18446;8	66721;0;0;63;
$GPXUP;3949;08:21:51;0;50	1843;8	66716;0;0;64;
$GPXUP;3949;08:21:52;0;50	18416;8	66708;0;0;64;
$GPXUP;3949;08:21:53;0;50	184;8	66701;0;0;63;
$GPXUP;3949;08:21:54;0;50	18385;8	66697;0;0;63;
$GPXUP;3949;08:21:55;0;50	18369;8	66694;0;0;64;
$GPXUP;3949;08:21:56;0;50	18353;8	66692;0;0;65;
$GPXUP;3949;08:21:57;0;50	18337;8	66692;0;0;64;
$GPXUP;3949;08:21:58;0;50	18321;8	66693;0;0;63;
$GPXUP;3949;08:21:59;0;50	18306;8	66694;0;0;62;
$GPXUP;3949;08:22:00;0;50	1829;8	66696;0;0;63;
$GPXUP;3949;08:22:01;0;50	18274;8	66697;0;0;64;
$GPXUP;3949;08:22:02;0;50	18258;8	66697;0;0;64;
$GPXUP;3949;08:22:03;0;50	18242;8	66695;0;0;63;
$GPXUP;3949;08:22:04;0;50	18227;8	66692;0;0;63;
$GPXUP;3949;08:22:05;0;50	18211;8	66689;0;0;63;
$GPXUP;3949;08:22:06;0;50	18195;8	66689;0;0;64;
$GPXUP;3949;08:22:07;0;50	18179;8	66691;0;0;65;
$GPXUP;3949;08:22:08;0;50	18163;8	66696;0;0;63;
$GPXUP;3949;08:22:09;0;50	18149;8	66704;0;0;59;
$GPXUP;3949;08:22:10;0;50	18136;8	66712;0;0;57;
$GPXUP;3949;08:22:11;0;50	18122;8	66715;0;0;57;
$GPXUP;3949;08:22:12;0;50	18107;8	66715;0;0;58;
$GPXUP;3949;08:22:13;0;50	18093;8	66715;0;0;59;
$GPXUP;3949;08:22:14;0;50	18078;8	66717;0;0;59;
$GPXUP;3949;08:22:15;0;50	18064;8	66718;0;0;59;
$GPXUP;3949;08:22:16;0;50	18049;8	66713;0;0;60;
$GPXUP;3949;08:22:17;0;50	18036;8	667;0;0;62;
$GPXUP;3949;08:22:18;0;50	18025;8	66682;0;0;62;
$GPXUP;3949;08:22:19;0;50	18013;8	66667;0;0;63;
$GPXUP;3949;08:22:20;0;50	17998;8	66654;0;0;66;
$GPXUP;3949;08:22:21;0;50	17983;8	66645;0;0;66;
$GPXUP;3949;08:22:22;0;50	17967;8	66638;0;0;65;
$GPXUP;3949;08:22:23;0;50	17951;8	66635;0;0;65;
$GPXUP;3949;08:22:24;0;50	17936;8	66629;0;0;65;
$GPXUP;3949;08:22:25;0;50	17921;8	66619;0;0;64;
$GPXUP;3949;08:22:26;0;50	17906;8	66609;0;0;63;
$GPXUP;3949;08:22:27;0;50	17892;8	66599;0;0;63;
$GPXUP;3949;08:22:28;0;50	17878;8	66586;0;0;65;
$GPXUP;3949;08:22:29;0;50	17865;8	66571;0;0;66;
$GPXUP;3949;08:22:30;0;50	17851;8	66556;0;0;67;
$GPXUP;3949;08:22:31;0;50	17837;8	66542;0;0;68;
$GPXUP;3949;08:22:32;0;50	17822;8	66527;0;0;70;
$GPXUP;3949;08:22:33;0;50	17808;8	66512;0;0;69;
$GPXUP;3949;08:22:34;0;50	17793;8	665;0;0;66;
$GPXUP;3949;08:22:35;0;50	17778;8	66492;0;0;66;
$GPXUP;3949;08:22:36;0;50	17761;8	66486;0;0;67;
$GPXUP;3949;08:22:37;0;50	17744;8	66482;0;0;67;
$GPXUP;3949;08:22:38;0;50	17728;8	66479;0;0;67;
$GPXUP;3949;08:22:39;0;50	17711;8	66476;0;0;66;
$GPXUP;3949;08:22:40;0;50	17695;8	66472;0;0;68;
$GPXUP;3949;08:22:41;0;50	17678;8	66466;0;0;69;
$GPXUP;3949;08:22:42;0;50	17661;8	6646;0;0;71;
$GPXUP;3949;08:22:43;0;50	17644;8	66452;0;0;72;
$GPXUP;3949;08:22:44;0;50	17626;8	66443;0;0;72;
$GPXUP;3949;08:22:45;0;50	1761;8	66436;0;0;69;
$GPXUP;3949;08:22:46;0;50	17593;8	66432;0;0;66;
$GPXUP;3949;08:22:47;0;50	17576;8	66428;0;0;66;
$GPXUP;3949;08:22:48;0;50	17561;8	66422;0;0;66;
$GPXUP;3949;08:22:49;0;50	17545;8	66417;0;0;63;
$GPXUP;3949;08:22:50;0;50	1753;8	66412;0;0;62;
$GPXUP;3949;08:22:51;0;50	17515;8	66403;0;0;63;
$GPXUP;3949;08:22:52;0;50	17501;8	66393;0;0;65;
$GPXUP;3949;08:22:53;0;50	17486;8	66385;0;0;65;
$GPXUP;3949;08:22:54;0;50	1747;8	66379;0;0;65;
$GPXUP;3949;08:22:55;0;50	17454;8	66374;0;0;66;
$GPXUP;3949;08:22:56;0;50	17437;8	66369;0;0;66;
$GPXUP;3949;08:22:57;0;50	17421;8	66364;0;0;66;
$GPXUP;3949;08:22:58;0;50	17405;8	66358;0;0;68;
$GPXUP;3949;08:22:59;0;50	17388;8	66353;0;0;67;
$GPXUP;3949;08:23:00;0;50	17372;8	66346;0;0;67;
$GPXUP;3949;08:23:01;0;50	17357;8	66337;0;0;64;
$GPXUP;3949;08:23:02;0;50	17342;8	6633;0;0;63;
$GPXUP;3949;08:23:03;0;50	17327;8	66322;0;0;64;
$GPXUP;3949;08:23:04;0;50	17312;8	66314;0;0;65;
$GPXUP;3949;08:23:05;0;50	17296;8	66305;0;0;67;
$GPXUP;3949;08:23:06;0;50	1728;8	66298;0;0;69;
$GPXUP;3949;08:23:07;0;50	17263;8	66291;0;0;70;
$GPXUP;3949;08:23:08;0;50	17246;8	66284;0;0;72;
$GPXUP;3949;08:23:09;0;50	17229;8	66276;0;0;71;
$GPXUP;3949;08:23:10;0;50	17212;8	66268;0;0;67;
$GPXUP;3949;08:23:11;0;50	17196;8	6626;0;0;66;
$GPXUP;3949;08:23:12;0;50	17181;8	66249;0;0;67;
$GPXUP;3949;08:23:13;0;50	17166;8	6624;0;0;66;
$GPXUP;3949;08:23:14;0;50	17149;8	66233;0;0;69;
$GPXUP;3949;08:23:15;0;50	17133;8	66223;0;0;71;
$GPXUP;3949;08:23:16;0;50	17117;8	6621;0;0;71;
$GPXUP;3949;08:23:17;0;50	17102;8	66196;0;0;70;
$GPXUP;3949;08:23:18;0;50	17087;8	66182;0;0;69;
$GPXUP;3949;08:23:19;0;50	17072;8	66171;0;0;68;
$GPXUP;3949;08:23:20;0;50	17055;8	66166;0;0;66;
$GPXUP;3949;08:23:21;0;50	17038;8	66168;0;0;66;
$GPXUP;3949;08:23:22;0;50	17022;8	66168;0;0;66;
$GPXUP;3949;08:23:23;0;50	17005;8	66165;0;0;67;
$GPXUP;3949;08:23:24;0;50	16988;8	66158;0;0;70;
$GPXUP;3949;08:23:25;0;50	16971;8	66152;0;0;71;
$GPXUP;3949;08:23:26;0;50	16954;8	66151;0;0;70;
$GPXUP;3949;08:23:27;0;50	16936;8	66151;0;0;69;
$GPXUP;3949;08:23:28;0;50	16919;8	66148;0;0;70;
$GPXUP;3949;08:23:29;0;50	16902;8	66146;0;0;69;
$GPXUP;3949;08:23:30;0;50	16884;8	66144;0;0;69;
$GPXUP;3949;08:23:31;0;50	16866;8	66142;0;0;73;
$GPXUP;3949;08:23:32;0;50	16848;8	66137;0;0;76;
$GPXUP;3949;08:23:33;0;50	16829;8	6613;0;0;76;
$GPXUP;3949;08:23:34;0;50	1681;8	66125;0;0;74;
$GPXUP;3949;08:23:35;0;50	16792;8	66124;0;0;73;
$GPXUP;3949;08:23:36;0;50	16774;8	66127;0;0;73;
$GPXUP;3949;08:23:37;0;50	16756;8	6613;0;0;72;
$GPXUP;3949;08:23:38;0;50	16738;8	6613;0;0;72;
$GPXUP;3949;08:23:39;0;50	16721;8	66124;0;0;70;
$GPXUP;3949;08:23:40;0;50	16704;8	66115;0;0;69;
$GPXUP;3949;08:23:41;0;50	16689;8	66105;0;0;66;
$GPXUP;3949;08:23:42;0;50	16675;8	66096;0;0;59;
$GPXUP;3949;08:23:43;0;50	16661;8	66091;0;0;55;
$GPXUP;3949;08:23:44;0;50	16647;8	66093;0;0;58;
$GPXUP;3949;08:23:45;0;50	16632;8	66097;0;0;61;
$GPXUP;3949;08:23:46;0;50	16617;8	66099;0;0;59;
$GPXUP;3949;08:23:47;0;50	16603;8	66094;0;0;58;
$GPXUP;3949;08:23:48;0;50	1659;8	66084;0;0;59;
$GPXUP;3949;08:23:49;0;50	16577;8	66071;0;0;63;
$GPXUP;3949;08:23:50;0;50	16562;8	66059;0;0;67;
$GPXUP;3949;08:23:51;0;50	16547;8	66048;0;0;68;
$GPXUP;3949;08:23:52;0;50	16532;8	66036;0;0;71;
$GPXUP;3949;08:23:53;0;50	16515;8	66027;0;0;71;
$GPXUP;3949;08:23:54;0;50	16499;8	66018;0;0;66;
$GPXUP;3949;08:23:55;0;50	16483;8	66011;0;0;65;
$GPXUP;3949;08:23:56;0;50	16468;8	66007;0;0;64;
$GPXUP;3949;08:23:57;0;50	16451;8	66009;0;0;66;
$GPXUP;3949;08:23:58;0;50	16435;8	66015;0;0;63;
$GPXUP;3949;08:23:59;0;50	1642;8	66021;0;0;60;
$GPXUP;3949;08:24:00;0;50	16406;8	66026;0;0;56;
$GPXUP;3949;08:24:01;0;50	16394;8	66034;0;0;52;
$GPXUP;3949;08:24:02;0;50	16382;8	66041;0;0;51;
$GPXUP;3949;08:24:03;0;50	16369;8	66042;0;0;52;
$GPXUP;3949;08:24:04;0;50	16356;8	66034;0;0;53;
$GPXUP;3949;08:24:05;0;50	16344;8	66015;0;0;61;
$GPXUP;3949;08:24:06;0;50	16335;8	6599;0;0;67;
$GPXUP;3949;08:24:07;0;50	16325;8	65969;0;0;67;
$GPXUP;3949;08:24:08;0;50	16315;8	65948;0;0;67;
$GPXUP;3949;08:24:09;0;50	16303;8	6593;0;0;64;
$GPXUP;3949;08:24:10;0;50	1629;8	65915;0;0;63;
$GPXUP;3949;08:24:11;0;50	16278;8	659;0;0;63;
$GPXUP;3949;08:24:12;0;50	16268;8	65882;0;0;63;
$GPXUP;3949;08:24:13;0;50	16257;8	65863;0;0;63;
$GPXUP;3949;08:24:14;0;50	16245;8	65846;0;0;64;
$GPXUP;3949;08:24:15;0;50	16232;8	65832;0;0;65;
$GPXUP;3949;08:24:16;0;50	16219;8	65817;0;0;66;
$GPXUP;3949;08:24:17;0;50	16205;8	65802;0;0;69;
$GPXUP;3949;08:24:18;0;50	16191;8	65787;0;0;69;
$GPXUP;3949;08:24:19;0;50	16175;8	65775;0;0;70;
$GPXUP;3949;08:24:20;0;50	16159;8	65763;0;0;71;
$GPXUP;3949;08:24:21;0;50	16144;8	65748;0;0;71;
$GPXUP;3949;08:24:22;0;50	16129;8	65736;0;0;68;
$GPXUP;3949;08:24:23;0;50	16113;8	65725;0;0;67;
$GPXUP;3949;08:24:24;0;50	16098;8	65717;0;0;65;
$GPXUP;3949;08:24:25;0;50	16083;8	65713;0;0;59;
$GPXUP;3949;08:24:26;0;50	16069;8	65714;0;0;55;
$GPXUP;3949;08:24:27;0;50	16055;8	65717;0;0;53;
$GPXUP;3949;08:24:28;0;50	16042;8	6572;0;0;53;
$GPXUP;3949;08:24:29;0;50	16029;8	65718;0;0;55;
$GPXUP;3949;08:24:30;0;50	16016;8	65713;0;0;51;
$GPXUP;3949;08:24:31;0;50	16004;8	65709;0;0;51;
$GPXUP;3949;08:24:32;0;50	1599;8	65706;0;0;55;
$GPXUP;3949;08:24:33;0;50	15977;8	65707;0;0;57;
$GPXUP;3949;08:24:34;0;50	15962;8	65707;0;0;57;
$GPXUP;3949;08:24:35;0;50	15948;8	65705;0;0;59;
$GPXUP;3949;08:24:36;0;50	15933;8	65701;0;0;61;
$GPXUP;3949;08:24:37;0;50	15918;8	65696;0;0;62;
$GPXUP;3949;08:24:38;0;50	15903;8	65692;0;0;62;
$GPXUP;3949;08:24:39;0;50	15887;8	6569;0;0;63;
$GPXUP;3949;08:24:40;0;50	15871;8	65685;0;0;65;
$GPXUP;3949;08:24:41;0;50	15856;8	65674;0;0;65;
$GPXUP;3949;08:24:42;0;50	15842;8	65662;0;0;68;
$GPXUP;3949;08:24:43;0;50	15827;8	6565;0;0;66;
$GPXUP;3949;08:24:44;0;50	15812;8	65642;0;0;61;
$GPXUP;3949;08:24:45;0;50	15796;8	65639;0;0;62;
$GPXUP;3949;08:24:46;0;50	15781;8	65632;0;0;63;
$GPXUP;3949;08:24:47;0;50	15767;8	65621;0;0;65;
$GPXUP;3949;08:24:48;0;50	15755;8	65606;0;0;62;
$GPXUP;3949;08:24:49;0;50	15743;8	65591;0;0;62;
$GPXUP;3949;08:24:50;0;50	15729;8	6558;0;0;59;
$GPXUP;3949;08:24:51;0;50	15717;8	65569;0;0;58;
$GPXUP;3949;08:24:52;0;50	15705;8	65556;0;0;55;
$GPXUP;3949;08:24:53;0;50	15695;8	65542;0;0;56;
$GPXUP;3949;08:24:54;0;50	15684;8	65526;0;0;60;
$GPXUP;3949;08:24:55;0;50	15673;8	65511;0;0;62;
$GPXUP;3949;08:24:56;0;50	15659;8	65499;0;0;60;
$GPXUP;3949;08:24:57;0;50	15644;8	65495;0;0;58;
$GPXUP;3949;08:24:58;0;50	15628;8	65498;0;0;63;
$GPXUP;3949;08:24:59;0;50	15612;8	65497;0;0;63;
$GPXUP;3949;08:25:00;0;50	15597;8	65492;0;0;63;
$GPXUP;3949;08:25:01;0;50	15581;8	65484;0;0;65;
$GPXUP;3949;08:25:02;0;50	15566;8	65475;0;0;67;
$GPXUP;3949;08:25:03;0;50	15551;8	65463;0;0;66;
$GPXUP;3949;08:25:04;0;50	15537;8	6545;0;0;65;
$GPXUP;3949;08:25:05;0;50	15524;8	65435;0;0;65;
$GPXUP;3949;08:25:06;0;50	15513;8	65416;0;0;65;
$GPXUP;3949;08:25:07;0;50	15503;8	65396;0;0;65;
$GPXUP;3949;08:25:08;0;50	15493;8	65376;0;0;64;
$GPXUP;3949;08:25:09;0;50	15482;8	65358;0;0;62;
$GPXUP;3949;08:25:10;0;50	15473;8	65339;0;0;61;
$GPXUP;3949;08:25:11;0;50	15464;8	65319;0;0;61;
$GPXUP;3949;08:25:12;0;50	15455;8	653;0;0;63;
$GPXUP;3949;08:25:13;0;50	15446;8	6528;0;0;62;
$GPXUP;3949;08:25:14;0;50	15436;8	6526;0;0;64;
$GPXUP;3949;08:25:15;0;50	15426;8	6524;0;0;64;
$GPXUP;3949;08:25:16;0;50	15416;8	65221;0;0;63;
$GPXUP;3949;08:25:17;0;50	15404;8	65205;0;0;62;
$GPXUP;3949;08:25:18;0;50	15393;8	65189;0;0;60;
$GPXUP;3949;08:25:19;0;50	15384;8	65171;0;0;57;
$GPXUP;3949;08:25:20;0;50	15378;8	65152;0;0;55;
$GPXUP;3949;08:25:21;0;50	15372;8	65133;0;0;54;
$GPXUP;3949;08:25:22;0;50	15364;8	65116;0;0;54;
$GPXUP;3949;08:25:23;0;50	15355;8	65102;0;0;54;
$GPXUP;3949;08:25:24;0;50	15346;8	65086;0;0;53;
$GPXUP;3949;08:25:25;0;50	1534;8	65068;0;0;53;
$GPXUP;3949;08:25:26;0;50	15334;8	65048;0;0;58;
$GPXUP;3949;08:25:27;0;50	15326;8	65028;0;0;62;
$GPXUP;3949;08:25:28;0;50	15315;8	6501;0;0;65;
$GPXUP;3949;08:25:29;0;50	15301;8	64994;0;0;69;
$GPXUP;3949;08:25:30;0;50	15288;8	64977;0;0;68;
$GPXUP;3949;08:25:31;0;50	15278;8	64956;0;0;67;
$GPXUP;3949;08:25:32;0;50	15268;8	64936;0;0;64;
$GPXUP;3949;08:25:33;0;50	15258;8	64916;0;0;65;
$GPXUP;3949;08:25:34;0;50	15245;8	64901;0;0;66;
$GPXUP;3949;08:25:35;0;50	1523;8	64891;0;0;66;
$GPXUP;3949;08:25:36;0;50	15214;8	64885;0;0;64;
$GPXUP;3949;08:25:37;0;50	15198;8	64884;0;0;61;
$GPXUP;3949;08:25:38;0;50	15182;8	64885;0;0;61;
$GPXUP;3949;08:25:39;0;50	15167;8	64885;0;0;61;
$GPXUP;3949;08:25:40;0;50	15152;8	64883;0;0;61;
$GPXUP;3949;08:25:41;0;50	15136;8	64879;0;0;61;
$GPXUP;3949;08:25:42;0;50	15122;8	64871;0;0;62;
$GPXUP;3949;08:25:43;0;50	15108;8	6486;0;0;59;
$GPXUP;3949;08:25:44;0;50	15095;8	6485;0;0;58;
$GPXUP;3949;08:25:45;0;50	15082;8	64842;0;0;59;
$GPXUP;3949;08:25:46;0;50	15067;8	64837;0;0;60;
$GPXUP;3949;08:25:47;0;50	15053;8	64831;0;0;57;
$GPXUP;3949;08:25:48;0;50	1504;8	64822;0;0;55;
$GPXUP;3949;08:25:49;0;50	1503;8	64807;0;0;55;
$GPXUP;3949;08:25:50;0;50	15021;8	64791;0;0;57;
$GPXUP;3949;08:25:51;0;50	15012;8	64774;0;0;57;
$GPXUP;3949;08:25:52;0;50	15002;8	64758;0;0;57;
$GPXUP;3949;08:25:53;0;50	1499;8	64746;0;0;59;
$GPXUP;3949;08:25:54;0;50	14976;8	64736;0;0;63;
$GPXUP;3949;08:25:55;0;50	14959;8	6473;0;0;67;
$GPXUP;3949;08:25:56;0;50	14942;8	64727;0;0;68;
$GPXUP;3949;08:25:57;0;50	14925;8	64727;0;0;66;
$GPXUP;3949;08:25:58;0;50	14909;8	64729;0;0;65;
$GPXUP;3949;08:25:59;0;50	14892;8	64733;0;0;65;
$GPXUP;3949;08:26:00;0;50	14876;8	64736;0;0;64;
$GPXUP;3949;08:26:01;0;50	14861;8	64737;0;0;62;
$GPXUP;3949;08:26:02;0;50	14845;8	64736;0;0;63;
$GPXUP;3949;08:26:03;0;50	1483;8	64729;0;0;64;
$GPXUP;3949;08:26:04;0;50	14816;8	64718;0;0;63;
$GPXUP;3949;08:26:05;0;50	14804;8	64702;0;0;61;
$GPXUP;3949;08:26:06;0;50	14792;8	64687;0;0;59;
$GPXUP;3949;08:26:07;0;50	1478;8	64674;0;0;58;
$GPXUP;3949;08:26:08;0;50	14768;8	64664;0;0;58;
$GPXUP;3949;08:26:09;0;50	14753;8	64658;0;0;59;
$GPXUP;3949;08:26:10;0;50	14738;8	64656;0;0;63;
$GPXUP;3949;08:26:11;0;50	14722;8	64652;0;0;64;
$GPXUP;3949;08:26:12;0;50	14706;8	64646;0;0;65;
$GPXUP;3949;08:26:13;0;50	14691;8	64638;0;0;64;
$GPXUP;3949;08:26:14;0;50	14676;8	64631;0;0;63;
$GPXUP;3949;08:26:15;0;50	14661;8	64623;0;0;63;
$GPXUP;3949;08:26:16;0;50	14647;8	64612;0;0;63;
$GPXUP;3949;08:26:17;0;50	14634;8	64598;0;0;62;
$GPXUP;3949;08:26:18;0;50	14622;8	64583;0;0;62;
$GPXUP;3949;08:26:19;0;50	14608;8	6457;0;0;63;
$GPXUP;3949;08:26:20;0;50	14594;8	64558;0;0;63;
$GPXUP;3949;08:26:21;0;50	14579;8	64551;0;0;64;
$GPXUP;3949;08:26:22;0;50	14563;8	64546;0;0;65;
$GPXUP;3949;08:26:23;0;50	14547;8	64541;0;0;67;
$GPXUP;3949;08:26:24;0;50	1453;8	64535;0;0;70;
$GPXUP;3949;08:26:25;0;50	14513;8	64528;0;0;71;
$GPXUP;3949;08:26:26;0;50	14496;8	6452;0;0;72;
$GPXUP;3949;08:26:27;0;50	14478;8	64514;0;0;73;
$GPXUP;3949;08:26:28;0;50	1446;8	64512;0;0;71;
$GPXUP;3949;08:26:29;0;50	14442;8	64514;0;0;69;
$GPXUP;3949;08:26:30;0;50	14425;8	64518;0;0;68;
$GPXUP;3949;08:26:31;0;50	14408;8	64524;0;0;68;
$GPXUP;3949;08:26:32;0;50	14391;8	64529;0;0;69;
$GPXUP;3949;08:26:33;0;50	14374;8	64532;0;0;69;
$GPXUP;3949;08:26:34;0;50	14357;8	64534;0;0;70;
$GPXUP;3949;08:26:35;0;50	14339;8	64533;0;0;71;
$GPXUP;3949;08:26:36;0;50	14322;8	64531;0;0;69;
$GPXUP;3949;08:26:37;0;50	14305;8	64531;0;0;65;
$GPXUP;3949;08:26:38;0;50	14289;8	64535;0;0;64;
$GPXUP;3949;08:26:39;0;50	14273;8	64538;0;0;64;
$GPXUP;3949;08:26:40;0;50	14257;8	64539;0;0;65;
$GPXUP;3949;08:26:41;0;50	14241;8	64541;0;0;65;
$GPXUP;3949;08:26:42;0;50	14226;8	64547;0;0;65;
$GPXUP;3949;08:26:43;0;50	1421;8	64556;0;0;65;
$GPXUP;3949;08:26:44;0;50	14195;8	64566;0;0;65;
$GPXUP;3949;08:26:45;0;50	1418;8	64574;0;0;65;
$GPXUP;3949;08:26:46;0;50	14164;8	64578;0;0;65;
$GPXUP;3949;08:26:47;0;50	14148;8	64579;0;0;64;
$GPXUP;3949;08:26:48;0;50	14132;8	64581;0;0;63;
$GPXUP;3949;08:26:49;0;50	14117;8	64583;0;0;64;
$GPXUP;3949;08:26:50;0;50	141;8	64582;0;0;64;
$GPXUP;3949;08:26:51;0;50	14085;8	64579;0;0;64;
$GPXUP;3949;08:26:52;0;50	14069;8	64573;0;0;64;
$GPXUP;3949;08:26:53;0;50	14054;8	64564;0;0;64;
$GPXUP;3949;08:26:54;0;50	1404;8	64556;0;0;64;
$GPXUP;3949;08:26:55;0;50	14024;8	64551;0;0;62;
$GPXUP;3949;08:26:56;0;50	14008;8	64553;0;0;64;
$GPXUP;3949;08:26:57;0;50	13992;8	64558;0;0;65;
$GPXUP;3949;08:26:58;0;50	13976;8	64564;0;0;64;
$GPXUP;3949;08:26:59;0;50	13961;8	64571;0;0;61;
$GPXUP;3949;08:27:00;0;50	13946;8	64576;0;0;60;
$GPXUP;3949;08:27:01;0;50	13932;8	64577;0;0;60;
$GPXUP;3949;08:27:02;0;50	13916;8	64576;0;0;62;
$GPXUP;3949;08:27:03;0;50	13901;8	64579;0;0;61;
$GPXUP;3949;08:27:04;0;50	13886;8	64583;0;0;61;
$GPXUP;3949;08:27:05;0;50	13871;8	64585;0;0;63;
$GPXUP;3949;08:27:06;0;50	13855;8	64588;0;0;63;
$GPXUP;3949;08:27:07;0;50	1384;8	64595;0;0;63;
$GPXUP;3949;08:27:08;0;50	13825;8	64604;0;0;63;
$GPXUP;3949;08:27:09;0;50	13812;8	64615;0;0;63;
$GPXUP;3949;08:27:10;0;50	13798;8	64628;0;0;63;
$GPXUP;3949;08:27:11;0;50	13786;8	64642;0;0;63;
$GPXUP;3949;08:27:12;0;50	13774;8	64659;0;0;62;
$GPXUP;3949;08:27:13;0;50	13766;8	6468;0;0;63;
$GPXUP;3949;08:27:14;0;50	13756;8	647;0;0;67;
$GPXUP;3949;08:27:15;0;50	13745;8	64719;0;0;65;
$GPXUP;3949;08:27:16;0;50	13731;8	64733;0;0;64;
$GPXUP;3949;08:27:17;0;50	13716;8	64744;0;0;66;
$GPXUP;3949;08:27:18;0;50	13702;8	64756;0;0;65;
$GPXUP;3949;08:27:19;0;50	13688;8	64769;0;0;64;
$GPXUP;3949;08:27:20;0;50	13673;8	64778;0;0;62;
$GPXUP;3949;08:27:21;0;50	13657;8	64779;0;0;61;
$GPXUP;3949;08:27:22;0;50	13641;8	64776;0;0;61;
$GPXUP;3949;08:27:23;0;50	13626;8	64772;0;0;56;
$GPXUP;3949;08:27:24;0;50	13613;8	64768;0;0;54;
$GPXUP;3949;08:27:25;0;50	136;8	64762;0;0;55;
$GPXUP;3949;08:27:26;0;50	13585;8	64754;0;0;63;
$GPXUP;3949;08:27:27;0;50	1357;8	64746;0;0;63;
$GPXUP;3949;08:27:28;0;50	13554;8	64742;0;0;61;
$GPXUP;3949;08:27:29;0;50	13538;8	64744;0;0;64;
$GPXUP;3949;08:27:30;0;50	13523;8	64752;0;0;65;
$GPXUP;3949;08:27:31;0;50	13509;8	64765;0;0;65;
$GPXUP;3949;08:27:32;0;50	13494;8	64777;0;0;67;
$GPXUP;3949;08:27:33;0;50	13478;8	64785;0;0;69;
$GPXUP;3949;08:27:34;0;50	1346;8	64793;0;0;70;
$GPXUP;3949;08:27:35;0;50	13443;8	648;0;0;71;
$GPXUP;3949;08:27:36;0;50	13426;8	64809;0;0;71;
$GPXUP;3949;08:27:37;0;50	1341;8	6482;0;0;69;
$GPXUP;3949;08:27:38;0;50	13396;8	64833;0;0;66;
$GPXUP;3949;08:27:39;0;50	13381;8	64845;0;0;65;
$GPXUP;3949;08:27:40;0;50	13366;8	64851;0;0;65;
$GPXUP;3949;08:27:41;0;50	13348;8	64848;0;0;67;
$GPXUP;3949;08:27:42;0;50	13331;8	64843;0;0;71;
$GPXUP;3949;08:27:43;0;50	13313;8	64839;0;0;71;
$GPXUP;3949;08:27:44;0;50	13295;8	64836;0;0;71;
$GPXUP;3949;08:27:45;0;50	13277;8	64836;0;0;69;
$GPXUP;3949;08:27:46;0;50	1326;8	64836;0;0;67;
$GPXUP;3949;08:27:47;0;50	13244;8	64838;0;0;64;
$GPXUP;3949;08:27:48;0;50	13229;8	64845;0;0;61;
$GPXUP;3949;08:27:49;0;50	13214;8	64851;0;0;62;
$GPXUP;3949;08:27:50;0;50	13198;8	64852;0;0;63;
$GPXUP;3949;08:27:51;0;50	13183;8	64853;0;0;60;
$GPXUP;3949;08:27:52;0;50	13169;8	64856;0;0;58;
$GPXUP;3949;08:27:53;0;50	13157;8	64864;0;0;52;
$GPXUP;3949;08:27:54;0;50	13147;8	64881;0;0;56;
$GPXUP;3949;08:27:55;0;50	13138;8	64902;0;0;61;
$GPXUP;3949;08:27:56;0;50	13129;8	64921;0;0;62;
$GPXUP;3949;08:27:57;0;50	13118;8	6494;0;0;63;
$GPXUP;3949;08:27:58;0;50	13107;8	64956;0;0;63;
$GPXUP;3949;08:27:59;0;50	13094;8	6497;0;0;62;
$GPXUP;3949;08:28:00;0;50	1308;8	64982;0;0;63;
$GPXUP;3949;08:28:01;0;50	13066;8	64992;0;0;63;
$GPXUP;3949;08:28:02;0;50	13051;8	64999;0;0;62;
$GPXUP;3949;08:28:03;0;50	13036;8	65004;0;0;59;
$GPXUP;3949;08:28:04;0;50	13023;8	65012;0;0;57;
$GPXUP;3949;08:28:05;0;50	13012;8	65025;0;0;55;
$GPXUP;3949;08:28:06;0;50	13004;8	65042;0;0;53;
$GPXUP;3949;08:28:07;0;50	12996;8	65061;0;0;55;
$GPXUP;3949;08:28:08;0;50	12988;8	65079;0;0;57;
$GPXUP;3949;08:28:09;0;50	12979;8	65097;0;0;59;
$GPXUP;3949;08:28:10;0;50	12969;8	65114;0;0;61;
$GPXUP;3949;08:28:11;0;50	12958;8	65131;0;0;62;
$GPXUP;3949;08:28:12;0;50	12948;8	6515;0;0;61;
$GPXUP;3949;08:28:13;0;50	12941;8	6517;0;0;60;
$GPXUP;3949;08:28:14;0;50	12932;8	6519;0;0;60;
$GPXUP;3949;08:28:15;0;50	12922;8	65207;0;0;62;
$GPXUP;3949;08:28:16;0;50	12912;8	65226;0;0;64;
$GPXUP;3949;08:28:17;0;50	12903;8	65247;0;0;66;
$GPXUP;3949;08:28:18;0;50	12893;8	65268;0;0;65;
$GPXUP;3949;08:28:19;0;50	12884;8	65288;0;0;64;
$GPXUP;3949;08:28:20;0;50	12876;8	65309;0;0;63;
$GPXUP;3949;08:28:21;0;50	12869;8	65331;0;0;60;
$GPXUP;3949;08:28:22;0;50	12862;8	65352;0;0;61;
$GPXUP;3949;08:28:23;0;50	12854;8	65372;0;0;63;
$GPXUP;3949;08:28:24;0;50	12846;8	65392;0;0;60;
$GPXUP;3949;08:28:25;0;50	12843;8	65415;0;0;56;
$GPXUP;3949;08:28:26;0;50	12845;8	65437;0;0;55;
$GPXUP;3949;08:28:27;0;50	12846;8	65459;0;0;56;
$GPXUP;3949;08:28:28;0;50	12846;8	65481;0;0;56;
$GPXUP;3949;08:28:29;0;50	12842;8	65501;0;0;54;
$GPXUP;3949;08:28:30;0;50	12837;8	65521;0;0;56;
$GPXUP;3949;08:28:31;0;50	12834;8	65542;0;0;55;
$GPXUP;3949;08:28:32;0;50	12833;8	65564;0;0;53;
$GPXUP;3949;08:28:33;0;50	12836;8	65586;0;0;53;
$GPXUP;3949;08:28:34;0;50	12843;8	65606;0;0;52;
$GPXUP;3949;08:28:35;0;50	12847;8	65626;0;0;52;
$GPXUP;3949;08:28:36;0;50	12849;8	65646;0;0;52;
$GPXUP;3949;08:28:37;0;50	12846;8	65667;0;0;55;
$GPXUP;3949;08:28:38;0;50	12838;8	65688;0;0;60;
$GPXUP;3949;08:28:39;0;50	12828;8	65708;0;0;62;
$GPXUP;3949;08:28:40;0;50	12819;8	65727;0;0;60;
$GPXUP;3949;08:28:41;0;50	1281;8	65746;0;0;56;
$GPXUP;3949;08:28:42;0;50	12802;8	65762;0;0;50;
$GPXUP;3949;08:28:43;0;50	12794;8	65776;0;0;51;
$GPXUP;3949;08:28:44;0;50	12783;8	65788;0;0;55;
$GPXUP;3949;08:28:45;0;50	1277;8	658;0;0;62;
$GPXUP;3949;08:28:46;0;50	12757;8	65815;0;0;66;
$GPXUP;3949;08:28:47;0;50	12743;8	6583;0;0;67;
$GPXUP;3949;08:28:48;0;50	12729;8	65846;0;0;69;
$GPXUP;3949;08:28:49;0;50	12714;8	65859;0;0;67;
$GPXUP;3949;08:28:50;0;50	12698;8	65868;0;0;66;
$GPXUP;3949;08:28:51;0;50	12682;8	65875;0;0;64;
$GPXUP;3949;08:28:52;0;50	12667;8	65883;0;0;61;
$GPXUP;3949;08:28:53;0;50	12652;8	65887;0;0;61;
$GPXUP;3949;08:28:54;0;50	12637;8	65891;0;0;59;
$GPXUP;3949;08:28:55;0;50	12622;8	65896;0;0;62;
$GPXUP;3949;08:28:56;0;50	12607;8	65901;0;0;65;
$GPXUP;3949;08:28:57;0;50	1259;8	65903;0;0;66;
$GPXUP;3949;08:28:58;0;50	12573;8	65904;0;0;65;
$GPXUP;3949;08:28:59;0;50	12557;8	65905;0;0;62;
$GPXUP;3949;08:29:00;0;50	12543;8	65909;0;0;59;
$GPXUP;3949;08:29:01;0;50	12531;8	65916;0;0;53;
$GPXUP;3949;08:29:02;0;50	12523;8	65923;0;0;41;
$GPXUP;3949;08:29:03;0;50	1252;8	65927;0;0;27;
$GPXUP;3949;08:29:04;0;50	12518;8	65922;0;0;22;
$GPXUP;3949;08:29:05;0;50	12515;8	6591;0;0;31;
$GPXUP;3949;08:29:06;0;50	12512;8	65902;0;0;30;
$GPXUP;3949;08:29:07;0;50	12509;8	659;0;0;27;
$GPXUP;3949;08:29:08;0;50	1251;8	65899;0;0;19;
$GPXUP;3949;08:29:09;0;50	12509;8	65902;0;0;16;
$GPXUP;3949;08:29:10;0;50	12509;8	65906;0;0;9;
$GPXUP;3949;08:29:11;0;50	12514;8	65905;0;0;1;
