# Supplementary material for: Pigeon Navigation: Different Routes Lead to Frankfurt
Source: PLoS One. 2014 Nov 12;9(11):e112439. doi: 10.1371/journal.pone.0112439 (PMC4229201; doi:10.1371/journal.pone.0112439)
Supplement: File S4 — Files containing the original track data and a ‘Read me’ explaining the data format. (ZIP) [file pone.0112439.s004.zip › N-RB/100614xup08_785.log]

$GPXUP;3949;09:11:18;0;50	29296;8	72376;0;0;0;
$GPXUP;3949;09:11:19;0;50	29296;8	72375;0;0;3;
$GPXUP;3949;09:11:20;0;50	29296;8	72373;0;0;3;
$GPXUP;3949;09:11:21;0;50	29296;8	72372;0;0;4;
$GPXUP;3949;09:11:22;0;50	29296;8	7237;0;0;4;
$GPXUP;3949;09:11:23;0;50	29297;8	72369;0;0;4;
$GPXUP;3949;09:11:24;0;50	29297;8	72366;0;0;8;
$GPXUP;3949;09:11:25;0;50	29296;8	72363;0;0;8;
$GPXUP;3949;09:11:26;0;50	29293;8	72358;0;0;15;
$GPXUP;3949;09:11:27;0;50	29283;8	72351;0;0;37;
$GPXUP;3949;09:11:28;0;50	2927;8	7234;0;0;48;
$GPXUP;3949;09:11:29;0;50	29258;8	72331;0;0;50;
$GPXUP;3949;09:11:30;0;50	29245;8	72324;0;0;52;
$GPXUP;3949;09:11:31;0;50	29232;8	72316;0;0;53;
$GPXUP;3949;09:11:32;0;50	2922;8	72306;0;0;56;
$GPXUP;3949;09:11:33;0;50	29208;8	72292;0;0;56;
$GPXUP;3949;09:11:34;0;50	29198;8	72277;0;0;56;
$GPXUP;3949;09:11:35;0;50	29188;8	7226;0;0;55;
$GPXUP;3949;09:11:36;0;50	29179;8	72244;0;0;54;
$GPXUP;3949;09:11:37;0;50	29169;8	7223;0;0;55;
$GPXUP;3949;09:11:38;0;50	29157;8	72217;0;0;56;
$GPXUP;3949;09:11:39;0;50	29146;8	72202;0;0;57;
$GPXUP;3949;09:11:40;0;50	29138;8	72185;0;0;56;
$GPXUP;3949;09:11:41;0;50	29129;8	72167;0;0;57;
$GPXUP;3949;09:11:42;0;50	29122;8	72148;0;0;57;
$GPXUP;3949;09:11:43;0;50	29117;8	72127;0;0;54;
$GPXUP;3949;09:11:44;0;50	29118;8	72108;0;0;47;
$GPXUP;3949;09:11:45;0;50	29126;8	72092;0;0;40;
$GPXUP;3949;09:11:46;0;50	2914;8	72083;0;0;40;
$GPXUP;3949;09:11:47;0;50	29154;8	72079;0;0;41;
$GPXUP;3949;09:11:48;0;50	29166;8	72084;0;0;41;
$GPXUP;3949;09:11:49;0;50	29178;8	72096;0;0;45;
$GPXUP;3949;09:11:50;0;50	29186;8	72114;0;0;47;
$GPXUP;3949;09:11:51;0;50	29191;8	72134;0;0;49;
$GPXUP;3949;09:11:52;0;50	29193;8	72154;0;0;49;
$GPXUP;3949;09:11:53;0;50	29194;8	72175;0;0;49;
$GPXUP;3949;09:11:54;0;50	29195;8	72194;0;0;47;
$GPXUP;3949;09:11:55;0;50	29191;8	72213;0;0;48;
$GPXUP;3949;09:11:56;0;50	29186;8	72231;0;0;48;
$GPXUP;3949;09:11:57;0;50	29181;8	72249;0;0;49;
$GPXUP;3949;09:11:58;0;50	29172;8	72264;0;0;49;
$GPXUP;3949;09:11:59;0;50	29162;8	72275;0;0;47;
$GPXUP;3949;09:12:00;0;50	29147;8	72274;0;0;53;
$GPXUP;3949;09:12:01;0;50	29132;8	7227;0;0;58;
$GPXUP;3949;09:12:02;0;50	29116;8	72264;0;0;63;
$GPXUP;3949;09:12:03;0;50	291;8	72259;0;0;66;
$GPXUP;3949;09:12:04;0;50	29082;8	72257;0;0;69;
$GPXUP;3949;09:12:05;0;50	29065;8	7226;0;0;65;
$GPXUP;3949;09:12:06;0;50	29051;8	72272;0;0;62;
$GPXUP;3949;09:12:07;0;50	2904;8	7229;0;0;60;
$GPXUP;3949;09:12:08;0;50	2903;8	72311;0;0;58;
$GPXUP;3949;09:12:09;0;50	29024;8	7233;0;0;54;
$GPXUP;3949;09:12:10;0;50	29019;8	7235;0;0;51;
$GPXUP;3949;09:12:11;0;50	29019;8	72369;0;0;48;
$GPXUP;3949;09:12:12;0;50	29021;8	72388;0;0;48;
$GPXUP;3949;09:12:13;0;50	29028;8	724;0;0;38;
$GPXUP;3949;09:12:14;0;50	2904;8	72398;0;0;32;
$GPXUP;3949;09:12:15;0;50	29056;8	7238;0;0;49;
$GPXUP;3949;09:12:16;0;50	29071;8	72356;0;0;62;
$GPXUP;3949;09:12:17;0;50	29081;8	72335;0;0;55;
$GPXUP;3949;09:12:18;0;50	2909;8	72315;0;0;54;
$GPXUP;3949;09:12:19;0;50	29097;8	72295;0;0;54;
$GPXUP;3949;09:12:20;0;50	29104;8	72275;0;0;55;
$GPXUP;3949;09:12:21;0;50	29113;8	72258;0;0;56;
$GPXUP;3949;09:12:22;0;50	29124;8	72243;0;0;56;
$GPXUP;3949;09:12:23;0;50	29135;8	72228;0;0;56;
$GPXUP;3949;09:12:24;0;50	29144;8	72212;0;0;53;
$GPXUP;3949;09:12:25;0;50	2915;8	72193;0;0;54;
$GPXUP;3949;09:12:26;0;50	29151;8	7217;0;0;56;
$GPXUP;3949;09:12:27;0;50	29148;8	72146;0;0;59;
$GPXUP;3949;09:12:28;0;50	29141;8	72124;0;0;60;
$GPXUP;3949;09:12:29;0;50	29132;8	72104;0;0;56;
$GPXUP;3949;09:12:30;0;50	29125;8	72086;0;0;51;
$GPXUP;3949;09:12:31;0;50	29119;8	72068;0;0;51;
$GPXUP;3949;09:12:32;0;50	29112;8	72051;0;0;53;
$GPXUP;3949;09:12:33;0;50	291;8	72036;0;0;56;
$GPXUP;3949;09:12:34;0;50	29085;8	72026;0;0;61;
$GPXUP;3949;09:12:35;0;50	29068;8	72021;0;0;62;
$GPXUP;3949;09:12:36;0;50	2905;8	72023;0;0;62;
$GPXUP;3949;09:12:37;0;50	29035;8	72036;0;0;58;
$GPXUP;3949;09:12:38;0;50	29023;8	72054;0;0;57;
$GPXUP;3949;09:12:39;0;50	29011;8	7207;0;0;57;
$GPXUP;3949;09:12:40;0;50	29001;8	72088;0;0;57;
$GPXUP;3949;09:12:41;0;50	28995;8	7211;0;0;57;
$GPXUP;3949;09:12:42;0;50	28994;8	72134;0;0;56;
$GPXUP;3949;09:12:43;0;50	28998;8	72155;0;0;52;
$GPXUP;3949;09:12:44;0;50	29006;8	72169;0;0;41;
$GPXUP;3949;09:12:45;0;50	29019;8	72169;0;0;33;
$GPXUP;3949;09:12:46;0;50	29035;8	72153;0;0;45;
$GPXUP;3949;09:12:47;0;50	29048;8	72131;0;0;58;
$GPXUP;3949;09:12:48;0;50	2906;8	72114;0;0;52;
$GPXUP;3949;09:12:49;0;50	2907;8	721;0;0;50;
$GPXUP;3949;09:12:50;0;50	2908;8	72086;0;0;48;
$GPXUP;3949;09:12:51;0;50	29086;8	72068;0;0;51;
$GPXUP;3949;09:12:52;0;50	29092;8	72048;0;0;53;
$GPXUP;3949;09:12:53;0;50	29096;8	72027;0;0;57;
$GPXUP;3949;09:12:54;0;50	29098;8	72004;0;0;57;
$GPXUP;3949;09:12:55;0;50	29098;8	71981;0;0;58;
$GPXUP;3949;09:12:56;0;50	29094;8	71958;0;0;60;
$GPXUP;3949;09:12:57;0;50	29084;8	71937;0;0;61;
$GPXUP;3949;09:12:58;0;50	29071;8	71921;0;0;62;
$GPXUP;3949;09:12:59;0;50	29055;8	7191;0;0;60;
$GPXUP;3949;09:13:00;0;50	29038;8	71907;0;0;58;
$GPXUP;3949;09:13:01;0;50	29018;8	71916;0;0;65;
$GPXUP;3949;09:13:02;0;50	29001;8	71936;0;0;73;
$GPXUP;3949;09:13:03;0;50	28994;8	71963;0;0;65;
$GPXUP;3949;09:13:04;0;50	28995;8	71991;0;0;57;
$GPXUP;3949;09:13:05;0;50	29002;8	72014;0;0;52;
$GPXUP;3949;09:13:06;0;50	29014;8	72031;0;0;49;
$GPXUP;3949;09:13:07;0;50	2903;8	72041;0;0;48;
$GPXUP;3949;09:13:08;0;50	29046;8	72046;0;0;53;
$GPXUP;3949;09:13:09;0;50	29059;8	72056;0;0;55;
$GPXUP;3949;09:13:10;0;50	29071;8	7207;0;0;59;
$GPXUP;3949;09:13:11;0;50	29082;8	72088;0;0;59;
$GPXUP;3949;09:13:12;0;50	2909;8	72107;0;0;58;
$GPXUP;3949;09:13:13;0;50	29095;8	72129;0;0;58;
$GPXUP;3949;09:13:14;0;50	29093;8	72152;0;0;55;
$GPXUP;3949;09:13:15;0;50	29085;8	72174;0;0;55;
$GPXUP;3949;09:13:16;0;50	2907;8	72193;0;0;61;
$GPXUP;3949;09:13:17;0;50	29058;8	72212;0;0;61;
$GPXUP;3949;09:13:18;0;50	29046;8	72229;0;0;61;
$GPXUP;3949;09:13:19;0;50	29034;8	72246;0;0;62;
$GPXUP;3949;09:13:20;0;50	29024;8	72266;0;0;61;
$GPXUP;3949;09:13:21;0;50	29021;8	72286;0;0;53;
$GPXUP;3949;09:13:22;0;50	29027;8	72306;0;0;47;
$GPXUP;3949;09:13:23;0;50	2904;8	72318;0;0;43;
$GPXUP;3949;09:13:24;0;50	29055;8	7232;0;0;40;
$GPXUP;3949;09:13:25;0;50	29073;8	72305;0;0;52;
$GPXUP;3949;09:13:26;0;50	29088;8	7228;0;0;65;
$GPXUP;3949;09:13:27;0;50	29096;8	72256;0;0;60;
$GPXUP;3949;09:13:28;0;50	29101;8	72231;0;0;58;
$GPXUP;3949;09:13:29;0;50	29104;8	72208;0;0;55;
$GPXUP;3949;09:13:30;0;50	29106;8	72185;0;0;58;
$GPXUP;3949;09:13:31;0;50	29106;8	72161;0;0;57;
$GPXUP;3949;09:13:32;0;50	2911;8	7214;0;0;55;
$GPXUP;3949;09:13:33;0;50	29117;8	72121;0;0;56;
$GPXUP;3949;09:13:34;0;50	29126;8	72104;0;0;55;
$GPXUP;3949;09:13:35;0;50	29136;8	72089;0;0;55;
$GPXUP;3949;09:13:36;0;50	29148;8	72075;0;0;55;
$GPXUP;3949;09:13:37;0;50	29157;8	7206;0;0;53;
$GPXUP;3949;09:13:38;0;50	29163;8	7204;0;0;57;
$GPXUP;3949;09:13:39;0;50	29165;8	72016;0;0;61;
$GPXUP;3949;09:13:40;0;50	29162;8	71991;0;0;59;
$GPXUP;3949;09:13:41;0;50	29152;8	71968;0;0;64;
$GPXUP;3949;09:13:42;0;50	29138;8	71947;0;0;66;
$GPXUP;3949;09:13:43;0;50	29123;8	7193;0;0;68;
$GPXUP;3949;09:13:44;0;50	29108;8	71914;0;0;68;
$GPXUP;3949;09:13:45;0;50	29092;8	71901;0;0;66;
$GPXUP;3949;09:13:46;0;50	29076;8	71893;0;0;66;
$GPXUP;3949;09:13:47;0;50	29057;8	71892;0;0;71;
$GPXUP;3949;09:13:48;0;50	29038;8	719;0;0;70;
$GPXUP;3949;09:13:49;0;50	29022;8	71917;0;0;68;
$GPXUP;3949;09:13:50;0;50	29013;8	71944;0;0;66;
$GPXUP;3949;09:13:51;0;50	2901;8	71974;0;0;66;
$GPXUP;3949;09:13:52;0;50	2901;8	72002;0;0;64;
$GPXUP;3949;09:13:53;0;50	29013;8	72028;0;0;61;
$GPXUP;3949;09:13:54;0;50	29022;8	72049;0;0;57;
$GPXUP;3949;09:13:55;0;50	29036;8	72064;0;0;56;
$GPXUP;3949;09:13:56;0;50	29048;8	72079;0;0;58;
$GPXUP;3949;09:13:57;0;50	2906;8	72094;0;0;58;
$GPXUP;3949;09:13:58;0;50	29073;8	72107;0;0;58;
$GPXUP;3949;09:13:59;0;50	29086;8	72118;0;0;56;
$GPXUP;3949;09:14:00;0;50	291;8	72124;0;0;56;
$GPXUP;3949;09:14:01;0;50	29114;8	72127;0;0;54;
$GPXUP;3949;09:14:02;0;50	29129;8	72127;0;0;55;
$GPXUP;3949;09:14:03;0;50	29142;8	72119;0;0;54;
$GPXUP;3949;09:14:04;0;50	29153;8	72102;0;0;57;
$GPXUP;3949;09:14:05;0;50	29165;8	72087;0;0;58;
$GPXUP;3949;09:14:06;0;50	29177;8	72074;0;0;58;
$GPXUP;3949;09:14:07;0;50	2919;8	72063;0;0;59;
$GPXUP;3949;09:14:08;0;50	29204;8	72052;0;0;58;
$GPXUP;3949;09:14:09;0;50	29217;8	72043;0;0;58;
$GPXUP;3949;09:14:10;0;50	29231;8	72038;0;0;56;
$GPXUP;3949;09:14:11;0;50	29245;8	72041;0;0;55;
$GPXUP;3949;09:14:12;0;50	29258;8	72052;0;0;54;
$GPXUP;3949;09:14:13;0;50	29268;8	72073;0;0;59;
$GPXUP;3949;09:14:14;0;50	29273;8	72098;0;0;60;
$GPXUP;3949;09:14:15;0;50	29276;8	72124;0;0;59;
$GPXUP;3949;09:14:16;0;50	2928;8	72147;0;0;59;
$GPXUP;3949;09:14:17;0;50	29282;8	7217;0;0;56;
$GPXUP;3949;09:14:18;0;50	2928;8	72193;0;0;55;
$GPXUP;3949;09:14:19;0;50	29273;8	72215;0;0;55;
$GPXUP;3949;09:14:20;0;50	29261;8	72235;0;0;61;
$GPXUP;3949;09:14:21;0;50	29249;8	72253;0;0;61;
$GPXUP;3949;09:14:22;0;50	29236;8	72269;0;0;60;
$GPXUP;3949;09:14:23;0;50	29222;8	72279;0;0;59;
$GPXUP;3949;09:14:24;0;50	29208;8	72291;0;0;62;
$GPXUP;3949;09:14:25;0;50	29196;8	72306;0;0;63;
$GPXUP;3949;09:14:26;0;50	29185;8	72326;0;0;63;
$GPXUP;3949;09:14:27;0;50	29177;8	72347;0;0;64;
$GPXUP;3949;09:14:28;0;50	29172;8	72371;0;0;66;
$GPXUP;3949;09:14:29;0;50	2917;8	72397;0;0;67;
$GPXUP;3949;09:14:30;0;50	29172;8	72421;0;0;62;
$GPXUP;3949;09:14:31;0;50	2918;8	7244;0;0;54;
$GPXUP;3949;09:14:32;0;50	29194;8	72451;0;0;51;
$GPXUP;3949;09:14:33;0;50	29212;8	72448;0;0;49;
$GPXUP;3949;09:14:34;0;50	29227;8	72432;0;0;48;
$GPXUP;3949;09:14:35;0;50	29238;8	72404;0;0;57;
$GPXUP;3949;09:14:36;0;50	29243;8	72376;0;0;61;
$GPXUP;3949;09:14:37;0;50	29248;8	7235;0;0;59;
$GPXUP;3949;09:14:38;0;50	29255;8	72327;0;0;60;
$GPXUP;3949;09:14:39;0;50	29261;8	72304;0;0;59;
$GPXUP;3949;09:14:40;0;50	29262;8	72277;0;0;65;
$GPXUP;3949;09:14:41;0;50	29257;8	7225;0;0;66;
$GPXUP;3949;09:14:42;0;50	29254;8	72223;0;0;66;
$GPXUP;3949;09:14:43;0;50	29251;8	72197;0;0;63;
$GPXUP;3949;09:14:44;0;50	29252;8	72172;0;0;61;
$GPXUP;3949;09:14:45;0;50	29252;8	72148;0;0;61;
$GPXUP;3949;09:14:46;0;50	29248;8	72126;0;0;59;
$GPXUP;3949;09:14:47;0;50	29238;8	72108;0;0;53;
$GPXUP;3949;09:14:48;0;50	29221;8	72096;0;0;60;
$GPXUP;3949;09:14:49;0;50	29202;8	72089;0;0;65;
$GPXUP;3949;09:14:50;0;50	29182;8	72087;0;0;66;
$GPXUP;3949;09:14:51;0;50	29162;8	72092;0;0;66;
$GPXUP;3949;09:14:52;0;50	29145;8	72104;0;0;67;
$GPXUP;3949;09:14:53;0;50	2913;8	72122;0;0;66;
$GPXUP;3949;09:14:54;0;50	29118;8	72142;0;0;64;
$GPXUP;3949;09:14:55;0;50	29105;8	72158;0;0;64;
$GPXUP;3949;09:14:56;0;50	2909;8	72168;0;0;64;
$GPXUP;3949;09:14:57;0;50	29074;8	72177;0;0;68;
$GPXUP;3949;09:14:58;0;50	29058;8	72188;0;0;66;
$GPXUP;3949;09:14:59;0;50	29047;8	72206;0;0;65;
$GPXUP;3949;09:15:00;0;50	29042;8	72231;0;0;62;
$GPXUP;3949;09:15:01;0;50	29046;8	72256;0;0;56;
$GPXUP;3949;09:15:02;0;50	29056;8	72274;0;0;48;
$GPXUP;3949;09:15:03;0;50	29071;8	72281;0;0;42;
$GPXUP;3949;09:15:04;0;50	29089;8	72274;0;0;45;
$GPXUP;3949;09:15:05;0;50	29106;8	7226;0;0;50;
$GPXUP;3949;09:15:06;0;50	29118;8	7224;0;0;53;
$GPXUP;3949;09:15:07;0;50	29128;8	72223;0;0;54;
$GPXUP;3949;09:15:08;0;50	2914;8	72209;0;0;52;
$GPXUP;3949;09:15:09;0;50	29153;8	722;0;0;53;
$GPXUP;3949;09:15:10;0;50	29166;8	72198;0;0;51;
$GPXUP;3949;09:15:11;0;50	2918;8	72203;0;0;53;
$GPXUP;3949;09:15:12;0;50	29194;8	72212;0;0;55;
$GPXUP;3949;09:15:13;0;50	29207;8	72218;0;0;53;
$GPXUP;3949;09:15:14;0;50	29221;8	72221;0;0;54;
$GPXUP;3949;09:15:15;0;50	29234;8	72217;0;0;50;
$GPXUP;3949;09:15:16;0;50	29244;8	72202;0;0;51;
$GPXUP;3949;09:15:17;0;50	2925;8	72179;0;0;56;
$GPXUP;3949;09:15:18;0;50	29252;8	72153;0;0;57;
$GPXUP;3949;09:15:19;0;50	29249;8	72128;0;0;56;
$GPXUP;3949;09:15:20;0;50	29239;8	72105;0;0;60;
$GPXUP;3949;09:15:21;0;50	29223;8	72088;0;0;59;
$GPXUP;3949;09:15:22;0;50	29203;8	72077;0;0;64;
$GPXUP;3949;09:15:23;0;50	29183;8	72074;0;0;64;
$GPXUP;3949;09:15:24;0;50	29163;8	72081;0;0;68;
$GPXUP;3949;09:15:25;0;50	29146;8	72097;0;0;68;
$GPXUP;3949;09:15:26;0;50	29134;8	72121;0;0;70;
$GPXUP;3949;09:15:27;0;50	29128;8	72149;0;0;70;
$GPXUP;3949;09:15:28;0;50	29128;8	72176;0;0;63;
$GPXUP;3949;09:15:29;0;50	29135;8	72198;0;0;56;
$GPXUP;3949;09:15:30;0;50	29147;8	72216;0;0;55;
$GPXUP;3949;09:15:31;0;50	2916;8	72232;0;0;57;
$GPXUP;3949;09:15:32;0;50	29172;8	72247;0;0;55;
$GPXUP;3949;09:15:33;0;50	29185;8	72256;0;0;53;
$GPXUP;3949;09:15:34;0;50	292;8	72257;0;0;54;
$GPXUP;3949;09:15:35;0;50	29214;8	72247;0;0;53;
$GPXUP;3949;09:15:36;0;50	29225;8	72228;0;0;54;
$GPXUP;3949;09:15:37;0;50	29231;8	72204;0;0;57;
$GPXUP;3949;09:15:38;0;50	29232;8	72177;0;0;57;
$GPXUP;3949;09:15:39;0;50	29225;8	72154;0;0;54;
$GPXUP;3949;09:15:40;0;50	29212;8	72138;0;0;49;
$GPXUP;3949;09:15:41;0;50	29194;8	72132;0;0;55;
$GPXUP;3949;09:15:42;0;50	29172;8	72137;0;0;60;
$GPXUP;3949;09:15:43;0;50	29152;8	72149;0;0;67;
$GPXUP;3949;09:15:44;0;50	29135;8	72165;0;0;68;
$GPXUP;3949;09:15:45;0;50	2912;8	72185;0;0;69;
$GPXUP;3949;09:15:46;0;50	29108;8	72206;0;0;67;
$GPXUP;3949;09:15:47;0;50	29099;8	72229;0;0;66;
$GPXUP;3949;09:15:48;0;50	29092;8	72252;0;0;64;
$GPXUP;3949;09:15:49;0;50	29084;8	72274;0;0;61;
$GPXUP;3949;09:15:50;0;50	29074;8	72293;0;0;61;
$GPXUP;3949;09:15:51;0;50	29062;8	72306;0;0;58;
$GPXUP;3949;09:15:52;0;50	29047;8	72308;0;0;58;
$GPXUP;3949;09:15:53;0;50	29031;8	72297;0;0;58;
$GPXUP;3949;09:15:54;0;50	29017;8	7228;0;0;63;
$GPXUP;3949;09:15:55;0;50	29006;8	72259;0;0;64;
$GPXUP;3949;09:15:56;0;50	28998;8	72236;0;0;63;
$GPXUP;3949;09:15:57;0;50	28992;8	72213;0;0;63;
$GPXUP;3949;09:15:58;0;50	28988;8	72188;0;0;62;
$GPXUP;3949;09:15:59;0;50	28986;8	72162;0;0;69;
$GPXUP;3949;09:16:00;0;50	28986;8	72134;0;0;71;
$GPXUP;3949;09:16:01;0;50	28987;8	72106;0;0;70;
$GPXUP;3949;09:16:02;0;50	28988;8	72078;0;0;71;
$GPXUP;3949;09:16:03;0;50	28985;8	72051;0;0;70;
$GPXUP;3949;09:16:04;0;50	28977;8	72026;0;0;71;
$GPXUP;3949;09:16:05;0;50	28964;8	72006;0;0;68;
$GPXUP;3949;09:16:06;0;50	28947;8	71991;0;0;71;
$GPXUP;3949;09:16:07;0;50	2893;8	71975;0;0;76;
$GPXUP;3949;09:16:08;0;50	28912;8	7196;0;0;80;
$GPXUP;3949;09:16:09;0;50	28892;8	71948;0;0;80;
$GPXUP;3949;09:16:10;0;50	28872;8	7194;0;0;78;
$GPXUP;3949;09:16:11;0;50	28852;8	71936;0;0;76;
$GPXUP;3949;09:16:12;0;50	28833;8	71941;0;0;75;
$GPXUP;3949;09:16:13;0;50	28816;8	71957;0;0;75;
$GPXUP;3949;09:16:14;0;50	28799;8	71972;0;0;75;
$GPXUP;3949;09:16:15;0;50	28782;8	71988;0;0;74;
$GPXUP;3949;09:16:16;0;50	28764;8	72;0;0;73;
$GPXUP;3949;09:16:17;0;50	28747;8	72006;0;0;68;
$GPXUP;3949;09:16:18;0;50	28731;8	72002;0;0;64;
$GPXUP;3949;09:16:19;0;50	28718;8	71986;0;0;61;
$GPXUP;3949;09:16:20;0;50	28708;8	7196;0;0;66;
$GPXUP;3949;09:16:21;0;50	28702;8	71935;0;0;64;
$GPXUP;3949;09:16:22;0;50	28696;8	7191;0;0;64;
$GPXUP;3949;09:16:23;0;50	28689;8	71886;0;0;65;
$GPXUP;3949;09:16:23;0;50	28679;8	71867;0;0;62;
$GPXUP;3949;09:16:24;0;50	28666;8	71852;0;0;61;
$GPXUP;3949;09:16:25;0;50	2865;8	71844;0;0;62;
$GPXUP;3949;09:16:26;0;50	2863;8	71846;0;0;66;
$GPXUP;3949;09:16:27;0;50	28612;8	71852;0;0;67;
$GPXUP;3949;09:16:28;0;50	28594;8	71864;0;0;67;
$GPXUP;3949;09:16:29;0;50	28577;8	71873;0;0;69;
$GPXUP;3949;09:16:30;0;50	28559;8	71879;0;0;68;
$GPXUP;3949;09:16:31;0;50	28541;8	71884;0;0;71;
$GPXUP;3949;09:16:32;0;50	28524;8	7189;0;0;71;
$GPXUP;3949;09:16:33;0;50	28506;8	71897;0;0;71;
$GPXUP;3949;09:16:34;0;50	28488;8	71903;0;0;71;
$GPXUP;3949;09:16:35;0;50	28471;8	7191;0;0;72;
$GPXUP;3949;09:16:36;0;50	28453;8	71918;0;0;72;
$GPXUP;3949;09:16:37;0;50	28436;8	71924;0;0;72;
$GPXUP;3949;09:16:38;0;50	28418;8	71926;0;0;73;
$GPXUP;3949;09:16:39;0;50	284;8	71919;0;0;72;
$GPXUP;3949;09:16:40;0;50	28381;8	71901;0;0;82;
$GPXUP;3949;09:16:41;0;50	28364;8	71883;0;0;79;
$GPXUP;3949;09:16:42;0;50	28347;8	71868;0;0;73;
$GPXUP;3949;09:16:43;0;50	28329;8	7186;0;0;74;
$GPXUP;3949;09:16:44;0;50	2831;8	7186;0;0;75;
$GPXUP;3949;09:16:45;0;50	2829;8	71866;0;0;78;
$GPXUP;3949;09:16:46;0;50	28272;8	71878;0;0;78;
$GPXUP;3949;09:16:47;0;50	28253;8	71887;0;0;77;
$GPXUP;3949;09:16:48;0;50	28234;8	71895;0;0;74;
$GPXUP;3949;09:16:49;0;50	28217;8	719;0;0;72;
$GPXUP;3949;09:16:50;0;50	282;8	71896;0;0;68;
$GPXUP;3949;09:16:51;0;50	28183;8	71882;0;0;74;
$GPXUP;3949;09:16:52;0;50	28168;8	71864;0;0;75;
$GPXUP;3949;09:16:53;0;50	28155;8	71843;0;0;74;
$GPXUP;3949;09:16:54;0;50	28146;8	71817;0;0;72;
$GPXUP;3949;09:16:55;0;50	2814;8	7179;0;0;73;
$GPXUP;3949;09:16:56;0;50	28132;8	71764;0;0;73;
$GPXUP;3949;09:16:57;0;50	28122;8	7174;0;0;69;
$GPXUP;3949;09:16:58;0;50	28109;8	7172;0;0;69;
$GPXUP;3949;09:16:59;0;50	28088;8	71708;0;0;80;
$GPXUP;3949;09:17:00;0;50	28069;8	71696;0;0;80;
$GPXUP;3949;09:17:01;0;50	28052;8	71681;0;0;78;
$GPXUP;3949;09:17:02;0;50	28036;8	71664;0;0;77;
$GPXUP;3949;09:17:03;0;50	28022;8	71644;0;0;76;
$GPXUP;3949;09:17:04;0;50	28009;8	71622;0;0;77;
$GPXUP;3949;09:17:05;0;50	27997;8	71602;0;0;68;
$GPXUP;3949;09:17:06;0;50	27984;8	71584;0;0;69;
$GPXUP;3949;09:17:07;0;50	27969;8	7157;0;0;71;
$GPXUP;3949;09:17:08;0;50	27952;8	71562;0;0;72;
$GPXUP;3949;09:17:09;0;50	27935;8	71558;0;0;72;
$GPXUP;3949;09:17:10;0;50	27917;8	7156;0;0;72;
$GPXUP;3949;09:17:11;0;50	27899;8	71565;0;0;73;
$GPXUP;3949;09:17:12;0;50	27881;8	71572;0;0;74;
$GPXUP;3949;09:17:13;0;50	27864;8	7158;0;0;75;
$GPXUP;3949;09:17:14;0;50	27845;8	71587;0;0;74;
$GPXUP;3949;09:17:15;0;50	27827;8	71593;0;0;73;
$GPXUP;3949;09:17:16;0;50	2781;8	71598;0;0;70;
$GPXUP;3949;09:17:17;0;50	27793;8	71602;0;0;68;
$GPXUP;3949;09:17:18;0;50	27776;8	716;0;0;66;
$GPXUP;3949;09:17:19;0;50	2776;8	71594;0;0;68;
$GPXUP;3949;09:17:20;0;50	27744;8	71586;0;0;69;
$GPXUP;3949;09:17:21;0;50	27728;8	71574;0;0;70;
$GPXUP;3949;09:17:22;0;50	27714;8	71558;0;0;72;
$GPXUP;3949;09:17:23;0;50	27702;8	71536;0;0;72;
$GPXUP;3949;09:17:24;0;50	27694;8	71512;0;0;68;
$GPXUP;3949;09:17:25;0;50	2769;8	71488;0;0;63;
$GPXUP;3949;09:17:26;0;50	27692;8	71465;0;0;54;
$GPXUP;3949;09:17:27;0;50	27703;8	71443;0;0;58;
$GPXUP;3949;09:17:28;0;50	27711;8	7142;0;0;65;
$GPXUP;3949;09:17:29;0;50	27716;8	71394;0;0;67;
$GPXUP;3949;09:17:30;0;50	27718;8	71367;0;0;69;
$GPXUP;3949;09:17:31;0;50	27716;8	7134;0;0;71;
$GPXUP;3949;09:17:32;0;50	27716;8	71312;0;0;69;
$GPXUP;3949;09:17:33;0;50	27716;8	71285;0;0;68;
$GPXUP;3949;09:17:34;0;50	2772;8	71259;0;0;66;
$GPXUP;3949;09:17:35;0;50	27728;8	71235;0;0;64;
$GPXUP;3949;09:17:36;0;50	27742;8	71219;0;0;60;
$GPXUP;3949;09:17:37;0;50	2776;8	7121;0;0;64;
$GPXUP;3949;09:17:38;0;50	27777;8	71202;0;0;66;
$GPXUP;3949;09:17:39;0;50	27794;8	71192;0;0;70;
$GPXUP;3949;09:17:40;0;50	27808;8	71179;0;0;63;
$GPXUP;3949;09:17:41;0;50	27819;8	71162;0;0;61;
$GPXUP;3949;09:17:42;0;50	27826;8	7114;0;0;63;
$GPXUP;3949;09:17:43;0;50	27829;8	71113;0;0;65;
$GPXUP;3949;09:17:44;0;50	27828;8	71085;0;0;67;
$GPXUP;3949;09:17:45;0;50	27823;8	71058;0;0;68;
$GPXUP;3949;09:17:46;0;50	27814;8	71035;0;0;67;
$GPXUP;3949;09:17:47;0;50	27799;8	71017;0;0;65;
$GPXUP;3949;09:17:48;0;50	2778;8	71006;0;0;72;
$GPXUP;3949;09:17:49;0;50	27761;8	70995;0;0;74;
$GPXUP;3949;09:17:50;0;50	27743;8	70983;0;0;73;
$GPXUP;3949;09:17:51;0;50	27725;8	70971;0;0;72;
$GPXUP;3949;09:17:52;0;50	27708;8	70961;0;0;72;
$GPXUP;3949;09:17:53;0;50	2769;8	70955;0;0;73;
$GPXUP;3949;09:17:54;0;50	27671;8	70952;0;0;74;
$GPXUP;3949;09:17:55;0;50	27653;8	70953;0;0;73;
$GPXUP;3949;09:17:56;0;50	27634;8	70959;0;0;73;
$GPXUP;3949;09:17:57;0;50	27617;8	70966;0;0;71;
$GPXUP;3949;09:17:58;0;50	27601;8	70977;0;0;67;
$GPXUP;3949;09:17:59;0;50	27587;8	70992;0;0;64;
$GPXUP;3949;09:18:00;0;50	27574;8	71008;0;0;62;
$GPXUP;3949;09:18:01;0;50	27561;8	7102;0;0;62;
$GPXUP;3949;09:18:02;0;50	27546;8	71029;0;0;62;
$GPXUP;3949;09:18:03;0;50	27531;8	71035;0;0;60;
$GPXUP;3949;09:18:04;0;50	27516;8	71038;0;0;62;
$GPXUP;3949;09:18:05;0;50	275;8	71038;0;0;63;
$GPXUP;3949;09:18:06;0;50	27485;8	71039;0;0;62;
$GPXUP;3949;09:18:07;0;50	2747;8	71045;0;0;61;
$GPXUP;3949;09:18:08;0;50	27455;8	71051;0;0;62;
$GPXUP;3949;09:18:09;0;50	27439;8	71055;0;0;66;
$GPXUP;3949;09:18:10;0;50	27422;8	71052;0;0;68;
$GPXUP;3949;09:18:11;0;50	27406;8	71043;0;0;69;
$GPXUP;3949;09:18:12;0;50	2739;8	7103;0;0;71;
$GPXUP;3949;09:18:13;0;50	27376;8	71012;0;0;73;
$GPXUP;3949;09:18:14;0;50	27363;8	70992;0;0;74;
$GPXUP;3949;09:18:15;0;50	27349;8	70972;0;0;74;
$GPXUP;3949;09:18:16;0;50	27335;8	70954;0;0;73;
$GPXUP;3949;09:18:17;0;50	2732;8	70937;0;0;75;
$GPXUP;3949;09:18:18;0;50	27304;8	7092;0;0;76;
$GPXUP;3949;09:18:19;0;50	27291;8	709;0;0;75;
$GPXUP;3949;09:18:20;0;50	27278;8	70879;0;0;74;
$GPXUP;3949;09:18:21;0;50	27264;8	70859;0;0;75;
$GPXUP;3949;09:18:22;0;50	2725;8	7084;0;0;77;
$GPXUP;3949;09:18:23;0;50	27235;8	70822;0;0;71;
$GPXUP;3949;09:18:24;0;50	27221;8	70812;0;0;59;
$GPXUP;3949;09:18:25;0;50	27208;8	70817;0;0;50;
$GPXUP;3949;09:18:26;0;50	27197;8	70837;0;0;55;
$GPXUP;3949;09:18:27;0;50	27188;8	70858;0;0;58;
$GPXUP;3949;09:18:28;0;50	27177;8	70877;0;0;61;
$GPXUP;3949;09:18:29;0;50	27164;8	70892;0;0;64;
$GPXUP;3949;09:18:30;0;50	2715;8	70906;0;0;65;
$GPXUP;3949;09:18:31;0;50	27137;8	70923;0;0;65;
$GPXUP;3949;09:18:32;0;50	27128;8	70944;0;0;64;
$GPXUP;3949;09:18:33;0;50	27121;8	70967;0;0;64;
$GPXUP;3949;09:18:34;0;50	27114;8	70991;0;0;65;
$GPXUP;3949;09:18:35;0;50	27106;8	71013;0;0;66;
$GPXUP;3949;09:18:36;0;50	27094;8	71034;0;0;70;
$GPXUP;3949;09:18:37;0;50	27081;8	71053;0;0;71;
$GPXUP;3949;09:18:38;0;50	27068;8	71069;0;0;68;
$GPXUP;3949;09:18:39;0;50	27053;8	71084;0;0;69;
$GPXUP;3949;09:18:40;0;50	27038;8	71097;0;0;69;
$GPXUP;3949;09:18:41;0;50	27023;8	7111;0;0;68;
$GPXUP;3949;09:18:42;0;50	27008;8	7112;0;0;67;
$GPXUP;3949;09:18:43;0;50	26992;8	7113;0;0;65;
$GPXUP;3949;09:18:44;0;50	26977;8	71139;0;0;64;
$GPXUP;3949;09:18:45;0;50	26962;8	71149;0;0;65;
$GPXUP;3949;09:18:46;0;50	26947;8	71157;0;0;66;
$GPXUP;3949;09:18:47;0;50	26931;8	71166;0;0;67;
$GPXUP;3949;09:18:48;0;50	26916;8	71178;0;0;68;
$GPXUP;3949;09:18:49;0;50	26901;8	7119;0;0;65;
$GPXUP;3949;09:18:50;0;50	26887;8	71203;0;0;63;
$GPXUP;3949;09:18:51;0;50	26873;8	71213;0;0;62;
$GPXUP;3949;09:18:52;0;50	26858;8	71222;0;0;62;
$GPXUP;3949;09:18:53;0;50	26844;8	71228;0;0;62;
$GPXUP;3949;09:18:54;0;50	26828;8	71234;0;0;63;
$GPXUP;3949;09:18:55;0;50	26812;8	7124;0;0;67;
$GPXUP;3949;09:18:56;0;50	26796;8	71249;0;0;72;
$GPXUP;3949;09:18:57;0;50	26779;8	71259;0;0;70;
$GPXUP;3949;09:18:58;0;50	26763;8	71268;0;0;69;
$GPXUP;3949;09:18:59;0;50	26746;8	71276;0;0;69;
$GPXUP;3949;09:19:00;0;50	26731;8	71286;0;0;67;
$GPXUP;3949;09:19:01;0;50	26717;8	71299;0;0;64;
$GPXUP;3949;09:19:02;0;50	26704;8	71314;0;0;62;
$GPXUP;3949;09:19:03;0;50	26695;8	71333;0;0;60;
$GPXUP;3949;09:19:04;0;50	26688;8	71353;0;0;59;
$GPXUP;3949;09:19:05;0;50	26681;8	71374;0;0;58;
$GPXUP;3949;09:19:06;0;50	26673;8	71392;0;0;57;
$GPXUP;3949;09:19:07;0;50	26663;8	71407;0;0;57;
$GPXUP;3949;09:19:08;0;50	26651;8	7142;0;0;59;
$GPXUP;3949;09:19:09;0;50	26639;8	71434;0;0;60;
$GPXUP;3949;09:19:10;0;50	26628;8	71449;0;0;60;
$GPXUP;3949;09:19:11;0;50	26617;8	71465;0;0;59;
$GPXUP;3949;09:19:12;0;50	26606;8	71481;0;0;59;
$GPXUP;3949;09:19:13;0;50	26598;8	715;0;0;59;
$GPXUP;3949;09:19:14;0;50	26591;8	71521;0;0;60;
$GPXUP;3949;09:19:15;0;50	26586;8	71545;0;0;67;
$GPXUP;3949;09:19:16;0;50	26586;8	71571;0;0;68;
$GPXUP;3949;09:19:17;0;50	26584;8	71597;0;0;64;
$GPXUP;3949;09:19:18;0;50	26582;8	71621;0;0;62;
$GPXUP;3949;09:19:19;0;50	26578;8	71644;0;0;61;
$GPXUP;3949;09:19:20;0;50	26574;8	71667;0;0;61;
$GPXUP;3949;09:19:21;0;50	26568;8	71689;0;0;62;
$GPXUP;3949;09:19:22;0;50	26562;8	71711;0;0;63;
$GPXUP;3949;09:19:23;0;50	26553;8	71731;0;0;63;
$GPXUP;3949;09:19:24;0;50	26542;8	71749;0;0;64;
$GPXUP;3949;09:19:25;0;50	2653;8	71765;0;0;65;
$GPXUP;3949;09:19:26;0;50	26518;8	71782;0;0;66;
$GPXUP;3949;09:19:27;0;50	26505;8	71798;0;0;66;
$GPXUP;3949;09:19:28;0;50	26493;8	71815;0;0;65;
$GPXUP;3949;09:19:29;0;50	26483;8	71833;0;0;60;
$GPXUP;3949;09:19:30;0;50	26474;8	71851;0;0;58;
$GPXUP;3949;09:19:31;0;50	26466;8	71869;0;0;57;
$GPXUP;3949;09:19:32;0;50	26459;8	71888;0;0;58;
$GPXUP;3949;09:19:33;0;50	26452;8	71908;0;0;57;
$GPXUP;3949;09:19:34;0;50	26447;8	71929;0;0;58;
$GPXUP;3949;09:19:35;0;50	26445;8	71951;0;0;58;
$GPXUP;3949;09:19:36;0;50	26445;8	71973;0;0;57;
$GPXUP;3949;09:19:37;0;50	26446;8	71994;0;0;56;
$GPXUP;3949;09:19:38;0;50	26445;8	72016;0;0;56;
$GPXUP;3949;09:19:39;0;50	26444;8	72038;0;0;57;
$GPXUP;3949;09:19:40;0;50	26444;8	72059;0;0;53;
$GPXUP;3949;09:19:41;0;50	2645;8	72079;0;0;55;
$GPXUP;3949;09:19:42;0;50	26458;8	72097;0;0;55;
$GPXUP;3949;09:19:43;0;50	26468;8	72112;0;0;54;
$GPXUP;3949;09:19:44;0;50	2648;8	72124;0;0;52;
$GPXUP;3949;09:19:45;0;50	26491;8	72132;0;0;48;
$GPXUP;3949;09:19:46;0;50	26503;8	72135;0;0;45;
$GPXUP;3949;09:19:47;0;50	26514;8	72132;0;0;44;
$GPXUP;3949;09:19:48;0;50	26524;8	7212;0;0;46;
$GPXUP;3949;09:19:49;0;50	26531;8	72101;0;0;52;
$GPXUP;3949;09:19:50;0;50	26535;8	72077;0;0;57;
$GPXUP;3949;09:19:51;0;50	26533;8	72053;0;0;56;
$GPXUP;3949;09:19:52;0;50	26524;8	72035;0;0;48;
$GPXUP;3949;09:19:53;0;50	26513;8	72028;0;0;34;
$GPXUP;3949;09:19:54;0;50	26496;8	72042;0;0;41;
$GPXUP;3949;09:19:55;0;50	26484;8	72066;0;0;54;
$GPXUP;3949;09:19:56;0;50	26479;8	72096;0;0;58;
$GPXUP;3949;09:19:57;0;50	26477;8	72126;0;0;63;
$GPXUP;3949;09:19:58;0;50	26477;8	72153;0;0;63;
$GPXUP;3949;09:19:59;0;50	2648;8	72178;0;0;60;
$GPXUP;3949;09:20:00;0;50	26489;8	72198;0;0;59;
$GPXUP;3949;09:20:01;0;50	265;8	72214;0;0;58;
$GPXUP;3949;09:20:02;0;50	26512;8	72228;0;0;55;
$GPXUP;3949;09:20:03;0;50	26522;8	7224;0;0;52;
$GPXUP;3949;09:20:04;0;50	26532;8	72253;0;0;49;
$GPXUP;3949;09:20:05;0;50	2654;8	72266;0;0;47;
$GPXUP;3949;09:20:06;0;50	26546;8	72283;0;0;49;
$GPXUP;3949;09:20:07;0;50	2655;8	72302;0;0;50;
$GPXUP;3949;09:20:08;0;50	26556;8	7232;0;0;53;
$GPXUP;3949;09:20:09;0;50	26565;8	72335;0;0;54;
$GPXUP;3949;09:20:10;0;50	26577;8	72344;0;0;53;
$GPXUP;3949;09:20:11;0;50	2659;8	72346;0;0;55;
$GPXUP;3949;09:20:12;0;50	26604;8	72341;0;0;53;
$GPXUP;3949;09:20:13;0;50	26614;8	72324;0;0;55;
$GPXUP;3949;09:20:14;0;50	26618;8	72296;0;0;60;
$GPXUP;3949;09:20:15;0;50	26616;8	72266;0;0;63;
$GPXUP;3949;09:20:16;0;50	26609;8	72239;0;0;64;
$GPXUP;3949;09:20:17;0;50	26594;8	72219;0;0;61;
$GPXUP;3949;09:20:18;0;50	26582;8	72201;0;0;61;
$GPXUP;3949;09:20:19;0;50	26571;8	72182;0;0;62;
$GPXUP;3949;09:20:20;0;50	26561;8	72161;0;0;64;
$GPXUP;3949;09:20:21;0;50	26554;8	72138;0;0;64;
$GPXUP;3949;09:20:22;0;50	26547;8	72115;0;0;64;
$GPXUP;3949;09:20:23;0;50	2654;8	72092;0;0;65;
$GPXUP;3949;09:20:24;0;50	26532;8	72069;0;0;67;
$GPXUP;3949;09:20:25;0;50	26524;8	72046;0;0;67;
$GPXUP;3949;09:20:26;0;50	26514;8	72023;0;0;68;
$GPXUP;3949;09:20:27;0;50	26505;8	72;0;0;70;
$GPXUP;3949;09:20:28;0;50	26496;8	71976;0;0;70;
$GPXUP;3949;09:20:29;0;50	2649;8	7195;0;0;69;
$GPXUP;3949;09:20:30;0;50	26486;8	71924;0;0;70;
$GPXUP;3949;09:20:31;0;50	26481;8	71897;0;0;71;
$GPXUP;3949;09:20:32;0;50	26473;8	71871;0;0;71;
$GPXUP;3949;09:20:33;0;50	26461;8	71849;0;0;73;
$GPXUP;3949;09:20:34;0;50	26446;8	71829;0;0;75;
$GPXUP;3949;09:20:35;0;50	26428;8	71814;0;0;77;
$GPXUP;3949;09:20:36;0;50	26411;8	71798;0;0;77;
$GPXUP;3949;09:20:37;0;50	26396;8	7178;0;0;76;
$GPXUP;3949;09:20:38;0;50	26384;8	71757;0;0;76;
$GPXUP;3949;09:20:39;0;50	26375;8	71732;0;0;73;
$GPXUP;3949;09:20:40;0;50	26367;8	71706;0;0;73;
$GPXUP;3949;09:20:41;0;50	2636;8	7168;0;0;72;
$GPXUP;3949;09:20:42;0;50	26353;8	71654;0;0;72;
$GPXUP;3949;09:20:43;0;50	26345;8	71629;0;0;72;
$GPXUP;3949;09:20:44;0;50	26335;8	71606;0;0;72;
$GPXUP;3949;09:20:45;0;50	26326;8	71582;0;0;71;
$GPXUP;3949;09:20:46;0;50	26318;8	71557;0;0;70;
$GPXUP;3949;09:20:47;0;50	26313;8	71531;0;0;69;
$GPXUP;3949;09:20:48;0;50	26309;8	71505;0;0;69;
$GPXUP;3949;09:20:49;0;50	26306;8	71477;0;0;74;
$GPXUP;3949;09:20:50;0;50	26301;8	71448;0;0;75;
$GPXUP;3949;09:20:51;0;50	26295;8	71419;0;0;78;
$GPXUP;3949;09:20:52;0;50	26291;8	7139;0;0;77;
$GPXUP;3949;09:20:53;0;50	26288;8	7136;0;0;74;
$GPXUP;3949;09:20:54;0;50	2629;8	71332;0;0;70;
$GPXUP;3949;09:20:55;0;50	26295;8	71305;0;0;70;
$GPXUP;3949;09:20:56;0;50	26302;8	71279;0;0;68;
$GPXUP;3949;09:20:57;0;50	2631;8	71255;0;0;70;
$GPXUP;3949;09:20:58;0;50	26321;8	71233;0;0;68;
$GPXUP;3949;09:20:59;0;50	26333;8	71212;0;0;68;
$GPXUP;3949;09:21:00;0;50	26347;8	71194;0;0;74;
$GPXUP;3949;09:21:01;0;50	26362;8	71175;0;0;75;
$GPXUP;3949;09:21:02;0;50	26375;8	71153;0;0;75;
$GPXUP;3949;09:21:03;0;50	26386;8	71129;0;0;75;
$GPXUP;3949;09:21:04;0;50	26396;8	71104;0;0;77;
$GPXUP;3949;09:21:05;0;50	26406;8	71077;0;0;78;
$GPXUP;3949;09:21:06;0;50	26414;8	7105;0;0;76;
$GPXUP;3949;09:21:07;0;50	26416;8	71024;0;0;71;
$GPXUP;3949;09:21:08;0;50	26413;8	70999;0;0;66;
$GPXUP;3949;09:21:09;0;50	26408;8	70976;0;0;64;
$GPXUP;3949;09:21:10;0;50	26404;8	70953;0;0;61;
$GPXUP;3949;09:21:11;0;50	26402;8	7093;0;0;60;
$GPXUP;3949;09:21:12;0;50	26401;8	70907;0;0;62;
$GPXUP;3949;09:21:13;0;50	26399;8	70884;0;0;63;
$GPXUP;3949;09:21:14;0;50	26395;8	7086;0;0;63;
$GPXUP;3949;09:21:15;0;50	2639;8	70837;0;0;64;
$GPXUP;3949;09:21:16;0;50	26384;8	70814;0;0;63;
$GPXUP;3949;09:21:17;0;50	26377;8	70792;0;0;62;
$GPXUP;3949;09:21:18;0;50	26367;8	70774;0;0;61;
$GPXUP;3949;09:21:19;0;50	26358;8	70754;0;0;63;
$GPXUP;3949;09:21:20;0;50	26351;8	70732;0;0;64;
$GPXUP;3949;09:21:21;0;50	26346;8	70708;0;0;62;
$GPXUP;3949;09:21:22;0;50	26343;8	70683;0;0;68;
$GPXUP;3949;09:21:23;0;50	26344;8	70654;0;0;71;
$GPXUP;3949;09:21:24;0;50	26346;8	70626;0;0;71;
$GPXUP;3949;09:21:25;0;50	2635;8	70598;0;0;70;
$GPXUP;3949;09:21:26;0;50	26354;8	70572;0;0;70;
$GPXUP;3949;09:21:27;0;50	26359;8	70545;0;0;71;
$GPXUP;3949;09:21:28;0;50	26365;8	7052;0;0;66;
$GPXUP;3949;09:21:29;0;50	26373;8	70498;0;0;60;
$GPXUP;3949;09:21:30;0;50	26383;8	70481;0;0;54;
$GPXUP;3949;09:21:31;0;50	26397;8	70468;0;0;58;
$GPXUP;3949;09:21:32;0;50	26411;8	70455;0;0;61;
$GPXUP;3949;09:21:33;0;50	26425;8	70444;0;0;61;
$GPXUP;3949;09:21:34;0;50	26439;8	70443;0;0;51;
$GPXUP;3949;09:21:35;0;50	26449;8	70458;0;0;48;
$GPXUP;3949;09:21:36;0;50	26455;8	70496;0;0;70;
$GPXUP;3949;09:21:37;0;50	26457;8	70526;0;0;70;
$GPXUP;3949;09:21:38;0;50	26453;8	70557;0;0;71;
$GPXUP;3949;09:21:39;0;50	26442;8	70578;0;0;64;
$GPXUP;3949;09:21:40;0;50	26425;8	70595;0;0;66;
$GPXUP;3949;09:21:41;0;50	26412;8	70615;0;0;67;
$GPXUP;3949;09:21:42;0;50	26404;8	70639;0;0;69;
$GPXUP;3949;09:21:43;0;50	26401;8	70662;0;0;66;
$GPXUP;3949;09:21:44;0;50	26406;8	70682;0;0;55;
$GPXUP;3949;09:21:45;0;50	26419;8	70698;0;0;53;
$GPXUP;3949;09:21:46;0;50	26433;8	70714;0;0;57;
$GPXUP;3949;09:21:47;0;50	26442;8	70732;0;0;56;
$GPXUP;3949;09:21:48;0;50	26447;8	70751;0;0;53;
$GPXUP;3949;09:21:49;0;50	26451;8	70772;0;0;56;
$GPXUP;3949;09:21:50;0;50	26454;8	70793;0;0;56;
$GPXUP;3949;09:21:51;0;50	26461;8	70812;0;0;55;
$GPXUP;3949;09:21:52;0;50	2647;8	70827;0;0;52;
$GPXUP;3949;09:21:53;0;50	26482;8	70836;0;0;53;
$GPXUP;3949;09:21:54;0;50	26496;8	7084;0;0;55;
$GPXUP;3949;09:21:55;0;50	2651;8	70841;0;0;57;
$GPXUP;3949;09:21:56;0;50	26525;8	70842;0;0;57;
$GPXUP;3949;09:21:57;0;50	2654;8	70843;0;0;56;
$GPXUP;3949;09:21:58;0;50	26554;8	70841;0;0;56;
$GPXUP;3949;09:21:59;0;50	26568;8	70841;0;0;55;
$GPXUP;3949;09:22:00;0;50	26581;8	70844;0;0;53;
$GPXUP;3949;09:22:01;0;50	26592;8	70853;0;0;47;
$GPXUP;3949;09:22:02;0;50	26595;8	70868;0;0;34;
$GPXUP;3949;09:22:03;0;50	26588;8	70887;0;0;36;
$GPXUP;3949;09:22:04;0;50	26574;8	70908;0;0;56;
$GPXUP;3949;09:22:05;0;50	26562;8	70928;0;0;59;
$GPXUP;3949;09:22:06;0;50	26551;8	70948;0;0;59;
$GPXUP;3949;09:22:07;0;50	26539;8	70966;0;0;59;
$GPXUP;3949;09:22:08;0;50	26526;8	7098;0;0;59;
$GPXUP;3949;09:22:09;0;50	26513;8	70992;0;0;58;
$GPXUP;3949;09:22:10;0;50	26499;8	71002;0;0;59;
$GPXUP;3949;09:22:11;0;50	26486;8	71014;0;0;60;
$GPXUP;3949;09:22:12;0;50	26472;8	71026;0;0;60;
$GPXUP;3949;09:22:13;0;50	26459;8	71038;0;0;57;
$GPXUP;3949;09:22:14;0;50	26448;8	71051;0;0;54;
$GPXUP;3949;09:22:15;0;50	26439;8	71068;0;0;54;
$GPXUP;3949;09:22:16;0;50	2643;8	71083;0;0;53;
$GPXUP;3949;09:22:17;0;50	26418;8	71095;0;0;56;
$GPXUP;3949;09:22:18;0;50	26405;8	71105;0;0;59;
$GPXUP;3949;09:22:19;0;50	26392;8	71114;0;0;57;
$GPXUP;3949;09:22:20;0;50	26379;8	71123;0;0;57;
$GPXUP;3949;09:22:21;0;50	26365;8	71132;0;0;58;
$GPXUP;3949;09:22:22;0;50	26352;8	71143;0;0;59;
$GPXUP;3949;09:22:23;0;50	26339;8	71155;0;0;62;
$GPXUP;3949;09:22:24;0;50	26324;8	71165;0;0;63;
$GPXUP;3949;09:22:25;0;50	26308;8	71169;0;0;62;
$GPXUP;3949;09:22:26;0;50	26292;8	71167;0;0;63;
$GPXUP;3949;09:22:27;0;50	26275;8	71158;0;0;68;
$GPXUP;3949;09:22:28;0;50	26259;8	71146;0;0;70;
$GPXUP;3949;09:22:29;0;50	26242;8	71135;0;0;69;
$GPXUP;3949;09:22:30;0;50	26226;8	71126;0;0;69;
$GPXUP;3949;09:22:31;0;50	26209;8	71118;0;0;70;
$GPXUP;3949;09:22:32;0;50	26192;8	71112;0;0;71;
$GPXUP;3949;09:22:33;0;50	26174;8	71107;0;0;72;
$GPXUP;3949;09:22:34;0;50	26156;8	71102;0;0;73;
$GPXUP;3949;09:22:35;0;50	26138;8	71094;0;0;76;
$GPXUP;3949;09:22:36;0;50	2612;8	71085;0;0;77;
$GPXUP;3949;09:22:37;0;50	26101;8	71078;0;0;75;
$GPXUP;3949;09:22:38;0;50	26083;8	71072;0;0;74;
$GPXUP;3949;09:22:39;0;50	26065;8	71063;0;0;74;
$GPXUP;3949;09:22:40;0;50	26048;8	71052;0;0;74;
$GPXUP;3949;09:22:41;0;50	26032;8	71037;0;0;74;
$GPXUP;3949;09:22:42;0;50	26016;8	71022;0;0;74;
$GPXUP;3949;09:22:43;0;50	26;8	71009;0;0;73;
$GPXUP;3949;09:22:44;0;50	25983;8	70998;0;0;73;
$GPXUP;3949;09:22:45;0;50	25967;8	70985;0;0;74;
$GPXUP;3949;09:22:46;0;50	25951;8	70969;0;0;75;
$GPXUP;3949;09:22:47;0;50	25935;8	70954;0;0;75;
$GPXUP;3949;09:22:48;0;50	25919;8	7094;0;0;75;
$GPXUP;3949;09:22:49;0;50	25902;8	70926;0;0;74;
$GPXUP;3949;09:22:50;0;50	25887;8	7091;0;0;75;
$GPXUP;3949;09:22:51;0;50	25872;8	70892;0;0;75;
$GPXUP;3949;09:22:52;0;50	25858;8	70874;0;0;71;
$GPXUP;3949;09:22:53;0;50	25846;8	70856;0;0;69;
$GPXUP;3949;09:22:54;0;50	25833;8	70837;0;0;68;
$GPXUP;3949;09:22:55;0;50	25825;8	7082;0;0;56;
$GPXUP;3949;09:22:56;0;50	2583;8	70807;0;0;31;
$GPXUP;3949;09:22:57;0;50	25843;8	70812;0;0;20;
$GPXUP;3949;09:22:58;0;50	25856;8	70825;0;0;32;
$GPXUP;3949;09:22:59;0;50	25863;8	70837;0;0;29;
$GPXUP;3949;09:23:00;0;50	25864;8	70848;0;0;23;
$GPXUP;3949;09:23:01;0;50	25858;8	70854;0;0;21;
$GPXUP;3949;09:23:02;0;50	25846;8	70855;0;0;34;
$GPXUP;3949;09:23:03;0;50	25831;8	70851;0;0;50;
$GPXUP;3949;09:23:04;0;50	25819;8	70856;0;0;49;
$GPXUP;3949;09:23:05;0;50	25812;8	70868;0;0;37;
$GPXUP;3949;09:23:06;0;50	2581;8	70887;0;0;39;
$GPXUP;3949;09:23:07;0;50	25808;8	70905;0;0;35;
$GPXUP;3949;09:23:08;0;50	25807;8	70917;0;0;27;
$GPXUP;3949;09:23:09;0;50	25807;8	70925;0;0;20;
$GPXUP;3949;09:23:10;0;50	25807;8	70928;0;0;10;
$GPXUP;3949;09:23:11;0;50	25809;8	70927;0;0;2;
$GPXUP;3949;09:23:12;0;50	2581;8	70928;0;0;5;
$GPXUP;3949;09:23:13;0;50	2581;8	7093;0;0;6;
$GPXUP;3949;09:23:14;0;50	25811;8	70933;0;0;9;
$GPXUP;3949;09:23:15;0;50	25812;8	70935;0;0;5;
$GPXUP;3949;09:23:16;0;50	25813;8	70933;0;0;0;
$GPXUP;3949;09:23:17;0;50	25813;8	70932;0;0;0;
$GPXUP;3949;09:23:18;0;50	25814;8	70932;0;0;0;
$GPXUP;3949;09:23:19;0;50	25814;8	70932;0;0;0;
$GPXUP;3949;09:23:20;0;50	25814;8	70932;0;0;0;
$GPXUP;3949;09:23:21;0;50	25814;8	70932;0;0;0;
$GPXUP;3949;09:23:22;0;50	25814;8	70932;0;0;0;
$GPXUP;3949;09:23:23;0;50	25814;8	70932;0;0;0;
$GPXUP;3949;09:23:24;0;50	25814;8	70932;0;0;0;
$GPXUP;3949;09:23:25;0;50	25814;8	70932;0;0;0;
$GPXUP;3949;09:23:26;0;50	25814;8	70932;0;0;0;
$GPXUP;3949;09:23:27;0;50	25814;8	70932;0;0;0;
$GPXUP;3949;09:23:28;0;50	25814;8	70932;0;0;0;
$GPXUP;3949;09:23:29;0;50	25814;8	70932;0;0;0;
$GPXUP;3949;09:23:30;0;50	25814;8	70932;0;0;0;
$GPXUP;3949;09:23:31;0;50	25814;8	70932;0;0;0;
$GPXUP;3949;09:23:32;0;50	25814;8	70932;0;0;0;
$GPXUP;3949;09:23:33;0;50	25814;8	70932;0;0;0;
$GPXUP;3949;09:23:34;0;50	25814;8	70932;0;0;0;
$GPXUP;3949;09:23:35;0;50	25814;8	70932;0;0;0;
$GPXUP;3949;09:23:36;0;50	25814;8	70932;0;0;0;
$GPXUP;3949;09:23:37;0;50	25814;8	70932;0;0;0;
$GPXUP;3949;09:23:38;0;50	25814;8	70932;0;0;0;
$GPXUP;3949;09:23:39;0;50	25814;8	70932;0;0;0;
$GPXUP;3949;09:23:40;0;50	25814;8	70932;0;0;0;
$GPXUP;3949;09:23:41;0;50	25814;8	70932;0;0;0;
$GPXUP;3949;09:23:42;0;50	25814;8	70932;0;0;0;
$GPXUP;3949;09:23:43;0;50	25814;8	70932;0;0;0;
$GPXUP;3949;09:23:44;0;50	25814;8	70932;0;0;0;
$GPXUP;3949;09:23:45;0;50	25814;8	70932;0;0;0;
$GPXUP;3949;09:23:46;0;50	25814;8	70932;0;0;0;
$GPXUP;3949;09:23:47;0;50	25814;8	70932;0;0;0;
$GPXUP;3949;09:23:48;0;50	25814;8	70932;0;0;0;
$GPXUP;3949;09:23:49;0;50	25814;8	70932;0;0;0;
$GPXUP;3949;09:23:50;0;50	25814;8	70932;0;0;0;
$GPXUP;3949;09:23:51;0;50	25814;8	70932;0;0;0;
$GPXUP;3949;09:23:52;0;50	25814;8	70932;0;0;0;
$GPXUP;3949;09:23:53;0;50	25814;8	70932;0;0;0;
$GPXUP;3949;09:23:54;0;50	25814;8	70932;0;0;0;
$GPXUP;3949;09:23:55;0;50	25814;8	70932;0;0;0;
$GPXUP;3949;09:23:56;0;50	25814;8	70932;0;0;0;
$GPXUP;3949;09:23:57;0;50	25814;8	70932;0;0;0;
$GPXUP;3949;09:23:58;0;50	25814;8	70932;0;0;0;
$GPXUP;3949;09:23:59;0;50	25814;8	70932;0;0;0;
$GPXUP;3949;09:24:00;0;50	25814;8	70932;0;0;0;
$GPXUP;3949;09:24:01;0;50	25814;8	70932;0;0;0;
$GPXUP;3949;09:24:02;0;50	25814;8	70932;0;0;0;
$GPXUP;3949;09:24:03;0;50	25814;8	70932;0;0;0;
$GPXUP;3949;09:24:04;0;50	25814;8	70932;0;0;0;
$GPXUP;3949;09:24:05;0;50	25814;8	70932;0;0;0;
$GPXUP;3949;09:24:06;0;50	25814;8	70932;0;0;0;
$GPXUP;3949;09:24:07;0;50	25814;8	70932;0;0;0;
$GPXUP;3949;09:24:08;0;50	25814;8	70932;0;0;0;
$GPXUP;3949;09:24:09;0;50	25814;8	70932;0;0;0;
$GPXUP;3949;09:24:10;0;50	25814;8	70932;0;0;0;
$GPXUP;3949;09:24:11;0;50	25814;8	70932;0;0;0;
$GPXUP;3949;09:24:12;0;50	25822;8	70929;0;0;0;
$GPXUP;3949;09:24:13;0;50	25822;8	70929;0;0;0;
$GPXUP;3949;09:24:14;0;50	25822;8	70929;0;0;0;
$GPXUP;3949;09:24:15;0;50	25822;8	70929;0;0;0;
$GPXUP;3949;09:24:16;0;50	25822;8	70929;0;0;0;
$GPXUP;3949;09:24:17;0;50	25822;8	70929;0;0;0;
$GPXUP;3949;09:24:18;0;50	25822;8	70929;0;0;0;
$GPXUP;3949;09:24:19;0;50	25822;8	70929;0;0;0;
$GPXUP;3949;09:24:20;0;50	25822;8	70929;0;0;0;
$GPXUP;3949;09:24:21;0;50	25822;8	70929;0;0;0;
$GPXUP;3949;09:24:22;0;50	25822;8	70929;0;0;0;
$GPXUP;3949;09:24:23;0;50	25822;8	70929;0;0;0;
$GPXUP;3949;09:24:24;0;50	25822;8	70929;0;0;0;
$GPXUP;3949;09:24:25;0;50	25822;8	70929;0;0;0;
$GPXUP;3949;09:24:26;0;50	25822;8	70929;0;0;0;
$GPXUP;3949;09:24:27;0;50	25822;8	70929;0;0;0;
$GPXUP;3949;09:24:28;0;50	25822;8	70929;0;0;0;
$GPXUP;3949;09:24:29;0;50	25822;8	70929;0;0;0;
$GPXUP;3949;09:24:30;0;50	25822;8	70929;0;0;0;
$GPXUP;3949;09:24:31;0;50	25822;8	70929;0;0;0;
$GPXUP;3949;09:24:32;0;50	25822;8	70929;0;0;0;
$GPXUP;3949;09:24:33;0;50	25822;8	70929;0;0;0;
$GPXUP;3949;09:24:34;0;50	25822;8	70929;0;0;0;
$GPXUP;3949;09:24:35;0;50	25822;8	70929;0;0;0;
$GPXUP;3949;09:24:36;0;50	25822;8	70929;0;0;0;
$GPXUP;3949;09:24:37;0;50	25822;8	70929;0;0;0;
$GPXUP;3949;09:24:38;0;50	25822;8	70929;0;0;0;
$GPXUP;3949;09:24:39;0;50	25822;8	70929;0;0;0;
$GPXUP;3949;09:24:40;0;50	25822;8	70929;0;0;0;
$GPXUP;3949;09:24:41;0;50	25822;8	70929;0;0;0;
$GPXUP;3949;09:24:42;0;50	25822;8	70929;0;0;0;
$GPXUP;3949;09:24:43;0;50	25822;8	70929;0;0;0;
$GPXUP;3949;09:24:44;0;50	25822;8	70929;0;0;0;
$GPXUP;3949;09:24:45;0;50	25822;8	70929;0;0;0;
$GPXUP;3949;09:24:46;0;50	25822;8	70929;0;0;0;
$GPXUP;3949;09:24:47;0;50	25822;8	70929;0;0;0;
$GPXUP;3949;09:24:48;0;50	25822;8	70929;0;0;0;
$GPXUP;3949;09:24:49;0;50	25822;8	70929;0;0;0;
$GPXUP;3949;09:24:50;0;50	25822;8	70929;0;0;0;
$GPXUP;3949;09:24:51;0;50	25822;8	70929;0;0;0;
$GPXUP;3949;09:24:52;0;50	25822;8	70929;0;0;0;
$GPXUP;3949;09:24:53;0;50	25822;8	70929;0;0;0;
$GPXUP;3949;09:24:54;0;50	25822;8	70929;0;0;0;
$GPXUP;3949;09:24:55;0;50	25822;8	70929;0;0;0;
$GPXUP;3949;09:24:56;0;50	25822;8	70929;0;0;0;
$GPXUP;3949;09:24:57;0;50	25822;8	70929;0;0;0;
$GPXUP;3949;09:24:58;0;50	25822;8	70929;0;0;0;
$GPXUP;3949;09:24:59;0;50	25822;8	70929;0;0;0;
$GPXUP;3949;09:25:00;0;50	25822;8	70929;0;0;0;
$GPXUP;3949;09:25:01;0;50	25822;8	70929;0;0;0;
$GPXUP;3949;09:25:02;0;50	25822;8	70929;0;0;0;
$GPXUP;3949;09:25:03;0;50	25822;8	70929;0;0;0;
$GPXUP;3949;09:25:04;0;50	25822;8	70929;0;0;0;
$GPXUP;3949;09:25:05;0;50	25822;8	70929;0;0;0;
$GPXUP;3949;09:25:06;0;50	25822;8	70929;0;0;0;
$GPXUP;3949;09:25:07;0;50	25822;8	70929;0;0;0;
$GPXUP;3949;09:25:08;0;50	25822;8	70929;0;0;0;
$GPXUP;3949;09:25:09;0;50	25822;8	70929;0;0;0;
$GPXUP;3949;09:25:10;0;50	25822;8	70929;0;0;0;
$GPXUP;3949;09:25:11;0;50	25822;8	70929;0;0;0;
$GPXUP;3949;09:25:12;0;50	25822;8	70929;0;0;0;
$GPXUP;3949;09:25:13;0;50	25822;8	70929;0;0;0;
$GPXUP;3949;09:25:14;0;50	25822;8	70929;0;0;0;
$GPXUP;3949;09:25:15;0;50	25822;8	70929;0;0;0;
$GPXUP;3949;09:25:16;0;50	25822;8	70929;0;0;0;
$GPXUP;3949;09:25:17;0;50	25822;8	70929;0;0;0;
$GPXUP;3949;09:25:18;0;50	25822;8	70929;0;0;0;
$GPXUP;3949;09:25:19;0;50	25822;8	70929;0;0;0;
$GPXUP;3949;09:25:20;0;50	25822;8	70929;0;0;0;
$GPXUP;3949;09:25:21;0;50	25822;8	70929;0;0;0;
$GPXUP;3949;09:25:22;0;50	25822;8	70929;0;0;0;
$GPXUP;3949;09:25:23;0;50	25822;8	70929;0;0;0;
$GPXUP;3949;09:25:24;0;50	25822;8	70929;0;0;0;
$GPXUP;3949;09:25:25;0;50	25822;8	70929;0;0;0;
$GPXUP;3949;09:25:26;0;50	25822;8	70929;0;0;0;
$GPXUP;3949;09:25:27;0;50	25822;8	70929;0;0;0;
$GPXUP;3949;09:25:28;0;50	25822;8	70929;0;0;0;
$GPXUP;3949;09:25:29;0;50	25822;8	70929;0;0;0;
$GPXUP;3949;09:25:30;0;50	25822;8	70929;0;0;0;
$GPXUP;3949;09:25:31;0;50	25822;8	70929;0;0;0;
$GPXUP;3949;09:25:32;0;50	25822;8	70929;0;0;0;
$GPXUP;3949;09:25:33;0;50	25822;8	70929;0;0;0;
$GPXUP;3949;09:25:34;0;50	25822;8	70929;0;0;0;
$GPXUP;3949;09:25:35;0;50	25822;8	70929;0;0;0;
$GPXUP;3949;09:25:36;0;50	25822;8	70929;0;0;0;
$GPXUP;3949;09:25:37;0;50	25822;8	70929;0;0;0;
$GPXUP;3949;09:25:38;0;50	25822;8	70929;0;0;0;
$GPXUP;3949;09:25:39;0;50	25822;8	70929;0;0;0;
$GPXUP;3949;09:25:40;0;50	25822;8	70929;0;0;0;
$GPXUP;3949;09:25:41;0;50	25822;8	70929;0;0;0;
$GPXUP;3949;09:25:42;0;50	25822;8	70929;0;0;0;
$GPXUP;3949;09:25:43;0;50	25822;8	70929;0;0;0;
$GPXUP;3949;09:25:44;0;50	25822;8	70929;0;0;0;
$GPXUP;3949;09:25:45;0;50	25822;8	70929;0;0;0;
$GPXUP;3949;09:25:46;0;50	25822;8	70929;0;0;0;
$GPXUP;3949;09:25:47;0;50	25822;8	70929;0;0;0;
$GPXUP;3949;09:25:48;0;50	25822;8	70929;0;0;0;
$GPXUP;3949;09:25:49;0;50	25822;8	70929;0;0;0;
$GPXUP;3949;09:25:50;0;50	25822;8	70929;0;0;0;
$GPXUP;3949;09:25:51;0;50	25822;8	70929;0;0;0;
$GPXUP;3949;09:25:52;0;50	25822;8	70929;0;0;0;
$GPXUP;3949;09:25:53;0;50	25822;8	70929;0;0;0;
$GPXUP;3949;09:25:54;0;50	25822;8	70929;0;0;0;
$GPXUP;3949;09:25:55;0;50	25822;8	70929;0;0;0;
$GPXUP;3949;09:25:56;0;50	25822;8	70929;0;0;0;
$GPXUP;3949;09:25:57;0;50	25822;8	70929;0;0;0;
$GPXUP;3949;09:25:58;0;50	25822;8	70929;0;0;0;
$GPXUP;3949;09:25:59;0;50	25822;8	70929;0;0;0;
$GPXUP;3949;09:26:00;0;50	25822;8	70929;0;0;0;
$GPXUP;3949;09:26:01;0;50	25822;8	70929;0;0;0;
$GPXUP;3949;09:26:02;0;50	25822;8	70929;0;0;0;
$GPXUP;3949;09:26:03;0;50	25822;8	70929;0;0;0;
$GPXUP;3949;09:26:04;0;50	25822;8	70929;0;0;0;
$GPXUP;3949;09:26:05;0;50	25822;8	70929;0;0;0;
$GPXUP;3949;09:26:06;0;50	25822;8	70929;0;0;0;
$GPXUP;3949;09:26:07;0;50	25822;8	70929;0;0;0;
$GPXUP;3949;09:26:08;0;50	25822;8	70929;0;0;0;
$GPXUP;3949;09:26:09;0;50	25822;8	70929;0;0;0;
$GPXUP;3949;09:26:10;0;50	25822;8	70929;0;0;0;
$GPXUP;3949;09:26:11;0;50	25822;8	70929;0;0;0;
$GPXUP;3949;09:26:12;0;50	25822;8	70929;0;0;0;
$GPXUP;3949;09:26:13;0;50	25822;8	70929;0;0;0;
$GPXUP;3949;09:26:14;0;50	25822;8	70929;0;0;0;
$GPXUP;3949;09:26:15;0;50	25822;8	70929;0;0;0;
$GPXUP;3949;09:26:16;0;50	25822;8	70929;0;0;0;
$GPXUP;3949;09:26:17;0;50	25822;8	70929;0;0;0;
$GPXUP;3949;09:26:18;0;50	25822;8	70929;0;0;0;
$GPXUP;3949;09:26:19;0;50	25822;8	70929;0;0;0;
$GPXUP;3949;09:26:20;0;50	25822;8	70929;0;0;0;
$GPXUP;3949;09:26:21;0;50	25822;8	70929;0;0;0;
$GPXUP;3949;09:26:22;0;50	25822;8	70929;0;0;0;
$GPXUP;3949;09:26:23;0;50	25822;8	70929;0;0;0;
$GPXUP;3949;09:26:24;0;50	25822;8	70929;0;0;0;
$GPXUP;3949;09:26:25;0;50	25822;8	70929;0;0;0;
$GPXUP;3949;09:26:26;0;50	25822;8	70929;0;0;0;
$GPXUP;3949;09:26:27;0;50	25822;8	70929;0;0;0;
$GPXUP;3949;09:26:28;0;50	25822;8	70929;0;0;0;
$GPXUP;3949;09:26:29;0;50	25822;8	70929;0;0;0;
$GPXUP;3949;09:26:30;0;50	25822;8	70929;0;0;0;
$GPXUP;3949;09:26:31;0;50	25822;8	70929;0;0;0;
$GPXUP;3949;09:26:32;0;50	25822;8	70929;0;0;0;
$GPXUP;3949;09:26:33;0;50	25822;8	70929;0;0;0;
$GPXUP;3949;09:26:34;0;50	25822;8	70929;0;0;0;
$GPXUP;3949;09:26:35;0;50	25822;8	70929;0;0;0;
$GPXUP;3949;09:26:36;0;50	25822;8	70929;0;0;0;
$GPXUP;3949;09:26:37;0;50	25822;8	70929;0;0;0;
$GPXUP;3949;09:26:38;0;50	25822;8	70929;0;0;0;
$GPXUP;3949;09:26:39;0;50	25822;8	70929;0;0;0;
$GPXUP;3949;09:26:40;0;50	25822;8	70929;0;0;0;
$GPXUP;3949;09:26:41;0;50	25822;8	70929;0;0;0;
$GPXUP;3949;09:26:42;0;50	25822;8	70929;0;0;0;
$GPXUP;3949;09:26:43;0;50	25822;8	70929;0;0;0;
$GPXUP;3949;09:26:44;0;50	25822;8	70929;0;0;0;
$GPXUP;3949;09:26:45;0;50	25822;8	70929;0;0;0;
$GPXUP;3949;09:26:46;0;50	25822;8	70929;0;0;0;
$GPXUP;3949;09:26:47;0;50	25822;8	70929;0;0;0;
$GPXUP;3949;09:26:48;0;50	25822;8	70929;0;0;0;
$GPXUP;3949;09:26:49;0;50	25822;8	70929;0;0;0;
$GPXUP;3949;09:26:50;0;50	25822;8	70929;0;0;0;
$GPXUP;3949;09:26:51;0;50	2582;8	70936;0;0;4;
$GPXUP;3949;09:26:52;0;50	25822;8	70941;0;0;14;
$GPXUP;3949;09:26:53;0;50	25828;8	70951;0;0;26;
$GPXUP;3949;09:26:54;0;50	25835;8	70954;0;0;22;
$GPXUP;3949;09:26:55;0;50	25845;8	70949;0;0;27;
$GPXUP;3949;09:26:56;0;50	25859;8	70933;0;0;45;
$GPXUP;3949;09:26:57;0;50	2587;8	70915;0;0;51;
$GPXUP;3949;09:26:58;0;50	25879;8	70894;0;0;56;
$GPXUP;3949;09:26:59;0;50	25886;8	70872;0;0;59;
$GPXUP;3949;09:27:00;0;50	25894;8	7085;0;0;59;
$GPXUP;3949;09:27:01;0;50	25902;8	70831;0;0;56;
$GPXUP;3949;09:27:02;0;50	25911;8	70814;0;0;54;
$GPXUP;3949;09:27:03;0;50	25922;8	70804;0;0;51;
$GPXUP;3949;09:27:04;0;50	25935;8	70798;0;0;51;
$GPXUP;3949;09:27:05;0;50	25948;8	70796;0;0;50;
$GPXUP;3949;09:27:06;0;50	25962;8	70798;0;0;51;
$GPXUP;3949;09:27:07;0;50	25974;8	70804;0;0;53;
$GPXUP;3949;09:27:08;0;50	25986;8	70813;0;0;50;
$GPXUP;3949;09:27:09;0;50	25997;8	70821;0;0;48;
$GPXUP;3949;09:27:10;0;50	26008;8	70828;0;0;47;
$GPXUP;3949;09:27:11;0;50	26021;8	70832;0;0;49;
$GPXUP;3949;09:27:12;0;50	26033;8	70831;0;0;51;
$GPXUP;3949;09:27:13;0;50	26046;8	70824;0;0;54;
$GPXUP;3949;09:27:14;0;50	26056;8	70809;0;0;57;
$GPXUP;3949;09:27:15;0;50	26066;8	70791;0;0;58;
$GPXUP;3949;09:27:16;0;50	26074;8	70772;0;0;58;
$GPXUP;3949;09:27:17;0;50	26082;8	70753;0;0;56;
$GPXUP;3949;09:27:18;0;50	2609;8	70734;0;0;55;
$GPXUP;3949;09:27:19;0;50	261;8	70717;0;0;57;
$GPXUP;3949;09:27:20;0;50	2611;8	707;0;0;60;
$GPXUP;3949;09:27:21;0;50	26121;8	70684;0;0;60;
$GPXUP;3949;09:27:22;0;50	26133;8	70671;0;0;59;
$GPXUP;3949;09:27:23;0;50	26146;8	70662;0;0;56;
$GPXUP;3949;09:27:24;0;50	26158;8	70656;0;0;51;
$GPXUP;3949;09:27:25;0;50	2617;8	70652;0;0;50;
$GPXUP;3949;09:27:26;0;50	26182;8	70653;0;0;48;
$GPXUP;3949;09:27:27;0;50	26193;8	70658;0;0;45;
$GPXUP;3949;09:27:28;0;50	26204;8	70666;0;0;46;
$GPXUP;3949;09:27:29;0;50	26215;8	70674;0;0;48;
$GPXUP;3949;09:27:30;0;50	26226;8	70685;0;0;52;
$GPXUP;3949;09:27:31;0;50	26237;8	70696;0;0;53;
$GPXUP;3949;09:27:32;0;50	26246;8	7071;0;0;49;
$GPXUP;3949;09:27:33;0;50	26253;8	70726;0;0;48;
$GPXUP;3949;09:27:34;0;50	26261;8	70741;0;0;47;
$GPXUP;3949;09:27:35;0;50	2627;8	7075;0;0;43;
$GPXUP;3949;09:27:36;0;50	2628;8	70754;0;0;42;
$GPXUP;3949;09:27:37;0;50	26291;8	7075;0;0;45;
$GPXUP;3949;09:27:38;0;50	26302;8	70741;0;0;48;
$GPXUP;3949;09:27:39;0;50	2631;8	7073;0;0;46;
$GPXUP;3949;09:27:40;0;50	26317;8	70714;0;0;48;
$GPXUP;3949;09:27:41;0;50	26318;8	70692;0;0;53;
$GPXUP;3949;09:27:42;0;50	26314;8	70669;0;0;56;
$GPXUP;3949;09:27:43;0;50	26311;8	70647;0;0;55;
$GPXUP;3949;09:27:44;0;50	26308;8	70624;0;0;55;
$GPXUP;3949;09:27:45;0;50	26308;8	706;0;0;60;
$GPXUP;3949;09:27:46;0;50	26306;8	70575;0;0;65;
$GPXUP;3949;09:27:47;0;50	26304;8	7055;0;0;65;
$GPXUP;3949;09:27:48;0;50	26301;8	70524;0;0;65;
$GPXUP;3949;09:27:49;0;50	26297;8	705;0;0;62;
$GPXUP;3949;09:27:50;0;50	26292;8	70478;0;0;59;
$GPXUP;3949;09:27:51;0;50	26284;8	70458;0;0;60;
$GPXUP;3949;09:27:52;0;50	26272;8	7044;0;0;63;
$GPXUP;3949;09:27:53;0;50	26258;8	70427;0;0;64;
$GPXUP;3949;09:27:54;0;50	26242;8	70418;0;0;65;
$GPXUP;3949;09:27:55;0;50	26225;8	70411;0;0;65;
$GPXUP;3949;09:27:56;0;50	26209;8	70405;0;0;63;
$GPXUP;3949;09:27:57;0;50	26193;8	70402;0;0;62;
$GPXUP;3949;09:27:58;0;50	26177;8	70402;0;0;60;
$GPXUP;3949;09:27:59;0;50	26162;8	70408;0;0;59;
$GPXUP;3949;09:28:00;0;50	26147;8	70417;0;0;59;
$GPXUP;3949;09:28:01;0;50	26133;8	70424;0;0;56;
$GPXUP;3949;09:28:02;0;50	2612;8	70426;0;0;52;
$GPXUP;3949;09:28:03;0;50	26107;8	70421;0;0;53;
$GPXUP;3949;09:28:04;0;50	26095;8	70409;0;0;57;
$GPXUP;3949;09:28:05;0;50	26086;8	70391;0;0;56;
$GPXUP;3949;09:28:06;0;50	26079;8	70369;0;0;59;
$GPXUP;3949;09:28:07;0;50	26074;8	70346;0;0;61;
$GPXUP;3949;09:28:08;0;50	2607;8	70322;0;0;59;
$GPXUP;3949;09:28:09;0;50	26067;8	70299;0;0;60;
$GPXUP;3949;09:28:10;0;50	26066;8	70275;0;0;60;
$GPXUP;3949;09:28:11;0;50	26067;8	70252;0;0;56;
$GPXUP;3949;09:28:12;0;50	26071;8	70232;0;0;46;
$GPXUP;3949;09:28:13;0;50	26079;8	70217;0;0;45;
$GPXUP;3949;09:28:14;0;50	2609;8	70204;0;0;52;
$GPXUP;3949;09:28:15;0;50	26102;8	70193;0;0;52;
$GPXUP;3949;09:28:16;0;50	26116;8	70186;0;0;49;
$GPXUP;3949;09:28:17;0;50	26129;8	70182;0;0;51;
$GPXUP;3949;09:28:18;0;50	26143;8	70179;0;0;51;
$GPXUP;3949;09:28:19;0;50	26157;8	70176;0;0;55;
$GPXUP;3949;09:28:20;0;50	26171;8	70171;0;0;59;
$GPXUP;3949;09:28:21;0;50	26186;8	70162;0;0;58;
$GPXUP;3949;09:28:22;0;50	26199;8	70152;0;0;58;
$GPXUP;3949;09:28:23;0;50	26214;8	70142;0;0;61;
$GPXUP;3949;09:28:24;0;50	26229;8	70136;0;0;61;
$GPXUP;3949;09:28:25;0;50	26245;8	70132;0;0;64;
$GPXUP;3949;09:28:26;0;50	26261;8	70129;0;0;66;
$GPXUP;3949;09:28:27;0;50	26278;8	70126;0;0;66;
$GPXUP;3949;09:28:28;0;50	26292;8	70118;0;0;61;
$GPXUP;3949;09:28:29;0;50	26303;8	70099;0;0;62;
$GPXUP;3949;09:28:30;0;50	26317;8	70072;0;0;77;
$GPXUP;3949;09:28:31;0;50	2633;8	70054;0;0;72;
$GPXUP;3949;09:28:32;0;50	26343;8	70049;0;0;62;
$GPXUP;3949;09:28:33;0;50	26352;8	70058;0;0;50;
$GPXUP;3949;09:28:34;0;50	26357;8	70075;0;0;41;
$GPXUP;3949;09:28:35;0;50	26355;8	70097;0;0;36;
$GPXUP;3949;09:28:36;0;50	26346;8	70121;0;0;41;
$GPXUP;3949;09:28:37;0;50	26337;8	70143;0;0;47;
$GPXUP;3949;09:28:38;0;50	26329;8	70163;0;0;49;
$GPXUP;3949;09:28:39;0;50	26322;8	70182;0;0;51;
$GPXUP;3949;09:28:40;0;50	26315;8	70201;0;0;49;
$GPXUP;3949;09:28:41;0;50	26307;8	70218;0;0;52;
$GPXUP;3949;09:28:42;0;50	26299;8	70235;0;0;53;
$GPXUP;3949;09:28:43;0;50	26294;8	70254;0;0;48;
$GPXUP;3949;09:28:44;0;50	26294;8	70273;0;0;48;
$GPXUP;3949;09:28:45;0;50	26299;8	70288;0;0;43;
$GPXUP;3949;09:28:46;0;50	26308;8	70297;0;0;37;
$GPXUP;3949;09:28:47;0;50	26321;8	703;0;0;42;
$GPXUP;3949;09:28:48;0;50	26334;8	703;0;0;43;
$GPXUP;3949;09:28:49;0;50	26347;8	70294;0;0;43;
$GPXUP;3949;09:28:50;0;50	26358;8	70284;0;0;47;
$GPXUP;3949;09:28:51;0;50	26367;8	70267;0;0;48;
$GPXUP;3949;09:28:52;0;50	26372;8	70244;0;0;54;
$GPXUP;3949;09:28:53;0;50	2637;8	70214;0;0;64;
$GPXUP;3949;09:28:54;0;50	26364;8	70188;0;0;61;
$GPXUP;3949;09:28:55;0;50	26351;8	7017;0;0;60;
$GPXUP;3949;09:28:56;0;50	26332;8	70161;0;0;58;
$GPXUP;3949;09:28:57;0;50	26311;8	70168;0;0;59;
$GPXUP;3949;09:28:58;0;50	26293;8	70188;0;0;58;
$GPXUP;3949;09:28:59;0;50	26284;8	70213;0;0;56;
$GPXUP;3949;09:29:00;0;50	26281;8	7024;0;0;58;
$GPXUP;3949;09:29:01;0;50	26283;8	70262;0;0;47;
$GPXUP;3949;09:29:02;0;50	26292;8	70275;0;0;36;
$GPXUP;3949;09:29:03;0;50	26307;8	70283;0;0;44;
$GPXUP;3949;09:29:04;0;50	26323;8	7029;0;0;53;
$GPXUP;3949;09:29:05;0;50	26337;8	70297;0;0;54;
$GPXUP;3949;09:29:06;0;50	26353;8	703;0;0;57;
$GPXUP;3949;09:29:07;0;50	26368;8	703;0;0;59;
$GPXUP;3949;09:29:08;0;50	26383;8	70301;0;0;56;
$GPXUP;3949;09:29:09;0;50	26397;8	70302;0;0;55;
$GPXUP;3949;09:29:10;0;50	2641;8	70305;0;0;52;
$GPXUP;3949;09:29:11;0;50	26421;8	70315;0;0;54;
$GPXUP;3949;09:29:12;0;50	26427;8	7033;0;0;45;
$GPXUP;3949;09:29:13;0;50	26424;8	7035;0;0;39;
$GPXUP;3949;09:29:14;0;50	26415;8	70374;0;0;53;
$GPXUP;3949;09:29:15;0;50	26412;8	70397;0;0;55;
$GPXUP;3949;09:29:16;0;50	26414;8	70418;0;0;50;
$GPXUP;3949;09:29:17;0;50	26418;8	70436;0;0;48;
$GPXUP;3949;09:29:18;0;50	26423;8	70452;0;0;46;
$GPXUP;3949;09:29:19;0;50	26431;8	70465;0;0;43;
$GPXUP;3949;09:29:20;0;50	26438;8	70476;0;0;39;
$GPXUP;3949;09:29:21;0;50	26444;8	70487;0;0;39;
$GPXUP;3949;09:29:22;0;50	2645;8	70501;0;0;41;
$GPXUP;3949;09:29:23;0;50	26456;8	70513;0;0;39;
$GPXUP;3949;09:29:24;0;50	26464;8	70522;0;0;36;
$GPXUP;3949;09:29:25;0;50	26474;8	70523;0;0;35;
$GPXUP;3949;09:29:26;0;50	26483;8	70513;0;0;29;
$GPXUP;3949;09:29:27;0;50	26483;8	70494;0;0;33;
$GPXUP;3949;09:29:28;0;50	26477;8	70472;0;0;38;
$GPXUP;3949;09:29:29;0;50	26471;8	70459;0;0;30;
$GPXUP;3949;09:29:30;0;50	26462;8	70457;0;0;20;
$GPXUP;3949;09:29:31;0;50	26455;8	70466;0;0;16;
$GPXUP;3949;09:29:32;0;50	26451;8	70481;0;0;27;
$GPXUP;3949;09:29:33;0;50	26449;8	70494;0;0;26;
$GPXUP;3949;09:29:34;0;50	26448;8	70503;0;0;23;
$GPXUP;3949;09:29:35;0;50	26446;8	70507;0;0;15;
$GPXUP;3949;09:29:36;0;50	26441;8	705;0;0;13;
$GPXUP;3949;09:29:37;0;50	26434;8	70493;0;0;23;
$GPXUP;3949;09:29:38;0;50	26428;8	70488;0;0;23;
$GPXUP;3949;09:29:39;0;50	26423;8	70482;0;0;21;
$GPXUP;3949;09:29:40;0;50	26418;8	70478;0;0;20;
$GPXUP;3949;09:29:41;0;50	26418;8	7048;0;0;1;
$GPXUP;3949;09:29:42;0;50	26418;8	7048;0;0;0;
$GPXUP;3949;09:29:43;0;50	26418;8	7048;0;0;0;
$GPXUP;3949;09:29:44;0;50	26418;8	7048;0;0;0;
$GPXUP;3949;09:29:45;0;50	26418;8	7048;0;0;0;
$GPXUP;3949;09:29:46;0;50	26418;8	7048;0;0;0;
$GPXUP;3949;09:29:47;0;50	26418;8	7048;0;0;0;
$GPXUP;3949;09:29:48;0;50	26418;8	7048;0;0;0;
$GPXUP;3949;09:29:49;0;50	26418;8	7048;0;0;0;
$GPXUP;3949;09:29:50;0;50	26418;8	7048;0;0;0;
$GPXUP;3949;09:29:51;0;50	26418;8	7048;0;0;0;
$GPXUP;3949;09:29:52;0;50	26418;8	7048;0;0;0;
$GPXUP;3949;09:29:53;0;50	26418;8	7048;0;0;0;
$GPXUP;3949;09:29:54;0;50	26418;8	7048;0;0;0;
$GPXUP;3949;09:29:55;0;50	26418;8	7048;0;0;0;
$GPXUP;3949;09:29:56;0;50	26418;8	7048;0;0;0;
$GPXUP;3949;09:29:57;0;50	26418;8	7048;0;0;0;
$GPXUP;3949;09:29:58;0;50	26418;8	7048;0;0;0;
$GPXUP;3949;09:29:59;0;50	26418;8	7048;0;0;0;
$GPXUP;3949;09:30:00;0;50	26418;8	7048;0;0;0;
$GPXUP;3949;09:30:01;0;50	26418;8	7048;0;0;0;
$GPXUP;3949;09:30:02;0;50	26418;8	7048;0;0;0;
$GPXUP;3949;09:30:03;0;50	26418;8	7048;0;0;0;
$GPXUP;3949;09:30:04;0;50	26418;8	7048;0;0;0;
$GPXUP;3949;09:30:05;0;50	26418;8	7048;0;0;0;
$GPXUP;3949;09:30:06;0;50	26418;8	7048;0;0;0;
$GPXUP;3949;09:30:07;0;50	26418;8	7048;0;0;0;
$GPXUP;3949;09:30:08;0;50	26418;8	7048;0;0;0;
$GPXUP;3949;09:30:09;0;50	26418;8	7048;0;0;0;
$GPXUP;3949;09:30:10;0;50	26418;8	7048;0;0;0;
$GPXUP;3949;09:30:11;0;50	26418;8	7048;0;0;0;
$GPXUP;3949;09:30:12;0;50	26418;8	7048;0;0;0;
$GPXUP;3949;09:30:13;0;50	26418;8	7048;0;0;0;
$GPXUP;3949;09:30:14;0;50	26418;8	7048;0;0;0;
$GPXUP;3949;09:30:15;0;50	26418;8	7048;0;0;0;
$GPXUP;3949;09:30:16;0;50	26418;8	7048;0;0;0;
$GPXUP;3949;09:30:17;0;50	26418;8	7048;0;0;0;
$GPXUP;3949;09:30:18;0;50	26418;8	7048;0;0;0;
$GPXUP;3949;09:30:19;0;50	26418;8	7048;0;0;0;
$GPXUP;3949;09:30:20;0;50	26418;8	7048;0;0;0;
$GPXUP;3949;09:30:21;0;50	26418;8	7048;0;0;0;
$GPXUP;3949;09:30:22;0;50	26418;8	7048;0;0;0;
$GPXUP;3949;09:30:23;0;50	26418;8	7048;0;0;0;
$GPXUP;3949;09:30:24;0;50	26418;8	7048;0;0;0;
$GPXUP;3949;09:30:25;0;50	26418;8	7048;0;0;0;
$GPXUP;3949;09:30:26;0;50	26418;8	7048;0;0;0;
$GPXUP;3949;09:30:27;0;50	26418;8	7048;0;0;0;
$GPXUP;3949;09:30:28;0;50	26418;8	7048;0;0;0;
$GPXUP;3949;09:30:29;0;50	26418;8	7048;0;0;0;
$GPXUP;3949;09:30:30;0;50	26418;8	7048;0;0;0;
$GPXUP;3949;09:30:31;0;50	26418;8	7048;0;0;0;
$GPXUP;3949;09:30:32;0;50	26418;8	7048;0;0;0;
$GPXUP;3949;09:30:33;0;50	26418;8	7048;0;0;0;
$GPXUP;3949;09:30:34;0;50	26418;8	7048;0;0;0;
$GPXUP;3949;09:30:35;0;50	26418;8	7048;0;0;0;
$GPXUP;3949;09:30:36;0;50	26418;8	7048;0;0;0;
$GPXUP;3949;09:30:37;0;50	26418;8	7048;0;0;0;
$GPXUP;3949;09:30:38;0;50	26418;8	7048;0;0;0;
$GPXUP;3949;09:30:39;0;50	26418;8	7048;0;0;0;
$GPXUP;3949;09:30:40;0;50	26418;8	7048;0;0;0;
$GPXUP;3949;09:30:41;0;50	26418;8	7048;0;0;0;
$GPXUP;3949;09:30:42;0;50	26418;8	7048;0;0;0;
$GPXUP;3949;09:30:43;0;50	26418;8	7048;0;0;0;
$GPXUP;3949;09:30:44;0;50	26418;8	7048;0;0;0;
$GPXUP;3949;09:30:45;0;50	26418;8	7048;0;0;0;
$GPXUP;3949;09:30:46;0;50	26418;8	7048;0;0;0;
$GPXUP;3949;09:30:47;0;50	26418;8	7048;0;0;0;
$GPXUP;3949;09:30:48;0;50	26418;8	7048;0;0;0;
$GPXUP;3949;09:30:49;0;50	26418;8	7048;0;0;0;
$GPXUP;3949;09:30:50;0;50	26418;8	7048;0;0;0;
$GPXUP;3949;09:30:51;0;50	26418;8	7048;0;0;0;
$GPXUP;3949;09:30:52;0;50	26418;8	7048;0;0;0;
$GPXUP;3949;09:30:53;0;50	26418;8	7048;0;0;0;
$GPXUP;3949;09:30:54;0;50	26418;8	7048;0;0;0;
$GPXUP;3949;09:30:55;0;50	26418;8	7048;0;0;0;
$GPXUP;3949;09:30:56;0;50	26418;8	7048;0;0;0;
$GPXUP;3949;09:30:57;0;50	26418;8	7048;0;0;0;
$GPXUP;3949;09:30:58;0;50	26418;8	7048;0;0;0;
$GPXUP;3949;09:30:59;0;50	26418;8	7048;0;0;0;
$GPXUP;3949;09:31:00;0;50	26418;8	7048;0;0;0;
$GPXUP;3949;09:31:01;0;50	26418;8	7048;0;0;0;
$GPXUP;3949;09:31:02;0;50	26418;8	7048;0;0;0;
$GPXUP;3949;09:31:03;0;50	26418;8	7048;0;0;0;
$GPXUP;3949;09:31:04;0;50	26418;8	7048;0;0;0;
$GPXUP;3949;09:31:05;0;50	26418;8	7048;0;0;0;
$GPXUP;3949;09:31:06;0;50	26418;8	7048;0;0;0;
$GPXUP;3949;09:31:07;0;50	26418;8	7048;0;0;0;
$GPXUP;3949;09:31:08;0;50	26418;8	7048;0;0;0;
$GPXUP;3949;09:31:09;0;50	26418;8	7048;0;0;0;
$GPXUP;3949;09:31:10;0;50	26418;8	7048;0;0;0;
$GPXUP;3949;09:31:11;0;50	26418;8	7048;0;0;0;
$GPXUP;3949;09:31:12;0;50	26418;8	7048;0;0;0;
$GPXUP;3949;09:31:13;0;50	26418;8	7048;0;0;0;
$GPXUP;3949;09:31:14;0;50	26418;8	7048;0;0;0;
$GPXUP;3949;09:31:15;0;50	26418;8	7048;0;0;0;
$GPXUP;3949;09:31:16;0;50	26418;8	7048;0;0;0;
$GPXUP;3949;09:31:17;0;50	26418;8	7048;0;0;0;
$GPXUP;3949;09:31:18;0;50	26418;8	7048;0;0;0;
$GPXUP;3949;09:31:19;0;50	26418;8	7048;0;0;0;
$GPXUP;3949;09:31:20;0;50	26418;8	7048;0;0;0;
$GPXUP;3949;09:31:21;0;50	26418;8	7048;0;0;0;
$GPXUP;3949;09:31:22;0;50	26418;8	7048;0;0;0;
$GPXUP;3949;09:31:23;0;50	26418;8	7048;0;0;0;
$GPXUP;3949;09:31:24;0;50	26418;8	7048;0;0;0;
$GPXUP;3949;09:31:25;0;50	26418;8	7048;0;0;0;
$GPXUP;3949;09:31:26;0;50	26418;8	7048;0;0;0;
$GPXUP;3949;09:31:27;0;50	26418;8	7048;0;0;0;
$GPXUP;3949;09:31:28;0;50	26418;8	7048;0;0;0;
$GPXUP;3949;09:31:29;0;50	26418;8	7048;0;0;0;
$GPXUP;3949;09:31:30;0;50	26418;8	7048;0;0;0;
$GPXUP;3949;09:31:31;0;50	26418;8	7048;0;0;0;
$GPXUP;3949;09:31:32;0;50	26418;8	7048;0;0;0;
$GPXUP;3949;09:31:33;0;50	26418;8	7048;0;0;0;
$GPXUP;3949;09:31:34;0;50	26418;8	7048;0;0;0;
$GPXUP;3949;09:31:35;0;50	26418;8	7048;0;0;0;
$GPXUP;3949;09:31:36;0;50	26418;8	7048;0;0;0;
$GPXUP;3949;09:31:37;0;50	26418;8	7048;0;0;0;
$GPXUP;3949;09:31:38;0;50	26418;8	7048;0;0;0;
$GPXUP;3949;09:31:39;0;50	26418;8	7048;0;0;0;
$GPXUP;3949;09:31:40;0;50	26418;8	7048;0;0;0;
$GPXUP;3949;09:31:41;0;50	26418;8	7048;0;0;0;
$GPXUP;3949;09:31:42;0;50	26418;8	7048;0;0;0;
$GPXUP;3949;09:31:43;0;50	26418;8	7048;0;0;0;
$GPXUP;3949;09:31:44;0;50	26418;8	7048;0;0;0;
$GPXUP;3949;09:31:45;0;50	26418;8	7048;0;0;0;
$GPXUP;3949;09:31:46;0;50	26418;8	7048;0;0;0;
$GPXUP;3949;09:31:47;0;50	26418;8	7048;0;0;0;
$GPXUP;3949;09:31:48;0;50	26418;8	7048;0;0;0;
$GPXUP;3949;09:31:49;0;50	26418;8	7048;0;0;0;
$GPXUP;3949;09:31:50;0;50	26418;8	7048;0;0;0;
$GPXUP;3949;09:31:51;0;50	26418;8	7048;0;0;0;
$GPXUP;3949;09:31:52;0;50	26418;8	7048;0;0;0;
$GPXUP;3949;09:31:53;0;50	26418;8	7048;0;0;0;
$GPXUP;3949;09:31:54;0;50	26418;8	7048;0;0;0;
$GPXUP;3949;09:31:55;0;50	26418;8	7048;0;0;0;
$GPXUP;3949;09:31:56;0;50	26418;8	7048;0;0;0;
$GPXUP;3949;09:31:57;0;50	26418;8	7048;0;0;0;
$GPXUP;3949;09:31:58;0;50	26418;8	7048;0;0;0;
$GPXUP;3949;09:31:59;0;50	26418;8	7048;0;0;0;
$GPXUP;3949;09:32:00;0;50	26418;8	7048;0;0;0;
$GPXUP;3949;09:32:01;0;50	26418;8	7048;0;0;0;
$GPXUP;3949;09:32:02;0;50	26418;8	7048;0;0;0;
$GPXUP;3949;09:32:03;0;50	26418;8	7048;0;0;0;
$GPXUP;3949;09:32:04;0;50	26418;8	7048;0;0;0;
$GPXUP;3949;09:32:05;0;50	26418;8	7048;0;0;0;
$GPXUP;3949;09:32:06;0;50	26418;8	7048;0;0;0;
$GPXUP;3949;09:32:07;0;50	26418;8	7048;0;0;0;
$GPXUP;3949;09:32:08;0;50	26418;8	7048;0;0;0;
$GPXUP;3949;09:32:09;0;50	26418;8	7048;0;0;0;
$GPXUP;3949;09:32:10;0;50	26418;8	7048;0;0;0;
$GPXUP;3949;09:32:11;0;50	26418;8	7048;0;0;0;
$GPXUP;3949;09:32:12;0;50	26418;8	7048;0;0;0;
$GPXUP;3949;09:32:13;0;50	26418;8	7048;0;0;0;
$GPXUP;3949;09:32:14;0;50	26418;8	7048;0;0;0;
$GPXUP;3949;09:32:15;0;50	26418;8	7048;0;0;0;
$GPXUP;3949;09:32:16;0;50	26418;8	7048;0;0;0;
$GPXUP;3949;09:32:17;0;50	26418;8	7048;0;0;0;
$GPXUP;3949;09:32:18;0;50	26418;8	7048;0;0;0;
$GPXUP;3949;09:32:19;0;50	26418;8	7048;0;0;0;
$GPXUP;3949;09:32:20;0;50	26418;8	7048;0;0;0;
$GPXUP;3949;09:32:21;0;50	26418;8	7048;0;0;0;
$GPXUP;3949;09:32:22;0;50	26418;8	7048;0;0;0;
$GPXUP;3949;09:32:23;0;50	26418;8	7048;0;0;0;
$GPXUP;3949;09:32:24;0;50	26418;8	7048;0;0;0;
$GPXUP;3949;09:32:25;0;50	26418;8	7048;0;0;0;
$GPXUP;3949;09:32:26;0;50	26418;8	7048;0;0;0;
$GPXUP;3949;09:32:27;0;50	26418;8	7048;0;0;0;
$GPXUP;3949;09:32:28;0;50	26418;8	7048;0;0;0;
$GPXUP;3949;09:32:29;0;50	26418;8	7048;0;0;0;
$GPXUP;3949;09:32:30;0;50	26418;8	7048;0;0;0;
$GPXUP;3949;09:32:31;0;50	26418;8	7048;0;0;0;
$GPXUP;3949;09:32:32;0;50	26418;8	7048;0;0;0;
$GPXUP;3949;09:32:33;0;50	26418;8	7048;0;0;0;
$GPXUP;3949;09:32:34;0;50	26418;8	7048;0;0;0;
$GPXUP;3949;09:32:35;0;50	26418;8	7048;0;0;0;
$GPXUP;3949;09:32:36;0;50	26418;8	7048;0;0;0;
$GPXUP;3949;09:32:37;0;50	26418;8	7048;0;0;0;
$GPXUP;3949;09:32:38;0;50	26418;8	7048;0;0;0;
$GPXUP;3949;09:32:39;0;50	26418;8	7048;0;0;0;
$GPXUP;3949;09:32:40;0;50	26418;8	7048;0;0;0;
$GPXUP;3949;09:32:41;0;50	26418;8	7048;0;0;0;
$GPXUP;3949;09:32:42;0;50	26418;8	7048;0;0;0;
$GPXUP;3949;09:32:43;0;50	26418;8	7048;0;0;0;
$GPXUP;3949;09:32:44;0;50	26418;8	7048;0;0;0;
$GPXUP;3949;09:32:45;0;50	26418;8	7048;0;0;0;
$GPXUP;3949;09:32:46;0;50	26418;8	7048;0;0;0;
$GPXUP;3949;09:32:47;0;50	26418;8	7048;0;0;0;
$GPXUP;3949;09:32:48;0;50	26418;8	7048;0;0;0;
$GPXUP;3949;09:32:49;0;50	26418;8	7048;0;0;0;
$GPXUP;3949;09:32:50;0;50	26418;8	7048;0;0;0;
$GPXUP;3949;09:32:51;0;50	26418;8	7048;0;0;0;
$GPXUP;3949;09:32:52;0;50	26418;8	7048;0;0;0;
$GPXUP;3949;09:32:53;0;50	26418;8	7048;0;0;0;
$GPXUP;3949;09:32:54;0;50	26418;8	7048;0;0;0;
$GPXUP;3949;09:32:55;0;50	26418;8	7048;0;0;0;
$GPXUP;3949;09:32:56;0;50	26418;8	7048;0;0;0;
$GPXUP;3949;09:32:57;0;50	26418;8	7048;0;0;0;
$GPXUP;3949;09:32:58;0;50	26418;8	7048;0;0;0;
$GPXUP;3949;09:32:59;0;50	26418;8	7048;0;0;0;
$GPXUP;3949;09:33:00;0;50	26418;8	7048;0;0;0;
$GPXUP;3949;09:33:01;0;50	26418;8	7048;0;0;0;
$GPXUP;3949;09:33:02;0;50	26418;8	7048;0;0;0;
$GPXUP;3949;09:33:03;0;50	26418;8	7048;0;0;0;
$GPXUP;3949;09:33:04;0;50	26418;8	7048;0;0;0;
$GPXUP;3949;09:33:05;0;50	26418;8	7048;0;0;0;
$GPXUP;3949;09:33:06;0;50	26418;8	7048;0;0;0;
$GPXUP;3949;09:33:07;0;50	26418;8	7048;0;0;0;
$GPXUP;3949;09:33:08;0;50	26418;8	7048;0;0;0;
$GPXUP;3949;09:33:09;0;50	26418;8	7048;0;0;0;
$GPXUP;3949;09:33:10;0;50	26418;8	7048;0;0;0;
$GPXUP;3949;09:33:11;0;50	26418;8	7048;0;0;0;
$GPXUP;3949;09:33:12;0;50	26418;8	7048;0;0;0;
$GPXUP;3949;09:33:13;0;50	26418;8	7048;0;0;0;
$GPXUP;3949;09:33:14;0;50	26418;8	7048;0;0;0;
$GPXUP;3949;09:33:15;0;50	26418;8	7048;0;0;0;
$GPXUP;3949;09:33:16;0;50	26418;8	7048;0;0;0;
$GPXUP;3949;09:33:17;0;50	26418;8	7048;0;0;0;
$GPXUP;3949;09:33:18;0;50	26418;8	7048;0;0;0;
$GPXUP;3949;09:33:19;0;50	26418;8	7048;0;0;0;
$GPXUP;3949;09:33:20;0;50	26418;8	7048;0;0;0;
$GPXUP;3949;09:33:21;0;50	26418;8	7048;0;0;0;
$GPXUP;3949;09:33:22;0;50	26418;8	7048;0;0;0;
$GPXUP;3949;09:33:23;0;50	26418;8	7048;0;0;0;
$GPXUP;3949;09:33:24;0;50	26418;8	7048;0;0;0;
$GPXUP;3949;09:33:25;0;50	26418;8	7048;0;0;0;
$GPXUP;3949;09:33:26;0;50	26418;8	7048;0;0;0;
$GPXUP;3949;09:33:27;0;50	26418;8	7048;0;0;0;
$GPXUP;3949;09:33:28;0;50	26418;8	7048;0;0;0;
$GPXUP;3949;09:33:29;0;50	26418;8	7048;0;0;0;
$GPXUP;3949;09:33:30;0;50	26418;8	7048;0;0;0;
$GPXUP;3949;09:33:31;0;50	26418;8	7048;0;0;0;
$GPXUP;3949;09:33:32;0;50	26418;8	7048;0;0;0;
$GPXUP;3949;09:33:33;0;50	26418;8	7048;0;0;0;
$GPXUP;3949;09:33:34;0;50	26418;8	7048;0;0;0;
$GPXUP;3949;09:33:35;0;50	26418;8	7048;0;0;0;
$GPXUP;3949;09:33:36;0;50	26418;8	7048;0;0;0;
$GPXUP;3949;09:33:37;0;50	26418;8	7048;0;0;0;
$GPXUP;3949;09:33:38;0;50	26418;8	7048;0;0;0;
$GPXUP;3949;09:33:39;0;50	26418;8	7048;0;0;0;
$GPXUP;3949;09:33:40;0;50	26418;8	7048;0;0;0;
$GPXUP;3949;09:33:41;0;50	26418;8	7048;0;0;0;
$GPXUP;3949;09:33:42;0;50	26418;8	7048;0;0;0;
$GPXUP;3949;09:33:43;0;50	26418;8	7048;0;0;0;
$GPXUP;3949;09:33:44;0;50	26418;8	7048;0;0;0;
$GPXUP;3949;09:33:45;0;50	26418;8	7048;0;0;0;
$GPXUP;3949;09:33:46;0;50	26418;8	7048;0;0;0;
$GPXUP;3949;09:33:47;0;50	26418;8	7048;0;0;0;
$GPXUP;3949;09:33:48;0;50	26418;8	7048;0;0;0;
$GPXUP;3949;09:33:49;0;50	26418;8	7048;0;0;0;
$GPXUP;3949;09:33:50;0;50	26418;8	7048;0;0;0;
$GPXUP;3949;09:33:51;0;50	26418;8	7048;0;0;0;
$GPXUP;3949;09:33:52;0;50	26418;8	7048;0;0;0;
$GPXUP;3949;09:33:53;0;50	26418;8	7048;0;0;0;
$GPXUP;3949;09:33:54;0;50	26418;8	7048;0;0;0;
$GPXUP;3949;09:33:55;0;50	26418;8	7048;0;0;0;
$GPXUP;3949;09:33:56;0;50	26418;8	7048;0;0;0;
$GPXUP;3949;09:33:57;0;50	26418;8	7048;0;0;0;
$GPXUP;3949;09:33:58;0;50	26418;8	7048;0;0;0;
$GPXUP;3949;09:33:59;0;50	26418;8	7048;0;0;0;
$GPXUP;3949;09:34:00;0;50	26418;8	7048;0;0;0;
$GPXUP;3949;09:34:01;0;50	26418;8	7048;0;0;0;
$GPXUP;3949;09:34:02;0;50	26418;8	7048;0;0;0;
$GPXUP;3949;09:34:03;0;50	26418;8	7048;0;0;0;
$GPXUP;3949;09:34:04;0;50	26418;8	7048;0;0;0;
$GPXUP;3949;09:34:05;0;50	26418;8	7048;0;0;0;
$GPXUP;3949;09:34:06;0;50	26418;8	7048;0;0;0;
$GPXUP;3949;09:34:07;0;50	26418;8	7048;0;0;0;
$GPXUP;3949;09:34:08;0;50	26418;8	7048;0;0;0;
$GPXUP;3949;09:34:09;0;50	26418;8	7048;0;0;0;
$GPXUP;3949;09:34:10;0;50	26418;8	7048;0;0;0;
$GPXUP;3949;09:34:11;0;50	26418;8	7048;0;0;0;
$GPXUP;3949;09:34:12;0;50	26418;8	7048;0;0;0;
$GPXUP;3949;09:34:13;0;50	26418;8	7048;0;0;0;
$GPXUP;3949;09:34:14;0;50	26418;8	7048;0;0;0;
$GPXUP;3949;09:34:15;0;50	26418;8	7048;0;0;0;
$GPXUP;3949;09:34:16;0;50	26418;8	7048;0;0;0;
$GPXUP;3949;09:34:17;0;50	26418;8	7048;0;0;0;
$GPXUP;3949;09:34:18;0;50	26418;8	7048;0;0;0;
$GPXUP;3949;09:34:19;0;50	26418;8	7048;0;0;0;
$GPXUP;3949;09:34:20;0;50	26418;8	7048;0;0;0;
$GPXUP;3949;09:34:21;0;50	26418;8	7048;0;0;0;
$GPXUP;3949;09:34:22;0;50	26418;8	7048;0;0;0;
$GPXUP;3949;09:34:23;0;50	26418;8	7048;0;0;0;
$GPXUP;3949;09:34:24;0;50	26418;8	7048;0;0;0;
$GPXUP;3949;09:34:25;0;50	26418;8	7048;0;0;0;
$GPXUP;3949;09:34:26;0;50	26418;8	7048;0;0;0;
$GPXUP;3949;09:34:27;0;50	26418;8	7048;0;0;0;
$GPXUP;3949;09:34:28;0;50	26418;8	7048;0;0;0;
$GPXUP;3949;09:34:29;0;50	26418;8	7048;0;0;0;
$GPXUP;3949;09:34:30;0;50	26418;8	7048;0;0;0;
$GPXUP;3949;09:34:31;0;50	26418;8	7048;0;0;0;
$GPXUP;3949;09:34:32;0;50	26418;8	7048;0;0;0;
$GPXUP;3949;09:34:33;0;50	26418;8	7048;0;0;0;
$GPXUP;3949;09:34:34;0;50	26418;8	7048;0;0;0;
$GPXUP;3949;09:34:35;0;50	26418;8	7048;0;0;0;
$GPXUP;3949;09:34:36;0;50	26418;8	7048;0;0;0;
$GPXUP;3949;09:34:37;0;50	26418;8	7048;0;0;0;
$GPXUP;3949;09:34:38;0;50	26418;8	7048;0;0;0;
$GPXUP;3949;09:34:39;0;50	26418;8	7048;0;0;0;
$GPXUP;3949;09:34:40;0;50	26418;8	7048;0;0;0;
$GPXUP;3949;09:34:41;0;50	26418;8	7048;0;0;0;
$GPXUP;3949;09:34:42;0;50	26418;8	7048;0;0;0;
$GPXUP;3949;09:34:43;0;50	26418;8	7048;0;0;0;
$GPXUP;3949;09:34:44;0;50	26418;8	7048;0;0;0;
$GPXUP;3949;09:34:45;0;50	26418;8	7048;0;0;0;
$GPXUP;3949;09:34:46;0;50	26418;8	7048;0;0;0;
$GPXUP;3949;09:34:47;0;50	26418;8	7048;0;0;0;
$GPXUP;3949;09:34:48;0;50	26418;8	7048;0;0;0;
$GPXUP;3949;09:34:49;0;50	26418;8	7048;0;0;0;
$GPXUP;3949;09:34:50;0;50	26418;8	7048;0;0;0;
$GPXUP;3949;09:34:51;0;50	26418;8	7048;0;0;0;
$GPXUP;3949;09:34:52;0;50	26418;8	7048;0;0;0;
$GPXUP;3949;09:34:53;0;50	26418;8	7048;0;0;0;
$GPXUP;3949;09:34:54;0;50	26418;8	7048;0;0;0;
$GPXUP;3949;09:34:55;0;50	26418;8	7048;0;0;0;
$GPXUP;3949;09:34:56;0;50	26418;8	7048;0;0;0;
$GPXUP;3949;09:34:57;0;50	26418;8	7048;0;0;0;
$GPXUP;3949;09:34:58;0;50	26418;8	7048;0;0;0;
$GPXUP;3949;09:34:59;0;50	26418;8	7048;0;0;0;
$GPXUP;3949;09:35:00;0;50	26418;8	7048;0;0;0;
$GPXUP;3949;09:35:01;0;50	26418;8	7048;0;0;0;
$GPXUP;3949;09:35:02;0;50	26418;8	7048;0;0;0;
$GPXUP;3949;09:35:03;0;50	26418;8	7048;0;0;0;
$GPXUP;3949;09:35:04;0;50	26418;8	7048;0;0;0;
$GPXUP;3949;09:35:05;0;50	26418;8	7048;0;0;0;
$GPXUP;3949;09:35:06;0;50	26418;8	7048;0;0;0;
$GPXUP;3949;09:35:07;0;50	26418;8	7048;0;0;0;
$GPXUP;3949;09:35:08;0;50	26418;8	7048;0;0;0;
$GPXUP;3949;09:35:09;0;50	26418;8	7048;0;0;0;
$GPXUP;3949;09:35:10;0;50	26418;8	7048;0;0;0;
$GPXUP;3949;09:35:11;0;50	26418;8	7048;0;0;0;
$GPXUP;3949;09:35:12;0;50	26418;8	7048;0;0;0;
$GPXUP;3949;09:35:13;0;50	26418;8	7048;0;0;0;
$GPXUP;3949;09:35:14;0;50	26418;8	7048;0;0;0;
$GPXUP;3949;09:35:15;0;50	26418;8	7048;0;0;0;
$GPXUP;3949;09:35:16;0;50	26418;8	7048;0;0;0;
$GPXUP;3949;09:35:17;0;50	26418;8	7048;0;0;0;
$GPXUP;3949;09:35:18;0;50	26418;8	7048;0;0;0;
$GPXUP;3949;09:35:19;0;50	26418;8	7048;0;0;0;
$GPXUP;3949;09:35:20;0;50	26418;8	7048;0;0;0;
$GPXUP;3949;09:35:21;0;50	26418;8	7048;0;0;0;
$GPXUP;3949;09:35:22;0;50	26418;8	7048;0;0;0;
$GPXUP;3949;09:35:23;0;50	26418;8	7048;0;0;0;
$GPXUP;3949;09:35:24;0;50	26418;8	7048;0;0;0;
$GPXUP;3949;09:35:25;0;50	26418;8	7048;0;0;0;
$GPXUP;3949;09:35:26;0;50	26418;8	7048;0;0;0;
$GPXUP;3949;09:35:27;0;50	26418;8	7048;0;0;0;
$GPXUP;3949;09:35:28;0;50	26418;8	7048;0;0;0;
$GPXUP;3949;09:35:29;0;50	26418;8	7048;0;0;0;
$GPXUP;3949;09:35:30;0;50	26418;8	7048;0;0;0;
$GPXUP;3949;09:35:31;0;50	26418;8	7048;0;0;0;
$GPXUP;3949;09:35:32;0;50	26418;8	7048;0;0;0;
$GPXUP;3949;09:35:33;0;50	26418;8	7048;0;0;0;
$GPXUP;3949;09:35:34;0;50	26418;8	7048;0;0;0;
$GPXUP;3949;09:35:35;0;50	26418;8	7048;0;0;0;
$GPXUP;3949;09:35:36;0;50	26418;8	7048;0;0;0;
$GPXUP;3949;09:35:37;0;50	26418;8	7048;0;0;0;
$GPXUP;3949;09:35:38;0;50	26418;8	7048;0;0;0;
$GPXUP;3949;09:35:39;0;50	26418;8	7048;0;0;0;
$GPXUP;3949;09:35:40;0;50	26418;8	7048;0;0;0;
$GPXUP;3949;09:35:41;0;50	26418;8	7048;0;0;0;
$GPXUP;3949;09:35:42;0;50	26418;8	7048;0;0;0;
$GPXUP;3949;09:35:43;0;50	26418;8	7048;0;0;0;
$GPXUP;3949;09:35:44;0;50	26418;8	7048;0;0;0;
$GPXUP;3949;09:35:45;0;50	26418;8	7048;0;0;0;
$GPXUP;3949;09:35:46;0;50	26418;8	7048;0;0;0;
$GPXUP;3949;09:35:47;0;50	26418;8	7048;0;0;0;
$GPXUP;3949;09:35:48;0;50	26418;8	7048;0;0;0;
$GPXUP;3949;09:35:49;0;50	26418;8	7048;0;0;0;
$GPXUP;3949;09:35:50;0;50	26418;8	7048;0;0;0;
$GPXUP;3949;09:35:51;0;50	26418;8	7048;0;0;0;
$GPXUP;3949;09:35:52;0;50	26418;8	7048;0;0;0;
$GPXUP;3949;09:35:53;0;50	26418;8	7048;0;0;0;
$GPXUP;3949;09:35:54;0;50	26418;8	7048;0;0;0;
$GPXUP;3949;09:35:55;0;50	26418;8	7048;0;0;0;
$GPXUP;3949;09:35:56;0;50	26418;8	7048;0;0;0;
$GPXUP;3949;09:35:57;0;50	26418;8	7048;0;0;0;
$GPXUP;3949;09:35:58;0;50	26418;8	7048;0;0;0;
$GPXUP;3949;09:35:59;0;50	26418;8	7048;0;0;0;
$GPXUP;3949;09:36:00;0;50	26418;8	7048;0;0;0;
$GPXUP;3949;09:36:01;0;50	26418;8	7048;0;0;0;
$GPXUP;3949;09:36:02;0;50	26418;8	7048;0;0;0;
$GPXUP;3949;09:36:03;0;50	26418;8	7048;0;0;0;
$GPXUP;3949;09:36:04;0;50	26418;8	7048;0;0;0;
$GPXUP;3949;09:36:05;0;50	26418;8	7048;0;0;0;
$GPXUP;3949;09:36:06;0;50	26418;8	7048;0;0;0;
$GPXUP;3949;09:36:07;0;50	26418;8	7048;0;0;0;
$GPXUP;3949;09:36:08;0;50	26418;8	7048;0;0;0;
$GPXUP;3949;09:36:09;0;50	26418;8	7048;0;0;0;
$GPXUP;3949;09:36:10;0;50	26418;8	7048;0;0;0;
$GPXUP;3949;09:36:11;0;50	26418;8	7048;0;0;0;
$GPXUP;3949;09:36:12;0;50	26418;8	7048;0;0;0;
$GPXUP;3949;09:36:13;0;50	26418;8	7048;0;0;0;
$GPXUP;3949;09:36:14;0;50	26418;8	7048;0;0;0;
$GPXUP;3949;09:36:15;0;50	26418;8	7048;0;0;0;
$GPXUP;3949;09:36:16;0;50	26418;8	7048;0;0;0;
$GPXUP;3949;09:36:17;0;50	26418;8	7048;0;0;0;
$GPXUP;3949;09:36:18;0;50	26418;8	7048;0;0;0;
$GPXUP;3949;09:36:19;0;50	26418;8	7048;0;0;0;
$GPXUP;3949;09:36:20;0;50	26418;8	7048;0;0;0;
$GPXUP;3949;09:36:21;0;50	26418;8	7048;0;0;0;
$GPXUP;3949;09:36:22;0;50	26418;8	7048;0;0;0;
$GPXUP;3949;09:36:23;0;50	26418;8	7048;0;0;0;
$GPXUP;3949;09:36:24;0;50	26418;8	7048;0;0;0;
$GPXUP;3949;09:36:25;0;50	26418;8	7048;0;0;0;
$GPXUP;3949;09:36:26;0;50	26418;8	7048;0;0;0;
$GPXUP;3949;09:36:27;0;50	26418;8	7048;0;0;0;
$GPXUP;3949;09:36:28;0;50	26418;8	7048;0;0;0;
$GPXUP;3949;09:36:29;0;50	26418;8	7048;0;0;0;
$GPXUP;3949;09:36:30;0;50	26418;8	7048;0;0;0;
$GPXUP;3949;09:36:31;0;50	26418;8	7048;0;0;0;
$GPXUP;3949;09:36:32;0;50	26418;8	7048;0;0;0;
$GPXUP;3949;09:36:33;0;50	26418;8	7048;0;0;0;
$GPXUP;3949;09:36:34;0;50	26418;8	7048;0;0;0;
$GPXUP;3949;09:36:35;0;50	26418;8	7048;0;0;0;
$GPXUP;3949;09:36:36;0;50	26418;8	7048;0;0;0;
$GPXUP;3949;09:36:37;0;50	26418;8	7048;0;0;0;
$GPXUP;3949;09:36:38;0;50	26418;8	7048;0;0;0;
$GPXUP;3949;09:36:39;0;50	26418;8	7048;0;0;0;
$GPXUP;3949;09:36:40;0;50	26418;8	7048;0;0;0;
$GPXUP;3949;09:36:41;0;50	26418;8	7048;0;0;0;
$GPXUP;3949;09:36:42;0;50	26418;8	7048;0;0;0;
$GPXUP;3949;09:36:43;0;50	26418;8	7048;0;0;0;
$GPXUP;3949;09:36:44;0;50	26418;8	7048;0;0;0;
$GPXUP;3949;09:36:45;0;50	26418;8	7048;0;0;0;
$GPXUP;3949;09:36:46;0;50	26418;8	7048;0;0;0;
$GPXUP;3949;09:36:47;0;50	26418;8	7048;0;0;0;
$GPXUP;3949;09:36:48;0;50	26418;8	7048;0;0;0;
$GPXUP;3949;09:36:49;0;50	26418;8	7048;0;0;0;
$GPXUP;3949;09:36:50;0;50	26418;8	7048;0;0;0;
$GPXUP;3949;09:36:51;0;50	26418;8	7048;0;0;0;
$GPXUP;3949;09:36:52;0;50	26418;8	7048;0;0;0;
$GPXUP;3949;09:36:53;0;50	26418;8	7048;0;0;0;
$GPXUP;3949;09:36:54;0;50	26418;8	7048;0;0;0;
$GPXUP;3949;09:36:55;0;50	26418;8	7048;0;0;0;
$GPXUP;3949;09:36:56;0;50	26418;8	7048;0;0;0;
$GPXUP;3949;09:36:57;0;50	26418;8	7048;0;0;0;
$GPXUP;3949;09:36:58;0;50	26418;8	7048;0;0;0;
$GPXUP;3949;09:36:59;0;50	26418;8	7048;0;0;0;
$GPXUP;3949;09:37:00;0;50	26418;8	7048;0;0;0;
$GPXUP;3949;09:37:01;0;50	26418;8	7048;0;0;0;
$GPXUP;3949;09:37:02;0;50	26418;8	7048;0;0;0;
$GPXUP;3949;09:37:03;0;50	26418;8	7048;0;0;0;
$GPXUP;3949;09:37:04;0;50	26418;8	7048;0;0;0;
$GPXUP;3949;09:37:05;0;50	26418;8	7048;0;0;0;
$GPXUP;3949;09:37:06;0;50	26418;8	7048;0;0;0;
$GPXUP;3949;09:37:07;0;50	26418;8	7048;0;0;0;
$GPXUP;3949;09:37:08;0;50	26418;8	7048;0;0;0;
$GPXUP;3949;09:37:09;0;50	26418;8	7048;0;0;0;
$GPXUP;3949;09:37:10;0;50	26418;8	7048;0;0;0;
$GPXUP;3949;09:37:11;0;50	26418;8	7048;0;0;0;
$GPXUP;3949;09:37:12;0;50	26418;8	7048;0;0;0;
$GPXUP;3949;09:37:13;0;50	26418;8	7048;0;0;0;
$GPXUP;3949;09:37:14;0;50	26418;8	7048;0;0;0;
$GPXUP;3949;09:37:15;0;50	26418;8	7048;0;0;0;
$GPXUP;3949;09:37:16;0;50	26418;8	7048;0;0;0;
$GPXUP;3949;09:37:17;0;50	26418;8	7048;0;0;0;
$GPXUP;3949;09:37:18;0;50	26418;8	7048;0;0;0;
$GPXUP;3949;09:37:19;0;50	26418;8	7048;0;0;0;
$GPXUP;3949;09:37:20;0;50	26418;8	7048;0;0;0;
$GPXUP;3949;09:37:21;0;50	26418;8	7048;0;0;0;
$GPXUP;3949;09:37:22;0;50	26418;8	7048;0;0;0;
$GPXUP;3949;09:37:23;0;50	26418;8	7048;0;0;0;
$GPXUP;3949;09:37:24;0;50	26418;8	7048;0;0;0;
$GPXUP;3949;09:37:25;0;50	26418;8	7048;0;0;0;
$GPXUP;3949;09:37:26;0;50	26418;8	7048;0;0;0;
$GPXUP;3949;09:37:27;0;50	26418;8	7048;0;0;0;
$GPXUP;3949;09:37:28;0;50	26418;8	7048;0;0;0;
$GPXUP;3949;09:37:29;0;50	26418;8	7048;0;0;0;
$GPXUP;3949;09:37:30;0;50	26418;8	7048;0;0;0;
$GPXUP;3949;09:37:31;0;50	26418;8	7048;0;0;0;
$GPXUP;3949;09:37:32;0;50	26418;8	7048;0;0;0;
$GPXUP;3949;09:37:33;0;50	26418;8	7048;0;0;0;
$GPXUP;3949;09:37:34;0;50	26418;8	7048;0;0;0;
$GPXUP;3949;09:37:35;0;50	26418;8	7048;0;0;0;
$GPXUP;3949;09:37:36;0;50	26418;8	7048;0;0;0;
$GPXUP;3949;09:37:37;0;50	26418;8	7048;0;0;0;
$GPXUP;3949;09:37:38;0;50	26418;8	7048;0;0;0;
$GPXUP;3949;09:37:39;0;50	26418;8	7048;0;0;0;
$GPXUP;3949;09:37:40;0;50	26418;8	7048;0;0;0;
$GPXUP;3949;09:37:41;0;50	26418;8	7048;0;0;0;
$GPXUP;3949;09:37:42;0;50	26418;8	7048;0;0;0;
$GPXUP;3949;09:37:43;0;50	26418;8	7048;0;0;0;
$GPXUP;3949;09:37:44;0;50	26418;8	7048;0;0;0;
$GPXUP;3949;09:37:45;0;50	26418;8	7048;0;0;0;
$GPXUP;3949;09:37:46;0;50	26418;8	7048;0;0;0;
$GPXUP;3949;09:37:47;0;50	26418;8	7048;0;0;0;
$GPXUP;3949;09:37:48;0;50	26418;8	7048;0;0;0;
$GPXUP;3949;09:37:49;0;50	26418;8	7048;0;0;0;
$GPXUP;3949;09:37:50;0;50	26418;8	7048;0;0;0;
$GPXUP;3949;09:37:51;0;50	26418;8	7048;0;0;0;
$GPXUP;3949;09:37:52;0;50	26418;8	7048;0;0;0;
$GPXUP;3949;09:37:53;0;50	26418;8	7048;0;0;0;
$GPXUP;3949;09:37:54;0;50	26418;8	7048;0;0;0;
$GPXUP;3949;09:37:55;0;50	26418;8	7048;0;0;0;
$GPXUP;3949;09:37:56;0;50	26418;8	7048;0;0;0;
$GPXUP;3949;09:37:57;0;50	26418;8	7048;0;0;0;
$GPXUP;3949;09:37:58;0;50	26418;8	7048;0;0;0;
$GPXUP;3949;09:37:59;0;50	26418;8	7048;0;0;0;
$GPXUP;3949;09:38:00;0;50	26418;8	7048;0;0;0;
$GPXUP;3949;09:38:01;0;50	26418;8	7048;0;0;0;
$GPXUP;3949;09:38:02;0;50	26418;8	7048;0;0;0;
$GPXUP;3949;09:38:03;0;50	26418;8	7048;0;0;0;
$GPXUP;3949;09:38:04;0;50	26418;8	7048;0;0;0;
$GPXUP;3949;09:38:05;0;50	26418;8	7048;0;0;0;
$GPXUP;3949;09:38:06;0;50	26418;8	7048;0;0;0;
$GPXUP;3949;09:38:07;0;50	26418;8	7048;0;0;0;
$GPXUP;3949;09:38:08;0;50	26418;8	7048;0;0;0;
$GPXUP;3949;09:38:09;0;50	26418;8	7048;0;0;0;
$GPXUP;3949;09:38:10;0;50	26418;8	7048;0;0;0;
$GPXUP;3949;09:38:11;0;50	26418;8	7048;0;0;0;
$GPXUP;3949;09:38:12;0;50	26418;8	7048;0;0;0;
$GPXUP;3949;09:38:13;0;50	26418;8	7048;0;0;0;
$GPXUP;3949;09:38:14;0;50	26418;8	7048;0;0;0;
$GPXUP;3949;09:38:15;0;50	26418;8	7048;0;0;0;
$GPXUP;3949;09:38:16;0;50	26418;8	7048;0;0;0;
$GPXUP;3949;09:38:17;0;50	26418;8	7048;0;0;0;
$GPXUP;3949;09:38:18;0;50	26418;8	7048;0;0;0;
$GPXUP;3949;09:38:19;0;50	26418;8	7048;0;0;0;
$GPXUP;3949;09:38:20;0;50	26418;8	7048;0;0;0;
$GPXUP;3949;09:38:21;0;50	26418;8	7048;0;0;0;
$GPXUP;3949;09:38:22;0;50	26418;8	7048;0;0;0;
$GPXUP;3949;09:38:23;0;50	26418;8	7048;0;0;0;
$GPXUP;3949;09:38:24;0;50	26418;8	7048;0;0;0;
$GPXUP;3949;09:38:25;0;50	26418;8	7048;0;0;0;
$GPXUP;3949;09:38:26;0;50	26418;8	7048;0;0;0;
$GPXUP;3949;09:38:27;0;50	26418;8	7048;0;0;0;
$GPXUP;3949;09:38:28;0;50	26418;8	7048;0;0;0;
$GPXUP;3949;09:38:29;0;50	26418;8	7048;0;0;0;
$GPXUP;3949;09:38:30;0;50	26418;8	7048;0;0;0;
$GPXUP;3949;09:38:31;0;50	26418;8	7048;0;0;0;
$GPXUP;3949;09:38:32;0;50	26418;8	7048;0;0;0;
$GPXUP;3949;09:38:33;0;50	26418;8	7048;0;0;0;
$GPXUP;3949;09:38:34;0;50	26418;8	7048;0;0;0;
$GPXUP;3949;09:38:35;0;50	26418;8	7048;0;0;0;
$GPXUP;3949;09:38:36;0;50	26418;8	7048;0;0;0;
$GPXUP;3949;09:38:37;0;50	26418;8	7048;0;0;0;
$GPXUP;3949;09:38:38;0;50	26418;8	7048;0;0;0;
$GPXUP;3949;09:38:39;0;50	26418;8	7048;0;0;0;
$GPXUP;3949;09:38:40;0;50	26418;8	7048;0;0;0;
$GPXUP;3949;09:38:41;0;50	26418;8	7048;0;0;0;
$GPXUP;3949;09:38:42;0;50	26418;8	7048;0;0;0;
$GPXUP;3949;09:38:43;0;50	26418;8	7048;0;0;0;
$GPXUP;3949;09:38:44;0;50	26418;8	7048;0;0;0;
$GPXUP;3949;09:38:45;0;50	26418;8	7048;0;0;0;
$GPXUP;3949;09:38:46;0;50	26418;8	7048;0;0;0;
$GPXUP;3949;09:38:47;0;50	26418;8	7048;0;0;0;
$GPXUP;3949;09:38:48;0;50	26418;8	7048;0;0;0;
$GPXUP;3949;09:38:49;0;50	26418;8	7048;0;0;0;
$GPXUP;3949;09:38:50;0;50	26418;8	7048;0;0;0;
$GPXUP;3949;09:38:51;0;50	26418;8	7048;0;0;0;
$GPXUP;3949;09:38:52;0;50	26418;8	7048;0;0;0;
$GPXUP;3949;09:38:53;0;50	26418;8	7048;0;0;0;
$GPXUP;3949;09:38:54;0;50	26418;8	7048;0;0;0;
$GPXUP;3949;09:38:55;0;50	26418;8	7048;0;0;0;
$GPXUP;3949;09:38:56;0;50	26418;8	7048;0;0;0;
$GPXUP;3949;09:38:57;0;50	26418;8	7048;0;0;0;
$GPXUP;3949;09:38:58;0;50	26418;8	7048;0;0;0;
$GPXUP;3949;09:38:59;0;50	26418;8	7048;0;0;0;
$GPXUP;3949;09:39:00;0;50	26418;8	7048;0;0;0;
$GPXUP;3949;09:39:01;0;50	26418;8	7048;0;0;0;
$GPXUP;3949;09:39:02;0;50	26418;8	7048;0;0;0;
$GPXUP;3949;09:39:03;0;50	26418;8	7048;0;0;0;
$GPXUP;3949;09:39:04;0;50	26418;8	7048;0;0;0;
$GPXUP;3949;09:39:05;0;50	26418;8	7048;0;0;0;
$GPXUP;3949;09:39:06;0;50	26418;8	7048;0;0;0;
$GPXUP;3949;09:39:07;0;50	26418;8	7048;0;0;0;
$GPXUP;3949;09:39:08;0;50	26418;8	7048;0;0;0;
$GPXUP;3949;09:39:09;0;50	26418;8	7048;0;0;0;
$GPXUP;3949;09:39:10;0;50	26418;8	7048;0;0;0;
$GPXUP;3949;09:39:11;0;50	26418;8	7048;0;0;0;
$GPXUP;3949;09:39:12;0;50	26418;8	7048;0;0;0;
$GPXUP;3949;09:39:13;0;50	26418;8	7048;0;0;0;
$GPXUP;3949;09:39:14;0;50	26418;8	7048;0;0;0;
$GPXUP;3949;09:39:15;0;50	26418;8	7048;0;0;0;
$GPXUP;3949;09:39:16;0;50	26418;8	7048;0;0;0;
$GPXUP;3949;09:39:17;0;50	26418;8	7048;0;0;0;
$GPXUP;3949;09:39:18;0;50	26418;8	7048;0;0;0;
$GPXUP;3949;09:39:19;0;50	26418;8	7048;0;0;0;
$GPXUP;3949;09:39:20;0;50	26424;8	70482;0;0;9;
$GPXUP;3949;09:39:21;0;50	26427;8	70482;0;0;15;
$GPXUP;3949;09:39:22;0;50	26433;8	70478;0;0;28;
$GPXUP;3949;09:39:23;0;50	26442;8	70472;0;0;33;
$GPXUP;3949;09:39:24;0;50	26452;8	70468;0;0;40;
$GPXUP;3949;09:39:25;0;50	26463;8	70464;0;0;43;
$GPXUP;3949;09:39:26;0;50	26474;8	70457;0;0;45;
$GPXUP;3949;09:39:27;0;50	26484;8	70448;0;0;46;
$GPXUP;3949;09:39:28;0;50	26494;8	70439;0;0;43;
$GPXUP;3949;09:39:29;0;50	26505;8	70436;0;0;40;
$GPXUP;3949;09:39:30;0;50	26514;8	7044;0;0;37;
$GPXUP;3949;09:39:31;0;50	26521;8	7045;0;0;35;
$GPXUP;3949;09:39:32;0;50	26523;8	70465;0;0;31;
$GPXUP;3949;09:39:33;0;50	26519;8	7048;0;0;29;
$GPXUP;3949;09:39:34;0;50	26511;8	70495;0;0;38;
$GPXUP;3949;09:39:35;0;50	26502;8	70509;0;0;44;
$GPXUP;3949;09:39:36;0;50	26493;8	70521;0;0;45;
$GPXUP;3949;09:39:37;0;50	26482;8	70528;0;0;44;
$GPXUP;3949;09:39:38;0;50	26469;8	70529;0;0;43;
$GPXUP;3949;09:39:39;0;50	26457;8	70523;0;0;42;
$GPXUP;3949;09:39:40;0;50	26446;8	70513;0;0;47;
$GPXUP;3949;09:39:41;0;50	26435;8	70505;0;0;46;
$GPXUP;3949;09:39:42;0;50	26422;8	70502;0;0;47;
$GPXUP;3949;09:39:43;0;50	26409;8	70503;0;0;52;
$GPXUP;3949;09:39:44;0;50	26395;8	70505;0;0;50;
$GPXUP;3949;09:39:45;0;50	26383;8	70506;0;0;49;
$GPXUP;3949;09:39:46;0;50	2637;8	70503;0;0;52;
$GPXUP;3949;09:39:47;0;50	26357;8	70499;0;0;53;
$GPXUP;3949;09:39:48;0;50	26344;8	70494;0;0;53;
$GPXUP;3949;09:39:49;0;50	26331;8	70488;0;0;56;
$GPXUP;3949;09:39:50;0;50	26318;8	70478;0;0;59;
$GPXUP;3949;09:39:51;0;50	26305;8	70466;0;0;62;
$GPXUP;3949;09:39:52;0;50	26293;8	70452;0;0;62;
$GPXUP;3949;09:39:53;0;50	26283;8	70432;0;0;63;
$GPXUP;3949;09:39:54;0;50	26276;8	70409;0;0;63;
$GPXUP;3949;09:39:55;0;50	2627;8	70386;0;0;65;
$GPXUP;3949;09:39:56;0;50	26264;8	70362;0;0;64;
$GPXUP;3949;09:39:57;0;50	26257;8	70338;0;0;65;
$GPXUP;3949;09:39:58;0;50	2625;8	70316;0;0;64;
$GPXUP;3949;09:39:59;0;50	2624;8	70297;0;0;61;
$GPXUP;3949;09:40:00;0;50	26228;8	70281;0;0;60;
$GPXUP;3949;09:40:01;0;50	26216;8	70268;0;0;59;
$GPXUP;3949;09:40:02;0;50	26202;8	70258;0;0;61;
$GPXUP;3949;09:40:03;0;50	26188;8	70251;0;0;60;
$GPXUP;3949;09:40:04;0;50	26173;8	70247;0;0;60;
$GPXUP;3949;09:40:05;0;50	26158;8	70245;0;0;59;
$GPXUP;3949;09:40:06;0;50	26143;8	70245;0;0;58;
$GPXUP;3949;09:40:07;0;50	26128;8	70246;0;0;56;
$GPXUP;3949;09:40:08;0;50	26115;8	7025;0;0;56;
$GPXUP;3949;09:40:09;0;50	26101;8	70252;0;0;55;
$GPXUP;3949;09:40:10;0;50	26087;8	70254;0;0;56;
$GPXUP;3949;09:40:11;0;50	26073;8	70253;0;0;57;
$GPXUP;3949;09:40:12;0;50	26058;8	70251;0;0;59;
$GPXUP;3949;09:40:13;0;50	26044;8	70246;0;0;61;
$GPXUP;3949;09:40:14;0;50	26029;8	70239;0;0;64;
$GPXUP;3949;09:40:15;0;50	26013;8	70232;0;0;66;
$GPXUP;3949;09:40:16;0;50	25997;8	70224;0;0;65;
$GPXUP;3949;09:40:17;0;50	25982;8	70215;0;0;66;
$GPXUP;3949;09:40:18;0;50	25967;8	70204;0;0;64;
$GPXUP;3949;09:40:19;0;50	25952;8	70194;0;0;64;
$GPXUP;3949;09:40:20;0;50	25937;8	70184;0;0;67;
$GPXUP;3949;09:40:21;0;50	25921;8	70175;0;0;70;
$GPXUP;3949;09:40:22;0;50	25904;8	70168;0;0;71;
$GPXUP;3949;09:40:23;0;50	25887;8	70164;0;0;70;
$GPXUP;3949;09:40:24;0;50	2587;8	70166;0;0;67;
$GPXUP;3949;09:40:25;0;50	25853;8	70168;0;0;66;
$GPXUP;3949;09:40:26;0;50	25837;8	70169;0;0;65;
$GPXUP;3949;09:40:27;0;50	2582;8	70173;0;0;66;
$GPXUP;3949;09:40:28;0;50	25807;8	70182;0;0;59;
$GPXUP;3949;09:40:29;0;50	25798;8	70198;0;0;52;
$GPXUP;3949;09:40:30;0;50	25791;8	70217;0;0;53;
$GPXUP;3949;09:40:31;0;50	25784;8	70235;0;0;54;
$GPXUP;3949;09:40:32;0;50	25776;8	70253;0;0;57;
$GPXUP;3949;09:40:33;0;50	25766;8	7027;0;0;58;
$GPXUP;3949;09:40:34;0;50	25755;8	70286;0;0;59;
$GPXUP;3949;09:40:35;0;50	25743;8	70299;0;0;59;
$GPXUP;3949;09:40:36;0;50	25729;8	70307;0;0;58;
$GPXUP;3949;09:40:37;0;50	25715;8	70312;0;0;58;
$GPXUP;3949;09:40:38;0;50	257;8	70314;0;0;58;
$GPXUP;3949;09:40:39;0;50	25684;8	70311;0;0;60;
$GPXUP;3949;09:40:40;0;50	25668;8	703;0;0;66;
$GPXUP;3949;09:40:41;0;50	25654;8	70279;0;0;71;
$GPXUP;3949;09:40:42;0;50	25647;8	70252;0;0;66;
$GPXUP;3949;09:40:43;0;50	25648;8	70222;0;0;65;
$GPXUP;3949;09:40:44;0;50	25647;8	70194;0;0;65;
$GPXUP;3949;09:40:45;0;50	25644;8	70168;0;0;62;
$GPXUP;3949;09:40:46;0;50	25639;8	70144;0;0;61;
$GPXUP;3949;09:40:47;0;50	25632;8	70123;0;0;62;
$GPXUP;3949;09:40:48;0;50	25622;8	70104;0;0;62;
$GPXUP;3949;09:40:49;0;50	25612;8	70086;0;0;61;
$GPXUP;3949;09:40:50;0;50	25602;8	70068;0;0;62;
$GPXUP;3949;09:40:51;0;50	25592;8	70049;0;0;62;
$GPXUP;3949;09:40:52;0;50	25582;8	70032;0;0;60;
$GPXUP;3949;09:40:53;0;50	25569;8	7002;0;0;58;
$GPXUP;3949;09:40:54;0;50	25555;8	70013;0;0;59;
$GPXUP;3949;09:40:55;0;50	25539;8	7001;0;0;63;
$GPXUP;3949;09:40:56;0;50	25524;8	70008;0;0;63;
$GPXUP;3949;09:40:57;0;50	25508;8	70009;0;0;62;
$GPXUP;3949;09:40:58;0;50	25493;8	70015;0;0;61;
$GPXUP;3949;09:40:59;0;50	25479;8	70027;0;0;63;
$GPXUP;3949;09:41:00;0;50	25466;8	70043;0;0;63;
$GPXUP;3949;09:41:01;0;50	25455;8	70061;0;0;63;
$GPXUP;3949;09:41:02;0;50	25444;8	70078;0;0;63;
$GPXUP;3949;09:41:03;0;50	2543;8	70092;0;0;62;
$GPXUP;3949;09:41:04;0;50	25415;8	701;0;0;64;
$GPXUP;3949;09:41:05;0;50	25399;8	70109;0;0;69;
$GPXUP;3949;09:41:06;0;50	25383;8	70118;0;0;68;
$GPXUP;3949;09:41:07;0;50	25367;8	70129;0;0;66;
$GPXUP;3949;09:41:08;0;50	25354;8	70143;0;0;62;
$GPXUP;3949;09:41:09;0;50	25342;8	70158;0;0;61;
$GPXUP;3949;09:41:10;0;50	25328;8	7017;0;0;62;
$GPXUP;3949;09:41:11;0;50	25314;8	7018;0;0;64;
$GPXUP;3949;09:41:12;0;50	25299;8	7019;0;0;63;
$GPXUP;3949;09:41:13;0;50	25284;8	702;0;0;62;
$GPXUP;3949;09:41:14;0;50	2527;8	70207;0;0;62;
$GPXUP;3949;09:41:15;0;50	25254;8	70211;0;0;66;
$GPXUP;3949;09:41:16;0;50	25238;8	70216;0;0;67;
$GPXUP;3949;09:41:17;0;50	25222;8	70224;0;0;66;
$GPXUP;3949;09:41:18;0;50	25207;8	70235;0;0;65;
$GPXUP;3949;09:41:19;0;50	25194;8	70248;0;0;62;
$GPXUP;3949;09:41:20;0;50	25181;8	70262;0;0;62;
$GPXUP;3949;09:41:21;0;50	25167;8	70273;0;0;62;
$GPXUP;3949;09:41:22;0;50	25153;8	70283;0;0;62;
$GPXUP;3949;09:41:23;0;50	25138;8	70289;0;0;63;
$GPXUP;3949;09:41:24;0;50	25122;8	70293;0;0;64;
$GPXUP;3949;09:41:25;0;50	25106;8	70294;0;0;66;
$GPXUP;3949;09:41:26;0;50	25089;8	70294;0;0;67;
$GPXUP;3949;09:41:27;0;50	25072;8	70292;0;0;66;
$GPXUP;3949;09:41:28;0;50	25056;8	70292;0;0;67;
$GPXUP;3949;09:41:29;0;50	25039;8	70288;0;0;67;
$GPXUP;3949;09:41:30;0;50	25022;8	70282;0;0;68;
$GPXUP;3949;09:41:31;0;50	25006;8	70273;0;0;71;
$GPXUP;3949;09:41:32;0;50	24989;8	70261;0;0;74;
$GPXUP;3949;09:41:33;0;50	24973;8	70246;0;0;76;
$GPXUP;3949;09:41:34;0;50	24958;8	70229;0;0;76;
$GPXUP;3949;09:41:35;0;50	24943;8	70211;0;0;73;
$GPXUP;3949;09:41:36;0;50	24928;8	70195;0;0;69;
$GPXUP;3949;09:41:37;0;50	24914;8	70181;0;0;67;
$GPXUP;3949;09:41:38;0;50	24898;8	70171;0;0;66;
$GPXUP;3949;09:41:39;0;50	24882;8	70162;0;0;69;
$GPXUP;3949;09:41:40;0;50	24865;8	70157;0;0;69;
$GPXUP;3949;09:41:41;0;50	24848;8	70153;0;0;67;
$GPXUP;3949;09:41:42;0;50	24832;8	70152;0;0;67;
$GPXUP;3949;09:41:43;0;50	24815;8	70152;0;0;68;
$GPXUP;3949;09:41:44;0;50	24798;8	70155;0;0;68;
$GPXUP;3949;09:41:45;0;50	24781;8	70159;0;0;68;
$GPXUP;3949;09:41:46;0;50	24764;8	70162;0;0;68;
$GPXUP;3949;09:41:47;0;50	24747;8	70163;0;0;69;
$GPXUP;3949;09:41:48;0;50	2473;8	70163;0;0;70;
$GPXUP;3949;09:41:49;0;50	24712;8	7016;0;0;72;
$GPXUP;3949;09:41:50;0;50	24694;8	70152;0;0;74;
$GPXUP;3949;09:41:51;0;50	24677;8	70142;0;0;76;
$GPXUP;3949;09:41:52;0;50	2466;8	70128;0;0;77;
$GPXUP;3949;09:41:53;0;50	24644;8	7011;0;0;78;
$GPXUP;3949;09:41:54;0;50	2463;8	70089;0;0;78;
$GPXUP;3949;09:41:55;0;50	24618;8	70066;0;0;75;
$GPXUP;3949;09:41:56;0;50	24609;8	7004;0;0;74;
$GPXUP;3949;09:41:57;0;50	246;8	70015;0;0;72;
$GPXUP;3949;09:41:58;0;50	2459;8	6999;0;0;72;
$GPXUP;3949;09:41:59;0;50	2458;8	69967;0;0;74;
$GPXUP;3949;09:42:00;0;50	24567;8	69946;0;0;75;
$GPXUP;3949;09:42:01;0;50	24553;8	69926;0;0;77;
$GPXUP;3949;09:42:02;0;50	24538;8	69906;0;0;78;
$GPXUP;3949;09:42:03;0;50	24524;8	69886;0;0;78;
$GPXUP;3949;09:42:04;0;50	2451;8	69864;0;0;76;
$GPXUP;3949;09:42:05;0;50	24497;8	69843;0;0;75;
$GPXUP;3949;09:42:06;0;50	24484;8	69822;0;0;77;
$GPXUP;3949;09:42:07;0;50	24471;8	69799;0;0;79;
$GPXUP;3949;09:42:08;0;50	24458;8	69775;0;0;79;
$GPXUP;3949;09:42:09;0;50	24445;8	69753;0;0;78;
$GPXUP;3949;09:42:10;0;50	2443;8	69732;0;0;77;
$GPXUP;3949;09:42:11;0;50	24414;8	69715;0;0;76;
$GPXUP;3949;09:42:12;0;50	24398;8	69699;0;0;77;
$GPXUP;3949;09:42:13;0;50	24382;8	69682;0;0;78;
$GPXUP;3949;09:42:14;0;50	24366;8	69666;0;0;78;
$GPXUP;3949;09:42:15;0;50	24349;8	6965;0;0;75;
$GPXUP;3949;09:42:16;0;50	24333;8	69636;0;0;73;
$GPXUP;3949;09:42:17;0;50	24316;8	69625;0;0;75;
$GPXUP;3949;09:42:18;0;50	24298;8	69615;0;0;77;
$GPXUP;3949;09:42:19;0;50	24279;8	69606;0;0;74;
$GPXUP;3949;09:42:20;0;50	24261;8	696;0;0;72;
$GPXUP;3949;09:42:21;0;50	24245;8	696;0;0;63;
$GPXUP;3949;09:42:22;0;50	2423;8	69604;0;0;57;
$GPXUP;3949;09:42:23;0;50	24215;8	6961;0;0;62;
$GPXUP;3949;09:42:24;0;50	242;8	69617;0;0;65;
$GPXUP;3949;09:42:25;0;50	24184;8	69624;0;0;67;
$GPXUP;3949;09:42:26;0;50	24168;8	69634;0;0;67;
$GPXUP;3949;09:42:27;0;50	24153;8	69648;0;0;67;
$GPXUP;3949;09:42:28;0;50	24139;8	69662;0;0;66;
$GPXUP;3949;09:42:29;0;50	24126;8	69678;0;0;62;
$GPXUP;3949;09:42:30;0;50	24115;8	69694;0;0;59;
$GPXUP;3949;09:42:31;0;50	24103;8	69708;0;0;57;
$GPXUP;3949;09:42:32;0;50	24091;8	69721;0;0;59;
$GPXUP;3949;09:42:33;0;50	24078;8	69734;0;0;61;
$GPXUP;3949;09:42:34;0;50	24065;8	69748;0;0;64;
$GPXUP;3949;09:42:35;0;50	24053;8	69764;0;0;62;
$GPXUP;3949;09:42:36;0;50	24042;8	69781;0;0;59;
$GPXUP;3949;09:42:37;0;50	24032;8	69796;0;0;57;
$GPXUP;3949;09:42:38;0;50	24019;8	69809;0;0;59;
$GPXUP;3949;09:42:39;0;50	24006;8	6982;0;0;61;
$GPXUP;3949;09:42:40;0;50	23991;8	6983;0;0;64;
$GPXUP;3949;09:42:41;0;50	23975;8	69839;0;0;69;
$GPXUP;3949;09:42:42;0;50	23958;8	69847;0;0;72;
$GPXUP;3949;09:42:43;0;50	2394;8	69856;0;0;73;
$GPXUP;3949;09:42:44;0;50	23923;8	69866;0;0;73;
$GPXUP;3949;09:42:45;0;50	23907;8	6988;0;0;74;
$GPXUP;3949;09:42:46;0;50	2389;8	69892;0;0;73;
$GPXUP;3949;09:42:47;0;50	23873;8	69904;0;0;72;
$GPXUP;3949;09:42:48;0;50	23856;8	69913;0;0;71;
$GPXUP;3949;09:42:49;0;50	23839;8	6992;0;0;70;
$GPXUP;3949;09:42:50;0;50	23822;8	69924;0;0;71;
$GPXUP;3949;09:42:51;0;50	23804;8	69928;0;0;73;
$GPXUP;3949;09:42:52;0;50	23786;8	69932;0;0;74;
$GPXUP;3949;09:42:53;0;50	23768;8	6994;0;0;74;
$GPXUP;3949;09:42:54;0;50	2375;8	69948;0;0;74;
$GPXUP;3949;09:42:55;0;50	23731;8	69953;0;0;74;
$GPXUP;3949;09:42:56;0;50	23713;8	69956;0;0;73;
$GPXUP;3949;09:42:57;0;50	23695;8	69962;0;0;72;
$GPXUP;3949;09:42:58;0;50	23678;8	69969;0;0;73;
$GPXUP;3949;09:42:59;0;50	23661;8	6998;0;0;70;
$GPXUP;3949;09:43:00;0;50	23646;8	69992;0;0;68;
$GPXUP;3949;09:43:01;0;50	23632;8	70005;0;0;65;
$GPXUP;3949;09:43:02;0;50	23617;8	70016;0;0;64;
$GPXUP;3949;09:43:03;0;50	23602;8	70024;0;0;67;
$GPXUP;3949;09:43:04;0;50	23584;8	70026;0;0;71;
$GPXUP;3949;09:43:05;0;50	23566;8	70024;0;0;72;
$GPXUP;3949;09:43:06;0;50	23548;8	70016;0;0;74;
$GPXUP;3949;09:43:07;0;50	23532;8	70004;0;0;73;
$GPXUP;3949;09:43:08;0;50	23517;8	69986;0;0;75;
$GPXUP;3949;09:43:09;0;50	23503;8	69967;0;0;74;
$GPXUP;3949;09:43:10;0;50	23488;8	69949;0;0;75;
$GPXUP;3949;09:43:11;0;50	23473;8	69933;0;0;75;
$GPXUP;3949;09:43:12;0;50	23457;8	69919;0;0;72;
$GPXUP;3949;09:43:13;0;50	23441;8	69905;0;0;69;
$GPXUP;3949;09:43:14;0;50	23426;8	69892;0;0;70;
$GPXUP;3949;09:43:15;0;50	2341;8	69877;0;0;73;
$GPXUP;3949;09:43:16;0;50	23396;8	69859;0;0;77;
$GPXUP;3949;09:43:17;0;50	23381;8	6984;0;0;79;
$GPXUP;3949;09:43:18;0;50	23366;8	6982;0;0;79;
$GPXUP;3949;09:43:19;0;50	23352;8	69799;0;0;79;
$GPXUP;3949;09:43:20;0;50	23336;8	69779;0;0;80;
$GPXUP;3949;09:43:21;0;50	23321;8	69759;0;0;80;
$GPXUP;3949;09:43:22;0;50	23305;8	6974;0;0;80;
$GPXUP;3949;09:43:23;0;50	2329;8	69721;0;0;78;
$GPXUP;3949;09:43:24;0;50	23274;8	69702;0;0;78;
$GPXUP;3949;09:43:25;0;50	23258;8	69686;0;0;77;
$GPXUP;3949;09:43:26;0;50	23241;8	6967;0;0;77;
$GPXUP;3949;09:43:27;0;50	23224;8	69657;0;0;76;
$GPXUP;3949;09:43:28;0;50	23207;8	69645;0;0;73;
$GPXUP;3949;09:43:29;0;50	2319;8	69632;0;0;73;
$GPXUP;3949;09:43:30;0;50	23174;8	69618;0;0;73;
$GPXUP;3949;09:43:31;0;50	23159;8	69603;0;0;71;
$GPXUP;3949;09:43:32;0;50	23144;8	69589;0;0;71;
$GPXUP;3949;09:43:33;0;50	23128;8	69578;0;0;70;
$GPXUP;3949;09:43:34;0;50	2311;8	6957;0;0;74;
$GPXUP;3949;09:43:35;0;50	23092;8	69562;0;0;75;
$GPXUP;3949;09:43:36;0;50	23074;8	69552;0;0;77;
$GPXUP;3949;09:43:37;0;50	23056;8	69543;0;0;77;
$GPXUP;3949;09:43:38;0;50	23037;8	69536;0;0;78;
$GPXUP;3949;09:43:39;0;50	23018;8	69528;0;0;79;
$GPXUP;3949;09:43:40;0;50	23;8	69516;0;0;81;
$GPXUP;3949;09:43:41;0;50	22982;8	69503;0;0;81;
$GPXUP;3949;09:43:42;0;50	22963;8	6949;0;0;80;
$GPXUP;3949;09:43:43;0;50	22944;8	6948;0;0;78;
$GPXUP;3949;09:43:44;0;50	22926;8	69472;0;0;77;
$GPXUP;3949;09:43:45;0;50	22907;8	69465;0;0;76;
$GPXUP;3949;09:43:46;0;50	22888;8	69456;0;0;78;
$GPXUP;3949;09:43:47;0;50	2287;8	69445;0;0;81;
$GPXUP;3949;09:43:48;0;50	22851;8	6943;0;0;84;
$GPXUP;3949;09:43:49;0;50	22833;8	69415;0;0;84;
$GPXUP;3949;09:43:50;0;50	22814;8	69402;0;0;83;
$GPXUP;3949;09:43:51;0;50	22794;8	6939;0;0;81;
$GPXUP;3949;09:43:52;0;50	22776;8	69377;0;0;78;
$GPXUP;3949;09:43:53;0;50	2276;8	69362;0;0;75;
$GPXUP;3949;09:43:54;0;50	22744;8	69346;0;0;75;
$GPXUP;3949;09:43:55;0;50	2273;8	69327;0;0;75;
$GPXUP;3949;09:43:56;0;50	22718;8	69307;0;0;68;
$GPXUP;3949;09:43:57;0;50	22708;8	69287;0;0;67;
$GPXUP;3949;09:43:58;0;50	22697;8	69267;0;0;69;
$GPXUP;3949;09:43:59;0;50	22685;8	69248;0;0;70;
$GPXUP;3949;09:44:00;0;50	22671;8	69231;0;0;71;
$GPXUP;3949;09:44:01;0;50	22656;8	69216;0;0;71;
$GPXUP;3949;09:44:02;0;50	22642;8	69199;0;0;71;
$GPXUP;3949;09:44:03;0;50	2263;8	6918;0;0;72;
$GPXUP;3949;09:44:04;0;50	22619;8	69158;0;0;69;
$GPXUP;3949;09:44:05;0;50	22612;8	69134;0;0;66;
$GPXUP;3949;09:44:06;0;50	22608;8	69108;0;0;66;
$GPXUP;3949;09:44:07;0;50	22603;8	69084;0;0;66;
$GPXUP;3949;09:44:08;0;50	22598;8	69059;0;0;67;
$GPXUP;3949;09:44:09;0;50	22592;8	69034;0;0;67;
$GPXUP;3949;09:44:10;0;50	22587;8	69009;0;0;69;
$GPXUP;3949;09:44:11;0;50	22581;8	68983;0;0;72;
$GPXUP;3949;09:44:12;0;50	22572;8	68958;0;0;74;
$GPXUP;3949;09:44:13;0;50	22562;8	68934;0;0;74;
$GPXUP;3949;09:44:14;0;50	22552;8	6891;0;0;75;
$GPXUP;3949;09:44:15;0;50	22541;8	68886;0;0;75;
$GPXUP;3949;09:44:16;0;50	22529;8	68864;0;0;75;
$GPXUP;3949;09:44:17;0;50	22518;8	68841;0;0;74;
$GPXUP;3949;09:44:18;0;50	22506;8	68818;0;0;73;
$GPXUP;3949;09:44:19;0;50	22495;8	68796;0;0;73;
$GPXUP;3949;09:44:20;0;50	22485;8	68773;0;0;71;
$GPXUP;3949;09:44:21;0;50	22476;8	68749;0;0;71;
$GPXUP;3949;09:44:22;0;50	22468;8	68725;0;0;71;
$GPXUP;3949;09:44:23;0;50	22458;8	68702;0;0;70;
$GPXUP;3949;09:44:24;0;50	22446;8	68682;0;0;68;
$GPXUP;3949;09:44:25;0;50	22432;8	68666;0;0;70;
$GPXUP;3949;09:44:26;0;50	22417;8	68651;0;0;70;
$GPXUP;3949;09:44:27;0;50	22401;8	68638;0;0;72;
$GPXUP;3949;09:44:28;0;50	22385;8	68626;0;0;69;
$GPXUP;3949;09:44:29;0;50	2237;8	68614;0;0;65;
$GPXUP;3949;09:44:30;0;50	22357;8	68604;0;0;58;
$GPXUP;3949;09:44:31;0;50	22345;8	68595;0;0;56;
$GPXUP;3949;09:44:32;0;50	22332;8	68586;0;0;58;
$GPXUP;3949;09:44:33;0;50	22319;8	68575;0;0;63;
$GPXUP;3949;09:44:34;0;50	22307;8	68558;0;0;66;
$GPXUP;3949;09:44:35;0;50	22299;8	68537;0;0;65;
$GPXUP;3949;09:44:36;0;50	22295;8	68512;0;0;65;
[truncated: 665 more rows]
