# Supplementary material for: Pigeon Navigation: Different Routes Lead to Frankfurt
Source: PLoS One. 2014 Nov 12;9(11):e112439. doi: 10.1371/journal.pone.0112439 (PMC4229201; doi:10.1371/journal.pone.0112439)
Supplement: File S4 — Files containing the original track data and a ‘Read me’ explaining the data format. (ZIP) [file pone.0112439.s004.zip › N-RB/100614xup08_794.log]

$GPXUP;3949;07:51:12;0;50	29293;8	72383;0;0;0;
$GPXUP;3949;07:51:13;0;50	29295;8	72377;0;0;4;
$GPXUP;3949;07:51:14;0;50	29295;8	72376;0;0;5;
$GPXUP;3949;07:51:15;0;50	29296;8	72374;0;0;6;
$GPXUP;3949;07:51:16;0;50	29297;8	72376;0;0;6;
$GPXUP;3949;07:51:17;0;50	29297;8	72379;0;0;8;
$GPXUP;3949;07:51:18;0;50	29297;8	72382;0;0;7;
$GPXUP;3949;07:51:19;0;50	29297;8	72385;0;0;6;
$GPXUP;3949;07:51:20;0;50	29298;8	72388;0;0;8;
$GPXUP;3949;07:51:21;0;50	29299;8	72388;0;0;4;
$GPXUP;3949;07:51:22;0;50	29301;8	72387;0;0;9;
$GPXUP;3949;07:51:23;0;50	29304;8	72382;0;0;20;
$GPXUP;3949;07:51:24;0;50	29306;8	72368;0;0;35;
$GPXUP;3949;07:51:25;0;50	29307;8	72351;0;0;44;
$GPXUP;3949;07:51:26;0;50	29307;8	72332;0;0;47;
$GPXUP;3949;07:51:27;0;50	29305;8	72312;0;0;49;
$GPXUP;3949;07:51:28;0;50	29299;8	72293;0;0;53;
$GPXUP;3949;07:51:29;0;50	29289;8	72274;0;0;59;
$GPXUP;3949;07:51:30;0;50	2928;8	72254;0;0;61;
$GPXUP;3949;07:51:31;0;50	29274;8	72233;0;0;55;
$GPXUP;3949;07:51:32;0;50	29274;8	72212;0;0;53;
$GPXUP;3949;07:51:33;0;50	29282;8	72195;0;0;45;
$GPXUP;3949;07:51:34;0;50	29296;8	72186;0;0;40;
$GPXUP;3949;07:51:35;0;50	29309;8	72188;0;0;40;
$GPXUP;3949;07:51:36;0;50	29317;8	722;0;0;35;
$GPXUP;3949;07:51:37;0;50	29322;8	72221;0;0;43;
$GPXUP;3949;07:51:38;0;50	29322;8	72246;0;0;52;
$GPXUP;3949;07:51:39;0;50	29321;8	7227;0;0;54;
$GPXUP;3949;07:51:40;0;50	29321;8	72292;0;0;53;
$GPXUP;3949;07:51:41;0;50	29321;8	72314;0;0;51;
$GPXUP;3949;07:51:42;0;50	2932;8	72334;0;0;53;
$GPXUP;3949;07:51:43;0;50	29317;8	72355;0;0;52;
$GPXUP;3949;07:51:44;0;50	29315;8	72375;0;0;51;
$GPXUP;3949;07:51:45;0;50	29316;8	72394;0;0;48;
$GPXUP;3949;07:51:46;0;50	2932;8	72411;0;0;48;
$GPXUP;3949;07:51:47;0;50	2933;8	72423;0;0;44;
$GPXUP;3949;07:51:48;0;50	29343;8	72428;0;0;49;
$GPXUP;3949;07:51:49;0;50	29355;8	72434;0;0;46;
$GPXUP;3949;07:51:50;0;50	29367;8	72435;0;0;46;
$GPXUP;3949;07:51:51;0;50	2938;8	72431;0;0;49;
$GPXUP;3949;07:51:52;0;50	29393;8	72423;0;0;53;
$GPXUP;3949;07:51:53;0;50	29404;8	7241;0;0;56;
$GPXUP;3949;07:51:54;0;50	29416;8	72396;0;0;56;
$GPXUP;3949;07:51:55;0;50	29429;8	72384;0;0;56;
$GPXUP;3949;07:51:56;0;50	2944;8	72372;0;0;56;
$GPXUP;3949;07:51:57;0;50	2945;8	72357;0;0;50;
$GPXUP;3949;07:51:58;0;50	29455;8	72339;0;0;52;
$GPXUP;3949;07:51:59;0;50	29463;8	72322;0;0;51;
$GPXUP;3949;07:52:00;0;50	29473;8	7231;0;0;49;
$GPXUP;3949;07:52:01;0;50	29485;8	72308;0;0;44;
$GPXUP;3949;07:52:02;0;50	29498;8	72316;0;0;49;
$GPXUP;3949;07:52:03;0;50	2951;8	72324;0;0;51;
$GPXUP;3949;07:52:04;0;50	29523;8	72328;0;0;48;
$GPXUP;3949;07:52:05;0;50	29534;8	72333;0;0;45;
$GPXUP;3949;07:52:06;0;50	29544;8	72341;0;0;43;
$GPXUP;3949;07:52:07;0;50	2955;8	72356;0;0;45;
$GPXUP;3949;07:52:08;0;50	29557;8	7237;0;0;44;
$GPXUP;3949;07:52:09;0;50	29566;8	72379;0;0;40;
$GPXUP;3949;07:52:10;0;50	29575;8	72381;0;0;40;
$GPXUP;3949;07:52:11;0;50	29586;8	72376;0;0;42;
$GPXUP;3949;07:52:12;0;50	29596;8	72364;0;0;50;
$GPXUP;3949;07:52:13;0;50	29605;8	72344;0;0;59;
$GPXUP;3949;07:52:14;0;50	29614;8	72322;0;0;58;
$GPXUP;3949;07:52:15;0;50	29623;8	72304;0;0;55;
$GPXUP;3949;07:52:16;0;50	29632;8	72289;0;0;52;
$GPXUP;3949;07:52:17;0;50	29642;8	72274;0;0;53;
$GPXUP;3949;07:52:18;0;50	2965;8	72257;0;0;56;
$GPXUP;3949;07:52:19;0;50	29657;8	72237;0;0;59;
$GPXUP;3949;07:52:20;0;50	29667;8	7222;0;0;58;
$GPXUP;3949;07:52:21;0;50	29678;8	72206;0;0;56;
$GPXUP;3949;07:52:22;0;50	29689;8	72193;0;0;55;
$GPXUP;3949;07:52:23;0;50	29698;8	72178;0;0;54;
$GPXUP;3949;07:52:24;0;50	29704;8	72159;0;0;53;
$GPXUP;3949;07:52:25;0;50	29708;8	72139;0;0;53;
$GPXUP;3949;07:52:26;0;50	29707;8	72116;0;0;57;
$GPXUP;3949;07:52:27;0;50	29701;8	72092;0;0;62;
$GPXUP;3949;07:52:28;0;50	2969;8	72068;0;0;66;
$GPXUP;3949;07:52:29;0;50	29679;8	72046;0;0;71;
$GPXUP;3949;07:52:30;0;50	29667;8	7202;0;0;76;
$GPXUP;3949;07:52:31;0;50	29658;8	71992;0;0;74;
$GPXUP;3949;07:52:32;0;50	29654;8	71963;0;0;74;
$GPXUP;3949;07:52:33;0;50	29657;8	71934;0;0;72;
$GPXUP;3949;07:52:34;0;50	29668;8	7191;0;0;67;
$GPXUP;3949;07:52:35;0;50	29681;8	71892;0;0;63;
$GPXUP;3949;07:52:36;0;50	29691;8	71872;0;0;61;
$GPXUP;3949;07:52:37;0;50	29699;8	7185;0;0;60;
$GPXUP;3949;07:52:38;0;50	29706;8	71831;0;0;56;
$GPXUP;3949;07:52:39;0;50	29714;8	71813;0;0;54;
$GPXUP;3949;07:52:40;0;50	29723;8	71797;0;0;54;
$GPXUP;3949;07:52:41;0;50	29729;8	71778;0;0;53;
$GPXUP;3949;07:52:42;0;50	29732;8	71758;0;0;51;
$GPXUP;3949;07:52:43;0;50	29729;8	71736;0;0;58;
$GPXUP;3949;07:52:44;0;50	29724;8	71712;0;0;63;
$GPXUP;3949;07:52:45;0;50	29718;8	71688;0;0;64;
$GPXUP;3949;07:52:46;0;50	29712;8	71665;0;0;64;
$GPXUP;3949;07:52:47;0;50	2971;8	7164;0;0;61;
$GPXUP;3949;07:52:48;0;50	29714;8	71614;0;0;64;
$GPXUP;3949;07:52:49;0;50	29717;8	71587;0;0;69;
$GPXUP;3949;07:52:50;0;50	29719;8	7156;0;0;69;
$GPXUP;3949;07:52:51;0;50	29716;8	71534;0;0;67;
$GPXUP;3949;07:52:52;0;50	29704;8	71513;0;0;64;
$GPXUP;3949;07:52:53;0;50	29686;8	71498;0;0;70;
$GPXUP;3949;07:52:54;0;50	29667;8	71484;0;0;79;
$GPXUP;3949;07:52:55;0;50	2965;8	71468;0;0;78;
$GPXUP;3949;07:52:56;0;50	29634;8	71449;0;0;77;
$GPXUP;3949;07:52:57;0;50	2962;8	7143;0;0;74;
$GPXUP;3949;07:52:58;0;50	29608;8	71408;0;0;71;
$GPXUP;3949;07:52:59;0;50	29596;8	71387;0;0;73;
$GPXUP;3949;07:53:00;0;50	29585;8	71365;0;0;73;
$GPXUP;3949;07:53:01;0;50	29574;8	71342;0;0;72;
$GPXUP;3949;07:53:02;0;50	29564;8	7132;0;0;66;
$GPXUP;3949;07:53:03;0;50	29554;8	713;0;0;67;
$GPXUP;3949;07:53:04;0;50	29541;8	71283;0;0;68;
$GPXUP;3949;07:53:05;0;50	29527;8	71268;0;0;66;
$GPXUP;3949;07:53:06;0;50	29514;8	71252;0;0;64;
$GPXUP;3949;07:53:07;0;50	29502;8	71236;0;0;65;
$GPXUP;3949;07:53:08;0;50	29488;8	71221;0;0;67;
$GPXUP;3949;07:53:09;0;50	29474;8	71208;0;0;69;
$GPXUP;3949;07:53:10;0;50	29459;8	71196;0;0;65;
$GPXUP;3949;07:53:11;0;50	29444;8	71185;0;0;64;
$GPXUP;3949;07:53:12;0;50	2943;8	71174;0;0;65;
$GPXUP;3949;07:53:13;0;50	29414;8	71168;0;0;66;
$GPXUP;3949;07:53:14;0;50	29396;8	71166;0;0;71;
$GPXUP;3949;07:53:15;0;50	29376;8	71164;0;0;77;
$GPXUP;3949;07:53:16;0;50	29358;8	71158;0;0;78;
$GPXUP;3949;07:53:17;0;50	2934;8	71146;0;0;79;
$GPXUP;3949;07:53:18;0;50	29325;8	71129;0;0;73;
$GPXUP;3949;07:53:19;0;50	29312;8	7111;0;0;72;
$GPXUP;3949;07:53:20;0;50	29301;8	71088;0;0;71;
$GPXUP;3949;07:53:21;0;50	29291;8	71063;0;0;73;
$GPXUP;3949;07:53:22;0;50	29283;8	71038;0;0;70;
$GPXUP;3949;07:53:23;0;50	29277;8	71014;0;0;64;
$GPXUP;3949;07:53:24;0;50	29269;8	70993;0;0;63;
$GPXUP;3949;07:53:25;0;50	29258;8	70975;0;0;65;
$GPXUP;3949;07:53:26;0;50	29245;8	70957;0;0;70;
$GPXUP;3949;07:53:27;0;50	29231;8	70939;0;0;76;
$GPXUP;3949;07:53:28;0;50	29215;8	70921;0;0;79;
$GPXUP;3949;07:53:29;0;50	29198;8	70904;0;0;83;
$GPXUP;3949;07:53:30;0;50	29179;8	70889;0;0;81;
$GPXUP;3949;07:53:31;0;50	29161;8	70878;0;0;78;
$GPXUP;3949;07:53:32;0;50	29142;8	7087;0;0;78;
$GPXUP;3949;07:53:33;0;50	29123;8	70862;0;0;77;
$GPXUP;3949;07:53:34;0;50	29104;8	70852;0;0;78;
$GPXUP;3949;07:53:35;0;50	29086;8	70842;0;0;79;
$GPXUP;3949;07:53:36;0;50	29067;8	70834;0;0;78;
$GPXUP;3949;07:53:37;0;50	29048;8	70828;0;0;77;
$GPXUP;3949;07:53:38;0;50	29029;8	70824;0;0;76;
$GPXUP;3949;07:53:39;0;50	2901;8	70824;0;0;75;
$GPXUP;3949;07:53:40;0;50	28992;8	70829;0;0;72;
$GPXUP;3949;07:53:41;0;50	28976;8	70839;0;0;69;
$GPXUP;3949;07:53:42;0;50	28962;8	70854;0;0;68;
$GPXUP;3949;07:53:43;0;50	28948;8	7087;0;0;67;
$GPXUP;3949;07:53:44;0;50	28933;8	70882;0;0;68;
$GPXUP;3949;07:53:45;0;50	28917;8	70892;0;0;67;
$GPXUP;3949;07:53:46;0;50	28902;8	70899;0;0;65;
$GPXUP;3949;07:53:47;0;50	28885;8	70905;0;0;66;
$GPXUP;3949;07:53:48;0;50	28869;8	70909;0;0;68;
$GPXUP;3949;07:53:49;0;50	28852;8	70912;0;0;70;
$GPXUP;3949;07:53:50;0;50	28834;8	70915;0;0;73;
$GPXUP;3949;07:53:51;0;50	28816;8	70919;0;0;75;
$GPXUP;3949;07:53:52;0;50	28797;8	70921;0;0;76;
$GPXUP;3949;07:53:53;0;50	28777;8	70921;0;0;77;
$GPXUP;3949;07:53:54;0;50	28758;8	70917;0;0;79;
$GPXUP;3949;07:53:55;0;50	28738;8	70911;0;0;80;
$GPXUP;3949;07:53:56;0;50	28719;8	70906;0;0;76;
$GPXUP;3949;07:53:57;0;50	28701;8	70901;0;0;74;
$GPXUP;3949;07:53:58;0;50	28683;8	70894;0;0;71;
$GPXUP;3949;07:53:59;0;50	28666;8	70886;0;0;69;
$GPXUP;3949;07:54:00;0;50	28649;8	70881;0;0;69;
$GPXUP;3949;07:54:01;0;50	28632;8	7088;0;0;72;
$GPXUP;3949;07:54:02;0;50	28613;8	70884;0;0;76;
$GPXUP;3949;07:54:03;0;50	28594;8	70889;0;0;77;
$GPXUP;3949;07:54:04;0;50	28575;8	70893;0;0;75;
$GPXUP;3949;07:54:05;0;50	28557;8	709;0;0;71;
$GPXUP;3949;07:54:06;0;50	2854;8	70906;0;0;71;
$GPXUP;3949;07:54:07;0;50	28522;8	7091;0;0;72;
$GPXUP;3949;07:54:08;0;50	28504;8	70916;0;0;74;
$GPXUP;3949;07:54:09;0;50	28487;8	70926;0;0;76;
$GPXUP;3949;07:54:10;0;50	2847;8	7094;0;0;78;
$GPXUP;3949;07:54:11;0;50	28453;8	70954;0;0;75;
$GPXUP;3949;07:54:12;0;50	28437;8	70965;0;0;67;
$GPXUP;3949;07:54:13;0;50	28423;8	70976;0;0;59;
$GPXUP;3949;07:54:14;0;50	28411;8	70987;0;0;57;
$GPXUP;3949;07:54:15;0;50	28398;8	70998;0;0;59;
$GPXUP;3949;07:54:16;0;50	28384;8	71006;0;0;62;
$GPXUP;3949;07:54:17;0;50	28368;8	71012;0;0;67;
$GPXUP;3949;07:54:18;0;50	2835;8	71013;0;0;72;
$GPXUP;3949;07:54:19;0;50	28332;8	7101;0;0;75;
$GPXUP;3949;07:54:20;0;50	28313;8	70998;0;0;79;
$GPXUP;3949;07:54:21;0;50	28296;8	70979;0;0;82;
$GPXUP;3949;07:54:22;0;50	28281;8	70957;0;0;81;
$GPXUP;3949;07:54:23;0;50	28266;8	70936;0;0;79;
$GPXUP;3949;07:54:24;0;50	28251;8	70915;0;0;79;
$GPXUP;3949;07:54:25;0;50	28238;8	70894;0;0;73;
$GPXUP;3949;07:54:26;0;50	28224;8	70876;0;0;73;
$GPXUP;3949;07:54:27;0;50	28208;8	70861;0;0;74;
$GPXUP;3949;07:54:28;0;50	2819;8	7085;0;0;77;
$GPXUP;3949;07:54:29;0;50	28171;8	70841;0;0;79;
$GPXUP;3949;07:54:30;0;50	28152;8	70833;0;0;79;
$GPXUP;3949;07:54:31;0;50	28132;8	70826;0;0;78;
$GPXUP;3949;07:54:32;0;50	28114;8	70822;0;0;76;
$GPXUP;3949;07:54:33;0;50	28095;8	70819;0;0;75;
$GPXUP;3949;07:54:34;0;50	28076;8	70821;0;0;75;
$GPXUP;3949;07:54:35;0;50	28058;8	70828;0;0;75;
$GPXUP;3949;07:54:36;0;50	28042;8	7084;0;0;72;
$GPXUP;3949;07:54:37;0;50	28026;8	70854;0;0;70;
$GPXUP;3949;07:54:38;0;50	28011;8	70868;0;0;69;
$GPXUP;3949;07:54:39;0;50	27997;8	70882;0;0;67;
$GPXUP;3949;07:54:40;0;50	27984;8	70898;0;0;65;
$GPXUP;3949;07:54:41;0;50	2797;8	70912;0;0;65;
$GPXUP;3949;07:54:42;0;50	27955;8	70923;0;0;68;
$GPXUP;3949;07:54:43;0;50	27938;8	7093;0;0;71;
$GPXUP;3949;07:54:44;0;50	2792;8	70933;0;0;74;
$GPXUP;3949;07:54:45;0;50	27901;8	70934;0;0;76;
$GPXUP;3949;07:54:46;0;50	27881;8	70933;0;0;78;
$GPXUP;3949;07:54:47;0;50	27862;8	7093;0;0;79;
$GPXUP;3949;07:54:48;0;50	27842;8	70925;0;0;80;
$GPXUP;3949;07:54:49;0;50	27823;8	70916;0;0;80;
$GPXUP;3949;07:54:50;0;50	27803;8	70906;0;0;82;
$GPXUP;3949;07:54:51;0;50	27784;8	70897;0;0;82;
$GPXUP;3949;07:54:52;0;50	27764;8	70889;0;0;82;
$GPXUP;3949;07:54:53;0;50	27744;8	70881;0;0;81;
$GPXUP;3949;07:54:54;0;50	27725;8	70872;0;0;81;
$GPXUP;3949;07:54:55;0;50	27705;8	70862;0;0;82;
$GPXUP;3949;07:54:56;0;50	27685;8	70852;0;0;83;
$GPXUP;3949;07:54:57;0;50	27667;8	70838;0;0;82;
$GPXUP;3949;07:54:58;0;50	2765;8	70823;0;0;78;
$GPXUP;3949;07:54:59;0;50	27634;8	70806;0;0;75;
$GPXUP;3949;07:55:00;0;50	27618;8	7079;0;0;72;
$GPXUP;3949;07:55:01;0;50	27603;8	70776;0;0;70;
$GPXUP;3949;07:55:02;0;50	27589;8	70762;0;0;70;
$GPXUP;3949;07:55:03;0;50	27575;8	70746;0;0;69;
$GPXUP;3949;07:55:04;0;50	27561;8	70729;0;0;69;
$GPXUP;3949;07:55:05;0;50	27547;8	70713;0;0;70;
$GPXUP;3949;07:55:06;0;50	27534;8	70695;0;0;70;
$GPXUP;3949;07:55:07;0;50	27521;8	70675;0;0;70;
$GPXUP;3949;07:55:08;0;50	27509;8	70656;0;0;71;
$GPXUP;3949;07:55:09;0;50	27495;8	70638;0;0;71;
$GPXUP;3949;07:55:10;0;50	27481;8	70622;0;0;72;
$GPXUP;3949;07:55:11;0;50	27464;8	70609;0;0;74;
$GPXUP;3949;07:55:12;0;50	27446;8	70602;0;0;77;
$GPXUP;3949;07:55:13;0;50	27426;8	70598;0;0;76;
$GPXUP;3949;07:55:14;0;50	27408;8	706;0;0;72;
$GPXUP;3949;07:55:15;0;50	27391;8	70603;0;0;69;
$GPXUP;3949;07:55:16;0;50	27374;8	70604;0;0;68;
$GPXUP;3949;07:55:17;0;50	27357;8	706;0;0;69;
$GPXUP;3949;07:55:18;0;50	27341;8	70593;0;0;67;
$GPXUP;3949;07:55:19;0;50	27325;8	70585;0;0;67;
$GPXUP;3949;07:55:20;0;50	27309;8	70576;0;0;69;
$GPXUP;3949;07:55:21;0;50	27292;8	70568;0;0;73;
$GPXUP;3949;07:55:22;0;50	27274;8	7056;0;0;77;
$GPXUP;3949;07:55:23;0;50	27255;8	70551;0;0;79;
$GPXUP;3949;07:55:24;0;50	27237;8	70542;0;0;77;
$GPXUP;3949;07:55:25;0;50	27218;8	70537;0;0;74;
$GPXUP;3949;07:55:26;0;50	272;8	70534;0;0;74;
$GPXUP;3949;07:55:27;0;50	27181;8	70532;0;0;74;
$GPXUP;3949;07:55:28;0;50	27163;8	70528;0;0;75;
$GPXUP;3949;07:55:29;0;50	27144;8	70522;0;0;76;
$GPXUP;3949;07:55:30;0;50	27126;8	70515;0;0;78;
$GPXUP;3949;07:55:31;0;50	27106;8	70506;0;0;80;
$GPXUP;3949;07:55:32;0;50	27087;8	70494;0;0;83;
$GPXUP;3949;07:55:33;0;50	27068;8	70482;0;0;85;
$GPXUP;3949;07:55:34;0;50	27048;8	7047;0;0;86;
$GPXUP;3949;07:55:35;0;50	27027;8	70459;0;0;87;
$GPXUP;3949;07:55:36;0;50	27007;8	7045;0;0;85;
$GPXUP;3949;07:55:37;0;50	26987;8	70439;0;0;84;
$GPXUP;3949;07:55:38;0;50	26967;8	70427;0;0;84;
$GPXUP;3949;07:55:39;0;50	26948;8	70413;0;0;82;
$GPXUP;3949;07:55:40;0;50	2693;8	704;0;0;79;
$GPXUP;3949;07:55:41;0;50	26912;8	7039;0;0;74;
$GPXUP;3949;07:55:42;0;50	26894;8	70386;0;0;73;
$GPXUP;3949;07:55:43;0;50	26876;8	70384;0;0;71;
$GPXUP;3949;07:55:44;0;50	26859;8	7038;0;0;72;
$GPXUP;3949;07:55:45;0;50	26841;8	70375;0;0;73;
$GPXUP;3949;07:55:46;0;50	26824;8	7037;0;0;72;
$GPXUP;3949;07:55:47;0;50	26806;8	70368;0;0;71;
$GPXUP;3949;07:55:48;0;50	26789;8	70372;0;0;69;
$GPXUP;3949;07:55:49;0;50	26772;8	70378;0;0;67;
$GPXUP;3949;07:55:50;0;50	26756;8	70384;0;0;67;
$GPXUP;3949;07:55:51;0;50	2674;8	70391;0;0;67;
$GPXUP;3949;07:55:52;0;50	26723;8	70397;0;0;68;
$GPXUP;3949;07:55:53;0;50	26707;8	70404;0;0;69;
$GPXUP;3949;07:55:54;0;50	2669;8	70411;0;0;70;
$GPXUP;3949;07:55:55;0;50	26673;8	70416;0;0;68;
$GPXUP;3949;07:55:56;0;50	26657;8	7042;0;0;65;
$GPXUP;3949;07:55:57;0;50	26641;8	70424;0;0;63;
$GPXUP;3949;07:55:58;0;50	26626;8	70431;0;0;63;
$GPXUP;3949;07:55:59;0;50	26611;8	70439;0;0;63;
$GPXUP;3949;07:56:00;0;50	26598;8	70451;0;0;62;
$GPXUP;3949;07:56:01;0;50	26584;8	70463;0;0;64;
$GPXUP;3949;07:56:02;0;50	2657;8	70474;0;0;66;
$GPXUP;3949;07:56:03;0;50	26555;8	70487;0;0;67;
$GPXUP;3949;07:56:04;0;50	2654;8	705;0;0;69;
$GPXUP;3949;07:56:05;0;50	26525;8	70512;0;0;70;
$GPXUP;3949;07:56:06;0;50	26509;8	70522;0;0;69;
$GPXUP;3949;07:56:07;0;50	26492;8	70534;0;0;74;
$GPXUP;3949;07:56:08;0;50	26475;8	70552;0;0;83;
$GPXUP;3949;07:56:09;0;50	2646;8	70574;0;0;76;
$GPXUP;3949;07:56:10;0;50	26449;8	70597;0;0;67;
$GPXUP;3949;07:56:11;0;50	2644;8	70616;0;0;60;
$GPXUP;3949;07:56:12;0;50	26429;8	70633;0;0;59;
$GPXUP;3949;07:56:13;0;50	26417;8	70644;0;0;59;
$GPXUP;3949;07:56:14;0;50	26402;8	7065;0;0;63;
$GPXUP;3949;07:56:15;0;50	26387;8	70652;0;0;62;
$GPXUP;3949;07:56:16;0;50	26371;8	70653;0;0;59;
$GPXUP;3949;07:56:17;0;50	26357;8	70652;0;0;57;
$GPXUP;3949;07:56:18;0;50	26343;8	70648;0;0;57;
$GPXUP;3949;07:56:19;0;50	2633;8	70642;0;0;57;
$GPXUP;3949;07:56:20;0;50	26316;8	70635;0;0;59;
$GPXUP;3949;07:56:21;0;50	26302;8	70624;0;0;63;
$GPXUP;3949;07:56:22;0;50	2629;8	70608;0;0;66;
$GPXUP;3949;07:56:23;0;50	26278;8	70588;0;0;68;
$GPXUP;3949;07:56:24;0;50	26266;8	70569;0;0;69;
$GPXUP;3949;07:56:25;0;50	26253;8	7055;0;0;71;
$GPXUP;3949;07:56:26;0;50	2624;8	70529;0;0;72;
$GPXUP;3949;07:56:27;0;50	26229;8	70507;0;0;71;
$GPXUP;3949;07:56:28;0;50	2622;8	70483;0;0;71;
$GPXUP;3949;07:56:29;0;50	26211;8	70459;0;0;70;
$GPXUP;3949;07:56:30;0;50	26201;8	70436;0;0;70;
$GPXUP;3949;07:56:31;0;50	26191;8	70414;0;0;70;
$GPXUP;3949;07:56:32;0;50	26179;8	70393;0;0;71;
$GPXUP;3949;07:56:33;0;50	26165;8	70376;0;0;72;
$GPXUP;3949;07:56:34;0;50	2615;8	70359;0;0;74;
$GPXUP;3949;07:56:35;0;50	26136;8	70342;0;0;73;
$GPXUP;3949;07:56:36;0;50	26122;8	70324;0;0;72;
$GPXUP;3949;07:56:37;0;50	26108;8	70305;0;0;73;
$GPXUP;3949;07:56:38;0;50	26095;8	70285;0;0;73;
$GPXUP;3949;07:56:39;0;50	26083;8	70264;0;0;72;
$GPXUP;3949;07:56:40;0;50	26072;8	70242;0;0;71;
$GPXUP;3949;07:56:41;0;50	26059;8	70223;0;0;69;
$GPXUP;3949;07:56:42;0;50	26046;8	70208;0;0;65;
$GPXUP;3949;07:56:43;0;50	26031;8	70198;0;0;63;
$GPXUP;3949;07:56:44;0;50	26016;8	7019;0;0;64;
$GPXUP;3949;07:56:45;0;50	26;8	70182;0;0;67;
$GPXUP;3949;07:56:46;0;50	25985;8	70171;0;0;67;
$GPXUP;3949;07:56:47;0;50	25972;8	70156;0;0;67;
$GPXUP;3949;07:56:48;0;50	25961;8	70136;0;0;67;
$GPXUP;3949;07:56:49;0;50	25952;8	70113;0;0;69;
$GPXUP;3949;07:56:50;0;50	25942;8	70092;0;0;70;
$GPXUP;3949;07:56:51;0;50	25929;8	70074;0;0;70;
$GPXUP;3949;07:56:52;0;50	25914;8	7006;0;0;67;
$GPXUP;3949;07:56:53;0;50	25899;8	7005;0;0;62;
$GPXUP;3949;07:56:54;0;50	25884;8	70045;0;0;61;
$GPXUP;3949;07:56:55;0;50	25869;8	70047;0;0;59;
$GPXUP;3949;07:56:56;0;50	25854;8	70052;0;0;59;
$GPXUP;3949;07:56:57;0;50	25839;8	70059;0;0;61;
$GPXUP;3949;07:56:58;0;50	25824;8	70064;0;0;64;
$GPXUP;3949;07:56:59;0;50	25807;8	70066;0;0;69;
$GPXUP;3949;07:57:00;0;50	25789;8	70066;0;0;73;
$GPXUP;3949;07:57:01;0;50	2577;8	70061;0;0;76;
$GPXUP;3949;07:57:02;0;50	25752;8	70054;0;0;76;
$GPXUP;3949;07:57:03;0;50	25733;8	70047;0;0;76;
$GPXUP;3949;07:57:04;0;50	25714;8	70043;0;0;77;
$GPXUP;3949;07:57:05;0;50	25694;8	70042;0;0;78;
$GPXUP;3949;07:57:06;0;50	25675;8	70044;0;0;78;
$GPXUP;3949;07:57:07;0;50	25656;8	70044;0;0;76;
$GPXUP;3949;07:57:08;0;50	25637;8	70043;0;0;74;
$GPXUP;3949;07:57:09;0;50	25619;8	70039;0;0;73;
$GPXUP;3949;07:57:10;0;50	25601;8	70032;0;0;73;
$GPXUP;3949;07:57:11;0;50	25583;8	70029;0;0;72;
$GPXUP;3949;07:57:12;0;50	25566;8	70031;0;0;71;
$GPXUP;3949;07:57:13;0;50	25549;8	70038;0;0;69;
$GPXUP;3949;07:57:14;0;50	25533;8	70045;0;0;68;
$GPXUP;3949;07:57:15;0;50	25516;8	7005;0;0;66;
$GPXUP;3949;07:57:16;0;50	255;8	70052;0;0;63;
$GPXUP;3949;07:57:17;0;50	25485;8	70054;0;0;62;
$GPXUP;3949;07:57:18;0;50	2547;8	70057;0;0;61;
$GPXUP;3949;07:57:19;0;50	25454;8	7006;0;0;64;
$GPXUP;3949;07:57:20;0;50	25438;8	70061;0;0;69;
$GPXUP;3949;07:57:21;0;50	2542;8	70057;0;0;74;
$GPXUP;3949;07:57:22;0;50	25403;8	70046;0;0;74;
$GPXUP;3949;07:57:23;0;50	25389;8	70025;0;0;76;
$GPXUP;3949;07:57:24;0;50	25377;8	7;0;0;74;
$GPXUP;3949;07:57:25;0;50	25365;8	69978;0;0;74;
$GPXUP;3949;07:57:26;0;50	2535;8	6996;0;0;73;
$GPXUP;3949;07:57:27;0;50	25334;8	69946;0;0;75;
$GPXUP;3949;07:57:28;0;50	25318;8	6993;0;0;77;
$GPXUP;3949;07:57:29;0;50	25302;8	69912;0;0;77;
$GPXUP;3949;07:57:30;0;50	25288;8	69891;0;0;77;
$GPXUP;3949;07:57:31;0;50	25275;8	69869;0;0;77;
$GPXUP;3949;07:57:32;0;50	25262;8	69847;0;0;77;
$GPXUP;3949;07:57:33;0;50	25247;8	69828;0;0;76;
$GPXUP;3949;07:57:34;0;50	2523;8	69814;0;0;74;
$GPXUP;3949;07:57:35;0;50	25212;8	69808;0;0;73;
$GPXUP;3949;07:57:36;0;50	25193;8	69811;0;0;74;
$GPXUP;3949;07:57:37;0;50	25173;8	69817;0;0;78;
$GPXUP;3949;07:57:38;0;50	25153;8	69822;0;0;78;
$GPXUP;3949;07:57:39;0;50	25134;8	69827;0;0;76;
$GPXUP;3949;07:57:40;0;50	25115;8	69831;0;0;75;
$GPXUP;3949;07:57:41;0;50	25096;8	69836;0;0;74;
$GPXUP;3949;07:57:42;0;50	25078;8	6984;0;0;74;
$GPXUP;3949;07:57:43;0;50	2506;8	6984;0;0;75;
$GPXUP;3949;07:57:44;0;50	25041;8	69836;0;0;76;
$GPXUP;3949;07:57:45;0;50	25022;8	6983;0;0;77;
$GPXUP;3949;07:57:46;0;50	25003;8	69825;0;0;78;
$GPXUP;3949;07:57:47;0;50	24984;8	69818;0;0;81;
$GPXUP;3949;07:57:48;0;50	24964;8	6981;0;0;83;
$GPXUP;3949;07:57:49;0;50	24943;8	69802;0;0;85;
$GPXUP;3949;07:57:50;0;50	24922;8	69793;0;0;86;
$GPXUP;3949;07:57:51;0;50	24901;8	69785;0;0;87;
$GPXUP;3949;07:57:52;0;50	2488;8	69777;0;0;86;
$GPXUP;3949;07:57:53;0;50	24859;8	69768;0;0;87;
$GPXUP;3949;07:57:54;0;50	24838;8	69759;0;0;86;
$GPXUP;3949;07:57:55;0;50	24818;8	69751;0;0;85;
$GPXUP;3949;07:57:56;0;50	24798;8	69743;0;0;84;
$GPXUP;3949;07:57:57;0;50	24778;8	69734;0;0;78;
$GPXUP;3949;07:57:58;0;50	2476;8	69727;0;0;74;
$GPXUP;3949;07:57:59;0;50	24743;8	69723;0;0;70;
$GPXUP;3949;07:58:00;0;50	24725;8	69721;0;0;70;
$GPXUP;3949;07:58:01;0;50	24708;8	69721;0;0;71;
$GPXUP;3949;07:58:02;0;50	2469;8	69717;0;0;73;
$GPXUP;3949;07:58:03;0;50	24672;8	6971;0;0;78;
$GPXUP;3949;07:58:04;0;50	24654;8	69702;0;0;76;
$GPXUP;3949;07:58:05;0;50	24636;8	69694;0;0;75;
$GPXUP;3949;07:58:06;0;50	24618;8	69685;0;0;74;
$GPXUP;3949;07:58:07;0;50	24601;8	69676;0;0;72;
$GPXUP;3949;07:58:08;0;50	24584;8	69666;0;0;72;
$GPXUP;3949;07:58:09;0;50	24567;8	69656;0;0;73;
$GPXUP;3949;07:58:10;0;50	2455;8	69646;0;0;75;
$GPXUP;3949;07:58:11;0;50	24531;8	69637;0;0;76;
$GPXUP;3949;07:58:12;0;50	24513;8	69632;0;0;75;
$GPXUP;3949;07:58:13;0;50	24494;8	6963;0;0;73;
$GPXUP;3949;07:58:14;0;50	24477;8	69629;0;0;70;
$GPXUP;3949;07:58:15;0;50	2446;8	69629;0;0;68;
$GPXUP;3949;07:58:16;0;50	24443;8	69631;0;0;67;
$GPXUP;3949;07:58:17;0;50	24427;8	69636;0;0;65;
$GPXUP;3949;07:58:18;0;50	24411;8	6964;0;0;64;
$GPXUP;3949;07:58:19;0;50	24395;8	69642;0;0;64;
$GPXUP;3949;07:58:20;0;50	24379;8	69641;0;0;66;
$GPXUP;3949;07:58:21;0;50	24362;8	69637;0;0;68;
$GPXUP;3949;07:58:22;0;50	24346;8	69628;0;0;70;
$GPXUP;3949;07:58:23;0;50	2433;8	6962;0;0;69;
$GPXUP;3949;07:58:24;0;50	24313;8	69614;0;0;68;
$GPXUP;3949;07:58:25;0;50	24297;8	69612;0;0;65;
$GPXUP;3949;07:58:26;0;50	24281;8	69614;0;0;64;
$GPXUP;3949;07:58:27;0;50	24266;8	69621;0;0;62;
$GPXUP;3949;07:58:28;0;50	24252;8	69631;0;0;60;
$GPXUP;3949;07:58:29;0;50	24239;8	69642;0;0;61;
$GPXUP;3949;07:58:30;0;50	24226;8	69655;0;0;61;
$GPXUP;3949;07:58:31;0;50	24214;8	69667;0;0;60;
$GPXUP;3949;07:58:32;0;50	242;8	69677;0;0;60;
$GPXUP;3949;07:58:33;0;50	24186;8	69682;0;0;58;
$GPXUP;3949;07:58:34;0;50	24169;8	69677;0;0;63;
$GPXUP;3949;07:58:35;0;50	24153;8	69659;0;0;72;
$GPXUP;3949;07:58:36;0;50	24138;8	69632;0;0;78;
$GPXUP;3949;07:58:37;0;50	24124;8	69608;0;0;78;
$GPXUP;3949;07:58:38;0;50	24109;8	69586;0;0;78;
$GPXUP;3949;07:58:39;0;50	24094;8	69565;0;0;79;
$GPXUP;3949;07:58:40;0;50	24078;8	69545;0;0;78;
$GPXUP;3949;07:58:41;0;50	24064;8	69525;0;0;77;
$GPXUP;3949;07:58:42;0;50	24049;8	69506;0;0;76;
$GPXUP;3949;07:58:43;0;50	24033;8	6949;0;0;76;
$GPXUP;3949;07:58:44;0;50	24015;8	69478;0;0;77;
$GPXUP;3949;07:58:45;0;50	23996;8	69471;0;0;78;
$GPXUP;3949;07:58:46;0;50	23977;8	69467;0;0;77;
$GPXUP;3949;07:58:47;0;50	23958;8	69466;0;0;75;
$GPXUP;3949;07:58:48;0;50	2394;8	69465;0;0;73;
$GPXUP;3949;07:58:49;0;50	23922;8	69465;0;0;70;
$GPXUP;3949;07:58:50;0;50	23905;8	69466;0;0;67;
$GPXUP;3949;07:58:51;0;50	23888;8	69471;0;0;66;
$GPXUP;3949;07:58:52;0;50	23873;8	69478;0;0;66;
$GPXUP;3949;07:58:53;0;50	23857;8	69484;0;0;66;
$GPXUP;3949;07:58:54;0;50	23841;8	69492;0;0;66;
$GPXUP;3949;07:58:55;0;50	23825;8	695;0;0;66;
$GPXUP;3949;07:58:56;0;50	23809;8	69505;0;0;66;
$GPXUP;3949;07:58:57;0;50	23792;8	69509;0;0;66;
$GPXUP;3949;07:58:58;0;50	23776;8	69511;0;0;68;
$GPXUP;3949;07:58:59;0;50	23758;8	69516;0;0;71;
$GPXUP;3949;07:59:00;0;50	23741;8	69522;0;0;71;
$GPXUP;3949;07:59:01;0;50	23725;8	69529;0;0;67;
$GPXUP;3949;07:59:02;0;50	2371;8	69538;0;0;64;
$GPXUP;3949;07:59:03;0;50	23694;8	69547;0;0;64;
$GPXUP;3949;07:59:04;0;50	2368;8	69558;0;0;65;
$GPXUP;3949;07:59:05;0;50	23664;8	69567;0;0;67;
$GPXUP;3949;07:59:06;0;50	23648;8	69572;0;0;67;
$GPXUP;3949;07:59:07;0;50	23632;8	69576;0;0;66;
$GPXUP;3949;07:59:08;0;50	23615;8	69579;0;0;64;
$GPXUP;3949;07:59:09;0;50	236;8	69578;0;0;63;
$GPXUP;3949;07:59:10;0;50	23584;8	69574;0;0;63;
$GPXUP;3949;07:59:11;0;50	23569;8	69568;0;0;62;
$GPXUP;3949;07:59:12;0;50	23554;8	69562;0;0;64;
$GPXUP;3949;07:59:13;0;50	23537;8	69557;0;0;68;
$GPXUP;3949;07:59:14;0;50	2352;8	69552;0;0;72;
$GPXUP;3949;07:59:15;0;50	23502;8	69549;0;0;71;
$GPXUP;3949;07:59:16;0;50	23486;8	69543;0;0;69;
$GPXUP;3949;07:59:17;0;50	23469;8	69534;0;0;69;
$GPXUP;3949;07:59:18;0;50	23453;8	69525;0;0;70;
$GPXUP;3949;07:59:19;0;50	23436;8	69518;0;0;73;
$GPXUP;3949;07:59:20;0;50	23418;8	69507;0;0;75;
$GPXUP;3949;07:59:21;0;50	23402;8	69491;0;0;76;
$GPXUP;3949;07:59:22;0;50	23388;8	6947;0;0;77;
$GPXUP;3949;07:59:23;0;50	23374;8	69448;0;0;78;
$GPXUP;3949;07:59:24;0;50	2336;8	69426;0;0;79;
$GPXUP;3949;07:59:25;0;50	23345;8	69406;0;0;80;
$GPXUP;3949;07:59:26;0;50	23329;8	69386;0;0;79;
$GPXUP;3949;07:59:27;0;50	23314;8	69366;0;0;79;
$GPXUP;3949;07:59:28;0;50	23298;8	69348;0;0;79;
$GPXUP;3949;07:59:29;0;50	23281;8	69331;0;0;79;
$GPXUP;3949;07:59:30;0;50	23265;8	69314;0;0;79;
$GPXUP;3949;07:59:31;0;50	23249;8	69296;0;0;80;
$GPXUP;3949;07:59:32;0;50	23232;8	69278;0;0;79;
$GPXUP;3949;07:59:33;0;50	23216;8	69262;0;0;78;
$GPXUP;3949;07:59:34;0;50	23199;8	69247;0;0;77;
$GPXUP;3949;07:59:35;0;50	23182;8	69232;0;0;77;
$GPXUP;3949;07:59:36;0;50	23166;8	69217;0;0;74;
$GPXUP;3949;07:59:37;0;50	2315;8	69205;0;0;73;
$GPXUP;3949;07:59:38;0;50	23133;8	69195;0;0;73;
$GPXUP;3949;07:59:39;0;50	23116;8	69184;0;0;72;
$GPXUP;3949;07:59:40;0;50	231;8	69172;0;0;71;
$GPXUP;3949;07:59:41;0;50	23083;8	69164;0;0;69;
$GPXUP;3949;07:59:42;0;50	23067;8	69155;0;0;69;
$GPXUP;3949;07:59:43;0;50	23051;8	69146;0;0;68;
$GPXUP;3949;07:59:44;0;50	23035;8	69136;0;0;69;
$GPXUP;3949;07:59:45;0;50	2302;8	69123;0;0;69;
$GPXUP;3949;07:59:46;0;50	23004;8	6911;0;0;70;
$GPXUP;3949;07:59:47;0;50	22989;8	69099;0;0;70;
$GPXUP;3949;07:59:48;0;50	22973;8	69088;0;0;70;
$GPXUP;3949;07:59:49;0;50	22956;8	69079;0;0;69;
$GPXUP;3949;07:59:50;0;50	2294;8	69071;0;0;68;
$GPXUP;3949;07:59:51;0;50	22924;8	69064;0;0;69;
$GPXUP;3949;07:59:52;0;50	22907;8	69059;0;0;69;
$GPXUP;3949;07:59:53;0;50	2289;8	69054;0;0;70;
$GPXUP;3949;07:59:54;0;50	22872;8	69049;0;0;72;
$GPXUP;3949;07:59:55;0;50	22854;8	69043;0;0;74;
$GPXUP;3949;07:59:56;0;50	22836;8	69038;0;0;75;
$GPXUP;3949;07:59:57;0;50	22818;8	69037;0;0;72;
$GPXUP;3949;07:59:58;0;50	228;8	69038;0;0;69;
$GPXUP;3949;07:59:59;0;50	22784;8	69042;0;0;68;
$GPXUP;3949;08:00:00;0;50	22767;8	69047;0;0;67;
$GPXUP;3949;08:00:01;0;50	22751;8	69051;0;0;66;
$GPXUP;3949;08:00:02;0;50	22735;8	69055;0;0;63;
$GPXUP;3949;08:00:03;0;50	22721;8	69064;0;0;61;
$GPXUP;3949;08:00:04;0;50	22708;8	69075;0;0;61;
$GPXUP;3949;08:00:05;0;50	22695;8	69087;0;0;60;
$GPXUP;3949;08:00:06;0;50	22681;8	69096;0;0;60;
$GPXUP;3949;08:00:07;0;50	22666;8	69103;0;0;60;
$GPXUP;3949;08:00:08;0;50	22652;8	69108;0;0;61;
$GPXUP;3949;08:00:09;0;50	22637;8	69113;0;0;60;
$GPXUP;3949;08:00:10;0;50	22622;8	69122;0;0;67;
$GPXUP;3949;08:00:11;0;50	22604;8	6913;0;0;74;
$GPXUP;3949;08:00:12;0;50	22585;8	69136;0;0;78;
$GPXUP;3949;08:00:13;0;50	22565;8	69138;0;0;80;
$GPXUP;3949;08:00:14;0;50	22545;8	69136;0;0;78;
$GPXUP;3949;08:00:15;0;50	22526;8	69134;0;0;75;
$GPXUP;3949;08:00:16;0;50	22507;8	69136;0;0;72;
$GPXUP;3949;08:00:17;0;50	2249;8	69139;0;0;69;
$GPXUP;3949;08:00:18;0;50	22473;8	69143;0;0;67;
$GPXUP;3949;08:00:19;0;50	22457;8	6915;0;0;66;
$GPXUP;3949;08:00:20;0;50	22441;8	69155;0;0;67;
$GPXUP;3949;08:00:21;0;50	22424;8	69156;0;0;69;
$GPXUP;3949;08:00:22;0;50	22406;8	69156;0;0;70;
$GPXUP;3949;08:00:23;0;50	22389;8	6916;0;0;70;
$GPXUP;3949;08:00:24;0;50	22372;8	69165;0;0;69;
$GPXUP;3949;08:00:25;0;50	22355;8	69168;0;0;69;
$GPXUP;3949;08:00:26;0;50	22338;8	69168;0;0;69;
$GPXUP;3949;08:00:27;0;50	2232;8	69164;0;0;72;
$GPXUP;3949;08:00:28;0;50	22302;8	69159;0;0;75;
$GPXUP;3949;08:00:29;0;50	22283;8	69156;0;0;75;
$GPXUP;3949;08:00:30;0;50	22264;8	69156;0;0;74;
$GPXUP;3949;08:00:31;0;50	22247;8	69159;0;0;70;
$GPXUP;3949;08:00:32;0;50	2223;8	69164;0;0;69;
$GPXUP;3949;08:00:33;0;50	22213;8	69166;0;0;69;
$GPXUP;3949;08:00:34;0;50	22196;8	69166;0;0;65;
$GPXUP;3949;08:00:35;0;50	2218;8	69164;0;0;66;
$GPXUP;3949;08:00:36;0;50	22163;8	6916;0;0;69;
$GPXUP;3949;08:00:37;0;50	22145;8	69155;0;0;73;
$GPXUP;3949;08:00:38;0;50	22127;8	6915;0;0;75;
$GPXUP;3949;08:00:39;0;50	22109;8	69143;0;0;74;
$GPXUP;3949;08:00:40;0;50	22092;8	69135;0;0;72;
$GPXUP;3949;08:00:41;0;50	22074;8	69127;0;0;72;
$GPXUP;3949;08:00:42;0;50	22057;8	6912;0;0;69;
$GPXUP;3949;08:00:43;0;50	2204;8	69118;0;0;69;
$GPXUP;3949;08:00:44;0;50	22023;8	69117;0;0;71;
$GPXUP;3949;08:00:45;0;50	22005;8	69115;0;0;71;
$GPXUP;3949;08:00:46;0;50	21988;8	69112;0;0;71;
$GPXUP;3949;08:00:47;0;50	2197;8	69109;0;0;70;
$GPXUP;3949;08:00:48;0;50	21953;8	69108;0;0;69;
$GPXUP;3949;08:00:49;0;50	21936;8	69108;0;0;67;
$GPXUP;3949;08:00:50;0;50	21919;8	69104;0;0;67;
$GPXUP;3949;08:00:51;0;50	21903;8	69097;0;0;71;
$GPXUP;3949;08:00:52;0;50	21885;8	69088;0;0;76;
$GPXUP;3949;08:00:53;0;50	21866;8	69082;0;0;76;
$GPXUP;3949;08:00:54;0;50	21848;8	69078;0;0;74;
$GPXUP;3949;08:00:55;0;50	2183;8	69074;0;0;73;
$GPXUP;3949;08:00:56;0;50	21812;8	69066;0;0;72;
$GPXUP;3949;08:00:57;0;50	21795;8	69056;0;0;74;
$GPXUP;3949;08:00:58;0;50	21778;8	69046;0;0;75;
$GPXUP;3949;08:00:59;0;50	2176;8	69036;0;0;75;
$GPXUP;3949;08:01:00;0;50	21742;8	69028;0;0;75;
$GPXUP;3949;08:01:01;0;50	21724;8	69023;0;0;73;
$GPXUP;3949;08:01:02;0;50	21706;8	69023;0;0;71;
$GPXUP;3949;08:01:03;0;50	21689;8	69027;0;0;70;
$GPXUP;3949;08:01:04;0;50	21672;8	6903;0;0;69;
$GPXUP;3949;08:01:05;0;50	21654;8	69029;0;0;69;
$GPXUP;3949;08:01:06;0;50	21638;8	69028;0;0;66;
$GPXUP;3949;08:01:07;0;50	21621;8	69028;0;0;67;
$GPXUP;3949;08:01:08;0;50	21604;8	69027;0;0;70;
$GPXUP;3949;08:01:09;0;50	21587;8	69024;0;0;71;
$GPXUP;3949;08:01:10;0;50	21569;8	69025;0;0;69;
$GPXUP;3949;08:01:11;0;50	21552;8	69029;0;0;68;
$GPXUP;3949;08:01:12;0;50	21535;8	69033;0;0;70;
$GPXUP;3949;08:01:13;0;50	21518;8	69034;0;0;72;
$GPXUP;3949;08:01:14;0;50	21499;8	6903;0;0;75;
$GPXUP;3949;08:01:15;0;50	2148;8	69028;0;0;78;
$GPXUP;3949;08:01:16;0;50	2146;8	69028;0;0;80;
$GPXUP;3949;08:01:17;0;50	2144;8	69031;0;0;82;
$GPXUP;3949;08:01:18;0;50	21419;8	69034;0;0;83;
$GPXUP;3949;08:01:19;0;50	21398;8	69033;0;0;83;
$GPXUP;3949;08:01:20;0;50	21378;8	69029;0;0;81;
$GPXUP;3949;08:01:21;0;50	21358;8	69027;0;0;80;
$GPXUP;3949;08:01:22;0;50	21338;8	69026;0;0;78;
$GPXUP;3949;08:01:23;0;50	21319;8	69022;0;0;77;
$GPXUP;3949;08:01:24;0;50	21301;8	69016;0;0;76;
$GPXUP;3949;08:01:25;0;50	21282;8	69007;0;0;76;
$GPXUP;3949;08:01:26;0;50	21265;8	68998;0;0;75;
$GPXUP;3949;08:01:27;0;50	21247;8	68991;0;0;73;
$GPXUP;3949;08:01:28;0;50	21229;8	68988;0;0;70;
$GPXUP;3949;08:01:29;0;50	21212;8	68987;0;0;66;
$GPXUP;3949;08:01:30;0;50	21196;8	68987;0;0;65;
$GPXUP;3949;08:01:31;0;50	2118;8	68986;0;0;65;
$GPXUP;3949;08:01:32;0;50	21164;8	68985;0;0;65;
$GPXUP;3949;08:01:33;0;50	21148;8	68983;0;0;65;
$GPXUP;3949;08:01:34;0;50	21132;8	6898;0;0;67;
$GPXUP;3949;08:01:35;0;50	21115;8	6898;0;0;67;
$GPXUP;3949;08:01:36;0;50	21098;8	68979;0;0;67;
$GPXUP;3949;08:01:37;0;50	21081;8	68979;0;0;66;
$GPXUP;3949;08:01:38;0;50	21064;8	68979;0;0;69;
$GPXUP;3949;08:01:39;0;50	21047;8	68978;0;0;71;
$GPXUP;3949;08:01:40;0;50	21029;8	68973;0;0;74;
$GPXUP;3949;08:01:41;0;50	21012;8	68966;0;0;75;
$GPXUP;3949;08:01:42;0;50	20994;8	68955;0;0;75;
$GPXUP;3949;08:01:43;0;50	20976;8	68943;0;0;77;
$GPXUP;3949;08:01:44;0;50	20959;8	6893;0;0;79;
$GPXUP;3949;08:01:45;0;50	20941;8	68916;0;0;81;
$GPXUP;3949;08:01:46;0;50	20923;8	689;0;0;83;
$GPXUP;3949;08:01:47;0;50	20905;8	68884;0;0;84;
$GPXUP;3949;08:01:48;0;50	20886;8	68868;0;0;84;
$GPXUP;3949;08:01:49;0;50	20868;8	68852;0;0;83;
$GPXUP;3949;08:01:50;0;50	2085;8	68836;0;0;83;
$GPXUP;3949;08:01:51;0;50	20832;8	68822;0;0;82;
$GPXUP;3949;08:01:52;0;50	20812;8	6881;0;0;82;
$GPXUP;3949;08:01:53;0;50	20793;8	688;0;0;83;
$GPXUP;3949;08:01:54;0;50	20773;8	68794;0;0;81;
$GPXUP;3949;08:01:55;0;50	20753;8	6879;0;0;78;
$GPXUP;3949;08:01:56;0;50	20735;8	68786;0;0;74;
$GPXUP;3949;08:01:57;0;50	20717;8	68783;0;0;72;
$GPXUP;3949;08:01:58;0;50	20699;8	68778;0;0;71;
$GPXUP;3949;08:01:59;0;50	20682;8	68772;0;0;72;
$GPXUP;3949;08:02:00;0;50	20665;8	68763;0;0;72;
$GPXUP;3949;08:02:01;0;50	20649;8	6875;0;0;72;
$GPXUP;3949;08:02:02;0;50	20633;8	68736;0;0;72;
$GPXUP;3949;08:02:03;0;50	20618;8	68722;0;0;72;
$GPXUP;3949;08:02:04;0;50	20602;8	6871;0;0;72;
$GPXUP;3949;08:02:05;0;50	20585;8	68698;0;0;72;
$GPXUP;3949;08:02:06;0;50	20569;8	68687;0;0;72;
$GPXUP;3949;08:02:07;0;50	20553;8	68675;0;0;72;
$GPXUP;3949;08:02:08;0;50	20536;8	68661;0;0;74;
$GPXUP;3949;08:02:09;0;50	2052;8	68648;0;0;73;
$GPXUP;3949;08:02:10;0;50	20504;8	68636;0;0;71;
$GPXUP;3949;08:02:11;0;50	20488;8	68624;0;0;70;
$GPXUP;3949;08:02:12;0;50	20472;8	68613;0;0;70;
$GPXUP;3949;08:02:13;0;50	20456;8	68605;0;0;70;
$GPXUP;3949;08:02:14;0;50	20439;8	68599;0;0;66;
$GPXUP;3949;08:02:15;0;50	20423;8	68593;0;0;66;
$GPXUP;3949;08:02:16;0;50	20407;8	68588;0;0;67;
$GPXUP;3949;08:02:17;0;50	20391;8	6858;0;0;68;
$GPXUP;3949;08:02:18;0;50	20375;8	68571;0;0;70;
$GPXUP;3949;08:02:19;0;50	20359;8	6856;0;0;72;
$GPXUP;3949;08:02:20;0;50	20343;8	68546;0;0;73;
$GPXUP;3949;08:02:21;0;50	20328;8	6853;0;0;73;
$GPXUP;3949;08:02:22;0;50	20312;8	68516;0;0;71;
$GPXUP;3949;08:02:23;0;50	20296;8	68506;0;0;67;
$GPXUP;3949;08:02:24;0;50	20281;8	68499;0;0;64;
$GPXUP;3949;08:02:25;0;50	20265;8	68493;0;0;65;
$GPXUP;3949;08:02:26;0;50	20249;8	68484;0;0;68;
$GPXUP;3949;08:02:27;0;50	20234;8	68472;0;0;71;
$GPXUP;3949;08:02:28;0;50	20218;8	68459;0;0;72;
$GPXUP;3949;08:02:29;0;50	20201;8	68448;0;0;72;
$GPXUP;3949;08:02:30;0;50	20184;8	68438;0;0;71;
$GPXUP;3949;08:02:31;0;50	20168;8	6843;0;0;70;
$GPXUP;3949;08:02:32;0;50	20152;8	68419;0;0;71;
$GPXUP;3949;08:02:33;0;50	20135;8	68408;0;0;73;
$GPXUP;3949;08:02:34;0;50	20119;8	68395;0;0;75;
$GPXUP;3949;08:02:35;0;50	20103;8	68379;0;0;76;
$GPXUP;3949;08:02:36;0;50	20088;8	68358;0;0;80;
$GPXUP;3949;08:02:37;0;50	20074;8	68335;0;0;83;
$GPXUP;3949;08:02:38;0;50	2006;8	6831;0;0;85;
$GPXUP;3949;08:02:39;0;50	20046;8	68284;0;0;85;
$GPXUP;3949;08:02:40;0;50	20033;8	68259;0;0;83;
$GPXUP;3949;08:02:41;0;50	20021;8	68233;0;0;80;
$GPXUP;3949;08:02:42;0;50	20008;8	6821;0;0;77;
$GPXUP;3949;08:02:43;0;50	19994;8	6819;0;0;75;
$GPXUP;3949;08:02:44;0;50	1998;8	68172;0;0;76;
$GPXUP;3949;08:02:45;0;50	19965;8	68153;0;0;76;
$GPXUP;3949;08:02:46;0;50	19952;8	68131;0;0;77;
$GPXUP;3949;08:02:47;0;50	19939;8	68108;0;0;78;
$GPXUP;3949;08:02:48;0;50	19926;8	68086;0;0;81;
$GPXUP;3949;08:02:49;0;50	19911;8	68064;0;0;82;
$GPXUP;3949;08:02:50;0;50	19895;8	68042;0;0;82;
$GPXUP;3949;08:02:51;0;50	19879;8	68023;0;0;82;
$GPXUP;3949;08:02:52;0;50	19861;8	68007;0;0;82;
$GPXUP;3949;08:02:53;0;50	19842;8	67994;0;0;82;
$GPXUP;3949;08:02:54;0;50	19823;8	67985;0;0;80;
$GPXUP;3949;08:02:55;0;50	19803;8	6798;0;0;79;
$GPXUP;3949;08:02:56;0;50	19784;8	67978;0;0;76;
$GPXUP;3949;08:02:57;0;50	19765;8	67978;0;0;77;
$GPXUP;3949;08:02:58;0;50	19747;8	67979;0;0;72;
$GPXUP;3949;08:02:59;0;50	19735;8	67978;0;0;56;
$GPXUP;3949;08:03:00;0;50	1973;8	6798;0;0;34;
$GPXUP;3949;08:03:01;0;50	19736;8	67984;0;0;5;
$GPXUP;3949;08:03:02;0;50	19744;8	67986;0;0;1;
$GPXUP;3949;08:03:03;0;50	19747;8	67986;0;0;1;
$GPXUP;3949;08:03:04;0;50	1975;8	67986;0;0;0;
$GPXUP;3949;08:03:05;0;50	1975;8	67986;0;0;0;
$GPXUP;3949;08:03:06;0;50	1975;8	67986;0;0;0;
$GPXUP;3949;08:03:07;0;50	1975;8	67986;0;0;0;
$GPXUP;3949;08:03:08;0;50	1975;8	67986;0;0;0;
$GPXUP;3949;08:03:09;0;50	1975;8	67986;0;0;0;
$GPXUP;3949;08:03:10;0;50	1975;8	67986;0;0;0;
$GPXUP;3949;08:03:11;0;50	1975;8	67986;0;0;0;
$GPXUP;3949;08:03:12;0;50	1975;8	67986;0;0;0;
$GPXUP;3949;08:03:13;0;50	1975;8	67986;0;0;0;
$GPXUP;3949;08:03:14;0;50	1975;8	67986;0;0;0;
$GPXUP;3949;08:03:15;0;50	1975;8	67986;0;0;0;
$GPXUP;3949;08:03:16;0;50	1975;8	67986;0;0;0;
$GPXUP;3949;08:03:17;0;50	1975;8	67986;0;0;0;
$GPXUP;3949;08:03:18;0;50	1975;8	67986;0;0;0;
$GPXUP;3949;08:03:19;0;50	1975;8	67986;0;0;0;
$GPXUP;3949;08:03:20;0;50	1975;8	67986;0;0;0;
$GPXUP;3949;08:03:21;0;50	1975;8	67986;0;0;0;
$GPXUP;3949;08:03:22;0;50	1975;8	67986;0;0;0;
$GPXUP;3949;08:03:23;0;50	1975;8	67986;0;0;0;
$GPXUP;3949;08:03:24;0;50	1975;8	67986;0;0;0;
$GPXUP;3949;08:03:25;0;50	1975;8	67986;0;0;0;
$GPXUP;3949;08:03:26;0;50	1975;8	67986;0;0;0;
$GPXUP;3949;08:03:27;0;50	1975;8	67986;0;0;0;
$GPXUP;3949;08:03:28;0;50	1975;8	67986;0;0;0;
$GPXUP;3949;08:03:29;0;50	1975;8	67986;0;0;0;
$GPXUP;3949;08:03:30;0;50	1975;8	67986;0;0;0;
$GPXUP;3949;08:03:31;0;50	1975;8	67986;0;0;0;
$GPXUP;3949;08:03:32;0;50	1975;8	67986;0;0;0;
$GPXUP;3949;08:03:33;0;50	1975;8	67986;0;0;0;
$GPXUP;3949;08:03:34;0;50	1975;8	67986;0;0;0;
$GPXUP;3949;08:03:35;0;50	1975;8	67986;0;0;0;
$GPXUP;3949;08:03:36;0;50	19758;8	6799;0;0;0;
$GPXUP;3949;08:03:37;0;50	19758;8	67991;0;0;0;
$GPXUP;3949;08:03:38;0;50	19758;8	67991;0;0;0;
$GPXUP;3949;08:03:39;0;50	19758;8	67991;0;0;0;
$GPXUP;3949;08:03:40;0;50	19758;8	67991;0;0;0;
$GPXUP;3949;08:03:41;0;50	19758;8	67991;0;0;0;
$GPXUP;3949;08:03:42;0;50	19758;8	67991;0;0;0;
$GPXUP;3949;08:03:43;0;50	19758;8	67991;0;0;0;
$GPXUP;3949;08:03:44;0;50	19758;8	67991;0;0;0;
$GPXUP;3949;08:03:45;0;50	19758;8	67991;0;0;0;
$GPXUP;3949;08:03:46;0;50	19758;8	67991;0;0;0;
$GPXUP;3949;08:03:47;0;50	19758;8	67991;0;0;0;
$GPXUP;3949;08:03:48;0;50	19758;8	67991;0;0;0;
$GPXUP;3949;08:03:49;0;50	19758;8	67991;0;0;0;
$GPXUP;3949;08:03:50;0;50	19758;8	67991;0;0;0;
$GPXUP;3949;08:03:51;0;50	19758;8	67991;0;0;0;
$GPXUP;3949;08:03:52;0;50	19758;8	67991;0;0;0;
$GPXUP;3949;08:03:53;0;50	19758;8	67991;0;0;0;
$GPXUP;3949;08:03:54;0;50	19758;8	67991;0;0;0;
$GPXUP;3949;08:03:55;0;50	19758;8	67991;0;0;0;
$GPXUP;3949;08:03:56;0;50	19758;8	67991;0;0;0;
$GPXUP;3949;08:03:57;0;50	19758;8	67991;0;0;0;
$GPXUP;3949;08:03:58;0;50	19758;8	67991;0;0;0;
$GPXUP;3949;08:03:59;0;50	19758;8	67991;0;0;0;
$GPXUP;3949;08:04:00;0;50	19758;8	67991;0;0;0;
$GPXUP;3949;08:04:01;0;50	19758;8	67991;0;0;0;
$GPXUP;3949;08:04:02;0;50	19758;8	67991;0;0;0;
$GPXUP;3949;08:04:03;0;50	19758;8	67991;0;0;0;
$GPXUP;3949;08:04:04;0;50	19758;8	67991;0;0;0;
$GPXUP;3949;08:04:05;0;50	19758;8	67991;0;0;0;
$GPXUP;3949;08:04:06;0;50	19758;8	67991;0;0;0;
$GPXUP;3949;08:04:07;0;50	19758;8	67991;0;0;0;
$GPXUP;3949;08:04:08;0;50	19758;8	67991;0;0;0;
$GPXUP;3949;08:04:09;0;50	19758;8	67991;0;0;0;
$GPXUP;3949;08:04:10;0;50	19758;8	67991;0;0;0;
$GPXUP;3949;08:04:11;0;50	19758;8	67991;0;0;0;
$GPXUP;3949;08:04:12;0;50	19758;8	67991;0;0;0;
$GPXUP;3949;08:04:13;0;50	19758;8	67991;0;0;0;
$GPXUP;3949;08:04:14;0;50	19758;8	67991;0;0;0;
$GPXUP;3949;08:04:15;0;50	19758;8	67991;0;0;0;
$GPXUP;3949;08:04:16;0;50	19758;8	67991;0;0;0;
$GPXUP;3949;08:04:17;0;50	19758;8	67991;0;0;0;
$GPXUP;3949;08:04:18;0;50	19758;8	67991;0;0;0;
$GPXUP;3949;08:04:19;0;50	19758;8	67991;0;0;0;
$GPXUP;3949;08:04:20;0;50	19758;8	67991;0;0;0;
$GPXUP;3949;08:04:21;0;50	19758;8	67991;0;0;0;
$GPXUP;3949;08:04:22;0;50	19758;8	67991;0;0;0;
$GPXUP;3949;08:04:23;0;50	19758;8	67991;0;0;0;
$GPXUP;3949;08:04:24;0;50	19758;8	67991;0;0;0;
$GPXUP;3949;08:04:25;0;50	19758;8	67991;0;0;0;
$GPXUP;3949;08:04:26;0;50	19758;8	67991;0;0;0;
$GPXUP;3949;08:04:27;0;50	19758;8	67991;0;0;0;
$GPXUP;3949;08:04:28;0;50	19758;8	67991;0;0;0;
$GPXUP;3949;08:04:29;0;50	19758;8	67991;0;0;0;
$GPXUP;3949;08:04:30;0;50	19758;8	67991;0;0;0;
$GPXUP;3949;08:04:31;0;50	19758;8	67991;0;0;0;
$GPXUP;3949;08:04:32;0;50	19758;8	67991;0;0;0;
$GPXUP;3949;08:04:33;0;50	19758;8	67991;0;0;0;
$GPXUP;3949;08:04:34;0;50	19758;8	67991;0;0;0;
$GPXUP;3949;08:04:35;0;50	19758;8	67991;0;0;0;
$GPXUP;3949;08:04:36;0;50	19758;8	67991;0;0;0;
$GPXUP;3949;08:04:37;0;50	19758;8	67991;0;0;0;
$GPXUP;3949;08:04:38;0;50	19758;8	67991;0;0;0;
$GPXUP;3949;08:04:39;0;50	19758;8	67991;0;0;0;
$GPXUP;3949;08:04:40;0;50	19758;8	67991;0;0;0;
$GPXUP;3949;08:04:41;0;50	19758;8	67991;0;0;0;
$GPXUP;3949;08:04:42;0;50	19758;8	67991;0;0;0;
$GPXUP;3949;08:04:43;0;50	19758;8	67991;0;0;0;
$GPXUP;3949;08:04:44;0;50	19758;8	67991;0;0;0;
$GPXUP;3949;08:04:45;0;50	19758;8	67991;0;0;0;
$GPXUP;3949;08:04:46;0;50	19758;8	67991;0;0;0;
$GPXUP;3949;08:04:47;0;50	19758;8	67991;0;0;0;
$GPXUP;3949;08:04:48;0;50	19758;8	67991;0;0;0;
$GPXUP;3949;08:04:49;0;50	19758;8	67991;0;0;0;
$GPXUP;3949;08:04:50;0;50	19758;8	67991;0;0;0;
$GPXUP;3949;08:04:51;0;50	19758;8	67991;0;0;0;
$GPXUP;3949;08:04:52;0;50	19758;8	67991;0;0;0;
$GPXUP;3949;08:04:53;0;50	19758;8	67991;0;0;0;
$GPXUP;3949;08:04:54;0;50	19758;8	67991;0;0;0;
$GPXUP;3949;08:04:55;0;50	19758;8	67991;0;0;0;
$GPXUP;3949;08:04:56;0;50	19758;8	67991;0;0;0;
$GPXUP;3949;08:04:57;0;50	19758;8	67991;0;0;0;
$GPXUP;3949;08:04:58;0;50	19758;8	67991;0;0;0;
$GPXUP;3949;08:04:59;0;50	19758;8	67991;0;0;0;
$GPXUP;3949;08:05:00;0;50	19758;8	67991;0;0;0;
$GPXUP;3949;08:05:01;0;50	19758;8	67991;0;0;0;
$GPXUP;3949;08:05:02;0;50	19758;8	67991;0;0;0;
$GPXUP;3949;08:05:03;0;50	19758;8	67991;0;0;0;
$GPXUP;3949;08:05:04;0;50	19758;8	67991;0;0;0;
$GPXUP;3949;08:05:05;0;50	19758;8	67991;0;0;0;
$GPXUP;3949;08:05:06;0;50	19758;8	67991;0;0;0;
$GPXUP;3949;08:05:07;0;50	19758;8	67991;0;0;0;
$GPXUP;3949;08:05:08;0;50	19758;8	67991;0;0;0;
$GPXUP;3949;08:05:09;0;50	19758;8	67991;0;0;0;
$GPXUP;3949;08:05:10;0;50	19758;8	67991;0;0;0;
$GPXUP;3949;08:05:11;0;50	19758;8	67991;0;0;0;
$GPXUP;3949;08:05:12;0;50	19758;8	67991;0;0;0;
$GPXUP;3949;08:05:13;0;50	19758;8	67991;0;0;0;
$GPXUP;3949;08:05:14;0;50	19758;8	67991;0;0;0;
$GPXUP;3949;08:05:15;0;50	19758;8	67991;0;0;0;
$GPXUP;3949;08:05:16;0;50	19758;8	67991;0;0;0;
$GPXUP;3949;08:05:17;0;50	19758;8	67991;0;0;0;
$GPXUP;3949;08:05:18;0;50	19758;8	67991;0;0;0;
$GPXUP;3949;08:05:19;0;50	19758;8	67991;0;0;0;
$GPXUP;3949;08:05:20;0;50	19758;8	67991;0;0;0;
$GPXUP;3949;08:05:21;0;50	19758;8	67991;0;0;0;
$GPXUP;3949;08:05:22;0;50	19758;8	67991;0;0;0;
$GPXUP;3949;08:05:23;0;50	19758;8	67991;0;0;0;
$GPXUP;3949;08:05:24;0;50	19758;8	67991;0;0;0;
$GPXUP;3949;08:05:25;0;50	19758;8	67991;0;0;0;
$GPXUP;3949;08:05:26;0;50	19758;8	67991;0;0;0;
$GPXUP;3949;08:05:27;0;50	19758;8	67991;0;0;0;
$GPXUP;3949;08:05:28;0;50	19758;8	67991;0;0;0;
$GPXUP;3949;08:05:29;0;50	19758;8	67991;0;0;0;
$GPXUP;3949;08:05:30;0;50	19758;8	67991;0;0;0;
$GPXUP;3949;08:05:31;0;50	19758;8	67991;0;0;0;
$GPXUP;3949;08:05:32;0;50	19758;8	67991;0;0;0;
$GPXUP;3949;08:05:33;0;50	19758;8	67991;0;0;0;
$GPXUP;3949;08:05:34;0;50	19758;8	67991;0;0;0;
$GPXUP;3949;08:05:35;0;50	19758;8	67991;0;0;0;
$GPXUP;3949;08:05:36;0;50	19758;8	67991;0;0;0;
$GPXUP;3949;08:05:37;0;50	19758;8	67991;0;0;0;
$GPXUP;3949;08:05:38;0;50	19758;8	67991;0;0;0;
$GPXUP;3949;08:05:39;0;50	19758;8	67991;0;0;0;
$GPXUP;3949;08:05:40;0;50	19758;8	67991;0;0;0;
$GPXUP;3949;08:05:41;0;50	19758;8	67991;0;0;0;
$GPXUP;3949;08:05:42;0;50	19758;8	67991;0;0;0;
$GPXUP;3949;08:05:43;0;50	19758;8	67991;0;0;0;
$GPXUP;3949;08:05:44;0;50	19758;8	67991;0;0;0;
$GPXUP;3949;08:05:45;0;50	19758;8	67991;0;0;0;
$GPXUP;3949;08:05:46;0;50	19758;8	67991;0;0;0;
$GPXUP;3949;08:05:47;0;50	19758;8	67991;0;0;0;
$GPXUP;3949;08:05:48;0;50	19758;8	67991;0;0;0;
$GPXUP;3949;08:05:49;0;50	19758;8	67991;0;0;0;
$GPXUP;3949;08:05:50;0;50	19758;8	67991;0;0;0;
$GPXUP;3949;08:05:51;0;50	19758;8	67991;0;0;0;
$GPXUP;3949;08:05:52;0;50	19758;8	67991;0;0;0;
$GPXUP;3949;08:05:53;0;50	19758;8	67991;0;0;0;
$GPXUP;3949;08:05:54;0;50	19758;8	67991;0;0;0;
$GPXUP;3949;08:05:55;0;50	19758;8	67991;0;0;0;
$GPXUP;3949;08:05:56;0;50	19758;8	67991;0;0;0;
$GPXUP;3949;08:05:57;0;50	19758;8	67991;0;0;0;
$GPXUP;3949;08:05:58;0;50	19758;8	67991;0;0;0;
$GPXUP;3949;08:05:59;0;50	19758;8	67991;0;0;0;
$GPXUP;3949;08:06:00;0;50	19758;8	67991;0;0;0;
$GPXUP;3949;08:06:01;0;50	19758;8	67991;0;0;0;
$GPXUP;3949;08:06:02;0;50	19758;8	67991;0;0;0;
$GPXUP;3949;08:06:03;0;50	19758;8	67991;0;0;0;
$GPXUP;3949;08:06:04;0;50	19758;8	67991;0;0;0;
$GPXUP;3949;08:06:05;0;50	19758;8	67991;0;0;0;
$GPXUP;3949;08:06:06;0;50	19758;8	67991;0;0;0;
$GPXUP;3949;08:06:07;0;50	19758;8	67991;0;0;0;
$GPXUP;3949;08:06:08;0;50	19758;8	67991;0;0;0;
$GPXUP;3949;08:06:09;0;50	19758;8	67991;0;0;0;
$GPXUP;3949;08:06:10;0;50	19758;8	67991;0;0;0;
$GPXUP;3949;08:06:11;0;50	19758;8	67991;0;0;0;
$GPXUP;3949;08:06:12;0;50	19758;8	67991;0;0;0;
$GPXUP;3949;08:06:13;0;50	19758;8	67991;0;0;0;
$GPXUP;3949;08:06:14;0;50	19758;8	67991;0;0;0;
$GPXUP;3949;08:06:15;0;50	19758;8	67991;0;0;0;
$GPXUP;3949;08:06:16;0;50	19758;8	67991;0;0;0;
$GPXUP;3949;08:06:17;0;50	19758;8	67991;0;0;0;
$GPXUP;3949;08:06:18;0;50	19758;8	67991;0;0;0;
$GPXUP;3949;08:06:19;0;50	19758;8	67991;0;0;0;
$GPXUP;3949;08:06:20;0;50	19758;8	67991;0;0;0;
$GPXUP;3949;08:06:21;0;50	19758;8	67991;0;0;0;
$GPXUP;3949;08:06:22;0;50	19758;8	67991;0;0;0;
$GPXUP;3949;08:06:23;0;50	19758;8	67991;0;0;0;
$GPXUP;3949;08:06:24;0;50	19758;8	67991;0;0;0;
$GPXUP;3949;08:06:25;0;50	19758;8	67991;0;0;0;
$GPXUP;3949;08:06:26;0;50	19758;8	67991;0;0;0;
$GPXUP;3949;08:06:27;0;50	19758;8	67991;0;0;0;
$GPXUP;3949;08:06:28;0;50	19758;8	67991;0;0;0;
$GPXUP;3949;08:06:29;0;50	19758;8	67991;0;0;0;
$GPXUP;3949;08:06:30;0;50	19758;8	67991;0;0;0;
$GPXUP;3949;08:06:31;0;50	19758;8	67991;0;0;0;
$GPXUP;3949;08:06:32;0;50	19758;8	67991;0;0;0;
$GPXUP;3949;08:06:33;0;50	19758;8	67991;0;0;0;
$GPXUP;3949;08:06:34;0;50	19758;8	67991;0;0;0;
$GPXUP;3949;08:06:35;0;50	19758;8	67991;0;0;0;
$GPXUP;3949;08:06:36;0;50	19758;8	67991;0;0;0;
$GPXUP;3949;08:06:37;0;50	19758;8	67991;0;0;0;
$GPXUP;3949;08:06:38;0;50	19758;8	67991;0;0;0;
$GPXUP;3949;08:06:39;0;50	19758;8	67991;0;0;0;
$GPXUP;3949;08:06:40;0;50	19758;8	67991;0;0;0;
$GPXUP;3949;08:06:41;0;50	19758;8	67991;0;0;0;
$GPXUP;3949;08:06:42;0;50	19758;8	67991;0;0;0;
$GPXUP;3949;08:06:43;0;50	19758;8	67991;0;0;0;
$GPXUP;3949;08:06:44;0;50	19758;8	67991;0;0;0;
$GPXUP;3949;08:06:45;0;50	19758;8	67991;0;0;0;
$GPXUP;3949;08:06:46;0;50	19758;8	67991;0;0;0;
$GPXUP;3949;08:06:47;0;50	19758;8	67991;0;0;0;
$GPXUP;3949;08:06:48;0;50	19758;8	67991;0;0;0;
$GPXUP;3949;08:06:49;0;50	19758;8	67991;0;0;0;
$GPXUP;3949;08:06:50;0;50	19758;8	67991;0;0;0;
$GPXUP;3949;08:06:51;0;50	19758;8	67991;0;0;0;
$GPXUP;3949;08:06:52;0;50	19758;8	67991;0;0;0;
$GPXUP;3949;08:06:53;0;50	19758;8	67991;0;0;0;
$GPXUP;3949;08:06:54;0;50	19758;8	67991;0;0;0;
$GPXUP;3949;08:06:55;0;50	19758;8	67991;0;0;0;
$GPXUP;3949;08:06:56;0;50	19758;8	67991;0;0;0;
$GPXUP;3949;08:06:57;0;50	19758;8	67991;0;0;0;
$GPXUP;3949;08:06:58;0;50	19758;8	67991;0;0;0;
$GPXUP;3949;08:06:59;0;50	19758;8	67991;0;0;0;
$GPXUP;3949;08:07:00;0;50	19758;8	67991;0;0;0;
$GPXUP;3949;08:07:01;0;50	19758;8	67991;0;0;0;
$GPXUP;3949;08:07:02;0;50	19758;8	67991;0;0;0;
$GPXUP;3949;08:07:03;0;50	19758;8	67991;0;0;0;
$GPXUP;3949;08:07:04;0;50	19758;8	67991;0;0;0;
$GPXUP;3949;08:07:05;0;50	19758;8	67991;0;0;0;
$GPXUP;3949;08:07:06;0;50	19758;8	67991;0;0;0;
$GPXUP;3949;08:07:07;0;50	19758;8	67991;0;0;0;
$GPXUP;3949;08:07:08;0;50	19758;8	67991;0;0;0;
$GPXUP;3949;08:07:09;0;50	19758;8	67991;0;0;0;
$GPXUP;3949;08:07:10;0;50	19758;8	67991;0;0;0;
$GPXUP;3949;08:07:11;0;50	19758;8	67991;0;0;0;
$GPXUP;3949;08:07:12;0;50	19758;8	67991;0;0;0;
$GPXUP;3949;08:07:13;0;50	19758;8	67991;0;0;0;
$GPXUP;3949;08:07:14;0;50	19758;8	67991;0;0;0;
$GPXUP;3949;08:07:15;0;50	19758;8	67991;0;0;0;
$GPXUP;3949;08:07:16;0;50	19758;8	67991;0;0;0;
$GPXUP;3949;08:07:17;0;50	19758;8	67991;0;0;0;
$GPXUP;3949;08:07:18;0;50	19758;8	67991;0;0;0;
$GPXUP;3949;08:07:19;0;50	19758;8	67991;0;0;0;
$GPXUP;3949;08:07:20;0;50	19758;8	67991;0;0;0;
$GPXUP;3949;08:07:21;0;50	19758;8	67991;0;0;0;
$GPXUP;3949;08:07:22;0;50	19758;8	67991;0;0;0;
$GPXUP;3949;08:07:23;0;50	19758;8	67991;0;0;0;
$GPXUP;3949;08:07:24;0;50	19758;8	67991;0;0;0;
$GPXUP;3949;08:07:25;0;50	19758;8	67991;0;0;0;
$GPXUP;3949;08:07:26;0;50	19758;8	67991;0;0;0;
$GPXUP;3949;08:07:27;0;50	19758;8	67991;0;0;0;
$GPXUP;3949;08:07:28;0;50	19758;8	67991;0;0;0;
$GPXUP;3949;08:07:29;0;50	19758;8	67991;0;0;0;
$GPXUP;3949;08:07:30;0;50	19758;8	67991;0;0;0;
$GPXUP;3949;08:07:31;0;50	19758;8	67991;0;0;0;
$GPXUP;3949;08:07:32;0;50	19758;8	67991;0;0;0;
$GPXUP;3949;08:07:33;0;50	19758;8	67991;0;0;0;
$GPXUP;3949;08:07:34;0;50	19758;8	67991;0;0;0;
$GPXUP;3949;08:07:35;0;50	19758;8	67991;0;0;0;
$GPXUP;3949;08:07:36;0;50	19758;8	67991;0;0;0;
$GPXUP;3949;08:07:37;0;50	19758;8	67991;0;0;0;
$GPXUP;3949;08:07:38;0;50	19758;8	67991;0;0;0;
$GPXUP;3949;08:07:39;0;50	19758;8	67991;0;0;0;
$GPXUP;3949;08:07:40;0;50	19758;8	67991;0;0;0;
$GPXUP;3949;08:07:41;0;50	19758;8	67991;0;0;0;
$GPXUP;3949;08:07:42;0;50	19758;8	67991;0;0;0;
$GPXUP;3949;08:07:43;0;50	19758;8	67991;0;0;0;
$GPXUP;3949;08:07:44;0;50	19758;8	67991;0;0;0;
$GPXUP;3949;08:07:45;0;50	19758;8	67991;0;0;0;
$GPXUP;3949;08:07:46;0;50	19758;8	67991;0;0;0;
$GPXUP;3949;08:07:47;0;50	19758;8	67991;0;0;0;
$GPXUP;3949;08:07:48;0;50	19758;8	67991;0;0;0;
$GPXUP;3949;08:07:49;0;50	19758;8	67991;0;0;0;
$GPXUP;3949;08:07:50;0;50	19758;8	67991;0;0;0;
$GPXUP;3949;08:07:51;0;50	19758;8	67991;0;0;0;
$GPXUP;3949;08:07:52;0;50	19758;8	67991;0;0;0;
$GPXUP;3949;08:07:53;0;50	19758;8	67991;0;0;0;
$GPXUP;3949;08:07:54;0;50	19758;8	67991;0;0;0;
$GPXUP;3949;08:07:55;0;50	19758;8	67991;0;0;0;
$GPXUP;3949;08:07:56;0;50	19758;8	67991;0;0;0;
$GPXUP;3949;08:07:57;0;50	19758;8	67991;0;0;0;
$GPXUP;3949;08:07:58;0;50	19758;8	67991;0;0;0;
$GPXUP;3949;08:07:59;0;50	19758;8	67991;0;0;0;
$GPXUP;3949;08:08:00;0;50	19758;8	67991;0;0;0;
$GPXUP;3949;08:08:01;0;50	19758;8	67991;0;0;0;
$GPXUP;3949;08:08:02;0;50	19758;8	67991;0;0;0;
$GPXUP;3949;08:08:03;0;50	19758;8	67991;0;0;0;
$GPXUP;3949;08:08:04;0;50	19758;8	67991;0;0;0;
$GPXUP;3949;08:08:05;0;50	19758;8	67991;0;0;0;
$GPXUP;3949;08:08:06;0;50	19758;8	67991;0;0;0;
$GPXUP;3949;08:08:07;0;50	19758;8	67991;0;0;0;
$GPXUP;3949;08:08:08;0;50	19758;8	67991;0;0;0;
$GPXUP;3949;08:08:09;0;50	19758;8	67991;0;0;0;
$GPXUP;3949;08:08:10;0;50	19758;8	67991;0;0;0;
$GPXUP;3949;08:08:11;0;50	19758;8	67991;0;0;0;
$GPXUP;3949;08:08:12;0;50	19758;8	67991;0;0;0;
$GPXUP;3949;08:08:13;0;50	19758;8	67991;0;0;0;
$GPXUP;3949;08:08:14;0;50	19758;8	67991;0;0;0;
$GPXUP;3949;08:08:15;0;50	19758;8	67991;0;0;0;
$GPXUP;3949;08:08:16;0;50	19758;8	67991;0;0;0;
$GPXUP;3949;08:08:17;0;50	19758;8	67991;0;0;0;
$GPXUP;3949;08:08:18;0;50	19758;8	67991;0;0;0;
$GPXUP;3949;08:08:19;0;50	19758;8	67991;0;0;0;
$GPXUP;3949;08:08:20;0;50	19758;8	67991;0;0;0;
$GPXUP;3949;08:08:21;0;50	19758;8	67991;0;0;0;
$GPXUP;3949;08:08:22;0;50	19758;8	67991;0;0;0;
$GPXUP;3949;08:08:23;0;50	19758;8	67991;0;0;0;
$GPXUP;3949;08:08:24;0;50	19758;8	67991;0;0;0;
$GPXUP;3949;08:08:25;0;50	19758;8	67991;0;0;0;
$GPXUP;3949;08:08:26;0;50	19758;8	67991;0;0;0;
$GPXUP;3949;08:08:27;0;50	19758;8	67991;0;0;0;
$GPXUP;3949;08:08:28;0;50	19758;8	67991;0;0;0;
$GPXUP;3949;08:08:29;0;50	19758;8	67991;0;0;0;
$GPXUP;3949;08:08:30;0;50	19758;8	67991;0;0;0;
$GPXUP;3949;08:08:31;0;50	19758;8	67991;0;0;0;
$GPXUP;3949;08:08:32;0;50	19758;8	67991;0;0;0;
$GPXUP;3949;08:08:33;0;50	19758;8	67991;0;0;0;
$GPXUP;3949;08:08:34;0;50	19758;8	67991;0;0;0;
$GPXUP;3949;08:08:35;0;50	19758;8	67991;0;0;0;
$GPXUP;3949;08:08:36;0;50	19758;8	67991;0;0;0;
$GPXUP;3949;08:08:37;0;50	19758;8	67991;0;0;0;
$GPXUP;3949;08:08:38;0;50	19758;8	67991;0;0;0;
$GPXUP;3949;08:08:39;0;50	19758;8	67991;0;0;0;
$GPXUP;3949;08:08:40;0;50	19758;8	67991;0;0;0;
$GPXUP;3949;08:08:41;0;50	19758;8	67991;0;0;0;
$GPXUP;3949;08:08:42;0;50	19758;8	67991;0;0;0;
$GPXUP;3949;08:08:43;0;50	19758;8	67991;0;0;0;
$GPXUP;3949;08:08:44;0;50	19758;8	67991;0;0;0;
$GPXUP;3949;08:08:45;0;50	19758;8	67991;0;0;0;
$GPXUP;3949;08:08:46;0;50	19758;8	67991;0;0;0;
$GPXUP;3949;08:08:47;0;50	19758;8	67991;0;0;0;
$GPXUP;3949;08:08:48;0;50	19758;8	67991;0;0;0;
$GPXUP;3949;08:08:49;0;50	19758;8	67991;0;0;0;
$GPXUP;3949;08:08:50;0;50	19758;8	67991;0;0;0;
$GPXUP;3949;08:08:51;0;50	19758;8	67991;0;0;0;
$GPXUP;3949;08:08:52;0;50	19758;8	67991;0;0;0;
$GPXUP;3949;08:08:53;0;50	19758;8	67991;0;0;0;
$GPXUP;3949;08:08:54;0;50	19758;8	67991;0;0;0;
$GPXUP;3949;08:08:55;0;50	19758;8	67991;0;0;0;
$GPXUP;3949;08:08:56;0;50	19758;8	67991;0;0;0;
$GPXUP;3949;08:08:57;0;50	19758;8	67991;0;0;0;
$GPXUP;3949;08:08:58;0;50	19758;8	67991;0;0;0;
$GPXUP;3949;08:08:59;0;50	19758;8	67991;0;0;0;
$GPXUP;3949;08:09:00;0;50	19758;8	67991;0;0;0;
$GPXUP;3949;08:09:01;0;50	19758;8	67991;0;0;0;
$GPXUP;3949;08:09:02;0;50	19758;8	67991;0;0;0;
$GPXUP;3949;08:09:03;0;50	19758;8	67991;0;0;0;
$GPXUP;3949;08:09:04;0;50	19758;8	67991;0;0;0;
$GPXUP;3949;08:09:05;0;50	19758;8	67991;0;0;0;
$GPXUP;3949;08:09:06;0;50	19758;8	67991;0;0;0;
$GPXUP;3949;08:09:07;0;50	19758;8	67991;0;0;0;
$GPXUP;3949;08:09:08;0;50	19758;8	67991;0;0;0;
$GPXUP;3949;08:09:09;0;50	19758;8	67991;0;0;0;
$GPXUP;3949;08:09:10;0;50	19758;8	67991;0;0;0;
$GPXUP;3949;08:09:11;0;50	19758;8	67991;0;0;0;
$GPXUP;3949;08:09:12;0;50	19758;8	67991;0;0;0;
$GPXUP;3949;08:09:13;0;50	19758;8	67991;0;0;0;
$GPXUP;3949;08:09:14;0;50	19758;8	67991;0;0;0;
$GPXUP;3949;08:09:15;0;50	19758;8	67991;0;0;0;
$GPXUP;3949;08:09:16;0;50	19758;8	67991;0;0;0;
$GPXUP;3949;08:09:17;0;50	19758;8	67991;0;0;0;
$GPXUP;3949;08:09:18;0;50	19758;8	67991;0;0;0;
$GPXUP;3949;08:09:19;0;50	19758;8	67991;0;0;0;
$GPXUP;3949;08:09:20;0;50	19758;8	67991;0;0;0;
$GPXUP;3949;08:09:21;0;50	19758;8	67991;0;0;0;
$GPXUP;3949;08:09:22;0;50	19758;8	67991;0;0;0;
$GPXUP;3949;08:09:23;0;50	19758;8	67991;0;0;0;
$GPXUP;3949;08:09:24;0;50	19758;8	67991;0;0;0;
$GPXUP;3949;08:09:25;0;50	19758;8	67991;0;0;0;
$GPXUP;3949;08:09:26;0;50	19758;8	67991;0;0;0;
$GPXUP;3949;08:09:27;0;50	19758;8	67991;0;0;0;
$GPXUP;3949;08:09:28;0;50	19758;8	67991;0;0;0;
$GPXUP;3949;08:09:29;0;50	19758;8	67991;0;0;0;
$GPXUP;3949;08:09:30;0;50	19758;8	67991;0;0;0;
$GPXUP;3949;08:09:31;0;50	19758;8	67991;0;0;0;
$GPXUP;3949;08:09:32;0;50	19758;8	67991;0;0;0;
$GPXUP;3949;08:09:33;0;50	19758;8	67991;0;0;0;
$GPXUP;3949;08:09:34;0;50	19758;8	67991;0;0;0;
$GPXUP;3949;08:09:35;0;50	19758;8	67991;0;0;0;
$GPXUP;3949;08:09:36;0;50	19758;8	67991;0;0;0;
$GPXUP;3949;08:09:37;0;50	19758;8	67991;0;0;0;
$GPXUP;3949;08:09:38;0;50	19758;8	67991;0;0;0;
$GPXUP;3949;08:09:39;0;50	19758;8	67991;0;0;0;
$GPXUP;3949;08:09:40;0;50	19758;8	67991;0;0;0;
$GPXUP;3949;08:09:41;0;50	19758;8	67991;0;0;0;
$GPXUP;3949;08:09:42;0;50	19758;8	67991;0;0;0;
$GPXUP;3949;08:09:43;0;50	19758;8	67991;0;0;0;
$GPXUP;3949;08:09:44;0;50	19758;8	67991;0;0;0;
$GPXUP;3949;08:09:45;0;50	19758;8	67991;0;0;0;
$GPXUP;3949;08:09:46;0;50	19758;8	67991;0;0;0;
$GPXUP;3949;08:09:47;0;50	19758;8	67991;0;0;0;
$GPXUP;3949;08:09:48;0;50	19758;8	67991;0;0;0;
$GPXUP;3949;08:09:49;0;50	19758;8	67991;0;0;0;
$GPXUP;3949;08:09:50;0;50	19758;8	67991;0;0;0;
$GPXUP;3949;08:09:51;0;50	19758;8	67991;0;0;0;
$GPXUP;3949;08:09:52;0;50	19758;8	67991;0;0;0;
$GPXUP;3949;08:09:53;0;50	19758;8	67991;0;0;0;
$GPXUP;3949;08:09:54;0;50	19758;8	67991;0;0;0;
$GPXUP;3949;08:09:55;0;50	19758;8	67991;0;0;0;
$GPXUP;3949;08:09:56;0;50	19758;8	67991;0;0;0;
$GPXUP;3949;08:09:57;0;50	19758;8	67991;0;0;0;
$GPXUP;3949;08:09:58;0;50	19758;8	67991;0;0;0;
$GPXUP;3949;08:09:59;0;50	19758;8	67991;0;0;0;
$GPXUP;3949;08:10:00;0;50	19758;8	67991;0;0;0;
$GPXUP;3949;08:10:01;0;50	19758;8	67991;0;0;0;
$GPXUP;3949;08:10:02;0;50	19758;8	67991;0;0;0;
$GPXUP;3949;08:10:03;0;50	19758;8	67991;0;0;0;
$GPXUP;3949;08:10:04;0;50	19758;8	67991;0;0;0;
$GPXUP;3949;08:10:05;0;50	19758;8	67991;0;0;0;
$GPXUP;3949;08:10:06;0;50	19758;8	67991;0;0;0;
$GPXUP;3949;08:10:07;0;50	19758;8	67991;0;0;0;
$GPXUP;3949;08:10:08;0;50	19758;8	67991;0;0;0;
$GPXUP;3949;08:10:09;0;50	19758;8	67991;0;0;0;
$GPXUP;3949;08:10:10;0;50	19758;8	67991;0;0;0;
$GPXUP;3949;08:10:11;0;50	19758;8	67991;0;0;0;
$GPXUP;3949;08:10:12;0;50	19758;8	67991;0;0;0;
$GPXUP;3949;08:10:13;0;50	19758;8	67991;0;0;0;
$GPXUP;3949;08:10:14;0;50	19758;8	67991;0;0;0;
$GPXUP;3949;08:10:15;0;50	19758;8	67991;0;0;0;
$GPXUP;3949;08:10:16;0;50	19758;8	67991;0;0;0;
$GPXUP;3949;08:10:17;0;50	19758;8	67991;0;0;0;
$GPXUP;3949;08:10:18;0;50	19758;8	67991;0;0;0;
$GPXUP;3949;08:10:19;0;50	19758;8	67991;0;0;0;
$GPXUP;3949;08:10:20;0;50	19758;8	67991;0;0;0;
$GPXUP;3949;08:10:21;0;50	19758;8	67991;0;0;0;
$GPXUP;3949;08:10:22;0;50	19758;8	67991;0;0;0;
$GPXUP;3949;08:10:23;0;50	19758;8	67991;0;0;0;
$GPXUP;3949;08:10:24;0;50	19758;8	67991;0;0;0;
$GPXUP;3949;08:10:25;0;50	19758;8	67991;0;0;0;
$GPXUP;3949;08:10:26;0;50	19758;8	67991;0;0;0;
$GPXUP;3949;08:10:27;0;50	19758;8	67991;0;0;0;
$GPXUP;3949;08:10:28;0;50	19758;8	67991;0;0;0;
$GPXUP;3949;08:10:29;0;50	19758;8	67991;0;0;0;
$GPXUP;3949;08:10:30;0;50	19758;8	67991;0;0;0;
$GPXUP;3949;08:10:31;0;50	19758;8	67991;0;0;0;
$GPXUP;3949;08:10:32;0;50	19758;8	67991;0;0;0;
$GPXUP;3949;08:10:33;0;50	19758;8	67991;0;0;0;
$GPXUP;3949;08:10:34;0;50	19758;8	67991;0;0;0;
$GPXUP;3949;08:10:35;0;50	19758;8	67991;0;0;0;
$GPXUP;3949;08:10:36;0;50	19758;8	67991;0;0;0;
$GPXUP;3949;08:10:37;0;50	19758;8	67991;0;0;0;
$GPXUP;3949;08:10:38;0;50	19758;8	67991;0;0;0;
$GPXUP;3949;08:10:39;0;50	19758;8	67991;0;0;0;
$GPXUP;3949;08:10:40;0;50	19758;8	67991;0;0;0;
$GPXUP;3949;08:10:41;0;50	19758;8	67991;0;0;0;
$GPXUP;3949;08:10:42;0;50	19758;8	67991;0;0;0;
$GPXUP;3949;08:10:43;0;50	19758;8	67991;0;0;0;
$GPXUP;3949;08:10:44;0;50	19758;8	67991;0;0;0;
$GPXUP;3949;08:10:45;0;50	19758;8	67991;0;0;0;
$GPXUP;3949;08:10:46;0;50	19758;8	67991;0;0;0;
$GPXUP;3949;08:10:47;0;50	19758;8	67991;0;0;0;
$GPXUP;3949;08:10:48;0;50	19758;8	67991;0;0;0;
$GPXUP;3949;08:10:49;0;50	19758;8	67991;0;0;0;
$GPXUP;3949;08:10:50;0;50	19758;8	67991;0;0;0;
$GPXUP;3949;08:10:51;0;50	19758;8	67991;0;0;0;
$GPXUP;3949;08:10:52;0;50	19758;8	67991;0;0;0;
$GPXUP;3949;08:10:53;0;50	19758;8	67991;0;0;0;
$GPXUP;3949;08:10:54;0;50	19758;8	67991;0;0;0;
$GPXUP;3949;08:10:55;0;50	19758;8	67991;0;0;0;
$GPXUP;3949;08:10:56;0;50	19758;8	67991;0;0;0;
$GPXUP;3949;08:10:57;0;50	19758;8	67991;0;0;0;
$GPXUP;3949;08:10:58;0;50	19758;8	67991;0;0;0;
$GPXUP;3949;08:10:59;0;50	19758;8	67991;0;0;0;
$GPXUP;3949;08:11:00;0;50	19758;8	67991;0;0;0;
$GPXUP;3949;08:11:01;0;50	19758;8	67991;0;0;0;
$GPXUP;3949;08:11:02;0;50	19758;8	67991;0;0;0;
$GPXUP;3949;08:11:03;0;50	19758;8	67991;0;0;0;
$GPXUP;3949;08:11:04;0;50	19758;8	67991;0;0;0;
$GPXUP;3949;08:11:05;0;50	19758;8	67991;0;0;0;
$GPXUP;3949;08:11:06;0;50	19758;8	67991;0;0;0;
$GPXUP;3949;08:11:07;0;50	19758;8	67991;0;0;0;
$GPXUP;3949;08:11:08;0;50	19758;8	67991;0;0;0;
$GPXUP;3949;08:11:09;0;50	19758;8	67991;0;0;0;
$GPXUP;3949;08:11:10;0;50	19758;8	67991;0;0;0;
$GPXUP;3949;08:11:11;0;50	19758;8	67991;0;0;0;
$GPXUP;3949;08:11:12;0;50	19758;8	67991;0;0;0;
$GPXUP;3949;08:11:13;0;50	19758;8	67991;0;0;0;
$GPXUP;3949;08:11:14;0;50	19758;8	67991;0;0;0;
$GPXUP;3949;08:11:15;0;50	19758;8	67991;0;0;0;
$GPXUP;3949;08:11:16;0;50	19758;8	67991;0;0;0;
$GPXUP;3949;08:11:17;0;50	19758;8	67991;0;0;0;
$GPXUP;3949;08:11:18;0;50	19758;8	67991;0;0;0;
$GPXUP;3949;08:11:19;0;50	19758;8	67991;0;0;0;
$GPXUP;3949;08:11:20;0;50	19758;8	67991;0;0;0;
$GPXUP;3949;08:11:21;0;50	19758;8	67991;0;0;0;
$GPXUP;3949;08:11:22;0;50	19758;8	67991;0;0;0;
$GPXUP;3949;08:11:23;0;50	19758;8	67991;0;0;0;
$GPXUP;3949;08:11:24;0;50	19758;8	67991;0;0;0;
$GPXUP;3949;08:11:25;0;50	19758;8	67991;0;0;0;
$GPXUP;3949;08:11:26;0;50	19758;8	67991;0;0;0;
$GPXUP;3949;08:11:27;0;50	19758;8	67991;0;0;0;
$GPXUP;3949;08:11:28;0;50	19758;8	67991;0;0;0;
$GPXUP;3949;08:11:29;0;50	19758;8	67991;0;0;0;
$GPXUP;3949;08:11:30;0;50	19758;8	67991;0;0;0;
$GPXUP;3949;08:11:31;0;50	19758;8	67991;0;0;0;
$GPXUP;3949;08:11:32;0;50	19758;8	67991;0;0;0;
$GPXUP;3949;08:11:33;0;50	19758;8	67991;0;0;0;
$GPXUP;3949;08:11:34;0;50	19758;8	67991;0;0;0;
$GPXUP;3949;08:11:35;0;50	19758;8	67991;0;0;0;
$GPXUP;3949;08:11:36;0;50	19758;8	67991;0;0;0;
$GPXUP;3949;08:11:37;0;50	19758;8	67991;0;0;0;
$GPXUP;3949;08:11:38;0;50	19758;8	67991;0;0;0;
$GPXUP;3949;08:11:39;0;50	19758;8	67991;0;0;0;
$GPXUP;3949;08:11:40;0;50	19758;8	67991;0;0;0;
$GPXUP;3949;08:11:41;0;50	19758;8	67991;0;0;0;
$GPXUP;3949;08:11:42;0;50	19758;8	67991;0;0;0;
$GPXUP;3949;08:11:43;0;50	19758;8	67991;0;0;0;
$GPXUP;3949;08:11:44;0;50	19758;8	67991;0;0;0;
$GPXUP;3949;08:11:45;0;50	19758;8	67991;0;0;0;
$GPXUP;3949;08:11:46;0;50	19758;8	67991;0;0;0;
$GPXUP;3949;08:11:47;0;50	19758;8	67991;0;0;0;
$GPXUP;3949;08:11:48;0;50	19758;8	67991;0;0;0;
$GPXUP;3949;08:11:49;0;50	19758;8	67991;0;0;0;
$GPXUP;3949;08:11:50;0;50	19758;8	67991;0;0;0;
$GPXUP;3949;08:11:51;0;50	19758;8	67991;0;0;0;
$GPXUP;3949;08:11:52;0;50	19758;8	67991;0;0;0;
$GPXUP;3949;08:11:53;0;50	19758;8	67991;0;0;0;
$GPXUP;3949;08:11:54;0;50	19758;8	67991;0;0;0;
$GPXUP;3949;08:11:55;0;50	19758;8	67991;0;0;0;
$GPXUP;3949;08:11:56;0;50	19758;8	67991;0;0;0;
$GPXUP;3949;08:11:57;0;50	19758;8	67991;0;0;0;
$GPXUP;3949;08:11:58;0;50	19758;8	67991;0;0;0;
$GPXUP;3949;08:11:59;0;50	19758;8	67991;0;0;0;
$GPXUP;3949;08:12:00;0;50	19758;8	67991;0;0;0;
$GPXUP;3949;08:12:01;0;50	19758;8	67991;0;0;0;
$GPXUP;3949;08:12:02;0;50	19758;8	67991;0;0;0;
$GPXUP;3949;08:12:03;0;50	19758;8	67991;0;0;0;
$GPXUP;3949;08:12:04;0;50	19758;8	67991;0;0;0;
$GPXUP;3949;08:12:05;0;50	19758;8	67991;0;0;0;
$GPXUP;3949;08:12:06;0;50	19758;8	67991;0;0;0;
$GPXUP;3949;08:12:07;0;50	19758;8	67991;0;0;0;
$GPXUP;3949;08:12:08;0;50	19758;8	67991;0;0;0;
$GPXUP;3949;08:12:09;0;50	19758;8	67991;0;0;0;
$GPXUP;3949;08:12:10;0;50	19758;8	67991;0;0;0;
$GPXUP;3949;08:12:11;0;50	19758;8	67991;0;0;0;
$GPXUP;3949;08:12:12;0;50	19758;8	67991;0;0;0;
$GPXUP;3949;08:12:13;0;50	19758;8	67991;0;0;0;
$GPXUP;3949;08:12:14;0;50	19758;8	67991;0;0;0;
$GPXUP;3949;08:12:15;0;50	19758;8	67991;0;0;0;
$GPXUP;3949;08:12:16;0;50	19758;8	67991;0;0;0;
$GPXUP;3949;08:12:17;0;50	19758;8	67991;0;0;0;
$GPXUP;3949;08:12:18;0;50	19758;8	67991;0;0;0;
$GPXUP;3949;08:12:19;0;50	19758;8	67991;0;0;0;
$GPXUP;3949;08:12:20;0;50	19758;8	67991;0;0;0;
$GPXUP;3949;08:12:21;0;50	19758;8	67991;0;0;0;
$GPXUP;3949;08:12:22;0;50	19758;8	67991;0;0;0;
$GPXUP;3949;08:12:23;0;50	19758;8	67991;0;0;0;
$GPXUP;3949;08:12:24;0;50	19758;8	67991;0;0;0;
$GPXUP;3949;08:12:25;0;50	19758;8	67991;0;0;0;
$GPXUP;3949;08:12:26;0;50	19758;8	67991;0;0;0;
$GPXUP;3949;08:12:27;0;50	19758;8	67991;0;0;0;
$GPXUP;3949;08:12:28;0;50	19758;8	67991;0;0;0;
$GPXUP;3949;08:12:29;0;50	19758;8	67991;0;0;0;
$GPXUP;3949;08:12:30;0;50	19758;8	67991;0;0;0;
$GPXUP;3949;08:12:31;0;50	19758;8	67991;0;0;0;
$GPXUP;3949;08:12:32;0;50	19758;8	67991;0;0;0;
$GPXUP;3949;08:12:33;0;50	19758;8	67991;0;0;0;
$GPXUP;3949;08:12:34;0;50	19758;8	67991;0;0;0;
$GPXUP;3949;08:12:35;0;50	19758;8	67991;0;0;0;
$GPXUP;3949;08:12:36;0;50	19758;8	67991;0;0;0;
$GPXUP;3949;08:12:37;0;50	19758;8	67991;0;0;0;
$GPXUP;3949;08:12:38;0;50	19758;8	67991;0;0;0;
$GPXUP;3949;08:12:39;0;50	19758;8	67991;0;0;0;
$GPXUP;3949;08:12:40;0;50	19758;8	67991;0;0;0;
$GPXUP;3949;08:12:41;0;50	19758;8	67991;0;0;0;
$GPXUP;3949;08:12:42;0;50	19758;8	67991;0;0;0;
$GPXUP;3949;08:12:43;0;50	19758;8	67991;0;0;0;
$GPXUP;3949;08:12:44;0;50	19758;8	67991;0;0;0;
$GPXUP;3949;08:12:45;0;50	19758;8	67991;0;0;0;
$GPXUP;3949;08:12:46;0;50	19758;8	67991;0;0;0;
$GPXUP;3949;08:12:47;0;50	19758;8	67991;0;0;0;
$GPXUP;3949;08:12:48;0;50	19758;8	67991;0;0;0;
$GPXUP;3949;08:12:49;0;50	19758;8	67991;0;0;0;
$GPXUP;3949;08:12:50;0;50	19758;8	67991;0;0;0;
$GPXUP;3949;08:12:51;0;50	19758;8	67991;0;0;0;
$GPXUP;3949;08:12:52;0;50	19758;8	67991;0;0;0;
$GPXUP;3949;08:12:53;0;50	19758;8	67991;0;0;0;
$GPXUP;3949;08:12:54;0;50	19758;8	67991;0;0;0;
$GPXUP;3949;08:12:55;0;50	19758;8	67991;0;0;0;
$GPXUP;3949;08:12:56;0;50	19758;8	67991;0;0;0;
$GPXUP;3949;08:12:57;0;50	19758;8	67991;0;0;0;
$GPXUP;3949;08:12:58;0;50	19758;8	67991;0;0;0;
$GPXUP;3949;08:12:59;0;50	19758;8	67991;0;0;0;
$GPXUP;3949;08:13:00;0;50	19758;8	67991;0;0;0;
$GPXUP;3949;08:13:01;0;50	19758;8	67991;0;0;0;
$GPXUP;3949;08:13:02;0;50	19758;8	67991;0;0;0;
$GPXUP;3949;08:13:03;0;50	19758;8	67991;0;0;0;
$GPXUP;3949;08:13:04;0;50	19758;8	67991;0;0;0;
$GPXUP;3949;08:13:05;0;50	19758;8	67991;0;0;0;
$GPXUP;3949;08:13:06;0;50	19758;8	67991;0;0;0;
$GPXUP;3949;08:13:07;0;50	19758;8	67991;0;0;0;
$GPXUP;3949;08:13:08;0;50	19758;8	67991;0;0;0;
$GPXUP;3949;08:13:09;0;50	19758;8	67991;0;0;0;
$GPXUP;3949;08:13:10;0;50	19758;8	67991;0;0;0;
$GPXUP;3949;08:13:11;0;50	19758;8	67991;0;0;0;
$GPXUP;3949;08:13:12;0;50	19758;8	67991;0;0;0;
$GPXUP;3949;08:13:13;0;50	19758;8	67991;0;0;0;
$GPXUP;3949;08:13:14;0;50	19758;8	67991;0;0;0;
$GPXUP;3949;08:13:15;0;50	19758;8	67991;0;0;0;
$GPXUP;3949;08:13:16;0;50	19758;8	67991;0;0;0;
$GPXUP;3949;08:13:17;0;50	19758;8	67991;0;0;0;
$GPXUP;3949;08:13:18;0;50	19758;8	67991;0;0;0;
$GPXUP;3949;08:13:19;0;50	19758;8	67991;0;0;0;
$GPXUP;3949;08:13:20;0;50	19758;8	67991;0;0;0;
$GPXUP;3949;08:13:21;0;50	19758;8	67991;0;0;0;
$GPXUP;3949;08:13:22;0;50	19758;8	67991;0;0;0;
$GPXUP;3949;08:13:23;0;50	19758;8	67991;0;0;0;
$GPXUP;3949;08:13:24;0;50	19758;8	67991;0;0;0;
$GPXUP;3949;08:13:25;0;50	19758;8	67991;0;0;0;
$GPXUP;3949;08:13:26;0;50	19758;8	67991;0;0;0;
$GPXUP;3949;08:13:27;0;50	19758;8	67991;0;0;0;
$GPXUP;3949;08:13:28;0;50	19758;8	67991;0;0;0;
$GPXUP;3949;08:13:29;0;50	19758;8	67991;0;0;0;
$GPXUP;3949;08:13:30;0;50	19758;8	67991;0;0;0;
$GPXUP;3949;08:13:31;0;50	19758;8	67991;0;0;0;
$GPXUP;3949;08:13:32;0;50	19758;8	67991;0;0;0;
$GPXUP;3949;08:13:33;0;50	19758;8	67991;0;0;0;
$GPXUP;3949;08:13:34;0;50	19758;8	67991;0;0;0;
$GPXUP;3949;08:13:35;0;50	19758;8	67991;0;0;0;
$GPXUP;3949;08:13:36;0;50	19758;8	67991;0;0;0;
$GPXUP;3949;08:13:37;0;50	19758;8	67991;0;0;0;
$GPXUP;3949;08:13:38;0;50	19758;8	67991;0;0;0;
$GPXUP;3949;08:13:39;0;50	19758;8	67991;0;0;0;
$GPXUP;3949;08:13:40;0;50	19758;8	67991;0;0;0;
$GPXUP;3949;08:13:41;0;50	19758;8	67991;0;0;0;
$GPXUP;3949;08:13:42;0;50	19758;8	67991;0;0;0;
$GPXUP;3949;08:13:43;0;50	19758;8	67991;0;0;0;
$GPXUP;3949;08:13:44;0;50	19758;8	67991;0;0;0;
$GPXUP;3949;08:13:45;0;50	19758;8	67991;0;0;0;
$GPXUP;3949;08:13:46;0;50	19758;8	67991;0;0;0;
$GPXUP;3949;08:13:47;0;50	19758;8	67991;0;0;0;
$GPXUP;3949;08:13:48;0;50	19758;8	67991;0;0;0;
$GPXUP;3949;08:13:49;0;50	19758;8	67991;0;0;0;
$GPXUP;3949;08:13:50;0;50	19758;8	67991;0;0;0;
$GPXUP;3949;08:13:51;0;50	19758;8	67991;0;0;0;
$GPXUP;3949;08:13:52;0;50	19758;8	67991;0;0;0;
$GPXUP;3949;08:13:53;0;50	19758;8	67991;0;0;0;
$GPXUP;3949;08:13:54;0;50	19758;8	67991;0;0;0;
$GPXUP;3949;08:13:55;0;50	19758;8	67991;0;0;0;
$GPXUP;3949;08:13:56;0;50	19758;8	67991;0;0;0;
$GPXUP;3949;08:13:57;0;50	19758;8	67991;0;0;0;
$GPXUP;3949;08:13:58;0;50	19758;8	67991;0;0;0;
$GPXUP;3949;08:13:59;0;50	19758;8	67991;0;0;0;
$GPXUP;3949;08:14:00;0;50	19758;8	67991;0;0;0;
$GPXUP;3949;08:14:01;0;50	19758;8	67991;0;0;0;
$GPXUP;3949;08:14:02;0;50	19758;8	67991;0;0;0;
$GPXUP;3949;08:14:03;0;50	19758;8	67991;0;0;0;
$GPXUP;3949;08:14:04;0;50	19758;8	67991;0;0;0;
$GPXUP;3949;08:14:05;0;50	19758;8	67991;0;0;0;
$GPXUP;3949;08:14:06;0;50	19758;8	67991;0;0;0;
$GPXUP;3949;08:14:07;0;50	19758;8	67991;0;0;0;
$GPXUP;3949;08:14:08;0;50	19758;8	67991;0;0;0;
$GPXUP;3949;08:14:09;0;50	19758;8	67991;0;0;0;
$GPXUP;3949;08:14:10;0;50	19758;8	67991;0;0;0;
$GPXUP;3949;08:14:11;0;50	19758;8	67991;0;0;0;
$GPXUP;3949;08:14:12;0;50	19758;8	67991;0;0;0;
$GPXUP;3949;08:14:13;0;50	19758;8	67991;0;0;0;
$GPXUP;3949;08:14:14;0;50	19758;8	67991;0;0;0;
$GPXUP;3949;08:14:15;0;50	19758;8	67991;0;0;0;
$GPXUP;3949;08:14:16;0;50	19758;8	67991;0;0;0;
$GPXUP;3949;08:14:17;0;50	19758;8	67991;0;0;0;
$GPXUP;3949;08:14:18;0;50	19758;8	67991;0;0;0;
$GPXUP;3949;08:14:19;0;50	19758;8	67991;0;0;0;
$GPXUP;3949;08:14:20;0;50	19758;8	67991;0;0;0;
$GPXUP;3949;08:14:21;0;50	19758;8	67991;0;0;0;
$GPXUP;3949;08:14:22;0;50	19758;8	67991;0;0;0;
$GPXUP;3949;08:14:23;0;50	19758;8	67991;0;0;0;
$GPXUP;3949;08:14:24;0;50	19758;8	67991;0;0;0;
$GPXUP;3949;08:14:25;0;50	19758;8	67991;0;0;0;
$GPXUP;3949;08:14:26;0;50	19758;8	67991;0;0;0;
$GPXUP;3949;08:14:27;0;50	19758;8	67991;0;0;0;
$GPXUP;3949;08:14:28;0;50	19758;8	67991;0;0;0;
$GPXUP;3949;08:14:29;0;50	19758;8	67991;0;0;0;
$GPXUP;3949;08:14:30;0;50	19758;8	67991;0;0;0;
$GPXUP;3949;08:14:31;0;50	19758;8	67991;0;0;0;
$GPXUP;3949;08:14:32;0;50	19758;8	67991;0;0;0;
$GPXUP;3949;08:14:33;0;50	19758;8	67991;0;0;0;
$GPXUP;3949;08:14:34;0;50	19758;8	67991;0;0;0;
$GPXUP;3949;08:14:35;0;50	19758;8	67991;0;0;0;
$GPXUP;3949;08:14:36;0;50	19758;8	67991;0;0;0;
$GPXUP;3949;08:14:37;0;50	19758;8	67991;0;0;0;
$GPXUP;3949;08:14:38;0;50	19758;8	67991;0;0;0;
$GPXUP;3949;08:14:39;0;50	19758;8	67991;0;0;0;
$GPXUP;3949;08:14:40;0;50	19758;8	67991;0;0;0;
$GPXUP;3949;08:14:41;0;50	19758;8	67991;0;0;0;
$GPXUP;3949;08:14:42;0;50	19758;8	67991;0;0;0;
$GPXUP;3949;08:14:43;0;50	19758;8	67991;0;0;0;
$GPXUP;3949;08:14:44;0;50	19758;8	67991;0;0;0;
$GPXUP;3949;08:14:45;0;50	19758;8	67991;0;0;0;
$GPXUP;3949;08:14:46;0;50	19758;8	67991;0;0;0;
$GPXUP;3949;08:14:47;0;50	19758;8	67991;0;0;0;
$GPXUP;3949;08:14:48;0;50	19758;8	67991;0;0;0;
$GPXUP;3949;08:14:49;0;50	19758;8	67991;0;0;0;
$GPXUP;3949;08:14:50;0;50	19758;8	67991;0;0;0;
$GPXUP;3949;08:14:51;0;50	19758;8	67991;0;0;0;
$GPXUP;3949;08:14:52;0;50	19758;8	67991;0;0;0;
$GPXUP;3949;08:14:53;0;50	19758;8	67991;0;0;0;
$GPXUP;3949;08:14:54;0;50	19758;8	67991;0;0;0;
$GPXUP;3949;08:14:55;0;50	19758;8	67991;0;0;0;
$GPXUP;3949;08:14:56;0;50	19758;8	67991;0;0;0;
$GPXUP;3949;08:14:57;0;50	19758;8	67991;0;0;0;
$GPXUP;3949;08:14:58;0;50	19758;8	67991;0;0;0;
$GPXUP;3949;08:14:59;0;50	19758;8	67991;0;0;0;
$GPXUP;3949;08:15:00;0;50	19758;8	67991;0;0;0;
$GPXUP;3949;08:15:01;0;50	19758;8	67991;0;0;0;
$GPXUP;3949;08:15:02;0;50	19758;8	67991;0;0;0;
$GPXUP;3949;08:15:03;0;50	19758;8	67991;0;0;0;
$GPXUP;3949;08:15:04;0;50	19758;8	67991;0;0;0;
$GPXUP;3949;08:15:05;0;50	19758;8	67991;0;0;0;
$GPXUP;3949;08:15:06;0;50	19758;8	67991;0;0;0;
$GPXUP;3949;08:15:07;0;50	19758;8	67991;0;0;0;
$GPXUP;3949;08:15:08;0;50	19758;8	67991;0;0;0;
$GPXUP;3949;08:15:09;0;50	19758;8	67991;0;0;0;
$GPXUP;3949;08:15:10;0;50	19758;8	67991;0;0;0;
$GPXUP;3949;08:15:11;0;50	19758;8	67991;0;0;0;
$GPXUP;3949;08:15:12;0;50	19758;8	67991;0;0;0;
$GPXUP;3949;08:15:13;0;50	19758;8	67991;0;0;0;
$GPXUP;3949;08:15:14;0;50	19758;8	67991;0;0;0;
$GPXUP;3949;08:15:15;0;50	19758;8	67991;0;0;0;
$GPXUP;3949;08:15:16;0;50	19758;8	67991;0;0;0;
$GPXUP;3949;08:15:17;0;50	19758;8	67991;0;0;0;
$GPXUP;3949;08:15:18;0;50	19758;8	67991;0;0;0;
$GPXUP;3949;08:15:19;0;50	19758;8	67991;0;0;0;
$GPXUP;3949;08:15:20;0;50	19758;8	67991;0;0;0;
$GPXUP;3949;08:15:21;0;50	19758;8	67991;0;0;0;
$GPXUP;3949;08:15:22;0;50	19758;8	67991;0;0;0;
$GPXUP;3949;08:15:23;0;50	19758;8	67991;0;0;0;
$GPXUP;3949;08:15:24;0;50	19758;8	67991;0;0;0;
$GPXUP;3949;08:15:25;0;50	19758;8	67991;0;0;0;
$GPXUP;3949;08:15:26;0;50	19758;8	67991;0;0;0;
$GPXUP;3949;08:15:27;0;50	19758;8	67991;0;0;0;
$GPXUP;3949;08:15:28;0;50	19758;8	67991;0;0;0;
$GPXUP;3949;08:15:29;0;50	19758;8	67991;0;0;0;
$GPXUP;3949;08:15:30;0;50	19758;8	67991;0;0;0;
$GPXUP;3949;08:15:31;0;50	19758;8	67991;0;0;0;
$GPXUP;3949;08:15:32;0;50	19758;8	67991;0;0;0;
$GPXUP;3949;08:15:33;0;50	19758;8	67991;0;0;0;
$GPXUP;3949;08:15:34;0;50	19758;8	67991;0;0;0;
$GPXUP;3949;08:15:35;0;50	19758;8	67991;0;0;0;
$GPXUP;3949;08:15:36;0;50	19758;8	67991;0;0;0;
$GPXUP;3949;08:15:37;0;50	19758;8	67991;0;0;0;
$GPXUP;3949;08:15:38;0;50	19758;8	67991;0;0;0;
$GPXUP;3949;08:15:39;0;50	19758;8	67991;0;0;0;
$GPXUP;3949;08:15:40;0;50	19758;8	67991;0;0;0;
$GPXUP;3949;08:15:41;0;50	19758;8	67991;0;0;0;
$GPXUP;3949;08:15:42;0;50	19758;8	67991;0;0;0;
$GPXUP;3949;08:15:43;0;50	19758;8	67991;0;0;0;
$GPXUP;3949;08:15:44;0;50	19758;8	67991;0;0;0;
$GPXUP;3949;08:15:45;0;50	19758;8	67991;0;0;0;
$GPXUP;3949;08:15:46;0;50	19758;8	67991;0;0;0;
$GPXUP;3949;08:15:47;0;50	19758;8	67991;0;0;0;
$GPXUP;3949;08:15:48;0;50	19758;8	67991;0;0;0;
$GPXUP;3949;08:15:49;0;50	19758;8	67991;0;0;0;
$GPXUP;3949;08:15:50;0;50	19758;8	67991;0;0;0;
$GPXUP;3949;08:15:51;0;50	19758;8	67991;0;0;0;
$GPXUP;3949;08:15:52;0;50	19758;8	67991;0;0;0;
$GPXUP;3949;08:15:53;0;50	19758;8	67991;0;0;0;
$GPXUP;3949;08:15:54;0;50	19758;8	67991;0;0;0;
$GPXUP;3949;08:15:55;0;50	19758;8	67991;0;0;0;
$GPXUP;3949;08:15:56;0;50	19758;8	67991;0;0;0;
$GPXUP;3949;08:15:57;0;50	19758;8	67991;0;0;0;
$GPXUP;3949;08:15:58;0;50	19758;8	67991;0;0;0;
$GPXUP;3949;08:15:59;0;50	19758;8	67991;0;0;0;
$GPXUP;3949;08:16:00;0;50	19758;8	67991;0;0;0;
$GPXUP;3949;08:16:01;0;50	19758;8	67991;0;0;0;
$GPXUP;3949;08:16:02;0;50	19758;8	67991;0;0;0;
$GPXUP;3949;08:16:03;0;50	19758;8	67991;0;0;0;
$GPXUP;3949;08:16:04;0;50	19758;8	67991;0;0;0;
$GPXUP;3949;08:16:05;0;50	19758;8	67991;0;0;0;
$GPXUP;3949;08:16:06;0;50	19758;8	67991;0;0;0;
$GPXUP;3949;08:16:07;0;50	19758;8	67991;0;0;0;
$GPXUP;3949;08:16:08;0;50	19758;8	67991;0;0;0;
$GPXUP;3949;08:16:09;0;50	19758;8	67991;0;0;0;
$GPXUP;3949;08:16:10;0;50	19758;8	67991;0;0;0;
$GPXUP;3949;08:16:11;0;50	19758;8	67991;0;0;0;
$GPXUP;3949;08:16:12;0;50	19758;8	67991;0;0;0;
$GPXUP;3949;08:16:13;0;50	19758;8	67991;0;0;0;
$GPXUP;3949;08:16:14;0;50	19758;8	67991;0;0;0;
$GPXUP;3949;08:16:15;0;50	19758;8	67991;0;0;0;
$GPXUP;3949;08:16:16;0;50	19758;8	67991;0;0;0;
$GPXUP;3949;08:16:17;0;50	19758;8	67991;0;0;0;
$GPXUP;3949;08:16:18;0;50	19758;8	67991;0;0;0;
$GPXUP;3949;08:16:19;0;50	19758;8	67991;0;0;0;
$GPXUP;3949;08:16:20;0;50	19758;8	67991;0;0;0;
$GPXUP;3949;08:16:21;0;50	19758;8	67991;0;0;0;
$GPXUP;3949;08:16:22;0;50	19758;8	67991;0;0;0;
$GPXUP;3949;08:16:23;0;50	19758;8	67991;0;0;0;
$GPXUP;3949;08:16:24;0;50	19758;8	67991;0;0;0;
$GPXUP;3949;08:16:25;0;50	19758;8	67991;0;0;0;
$GPXUP;3949;08:16:26;0;50	19758;8	67991;0;0;0;
$GPXUP;3949;08:16:27;0;50	19758;8	67991;0;0;0;
$GPXUP;3949;08:16:28;0;50	19758;8	67991;0;0;0;
$GPXUP;3949;08:16:29;0;50	19758;8	67991;0;0;0;
$GPXUP;3949;08:16:30;0;50	19758;8	67991;0;0;0;
$GPXUP;3949;08:16:31;0;50	19758;8	67991;0;0;0;
$GPXUP;3949;08:16:32;0;50	19758;8	67991;0;0;0;
$GPXUP;3949;08:16:33;0;50	19758;8	67991;0;0;0;
$GPXUP;3949;08:16:34;0;50	19758;8	67991;0;0;0;
$GPXUP;3949;08:16:35;0;50	19758;8	67991;0;0;0;
$GPXUP;3949;08:16:36;0;50	19758;8	67991;0;0;0;
$GPXUP;3949;08:16:37;0;50	19758;8	67991;0;0;0;
$GPXUP;3949;08:16:38;0;50	19758;8	67991;0;0;0;
$GPXUP;3949;08:16:39;0;50	19758;8	67991;0;0;0;
$GPXUP;3949;08:16:40;0;50	19758;8	67991;0;0;0;
$GPXUP;3949;08:16:41;0;50	19758;8	67991;0;0;0;
$GPXUP;3949;08:16:42;0;50	19758;8	67991;0;0;0;
$GPXUP;3949;08:16:43;0;50	19758;8	67991;0;0;0;
$GPXUP;3949;08:16:44;0;50	19758;8	67991;0;0;0;
$GPXUP;3949;08:16:45;0;50	19758;8	67991;0;0;0;
$GPXUP;3949;08:16:46;0;50	19758;8	67991;0;0;0;
$GPXUP;3949;08:16:47;0;50	19758;8	67991;0;0;0;
$GPXUP;3949;08:16:48;0;50	19758;8	67991;0;0;0;
$GPXUP;3949;08:16:49;0;50	19758;8	67991;0;0;0;
$GPXUP;3949;08:16:50;0;50	19758;8	67991;0;0;0;
$GPXUP;3949;08:16:51;0;50	19758;8	67991;0;0;0;
$GPXUP;3949;08:16:52;0;50	19758;8	67991;0;0;0;
$GPXUP;3949;08:16:53;0;50	19758;8	67991;0;0;0;
$GPXUP;3949;08:16:54;0;50	19758;8	67991;0;0;0;
$GPXUP;3949;08:16:55;0;50	19758;8	67991;0;0;0;
$GPXUP;3949;08:16:56;0;50	19758;8	67991;0;0;0;
$GPXUP;3949;08:16:57;0;50	19758;8	67991;0;0;0;
$GPXUP;3949;08:16:58;0;50	19758;8	67991;0;0;0;
$GPXUP;3949;08:16:59;0;50	19758;8	67991;0;0;0;
$GPXUP;3949;08:17:00;0;50	19758;8	67991;0;0;0;
$GPXUP;3949;08:17:01;0;50	19758;8	67991;0;0;0;
$GPXUP;3949;08:17:02;0;50	19758;8	67991;0;0;0;
$GPXUP;3949;08:17:03;0;50	19758;8	67991;0;0;0;
$GPXUP;3949;08:17:04;0;50	19758;8	67991;0;0;0;
$GPXUP;3949;08:17:05;0;50	19758;8	67991;0;0;0;
$GPXUP;3949;08:17:06;0;50	19758;8	67991;0;0;0;
$GPXUP;3949;08:17:07;0;50	19758;8	67991;0;0;0;
$GPXUP;3949;08:17:08;0;50	19758;8	67991;0;0;0;
$GPXUP;3949;08:17:09;0;50	19758;8	67991;0;0;0;
$GPXUP;3949;08:17:10;0;50	19758;8	67991;0;0;0;
$GPXUP;3949;08:17:11;0;50	19758;8	67991;0;0;0;
$GPXUP;3949;08:17:12;0;50	19758;8	67991;0;0;0;
$GPXUP;3949;08:17:13;0;50	19758;8	67991;0;0;0;
$GPXUP;3949;08:17:14;0;50	19758;8	67991;0;0;0;
$GPXUP;3949;08:17:15;0;50	19758;8	67991;0;0;0;
$GPXUP;3949;08:17:16;0;50	19758;8	67991;0;0;0;
$GPXUP;3949;08:17:17;0;50	19758;8	67991;0;0;0;
$GPXUP;3949;08:17:18;0;50	19758;8	67991;0;0;0;
$GPXUP;3949;08:17:19;0;50	19758;8	67991;0;0;0;
$GPXUP;3949;08:17:20;0;50	19758;8	67991;0;0;0;
$GPXUP;3949;08:17:21;0;50	19758;8	67991;0;0;0;
$GPXUP;3949;08:17:22;0;50	19758;8	67991;0;0;0;
$GPXUP;3949;08:17:23;0;50	19758;8	67991;0;0;0;
$GPXUP;3949;08:17:24;0;50	19758;8	67991;0;0;0;
$GPXUP;3949;08:17:25;0;50	19758;8	67991;0;0;0;
$GPXUP;3949;08:17:26;0;50	19758;8	67991;0;0;0;
$GPXUP;3949;08:17:27;0;50	19758;8	67991;0;0;0;
$GPXUP;3949;08:17:28;0;50	19758;8	67991;0;0;0;
$GPXUP;3949;08:17:29;0;50	19758;8	67991;0;0;0;
$GPXUP;3949;08:17:30;0;50	19758;8	67991;0;0;0;
$GPXUP;3949;08:17:31;0;50	19758;8	67991;0;0;0;
$GPXUP;3949;08:17:32;0;50	19758;8	67991;0;0;0;
$GPXUP;3949;08:17:33;0;50	19758;8	67991;0;0;0;
$GPXUP;3949;08:17:34;0;50	19758;8	67991;0;0;0;
$GPXUP;3949;08:17:35;0;50	19758;8	67991;0;0;0;
$GPXUP;3949;08:17:36;0;50	19758;8	67991;0;0;0;
$GPXUP;3949;08:17:37;0;50	19758;8	67991;0;0;0;
$GPXUP;3949;08:17:38;0;50	19758;8	67991;0;0;0;
$GPXUP;3949;08:17:39;0;50	19758;8	67991;0;0;0;
$GPXUP;3949;08:17:40;0;50	19758;8	67991;0;0;0;
$GPXUP;3949;08:17:41;0;50	19758;8	67991;0;0;0;
$GPXUP;3949;08:17:42;0;50	19758;8	67991;0;0;0;
$GPXUP;3949;08:17:43;0;50	19758;8	67991;0;0;0;
$GPXUP;3949;08:17:44;0;50	19758;8	67991;0;0;0;
$GPXUP;3949;08:17:45;0;50	19758;8	67991;0;0;0;
$GPXUP;3949;08:17:46;0;50	19758;8	67991;0;0;0;
$GPXUP;3949;08:17:47;0;50	19758;8	67991;0;0;0;
$GPXUP;3949;08:17:48;0;50	19758;8	67991;0;0;0;
$GPXUP;3949;08:17:49;0;50	19758;8	67991;0;0;0;
$GPXUP;3949;08:17:50;0;50	19758;8	67991;0;0;0;
$GPXUP;3949;08:17:51;0;50	19758;8	67991;0;0;0;
$GPXUP;3949;08:17:52;0;50	19758;8	67991;0;0;0;
$GPXUP;3949;08:17:53;0;50	19758;8	67991;0;0;0;
$GPXUP;3949;08:17:54;0;50	19758;8	67991;0;0;0;
$GPXUP;3949;08:17:55;0;50	19758;8	67991;0;0;0;
$GPXUP;3949;08:17:56;0;50	19758;8	67991;0;0;0;
$GPXUP;3949;08:17:57;0;50	19758;8	67991;0;0;0;
$GPXUP;3949;08:17:58;0;50	19758;8	67991;0;0;0;
$GPXUP;3949;08:17:59;0;50	19758;8	67991;0;0;0;
$GPXUP;3949;08:18:00;0;50	19758;8	67991;0;0;0;
$GPXUP;3949;08:18:01;0;50	19758;8	67991;0;0;0;
$GPXUP;3949;08:18:02;0;50	19758;8	67991;0;0;0;
$GPXUP;3949;08:18:03;0;50	19758;8	67991;0;0;0;
$GPXUP;3949;08:18:04;0;50	19758;8	67991;0;0;0;
$GPXUP;3949;08:18:05;0;50	19758;8	67991;0;0;0;
$GPXUP;3949;08:18:06;0;50	19758;8	67991;0;0;0;
$GPXUP;3949;08:18:07;0;50	19758;8	67991;0;0;0;
$GPXUP;3949;08:18:08;0;50	19758;8	67991;0;0;0;
$GPXUP;3949;08:18:09;0;50	19758;8	67991;0;0;0;
$GPXUP;3949;08:18:10;0;50	19758;8	67991;0;0;0;
$GPXUP;3949;08:18:11;0;50	19758;8	67991;0;0;0;
$GPXUP;3949;08:18:12;0;50	19758;8	67991;0;0;0;
$GPXUP;3949;08:18:13;0;50	19758;8	67991;0;0;0;
$GPXUP;3949;08:18:14;0;50	19758;8	67991;0;0;0;
$GPXUP;3949;08:18:15;0;50	19758;8	67991;0;0;0;
$GPXUP;3949;08:18:16;0;50	19758;8	67991;0;0;0;
$GPXUP;3949;08:18:17;0;50	19758;8	67991;0;0;0;
$GPXUP;3949;08:18:18;0;50	19758;8	67991;0;0;0;
$GPXUP;3949;08:18:19;0;50	19758;8	67991;0;0;0;
$GPXUP;3949;08:18:20;0;50	19758;8	67991;0;0;0;
$GPXUP;3949;08:18:21;0;50	19758;8	67991;0;0;0;
$GPXUP;3949;08:18:22;0;50	19758;8	67991;0;0;0;
$GPXUP;3949;08:18:23;0;50	19758;8	67991;0;0;0;
$GPXUP;3949;08:18:24;0;50	19758;8	67991;0;0;0;
$GPXUP;3949;08:18:25;0;50	19758;8	67991;0;0;0;
$GPXUP;3949;08:18:26;0;50	19758;8	67991;0;0;0;
$GPXUP;3949;08:18:27;0;50	19758;8	67991;0;0;0;
$GPXUP;3949;08:18:28;0;50	19758;8	67991;0;0;0;
$GPXUP;3949;08:18:29;0;50	19758;8	67991;0;0;0;
$GPXUP;3949;08:18:30;0;50	19758;8	67991;0;0;0;
$GPXUP;3949;08:18:31;0;50	19758;8	67991;0;0;0;
$GPXUP;3949;08:18:32;0;50	19758;8	67991;0;0;0;
$GPXUP;3949;08:18:33;0;50	19758;8	67991;0;0;0;
$GPXUP;3949;08:18:34;0;50	19758;8	67991;0;0;0;
$GPXUP;3949;08:18:35;0;50	19758;8	67991;0;0;0;
$GPXUP;3949;08:18:36;0;50	19758;8	67991;0;0;0;
$GPXUP;3949;08:18:37;0;50	19758;8	67991;0;0;0;
$GPXUP;3949;08:18:38;0;50	19758;8	67991;0;0;0;
$GPXUP;3949;08:18:39;0;50	19758;8	67991;0;0;0;
$GPXUP;3949;08:18:40;0;50	19758;8	67991;0;0;0;
$GPXUP;3949;08:18:41;0;50	19758;8	67991;0;0;0;
$GPXUP;3949;08:18:42;0;50	19758;8	67991;0;0;0;
$GPXUP;3949;08:18:43;0;50	19758;8	67991;0;0;0;
$GPXUP;3949;08:18:44;0;50	19758;8	67991;0;0;0;
$GPXUP;3949;08:18:45;0;50	19758;8	67991;0;0;0;
$GPXUP;3949;08:18:46;0;50	19758;8	67991;0;0;0;
$GPXUP;3949;08:18:47;0;50	19758;8	67991;0;0;0;
$GPXUP;3949;08:18:48;0;50	19758;8	67991;0;0;0;
$GPXUP;3949;08:18:49;0;50	19758;8	67991;0;0;0;
$GPXUP;3949;08:18:50;0;50	19758;8	67991;0;0;0;
$GPXUP;3949;08:18:51;0;50	19758;8	67991;0;0;0;
$GPXUP;3949;08:18:52;0;50	19758;8	67991;0;0;0;
$GPXUP;3949;08:18:53;0;50	19758;8	67991;0;0;0;
$GPXUP;3949;08:18:54;0;50	19758;8	67991;0;0;0;
$GPXUP;3949;08:18:55;0;50	19758;8	67991;0;0;0;
$GPXUP;3949;08:18:56;0;50	19758;8	67991;0;0;0;
$GPXUP;3949;08:18:57;0;50	19758;8	67991;0;0;0;
$GPXUP;3949;08:18:58;0;50	19758;8	67991;0;0;0;
$GPXUP;3949;08:18:59;0;50	19758;8	67991;0;0;0;
$GPXUP;3949;08:19:00;0;50	19758;8	67991;0;0;0;
$GPXUP;3949;08:19:01;0;50	19758;8	67991;0;0;0;
$GPXUP;3949;08:19:02;0;50	19758;8	67991;0;0;0;
$GPXUP;3949;08:19:03;0;50	19758;8	67991;0;0;0;
$GPXUP;3949;08:19:04;0;50	19758;8	67991;0;0;0;
$GPXUP;3949;08:19:05;0;50	19758;8	67991;0;0;0;
$GPXUP;3949;08:19:06;0;50	19758;8	67991;0;0;0;
$GPXUP;3949;08:19:07;0;50	19758;8	67991;0;0;0;
$GPXUP;3949;08:19:08;0;50	19758;8	67991;0;0;0;
$GPXUP;3949;08:19:09;0;50	19758;8	67991;0;0;0;
$GPXUP;3949;08:19:10;0;50	19758;8	67991;0;0;0;
$GPXUP;3949;08:19:11;0;50	19758;8	67991;0;0;0;
$GPXUP;3949;08:19:12;0;50	19758;8	67991;0;0;0;
$GPXUP;3949;08:19:13;0;50	19758;8	67991;0;0;0;
$GPXUP;3949;08:19:14;0;50	19758;8	67991;0;0;0;
$GPXUP;3949;08:19:15;0;50	19758;8	67991;0;0;0;
$GPXUP;3949;08:19:16;0;50	19758;8	67991;0;0;0;
$GPXUP;3949;08:19:17;0;50	19758;8	67991;0;0;0;
$GPXUP;3949;08:19:18;0;50	19758;8	67991;0;0;0;
$GPXUP;3949;08:19:19;0;50	19758;8	67991;0;0;0;
$GPXUP;3949;08:19:20;0;50	19758;8	67991;0;0;0;
$GPXUP;3949;08:19:21;0;50	19758;8	67991;0;0;0;
$GPXUP;3949;08:19:22;0;50	19758;8	67991;0;0;0;
$GPXUP;3949;08:19:23;0;50	19758;8	67991;0;0;0;
$GPXUP;3949;08:19:24;0;50	19758;8	67991;0;0;0;
$GPXUP;3949;08:19:25;0;50	19758;8	67991;0;0;0;
$GPXUP;3949;08:19:26;0;50	19758;8	67991;0;0;0;
$GPXUP;3949;08:19:27;0;50	19758;8	67991;0;0;0;
$GPXUP;3949;08:19:28;0;50	19758;8	67991;0;0;0;
$GPXUP;3949;08:19:29;0;50	19758;8	67991;0;0;0;
$GPXUP;3949;08:19:30;0;50	19758;8	67991;0;0;0;
$GPXUP;3949;08:19:31;0;50	19758;8	67991;0;0;0;
$GPXUP;3949;08:19:32;0;50	19758;8	67991;0;0;0;
$GPXUP;3949;08:19:33;0;50	19758;8	67991;0;0;0;
$GPXUP;3949;08:19:34;0;50	19758;8	67991;0;0;0;
$GPXUP;3949;08:19:35;0;50	19758;8	67991;0;0;0;
$GPXUP;3949;08:19:36;0;50	19758;8	67991;0;0;0;
$GPXUP;3949;08:19:37;0;50	19758;8	67991;0;0;0;
$GPXUP;3949;08:19:38;0;50	19758;8	67991;0;0;0;
$GPXUP;3949;08:19:39;0;50	19758;8	67991;0;0;0;
$GPXUP;3949;08:19:40;0;50	19758;8	67991;0;0;0;
$GPXUP;3949;08:19:41;0;50	19758;8	67991;0;0;0;
$GPXUP;3949;08:19:42;0;50	19758;8	67991;0;0;0;
$GPXUP;3949;08:19:43;0;50	19758;8	67991;0;0;0;
$GPXUP;3949;08:19:44;0;50	19758;8	67991;0;0;0;
$GPXUP;3949;08:19:45;0;50	19758;8	67991;0;0;0;
$GPXUP;3949;08:19:46;0;50	19758;8	67991;0;0;0;
$GPXUP;3949;08:19:47;0;50	19758;8	67991;0;0;0;
$GPXUP;3949;08:19:48;0;50	19758;8	67991;0;0;0;
$GPXUP;3949;08:19:49;0;50	19758;8	67991;0;0;0;
$GPXUP;3949;08:19:50;0;50	19758;8	67991;0;0;0;
$GPXUP;3949;08:19:51;0;50	19758;8	67991;0;0;0;
$GPXUP;3949;08:19:52;0;50	19758;8	67991;0;0;0;
$GPXUP;3949;08:19:53;0;50	19758;8	67991;0;0;0;
$GPXUP;3949;08:19:54;0;50	19758;8	67991;0;0;0;
$GPXUP;3949;08:19:55;0;50	19758;8	67991;0;0;0;
$GPXUP;3949;08:19:56;0;50	19758;8	67991;0;0;0;
$GPXUP;3949;08:19:57;0;50	19758;8	67991;0;0;0;
$GPXUP;3949;08:19:58;0;50	19758;8	67991;0;0;0;
$GPXUP;3949;08:19:59;0;50	19758;8	67991;0;0;0;
$GPXUP;3949;08:20:00;0;50	19758;8	67991;0;0;0;
$GPXUP;3949;08:20:01;0;50	19758;8	67991;0;0;0;
$GPXUP;3949;08:20:02;0;50	19758;8	67991;0;0;0;
$GPXUP;3949;08:20:03;0;50	19758;8	67991;0;0;0;
$GPXUP;3949;08:20:04;0;50	19758;8	67991;0;0;0;
$GPXUP;3949;08:20:05;0;50	19758;8	67991;0;0;0;
$GPXUP;3949;08:20:06;0;50	19758;8	67991;0;0;0;
$GPXUP;3949;08:20:07;0;50	19758;8	67991;0;0;0;
$GPXUP;3949;08:20:08;0;50	19758;8	67991;0;0;0;
$GPXUP;3949;08:20:09;0;50	19758;8	67991;0;0;0;
$GPXUP;3949;08:20:10;0;50	19758;8	67991;0;0;0;
$GPXUP;3949;08:20:11;0;50	19758;8	67991;0;0;0;
$GPXUP;3949;08:20:12;0;50	19758;8	67991;0;0;0;
$GPXUP;3949;08:20:13;0;50	19758;8	67991;0;0;0;
$GPXUP;3949;08:20:14;0;50	19758;8	67991;0;0;0;
$GPXUP;3949;08:20:15;0;50	19758;8	67991;0;0;0;
$GPXUP;3949;08:20:16;0;50	19758;8	67991;0;0;0;
$GPXUP;3949;08:20:17;0;50	19758;8	67991;0;0;0;
$GPXUP;3949;08:20:18;0;50	19758;8	67991;0;0;0;
$GPXUP;3949;08:20:19;0;50	19758;8	67991;0;0;0;
$GPXUP;3949;08:20:20;0;50	19758;8	67991;0;0;0;
$GPXUP;3949;08:20:21;0;50	19758;8	67991;0;0;0;
$GPXUP;3949;08:20:22;0;50	19758;8	67991;0;0;0;
$GPXUP;3949;08:20:23;0;50	19758;8	67991;0;0;0;
$GPXUP;3949;08:20:24;0;50	19758;8	67991;0;0;0;
$GPXUP;3949;08:20:25;0;50	19758;8	67991;0;0;0;
$GPXUP;3949;08:20:26;0;50	19758;8	67991;0;0;0;
$GPXUP;3949;08:20:27;0;50	19758;8	67991;0;0;0;
$GPXUP;3949;08:20:28;0;50	19758;8	67991;0;0;0;
$GPXUP;3949;08:20:29;0;50	19758;8	67991;0;0;0;
$GPXUP;3949;08:20:30;0;50	19758;8	67991;0;0;0;
$GPXUP;3949;08:20:31;0;50	19758;8	67991;0;0;0;
$GPXUP;3949;08:20:32;0;50	19758;8	67991;0;0;0;
$GPXUP;3949;08:20:33;0;50	19758;8	67991;0;0;0;
$GPXUP;3949;08:20:34;0;50	19758;8	67991;0;0;0;
$GPXUP;3949;08:20:35;0;50	19758;8	67991;0;0;0;
$GPXUP;3949;08:20:36;0;50	19758;8	67991;0;0;0;
$GPXUP;3949;08:20:37;0;50	19758;8	67991;0;0;0;
$GPXUP;3949;08:20:38;0;50	19758;8	67991;0;0;0;
$GPXUP;3949;08:20:39;0;50	19758;8	67991;0;0;0;
$GPXUP;3949;08:20:40;0;50	19758;8	67991;0;0;0;
$GPXUP;3949;08:20:41;0;50	19758;8	67991;0;0;0;
$GPXUP;3949;08:20:42;0;50	19758;8	67991;0;0;0;
$GPXUP;3949;08:20:43;0;50	19758;8	67991;0;0;0;
$GPXUP;3949;08:20:44;0;50	19758;8	67991;0;0;0;
$GPXUP;3949;08:20:45;0;50	19758;8	67991;0;0;0;
$GPXUP;3949;08:20:46;0;50	19758;8	67991;0;0;0;
$GPXUP;3949;08:20:47;0;50	19758;8	67991;0;0;0;
$GPXUP;3949;08:20:48;0;50	19758;8	67991;0;0;0;
$GPXUP;3949;08:20:49;0;50	19758;8	67991;0;0;0;
$GPXUP;3949;08:20:50;0;50	19758;8	67991;0;0;0;
$GPXUP;3949;08:20:51;0;50	19758;8	67991;0;0;0;
$GPXUP;3949;08:20:52;0;50	19758;8	67991;0;0;0;
$GPXUP;3949;08:20:53;0;50	19758;8	67991;0;0;0;
$GPXUP;3949;08:20:54;0;50	19758;8	67991;0;0;0;
$GPXUP;3949;08:20:55;0;50	19758;8	67991;0;0;0;
$GPXUP;3949;08:20:56;0;50	19758;8	67991;0;0;0;
$GPXUP;3949;08:20:57;0;50	19758;8	67991;0;0;0;
$GPXUP;3949;08:20:58;0;50	19758;8	67991;0;0;0;
$GPXUP;3949;08:20:59;0;50	19758;8	67991;0;0;0;
$GPXUP;3949;08:21:00;0;50	19758;8	67991;0;0;0;
$GPXUP;3949;08:21:01;0;50	19758;8	67991;0;0;0;
$GPXUP;3949;08:21:02;0;50	19758;8	67991;0;0;0;
$GPXUP;3949;08:21:03;0;50	19758;8	67991;0;0;0;
$GPXUP;3949;08:21:04;0;50	19758;8	67991;0;0;0;
$GPXUP;3949;08:21:05;0;50	19758;8	67991;0;0;0;
$GPXUP;3949;08:21:06;0;50	19758;8	67991;0;0;0;
$GPXUP;3949;08:21:07;0;50	19758;8	67991;0;0;0;
$GPXUP;3949;08:21:08;0;50	19758;8	67991;0;0;0;
$GPXUP;3949;08:21:09;0;50	19758;8	67991;0;0;0;
$GPXUP;3949;08:21:10;0;50	19758;8	67991;0;0;0;
$GPXUP;3949;08:21:11;0;50	19758;8	67991;0;0;0;
$GPXUP;3949;08:21:12;0;50	19758;8	67991;0;0;0;
$GPXUP;3949;08:21:13;0;50	19758;8	67991;0;0;0;
$GPXUP;3949;08:21:14;0;50	19758;8	67991;0;0;0;
$GPXUP;3949;08:21:15;0;50	19758;8	67991;0;0;0;
$GPXUP;3949;08:21:16;0;50	19758;8	67991;0;0;0;
$GPXUP;3949;08:21:17;0;50	19758;8	67991;0;0;0;
$GPXUP;3949;08:21:18;0;50	19758;8	67991;0;0;0;
$GPXUP;3949;08:21:19;0;50	19758;8	67991;0;0;0;
$GPXUP;3949;08:21:20;0;50	19758;8	67991;0;0;0;
$GPXUP;3949;08:21:21;0;50	19758;8	67991;0;0;0;
$GPXUP;3949;08:21:22;0;50	19758;8	67991;0;0;0;
$GPXUP;3949;08:21:23;0;50	19758;8	67991;0;0;0;
$GPXUP;3949;08:21:24;0;50	19758;8	67991;0;0;0;
$GPXUP;3949;08:21:25;0;50	19758;8	67991;0;0;0;
$GPXUP;3949;08:21:26;0;50	19758;8	67991;0;0;0;
$GPXUP;3949;08:21:27;0;50	19758;8	67991;0;0;0;
$GPXUP;3949;08:21:28;0;50	19758;8	67991;0;0;0;
$GPXUP;3949;08:21:29;0;50	19758;8	67991;0;0;0;
$GPXUP;3949;08:21:30;0;50	19758;8	67991;0;0;0;
$GPXUP;3949;08:21:31;0;50	19758;8	67991;0;0;0;
$GPXUP;3949;08:21:32;0;50	19758;8	67991;0;0;0;
$GPXUP;3949;08:21:33;0;50	19758;8	67991;0;0;0;
$GPXUP;3949;08:21:34;0;50	19758;8	67991;0;0;0;
$GPXUP;3949;08:21:35;0;50	19758;8	67991;0;0;0;
$GPXUP;3949;08:21:36;0;50	19758;8	67991;0;0;0;
$GPXUP;3949;08:21:37;0;50	19758;8	67991;0;0;0;
$GPXUP;3949;08:21:38;0;50	19758;8	67991;0;0;0;
$GPXUP;3949;08:21:39;0;50	19758;8	67991;0;0;0;
$GPXUP;3949;08:21:40;0;50	19758;8	67991;0;0;0;
$GPXUP;3949;08:21:41;0;50	19758;8	67991;0;0;0;
$GPXUP;3949;08:21:42;0;50	19758;8	67991;0;0;0;
$GPXUP;3949;08:21:43;0;50	19758;8	67991;0;0;0;
$GPXUP;3949;08:21:44;0;50	19758;8	67991;0;0;0;
$GPXUP;3949;08:21:45;0;50	19758;8	67991;0;0;0;
$GPXUP;3949;08:21:46;0;50	19758;8	67991;0;0;0;
$GPXUP;3949;08:21:47;0;50	19758;8	67991;0;0;0;
$GPXUP;3949;08:21:48;0;50	19758;8	67991;0;0;0;
$GPXUP;3949;08:21:49;0;50	19758;8	67991;0;0;0;
$GPXUP;3949;08:21:50;0;50	19758;8	67991;0;0;0;
$GPXUP;3949;08:21:51;0;50	19758;8	67991;0;0;0;
$GPXUP;3949;08:21:52;0;50	19758;8	67991;0;0;0;
$GPXUP;3949;08:21:53;0;50	19758;8	67991;0;0;0;
$GPXUP;3949;08:21:54;0;50	19758;8	67991;0;0;0;
$GPXUP;3949;08:21:55;0;50	19758;8	67991;0;0;0;
$GPXUP;3949;08:21:56;0;50	19758;8	67991;0;0;0;
$GPXUP;3949;08:21:57;0;50	19758;8	67991;0;0;0;
$GPXUP;3949;08:21:58;0;50	19758;8	67991;0;0;0;
$GPXUP;3949;08:21:59;0;50	19758;8	67991;0;0;0;
$GPXUP;3949;08:22:00;0;50	19758;8	67991;0;0;0;
$GPXUP;3949;08:22:01;0;50	19758;8	67991;0;0;0;
$GPXUP;3949;08:22:02;0;50	19758;8	67991;0;0;0;
$GPXUP;3949;08:22:03;0;50	19758;8	67991;0;0;0;
$GPXUP;3949;08:22:04;0;50	19758;8	67991;0;0;0;
$GPXUP;3949;08:22:05;0;50	19758;8	67991;0;0;0;
$GPXUP;3949;08:22:06;0;50	19758;8	67991;0;0;0;
$GPXUP;3949;08:22:07;0;50	19758;8	67991;0;0;0;
$GPXUP;3949;08:22:08;0;50	19758;8	67991;0;0;0;
$GPXUP;3949;08:22:09;0;50	19758;8	67991;0;0;0;
$GPXUP;3949;08:22:10;0;50	19758;8	67991;0;0;0;
$GPXUP;3949;08:22:11;0;50	19758;8	67991;0;0;0;
$GPXUP;3949;08:22:12;0;50	19758;8	67991;0;0;0;
$GPXUP;3949;08:22:13;0;50	19758;8	67991;0;0;0;
$GPXUP;3949;08:22:14;0;50	19758;8	67991;0;0;0;
$GPXUP;3949;08:22:15;0;50	19758;8	67991;0;0;0;
$GPXUP;3949;08:22:16;0;50	19758;8	67991;0;0;0;
$GPXUP;3949;08:22:17;0;50	19758;8	67991;0;0;0;
$GPXUP;3949;08:22:18;0;50	19758;8	67991;0;0;0;
$GPXUP;3949;08:22:19;0;50	19758;8	67991;0;0;0;
$GPXUP;3949;08:22:20;0;50	19758;8	67991;0;0;0;
$GPXUP;3949;08:22:21;0;50	19758;8	67991;0;0;0;
$GPXUP;3949;08:22:22;0;50	19758;8	67991;0;0;0;
$GPXUP;3949;08:22:23;0;50	19758;8	67991;0;0;0;
$GPXUP;3949;08:22:24;0;50	19758;8	67991;0;0;0;
$GPXUP;3949;08:22:25;0;50	19758;8	67991;0;0;0;
$GPXUP;3949;08:22:26;0;50	19758;8	67991;0;0;0;
$GPXUP;3949;08:22:27;0;50	19758;8	67991;0;0;0;
$GPXUP;3949;08:22:28;0;50	19758;8	67991;0;0;0;
$GPXUP;3949;08:22:29;0;50	19758;8	67991;0;0;0;
$GPXUP;3949;08:22:30;0;50	19758;8	67991;0;0;0;
$GPXUP;3949;08:22:31;0;50	19758;8	67991;0;0;0;
$GPXUP;3949;08:22:32;0;50	19758;8	67991;0;0;0;
$GPXUP;3949;08:22:33;0;50	19758;8	67991;0;0;0;
$GPXUP;3949;08:22:34;0;50	19758;8	67991;0;0;0;
$GPXUP;3949;08:22:35;0;50	19758;8	67991;0;0;0;
$GPXUP;3949;08:22:36;0;50	19758;8	67991;0;0;0;
$GPXUP;3949;08:22:37;0;50	19758;8	67991;0;0;0;
$GPXUP;3949;08:22:38;0;50	19758;8	67991;0;0;0;
$GPXUP;3949;08:22:39;0;50	19758;8	67991;0;0;0;
$GPXUP;3949;08:22:40;0;50	19759;8	67995;0;0;0;
$GPXUP;3949;08:22:41;0;50	19759;8	67995;0;0;0;
$GPXUP;3949;08:22:42;0;50	19759;8	67995;0;0;0;
$GPXUP;3949;08:22:43;0;50	19759;8	67995;0;0;0;
$GPXUP;3949;08:22:44;0;50	19759;8	67995;0;0;0;
$GPXUP;3949;08:22:45;0;50	19759;8	67995;0;0;0;
$GPXUP;3949;08:22:46;0;50	19759;8	67995;0;0;0;
$GPXUP;3949;08:22:47;0;50	19759;8	67995;0;0;0;
$GPXUP;3949;08:22:48;0;50	19759;8	67995;0;0;0;
$GPXUP;3949;08:22:49;0;50	19759;8	67995;0;0;0;
$GPXUP;3949;08:22:50;0;50	19759;8	67995;0;0;0;
$GPXUP;3949;08:22:51;0;50	19759;8	67995;0;0;0;
$GPXUP;3949;08:22:52;0;50	19759;8	67995;0;0;0;
$GPXUP;3949;08:22:53;0;50	19759;8	67995;0;0;0;
$GPXUP;3949;08:22:54;0;50	19759;8	67995;0;0;0;
$GPXUP;3949;08:22:55;0;50	19759;8	67995;0;0;0;
$GPXUP;3949;08:22:56;0;50	19759;8	67995;0;0;0;
$GPXUP;3949;08:22:57;0;50	19759;8	67995;0;0;0;
$GPXUP;3949;08:22:58;0;50	19759;8	67995;0;0;0;
$GPXUP;3949;08:22:59;0;50	19759;8	67995;0;0;0;
$GPXUP;3949;08:23:00;0;50	19759;8	67995;0;0;0;
$GPXUP;3949;08:23:01;0;50	19759;8	67995;0;0;0;
$GPXUP;3949;08:23:02;0;50	19759;8	67995;0;0;0;
$GPXUP;3949;08:23:03;0;50	19759;8	67995;0;0;0;
$GPXUP;3949;08:23:04;0;50	19759;8	67995;0;0;0;
$GPXUP;3949;08:23:05;0;50	19759;8	67995;0;0;0;
$GPXUP;3949;08:23:06;0;50	19759;8	67995;0;0;0;
$GPXUP;3949;08:23:07;0;50	19759;8	67995;0;0;0;
$GPXUP;3949;08:23:08;0;50	19759;8	67995;0;0;0;
$GPXUP;3949;08:23:09;0;50	19759;8	67995;0;0;0;
$GPXUP;3949;08:23:10;0;50	19759;8	67995;0;0;0;
$GPXUP;3949;08:23:11;0;50	19759;8	67995;0;0;0;
$GPXUP;3949;08:23:12;0;50	19759;8	67995;0;0;0;
$GPXUP;3949;08:23:13;0;50	19759;8	67995;0;0;0;
$GPXUP;3949;08:23:14;0;50	19759;8	67995;0;0;0;
$GPXUP;3949;08:23:15;0;50	19759;8	67995;0;0;0;
$GPXUP;3949;08:23:16;0;50	19759;8	67995;0;0;0;
$GPXUP;3949;08:23:17;0;50	19759;8	67995;0;0;0;
$GPXUP;3949;08:23:18;0;50	19759;8	67995;0;0;0;
$GPXUP;3949;08:23:19;0;50	19759;8	67995;0;0;0;
$GPXUP;3949;08:23:20;0;50	19759;8	67995;0;0;0;
$GPXUP;3949;08:23:21;0;50	19759;8	67995;0;0;0;
$GPXUP;3949;08:23:22;0;50	19759;8	67995;0;0;0;
$GPXUP;3949;08:23:23;0;50	19759;8	67995;0;0;0;
$GPXUP;3949;08:23:24;0;50	19759;8	67995;0;0;0;
$GPXUP;3949;08:23:25;0;50	19759;8	67995;0;0;0;
$GPXUP;3949;08:23:26;0;50	19759;8	67995;0;0;0;
$GPXUP;3949;08:23:27;0;50	19759;8	67995;0;0;0;
$GPXUP;3949;08:23:28;0;50	19759;8	67995;0;0;0;
$GPXUP;3949;08:23:29;0;50	19759;8	67995;0;0;0;
$GPXUP;3949;08:23:30;0;50	19759;8	67995;0;0;0;
$GPXUP;3949;08:23:31;0;50	19759;8	67995;0;0;0;
$GPXUP;3949;08:23:32;0;50	19759;8	67995;0;0;0;
$GPXUP;3949;08:23:33;0;50	19759;8	67995;0;0;0;
$GPXUP;3949;08:23:34;0;50	19759;8	67995;0;0;0;
$GPXUP;3949;08:23:35;0;50	19759;8	67995;0;0;0;
$GPXUP;3949;08:23:36;0;50	19759;8	67995;0;0;0;
$GPXUP;3949;08:23:37;0;50	19759;8	67995;0;0;0;
$GPXUP;3949;08:23:38;0;50	19759;8	67995;0;0;0;
$GPXUP;3949;08:23:39;0;50	19759;8	67995;0;0;0;
$GPXUP;3949;08:23:40;0;50	19759;8	67995;0;0;0;
$GPXUP;3949;08:23:41;0;50	19759;8	67995;0;0;0;
$GPXUP;3949;08:23:42;0;50	19759;8	67995;0;0;0;
$GPXUP;3949;08:23:43;0;50	19759;8	67995;0;0;0;
$GPXUP;3949;08:23:44;0;50	19759;8	67995;0;0;0;
$GPXUP;3949;08:23:45;0;50	19759;8	67995;0;0;0;
$GPXUP;3949;08:23:46;0;50	19759;8	67995;0;0;0;
$GPXUP;3949;08:23:47;0;50	19759;8	67995;0;0;0;
$GPXUP;3949;08:23:48;0;50	19759;8	67995;0;0;0;
$GPXUP;3949;08:23:49;0;50	19759;8	67995;0;0;0;
$GPXUP;3949;08:23:50;0;50	19759;8	67995;0;0;0;
$GPXUP;3949;08:23:51;0;50	19759;8	67995;0;0;0;
$GPXUP;3949;08:23:52;0;50	19759;8	67995;0;0;0;
$GPXUP;3949;08:23:53;0;50	19759;8	67995;0;0;0;
$GPXUP;3949;08:23:54;0;50	19759;8	67995;0;0;0;
$GPXUP;3949;08:23:55;0;50	19759;8	67995;0;0;0;
$GPXUP;3949;08:23:56;0;50	19759;8	67995;0;0;0;
$GPXUP;3949;08:23:57;0;50	19759;8	67995;0;0;0;
$GPXUP;3949;08:23:58;0;50	19759;8	67995;0;0;0;
$GPXUP;3949;08:23:59;0;50	19759;8	67995;0;0;0;
$GPXUP;3949;08:24:00;0;50	19759;8	67995;0;0;0;
$GPXUP;3949;08:24:01;0;50	19759;8	67995;0;0;0;
$GPXUP;3949;08:24:02;0;50	19759;8	67995;0;0;0;
$GPXUP;3949;08:24:03;0;50	19759;8	67995;0;0;0;
$GPXUP;3949;08:24:04;0;50	19759;8	67995;0;0;0;
$GPXUP;3949;08:24:05;0;50	19759;8	67995;0;0;0;
$GPXUP;3949;08:24:06;0;50	19759;8	67995;0;0;0;
$GPXUP;3949;08:24:07;0;50	19759;8	67995;0;0;0;
$GPXUP;3949;08:24:08;0;50	19759;8	67995;0;0;0;
$GPXUP;3949;08:24:09;0;50	19759;8	67995;0;0;0;
$GPXUP;3949;08:24:10;0;50	19759;8	67995;0;0;0;
$GPXUP;3949;08:24:11;0;50	19759;8	67995;0;0;0;
$GPXUP;3949;08:24:12;0;50	19759;8	67995;0;0;0;
$GPXUP;3949;08:24:13;0;50	19759;8	67995;0;0;0;
$GPXUP;3949;08:24:14;0;50	19759;8	67995;0;0;0;
$GPXUP;3949;08:24:15;0;50	19759;8	67995;0;0;0;
$GPXUP;3949;08:24:16;0;50	19759;8	67995;0;0;0;
$GPXUP;3949;08:24:17;0;50	19759;8	67995;0;0;0;
$GPXUP;3949;08:24:18;0;50	19759;8	67995;0;0;0;
$GPXUP;3949;08:24:19;0;50	19759;8	67995;0;0;0;
$GPXUP;3949;08:24:20;0;50	19759;8	67995;0;0;0;
$GPXUP;3949;08:24:21;0;50	19759;8	67995;0;0;0;
$GPXUP;3949;08:24:22;0;50	19759;8	67995;0;0;0;
$GPXUP;3949;08:24:23;0;50	19759;8	67995;0;0;0;
$GPXUP;3949;08:24:24;0;50	19759;8	67995;0;0;0;
$GPXUP;3949;08:24:25;0;50	19759;8	67995;0;0;0;
$GPXUP;3949;08:24:26;0;50	19759;8	67995;0;0;0;
$GPXUP;3949;08:24:27;0;50	19759;8	67995;0;0;0;
$GPXUP;3949;08:24:28;0;50	19759;8	67995;0;0;0;
$GPXUP;3949;08:24:29;0;50	19759;8	67995;0;0;0;
$GPXUP;3949;08:24:30;0;50	19759;8	67995;0;0;0;
$GPXUP;3949;08:24:31;0;50	19759;8	67995;0;0;0;
[truncated: 11,216 more rows]
