# Supplementary material for: Pigeon Navigation: Different Routes Lead to Frankfurt
Source: PLoS One. 2014 Nov 12;9(11):e112439. doi: 10.1371/journal.pone.0112439 (PMC4229201; doi:10.1371/journal.pone.0112439)
Supplement: File S4 — Files containing the original track data and a ‘Read me’ explaining the data format. (ZIP) [file pone.0112439.s004.zip › N-RB/100614xup08_797.log]

$GPXUP;3949;08:58:02;0;50	29293;8	72379;0;0;0;
$GPXUP;3949;08:58:03;0;50	29295;8	72372;0;0;8;
$GPXUP;3949;08:58:04;0;50	29295;8	72367;0;0;15;
$GPXUP;3949;08:58:05;0;50	29294;8	72359;0;0;20;
$GPXUP;3949;08:58:06;0;50	2929;8	72346;0;0;35;
$GPXUP;3949;08:58:07;0;50	29282;8	72326;0;0;49;
$GPXUP;3949;08:58:08;0;50	29274;8	72306;0;0;54;
$GPXUP;3949;08:58:09;0;50	29268;8	72286;0;0;53;
$GPXUP;3949;08:58:10;0;50	29264;8	72266;0;0;50;
$GPXUP;3949;08:58:11;0;50	29263;8	72246;0;0;49;
$GPXUP;3949;08:58:12;0;50	29259;8	72226;0;0;55;
$GPXUP;3949;08:58:13;0;50	29254;8	72204;0;0;58;
$GPXUP;3949;08:58:14;0;50	2925;8	72182;0;0;58;
$GPXUP;3949;08:58:15;0;50	29248;8	7216;0;0;56;
$GPXUP;3949;08:58:16;0;50	29248;8	72139;0;0;53;
$GPXUP;3949;08:58:17;0;50	29249;8	72118;0;0;55;
$GPXUP;3949;08:58:18;0;50	29249;8	72096;0;0;57;
$GPXUP;3949;08:58:19;0;50	29249;8	72073;0;0;60;
$GPXUP;3949;08:58:20;0;50	29246;8	7205;0;0;61;
$GPXUP;3949;08:58:21;0;50	29241;8	72027;0;0;59;
$GPXUP;3949;08:58:22;0;50	29233;8	72008;0;0;58;
$GPXUP;3949;08:58:23;0;50	29223;8	7199;0;0;59;
$GPXUP;3949;08:58:24;0;50	29213;8	71973;0;0;57;
$GPXUP;3949;08:58:25;0;50	29204;8	71956;0;0;57;
$GPXUP;3949;08:58:26;0;50	29194;8	71941;0;0;58;
$GPXUP;3949;08:58:27;0;50	29181;8	71928;0;0;59;
$GPXUP;3949;08:58:28;0;50	29167;8	71918;0;0;61;
$GPXUP;3949;08:58:29;0;50	29151;8	71914;0;0;63;
$GPXUP;3949;08:58:30;0;50	29135;8	71913;0;0;62;
$GPXUP;3949;08:58:31;0;50	29119;8	71918;0;0;61;
$GPXUP;3949;08:58:32;0;50	29104;8	71927;0;0;63;
$GPXUP;3949;08:58:33;0;50	29088;8	71935;0;0;64;
$GPXUP;3949;08:58:34;0;50	29072;8	71943;0;0;65;
$GPXUP;3949;08:58:35;0;50	29057;8	71952;0;0;65;
$GPXUP;3949;08:58:36;0;50	29042;8	71964;0;0;64;
$GPXUP;3949;08:58:37;0;50	29028;8	71979;0;0;66;
$GPXUP;3949;08:58:38;0;50	29014;8	71994;0;0;67;
$GPXUP;3949;08:58:39;0;50	29;8	72009;0;0;66;
$GPXUP;3949;08:58:40;0;50	28988;8	72027;0;0;66;
$GPXUP;3949;08:58:41;0;50	28977;8	72047;0;0;65;
$GPXUP;3949;08:58:42;0;50	28969;8	72069;0;0;62;
$GPXUP;3949;08:58:43;0;50	28965;8	72093;0;0;63;
$GPXUP;3949;08:58:44;0;50	28966;8	72118;0;0;60;
$GPXUP;3949;08:58:45;0;50	28972;8	72139;0;0;56;
$GPXUP;3949;08:58:46;0;50	28982;8	72156;0;0;52;
$GPXUP;3949;08:58:47;0;50	2899;8	72174;0;0;54;
$GPXUP;3949;08:58:48;0;50	28996;8	72194;0;0;56;
$GPXUP;3949;08:58:49;0;50	29002;8	72214;0;0;55;
$GPXUP;3949;08:58:50;0;50	2901;8	72232;0;0;52;
$GPXUP;3949;08:58:51;0;50	2902;8	72246;0;0;51;
$GPXUP;3949;08:58:52;0;50	29028;8	72262;0;0;52;
$GPXUP;3949;08:58:53;0;50	29034;8	72281;0;0;54;
$GPXUP;3949;08:58:54;0;50	2904;8	72301;0;0;55;
$GPXUP;3949;08:58:55;0;50	29044;8	72322;0;0;55;
$GPXUP;3949;08:58:56;0;50	2905;8	72341;0;0;53;
$GPXUP;3949;08:58:57;0;50	2906;8	72356;0;0;50;
$GPXUP;3949;08:58:58;0;50	29072;8	72366;0;0;51;
$GPXUP;3949;08:58:59;0;50	29083;8	72376;0;0;53;
$GPXUP;3949;08:59:00;0;50	29094;8	72389;0;0;53;
$GPXUP;3949;08:59:01;0;50	29103;8	72404;0;0;53;
$GPXUP;3949;08:59:02;0;50	29111;8	72421;0;0;56;
$GPXUP;3949;08:59:03;0;50	29119;8	72439;0;0;56;
$GPXUP;3949;08:59:04;0;50	29129;8	72454;0;0;52;
$GPXUP;3949;08:59:05;0;50	29141;8	72463;0;0;50;
$GPXUP;3949;08:59:06;0;50	29154;8	72462;0;0;47;
$GPXUP;3949;08:59:07;0;50	29168;8	72452;0;0;51;
$GPXUP;3949;08:59:08;0;50	29179;8	72438;0;0;52;
$GPXUP;3949;08:59:09;0;50	29188;8	7242;0;0;55;
$GPXUP;3949;08:59:10;0;50	29195;8	72399;0;0;55;
$GPXUP;3949;08:59:11;0;50	29199;8	72377;0;0;55;
$GPXUP;3949;08:59:12;0;50	29198;8	72353;0;0;57;
$GPXUP;3949;08:59:13;0;50	29191;8	7233;0;0;60;
$GPXUP;3949;08:59:14;0;50	29178;8	7231;0;0;64;
$GPXUP;3949;08:59:15;0;50	29167;8	7229;0;0;65;
$GPXUP;3949;08:59:16;0;50	29155;8	72271;0;0;65;
$GPXUP;3949;08:59:17;0;50	29142;8	72254;0;0;64;
$GPXUP;3949;08:59:18;0;50	29129;8	72238;0;0;62;
$GPXUP;3949;08:59:19;0;50	29115;8	72224;0;0;63;
$GPXUP;3949;08:59:20;0;50	291;8	72214;0;0;65;
$GPXUP;3949;08:59:21;0;50	29084;8	72206;0;0;67;
$GPXUP;3949;08:59:22;0;50	29067;8	722;0;0;68;
$GPXUP;3949;08:59:23;0;50	2905;8	72193;0;0;70;
$GPXUP;3949;08:59:24;0;50	29033;8	72185;0;0;70;
$GPXUP;3949;08:59:25;0;50	29017;8	72174;0;0;70;
$GPXUP;3949;08:59:26;0;50	29003;8	72157;0;0;69;
$GPXUP;3949;08:59:27;0;50	2899;8	72138;0;0;67;
$GPXUP;3949;08:59:28;0;50	28979;8	7212;0;0;65;
$GPXUP;3949;08:59:29;0;50	28969;8	721;0;0;64;
$GPXUP;3949;08:59:30;0;50	28957;8	72082;0;0;64;
$GPXUP;3949;08:59:31;0;50	28944;8	72067;0;0;66;
$GPXUP;3949;08:59:32;0;50	2893;8	72052;0;0;68;
$GPXUP;3949;08:59:33;0;50	28916;8	72036;0;0;70;
$GPXUP;3949;08:59:34;0;50	289;8	72025;0;0;71;
$GPXUP;3949;08:59:35;0;50	28882;8	72018;0;0;71;
$GPXUP;3949;08:59:36;0;50	28864;8	72016;0;0;72;
$GPXUP;3949;08:59:37;0;50	28846;8	72019;0;0;71;
$GPXUP;3949;08:59:38;0;50	28828;8	72027;0;0;71;
$GPXUP;3949;08:59:39;0;50	28811;8	72034;0;0;69;
$GPXUP;3949;08:59:40;0;50	28794;8	72038;0;0;68;
$GPXUP;3949;08:59:41;0;50	28777;8	72039;0;0;67;
$GPXUP;3949;08:59:42;0;50	2876;8	72038;0;0;67;
$GPXUP;3949;08:59:43;0;50	28743;8	72034;0;0;68;
$GPXUP;3949;08:59:44;0;50	28726;8	72032;0;0;69;
$GPXUP;3949;08:59:45;0;50	28708;8	72036;0;0;71;
$GPXUP;3949;08:59:46;0;50	28691;8	7204;0;0;73;
$GPXUP;3949;08:59:47;0;50	28674;8	72038;0;0;68;
$GPXUP;3949;08:59:48;0;50	28658;8	7203;0;0;66;
$GPXUP;3949;08:59:49;0;50	28641;8	72022;0;0;67;
$GPXUP;3949;08:59:50;0;50	28625;8	72018;0;0;68;
$GPXUP;3949;08:59:51;0;50	28608;8	72013;0;0;70;
$GPXUP;3949;08:59:52;0;50	2859;8	72008;0;0;72;
$GPXUP;3949;08:59:53;0;50	28572;8	7201;0;0;72;
$GPXUP;3949;08:59:54;0;50	28555;8	72014;0;0;71;
$GPXUP;3949;08:59:55;0;50	28537;8	72016;0;0;70;
$GPXUP;3949;08:59:56;0;50	2852;8	72012;0;0;70;
$GPXUP;3949;08:59:57;0;50	28504;8	72001;0;0;71;
$GPXUP;3949;08:59:58;0;50	28489;8	71984;0;0;72;
$GPXUP;3949;08:59:59;0;50	28476;8	71964;0;0;71;
$GPXUP;3949;09:00:00;0;50	28465;8	71943;0;0;69;
$GPXUP;3949;09:00:01;0;50	28453;8	71923;0;0;67;
$GPXUP;3949;09:00:02;0;50	28439;8	71907;0;0;68;
$GPXUP;3949;09:00:03;0;50	28424;8	71896;0;0;69;
$GPXUP;3949;09:00:04;0;50	28407;8	71887;0;0;70;
$GPXUP;3949;09:00:05;0;50	2839;8	71878;0;0;72;
$GPXUP;3949;09:00:06;0;50	28373;8	71871;0;0;73;
$GPXUP;3949;09:00:07;0;50	28355;8	71867;0;0;73;
$GPXUP;3949;09:00:08;0;50	28337;8	7187;0;0;72;
$GPXUP;3949;09:00:09;0;50	28319;8	71872;0;0;72;
$GPXUP;3949;09:00:10;0;50	28301;8	71872;0;0;73;
$GPXUP;3949;09:00:11;0;50	28283;8	71868;0;0;72;
$GPXUP;3949;09:00:12;0;50	28265;8	71861;0;0;72;
$GPXUP;3949;09:00:13;0;50	28248;8	7185;0;0;73;
$GPXUP;3949;09:00:14;0;50	28232;8	71838;0;0;74;
$GPXUP;3949;09:00:15;0;50	28214;8	71828;0;0;76;
$GPXUP;3949;09:00:16;0;50	28195;8	71825;0;0;76;
$GPXUP;3949;09:00:17;0;50	28176;8	71824;0;0;76;
$GPXUP;3949;09:00:18;0;50	28158;8	71825;0;0;75;
$GPXUP;3949;09:00:19;0;50	28139;8	71828;0;0;74;
$GPXUP;3949;09:00:20;0;50	28121;8	71832;0;0;72;
$GPXUP;3949;09:00:21;0;50	28103;8	71838;0;0;71;
$GPXUP;3949;09:00:22;0;50	28087;8	71848;0;0;70;
$GPXUP;3949;09:00:23;0;50	2807;8	71858;0;0;70;
$GPXUP;3949;09:00:24;0;50	28053;8	71863;0;0;72;
$GPXUP;3949;09:00:25;0;50	28035;8	71866;0;0;72;
$GPXUP;3949;09:00:26;0;50	28018;8	71868;0;0;72;
$GPXUP;3949;09:00:27;0;50	28;8	71868;0;0;71;
$GPXUP;3949;09:00:28;0;50	27982;8	71863;0;0;72;
$GPXUP;3949;09:00:29;0;50	27966;8	7185;0;0;73;
$GPXUP;3949;09:00:30;0;50	27953;8	71829;0;0;71;
$GPXUP;3949;09:00:31;0;50	27941;8	71808;0;0;72;
$GPXUP;3949;09:00:32;0;50	27927;8	7179;0;0;73;
$GPXUP;3949;09:00:33;0;50	27911;8	71774;0;0;74;
$GPXUP;3949;09:00:34;0;50	27894;8	71763;0;0;75;
$GPXUP;3949;09:00:35;0;50	27876;8	71754;0;0;75;
$GPXUP;3949;09:00:36;0;50	27859;8	71744;0;0;74;
$GPXUP;3949;09:00:37;0;50	27844;8	71728;0;0;74;
$GPXUP;3949;09:00:38;0;50	27831;8	71707;0;0;73;
$GPXUP;3949;09:00:39;0;50	27817;8	71688;0;0;73;
$GPXUP;3949;09:00:40;0;50	27802;8	71673;0;0;74;
$GPXUP;3949;09:00:41;0;50	27784;8	71662;0;0;75;
$GPXUP;3949;09:00:42;0;50	27766;8	71657;0;0;75;
$GPXUP;3949;09:00:43;0;50	27747;8	71654;0;0;75;
$GPXUP;3949;09:00:44;0;50	27729;8	71653;0;0;75;
$GPXUP;3949;09:00:45;0;50	2771;8	71653;0;0;75;
$GPXUP;3949;09:00:46;0;50	27692;8	71654;0;0;74;
$GPXUP;3949;09:00:47;0;50	27673;8	71652;0;0;73;
$GPXUP;3949;09:00:48;0;50	27656;8	71644;0;0;74;
$GPXUP;3949;09:00:49;0;50	27639;8	71631;0;0;74;
$GPXUP;3949;09:00:50;0;50	27623;8	71616;0;0;75;
$GPXUP;3949;09:00:51;0;50	27607;8	716;0;0;76;
$GPXUP;3949;09:00:52;0;50	27591;8	71583;0;0;78;
$GPXUP;3949;09:00:53;0;50	27575;8	71566;0;0;79;
$GPXUP;3949;09:00:54;0;50	27558;8	71548;0;0;81;
$GPXUP;3949;09:00:55;0;50	2754;8	71534;0;0;81;
$GPXUP;3949;09:00:56;0;50	27521;8	71522;0;0;81;
$GPXUP;3949;09:00:57;0;50	27503;8	71511;0;0;79;
$GPXUP;3949;09:00:58;0;50	27484;8	71499;0;0;79;
$GPXUP;3949;09:00:59;0;50	27466;8	71484;0;0;82;
$GPXUP;3949;09:01:00;0;50	2745;8	71465;0;0;83;
$GPXUP;3949;09:01:01;0;50	27434;8	71445;0;0;83;
$GPXUP;3949;09:01:02;0;50	27417;8	71425;0;0;83;
$GPXUP;3949;09:01:03;0;50	274;8	71407;0;0;82;
$GPXUP;3949;09:01:04;0;50	27382;8	71392;0;0;79;
$GPXUP;3949;09:01:05;0;50	27364;8	7138;0;0;78;
$GPXUP;3949;09:01:06;0;50	27347;8	71365;0;0;79;
$GPXUP;3949;09:01:07;0;50	27331;8	71349;0;0;79;
$GPXUP;3949;09:01:08;0;50	27313;8	71334;0;0;80;
$GPXUP;3949;09:01:09;0;50	27294;8	71323;0;0;81;
$GPXUP;3949;09:01:10;0;50	27275;8	71317;0;0;79;
$GPXUP;3949;09:01:11;0;50	27255;8	71313;0;0;79;
$GPXUP;3949;09:01:12;0;50	27236;8	71309;0;0;77;
$GPXUP;3949;09:01:13;0;50	27218;8	71302;0;0;73;
$GPXUP;3949;09:01:14;0;50	27202;8	71289;0;0;74;
$GPXUP;3949;09:01:15;0;50	27186;8	71273;0;0;76;
$GPXUP;3949;09:01:16;0;50	2717;8	71258;0;0;77;
$GPXUP;3949;09:01:17;0;50	27153;8	71242;0;0;78;
$GPXUP;3949;09:01:18;0;50	27136;8	71226;0;0;80;
$GPXUP;3949;09:01:19;0;50	27119;8	7121;0;0;82;
$GPXUP;3949;09:01:20;0;50	27102;8	71192;0;0;83;
$GPXUP;3949;09:01:21;0;50	27084;8	71175;0;0;82;
$GPXUP;3949;09:01:22;0;50	27067;8	71158;0;0;81;
$GPXUP;3949;09:01:23;0;50	2705;8	71143;0;0;80;
$GPXUP;3949;09:01:24;0;50	27032;8	71129;0;0;80;
$GPXUP;3949;09:01:25;0;50	27015;8	71112;0;0;81;
$GPXUP;3949;09:01:26;0;50	26998;8	71096;0;0;80;
$GPXUP;3949;09:01:27;0;50	2698;8	71082;0;0;78;
$GPXUP;3949;09:01:28;0;50	26962;8	7107;0;0;81;
$GPXUP;3949;09:01:29;0;50	26944;8	71055;0;0;81;
$GPXUP;3949;09:01:30;0;50	26926;8	71041;0;0;80;
$GPXUP;3949;09:01:31;0;50	26909;8	71025;0;0;80;
$GPXUP;3949;09:01:32;0;50	26893;8	71007;0;0;80;
$GPXUP;3949;09:01:33;0;50	26876;8	70991;0;0;80;
$GPXUP;3949;09:01:34;0;50	26859;8	70974;0;0;79;
$GPXUP;3949;09:01:35;0;50	26843;8	70958;0;0;78;
$GPXUP;3949;09:01:36;0;50	26826;8	70944;0;0;76;
$GPXUP;3949;09:01:37;0;50	26808;8	70934;0;0;76;
$GPXUP;3949;09:01:38;0;50	2679;8	70929;0;0;70;
$GPXUP;3949;09:01:39;0;50	26773;8	70933;0;0;66;
$GPXUP;3949;09:01:40;0;50	26757;8	70945;0;0;66;
$GPXUP;3949;09:01:41;0;50	26741;8	70955;0;0;67;
$GPXUP;3949;09:01:42;0;50	26725;8	7096;0;0;67;
$GPXUP;3949;09:01:43;0;50	26708;8	70958;0;0;69;
$GPXUP;3949;09:01:44;0;50	2669;8	70949;0;0;74;
$GPXUP;3949;09:01:45;0;50	26673;8	70938;0;0;76;
$GPXUP;3949;09:01:46;0;50	26655;8	70929;0;0;74;
$GPXUP;3949;09:01:47;0;50	26636;8	70922;0;0;77;
$GPXUP;3949;09:01:48;0;50	26617;8	70919;0;0;77;
$GPXUP;3949;09:01:49;0;50	26598;8	7092;0;0;75;
$GPXUP;3949;09:01:50;0;50	2658;8	70923;0;0;72;
$GPXUP;3949;09:01:51;0;50	26562;8	70925;0;0;72;
$GPXUP;3949;09:01:52;0;50	26543;8	70925;0;0;74;
$GPXUP;3949;09:01:53;0;50	26525;8	70926;0;0;73;
$GPXUP;3949;09:01:54;0;50	26507;8	7093;0;0;72;
$GPXUP;3949;09:01:55;0;50	26489;8	70934;0;0;74;
$GPXUP;3949;09:01:56;0;50	26471;8	70938;0;0;75;
$GPXUP;3949;09:01:57;0;50	26452;8	70942;0;0;76;
$GPXUP;3949;09:01:58;0;50	26434;8	70942;0;0;74;
$GPXUP;3949;09:01:59;0;50	26416;8	70938;0;0;73;
$GPXUP;3949;09:02:00;0;50	26398;8	70936;0;0;73;
$GPXUP;3949;09:02:01;0;50	2638;8	70938;0;0;69;
$GPXUP;3949;09:02:02;0;50	26364;8	70945;0;0;66;
$GPXUP;3949;09:02:03;0;50	2635;8	70954;0;0;61;
$GPXUP;3949;09:02:04;0;50	26336;8	70962;0;0;59;
$GPXUP;3949;09:02:05;0;50	26322;8	70965;0;0;61;
$GPXUP;3949;09:02:06;0;50	26306;8	70963;0;0;64;
$GPXUP;3949;09:02:07;0;50	2629;8	70956;0;0;67;
$GPXUP;3949;09:02:08;0;50	26274;8	70948;0;0;69;
$GPXUP;3949;09:02:09;0;50	26258;8	70936;0;0;71;
$GPXUP;3949;09:02:10;0;50	26244;8	7092;0;0;70;
$GPXUP;3949;09:02:11;0;50	26229;8	70907;0;0;68;
$GPXUP;3949;09:02:12;0;50	26213;8	709;0;0;65;
$GPXUP;3949;09:02:13;0;50	26197;8	70902;0;0;65;
$GPXUP;3949;09:02:14;0;50	2618;8	70904;0;0;65;
$GPXUP;3949;09:02:15;0;50	26164;8	70904;0;0;66;
$GPXUP;3949;09:02:16;0;50	26148;8	70904;0;0;66;
$GPXUP;3949;09:02:17;0;50	26131;8	70907;0;0;67;
$GPXUP;3949;09:02:18;0;50	26114;8	70908;0;0;68;
$GPXUP;3949;09:02:19;0;50	26097;8	70907;0;0;69;
$GPXUP;3949;09:02:20;0;50	2608;8	70904;0;0;74;
$GPXUP;3949;09:02:21;0;50	26061;8	70898;0;0;76;
$GPXUP;3949;09:02:22;0;50	26043;8	70889;0;0;77;
$GPXUP;3949;09:02:23;0;50	26026;8	70876;0;0;77;
$GPXUP;3949;09:02:24;0;50	26009;8	70864;0;0;73;
$GPXUP;3949;09:02:25;0;50	25992;8	70854;0;0;70;
$GPXUP;3949;09:02:26;0;50	25974;8	70848;0;0;74;
$GPXUP;3949;09:02:27;0;50	25956;8	70845;0;0;75;
$GPXUP;3949;09:02:28;0;50	25938;8	70846;0;0;71;
$GPXUP;3949;09:02:29;0;50	25921;8	70849;0;0;68;
$GPXUP;3949;09:02:30;0;50	25905;8	70852;0;0;64;
$GPXUP;3949;09:02:31;0;50	25888;8	70851;0;0;68;
$GPXUP;3949;09:02:32;0;50	25871;8	70849;0;0;69;
$GPXUP;3949;09:02:33;0;50	25854;8	70849;0;0;67;
$GPXUP;3949;09:02:34;0;50	25838;8	70855;0;0;68;
$GPXUP;3949;09:02:35;0;50	25822;8	70861;0;0;66;
$GPXUP;3949;09:02:36;0;50	25806;8	70867;0;0;65;
$GPXUP;3949;09:02:37;0;50	2579;8	70872;0;0;64;
$GPXUP;3949;09:02:38;0;50	25775;8	7088;0;0;62;
$GPXUP;3949;09:02:39;0;50	25762;8	70891;0;0;60;
$GPXUP;3949;09:02:40;0;50	2575;8	70905;0;0;59;
$GPXUP;3949;09:02:41;0;50	25738;8	70918;0;0;58;
$GPXUP;3949;09:02:42;0;50	25724;8	70926;0;0;59;
$GPXUP;3949;09:02:43;0;50	25708;8	70928;0;0;64;
$GPXUP;3949;09:02:44;0;50	25691;8	70929;0;0;69;
$GPXUP;3949;09:02:45;0;50	25673;8	70928;0;0;71;
$GPXUP;3949;09:02:46;0;50	25655;8	70926;0;0;72;
$GPXUP;3949;09:02:47;0;50	25638;8	70921;0;0;73;
$GPXUP;3949;09:02:48;0;50	2562;8	70918;0;0;70;
$GPXUP;3949;09:02:49;0;50	25603;8	70921;0;0;68;
$GPXUP;3949;09:02:50;0;50	25586;8	70928;0;0;65;
$GPXUP;3949;09:02:51;0;50	25571;8	70934;0;0;66;
$GPXUP;3949;09:02:52;0;50	25555;8	70941;0;0;62;
$GPXUP;3949;09:02:53;0;50	25541;8	7095;0;0;61;
$GPXUP;3949;09:02:54;0;50	25527;8	70957;0;0;62;
$GPXUP;3949;09:02:55;0;50	25511;8	7096;0;0;65;
$GPXUP;3949;09:02:56;0;50	25494;8	70959;0;0;68;
$GPXUP;3949;09:02:57;0;50	25477;8	70959;0;0;67;
$GPXUP;3949;09:02:58;0;50	25461;8	70963;0;0;67;
$GPXUP;3949;09:02:59;0;50	25444;8	70969;0;0;68;
$GPXUP;3949;09:03:00;0;50	25427;8	70972;0;0;70;
$GPXUP;3949;09:03:01;0;50	25411;8	70976;0;0;67;
$GPXUP;3949;09:03:02;0;50	25395;8	70982;0;0;62;
$GPXUP;3949;09:03:03;0;50	25381;8	70992;0;0;63;
$GPXUP;3949;09:03:04;0;50	25367;8	71002;0;0;61;
$GPXUP;3949;09:03:05;0;50	25352;8	71011;0;0;62;
$GPXUP;3949;09:03:06;0;50	25337;8	71015;0;0;65;
$GPXUP;3949;09:03:07;0;50	2532;8	71014;0;0;69;
$GPXUP;3949;09:03:08;0;50	25303;8	7101;0;0;69;
$GPXUP;3949;09:03:09;0;50	25286;8	71007;0;0;68;
$GPXUP;3949;09:03:10;0;50	25269;8	71008;0;0;67;
$GPXUP;3949;09:03:11;0;50	25253;8	71013;0;0;65;
$GPXUP;3949;09:03:12;0;50	25237;8	71017;0;0;63;
$GPXUP;3949;09:03:13;0;50	25221;8	71017;0;0;66;
$GPXUP;3949;09:03:14;0;50	25205;8	71016;0;0;66;
$GPXUP;3949;09:03:15;0;50	25188;8	71016;0;0;67;
$GPXUP;3949;09:03:16;0;50	25171;8	71016;0;0;70;
$GPXUP;3949;09:03:17;0;50	25154;8	71011;0;0;72;
$GPXUP;3949;09:03:18;0;50	25137;8	71008;0;0;66;
$GPXUP;3949;09:03:19;0;50	25121;8	71012;0;0;63;
$GPXUP;3949;09:03:20;0;50	25107;8	71018;0;0;57;
$GPXUP;3949;09:03:21;0;50	25093;8	71022;0;0;59;
$GPXUP;3949;09:03:22;0;50	25078;8	71023;0;0;62;
$GPXUP;3949;09:03:23;0;50	25062;8	71018;0;0;65;
$GPXUP;3949;09:03:24;0;50	25046;8	71011;0;0;68;
$GPXUP;3949;09:03:25;0;50	25029;8	71006;0;0;68;
$GPXUP;3949;09:03:26;0;50	25013;8	71006;0;0;67;
$GPXUP;3949;09:03:27;0;50	24997;8	71012;0;0;65;
$GPXUP;3949;09:03:28;0;50	24982;8	7102;0;0;64;
$GPXUP;3949;09:03:29;0;50	24967;8	71032;0;0;65;
$GPXUP;3949;09:03:30;0;50	24952;8	71044;0;0;67;
$GPXUP;3949;09:03:31;0;50	24936;8	7105;0;0;70;
$GPXUP;3949;09:03:32;0;50	24919;8	7105;0;0;70;
$GPXUP;3949;09:03:33;0;50	24901;8	71046;0;0;73;
$GPXUP;3949;09:03:34;0;50	24884;8	71038;0;0;73;
$GPXUP;3949;09:03:35;0;50	24866;8	7103;0;0;71;
$GPXUP;3949;09:03:36;0;50	24849;8	71028;0;0;70;
$GPXUP;3949;09:03:37;0;50	24832;8	71029;0;0;68;
$GPXUP;3949;09:03:38;0;50	24815;8	71034;0;0;65;
$GPXUP;3949;09:03:39;0;50	24799;8	7104;0;0;66;
$GPXUP;3949;09:03:40;0;50	24783;8	71045;0;0;66;
$GPXUP;3949;09:03:41;0;50	24767;8	71048;0;0;67;
$GPXUP;3949;09:03:42;0;50	2475;8	7105;0;0;68;
$GPXUP;3949;09:03:43;0;50	24733;8	71048;0;0;69;
$GPXUP;3949;09:03:44;0;50	24716;8	71048;0;0;69;
$GPXUP;3949;09:03:45;0;50	24698;8	71049;0;0;71;
$GPXUP;3949;09:03:46;0;50	24681;8	7105;0;0;70;
$GPXUP;3949;09:03:47;0;50	24663;8	71054;0;0;71;
$GPXUP;3949;09:03:48;0;50	24646;8	71058;0;0;72;
$GPXUP;3949;09:03:49;0;50	24628;8	71059;0;0;73;
$GPXUP;3949;09:03:50;0;50	2461;8	71062;0;0;71;
$GPXUP;3949;09:03:51;0;50	24592;8	71067;0;0;72;
$GPXUP;3949;09:03:52;0;50	24575;8	71072;0;0;70;
$GPXUP;3949;09:03:53;0;50	24558;8	7108;0;0;66;
$GPXUP;3949;09:03:53;0;50	24544;8	71088;0;0;62;
$GPXUP;3949;09:03:54;0;50	24528;8	71094;0;0;65;
$GPXUP;3949;09:03:55;0;50	24513;8	71102;0;0;65;
$GPXUP;3949;09:03:56;0;50	24496;8	71107;0;0;68;
$GPXUP;3949;09:03:57;0;50	24479;8	71106;0;0;70;
$GPXUP;3949;09:03:58;0;50	24462;8	711;0;0;72;
$GPXUP;3949;09:03:59;0;50	24444;8	71095;0;0;71;
$GPXUP;3949;09:04:00;0;50	24426;8	71089;0;0;74;
$GPXUP;3949;09:04:01;0;50	24408;8	71083;0;0;74;
$GPXUP;3949;09:04:02;0;50	2439;8	71078;0;0;72;
$GPXUP;3949;09:04:03;0;50	24373;8	71078;0;0;70;
$GPXUP;3949;09:04:04;0;50	24355;8	71074;0;0;71;
$GPXUP;3949;09:04:05;0;50	24338;8	71065;0;0;73;
$GPXUP;3949;09:04:06;0;50	24321;8	71053;0;0;74;
$GPXUP;3949;09:04:07;0;50	24304;8	71041;0;0;73;
$GPXUP;3949;09:04:08;0;50	24288;8	71032;0;0;69;
$GPXUP;3949;09:04:09;0;50	2427;8	7103;0;0;69;
$GPXUP;3949;09:04:10;0;50	24253;8	7103;0;0;71;
$GPXUP;3949;09:04:11;0;50	24235;8	71031;0;0;70;
$GPXUP;3949;09:04:12;0;50	24218;8	71035;0;0;69;
$GPXUP;3949;09:04:13;0;50	242;8	71037;0;0;70;
$GPXUP;3949;09:04:14;0;50	24183;8	71035;0;0;71;
$GPXUP;3949;09:04:15;0;50	24165;8	7103;0;0;71;
$GPXUP;3949;09:04:16;0;50	24148;8	71024;0;0;68;
$GPXUP;3949;09:04:17;0;50	24132;8	71018;0;0;68;
$GPXUP;3949;09:04:18;0;50	24116;8	71009;0;0;70;
$GPXUP;3949;09:04:19;0;50	24101;8	70994;0;0;72;
$GPXUP;3949;09:04:20;0;50	24088;8	70974;0;0;73;
$GPXUP;3949;09:04:21;0;50	24078;8	70951;0;0;69;
$GPXUP;3949;09:04:22;0;50	24068;8	70929;0;0;68;
$GPXUP;3949;09:04:23;0;50	24058;8	70907;0;0;68;
$GPXUP;3949;09:04:24;0;50	24048;8	70886;0;0;68;
$GPXUP;3949;09:04:25;0;50	24035;8	70867;0;0;69;
$GPXUP;3949;09:04:26;0;50	2402;8	70851;0;0;73;
$GPXUP;3949;09:04:27;0;50	24005;8	70837;0;0;73;
$GPXUP;3949;09:04:28;0;50	23989;8	70822;0;0;73;
$GPXUP;3949;09:04:29;0;50	23975;8	70804;0;0;74;
$GPXUP;3949;09:04:30;0;50	2396;8	70786;0;0;75;
$GPXUP;3949;09:04:31;0;50	23945;8	70768;0;0;77;
$GPXUP;3949;09:04:32;0;50	23931;8	70748;0;0;78;
$GPXUP;3949;09:04:33;0;50	23917;8	70727;0;0;75;
$GPXUP;3949;09:04:34;0;50	23904;8	70708;0;0;72;
$GPXUP;3949;09:04:35;0;50	2389;8	70692;0;0;69;
$GPXUP;3949;09:04:36;0;50	23874;8	7068;0;0;67;
$GPXUP;3949;09:04:37;0;50	2386;8	70673;0;0;60;
$GPXUP;3949;09:04:38;0;50	23846;8	70671;0;0;56;
$GPXUP;3949;09:04:39;0;50	23833;8	70675;0;0;53;
$GPXUP;3949;09:04:40;0;50	2382;8	70685;0;0;54;
$GPXUP;3949;09:04:41;0;50	23808;8	70696;0;0;56;
$GPXUP;3949;09:04:42;0;50	23796;8	70708;0;0;55;
$GPXUP;3949;09:04:43;0;50	23786;8	70721;0;0;52;
$GPXUP;3949;09:04:44;0;50	23776;8	70736;0;0;55;
$GPXUP;3949;09:04:45;0;50	23764;8	70747;0;0;57;
$GPXUP;3949;09:04:46;0;50	23751;8	70757;0;0;57;
$GPXUP;3949;09:04:47;0;50	23739;8	70768;0;0;57;
$GPXUP;3949;09:04:48;0;50	23726;8	7078;0;0;58;
$GPXUP;3949;09:04:49;0;50	23714;8	70792;0;0;57;
$GPXUP;3949;09:04:50;0;50	23703;8	70804;0;0;54;
$GPXUP;3949;09:04:51;0;50	23692;8	70816;0;0;52;
$GPXUP;3949;09:04:52;0;50	23682;8	70829;0;0;54;
$GPXUP;3949;09:04:53;0;50	23671;8	70843;0;0;55;
$GPXUP;3949;09:04:54;0;50	2366;8	70855;0;0;57;
$GPXUP;3949;09:04:55;0;50	23646;8	70862;0;0;60;
$GPXUP;3949;09:04:56;0;50	23632;8	7087;0;0;59;
$GPXUP;3949;09:04:57;0;50	23619;8	7088;0;0;60;
$GPXUP;3949;09:04:58;0;50	23605;8	70888;0;0;60;
$GPXUP;3949;09:04:59;0;50	2359;8	70891;0;0;63;
$GPXUP;3949;09:05:00;0;50	23574;8	70888;0;0;66;
$GPXUP;3949;09:05:01;0;50	23557;8	70882;0;0;67;
$GPXUP;3949;09:05:02;0;50	23541;8	70877;0;0;66;
$GPXUP;3949;09:05:03;0;50	23524;8	70871;0;0;67;
$GPXUP;3949;09:05:04;0;50	23509;8	70862;0;0;69;
$GPXUP;3949;09:05:05;0;50	23493;8	70849;0;0;71;
$GPXUP;3949;09:05:06;0;50	23479;8	70833;0;0;71;
$GPXUP;3949;09:05:07;0;50	23465;8	70814;0;0;72;
$GPXUP;3949;09:05:08;0;50	23452;8	70796;0;0;70;
$GPXUP;3949;09:05:09;0;50	23437;8	70781;0;0;69;
$GPXUP;3949;09:05:10;0;50	23422;8	70767;0;0;71;
$GPXUP;3949;09:05:11;0;50	23407;8	70752;0;0;73;
$GPXUP;3949;09:05:12;0;50	23392;8	70735;0;0;72;
$GPXUP;3949;09:05:13;0;50	23377;8	70721;0;0;71;
$GPXUP;3949;09:05:14;0;50	2336;8	70712;0;0;69;
$GPXUP;3949;09:05:15;0;50	23344;8	70706;0;0;67;
$GPXUP;3949;09:05:16;0;50	23328;8	70699;0;0;65;
$GPXUP;3949;09:05:17;0;50	23314;8	70688;0;0;64;
$GPXUP;3949;09:05:18;0;50	233;8	70675;0;0;65;
$GPXUP;3949;09:05:19;0;50	23287;8	70658;0;0;67;
$GPXUP;3949;09:05:20;0;50	23274;8	70642;0;0;67;
$GPXUP;3949;09:05:21;0;50	23261;8	70626;0;0;65;
$GPXUP;3949;09:05:22;0;50	2325;8	70609;0;0;64;
$GPXUP;3949;09:05:23;0;50	23238;8	70592;0;0;61;
$GPXUP;3949;09:05:24;0;50	23225;8	7058;0;0;61;
$GPXUP;3949;09:05:25;0;50	23211;8	70572;0;0;62;
$GPXUP;3949;09:05:26;0;50	23195;8	70564;0;0;68;
$GPXUP;3949;09:05:27;0;50	23178;8	70556;0;0;69;
$GPXUP;3949;09:05:28;0;50	23162;8	70546;0;0;70;
$GPXUP;3949;09:05:29;0;50	23146;8	70535;0;0;70;
$GPXUP;3949;09:05:30;0;50	23132;8	70519;0;0;70;
$GPXUP;3949;09:05:31;0;50	23121;8	70496;0;0;72;
$GPXUP;3949;09:05:32;0;50	23112;8	7047;0;0;75;
$GPXUP;3949;09:05:33;0;50	23103;8	70444;0;0;74;
$GPXUP;3949;09:05:34;0;50	23092;8	70421;0;0;73;
$GPXUP;3949;09:05:35;0;50	23079;8	70399;0;0;75;
$GPXUP;3949;09:05:36;0;50	23064;8	7038;0;0;76;
$GPXUP;3949;09:05:37;0;50	23049;8	70362;0;0;76;
$GPXUP;3949;09:05:38;0;50	23035;8	70342;0;0;76;
$GPXUP;3949;09:05:39;0;50	23024;8	70319;0;0;75;
$GPXUP;3949;09:05:40;0;50	23014;8	70294;0;0;74;
$GPXUP;3949;09:05:41;0;50	23005;8	70269;0;0;77;
$GPXUP;3949;09:05:42;0;50	22995;8	70242;0;0;79;
$GPXUP;3949;09:05:43;0;50	22984;8	70218;0;0;79;
$GPXUP;3949;09:05:44;0;50	22971;8	70195;0;0;75;
$GPXUP;3949;09:05:45;0;50	22956;8	70178;0;0;75;
$GPXUP;3949;09:05:46;0;50	22939;8	70161;0;0;79;
$GPXUP;3949;09:05:47;0;50	22924;8	70141;0;0;81;
$GPXUP;3949;09:05:48;0;50	22908;8	7012;0;0;81;
$GPXUP;3949;09:05:49;0;50	22892;8	70101;0;0;80;
$GPXUP;3949;09:05:50;0;50	22876;8	70084;0;0;77;
$GPXUP;3949;09:05:51;0;50	22861;8	7007;0;0;70;
$GPXUP;3949;09:05:52;0;50	22845;8	7006;0;0;68;
$GPXUP;3949;09:05:53;0;50	2283;8	70048;0;0;67;
$GPXUP;3949;09:05:54;0;50	22816;8	70036;0;0;69;
$GPXUP;3949;09:05:55;0;50	228;8	70025;0;0;68;
$GPXUP;3949;09:05:56;0;50	22785;8	70018;0;0;65;
$GPXUP;3949;09:05:57;0;50	22768;8	70014;0;0;67;
$GPXUP;3949;09:05:58;0;50	22752;8	70008;0;0;68;
$GPXUP;3949;09:05:59;0;50	22736;8	7;0;0;70;
$GPXUP;3949;09:06:00;0;50	22719;8	69994;0;0;68;
$GPXUP;3949;09:06:01;0;50	22703;8	6999;0;0;65;
$GPXUP;3949;09:06:02;0;50	22687;8	69985;0;0;66;
$GPXUP;3949;09:06:03;0;50	22671;8	6998;0;0;66;
$GPXUP;3949;09:06:04;0;50	22655;8	6998;0;0;65;
$GPXUP;3949;09:06:05;0;50	22639;8	69982;0;0;65;
$GPXUP;3949;09:06:06;0;50	22622;8	69982;0;0;66;
$GPXUP;3949;09:06:07;0;50	22606;8	69977;0;0;69;
$GPXUP;3949;09:06:08;0;50	22589;8	69967;0;0;71;
$GPXUP;3949;09:06:09;0;50	22574;8	6995;0;0;75;
$GPXUP;3949;09:06:10;0;50	22557;8	69934;0;0;77;
$GPXUP;3949;09:06:11;0;50	22539;8	69923;0;0;76;
$GPXUP;3949;09:06:12;0;50	2252;8	69918;0;0;74;
$GPXUP;3949;09:06:13;0;50	22502;8	69918;0;0;74;
$GPXUP;3949;09:06:14;0;50	22483;8	69916;0;0;75;
$GPXUP;3949;09:06:15;0;50	22464;8	6991;0;0;77;
$GPXUP;3949;09:06:16;0;50	22446;8	699;0;0;79;
$GPXUP;3949;09:06:17;0;50	22429;8	69884;0;0;80;
$GPXUP;3949;09:06:18;0;50	22412;8	69869;0;0;79;
$GPXUP;3949;09:06:19;0;50	22394;8	69857;0;0;78;
$GPXUP;3949;09:06:20;0;50	22375;8	69847;0;0;80;
$GPXUP;3949;09:06:21;0;50	22356;8	6984;0;0;79;
$GPXUP;3949;09:06:22;0;50	22336;8	69838;0;0;77;
$GPXUP;3949;09:06:23;0;50	22317;8	69835;0;0;75;
$GPXUP;3949;09:06:24;0;50	22299;8	69828;0;0;77;
$GPXUP;3949;09:06:25;0;50	22281;8	69819;0;0;78;
$GPXUP;3949;09:06:26;0;50	22263;8	69808;0;0;78;
$GPXUP;3949;09:06:27;0;50	22245;8	69794;0;0;77;
$GPXUP;3949;09:06:28;0;50	22228;8	69781;0;0;78;
$GPXUP;3949;09:06:29;0;50	2221;8	6977;0;0;77;
$GPXUP;3949;09:06:30;0;50	22192;8	69762;0;0;73;
$GPXUP;3949;09:06:31;0;50	22175;8	6976;0;0;68;
$GPXUP;3949;09:06:32;0;50	22158;8	69762;0;0;67;
$GPXUP;3949;09:06:33;0;50	22141;8	69763;0;0;66;
$GPXUP;3949;09:06:34;0;50	22125;8	69765;0;0;65;
$GPXUP;3949;09:06:35;0;50	22109;8	69769;0;0;67;
$GPXUP;3949;09:06:36;0;50	22092;8	69772;0;0;69;
$GPXUP;3949;09:06:37;0;50	22076;8	69768;0;0;68;
$GPXUP;3949;09:06:38;0;50	22059;8	69761;0;0;68;
$GPXUP;3949;09:06:39;0;50	22043;8	69757;0;0;67;
$GPXUP;3949;09:06:40;0;50	22027;8	69758;0;0;61;
$GPXUP;3949;09:06:41;0;50	22013;8	69764;0;0;59;
$GPXUP;3949;09:06:42;0;50	22;8	69769;0;0;52;
$GPXUP;3949;09:06:43;0;50	21988;8	69772;0;0;53;
$GPXUP;3949;09:06:44;0;50	21975;8	6977;0;0;55;
$GPXUP;3949;09:06:45;0;50	21962;8	69764;0;0;58;
$GPXUP;3949;09:06:46;0;50	21947;8	69755;0;0;62;
$GPXUP;3949;09:06:47;0;50	21933;8	69744;0;0;64;
$GPXUP;3949;09:06:48;0;50	21919;8	69732;0;0;65;
$GPXUP;3949;09:06:49;0;50	21905;8	69722;0;0;65;
$GPXUP;3949;09:06:50;0;50	21889;8	69716;0;0;65;
$GPXUP;3949;09:06:51;0;50	21873;8	69714;0;0;66;
$GPXUP;3949;09:06:52;0;50	21856;8	69712;0;0;66;
$GPXUP;3949;09:06:53;0;50	2184;8	6971;0;0;65;
$GPXUP;3949;09:06:54;0;50	21824;8	69708;0;0;63;
$GPXUP;3949;09:06:55;0;50	21808;8	69705;0;0;65;
$GPXUP;3949;09:06:56;0;50	21793;8	69699;0;0;67;
$GPXUP;3949;09:06:57;0;50	21776;8	6969;0;0;72;
$GPXUP;3949;09:06:58;0;50	21759;8	69682;0;0;73;
$GPXUP;3949;09:06:59;0;50	21741;8	69677;0;0;72;
$GPXUP;3949;09:07:00;0;50	21723;8	69675;0;0;71;
$GPXUP;3949;09:07:01;0;50	21706;8	69672;0;0;70;
$GPXUP;3949;09:07:02;0;50	21689;8	69666;0;0;70;
$GPXUP;3949;09:07:03;0;50	21673;8	69656;0;0;72;
$GPXUP;3949;09:07:04;0;50	21656;8	69644;0;0;72;
$GPXUP;3949;09:07:05;0;50	2164;8	69633;0;0;71;
$GPXUP;3949;09:07:06;0;50	21624;8	69626;0;0;65;
$GPXUP;3949;09:07:07;0;50	21608;8	69618;0;0;67;
$GPXUP;3949;09:07:08;0;50	21593;8	69609;0;0;67;
$GPXUP;3949;09:07:09;0;50	21577;8	69604;0;0;66;
$GPXUP;3949;09:07:10;0;50	21562;8	69606;0;0;60;
$GPXUP;3949;09:07:11;0;50	21548;8	69618;0;0;59;
$GPXUP;3949;09:07:12;0;50	21536;8	69631;0;0;59;
$GPXUP;3949;09:07:13;0;50	21522;8	6964;0;0;58;
$GPXUP;3949;09:07:14;0;50	21508;8	69644;0;0;58;
$GPXUP;3949;09:07:15;0;50	21494;8	69646;0;0;58;
$GPXUP;3949;09:07:16;0;50	2148;8	69648;0;0;59;
$GPXUP;3949;09:07:17;0;50	21465;8	69652;0;0;61;
$GPXUP;3949;09:07:18;0;50	21449;8	69655;0;0;63;
$GPXUP;3949;09:07:19;0;50	21433;8	69655;0;0;66;
$GPXUP;3949;09:07:20;0;50	21416;8	69648;0;0;70;
$GPXUP;3949;09:07:21;0;50	21399;8	69637;0;0;74;
$GPXUP;3949;09:07:22;0;50	21381;8	69629;0;0;73;
$GPXUP;3949;09:07:23;0;50	21363;8	69627;0;0;69;
$GPXUP;3949;09:07:24;0;50	21346;8	69628;0;0;66;
$GPXUP;3949;09:07:25;0;50	2133;8	6963;0;0;65;
$GPXUP;3949;09:07:26;0;50	21314;8	69628;0;0;66;
$GPXUP;3949;09:07:27;0;50	21298;8	6962;0;0;70;
$GPXUP;3949;09:07:28;0;50	21282;8	69611;0;0;67;
$GPXUP;3949;09:07:29;0;50	21266;8	69606;0;0;61;
$GPXUP;3949;09:07:30;0;50	21252;8	69606;0;0;56;
$GPXUP;3949;09:07:31;0;50	21239;8	69609;0;0;53;
$GPXUP;3949;09:07:32;0;50	21226;8	69612;0;0;54;
$GPXUP;3949;09:07:33;0;50	21212;8	69613;0;0;60;
$GPXUP;3949;09:07:34;0;50	21196;8	69614;0;0;65;
$GPXUP;3949;09:07:35;0;50	2118;8	69612;0;0;67;
$GPXUP;3949;09:07:36;0;50	21163;8	69605;0;0;69;
$GPXUP;3949;09:07:37;0;50	21147;8	69596;0;0;68;
$GPXUP;3949;09:07:38;0;50	21131;8	69589;0;0;65;
$GPXUP;3949;09:07:39;0;50	21115;8	69582;0;0;68;
$GPXUP;3949;09:07:40;0;50	21099;8	69575;0;0;69;
$GPXUP;3949;09:07:41;0;50	21083;8	69567;0;0;66;
$GPXUP;3949;09:07:42;0;50	21067;8	69563;0;0;63;
$GPXUP;3949;09:07:43;0;50	21052;8	69561;0;0;62;
$GPXUP;3949;09:07:44;0;50	21036;8	6956;0;0;62;
$GPXUP;3949;09:07:45;0;50	21021;8	6956;0;0;62;
$GPXUP;3949;09:07:46;0;50	21006;8	69559;0;0;63;
$GPXUP;3949;09:07:47;0;50	2099;8	69554;0;0;64;
$GPXUP;3949;09:07:48;0;50	20976;8	69544;0;0;65;
$GPXUP;3949;09:07:49;0;50	20962;8	6953;0;0;67;
$GPXUP;3949;09:07:50;0;50	20948;8	69516;0;0;65;
$GPXUP;3949;09:07:51;0;50	20933;8	69507;0;0;64;
$GPXUP;3949;09:07:52;0;50	20917;8	69502;0;0;65;
$GPXUP;3949;09:07:53;0;50	20901;8	69495;0;0;67;
$GPXUP;3949;09:07:54;0;50	20886;8	69483;0;0;69;
$GPXUP;3949;09:07:55;0;50	20871;8	69469;0;0;70;
$GPXUP;3949;09:07:56;0;50	20856;8	69456;0;0;67;
$GPXUP;3949;09:07:57;0;50	2084;8	6945;0;0;64;
$GPXUP;3949;09:07:58;0;50	20825;8	6945;0;0;58;
$GPXUP;3949;09:07:59;0;50	2081;8	69456;0;0;57;
$GPXUP;3949;09:08:00;0;50	20796;8	69459;0;0;59;
$GPXUP;3949;09:08:01;0;50	20781;8	69455;0;0;59;
$GPXUP;3949;09:08:02;0;50	20768;8	69444;0;0;61;
$GPXUP;3949;09:08:03;0;50	20754;8	6943;0;0;70;
$GPXUP;3949;09:08:04;0;50	20739;8	69412;0;0;72;
$GPXUP;3949;09:08:05;0;50	20724;8	69398;0;0;70;
$GPXUP;3949;09:08:06;0;50	20708;8	69388;0;0;69;
$GPXUP;3949;09:08:07;0;50	20691;8	6938;0;0;71;
$GPXUP;3949;09:08:08;0;50	20674;8	69371;0;0;70;
$GPXUP;3949;09:08:09;0;50	20658;8	69364;0;0;68;
$GPXUP;3949;09:08:10;0;50	20641;8	6936;0;0;65;
$GPXUP;3949;09:08:11;0;50	20626;8	69357;0;0;63;
$GPXUP;3949;09:08:12;0;50	2061;8	69354;0;0;62;
$GPXUP;3949;09:08:13;0;50	20595;8	69348;0;0;60;
$GPXUP;3949;09:08:14;0;50	20582;8	69338;0;0;61;
$GPXUP;3949;09:08:15;0;50	20569;8	69325;0;0;63;
$GPXUP;3949;09:08:16;0;50	20557;8	69309;0;0;65;
$GPXUP;3949;09:08:17;0;50	20545;8	6929;0;0;69;
$GPXUP;3949;09:08:18;0;50	20533;8	69272;0;0;65;
$GPXUP;3949;09:08:19;0;50	20519;8	6926;0;0;63;
$GPXUP;3949;09:08:20;0;50	20503;8	69255;0;0;64;
$GPXUP;3949;09:08:21;0;50	20487;8	6925;0;0;65;
$GPXUP;3949;09:08:22;0;50	20472;8	69242;0;0;65;
$GPXUP;3949;09:08:23;0;50	20457;8	69231;0;0;65;
$GPXUP;3949;09:08:24;0;50	20442;8	69222;0;0;65;
$GPXUP;3949;09:08:25;0;50	20427;8	69214;0;0;65;
$GPXUP;3949;09:08:26;0;50	20412;8	69201;0;0;67;
$GPXUP;3949;09:08:27;0;50	20398;8	69186;0;0;68;
$GPXUP;3949;09:08:28;0;50	20386;8	69169;0;0;69;
$GPXUP;3949;09:08:29;0;50	20372;8	69152;0;0;68;
$GPXUP;3949;09:08:30;0;50	20359;8	69135;0;0;69;
$GPXUP;3949;09:08:31;0;50	20344;8	6912;0;0;69;
$GPXUP;3949;09:08:32;0;50	20329;8	69108;0;0;69;
$GPXUP;3949;09:08:33;0;50	20314;8	69094;0;0;69;
$GPXUP;3949;09:08:34;0;50	203;8	69079;0;0;67;
$GPXUP;3949;09:08:35;0;50	20289;8	69061;0;0;66;
$GPXUP;3949;09:08:36;0;50	20282;8	69039;0;0;65;
$GPXUP;3949;09:08:37;0;50	20274;8	69016;0;0;66;
$GPXUP;3949;09:08:38;0;50	20264;8	68996;0;0;66;
$GPXUP;3949;09:08:39;0;50	20253;8	68976;0;0;65;
$GPXUP;3949;09:08:40;0;50	20241;8	6896;0;0;65;
$GPXUP;3949;09:08:41;0;50	20228;8	68944;0;0;67;
$GPXUP;3949;09:08:42;0;50	20215;8	68928;0;0;68;
$GPXUP;3949;09:08:43;0;50	20203;8	68909;0;0;68;
$GPXUP;3949;09:08:44;0;50	20192;8	68888;0;0;69;
$GPXUP;3949;09:08:45;0;50	2018;8	68868;0;0;70;
$GPXUP;3949;09:08:46;0;50	20167;8	68851;0;0;69;
$GPXUP;3949;09:08:47;0;50	20153;8	68837;0;0;67;
$GPXUP;3949;09:08:48;0;50	20139;8	68823;0;0;66;
$GPXUP;3949;09:08:49;0;50	20126;8	68806;0;0;69;
$GPXUP;3949;09:08:50;0;50	20115;8	68786;0;0;71;
$GPXUP;3949;09:08:51;0;50	20104;8	68764;0;0;73;
$GPXUP;3949;09:08:52;0;50	20091;8	68743;0;0;72;
$GPXUP;3949;09:08:53;0;50	20077;8	68727;0;0;71;
$GPXUP;3949;09:08:54;0;50	20062;8	68712;0;0;74;
$GPXUP;3949;09:08:55;0;50	20046;8	68695;0;0;75;
$GPXUP;3949;09:08:56;0;50	2003;8	6868;0;0;75;
$GPXUP;3949;09:08:57;0;50	20015;8	68663;0;0;76;
$GPXUP;3949;09:08:58;0;50	2;8	68645;0;0;76;
$GPXUP;3949;09:08:59;0;50	19985;8	68626;0;0;77;
$GPXUP;3949;09:09:00;0;50	19972;8	68605;0;0;77;
$GPXUP;3949;09:09:01;0;50	19959;8	68584;0;0;75;
$GPXUP;3949;09:09:02;0;50	19944;8	68564;0;0;75;
$GPXUP;3949;09:09:03;0;50	19929;8	68547;0;0;76;
$GPXUP;3949;09:09:04;0;50	19913;8	68531;0;0;75;
$GPXUP;3949;09:09:05;0;50	19896;8	68519;0;0;76;
$GPXUP;3949;09:09:06;0;50	1988;8	68508;0;0;71;
$GPXUP;3949;09:09:07;0;50	19864;8	68495;0;0;70;
$GPXUP;3949;09:09:08;0;50	19852;8	68477;0;0;70;
$GPXUP;3949;09:09:09;0;50	1984;8	68457;0;0;73;
$GPXUP;3949;09:09:10;0;50	19827;8	68436;0;0;73;
$GPXUP;3949;09:09:11;0;50	19813;8	68419;0;0;72;
$GPXUP;3949;09:09:12;0;50	19798;8	68404;0;0;74;
$GPXUP;3949;09:09:13;0;50	19783;8	68387;0;0;76;
$GPXUP;3949;09:09:14;0;50	1977;8	68366;0;0;76;
$GPXUP;3949;09:09:15;0;50	19758;8	68343;0;0;73;
$GPXUP;3949;09:09:16;0;50	19746;8	68322;0;0;72;
$GPXUP;3949;09:09:17;0;50	19733;8	68303;0;0;70;
$GPXUP;3949;09:09:18;0;50	19718;8	68287;0;0;74;
$GPXUP;3949;09:09:19;0;50	19702;8	68274;0;0;74;
$GPXUP;3949;09:09:20;0;50	19685;8	68264;0;0;72;
$GPXUP;3949;09:09:21;0;50	19668;8	68254;0;0;68;
$GPXUP;3949;09:09:22;0;50	19652;8	68246;0;0;66;
$GPXUP;3949;09:09:23;0;50	19637;8	68238;0;0;66;
$GPXUP;3949;09:09:24;0;50	19622;8	68226;0;0;69;
$GPXUP;3949;09:09:25;0;50	19606;8	68212;0;0;72;
$GPXUP;3949;09:09:26;0;50	19591;8	682;0;0;70;
$GPXUP;3949;09:09:27;0;50	19574;8	68193;0;0;66;
$GPXUP;3949;09:09:28;0;50	19558;8	6819;0;0;65;
$GPXUP;3949;09:09:29;0;50	19542;8	68186;0;0;67;
$GPXUP;3949;09:09:30;0;50	19526;8	68178;0;0;68;
$GPXUP;3949;09:09:31;0;50	19511;8	68166;0;0;69;
$GPXUP;3949;09:09:32;0;50	19497;8	68149;0;0;70;
$GPXUP;3949;09:09:33;0;50	19483;8	68132;0;0;71;
$GPXUP;3949;09:09:34;0;50	19468;8	68115;0;0;72;
$GPXUP;3949;09:09:35;0;50	19454;8	68098;0;0;73;
$GPXUP;3949;09:09:36;0;50	19441;8	68078;0;0;73;
$GPXUP;3949;09:09:37;0;50	19428;8	68058;0;0;73;
$GPXUP;3949;09:09:38;0;50	19415;8	68039;0;0;72;
$GPXUP;3949;09:09:39;0;50	194;8	68022;0;0;70;
$GPXUP;3949;09:09:40;0;50	19385;8	6801;0;0;71;
$GPXUP;3949;09:09:41;0;50	19368;8	67999;0;0;72;
$GPXUP;3949;09:09:42;0;50	19352;8	67988;0;0;71;
$GPXUP;3949;09:09:43;0;50	19335;8	67981;0;0;67;
$GPXUP;3949;09:09:44;0;50	19319;8	67979;0;0;63;
$GPXUP;3949;09:09:45;0;50	19304;8	67983;0;0;61;
$GPXUP;3949;09:09:46;0;50	19288;8	67988;0;0;61;
$GPXUP;3949;09:09:47;0;50	19273;8	67991;0;0;62;
$GPXUP;3949;09:09:48;0;50	19257;8	6799;0;0;64;
$GPXUP;3949;09:09:49;0;50	19241;8	67987;0;0;65;
$GPXUP;3949;09:09:50;0;50	19225;8	67982;0;0;66;
$GPXUP;3949;09:09:51;0;50	19209;8	67975;0;0;71;
$GPXUP;3949;09:09:52;0;50	19192;8	67964;0;0;72;
$GPXUP;3949;09:09:53;0;50	19176;8	67952;0;0;71;
$GPXUP;3949;09:09:54;0;50	1916;8	67942;0;0;70;
$GPXUP;3949;09:09:55;0;50	19144;8	67931;0;0;71;
$GPXUP;3949;09:09:56;0;50	19128;8	67917;0;0;71;
$GPXUP;3949;09:09:57;0;50	19114;8	67899;0;0;73;
$GPXUP;3949;09:09:58;0;50	19102;8	67879;0;0;74;
$GPXUP;3949;09:09:59;0;50	19088;8	6786;0;0;72;
$GPXUP;3949;09:10:00;0;50	19073;8	67845;0;0;72;
$GPXUP;3949;09:10:01;0;50	19057;8	67832;0;0;73;
$GPXUP;3949;09:10:02;0;50	1904;8	67822;0;0;68;
$GPXUP;3949;09:10:03;0;50	19025;8	67816;0;0;65;
$GPXUP;3949;09:10:04;0;50	19009;8	67811;0;0;61;
$GPXUP;3949;09:10:05;0;50	18994;8	67809;0;0;65;
$GPXUP;3949;09:10:06;0;50	18978;8	67806;0;0;67;
$GPXUP;3949;09:10:07;0;50	18962;8	67802;0;0;65;
$GPXUP;3949;09:10:08;0;50	18946;8	67802;0;0;62;
$GPXUP;3949;09:10:09;0;50	1893;8	67802;0;0;63;
$GPXUP;3949;09:10:10;0;50	18914;8	67799;0;0;66;
$GPXUP;3949;09:10:11;0;50	18898;8	67795;0;0;67;
$GPXUP;3949;09:10:12;0;50	18882;8	67791;0;0;64;
$GPXUP;3949;09:10:13;0;50	18867;8	67792;0;0;60;
$GPXUP;3949;09:10:14;0;50	18852;8	67793;0;0;58;
$GPXUP;3949;09:10:15;0;50	18837;8	67793;0;0;59;
$GPXUP;3949;09:10:16;0;50	18822;8	67789;0;0;63;
$GPXUP;3949;09:10:17;0;50	18808;8	67779;0;0;67;
$GPXUP;3949;09:10:18;0;50	18794;8	67765;0;0;68;
$GPXUP;3949;09:10:19;0;50	1878;8	67751;0;0;67;
$GPXUP;3949;09:10:20;0;50	18765;8	67739;0;0;65;
$GPXUP;3949;09:10:21;0;50	1875;8	67732;0;0;64;
$GPXUP;3949;09:10:22;0;50	18734;8	67728;0;0;66;
$GPXUP;3949;09:10:23;0;50	18717;8	67723;0;0;69;
$GPXUP;3949;09:10:24;0;50	187;8	67718;0;0;69;
$GPXUP;3949;09:10:25;0;50	18684;8	67712;0;0;70;
$GPXUP;3949;09:10:26;0;50	18668;8	677;0;0;68;
$GPXUP;3949;09:10:27;0;50	18654;8	67685;0;0;70;
$GPXUP;3949;09:10:28;0;50	18641;8	67666;0;0;72;
$GPXUP;3949;09:10:29;0;50	1863;8	67643;0;0;75;
$GPXUP;3949;09:10:30;0;50	18618;8	6762;0;0;75;
$GPXUP;3949;09:10:31;0;50	18606;8	67597;0;0;75;
$GPXUP;3949;09:10:32;0;50	18594;8	67576;0;0;75;
$GPXUP;3949;09:10:33;0;50	18578;8	6756;0;0;75;
$GPXUP;3949;09:10:34;0;50	1856;8	67547;0;0;78;
$GPXUP;3949;09:10:35;0;50	18541;8	67537;0;0;81;
$GPXUP;3949;09:10:36;0;50	18521;8	67528;0;0;83;
$GPXUP;3949;09:10:37;0;50	18501;8	67521;0;0;82;
$GPXUP;3949;09:10:38;0;50	18481;8	67516;0;0;81;
$GPXUP;3949;09:10:39;0;50	18461;8	6751;0;0;81;
$GPXUP;3949;09:10:40;0;50	18442;8	67502;0;0;80;
$GPXUP;3949;09:10:41;0;50	18423;8	67492;0;0;78;
$GPXUP;3949;09:10:42;0;50	18405;8	67482;0;0;77;
$GPXUP;3949;09:10:43;0;50	18386;8	67476;0;0;73;
$GPXUP;3949;09:10:44;0;50	18369;8	67472;0;0;71;
$GPXUP;3949;09:10:45;0;50	18351;8	67468;0;0;70;
$GPXUP;3949;09:10:46;0;50	18335;8	67462;0;0;66;
$GPXUP;3949;09:10:47;0;50	1832;8	67453;0;0;63;
$GPXUP;3949;09:10:48;0;50	18306;8	67445;0;0;61;
$GPXUP;3949;09:10:49;0;50	18292;8	67436;0;0;61;
$GPXUP;3949;09:10:50;0;50	18277;8	67428;0;0;63;
$GPXUP;3949;09:10:51;0;50	18263;8	67419;0;0;63;
$GPXUP;3949;09:10:52;0;50	1825;8	67405;0;0;66;
$GPXUP;3949;09:10:53;0;50	18239;8	67386;0;0;66;
$GPXUP;3949;09:10:54;0;50	18228;8	67366;0;0;65;
$GPXUP;3949;09:10:55;0;50	18218;8	67348;0;0;64;
$GPXUP;3949;09:10:56;0;50	18206;8	6733;0;0;64;
$GPXUP;3949;09:10:57;0;50	18193;8	67316;0;0;65;
$GPXUP;3949;09:10:58;0;50	18179;8	67304;0;0;64;
$GPXUP;3949;09:10:59;0;50	18164;8	67293;0;0;66;
$GPXUP;3949;09:11:00;0;50	1815;8	6728;0;0;68;
$GPXUP;3949;09:11:01;0;50	18136;8	67264;0;0;70;
$GPXUP;3949;09:11:02;0;50	18122;8	67247;0;0;68;
$GPXUP;3949;09:11:03;0;50	18109;8	67233;0;0;66;
$GPXUP;3949;09:11:04;0;50	18094;8	6722;0;0;65;
$GPXUP;3949;09:11:05;0;50	1808;8	6721;0;0;64;
$GPXUP;3949;09:11:06;0;50	18064;8	67204;0;0;63;
$GPXUP;3949;09:11:07;0;50	18049;8	67202;0;0;63;
$GPXUP;3949;09:11:08;0;50	18033;8	672;0;0;62;
$GPXUP;3949;09:11:09;0;50	18018;8	67196;0;0;60;
$GPXUP;3949;09:11:10;0;50	18004;8	67191;0;0;58;
$GPXUP;3949;09:11:11;0;50	1799;8	67188;0;0;56;
$GPXUP;3949;09:11:12;0;50	17976;8	67187;0;0;56;
$GPXUP;3949;09:11:13;0;50	17962;8	6719;0;0;56;
$GPXUP;3949;09:11:14;0;50	17949;8	67195;0;0;57;
$GPXUP;3949;09:11:15;0;50	17935;8	67202;0;0;56;
$GPXUP;3949;09:11:16;0;50	17923;8	6721;0;0;50;
$GPXUP;3949;09:11:17;0;50	17913;8	67219;0;0;44;
$GPXUP;3949;09:11:18;0;50	17904;8	67228;0;0;42;
$GPXUP;3949;09:11:19;0;50	17896;8	67238;0;0;42;
$GPXUP;3949;09:11:20;0;50	1789;8	67251;0;0;41;
$GPXUP;3949;09:11:21;0;50	17888;8	67267;0;0;43;
$GPXUP;3949;09:11:22;0;50	1789;8	67283;0;0;39;
$GPXUP;3949;09:11:23;0;50	17898;8	67294;0;0;37;
$GPXUP;3949;09:11:24;0;50	1791;8	673;0;0;35;
$GPXUP;3949;09:11:25;0;50	17922;8	67297;0;0;37;
$GPXUP;3949;09:11:26;0;50	17934;8	67284;0;0;41;
$GPXUP;3949;09:11:27;0;50	17941;8	67264;0;0;47;
$GPXUP;3949;09:11:28;0;50	17942;8	67239;0;0;49;
$GPXUP;3949;09:11:29;0;50	17937;8	67214;0;0;56;
$GPXUP;3949;09:11:30;0;50	17927;8	67192;0;0;59;
$GPXUP;3949;09:11:31;0;50	17915;8	67174;0;0;58;
$GPXUP;3949;09:11:32;0;50	17902;8	6716;0;0;58;
$GPXUP;3949;09:11:33;0;50	17888;8	67152;0;0;58;
$GPXUP;3949;09:11:34;0;50	17873;8	67149;0;0;56;
$GPXUP;3949;09:11:35;0;50	17859;8	67152;0;0;50;
$GPXUP;3949;09:11:36;0;50	17848;8	67162;0;0;50;
$GPXUP;3949;09:11:37;0;50	17838;8	67178;0;0;53;
$GPXUP;3949;09:11:38;0;50	17828;8	67194;0;0;51;
$GPXUP;3949;09:11:39;0;50	17818;8	67207;0;0;52;
$GPXUP;3949;09:11:40;0;50	17807;8	67219;0;0;53;
$GPXUP;3949;09:11:41;0;50	17796;8	67234;0;0;53;
$GPXUP;3949;09:11:42;0;50	17788;8	6725;0;0;52;
$GPXUP;3949;09:11:43;0;50	1778;8	67266;0;0;52;
$GPXUP;3949;09:11:44;0;50	17771;8	67282;0;0;53;
$GPXUP;3949;09:11:45;0;50	17761;8	67294;0;0;51;
$GPXUP;3949;09:11:46;0;50	17748;8	67298;0;0;53;
$GPXUP;3949;09:11:47;0;50	17732;8	67297;0;0;59;
$GPXUP;3949;09:11:48;0;50	17717;8	67299;0;0;61;
$GPXUP;3949;09:11:49;0;50	17701;8	67303;0;0;63;
$GPXUP;3949;09:11:50;0;50	17686;8	67309;0;0;62;
$GPXUP;3949;09:11:51;0;50	17671;8	67317;0;0;62;
$GPXUP;3949;09:11:52;0;50	17655;8	67322;0;0;64;
$GPXUP;3949;09:11:53;0;50	17639;8	67321;0;0;66;
$GPXUP;3949;09:11:54;0;50	17622;8	67315;0;0;66;
$GPXUP;3949;09:11:55;0;50	17606;8	67306;0;0;65;
$GPXUP;3949;09:11:56;0;50	17591;8	67298;0;0;62;
$GPXUP;3949;09:11:57;0;50	17576;8	67295;0;0;61;
$GPXUP;3949;09:11:58;0;50	17561;8	67298;0;0;59;
$GPXUP;3949;09:11:59;0;50	17547;8	67304;0;0;59;
$GPXUP;3949;09:12:00;0;50	17532;8	6731;0;0;63;
$GPXUP;3949;09:12:01;0;50	17516;8	67311;0;0;64;
$GPXUP;3949;09:12:02;0;50	175;8	67306;0;0;66;
$GPXUP;3949;09:12:03;0;50	17484;8	67297;0;0;68;
$GPXUP;3949;09:12:04;0;50	17468;8	67289;0;0;67;
$GPXUP;3949;09:12:05;0;50	17452;8	6728;0;0;70;
$GPXUP;3949;09:12:06;0;50	17436;8	67266;0;0;73;
$GPXUP;3949;09:12:07;0;50	17419;8	67252;0;0;74;
$GPXUP;3949;09:12:08;0;50	17402;8	67241;0;0;72;
$GPXUP;3949;09:12:09;0;50	17386;8	67234;0;0;66;
$GPXUP;3949;09:12:10;0;50	1737;8	67233;0;0;65;
$GPXUP;3949;09:12:11;0;50	17354;8	67237;0;0;65;
$GPXUP;3949;09:12:12;0;50	17338;8	67247;0;0;65;
$GPXUP;3949;09:12:13;0;50	17324;8	6726;0;0;66;
$GPXUP;3949;09:12:14;0;50	1731;8	67275;0;0;65;
$GPXUP;3949;09:12:15;0;50	17297;8	67289;0;0;63;
$GPXUP;3949;09:12:16;0;50	17283;8	67301;0;0;61;
$GPXUP;3949;09:12:17;0;50	17267;8	67306;0;0;65;
$GPXUP;3949;09:12:18;0;50	1725;8	67308;0;0;69;
$GPXUP;3949;09:12:19;0;50	17233;8	67313;0;0;68;
$GPXUP;3949;09:12:20;0;50	17217;8	67323;0;0;68;
$GPXUP;3949;09:12:21;0;50	17205;8	67337;0;0;63;
$GPXUP;3949;09:12:22;0;50	17197;8	67355;0;0;55;
$GPXUP;3949;09:12:23;0;50	17189;8	67372;0;0;54;
$GPXUP;3949;09:12:24;0;50	17179;8	67386;0;0;56;
$GPXUP;3949;09:12:25;0;50	17167;8	67395;0;0;56;
$GPXUP;3949;09:12:26;0;50	17154;8	67402;0;0;57;
$GPXUP;3949;09:12:27;0;50	17139;8	67407;0;0;62;
$GPXUP;3949;09:12:28;0;50	17123;8	6741;0;0;65;
$GPXUP;3949;09:12:29;0;50	17106;8	67412;0;0;69;
$GPXUP;3949;09:12:30;0;50	17088;8	67414;0;0;70;
$GPXUP;3949;09:12:31;0;50	17071;8	67418;0;0;71;
$GPXUP;3949;09:12:32;0;50	17053;8	67423;0;0;71;
$GPXUP;3949;09:12:33;0;50	17035;8	67425;0;0;74;
$GPXUP;3949;09:12:34;0;50	17016;8	67421;0;0;80;
$GPXUP;3949;09:12:35;0;50	16997;8	67416;0;0;76;
$GPXUP;3949;09:12:36;0;50	16979;8	67416;0;0;69;
$GPXUP;3949;09:12:37;0;50	16962;8	6742;0;0;70;
$GPXUP;3949;09:12:38;0;50	16946;8	67427;0;0;67;
$GPXUP;3949;09:12:39;0;50	16931;8	67435;0;0;62;
$GPXUP;3949;09:12:40;0;50	16916;8	67438;0;0;61;
$GPXUP;3949;09:12:41;0;50	169;8	67435;0;0;67;
$GPXUP;3949;09:12:42;0;50	16883;8	67429;0;0;69;
$GPXUP;3949;09:12:43;0;50	16866;8	67425;0;0;72;
$GPXUP;3949;09:12:44;0;50	16847;8	67418;0;0;77;
$GPXUP;3949;09:12:45;0;50	16828;8	67411;0;0;77;
$GPXUP;3949;09:12:46;0;50	1681;8	67407;0;0;76;
$GPXUP;3949;09:12:47;0;50	16791;8	67408;0;0;75;
$GPXUP;3949;09:12:48;0;50	16773;8	67412;0;0;70;
$GPXUP;3949;09:12:49;0;50	16757;8	67421;0;0;69;
$GPXUP;3949;09:12:50;0;50	16742;8	67432;0;0;65;
$GPXUP;3949;09:12:51;0;50	16729;8	67446;0;0;64;
$GPXUP;3949;09:12:52;0;50	16717;8	6746;0;0;61;
$GPXUP;3949;09:12:53;0;50	16704;8	6747;0;0;60;
$GPXUP;3949;09:12:54;0;50	16688;8	67474;0;0;66;
$GPXUP;3949;09:12:55;0;50	16671;8	67478;0;0;69;
$GPXUP;3949;09:12:56;0;50	16654;8	6748;0;0;71;
$GPXUP;3949;09:12:57;0;50	16635;8	67478;0;0;78;
$GPXUP;3949;09:12:58;0;50	16615;8	67472;0;0;81;
$GPXUP;3949;09:12:59;0;50	16594;8	67467;0;0;83;
$GPXUP;3949;09:13:00;0;50	16574;8	6746;0;0;83;
$GPXUP;3949;09:13:01;0;50	16554;8	6745;0;0;85;
$GPXUP;3949;09:13:02;0;50	16534;8	67439;0;0;86;
$GPXUP;3949;09:13:03;0;50	16513;8	67428;0;0;86;
$GPXUP;3949;09:13:04;0;50	16492;8	67419;0;0;86;
$GPXUP;3949;09:13:05;0;50	16472;8	67412;0;0;83;
$GPXUP;3949;09:13:06;0;50	16452;8	67406;0;0;81;
$GPXUP;3949;09:13:07;0;50	16432;8	67402;0;0;81;
$GPXUP;3949;09:13:08;0;50	16413;8	67395;0;0;80;
$GPXUP;3949;09:13:09;0;50	16394;8	67388;0;0;78;
$GPXUP;3949;09:13:10;0;50	16375;8	67383;0;0;77;
$GPXUP;3949;09:13:11;0;50	16357;8	67381;0;0;71;
$GPXUP;3949;09:13:12;0;50	1634;8	67382;0;0;65;
$GPXUP;3949;09:13:13;0;50	16325;8	67384;0;0;62;
$GPXUP;3949;09:13:14;0;50	1631;8	67386;0;0;59;
$GPXUP;3949;09:13:15;0;50	16296;8	67387;0;0;60;
$GPXUP;3949;09:13:16;0;50	1628;8	67386;0;0;64;
$GPXUP;3949;09:13:17;0;50	16265;8	67382;0;0;67;
$GPXUP;3949;09:13:18;0;50	16248;8	67381;0;0;65;
$GPXUP;3949;09:13:19;0;50	16232;8	67382;0;0;66;
$GPXUP;3949;09:13:20;0;50	16215;8	67382;0;0;68;
$GPXUP;3949;09:13:21;0;50	16198;8	67376;0;0;70;
$GPXUP;3949;09:13:22;0;50	16181;8	67369;0;0;75;
$GPXUP;3949;09:13:23;0;50	16163;8	67363;0;0;73;
$GPXUP;3949;09:13:24;0;50	16146;8	67362;0;0;69;
$GPXUP;3949;09:13:25;0;50	16129;8	67361;0;0;68;
$GPXUP;3949;09:13:26;0;50	16112;8	67357;0;0;67;
$GPXUP;3949;09:13:27;0;50	16096;8	67347;0;0;72;
$GPXUP;3949;09:13:28;0;50	16079;8	67333;0;0;76;
$GPXUP;3949;09:13:29;0;50	16062;8	67317;0;0;79;
$GPXUP;3949;09:13:30;0;50	16044;8	67303;0;0;79;
$GPXUP;3949;09:13:31;0;50	16026;8	67294;0;0;80;
$GPXUP;3949;09:13:32;0;50	16007;8	67286;0;0;78;
$GPXUP;3949;09:13:33;0;50	15988;8	67277;0;0;77;
$GPXUP;3949;09:13:34;0;50	1597;8	67267;0;0;78;
$GPXUP;3949;09:13:35;0;50	15951;8	67258;0;0;78;
$GPXUP;3949;09:13:36;0;50	15932;8	67252;0;0;79;
$GPXUP;3949;09:13:37;0;50	15913;8	67249;0;0;74;
$GPXUP;3949;09:13:38;0;50	15895;8	67245;0;0;73;
$GPXUP;3949;09:13:39;0;50	15877;8	67241;0;0;73;
$GPXUP;3949;09:13:40;0;50	15858;8	67239;0;0;73;
$GPXUP;3949;09:13:41;0;50	1584;8	67236;0;0;74;
$GPXUP;3949;09:13:42;0;50	15822;8	67235;0;0;74;
$GPXUP;3949;09:13:43;0;50	15804;8	67238;0;0;72;
$GPXUP;3949;09:13:44;0;50	15787;8	67248;0;0;71;
$GPXUP;3949;09:13:45;0;50	15772;8	67264;0;0;70;
$GPXUP;3949;09:13:46;0;50	15758;8	67281;0;0;70;
$GPXUP;3949;09:13:47;0;50	15746;8	673;0;0;65;
$GPXUP;3949;09:13:48;0;50	15735;8	67317;0;0;63;
$GPXUP;3949;09:13:49;0;50	15723;8	67332;0;0;59;
$GPXUP;3949;09:13:50;0;50	1571;8	67345;0;0;59;
$GPXUP;3949;09:13:51;0;50	15697;8	67354;0;0;61;
$GPXUP;3949;09:13:52;0;50	15682;8	6736;0;0;60;
$GPXUP;3949;09:13:53;0;50	15668;8	67365;0;0;60;
$GPXUP;3949;09:13:54;0;50	15654;8	6737;0;0;58;
$GPXUP;3949;09:13:55;0;50	1564;8	67376;0;0;55;
$GPXUP;3949;09:13:56;0;50	15628;8	67384;0;0;52;
$GPXUP;3949;09:13:57;0;50	15616;8	67391;0;0;53;
$GPXUP;3949;09:13:58;0;50	15603;8	67395;0;0;55;
$GPXUP;3949;09:13:59;0;50	15588;8	67396;0;0;60;
$GPXUP;3949;09:14:00;0;50	15572;8	67392;0;0;66;
$GPXUP;3949;09:14:01;0;50	15557;8	67381;0;0;67;
$GPXUP;3949;09:14:02;0;50	15542;8	67366;0;0;68;
$GPXUP;3949;09:14:03;0;50	1553;8	67346;0;0;70;
$GPXUP;3949;09:14:04;0;50	15518;8	67326;0;0;71;
$GPXUP;3949;09:14:05;0;50	15505;8	67306;0;0;69;
$GPXUP;3949;09:14:06;0;50	15491;8	6729;0;0;67;
$GPXUP;3949;09:14:07;0;50	15478;8	67274;0;0;68;
$GPXUP;3949;09:14:08;0;50	15464;8	67256;0;0;72;
$GPXUP;3949;09:14:09;0;50	15451;8	67236;0;0;72;
$GPXUP;3949;09:14:10;0;50	15438;8	67218;0;0;71;
$GPXUP;3949;09:14:11;0;50	15423;8	67203;0;0;70;
$GPXUP;3949;09:14:12;0;50	15406;8	67192;0;0;71;
$GPXUP;3949;09:14:13;0;50	15389;8	67182;0;0;75;
$GPXUP;3949;09:14:14;0;50	15372;8	67171;0;0;76;
$GPXUP;3949;09:14:15;0;50	15355;8	67158;0;0;75;
$GPXUP;3949;09:14:16;0;50	15339;8	67143;0;0;74;
$GPXUP;3949;09:14:17;0;50	15324;8	67127;0;0;73;
$GPXUP;3949;09:14:18;0;50	15308;8	67112;0;0;74;
$GPXUP;3949;09:14:19;0;50	15292;8	67098;0;0;70;
$GPXUP;3949;09:14:20;0;50	15276;8	67088;0;0;69;
$GPXUP;3949;09:14:21;0;50	1526;8	67082;0;0;65;
$GPXUP;3949;09:14:22;0;50	15244;8	67078;0;0;60;
$GPXUP;3949;09:14:23;0;50	1523;8	67077;0;0;59;
$GPXUP;3949;09:14:24;0;50	15215;8	67076;0;0;55;
$GPXUP;3949;09:14:25;0;50	15202;8	67072;0;0;57;
$GPXUP;3949;09:14:26;0;50	15188;8	67063;0;0;59;
$GPXUP;3949;09:14:27;0;50	15175;8	67051;0;0;65;
$GPXUP;3949;09:14:28;0;50	15161;8	67036;0;0;67;
$GPXUP;3949;09:14:29;0;50	15147;8	67023;0;0;66;
$GPXUP;3949;09:14:30;0;50	15132;8	67012;0;0;65;
$GPXUP;3949;09:14:31;0;50	15117;8	67004;0;0;65;
$GPXUP;3949;09:14:32;0;50	15101;8	66997;0;0;62;
$GPXUP;3949;09:14:33;0;50	15086;8	66993;0;0;63;
$GPXUP;3949;09:14:34;0;50	1507;8	66988;0;0;68;
$GPXUP;3949;09:14:35;0;50	15052;8	66981;0;0;74;
$GPXUP;3949;09:14:36;0;50	15034;8	66974;0;0;74;
$GPXUP;3949;09:14:37;0;50	15016;8	66972;0;0;74;
$GPXUP;3949;09:14:38;0;50	14997;8	6697;0;0;75;
$GPXUP;3949;09:14:39;0;50	14979;8	66966;0;0;73;
$GPXUP;3949;09:14:40;0;50	14961;8	66963;0;0;70;
$GPXUP;3949;09:14:41;0;50	14944;8	66964;0;0;64;
$GPXUP;3949;09:14:42;0;50	14929;8	66969;0;0;64;
$GPXUP;3949;09:14:43;0;50	14913;8	66971;0;0;65;
$GPXUP;3949;09:14:44;0;50	14897;8	66967;0;0;66;
$GPXUP;3949;09:14:45;0;50	1488;8	6696;0;0;70;
$GPXUP;3949;09:14:46;0;50	14863;8	66953;0;0;71;
$GPXUP;3949;09:14:47;0;50	14844;8	66948;0;0;76;
$GPXUP;3949;09:14:48;0;50	14824;8	66945;0;0;78;
$GPXUP;3949;09:14:49;0;50	14805;8	6694;0;0;79;
$GPXUP;3949;09:14:50;0;50	14786;8	66932;0;0;79;
$GPXUP;3949;09:14:51;0;50	14767;8	66924;0;0;79;
$GPXUP;3949;09:14:52;0;50	14747;8	6692;0;0;78;
$GPXUP;3949;09:14:53;0;50	14728;8	66916;0;0;79;
$GPXUP;3949;09:14:54;0;50	14708;8	66912;0;0;79;
$GPXUP;3949;09:14:55;0;50	14689;8	66913;0;0;76;
$GPXUP;3949;09:14:56;0;50	14671;8	66917;0;0;73;
$GPXUP;3949;09:14:57;0;50	14655;8	66927;0;0;68;
$GPXUP;3949;09:14:58;0;50	1464;8	66936;0;0;64;
$GPXUP;3949;09:14:59;0;50	14624;8	66939;0;0;64;
$GPXUP;3949;09:15:00;0;50	14608;8	66937;0;0;66;
$GPXUP;3949;09:15:01;0;50	14591;8	6693;0;0;71;
$GPXUP;3949;09:15:02;0;50	14574;8	66923;0;0;70;
$GPXUP;3949;09:15:03;0;50	14557;8	6692;0;0;69;
$GPXUP;3949;09:15:04;0;50	1454;8	66922;0;0;68;
$GPXUP;3949;09:15:05;0;50	14523;8	66924;0;0;67;
$GPXUP;3949;09:15:06;0;50	14507;8	66924;0;0;66;
$GPXUP;3949;09:15:07;0;50	14491;8	66919;0;0;66;
$GPXUP;3949;09:15:08;0;50	14475;8	66912;0;0;68;
$GPXUP;3949;09:15:09;0;50	14459;8	66904;0;0;69;
$GPXUP;3949;09:15:10;0;50	14443;8	66892;0;0;70;
$GPXUP;3949;09:15:11;0;50	14427;8	66882;0;0;71;
$GPXUP;3949;09:15:12;0;50	14409;8	66876;0;0;73;
$GPXUP;3949;09:15:13;0;50	14391;8	66872;0;0;76;
$GPXUP;3949;09:15:14;0;50	14372;8	6687;0;0;76;
$GPXUP;3949;09:15:15;0;50	14353;8	66868;0;0;75;
$GPXUP;3949;09:15:16;0;50	14335;8	66862;0;0;72;
$GPXUP;3949;09:15:17;0;50	14319;8	6685;0;0;72;
$GPXUP;3949;09:15:18;0;50	14302;8	66839;0;0;73;
$GPXUP;3949;09:15:19;0;50	14285;8	6683;0;0;73;
$GPXUP;3949;09:15:20;0;50	14268;8	66818;0;0;77;
$GPXUP;3949;09:15:21;0;50	14251;8	66804;0;0;76;
$GPXUP;3949;09:15:22;0;50	14235;8	66789;0;0;75;
$GPXUP;3949;09:15:23;0;50	14218;8	66777;0;0;73;
$GPXUP;3949;09:15:24;0;50	142;8	66768;0;0;76;
$GPXUP;3949;09:15:25;0;50	14182;8	66758;0;0;76;
$GPXUP;3949;09:15:26;0;50	14165;8	66747;0;0;75;
$GPXUP;3949;09:15:27;0;50	14147;8	66738;0;0;73;
$GPXUP;3949;09:15:28;0;50	1413;8	66731;0;0;73;
$GPXUP;3949;09:15:29;0;50	14112;8	66726;0;0;72;
$GPXUP;3949;09:15:30;0;50	14094;8	6672;0;0;71;
$GPXUP;3949;09:15:31;0;50	14078;8	66711;0;0;70;
$GPXUP;3949;09:15:32;0;50	14062;8	66702;0;0;66;
$GPXUP;3949;09:15:33;0;50	14046;8	66694;0;0;66;
$GPXUP;3949;09:15:34;0;50	14031;8	66684;0;0;70;
$GPXUP;3949;09:15:35;0;50	14016;8	66669;0;0;72;
$GPXUP;3949;09:15:36;0;50	14003;8	66651;0;0;73;
$GPXUP;3949;09:15:37;0;50	1399;8	66632;0;0;73;
$GPXUP;3949;09:15:38;0;50	13976;8	66614;0;0;74;
$GPXUP;3949;09:15:39;0;50	1396;8	66598;0;0;75;
$GPXUP;3949;09:15:40;0;50	13945;8	66582;0;0;76;
$GPXUP;3949;09:15:41;0;50	1393;8	66564;0;0;78;
$GPXUP;3949;09:15:42;0;50	13915;8	66544;0;0;78;
$GPXUP;3949;09:15:43;0;50	139;8	66524;0;0;79;
$GPXUP;3949;09:15:44;0;50	13884;8	66507;0;0;80;
$GPXUP;3949;09:15:45;0;50	13867;8	6649;0;0;82;
$GPXUP;3949;09:15:46;0;50	13849;8	66473;0;0;83;
$GPXUP;3949;09:15:47;0;50	13831;8	66457;0;0;82;
$GPXUP;3949;09:15:48;0;50	13814;8	6644;0;0;83;
$GPXUP;3949;09:15:49;0;50	13798;8	66421;0;0;80;
$GPXUP;3949;09:15:50;0;50	13782;8	66404;0;0;76;
$GPXUP;3949;09:15:51;0;50	13765;8	66392;0;0;77;
$GPXUP;3949;09:15:52;0;50	13747;8	66379;0;0;78;
$GPXUP;3949;09:15:53;0;50	13731;8	66363;0;0;80;
$GPXUP;3949;09:15:54;0;50	13715;8	66344;0;0;82;
$GPXUP;3949;09:15:55;0;50	13698;8	66326;0;0;80;
$GPXUP;3949;09:15:56;0;50	1368;8	66314;0;0;80;
$GPXUP;3949;09:15:57;0;50	1366;8	66304;0;0;80;
$GPXUP;3949;09:15:58;0;50	13641;8	66297;0;0;78;
$GPXUP;3949;09:15:59;0;50	13623;8	66289;0;0;75;
$GPXUP;3949;09:16:00;0;50	13606;8	66279;0;0;75;
$GPXUP;3949;09:16:01;0;50	13588;8	66269;0;0;72;
$GPXUP;3949;09:16:02;0;50	13571;8	66266;0;0;71;
$GPXUP;3949;09:16:03;0;50	13553;8	66262;0;0;72;
$GPXUP;3949;09:16:04;0;50	13536;8	66257;0;0;74;
$GPXUP;3949;09:16:05;0;50	13517;8	6625;0;0;76;
$GPXUP;3949;09:16:06;0;50	13499;8	66241;0;0;78;
$GPXUP;3949;09:16:07;0;50	1348;8	66234;0;0;80;
$GPXUP;3949;09:16:08;0;50	1346;8	66226;0;0;82;
$GPXUP;3949;09:16:09;0;50	13441;8	66217;0;0;81;
$GPXUP;3949;09:16:10;0;50	13421;8	6621;0;0;81;
$GPXUP;3949;09:16:11;0;50	134;8	66208;0;0;84;
$GPXUP;3949;09:16:12;0;50	1338;8	66204;0;0;82;
$GPXUP;3949;09:16:13;0;50	13359;8	662;0;0;82;
$GPXUP;3949;09:16:14;0;50	13339;8	66198;0;0;78;
$GPXUP;3949;09:16:15;0;50	1332;8	66194;0;0;79;
$GPXUP;3949;09:16:16;0;50	13301;8	66186;0;0;79;
$GPXUP;3949;09:16:17;0;50	13282;8	66173;0;0;82;
$GPXUP;3949;09:16:18;0;50	13265;8	66156;0;0;84;
$GPXUP;3949;09:16:19;0;50	13247;8	66139;0;0;84;
$GPXUP;3949;09:16:20;0;50	13231;8	66118;0;0;85;
$GPXUP;3949;09:16:21;0;50	13216;8	66095;0;0;81;
$GPXUP;3949;09:16:22;0;50	13202;8	66074;0;0;77;
$GPXUP;3949;09:16:23;0;50	13188;8	66057;0;0;70;
$GPXUP;3949;09:16:24;0;50	13172;8	66043;0;0;73;
$GPXUP;3949;09:16:25;0;50	13158;8	66026;0;0;74;
$GPXUP;3949;09:16:26;0;50	13145;8	66004;0;0;77;
$GPXUP;3949;09:16:27;0;50	13132;8	65983;0;0;73;
$GPXUP;3949;09:16:28;0;50	13119;8	65965;0;0;70;
$GPXUP;3949;09:16:29;0;50	13103;8	65953;0;0;71;
$GPXUP;3949;09:16:30;0;50	13086;8	65942;0;0;73;
$GPXUP;3949;09:16:31;0;50	13069;8	65931;0;0;73;
$GPXUP;3949;09:16:32;0;50	13052;8	6592;0;0;71;
$GPXUP;3949;09:16:33;0;50	13036;8	65911;0;0;69;
$GPXUP;3949;09:16:34;0;50	1302;8	65905;0;0;61;
$GPXUP;3949;09:16:35;0;50	13004;8	659;0;0;66;
$GPXUP;3949;09:16:36;0;50	12988;8	65893;0;0;69;
$GPXUP;3949;09:16:37;0;50	1297;8	65889;0;0;72;
$GPXUP;3949;09:16:38;0;50	12952;8	65887;0;0;75;
$GPXUP;3949;09:16:39;0;50	12933;8	65883;0;0;77;
$GPXUP;3949;09:16:40;0;50	12916;8	65876;0;0;73;
$GPXUP;3949;09:16:41;0;50	12898;8	65866;0;0;76;
$GPXUP;3949;09:16:42;0;50	12882;8	65849;0;0;78;
$GPXUP;3949;09:16:43;0;50	12866;8	65832;0;0;78;
$GPXUP;3949;09:16:44;0;50	12851;8	65816;0;0;72;
$GPXUP;3949;09:16:45;0;50	12836;8	65806;0;0;65;
$GPXUP;3949;09:16:46;0;50	1282;8	65805;0;0;58;
$GPXUP;3949;09:16:47;0;50	12804;8	65814;0;0;65;
$GPXUP;3949;09:16:48;0;50	12787;8	6583;0;0;70;
$GPXUP;3949;09:16:49;0;50	12772;8	65848;0;0;71;
$GPXUP;3949;09:16:50;0;50	12757;8	65863;0;0;70;
$GPXUP;3949;09:16:51;0;50	12742;8	65877;0;0;70;
$GPXUP;3949;09:16:52;0;50	12726;8	65889;0;0;71;
$GPXUP;3949;09:16:53;0;50	12709;8	65898;0;0;73;
$GPXUP;3949;09:16:54;0;50	12691;8	65899;0;0;70;
$GPXUP;3949;09:16:55;0;50	12674;8	65893;0;0;66;
$GPXUP;3949;09:16:56;0;50	12658;8	65891;0;0;64;
$GPXUP;3949;09:16:57;0;50	12642;8	65892;0;0;64;
$GPXUP;3949;09:16:58;0;50	12626;8	65891;0;0;64;
$GPXUP;3949;09:16:59;0;50	1261;8	65886;0;0;68;
$GPXUP;3949;09:17:00;0;50	12593;8	65884;0;0;69;
$GPXUP;3949;09:17:01;0;50	12577;8	65887;0;0;63;
$GPXUP;3949;09:17:02;0;50	12565;8	65898;0;0;53;
$GPXUP;3949;09:17:03;0;50	12557;8	65915;0;0;53;
$GPXUP;3949;09:17:04;0;50	12553;8	65937;0;0;51;
$GPXUP;3949;09:17:05;0;50	12558;8	65955;0;0;40;
$GPXUP;3949;09:17:06;0;50	12568;8	65964;0;0;32;
$GPXUP;3949;09:17:07;0;50	12581;8	6596;0;0;27;
$GPXUP;3949;09:17:08;0;50	12596;8	65938;0;0;51;
$GPXUP;3949;09:17:09;0;50	12602;8	65915;0;0;49;
$GPXUP;3949;09:17:10;0;50	126;8	65899;0;0;37;
$GPXUP;3949;09:17:11;0;50	12592;8	6589;0;0;25;
$GPXUP;3949;09:17:12;0;50	1258;8	65888;0;0;26;
$GPXUP;3949;09:17:13;0;50	12566;8	65891;0;0;38;
$GPXUP;3949;09:17:14;0;50	12555;8	65895;0;0;37;
$GPXUP;3949;09:17:15;0;50	12546;8	659;0;0;30;
$GPXUP;3949;09:17:16;0;50	12539;8	65901;0;0;24;
$GPXUP;3949;09:17:17;0;50	12535;8	65896;0;0;23;
$GPXUP;3949;09:17:18;0;50	12536;8	65892;0;0;9;
$GPXUP;3949;09:17:19;0;50	12542;8	65893;0;0;9;
$GPXUP;3949;09:17:20;0;50	12548;8	659;0;0;18;
$GPXUP;3949;09:17:21;0;50	12553;8	65912;0;0;29;
$GPXUP;3949;09:17:22;0;50	12558;8	65922;0;0;24;
$GPXUP;3949;09:17:23;0;50	12566;8	65928;0;0;27;
$GPXUP;3949;09:17:24;0;50	12574;8	65923;0;0;27;
$GPXUP;3949;09:17:25;0;50	12579;8	65906;0;0;36;
$GPXUP;3949;09:17:26;0;50	1258;8	65891;0;0;27;
$GPXUP;3949;09:17:27;0;50	12576;8	65881;0;0;25;
$GPXUP;3949;09:17:28;0;50	12571;8	65878;0;0;13;
$GPXUP;3949;09:17:29;0;50	12564;8	65886;0;0;18;
$GPXUP;3949;09:17:30;0;50	12558;8	65898;0;0;25;
$GPXUP;3949;09:17:31;0;50	12556;8	65907;0;0;24;
$GPXUP;3949;09:17:32;0;50	12554;8	65914;0;0;19;
$GPXUP;3949;09:17:33;0;50	12553;8	65917;0;0;6;
