# Supplementary material for: Pigeon Navigation: Different Routes Lead to Frankfurt
Source: PLoS One. 2014 Nov 12;9(11):e112439. doi: 10.1371/journal.pone.0112439 (PMC4229201; doi:10.1371/journal.pone.0112439)
Supplement: File S4 — Files containing the original track data and a ‘Read me’ explaining the data format. (ZIP) [file pone.0112439.s004.zip › N-RK/090605xup07_386.log]

$GPXUP;3575;07:46:32;0;50	59495;8	84314;0;0;5;
$GPXUP;3575;07:46:33;0;50	59494;8	84304;0;0;20;
$GPXUP;3575;07:46:34;0;50	59493;8	84288;0;0;33;
$GPXUP;3575;07:46:35;0;50	59493;8	84271;0;0;39;
$GPXUP;3575;07:46:36;0;50	59495;8	84254;0;0;42;
$GPXUP;3575;07:46:37;0;50	59498;8	84236;0;0;43;
$GPXUP;3575;07:46:38;0;50	59503;8	8422;0;0;43;
$GPXUP;3575;07:46:39;0;50	5951;8	84207;0;0;41;
$GPXUP;3575;07:46:40;0;50	5952;8	84196;0;0;46;
$GPXUP;3575;07:46:41;0;50	59528;8	84183;0;0;48;
$GPXUP;3575;07:46:42;0;50	59533;8	84166;0;0;47;
$GPXUP;3575;07:46:43;0;50	59536;8	84148;0;0;47;
$GPXUP;3575;07:46:44;0;50	59536;8	84129;0;0;47;
$GPXUP;3575;07:46:45;0;50	59534;8	84111;0;0;45;
$GPXUP;3575;07:46:46;0;50	59532;8	84094;0;0;46;
$GPXUP;3575;07:46:47;0;50	59527;8	84076;0;0;48;
$GPXUP;3575;07:46:48;0;50	59519;8	84061;0;0;51;
$GPXUP;3575;07:46:49;0;50	59508;8	84048;0;0;53;
$GPXUP;3575;07:46:50;0;50	59498;8	84035;0;0;51;
$GPXUP;3575;07:46:51;0;50	5949;8	8402;0;0;49;
$GPXUP;3575;07:46:52;0;50	59484;8	84004;0;0;45;
$GPXUP;3575;07:46:53;0;50	59482;8	83988;0;0;42;
$GPXUP;3575;07:46:54;0;50	59484;8	83972;0;0;42;
$GPXUP;3575;07:46:55;0;50	59488;8	83953;0;0;49;
$GPXUP;3575;07:46:56;0;50	59488;8	83933;0;0;51;
$GPXUP;3575;07:46:57;0;50	59486;8	83913;0;0;49;
$GPXUP;3575;07:46:58;0;50	59484;8	83894;0;0;48;
$GPXUP;3575;07:46:59;0;50	59483;8	83875;0;0;48;
$GPXUP;3575;07:47:00;0;50	5948;8	83856;0;0;47;
$GPXUP;3575;07:47:01;0;50	59478;8	83838;0;0;47;
$GPXUP;3575;07:47:02;0;50	59478;8	83821;0;0;43;
$GPXUP;3575;07:47:03;0;50	59483;8	83806;0;0;38;
$GPXUP;3575;07:47:04;0;50	59492;8	83796;0;0;37;
$GPXUP;3575;07:47:05;0;50	59505;8	83793;0;0;46;
$GPXUP;3575;07:47:06;0;50	59518;8	83789;0;0;44;
$GPXUP;3575;07:47:07;0;50	59529;8	83782;0;0;46;
$GPXUP;3575;07:47:08;0;50	59538;8	83768;0;0;48;
$GPXUP;3575;07:47:09;0;50	59544;8	83751;0;0;48;
$GPXUP;3575;07:47:10;0;50	5955;8	83734;0;0;47;
$GPXUP;3575;07:47:11;0;50	59556;8	8372;0;0;45;
$GPXUP;3575;07:47:12;0;50	59562;8	83705;0;0;43;
$GPXUP;3575;07:47:13;0;50	59566;8	83689;0;0;42;
$GPXUP;3575;07:47:14;0;50	59569;8	83673;0;0;42;
$GPXUP;3575;07:47:15;0;50	59571;8	83658;0;0;41;
$GPXUP;3575;07:47:16;0;50	59568;8	83642;0;0;41;
$GPXUP;3575;07:47:17;0;50	59562;8	83629;0;0;44;
$GPXUP;3575;07:47:18;0;50	59553;8	83618;0;0;44;
$GPXUP;3575;07:47:19;0;50	59544;8	83609;0;0;44;
$GPXUP;3575;07:47:20;0;50	59533;8	83604;0;0;45;
$GPXUP;3575;07:47:21;0;50	59521;8	83603;0;0;48;
$GPXUP;3575;07:47:22;0;50	59508;8	83606;0;0;52;
$GPXUP;3575;07:47:23;0;50	59495;8	8361;0;0;56;
$GPXUP;3575;07:47:24;0;50	59481;8	83614;0;0;56;
$GPXUP;3575;07:47:25;0;50	59467;8	83616;0;0;56;
$GPXUP;3575;07:47:26;0;50	59454;8	83615;0;0;49;
$GPXUP;3575;07:47:27;0;50	59441;8	83617;0;0;54;
$GPXUP;3575;07:47:28;0;50	59428;8	8363;0;0;68;
$GPXUP;3575;07:47:29;0;50	59421;8	83653;0;0;70;
$GPXUP;3575;07:47:30;0;50	59416;8	8368;0;0;71;
$GPXUP;3575;07:47:31;0;50	59413;8	83708;0;0;71;
$GPXUP;3575;07:47:32;0;50	59412;8	83737;0;0;71;
$GPXUP;3575;07:47:33;0;50	59411;8	83765;0;0;72;
$GPXUP;3575;07:47:34;0;50	59412;8	83794;0;0;72;
$GPXUP;3575;07:47:35;0;50	5941;8	83822;0;0;71;
$GPXUP;3575;07:47:36;0;50	59407;8	8385;0;0;70;
$GPXUP;3575;07:47:37;0;50	59404;8	83878;0;0;69;
$GPXUP;3575;07:47:38;0;50	59404;8	83904;0;0;67;
$GPXUP;3575;07:47:39;0;50	59408;8	83926;0;0;48;
$GPXUP;3575;07:47:40;0;50	59419;8	83937;0;0;54;
$GPXUP;3575;07:47:41;0;50	59433;8	83937;0;0;58;
$GPXUP;3575;07:47:42;0;50	59446;8	83927;0;0;56;
$GPXUP;3575;07:47:43;0;50	59458;8	83913;0;0;55;
$GPXUP;3575;07:47:44;0;50	5947;8	83903;0;0;55;
$GPXUP;3575;07:47:45;0;50	59484;8	83897;0;0;57;
$GPXUP;3575;07:47:46;0;50	59498;8	83893;0;0;56;
$GPXUP;3575;07:47:47;0;50	59513;8	8389;0;0;56;
$GPXUP;3575;07:47:48;0;50	59527;8	83889;0;0;57;
$GPXUP;3575;07:47:49;0;50	59541;8	83886;0;0;51;
$GPXUP;3575;07:47:50;0;50	59551;8	83876;0;0;48;
$GPXUP;3575;07:47:51;0;50	59557;8	8386;0;0;47;
$GPXUP;3575;07:47:52;0;50	59558;8	83842;0;0;48;
$GPXUP;3575;07:47:53;0;50	59554;8	83825;0;0;48;
$GPXUP;3575;07:47:54;0;50	59546;8	8381;0;0;47;
$GPXUP;3575;07:47:55;0;50	5954;8	83795;0;0;45;
$GPXUP;3575;07:47:56;0;50	59536;8	83779;0;0;40;
$GPXUP;3575;07:47:57;0;50	59535;8	83764;0;0;40;
$GPXUP;3575;07:47:58;0;50	59532;8	83748;0;0;41;
$GPXUP;3575;07:47:59;0;50	59526;8	83735;0;0;42;
$GPXUP;3575;07:48:00;0;50	59517;8	83724;0;0;49;
$GPXUP;3575;07:48:01;0;50	59507;8	83712;0;0;47;
$GPXUP;3575;07:48:02;0;50	59499;8	837;0;0;45;
$GPXUP;3575;07:48:03;0;50	59493;8	83686;0;0;44;
$GPXUP;3575;07:48:04;0;50	59488;8	8367;0;0;44;
$GPXUP;3575;07:48:05;0;50	59485;8	83655;0;0;42;
$GPXUP;3575;07:48:06;0;50	59484;8	83639;0;0;40;
$GPXUP;3575;07:48:07;0;50	59486;8	83623;0;0;43;
$GPXUP;3575;07:48:08;0;50	59489;8	83606;0;0;44;
$GPXUP;3575;07:48:09;0;50	59494;8	83591;0;0;45;
$GPXUP;3575;07:48:10;0;50	59501;8	83576;0;0;48;
$GPXUP;3575;07:48:11;0;50	59509;8	83561;0;0;48;
$GPXUP;3575;07:48:12;0;50	59518;8	83549;0;0;47;
$GPXUP;3575;07:48:13;0;50	5953;8	83541;0;0;49;
$GPXUP;3575;07:48:14;0;50	59541;8	83535;0;0;47;
$GPXUP;3575;07:48:15;0;50	59552;8	83529;0;0;44;
$GPXUP;3575;07:48:16;0;50	59561;8	83519;0;0;41;
$GPXUP;3575;07:48:17;0;50	59564;8	83503;0;0;46;
$GPXUP;3575;07:48:18;0;50	59562;8	83484;0;0;53;
$GPXUP;3575;07:48:19;0;50	5955;8	83475;0;0;55;
$GPXUP;3575;07:48:20;0;50	59536;8	83472;0;0;60;
$GPXUP;3575;07:48:21;0;50	5952;8	83476;0;0;62;
$GPXUP;3575;07:48:22;0;50	59505;8	83487;0;0;63;
$GPXUP;3575;07:48:23;0;50	59492;8	83502;0;0;63;
$GPXUP;3575;07:48:24;0;50	59482;8	83522;0;0;65;
$GPXUP;3575;07:48:25;0;50	59475;8	83546;0;0;66;
$GPXUP;3575;07:48:26;0;50	59475;8	8357;0;0;53;
$GPXUP;3575;07:48:27;0;50	59485;8	83593;0;0;58;
$GPXUP;3575;07:48:28;0;50	595;8	83613;0;0;68;
$GPXUP;3575;07:48:29;0;50	59516;8	83625;0;0;63;
$GPXUP;3575;07:48:30;0;50	59531;8	83629;0;0;55;
$GPXUP;3575;07:48:31;0;50	59544;8	83623;0;0;47;
$GPXUP;3575;07:48:32;0;50	59551;8	8361;0;0;45;
$GPXUP;3575;07:48:33;0;50	59552;8	83593;0;0;49;
$GPXUP;3575;07:48:34;0;50	59549;8	83574;0;0;51;
$GPXUP;3575;07:48:35;0;50	59544;8	83554;0;0;52;
$GPXUP;3575;07:48:36;0;50	59537;8	83536;0;0;52;
$GPXUP;3575;07:48:37;0;50	59529;8	8352;0;0;52;
$GPXUP;3575;07:48:38;0;50	59518;8	83508;0;0;51;
$GPXUP;3575;07:48:39;0;50	59507;8	83498;0;0;51;
$GPXUP;3575;07:48:40;0;50	59497;8	83486;0;0;51;
$GPXUP;3575;07:48:41;0;50	5949;8	8347;0;0;49;
$GPXUP;3575;07:48:42;0;50	59487;8	83453;0;0;42;
$GPXUP;3575;07:48:43;0;50	5949;8	8344;0;0;33;
$GPXUP;3575;07:48:44;0;50	59501;8	83437;0;0;32;
$GPXUP;3575;07:48:45;0;50	59517;8	8344;0;0;50;
$GPXUP;3575;07:48:46;0;50	59532;8	8345;0;0;61;
$GPXUP;3575;07:48:47;0;50	59547;8	83465;0;0;62;
$GPXUP;3575;07:48:48;0;50	59561;8	83479;0;0;62;
$GPXUP;3575;07:48:49;0;50	59574;8	83493;0;0;62;
$GPXUP;3575;07:48:50;0;50	59586;8	8351;0;0;63;
$GPXUP;3575;07:48:51;0;50	59596;8	83533;0;0;72;
$GPXUP;3575;07:48:52;0;50	59605;8	83559;0;0;76;
$GPXUP;3575;07:48:53;0;50	59615;8	83584;0;0;70;
$GPXUP;3575;07:48:54;0;50	59628;8	83598;0;0;63;
$GPXUP;3575;07:48:55;0;50	59644;8	83601;0;0;70;
$GPXUP;3575;07:48:56;0;50	59662;8	83593;0;0;81;
$GPXUP;3575;07:48:57;0;50	59679;8	83578;0;0;82;
$GPXUP;3575;07:48:58;0;50	59693;8	83559;0;0;75;
$GPXUP;3575;07:48:59;0;50	597;8	83536;0;0;68;
$GPXUP;3575;07:49:00;0;50	59701;8	8351;0;0;61;
$GPXUP;3575;07:49:01;0;50	59696;8	83483;0;0;58;
$GPXUP;3575;07:49:02;0;50	59689;8	83459;0;0;60;
$GPXUP;3575;07:49:03;0;50	59678;8	83438;0;0;59;
$GPXUP;3575;07:49:04;0;50	59662;8	83426;0;0;60;
$GPXUP;3575;07:49:05;0;50	59641;8	83428;0;0;66;
$GPXUP;3575;07:49:06;0;50	59622;8	8344;0;0;62;
$GPXUP;3575;07:49:07;0;50	59606;8	83463;0;0;67;
$GPXUP;3575;07:49:08;0;50	59591;8	83489;0;0;75;
$GPXUP;3575;07:49:09;0;50	59578;8	83516;0;0;77;
$GPXUP;3575;07:49:10;0;50	59568;8	83543;0;0;76;
$GPXUP;3575;07:49:11;0;50	59562;8	83573;0;0;76;
$GPXUP;3575;07:49:12;0;50	59563;8	83604;0;0;73;
$GPXUP;3575;07:49:13;0;50	59566;8	83635;0;0;76;
$GPXUP;3575;07:49:14;0;50	59564;8	83665;0;0;75;
$GPXUP;3575;07:49:15;0;50	59557;8	83692;0;0;73;
$GPXUP;3575;07:49:16;0;50	59546;8	83717;0;0;75;
$GPXUP;3575;07:49:17;0;50	59534;8	8374;0;0;77;
$GPXUP;3575;07:49:18;0;50	59522;8	83764;0;0;77;
$GPXUP;3575;07:49:19;0;50	59508;8	83786;0;0;76;
$GPXUP;3575;07:49:20;0;50	59496;8	83809;0;0;79;
$GPXUP;3575;07:49:21;0;50	59489;8	83837;0;0;76;
$GPXUP;3575;07:49:22;0;50	59492;8	83864;0;0;65;
$GPXUP;3575;07:49:23;0;50	59513;8	8388;0;0;64;
$GPXUP;3575;07:49:24;0;50	59532;8	83885;0;0;65;
$GPXUP;3575;07:49:25;0;50	5955;8	8388;0;0;73;
$GPXUP;3575;07:49:26;0;50	59567;8	83868;0;0;68;
$GPXUP;3575;07:49:27;0;50	59579;8	83852;0;0;60;
$GPXUP;3575;07:49:28;0;50	59587;8	83832;0;0;56;
$GPXUP;3575;07:49:29;0;50	59591;8	8381;0;0;54;
$GPXUP;3575;07:49:30;0;50	59591;8	83789;0;0;52;
$GPXUP;3575;07:49:31;0;50	59589;8	83767;0;0;54;
$GPXUP;3575;07:49:32;0;50	59586;8	83746;0;0;56;
$GPXUP;3575;07:49:33;0;50	59583;8	83723;0;0;58;
$GPXUP;3575;07:49:34;0;50	59579;8	83701;0;0;58;
$GPXUP;3575;07:49:35;0;50	59574;8	83678;0;0;60;
$GPXUP;3575;07:49:36;0;50	59569;8	83656;0;0;58;
$GPXUP;3575;07:49:37;0;50	59566;8	83634;0;0;57;
$GPXUP;3575;07:49:38;0;50	59566;8	83612;0;0;52;
$GPXUP;3575;07:49:39;0;50	5957;8	83594;0;0;48;
$GPXUP;3575;07:49:40;0;50	59578;8	83578;0;0;49;
$GPXUP;3575;07:49:41;0;50	59587;8	83564;0;0;52;
$GPXUP;3575;07:49:42;0;50	59598;8	83551;0;0;54;
$GPXUP;3575;07:49:43;0;50	59609;8	83537;0;0;56;
$GPXUP;3575;07:49:44;0;50	59622;8	83523;0;0;61;
$GPXUP;3575;07:49:45;0;50	59636;8	8351;0;0;64;
$GPXUP;3575;07:49:46;0;50	5965;8	83494;0;0;65;
$GPXUP;3575;07:49:47;0;50	59663;8	83478;0;0;65;
$GPXUP;3575;07:49:48;0;50	59675;8	8346;0;0;64;
$GPXUP;3575;07:49:49;0;50	59684;8	83439;0;0;64;
$GPXUP;3575;07:49:50;0;50	5969;8	83415;0;0;63;
$GPXUP;3575;07:49:51;0;50	59695;8	83392;0;0;62;
$GPXUP;3575;07:49:52;0;50	59702;8	8337;0;0;59;
$GPXUP;3575;07:49:53;0;50	59709;8	8335;0;0;58;
$GPXUP;3575;07:49:54;0;50	59714;8	83328;0;0;60;
$GPXUP;3575;07:49:55;0;50	59714;8	83306;0;0;57;
$GPXUP;3575;07:49:56;0;50	5971;8	83284;0;0;56;
$GPXUP;3575;07:49:57;0;50	59702;8	83264;0;0;58;
$GPXUP;3575;07:49:58;0;50	59695;8	83244;0;0;59;
$GPXUP;3575;07:49:59;0;50	59687;8	83224;0;0;59;
$GPXUP;3575;07:50:00;0;50	59678;8	83205;0;0;59;
$GPXUP;3575;07:50:01;0;50	59668;8	83188;0;0;59;
$GPXUP;3575;07:50:02;0;50	59656;8	83174;0;0;59;
$GPXUP;3575;07:50:03;0;50	59642;8	83166;0;0;59;
$GPXUP;3575;07:50:04;0;50	59626;8	83164;0;0;58;
$GPXUP;3575;07:50:05;0;50	59611;8	83173;0;0;64;
$GPXUP;3575;07:50:06;0;50	59597;8	83189;0;0;66;
$GPXUP;3575;07:50:07;0;50	59586;8	83211;0;0;69;
$GPXUP;3575;07:50:08;0;50	59576;8	83236;0;0;72;
$GPXUP;3575;07:50:09;0;50	59566;8	8326;0;0;72;
$GPXUP;3575;07:50:10;0;50	59555;8	83284;0;0;71;
$GPXUP;3575;07:50:11;0;50	59545;8	83308;0;0;70;
$GPXUP;3575;07:50:12;0;50	59539;8	83334;0;0;69;
$GPXUP;3575;07:50:13;0;50	59538;8	83363;0;0;72;
$GPXUP;3575;07:50:14;0;50	59543;8	83392;0;0;70;
$GPXUP;3575;07:50:15;0;50	59553;8	83417;0;0;70;
$GPXUP;3575;07:50:16;0;50	59568;8	83436;0;0;67;
$GPXUP;3575;07:50:17;0;50	59583;8	8345;0;0;62;
$GPXUP;3575;07:50:18;0;50	59598;8	83457;0;0;60;
$GPXUP;3575;07:50:19;0;50	59613;8	83458;0;0;57;
$GPXUP;3575;07:50:20;0;50	59628;8	83455;0;0;55;
$GPXUP;3575;07:50:21;0;50	59641;8	83449;0;0;54;
$GPXUP;3575;07:50:22;0;50	59653;8	83438;0;0;52;
$GPXUP;3575;07:50:23;0;50	59663;8	83424;0;0;53;
$GPXUP;3575;07:50:24;0;50	59672;8	83407;0;0;54;
$GPXUP;3575;07:50:25;0;50	59682;8	83392;0;0;58;
$GPXUP;3575;07:50:26;0;50	59695;8	8338;0;0;60;
$GPXUP;3575;07:50:27;0;50	59709;8	8337;0;0;61;
$GPXUP;3575;07:50:28;0;50	59722;8	83358;0;0;60;
$GPXUP;3575;07:50:29;0;50	59734;8	83344;0;0;57;
$GPXUP;3575;07:50:30;0;50	59745;8	83331;0;0;55;
$GPXUP;3575;07:50:31;0;50	59758;8	83321;0;0;55;
$GPXUP;3575;07:50:32;0;50	5977;8	83311;0;0;53;
$GPXUP;3575;07:50:33;0;50	5978;8	83298;0;0;52;
$GPXUP;3575;07:50:34;0;50	5979;8	83284;0;0;50;
$GPXUP;3575;07:50:35;0;50	59801;8	83273;0;0;53;
$GPXUP;3575;07:50:36;0;50	59815;8	83266;0;0;60;
$GPXUP;3575;07:50:37;0;50	5983;8	83262;0;0;60;
$GPXUP;3575;07:50:38;0;50	59844;8	83254;0;0;58;
$GPXUP;3575;07:50:39;0;50	59859;8	83246;0;0;66;
$GPXUP;3575;07:50:40;0;50	59876;8	83242;0;0;70;
$GPXUP;3575;07:50:41;0;50	59893;8	83247;0;0;72;
$GPXUP;3575;07:50:42;0;50	59909;8	83258;0;0;69;
$GPXUP;3575;07:50:43;0;50	59925;8	8327;0;0;69;
$GPXUP;3575;07:50:44;0;50	5994;8	83285;0;0;75;
$GPXUP;3575;07:50:45;0;50	59954;8	83305;0;0;76;
$GPXUP;3575;07:50:46;0;50	59968;8	83324;0;0;74;
$GPXUP;3575;07:50:47;0;50	59983;8	8334;0;0;66;
$GPXUP;3575;07:50:48;0;50	59998;8	83348;0;0;62;
$GPXUP;3575;07:50:49;0;50	60014;8	83349;0;0;62;
$GPXUP;3575;07:50:50;0;50	6003;8	83348;0;0;60;
$GPXUP;3575;07:50:51;0;50	60045;8	83345;0;0;56;
$GPXUP;3575;07:50:52;0;50	60059;8	83342;0;0;60;
$GPXUP;3575;07:50:53;0;50	60075;8	83345;0;0;59;
$GPXUP;3575;07:50:54;0;50	60092;8	83358;0;0;74;
$GPXUP;3575;07:50:55;0;50	60109;8	83371;0;0;71;
$GPXUP;3575;07:50:56;0;50	60125;8	83381;0;0;68;
$GPXUP;3575;07:50:57;0;50	6014;8	83391;0;0;63;
$GPXUP;3575;07:50:58;0;50	60152;8	83407;0;0;62;
$GPXUP;3575;07:50:59;0;50	60162;8	83427;0;0;62;
$GPXUP;3575;07:51:00;0;50	60171;8	83449;0;0;63;
$GPXUP;3575;07:51:01;0;50	60179;8	83471;0;0;64;
$GPXUP;3575;07:51:02;0;50	60186;8	83494;0;0;61;
$GPXUP;3575;07:51:03;0;50	60189;8	83518;0;0;56;
$GPXUP;3575;07:51:04;0;50	60186;8	83545;0;0;63;
$GPXUP;3575;07:51:05;0;50	60178;8	83574;0;0;72;
$GPXUP;3575;07:51:06;0;50	60168;8	836;0;0;73;
$GPXUP;3575;07:51:07;0;50	60158;8	83625;0;0;69;
$GPXUP;3575;07:51:08;0;50	60148;8	83649;0;0;67;
$GPXUP;3575;07:51:09;0;50	6014;8	83674;0;0;69;
$GPXUP;3575;07:51:10;0;50	60132;8	83701;0;0;73;
$GPXUP;3575;07:51:11;0;50	60124;8	83727;0;0;73;
$GPXUP;3575;07:51:12;0;50	60114;8	83752;0;0;70;
$GPXUP;3575;07:51:13;0;50	60102;8	83771;0;0;66;
$GPXUP;3575;07:51:14;0;50	60088;8	83786;0;0;65;
$GPXUP;3575;07:51:15;0;50	60074;8	83796;0;0;61;
$GPXUP;3575;07:51:16;0;50	6006;8	83797;0;0;52;
$GPXUP;3575;07:51:17;0;50	60049;8	83786;0;0;53;
$GPXUP;3575;07:51:18;0;50	60043;8	83767;0;0;56;
$GPXUP;3575;07:51:19;0;50	60042;8	83748;0;0;46;
$GPXUP;3575;07:51:20;0;50	60048;8	83731;0;0;44;
$GPXUP;3575;07:51:21;0;50	60057;8	83715;0;0;51;
$GPXUP;3575;07:51:22;0;50	60067;8	83698;0;0;54;
$GPXUP;3575;07:51:23;0;50	60074;8	8368;0;0;52;
$GPXUP;3575;07:51:24;0;50	60079;8	8366;0;0;50;
$GPXUP;3575;07:51:25;0;50	60082;8	83641;0;0;48;
$GPXUP;3575;07:51:26;0;50	60083;8	83622;0;0;46;
$GPXUP;3575;07:51:27;0;50	60081;8	83604;0;0;47;
$GPXUP;3575;07:51:28;0;50	60074;8	83587;0;0;51;
$GPXUP;3575;07:51:29;0;50	60064;8	83574;0;0;50;
$GPXUP;3575;07:51:30;0;50	60053;8	83564;0;0;50;
$GPXUP;3575;07:51:31;0;50	60041;8	83557;0;0;48;
$GPXUP;3575;07:51:32;0;50	60029;8	83552;0;0;48;
$GPXUP;3575;07:51:33;0;50	60018;8	83545;0;0;47;
$GPXUP;3575;07:51:34;0;50	60008;8	83535;0;0;46;
$GPXUP;3575;07:51:35;0;50	60003;8	83518;0;0;48;
$GPXUP;3575;07:51:36;0;50	60002;8	835;0;0;48;
$GPXUP;3575;07:51:37;0;50	60004;8	83481;0;0;47;
$GPXUP;3575;07:51:38;0;50	60005;8	83462;0;0;47;
$GPXUP;3575;07:51:39;0;50	60003;8	83443;0;0;48;
$GPXUP;3575;07:51:40;0;50	59999;8	83424;0;0;51;
$GPXUP;3575;07:51:41;0;50	59993;8	83406;0;0;52;
$GPXUP;3575;07:51:42;0;50	59983;8	83393;0;0;53;
$GPXUP;3575;07:51:43;0;50	59969;8	83386;0;0;56;
$GPXUP;3575;07:51:44;0;50	59954;8	83385;0;0;58;
$GPXUP;3575;07:51:45;0;50	59939;8	83389;0;0;60;
$GPXUP;3575;07:51:46;0;50	59924;8	83396;0;0;61;
$GPXUP;3575;07:51:47;0;50	59909;8	83401;0;0;59;
$GPXUP;3575;07:51:48;0;50	59894;8	83403;0;0;60;
$GPXUP;3575;07:51:49;0;50	59879;8	83404;0;0;60;
$GPXUP;3575;07:51:50;0;50	59863;8	83405;0;0;62;
$GPXUP;3575;07:51:51;0;50	59847;8	83409;0;0;67;
$GPXUP;3575;07:51:52;0;50	5983;8	83416;0;0;68;
$GPXUP;3575;07:51:53;0;50	59814;8	83418;0;0;66;
$GPXUP;3575;07:51:54;0;50	59798;8	83413;0;0;63;
$GPXUP;3575;07:51:55;0;50	59785;8	83402;0;0;59;
$GPXUP;3575;07:51:56;0;50	59775;8	83384;0;0;58;
$GPXUP;3575;07:51:57;0;50	59768;8	83364;0;0;58;
$GPXUP;3575;07:51:58;0;50	59764;8	83342;0;0;60;
$GPXUP;3575;07:51:59;0;50	59761;8	83318;0;0;61;
$GPXUP;3575;07:52:00;0;50	5976;8	83294;0;0;62;
$GPXUP;3575;07:52:01;0;50	59761;8	8327;0;0;59;
$GPXUP;3575;07:52:02;0;50	59764;8	83247;0;0;58;
$GPXUP;3575;07:52:03;0;50	59766;8	83224;0;0;58;
$GPXUP;3575;07:52:04;0;50	59768;8	83202;0;0;59;
$GPXUP;3575;07:52:05;0;50	59769;8	83178;0;0;60;
$GPXUP;3575;07:52:06;0;50	59772;8	83155;0;0;60;
$GPXUP;3575;07:52:07;0;50	59774;8	83131;0;0;60;
$GPXUP;3575;07:52:08;0;50	59775;8	83108;0;0;59;
$GPXUP;3575;07:52:09;0;50	59774;8	83084;0;0;59;
$GPXUP;3575;07:52:10;0;50	59772;8	83061;0;0;59;
$GPXUP;3575;07:52:11;0;50	5977;8	83038;0;0;59;
$GPXUP;3575;07:52:12;0;50	59768;8	83016;0;0;59;
$GPXUP;3575;07:52:13;0;50	59766;8	82993;0;0;59;
$GPXUP;3575;07:52:14;0;50	59763;8	8297;0;0;59;
$GPXUP;3575;07:52:15;0;50	59762;8	82947;0;0;56;
$GPXUP;3575;07:52:16;0;50	59761;8	82926;0;0;54;
$GPXUP;3575;07:52:17;0;50	59758;8	82905;0;0;54;
$GPXUP;3575;07:52:18;0;50	59754;8	82884;0;0;57;
$GPXUP;3575;07:52:19;0;50	5975;8	82862;0;0;57;
$GPXUP;3575;07:52:20;0;50	59748;8	82841;0;0;55;
$GPXUP;3575;07:52:21;0;50	59748;8	82819;0;0;57;
$GPXUP;3575;07:52:22;0;50	59751;8	82798;0;0;56;
$GPXUP;3575;07:52:23;0;50	59758;8	82778;0;0;57;
$GPXUP;3575;07:52:24;0;50	59767;8	8276;0;0;57;
$GPXUP;3575;07:52:25;0;50	59776;8	82743;0;0;57;
$GPXUP;3575;07:52:26;0;50	59786;8	82726;0;0;58;
$GPXUP;3575;07:52:27;0;50	59796;8	82709;0;0;59;
$GPXUP;3575;07:52:28;0;50	59805;8	8269;0;0;59;
$GPXUP;3575;07:52:29;0;50	59811;8	82669;0;0;60;
$GPXUP;3575;07:52:30;0;50	59816;8	82646;0;0;61;
$GPXUP;3575;07:52:31;0;50	5982;8	82623;0;0;62;
$GPXUP;3575;07:52:32;0;50	59824;8	826;0;0;61;
$GPXUP;3575;07:52:33;0;50	59827;8	82576;0;0;61;
$GPXUP;3575;07:52:34;0;50	5983;8	82553;0;0;60;
$GPXUP;3575;07:52:35;0;50	59832;8	8253;0;0;59;
$GPXUP;3575;07:52:36;0;50	59833;8	82506;0;0;59;
$GPXUP;3575;07:52:37;0;50	59836;8	82484;0;0;59;
$GPXUP;3575;07:52:38;0;50	59839;8	82461;0;0;58;
$GPXUP;3575;07:52:39;0;50	59844;8	8244;0;0;58;
$GPXUP;3575;07:52:40;0;50	59851;8	8242;0;0;58;
$GPXUP;3575;07:52:41;0;50	59859;8	82401;0;0;59;
$GPXUP;3575;07:52:42;0;50	59868;8	82382;0;0;59;
$GPXUP;3575;07:52:43;0;50	59876;8	82363;0;0;59;
$GPXUP;3575;07:52:44;0;50	59885;8	82345;0;0;58;
$GPXUP;3575;07:52:45;0;50	59895;8	82328;0;0;59;
$GPXUP;3575;07:52:46;0;50	59906;8	82312;0;0;59;
$GPXUP;3575;07:52:47;0;50	59916;8	82296;0;0;59;
$GPXUP;3575;07:52:48;0;50	59925;8	82277;0;0;57;
$GPXUP;3575;07:52:49;0;50	59931;8	82257;0;0;55;
$GPXUP;3575;07:52:50;0;50	59936;8	82238;0;0;56;
$GPXUP;3575;07:52:51;0;50	59944;8	82219;0;0;57;
$GPXUP;3575;07:52:52;0;50	59954;8	82203;0;0;59;
$GPXUP;3575;07:52:53;0;50	59965;8	82187;0;0;59;
$GPXUP;3575;07:52:54;0;50	59976;8	82171;0;0;60;
$GPXUP;3575;07:52:55;0;50	59987;8	82155;0;0;59;
$GPXUP;3575;07:52:56;0;50	59996;8	82138;0;0;57;
$GPXUP;3575;07:52:57;0;50	60002;8	82119;0;0;53;
$GPXUP;3575;07:52:58;0;50	60001;8	82101;0;0;46;
$GPXUP;3575;07:52:59;0;50	59989;8	82086;0;0;51;
$GPXUP;3575;07:53:00;0;50	59973;8	82074;0;0;56;
$GPXUP;3575;07:53:01;0;50	59957;8	82066;0;0;59;
$GPXUP;3575;07:53:02;0;50	59939;8	82064;0;0;60;
$GPXUP;3575;07:53:03;0;50	59921;8	8207;0;0;64;
$GPXUP;3575;07:53:04;0;50	59905;8	82082;0;0;67;
$GPXUP;3575;07:53:05;0;50	5989;8	82099;0;0;69;
$GPXUP;3575;07:53:06;0;50	59879;8	82123;0;0;72;
$GPXUP;3575;07:53:07;0;50	5987;8	8215;0;0;74;
$GPXUP;3575;07:53:08;0;50	5986;8	82174;0;0;71;
$GPXUP;3575;07:53:09;0;50	59846;8	82194;0;0;70;
$GPXUP;3575;07:53:10;0;50	59832;8	82209;0;0;68;
$GPXUP;3575;07:53:11;0;50	59816;8	82219;0;0;68;
$GPXUP;3575;07:53:12;0;50	59799;8	82226;0;0;68;
$GPXUP;3575;07:53:13;0;50	59782;8	82232;0;0;66;
$GPXUP;3575;07:53:14;0;50	59767;8	82241;0;0;67;
$GPXUP;3575;07:53:15;0;50	59754;8	82258;0;0;68;
$GPXUP;3575;07:53:16;0;50	59742;8	82278;0;0;69;
$GPXUP;3575;07:53:17;0;50	59734;8	82303;0;0;69;
$GPXUP;3575;07:53:18;0;50	5973;8	82329;0;0;65;
$GPXUP;3575;07:53:19;0;50	59732;8	82354;0;0;60;
$GPXUP;3575;07:53:20;0;50	5974;8	82378;0;0;67;
$GPXUP;3575;07:53:21;0;50	59748;8	82403;0;0;68;
$GPXUP;3575;07:53:22;0;50	59755;8	82429;0;0;70;
$GPXUP;3575;07:53:23;0;50	59759;8	82457;0;0;73;
$GPXUP;3575;07:53:24;0;50	59762;8	82486;0;0;74;
$GPXUP;3575;07:53:25;0;50	59767;8	82514;0;0;74;
$GPXUP;3575;07:53:26;0;50	59776;8	8254;0;0;74;
$GPXUP;3575;07:53:27;0;50	59788;8	82564;0;0;74;
$GPXUP;3575;07:53:28;0;50	598;8	82586;0;0;73;
$GPXUP;3575;07:53:29;0;50	59815;8	82603;0;0;71;
$GPXUP;3575;07:53:30;0;50	5983;8	82618;0;0;70;
$GPXUP;3575;07:53:31;0;50	59844;8	82634;0;0;70;
$GPXUP;3575;07:53:32;0;50	59859;8	8265;0;0;71;
$GPXUP;3575;07:53:33;0;50	59874;8	82666;0;0;71;
$GPXUP;3575;07:53:34;0;50	5989;8	82677;0;0;70;
$GPXUP;3575;07:53:35;0;50	59907;8	82684;0;0;69;
$GPXUP;3575;07:53:36;0;50	59924;8	82691;0;0;69;
$GPXUP;3575;07:53:37;0;50	5994;8	827;0;0;68;
$GPXUP;3575;07:53:38;0;50	59956;8	82708;0;0;65;
$GPXUP;3575;07:53:39;0;50	59972;8	82712;0;0;62;
$GPXUP;3575;07:53:40;0;50	59987;8	82713;0;0;62;
$GPXUP;3575;07:53:41;0;50	60002;8	82711;0;0;61;
$GPXUP;3575;07:53:42;0;50	60017;8	82704;0;0;65;
$GPXUP;3575;07:53:43;0;50	60033;8	82699;0;0;67;
$GPXUP;3575;07:53:44;0;50	60051;8	827;0;0;64;
$GPXUP;3575;07:53:45;0;50	60068;8	8271;0;0;67;
$GPXUP;3575;07:53:46;0;50	60083;8	82729;0;0;70;
$GPXUP;3575;07:53:47;0;50	60095;8	8275;0;0;69;
$GPXUP;3575;07:53:48;0;50	60108;8	8277;0;0;67;
$GPXUP;3575;07:53:49;0;50	6012;8	82787;0;0;65;
$GPXUP;3575;07:53:50;0;50	60134;8	828;0;0;64;
$GPXUP;3575;07:53:51;0;50	60149;8	82809;0;0;64;
$GPXUP;3575;07:53:52;0;50	60164;8	82818;0;0;65;
$GPXUP;3575;07:53:53;0;50	60179;8	82829;0;0;64;
$GPXUP;3575;07:53:54;0;50	60193;8	82841;0;0;63;
$GPXUP;3575;07:53:55;0;50	60207;8	82852;0;0;63;
$GPXUP;3575;07:53:56;0;50	60222;8	82861;0;0;63;
$GPXUP;3575;07:53:57;0;50	60237;8	82868;0;0;63;
$GPXUP;3575;07:53:58;0;50	60253;8	82873;0;0;64;
$GPXUP;3575;07:53:59;0;50	60269;8	82877;0;0;65;
$GPXUP;3575;07:54:00;0;50	60285;8	82882;0;0;66;
$GPXUP;3575;07:54:01;0;50	60301;8	82887;0;0;64;
$GPXUP;3575;07:54:02;0;50	60316;8	82891;0;0;63;
$GPXUP;3575;07:54:03;0;50	60332;8	82894;0;0;62;
$GPXUP;3575;07:54:04;0;50	60347;8	82894;0;0;61;
$GPXUP;3575;07:54:05;0;50	60361;8	82888;0;0;58;
$GPXUP;3575;07:54:06;0;50	60373;8	82876;0;0;55;
$GPXUP;3575;07:54:07;0;50	60382;8	8286;0;0;53;
$GPXUP;3575;07:54:08;0;50	6039;8	82844;0;0;53;
$GPXUP;3575;07:54:09;0;50	60398;8	82827;0;0;52;
$GPXUP;3575;07:54:10;0;50	60408;8	82812;0;0;53;
$GPXUP;3575;07:54:11;0;50	60419;8	828;0;0;54;
$GPXUP;3575;07:54:12;0;50	60431;8	8279;0;0;55;
$GPXUP;3575;07:54:13;0;50	60443;8	8278;0;0;53;
$GPXUP;3575;07:54:14;0;50	60456;8	82771;0;0;56;
$GPXUP;3575;07:54:15;0;50	6047;8	82763;0;0;59;
$GPXUP;3575;07:54:16;0;50	60484;8	82754;0;0;62;
$GPXUP;3575;07:54:17;0;50	60498;8	82744;0;0;62;
$GPXUP;3575;07:54:18;0;50	60512;8	82731;0;0;63;
$GPXUP;3575;07:54:19;0;50	60525;8	82718;0;0;61;
$GPXUP;3575;07:54:20;0;50	60537;8	82705;0;0;58;
$GPXUP;3575;07:54:21;0;50	60548;8	8269;0;0;57;
$GPXUP;3575;07:54:22;0;50	60559;8	82675;0;0;57;
$GPXUP;3575;07:54:23;0;50	6057;8	8266;0;0;58;
$GPXUP;3575;07:54:24;0;50	60582;8	82648;0;0;59;
$GPXUP;3575;07:54:25;0;50	60595;8	82638;0;0;59;
$GPXUP;3575;07:54:26;0;50	60609;8	82629;0;0;61;
$GPXUP;3575;07:54:27;0;50	60624;8	82622;0;0;62;
$GPXUP;3575;07:54:28;0;50	6064;8	82619;0;0;64;
$GPXUP;3575;07:54:29;0;50	60656;8	82621;0;0;66;
$GPXUP;3575;07:54:30;0;50	60672;8	82626;0;0;68;
$GPXUP;3575;07:54:31;0;50	60689;8	82632;0;0;69;
$GPXUP;3575;07:54:32;0;50	60705;8	82642;0;0;69;
$GPXUP;3575;07:54:33;0;50	60721;8	82652;0;0;66;
$GPXUP;3575;07:54:34;0;50	60736;8	82662;0;0;64;
$GPXUP;3575;07:54:35;0;50	60751;8	8267;0;0;62;
$GPXUP;3575;07:54:36;0;50	60766;8	82674;0;0;60;
$GPXUP;3575;07:54:37;0;50	60781;8	82673;0;0;59;
$GPXUP;3575;07:54:38;0;50	60795;8	82671;0;0;56;
$GPXUP;3575;07:54:39;0;50	60808;8	82666;0;0;54;
$GPXUP;3575;07:54:40;0;50	6082;8	82658;0;0;53;
$GPXUP;3575;07:54:41;0;50	6083;8	82646;0;0;51;
$GPXUP;3575;07:54:42;0;50	60839;8	8263;0;0;51;
$GPXUP;3575;07:54:43;0;50	60847;8	82615;0;0;51;
$GPXUP;3575;07:54:44;0;50	60856;8	826;0;0;52;
$GPXUP;3575;07:54:45;0;50	60866;8	82587;0;0;53;
$GPXUP;3575;07:54:46;0;50	60876;8	82576;0;0;51;
$GPXUP;3575;07:54:47;0;50	60888;8	82565;0;0;53;
$GPXUP;3575;07:54:48;0;50	609;8	82556;0;0;56;
$GPXUP;3575;07:54:49;0;50	60915;8	82552;0;0;60;
$GPXUP;3575;07:54:50;0;50	6093;8	82552;0;0;61;
$GPXUP;3575;07:54:51;0;50	60945;8	82553;0;0;59;
$GPXUP;3575;07:54:52;0;50	60959;8	82552;0;0;58;
$GPXUP;3575;07:54:53;0;50	60974;8	82549;0;0;59;
$GPXUP;3575;07:54:54;0;50	60988;8	82546;0;0;60;
$GPXUP;3575;07:54:55;0;50	61004;8	82543;0;0;61;
$GPXUP;3575;07:54:56;0;50	61018;8	8254;0;0;59;
$GPXUP;3575;07:54:57;0;50	61033;8	82534;0;0;59;
$GPXUP;3575;07:54:58;0;50	61047;8	82528;0;0;60;
$GPXUP;3575;07:54:59;0;50	61062;8	82525;0;0;61;
$GPXUP;3575;07:55:00;0;50	61077;8	82523;0;0;62;
$GPXUP;3575;07:55:01;0;50	61093;8	8252;0;0;63;
$GPXUP;3575;07:55:02;0;50	61108;8	82513;0;0;63;
$GPXUP;3575;07:55:03;0;50	61122;8	82502;0;0;63;
$GPXUP;3575;07:55:04;0;50	61135;8	82488;0;0;62;
$GPXUP;3575;07:55:05;0;50	61146;8	82472;0;0;60;
$GPXUP;3575;07:55:06;0;50	61154;8	82453;0;0;58;
$GPXUP;3575;07:55:07;0;50	61158;8	82432;0;0;56;
$GPXUP;3575;07:55:08;0;50	6116;8	8241;0;0;55;
$GPXUP;3575;07:55:09;0;50	61162;8	82389;0;0;55;
$GPXUP;3575;07:55:10;0;50	61164;8	82368;0;0;54;
$GPXUP;3575;07:55:11;0;50	61166;8	82346;0;0;53;
$GPXUP;3575;07:55:12;0;50	61168;8	82326;0;0;54;
$GPXUP;3575;07:55:13;0;50	61171;8	82305;0;0;54;
$GPXUP;3575;07:55:14;0;50	61171;8	82284;0;0;53;
$GPXUP;3575;07:55:15;0;50	61169;8	82263;0;0;51;
$GPXUP;3575;07:55:16;0;50	61167;8	82244;0;0;49;
$GPXUP;3575;07:55:17;0;50	61165;8	82225;0;0;48;
$GPXUP;3575;07:55:18;0;50	61164;8	82206;0;0;49;
$GPXUP;3575;07:55:19;0;50	61163;8	82186;0;0;50;
$GPXUP;3575;07:55:20;0;50	6116;8	82167;0;0;48;
$GPXUP;3575;07:55:21;0;50	61154;8	82152;0;0;46;
$GPXUP;3575;07:55:22;0;50	61143;8	82142;0;0;49;
$GPXUP;3575;07:55:23;0;50	61129;8	82135;0;0;54;
$GPXUP;3575;07:55:24;0;50	61116;8	82127;0;0;55;
$GPXUP;3575;07:55:25;0;50	61102;8	8212;0;0;55;
$GPXUP;3575;07:55:26;0;50	61087;8	82115;0;0;57;
$GPXUP;3575;07:55:27;0;50	61072;8	82114;0;0;58;
$GPXUP;3575;07:55:28;0;50	61057;8	82112;0;0;58;
$GPXUP;3575;07:55:29;0;50	61042;8	82111;0;0;59;
$GPXUP;3575;07:55:30;0;50	61027;8	8211;0;0;61;
$GPXUP;3575;07:55:31;0;50	61011;8	82111;0;0;63;
$GPXUP;3575;07:55:32;0;50	60994;8	82111;0;0;64;
$GPXUP;3575;07:55:33;0;50	60978;8	82109;0;0;63;
$GPXUP;3575;07:55:34;0;50	60963;8	82105;0;0;59;
$GPXUP;3575;07:55:35;0;50	60948;8	82103;0;0;58;
$GPXUP;3575;07:55:36;0;50	60933;8	82105;0;0;59;
$GPXUP;3575;07:55:37;0;50	60919;8	82112;0;0;61;
$GPXUP;3575;07:55:38;0;50	60904;8	82121;0;0;62;
$GPXUP;3575;07:55:39;0;50	60889;8	82128;0;0;62;
$GPXUP;3575;07:55:40;0;50	60874;8	82132;0;0;60;
$GPXUP;3575;07:55:41;0;50	60859;8	8213;0;0;59;
$GPXUP;3575;07:55:42;0;50	60845;8	82123;0;0;59;
$GPXUP;3575;07:55:43;0;50	6083;8	82116;0;0;59;
$GPXUP;3575;07:55:44;0;50	60816;8	82111;0;0;61;
$GPXUP;3575;07:55:45;0;50	608;8	82111;0;0;63;
$GPXUP;3575;07:55:46;0;50	60784;8	82115;0;0;63;
$GPXUP;3575;07:55:47;0;50	60769;8	82117;0;0;62;
$GPXUP;3575;07:55:48;0;50	60753;8	82118;0;0;61;
$GPXUP;3575;07:55:49;0;50	60738;8	82119;0;0;61;
$GPXUP;3575;07:55:50;0;50	60723;8	82121;0;0;60;
$GPXUP;3575;07:55:51;0;50	60708;8	82123;0;0;61;
$GPXUP;3575;07:55:52;0;50	60693;8	82126;0;0;61;
$GPXUP;3575;07:55:53;0;50	60678;8	82132;0;0;60;
$GPXUP;3575;07:55:54;0;50	60663;8	82136;0;0;58;
$GPXUP;3575;07:55:55;0;50	60649;8	82136;0;0;57;
$GPXUP;3575;07:55:56;0;50	60636;8	82128;0;0;58;
$GPXUP;3575;07:55:57;0;50	60622;8	82118;0;0;58;
$GPXUP;3575;07:55:58;0;50	6061;8	82108;0;0;56;
$GPXUP;3575;07:55:59;0;50	60599;8	82094;0;0;53;
$GPXUP;3575;07:56:00;0;50	60591;8	82078;0;0;51;
$GPXUP;3575;07:56:01;0;50	60582;8	82064;0;0;50;
$GPXUP;3575;07:56:02;0;50	60572;8	82052;0;0;52;
$GPXUP;3575;07:56:03;0;50	60561;8	8204;0;0;55;
$GPXUP;3575;07:56:04;0;50	60548;8	8203;0;0;59;
$GPXUP;3575;07:56:05;0;50	60533;8	82028;0;0;62;
$GPXUP;3575;07:56:06;0;50	60518;8	82034;0;0;63;
$GPXUP;3575;07:56:07;0;50	60503;8	82044;0;0;63;
$GPXUP;3575;07:56:08;0;50	60489;8	82055;0;0;63;
$GPXUP;3575;07:56:09;0;50	60475;8	82068;0;0;66;
$GPXUP;3575;07:56:10;0;50	60461;8	82082;0;0;65;
$GPXUP;3575;07:56:11;0;50	60447;8	82095;0;0;65;
$GPXUP;3575;07:56:12;0;50	60432;8	82107;0;0;67;
$GPXUP;3575;07:56:13;0;50	60417;8	82121;0;0;71;
$GPXUP;3575;07:56:14;0;50	60402;8	82137;0;0;71;
$GPXUP;3575;07:56:15;0;50	60388;8	82153;0;0;71;
$GPXUP;3575;07:56:16;0;50	60373;8	8217;0;0;70;
$GPXUP;3575;07:56:17;0;50	6036;8	82187;0;0;70;
$GPXUP;3575;07:56:18;0;50	60346;8	82205;0;0;69;
$GPXUP;3575;07:56:19;0;50	60332;8	8222;0;0;67;
$GPXUP;3575;07:56:20;0;50	60317;8	82232;0;0;65;
$GPXUP;3575;07:56:21;0;50	60303;8	82244;0;0;64;
$GPXUP;3575;07:56:22;0;50	60289;8	82256;0;0;64;
$GPXUP;3575;07:56:23;0;50	60275;8	82268;0;0;65;
$GPXUP;3575;07:56:24;0;50	60261;8	82282;0;0;65;
$GPXUP;3575;07:56:25;0;50	60248;8	82298;0;0;66;
$GPXUP;3575;07:56:26;0;50	60237;8	82318;0;0;67;
$GPXUP;3575;07:56:27;0;50	60227;8	82338;0;0;65;
$GPXUP;3575;07:56:28;0;50	60216;8	82356;0;0;63;
$GPXUP;3575;07:56:29;0;50	60205;8	82374;0;0;61;
$GPXUP;3575;07:56:30;0;50	60194;8	82389;0;0;59;
$GPXUP;3575;07:56:31;0;50	60183;8	82405;0;0;58;
$GPXUP;3575;07:56:32;0;50	60174;8	82423;0;0;59;
$GPXUP;3575;07:56:33;0;50	60167;8	82444;0;0;61;
$GPXUP;3575;07:56:34;0;50	60162;8	82467;0;0;62;
$GPXUP;3575;07:56:35;0;50	60158;8	82491;0;0;62;
$GPXUP;3575;07:56:36;0;50	60154;8	82515;0;0;62;
$GPXUP;3575;07:56:37;0;50	60149;8	82538;0;0;63;
$GPXUP;3575;07:56:38;0;50	60143;8	8256;0;0;62;
$GPXUP;3575;07:56:39;0;50	60135;8	82581;0;0;60;
$GPXUP;3575;07:56:40;0;50	60127;8	826;0;0;59;
$GPXUP;3575;07:56:41;0;50	6012;8	82621;0;0;61;
$GPXUP;3575;07:56:42;0;50	60115;8	82645;0;0;65;
$GPXUP;3575;07:56:43;0;50	6011;8	8267;0;0;68;
$GPXUP;3575;07:56:44;0;50	60104;8	82696;0;0;69;
$GPXUP;3575;07:56:45;0;50	60098;8	82721;0;0;72;
$GPXUP;3575;07:56:46;0;50	60088;8	82746;0;0;72;
$GPXUP;3575;07:56:47;0;50	60078;8	82769;0;0;72;
$GPXUP;3575;07:56:48;0;50	60068;8	82792;0;0;71;
$GPXUP;3575;07:56:49;0;50	60058;8	82816;0;0;72;
$GPXUP;3575;07:56:50;0;50	60048;8	82839;0;0;70;
$GPXUP;3575;07:56:51;0;50	60036;8	8286;0;0;69;
$GPXUP;3575;07:56:52;0;50	60024;8	8288;0;0;70;
$GPXUP;3575;07:56:53;0;50	60012;8	82899;0;0;69;
$GPXUP;3575;07:56:54;0;50	59999;8	82916;0;0;68;
$GPXUP;3575;07:56:55;0;50	59985;8	82932;0;0;68;
$GPXUP;3575;07:56:56;0;50	59972;8	8295;0;0;69;
$GPXUP;3575;07:56:57;0;50	59959;8	82967;0;0;70;
$GPXUP;3575;07:56:58;0;50	59945;8	82984;0;0;71;
$GPXUP;3575;07:56:59;0;50	59932;8	83002;0;0;71;
$GPXUP;3575;07:57:00;0;50	59921;8	83025;0;0;72;
$GPXUP;3575;07:57:01;0;50	59911;8	83049;0;0;72;
$GPXUP;3575;07:57:02;0;50	59904;8	83074;0;0;71;
$GPXUP;3575;07:57:03;0;50	59897;8	831;0;0;70;
$GPXUP;3575;07:57:04;0;50	5989;8	83126;0;0;70;
$GPXUP;3575;07:57:05;0;50	59882;8	8315;0;0;71;
$GPXUP;3575;07:57:06;0;50	5987;8	83171;0;0;72;
$GPXUP;3575;07:57:07;0;50	59857;8	83189;0;0;71;
$GPXUP;3575;07:57:08;0;50	59842;8	83203;0;0;69;
$GPXUP;3575;07:57:09;0;50	59825;8	83212;0;0;68;
$GPXUP;3575;07:57:10;0;50	59809;8	83218;0;0;67;
$GPXUP;3575;07:57:11;0;50	59793;8	83222;0;0;65;
$GPXUP;3575;07:57:12;0;50	59776;8	83224;0;0;65;
$GPXUP;3575;07:57:13;0;50	5976;8	83227;0;0;65;
$GPXUP;3575;07:57:14;0;50	59744;8	83231;0;0;65;
$GPXUP;3575;07:57:15;0;50	59728;8	83233;0;0;63;
$GPXUP;3575;07:57:16;0;50	59712;8	83233;0;0;63;
$GPXUP;3575;07:57:17;0;50	59696;8	83234;0;0;64;
$GPXUP;3575;07:57:18;0;50	5968;8	83236;0;0;64;
$GPXUP;3575;07:57:19;0;50	59664;8	83241;0;0;65;
$GPXUP;3575;07:57:20;0;50	59649;8	83247;0;0;66;
$GPXUP;3575;07:57:21;0;50	59632;8	83255;0;0;67;
$GPXUP;3575;07:57:22;0;50	59616;8	83262;0;0;67;
$GPXUP;3575;07:57:23;0;50	596;8	83266;0;0;64;
$GPXUP;3575;07:57:24;0;50	59584;8	83266;0;0;64;
$GPXUP;3575;07:57:25;0;50	59568;8	83265;0;0;63;
$GPXUP;3575;07:57:26;0;50	59553;8	83264;0;0;62;
$GPXUP;3575;07:57:27;0;50	59538;8	83258;0;0;60;
$GPXUP;3575;07:57:28;0;50	59525;8	83248;0;0;59;
$GPXUP;3575;07:57:29;0;50	59513;8	83234;0;0;58;
$GPXUP;3575;07:57:30;0;50	59502;8	83218;0;0;57;
$GPXUP;3575;07:57:31;0;50	59493;8	832;0;0;58;
$GPXUP;3575;07:57:32;0;50	59486;8	83181;0;0;58;
$GPXUP;3575;07:57:33;0;50	59477;8	83162;0;0;58;
$GPXUP;3575;07:57:34;0;50	59466;8	83147;0;0;59;
$GPXUP;3575;07:57:35;0;50	59453;8	83133;0;0;63;
$GPXUP;3575;07:57:36;0;50	5944;8	8312;0;0;63;
$GPXUP;3575;07:57:37;0;50	59426;8	83108;0;0;63;
$GPXUP;3575;07:57:38;0;50	59412;8	83098;0;0;61;
$GPXUP;3575;07:57:39;0;50	59398;8	8309;0;0;60;
$GPXUP;3575;07:57:40;0;50	59383;8	83084;0;0;60;
$GPXUP;3575;07:57:41;0;50	59368;8	83081;0;0;60;
$GPXUP;3575;07:57:42;0;50	59353;8	83085;0;0;61;
$GPXUP;3575;07:57:43;0;50	59339;8	83093;0;0;63;
$GPXUP;3575;07:57:44;0;50	59324;8	83104;0;0;64;
$GPXUP;3575;07:57:45;0;50	5931;8	83116;0;0;65;
$GPXUP;3575;07:57:46;0;50	59296;8	8313;0;0;64;
$GPXUP;3575;07:57:47;0;50	59283;8	83142;0;0;64;
$GPXUP;3575;07:57:48;0;50	59268;8	83155;0;0;65;
$GPXUP;3575;07:57:49;0;50	59254;8	83168;0;0;65;
$GPXUP;3575;07:57:50;0;50	59241;8	83182;0;0;66;
$GPXUP;3575;07:57:51;0;50	59228;8	83199;0;0;66;
$GPXUP;3575;07:57:52;0;50	59216;8	83217;0;0;66;
$GPXUP;3575;07:57:53;0;50	59205;8	83236;0;0;67;
$GPXUP;3575;07:57:54;0;50	59194;8	83256;0;0;67;
$GPXUP;3575;07:57:55;0;50	59186;8	83279;0;0;66;
$GPXUP;3575;07:57:56;0;50	59179;8	83303;0;0;66;
$GPXUP;3575;07:57:57;0;50	59174;8	83328;0;0;67;
$GPXUP;3575;07:57:58;0;50	59171;8	83352;0;0;61;
$GPXUP;3575;07:57:59;0;50	59166;8	83374;0;0;60;
$GPXUP;3575;07:58:00;0;50	59156;8	83393;0;0;62;
$GPXUP;3575;07:58:01;0;50	59146;8	83411;0;0;63;
$GPXUP;3575;07:58:02;0;50	59136;8	8343;0;0;65;
$GPXUP;3575;07:58:03;0;50	59125;8	83449;0;0;66;
$GPXUP;3575;07:58:04;0;50	59114;8	83469;0;0;66;
$GPXUP;3575;07:58:05;0;50	59105;8	83491;0;0;67;
$GPXUP;3575;07:58:06;0;50	59098;8	83515;0;0;66;
$GPXUP;3575;07:58:07;0;50	59094;8	8354;0;0;68;
$GPXUP;3575;07:58:08;0;50	59091;8	83566;0;0;67;
$GPXUP;3575;07:58:09;0;50	59092;8	8359;0;0;62;
$GPXUP;3575;07:58:10;0;50	59094;8	83614;0;0;61;
$GPXUP;3575;07:58:11;0;50	59097;8	83638;0;0;62;
$GPXUP;3575;07:58:12;0;50	59101;8	83662;0;0;61;
$GPXUP;3575;07:58:13;0;50	59106;8	83683;0;0;59;
$GPXUP;3575;07:58:14;0;50	59114;8	83702;0;0;58;
$GPXUP;3575;07:58:15;0;50	59125;8	83718;0;0;57;
$GPXUP;3575;07:58:16;0;50	59136;8	83733;0;0;60;
$GPXUP;3575;07:58:17;0;50	59149;8	83746;0;0;58;
$GPXUP;3575;07:58:18;0;50	59162;8	83754;0;0;55;
$GPXUP;3575;07:58:19;0;50	59175;8	83757;0;0;51;
$GPXUP;3575;07:58:20;0;50	59189;8	83759;0;0;52;
$GPXUP;3575;07:58:21;0;50	59202;8	83763;0;0;55;
$GPXUP;3575;07:58:22;0;50	59216;8	83769;0;0;59;
$GPXUP;3575;07:58:23;0;50	59231;8	83772;0;0;60;
$GPXUP;3575;07:58:24;0;50	59246;8	83772;0;0;60;
$GPXUP;3575;07:58:25;0;50	59261;8	83768;0;0;55;
$GPXUP;3575;07:58:26;0;50	59273;8	83759;0;0;52;
$GPXUP;3575;07:58:27;0;50	59283;8	83745;0;0;54;
$GPXUP;3575;07:58:28;0;50	59292;8	83728;0;0;53;
$GPXUP;3575;07:58:29;0;50	59294;8	83708;0;0;51;
$GPXUP;3575;07:58:30;0;50	59291;8	83689;0;0;50;
$GPXUP;3575;07:58:31;0;50	59281;8	83678;0;0;49;
$GPXUP;3575;07:58:32;0;50	59269;8	8367;0;0;52;
$GPXUP;3575;07:58:33;0;50	59256;8	83664;0;0;53;
$GPXUP;3575;07:58:34;0;50	59243;8	83657;0;0;53;
$GPXUP;3575;07:58:35;0;50	5923;8	8365;0;0;53;
$GPXUP;3575;07:58:36;0;50	59217;8	83645;0;0;54;
$GPXUP;3575;07:58:37;0;50	59203;8	83642;0;0;56;
$GPXUP;3575;07:58:38;0;50	59188;8	83641;0;0;57;
$GPXUP;3575;07:58:39;0;50	59174;8	83638;0;0;57;
$GPXUP;3575;07:58:40;0;50	5916;8	83632;0;0;57;
$GPXUP;3575;07:58:41;0;50	59147;8	83622;0;0;57;
$GPXUP;3575;07:58:42;0;50	59134;8	8361;0;0;59;
$GPXUP;3575;07:58:43;0;50	59121;8	836;0;0;61;
$GPXUP;3575;07:58:44;0;50	59107;8	83589;0;0;61;
$GPXUP;3575;07:58:45;0;50	59094;8	83576;0;0;60;
$GPXUP;3575;07:58:46;0;50	59083;8	83562;0;0;59;
$GPXUP;3575;07:58:47;0;50	59072;8	83546;0;0;58;
$GPXUP;3575;07:58:48;0;50	59062;8	83528;0;0;58;
$GPXUP;3575;07:58:49;0;50	59053;8	8351;0;0;59;
$GPXUP;3575;07:58:50;0;50	59044;8	83492;0;0;60;
$GPXUP;3575;07:58:51;0;50	59034;8	83473;0;0;60;
$GPXUP;3575;07:58:52;0;50	59023;8	83456;0;0;61;
$GPXUP;3575;07:58:53;0;50	5901;8	83444;0;0;62;
$GPXUP;3575;07:58:54;0;50	58996;8	83432;0;0;64;
$GPXUP;3575;07:58:55;0;50	58982;8	83418;0;0;65;
$GPXUP;3575;07:58:56;0;50	58967;8	83406;0;0;66;
$GPXUP;3575;07:58:57;0;50	58952;8	83396;0;0;66;
$GPXUP;3575;07:58:58;0;50	58937;8	83386;0;0;66;
$GPXUP;3575;07:58:59;0;50	58923;8	83373;0;0;64;
$GPXUP;3575;07:59:00;0;50	58909;8	83361;0;0;63;
$GPXUP;3575;07:59:01;0;50	58895;8	83349;0;0;63;
$GPXUP;3575;07:59:02;0;50	58882;8	83336;0;0;63;
$GPXUP;3575;07:59:03;0;50	58869;8	8332;0;0;64;
$GPXUP;3575;07:59:04;0;50	58856;8	83305;0;0;65;
$GPXUP;3575;07:59:05;0;50	58842;8	83292;0;0;65;
$GPXUP;3575;07:59:06;0;50	58827;8	83282;0;0;64;
$GPXUP;3575;07:59:07;0;50	58813;8	83272;0;0;63;
$GPXUP;3575;07:59:08;0;50	58798;8	83264;0;0;63;
$GPXUP;3575;07:59:09;0;50	58783;8	83259;0;0;63;
$GPXUP;3575;07:59:10;0;50	58767;8	83254;0;0;63;
$GPXUP;3575;07:59:11;0;50	58752;8	83249;0;0;62;
$GPXUP;3575;07:59:12;0;50	58738;8	8324;0;0;60;
$GPXUP;3575;07:59:13;0;50	58725;8	83228;0;0;59;
$GPXUP;3575;07:59:14;0;50	58713;8	83214;0;0;58;
$GPXUP;3575;07:59:15;0;50	58702;8	832;0;0;58;
$GPXUP;3575;07:59:16;0;50	58691;8	83184;0;0;59;
$GPXUP;3575;07:59:17;0;50	58681;8	83167;0;0;60;
$GPXUP;3575;07:59:18;0;50	58672;8	83148;0;0;60;
$GPXUP;3575;07:59:19;0;50	58664;8	83128;0;0;60;
$GPXUP;3575;07:59:20;0;50	58655;8	83109;0;0;60;
$GPXUP;3575;07:59:21;0;50	58646;8	83091;0;0;59;
$GPXUP;3575;07:59:22;0;50	58637;8	83073;0;0;57;
$GPXUP;3575;07:59:23;0;50	5863;8	83054;0;0;57;
$GPXUP;3575;07:59:24;0;50	58625;8	83033;0;0;56;
$GPXUP;3575;07:59:25;0;50	58622;8	83012;0;0;55;
$GPXUP;3575;07:59:26;0;50	5862;8	8299;0;0;55;
$GPXUP;3575;07:59:27;0;50	58617;8	82969;0;0;57;
$GPXUP;3575;07:59:28;0;50	58611;8	82948;0;0;57;
$GPXUP;3575;07:59:29;0;50	58604;8	82929;0;0;58;
$GPXUP;3575;07:59:30;0;50	58596;8	82909;0;0;58;
$GPXUP;3575;07:59:31;0;50	58588;8	82891;0;0;58;
$GPXUP;3575;07:59:32;0;50	58578;8	82874;0;0;57;
$GPXUP;3575;07:59:33;0;50	58567;8	8286;0;0;57;
$GPXUP;3575;07:59:34;0;50	58556;8	82846;0;0;58;
$GPXUP;3575;07:59:35;0;50	58545;8	8283;0;0;58;
$GPXUP;3575;07:59:36;0;50	58535;8	82814;0;0;57;
$GPXUP;3575;07:59:37;0;50	58524;8	82799;0;0;56;
$GPXUP;3575;07:59:38;0;50	58513;8	82786;0;0;56;
$GPXUP;3575;07:59:39;0;50	58501;8	82774;0;0;57;
$GPXUP;3575;07:59:40;0;50	58489;8	82763;0;0;58;
$GPXUP;3575;07:59:41;0;50	58475;8	82753;0;0;61;
$GPXUP;3575;07:59:42;0;50	58461;8	82746;0;0;63;
$GPXUP;3575;07:59:43;0;50	58446;8	82738;0;0;61;
$GPXUP;3575;07:59:44;0;50	58432;8	82731;0;0;58;
$GPXUP;3575;07:59:45;0;50	58419;8	82721;0;0;56;
$GPXUP;3575;07:59:46;0;50	58407;8	82711;0;0;56;
$GPXUP;3575;07:59:47;0;50	58396;8	82697;0;0;56;
$GPXUP;3575;07:59:48;0;50	58386;8	82681;0;0;56;
$GPXUP;3575;07:59:49;0;50	58378;8	82663;0;0;57;
$GPXUP;3575;07:59:50;0;50	5837;8	82645;0;0;56;
$GPXUP;3575;07:59:51;0;50	58363;8	82626;0;0;54;
$GPXUP;3575;07:59:52;0;50	58357;8	82607;0;0;54;
$GPXUP;3575;07:59:53;0;50	58356;8	82586;0;0;56;
$GPXUP;3575;07:59:54;0;50	58357;8	82564;0;0;60;
$GPXUP;3575;07:59:55;0;50	58361;8	8254;0;0;63;
$GPXUP;3575;07:59:56;0;50	58364;8	82516;0;0;64;
$GPXUP;3575;07:59:57;0;50	58366;8	82491;0;0;65;
$GPXUP;3575;07:59:58;0;50	58364;8	82465;0;0;67;
$GPXUP;3575;07:59:59;0;50	58361;8	82438;0;0;69;
$GPXUP;3575;08:00:00;0;50	58356;8	82413;0;0;67;
$GPXUP;3575;08:00:01;0;50	58353;8	82388;0;0;61;
$GPXUP;3575;08:00:02;0;50	58351;8	82365;0;0;59;
$GPXUP;3575;08:00:03;0;50	58351;8	82342;0;0;57;
$GPXUP;3575;08:00:04;0;50	58354;8	8232;0;0;57;
$GPXUP;3575;08:00:05;0;50	58356;8	82298;0;0;59;
$GPXUP;3575;08:00:06;0;50	58359;8	82274;0;0;60;
$GPXUP;3575;08:00:07;0;50	58359;8	8225;0;0;62;
$GPXUP;3575;08:00:08;0;50	58358;8	82226;0;0;63;
$GPXUP;3575;08:00:09;0;50	58353;8	82202;0;0;63;
$GPXUP;3575;08:00:10;0;50	58345;8	8218;0;0;64;
$GPXUP;3575;08:00:11;0;50	58336;8	8216;0;0;65;
$GPXUP;3575;08:00:12;0;50	58324;8	82142;0;0;66;
$GPXUP;3575;08:00:13;0;50	58311;8	82126;0;0;67;
$GPXUP;3575;08:00:14;0;50	58298;8	82109;0;0;66;
$GPXUP;3575;08:00:15;0;50	58285;8	82094;0;0;65;
$GPXUP;3575;08:00:16;0;50	58271;8	82081;0;0;64;
$GPXUP;3575;08:00:17;0;50	58256;8	82072;0;0;61;
$GPXUP;3575;08:00:18;0;50	58242;8	82063;0;0;59;
$GPXUP;3575;08:00:19;0;50	58229;8	82054;0;0;59;
$GPXUP;3575;08:00:20;0;50	58215;8	82044;0;0;59;
$GPXUP;3575;08:00:21;0;50	58201;8	82037;0;0;61;
$GPXUP;3575;08:00:22;0;50	58186;8	82032;0;0;63;
$GPXUP;3575;08:00:23;0;50	5817;8	82025;0;0;63;
$GPXUP;3575;08:00:24;0;50	58156;8	82015;0;0;63;
$GPXUP;3575;08:00:25;0;50	58142;8	82004;0;0;64;
$GPXUP;3575;08:00:26;0;50	58127;8	81992;0;0;66;
$GPXUP;3575;08:00:27;0;50	58112;8	81981;0;0;67;
$GPXUP;3575;08:00:28;0;50	58098;8	81968;0;0;65;
$GPXUP;3575;08:00:29;0;50	58086;8	8195;0;0;65;
$GPXUP;3575;08:00:30;0;50	58077;8	8193;0;0;63;
$GPXUP;3575;08:00:31;0;50	58068;8	81909;0;0;62;
$GPXUP;3575;08:00:32;0;50	5806;8	81889;0;0;61;
$GPXUP;3575;08:00:33;0;50	58052;8	81868;0;0;61;
$GPXUP;3575;08:00:34;0;50	58045;8	81846;0;0;62;
$GPXUP;3575;08:00:35;0;50	58037;8	81826;0;0;60;
$GPXUP;3575;08:00:36;0;50	58028;8	81807;0;0;60;
$GPXUP;3575;08:00:37;0;50	58016;8	81792;0;0;61;
$GPXUP;3575;08:00:38;0;50	58003;8	8178;0;0;63;
$GPXUP;3575;08:00:39;0;50	57989;8	81768;0;0;64;
$GPXUP;3575;08:00:40;0;50	57975;8	81755;0;0;64;
$GPXUP;3575;08:00:41;0;50	57962;8	81741;0;0;64;
$GPXUP;3575;08:00:42;0;50	57948;8	81728;0;0;64;
$GPXUP;3575;08:00:43;0;50	57935;8	81714;0;0;63;
$GPXUP;3575;08:00:44;0;50	57922;8	81701;0;0;62;
$GPXUP;3575;08:00:45;0;50	5791;8	81686;0;0;59;
$GPXUP;3575;08:00:46;0;50	57899;8	8167;0;0;59;
$GPXUP;3575;08:00:47;0;50	57888;8	81653;0;0;63;
$GPXUP;3575;08:00:48;0;50	57877;8	81636;0;0;63;
$GPXUP;3575;08:00:49;0;50	57866;8	81618;0;0;64;
$GPXUP;3575;08:00:50;0;50	57853;8	81602;0;0;65;
$GPXUP;3575;08:00:51;0;50	57837;8	81593;0;0;70;
$GPXUP;3575;08:00:52;0;50	57819;8	81589;0;0;75;
$GPXUP;3575;08:00:53;0;50	578;8	81586;0;0;77;
$GPXUP;3575;08:00:54;0;50	5778;8	81583;0;0;76;
$GPXUP;3575;08:00:55;0;50	57762;8	8158;0;0;76;
$GPXUP;3575;08:00:56;0;50	57743;8	8158;0;0;73;
$GPXUP;3575;08:00:57;0;50	57725;8	8158;0;0;70;
$GPXUP;3575;08:00:58;0;50	57707;8	81581;0;0;72;
$GPXUP;3575;08:00:59;0;50	57689;8	81591;0;0;82;
$GPXUP;3575;08:01:00;0;50	57671;8	81608;0;0;83;
$GPXUP;3575;08:01:01;0;50	57654;8	81627;0;0;83;
$GPXUP;3575;08:01:02;0;50	57638;8	81646;0;0;78;
$GPXUP;3575;08:01:03;0;50	57623;8	81666;0;0;77;
$GPXUP;3575;08:01:04;0;50	57609;8	81686;0;0;75;
$GPXUP;3575;08:01:05;0;50	57595;8	81707;0;0;75;
$GPXUP;3575;08:01:06;0;50	57581;8	81726;0;0;74;
$GPXUP;3575;08:01:07;0;50	57567;8	81745;0;0;73;
$GPXUP;3575;08:01:08;0;50	57554;8	81765;0;0;70;
$GPXUP;3575;08:01:09;0;50	57544;8	81786;0;0;66;
$GPXUP;3575;08:01:10;0;50	57533;8	81805;0;0;64;
$GPXUP;3575;08:01:11;0;50	57522;8	81824;0;0;66;
$GPXUP;3575;08:01:12;0;50	57512;8	81845;0;0;68;
$GPXUP;3575;08:01:13;0;50	57503;8	81868;0;0;71;
$GPXUP;3575;08:01:14;0;50	57493;8	81892;0;0;71;
$GPXUP;3575;08:01:15;0;50	57482;8	81914;0;0;71;
$GPXUP;3575;08:01:16;0;50	57468;8	81932;0;0;73;
$GPXUP;3575;08:01:17;0;50	57453;8	81947;0;0;69;
$GPXUP;3575;08:01:18;0;50	57437;8	81957;0;0;67;
$GPXUP;3575;08:01:19;0;50	57421;8	81961;0;0;66;
$GPXUP;3575;08:01:20;0;50	57404;8	81957;0;0;66;
$GPXUP;3575;08:01:21;0;50	57389;8	81948;0;0;64;
$GPXUP;3575;08:01:22;0;50	57376;8	81934;0;0;61;
$GPXUP;3575;08:01:23;0;50	57368;8	81916;0;0;58;
$GPXUP;3575;08:01:24;0;50	57363;8	81895;0;0;54;
$GPXUP;3575;08:01:25;0;50	57361;8	81874;0;0;52;
$GPXUP;3575;08:01:26;0;50	57364;8	81854;0;0;51;
$GPXUP;3575;08:01:27;0;50	57369;8	81835;0;0;51;
$GPXUP;3575;08:01:28;0;50	57377;8	81817;0;0;55;
$GPXUP;3575;08:01:29;0;50	57384;8	81797;0;0;59;
$GPXUP;3575;08:01:30;0;50	57389;8	81775;0;0;59;
$GPXUP;3575;08:01:31;0;50	5739;8	81753;0;0;56;
$GPXUP;3575;08:01:32;0;50	57389;8	81731;0;0;56;
$GPXUP;3575;08:01:33;0;50	57385;8	81709;0;0;57;
$GPXUP;3575;08:01:34;0;50	57379;8	81687;0;0;58;
$GPXUP;3575;08:01:35;0;50	57371;8	81668;0;0;60;
$GPXUP;3575;08:01:36;0;50	57362;8	81648;0;0;60;
$GPXUP;3575;08:01:37;0;50	57352;8	81629;0;0;60;
$GPXUP;3575;08:01:38;0;50	57344;8	8161;0;0;57;
$GPXUP;3575;08:01:39;0;50	57337;8	81591;0;0;54;
$GPXUP;3575;08:01:40;0;50	57331;8	81572;0;0;53;
$GPXUP;3575;08:01:41;0;50	57327;8	81552;0;0;55;
$GPXUP;3575;08:01:42;0;50	57323;8	8153;0;0;60;
$GPXUP;3575;08:01:43;0;50	57319;8	81507;0;0;63;
$GPXUP;3575;08:01:44;0;50	57316;8	81482;0;0;63;
$GPXUP;3575;08:01:45;0;50	57312;8	81458;0;0;63;
$GPXUP;3575;08:01:46;0;50	57308;8	81435;0;0;63;
$GPXUP;3575;08:01:47;0;50	57303;8	81411;0;0;62;
$GPXUP;3575;08:01:48;0;50	57299;8	81387;0;0;62;
$GPXUP;3575;08:01:49;0;50	57294;8	81364;0;0;61;
$GPXUP;3575;08:01:50;0;50	5729;8	81341;0;0;61;
$GPXUP;3575;08:01:51;0;50	57286;8	81318;0;0;60;
$GPXUP;3575;08:01:52;0;50	57283;8	81294;0;0;60;
$GPXUP;3575;08:01:53;0;50	57281;8	81271;0;0;60;
$GPXUP;3575;08:01:54;0;50	57281;8	81248;0;0;59;
$GPXUP;3575;08:01:55;0;50	5728;8	81224;0;0;59;
$GPXUP;3575;08:01:56;0;50	57279;8	81201;0;0;59;
$GPXUP;3575;08:01:57;0;50	57277;8	81178;0;0;59;
$GPXUP;3575;08:01:58;0;50	57272;8	81156;0;0;59;
$GPXUP;3575;08:01:59;0;50	57264;8	81136;0;0;61;
$GPXUP;3575;08:02:00;0;50	57253;8	81117;0;0;62;
$GPXUP;3575;08:02:01;0;50	57241;8	81099;0;0;65;
$GPXUP;3575;08:02:02;0;50	57229;8	81082;0;0;65;
$GPXUP;3575;08:02:03;0;50	57217;8	81063;0;0;65;
$GPXUP;3575;08:02:04;0;50	57207;8	81044;0;0;64;
$GPXUP;3575;08:02:05;0;50	57198;8	81023;0;0;64;
$GPXUP;3575;08:02:06;0;50	5719;8	81001;0;0;63;
$GPXUP;3575;08:02:07;0;50	57184;8	8098;0;0;58;
$GPXUP;3575;08:02:08;0;50	57178;8	80959;0;0;58;
$GPXUP;3575;08:02:09;0;50	57172;8	80938;0;0;59;
$GPXUP;3575;08:02:10;0;50	57165;8	80917;0;0;61;
$GPXUP;3575;08:02:11;0;50	57158;8	80896;0;0;63;
$GPXUP;3575;08:02:12;0;50	57151;8	80873;0;0;65;
$GPXUP;3575;08:02:13;0;50	57144;8	80849;0;0;66;
$GPXUP;3575;08:02:14;0;50	57138;8	80825;0;0;67;
$GPXUP;3575;08:02:15;0;50	5713;8	80802;0;0;67;
$GPXUP;3575;08:02:16;0;50	57121;8	80779;0;0;67;
$GPXUP;3575;08:02:17;0;50	57112;8	80757;0;0;67;
$GPXUP;3575;08:02:18;0;50	57103;8	80734;0;0;68;
$GPXUP;3575;08:02:19;0;50	57095;8	80711;0;0;68;
$GPXUP;3575;08:02:20;0;50	57088;8	80687;0;0;68;
$GPXUP;3575;08:02:21;0;50	57081;8	80662;0;0;68;
$GPXUP;3575;08:02:22;0;50	57074;8	80638;0;0;69;
$GPXUP;3575;08:02:23;0;50	57066;8	80614;0;0;69;
$GPXUP;3575;08:02:24;0;50	57058;8	8059;0;0;67;
$GPXUP;3575;08:02:25;0;50	57052;8	80566;0;0;68;
$GPXUP;3575;08:02:26;0;50	57047;8	80541;0;0;65;
$GPXUP;3575;08:02:27;0;50	57044;8	80516;0;0;64;
$GPXUP;3575;08:02:28;0;50	57041;8	80492;0;0;63;
$GPXUP;3575;08:02:29;0;50	57036;8	80468;0;0;61;
$GPXUP;3575;08:02:30;0;50	57029;8	80447;0;0;60;
$GPXUP;3575;08:02:31;0;50	5702;8	80428;0;0;61;
$GPXUP;3575;08:02:32;0;50	5701;8	80411;0;0;60;
$GPXUP;3575;08:02:33;0;50	57;8	80394;0;0;59;
$GPXUP;3575;08:02:34;0;50	56989;8	80378;0;0;58;
$GPXUP;3575;08:02:35;0;50	56978;8	80364;0;0;56;
$GPXUP;3575;08:02:36;0;50	56968;8	80349;0;0;55;
$GPXUP;3575;08:02:37;0;50	56959;8	80334;0;0;53;
$GPXUP;3575;08:02:38;0;50	56949;8	8032;0;0;53;
$GPXUP;3575;08:02:39;0;50	56938;8	80307;0;0;53;
$GPXUP;3575;08:02:40;0;50	56928;8	80294;0;0;56;
$GPXUP;3575;08:02:41;0;50	56916;8	8028;0;0;57;
$GPXUP;3575;08:02:42;0;50	56906;8	80266;0;0;58;
$GPXUP;3575;08:02:43;0;50	56894;8	80252;0;0;60;
$GPXUP;3575;08:02:44;0;50	56881;8	80238;0;0;60;
$GPXUP;3575;08:02:45;0;50	56868;8	80226;0;0;61;
$GPXUP;3575;08:02:46;0;50	56854;8	80216;0;0;61;
$GPXUP;3575;08:02:47;0;50	5684;8	80209;0;0;62;
$GPXUP;3575;08:02:48;0;50	56825;8	80202;0;0;62;
$GPXUP;3575;08:02:49;0;50	5681;8	80193;0;0;63;
$GPXUP;3575;08:02:50;0;50	56795;8	80185;0;0;62;
$GPXUP;3575;08:02:51;0;50	56781;8	80175;0;0;63;
$GPXUP;3575;08:02:52;0;50	56766;8	80164;0;0;64;
$GPXUP;3575;08:02:53;0;50	56752;8	80156;0;0;64;
$GPXUP;3575;08:02:54;0;50	56736;8	80149;0;0;63;
$GPXUP;3575;08:02:55;0;50	56721;8	80144;0;0;62;
$GPXUP;3575;08:02:56;0;50	56706;8	8014;0;0;62;
$GPXUP;3575;08:02:57;0;50	5669;8	80138;0;0;64;
$GPXUP;3575;08:02:58;0;50	56674;8	80136;0;0;65;
$GPXUP;3575;08:02:59;0;50	56658;8	80131;0;0;65;
$GPXUP;3575;08:03:00;0;50	56642;8	80124;0;0;66;
$GPXUP;3575;08:03:01;0;50	56626;8	80116;0;0;66;
$GPXUP;3575;08:03:02;0;50	56611;8	80106;0;0;65;
$GPXUP;3575;08:03:03;0;50	56597;8	80094;0;0;64;
$GPXUP;3575;08:03:04;0;50	56583;8	80082;0;0;63;
$GPXUP;3575;08:03:05;0;50	56568;8	80074;0;0;65;
$GPXUP;3575;08:03:06;0;50	56552;8	80068;0;0;66;
$GPXUP;3575;08:03:07;0;50	56536;8	80063;0;0;66;
$GPXUP;3575;08:03:08;0;50	5652;8	80058;0;0;65;
$GPXUP;3575;08:03:09;0;50	56504;8	80055;0;0;64;
$GPXUP;3575;08:03:10;0;50	56488;8	80052;0;0;60;
$GPXUP;3575;08:03:11;0;50	56474;8	80046;0;0;58;
$GPXUP;3575;08:03:12;0;50	56461;8	80037;0;0;58;
$GPXUP;3575;08:03:13;0;50	56448;8	80026;0;0;59;
$GPXUP;3575;08:03:14;0;50	56435;8	80015;0;0;60;
$GPXUP;3575;08:03:15;0;50	56422;8	80002;0;0;62;
$GPXUP;3575;08:03:16;0;50	5641;8	79987;0;0;63;
$GPXUP;3575;08:03:17;0;50	56397;8	79973;0;0;64;
$GPXUP;3575;08:03:18;0;50	56383;8	7996;0;0;65;
$GPXUP;3575;08:03:19;0;50	56368;8	79948;0;0;67;
$GPXUP;3575;08:03:20;0;50	56353;8	79938;0;0;67;
$GPXUP;3575;08:03:21;0;50	56337;8	79927;0;0;67;
$GPXUP;3575;08:03:22;0;50	56322;8	79916;0;0;67;
$GPXUP;3575;08:03:23;0;50	56306;8	79907;0;0;68;
$GPXUP;3575;08:03:24;0;50	5629;8	79901;0;0;69;
$GPXUP;3575;08:03:25;0;50	56273;8	79895;0;0;69;
$GPXUP;3575;08:03:26;0;50	56256;8	79889;0;0;69;
$GPXUP;3575;08:03:27;0;50	56239;8	79884;0;0;70;
$GPXUP;3575;08:03:28;0;50	56222;8	7988;0;0;70;
$GPXUP;3575;08:03:29;0;50	56205;8	79872;0;0;69;
$GPXUP;3575;08:03:30;0;50	56189;8	79862;0;0;69;
$GPXUP;3575;08:03:31;0;50	56173;8	79852;0;0;69;
$GPXUP;3575;08:03:32;0;50	56157;8	79842;0;0;68;
$GPXUP;3575;08:03:33;0;50	56141;8	79835;0;0;68;
$GPXUP;3575;08:03:34;0;50	56124;8	7983;0;0;68;
$GPXUP;3575;08:03:35;0;50	56108;8	79827;0;0;67;
$GPXUP;3575;08:03:36;0;50	56091;8	79824;0;0;67;
$GPXUP;3575;08:03:37;0;50	56075;8	79818;0;0;67;
$GPXUP;3575;08:03:38;0;50	56058;8	79813;0;0;67;
$GPXUP;3575;08:03:39;0;50	56042;8	7981;0;0;66;
$GPXUP;3575;08:03:40;0;50	56025;8	79809;0;0;66;
$GPXUP;3575;08:03:41;0;50	56009;8	79808;0;0;66;
$GPXUP;3575;08:03:42;0;50	55992;8	79806;0;0;66;
$GPXUP;3575;08:03:43;0;50	55976;8	79806;0;0;66;
$GPXUP;3575;08:03:44;0;50	5596;8	79807;0;0;65;
$GPXUP;3575;08:03:45;0;50	55944;8	79808;0;0;64;
$GPXUP;3575;08:03:46;0;50	55928;8	79806;0;0;63;
$GPXUP;3575;08:03:47;0;50	55912;8	79802;0;0;64;
$GPXUP;3575;08:03:48;0;50	55897;8	79796;0;0;62;
$GPXUP;3575;08:03:49;0;50	55882;8	79785;0;0;66;
$GPXUP;3575;08:03:50;0;50	5587;8	79769;0;0;64;
$GPXUP;3575;08:03:51;0;50	55859;8	7975;0;0;64;
$GPXUP;3575;08:03:52;0;50	5585;8	7973;0;0;64;
$GPXUP;3575;08:03:53;0;50	55841;8	79709;0;0;64;
$GPXUP;3575;08:03:54;0;50	55832;8	79689;0;0;65;
$GPXUP;3575;08:03:55;0;50	55821;8	79669;0;0;65;
$GPXUP;3575;08:03:56;0;50	55811;8	79649;0;0;65;
$GPXUP;3575;08:03:57;0;50	55802;8	79629;0;0;64;
$GPXUP;3575;08:03:58;0;50	55791;8	7961;0;0;64;
$GPXUP;3575;08:03:59;0;50	55781;8	79592;0;0;63;
$GPXUP;3575;08:04:00;0;50	5577;8	79574;0;0;62;
$GPXUP;3575;08:04:01;0;50	55758;8	79558;0;0;61;
$GPXUP;3575;08:04:02;0;50	55746;8	79543;0;0;60;
$GPXUP;3575;08:04:03;0;50	55735;8	79528;0;0;59;
$GPXUP;3575;08:04:04;0;50	55724;8	79512;0;0;62;
$GPXUP;3575;08:04:05;0;50	55713;8	79495;0;0;64;
$GPXUP;3575;08:04:06;0;50	55703;8	79476;0;0;64;
$GPXUP;3575;08:04:07;0;50	55692;8	79457;0;0;64;
$GPXUP;3575;08:04:08;0;50	5568;8	79441;0;0;64;
$GPXUP;3575;08:04:09;0;50	55668;8	79425;0;0;64;
$GPXUP;3575;08:04:10;0;50	55656;8	79408;0;0;64;
$GPXUP;3575;08:04:11;0;50	55644;8	79392;0;0;65;
$GPXUP;3575;08:04:12;0;50	55631;8	79376;0;0;65;
$GPXUP;3575;08:04:13;0;50	55618;8	79363;0;0;63;
$GPXUP;3575;08:04:14;0;50	55604;8	79351;0;0;63;
$GPXUP;3575;08:04:15;0;50	5559;8	79338;0;0;62;
$GPXUP;3575;08:04:16;0;50	55577;8	79326;0;0;63;
$GPXUP;3575;08:04:17;0;50	55563;8	79314;0;0;63;
$GPXUP;3575;08:04:18;0;50	55548;8	79306;0;0;64;
$GPXUP;3575;08:04:19;0;50	55532;8	793;0;0;64;
$GPXUP;3575;08:04:20;0;50	55518;8	79292;0;0;63;
$GPXUP;3575;08:04:21;0;50	55504;8	79279;0;0;63;
$GPXUP;3575;08:04:22;0;50	55492;8	79263;0;0;61;
$GPXUP;3575;08:04:23;0;50	55482;8	79246;0;0;59;
$GPXUP;3575;08:04:24;0;50	55472;8	7923;0;0;58;
$GPXUP;3575;08:04:25;0;50	55462;8	79214;0;0;58;
$GPXUP;3575;08:04:26;0;50	5545;8	792;0;0;57;
$GPXUP;3575;08:04:27;0;50	55441;8	79184;0;0;56;
$GPXUP;3575;08:04:28;0;50	55435;8	79165;0;0;53;
$GPXUP;3575;08:04:29;0;50	55431;8	79145;0;0;53;
$GPXUP;3575;08:04:30;0;50	55429;8	79125;0;0;54;
$GPXUP;3575;08:04:31;0;50	55426;8	79104;0;0;54;
$GPXUP;3575;08:04:32;0;50	55422;8	79084;0;0;55;
$GPXUP;3575;08:04:33;0;50	55415;8	79065;0;0;55;
$GPXUP;3575;08:04:34;0;50	55406;8	79048;0;0;57;
$GPXUP;3575;08:04:35;0;50	55396;8	79032;0;0;56;
$GPXUP;3575;08:04:36;0;50	55386;8	79017;0;0;55;
$GPXUP;3575;08:04:37;0;50	55377;8	79002;0;0;54;
$GPXUP;3575;08:04:38;0;50	55366;8	78988;0;0;56;
$GPXUP;3575;08:04:39;0;50	55355;8	78974;0;0;60;
$GPXUP;3575;08:04:40;0;50	55342;8	78959;0;0;67;
$GPXUP;3575;08:04:41;0;50	55329;8	78941;0;0;72;
$GPXUP;3575;08:04:42;0;50	55317;8	7892;0;0;72;
$GPXUP;3575;08:04:43;0;50	55305;8	78899;0;0;70;
$GPXUP;3575;08:04:44;0;50	55296;8	78878;0;0;63;
$GPXUP;3575;08:04:45;0;50	55288;8	78857;0;0;60;
$GPXUP;3575;08:04:46;0;50	5528;8	78836;0;0;58;
$GPXUP;3575;08:04:47;0;50	55273;8	78818;0;0;58;
$GPXUP;3575;08:04:48;0;50	55263;8	788;0;0;60;
$GPXUP;3575;08:04:49;0;50	55252;8	78783;0;0;64;
$GPXUP;3575;08:04:50;0;50	55241;8	78765;0;0;67;
$GPXUP;3575;08:04:51;0;50	5523;8	78744;0;0;68;
$GPXUP;3575;08:04:52;0;50	55221;8	78722;0;0;67;
$GPXUP;3575;08:04:53;0;50	55212;8	787;0;0;66;
$GPXUP;3575;08:04:54;0;50	55204;8	78677;0;0;67;
$GPXUP;3575;08:04:55;0;50	55196;8	78654;0;0;69;
$GPXUP;3575;08:04:56;0;50	55188;8	78629;0;0;69;
$GPXUP;3575;08:04:57;0;50	55182;8	78605;0;0;66;
$GPXUP;3575;08:04:58;0;50	55174;8	78582;0;0;66;
$GPXUP;3575;08:04:59;0;50	55164;8	78561;0;0;67;
$GPXUP;3575;08:05:00;0;50	55152;8	78542;0;0;67;
$GPXUP;3575;08:05:01;0;50	5514;8	78523;0;0;68;
$GPXUP;3575;08:05:02;0;50	5513;8	78502;0;0;68;
$GPXUP;3575;08:05:03;0;50	5512;8	78481;0;0;68;
$GPXUP;3575;08:05:04;0;50	55109;8	7846;0;0;68;
$GPXUP;3575;08:05:05;0;50	55098;8	7844;0;0;68;
$GPXUP;3575;08:05:06;0;50	55086;8	78421;0;0;69;
$GPXUP;3575;08:05:07;0;50	55073;8	78402;0;0;69;
$GPXUP;3575;08:05:08;0;50	55059;8	78386;0;0;70;
$GPXUP;3575;08:05:09;0;50	55045;8	78369;0;0;70;
$GPXUP;3575;08:05:10;0;50	55032;8	78352;0;0;70;
$GPXUP;3575;08:05:11;0;50	55018;8	78334;0;0;70;
$GPXUP;3575;08:05:12;0;50	55004;8	78317;0;0;70;
$GPXUP;3575;08:05:13;0;50	5499;8	78301;0;0;69;
$GPXUP;3575;08:05:14;0;50	54977;8	78285;0;0;64;
$GPXUP;3575;08:05:15;0;50	54965;8	78268;0;0;60;
$GPXUP;3575;08:05:16;0;50	54955;8	78252;0;0;56;
$GPXUP;3575;08:05:17;0;50	54945;8	78236;0;0;55;
$GPXUP;3575;08:05:18;0;50	54934;8	78223;0;0;56;
$GPXUP;3575;08:05:19;0;50	54922;8	78213;0;0;59;
$GPXUP;3575;08:05:20;0;50	54908;8	78204;0;0;62;
$GPXUP;3575;08:05:21;0;50	54892;8	78196;0;0;66;
$GPXUP;3575;08:05:22;0;50	54876;8	78188;0;0;67;
$GPXUP;3575;08:05:23;0;50	5486;8	78179;0;0;67;
$GPXUP;3575;08:05:24;0;50	54844;8	7817;0;0;68;
$GPXUP;3575;08:05:25;0;50	54829;8	78158;0;0;67;
$GPXUP;3575;08:05:26;0;50	54814;8	78144;0;0;67;
$GPXUP;3575;08:05:27;0;50	548;8	7813;0;0;66;
$GPXUP;3575;08:05:28;0;50	54786;8	78117;0;0;67;
$GPXUP;3575;08:05:29;0;50	54771;8	78104;0;0;64;
$GPXUP;3575;08:05:30;0;50	54758;8	78092;0;0;63;
$GPXUP;3575;08:05:31;0;50	54745;8	78077;0;0;61;
$GPXUP;3575;08:05:32;0;50	54735;8	7806;0;0;60;
$GPXUP;3575;08:05:33;0;50	54727;8	78039;0;0;61;
$GPXUP;3575;08:05:34;0;50	5472;8	78018;0;0;61;
$GPXUP;3575;08:05:35;0;50	54713;8	77997;0;0;61;
$GPXUP;3575;08:05:36;0;50	54703;8	77979;0;0;60;
$GPXUP;3575;08:05:37;0;50	54692;8	77963;0;0;62;
$GPXUP;3575;08:05:38;0;50	54681;8	77944;0;0;66;
$GPXUP;3575;08:05:39;0;50	54672;8	77923;0;0;67;
$GPXUP;3575;08:05:40;0;50	54663;8	77901;0;0;66;
$GPXUP;3575;08:05:41;0;50	54656;8	77879;0;0;65;
$GPXUP;3575;08:05:42;0;50	54648;8	77856;0;0;64;
$GPXUP;3575;08:05:43;0;50	54641;8	77834;0;0;63;
$GPXUP;3575;08:05:44;0;50	54633;8	77813;0;0;61;
$GPXUP;3575;08:05:45;0;50	54625;8	77793;0;0;61;
$GPXUP;3575;08:05:46;0;50	54616;8	77773;0;0;63;
$GPXUP;3575;08:05:47;0;50	54607;8	77752;0;0;63;
$GPXUP;3575;08:05:48;0;50	54597;8	77733;0;0;63;
$GPXUP;3575;08:05:49;0;50	54587;8	77715;0;0;63;
$GPXUP;3575;08:05:50;0;50	54577;8	77696;0;0;62;
$GPXUP;3575;08:05:51;0;50	54568;8	77676;0;0;63;
$GPXUP;3575;08:05:52;0;50	54561;8	77654;0;0;64;
$GPXUP;3575;08:05:53;0;50	54553;8	77632;0;0;65;
$GPXUP;3575;08:05:54;0;50	54546;8	77609;0;0;66;
$GPXUP;3575;08:05:55;0;50	54537;8	77587;0;0;66;
$GPXUP;3575;08:05:56;0;50	54528;8	77566;0;0;64;
$GPXUP;3575;08:05:57;0;50	54518;8	77547;0;0;61;
$GPXUP;3575;08:05:58;0;50	54509;8	77528;0;0;59;
$GPXUP;3575;08:05:59;0;50	54499;8	7751;0;0;60;
$GPXUP;3575;08:06:00;0;50	54488;8	77494;0;0;61;
$GPXUP;3575;08:06:01;0;50	54476;8	77478;0;0;67;
$GPXUP;3575;08:06:02;0;50	54462;8	77461;0;0;71;
$GPXUP;3575;08:06:03;0;50	54449;8	77443;0;0;73;
$GPXUP;3575;08:06:04;0;50	54435;8	77424;0;0;74;
$GPXUP;3575;08:06:05;0;50	54422;8	77404;0;0;76;
$GPXUP;3575;08:06:06;0;50	54409;8	77383;0;0;76;
$GPXUP;3575;08:06:07;0;50	54396;8	77362;0;0;73;
$GPXUP;3575;08:06:08;0;50	54382;8	77343;0;0;70;
$GPXUP;3575;08:06:09;0;50	54369;8	77325;0;0;68;
$GPXUP;3575;08:06:10;0;50	54355;8	7731;0;0;64;
$GPXUP;3575;08:06:11;0;50	54341;8	77298;0;0;64;
$GPXUP;3575;08:06:12;0;50	54326;8	77286;0;0;63;
$GPXUP;3575;08:06:13;0;50	54312;8	77278;0;0;59;
$GPXUP;3575;08:06:14;0;50	54297;8	77272;0;0;58;
$GPXUP;3575;08:06:15;0;50	54282;8	77268;0;0;56;
$GPXUP;3575;08:06:16;0;50	54269;8	77264;0;0;55;
$GPXUP;3575;08:06:17;0;50	54255;8	77261;0;0;57;
$GPXUP;3575;08:06:18;0;50	5424;8	77261;0;0;59;
$GPXUP;3575;08:06:19;0;50	54225;8	77262;0;0;62;
$GPXUP;3575;08:06:20;0;50	5421;8	77264;0;0;63;
$GPXUP;3575;08:06:21;0;50	54194;8	77267;0;0;63;
$GPXUP;3575;08:06:22;0;50	54178;8	77269;0;0;62;
$GPXUP;3575;08:06:23;0;50	54162;8	7727;0;0;62;
$GPXUP;3575;08:06:24;0;50	54147;8	7727;0;0;61;
$GPXUP;3575;08:06:25;0;50	54132;8	77269;0;0;61;
$GPXUP;3575;08:06:26;0;50	54116;8	77268;0;0;63;
$GPXUP;3575;08:06:27;0;50	541;8	77269;0;0;65;
$GPXUP;3575;08:06:28;0;50	54084;8	77269;0;0;64;
$GPXUP;3575;08:06:29;0;50	54068;8	77265;0;0;63;
$GPXUP;3575;08:06:30;0;50	54053;8	77261;0;0;62;
$GPXUP;3575;08:06:31;0;50	54038;8	77258;0;0;60;
$GPXUP;3575;08:06:32;0;50	54023;8	77252;0;0;57;
$GPXUP;3575;08:06:33;0;50	5401;8	77246;0;0;58;
$GPXUP;3575;08:06:34;0;50	53996;8	77237;0;0;59;
$GPXUP;3575;08:06:35;0;50	53982;8	77226;0;0;62;
$GPXUP;3575;08:06:36;0;50	53968;8	77214;0;0;64;
$GPXUP;3575;08:06:37;0;50	53955;8	772;0;0;65;
$GPXUP;3575;08:06:38;0;50	53944;8	77181;0;0;67;
$GPXUP;3575;08:06:39;0;50	53937;8	77159;0;0;59;
$GPXUP;3575;08:06:40;0;50	53934;8	77137;0;0;54;
$GPXUP;3575;08:06:41;0;50	53932;8	77116;0;0;51;
$GPXUP;3575;08:06:42;0;50	5393;8	77097;0;0;49;
$GPXUP;3575;08:06:43;0;50	53926;8	77078;0;0;50;
$GPXUP;3575;08:06:44;0;50	53921;8	77059;0;0;52;
$GPXUP;3575;08:06:45;0;50	53916;8	7704;0;0;54;
$GPXUP;3575;08:06:46;0;50	53909;8	7702;0;0;56;
$GPXUP;3575;08:06:47;0;50	53903;8	77;0;0;58;
$GPXUP;3575;08:06:48;0;50	53897;8	76979;0;0;59;
$GPXUP;3575;08:06:49;0;50	5389;8	76959;0;0;57;
$GPXUP;3575;08:06:50;0;50	53881;8	76941;0;0;58;
$GPXUP;3575;08:06:51;0;50	5387;8	76923;0;0;63;
$GPXUP;3575;08:06:52;0;50	5386;8	76904;0;0;63;
$GPXUP;3575;08:06:53;0;50	53851;8	76884;0;0;61;
$GPXUP;3575;08:06:54;0;50	53843;8	76864;0;0;57;
$GPXUP;3575;08:06:55;0;50	53834;8	76846;0;0;58;
$GPXUP;3575;08:06:56;0;50	53825;8	76828;0;0;58;
$GPXUP;3575;08:06:57;0;50	53818;8	76808;0;0;58;
$GPXUP;3575;08:06:58;0;50	53814;8	76786;0;0;57;
$GPXUP;3575;08:06:59;0;50	53814;8	76764;0;0;55;
$GPXUP;3575;08:07:00;0;50	53815;8	76743;0;0;54;
$GPXUP;3575;08:07:01;0;50	53816;8	76721;0;0;56;
$GPXUP;3575;08:07:02;0;50	53815;8	76699;0;0;58;
$GPXUP;3575;08:07:03;0;50	53815;8	76675;0;0;60;
$GPXUP;3575;08:07:04;0;50	53815;8	76651;0;0;63;
$GPXUP;3575;08:07:05;0;50	53814;8	76626;0;0;63;
$GPXUP;3575;08:07:06;0;50	53812;8	76602;0;0;63;
$GPXUP;3575;08:07:07;0;50	53808;8	76578;0;0;62;
$GPXUP;3575;08:07:08;0;50	53801;8	76556;0;0;65;
$GPXUP;3575;08:07:09;0;50	53791;8	76535;0;0;68;
$GPXUP;3575;08:07:10;0;50	53779;8	76515;0;0;67;
$GPXUP;3575;08:07:11;0;50	53767;8	76496;0;0;66;
$GPXUP;3575;08:07:12;0;50	53755;8	76478;0;0;67;
$GPXUP;3575;08:07:13;0;50	53742;8	7646;0;0;68;
$GPXUP;3575;08:07:14;0;50	5373;8	76442;0;0;68;
$GPXUP;3575;08:07:15;0;50	53718;8	76422;0;0;66;
$GPXUP;3575;08:07:16;0;50	53708;8	76401;0;0;66;
$GPXUP;3575;08:07:17;0;50	53699;8	7638;0;0;65;
$GPXUP;3575;08:07:18;0;50	5369;8	76358;0;0;66;
$GPXUP;3575;08:07:19;0;50	53681;8	76337;0;0;65;
$GPXUP;3575;08:07:20;0;50	53673;8	76316;0;0;63;
$GPXUP;3575;08:07:21;0;50	53666;8	76294;0;0;60;
$GPXUP;3575;08:07:22;0;50	53662;8	76272;0;0;57;
$GPXUP;3575;08:07:23;0;50	53659;8	76251;0;0;54;
$GPXUP;3575;08:07:24;0;50	53657;8	7623;0;0;53;
$GPXUP;3575;08:07:25;0;50	53654;8	7621;0;0;53;
$GPXUP;3575;08:07:26;0;50	53651;8	76189;0;0;53;
$GPXUP;3575;08:07:27;0;50	53648;8	76169;0;0;53;
$GPXUP;3575;08:07:28;0;50	53645;8	76149;0;0;52;
$GPXUP;3575;08:07:29;0;50	53644;8	76129;0;0;53;
$GPXUP;3575;08:07:30;0;50	53644;8	76108;0;0;53;
$GPXUP;3575;08:07:31;0;50	53645;8	76087;0;0;54;
$GPXUP;3575;08:07:32;0;50	53646;8	76066;0;0;54;
$GPXUP;3575;08:07:33;0;50	53647;8	76044;0;0;53;
$GPXUP;3575;08:07:34;0;50	53649;8	76024;0;0;53;
$GPXUP;3575;08:07:35;0;50	53652;8	76004;0;0;53;
$GPXUP;3575;08:07:36;0;50	53655;8	75983;0;0;53;
$GPXUP;3575;08:07:37;0;50	53658;8	75963;0;0;52;
$GPXUP;3575;08:07:38;0;50	53658;8	75943;0;0;51;
$GPXUP;3575;08:07:39;0;50	53657;8	75923;0;0;50;
$GPXUP;3575;08:07:40;0;50	53656;8	75904;0;0;49;
$GPXUP;3575;08:07:41;0;50	53654;8	75885;0;0;49;
$GPXUP;3575;08:07:42;0;50	53654;8	75866;0;0;49;
$GPXUP;3575;08:07:43;0;50	53653;8	75846;0;0;51;
$GPXUP;3575;08:07:44;0;50	53651;8	75826;0;0;54;
$GPXUP;3575;08:07:45;0;50	5365;8	75804;0;0;56;
$GPXUP;3575;08:07:46;0;50	53648;8	75782;0;0;57;
$GPXUP;3575;08:07:47;0;50	53646;8	7576;0;0;62;
$GPXUP;3575;08:07:48;0;50	53644;8	75736;0;0;63;
$GPXUP;3575;08:07:49;0;50	53647;8	75711;0;0;63;
$GPXUP;3575;08:07:50;0;50	53652;8	75688;0;0;63;
$GPXUP;3575;08:07:51;0;50	53656;8	75664;0;0;64;
$GPXUP;3575;08:07:52;0;50	5366;8	75639;0;0;65;
$GPXUP;3575;08:07:53;0;50	5366;8	75613;0;0;67;
$GPXUP;3575;08:07:54;0;50	53658;8	75586;0;0;68;
$GPXUP;3575;08:07:55;0;50	53655;8	7556;0;0;68;
$GPXUP;3575;08:07:56;0;50	53649;8	75536;0;0;68;
$GPXUP;3575;08:07:57;0;50	53642;8	75512;0;0;67;
$GPXUP;3575;08:07:58;0;50	53636;8	75488;0;0;65;
$GPXUP;3575;08:07:59;0;50	53633;8	75463;0;0;63;
$GPXUP;3575;08:08:00;0;50	53632;8	75439;0;0;61;
$GPXUP;3575;08:08:01;0;50	53632;8	75415;0;0;60;
$GPXUP;3575;08:08:02;0;50	53634;8	75392;0;0;58;
$GPXUP;3575;08:08:03;0;50	53638;8	7537;0;0;57;
$GPXUP;3575;08:08:04;0;50	53644;8	7535;0;0;57;
$GPXUP;3575;08:08:05;0;50	53652;8	75331;0;0;59;
$GPXUP;3575;08:08:06;0;50	5366;8	75311;0;0;59;
$GPXUP;3575;08:08:07;0;50	53668;8	75292;0;0;58;
$GPXUP;3575;08:08:08;0;50	53677;8	75274;0;0;60;
$GPXUP;3575;08:08:09;0;50	53686;8	75254;0;0;61;
$GPXUP;3575;08:08:10;0;50	53694;8	75234;0;0;61;
$GPXUP;3575;08:08:11;0;50	53703;8	75214;0;0;62;
$GPXUP;3575;08:08:12;0;50	53711;8	75193;0;0;62;
$GPXUP;3575;08:08:13;0;50	53719;8	75172;0;0;63;
$GPXUP;3575;08:08:14;0;50	53726;8	75149;0;0;64;
$GPXUP;3575;08:08:15;0;50	53732;8	75126;0;0;63;
$GPXUP;3575;08:08:16;0;50	53737;8	75103;0;0;61;
$GPXUP;3575;08:08:17;0;50	53742;8	75081;0;0;61;
$GPXUP;3575;08:08:18;0;50	53748;8	75059;0;0;60;
$GPXUP;3575;08:08:19;0;50	53756;8	75039;0;0;59;
$GPXUP;3575;08:08:20;0;50	53765;8	7502;0;0;59;
$GPXUP;3575;08:08:21;0;50	53774;8	75003;0;0;58;
$GPXUP;3575;08:08:22;0;50	53785;8	74988;0;0;58;
$GPXUP;3575;08:08:23;0;50	53797;8	74974;0;0;60;
$GPXUP;3575;08:08:24;0;50	53808;8	74958;0;0;61;
$GPXUP;3575;08:08:25;0;50	53818;8	74939;0;0;62;
$GPXUP;3575;08:08:26;0;50	53827;8	7492;0;0;63;
$GPXUP;3575;08:08:27;0;50	53837;8	74899;0;0;65;
$GPXUP;3575;08:08:28;0;50	53847;8	7488;0;0;63;
$GPXUP;3575;08:08:29;0;50	53859;8	74864;0;0;61;
$GPXUP;3575;08:08:30;0;50	53871;8	74851;0;0;58;
$GPXUP;3575;08:08:31;0;50	53885;8	74844;0;0;59;
$GPXUP;3575;08:08:32;0;50	539;8	7484;0;0;60;
$GPXUP;3575;08:08:33;0;50	53914;8	74836;0;0;58;
$GPXUP;3575;08:08:34;0;50	53928;8	74827;0;0;57;
$GPXUP;3575;08:08:35;0;50	5394;8	74815;0;0;56;
$GPXUP;3575;08:08:36;0;50	53952;8	74804;0;0;55;
$GPXUP;3575;08:08:37;0;50	53965;8	74794;0;0;56;
$GPXUP;3575;08:08:38;0;50	53978;8	74786;0;0;58;
$GPXUP;3575;08:08:39;0;50	53992;8	7478;0;0;56;
$GPXUP;3575;08:08:40;0;50	54005;8	74773;0;0;55;
$GPXUP;3575;08:08:41;0;50	54017;8	74764;0;0;53;
$GPXUP;3575;08:08:42;0;50	54028;8	74752;0;0;54;
$GPXUP;3575;08:08:43;0;50	54039;8	74738;0;0;55;
$GPXUP;3575;08:08:44;0;50	54048;8	74724;0;0;55;
$GPXUP;3575;08:08:45;0;50	54056;8	74706;0;0;56;
$GPXUP;3575;08:08:46;0;50	54062;8	74686;0;0;56;
$GPXUP;3575;08:08:47;0;50	54068;8	74667;0;0;53;
$GPXUP;3575;08:08:48;0;50	54073;8	74648;0;0;53;
$GPXUP;3575;08:08:49;0;50	54078;8	7463;0;0;49;
$GPXUP;3575;08:08:50;0;50	54084;8	74613;0;0;49;
$GPXUP;3575;08:08:51;0;50	54091;8	74597;0;0;51;
$GPXUP;3575;08:08:52;0;50	54099;8	74581;0;0;54;
$GPXUP;3575;08:08:53;0;50	54109;8	74566;0;0;55;
$GPXUP;3575;08:08:54;0;50	5412;8	74552;0;0;54;
$GPXUP;3575;08:08:55;0;50	54129;8	74538;0;0;53;
$GPXUP;3575;08:08:56;0;50	54138;8	74522;0;0;53;
$GPXUP;3575;08:08:57;0;50	54144;8	74504;0;0;52;
$GPXUP;3575;08:08:58;0;50	54149;8	74486;0;0;51;
$GPXUP;3575;08:08:59;0;50	54153;8	74467;0;0;51;
$GPXUP;3575;08:09:00;0;50	54159;8	7445;0;0;51;
$GPXUP;3575;08:09:01;0;50	54168;8	74436;0;0;52;
$GPXUP;3575;08:09:02;0;50	54179;8	74424;0;0;54;
$GPXUP;3575;08:09:03;0;50	54192;8	74417;0;0;54;
$GPXUP;3575;08:09:04;0;50	54205;8	74412;0;0;55;
$GPXUP;3575;08:09:05;0;50	54219;8	7441;0;0;57;
$GPXUP;3575;08:09:06;0;50	54233;8	74409;0;0;56;
$GPXUP;3575;08:09:07;0;50	54247;8	74406;0;0;57;
$GPXUP;3575;08:09:08;0;50	54262;8	74403;0;0;59;
$GPXUP;3575;08:09:09;0;50	54276;8	74399;0;0;59;
$GPXUP;3575;08:09:10;0;50	5429;8	7439;0;0;58;
$GPXUP;3575;08:09:11;0;50	54302;8	74379;0;0;59;
$GPXUP;3575;08:09:12;0;50	54314;8	74366;0;0;56;
$GPXUP;3575;08:09:13;0;50	54324;8	74352;0;0;54;
$GPXUP;3575;08:09:14;0;50	54335;8	7434;0;0;53;
$GPXUP;3575;08:09:15;0;50	54346;8	74329;0;0;54;
$GPXUP;3575;08:09:16;0;50	54357;8	74315;0;0;54;
$GPXUP;3575;08:09:17;0;50	54366;8	74301;0;0;55;
$GPXUP;3575;08:09:18;0;50	54375;8	74285;0;0;53;
$GPXUP;3575;08:09:19;0;50	54382;8	74268;0;0;52;
$GPXUP;3575;08:09:20;0;50	54388;8	74249;0;0;53;
$GPXUP;3575;08:09:21;0;50	54393;8	74231;0;0;54;
$GPXUP;3575;08:09:22;0;50	54399;8	74211;0;0;54;
$GPXUP;3575;08:09:23;0;50	54403;8	74191;0;0;53;
$GPXUP;3575;08:09:24;0;50	54407;8	74172;0;0;53;
$GPXUP;3575;08:09:25;0;50	54413;8	74154;0;0;52;
$GPXUP;3575;08:09:26;0;50	54422;8	7414;0;0;52;
$GPXUP;3575;08:09:27;0;50	54434;8	7413;0;0;55;
$GPXUP;3575;08:09:28;0;50	54448;8	74123;0;0;57;
$GPXUP;3575;08:09:29;0;50	54461;8	74116;0;0;57;
$GPXUP;3575;08:09:30;0;50	54475;8	74108;0;0;57;
$GPXUP;3575;08:09:31;0;50	54488;8	74098;0;0;58;
$GPXUP;3575;08:09:32;0;50	545;8	74088;0;0;59;
$GPXUP;3575;08:09:33;0;50	54513;8	74076;0;0;57;
$GPXUP;3575;08:09:34;0;50	54524;8	74065;0;0;52;
$GPXUP;3575;08:09:35;0;50	54534;8	74053;0;0;49;
$GPXUP;3575;08:09:36;0;50	54543;8	74042;0;0;48;
$GPXUP;3575;08:09:37;0;50	54551;8	74029;0;0;47;
$GPXUP;3575;08:09:38;0;50	54559;8	74016;0;0;45;
$GPXUP;3575;08:09:39;0;50	54566;8	74002;0;0;46;
$GPXUP;3575;08:09:40;0;50	54575;8	7399;0;0;47;
$GPXUP;3575;08:09:41;0;50	54584;8	73979;0;0;49;
$GPXUP;3575;08:09:42;0;50	54594;8	73966;0;0;51;
$GPXUP;3575;08:09:43;0;50	54603;8	73952;0;0;53;
$GPXUP;3575;08:09:44;0;50	54612;8	73937;0;0;51;
$GPXUP;3575;08:09:45;0;50	54619;8	73922;0;0;48;
$GPXUP;3575;08:09:46;0;50	54626;8	73907;0;0;47;
$GPXUP;3575;08:09:47;0;50	54634;8	73892;0;0;48;
$GPXUP;3575;08:09:48;0;50	54642;8	73877;0;0;50;
$GPXUP;3575;08:09:49;0;50	54649;8	73862;0;0;51;
$GPXUP;3575;08:09:50;0;50	54656;8	73845;0;0;51;
$GPXUP;3575;08:09:51;0;50	54663;8	73828;0;0;51;
$GPXUP;3575;08:09:52;0;50	54671;8	73812;0;0;52;
$GPXUP;3575;08:09:53;0;50	54681;8	73798;0;0;57;
$GPXUP;3575;08:09:54;0;50	54694;8	73786;0;0;63;
$GPXUP;3575;08:09:55;0;50	54709;8	73776;0;0;65;
$GPXUP;3575;08:09:56;0;50	54724;8	73767;0;0;66;
$GPXUP;3575;08:09:57;0;50	5474;8	73758;0;0;65;
$GPXUP;3575;08:09:58;0;50	54754;8	73746;0;0;61;
$GPXUP;3575;08:09:59;0;50	54764;8	73731;0;0;56;
$GPXUP;3575;08:10:00;0;50	54772;8	73714;0;0;55;
$GPXUP;3575;08:10:01;0;50	5478;8	73697;0;0;54;
$GPXUP;3575;08:10:02;0;50	54788;8	73679;0;0;55;
$GPXUP;3575;08:10:03;0;50	54796;8	73661;0;0;56;
$GPXUP;3575;08:10:04;0;50	54802;8	73642;0;0;55;
$GPXUP;3575;08:10:05;0;50	54808;8	73622;0;0;55;
$GPXUP;3575;08:10:06;0;50	54812;8	73602;0;0;54;
$GPXUP;3575;08:10:07;0;50	54818;8	73582;0;0;55;
$GPXUP;3575;08:10:08;0;50	54822;8	73562;0;0;56;
$GPXUP;3575;08:10:09;0;50	54827;8	73541;0;0;55;
$GPXUP;3575;08:10:10;0;50	54831;8	73521;0;0;54;
$GPXUP;3575;08:10:11;0;50	54832;8	73499;0;0;55;
$GPXUP;3575;08:10:12;0;50	54832;8	73477;0;0;57;
$GPXUP;3575;08:10:13;0;50	54832;8	73455;0;0;57;
$GPXUP;3575;08:10:14;0;50	54834;8	73432;0;0;56;
$GPXUP;3575;08:10:15;0;50	54836;8	7341;0;0;57;
$GPXUP;3575;08:10:16;0;50	54838;8	73388;0;0;59;
$GPXUP;3575;08:10:17;0;50	54842;8	73365;0;0;60;
$GPXUP;3575;08:10:18;0;50	54845;8	73342;0;0;60;
$GPXUP;3575;08:10:19;0;50	54846;8	73319;0;0;60;
$GPXUP;3575;08:10:20;0;50	54844;8	73296;0;0;60;
$GPXUP;3575;08:10:21;0;50	54842;8	73272;0;0;61;
$GPXUP;3575;08:10:22;0;50	54838;8	73248;0;0;61;
$GPXUP;3575;08:10:23;0;50	54836;8	73225;0;0;60;
$GPXUP;3575;08:10:24;0;50	54832;8	73202;0;0;59;
$GPXUP;3575;08:10:25;0;50	54828;8	7318;0;0;60;
$GPXUP;3575;08:10:26;0;50	54824;8	73157;0;0;62;
$GPXUP;3575;08:10:27;0;50	54823;8	73133;0;0;61;
$GPXUP;3575;08:10:28;0;50	54824;8	73109;0;0;61;
$GPXUP;3575;08:10:29;0;50	54826;8	73085;0;0;60;
$GPXUP;3575;08:10:30;0;50	54828;8	73062;0;0;60;
$GPXUP;3575;08:10:31;0;50	54831;8	73039;0;0;58;
$GPXUP;3575;08:10:32;0;50	54834;8	73018;0;0;56;
$GPXUP;3575;08:10:33;0;50	54838;8	72996;0;0;56;
$GPXUP;3575;08:10:34;0;50	54843;8	72976;0;0;57;
$GPXUP;3575;08:10:35;0;50	5485;8	72957;0;0;55;
$GPXUP;3575;08:10:36;0;50	54859;8	7294;0;0;55;
$GPXUP;3575;08:10:37;0;50	54868;8	72924;0;0;53;
$GPXUP;3575;08:10:38;0;50	54877;8	72909;0;0;53;
$GPXUP;3575;08:10:39;0;50	54888;8	72896;0;0;53;
$GPXUP;3575;08:10:40;0;50	54897;8	72882;0;0;51;
$GPXUP;3575;08:10:41;0;50	54905;8	72866;0;0;51;
$GPXUP;3575;08:10:42;0;50	54913;8	72851;0;0;52;
$GPXUP;3575;08:10:43;0;50	54924;8	72838;0;0;55;
$GPXUP;3575;08:10:44;0;50	54937;8	72828;0;0;55;
$GPXUP;3575;08:10:45;0;50	54948;8	72817;0;0;51;
$GPXUP;3575;08:10:46;0;50	54957;8	72804;0;0;51;
$GPXUP;3575;08:10:47;0;50	54963;8	72786;0;0;53;
$GPXUP;3575;08:10:48;0;50	54966;8	72765;0;0;56;
$GPXUP;3575;08:10:49;0;50	54968;8	72743;0;0;57;
$GPXUP;3575;08:10:50;0;50	54969;8	7272;0;0;59;
$GPXUP;3575;08:10:51;0;50	5497;8	72697;0;0;60;
$GPXUP;3575;08:10:52;0;50	5497;8	72673;0;0;60;
$GPXUP;3575;08:10:53;0;50	54971;8	72649;0;0;59;
$GPXUP;3575;08:10:54;0;50	54971;8	72627;0;0;55;
$GPXUP;3575;08:10:55;0;50	54974;8	72608;0;0;48;
$GPXUP;3575;08:10:56;0;50	54979;8	7259;0;0;48;
$GPXUP;3575;08:10:57;0;50	54985;8	72573;0;0;50;
$GPXUP;3575;08:10:58;0;50	54989;8	72554;0;0;52;
$GPXUP;3575;08:10:59;0;50	54991;8	72534;0;0;53;
$GPXUP;3575;08:11:00;0;50	54993;8	72514;0;0;52;
$GPXUP;3575;08:11:01;0;50	54998;8	72494;0;0;50;
$GPXUP;3575;08:11:02;0;50	55004;8	72476;0;0;50;
$GPXUP;3575;08:11:03;0;50	55008;8	72458;0;0;49;
$GPXUP;3575;08:11:04;0;50	55012;8	7244;0;0;50;
$GPXUP;3575;08:11:05;0;50	55016;8	72421;0;0;51;
$GPXUP;3575;08:11:06;0;50	55019;8	724;0;0;55;
$GPXUP;3575;08:11:07;0;50	5502;8	72379;0;0;57;
$GPXUP;3575;08:11:08;0;50	55022;8	72357;0;0;56;
$GPXUP;3575;08:11:09;0;50	55027;8	72336;0;0;56;
$GPXUP;3575;08:11:10;0;50	55034;8	72316;0;0;55;
$GPXUP;3575;08:11:11;0;50	55042;8	72298;0;0;56;
$GPXUP;3575;08:11:12;0;50	55051;8	72281;0;0;57;
$GPXUP;3575;08:11:13;0;50	55061;8	72264;0;0;57;
$GPXUP;3575;08:11:14;0;50	55072;8	72249;0;0;58;
$GPXUP;3575;08:11:15;0;50	55084;8	72235;0;0;60;
$GPXUP;3575;08:11:16;0;50	55097;8	72222;0;0;60;
$GPXUP;3575;08:11:17;0;50	5511;8	72211;0;0;60;
$GPXUP;3575;08:11:18;0;50	55124;8	72199;0;0;61;
$GPXUP;3575;08:11:19;0;50	55138;8	72189;0;0;62;
$GPXUP;3575;08:11:20;0;50	55153;8	72182;0;0;63;
$GPXUP;3575;08:11:21;0;50	55168;8	72176;0;0;62;
$GPXUP;3575;08:11:22;0;50	55184;8	7217;0;0;63;
$GPXUP;3575;08:11:23;0;50	55199;8	72164;0;0;63;
$GPXUP;3575;08:11:24;0;50	55214;8	72154;0;0;63;
$GPXUP;3575;08:11:25;0;50	55227;8	72141;0;0;64;
$GPXUP;3575;08:11:26;0;50	5524;8	72126;0;0;64;
$GPXUP;3575;08:11:27;0;50	55252;8	72109;0;0;63;
$GPXUP;3575;08:11:28;0;50	55262;8	72091;0;0;62;
$GPXUP;3575;08:11:29;0;50	55272;8	72073;0;0;61;
$GPXUP;3575;08:11:30;0;50	55282;8	72054;0;0;59;
$GPXUP;3575;08:11:31;0;50	5529;8	72035;0;0;58;
$GPXUP;3575;08:11:32;0;50	55297;8	72016;0;0;57;
$GPXUP;3575;08:11:33;0;50	55305;8	71998;0;0;57;
$GPXUP;3575;08:11:34;0;50	55313;8	71979;0;0;58;
$GPXUP;3575;08:11:35;0;50	55321;8	7196;0;0;58;
$GPXUP;3575;08:11:36;0;50	55331;8	71944;0;0;57;
$GPXUP;3575;08:11:37;0;50	55342;8	71929;0;0;57;
$GPXUP;3575;08:11:38;0;50	55352;8	71914;0;0;57;
$GPXUP;3575;08:11:39;0;50	5536;8	71896;0;0;58;
$GPXUP;3575;08:11:40;0;50	55368;8	71877;0;0;57;
$GPXUP;3575;08:11:41;0;50	55376;8	71858;0;0;56;
$GPXUP;3575;08:11:42;0;50	55381;8	71838;0;0;55;
$GPXUP;3575;08:11:43;0;50	55385;8	71818;0;0;55;
$GPXUP;3575;08:11:44;0;50	55389;8	71797;0;0;56;
$GPXUP;3575;08:11:45;0;50	55393;8	71776;0;0;56;
$GPXUP;3575;08:11:46;0;50	55398;8	71755;0;0;56;
$GPXUP;3575;08:11:47;0;50	55401;8	71734;0;0;56;
$GPXUP;3575;08:11:48;0;50	55404;8	71713;0;0;55;
$GPXUP;3575;08:11:49;0;50	55406;8	71692;0;0;54;
$GPXUP;3575;08:11:50;0;50	55409;8	71671;0;0;53;
$GPXUP;3575;08:11:51;0;50	55412;8	71651;0;0;53;
$GPXUP;3575;08:11:52;0;50	55418;8	71632;0;0;53;
$GPXUP;3575;08:11:53;0;50	55426;8	71616;0;0;54;
$GPXUP;3575;08:11:54;0;50	55435;8	71601;0;0;53;
$GPXUP;3575;08:11:55;0;50	55446;8	71589;0;0;52;
$GPXUP;3575;08:11:56;0;50	55456;8	71578;0;0;51;
$GPXUP;3575;08:11:57;0;50	55467;8	71568;0;0;50;
$GPXUP;3575;08:11:58;0;50	55478;8	71558;0;0;49;
$GPXUP;3575;08:11:59;0;50	55487;8	71545;0;0;48;
$GPXUP;3575;08:12:00;0;50	55494;8	71529;0;0;51;
$GPXUP;3575;08:12:01;0;50	555;8	71512;0;0;53;
$GPXUP;3575;08:12:02;0;50	55509;8	71493;0;0;57;
$GPXUP;3575;08:12:03;0;50	55518;8	71476;0;0;58;
$GPXUP;3575;08:12:04;0;50	55527;8	71459;0;0;58;
$GPXUP;3575;08:12:05;0;50	55537;8	71442;0;0;57;
$GPXUP;3575;08:12:06;0;50	55547;8	71428;0;0;56;
$GPXUP;3575;08:12:07;0;50	55559;8	71417;0;0;56;
$GPXUP;3575;08:12:08;0;50	55572;8	7141;0;0;56;
$GPXUP;3575;08:12:09;0;50	55586;8	71403;0;0;54;
$GPXUP;3575;08:12:10;0;50	55598;8	71394;0;0;53;
$GPXUP;3575;08:12:11;0;50	55609;8	71382;0;0;54;
$GPXUP;3575;08:12:12;0;50	5562;8	7137;0;0;55;
$GPXUP;3575;08:12:13;0;50	55632;8	71358;0;0;56;
$GPXUP;3575;08:12:14;0;50	55644;8	71347;0;0;56;
$GPXUP;3575;08:12:15;0;50	55655;8	71334;0;0;55;
$GPXUP;3575;08:12:16;0;50	55664;8	71318;0;0;55;
$GPXUP;3575;08:12:17;0;50	55671;8	71299;0;0;56;
$GPXUP;3575;08:12:18;0;50	55678;8	7128;0;0;56;
$GPXUP;3575;08:12:19;0;50	55687;8	71263;0;0;57;
$GPXUP;3575;08:12:20;0;50	55698;8	71248;0;0;58;
$GPXUP;3575;08:12:21;0;50	5571;8	71236;0;0;59;
$GPXUP;3575;08:12:22;0;50	55724;8	71227;0;0;59;
$GPXUP;3575;08:12:23;0;50	55738;8	71218;0;0;59;
$GPXUP;3575;08:12:24;0;50	55752;8	71211;0;0;59;
$GPXUP;3575;08:12:25;0;50	55766;8	71206;0;0;60;
$GPXUP;3575;08:12:26;0;50	55781;8	71203;0;0;59;
$GPXUP;3575;08:12:27;0;50	55796;8	712;0;0;60;
$GPXUP;3575;08:12:28;0;50	55811;8	712;0;0;63;
$GPXUP;3575;08:12:29;0;50	55827;8	71203;0;0;62;
$GPXUP;3575;08:12:30;0;50	55842;8	71206;0;0;59;
$GPXUP;3575;08:12:31;0;50	55856;8	71205;0;0;57;
$GPXUP;3575;08:12:32;0;50	5587;8	71201;0;0;56;
$GPXUP;3575;08:12:33;0;50	55884;8	71195;0;0;55;
$GPXUP;3575;08:12:34;0;50	55897;8	71188;0;0;56;
$GPXUP;3575;08:12:35;0;50	55911;8	7118;0;0;58;
$GPXUP;3575;08:12:36;0;50	55924;8	71171;0;0;59;
$GPXUP;3575;08:12:37;0;50	55938;8	71163;0;0;59;
$GPXUP;3575;08:12:38;0;50	55952;8	71158;0;0;60;
$GPXUP;3575;08:12:39;0;50	55968;8	71155;0;0;62;
$GPXUP;3575;08:12:40;0;50	55983;8	71153;0;0;62;
$GPXUP;3575;08:12:41;0;50	55998;8	71151;0;0;61;
$GPXUP;3575;08:12:42;0;50	56013;8	71149;0;0;61;
$GPXUP;3575;08:12:43;0;50	56029;8	71147;0;0;61;
$GPXUP;3575;08:12:44;0;50	56044;8	71145;0;0;61;
$GPXUP;3575;08:12:45;0;50	56059;8	71141;0;0;60;
$GPXUP;3575;08:12:46;0;50	56073;8	71135;0;0;61;
$GPXUP;3575;08:12:47;0;50	56088;8	71129;0;0;60;
$GPXUP;3575;08:12:48;0;50	56102;8	71122;0;0;60;
$GPXUP;3575;08:12:49;0;50	56116;8	71114;0;0;60;
$GPXUP;3575;08:12:50;0;50	56131;8	71107;0;0;61;
$GPXUP;3575;08:12:51;0;50	56146;8	71101;0;0;61;
$GPXUP;3575;08:12:52;0;50	5616;8	71093;0;0;61;
$GPXUP;3575;08:12:53;0;50	56174;8	71085;0;0;61;
$GPXUP;3575;08:12:54;0;50	56189;8	7108;0;0;62;
$GPXUP;3575;08:12:55;0;50	56205;8	71077;0;0;64;
$GPXUP;3575;08:12:56;0;50	56221;8	71075;0;0;66;
$GPXUP;3575;08:12:57;0;50	56238;8	71074;0;0;67;
$GPXUP;3575;08:12:58;0;50	56254;8	71073;0;0;64;
$GPXUP;3575;08:12:59;0;50	5627;8	7107;0;0;65;
$GPXUP;3575;08:13:00;0;50	56286;8	7107;0;0;66;
$GPXUP;3575;08:13:01;0;50	56303;8	7107;0;0;66;
$GPXUP;3575;08:13:02;0;50	56319;8	71068;0;0;63;
$GPXUP;3575;08:13:03;0;50	56334;8	71062;0;0;61;
$GPXUP;3575;08:13:04;0;50	56348;8	71054;0;0;61;
$GPXUP;3575;08:13:05;0;50	56363;8	71046;0;0;62;
$GPXUP;3575;08:13:06;0;50	56378;8	71039;0;0;63;
$GPXUP;3575;08:13:07;0;50	56393;8	71032;0;0;64;
$GPXUP;3575;08:13:08;0;50	56409;8	71026;0;0;65;
$GPXUP;3575;08:13:09;0;50	56424;8	7102;0;0;63;
$GPXUP;3575;08:13:10;0;50	56438;8	71009;0;0;61;
$GPXUP;3575;08:13:11;0;50	56451;8	70996;0;0;62;
$GPXUP;3575;08:13:12;0;50	56464;8	70982;0;0;62;
$GPXUP;3575;08:13:13;0;50	56476;8	70968;0;0;63;
$GPXUP;3575;08:13:14;0;50	56489;8	70953;0;0;63;
$GPXUP;3575;08:13:15;0;50	56501;8	70938;0;0;64;
$GPXUP;3575;08:13:16;0;50	56515;8	70923;0;0;66;
$GPXUP;3575;08:13:17;0;50	56529;8	70912;0;0;65;
$GPXUP;3575;08:13:18;0;50	56544;8	70902;0;0;64;
$GPXUP;3575;08:13:19;0;50	56558;8	70893;0;0;62;
$GPXUP;3575;08:13:20;0;50	56572;8	70881;0;0;61;
$GPXUP;3575;08:13:21;0;50	56585;8	70869;0;0;62;
$GPXUP;3575;08:13:22;0;50	56598;8	70856;0;0;63;
$GPXUP;3575;08:13:23;0;50	56611;8	70843;0;0;62;
$GPXUP;3575;08:13:24;0;50	56624;8	70828;0;0;61;
$GPXUP;3575;08:13:25;0;50	56635;8	70813;0;0;62;
$GPXUP;3575;08:13:26;0;50	56647;8	70798;0;0;61;
$GPXUP;3575;08:13:27;0;50	5666;8	70785;0;0;60;
$GPXUP;3575;08:13:28;0;50	56672;8	70773;0;0;57;
$GPXUP;3575;08:13:29;0;50	56682;8	70757;0;0;57;
$GPXUP;3575;08:13:30;0;50	5669;8	70737;0;0;64;
$GPXUP;3575;08:13:31;0;50	56698;8	70716;0;0;65;
$GPXUP;3575;08:13:32;0;50	5671;8	70697;0;0;65;
$GPXUP;3575;08:13:33;0;50	56723;8	70682;0;0;66;
$GPXUP;3575;08:13:34;0;50	56737;8	7067;0;0;62;
$GPXUP;3575;08:13:35;0;50	5675;8	70658;0;0;62;
$GPXUP;3575;08:13:36;0;50	56763;8	70645;0;0;62;
$GPXUP;3575;08:13:37;0;50	56776;8	70632;0;0;60;
$GPXUP;3575;08:13:38;0;50	56788;8	70619;0;0;56;
$GPXUP;3575;08:13:39;0;50	56798;8	70605;0;0;56;
$GPXUP;3575;08:13:40;0;50	5681;8	70592;0;0;57;
$GPXUP;3575;08:13:41;0;50	56823;8	70582;0;0;58;
$GPXUP;3575;08:13:42;0;50	56836;8	70572;0;0;59;
$GPXUP;3575;08:13:43;0;50	5685;8	70561;0;0;59;
$GPXUP;3575;08:13:44;0;50	56863;8	7055;0;0;59;
$GPXUP;3575;08:13:45;0;50	56876;8	7054;0;0;59;
$GPXUP;3575;08:13:46;0;50	5689;8	70532;0;0;58;
$GPXUP;3575;08:13:47;0;50	56902;8	70522;0;0;57;
$GPXUP;3575;08:13:48;0;50	56914;8	7051;0;0;57;
$GPXUP;3575;08:13:49;0;50	56926;8	70497;0;0;57;
$GPXUP;3575;08:13:50;0;50	56938;8	70485;0;0;59;
$GPXUP;3575;08:13:51;0;50	56951;8	70473;0;0;60;
$GPXUP;3575;08:13:52;0;50	56963;8	70459;0;0;59;
$GPXUP;3575;08:13:53;0;50	56974;8	70444;0;0;60;
$GPXUP;3575;08:13:54;0;50	56986;8	7043;0;0;60;
$GPXUP;3575;08:13:55;0;50	56998;8	70417;0;0;59;
$GPXUP;3575;08:13:56;0;50	5701;8	70403;0;0;58;
$GPXUP;3575;08:13:57;0;50	57022;8	70389;0;0;59;
$GPXUP;3575;08:13:58;0;50	57034;8	70376;0;0;61;
$GPXUP;3575;08:13:59;0;50	57047;8	70362;0;0;62;
$GPXUP;3575;08:14:00;0;50	5706;8	70349;0;0;62;
$GPXUP;3575;08:14:01;0;50	57074;8	70338;0;0;63;
$GPXUP;3575;08:14:02;0;50	57088;8	70325;0;0;66;
$GPXUP;3575;08:14:03;0;50	57103;8	70313;0;0;70;
$GPXUP;3575;08:14:04;0;50	57119;8	70302;0;0;68;
$GPXUP;3575;08:14:05;0;50	57133;8	70289;0;0;67;
$GPXUP;3575;08:14:06;0;50	57145;8	70272;0;0;66;
$GPXUP;3575;08:14:07;0;50	57156;8	70255;0;0;62;
$GPXUP;3575;08:14:08;0;50	57167;8	70238;0;0;61;
$GPXUP;3575;08:14:09;0;50	57177;8	70222;0;0;57;
$GPXUP;3575;08:14:10;0;50	57185;8	70205;0;0;55;
$GPXUP;3575;08:14:11;0;50	57192;8	70187;0;0;54;
$GPXUP;3575;08:14:12;0;50	57197;8	70168;0;0;53;
$GPXUP;3575;08:14:13;0;50	572;8	70148;0;0;53;
$GPXUP;3575;08:14:14;0;50	57205;8	70129;0;0;52;
$GPXUP;3575;08:14:15;0;50	57211;8	70111;0;0;52;
$GPXUP;3575;08:14:16;0;50	57218;8	70095;0;0;52;
$GPXUP;3575;08:14:17;0;50	57226;8	70079;0;0;52;
$GPXUP;3575;08:14:18;0;50	57235;8	70064;0;0;52;
$GPXUP;3575;08:14:19;0;50	57245;8	70052;0;0;52;
$GPXUP;3575;08:14:20;0;50	57256;8	70041;0;0;50;
$GPXUP;3575;08:14:21;0;50	57266;8	70031;0;0;51;
$GPXUP;3575;08:14:22;0;50	57278;8	7002;0;0;54;
$GPXUP;3575;08:14:23;0;50	57289;8	70008;0;0;54;
$GPXUP;3575;08:14:24;0;50	57299;8	69994;0;0;55;
$GPXUP;3575;08:14:25;0;50	5731;8	69979;0;0;57;
$GPXUP;3575;08:14:26;0;50	57321;8	69964;0;0;58;
$GPXUP;3575;08:14:27;0;50	57334;8	69951;0;0;60;
$GPXUP;3575;08:14:28;0;50	57347;8	69941;0;0;59;
$GPXUP;3575;08:14:29;0;50	5736;8	69928;0;0;58;
$GPXUP;3575;08:14:30;0;50	57371;8	69913;0;0;59;
$GPXUP;3575;08:14:31;0;50	57382;8	69899;0;0;59;
$GPXUP;3575;08:14:32;0;50	57395;8	69888;0;0;60;
$GPXUP;3575;08:14:33;0;50	5741;8	6988;0;0;62;
$GPXUP;3575;08:14:34;0;50	57425;8	69875;0;0;61;
$GPXUP;3575;08:14:35;0;50	5744;8	6987;0;0;63;
$GPXUP;3575;08:14:36;0;50	57455;8	69864;0;0;60;
$GPXUP;3575;08:14:37;0;50	57468;8	69856;0;0;56;
$GPXUP;3575;08:14:38;0;50	57479;8	69846;0;0;53;
$GPXUP;3575;08:14:39;0;50	5749;8	69834;0;0;53;
$GPXUP;3575;08:14:40;0;50	575;8	69821;0;0;53;
$GPXUP;3575;08:14:41;0;50	5751;8	69808;0;0;53;
$GPXUP;3575;08:14:42;0;50	5752;8	69794;0;0;53;
$GPXUP;3575;08:14:43;0;50	5753;8	69781;0;0;54;
$GPXUP;3575;08:14:44;0;50	57541;8	69769;0;0;54;
$GPXUP;3575;08:14:45;0;50	57553;8	6976;0;0;54;
$GPXUP;3575;08:14:46;0;50	57566;8	69753;0;0;57;
$GPXUP;3575;08:14:47;0;50	57579;8	69746;0;0;57;
$GPXUP;3575;08:14:48;0;50	57592;8	69738;0;0;57;
$GPXUP;3575;08:14:49;0;50	57605;8	69729;0;0;56;
$GPXUP;3575;08:14:50;0;50	57618;8	69722;0;0;55;
$GPXUP;3575;08:14:51;0;50	57631;8	69715;0;0;55;
$GPXUP;3575;08:14:52;0;50	57644;8	69706;0;0;54;
$GPXUP;3575;08:14:53;0;50	57655;8	69695;0;0;54;
$GPXUP;3575;08:14:54;0;50	57666;8	69683;0;0;54;
$GPXUP;3575;08:14:55;0;50	57678;8	69673;0;0;56;
$GPXUP;3575;08:14:56;0;50	57691;8	69666;0;0;58;
$GPXUP;3575;08:14:57;0;50	57705;8	69662;0;0;59;
$GPXUP;3575;08:14:58;0;50	5772;8	69657;0;0;57;
$GPXUP;3575;08:14:59;0;50	57733;8	69649;0;0;57;
$GPXUP;3575;08:15:00;0;50	57744;8	69636;0;0;57;
$GPXUP;3575;08:15:01;0;50	57755;8	69622;0;0;56;
$GPXUP;3575;08:15:02;0;50	57764;8	69605;0;0;58;
$GPXUP;3575;08:15:03;0;50	57774;8	69587;0;0;61;
$GPXUP;3575;08:15:04;0;50	57784;8	6957;0;0;61;
$GPXUP;3575;08:15:05;0;50	57796;8	69556;0;0;61;
$GPXUP;3575;08:15:06;0;50	57809;8	69544;0;0;57;
$GPXUP;3575;08:15:07;0;50	5782;8	6953;0;0;57;
$GPXUP;3575;08:15:08;0;50	57829;8	69513;0;0;58;
$GPXUP;3575;08:15:09;0;50	57837;8	69494;0;0;59;
$GPXUP;3575;08:15:10;0;50	57845;8	69474;0;0;59;
$GPXUP;3575;08:15:11;0;50	57854;8	69456;0;0;58;
$GPXUP;3575;08:15:12;0;50	57863;8	69439;0;0;56;
$GPXUP;3575;08:15:13;0;50	5787;8	69421;0;0;55;
$GPXUP;3575;08:15:14;0;50	57878;8	69403;0;0;54;
$GPXUP;3575;08:15:15;0;50	57886;8	69386;0;0;54;
$GPXUP;3575;08:15:16;0;50	57895;8	69372;0;0;54;
$GPXUP;3575;08:15:17;0;50	57907;8	69361;0;0;53;
$GPXUP;3575;08:15:18;0;50	57919;8	69354;0;0;54;
$GPXUP;3575;08:15:19;0;50	57932;8	69348;0;0;53;
$GPXUP;3575;08:15:20;0;50	57944;8	6934;0;0;52;
$GPXUP;3575;08:15:21;0;50	57957;8	6933;0;0;57;
$GPXUP;3575;08:15:22;0;50	5797;8	69318;0;0;60;
$GPXUP;3575;08:15:23;0;50	57982;8	69305;0;0;61;
$GPXUP;3575;08:15:24;0;50	57996;8	69293;0;0;61;
$GPXUP;3575;08:15:25;0;50	58009;8	69283;0;0;61;
$GPXUP;3575;08:15:26;0;50	58022;8	69273;0;0;57;
$GPXUP;3575;08:15:27;0;50	58033;8	6926;0;0;54;
$GPXUP;3575;08:15:28;0;50	58043;8	69244;0;0;54;
$GPXUP;3575;08:15:29;0;50	58052;8	69228;0;0;55;
$GPXUP;3575;08:15:30;0;50	58061;8	69212;0;0;55;
$GPXUP;3575;08:15:31;0;50	5807;8	69196;0;0;57;
$GPXUP;3575;08:15:32;0;50	5808;8	69178;0;0;59;
$GPXUP;3575;08:15:33;0;50	5809;8	69162;0;0;59;
$GPXUP;3575;08:15:34;0;50	58102;8	69148;0;0;57;
$GPXUP;3575;08:15:35;0;50	58113;8	69135;0;0;56;
$GPXUP;3575;08:15:36;0;50	58123;8	6912;0;0;57;
$GPXUP;3575;08:15:37;0;50	58132;8	69102;0;0;57;
$GPXUP;3575;08:15:38;0;50	58141;8	69086;0;0;56;
$GPXUP;3575;08:15:39;0;50	58151;8	69071;0;0;55;
$GPXUP;3575;08:15:40;0;50	58161;8	69056;0;0;55;
$GPXUP;3575;08:15:41;0;50	5817;8	6904;0;0;55;
$GPXUP;3575;08:15:42;0;50	58179;8	69023;0;0;56;
$GPXUP;3575;08:15:43;0;50	58187;8	69005;0;0;57;
$GPXUP;3575;08:15:44;0;50	58196;8	68986;0;0;58;
$GPXUP;3575;08:15:45;0;50	58205;8	6897;0;0;60;
$GPXUP;3575;08:15:46;0;50	58217;8	68955;0;0;60;
$GPXUP;3575;08:15:47;0;50	58229;8	68943;0;0;58;
$GPXUP;3575;08:15:48;0;50	5824;8	68928;0;0;56;
$GPXUP;3575;08:15:49;0;50	58247;8	6891;0;0;57;
$GPXUP;3575;08:15:50;0;50	58251;8	68888;0;0;56;
$GPXUP;3575;08:15:51;0;50	58254;8	68867;0;0;55;
$GPXUP;3575;08:15:52;0;50	58256;8	68845;0;0;54;
$GPXUP;3575;08:15:53;0;50	58257;8	68824;0;0;54;
$GPXUP;3575;08:15:54;0;50	58259;8	68803;0;0;55;
$GPXUP;3575;08:15:55;0;50	5826;8	68781;0;0;56;
$GPXUP;3575;08:15:56;0;50	58259;8	68759;0;0;57;
$GPXUP;3575;08:15:57;0;50	58258;8	68737;0;0;57;
$GPXUP;3575;08:15:58;0;50	58256;8	68714;0;0;57;
$GPXUP;3575;08:15:59;0;50	58253;8	68693;0;0;54;
$GPXUP;3575;08:16:00;0;50	58252;8	68672;0;0;52;
$GPXUP;3575;08:16:01;0;50	58249;8	68652;0;0;52;
$GPXUP;3575;08:16:02;0;50	58244;8	68633;0;0;53;
$GPXUP;3575;08:16:03;0;50	58238;8	68614;0;0;53;
$GPXUP;3575;08:16:04;0;50	58231;8	68595;0;0;53;
$GPXUP;3575;08:16:05;0;50	58224;8	68577;0;0;52;
$GPXUP;3575;08:16:06;0;50	58219;8	68558;0;0;51;
$GPXUP;3575;08:16:07;0;50	58217;8	68539;0;0;51;
$GPXUP;3575;08:16:08;0;50	58215;8	68518;0;0;52;
$GPXUP;3575;08:16:09;0;50	58215;8	68498;0;0;52;
$GPXUP;3575;08:16:10;0;50	58216;8	68478;0;0;50;
$GPXUP;3575;08:16:11;0;50	58218;8	68458;0;0;50;
$GPXUP;3575;08:16:12;0;50	5822;8	68438;0;0;53;
$GPXUP;3575;08:16:13;0;50	58221;8	68416;0;0;59;
$GPXUP;3575;08:16:14;0;50	58222;8	68393;0;0;58;
$GPXUP;3575;08:16:15;0;50	58226;8	68372;0;0;55;
$GPXUP;3575;08:16:16;0;50	58233;8	68352;0;0;58;
$GPXUP;3575;08:16:17;0;50	58241;8	68332;0;0;61;
$GPXUP;3575;08:16:18;0;50	58249;8	6831;0;0;62;
$GPXUP;3575;08:16:19;0;50	58256;8	68289;0;0;62;
$GPXUP;3575;08:16:20;0;50	58263;8	68267;0;0;62;
$GPXUP;3575;08:16:21;0;50	58271;8	68246;0;0;61;
$GPXUP;3575;08:16:22;0;50	58279;8	68225;0;0;61;
$GPXUP;3575;08:16:23;0;50	58286;8	68204;0;0;61;
$GPXUP;3575;08:16:24;0;50	58294;8	68183;0;0;60;
$GPXUP;3575;08:16:25;0;50	58302;8	68164;0;0;59;
$GPXUP;3575;08:16:26;0;50	58313;8	68148;0;0;58;
$GPXUP;3575;08:16:27;0;50	58324;8	68133;0;0;56;
$GPXUP;3575;08:16:28;0;50	58335;8	68118;0;0;59;
$GPXUP;3575;08:16:29;0;50	58346;8	68101;0;0;61;
$GPXUP;3575;08:16:30;0;50	58355;8	68082;0;0;61;
$GPXUP;3575;08:16:31;0;50	58364;8	68063;0;0;59;
$GPXUP;3575;08:16:32;0;50	58371;8	68043;0;0;60;
$GPXUP;3575;08:16:33;0;50	58376;8	68021;0;0;60;
$GPXUP;3575;08:16:34;0;50	5838;8	67998;0;0;61;
$GPXUP;3575;08:16:35;0;50	58386;8	67975;0;0;60;
$GPXUP;3575;08:16:36;0;50	58393;8	67955;0;0;60;
$GPXUP;3575;08:16:37;0;50	58401;8	67934;0;0;60;
$GPXUP;3575;08:16:38;0;50	58408;8	67914;0;0;59;
$GPXUP;3575;08:16:39;0;50	58417;8	67896;0;0;58;
$GPXUP;3575;08:16:40;0;50	58426;8	67878;0;0;58;
$GPXUP;3575;08:16:41;0;50	58435;8	6786;0;0;60;
$GPXUP;3575;08:16:42;0;50	58443;8	6784;0;0;58;
$GPXUP;3575;08:16:43;0;50	58452;8	67824;0;0;53;
$GPXUP;3575;08:16:44;0;50	58464;8	67814;0;0;55;
$GPXUP;3575;08:16:45;0;50	5848;8	67809;0;0;62;
$GPXUP;3575;08:16:46;0;50	58495;8	67802;0;0;59;
$GPXUP;3575;08:16:47;0;50	58508;8	67793;0;0;57;
$GPXUP;3575;08:16:48;0;50	58521;8	67781;0;0;56;
$GPXUP;3575;08:16:49;0;50	58532;8	67768;0;0;55;
$GPXUP;3575;08:16:50;0;50	5854;8	67752;0;0;53;
$GPXUP;3575;08:16:51;0;50	58545;8	67733;0;0;51;
$GPXUP;3575;08:16:52;0;50	58549;8	67714;0;0;51;
$GPXUP;3575;08:16:53;0;50	58552;8	67694;0;0;51;
$GPXUP;3575;08:16:54;0;50	58553;8	67674;0;0;52;
$GPXUP;3575;08:16:55;0;50	58553;8	67654;0;0;52;
$GPXUP;3575;08:16:56;0;50	58553;8	67634;0;0;53;
$GPXUP;3575;08:16:57;0;50	58551;8	67613;0;0;53;
$GPXUP;3575;08:16:58;0;50	58545;8	67594;0;0;53;
$GPXUP;3575;08:16:59;0;50	58534;8	67579;0;0;57;
$GPXUP;3575;08:17:00;0;50	58522;8	67567;0;0;59;
$GPXUP;3575;08:17:01;0;50	58508;8	67558;0;0;60;
$GPXUP;3575;08:17:02;0;50	58494;8	67547;0;0;60;
$GPXUP;3575;08:17:03;0;50	58483;8	67533;0;0;58;
$GPXUP;3575;08:17:04;0;50	58473;8	67516;0;0;58;
$GPXUP;3575;08:17:05;0;50	58464;8	67498;0;0;56;
$GPXUP;3575;08:17:06;0;50	58455;8	67481;0;0;57;
$GPXUP;3575;08:17:07;0;50	58448;8	67462;0;0;53;
$GPXUP;3575;08:17:08;0;50	58446;8	67441;0;0;53;
$GPXUP;3575;08:17:09;0;50	58444;8	67419;0;0;53;
$GPXUP;3575;08:17:10;0;50	58443;8	67398;0;0;53;
$GPXUP;3575;08:17:11;0;50	58443;8	67378;0;0;51;
$GPXUP;3575;08:17:12;0;50	58444;8	67358;0;0;50;
$GPXUP;3575;08:17:13;0;50	58447;8	67339;0;0;48;
$GPXUP;3575;08:17:14;0;50	58452;8	67321;0;0;45;
$GPXUP;3575;08:17:15;0;50	58458;8	67307;0;0;42;
$GPXUP;3575;08:17:16;0;50	58468;8	67298;0;0;42;
$GPXUP;3575;08:17:17;0;50	58482;8	67297;0;0;51;
$GPXUP;3575;08:17:18;0;50	58495;8	67306;0;0;53;
$GPXUP;3575;08:17:19;0;50	58505;8	67324;0;0;49;
$GPXUP;3575;08:17:20;0;50	58513;8	67342;0;0;45;
$GPXUP;3575;08:17:21;0;50	58521;8	67352;0;0;32;
$GPXUP;3575;08:17:22;0;50	58528;8	67354;0;0;21;
$GPXUP;3575;08:17:23;0;50	58533;8	67342;0;0;31;
$GPXUP;3575;08:17:24;0;50	58533;8	67324;0;0;40;
$GPXUP;3575;08:17:25;0;50	58524;8	67301;0;0;55;
$GPXUP;3575;08:17:26;0;50	58514;8	6728;0;0;58;
$GPXUP;3575;08:17:27;0;50	58504;8	67261;0;0;58;
$GPXUP;3575;08:17:28;0;50	58494;8	67242;0;0;57;
$GPXUP;3575;08:17:29;0;50	58486;8	67222;0;0;58;
$GPXUP;3575;08:17:30;0;50	58477;8	67202;0;0;61;
$GPXUP;3575;08:17:31;0;50	58468;8	67182;0;0;61;
$GPXUP;3575;08:17:32;0;50	58459;8	67161;0;0;63;
$GPXUP;3575;08:17:33;0;50	58451;8	67139;0;0;61;
$GPXUP;3575;08:17:34;0;50	58445;8	67117;0;0;60;
$GPXUP;3575;08:17:35;0;50	58439;8	67095;0;0;57;
$GPXUP;3575;08:17:36;0;50	58435;8	67074;0;0;56;
$GPXUP;3575;08:17:37;0;50	58431;8	67052;0;0;55;
$GPXUP;3575;08:17:38;0;50	58427;8	67031;0;0;55;
$GPXUP;3575;08:17:39;0;50	58421;8	67012;0;0;55;
$GPXUP;3575;08:17:40;0;50	58412;8	66995;0;0;56;
$GPXUP;3575;08:17:41;0;50	58401;8	6698;0;0;58;
$GPXUP;3575;08:17:42;0;50	5839;8	66964;0;0;57;
$GPXUP;3575;08:17:43;0;50	58383;8	66946;0;0;56;
$GPXUP;3575;08:17:44;0;50	58377;8	66925;0;0;58;
$GPXUP;3575;08:17:45;0;50	58371;8	66903;0;0;61;
$GPXUP;3575;08:17:46;0;50	58364;8	66882;0;0;63;
$GPXUP;3575;08:17:47;0;50	58354;8	66861;0;0;65;
$GPXUP;3575;08:17:48;0;50	58342;8	66843;0;0;68;
$GPXUP;3575;08:17:49;0;50	58329;8	66826;0;0;67;
$GPXUP;3575;08:17:50;0;50	58315;8	6681;0;0;67;
$GPXUP;3575;08:17:51;0;50	583;8	66796;0;0;68;
$GPXUP;3575;08:17:52;0;50	58285;8	66784;0;0;69;
$GPXUP;3575;08:17:53;0;50	58269;8	66772;0;0;69;
$GPXUP;3575;08:17:54;0;50	58254;8	66758;0;0;69;
$GPXUP;3575;08:17:55;0;50	5824;8	66742;0;0;68;
$GPXUP;3575;08:17:56;0;50	58227;8	66726;0;0;68;
$GPXUP;3575;08:17:57;0;50	58212;8	66712;0;0;68;
$GPXUP;3575;08:17:58;0;50	58196;8	66701;0;0;70;
$GPXUP;3575;08:17:59;0;50	5818;8	66691;0;0;72;
$GPXUP;3575;08:18:00;0;50	58162;8	66684;0;0;72;
$GPXUP;3575;08:18:01;0;50	58145;8	66677;0;0;71;
$GPXUP;3575;08:18:02;0;50	58127;8	66671;0;0;70;
$GPXUP;3575;08:18:03;0;50	5811;8	66666;0;0;70;
$GPXUP;3575;08:18:04;0;50	58092;8	66661;0;0;69;
$GPXUP;3575;08:18:05;0;50	58076;8	66654;0;0;70;
$GPXUP;3575;08:18:06;0;50	58059;8	66646;0;0;70;
$GPXUP;3575;08:18:07;0;50	58043;8	66636;0;0;70;
$GPXUP;3575;08:18:08;0;50	58027;8	66623;0;0;69;
$GPXUP;3575;08:18:09;0;50	58012;8	66609;0;0;68;
$GPXUP;3575;08:18:10;0;50	57999;8	66594;0;0;68;
$GPXUP;3575;08:18:11;0;50	57986;8	66577;0;0;66;
$GPXUP;3575;08:18:12;0;50	57974;8	6656;0;0;64;
$GPXUP;3575;08:18:13;0;50	57962;8	66543;0;0;64;
$GPXUP;3575;08:18:14;0;50	5795;8	66527;0;0;65;
$GPXUP;3575;08:18:15;0;50	57937;8	66511;0;0;65;
$GPXUP;3575;08:18:16;0;50	57923;8	66498;0;0;66;
$GPXUP;3575;08:18:17;0;50	57908;8	66486;0;0;66;
$GPXUP;3575;08:18:18;0;50	57894;8	66473;0;0;64;
$GPXUP;3575;08:18:19;0;50	57882;8	66458;0;0;61;
$GPXUP;3575;08:18:20;0;50	57872;8	6644;0;0;59;
$GPXUP;3575;08:18:21;0;50	57864;8	66421;0;0;59;
$GPXUP;3575;08:18:22;0;50	57856;8	66402;0;0;60;
$GPXUP;3575;08:18:23;0;50	57846;8	66383;0;0;60;
$GPXUP;3575;08:18:24;0;50	57836;8	66366;0;0;61;
$GPXUP;3575;08:18:25;0;50	57825;8	6635;0;0;61;
$GPXUP;3575;08:18:26;0;50	57812;8	66338;0;0;56;
$GPXUP;3575;08:18:27;0;50	57799;8	6633;0;0;52;
$GPXUP;3575;08:18:28;0;50	57788;8	6632;0;0;52;
$GPXUP;3575;08:18:29;0;50	5778;8	66305;0;0;51;
$GPXUP;3575;08:18:30;0;50	57773;8	66288;0;0;52;
$GPXUP;3575;08:18:31;0;50	57766;8	66271;0;0;53;
$GPXUP;3575;08:18:32;0;50	57757;8	66255;0;0;53;
$GPXUP;3575;08:18:33;0;50	57746;8	66244;0;0;56;
$GPXUP;3575;08:18:34;0;50	57732;8	66236;0;0;59;
$GPXUP;3575;08:18:35;0;50	57717;8	66234;0;0;63;
$GPXUP;3575;08:18:36;0;50	57701;8	66235;0;0;64;
$GPXUP;3575;08:18:37;0;50	57685;8	66238;0;0;64;
$GPXUP;3575;08:18:38;0;50	57669;8	66244;0;0;65;
$GPXUP;3575;08:18:39;0;50	57654;8	66252;0;0;64;
$GPXUP;3575;08:18:40;0;50	57639;8	66264;0;0;65;
$GPXUP;3575;08:18:41;0;50	57627;8	66281;0;0;67;
$GPXUP;3575;08:18:42;0;50	57618;8	66304;0;0;70;
$GPXUP;3575;08:18:43;0;50	57613;8	66331;0;0;69;
$GPXUP;3575;08:18:44;0;50	57614;8	66358;0;0;68;
$GPXUP;3575;08:18:45;0;50	57618;8	66383;0;0;64;
$GPXUP;3575;08:18:46;0;50	57627;8	66404;0;0;60;
$GPXUP;3575;08:18:47;0;50	5764;8	66419;0;0;59;
$GPXUP;3575;08:18:48;0;50	57654;8	66428;0;0;57;
$GPXUP;3575;08:18:49;0;50	57669;8	66433;0;0;57;
$GPXUP;3575;08:18:50;0;50	57684;8	66437;0;0;57;
$GPXUP;3575;08:18:51;0;50	57698;8	6644;0;0;55;
$GPXUP;3575;08:18:52;0;50	57712;8	66437;0;0;51;
$GPXUP;3575;08:18:53;0;50	57722;8	66429;0;0;44;
$GPXUP;3575;08:18:54;0;50	57733;8	66421;0;0;44;
$GPXUP;3575;08:18:55;0;50	57745;8	66421;0;0;51;
$GPXUP;3575;08:18:56;0;50	57757;8	66428;0;0;57;
$GPXUP;3575;08:18:57;0;50	5777;8	6644;0;0;60;
$GPXUP;3575;08:18:58;0;50	57782;8	66455;0;0;59;
$GPXUP;3575;08:18:59;0;50	57794;8	66467;0;0;54;
$GPXUP;3575;08:19:00;0;50	57807;8	66474;0;0;52;
$GPXUP;3575;08:19:01;0;50	5782;8	66478;0;0;53;
$GPXUP;3575;08:19:02;0;50	57833;8	6648;0;0;54;
$GPXUP;3575;08:19:03;0;50	57847;8	66483;0;0;57;
$GPXUP;3575;08:19:04;0;50	57862;8	66485;0;0;58;
$GPXUP;3575;08:19:05;0;50	57876;8	66486;0;0;59;
$GPXUP;3575;08:19:06;0;50	57891;8	66486;0;0;59;
$GPXUP;3575;08:19:07;0;50	57905;8	66481;0;0;60;
$GPXUP;3575;08:19:08;0;50	57918;8	66469;0;0;56;
$GPXUP;3575;08:19:09;0;50	57927;8	66453;0;0;54;
$GPXUP;3575;08:19:10;0;50	57934;8	66436;0;0;53;
$GPXUP;3575;08:19:11;0;50	57939;8	66417;0;0;53;
$GPXUP;3575;08:19:12;0;50	57943;8	66397;0;0;53;
$GPXUP;3575;08:19:13;0;50	57946;8	66376;0;0;54;
$GPXUP;3575;08:19:14;0;50	57949;8	66356;0;0;54;
$GPXUP;3575;08:19:15;0;50	57953;8	66335;0;0;53;
$GPXUP;3575;08:19:16;0;50	57957;8	66315;0;0;54;
$GPXUP;3575;08:19:17;0;50	5796;8	66294;0;0;55;
$GPXUP;3575;08:19:18;0;50	57961;8	66272;0;0;53;
$GPXUP;3575;08:19:19;0;50	57963;8	66252;0;0;50;
$GPXUP;3575;08:19:20;0;50	57968;8	66235;0;0;49;
$GPXUP;3575;08:19:21;0;50	57976;8	6622;0;0;50;
$GPXUP;3575;08:19:22;0;50	57985;8	66206;0;0;52;
$GPXUP;3575;08:19:23;0;50	57995;8	66194;0;0;50;
$GPXUP;3575;08:19:24;0;50	58006;8	66185;0;0;49;
$GPXUP;3575;08:19:25;0;50	58017;8	66176;0;0;47;
$GPXUP;3575;08:19:26;0;50	58025;8	66163;0;0;46;
$GPXUP;3575;08:19:27;0;50	58031;8	66147;0;0;48;
$GPXUP;3575;08:19:28;0;50	58036;8	66128;0;0;52;
$GPXUP;3575;08:19:29;0;50	58042;8	66109;0;0;53;
$GPXUP;3575;08:19:30;0;50	58049;8	66092;0;0;54;
$GPXUP;3575;08:19:31;0;50	58058;8	66076;0;0;54;
$GPXUP;3575;08:19:32;0;50	58068;8	66061;0;0;54;
$GPXUP;3575;08:19:33;0;50	58078;8	66048;0;0;54;
$GPXUP;3575;08:19:34;0;50	5809;8	66036;0;0;55;
$GPXUP;3575;08:19:35;0;50	58102;8	66027;0;0;56;
$GPXUP;3575;08:19:36;0;50	58116;8	66019;0;0;57;
$GPXUP;3575;08:19:37;0;50	58129;8	6601;0;0;57;
$GPXUP;3575;08:19:38;0;50	58142;8	65999;0;0;57;
$GPXUP;3575;08:19:39;0;50	58153;8	65987;0;0;57;
$GPXUP;3575;08:19:40;0;50	58164;8	65972;0;0;56;
$GPXUP;3575;08:19:41;0;50	58174;8	65955;0;0;60;
$GPXUP;3575;08:19:42;0;50	58183;8	65937;0;0;61;
$GPXUP;3575;08:19:43;0;50	58192;8	65917;0;0;63;
$GPXUP;3575;08:19:44;0;50	58202;8	65898;0;0;63;
$GPXUP;3575;08:19:45;0;50	58214;8	65881;0;0;64;
$GPXUP;3575;08:19:46;0;50	58227;8	65865;0;0;65;
$GPXUP;3575;08:19:47;0;50	5824;8	65852;0;0;63;
$GPXUP;3575;08:19:48;0;50	58253;8	65838;0;0;63;
$GPXUP;3575;08:19:49;0;50	58265;8	65821;0;0;62;
$GPXUP;3575;08:19:50;0;50	58274;8	65802;0;0;61;
$GPXUP;3575;08:19:51;0;50	58281;8	65781;0;0;59;
[truncated: 3,812 more rows]
