# Supplementary material for: Pigeon Navigation: Different Routes Lead to Frankfurt
Source: PLoS One. 2014 Nov 12;9(11):e112439. doi: 10.1371/journal.pone.0112439 (PMC4229201; doi:10.1371/journal.pone.0112439)
Supplement: File S4 — Files containing the original track data and a ‘Read me’ explaining the data format. (ZIP) [file pone.0112439.s004.zip › N-RK/090605xup07_387.log]

$GPXUP;3575;07:54:23;0;50	59495;8	84316;0;0;0;
$GPXUP;3575;07:54:24;0;50	59495;8	84314;0;0;5;
$GPXUP;3575;07:54:25;0;50	59496;8	84308;0;0;24;
$GPXUP;3575;07:54:26;0;50	59495;8	843;0;0;21;
$GPXUP;3575;07:54:27;0;50	59494;8	84288;0;0;36;
$GPXUP;3575;07:54:28;0;50	59494;8	84274;0;0;37;
$GPXUP;3575;07:54:29;0;50	59498;8	84261;0;0;33;
$GPXUP;3575;07:54:30;0;50	59505;8	84251;0;0;32;
$GPXUP;3575;07:54:31;0;50	59516;8	84243;0;0;42;
$GPXUP;3575;07:54:32;0;50	59525;8	84234;0;0;40;
$GPXUP;3575;07:54:33;0;50	59534;8	84223;0;0;47;
$GPXUP;3575;07:54:34;0;50	59542;8	84208;0;0;47;
$GPXUP;3575;07:54:35;0;50	59549;8	84194;0;0;44;
$GPXUP;3575;07:54:36;0;50	59556;8	8418;0;0;43;
$GPXUP;3575;07:54:37;0;50	59562;8	84166;0;0;44;
$GPXUP;3575;07:54:38;0;50	59568;8	84151;0;0;45;
$GPXUP;3575;07:54:39;0;50	59574;8	84135;0;0;46;
$GPXUP;3575;07:54:40;0;50	59576;8	84118;0;0;45;
$GPXUP;3575;07:54:41;0;50	59576;8	841;0;0;46;
$GPXUP;3575;07:54:42;0;50	59576;8	84082;0;0;46;
$GPXUP;3575;07:54:43;0;50	59578;8	84064;0;0;45;
$GPXUP;3575;07:54:44;0;50	5958;8	84047;0;0;47;
$GPXUP;3575;07:54:45;0;50	59583;8	84029;0;0;45;
$GPXUP;3575;07:54:46;0;50	59584;8	84012;0;0;44;
$GPXUP;3575;07:54:47;0;50	59584;8	83994;0;0;45;
$GPXUP;3575;07:54:48;0;50	59584;8	83977;0;0;44;
$GPXUP;3575;07:54:49;0;50	59586;8	83959;0;0;48;
$GPXUP;3575;07:54:50;0;50	5959;8	83942;0;0;46;
$GPXUP;3575;07:54:51;0;50	59596;8	83929;0;0;36;
$GPXUP;3575;07:54:52;0;50	59606;8	83923;0;0;39;
$GPXUP;3575;07:54:53;0;50	59621;8	83922;0;0;51;
$GPXUP;3575;07:54:54;0;50	59636;8	83921;0;0;54;
$GPXUP;3575;07:54:55;0;50	5965;8	83922;0;0;53;
$GPXUP;3575;07:54:56;0;50	59663;8	83926;0;0;52;
$GPXUP;3575;07:54:57;0;50	59677;8	83934;0;0;56;
$GPXUP;3575;07:54:58;0;50	5969;8	83946;0;0;60;
$GPXUP;3575;07:54:59;0;50	59703;8	8396;0;0;62;
$GPXUP;3575;07:55:00;0;50	59715;8	83977;0;0;60;
$GPXUP;3575;07:55:01;0;50	59725;8	83994;0;0;58;
$GPXUP;3575;07:55:02;0;50	59734;8	84012;0;0;56;
$GPXUP;3575;07:55:03;0;50	5974;8	84031;0;0;50;
$GPXUP;3575;07:55:04;0;50	5974;8	84054;0;0;53;
$GPXUP;3575;07:55:05;0;50	59733;8	8408;0;0;61;
$GPXUP;3575;07:55:06;0;50	59724;8	84096;0;0;52;
$GPXUP;3575;07:55:07;0;50	59711;8	841;0;0;44;
$GPXUP;3575;07:55:08;0;50	59696;8	84091;0;0;45;
$GPXUP;3575;07:55:09;0;50	59687;8	84077;0;0;38;
$GPXUP;3575;07:55:10;0;50	59686;8	8406;0;0;25;
$GPXUP;3575;07:55:11;0;50	59692;8	84042;0;0;32;
$GPXUP;3575;07:55:12;0;50	597;8	84025;0;0;39;
$GPXUP;3575;07:55:13;0;50	59706;8	84009;0;0;43;
$GPXUP;3575;07:55:14;0;50	59711;8	83992;0;0;46;
$GPXUP;3575;07:55:15;0;50	59715;8	83975;0;0;41;
$GPXUP;3575;07:55:16;0;50	59718;8	83959;0;0;42;
$GPXUP;3575;07:55:17;0;50	59722;8	83943;0;0;44;
$GPXUP;3575;07:55:18;0;50	59726;8	83926;0;0;42;
$GPXUP;3575;07:55:19;0;50	59729;8	8391;0;0;44;
$GPXUP;3575;07:55:20;0;50	59733;8	83893;0;0;44;
$GPXUP;3575;07:55:21;0;50	59736;8	83877;0;0;44;
$GPXUP;3575;07:55:22;0;50	59739;8	8386;0;0;44;
$GPXUP;3575;07:55:23;0;50	5974;8	83843;0;0;43;
$GPXUP;3575;07:55:24;0;50	5974;8	83826;0;0;42;
$GPXUP;3575;07:55:25;0;50	59739;8	83809;0;0;42;
$GPXUP;3575;07:55:26;0;50	59738;8	83793;0;0;43;
$GPXUP;3575;07:55:27;0;50	59738;8	83776;0;0;44;
$GPXUP;3575;07:55:28;0;50	59737;8	83758;0;0;45;
$GPXUP;3575;07:55:29;0;50	59735;8	8374;0;0;46;
$GPXUP;3575;07:55:30;0;50	59731;8	83723;0;0;46;
$GPXUP;3575;07:55:31;0;50	59726;8	83706;0;0;46;
$GPXUP;3575;07:55:32;0;50	59723;8	83689;0;0;47;
$GPXUP;3575;07:55:33;0;50	5972;8	83671;0;0;47;
$GPXUP;3575;07:55:34;0;50	59717;8	83653;0;0;46;
$GPXUP;3575;07:55:35;0;50	59713;8	83636;0;0;44;
$GPXUP;3575;07:55:36;0;50	59709;8	83621;0;0;41;
$GPXUP;3575;07:55:37;0;50	59703;8	83609;0;0;39;
$GPXUP;3575;07:55:38;0;50	59694;8	83601;0;0;41;
$GPXUP;3575;07:55:39;0;50	59684;8	83593;0;0;45;
$GPXUP;3575;07:55:40;0;50	59674;8	83586;0;0;46;
$GPXUP;3575;07:55:41;0;50	59663;8	83582;0;0;45;
$GPXUP;3575;07:55:42;0;50	59652;8	83581;0;0;43;
$GPXUP;3575;07:55:43;0;50	59641;8	83582;0;0;40;
$GPXUP;3575;07:55:44;0;50	5963;8	83579;0;0;43;
$GPXUP;3575;07:55:45;0;50	59618;8	83574;0;0;49;
$GPXUP;3575;07:55:46;0;50	59605;8	83568;0;0;49;
$GPXUP;3575;07:55:47;0;50	59592;8	83565;0;0;50;
$GPXUP;3575;07:55:48;0;50	59579;8	83564;0;0;53;
$GPXUP;3575;07:55:49;0;50	59565;8	83565;0;0;54;
$GPXUP;3575;07:55:50;0;50	59551;8	8357;0;0;56;
$GPXUP;3575;07:55:51;0;50	59538;8	83579;0;0;57;
$GPXUP;3575;07:55:52;0;50	59526;8	83593;0;0;60;
$GPXUP;3575;07:55:53;0;50	59514;8	83608;0;0;61;
$GPXUP;3575;07:55:54;0;50	59502;8	83623;0;0;58;
$GPXUP;3575;07:55:55;0;50	59489;8	83632;0;0;54;
$GPXUP;3575;07:55:56;0;50	59475;8	83634;0;0;56;
$GPXUP;3575;07:55:57;0;50	59461;8	8363;0;0;53;
$GPXUP;3575;07:55:58;0;50	59449;8	83622;0;0;53;
$GPXUP;3575;07:55:59;0;50	59438;8	83611;0;0;53;
$GPXUP;3575;07:56:00;0;50	59428;8	83599;0;0;50;
$GPXUP;3575;07:56:01;0;50	59419;8	83585;0;0;50;
$GPXUP;3575;07:56:02;0;50	59414;8	83567;0;0;54;
$GPXUP;3575;07:56:03;0;50	59416;8	83549;0;0;42;
$GPXUP;3575;07:56:04;0;50	59425;8	83537;0;0;33;
$GPXUP;3575;07:56:05;0;50	5944;8	83534;0;0;37;
$GPXUP;3575;07:56:06;0;50	59456;8	83539;0;0;50;
$GPXUP;3575;07:56:07;0;50	5947;8	83549;0;0;54;
$GPXUP;3575;07:56:08;0;50	59483;8	83562;0;0;56;
$GPXUP;3575;07:56:09;0;50	59493;8	8358;0;0;58;
$GPXUP;3575;07:56:10;0;50	59499;8	83601;0;0;56;
$GPXUP;3575;07:56:11;0;50	59502;8	83623;0;0;54;
$GPXUP;3575;07:56:12;0;50	59503;8	83646;0;0;55;
$GPXUP;3575;07:56:13;0;50	59505;8	83669;0;0;57;
$GPXUP;3575;07:56:14;0;50	5951;8	83692;0;0;61;
$GPXUP;3575;07:56:15;0;50	59518;8	83712;0;0;61;
$GPXUP;3575;07:56:16;0;50	59527;8	83732;0;0;59;
$GPXUP;3575;07:56:17;0;50	59534;8	83752;0;0;57;
$GPXUP;3575;07:56:18;0;50	59539;8	83774;0;0;59;
$GPXUP;3575;07:56:19;0;50	59543;8	83798;0;0;61;
$GPXUP;3575;07:56:20;0;50	59548;8	83822;0;0;64;
$GPXUP;3575;07:56:21;0;50	59552;8	83846;0;0;62;
$GPXUP;3575;07:56:22;0;50	59557;8	8387;0;0;63;
$GPXUP;3575;07:56:23;0;50	59564;8	83892;0;0;64;
$GPXUP;3575;07:56:24;0;50	59574;8	83912;0;0;63;
$GPXUP;3575;07:56:25;0;50	59586;8	83928;0;0;62;
$GPXUP;3575;07:56:26;0;50	59598;8	83943;0;0;60;
$GPXUP;3575;07:56:27;0;50	59611;8	83955;0;0;58;
$GPXUP;3575;07:56:28;0;50	59624;8	83962;0;0;56;
$GPXUP;3575;07:56:29;0;50	59638;8	83968;0;0;56;
$GPXUP;3575;07:56:30;0;50	59651;8	83977;0;0;62;
$GPXUP;3575;07:56:31;0;50	59659;8	83995;0;0;61;
$GPXUP;3575;07:56:32;0;50	59664;8	84018;0;0;64;
$GPXUP;3575;07:56:33;0;50	59665;8	84044;0;0;65;
$GPXUP;3575;07:56:34;0;50	59661;8	84069;0;0;68;
$GPXUP;3575;07:56:35;0;50	59652;8	84091;0;0;66;
$GPXUP;3575;07:56:36;0;50	5964;8	84104;0;0;55;
$GPXUP;3575;07:56:37;0;50	59627;8	84106;0;0;45;
$GPXUP;3575;07:56:38;0;50	59614;8	84096;0;0;46;
$GPXUP;3575;07:56:39;0;50	59603;8	84084;0;0;44;
$GPXUP;3575;07:56:40;0;50	59594;8	8407;0;0;42;
$GPXUP;3575;07:56:41;0;50	59588;8	84055;0;0;40;
$GPXUP;3575;07:56:42;0;50	59586;8	84038;0;0;42;
$GPXUP;3575;07:56:43;0;50	59585;8	8402;0;0;41;
$GPXUP;3575;07:56:44;0;50	59584;8	84003;0;0;40;
$GPXUP;3575;07:56:45;0;50	59583;8	83987;0;0;40;
$GPXUP;3575;07:56:46;0;50	59579;8	83971;0;0;42;
$GPXUP;3575;07:56:47;0;50	59575;8	83954;0;0;45;
$GPXUP;3575;07:56:48;0;50	59573;8	83937;0;0;44;
$GPXUP;3575;07:56:49;0;50	59573;8	83919;0;0;44;
$GPXUP;3575;07:56:50;0;50	59575;8	83899;0;0;51;
$GPXUP;3575;07:56:51;0;50	59579;8	83877;0;0;62;
$GPXUP;3575;07:56:52;0;50	59584;8	83854;0;0;59;
$GPXUP;3575;07:56:53;0;50	59588;8	83833;0;0;49;
$GPXUP;3575;07:56:54;0;50	59587;8	83815;0;0;42;
$GPXUP;3575;07:56:55;0;50	59582;8	83799;0;0;44;
$GPXUP;3575;07:56:56;0;50	59575;8	83783;0;0;49;
$GPXUP;3575;07:56:57;0;50	59569;8	83766;0;0;51;
$GPXUP;3575;07:56:58;0;50	59564;8	83748;0;0;48;
$GPXUP;3575;07:56:59;0;50	5956;8	8373;0;0;47;
$GPXUP;3575;07:57:00;0;50	59556;8	83714;0;0;44;
$GPXUP;3575;07:57:01;0;50	59552;8	83698;0;0;42;
$GPXUP;3575;07:57:02;0;50	59548;8	8368;0;0;52;
$GPXUP;3575;07:57:03;0;50	59544;8	8366;0;0;53;
$GPXUP;3575;07:57:04;0;50	59544;8	8364;0;0;49;
$GPXUP;3575;07:57:05;0;50	59542;8	8362;0;0;50;
$GPXUP;3575;07:57:06;0;50	59539;8	83602;0;0;48;
$GPXUP;3575;07:57:07;0;50	59534;8	83583;0;0;50;
$GPXUP;3575;07:57:08;0;50	59529;8	83565;0;0;50;
$GPXUP;3575;07:57:09;0;50	59522;8	83548;0;0;47;
$GPXUP;3575;07:57:10;0;50	59517;8	83531;0;0;50;
$GPXUP;3575;07:57:11;0;50	59513;8	83512;0;0;52;
$GPXUP;3575;07:57:12;0;50	59511;8	83492;0;0;51;
$GPXUP;3575;07:57:13;0;50	59513;8	83473;0;0;49;
$GPXUP;3575;07:57:14;0;50	59518;8	83456;0;0;45;
$GPXUP;3575;07:57:15;0;50	59526;8	83442;0;0;45;
$GPXUP;3575;07:57:16;0;50	59536;8	8343;0;0;49;
$GPXUP;3575;07:57:17;0;50	59547;8	8342;0;0;48;
$GPXUP;3575;07:57:18;0;50	59559;8	83414;0;0;49;
$GPXUP;3575;07:57:19;0;50	59572;8	83414;0;0;49;
$GPXUP;3575;07:57:20;0;50	59585;8	83414;0;0;51;
$GPXUP;3575;07:57:21;0;50	59598;8	83412;0;0;52;
$GPXUP;3575;07:57:22;0;50	59611;8	8341;0;0;52;
$GPXUP;3575;07:57:23;0;50	59624;8	83407;0;0;52;
$GPXUP;3575;07:57:24;0;50	59636;8	834;0;0;46;
$GPXUP;3575;07:57:25;0;50	59645;8	83389;0;0;48;
$GPXUP;3575;07:57:26;0;50	59653;8	83375;0;0;49;
$GPXUP;3575;07:57:27;0;50	59658;8	83358;0;0;47;
$GPXUP;3575;07:57:28;0;50	59657;8	8334;0;0;44;
$GPXUP;3575;07:57:29;0;50	5965;8	8332;0;0;50;
$GPXUP;3575;07:57:30;0;50	59645;8	833;0;0;53;
$GPXUP;3575;07:57:31;0;50	59642;8	8328;0;0;51;
$GPXUP;3575;07:57:32;0;50	59642;8	83262;0;0;47;
$GPXUP;3575;07:57:33;0;50	59646;8	83245;0;0;46;
$GPXUP;3575;07:57:34;0;50	59652;8	83229;0;0;48;
$GPXUP;3575;07:57:35;0;50	59658;8	83212;0;0;50;
$GPXUP;3575;07:57:36;0;50	59662;8	83193;0;0;50;
$GPXUP;3575;07:57:37;0;50	59666;8	83174;0;0;49;
$GPXUP;3575;07:57:38;0;50	59669;8	83156;0;0;50;
$GPXUP;3575;07:57:39;0;50	59675;8	83138;0;0;48;
$GPXUP;3575;07:57:40;0;50	59683;8	83127;0;0;42;
$GPXUP;3575;07:57:41;0;50	59695;8	83124;0;0;44;
$GPXUP;3575;07:57:42;0;50	59708;8	8313;0;0;53;
$GPXUP;3575;07:57:43;0;50	59719;8	83145;0;0;57;
$GPXUP;3575;07:57:44;0;50	59728;8	83164;0;0;59;
$GPXUP;3575;07:57:45;0;50	59734;8	83186;0;0;57;
$GPXUP;3575;07:57:46;0;50	59736;8	83209;0;0;58;
$GPXUP;3575;07:57:47;0;50	59733;8	83234;0;0;60;
$GPXUP;3575;07:57:48;0;50	59725;8	83257;0;0;63;
$GPXUP;3575;07:57:49;0;50	59716;8	83276;0;0;56;
$GPXUP;3575;07:57:50;0;50	59708;8	83295;0;0;57;
$GPXUP;3575;07:57:51;0;50	59701;8	83316;0;0;57;
$GPXUP;3575;07:57:52;0;50	59697;8	83338;0;0;59;
$GPXUP;3575;07:57:53;0;50	59692;8	8336;0;0;60;
$GPXUP;3575;07:57:54;0;50	59685;8	83382;0;0;58;
$GPXUP;3575;07:57:55;0;50	59679;8	83402;0;0;58;
$GPXUP;3575;07:57:56;0;50	59672;8	83422;0;0;56;
$GPXUP;3575;07:57:57;0;50	59666;8	83443;0;0;57;
$GPXUP;3575;07:57:58;0;50	59661;8	83465;0;0;61;
$GPXUP;3575;07:57:59;0;50	59656;8	83488;0;0;63;
$GPXUP;3575;07:58:00;0;50	5965;8	83511;0;0;63;
$GPXUP;3575;07:58:01;0;50	59642;8	83532;0;0;60;
$GPXUP;3575;07:58:02;0;50	5963;8	83543;0;0;54;
$GPXUP;3575;07:58:03;0;50	59615;8	83547;0;0;53;
$GPXUP;3575;07:58:04;0;50	596;8	83541;0;0;52;
$GPXUP;3575;07:58:05;0;50	59587;8	83529;0;0;52;
$GPXUP;3575;07:58:06;0;50	59577;8	83511;0;0;58;
$GPXUP;3575;07:58:07;0;50	59572;8	8349;0;0;57;
$GPXUP;3575;07:58:08;0;50	59574;8	8347;0;0;50;
$GPXUP;3575;07:58:09;0;50	59583;8	83456;0;0;38;
$GPXUP;3575;07:58:10;0;50	59597;8	8345;0;0;38;
$GPXUP;3575;07:58:11;0;50	59613;8	83452;0;0;43;
$GPXUP;3575;07:58:12;0;50	59628;8	83464;0;0;51;
$GPXUP;3575;07:58:13;0;50	59639;8	83486;0;0;54;
$GPXUP;3575;07:58:14;0;50	5964;8	83512;0;0;51;
$GPXUP;3575;07:58:15;0;50	59637;8	83538;0;0;55;
$GPXUP;3575;07:58:16;0;50	59631;8	83564;0;0;61;
$GPXUP;3575;07:58:17;0;50	59622;8	83586;0;0;60;
$GPXUP;3575;07:58:18;0;50	59616;8	83607;0;0;58;
$GPXUP;3575;07:58:19;0;50	59611;8	83629;0;0;56;
$GPXUP;3575;07:58:20;0;50	59608;8	83652;0;0;58;
$GPXUP;3575;07:58:21;0;50	59605;8	83674;0;0;60;
$GPXUP;3575;07:58:22;0;50	59599;8	83698;0;0;66;
$GPXUP;3575;07:58:23;0;50	5959;8	83718;0;0;63;
$GPXUP;3575;07:58:24;0;50	59578;8	83733;0;0;59;
$GPXUP;3575;07:58:25;0;50	59564;8	83743;0;0;59;
$GPXUP;3575;07:58:26;0;50	59552;8	83757;0;0;61;
$GPXUP;3575;07:58:27;0;50	59541;8	83774;0;0;61;
$GPXUP;3575;07:58:28;0;50	59531;8	83792;0;0;61;
$GPXUP;3575;07:58:29;0;50	5952;8	8381;0;0;60;
$GPXUP;3575;07:58:30;0;50	5951;8	83826;0;0;60;
$GPXUP;3575;07:58:31;0;50	59498;8	83842;0;0;60;
$GPXUP;3575;07:58:32;0;50	59486;8	83855;0;0;60;
$GPXUP;3575;07:58:33;0;50	59472;8	83864;0;0;58;
$GPXUP;3575;07:58:34;0;50	59457;8	83859;0;0;56;
$GPXUP;3575;07:58:35;0;50	59442;8	83849;0;0;60;
$GPXUP;3575;07:58:36;0;50	5943;8	83833;0;0;61;
$GPXUP;3575;07:58:37;0;50	59421;8	83811;0;0;66;
$GPXUP;3575;07:58:38;0;50	59415;8	83788;0;0;64;
$GPXUP;3575;07:58:39;0;50	59412;8	83765;0;0;59;
$GPXUP;3575;07:58:40;0;50	59415;8	83744;0;0;54;
$GPXUP;3575;07:58:41;0;50	59423;8	83725;0;0;52;
$GPXUP;3575;07:58:42;0;50	59432;8	83707;0;0;53;
$GPXUP;3575;07:58:43;0;50	59438;8	83688;0;0;53;
$GPXUP;3575;07:58:44;0;50	5944;8	83667;0;0;55;
$GPXUP;3575;07:58:45;0;50	59442;8	83646;0;0;51;
$GPXUP;3575;07:58:46;0;50	59442;8	83627;0;0;44;
$GPXUP;3575;07:58:47;0;50	59439;8	83608;0;0;48;
$GPXUP;3575;07:58:48;0;50	59437;8	83588;0;0;55;
$GPXUP;3575;07:58:49;0;50	59435;8	83567;0;0;52;
$GPXUP;3575;07:58:50;0;50	59433;8	83546;0;0;50;
$GPXUP;3575;07:58:51;0;50	5943;8	83527;0;0;48;
$GPXUP;3575;07:58:52;0;50	59425;8	83509;0;0;48;
$GPXUP;3575;07:58:53;0;50	59419;8	83492;0;0;49;
$GPXUP;3575;07:58:54;0;50	59412;8	83475;0;0;51;
$GPXUP;3575;07:58:55;0;50	59407;8	83456;0;0;52;
$GPXUP;3575;07:58:56;0;50	59402;8	83438;0;0;51;
$GPXUP;3575;07:58:57;0;50	59396;8	83419;0;0;50;
$GPXUP;3575;07:58:58;0;50	59391;8	83404;0;0;39;
$GPXUP;3575;07:58:59;0;50	59384;8	83389;0;0;49;
$GPXUP;3575;07:59:00;0;50	59374;8	83374;0;0;51;
$GPXUP;3575;07:59:01;0;50	59364;8	83361;0;0;50;
$GPXUP;3575;07:59:02;0;50	59353;8	83351;0;0;51;
$GPXUP;3575;07:59:03;0;50	59342;8	8334;0;0;51;
$GPXUP;3575;07:59:04;0;50	59333;8	83325;0;0;51;
$GPXUP;3575;07:59:05;0;50	59327;8	83306;0;0;55;
$GPXUP;3575;07:59:06;0;50	5932;8	83287;0;0;55;
$GPXUP;3575;07:59:07;0;50	59314;8	83267;0;0;57;
$GPXUP;3575;07:59:08;0;50	59307;8	83247;0;0;56;
$GPXUP;3575;07:59:09;0;50	59297;8	83232;0;0;53;
$GPXUP;3575;07:59:10;0;50	59285;8	8322;0;0;54;
$GPXUP;3575;07:59:11;0;50	59272;8	83212;0;0;54;
$GPXUP;3575;07:59:12;0;50	59258;8	83206;0;0;57;
$GPXUP;3575;07:59:13;0;50	59244;8	832;0;0;59;
$GPXUP;3575;07:59:14;0;50	59229;8	83198;0;0;60;
$GPXUP;3575;07:59:15;0;50	59215;8	832;0;0;55;
$GPXUP;3575;07:59:16;0;50	59201;8	83205;0;0;55;
$GPXUP;3575;07:59:17;0;50	59187;8	83209;0;0;55;
$GPXUP;3575;07:59:18;0;50	59173;8	83213;0;0;58;
$GPXUP;3575;07:59:19;0;50	59158;8	83214;0;0;57;
$GPXUP;3575;07:59:20;0;50	59144;8	83209;0;0;58;
$GPXUP;3575;07:59:21;0;50	59132;8	83198;0;0;59;
$GPXUP;3575;07:59:22;0;50	5912;8	83184;0;0;58;
$GPXUP;3575;07:59:23;0;50	59109;8	83168;0;0;61;
$GPXUP;3575;07:59:24;0;50	59096;8	83155;0;0;62;
$GPXUP;3575;07:59:25;0;50	59082;8	83145;0;0;58;
$GPXUP;3575;07:59:26;0;50	59068;8	83138;0;0;54;
$GPXUP;3575;07:59:27;0;50	59055;8	83135;0;0;54;
$GPXUP;3575;07:59:28;0;50	59041;8	83133;0;0;53;
$GPXUP;3575;07:59:29;0;50	59028;8	83136;0;0;52;
$GPXUP;3575;07:59:30;0;50	59016;8	83144;0;0;54;
$GPXUP;3575;07:59:31;0;50	59005;8	83157;0;0;55;
$GPXUP;3575;07:59:32;0;50	58994;8	8317;0;0;54;
$GPXUP;3575;07:59:33;0;50	58983;8	83181;0;0;52;
$GPXUP;3575;07:59:34;0;50	58971;8	83187;0;0;48;
$GPXUP;3575;07:59:35;0;50	58958;8	83188;0;0;51;
$GPXUP;3575;07:59:36;0;50	58946;8	83184;0;0;51;
$GPXUP;3575;07:59:37;0;50	58934;8	83175;0;0;51;
$GPXUP;3575;07:59:38;0;50	58923;8	83165;0;0;51;
$GPXUP;3575;07:59:39;0;50	58912;8	83157;0;0;51;
$GPXUP;3575;07:59:40;0;50	58899;8	83152;0;0;51;
$GPXUP;3575;07:59:41;0;50	58886;8	83153;0;0;54;
$GPXUP;3575;07:59:42;0;50	58873;8	83157;0;0;55;
$GPXUP;3575;07:59:43;0;50	5886;8	83164;0;0;57;
$GPXUP;3575;07:59:44;0;50	58847;8	83175;0;0;59;
$GPXUP;3575;07:59:45;0;50	58835;8	83186;0;0;56;
$GPXUP;3575;07:59:46;0;50	58822;8	83193;0;0;52;
$GPXUP;3575;07:59:47;0;50	5881;8	83192;0;0;48;
$GPXUP;3575;07:59:48;0;50	588;8	83184;0;0;47;
$GPXUP;3575;07:59:49;0;50	5879;8	83172;0;0;51;
$GPXUP;3575;07:59:50;0;50	5878;8	83159;0;0;53;
$GPXUP;3575;07:59:51;0;50	58768;8	83148;0;0;54;
$GPXUP;3575;07:59:52;0;50	58756;8	8314;0;0;56;
$GPXUP;3575;07:59:53;0;50	58742;8	83137;0;0;56;
$GPXUP;3575;07:59:54;0;50	58728;8	8314;0;0;57;
$GPXUP;3575;07:59:55;0;50	58714;8	83146;0;0;58;
$GPXUP;3575;07:59:56;0;50	58701;8	83148;0;0;54;
$GPXUP;3575;07:59:57;0;50	58688;8	83144;0;0;51;
$GPXUP;3575;07:59:58;0;50	58676;8	83136;0;0;51;
$GPXUP;3575;07:59:59;0;50	58666;8	83124;0;0;52;
$GPXUP;3575;08:00:00;0;50	58658;8	83108;0;0;53;
$GPXUP;3575;08:00:01;0;50	58651;8	8309;0;0;53;
$GPXUP;3575;08:00:02;0;50	58647;8	83072;0;0;50;
$GPXUP;3575;08:00:03;0;50	58646;8	83052;0;0;48;
$GPXUP;3575;08:00:04;0;50	58645;8	83034;0;0;48;
$GPXUP;3575;08:00:05;0;50	58644;8	83014;0;0;49;
$GPXUP;3575;08:00:06;0;50	58645;8	82995;0;0;48;
$GPXUP;3575;08:00:07;0;50	58645;8	82976;0;0;48;
$GPXUP;3575;08:00:08;0;50	58647;8	82958;0;0;47;
$GPXUP;3575;08:00:09;0;50	5865;8	82939;0;0;48;
$GPXUP;3575;08:00:10;0;50	58652;8	8292;0;0;50;
$GPXUP;3575;08:00:11;0;50	5865;8	82899;0;0;50;
$GPXUP;3575;08:00:12;0;50	58645;8	8288;0;0;49;
$GPXUP;3575;08:00:13;0;50	58637;8	82864;0;0;47;
$GPXUP;3575;08:00:14;0;50	58627;8	8285;0;0;54;
$GPXUP;3575;08:00:15;0;50	58616;8	82836;0;0;59;
$GPXUP;3575;08:00:16;0;50	58604;8	8282;0;0;59;
$GPXUP;3575;08:00:17;0;50	58595;8	82801;0;0;59;
$GPXUP;3575;08:00:18;0;50	58589;8	8278;0;0;64;
$GPXUP;3575;08:00:19;0;50	58585;8	82756;0;0;63;
$GPXUP;3575;08:00:20;0;50	58583;8	82734;0;0;58;
$GPXUP;3575;08:00:21;0;50	58582;8	82714;0;0;48;
$GPXUP;3575;08:00:22;0;50	58579;8	82697;0;0;47;
$GPXUP;3575;08:00:23;0;50	58575;8	8268;0;0;46;
$GPXUP;3575;08:00:24;0;50	58573;8	82663;0;0;47;
$GPXUP;3575;08:00:25;0;50	58572;8	82645;0;0;47;
$GPXUP;3575;08:00:26;0;50	58571;8	82626;0;0;51;
$GPXUP;3575;08:00:27;0;50	5857;8	82604;0;0;57;
$GPXUP;3575;08:00:28;0;50	58571;8	8258;0;0;63;
$GPXUP;3575;08:00:29;0;50	58569;8	82555;0;0;62;
$GPXUP;3575;08:00:30;0;50	58564;8	82534;0;0;55;
$GPXUP;3575;08:00:31;0;50	58557;8	82517;0;0;48;
$GPXUP;3575;08:00:32;0;50	58547;8	82507;0;0;43;
$GPXUP;3575;08:00:33;0;50	58536;8	82504;0;0;45;
$GPXUP;3575;08:00:34;0;50	58522;8	82509;0;0;55;
$GPXUP;3575;08:00:35;0;50	58509;8	82516;0;0;55;
$GPXUP;3575;08:00:36;0;50	58496;8	82523;0;0;57;
$GPXUP;3575;08:00:37;0;50	58482;8	82526;0;0;56;
$GPXUP;3575;08:00:38;0;50	58468;8	82525;0;0;51;
$GPXUP;3575;08:00:39;0;50	58459;8	82517;0;0;46;
$GPXUP;3575;08:00:40;0;50	58456;8	82499;0;0;38;
$GPXUP;3575;08:00:41;0;50	58459;8	82478;0;0;38;
$GPXUP;3575;08:00:42;0;50	5846;8	82459;0;0;43;
$GPXUP;3575;08:00:43;0;50	58457;8	82442;0;0;42;
$GPXUP;3575;08:00:44;0;50	5845;8	82429;0;0;41;
$GPXUP;3575;08:00:45;0;50	58439;8	82418;0;0;52;
$GPXUP;3575;08:00:46;0;50	58427;8	82408;0;0;53;
$GPXUP;3575;08:00:47;0;50	58415;8	82398;0;0;52;
$GPXUP;3575;08:00:48;0;50	58404;8	82388;0;0;49;
$GPXUP;3575;08:00:49;0;50	58396;8	82374;0;0;47;
$GPXUP;3575;08:00:50;0;50	58393;8	82357;0;0;44;
$GPXUP;3575;08:00:51;0;50	58393;8	8234;0;0;39;
$GPXUP;3575;08:00:52;0;50	58397;8	82329;0;0;26;
$GPXUP;3575;08:00:53;0;50	58407;8	82326;0;0;28;
$GPXUP;3575;08:00:54;0;50	58424;8	82332;0;0;51;
$GPXUP;3575;08:00:55;0;50	5844;8	82343;0;0;58;
$GPXUP;3575;08:00:56;0;50	58455;8	82356;0;0;64;
$GPXUP;3575;08:00:57;0;50	5847;8	82373;0;0;68;
$GPXUP;3575;08:00:58;0;50	58482;8	82392;0;0;67;
$GPXUP;3575;08:00:59;0;50	58492;8	82415;0;0;67;
$GPXUP;3575;08:01:00;0;50	58501;8	82438;0;0;68;
$GPXUP;3575;08:01:01;0;50	58511;8	82461;0;0;67;
$GPXUP;3575;08:01:02;0;50	58521;8	82483;0;0;69;
$GPXUP;3575;08:01:03;0;50	58532;8	82504;0;0;67;
$GPXUP;3575;08:01:04;0;50	58544;8	82523;0;0;66;
$GPXUP;3575;08:01:05;0;50	58556;8	82542;0;0;67;
$GPXUP;3575;08:01:06;0;50	58566;8	82562;0;0;64;
$GPXUP;3575;08:01:07;0;50	58578;8	82579;0;0;64;
$GPXUP;3575;08:01:08;0;50	5859;8	82594;0;0;62;
$GPXUP;3575;08:01:09;0;50	58604;8	82607;0;0;60;
$GPXUP;3575;08:01:10;0;50	58617;8	82616;0;0;60;
$GPXUP;3575;08:01:11;0;50	58632;8	82621;0;0;58;
$GPXUP;3575;08:01:12;0;50	58645;8	82618;0;0;52;
$GPXUP;3575;08:01:13;0;50	58657;8	8261;0;0;52;
$GPXUP;3575;08:01:14;0;50	58668;8	82596;0;0;55;
$GPXUP;3575;08:01:15;0;50	58678;8	8258;0;0;55;
$GPXUP;3575;08:01:16;0;50	58689;8	82565;0;0;56;
$GPXUP;3575;08:01:17;0;50	58701;8	82556;0;0;51;
$GPXUP;3575;08:01:18;0;50	58714;8	82554;0;0;53;
$GPXUP;3575;08:01:19;0;50	58728;8	82556;0;0;55;
$GPXUP;3575;08:01:20;0;50	58741;8	82559;0;0;55;
$GPXUP;3575;08:01:21;0;50	58755;8	82564;0;0;55;
$GPXUP;3575;08:01:22;0;50	58768;8	82573;0;0;58;
$GPXUP;3575;08:01:23;0;50	58781;8	82584;0;0;58;
$GPXUP;3575;08:01:24;0;50	58792;8	82596;0;0;53;
$GPXUP;3575;08:01:25;0;50	58804;8	82611;0;0;54;
$GPXUP;3575;08:01:26;0;50	58816;8	82629;0;0;69;
$GPXUP;3575;08:01:27;0;50	58832;8	82645;0;0;70;
$GPXUP;3575;08:01:28;0;50	5885;8	82656;0;0;70;
$GPXUP;3575;08:01:29;0;50	58867;8	82662;0;0;68;
$GPXUP;3575;08:01:30;0;50	58884;8	82668;0;0;68;
$GPXUP;3575;08:01:31;0;50	589;8	82676;0;0;67;
$GPXUP;3575;08:01:32;0;50	58915;8	82687;0;0;65;
$GPXUP;3575;08:01:33;0;50	58931;8	82694;0;0;63;
$GPXUP;3575;08:01:34;0;50	58946;8	82698;0;0;60;
$GPXUP;3575;08:01:35;0;50	58961;8	82698;0;0;60;
$GPXUP;3575;08:01:36;0;50	58976;8	82698;0;0;61;
$GPXUP;3575;08:01:37;0;50	58992;8	82696;0;0;62;
$GPXUP;3575;08:01:38;0;50	59007;8	82696;0;0;61;
$GPXUP;3575;08:01:39;0;50	59022;8	827;0;0;61;
$GPXUP;3575;08:01:40;0;50	59035;8	8271;0;0;60;
$GPXUP;3575;08:01:41;0;50	59048;8	82725;0;0;63;
$GPXUP;3575;08:01:42;0;50	59061;8	82741;0;0;65;
$GPXUP;3575;08:01:43;0;50	59074;8	82754;0;0;63;
$GPXUP;3575;08:01:44;0;50	59088;8	82763;0;0;60;
$GPXUP;3575;08:01:45;0;50	59103;8	82769;0;0;59;
$GPXUP;3575;08:01:46;0;50	59117;8	82775;0;0;56;
$GPXUP;3575;08:01:47;0;50	5913;8	82778;0;0;51;
$GPXUP;3575;08:01:48;0;50	59144;8	82776;0;0;54;
$GPXUP;3575;08:01:49;0;50	59158;8	82772;0;0;59;
$GPXUP;3575;08:01:50;0;50	59174;8	82768;0;0;63;
$GPXUP;3575;08:01:51;0;50	59189;8	82767;0;0;61;
$GPXUP;3575;08:01:52;0;50	59203;8	8277;0;0;54;
$GPXUP;3575;08:01:53;0;50	59216;8	82774;0;0;56;
$GPXUP;3575;08:01:54;0;50	5923;8	82778;0;0;58;
$GPXUP;3575;08:01:55;0;50	59245;8	8278;0;0;61;
$GPXUP;3575;08:01:56;0;50	5926;8	82784;0;0;61;
$GPXUP;3575;08:01:57;0;50	59274;8	8279;0;0;60;
$GPXUP;3575;08:01:58;0;50	59289;8	82799;0;0;61;
$GPXUP;3575;08:01:59;0;50	59303;8	82808;0;0;62;
$GPXUP;3575;08:02:00;0;50	59317;8	82816;0;0;60;
$GPXUP;3575;08:02:01;0;50	59332;8	82822;0;0;59;
$GPXUP;3575;08:02:02;0;50	59346;8	82826;0;0;59;
$GPXUP;3575;08:02:03;0;50	59361;8	8283;0;0;60;
$GPXUP;3575;08:02:04;0;50	59376;8	82834;0;0;62;
$GPXUP;3575;08:02:05;0;50	59391;8	82839;0;0;62;
$GPXUP;3575;08:02:06;0;50	59406;8	82847;0;0;62;
$GPXUP;3575;08:02:07;0;50	59419;8	82859;0;0;63;
$GPXUP;3575;08:02:08;0;50	59431;8	82875;0;0;64;
$GPXUP;3575;08:02:09;0;50	59443;8	82893;0;0;65;
$GPXUP;3575;08:02:10;0;50	59455;8	82909;0;0;66;
$GPXUP;3575;08:02:11;0;50	59469;8	82923;0;0;65;
$GPXUP;3575;08:02:12;0;50	59484;8	82932;0;0;65;
$GPXUP;3575;08:02:13;0;50	595;8	82939;0;0;67;
$GPXUP;3575;08:02:14;0;50	59517;8	82945;0;0;70;
$GPXUP;3575;08:02:15;0;50	59533;8	82951;0;0;65;
$GPXUP;3575;08:02:16;0;50	59547;8	82961;0;0;64;
$GPXUP;3575;08:02:17;0;50	59559;8	82976;0;0;63;
$GPXUP;3575;08:02:18;0;50	5957;8	82993;0;0;63;
$GPXUP;3575;08:02:19;0;50	59581;8	83011;0;0;63;
$GPXUP;3575;08:02:20;0;50	59591;8	83029;0;0;62;
$GPXUP;3575;08:02:21;0;50	59602;8	83047;0;0;65;
$GPXUP;3575;08:02:22;0;50	59614;8	83063;0;0;66;
$GPXUP;3575;08:02:23;0;50	59627;8	83079;0;0;66;
$GPXUP;3575;08:02:24;0;50	5964;8	83097;0;0;68;
$GPXUP;3575;08:02:25;0;50	59649;8	8312;0;0;74;
$GPXUP;3575;08:02:26;0;50	5965;8	8315;0;0;66;
$GPXUP;3575;08:02:27;0;50	59645;8	8318;0;0;64;
$GPXUP;3575;08:02:28;0;50	59638;8	83207;0;0;69;
$GPXUP;3575;08:02:29;0;50	59629;8	8323;0;0;61;
$GPXUP;3575;08:02:30;0;50	59622;8	83253;0;0;60;
$GPXUP;3575;08:02:31;0;50	59619;8	83277;0;0;58;
$GPXUP;3575;08:02:32;0;50	59622;8	83302;0;0;63;
$GPXUP;3575;08:02:33;0;50	59624;8	83329;0;0;69;
$GPXUP;3575;08:02:34;0;50	59624;8	83358;0;0;73;
$GPXUP;3575;08:02:35;0;50	5962;8	83386;0;0;72;
$GPXUP;3575;08:02:36;0;50	59614;8	83412;0;0;68;
$GPXUP;3575;08:02:37;0;50	59605;8	83433;0;0;62;
$GPXUP;3575;08:02:38;0;50	59598;8	83455;0;0;61;
$GPXUP;3575;08:02:39;0;50	59594;8	83478;0;0;59;
$GPXUP;3575;08:02:40;0;50	59594;8	83502;0;0;59;
$GPXUP;3575;08:02:41;0;50	59597;8	83525;0;0;57;
$GPXUP;3575;08:02:42;0;50	59605;8	83547;0;0;63;
$GPXUP;3575;08:02:43;0;50	59615;8	83569;0;0;69;
$GPXUP;3575;08:02:44;0;50	59625;8	8359;0;0;67;
$GPXUP;3575;08:02:45;0;50	59636;8	8361;0;0;66;
$GPXUP;3575;08:02:46;0;50	59649;8	83628;0;0;66;
$GPXUP;3575;08:02:47;0;50	59662;8	83646;0;0;66;
$GPXUP;3575;08:02:48;0;50	59671;8	83667;0;0;65;
$GPXUP;3575;08:02:49;0;50	59679;8	8369;0;0;63;
$GPXUP;3575;08:02:50;0;50	59683;8	83713;0;0;62;
$GPXUP;3575;08:02:51;0;50	59684;8	83737;0;0;63;
$GPXUP;3575;08:02:52;0;50	59682;8	83761;0;0;62;
$GPXUP;3575;08:02:53;0;50	59682;8	83784;0;0;59;
$GPXUP;3575;08:02:54;0;50	59684;8	83808;0;0;63;
$GPXUP;3575;08:02:55;0;50	5969;8	83831;0;0;60;
$GPXUP;3575;08:02:56;0;50	59697;8	83852;0;0;61;
$GPXUP;3575;08:02:57;0;50	59704;8	83873;0;0;59;
$GPXUP;3575;08:02:58;0;50	59708;8	83895;0;0;59;
$GPXUP;3575;08:02:59;0;50	59707;8	83918;0;0;62;
$GPXUP;3575;08:03:00;0;50	597;8	83939;0;0;64;
$GPXUP;3575;08:03:01;0;50	59689;8	83953;0;0;53;
$GPXUP;3575;08:03:02;0;50	59676;8	83955;0;0;50;
$GPXUP;3575;08:03:03;0;50	59661;8	83951;0;0;52;
$GPXUP;3575;08:03:04;0;50	59648;8	83945;0;0;51;
$GPXUP;3575;08:03:05;0;50	59635;8	83936;0;0;52;
$GPXUP;3575;08:03:06;0;50	59622;8	83926;0;0;53;
$GPXUP;3575;08:03:07;0;50	59609;8	8392;0;0;53;
$GPXUP;3575;08:03:08;0;50	59596;8	83918;0;0;52;
$GPXUP;3575;08:03:09;0;50	59583;8	83922;0;0;56;
$GPXUP;3575;08:03:10;0;50	59569;8	83931;0;0;59;
$GPXUP;3575;08:03:11;0;50	59556;8	83944;0;0;65;
$GPXUP;3575;08:03:12;0;50	59544;8	83962;0;0;66;
$GPXUP;3575;08:03:13;0;50	59534;8	83982;0;0;63;
$GPXUP;3575;08:03:14;0;50	59522;8	83996;0;0;57;
$GPXUP;3575;08:03:15;0;50	59509;8	84004;0;0;55;
$GPXUP;3575;08:03:16;0;50	59495;8	84004;0;0;55;
$GPXUP;3575;08:03:17;0;50	59482;8	83999;0;0;54;
$GPXUP;3575;08:03:18;0;50	5947;8	8399;0;0;49;
$GPXUP;3575;08:03:19;0;50	59464;8	83976;0;0;44;
$GPXUP;3575;08:03:20;0;50	59465;8	83965;0;0;19;
$GPXUP;3575;08:03:21;0;50	59481;8	83966;0;0;34;
$GPXUP;3575;08:03:22;0;50	59506;8	83978;0;0;66;
$GPXUP;3575;08:03:23;0;50	59527;8	83994;0;0;70;
$GPXUP;3575;08:03:24;0;50	59544;8	8401;0;0;68;
$GPXUP;3575;08:03:25;0;50	59561;8	84022;0;0;64;
$GPXUP;3575;08:03:26;0;50	59577;8	8402;0;0;57;
$GPXUP;3575;08:03:27;0;50	5959;8	84001;0;0;62;
$GPXUP;3575;08:03:28;0;50	59595;8	83975;0;0;58;
$GPXUP;3575;08:03:29;0;50	596;8	8395;0;0;60;
$GPXUP;3575;08:03:30;0;50	59607;8	83928;0;0;60;
$GPXUP;3575;08:03:31;0;50	59616;8	83912;0;0;47;
$GPXUP;3575;08:03:32;0;50	59629;8	83909;0;0;45;
$GPXUP;3575;08:03:33;0;50	59642;8	83914;0;0;46;
$GPXUP;3575;08:03:34;0;50	59651;8	83928;0;0;45;
$GPXUP;3575;08:03:35;0;50	59657;8	83952;0;0;53;
$GPXUP;3575;08:03:36;0;50	59658;8	83977;0;0;49;
$GPXUP;3575;08:03:37;0;50	59652;8	84;0;0;53;
$GPXUP;3575;08:03:38;0;50	59643;8	84019;0;0;53;
$GPXUP;3575;08:03:39;0;50	59633;8	84035;0;0;52;
$GPXUP;3575;08:03:40;0;50	5962;8	84046;0;0;53;
$GPXUP;3575;08:03:41;0;50	59608;8	84055;0;0;50;
$GPXUP;3575;08:03:42;0;50	59595;8	84059;0;0;49;
$GPXUP;3575;08:03:43;0;50	59583;8	84063;0;0;47;
$GPXUP;3575;08:03:44;0;50	59571;8	84069;0;0;48;
$GPXUP;3575;08:03:45;0;50	59561;8	84079;0;0;50;
$GPXUP;3575;08:03:46;0;50	59551;8	84092;0;0;51;
$GPXUP;3575;08:03:47;0;50	59542;8	84106;0;0;51;
$GPXUP;3575;08:03:48;0;50	59533;8	84121;0;0;52;
$GPXUP;3575;08:03:49;0;50	59524;8	84138;0;0;55;
$GPXUP;3575;08:03:50;0;50	59516;8	84156;0;0;57;
$GPXUP;3575;08:03:51;0;50	59508;8	84174;0;0;56;
$GPXUP;3575;08:03:52;0;50	595;8	84192;0;0;54;
$GPXUP;3575;08:03:53;0;50	5949;8	84207;0;0;52;
$GPXUP;3575;08:03:54;0;50	5948;8	84218;0;0;51;
$GPXUP;3575;08:03:55;0;50	59468;8	84226;0;0;48;
$GPXUP;3575;08:03:56;0;50	59457;8	84232;0;0;48;
$GPXUP;3575;08:03:57;0;50	59446;8	84238;0;0;46;
$GPXUP;3575;08:03:58;0;50	59435;8	84239;0;0;43;
$GPXUP;3575;08:03:59;0;50	59424;8	84238;0;0;44;
$GPXUP;3575;08:04:00;0;50	59413;8	84238;0;0;44;
$GPXUP;3575;08:04:01;0;50	59402;8	84241;0;0;44;
$GPXUP;3575;08:04:02;0;50	59392;8	84248;0;0;47;
$GPXUP;3575;08:04:03;0;50	59382;8	8426;0;0;51;
$GPXUP;3575;08:04:04;0;50	59372;8	84274;0;0;54;
$GPXUP;3575;08:04:05;0;50	59361;8	84287;0;0;55;
$GPXUP;3575;08:04:06;0;50	5935;8	84301;0;0;56;
$GPXUP;3575;08:04:07;0;50	59339;8	84313;0;0;56;
$GPXUP;3575;08:04:08;0;50	59326;8	84322;0;0;54;
$GPXUP;3575;08:04:09;0;50	59313;8	84329;0;0;54;
$GPXUP;3575;08:04:10;0;50	593;8	84334;0;0;52;
$GPXUP;3575;08:04:11;0;50	59288;8	84338;0;0;48;
$GPXUP;3575;08:04:12;0;50	59277;8	84344;0;0;50;
$GPXUP;3575;08:04:13;0;50	59267;8	84358;0;0;55;
$GPXUP;3575;08:04:14;0;50	59259;8	84376;0;0;59;
$GPXUP;3575;08:04:15;0;50	59254;8	84399;0;0;61;
$GPXUP;3575;08:04:16;0;50	59251;8	84423;0;0;63;
$GPXUP;3575;08:04:17;0;50	59248;8	84447;0;0;61;
$GPXUP;3575;08:04:18;0;50	59247;8	84471;0;0;59;
$GPXUP;3575;08:04:19;0;50	59246;8	84494;0;0;58;
$GPXUP;3575;08:04:20;0;50	59246;8	84516;0;0;56;
$GPXUP;3575;08:04:21;0;50	59249;8	84538;0;0;55;
$GPXUP;3575;08:04:22;0;50	59256;8	84558;0;0;57;
$GPXUP;3575;08:04:23;0;50	59266;8	84575;0;0;55;
$GPXUP;3575;08:04:24;0;50	59279;8	84586;0;0;56;
$GPXUP;3575;08:04:25;0;50	59293;8	84593;0;0;58;
$GPXUP;3575;08:04:26;0;50	59309;8	84594;0;0;60;
$GPXUP;3575;08:04:27;0;50	59322;8	84586;0;0;58;
$GPXUP;3575;08:04:28;0;50	59334;8	84572;0;0;56;
$GPXUP;3575;08:04:29;0;50	59344;8	84556;0;0;53;
$GPXUP;3575;08:04:30;0;50	59352;8	84538;0;0;53;
$GPXUP;3575;08:04:31;0;50	59359;8	84521;0;0;52;
$GPXUP;3575;08:04:32;0;50	59368;8	84504;0;0;55;
$GPXUP;3575;08:04:33;0;50	59379;8	8449;0;0;57;
$GPXUP;3575;08:04:34;0;50	59392;8	84477;0;0;63;
$GPXUP;3575;08:04:35;0;50	59405;8	84462;0;0;64;
$GPXUP;3575;08:04:36;0;50	59414;8	84444;0;0;55;
$GPXUP;3575;08:04:37;0;50	59421;8	84427;0;0;50;
$GPXUP;3575;08:04:38;0;50	59426;8	84407;0;0;54;
$GPXUP;3575;08:04:39;0;50	59427;8	84384;0;0;58;
$GPXUP;3575;08:04:40;0;50	59426;8	84361;0;0;58;
$GPXUP;3575;08:04:41;0;50	59426;8	84338;0;0;55;
$GPXUP;3575;08:04:42;0;50	59427;8	84317;0;0;52;
$GPXUP;3575;08:04:43;0;50	59428;8	84297;0;0;52;
$GPXUP;3575;08:04:44;0;50	5943;8	84276;0;0;51;
$GPXUP;3575;08:04:45;0;50	5943;8	84256;0;0;52;
$GPXUP;3575;08:04:46;0;50	5943;8	84236;0;0;50;
$GPXUP;3575;08:04:47;0;50	59428;8	84215;0;0;51;
$GPXUP;3575;08:04:48;0;50	59427;8	84195;0;0;51;
$GPXUP;3575;08:04:49;0;50	59427;8	84175;0;0;51;
$GPXUP;3575;08:04:50;0;50	59425;8	84154;0;0;51;
$GPXUP;3575;08:04:51;0;50	59424;8	84134;0;0;55;
$GPXUP;3575;08:04:52;0;50	59424;8	84112;0;0;55;
$GPXUP;3575;08:04:53;0;50	59426;8	8409;0;0;55;
$GPXUP;3575;08:04:54;0;50	59426;8	84068;0;0;55;
$GPXUP;3575;08:04:55;0;50	59426;8	84046;0;0;59;
$GPXUP;3575;08:04:56;0;50	59425;8	84022;0;0;61;
$GPXUP;3575;08:04:57;0;50	59426;8	83997;0;0;63;
$GPXUP;3575;08:04:58;0;50	59427;8	83974;0;0;58;
$GPXUP;3575;08:04:59;0;50	59428;8	83951;0;0;55;
$GPXUP;3575;08:05:00;0;50	59427;8	83929;0;0;56;
$GPXUP;3575;08:05:01;0;50	59427;8	83906;0;0;57;
$GPXUP;3575;08:05:02;0;50	59427;8	83884;0;0;57;
$GPXUP;3575;08:05:03;0;50	59429;8	83862;0;0;53;
$GPXUP;3575;08:05:04;0;50	59432;8	83842;0;0;54;
$GPXUP;3575;08:05:05;0;50	59436;8	83822;0;0;55;
$GPXUP;3575;08:05:06;0;50	59438;8	83801;0;0;51;
$GPXUP;3575;08:05:07;0;50	59438;8	83782;0;0;49;
$GPXUP;3575;08:05:08;0;50	59438;8	83763;0;0;45;
$GPXUP;3575;08:05:09;0;50	59439;8	83746;0;0;45;
$GPXUP;3575;08:05:10;0;50	59441;8	83728;0;0;45;
$GPXUP;3575;08:05:11;0;50	59444;8	83712;0;0;46;
$GPXUP;3575;08:05:12;0;50	59449;8	83695;0;0;49;
$GPXUP;3575;08:05:13;0;50	59455;8	8369;0;0;21;
$GPXUP;3575;08:05:14;0;50	59467;8	83694;0;0;42;
$GPXUP;3575;08:05:15;0;50	59483;8	83704;0;0;56;
$GPXUP;3575;08:05:16;0;50	59499;8	8371;0;0;56;
$GPXUP;3575;08:05:17;0;50	59514;8	8371;0;0;54;
$GPXUP;3575;08:05:18;0;50	59529;8	83708;0;0;54;
$GPXUP;3575;08:05:19;0;50	59544;8	83705;0;0;52;
$GPXUP;3575;08:05:20;0;50	59557;8	83698;0;0;56;
$GPXUP;3575;08:05:21;0;50	59569;8	83684;0;0;57;
$GPXUP;3575;08:05:22;0;50	59576;8	83666;0;0;53;
$GPXUP;3575;08:05:23;0;50	59581;8	83646;0;0;51;
$GPXUP;3575;08:05:24;0;50	59585;8	83626;0;0;52;
$GPXUP;3575;08:05:25;0;50	59589;8	83606;0;0;55;
$GPXUP;3575;08:05:26;0;50	59597;8	83588;0;0;51;
$GPXUP;3575;08:05:27;0;50	59608;8	83578;0;0;46;
$GPXUP;3575;08:05:28;0;50	59624;8	83578;0;0;55;
$GPXUP;3575;08:05:29;0;50	5964;8	83584;0;0;59;
$GPXUP;3575;08:05:30;0;50	59655;8	83591;0;0;60;
$GPXUP;3575;08:05:31;0;50	59671;8	83597;0;0;58;
$GPXUP;3575;08:05:32;0;50	59685;8	83604;0;0;57;
$GPXUP;3575;08:05:33;0;50	59699;8	83613;0;0;58;
$GPXUP;3575;08:05:34;0;50	59712;8	83622;0;0;58;
$GPXUP;3575;08:05:35;0;50	59725;8	83634;0;0;56;
$GPXUP;3575;08:05:36;0;50	59736;8	83646;0;0;54;
$GPXUP;3575;08:05:37;0;50	59747;8	8366;0;0;56;
$GPXUP;3575;08:05:38;0;50	59758;8	83675;0;0;55;
$GPXUP;3575;08:05:39;0;50	59767;8	83691;0;0;54;
$GPXUP;3575;08:05:40;0;50	59774;8	8371;0;0;53;
$GPXUP;3575;08:05:41;0;50	59779;8	8373;0;0;54;
$GPXUP;3575;08:05:42;0;50	59782;8	8375;0;0;54;
$GPXUP;3575;08:05:43;0;50	59781;8	83772;0;0;53;
$GPXUP;3575;08:05:44;0;50	59778;8	83792;0;0;52;
$GPXUP;3575;08:05:45;0;50	59773;8	8381;0;0;47;
$GPXUP;3575;08:05:46;0;50	59767;8	83826;0;0;46;
$GPXUP;3575;08:05:47;0;50	59758;8	83839;0;0;46;
$GPXUP;3575;08:05:48;0;50	59748;8	83848;0;0;47;
$GPXUP;3575;08:05:49;0;50	59736;8	83852;0;0;44;
$GPXUP;3575;08:05:50;0;50	59725;8	83851;0;0;41;
$GPXUP;3575;08:05:51;0;50	59715;8	8385;0;0;41;
$GPXUP;3575;08:05:52;0;50	59704;8	83852;0;0;40;
$GPXUP;3575;08:05:53;0;50	59695;8	8386;0;0;44;
$GPXUP;3575;08:05:54;0;50	59687;8	83874;0;0;48;
$GPXUP;3575;08:05:55;0;50	59682;8	83892;0;0;50;
$GPXUP;3575;08:05:56;0;50	59681;8	83914;0;0;54;
$GPXUP;3575;08:05:57;0;50	59684;8	8394;0;0;60;
$GPXUP;3575;08:05:58;0;50	5969;8	83963;0;0;60;
$GPXUP;3575;08:05:59;0;50	59695;8	83986;0;0;58;
$GPXUP;3575;08:06:00;0;50	597;8	84007;0;0;56;
$GPXUP;3575;08:06:01;0;50	59704;8	84028;0;0;54;
$GPXUP;3575;08:06:02;0;50	59706;8	84049;0;0;55;
$GPXUP;3575;08:06:03;0;50	59705;8	8407;0;0;58;
$GPXUP;3575;08:06:04;0;50	597;8	8409;0;0;54;
$GPXUP;3575;08:06:05;0;50	59693;8	84104;0;0;49;
$GPXUP;3575;08:06:06;0;50	59683;8	84114;0;0;46;
$GPXUP;3575;08:06:07;0;50	59672;8	84122;0;0;46;
$GPXUP;3575;08:06:08;0;50	59662;8	8413;0;0;48;
$GPXUP;3575;08:06:09;0;50	5965;8	84139;0;0;50;
$GPXUP;3575;08:06:10;0;50	59639;8	84149;0;0;52;
$GPXUP;3575;08:06:11;0;50	59628;8	84161;0;0;52;
$GPXUP;3575;08:06:12;0;50	59618;8	84173;0;0;52;
$GPXUP;3575;08:06:13;0;50	59607;8	84183;0;0;49;
$GPXUP;3575;08:06:14;0;50	59594;8	84186;0;0;49;
$GPXUP;3575;08:06:15;0;50	59581;8	84186;0;0;53;
$GPXUP;3575;08:06:16;0;50	59568;8	84186;0;0;54;
$GPXUP;3575;08:06:17;0;50	59554;8	84189;0;0;55;
$GPXUP;3575;08:06:18;0;50	59542;8	84196;0;0;53;
$GPXUP;3575;08:06:19;0;50	5953;8	84204;0;0;52;
$GPXUP;3575;08:06:20;0;50	59518;8	8421;0;0;48;
$GPXUP;3575;08:06:21;0;50	59506;8	84211;0;0;48;
$GPXUP;3575;08:06:22;0;50	59494;8	84211;0;0;48;
$GPXUP;3575;08:06:23;0;50	59482;8	84208;0;0;48;
$GPXUP;3575;08:06:24;0;50	5947;8	84204;0;0;50;
$GPXUP;3575;08:06:25;0;50	59458;8	84197;0;0;53;
$GPXUP;3575;08:06:26;0;50	59446;8	84186;0;0;53;
$GPXUP;3575;08:06:27;0;50	59435;8	84173;0;0;57;
$GPXUP;3575;08:06:28;0;50	59426;8	84156;0;0;55;
$GPXUP;3575;08:06:29;0;50	5942;8	84136;0;0;54;
$GPXUP;3575;08:06:30;0;50	59415;8	84116;0;0;53;
$GPXUP;3575;08:06:31;0;50	59412;8	84096;0;0;52;
$GPXUP;3575;08:06:32;0;50	59411;8	84076;0;0;51;
$GPXUP;3575;08:06:33;0;50	5941;8	84056;0;0;50;
$GPXUP;3575;08:06:34;0;50	59412;8	84036;0;0;51;
$GPXUP;3575;08:06:35;0;50	59415;8	84015;0;0;53;
$GPXUP;3575;08:06:36;0;50	59421;8	83997;0;0;52;
$GPXUP;3575;08:06:37;0;50	59429;8	83981;0;0;50;
$GPXUP;3575;08:06:38;0;50	59436;8	83965;0;0;47;
$GPXUP;3575;08:06:39;0;50	5944;8	83948;0;0;44;
$GPXUP;3575;08:06:40;0;50	59441;8	83929;0;0;49;
$GPXUP;3575;08:06:41;0;50	5944;8	8391;0;0;47;
$GPXUP;3575;08:06:42;0;50	59438;8	83892;0;0;46;
$GPXUP;3575;08:06:43;0;50	59436;8	83873;0;0;48;
$GPXUP;3575;08:06:44;0;50	59436;8	83854;0;0;51;
$GPXUP;3575;08:06:45;0;50	59436;8	83833;0;0;52;
$GPXUP;3575;08:06:46;0;50	59436;8	83813;0;0;49;
$GPXUP;3575;08:06:47;0;50	59436;8	83794;0;0;50;
$GPXUP;3575;08:06:48;0;50	5944;8	83775;0;0;50;
$GPXUP;3575;08:06:49;0;50	59448;8	83759;0;0;51;
$GPXUP;3575;08:06:50;0;50	5946;8	83748;0;0;51;
$GPXUP;3575;08:06:51;0;50	59474;8	83743;0;0;55;
$GPXUP;3575;08:06:52;0;50	59487;8	83736;0;0;55;
$GPXUP;3575;08:06:53;0;50	59499;8	83725;0;0;54;
$GPXUP;3575;08:06:54;0;50	59508;8	83709;0;0;52;
$GPXUP;3575;08:06:55;0;50	59514;8	83692;0;0;52;
$GPXUP;3575;08:06:56;0;50	5952;8	83674;0;0;46;
$GPXUP;3575;08:06:57;0;50	59524;8	83657;0;0;45;
$GPXUP;3575;08:06:58;0;50	59529;8	8364;0;0;52;
$GPXUP;3575;08:06:59;0;50	59537;8	83624;0;0;53;
$GPXUP;3575;08:07:00;0;50	59548;8	83611;0;0;54;
$GPXUP;3575;08:07:01;0;50	59559;8	83597;0;0;55;
$GPXUP;3575;08:07:02;0;50	59567;8	8358;0;0;54;
$GPXUP;3575;08:07:03;0;50	59572;8	83561;0;0;51;
$GPXUP;3575;08:07:04;0;50	59574;8	83542;0;0;49;
$GPXUP;3575;08:07:05;0;50	59575;8	83523;0;0;48;
$GPXUP;3575;08:07:06;0;50	59575;8	83504;0;0;45;
$GPXUP;3575;08:07:07;0;50	59573;8	83487;0;0;44;
$GPXUP;3575;08:07:08;0;50	59569;8	83471;0;0;44;
$GPXUP;3575;08:07:09;0;50	59562;8	83456;0;0;45;
$GPXUP;3575;08:07:10;0;50	59552;8	83446;0;0;46;
$GPXUP;3575;08:07:11;0;50	59541;8	83443;0;0;47;
$GPXUP;3575;08:07:12;0;50	59528;8	83444;0;0;50;
$GPXUP;3575;08:07:13;0;50	59516;8	83447;0;0;50;
$GPXUP;3575;08:07:14;0;50	59503;8	83451;0;0;50;
$GPXUP;3575;08:07:15;0;50	59491;8	83456;0;0;50;
$GPXUP;3575;08:07:16;0;50	59479;8	83464;0;0;52;
$GPXUP;3575;08:07:17;0;50	59469;8	83478;0;0;54;
$GPXUP;3575;08:07:18;0;50	5946;8	83494;0;0;53;
$GPXUP;3575;08:07:19;0;50	59453;8	83513;0;0;55;
$GPXUP;3575;08:07:20;0;50	59448;8	83533;0;0;52;
$GPXUP;3575;08:07:21;0;50	59445;8	83553;0;0;50;
$GPXUP;3575;08:07:22;0;50	59444;8	83573;0;0;47;
$GPXUP;3575;08:07:23;0;50	59448;8	83594;0;0;50;
$GPXUP;3575;08:07:24;0;50	59454;8	83616;0;0;59;
$GPXUP;3575;08:07:25;0;50	59458;8	8364;0;0;61;
$GPXUP;3575;08:07:26;0;50	59459;8	83665;0;0;61;
$GPXUP;3575;08:07:27;0;50	59456;8	8369;0;0;61;
$GPXUP;3575;08:07:28;0;50	59453;8	83714;0;0;59;
$GPXUP;3575;08:07:29;0;50	59447;8	83735;0;0;57;
$GPXUP;3575;08:07:30;0;50	59439;8	83754;0;0;56;
$GPXUP;3575;08:07:31;0;50	5943;8	83772;0;0;56;
$GPXUP;3575;08:07:32;0;50	59422;8	83791;0;0;59;
$GPXUP;3575;08:07:33;0;50	59416;8	83812;0;0;61;
$GPXUP;3575;08:07:34;0;50	5941;8	83835;0;0;64;
$GPXUP;3575;08:07:35;0;50	59404;8	83858;0;0;63;
$GPXUP;3575;08:07:36;0;50	59398;8	83882;0;0;62;
$GPXUP;3575;08:07:37;0;50	59393;8	83904;0;0;61;
$GPXUP;3575;08:07:38;0;50	59391;8	83928;0;0;60;
$GPXUP;3575;08:07:39;0;50	59392;8	83952;0;0;58;
$GPXUP;3575;08:07:40;0;50	59394;8	83975;0;0;57;
$GPXUP;3575;08:07:41;0;50	59395;8	83997;0;0;55;
$GPXUP;3575;08:07:42;0;50	59393;8	84018;0;0;56;
$GPXUP;3575;08:07:43;0;50	59388;8	84038;0;0;53;
$GPXUP;3575;08:07:44;0;50	59379;8	8405;0;0;45;
$GPXUP;3575;08:07:45;0;50	59366;8	84053;0;0;46;
$GPXUP;3575;08:07:46;0;50	59354;8	84054;0;0;47;
$GPXUP;3575;08:07:47;0;50	59342;8	84055;0;0;48;
$GPXUP;3575;08:07:48;0;50	59329;8	84057;0;0;48;
$GPXUP;3575;08:07:49;0;50	59317;8	84064;0;0;54;
$GPXUP;3575;08:07:50;0;50	59306;8	84076;0;0;58;
$GPXUP;3575;08:07:51;0;50	59296;8	84094;0;0;59;
$GPXUP;3575;08:07:52;0;50	59287;8	84111;0;0;55;
$GPXUP;3575;08:07:53;0;50	59276;8	84123;0;0;50;
$GPXUP;3575;08:07:54;0;50	59265;8	8413;0;0;48;
$GPXUP;3575;08:07:55;0;50	59253;8	84134;0;0;48;
$GPXUP;3575;08:07:56;0;50	59242;8	84138;0;0;47;
$GPXUP;3575;08:07:57;0;50	5923;8	84146;0;0;52;
$GPXUP;3575;08:07:58;0;50	5922;8	84158;0;0;54;
$GPXUP;3575;08:07:59;0;50	5921;8	84173;0;0;54;
$GPXUP;3575;08:08:00;0;50	592;8	84186;0;0;53;
$GPXUP;3575;08:08:01;0;50	59188;8	84196;0;0;51;
$GPXUP;3575;08:08:02;0;50	59177;8	84201;0;0;46;
$GPXUP;3575;08:08:03;0;50	59166;8	842;0;0;45;
$GPXUP;3575;08:08:04;0;50	59155;8	84194;0;0;45;
$GPXUP;3575;08:08:05;0;50	59145;8	84185;0;0;45;
$GPXUP;3575;08:08:06;0;50	59135;8	84175;0;0;46;
$GPXUP;3575;08:08:07;0;50	59124;8	84166;0;0;49;
$GPXUP;3575;08:08:08;0;50	59114;8	84156;0;0;48;
$GPXUP;3575;08:08:09;0;50	59105;8	84144;0;0;44;
$GPXUP;3575;08:08:10;0;50	59101;8	84128;0;0;43;
$GPXUP;3575;08:08:11;0;50	59105;8	84111;0;0;37;
$GPXUP;3575;08:08:12;0;50	59116;8	841;0;0;36;
$GPXUP;3575;08:08:13;0;50	59134;8	84099;0;0;55;
$GPXUP;3575;08:08:14;0;50	59149;8	84104;0;0;53;
$GPXUP;3575;08:08:15;0;50	59161;8	84116;0;0;51;
$GPXUP;3575;08:08:16;0;50	59168;8	84137;0;0;53;
$GPXUP;3575;08:08:17;0;50	59168;8	84161;0;0;49;
$GPXUP;3575;08:08:18;0;50	59162;8	84183;0;0;50;
$GPXUP;3575;08:08:19;0;50	59152;8	84204;0;0;57;
$GPXUP;3575;08:08:20;0;50	59143;8	84224;0;0;57;
$GPXUP;3575;08:08:21;0;50	59136;8	84244;0;0;52;
$GPXUP;3575;08:08:22;0;50	59132;8	84264;0;0;49;
$GPXUP;3575;08:08:23;0;50	59134;8	84288;0;0;57;
$GPXUP;3575;08:08:24;0;50	59136;8	84312;0;0;61;
$GPXUP;3575;08:08:25;0;50	59137;8	84338;0;0;65;
$GPXUP;3575;08:08:26;0;50	59138;8	84364;0;0;65;
$GPXUP;3575;08:08:27;0;50	59141;8	8439;0;0;64;
$GPXUP;3575;08:08:28;0;50	59148;8	84412;0;0;60;
$GPXUP;3575;08:08:29;0;50	5916;8	84429;0;0;61;
$GPXUP;3575;08:08:30;0;50	59174;8	8444;0;0;62;
$GPXUP;3575;08:08:31;0;50	59189;8	8445;0;0;62;
$GPXUP;3575;08:08:32;0;50	59203;8	84463;0;0;60;
$GPXUP;3575;08:08:33;0;50	59213;8	84481;0;0;64;
$GPXUP;3575;08:08:34;0;50	5922;8	84504;0;0;67;
$GPXUP;3575;08:08:35;0;50	59222;8	8453;0;0;68;
$GPXUP;3575;08:08:36;0;50	59217;8	84554;0;0;63;
$GPXUP;3575;08:08:37;0;50	59207;8	84576;0;0;62;
$GPXUP;3575;08:08:38;0;50	59196;8	84591;0;0;54;
$GPXUP;3575;08:08:39;0;50	59185;8	84602;0;0;49;
$GPXUP;3575;08:08:40;0;50	59173;8	84609;0;0;47;
$GPXUP;3575;08:08:41;0;50	5916;8	84611;0;0;48;
$GPXUP;3575;08:08:42;0;50	59148;8	84608;0;0;48;
$GPXUP;3575;08:08:43;0;50	59137;8	84597;0;0;49;
$GPXUP;3575;08:08:44;0;50	59128;8	84582;0;0;50;
$GPXUP;3575;08:08:45;0;50	59122;8	84564;0;0;46;
$GPXUP;3575;08:08:46;0;50	59121;8	84545;0;0;48;
$GPXUP;3575;08:08:47;0;50	59124;8	84526;0;0;44;
$GPXUP;3575;08:08:48;0;50	59134;8	84514;0;0;41;
$GPXUP;3575;08:08:49;0;50	59149;8	8451;0;0;51;
$GPXUP;3575;08:08:50;0;50	59162;8	84514;0;0;41;
$GPXUP;3575;08:08:51;0;50	59172;8	8453;0;0;43;
$GPXUP;3575;08:08:52;0;50	59179;8	84554;0;0;50;
$GPXUP;3575;08:08:53;0;50	59181;8	84582;0;0;62;
$GPXUP;3575;08:08:54;0;50	59179;8	84606;0;0;57;
$GPXUP;3575;08:08:55;0;50	59174;8	84627;0;0;57;
$GPXUP;3575;08:08:56;0;50	59165;8	84644;0;0;52;
$GPXUP;3575;08:08:57;0;50	59152;8	84649;0;0;47;
$GPXUP;3575;08:08:58;0;50	59139;8	84652;0;0;51;
$GPXUP;3575;08:08:59;0;50	59126;8	84655;0;0;49;
$GPXUP;3575;08:09:00;0;50	59113;8	84661;0;0;50;
$GPXUP;3575;08:09:01;0;50	59102;8	84671;0;0;50;
$GPXUP;3575;08:09:02;0;50	59092;8	84682;0;0;50;
$GPXUP;3575;08:09:03;0;50	5908;8	84692;0;0;52;
$GPXUP;3575;08:09:04;0;50	59068;8	84702;0;0;55;
$GPXUP;3575;08:09:05;0;50	59057;8	84715;0;0;54;
$GPXUP;3575;08:09:06;0;50	59048;8	84731;0;0;55;
$GPXUP;3575;08:09:07;0;50	59041;8	84751;0;0;57;
$GPXUP;3575;08:09:08;0;50	59037;8	84772;0;0;53;
$GPXUP;3575;08:09:09;0;50	59038;8	84796;0;0;53;
$GPXUP;3575;08:09:10;0;50	59044;8	84819;0;0;56;
$GPXUP;3575;08:09:11;0;50	59052;8	8484;0;0;56;
$GPXUP;3575;08:09:12;0;50	59063;8	84855;0;0;55;
$GPXUP;3575;08:09:13;0;50	59077;8	84866;0;0;57;
$GPXUP;3575;08:09:14;0;50	59091;8	84872;0;0;57;
$GPXUP;3575;08:09:15;0;50	59106;8	84874;0;0;59;
$GPXUP;3575;08:09:16;0;50	59121;8	84877;0;0;59;
$GPXUP;3575;08:09:17;0;50	59135;8	84886;0;0;58;
$GPXUP;3575;08:09:18;0;50	59146;8	84901;0;0;60;
$GPXUP;3575;08:09:19;0;50	59154;8	84922;0;0;63;
$GPXUP;3575;08:09:20;0;50	59158;8	84946;0;0;62;
$GPXUP;3575;08:09:21;0;50	5916;8	8497;0;0;60;
$GPXUP;3575;08:09:22;0;50	5916;8	84992;0;0;55;
$GPXUP;3575;08:09:23;0;50	59158;8	85014;0;0;57;
$GPXUP;3575;08:09:24;0;50	59155;8	85036;0;0;56;
$GPXUP;3575;08:09:25;0;50	59149;8	85056;0;0;54;
$GPXUP;3575;08:09:26;0;50	59144;8	85076;0;0;56;
$GPXUP;3575;08:09:27;0;50	59138;8	85096;0;0;58;
$GPXUP;3575;08:09:28;0;50	59133;8	85118;0;0;57;
$GPXUP;3575;08:09:29;0;50	59127;8	85138;0;0;57;
$GPXUP;3575;08:09:30;0;50	59122;8	85159;0;0;56;
$GPXUP;3575;08:09:31;0;50	59118;8	8518;0;0;55;
$GPXUP;3575;08:09:32;0;50	59115;8	85201;0;0;55;
$GPXUP;3575;08:09:33;0;50	59114;8	85222;0;0;53;
$GPXUP;3575;08:09:34;0;50	59115;8	85243;0;0;53;
$GPXUP;3575;08:09:35;0;50	5912;8	85262;0;0;52;
$GPXUP;3575;08:09:36;0;50	5913;8	85277;0;0;53;
$GPXUP;3575;08:09:37;0;50	59141;8	8529;0;0;55;
$GPXUP;3575;08:09:38;0;50	59153;8	853;0;0;54;
$GPXUP;3575;08:09:39;0;50	59165;8	85307;0;0;52;
$GPXUP;3575;08:09:40;0;50	59178;8	85309;0;0;52;
$GPXUP;3575;08:09:41;0;50	59192;8	85309;0;0;53;
$GPXUP;3575;08:09:42;0;50	59206;8	85309;0;0;58;
$GPXUP;3575;08:09:43;0;50	5922;8	85313;0;0;56;
$GPXUP;3575;08:09:44;0;50	59233;8	85322;0;0;55;
$GPXUP;3575;08:09:45;0;50	59244;8	85337;0;0;59;
$GPXUP;3575;08:09:46;0;50	59256;8	85354;0;0;63;
$GPXUP;3575;08:09:47;0;50	59269;8	8537;0;0;63;
$GPXUP;3575;08:09:48;0;50	59282;8	85382;0;0;62;
$GPXUP;3575;08:09:49;0;50	59297;8	85388;0;0;60;
$GPXUP;3575;08:09:50;0;50	59312;8	8539;0;0;59;
$GPXUP;3575;08:09:51;0;50	59326;8	85386;0;0;57;
$GPXUP;3575;08:09:52;0;50	5934;8	8538;0;0;56;
$GPXUP;3575;08:09:53;0;50	59353;8	85371;0;0;54;
$GPXUP;3575;08:09:54;0;50	59365;8	8536;0;0;55;
$GPXUP;3575;08:09:55;0;50	59376;8	85349;0;0;54;
$GPXUP;3575;08:09:56;0;50	59388;8	8534;0;0;53;
$GPXUP;3575;08:09:57;0;50	59402;8	85333;0;0;57;
$GPXUP;3575;08:09:58;0;50	59416;8	85331;0;0;59;
$GPXUP;3575;08:09:59;0;50	59431;8	8533;0;0;58;
$GPXUP;3575;08:10:00;0;50	59445;8	8533;0;0;56;
$GPXUP;3575;08:10:01;0;50	59459;8	85327;0;0;55;
$GPXUP;3575;08:10:02;0;50	59472;8	85324;0;0;54;
$GPXUP;3575;08:10:03;0;50	59485;8	85321;0;0;53;
$GPXUP;3575;08:10:04;0;50	59498;8	85317;0;0;53;
$GPXUP;3575;08:10:05;0;50	59512;8	85314;0;0;53;
$GPXUP;3575;08:10:06;0;50	59526;8	85312;0;0;61;
$GPXUP;3575;08:10:07;0;50	59541;8	85312;0;0;60;
$GPXUP;3575;08:10:08;0;50	59556;8	85312;0;0;59;
$GPXUP;3575;08:10:09;0;50	5957;8	8531;0;0;53;
$GPXUP;3575;08:10:10;0;50	59583;8	85303;0;0;55;
$GPXUP;3575;08:10:11;0;50	59594;8	85289;0;0;59;
$GPXUP;3575;08:10:12;0;50	59603;8	85269;0;0;63;
$GPXUP;3575;08:10:13;0;50	59608;8	85246;0;0;59;
$GPXUP;3575;08:10:14;0;50	59607;8	85222;0;0;52;
$GPXUP;3575;08:10:15;0;50	596;8	85201;0;0;52;
$GPXUP;3575;08:10:16;0;50	59593;8	85181;0;0;54;
$GPXUP;3575;08:10:17;0;50	59587;8	85161;0;0;53;
$GPXUP;3575;08:10:18;0;50	59582;8	85141;0;0;51;
$GPXUP;3575;08:10:19;0;50	59578;8	85121;0;0;50;
$GPXUP;3575;08:10:20;0;50	59574;8	85102;0;0;50;
$GPXUP;3575;08:10:21;0;50	59567;8	85084;0;0;49;
$GPXUP;3575;08:10:22;0;50	5956;8	85068;0;0;51;
$GPXUP;3575;08:10:23;0;50	59553;8	8505;0;0;52;
$GPXUP;3575;08:10:24;0;50	59549;8	8503;0;0;54;
$GPXUP;3575;08:10:25;0;50	59549;8	85009;0;0;54;
$GPXUP;3575;08:10:26;0;50	5955;8	84987;0;0;54;
$GPXUP;3575;08:10:27;0;50	59551;8	84966;0;0;53;
$GPXUP;3575;08:10:28;0;50	59554;8	84945;0;0;57;
$GPXUP;3575;08:10:29;0;50	5956;8	84923;0;0;62;
$GPXUP;3575;08:10:30;0;50	59568;8	84902;0;0;63;
$GPXUP;3575;08:10:31;0;50	59576;8	84882;0;0;58;
$GPXUP;3575;08:10:32;0;50	59583;8	84862;0;0;55;
$GPXUP;3575;08:10:33;0;50	59588;8	84841;0;0;55;
$GPXUP;3575;08:10:34;0;50	59591;8	8482;0;0;55;
$GPXUP;3575;08:10:35;0;50	59592;8	84798;0;0;56;
$GPXUP;3575;08:10:36;0;50	59591;8	84776;0;0;56;
$GPXUP;3575;08:10:37;0;50	59591;8	84753;0;0;59;
$GPXUP;3575;08:10:38;0;50	59592;8	84729;0;0;60;
$GPXUP;3575;08:10:39;0;50	59594;8	84706;0;0;61;
$GPXUP;3575;08:10:40;0;50	59599;8	84682;0;0;62;
$GPXUP;3575;08:10:41;0;50	59606;8	84661;0;0;61;
$GPXUP;3575;08:10:42;0;50	59614;8	84641;0;0;60;
$GPXUP;3575;08:10:43;0;50	59623;8	84622;0;0;59;
$GPXUP;3575;08:10:44;0;50	5963;8	84602;0;0;58;
$GPXUP;3575;08:10:45;0;50	59636;8	84582;0;0;57;
$GPXUP;3575;08:10:46;0;50	5964;8	8456;0;0;58;
$GPXUP;3575;08:10:47;0;50	59643;8	84538;0;0;58;
$GPXUP;3575;08:10:48;0;50	59644;8	84516;0;0;55;
$GPXUP;3575;08:10:49;0;50	59644;8	84494;0;0;55;
$GPXUP;3575;08:10:50;0;50	59644;8	84473;0;0;54;
$GPXUP;3575;08:10:51;0;50	5964;8	84453;0;0;51;
$GPXUP;3575;08:10:52;0;50	59634;8	84436;0;0;49;
$GPXUP;3575;08:10:53;0;50	59626;8	84422;0;0;49;
$GPXUP;3575;08:10:54;0;50	59616;8	8441;0;0;49;
$GPXUP;3575;08:10:55;0;50	59607;8	84397;0;0;50;
$GPXUP;3575;08:10:56;0;50	596;8	8438;0;0;50;
$GPXUP;3575;08:10:57;0;50	59597;8	84362;0;0;49;
$GPXUP;3575;08:10:58;0;50	59594;8	84344;0;0;48;
$GPXUP;3575;08:10:59;0;50	59588;8	84327;0;0;48;
$GPXUP;3575;08:11:00;0;50	59582;8	8431;0;0;48;
$GPXUP;3575;08:11:01;0;50	59578;8	84294;0;0;46;
$GPXUP;3575;08:11:02;0;50	59574;8	84277;0;0;44;
$GPXUP;3575;08:11:03;0;50	5957;8	8426;0;0;48;
$GPXUP;3575;08:11:04;0;50	59567;8	84241;0;0;50;
$GPXUP;3575;08:11:05;0;50	59564;8	84222;0;0;52;
$GPXUP;3575;08:11:06;0;50	59564;8	84201;0;0;52;
$GPXUP;3575;08:11:07;0;50	59565;8	84181;0;0;51;
$GPXUP;3575;08:11:08;0;50	59567;8	84161;0;0;51;
$GPXUP;3575;08:11:09;0;50	59567;8	84141;0;0;51;
$GPXUP;3575;08:11:10;0;50	59566;8	8412;0;0;55;
$GPXUP;3575;08:11:11;0;50	59565;8	84098;0;0;56;
$GPXUP;3575;08:11:12;0;50	59564;8	84075;0;0;57;
$GPXUP;3575;08:11:13;0;50	59563;8	84053;0;0;58;
$GPXUP;3575;08:11:14;0;50	59562;8	84029;0;0;62;
$GPXUP;3575;08:11:15;0;50	59564;8	84005;0;0;62;
$GPXUP;3575;08:11:16;0;50	59567;8	83982;0;0;57;
$GPXUP;3575;08:11:17;0;50	59569;8	83961;0;0;54;
$GPXUP;3575;08:11:18;0;50	59569;8	83941;0;0;49;
$GPXUP;3575;08:11:19;0;50	59568;8	83922;0;0;48;
$GPXUP;3575;08:11:20;0;50	59565;8	83904;0;0;45;
$GPXUP;3575;08:11:21;0;50	59562;8	83887;0;0;47;
$GPXUP;3575;08:11:22;0;50	59559;8	83869;0;0;48;
$GPXUP;3575;08:11:23;0;50	59558;8	8385;0;0;50;
$GPXUP;3575;08:11:24;0;50	5956;8	83832;0;0;47;
$GPXUP;3575;08:11:25;0;50	59566;8	83814;0;0;51;
$GPXUP;3575;08:11:26;0;50	59572;8	83796;0;0;57;
$GPXUP;3575;08:11:27;0;50	59578;8	83775;0;0;58;
$GPXUP;3575;08:11:28;0;50	59581;8	83755;0;0;52;
$GPXUP;3575;08:11:29;0;50	59582;8	83735;0;0;50;
$GPXUP;3575;08:11:30;0;50	5958;8	83716;0;0;47;
$GPXUP;3575;08:11:31;0;50	59577;8	837;0;0;44;
$GPXUP;3575;08:11:32;0;50	59572;8	83684;0;0;45;
$GPXUP;3575;08:11:33;0;50	59568;8	83668;0;0;44;
$GPXUP;3575;08:11:34;0;50	59564;8	83652;0;0;44;
$GPXUP;3575;08:11:35;0;50	59561;8	83634;0;0;47;
$GPXUP;3575;08:11:36;0;50	59558;8	83616;0;0;48;
$GPXUP;3575;08:11:37;0;50	59556;8	83598;0;0;47;
$GPXUP;3575;08:11:38;0;50	59555;8	8358;0;0;47;
$GPXUP;3575;08:11:39;0;50	59558;8	83562;0;0;47;
$GPXUP;3575;08:11:40;0;50	59565;8	83546;0;0;52;
$GPXUP;3575;08:11:41;0;50	59574;8	8353;0;0;53;
$GPXUP;3575;08:11:42;0;50	59583;8	83515;0;0;53;
$GPXUP;3575;08:11:43;0;50	59592;8	835;0;0;47;
$GPXUP;3575;08:11:44;0;50	59598;8	83483;0;0;51;
$GPXUP;3575;08:11:45;0;50	59603;8	83462;0;0;58;
$GPXUP;3575;08:11:46;0;50	59606;8	83439;0;0;62;
$GPXUP;3575;08:11:47;0;50	59607;8	83415;0;0;58;
$GPXUP;3575;08:11:48;0;50	59606;8	83394;0;0;54;
$GPXUP;3575;08:11:49;0;50	59604;8	83373;0;0;51;
$GPXUP;3575;08:11:50;0;50	59601;8	83354;0;0;49;
$GPXUP;3575;08:11:51;0;50	59597;8	83336;0;0;49;
$GPXUP;3575;08:11:52;0;50	59592;8	83318;0;0;50;
$GPXUP;3575;08:11:53;0;50	59587;8	833;0;0;50;
$GPXUP;3575;08:11:54;0;50	59582;8	83282;0;0;51;
$GPXUP;3575;08:11:55;0;50	59576;8	83264;0;0;51;
$GPXUP;3575;08:11:56;0;50	59574;8	83244;0;0;52;
$GPXUP;3575;08:11:57;0;50	59575;8	83224;0;0;52;
$GPXUP;3575;08:11:58;0;50	59579;8	83204;0;0;54;
$GPXUP;3575;08:11:59;0;50	59586;8	83185;0;0;56;
$GPXUP;3575;08:12:00;0;50	59596;8	83167;0;0;60;
$GPXUP;3575;08:12:01;0;50	59607;8	8315;0;0;63;
$GPXUP;3575;08:12:02;0;50	59618;8	83134;0;0;58;
$GPXUP;3575;08:12:03;0;50	59628;8	8312;0;0;54;
$GPXUP;3575;08:12:04;0;50	59639;8	83108;0;0;55;
$GPXUP;3575;08:12:05;0;50	59651;8	83095;0;0;56;
$GPXUP;3575;08:12:06;0;50	59661;8	83081;0;0;55;
$GPXUP;3575;08:12:07;0;50	59669;8	83064;0;0;51;
$GPXUP;3575;08:12:08;0;50	59674;8	83047;0;0;50;
$GPXUP;3575;08:12:09;0;50	59679;8	8303;0;0;45;
$GPXUP;3575;08:12:10;0;50	59681;8	83013;0;0;45;
$GPXUP;3575;08:12:11;0;50	59679;8	82996;0;0;45;
$GPXUP;3575;08:12:12;0;50	59675;8	82979;0;0;46;
$GPXUP;3575;08:12:13;0;50	59668;8	82964;0;0;47;
$GPXUP;3575;08:12:14;0;50	59659;8	82952;0;0;49;
$GPXUP;3575;08:12:15;0;50	59648;8	82942;0;0;52;
$GPXUP;3575;08:12:16;0;50	59635;8	82933;0;0;54;
$GPXUP;3575;08:12:17;0;50	59622;8	82926;0;0;54;
$GPXUP;3575;08:12:18;0;50	59611;8	82916;0;0;51;
$GPXUP;3575;08:12:19;0;50	59601;8	82903;0;0;50;
$GPXUP;3575;08:12:20;0;50	59592;8	82888;0;0;51;
$GPXUP;3575;08:12:21;0;50	59583;8	82874;0;0;54;
$GPXUP;3575;08:12:22;0;50	59572;8	8286;0;0;54;
$GPXUP;3575;08:12:23;0;50	59561;8	82848;0;0;54;
$GPXUP;3575;08:12:24;0;50	5955;8	82836;0;0;54;
$GPXUP;3575;08:12:25;0;50	59538;8	82825;0;0;54;
$GPXUP;3575;08:12:26;0;50	59526;8	82816;0;0;54;
$GPXUP;3575;08:12:27;0;50	59514;8	82805;0;0;56;
$GPXUP;3575;08:12:28;0;50	59502;8	82793;0;0;56;
$GPXUP;3575;08:12:29;0;50	59491;8	82779;0;0;55;
$GPXUP;3575;08:12:30;0;50	59481;8	82765;0;0;54;
$GPXUP;3575;08:12:31;0;50	59472;8	82748;0;0;54;
$GPXUP;3575;08:12:32;0;50	59467;8	8273;0;0;50;
$GPXUP;3575;08:12:33;0;50	59463;8	82712;0;0;47;
$GPXUP;3575;08:12:34;0;50	59459;8	82695;0;0;47;
$GPXUP;3575;08:12:35;0;50	59454;8	82679;0;0;46;
$GPXUP;3575;08:12:36;0;50	59445;8	82666;0;0;49;
$GPXUP;3575;08:12:37;0;50	59434;8	82656;0;0;52;
$GPXUP;3575;08:12:38;0;50	59423;8	82647;0;0;52;
$GPXUP;3575;08:12:39;0;50	59411;8	82637;0;0;54;
$GPXUP;3575;08:12:40;0;50	59399;8	82628;0;0;53;
$GPXUP;3575;08:12:41;0;50	59388;8	82616;0;0;51;
$GPXUP;3575;08:12:42;0;50	5938;8	82601;0;0;50;
$GPXUP;3575;08:12:43;0;50	59371;8	82586;0;0;52;
$GPXUP;3575;08:12:44;0;50	59362;8	82571;0;0;55;
$GPXUP;3575;08:12:45;0;50	59352;8	82555;0;0;56;
$GPXUP;3575;08:12:46;0;50	59345;8	82536;0;0;57;
$GPXUP;3575;08:12:47;0;50	59338;8	82517;0;0;57;
$GPXUP;3575;08:12:48;0;50	59333;8	82496;0;0;56;
$GPXUP;3575;08:12:49;0;50	5933;8	82474;0;0;58;
$GPXUP;3575;08:12:50;0;50	59329;8	82452;0;0;57;
$GPXUP;3575;08:12:51;0;50	59328;8	82431;0;0;50;
$GPXUP;3575;08:12:52;0;50	59325;8	82413;0;0;45;
$GPXUP;3575;08:12:53;0;50	59318;8	82398;0;0;47;
$GPXUP;3575;08:12:54;0;50	59309;8	82384;0;0;51;
$GPXUP;3575;08:12:55;0;50	59299;8	8237;0;0;58;
$GPXUP;3575;08:12:56;0;50	59289;8	82354;0;0;58;
$GPXUP;3575;08:12:57;0;50	59282;8	82335;0;0;59;
$GPXUP;3575;08:12:58;0;50	59275;8	82316;0;0;54;
$GPXUP;3575;08:12:59;0;50	59269;8	82297;0;0;53;
$GPXUP;3575;08:13:00;0;50	59265;8	82279;0;0;50;
$GPXUP;3575;08:13:01;0;50	59264;8	8226;0;0;46;
$GPXUP;3575;08:13:02;0;50	59265;8	82242;0;0;46;
$GPXUP;3575;08:13:03;0;50	59269;8	82225;0;0;46;
$GPXUP;3575;08:13:04;0;50	59273;8	82207;0;0;49;
$GPXUP;3575;08:13:05;0;50	59276;8	82188;0;0;51;
$GPXUP;3575;08:13:06;0;50	59278;8	82169;0;0;50;
$GPXUP;3575;08:13:07;0;50	59279;8	8215;0;0;48;
$GPXUP;3575;08:13:08;0;50	59281;8	82131;0;0;47;
$GPXUP;3575;08:13:09;0;50	59283;8	82112;0;0;48;
$GPXUP;3575;08:13:10;0;50	59284;8	82094;0;0;48;
$GPXUP;3575;08:13:11;0;50	59285;8	82074;0;0;49;
$GPXUP;3575;08:13:12;0;50	59286;8	82055;0;0;50;
$GPXUP;3575;08:13:13;0;50	59288;8	82036;0;0;49;
$GPXUP;3575;08:13:14;0;50	5929;8	82017;0;0;48;
$GPXUP;3575;08:13:15;0;50	59289;8	81998;0;0;48;
$GPXUP;3575;08:13:16;0;50	59283;8	81982;0;0;49;
$GPXUP;3575;08:13:17;0;50	59275;8	81967;0;0;52;
$GPXUP;3575;08:13:18;0;50	59265;8	81953;0;0;56;
$GPXUP;3575;08:13:19;0;50	59256;8	81934;0;0;59;
$GPXUP;3575;08:13:20;0;50	59251;8	81913;0;0;59;
$GPXUP;3575;08:13:21;0;50	59248;8	81891;0;0;57;
$GPXUP;3575;08:13:22;0;50	59246;8	8187;0;0;54;
$GPXUP;3575;08:13:23;0;50	59245;8	8185;0;0;51;
$GPXUP;3575;08:13:24;0;50	59241;8	81831;0;0;50;
$GPXUP;3575;08:13:25;0;50	59236;8	81813;0;0;50;
$GPXUP;3575;08:13:26;0;50	59229;8	81798;0;0;50;
$GPXUP;3575;08:13:27;0;50	59218;8	81787;0;0;54;
$GPXUP;3575;08:13:28;0;50	59205;8	81782;0;0;54;
$GPXUP;3575;08:13:29;0;50	59192;8	8178;0;0;56;
$GPXUP;3575;08:13:30;0;50	59178;8	81778;0;0;53;
$GPXUP;3575;08:13:31;0;50	59165;8	81775;0;0;49;
$GPXUP;3575;08:13:32;0;50	59152;8	81768;0;0;56;
$GPXUP;3575;08:13:33;0;50	59137;8	81764;0;0;62;
$GPXUP;3575;08:13:34;0;50	59122;8	81764;0;0;62;
$GPXUP;3575;08:13:35;0;50	59105;8	81766;0;0;64;
$GPXUP;3575;08:13:36;0;50	59088;8	81765;0;0;67;
$GPXUP;3575;08:13:37;0;50	59071;8	8176;0;0;67;
$GPXUP;3575;08:13:38;0;50	59055;8	81753;0;0;66;
$GPXUP;3575;08:13:39;0;50	5904;8	81744;0;0;61;
$GPXUP;3575;08:13:40;0;50	59027;8	81733;0;0;56;
$GPXUP;3575;08:13:41;0;50	59018;8	81716;0;0;57;
$GPXUP;3575;08:13:42;0;50	5901;8	81697;0;0;53;
$GPXUP;3575;08:13:43;0;50	59004;8	81679;0;0;52;
$GPXUP;3575;08:13:44;0;50	58997;8	81661;0;0;52;
$GPXUP;3575;08:13:45;0;50	5899;8	81644;0;0;52;
$GPXUP;3575;08:13:46;0;50	58984;8	81626;0;0;52;
$GPXUP;3575;08:13:47;0;50	58978;8	81608;0;0;51;
$GPXUP;3575;08:13:48;0;50	58975;8	81588;0;0;49;
$GPXUP;3575;08:13:49;0;50	58973;8	8157;0;0;48;
$GPXUP;3575;08:13:50;0;50	58968;8	81552;0;0;49;
$GPXUP;3575;08:13:51;0;50	58962;8	81536;0;0;49;
$GPXUP;3575;08:13:52;0;50	58953;8	81521;0;0;51;
$GPXUP;3575;08:13:53;0;50	58944;8	81506;0;0;53;
$GPXUP;3575;08:13:54;0;50	58935;8	8149;0;0;54;
$GPXUP;3575;08:13:55;0;50	58926;8	81474;0;0;56;
$GPXUP;3575;08:13:56;0;50	58914;8	81461;0;0;56;
$GPXUP;3575;08:13:57;0;50	58901;8	81451;0;0;59;
$GPXUP;3575;08:13:58;0;50	58888;8	81441;0;0;62;
$GPXUP;3575;08:13:59;0;50	58874;8	8143;0;0;63;
$GPXUP;3575;08:14:00;0;50	5886;8	81418;0;0;62;
$GPXUP;3575;08:14:01;0;50	58847;8	81405;0;0;61;
$GPXUP;3575;08:14:02;0;50	58834;8	81392;0;0;61;
$GPXUP;3575;08:14:03;0;50	5882;8	81381;0;0;63;
$GPXUP;3575;08:14:04;0;50	58805;8	81374;0;0;66;
$GPXUP;3575;08:14:05;0;50	58788;8	81368;0;0;68;
$GPXUP;3575;08:14:06;0;50	58772;8	81364;0;0;65;
$GPXUP;3575;08:14:07;0;50	58756;8	81358;0;0;63;
$GPXUP;3575;08:14:08;0;50	58741;8	81351;0;0;61;
$GPXUP;3575;08:14:09;0;50	58728;8	81339;0;0;58;
$GPXUP;3575;08:14:10;0;50	58717;8	81325;0;0;56;
$GPXUP;3575;08:14:11;0;50	58708;8	81309;0;0;56;
$GPXUP;3575;08:14:12;0;50	58698;8	81292;0;0;57;
$GPXUP;3575;08:14:13;0;50	58689;8	81276;0;0;57;
$GPXUP;3575;08:14:14;0;50	58679;8	8126;0;0;56;
$GPXUP;3575;08:14:15;0;50	58668;8	81245;0;0;57;
$GPXUP;3575;08:14:16;0;50	58656;8	81233;0;0;57;
$GPXUP;3575;08:14:17;0;50	58644;8	81221;0;0;58;
$GPXUP;3575;08:14:18;0;50	58632;8	81209;0;0;59;
$GPXUP;3575;08:14:19;0;50	58621;8	81194;0;0;57;
$GPXUP;3575;08:14:20;0;50	58614;8	81176;0;0;55;
$GPXUP;3575;08:14:21;0;50	58609;8	81155;0;0;55;
$GPXUP;3575;08:14:22;0;50	58605;8	81135;0;0;55;
$GPXUP;3575;08:14:23;0;50	58599;8	81116;0;0;54;
$GPXUP;3575;08:14:24;0;50	58592;8	81098;0;0;53;
$GPXUP;3575;08:14:25;0;50	58582;8	81084;0;0;52;
$GPXUP;3575;08:14:26;0;50	58572;8	81072;0;0;53;
$GPXUP;3575;08:14:27;0;50	58561;8	8106;0;0;53;
$GPXUP;3575;08:14:28;0;50	58551;8	81048;0;0;49;
$GPXUP;3575;08:14:29;0;50	58545;8	81032;0;0;47;
$GPXUP;3575;08:14:30;0;50	58542;8	81014;0;0;45;
$GPXUP;3575;08:14:31;0;50	58541;8	80997;0;0;44;
$GPXUP;3575;08:14:32;0;50	5854;8	8098;0;0;42;
$GPXUP;3575;08:14:33;0;50	58539;8	80964;0;0;40;
$GPXUP;3575;08:14:34;0;50	58538;8	80948;0;0;40;
$GPXUP;3575;08:14:35;0;50	58534;8	80933;0;0;41;
$GPXUP;3575;08:14:36;0;50	5853;8	80917;0;0;47;
$GPXUP;3575;08:14:37;0;50	58524;8	809;0;0;46;
$GPXUP;3575;08:14:38;0;50	5852;8	80883;0;0;47;
$GPXUP;3575;08:14:39;0;50	58518;8	80865;0;0;47;
$GPXUP;3575;08:14:40;0;50	58519;8	80847;0;0;46;
$GPXUP;3575;08:14:41;0;50	5852;8	8083;0;0;44;
$GPXUP;3575;08:14:42;0;50	58521;8	80812;0;0;45;
$GPXUP;3575;08:14:43;0;50	58522;8	80794;0;0;46;
$GPXUP;3575;08:14:44;0;50	58521;8	80776;0;0;45;
$GPXUP;3575;08:14:45;0;50	58519;8	80758;0;0;50;
$GPXUP;3575;08:14:46;0;50	58515;8	80738;0;0;53;
$GPXUP;3575;08:14:47;0;50	58508;8	8072;0;0;53;
$GPXUP;3575;08:14:48;0;50	585;8	80704;0;0;54;
$GPXUP;3575;08:14:49;0;50	58489;8	80691;0;0;55;
$GPXUP;3575;08:14:50;0;50	58477;8	80678;0;0;55;
$GPXUP;3575;08:14:51;0;50	58467;8	80664;0;0;55;
$GPXUP;3575;08:14:52;0;50	5846;8	80645;0;0;54;
$GPXUP;3575;08:14:53;0;50	58457;8	80625;0;0;56;
$GPXUP;3575;08:14:54;0;50	58456;8	80604;0;0;53;
$GPXUP;3575;08:14:55;0;50	58458;8	80584;0;0;49;
$GPXUP;3575;08:14:56;0;50	58461;8	80565;0;0;50;
$GPXUP;3575;08:14:57;0;50	58464;8	80546;0;0;50;
$GPXUP;3575;08:14:58;0;50	58466;8	80526;0;0;53;
$GPXUP;3575;08:14:59;0;50	58467;8	80505;0;0;53;
$GPXUP;3575;08:15:00;0;50	58465;8	80484;0;0;53;
$GPXUP;3575;08:15:01;0;50	58461;8	80464;0;0;53;
$GPXUP;3575;08:15:02;0;50	58454;8	80447;0;0;50;
$GPXUP;3575;08:15:03;0;50	58447;8	80432;0;0;50;
$GPXUP;3575;08:15:04;0;50	58439;8	80417;0;0;49;
$GPXUP;3575;08:15:05;0;50	5843;8	80403;0;0;49;
$GPXUP;3575;08:15:06;0;50	58423;8	80387;0;0;49;
$GPXUP;3575;08:15:07;0;50	58418;8	8037;0;0;48;
$GPXUP;3575;08:15:08;0;50	58412;8	80353;0;0;49;
$GPXUP;3575;08:15:09;0;50	58405;8	80338;0;0;50;
$GPXUP;3575;08:15:10;0;50	58396;8	80324;0;0;50;
$GPXUP;3575;08:15:11;0;50	58386;8	80313;0;0;50;
$GPXUP;3575;08:15:12;0;50	58375;8	80304;0;0;51;
$GPXUP;3575;08:15:13;0;50	58363;8	80296;0;0;51;
$GPXUP;3575;08:15:14;0;50	58352;8	80286;0;0;52;
$GPXUP;3575;08:15:15;0;50	58342;8	80272;0;0;52;
$GPXUP;3575;08:15:16;0;50	58332;8	80258;0;0;54;
$GPXUP;3575;08:15:17;0;50	5832;8	80247;0;0;55;
$GPXUP;3575;08:15:18;0;50	58308;8	80239;0;0;55;
$GPXUP;3575;08:15:19;0;50	58295;8	80232;0;0;54;
$GPXUP;3575;08:15:20;0;50	58282;8	80226;0;0;54;
$GPXUP;3575;08:15:21;0;50	58269;8	80221;0;0;54;
$GPXUP;3575;08:15:22;0;50	58256;8	80213;0;0;51;
$GPXUP;3575;08:15:23;0;50	58245;8	80203;0;0;51;
$GPXUP;3575;08:15:24;0;50	58234;8	80192;0;0;52;
$GPXUP;3575;08:15:25;0;50	58224;8	80181;0;0;51;
$GPXUP;3575;08:15:26;0;50	58214;8	80169;0;0;49;
$GPXUP;3575;08:15:27;0;50	58205;8	80157;0;0;49;
$GPXUP;3575;08:15:28;0;50	58195;8	80146;0;0;49;
$GPXUP;3575;08:15:29;0;50	58184;8	80137;0;0;50;
$GPXUP;3575;08:15:30;0;50	58173;8	80127;0;0;49;
$GPXUP;3575;08:15:31;0;50	58163;8	80117;0;0;48;
$GPXUP;3575;08:15:32;0;50	58155;8	80104;0;0;47;
$GPXUP;3575;08:15:33;0;50	58147;8	80089;0;0;47;
$GPXUP;3575;08:15:34;0;50	58139;8	80076;0;0;47;
$GPXUP;3575;08:15:35;0;50	5813;8	80065;0;0;50;
$GPXUP;3575;08:15:36;0;50	58118;8	80058;0;0;49;
$GPXUP;3575;08:15:37;0;50	58106;8	80053;0;0;48;
$GPXUP;3575;08:15:38;0;50	58094;8	80053;0;0;48;
$GPXUP;3575;08:15:39;0;50	58082;8	80058;0;0;50;
$GPXUP;3575;08:15:40;0;50	58072;8	80069;0;0;52;
$GPXUP;3575;08:15:41;0;50	58063;8	80086;0;0;53;
$GPXUP;3575;08:15:42;0;50	58056;8	80104;0;0;52;
$GPXUP;3575;08:15:43;0;50	5805;8	80122;0;0;53;
$GPXUP;3575;08:15:44;0;50	58041;8	80138;0;0;54;
$GPXUP;3575;08:15:45;0;50	58029;8	80151;0;0;57;
$GPXUP;3575;08:15:46;0;50	58015;8	80157;0;0;57;
$GPXUP;3575;08:15:47;0;50	58001;8	80159;0;0;55;
$GPXUP;3575;08:15:48;0;50	57988;8	80162;0;0;55;
$GPXUP;3575;08:15:49;0;50	57974;8	8017;0;0;58;
$GPXUP;3575;08:15:50;0;50	57961;8	80182;0;0;61;
$GPXUP;3575;08:15:51;0;50	57949;8	80197;0;0;62;
$GPXUP;3575;08:15:52;0;50	57939;8	80214;0;0;59;
$GPXUP;3575;08:15:53;0;50	5793;8	80232;0;0;56;
$GPXUP;3575;08:15:54;0;50	57923;8	8025;0;0;55;
$GPXUP;3575;08:15:55;0;50	57918;8	80271;0;0;56;
$GPXUP;3575;08:15:56;0;50	57914;8	80292;0;0;57;
$GPXUP;3575;08:15:57;0;50	57911;8	80314;0;0;57;
$GPXUP;3575;08:15:58;0;50	57905;8	80335;0;0;57;
$GPXUP;3575;08:15:59;0;50	57897;8	80354;0;0;57;
$GPXUP;3575;08:16:00;0;50	57888;8	8037;0;0;55;
$GPXUP;3575;08:16:01;0;50	57878;8	80385;0;0;55;
$GPXUP;3575;08:16:02;0;50	57868;8	804;0;0;54;
$GPXUP;3575;08:16:03;0;50	57858;8	80414;0;0;55;
$GPXUP;3575;08:16:04;0;50	57845;8	80425;0;0;57;
$GPXUP;3575;08:16:05;0;50	5783;8	8043;0;0;62;
$GPXUP;3575;08:16:06;0;50	57814;8	80431;0;0;60;
$GPXUP;3575;08:16:07;0;50	578;8	80428;0;0;60;
$GPXUP;3575;08:16:08;0;50	57786;8	8042;0;0;54;
$GPXUP;3575;08:16:09;0;50	57776;8	80405;0;0;52;
$GPXUP;3575;08:16:10;0;50	57768;8	80389;0;0;53;
$GPXUP;3575;08:16:11;0;50	5776;8	80373;0;0;49;
$GPXUP;3575;08:16:12;0;50	57752;8	80359;0;0;48;
$GPXUP;3575;08:16:13;0;50	57743;8	80346;0;0;49;
$GPXUP;3575;08:16:14;0;50	57732;8	80336;0;0;47;
$GPXUP;3575;08:16:15;0;50	57721;8	8033;0;0;45;
$GPXUP;3575;08:16:16;0;50	57706;8	80336;0;0;61;
$GPXUP;3575;08:16:17;0;50	57691;8	80348;0;0;64;
$GPXUP;3575;08:16:18;0;50	57676;8	80362;0;0;64;
$GPXUP;3575;08:16:19;0;50	57659;8	80372;0;0;70;
$GPXUP;3575;08:16:20;0;50	57642;8	80377;0;0;67;
$GPXUP;3575;08:16:21;0;50	57625;8	80378;0;0;68;
$GPXUP;3575;08:16:22;0;50	57609;8	80373;0;0;62;
$GPXUP;3575;08:16:23;0;50	57596;8	80365;0;0;57;
$GPXUP;3575;08:16:24;0;50	57585;8	80354;0;0;51;
$GPXUP;3575;08:16:25;0;50	57578;8	80338;0;0;49;
$GPXUP;3575;08:16:26;0;50	57575;8	80317;0;0;51;
$GPXUP;3575;08:16:27;0;50	57574;8	80296;0;0;51;
$GPXUP;3575;08:16:28;0;50	57574;8	80274;0;0;52;
$GPXUP;3575;08:16:29;0;50	57576;8	80253;0;0;52;
$GPXUP;3575;08:16:30;0;50	57579;8	80233;0;0;51;
$GPXUP;3575;08:16:31;0;50	57584;8	80213;0;0;54;
$GPXUP;3575;08:16:32;0;50	57588;8	80192;0;0;53;
$GPXUP;3575;08:16:33;0;50	57589;8	80172;0;0;52;
$GPXUP;3575;08:16:34;0;50	57586;8	80151;0;0;53;
$GPXUP;3575;08:16:35;0;50	57582;8	80132;0;0;52;
$GPXUP;3575;08:16:36;0;50	57577;8	80113;0;0;51;
$GPXUP;3575;08:16:37;0;50	5757;8	80095;0;0;55;
$GPXUP;3575;08:16:38;0;50	5756;8	80079;0;0;56;
$GPXUP;3575;08:16:39;0;50	57547;8	80068;0;0;57;
$GPXUP;3575;08:16:40;0;50	5753;8	80066;0;0;59;
$GPXUP;3575;08:16:41;0;50	57513;8	80072;0;0;60;
$GPXUP;3575;08:16:42;0;50	57497;8	80085;0;0;65;
$GPXUP;3575;08:16:43;0;50	57482;8	80096;0;0;64;
$GPXUP;3575;08:16:44;0;50	57466;8	80099;0;0;62;
$GPXUP;3575;08:16:45;0;50	5745;8	80095;0;0;62;
$GPXUP;3575;08:16:46;0;50	57436;8	80085;0;0;62;
$GPXUP;3575;08:16:47;0;50	57425;8	8007;0;0;56;
$GPXUP;3575;08:16:48;0;50	57415;8	80055;0;0;52;
$GPXUP;3575;08:16:49;0;50	57412;8	80034;0;0;49;
$GPXUP;3575;08:16:50;0;50	57414;8	80011;0;0;50;
$GPXUP;3575;08:16:51;0;50	57413;8	7999;0;0;50;
$GPXUP;3575;08:16:52;0;50	5741;8	79971;0;0;52;
$GPXUP;3575;08:16:53;0;50	57405;8	79951;0;0;56;
$GPXUP;3575;08:16:54;0;50	574;8	7993;0;0;58;
$GPXUP;3575;08:16:55;0;50	57395;8	79907;0;0;61;
$GPXUP;3575;08:16:56;0;50	5739;8	79884;0;0;63;
$GPXUP;3575;08:16:57;0;50	57386;8	79858;0;0;64;
$GPXUP;3575;08:16:58;0;50	57382;8	79832;0;0;67;
$GPXUP;3575;08:16:59;0;50	57376;8	79808;0;0;67;
$GPXUP;3575;08:17:00;0;50	57366;8	79786;0;0;66;
$GPXUP;3575;08:17:01;0;50	57356;8	79765;0;0;65;
$GPXUP;3575;08:17:02;0;50	57346;8	79746;0;0;62;
$GPXUP;3575;08:17:03;0;50	57338;8	79726;0;0;59;
$GPXUP;3575;08:17:04;0;50	57331;8	79706;0;0;57;
$GPXUP;3575;08:17:05;0;50	57323;8	79687;0;0;57;
$GPXUP;3575;08:17:06;0;50	57313;8	79671;0;0;58;
$GPXUP;3575;08:17:07;0;50	57301;8	79658;0;0;60;
$GPXUP;3575;08:17:08;0;50	57288;8	79646;0;0;60;
$GPXUP;3575;08:17:09;0;50	57276;8	79632;0;0;60;
$GPXUP;3575;08:17:10;0;50	57267;8	79614;0;0;59;
$GPXUP;3575;08:17:11;0;50	57259;8	79594;0;0;59;
$GPXUP;3575;08:17:12;0;50	57251;8	79575;0;0;57;
$GPXUP;3575;08:17:13;0;50	57241;8	79559;0;0;56;
$GPXUP;3575;08:17:14;0;50	5723;8	79545;0;0;58;
$GPXUP;3575;08:17:15;0;50	57216;8	79534;0;0;63;
$GPXUP;3575;08:17:16;0;50	57202;8	79523;0;0;61;
$GPXUP;3575;08:17:17;0;50	57189;8	79512;0;0;62;
$GPXUP;3575;08:17:18;0;50	57176;8	795;0;0;61;
$GPXUP;3575;08:17:19;0;50	57162;8	7949;0;0;62;
$GPXUP;3575;08:17:20;0;50	57147;8	79483;0;0;62;
$GPXUP;3575;08:17:21;0;50	57131;8	7948;0;0;61;
$GPXUP;3575;08:17:22;0;50	57116;8	7948;0;0;61;
$GPXUP;3575;08:17:23;0;50	57101;8	79479;0;0;57;
$GPXUP;3575;08:17:24;0;50	57088;8	79474;0;0;54;
$GPXUP;3575;08:17:25;0;50	57076;8	79466;0;0;53;
$GPXUP;3575;08:17:26;0;50	57064;8	79457;0;0;53;
$GPXUP;3575;08:17:27;0;50	57052;8	79449;0;0;56;
$GPXUP;3575;08:17:28;0;50	57038;8	79444;0;0;56;
$GPXUP;3575;08:17:29;0;50	57024;8	79443;0;0;56;
$GPXUP;3575;08:17:30;0;50	57009;8	79446;0;0;60;
$GPXUP;3575;08:17:31;0;50	56994;8	79448;0;0;64;
$GPXUP;3575;08:17:32;0;50	56978;8	79445;0;0;64;
$GPXUP;3575;08:17:33;0;50	56963;8	79437;0;0;64;
$GPXUP;3575;08:17:34;0;50	56949;8	79426;0;0;61;
$GPXUP;3575;08:17:35;0;50	56936;8	79414;0;0;62;
$GPXUP;3575;08:17:36;0;50	56921;8	79406;0;0;63;
$GPXUP;3575;08:17:37;0;50	56905;8	79403;0;0;65;
$GPXUP;3575;08:17:38;0;50	56888;8	79403;0;0;67;
$GPXUP;3575;08:17:39;0;50	56871;8	79402;0;0;68;
$GPXUP;3575;08:17:40;0;50	56854;8	79401;0;0;69;
$GPXUP;3575;08:17:41;0;50	56837;8	79403;0;0;70;
$GPXUP;3575;08:17:42;0;50	5682;8	79402;0;0;66;
$GPXUP;3575;08:17:43;0;50	56804;8	79399;0;0;63;
$GPXUP;3575;08:17:44;0;50	56789;8	79394;0;0;62;
$GPXUP;3575;08:17:45;0;50	56774;8	79386;0;0;61;
$GPXUP;3575;08:17:46;0;50	5676;8	79378;0;0;60;
$GPXUP;3575;08:17:47;0;50	56746;8	7937;0;0;62;
$GPXUP;3575;08:17:48;0;50	5673;8	79368;0;0;62;
$GPXUP;3575;08:17:49;0;50	56715;8	79369;0;0;65;
$GPXUP;3575;08:17:50;0;50	56698;8	79374;0;0;66;
$GPXUP;3575;08:17:51;0;50	56683;8	7938;0;0;63;
$GPXUP;3575;08:17:52;0;50	56668;8	79383;0;0;60;
$GPXUP;3575;08:17:53;0;50	56653;8	79384;0;0;59;
$GPXUP;3575;08:17:54;0;50	56638;8	79387;0;0;60;
$GPXUP;3575;08:17:55;0;50	56623;8	7939;0;0;62;
$GPXUP;3575;08:17:56;0;50	56607;8	79391;0;0;62;
$GPXUP;3575;08:17:57;0;50	56591;8	79394;0;0;64;
$GPXUP;3575;08:17:58;0;50	56576;8	794;0;0;65;
$GPXUP;3575;08:17:59;0;50	5656;8	79407;0;0;64;
$GPXUP;3575;08:18:00;0;50	56545;8	79411;0;0;62;
$GPXUP;3575;08:18:01;0;50	56529;8	7941;0;0;62;
$GPXUP;3575;08:18:02;0;50	56514;8	79406;0;0;61;
$GPXUP;3575;08:18:03;0;50	565;8	79399;0;0;59;
$GPXUP;3575;08:18:04;0;50	56486;8	79393;0;0;58;
$GPXUP;3575;08:18:05;0;50	56471;8	79391;0;0;59;
$GPXUP;3575;08:18:06;0;50	56456;8	79393;0;0;59;
$GPXUP;3575;08:18:07;0;50	56442;8	79399;0;0;62;
$GPXUP;3575;08:18:08;0;50	56428;8	7941;0;0;64;
$GPXUP;3575;08:18:09;0;50	56414;8	7942;0;0;63;
$GPXUP;3575;08:18:10;0;50	56399;8	79427;0;0;61;
$GPXUP;3575;08:18:11;0;50	56384;8	7943;0;0;59;
$GPXUP;3575;08:18:12;0;50	56369;8	79429;0;0;58;
$GPXUP;3575;08:18:13;0;50	56355;8	79429;0;0;58;
$GPXUP;3575;08:18:14;0;50	56341;8	79433;0;0;59;
$GPXUP;3575;08:18:15;0;50	56327;8	7944;0;0;60;
$GPXUP;3575;08:18:16;0;50	56313;8	79448;0;0;58;
$GPXUP;3575;08:18:17;0;50	56299;8	7945;0;0;56;
$GPXUP;3575;08:18:18;0;50	56286;8	79441;0;0;56;
$GPXUP;3575;08:18:19;0;50	56277;8	79427;0;0;52;
$GPXUP;3575;08:18:20;0;50	5627;8	7941;0;0;49;
$GPXUP;3575;08:18:21;0;50	56264;8	79393;0;0;50;
$GPXUP;3575;08:18:22;0;50	56258;8	79377;0;0;50;
$GPXUP;3575;08:18:23;0;50	5625;8	79362;0;0;48;
$GPXUP;3575;08:18:24;0;50	56239;8	79353;0;0;49;
$GPXUP;3575;08:18:25;0;50	56225;8	79352;0;0;50;
$GPXUP;3575;08:18:26;0;50	5621;8	79361;0;0;59;
$GPXUP;3575;08:18:27;0;50	56195;8	79369;0;0;60;
$GPXUP;3575;08:18:28;0;50	5618;8	79375;0;0;61;
$GPXUP;3575;08:18:29;0;50	56165;8	79384;0;0;63;
$GPXUP;3575;08:18:30;0;50	5615;8	79396;0;0;64;
$GPXUP;3575;08:18:31;0;50	56136;8	79408;0;0;64;
$GPXUP;3575;08:18:32;0;50	56121;8	79418;0;0;64;
$GPXUP;3575;08:18:33;0;50	56106;8	79426;0;0;61;
$GPXUP;3575;08:18:34;0;50	56092;8	79426;0;0;57;
$GPXUP;3575;08:18:35;0;50	56078;8	7942;0;0;57;
$GPXUP;3575;08:18:36;0;50	56065;8	7941;0;0;57;
$GPXUP;3575;08:18:37;0;50	56053;8	79399;0;0;57;
$GPXUP;3575;08:18:38;0;50	56041;8	79386;0;0;57;
$GPXUP;3575;08:18:39;0;50	56028;8	79377;0;0;58;
$GPXUP;3575;08:18:40;0;50	56011;8	79374;0;0;67;
$GPXUP;3575;08:18:41;0;50	55991;8	79379;0;0;83;
$GPXUP;3575;08:18:42;0;50	5597;8	79386;0;0;81;
$GPXUP;3575;08:18:43;0;50	55949;8	79392;0;0;81;
$GPXUP;3575;08:18:44;0;50	5593;8	79401;0;0;78;
$GPXUP;3575;08:18:45;0;50	55912;8	79409;0;0;72;
$GPXUP;3575;08:18:46;0;50	55894;8	79408;0;0;70;
$GPXUP;3575;08:18:47;0;50	55878;8	79398;0;0;70;
$GPXUP;3575;08:18:48;0;50	55865;8	79383;0;0;61;
$GPXUP;3575;08:18:49;0;50	55857;8	79365;0;0;56;
$GPXUP;3575;08:18:50;0;50	55849;8	79346;0;0;57;
$GPXUP;3575;08:18:51;0;50	5584;8	79329;0;0;57;
$GPXUP;3575;08:18:52;0;50	55831;8	79312;0;0;57;
$GPXUP;3575;08:18:53;0;50	55822;8	79294;0;0;59;
$GPXUP;3575;08:18:54;0;50	55814;8	79274;0;0;62;
$GPXUP;3575;08:18:55;0;50	55805;8	79255;0;0;58;
$GPXUP;3575;08:18:56;0;50	55795;8	79239;0;0;55;
$GPXUP;3575;08:18:57;0;50	55784;8	79225;0;0;56;
$GPXUP;3575;08:18:58;0;50	55775;8	7921;0;0;53;
$GPXUP;3575;08:18:59;0;50	55767;8	79193;0;0;53;
$GPXUP;3575;08:19:00;0;50	55759;8	79176;0;0;54;
$GPXUP;3575;08:19:01;0;50	55749;8	79162;0;0;54;
$GPXUP;3575;08:19:02;0;50	55737;8	79151;0;0;54;
$GPXUP;3575;08:19:03;0;50	55724;8	79145;0;0;56;
$GPXUP;3575;08:19:04;0;50	5571;8	79144;0;0;57;
$GPXUP;3575;08:19:05;0;50	55695;8	79148;0;0;58;
$GPXUP;3575;08:19:06;0;50	55681;8	79156;0;0;60;
$GPXUP;3575;08:19:07;0;50	55667;8	79166;0;0;62;
$GPXUP;3575;08:19:08;0;50	55652;8	79174;0;0;62;
$GPXUP;3575;08:19:09;0;50	55637;8	79182;0;0;62;
$GPXUP;3575;08:19:10;0;50	55622;8	7919;0;0;64;
$GPXUP;3575;08:19:11;0;50	55607;8	79202;0;0;66;
$GPXUP;3575;08:19:12;0;50	55593;8	79218;0;0;66;
$GPXUP;3575;08:19:13;0;50	55582;8	79235;0;0;62;
$GPXUP;3575;08:19:14;0;50	55573;8	79255;0;0;61;
$GPXUP;3575;08:19:15;0;50	55564;8	79274;0;0;61;
$GPXUP;3575;08:19:16;0;50	55554;8	79294;0;0;63;
$GPXUP;3575;08:19:17;0;50	55545;8	79314;0;0;63;
$GPXUP;3575;08:19:18;0;50	55534;8	79332;0;0;60;
$GPXUP;3575;08:19:19;0;50	55522;8	79345;0;0;57;
$GPXUP;3575;08:19:20;0;50	55509;8	7935;0;0;54;
$GPXUP;3575;08:19:21;0;50	55495;8	79347;0;0;54;
$GPXUP;3575;08:19:22;0;50	55483;8	7934;0;0;52;
$GPXUP;3575;08:19:23;0;50	5547;8	79334;0;0;53;
$GPXUP;3575;08:19:24;0;50	55457;8	79333;0;0;54;
$GPXUP;3575;08:19:25;0;50	55444;8	79337;0;0;55;
$GPXUP;3575;08:19:26;0;50	55431;8	79346;0;0;55;
$GPXUP;3575;08:19:27;0;50	55419;8	79357;0;0;57;
$GPXUP;3575;08:19:28;0;50	55407;8	79369;0;0;58;
$GPXUP;3575;08:19:29;0;50	55394;8	7938;0;0;58;
$GPXUP;3575;08:19:30;0;50	55381;8	79391;0;0;59;
$GPXUP;3575;08:19:31;0;50	55368;8	79404;0;0;63;
$GPXUP;3575;08:19:32;0;50	55356;8	7942;0;0;63;
$GPXUP;3575;08:19:33;0;50	55345;8	79437;0;0;62;
$GPXUP;3575;08:19:34;0;50	55333;8	79452;0;0;61;
$GPXUP;3575;08:19:35;0;50	5532;8	79463;0;0;56;
$GPXUP;3575;08:19:36;0;50	55306;8	79467;0;0;55;
$GPXUP;3575;08:19:37;0;50	55292;8	79466;0;0;57;
$GPXUP;3575;08:19:38;0;50	55278;8	79462;0;0;56;
$GPXUP;3575;08:19:39;0;50	55264;8	79458;0;0;57;
$GPXUP;3575;08:19:40;0;50	5525;8	79458;0;0;59;
$GPXUP;3575;08:19:41;0;50	55236;8	79461;0;0;57;
$GPXUP;3575;08:19:42;0;50	55221;8	79465;0;0;58;
$GPXUP;3575;08:19:43;0;50	55206;8	7947;0;0;62;
$GPXUP;3575;08:19:44;0;50	55191;8	79476;0;0;63;
$GPXUP;3575;08:19:45;0;50	55176;8	79483;0;0;65;
$GPXUP;3575;08:19:46;0;50	55161;8	79486;0;0;56;
$GPXUP;3575;08:19:47;0;50	55147;8	79484;0;0;55;
$GPXUP;3575;08:19:48;0;50	55134;8	7948;0;0;55;
$GPXUP;3575;08:19:49;0;50	5512;8	79476;0;0;56;
$GPXUP;3575;08:19:50;0;50	55105;8	79474;0;0;59;
$GPXUP;3575;08:19:51;0;50	55089;8	79473;0;0;71;
$GPXUP;3575;08:19:52;0;50	55071;8	7947;0;0;71;
$GPXUP;3575;08:19:53;0;50	55056;8	79464;0;0;63;
$GPXUP;3575;08:19:54;0;50	55043;8	79452;0;0;57;
$GPXUP;3575;08:19:55;0;50	55034;8	79436;0;0;52;
$GPXUP;3575;08:19:56;0;50	55027;8	79418;0;0;51;
$GPXUP;3575;08:19:57;0;50	5502;8	79399;0;0;50;
$GPXUP;3575;08:19:58;0;50	55014;8	79381;0;0;50;
$GPXUP;3575;08:19:59;0;50	55009;8	79363;0;0;50;
$GPXUP;3575;08:20:00;0;50	55004;8	79344;0;0;51;
$GPXUP;3575;08:20:01;0;50	54997;8	79327;0;0;51;
$GPXUP;3575;08:20:02;0;50	54988;8	79312;0;0;51;
$GPXUP;3575;08:20:03;0;50	54978;8	793;0;0;53;
$GPXUP;3575;08:20:04;0;50	54966;8	7929;0;0;52;
$GPXUP;3575;08:20:05;0;50	54953;8	79284;0;0;52;
$GPXUP;3575;08:20:06;0;50	54938;8	79284;0;0;57;
$GPXUP;3575;08:20:07;0;50	54923;8	79288;0;0;58;
$GPXUP;3575;08:20:08;0;50	54908;8	79293;0;0;56;
$GPXUP;3575;08:20:09;0;50	54894;8	79294;0;0;54;
$GPXUP;3575;08:20:10;0;50	54882;8	7929;0;0;50;
$GPXUP;3575;08:20:11;0;50	54871;8	79279;0;0;48;
$GPXUP;3575;08:20:12;0;50	54863;8	79262;0;0;50;
$GPXUP;3575;08:20:13;0;50	54856;8	79244;0;0;50;
$GPXUP;3575;08:20:14;0;50	54848;8	79228;0;0;51;
$GPXUP;3575;08:20:15;0;50	5484;8	79213;0;0;51;
$GPXUP;3575;08:20:16;0;50	54829;8	79202;0;0;51;
$GPXUP;3575;08:20:17;0;50	54817;8	79193;0;0;51;
$GPXUP;3575;08:20:18;0;50	54804;8	7919;0;0;56;
$GPXUP;3575;08:20:19;0;50	5479;8	79189;0;0;54;
$GPXUP;3575;08:20:20;0;50	54776;8	79194;0;0;56;
$GPXUP;3575;08:20:21;0;50	54762;8	79201;0;0;57;
$GPXUP;3575;08:20:22;0;50	54748;8	79209;0;0;58;
$GPXUP;3575;08:20:23;0;50	54734;8	79216;0;0;57;
$GPXUP;3575;08:20:24;0;50	5472;8	79221;0;0;55;
$GPXUP;3575;08:20:25;0;50	54707;8	79222;0;0;52;
$GPXUP;3575;08:20:26;0;50	54694;8	79214;0;0;59;
$GPXUP;3575;08:20:27;0;50	54682;8	79201;0;0;59;
$GPXUP;3575;08:20:28;0;50	54671;8	79186;0;0;55;
$GPXUP;3575;08:20:29;0;50	54663;8	7917;0;0;52;
$GPXUP;3575;08:20:30;0;50	54655;8	79153;0;0;50;
$GPXUP;3575;08:20:31;0;50	54647;8	79139;0;0;49;
$GPXUP;3575;08:20:32;0;50	54637;8	79128;0;0;49;
$GPXUP;3575;08:20:33;0;50	54624;8	79121;0;0;55;
$GPXUP;3575;08:20:34;0;50	5461;8	79117;0;0;55;
$GPXUP;3575;08:20:35;0;50	54596;8	79117;0;0;57;
$GPXUP;3575;08:20:36;0;50	5458;8	7912;0;0;60;
$GPXUP;3575;08:20:37;0;50	54565;8	79125;0;0;61;
$GPXUP;3575;08:20:38;0;50	5455;8	79131;0;0;63;
$GPXUP;3575;08:20:39;0;50	54534;8	79139;0;0;66;
$GPXUP;3575;08:20:40;0;50	54518;8	79147;0;0;67;
$GPXUP;3575;08:20:41;0;50	54502;8	79156;0;0;67;
$GPXUP;3575;08:20:42;0;50	54487;8	79164;0;0;63;
$GPXUP;3575;08:20:43;0;50	54472;8	79165;0;0;58;
$GPXUP;3575;08:20:44;0;50	54458;8	79162;0;0;56;
$GPXUP;3575;08:20:45;0;50	54443;8	7916;0;0;60;
$GPXUP;3575;08:20:46;0;50	54428;8	79162;0;0;62;
$GPXUP;3575;08:20:47;0;50	54412;8	79166;0;0;63;
$GPXUP;3575;08:20:48;0;50	54397;8	79168;0;0;60;
$GPXUP;3575;08:20:49;0;50	54382;8	79166;0;0;59;
$GPXUP;3575;08:20:50;0;50	54368;8	79162;0;0;56;
$GPXUP;3575;08:20:51;0;50	54354;8	79158;0;0;55;
$GPXUP;3575;08:20:52;0;50	5434;8	79154;0;0;57;
$GPXUP;3575;08:20:53;0;50	54325;8	79149;0;0;60;
$GPXUP;3575;08:20:54;0;50	54311;8	79143;0;0;60;
$GPXUP;3575;08:20:55;0;50	54297;8	79136;0;0;59;
$GPXUP;3575;08:20:56;0;50	54282;8	7913;0;0;61;
$GPXUP;3575;08:20:57;0;50	54266;8	7913;0;0;63;
$GPXUP;3575;08:20:58;0;50	54251;8	79134;0;0;64;
$GPXUP;3575;08:20:59;0;50	54235;8	79141;0;0;66;
$GPXUP;3575;08:21:00;0;50	54219;8	79148;0;0;66;
$GPXUP;3575;08:21:01;0;50	54203;8	79152;0;0;64;
$GPXUP;3575;08:21:02;0;50	54187;8	79152;0;0;64;
$GPXUP;3575;08:21:03;0;50	54171;8	7915;0;0;63;
$GPXUP;3575;08:21:04;0;50	54156;8	79147;0;0;61;
$GPXUP;3575;08:21:05;0;50	54141;8	79143;0;0;60;
$GPXUP;3575;08:21:06;0;50	54126;8	79141;0;0;62;
$GPXUP;3575;08:21:07;0;50	5411;8	79144;0;0;67;
$GPXUP;3575;08:21:08;0;50	54093;8	79149;0;0;69;
$GPXUP;3575;08:21:09;0;50	54076;8	79156;0;0;68;
$GPXUP;3575;08:21:10;0;50	5406;8	79164;0;0;68;
$GPXUP;3575;08:21:11;0;50	54044;8	79175;0;0;71;
$GPXUP;3575;08:21:12;0;50	54027;8	79186;0;0;69;
$GPXUP;3575;08:21:13;0;50	5401;8	79194;0;0;72;
$GPXUP;3575;08:21:14;0;50	53993;8	792;0;0;73;
$GPXUP;3575;08:21:15;0;50	53975;8	79207;0;0;74;
$GPXUP;3575;08:21:16;0;50	53958;8	79218;0;0;74;
$GPXUP;3575;08:21:17;0;50	53941;8	79232;0;0;75;
$GPXUP;3575;08:21:18;0;50	53925;8	79248;0;0;76;
$GPXUP;3575;08:21:19;0;50	53908;8	79261;0;0;74;
$GPXUP;3575;08:21:20;0;50	5389;8	79266;0;0;74;
$GPXUP;3575;08:21:21;0;50	53871;8	79267;0;0;74;
$GPXUP;3575;08:21:22;0;50	53854;8	79267;0;0;70;
$GPXUP;3575;08:21:23;0;50	53836;8	79271;0;0;71;
$GPXUP;3575;08:21:24;0;50	53819;8	79278;0;0;72;
$GPXUP;3575;08:21:25;0;50	538;8	79287;0;0;76;
$GPXUP;3575;08:21:26;0;50	53781;8	79298;0;0;83;
$GPXUP;3575;08:21:27;0;50	5376;8	79307;0;0;85;
$GPXUP;3575;08:21:28;0;50	53739;8	79311;0;0;85;
$GPXUP;3575;08:21:29;0;50	53718;8	7931;0;0;83;
$GPXUP;3575;08:21:30;0;50	53698;8	79306;0;0;82;
$GPXUP;3575;08:21:31;0;50	5368;8	79304;0;0;72;
$GPXUP;3575;08:21:32;0;50	53663;8	79307;0;0;66;
$GPXUP;3575;08:21:33;0;50	53647;8	79312;0;0;66;
$GPXUP;3575;08:21:34;0;50	53631;8	79318;0;0;68;
$GPXUP;3575;08:21:35;0;50	53616;8	79328;0;0;70;
$GPXUP;3575;08:21:36;0;50	536;8	7934;0;0;69;
$GPXUP;3575;08:21:37;0;50	53586;8	79353;0;0;68;
$GPXUP;3575;08:21:38;0;50	53571;8	79368;0;0;69;
$GPXUP;3575;08:21:39;0;50	53557;8	79384;0;0;70;
$GPXUP;3575;08:21:40;0;50	53543;8	79401;0;0;73;
$GPXUP;3575;08:21:41;0;50	53529;8	79418;0;0;73;
$GPXUP;3575;08:21:42;0;50	53513;8	79432;0;0;71;
$GPXUP;3575;08:21:43;0;50	53496;8	79441;0;0;73;
$GPXUP;3575;08:21:44;0;50	53478;8	7945;0;0;73;
$GPXUP;3575;08:21:45;0;50	53461;8	79461;0;0;75;
$GPXUP;3575;08:21:46;0;50	53446;8	79477;0;0;77;
$GPXUP;3575;08:21:47;0;50	53432;8	79497;0;0;75;
$GPXUP;3575;08:21:48;0;50	53419;8	79517;0;0;73;
$GPXUP;3575;08:21:49;0;50	53405;8	79535;0;0;70;
$GPXUP;3575;08:21:50;0;50	5339;8	79549;0;0;68;
$GPXUP;3575;08:21:51;0;50	53376;8	79563;0;0;70;
$GPXUP;3575;08:21:52;0;50	53362;8	79579;0;0;68;
$GPXUP;3575;08:21:53;0;50	53347;8	79592;0;0;67;
$GPXUP;3575;08:21:54;0;50	53332;8	79602;0;0;67;
$GPXUP;3575;08:21:55;0;50	53316;8	79611;0;0;69;
$GPXUP;3575;08:21:56;0;50	533;8	79621;0;0;69;
$GPXUP;3575;08:21:57;0;50	53284;8	79632;0;0;70;
$GPXUP;3575;08:21:58;0;50	53268;8	79645;0;0;72;
$GPXUP;3575;08:21:59;0;50	53254;8	79661;0;0;74;
$GPXUP;3575;08:22:00;0;50	53239;8	79679;0;0;74;
$GPXUP;3575;08:22:01;0;50	53224;8	79695;0;0;73;
$GPXUP;3575;08:22:02;0;50	53208;8	79708;0;0;71;
$GPXUP;3575;08:22:03;0;50	53192;8	79719;0;0;70;
$GPXUP;3575;08:22:04;0;50	53175;8	79725;0;0;69;
$GPXUP;3575;08:22:05;0;50	53158;8	79731;0;0;69;
$GPXUP;3575;08:22:06;0;50	53142;8	79741;0;0;69;
$GPXUP;3575;08:22:07;0;50	53128;8	79756;0;0;71;
$GPXUP;3575;08:22:08;0;50	53114;8	79773;0;0;72;
$GPXUP;3575;08:22:09;0;50	531;8	79792;0;0;71;
$GPXUP;3575;08:22:10;0;50	53086;8	79809;0;0;73;
$GPXUP;3575;08:22:11;0;50	53072;8	79826;0;0;70;
$GPXUP;3575;08:22:12;0;50	53057;8	79839;0;0;69;
$GPXUP;3575;08:22:13;0;50	53041;8	79848;0;0;68;
$GPXUP;3575;08:22:14;0;50	53025;8	79856;0;0;65;
$GPXUP;3575;08:22:15;0;50	5301;8	79864;0;0;64;
$GPXUP;3575;08:22:16;0;50	52995;8	79875;0;0;65;
$GPXUP;3575;08:22:17;0;50	52982;8	7989;0;0;67;
$GPXUP;3575;08:22:18;0;50	52968;8	79906;0;0;68;
$GPXUP;3575;08:22:19;0;50	52955;8	79921;0;0;67;
$GPXUP;3575;08:22:20;0;50	5294;8	79931;0;0;65;
$GPXUP;3575;08:22:21;0;50	52924;8	79937;0;0;65;
$GPXUP;3575;08:22:22;0;50	52907;8	79941;0;0;67;
$GPXUP;3575;08:22:23;0;50	52891;8	79944;0;0;67;
$GPXUP;3575;08:22:24;0;50	52875;8	79943;0;0;64;
$GPXUP;3575;08:22:25;0;50	5286;8	79938;0;0;58;
$GPXUP;3575;08:22:26;0;50	52846;8	79933;0;0;54;
$GPXUP;3575;08:22:27;0;50	52833;8	79932;0;0;55;
$GPXUP;3575;08:22:28;0;50	52818;8	79935;0;0;61;
$GPXUP;3575;08:22:29;0;50	52803;8	7994;0;0;62;
$GPXUP;3575;08:22:30;0;50	52788;8	79944;0;0;62;
$GPXUP;3575;08:22:31;0;50	52772;8	79948;0;0;62;
$GPXUP;3575;08:22:32;0;50	52757;8	79952;0;0;65;
$GPXUP;3575;08:22:33;0;50	5274;8	79954;0;0;65;
$GPXUP;3575;08:22:34;0;50	52724;8	79952;0;0;64;
$GPXUP;3575;08:22:35;0;50	52709;8	79947;0;0;64;
$GPXUP;3575;08:22:36;0;50	52693;8	79942;0;0;65;
$GPXUP;3575;08:22:37;0;50	52677;8	7994;0;0;65;
$GPXUP;3575;08:22:38;0;50	5266;8	79941;0;0;67;
$GPXUP;3575;08:22:39;0;50	52644;8	79941;0;0;63;
$GPXUP;3575;08:22:40;0;50	52628;8	79942;0;0;63;
$GPXUP;3575;08:22:41;0;50	52613;8	79946;0;0;64;
$GPXUP;3575;08:22:42;0;50	52597;8	7995;0;0;65;
$GPXUP;3575;08:22:43;0;50	52581;8	79954;0;0;66;
$GPXUP;3575;08:22:44;0;50	52564;8	79956;0;0;67;
$GPXUP;3575;08:22:45;0;50	52548;8	79958;0;0;64;
$GPXUP;3575;08:22:46;0;50	52533;8	79963;0;0;65;
$GPXUP;3575;08:22:47;0;50	52517;8	79973;0;0;67;
$GPXUP;3575;08:22:48;0;50	52502;8	79984;0;0;68;
$GPXUP;3575;08:22:49;0;50	52487;8	79994;0;0;67;
$GPXUP;3575;08:22:50;0;50	52471;8	80001;0;0;66;
$GPXUP;3575;08:22:51;0;50	52455;8	80006;0;0;65;
$GPXUP;3575;08:22:52;0;50	52439;8	8001;0;0;63;
$GPXUP;3575;08:22:53;0;50	52423;8	80012;0;0;63;
$GPXUP;3575;08:22:54;0;50	52407;8	80012;0;0;64;
$GPXUP;3575;08:22:55;0;50	52392;8	80014;0;0;65;
$GPXUP;3575;08:22:56;0;50	52376;8	8002;0;0;67;
$GPXUP;3575;08:22:57;0;50	52361;8	8003;0;0;62;
$GPXUP;3575;08:22:58;0;50	52348;8	80044;0;0;63;
$GPXUP;3575;08:22:59;0;50	52336;8	80059;0;0;63;
$GPXUP;3575;08:23:00;0;50	52323;8	80075;0;0;67;
$GPXUP;3575;08:23:01;0;50	5231;8	80092;0;0;69;
$GPXUP;3575;08:23:02;0;50	52296;8	80108;0;0;67;
$GPXUP;3575;08:23:03;0;50	52282;8	80121;0;0;63;
$GPXUP;3575;08:23:04;0;50	52267;8	80131;0;0;65;
$GPXUP;3575;08:23:05;0;50	52253;8	80142;0;0;63;
$GPXUP;3575;08:23:06;0;50	52238;8	80152;0;0;67;
$GPXUP;3575;08:23:07;0;50	52222;8	80164;0;0;71;
$GPXUP;3575;08:23:08;0;50	52206;8	80178;0;0;72;
$GPXUP;3575;08:23:09;0;50	5219;8	80191;0;0;72;
$GPXUP;3575;08:23:10;0;50	52174;8	80203;0;0;73;
$GPXUP;3575;08:23:11;0;50	52158;8	80215;0;0;69;
$GPXUP;3575;08:23:12;0;50	52143;8	8023;0;0;71;
$GPXUP;3575;08:23:13;0;50	52129;8	80247;0;0;69;
$GPXUP;3575;08:23:14;0;50	52117;8	80266;0;0;68;
$GPXUP;3575;08:23:15;0;50	52104;8	80283;0;0;67;
$GPXUP;3575;08:23:16;0;50	5209;8	80296;0;0;66;
$GPXUP;3575;08:23:17;0;50	52074;8	80304;0;0;66;
$GPXUP;3575;08:23:18;0;50	52058;8	80309;0;0;65;
$GPXUP;3575;08:23:19;0;50	52042;8	80315;0;0;67;
$GPXUP;3575;08:23:20;0;50	52027;8	80325;0;0;66;
$GPXUP;3575;08:23:21;0;50	52013;8	8034;0;0;66;
$GPXUP;3575;08:23:22;0;50	52002;8	80358;0;0;67;
$GPXUP;3575;08:23:23;0;50	51991;8	80378;0;0;68;
$GPXUP;3575;08:23:24;0;50	5198;8	80398;0;0;67;
$GPXUP;3575;08:23:25;0;50	51968;8	80416;0;0;66;
$GPXUP;3575;08:23:26;0;50	51955;8	80434;0;0;67;
$GPXUP;3575;08:23:27;0;50	51943;8	80452;0;0;69;
$GPXUP;3575;08:23:28;0;50	5193;8	80469;0;0;65;
$GPXUP;3575;08:23:29;0;50	51916;8	80482;0;0;63;
$GPXUP;3575;08:23:30;0;50	51902;8	8049;0;0;62;
$GPXUP;3575;08:23:31;0;50	51887;8	80496;0;0;62;
$GPXUP;3575;08:23:32;0;50	51871;8	80499;0;0;61;
$GPXUP;3575;08:23:33;0;50	51856;8	80503;0;0;62;
$GPXUP;3575;08:23:34;0;50	51841;8	8051;0;0;64;
$GPXUP;3575;08:23:35;0;50	51827;8	80523;0;0;69;
$GPXUP;3575;08:23:36;0;50	51813;8	80539;0;0;69;
$GPXUP;3575;08:23:37;0;50	518;8	80556;0;0;68;
$GPXUP;3575;08:23:38;0;50	51786;8	80572;0;0;67;
$GPXUP;3575;08:23:39;0;50	51773;8	80588;0;0;68;
$GPXUP;3575;08:23:40;0;50	51759;8	80605;0;0;69;
$GPXUP;3575;08:23:41;0;50	51745;8	80619;0;0;65;
$GPXUP;3575;08:23:42;0;50	5173;8	80628;0;0;62;
$GPXUP;3575;08:23:43;0;50	51715;8	8063;0;0;62;
$GPXUP;3575;08:23:44;0;50	51699;8	8063;0;0;62;
$GPXUP;3575;08:23:45;0;50	51684;8	80629;0;0;62;
$GPXUP;3575;08:23:46;0;50	51669;8	80631;0;0;60;
$GPXUP;3575;08:23:47;0;50	51654;8	80633;0;0;62;
$GPXUP;3575;08:23:48;0;50	51638;8	80636;0;0;61;
$GPXUP;3575;08:23:49;0;50	51623;8	80642;0;0;63;
$GPXUP;3575;08:23:50;0;50	51608;8	80654;0;0;69;
$GPXUP;3575;08:23:51;0;50	51594;8	80669;0;0;70;
$GPXUP;3575;08:23:52;0;50	5158;8	80684;0;0;68;
$GPXUP;3575;08:23:53;0;50	51566;8	80698;0;0;68;
$GPXUP;3575;08:23:54;0;50	51552;8	80716;0;0;72;
$GPXUP;3575;08:23:55;0;50	51539;8	80735;0;0;71;
$GPXUP;3575;08:23:56;0;50	51524;8	80749;0;0;68;
$GPXUP;3575;08:23:57;0;50	51509;8	80757;0;0;65;
$GPXUP;3575;08:23:58;0;50	51492;8	80758;0;0;63;
$GPXUP;3575;08:23:59;0;50	51477;8	80755;0;0;61;
$GPXUP;3575;08:24:00;0;50	51462;8	80746;0;0;61;
$GPXUP;3575;08:24:01;0;50	51449;8	80736;0;0;59;
$GPXUP;3575;08:24:02;0;50	51435;8	80727;0;0;59;
$GPXUP;3575;08:24:03;0;50	51421;8	80721;0;0;61;
$GPXUP;3575;08:24:04;0;50	51406;8	80718;0;0;59;
$GPXUP;3575;08:24:05;0;50	5139;8	80719;0;0;63;
$GPXUP;3575;08:24:06;0;50	51374;8	80722;0;0;66;
$GPXUP;3575;08:24:07;0;50	51359;8	80723;0;0;62;
$GPXUP;3575;08:24:08;0;50	51344;8	8072;0;0;56;
$GPXUP;3575;08:24:09;0;50	5133;8	80716;0;0;57;
$GPXUP;3575;08:24:10;0;50	51316;8	80713;0;0;60;
$GPXUP;3575;08:24:11;0;50	51301;8	80713;0;0;61;
$GPXUP;3575;08:24:12;0;50	51285;8	80714;0;0;62;
$GPXUP;3575;08:24:13;0;50	5127;8	80714;0;0;62;
$GPXUP;3575;08:24:14;0;50	51256;8	80712;0;0;57;
$GPXUP;3575;08:24:15;0;50	51242;8	80708;0;0;56;
$GPXUP;3575;08:24:16;0;50	51228;8	80703;0;0;56;
$GPXUP;3575;08:24:17;0;50	51215;8	80697;0;0;52;
$GPXUP;3575;08:24:18;0;50	51203;8	80689;0;0;55;
$GPXUP;3575;08:24:19;0;50	51189;8	80682;0;0;61;
$GPXUP;3575;08:24:20;0;50	51174;8	80679;0;0;61;
$GPXUP;3575;08:24:21;0;50	51158;8	80682;0;0;63;
$GPXUP;3575;08:24:22;0;50	51142;8	80688;0;0;64;
$GPXUP;3575;08:24:23;0;50	51127;8	80694;0;0;65;
$GPXUP;3575;08:24:24;0;50	51111;8	80697;0;0;64;
$GPXUP;3575;08:24:25;0;50	51095;8	80695;0;0;63;
$GPXUP;3575;08:24:26;0;50	5108;8	80688;0;0;61;
$GPXUP;3575;08:24:27;0;50	51066;8	80681;0;0;62;
$GPXUP;3575;08:24:28;0;50	5105;8	80677;0;0;62;
$GPXUP;3575;08:24:29;0;50	51035;8	80677;0;0;61;
$GPXUP;3575;08:24:30;0;50	5102;8	8068;0;0;61;
$GPXUP;3575;08:24:31;0;50	51005;8	80686;0;0;61;
$GPXUP;3575;08:24:32;0;50	50991;8	80695;0;0;62;
$GPXUP;3575;08:24:33;0;50	50976;8	80704;0;0;62;
$GPXUP;3575;08:24:34;0;50	50962;8	80711;0;0;61;
$GPXUP;3575;08:24:35;0;50	50946;8	80714;0;0;65;
$GPXUP;3575;08:24:36;0;50	5093;8	80712;0;0;64;
$GPXUP;3575;08:24:37;0;50	50914;8	80708;0;0;65;
$GPXUP;3575;08:24:38;0;50	50899;8	80702;0;0;62;
$GPXUP;3575;08:24:39;0;50	50885;8	80696;0;0;59;
$GPXUP;3575;08:24:40;0;50	50871;8	80692;0;0;57;
$GPXUP;3575;08:24:41;0;50	50857;8	80687;0;0;57;
$GPXUP;3575;08:24:42;0;50	50843;8	80681;0;0;59;
$GPXUP;3575;08:24:43;0;50	50829;8	80677;0;0;61;
$GPXUP;3575;08:24:44;0;50	50814;8	80677;0;0;63;
$GPXUP;3575;08:24:45;0;50	50798;8	8068;0;0;63;
$GPXUP;3575;08:24:46;0;50	50783;8	80684;0;0;63;
$GPXUP;3575;08:24:47;0;50	50767;8	80687;0;0;61;
$GPXUP;3575;08:24:48;0;50	50752;8	80686;0;0;62;
$GPXUP;3575;08:24:49;0;50	50737;8	80683;0;0;63;
$GPXUP;3575;08:24:50;0;50	50721;8	80678;0;0;64;
$GPXUP;3575;08:24:51;0;50	50706;8	80672;0;0;65;
$GPXUP;3575;08:24:52;0;50	5069;8	80668;0;0;65;
$GPXUP;3575;08:24:53;0;50	50674;8	80666;0;0;66;
$GPXUP;3575;08:24:54;0;50	50658;8	80669;0;0;67;
$GPXUP;3575;08:24:55;0;50	50641;8	80674;0;0;68;
$GPXUP;3575;08:24:56;0;50	50625;8	80679;0;0;67;
$GPXUP;3575;08:24:57;0;50	50609;8	80678;0;0;65;
$GPXUP;3575;08:24:58;0;50	50593;8	80675;0;0;61;
$GPXUP;3575;08:24:59;0;50	50579;8	80669;0;0;60;
$GPXUP;3575;08:25:00;0;50	50566;8	80659;0;0;59;
$GPXUP;3575;08:25:01;0;50	50552;8	8065;0;0;60;
$GPXUP;3575;08:25:02;0;50	50538;8	80643;0;0;60;
$GPXUP;3575;08:25:03;0;50	50523;8	8064;0;0;63;
$GPXUP;3575;08:25:04;0;50	50508;8	8064;0;0;64;
$GPXUP;3575;08:25:05;0;50	50492;8	80644;0;0;63;
$GPXUP;3575;08:25:06;0;50	50476;8	8065;0;0;64;
$GPXUP;3575;08:25:07;0;50	50461;8	80656;0;0;63;
$GPXUP;3575;08:25:08;0;50	50446;8	80662;0;0;63;
$GPXUP;3575;08:25:09;0;50	5043;8	80665;0;0;62;
$GPXUP;3575;08:25:10;0;50	50416;8	80662;0;0;62;
$GPXUP;3575;08:25:11;0;50	50401;8	80654;0;0;62;
$GPXUP;3575;08:25:12;0;50	50387;8	80646;0;0;58;
$GPXUP;3575;08:25:13;0;50	50373;8	80643;0;0;56;
$GPXUP;3575;08:25:14;0;50	5036;8	80642;0;0;55;
$GPXUP;3575;08:25:15;0;50	50346;8	80644;0;0;56;
$GPXUP;3575;08:25:16;0;50	50332;8	80648;0;0;57;
$GPXUP;3575;08:25:17;0;50	50318;8	80654;0;0;59;
$GPXUP;3575;08:25:18;0;50	50305;8	80664;0;0;60;
$GPXUP;3575;08:25:19;0;50	50292;8	80678;0;0;62;
$GPXUP;3575;08:25:20;0;50	50282;8	80696;0;0;63;
$GPXUP;3575;08:25:21;0;50	50272;8	80716;0;0;64;
$GPXUP;3575;08:25:22;0;50	50262;8	80735;0;0;65;
$GPXUP;3575;08:25:23;0;50	50249;8	8075;0;0;63;
$GPXUP;3575;08:25:24;0;50	50235;8	8076;0;0;62;
$GPXUP;3575;08:25:25;0;50	50218;8	8076;0;0;66;
$GPXUP;3575;08:25:26;0;50	50203;8	80753;0;0;65;
$GPXUP;3575;08:25:27;0;50	50187;8	80745;0;0;62;
$GPXUP;3575;08:25:28;0;50	50172;8	80741;0;0;62;
$GPXUP;3575;08:25:29;0;50	50157;8	80739;0;0;60;
$GPXUP;3575;08:25:30;0;50	50142;8	8074;0;0;60;
$GPXUP;3575;08:25:31;0;50	50126;8	80746;0;0;63;
$GPXUP;3575;08:25:32;0;50	50111;8	80756;0;0;66;
$GPXUP;3575;08:25:33;0;50	50096;8	80772;0;0;78;
$GPXUP;3575;08:25:34;0;50	50084;8	808;0;0;91;
$GPXUP;3575;08:25:35;0;50	50075;8	80833;0;0;89;
$GPXUP;3575;08:25:36;0;50	50068;8	80866;0;0;86;
$GPXUP;3575;08:25:37;0;50	50059;8	80897;0;0;83;
$GPXUP;3575;08:25:38;0;50	50049;8	80925;0;0;80;
$GPXUP;3575;08:25:39;0;50	50038;8	80952;0;0;79;
$GPXUP;3575;08:25:40;0;50	50027;8	80978;0;0;80;
$GPXUP;3575;08:25:41;0;50	50016;8	81004;0;0;78;
$GPXUP;3575;08:25:42;0;50	50004;8	81028;0;0;76;
$GPXUP;3575;08:25:43;0;50	49989;8	81047;0;0;75;
$GPXUP;3575;08:25:44;0;50	49974;8	81065;0;0;75;
$GPXUP;3575;08:25:45;0;50	49959;8	81084;0;0;77;
$GPXUP;3575;08:25:46;0;50	49944;8	81102;0;0;74;
$GPXUP;3575;08:25:47;0;50	49928;8	81117;0;0;73;
$GPXUP;3575;08:25:48;0;50	4991;8	81128;0;0;75;
$GPXUP;3575;08:25:49;0;50	49892;8	81137;0;0;74;
$GPXUP;3575;08:25:50;0;50	49874;8	81144;0;0;73;
$GPXUP;3575;08:25:51;0;50	49856;8	8115;0;0;70;
$GPXUP;3575;08:25:52;0;50	49839;8	81154;0;0;69;
$GPXUP;3575;08:25:53;0;50	49822;8	81156;0;0;66;
$GPXUP;3575;08:25:54;0;50	49806;8	81155;0;0;65;
$GPXUP;3575;08:25:55;0;50	49789;8	81155;0;0;64;
$GPXUP;3575;08:25:56;0;50	49774;8	81153;0;0;61;
$GPXUP;3575;08:25:57;0;50	49759;8	8115;0;0;58;
$GPXUP;3575;08:25:58;0;50	49744;8	81148;0;0;61;
$GPXUP;3575;08:25:59;0;50	49728;8	81151;0;0;66;
$GPXUP;3575;08:26:00;0;50	49712;8	81161;0;0;70;
$GPXUP;3575;08:26:01;0;50	49697;8	81176;0;0;74;
$GPXUP;3575;08:26:02;0;50	49682;8	81196;0;0;77;
$GPXUP;3575;08:26:03;0;50	49668;8	81215;0;0;75;
$GPXUP;3575;08:26:04;0;50	49652;8	81231;0;0;72;
$GPXUP;3575;08:26:05;0;50	49636;8	81244;0;0;72;
$GPXUP;3575;08:26:06;0;50	49621;8	81258;0;0;74;
$GPXUP;3575;08:26:07;0;50	49606;8	81274;0;0;74;
$GPXUP;3575;08:26:08;0;50	4959;8	81292;0;0;74;
$GPXUP;3575;08:26:09;0;50	49575;8	81307;0;0;75;
$GPXUP;3575;08:26:10;0;50	49558;8	81321;0;0;75;
$GPXUP;3575;08:26:11;0;50	49542;8	81336;0;0;73;
$GPXUP;3575;08:26:12;0;50	49526;8	81348;0;0;70;
$GPXUP;3575;08:26:13;0;50	49509;8	81357;0;0;70;
$GPXUP;3575;08:26:14;0;50	49492;8	81364;0;0;70;
$GPXUP;3575;08:26:15;0;50	49476;8	81375;0;0;72;
$GPXUP;3575;08:26:16;0;50	4946;8	8139;0;0;74;
$GPXUP;3575;08:26:17;0;50	49445;8	81406;0;0;76;
$GPXUP;3575;08:26:18;0;50	49428;8	81422;0;0;76;
$GPXUP;3575;08:26:19;0;50	49412;8	81439;0;0;77;
$GPXUP;3575;08:26:20;0;50	49398;8	81457;0;0;77;
$GPXUP;3575;08:26:21;0;50	49384;8	81476;0;0;72;
$GPXUP;3575;08:26:22;0;50	49372;8	81498;0;0;73;
$GPXUP;3575;08:26:23;0;50	49361;8	81519;0;0;72;
$GPXUP;3575;08:26:24;0;50	49347;8	81534;0;0;65;
$GPXUP;3575;08:26:25;0;50	49332;8	81542;0;0;60;
$GPXUP;3575;08:26:26;0;50	49317;8	81543;0;0;63;
$GPXUP;3575;08:26:27;0;50	49302;8	81541;0;0;61;
$GPXUP;3575;08:26:28;0;50	49288;8	81536;0;0;57;
$GPXUP;3575;08:26:29;0;50	49275;8	81528;0;0;50;
$GPXUP;3575;08:26:30;0;50	49264;8	8152;0;0;49;
$GPXUP;3575;08:26:31;0;50	49253;8	81512;0;0;50;
$GPXUP;3575;08:26:32;0;50	4924;8	81507;0;0;56;
$GPXUP;3575;08:26:33;0;50	49225;8	81509;0;0;62;
$GPXUP;3575;08:26:34;0;50	4921;8	81514;0;0;65;
$GPXUP;3575;08:26:35;0;50	49193;8	81521;0;0;68;
$GPXUP;3575;08:26:36;0;50	49176;8	81527;0;0;74;
$GPXUP;3575;08:26:37;0;50	49159;8	81536;0;0;75;
$GPXUP;3575;08:26:38;0;50	49143;8	81548;0;0;74;
$GPXUP;3575;08:26:39;0;50	49128;8	81564;0;0;72;
$GPXUP;3575;08:26:40;0;50	49114;8	81579;0;0;70;
$GPXUP;3575;08:26:41;0;50	491;8	81592;0;0;64;
$GPXUP;3575;08:26:42;0;50	49086;8	81603;0;0;63;
$GPXUP;3575;08:26:43;0;50	49071;8	8161;0;0;60;
$GPXUP;3575;08:26:44;0;50	49057;8	81612;0;0;60;
$GPXUP;3575;08:26:45;0;50	49042;8	81611;0;0;57;
$GPXUP;3575;08:26:46;0;50	4903;8	81606;0;0;51;
$GPXUP;3575;08:26:47;0;50	49018;8	81599;0;0;49;
$GPXUP;3575;08:26:48;0;50	49008;8	8159;0;0;50;
$GPXUP;3575;08:26:49;0;50	48995;8	81583;0;0;54;
$GPXUP;3575;08:26:50;0;50	48981;8	81582;0;0;60;
$GPXUP;3575;08:26:51;0;50	48965;8	81585;0;0;66;
$GPXUP;3575;08:26:52;0;50	48949;8	81592;0;0;68;
$GPXUP;3575;08:26:53;0;50	48933;8	81601;0;0;69;
$GPXUP;3575;08:26:54;0;50	48917;8	8161;0;0;68;
$GPXUP;3575;08:26:55;0;50	48901;8	81616;0;0;66;
$GPXUP;3575;08:26:56;0;50	48885;8	8162;0;0;65;
$GPXUP;3575;08:26:57;0;50	48869;8	81626;0;0;66;
$GPXUP;3575;08:26:58;0;50	48853;8	8163;0;0;64;
$GPXUP;3575;08:26:59;0;50	48838;8	8163;0;0;60;
$GPXUP;3575;08:27:00;0;50	48822;8	8163;0;0;62;
$GPXUP;3575;08:27:01;0;50	48807;8	81633;0;0;63;
$GPXUP;3575;08:27:02;0;50	48791;8	81636;0;0;63;
$GPXUP;3575;08:27:03;0;50	48774;8	8164;0;0;69;
$GPXUP;3575;08:27:04;0;50	48757;8	81644;0;0;70;
$GPXUP;3575;08:27:05;0;50	4874;8	81646;0;0;68;
$GPXUP;3575;08:27:06;0;50	48723;8	81648;0;0;68;
$GPXUP;3575;08:27:07;0;50	48706;8	81649;0;0;68;
$GPXUP;3575;08:27:08;0;50	48689;8	81651;0;0;65;
$GPXUP;3575;08:27:09;0;50	48673;8	81655;0;0;68;
$GPXUP;3575;08:27:10;0;50	48655;8	81664;0;0;78;
$GPXUP;3575;08:27:11;0;50	48636;8	81676;0;0;79;
$GPXUP;3575;08:27:12;0;50	48616;8	81685;0;0;81;
$GPXUP;3575;08:27:13;0;50	48595;8	81692;0;0;81;
$GPXUP;3575;08:27:14;0;50	48573;8	81694;0;0;88;
$GPXUP;3575;08:27:15;0;50	48548;8	81699;0;0;100;
$GPXUP;3575;08:27:16;0;50	48522;8	81709;0;0;102;
$GPXUP;3575;08:27:17;0;50	48498;8	81718;0;0;99;
$GPXUP;3575;08:27:18;0;50	48474;8	81725;0;0;95;
$GPXUP;3575;08:27:19;0;50	48452;8	81734;0;0;91;
$GPXUP;3575;08:27:20;0;50	48432;8	81746;0;0;83;
$GPXUP;3575;08:27:21;0;50	48414;8	81761;0;0;84;
$GPXUP;3575;08:27:22;0;50	48396;8	81778;0;0;83;
$GPXUP;3575;08:27:23;0;50	48378;8	81795;0;0;91;
$GPXUP;3575;08:27:24;0;50	48357;8	81811;0;0;90;
$GPXUP;3575;08:27:25;0;50	48337;8	81822;0;0;84;
$GPXUP;3575;08:27:26;0;50	48318;8	8183;0;0;77;
$GPXUP;3575;08:27:27;0;50	483;8	81837;0;0;67;
$GPXUP;3575;08:27:28;0;50	48286;8	81847;0;0;62;
$GPXUP;3575;08:27:29;0;50	48273;8	8186;0;0;60;
$GPXUP;3575;08:27:30;0;50	4826;8	81874;0;0;59;
$GPXUP;3575;08:27:31;0;50	48247;8	81886;0;0;59;
$GPXUP;3575;08:27:32;0;50	48233;8	81896;0;0;61;
$GPXUP;3575;08:27:33;0;50	48218;8	81905;0;0;63;
$GPXUP;3575;08:27:34;0;50	48202;8	81912;0;0;64;
$GPXUP;3575;08:27:35;0;50	48186;8	8192;0;0;64;
$GPXUP;3575;08:27:36;0;50	48172;8	81929;0;0;65;
$GPXUP;3575;08:27:37;0;50	48156;8	81941;0;0;67;
$GPXUP;3575;08:27:38;0;50	48141;8	81952;0;0;67;
$GPXUP;3575;08:27:39;0;50	48125;8	81963;0;0;71;
$GPXUP;3575;08:27:40;0;50	48109;8	81974;0;0;72;
$GPXUP;3575;08:27:41;0;50	48092;8	81985;0;0;73;
$GPXUP;3575;08:27:42;0;50	48075;8	81994;0;0;71;
[truncated: 3,337 more rows]
