# Supplementary material for: Pigeon Navigation: Different Routes Lead to Frankfurt
Source: PLoS One. 2014 Nov 12;9(11):e112439. doi: 10.1371/journal.pone.0112439 (PMC4229201; doi:10.1371/journal.pone.0112439)
Supplement: File S4 — Files containing the original track data and a ‘Read me’ explaining the data format. (ZIP) [file pone.0112439.s004.zip › N-RK/090605xup07_389_GAP.log]

$GPXUP;3575;08:35:41;0;50	59493;8	84313;0;0;0;
$GPXUP;3575;08:35:42;0;50	5949;8	84314;0;0;11;
$GPXUP;3575;08:35:43;0;50	59483;8	8432;0;0;23;
$GPXUP;3575;08:35:44;0;50	59476;8	84336;0;0;36;
$GPXUP;3575;08:35:45;0;50	59471;8	84355;0;0;38;
$GPXUP;3575;08:35:46;0;50	59472;8	84378;0;0;44;
$GPXUP;3575;08:35:47;0;50	59475;8	844;0;0;47;
$GPXUP;3575;08:35:48;0;50	5948;8	84424;0;0;53;
$GPXUP;3575;08:35:49;0;50	59484;8	84449;0;0;57;
$GPXUP;3575;08:35:50;0;50	59488;8	84474;0;0;57;
$GPXUP;3575;08:35:51;0;50	59493;8	84496;0;0;52;
$GPXUP;3575;08:35:52;0;50	59503;8	8451;0;0;52;
$GPXUP;3575;08:35:53;0;50	59517;8	8451;0;0;42;
$GPXUP;3575;08:35:54;0;50	5953;8	84496;0;0;40;
$GPXUP;3575;08:35:55;0;50	59538;8	84478;0;0;35;
$GPXUP;3575;08:35:56;0;50	59542;8	8446;0;0;34;
$GPXUP;3575;08:35:57;0;50	59544;8	84443;0;0;35;
$GPXUP;3575;08:35:58;0;50	59545;8	84428;0;0;36;
$GPXUP;3575;08:35:59;0;50	59546;8	84412;0;0;38;
$GPXUP;3575;08:36:00;0;50	59549;8	84397;0;0;39;
$GPXUP;3575;08:36:01;0;50	59554;8	84383;0;0;39;
$GPXUP;3575;08:36:02;0;50	59561;8	84371;0;0;40;
$GPXUP;3575;08:36:03;0;50	59569;8	84361;0;0;41;
$GPXUP;3575;08:36:04;0;50	59578;8	84352;0;0;41;
$GPXUP;3575;08:36:05;0;50	59587;8	84345;0;0;41;
$GPXUP;3575;08:36:06;0;50	59597;8	84339;0;0;42;
$GPXUP;3575;08:36:07;0;50	59607;8	84334;0;0;42;
$GPXUP;3575;08:36:08;0;50	59618;8	84331;0;0;45;
$GPXUP;3575;08:36:09;0;50	5963;8	8433;0;0;47;
$GPXUP;3575;08:36:10;0;50	59642;8	84326;0;0;48;
$GPXUP;3575;08:36:11;0;50	59652;8	84317;0;0;45;
$GPXUP;3575;08:36:12;0;50	59657;8	84302;0;0;40;
$GPXUP;3575;08:36:13;0;50	59656;8	84283;0;0;40;
$GPXUP;3575;08:36:14;0;50	5965;8	84264;0;0;42;
$GPXUP;3575;08:36:15;0;50	59643;8	84246;0;0;45;
$GPXUP;3575;08:36:16;0;50	59639;8	84229;0;0;45;
$GPXUP;3575;08:36:17;0;50	59636;8	84211;0;0;47;
$GPXUP;3575;08:36:18;0;50	59633;8	84192;0;0;49;
$GPXUP;3575;08:36:19;0;50	59628;8	84174;0;0;50;
$GPXUP;3575;08:36:20;0;50	59623;8	84155;0;0;49;
$GPXUP;3575;08:36:21;0;50	59621;8	84136;0;0;49;
$GPXUP;3575;08:36:22;0;50	59622;8	84117;0;0;48;
$GPXUP;3575;08:36:23;0;50	59626;8	84098;0;0;47;
$GPXUP;3575;08:36:24;0;50	59634;8	84083;0;0;47;
$GPXUP;3575;08:36:25;0;50	59642;8	84069;0;0;47;
$GPXUP;3575;08:36:26;0;50	59649;8	84054;0;0;46;
$GPXUP;3575;08:36:27;0;50	59654;8	84038;0;0;44;
$GPXUP;3575;08:36:28;0;50	59657;8	8402;0;0;45;
$GPXUP;3575;08:36:29;0;50	59658;8	84002;0;0;47;
$GPXUP;3575;08:36:30;0;50	59661;8	83984;0;0;48;
$GPXUP;3575;08:36:31;0;50	59667;8	83966;0;0;50;
$GPXUP;3575;08:36:32;0;50	59675;8	8395;0;0;54;
$GPXUP;3575;08:36:33;0;50	59686;8	83936;0;0;53;
$GPXUP;3575;08:36:34;0;50	59697;8	83925;0;0;53;
$GPXUP;3575;08:36:35;0;50	5971;8	83918;0;0;54;
$GPXUP;3575;08:36:36;0;50	59722;8	83909;0;0;53;
$GPXUP;3575;08:36:37;0;50	59734;8	83902;0;0;52;
$GPXUP;3575;08:36:38;0;50	59747;8	83894;0;0;52;
$GPXUP;3575;08:36:39;0;50	59758;8	83884;0;0;51;
$GPXUP;3575;08:36:40;0;50	59767;8	83871;0;0;48;
$GPXUP;3575;08:36:41;0;50	59773;8	83854;0;0;48;
$GPXUP;3575;08:36:42;0;50	59779;8	83838;0;0;47;
$GPXUP;3575;08:36:43;0;50	59786;8	83824;0;0;46;
$GPXUP;3575;08:36:44;0;50	59795;8	83812;0;0;46;
$GPXUP;3575;08:36:45;0;50	59803;8	838;0;0;43;
$GPXUP;3575;08:36:46;0;50	59808;8	83786;0;0;40;
$GPXUP;3575;08:36:47;0;50	59811;8	8377;0;0;44;
$GPXUP;3575;08:36:48;0;50	59814;8	83752;0;0;47;
$GPXUP;3575;08:36:49;0;50	59817;8	83733;0;0;48;
$GPXUP;3575;08:36:50;0;50	59822;8	83716;0;0;48;
$GPXUP;3575;08:36:51;0;50	5983;8	837;0;0;52;
$GPXUP;3575;08:36:52;0;50	5984;8	83688;0;0;49;
$GPXUP;3575;08:36:53;0;50	59853;8	83682;0;0;49;
$GPXUP;3575;08:36:54;0;50	59866;8	83678;0;0;51;
$GPXUP;3575;08:36:55;0;50	59878;8	8367;0;0;51;
$GPXUP;3575;08:36:56;0;50	59888;8	83659;0;0;49;
$GPXUP;3575;08:36:57;0;50	59895;8	83643;0;0;47;
$GPXUP;3575;08:36:58;0;50	599;8	83624;0;0;50;
$GPXUP;3575;08:36:59;0;50	59906;8	83607;0;0;52;
$GPXUP;3575;08:37:00;0;50	59914;8	8359;0;0;51;
$GPXUP;3575;08:37:01;0;50	59919;8	83572;0;0;51;
$GPXUP;3575;08:37:02;0;50	59921;8	83553;0;0;45;
$GPXUP;3575;08:37:03;0;50	59916;8	83536;0;0;42;
$GPXUP;3575;08:37:04;0;50	59907;8	83521;0;0;43;
$GPXUP;3575;08:37:05;0;50	59893;8	83512;0;0;49;
$GPXUP;3575;08:37:06;0;50	59878;8	83514;0;0;49;
$GPXUP;3575;08:37:07;0;50	59864;8	83524;0;0;54;
$GPXUP;3575;08:37:08;0;50	59851;8	83542;0;0;58;
$GPXUP;3575;08:37:09;0;50	59842;8	83565;0;0;57;
$GPXUP;3575;08:37:10;0;50	59839;8	83592;0;0;59;
$GPXUP;3575;08:37:11;0;50	59838;8	8362;0;0;62;
$GPXUP;3575;08:37:12;0;50	59843;8	83647;0;0;58;
$GPXUP;3575;08:37:13;0;50	59854;8	83669;0;0;59;
$GPXUP;3575;08:37:14;0;50	59867;8	83687;0;0;62;
$GPXUP;3575;08:37:15;0;50	59882;8	83693;0;0;53;
$GPXUP;3575;08:37:16;0;50	59894;8	83687;0;0;47;
$GPXUP;3575;08:37:17;0;50	59903;8	83672;0;0;38;
$GPXUP;3575;08:37:18;0;50	59905;8	83652;0;0;35;
$GPXUP;3575;08:37:19;0;50	59905;8	8363;0;0;41;
$GPXUP;3575;08:37:20;0;50	59908;8	83613;0;0;41;
$GPXUP;3575;08:37:21;0;50	59914;8	83598;0;0;43;
$GPXUP;3575;08:37:22;0;50	59922;8	83586;0;0;43;
$GPXUP;3575;08:37:23;0;50	59932;8	83577;0;0;43;
$GPXUP;3575;08:37:24;0;50	59942;8	83568;0;0;44;
$GPXUP;3575;08:37:25;0;50	59952;8	83562;0;0;45;
$GPXUP;3575;08:37:26;0;50	59963;8	83556;0;0;45;
$GPXUP;3575;08:37:27;0;50	59973;8	83548;0;0;45;
$GPXUP;3575;08:37:28;0;50	5998;8	83536;0;0;41;
$GPXUP;3575;08:37:29;0;50	59983;8	83518;0;0;41;
$GPXUP;3575;08:37:30;0;50	59981;8	83497;0;0;46;
$GPXUP;3575;08:37:31;0;50	59981;8	83478;0;0;46;
$GPXUP;3575;08:37:32;0;50	59983;8	8346;0;0;43;
$GPXUP;3575;08:37:33;0;50	59984;8	83443;0;0;42;
$GPXUP;3575;08:37:34;0;50	59982;8	83426;0;0;43;
$GPXUP;3575;08:37:35;0;50	59979;8	83409;0;0;43;
$GPXUP;3575;08:37:36;0;50	59972;8	83392;0;0;47;
$GPXUP;3575;08:37:37;0;50	59966;8	83376;0;0;46;
$GPXUP;3575;08:37:38;0;50	59964;8	83359;0;0;45;
$GPXUP;3575;08:37:39;0;50	59966;8	83344;0;0;40;
$GPXUP;3575;08:37:40;0;50	59975;8	83336;0;0;33;
$GPXUP;3575;08:37:41;0;50	59988;8	83337;0;0;38;
$GPXUP;3575;08:37:42;0;50	60004;8	83343;0;0;49;
$GPXUP;3575;08:37:43;0;50	60018;8	83347;0;0;51;
$GPXUP;3575;08:37:44;0;50	60032;8	83347;0;0;49;
$GPXUP;3575;08:37:45;0;50	60044;8	83342;0;0;49;
$GPXUP;3575;08:37:46;0;50	60053;8	83332;0;0;44;
$GPXUP;3575;08:37:47;0;50	60059;8	83317;0;0;43;
$GPXUP;3575;08:37:48;0;50	60062;8	83297;0;0;46;
$GPXUP;3575;08:37:49;0;50	60066;8	83279;0;0;45;
$GPXUP;3575;08:37:50;0;50	60071;8	83263;0;0;45;
$GPXUP;3575;08:37:51;0;50	60076;8	83247;0;0;46;
$GPXUP;3575;08:37:52;0;50	60084;8	83234;0;0;46;
$GPXUP;3575;08:37:53;0;50	60093;8	83222;0;0;46;
$GPXUP;3575;08:37:54;0;50	60103;8	83211;0;0;49;
$GPXUP;3575;08:37:55;0;50	60114;8	83203;0;0;48;
$GPXUP;3575;08:37:56;0;50	60126;8	832;0;0;45;
$GPXUP;3575;08:37:57;0;50	60138;8	83206;0;0;42;
$GPXUP;3575;08:37:58;0;50	6015;8	83224;0;0;51;
$GPXUP;3575;08:37:59;0;50	60157;8	83251;0;0;59;
$GPXUP;3575;08:38:00;0;50	60157;8	83281;0;0;66;
$GPXUP;3575;08:38:01;0;50	60151;8	83308;0;0;64;
$GPXUP;3575;08:38:02;0;50	60138;8	83328;0;0;62;
$GPXUP;3575;08:38:03;0;50	60122;8	83342;0;0;61;
$GPXUP;3575;08:38:04;0;50	60106;8	83346;0;0;60;
$GPXUP;3575;08:38:05;0;50	60089;8	83339;0;0;55;
$GPXUP;3575;08:38:06;0;50	60078;8	83324;0;0;49;
$GPXUP;3575;08:38:07;0;50	60071;8	83298;0;0;54;
$GPXUP;3575;08:38:08;0;50	60071;8	83274;0;0;50;
$GPXUP;3575;08:38:09;0;50	60077;8	83255;0;0;44;
$GPXUP;3575;08:38:10;0;50	60089;8	83238;0;0;45;
$GPXUP;3575;08:38:11;0;50	60099;8	83224;0;0;44;
$GPXUP;3575;08:38:12;0;50	60107;8	8321;0;0;43;
$GPXUP;3575;08:38:13;0;50	60111;8	83194;0;0;43;
$GPXUP;3575;08:38:14;0;50	60111;8	83176;0;0;41;
$GPXUP;3575;08:38:15;0;50	60106;8	83158;0;0;46;
$GPXUP;3575;08:38:16;0;50	60103;8	83138;0;0;50;
$GPXUP;3575;08:38:17;0;50	60102;8	83118;0;0;51;
$GPXUP;3575;08:38:18;0;50	60103;8	83098;0;0;50;
$GPXUP;3575;08:38:19;0;50	60108;8	8308;0;0;48;
$GPXUP;3575;08:38:20;0;50	60117;8	83067;0;0;45;
$GPXUP;3575;08:38:21;0;50	60129;8	83061;0;0;42;
$GPXUP;3575;08:38:22;0;50	60143;8	83067;0;0;43;
$GPXUP;3575;08:38:23;0;50	60155;8	83086;0;0;50;
$GPXUP;3575;08:38:24;0;50	60164;8	83114;0;0;62;
$GPXUP;3575;08:38:25;0;50	60168;8	83144;0;0;68;
$GPXUP;3575;08:38:26;0;50	60168;8	83173;0;0;68;
$GPXUP;3575;08:38:27;0;50	60162;8	832;0;0;65;
$GPXUP;3575;08:38:28;0;50	60155;8	83225;0;0;65;
$GPXUP;3575;08:38:29;0;50	60149;8	8325;0;0;66;
$GPXUP;3575;08:38:30;0;50	60141;8	83274;0;0;67;
$GPXUP;3575;08:38:31;0;50	60131;8	83295;0;0;67;
$GPXUP;3575;08:38:32;0;50	60118;8	83314;0;0;68;
$GPXUP;3575;08:38:33;0;50	60103;8	83328;0;0;69;
$GPXUP;3575;08:38:34;0;50	60088;8	8334;0;0;64;
$GPXUP;3575;08:38:35;0;50	60073;8	83344;0;0;54;
$GPXUP;3575;08:38:36;0;50	6006;8	83333;0;0;48;
$GPXUP;3575;08:38:37;0;50	60053;8	83308;0;0;50;
$GPXUP;3575;08:38:38;0;50	60053;8	83281;0;0;51;
$GPXUP;3575;08:38:39;0;50	60062;8	83257;0;0;46;
$GPXUP;3575;08:38:40;0;50	60071;8	83242;0;0;43;
$GPXUP;3575;08:38:41;0;50	60084;8	83231;0;0;46;
$GPXUP;3575;08:38:42;0;50	60097;8	83221;0;0;52;
$GPXUP;3575;08:38:43;0;50	60108;8	83208;0;0;51;
$GPXUP;3575;08:38:44;0;50	60116;8	83194;0;0;47;
$GPXUP;3575;08:38:45;0;50	60121;8	83177;0;0;45;
$GPXUP;3575;08:38:46;0;50	6012;8	83161;0;0;36;
$GPXUP;3575;08:38:47;0;50	60111;8	83147;0;0;34;
$GPXUP;3575;08:38:48;0;50	60097;8	83135;0;0;47;
$GPXUP;3575;08:38:49;0;50	60083;8	83122;0;0;53;
$GPXUP;3575;08:38:50;0;50	60073;8	83107;0;0;51;
$GPXUP;3575;08:38:51;0;50	60065;8	8309;0;0;51;
$GPXUP;3575;08:38:52;0;50	6006;8	8307;0;0;51;
$GPXUP;3575;08:38:53;0;50	60058;8	8305;0;0;50;
$GPXUP;3575;08:38:54;0;50	60058;8	83031;0;0;50;
$GPXUP;3575;08:38:55;0;50	60062;8	83012;0;0;48;
$GPXUP;3575;08:38:56;0;50	60069;8	82999;0;0;43;
$GPXUP;3575;08:38:57;0;50	6008;8	82991;0;0;42;
$GPXUP;3575;08:38:58;0;50	60093;8	82985;0;0;47;
$GPXUP;3575;08:38:59;0;50	60103;8	82976;0;0;45;
$GPXUP;3575;08:39:00;0;50	60111;8	82965;0;0;41;
$GPXUP;3575;08:39:01;0;50	60115;8	8295;0;0;40;
$GPXUP;3575;08:39:02;0;50	60115;8	82931;0;0;41;
$GPXUP;3575;08:39:03;0;50	6011;8	82912;0;0;46;
$GPXUP;3575;08:39:04;0;50	60103;8	82894;0;0;46;
$GPXUP;3575;08:39:05;0;50	60092;8	82878;0;0;49;
$GPXUP;3575;08:39:06;0;50	6008;8	82867;0;0;53;
$GPXUP;3575;08:39:07;0;50	60064;8	8286;0;0;59;
$GPXUP;3575;08:39:08;0;50	60048;8	82861;0;0;63;
$GPXUP;3575;08:39:09;0;50	6003;8	82869;0;0;68;
$GPXUP;3575;08:39:10;0;50	60015;8	82882;0;0;66;
$GPXUP;3575;08:39:11;0;50	59999;8	82893;0;0;65;
$GPXUP;3575;08:39:12;0;50	59984;8	82901;0;0;64;
$GPXUP;3575;08:39:13;0;50	59968;8	82904;0;0;62;
$GPXUP;3575;08:39:14;0;50	59953;8	82902;0;0;58;
$GPXUP;3575;08:39:15;0;50	5994;8	82894;0;0;53;
$GPXUP;3575;08:39:16;0;50	5993;8	82878;0;0;50;
$GPXUP;3575;08:39:17;0;50	59926;8	82856;0;0;51;
$GPXUP;3575;08:39:18;0;50	59927;8	82838;0;0;43;
$GPXUP;3575;08:39:19;0;50	59936;8	82824;0;0;36;
$GPXUP;3575;08:39:20;0;50	59949;8	82818;0;0;34;
$GPXUP;3575;08:39:21;0;50	59963;8	8282;0;0;37;
$GPXUP;3575;08:39:22;0;50	59978;8	82833;0;0;46;
$GPXUP;3575;08:39:23;0;50	59991;8	82852;0;0;55;
$GPXUP;3575;08:39:24;0;50	6;8	82874;0;0;58;
$GPXUP;3575;08:39:25;0;50	60007;8	82898;0;0;60;
$GPXUP;3575;08:39:26;0;50	6001;8	82923;0;0;63;
$GPXUP;3575;08:39:27;0;50	6001;8	8295;0;0;66;
$GPXUP;3575;08:39:28;0;50	60004;8	82975;0;0;63;
$GPXUP;3575;08:39:29;0;50	59994;8	82997;0;0;63;
$GPXUP;3575;08:39:30;0;50	59981;8	83015;0;0;63;
$GPXUP;3575;08:39:31;0;50	59967;8	83028;0;0;58;
$GPXUP;3575;08:39:32;0;50	59951;8	83032;0;0;57;
$GPXUP;3575;08:39:33;0;50	59935;8	83022;0;0;54;
$GPXUP;3575;08:39:34;0;50	59922;8	83006;0;0;53;
$GPXUP;3575;08:39:35;0;50	59912;8	8299;0;0;51;
$GPXUP;3575;08:39:36;0;50	59904;8	82973;0;0;48;
$GPXUP;3575;08:39:37;0;50	599;8	82954;0;0;49;
$GPXUP;3575;08:39:38;0;50	59899;8	82934;0;0;47;
$GPXUP;3575;08:39:39;0;50	59906;8	82918;0;0;42;
$GPXUP;3575;08:39:40;0;50	59916;8	82905;0;0;45;
$GPXUP;3575;08:39:41;0;50	59924;8	82891;0;0;47;
$GPXUP;3575;08:39:42;0;50	59932;8	82875;0;0;47;
$GPXUP;3575;08:39:43;0;50	59939;8	8286;0;0;46;
$GPXUP;3575;08:39:44;0;50	59946;8	82845;0;0;46;
$GPXUP;3575;08:39:45;0;50	59953;8	82831;0;0;45;
$GPXUP;3575;08:39:46;0;50	59961;8	82818;0;0;46;
$GPXUP;3575;08:39:47;0;50	5997;8	82805;0;0;47;
$GPXUP;3575;08:39:48;0;50	5998;8	82796;0;0;49;
$GPXUP;3575;08:39:49;0;50	59991;8	82784;0;0;50;
$GPXUP;3575;08:39:50;0;50	59999;8	8277;0;0;49;
$GPXUP;3575;08:39:51;0;50	60005;8	82754;0;0;47;
$GPXUP;3575;08:39:52;0;50	60004;8	82735;0;0;43;
$GPXUP;3575;08:39:53;0;50	59998;8	82718;0;0;40;
$GPXUP;3575;08:39:54;0;50	59985;8	82703;0;0;47;
$GPXUP;3575;08:39:55;0;50	59972;8	82691;0;0;50;
$GPXUP;3575;08:39:56;0;50	59963;8	82678;0;0;47;
$GPXUP;3575;08:39:57;0;50	59956;8	82662;0;0;48;
$GPXUP;3575;08:39:58;0;50	59953;8	82645;0;0;48;
$GPXUP;3575;08:39:59;0;50	59955;8	82627;0;0;44;
$GPXUP;3575;08:40:00;0;50	59962;8	82613;0;0;40;
$GPXUP;3575;08:40:01;0;50	59974;8	82607;0;0;39;
$GPXUP;3575;08:40:02;0;50	59987;8	8261;0;0;38;
$GPXUP;3575;08:40:03;0;50	6;8	82623;0;0;46;
$GPXUP;3575;08:40:04;0;50	60011;8	82643;0;0;55;
$GPXUP;3575;08:40:05;0;50	60019;8	82665;0;0;58;
$GPXUP;3575;08:40:06;0;50	60026;8	82688;0;0;58;
$GPXUP;3575;08:40:07;0;50	60029;8	82712;0;0;61;
$GPXUP;3575;08:40:08;0;50	6003;8	82738;0;0;63;
$GPXUP;3575;08:40:09;0;50	60024;8	82761;0;0;61;
$GPXUP;3575;08:40:10;0;50	60013;8	82782;0;0;61;
$GPXUP;3575;08:40:11;0;50	59999;8	82798;0;0;62;
$GPXUP;3575;08:40:12;0;50	59983;8	82809;0;0;61;
$GPXUP;3575;08:40:13;0;50	59968;8	82814;0;0;58;
$GPXUP;3575;08:40:14;0;50	59954;8	82812;0;0;52;
$GPXUP;3575;08:40:15;0;50	59942;8	828;0;0;48;
$GPXUP;3575;08:40:16;0;50	59936;8	82779;0;0;48;
$GPXUP;3575;08:40:17;0;50	59934;8	82754;0;0;49;
$GPXUP;3575;08:40:18;0;50	59939;8	82734;0;0;44;
$GPXUP;3575;08:40:19;0;50	59948;8	82721;0;0;40;
$GPXUP;3575;08:40:20;0;50	59961;8	82715;0;0;39;
$GPXUP;3575;08:40:21;0;50	59976;8	82715;0;0;41;
$GPXUP;3575;08:40:22;0;50	59991;8	82723;0;0;47;
$GPXUP;3575;08:40:23;0;50	60006;8	82735;0;0;52;
$GPXUP;3575;08:40:24;0;50	60018;8	82752;0;0;55;
$GPXUP;3575;08:40:25;0;50	60026;8	82771;0;0;56;
$GPXUP;3575;08:40:26;0;50	60029;8	82794;0;0;60;
$GPXUP;3575;08:40:27;0;50	60028;8	8282;0;0;61;
$GPXUP;3575;08:40:28;0;50	60021;8	82844;0;0;60;
$GPXUP;3575;08:40:29;0;50	6001;8	82865;0;0;59;
$GPXUP;3575;08:40:30;0;50	59996;8	82879;0;0;57;
$GPXUP;3575;08:40:31;0;50	59982;8	82887;0;0;52;
$GPXUP;3575;08:40:32;0;50	59968;8	82886;0;0;48;
$GPXUP;3575;08:40:33;0;50	59954;8	82872;0;0;49;
$GPXUP;3575;08:40:34;0;50	59946;8	82847;0;0;48;
$GPXUP;3575;08:40:35;0;50	59943;8	82822;0;0;51;
$GPXUP;3575;08:40:36;0;50	59944;8	82799;0;0;52;
$GPXUP;3575;08:40:37;0;50	59948;8	82778;0;0;50;
$GPXUP;3575;08:40:38;0;50	59955;8	82762;0;0;46;
$GPXUP;3575;08:40:39;0;50	59965;8	82749;0;0;46;
$GPXUP;3575;08:40:40;0;50	59973;8	82735;0;0;48;
$GPXUP;3575;08:40:41;0;50	5998;8	82718;0;0;51;
$GPXUP;3575;08:40:42;0;50	59984;8	82699;0;0;51;
$GPXUP;3575;08:40:43;0;50	59988;8	82681;0;0;49;
$GPXUP;3575;08:40:44;0;50	59994;8	82664;0;0;48;
$GPXUP;3575;08:40:45;0;50	59998;8	82647;0;0;45;
$GPXUP;3575;08:40:46;0;50	6;8	8263;0;0;41;
$GPXUP;3575;08:40:47;0;50	59998;8	82611;0;0;46;
$GPXUP;3575;08:40:48;0;50	59989;8	82591;0;0;51;
$GPXUP;3575;08:40:49;0;50	59975;8	82572;0;0;59;
$GPXUP;3575;08:40:50;0;50	59964;8	82554;0;0;58;
$GPXUP;3575;08:40:51;0;50	59955;8	82534;0;0;58;
$GPXUP;3575;08:40:52;0;50	5995;8	82513;0;0;57;
$GPXUP;3575;08:40:53;0;50	59949;8	82492;0;0;54;
$GPXUP;3575;08:40:54;0;50	59952;8	82472;0;0;50;
$GPXUP;3575;08:40:55;0;50	59957;8	82455;0;0;49;
$GPXUP;3575;08:40:56;0;50	59964;8	8244;0;0;45;
$GPXUP;3575;08:40:57;0;50	59974;8	8243;0;0;43;
$GPXUP;3575;08:40:58;0;50	59985;8	82425;0;0;41;
$GPXUP;3575;08:40:59;0;50	59997;8	82428;0;0;41;
$GPXUP;3575;08:41:00;0;50	60008;8	82441;0;0;44;
$GPXUP;3575;08:41:01;0;50	60015;8	82467;0;0;57;
$GPXUP;3575;08:41:02;0;50	60017;8	82496;0;0;66;
$GPXUP;3575;08:41:03;0;50	60012;8	82522;0;0;62;
$GPXUP;3575;08:41:04;0;50	60002;8	82546;0;0;61;
$GPXUP;3575;08:41:05;0;50	5999;8	82566;0;0;63;
$GPXUP;3575;08:41:06;0;50	59977;8	82581;0;0;61;
$GPXUP;3575;08:41:07;0;50	59964;8	82595;0;0;61;
$GPXUP;3575;08:41:08;0;50	5995;8	82606;0;0;61;
$GPXUP;3575;08:41:09;0;50	59934;8	8261;0;0;59;
$GPXUP;3575;08:41:10;0;50	59919;8	82608;0;0;58;
$GPXUP;3575;08:41:11;0;50	59906;8	82599;0;0;52;
$GPXUP;3575;08:41:12;0;50	59896;8	82583;0;0;48;
$GPXUP;3575;08:41:13;0;50	59888;8	82564;0;0;51;
$GPXUP;3575;08:41:14;0;50	59878;8	82548;0;0;53;
$GPXUP;3575;08:41:15;0;50	59866;8	82537;0;0;57;
$GPXUP;3575;08:41:16;0;50	59852;8	82533;0;0;57;
$GPXUP;3575;08:41:17;0;50	59836;8	82538;0;0;56;
$GPXUP;3575;08:41:18;0;50	59823;8	82556;0;0;59;
$GPXUP;3575;08:41:19;0;50	59815;8	82579;0;0;56;
$GPXUP;3575;08:41:20;0;50	59816;8	82606;0;0;55;
$GPXUP;3575;08:41:21;0;50	59822;8	82632;0;0;52;
$GPXUP;3575;08:41:22;0;50	59835;8	82654;0;0;55;
$GPXUP;3575;08:41:23;0;50	59849;8	82671;0;0;57;
$GPXUP;3575;08:41:23;0;50	59863;8	82683;0;0;57;
$GPXUP;3575;08:41:24;0;50	59878;8	82688;0;0;56;
$GPXUP;3575;08:41:25;0;50	59893;8	82687;0;0;53;
$GPXUP;3575;08:41:26;0;50	59906;8	82684;0;0;50;
$GPXUP;3575;08:41:27;0;50	59918;8	82678;0;0;49;
$GPXUP;3575;08:41:28;0;50	59928;8	82667;0;0;47;
$GPXUP;3575;08:41:29;0;50	59935;8	82651;0;0;47;
$GPXUP;3575;08:41:30;0;50	59942;8	82636;0;0;47;
$GPXUP;3575;08:41:31;0;50	59951;8	82623;0;0;47;
$GPXUP;3575;08:41:32;0;50	59962;8	82614;0;0;48;
$GPXUP;3575;08:41:33;0;50	59973;8	82608;0;0;48;
$GPXUP;3575;08:41:34;0;50	59985;8	82605;0;0;49;
$GPXUP;3575;08:41:35;0;50	59997;8	82607;0;0;49;
$GPXUP;3575;08:41:36;0;50	60009;8	82614;0;0;49;
$GPXUP;3575;08:41:37;0;50	6002;8	82624;0;0;48;
$GPXUP;3575;08:41:38;0;50	60027;8	82643;0;0;51;
$GPXUP;3575;08:41:39;0;50	60035;8	82663;0;0;58;
$GPXUP;3575;08:41:40;0;50	60044;8	82681;0;0;58;
$GPXUP;3575;08:41:41;0;50	60055;8	82697;0;0;58;
$GPXUP;3575;08:41:42;0;50	60067;8	8271;0;0;57;
$GPXUP;3575;08:41:43;0;50	6008;8	82719;0;0;54;
$GPXUP;3575;08:41:44;0;50	60093;8	8272;0;0;53;
$GPXUP;3575;08:41:45;0;50	60105;8	82712;0;0;49;
$GPXUP;3575;08:41:46;0;50	6011;8	82695;0;0;40;
$GPXUP;3575;08:41:47;0;50	6011;8	82672;0;0;45;
$GPXUP;3575;08:41:48;0;50	60106;8	8265;0;0;46;
$GPXUP;3575;08:41:49;0;50	60098;8	82631;0;0;46;
$GPXUP;3575;08:41:50;0;50	60088;8	82617;0;0;47;
$GPXUP;3575;08:41:51;0;50	60073;8	82607;0;0;53;
$GPXUP;3575;08:41:52;0;50	60059;8	826;0;0;56;
$GPXUP;3575;08:41:53;0;50	60046;8	82591;0;0;53;
$GPXUP;3575;08:41:54;0;50	60036;8	82578;0;0;50;
$GPXUP;3575;08:41:55;0;50	60028;8	82561;0;0;51;
$GPXUP;3575;08:41:56;0;50	6002;8	82546;0;0;52;
$GPXUP;3575;08:41:57;0;50	6001;8	82532;0;0;53;
$GPXUP;3575;08:41:58;0;50	59999;8	82518;0;0;53;
$GPXUP;3575;08:41:59;0;50	59989;8	82505;0;0;53;
$GPXUP;3575;08:42:00;0;50	59977;8	82494;0;0;54;
$GPXUP;3575;08:42:01;0;50	59965;8	82484;0;0;55;
$GPXUP;3575;08:42:02;0;50	59953;8	82474;0;0;55;
$GPXUP;3575;08:42:03;0;50	59942;8	82462;0;0;53;
$GPXUP;3575;08:42:04;0;50	59934;8	82446;0;0;50;
$GPXUP;3575;08:42:05;0;50	5993;8	82427;0;0;49;
$GPXUP;3575;08:42:06;0;50	59932;8	82408;0;0;47;
$GPXUP;3575;08:42:07;0;50	59938;8	82392;0;0;43;
$GPXUP;3575;08:42:08;0;50	59947;8	8238;0;0;40;
$GPXUP;3575;08:42:09;0;50	59959;8	82375;0;0;40;
$GPXUP;3575;08:42:10;0;50	59972;8	82378;0;0;44;
$GPXUP;3575;08:42:11;0;50	59986;8	82389;0;0;51;
$GPXUP;3575;08:42:12;0;50	59996;8	82405;0;0;53;
$GPXUP;3575;08:42:13;0;50	60004;8	82425;0;0;54;
$GPXUP;3575;08:42:14;0;50	60008;8	8245;0;0;60;
$GPXUP;3575;08:42:15;0;50	60008;8	82478;0;0;65;
$GPXUP;3575;08:42:16;0;50	60004;8	82504;0;0;66;
$GPXUP;3575;08:42:17;0;50	59997;8	8253;0;0;66;
$GPXUP;3575;08:42:18;0;50	59989;8	82554;0;0;66;
$GPXUP;3575;08:42:19;0;50	5998;8	82577;0;0;65;
$GPXUP;3575;08:42:20;0;50	59973;8	826;0;0;64;
$GPXUP;3575;08:42:21;0;50	59968;8	82624;0;0;64;
$GPXUP;3575;08:42:22;0;50	59966;8	82649;0;0;65;
$GPXUP;3575;08:42:23;0;50	59962;8	82674;0;0;66;
$GPXUP;3575;08:42:24;0;50	59955;8	82698;0;0;65;
$GPXUP;3575;08:42:25;0;50	59946;8	82718;0;0;65;
$GPXUP;3575;08:42:26;0;50	59933;8	82734;0;0;62;
$GPXUP;3575;08:42:27;0;50	59918;8	82743;0;0;60;
$GPXUP;3575;08:42:28;0;50	59903;8	82746;0;0;57;
$GPXUP;3575;08:42:29;0;50	59889;8	82746;0;0;55;
$GPXUP;3575;08:42:30;0;50	59875;8	82741;0;0;53;
$GPXUP;3575;08:42:31;0;50	59863;8	82731;0;0;51;
$GPXUP;3575;08:42:32;0;50	59855;8	82717;0;0;45;
$GPXUP;3575;08:42:33;0;50	59852;8	82697;0;0;45;
$GPXUP;3575;08:42:34;0;50	59856;8	82679;0;0;35;
$GPXUP;3575;08:42:35;0;50	59867;8	82669;0;0;36;
$GPXUP;3575;08:42:36;0;50	59882;8	82668;0;0;41;
$GPXUP;3575;08:42:37;0;50	59896;8	82676;0;0;47;
$GPXUP;3575;08:42:38;0;50	59908;8	8269;0;0;50;
$GPXUP;3575;08:42:39;0;50	59918;8	82705;0;0;49;
$GPXUP;3575;08:42:40;0;50	59928;8	82718;0;0;48;
$GPXUP;3575;08:42:41;0;50	59938;8	82731;0;0;51;
$GPXUP;3575;08:42:42;0;50	59947;8	82748;0;0;54;
$GPXUP;3575;08:42:43;0;50	59952;8	8277;0;0;58;
$GPXUP;3575;08:42:44;0;50	59952;8	82795;0;0;61;
$GPXUP;3575;08:42:45;0;50	59948;8	82819;0;0;60;
$GPXUP;3575;08:42:46;0;50	59939;8	8284;0;0;58;
$GPXUP;3575;08:42:47;0;50	59927;8	82857;0;0;58;
$GPXUP;3575;08:42:48;0;50	59913;8	82868;0;0;58;
$GPXUP;3575;08:42:49;0;50	59898;8	82872;0;0;54;
$GPXUP;3575;08:42:50;0;50	59882;8	82862;0;0;54;
$GPXUP;3575;08:42:51;0;50	5987;8	82849;0;0;52;
$GPXUP;3575;08:42:52;0;50	59857;8	8284;0;0;55;
$GPXUP;3575;08:42:53;0;50	59842;8	82836;0;0;56;
$GPXUP;3575;08:42:54;0;50	59828;8	82838;0;0;55;
$GPXUP;3575;08:42:55;0;50	59814;8	82848;0;0;58;
$GPXUP;3575;08:42:56;0;50	59803;8	82863;0;0;57;
$GPXUP;3575;08:42:57;0;50	59797;8	82886;0;0;55;
$GPXUP;3575;08:42:58;0;50	598;8	8291;0;0;51;
$GPXUP;3575;08:42:59;0;50	5981;8	82931;0;0;50;
$GPXUP;3575;08:43:00;0;50	59824;8	82947;0;0;54;
$GPXUP;3575;08:43:01;0;50	59838;8	82954;0;0;51;
$GPXUP;3575;08:43:02;0;50	59853;8	82951;0;0;44;
$GPXUP;3575;08:43:03;0;50	59865;8	82938;0;0;47;
$GPXUP;3575;08:43:04;0;50	59874;8	8292;0;0;45;
$GPXUP;3575;08:43:05;0;50	59877;8	829;0;0;44;
$GPXUP;3575;08:43:06;0;50	59877;8	82877;0;0;48;
$GPXUP;3575;08:43:07;0;50	59879;8	82858;0;0;48;
$GPXUP;3575;08:43:08;0;50	59883;8	8284;0;0;46;
$GPXUP;3575;08:43:09;0;50	59889;8	82825;0;0;44;
$GPXUP;3575;08:43:10;0;50	59898;8	82812;0;0;45;
$GPXUP;3575;08:43:11;0;50	59907;8	82802;0;0;46;
$GPXUP;3575;08:43:12;0;50	59918;8	82795;0;0;46;
$GPXUP;3575;08:43:13;0;50	5993;8	82793;0;0;48;
$GPXUP;3575;08:43:14;0;50	59943;8	82797;0;0;50;
$GPXUP;3575;08:43:15;0;50	59954;8	82808;0;0;48;
$GPXUP;3575;08:43:16;0;50	59961;8	82828;0;0;52;
$GPXUP;3575;08:43:17;0;50	59965;8	82852;0;0;57;
$GPXUP;3575;08:43:18;0;50	59966;8	82878;0;0;59;
$GPXUP;3575;08:43:19;0;50	59966;8	82903;0;0;60;
$GPXUP;3575;08:43:20;0;50	59965;8	82928;0;0;60;
$GPXUP;3575;08:43:21;0;50	59959;8	82951;0;0;60;
$GPXUP;3575;08:43:22;0;50	5995;8	82972;0;0;60;
$GPXUP;3575;08:43:23;0;50	59939;8	82989;0;0;61;
$GPXUP;3575;08:43:24;0;50	59926;8	83004;0;0;60;
$GPXUP;3575;08:43:25;0;50	59912;8	83014;0;0;58;
$GPXUP;3575;08:43:26;0;50	59898;8	83016;0;0;54;
$GPXUP;3575;08:43:27;0;50	59887;8	8301;0;0;45;
$GPXUP;3575;08:43:28;0;50	59877;8	82994;0;0;40;
$GPXUP;3575;08:43:29;0;50	59874;8	82969;0;0;40;
$GPXUP;3575;08:43:30;0;50	59878;8	82937;0;0;49;
$GPXUP;3575;08:43:31;0;50	59885;8	82917;0;0;41;
$GPXUP;3575;08:43:32;0;50	59894;8	82905;0;0;38;
$GPXUP;3575;08:43:33;0;50	59907;8	82902;0;0;39;
$GPXUP;3575;08:43:34;0;50	59921;8	82907;0;0;45;
$GPXUP;3575;08:43:35;0;50	59934;8	82918;0;0;50;
$GPXUP;3575;08:43:36;0;50	59946;8	82928;0;0;50;
$GPXUP;3575;08:43:37;0;50	59958;8	82936;0;0;50;
$GPXUP;3575;08:43:38;0;50	5997;8	82946;0;0;52;
$GPXUP;3575;08:43:39;0;50	5998;8	8296;0;0;52;
$GPXUP;3575;08:43:40;0;50	59987;8	8298;0;0;55;
$GPXUP;3575;08:43:41;0;50	59989;8	83006;0;0;61;
$GPXUP;3575;08:43:42;0;50	59987;8	83031;0;0;61;
$GPXUP;3575;08:43:43;0;50	59978;8	83053;0;0;58;
$GPXUP;3575;08:43:44;0;50	59965;8	83068;0;0;55;
$GPXUP;3575;08:43:45;0;50	59949;8	83075;0;0;54;
$GPXUP;3575;08:43:46;0;50	59934;8	83072;0;0;51;
$GPXUP;3575;08:43:47;0;50	59923;8	83059;0;0;43;
$GPXUP;3575;08:43:48;0;50	59915;8	83034;0;0;45;
$GPXUP;3575;08:43:49;0;50	59911;8	83008;0;0;49;
$GPXUP;3575;08:43:50;0;50	59909;8	82987;0;0;47;
$GPXUP;3575;08:43:51;0;50	59908;8	82968;0;0;46;
$GPXUP;3575;08:43:52;0;50	59907;8	82948;0;0;45;
$GPXUP;3575;08:43:53;0;50	59908;8	8293;0;0;44;
$GPXUP;3575;08:43:54;0;50	59913;8	82915;0;0;41;
$GPXUP;3575;08:43:55;0;50	59921;8	82903;0;0;43;
$GPXUP;3575;08:43:56;0;50	59933;8	82897;0;0;43;
$GPXUP;3575;08:43:57;0;50	59946;8	82898;0;0;44;
$GPXUP;3575;08:43:58;0;50	59957;8	82908;0;0;41;
$GPXUP;3575;08:43:59;0;50	59964;8	82927;0;0;45;
$GPXUP;3575;08:44:00;0;50	59967;8	82954;0;0;54;
$GPXUP;3575;08:44:01;0;50	59965;8	82982;0;0;62;
$GPXUP;3575;08:44:02;0;50	5996;8	83006;0;0;62;
$GPXUP;3575;08:44:03;0;50	59951;8	83029;0;0;61;
$GPXUP;3575;08:44:04;0;50	59939;8	83046;0;0;61;
$GPXUP;3575;08:44:05;0;50	59925;8	8306;0;0;59;
$GPXUP;3575;08:44:06;0;50	59909;8	83066;0;0;58;
$GPXUP;3575;08:44:07;0;50	59894;8	83066;0;0;56;
$GPXUP;3575;08:44:08;0;50	59881;8	83062;0;0;50;
$GPXUP;3575;08:44:09;0;50	59871;8	8305;0;0;44;
$GPXUP;3575;08:44:10;0;50	59862;8	83034;0;0;48;
$GPXUP;3575;08:44:11;0;50	59851;8	83022;0;0;51;
$GPXUP;3575;08:44:12;0;50	59839;8	83014;0;0;52;
$GPXUP;3575;08:44:13;0;50	59826;8	83012;0;0;50;
$GPXUP;3575;08:44:14;0;50	59812;8	83016;0;0;49;
$GPXUP;3575;08:44:15;0;50	598;8	83029;0;0;52;
$GPXUP;3575;08:44:16;0;50	59788;8	83046;0;0;57;
$GPXUP;3575;08:44:17;0;50	59776;8	83062;0;0;58;
$GPXUP;3575;08:44:18;0;50	59764;8	83074;0;0;56;
$GPXUP;3575;08:44:19;0;50	5975;8	83081;0;0;55;
$GPXUP;3575;08:44:20;0;50	59735;8	8308;0;0;57;
$GPXUP;3575;08:44:21;0;50	59722;8	83072;0;0;52;
$GPXUP;3575;08:44:22;0;50	59713;8	83055;0;0;46;
$GPXUP;3575;08:44:23;0;50	59709;8	83034;0;0;45;
$GPXUP;3575;08:44:24;0;50	59712;8	83013;0;0;42;
$GPXUP;3575;08:44:25;0;50	59719;8	82997;0;0;40;
$GPXUP;3575;08:44:26;0;50	59729;8	82987;0;0;36;
$GPXUP;3575;08:44:27;0;50	5974;8	82988;0;0;37;
$GPXUP;3575;08:44:28;0;50	59753;8	82999;0;0;43;
$GPXUP;3575;08:44:29;0;50	59762;8	83018;0;0;48;
$GPXUP;3575;08:44:30;0;50	5977;8	83038;0;0;50;
$GPXUP;3575;08:44:31;0;50	59776;8	83058;0;0;51;
$GPXUP;3575;08:44:32;0;50	59782;8	83077;0;0;51;
$GPXUP;3575;08:44:33;0;50	59788;8	83096;0;0;51;
$GPXUP;3575;08:44:34;0;50	59791;8	83117;0;0;55;
$GPXUP;3575;08:44:35;0;50	59791;8	83141;0;0;61;
$GPXUP;3575;08:44:36;0;50	59788;8	83164;0;0;60;
$GPXUP;3575;08:44:37;0;50	5978;8	83186;0;0;61;
$GPXUP;3575;08:44:38;0;50	59768;8	83202;0;0;56;
$GPXUP;3575;08:44:39;0;50	59752;8	8321;0;0;56;
$GPXUP;3575;08:44:40;0;50	59734;8	83206;0;0;59;
$GPXUP;3575;08:44:41;0;50	59721;8	83194;0;0;51;
$GPXUP;3575;08:44:42;0;50	59712;8	83175;0;0;44;
$GPXUP;3575;08:44:43;0;50	59709;8	83153;0;0;47;
$GPXUP;3575;08:44:44;0;50	59712;8	8313;0;0;44;
$GPXUP;3575;08:44:45;0;50	5972;8	83113;0;0;43;
$GPXUP;3575;08:44:46;0;50	5973;8	831;0;0;43;
$GPXUP;3575;08:44:47;0;50	59742;8	83092;0;0;42;
$GPXUP;3575;08:44:48;0;50	59753;8	83088;0;0;42;
$GPXUP;3575;08:44:49;0;50	59766;8	83094;0;0;46;
$GPXUP;3575;08:44:50;0;50	59776;8	83105;0;0;48;
$GPXUP;3575;08:44:51;0;50	59786;8	83122;0;0;52;
$GPXUP;3575;08:44:52;0;50	59793;8	83142;0;0;55;
$GPXUP;3575;08:44:53;0;50	59798;8	83165;0;0;57;
$GPXUP;3575;08:44:54;0;50	59798;8	8319;0;0;59;
$GPXUP;3575;08:44:55;0;50	59796;8	83214;0;0;60;
$GPXUP;3575;08:44:56;0;50	59789;8	83237;0;0;62;
$GPXUP;3575;08:44:57;0;50	59779;8	83257;0;0;59;
$GPXUP;3575;08:44:58;0;50	59766;8	83272;0;0;58;
$GPXUP;3575;08:44:59;0;50	59752;8	83282;0;0;57;
$GPXUP;3575;08:45:00;0;50	59736;8	8328;0;0;54;
$GPXUP;3575;08:45:01;0;50	59725;8	83273;0;0;44;
$GPXUP;3575;08:45:02;0;50	59716;8	8325;0;0;42;
$GPXUP;3575;08:45:03;0;50	59714;8	83223;0;0;45;
$GPXUP;3575;08:45:04;0;50	59716;8	83196;0;0;48;
$GPXUP;3575;08:45:05;0;50	5972;8	83176;0;0;46;
$GPXUP;3575;08:45:06;0;50	59726;8	83159;0;0;44;
$GPXUP;3575;08:45:07;0;50	59732;8	83144;0;0;43;
$GPXUP;3575;08:45:08;0;50	59738;8	8313;0;0;42;
$GPXUP;3575;08:45:09;0;50	59747;8	83118;0;0;44;
$GPXUP;3575;08:45:10;0;50	59758;8	8311;0;0;46;
$GPXUP;3575;08:45:11;0;50	59768;8	83101;0;0;47;
$GPXUP;3575;08:45:12;0;50	59778;8	8309;0;0;47;
$GPXUP;3575;08:45:13;0;50	59785;8	83076;0;0;46;
$GPXUP;3575;08:45:14;0;50	59789;8	83058;0;0;46;
$GPXUP;3575;08:45:15;0;50	59789;8	83038;0;0;48;
$GPXUP;3575;08:45:16;0;50	59786;8	83018;0;0;50;
$GPXUP;3575;08:45:17;0;50	59783;8	82998;0;0;50;
$GPXUP;3575;08:45:18;0;50	59776;8	82981;0;0;50;
$GPXUP;3575;08:45:19;0;50	59767;8	82966;0;0;52;
$GPXUP;3575;08:45:20;0;50	59754;8	82956;0;0;54;
$GPXUP;3575;08:45:21;0;50	59739;8	82951;0;0;57;
$GPXUP;3575;08:45:22;0;50	59724;8	82948;0;0;59;
$GPXUP;3575;08:45:23;0;50	59708;8	82948;0;0;61;
$GPXUP;3575;08:45:24;0;50	59692;8	82955;0;0;62;
$GPXUP;3575;08:45:25;0;50	59677;8	8297;0;0;65;
$GPXUP;3575;08:45:26;0;50	59664;8	82989;0;0;67;
$GPXUP;3575;08:45:27;0;50	59655;8	83014;0;0;65;
$GPXUP;3575;08:45:28;0;50	59652;8	83045;0;0;68;
$GPXUP;3575;08:45:29;0;50	59655;8	8308;0;0;75;
$GPXUP;3575;08:45:30;0;50	5966;8	83111;0;0;72;
$GPXUP;3575;08:45:31;0;50	59671;8	83138;0;0;71;
$GPXUP;3575;08:45:32;0;50	59686;8	83156;0;0;66;
$GPXUP;3575;08:45:33;0;50	59701;8	83166;0;0;61;
$GPXUP;3575;08:45:34;0;50	59716;8	83171;0;0;53;
$GPXUP;3575;08:45:35;0;50	59729;8	83173;0;0;51;
$GPXUP;3575;08:45:36;0;50	59742;8	83175;0;0;52;
$GPXUP;3575;08:45:37;0;50	59755;8	8318;0;0;54;
$GPXUP;3575;08:45:38;0;50	59767;8	83192;0;0;54;
$GPXUP;3575;08:45:39;0;50	59776;8	8321;0;0;56;
$GPXUP;3575;08:45:40;0;50	59781;8	83232;0;0;59;
$GPXUP;3575;08:45:41;0;50	59784;8	83258;0;0;61;
$GPXUP;3575;08:45:42;0;50	59786;8	83283;0;0;61;
$GPXUP;3575;08:45:43;0;50	59786;8	83308;0;0;60;
$GPXUP;3575;08:45:44;0;50	59783;8	83331;0;0;59;
$GPXUP;3575;08:45:45;0;50	59776;8	83353;0;0;58;
$GPXUP;3575;08:45:46;0;50	59765;8	8337;0;0;60;
$GPXUP;3575;08:45:47;0;50	59751;8	83383;0;0;59;
$GPXUP;3575;08:45:48;0;50	59735;8	83389;0;0;59;
$GPXUP;3575;08:45:49;0;50	59719;8	83386;0;0;58;
$GPXUP;3575;08:45:50;0;50	59708;8	83374;0;0;47;
$GPXUP;3575;08:45:51;0;50	597;8	83353;0;0;45;
$GPXUP;3575;08:45:52;0;50	59697;8	83329;0;0;51;
$GPXUP;3575;08:45:53;0;50	59695;8	83307;0;0;49;
$GPXUP;3575;08:45:54;0;50	59696;8	83287;0;0;48;
$GPXUP;3575;08:45:55;0;50	597;8	83269;0;0;45;
$GPXUP;3575;08:45:56;0;50	59703;8	83251;0;0;46;
$GPXUP;3575;08:45:57;0;50	59703;8	83233;0;0;45;
$GPXUP;3575;08:45:58;0;50	597;8	83215;0;0;44;
$GPXUP;3575;08:45:59;0;50	59693;8	832;0;0;46;
$GPXUP;3575;08:46:00;0;50	59682;8	83189;0;0;49;
$GPXUP;3575;08:46:01;0;50	59667;8	83182;0;0;56;
$GPXUP;3575;08:46:02;0;50	59652;8	83173;0;0;59;
$GPXUP;3575;08:46:03;0;50	59639;8	83162;0;0;58;
$GPXUP;3575;08:46:04;0;50	59628;8	83148;0;0;55;
$GPXUP;3575;08:46:05;0;50	59619;8	83132;0;0;51;
$GPXUP;3575;08:46:06;0;50	59613;8	83114;0;0;52;
$GPXUP;3575;08:46:07;0;50	59605;8	83096;0;0;53;
$GPXUP;3575;08:46:08;0;50	59596;8	8308;0;0;56;
$GPXUP;3575;08:46:09;0;50	59584;8	83068;0;0;57;
$GPXUP;3575;08:46:10;0;50	59572;8	83056;0;0;57;
$GPXUP;3575;08:46:11;0;50	59561;8	83043;0;0;56;
$GPXUP;3575;08:46:12;0;50	59551;8	83028;0;0;53;
$GPXUP;3575;08:46:13;0;50	59545;8	8301;0;0;51;
$GPXUP;3575;08:46:14;0;50	59544;8	82989;0;0;49;
$GPXUP;3575;08:46:15;0;50	59548;8	8297;0;0;48;
$GPXUP;3575;08:46:16;0;50	59555;8	82954;0;0;45;
$GPXUP;3575;08:46:17;0;50	59566;8	82943;0;0;43;
$GPXUP;3575;08:46:18;0;50	59577;8	82935;0;0;43;
$GPXUP;3575;08:46:19;0;50	59588;8	8293;0;0;46;
$GPXUP;3575;08:46:20;0;50	596;8	82924;0;0;46;
$GPXUP;3575;08:46:21;0;50	5961;8	82914;0;0;45;
$GPXUP;3575;08:46:22;0;50	59616;8	82902;0;0;41;
$GPXUP;3575;08:46:23;0;50	59618;8	82886;0;0;37;
$GPXUP;3575;08:46:24;0;50	59613;8	82868;0;0;40;
$GPXUP;3575;08:46:25;0;50	596;8	82852;0;0;48;
$GPXUP;3575;08:46:26;0;50	59586;8	82842;0;0;55;
$GPXUP;3575;08:46:27;0;50	59571;8	82835;0;0;56;
$GPXUP;3575;08:46:28;0;50	59556;8	82828;0;0;56;
$GPXUP;3575;08:46:29;0;50	59542;8	82821;0;0;58;
$GPXUP;3575;08:46:30;0;50	59529;8	82811;0;0;56;
$GPXUP;3575;08:46:31;0;50	59517;8	82798;0;0;55;
$GPXUP;3575;08:46:32;0;50	59507;8	82781;0;0;56;
$GPXUP;3575;08:46:33;0;50	595;8	82762;0;0;54;
$GPXUP;3575;08:46:34;0;50	59495;8	82741;0;0;52;
$GPXUP;3575;08:46:35;0;50	59495;8	82719;0;0;51;
$GPXUP;3575;08:46:36;0;50	595;8	827;0;0;50;
$GPXUP;3575;08:46:37;0;50	59506;8	82682;0;0;48;
$GPXUP;3575;08:46:38;0;50	59511;8	82664;0;0;48;
$GPXUP;3575;08:46:39;0;50	59516;8	82647;0;0;49;
$GPXUP;3575;08:46:40;0;50	59519;8	82628;0;0;50;
$GPXUP;3575;08:46:41;0;50	5952;8	82608;0;0;51;
$GPXUP;3575;08:46:42;0;50	59517;8	82588;0;0;51;
$GPXUP;3575;08:46:43;0;50	59511;8	8257;0;0;52;
$GPXUP;3575;08:46:44;0;50	595;8	82556;0;0;53;
$GPXUP;3575;08:46:45;0;50	59484;8	82548;0;0;57;
$GPXUP;3575;08:46:46;0;50	59468;8	82547;0;0;56;
$GPXUP;3575;08:46:47;0;50	59452;8	82555;0;0;55;
$GPXUP;3575;08:46:48;0;50	59437;8	82566;0;0;60;
$GPXUP;3575;08:46:49;0;50	59422;8	82573;0;0;60;
$GPXUP;3575;08:46:50;0;50	59407;8	82574;0;0;61;
$GPXUP;3575;08:46:51;0;50	59393;8	8257;0;0;59;
$GPXUP;3575;08:46:52;0;50	5938;8	8256;0;0;56;
$GPXUP;3575;08:46:53;0;50	5937;8	82545;0;0;56;
$GPXUP;3575;08:46:54;0;50	5936;8	82528;0;0;56;
$GPXUP;3575;08:46:55;0;50	59351;8	8251;0;0;56;
$GPXUP;3575;08:46:56;0;50	59342;8	82493;0;0;55;
$GPXUP;3575;08:46:57;0;50	59334;8	82476;0;0;54;
$GPXUP;3575;08:46:58;0;50	59327;8	82458;0;0;53;
$GPXUP;3575;08:46:59;0;50	59319;8	8244;0;0;55;
$GPXUP;3575;08:47:00;0;50	59308;8	82426;0;0;57;
$GPXUP;3575;08:47:01;0;50	59294;8	82417;0;0;60;
$GPXUP;3575;08:47:02;0;50	59279;8	82413;0;0;62;
$GPXUP;3575;08:47:03;0;50	59262;8	8241;0;0;63;
$GPXUP;3575;08:47:04;0;50	59246;8	8241;0;0;63;
$GPXUP;3575;08:47:05;0;50	5923;8	8241;0;0;62;
$GPXUP;3575;08:47:06;0;50	59215;8	82409;0;0;62;
$GPXUP;3575;08:47:07;0;50	59199;8	82405;0;0;62;
$GPXUP;3575;08:47:08;0;50	59184;8	82398;0;0;62;
$GPXUP;3575;08:47:09;0;50	5917;8	8239;0;0;61;
$GPXUP;3575;08:47:10;0;50	59156;8	82379;0;0;61;
$GPXUP;3575;08:47:11;0;50	59143;8	82366;0;0;61;
$GPXUP;3575;08:47:12;0;50	59129;8	82355;0;0;61;
$GPXUP;3575;08:47:13;0;50	59115;8	82347;0;0;63;
$GPXUP;3575;08:47:14;0;50	59099;8	82343;0;0;62;
$GPXUP;3575;08:47:15;0;50	59083;8	82345;0;0;65;
$GPXUP;3575;08:47:16;0;50	59066;8	8235;0;0;71;
$GPXUP;3575;08:47:17;0;50	59048;8	82357;0;0;74;
$GPXUP;3575;08:47:18;0;50	5903;8	82368;0;0;76;
$GPXUP;3575;08:47:19;0;50	59012;8	82382;0;0;76;
$GPXUP;3575;08:47:20;0;50	58996;8	82396;0;0;75;
$GPXUP;3575;08:47:21;0;50	58979;8	82408;0;0;73;
$GPXUP;3575;08:47:22;0;50	58962;8	82414;0;0;68;
$GPXUP;3575;08:47:23;0;50	58947;8	82409;0;0;60;
$GPXUP;3575;08:47:24;0;50	58936;8	82392;0;0;54;
$GPXUP;3575;08:47:25;0;50	58928;8	82367;0;0;59;
$GPXUP;3575;08:47:26;0;50	5892;8	82342;0;0;66;
$GPXUP;3575;08:47:27;0;50	58912;8	82318;0;0;66;
$GPXUP;3575;08:47:28;0;50	58906;8	82291;0;0;66;
$GPXUP;3575;08:47:29;0;50	58902;8	82264;0;0;68;
$GPXUP;3575;08:47:30;0;50	58898;8	82237;0;0;70;
$GPXUP;3575;08:47:31;0;50	5889;8	8221;0;0;72;
$GPXUP;3575;08:47:32;0;50	5888;8	82186;0;0;73;
$GPXUP;3575;08:47:33;0;50	58868;8	82163;0;0;74;
$GPXUP;3575;08:47:34;0;50	58856;8	82141;0;0;75;
$GPXUP;3575;08:47:35;0;50	58845;8	82117;0;0;74;
$GPXUP;3575;08:47:36;0;50	58837;8	8209;0;0;73;
$GPXUP;3575;08:47:37;0;50	58832;8	82061;0;0;75;
$GPXUP;3575;08:47:38;0;50	58828;8	82032;0;0;75;
$GPXUP;3575;08:47:39;0;50	58824;8	82004;0;0;71;
$GPXUP;3575;08:47:40;0;50	58818;8	81978;0;0;69;
$GPXUP;3575;08:47:41;0;50	5881;8	81955;0;0;70;
$GPXUP;3575;08:47:42;0;50	58799;8	81933;0;0;71;
$GPXUP;3575;08:47:43;0;50	58786;8	81913;0;0;72;
$GPXUP;3575;08:47:44;0;50	58773;8	81894;0;0;73;
$GPXUP;3575;08:47:45;0;50	58757;8	81877;0;0;76;
$GPXUP;3575;08:47:46;0;50	58742;8	81859;0;0;77;
$GPXUP;3575;08:47:47;0;50	58728;8	8184;0;0;74;
$GPXUP;3575;08:47:48;0;50	58717;8	81816;0;0;74;
$GPXUP;3575;08:47:49;0;50	58708;8	81789;0;0;75;
$GPXUP;3575;08:47:50;0;50	58701;8	81759;0;0;76;
$GPXUP;3575;08:47:51;0;50	58697;8	8173;0;0;75;
$GPXUP;3575;08:47:52;0;50	58692;8	81703;0;0;69;
$GPXUP;3575;08:47:53;0;50	58686;8	81678;0;0;69;
$GPXUP;3575;08:47:54;0;50	58677;8	81656;0;0;68;
$GPXUP;3575;08:47:55;0;50	58665;8	81638;0;0;68;
$GPXUP;3575;08:47:56;0;50	58652;8	81621;0;0;71;
$GPXUP;3575;08:47:57;0;50	58637;8	81604;0;0;74;
$GPXUP;3575;08:47:58;0;50	58622;8	81586;0;0;75;
$GPXUP;3575;08:47:59;0;50	58608;8	81566;0;0;76;
$GPXUP;3575;08:48:00;0;50	58595;8	81546;0;0;75;
$GPXUP;3575;08:48:01;0;50	58581;8	81527;0;0;72;
$GPXUP;3575;08:48:02;0;50	58567;8	8151;0;0;70;
$GPXUP;3575;08:48:03;0;50	58555;8	81491;0;0;69;
$GPXUP;3575;08:48:04;0;50	58544;8	81471;0;0;67;
$GPXUP;3575;08:48:05;0;50	58535;8	81449;0;0;68;
$GPXUP;3575;08:48:06;0;50	58526;8	81427;0;0;68;
$GPXUP;3575;08:48:07;0;50	58516;8	81405;0;0;68;
$GPXUP;3575;08:48:08;0;50	58504;8	81386;0;0;69;
$GPXUP;3575;08:48:09;0;50	5849;8	8137;0;0;71;
$GPXUP;3575;08:48:10;0;50	58473;8	81359;0;0;75;
$GPXUP;3575;08:48:11;0;50	58455;8	81349;0;0;76;
$GPXUP;3575;08:48:12;0;50	58437;8	81339;0;0;77;
$GPXUP;3575;08:48:13;0;50	58419;8	8133;0;0;77;
$GPXUP;3575;08:48:14;0;50	58401;8	8132;0;0;75;
$GPXUP;3575;08:48:15;0;50	58384;8	81306;0;0;74;
$GPXUP;3575;08:48:16;0;50	58369;8	81291;0;0;71;
$GPXUP;3575;08:48:17;0;50	58354;8	81276;0;0;70;
$GPXUP;3575;08:48:18;0;50	58339;8	81263;0;0;71;
$GPXUP;3575;08:48:19;0;50	58322;8	81254;0;0;72;
$GPXUP;3575;08:48:20;0;50	58304;8	81246;0;0;75;
$GPXUP;3575;08:48:21;0;50	58286;8	81237;0;0;75;
$GPXUP;3575;08:48:22;0;50	58269;8	81227;0;0;75;
$GPXUP;3575;08:48:23;0;50	58251;8	81216;0;0;74;
$GPXUP;3575;08:48:24;0;50	58234;8	81204;0;0;74;
$GPXUP;3575;08:48:25;0;50	58218;8	8119;0;0;74;
$GPXUP;3575;08:48:26;0;50	58203;8	81174;0;0;74;
$GPXUP;3575;08:48:27;0;50	58188;8	81158;0;0;73;
$GPXUP;3575;08:48:28;0;50	58173;8	81142;0;0;71;
$GPXUP;3575;08:48:29;0;50	58157;8	8113;0;0;71;
$GPXUP;3575;08:48:30;0;50	5814;8	8112;0;0;71;
$GPXUP;3575;08:48:31;0;50	58124;8	81112;0;0;69;
$GPXUP;3575;08:48:32;0;50	58107;8	81104;0;0;68;
$GPXUP;3575;08:48:33;0;50	58091;8	81098;0;0;69;
$GPXUP;3575;08:48:34;0;50	58074;8	81093;0;0;69;
$GPXUP;3575;08:48:35;0;50	58056;8	81092;0;0;68;
$GPXUP;3575;08:48:36;0;50	58039;8	8109;0;0;68;
$GPXUP;3575;08:48:37;0;50	58023;8	81085;0;0;67;
$GPXUP;3575;08:48:38;0;50	58008;8	81075;0;0;65;
$GPXUP;3575;08:48:39;0;50	57994;8	8106;0;0;66;
$GPXUP;3575;08:48:40;0;50	57981;8	81044;0;0;65;
$GPXUP;3575;08:48:41;0;50	57968;8	81029;0;0;65;
$GPXUP;3575;08:48:42;0;50	57954;8	81015;0;0;66;
$GPXUP;3575;08:48:43;0;50	5794;8	81001;0;0;64;
$GPXUP;3575;08:48:44;0;50	57927;8	80987;0;0;64;
$GPXUP;3575;08:48:45;0;50	57915;8	80971;0;0;64;
$GPXUP;3575;08:48:46;0;50	57902;8	80955;0;0;65;
$GPXUP;3575;08:48:47;0;50	57889;8	80941;0;0;65;
$GPXUP;3575;08:48:48;0;50	57875;8	80927;0;0;66;
$GPXUP;3575;08:48:49;0;50	57861;8	80913;0;0;66;
$GPXUP;3575;08:48:50;0;50	57848;8	80898;0;0;64;
$GPXUP;3575;08:48:51;0;50	57835;8	80884;0;0;64;
$GPXUP;3575;08:48:52;0;50	5782;8	80874;0;0;64;
$GPXUP;3575;08:48:53;0;50	57805;8	80866;0;0;66;
$GPXUP;3575;08:48:54;0;50	57789;8	8086;0;0;63;
$GPXUP;3575;08:48:55;0;50	57774;8	80857;0;0;59;
$GPXUP;3575;08:48:56;0;50	5776;8	80856;0;0;57;
$GPXUP;3575;08:48:57;0;50	57745;8	8086;0;0;60;
$GPXUP;3575;08:48:58;0;50	5773;8	80863;0;0;60;
$GPXUP;3575;08:48:59;0;50	57715;8	80863;0;0;60;
$GPXUP;3575;08:49:00;0;50	577;8	80859;0;0;61;
$GPXUP;3575;08:49:01;0;50	57686;8	8085;0;0;62;
$GPXUP;3575;08:49:02;0;50	57673;8	80836;0;0;62;
$GPXUP;3575;08:49:03;0;50	57661;8	80821;0;0;61;
$GPXUP;3575;08:49:04;0;50	5765;8	80805;0;0;59;
$GPXUP;3575;08:49:05;0;50	57638;8	80791;0;0;59;
$GPXUP;3575;08:49:06;0;50	57625;8	8078;0;0;59;
$GPXUP;3575;08:49:07;0;50	57612;8	8077;0;0;60;
$GPXUP;3575;08:49:08;0;50	57598;8	8076;0;0;60;
$GPXUP;3575;08:49:09;0;50	57585;8	80748;0;0;60;
$GPXUP;3575;08:49:10;0;50	57573;8	80734;0;0;61;
$GPXUP;3575;08:49:11;0;50	57562;8	80719;0;0;58;
$GPXUP;3575;08:49:12;0;50	57553;8	807;0;0;59;
$GPXUP;3575;08:49:13;0;50	57544;8	80682;0;0;57;
$GPXUP;3575;08:49:14;0;50	57535;8	80665;0;0;58;
$GPXUP;3575;08:49:15;0;50	57523;8	8065;0;0;60;
$GPXUP;3575;08:49:16;0;50	5751;8	80638;0;0;63;
$GPXUP;3575;08:49:17;0;50	57495;8	8063;0;0;64;
$GPXUP;3575;08:49:18;0;50	57479;8	80622;0;0;64;
$GPXUP;3575;08:49:19;0;50	57464;8	80613;0;0;63;
$GPXUP;3575;08:49:20;0;50	5745;8	80602;0;0;63;
$GPXUP;3575;08:49:21;0;50	57437;8	8059;0;0;62;
$GPXUP;3575;08:49:22;0;50	57423;8	80578;0;0;62;
$GPXUP;3575;08:49:23;0;50	57409;8	80569;0;0;63;
$GPXUP;3575;08:49:24;0;50	57393;8	80564;0;0;64;
$GPXUP;3575;08:49:25;0;50	57377;8	80561;0;0;64;
$GPXUP;3575;08:49:26;0;50	57361;8	80558;0;0;65;
$GPXUP;3575;08:49:27;0;50	57344;8	80558;0;0;66;
$GPXUP;3575;08:49:28;0;50	57328;8	80559;0;0;66;
$GPXUP;3575;08:49:29;0;50	57312;8	8056;0;0;65;
$GPXUP;3575;08:49:30;0;50	57295;8	80558;0;0;65;
$GPXUP;3575;08:49:31;0;50	5728;8	80553;0;0;64;
$GPXUP;3575;08:49:32;0;50	57265;8	80543;0;0;64;
$GPXUP;3575;08:49:33;0;50	5725;8	80534;0;0;64;
$GPXUP;3575;08:49:34;0;50	57235;8	80528;0;0;62;
$GPXUP;3575;08:49:35;0;50	5722;8	80525;0;0;60;
$GPXUP;3575;08:49:36;0;50	57205;8	80525;0;0;57;
$GPXUP;3575;08:49:37;0;50	57191;8	8053;0;0;59;
$GPXUP;3575;08:49:38;0;50	57176;8	8054;0;0;63;
$GPXUP;3575;08:49:39;0;50	57161;8	80552;0;0;65;
$GPXUP;3575;08:49:40;0;50	57146;8	80563;0;0;66;
$GPXUP;3575;08:49:41;0;50	57131;8	80573;0;0;65;
$GPXUP;3575;08:49:42;0;50	57116;8	80581;0;0;65;
$GPXUP;3575;08:49:43;0;50	57101;8	80589;0;0;58;
$GPXUP;3575;08:49:44;0;50	57088;8	80592;0;0;53;
$GPXUP;3575;08:49:45;0;50	57076;8	8059;0;0;49;
$GPXUP;3575;08:49:46;0;50	57065;8	80579;0;0;52;
$GPXUP;3575;08:49:47;0;50	57054;8	80568;0;0;55;
$GPXUP;3575;08:49:48;0;50	57042;8	80557;0;0;55;
$GPXUP;3575;08:49:49;0;50	57031;8	80545;0;0;54;
$GPXUP;3575;08:49:50;0;50	57021;8	8053;0;0;53;
$GPXUP;3575;08:49:51;0;50	57015;8	80511;0;0;53;
$GPXUP;3575;08:49:52;0;50	57014;8	8049;0;0;50;
$GPXUP;3575;08:49:53;0;50	57019;8	80467;0;0;52;
$GPXUP;3575;08:49:54;0;50	57027;8	80445;0;0;55;
$GPXUP;3575;08:49:55;0;50	57033;8	80423;0;0;55;
$GPXUP;3575;08:49:56;0;50	57034;8	80402;0;0;52;
$GPXUP;3575;08:49:57;0;50	57031;8	8038;0;0;55;
$GPXUP;3575;08:49:58;0;50	57024;8	8036;0;0;53;
$GPXUP;3575;08:49:59;0;50	57013;8	80344;0;0;53;
$GPXUP;3575;08:50:00;0;50	56998;8	80333;0;0;59;
$GPXUP;3575;08:50:01;0;50	56982;8	80324;0;0;60;
$GPXUP;3575;08:50:02;0;50	56967;8	80316;0;0;60;
$GPXUP;3575;08:50:03;0;50	56952;8	80309;0;0;60;
$GPXUP;3575;08:50:04;0;50	56938;8	80301;0;0;61;
$GPXUP;3575;08:50:05;0;50	56924;8	80291;0;0;61;
$GPXUP;3575;08:50:06;0;50	56911;8	80278;0;0;61;
$GPXUP;3575;08:50:07;0;50	56897;8	80268;0;0;60;
$GPXUP;3575;08:50:08;0;50	56882;8	80263;0;0;59;
$GPXUP;3575;08:50:09;0;50	56867;8	80266;0;0;58;
$GPXUP;3575;08:50:10;0;50	56853;8	80273;0;0;54;
$GPXUP;3575;08:50:11;0;50	5684;8	80281;0;0;52;
$GPXUP;3575;08:50:12;0;50	56827;8	80291;0;0;56;
$GPXUP;3575;08:50:13;0;50	56814;8	80302;0;0;59;
$GPXUP;3575;08:50:14;0;50	56799;8	80311;0;0;62;
$GPXUP;3575;08:50:15;0;50	56784;8	80317;0;0;63;
$GPXUP;3575;08:50:16;0;50	56767;8	80321;0;0;65;
$GPXUP;3575;08:50:17;0;50	56751;8	80327;0;0;66;
$GPXUP;3575;08:50:18;0;50	56736;8	80339;0;0;67;
$GPXUP;3575;08:50:19;0;50	56722;8	80355;0;0;67;
$GPXUP;3575;08:50:20;0;50	56709;8	80372;0;0;68;
$GPXUP;3575;08:50:21;0;50	56698;8	80394;0;0;71;
$GPXUP;3575;08:50:22;0;50	56686;8	80418;0;0;74;
$GPXUP;3575;08:50:23;0;50	56675;8	80442;0;0;75;
$GPXUP;3575;08:50:24;0;50	56663;8	80464;0;0;73;
$GPXUP;3575;08:50:25;0;50	56649;8	80482;0;0;71;
$GPXUP;3575;08:50:26;0;50	56634;8	80497;0;0;67;
$GPXUP;3575;08:50:27;0;50	56621;8	80513;0;0;66;
$GPXUP;3575;08:50:28;0;50	56608;8	8053;0;0;65;
$GPXUP;3575;08:50:29;0;50	56598;8	8055;0;0;66;
$GPXUP;3575;08:50:30;0;50	56588;8	80572;0;0;68;
$GPXUP;3575;08:50:31;0;50	56581;8	80596;0;0;67;
$GPXUP;3575;08:50:32;0;50	56577;8	80621;0;0;65;
$GPXUP;3575;08:50:33;0;50	56578;8	80645;0;0;59;
$GPXUP;3575;08:50:34;0;50	56583;8	80666;0;0;55;
$GPXUP;3575;08:50:35;0;50	56586;8	80688;0;0;58;
$GPXUP;3575;08:50:36;0;50	56588;8	80711;0;0;61;
$GPXUP;3575;08:50:37;0;50	56588;8	80735;0;0;62;
$GPXUP;3575;08:50:38;0;50	56586;8	8076;0;0;64;
$GPXUP;3575;08:50:39;0;50	5658;8	80782;0;0;61;
$GPXUP;3575;08:50:40;0;50	5657;8	808;0;0;59;
$GPXUP;3575;08:50:41;0;50	56556;8	80811;0;0;55;
$GPXUP;3575;08:50:42;0;50	56539;8	80811;0;0;52;
$GPXUP;3575;08:50:43;0;50	56524;8	80802;0;0;51;
$GPXUP;3575;08:50:44;0;50	56512;8	80784;0;0;54;
$GPXUP;3575;08:50:45;0;50	56507;8	80763;0;0;48;
$GPXUP;3575;08:50:46;0;50	56507;8	80738;0;0;50;
$GPXUP;3575;08:50:47;0;50	56513;8	80718;0;0;48;
$GPXUP;3575;08:50:48;0;50	56524;8	80706;0;0;44;
$GPXUP;3575;08:50:49;0;50	56537;8	80702;0;0;41;
$GPXUP;3575;08:50:50;0;50	56551;8	80706;0;0;41;
$GPXUP;3575;08:50:51;0;50	56564;8	80724;0;0;50;
$GPXUP;3575;08:50:52;0;50	56574;8	80742;0;0;52;
$GPXUP;3575;08:50:53;0;50	56585;8	80754;0;0;50;
$GPXUP;3575;08:50:54;0;50	56596;8	80763;0;0;49;
$GPXUP;3575;08:50:55;0;50	56608;8	80767;0;0;47;
$GPXUP;3575;08:50:56;0;50	5662;8	80762;0;0;45;
$GPXUP;3575;08:50:57;0;50	56631;8	80756;0;0;45;
$GPXUP;3575;08:50:58;0;50	56642;8	8075;0;0;48;
$GPXUP;3575;08:50:59;0;50	56654;8	80746;0;0;49;
$GPXUP;3575;08:51:00;0;50	56665;8	80747;0;0;45;
$GPXUP;3575;08:51:01;0;50	56675;8	80756;0;0;42;
$GPXUP;3575;08:51:02;0;50	56681;8	80775;0;0;47;
$GPXUP;3575;08:51:03;0;50	56681;8	80802;0;0;55;
$GPXUP;3575;08:51:04;0;50	56677;8	80829;0;0;59;
$GPXUP;3575;08:51:05;0;50	56668;8	80853;0;0;61;
$GPXUP;3575;08:51:06;0;50	56657;8	80872;0;0;61;
$GPXUP;3575;08:51:07;0;50	56643;8	80886;0;0;58;
$GPXUP;3575;08:51:08;0;50	56628;8	80894;0;0;57;
$GPXUP;3575;08:51:09;0;50	56612;8	80895;0;0;56;
$GPXUP;3575;08:51:10;0;50	56597;8	80894;0;0;56;
$GPXUP;3575;08:51:11;0;50	56583;8	8089;0;0;55;
$GPXUP;3575;08:51:12;0;50	56569;8	80884;0;0;54;
$GPXUP;3575;08:51:13;0;50	56557;8	80874;0;0;53;
$GPXUP;3575;08:51:14;0;50	56548;8	80859;0;0;51;
$GPXUP;3575;08:51:15;0;50	56545;8	80841;0;0;44;
$GPXUP;3575;08:51:16;0;50	56548;8	8082;0;0;44;
$GPXUP;3575;08:51:17;0;50	56555;8	80803;0;0;44;
$GPXUP;3575;08:51:18;0;50	56563;8	80789;0;0;43;
$GPXUP;3575;08:51:19;0;50	56572;8	80776;0;0;44;
$GPXUP;3575;08:51:20;0;50	56579;8	80762;0;0;45;
$GPXUP;3575;08:51:21;0;50	56582;8	80744;0;0;44;
$GPXUP;3575;08:51:22;0;50	56582;8	80724;0;0;47;
$GPXUP;3575;08:51:23;0;50	56578;8	80705;0;0;49;
$GPXUP;3575;08:51:24;0;50	56572;8	80685;0;0;53;
$GPXUP;3575;08:51:25;0;50	56565;8	80665;0;0;57;
$GPXUP;3575;08:51:26;0;50	56556;8	80647;0;0;57;
$GPXUP;3575;08:51:27;0;50	56545;8	80631;0;0;56;
$GPXUP;3575;08:51:28;0;50	56534;8	80616;0;0;54;
$GPXUP;3575;08:51:29;0;50	56526;8	80599;0;0;53;
$GPXUP;3575;08:51:30;0;50	5652;8	80581;0;0;51;
$GPXUP;3575;08:51:31;0;50	56516;8	8056;0;0;54;
$GPXUP;3575;08:51:32;0;50	56513;8	80539;0;0;55;
$GPXUP;3575;08:51:33;0;50	56512;8	80517;0;0;54;
$GPXUP;3575;08:51:34;0;50	56513;8	80497;0;0;50;
$GPXUP;3575;08:51:35;0;50	56515;8	80478;0;0;46;
$GPXUP;3575;08:51:36;0;50	56522;8	80464;0;0;45;
$GPXUP;3575;08:51:37;0;50	56529;8	80449;0;0;45;
$GPXUP;3575;08:51:38;0;50	56536;8	80435;0;0;45;
$GPXUP;3575;08:51:39;0;50	56544;8	80423;0;0;43;
$GPXUP;3575;08:51:40;0;50	56553;8	80419;0;0;35;
$GPXUP;3575;08:51:41;0;50	56561;8	80432;0;0;32;
$GPXUP;3575;08:51:42;0;50	56566;8	80448;0;0;33;
$GPXUP;3575;08:51:43;0;50	56566;8	80477;0;0;50;
$GPXUP;3575;08:51:44;0;50	5656;8	80504;0;0;59;
$GPXUP;3575;08:51:45;0;50	56549;8	80517;0;0;48;
$GPXUP;3575;08:51:46;0;50	56535;8	80514;0;0;40;
$GPXUP;3575;08:51:47;0;50	56522;8	80498;0;0;40;
$GPXUP;3575;08:51:48;0;50	56518;8	8048;0;0;31;
$GPXUP;3575;08:51:49;0;50	56519;8	80453;0;0;41;
$GPXUP;3575;08:51:50;0;50	56523;8	80437;0;0;36;
$GPXUP;3575;08:51:51;0;50	56531;8	80426;0;0;35;
$GPXUP;3575;08:51:52;0;50	56541;8	80423;0;0;30;
$GPXUP;3575;08:51:53;0;50	5655;8	80434;0;0;33;
$GPXUP;3575;08:51:54;0;50	56557;8	80447;0;0;36;
$GPXUP;3575;08:51:55;0;50	56555;8	80476;0;0;47;
$GPXUP;3575;08:51:56;0;50	56543;8	80501;0;0;57;
$GPXUP;3575;08:51:57;0;50	56529;8	80512;0;0;47;
$GPXUP;3575;08:51:58;0;50	56514;8	80508;0;0;42;
$GPXUP;3575;08:51:59;0;50	56502;8	80492;0;0;43;
$GPXUP;3575;08:52:00;0;50	56496;8	80472;0;0;33;
$GPXUP;3575;08:52:01;0;50	565;8	8045;0;0;39;
$GPXUP;3575;08:52:02;0;50	5651;8	80433;0;0;40;
$GPXUP;3575;08:52:03;0;50	56521;8	80425;0;0;38;
$GPXUP;3575;08:52:04;0;50	56533;8	80427;0;0;37;
$GPXUP;3575;08:52:05;0;50	56544;8	80439;0;0;37;
$GPXUP;3575;08:52:06;0;50	56551;8	80461;0;0;45;
$GPXUP;3575;08:52:07;0;50	5655;8	80487;0;0;54;
$GPXUP;3575;08:52:08;0;50	56541;8	80507;0;0;55;
$GPXUP;3575;08:52:09;0;50	56529;8	80515;0;0;43;
$GPXUP;3575;08:52:10;0;50	56515;8	8051;0;0;37;
$GPXUP;3575;08:52:11;0;50	56503;8	80495;0;0;37;
$GPXUP;3575;08:52:12;0;50	56498;8	80475;0;0;30;
$GPXUP;3575;08:52:13;0;50	56501;8	80452;0;0;41;
$GPXUP;3575;08:52:14;0;50	56509;8	80434;0;0;44;
$GPXUP;3575;08:52:15;0;50	5652;8	80426;0;0;36;
$GPXUP;3575;08:52:16;0;50	56531;8	80431;0;0;32;
$GPXUP;3575;08:52:17;0;50	56541;8	80448;0;0;37;
$GPXUP;3575;08:52:18;0;50	56544;8	80474;0;0;48;
$GPXUP;3575;08:52:19;0;50	56537;8	80494;0;0;44;
$GPXUP;3575;08:52:20;0;50	56525;8	80508;0;0;43;
$GPXUP;3575;08:52:21;0;50	56512;8	80513;0;0;38;
$GPXUP;3575;08:52:22;0;50	56498;8	80507;0;0;40;
$GPXUP;3575;08:52:23;0;50	56488;8	80492;0;0;38;
$GPXUP;3575;08:52:24;0;50	56482;8	80474;0;0;36;
$GPXUP;3575;08:52:25;0;50	56484;8	80453;0;0;38;
$GPXUP;3575;08:52:26;0;50	56494;8	80435;0;0;41;
$GPXUP;3575;08:52:27;0;50	56504;8	80427;0;0;35;
$GPXUP;3575;08:52:28;0;50	56517;8	80432;0;0;36;
$GPXUP;3575;08:52:29;0;50	56529;8	80453;0;0;45;
$GPXUP;3575;08:52:30;0;50	56536;8	80477;0;0;52;
$GPXUP;3575;08:52:31;0;50	56537;8	805;0;0;53;
$GPXUP;3575;08:52:32;0;50	56531;8	80519;0;0;50;
$GPXUP;3575;08:52:33;0;50	56517;8	80528;0;0;44;
$GPXUP;3575;08:52:34;0;50	56502;8	80526;0;0;39;
$GPXUP;3575;08:52:35;0;50	56488;8	80513;0;0;46;
$GPXUP;3575;08:52:36;0;50	56478;8	80496;0;0;42;
$GPXUP;3575;08:52:37;0;50	56475;8	80474;0;0;41;
$GPXUP;3575;08:52:38;0;50	56481;8	80453;0;0;43;
$GPXUP;3575;08:52:39;0;50	56494;8	80436;0;0;45;
$GPXUP;3575;08:52:40;0;50	56509;8	80433;0;0;41;
$GPXUP;3575;08:52:41;0;50	56525;8	80442;0;0;45;
$GPXUP;3575;08:52:42;0;50	56539;8	80464;0;0;55;
$GPXUP;3575;08:52:43;0;50	56547;8	80487;0;0;55;
$GPXUP;3575;08:52:44;0;50	56552;8	80512;0;0;60;
$GPXUP;3575;08:52:45;0;50	56552;8	80536;0;0;60;
$GPXUP;3575;08:52:46;0;50	56545;8	80558;0;0;59;
$GPXUP;3575;08:52:47;0;50	56533;8	8057;0;0;51;
$GPXUP;3575;08:52:48;0;50	56519;8	80568;0;0;42;
$GPXUP;3575;08:52:49;0;50	56505;8	80555;0;0;43;
$GPXUP;3575;08:52:50;0;50	56498;8	80538;0;0;39;
$GPXUP;3575;08:52:51;0;50	56496;8	80513;0;0;42;
$GPXUP;3575;08:52:52;0;50	56503;8	80494;0;0;38;
$GPXUP;3575;08:52:53;0;50	56515;8	80484;0;0;39;
$GPXUP;3575;08:52:54;0;50	56529;8	80482;0;0;39;
$GPXUP;3575;08:52:55;0;50	56545;8	80492;0;0;47;
$GPXUP;3575;08:52:56;0;50	56558;8	8051;0;0;54;
$GPXUP;3575;08:52:57;0;50	56566;8	80531;0;0;54;
$GPXUP;3575;08:52:58;0;50	56569;8	80555;0;0;58;
$GPXUP;3575;08:52:59;0;50	56566;8	80576;0;0;50;
$GPXUP;3575;08:53:00;0;50	56555;8	80592;0;0;48;
$GPXUP;3575;08:53:01;0;50	56541;8	80604;0;0;53;
$GPXUP;3575;08:53:02;0;50	56526;8	80611;0;0;52;
$GPXUP;3575;08:53:03;0;50	5651;8	8061;0;0;50;
$GPXUP;3575;08:53:04;0;50	56499;8	80601;0;0;40;
$GPXUP;3575;08:53:05;0;50	56493;8	80584;0;0;37;
$GPXUP;3575;08:53:06;0;50	56493;8	80559;0;0;42;
$GPXUP;3575;08:53:07;0;50	56498;8	80537;0;0;48;
$GPXUP;3575;08:53:08;0;50	56508;8	80522;0;0;45;
$GPXUP;3575;08:53:09;0;50	56521;8	80516;0;0;41;
$GPXUP;3575;08:53:10;0;50	56535;8	8052;0;0;42;
$GPXUP;3575;08:53:11;0;50	56546;8	80536;0;0;45;
$GPXUP;3575;08:53:12;0;50	56553;8	80562;0;0;53;
$GPXUP;3575;08:53:13;0;50	56552;8	80587;0;0;52;
$GPXUP;3575;08:53:14;0;50	56544;8	80607;0;0;49;
$GPXUP;3575;08:53:15;0;50	5653;8	80624;0;0;53;
$GPXUP;3575;08:53:16;0;50	56515;8	80633;0;0;49;
$GPXUP;3575;08:53:17;0;50	56501;8	80632;0;0;46;
$GPXUP;3575;08:53:18;0;50	56489;8	80622;0;0;43;
$GPXUP;3575;08:53:19;0;50	56481;8	80603;0;0;40;
$GPXUP;3575;08:53:20;0;50	5648;8	80578;0;0;44;
$GPXUP;3575;08:53:21;0;50	56485;8	80556;0;0;43;
$GPXUP;3575;08:53:22;0;50	56496;8	80544;0;0;42;
$GPXUP;3575;08:53:23;0;50	5651;8	80539;0;0;43;
$GPXUP;3575;08:53:24;0;50	56526;8	80544;0;0;47;
$GPXUP;3575;08:53:25;0;50	56542;8	80554;0;0;56;
$GPXUP;3575;08:53:26;0;50	56556;8	80562;0;0;55;
$GPXUP;3575;08:53:27;0;50	56569;8	80573;0;0;57;
$GPXUP;3575;08:53:28;0;50	5658;8	80588;0;0;54;
$GPXUP;3575;08:53:29;0;50	56586;8	80611;0;0;59;
$GPXUP;3575;08:53:30;0;50	56585;8	80634;0;0;56;
$GPXUP;3575;08:53:31;0;50	56574;8	80654;0;0;56;
$GPXUP;3575;08:53:32;0;50	56559;8	80661;0;0;49;
$GPXUP;3575;08:53:33;0;50	56542;8	80658;0;0;48;
$GPXUP;3575;08:53:34;0;50	56526;8	80649;0;0;51;
$GPXUP;3575;08:53:35;0;50	56513;8	80636;0;0;51;
$GPXUP;3575;08:53:36;0;50	56505;8	80621;0;0;44;
$GPXUP;3575;08:53:37;0;50	56503;8	80601;0;0;42;
$GPXUP;3575;08:53:38;0;50	56508;8	80584;0;0;36;
$GPXUP;3575;08:53:39;0;50	56518;8	80571;0;0;41;
$GPXUP;3575;08:53:40;0;50	56533;8	80562;0;0;50;
$GPXUP;3575;08:53:41;0;50	56549;8	8056;0;0;50;
$GPXUP;3575;08:53:42;0;50	56565;8	80568;0;0;49;
$GPXUP;3575;08:53:43;0;50	56578;8	80586;0;0;55;
$GPXUP;3575;08:53:44;0;50	56588;8	80612;0;0;59;
$GPXUP;3575;08:53:45;0;50	56595;8	80635;0;0;59;
$GPXUP;3575;08:53:46;0;50	56603;8	80657;0;0;58;
$GPXUP;3575;08:53:47;0;50	56608;8	80679;0;0;58;
$GPXUP;3575;08:53:48;0;50	56609;8	80704;0;0;65;
$GPXUP;3575;08:53:49;0;50	56605;8	8073;0;0;66;
$GPXUP;3575;08:53:50;0;50	56596;8	80752;0;0;63;
$GPXUP;3575;08:53:51;0;50	56581;8	80767;0;0;59;
$GPXUP;3575;08:53:52;0;50	56567;8	80774;0;0;52;
$GPXUP;3575;08:53:53;0;50	56552;8	80766;0;0;44;
$GPXUP;3575;08:53:54;0;50	56542;8	80758;0;0;35;
$GPXUP;3575;08:53:55;0;50	56537;8	80732;0;0;37;
$GPXUP;3575;08:53:56;0;50	56537;8	80703;0;0;45;
$GPXUP;3575;08:53:57;0;50	56541;8	80672;0;0;56;
$GPXUP;3575;08:53:58;0;50	56546;8	80649;0;0;52;
$GPXUP;3575;08:53:59;0;50	56554;8	80632;0;0;48;
$GPXUP;3575;08:54:00;0;50	56566;8	80624;0;0;46;
$GPXUP;3575;08:54:01;0;50	56581;8	80624;0;0;51;
$GPXUP;3575;08:54:02;0;50	56598;8	8063;0;0;59;
$GPXUP;3575;08:54:03;0;50	56614;8	80638;0;0;61;
$GPXUP;3575;08:54:04;0;50	5663;8	80647;0;0;62;
$GPXUP;3575;08:54:05;0;50	56645;8	80653;0;0;60;
$GPXUP;3575;08:54:06;0;50	5666;8	80654;0;0;61;
$GPXUP;3575;08:54:07;0;50	56677;8	80654;0;0;65;
$GPXUP;3575;08:54:08;0;50	56693;8	80658;0;0;65;
$GPXUP;3575;08:54:09;0;50	56708;8	8067;0;0;65;
$GPXUP;3575;08:54:10;0;50	56721;8	8069;0;0;69;
$GPXUP;3575;08:54:11;0;50	56729;8	80716;0;0;69;
$GPXUP;3575;08:54:12;0;50	56736;8	80742;0;0;67;
$GPXUP;3575;08:54:13;0;50	56741;8	80767;0;0;64;
$GPXUP;3575;08:54:14;0;50	56742;8	80794;0;0;65;
$GPXUP;3575;08:54:15;0;50	56737;8	80818;0;0;61;
$GPXUP;3575;08:54:16;0;50	56725;8	80836;0;0;58;
$GPXUP;3575;08:54:17;0;50	5671;8	80846;0;0;55;
$GPXUP;3575;08:54:18;0;50	56693;8	8085;0;0;57;
$GPXUP;3575;08:54:19;0;50	56676;8	80848;0;0;56;
$GPXUP;3575;08:54:20;0;50	56661;8	80841;0;0;54;
$GPXUP;3575;08:54:21;0;50	56649;8	80828;0;0;49;
$GPXUP;3575;08:54:22;0;50	5664;8	80811;0;0;50;
$GPXUP;3575;08:54:23;0;50	56634;8	8079;0;0;48;
$GPXUP;3575;08:54:24;0;50	56632;8	80768;0;0;46;
$GPXUP;3575;08:54:25;0;50	56635;8	80746;0;0;49;
$GPXUP;3575;08:54:26;0;50	56643;8	80726;0;0;52;
$GPXUP;3575;08:54:27;0;50	56656;8	8071;0;0;56;
$GPXUP;3575;08:54:28;0;50	56671;8	80702;0;0;55;
$GPXUP;3575;08:54:29;0;50	56689;8	80703;0;0;57;
$GPXUP;3575;08:54:30;0;50	56707;8	80714;0;0;63;
$GPXUP;3575;08:54:31;0;50	56724;8	80732;0;0;67;
$GPXUP;3575;08:54:32;0;50	56739;8	8075;0;0;69;
$GPXUP;3575;08:54:33;0;50	56754;8	80765;0;0;67;
$GPXUP;3575;08:54:34;0;50	5677;8	80772;0;0;61;
$GPXUP;3575;08:54:35;0;50	56786;8	8077;0;0;58;
$GPXUP;3575;08:54:36;0;50	56802;8	8076;0;0;62;
$GPXUP;3575;08:54:37;0;50	56817;8	80748;0;0;63;
$GPXUP;3575;08:54:38;0;50	5683;8	80734;0;0;62;
$GPXUP;3575;08:54:39;0;50	56844;8	80721;0;0;62;
$GPXUP;3575;08:54:40;0;50	56857;8	80709;0;0;63;
$GPXUP;3575;08:54:41;0;50	56872;8	80699;0;0;62;
$GPXUP;3575;08:54:42;0;50	56887;8	80694;0;0;62;
$GPXUP;3575;08:54:43;0;50	56903;8	80696;0;0;65;
$GPXUP;3575;08:54:44;0;50	56919;8	80702;0;0;64;
$GPXUP;3575;08:54:45;0;50	56933;8	80715;0;0;64;
$GPXUP;3575;08:54:46;0;50	56948;8	80725;0;0;63;
$GPXUP;3575;08:54:47;0;50	56963;8	80732;0;0;61;
$GPXUP;3575;08:54:48;0;50	56978;8	80733;0;0;60;
$GPXUP;3575;08:54:49;0;50	56992;8	80727;0;0;60;
$GPXUP;3575;08:54:50;0;50	57006;8	80716;0;0;59;
$GPXUP;3575;08:54:51;0;50	57019;8	80707;0;0;59;
$GPXUP;3575;08:54:52;0;50	57034;8	80701;0;0;61;
$GPXUP;3575;08:54:53;0;50	57049;8	80696;0;0;61;
$GPXUP;3575;08:54:54;0;50	57064;8	80692;0;0;59;
$GPXUP;3575;08:54:55;0;50	57078;8	80694;0;0;57;
$GPXUP;3575;08:54:56;0;50	57091;8	80701;0;0;55;
$GPXUP;3575;08:54:57;0;50	57101;8	80716;0;0;50;
$GPXUP;3575;08:54:58;0;50	57106;8	80742;0;0;54;
$GPXUP;3575;08:54:59;0;50	57106;8	80776;0;0;63;
$GPXUP;3575;08:55:00;0;50	57102;8	80805;0;0;63;
$GPXUP;3575;08:55:01;0;50	57096;8	80832;0;0;66;
$GPXUP;3575;08:55:02;0;50	57088;8	80857;0;0;66;
$GPXUP;3575;08:55:03;0;50	57081;8	80881;0;0;66;
$GPXUP;3575;08:55:04;0;50	57076;8	80906;0;0;64;
$GPXUP;3575;08:55:05;0;50	57076;8	80932;0;0;65;
$GPXUP;3575;08:55:06;0;50	57079;8	80958;0;0;66;
$GPXUP;3575;08:55:07;0;50	57085;8	80983;0;0;65;
$GPXUP;3575;08:55:08;0;50	57094;8	81005;0;0;64;
$GPXUP;3575;08:55:09;0;50	57104;8	81024;0;0;64;
$GPXUP;3575;08:55:10;0;50	57117;8	8104;0;0;64;
$GPXUP;3575;08:55:11;0;50	57129;8	81057;0;0;65;
$GPXUP;3575;08:55:12;0;50	57141;8	81074;0;0;66;
$GPXUP;3575;08:55:13;0;50	57154;8	81091;0;0;66;
$GPXUP;3575;08:55:14;0;50	57167;8	81105;0;0;65;
$GPXUP;3575;08:55:15;0;50	57182;8	81116;0;0;63;
$GPXUP;3575;08:55:16;0;50	57196;8	81128;0;0;61;
$GPXUP;3575;08:55:17;0;50	57207;8	81142;0;0;59;
$GPXUP;3575;08:55:18;0;50	57216;8	8116;0;0;58;
$GPXUP;3575;08:55:19;0;50	57219;8	81183;0;0;59;
$GPXUP;3575;08:55:20;0;50	57217;8	81209;0;0;62;
$GPXUP;3575;08:55:21;0;50	5721;8	81233;0;0;62;
$GPXUP;3575;08:55:22;0;50	57203;8	81257;0;0;62;
$GPXUP;3575;08:55:23;0;50	57197;8	81281;0;0;62;
$GPXUP;3575;08:55:24;0;50	57191;8	81304;0;0;61;
$GPXUP;3575;08:55:25;0;50	57186;8	81327;0;0;62;
$GPXUP;3575;08:55:26;0;50	57181;8	8135;0;0;62;
$GPXUP;3575;08:55:27;0;50	57181;8	81376;0;0;63;
$GPXUP;3575;08:55:28;0;50	57185;8	81402;0;0;67;
$GPXUP;3575;08:55:29;0;50	57195;8	81425;0;0;66;
$GPXUP;3575;08:55:30;0;50	57208;8	81444;0;0;66;
$GPXUP;3575;08:55:31;0;50	57222;8	81458;0;0;63;
$GPXUP;3575;08:55:32;0;50	57238;8	81464;0;0;62;
$GPXUP;3575;08:55:33;0;50	57254;8	8146;0;0;59;
$GPXUP;3575;08:55:34;0;50	57269;8	81448;0;0;59;
$GPXUP;3575;08:55:35;0;50	5728;8	81429;0;0;58;
$GPXUP;3575;08:55:36;0;50	57288;8	81408;0;0;57;
$GPXUP;3575;08:55:37;0;50	57297;8	81389;0;0;56;
$GPXUP;3575;08:55:38;0;50	57306;8	81371;0;0;55;
$GPXUP;3575;08:55:39;0;50	57314;8	81353;0;0;55;
$GPXUP;3575;08:55:40;0;50	57322;8	81335;0;0;55;
$GPXUP;3575;08:55:41;0;50	57331;8	81318;0;0;54;
$GPXUP;3575;08:55:42;0;50	57341;8	81306;0;0;50;
$GPXUP;3575;08:55:43;0;50	57353;8	81303;0;0;45;
$GPXUP;3575;08:55:44;0;50	57366;8	81312;0;0;48;
$GPXUP;3575;08:55:45;0;50	57377;8	81329;0;0;52;
$GPXUP;3575;08:55:46;0;50	57385;8	81351;0;0;53;
$GPXUP;3575;08:55:47;0;50	57388;8	81375;0;0;57;
$GPXUP;3575;08:55:48;0;50	57388;8	81399;0;0;56;
$GPXUP;3575;08:55:49;0;50	57387;8	81422;0;0;55;
$GPXUP;3575;08:55:50;0;50	57381;8	81443;0;0;53;
$GPXUP;3575;08:55:51;0;50	57372;8	81461;0;0;56;
$GPXUP;3575;08:55:52;0;50	57359;8	81474;0;0;54;
$GPXUP;3575;08:55:53;0;50	57344;8	8148;0;0;55;
$GPXUP;3575;08:55:54;0;50	57328;8	81479;0;0;55;
$GPXUP;3575;08:55:55;0;50	57314;8	81469;0;0;55;
$GPXUP;3575;08:55:56;0;50	57302;8	81454;0;0;50;
$GPXUP;3575;08:55:57;0;50	57297;8	81433;0;0;44;
$GPXUP;3575;08:55:58;0;50	57299;8	81404;0;0;53;
$GPXUP;3575;08:55:59;0;50	57308;8	81381;0;0;48;
$GPXUP;3575;08:56:00;0;50	57321;8	81364;0;0;53;
$GPXUP;3575;08:56:01;0;50	57337;8	81354;0;0;54;
$GPXUP;3575;08:56:02;0;50	57353;8	81354;0;0;54;
$GPXUP;3575;08:56:03;0;50	57368;8	81362;0;0;52;
$GPXUP;3575;08:56:04;0;50	57378;8	81377;0;0;46;
$GPXUP;3575;08:56:05;0;50	57384;8	81398;0;0;47;
$GPXUP;3575;08:56:06;0;50	5739;8	81419;0;0;51;
$GPXUP;3575;08:56:07;0;50	57397;8	81437;0;0;50;
$GPXUP;3575;08:56:08;0;50	57407;8	8145;0;0;50;
$GPXUP;3575;08:56:09;0;50	57419;8	81459;0;0;50;
$GPXUP;3575;08:56:10;0;50	57432;8	81462;0;0;52;
$GPXUP;3575;08:56:11;0;50	57446;8	81462;0;0;52;
$GPXUP;3575;08:56:12;0;50	57459;8	81458;0;0;53;
$GPXUP;3575;08:56:13;0;50	57471;8	81448;0;0;53;
$GPXUP;3575;08:56:14;0;50	57481;8	81434;0;0;52;
$GPXUP;3575;08:56:15;0;50	57488;8	81417;0;0;50;
$GPXUP;3575;08:56:16;0;50	57491;8	81398;0;0;46;
$GPXUP;3575;08:56:17;0;50	57488;8	81376;0;0;48;
$GPXUP;3575;08:56:18;0;50	57478;8	81357;0;0;49;
$GPXUP;3575;08:56:19;0;50	57465;8	81344;0;0;54;
$GPXUP;3575;08:56:20;0;50	57452;8	81332;0;0;52;
$GPXUP;3575;08:56:21;0;50	57441;8	8132;0;0;53;
$GPXUP;3575;08:56:22;0;50	57432;8	81304;0;0;54;
$GPXUP;3575;08:56:23;0;50	57425;8	81286;0;0;54;
$GPXUP;3575;08:56:24;0;50	57417;8	81268;0;0;54;
$GPXUP;3575;08:56:25;0;50	57406;8	81253;0;0;55;
$GPXUP;3575;08:56:26;0;50	57393;8	81244;0;0;56;
$GPXUP;3575;08:56:27;0;50	57379;8	81242;0;0;53;
$GPXUP;3575;08:56:28;0;50	57364;8	81246;0;0;55;
$GPXUP;3575;08:56:29;0;50	57349;8	81254;0;0;56;
$GPXUP;3575;08:56:30;0;50	57335;8	81262;0;0;55;
$GPXUP;3575;08:56:31;0;50	57323;8	81273;0;0;55;
$GPXUP;3575;08:56:32;0;50	57312;8	81289;0;0;55;
$GPXUP;3575;08:56:33;0;50	57307;8	81309;0;0;53;
$GPXUP;3575;08:56:34;0;50	57306;8	81332;0;0;51;
$GPXUP;3575;08:56:35;0;50	57312;8	81353;0;0;51;
$GPXUP;3575;08:56:36;0;50	57326;8	81368;0;0;55;
$GPXUP;3575;08:56:37;0;50	5734;8	81376;0;0;49;
$GPXUP;3575;08:56:38;0;50	57353;8	81374;0;0;44;
$GPXUP;3575;08:56:39;0;50	57366;8	8136;0;0;44;
$GPXUP;3575;08:56:40;0;50	57376;8	81334;0;0;50;
$GPXUP;3575;08:56:41;0;50	57379;8	81308;0;0;52;
$GPXUP;3575;08:56:42;0;50	57377;8	81284;0;0;54;
$GPXUP;3575;08:56:43;0;50	5737;8	81262;0;0;53;
$GPXUP;3575;08:56:44;0;50	57358;8	81246;0;0;56;
$GPXUP;3575;08:56:45;0;50	57343;8	81235;0;0;58;
$GPXUP;3575;08:56:46;0;50	57326;8	81229;0;0;60;
$GPXUP;3575;08:56:47;0;50	5731;8	81229;0;0;59;
$GPXUP;3575;08:56:48;0;50	57294;8	81234;0;0;61;
$GPXUP;3575;08:56:49;0;50	57277;8	8124;0;0;63;
$GPXUP;3575;08:56:50;0;50	57261;8	81244;0;0;62;
$GPXUP;3575;08:56:51;0;50	57246;8	81251;0;0;62;
$GPXUP;3575;08:56:52;0;50	57231;8	81262;0;0;63;
$GPXUP;3575;08:56:53;0;50	57218;8	81274;0;0;61;
$GPXUP;3575;08:56:54;0;50	57205;8	81287;0;0;59;
$GPXUP;3575;08:56:55;0;50	57193;8	813;0;0;58;
$GPXUP;3575;08:56:56;0;50	57179;8	81309;0;0;58;
$GPXUP;3575;08:56:57;0;50	57165;8	81313;0;0;58;
$GPXUP;3575;08:56:58;0;50	57151;8	8131;0;0;56;
$GPXUP;3575;08:56:59;0;50	57138;8	813;0;0;54;
$GPXUP;3575;08:57:00;0;50	5713;8	81285;0;0;46;
$GPXUP;3575;08:57:01;0;50	57125;8	81264;0;0;50;
$GPXUP;3575;08:57:02;0;50	57122;8	81239;0;0;55;
$GPXUP;3575;08:57:03;0;50	57121;8	81216;0;0;55;
$GPXUP;3575;08:57:04;0;50	5712;8	81194;0;0;52;
$GPXUP;3575;08:57:05;0;50	5712;8	81173;0;0;51;
$GPXUP;3575;08:57:06;0;50	57119;8	81152;0;0;53;
$GPXUP;3575;08:57:07;0;50	57113;8	81134;0;0;52;
$GPXUP;3575;08:57:08;0;50	57103;8	81119;0;0;53;
$GPXUP;3575;08:57:09;0;50	57092;8	81107;0;0;56;
$GPXUP;3575;08:57:10;0;50	57081;8	81093;0;0;57;
$GPXUP;3575;08:57:11;0;50	57072;8	81076;0;0;54;
$GPXUP;3575;08:57:12;0;50	57065;8	81057;0;0;56;
$GPXUP;3575;08:57:13;0;50	57058;8	81037;0;0;57;
$GPXUP;3575;08:57:14;0;50	5705;8	81019;0;0;57;
$GPXUP;3575;08:57:15;0;50	57039;8	81003;0;0;59;
$GPXUP;3575;08:57:16;0;50	57026;8	80991;0;0;58;
$GPXUP;3575;08:57:17;0;50	57013;8	80979;0;0;58;
$GPXUP;3575;08:57:18;0;50	57002;8	80966;0;0;57;
$GPXUP;3575;08:57:19;0;50	56991;8	80951;0;0;56;
$GPXUP;3575;08:57:20;0;50	56983;8	80934;0;0;54;
$GPXUP;3575;08:57:21;0;50	56978;8	80913;0;0;54;
$GPXUP;3575;08:57:22;0;50	56973;8	80893;0;0;56;
$GPXUP;3575;08:57:23;0;50	56965;8	80874;0;0;57;
$GPXUP;3575;08:57:24;0;50	56957;8	80856;0;0;58;
$GPXUP;3575;08:57:25;0;50	56948;8	80837;0;0;58;
$GPXUP;3575;08:57:26;0;50	56939;8	8082;0;0;57;
$GPXUP;3575;08:57:27;0;50	56928;8	80805;0;0;57;
$GPXUP;3575;08:57:28;0;50	56915;8	80794;0;0;59;
$GPXUP;3575;08:57:29;0;50	569;8	80787;0;0;61;
$GPXUP;3575;08:57:30;0;50	56886;8	8078;0;0;61;
$GPXUP;3575;08:57:31;0;50	56872;8	8077;0;0;60;
$GPXUP;3575;08:57:32;0;50	56861;8	80755;0;0;58;
$GPXUP;3575;08:57:33;0;50	56855;8	80736;0;0;52;
$GPXUP;3575;08:57:34;0;50	5685;8	80714;0;0;57;
$GPXUP;3575;08:57:35;0;50	56845;8	80693;0;0;57;
$GPXUP;3575;08:57:36;0;50	5684;8	80671;0;0;57;
$GPXUP;3575;08:57:37;0;50	56838;8	80648;0;0;58;
$GPXUP;3575;08:57:38;0;50	56838;8	80625;0;0;58;
$GPXUP;3575;08:57:39;0;50	56838;8	80602;0;0;57;
$GPXUP;3575;08:57:40;0;50	56837;8	8058;0;0;56;
$GPXUP;3575;08:57:41;0;50	56832;8	80559;0;0;54;
$GPXUP;3575;08:57:42;0;50	56824;8	80544;0;0;50;
$GPXUP;3575;08:57:43;0;50	56812;8	80532;0;0;53;
$GPXUP;3575;08:57:44;0;50	568;8	80522;0;0;54;
$GPXUP;3575;08:57:45;0;50	56788;8	80513;0;0;52;
$GPXUP;3575;08:57:46;0;50	56776;8	80508;0;0;49;
$GPXUP;3575;08:57:47;0;50	56763;8	80506;0;0;51;
$GPXUP;3575;08:57:48;0;50	5675;8	80503;0;0;51;
$GPXUP;3575;08:57:49;0;50	56738;8	80497;0;0;52;
$GPXUP;3575;08:57:50;0;50	56727;8	80485;0;0;54;
$GPXUP;3575;08:57:51;0;50	56718;8	80468;0;0;53;
$GPXUP;3575;08:57:52;0;50	56712;8	80445;0;0;58;
$GPXUP;3575;08:57:53;0;50	56707;8	8042;0;0;59;
$GPXUP;3575;08:57:54;0;50	56706;8	80396;0;0;60;
$GPXUP;3575;08:57:55;0;50	56707;8	80369;0;0;64;
$GPXUP;3575;08:57:56;0;50	56706;8	80343;0;0;64;
$GPXUP;3575;08:57:57;0;50	56703;8	80319;0;0;63;
$GPXUP;3575;08:57:58;0;50	56697;8	80298;0;0;61;
$GPXUP;3575;08:57:59;0;50	56686;8	80283;0;0;59;
$GPXUP;3575;08:58:00;0;50	56672;8	80274;0;0;57;
$GPXUP;3575;08:58:01;0;50	56658;8	80269;0;0;57;
$GPXUP;3575;08:58:02;0;50	56644;8	80262;0;0;56;
$GPXUP;3575;08:58:03;0;50	56631;8	80253;0;0;56;
$GPXUP;3575;08:58:04;0;50	5662;8	80241;0;0;54;
$GPXUP;3575;08:58:05;0;50	5661;8	80226;0;0;55;
$GPXUP;3575;08:58:06;0;50	56601;8	80209;0;0;56;
$GPXUP;3575;08:58:07;0;50	56591;8	80194;0;0;54;
$GPXUP;3575;08:58:08;0;50	56581;8	80182;0;0;52;
$GPXUP;3575;08:58:09;0;50	56568;8	80174;0;0;53;
$GPXUP;3575;08:58:10;0;50	56555;8	80168;0;0;55;
$GPXUP;3575;08:58:11;0;50	56542;8	8016;0;0;56;
$GPXUP;3575;08:58:12;0;50	5653;8	8015;0;0;56;
$GPXUP;3575;08:58:13;0;50	56517;8	8014;0;0;57;
$GPXUP;3575;08:58:14;0;50	56504;8	80129;0;0;56;
$GPXUP;3575;08:58:15;0;50	56491;8	80122;0;0;55;
$GPXUP;3575;08:58:16;0;50	56478;8	8012;0;0;54;
$GPXUP;3575;08:58:17;0;50	56464;8	8012;0;0;54;
$GPXUP;3575;08:58:18;0;50	5645;8	8012;0;0;55;
$GPXUP;3575;08:58:19;0;50	56437;8	8012;0;0;54;
$GPXUP;3575;08:58:20;0;50	56424;8	80117;0;0;53;
$GPXUP;3575;08:58:21;0;50	56412;8	80108;0;0;51;
$GPXUP;3575;08:58:22;0;50	56403;8	80094;0;0;50;
$GPXUP;3575;08:58:23;0;50	56395;8	80076;0;0;53;
$GPXUP;3575;08:58:24;0;50	56386;8	80061;0;0;53;
$GPXUP;3575;08:58:25;0;50	56374;8	8005;0;0;53;
$GPXUP;3575;08:58:26;0;50	56362;8	80042;0;0;54;
$GPXUP;3575;08:58:27;0;50	56348;8	80039;0;0;53;
$GPXUP;3575;08:58:28;0;50	56334;8	80041;0;0;54;
$GPXUP;3575;08:58:29;0;50	5632;8	80047;0;0;58;
$GPXUP;3575;08:58:30;0;50	56306;8	80052;0;0;58;
$GPXUP;3575;08:58:31;0;50	56291;8	80058;0;0;58;
$GPXUP;3575;08:58:32;0;50	56277;8	80065;0;0;59;
$GPXUP;3575;08:58:33;0;50	56264;8	80077;0;0;61;
$GPXUP;3575;08:58:34;0;50	56251;8	80094;0;0;65;
$GPXUP;3575;08:58:35;0;50	56241;8	80114;0;0;64;
$GPXUP;3575;08:58:36;0;50	5623;8	80132;0;0;61;
$GPXUP;3575;08:58:37;0;50	56218;8	80144;0;0;57;
$GPXUP;3575;08:58:38;0;50	56205;8	80146;0;0;51;
$GPXUP;3575;08:58:39;0;50	56192;8	80138;0;0;54;
$GPXUP;3575;08:58:40;0;50	5618;8	80126;0;0;54;
$GPXUP;3575;08:58:41;0;50	56168;8	80114;0;0;53;
$GPXUP;3575;08:58:42;0;50	56157;8	80102;0;0;52;
$GPXUP;3575;08:58:43;0;50	56146;8	80091;0;0;51;
$GPXUP;3575;08:58:44;0;50	56135;8	8008;0;0;50;
$GPXUP;3575;08:58:45;0;50	56125;8	80067;0;0;50;
$GPXUP;3575;08:58:46;0;50	56116;8	80054;0;0;49;
$GPXUP;3575;08:58:47;0;50	56107;8	80041;0;0;49;
$GPXUP;3575;08:58:48;0;50	56096;8	8003;0;0;52;
$GPXUP;3575;08:58:49;0;50	56084;8	80022;0;0;55;
$GPXUP;3575;08:58:50;0;50	5607;8	80016;0;0;57;
$GPXUP;3575;08:58:51;0;50	56056;8	80011;0;0;56;
$GPXUP;3575;08:58:52;0;50	56043;8	80004;0;0;54;
$GPXUP;3575;08:58:53;0;50	56032;8	79994;0;0;52;
$GPXUP;3575;08:58:54;0;50	56022;8	7998;0;0;51;
$GPXUP;3575;08:58:55;0;50	56012;8	79966;0;0;51;
$GPXUP;3575;08:58:56;0;50	56002;8	79954;0;0;53;
$GPXUP;3575;08:58:57;0;50	5599;8	79945;0;0;54;
$GPXUP;3575;08:58:58;0;50	55977;8	79938;0;0;55;
$GPXUP;3575;08:58:59;0;50	55964;8	7993;0;0;55;
$GPXUP;3575;08:59:00;0;50	55951;8	79921;0;0;55;
$GPXUP;3575;08:59:01;0;50	5594;8	7991;0;0;54;
$GPXUP;3575;08:59:02;0;50	5593;8	79896;0;0;53;
$GPXUP;3575;08:59:03;0;50	55922;8	7988;0;0;48;
$GPXUP;3575;08:59:04;0;50	55919;8	7986;0;0;50;
$GPXUP;3575;08:59:05;0;50	55914;8	7984;0;0;54;
$GPXUP;3575;08:59:06;0;50	55909;8	7982;0;0;52;
$GPXUP;3575;08:59:07;0;50	559;8	79805;0;0;51;
$GPXUP;3575;08:59:08;0;50	55888;8	79793;0;0;53;
$GPXUP;3575;08:59:09;0;50	55875;8	79785;0;0;55;
$GPXUP;3575;08:59:10;0;50	55862;8	7978;0;0;55;
$GPXUP;3575;08:59:11;0;50	55847;8	79777;0;0;56;
$GPXUP;3575;08:59:12;0;50	55833;8	79776;0;0;57;
$GPXUP;3575;08:59:13;0;50	55818;8	79775;0;0;56;
$GPXUP;3575;08:59:14;0;50	55804;8	79772;0;0;56;
$GPXUP;3575;08:59:15;0;50	55791;8	79765;0;0;56;
$GPXUP;3575;08:59:16;0;50	55778;8	79755;0;0;54;
$GPXUP;3575;08:59:17;0;50	55767;8	79743;0;0;55;
$GPXUP;3575;08:59:18;0;50	55754;8	79732;0;0;58;
$GPXUP;3575;08:59:19;0;50	5574;8	79726;0;0;60;
$GPXUP;3575;08:59:20;0;50	55724;8	79722;0;0;65;
$GPXUP;3575;08:59:21;0;50	55709;8	79715;0;0;62;
$GPXUP;3575;08:59:22;0;50	55696;8	79705;0;0;56;
$GPXUP;3575;08:59:23;0;50	55687;8	79689;0;0;51;
$GPXUP;3575;08:59:24;0;50	55683;8	79665;0;0;51;
$GPXUP;3575;08:59:25;0;50	55682;8	7964;0;0;54;
$GPXUP;3575;08:59:26;0;50	55679;8	79618;0;0;55;
$GPXUP;3575;08:59:27;0;50	55675;8	79597;0;0;55;
$GPXUP;3575;08:59:28;0;50	55666;8	7958;0;0;52;
$GPXUP;3575;08:59:29;0;50	55655;8	79568;0;0;51;
$GPXUP;3575;08:59:30;0;50	55641;8	79559;0;0;57;
$GPXUP;3575;08:59:31;0;50	55628;8	79549;0;0;58;
$GPXUP;3575;08:59:32;0;50	55615;8	7954;0;0;58;
$GPXUP;3575;08:59:33;0;50	55601;8	79531;0;0;57;
$GPXUP;3575;08:59:34;0;50	55589;8	7952;0;0;56;
$GPXUP;3575;08:59:35;0;50	55578;8	79507;0;0;52;
$GPXUP;3575;08:59:36;0;50	5557;8	7949;0;0;52;
$GPXUP;3575;08:59:37;0;50	55563;8	79472;0;0;53;
$GPXUP;3575;08:59:38;0;50	55555;8	79455;0;0;53;
$GPXUP;3575;08:59:39;0;50	55548;8	79438;0;0;53;
$GPXUP;3575;08:59:40;0;50	55541;8	7942;0;0;54;
$GPXUP;3575;08:59:41;0;50	55533;8	79402;0;0;54;
$GPXUP;3575;08:59:42;0;50	55525;8	79384;0;0;54;
$GPXUP;3575;08:59:43;0;50	55516;8	79368;0;0;54;
$GPXUP;3575;08:59:44;0;50	55507;8	79352;0;0;55;
$GPXUP;3575;08:59:45;0;50	55497;8	79337;0;0;57;
$GPXUP;3575;08:59:46;0;50	55485;8	79323;0;0;58;
$GPXUP;3575;08:59:47;0;50	55473;8	79311;0;0;58;
$GPXUP;3575;08:59:48;0;50	55461;8	79299;0;0;57;
$GPXUP;3575;08:59:49;0;50	55449;8	79286;0;0;57;
$GPXUP;3575;08:59:50;0;50	55438;8	79273;0;0;56;
$GPXUP;3575;08:59:51;0;50	55427;8	7926;0;0;55;
$GPXUP;3575;08:59:52;0;50	55415;8	79247;0;0;56;
$GPXUP;3575;08:59:53;0;50	55404;8	79235;0;0;56;
$GPXUP;3575;08:59:54;0;50	55393;8	79221;0;0;56;
$GPXUP;3575;08:59:55;0;50	55381;8	79208;0;0;58;
$GPXUP;3575;08:59:56;0;50	55369;8	79196;0;0;60;
$GPXUP;3575;08:59:57;0;50	55355;8	79187;0;0;60;
$GPXUP;3575;08:59:58;0;50	5534;8	79179;0;0;61;
$GPXUP;3575;08:59:59;0;50	55325;8	79174;0;0;63;
$GPXUP;3575;09:00:00;0;50	5531;8	79168;0;0;62;
$GPXUP;3575;09:00:01;0;50	55298;8	79157;0;0;55;
$GPXUP;3575;09:00:02;0;50	55288;8	7914;0;0;53;
$GPXUP;3575;09:00:03;0;50	5528;8	7912;0;0;56;
$GPXUP;3575;09:00:04;0;50	55271;8	79102;0;0;56;
$GPXUP;3575;09:00:05;0;50	55261;8	79087;0;0;57;
$GPXUP;3575;09:00:06;0;50	55248;8	79075;0;0;58;
$GPXUP;3575;09:00:07;0;50	55236;8	79064;0;0;58;
$GPXUP;3575;09:00:08;0;50	55224;8	7905;0;0;58;
$GPXUP;3575;09:00:09;0;50	55214;8	79033;0;0;59;
$GPXUP;3575;09:00:10;0;50	55202;8	79017;0;0;62;
$GPXUP;3575;09:00:11;0;50	5519;8	79002;0;0;64;
$GPXUP;3575;09:00:12;0;50	5518;8	78984;0;0;59;
$GPXUP;3575;09:00:13;0;50	55172;8	78963;0;0;56;
$GPXUP;3575;09:00:14;0;50	55168;8	7894;0;0;59;
$GPXUP;3575;09:00:15;0;50	55166;8	78917;0;0;57;
$GPXUP;3575;09:00:16;0;50	55164;8	78895;0;0;55;
$GPXUP;3575;09:00:17;0;50	5516;8	78874;0;0;55;
$GPXUP;3575;09:00:18;0;50	55153;8	78855;0;0;57;
$GPXUP;3575;09:00:19;0;50	55144;8	78836;0;0;59;
$GPXUP;3575;09:00:20;0;50	55135;8	78818;0;0;60;
$GPXUP;3575;09:00:21;0;50	55125;8	788;0;0;61;
$GPXUP;3575;09:00:22;0;50	55113;8	78784;0;0;62;
$GPXUP;3575;09:00:23;0;50	551;8	7877;0;0;63;
$GPXUP;3575;09:00:24;0;50	55088;8	78755;0;0;61;
$GPXUP;3575;09:00:25;0;50	55079;8	78737;0;0;57;
$GPXUP;3575;09:00:26;0;50	55072;8	78717;0;0;58;
$GPXUP;3575;09:00:27;0;50	55067;8	78696;0;0;55;
$GPXUP;3575;09:00:28;0;50	55066;8	78674;0;0;54;
$GPXUP;3575;09:00:29;0;50	55067;8	78652;0;0;54;
$GPXUP;3575;09:00:30;0;50	5507;8	78632;0;0;52;
$GPXUP;3575;09:00:31;0;50	55071;8	78611;0;0;52;
$GPXUP;3575;09:00:32;0;50	55068;8	78592;0;0;52;
$GPXUP;3575;09:00:33;0;50	55062;8	78574;0;0;51;
$GPXUP;3575;09:00:34;0;50	55054;8	78559;0;0;52;
$GPXUP;3575;09:00:35;0;50	55045;8	78543;0;0;54;
$GPXUP;3575;09:00:36;0;50	55035;8	78528;0;0;55;
$GPXUP;3575;09:00:37;0;50	55024;8	78514;0;0;57;
$GPXUP;3575;09:00:38;0;50	55014;8	78498;0;0;58;
$GPXUP;3575;09:00:39;0;50	55005;8	7848;0;0;58;
$GPXUP;3575;09:00:40;0;50	54999;8	78461;0;0;56;
$GPXUP;3575;09:00:41;0;50	54995;8	78441;0;0;52;
$GPXUP;3575;09:00:42;0;50	54993;8	78422;0;0;50;
$GPXUP;3575;09:00:43;0;50	5499;8	78403;0;0;49;
$GPXUP;3575;09:00:44;0;50	54985;8	78386;0;0;49;
$GPXUP;3575;09:00:45;0;50	54977;8	78372;0;0;49;
$GPXUP;3575;09:00:46;0;50	54964;8	78362;0;0;53;
$GPXUP;3575;09:00:47;0;50	54947;8	78356;0;0;63;
$GPXUP;3575;09:00:48;0;50	54931;8	78348;0;0;62;
$GPXUP;3575;09:00:49;0;50	54917;8	78338;0;0;60;
$GPXUP;3575;09:00:50;0;50	54905;8	78324;0;0;56;
$GPXUP;3575;09:00:51;0;50	54896;8	78308;0;0;54;
$GPXUP;3575;09:00:52;0;50	5489;8	78288;0;0;52;
$GPXUP;3575;09:00:53;0;50	54888;8	78266;0;0;50;
$GPXUP;3575;09:00:54;0;50	54889;8	78246;0;0;50;
$GPXUP;3575;09:00:55;0;50	54888;8	78226;0;0;50;
$GPXUP;3575;09:00:56;0;50	54883;8	78208;0;0;49;
$GPXUP;3575;09:00:57;0;50	54874;8	78194;0;0;51;
$GPXUP;3575;09:00:58;0;50	54866;8	78178;0;0;52;
$GPXUP;3575;09:00:59;0;50	54859;8	78162;0;0;51;
$GPXUP;3575;09:01:00;0;50	54854;8	78144;0;0;50;
$GPXUP;3575;09:01:01;0;50	54851;8	78125;0;0;50;
$GPXUP;3575;09:01:02;0;50	54849;8	78106;0;0;49;
$GPXUP;3575;09:01:03;0;50	54847;8	78087;0;0;49;
$GPXUP;3575;09:01:04;0;50	54844;8	78068;0;0;50;
$GPXUP;3575;09:01:05;0;50	54838;8	78051;0;0;51;
$GPXUP;3575;09:01:06;0;50	5483;8	78037;0;0;51;
$GPXUP;3575;09:01:07;0;50	54819;8	78024;0;0;51;
$GPXUP;3575;09:01:08;0;50	54809;8	78014;0;0;49;
$GPXUP;3575;09:01:09;0;50	54797;8	78006;0;0;48;
$GPXUP;3575;09:01:10;0;50	54785;8	78;0;0;49;
$GPXUP;3575;09:01:11;0;50	54773;8	77995;0;0;49;
$GPXUP;3575;09:01:12;0;50	54762;8	77988;0;0;46;
$GPXUP;3575;09:01:13;0;50	54753;8	77977;0;0;44;
$GPXUP;3575;09:01:14;0;50	54746;8	77964;0;0;44;
$GPXUP;3575;09:01:15;0;50	5474;8	77949;0;0;45;
$GPXUP;3575;09:01:16;0;50	54736;8	77932;0;0;43;
$GPXUP;3575;09:01:17;0;50	54734;8	77916;0;0;41;
$GPXUP;3575;09:01:18;0;50	5473;8	77901;0;0;42;
$GPXUP;3575;09:01:19;0;50	54723;8	77888;0;0;45;
$GPXUP;3575;09:01:20;0;50	54714;8	77876;0;0;49;
$GPXUP;3575;09:01:21;0;50	54703;8	77865;0;0;52;
$GPXUP;3575;09:01:22;0;50	54692;8	77853;0;0;51;
$GPXUP;3575;09:01:23;0;50	54683;8	77841;0;0;48;
$GPXUP;3575;09:01:24;0;50	54678;8	77825;0;0;43;
$GPXUP;3575;09:01:25;0;50	54674;8	77808;0;0;43;
$GPXUP;3575;09:01:26;0;50	54671;8	77792;0;0;44;
$GPXUP;3575;09:01:27;0;50	54667;8	77775;0;0;46;
$GPXUP;3575;09:01:28;0;50	54661;8	77759;0;0;48;
$GPXUP;3575;09:01:29;0;50	54652;8	77746;0;0;50;
$GPXUP;3575;09:01:30;0;50	54642;8	77735;0;0;51;
$GPXUP;3575;09:01:31;0;50	54632;8	77724;0;0;49;
$GPXUP;3575;09:01:32;0;50	54622;8	77711;0;0;48;
$GPXUP;3575;09:01:33;0;50	54615;8	77697;0;0;45;
$GPXUP;3575;09:01:34;0;50	5461;8	77681;0;0;47;
$GPXUP;3575;09:01:35;0;50	54602;8	77667;0;0;48;
$GPXUP;3575;09:01:36;0;50	54592;8	77656;0;0;50;
$GPXUP;3575;09:01:37;0;50	5458;8	77648;0;0;52;
$GPXUP;3575;09:01:38;0;50	54567;8	77642;0;0;54;
$GPXUP;3575;09:01:39;0;50	54553;8	77637;0;0;55;
$GPXUP;3575;09:01:40;0;50	54539;8	77632;0;0;57;
$GPXUP;3575;09:01:41;0;50	54525;8	77627;0;0;57;
$GPXUP;3575;09:01:42;0;50	54511;8	77622;0;0;58;
$GPXUP;3575;09:01:43;0;50	54497;8	77617;0;0;59;
$GPXUP;3575;09:01:44;0;50	54482;8	7761;0;0;60;
$GPXUP;3575;09:01:45;0;50	54468;8	77606;0;0;61;
$GPXUP;3575;09:01:46;0;50	54452;8	77604;0;0;62;
$GPXUP;3575;09:01:47;0;50	54436;8	77606;0;0;63;
$GPXUP;3575;09:01:48;0;50	5442;8	77609;0;0;63;
$GPXUP;3575;09:01:49;0;50	54404;8	7761;0;0;63;
$GPXUP;3575;09:01:50;0;50	54388;8	77608;0;0;60;
$GPXUP;3575;09:01:51;0;50	54375;8	77604;0;0;53;
$GPXUP;3575;09:01:52;0;50	54365;8	77592;0;0;46;
$GPXUP;3575;09:01:53;0;50	54359;8	77574;0;0;43;
$GPXUP;3575;09:01:54;0;50	54356;8	77554;0;0;46;
$GPXUP;3575;09:01:55;0;50	54352;8	77536;0;0;46;
$GPXUP;3575;09:01:56;0;50	54348;8	77518;0;0;44;
$GPXUP;3575;09:01:57;0;50	54344;8	77502;0;0;45;
$GPXUP;3575;09:01:58;0;50	54337;8	77488;0;0;47;
$GPXUP;3575;09:01:59;0;50	54327;8	77477;0;0;50;
$GPXUP;3575;09:02:00;0;50	54316;8	77468;0;0;51;
$GPXUP;3575;09:02:01;0;50	54304;8	7746;0;0;51;
$GPXUP;3575;09:02:02;0;50	54291;8	77454;0;0;52;
$GPXUP;3575;09:02:03;0;50	54279;8	77447;0;0;54;
$GPXUP;3575;09:02:04;0;50	54266;8	77439;0;0;54;
$GPXUP;3575;09:02:05;0;50	54253;8	77431;0;0;56;
$GPXUP;3575;09:02:06;0;50	54239;8	77426;0;0;56;
$GPXUP;3575;09:02:07;0;50	54226;8	77421;0;0;56;
$GPXUP;3575;09:02:08;0;50	54212;8	77416;0;0;57;
$GPXUP;3575;09:02:09;0;50	54198;8	7741;0;0;57;
$GPXUP;3575;09:02:10;0;50	54185;8	77401;0;0;55;
$GPXUP;3575;09:02:11;0;50	54173;8	7739;0;0;54;
$GPXUP;3575;09:02:12;0;50	54162;8	77378;0;0;53;
$GPXUP;3575;09:02:13;0;50	54151;8	77366;0;0;54;
$GPXUP;3575;09:02:14;0;50	5414;8	77354;0;0;54;
$GPXUP;3575;09:02:15;0;50	54132;8	7734;0;0;47;
$GPXUP;3575;09:02:16;0;50	54126;8	77323;0;0;42;
$GPXUP;3575;09:02:17;0;50	54125;8	77304;0;0;47;
$GPXUP;3575;09:02:18;0;50	54122;8	77285;0;0;46;
$GPXUP;3575;09:02:19;0;50	54117;8	77269;0;0;47;
$GPXUP;3575;09:02:20;0;50	54109;8	77255;0;0;48;
$GPXUP;3575;09:02:21;0;50	54097;8	77245;0;0;52;
$GPXUP;3575;09:02:22;0;50	54082;8	77239;0;0;58;
$GPXUP;3575;09:02:23;0;50	54067;8	77235;0;0;61;
$GPXUP;3575;09:02:24;0;50	54052;8	77232;0;0;61;
$GPXUP;3575;09:02:25;0;50	54036;8	7723;0;0;61;
$GPXUP;3575;09:02:26;0;50	54021;8	77228;0;0;63;
$GPXUP;3575;09:02:27;0;50	54004;8	77229;0;0;65;
$GPXUP;3575;09:02:28;0;50	53988;8	77234;0;0;67;
$GPXUP;3575;09:02:29;0;50	53971;8	77239;0;0;65;
$GPXUP;3575;09:02:30;0;50	53955;8	77241;0;0;62;
$GPXUP;3575;09:02:31;0;50	5394;8	7724;0;0;59;
$GPXUP;3575;09:02:32;0;50	53926;8	77235;0;0;56;
$GPXUP;3575;09:02:33;0;50	53913;8	77227;0;0;55;
$GPXUP;3575;09:02:34;0;50	53901;8	77219;0;0;55;
$GPXUP;3575;09:02:35;0;50	53887;8	77212;0;0;57;
$GPXUP;3575;09:02:36;0;50	53873;8	77209;0;0;60;
$GPXUP;3575;09:02:37;0;50	53857;8	77211;0;0;63;
$GPXUP;3575;09:02:38;0;50	53841;8	77214;0;0;63;
$GPXUP;3575;09:02:39;0;50	53826;8	77216;0;0;59;
$GPXUP;3575;09:02:40;0;50	53812;8	77212;0;0;55;
$GPXUP;3575;09:02:41;0;50	538;8	77203;0;0;52;
$GPXUP;3575;09:02:42;0;50	5379;8	77191;0;0;49;
$GPXUP;3575;09:02:43;0;50	53782;8	77177;0;0;50;
$GPXUP;3575;09:02:44;0;50	53773;8	77162;0;0;50;
$GPXUP;3575;09:02:45;0;50	53763;8	77149;0;0;52;
$GPXUP;3575;09:02:46;0;50	53752;8	77138;0;0;53;
$GPXUP;3575;09:02:47;0;50	5374;8	77129;0;0;54;
$GPXUP;3575;09:02:48;0;50	53727;8	77122;0;0;55;
$GPXUP;3575;09:02:49;0;50	53713;8	7712;0;0;59;
$GPXUP;3575;09:02:50;0;50	53697;8	77123;0;0;63;
$GPXUP;3575;09:02:51;0;50	53681;8	77129;0;0;65;
$GPXUP;3575;09:02:52;0;50	53665;8	77133;0;0;64;
$GPXUP;3575;09:02:53;0;50	5365;8	77133;0;0;61;
$GPXUP;3575;09:02:54;0;50	53636;8	77126;0;0;55;
$GPXUP;3575;09:02:55;0;50	53626;8	77113;0;0;52;
$GPXUP;3575;09:02:56;0;50	53618;8	77094;0;0;51;
$GPXUP;3575;09:02:57;0;50	53611;8	77076;0;0;52;
$GPXUP;3575;09:02:58;0;50	53603;8	77059;0;0;52;
$GPXUP;3575;09:02:59;0;50	53594;8	77043;0;0;54;
$GPXUP;3575;09:03:00;0;50	53584;8	77029;0;0;56;
$GPXUP;3575;09:03:01;0;50	53572;8	77016;0;0;57;
$GPXUP;3575;09:03:02;0;50	53559;8	77005;0;0;59;
$GPXUP;3575;09:03:03;0;50	53545;8	76996;0;0;61;
$GPXUP;3575;09:03:04;0;50	5353;8	7699;0;0;62;
$GPXUP;3575;09:03:05;0;50	53515;8	76985;0;0;64;
$GPXUP;3575;09:03:06;0;50	53499;8	76982;0;0;67;
$GPXUP;3575;09:03:07;0;50	53481;8	76983;0;0;69;
$GPXUP;3575;09:03:08;0;50	53464;8	76986;0;0;70;
$GPXUP;3575;09:03:09;0;50	53446;8	76987;0;0;67;
$GPXUP;3575;09:03:10;0;50	5343;8	76984;0;0;65;
$GPXUP;3575;09:03:11;0;50	53416;8	76976;0;0;60;
$GPXUP;3575;09:03:12;0;50	53405;8	76962;0;0;54;
$GPXUP;3575;09:03:13;0;50	53397;8	76942;0;0;53;
$GPXUP;3575;09:03:14;0;50	5339;8	76923;0;0;56;
$GPXUP;3575;09:03:15;0;50	53381;8	76904;0;0;56;
$GPXUP;3575;09:03:16;0;50	53372;8	76888;0;0;57;
$GPXUP;3575;09:03:17;0;50	53359;8	76876;0;0;58;
$GPXUP;3575;09:03:18;0;50	53345;8	76867;0;0;60;
$GPXUP;3575;09:03:19;0;50	5333;8	76863;0;0;61;
$GPXUP;3575;09:03:20;0;50	53314;8	76862;0;0;62;
$GPXUP;3575;09:03:21;0;50	53299;8	76858;0;0;61;
$GPXUP;3575;09:03:22;0;50	53285;8	7685;0;0;58;
$GPXUP;3575;09:03:23;0;50	53274;8	76838;0;0;54;
$GPXUP;3575;09:03:24;0;50	53264;8	76821;0;0;54;
$GPXUP;3575;09:03:25;0;50	53256;8	76804;0;0;54;
$GPXUP;3575;09:03:26;0;50	53248;8	76787;0;0;53;
$GPXUP;3575;09:03:27;0;50	53239;8	76771;0;0;54;
$GPXUP;3575;09:03:28;0;50	53228;8	76758;0;0;55;
$GPXUP;3575;09:03:29;0;50	53215;8	7675;0;0;55;
$GPXUP;3575;09:03:30;0;50	53201;8	76746;0;0;57;
$GPXUP;3575;09:03:31;0;50	53186;8	76746;0;0;60;
$GPXUP;3575;09:03:32;0;50	53171;8	76744;0;0;59;
$GPXUP;3575;09:03:33;0;50	53157;8	76738;0;0;58;
$GPXUP;3575;09:03:34;0;50	53144;8	76727;0;0;57;
$GPXUP;3575;09:03:35;0;50	53133;8	76714;0;0;57;
$GPXUP;3575;09:03:36;0;50	53122;8	76698;0;0;56;
$GPXUP;3575;09:03:37;0;50	53113;8	76682;0;0;55;
$GPXUP;3575;09:03:38;0;50	53103;8	76668;0;0;51;
$GPXUP;3575;09:03:39;0;50	53092;8	76658;0;0;51;
$GPXUP;3575;09:03:40;0;50	5308;8	76653;0;0;53;
$GPXUP;3575;09:03:41;0;50	53065;8	76652;0;0;57;
$GPXUP;3575;09:03:42;0;50	5305;8	76653;0;0;61;
$GPXUP;3575;09:03:43;0;50	53034;8	76651;0;0;62;
$GPXUP;3575;09:03:44;0;50	5302;8	76645;0;0;59;
$GPXUP;3575;09:03:45;0;50	53007;8	76634;0;0;55;
$GPXUP;3575;09:03:46;0;50	52997;8	76619;0;0;53;
$GPXUP;3575;09:03:47;0;50	52989;8	76601;0;0;54;
$GPXUP;3575;09:03:48;0;50	52982;8	76583;0;0;54;
$GPXUP;3575;09:03:49;0;50	52976;8	76564;0;0;53;
$GPXUP;3575;09:03:50;0;50	5297;8	76545;0;0;53;
$GPXUP;3575;09:03:51;0;50	52964;8	76526;0;0;53;
$GPXUP;3575;09:03:52;0;50	52956;8	7651;0;0;53;
$GPXUP;3575;09:03:53;0;50	52945;8	76498;0;0;53;
$GPXUP;3575;09:03:54;0;50	52932;8	76491;0;0;55;
$GPXUP;3575;09:03:55;0;50	52918;8	76486;0;0;55;
$GPXUP;3575;09:03:56;0;50	52905;8	76479;0;0;53;
$GPXUP;3575;09:03:57;0;50	52894;8	76469;0;0;48;
$GPXUP;3575;09:03:58;0;50	52886;8	76457;0;0;46;
$GPXUP;3575;09:03:59;0;50	52878;8	7644;0;0;48;
$GPXUP;3575;09:04:00;0;50	52871;8	76426;0;0;50;
$GPXUP;3575;09:04:01;0;50	52861;8	76412;0;0;51;
$GPXUP;3575;09:04:02;0;50	5285;8	76403;0;0;52;
$GPXUP;3575;09:04:03;0;50	52837;8	76395;0;0;54;
$GPXUP;3575;09:04:04;0;50	52824;8	76389;0;0;55;
$GPXUP;3575;09:04:05;0;50	52811;8	76384;0;0;56;
$GPXUP;3575;09:04:06;0;50	52797;8	76378;0;0;54;
$GPXUP;3575;09:04:07;0;50	52785;8	76368;0;0;54;
$GPXUP;3575;09:04:08;0;50	52776;8	76353;0;0;53;
$GPXUP;3575;09:04:09;0;50	52767;8	76336;0;0;53;
$GPXUP;3575;09:04:10;0;50	5276;8	76318;0;0;53;
$GPXUP;3575;09:04:11;0;50	52752;8	76301;0;0;53;
$GPXUP;3575;09:04:12;0;50	52745;8	76283;0;0;51;
$GPXUP;3575;09:04:13;0;50	52737;8	76267;0;0;50;
$GPXUP;3575;09:04:14;0;50	52728;8	76253;0;0;53;
$GPXUP;3575;09:04:15;0;50	52715;8	76244;0;0;58;
$GPXUP;3575;09:04:16;0;50	527;8	7624;0;0;61;
$GPXUP;3575;09:04:17;0;50	52683;8	76243;0;0;63;
$GPXUP;3575;09:04:18;0;50	52666;8	76247;0;0;66;
$GPXUP;3575;09:04:19;0;50	52649;8	7625;0;0;64;
$GPXUP;3575;09:04:20;0;50	52633;8	7625;0;0;62;
$GPXUP;3575;09:04:21;0;50	52618;8	76246;0;0;58;
$GPXUP;3575;09:04:22;0;50	52606;8	76236;0;0;55;
$GPXUP;3575;09:04:23;0;50	52595;8	76224;0;0;52;
$GPXUP;3575;09:04:24;0;50	52586;8	7621;0;0;50;
$GPXUP;3575;09:04:25;0;50	52577;8	76196;0;0;49;
$GPXUP;3575;09:04:26;0;50	52567;8	76186;0;0;50;
$GPXUP;3575;09:04:27;0;50	52555;8	76178;0;0;53;
$GPXUP;3575;09:04:28;0;50	52541;8	76174;0;0;56;
$GPXUP;3575;09:04:29;0;50	52526;8	76173;0;0;60;
$GPXUP;3575;09:04:30;0;50	52511;8	76174;0;0;63;
$GPXUP;3575;09:04:31;0;50	52494;8	76178;0;0;65;
$GPXUP;3575;09:04:32;0;50	52478;8	76187;0;0;67;
$GPXUP;3575;09:04:33;0;50	52462;8	76195;0;0;66;
$GPXUP;3575;09:04:34;0;50	52446;8	762;0;0;63;
$GPXUP;3575;09:04:35;0;50	52431;8	762;0;0;60;
$GPXUP;3575;09:04:36;0;50	52418;8	76194;0;0;54;
$GPXUP;3575;09:04:37;0;50	52408;8	76182;0;0;52;
$GPXUP;3575;09:04:38;0;50	52404;8	76162;0;0;46;
$GPXUP;3575;09:04:39;0;50	52404;8	76139;0;0;48;
$GPXUP;3575;09:04:40;0;50	52407;8	76113;0;0;55;
$GPXUP;3575;09:04:41;0;50	52409;8	76088;0;0;59;
$GPXUP;3575;09:04:42;0;50	52408;8	76064;0;0;59;
$GPXUP;3575;09:04:43;0;50	52403;8	76042;0;0;59;
$GPXUP;3575;09:04:44;0;50	52395;8	76024;0;0;59;
$GPXUP;3575;09:04:45;0;50	52384;8	76008;0;0;59;
$GPXUP;3575;09:04:46;0;50	52375;8	7599;0;0;59;
$GPXUP;3575;09:04:47;0;50	52365;8	75972;0;0;60;
$GPXUP;3575;09:04:48;0;50	52356;8	75954;0;0;60;
$GPXUP;3575;09:04:49;0;50	52347;8	75935;0;0;58;
$GPXUP;3575;09:04:50;0;50	52342;8	75914;0;0;55;
$GPXUP;3575;09:04:51;0;50	52341;8	75893;0;0;56;
$GPXUP;3575;09:04:52;0;50	52346;8	75872;0;0;55;
$GPXUP;3575;09:04:53;0;50	52354;8	75854;0;0;55;
$GPXUP;3575;09:04:54;0;50	52362;8	75837;0;0;53;
$GPXUP;3575;09:04:55;0;50	5237;8	7582;0;0;51;
$GPXUP;3575;09:04:56;0;50	52375;8	75803;0;0;47;
$GPXUP;3575;09:04:57;0;50	52376;8	75785;0;0;45;
$GPXUP;3575;09:04:58;0;50	52371;8	75768;0;0;47;
$GPXUP;3575;09:04:59;0;50	5236;8	75755;0;0;49;
$GPXUP;3575;09:05:00;0;50	52347;8	75744;0;0;53;
$GPXUP;3575;09:05:01;0;50	52334;8	75737;0;0;55;
$GPXUP;3575;09:05:02;0;50	5232;8	7573;0;0;54;
$GPXUP;3575;09:05:03;0;50	52307;8	75721;0;0;53;
$GPXUP;3575;09:05:04;0;50	52296;8	75711;0;0;53;
$GPXUP;3575;09:05:05;0;50	52286;8	75697;0;0;53;
$GPXUP;3575;09:05:06;0;50	52277;8	75681;0;0;55;
$GPXUP;3575;09:05:07;0;50	52267;8	75664;0;0;56;
$GPXUP;3575;09:05:08;0;50	52256;8	75651;0;0;57;
$GPXUP;3575;09:05:09;0;50	52242;8	75642;0;0;58;
$GPXUP;3575;09:05:10;0;50	52228;8	75634;0;0;59;
$GPXUP;3575;09:05:11;0;50	52214;8	75625;0;0;60;
$GPXUP;3575;09:05:12;0;50	522;8	75616;0;0;61;
$GPXUP;3575;09:05:13;0;50	52186;8	75606;0;0;62;
$GPXUP;3575;09:05:14;0;50	52174;8	75592;0;0;59;
$GPXUP;3575;09:05:15;0;50	52165;8	75575;0;0;55;
$GPXUP;3575;09:05:16;0;50	52159;8	75553;0;0;55;
$GPXUP;3575;09:05:17;0;50	52152;8	75533;0;0;57;
$GPXUP;3575;09:05:18;0;50	52144;8	75515;0;0;57;
$GPXUP;3575;09:05:19;0;50	52134;8	755;0;0;56;
$GPXUP;3575;09:05:20;0;50	52121;8	75487;0;0;60;
$GPXUP;3575;09:05:21;0;50	52106;8	75476;0;0;67;
$GPXUP;3575;09:05:22;0;50	5209;8	75464;0;0;71;
$GPXUP;3575;09:05:23;0;50	52073;8	75454;0;0;70;
$GPXUP;3575;09:05:24;0;50	52057;8	75445;0;0;68;
$GPXUP;3575;09:05:25;0;50	5204;8	75438;0;0;67;
$GPXUP;3575;09:05:26;0;50	52023;8	75435;0;0;68;
$GPXUP;3575;09:05:27;0;50	52005;8	75435;0;0;68;
$GPXUP;3575;09:05:28;0;50	51987;8	75438;0;0;69;
$GPXUP;3575;09:05:29;0;50	5197;8	75443;0;0;70;
$GPXUP;3575;09:05:30;0;50	51952;8	75451;0;0;71;
$GPXUP;3575;09:05:31;0;50	51935;8	7546;0;0;71;
$GPXUP;3575;09:05:32;0;50	51918;8	75471;0;0;72;
$GPXUP;3575;09:05:33;0;50	51902;8	75483;0;0;71;
$GPXUP;3575;09:05:34;0;50	51885;8	75492;0;0;69;
$GPXUP;3575;09:05:35;0;50	51868;8	75498;0;0;68;
$GPXUP;3575;09:05:36;0;50	51851;8	75499;0;0;64;
$GPXUP;3575;09:05:37;0;50	51836;8	75499;0;0;62;
$GPXUP;3575;09:05:38;0;50	51821;8	75496;0;0;58;
$GPXUP;3575;09:05:39;0;50	51808;8	75489;0;0;55;
$GPXUP;3575;09:05:40;0;50	51796;8	75479;0;0;54;
$GPXUP;3575;09:05:41;0;50	51784;8	75469;0;0;54;
$GPXUP;3575;09:05:42;0;50	51771;8	75461;0;0;55;
$GPXUP;3575;09:05:43;0;50	51757;8	75458;0;0;55;
$GPXUP;3575;09:05:44;0;50	51742;8	75461;0;0;61;
$GPXUP;3575;09:05:45;0;50	51726;8	75464;0;0;63;
$GPXUP;3575;09:05:46;0;50	51711;8	75466;0;0;60;
$GPXUP;3575;09:05:47;0;50	51696;8	75466;0;0;58;
$GPXUP;3575;09:05:48;0;50	51682;8	75464;0;0;56;
$GPXUP;3575;09:05:49;0;50	51668;8	75458;0;0;55;
$GPXUP;3575;09:05:50;0;50	51655;8	75452;0;0;56;
$GPXUP;3575;09:05:51;0;50	51641;8	75446;0;0;56;
$GPXUP;3575;09:05:52;0;50	51628;8	7544;0;0;57;
$GPXUP;3575;09:05:53;0;50	51614;8	75439;0;0;56;
$GPXUP;3575;09:05:54;0;50	51599;8	75443;0;0;58;
$GPXUP;3575;09:05:55;0;50	51583;8	75456;0;0;64;
$GPXUP;3575;09:05:56;0;50	51568;8	75472;0;0;67;
$GPXUP;3575;09:05:57;0;50	51554;8	75485;0;0;65;
$GPXUP;3575;09:05:58;0;50	51539;8	75493;0;0;62;
$GPXUP;3575;09:05:59;0;50	51524;8	75494;0;0;59;
$GPXUP;3575;09:06:00;0;50	51509;8	75494;0;0;58;
$GPXUP;3575;09:06:01;0;50	51495;8	75493;0;0;58;
$GPXUP;3575;09:06:02;0;50	5148;8	7549;0;0;60;
$GPXUP;3575;09:06:03;0;50	51465;8	75487;0;0;62;
$GPXUP;3575;09:06:04;0;50	51449;8	75484;0;0;63;
$GPXUP;3575;09:06:05;0;50	51434;8	75481;0;0;63;
$GPXUP;3575;09:06:06;0;50	51418;8	7548;0;0;64;
$GPXUP;3575;09:06:07;0;50	51401;8	75482;0;0;65;
$GPXUP;3575;09:06:08;0;50	51385;8	75489;0;0;67;
$GPXUP;3575;09:06:09;0;50	51369;8	75498;0;0;67;
$GPXUP;3575;09:06:10;0;50	51353;8	75506;0;0;66;
$GPXUP;3575;09:06:11;0;50	51336;8	75512;0;0;66;
$GPXUP;3575;09:06:12;0;50	5132;8	75513;0;0;65;
$GPXUP;3575;09:06:13;0;50	51305;8	7551;0;0;63;
$GPXUP;3575;09:06:14;0;50	51291;8	75501;0;0;59;
$GPXUP;3575;09:06:15;0;50	51278;8	75492;0;0;58;
$GPXUP;3575;09:06:16;0;50	51264;8	75484;0;0;57;
$GPXUP;3575;09:06:17;0;50	5125;8	7548;0;0;58;
$GPXUP;3575;09:06:18;0;50	51235;8	7548;0;0;58;
$GPXUP;3575;09:06:19;0;50	5122;8	75487;0;0;61;
$GPXUP;3575;09:06:20;0;50	51204;8	755;0;0;67;
$GPXUP;3575;09:06:21;0;50	51189;8	75514;0;0;69;
$GPXUP;3575;09:06:22;0;50	51174;8	75528;0;0;69;
$GPXUP;3575;09:06:23;0;50	51158;8	75538;0;0;67;
$GPXUP;3575;09:06:24;0;50	51142;8	75544;0;0;64;
$GPXUP;3575;09:06:25;0;50	51128;8	75544;0;0;59;
$GPXUP;3575;09:06:26;0;50	51114;8	75536;0;0;56;
$GPXUP;3575;09:06:27;0;50	51103;8	75523;0;0;53;
$GPXUP;3575;09:06:28;0;50	51092;8	75512;0;0;53;
$GPXUP;3575;09:06:29;0;50	5108;8	75502;0;0;52;
$GPXUP;3575;09:06:30;0;50	51069;8	75491;0;0;51;
$GPXUP;3575;09:06:31;0;50	51058;8	75481;0;0;51;
$GPXUP;3575;09:06:32;0;50	51046;8	75473;0;0;51;
$GPXUP;3575;09:06:33;0;50	51034;8	75467;0;0;52;
$GPXUP;3575;09:06:34;0;50	5102;8	75464;0;0;54;
$GPXUP;3575;09:06:35;0;50	51006;8	75463;0;0;56;
$GPXUP;3575;09:06:36;0;50	50992;8	75464;0;0;56;
$GPXUP;3575;09:06:37;0;50	50978;8	75462;0;0;55;
$GPXUP;3575;09:06:38;0;50	50964;8	75458;0;0;57;
$GPXUP;3575;09:06:39;0;50	50951;8	7545;0;0;55;
$GPXUP;3575;09:06:40;0;50	50939;8	75442;0;0;53;
$GPXUP;3575;09:06:41;0;50	50926;8	75434;0;0;53;
$GPXUP;3575;09:06:42;0;50	50913;8	75432;0;0;55;
$GPXUP;3575;09:06:43;0;50	50898;8	75434;0;0;58;
$GPXUP;3575;09:06:44;0;50	50882;8	75441;0;0;64;
$GPXUP;3575;09:06:45;0;50	50866;8	75448;0;0;65;
$GPXUP;3575;09:06:46;0;50	5085;8	75452;0;0;65;
$GPXUP;3575;09:06:47;0;50	50834;8	75453;0;0;62;
$GPXUP;3575;09:06:48;0;50	50819;8	75451;0;0;59;
$GPXUP;3575;09:06:49;0;50	50805;8	75447;0;0;56;
$GPXUP;3575;09:06:50;0;50	50792;8	75443;0;0;57;
$GPXUP;3575;09:06:51;0;50	50777;8	75442;0;0;60;
$GPXUP;3575;09:06:52;0;50	50762;8	7544;0;0;61;
$GPXUP;3575;09:06:53;0;50	50746;8	75436;0;0;64;
$GPXUP;3575;09:06:54;0;50	50732;8	75428;0;0;60;
$GPXUP;3575;09:06:55;0;50	5072;8	75416;0;0;57;
$GPXUP;3575;09:06:56;0;50	50708;8	75404;0;0;54;
$GPXUP;3575;09:06:57;0;50	50697;8	75392;0;0;54;
$GPXUP;3575;09:06:58;0;50	50685;8	75383;0;0;56;
$GPXUP;3575;09:06:59;0;50	50671;8	7538;0;0;54;
$GPXUP;3575;09:07:00;0;50	50656;8	75385;0;0;56;
$GPXUP;3575;09:07:01;0;50	50639;8	75396;0;0;64;
$GPXUP;3575;09:07:02;0;50	50622;8	7541;0;0;69;
$GPXUP;3575;09:07:03;0;50	50606;8	75423;0;0;69;
$GPXUP;3575;09:07:04;0;50	5059;8	75435;0;0;67;
$GPXUP;3575;09:07:05;0;50	50575;8	75442;0;0;64;
$GPXUP;3575;09:07:06;0;50	50559;8	75444;0;0;61;
$GPXUP;3575;09:07:07;0;50	50544;8	75444;0;0;59;
$GPXUP;3575;09:07:08;0;50	5053;8	75442;0;0;57;
$GPXUP;3575;09:07:09;0;50	50516;8	75437;0;0;55;
$GPXUP;3575;09:07:10;0;50	50504;8	75432;0;0;53;
$GPXUP;3575;09:07:11;0;50	50491;8	75425;0;0;52;
$GPXUP;3575;09:07:12;0;50	50479;8	75418;0;0;52;
$GPXUP;3575;09:07:13;0;50	50466;8	75413;0;0;53;
$GPXUP;3575;09:07:14;0;50	50453;8	75413;0;0;55;
$GPXUP;3575;09:07:15;0;50	50438;8	75419;0;0;58;
$GPXUP;3575;09:07:16;0;50	50424;8	75428;0;0;60;
$GPXUP;3575;09:07:17;0;50	5041;8	75436;0;0;59;
$GPXUP;3575;09:07:18;0;50	50396;8	75443;0;0;58;
$GPXUP;3575;09:07:19;0;50	50382;8	75449;0;0;59;
$GPXUP;3575;09:07:20;0;50	50368;8	75453;0;0;60;
$GPXUP;3575;09:07:21;0;50	50353;8	75452;0;0;57;
$GPXUP;3575;09:07:22;0;50	50339;8	75453;0;0;58;
$GPXUP;3575;09:07:23;0;50	50324;8	75456;0;0;60;
$GPXUP;3575;09:07:24;0;50	50309;8	75461;0;0;61;
$GPXUP;3575;09:07:25;0;50	50294;8	75468;0;0;63;
$GPXUP;3575;09:07:26;0;50	5028;8	75476;0;0;64;
$GPXUP;3575;09:07:27;0;50	50264;8	75486;0;0;65;
$GPXUP;3575;09:07:28;0;50	50249;8	75496;0;0;67;
$GPXUP;3575;09:07:29;0;50	50234;8	75509;0;0;67;
$GPXUP;3575;09:07:30;0;50	5022;8	75522;0;0;66;
$GPXUP;3575;09:07:31;0;50	50206;8	75536;0;0;65;
$GPXUP;3575;09:07:32;0;50	50192;8	75549;0;0;62;
$GPXUP;3575;09:07:33;0;50	50179;8	75558;0;0;60;
$GPXUP;3575;09:07:34;0;50	50164;8	75562;0;0;57;
$GPXUP;3575;09:07:35;0;50	50151;8	75562;0;0;55;
$GPXUP;3575;09:07:36;0;50	50138;8	75558;0;0;51;
$GPXUP;3575;09:07:37;0;50	50125;8	75556;0;0;53;
$GPXUP;3575;09:07:38;0;50	50111;8	75558;0;0;56;
$GPXUP;3575;09:07:39;0;50	50097;8	75559;0;0;56;
$GPXUP;3575;09:07:40;0;50	50084;8	7556;0;0;55;
$GPXUP;3575;09:07:41;0;50	5007;8	7556;0;0;55;
$GPXUP;3575;09:07:42;0;50	50057;8	75558;0;0;54;
$GPXUP;3575;09:07:43;0;50	50043;8	75555;0;0;54;
$GPXUP;3575;09:07:44;0;50	5003;8	75554;0;0;55;
$GPXUP;3575;09:07:45;0;50	50016;8	75557;0;0;56;
$GPXUP;3575;09:07:46;0;50	50002;8	75563;0;0;57;
$GPXUP;3575;09:07:47;0;50	49988;8	75569;0;0;56;
$GPXUP;3575;09:07:48;0;50	49975;8	75571;0;0;53;
$GPXUP;3575;09:07:49;0;50	49962;8	7557;0;0;52;
$GPXUP;3575;09:07:50;0;50	49949;8	75568;0;0;52;
$GPXUP;3575;09:07:51;0;50	49936;8	75565;0;0;52;
$GPXUP;3575;09:07:52;0;50	49923;8	75564;0;0;54;
$GPXUP;3575;09:07:53;0;50	4991;8	75562;0;0;53;
$GPXUP;3575;09:07:54;0;50	49896;8	75558;0;0;52;
$GPXUP;3575;09:07:55;0;50	49884;8	75553;0;0;51;
$GPXUP;3575;09:07:56;0;50	49871;8	7555;0;0;52;
$GPXUP;3575;09:07:57;0;50	49858;8	75552;0;0;54;
$GPXUP;3575;09:07:58;0;50	49844;8	75558;0;0;58;
$GPXUP;3575;09:07:59;0;50	49829;8	75567;0;0;63;
$GPXUP;3575;09:08:00;0;50	49814;8	75577;0;0;64;
$GPXUP;3575;09:08:01;0;50	498;8	75587;0;0;64;
$GPXUP;3575;09:08:02;0;50	49785;8	75596;0;0;63;
$GPXUP;3575;09:08:03;0;50	4977;8	75602;0;0;60;
$GPXUP;3575;09:08:04;0;50	49755;8	75604;0;0;57;
$GPXUP;3575;09:08:05;0;50	49742;8	756;0;0;54;
$GPXUP;3575;09:08:06;0;50	49729;8	75595;0;0;52;
$GPXUP;3575;09:08:07;0;50	49716;8	7559;0;0;52;
$GPXUP;3575;09:08:08;0;50	49703;8	75586;0;0;54;
$GPXUP;3575;09:08:09;0;50	49689;8	75584;0;0;56;
$GPXUP;3575;09:08:10;0;50	49675;8	75586;0;0;57;
$GPXUP;3575;09:08:11;0;50	4966;8	75589;0;0;59;
$GPXUP;3575;09:08:12;0;50	49646;8	7559;0;0;58;
$GPXUP;3575;09:08:13;0;50	49631;8	75591;0;0;57;
$GPXUP;3575;09:08:14;0;50	49617;8	7559;0;0;56;
$GPXUP;3575;09:08:15;0;50	49603;8	75587;0;0;55;
$GPXUP;3575;09:08:16;0;50	4959;8	75585;0;0;55;
$GPXUP;3575;09:08:17;0;50	49576;8	75587;0;0;56;
$GPXUP;3575;09:08:18;0;50	4956;8	75592;0;0;63;
$GPXUP;3575;09:08:19;0;50	49545;8	75596;0;0;63;
$GPXUP;3575;09:08:20;0;50	49529;8	75596;0;0;62;
$GPXUP;3575;09:08:21;0;50	49514;8	75594;0;0;60;
$GPXUP;3575;09:08:22;0;50	495;8	7559;0;0;60;
$GPXUP;3575;09:08:23;0;50	49485;8	75584;0;0;59;
$GPXUP;3575;09:08:24;0;50	49472;8	75576;0;0;58;
$GPXUP;3575;09:08:25;0;50	49458;8	75569;0;0;59;
$GPXUP;3575;09:08:26;0;50	49443;8	75566;0;0;60;
$GPXUP;3575;09:08:27;0;50	49428;8	75566;0;0;62;
$GPXUP;3575;09:08:28;0;50	49412;8	7557;0;0;63;
$GPXUP;3575;09:08:29;0;50	49396;8	75578;0;0;65;
$GPXUP;3575;09:08:30;0;50	4938;8	75583;0;0;64;
$GPXUP;3575;09:08:31;0;50	49365;8	75585;0;0;60;
$GPXUP;3575;09:08:32;0;50	4935;8	75586;0;0;59;
$GPXUP;3575;09:08:33;0;50	49336;8	75589;0;0;59;
$GPXUP;3575;09:08:34;0;50	49321;8	75595;0;0;62;
$GPXUP;3575;09:08:35;0;50	49306;8	75604;0;0;64;
$GPXUP;3575;09:08:36;0;50	49292;8	75614;0;0;65;
$GPXUP;3575;09:08:37;0;50	49277;8	75623;0;0;63;
$GPXUP;3575;09:08:38;0;50	49262;8	75627;0;0;59;
$GPXUP;3575;09:08:39;0;50	49248;8	75624;0;0;55;
$GPXUP;3575;09:08:40;0;50	49236;8	75615;0;0;54;
$GPXUP;3575;09:08:41;0;50	49224;8	75606;0;0;53;
$GPXUP;3575;09:08:42;0;50	49212;8	75598;0;0;54;
$GPXUP;3575;09:08:43;0;50	49199;8	75592;0;0;56;
$GPXUP;3575;09:08:44;0;50	49185;8	75589;0;0;56;
$GPXUP;3575;09:08:45;0;50	4917;8	75591;0;0;58;
$GPXUP;3575;09:08:46;0;50	49155;8	75598;0;0;63;
$GPXUP;3575;09:08:47;0;50	49139;8	75608;0;0;66;
$GPXUP;3575;09:08:48;0;50	49124;8	75617;0;0;65;
$GPXUP;3575;09:08:49;0;50	49108;8	75623;0;0;65;
$GPXUP;3575;09:08:50;0;50	49092;8	75628;0;0;66;
$GPXUP;3575;09:08:51;0;50	49076;8	75632;0;0;65;
$GPXUP;3575;09:08:52;0;50	4906;8	75634;0;0;62;
$GPXUP;3575;09:08:53;0;50	49044;8	75634;0;0;61;
$GPXUP;3575;09:08:54;0;50	49029;8	75635;0;0;62;
$GPXUP;3575;09:08:55;0;50	49013;8	75636;0;0;63;
$GPXUP;3575;09:08:56;0;50	48997;8	7564;0;0;65;
$GPXUP;3575;09:08:57;0;50	48982;8	75648;0;0;67;
$GPXUP;3575;09:08:58;0;50	48966;8	7566;0;0;68;
$GPXUP;3575;09:08:59;0;50	48951;8	75674;0;0;70;
[truncated: 2,579 more rows]
