# Supplementary material for: Pigeon Navigation: Different Routes Lead to Frankfurt
Source: PLoS One. 2014 Nov 12;9(11):e112439. doi: 10.1371/journal.pone.0112439 (PMC4229201; doi:10.1371/journal.pone.0112439)
Supplement: File S4 — Files containing the original track data and a ‘Read me’ explaining the data format. (ZIP) [file pone.0112439.s004.zip › N-RK/090605xup07_402.log]

$GPXUP;3575;07:36:18;0;50	59497;8	84314;0;0;0;
$GPXUP;3575;07:36:19;0;50	59496;8	84312;0;0;16;
$GPXUP;3575;07:36:20;0;50	59494;8	84304;0;0;24;
$GPXUP;3575;07:36:21;0;50	59487;8	84297;0;0;27;
$GPXUP;3575;07:36:22;0;50	59477;8	84293;0;0;30;
$GPXUP;3575;07:36:23;0;50	59467;8	84296;0;0;33;
$GPXUP;3575;07:36:24;0;50	59455;8	84315;0;0;40;
$GPXUP;3575;07:36:25;0;50	59451;8	84342;0;0;47;
$GPXUP;3575;07:36:26;0;50	59451;8	84368;0;0;51;
$GPXUP;3575;07:36:27;0;50	59452;8	84393;0;0;53;
$GPXUP;3575;07:36:28;0;50	59453;8	84416;0;0;53;
$GPXUP;3575;07:36:29;0;50	59452;8	84438;0;0;53;
$GPXUP;3575;07:36:30;0;50	59449;8	84461;0;0;55;
$GPXUP;3575;07:36:31;0;50	59445;8	84483;0;0;56;
$GPXUP;3575;07:36:32;0;50	59437;8	84506;0;0;61;
$GPXUP;3575;07:36:33;0;50	59428;8	84529;0;0;67;
$GPXUP;3575;07:36:34;0;50	59418;8	84551;0;0;63;
$GPXUP;3575;07:36:35;0;50	59409;8	84571;0;0;58;
$GPXUP;3575;07:36:36;0;50	59399;8	84586;0;0;58;
$GPXUP;3575;07:36:37;0;50	59385;8	84596;0;0;60;
$GPXUP;3575;07:36:38;0;50	59369;8	84604;0;0;62;
$GPXUP;3575;07:36:39;0;50	59353;8	84611;0;0;64;
$GPXUP;3575;07:36:40;0;50	59336;8	8461;0;0;65;
$GPXUP;3575;07:36:41;0;50	5932;8	846;0;0;62;
$GPXUP;3575;07:36:42;0;50	59312;8	84575;0;0;55;
$GPXUP;3575;07:36:43;0;50	59317;8	84548;0;0;51;
$GPXUP;3575;07:36:44;0;50	59329;8	84529;0;0;50;
$GPXUP;3575;07:36:45;0;50	59343;8	84523;0;0;40;
$GPXUP;3575;07:36:46;0;50	59358;8	84526;0;0;40;
$GPXUP;3575;07:36:47;0;50	59373;8	84538;0;0;47;
$GPXUP;3575;07:36:48;0;50	59385;8	84552;0;0;52;
$GPXUP;3575;07:36:49;0;50	59396;8	84568;0;0;56;
$GPXUP;3575;07:36:50;0;50	59407;8	84585;0;0;61;
$GPXUP;3575;07:36:51;0;50	5942;8	84599;0;0;59;
$GPXUP;3575;07:36:52;0;50	59433;8	84604;0;0;51;
$GPXUP;3575;07:36:53;0;50	59447;8	84603;0;0;47;
$GPXUP;3575;07:36:54;0;50	5946;8	84601;0;0;47;
$GPXUP;3575;07:36:55;0;50	59473;8	846;0;0;47;
$GPXUP;3575;07:36:56;0;50	59485;8	846;0;0;48;
$GPXUP;3575;07:36:57;0;50	59498;8	84606;0;0;59;
$GPXUP;3575;07:36:58;0;50	5951;8	84619;0;0;59;
$GPXUP;3575;07:36:59;0;50	59517;8	84641;0;0;59;
$GPXUP;3575;07:37:00;0;50	59515;8	84671;0;0;65;
$GPXUP;3575;07:37:01;0;50	59513;8	84698;0;0;64;
$GPXUP;3575;07:37:02;0;50	59508;8	84723;0;0;60;
$GPXUP;3575;07:37:03;0;50	59503;8	84746;0;0;61;
$GPXUP;3575;07:37:04;0;50	59498;8	84769;0;0;60;
$GPXUP;3575;07:37:05;0;50	59493;8	84792;0;0;60;
$GPXUP;3575;07:37:06;0;50	59488;8	84815;0;0;60;
$GPXUP;3575;07:37:07;0;50	59485;8	84838;0;0;58;
$GPXUP;3575;07:37:08;0;50	59484;8	84861;0;0;58;
$GPXUP;3575;07:37:09;0;50	59483;8	84886;0;0;63;
$GPXUP;3575;07:37:10;0;50	59484;8	84912;0;0;67;
$GPXUP;3575;07:37:11;0;50	59487;8	84937;0;0;64;
$GPXUP;3575;07:37:12;0;50	59492;8	84959;0;0;58;
$GPXUP;3575;07:37:13;0;50	595;8	84976;0;0;51;
$GPXUP;3575;07:37:14;0;50	5951;8	84987;0;0;49;
$GPXUP;3575;07:37:15;0;50	59522;8	84988;0;0;46;
$GPXUP;3575;07:37:16;0;50	59532;8	84978;0;0;49;
$GPXUP;3575;07:37:17;0;50	59539;8	84962;0;0;50;
$GPXUP;3575;07:37:18;0;50	59541;8	84942;0;0;50;
$GPXUP;3575;07:37:19;0;50	59539;8	84921;0;0;51;
$GPXUP;3575;07:37:20;0;50	59535;8	84902;0;0;52;
$GPXUP;3575;07:37:21;0;50	59529;8	84883;0;0;51;
$GPXUP;3575;07:37:22;0;50	59523;8	84864;0;0;52;
$GPXUP;3575;07:37:23;0;50	59515;8	84847;0;0;55;
$GPXUP;3575;07:37:24;0;50	59506;8	8483;0;0;55;
$GPXUP;3575;07:37:25;0;50	59498;8	84812;0;0;53;
$GPXUP;3575;07:37:26;0;50	59492;8	84793;0;0;54;
$GPXUP;3575;07:37:27;0;50	59486;8	84774;0;0;52;
$GPXUP;3575;07:37:28;0;50	59482;8	84752;0;0;56;
$GPXUP;3575;07:37:29;0;50	59481;8	84728;0;0;59;
$GPXUP;3575;07:37:30;0;50	59487;8	84702;0;0;61;
$GPXUP;3575;07:37:31;0;50	59491;8	84679;0;0;58;
$GPXUP;3575;07:37:32;0;50	59494;8	84655;0;0;58;
$GPXUP;3575;07:37:33;0;50	59497;8	84632;0;0;56;
$GPXUP;3575;07:37:34;0;50	59501;8	8461;0;0;53;
$GPXUP;3575;07:37:35;0;50	59508;8	84592;0;0;49;
$GPXUP;3575;07:37:36;0;50	59518;8	84578;0;0;48;
$GPXUP;3575;07:37:37;0;50	59529;8	84568;0;0;50;
$GPXUP;3575;07:37:38;0;50	5954;8	84558;0;0;46;
$GPXUP;3575;07:37:39;0;50	5955;8	84546;0;0;48;
$GPXUP;3575;07:37:40;0;50	59557;8	8453;0;0;50;
$GPXUP;3575;07:37:41;0;50	59561;8	8451;0;0;51;
$GPXUP;3575;07:37:42;0;50	59562;8	84488;0;0;58;
$GPXUP;3575;07:37:43;0;50	59562;8	84464;0;0;61;
$GPXUP;3575;07:37:44;0;50	59561;8	8444;0;0;61;
$GPXUP;3575;07:37:45;0;50	59559;8	84416;0;0;61;
$GPXUP;3575;07:37:46;0;50	59556;8	84392;0;0;61;
$GPXUP;3575;07:37:47;0;50	59554;8	84369;0;0;60;
$GPXUP;3575;07:37:48;0;50	59551;8	84346;0;0;59;
$GPXUP;3575;07:37:49;0;50	59548;8	84323;0;0;59;
$GPXUP;3575;07:37:50;0;50	59542;8	84301;0;0;59;
$GPXUP;3575;07:37:51;0;50	59533;8	84282;0;0;61;
$GPXUP;3575;07:37:52;0;50	59521;8	84268;0;0;60;
$GPXUP;3575;07:37:53;0;50	59508;8	84258;0;0;57;
$GPXUP;3575;07:37:54;0;50	59492;8	84258;0;0;55;
$GPXUP;3575;07:37:55;0;50	59476;8	84269;0;0;62;
$GPXUP;3575;07:37:56;0;50	59462;8	8429;0;0;64;
$GPXUP;3575;07:37:57;0;50	59453;8	84315;0;0;62;
$GPXUP;3575;07:37:58;0;50	5945;8	84342;0;0;57;
$GPXUP;3575;07:37:59;0;50	59455;8	84367;0;0;52;
$GPXUP;3575;07:38:00;0;50	59464;8	84388;0;0;55;
$GPXUP;3575;07:38:01;0;50	59473;8	84407;0;0;57;
$GPXUP;3575;07:38:02;0;50	59477;8	8443;0;0;63;
$GPXUP;3575;07:38:03;0;50	59477;8	84455;0;0;67;
$GPXUP;3575;07:38:04;0;50	59473;8	84479;0;0;64;
$GPXUP;3575;07:38:05;0;50	59468;8	84502;0;0;62;
$GPXUP;3575;07:38:06;0;50	59464;8	84525;0;0;62;
$GPXUP;3575;07:38:07;0;50	59458;8	84549;0;0;65;
$GPXUP;3575;07:38:08;0;50	59452;8	84573;0;0;67;
$GPXUP;3575;07:38:09;0;50	59444;8	84597;0;0;70;
$GPXUP;3575;07:38:10;0;50	59433;8	84619;0;0;72;
$GPXUP;3575;07:38:11;0;50	59421;8	84641;0;0;73;
$GPXUP;3575;07:38:12;0;50	59409;8	84662;0;0;72;
$GPXUP;3575;07:38:13;0;50	59399;8	84685;0;0;69;
$GPXUP;3575;07:38:14;0;50	59389;8	84708;0;0;69;
$GPXUP;3575;07:38:15;0;50	59381;8	84731;0;0;67;
$GPXUP;3575;07:38:16;0;50	59375;8	84755;0;0;65;
$GPXUP;3575;07:38:17;0;50	59371;8	8478;0;0;65;
$GPXUP;3575;07:38:18;0;50	59367;8	84805;0;0;65;
$GPXUP;3575;07:38:19;0;50	59366;8	84829;0;0;60;
$GPXUP;3575;07:38:20;0;50	59369;8	84852;0;0;58;
$GPXUP;3575;07:38:21;0;50	59375;8	84872;0;0;54;
$GPXUP;3575;07:38:22;0;50	59384;8	84888;0;0;53;
$GPXUP;3575;07:38:23;0;50	59394;8	84901;0;0;52;
$GPXUP;3575;07:38:24;0;50	59406;8	84911;0;0;52;
$GPXUP;3575;07:38:25;0;50	59418;8	84915;0;0;48;
$GPXUP;3575;07:38:26;0;50	5943;8	84914;0;0;49;
$GPXUP;3575;07:38:27;0;50	59442;8	84911;0;0;45;
$GPXUP;3575;07:38:28;0;50	59454;8	84906;0;0;46;
$GPXUP;3575;07:38:29;0;50	59464;8	84898;0;0;48;
$GPXUP;3575;07:38:30;0;50	59474;8	84886;0;0;47;
$GPXUP;3575;07:38:31;0;50	59482;8	84869;0;0;54;
$GPXUP;3575;07:38:32;0;50	59488;8	84849;0;0;55;
$GPXUP;3575;07:38:33;0;50	59494;8	8483;0;0;52;
$GPXUP;3575;07:38:34;0;50	59501;8	84811;0;0;53;
$GPXUP;3575;07:38:35;0;50	59511;8	84796;0;0;50;
$GPXUP;3575;07:38:36;0;50	59522;8	84786;0;0;52;
$GPXUP;3575;07:38:37;0;50	59534;8	84777;0;0;52;
$GPXUP;3575;07:38:38;0;50	59546;8	8477;0;0;50;
$GPXUP;3575;07:38:39;0;50	59559;8	84765;0;0;50;
$GPXUP;3575;07:38:40;0;50	59572;8	84763;0;0;52;
$GPXUP;3575;07:38:41;0;50	59585;8	84764;0;0;53;
$GPXUP;3575;07:38:42;0;50	59599;8	84767;0;0;53;
$GPXUP;3575;07:38:43;0;50	59612;8	84765;0;0;51;
$GPXUP;3575;07:38:44;0;50	59624;8	84757;0;0;51;
$GPXUP;3575;07:38:45;0;50	59632;8	84741;0;0;51;
$GPXUP;3575;07:38:46;0;50	59636;8	84722;0;0;53;
$GPXUP;3575;07:38:47;0;50	59638;8	847;0;0;54;
$GPXUP;3575;07:38:48;0;50	59636;8	84679;0;0;53;
$GPXUP;3575;07:38:49;0;50	59633;8	84659;0;0;51;
$GPXUP;3575;07:38:50;0;50	59628;8	8464;0;0;50;
$GPXUP;3575;07:38:51;0;50	5962;8	84624;0;0;51;
$GPXUP;3575;07:38:52;0;50	5961;8	84612;0;0;50;
$GPXUP;3575;07:38:53;0;50	59596;8	84606;0;0;55;
$GPXUP;3575;07:38:53;0;50	5958;8	84609;0;0;58;
$GPXUP;3575;07:38:54;0;50	59563;8	84626;0;0;66;
$GPXUP;3575;07:38:55;0;50	59548;8	84649;0;0;72;
$GPXUP;3575;07:38:56;0;50	59536;8	84674;0;0;71;
$GPXUP;3575;07:38:57;0;50	59524;8	84698;0;0;71;
$GPXUP;3575;07:38:58;0;50	59513;8	84721;0;0;70;
$GPXUP;3575;07:38:59;0;50	59501;8	84742;0;0;72;
$GPXUP;3575;07:39:00;0;50	59488;8	84762;0;0;73;
$GPXUP;3575;07:39:01;0;50	59474;8	84782;0;0;74;
$GPXUP;3575;07:39:02;0;50	59461;8	84803;0;0;74;
$GPXUP;3575;07:39:03;0;50	59449;8	84826;0;0;74;
$GPXUP;3575;07:39:04;0;50	59438;8	8485;0;0;74;
$GPXUP;3575;07:39:05;0;50	59427;8	84874;0;0;75;
$GPXUP;3575;07:39:06;0;50	59417;8	84899;0;0;73;
$GPXUP;3575;07:39:07;0;50	59407;8	84923;0;0;72;
$GPXUP;3575;07:39:08;0;50	59396;8	84945;0;0;72;
$GPXUP;3575;07:39:09;0;50	59383;8	84965;0;0;71;
$GPXUP;3575;07:39:10;0;50	5937;8	84982;0;0;67;
$GPXUP;3575;07:39:11;0;50	59357;8	84998;0;0;64;
$GPXUP;3575;07:39:12;0;50	59344;8	85013;0;0;62;
$GPXUP;3575;07:39:13;0;50	59332;8	85028;0;0;61;
$GPXUP;3575;07:39:14;0;50	59318;8	8504;0;0;63;
$GPXUP;3575;07:39:15;0;50	59303;8	8505;0;0;68;
$GPXUP;3575;07:39:16;0;50	59286;8	85055;0;0;71;
$GPXUP;3575;07:39:17;0;50	59267;8	85054;0;0;73;
$GPXUP;3575;07:39:18;0;50	59249;8	85045;0;0;71;
$GPXUP;3575;07:39:19;0;50	59232;8	85035;0;0;69;
$GPXUP;3575;07:39:20;0;50	59217;8	85025;0;0;64;
$GPXUP;3575;07:39:21;0;50	59203;8	85012;0;0;59;
$GPXUP;3575;07:39:22;0;50	59194;8	84995;0;0;56;
$GPXUP;3575;07:39:23;0;50	59192;8	84976;0;0;43;
$GPXUP;3575;07:39:24;0;50	59198;8	8496;0;0;33;
$GPXUP;3575;07:39:25;0;50	59212;8	84956;0;0;28;
$GPXUP;3575;07:39:26;0;50	59228;8	84962;0;0;43;
$GPXUP;3575;07:39:27;0;50	59242;8	84973;0;0;50;
$GPXUP;3575;07:39:28;0;50	59254;8	84987;0;0;52;
$GPXUP;3575;07:39:29;0;50	59265;8	85;0;0;51;
$GPXUP;3575;07:39:30;0;50	59277;8	8501;0;0;50;
$GPXUP;3575;07:39:31;0;50	59289;8	85017;0;0;47;
$GPXUP;3575;07:39:32;0;50	593;8	85021;0;0;47;
$GPXUP;3575;07:39:33;0;50	59312;8	85022;0;0;47;
$GPXUP;3575;07:39:34;0;50	59324;8	85018;0;0;47;
$GPXUP;3575;07:39:35;0;50	59335;8	85009;0;0;48;
$GPXUP;3575;07:39:36;0;50	59343;8	84995;0;0;49;
$GPXUP;3575;07:39:37;0;50	59349;8	84978;0;0;49;
$GPXUP;3575;07:39:38;0;50	59353;8	84959;0;0;46;
$GPXUP;3575;07:39:39;0;50	59354;8	8494;0;0;47;
$GPXUP;3575;07:39:40;0;50	59354;8	8492;0;0;50;
$GPXUP;3575;07:39:41;0;50	5935;8	849;0;0;53;
$GPXUP;3575;07:39:42;0;50	59341;8	84881;0;0;56;
$GPXUP;3575;07:39:43;0;50	59329;8	84864;0;0;60;
$GPXUP;3575;07:39:44;0;50	59314;8	84852;0;0;59;
$GPXUP;3575;07:39:45;0;50	59297;8	84848;0;0;63;
$GPXUP;3575;07:39:46;0;50	59277;8	8485;0;0;69;
$GPXUP;3575;07:39:47;0;50	59258;8	84856;0;0;72;
$GPXUP;3575;07:39:48;0;50	5924;8	84868;0;0;73;
$GPXUP;3575;07:39:49;0;50	59223;8	84883;0;0;72;
$GPXUP;3575;07:39:50;0;50	59207;8	849;0;0;71;
$GPXUP;3575;07:39:51;0;50	59193;8	84918;0;0;69;
$GPXUP;3575;07:39:52;0;50	59181;8	84937;0;0;68;
$GPXUP;3575;07:39:53;0;50	59169;8	84958;0;0;69;
$GPXUP;3575;07:39:54;0;50	59158;8	84978;0;0;65;
$GPXUP;3575;07:39:55;0;50	5915;8	85;0;0;62;
$GPXUP;3575;07:39:56;0;50	59144;8	85022;0;0;60;
$GPXUP;3575;07:39:57;0;50	59142;8	85045;0;0;58;
$GPXUP;3575;07:39:58;0;50	59144;8	85067;0;0;54;
$GPXUP;3575;07:39:59;0;50	5915;8	85084;0;0;48;
$GPXUP;3575;07:40:00;0;50	59161;8	85095;0;0;43;
$GPXUP;3575;07:40:01;0;50	59174;8	85099;0;0;43;
$GPXUP;3575;07:40:02;0;50	59186;8	85097;0;0;42;
$GPXUP;3575;07:40:03;0;50	59198;8	85093;0;0;43;
$GPXUP;3575;07:40:04;0;50	59209;8	85088;0;0;42;
$GPXUP;3575;07:40:05;0;50	5922;8	85086;0;0;42;
$GPXUP;3575;07:40:06;0;50	59231;8	85084;0;0;41;
$GPXUP;3575;07:40:07;0;50	59241;8	85082;0;0;36;
$GPXUP;3575;07:40:08;0;50	59251;8	85079;0;0;39;
$GPXUP;3575;07:40:09;0;50	59261;8	85074;0;0;46;
$GPXUP;3575;07:40:10;0;50	59273;8	85068;0;0;46;
$GPXUP;3575;07:40:11;0;50	59284;8	85062;0;0;45;
$GPXUP;3575;07:40:12;0;50	59295;8	85056;0;0;45;
$GPXUP;3575;07:40:13;0;50	59306;8	85049;0;0;46;
$GPXUP;3575;07:40:14;0;50	59317;8	8504;0;0;48;
$GPXUP;3575;07:40:15;0;50	59328;8	85032;0;0;51;
$GPXUP;3575;07:40:16;0;50	5934;8	85024;0;0;52;
$GPXUP;3575;07:40:17;0;50	59352;8	85016;0;0;54;
$GPXUP;3575;07:40:18;0;50	59364;8	85006;0;0;53;
$GPXUP;3575;07:40:19;0;50	59376;8	84994;0;0;59;
$GPXUP;3575;07:40:20;0;50	5939;8	84983;0;0;60;
$GPXUP;3575;07:40:21;0;50	59405;8	84978;0;0;61;
$GPXUP;3575;07:40:22;0;50	5942;8	84977;0;0;58;
$GPXUP;3575;07:40:23;0;50	59434;8	84977;0;0;56;
$GPXUP;3575;07:40:24;0;50	59448;8	84973;0;0;56;
$GPXUP;3575;07:40:25;0;50	59462;8	84966;0;0;58;
$GPXUP;3575;07:40:26;0;50	59475;8	84954;0;0;59;
$GPXUP;3575;07:40:27;0;50	59486;8	8494;0;0;59;
$GPXUP;3575;07:40:28;0;50	59498;8	84924;0;0;62;
$GPXUP;3575;07:40:29;0;50	59508;8	84907;0;0;62;
$GPXUP;3575;07:40:30;0;50	59517;8	84889;0;0;56;
$GPXUP;3575;07:40:31;0;50	59526;8	84872;0;0;56;
$GPXUP;3575;07:40:32;0;50	59537;8	84859;0;0;56;
$GPXUP;3575;07:40:33;0;50	59548;8	84848;0;0;49;
$GPXUP;3575;07:40:34;0;50	59558;8	84839;0;0;50;
$GPXUP;3575;07:40:35;0;50	59571;8	84832;0;0;53;
$GPXUP;3575;07:40:36;0;50	59584;8	84827;0;0;57;
$GPXUP;3575;07:40:37;0;50	59597;8	84821;0;0;58;
$GPXUP;3575;07:40:38;0;50	5961;8	84811;0;0;57;
$GPXUP;3575;07:40:39;0;50	59621;8	84798;0;0;55;
$GPXUP;3575;07:40:40;0;50	5963;8	84784;0;0;52;
$GPXUP;3575;07:40:41;0;50	59637;8	84769;0;0;48;
$GPXUP;3575;07:40:42;0;50	59642;8	84753;0;0;44;
$GPXUP;3575;07:40:43;0;50	59646;8	84738;0;0;40;
$GPXUP;3575;07:40:44;0;50	5965;8	84724;0;0;40;
$GPXUP;3575;07:40:45;0;50	59656;8	84709;0;0;49;
$GPXUP;3575;07:40:46;0;50	59665;8	84693;0;0;51;
$GPXUP;3575;07:40:47;0;50	59675;8	84681;0;0;52;
$GPXUP;3575;07:40:48;0;50	5969;8	84682;0;0;59;
$GPXUP;3575;07:40:49;0;50	59704;8	84691;0;0;62;
$GPXUP;3575;07:40:50;0;50	59717;8	84704;0;0;61;
$GPXUP;3575;07:40:51;0;50	5973;8	84716;0;0;58;
$GPXUP;3575;07:40:52;0;50	59744;8	84723;0;0;56;
$GPXUP;3575;07:40:53;0;50	59758;8	84725;0;0;55;
$GPXUP;3575;07:40:54;0;50	59772;8	84725;0;0;55;
$GPXUP;3575;07:40:55;0;50	59786;8	84721;0;0;57;
$GPXUP;3575;07:40:56;0;50	59801;8	84713;0;0;60;
$GPXUP;3575;07:40:57;0;50	59815;8	84703;0;0;58;
$GPXUP;3575;07:40:58;0;50	59826;8	84689;0;0;57;
$GPXUP;3575;07:40:59;0;50	59835;8	8467;0;0;57;
$GPXUP;3575;07:41:00;0;50	5984;8	84648;0;0;59;
$GPXUP;3575;07:41:01;0;50	59842;8	84624;0;0;60;
$GPXUP;3575;07:41:02;0;50	59843;8	846;0;0;59;
$GPXUP;3575;07:41:03;0;50	59843;8	84577;0;0;55;
$GPXUP;3575;07:41:04;0;50	59844;8	84556;0;0;54;
$GPXUP;3575;07:41:05;0;50	59844;8	84534;0;0;54;
$GPXUP;3575;07:41:06;0;50	5984;8	84513;0;0;56;
$GPXUP;3575;07:41:07;0;50	59834;8	84492;0;0;57;
$GPXUP;3575;07:41:08;0;50	59827;8	84472;0;0;59;
$GPXUP;3575;07:41:09;0;50	59822;8	8445;0;0;57;
$GPXUP;3575;07:41:10;0;50	5982;8	84429;0;0;51;
$GPXUP;3575;07:41:11;0;50	59825;8	8441;0;0;46;
$GPXUP;3575;07:41:12;0;50	59835;8	84394;0;0;46;
$GPXUP;3575;07:41:13;0;50	59848;8	84387;0;0;46;
$GPXUP;3575;07:41:14;0;50	59862;8	84385;0;0;52;
$GPXUP;3575;07:41:15;0;50	59877;8	84388;0;0;54;
$GPXUP;3575;07:41:16;0;50	5989;8	84395;0;0;55;
$GPXUP;3575;07:41:17;0;50	59904;8	84405;0;0;57;
$GPXUP;3575;07:41:18;0;50	59917;8	84413;0;0;56;
$GPXUP;3575;07:41:19;0;50	59931;8	84416;0;0;54;
$GPXUP;3575;07:41:20;0;50	59945;8	84412;0;0;54;
$GPXUP;3575;07:41:21;0;50	59958;8	84408;0;0;53;
$GPXUP;3575;07:41:22;0;50	59972;8	84406;0;0;55;
$GPXUP;3575;07:41:23;0;50	59986;8	84402;0;0;58;
$GPXUP;3575;07:41:24;0;50	60001;8	844;0;0;60;
$GPXUP;3575;07:41:25;0;50	60016;8	84397;0;0;58;
$GPXUP;3575;07:41:26;0;50	6003;8	84392;0;0;57;
$GPXUP;3575;07:41:27;0;50	60043;8	84381;0;0;61;
$GPXUP;3575;07:41:28;0;50	60055;8	84365;0;0;60;
$GPXUP;3575;07:41:29;0;50	60064;8	84345;0;0;59;
$GPXUP;3575;07:41:30;0;50	60068;8	84322;0;0;61;
$GPXUP;3575;07:41:31;0;50	60069;8	84297;0;0;62;
$GPXUP;3575;07:41:32;0;50	60067;8	84273;0;0;59;
$GPXUP;3575;07:41:33;0;50	60062;8	84252;0;0;56;
$GPXUP;3575;07:41:34;0;50	60053;8	84236;0;0;53;
$GPXUP;3575;07:41:35;0;50	60039;8	84226;0;0;53;
$GPXUP;3575;07:41:36;0;50	60023;8	84221;0;0;56;
$GPXUP;3575;07:41:37;0;50	60008;8	84218;0;0;55;
$GPXUP;3575;07:41:38;0;50	59992;8	84218;0;0;57;
$GPXUP;3575;07:41:39;0;50	59977;8	84225;0;0;57;
$GPXUP;3575;07:41:40;0;50	59964;8	84239;0;0;59;
$GPXUP;3575;07:41:41;0;50	59952;8	84256;0;0;61;
$GPXUP;3575;07:41:42;0;50	5994;8	84274;0;0;59;
$GPXUP;3575;07:41:43;0;50	59928;8	8429;0;0;62;
$GPXUP;3575;07:41:44;0;50	59915;8	84306;0;0;66;
$GPXUP;3575;07:41:45;0;50	59902;8	84323;0;0;68;
$GPXUP;3575;07:41:46;0;50	59887;8	84342;0;0;76;
$GPXUP;3575;07:41:47;0;50	59873;8	84364;0;0;77;
$GPXUP;3575;07:41:48;0;50	59861;8	84388;0;0;75;
$GPXUP;3575;07:41:49;0;50	59852;8	84415;0;0;74;
$GPXUP;3575;07:41:50;0;50	59849;8	84442;0;0;71;
$GPXUP;3575;07:41:51;0;50	59851;8	84469;0;0;68;
$GPXUP;3575;07:41:52;0;50	59861;8	84488;0;0;58;
$GPXUP;3575;07:41:53;0;50	59875;8	84496;0;0;43;
$GPXUP;3575;07:41:54;0;50	59891;8	8449;0;0;42;
$GPXUP;3575;07:41:55;0;50	59906;8	84472;0;0;52;
$GPXUP;3575;07:41:56;0;50	59916;8	84452;0;0;52;
$GPXUP;3575;07:41:57;0;50	59924;8	84433;0;0;53;
$GPXUP;3575;07:41:58;0;50	59933;8	84415;0;0;54;
$GPXUP;3575;07:41:59;0;50	59941;8	84397;0;0;53;
$GPXUP;3575;07:42:00;0;50	59946;8	84378;0;0;51;
$GPXUP;3575;07:42:01;0;50	59948;8	84358;0;0;50;
$GPXUP;3575;07:42:02;0;50	59948;8	84338;0;0;50;
$GPXUP;3575;07:42:03;0;50	59944;8	84319;0;0;48;
$GPXUP;3575;07:42:04;0;50	59937;8	84303;0;0;47;
$GPXUP;3575;07:42:05;0;50	59927;8	8429;0;0;47;
$GPXUP;3575;07:42:06;0;50	59915;8	84284;0;0;40;
$GPXUP;3575;07:42:07;0;50	59899;8	84293;0;0;51;
$GPXUP;3575;07:42:08;0;50	59881;8	84314;0;0;69;
$GPXUP;3575;07:42:09;0;50	59865;8	8433;0;0;65;
$GPXUP;3575;07:42:10;0;50	59849;8	84342;0;0;63;
$GPXUP;3575;07:42:11;0;50	59833;8	84354;0;0;63;
$GPXUP;3575;07:42:12;0;50	59818;8	84363;0;0;59;
$GPXUP;3575;07:42:13;0;50	59804;8	84367;0;0;53;
$GPXUP;3575;07:42:14;0;50	59792;8	84365;0;0;49;
$GPXUP;3575;07:42:15;0;50	5978;8	84357;0;0;49;
$GPXUP;3575;07:42:16;0;50	59773;8	8434;0;0;46;
$GPXUP;3575;07:42:17;0;50	59767;8	84323;0;0;46;
$GPXUP;3575;07:42:18;0;50	59759;8	84306;0;0;50;
$GPXUP;3575;07:42:19;0;50	59752;8	84289;0;0;50;
$GPXUP;3575;07:42:20;0;50	59749;8	84269;0;0;52;
$GPXUP;3575;07:42:21;0;50	59748;8	84247;0;0;53;
$GPXUP;3575;07:42:22;0;50	59748;8	84225;0;0;55;
$GPXUP;3575;07:42:23;0;50	5975;8	84202;0;0;56;
$GPXUP;3575;07:42:24;0;50	59752;8	8418;0;0;57;
$GPXUP;3575;07:42:25;0;50	59755;8	84157;0;0;58;
$GPXUP;3575;07:42:26;0;50	5976;8	84135;0;0;60;
$GPXUP;3575;07:42:27;0;50	59766;8	84113;0;0;60;
$GPXUP;3575;07:42:28;0;50	59772;8	84091;0;0;60;
$GPXUP;3575;07:42:29;0;50	59776;8	84069;0;0;59;
$GPXUP;3575;07:42:30;0;50	59777;8	84046;0;0;56;
$GPXUP;3575;07:42:31;0;50	59774;8	84024;0;0;59;
$GPXUP;3575;07:42:32;0;50	59765;8	84005;0;0;60;
$GPXUP;3575;07:42:33;0;50	59755;8	83985;0;0;65;
$GPXUP;3575;07:42:34;0;50	59744;8	83964;0;0;68;
$GPXUP;3575;07:42:35;0;50	59735;8	83941;0;0;66;
$GPXUP;3575;07:42:36;0;50	59729;8	83919;0;0;61;
$GPXUP;3575;07:42:37;0;50	59724;8	83897;0;0;58;
$GPXUP;3575;07:42:38;0;50	59722;8	83876;0;0;54;
$GPXUP;3575;07:42:39;0;50	59724;8	83855;0;0;51;
$GPXUP;3575;07:42:40;0;50	59734;8	83841;0;0;48;
$GPXUP;3575;07:42:41;0;50	5975;8	83834;0;0;52;
$GPXUP;3575;07:42:42;0;50	59766;8	83832;0;0;55;
$GPXUP;3575;07:42:43;0;50	59782;8	83831;0;0;57;
$GPXUP;3575;07:42:44;0;50	59797;8	83826;0;0;58;
$GPXUP;3575;07:42:45;0;50	59809;8	83814;0;0;57;
$GPXUP;3575;07:42:46;0;50	59817;8	83796;0;0;54;
$GPXUP;3575;07:42:47;0;50	59822;8	83775;0;0;55;
$GPXUP;3575;07:42:48;0;50	59826;8	83754;0;0;55;
$GPXUP;3575;07:42:49;0;50	59829;8	83732;0;0;56;
$GPXUP;3575;07:42:50;0;50	59832;8	8371;0;0;55;
$GPXUP;3575;07:42:51;0;50	59837;8	8369;0;0;53;
$GPXUP;3575;07:42:52;0;50	59845;8	83672;0;0;54;
$GPXUP;3575;07:42:53;0;50	59854;8	83658;0;0;54;
$GPXUP;3575;07:42:54;0;50	59866;8	83647;0;0;54;
$GPXUP;3575;07:42:55;0;50	5988;8	83641;0;0;56;
$GPXUP;3575;07:42:56;0;50	59893;8	83636;0;0;54;
$GPXUP;3575;07:42:57;0;50	59906;8	83631;0;0;52;
$GPXUP;3575;07:42:58;0;50	5992;8	83627;0;0;56;
$GPXUP;3575;07:42:59;0;50	59936;8	83623;0;0;64;
$GPXUP;3575;07:43:00;0;50	59952;8	83614;0;0;71;
$GPXUP;3575;07:43:01;0;50	59967;8	83601;0;0;66;
$GPXUP;3575;07:43:02;0;50	59978;8	83583;0;0;61;
$GPXUP;3575;07:43:03;0;50	59983;8	8356;0;0;58;
$GPXUP;3575;07:43:04;0;50	59983;8	83532;0;0;64;
$GPXUP;3575;07:43:05;0;50	59976;8	83507;0;0;60;
$GPXUP;3575;07:43:06;0;50	59961;8	83493;0;0;57;
$GPXUP;3575;07:43:07;0;50	5994;8	83493;0;0;57;
$GPXUP;3575;07:43:08;0;50	59916;8	83511;0;0;75;
$GPXUP;3575;07:43:09;0;50	59897;8	83536;0;0;79;
$GPXUP;3575;07:43:10;0;50	59879;8	8356;0;0;83;
$GPXUP;3575;07:43:11;0;50	5986;8	8358;0;0;87;
$GPXUP;3575;07:43:12;0;50	5984;8	83596;0;0;86;
$GPXUP;3575;07:43:13;0;50	5982;8	83606;0;0;82;
$GPXUP;3575;07:43:14;0;50	598;8	83612;0;0;78;
$GPXUP;3575;07:43:15;0;50	59781;8	83617;0;0;76;
$GPXUP;3575;07:43:16;0;50	59763;8	83625;0;0;71;
$GPXUP;3575;07:43:17;0;50	59747;8	83638;0;0;71;
$GPXUP;3575;07:43:18;0;50	59733;8	83656;0;0;73;
$GPXUP;3575;07:43:19;0;50	5972;8	83679;0;0;75;
$GPXUP;3575;07:43:20;0;50	59711;8	83706;0;0;75;
$GPXUP;3575;07:43:21;0;50	59706;8	83736;0;0;76;
$GPXUP;3575;07:43:22;0;50	59706;8	83768;0;0;76;
$GPXUP;3575;07:43:23;0;50	59708;8	83799;0;0;77;
$GPXUP;3575;07:43:24;0;50	5971;8	8383;0;0;77;
$GPXUP;3575;07:43:25;0;50	59709;8	8386;0;0;76;
$GPXUP;3575;07:43:26;0;50	59708;8	8389;0;0;76;
$GPXUP;3575;07:43:27;0;50	59706;8	8392;0;0;75;
$GPXUP;3575;07:43:28;0;50	59706;8	8395;0;0;76;
$GPXUP;3575;07:43:29;0;50	59708;8	8398;0;0;77;
$GPXUP;3575;07:43:30;0;50	59712;8	8401;0;0;77;
$GPXUP;3575;07:43:31;0;50	59718;8	8404;0;0;79;
$GPXUP;3575;07:43:32;0;50	59726;8	84067;0;0;76;
$GPXUP;3575;07:43:33;0;50	59735;8	84094;0;0;75;
$GPXUP;3575;07:43:34;0;50	59743;8	8412;0;0;72;
$GPXUP;3575;07:43:35;0;50	5975;8	84146;0;0;72;
$GPXUP;3575;07:43:36;0;50	59754;8	84174;0;0;73;
$GPXUP;3575;07:43:37;0;50	59755;8	84203;0;0;73;
$GPXUP;3575;07:43:38;0;50	59755;8	84231;0;0;70;
$GPXUP;3575;07:43:39;0;50	59756;8	84257;0;0;65;
$GPXUP;3575;07:43:40;0;50	59759;8	84281;0;0;61;
$GPXUP;3575;07:43:41;0;50	59764;8	84304;0;0;61;
$GPXUP;3575;07:43:42;0;50	59772;8	84324;0;0;59;
$GPXUP;3575;07:43:43;0;50	5978;8	84342;0;0;56;
$GPXUP;3575;07:43:44;0;50	59788;8	8436;0;0;56;
$GPXUP;3575;07:43:45;0;50	59798;8	84377;0;0;59;
$GPXUP;3575;07:43:46;0;50	59808;8	84394;0;0;60;
$GPXUP;3575;07:43:47;0;50	59819;8	84411;0;0;62;
$GPXUP;3575;07:43:48;0;50	5983;8	84427;0;0;61;
$GPXUP;3575;07:43:49;0;50	59842;8	84441;0;0;59;
$GPXUP;3575;07:43:50;0;50	59855;8	84454;0;0;62;
$GPXUP;3575;07:43:51;0;50	59867;8	84469;0;0;63;
$GPXUP;3575;07:43:52;0;50	5988;8	84482;0;0;59;
$GPXUP;3575;07:43:53;0;50	59894;8	8449;0;0;56;
$GPXUP;3575;07:43:54;0;50	59907;8	84491;0;0;53;
$GPXUP;3575;07:43:55;0;50	5992;8	84488;0;0;52;
$GPXUP;3575;07:43:56;0;50	59932;8	8448;0;0;51;
$GPXUP;3575;07:43:57;0;50	59943;8	84467;0;0;51;
$GPXUP;3575;07:43:58;0;50	59951;8	84451;0;0;50;
$GPXUP;3575;07:43:59;0;50	59956;8	84432;0;0;49;
$GPXUP;3575;07:44:00;0;50	59957;8	84412;0;0;48;
$GPXUP;3575;07:44:01;0;50	59956;8	84392;0;0;48;
$GPXUP;3575;07:44:02;0;50	59952;8	84373;0;0;48;
$GPXUP;3575;07:44:03;0;50	59945;8	84356;0;0;50;
$GPXUP;3575;07:44:04;0;50	59935;8	84343;0;0;52;
$GPXUP;3575;07:44:05;0;50	59923;8	84334;0;0;52;
$GPXUP;3575;07:44:06;0;50	59908;8	84334;0;0;55;
$GPXUP;3575;07:44:07;0;50	59893;8	84339;0;0;57;
$GPXUP;3575;07:44:08;0;50	59878;8	84346;0;0;58;
$GPXUP;3575;07:44:09;0;50	59865;8	84356;0;0;55;
$GPXUP;3575;07:44:10;0;50	59854;8	8437;0;0;53;
$GPXUP;3575;07:44:11;0;50	59845;8	8439;0;0;57;
$GPXUP;3575;07:44:12;0;50	5984;8	84414;0;0;58;
$GPXUP;3575;07:44:13;0;50	5984;8	84443;0;0;66;
$GPXUP;3575;07:44:14;0;50	59843;8	84473;0;0;70;
$GPXUP;3575;07:44:15;0;50	59846;8	84502;0;0;69;
$GPXUP;3575;07:44:16;0;50	5985;8	8453;0;0;67;
$GPXUP;3575;07:44:17;0;50	59852;8	84556;0;0;63;
$GPXUP;3575;07:44:18;0;50	59854;8	84581;0;0;63;
$GPXUP;3575;07:44:19;0;50	59856;8	84606;0;0;62;
$GPXUP;3575;07:44:20;0;50	59857;8	84632;0;0;69;
$GPXUP;3575;07:44:21;0;50	59858;8	84662;0;0;77;
$GPXUP;3575;07:44:22;0;50	5986;8	84693;0;0;75;
$GPXUP;3575;07:44:23;0;50	59862;8	84721;0;0;70;
$GPXUP;3575;07:44:24;0;50	59864;8	84748;0;0;67;
$GPXUP;3575;07:44:25;0;50	59866;8	84774;0;0;66;
$GPXUP;3575;07:44:26;0;50	5987;8	848;0;0;67;
$GPXUP;3575;07:44:27;0;50	59872;8	84827;0;0;69;
$GPXUP;3575;07:44:28;0;50	59871;8	84854;0;0;70;
$GPXUP;3575;07:44:29;0;50	59867;8	84882;0;0;70;
$GPXUP;3575;07:44:30;0;50	59863;8	84908;0;0;72;
$GPXUP;3575;07:44:31;0;50	59855;8	84935;0;0;73;
$GPXUP;3575;07:44:32;0;50	59844;8	84959;0;0;74;
$GPXUP;3575;07:44:33;0;50	5983;8	84982;0;0;78;
$GPXUP;3575;07:44:34;0;50	59817;8	85006;0;0;78;
$GPXUP;3575;07:44:35;0;50	59805;8	8503;0;0;77;
$GPXUP;3575;07:44:36;0;50	59791;8	85051;0;0;73;
$GPXUP;3575;07:44:37;0;50	59777;8	85068;0;0;70;
$GPXUP;3575;07:44:38;0;50	59761;8	8508;0;0;68;
$GPXUP;3575;07:44:39;0;50	59746;8	85094;0;0;69;
$GPXUP;3575;07:44:40;0;50	59731;8	8511;0;0;69;
$GPXUP;3575;07:44:41;0;50	59716;8	85123;0;0;67;
$GPXUP;3575;07:44:42;0;50	597;8	85132;0;0;68;
$GPXUP;3575;07:44:43;0;50	59684;8	85138;0;0;66;
$GPXUP;3575;07:44:44;0;50	59667;8	85142;0;0;63;
$GPXUP;3575;07:44:45;0;50	59652;8	85144;0;0;63;
$GPXUP;3575;07:44:46;0;50	59635;8	85146;0;0;65;
$GPXUP;3575;07:44:47;0;50	59618;8	85151;0;0;68;
$GPXUP;3575;07:44:48;0;50	59601;8	85158;0;0;72;
$GPXUP;3575;07:44:49;0;50	59583;8	85161;0;0;70;
$GPXUP;3575;07:44:50;0;50	59566;8	85157;0;0;68;
$GPXUP;3575;07:44:51;0;50	59549;8	85148;0;0;72;
$GPXUP;3575;07:44:52;0;50	59532;8	85138;0;0;73;
$GPXUP;3575;07:44:53;0;50	59515;8	85125;0;0;72;
$GPXUP;3575;07:44:54;0;50	59501;8	85107;0;0;69;
$GPXUP;3575;07:44:55;0;50	59488;8	85088;0;0;69;
$GPXUP;3575;07:44:56;0;50	59475;8	8507;0;0;68;
$GPXUP;3575;07:44:57;0;50	59461;8	85055;0;0;69;
$GPXUP;3575;07:44:58;0;50	59445;8	85043;0;0;71;
$GPXUP;3575;07:44:59;0;50	59428;8	85035;0;0;71;
$GPXUP;3575;07:45:00;0;50	5941;8	85031;0;0;70;
$GPXUP;3575;07:45:01;0;50	59392;8	8503;0;0;77;
$GPXUP;3575;07:45:02;0;50	59372;8	8503;0;0;76;
$GPXUP;3575;07:45:03;0;50	59355;8	85035;0;0;71;
$GPXUP;3575;07:45:04;0;50	59339;8	85046;0;0;70;
$GPXUP;3575;07:45:05;0;50	59324;8	85062;0;0;71;
$GPXUP;3575;07:45:06;0;50	59312;8	85083;0;0;74;
$GPXUP;3575;07:45:07;0;50	59301;8	85108;0;0;75;
$GPXUP;3575;07:45:08;0;50	59292;8	85134;0;0;74;
$GPXUP;3575;07:45:09;0;50	59282;8	8516;0;0;75;
$GPXUP;3575;07:45:10;0;50	59272;8	85185;0;0;76;
$GPXUP;3575;07:45:11;0;50	59262;8	85212;0;0;78;
$GPXUP;3575;07:45:12;0;50	59252;8	85238;0;0;79;
$GPXUP;3575;07:45:13;0;50	5924;8	85264;0;0;78;
$GPXUP;3575;07:45:14;0;50	59227;8	85286;0;0;76;
$GPXUP;3575;07:45:15;0;50	59212;8	85304;0;0;73;
$GPXUP;3575;07:45:16;0;50	59197;8	8532;0;0;73;
$GPXUP;3575;07:45:17;0;50	59181;8	85332;0;0;71;
$GPXUP;3575;07:45:18;0;50	59164;8	85341;0;0;68;
$GPXUP;3575;07:45:19;0;50	59148;8	85345;0;0;66;
$GPXUP;3575;07:45:20;0;50	59131;8	85346;0;0;66;
$GPXUP;3575;07:45:21;0;50	59115;8	85344;0;0;66;
$GPXUP;3575;07:45:22;0;50	59098;8	85342;0;0;67;
$GPXUP;3575;07:45:23;0;50	59082;8	85344;0;0;66;
$GPXUP;3575;07:45:24;0;50	59065;8	8535;0;0;70;
$GPXUP;3575;07:45:25;0;50	59049;8	85363;0;0;73;
$GPXUP;3575;07:45:26;0;50	59034;8	85382;0;0;76;
$GPXUP;3575;07:45:27;0;50	59022;8	85407;0;0;80;
$GPXUP;3575;07:45:28;0;50	59013;8	85436;0;0;78;
$GPXUP;3575;07:45:29;0;50	59009;8	85467;0;0;77;
$GPXUP;3575;07:45:30;0;50	59009;8	85499;0;0;78;
$GPXUP;3575;07:45:31;0;50	59014;8	85529;0;0;74;
$GPXUP;3575;07:45:32;0;50	59023;8	85555;0;0;69;
$GPXUP;3575;07:45:33;0;50	59035;8	85576;0;0;63;
$GPXUP;3575;07:45:34;0;50	5905;8	85587;0;0;55;
$GPXUP;3575;07:45:35;0;50	59066;8	85589;0;0;52;
$GPXUP;3575;07:45:36;0;50	5908;8	85585;0;0;49;
$GPXUP;3575;07:45:37;0;50	59093;8	8558;0;0;48;
$GPXUP;3575;07:45:38;0;50	59104;8	85571;0;0;46;
$GPXUP;3575;07:45:39;0;50	59113;8	8556;0;0;42;
$GPXUP;3575;07:45:40;0;50	5912;8	85546;0;0;43;
$GPXUP;3575;07:45:41;0;50	59124;8	85531;0;0;40;
$GPXUP;3575;07:45:42;0;50	59123;8	85515;0;0;37;
$GPXUP;3575;07:45:43;0;50	59117;8	855;0;0;40;
$GPXUP;3575;07:45:44;0;50	59109;8	85485;0;0;47;
$GPXUP;3575;07:45:45;0;50	59101;8	85469;0;0;46;
$GPXUP;3575;07:45:46;0;50	59094;8	85454;0;0;45;
$GPXUP;3575;07:45:47;0;50	59087;8	85438;0;0;46;
$GPXUP;3575;07:45:48;0;50	59081;8	85422;0;0;43;
$GPXUP;3575;07:45:49;0;50	5908;8	85406;0;0;38;
$GPXUP;3575;07:45:50;0;50	59085;8	85393;0;0;35;
$GPXUP;3575;07:45:51;0;50	59097;8	85384;0;0;44;
$GPXUP;3575;07:45:52;0;50	59112;8	8538;0;0;50;
$GPXUP;3575;07:45:53;0;50	59126;8	85376;0;0;52;
$GPXUP;3575;07:45:54;0;50	59138;8	85368;0;0;50;
$GPXUP;3575;07:45:55;0;50	59146;8	85355;0;0;43;
$GPXUP;3575;07:45:56;0;50	5915;8	85337;0;0;41;
$GPXUP;3575;07:45:57;0;50	5915;8	85318;0;0;46;
$GPXUP;3575;07:45:58;0;50	59152;8	85299;0;0;46;
$GPXUP;3575;07:45:59;0;50	59155;8	85281;0;0;46;
$GPXUP;3575;07:46:00;0;50	59159;8	85264;0;0;48;
$GPXUP;3575;07:46:01;0;50	59162;8	85245;0;0;46;
$GPXUP;3575;07:46:02;0;50	59162;8	85226;0;0;48;
$GPXUP;3575;07:46:03;0;50	5916;8	85208;0;0;48;
$GPXUP;3575;07:46:04;0;50	59157;8	85189;0;0;47;
$GPXUP;3575;07:46:05;0;50	59154;8	85171;0;0;48;
$GPXUP;3575;07:46:06;0;50	5915;8	85153;0;0;47;
$GPXUP;3575;07:46:07;0;50	59143;8	85138;0;0;50;
$GPXUP;3575;07:46:08;0;50	59134;8	85123;0;0;48;
$GPXUP;3575;07:46:09;0;50	59128;8	85108;0;0;44;
$GPXUP;3575;07:46:10;0;50	59126;8	85094;0;0;34;
$GPXUP;3575;07:46:11;0;50	59131;8	85082;0;0;28;
$GPXUP;3575;07:46:12;0;50	59142;8	85072;0;0;41;
$GPXUP;3575;07:46:13;0;50	59154;8	85061;0;0;49;
$GPXUP;3575;07:46:14;0;50	59164;8	85049;0;0;48;
$GPXUP;3575;07:46:15;0;50	59171;8	85034;0;0;45;
$GPXUP;3575;07:46:16;0;50	59174;8	85016;0;0;45;
$GPXUP;3575;07:46:17;0;50	59173;8	84995;0;0;50;
$GPXUP;3575;07:46:18;0;50	5917;8	84973;0;0;57;
$GPXUP;3575;07:46:19;0;50	59166;8	8495;0;0;58;
$GPXUP;3575;07:46:20;0;50	59163;8	84927;0;0;59;
$GPXUP;3575;07:46:21;0;50	5916;8	84904;0;0;59;
$GPXUP;3575;07:46:22;0;50	59154;8	84882;0;0;62;
$GPXUP;3575;07:46:23;0;50	59146;8	8486;0;0;63;
$GPXUP;3575;07:46:24;0;50	59137;8	84839;0;0;62;
$GPXUP;3575;07:46:25;0;50	5913;8	84817;0;0;62;
$GPXUP;3575;07:46:26;0;50	59126;8	84794;0;0;61;
$GPXUP;3575;07:46:27;0;50	59122;8	84771;0;0;60;
$GPXUP;3575;07:46:28;0;50	59117;8	84749;0;0;60;
$GPXUP;3575;07:46:29;0;50	5911;8	84727;0;0;59;
$GPXUP;3575;07:46:30;0;50	59102;8	84708;0;0;58;
$GPXUP;3575;07:46:31;0;50	59091;8	84691;0;0;63;
$GPXUP;3575;07:46:32;0;50	59075;8	84678;0;0;66;
$GPXUP;3575;07:46:33;0;50	59057;8	84672;0;0;71;
$GPXUP;3575;07:46:34;0;50	59039;8	84667;0;0;70;
$GPXUP;3575;07:46:35;0;50	59021;8	84666;0;0;67;
$GPXUP;3575;07:46:36;0;50	59004;8	84671;0;0;65;
$GPXUP;3575;07:46:37;0;50	58988;8	8468;0;0;65;
$GPXUP;3575;07:46:38;0;50	58972;8	8469;0;0;64;
$GPXUP;3575;07:46:39;0;50	58956;8	84698;0;0;61;
$GPXUP;3575;07:46:40;0;50	58942;8	84704;0;0;59;
$GPXUP;3575;07:46:41;0;50	58927;8	84712;0;0;60;
$GPXUP;3575;07:46:42;0;50	58912;8	84721;0;0;66;
$GPXUP;3575;07:46:43;0;50	58896;8	84731;0;0;66;
$GPXUP;3575;07:46:44;0;50	58883;8	84747;0;0;70;
$GPXUP;3575;07:46:45;0;50	58872;8	84769;0;0;68;
$GPXUP;3575;07:46:46;0;50	58864;8	84794;0;0;70;
$GPXUP;3575;07:46:47;0;50	58858;8	84822;0;0;71;
$GPXUP;3575;07:46:48;0;50	58854;8	8485;0;0;72;
$GPXUP;3575;07:46:49;0;50	58847;8	84877;0;0;70;
$GPXUP;3575;07:46:50;0;50	58839;8	849;0;0;65;
$GPXUP;3575;07:46:51;0;50	58827;8	84916;0;0;59;
$GPXUP;3575;07:46:52;0;50	58811;8	84924;0;0;60;
$GPXUP;3575;07:46:53;0;50	58795;8	84928;0;0;62;
$GPXUP;3575;07:46:54;0;50	58779;8	84932;0;0;62;
$GPXUP;3575;07:46:55;0;50	58763;8	84934;0;0;59;
$GPXUP;3575;07:46:56;0;50	58749;8	84931;0;0;55;
$GPXUP;3575;07:46:57;0;50	58735;8	84924;0;0;53;
$GPXUP;3575;07:46:58;0;50	58723;8	84916;0;0;54;
$GPXUP;3575;07:46:59;0;50	5871;8	84906;0;0;56;
$GPXUP;3575;07:47:00;0;50	58698;8	84894;0;0;56;
$GPXUP;3575;07:47:01;0;50	58688;8	84879;0;0;55;
$GPXUP;3575;07:47:02;0;50	5868;8	84861;0;0;56;
$GPXUP;3575;07:47:03;0;50	58672;8	84841;0;0;58;
$GPXUP;3575;07:47:04;0;50	58664;8	84823;0;0;59;
$GPXUP;3575;07:47:05;0;50	58653;8	84805;0;0;63;
$GPXUP;3575;07:47:06;0;50	58641;8	84788;0;0;64;
$GPXUP;3575;07:47:07;0;50	58628;8	84773;0;0;65;
$GPXUP;3575;07:47:08;0;50	58614;8	8476;0;0;65;
$GPXUP;3575;07:47:09;0;50	586;8	84748;0;0;65;
$GPXUP;3575;07:47:10;0;50	58585;8	84736;0;0;65;
$GPXUP;3575;07:47:11;0;50	5857;8	84727;0;0;63;
$GPXUP;3575;07:47:12;0;50	58555;8	8472;0;0;64;
$GPXUP;3575;07:47:13;0;50	58539;8	84718;0;0;64;
$GPXUP;3575;07:47:14;0;50	58523;8	84719;0;0;65;
$GPXUP;3575;07:47:15;0;50	58506;8	84722;0;0;67;
$GPXUP;3575;07:47:16;0;50	58489;8	8473;0;0;72;
$GPXUP;3575;07:47:17;0;50	58472;8	84739;0;0;72;
$GPXUP;3575;07:47:18;0;50	58455;8	84749;0;0;72;
$GPXUP;3575;07:47:19;0;50	58439;8	84762;0;0;72;
$GPXUP;3575;07:47:20;0;50	58423;8	84776;0;0;73;
$GPXUP;3575;07:47:21;0;50	58408;8	84792;0;0;71;
$GPXUP;3575;07:47:22;0;50	58392;8	84805;0;0;68;
$GPXUP;3575;07:47:23;0;50	58376;8	84812;0;0;68;
$GPXUP;3575;07:47:24;0;50	58359;8	84814;0;0;66;
$GPXUP;3575;07:47:25;0;50	58342;8	84813;0;0;65;
$GPXUP;3575;07:47:26;0;50	58327;8	84806;0;0;63;
$GPXUP;3575;07:47:27;0;50	58313;8	84794;0;0;62;
$GPXUP;3575;07:47:28;0;50	58302;8	84778;0;0;59;
$GPXUP;3575;07:47:29;0;50	58294;8	84759;0;0;56;
$GPXUP;3575;07:47:30;0;50	5829;8	84738;0;0;54;
$GPXUP;3575;07:47:31;0;50	58288;8	84716;0;0;55;
$GPXUP;3575;07:47:32;0;50	58286;8	84694;0;0;55;
$GPXUP;3575;07:47:33;0;50	58285;8	84673;0;0;51;
$GPXUP;3575;07:47:34;0;50	58287;8	84654;0;0;49;
$GPXUP;3575;07:47:35;0;50	58291;8	84636;0;0;47;
$GPXUP;3575;07:47:36;0;50	58298;8	84619;0;0;47;
$GPXUP;3575;07:47:37;0;50	58307;8	84605;0;0;48;
$GPXUP;3575;07:47:38;0;50	58317;8	84592;0;0;49;
$GPXUP;3575;07:47:39;0;50	58327;8	84581;0;0;50;
$GPXUP;3575;07:47:40;0;50	58338;8	8457;0;0;50;
$GPXUP;3575;07:47:41;0;50	58349;8	84558;0;0;50;
$GPXUP;3575;07:47:42;0;50	58361;8	8455;0;0;52;
$GPXUP;3575;07:47:43;0;50	58374;8	84544;0;0;54;
$GPXUP;3575;07:47:44;0;50	58388;8	84538;0;0;55;
$GPXUP;3575;07:47:45;0;50	58401;8	8453;0;0;53;
$GPXUP;3575;07:47:46;0;50	58412;8	84518;0;0;53;
$GPXUP;3575;07:47:47;0;50	5842;8	84503;0;0;49;
$GPXUP;3575;07:47:48;0;50	58423;8	84483;0;0;50;
$GPXUP;3575;07:47:49;0;50	5842;8	84462;0;0;54;
$GPXUP;3575;07:47:50;0;50	58411;8	84442;0;0;55;
$GPXUP;3575;07:47:51;0;50	58404;8	84422;0;0;55;
$GPXUP;3575;07:47:52;0;50	58397;8	84402;0;0;55;
$GPXUP;3575;07:47:53;0;50	58392;8	84381;0;0;55;
$GPXUP;3575;07:47:54;0;50	58388;8	8436;0;0;56;
$GPXUP;3575;07:47:55;0;50	58381;8	8434;0;0;59;
$GPXUP;3575;07:47:56;0;50	58372;8	84321;0;0;59;
$GPXUP;3575;07:47:57;0;50	58364;8	84301;0;0;58;
$GPXUP;3575;07:47:58;0;50	58358;8	84281;0;0;55;
$GPXUP;3575;07:47:59;0;50	58353;8	84261;0;0;53;
$GPXUP;3575;07:48:00;0;50	5835;8	84241;0;0;52;
$GPXUP;3575;07:48:01;0;50	58346;8	84222;0;0;52;
$GPXUP;3575;07:48:02;0;50	58345;8	84202;0;0;50;
$GPXUP;3575;07:48:03;0;50	58346;8	84182;0;0;49;
$GPXUP;3575;07:48:04;0;50	58348;8	84164;0;0;49;
$GPXUP;3575;07:48:05;0;50	5835;8	84144;0;0;51;
$GPXUP;3575;07:48:06;0;50	58351;8	84124;0;0;52;
$GPXUP;3575;07:48:07;0;50	58354;8	84104;0;0;53;
$GPXUP;3575;07:48:08;0;50	58358;8	84084;0;0;52;
$GPXUP;3575;07:48:09;0;50	58363;8	84065;0;0;53;
$GPXUP;3575;07:48:10;0;50	58368;8	84046;0;0;55;
$GPXUP;3575;07:48:11;0;50	58373;8	84026;0;0;54;
$GPXUP;3575;07:48:12;0;50	58379;8	84006;0;0;53;
$GPXUP;3575;07:48:13;0;50	58385;8	83988;0;0;54;
$GPXUP;3575;07:48:14;0;50	58391;8	83969;0;0;55;
$GPXUP;3575;07:48:15;0;50	58397;8	83949;0;0;55;
$GPXUP;3575;07:48:16;0;50	58402;8	83929;0;0;54;
$GPXUP;3575;07:48:17;0;50	58407;8	83909;0;0;54;
$GPXUP;3575;07:48:18;0;50	5841;8	83888;0;0;55;
$GPXUP;3575;07:48:19;0;50	58412;8	83867;0;0;56;
$GPXUP;3575;07:48:20;0;50	58412;8	83845;0;0;56;
$GPXUP;3575;07:48:21;0;50	5841;8	83823;0;0;56;
$GPXUP;3575;07:48:22;0;50	58408;8	83802;0;0;54;
$GPXUP;3575;07:48:23;0;50	58404;8	83782;0;0;53;
$GPXUP;3575;07:48:24;0;50	58398;8	83763;0;0;54;
$GPXUP;3575;07:48:25;0;50	58391;8	83746;0;0;53;
$GPXUP;3575;07:48:26;0;50	58383;8	83729;0;0;53;
$GPXUP;3575;07:48:27;0;50	58373;8	83714;0;0;57;
$GPXUP;3575;07:48:28;0;50	58359;8	83703;0;0;62;
$GPXUP;3575;07:48:29;0;50	58344;8	83694;0;0;65;
$GPXUP;3575;07:48:30;0;50	58328;8	83686;0;0;68;
$GPXUP;3575;07:48:31;0;50	5831;8	83681;0;0;69;
$GPXUP;3575;07:48:32;0;50	58293;8	83677;0;0;69;
$GPXUP;3575;07:48:33;0;50	58276;8	83675;0;0;69;
$GPXUP;3575;07:48:34;0;50	58258;8	83676;0;0;70;
$GPXUP;3575;07:48:35;0;50	5824;8	83682;0;0;71;
$GPXUP;3575;07:48:36;0;50	58223;8	83692;0;0;72;
$GPXUP;3575;07:48:37;0;50	58207;8	83703;0;0;71;
$GPXUP;3575;07:48:38;0;50	5819;8	83715;0;0;69;
$GPXUP;3575;07:48:39;0;50	58175;8	83728;0;0;70;
$GPXUP;3575;07:48:40;0;50	5816;8	83743;0;0;70;
$GPXUP;3575;07:48:41;0;50	58145;8	83758;0;0;70;
$GPXUP;3575;07:48:42;0;50	5813;8	83774;0;0;69;
$GPXUP;3575;07:48:43;0;50	58115;8	83787;0;0;68;
$GPXUP;3575;07:48:44;0;50	58099;8	83797;0;0;67;
$GPXUP;3575;07:48:45;0;50	58083;8	83803;0;0;66;
$GPXUP;3575;07:48:46;0;50	58066;8	83805;0;0;66;
$GPXUP;3575;07:48:47;0;50	5805;8	83807;0;0;66;
$GPXUP;3575;07:48:48;0;50	58033;8	83808;0;0;65;
$GPXUP;3575;07:48:49;0;50	58017;8	83809;0;0;65;
$GPXUP;3575;07:48:50;0;50	58;8	83811;0;0;68;
$GPXUP;3575;07:48:51;0;50	57982;8	83814;0;0;69;
$GPXUP;3575;07:48:52;0;50	57965;8	83821;0;0;73;
$GPXUP;3575;07:48:53;0;50	57947;8	8383;0;0;74;
$GPXUP;3575;07:48:54;0;50	5793;8	83839;0;0;73;
$GPXUP;3575;07:48:55;0;50	57913;8	8385;0;0;74;
$GPXUP;3575;07:48:56;0;50	57896;8	83862;0;0;72;
$GPXUP;3575;07:48:57;0;50	57879;8	83872;0;0;71;
$GPXUP;3575;07:48:58;0;50	57862;8	83881;0;0;71;
$GPXUP;3575;07:48:59;0;50	57845;8	83889;0;0;72;
$GPXUP;3575;07:49:00;0;50	57828;8	83895;0;0;71;
$GPXUP;3575;07:49:01;0;50	57811;8	83897;0;0;68;
$GPXUP;3575;07:49:02;0;50	57795;8	83893;0;0;66;
$GPXUP;3575;07:49:03;0;50	57782;8	83883;0;0;58;
$GPXUP;3575;07:49:04;0;50	57772;8	83868;0;0;54;
$GPXUP;3575;07:49:05;0;50	57766;8	8385;0;0;51;
$GPXUP;3575;07:49:06;0;50	57762;8	8383;0;0;51;
$GPXUP;3575;07:49:07;0;50	57759;8	83809;0;0;52;
$GPXUP;3575;07:49:08;0;50	57755;8	83788;0;0;53;
$GPXUP;3575;07:49:09;0;50	57752;8	83768;0;0;54;
$GPXUP;3575;07:49:10;0;50	57749;8	83747;0;0;52;
$GPXUP;3575;07:49:11;0;50	57746;8	83726;0;0;52;
$GPXUP;3575;07:49:12;0;50	57742;8	83706;0;0;54;
$GPXUP;3575;07:49:13;0;50	57735;8	83687;0;0;57;
$GPXUP;3575;07:49:14;0;50	57726;8	83669;0;0;60;
$GPXUP;3575;07:49:15;0;50	57714;8	83654;0;0;62;
$GPXUP;3575;07:49:16;0;50	57701;8	83641;0;0;62;
$GPXUP;3575;07:49:17;0;50	57687;8	83628;0;0;62;
$GPXUP;3575;07:49:18;0;50	57673;8	83616;0;0;63;
$GPXUP;3575;07:49:19;0;50	5766;8	83602;0;0;66;
$GPXUP;3575;07:49:20;0;50	57648;8	83584;0;0;64;
$GPXUP;3575;07:49:21;0;50	57639;8	83564;0;0;61;
$GPXUP;3575;07:49:22;0;50	57632;8	83542;0;0;60;
$GPXUP;3575;07:49:23;0;50	57625;8	83521;0;0;62;
$GPXUP;3575;07:49:24;0;50	57617;8	835;0;0;60;
$GPXUP;3575;07:49:25;0;50	57612;8	8348;0;0;56;
$GPXUP;3575;07:49:26;0;50	57608;8	83459;0;0;52;
$GPXUP;3575;07:49:27;0;50	57605;8	8344;0;0;50;
$GPXUP;3575;07:49:28;0;50	57605;8	8342;0;0;49;
$GPXUP;3575;07:49:29;0;50	57607;8	83401;0;0;49;
$GPXUP;3575;07:49:30;0;50	57608;8	83382;0;0;49;
$GPXUP;3575;07:49:31;0;50	57611;8	83363;0;0;49;
$GPXUP;3575;07:49:32;0;50	57614;8	83344;0;0;51;
$GPXUP;3575;07:49:33;0;50	57618;8	83324;0;0;53;
$GPXUP;3575;07:49:34;0;50	5762;8	83303;0;0;53;
$GPXUP;3575;07:49:35;0;50	57622;8	83282;0;0;53;
$GPXUP;3575;07:49:36;0;50	57625;8	83261;0;0;55;
$GPXUP;3575;07:49:37;0;50	57625;8	83239;0;0;57;
$GPXUP;3575;07:49:38;0;50	57623;8	83216;0;0;59;
$GPXUP;3575;07:49:39;0;50	57622;8	83192;0;0;61;
$GPXUP;3575;07:49:40;0;50	57622;8	83168;0;0;61;
$GPXUP;3575;07:49:41;0;50	57625;8	83145;0;0;61;
$GPXUP;3575;07:49:42;0;50	5763;8	83122;0;0;61;
$GPXUP;3575;07:49:43;0;50	57637;8	831;0;0;61;
$GPXUP;3575;07:49:44;0;50	57642;8	83077;0;0;62;
$GPXUP;3575;07:49:45;0;50	57645;8	83053;0;0;63;
$GPXUP;3575;07:49:46;0;50	57645;8	83029;0;0;61;
$GPXUP;3575;07:49:47;0;50	57645;8	83005;0;0;60;
$GPXUP;3575;07:49:48;0;50	57645;8	82982;0;0;57;
$GPXUP;3575;07:49:49;0;50	57647;8	8296;0;0;55;
$GPXUP;3575;07:49:50;0;50	57651;8	8294;0;0;54;
$GPXUP;3575;07:49:51;0;50	57655;8	82918;0;0;57;
$GPXUP;3575;07:49:52;0;50	57659;8	82895;0;0;61;
$GPXUP;3575;07:49:53;0;50	57662;8	82872;0;0;61;
$GPXUP;3575;07:49:54;0;50	57666;8	82848;0;0;62;
$GPXUP;3575;07:49:55;0;50	57672;8	82826;0;0;61;
$GPXUP;3575;07:49:56;0;50	57678;8	82804;0;0;60;
$GPXUP;3575;07:49:57;0;50	57685;8	82783;0;0;60;
$GPXUP;3575;07:49:58;0;50	57694;8	82764;0;0;59;
$GPXUP;3575;07:49:59;0;50	57704;8	82747;0;0;58;
$GPXUP;3575;07:50:00;0;50	57716;8	82736;0;0;57;
$GPXUP;3575;07:50:01;0;50	57731;8	82731;0;0;59;
$GPXUP;3575;07:50:02;0;50	57746;8	8273;0;0;61;
$GPXUP;3575;07:50:03;0;50	57762;8	82731;0;0;63;
$GPXUP;3575;07:50:04;0;50	57778;8	82732;0;0;63;
$GPXUP;3575;07:50:05;0;50	57794;8	8273;0;0;63;
$GPXUP;3575;07:50:06;0;50	57808;8	82724;0;0;60;
$GPXUP;3575;07:50:07;0;50	57821;8	82714;0;0;56;
$GPXUP;3575;07:50:08;0;50	57832;8	82702;0;0;55;
$GPXUP;3575;07:50:09;0;50	57843;8	82688;0;0;56;
$GPXUP;3575;07:50:10;0;50	57854;8	82673;0;0;57;
$GPXUP;3575;07:50:11;0;50	57864;8	82657;0;0;57;
$GPXUP;3575;07:50:12;0;50	57874;8	82643;0;0;56;
$GPXUP;3575;07:50:13;0;50	57886;8	82631;0;0;56;
$GPXUP;3575;07:50:14;0;50	57899;8	82623;0;0;57;
$GPXUP;3575;07:50:15;0;50	57913;8	8262;0;0;56;
$GPXUP;3575;07:50:16;0;50	57927;8	82621;0;0;58;
$GPXUP;3575;07:50:17;0;50	57943;8	82624;0;0;62;
$GPXUP;3575;07:50:18;0;50	57959;8	82632;0;0;66;
$GPXUP;3575;07:50:19;0;50	57975;8	82641;0;0;67;
$GPXUP;3575;07:50:20;0;50	57991;8	82651;0;0;68;
$GPXUP;3575;07:50:21;0;50	58007;8	82662;0;0;69;
$GPXUP;3575;07:50:22;0;50	58022;8	82674;0;0;69;
$GPXUP;3575;07:50:23;0;50	58038;8	82685;0;0;66;
$GPXUP;3575;07:50:24;0;50	58054;8	8269;0;0;66;
$GPXUP;3575;07:50:25;0;50	5807;8	82694;0;0;64;
$GPXUP;3575;07:50:26;0;50	58086;8	82695;0;0;63;
$GPXUP;3575;07:50:27;0;50	58101;8	82696;0;0;62;
$GPXUP;3575;07:50:28;0;50	58117;8	82698;0;0;61;
$GPXUP;3575;07:50:29;0;50	58132;8	82701;0;0;61;
$GPXUP;3575;07:50:30;0;50	58147;8	82705;0;0;62;
$GPXUP;3575;07:50:31;0;50	58162;8	8271;0;0;62;
$GPXUP;3575;07:50:32;0;50	58177;8	82718;0;0;62;
$GPXUP;3575;07:50:33;0;50	58191;8	82728;0;0;62;
$GPXUP;3575;07:50:34;0;50	58205;8	82738;0;0;62;
$GPXUP;3575;07:50:35;0;50	5822;8	82744;0;0;62;
$GPXUP;3575;07:50:36;0;50	58236;8	82744;0;0;63;
$GPXUP;3575;07:50:37;0;50	58251;8	8274;0;0;59;
$GPXUP;3575;07:50:38;0;50	58266;8	82736;0;0;58;
$GPXUP;3575;07:50:39;0;50	5828;8	8273;0;0;58;
$GPXUP;3575;07:50:40;0;50	58294;8	82722;0;0;58;
$GPXUP;3575;07:50:41;0;50	58307;8	82712;0;0;59;
$GPXUP;3575;07:50:42;0;50	5832;8	82704;0;0;60;
$GPXUP;3575;07:50:43;0;50	58336;8	82702;0;0;63;
$GPXUP;3575;07:50:44;0;50	58352;8	82704;0;0;64;
$GPXUP;3575;07:50:45;0;50	58368;8	82711;0;0;65;
$GPXUP;3575;07:50:46;0;50	58383;8	8272;0;0;65;
$GPXUP;3575;07:50:47;0;50	58398;8	82731;0;0;64;
$GPXUP;3575;07:50:48;0;50	58412;8	82742;0;0;65;
$GPXUP;3575;07:50:49;0;50	58426;8	82755;0;0;65;
$GPXUP;3575;07:50:50;0;50	5844;8	82769;0;0;65;
$GPXUP;3575;07:50:51;0;50	58454;8	82781;0;0;65;
$GPXUP;3575;07:50:52;0;50	5847;8	82787;0;0;64;
$GPXUP;3575;07:50:53;0;50	58486;8	82788;0;0;64;
$GPXUP;3575;07:50:54;0;50	58501;8	82785;0;0;64;
$GPXUP;3575;07:50:55;0;50	58517;8	82782;0;0;63;
$GPXUP;3575;07:50:56;0;50	58532;8	8278;0;0;60;
$GPXUP;3575;07:50:57;0;50	58547;8	82779;0;0;61;
$GPXUP;3575;07:50:58;0;50	58563;8	82778;0;0;61;
$GPXUP;3575;07:50:59;0;50	58578;8	82774;0;0;62;
$GPXUP;3575;07:51:00;0;50	58593;8	82766;0;0;64;
$GPXUP;3575;07:51:01;0;50	58608;8	82757;0;0;66;
$GPXUP;3575;07:51:02;0;50	58624;8	82751;0;0;66;
$GPXUP;3575;07:51:03;0;50	5864;8	82747;0;0;65;
$GPXUP;3575;07:51:04;0;50	58656;8	82747;0;0;65;
$GPXUP;3575;07:51:05;0;50	58673;8	82751;0;0;67;
$GPXUP;3575;07:51:06;0;50	58689;8	82757;0;0;67;
$GPXUP;3575;07:51:07;0;50	58705;8	82761;0;0;66;
$GPXUP;3575;07:51:08;0;50	58722;8	82765;0;0;66;
$GPXUP;3575;07:51:09;0;50	58738;8	8277;0;0;67;
$GPXUP;3575;07:51:10;0;50	58754;8	82775;0;0;67;
$GPXUP;3575;07:51:11;0;50	58771;8	82778;0;0;66;
$GPXUP;3575;07:51:12;0;50	58787;8	82778;0;0;66;
$GPXUP;3575;07:51:13;0;50	58804;8	82779;0;0;67;
$GPXUP;3575;07:51:14;0;50	58821;8	82779;0;0;67;
$GPXUP;3575;07:51:15;0;50	58838;8	82782;0;0;68;
$GPXUP;3575;07:51:16;0;50	58854;8	82788;0;0;70;
$GPXUP;3575;07:51:17;0;50	58871;8	82796;0;0;70;
$GPXUP;3575;07:51:18;0;50	58888;8	82803;0;0;70;
$GPXUP;3575;07:51:19;0;50	58905;8	8281;0;0;67;
$GPXUP;3575;07:51:20;0;50	58921;8	82814;0;0;66;
$GPXUP;3575;07:51:21;0;50	58937;8	82817;0;0;65;
$GPXUP;3575;07:51:22;0;50	58953;8	82822;0;0;65;
$GPXUP;3575;07:51:23;0;50	58969;8	82828;0;0;65;
$GPXUP;3575;07:51:24;0;50	58984;8	82832;0;0;64;
$GPXUP;3575;07:51:25;0;50	59;8	82831;0;0;63;
$GPXUP;3575;07:51:26;0;50	59015;8	82825;0;0;61;
$GPXUP;3575;07:51:27;0;50	59029;8	82817;0;0;59;
$GPXUP;3575;07:51:28;0;50	59042;8	82809;0;0;57;
$GPXUP;3575;07:51:29;0;50	59056;8	82805;0;0;59;
$GPXUP;3575;07:51:30;0;50	59071;8	82805;0;0;60;
$GPXUP;3575;07:51:31;0;50	59086;8	82808;0;0;61;
$GPXUP;3575;07:51:32;0;50	591;8	82816;0;0;62;
$GPXUP;3575;07:51:33;0;50	59114;8	82828;0;0;64;
$GPXUP;3575;07:51:34;0;50	59128;8	8284;0;0;63;
$GPXUP;3575;07:51:35;0;50	59142;8	8285;0;0;61;
$GPXUP;3575;07:51:36;0;50	59157;8	82856;0;0;59;
$GPXUP;3575;07:51:37;0;50	59171;8	82856;0;0;59;
$GPXUP;3575;07:51:38;0;50	59186;8	82852;0;0;59;
$GPXUP;3575;07:51:39;0;50	592;8	82846;0;0;58;
$GPXUP;3575;07:51:40;0;50	59214;8	82837;0;0;60;
$GPXUP;3575;07:51:41;0;50	59228;8	82826;0;0;63;
$GPXUP;3575;07:51:42;0;50	59241;8	82815;0;0;61;
$GPXUP;3575;07:51:43;0;50	59254;8	82803;0;0;58;
$GPXUP;3575;07:51:44;0;50	59265;8	82789;0;0;54;
$GPXUP;3575;07:51:45;0;50	59272;8	8277;0;0;54;
$GPXUP;3575;07:51:46;0;50	59278;8	82749;0;0;58;
$GPXUP;3575;07:51:47;0;50	59286;8	82729;0;0;58;
$GPXUP;3575;07:51:48;0;50	59295;8	8271;0;0;61;
$GPXUP;3575;07:51:49;0;50	59306;8	82694;0;0;62;
$GPXUP;3575;07:51:50;0;50	5932;8	82681;0;0;64;
$GPXUP;3575;07:51:51;0;50	59335;8	82672;0;0;66;
$GPXUP;3575;07:51:52;0;50	59351;8	82666;0;0;64;
$GPXUP;3575;07:51:53;0;50	59366;8	82665;0;0;60;
$GPXUP;3575;07:51:54;0;50	59381;8	8267;0;0;59;
$GPXUP;3575;07:51:55;0;50	59396;8	82679;0;0;65;
$GPXUP;3575;07:51:56;0;50	59412;8	82689;0;0;67;
$GPXUP;3575;07:51:57;0;50	59427;8	82699;0;0;66;
$GPXUP;3575;07:51:58;0;50	59443;8	82707;0;0;65;
$GPXUP;3575;07:51:59;0;50	59459;8	82714;0;0;64;
$GPXUP;3575;07:52:00;0;50	59474;8	82721;0;0;65;
$GPXUP;3575;07:52:01;0;50	59489;8	82731;0;0;64;
$GPXUP;3575;07:52:02;0;50	59503;8	82742;0;0;64;
$GPXUP;3575;07:52:03;0;50	59517;8	82753;0;0;61;
$GPXUP;3575;07:52:04;0;50	59531;8	8276;0;0;56;
$GPXUP;3575;07:52:05;0;50	59544;8	82761;0;0;57;
$GPXUP;3575;07:52:06;0;50	59559;8	82761;0;0;59;
$GPXUP;3575;07:52:07;0;50	59573;8	82764;0;0;58;
$GPXUP;3575;07:52:08;0;50	59588;8	82768;0;0;61;
$GPXUP;3575;07:52:09;0;50	59603;8	82771;0;0;61;
$GPXUP;3575;07:52:10;0;50	59619;8	82772;0;0;65;
$GPXUP;3575;07:52:11;0;50	59635;8	82771;0;0;65;
$GPXUP;3575;07:52:12;0;50	59651;8	82771;0;0;63;
$GPXUP;3575;07:52:13;0;50	59666;8	82769;0;0;61;
$GPXUP;3575;07:52:14;0;50	59681;8	82763;0;0;62;
$GPXUP;3575;07:52:15;0;50	59696;8	82757;0;0;61;
$GPXUP;3575;07:52:16;0;50	5971;8	82751;0;0;60;
$GPXUP;3575;07:52:17;0;50	59725;8	82746;0;0;61;
$GPXUP;3575;07:52:18;0;50	5974;8	82742;0;0;61;
$GPXUP;3575;07:52:19;0;50	59755;8	8274;0;0;61;
$GPXUP;3575;07:52:20;0;50	5977;8	82742;0;0;61;
$GPXUP;3575;07:52:21;0;50	59785;8	82746;0;0;61;
$GPXUP;3575;07:52:22;0;50	598;8	82749;0;0;61;
$GPXUP;3575;07:52:23;0;50	59815;8	82749;0;0;60;
$GPXUP;3575;07:52:24;0;50	5983;8	82747;0;0;59;
$GPXUP;3575;07:52:25;0;50	59845;8	82744;0;0;59;
$GPXUP;3575;07:52:26;0;50	59858;8	82735;0;0;57;
$GPXUP;3575;07:52:27;0;50	59866;8	8272;0;0;48;
$GPXUP;3575;07:52:28;0;50	59867;8	82697;0;0;50;
$GPXUP;3575;07:52:29;0;50	59865;8	82671;0;0;56;
$GPXUP;3575;07:52:30;0;50	59863;8	82647;0;0;56;
$GPXUP;3575;07:52:31;0;50	59862;8	82624;0;0;55;
$GPXUP;3575;07:52:32;0;50	5986;8	82602;0;0;55;
$GPXUP;3575;07:52:33;0;50	59856;8	8258;0;0;56;
$GPXUP;3575;07:52:34;0;50	59854;8	82557;0;0;56;
$GPXUP;3575;07:52:35;0;50	59853;8	82535;0;0;55;
$GPXUP;3575;07:52:36;0;50	59855;8	82513;0;0;55;
$GPXUP;3575;07:52:37;0;50	5986;8	82493;0;0;56;
$GPXUP;3575;07:52:38;0;50	59866;8	82473;0;0;57;
$GPXUP;3575;07:52:39;0;50	59874;8	82454;0;0;58;
$GPXUP;3575;07:52:40;0;50	59884;8	82437;0;0;59;
$GPXUP;3575;07:52:41;0;50	59896;8	82422;0;0;60;
$GPXUP;3575;07:52:42;0;50	59906;8	82406;0;0;60;
$GPXUP;3575;07:52:43;0;50	59915;8	82386;0;0;60;
$GPXUP;3575;07:52:44;0;50	59922;8	82366;0;0;59;
$GPXUP;3575;07:52:45;0;50	59927;8	82344;0;0;57;
$GPXUP;3575;07:52:46;0;50	5993;8	82323;0;0;56;
$GPXUP;3575;07:52:47;0;50	5993;8	82301;0;0;56;
$GPXUP;3575;07:52:48;0;50	59929;8	82278;0;0;57;
$GPXUP;3575;07:52:49;0;50	59929;8	82257;0;0;53;
$GPXUP;3575;07:52:50;0;50	59934;8	82236;0;0;53;
$GPXUP;3575;07:52:51;0;50	59944;8	82219;0;0;59;
$GPXUP;3575;07:52:52;0;50	59958;8	82205;0;0;62;
$GPXUP;3575;07:52:53;0;50	59972;8	8219;0;0;63;
$GPXUP;3575;07:52:54;0;50	59984;8	82175;0;0;60;
$GPXUP;3575;07:52:55;0;50	59993;8	82157;0;0;56;
$GPXUP;3575;07:52:56;0;50	59998;8	82136;0;0;57;
$GPXUP;3575;07:52:57;0;50	59997;8	82116;0;0;51;
$GPXUP;3575;07:52:58;0;50	5999;8	82098;0;0;52;
$GPXUP;3575;07:52:59;0;50	59978;8	82086;0;0;47;
$GPXUP;3575;07:53:00;0;50	59964;8	82078;0;0;53;
$GPXUP;3575;07:53:01;0;50	59948;8	82072;0;0;56;
$GPXUP;3575;07:53:02;0;50	59931;8	8207;0;0;59;
$GPXUP;3575;07:53:03;0;50	59915;8	8207;0;0;60;
$GPXUP;3575;07:53:04;0;50	59899;8	82076;0;0;64;
$GPXUP;3575;07:53:05;0;50	59884;8	82092;0;0;66;
$GPXUP;3575;07:53:06;0;50	59872;8	82113;0;0;67;
$GPXUP;3575;07:53:07;0;50	59864;8	82141;0;0;73;
$GPXUP;3575;07:53:08;0;50	59855;8	82168;0;0;74;
$GPXUP;3575;07:53:09;0;50	59845;8	82192;0;0;71;
$GPXUP;3575;07:53:10;0;50	59832;8	82211;0;0;69;
$GPXUP;3575;07:53:11;0;50	59817;8	82224;0;0;68;
$GPXUP;3575;07:53:12;0;50	59801;8	82235;0;0;67;
$GPXUP;3575;07:53:13;0;50	59785;8	82244;0;0;65;
$GPXUP;3575;07:53:14;0;50	5977;8	82254;0;0;65;
$GPXUP;3575;07:53:15;0;50	59756;8	82268;0;0;66;
$GPXUP;3575;07:53:16;0;50	59744;8	82286;0;0;66;
$GPXUP;3575;07:53:17;0;50	59736;8	82309;0;0;64;
$GPXUP;3575;07:53:18;0;50	59733;8	82336;0;0;66;
$GPXUP;3575;07:53:19;0;50	59733;8	82364;0;0;66;
$GPXUP;3575;07:53:20;0;50	59739;8	82391;0;0;69;
$GPXUP;3575;07:53:21;0;50	59745;8	82418;0;0;71;
$GPXUP;3575;07:53:22;0;50	59751;8	82445;0;0;71;
$GPXUP;3575;07:53:23;0;50	59756;8	82472;0;0;70;
$GPXUP;3575;07:53:24;0;50	5976;8	82499;0;0;69;
$GPXUP;3575;07:53:25;0;50	59765;8	82526;0;0;70;
$GPXUP;3575;07:53:26;0;50	59773;8	82552;0;0;71;
$GPXUP;3575;07:53:27;0;50	59784;8	82574;0;0;71;
$GPXUP;3575;07:53:28;0;50	59797;8	82594;0;0;72;
$GPXUP;3575;07:53:29;0;50	59811;8	82612;0;0;70;
$GPXUP;3575;07:53:30;0;50	59825;8	8263;0;0;70;
$GPXUP;3575;07:53:31;0;50	59839;8	82647;0;0;70;
$GPXUP;3575;07:53:32;0;50	59854;8	82663;0;0;71;
$GPXUP;3575;07:53:33;0;50	5987;8	82676;0;0;71;
$GPXUP;3575;07:53:34;0;50	59886;8	82689;0;0;70;
$GPXUP;3575;07:53:35;0;50	59902;8	827;0;0;71;
$GPXUP;3575;07:53:36;0;50	5992;8	82709;0;0;72;
$GPXUP;3575;07:53:37;0;50	59937;8	82715;0;0;71;
$GPXUP;3575;07:53:38;0;50	59955;8	82719;0;0;72;
$GPXUP;3575;07:53:39;0;50	59973;8	82721;0;0;69;
$GPXUP;3575;07:53:40;0;50	59989;8	82721;0;0;65;
$GPXUP;3575;07:53:41;0;50	60006;8	82719;0;0;65;
$GPXUP;3575;07:53:42;0;50	60021;8	82713;0;0;64;
$GPXUP;3575;07:53:43;0;50	60038;8	82709;0;0;71;
$GPXUP;3575;07:53:44;0;50	60056;8	8271;0;0;71;
$GPXUP;3575;07:53:45;0;50	60072;8	82718;0;0;68;
$GPXUP;3575;07:53:46;0;50	60086;8	82733;0;0;65;
$GPXUP;3575;07:53:47;0;50	60097;8	82755;0;0;69;
$GPXUP;3575;07:53:48;0;50	60108;8	82776;0;0;67;
$GPXUP;3575;07:53:49;0;50	6012;8	82794;0;0;66;
$GPXUP;3575;07:53:50;0;50	60133;8	82809;0;0;64;
$GPXUP;3575;07:53:51;0;50	60148;8	82818;0;0;66;
$GPXUP;3575;07:53:52;0;50	60163;8	82828;0;0;67;
$GPXUP;3575;07:53:53;0;50	60178;8	82839;0;0;65;
$GPXUP;3575;07:53:54;0;50	60192;8	8285;0;0;62;
$GPXUP;3575;07:53:55;0;50	60206;8	82858;0;0;61;
$GPXUP;3575;07:53:56;0;50	60221;8	82865;0;0;63;
$GPXUP;3575;07:53:57;0;50	60236;8	82872;0;0;63;
$GPXUP;3575;07:53:58;0;50	60252;8	82876;0;0;62;
$GPXUP;3575;07:53:59;0;50	60267;8	82881;0;0;64;
$GPXUP;3575;07:54:00;0;50	60282;8	82887;0;0;63;
$GPXUP;3575;07:54:01;0;50	60298;8	82893;0;0;64;
$GPXUP;3575;07:54:02;0;50	60313;8	82896;0;0;64;
$GPXUP;3575;07:54:03;0;50	60329;8	82897;0;0;60;
$GPXUP;3575;07:54:04;0;50	60343;8	82893;0;0;60;
$GPXUP;3575;07:54:05;0;50	60357;8	82885;0;0;59;
$GPXUP;3575;07:54:06;0;50	6037;8	82874;0;0;55;
$GPXUP;3575;07:54:07;0;50	6038;8	82859;0;0;55;
$GPXUP;3575;07:54:08;0;50	60389;8	82843;0;0;55;
$GPXUP;3575;07:54:09;0;50	60399;8	82829;0;0;55;
$GPXUP;3575;07:54:10;0;50	6041;8	82817;0;0;53;
$GPXUP;3575;07:54:11;0;50	60422;8	82807;0;0;53;
$GPXUP;3575;07:54:12;0;50	60434;8	82797;0;0;54;
$GPXUP;3575;07:54:13;0;50	60446;8	82788;0;0;54;
$GPXUP;3575;07:54:14;0;50	6046;8	82781;0;0;55;
$GPXUP;3575;07:54:15;0;50	60473;8	82774;0;0;58;
$GPXUP;3575;07:54:16;0;50	60487;8	82764;0;0;61;
$GPXUP;3575;07:54:17;0;50	60501;8	82754;0;0;63;
$GPXUP;3575;07:54:18;0;50	60515;8	82743;0;0;63;
$GPXUP;3575;07:54:19;0;50	60528;8	8273;0;0;60;
$GPXUP;3575;07:54:20;0;50	60538;8	82714;0;0;57;
$GPXUP;3575;07:54:21;0;50	60549;8	82699;0;0;57;
$GPXUP;3575;07:54:22;0;50	60558;8	82683;0;0;56;
$GPXUP;3575;07:54:23;0;50	60568;8	82667;0;0;56;
$GPXUP;3575;07:54:24;0;50	60579;8	82652;0;0;57;
$GPXUP;3575;07:54:25;0;50	60591;8	8264;0;0;58;
$GPXUP;3575;07:54:26;0;50	60605;8	82633;0;0;60;
$GPXUP;3575;07:54:27;0;50	60621;8	82631;0;0;63;
$GPXUP;3575;07:54:28;0;50	60637;8	8263;0;0;65;
$GPXUP;3575;07:54:29;0;50	60653;8	8263;0;0;66;
$GPXUP;3575;07:54:30;0;50	6067;8	82634;0;0;66;
$GPXUP;3575;07:54:31;0;50	60686;8	82642;0;0;67;
$GPXUP;3575;07:54:32;0;50	60701;8	82651;0;0;67;
$GPXUP;3575;07:54:33;0;50	60716;8	82662;0;0;65;
$GPXUP;3575;07:54:34;0;50	60731;8	82672;0;0;63;
$GPXUP;3575;07:54:35;0;50	60746;8	82677;0;0;62;
$GPXUP;3575;07:54:36;0;50	60762;8	82679;0;0;61;
$GPXUP;3575;07:54:37;0;50	60777;8	82678;0;0;60;
$GPXUP;3575;07:54:38;0;50	60791;8	82674;0;0;57;
$GPXUP;3575;07:54:39;0;50	60805;8	82668;0;0;54;
$GPXUP;3575;07:54:40;0;50	60816;8	82658;0;0;54;
$GPXUP;3575;07:54:41;0;50	60826;8	82644;0;0;53;
$GPXUP;3575;07:54:42;0;50	60834;8	82627;0;0;54;
$GPXUP;3575;07:54:43;0;50	60842;8	82611;0;0;51;
$GPXUP;3575;07:54:44;0;50	60851;8	82596;0;0;51;
$GPXUP;3575;07:54:45;0;50	60861;8	82583;0;0;53;
$GPXUP;3575;07:54:46;0;50	60872;8	82572;0;0;54;
$GPXUP;3575;07:54:47;0;50	60885;8	82564;0;0;55;
$GPXUP;3575;07:54:48;0;50	60898;8	82559;0;0;55;
$GPXUP;3575;07:54:49;0;50	60913;8	82557;0;0;60;
$GPXUP;3575;07:54:50;0;50	60928;8	82556;0;0;61;
$GPXUP;3575;07:54:51;0;50	60943;8	82555;0;0;61;
$GPXUP;3575;07:54:52;0;50	60958;8	82554;0;0;61;
$GPXUP;3575;07:54:53;0;50	60974;8	82554;0;0;60;
$GPXUP;3575;07:54:54;0;50	60989;8	82553;0;0;61;
$GPXUP;3575;07:54:55;0;50	61004;8	8255;0;0;61;
$GPXUP;3575;07:54:56;0;50	61018;8	82544;0;0;60;
$GPXUP;3575;07:54:57;0;50	61033;8	82538;0;0;61;
$GPXUP;3575;07:54:58;0;50	61048;8	82535;0;0;61;
$GPXUP;3575;07:54:59;0;50	61063;8	82531;0;0;60;
$GPXUP;3575;07:55:00;0;50	61078;8	82526;0;0;63;
$GPXUP;3575;07:55:01;0;50	61094;8	82521;0;0;64;
$GPXUP;3575;07:55:02;0;50	61109;8	82513;0;0;64;
$GPXUP;3575;07:55:03;0;50	61124;8	82504;0;0;65;
$GPXUP;3575;07:55:04;0;50	61138;8	82492;0;0;63;
$GPXUP;3575;07:55:05;0;50	6115;8	82476;0;0;60;
$GPXUP;3575;07:55:06;0;50	61158;8	82457;0;0;57;
$GPXUP;3575;07:55:07;0;50	61162;8	82434;0;0;58;
$GPXUP;3575;07:55:08;0;50	61163;8	82412;0;0;56;
$GPXUP;3575;07:55:09;0;50	61163;8	8239;0;0;54;
$GPXUP;3575;07:55:10;0;50	61164;8	82368;0;0;54;
$GPXUP;3575;07:55:11;0;50	61165;8	82347;0;0;52;
$GPXUP;3575;07:55:12;0;50	61165;8	82326;0;0;53;
$GPXUP;3575;07:55:13;0;50	61166;8	82305;0;0;55;
$GPXUP;3575;07:55:14;0;50	61168;8	82283;0;0;55;
$GPXUP;3575;07:55:15;0;50	61168;8	82262;0;0;52;
$GPXUP;3575;07:55:16;0;50	61166;8	82242;0;0;49;
$GPXUP;3575;07:55:17;0;50	61163;8	82224;0;0;49;
$GPXUP;3575;07:55:18;0;50	61159;8	82206;0;0;49;
$GPXUP;3575;07:55:19;0;50	61153;8	8219;0;0;47;
$GPXUP;3575;07:55:20;0;50	61143;8	82179;0;0;46;
$GPXUP;3575;07:55:21;0;50	6113;8	82174;0;0;50;
$GPXUP;3575;07:55:22;0;50	61116;8	82176;0;0;54;
$GPXUP;3575;07:55:23;0;50	61102;8	82181;0;0;56;
$GPXUP;3575;07:55:24;0;50	61087;8	82188;0;0;57;
$GPXUP;3575;07:55:25;0;50	61073;8	8219;0;0;56;
$GPXUP;3575;07:55:26;0;50	61059;8	82186;0;0;56;
$GPXUP;3575;07:55:27;0;50	61045;8	82178;0;0;56;
$GPXUP;3575;07:55:28;0;50	61032;8	82169;0;0;54;
$GPXUP;3575;07:55:29;0;50	61019;8	82162;0;0;54;
$GPXUP;3575;07:55:30;0;50	61006;8	82155;0;0;53;
$GPXUP;3575;07:55:31;0;50	60994;8	82148;0;0;53;
$GPXUP;3575;07:55:32;0;50	60981;8	82142;0;0;55;
$GPXUP;3575;07:55:33;0;50	60967;8	82137;0;0;56;
$GPXUP;3575;07:55:34;0;50	60953;8	82132;0;0;55;
$GPXUP;3575;07:55:35;0;50	6094;8	82127;0;0;54;
$GPXUP;3575;07:55:36;0;50	60926;8	82126;0;0;55;
$GPXUP;3575;07:55:37;0;50	60911;8	82127;0;0;57;
$GPXUP;3575;07:55:38;0;50	60897;8	8213;0;0;60;
$GPXUP;3575;07:55:39;0;50	60882;8	82134;0;0;58;
$GPXUP;3575;07:55:40;0;50	60868;8	82134;0;0;55;
$GPXUP;3575;07:55:41;0;50	60854;8	8213;0;0;55;
$GPXUP;3575;07:55:42;0;50	60841;8	82123;0;0;55;
$GPXUP;3575;07:55:43;0;50	60828;8	82116;0;0;56;
$GPXUP;3575;07:55:44;0;50	60814;8	82112;0;0;58;
$GPXUP;3575;07:55:45;0;50	60799;8	82112;0;0;61;
$GPXUP;3575;07:55:46;0;50	60784;8	82117;0;0;63;
$GPXUP;3575;07:55:47;0;50	60768;8	82121;0;0;61;
$GPXUP;3575;07:55:48;0;50	60753;8	82122;0;0;60;
$GPXUP;3575;07:55:49;0;50	60738;8	82123;0;0;59;
$GPXUP;3575;07:55:50;0;50	60723;8	82124;0;0;58;
$GPXUP;3575;07:55:51;0;50	60708;8	82125;0;0;59;
$GPXUP;3575;07:55:52;0;50	60694;8	8213;0;0;61;
$GPXUP;3575;07:55:53;0;50	60679;8	82137;0;0;59;
$GPXUP;3575;07:55:54;0;50	60665;8	82141;0;0;57;
$GPXUP;3575;07:55:55;0;50	6065;8	82142;0;0;57;
$GPXUP;3575;07:55:56;0;50	60637;8	82135;0;0;58;
$GPXUP;3575;07:55:57;0;50	60623;8	82126;0;0;57;
$GPXUP;3575;07:55:58;0;50	6061;8	82118;0;0;56;
$GPXUP;3575;07:55:59;0;50	60598;8	82108;0;0;53;
$GPXUP;3575;07:56:00;0;50	60587;8	82094;0;0;53;
$GPXUP;3575;07:56:01;0;50	60578;8	82079;0;0;52;
$GPXUP;3575;07:56:02;0;50	60568;8	82065;0;0;54;
$GPXUP;3575;07:56:03;0;50	60556;8	82055;0;0;57;
$GPXUP;3575;07:56:04;0;50	60542;8	82049;0;0;59;
$GPXUP;3575;07:56:05;0;50	60527;8	82049;0;0;59;
$GPXUP;3575;07:56:06;0;50	60513;8	82053;0;0;59;
$GPXUP;3575;07:56:07;0;50	60498;8	8206;0;0;59;
$GPXUP;3575;07:56:08;0;50	60484;8	82069;0;0;60;
$GPXUP;3575;07:56:09;0;50	6047;8	82078;0;0;61;
$GPXUP;3575;07:56:10;0;50	60456;8	82086;0;0;59;
$GPXUP;3575;07:56:11;0;50	60442;8	82094;0;0;59;
$GPXUP;3575;07:56:12;0;50	60428;8	82106;0;0;66;
$GPXUP;3575;07:56:13;0;50	60414;8	82121;0;0;68;
$GPXUP;3575;07:56:14;0;50	604;8	82138;0;0;68;
$GPXUP;3575;07:56:15;0;50	60386;8	82154;0;0;68;
$GPXUP;3575;07:56:16;0;50	60373;8	8217;0;0;68;
$GPXUP;3575;07:56:17;0;50	60359;8	82186;0;0;68;
$GPXUP;3575;07:56:18;0;50	60345;8	82202;0;0;68;
$GPXUP;3575;07:56:19;0;50	60331;8	82218;0;0;67;
$GPXUP;3575;07:56:20;0;50	60317;8	82232;0;0;67;
$GPXUP;3575;07:56:21;0;50	60303;8	82245;0;0;63;
$GPXUP;3575;07:56:22;0;50	6029;8	82258;0;0;62;
$GPXUP;3575;07:56:23;0;50	60276;8	8227;0;0;64;
$GPXUP;3575;07:56:24;0;50	60262;8	82284;0;0;66;
$GPXUP;3575;07:56:25;0;50	60249;8	823;0;0;67;
$GPXUP;3575;07:56:26;0;50	60237;8	82318;0;0;67;
$GPXUP;3575;07:56:27;0;50	60226;8	82338;0;0;67;
$GPXUP;3575;07:56:28;0;50	60215;8	82358;0;0;64;
$GPXUP;3575;07:56:29;0;50	60204;8	82374;0;0;59;
$GPXUP;3575;07:56:30;0;50	60193;8	8239;0;0;58;
$GPXUP;3575;07:56:31;0;50	60182;8	82406;0;0;59;
$GPXUP;3575;07:56:32;0;50	60173;8	82423;0;0;58;
$GPXUP;3575;07:56:33;0;50	60164;8	82442;0;0;60;
$GPXUP;3575;07:56:34;0;50	60158;8	82464;0;0;61;
$GPXUP;3575;07:56:35;0;50	60154;8	82487;0;0;62;
$GPXUP;3575;07:56:36;0;50	60151;8	82511;0;0;63;
$GPXUP;3575;07:56:37;0;50	60146;8	82535;0;0;61;
$GPXUP;3575;07:56:38;0;50	6014;8	82556;0;0;60;
$GPXUP;3575;07:56:39;0;50	60132;8	82576;0;0;59;
$GPXUP;3575;07:56:40;0;50	60124;8	82596;0;0;60;
$GPXUP;3575;07:56:41;0;50	60118;8	82618;0;0;63;
$GPXUP;3575;07:56:42;0;50	60112;8	82642;0;0;65;
$GPXUP;3575;07:56:43;0;50	60107;8	82667;0;0;67;
$GPXUP;3575;07:56:44;0;50	60102;8	82694;0;0;70;
$GPXUP;3575;07:56:45;0;50	60097;8	8272;0;0;72;
$GPXUP;3575;07:56:46;0;50	60089;8	82746;0;0;72;
$GPXUP;3575;07:56:47;0;50	6008;8	8277;0;0;72;
$GPXUP;3575;07:56:48;0;50	60069;8	82793;0;0;72;
$GPXUP;3575;07:56:49;0;50	60059;8	82816;0;0;72;
$GPXUP;3575;07:56:50;0;50	60048;8	82839;0;0;72;
$GPXUP;3575;07:56:51;0;50	60037;8	82862;0;0;72;
$GPXUP;3575;07:56:52;0;50	60025;8	82882;0;0;70;
$GPXUP;3575;07:56:53;0;50	60012;8	82901;0;0;70;
$GPXUP;3575;07:56:54;0;50	6;8	8292;0;0;69;
$GPXUP;3575;07:56:55;0;50	59986;8	82937;0;0;69;
$GPXUP;3575;07:56:56;0;50	59972;8	82953;0;0;69;
$GPXUP;3575;07:56:57;0;50	59958;8	82968;0;0;70;
$GPXUP;3575;07:56:58;0;50	59944;8	82984;0;0;72;
$GPXUP;3575;07:56:59;0;50	5993;8	83002;0;0;71;
$GPXUP;3575;07:57:00;0;50	59918;8	83022;0;0;69;
$GPXUP;3575;07:57:01;0;50	59908;8	83046;0;0;70;
$GPXUP;3575;07:57:02;0;50	599;8	83071;0;0;70;
$GPXUP;3575;07:57:03;0;50	59893;8	83096;0;0;70;
$GPXUP;3575;07:57:04;0;50	59886;8	83121;0;0;70;
$GPXUP;3575;07:57:05;0;50	59877;8	83144;0;0;69;
$GPXUP;3575;07:57:06;0;50	59865;8	83164;0;0;70;
$GPXUP;3575;07:57:07;0;50	59852;8	83181;0;0;69;
$GPXUP;3575;07:57:08;0;50	59837;8	83195;0;0;67;
$GPXUP;3575;07:57:09;0;50	59822;8	83205;0;0;66;
$GPXUP;3575;07:57:10;0;50	59806;8	8321;0;0;63;
$GPXUP;3575;07:57:11;0;50	5979;8	83212;0;0;64;
$GPXUP;3575;07:57:12;0;50	59774;8	83216;0;0;64;
$GPXUP;3575;07:57:13;0;50	59758;8	83221;0;0;64;
$GPXUP;3575;07:57:14;0;50	59742;8	83225;0;0;64;
$GPXUP;3575;07:57:15;0;50	59727;8	83228;0;0;63;
$GPXUP;3575;07:57:16;0;50	59711;8	8323;0;0;64;
$GPXUP;3575;07:57:17;0;50	59695;8	83231;0;0;63;
$GPXUP;3575;07:57:18;0;50	59679;8	83235;0;0;63;
$GPXUP;3575;07:57:19;0;50	59663;8	83239;0;0;65;
$GPXUP;3575;07:57:20;0;50	59648;8	83246;0;0;66;
$GPXUP;3575;07:57:21;0;50	59632;8	83254;0;0;67;
$GPXUP;3575;07:57:22;0;50	59615;8	8326;0;0;68;
$GPXUP;3575;07:57:23;0;50	59599;8	83264;0;0;67;
$GPXUP;3575;07:57:24;0;50	59583;8	83266;0;0;64;
$GPXUP;3575;07:57:25;0;50	59566;8	83266;0;0;63;
$GPXUP;3575;07:57:26;0;50	59551;8	83264;0;0;62;
$GPXUP;3575;07:57:27;0;50	59536;8	83258;0;0;62;
$GPXUP;3575;07:57:28;0;50	59523;8	83247;0;0;59;
$GPXUP;3575;07:57:29;0;50	59511;8	83232;0;0;60;
$GPXUP;3575;07:57:30;0;50	595;8	83216;0;0;57;
$GPXUP;3575;07:57:31;0;50	59491;8	83199;0;0;57;
$GPXUP;3575;07:57:32;0;50	59482;8	83181;0;0;57;
$GPXUP;3575;07:57:33;0;50	59473;8	83163;0;0;58;
$GPXUP;3575;07:57:34;0;50	59462;8	83147;0;0;59;
$GPXUP;3575;07:57:35;0;50	5945;8	83133;0;0;62;
$GPXUP;3575;07:57:36;0;50	59437;8	83119;0;0;61;
$GPXUP;3575;07:57:37;0;50	59424;8	83107;0;0;62;
$GPXUP;3575;07:57:38;0;50	5941;8	83096;0;0;63;
$GPXUP;3575;07:57:39;0;50	59396;8	83085;0;0;61;
$GPXUP;3575;07:57:40;0;50	59382;8	83078;0;0;58;
$GPXUP;3575;07:57:41;0;50	59367;8	83076;0;0;59;
$GPXUP;3575;07:57:42;0;50	59352;8	8308;0;0;61;
$GPXUP;3575;07:57:43;0;50	59337;8	83087;0;0;62;
$GPXUP;3575;07:57:44;0;50	59323;8	83099;0;0;65;
$GPXUP;3575;07:57:45;0;50	59309;8	83112;0;0;66;
$GPXUP;3575;07:57:46;0;50	59295;8	83125;0;0;65;
$GPXUP;3575;07:57:47;0;50	59281;8	83138;0;0;65;
$GPXUP;3575;07:57:48;0;50	59267;8	83152;0;0;64;
$GPXUP;3575;07:57:49;0;50	59253;8	83164;0;0;65;
$GPXUP;3575;07:57:50;0;50	59239;8	83179;0;0;66;
$GPXUP;3575;07:57:51;0;50	59227;8	83196;0;0;66;
$GPXUP;3575;07:57:52;0;50	59214;8	83214;0;0;67;
$GPXUP;3575;07:57:53;0;50	59203;8	83233;0;0;67;
$GPXUP;3575;07:57:54;0;50	59192;8	83254;0;0;68;
$GPXUP;3575;07:57:55;0;50	59183;8	83276;0;0;67;
$GPXUP;3575;07:57:56;0;50	59176;8	833;0;0;67;
$GPXUP;3575;07:57:57;0;50	5917;8	83324;0;0;65;
$GPXUP;3575;07:57:58;0;50	59164;8	83348;0;0;63;
$GPXUP;3575;07:57:59;0;50	59159;8	83371;0;0;62;
$GPXUP;3575;07:58:00;0;50	59152;8	83394;0;0;62;
$GPXUP;3575;07:58:01;0;50	59144;8	83415;0;0;63;
$GPXUP;3575;07:58:02;0;50	59135;8	83436;0;0;64;
$GPXUP;3575;07:58:03;0;50	59125;8	83456;0;0;65;
$GPXUP;3575;07:58:04;0;50	59115;8	83476;0;0;66;
$GPXUP;3575;07:58:05;0;50	59107;8	83498;0;0;66;
$GPXUP;3575;07:58:06;0;50	591;8	83521;0;0;64;
$GPXUP;3575;07:58:07;0;50	59095;8	83545;0;0;63;
$GPXUP;3575;07:58:08;0;50	59092;8	83569;0;0;61;
$GPXUP;3575;07:58:09;0;50	5909;8	83592;0;0;59;
$GPXUP;3575;07:58:10;0;50	59089;8	83616;0;0;60;
$GPXUP;3575;07:58:11;0;50	5909;8	8364;0;0;62;
$GPXUP;3575;07:58:12;0;50	59092;8	83664;0;0;61;
$GPXUP;3575;07:58:13;0;50	59097;8	83687;0;0;60;
$GPXUP;3575;07:58:14;0;50	59103;8	83709;0;0;59;
$GPXUP;3575;07:58:15;0;50	5911;8	8373;0;0;60;
$GPXUP;3575;07:58:16;0;50	59117;8	83751;0;0;60;
$GPXUP;3575;07:58:17;0;50	59124;8	83772;0;0;61;
$GPXUP;3575;07:58:18;0;50	59133;8	83791;0;0;61;
$GPXUP;3575;07:58:19;0;50	59144;8	83807;0;0;61;
$GPXUP;3575;07:58:20;0;50	59157;8	83822;0;0;60;
$GPXUP;3575;07:58:21;0;50	5917;8	83834;0;0;59;
$GPXUP;3575;07:58:22;0;50	59184;8	83842;0;0;59;
$GPXUP;3575;07:58:23;0;50	59199;8	83843;0;0;58;
$GPXUP;3575;07:58:24;0;50	59214;8	83838;0;0;56;
$GPXUP;3575;07:58:25;0;50	59227;8	83829;0;0;55;
$GPXUP;3575;07:58:26;0;50	59239;8	83818;0;0;53;
$GPXUP;3575;07:58:27;0;50	59249;8	83803;0;0;49;
$GPXUP;3575;07:58:28;0;50	59254;8	83786;0;0;46;
$GPXUP;3575;07:58:29;0;50	59256;8	83764;0;0;50;
$GPXUP;3575;07:58:30;0;50	59252;8	83742;0;0;51;
$GPXUP;3575;07:58:31;0;50	59246;8	83724;0;0;50;
$GPXUP;3575;07:58:32;0;50	59238;8	83707;0;0;50;
$GPXUP;3575;07:58:33;0;50	59228;8	83694;0;0;50;
$GPXUP;3575;07:58:34;0;50	59217;8	83684;0;0;50;
$GPXUP;3575;07:58:35;0;50	59205;8	83675;0;0;52;
$GPXUP;3575;07:58:36;0;50	59192;8	8367;0;0;54;
$GPXUP;3575;07:58:37;0;50	59178;8	83666;0;0;56;
$GPXUP;3575;07:58:38;0;50	59164;8	83661;0;0;57;
$GPXUP;3575;07:58:39;0;50	5915;8	83655;0;0;57;
$GPXUP;3575;07:58:40;0;50	59136;8	83649;0;0;59;
$GPXUP;3575;07:58:41;0;50	59122;8	83641;0;0;58;
$GPXUP;3575;07:58:42;0;50	59108;8	8363;0;0;58;
$GPXUP;3575;07:58:43;0;50	59096;8	83618;0;0;58;
$GPXUP;3575;07:58:44;0;50	59085;8	83604;0;0;56;
$GPXUP;3575;07:58:45;0;50	59075;8	83589;0;0;57;
$GPXUP;3575;07:58:46;0;50	59065;8	83572;0;0;57;
$GPXUP;3575;07:58:47;0;50	59056;8	83554;0;0;57;
$GPXUP;3575;07:58:48;0;50	59048;8	83535;0;0;57;
$GPXUP;3575;07:58:49;0;50	59039;8	83518;0;0;57;
$GPXUP;3575;07:58:50;0;50	59028;8	83503;0;0;56;
$GPXUP;3575;07:58:51;0;50	59017;8	8349;0;0;57;
$GPXUP;3575;07:58:52;0;50	59005;8	83478;0;0;57;
$GPXUP;3575;07:58:53;0;50	58992;8	83466;0;0;61;
$GPXUP;3575;07:58:54;0;50	5898;8	83451;0;0;61;
$GPXUP;3575;07:58:55;0;50	58969;8	83434;0;0;61;
$GPXUP;3575;07:58:56;0;50	58958;8	83418;0;0;61;
$GPXUP;3575;07:58:57;0;50	58945;8	83404;0;0;63;
$GPXUP;3575;07:58:58;0;50	58932;8	83391;0;0;63;
$GPXUP;3575;07:58:59;0;50	58918;8	83377;0;0;61;
$GPXUP;3575;07:59:00;0;50	58906;8	83363;0;0;62;
$GPXUP;3575;07:59:01;0;50	58893;8	8335;0;0;62;
$GPXUP;3575;07:59:02;0;50	58879;8	83339;0;0;63;
$GPXUP;3575;07:59:03;0;50	58864;8	83328;0;0;64;
$GPXUP;3575;07:59:04;0;50	58849;8	83319;0;0;65;
$GPXUP;3575;07:59:05;0;50	58834;8	83311;0;0;64;
$GPXUP;3575;07:59:06;0;50	58819;8	83303;0;0;63;
$GPXUP;3575;07:59:07;0;50	58804;8	83296;0;0;60;
$GPXUP;3575;07:59:08;0;50	5879;8	83291;0;0;59;
$GPXUP;3575;07:59:09;0;50	58775;8	83286;0;0;58;
$GPXUP;3575;07:59:10;0;50	58761;8	8328;0;0;58;
$GPXUP;3575;07:59:11;0;50	58747;8	83273;0;0;59;
$GPXUP;3575;07:59:12;0;50	58733;8	83266;0;0;60;
$GPXUP;3575;07:59:13;0;50	58719;8	83257;0;0;60;
$GPXUP;3575;07:59:14;0;50	58706;8	83247;0;0;59;
$GPXUP;3575;07:59:15;0;50	58693;8	83234;0;0;59;
$GPXUP;3575;07:59:16;0;50	58683;8	83218;0;0;60;
$GPXUP;3575;07:59:17;0;50	58673;8	83199;0;0;60;
$GPXUP;3575;07:59:18;0;50	58664;8	8318;0;0;60;
$GPXUP;3575;07:59:19;0;50	58656;8	8316;0;0;61;
$GPXUP;3575;07:59:20;0;50	58648;8	83139;0;0;62;
$GPXUP;3575;07:59:21;0;50	5864;8	83118;0;0;63;
$GPXUP;3575;07:59:22;0;50	58633;8	83096;0;0;62;
$GPXUP;3575;07:59:23;0;50	58627;8	83073;0;0;61;
$GPXUP;3575;07:59:24;0;50	58623;8	8305;0;0;60;
$GPXUP;3575;07:59:25;0;50	58619;8	83028;0;0;60;
$GPXUP;3575;07:59:26;0;50	58615;8	83005;0;0;58;
$GPXUP;3575;07:59:27;0;50	58611;8	82984;0;0;57;
$GPXUP;3575;07:59:28;0;50	58605;8	82963;0;0;58;
$GPXUP;3575;07:59:29;0;50	58598;8	82942;0;0;60;
$GPXUP;3575;07:59:30;0;50	5859;8	82923;0;0;60;
$GPXUP;3575;07:59:31;0;50	58582;8	82904;0;0;57;
$GPXUP;3575;07:59:32;0;50	58573;8	82887;0;0;55;
$GPXUP;3575;07:59:33;0;50	58563;8	82872;0;0;53;
$GPXUP;3575;07:59:34;0;50	58551;8	8286;0;0;59;
$GPXUP;3575;07:59:35;0;50	58539;8	82847;0;0;58;
$GPXUP;3575;07:59:36;0;50	58528;8	82833;0;0;57;
$GPXUP;3575;07:59:37;0;50	58518;8	82817;0;0;56;
$GPXUP;3575;07:59:38;0;50	58507;8	82803;0;0;57;
$GPXUP;3575;07:59:39;0;50	58495;8	8279;0;0;57;
$GPXUP;3575;07:59:40;0;50	58483;8	82779;0;0;57;
$GPXUP;3575;07:59:41;0;50	5847;8	82769;0;0;58;
$GPXUP;3575;07:59:42;0;50	58456;8	82758;0;0;60;
$GPXUP;3575;07:59:43;0;50	58443;8	82748;0;0;58;
$GPXUP;3575;07:59:44;0;50	5843;8	82738;0;0;57;
$GPXUP;3575;07:59:45;0;50	58418;8	82728;0;0;56;
$GPXUP;3575;07:59:46;0;50	58405;8	82718;0;0;57;
$GPXUP;3575;07:59:47;0;50	58393;8	82707;0;0;56;
$GPXUP;3575;07:59:48;0;50	58383;8	82693;0;0;54;
$GPXUP;3575;07:59:49;0;50	58374;8	82677;0;0;55;
$GPXUP;3575;07:59:50;0;50	58365;8	8266;0;0;56;
$GPXUP;3575;07:59:51;0;50	58358;8	82641;0;0;57;
$GPXUP;3575;07:59:52;0;50	58353;8	8262;0;0;59;
$GPXUP;3575;07:59:53;0;50	58351;8	82596;0;0;61;
$GPXUP;3575;07:59:54;0;50	58352;8	82571;0;0;60;
$GPXUP;3575;07:59:55;0;50	58359;8	82546;0;0;67;
$GPXUP;3575;07:59:56;0;50	58364;8	8252;0;0;67;
$GPXUP;3575;07:59:57;0;50	58366;8	82494;0;0;66;
$GPXUP;3575;07:59:58;0;50	58364;8	82468;0;0;66;
$GPXUP;3575;07:59:59;0;50	58361;8	82441;0;0;69;
$GPXUP;3575;08:00:00;0;50	58355;8	82415;0;0;70;
$GPXUP;3575;08:00:01;0;50	5835;8	82389;0;0;69;
$GPXUP;3575;08:00:02;0;50	58346;8	82364;0;0;65;
$GPXUP;3575;08:00:03;0;50	58345;8	8234;0;0;60;
$GPXUP;3575;08:00:04;0;50	58348;8	82318;0;0;57;
$GPXUP;3575;08:00:05;0;50	58352;8	82296;0;0;58;
$GPXUP;3575;08:00:06;0;50	58354;8	82273;0;0;60;
$GPXUP;3575;08:00:07;0;50	58355;8	82249;0;0;62;
$GPXUP;3575;08:00:08;0;50	58353;8	82225;0;0;63;
$GPXUP;3575;08:00:09;0;50	58348;8	82202;0;0;62;
$GPXUP;3575;08:00:10;0;50	5834;8	82181;0;0;64;
$GPXUP;3575;08:00:11;0;50	5833;8	82161;0;0;63;
$GPXUP;3575;08:00:12;0;50	58319;8	82142;0;0;65;
$GPXUP;3575;08:00:13;0;50	58307;8	82126;0;0;65;
$GPXUP;3575;08:00:14;0;50	58294;8	82111;0;0;64;
$GPXUP;3575;08:00:15;0;50	5828;8	82098;0;0;62;
$GPXUP;3575;08:00:16;0;50	58266;8	82085;0;0;64;
$GPXUP;3575;08:00:17;0;50	58252;8	82074;0;0;62;
$GPXUP;3575;08:00:18;0;50	58238;8	82065;0;0;59;
$GPXUP;3575;08:00:19;0;50	58224;8	82056;0;0;59;
$GPXUP;3575;08:00:20;0;50	5821;8	82049;0;0;60;
$GPXUP;3575;08:00:21;0;50	58196;8	82043;0;0;61;
$GPXUP;3575;08:00:22;0;50	58181;8	82035;0;0;60;
$GPXUP;3575;08:00:23;0;50	58168;8	82025;0;0;60;
$GPXUP;3575;08:00:24;0;50	58154;8	82015;0;0;62;
$GPXUP;3575;08:00:25;0;50	5814;8	82004;0;0;65;
$GPXUP;3575;08:00:26;0;50	58124;8	81995;0;0;66;
$GPXUP;3575;08:00:27;0;50	58109;8	81985;0;0;66;
$GPXUP;3575;08:00:28;0;50	58095;8	81972;0;0;66;
$GPXUP;3575;08:00:29;0;50	58082;8	81954;0;0;68;
$GPXUP;3575;08:00:30;0;50	58073;8	81934;0;0;66;
$GPXUP;3575;08:00:31;0;50	58064;8	81912;0;0;64;
$GPXUP;3575;08:00:32;0;50	58057;8	8189;0;0;61;
$GPXUP;3575;08:00:33;0;50	5805;8	81869;0;0;61;
$GPXUP;3575;08:00:34;0;50	58042;8	81849;0;0;62;
$GPXUP;3575;08:00:35;0;50	58034;8	81828;0;0;63;
$GPXUP;3575;08:00:36;0;50	58025;8	81808;0;0;61;
$GPXUP;3575;08:00:37;0;50	58015;8	81791;0;0;59;
$GPXUP;3575;08:00:38;0;50	58003;8	81776;0;0;63;
$GPXUP;3575;08:00:39;0;50	57989;8	81762;0;0;63;
$GPXUP;3575;08:00:40;0;50	57976;8	81749;0;0;63;
$GPXUP;3575;08:00:41;0;50	57962;8	81736;0;0;63;
$GPXUP;3575;08:00:42;0;50	57949;8	81723;0;0;64;
$GPXUP;3575;08:00:43;0;50	57936;8	8171;0;0;62;
$GPXUP;3575;08:00:44;0;50	57924;8	81695;0;0;60;
$GPXUP;3575;08:00:45;0;50	57912;8	81681;0;0;60;
$GPXUP;3575;08:00:46;0;50	579;8	81667;0;0;59;
$GPXUP;3575;08:00:47;0;50	57887;8	81653;0;0;61;
$GPXUP;3575;08:00:48;0;50	57876;8	81637;0;0;66;
$GPXUP;3575;08:00:49;0;50	57865;8	81618;0;0;63;
$GPXUP;3575;08:00:50;0;50	57854;8	81601;0;0;62;
$GPXUP;3575;08:00:51;0;50	57839;8	8159;0;0;63;
$GPXUP;3575;08:00:52;0;50	5782;8	81584;0;0;74;
$GPXUP;3575;08:00:53;0;50	57801;8	81582;0;0;74;
$GPXUP;3575;08:00:54;0;50	57782;8	81579;0;0;76;
$GPXUP;3575;08:00:55;0;50	57762;8	81576;0;0;78;
$GPXUP;3575;08:00:56;0;50	57742;8	81574;0;0;76;
$GPXUP;3575;08:00:57;0;50	57724;8	81574;0;0;70;
$GPXUP;3575;08:00:58;0;50	57706;8	81575;0;0;73;
$GPXUP;3575;08:00:59;0;50	57687;8	81581;0;0;77;
$GPXUP;3575;08:01:00;0;50	57669;8	81599;0;0;82;
$GPXUP;3575;08:01:01;0;50	57653;8	81622;0;0;83;
$GPXUP;3575;08:01:02;0;50	57637;8	81644;0;0;81;
$GPXUP;3575;08:01:03;0;50	57621;8	81664;0;0;78;
$GPXUP;3575;08:01:04;0;50	57607;8	81685;0;0;76;
$GPXUP;3575;08:01:05;0;50	57593;8	81706;0;0;74;
$GPXUP;3575;08:01:06;0;50	57579;8	81726;0;0;73;
$GPXUP;3575;08:01:07;0;50	57565;8	81744;0;0;74;
$GPXUP;3575;08:01:08;0;50	57552;8	81764;0;0;70;
$GPXUP;3575;08:01:09;0;50	57542;8	81784;0;0;65;
$GPXUP;3575;08:01:10;0;50	57532;8	81804;0;0;64;
$GPXUP;3575;08:01:11;0;50	57521;8	81824;0;0;65;
$GPXUP;3575;08:01:12;0;50	57511;8	81845;0;0;69;
$GPXUP;3575;08:01:13;0;50	57502;8	81869;0;0;71;
$GPXUP;3575;08:01:14;0;50	57492;8	81892;0;0;71;
$GPXUP;3575;08:01:15;0;50	57481;8	81914;0;0;72;
$GPXUP;3575;08:01:16;0;50	57467;8	81933;0;0;75;
$GPXUP;3575;08:01:17;0;50	57452;8	81949;0;0;72;
$GPXUP;3575;08:01:18;0;50	57436;8	8196;0;0;68;
$GPXUP;3575;08:01:19;0;50	5742;8	81966;0;0;64;
$GPXUP;3575;08:01:20;0;50	57404;8	81963;0;0;64;
$GPXUP;3575;08:01:21;0;50	57389;8	81953;0;0;63;
$GPXUP;3575;08:01:22;0;50	57376;8	81938;0;0;62;
$GPXUP;3575;08:01:23;0;50	57367;8	81918;0;0;61;
$GPXUP;3575;08:01:24;0;50	57363;8	81895;0;0;56;
$GPXUP;3575;08:01:25;0;50	57362;8	81872;0;0;52;
$GPXUP;3575;08:01:26;0;50	57365;8	81851;0;0;51;
$GPXUP;3575;08:01:27;0;50	57372;8	81832;0;0;52;
$GPXUP;3575;08:01:28;0;50	57379;8	81814;0;0;52;
$GPXUP;3575;08:01:29;0;50	57385;8	81794;0;0;54;
$GPXUP;3575;08:01:30;0;50	57388;8	81774;0;0;51;
$GPXUP;3575;08:01:31;0;50	57388;8	81753;0;0;53;
$GPXUP;3575;08:01:32;0;50	57386;8	81731;0;0;56;
$GPXUP;3575;08:01:33;0;50	57383;8	81708;0;0;57;
$GPXUP;3575;08:01:34;0;50	57379;8	81686;0;0;59;
$GPXUP;3575;08:01:35;0;50	57373;8	81664;0;0;59;
$GPXUP;3575;08:01:36;0;50	57364;8	81645;0;0;59;
$GPXUP;3575;08:01:37;0;50	57353;8	81628;0;0;59;
$GPXUP;3575;08:01:38;0;50	57343;8	81611;0;0;60;
$GPXUP;3575;08:01:39;0;50	57335;8	81592;0;0;57;
$GPXUP;3575;08:01:40;0;50	5733;8	81571;0;0;55;
$GPXUP;3575;08:01:41;0;50	57328;8	8155;0;0;54;
$GPXUP;3575;08:01:42;0;50	57324;8	81528;0;0;57;
$GPXUP;3575;08:01:43;0;50	57321;8	81505;0;0;63;
$GPXUP;3575;08:01:44;0;50	57318;8	8148;0;0;63;
$GPXUP;3575;08:01:45;0;50	57313;8	81456;0;0;62;
$GPXUP;3575;08:01:46;0;50	57309;8	81433;0;0;62;
$GPXUP;3575;08:01:47;0;50	57305;8	81409;0;0;62;
$GPXUP;3575;08:01:48;0;50	573;8	81386;0;0;62;
$GPXUP;3575;08:01:49;0;50	57295;8	81363;0;0;62;
$GPXUP;3575;08:01:50;0;50	5729;8	8134;0;0;61;
$GPXUP;3575;08:01:51;0;50	57285;8	81317;0;0;61;
$GPXUP;3575;08:01:52;0;50	57281;8	81294;0;0;60;
$GPXUP;3575;08:01:53;0;50	57279;8	81271;0;0;60;
$GPXUP;3575;08:01:54;0;50	57277;8	81248;0;0;59;
$GPXUP;3575;08:01:55;0;50	57276;8	81224;0;0;59;
$GPXUP;3575;08:01:56;0;50	57274;8	81201;0;0;59;
$GPXUP;3575;08:01:57;0;50	57272;8	81178;0;0;58;
$GPXUP;3575;08:01:58;0;50	57268;8	81156;0;0;59;
$GPXUP;3575;08:01:59;0;50	5726;8	81136;0;0;61;
$GPXUP;3575;08:02:00;0;50	57249;8	81118;0;0;62;
$GPXUP;3575;08:02:01;0;50	57237;8	81102;0;0;63;
$GPXUP;3575;08:02:02;0;50	57224;8	81085;0;0;64;
$GPXUP;3575;08:02:03;0;50	57213;8	81067;0;0;63;
$GPXUP;3575;08:02:04;0;50	57204;8	81046;0;0;63;
$GPXUP;3575;08:02:05;0;50	57196;8	81025;0;0;63;
$GPXUP;3575;08:02:06;0;50	57189;8	81003;0;0;62;
$GPXUP;3575;08:02:07;0;50	57183;8	80982;0;0;60;
$GPXUP;3575;08:02:08;0;50	57178;8	8096;0;0;58;
$GPXUP;3575;08:02:09;0;50	57172;8	80939;0;0;58;
$GPXUP;3575;08:02:10;0;50	57165;8	80918;0;0;59;
$GPXUP;3575;08:02:11;0;50	57158;8	80898;0;0;62;
$GPXUP;3575;08:02:12;0;50	5715;8	80875;0;0;65;
$GPXUP;3575;08:02:13;0;50	57143;8	80852;0;0;66;
$GPXUP;3575;08:02:14;0;50	57136;8	80828;0;0;67;
$GPXUP;3575;08:02:15;0;50	57129;8	80804;0;0;67;
$GPXUP;3575;08:02:16;0;50	5712;8	80781;0;0;68;
$GPXUP;3575;08:02:17;0;50	57111;8	80759;0;0;68;
$GPXUP;3575;08:02:18;0;50	57102;8	80736;0;0;68;
$GPXUP;3575;08:02:19;0;50	57093;8	80713;0;0;69;
$GPXUP;3575;08:02:20;0;50	57086;8	80688;0;0;69;
$GPXUP;3575;08:02:21;0;50	5708;8	80663;0;0;69;
$GPXUP;3575;08:02:22;0;50	57073;8	80638;0;0;69;
$GPXUP;3575;08:02:23;0;50	57065;8	80614;0;0;69;
$GPXUP;3575;08:02:24;0;50	57057;8	80591;0;0;68;
$GPXUP;3575;08:02:25;0;50	5705;8	80567;0;0;67;
$GPXUP;3575;08:02:26;0;50	57045;8	80542;0;0;67;
$GPXUP;3575;08:02:27;0;50	57043;8	80517;0;0;64;
$GPXUP;3575;08:02:28;0;50	5704;8	80492;0;0;63;
$GPXUP;3575;08:02:29;0;50	57036;8	80469;0;0;62;
$GPXUP;3575;08:02:30;0;50	57029;8	80448;0;0;60;
$GPXUP;3575;08:02:31;0;50	57019;8	8043;0;0;61;
$GPXUP;3575;08:02:32;0;50	57009;8	80412;0;0;60;
$GPXUP;3575;08:02:33;0;50	56998;8	80397;0;0;59;
$GPXUP;3575;08:02:34;0;50	56986;8	80383;0;0;57;
$GPXUP;3575;08:02:35;0;50	56976;8	80368;0;0;56;
$GPXUP;3575;08:02:36;0;50	56965;8	80354;0;0;56;
$GPXUP;3575;08:02:37;0;50	56954;8	8034;0;0;55;
$GPXUP;3575;08:02:38;0;50	56946;8	80325;0;0;52;
$GPXUP;3575;08:02:39;0;50	56937;8	80309;0;0;53;
$GPXUP;3575;08:02:40;0;50	56928;8	80294;0;0;54;
$GPXUP;3575;08:02:41;0;50	56916;8	80281;0;0;58;
$GPXUP;3575;08:02:42;0;50	56904;8	80268;0;0;59;
$GPXUP;3575;08:02:43;0;50	56892;8	80253;0;0;61;
$GPXUP;3575;08:02:44;0;50	5688;8	80239;0;0;61;
$GPXUP;3575;08:02:45;0;50	56867;8	80226;0;0;62;
$GPXUP;3575;08:02:46;0;50	56853;8	80217;0;0;61;
$GPXUP;3575;08:02:47;0;50	56838;8	8021;0;0;62;
$GPXUP;3575;08:02:48;0;50	56823;8	80204;0;0;62;
$GPXUP;3575;08:02:49;0;50	56808;8	80196;0;0;63;
$GPXUP;3575;08:02:50;0;50	56794;8	80188;0;0;61;
$GPXUP;3575;08:02:51;0;50	5678;8	80177;0;0;62;
$GPXUP;3575;08:02:52;0;50	56766;8	80167;0;0;64;
$GPXUP;3575;08:02:53;0;50	5675;8	8016;0;0;62;
$GPXUP;3575;08:02:54;0;50	56735;8	80154;0;0;63;
$GPXUP;3575;08:02:55;0;50	5672;8	80148;0;0;62;
$GPXUP;3575;08:02:56;0;50	56704;8	80144;0;0;63;
$GPXUP;3575;08:02:57;0;50	56689;8	80142;0;0;62;
$GPXUP;3575;08:02:58;0;50	56673;8	80138;0;0;65;
$GPXUP;3575;08:02:59;0;50	56657;8	80135;0;0;66;
$GPXUP;3575;08:03:00;0;50	5664;8	80132;0;0;67;
$GPXUP;3575;08:03:01;0;50	56623;8	80128;0;0;68;
$GPXUP;3575;08:03:02;0;50	56607;8	8012;0;0;69;
$GPXUP;3575;08:03:03;0;50	56592;8	8011;0;0;67;
$GPXUP;3575;08:03:04;0;50	56577;8	80099;0;0;65;
$GPXUP;3575;08:03:05;0;50	56561;8	80092;0;0;64;
$GPXUP;3575;08:03:06;0;50	56545;8	80088;0;0;67;
$GPXUP;3575;08:03:07;0;50	56529;8	80083;0;0;67;
$GPXUP;3575;08:03:08;0;50	56513;8	80076;0;0;65;
$GPXUP;3575;08:03:09;0;50	56498;8	8007;0;0;61;
$GPXUP;3575;08:03:10;0;50	56484;8	80063;0;0;60;
$GPXUP;3575;08:03:11;0;50	56469;8	80056;0;0;58;
$GPXUP;3575;08:03:12;0;50	56456;8	80047;0;0;58;
$GPXUP;3575;08:03:13;0;50	56443;8	80038;0;0;58;
$GPXUP;3575;08:03:14;0;50	5643;8	80026;0;0;57;
$GPXUP;3575;08:03:15;0;50	56418;8	80012;0;0;62;
$GPXUP;3575;08:03:16;0;50	56406;8	79997;0;0;62;
$GPXUP;3575;08:03:17;0;50	56394;8	79982;0;0;63;
$GPXUP;3575;08:03:18;0;50	5638;8	79968;0;0;65;
$GPXUP;3575;08:03:19;0;50	56365;8	79957;0;0;66;
$GPXUP;3575;08:03:20;0;50	5635;8	79948;0;0;67;
$GPXUP;3575;08:03:21;0;50	56334;8	79939;0;0;68;
$GPXUP;3575;08:03:22;0;50	56317;8	79931;0;0;68;
$GPXUP;3575;08:03:23;0;50	56301;8	79923;0;0;68;
$GPXUP;3575;08:03:24;0;50	56285;8	79916;0;0;67;
$GPXUP;3575;08:03:25;0;50	56269;8	79908;0;0;67;
$GPXUP;3575;08:03:26;0;50	56252;8	79902;0;0;68;
$GPXUP;3575;08:03:27;0;50	56236;8	79894;0;0;68;
$GPXUP;3575;08:03:28;0;50	5622;8	79886;0;0;68;
$GPXUP;3575;08:03:29;0;50	56204;8	79877;0;0;68;
$GPXUP;3575;08:03:30;0;50	56188;8	79867;0;0;68;
$GPXUP;3575;08:03:31;0;50	56172;8	79858;0;0;69;
$GPXUP;3575;08:03:32;0;50	56156;8	7985;0;0;69;
$GPXUP;3575;08:03:33;0;50	56139;8	79843;0;0;68;
$GPXUP;3575;08:03:34;0;50	56122;8	79839;0;0;68;
$GPXUP;3575;08:03:35;0;50	56106;8	79836;0;0;66;
$GPXUP;3575;08:03:36;0;50	56089;8	79831;0;0;66;
$GPXUP;3575;08:03:37;0;50	56073;8	79827;0;0;66;
$GPXUP;3575;08:03:38;0;50	56057;8	79822;0;0;65;
$GPXUP;3575;08:03:39;0;50	56041;8	79819;0;0;65;
$GPXUP;3575;08:03:40;0;50	56025;8	79817;0;0;65;
$GPXUP;3575;08:03:41;0;50	56008;8	79817;0;0;66;
$GPXUP;3575;08:03:42;0;50	55992;8	79818;0;0;66;
$GPXUP;3575;08:03:43;0;50	55975;8	79818;0;0;66;
$GPXUP;3575;08:03:44;0;50	55959;8	79816;0;0;64;
$GPXUP;3575;08:03:45;0;50	55943;8	79814;0;0;64;
$GPXUP;3575;08:03:46;0;50	55927;8	79812;0;0;64;
$GPXUP;3575;08:03:47;0;50	55912;8	79809;0;0;64;
$GPXUP;3575;08:03:48;0;50	55896;8	79802;0;0;63;
$GPXUP;3575;08:03:49;0;50	55883;8	7979;0;0;62;
$GPXUP;3575;08:03:50;0;50	55871;8	79774;0;0;64;
$GPXUP;3575;08:03:51;0;50	5586;8	79754;0;0;65;
$GPXUP;3575;08:03:52;0;50	5585;8	79733;0;0;65;
$GPXUP;3575;08:03:53;0;50	5584;8	79713;0;0;66;
$GPXUP;3575;08:03:54;0;50	5583;8	79692;0;0;65;
$GPXUP;3575;08:03:55;0;50	5582;8	79672;0;0;65;
$GPXUP;3575;08:03:56;0;50	55811;8	79651;0;0;65;
$GPXUP;3575;08:03:57;0;50	55801;8	79631;0;0;64;
$GPXUP;3575;08:03:58;0;50	5579;8	79612;0;0;64;
$GPXUP;3575;08:03:59;0;50	5578;8	79594;0;0;64;
$GPXUP;3575;08:04:00;0;50	55768;8	79578;0;0;62;
$GPXUP;3575;08:04:01;0;50	55755;8	79564;0;0;61;
$GPXUP;3575;08:04:02;0;50	55744;8	79549;0;0;60;
$GPXUP;3575;08:04:03;0;50	55732;8	79533;0;0;60;
$GPXUP;3575;08:04:04;0;50	55722;8	79516;0;0;61;
$GPXUP;3575;08:04:05;0;50	55712;8	79498;0;0;62;
$GPXUP;3575;08:04:06;0;50	55701;8	7948;0;0;64;
$GPXUP;3575;08:04:07;0;50	55689;8	79462;0;0;64;
$GPXUP;3575;08:04:08;0;50	55678;8	79445;0;0;63;
$GPXUP;3575;08:04:09;0;50	55666;8	79428;0;0;63;
$GPXUP;3575;08:04:10;0;50	55654;8	79414;0;0;63;
$GPXUP;3575;08:04:11;0;50	5564;8	794;0;0;64;
$GPXUP;3575;08:04:12;0;50	55626;8	79388;0;0;64;
$GPXUP;3575;08:04:13;0;50	55612;8	79376;0;0;64;
$GPXUP;3575;08:04:14;0;50	55598;8	79364;0;0;62;
$GPXUP;3575;08:04:15;0;50	55585;8	79351;0;0;62;
$GPXUP;3575;08:04:16;0;50	55572;8	79338;0;0;64;
$GPXUP;3575;08:04:17;0;50	55558;8	79327;0;0;63;
$GPXUP;3575;08:04:18;0;50	55543;8	79318;0;0;62;
$GPXUP;3575;08:04:19;0;50	55528;8	79311;0;0;61;
$GPXUP;3575;08:04:20;0;50	55514;8	79301;0;0;61;
$GPXUP;3575;08:04:21;0;50	55502;8	79287;0;0;62;
$GPXUP;3575;08:04:22;0;50	55491;8	79269;0;0;63;
$GPXUP;3575;08:04:23;0;50	55481;8	79251;0;0;60;
$GPXUP;3575;08:04:24;0;50	55472;8	79234;0;0;58;
$GPXUP;3575;08:04:25;0;50	55462;8	79218;0;0;59;
$GPXUP;3575;08:04:26;0;50	5545;8	79203;0;0;61;
$GPXUP;3575;08:04:27;0;50	5544;8	79186;0;0;60;
$GPXUP;3575;08:04:28;0;50	55433;8	79166;0;0;59;
$GPXUP;3575;08:04:29;0;50	55429;8	79146;0;0;54;
$GPXUP;3575;08:04:30;0;50	55426;8	79125;0;0;54;
$GPXUP;3575;08:04:31;0;50	55424;8	79104;0;0;54;
$GPXUP;3575;08:04:32;0;50	55421;8	79084;0;0;54;
$GPXUP;3575;08:04:33;0;50	55414;8	79065;0;0;55;
$GPXUP;3575;08:04:34;0;50	55405;8	79048;0;0;57;
$GPXUP;3575;08:04:35;0;50	55395;8	79033;0;0;56;
$GPXUP;3575;08:04:36;0;50	55385;8	79018;0;0;56;
$GPXUP;3575;08:04:37;0;50	55376;8	79002;0;0;55;
$GPXUP;3575;08:04:38;0;50	55365;8	78988;0;0;54;
$GPXUP;3575;08:04:39;0;50	55355;8	78976;0;0;51;
$GPXUP;3575;08:04:40;0;50	55344;8	78961;0;0;58;
$GPXUP;3575;08:04:41;0;50	55333;8	78943;0;0;65;
$GPXUP;3575;08:04:42;0;50	55322;8	78923;0;0;69;
$GPXUP;3575;08:04:43;0;50	5531;8	78901;0;0;71;
$GPXUP;3575;08:04:44;0;50	553;8	7888;0;0;70;
$GPXUP;3575;08:04:45;0;50	5529;8	78858;0;0;65;
$GPXUP;3575;08:04:46;0;50	55282;8	78838;0;0;61;
$GPXUP;3575;08:04:47;0;50	55273;8	78818;0;0;58;
$GPXUP;3575;08:04:48;0;50	55264;8	78801;0;0;57;
$GPXUP;3575;08:04:49;0;50	55253;8	78785;0;0;60;
$GPXUP;3575;08:04:50;0;50	55241;8	78769;0;0;64;
$GPXUP;3575;08:04:51;0;50	5523;8	7875;0;0;67;
$GPXUP;3575;08:04:52;0;50	5522;8	78728;0;0;67;
$GPXUP;3575;08:04:53;0;50	55212;8	78705;0;0;67;
$GPXUP;3575;08:04:54;0;50	55204;8	78682;0;0;67;
$GPXUP;3575;08:04:55;0;50	55196;8	78658;0;0;69;
$GPXUP;3575;08:04:56;0;50	55188;8	78634;0;0;70;
$GPXUP;3575;08:04:57;0;50	5518;8	78609;0;0;69;
$GPXUP;3575;08:04:58;0;50	55172;8	78585;0;0;67;
$GPXUP;3575;08:04:59;0;50	55162;8	78564;0;0;67;
$GPXUP;3575;08:05:00;0;50	55151;8	78545;0;0;67;
$GPXUP;3575;08:05:01;0;50	5514;8	78526;0;0;67;
$GPXUP;3575;08:05:02;0;50	55129;8	78505;0;0;68;
$GPXUP;3575;08:05:03;0;50	5512;8	78483;0;0;68;
$GPXUP;3575;08:05:04;0;50	55109;8	78462;0;0;68;
$GPXUP;3575;08:05:05;0;50	55098;8	78442;0;0;69;
$GPXUP;3575;08:05:06;0;50	55086;8	78422;0;0;69;
$GPXUP;3575;08:05:07;0;50	55073;8	78404;0;0;70;
$GPXUP;3575;08:05:08;0;50	55059;8	78387;0;0;70;
$GPXUP;3575;08:05:09;0;50	55045;8	7837;0;0;70;
$GPXUP;3575;08:05:10;0;50	55032;8	78353;0;0;70;
$GPXUP;3575;08:05:11;0;50	55018;8	78336;0;0;69;
$GPXUP;3575;08:05:12;0;50	55004;8	78319;0;0;70;
$GPXUP;3575;08:05:13;0;50	54991;8	78302;0;0;69;
$GPXUP;3575;08:05:14;0;50	54977;8	78286;0;0;69;
$GPXUP;3575;08:05:15;0;50	54964;8	7827;0;0;67;
$GPXUP;3575;08:05:16;0;50	54951;8	78254;0;0;64;
$GPXUP;3575;08:05:17;0;50	54941;8	78238;0;0;59;
$GPXUP;3575;08:05:18;0;50	5493;8	78223;0;0;56;
$GPXUP;3575;08:05:19;0;50	54918;8	78211;0;0;57;
$GPXUP;3575;08:05:20;0;50	54904;8	78203;0;0;60;
$GPXUP;3575;08:05:21;0;50	54889;8	78196;0;0;65;
$GPXUP;3575;08:05:22;0;50	54872;8	7819;0;0;69;
$GPXUP;3575;08:05:23;0;50	54856;8	78182;0;0;69;
$GPXUP;3575;08:05:24;0;50	5484;8	78171;0;0;68;
$GPXUP;3575;08:05:25;0;50	54825;8	7816;0;0;68;
$GPXUP;3575;08:05:26;0;50	54811;8	78147;0;0;66;
$GPXUP;3575;08:05:27;0;50	54797;8	78132;0;0;66;
$GPXUP;3575;08:05:28;0;50	54783;8	78118;0;0;66;
$GPXUP;3575;08:05:29;0;50	54769;8	78106;0;0;64;
$GPXUP;3575;08:05:30;0;50	54754;8	78096;0;0;66;
$GPXUP;3575;08:05:31;0;50	54741;8	78082;0;0;62;
$GPXUP;3575;08:05:32;0;50	54731;8	78065;0;0;61;
$GPXUP;3575;08:05:33;0;50	54724;8	78045;0;0;61;
$GPXUP;3575;08:05:34;0;50	54717;8	78023;0;0;62;
$GPXUP;3575;08:05:35;0;50	5471;8	78002;0;0;60;
$GPXUP;3575;08:05:36;0;50	54702;8	77982;0;0;61;
$GPXUP;3575;08:05:37;0;50	54692;8	77964;0;0;61;
$GPXUP;3575;08:05:38;0;50	54681;8	77945;0;0;64;
$GPXUP;3575;08:05:39;0;50	54671;8	77925;0;0;65;
$GPXUP;3575;08:05:40;0;50	54662;8	77904;0;0;65;
$GPXUP;3575;08:05:41;0;50	54655;8	77881;0;0;65;
$GPXUP;3575;08:05:42;0;50	54648;8	77858;0;0;64;
$GPXUP;3575;08:05:43;0;50	5464;8	77836;0;0;62;
$GPXUP;3575;08:05:44;0;50	54633;8	77815;0;0;60;
$GPXUP;3575;08:05:45;0;50	54625;8	77795;0;0;60;
$GPXUP;3575;08:05:46;0;50	54616;8	77775;0;0;61;
$GPXUP;3575;08:05:47;0;50	54607;8	77755;0;0;63;
$GPXUP;3575;08:05:48;0;50	54598;8	77736;0;0;63;
$GPXUP;3575;08:05:49;0;50	54588;8	77717;0;0;62;
$GPXUP;3575;08:05:50;0;50	54578;8	77698;0;0;62;
$GPXUP;3575;08:05:51;0;50	54569;8	77678;0;0;63;
$GPXUP;3575;08:05:52;0;50	54561;8	77656;0;0;64;
$GPXUP;3575;08:05:53;0;50	54554;8	77633;0;0;65;
$GPXUP;3575;08:05:54;0;50	54546;8	7761;0;0;66;
$GPXUP;3575;08:05:55;0;50	54538;8	77588;0;0;66;
$GPXUP;3575;08:05:56;0;50	54529;8	77566;0;0;64;
$GPXUP;3575;08:05:57;0;50	5452;8	77546;0;0;63;
$GPXUP;3575;08:05:58;0;50	5451;8	77527;0;0;64;
$GPXUP;3575;08:05:59;0;50	545;8	77508;0;0;60;
$GPXUP;3575;08:06:00;0;50	5449;8	77492;0;0;58;
$GPXUP;3575;08:06:01;0;50	54478;8	77477;0;0;60;
$GPXUP;3575;08:06:02;0;50	54466;8	7746;0;0;64;
$GPXUP;3575;08:06:03;0;50	54454;8	77442;0;0;67;
$GPXUP;3575;08:06:04;0;50	54442;8	77424;0;0;68;
$GPXUP;3575;08:06:05;0;50	54428;8	77405;0;0;70;
$GPXUP;3575;08:06:06;0;50	54415;8	77384;0;0;76;
$GPXUP;3575;08:06:07;0;50	54401;8	77362;0;0;77;
$GPXUP;3575;08:06:08;0;50	54388;8	77342;0;0;72;
$GPXUP;3575;08:06:09;0;50	54374;8	77324;0;0;69;
$GPXUP;3575;08:06:10;0;50	5436;8	77309;0;0;67;
$GPXUP;3575;08:06:11;0;50	54345;8	77296;0;0;64;
$GPXUP;3575;08:06:12;0;50	54331;8	77284;0;0;63;
$GPXUP;3575;08:06:13;0;50	54316;8	77276;0;0;60;
$GPXUP;3575;08:06:14;0;50	54301;8	77272;0;0;57;
$GPXUP;3575;08:06:15;0;50	54286;8	77271;0;0;59;
$GPXUP;3575;08:06:16;0;50	54271;8	77268;0;0;58;
$GPXUP;3575;08:06:17;0;50	54256;8	77265;0;0;58;
$GPXUP;3575;08:06:18;0;50	54241;8	77264;0;0;57;
$GPXUP;3575;08:06:19;0;50	54227;8	77263;0;0;58;
$GPXUP;3575;08:06:20;0;50	54211;8	77265;0;0;62;
$GPXUP;3575;08:06:21;0;50	54196;8	77268;0;0;63;
$GPXUP;3575;08:06:22;0;50	5418;8	7727;0;0;63;
$GPXUP;3575;08:06:23;0;50	54164;8	77272;0;0;62;
$GPXUP;3575;08:06:24;0;50	54148;8	77272;0;0;60;
$GPXUP;3575;08:06:25;0;50	54133;8	77271;0;0;60;
$GPXUP;3575;08:06:26;0;50	54118;8	7727;0;0;61;
$GPXUP;3575;08:06:27;0;50	54102;8	7727;0;0;64;
$GPXUP;3575;08:06:28;0;50	54086;8	7727;0;0;61;
$GPXUP;3575;08:06:29;0;50	5407;8	77267;0;0;63;
$GPXUP;3575;08:06:30;0;50	54055;8	7726;0;0;65;
$GPXUP;3575;08:06:31;0;50	54039;8	77255;0;0;62;
$GPXUP;3575;08:06:32;0;50	54024;8	7725;0;0;58;
$GPXUP;3575;08:06:33;0;50	5401;8	77245;0;0;55;
$GPXUP;3575;08:06:34;0;50	53998;8	77237;0;0;56;
$GPXUP;3575;08:06:35;0;50	53984;8	77227;0;0;58;
$GPXUP;3575;08:06:36;0;50	53971;8	77215;0;0;62;
$GPXUP;3575;08:06:37;0;50	53958;8	77201;0;0;63;
$GPXUP;3575;08:06:38;0;50	53947;8	77182;0;0;63;
$GPXUP;3575;08:06:39;0;50	53938;8	77161;0;0;63;
$GPXUP;3575;08:06:40;0;50	53932;8	77139;0;0;61;
$GPXUP;3575;08:06:41;0;50	53927;8	77117;0;0;56;
$GPXUP;3575;08:06:42;0;50	53923;8	77096;0;0;55;
$GPXUP;3575;08:06:43;0;50	53919;8	77076;0;0;53;
$GPXUP;3575;08:06:44;0;50	53914;8	77057;0;0;52;
$GPXUP;3575;08:06:45;0;50	53909;8	77038;0;0;53;
$GPXUP;3575;08:06:46;0;50	53903;8	77018;0;0;57;
$GPXUP;3575;08:06:47;0;50	53897;8	76998;0;0;57;
$GPXUP;3575;08:06:48;0;50	53891;8	76977;0;0;58;
$GPXUP;3575;08:06:49;0;50	53884;8	76958;0;0;57;
$GPXUP;3575;08:06:50;0;50	53874;8	7694;0;0;59;
$GPXUP;3575;08:06:51;0;50	53863;8	76923;0;0;63;
$GPXUP;3575;08:06:52;0;50	53853;8	76904;0;0;64;
$GPXUP;3575;08:06:53;0;50	53844;8	76884;0;0;63;
$GPXUP;3575;08:06:54;0;50	53834;8	76865;0;0;61;
$GPXUP;3575;08:06:55;0;50	53826;8	76846;0;0;60;
$GPXUP;3575;08:06:56;0;50	53818;8	76827;0;0;56;
$GPXUP;3575;08:06:57;0;50	53812;8	76807;0;0;56;
$GPXUP;3575;08:06:58;0;50	53809;8	76785;0;0;58;
$GPXUP;3575;08:06:59;0;50	53809;8	76763;0;0;55;
$GPXUP;3575;08:07:00;0;50	5381;8	76742;0;0;53;
$GPXUP;3575;08:07:01;0;50	53811;8	7672;0;0;55;
$GPXUP;3575;08:07:02;0;50	53811;8	76698;0;0;57;
$GPXUP;3575;08:07:03;0;50	53811;8	76676;0;0;57;
$GPXUP;3575;08:07:04;0;50	53811;8	76653;0;0;59;
$GPXUP;3575;08:07:05;0;50	5381;8	76628;0;0;63;
$GPXUP;3575;08:07:06;0;50	53808;8	76604;0;0;62;
$GPXUP;3575;08:07:07;0;50	53804;8	7658;0;0;63;
$GPXUP;3575;08:07:08;0;50	53797;8	76557;0;0;65;
$GPXUP;3575;08:07:09;0;50	53786;8	76536;0;0;68;
$GPXUP;3575;08:07:10;0;50	53775;8	76516;0;0;67;
$GPXUP;3575;08:07:11;0;50	53763;8	76498;0;0;66;
$GPXUP;3575;08:07:12;0;50	53751;8	7648;0;0;66;
$GPXUP;3575;08:07:13;0;50	53739;8	76461;0;0;66;
$GPXUP;3575;08:07:14;0;50	53729;8	76442;0;0;65;
$GPXUP;3575;08:07:15;0;50	5372;8	7642;0;0;64;
$GPXUP;3575;08:07:16;0;50	53712;8	76399;0;0;64;
$GPXUP;3575;08:07:17;0;50	53704;8	76377;0;0;63;
$GPXUP;3575;08:07:18;0;50	53696;8	76356;0;0;62;
$GPXUP;3575;08:07:19;0;50	53689;8	76334;0;0;62;
$GPXUP;3575;08:07:20;0;50	53682;8	76312;0;0;61;
$GPXUP;3575;08:07:21;0;50	53675;8	76292;0;0;59;
$GPXUP;3575;08:07:22;0;50	53668;8	76271;0;0;59;
$GPXUP;3575;08:07:23;0;50	53662;8	7625;0;0;58;
$GPXUP;3575;08:07:24;0;50	53658;8	76229;0;0;55;
$GPXUP;3575;08:07:25;0;50	53655;8	76209;0;0;53;
$GPXUP;3575;08:07:26;0;50	53652;8	76189;0;0;53;
$GPXUP;3575;08:07:27;0;50	53649;8	76169;0;0;52;
$GPXUP;3575;08:07:28;0;50	53646;8	76149;0;0;51;
$GPXUP;3575;08:07:29;0;50	53645;8	76129;0;0;52;
$GPXUP;3575;08:07:30;0;50	53645;8	76108;0;0;53;
$GPXUP;3575;08:07:31;0;50	53646;8	76087;0;0;54;
$GPXUP;3575;08:07:32;0;50	53647;8	76066;0;0;54;
$GPXUP;3575;08:07:33;0;50	53648;8	76045;0;0;54;
$GPXUP;3575;08:07:34;0;50	53649;8	76024;0;0;53;
$GPXUP;3575;08:07:35;0;50	53651;8	76004;0;0;53;
$GPXUP;3575;08:07:36;0;50	53654;8	75983;0;0;53;
$GPXUP;3575;08:07:37;0;50	53656;8	75963;0;0;53;
$GPXUP;3575;08:07:38;0;50	53658;8	75942;0;0;51;
$GPXUP;3575;08:07:39;0;50	53656;8	75923;0;0;51;
$GPXUP;3575;08:07:40;0;50	53654;8	75903;0;0;50;
$GPXUP;3575;08:07:41;0;50	53653;8	75884;0;0;49;
$GPXUP;3575;08:07:42;0;50	53652;8	75865;0;0;49;
$GPXUP;3575;08:07:43;0;50	53652;8	75845;0;0;50;
$GPXUP;3575;08:07:44;0;50	5365;8	75826;0;0;51;
$GPXUP;3575;08:07:45;0;50	53649;8	75804;0;0;55;
$GPXUP;3575;08:07:46;0;50	53648;8	75783;0;0;55;
$GPXUP;3575;08:07:47;0;50	53648;8	75761;0;0;55;
$GPXUP;3575;08:07:48;0;50	53649;8	75738;0;0;58;
$GPXUP;3575;08:07:49;0;50	53652;8	75715;0;0;62;
$GPXUP;3575;08:07:50;0;50	53656;8	7569;0;0;63;
$GPXUP;3575;08:07:51;0;50	53659;8	75666;0;0;63;
$GPXUP;3575;08:07:52;0;50	53662;8	75641;0;0;65;
$GPXUP;3575;08:07:53;0;50	53662;8	75615;0;0;67;
$GPXUP;3575;08:07:54;0;50	53661;8	75588;0;0;68;
$GPXUP;3575;08:07:55;0;50	53657;8	75562;0;0;68;
$GPXUP;3575;08:07:56;0;50	53652;8	75538;0;0;67;
$GPXUP;3575;08:07:57;0;50	53644;8	75514;0;0;66;
$GPXUP;3575;08:07:58;0;50	53639;8	7549;0;0;64;
$GPXUP;3575;08:07:59;0;50	53636;8	75465;0;0;62;
$GPXUP;3575;08:08:00;0;50	53635;8	75441;0;0;61;
$GPXUP;3575;08:08:01;0;50	53634;8	75418;0;0;59;
$GPXUP;3575;08:08:02;0;50	53636;8	75395;0;0;57;
$GPXUP;3575;08:08:03;0;50	53639;8	75374;0;0;56;
$GPXUP;3575;08:08:04;0;50	53645;8	75354;0;0;56;
$GPXUP;3575;08:08:05;0;50	53653;8	75335;0;0;56;
$GPXUP;3575;08:08:06;0;50	53661;8	75316;0;0;58;
$GPXUP;3575;08:08:07;0;50	53669;8	75297;0;0;59;
$GPXUP;3575;08:08:08;0;50	53679;8	75278;0;0;61;
$GPXUP;3575;08:08:09;0;50	53689;8	75259;0;0;63;
$GPXUP;3575;08:08:10;0;50	53697;8	75238;0;0;63;
$GPXUP;3575;08:08:11;0;50	53705;8	75217;0;0;62;
$GPXUP;3575;08:08:12;0;50	53713;8	75196;0;0;63;
$GPXUP;3575;08:08:13;0;50	53721;8	75174;0;0;63;
$GPXUP;3575;08:08:14;0;50	53728;8	75152;0;0;65;
$GPXUP;3575;08:08:15;0;50	53733;8	75128;0;0;64;
$GPXUP;3575;08:08:16;0;50	53738;8	75105;0;0;62;
$GPXUP;3575;08:08:17;0;50	53744;8	75082;0;0;61;
$GPXUP;3575;08:08:18;0;50	5375;8	75061;0;0;60;
$GPXUP;3575;08:08:19;0;50	53757;8	7504;0;0;59;
$GPXUP;3575;08:08:20;0;50	53766;8	75022;0;0;59;
$GPXUP;3575;08:08:21;0;50	53777;8	75006;0;0;59;
$GPXUP;3575;08:08:22;0;50	53788;8	7499;0;0;58;
$GPXUP;3575;08:08:23;0;50	53798;8	74975;0;0;58;
$GPXUP;3575;08:08:24;0;50	53808;8	74958;0;0;60;
$GPXUP;3575;08:08:25;0;50	53817;8	74939;0;0;60;
$GPXUP;3575;08:08:26;0;50	53827;8	74919;0;0;62;
$GPXUP;3575;08:08:27;0;50	53836;8	74899;0;0;65;
$GPXUP;3575;08:08:28;0;50	53846;8	74879;0;0;66;
$GPXUP;3575;08:08:29;0;50	53858;8	74862;0;0;63;
$GPXUP;3575;08:08:30;0;50	53872;8	74852;0;0;61;
$GPXUP;3575;08:08:31;0;50	53887;8	74848;0;0;61;
$GPXUP;3575;08:08:32;0;50	53902;8	74845;0;0;61;
$GPXUP;3575;08:08:33;0;50	53916;8	7484;0;0;59;
$GPXUP;3575;08:08:34;0;50	5393;8	7483;0;0;58;
$GPXUP;3575;08:08:35;0;50	53942;8	74819;0;0;57;
$GPXUP;3575;08:08:36;0;50	53954;8	74807;0;0;56;
$GPXUP;3575;08:08:37;0;50	53966;8	74797;0;0;57;
$GPXUP;3575;08:08:38;0;50	5398;8	74788;0;0;57;
$GPXUP;3575;08:08:39;0;50	53993;8	74782;0;0;57;
$GPXUP;3575;08:08:40;0;50	54006;8	74774;0;0;54;
$GPXUP;3575;08:08:41;0;50	54018;8	74765;0;0;53;
$GPXUP;3575;08:08:42;0;50	5403;8	74754;0;0;54;
$GPXUP;3575;08:08:43;0;50	5404;8	74741;0;0;54;
$GPXUP;3575;08:08:44;0;50	5405;8	74726;0;0;54;
$GPXUP;3575;08:08:45;0;50	54058;8	74708;0;0;57;
$GPXUP;3575;08:08:46;0;50	54065;8	74688;0;0;58;
$GPXUP;3575;08:08:47;0;50	54071;8	74668;0;0;54;
$GPXUP;3575;08:08:48;0;50	54076;8	74649;0;0;53;
$GPXUP;3575;08:08:49;0;50	5408;8	7463;0;0;49;
$GPXUP;3575;08:08:50;0;50	54086;8	74613;0;0;49;
$GPXUP;3575;08:08:51;0;50	54093;8	74597;0;0;52;
$GPXUP;3575;08:08:52;0;50	54101;8	74581;0;0;54;
$GPXUP;3575;08:08:53;0;50	5411;8	74566;0;0;53;
$GPXUP;3575;08:08:54;0;50	54119;8	74551;0;0;52;
$GPXUP;3575;08:08:55;0;50	54128;8	74536;0;0;53;
$GPXUP;3575;08:08:56;0;50	54136;8	7452;0;0;53;
$GPXUP;3575;08:08:57;0;50	54143;8	74502;0;0;52;
$GPXUP;3575;08:08:58;0;50	54148;8	74483;0;0;52;
$GPXUP;3575;08:08:59;0;50	54153;8	74465;0;0;51;
$GPXUP;3575;08:09:00;0;50	5416;8	74448;0;0;52;
$GPXUP;3575;08:09:01;0;50	54169;8	74434;0;0;53;
$GPXUP;3575;08:09:02;0;50	5418;8	74422;0;0;54;
$GPXUP;3575;08:09:03;0;50	54193;8	74415;0;0;55;
$GPXUP;3575;08:09:04;0;50	54207;8	74411;0;0;56;
$GPXUP;3575;08:09:05;0;50	54221;8	74409;0;0;57;
$GPXUP;3575;08:09:06;0;50	54235;8	74407;0;0;56;
$GPXUP;3575;08:09:07;0;50	54249;8	74404;0;0;57;
$GPXUP;3575;08:09:08;0;50	54264;8	74402;0;0;59;
$GPXUP;3575;08:09:09;0;50	54278;8	74397;0;0;58;
$GPXUP;3575;08:09:10;0;50	5429;8	74388;0;0;57;
$GPXUP;3575;08:09:11;0;50	54302;8	74375;0;0;57;
$GPXUP;3575;08:09:12;0;50	54314;8	74361;0;0;58;
$GPXUP;3575;08:09:13;0;50	54324;8	74348;0;0;54;
$GPXUP;3575;08:09:14;0;50	54335;8	74336;0;0;53;
$GPXUP;3575;08:09:15;0;50	54346;8	74324;0;0;53;
$GPXUP;3575;08:09:16;0;50	54356;8	74311;0;0;53;
$GPXUP;3575;08:09:17;0;50	54365;8	74296;0;0;52;
$GPXUP;3575;08:09:18;0;50	54373;8	7428;0;0;51;
$GPXUP;3575;08:09:19;0;50	5438;8	74264;0;0;51;
$GPXUP;3575;08:09:20;0;50	54386;8	74246;0;0;51;
$GPXUP;3575;08:09:21;0;50	54392;8	74228;0;0;52;
$GPXUP;3575;08:09:22;0;50	54396;8	74208;0;0;53;
$GPXUP;3575;08:09:23;0;50	544;8	74188;0;0;53;
$GPXUP;3575;08:09:24;0;50	54405;8	74169;0;0;52;
$GPXUP;3575;08:09:25;0;50	54412;8	74152;0;0;53;
$GPXUP;3575;08:09:26;0;50	54421;8	74137;0;0;54;
$GPXUP;3575;08:09:27;0;50	54433;8	74127;0;0;56;
$GPXUP;3575;08:09:28;0;50	54446;8	74119;0;0;58;
$GPXUP;3575;08:09:29;0;50	5446;8	74112;0;0;58;
$GPXUP;3575;08:09:30;0;50	54474;8	74105;0;0;57;
$GPXUP;3575;08:09:31;0;50	54487;8	74096;0;0;58;
$GPXUP;3575;08:09:32;0;50	54499;8	74085;0;0;56;
$GPXUP;3575;08:09:33;0;50	54511;8	74074;0;0;55;
$GPXUP;3575;08:09:34;0;50	54522;8	74063;0;0;51;
$GPXUP;3575;08:09:35;0;50	54531;8	74052;0;0;48;
$GPXUP;3575;08:09:36;0;50	5454;8	7404;0;0;48;
[truncated: 4,425 more rows]
