# Supplementary material for: Pigeon Navigation: Different Routes Lead to Frankfurt
Source: PLoS One. 2014 Nov 12;9(11):e112439. doi: 10.1371/journal.pone.0112439 (PMC4229201; doi:10.1371/journal.pone.0112439)
Supplement: File S4 — Files containing the original track data and a ‘Read me’ explaining the data format. (ZIP) [file pone.0112439.s004.zip › N-RK/090605xup07_405.log]

$GPXUP;3575;08:11:32;0;50	59496;8	84316;0;0;0;
$GPXUP;3575;08:11:33;0;50	59496;8	84318;0;0;4;
$GPXUP;3575;08:11:34;0;50	59496;8	8432;0;0;6;
$GPXUP;3575;08:11:35;0;50	59496;8	84321;0;0;3;
$GPXUP;3575;08:11:36;0;50	59496;8	84321;0;0;6;
$GPXUP;3575;08:11:37;0;50	59493;8	8432;0;0;11;
$GPXUP;3575;08:11:38;0;50	59488;8	84314;0;0;21;
$GPXUP;3575;08:11:39;0;50	59483;8	84302;0;0;41;
$GPXUP;3575;08:11:40;0;50	59481;8	84285;0;0;45;
$GPXUP;3575;08:11:41;0;50	59483;8	84269;0;0;34;
$GPXUP;3575;08:11:42;0;50	59488;8	84254;0;0;41;
$GPXUP;3575;08:11:43;0;50	59491;8	84238;0;0;42;
$GPXUP;3575;08:11:44;0;50	59495;8	84221;0;0;44;
$GPXUP;3575;08:11:45;0;50	595;8	84204;0;0;46;
$GPXUP;3575;08:11:46;0;50	59503;8	84187;0;0;39;
$GPXUP;3575;08:11:47;0;50	59498;8	84174;0;0;35;
$GPXUP;3575;08:11:48;0;50	59493;8	84162;0;0;37;
$GPXUP;3575;08:11:49;0;50	59489;8	84147;0;0;45;
$GPXUP;3575;08:11:50;0;50	59492;8	84132;0;0;36;
$GPXUP;3575;08:11:51;0;50	59501;8	84122;0;0;40;
$GPXUP;3575;08:11:52;0;50	59511;8	84111;0;0;48;
$GPXUP;3575;08:11:53;0;50	5952;8	84096;0;0;47;
$GPXUP;3575;08:11:54;0;50	59524;8	8408;0;0;44;
$GPXUP;3575;08:11:55;0;50	59528;8	84064;0;0;39;
$GPXUP;3575;08:11:56;0;50	59533;8	84051;0;0;41;
$GPXUP;3575;08:11:57;0;50	59542;8	8404;0;0;40;
$GPXUP;3575;08:11:58;0;50	59552;8	84033;0;0;41;
$GPXUP;3575;08:11:59;0;50	59564;8	84028;0;0;49;
$GPXUP;3575;08:12:00;0;50	59578;8	84019;0;0;55;
$GPXUP;3575;08:12:01;0;50	59587;8	84004;0;0;51;
$GPXUP;3575;08:12:02;0;50	5959;8	83986;0;0;47;
$GPXUP;3575;08:12:03;0;50	59591;8	83969;0;0;41;
$GPXUP;3575;08:12:04;0;50	59592;8	83952;0;0;43;
$GPXUP;3575;08:12:05;0;50	59595;8	83936;0;0;43;
$GPXUP;3575;08:12:06;0;50	59603;8	83922;0;0;47;
$GPXUP;3575;08:12:07;0;50	59611;8	83908;0;0;47;
$GPXUP;3575;08:12:08;0;50	59618;8	83894;0;0;44;
$GPXUP;3575;08:12:09;0;50	5962;8	83877;0;0;45;
$GPXUP;3575;08:12:10;0;50	5962;8	8386;0;0;44;
$GPXUP;3575;08:12:11;0;50	59622;8	83843;0;0;43;
$GPXUP;3575;08:12:12;0;50	59627;8	83828;0;0;44;
$GPXUP;3575;08:12:13;0;50	59634;8	83815;0;0;41;
$GPXUP;3575;08:12:14;0;50	59644;8	83807;0;0;44;
$GPXUP;3575;08:12:15;0;50	59656;8	83799;0;0;49;
$GPXUP;3575;08:12:16;0;50	59665;8	83788;0;0;43;
$GPXUP;3575;08:12:17;0;50	5967;8	83774;0;0;42;
$GPXUP;3575;08:12:18;0;50	59674;8	83758;0;0;44;
$GPXUP;3575;08:12:19;0;50	5968;8	83744;0;0;43;
$GPXUP;3575;08:12:20;0;50	59688;8	83734;0;0;36;
$GPXUP;3575;08:12:21;0;50	59698;8	83731;0;0;38;
$GPXUP;3575;08:12:22;0;50	59711;8	83728;0;0;51;
$GPXUP;3575;08:12:23;0;50	59724;8	83721;0;0;50;
$GPXUP;3575;08:12:24;0;50	59734;8	8371;0;0;48;
$GPXUP;3575;08:12:25;0;50	59742;8	83698;0;0;43;
$GPXUP;3575;08:12:26;0;50	5975;8	83686;0;0;43;
$GPXUP;3575;08:12:27;0;50	59763;8	8368;0;0;55;
$GPXUP;3575;08:12:28;0;50	59778;8	83679;0;0;59;
$GPXUP;3575;08:12:29;0;50	59793;8	83683;0;0;60;
$GPXUP;3575;08:12:30;0;50	59807;8	83694;0;0;62;
$GPXUP;3575;08:12:31;0;50	59817;8	83712;0;0;60;
$GPXUP;3575;08:12:32;0;50	5982;8	83735;0;0;62;
$GPXUP;3575;08:12:33;0;50	5982;8	8376;0;0;63;
$GPXUP;3575;08:12:34;0;50	59822;8	83784;0;0;63;
$GPXUP;3575;08:12:35;0;50	5983;8	83804;0;0;59;
$GPXUP;3575;08:12:36;0;50	59843;8	83813;0;0;54;
$GPXUP;3575;08:12:37;0;50	59855;8	83807;0;0;52;
$GPXUP;3575;08:12:38;0;50	59864;8	83793;0;0;50;
$GPXUP;3575;08:12:39;0;50	59869;8	83775;0;0;48;
$GPXUP;3575;08:12:40;0;50	59873;8	83757;0;0;48;
$GPXUP;3575;08:12:41;0;50	59877;8	8374;0;0;47;
$GPXUP;3575;08:12:42;0;50	59882;8	83722;0;0;47;
$GPXUP;3575;08:12:43;0;50	59886;8	83705;0;0;47;
$GPXUP;3575;08:12:44;0;50	59892;8	83688;0;0;48;
$GPXUP;3575;08:12:45;0;50	599;8	83674;0;0;49;
$GPXUP;3575;08:12:46;0;50	5991;8	83661;0;0;51;
$GPXUP;3575;08:12:47;0;50	59917;8	83645;0;0;48;
$GPXUP;3575;08:12:48;0;50	59922;8	83628;0;0;48;
$GPXUP;3575;08:12:49;0;50	59928;8	8361;0;0;50;
$GPXUP;3575;08:12:50;0;50	59937;8	83596;0;0;53;
$GPXUP;3575;08:12:51;0;50	59949;8	83586;0;0;53;
$GPXUP;3575;08:12:52;0;50	59963;8	83582;0;0;58;
$GPXUP;3575;08:12:53;0;50	59978;8	83582;0;0;58;
$GPXUP;3575;08:12:54;0;50	59992;8	83587;0;0;60;
$GPXUP;3575;08:12:55;0;50	60007;8	83594;0;0;60;
$GPXUP;3575;08:12:56;0;50	60021;8	83594;0;0;58;
$GPXUP;3575;08:12:57;0;50	60033;8	83584;0;0;54;
$GPXUP;3575;08:12:58;0;50	6004;8	83567;0;0;52;
$GPXUP;3575;08:12:59;0;50	60043;8	83547;0;0;51;
$GPXUP;3575;08:13:00;0;50	60042;8	83528;0;0;49;
$GPXUP;3575;08:13:01;0;50	60038;8	8351;0;0;45;
$GPXUP;3575;08:13:02;0;50	6003;8	83497;0;0;42;
$GPXUP;3575;08:13:03;0;50	60022;8	83492;0;0;33;
$GPXUP;3575;08:13:04;0;50	60012;8	83496;0;0;43;
$GPXUP;3575;08:13:05;0;50	60002;8	83506;0;0;48;
$GPXUP;3575;08:13:06;0;50	59994;8	83521;0;0;52;
$GPXUP;3575;08:13:07;0;50	59988;8	83541;0;0;59;
$GPXUP;3575;08:13:08;0;50	5999;8	83565;0;0;61;
$GPXUP;3575;08:13:09;0;50	59999;8	83587;0;0;63;
$GPXUP;3575;08:13:10;0;50	60008;8	83606;0;0;59;
$GPXUP;3575;08:13:11;0;50	60014;8	83628;0;0;59;
$GPXUP;3575;08:13:12;0;50	60017;8	83651;0;0;58;
$GPXUP;3575;08:13:13;0;50	60016;8	83673;0;0;53;
$GPXUP;3575;08:13:14;0;50	60011;8	8369;0;0;45;
$GPXUP;3575;08:13:15;0;50	60001;8	83697;0;0;41;
$GPXUP;3575;08:13:16;0;50	59991;8	83694;0;0;43;
$GPXUP;3575;08:13:17;0;50	59983;8	83682;0;0;50;
$GPXUP;3575;08:13:18;0;50	59977;8	83665;0;0;50;
$GPXUP;3575;08:13:19;0;50	59975;8	83646;0;0;48;
$GPXUP;3575;08:13:20;0;50	59975;8	83628;0;0;46;
$GPXUP;3575;08:13:21;0;50	59978;8	8361;0;0;47;
$GPXUP;3575;08:13:22;0;50	59983;8	83592;0;0;48;
$GPXUP;3575;08:13:23;0;50	59987;8	83575;0;0;47;
$GPXUP;3575;08:13:24;0;50	59988;8	83556;0;0;46;
$GPXUP;3575;08:13:25;0;50	59985;8	8354;0;0;40;
$GPXUP;3575;08:13:26;0;50	5998;8	83528;0;0;35;
$GPXUP;3575;08:13:27;0;50	59972;8	83518;0;0;36;
$GPXUP;3575;08:13:28;0;50	59966;8	83509;0;0;34;
$GPXUP;3575;08:13:29;0;50	59959;8	83497;0;0;45;
$GPXUP;3575;08:13:30;0;50	59953;8	83482;0;0;44;
$GPXUP;3575;08:13:31;0;50	59946;8	8347;0;0;42;
$GPXUP;3575;08:13:32;0;50	59936;8	83464;0;0;44;
$GPXUP;3575;08:13:33;0;50	59925;8	83468;0;0;49;
$GPXUP;3575;08:13:34;0;50	59914;8	83482;0;0;63;
$GPXUP;3575;08:13:35;0;50	59903;8	83501;0;0;67;
$GPXUP;3575;08:13:36;0;50	59893;8	83522;0;0;67;
$GPXUP;3575;08:13:37;0;50	59883;8	83543;0;0;64;
$GPXUP;3575;08:13:38;0;50	59872;8	8356;0;0;58;
$GPXUP;3575;08:13:39;0;50	59859;8	83571;0;0;55;
$GPXUP;3575;08:13:40;0;50	59847;8	83574;0;0;50;
$GPXUP;3575;08:13:41;0;50	59835;8	83568;0;0;50;
$GPXUP;3575;08:13:42;0;50	59826;8	83555;0;0;50;
$GPXUP;3575;08:13:43;0;50	5982;8	83539;0;0;48;
$GPXUP;3575;08:13:44;0;50	59816;8	83522;0;0;46;
$GPXUP;3575;08:13:45;0;50	59817;8	83505;0;0;40;
$GPXUP;3575;08:13:46;0;50	59824;8	83489;0;0;44;
$GPXUP;3575;08:13:47;0;50	5983;8	83473;0;0;46;
$GPXUP;3575;08:13:48;0;50	59832;8	83456;0;0;45;
$GPXUP;3575;08:13:49;0;50	59831;8	8344;0;0;39;
$GPXUP;3575;08:13:50;0;50	59819;8	83428;0;0;52;
$GPXUP;3575;08:13:51;0;50	59806;8	83422;0;0;53;
$GPXUP;3575;08:13:52;0;50	59792;8	8342;0;0;55;
$GPXUP;3575;08:13:53;0;50	59779;8	83417;0;0;53;
$GPXUP;3575;08:13:54;0;50	59768;8	83408;0;0;49;
$GPXUP;3575;08:13:55;0;50	5976;8	83394;0;0;48;
$GPXUP;3575;08:13:56;0;50	59755;8	83377;0;0;45;
$GPXUP;3575;08:13:57;0;50	59753;8	8336;0;0;44;
$GPXUP;3575;08:13:58;0;50	59752;8	83343;0;0;44;
$GPXUP;3575;08:13:59;0;50	5975;8	83326;0;0;45;
$GPXUP;3575;08:14:00;0;50	59746;8	8331;0;0;41;
$GPXUP;3575;08:14:01;0;50	59738;8	833;0;0;43;
$GPXUP;3575;08:14:02;0;50	59726;8	83299;0;0;53;
$GPXUP;3575;08:14:03;0;50	59712;8	83303;0;0;60;
$GPXUP;3575;08:14:04;0;50	59697;8	8331;0;0;60;
$GPXUP;3575;08:14:05;0;50	59684;8	83322;0;0;61;
$GPXUP;3575;08:14:06;0;50	59674;8	83341;0;0;65;
$GPXUP;3575;08:14:07;0;50	59666;8	83363;0;0;65;
$GPXUP;3575;08:14:08;0;50	59658;8	83384;0;0;60;
$GPXUP;3575;08:14:09;0;50	59649;8	83403;0;0;58;
$GPXUP;3575;08:14:10;0;50	59638;8	83418;0;0;55;
$GPXUP;3575;08:14:11;0;50	59626;8	83427;0;0;51;
$GPXUP;3575;08:14:12;0;50	59615;8	83426;0;0;49;
$GPXUP;3575;08:14:13;0;50	59605;8	83415;0;0;49;
$GPXUP;3575;08:14:14;0;50	596;8	83399;0;0;44;
$GPXUP;3575;08:14:15;0;50	596;8	83383;0;0;41;
$GPXUP;3575;08:14:16;0;50	59604;8	83368;0;0;40;
$GPXUP;3575;08:14:17;0;50	59611;8	83354;0;0;41;
$GPXUP;3575;08:14:18;0;50	59623;8	83345;0;0;49;
$GPXUP;3575;08:14:19;0;50	59636;8	8334;0;0;55;
$GPXUP;3575;08:14:20;0;50	5965;8	83344;0;0;58;
$GPXUP;3575;08:14:21;0;50	59662;8	83359;0;0;62;
$GPXUP;3575;08:14:22;0;50	5967;8	83382;0;0;68;
$GPXUP;3575;08:14:23;0;50	5967;8	83407;0;0;66;
$GPXUP;3575;08:14:24;0;50	59667;8	83433;0;0;64;
$GPXUP;3575;08:14:25;0;50	59663;8	83458;0;0;64;
$GPXUP;3575;08:14:26;0;50	59661;8	83483;0;0;64;
$GPXUP;3575;08:14:27;0;50	59663;8	83507;0;0;57;
$GPXUP;3575;08:14:28;0;50	59672;8	83525;0;0;47;
$GPXUP;3575;08:14:29;0;50	59688;8	83533;0;0;58;
$GPXUP;3575;08:14:30;0;50	59704;8	83534;0;0;57;
$GPXUP;3575;08:14:31;0;50	59718;8	83539;0;0;60;
$GPXUP;3575;08:14:32;0;50	5973;8	83554;0;0;63;
$GPXUP;3575;08:14:33;0;50	59738;8	83577;0;0;66;
$GPXUP;3575;08:14:34;0;50	5974;8	83602;0;0;67;
$GPXUP;3575;08:14:35;0;50	59736;8	83628;0;0;66;
$GPXUP;3575;08:14:36;0;50	59728;8	83649;0;0;63;
$GPXUP;3575;08:14:37;0;50	59715;8	83662;0;0;57;
$GPXUP;3575;08:14:38;0;50	59701;8	83662;0;0;54;
$GPXUP;3575;08:14:39;0;50	59689;8	83653;0;0;53;
$GPXUP;3575;08:14:40;0;50	59682;8	83637;0;0;50;
$GPXUP;3575;08:14:41;0;50	59678;8	83619;0;0;46;
$GPXUP;3575;08:14:42;0;50	59679;8	83601;0;0;45;
$GPXUP;3575;08:14:43;0;50	59678;8	83583;0;0;45;
$GPXUP;3575;08:14:44;0;50	59673;8	83567;0;0;44;
$GPXUP;3575;08:14:45;0;50	59666;8	83553;0;0;49;
$GPXUP;3575;08:14:46;0;50	59657;8	8354;0;0;48;
$GPXUP;3575;08:14:47;0;50	59647;8	8353;0;0;44;
$GPXUP;3575;08:14:48;0;50	59636;8	83526;0;0;46;
$GPXUP;3575;08:14:49;0;50	59623;8	83522;0;0;48;
$GPXUP;3575;08:14:50;0;50	59613;8	83515;0;0;46;
$GPXUP;3575;08:14:51;0;50	59606;8	83501;0;0;45;
$GPXUP;3575;08:14:52;0;50	59603;8	83484;0;0;44;
$GPXUP;3575;08:14:53;0;50	59605;8	83467;0;0;44;
$GPXUP;3575;08:14:54;0;50	59607;8	8345;0;0;42;
$GPXUP;3575;08:14:55;0;50	59608;8	83434;0;0;41;
$GPXUP;3575;08:14:56;0;50	59606;8	83418;0;0;41;
$GPXUP;3575;08:14:57;0;50	59598;8	83407;0;0;45;
$GPXUP;3575;08:14:58;0;50	59588;8	83399;0;0;47;
$GPXUP;3575;08:14:59;0;50	59577;8	8339;0;0;45;
$GPXUP;3575;08:15:00;0;50	5957;8	83378;0;0;42;
$GPXUP;3575;08:15:01;0;50	59566;8	83364;0;0;41;
$GPXUP;3575;08:15:02;0;50	59562;8	83348;0;0;42;
$GPXUP;3575;08:15:03;0;50	59556;8	83334;0;0;43;
$GPXUP;3575;08:15:04;0;50	59547;8	83326;0;0;47;
$GPXUP;3575;08:15:05;0;50	59534;8	83325;0;0;51;
$GPXUP;3575;08:15:06;0;50	59522;8	83332;0;0;56;
$GPXUP;3575;08:15:07;0;50	59508;8	83339;0;0;54;
$GPXUP;3575;08:15:08;0;50	59495;8	83344;0;0;54;
$GPXUP;3575;08:15:09;0;50	59482;8	83352;0;0;59;
$GPXUP;3575;08:15:10;0;50	59472;8	8337;0;0;62;
$GPXUP;3575;08:15:11;0;50	59466;8	83392;0;0;63;
$GPXUP;3575;08:15:12;0;50	59465;8	83416;0;0;58;
$GPXUP;3575;08:15:13;0;50	59469;8	83436;0;0;45;
$GPXUP;3575;08:15:14;0;50	59481;8	83449;0;0;48;
$GPXUP;3575;08:15:15;0;50	59496;8	83454;0;0;53;
$GPXUP;3575;08:15:16;0;50	59511;8	83454;0;0;52;
$GPXUP;3575;08:15:17;0;50	59525;8	83452;0;0;50;
$GPXUP;3575;08:15:18;0;50	59537;8	83446;0;0;45;
$GPXUP;3575;08:15:19;0;50	59546;8	83435;0;0;44;
$GPXUP;3575;08:15:20;0;50	59552;8	8342;0;0;43;
$GPXUP;3575;08:15:21;0;50	59555;8	83405;0;0;42;
$GPXUP;3575;08:15:22;0;50	59552;8	83389;0;0;44;
$GPXUP;3575;08:15:23;0;50	59545;8	83375;0;0;45;
$GPXUP;3575;08:15:24;0;50	59538;8	83362;0;0;45;
$GPXUP;3575;08:15:25;0;50	59533;8	83346;0;0;43;
$GPXUP;3575;08:15:26;0;50	59532;8	8333;0;0;43;
$GPXUP;3575;08:15:27;0;50	59535;8	83314;0;0;43;
$GPXUP;3575;08:15:28;0;50	59544;8	833;0;0;47;
$GPXUP;3575;08:15:29;0;50	59554;8	83288;0;0;48;
$GPXUP;3575;08:15:30;0;50	59564;8	83277;0;0;50;
$GPXUP;3575;08:15:31;0;50	59574;8	83265;0;0;50;
$GPXUP;3575;08:15:32;0;50	59583;8	8325;0;0;49;
$GPXUP;3575;08:15:33;0;50	59588;8	83234;0;0;46;
$GPXUP;3575;08:15:34;0;50	59589;8	83216;0;0;44;
$GPXUP;3575;08:15:35;0;50	59585;8	832;0;0;44;
$GPXUP;3575;08:15:36;0;50	59579;8	83185;0;0;44;
$GPXUP;3575;08:15:37;0;50	59573;8	8317;0;0;43;
$GPXUP;3575;08:15:38;0;50	59568;8	83155;0;0;44;
$GPXUP;3575;08:15:39;0;50	59562;8	83141;0;0;45;
$GPXUP;3575;08:15:40;0;50	59552;8	83131;0;0;48;
$GPXUP;3575;08:15:41;0;50	59541;8	83123;0;0;50;
$GPXUP;3575;08:15:42;0;50	59531;8	83112;0;0;49;
$GPXUP;3575;08:15:43;0;50	59522;8	83098;0;0;47;
$GPXUP;3575;08:15:44;0;50	59515;8	83084;0;0;47;
$GPXUP;3575;08:15:45;0;50	59507;8	83071;0;0;47;
$GPXUP;3575;08:15:46;0;50	59498;8	83057;0;0;49;
$GPXUP;3575;08:15:47;0;50	59488;8	83048;0;0;50;
$GPXUP;3575;08:15:48;0;50	59475;8	83046;0;0;51;
$GPXUP;3575;08:15:49;0;50	59462;8	83049;0;0;50;
$GPXUP;3575;08:15:50;0;50	59452;8	8306;0;0;50;
$GPXUP;3575;08:15:51;0;50	59446;8	83076;0;0;51;
$GPXUP;3575;08:15:52;0;50	59444;8	83096;0;0;48;
$GPXUP;3575;08:15:53;0;50	59448;8	83113;0;0;40;
$GPXUP;3575;08:15:54;0;50	59457;8	83125;0;0;42;
$GPXUP;3575;08:15:55;0;50	59472;8	83132;0;0;53;
$GPXUP;3575;08:15:56;0;50	59487;8	83136;0;0;55;
$GPXUP;3575;08:15:57;0;50	59502;8	8314;0;0;55;
$GPXUP;3575;08:15:58;0;50	59516;8	83148;0;0;54;
$GPXUP;3575;08:15:59;0;50	59528;8	83158;0;0;52;
$GPXUP;3575;08:16:00;0;50	59539;8	8317;0;0;53;
$GPXUP;3575;08:16:01;0;50	5955;8	83184;0;0;54;
$GPXUP;3575;08:16:02;0;50	59561;8	83197;0;0;56;
$GPXUP;3575;08:16:03;0;50	59574;8	83208;0;0;56;
$GPXUP;3575;08:16:04;0;50	59587;8	83217;0;0;57;
$GPXUP;3575;08:16:05;0;50	59598;8	83231;0;0;57;
$GPXUP;3575;08:16:06;0;50	59608;8	83247;0;0;56;
$GPXUP;3575;08:16:07;0;50	59616;8	83266;0;0;58;
$GPXUP;3575;08:16:08;0;50	59624;8	83285;0;0;58;
$GPXUP;3575;08:16:09;0;50	59635;8	833;0;0;56;
$GPXUP;3575;08:16:10;0;50	59648;8	83309;0;0;56;
$GPXUP;3575;08:16:11;0;50	59662;8	83316;0;0;56;
$GPXUP;3575;08:16:12;0;50	59674;8	83326;0;0;55;
$GPXUP;3575;08:16:13;0;50	59684;8	8334;0;0;54;
$GPXUP;3575;08:16:14;0;50	59691;8	83358;0;0;54;
$GPXUP;3575;08:16:15;0;50	59695;8	83379;0;0;55;
$GPXUP;3575;08:16:16;0;50	59696;8	83401;0;0;57;
$GPXUP;3575;08:16:17;0;50	59695;8	83424;0;0;61;
$GPXUP;3575;08:16:18;0;50	59694;8	83449;0;0;64;
$GPXUP;3575;08:16:19;0;50	59696;8	83474;0;0;65;
$GPXUP;3575;08:16:20;0;50	59704;8	83497;0;0;68;
$GPXUP;3575;08:16:21;0;50	59715;8	83516;0;0;65;
$GPXUP;3575;08:16:22;0;50	59728;8	83531;0;0;63;
$GPXUP;3575;08:16:23;0;50	5974;8	83546;0;0;60;
$GPXUP;3575;08:16:23;0;50	59748;8	83565;0;0;57;
$GPXUP;3575;08:16:24;0;50	5975;8	83586;0;0;54;
$GPXUP;3575;08:16:25;0;50	59746;8	83606;0;0;51;
$GPXUP;3575;08:16:26;0;50	59738;8	8362;0;0;51;
$GPXUP;3575;08:16:27;0;50	59727;8	83629;0;0;50;
$GPXUP;3575;08:16:28;0;50	59714;8	83632;0;0;49;
$GPXUP;3575;08:16:29;0;50	59702;8	83628;0;0;45;
$GPXUP;3575;08:16:30;0;50	59692;8	83623;0;0;43;
$GPXUP;3575;08:16:31;0;50	59681;8	83621;0;0;45;
$GPXUP;3575;08:16:32;0;50	59669;8	83623;0;0;48;
$GPXUP;3575;08:16:33;0;50	59659;8	83634;0;0;53;
$GPXUP;3575;08:16:34;0;50	59652;8	83652;0;0;59;
$GPXUP;3575;08:16:35;0;50	59649;8	83674;0;0;59;
$GPXUP;3575;08:16:36;0;50	59649;8	83697;0;0;57;
$GPXUP;3575;08:16:37;0;50	59647;8	83719;0;0;55;
$GPXUP;3575;08:16:38;0;50	59641;8	83737;0;0;55;
$GPXUP;3575;08:16:39;0;50	59631;8	83751;0;0;52;
$GPXUP;3575;08:16:40;0;50	59619;8	83759;0;0;50;
$GPXUP;3575;08:16:41;0;50	59608;8	8376;0;0;44;
$GPXUP;3575;08:16:42;0;50	59597;8	83758;0;0;42;
$GPXUP;3575;08:16:43;0;50	59587;8	83757;0;0;43;
$GPXUP;3575;08:16:44;0;50	59577;8	83752;0;0;40;
$GPXUP;3575;08:16:45;0;50	59569;8	83742;0;0;40;
$GPXUP;3575;08:16:46;0;50	59561;8	83734;0;0;41;
$GPXUP;3575;08:16:47;0;50	59552;8	83725;0;0;40;
$GPXUP;3575;08:16:48;0;50	59543;8	83718;0;0;41;
$GPXUP;3575;08:16:49;0;50	59533;8	83714;0;0;44;
$GPXUP;3575;08:16:50;0;50	59522;8	83715;0;0;44;
$GPXUP;3575;08:16:51;0;50	59512;8	83723;0;0;48;
$GPXUP;3575;08:16:52;0;50	59503;8	83736;0;0;53;
$GPXUP;3575;08:16:53;0;50	59496;8	83756;0;0;59;
$GPXUP;3575;08:16:54;0;50	59494;8	83778;0;0;57;
$GPXUP;3575;08:16:55;0;50	59497;8	83797;0;0;43;
$GPXUP;3575;08:16:56;0;50	59508;8	83812;0;0;50;
$GPXUP;3575;08:16:57;0;50	59519;8	83829;0;0;58;
$GPXUP;3575;08:16:58;0;50	59528;8	83849;0;0;59;
$GPXUP;3575;08:16:59;0;50	59537;8	83868;0;0;58;
$GPXUP;3575;08:17:00;0;50	59549;8	83883;0;0;56;
$GPXUP;3575;08:17:01;0;50	59564;8	8389;0;0;57;
$GPXUP;3575;08:17:02;0;50	59578;8	83888;0;0;54;
$GPXUP;3575;08:17:03;0;50	59591;8	83879;0;0;52;
$GPXUP;3575;08:17:04;0;50	59599;8	83864;0;0;46;
$GPXUP;3575;08:17:05;0;50	59605;8	83849;0;0;45;
$GPXUP;3575;08:17:06;0;50	59613;8	83836;0;0;43;
$GPXUP;3575;08:17:07;0;50	59625;8	8383;0;0;53;
$GPXUP;3575;08:17:08;0;50	59639;8	83831;0;0;57;
$GPXUP;3575;08:17:09;0;50	59652;8	83839;0;0;59;
$GPXUP;3575;08:17:10;0;50	59664;8	83853;0;0;58;
$GPXUP;3575;08:17:11;0;50	59672;8	83872;0;0;59;
$GPXUP;3575;08:17:12;0;50	59676;8	83895;0;0;61;
$GPXUP;3575;08:17:13;0;50	59677;8	83919;0;0;61;
$GPXUP;3575;08:17:14;0;50	59679;8	83943;0;0;60;
$GPXUP;3575;08:17:15;0;50	59684;8	83963;0;0;53;
$GPXUP;3575;08:17:16;0;50	59694;8	83976;0;0;50;
$GPXUP;3575;08:17:17;0;50	59706;8	83983;0;0;50;
$GPXUP;3575;08:17:18;0;50	59718;8	83987;0;0;50;
$GPXUP;3575;08:17:19;0;50	5973;8	83986;0;0;50;
$GPXUP;3575;08:17:20;0;50	59743;8	83981;0;0;50;
$GPXUP;3575;08:17:21;0;50	59754;8	83973;0;0;49;
$GPXUP;3575;08:17:22;0;50	59763;8	83961;0;0;46;
$GPXUP;3575;08:17:23;0;50	59768;8	83944;0;0;44;
$GPXUP;3575;08:17:24;0;50	59769;8	83927;0;0;46;
$GPXUP;3575;08:17:25;0;50	59768;8	83908;0;0;46;
$GPXUP;3575;08:17:26;0;50	59766;8	8389;0;0;47;
$GPXUP;3575;08:17:27;0;50	5976;8	83873;0;0;48;
$GPXUP;3575;08:17:28;0;50	59755;8	83856;0;0;48;
$GPXUP;3575;08:17:29;0;50	59752;8	83838;0;0;48;
$GPXUP;3575;08:17:30;0;50	59754;8	8382;0;0;45;
$GPXUP;3575;08:17:31;0;50	59759;8	83803;0;0;47;
$GPXUP;3575;08:17:32;0;50	59767;8	83789;0;0;46;
$GPXUP;3575;08:17:33;0;50	59781;8	8378;0;0;56;
$GPXUP;3575;08:17:34;0;50	59798;8	83778;0;0;67;
$GPXUP;3575;08:17:35;0;50	59815;8	83784;0;0;68;
$GPXUP;3575;08:17:36;0;50	59832;8	83794;0;0;69;
$GPXUP;3575;08:17:37;0;50	59844;8	83808;0;0;60;
$GPXUP;3575;08:17:38;0;50	59851;8	83828;0;0;61;
$GPXUP;3575;08:17:39;0;50	59852;8	83852;0;0;59;
$GPXUP;3575;08:17:40;0;50	59849;8	83874;0;0;60;
$GPXUP;3575;08:17:41;0;50	59841;8	83897;0;0;64;
$GPXUP;3575;08:17:42;0;50	59832;8	83918;0;0;63;
$GPXUP;3575;08:17:43;0;50	5982;8	83933;0;0;59;
$GPXUP;3575;08:17:44;0;50	59806;8	83941;0;0;57;
$GPXUP;3575;08:17:45;0;50	59793;8	83943;0;0;53;
$GPXUP;3575;08:17:46;0;50	5978;8	83936;0;0;51;
$GPXUP;3575;08:17:47;0;50	59769;8	83926;0;0;52;
$GPXUP;3575;08:17:48;0;50	59757;8	83915;0;0;54;
$GPXUP;3575;08:17:49;0;50	59745;8	83906;0;0;53;
$GPXUP;3575;08:17:50;0;50	59733;8	839;0;0;53;
$GPXUP;3575;08:17:51;0;50	59719;8	839;0;0;54;
$GPXUP;3575;08:17:52;0;50	59706;8	83906;0;0;57;
$GPXUP;3575;08:17:53;0;50	59692;8	83915;0;0;58;
$GPXUP;3575;08:17:54;0;50	59678;8	83922;0;0;57;
$GPXUP;3575;08:17:55;0;50	59664;8	83923;0;0;55;
$GPXUP;3575;08:17:56;0;50	59652;8	8392;0;0;51;
$GPXUP;3575;08:17:57;0;50	59639;8	83915;0;0;50;
$GPXUP;3575;08:17:58;0;50	59628;8	83906;0;0;50;
$GPXUP;3575;08:17:59;0;50	59618;8	83894;0;0;52;
$GPXUP;3575;08:18:00;0;50	59606;8	83885;0;0;53;
$GPXUP;3575;08:18:01;0;50	59593;8	83884;0;0;56;
$GPXUP;3575;08:18:02;0;50	59579;8	83891;0;0;58;
$GPXUP;3575;08:18:03;0;50	59567;8	83902;0;0;56;
$GPXUP;3575;08:18:04;0;50	59555;8	83909;0;0;48;
$GPXUP;3575;08:18:05;0;50	59543;8	83912;0;0;46;
$GPXUP;3575;08:18:06;0;50	59532;8	83912;0;0;44;
$GPXUP;3575;08:18:07;0;50	5952;8	83914;0;0;48;
$GPXUP;3575;08:18:08;0;50	59508;8	83923;0;0;53;
$GPXUP;3575;08:18:09;0;50	59499;8	83938;0;0;58;
$GPXUP;3575;08:18:10;0;50	5949;8	83957;0;0;56;
$GPXUP;3575;08:18:11;0;50	59483;8	83976;0;0;56;
$GPXUP;3575;08:18:12;0;50	59478;8	83997;0;0;58;
$GPXUP;3575;08:18:13;0;50	59478;8	84019;0;0;56;
$GPXUP;3575;08:18:14;0;50	59482;8	8404;0;0;50;
$GPXUP;3575;08:18:15;0;50	59492;8	84054;0;0;50;
$GPXUP;3575;08:18:16;0;50	59506;8	84064;0;0;56;
$GPXUP;3575;08:18:17;0;50	5952;8	84076;0;0;57;
$GPXUP;3575;08:18:18;0;50	5953;8	84091;0;0;56;
$GPXUP;3575;08:18:19;0;50	59536;8	84111;0;0;56;
$GPXUP;3575;08:18:20;0;50	59537;8	84132;0;0;57;
$GPXUP;3575;08:18:21;0;50	59533;8	84153;0;0;56;
$GPXUP;3575;08:18:22;0;50	59526;8	84172;0;0;58;
$GPXUP;3575;08:18:23;0;50	59515;8	84187;0;0;56;
$GPXUP;3575;08:18:24;0;50	59502;8	84192;0;0;51;
$GPXUP;3575;08:18:25;0;50	5949;8	84186;0;0;50;
$GPXUP;3575;08:18:26;0;50	59482;8	84173;0;0;46;
$GPXUP;3575;08:18:27;0;50	59476;8	84158;0;0;44;
$GPXUP;3575;08:18:28;0;50	59471;8	84143;0;0;44;
$GPXUP;3575;08:18:29;0;50	59465;8	84128;0;0;44;
$GPXUP;3575;08:18:30;0;50	59459;8	84113;0;0;44;
$GPXUP;3575;08:18:31;0;50	59452;8	84099;0;0;46;
$GPXUP;3575;08:18:32;0;50	59444;8	84086;0;0;49;
$GPXUP;3575;08:18:33;0;50	59435;8	84071;0;0;52;
$GPXUP;3575;08:18:34;0;50	59427;8	84056;0;0;49;
$GPXUP;3575;08:18:35;0;50	59418;8	84044;0;0;43;
$GPXUP;3575;08:18:36;0;50	59407;8	84038;0;0;48;
$GPXUP;3575;08:18:37;0;50	59395;8	84043;0;0;56;
$GPXUP;3575;08:18:38;0;50	59383;8	84058;0;0;64;
$GPXUP;3575;08:18:39;0;50	59375;8	84079;0;0;64;
$GPXUP;3575;08:18:40;0;50	5937;8	84103;0;0;63;
$GPXUP;3575;08:18:41;0;50	59368;8	84127;0;0;61;
$GPXUP;3575;08:18:42;0;50	59368;8	8415;0;0;59;
$GPXUP;3575;08:18:43;0;50	5937;8	84174;0;0;58;
$GPXUP;3575;08:18:44;0;50	59374;8	84195;0;0;56;
$GPXUP;3575;08:18:45;0;50	59382;8	84214;0;0;55;
$GPXUP;3575;08:18:46;0;50	59388;8	84234;0;0;58;
$GPXUP;3575;08:18:47;0;50	59392;8	84256;0;0;59;
$GPXUP;3575;08:18:48;0;50	59392;8	84279;0;0;59;
$GPXUP;3575;08:18:49;0;50	59389;8	84301;0;0;57;
$GPXUP;3575;08:18:50;0;50	5938;8	84318;0;0;55;
$GPXUP;3575;08:18:51;0;50	59368;8	8433;0;0;56;
$GPXUP;3575;08:18:52;0;50	59356;8	84336;0;0;53;
$GPXUP;3575;08:18:53;0;50	59343;8	84334;0;0;50;
$GPXUP;3575;08:18:54;0;50	59333;8	84323;0;0;50;
$GPXUP;3575;08:18:55;0;50	59329;8	84308;0;0;45;
$GPXUP;3575;08:18:56;0;50	59332;8	84291;0;0;41;
$GPXUP;3575;08:18:57;0;50	5934;8	84275;0;0;44;
$GPXUP;3575;08:18:58;0;50	59352;8	84261;0;0;52;
$GPXUP;3575;08:18:59;0;50	59364;8	84246;0;0;55;
$GPXUP;3575;08:19:00;0;50	59373;8	84228;0;0;56;
$GPXUP;3575;08:19:01;0;50	59378;8	84208;0;0;54;
$GPXUP;3575;08:19:02;0;50	59381;8	84188;0;0;47;
$GPXUP;3575;08:19:03;0;50	5938;8	84171;0;0;44;
$GPXUP;3575;08:19:04;0;50	59376;8	84154;0;0;43;
$GPXUP;3575;08:19:05;0;50	59374;8	84137;0;0;44;
$GPXUP;3575;08:19:06;0;50	59376;8	8412;0;0;46;
$GPXUP;3575;08:19:07;0;50	5938;8	84101;0;0;52;
$GPXUP;3575;08:19:08;0;50	59385;8	8408;0;0;55;
$GPXUP;3575;08:19:09;0;50	59386;8	84058;0;0;56;
$GPXUP;3575;08:19:10;0;50	59383;8	84036;0;0;57;
$GPXUP;3575;08:19:11;0;50	59376;8	84016;0;0;56;
$GPXUP;3575;08:19:12;0;50	59371;8	83996;0;0;53;
$GPXUP;3575;08:19:13;0;50	59369;8	83976;0;0;51;
$GPXUP;3575;08:19:14;0;50	59372;8	83956;0;0;50;
$GPXUP;3575;08:19:15;0;50	59378;8	83937;0;0;53;
$GPXUP;3575;08:19:16;0;50	59382;8	83918;0;0;50;
$GPXUP;3575;08:19:17;0;50	59383;8	83898;0;0;48;
$GPXUP;3575;08:19:18;0;50	59382;8	8388;0;0;47;
$GPXUP;3575;08:19:19;0;50	5938;8	83862;0;0;47;
$GPXUP;3575;08:19:20;0;50	59382;8	83844;0;0;47;
$GPXUP;3575;08:19:21;0;50	59387;8	83827;0;0;48;
$GPXUP;3575;08:19:22;0;50	59392;8	8381;0;0;47;
$GPXUP;3575;08:19:23;0;50	59393;8	83792;0;0;46;
$GPXUP;3575;08:19:24;0;50	59392;8	83774;0;0;46;
$GPXUP;3575;08:19:25;0;50	59393;8	83756;0;0;46;
$GPXUP;3575;08:19:26;0;50	59394;8	83738;0;0;45;
$GPXUP;3575;08:19:27;0;50	59392;8	83721;0;0;46;
$GPXUP;3575;08:19:28;0;50	59388;8	83704;0;0;45;
$GPXUP;3575;08:19:29;0;50	59386;8	83687;0;0;44;
$GPXUP;3575;08:19:30;0;50	59385;8	8367;0;0;45;
$GPXUP;3575;08:19:31;0;50	59384;8	83652;0;0;43;
$GPXUP;3575;08:19:32;0;50	59384;8	83636;0;0;42;
$GPXUP;3575;08:19:33;0;50	59386;8	83619;0;0;44;
$GPXUP;3575;08:19:34;0;50	59391;8	83605;0;0;45;
$GPXUP;3575;08:19:35;0;50	59401;8	83596;0;0;47;
$GPXUP;3575;08:19:36;0;50	59414;8	83595;0;0;50;
$GPXUP;3575;08:19:37;0;50	59426;8	83598;0;0;53;
$GPXUP;3575;08:19:38;0;50	59439;8	83598;0;0;48;
$GPXUP;3575;08:19:39;0;50	5945;8	83591;0;0;46;
$GPXUP;3575;08:19:40;0;50	59455;8	83577;0;0;42;
$GPXUP;3575;08:19:41;0;50	59455;8	83561;0;0;43;
$GPXUP;3575;08:19:42;0;50	5945;8	83546;0;0;47;
$GPXUP;3575;08:19:43;0;50	5944;8	83534;0;0;49;
$GPXUP;3575;08:19:44;0;50	5943;8	83523;0;0;49;
$GPXUP;3575;08:19:45;0;50	59422;8	83509;0;0;48;
$GPXUP;3575;08:19:46;0;50	59412;8	83497;0;0;49;
$GPXUP;3575;08:19:47;0;50	59401;8	83488;0;0;49;
$GPXUP;3575;08:19:48;0;50	59389;8	83484;0;0;52;
$GPXUP;3575;08:19:49;0;50	59376;8	8348;0;0;52;
$GPXUP;3575;08:19:50;0;50	59362;8	8348;0;0;54;
$GPXUP;3575;08:19:51;0;50	59348;8	83483;0;0;59;
$GPXUP;3575;08:19:52;0;50	59333;8	83482;0;0;61;
$GPXUP;3575;08:19:53;0;50	59319;8	83474;0;0;59;
$GPXUP;3575;08:19:54;0;50	59308;8	8346;0;0;56;
$GPXUP;3575;08:19:55;0;50	593;8	83443;0;0;54;
$GPXUP;3575;08:19:56;0;50	59296;8	83423;0;0;52;
$GPXUP;3575;08:19:57;0;50	59297;8	83403;0;0;51;
$GPXUP;3575;08:19:58;0;50	59298;8	83383;0;0;50;
$GPXUP;3575;08:19:59;0;50	593;8	83363;0;0;52;
$GPXUP;3575;08:20:00;0;50	59299;8	83342;0;0;55;
$GPXUP;3575;08:20:01;0;50	59295;8	83322;0;0;58;
$GPXUP;3575;08:20:02;0;50	59284;8	83306;0;0;60;
$GPXUP;3575;08:20:03;0;50	5927;8	83297;0;0;62;
$GPXUP;3575;08:20:04;0;50	59254;8	83295;0;0;63;
$GPXUP;3575;08:20:05;0;50	59239;8	83297;0;0;62;
$GPXUP;3575;08:20:06;0;50	59224;8	83296;0;0;61;
$GPXUP;3575;08:20:07;0;50	5921;8	83286;0;0;60;
$GPXUP;3575;08:20:08;0;50	59202;8	83269;0;0;54;
$GPXUP;3575;08:20:09;0;50	59198;8	8325;0;0;49;
$GPXUP;3575;08:20:10;0;50	59198;8	83232;0;0;46;
$GPXUP;3575;08:20:11;0;50	59203;8	83216;0;0;43;
$GPXUP;3575;08:20:12;0;50	59211;8	83204;0;0;43;
$GPXUP;3575;08:20:13;0;50	59221;8	83196;0;0;42;
$GPXUP;3575;08:20:14;0;50	59232;8	83195;0;0;45;
$GPXUP;3575;08:20:15;0;50	59243;8	83199;0;0;47;
$GPXUP;3575;08:20:16;0;50	59255;8	83204;0;0;48;
$GPXUP;3575;08:20:17;0;50	59266;8	83203;0;0;47;
$GPXUP;3575;08:20:18;0;50	59277;8	83194;0;0;46;
$GPXUP;3575;08:20:19;0;50	59284;8	8318;0;0;47;
$GPXUP;3575;08:20:20;0;50	59288;8	83163;0;0;48;
$GPXUP;3575;08:20:21;0;50	59289;8	83144;0;0;49;
$GPXUP;3575;08:20:22;0;50	59289;8	83124;0;0;51;
$GPXUP;3575;08:20:23;0;50	59288;8	83104;0;0;54;
$GPXUP;3575;08:20:24;0;50	59287;8	83083;0;0;52;
$GPXUP;3575;08:20:25;0;50	59289;8	83066;0;0;37;
$GPXUP;3575;08:20:26;0;50	59297;8	83056;0;0;35;
$GPXUP;3575;08:20:27;0;50	59312;8	83051;0;0;53;
$GPXUP;3575;08:20:28;0;50	59326;8	83044;0;0;55;
$GPXUP;3575;08:20:29;0;50	59339;8	83036;0;0;54;
$GPXUP;3575;08:20:30;0;50	5935;8	83024;0;0;50;
$GPXUP;3575;08:20:31;0;50	59359;8	8301;0;0;49;
$GPXUP;3575;08:20:32;0;50	59368;8	82997;0;0;50;
$GPXUP;3575;08:20:33;0;50	5938;8	82987;0;0;51;
$GPXUP;3575;08:20:34;0;50	59392;8	82982;0;0;50;
$GPXUP;3575;08:20:35;0;50	59405;8	82984;0;0;49;
$GPXUP;3575;08:20:36;0;50	59416;8	82994;0;0;52;
$GPXUP;3575;08:20:37;0;50	59424;8	8301;0;0;55;
$GPXUP;3575;08:20:38;0;50	5943;8	83031;0;0;59;
$GPXUP;3575;08:20:39;0;50	59434;8	83054;0;0;60;
$GPXUP;3575;08:20:40;0;50	59435;8	83078;0;0;64;
$GPXUP;3575;08:20:41;0;50	59432;8	83104;0;0;68;
$GPXUP;3575;08:20:42;0;50	59427;8	8313;0;0;68;
$GPXUP;3575;08:20:43;0;50	5942;8	83154;0;0;65;
$GPXUP;3575;08:20:44;0;50	59409;8	83174;0;0;63;
$GPXUP;3575;08:20:45;0;50	59396;8	83187;0;0;59;
$GPXUP;3575;08:20:46;0;50	59383;8	83191;0;0;55;
$GPXUP;3575;08:20:47;0;50	5937;8	83186;0;0;55;
$GPXUP;3575;08:20:48;0;50	59359;8	83172;0;0;58;
$GPXUP;3575;08:20:49;0;50	59355;8	83154;0;0;45;
$GPXUP;3575;08:20:50;0;50	5936;8	83142;0;0;24;
$GPXUP;3575;08:20:51;0;50	59375;8	83138;0;0;42;
$GPXUP;3575;08:20:52;0;50	59391;8	83142;0;0;54;
$GPXUP;3575;08:20:53;0;50	59404;8	83152;0;0;57;
$GPXUP;3575;08:20:54;0;50	59418;8	83164;0;0;58;
$GPXUP;3575;08:20:55;0;50	59431;8	83177;0;0;61;
$GPXUP;3575;08:20:56;0;50	59445;8	8319;0;0;62;
$GPXUP;3575;08:20:57;0;50	59459;8	832;0;0;57;
$GPXUP;3575;08:20:58;0;50	59473;8	83204;0;0;53;
$GPXUP;3575;08:20:59;0;50	59486;8	83203;0;0;52;
$GPXUP;3575;08:21:00;0;50	59499;8	83198;0;0;51;
$GPXUP;3575;08:21:01;0;50	59511;8	83191;0;0;50;
$GPXUP;3575;08:21:02;0;50	59523;8	83186;0;0;46;
$GPXUP;3575;08:21:03;0;50	59536;8	83186;0;0;51;
$GPXUP;3575;08:21:04;0;50	59549;8	83192;0;0;58;
$GPXUP;3575;08:21:05;0;50	59562;8	83203;0;0;59;
$GPXUP;3575;08:21:06;0;50	59572;8	8322;0;0;60;
$GPXUP;3575;08:21:07;0;50	5958;8	83239;0;0;59;
$GPXUP;3575;08:21:08;0;50	59588;8	83259;0;0;59;
$GPXUP;3575;08:21:09;0;50	59595;8	83281;0;0;61;
$GPXUP;3575;08:21:10;0;50	59602;8	83302;0;0;61;
$GPXUP;3575;08:21:11;0;50	59613;8	8332;0;0;62;
$GPXUP;3575;08:21:12;0;50	59626;8	83332;0;0;59;
$GPXUP;3575;08:21:13;0;50	5964;8	83333;0;0;54;
$GPXUP;3575;08:21:14;0;50	59652;8	83326;0;0;52;
$GPXUP;3575;08:21:15;0;50	59662;8	83312;0;0;50;
$GPXUP;3575;08:21:16;0;50	59668;8	83296;0;0;44;
$GPXUP;3575;08:21:17;0;50	59672;8	8328;0;0;42;
$GPXUP;3575;08:21:18;0;50	59677;8	83266;0;0;41;
$GPXUP;3575;08:21:19;0;50	59685;8	83256;0;0;38;
$GPXUP;3575;08:21:20;0;50	59696;8	83252;0;0;42;
$GPXUP;3575;08:21:21;0;50	59708;8	8325;0;0;48;
$GPXUP;3575;08:21:22;0;50	59724;8	8325;0;0;63;
$GPXUP;3575;08:21:23;0;50	5974;8	83249;0;0;62;
$GPXUP;3575;08:21:24;0;50	59755;8	83243;0;0;59;
$GPXUP;3575;08:21:25;0;50	59768;8	83232;0;0;59;
$GPXUP;3575;08:21:26;0;50	59779;8	83215;0;0;58;
$GPXUP;3575;08:21:27;0;50	59786;8	83198;0;0;47;
$GPXUP;3575;08:21:28;0;50	59794;8	83186;0;0;45;
$GPXUP;3575;08:21:29;0;50	59805;8	8318;0;0;49;
$GPXUP;3575;08:21:30;0;50	59818;8	83182;0;0;55;
$GPXUP;3575;08:21:31;0;50	5983;8	83192;0;0;60;
$GPXUP;3575;08:21:32;0;50	59841;8	83209;0;0;63;
$GPXUP;3575;08:21:33;0;50	59852;8	83228;0;0;63;
$GPXUP;3575;08:21:34;0;50	59863;8	83244;0;0;63;
$GPXUP;3575;08:21:35;0;50	59876;8	83256;0;0;60;
$GPXUP;3575;08:21:36;0;50	5989;8	83261;0;0;54;
$GPXUP;3575;08:21:37;0;50	59903;8	83258;0;0;51;
$GPXUP;3575;08:21:38;0;50	59916;8	83254;0;0;49;
$GPXUP;3575;08:21:39;0;50	59927;8	83246;0;0;49;
$GPXUP;3575;08:21:40;0;50	59938;8	83236;0;0;50;
$GPXUP;3575;08:21:41;0;50	5995;8	83231;0;0;53;
$GPXUP;3575;08:21:42;0;50	59964;8	83231;0;0;54;
$GPXUP;3575;08:21:43;0;50	59976;8	83236;0;0;54;
$GPXUP;3575;08:21:44;0;50	59988;8	83245;0;0;53;
$GPXUP;3575;08:21:45;0;50	6;8	83257;0;0;55;
$GPXUP;3575;08:21:46;0;50	6001;8	83271;0;0;56;
$GPXUP;3575;08:21:47;0;50	60021;8	83285;0;0;56;
$GPXUP;3575;08:21:48;0;50	60032;8	83298;0;0;55;
$GPXUP;3575;08:21:49;0;50	60043;8	83311;0;0;53;
$GPXUP;3575;08:21:50;0;50	6005;8	83327;0;0;52;
$GPXUP;3575;08:21:51;0;50	60057;8	83345;0;0;51;
$GPXUP;3575;08:21:52;0;50	60065;8	83359;0;0;49;
$GPXUP;3575;08:21:53;0;50	60076;8	83366;0;0;46;
$GPXUP;3575;08:21:54;0;50	60087;8	83365;0;0;45;
$GPXUP;3575;08:21:55;0;50	60096;8	83357;0;0;44;
$GPXUP;3575;08:21:56;0;50	60102;8	83342;0;0;44;
$GPXUP;3575;08:21:57;0;50	60103;8	83324;0;0;47;
$GPXUP;3575;08:21:58;0;50	60103;8	83306;0;0;47;
$GPXUP;3575;08:21:59;0;50	60104;8	83288;0;0;46;
$GPXUP;3575;08:22:00;0;50	60108;8	83271;0;0;46;
$GPXUP;3575;08:22:01;0;50	60116;8	83258;0;0;47;
$GPXUP;3575;08:22:02;0;50	60126;8	83249;0;0;48;
$GPXUP;3575;08:22:03;0;50	60138;8	83245;0;0;47;
$GPXUP;3575;08:22:04;0;50	60149;8	83247;0;0;49;
$GPXUP;3575;08:22:05;0;50	60161;8	83253;0;0;51;
$GPXUP;3575;08:22:06;0;50	60172;8	83263;0;0;52;
$GPXUP;3575;08:22:07;0;50	60182;8	83276;0;0;54;
$GPXUP;3575;08:22:08;0;50	60192;8	8329;0;0;52;
$GPXUP;3575;08:22:09;0;50	60203;8	83301;0;0;52;
$GPXUP;3575;08:22:10;0;50	60216;8	83307;0;0;54;
$GPXUP;3575;08:22:11;0;50	60229;8	83306;0;0;54;
$GPXUP;3575;08:22:12;0;50	6024;8	83296;0;0;51;
$GPXUP;3575;08:22:13;0;50	60246;8	8328;0;0;49;
$GPXUP;3575;08:22:14;0;50	60249;8	83261;0;0;49;
$GPXUP;3575;08:22:15;0;50	60247;8	83241;0;0;53;
$GPXUP;3575;08:22:16;0;50	60243;8	83221;0;0;56;
$GPXUP;3575;08:22:17;0;50	60235;8	83202;0;0;56;
$GPXUP;3575;08:22:18;0;50	60227;8	83185;0;0;53;
$GPXUP;3575;08:22:19;0;50	60222;8	83166;0;0;50;
$GPXUP;3575;08:22:20;0;50	60223;8	83148;0;0;47;
$GPXUP;3575;08:22:21;0;50	60229;8	83132;0;0;46;
$GPXUP;3575;08:22:22;0;50	60238;8	8312;0;0;48;
$GPXUP;3575;08:22:23;0;50	60249;8	83113;0;0;49;
$GPXUP;3575;08:22:24;0;50	6026;8	83106;0;0;47;
$GPXUP;3575;08:22:25;0;50	60267;8	83096;0;0;41;
$GPXUP;3575;08:22:26;0;50	60268;8	8308;0;0;42;
$GPXUP;3575;08:22:27;0;50	60265;8	83064;0;0;43;
$GPXUP;3575;08:22:28;0;50	60259;8	8305;0;0;41;
$GPXUP;3575;08:22:29;0;50	6025;8	83039;0;0;47;
$GPXUP;3575;08:22:30;0;50	60238;8	83034;0;0;57;
$GPXUP;3575;08:22:31;0;50	60222;8	83031;0;0;68;
$GPXUP;3575;08:22:32;0;50	60205;8	83028;0;0;68;
$GPXUP;3575;08:22:33;0;50	60188;8	83023;0;0;62;
$GPXUP;3575;08:22:34;0;50	60174;8	83015;0;0;57;
$GPXUP;3575;08:22:35;0;50	60162;8	83005;0;0;55;
$GPXUP;3575;08:22:36;0;50	6015;8	82994;0;0;54;
$GPXUP;3575;08:22:37;0;50	60137;8	82986;0;0;58;
$GPXUP;3575;08:22:38;0;50	60122;8	82988;0;0;65;
$GPXUP;3575;08:22:39;0;50	60106;8	83;0;0;75;
$GPXUP;3575;08:22:40;0;50	60093;8	8302;0;0;78;
$GPXUP;3575;08:22:41;0;50	60081;8	83045;0;0;76;
$GPXUP;3575;08:22:42;0;50	60071;8	83071;0;0;75;
$GPXUP;3575;08:22:43;0;50	6006;8	83095;0;0;73;
$GPXUP;3575;08:22:44;0;50	60048;8	83115;0;0;71;
$GPXUP;3575;08:22:45;0;50	60033;8	83132;0;0;71;
$GPXUP;3575;08:22:46;0;50	60018;8	83146;0;0;66;
$GPXUP;3575;08:22:47;0;50	60003;8	83152;0;0;63;
$GPXUP;3575;08:22:48;0;50	59988;8	8315;0;0;57;
$GPXUP;3575;08:22:49;0;50	59975;8	83143;0;0;54;
$GPXUP;3575;08:22:50;0;50	59963;8	83135;0;0;53;
$GPXUP;3575;08:22:51;0;50	59952;8	83124;0;0;52;
$GPXUP;3575;08:22:52;0;50	59943;8	8311;0;0;50;
$GPXUP;3575;08:22:53;0;50	59934;8	83097;0;0;49;
$GPXUP;3575;08:22:54;0;50	59923;8	83088;0;0;53;
$GPXUP;3575;08:22:55;0;50	5991;8	83087;0;0;53;
$GPXUP;3575;08:22:56;0;50	59897;8	83091;0;0;54;
$GPXUP;3575;08:22:57;0;50	59884;8	83098;0;0;55;
$GPXUP;3575;08:22:58;0;50	59871;8	83108;0;0;58;
$GPXUP;3575;08:22:59;0;50	59859;8	8312;0;0;58;
$GPXUP;3575;08:23:00;0;50	59845;8	83126;0;0;56;
$GPXUP;3575;08:23:01;0;50	59832;8	83124;0;0;55;
$GPXUP;3575;08:23:02;0;50	59819;8	83116;0;0;55;
$GPXUP;3575;08:23:03;0;50	59806;8	83108;0;0;57;
$GPXUP;3575;08:23:04;0;50	59792;8	83103;0;0;58;
$GPXUP;3575;08:23:05;0;50	59778;8	83103;0;0;61;
$GPXUP;3575;08:23:06;0;50	59763;8	8311;0;0;63;
$GPXUP;3575;08:23:07;0;50	59749;8	8312;0;0;64;
$GPXUP;3575;08:23:08;0;50	59735;8	83135;0;0;66;
$GPXUP;3575;08:23:09;0;50	59724;8	83154;0;0;69;
$GPXUP;3575;08:23:10;0;50	59713;8	83176;0;0;68;
$GPXUP;3575;08:23:11;0;50	59702;8	83195;0;0;68;
$GPXUP;3575;08:23:12;0;50	59689;8	83214;0;0;69;
$GPXUP;3575;08:23:13;0;50	59676;8	8323;0;0;65;
$GPXUP;3575;08:23:14;0;50	59662;8	83244;0;0;67;
$GPXUP;3575;08:23:15;0;50	59648;8	83257;0;0;66;
$GPXUP;3575;08:23:16;0;50	59633;8	83269;0;0;65;
$GPXUP;3575;08:23:17;0;50	5962;8	83286;0;0;69;
$GPXUP;3575;08:23:18;0;50	5961;8	83308;0;0;71;
$GPXUP;3575;08:23:19;0;50	59604;8	83334;0;0;73;
$GPXUP;3575;08:23:20;0;50	59601;8	83362;0;0;71;
$GPXUP;3575;08:23:21;0;50	59606;8	83388;0;0;61;
$GPXUP;3575;08:23:22;0;50	59616;8	83409;0;0;58;
$GPXUP;3575;08:23:23;0;50	59629;8	83429;0;0;69;
$GPXUP;3575;08:23:24;0;50	59642;8	8345;0;0;72;
$GPXUP;3575;08:23:25;0;50	59652;8	83475;0;0;73;
$GPXUP;3575;08:23:26;0;50	59654;8	83502;0;0;69;
$GPXUP;3575;08:23:27;0;50	59653;8	83528;0;0;67;
$GPXUP;3575;08:23:28;0;50	59649;8	83554;0;0;69;
$GPXUP;3575;08:23:29;0;50	59642;8	83579;0;0;71;
$GPXUP;3575;08:23:30;0;50	59635;8	83606;0;0;73;
$GPXUP;3575;08:23:31;0;50	59634;8	83633;0;0;68;
$GPXUP;3575;08:23:32;0;50	59639;8	83656;0;0;53;
$GPXUP;3575;08:23:33;0;50	5965;8	8367;0;0;42;
$GPXUP;3575;08:23:34;0;50	59664;8	83677;0;0;47;
$GPXUP;3575;08:23:35;0;50	5968;8	83674;0;0;52;
$GPXUP;3575;08:23:36;0;50	59694;8	83664;0;0;55;
$GPXUP;3575;08:23:37;0;50	59704;8	83648;0;0;55;
$GPXUP;3575;08:23:38;0;50	5971;8	83628;0;0;58;
$GPXUP;3575;08:23:39;0;50	59712;8	83607;0;0;50;
$GPXUP;3575;08:23:40;0;50	59709;8	83588;0;0;48;
$GPXUP;3575;08:23:41;0;50	59705;8	83569;0;0;47;
$GPXUP;3575;08:23:42;0;50	59702;8	83551;0;0;45;
$GPXUP;3575;08:23:43;0;50	59703;8	83533;0;0;45;
$GPXUP;3575;08:23:44;0;50	59705;8	83515;0;0;46;
$GPXUP;3575;08:23:45;0;50	59707;8	83497;0;0;47;
$GPXUP;3575;08:23:46;0;50	59707;8	83478;0;0;46;
$GPXUP;3575;08:23:47;0;50	59701;8	83462;0;0;49;
$GPXUP;3575;08:23:48;0;50	59691;8	83449;0;0;55;
$GPXUP;3575;08:23:49;0;50	59678;8	83439;0;0;56;
$GPXUP;3575;08:23:50;0;50	59666;8	83428;0;0;53;
$GPXUP;3575;08:23:51;0;50	59656;8	83415;0;0;49;
$GPXUP;3575;08:23:52;0;50	59647;8	834;0;0;47;
$GPXUP;3575;08:23:53;0;50	59639;8	83387;0;0;46;
$GPXUP;3575;08:23:54;0;50	5963;8	83375;0;0;45;
$GPXUP;3575;08:23:55;0;50	59625;8	8336;0;0;43;
$GPXUP;3575;08:23:56;0;50	59626;8	83344;0;0;44;
$GPXUP;3575;08:23:57;0;50	59631;8	83328;0;0;46;
$GPXUP;3575;08:23:58;0;50	59636;8	83312;0;0;44;
$GPXUP;3575;08:23:59;0;50	59635;8	83295;0;0;44;
$GPXUP;3575;08:24:00;0;50	59631;8	83279;0;0;45;
$GPXUP;3575;08:24:01;0;50	59624;8	83264;0;0;44;
$GPXUP;3575;08:24:02;0;50	59617;8	83251;0;0;44;
$GPXUP;3575;08:24:03;0;50	5961;8	83237;0;0;46;
$GPXUP;3575;08:24:04;0;50	59604;8	83222;0;0;45;
$GPXUP;3575;08:24:05;0;50	59602;8	83205;0;0;41;
$GPXUP;3575;08:24:06;0;50	59603;8	8319;0;0;40;
$GPXUP;3575;08:24:07;0;50	59608;8	83176;0;0;41;
$GPXUP;3575;08:24:08;0;50	59615;8	83163;0;0;41;
$GPXUP;3575;08:24:09;0;50	5962;8	83149;0;0;39;
$GPXUP;3575;08:24:10;0;50	59619;8	83134;0;0;41;
$GPXUP;3575;08:24:11;0;50	59614;8	8312;0;0;46;
$GPXUP;3575;08:24:12;0;50	59604;8	83108;0;0;49;
$GPXUP;3575;08:24:13;0;50	59593;8	831;0;0;48;
$GPXUP;3575;08:24:14;0;50	59581;8	83094;0;0;48;
$GPXUP;3575;08:24:15;0;50	5957;8	83088;0;0;45;
$GPXUP;3575;08:24:16;0;50	59559;8	83081;0;0;45;
$GPXUP;3575;08:24:17;0;50	59548;8	83077;0;0;50;
$GPXUP;3575;08:24:18;0;50	59534;8	8308;0;0;56;
$GPXUP;3575;08:24:19;0;50	59521;8	83089;0;0;59;
$GPXUP;3575;08:24:20;0;50	59507;8	83096;0;0;56;
$GPXUP;3575;08:24:21;0;50	59494;8	83099;0;0;53;
$GPXUP;3575;08:24:22;0;50	59481;8	83096;0;0;48;
$GPXUP;3575;08:24:23;0;50	59471;8	83088;0;0;45;
$GPXUP;3575;08:24:24;0;50	59464;8	83074;0;0;44;
$GPXUP;3575;08:24:25;0;50	59458;8	83059;0;0;43;
$GPXUP;3575;08:24:26;0;50	59451;8	83047;0;0;45;
$GPXUP;3575;08:24:27;0;50	59441;8	83037;0;0;46;
$GPXUP;3575;08:24:28;0;50	5943;8	83029;0;0;46;
$GPXUP;3575;08:24:29;0;50	59422;8	83018;0;0;45;
$GPXUP;3575;08:24:30;0;50	59415;8	83004;0;0;43;
$GPXUP;3575;08:24:31;0;50	5941;8	8299;0;0;40;
$GPXUP;3575;08:24:32;0;50	59404;8	82978;0;0;38;
$GPXUP;3575;08:24:33;0;50	59395;8	82972;0;0;45;
$GPXUP;3575;08:24:34;0;50	59383;8	8297;0;0;47;
$GPXUP;3575;08:24:35;0;50	5937;8	82972;0;0;55;
$GPXUP;3575;08:24:36;0;50	59356;8	82978;0;0;63;
$GPXUP;3575;08:24:37;0;50	59342;8	82987;0;0;62;
$GPXUP;3575;08:24:38;0;50	59328;8	82999;0;0;63;
$GPXUP;3575;08:24:39;0;50	59314;8	83012;0;0;58;
$GPXUP;3575;08:24:40;0;50	59302;8	83024;0;0;61;
$GPXUP;3575;08:24:41;0;50	5929;8	83039;0;0;63;
$GPXUP;3575;08:24:42;0;50	59278;8	83056;0;0;64;
$GPXUP;3575;08:24:43;0;50	59266;8	83073;0;0;65;
$GPXUP;3575;08:24:44;0;50	59253;8	83087;0;0;60;
$GPXUP;3575;08:24:45;0;50	59239;8	83093;0;0;61;
$GPXUP;3575;08:24:46;0;50	59224;8	83092;0;0;54;
$GPXUP;3575;08:24:47;0;50	59213;8	83084;0;0;51;
$GPXUP;3575;08:24:48;0;50	59204;8	83072;0;0;46;
$GPXUP;3575;08:24:49;0;50	59196;8	8306;0;0;43;
$GPXUP;3575;08:24:50;0;50	59186;8	83052;0;0;47;
$GPXUP;3575;08:24:51;0;50	59173;8	8305;0;0;53;
$GPXUP;3575;08:24:52;0;50	5916;8	83055;0;0;57;
$GPXUP;3575;08:24:53;0;50	59147;8	83067;0;0;61;
$GPXUP;3575;08:24:54;0;50	59136;8	83084;0;0;63;
$GPXUP;3575;08:24:55;0;50	59124;8	83101;0;0;63;
$GPXUP;3575;08:24:56;0;50	59111;8	83114;0;0;62;
$GPXUP;3575;08:24:57;0;50	59097;8	83123;0;0;60;
$GPXUP;3575;08:24:58;0;50	59083;8	83128;0;0;57;
$GPXUP;3575;08:24:59;0;50	59069;8	83128;0;0;55;
$GPXUP;3575;08:25:00;0;50	59056;8	83121;0;0;51;
$GPXUP;3575;08:25:01;0;50	59047;8	83109;0;0;50;
$GPXUP;3575;08:25:02;0;50	59044;8	83093;0;0;43;
$GPXUP;3575;08:25:03;0;50	59045;8	83076;0;0;42;
$GPXUP;3575;08:25:04;0;50	59046;8	83059;0;0;44;
$GPXUP;3575;08:25:05;0;50	59044;8	83041;0;0;47;
$GPXUP;3575;08:25:06;0;50	59041;8	83023;0;0;48;
$GPXUP;3575;08:25:07;0;50	59039;8	83004;0;0;47;
$GPXUP;3575;08:25:08;0;50	5904;8	82986;0;0;45;
$GPXUP;3575;08:25:09;0;50	59039;8	82969;0;0;42;
$GPXUP;3575;08:25:10;0;50	59036;8	82954;0;0;40;
$GPXUP;3575;08:25:11;0;50	5903;8	8294;0;0;42;
$GPXUP;3575;08:25:12;0;50	59022;8	8293;0;0;46;
$GPXUP;3575;08:25:13;0;50	5901;8	82924;0;0;53;
$GPXUP;3575;08:25:14;0;50	58996;8	82924;0;0;56;
$GPXUP;3575;08:25:15;0;50	58982;8	82929;0;0;58;
$GPXUP;3575;08:25:16;0;50	58967;8	82936;0;0;59;
$GPXUP;3575;08:25:17;0;50	58953;8	82944;0;0;62;
$GPXUP;3575;08:25:18;0;50	58938;8	82956;0;0;68;
$GPXUP;3575;08:25:19;0;50	58926;8	82975;0;0;70;
$GPXUP;3575;08:25:20;0;50	58918;8	83;0;0;71;
$GPXUP;3575;08:25:21;0;50	58915;8	83026;0;0;68;
$GPXUP;3575;08:25:22;0;50	58918;8	83052;0;0;63;
$GPXUP;3575;08:25:23;0;50	58926;8	83072;0;0;56;
$GPXUP;3575;08:25:24;0;50	58939;8	83086;0;0;55;
$GPXUP;3575;08:25:25;0;50	58953;8	83092;0;0;51;
$GPXUP;3575;08:25:26;0;50	58966;8	83092;0;0;47;
$GPXUP;3575;08:25:27;0;50	58977;8	83085;0;0;44;
$GPXUP;3575;08:25:28;0;50	58987;8	83075;0;0;44;
$GPXUP;3575;08:25:29;0;50	58997;8	83066;0;0;45;
$GPXUP;3575;08:25:30;0;50	59008;8	83061;0;0;48;
$GPXUP;3575;08:25:31;0;50	5902;8	83062;0;0;49;
$GPXUP;3575;08:25:32;0;50	59032;8	83065;0;0;47;
$GPXUP;3575;08:25:33;0;50	59044;8	83068;0;0;47;
$GPXUP;3575;08:25:34;0;50	59057;8	8307;0;0;50;
$GPXUP;3575;08:25:35;0;50	5907;8	83072;0;0;51;
$GPXUP;3575;08:25:36;0;50	59083;8	83071;0;0;49;
$GPXUP;3575;08:25:37;0;50	59094;8	83063;0;0;48;
$GPXUP;3575;08:25:38;0;50	59101;8	83048;0;0;49;
$GPXUP;3575;08:25:39;0;50	59105;8	8303;0;0;46;
$GPXUP;3575;08:25:40;0;50	59105;8	83012;0;0;46;
$GPXUP;3575;08:25:41;0;50	59104;8	82994;0;0;45;
$GPXUP;3575;08:25:42;0;50	59103;8	82976;0;0;45;
$GPXUP;3575;08:25:43;0;50	59104;8	82959;0;0;45;
$GPXUP;3575;08:25:44;0;50	59109;8	82944;0;0;43;
$GPXUP;3575;08:25:45;0;50	59119;8	82937;0;0;47;
$GPXUP;3575;08:25:46;0;50	59131;8	82934;0;0;49;
$GPXUP;3575;08:25:47;0;50	59144;8	82933;0;0;50;
$GPXUP;3575;08:25:48;0;50	59155;8	82927;0;0;47;
$GPXUP;3575;08:25:49;0;50	59164;8	82916;0;0;44;
$GPXUP;3575;08:25:50;0;50	59169;8	829;0;0;45;
$GPXUP;3575;08:25:51;0;50	59172;8	82883;0;0;46;
$GPXUP;3575;08:25:52;0;50	59174;8	82865;0;0;46;
$GPXUP;3575;08:25:53;0;50	59171;8	82848;0;0;47;
$GPXUP;3575;08:25:54;0;50	59167;8	8283;0;0;47;
$GPXUP;3575;08:25:55;0;50	59166;8	82812;0;0;45;
$GPXUP;3575;08:25:56;0;50	5917;8	82797;0;0;44;
$GPXUP;3575;08:25:57;0;50	59179;8	82788;0;0;46;
$GPXUP;3575;08:25:58;0;50	59192;8	82786;0;0;52;
$GPXUP;3575;08:25:59;0;50	59205;8	82791;0;0;54;
$GPXUP;3575;08:26:00;0;50	59218;8	82795;0;0;53;
$GPXUP;3575;08:26:01;0;50	5923;8	82798;0;0;48;
$GPXUP;3575;08:26:02;0;50	59242;8	82798;0;0;45;
$GPXUP;3575;08:26:03;0;50	59252;8	82791;0;0;42;
$GPXUP;3575;08:26:04;0;50	59258;8	8278;0;0;40;
$GPXUP;3575;08:26:05;0;50	59263;8	82766;0;0;41;
$GPXUP;3575;08:26:06;0;50	59266;8	8275;0;0;41;
$GPXUP;3575;08:26:07;0;50	59269;8	82734;0;0;41;
$GPXUP;3575;08:26:08;0;50	59274;8	8272;0;0;44;
$GPXUP;3575;08:26:09;0;50	59284;8	82711;0;0;47;
$GPXUP;3575;08:26:10;0;50	59296;8	8271;0;0;51;
$GPXUP;3575;08:26:11;0;50	59308;8	82717;0;0;54;
$GPXUP;3575;08:26:12;0;50	59318;8	82731;0;0;58;
$GPXUP;3575;08:26:13;0;50	59328;8	82748;0;0;59;
$GPXUP;3575;08:26:14;0;50	59339;8	82765;0;0;60;
$GPXUP;3575;08:26:15;0;50	5935;8	8278;0;0;60;
$GPXUP;3575;08:26:16;0;50	59364;8	8279;0;0;59;
$GPXUP;3575;08:26:17;0;50	59378;8	82792;0;0;57;
$GPXUP;3575;08:26:18;0;50	5939;8	82786;0;0;53;
$GPXUP;3575;08:26:19;0;50	59402;8	82776;0;0;53;
$GPXUP;3575;08:26:20;0;50	59414;8	82766;0;0;54;
$GPXUP;3575;08:26:21;0;50	59428;8	82762;0;0;55;
$GPXUP;3575;08:26:22;0;50	59442;8	82761;0;0;57;
$GPXUP;3575;08:26:23;0;50	59456;8	8276;0;0;54;
$GPXUP;3575;08:26:24;0;50	59468;8	82753;0;0;50;
$GPXUP;3575;08:26:25;0;50	59477;8	82741;0;0;49;
$GPXUP;3575;08:26:26;0;50	59485;8	82727;0;0;45;
$GPXUP;3575;08:26:27;0;50	5949;8	82712;0;0;42;
$GPXUP;3575;08:26:28;0;50	59493;8	82697;0;0;41;
$GPXUP;3575;08:26:29;0;50	59494;8	82682;0;0;38;
$GPXUP;3575;08:26:30;0;50	59491;8	82667;0;0;43;
$GPXUP;3575;08:26:31;0;50	59484;8	82653;0;0;47;
$GPXUP;3575;08:26:32;0;50	59477;8	82637;0;0;48;
$GPXUP;3575;08:26:33;0;50	59471;8	82621;0;0;48;
$GPXUP;3575;08:26:34;0;50	59462;8	82608;0;0;49;
$GPXUP;3575;08:26:35;0;50	5945;8	82602;0;0;51;
$GPXUP;3575;08:26:36;0;50	59437;8	82599;0;0;53;
$GPXUP;3575;08:26:37;0;50	59423;8	82602;0;0;57;
$GPXUP;3575;08:26:38;0;50	59409;8	8261;0;0;62;
$GPXUP;3575;08:26:39;0;50	59395;8	82621;0;0;65;
$GPXUP;3575;08:26:40;0;50	59382;8	82637;0;0;66;
$GPXUP;3575;08:26:41;0;50	59372;8	82658;0;0;66;
$GPXUP;3575;08:26:42;0;50	59362;8	82678;0;0;66;
$GPXUP;3575;08:26:43;0;50	5935;8	82698;0;0;66;
$GPXUP;3575;08:26:44;0;50	59339;8	82718;0;0;67;
$GPXUP;3575;08:26:45;0;50	59329;8	8274;0;0;69;
$GPXUP;3575;08:26:46;0;50	5932;8	82762;0;0;65;
$GPXUP;3575;08:26:47;0;50	5931;8	82782;0;0;66;
$GPXUP;3575;08:26:48;0;50	593;8	82804;0;0;68;
$GPXUP;3575;08:26:49;0;50	59289;8	82826;0;0;70;
$GPXUP;3575;08:26:50;0;50	59278;8	82848;0;0;71;
$GPXUP;3575;08:26:51;0;50	59266;8	8287;0;0;73;
$GPXUP;3575;08:26:52;0;50	59254;8	82891;0;0;73;
$GPXUP;3575;08:26:53;0;50	59242;8	82913;0;0;73;
$GPXUP;3575;08:26:54;0;50	59231;8	82936;0;0;71;
$GPXUP;3575;08:26:55;0;50	5922;8	82957;0;0;67;
$GPXUP;3575;08:26:56;0;50	59207;8	82972;0;0;63;
$GPXUP;3575;08:26:57;0;50	59193;8	82983;0;0;62;
$GPXUP;3575;08:26:58;0;50	59178;8	82991;0;0;64;
$GPXUP;3575;08:26:59;0;50	59163;8	82998;0;0;62;
$GPXUP;3575;08:27:00;0;50	59148;8	83003;0;0;59;
$GPXUP;3575;08:27:01;0;50	59133;8	83004;0;0;59;
$GPXUP;3575;08:27:02;0;50	59118;8	83004;0;0;57;
$GPXUP;3575;08:27:03;0;50	59104;8	83007;0;0;58;
$GPXUP;3575;08:27:04;0;50	5909;8	8301;0;0;57;
$GPXUP;3575;08:27:05;0;50	59076;8	83012;0;0;56;
$GPXUP;3575;08:27:06;0;50	59061;8	83017;0;0;61;
$GPXUP;3575;08:27:07;0;50	59047;8	83025;0;0;62;
$GPXUP;3575;08:27:08;0;50	59032;8	83032;0;0;62;
$GPXUP;3575;08:27:09;0;50	59015;8	83038;0;0;67;
$GPXUP;3575;08:27:10;0;50	58998;8	83041;0;0;69;
$GPXUP;3575;08:27:11;0;50	5898;8	83041;0;0;69;
$GPXUP;3575;08:27:12;0;50	58963;8	83038;0;0;67;
$GPXUP;3575;08:27:13;0;50	58947;8	8303;0;0;67;
$GPXUP;3575;08:27:14;0;50	58931;8	83022;0;0;66;
$GPXUP;3575;08:27:15;0;50	58917;8	83011;0;0;61;
$GPXUP;3575;08:27:16;0;50	58906;8	82995;0;0;58;
$GPXUP;3575;08:27:17;0;50	58898;8	82977;0;0;57;
$GPXUP;3575;08:27:18;0;50	58889;8	82958;0;0;58;
$GPXUP;3575;08:27:19;0;50	5888;8	8294;0;0;60;
$GPXUP;3575;08:27:20;0;50	5887;8	82922;0;0;58;
$GPXUP;3575;08:27:21;0;50	58862;8	82903;0;0;56;
$GPXUP;3575;08:27:22;0;50	58857;8	82883;0;0;55;
$GPXUP;3575;08:27:23;0;50	58856;8	82861;0;0;55;
$GPXUP;3575;08:27:24;0;50	58857;8	8284;0;0;54;
$GPXUP;3575;08:27:25;0;50	5886;8	82819;0;0;52;
$GPXUP;3575;08:27:26;0;50	58862;8	828;0;0;50;
$GPXUP;3575;08:27:27;0;50	5886;8	8278;0;0;51;
$GPXUP;3575;08:27:28;0;50	58855;8	8276;0;0;55;
$GPXUP;3575;08:27:29;0;50	58849;8	82741;0;0;54;
$GPXUP;3575;08:27:30;0;50	58848;8	8272;0;0;54;
$GPXUP;3575;08:27:31;0;50	5885;8	82698;0;0;56;
$GPXUP;3575;08:27:32;0;50	58855;8	82678;0;0;58;
$GPXUP;3575;08:27:33;0;50	58861;8	82657;0;0;58;
$GPXUP;3575;08:27:34;0;50	58868;8	82636;0;0;59;
$GPXUP;3575;08:27:35;0;50	58873;8	82614;0;0;59;
$GPXUP;3575;08:27:36;0;50	58877;8	82591;0;0;62;
$GPXUP;3575;08:27:37;0;50	58878;8	82566;0;0;64;
$GPXUP;3575;08:27:38;0;50	5888;8	82541;0;0;64;
$GPXUP;3575;08:27:39;0;50	58881;8	82515;0;0;64;
$GPXUP;3575;08:27:40;0;50	58884;8	8249;0;0;64;
$GPXUP;3575;08:27:41;0;50	5889;8	82467;0;0;62;
$GPXUP;3575;08:27:42;0;50	58898;8	82446;0;0;60;
$GPXUP;3575;08:27:43;0;50	58903;8	82425;0;0;59;
$GPXUP;3575;08:27:44;0;50	58902;8	82402;0;0;60;
$GPXUP;3575;08:27:45;0;50	58898;8	82379;0;0;60;
$GPXUP;3575;08:27:46;0;50	58892;8	82358;0;0;61;
$GPXUP;3575;08:27:47;0;50	58884;8	82337;0;0;61;
$GPXUP;3575;08:27:48;0;50	58879;8	82314;0;0;62;
$GPXUP;3575;08:27:49;0;50	5888;8	82289;0;0;64;
$GPXUP;3575;08:27:50;0;50	58884;8	82264;0;0;66;
$GPXUP;3575;08:27:51;0;50	58889;8	82239;0;0;66;
$GPXUP;3575;08:27:52;0;50	58895;8	82214;0;0;67;
$GPXUP;3575;08:27:53;0;50	58904;8	82193;0;0;66;
$GPXUP;3575;08:27:54;0;50	58916;8	82176;0;0;64;
$GPXUP;3575;08:27:55;0;50	5893;8	82164;0;0;64;
$GPXUP;3575;08:27:56;0;50	58945;8	82157;0;0;64;
$GPXUP;3575;08:27:57;0;50	58961;8	82155;0;0;65;
$GPXUP;3575;08:27:58;0;50	58977;8	82158;0;0;64;
$GPXUP;3575;08:27:59;0;50	58993;8	8216;0;0;63;
$GPXUP;3575;08:28:00;0;50	59009;8	82162;0;0;63;
$GPXUP;3575;08:28:01;0;50	59025;8	82166;0;0;66;
$GPXUP;3575;08:28:02;0;50	59041;8	82173;0;0;68;
$GPXUP;3575;08:28:03;0;50	59056;8	82187;0;0;71;
$GPXUP;3575;08:28:04;0;50	59071;8	82204;0;0;73;
$GPXUP;3575;08:28:05;0;50	59086;8	8222;0;0;73;
$GPXUP;3575;08:28:06;0;50	59102;8	82233;0;0;73;
$GPXUP;3575;08:28:07;0;50	59119;8	82246;0;0;75;
$GPXUP;3575;08:28:08;0;50	59136;8	8226;0;0;78;
$GPXUP;3575;08:28:09;0;50	59154;8	82274;0;0;77;
$GPXUP;3575;08:28:10;0;50	59172;8	82284;0;0;77;
$GPXUP;3575;08:28:11;0;50	5919;8	82289;0;0;74;
$GPXUP;3575;08:28:12;0;50	59209;8	82291;0;0;72;
$GPXUP;3575;08:28:13;0;50	59227;8	82288;0;0;70;
$GPXUP;3575;08:28:14;0;50	59242;8	82276;0;0;69;
$GPXUP;3575;08:28:15;0;50	59253;8	82256;0;0;67;
$GPXUP;3575;08:28:16;0;50	59261;8	82233;0;0;66;
$GPXUP;3575;08:28:17;0;50	5927;8	82211;0;0;66;
$GPXUP;3575;08:28:18;0;50	59279;8	82189;0;0;67;
$GPXUP;3575;08:28:19;0;50	59287;8	82167;0;0;65;
$GPXUP;3575;08:28:20;0;50	5929;8	82143;0;0;61;
$GPXUP;3575;08:28:21;0;50	5929;8	8212;0;0;58;
$GPXUP;3575;08:28:22;0;50	59287;8	82098;0;0;56;
$GPXUP;3575;08:28:23;0;50	59281;8	82078;0;0;54;
$GPXUP;3575;08:28:24;0;50	59272;8	82062;0;0;54;
$GPXUP;3575;08:28:25;0;50	59262;8	82049;0;0;54;
$GPXUP;3575;08:28:26;0;50	5925;8	82038;0;0;56;
$GPXUP;3575;08:28:27;0;50	59237;8	82027;0;0;59;
$GPXUP;3575;08:28:28;0;50	59223;8	82016;0;0;64;
$GPXUP;3575;08:28:29;0;50	59209;8	82003;0;0;66;
$GPXUP;3575;08:28:30;0;50	59197;8	81985;0;0;67;
$GPXUP;3575;08:28:31;0;50	5919;8	81962;0;0;66;
$GPXUP;3575;08:28:32;0;50	59187;8	81936;0;0;66;
$GPXUP;3575;08:28:33;0;50	59186;8	8191;0;0;67;
$GPXUP;3575;08:28:34;0;50	59186;8	81883;0;0;66;
$GPXUP;3575;08:28:35;0;50	59189;8	81858;0;0;63;
$GPXUP;3575;08:28:36;0;50	5919;8	81834;0;0;61;
$GPXUP;3575;08:28:37;0;50	59189;8	81809;0;0;62;
$GPXUP;3575;08:28:38;0;50	59188;8	81785;0;0;63;
$GPXUP;3575;08:28:39;0;50	59186;8	8176;0;0;62;
$GPXUP;3575;08:28:40;0;50	59185;8	81736;0;0;63;
$GPXUP;3575;08:28:41;0;50	59185;8	8171;0;0;65;
$GPXUP;3575;08:28:42;0;50	59183;8	81684;0;0;67;
$GPXUP;3575;08:28:43;0;50	59179;8	81659;0;0;67;
$GPXUP;3575;08:28:44;0;50	59172;8	81634;0;0;68;
$GPXUP;3575;08:28:45;0;50	59166;8	81609;0;0;69;
$GPXUP;3575;08:28:46;0;50	59162;8	81582;0;0;69;
$GPXUP;3575;08:28:47;0;50	59163;8	81554;0;0;71;
$GPXUP;3575;08:28:48;0;50	59166;8	81526;0;0;72;
$GPXUP;3575;08:28:49;0;50	59169;8	81498;0;0;72;
$GPXUP;3575;08:28:50;0;50	59171;8	8147;0;0;70;
$GPXUP;3575;08:28:51;0;50	59173;8	81444;0;0;68;
$GPXUP;3575;08:28:52;0;50	59178;8	81419;0;0;65;
$GPXUP;3575;08:28:53;0;50	59187;8	81397;0;0;66;
$GPXUP;3575;08:28:54;0;50	59198;8	81378;0;0;66;
$GPXUP;3575;08:28:55;0;50	59208;8	81357;0;0;66;
$GPXUP;3575;08:28:56;0;50	59216;8	81333;0;0;70;
$GPXUP;3575;08:28:57;0;50	59221;8	81306;0;0;72;
$GPXUP;3575;08:28:58;0;50	59227;8	8128;0;0;71;
$GPXUP;3575;08:28:59;0;50	59233;8	81254;0;0;69;
$GPXUP;3575;08:29:00;0;50	59242;8	81232;0;0;67;
$GPXUP;3575;08:29:01;0;50	59252;8	81211;0;0;65;
$GPXUP;3575;08:29:02;0;50	59262;8	81193;0;0;62;
$GPXUP;3575;08:29:03;0;50	59275;8	81179;0;0;62;
$GPXUP;3575;08:29:04;0;50	59288;8	81166;0;0;61;
$GPXUP;3575;08:29:05;0;50	59299;8	81148;0;0;64;
$GPXUP;3575;08:29:06;0;50	5931;8	8113;0;0;65;
$GPXUP;3575;08:29:07;0;50	59324;8	81116;0;0;66;
$GPXUP;3575;08:29:08;0;50	59339;8	81109;0;0;65;
$GPXUP;3575;08:29:09;0;50	59356;8	81109;0;0;68;
$GPXUP;3575;08:29:10;0;50	59373;8	81114;0;0;70;
$GPXUP;3575;08:29:11;0;50	5939;8	81119;0;0;70;
$GPXUP;3575;08:29:12;0;50	59408;8	81123;0;0;69;
$GPXUP;3575;08:29:13;0;50	59425;8	81125;0;0;69;
$GPXUP;3575;08:29:14;0;50	59442;8	81128;0;0;70;
$GPXUP;3575;08:29:15;0;50	5946;8	81134;0;0;73;
$GPXUP;3575;08:29:16;0;50	59477;8	81144;0;0;74;
$GPXUP;3575;08:29:17;0;50	59495;8	81152;0;0;73;
$GPXUP;3575;08:29:18;0;50	59513;8	81158;0;0;75;
$GPXUP;3575;08:29:19;0;50	59532;8	81162;0;0;77;
$GPXUP;3575;08:29:20;0;50	59551;8	81162;0;0;76;
$GPXUP;3575;08:29:21;0;50	59569;8	81162;0;0;73;
$GPXUP;3575;08:29:22;0;50	59586;8	81158;0;0;68;
$GPXUP;3575;08:29:23;0;50	59601;8	81148;0;0;64;
$GPXUP;3575;08:29:24;0;50	59613;8	81134;0;0;62;
$GPXUP;3575;08:29:25;0;50	59624;8	81118;0;0;63;
$GPXUP;3575;08:29:26;0;50	59636;8	81103;0;0;62;
$GPXUP;3575;08:29:27;0;50	59648;8	81091;0;0;60;
$GPXUP;3575;08:29:28;0;50	5966;8	81078;0;0;60;
$GPXUP;3575;08:29:29;0;50	59672;8	81064;0;0;60;
$GPXUP;3575;08:29:30;0;50	59682;8	81048;0;0;59;
$GPXUP;3575;08:29:31;0;50	59693;8	81031;0;0;59;
$GPXUP;3575;08:29:32;0;50	59704;8	81016;0;0;61;
$GPXUP;3575;08:29:33;0;50	59715;8	81001;0;0;61;
$GPXUP;3575;08:29:34;0;50	59725;8	80983;0;0;59;
$GPXUP;3575;08:29:35;0;50	59735;8	80966;0;0;59;
$GPXUP;3575;08:29:36;0;50	59746;8	80952;0;0;59;
$GPXUP;3575;08:29:37;0;50	59755;8	80934;0;0;57;
$GPXUP;3575;08:29:38;0;50	59762;8	80914;0;0;60;
$GPXUP;3575;08:29:39;0;50	59771;8	80895;0;0;62;
$GPXUP;3575;08:29:40;0;50	59781;8	80878;0;0;59;
$GPXUP;3575;08:29:41;0;50	59791;8	80861;0;0;58;
$GPXUP;3575;08:29:42;0;50	59798;8	80841;0;0;58;
$GPXUP;3575;08:29:43;0;50	59802;8	80818;0;0;60;
$GPXUP;3575;08:29:44;0;50	59806;8	80796;0;0;59;
$GPXUP;3575;08:29:45;0;50	59814;8	80776;0;0;56;
$GPXUP;3575;08:29:46;0;50	59822;8	80759;0;0;57;
$GPXUP;3575;08:29:47;0;50	59834;8	80747;0;0;60;
$GPXUP;3575;08:29:48;0;50	59849;8	80742;0;0;61;
$GPXUP;3575;08:29:49;0;50	59864;8	80742;0;0;59;
$GPXUP;3575;08:29:50;0;50	59878;8	80741;0;0;56;
$GPXUP;3575;08:29:51;0;50	5989;8	80735;0;0;52;
$GPXUP;3575;08:29:52;0;50	599;8	80722;0;0;52;
$GPXUP;3575;08:29:53;0;50	59906;8	80704;0;0;56;
$GPXUP;3575;08:29:54;0;50	59909;8	80683;0;0;56;
$GPXUP;3575;08:29:55;0;50	59909;8	8066;0;0;59;
$GPXUP;3575;08:29:56;0;50	5991;8	80637;0;0;59;
$GPXUP;3575;08:29:57;0;50	59912;8	80614;0;0;60;
$GPXUP;3575;08:29:58;0;50	59918;8	80593;0;0;61;
$GPXUP;3575;08:29:59;0;50	59929;8	80576;0;0;61;
$GPXUP;3575;08:30:00;0;50	59942;8	80565;0;0;61;
$GPXUP;3575;08:30:01;0;50	59956;8	80556;0;0;63;
$GPXUP;3575;08:30:02;0;50	5997;8	80543;0;0;64;
$GPXUP;3575;08:30:03;0;50	59982;8	80527;0;0;64;
$GPXUP;3575;08:30:04;0;50	59992;8	80507;0;0;62;
$GPXUP;3575;08:30:05;0;50	59997;8	80485;0;0;61;
$GPXUP;3575;08:30:06;0;50	6;8	80461;0;0;62;
$GPXUP;3575;08:30:07;0;50	60003;8	80436;0;0;65;
$GPXUP;3575;08:30:08;0;50	60004;8	80411;0;0;67;
$GPXUP;3575;08:30:09;0;50	60004;8	80384;0;0;66;
$GPXUP;3575;08:30:10;0;50	60009;8	80361;0;0;64;
$GPXUP;3575;08:30:11;0;50	6002;8	80342;0;0;64;
$GPXUP;3575;08:30:12;0;50	60032;8	80325;0;0;64;
$GPXUP;3575;08:30:13;0;50	60043;8	80308;0;0;63;
$GPXUP;3575;08:30:14;0;50	6005;8	80286;0;0;64;
$GPXUP;3575;08:30:15;0;50	60054;8	80261;0;0;65;
$GPXUP;3575;08:30:16;0;50	60057;8	80236;0;0;64;
$GPXUP;3575;08:30:17;0;50	60062;8	80214;0;0;61;
$GPXUP;3575;08:30:18;0;50	6007;8	80194;0;0;60;
$GPXUP;3575;08:30:19;0;50	6008;8	80177;0;0;57;
$GPXUP;3575;08:30:20;0;50	60093;8	80167;0;0;58;
$GPXUP;3575;08:30:21;0;50	60106;8	80159;0;0;58;
$GPXUP;3575;08:30:22;0;50	60118;8	80148;0;0;58;
$GPXUP;3575;08:30:23;0;50	60128;8	80131;0;0;59;
$GPXUP;3575;08:30:24;0;50	60133;8	8011;0;0;60;
$GPXUP;3575;08:30:25;0;50	60138;8	80088;0;0;59;
$GPXUP;3575;08:30:26;0;50	60145;8	80068;0;0;59;
$GPXUP;3575;08:30:27;0;50	60154;8	8005;0;0;60;
$GPXUP;3575;08:30:28;0;50	60161;8	80029;0;0;59;
$GPXUP;3575;08:30:29;0;50	60166;8	80008;0;0;57;
$GPXUP;3575;08:30:30;0;50	60174;8	79991;0;0;54;
$GPXUP;3575;08:30:31;0;50	60186;8	79982;0;0;56;
$GPXUP;3575;08:30:32;0;50	602;8	79976;0;0;56;
$GPXUP;3575;08:30:33;0;50	60212;8	79968;0;0;55;
$GPXUP;3575;08:30:34;0;50	60222;8	79953;0;0;56;
$GPXUP;3575;08:30:35;0;50	60229;8	79933;0;0;59;
$GPXUP;3575;08:30:36;0;50	60235;8	79912;0;0;60;
$GPXUP;3575;08:30:37;0;50	60241;8	79891;0;0;58;
$GPXUP;3575;08:30:38;0;50	60244;8	7987;0;0;57;
$GPXUP;3575;08:30:39;0;50	60244;8	79847;0;0;56;
$GPXUP;3575;08:30:40;0;50	60245;8	79826;0;0;53;
$GPXUP;3575;08:30:41;0;50	60251;8	79808;0;0;50;
$GPXUP;3575;08:30:42;0;50	6026;8	79796;0;0;49;
$GPXUP;3575;08:30:43;0;50	60271;8	79787;0;0;50;
$GPXUP;3575;08:30:44;0;50	60281;8	79776;0;0;50;
$GPXUP;3575;08:30:45;0;50	60289;8	79762;0;0;50;
$GPXUP;3575;08:30:46;0;50	60294;8	79744;0;0;49;
$GPXUP;3575;08:30:47;0;50	60301;8	79729;0;0;49;
$GPXUP;3575;08:30:48;0;50	60311;8	79719;0;0;50;
$GPXUP;3575;08:30:49;0;50	60324;8	79712;0;0;54;
$GPXUP;3575;08:30:50;0;50	60336;8	79702;0;0;55;
$GPXUP;3575;08:30:51;0;50	60346;8	79686;0;0;59;
$GPXUP;3575;08:30:52;0;50	60354;8	79665;0;0;62;
$GPXUP;3575;08:30:53;0;50	60361;8	79643;0;0;64;
$GPXUP;3575;08:30:54;0;50	6037;8	79622;0;0;64;
$GPXUP;3575;08:30:55;0;50	6038;8	79603;0;0;62;
$GPXUP;3575;08:30:56;0;50	60392;8	79587;0;0;62;
$GPXUP;3575;08:30:57;0;50	60402;8	79569;0;0;62;
$GPXUP;3575;08:30:58;0;50	60408;8	79547;0;0;62;
$GPXUP;3575;08:30:59;0;50	60412;8	79523;0;0;61;
$GPXUP;3575;08:31:00;0;50	60417;8	79501;0;0;60;
$GPXUP;3575;08:31:01;0;50	60424;8	79481;0;0;58;
$GPXUP;3575;08:31:02;0;50	60432;8	79463;0;0;56;
$GPXUP;3575;08:31:03;0;50	60442;8	79448;0;0;55;
$GPXUP;3575;08:31:04;0;50	6045;8	79431;0;0;53;
$GPXUP;3575;08:31:05;0;50	60456;8	79413;0;0;51;
$GPXUP;3575;08:31:06;0;50	60463;8	79396;0;0;51;
$GPXUP;3575;08:31:07;0;50	60472;8	79381;0;0;52;
$GPXUP;3575;08:31:08;0;50	60483;8	79371;0;0;53;
$GPXUP;3575;08:31:09;0;50	60495;8	79363;0;0;54;
$GPXUP;3575;08:31:10;0;50	60507;8	79353;0;0;55;
$GPXUP;3575;08:31:11;0;50	60517;8	79339;0;0;54;
$GPXUP;3575;08:31:12;0;50	60524;8	79321;0;0;52;
$GPXUP;3575;08:31:13;0;50	60527;8	79302;0;0;51;
$GPXUP;3575;08:31:14;0;50	6053;8	79283;0;0;49;
$GPXUP;3575;08:31:15;0;50	60536;8	79266;0;0;48;
$GPXUP;3575;08:31:16;0;50	60544;8	79252;0;0;48;
$GPXUP;3575;08:31:17;0;50	60554;8	79245;0;0;49;
$GPXUP;3575;08:31:18;0;50	60567;8	79244;0;0;50;
$GPXUP;3575;08:31:19;0;50	60579;8	79244;0;0;50;
$GPXUP;3575;08:31:20;0;50	60591;8	7924;0;0;48;
$GPXUP;3575;08:31:21;0;50	60602;8	79232;0;0;49;
$GPXUP;3575;08:31:22;0;50	60613;8	79222;0;0;52;
$GPXUP;3575;08:31:23;0;50	60626;8	79217;0;0;56;
$GPXUP;3575;08:31:24;0;50	6064;8	79219;0;0;61;
$GPXUP;3575;08:31:25;0;50	60655;8	79228;0;0;62;
$GPXUP;3575;08:31:26;0;50	60669;8	79236;0;0;58;
$GPXUP;3575;08:31:27;0;50	60683;8	7924;0;0;56;
$GPXUP;3575;08:31:28;0;50	60696;8	79238;0;0;56;
$GPXUP;3575;08:31:29;0;50	6071;8	79231;0;0;55;
$GPXUP;3575;08:31:30;0;50	60723;8	79226;0;0;58;
$GPXUP;3575;08:31:31;0;50	60738;8	79226;0;0;60;
$GPXUP;3575;08:31:32;0;50	60752;8	79236;0;0;61;
$GPXUP;3575;08:31:33;0;50	60764;8	79248;0;0;59;
$GPXUP;3575;08:31:34;0;50	60777;8	79259;0;0;59;
$GPXUP;3575;08:31:35;0;50	6079;8	79272;0;0;59;
$GPXUP;3575;08:31:36;0;50	60803;8	79282;0;0;58;
$GPXUP;3575;08:31:37;0;50	60816;8	79288;0;0;57;
$GPXUP;3575;08:31:38;0;50	6083;8	79292;0;0;55;
$GPXUP;3575;08:31:39;0;50	60843;8	7929;0;0;51;
$GPXUP;3575;08:31:40;0;50	60854;8	79282;0;0;47;
$GPXUP;3575;08:31:41;0;50	60863;8	79272;0;0;46;
$GPXUP;3575;08:31:42;0;50	60873;8	79264;0;0;46;
$GPXUP;3575;08:31:43;0;50	60885;8	79262;0;0;47;
$GPXUP;3575;08:31:44;0;50	60896;8	79268;0;0;51;
$GPXUP;3575;08:31:45;0;50	60908;8	79278;0;0;54;
$GPXUP;3575;08:31:46;0;50	60919;8	79289;0;0;53;
$GPXUP;3575;08:31:47;0;50	60929;8	79302;0;0;53;
$GPXUP;3575;08:31:48;0;50	60938;8	79318;0;0;54;
$GPXUP;3575;08:31:49;0;50	60949;8	79332;0;0;57;
$GPXUP;3575;08:31:50;0;50	60962;8	7934;0;0;56;
$GPXUP;3575;08:31:51;0;50	60974;8	79337;0;0;52;
$GPXUP;3575;08:31:52;0;50	60984;8	79326;0;0;46;
$GPXUP;3575;08:31:53;0;50	60988;8	7931;0;0;44;
$GPXUP;3575;08:31:54;0;50	60992;8	79293;0;0;45;
$GPXUP;3575;08:31:55;0;50	60995;8	79276;0;0;46;
$GPXUP;3575;08:31:56;0;50	60995;8	79258;0;0;46;
$GPXUP;3575;08:31:57;0;50	60991;8	7924;0;0;48;
$GPXUP;3575;08:31:58;0;50	60985;8	79224;0;0;50;
$GPXUP;3575;08:31:59;0;50	60979;8	79206;0;0;49;
$GPXUP;3575;08:32:00;0;50	60977;8	79188;0;0;46;
$GPXUP;3575;08:32:01;0;50	60979;8	79172;0;0;43;
$GPXUP;3575;08:32:02;0;50	60985;8	79158;0;0;44;
$GPXUP;3575;08:32:03;0;50	60994;8	79147;0;0;46;
$GPXUP;3575;08:32:04;0;50	61004;8	79137;0;0;47;
$GPXUP;3575;08:32:05;0;50	61012;8	79126;0;0;45;
$GPXUP;3575;08:32:06;0;50	61018;8	79111;0;0;44;
$GPXUP;3575;08:32:07;0;50	6102;8	79094;0;0;44;
$GPXUP;3575;08:32:08;0;50	61019;8	79076;0;0;46;
$GPXUP;3575;08:32:09;0;50	61018;8	79058;0;0;46;
$GPXUP;3575;08:32:10;0;50	61019;8	7904;0;0;46;
$GPXUP;3575;08:32:11;0;50	61019;8	79022;0;0;46;
$GPXUP;3575;08:32:12;0;50	61019;8	79004;0;0;46;
$GPXUP;3575;08:32:13;0;50	61024;8	78988;0;0;46;
$GPXUP;3575;08:32:14;0;50	61032;8	78975;0;0;46;
$GPXUP;3575;08:32:15;0;50	61042;8	78966;0;0;47;
$GPXUP;3575;08:32:16;0;50	61052;8	78959;0;0;46;
$GPXUP;3575;08:32:17;0;50	61062;8	7895;0;0;46;
$GPXUP;3575;08:32:18;0;50	6107;8	78936;0;0;48;
$GPXUP;3575;08:32:19;0;50	61073;8	78919;0;0;48;
$GPXUP;3575;08:32:20;0;50	61073;8	789;0;0;47;
$GPXUP;3575;08:32:21;0;50	61071;8	78882;0;0;47;
$GPXUP;3575;08:32:22;0;50	61071;8	78863;0;0;47;
$GPXUP;3575;08:32:23;0;50	61072;8	78845;0;0;47;
$GPXUP;3575;08:32:24;0;50	61074;8	78827;0;0;46;
$GPXUP;3575;08:32:25;0;50	6108;8	7881;0;0;46;
$GPXUP;3575;08:32:26;0;50	61084;8	78794;0;0;45;
$GPXUP;3575;08:32:27;0;50	61086;8	78777;0;0;46;
$GPXUP;3575;08:32:28;0;50	61088;8	78759;0;0;45;
$GPXUP;3575;08:32:29;0;50	61093;8	78743;0;0;46;
$GPXUP;3575;08:32:30;0;50	611;8	78729;0;0;44;
$GPXUP;3575;08:32:31;0;50	61107;8	78717;0;0;42;
$GPXUP;3575;08:32:32;0;50	61113;8	78703;0;0;42;
$GPXUP;3575;08:32:33;0;50	61116;8	78688;0;0;42;
$GPXUP;3575;08:32:34;0;50	61113;8	78672;0;0;44;
$GPXUP;3575;08:32:35;0;50	61106;8	7866;0;0;46;
$GPXUP;3575;08:32:36;0;50	61096;8	7865;0;0;49;
$GPXUP;3575;08:32:37;0;50	61085;8	78639;0;0;50;
$GPXUP;3575;08:32:38;0;50	61076;8	78625;0;0;50;
$GPXUP;3575;08:32:39;0;50	6107;8	78608;0;0;50;
$GPXUP;3575;08:32:40;0;50	61071;8	7859;0;0;49;
$GPXUP;3575;08:32:41;0;50	61077;8	78573;0;0;49;
$GPXUP;3575;08:32:42;0;50	61086;8	7856;0;0;49;
$GPXUP;3575;08:32:43;0;50	61095;8	78547;0;0;49;
$GPXUP;3575;08:32:44;0;50	61102;8	78532;0;0;48;
$GPXUP;3575;08:32:45;0;50	61106;8	78514;0;0;48;
$GPXUP;3575;08:32:46;0;50	61106;8	78495;0;0;47;
$GPXUP;3575;08:32:47;0;50	61106;8	78476;0;0;48;
$GPXUP;3575;08:32:48;0;50	61108;8	78458;0;0;49;
$GPXUP;3575;08:32:49;0;50	61112;8	78439;0;0;49;
$GPXUP;3575;08:32:50;0;50	61114;8	7842;0;0;48;
$GPXUP;3575;08:32:51;0;50	61116;8	78402;0;0;49;
$GPXUP;3575;08:32:52;0;50	61122;8	78385;0;0;50;
$GPXUP;3575;08:32:53;0;50	6113;8	78369;0;0;49;
$GPXUP;3575;08:32:54;0;50	61136;8	78353;0;0;46;
$GPXUP;3575;08:32:55;0;50	61136;8	78335;0;0;48;
$GPXUP;3575;08:32:56;0;50	61131;8	78317;0;0;53;
$GPXUP;3575;08:32:57;0;50	61126;8	78297;0;0;54;
$GPXUP;3575;08:32:58;0;50	61124;8	78276;0;0;55;
$GPXUP;3575;08:32:59;0;50	61125;8	78255;0;0;55;
$GPXUP;3575;08:33:00;0;50	61129;8	78234;0;0;53;
$GPXUP;3575;08:33:01;0;50	61133;8	78215;0;0;52;
$GPXUP;3575;08:33:02;0;50	61138;8	78196;0;0;51;
$GPXUP;3575;08:33:03;0;50	61141;8	78178;0;0;49;
$GPXUP;3575;08:33:04;0;50	6114;8	78158;0;0;50;
$GPXUP;3575;08:33:05;0;50	61137;8	78139;0;0;50;
$GPXUP;3575;08:33:06;0;50	61135;8	7812;0;0;50;
$GPXUP;3575;08:33:07;0;50	61137;8	781;0;0;51;
$GPXUP;3575;08:33:08;0;50	6114;8	78081;0;0;51;
$GPXUP;3575;08:33:09;0;50	61142;8	78061;0;0;50;
$GPXUP;3575;08:33:10;0;50	61142;8	78042;0;0;49;
$GPXUP;3575;08:33:11;0;50	61141;8	78023;0;0;48;
$GPXUP;3575;08:33:12;0;50	6114;8	78004;0;0;48;
$GPXUP;3575;08:33:13;0;50	61136;8	77986;0;0;51;
$GPXUP;3575;08:33:14;0;50	61132;8	77967;0;0;52;
$GPXUP;3575;08:33:15;0;50	61131;8	77946;0;0;53;
$GPXUP;3575;08:33:16;0;50	61134;8	77926;0;0;54;
$GPXUP;3575;08:33:17;0;50	61139;8	77905;0;0;55;
$GPXUP;3575;08:33:18;0;50	61144;8	77885;0;0;55;
$GPXUP;3575;08:33:19;0;50	61149;8	77866;0;0;54;
$GPXUP;3575;08:33:20;0;50	61156;8	77848;0;0;54;
$GPXUP;3575;08:33:21;0;50	61163;8	7783;0;0;52;
$GPXUP;3575;08:33:22;0;50	61166;8	7781;0;0;52;
$GPXUP;3575;08:33:23;0;50	61164;8	7779;0;0;53;
$GPXUP;3575;08:33:24;0;50	61158;8	77771;0;0;55;
$GPXUP;3575;08:33:25;0;50	61151;8	77753;0;0;54;
$GPXUP;3575;08:33:26;0;50	61143;8	77736;0;0;54;
$GPXUP;3575;08:33:27;0;50	61135;8	77719;0;0;52;
$GPXUP;3575;08:33:28;0;50	61129;8	77702;0;0;50;
$GPXUP;3575;08:33:29;0;50	61127;8	77682;0;0;49;
$GPXUP;3575;08:33:30;0;50	61126;8	77663;0;0;51;
$GPXUP;3575;08:33:31;0;50	61124;8	77642;0;0;54;
$GPXUP;3575;08:33:32;0;50	6112;8	77622;0;0;54;
$GPXUP;3575;08:33:33;0;50	61114;8	77603;0;0;53;
$GPXUP;3575;08:33:34;0;50	61106;8	77587;0;0;54;
$GPXUP;3575;08:33:35;0;50	61097;8	7757;0;0;54;
$GPXUP;3575;08:33:36;0;50	6109;8	77552;0;0;54;
$GPXUP;3575;08:33:37;0;50	61087;8	77532;0;0;54;
$GPXUP;3575;08:33:38;0;50	61087;8	7751;0;0;54;
$GPXUP;3575;08:33:39;0;50	61087;8	77489;0;0;53;
$GPXUP;3575;08:33:40;0;50	61085;8	77469;0;0;54;
$GPXUP;3575;08:33:41;0;50	61078;8	7745;0;0;56;
$GPXUP;3575;08:33:42;0;50	61069;8	77433;0;0;58;
$GPXUP;3575;08:33:43;0;50	6106;8	77415;0;0;57;
$GPXUP;3575;08:33:44;0;50	61053;8	77396;0;0;55;
$GPXUP;3575;08:33:45;0;50	61047;8	77376;0;0;55;
$GPXUP;3575;08:33:46;0;50	61043;8	77355;0;0;56;
$GPXUP;3575;08:33:47;0;50	61039;8	77334;0;0;58;
$GPXUP;3575;08:33:48;0;50	61035;8	77312;0;0;59;
$GPXUP;3575;08:33:49;0;50	61033;8	77289;0;0;60;
$GPXUP;3575;08:33:50;0;50	61036;8	77266;0;0;61;
$GPXUP;3575;08:33:51;0;50	61041;8	77243;0;0;61;
$GPXUP;3575;08:33:52;0;50	61045;8	7722;0;0;61;
$GPXUP;3575;08:33:53;0;50	61045;8	77196;0;0;62;
$GPXUP;3575;08:33:54;0;50	6104;8	77173;0;0;64;
$GPXUP;3575;08:33:55;0;50	61033;8	7715;0;0;64;
$GPXUP;3575;08:33:56;0;50	61029;8	77126;0;0;63;
$GPXUP;3575;08:33:57;0;50	61028;8	77102;0;0;62;
$GPXUP;3575;08:33:58;0;50	61031;8	77079;0;0;60;
$GPXUP;3575;08:33:59;0;50	61034;8	77056;0;0;59;
$GPXUP;3575;08:34:00;0;50	61037;8	77033;0;0;58;
$GPXUP;3575;08:34:01;0;50	61039;8	7701;0;0;59;
$GPXUP;3575;08:34:02;0;50	61042;8	76988;0;0;60;
$GPXUP;3575;08:34:03;0;50	61047;8	76965;0;0;60;
$GPXUP;3575;08:34:04;0;50	61049;8	76942;0;0;60;
$GPXUP;3575;08:34:05;0;50	61048;8	76918;0;0;60;
$GPXUP;3575;08:34:06;0;50	61048;8	76895;0;0;58;
$GPXUP;3575;08:34:07;0;50	61048;8	76873;0;0;57;
$GPXUP;3575;08:34:08;0;50	61049;8	76851;0;0;57;
$GPXUP;3575;08:34:09;0;50	61052;8	76829;0;0;56;
$GPXUP;3575;08:34:10;0;50	61054;8	76808;0;0;54;
$GPXUP;3575;08:34:11;0;50	61053;8	76787;0;0;55;
$GPXUP;3575;08:34:12;0;50	61049;8	76766;0;0;56;
$GPXUP;3575;08:34:13;0;50	61046;8	76745;0;0;54;
$GPXUP;3575;08:34:14;0;50	61045;8	76724;0;0;54;
$GPXUP;3575;08:34:15;0;50	61046;8	76702;0;0;55;
$GPXUP;3575;08:34:16;0;50	61048;8	7668;0;0;57;
$GPXUP;3575;08:34:17;0;50	61047;8	76657;0;0;59;
$GPXUP;3575;08:34:18;0;50	61047;8	76634;0;0;60;
$GPXUP;3575;08:34:19;0;50	6105;8	7661;0;0;61;
$GPXUP;3575;08:34:20;0;50	61057;8	76589;0;0;62;
$GPXUP;3575;08:34:21;0;50	61066;8	76569;0;0;63;
$GPXUP;3575;08:34:22;0;50	61073;8	76548;0;0;60;
$GPXUP;3575;08:34:23;0;50	61076;8	76525;0;0;59;
$GPXUP;3575;08:34:24;0;50	61076;8	76501;0;0;62;
$GPXUP;3575;08:34:25;0;50	61074;8	76476;0;0;64;
$GPXUP;3575;08:34:26;0;50	61074;8	76451;0;0;65;
$GPXUP;3575;08:34:27;0;50	61075;8	76426;0;0;65;
$GPXUP;3575;08:34:28;0;50	61078;8	764;0;0;66;
$GPXUP;3575;08:34:29;0;50	61082;8	76375;0;0;66;
$GPXUP;3575;08:34:30;0;50	61085;8	7635;0;0;65;
$GPXUP;3575;08:34:31;0;50	61086;8	76325;0;0;63;
$GPXUP;3575;08:34:32;0;50	61084;8	763;0;0;64;
$GPXUP;3575;08:34:33;0;50	61081;8	76276;0;0;64;
$GPXUP;3575;08:34:34;0;50	61079;8	76251;0;0;63;
$GPXUP;3575;08:34:35;0;50	61078;8	76226;0;0;63;
$GPXUP;3575;08:34:36;0;50	61081;8	76202;0;0;64;
$GPXUP;3575;08:34:37;0;50	61083;8	76177;0;0;63;
$GPXUP;3575;08:34:38;0;50	61082;8	76153;0;0;62;
$GPXUP;3575;08:34:39;0;50	61078;8	76129;0;0;62;
$GPXUP;3575;08:34:40;0;50	61074;8	76106;0;0;62;
$GPXUP;3575;08:34:41;0;50	61073;8	76082;0;0;61;
$GPXUP;3575;08:34:42;0;50	61074;8	76057;0;0;63;
$GPXUP;3575;08:34:43;0;50	61074;8	76032;0;0;66;
$GPXUP;3575;08:34:44;0;50	61073;8	76005;0;0;68;
$GPXUP;3575;08:34:45;0;50	6107;8	75979;0;0;68;
$GPXUP;3575;08:34:46;0;50	61065;8	75954;0;0;68;
$GPXUP;3575;08:34:47;0;50	61059;8	75929;0;0;66;
$GPXUP;3575;08:34:48;0;50	61054;8	75905;0;0;64;
$GPXUP;3575;08:34:49;0;50	61052;8	7588;0;0;63;
$GPXUP;3575;08:34:50;0;50	61052;8	75856;0;0;63;
$GPXUP;3575;08:34:51;0;50	61053;8	7583;0;0;65;
$GPXUP;3575;08:34:52;0;50	61055;8	75805;0;0;66;
$GPXUP;3575;08:34:53;0;50	61056;8	7578;0;0;64;
$GPXUP;3575;08:34:54;0;50	61054;8	75756;0;0;63;
$GPXUP;3575;08:34:55;0;50	61049;8	75732;0;0;62;
$GPXUP;3575;08:34:56;0;50	61045;8	7571;0;0;58;
$GPXUP;3575;08:34:57;0;50	61041;8	75688;0;0;57;
$GPXUP;3575;08:34:58;0;50	61038;8	75666;0;0;56;
$GPXUP;3575;08:34:59;0;50	61036;8	75645;0;0;54;
$GPXUP;3575;08:35:00;0;50	61033;8	75624;0;0;56;
$GPXUP;3575;08:35:01;0;50	61028;8	75603;0;0;58;
$GPXUP;3575;08:35:02;0;50	61024;8	75581;0;0;59;
$GPXUP;3575;08:35:03;0;50	6102;8	75558;0;0;61;
$GPXUP;3575;08:35:04;0;50	61014;8	75535;0;0;63;
$GPXUP;3575;08:35:05;0;50	61009;8	75512;0;0;64;
$GPXUP;3575;08:35:06;0;50	61007;8	75486;0;0;65;
$GPXUP;3575;08:35:07;0;50	61008;8	75461;0;0;65;
$GPXUP;3575;08:35:08;0;50	61008;8	75436;0;0;64;
$GPXUP;3575;08:35:09;0;50	61004;8	75412;0;0;62;
$GPXUP;3575;08:35:10;0;50	60997;8	75391;0;0;59;
$GPXUP;3575;08:35:11;0;50	60992;8	75369;0;0;58;
$GPXUP;3575;08:35:12;0;50	6099;8	75347;0;0;57;
$GPXUP;3575;08:35:13;0;50	60988;8	75325;0;0;58;
$GPXUP;3575;08:35:14;0;50	60986;8	75303;0;0;57;
$GPXUP;3575;08:35:15;0;50	60981;8	75282;0;0;56;
$GPXUP;3575;08:35:16;0;50	60974;8	75263;0;0;55;
$GPXUP;3575;08:35:17;0;50	60967;8	75245;0;0;54;
$GPXUP;3575;08:35:18;0;50	60962;8	75225;0;0;57;
$GPXUP;3575;08:35:19;0;50	60956;8	75204;0;0;60;
$GPXUP;3575;08:35:20;0;50	6095;8	75182;0;0;61;
$GPXUP;3575;08:35:21;0;50	60947;8	75159;0;0;60;
$GPXUP;3575;08:35:22;0;50	60946;8	75136;0;0;61;
$GPXUP;3575;08:35:23;0;50	60942;8	75113;0;0;61;
$GPXUP;3575;08:35:24;0;50	60936;8	75091;0;0;60;
$GPXUP;3575;08:35:25;0;50	6093;8	75069;0;0;59;
$GPXUP;3575;08:35:26;0;50	60922;8	75049;0;0;59;
$GPXUP;3575;08:35:27;0;50	60914;8	7503;0;0;59;
$GPXUP;3575;08:35:28;0;50	60908;8	7501;0;0;56;
$GPXUP;3575;08:35:29;0;50	60906;8	74989;0;0;55;
$GPXUP;3575;08:35:30;0;50	60906;8	74967;0;0;57;
$GPXUP;3575;08:35:31;0;50	60904;8	74945;0;0;56;
$GPXUP;3575;08:35:32;0;50	609;8	74924;0;0;56;
$GPXUP;3575;08:35:33;0;50	60893;8	74905;0;0;57;
$GPXUP;3575;08:35:34;0;50	60885;8	74886;0;0;58;
$GPXUP;3575;08:35:35;0;50	60877;8	74866;0;0;60;
$GPXUP;3575;08:35:36;0;50	60871;8	74846;0;0;56;
$GPXUP;3575;08:35:37;0;50	60871;8	74826;0;0;53;
$GPXUP;3575;08:35:38;0;50	60876;8	74807;0;0;54;
$GPXUP;3575;08:35:39;0;50	60884;8	74788;0;0;56;
$GPXUP;3575;08:35:40;0;50	60891;8	7477;0;0;56;
$GPXUP;3575;08:35:41;0;50	60897;8	7475;0;0;55;
$GPXUP;3575;08:35:42;0;50	609;8	74729;0;0;54;
$GPXUP;3575;08:35:43;0;50	60902;8	74708;0;0;53;
$GPXUP;3575;08:35:44;0;50	60903;8	74688;0;0;51;
$GPXUP;3575;08:35:45;0;50	609;8	74668;0;0;53;
$GPXUP;3575;08:35:46;0;50	60894;8	7465;0;0;57;
$GPXUP;3575;08:35:47;0;50	60884;8	74633;0;0;59;
$GPXUP;3575;08:35:48;0;50	60872;8	7462;0;0;62;
$GPXUP;3575;08:35:49;0;50	60859;8	74606;0;0;62;
$GPXUP;3575;08:35:50;0;50	60849;8	74587;0;0;62;
$GPXUP;3575;08:35:51;0;50	60841;8	74566;0;0;63;
$GPXUP;3575;08:35:52;0;50	60833;8	74544;0;0;64;
$GPXUP;3575;08:35:53;0;50	60828;8	74522;0;0;61;
$GPXUP;3575;08:35:54;0;50	60825;8	74499;0;0;58;
$GPXUP;3575;08:35:55;0;50	6082;8	74478;0;0;59;
$GPXUP;3575;08:35:56;0;50	60812;8	74458;0;0;59;
$GPXUP;3575;08:35:57;0;50	60804;8	74438;0;0;60;
$GPXUP;3575;08:35:58;0;50	60798;8	74417;0;0;60;
$GPXUP;3575;08:35:59;0;50	60797;8	74393;0;0;62;
$GPXUP;3575;08:36:00;0;50	60798;8	74368;0;0;64;
$GPXUP;3575;08:36:01;0;50	60798;8	74343;0;0;64;
$GPXUP;3575;08:36:02;0;50	60796;8	74319;0;0;62;
$GPXUP;3575;08:36:03;0;50	6079;8	74297;0;0;61;
$GPXUP;3575;08:36:04;0;50	60784;8	74276;0;0;59;
$GPXUP;3575;08:36:05;0;50	60777;8	74256;0;0;56;
$GPXUP;3575;08:36:06;0;50	60771;8	74237;0;0;52;
$GPXUP;3575;08:36:07;0;50	60767;8	74218;0;0;50;
$GPXUP;3575;08:36:08;0;50	60766;8	74199;0;0;50;
$GPXUP;3575;08:36:09;0;50	60769;8	74179;0;0;52;
$GPXUP;3575;08:36:10;0;50	60774;8	7416;0;0;52;
$GPXUP;3575;08:36:11;0;50	60778;8	74141;0;0;52;
$GPXUP;3575;08:36:12;0;50	60779;8	74121;0;0;53;
$GPXUP;3575;08:36:13;0;50	60775;8	74101;0;0;55;
$GPXUP;3575;08:36:14;0;50	60768;8	74081;0;0;59;
$GPXUP;3575;08:36:15;0;50	60762;8	7406;0;0;60;
$GPXUP;3575;08:36:16;0;50	60757;8	74038;0;0;61;
$GPXUP;3575;08:36:17;0;50	60751;8	74016;0;0;61;
$GPXUP;3575;08:36:18;0;50	60745;8	73993;0;0;60;
$GPXUP;3575;08:36:19;0;50	60738;8	73973;0;0;60;
$GPXUP;3575;08:36:20;0;50	60728;8	73954;0;0;61;
$GPXUP;3575;08:36:21;0;50	60719;8	73935;0;0;60;
$GPXUP;3575;08:36:22;0;50	6071;8	73916;0;0;61;
$GPXUP;3575;08:36:23;0;50	60701;8	73898;0;0;59;
$GPXUP;3575;08:36:24;0;50	60694;8	73878;0;0;59;
$GPXUP;3575;08:36:25;0;50	60687;8	73857;0;0;58;
$GPXUP;3575;08:36:26;0;50	60681;8	73837;0;0;58;
$GPXUP;3575;08:36:27;0;50	60673;8	73817;0;0;59;
$GPXUP;3575;08:36:28;0;50	60665;8	73798;0;0;59;
$GPXUP;3575;08:36:29;0;50	6066;8	73776;0;0;58;
$GPXUP;3575;08:36:30;0;50	6066;8	73754;0;0;59;
$GPXUP;3575;08:36:31;0;50	6066;8	7373;0;0;60;
$GPXUP;3575;08:36:32;0;50	60657;8	73707;0;0;60;
$GPXUP;3575;08:36:33;0;50	60653;8	73685;0;0;58;
$GPXUP;3575;08:36:34;0;50	60646;8	73665;0;0;57;
$GPXUP;3575;08:36:35;0;50	6064;8	73645;0;0;56;
$GPXUP;3575;08:36:36;0;50	60636;8	73624;0;0;55;
$GPXUP;3575;08:36:37;0;50	60635;8	73602;0;0;57;
$GPXUP;3575;08:36:38;0;50	60633;8	7358;0;0;56;
$GPXUP;3575;08:36:39;0;50	60626;8	73561;0;0;56;
$GPXUP;3575;08:36:40;0;50	60617;8	73545;0;0;57;
$GPXUP;3575;08:36:41;0;50	60606;8	73529;0;0;58;
$GPXUP;3575;08:36:42;0;50	60598;8	73511;0;0;58;
$GPXUP;3575;08:36:43;0;50	60593;8	7349;0;0;57;
$GPXUP;3575;08:36:44;0;50	60592;8	73468;0;0;57;
$GPXUP;3575;08:36:45;0;50	6059;8	73446;0;0;57;
$GPXUP;3575;08:36:46;0;50	60586;8	73424;0;0;58;
$GPXUP;3575;08:36:47;0;50	60581;8	73404;0;0;56;
$GPXUP;3575;08:36:48;0;50	60572;8	73387;0;0;54;
$GPXUP;3575;08:36:49;0;50	60563;8	73372;0;0;51;
$GPXUP;3575;08:36:50;0;50	60553;8	73361;0;0;49;
$GPXUP;3575;08:36:51;0;50	60542;8	73352;0;0;50;
$GPXUP;3575;08:36:52;0;50	60531;8	73343;0;0;49;
$GPXUP;3575;08:36:53;0;50	60523;8	73331;0;0;44;
$GPXUP;3575;08:36:54;0;50	60518;8	73316;0;0;41;
$GPXUP;3575;08:36:55;0;50	60516;8	733;0;0;41;
$GPXUP;3575;08:36:56;0;50	60517;8	73284;0;0;41;
$GPXUP;3575;08:36:57;0;50	60521;8	7327;0;0;40;
$GPXUP;3575;08:36:58;0;50	60528;8	73259;0;0;40;
$GPXUP;3575;08:36:59;0;50	60534;8	73248;0;0;39;
$GPXUP;3575;08:37:00;0;50	60538;8	73233;0;0;41;
$GPXUP;3575;08:37:01;0;50	60537;8	73216;0;0;46;
$GPXUP;3575;08:37:02;0;50	60533;8	73199;0;0;51;
$GPXUP;3575;08:37:03;0;50	60527;8	7318;0;0;56;
$GPXUP;3575;08:37:04;0;50	60519;8	73161;0;0;59;
$GPXUP;3575;08:37:05;0;50	60512;8	73141;0;0;58;
$GPXUP;3575;08:37:06;0;50	60506;8	7312;0;0;57;
$GPXUP;3575;08:37:07;0;50	60503;8	73098;0;0;56;
$GPXUP;3575;08:37:08;0;50	60501;8	73076;0;0;56;
$GPXUP;3575;08:37:09;0;50	60499;8	73055;0;0;56;
$GPXUP;3575;08:37:10;0;50	60496;8	73033;0;0;57;
$GPXUP;3575;08:37:11;0;50	60489;8	73013;0;0;59;
$GPXUP;3575;08:37:12;0;50	6048;8	72994;0;0;59;
$GPXUP;3575;08:37:13;0;50	60471;8	72976;0;0;59;
$GPXUP;3575;08:37:14;0;50	60464;8	72956;0;0;57;
$GPXUP;3575;08:37:15;0;50	60459;8	72935;0;0;57;
$GPXUP;3575;08:37:16;0;50	60453;8	72914;0;0;59;
$GPXUP;3575;08:37:17;0;50	60446;8	72894;0;0;59;
$GPXUP;3575;08:37:18;0;50	60439;8	72874;0;0;58;
$GPXUP;3575;08:37:19;0;50	60432;8	72854;0;0;59;
$GPXUP;3575;08:37:20;0;50	60425;8	72834;0;0;58;
$GPXUP;3575;08:37:21;0;50	60422;8	72812;0;0;56;
$GPXUP;3575;08:37:22;0;50	60424;8	7279;0;0;54;
$GPXUP;3575;08:37:23;0;50	60427;8	7277;0;0;53;
$GPXUP;3575;08:37:24;0;50	60427;8	72749;0;0;53;
$GPXUP;3575;08:37:25;0;50	60424;8	72728;0;0;55;
$GPXUP;3575;08:37:26;0;50	60418;8	72708;0;0;60;
$GPXUP;3575;08:37:27;0;50	60408;8	7269;0;0;63;
$GPXUP;3575;08:37:28;0;50	60396;8	72673;0;0;65;
$GPXUP;3575;08:37:29;0;50	60384;8	72656;0;0;63;
$GPXUP;3575;08:37:30;0;50	60376;8	72637;0;0;59;
$GPXUP;3575;08:37:31;0;50	6037;8	72616;0;0;55;
$GPXUP;3575;08:37:32;0;50	60368;8	72596;0;0;53;
$GPXUP;3575;08:37:33;0;50	60368;8	72575;0;0;51;
$GPXUP;3575;08:37:34;0;50	60371;8	72556;0;0;51;
$GPXUP;3575;08:37:35;0;50	60373;8	72536;0;0;49;
$GPXUP;3575;08:37:36;0;50	60377;8	72519;0;0;47;
$GPXUP;3575;08:37:37;0;50	60384;8	72503;0;0;48;
$GPXUP;3575;08:37:38;0;50	60391;8	72488;0;0;49;
$GPXUP;3575;08:37:39;0;50	60399;8	72473;0;0;49;
$GPXUP;3575;08:37:40;0;50	60405;8	72457;0;0;48;
$GPXUP;3575;08:37:41;0;50	60407;8	72439;0;0;48;
$GPXUP;3575;08:37:42;0;50	60405;8	7242;0;0;49;
$GPXUP;3575;08:37:43;0;50	60402;8	72402;0;0;49;
$GPXUP;3575;08:37:44;0;50	60399;8	72383;0;0;48;
$GPXUP;3575;08:37:45;0;50	60395;8	72365;0;0;49;
$GPXUP;3575;08:37:46;0;50	6039;8	72348;0;0;49;
$GPXUP;3575;08:37:47;0;50	60387;8	72328;0;0;51;
$GPXUP;3575;08:37:48;0;50	60388;8	72308;0;0;53;
$GPXUP;3575;08:37:49;0;50	6039;8	72288;0;0;54;
$GPXUP;3575;08:37:50;0;50	60394;8	72267;0;0;54;
$GPXUP;3575;08:37:51;0;50	60396;8	72247;0;0;51;
$GPXUP;3575;08:37:52;0;50	60395;8	72228;0;0;49;
$GPXUP;3575;08:37:53;0;50	6039;8	7221;0;0;52;
$GPXUP;3575;08:37:54;0;50	60382;8	72193;0;0;55;
$GPXUP;3575;08:37:55;0;50	60374;8	72176;0;0;54;
$GPXUP;3575;08:37:56;0;50	60368;8	72158;0;0;50;
$GPXUP;3575;08:37:57;0;50	60366;8	72139;0;0;49;
$GPXUP;3575;08:37:58;0;50	60364;8	7212;0;0;49;
$GPXUP;3575;08:37:59;0;50	60359;8	72103;0;0;49;
$GPXUP;3575;08:38:00;0;50	60353;8	72087;0;0;47;
$GPXUP;3575;08:38:01;0;50	60347;8	72071;0;0;47;
$GPXUP;3575;08:38:02;0;50	60341;8	72055;0;0;49;
$GPXUP;3575;08:38:03;0;50	60332;8	72041;0;0;53;
$GPXUP;3575;08:38:04;0;50	60322;8	72027;0;0;51;
$GPXUP;3575;08:38:05;0;50	60313;8	72013;0;0;51;
$GPXUP;3575;08:38:06;0;50	60302;8	72001;0;0;53;
$GPXUP;3575;08:38:07;0;50	60291;8	7199;0;0;53;
$GPXUP;3575;08:38:08;0;50	6028;8	71979;0;0;52;
$GPXUP;3575;08:38:09;0;50	60269;8	71968;0;0;51;
$GPXUP;3575;08:38:10;0;50	60261;8	71954;0;0;47;
$GPXUP;3575;08:38:11;0;50	60256;8	71937;0;0;46;
$GPXUP;3575;08:38:12;0;50	60256;8	71919;0;0;47;
$GPXUP;3575;08:38:13;0;50	60257;8	719;0;0;50;
$GPXUP;3575;08:38:14;0;50	60255;8	71881;0;0;52;
$GPXUP;3575;08:38:15;0;50	60249;8	71863;0;0;54;
$GPXUP;3575;08:38:16;0;50	60239;8	71848;0;0;56;
$GPXUP;3575;08:38:17;0;50	60228;8	71834;0;0;55;
$GPXUP;3575;08:38:18;0;50	60217;8	71819;0;0;58;
$GPXUP;3575;08:38:19;0;50	60206;8	71805;0;0;59;
$GPXUP;3575;08:38:20;0;50	60194;8	71792;0;0;59;
$GPXUP;3575;08:38:21;0;50	6018;8	7178;0;0;61;
$GPXUP;3575;08:38:22;0;50	60166;8	7177;0;0;64;
$GPXUP;3575;08:38:23;0;50	60151;8	71761;0;0;66;
$GPXUP;3575;08:38:24;0;50	60137;8	71747;0;0;65;
$GPXUP;3575;08:38:25;0;50	60124;8	71731;0;0;66;
$GPXUP;3575;08:38:26;0;50	60113;8	71712;0;0;66;
$GPXUP;3575;08:38:27;0;50	60104;8	71691;0;0;64;
$GPXUP;3575;08:38:28;0;50	60096;8	71669;0;0;62;
$GPXUP;3575;08:38:29;0;50	60088;8	71649;0;0;62;
$GPXUP;3575;08:38:30;0;50	60079;8	71629;0;0;60;
$GPXUP;3575;08:38:31;0;50	60073;8	71609;0;0;56;
$GPXUP;3575;08:38:32;0;50	60069;8	71589;0;0;53;
$GPXUP;3575;08:38:33;0;50	60066;8	71569;0;0;51;
$GPXUP;3575;08:38:34;0;50	60061;8	71551;0;0;52;
$GPXUP;3575;08:38:35;0;50	60052;8	71536;0;0;52;
$GPXUP;3575;08:38:36;0;50	60042;8	71523;0;0;54;
$GPXUP;3575;08:38:37;0;50	60031;8	7151;0;0;53;
$GPXUP;3575;08:38:38;0;50	60023;8	71495;0;0;50;
$GPXUP;3575;08:38:39;0;50	6002;8	71476;0;0;47;
$GPXUP;3575;08:38:40;0;50	6002;8	71458;0;0;45;
$GPXUP;3575;08:38:41;0;50	60021;8	7144;0;0;45;
$GPXUP;3575;08:38:42;0;50	60021;8	71423;0;0;43;
$GPXUP;3575;08:38:43;0;50	60019;8	71406;0;0;45;
$GPXUP;3575;08:38:44;0;50	60013;8	71391;0;0;48;
$GPXUP;3575;08:38:45;0;50	60005;8	71376;0;0;51;
$GPXUP;3575;08:38:46;0;50	59995;8	71362;0;0;55;
$GPXUP;3575;08:38:47;0;50	59984;8	71349;0;0;59;
$GPXUP;3575;08:38:48;0;50	59971;8	71336;0;0;61;
$GPXUP;3575;08:38:49;0;50	59959;8	71321;0;0;60;
$GPXUP;3575;08:38:50;0;50	5995;8	71303;0;0;60;
$GPXUP;3575;08:38:51;0;50	5994;8	71284;0;0;61;
$GPXUP;3575;08:38:52;0;50	59929;8	71268;0;0;63;
$GPXUP;3575;08:38:53;0;50	59916;8	71254;0;0;63;
$GPXUP;3575;08:38:54;0;50	59903;8	71241;0;0;62;
$GPXUP;3575;08:38:55;0;50	5989;8	71228;0;0;60;
$GPXUP;3575;08:38:56;0;50	59879;8	71213;0;0;59;
$GPXUP;3575;08:38:57;0;50	59869;8	71196;0;0;56;
$GPXUP;3575;08:38:58;0;50	59861;8	71178;0;0;56;
$GPXUP;3575;08:38:59;0;50	59853;8	7116;0;0;57;
$GPXUP;3575;08:39:00;0;50	59843;8	71143;0;0;57;
$GPXUP;3575;08:39:01;0;50	59833;8	71128;0;0;58;
$GPXUP;3575;08:39:02;0;50	5982;8	71117;0;0;60;
$GPXUP;3575;08:39:03;0;50	59806;8	71109;0;0;61;
$GPXUP;3575;08:39:04;0;50	59792;8	71099;0;0;60;
$GPXUP;3575;08:39:05;0;50	59779;8	71088;0;0;59;
$GPXUP;3575;08:39:06;0;50	59767;8	71073;0;0;58;
$GPXUP;3575;08:39:07;0;50	59759;8	71056;0;0;56;
$GPXUP;3575;08:39:08;0;50	59753;8	71036;0;0;55;
$GPXUP;3575;08:39:09;0;50	59751;8	71016;0;0;53;
$GPXUP;3575;08:39:10;0;50	59752;8	70995;0;0;51;
$GPXUP;3575;08:39:11;0;50	59756;8	70976;0;0;50;
$GPXUP;3575;08:39:12;0;50	59761;8	70958;0;0;48;
$GPXUP;3575;08:39:13;0;50	59764;8	7094;0;0;48;
$GPXUP;3575;08:39:14;0;50	59764;8	70922;0;0;48;
$GPXUP;3575;08:39:15;0;50	59758;8	70904;0;0;51;
$GPXUP;3575;08:39:16;0;50	59749;8	7089;0;0;53;
$GPXUP;3575;08:39:17;0;50	59739;8	70877;0;0;51;
$GPXUP;3575;08:39:18;0;50	5973;8	70865;0;0;47;
$GPXUP;3575;08:39:19;0;50	5972;8	70854;0;0;45;
$GPXUP;3575;08:39:20;0;50	59713;8	70841;0;0;45;
$GPXUP;3575;08:39:21;0;50	59709;8	70825;0;0;45;
$GPXUP;3575;08:39:22;0;50	59709;8	70808;0;0;46;
$GPXUP;3575;08:39:23;0;50	59713;8	70791;0;0;48;
$GPXUP;3575;08:39:24;0;50	5972;8	70775;0;0;50;
$GPXUP;3575;08:39:25;0;50	59728;8	70759;0;0;52;
$GPXUP;3575;08:39:26;0;50	59737;8	70744;0;0;51;
$GPXUP;3575;08:39:27;0;50	59745;8	70729;0;0;48;
$GPXUP;3575;08:39:28;0;50	5975;8	70712;0;0;47;
$GPXUP;3575;08:39:29;0;50	59751;8	70694;0;0;47;
$GPXUP;3575;08:39:30;0;50	5975;8	70676;0;0;48;
$GPXUP;3575;08:39:31;0;50	59745;8	70658;0;0;50;
$GPXUP;3575;08:39:32;0;50	59738;8	7064;0;0;53;
$GPXUP;3575;08:39:33;0;50	59731;8	70622;0;0;55;
$GPXUP;3575;08:39:34;0;50	59724;8	70603;0;0;58;
$GPXUP;3575;08:39:35;0;50	59718;8	70582;0;0;61;
$GPXUP;3575;08:39:36;0;50	59715;8	70558;0;0;62;
$GPXUP;3575;08:39:37;0;50	59712;8	70534;0;0;61;
$GPXUP;3575;08:39:38;0;50	59709;8	70511;0;0;59;
$GPXUP;3575;08:39:39;0;50	59704;8	7049;0;0;58;
$GPXUP;3575;08:39:40;0;50	59697;8	7047;0;0;59;
$GPXUP;3575;08:39:41;0;50	59691;8	70449;0;0;57;
$GPXUP;3575;08:39:42;0;50	5969;8	70427;0;0;56;
$GPXUP;3575;08:39:43;0;50	59693;8	70405;0;0;57;
$GPXUP;3575;08:39:44;0;50	59697;8	70383;0;0;58;
$GPXUP;3575;08:39:45;0;50	59702;8	70362;0;0;58;
$GPXUP;3575;08:39:46;0;50	59709;8	70342;0;0;57;
$GPXUP;3575;08:39:47;0;50	59716;8	70322;0;0;58;
$GPXUP;3575;08:39:48;0;50	59719;8	703;0;0;59;
$GPXUP;3575;08:39:49;0;50	5972;8	70276;0;0;60;
$GPXUP;3575;08:39:50;0;50	59721;8	70253;0;0;59;
$GPXUP;3575;08:39:51;0;50	59722;8	7023;0;0;59;
$GPXUP;3575;08:39:52;0;50	59723;8	70208;0;0;57;
$GPXUP;3575;08:39:53;0;50	59728;8	70187;0;0;55;
$GPXUP;3575;08:39:54;0;50	59736;8	7017;0;0;56;
$GPXUP;3575;08:39:55;0;50	59747;8	70154;0;0;60;
$GPXUP;3575;08:39:56;0;50	59758;8	70137;0;0;62;
$GPXUP;3575;08:39:57;0;50	59766;8	70117;0;0;60;
$GPXUP;3575;08:39:58;0;50	59772;8	70095;0;0;59;
$GPXUP;3575;08:39:59;0;50	59773;8	70072;0;0;60;
$GPXUP;3575;08:40:00;0;50	5977;8	70048;0;0;61;
$GPXUP;3575;08:40:01;0;50	59764;8	70026;0;0;65;
$GPXUP;3575;08:40:02;0;50	59755;8	70004;0;0;67;
$GPXUP;3575;08:40:03;0;50	59743;8	69985;0;0;69;
$GPXUP;3575;08:40:04;0;50	5973;8	69967;0;0;71;
$GPXUP;3575;08:40:05;0;50	59718;8	69948;0;0;69;
$GPXUP;3575;08:40:06;0;50	59711;8	69924;0;0;67;
$GPXUP;3575;08:40:07;0;50	59709;8	69898;0;0;65;
$GPXUP;3575;08:40:08;0;50	59709;8	69873;0;0;63;
$GPXUP;3575;08:40:09;0;50	59712;8	69849;0;0;62;
$GPXUP;3575;08:40:10;0;50	59716;8	69826;0;0;61;
$GPXUP;3575;08:40:11;0;50	59718;8	69802;0;0;58;
$GPXUP;3575;08:40:12;0;50	59717;8	6978;0;0;56;
$GPXUP;3575;08:40:13;0;50	59716;8	69759;0;0;54;
$GPXUP;3575;08:40:14;0;50	59718;8	69737;0;0;55;
$GPXUP;3575;08:40:15;0;50	59721;8	69716;0;0;57;
$GPXUP;3575;08:40:16;0;50	59725;8	69694;0;0;59;
$GPXUP;3575;08:40:17;0;50	59728;8	69671;0;0;60;
$GPXUP;3575;08:40:18;0;50	59728;8	69648;0;0;60;
$GPXUP;3575;08:40:19;0;50	59723;8	69625;0;0;62;
$GPXUP;3575;08:40:20;0;50	59717;8	69603;0;0;61;
$GPXUP;3575;08:40:21;0;50	59714;8	6958;0;0;59;
$GPXUP;3575;08:40:22;0;50	59711;8	69558;0;0;58;
$GPXUP;3575;08:40:23;0;50	59708;8	69536;0;0;55;
$GPXUP;3575;08:40:24;0;50	59703;8	69516;0;0;55;
$GPXUP;3575;08:40:25;0;50	59696;8	69498;0;0;57;
$GPXUP;3575;08:40:26;0;50	59687;8	6948;0;0;59;
$GPXUP;3575;08:40:27;0;50	59677;8	69463;0;0;59;
$GPXUP;3575;08:40:28;0;50	59668;8	69445;0;0;56;
$GPXUP;3575;08:40:29;0;50	59665;8	69424;0;0;55;
$GPXUP;3575;08:40:30;0;50	59667;8	69402;0;0;57;
$GPXUP;3575;08:40:31;0;50	59671;8	69381;0;0;57;
$GPXUP;3575;08:40:32;0;50	59671;8	69358;0;0;58;
$GPXUP;3575;08:40:33;0;50	59671;8	69335;0;0;60;
$GPXUP;3575;08:40:34;0;50	59672;8	69312;0;0;59;
$GPXUP;3575;08:40:35;0;50	59676;8	6929;0;0;57;
$GPXUP;3575;08:40:36;0;50	59681;8	6927;0;0;56;
$GPXUP;3575;08:40:37;0;50	59688;8	69251;0;0;56;
$GPXUP;3575;08:40:38;0;50	59695;8	69232;0;0;55;
$GPXUP;3575;08:40:39;0;50	59701;8	69212;0;0;55;
$GPXUP;3575;08:40:40;0;50	59707;8	69193;0;0;56;
$GPXUP;3575;08:40:41;0;50	59715;8	69175;0;0;55;
$GPXUP;3575;08:40:42;0;50	59721;8	69156;0;0;54;
$GPXUP;3575;08:40:43;0;50	59725;8	69136;0;0;53;
$GPXUP;3575;08:40:44;0;50	59728;8	69116;0;0;54;
$GPXUP;3575;08:40:45;0;50	59733;8	69096;0;0;54;
$GPXUP;3575;08:40:46;0;50	5974;8	69078;0;0;53;
$GPXUP;3575;08:40:47;0;50	59746;8	6906;0;0;49;
$GPXUP;3575;08:40:48;0;50	59749;8	69042;0;0;51;
$GPXUP;3575;08:40:49;0;50	59746;8	69021;0;0;55;
$GPXUP;3575;08:40:50;0;50	59743;8	69;0;0;55;
$GPXUP;3575;08:40:51;0;50	59743;8	68979;0;0;54;
$GPXUP;3575;08:40:52;0;50	59747;8	6896;0;0;54;
$GPXUP;3575;08:40:53;0;50	59755;8	68941;0;0;58;
$GPXUP;3575;08:40:54;0;50	59764;8	68924;0;0;58;
$GPXUP;3575;08:40:55;0;50	59773;8	68906;0;0;54;
$GPXUP;3575;08:40:56;0;50	59779;8	68889;0;0;50;
$GPXUP;3575;08:40:57;0;50	59782;8	6887;0;0;48;
$GPXUP;3575;08:40:58;0;50	59783;8	68851;0;0;47;
$GPXUP;3575;08:40:59;0;50	5978;8	68833;0;0;49;
$GPXUP;3575;08:41:00;0;50	59776;8	68813;0;0;56;
$GPXUP;3575;08:41:01;0;50	59774;8	68792;0;0;56;
$GPXUP;3575;08:41:02;0;50	59776;8	68772;0;0;53;
$GPXUP;3575;08:41:03;0;50	59782;8	68753;0;0;51;
$GPXUP;3575;08:41:04;0;50	59784;8	68735;0;0;47;
$GPXUP;3575;08:41:05;0;50	59782;8	68717;0;0;46;
$GPXUP;3575;08:41:06;0;50	59776;8	68702;0;0;48;
$GPXUP;3575;08:41:07;0;50	59767;8	68688;0;0;50;
$GPXUP;3575;08:41:08;0;50	59758;8	68674;0;0;52;
$GPXUP;3575;08:41:09;0;50	59748;8	6866;0;0;52;
$GPXUP;3575;08:41:10;0;50	59739;8	68646;0;0;53;
$GPXUP;3575;08:41:11;0;50	5973;8	68632;0;0;49;
$GPXUP;3575;08:41:12;0;50	59723;8	68616;0;0;46;
$GPXUP;3575;08:41:13;0;50	59727;8	68599;0;0;48;
$GPXUP;3575;08:41:14;0;50	59735;8	68584;0;0;50;
$GPXUP;3575;08:41:15;0;50	59745;8	68571;0;0;51;
$GPXUP;3575;08:41:16;0;50	59755;8	68559;0;0;51;
$GPXUP;3575;08:41:17;0;50	59765;8	68546;0;0;50;
$GPXUP;3575;08:41:18;0;50	59771;8	6853;0;0;47;
$GPXUP;3575;08:41:19;0;50	59769;8	68511;0;0;50;
$GPXUP;3575;08:41:20;0;50	59762;8	68495;0;0;54;
$GPXUP;3575;08:41:21;0;50	59752;8	6848;0;0;56;
$GPXUP;3575;08:41:22;0;50	59743;8	68463;0;0;54;
$GPXUP;3575;08:41:23;0;50	59739;8	68444;0;0;50;
$GPXUP;3575;08:41:24;0;50	5974;8	68425;0;0;48;
$GPXUP;3575;08:41:25;0;50	59742;8	68407;0;0;47;
$GPXUP;3575;08:41:26;0;50	59742;8	68388;0;0;47;
$GPXUP;3575;08:41:27;0;50	59739;8	6837;0;0;50;
$GPXUP;3575;08:41:28;0;50	59736;8	68351;0;0;50;
$GPXUP;3575;08:41:29;0;50	59736;8	68332;0;0;49;
$GPXUP;3575;08:41:30;0;50	59742;8	68315;0;0;50;
$GPXUP;3575;08:41:31;0;50	59752;8	68303;0;0;53;
$GPXUP;3575;08:41:32;0;50	59764;8	68294;0;0;54;
$GPXUP;3575;08:41:33;0;50	59777;8	68288;0;0;54;
$GPXUP;3575;08:41:34;0;50	59789;8	6828;0;0;51;
$GPXUP;3575;08:41:35;0;50	59797;8	68266;0;0;48;
$GPXUP;3575;08:41:36;0;50	598;8	68249;0;0;48;
$GPXUP;3575;08:41:37;0;50	59798;8	6823;0;0;49;
$GPXUP;3575;08:41:38;0;50	59793;8	68213;0;0;48;
$GPXUP;3575;08:41:39;0;50	59787;8	68197;0;0;46;
$GPXUP;3575;08:41:40;0;50	59781;8	68183;0;0;46;
$GPXUP;3575;08:41:41;0;50	59772;8	6817;0;0;49;
$GPXUP;3575;08:41:42;0;50	59763;8	68157;0;0;48;
$GPXUP;3575;08:41:43;0;50	59755;8	68143;0;0;45;
$GPXUP;3575;08:41:44;0;50	59747;8	6813;0;0;47;
$GPXUP;3575;08:41:45;0;50	59737;8	68121;0;0;52;
$GPXUP;3575;08:41:46;0;50	59724;8	68115;0;0;54;
$GPXUP;3575;08:41:47;0;50	59712;8	68107;0;0;49;
$GPXUP;3575;08:41:48;0;50	59704;8	68094;0;0;45;
$GPXUP;3575;08:41:49;0;50	59701;8	68078;0;0;44;
$GPXUP;3575;08:41:50;0;50	59703;8	68061;0;0;44;
$GPXUP;3575;08:41:51;0;50	59708;8	68047;0;0;36;
$GPXUP;3575;08:41:52;0;50	59715;8	68038;0;0;35;
$GPXUP;3575;08:41:53;0;50	59725;8	68027;0;0;51;
$GPXUP;3575;08:41:54;0;50	59732;8	6801;0;0;53;
$GPXUP;3575;08:41:55;0;50	59734;8	6799;0;0;50;
$GPXUP;3575;08:41:56;0;50	59732;8	67971;0;0;50;
$GPXUP;3575;08:41:57;0;50	59726;8	67953;0;0;51;
$GPXUP;3575;08:41:58;0;50	59718;8	67938;0;0;53;
$GPXUP;3575;08:41:59;0;50	59711;8	67921;0;0;51;
$GPXUP;3575;08:42:00;0;50	59708;8	67902;0;0;49;
$GPXUP;3575;08:42:01;0;50	59709;8	67883;0;0;48;
$GPXUP;3575;08:42:02;0;50	59713;8	67865;0;0;48;
$GPXUP;3575;08:42:03;0;50	59719;8	67849;0;0;48;
$GPXUP;3575;08:42:04;0;50	59728;8	67834;0;0;49;
$GPXUP;3575;08:42:05;0;50	59735;8	67819;0;0;46;
$GPXUP;3575;08:42:06;0;50	59739;8	67803;0;0;44;
$GPXUP;3575;08:42:07;0;50	59739;8	67786;0;0;43;
$GPXUP;3575;08:42:08;0;50	59736;8	67769;0;0;44;
$GPXUP;3575;08:42:09;0;50	59732;8	67753;0;0;43;
$GPXUP;3575;08:42:10;0;50	5973;8	67736;0;0;42;
$GPXUP;3575;08:42:11;0;50	59728;8	6772;0;0;44;
$GPXUP;3575;08:42:12;0;50	59724;8	67704;0;0;44;
$GPXUP;3575;08:42:13;0;50	59718;8	6769;0;0;45;
$GPXUP;3575;08:42:14;0;50	59711;8	67676;0;0;44;
$GPXUP;3575;08:42:15;0;50	59705;8	67662;0;0;44;
$GPXUP;3575;08:42:16;0;50	597;8	67646;0;0;46;
$GPXUP;3575;08:42:17;0;50	59695;8	67629;0;0;46;
$GPXUP;3575;08:42:18;0;50	59688;8	67614;0;0;51;
$GPXUP;3575;08:42:19;0;50	59677;8	67602;0;0;53;
$GPXUP;3575;08:42:20;0;50	59666;8	67592;0;0;52;
$GPXUP;3575;08:42:21;0;50	59654;8	67583;0;0;53;
$GPXUP;3575;08:42:22;0;50	59642;8	67576;0;0;53;
$GPXUP;3575;08:42:23;0;50	59629;8	67569;0;0;52;
$GPXUP;3575;08:42:24;0;50	59616;8	67563;0;0;54;
$GPXUP;3575;08:42:25;0;50	59602;8	6756;0;0;59;
$GPXUP;3575;08:42:26;0;50	59587;8	67563;0;0;64;
$GPXUP;3575;08:42:27;0;50	59571;8	67568;0;0;63;
$GPXUP;3575;08:42:28;0;50	59555;8	67576;0;0;65;
$GPXUP;3575;08:42:29;0;50	5954;8	67582;0;0;63;
$GPXUP;3575;08:42:30;0;50	59524;8	67584;0;0;61;
$GPXUP;3575;08:42:31;0;50	5951;8	67582;0;0;59;
$GPXUP;3575;08:42:32;0;50	59497;8	67574;0;0;54;
$GPXUP;3575;08:42:33;0;50	59487;8	6756;0;0;49;
$GPXUP;3575;08:42:34;0;50	59482;8	67544;0;0;43;
$GPXUP;3575;08:42:35;0;50	5948;8	67528;0;0;41;
$GPXUP;3575;08:42:36;0;50	59479;8	67513;0;0;40;
$GPXUP;3575;08:42:37;0;50	59479;8	67498;0;0;38;
$GPXUP;3575;08:42:38;0;50	59482;8	67484;0;0;38;
$GPXUP;3575;08:42:39;0;50	59488;8	67471;0;0;40;
$GPXUP;3575;08:42:40;0;50	59494;8	67459;0;0;40;
$GPXUP;3575;08:42:41;0;50	59502;8	67448;0;0;40;
$GPXUP;3575;08:42:42;0;50	59509;8	67436;0;0;39;
$GPXUP;3575;08:42:43;0;50	59515;8	67425;0;0;38;
$GPXUP;3575;08:42:44;0;50	59519;8	67411;0;0;41;
$GPXUP;3575;08:42:45;0;50	59518;8	67394;0;0;43;
$GPXUP;3575;08:42:46;0;50	59513;8	67379;0;0;46;
$GPXUP;3575;08:42:47;0;50	59506;8	67365;0;0;47;
$GPXUP;3575;08:42:48;0;50	59498;8	67351;0;0;48;
$GPXUP;3575;08:42:49;0;50	59491;8	67336;0;0;46;
$GPXUP;3575;08:42:50;0;50	59486;8	6732;0;0;44;
$GPXUP;3575;08:42:51;0;50	59486;8	67304;0;0;42;
$GPXUP;3575;08:42:52;0;50	59488;8	67288;0;0;42;
$GPXUP;3575;08:42:53;0;50	59494;8	67274;0;0;42;
$GPXUP;3575;08:42:54;0;50	59501;8	67262;0;0;42;
$GPXUP;3575;08:42:55;0;50	5951;8	67251;0;0;43;
$GPXUP;3575;08:42:56;0;50	59516;8	67238;0;0;42;
$GPXUP;3575;08:42:57;0;50	59517;8	67221;0;0;44;
$GPXUP;3575;08:42:58;0;50	59514;8	67204;0;0;46;
$GPXUP;3575;08:42:59;0;50	59512;8	67186;0;0;47;
$GPXUP;3575;08:43:00;0;50	59513;8	67168;0;0;46;
$GPXUP;3575;08:43:01;0;50	59518;8	67152;0;0;46;
$GPXUP;3575;08:43:02;0;50	59528;8	67141;0;0;47;
$GPXUP;3575;08:43:03;0;50	59538;8	67132;0;0;46;
$GPXUP;3575;08:43:04;0;50	59548;8	67124;0;0;46;
$GPXUP;3575;08:43:05;0;50	59558;8	67114;0;0;46;
$GPXUP;3575;08:43:06;0;50	59565;8	67101;0;0;44;
$GPXUP;3575;08:43:07;0;50	59568;8	67084;0;0;46;
$GPXUP;3575;08:43:08;0;50	59568;8	67066;0;0;48;
$GPXUP;3575;08:43:09;0;50	59569;8	67046;0;0;49;
$GPXUP;3575;08:43:10;0;50	59571;8	67028;0;0;49;
$GPXUP;3575;08:43:11;0;50	59577;8	67012;0;0;47;
$GPXUP;3575;08:43:12;0;50	59586;8	67;0;0;47;
$GPXUP;3575;08:43:13;0;50	59597;8	66992;0;0;48;
$GPXUP;3575;08:43:14;0;50	59609;8	66987;0;0;51;
$GPXUP;3575;08:43:15;0;50	5962;8	66979;0;0;51;
$GPXUP;3575;08:43:16;0;50	59629;8	66966;0;0;49;
$GPXUP;3575;08:43:17;0;50	59634;8	66948;0;0;49;
$GPXUP;3575;08:43:18;0;50	59636;8	6693;0;0;47;
$GPXUP;3575;08:43:19;0;50	59636;8	66911;0;0;46;
$GPXUP;3575;08:43:20;0;50	59637;8	66893;0;0;46;
$GPXUP;3575;08:43:21;0;50	59636;8	66875;0;0;45;
$GPXUP;3575;08:43:22;0;50	59639;8	66859;0;0;44;
$GPXUP;3575;08:43:23;0;50	59646;8	66846;0;0;45;
$GPXUP;3575;08:43:24;0;50	59656;8	66837;0;0;47;
$GPXUP;3575;08:43:25;0;50	59667;8	6683;0;0;48;
$GPXUP;3575;08:43:26;0;50	59679;8	66826;0;0;49;
$GPXUP;3575;08:43:27;0;50	59692;8	66826;0;0;53;
$GPXUP;3575;08:43:28;0;50	59706;8	66831;0;0;57;
$GPXUP;3575;08:43:29;0;50	59719;8	66839;0;0;59;
$GPXUP;3575;08:43:30;0;50	59733;8	66846;0;0;57;
$GPXUP;3575;08:43:31;0;50	59747;8	66849;0;0;52;
$GPXUP;3575;08:43:32;0;50	59758;8	66845;0;0;46;
$GPXUP;3575;08:43:33;0;50	59767;8	66834;0;0;43;
$GPXUP;3575;08:43:34;0;50	59773;8	6682;0;0;44;
$GPXUP;3575;08:43:35;0;50	5978;8	66806;0;0;45;
$GPXUP;3575;08:43:36;0;50	59789;8	66795;0;0;47;
$GPXUP;3575;08:43:37;0;50	59799;8	66785;0;0;47;
$GPXUP;3575;08:43:38;0;50	59809;8	66777;0;0;46;
$GPXUP;3575;08:43:39;0;50	59819;8	66769;0;0;44;
$GPXUP;3575;08:43:40;0;50	59826;8	66756;0;0;44;
$GPXUP;3575;08:43:41;0;50	59832;8	66741;0;0;47;
$GPXUP;3575;08:43:42;0;50	59835;8	66723;0;0;48;
$GPXUP;3575;08:43:43;0;50	59833;8	66704;0;0;51;
$GPXUP;3575;08:43:44;0;50	5983;8	66684;0;0;50;
$GPXUP;3575;08:43:45;0;50	59828;8	66666;0;0;47;
$GPXUP;3575;08:43:46;0;50	59825;8	66648;0;0;45;
$GPXUP;3575;08:43:47;0;50	5982;8	66633;0;0;44;
$GPXUP;3575;08:43:48;0;50	59813;8	66619;0;0;44;
$GPXUP;3575;08:43:49;0;50	59807;8	66604;0;0;44;
$GPXUP;3575;08:43:50;0;50	59803;8	66589;0;0;42;
$GPXUP;3575;08:43:51;0;50	59805;8	66573;0;0;42;
$GPXUP;3575;08:43:52;0;50	59811;8	66559;0;0;45;
$GPXUP;3575;08:43:53;0;50	5982;8	66547;0;0;46;
$GPXUP;3575;08:43:54;0;50	59829;8	66536;0;0;47;
$GPXUP;3575;08:43:55;0;50	59838;8	66524;0;0;47;
$GPXUP;3575;08:43:56;0;50	59845;8	6651;0;0;46;
$GPXUP;3575;08:43:57;0;50	5985;8	66493;0;0;48;
$GPXUP;3575;08:43:58;0;50	59851;8	66474;0;0;49;
$GPXUP;3575;08:43:59;0;50	5985;8	66455;0;0;49;
$GPXUP;3575;08:44:00;0;50	59848;8	66436;0;0;50;
$GPXUP;3575;08:44:01;0;50	59844;8	66417;0;0;51;
$GPXUP;3575;08:44:02;0;50	59842;8	66397;0;0;52;
$GPXUP;3575;08:44:03;0;50	59841;8	66377;0;0;51;
$GPXUP;3575;08:44:04;0;50	59844;8	66358;0;0;49;
$GPXUP;3575;08:44:05;0;50	59851;8	66343;0;0;50;
$GPXUP;3575;08:44:06;0;50	59862;8	66331;0;0;51;
$GPXUP;3575;08:44:07;0;50	59872;8	66321;0;0;51;
$GPXUP;3575;08:44:08;0;50	59883;8	66311;0;0;50;
$GPXUP;3575;08:44:09;0;50	59892;8	66297;0;0;50;
$GPXUP;3575;08:44:10;0;50	59897;8	6628;0;0;51;
$GPXUP;3575;08:44:11;0;50	599;8	6626;0;0;51;
$GPXUP;3575;08:44:12;0;50	59905;8	66242;0;0;50;
$GPXUP;3575;08:44:13;0;50	5991;8	66224;0;0;50;
$GPXUP;3575;08:44:14;0;50	59915;8	66206;0;0;51;
$GPXUP;3575;08:44:15;0;50	59917;8	66186;0;0;51;
$GPXUP;3575;08:44:16;0;50	59919;8	66167;0;0;49;
$GPXUP;3575;08:44:17;0;50	5992;8	66148;0;0;46;
$GPXUP;3575;08:44:18;0;50	59922;8	66131;0;0;43;
$GPXUP;3575;08:44:19;0;50	59926;8	66116;0;0;44;
$GPXUP;3575;08:44:20;0;50	59933;8	66103;0;0;44;
$GPXUP;3575;08:44:21;0;50	5994;8	6609;0;0;43;
$GPXUP;3575;08:44:22;0;50	59947;8	66076;0;0;42;
$GPXUP;3575;08:44:23;0;50	59951;8	66062;0;0;41;
$GPXUP;3575;08:44:24;0;50	59955;8	66047;0;0;42;
$GPXUP;3575;08:44:25;0;50	5996;8	66033;0;0;42;
$GPXUP;3575;08:44:26;0;50	59967;8	66021;0;0;42;
$GPXUP;3575;08:44:27;0;50	59976;8	66011;0;0;42;
$GPXUP;3575;08:44:28;0;50	59986;8	66005;0;0;45;
$GPXUP;3575;08:44:29;0;50	59997;8	66002;0;0;48;
$GPXUP;3575;08:44:30;0;50	60009;8	66002;0;0;49;
$GPXUP;3575;08:44:31;0;50	60021;8	65998;0;0;46;
$GPXUP;3575;08:44:32;0;50	6003;8	65989;0;0;44;
$GPXUP;3575;08:44:33;0;50	60036;8	65975;0;0;44;
$GPXUP;3575;08:44:34;0;50	6004;8	65959;0;0;44;
$GPXUP;3575;08:44:35;0;50	60044;8	65942;0;0;44;
$GPXUP;3575;08:44:36;0;50	60049;8	65926;0;0;46;
$GPXUP;3575;08:44:37;0;50	60053;8	6591;0;0;47;
$GPXUP;3575;08:44:38;0;50	60055;8	65892;0;0;47;
$GPXUP;3575;08:44:39;0;50	60056;8	65874;0;0;46;
$GPXUP;3575;08:44:40;0;50	6006;8	65856;0;0;46;
$GPXUP;3575;08:44:41;0;50	60066;8	65842;0;0;48;
$GPXUP;3575;08:44:42;0;50	60075;8	6583;0;0;48;
$GPXUP;3575;08:44:43;0;50	60085;8	65818;0;0;46;
$GPXUP;3575;08:44:44;0;50	60092;8	65806;0;0;44;
$GPXUP;3575;08:44:45;0;50	60096;8	65789;0;0;45;
$GPXUP;3575;08:44:46;0;50	60096;8	65771;0;0;48;
$GPXUP;3575;08:44:47;0;50	60096;8	65752;0;0;48;
$GPXUP;3575;08:44:48;0;50	60096;8	65734;0;0;46;
$GPXUP;3575;08:44:49;0;50	60101;8	65718;0;0;46;
$GPXUP;3575;08:44:50;0;50	60109;8	65706;0;0;46;
[truncated: 7,857 more rows]
