# Supplementary material for: Pigeon Navigation: Different Routes Lead to Frankfurt
Source: PLoS One. 2014 Nov 12;9(11):e112439. doi: 10.1371/journal.pone.0112439 (PMC4229201; doi:10.1371/journal.pone.0112439)
Supplement: File S4 — Files containing the original track data and a ‘Read me’ explaining the data format. (ZIP) [file pone.0112439.s004.zip › N-SF/080609xup05_1007.log]

$GPXUP;3214;08:01:47;0;50	3978;8	72324;0;0;0;
$GPXUP;3214;08:01:48;0;50	3978;8	72324;0;0;1;
$GPXUP;3214;08:01:49;0;50	3978;8	72324;0;0;3;
$GPXUP;3214;08:01:50;0;50	39779;8	72324;0;0;4;
$GPXUP;3214;08:01:51;0;50	39777;8	72327;0;0;8;
$GPXUP;3214;08:01:52;0;50	39774;8	72336;0;0;20;
$GPXUP;3214;08:01:53;0;50	39771;8	7235;0;0;26;
$GPXUP;3214;08:01:54;0;50	39775;8	72364;0;0;32;
$GPXUP;3214;08:01:55;0;50	39784;8	72376;0;0;35;
$GPXUP;3214;08:01:56;0;50	39795;8	72387;0;0;48;
$GPXUP;3214;08:01:57;0;50	39808;8	72398;0;0;52;
$GPXUP;3214;08:01:58;0;50	39818;8	72412;0;0;56;
$GPXUP;3214;08:01:59;0;50	39827;8	72431;0;0;59;
$GPXUP;3214;08:02:00;0;50	39833;8	72454;0;0;59;
$GPXUP;3214;08:02:01;0;50	39836;8	72481;0;0;64;
$GPXUP;3214;08:02:02;0;50	3984;8	72507;0;0;67;
$GPXUP;3214;08:02:03;0;50	39845;8	72536;0;0;73;
$GPXUP;3214;08:02:04;0;50	3985;8	72564;0;0;75;
$GPXUP;3214;08:02:05;0;50	39857;8	72592;0;0;73;
$GPXUP;3214;08:02:06;0;50	39864;8	72618;0;0;70;
$GPXUP;3214;08:02:07;0;50	39873;8	72639;0;0;62;
$GPXUP;3214;08:02:08;0;50	39886;8	7265;0;0;54;
$GPXUP;3214;08:02:09;0;50	399;8	7266;0;0;56;
$GPXUP;3214;08:02:10;0;50	39912;8	72672;0;0;58;
$GPXUP;3214;08:02:11;0;50	39925;8	72685;0;0;57;
$GPXUP;3214;08:02:12;0;50	39939;8	72692;0;0;53;
$GPXUP;3214;08:02:13;0;50	39953;8	727;0;0;57;
$GPXUP;3214;08:02:14;0;50	39966;8	7271;0;0;61;
$GPXUP;3214;08:02:15;0;50	39976;8	72727;0;0;60;
$GPXUP;3214;08:02:16;0;50	39984;8	72748;0;0;60;
$GPXUP;3214;08:02:17;0;50	39987;8	72773;0;0;59;
$GPXUP;3214;08:02:18;0;50	39985;8	728;0;0;62;
$GPXUP;3214;08:02:19;0;50	39981;8	72828;0;0;67;
$GPXUP;3214;08:02:20;0;50	39978;8	72854;0;0;67;
$GPXUP;3214;08:02:21;0;50	39973;8	72881;0;0;67;
$GPXUP;3214;08:02:22;0;50	3997;8	72907;0;0;67;
$GPXUP;3214;08:02:23;0;50	39968;8	72933;0;0;66;
$GPXUP;3214;08:02:24;0;50	39967;8	72958;0;0;63;
$GPXUP;3214;08:02:25;0;50	3997;8	72982;0;0;61;
$GPXUP;3214;08:02:26;0;50	39972;8	73006;0;0;63;
$GPXUP;3214;08:02:27;0;50	39972;8	7303;0;0;62;
$GPXUP;3214;08:02:28;0;50	39968;8	73054;0;0;63;
$GPXUP;3214;08:02:29;0;50	39961;8	73079;0;0;67;
$GPXUP;3214;08:02:30;0;50	39955;8	73104;0;0;67;
$GPXUP;3214;08:02:31;0;50	39949;8	73128;0;0;68;
$GPXUP;3214;08:02:32;0;50	39941;8	73153;0;0;69;
$GPXUP;3214;08:02:33;0;50	39929;8	73175;0;0;72;
$GPXUP;3214;08:02:34;0;50	39915;8	73195;0;0;75;
$GPXUP;3214;08:02:35;0;50	39903;8	73217;0;0;71;
$GPXUP;3214;08:02:36;0;50	39895;8	7324;0;0;69;
$GPXUP;3214;08:02:37;0;50	39894;8	73263;0;0;63;
$GPXUP;3214;08:02:38;0;50	39902;8	73283;0;0;53;
$GPXUP;3214;08:02:39;0;50	39916;8	73296;0;0;52;
$GPXUP;3214;08:02:40;0;50	39933;8	73304;0;0;55;
$GPXUP;3214;08:02:41;0;50	39949;8	73306;0;0;54;
$GPXUP;3214;08:02:42;0;50	39963;8	73302;0;0;55;
$GPXUP;3214;08:02:43;0;50	39974;8	7329;0;0;49;
$GPXUP;3214;08:02:44;0;50	39979;8	73268;0;0;47;
$GPXUP;3214;08:02:45;0;50	39981;8	73241;0;0;56;
$GPXUP;3214;08:02:46;0;50	39986;8	73218;0;0;56;
$GPXUP;3214;08:02:47;0;50	39993;8	73198;0;0;57;
$GPXUP;3214;08:02:48;0;50	40003;8	73182;0;0;55;
$GPXUP;3214;08:02:49;0;50	40015;8	73173;0;0;51;
$GPXUP;3214;08:02:50;0;50	40029;8	73174;0;0;50;
$GPXUP;3214;08:02:51;0;50	40044;8	73184;0;0;55;
$GPXUP;3214;08:02:52;0;50	40055;8	73201;0;0;57;
$GPXUP;3214;08:02:53;0;50	40063;8	73223;0;0;57;
$GPXUP;3214;08:02:54;0;50	4007;8	73244;0;0;57;
$GPXUP;3214;08:02:55;0;50	40078;8	73263;0;0;57;
$GPXUP;3214;08:02:56;0;50	40086;8	73281;0;0;57;
$GPXUP;3214;08:02:57;0;50	40097;8	73295;0;0;54;
$GPXUP;3214;08:02:58;0;50	40109;8	73304;0;0;48;
$GPXUP;3214;08:02:59;0;50	40121;8	73304;0;0;45;
$GPXUP;3214;08:03:00;0;50	40131;8	73296;0;0;40;
$GPXUP;3214;08:03:01;0;50	40137;8	73278;0;0;38;
$GPXUP;3214;08:03:02;0;50	40135;8	73252;0;0;48;
$GPXUP;3214;08:03:03;0;50	40126;8	73226;0;0;58;
$GPXUP;3214;08:03:04;0;50	4011;8	73206;0;0;60;
$GPXUP;3214;08:03:05;0;50	40091;8	7319;0;0;69;
$GPXUP;3214;08:03:06;0;50	40071;8	73178;0;0;76;
$GPXUP;3214;08:03:07;0;50	40053;8	73162;0;0;76;
$GPXUP;3214;08:03:08;0;50	40037;8	73145;0;0;75;
$GPXUP;3214;08:03:09;0;50	40024;8	73125;0;0;71;
$GPXUP;3214;08:03:10;0;50	40014;8	73102;0;0;67;
$GPXUP;3214;08:03:11;0;50	40009;8	73078;0;0;60;
$GPXUP;3214;08:03:12;0;50	4001;8	73055;0;0;51;
$GPXUP;3214;08:03:13;0;50	40016;8	73037;0;0;45;
$GPXUP;3214;08:03:14;0;50	40029;8	73023;0;0;46;
$GPXUP;3214;08:03:15;0;50	40044;8	73016;0;0;47;
$GPXUP;3214;08:03:16;0;50	40059;8	73012;0;0;51;
$GPXUP;3214;08:03:17;0;50	40073;8	73012;0;0;51;
$GPXUP;3214;08:03:18;0;50	40087;8	73016;0;0;53;
$GPXUP;3214;08:03:19;0;50	401;8	73024;0;0;54;
$GPXUP;3214;08:03:20;0;50	40112;8	73033;0;0;53;
$GPXUP;3214;08:03:21;0;50	40125;8	7304;0;0;52;
$GPXUP;3214;08:03:22;0;50	40138;8	73043;0;0;55;
$GPXUP;3214;08:03:23;0;50	40152;8	73048;0;0;58;
$GPXUP;3214;08:03:24;0;50	40166;8	73056;0;0;60;
$GPXUP;3214;08:03:25;0;50	4018;8	73068;0;0;60;
$GPXUP;3214;08:03:26;0;50	40192;8	7308;0;0;59;
$GPXUP;3214;08:03:27;0;50	40205;8	73093;0;0;59;
$GPXUP;3214;08:03:28;0;50	40216;8	73108;0;0;60;
$GPXUP;3214;08:03:29;0;50	40225;8	73128;0;0;62;
$GPXUP;3214;08:03:30;0;50	40233;8	7315;0;0;65;
$GPXUP;3214;08:03:31;0;50	40237;8	73176;0;0;65;
$GPXUP;3214;08:03:32;0;50	40237;8	73202;0;0;61;
$GPXUP;3214;08:03:33;0;50	40231;8	73227;0;0;61;
$GPXUP;3214;08:03:34;0;50	40218;8	73251;0;0;63;
$GPXUP;3214;08:03:35;0;50	40203;8	73274;0;0;73;
$GPXUP;3214;08:03:36;0;50	4019;8	73298;0;0;75;
$GPXUP;3214;08:03:37;0;50	40179;8	73324;0;0;79;
$GPXUP;3214;08:03:38;0;50	40169;8	73352;0;0;78;
$GPXUP;3214;08:03:39;0;50	40162;8	7338;0;0;79;
$GPXUP;3214;08:03:40;0;50	40157;8	73408;0;0;75;
$GPXUP;3214;08:03:41;0;50	40157;8	73435;0;0;69;
$GPXUP;3214;08:03:42;0;50	40159;8	73461;0;0;68;
$GPXUP;3214;08:03:43;0;50	40164;8	73486;0;0;66;
$GPXUP;3214;08:03:44;0;50	4017;8	73509;0;0;64;
$GPXUP;3214;08:03:45;0;50	40177;8	73533;0;0;65;
$GPXUP;3214;08:03:46;0;50	40181;8	73558;0;0;67;
$GPXUP;3214;08:03:47;0;50	40182;8	73585;0;0;69;
$GPXUP;3214;08:03:48;0;50	40178;8	73613;0;0;70;
$GPXUP;3214;08:03:49;0;50	40174;8	73642;0;0;75;
$GPXUP;3214;08:03:50;0;50	4017;8	73671;0;0;73;
$GPXUP;3214;08:03:51;0;50	40168;8	73698;0;0;69;
$GPXUP;3214;08:03:52;0;50	40168;8	73724;0;0;65;
$GPXUP;3214;08:03:53;0;50	40171;8	73748;0;0;63;
$GPXUP;3214;08:03:54;0;50	40177;8	7377;0;0;60;
$GPXUP;3214;08:03:55;0;50	40186;8	73786;0;0;51;
$GPXUP;3214;08:03:56;0;50	40196;8	73794;0;0;43;
$GPXUP;3214;08:03:57;0;50	40208;8	73792;0;0;39;
$GPXUP;3214;08:03:58;0;50	40221;8	73782;0;0;41;
$GPXUP;3214;08:03:59;0;50	40232;8	73761;0;0;47;
$GPXUP;3214;08:04:00;0;50	4024;8	73736;0;0;55;
$GPXUP;3214;08:04:01;0;50	40245;8	7371;0;0;61;
$GPXUP;3214;08:04:02;0;50	40246;8	73684;0;0;61;
$GPXUP;3214;08:04:03;0;50	40248;8	73658;0;0;58;
$GPXUP;3214;08:04:04;0;50	40253;8	73636;0;0;57;
$GPXUP;3214;08:04:05;0;50	40259;8	73621;0;0;50;
$GPXUP;3214;08:04:06;0;50	40268;8	73613;0;0;39;
$GPXUP;3214;08:04:07;0;50	40278;8	7362;0;0;33;
$GPXUP;3214;08:04:08;0;50	40288;8	7364;0;0;40;
$GPXUP;3214;08:04:09;0;50	40294;8	73673;0;0;54;
$GPXUP;3214;08:04:10;0;50	40298;8	73708;0;0;63;
$GPXUP;3214;08:04:11;0;50	40298;8	73739;0;0;64;
$GPXUP;3214;08:04:12;0;50	40296;8	73768;0;0;67;
$GPXUP;3214;08:04:13;0;50	40293;8	73797;0;0;67;
$GPXUP;3214;08:04:14;0;50	40293;8	73824;0;0;65;
$GPXUP;3214;08:04:15;0;50	40296;8	73849;0;0;61;
$GPXUP;3214;08:04:16;0;50	40301;8	73871;0;0;58;
$GPXUP;3214;08:04:17;0;50	40306;8	73892;0;0;56;
$GPXUP;3214;08:04:18;0;50	40314;8	73911;0;0;53;
$GPXUP;3214;08:04:19;0;50	40324;8	73925;0;0;51;
$GPXUP;3214;08:04:20;0;50	40336;8	73936;0;0;53;
$GPXUP;3214;08:04:21;0;50	40347;8	73949;0;0;54;
$GPXUP;3214;08:04:22;0;50	40355;8	73965;0;0;51;
$GPXUP;3214;08:04:23;0;50	4036;8	73985;0;0;50;
$GPXUP;3214;08:04:24;0;50	40358;8	7401;0;0;56;
$GPXUP;3214;08:04:25;0;50	4035;8	74038;0;0;64;
$GPXUP;3214;08:04:26;0;50	4034;8	74066;0;0;71;
$GPXUP;3214;08:04:27;0;50	40333;8	74092;0;0;70;
$GPXUP;3214;08:04:28;0;50	4033;8	74118;0;0;68;
$GPXUP;3214;08:04:29;0;50	4033;8	74142;0;0;61;
$GPXUP;3214;08:04:30;0;50	40335;8	74164;0;0;58;
$GPXUP;3214;08:04:31;0;50	40336;8	74186;0;0;57;
$GPXUP;3214;08:04:32;0;50	40334;8	74209;0;0;55;
$GPXUP;3214;08:04:33;0;50	40325;8	74231;0;0;58;
$GPXUP;3214;08:04:34;0;50	40312;8	74251;0;0;63;
$GPXUP;3214;08:04:35;0;50	40298;8	74268;0;0;66;
$GPXUP;3214;08:04:36;0;50	40282;8	74281;0;0;65;
$GPXUP;3214;08:04:37;0;50	40264;8	74284;0;0;64;
$GPXUP;3214;08:04:38;0;50	40242;8	74277;0;0;73;
$GPXUP;3214;08:04:39;0;50	40221;8	74268;0;0;75;
$GPXUP;3214;08:04:40;0;50	40201;8	74267;0;0;74;
$GPXUP;3214;08:04:41;0;50	40182;8	74273;0;0;76;
$GPXUP;3214;08:04:42;0;50	40165;8	74287;0;0;76;
$GPXUP;3214;08:04:43;0;50	40151;8	74307;0;0;74;
$GPXUP;3214;08:04:44;0;50	40139;8	74329;0;0;73;
$GPXUP;3214;08:04:45;0;50	40125;8	74348;0;0;73;
$GPXUP;3214;08:04:46;0;50	40108;8	74362;0;0;76;
$GPXUP;3214;08:04:47;0;50	4009;8	74373;0;0;78;
$GPXUP;3214;08:04:48;0;50	40071;8	74384;0;0;78;
$GPXUP;3214;08:04:49;0;50	40054;8	74398;0;0;77;
$GPXUP;3214;08:04:50;0;50	40039;8	74415;0;0;74;
$GPXUP;3214;08:04:51;0;50	40028;8	74437;0;0;71;
$GPXUP;3214;08:04:52;0;50	4002;8	74462;0;0;71;
$GPXUP;3214;08:04:53;0;50	40011;8	74487;0;0;71;
$GPXUP;3214;08:04:54;0;50	39999;8	74509;0;0;72;
$GPXUP;3214;08:04:55;0;50	39986;8	74525;0;0;69;
$GPXUP;3214;08:04:56;0;50	39969;8	74535;0;0;68;
$GPXUP;3214;08:04:57;0;50	3995;8	74535;0;0;68;
$GPXUP;3214;08:04:58;0;50	39932;8	74531;0;0;70;
$GPXUP;3214;08:04:59;0;50	39914;8	74528;0;0;70;
$GPXUP;3214;08:05:00;0;50	39897;8	74522;0;0;69;
$GPXUP;3214;08:05:01;0;50	39881;8	74511;0;0;68;
$GPXUP;3214;08:05:02;0;50	39866;8	74498;0;0;69;
$GPXUP;3214;08:05:03;0;50	3985;8	74488;0;0;69;
$GPXUP;3214;08:05:04;0;50	39833;8	74482;0;0;68;
$GPXUP;3214;08:05:05;0;50	39815;8	74481;0;0;69;
$GPXUP;3214;08:05:06;0;50	39798;8	74483;0;0;71;
$GPXUP;3214;08:05:07;0;50	3978;8	74483;0;0;74;
$GPXUP;3214;08:05:08;0;50	39761;8	74481;0;0;75;
$GPXUP;3214;08:05:09;0;50	39742;8	74481;0;0;76;
$GPXUP;3214;08:05:10;0;50	39724;8	74488;0;0;74;
$GPXUP;3214;08:05:11;0;50	39706;8	74497;0;0;77;
$GPXUP;3214;08:05:12;0;50	39688;8	74507;0;0;75;
$GPXUP;3214;08:05:13;0;50	39671;8	74518;0;0;71;
$GPXUP;3214;08:05:14;0;50	39656;8	74532;0;0;69;
$GPXUP;3214;08:05:15;0;50	39642;8	74547;0;0;69;
$GPXUP;3214;08:05:16;0;50	39628;8	74565;0;0;69;
$GPXUP;3214;08:05:17;0;50	39614;8	74581;0;0;69;
$GPXUP;3214;08:05:18;0;50	396;8	74596;0;0;69;
$GPXUP;3214;08:05:19;0;50	39587;8	74612;0;0;69;
$GPXUP;3214;08:05:20;0;50	39575;8	74631;0;0;68;
$GPXUP;3214;08:05:21;0;50	39563;8	7465;0;0;67;
$GPXUP;3214;08:05:22;0;50	3955;8	74668;0;0;70;
$GPXUP;3214;08:05:23;0;50	39534;8	7468;0;0;68;
$GPXUP;3214;08:05:24;0;50	39518;8	74684;0;0;65;
$GPXUP;3214;08:05:25;0;50	39499;8	74678;0;0;67;
$GPXUP;3214;08:05:26;0;50	39482;8	74665;0;0;71;
$GPXUP;3214;08:05:27;0;50	39468;8	74646;0;0;70;
$GPXUP;3214;08:05:28;0;50	39456;8	74626;0;0;67;
$GPXUP;3214;08:05:29;0;50	39443;8	7461;0;0;68;
$GPXUP;3214;08:05:30;0;50	39428;8	74596;0;0;68;
$GPXUP;3214;08:05:31;0;50	39412;8	74586;0;0;68;
$GPXUP;3214;08:05:32;0;50	39396;8	74579;0;0;67;
$GPXUP;3214;08:05:33;0;50	39378;8	74577;0;0;66;
$GPXUP;3214;08:05:34;0;50	3936;8	7458;0;0;70;
$GPXUP;3214;08:05:35;0;50	39342;8	74583;0;0;75;
$GPXUP;3214;08:05:36;0;50	39323;8	74583;0;0;75;
$GPXUP;3214;08:05:37;0;50	39304;8	74577;0;0;75;
$GPXUP;3214;08:05:38;0;50	39288;8	74567;0;0;71;
$GPXUP;3214;08:05:39;0;50	39274;8	74553;0;0;68;
$GPXUP;3214;08:05:40;0;50	39261;8	74536;0;0;65;
$GPXUP;3214;08:05:41;0;50	3925;8	74518;0;0;65;
$GPXUP;3214;08:05:42;0;50	39243;8	74496;0;0;63;
$GPXUP;3214;08:05:43;0;50	39237;8	74473;0;0;63;
$GPXUP;3214;08:05:44;0;50	39229;8	74451;0;0;64;
$GPXUP;3214;08:05:45;0;50	39218;8	74432;0;0;66;
$GPXUP;3214;08:05:46;0;50	39204;8	74416;0;0;68;
$GPXUP;3214;08:05:47;0;50	39185;8	74405;0;0;73;
$GPXUP;3214;08:05:48;0;50	39166;8	74397;0;0;77;
$GPXUP;3214;08:05:49;0;50	39148;8	74387;0;0;75;
$GPXUP;3214;08:05:50;0;50	39132;8	74372;0;0;71;
$GPXUP;3214;08:05:51;0;50	39119;8	74357;0;0;67;
$GPXUP;3214;08:05:52;0;50	39104;8	74344;0;0;66;
$GPXUP;3214;08:05:53;0;50	3909;8	74332;0;0;65;
$GPXUP;3214;08:05:54;0;50	39075;8	74322;0;0;67;
$GPXUP;3214;08:05:55;0;50	39058;8	74316;0;0;66;
$GPXUP;3214;08:05:56;0;50	39042;8	74308;0;0;69;
$GPXUP;3214;08:05:57;0;50	39026;8	74296;0;0;71;
$GPXUP;3214;08:05:58;0;50	39011;8	7428;0;0;74;
$GPXUP;3214;08:05:59;0;50	38997;8	74262;0;0;72;
$GPXUP;3214;08:06:00;0;50	38982;8	74247;0;0;68;
$GPXUP;3214;08:06:01;0;50	38966;8	74237;0;0;67;
$GPXUP;3214;08:06:02;0;50	38946;8	74236;0;0;70;
$GPXUP;3214;08:06:03;0;50	38924;8	74244;0;0;75;
$GPXUP;3214;08:06:04;0;50	38903;8	74259;0;0;80;
$GPXUP;3214;08:06:05;0;50	38886;8	74279;0;0;78;
$GPXUP;3214;08:06:06;0;50	38871;8	74301;0;0;74;
$GPXUP;3214;08:06:07;0;50	38856;8	7432;0;0;74;
$GPXUP;3214;08:06:08;0;50	3884;8	74334;0;0;74;
$GPXUP;3214;08:06:09;0;50	38823;8	74344;0;0;73;
$GPXUP;3214;08:06:10;0;50	38805;8	74353;0;0;73;
$GPXUP;3214;08:06:11;0;50	38788;8	7436;0;0;73;
$GPXUP;3214;08:06:12;0;50	3877;8	74369;0;0;72;
$GPXUP;3214;08:06:13;0;50	38755;8	74384;0;0;73;
$GPXUP;3214;08:06:14;0;50	38742;8	74404;0;0;71;
$GPXUP;3214;08:06:15;0;50	38731;8	74428;0;0;71;
$GPXUP;3214;08:06:16;0;50	3872;8	7445;0;0;71;
$GPXUP;3214;08:06:17;0;50	38707;8	74469;0;0;71;
$GPXUP;3214;08:06:18;0;50	38691;8	74483;0;0;72;
$GPXUP;3214;08:06:19;0;50	38673;8	74492;0;0;75;
$GPXUP;3214;08:06:20;0;50	38654;8	74499;0;0;77;
$GPXUP;3214;08:06:21;0;50	38635;8	74505;0;0;76;
$GPXUP;3214;08:06:22;0;50	38616;8	74511;0;0;75;
$GPXUP;3214;08:06:23;0;50	38597;8	74517;0;0;75;
$GPXUP;3214;08:06:24;0;50	38579;8	74525;0;0;75;
$GPXUP;3214;08:06:25;0;50	38562;8	74537;0;0;74;
$GPXUP;3214;08:06:26;0;50	38546;8	74549;0;0;73;
$GPXUP;3214;08:06:27;0;50	38529;8	74561;0;0;72;
$GPXUP;3214;08:06:28;0;50	38512;8	74571;0;0;71;
$GPXUP;3214;08:06:29;0;50	38495;8	74578;0;0;73;
$GPXUP;3214;08:06:30;0;50	38477;8	74586;0;0;71;
$GPXUP;3214;08:06:31;0;50	38461;8	74598;0;0;72;
$GPXUP;3214;08:06:32;0;50	38447;8	74615;0;0;73;
$GPXUP;3214;08:06:33;0;50	38434;8	74635;0;0;69;
$GPXUP;3214;08:06:34;0;50	38423;8	74656;0;0;70;
$GPXUP;3214;08:06:35;0;50	38412;8	74678;0;0;71;
$GPXUP;3214;08:06:36;0;50	38399;8	74698;0;0;73;
$GPXUP;3214;08:06:37;0;50	38384;8	74715;0;0;71;
$GPXUP;3214;08:06:38;0;50	38368;8	74725;0;0;69;
$GPXUP;3214;08:06:39;0;50	38348;8	74726;0;0;71;
$GPXUP;3214;08:06:40;0;50	38328;8	74718;0;0;75;
$GPXUP;3214;08:06:41;0;50	3831;8	74702;0;0;76;
$GPXUP;3214;08:06:42;0;50	38295;8	74684;0;0;71;
$GPXUP;3214;08:06:43;0;50	38281;8	74668;0;0;69;
$GPXUP;3214;08:06:44;0;50	38266;8	74654;0;0;67;
$GPXUP;3214;08:06:45;0;50	38252;8	74642;0;0;65;
$GPXUP;3214;08:06:46;0;50	38236;8	74633;0;0;65;
$GPXUP;3214;08:06:47;0;50	38219;8	74631;0;0;66;
$GPXUP;3214;08:06:48;0;50	382;8	74635;0;0;72;
$GPXUP;3214;08:06:49;0;50	38179;8	74639;0;0;80;
$GPXUP;3214;08:06:50;0;50	38159;8	74642;0;0;80;
$GPXUP;3214;08:06:51;0;50	38138;8	74643;0;0;80;
$GPXUP;3214;08:06:52;0;50	38118;8	74645;0;0;80;
$GPXUP;3214;08:06:53;0;50	38098;8	74645;0;0;79;
$GPXUP;3214;08:06:54;0;50	38078;8	74641;0;0;79;
$GPXUP;3214;08:06:55;0;50	38059;8	74634;0;0;79;
$GPXUP;3214;08:06:56;0;50	38041;8	74623;0;0;77;
$GPXUP;3214;08:06:57;0;50	38026;8	74608;0;0;74;
$GPXUP;3214;08:06:58;0;50	3801;8	74594;0;0;72;
$GPXUP;3214;08:06:59;0;50	37994;8	74584;0;0;70;
$GPXUP;3214;08:07:00;0;50	37976;8	74579;0;0;69;
$GPXUP;3214;08:07:01;0;50	37958;8	7458;0;0;70;
$GPXUP;3214;08:07:02;0;50	37938;8	74586;0;0;75;
$GPXUP;3214;08:07:03;0;50	3792;8	74597;0;0;78;
$GPXUP;3214;08:07:04;0;50	37902;8	74611;0;0;76;
$GPXUP;3214;08:07:05;0;50	37886;8	74628;0;0;76;
$GPXUP;3214;08:07:06;0;50	37873;8	74648;0;0;73;
$GPXUP;3214;08:07:07;0;50	3786;8	74668;0;0;72;
$GPXUP;3214;08:07:08;0;50	37847;8	74688;0;0;72;
$GPXUP;3214;08:07:09;0;50	37834;8	74706;0;0;69;
$GPXUP;3214;08:07:10;0;50	3782;8	74723;0;0;68;
$GPXUP;3214;08:07:11;0;50	37805;8	74733;0;0;67;
$GPXUP;3214;08:07:12;0;50	37788;8	74734;0;0;63;
$GPXUP;3214;08:07:13;0;50	37773;8	74728;0;0;63;
$GPXUP;3214;08:07:14;0;50	37758;8	74719;0;0;63;
$GPXUP;3214;08:07:15;0;50	37743;8	74708;0;0;65;
$GPXUP;3214;08:07:16;0;50	37727;8	74696;0;0;69;
$GPXUP;3214;08:07:17;0;50	37711;8	74683;0;0;71;
$GPXUP;3214;08:07:18;0;50	37696;8	74669;0;0;71;
$GPXUP;3214;08:07:19;0;50	37681;8	74656;0;0;68;
$GPXUP;3214;08:07:20;0;50	37665;8	74649;0;0;64;
$GPXUP;3214;08:07:21;0;50	37648;8	74649;0;0;65;
$GPXUP;3214;08:07:22;0;50	37632;8	74658;0;0;67;
$GPXUP;3214;08:07:23;0;50	37616;8	74672;0;0;67;
$GPXUP;3214;08:07:24;0;50	37603;8	74689;0;0;67;
$GPXUP;3214;08:07:25;0;50	37591;8	74708;0;0;68;
$GPXUP;3214;08:07:26;0;50	37578;8	74724;0;0;66;
$GPXUP;3214;08:07:27;0;50	37562;8	74734;0;0;65;
$GPXUP;3214;08:07:28;0;50	37545;8	74735;0;0;66;
$GPXUP;3214;08:07:29;0;50	37528;8	7473;0;0;70;
$GPXUP;3214;08:07:30;0;50	37511;8	74719;0;0;70;
$GPXUP;3214;08:07:31;0;50	37496;8	74705;0;0;67;
$GPXUP;3214;08:07:32;0;50	37482;8	74689;0;0;67;
$GPXUP;3214;08:07:33;0;50	37468;8	74675;0;0;67;
$GPXUP;3214;08:07:34;0;50	37452;8	74664;0;0;67;
$GPXUP;3214;08:07:35;0;50	37434;8	74658;0;0;74;
$GPXUP;3214;08:07:36;0;50	37416;8	74651;0;0;75;
$GPXUP;3214;08:07:37;0;50	37398;8	74644;0;0;73;
$GPXUP;3214;08:07:38;0;50	37379;8	74642;0;0;72;
$GPXUP;3214;08:07:39;0;50	37361;8	74645;0;0;71;
$GPXUP;3214;08:07:40;0;50	37343;8	74655;0;0;75;
$GPXUP;3214;08:07:41;0;50	37325;8	74671;0;0;80;
$GPXUP;3214;08:07:42;0;50	3731;8	74693;0;0;78;
$GPXUP;3214;08:07:43;0;50	37297;8	74716;0;0;77;
$GPXUP;3214;08:07:44;0;50	37282;8	74737;0;0;79;
$GPXUP;3214;08:07:45;0;50	37266;8	74756;0;0;81;
$GPXUP;3214;08:07:46;0;50	3725;8	74775;0;0;79;
$GPXUP;3214;08:07:47;0;50	37233;8	7479;0;0;75;
$GPXUP;3214;08:07:48;0;50	37215;8	748;0;0;73;
$GPXUP;3214;08:07:49;0;50	37198;8	74807;0;0;71;
$GPXUP;3214;08:07:50;0;50	3718;8	74809;0;0;68;
$GPXUP;3214;08:07:51;0;50	37163;8	74806;0;0;68;
$GPXUP;3214;08:07:52;0;50	37146;8	74802;0;0;70;
$GPXUP;3214;08:07:53;0;50	37129;8	74795;0;0;71;
$GPXUP;3214;08:07:54;0;50	37113;8	74784;0;0;72;
$GPXUP;3214;08:07:55;0;50	37096;8	74768;0;0;79;
$GPXUP;3214;08:07:56;0;50	37079;8	74749;0;0;87;
$GPXUP;3214;08:07:57;0;50	3706;8	7473;0;0;88;
$GPXUP;3214;08:07:58;0;50	37042;8	7471;0;0;87;
$GPXUP;3214;08:07:59;0;50	37023;8	74691;0;0;84;
$GPXUP;3214;08:08:00;0;50	37004;8	74679;0;0;81;
$GPXUP;3214;08:08:01;0;50	36983;8	74677;0;0;79;
$GPXUP;3214;08:08:02;0;50	36962;8	74683;0;0;78;
$GPXUP;3214;08:08:03;0;50	36942;8	74684;0;0;82;
$GPXUP;3214;08:08:04;0;50	36922;8	74679;0;0;81;
$GPXUP;3214;08:08:05;0;50	36904;8	74672;0;0;75;
$GPXUP;3214;08:08:06;0;50	36886;8	74668;0;0;75;
$GPXUP;3214;08:08:07;0;50	36867;8	74665;0;0;74;
$GPXUP;3214;08:08:08;0;50	36849;8	7466;0;0;74;
$GPXUP;3214;08:08:09;0;50	36832;8	74652;0;0;74;
$GPXUP;3214;08:08:10;0;50	36815;8	7464;0;0;75;
$GPXUP;3214;08:08:11;0;50	36797;8	7463;0;0;75;
$GPXUP;3214;08:08:12;0;50	36779;8	74625;0;0;73;
$GPXUP;3214;08:08:13;0;50	3676;8	74627;0;0;71;
$GPXUP;3214;08:08:14;0;50	36742;8	74627;0;0;74;
$GPXUP;3214;08:08:15;0;50	36724;8	74624;0;0;75;
$GPXUP;3214;08:08:16;0;50	36705;8	74618;0;0;75;
$GPXUP;3214;08:08:17;0;50	36686;8	74615;0;0;74;
$GPXUP;3214;08:08:18;0;50	36668;8	74615;0;0;72;
$GPXUP;3214;08:08:19;0;50	36651;8	74619;0;0;67;
$GPXUP;3214;08:08:20;0;50	36635;8	74628;0;0;67;
$GPXUP;3214;08:08:21;0;50	36618;8	74638;0;0;70;
$GPXUP;3214;08:08:22;0;50	36601;8	74648;0;0;74;
$GPXUP;3214;08:08:23;0;50	36584;8	7466;0;0;78;
$GPXUP;3214;08:08:24;0;50	36567;8	74676;0;0;79;
$GPXUP;3214;08:08:25;0;50	36551;8	74694;0;0;79;
$GPXUP;3214;08:08:26;0;50	36537;8	74715;0;0;77;
$GPXUP;3214;08:08:27;0;50	36525;8	74738;0;0;73;
$GPXUP;3214;08:08:28;0;50	36514;8	7476;0;0;69;
$GPXUP;3214;08:08:29;0;50	36503;8	74781;0;0;69;
$GPXUP;3214;08:08:30;0;50	36492;8	74802;0;0;70;
$GPXUP;3214;08:08:31;0;50	36482;8	74825;0;0;69;
$GPXUP;3214;08:08:32;0;50	36474;8	74849;0;0;68;
$GPXUP;3214;08:08:33;0;50	36465;8	74873;0;0;70;
$GPXUP;3214;08:08:34;0;50	36454;8	74893;0;0;68;
$GPXUP;3214;08:08:35;0;50	3644;8	74906;0;0;68;
$GPXUP;3214;08:08:36;0;50	36422;8	74917;0;0;73;
$GPXUP;3214;08:08:37;0;50	36406;8	74929;0;0;73;
$GPXUP;3214;08:08:38;0;50	3639;8	74943;0;0;74;
$GPXUP;3214;08:08:39;0;50	36375;8	7496;0;0;71;
$GPXUP;3214;08:08:40;0;50	36364;8	7498;0;0;67;
$GPXUP;3214;08:08:41;0;50	36354;8	74999;0;0;62;
$GPXUP;3214;08:08:42;0;50	36343;8	75016;0;0;61;
$GPXUP;3214;08:08:43;0;50	3633;8	75026;0;0;56;
$GPXUP;3214;08:08:44;0;50	36314;8	75024;0;0;55;
$GPXUP;3214;08:08:45;0;50	363;8	75013;0;0;56;
$GPXUP;3214;08:08:46;0;50	36288;8	74995;0;0;56;
$GPXUP;3214;08:08:47;0;50	36281;8	74969;0;0;61;
$GPXUP;3214;08:08:48;0;50	3627;8	7495;0;0;65;
$GPXUP;3214;08:08:49;0;50	36259;8	74928;0;0;64;
$GPXUP;3214;08:08:50;0;50	36245;8	74915;0;0;63;
$GPXUP;3214;08:08:51;0;50	36229;8	74908;0;0;65;
$GPXUP;3214;08:08:52;0;50	3621;8	74906;0;0;70;
$GPXUP;3214;08:08:53;0;50	3619;8	74908;0;0;77;
$GPXUP;3214;08:08:54;0;50	36171;8	7491;0;0;77;
$GPXUP;3214;08:08:55;0;50	36152;8	74907;0;0;76;
$GPXUP;3214;08:08:56;0;50	36133;8	74901;0;0;75;
$GPXUP;3214;08:08:57;0;50	36116;8	74892;0;0;71;
$GPXUP;3214;08:08:58;0;50	36101;8	74878;0;0;72;
$GPXUP;3214;08:08:59;0;50	36086;8	74861;0;0;71;
$GPXUP;3214;08:09:00;0;50	36072;8	74844;0;0;72;
$GPXUP;3214;08:09:01;0;50	36056;8	7483;0;0;73;
$GPXUP;3214;08:09:02;0;50	36039;8	74819;0;0;74;
$GPXUP;3214;08:09:03;0;50	36022;8	74808;0;0;73;
$GPXUP;3214;08:09:04;0;50	36006;8	74796;0;0;73;
$GPXUP;3214;08:09:05;0;50	35992;8	74779;0;0;70;
$GPXUP;3214;08:09:06;0;50	35984;8	74759;0;0;62;
$GPXUP;3214;08:09:07;0;50	35975;8	74739;0;0;62;
$GPXUP;3214;08:09:08;0;50	35965;8	74721;0;0;66;
$GPXUP;3214;08:09:09;0;50	35951;8	74705;0;0;69;
$GPXUP;3214;08:09:10;0;50	35936;8	74692;0;0;70;
$GPXUP;3214;08:09:11;0;50	35918;8	74684;0;0;72;
$GPXUP;3214;08:09:12;0;50	35899;8	74677;0;0;77;
$GPXUP;3214;08:09:13;0;50	35881;8	74668;0;0;77;
$GPXUP;3214;08:09:14;0;50	35865;8	74655;0;0;72;
$GPXUP;3214;08:09:15;0;50	35851;8	74642;0;0;66;
$GPXUP;3214;08:09:16;0;50	35836;8	74633;0;0;64;
$GPXUP;3214;08:09:17;0;50	3582;8	74629;0;0;67;
$GPXUP;3214;08:09:18;0;50	35802;8	74627;0;0;68;
$GPXUP;3214;08:09:19;0;50	35785;8	74626;0;0;70;
$GPXUP;3214;08:09:20;0;50	35767;8	7463;0;0;70;
$GPXUP;3214;08:09:21;0;50	35748;8	74637;0;0;76;
$GPXUP;3214;08:09:22;0;50	3573;8	74646;0;0;73;
$GPXUP;3214;08:09:23;0;50	35713;8	74657;0;0;73;
$GPXUP;3214;08:09:24;0;50	35696;8	74667;0;0;73;
$GPXUP;3214;08:09:25;0;50	35678;8	74674;0;0;74;
$GPXUP;3214;08:09:26;0;50	3566;8	74675;0;0;71;
$GPXUP;3214;08:09:27;0;50	35644;8	74667;0;0;64;
$GPXUP;3214;08:09:28;0;50	35631;8	74648;0;0;62;
$GPXUP;3214;08:09:29;0;50	35622;8	74621;0;0;65;
$GPXUP;3214;08:09:30;0;50	35612;8	74599;0;0;66;
$GPXUP;3214;08:09:31;0;50	356;8	7458;0;0;66;
$GPXUP;3214;08:09:32;0;50	35587;8	74565;0;0;66;
$GPXUP;3214;08:09:33;0;50	35572;8	74553;0;0;65;
$GPXUP;3214;08:09:34;0;50	35557;8	74545;0;0;64;
$GPXUP;3214;08:09:35;0;50	35542;8	74537;0;0;65;
$GPXUP;3214;08:09:36;0;50	35527;8	74525;0;0;68;
$GPXUP;3214;08:09:37;0;50	35516;8	74509;0;0;64;
$GPXUP;3214;08:09:38;0;50	35511;8	74492;0;0;53;
$GPXUP;3214;08:09:39;0;50	35508;8	74479;0;0;38;
$GPXUP;3214;08:09:40;0;50	35511;8	7447;0;0;26;
$GPXUP;3214;08:09:41;0;50	35522;8	74468;0;0;24;
$GPXUP;3214;08:09:42;0;50	35537;8	74476;0;0;32;
$GPXUP;3214;08:09:43;0;50	35554;8	74495;0;0;50;
$GPXUP;3214;08:09:44;0;50	3557;8	74514;0;0;55;
$GPXUP;3214;08:09:45;0;50	35582;8	74533;0;0;56;
$GPXUP;3214;08:09:46;0;50	35589;8	74554;0;0;55;
$GPXUP;3214;08:09:47;0;50	35592;8	74576;0;0;53;
$GPXUP;3214;08:09:48;0;50	35586;8	74597;0;0;52;
$GPXUP;3214;08:09:49;0;50	35574;8	74615;0;0;53;
$GPXUP;3214;08:09:50;0;50	3556;8	74617;0;0;46;
$GPXUP;3214;08:09:51;0;50	35544;8	7461;0;0;51;
$GPXUP;3214;08:09:52;0;50	35529;8	74597;0;0;52;
$GPXUP;3214;08:09:53;0;50	35524;8	7459;0;0;36;
$GPXUP;3214;08:09:54;0;50	35523;8	74586;0;0;22;
$GPXUP;3214;08:09:55;0;50	35527;8	74583;0;0;5;
$GPXUP;3214;08:09:56;0;50	35536;8	74576;0;0;1;
$GPXUP;3214;08:09:57;0;50	3554;8	74574;0;0;2;
$GPXUP;3214;08:09:58;0;50	35542;8	74572;0;0;0;
$GPXUP;3214;08:09:59;0;50	35542;8	74572;0;0;0;
$GPXUP;3214;08:10:00;0;50	35542;8	74572;0;0;0;
$GPXUP;3214;08:10:01;0;50	35542;8	74572;0;0;0;
$GPXUP;3214;08:10:02;0;50	35542;8	74572;0;0;0;
$GPXUP;3214;08:10:03;0;50	35542;8	74572;0;0;0;
$GPXUP;3214;08:10:04;0;50	35542;8	74572;0;0;0;
$GPXUP;3214;08:10:05;0;50	35542;8	74572;0;0;0;
$GPXUP;3214;08:10:06;0;50	35542;8	74572;0;0;0;
$GPXUP;3214;08:10:07;0;50	35542;8	74572;0;0;0;
$GPXUP;3214;08:10:08;0;50	35542;8	74572;0;0;0;
$GPXUP;3214;08:10:09;0;50	35542;8	74572;0;0;0;
$GPXUP;3214;08:10:10;0;50	35542;8	74572;0;0;0;
$GPXUP;3214;08:10:11;0;50	35542;8	74572;0;0;0;
$GPXUP;3214;08:10:12;0;50	35542;8	74572;0;0;0;
$GPXUP;3214;08:10:13;0;50	35542;8	74572;0;0;0;
$GPXUP;3214;08:10:14;0;50	35542;8	74572;0;0;0;
$GPXUP;3214;08:10:15;0;50	35542;8	74572;0;0;0;
$GPXUP;3214;08:10:16;0;50	35542;8	74572;0;0;0;
$GPXUP;3214;08:10:17;0;50	35542;8	74572;0;0;0;
$GPXUP;3214;08:10:18;0;50	35542;8	74572;0;0;0;
$GPXUP;3214;08:10:19;0;50	35542;8	74572;0;0;0;
$GPXUP;3214;08:10:20;0;50	35542;8	74572;0;0;0;
$GPXUP;3214;08:10:21;0;50	35542;8	74572;0;0;0;
$GPXUP;3214;08:10:22;0;50	35542;8	74572;0;0;0;
$GPXUP;3214;08:10:23;0;50	35542;8	74572;0;0;0;
$GPXUP;3214;08:10:24;0;50	35542;8	74572;0;0;0;
$GPXUP;3214;08:10:25;0;50	35542;8	74572;0;0;0;
$GPXUP;3214;08:10:26;0;50	35542;8	74572;0;0;0;
$GPXUP;3214;08:10:27;0;50	35542;8	74572;0;0;0;
$GPXUP;3214;08:10:28;0;50	35542;8	74572;0;0;0;
$GPXUP;3214;08:10:29;0;50	35542;8	74572;0;0;0;
$GPXUP;3214;08:10:30;0;50	35542;8	74572;0;0;0;
$GPXUP;3214;08:10:31;0;50	35542;8	74572;0;0;0;
$GPXUP;3214;08:10:32;0;50	35542;8	74572;0;0;0;
$GPXUP;3214;08:10:33;0;50	35542;8	74572;0;0;0;
$GPXUP;3214;08:10:34;0;50	35542;8	74572;0;0;0;
$GPXUP;3214;08:10:35;0;50	35542;8	74572;0;0;0;
$GPXUP;3214;08:10:36;0;50	35542;8	74572;0;0;0;
$GPXUP;3214;08:10:37;0;50	35542;8	74572;0;0;0;
$GPXUP;3214;08:10:38;0;50	35542;8	74572;0;0;0;
$GPXUP;3214;08:10:39;0;50	35542;8	74572;0;0;0;
$GPXUP;3214;08:10:40;0;50	35542;8	74572;0;0;0;
$GPXUP;3214;08:10:41;0;50	35542;8	74572;0;0;0;
$GPXUP;3214;08:10:42;0;50	35542;8	74572;0;0;0;
$GPXUP;3214;08:10:43;0;50	35542;8	74572;0;0;0;
$GPXUP;3214;08:10:44;0;50	35542;8	74572;0;0;0;
$GPXUP;3214;08:10:45;0;50	35542;8	74572;0;0;0;
$GPXUP;3214;08:10:46;0;50	35542;8	74572;0;0;0;
$GPXUP;3214;08:10:47;0;50	35542;8	74572;0;0;0;
$GPXUP;3214;08:10:48;0;50	35542;8	74572;0;0;0;
$GPXUP;3214;08:10:49;0;50	35542;8	74572;0;0;0;
$GPXUP;3214;08:10:50;0;50	35542;8	74572;0;0;0;
$GPXUP;3214;08:10:51;0;50	35542;8	74572;0;0;0;
$GPXUP;3214;08:10:52;0;50	35542;8	74572;0;0;0;
$GPXUP;3214;08:10:53;0;50	35542;8	74572;0;0;0;
$GPXUP;3214;08:10:54;0;50	35542;8	74572;0;0;0;
$GPXUP;3214;08:10:55;0;50	35542;8	74572;0;0;0;
$GPXUP;3214;08:10:56;0;50	35542;8	74572;0;0;0;
$GPXUP;3214;08:10:57;0;50	35542;8	74572;0;0;0;
$GPXUP;3214;08:10:58;0;50	35542;8	74572;0;0;0;
$GPXUP;3214;08:10:59;0;50	35542;8	74572;0;0;0;
$GPXUP;3214;08:11:00;0;50	35542;8	74572;0;0;0;
$GPXUP;3214;08:11:01;0;50	35542;8	74572;0;0;0;
$GPXUP;3214;08:11:02;0;50	35542;8	74572;0;0;0;
$GPXUP;3214;08:11:03;0;50	35542;8	74572;0;0;0;
$GPXUP;3214;08:11:04;0;50	35542;8	74572;0;0;0;
$GPXUP;3214;08:11:05;0;50	35542;8	74572;0;0;0;
$GPXUP;3214;08:11:06;0;50	35542;8	74572;0;0;0;
$GPXUP;3214;08:11:07;0;50	35542;8	74572;0;0;0;
$GPXUP;3214;08:11:08;0;50	35542;8	74572;0;0;0;
$GPXUP;3214;08:11:09;0;50	35542;8	74572;0;0;0;
$GPXUP;3214;08:11:10;0;50	35542;8	74572;0;0;0;
$GPXUP;3214;08:11:11;0;50	35542;8	74572;0;0;0;
$GPXUP;3214;08:11:12;0;50	35542;8	74572;0;0;0;
$GPXUP;3214;08:11:13;0;50	35542;8	74572;0;0;0;
$GPXUP;3214;08:11:14;0;50	35542;8	74572;0;0;0;
$GPXUP;3214;08:11:15;0;50	35542;8	74572;0;0;0;
$GPXUP;3214;08:11:16;0;50	35542;8	74572;0;0;0;
$GPXUP;3214;08:11:17;0;50	35542;8	74572;0;0;0;
$GPXUP;3214;08:11:18;0;50	35542;8	74572;0;0;0;
$GPXUP;3214;08:11:19;0;50	35542;8	74572;0;0;0;
$GPXUP;3214;08:11:20;0;50	35542;8	74572;0;0;0;
$GPXUP;3214;08:11:21;0;50	35542;8	74572;0;0;0;
$GPXUP;3214;08:11:22;0;50	35542;8	74572;0;0;0;
$GPXUP;3214;08:11:23;0;50	35542;8	74572;0;0;0;
$GPXUP;3214;08:11:24;0;50	35542;8	74572;0;0;0;
$GPXUP;3214;08:11:25;0;50	35542;8	74572;0;0;0;
$GPXUP;3214;08:11:26;0;50	35542;8	74572;0;0;0;
$GPXUP;3214;08:11:27;0;50	35542;8	74572;0;0;0;
$GPXUP;3214;08:11:28;0;50	35542;8	74572;0;0;0;
$GPXUP;3214;08:11:29;0;50	35542;8	74572;0;0;0;
$GPXUP;3214;08:11:30;0;50	35542;8	74572;0;0;0;
$GPXUP;3214;08:11:31;0;50	35542;8	74572;0;0;0;
$GPXUP;3214;08:11:32;0;50	35542;8	74572;0;0;0;
$GPXUP;3214;08:11:33;0;50	35542;8	74572;0;0;0;
$GPXUP;3214;08:11:34;0;50	35542;8	74572;0;0;0;
$GPXUP;3214;08:11:35;0;50	35542;8	74572;0;0;0;
$GPXUP;3214;08:11:36;0;50	35542;8	74572;0;0;0;
$GPXUP;3214;08:11:37;0;50	35542;8	74572;0;0;0;
$GPXUP;3214;08:11:38;0;50	35542;8	74572;0;0;0;
$GPXUP;3214;08:11:39;0;50	35542;8	74572;0;0;0;
$GPXUP;3214;08:11:40;0;50	35542;8	74572;0;0;0;
$GPXUP;3214;08:11:41;0;50	35542;8	74572;0;0;0;
$GPXUP;3214;08:11:42;0;50	35542;8	74572;0;0;0;
$GPXUP;3214;08:11:43;0;50	35542;8	74572;0;0;0;
$GPXUP;3214;08:11:44;0;50	35542;8	74572;0;0;0;
$GPXUP;3214;08:11:45;0;50	35542;8	74572;0;0;0;
$GPXUP;3214;08:11:46;0;50	35542;8	74572;0;0;0;
$GPXUP;3214;08:11:47;0;50	35542;8	74572;0;0;0;
$GPXUP;3214;08:11:48;0;50	35542;8	74572;0;0;0;
$GPXUP;3214;08:11:49;0;50	35542;8	74572;0;0;0;
$GPXUP;3214;08:11:50;0;50	35542;8	74572;0;0;0;
$GPXUP;3214;08:11:51;0;50	35542;8	74572;0;0;0;
$GPXUP;3214;08:11:52;0;50	35542;8	74572;0;0;0;
$GPXUP;3214;08:11:53;0;50	35542;8	74572;0;0;0;
$GPXUP;3214;08:11:54;0;50	35542;8	74572;0;0;0;
$GPXUP;3214;08:11:55;0;50	35542;8	74572;0;0;0;
$GPXUP;3214;08:11:56;0;50	35542;8	74572;0;0;0;
$GPXUP;3214;08:11:57;0;50	35542;8	74572;0;0;0;
$GPXUP;3214;08:11:58;0;50	35542;8	74572;0;0;0;
$GPXUP;3214;08:11:59;0;50	35542;8	74572;0;0;0;
$GPXUP;3214;08:12:00;0;50	35542;8	74572;0;0;0;
$GPXUP;3214;08:12:01;0;50	35542;8	74572;0;0;0;
$GPXUP;3214;08:12:02;0;50	35542;8	74572;0;0;0;
$GPXUP;3214;08:12:03;0;50	35542;8	74572;0;0;0;
$GPXUP;3214;08:12:04;0;50	35542;8	74572;0;0;0;
$GPXUP;3214;08:12:05;0;50	35542;8	74572;0;0;0;
$GPXUP;3214;08:12:06;0;50	35542;8	74572;0;0;0;
$GPXUP;3214;08:12:07;0;50	35542;8	74572;0;0;0;
$GPXUP;3214;08:12:08;0;50	35542;8	74572;0;0;0;
$GPXUP;3214;08:12:09;0;50	35542;8	74572;0;0;0;
$GPXUP;3214;08:12:10;0;50	35542;8	74572;0;0;0;
$GPXUP;3214;08:12:11;0;50	35542;8	74572;0;0;0;
$GPXUP;3214;08:12:12;0;50	35542;8	74572;0;0;0;
$GPXUP;3214;08:12:13;0;50	35542;8	74572;0;0;0;
$GPXUP;3214;08:12:14;0;50	35542;8	74572;0;0;0;
$GPXUP;3214;08:12:15;0;50	35542;8	74572;0;0;0;
$GPXUP;3214;08:12:16;0;50	35542;8	74572;0;0;0;
$GPXUP;3214;08:12:17;0;50	35542;8	74572;0;0;0;
$GPXUP;3214;08:12:18;0;50	35542;8	74572;0;0;0;
$GPXUP;3214;08:12:19;0;50	35542;8	74572;0;0;0;
$GPXUP;3214;08:12:20;0;50	35542;8	74572;0;0;0;
$GPXUP;3214;08:12:21;0;50	35542;8	74572;0;0;0;
$GPXUP;3214;08:12:22;0;50	35542;8	74572;0;0;0;
$GPXUP;3214;08:12:23;0;50	35542;8	74572;0;0;0;
$GPXUP;3214;08:12:24;0;50	35542;8	74572;0;0;0;
$GPXUP;3214;08:12:25;0;50	35542;8	74572;0;0;0;
$GPXUP;3214;08:12:26;0;50	35542;8	74572;0;0;0;
$GPXUP;3214;08:12:27;0;50	35542;8	74572;0;0;0;
$GPXUP;3214;08:12:28;0;50	35542;8	74572;0;0;0;
$GPXUP;3214;08:12:29;0;50	35542;8	74572;0;0;0;
$GPXUP;3214;08:12:30;0;50	35542;8	74572;0;0;0;
$GPXUP;3214;08:12:31;0;50	35542;8	74572;0;0;0;
$GPXUP;3214;08:12:32;0;50	35542;8	74572;0;0;0;
$GPXUP;3214;08:12:33;0;50	35542;8	74572;0;0;0;
$GPXUP;3214;08:12:34;0;50	35542;8	74572;0;0;0;
$GPXUP;3214;08:12:35;0;50	35542;8	74572;0;0;0;
$GPXUP;3214;08:12:36;0;50	35542;8	74572;0;0;0;
$GPXUP;3214;08:12:37;0;50	35542;8	74572;0;0;0;
$GPXUP;3214;08:12:38;0;50	35542;8	74572;0;0;0;
$GPXUP;3214;08:12:39;0;50	35542;8	74572;0;0;0;
$GPXUP;3214;08:12:40;0;50	35542;8	74572;0;0;0;
$GPXUP;3214;08:12:41;0;50	35542;8	74572;0;0;0;
$GPXUP;3214;08:12:42;0;50	35542;8	74572;0;0;0;
$GPXUP;3214;08:12:43;0;50	35542;8	74572;0;0;0;
$GPXUP;3214;08:12:44;0;50	35542;8	74572;0;0;0;
$GPXUP;3214;08:12:45;0;50	35542;8	74572;0;0;0;
$GPXUP;3214;08:12:46;0;50	35542;8	74572;0;0;0;
$GPXUP;3214;08:12:47;0;50	35542;8	74572;0;0;0;
$GPXUP;3214;08:12:48;0;50	35542;8	74572;0;0;0;
$GPXUP;3214;08:12:49;0;50	35542;8	74572;0;0;0;
$GPXUP;3214;08:12:50;0;50	35542;8	74572;0;0;0;
$GPXUP;3214;08:12:51;0;50	35542;8	74572;0;0;0;
$GPXUP;3214;08:12:52;0;50	35542;8	74572;0;0;0;
$GPXUP;3214;08:12:53;0;50	35542;8	74572;0;0;0;
$GPXUP;3214;08:12:54;0;50	35542;8	74572;0;0;0;
$GPXUP;3214;08:12:55;0;50	35542;8	74572;0;0;0;
$GPXUP;3214;08:12:56;0;50	35542;8	74572;0;0;0;
$GPXUP;3214;08:12:57;0;50	35542;8	74572;0;0;0;
$GPXUP;3214;08:12:58;0;50	35542;8	74572;0;0;0;
$GPXUP;3214;08:12:59;0;50	35542;8	74572;0;0;0;
$GPXUP;3214;08:13:00;0;50	35542;8	74572;0;0;0;
$GPXUP;3214;08:13:01;0;50	35542;8	74572;0;0;0;
$GPXUP;3214;08:13:02;0;50	35542;8	74572;0;0;0;
$GPXUP;3214;08:13:03;0;50	35542;8	74572;0;0;0;
$GPXUP;3214;08:13:04;0;50	35542;8	74572;0;0;0;
$GPXUP;3214;08:13:05;0;50	35542;8	74572;0;0;0;
$GPXUP;3214;08:13:06;0;50	35542;8	74572;0;0;0;
$GPXUP;3214;08:13:07;0;50	35542;8	74572;0;0;0;
$GPXUP;3214;08:13:08;0;50	35542;8	74572;0;0;0;
$GPXUP;3214;08:13:09;0;50	35542;8	74572;0;0;0;
$GPXUP;3214;08:13:10;0;50	35542;8	74572;0;0;0;
$GPXUP;3214;08:13:11;0;50	35542;8	74572;0;0;0;
$GPXUP;3214;08:13:12;0;50	35542;8	74572;0;0;0;
$GPXUP;3214;08:13:13;0;50	35542;8	74572;0;0;0;
$GPXUP;3214;08:13:14;0;50	35542;8	74572;0;0;0;
$GPXUP;3214;08:13:15;0;50	35542;8	74572;0;0;0;
$GPXUP;3214;08:13:16;0;50	35542;8	74572;0;0;0;
$GPXUP;3214;08:13:17;0;50	35542;8	74572;0;0;0;
$GPXUP;3214;08:13:18;0;50	35542;8	74572;0;0;0;
$GPXUP;3214;08:13:19;0;50	35542;8	74572;0;0;0;
$GPXUP;3214;08:13:20;0;50	35542;8	74572;0;0;0;
$GPXUP;3214;08:13:21;0;50	35542;8	74572;0;0;0;
$GPXUP;3214;08:13:22;0;50	35542;8	74572;0;0;0;
$GPXUP;3214;08:13:23;0;50	35542;8	74572;0;0;0;
$GPXUP;3214;08:13:24;0;50	35542;8	74572;0;0;0;
$GPXUP;3214;08:13:25;0;50	35542;8	74572;0;0;0;
$GPXUP;3214;08:13:26;0;50	35542;8	74572;0;0;0;
$GPXUP;3214;08:13:27;0;50	35542;8	74572;0;0;0;
$GPXUP;3214;08:13:28;0;50	35542;8	74572;0;0;0;
$GPXUP;3214;08:13:29;0;50	35542;8	74572;0;0;0;
$GPXUP;3214;08:13:30;0;50	35542;8	74572;0;0;0;
$GPXUP;3214;08:13:31;0;50	35542;8	74572;0;0;0;
$GPXUP;3214;08:13:32;0;50	35542;8	74572;0;0;0;
$GPXUP;3214;08:13:33;0;50	35542;8	74572;0;0;0;
$GPXUP;3214;08:13:34;0;50	35542;8	74572;0;0;0;
$GPXUP;3214;08:13:35;0;50	35542;8	74572;0;0;0;
$GPXUP;3214;08:13:36;0;50	35542;8	74572;0;0;0;
$GPXUP;3214;08:13:37;0;50	35542;8	74572;0;0;0;
$GPXUP;3214;08:13:38;0;50	35542;8	74572;0;0;0;
$GPXUP;3214;08:13:39;0;50	35542;8	74572;0;0;0;
$GPXUP;3214;08:13:40;0;50	35542;8	74572;0;0;0;
$GPXUP;3214;08:13:41;0;50	35542;8	74572;0;0;0;
$GPXUP;3214;08:13:42;0;50	35542;8	74572;0;0;0;
$GPXUP;3214;08:13:43;0;50	35542;8	74572;0;0;0;
$GPXUP;3214;08:13:44;0;50	35542;8	74572;0;0;0;
$GPXUP;3214;08:13:45;0;50	35542;8	74572;0;0;0;
$GPXUP;3214;08:13:46;0;50	35542;8	74572;0;0;0;
$GPXUP;3214;08:13:47;0;50	35542;8	74572;0;0;0;
$GPXUP;3214;08:13:48;0;50	35542;8	74572;0;0;0;
$GPXUP;3214;08:13:49;0;50	35542;8	74572;0;0;0;
$GPXUP;3214;08:13:50;0;50	35542;8	74572;0;0;0;
$GPXUP;3214;08:13:51;0;50	35542;8	74572;0;0;0;
$GPXUP;3214;08:13:52;0;50	35542;8	74572;0;0;0;
$GPXUP;3214;08:13:53;0;50	35542;8	74572;0;0;0;
$GPXUP;3214;08:13:54;0;50	35542;8	74572;0;0;0;
$GPXUP;3214;08:13:55;0;50	35542;8	74572;0;0;0;
$GPXUP;3214;08:13:56;0;50	35542;8	74572;0;0;0;
$GPXUP;3214;08:13:57;0;50	35542;8	74572;0;0;0;
$GPXUP;3214;08:13:58;0;50	35542;8	74572;0;0;0;
$GPXUP;3214;08:13:59;0;50	35542;8	74572;0;0;0;
$GPXUP;3214;08:14:00;0;50	35542;8	74572;0;0;0;
$GPXUP;3214;08:14:01;0;50	35542;8	74572;0;0;0;
$GPXUP;3214;08:14:02;0;50	35542;8	74572;0;0;0;
$GPXUP;3214;08:14:03;0;50	35542;8	74572;0;0;0;
$GPXUP;3214;08:14:04;0;50	35542;8	74572;0;0;0;
$GPXUP;3214;08:14:05;0;50	35542;8	74572;0;0;0;
$GPXUP;3214;08:14:06;0;50	35542;8	74572;0;0;0;
$GPXUP;3214;08:14:07;0;50	35542;8	74572;0;0;0;
$GPXUP;3214;08:14:08;0;50	35542;8	74572;0;0;0;
$GPXUP;3214;08:14:09;0;50	35542;8	74572;0;0;0;
$GPXUP;3214;08:14:10;0;50	35542;8	74572;0;0;0;
$GPXUP;3214;08:14:11;0;50	35542;8	74572;0;0;0;
$GPXUP;3214;08:14:12;0;50	35542;8	74572;0;0;0;
$GPXUP;3214;08:14:13;0;50	35542;8	74572;0;0;0;
$GPXUP;3214;08:14:14;0;50	35542;8	74572;0;0;0;
$GPXUP;3214;08:14:15;0;50	35542;8	74572;0;0;0;
$GPXUP;3214;08:14:16;0;50	35542;8	74572;0;0;0;
$GPXUP;3214;08:14:17;0;50	35542;8	74572;0;0;0;
$GPXUP;3214;08:14:18;0;50	35542;8	74572;0;0;0;
$GPXUP;3214;08:14:19;0;50	35542;8	74572;0;0;0;
$GPXUP;3214;08:14:20;0;50	35542;8	74572;0;0;0;
$GPXUP;3214;08:14:21;0;50	35542;8	74572;0;0;0;
$GPXUP;3214;08:14:22;0;50	35542;8	74572;0;0;0;
$GPXUP;3214;08:14:23;0;50	35542;8	74572;0;0;0;
$GPXUP;3214;08:14:24;0;50	35542;8	74572;0;0;0;
$GPXUP;3214;08:14:25;0;50	35542;8	74572;0;0;0;
$GPXUP;3214;08:14:26;0;50	35542;8	74572;0;0;0;
$GPXUP;3214;08:14:27;0;50	35542;8	74572;0;0;0;
$GPXUP;3214;08:14:28;0;50	35542;8	74572;0;0;0;
$GPXUP;3214;08:14:29;0;50	35542;8	74572;0;0;0;
$GPXUP;3214;08:14:30;0;50	35542;8	74572;0;0;0;
$GPXUP;3214;08:14:31;0;50	35542;8	74572;0;0;0;
$GPXUP;3214;08:14:32;0;50	35542;8	74572;0;0;0;
$GPXUP;3214;08:14:33;0;50	35542;8	74572;0;0;0;
$GPXUP;3214;08:14:34;0;50	35542;8	74572;0;0;0;
$GPXUP;3214;08:14:35;0;50	35542;8	74572;0;0;0;
$GPXUP;3214;08:14:36;0;50	35542;8	74572;0;0;0;
$GPXUP;3214;08:14:37;0;50	35542;8	74572;0;0;0;
$GPXUP;3214;08:14:38;0;50	35542;8	74572;0;0;0;
$GPXUP;3214;08:14:39;0;50	35542;8	74572;0;0;0;
$GPXUP;3214;08:14:40;0;50	35542;8	74572;0;0;0;
$GPXUP;3214;08:14:41;0;50	35542;8	74572;0;0;0;
$GPXUP;3214;08:14:42;0;50	35542;8	74572;0;0;0;
$GPXUP;3214;08:14:43;0;50	35542;8	74572;0;0;0;
$GPXUP;3214;08:14:44;0;50	35542;8	74572;0;0;0;
$GPXUP;3214;08:14:45;0;50	35542;8	74572;0;0;0;
$GPXUP;3214;08:14:46;0;50	35542;8	74572;0;0;0;
$GPXUP;3214;08:14:47;0;50	35542;8	74572;0;0;0;
$GPXUP;3214;08:14:48;0;50	35542;8	74572;0;0;0;
$GPXUP;3214;08:14:49;0;50	35542;8	74572;0;0;0;
$GPXUP;3214;08:14:50;0;50	35542;8	74572;0;0;0;
$GPXUP;3214;08:14:51;0;50	35542;8	74572;0;0;0;
$GPXUP;3214;08:14:52;0;50	35542;8	74572;0;0;0;
$GPXUP;3214;08:14:53;0;50	35542;8	74572;0;0;0;
$GPXUP;3214;08:14:54;0;50	35542;8	74572;0;0;0;
$GPXUP;3214;08:14:55;0;50	35542;8	74572;0;0;0;
$GPXUP;3214;08:14:56;0;50	35542;8	74572;0;0;0;
$GPXUP;3214;08:14:57;0;50	35542;8	74572;0;0;0;
$GPXUP;3214;08:14:58;0;50	35542;8	74572;0;0;0;
$GPXUP;3214;08:14:59;0;50	35542;8	74572;0;0;0;
$GPXUP;3214;08:15:00;0;50	35542;8	74572;0;0;0;
$GPXUP;3214;08:15:01;0;50	35542;8	74572;0;0;0;
$GPXUP;3214;08:15:02;0;50	35542;8	74572;0;0;0;
$GPXUP;3214;08:15:03;0;50	35542;8	74572;0;0;0;
$GPXUP;3214;08:15:04;0;50	35542;8	74572;0;0;0;
$GPXUP;3214;08:15:05;0;50	35542;8	74572;0;0;0;
$GPXUP;3214;08:15:06;0;50	35542;8	74572;0;0;0;
$GPXUP;3214;08:15:07;0;50	35542;8	74572;0;0;0;
$GPXUP;3214;08:15:08;0;50	35542;8	74572;0;0;0;
$GPXUP;3214;08:15:09;0;50	35542;8	74572;0;0;0;
$GPXUP;3214;08:15:10;0;50	35542;8	74572;0;0;0;
$GPXUP;3214;08:15:11;0;50	35542;8	74572;0;0;0;
$GPXUP;3214;08:15:12;0;50	35542;8	74572;0;0;0;
$GPXUP;3214;08:15:13;0;50	35542;8	74572;0;0;0;
$GPXUP;3214;08:15:14;0;50	35542;8	74572;0;0;0;
$GPXUP;3214;08:15:15;0;50	35542;8	74572;0;0;0;
$GPXUP;3214;08:15:16;0;50	35542;8	74572;0;0;0;
$GPXUP;3214;08:15:17;0;50	35542;8	74572;0;0;0;
$GPXUP;3214;08:15:18;0;50	35542;8	74572;0;0;0;
$GPXUP;3214;08:15:19;0;50	35542;8	74572;0;0;0;
$GPXUP;3214;08:15:20;0;50	35542;8	74572;0;0;0;
$GPXUP;3214;08:15:21;0;50	35542;8	74572;0;0;0;
$GPXUP;3214;08:15:22;0;50	35542;8	74572;0;0;0;
$GPXUP;3214;08:15:23;0;50	35542;8	74572;0;0;0;
$GPXUP;3214;08:15:24;0;50	35542;8	74572;0;0;0;
$GPXUP;3214;08:15:25;0;50	35542;8	74572;0;0;0;
$GPXUP;3214;08:15:26;0;50	35542;8	74572;0;0;0;
$GPXUP;3214;08:15:27;0;50	35542;8	74572;0;0;0;
$GPXUP;3214;08:15:28;0;50	35542;8	74572;0;0;0;
$GPXUP;3214;08:15:29;0;50	35542;8	74572;0;0;0;
$GPXUP;3214;08:15:30;0;50	35542;8	74572;0;0;0;
$GPXUP;3214;08:15:31;0;50	35542;8	74572;0;0;0;
$GPXUP;3214;08:15:32;0;50	35542;8	74572;0;0;0;
$GPXUP;3214;08:15:33;0;50	35542;8	74572;0;0;0;
$GPXUP;3214;08:15:34;0;50	35542;8	74572;0;0;0;
$GPXUP;3214;08:15:35;0;50	35542;8	74572;0;0;0;
$GPXUP;3214;08:15:36;0;50	35542;8	74572;0;0;0;
$GPXUP;3214;08:15:37;0;50	35542;8	74572;0;0;0;
$GPXUP;3214;08:15:38;0;50	35542;8	74572;0;0;0;
$GPXUP;3214;08:15:39;0;50	35542;8	74572;0;0;0;
$GPXUP;3214;08:15:40;0;50	35542;8	74572;0;0;0;
$GPXUP;3214;08:15:41;0;50	35542;8	74572;0;0;0;
$GPXUP;3214;08:15:42;0;50	35542;8	74572;0;0;0;
$GPXUP;3214;08:15:43;0;50	35542;8	74572;0;0;0;
$GPXUP;3214;08:15:44;0;50	35542;8	74572;0;0;0;
$GPXUP;3214;08:15:45;0;50	35542;8	74572;0;0;0;
$GPXUP;3214;08:15:46;0;50	35542;8	74572;0;0;0;
$GPXUP;3214;08:15:47;0;50	35542;8	74572;0;0;0;
$GPXUP;3214;08:15:48;0;50	35542;8	74572;0;0;0;
$GPXUP;3214;08:15:49;0;50	35542;8	74572;0;0;0;
$GPXUP;3214;08:15:50;0;50	35542;8	74572;0;0;0;
$GPXUP;3214;08:15:51;0;50	35542;8	74572;0;0;0;
$GPXUP;3214;08:15:52;0;50	35542;8	74572;0;0;0;
$GPXUP;3214;08:15:53;0;50	35542;8	74572;0;0;0;
$GPXUP;3214;08:15:54;0;50	35542;8	74572;0;0;0;
$GPXUP;3214;08:15:55;0;50	35542;8	74572;0;0;0;
$GPXUP;3214;08:15:56;0;50	35542;8	74572;0;0;0;
$GPXUP;3214;08:15:57;0;50	35542;8	74572;0;0;0;
$GPXUP;3214;08:15:58;0;50	35542;8	74572;0;0;0;
$GPXUP;3214;08:15:59;0;50	35542;8	74572;0;0;0;
$GPXUP;3214;08:16:00;0;50	35542;8	74572;0;0;0;
$GPXUP;3214;08:16:01;0;50	35542;8	74572;0;0;0;
$GPXUP;3214;08:16:02;0;50	35542;8	74572;0;0;0;
$GPXUP;3214;08:16:03;0;50	35542;8	74572;0;0;0;
$GPXUP;3214;08:16:04;0;50	35542;8	74572;0;0;0;
$GPXUP;3214;08:16:05;0;50	35542;8	74572;0;0;0;
$GPXUP;3214;08:16:06;0;50	35542;8	74572;0;0;0;
$GPXUP;3214;08:16:07;0;50	35542;8	74572;0;0;0;
$GPXUP;3214;08:16:08;0;50	35542;8	74572;0;0;0;
$GPXUP;3214;08:16:09;0;50	35542;8	74572;0;0;0;
$GPXUP;3214;08:16:10;0;50	35542;8	74572;0;0;0;
$GPXUP;3214;08:16:11;0;50	35542;8	74572;0;0;0;
$GPXUP;3214;08:16:12;0;50	35542;8	74572;0;0;0;
$GPXUP;3214;08:16:13;0;50	35542;8	74572;0;0;0;
$GPXUP;3214;08:16:14;0;50	35542;8	74572;0;0;0;
$GPXUP;3214;08:16:15;0;50	35542;8	74572;0;0;0;
$GPXUP;3214;08:16:16;0;50	35542;8	74572;0;0;0;
$GPXUP;3214;08:16:17;0;50	35542;8	74572;0;0;0;
$GPXUP;3214;08:16:18;0;50	35542;8	74572;0;0;0;
$GPXUP;3214;08:16:19;0;50	35542;8	74572;0;0;0;
$GPXUP;3214;08:16:20;0;50	35542;8	74572;0;0;0;
$GPXUP;3214;08:16:21;0;50	35542;8	74572;0;0;0;
$GPXUP;3214;08:16:22;0;50	35542;8	74572;0;0;0;
$GPXUP;3214;08:16:23;0;50	35542;8	74572;0;0;0;
$GPXUP;3214;08:16:24;0;50	35542;8	74572;0;0;0;
$GPXUP;3214;08:16:25;0;50	35542;8	74572;0;0;0;
$GPXUP;3214;08:16:26;0;50	35542;8	74572;0;0;0;
$GPXUP;3214;08:16:27;0;50	35542;8	74572;0;0;0;
$GPXUP;3214;08:16:28;0;50	35542;8	74572;0;0;0;
$GPXUP;3214;08:16:29;0;50	35542;8	74572;0;0;0;
$GPXUP;3214;08:16:30;0;50	35542;8	74572;0;0;0;
$GPXUP;3214;08:16:31;0;50	35542;8	74572;0;0;0;
$GPXUP;3214;08:16:32;0;50	35542;8	74572;0;0;0;
$GPXUP;3214;08:16:33;0;50	35542;8	74572;0;0;0;
$GPXUP;3214;08:16:34;0;50	35542;8	74572;0;0;0;
$GPXUP;3214;08:16:35;0;50	35542;8	74572;0;0;0;
$GPXUP;3214;08:16:36;0;50	35542;8	74572;0;0;0;
$GPXUP;3214;08:16:37;0;50	35542;8	74572;0;0;0;
$GPXUP;3214;08:16:38;0;50	35542;8	74572;0;0;0;
$GPXUP;3214;08:16:39;0;50	35542;8	74572;0;0;0;
$GPXUP;3214;08:16:40;0;50	35542;8	74572;0;0;0;
$GPXUP;3214;08:16:41;0;50	35542;8	74572;0;0;0;
$GPXUP;3214;08:16:42;0;50	35542;8	74572;0;0;0;
$GPXUP;3214;08:16:43;0;50	35542;8	74572;0;0;0;
$GPXUP;3214;08:16:44;0;50	35542;8	74572;0;0;0;
$GPXUP;3214;08:16:45;0;50	35542;8	74572;0;0;0;
$GPXUP;3214;08:16:46;0;50	35542;8	74572;0;0;0;
$GPXUP;3214;08:16:47;0;50	35542;8	74572;0;0;0;
$GPXUP;3214;08:16:48;0;50	35542;8	74572;0;0;0;
$GPXUP;3214;08:16:49;0;50	35542;8	74572;0;0;0;
$GPXUP;3214;08:16:50;0;50	35542;8	74572;0;0;0;
$GPXUP;3214;08:16:51;0;50	35542;8	74572;0;0;0;
$GPXUP;3214;08:16:52;0;50	35542;8	74572;0;0;0;
$GPXUP;3214;08:16:53;0;50	35542;8	74572;0;0;0;
$GPXUP;3214;08:16:54;0;50	35542;8	74572;0;0;0;
$GPXUP;3214;08:16:55;0;50	35542;8	74572;0;0;0;
$GPXUP;3214;08:16:56;0;50	35542;8	74572;0;0;0;
$GPXUP;3214;08:16:57;0;50	35542;8	74572;0;0;0;
$GPXUP;3214;08:16:58;0;50	35542;8	74572;0;0;0;
$GPXUP;3214;08:16:59;0;50	35542;8	74572;0;0;0;
$GPXUP;3214;08:17:00;0;50	35542;8	74572;0;0;0;
$GPXUP;3214;08:17:01;0;50	35542;8	74572;0;0;0;
$GPXUP;3214;08:17:02;0;50	35542;8	74572;0;0;0;
$GPXUP;3214;08:17:03;0;50	35542;8	74572;0;0;0;
$GPXUP;3214;08:17:04;0;50	35542;8	74572;0;0;0;
$GPXUP;3214;08:17:05;0;50	35542;8	74572;0;0;0;
$GPXUP;3214;08:17:06;0;50	35542;8	74572;0;0;0;
$GPXUP;3214;08:17:07;0;50	35542;8	74572;0;0;0;
$GPXUP;3214;08:17:08;0;50	35542;8	74572;0;0;0;
$GPXUP;3214;08:17:09;0;50	35542;8	74572;0;0;0;
$GPXUP;3214;08:17:10;0;50	35542;8	74572;0;0;0;
$GPXUP;3214;08:17:11;0;50	35542;8	74572;0;0;0;
$GPXUP;3214;08:17:12;0;50	35542;8	74572;0;0;0;
$GPXUP;3214;08:17:13;0;50	35542;8	74572;0;0;0;
$GPXUP;3214;08:17:14;0;50	35542;8	74572;0;0;0;
$GPXUP;3214;08:17:15;0;50	35542;8	74572;0;0;0;
$GPXUP;3214;08:17:16;0;50	35542;8	74572;0;0;0;
$GPXUP;3214;08:17:17;0;50	35542;8	74572;0;0;0;
$GPXUP;3214;08:17:18;0;50	35542;8	74572;0;0;0;
$GPXUP;3214;08:17:19;0;50	35542;8	74572;0;0;0;
$GPXUP;3214;08:17:20;0;50	35542;8	74572;0;0;0;
$GPXUP;3214;08:17:21;0;50	35542;8	74572;0;0;0;
$GPXUP;3214;08:17:22;0;50	35542;8	74572;0;0;0;
$GPXUP;3214;08:17:23;0;50	35542;8	74572;0;0;0;
$GPXUP;3214;08:17:24;0;50	35542;8	74572;0;0;0;
$GPXUP;3214;08:17:25;0;50	35542;8	74572;0;0;0;
$GPXUP;3214;08:17:26;0;50	35542;8	74572;0;0;0;
$GPXUP;3214;08:17:27;0;50	35542;8	74572;0;0;0;
$GPXUP;3214;08:17:28;0;50	35542;8	74572;0;0;0;
$GPXUP;3214;08:17:29;0;50	35542;8	74572;0;0;0;
$GPXUP;3214;08:17:30;0;50	35542;8	74572;0;0;0;
$GPXUP;3214;08:17:31;0;50	35542;8	74572;0;0;0;
$GPXUP;3214;08:17:32;0;50	35542;8	74572;0;0;0;
$GPXUP;3214;08:17:33;0;50	35542;8	74572;0;0;0;
$GPXUP;3214;08:17:34;0;50	35542;8	74572;0;0;0;
$GPXUP;3214;08:17:35;0;50	35542;8	74572;0;0;0;
$GPXUP;3214;08:17:36;0;50	35542;8	74572;0;0;0;
$GPXUP;3214;08:17:37;0;50	35542;8	74572;0;0;0;
$GPXUP;3214;08:17:38;0;50	35542;8	74572;0;0;0;
$GPXUP;3214;08:17:39;0;50	35542;8	74572;0;0;0;
$GPXUP;3214;08:17:40;0;50	35542;8	74572;0;0;0;
$GPXUP;3214;08:17:41;0;50	35542;8	74572;0;0;0;
$GPXUP;3214;08:17:42;0;50	35542;8	74572;0;0;0;
$GPXUP;3214;08:17:43;0;50	35542;8	74572;0;0;0;
$GPXUP;3214;08:17:44;0;50	35542;8	74572;0;0;0;
$GPXUP;3214;08:17:45;0;50	35542;8	74572;0;0;0;
$GPXUP;3214;08:17:46;0;50	35542;8	74572;0;0;0;
$GPXUP;3214;08:17:47;0;50	35542;8	74572;0;0;0;
$GPXUP;3214;08:17:48;0;50	35542;8	74572;0;0;0;
$GPXUP;3214;08:17:49;0;50	35542;8	74572;0;0;0;
$GPXUP;3214;08:17:50;0;50	35542;8	74572;0;0;0;
$GPXUP;3214;08:17:51;0;50	35542;8	74572;0;0;0;
$GPXUP;3214;08:17:52;0;50	35542;8	74572;0;0;0;
$GPXUP;3214;08:17:53;0;50	35542;8	74572;0;0;0;
$GPXUP;3214;08:17:54;0;50	35542;8	74572;0;0;0;
$GPXUP;3214;08:17:55;0;50	35542;8	74572;0;0;0;
$GPXUP;3214;08:17:56;0;50	35542;8	74572;0;0;0;
$GPXUP;3214;08:17:57;0;50	35542;8	74572;0;0;0;
$GPXUP;3214;08:17:58;0;50	35542;8	74572;0;0;0;
$GPXUP;3214;08:17:59;0;50	35542;8	74572;0;0;0;
$GPXUP;3214;08:18:00;0;50	35542;8	74572;0;0;0;
$GPXUP;3214;08:18:01;0;50	35542;8	74572;0;0;0;
$GPXUP;3214;08:18:02;0;50	35542;8	74572;0;0;0;
$GPXUP;3214;08:18:03;0;50	35542;8	74572;0;0;0;
$GPXUP;3214;08:18:04;0;50	35542;8	74572;0;0;0;
$GPXUP;3214;08:18:05;0;50	35542;8	74572;0;0;0;
$GPXUP;3214;08:18:06;0;50	35542;8	74572;0;0;0;
$GPXUP;3214;08:18:07;0;50	35542;8	74572;0;0;0;
$GPXUP;3214;08:18:08;0;50	35542;8	74572;0;0;0;
$GPXUP;3214;08:18:09;0;50	35542;8	74572;0;0;0;
$GPXUP;3214;08:18:10;0;50	35542;8	74572;0;0;0;
$GPXUP;3214;08:18:11;0;50	35542;8	74572;0;0;0;
$GPXUP;3214;08:18:12;0;50	35542;8	74572;0;0;0;
$GPXUP;3214;08:18:13;0;50	35542;8	74572;0;0;0;
$GPXUP;3214;08:18:14;0;50	35542;8	74572;0;0;0;
$GPXUP;3214;08:18:15;0;50	35542;8	74572;0;0;0;
$GPXUP;3214;08:18:16;0;50	35542;8	74572;0;0;0;
$GPXUP;3214;08:18:17;0;50	35542;8	74572;0;0;0;
$GPXUP;3214;08:18:18;0;50	35542;8	74572;0;0;0;
$GPXUP;3214;08:18:19;0;50	35542;8	74572;0;0;0;
$GPXUP;3214;08:18:20;0;50	35542;8	74572;0;0;0;
$GPXUP;3214;08:18:21;0;50	35542;8	74572;0;0;0;
$GPXUP;3214;08:18:22;0;50	35542;8	74572;0;0;0;
$GPXUP;3214;08:18:23;0;50	35542;8	74572;0;0;0;
$GPXUP;3214;08:18:24;0;50	35542;8	74572;0;0;0;
$GPXUP;3214;08:18:25;0;50	35542;8	74572;0;0;0;
$GPXUP;3214;08:18:26;0;50	35542;8	74572;0;0;0;
$GPXUP;3214;08:18:27;0;50	35542;8	74572;0;0;0;
$GPXUP;3214;08:18:28;0;50	35542;8	74572;0;0;0;
$GPXUP;3214;08:18:29;0;50	35542;8	74572;0;0;0;
$GPXUP;3214;08:18:30;0;50	35542;8	74572;0;0;0;
$GPXUP;3214;08:18:31;0;50	35542;8	74572;0;0;0;
$GPXUP;3214;08:18:32;0;50	35542;8	74572;0;0;0;
$GPXUP;3214;08:18:33;0;50	35542;8	74572;0;0;0;
$GPXUP;3214;08:18:34;0;50	35542;8	74572;0;0;0;
$GPXUP;3214;08:18:35;0;50	35542;8	74572;0;0;0;
$GPXUP;3214;08:18:36;0;50	35542;8	74572;0;0;0;
$GPXUP;3214;08:18:37;0;50	35542;8	74572;0;0;0;
$GPXUP;3214;08:18:38;0;50	35542;8	74572;0;0;0;
$GPXUP;3214;08:18:39;0;50	35542;8	74572;0;0;0;
$GPXUP;3214;08:18:40;0;50	35542;8	74572;0;0;0;
$GPXUP;3214;08:18:41;0;50	35542;8	74572;0;0;0;
$GPXUP;3214;08:18:42;0;50	35542;8	74572;0;0;0;
$GPXUP;3214;08:18:43;0;50	35542;8	74572;0;0;0;
$GPXUP;3214;08:18:44;0;50	35542;8	74572;0;0;0;
$GPXUP;3214;08:18:45;0;50	35542;8	74572;0;0;0;
$GPXUP;3214;08:18:46;0;50	35542;8	74572;0;0;0;
$GPXUP;3214;08:18:47;0;50	35542;8	74572;0;0;0;
$GPXUP;3214;08:18:48;0;50	35542;8	74572;0;0;0;
$GPXUP;3214;08:18:49;0;50	35542;8	74572;0;0;0;
$GPXUP;3214;08:18:50;0;50	35542;8	74572;0;0;0;
$GPXUP;3214;08:18:51;0;50	35542;8	74572;0;0;0;
$GPXUP;3214;08:18:52;0;50	35542;8	74572;0;0;0;
$GPXUP;3214;08:18:53;0;50	35542;8	74572;0;0;0;
$GPXUP;3214;08:18:54;0;50	35542;8	74572;0;0;0;
$GPXUP;3214;08:18:55;0;50	35542;8	74572;0;0;0;
$GPXUP;3214;08:18:56;0;50	35542;8	74572;0;0;0;
$GPXUP;3214;08:18:57;0;50	35542;8	74572;0;0;0;
$GPXUP;3214;08:18:58;0;50	35542;8	74572;0;0;0;
$GPXUP;3214;08:18:59;0;50	35542;8	74572;0;0;0;
$GPXUP;3214;08:19:00;0;50	35542;8	74572;0;0;0;
$GPXUP;3214;08:19:01;0;50	35542;8	74572;0;0;0;
$GPXUP;3214;08:19:02;0;50	35542;8	74572;0;0;0;
$GPXUP;3214;08:19:03;0;50	35542;8	74572;0;0;0;
$GPXUP;3214;08:19:04;0;50	35542;8	74572;0;0;0;
$GPXUP;3214;08:19:05;0;50	35542;8	74572;0;0;0;
$GPXUP;3214;08:19:06;0;50	35542;8	74572;0;0;0;
$GPXUP;3214;08:19:07;0;50	35542;8	74572;0;0;0;
$GPXUP;3214;08:19:08;0;50	35542;8	74572;0;0;0;
$GPXUP;3214;08:19:09;0;50	35542;8	74572;0;0;0;
$GPXUP;3214;08:19:10;0;50	35542;8	74572;0;0;0;
$GPXUP;3214;08:19:11;0;50	35542;8	74572;0;0;0;
$GPXUP;3214;08:19:12;0;50	35542;8	74572;0;0;0;
$GPXUP;3214;08:19:13;0;50	35542;8	74572;0;0;0;
$GPXUP;3214;08:19:14;0;50	35542;8	74572;0;0;0;
$GPXUP;3214;08:19:15;0;50	35542;8	74572;0;0;0;
$GPXUP;3214;08:19:16;0;50	35542;8	74572;0;0;0;
$GPXUP;3214;08:19:17;0;50	35542;8	74572;0;0;0;
$GPXUP;3214;08:19:18;0;50	35542;8	74572;0;0;0;
$GPXUP;3214;08:19:19;0;50	35542;8	74572;0;0;0;
$GPXUP;3214;08:19:20;0;50	35542;8	74572;0;0;0;
$GPXUP;3214;08:19:21;0;50	35542;8	74572;0;0;0;
$GPXUP;3214;08:19:22;0;50	35542;8	74572;0;0;0;
$GPXUP;3214;08:19:23;0;50	35542;8	74572;0;0;0;
$GPXUP;3214;08:19:24;0;50	35542;8	74572;0;0;0;
$GPXUP;3214;08:19:25;0;50	35542;8	74572;0;0;0;
$GPXUP;3214;08:19:26;0;50	35542;8	74572;0;0;0;
$GPXUP;3214;08:19:27;0;50	35542;8	74572;0;0;0;
$GPXUP;3214;08:19:28;0;50	35542;8	74572;0;0;0;
$GPXUP;3214;08:19:29;0;50	35542;8	74572;0;0;0;
$GPXUP;3214;08:19:30;0;50	35542;8	74572;0;0;0;
$GPXUP;3214;08:19:31;0;50	35542;8	74572;0;0;0;
$GPXUP;3214;08:19:32;0;50	35542;8	74572;0;0;0;
$GPXUP;3214;08:19:33;0;50	35542;8	74572;0;0;0;
$GPXUP;3214;08:19:34;0;50	35542;8	74572;0;0;0;
$GPXUP;3214;08:19:35;0;50	35542;8	74572;0;0;0;
$GPXUP;3214;08:19:36;0;50	35542;8	74572;0;0;0;
$GPXUP;3214;08:19:37;0;50	35542;8	74572;0;0;0;
$GPXUP;3214;08:19:38;0;50	35542;8	74572;0;0;0;
$GPXUP;3214;08:19:39;0;50	35542;8	74572;0;0;0;
$GPXUP;3214;08:19:40;0;50	35542;8	74572;0;0;0;
$GPXUP;3214;08:19:41;0;50	35542;8	74572;0;0;0;
$GPXUP;3214;08:19:42;0;50	35542;8	74572;0;0;0;
$GPXUP;3214;08:19:43;0;50	35542;8	74572;0;0;0;
$GPXUP;3214;08:19:44;0;50	35542;8	74572;0;0;0;
$GPXUP;3214;08:19:45;0;50	35542;8	74572;0;0;0;
$GPXUP;3214;08:19:46;0;50	35542;8	74572;0;0;0;
$GPXUP;3214;08:19:47;0;50	35542;8	74572;0;0;0;
$GPXUP;3214;08:19:48;0;50	35542;8	74572;0;0;0;
$GPXUP;3214;08:19:49;0;50	35542;8	74572;0;0;0;
$GPXUP;3214;08:19:50;0;50	35542;8	74572;0;0;0;
$GPXUP;3214;08:19:51;0;50	35542;8	74572;0;0;0;
$GPXUP;3214;08:19:52;0;50	35542;8	74572;0;0;0;
$GPXUP;3214;08:19:53;0;50	35542;8	74572;0;0;0;
$GPXUP;3214;08:19:54;0;50	35542;8	74572;0;0;0;
$GPXUP;3214;08:19:55;0;50	35542;8	74572;0;0;0;
$GPXUP;3214;08:19:56;0;50	35542;8	74572;0;0;0;
$GPXUP;3214;08:19:57;0;50	35542;8	74572;0;0;0;
$GPXUP;3214;08:19:58;0;50	35542;8	74572;0;0;0;
$GPXUP;3214;08:19:59;0;50	35542;8	74572;0;0;0;
$GPXUP;3214;08:20:00;0;50	35542;8	74572;0;0;0;
$GPXUP;3214;08:20:01;0;50	35542;8	74572;0;0;0;
$GPXUP;3214;08:20:02;0;50	35542;8	74572;0;0;0;
$GPXUP;3214;08:20:03;0;50	35542;8	74572;0;0;0;
$GPXUP;3214;08:20:04;0;50	35542;8	74572;0;0;0;
$GPXUP;3214;08:20:05;0;50	35542;8	74572;0;0;0;
$GPXUP;3214;08:20:06;0;50	35542;8	74572;0;0;0;
$GPXUP;3214;08:20:07;0;50	35542;8	74572;0;0;0;
$GPXUP;3214;08:20:08;0;50	35542;8	74572;0;0;0;
$GPXUP;3214;08:20:09;0;50	35542;8	74572;0;0;0;
$GPXUP;3214;08:20:10;0;50	35542;8	74572;0;0;0;
$GPXUP;3214;08:20:11;0;50	35542;8	74572;0;0;0;
$GPXUP;3214;08:20:12;0;50	35542;8	74572;0;0;0;
$GPXUP;3214;08:20:13;0;50	35542;8	74572;0;0;0;
$GPXUP;3214;08:20:14;0;50	35542;8	74572;0;0;0;
$GPXUP;3214;08:20:15;0;50	35542;8	74572;0;0;0;
$GPXUP;3214;08:20:16;0;50	35542;8	74572;0;0;0;
$GPXUP;3214;08:20:17;0;50	35542;8	74572;0;0;0;
$GPXUP;3214;08:20:18;0;50	35542;8	74572;0;0;0;
$GPXUP;3214;08:20:19;0;50	35542;8	74572;0;0;0;
$GPXUP;3214;08:20:20;0;50	35542;8	74572;0;0;0;
$GPXUP;3214;08:20:21;0;50	35542;8	74572;0;0;0;
$GPXUP;3214;08:20:22;0;50	35542;8	74572;0;0;0;
$GPXUP;3214;08:20:23;0;50	35542;8	74572;0;0;0;
$GPXUP;3214;08:20:24;0;50	35542;8	74572;0;0;0;
$GPXUP;3214;08:20:25;0;50	35542;8	74572;0;0;0;
$GPXUP;3214;08:20:26;0;50	35542;8	74572;0;0;0;
$GPXUP;3214;08:20:27;0;50	35542;8	74572;0;0;0;
$GPXUP;3214;08:20:28;0;50	35542;8	74572;0;0;0;
$GPXUP;3214;08:20:29;0;50	35542;8	74572;0;0;0;
$GPXUP;3214;08:20:30;0;50	35542;8	74572;0;0;0;
$GPXUP;3214;08:20:31;0;50	35542;8	74572;0;0;0;
$GPXUP;3214;08:20:32;0;50	35542;8	74572;0;0;0;
$GPXUP;3214;08:20:33;0;50	35542;8	74572;0;0;0;
$GPXUP;3214;08:20:34;0;50	35542;8	74572;0;0;0;
$GPXUP;3214;08:20:35;0;50	35542;8	74572;0;0;0;
$GPXUP;3214;08:20:36;0;50	35542;8	74572;0;0;0;
$GPXUP;3214;08:20:37;0;50	35542;8	74572;0;0;0;
$GPXUP;3214;08:20:38;0;50	35542;8	74572;0;0;0;
$GPXUP;3214;08:20:39;0;50	35542;8	74572;0;0;0;
$GPXUP;3214;08:20:40;0;50	35542;8	74572;0;0;0;
$GPXUP;3214;08:20:41;0;50	35542;8	74572;0;0;0;
$GPXUP;3214;08:20:42;0;50	35542;8	74572;0;0;0;
$GPXUP;3214;08:20:43;0;50	35542;8	74572;0;0;0;
$GPXUP;3214;08:20:44;0;50	35542;8	74572;0;0;0;
$GPXUP;3214;08:20:45;0;50	35542;8	74572;0;0;0;
$GPXUP;3214;08:20:46;0;50	35542;8	74572;0;0;0;
$GPXUP;3214;08:20:47;0;50	35542;8	74572;0;0;0;
$GPXUP;3214;08:20:48;0;50	35542;8	74572;0;0;0;
$GPXUP;3214;08:20:49;0;50	35542;8	74572;0;0;0;
$GPXUP;3214;08:20:50;0;50	35542;8	74572;0;0;0;
$GPXUP;3214;08:20:51;0;50	35542;8	74572;0;0;0;
$GPXUP;3214;08:20:52;0;50	35542;8	74572;0;0;0;
$GPXUP;3214;08:20:53;0;50	35542;8	74572;0;0;0;
$GPXUP;3214;08:20:54;0;50	35542;8	74572;0;0;0;
$GPXUP;3214;08:20:55;0;50	35542;8	74572;0;0;0;
$GPXUP;3214;08:20:56;0;50	35542;8	74572;0;0;0;
$GPXUP;3214;08:20:57;0;50	35542;8	74572;0;0;0;
$GPXUP;3214;08:20:58;0;50	35542;8	74572;0;0;0;
$GPXUP;3214;08:20:59;0;50	35542;8	74572;0;0;0;
$GPXUP;3214;08:21:00;0;50	35542;8	74572;0;0;0;
$GPXUP;3214;08:21:01;0;50	35542;8	74572;0;0;0;
$GPXUP;3214;08:21:02;0;50	35542;8	74572;0;0;0;
$GPXUP;3214;08:21:03;0;50	35542;8	74572;0;0;0;
$GPXUP;3214;08:21:04;0;50	35542;8	74572;0;0;0;
$GPXUP;3214;08:21:05;0;50	35542;8	74572;0;0;0;
$GPXUP;3214;08:21:06;0;50	35542;8	74572;0;0;0;
$GPXUP;3214;08:21:07;0;50	35542;8	74572;0;0;0;
$GPXUP;3214;08:21:08;0;50	35542;8	74572;0;0;0;
$GPXUP;3214;08:21:09;0;50	35542;8	74572;0;0;0;
$GPXUP;3214;08:21:10;0;50	35542;8	74572;0;0;0;
$GPXUP;3214;08:21:11;0;50	35542;8	74572;0;0;0;
$GPXUP;3214;08:21:12;0;50	35542;8	74572;0;0;0;
$GPXUP;3214;08:21:13;0;50	35542;8	74572;0;0;0;
$GPXUP;3214;08:21:14;0;50	35542;8	74572;0;0;0;
$GPXUP;3214;08:21:15;0;50	35542;8	74572;0;0;0;
$GPXUP;3214;08:21:16;0;50	35542;8	74572;0;0;0;
$GPXUP;3214;08:21:17;0;50	35542;8	74572;0;0;0;
$GPXUP;3214;08:21:18;0;50	35542;8	74572;0;0;0;
$GPXUP;3214;08:21:19;0;50	35542;8	74572;0;0;0;
$GPXUP;3214;08:21:20;0;50	35542;8	74572;0;0;0;
$GPXUP;3214;08:21:21;0;50	35542;8	74572;0;0;0;
$GPXUP;3214;08:21:22;0;50	35542;8	74572;0;0;0;
$GPXUP;3214;08:21:23;0;50	35542;8	74572;0;0;0;
$GPXUP;3214;08:21:24;0;50	35542;8	74572;0;0;0;
$GPXUP;3214;08:21:25;0;50	35542;8	74572;0;0;0;
$GPXUP;3214;08:21:26;0;50	35542;8	74572;0;0;0;
$GPXUP;3214;08:21:27;0;50	35542;8	74572;0;0;0;
$GPXUP;3214;08:21:28;0;50	35542;8	74572;0;0;0;
$GPXUP;3214;08:21:29;0;50	35542;8	74572;0;0;0;
$GPXUP;3214;08:21:30;0;50	35542;8	74572;0;0;0;
$GPXUP;3214;08:21:31;0;50	35542;8	74572;0;0;0;
$GPXUP;3214;08:21:32;0;50	35542;8	74572;0;0;0;
$GPXUP;3214;08:21:33;0;50	35542;8	74572;0;0;0;
$GPXUP;3214;08:21:34;0;50	35542;8	74572;0;0;0;
$GPXUP;3214;08:21:35;0;50	35542;8	74572;0;0;0;
$GPXUP;3214;08:21:36;0;50	35542;8	74572;0;0;0;
$GPXUP;3214;08:21:37;0;50	35542;8	74572;0;0;0;
$GPXUP;3214;08:21:38;0;50	35542;8	74572;0;0;0;
$GPXUP;3214;08:21:39;0;50	35542;8	74572;0;0;0;
$GPXUP;3214;08:21:40;0;50	35542;8	74572;0;0;0;
$GPXUP;3214;08:21:41;0;50	35542;8	74572;0;0;0;
$GPXUP;3214;08:21:42;0;50	35542;8	74572;0;0;0;
$GPXUP;3214;08:21:43;0;50	35542;8	74572;0;0;0;
$GPXUP;3214;08:21:44;0;50	35542;8	74572;0;0;0;
$GPXUP;3214;08:21:45;0;50	35542;8	74572;0;0;0;
$GPXUP;3214;08:21:46;0;50	35542;8	74572;0;0;0;
$GPXUP;3214;08:21:47;0;50	35542;8	74572;0;0;0;
$GPXUP;3214;08:21:48;0;50	35542;8	74572;0;0;0;
$GPXUP;3214;08:21:49;0;50	35542;8	74572;0;0;0;
$GPXUP;3214;08:21:50;0;50	35542;8	74572;0;0;0;
$GPXUP;3214;08:21:51;0;50	35542;8	74572;0;0;0;
$GPXUP;3214;08:21:52;0;50	35542;8	74572;0;0;0;
$GPXUP;3214;08:21:53;0;50	35542;8	74572;0;0;0;
$GPXUP;3214;08:21:54;0;50	35542;8	74572;0;0;0;
$GPXUP;3214;08:21:55;0;50	35542;8	74572;0;0;0;
$GPXUP;3214;08:21:56;0;50	35542;8	74572;0;0;0;
$GPXUP;3214;08:21:57;0;50	35542;8	74572;0;0;0;
$GPXUP;3214;08:21:58;0;50	35542;8	74572;0;0;0;
$GPXUP;3214;08:21:59;0;50	35542;8	74572;0;0;0;
$GPXUP;3214;08:22:00;0;50	35542;8	74572;0;0;0;
$GPXUP;3214;08:22:01;0;50	35542;8	74572;0;0;0;
$GPXUP;3214;08:22:02;0;50	35542;8	74572;0;0;0;
$GPXUP;3214;08:22:03;0;50	35542;8	74572;0;0;0;
$GPXUP;3214;08:22:04;0;50	35542;8	74572;0;0;0;
$GPXUP;3214;08:22:05;0;50	35542;8	74572;0;0;0;
$GPXUP;3214;08:22:06;0;50	35542;8	74572;0;0;0;
$GPXUP;3214;08:22:07;0;50	35542;8	74572;0;0;0;
$GPXUP;3214;08:22:08;0;50	35542;8	74572;0;0;0;
$GPXUP;3214;08:22:09;0;50	35542;8	74572;0;0;0;
$GPXUP;3214;08:22:10;0;50	35542;8	74572;0;0;0;
$GPXUP;3214;08:22:11;0;50	35542;8	74572;0;0;0;
$GPXUP;3214;08:22:12;0;50	35542;8	74572;0;0;0;
$GPXUP;3214;08:22:13;0;50	35542;8	74572;0;0;0;
$GPXUP;3214;08:22:14;0;50	35542;8	74572;0;0;0;
$GPXUP;3214;08:22:15;0;50	35542;8	74572;0;0;0;
$GPXUP;3214;08:22:16;0;50	35542;8	74572;0;0;0;
$GPXUP;3214;08:22:17;0;50	35542;8	74572;0;0;0;
$GPXUP;3214;08:22:18;0;50	35542;8	74572;0;0;0;
$GPXUP;3214;08:22:19;0;50	35542;8	74572;0;0;0;
$GPXUP;3214;08:22:20;0;50	35542;8	74572;0;0;0;
$GPXUP;3214;08:22:21;0;50	35542;8	74572;0;0;0;
$GPXUP;3214;08:22:22;0;50	35542;8	74572;0;0;0;
$GPXUP;3214;08:22:23;0;50	35542;8	74572;0;0;0;
$GPXUP;3214;08:22:24;0;50	35542;8	74572;0;0;0;
$GPXUP;3214;08:22:25;0;50	35542;8	74572;0;0;0;
$GPXUP;3214;08:22:26;0;50	35542;8	74572;0;0;0;
$GPXUP;3214;08:22:27;0;50	35542;8	74572;0;0;0;
$GPXUP;3214;08:22:28;0;50	35542;8	74572;0;0;0;
$GPXUP;3214;08:22:29;0;50	35542;8	74572;0;0;0;
$GPXUP;3214;08:22:30;0;50	35542;8	74572;0;0;0;
$GPXUP;3214;08:22:31;0;50	35542;8	74572;0;0;0;
$GPXUP;3214;08:22:32;0;50	35542;8	74572;0;0;0;
$GPXUP;3214;08:22:33;0;50	35542;8	74572;0;0;0;
$GPXUP;3214;08:22:34;0;50	35542;8	74572;0;0;0;
$GPXUP;3214;08:22:35;0;50	35542;8	74572;0;0;0;
$GPXUP;3214;08:22:36;0;50	35542;8	74572;0;0;0;
$GPXUP;3214;08:22:37;0;50	35542;8	74572;0;0;0;
$GPXUP;3214;08:22:38;0;50	35542;8	74572;0;0;0;
$GPXUP;3214;08:22:39;0;50	35542;8	74572;0;0;0;
$GPXUP;3214;08:22:40;0;50	35542;8	74572;0;0;0;
$GPXUP;3214;08:22:41;0;50	35542;8	74572;0;0;0;
$GPXUP;3214;08:22:42;0;50	35542;8	74572;0;0;0;
$GPXUP;3214;08:22:43;0;50	35542;8	74572;0;0;0;
$GPXUP;3214;08:22:44;0;50	35542;8	74572;0;0;0;
$GPXUP;3214;08:22:45;0;50	35542;8	74572;0;0;0;
$GPXUP;3214;08:22:46;0;50	35542;8	74572;0;0;0;
$GPXUP;3214;08:22:47;0;50	35542;8	74572;0;0;0;
$GPXUP;3214;08:22:48;0;50	35542;8	74572;0;0;0;
$GPXUP;3214;08:22:49;0;50	35542;8	74572;0;0;0;
$GPXUP;3214;08:22:50;0;50	35542;8	74572;0;0;0;
$GPXUP;3214;08:22:51;0;50	35542;8	74572;0;0;0;
$GPXUP;3214;08:22:52;0;50	35542;8	74572;0;0;0;
$GPXUP;3214;08:22:53;0;50	35542;8	74572;0;0;0;
$GPXUP;3214;08:22:54;0;50	35542;8	74572;0;0;0;
$GPXUP;3214;08:22:55;0;50	35542;8	74572;0;0;0;
$GPXUP;3214;08:22:56;0;50	35542;8	74572;0;0;0;
$GPXUP;3214;08:22:57;0;50	35542;8	74572;0;0;0;
$GPXUP;3214;08:22:58;0;50	35542;8	74572;0;0;0;
$GPXUP;3214;08:22:59;0;50	35542;8	74572;0;0;0;
$GPXUP;3214;08:23:00;0;50	35542;8	74572;0;0;0;
$GPXUP;3214;08:23:01;0;50	35542;8	74572;0;0;0;
$GPXUP;3214;08:23:02;0;50	35542;8	74572;0;0;0;
$GPXUP;3214;08:23:03;0;50	35542;8	74572;0;0;0;
$GPXUP;3214;08:23:04;0;50	35542;8	74572;0;0;0;
$GPXUP;3214;08:23:05;0;50	35542;8	74572;0;0;0;
$GPXUP;3214;08:23:06;0;50	35542;8	74572;0;0;0;
$GPXUP;3214;08:23:07;0;50	35542;8	74572;0;0;0;
$GPXUP;3214;08:23:08;0;50	35542;8	74572;0;0;0;
$GPXUP;3214;08:23:09;0;50	35542;8	74572;0;0;0;
$GPXUP;3214;08:23:10;0;50	35542;8	74572;0;0;0;
$GPXUP;3214;08:23:11;0;50	35542;8	74572;0;0;0;
$GPXUP;3214;08:23:12;0;50	35542;8	74572;0;0;0;
$GPXUP;3214;08:23:13;0;50	35542;8	74572;0;0;0;
$GPXUP;3214;08:23:14;0;50	35542;8	74572;0;0;0;
$GPXUP;3214;08:23:15;0;50	35542;8	74572;0;0;0;
$GPXUP;3214;08:23:16;0;50	35542;8	74572;0;0;0;
$GPXUP;3214;08:23:17;0;50	35542;8	74572;0;0;0;
$GPXUP;3214;08:23:18;0;50	35542;8	74572;0;0;0;
$GPXUP;3214;08:23:19;0;50	35542;8	74572;0;0;0;
$GPXUP;3214;08:23:20;0;50	35542;8	74572;0;0;0;
$GPXUP;3214;08:23:21;0;50	35542;8	74572;0;0;0;
$GPXUP;3214;08:23:22;0;50	35542;8	74572;0;0;0;
$GPXUP;3214;08:23:23;0;50	35542;8	74572;0;0;0;
$GPXUP;3214;08:23:24;0;50	35542;8	74572;0;0;0;
$GPXUP;3214;08:23:25;0;50	35542;8	74572;0;0;0;
$GPXUP;3214;08:23:26;0;50	35542;8	74572;0;0;0;
$GPXUP;3214;08:23:27;0;50	35542;8	74572;0;0;0;
$GPXUP;3214;08:23:28;0;50	35542;8	74572;0;0;0;
$GPXUP;3214;08:23:29;0;50	35542;8	74572;0;0;0;
$GPXUP;3214;08:23:30;0;50	35542;8	74572;0;0;0;
$GPXUP;3214;08:23:31;0;50	35542;8	74572;0;0;0;
$GPXUP;3214;08:23:32;0;50	35542;8	74572;0;0;0;
$GPXUP;3214;08:23:33;0;50	35542;8	74572;0;0;0;
$GPXUP;3214;08:23:34;0;50	35542;8	74572;0;0;0;
$GPXUP;3214;08:23:35;0;50	35542;8	74572;0;0;0;
$GPXUP;3214;08:23:36;0;50	35542;8	74572;0;0;0;
$GPXUP;3214;08:23:37;0;50	35542;8	74572;0;0;0;
$GPXUP;3214;08:23:38;0;50	35542;8	74572;0;0;0;
$GPXUP;3214;08:23:39;0;50	35542;8	74572;0;0;0;
$GPXUP;3214;08:23:40;0;50	35542;8	74572;0;0;0;
$GPXUP;3214;08:23:41;0;50	35542;8	74572;0;0;0;
$GPXUP;3214;08:23:42;0;50	35542;8	74572;0;0;0;
$GPXUP;3214;08:23:43;0;50	35542;8	74572;0;0;0;
$GPXUP;3214;08:23:44;0;50	35542;8	74572;0;0;0;
$GPXUP;3214;08:23:45;0;50	35542;8	74572;0;0;0;
$GPXUP;3214;08:23:46;0;50	35542;8	74572;0;0;0;
$GPXUP;3214;08:23:47;0;50	35542;8	74572;0;0;0;
$GPXUP;3214;08:23:48;0;50	35542;8	74572;0;0;0;
$GPXUP;3214;08:23:49;0;50	35542;8	74572;0;0;0;
$GPXUP;3214;08:23:50;0;50	35542;8	74572;0;0;0;
$GPXUP;3214;08:23:51;0;50	35542;8	74572;0;0;0;
$GPXUP;3214;08:23:52;0;50	35542;8	74572;0;0;0;
$GPXUP;3214;08:23:53;0;50	35542;8	74572;0;0;0;
$GPXUP;3214;08:23:54;0;50	35542;8	74572;0;0;0;
$GPXUP;3214;08:23:55;0;50	35542;8	74572;0;0;0;
$GPXUP;3214;08:23:56;0;50	35542;8	74572;0;0;0;
$GPXUP;3214;08:23:57;0;50	35542;8	74572;0;0;0;
$GPXUP;3214;08:23:58;0;50	35542;8	74572;0;0;0;
$GPXUP;3214;08:23:59;0;50	35542;8	74572;0;0;0;
$GPXUP;3214;08:24:00;0;50	35542;8	74572;0;0;0;
$GPXUP;3214;08:24:01;0;50	35542;8	74572;0;0;0;
$GPXUP;3214;08:24:02;0;50	35542;8	74572;0;0;0;
$GPXUP;3214;08:24:03;0;50	35542;8	74572;0;0;0;
$GPXUP;3214;08:24:04;0;50	35542;8	74572;0;0;0;
$GPXUP;3214;08:24:05;0;50	35542;8	74572;0;0;0;
$GPXUP;3214;08:24:06;0;50	35542;8	74572;0;0;0;
$GPXUP;3214;08:24:07;0;50	35542;8	74572;0;0;0;
$GPXUP;3214;08:24:08;0;50	35542;8	74572;0;0;0;
$GPXUP;3214;08:24:09;0;50	35542;8	74572;0;0;0;
$GPXUP;3214;08:24:10;0;50	35542;8	74572;0;0;0;
$GPXUP;3214;08:24:11;0;50	35542;8	74572;0;0;0;
$GPXUP;3214;08:24:12;0;50	35542;8	74572;0;0;0;
$GPXUP;3214;08:24:13;0;50	35542;8	74572;0;0;0;
$GPXUP;3214;08:24:14;0;50	35542;8	74572;0;0;0;
$GPXUP;3214;08:24:15;0;50	35542;8	74572;0;0;0;
$GPXUP;3214;08:24:16;0;50	35542;8	74572;0;0;0;
$GPXUP;3214;08:24:17;0;50	35542;8	74572;0;0;0;
$GPXUP;3214;08:24:18;0;50	35542;8	74572;0;0;0;
$GPXUP;3214;08:24:19;0;50	35542;8	74572;0;0;0;
$GPXUP;3214;08:24:20;0;50	35542;8	74572;0;0;0;
$GPXUP;3214;08:24:21;0;50	35542;8	74572;0;0;0;
$GPXUP;3214;08:24:22;0;50	35542;8	74572;0;0;0;
$GPXUP;3214;08:24:23;0;50	35542;8	74572;0;0;0;
$GPXUP;3214;08:24:24;0;50	35542;8	74572;0;0;0;
$GPXUP;3214;08:24:25;0;50	35542;8	74572;0;0;0;
$GPXUP;3214;08:24:26;0;50	35542;8	74572;0;0;0;
$GPXUP;3214;08:24:27;0;50	35542;8	74572;0;0;0;
$GPXUP;3214;08:24:28;0;50	35542;8	74572;0;0;0;
$GPXUP;3214;08:24:29;0;50	35542;8	74572;0;0;0;
$GPXUP;3214;08:24:30;0;50	35542;8	74572;0;0;0;
$GPXUP;3214;08:24:31;0;50	35542;8	74572;0;0;0;
$GPXUP;3214;08:24:32;0;50	35542;8	74572;0;0;0;
$GPXUP;3214;08:24:33;0;50	35542;8	74572;0;0;0;
$GPXUP;3214;08:24:34;0;50	35542;8	74572;0;0;0;
$GPXUP;3214;08:24:35;0;50	35542;8	74572;0;0;0;
$GPXUP;3214;08:24:36;0;50	35542;8	74572;0;0;0;
$GPXUP;3214;08:24:37;0;50	35542;8	74572;0;0;0;
$GPXUP;3214;08:24:38;0;50	35542;8	74572;0;0;0;
$GPXUP;3214;08:24:39;0;50	35542;8	74572;0;0;0;
$GPXUP;3214;08:24:40;0;50	35542;8	74572;0;0;0;
$GPXUP;3214;08:24:41;0;50	35542;8	74572;0;0;0;
$GPXUP;3214;08:24:42;0;50	35542;8	74572;0;0;0;
$GPXUP;3214;08:24:43;0;50	35542;8	74572;0;0;0;
$GPXUP;3214;08:24:44;0;50	35542;8	74572;0;0;0;
$GPXUP;3214;08:24:45;0;50	35542;8	74572;0;0;0;
$GPXUP;3214;08:24:46;0;50	35542;8	74572;0;0;0;
$GPXUP;3214;08:24:47;0;50	35542;8	74572;0;0;0;
$GPXUP;3214;08:24:48;0;50	35542;8	74572;0;0;0;
$GPXUP;3214;08:24:49;0;50	35542;8	74572;0;0;0;
$GPXUP;3214;08:24:50;0;50	35542;8	74572;0;0;0;
$GPXUP;3214;08:24:51;0;50	35542;8	74572;0;0;0;
$GPXUP;3214;08:24:52;0;50	35542;8	74572;0;0;0;
$GPXUP;3214;08:24:53;0;50	35542;8	74572;0;0;0;
$GPXUP;3214;08:24:54;0;50	35542;8	74572;0;0;0;
$GPXUP;3214;08:24:55;0;50	35542;8	74572;0;0;0;
$GPXUP;3214;08:24:56;0;50	35542;8	74572;0;0;0;
$GPXUP;3214;08:24:57;0;50	35542;8	74572;0;0;0;
$GPXUP;3214;08:24:58;0;50	35542;8	74572;0;0;0;
$GPXUP;3214;08:24:59;0;50	35542;8	74572;0;0;0;
$GPXUP;3214;08:25:00;0;50	35542;8	74572;0;0;0;
$GPXUP;3214;08:25:01;0;50	35542;8	74572;0;0;0;
$GPXUP;3214;08:25:02;0;50	35542;8	74572;0;0;0;
$GPXUP;3214;08:25:03;0;50	35542;8	74572;0;0;0;
$GPXUP;3214;08:25:04;0;50	35542;8	74572;0;0;0;
$GPXUP;3214;08:25:05;0;50	35542;8	74572;0;0;0;
$GPXUP;3214;08:25:06;0;50	35542;8	74572;0;0;0;
$GPXUP;3214;08:25:07;0;50	35542;8	74572;0;0;0;
$GPXUP;3214;08:25:08;0;50	35542;8	74572;0;0;0;
$GPXUP;3214;08:25:09;0;50	35542;8	74572;0;0;0;
$GPXUP;3214;08:25:10;0;50	35542;8	74572;0;0;0;
$GPXUP;3214;08:25:11;0;50	35542;8	74572;0;0;0;
$GPXUP;3214;08:25:12;0;50	35542;8	74572;0;0;0;
$GPXUP;3214;08:25:13;0;50	35542;8	74572;0;0;0;
$GPXUP;3214;08:25:14;0;50	35542;8	74572;0;0;0;
$GPXUP;3214;08:25:15;0;50	35542;8	74572;0;0;0;
$GPXUP;3214;08:25:16;0;50	35542;8	74572;0;0;0;
$GPXUP;3214;08:25:17;0;50	35542;8	74572;0;0;0;
$GPXUP;3214;08:25:18;0;50	35542;8	74572;0;0;0;
$GPXUP;3214;08:25:19;0;50	35542;8	74572;0;0;0;
$GPXUP;3214;08:25:20;0;50	35542;8	74572;0;0;0;
$GPXUP;3214;08:25:21;0;50	35542;8	74572;0;0;0;
$GPXUP;3214;08:25:22;0;50	35542;8	74572;0;0;0;
$GPXUP;3214;08:25:23;0;50	35542;8	74572;0;0;0;
$GPXUP;3214;08:25:24;0;50	35542;8	74572;0;0;0;
$GPXUP;3214;08:25:25;0;50	35542;8	74572;0;0;0;
$GPXUP;3214;08:25:26;0;50	35542;8	74572;0;0;0;
$GPXUP;3214;08:25:27;0;50	35542;8	74572;0;0;0;
$GPXUP;3214;08:25:28;0;50	35542;8	74572;0;0;0;
$GPXUP;3214;08:25:29;0;50	35542;8	74572;0;0;0;
$GPXUP;3214;08:25:30;0;50	35542;8	74572;0;0;0;
$GPXUP;3214;08:25:31;0;50	35542;8	74572;0;0;0;
$GPXUP;3214;08:25:32;0;50	35542;8	74572;0;0;0;
$GPXUP;3214;08:25:33;0;50	35542;8	74572;0;0;0;
$GPXUP;3214;08:25:34;0;50	35542;8	74572;0;0;0;
$GPXUP;3214;08:25:35;0;50	35542;8	74572;0;0;0;
$GPXUP;3214;08:25:36;0;50	35542;8	74572;0;0;0;
$GPXUP;3214;08:25:37;0;50	35542;8	74572;0;0;0;
$GPXUP;3214;08:25:38;0;50	35542;8	74572;0;0;0;
$GPXUP;3214;08:25:39;0;50	35542;8	74572;0;0;0;
$GPXUP;3214;08:25:40;0;50	35542;8	74572;0;0;0;
$GPXUP;3214;08:25:41;0;50	35542;8	74572;0;0;0;
$GPXUP;3214;08:25:42;0;50	35542;8	74572;0;0;0;
$GPXUP;3214;08:25:43;0;50	35542;8	74572;0;0;0;
$GPXUP;3214;08:25:44;0;50	35542;8	74572;0;0;0;
$GPXUP;3214;08:25:45;0;50	35542;8	74572;0;0;0;
$GPXUP;3214;08:25:46;0;50	35542;8	74572;0;0;0;
$GPXUP;3214;08:25:47;0;50	35542;8	74572;0;0;0;
$GPXUP;3214;08:25:48;0;50	35542;8	74572;0;0;0;
$GPXUP;3214;08:25:49;0;50	35542;8	74572;0;0;0;
$GPXUP;3214;08:25:50;0;50	35542;8	74572;0;0;0;
$GPXUP;3214;08:25:51;0;50	35542;8	74572;0;0;0;
$GPXUP;3214;08:25:52;0;50	35542;8	74572;0;0;0;
$GPXUP;3214;08:25:53;0;50	35542;8	74572;0;0;0;
$GPXUP;3214;08:25:54;0;50	35542;8	74572;0;0;0;
$GPXUP;3214;08:25:55;0;50	35542;8	74572;0;0;0;
$GPXUP;3214;08:25:56;0;50	35542;8	74572;0;0;0;
$GPXUP;3214;08:25:57;0;50	35542;8	74572;0;0;0;
$GPXUP;3214;08:25:58;0;50	35542;8	74572;0;0;0;
$GPXUP;3214;08:25:59;0;50	35542;8	74572;0;0;0;
$GPXUP;3214;08:26:00;0;50	35542;8	74572;0;0;0;
$GPXUP;3214;08:26:01;0;50	35542;8	74572;0;0;0;
$GPXUP;3214;08:26:02;0;50	35542;8	74572;0;0;0;
$GPXUP;3214;08:26:03;0;50	35542;8	74572;0;0;0;
$GPXUP;3214;08:26:04;0;50	35542;8	74572;0;0;0;
$GPXUP;3214;08:26:05;0;50	35542;8	74572;0;0;0;
$GPXUP;3214;08:26:06;0;50	35542;8	74572;0;0;0;
$GPXUP;3214;08:26:07;0;50	35542;8	74572;0;0;0;
$GPXUP;3214;08:26:08;0;50	35542;8	74572;0;0;0;
$GPXUP;3214;08:26:09;0;50	35542;8	74572;0;0;0;
$GPXUP;3214;08:26:10;0;50	35542;8	74572;0;0;0;
$GPXUP;3214;08:26:11;0;50	35542;8	74572;0;0;0;
$GPXUP;3214;08:26:12;0;50	35542;8	74572;0;0;0;
$GPXUP;3214;08:26:13;0;50	35542;8	74572;0;0;0;
$GPXUP;3214;08:26:14;0;50	35542;8	74572;0;0;0;
$GPXUP;3214;08:26:15;0;50	35542;8	74572;0;0;0;
$GPXUP;3214;08:26:16;0;50	35542;8	74572;0;0;0;
$GPXUP;3214;08:26:17;0;50	35542;8	74572;0;0;0;
$GPXUP;3214;08:26:18;0;50	35542;8	74572;0;0;0;
$GPXUP;3214;08:26:19;0;50	35542;8	74572;0;0;0;
$GPXUP;3214;08:26:20;0;50	35542;8	74572;0;0;0;
$GPXUP;3214;08:26:21;0;50	35542;8	74572;0;0;0;
$GPXUP;3214;08:26:22;0;50	35542;8	74572;0;0;0;
$GPXUP;3214;08:26:23;0;50	35542;8	74572;0;0;0;
$GPXUP;3214;08:26:24;0;50	35542;8	74572;0;0;0;
$GPXUP;3214;08:26:25;0;50	35542;8	74572;0;0;0;
$GPXUP;3214;08:26:26;0;50	35542;8	74572;0;0;0;
$GPXUP;3214;08:26:27;0;50	35542;8	74572;0;0;0;
$GPXUP;3214;08:26:28;0;50	35542;8	74572;0;0;0;
$GPXUP;3214;08:26:29;0;50	35542;8	74572;0;0;0;
$GPXUP;3214;08:26:30;0;50	35542;8	74572;0;0;0;
$GPXUP;3214;08:26:31;0;50	35542;8	74572;0;0;0;
$GPXUP;3214;08:26:32;0;50	35542;8	74572;0;0;0;
$GPXUP;3214;08:26:33;0;50	35542;8	74572;0;0;0;
$GPXUP;3214;08:26:34;0;50	35542;8	74572;0;0;0;
$GPXUP;3214;08:26:35;0;50	35542;8	74572;0;0;0;
$GPXUP;3214;08:26:36;0;50	35542;8	74572;0;0;0;
$GPXUP;3214;08:26:37;0;50	35542;8	74572;0;0;0;
$GPXUP;3214;08:26:38;0;50	35542;8	74572;0;0;0;
$GPXUP;3214;08:26:39;0;50	35542;8	74572;0;0;0;
$GPXUP;3214;08:26:40;0;50	35542;8	74572;0;0;0;
$GPXUP;3214;08:26:41;0;50	35542;8	74572;0;0;0;
$GPXUP;3214;08:26:42;0;50	35542;8	74572;0;0;0;
$GPXUP;3214;08:26:43;0;50	35542;8	74572;0;0;0;
$GPXUP;3214;08:26:44;0;50	35542;8	74572;0;0;0;
$GPXUP;3214;08:26:45;0;50	35542;8	74572;0;0;0;
$GPXUP;3214;08:26:46;0;50	35542;8	74572;0;0;0;
$GPXUP;3214;08:26:47;0;50	35542;8	74572;0;0;0;
$GPXUP;3214;08:26:48;0;50	35542;8	74572;0;0;0;
$GPXUP;3214;08:26:49;0;50	35542;8	74572;0;0;0;
$GPXUP;3214;08:26:50;0;50	35542;8	74572;0;0;0;
$GPXUP;3214;08:26:51;0;50	35542;8	74572;0;0;0;
$GPXUP;3214;08:26:52;0;50	35542;8	74572;0;0;0;
$GPXUP;3214;08:26:53;0;50	35542;8	74572;0;0;0;
$GPXUP;3214;08:26:54;0;50	35542;8	74572;0;0;0;
$GPXUP;3214;08:26:55;0;50	35542;8	74572;0;0;0;
$GPXUP;3214;08:26:56;0;50	35542;8	74572;0;0;0;
$GPXUP;3214;08:26:57;0;50	35542;8	74572;0;0;0;
$GPXUP;3214;08:26:58;0;50	35542;8	74572;0;0;0;
$GPXUP;3214;08:26:59;0;50	35542;8	74572;0;0;0;
$GPXUP;3214;08:27:00;0;50	35542;8	74572;0;0;0;
$GPXUP;3214;08:27:01;0;50	35542;8	74572;0;0;0;
$GPXUP;3214;08:27:02;0;50	35542;8	74572;0;0;0;
$GPXUP;3214;08:27:03;0;50	35542;8	74572;0;0;0;
$GPXUP;3214;08:27:04;0;50	35542;8	74572;0;0;0;
$GPXUP;3214;08:27:05;0;50	35542;8	74572;0;0;0;
$GPXUP;3214;08:27:06;0;50	35542;8	74572;0;0;0;
$GPXUP;3214;08:27:07;0;50	35542;8	74572;0;0;0;
$GPXUP;3214;08:27:08;0;50	35542;8	74572;0;0;0;
$GPXUP;3214;08:27:09;0;50	35542;8	74572;0;0;0;
$GPXUP;3214;08:27:10;0;50	35542;8	74572;0;0;0;
$GPXUP;3214;08:27:11;0;50	35542;8	74572;0;0;0;
$GPXUP;3214;08:27:12;0;50	35542;8	74572;0;0;0;
$GPXUP;3214;08:27:13;0;50	35542;8	74572;0;0;0;
$GPXUP;3214;08:27:14;0;50	35542;8	74572;0;0;0;
$GPXUP;3214;08:27:15;0;50	35542;8	74572;0;0;0;
$GPXUP;3214;08:27:16;0;50	35542;8	74572;0;0;0;
$GPXUP;3214;08:27:17;0;50	35542;8	74572;0;0;0;
$GPXUP;3214;08:27:18;0;50	35542;8	74572;0;0;0;
$GPXUP;3214;08:27:19;0;50	35542;8	74572;0;0;0;
$GPXUP;3214;08:27:20;0;50	35542;8	74572;0;0;0;
$GPXUP;3214;08:27:21;0;50	35542;8	74572;0;0;0;
$GPXUP;3214;08:27:22;0;50	35542;8	74572;0;0;0;
$GPXUP;3214;08:27:23;0;50	35542;8	74572;0;0;0;
$GPXUP;3214;08:27:24;0;50	35542;8	74572;0;0;0;
$GPXUP;3214;08:27:25;0;50	35542;8	74572;0;0;0;
$GPXUP;3214;08:27:26;0;50	35542;8	74572;0;0;0;
$GPXUP;3214;08:27:27;0;50	35542;8	74572;0;0;0;
$GPXUP;3214;08:27:28;0;50	35542;8	74572;0;0;0;
$GPXUP;3214;08:27:29;0;50	35542;8	74572;0;0;0;
$GPXUP;3214;08:27:30;0;50	35542;8	74572;0;0;0;
$GPXUP;3214;08:27:31;0;50	35542;8	74572;0;0;0;
$GPXUP;3214;08:27:32;0;50	35542;8	74572;0;0;0;
$GPXUP;3214;08:27:33;0;50	35542;8	74572;0;0;0;
$GPXUP;3214;08:27:34;0;50	35542;8	74572;0;0;0;
$GPXUP;3214;08:27:35;0;50	35542;8	74572;0;0;0;
$GPXUP;3214;08:27:36;0;50	35542;8	74572;0;0;0;
$GPXUP;3214;08:27:37;0;50	35542;8	74572;0;0;0;
$GPXUP;3214;08:27:38;0;50	35542;8	74572;0;0;0;
$GPXUP;3214;08:27:39;0;50	35542;8	74572;0;0;0;
$GPXUP;3214;08:27:40;0;50	35542;8	74572;0;0;0;
$GPXUP;3214;08:27:41;0;50	35542;8	74572;0;0;0;
$GPXUP;3214;08:27:42;0;50	35542;8	74572;0;0;0;
$GPXUP;3214;08:27:43;0;50	35542;8	74572;0;0;0;
$GPXUP;3214;08:27:44;0;50	35542;8	74572;0;0;0;
$GPXUP;3214;08:27:45;0;50	35542;8	74572;0;0;0;
$GPXUP;3214;08:27:46;0;50	35542;8	74572;0;0;0;
$GPXUP;3214;08:27:47;0;50	35542;8	74572;0;0;0;
$GPXUP;3214;08:27:48;0;50	35542;8	74572;0;0;0;
$GPXUP;3214;08:27:49;0;50	35542;8	74572;0;0;0;
$GPXUP;3214;08:27:50;0;50	35542;8	74572;0;0;0;
$GPXUP;3214;08:27:51;0;50	35542;8	74572;0;0;0;
$GPXUP;3214;08:27:52;0;50	35542;8	74572;0;0;0;
$GPXUP;3214;08:27:53;0;50	35542;8	74572;0;0;0;
$GPXUP;3214;08:27:54;0;50	35542;8	74572;0;0;0;
$GPXUP;3214;08:27:55;0;50	35542;8	74572;0;0;0;
$GPXUP;3214;08:27:56;0;50	35542;8	74572;0;0;0;
$GPXUP;3214;08:27:57;0;50	35542;8	74572;0;0;0;
$GPXUP;3214;08:27:58;0;50	35542;8	74572;0;0;0;
$GPXUP;3214;08:27:59;0;50	35542;8	74572;0;0;0;
$GPXUP;3214;08:28:00;0;50	35542;8	74572;0;0;0;
$GPXUP;3214;08:28:01;0;50	35542;8	74572;0;0;0;
$GPXUP;3214;08:28:02;0;50	35542;8	74572;0;0;0;
$GPXUP;3214;08:28:03;0;50	35542;8	74572;0;0;0;
$GPXUP;3214;08:28:04;0;50	35542;8	74572;0;0;0;
$GPXUP;3214;08:28:05;0;50	35542;8	74572;0;0;0;
$GPXUP;3214;08:28:06;0;50	35542;8	74572;0;0;0;
$GPXUP;3214;08:28:07;0;50	35542;8	74572;0;0;0;
$GPXUP;3214;08:28:08;0;50	35542;8	74572;0;0;0;
$GPXUP;3214;08:28:09;0;50	35542;8	74572;0;0;0;
$GPXUP;3214;08:28:10;0;50	35542;8	74572;0;0;0;
$GPXUP;3214;08:28:11;0;50	35542;8	74572;0;0;0;
$GPXUP;3214;08:28:12;0;50	35542;8	74572;0;0;0;
$GPXUP;3214;08:28:13;0;50	35542;8	74572;0;0;0;
$GPXUP;3214;08:28:14;0;50	35542;8	74572;0;0;0;
$GPXUP;3214;08:28:15;0;50	35542;8	74572;0;0;0;
$GPXUP;3214;08:28:16;0;50	35542;8	74572;0;0;0;
$GPXUP;3214;08:28:17;0;50	35542;8	74572;0;0;0;
$GPXUP;3214;08:28:18;0;50	35542;8	74572;0;0;0;
$GPXUP;3214;08:28:19;0;50	35542;8	74572;0;0;0;
$GPXUP;3214;08:28:20;0;50	35542;8	74572;0;0;0;
$GPXUP;3214;08:28:21;0;50	35542;8	74572;0;0;0;
$GPXUP;3214;08:28:22;0;50	35542;8	74572;0;0;0;
$GPXUP;3214;08:28:23;0;50	35542;8	74572;0;0;0;
$GPXUP;3214;08:28:24;0;50	35542;8	74572;0;0;0;
$GPXUP;3214;08:28:25;0;50	35542;8	74572;0;0;0;
$GPXUP;3214;08:28:26;0;50	35542;8	74572;0;0;0;
$GPXUP;3214;08:28:27;0;50	35542;8	74572;0;0;0;
$GPXUP;3214;08:28:28;0;50	35542;8	74572;0;0;0;
$GPXUP;3214;08:28:29;0;50	35542;8	74572;0;0;0;
$GPXUP;3214;08:28:30;0;50	35542;8	74572;0;0;0;
$GPXUP;3214;08:28:31;0;50	35542;8	74572;0;0;0;
$GPXUP;3214;08:28:32;0;50	35542;8	74572;0;0;0;
$GPXUP;3214;08:28:33;0;50	35542;8	74572;0;0;0;
$GPXUP;3214;08:28:34;0;50	35542;8	74572;0;0;0;
$GPXUP;3214;08:28:35;0;50	35542;8	74572;0;0;0;
$GPXUP;3214;08:28:36;0;50	35542;8	74572;0;0;0;
$GPXUP;3214;08:28:37;0;50	35542;8	74572;0;0;0;
$GPXUP;3214;08:28:38;0;50	35542;8	74572;0;0;0;
$GPXUP;3214;08:28:39;0;50	35542;8	74572;0;0;0;
$GPXUP;3214;08:28:40;0;50	35542;8	74572;0;0;0;
$GPXUP;3214;08:28:41;0;50	35542;8	74572;0;0;0;
$GPXUP;3214;08:28:42;0;50	35542;8	74572;0;0;0;
$GPXUP;3214;08:28:43;0;50	35542;8	74572;0;0;0;
$GPXUP;3214;08:28:44;0;50	35542;8	74572;0;0;0;
$GPXUP;3214;08:28:45;0;50	35542;8	74572;0;0;0;
$GPXUP;3214;08:28:46;0;50	35542;8	74572;0;0;0;
$GPXUP;3214;08:28:47;0;50	35542;8	74572;0;0;0;
$GPXUP;3214;08:28:48;0;50	35542;8	74572;0;0;0;
$GPXUP;3214;08:28:49;0;50	35542;8	74572;0;0;0;
$GPXUP;3214;08:28:50;0;50	35542;8	74572;0;0;0;
$GPXUP;3214;08:28:51;0;50	35542;8	74572;0;0;0;
$GPXUP;3214;08:28:52;0;50	35542;8	74572;0;0;0;
$GPXUP;3214;08:28:53;0;50	35542;8	74572;0;0;0;
$GPXUP;3214;08:28:54;0;50	35542;8	74572;0;0;0;
$GPXUP;3214;08:28:55;0;50	35542;8	74572;0;0;0;
$GPXUP;3214;08:28:56;0;50	35542;8	74572;0;0;0;
$GPXUP;3214;08:28:57;0;50	35542;8	74572;0;0;0;
$GPXUP;3214;08:28:58;0;50	35542;8	74572;0;0;0;
$GPXUP;3214;08:28:59;0;50	35542;8	74572;0;0;0;
$GPXUP;3214;08:29:00;0;50	35542;8	74572;0;0;0;
$GPXUP;3214;08:29:01;0;50	35542;8	74572;0;0;0;
$GPXUP;3214;08:29:02;0;50	35542;8	74572;0;0;0;
$GPXUP;3214;08:29:03;0;50	35542;8	74572;0;0;0;
$GPXUP;3214;08:29:04;0;50	35542;8	74572;0;0;0;
$GPXUP;3214;08:29:05;0;50	35542;8	74572;0;0;0;
$GPXUP;3214;08:29:06;0;50	35542;8	74572;0;0;0;
$GPXUP;3214;08:29:07;0;50	35542;8	74572;0;0;0;
$GPXUP;3214;08:29:08;0;50	35542;8	74572;0;0;0;
$GPXUP;3214;08:29:09;0;50	35542;8	74572;0;0;0;
$GPXUP;3214;08:29:10;0;50	35542;8	74572;0;0;0;
$GPXUP;3214;08:29:11;0;50	35542;8	74572;0;0;0;
$GPXUP;3214;08:29:12;0;50	35542;8	74572;0;0;0;
$GPXUP;3214;08:29:13;0;50	35542;8	74572;0;0;0;
$GPXUP;3214;08:29:14;0;50	35542;8	74572;0;0;0;
$GPXUP;3214;08:29:15;0;50	35542;8	74572;0;0;0;
$GPXUP;3214;08:29:16;0;50	35542;8	74572;0;0;0;
$GPXUP;3214;08:29:17;0;50	35542;8	74572;0;0;0;
$GPXUP;3214;08:29:18;0;50	35542;8	74572;0;0;0;
$GPXUP;3214;08:29:19;0;50	35542;8	74572;0;0;0;
$GPXUP;3214;08:29:20;0;50	35542;8	74572;0;0;0;
$GPXUP;3214;08:29:21;0;50	35542;8	74572;0;0;0;
$GPXUP;3214;08:29:22;0;50	35542;8	74572;0;0;0;
$GPXUP;3214;08:29:23;0;50	35542;8	74572;0;0;0;
$GPXUP;3214;08:29:24;0;50	35542;8	74572;0;0;0;
$GPXUP;3214;08:29:25;0;50	35542;8	74572;0;0;0;
$GPXUP;3214;08:29:26;0;50	35542;8	74572;0;0;0;
$GPXUP;3214;08:29:27;0;50	35542;8	74572;0;0;0;
$GPXUP;3214;08:29:28;0;50	35542;8	74572;0;0;0;
$GPXUP;3214;08:29:29;0;50	35542;8	74572;0;0;0;
$GPXUP;3214;08:29:30;0;50	35542;8	74572;0;0;0;
$GPXUP;3214;08:29:31;0;50	35542;8	74572;0;0;0;
$GPXUP;3214;08:29:32;0;50	35542;8	74572;0;0;0;
$GPXUP;3214;08:29:33;0;50	35542;8	74572;0;0;0;
$GPXUP;3214;08:29:34;0;50	35542;8	74572;0;0;0;
$GPXUP;3214;08:29:35;0;50	35542;8	74572;0;0;0;
$GPXUP;3214;08:29:36;0;50	35542;8	74572;0;0;0;
$GPXUP;3214;08:29:37;0;50	35542;8	74572;0;0;0;
$GPXUP;3214;08:29:38;0;50	35542;8	74572;0;0;0;
$GPXUP;3214;08:29:39;0;50	35542;8	74572;0;0;0;
$GPXUP;3214;08:29:40;0;50	35542;8	74572;0;0;0;
$GPXUP;3214;08:29:41;0;50	35542;8	74572;0;0;0;
$GPXUP;3214;08:29:42;0;50	35542;8	74572;0;0;0;
$GPXUP;3214;08:29:43;0;50	35542;8	74572;0;0;0;
$GPXUP;3214;08:29:44;0;50	35542;8	74572;0;0;0;
$GPXUP;3214;08:29:45;0;50	35542;8	74572;0;0;0;
$GPXUP;3214;08:29:46;0;50	35542;8	74572;0;0;0;
$GPXUP;3214;08:29:47;0;50	35542;8	74572;0;0;0;
$GPXUP;3214;08:29:48;0;50	35542;8	74572;0;0;0;
$GPXUP;3214;08:29:49;0;50	35542;8	74572;0;0;0;
$GPXUP;3214;08:29:50;0;50	35542;8	74572;0;0;0;
$GPXUP;3214;08:29:51;0;50	35542;8	74572;0;0;0;
$GPXUP;3214;08:29:52;0;50	35542;8	74572;0;0;0;
$GPXUP;3214;08:29:53;0;50	35542;8	74572;0;0;0;
$GPXUP;3214;08:29:54;0;50	35542;8	74572;0;0;0;
$GPXUP;3214;08:29:55;0;50	35542;8	74572;0;0;0;
$GPXUP;3214;08:29:56;0;50	35542;8	74572;0;0;0;
$GPXUP;3214;08:29:57;0;50	35542;8	74572;0;0;0;
$GPXUP;3214;08:29:58;0;50	35542;8	74572;0;0;0;
$GPXUP;3214;08:29:59;0;50	35542;8	74572;0;0;0;
$GPXUP;3214;08:30:00;0;50	35542;8	74572;0;0;0;
$GPXUP;3214;08:30:01;0;50	35542;8	74572;0;0;0;
$GPXUP;3214;08:30:02;0;50	35542;8	74572;0;0;0;
$GPXUP;3214;08:30:03;0;50	35542;8	74572;0;0;0;
$GPXUP;3214;08:30:04;0;50	35542;8	74572;0;0;0;
$GPXUP;3214;08:30:05;0;50	35542;8	74572;0;0;0;
$GPXUP;3214;08:30:06;0;50	35542;8	74572;0;0;0;
$GPXUP;3214;08:30:07;0;50	35542;8	74572;0;0;0;
$GPXUP;3214;08:30:08;0;50	35542;8	74572;0;0;0;
$GPXUP;3214;08:30:09;0;50	35542;8	74572;0;0;0;
$GPXUP;3214;08:30:10;0;50	35542;8	74572;0;0;0;
$GPXUP;3214;08:30:11;0;50	35542;8	74572;0;0;0;
$GPXUP;3214;08:30:12;0;50	35542;8	74572;0;0;0;
$GPXUP;3214;08:30:13;0;50	35542;8	74572;0;0;0;
$GPXUP;3214;08:30:14;0;50	35542;8	74572;0;0;0;
$GPXUP;3214;08:30:15;0;50	35542;8	74572;0;0;0;
$GPXUP;3214;08:30:16;0;50	35542;8	74572;0;0;0;
$GPXUP;3214;08:30:17;0;50	35542;8	74572;0;0;0;
$GPXUP;3214;08:30:18;0;50	35542;8	74572;0;0;0;
$GPXUP;3214;08:30:19;0;50	35542;8	74572;0;0;0;
$GPXUP;3214;08:30:20;0;50	35542;8	74572;0;0;0;
$GPXUP;3214;08:30:21;0;50	35542;8	74572;0;0;0;
$GPXUP;3214;08:30:22;0;50	35542;8	74572;0;0;0;
$GPXUP;3214;08:30:23;0;50	35542;8	74572;0;0;0;
$GPXUP;3214;08:30:24;0;50	35542;8	74572;0;0;0;
$GPXUP;3214;08:30:25;0;50	35542;8	74572;0;0;0;
$GPXUP;3214;08:30:26;0;50	35542;8	74572;0;0;0;
$GPXUP;3214;08:30:27;0;50	35542;8	74572;0;0;0;
$GPXUP;3214;08:30:28;0;50	35542;8	74572;0;0;0;
$GPXUP;3214;08:30:29;0;50	35542;8	74572;0;0;0;
$GPXUP;3214;08:30:30;0;50	35542;8	74572;0;0;0;
$GPXUP;3214;08:30:31;0;50	35542;8	74572;0;0;0;
$GPXUP;3214;08:30:32;0;50	35542;8	74572;0;0;0;
$GPXUP;3214;08:30:33;0;50	35542;8	74572;0;0;0;
$GPXUP;3214;08:30:34;0;50	35542;8	74572;0;0;0;
$GPXUP;3214;08:30:35;0;50	35542;8	74572;0;0;0;
$GPXUP;3214;08:30:36;0;50	35542;8	74572;0;0;0;
$GPXUP;3214;08:30:37;0;50	35542;8	74572;0;0;0;
$GPXUP;3214;08:30:38;0;50	35542;8	74572;0;0;0;
$GPXUP;3214;08:30:39;0;50	35542;8	74572;0;0;0;
$GPXUP;3214;08:30:40;0;50	35542;8	74572;0;0;0;
$GPXUP;3214;08:30:41;0;50	35542;8	74572;0;0;0;
$GPXUP;3214;08:30:42;0;50	35542;8	74572;0;0;0;
$GPXUP;3214;08:30:43;0;50	35542;8	74572;0;0;0;
$GPXUP;3214;08:30:44;0;50	35542;8	74572;0;0;0;
$GPXUP;3214;08:30:45;0;50	35542;8	74572;0;0;0;
$GPXUP;3214;08:30:46;0;50	35542;8	74572;0;0;0;
$GPXUP;3214;08:30:47;0;50	35542;8	74572;0;0;0;
$GPXUP;3214;08:30:48;0;50	35542;8	74572;0;0;0;
$GPXUP;3214;08:30:49;0;50	35542;8	74572;0;0;0;
$GPXUP;3214;08:30:50;0;50	35542;8	74572;0;0;0;
$GPXUP;3214;08:30:51;0;50	35542;8	74572;0;0;0;
$GPXUP;3214;08:30:52;0;50	35542;8	74572;0;0;0;
$GPXUP;3214;08:30:53;0;50	35542;8	74572;0;0;0;
$GPXUP;3214;08:30:54;0;50	35542;8	74572;0;0;0;
$GPXUP;3214;08:30:55;0;50	35542;8	74572;0;0;0;
$GPXUP;3214;08:30:56;0;50	35542;8	74572;0;0;0;
$GPXUP;3214;08:30:57;0;50	35542;8	74572;0;0;0;
$GPXUP;3214;08:30:58;0;50	35542;8	74572;0;0;0;
$GPXUP;3214;08:30:59;0;50	35542;8	74572;0;0;0;
$GPXUP;3214;08:31:00;0;50	35542;8	74572;0;0;0;
$GPXUP;3214;08:31:01;0;50	35542;8	74572;0;0;0;
$GPXUP;3214;08:31:02;0;50	35542;8	74572;0;0;0;
$GPXUP;3214;08:31:03;0;50	35542;8	74572;0;0;0;
$GPXUP;3214;08:31:04;0;50	35542;8	74572;0;0;0;
$GPXUP;3214;08:31:05;0;50	35542;8	74572;0;0;0;
$GPXUP;3214;08:31:06;0;50	35542;8	74572;0;0;0;
$GPXUP;3214;08:31:07;0;50	35542;8	74572;0;0;0;
$GPXUP;3214;08:31:08;0;50	35542;8	74572;0;0;0;
$GPXUP;3214;08:31:09;0;50	35542;8	74572;0;0;0;
$GPXUP;3214;08:31:10;0;50	35542;8	74572;0;0;0;
$GPXUP;3214;08:31:11;0;50	35542;8	74572;0;0;0;
$GPXUP;3214;08:31:12;0;50	35542;8	74572;0;0;0;
$GPXUP;3214;08:31:13;0;50	35542;8	74572;0;0;0;
$GPXUP;3214;08:31:14;0;50	35542;8	74572;0;0;0;
$GPXUP;3214;08:31:15;0;50	35542;8	74572;0;0;0;
$GPXUP;3214;08:31:16;0;50	35542;8	74572;0;0;0;
$GPXUP;3214;08:31:17;0;50	35542;8	74572;0;0;0;
$GPXUP;3214;08:31:18;0;50	35542;8	74572;0;0;0;
$GPXUP;3214;08:31:19;0;50	35542;8	74572;0;0;0;
$GPXUP;3214;08:31:20;0;50	35542;8	74572;0;0;0;
$GPXUP;3214;08:31:21;0;50	35542;8	74572;0;0;0;
$GPXUP;3214;08:31:22;0;50	35542;8	74572;0;0;0;
$GPXUP;3214;08:31:23;0;50	35542;8	74572;0;0;0;
$GPXUP;3214;08:31:24;0;50	35542;8	74572;0;0;0;
$GPXUP;3214;08:31:25;0;50	35542;8	74572;0;0;0;
$GPXUP;3214;08:31:26;0;50	35542;8	74572;0;0;0;
$GPXUP;3214;08:31:27;0;50	35542;8	74572;0;0;0;
$GPXUP;3214;08:31:28;0;50	35542;8	74572;0;0;0;
$GPXUP;3214;08:31:29;0;50	35542;8	74572;0;0;0;
$GPXUP;3214;08:31:30;0;50	35542;8	74572;0;0;0;
$GPXUP;3214;08:31:31;0;50	35542;8	74572;0;0;0;
$GPXUP;3214;08:31:32;0;50	35542;8	74572;0;0;0;
$GPXUP;3214;08:31:33;0;50	35542;8	74572;0;0;0;
$GPXUP;3214;08:31:34;0;50	35542;8	74572;0;0;0;
$GPXUP;3214;08:31:35;0;50	35542;8	74572;0;0;0;
$GPXUP;3214;08:31:36;0;50	35542;8	74572;0;0;0;
$GPXUP;3214;08:31:37;0;50	35542;8	74572;0;0;0;
$GPXUP;3214;08:31:38;0;50	35542;8	74572;0;0;0;
$GPXUP;3214;08:31:39;0;50	35542;8	74572;0;0;0;
$GPXUP;3214;08:31:40;0;50	35542;8	74572;0;0;0;
$GPXUP;3214;08:31:41;0;50	35542;8	74572;0;0;0;
$GPXUP;3214;08:31:42;0;50	35542;8	74572;0;0;0;
$GPXUP;3214;08:31:43;0;50	35542;8	74572;0;0;0;
$GPXUP;3214;08:31:44;0;50	35542;8	74572;0;0;0;
$GPXUP;3214;08:31:45;0;50	35542;8	74572;0;0;0;
$GPXUP;3214;08:31:46;0;50	35542;8	74572;0;0;0;
$GPXUP;3214;08:31:47;0;50	35542;8	74572;0;0;0;
$GPXUP;3214;08:31:48;0;50	35542;8	74572;0;0;0;
$GPXUP;3214;08:31:49;0;50	35542;8	74572;0;0;0;
$GPXUP;3214;08:31:50;0;50	35542;8	74572;0;0;0;
$GPXUP;3214;08:31:51;0;50	35542;8	74572;0;0;0;
$GPXUP;3214;08:31:52;0;50	35542;8	74572;0;0;0;
$GPXUP;3214;08:31:53;0;50	35542;8	74572;0;0;0;
$GPXUP;3214;08:31:54;0;50	35542;8	74572;0;0;0;
$GPXUP;3214;08:31:55;0;50	35542;8	74572;0;0;0;
$GPXUP;3214;08:31:56;0;50	35542;8	74572;0;0;0;
$GPXUP;3214;08:31:57;0;50	35542;8	74572;0;0;0;
$GPXUP;3214;08:31:58;0;50	35542;8	74572;0;0;0;
$GPXUP;3214;08:31:59;0;50	35542;8	74572;0;0;0;
$GPXUP;3214;08:32:00;0;50	35542;8	74572;0;0;0;
$GPXUP;3214;08:32:01;0;50	35542;8	74572;0;0;0;
$GPXUP;3214;08:32:02;0;50	35542;8	74572;0;0;0;
$GPXUP;3214;08:32:03;0;50	35542;8	74572;0;0;0;
$GPXUP;3214;08:32:04;0;50	35542;8	74572;0;0;0;
$GPXUP;3214;08:32:05;0;50	35542;8	74572;0;0;0;
$GPXUP;3214;08:32:06;0;50	35542;8	74572;0;0;0;
$GPXUP;3214;08:32:07;0;50	35542;8	74572;0;0;0;
$GPXUP;3214;08:32:08;0;50	35542;8	74572;0;0;0;
$GPXUP;3214;08:32:09;0;50	35542;8	74572;0;0;0;
$GPXUP;3214;08:32:10;0;50	35542;8	74572;0;0;0;
$GPXUP;3214;08:32:11;0;50	35542;8	74572;0;0;0;
$GPXUP;3214;08:32:12;0;50	35542;8	74572;0;0;0;
$GPXUP;3214;08:32:13;0;50	35542;8	74572;0;0;0;
$GPXUP;3214;08:32:14;0;50	35542;8	74572;0;0;0;
$GPXUP;3214;08:32:15;0;50	35542;8	74572;0;0;0;
$GPXUP;3214;08:32:16;0;50	35542;8	74572;0;0;0;
$GPXUP;3214;08:32:17;0;50	35542;8	74572;0;0;0;
$GPXUP;3214;08:32:18;0;50	35542;8	74572;0;0;0;
$GPXUP;3214;08:32:19;0;50	35542;8	74572;0;0;0;
$GPXUP;3214;08:32:20;0;50	35542;8	74572;0;0;0;
$GPXUP;3214;08:32:21;0;50	35542;8	74572;0;0;0;
$GPXUP;3214;08:32:22;0;50	35542;8	74572;0;0;0;
$GPXUP;3214;08:32:23;0;50	35542;8	74572;0;0;0;
$GPXUP;3214;08:32:24;0;50	35542;8	74572;0;0;0;
$GPXUP;3214;08:32:25;0;50	35542;8	74572;0;0;0;
$GPXUP;3214;08:32:26;0;50	35542;8	74572;0;0;0;
$GPXUP;3214;08:32:27;0;50	35542;8	74572;0;0;0;
$GPXUP;3214;08:32:28;0;50	35542;8	74572;0;0;0;
$GPXUP;3214;08:32:29;0;50	35542;8	74572;0;0;0;
$GPXUP;3214;08:32:30;0;50	35542;8	74572;0;0;0;
$GPXUP;3214;08:32:31;0;50	35542;8	74572;0;0;0;
$GPXUP;3214;08:32:32;0;50	35542;8	74572;0;0;0;
$GPXUP;3214;08:32:33;0;50	35542;8	74572;0;0;0;
$GPXUP;3214;08:32:34;0;50	35542;8	74572;0;0;0;
$GPXUP;3214;08:32:35;0;50	35542;8	74572;0;0;0;
$GPXUP;3214;08:32:36;0;50	35542;8	74572;0;0;0;
$GPXUP;3214;08:32:37;0;50	35542;8	74572;0;0;0;
$GPXUP;3214;08:32:38;0;50	35542;8	74572;0;0;0;
$GPXUP;3214;08:32:39;0;50	35542;8	74572;0;0;0;
$GPXUP;3214;08:32:40;0;50	35542;8	74572;0;0;0;
$GPXUP;3214;08:32:41;0;50	35542;8	74572;0;0;0;
$GPXUP;3214;08:32:42;0;50	35542;8	74572;0;0;0;
$GPXUP;3214;08:32:43;0;50	35542;8	74572;0;0;0;
$GPXUP;3214;08:32:44;0;50	35542;8	74572;0;0;0;
$GPXUP;3214;08:32:45;0;50	35542;8	74572;0;0;0;
$GPXUP;3214;08:32:46;0;50	35542;8	74572;0;0;0;
$GPXUP;3214;08:32:47;0;50	35542;8	74572;0;0;0;
$GPXUP;3214;08:32:48;0;50	35542;8	74572;0;0;0;
$GPXUP;3214;08:32:49;0;50	35542;8	74572;0;0;0;
$GPXUP;3214;08:32:50;0;50	35542;8	74572;0;0;0;
$GPXUP;3214;08:32:51;0;50	35542;8	74572;0;0;0;
$GPXUP;3214;08:32:52;0;50	35542;8	74572;0;0;0;
$GPXUP;3214;08:32:53;0;50	35542;8	74572;0;0;0;
$GPXUP;3214;08:32:54;0;50	35542;8	74572;0;0;0;
$GPXUP;3214;08:32:55;0;50	35542;8	74572;0;0;0;
$GPXUP;3214;08:32:56;0;50	35542;8	74572;0;0;0;
$GPXUP;3214;08:32:57;0;50	35542;8	74572;0;0;0;
$GPXUP;3214;08:32:58;0;50	35542;8	74572;0;0;0;
$GPXUP;3214;08:32:59;0;50	35542;8	74572;0;0;0;
$GPXUP;3214;08:33:00;0;50	35542;8	74572;0;0;0;
$GPXUP;3214;08:33:01;0;50	35542;8	74572;0;0;0;
$GPXUP;3214;08:33:02;0;50	35542;8	74572;0;0;0;
$GPXUP;3214;08:33:03;0;50	35542;8	74572;0;0;0;
$GPXUP;3214;08:33:04;0;50	35542;8	74572;0;0;0;
$GPXUP;3214;08:33:05;0;50	35542;8	74572;0;0;0;
$GPXUP;3214;08:33:06;0;50	35542;8	74572;0;0;0;
$GPXUP;3214;08:33:07;0;50	35542;8	74572;0;0;0;
$GPXUP;3214;08:33:08;0;50	35542;8	74572;0;0;0;
$GPXUP;3214;08:33:09;0;50	35542;8	74572;0;0;0;
$GPXUP;3214;08:33:10;0;50	35542;8	74572;0;0;0;
$GPXUP;3214;08:33:11;0;50	35542;8	74572;0;0;0;
$GPXUP;3214;08:33:12;0;50	35542;8	74572;0;0;0;
$GPXUP;3214;08:33:13;0;50	35542;8	74572;0;0;0;
$GPXUP;3214;08:33:14;0;50	35542;8	74572;0;0;0;
$GPXUP;3214;08:33:15;0;50	35542;8	74572;0;0;0;
$GPXUP;3214;08:33:16;0;50	35542;8	74572;0;0;0;
$GPXUP;3214;08:33:17;0;50	35542;8	74572;0;0;0;
$GPXUP;3214;08:33:18;0;50	35542;8	74572;0;0;0;
$GPXUP;3214;08:33:19;0;50	35542;8	74572;0;0;0;
$GPXUP;3214;08:33:20;0;50	35542;8	74572;0;0;0;
$GPXUP;3214;08:33:21;0;50	35542;8	74572;0;0;0;
$GPXUP;3214;08:33:22;0;50	35542;8	74572;0;0;0;
$GPXUP;3214;08:33:23;0;50	35542;8	74572;0;0;0;
$GPXUP;3214;08:33:24;0;50	35542;8	74572;0;0;0;
$GPXUP;3214;08:33:25;0;50	35542;8	74572;0;0;0;
$GPXUP;3214;08:33:26;0;50	35542;8	74572;0;0;0;
$GPXUP;3214;08:33:27;0;50	35542;8	74572;0;0;0;
$GPXUP;3214;08:33:28;0;50	35542;8	74572;0;0;0;
$GPXUP;3214;08:33:29;0;50	35542;8	74572;0;0;0;
$GPXUP;3214;08:33:30;0;50	35542;8	74572;0;0;0;
$GPXUP;3214;08:33:31;0;50	35542;8	74572;0;0;0;
$GPXUP;3214;08:33:32;0;50	35542;8	74572;0;0;0;
$GPXUP;3214;08:33:33;0;50	35542;8	74572;0;0;0;
$GPXUP;3214;08:33:34;0;50	35542;8	74572;0;0;0;
$GPXUP;3214;08:33:35;0;50	35542;8	74572;0;0;0;
$GPXUP;3214;08:33:36;0;50	35542;8	74572;0;0;0;
$GPXUP;3214;08:33:37;0;50	35542;8	74572;0;0;0;
$GPXUP;3214;08:33:38;0;50	35542;8	74572;0;0;0;
$GPXUP;3214;08:33:39;0;50	35542;8	74572;0;0;0;
$GPXUP;3214;08:33:40;0;50	35542;8	74572;0;0;0;
$GPXUP;3214;08:33:41;0;50	35542;8	74572;0;0;0;
$GPXUP;3214;08:33:42;0;50	35542;8	74572;0;0;0;
$GPXUP;3214;08:33:43;0;50	35542;8	74572;0;0;0;
$GPXUP;3214;08:33:44;0;50	35542;8	74572;0;0;0;
$GPXUP;3214;08:33:45;0;50	35542;8	74572;0;0;0;
$GPXUP;3214;08:33:46;0;50	35542;8	74572;0;0;0;
$GPXUP;3214;08:33:47;0;50	35542;8	74572;0;0;0;
$GPXUP;3214;08:33:48;0;50	35542;8	74572;0;0;0;
$GPXUP;3214;08:33:49;0;50	35542;8	74572;0;0;0;
$GPXUP;3214;08:33:50;0;50	35542;8	74572;0;0;0;
$GPXUP;3214;08:33:51;0;50	35542;8	74572;0;0;0;
$GPXUP;3214;08:33:52;0;50	35542;8	74572;0;0;0;
$GPXUP;3214;08:33:53;0;50	35542;8	74572;0;0;0;
$GPXUP;3214;08:33:54;0;50	35542;8	74572;0;0;0;
$GPXUP;3214;08:33:55;0;50	35542;8	74572;0;0;0;
$GPXUP;3214;08:33:56;0;50	35542;8	74572;0;0;0;
$GPXUP;3214;08:33:57;0;50	35542;8	74572;0;0;0;
$GPXUP;3214;08:33:58;0;50	35542;8	74572;0;0;0;
$GPXUP;3214;08:33:59;0;50	35542;8	74572;0;0;0;
$GPXUP;3214;08:34:00;0;50	35542;8	74572;0;0;0;
$GPXUP;3214;08:34:01;0;50	35542;8	74572;0;0;0;
$GPXUP;3214;08:34:02;0;50	35542;8	74572;0;0;0;
$GPXUP;3214;08:34:03;0;50	35542;8	74572;0;0;0;
$GPXUP;3214;08:34:04;0;50	35542;8	74572;0;0;0;
$GPXUP;3214;08:34:05;0;50	35542;8	74572;0;0;0;
$GPXUP;3214;08:34:06;0;50	35542;8	74572;0;0;0;
$GPXUP;3214;08:34:07;0;50	35542;8	74572;0;0;0;
$GPXUP;3214;08:34:08;0;50	35542;8	74572;0;0;0;
$GPXUP;3214;08:34:09;0;50	35542;8	74572;0;0;0;
$GPXUP;3214;08:34:10;0;50	35542;8	74572;0;0;0;
$GPXUP;3214;08:34:11;0;50	35542;8	74572;0;0;0;
$GPXUP;3214;08:34:12;0;50	35542;8	74572;0;0;0;
$GPXUP;3214;08:34:13;0;50	35542;8	74572;0;0;0;
$GPXUP;3214;08:34:14;0;50	35542;8	74572;0;0;0;
$GPXUP;3214;08:34:15;0;50	35542;8	74572;0;0;0;
$GPXUP;3214;08:34:16;0;50	35542;8	74572;0;0;0;
$GPXUP;3214;08:34:17;0;50	35542;8	74572;0;0;0;
$GPXUP;3214;08:34:18;0;50	35542;8	74572;0;0;0;
$GPXUP;3214;08:34:19;0;50	35542;8	74572;0;0;0;
$GPXUP;3214;08:34:20;0;50	35542;8	74572;0;0;0;
$GPXUP;3214;08:34:21;0;50	35542;8	74572;0;0;0;
$GPXUP;3214;08:34:22;0;50	35542;8	74572;0;0;0;
$GPXUP;3214;08:34:23;0;50	35542;8	74572;0;0;0;
$GPXUP;3214;08:34:24;0;50	35542;8	74572;0;0;0;
$GPXUP;3214;08:34:25;0;50	35542;8	74572;0;0;0;
$GPXUP;3214;08:34:26;0;50	35542;8	74572;0;0;0;
$GPXUP;3214;08:34:27;0;50	35542;8	74572;0;0;0;
$GPXUP;3214;08:34:28;0;50	35542;8	74572;0;0;0;
$GPXUP;3214;08:34:29;0;50	35542;8	74572;0;0;0;
$GPXUP;3214;08:34:30;0;50	35542;8	74572;0;0;0;
$GPXUP;3214;08:34:31;0;50	35542;8	74572;0;0;0;
$GPXUP;3214;08:34:32;0;50	35542;8	74572;0;0;0;
$GPXUP;3214;08:34:33;0;50	35542;8	74572;0;0;0;
$GPXUP;3214;08:34:34;0;50	35542;8	74572;0;0;0;
$GPXUP;3214;08:34:35;0;50	35542;8	74572;0;0;0;
$GPXUP;3214;08:34:36;0;50	35542;8	74572;0;0;0;
$GPXUP;3214;08:34:37;0;50	35542;8	74572;0;0;0;
$GPXUP;3214;08:34:38;0;50	35542;8	74572;0;0;0;
$GPXUP;3214;08:34:39;0;50	35542;8	74572;0;0;0;
$GPXUP;3214;08:34:40;0;50	35542;8	74572;0;0;0;
$GPXUP;3214;08:34:41;0;50	35542;8	74572;0;0;0;
$GPXUP;3214;08:34:42;0;50	35542;8	74572;0;0;0;
$GPXUP;3214;08:34:43;0;50	3555;8	7457;0;0;6;
$GPXUP;3214;08:34:44;0;50	35552;8	74566;0;0;11;
$GPXUP;3214;08:34:45;0;50	35554;8	74557;0;0;20;
$GPXUP;3214;08:34:46;0;50	35555;8	74542;0;0;26;
$GPXUP;3214;08:34:47;0;50	35551;8	74527;0;0;31;
$GPXUP;3214;08:34:48;0;50	35543;8	74516;0;0;36;
$GPXUP;3214;08:34:49;0;50	3553;8	74506;0;0;42;
$GPXUP;3214;08:34:50;0;50	3551;8	74501;0;0;55;
$GPXUP;3214;08:34:51;0;50	35486;8	74501;0;0;70;
$GPXUP;3214;08:34:52;0;50	35464;8	74503;0;0;73;
$GPXUP;3214;08:34:53;0;50	35444;8	74506;0;0;74;
$GPXUP;3214;08:34:54;0;50	35424;8	74508;0;0;74;
$GPXUP;3214;08:34:55;0;50	35404;8	74508;0;0;74;
$GPXUP;3214;08:34:56;0;50	35384;8	74507;0;0;77;
$GPXUP;3214;08:34:57;0;50	35364;8	74504;0;0;78;
$GPXUP;3214;08:34:58;0;50	35344;8	74503;0;0;77;
$GPXUP;3214;08:34:59;0;50	35324;8	74506;0;0;76;
$GPXUP;3214;08:35:00;0;50	35306;8	74515;0;0;71;
$GPXUP;3214;08:35:01;0;50	35291;8	74528;0;0;65;
$GPXUP;3214;08:35:02;0;50	3528;8	74545;0;0;57;
$GPXUP;3214;08:35:03;0;50	35272;8	74567;0;0;60;
$GPXUP;3214;08:35:04;0;50	35262;8	74588;0;0;61;
$GPXUP;3214;08:35:05;0;50	35252;8	74606;0;0;63;
$GPXUP;3214;08:35:06;0;50	35241;8	74624;0;0;64;
[truncated: 1,602 more rows]
