# Supplementary material for: Pigeon Navigation: Different Routes Lead to Frankfurt
Source: PLoS One. 2014 Nov 12;9(11):e112439. doi: 10.1371/journal.pone.0112439 (PMC4229201; doi:10.1371/journal.pone.0112439)
Supplement: File S4 — Files containing the original track data and a ‘Read me’ explaining the data format. (ZIP) [file pone.0112439.s004.zip › N-SF/080609xup05_1043.log]

$GPXUP;3214;08:18:34;0;50	39778;8	72326;0;0;0;
$GPXUP;3214;08:18:35;0;50	39778;8	72325;0;0;3;
$GPXUP;3214;08:18:36;0;50	39777;8	72324;0;0;6;
$GPXUP;3214;08:18:37;0;50	39772;8	72316;0;0;22;
$GPXUP;3214;08:18:38;0;50	3976;8	72302;0;0;45;
$GPXUP;3214;08:18:39;0;50	39747;8	72292;0;0;44;
$GPXUP;3214;08:18:40;0;50	39732;8	72292;0;0;50;
$GPXUP;3214;08:18:41;0;50	39718;8	72304;0;0;55;
$GPXUP;3214;08:18:42;0;50	39714;8	72324;0;0;46;
$GPXUP;3214;08:18:43;0;50	39717;8	7235;0;0;53;
$GPXUP;3214;08:18:44;0;50	39724;8	7237;0;0;49;
$GPXUP;3214;08:18:45;0;50	39735;8	72385;0;0;44;
$GPXUP;3214;08:18:46;0;50	39745;8	72397;0;0;45;
$GPXUP;3214;08:18:47;0;50	39754;8	7241;0;0;47;
$GPXUP;3214;08:18:48;0;50	39762;8	72424;0;0;48;
$GPXUP;3214;08:18:49;0;50	39768;8	72441;0;0;48;
$GPXUP;3214;08:18:50;0;50	3977;8	7246;0;0;50;
$GPXUP;3214;08:18:51;0;50	39768;8	72482;0;0;52;
$GPXUP;3214;08:18:52;0;50	39764;8	72504;0;0;59;
$GPXUP;3214;08:18:53;0;50	39761;8	72529;0;0;62;
$GPXUP;3214;08:18:54;0;50	3976;8	72553;0;0;60;
$GPXUP;3214;08:18:55;0;50	39762;8	72576;0;0;55;
$GPXUP;3214;08:18:56;0;50	39768;8	72594;0;0;49;
$GPXUP;3214;08:18:57;0;50	39776;8	72607;0;0;43;
$GPXUP;3214;08:18:58;0;50	39788;8	72613;0;0;45;
$GPXUP;3214;08:18:59;0;50	398;8	72619;0;0;48;
$GPXUP;3214;08:19:00;0;50	39812;8	72626;0;0;49;
$GPXUP;3214;08:19:01;0;50	39822;8	72637;0;0;49;
$GPXUP;3214;08:19:02;0;50	3983;8	72651;0;0;50;
$GPXUP;3214;08:19:03;0;50	39837;8	72668;0;0;51;
$GPXUP;3214;08:19:04;0;50	39842;8	72687;0;0;53;
$GPXUP;3214;08:19:05;0;50	39846;8	72708;0;0;55;
$GPXUP;3214;08:19:06;0;50	39846;8	7273;0;0;57;
$GPXUP;3214;08:19:07;0;50	39845;8	72752;0;0;59;
$GPXUP;3214;08:19:08;0;50	39841;8	72776;0;0;63;
$GPXUP;3214;08:19:09;0;50	39836;8	728;0;0;65;
$GPXUP;3214;08:19:10;0;50	39831;8	72824;0;0;65;
$GPXUP;3214;08:19:11;0;50	39826;8	72849;0;0;63;
$GPXUP;3214;08:19:12;0;50	39823;8	72873;0;0;63;
$GPXUP;3214;08:19:13;0;50	39821;8	72898;0;0;64;
$GPXUP;3214;08:19:14;0;50	39818;8	72923;0;0;65;
$GPXUP;3214;08:19:15;0;50	39815;8	72948;0;0;66;
$GPXUP;3214;08:19:16;0;50	39812;8	72974;0;0;66;
$GPXUP;3214;08:19:17;0;50	39811;8	72999;0;0;64;
$GPXUP;3214;08:19:18;0;50	39812;8	73024;0;0;63;
$GPXUP;3214;08:19:19;0;50	39816;8	73047;0;0;63;
$GPXUP;3214;08:19:20;0;50	39824;8	73068;0;0;60;
$GPXUP;3214;08:19:21;0;50	39837;8	73082;0;0;59;
$GPXUP;3214;08:19:22;0;50	39852;8	7309;0;0;59;
$GPXUP;3214;08:19:23;0;50	39867;8	73096;0;0;56;
$GPXUP;3214;08:19:24;0;50	39882;8	73097;0;0;54;
$GPXUP;3214;08:19:25;0;50	39896;8	73096;0;0;54;
$GPXUP;3214;08:19:26;0;50	3991;8	73097;0;0;54;
$GPXUP;3214;08:19:27;0;50	39923;8	73104;0;0;56;
$GPXUP;3214;08:19:28;0;50	39935;8	73116;0;0;58;
$GPXUP;3214;08:19:29;0;50	39946;8	73132;0;0;61;
$GPXUP;3214;08:19:30;0;50	39954;8	73153;0;0;61;
$GPXUP;3214;08:19:31;0;50	39957;8	73179;0;0;65;
$GPXUP;3214;08:19:32;0;50	39957;8	73206;0;0;68;
$GPXUP;3214;08:19:33;0;50	39958;8	73234;0;0;68;
$GPXUP;3214;08:19:34;0;50	3996;8	73261;0;0;67;
$GPXUP;3214;08:19:35;0;50	39963;8	73287;0;0;68;
$GPXUP;3214;08:19:36;0;50	39967;8	73314;0;0;70;
$GPXUP;3214;08:19:37;0;50	39971;8	7334;0;0;70;
$GPXUP;3214;08:19:38;0;50	39974;8	73367;0;0;67;
$GPXUP;3214;08:19:39;0;50	39976;8	73392;0;0;65;
$GPXUP;3214;08:19:40;0;50	39978;8	73417;0;0;64;
$GPXUP;3214;08:19:41;0;50	3998;8	73442;0;0;64;
$GPXUP;3214;08:19:42;0;50	39982;8	73468;0;0;66;
$GPXUP;3214;08:19:43;0;50	39981;8	73494;0;0;68;
$GPXUP;3214;08:19:44;0;50	3998;8	7352;0;0;67;
$GPXUP;3214;08:19:45;0;50	39978;8	73546;0;0;65;
$GPXUP;3214;08:19:46;0;50	39976;8	73571;0;0;64;
$GPXUP;3214;08:19:47;0;50	39972;8	73595;0;0;64;
$GPXUP;3214;08:19:48;0;50	39966;8	73619;0;0;65;
$GPXUP;3214;08:19:49;0;50	39958;8	73641;0;0;65;
$GPXUP;3214;08:19:50;0;50	39949;8	73662;0;0;65;
$GPXUP;3214;08:19:51;0;50	39939;8	73682;0;0;65;
$GPXUP;3214;08:19:52;0;50	39929;8	73704;0;0;66;
$GPXUP;3214;08:19:53;0;50	39921;8	73726;0;0;68;
$GPXUP;3214;08:19:54;0;50	39912;8	7375;0;0;70;
$GPXUP;3214;08:19:55;0;50	39902;8	73772;0;0;70;
$GPXUP;3214;08:19:56;0;50	39892;8	73794;0;0;70;
$GPXUP;3214;08:19:57;0;50	39879;8	73814;0;0;72;
$GPXUP;3214;08:19:58;0;50	39865;8	73834;0;0;76;
$GPXUP;3214;08:19:59;0;50	39848;8	73848;0;0;78;
$GPXUP;3214;08:20:00;0;50	39828;8	73855;0;0;78;
$GPXUP;3214;08:20:01;0;50	39807;8	73856;0;0;78;
$GPXUP;3214;08:20:02;0;50	39787;8	73855;0;0;78;
$GPXUP;3214;08:20:03;0;50	39767;8	73854;0;0;76;
$GPXUP;3214;08:20:04;0;50	39748;8	73849;0;0;77;
$GPXUP;3214;08:20:05;0;50	39728;8	73841;0;0;77;
$GPXUP;3214;08:20:06;0;50	3971;8	73832;0;0;75;
$GPXUP;3214;08:20:07;0;50	39692;8	73821;0;0;73;
$GPXUP;3214;08:20:08;0;50	39677;8	73806;0;0;71;
$GPXUP;3214;08:20:09;0;50	39663;8	73788;0;0;69;
$GPXUP;3214;08:20:10;0;50	39651;8	73768;0;0;68;
$GPXUP;3214;08:20:11;0;50	39639;8	73748;0;0;68;
$GPXUP;3214;08:20:12;0;50	39625;8	73731;0;0;69;
$GPXUP;3214;08:20:13;0;50	3961;8	73716;0;0;69;
$GPXUP;3214;08:20:14;0;50	39594;8	73704;0;0;73;
$GPXUP;3214;08:20:15;0;50	39578;8	73693;0;0;72;
$GPXUP;3214;08:20:16;0;50	39561;8	73682;0;0;72;
$GPXUP;3214;08:20:17;0;50	39544;8	73674;0;0;73;
$GPXUP;3214;08:20:18;0;50	39526;8	73665;0;0;73;
$GPXUP;3214;08:20:19;0;50	39509;8	73654;0;0;72;
$GPXUP;3214;08:20:20;0;50	39494;8	73641;0;0;70;
$GPXUP;3214;08:20:21;0;50	3948;8	73625;0;0;69;
$GPXUP;3214;08:20:22;0;50	39468;8	73606;0;0;68;
$GPXUP;3214;08:20:23;0;50	39457;8	73585;0;0;66;
$GPXUP;3214;08:20:24;0;50	39449;8	73562;0;0;66;
$GPXUP;3214;08:20:25;0;50	39443;8	73539;0;0;63;
$GPXUP;3214;08:20:26;0;50	39437;8	73516;0;0;61;
$GPXUP;3214;08:20:27;0;50	39432;8	73494;0;0;62;
$GPXUP;3214;08:20:28;0;50	39424;8	73473;0;0;62;
$GPXUP;3214;08:20:29;0;50	39412;8	73455;0;0;65;
$GPXUP;3214;08:20:30;0;50	39396;8	73444;0;0;64;
$GPXUP;3214;08:20:31;0;50	39378;8	73439;0;0;66;
$GPXUP;3214;08:20:32;0;50	39358;8	73443;0;0;72;
$GPXUP;3214;08:20:33;0;50	39339;8	73454;0;0;73;
$GPXUP;3214;08:20:34;0;50	39324;8	7347;0;0;70;
$GPXUP;3214;08:20:35;0;50	39312;8	73493;0;0;67;
$GPXUP;3214;08:20:36;0;50	39306;8	73521;0;0;66;
$GPXUP;3214;08:20:37;0;50	39303;8	7355;0;0;70;
$GPXUP;3214;08:20:38;0;50	39298;8	73577;0;0;71;
$GPXUP;3214;08:20:39;0;50	39294;8	73604;0;0;70;
$GPXUP;3214;08:20:40;0;50	39288;8	73629;0;0;66;
$GPXUP;3214;08:20:41;0;50	39281;8	73652;0;0;64;
$GPXUP;3214;08:20:42;0;50	39275;8	73676;0;0;62;
$GPXUP;3214;08:20:43;0;50	39269;8	73698;0;0;63;
$GPXUP;3214;08:20:44;0;50	3926;8	7372;0;0;67;
$GPXUP;3214;08:20:45;0;50	3925;8	73743;0;0;72;
$GPXUP;3214;08:20:46;0;50	39241;8	73768;0;0;74;
$GPXUP;3214;08:20:47;0;50	39233;8	73794;0;0;73;
$GPXUP;3214;08:20:48;0;50	39227;8	73821;0;0;72;
$GPXUP;3214;08:20:49;0;50	39222;8	73848;0;0;70;
$GPXUP;3214;08:20:50;0;50	39221;8	73875;0;0;68;
$GPXUP;3214;08:20:51;0;50	39222;8	73901;0;0;66;
$GPXUP;3214;08:20:52;0;50	39227;8	73926;0;0;65;
$GPXUP;3214;08:20:53;0;50	39234;8	73949;0;0;64;
$GPXUP;3214;08:20:54;0;50	39242;8	73971;0;0;63;
$GPXUP;3214;08:20:55;0;50	3925;8	73992;0;0;61;
$GPXUP;3214;08:20:56;0;50	39257;8	74012;0;0;60;
$GPXUP;3214;08:20:57;0;50	39263;8	74034;0;0;59;
$GPXUP;3214;08:20:58;0;50	39266;8	74056;0;0;59;
$GPXUP;3214;08:20:59;0;50	39268;8	7408;0;0;61;
$GPXUP;3214;08:21:00;0;50	3927;8	74104;0;0;63;
$GPXUP;3214;08:21:01;0;50	3927;8	74129;0;0;65;
$GPXUP;3214;08:21:02;0;50	39267;8	74155;0;0;67;
$GPXUP;3214;08:21:03;0;50	39262;8	7418;0;0;67;
$GPXUP;3214;08:21:04;0;50	39255;8	74204;0;0;68;
$GPXUP;3214;08:21:05;0;50	39245;8	74226;0;0;70;
$GPXUP;3214;08:21:06;0;50	39233;8	74248;0;0;73;
$GPXUP;3214;08:21:07;0;50	39223;8	74272;0;0;71;
$GPXUP;3214;08:21:08;0;50	39216;8	74297;0;0;69;
$GPXUP;3214;08:21:09;0;50	39213;8	74324;0;0;68;
$GPXUP;3214;08:21:10;0;50	39211;8	74349;0;0;64;
$GPXUP;3214;08:21:11;0;50	39212;8	74374;0;0;62;
$GPXUP;3214;08:21:12;0;50	39214;8	74397;0;0;58;
$GPXUP;3214;08:21:13;0;50	39219;8	74417;0;0;54;
$GPXUP;3214;08:21:14;0;50	39227;8	74434;0;0;53;
$GPXUP;3214;08:21:15;0;50	39237;8	7445;0;0;57;
$GPXUP;3214;08:21:16;0;50	39247;8	74468;0;0;60;
$GPXUP;3214;08:21:17;0;50	39257;8	74487;0;0;64;
$GPXUP;3214;08:21:18;0;50	39266;8	74508;0;0;66;
$GPXUP;3214;08:21:19;0;50	39277;8	74526;0;0;61;
$GPXUP;3214;08:21:20;0;50	3929;8	7454;0;0;60;
$GPXUP;3214;08:21:21;0;50	39302;8	74555;0;0;60;
$GPXUP;3214;08:21:22;0;50	39312;8	74573;0;0;65;
$GPXUP;3214;08:21:23;0;50	39322;8	74595;0;0;69;
$GPXUP;3214;08:21:24;0;50	39329;8	74621;0;0;74;
$GPXUP;3214;08:21:25;0;50	39337;8	74647;0;0;72;
$GPXUP;3214;08:21:26;0;50	39346;8	7467;0;0;67;
$GPXUP;3214;08:21:27;0;50	39358;8	74688;0;0;64;
$GPXUP;3214;08:21:28;0;50	39371;8	74702;0;0;63;
$GPXUP;3214;08:21:29;0;50	39385;8	74714;0;0;63;
$GPXUP;3214;08:21:30;0;50	394;8	74723;0;0;64;
$GPXUP;3214;08:21:31;0;50	39416;8	74731;0;0;64;
$GPXUP;3214;08:21:32;0;50	39431;8	74737;0;0;62;
$GPXUP;3214;08:21:33;0;50	39446;8	74742;0;0;61;
$GPXUP;3214;08:21:34;0;50	39462;8	74748;0;0;64;
$GPXUP;3214;08:21:35;0;50	39477;8	74757;0;0;66;
$GPXUP;3214;08:21:36;0;50	39493;8	74766;0;0;66;
$GPXUP;3214;08:21:37;0;50	39508;8	74772;0;0;64;
$GPXUP;3214;08:21:38;0;50	39524;8	74776;0;0;63;
$GPXUP;3214;08:21:39;0;50	39541;8	74775;0;0;65;
$GPXUP;3214;08:21:40;0;50	39557;8	74772;0;0;66;
$GPXUP;3214;08:21:41;0;50	39574;8	74767;0;0;71;
$GPXUP;3214;08:21:42;0;50	39592;8	74767;0;0;69;
$GPXUP;3214;08:21:43;0;50	39609;8	74774;0;0;69;
$GPXUP;3214;08:21:44;0;50	39625;8	74784;0;0;71;
$GPXUP;3214;08:21:45;0;50	39641;8	74796;0;0;68;
$GPXUP;3214;08:21:46;0;50	39657;8	74807;0;0;69;
$GPXUP;3214;08:21:47;0;50	39672;8	7482;0;0;71;
$GPXUP;3214;08:21:48;0;50	39687;8	74838;0;0;75;
$GPXUP;3214;08:21:49;0;50	39704;8	74853;0;0;75;
$GPXUP;3214;08:21:50;0;50	39722;8	74863;0;0;77;
$GPXUP;3214;08:21:51;0;50	3974;8	74872;0;0;74;
$GPXUP;3214;08:21:52;0;50	39756;8	74884;0;0;71;
$GPXUP;3214;08:21:53;0;50	39769;8	749;0;0;66;
$GPXUP;3214;08:21:54;0;50	39779;8	7492;0;0;63;
$GPXUP;3214;08:21:55;0;50	39784;8	74943;0;0;60;
$GPXUP;3214;08:21:56;0;50	39786;8	74968;0;0;59;
$GPXUP;3214;08:21:57;0;50	39782;8	74993;0;0;59;
$GPXUP;3214;08:21:58;0;50	39773;8	7502;0;0;67;
$GPXUP;3214;08:21:59;0;50	39764;8	75045;0;0;70;
$GPXUP;3214;08:22:00;0;50	39754;8	75071;0;0;74;
$GPXUP;3214;08:22:01;0;50	39744;8	75097;0;0;76;
$GPXUP;3214;08:22:02;0;50	39733;8	75123;0;0;74;
$GPXUP;3214;08:22:03;0;50	39725;8	75149;0;0;73;
$GPXUP;3214;08:22:04;0;50	3972;8	75176;0;0;70;
$GPXUP;3214;08:22:05;0;50	39719;8	75201;0;0;65;
$GPXUP;3214;08:22:06;0;50	39722;8	75224;0;0;60;
$GPXUP;3214;08:22:07;0;50	39724;8	75246;0;0;57;
$GPXUP;3214;08:22:08;0;50	39726;8	75267;0;0;55;
$GPXUP;3214;08:22:09;0;50	39726;8	75288;0;0;56;
$GPXUP;3214;08:22:10;0;50	39725;8	7531;0;0;57;
$GPXUP;3214;08:22:11;0;50	3972;8	7533;0;0;59;
$GPXUP;3214;08:22:12;0;50	39709;8	75347;0;0;63;
$GPXUP;3214;08:22:13;0;50	39692;8	75354;0;0;64;
$GPXUP;3214;08:22:14;0;50	39673;8	75349;0;0;65;
$GPXUP;3214;08:22:15;0;50	39653;8	75336;0;0;72;
$GPXUP;3214;08:22:16;0;50	39638;8	7532;0;0;67;
$GPXUP;3214;08:22:17;0;50	39624;8	75302;0;0;64;
$GPXUP;3214;08:22:18;0;50	39612;8	75284;0;0;63;
$GPXUP;3214;08:22:19;0;50	39603;8	75264;0;0;63;
$GPXUP;3214;08:22:20;0;50	39598;8	75241;0;0;58;
$GPXUP;3214;08:22:21;0;50	39598;8	75218;0;0;56;
$GPXUP;3214;08:22:22;0;50	39604;8	75194;0;0;57;
$GPXUP;3214;08:22:23;0;50	39615;8	75176;0;0;52;
$GPXUP;3214;08:22:24;0;50	39631;8	75168;0;0;55;
$GPXUP;3214;08:22:25;0;50	39649;8	75166;0;0;59;
$GPXUP;3214;08:22:26;0;50	39665;8	75167;0;0;57;
$GPXUP;3214;08:22:27;0;50	3968;8	75169;0;0;58;
$GPXUP;3214;08:22:28;0;50	39696;8	7517;0;0;59;
$GPXUP;3214;08:22:29;0;50	39711;8	75172;0;0;60;
$GPXUP;3214;08:22:30;0;50	39726;8	75173;0;0;59;
$GPXUP;3214;08:22:31;0;50	3974;8	75172;0;0;53;
$GPXUP;3214;08:22:32;0;50	39752;8	75167;0;0;49;
$GPXUP;3214;08:22:33;0;50	39763;8	75156;0;0;53;
$GPXUP;3214;08:22:34;0;50	39774;8	75142;0;0;54;
$GPXUP;3214;08:22:35;0;50	39784;8	75126;0;0;57;
$GPXUP;3214;08:22:36;0;50	39794;8	75108;0;0;58;
$GPXUP;3214;08:22:37;0;50	39801;8	75087;0;0;61;
$GPXUP;3214;08:22:38;0;50	39805;8	75063;0;0;64;
$GPXUP;3214;08:22:39;0;50	39807;8	75035;0;0;70;
$GPXUP;3214;08:22:40;0;50	39809;8	75008;0;0;65;
$GPXUP;3214;08:22:41;0;50	39812;8	74984;0;0;59;
$GPXUP;3214;08:22:42;0;50	39819;8	74965;0;0;53;
$GPXUP;3214;08:22:43;0;50	39829;8	74951;0;0;53;
$GPXUP;3214;08:22:44;0;50	39842;8	74943;0;0;53;
$GPXUP;3214;08:22:45;0;50	39856;8	74942;0;0;53;
$GPXUP;3214;08:22:46;0;50	39871;8	74941;0;0;56;
$GPXUP;3214;08:22:47;0;50	39886;8	74939;0;0;56;
$GPXUP;3214;08:22:48;0;50	39898;8	74932;0;0;52;
$GPXUP;3214;08:22:49;0;50	39908;8	74919;0;0;49;
$GPXUP;3214;08:22:50;0;50	39913;8	749;0;0;49;
$GPXUP;3214;08:22:51;0;50	39914;8	74875;0;0;56;
$GPXUP;3214;08:22:52;0;50	39914;8	74851;0;0;60;
$GPXUP;3214;08:22:53;0;50	39913;8	74827;0;0;59;
$GPXUP;3214;08:22:54;0;50	39914;8	74803;0;0;60;
$GPXUP;3214;08:22:55;0;50	39916;8	74779;0;0;59;
$GPXUP;3214;08:22:56;0;50	39919;8	74757;0;0;57;
$GPXUP;3214;08:22:57;0;50	39923;8	74736;0;0;58;
$GPXUP;3214;08:22:58;0;50	39927;8	74713;0;0;60;
$GPXUP;3214;08:22:59;0;50	39932;8	7469;0;0;60;
$GPXUP;3214;08:23:00;0;50	39938;8	74668;0;0;60;
$GPXUP;3214;08:23:01;0;50	39944;8	74648;0;0;57;
$GPXUP;3214;08:23:02;0;50	39954;8	74632;0;0;55;
$GPXUP;3214;08:23:03;0;50	39965;8	74621;0;0;54;
$GPXUP;3214;08:23:04;0;50	39977;8	74613;0;0;52;
$GPXUP;3214;08:23:05;0;50	3999;8	74606;0;0;53;
$GPXUP;3214;08:23:06;0;50	40002;8	74599;0;0;55;
$GPXUP;3214;08:23:07;0;50	40015;8	74591;0;0;53;
$GPXUP;3214;08:23:08;0;50	40027;8	7458;0;0;55;
$GPXUP;3214;08:23:09;0;50	40038;8	74567;0;0;59;
$GPXUP;3214;08:23:10;0;50	40051;8	74555;0;0;60;
$GPXUP;3214;08:23:11;0;50	40064;8	74547;0;0;53;
$GPXUP;3214;08:23:12;0;50	40077;8	74547;0;0;48;
$GPXUP;3214;08:23:13;0;50	40089;8	74556;0;0;51;
$GPXUP;3214;08:23:14;0;50	40099;8	74572;0;0;52;
$GPXUP;3214;08:23:15;0;50	40103;8	74594;0;0;52;
$GPXUP;3214;08:23:16;0;50	40104;8	74619;0;0;57;
$GPXUP;3214;08:23:17;0;50	40104;8	74643;0;0;58;
$GPXUP;3214;08:23:18;0;50	40102;8	74667;0;0;58;
$GPXUP;3214;08:23:19;0;50	40098;8	74691;0;0;59;
$GPXUP;3214;08:23:20;0;50	40092;8	74714;0;0;61;
$GPXUP;3214;08:23:21;0;50	40085;8	74736;0;0;62;
$GPXUP;3214;08:23:22;0;50	40076;8	74756;0;0;59;
$GPXUP;3214;08:23:23;0;50	40064;8	7477;0;0;56;
$GPXUP;3214;08:23:24;0;50	40049;8	74779;0;0;56;
$GPXUP;3214;08:23:25;0;50	40032;8	74785;0;0;68;
$GPXUP;3214;08:23:26;0;50	40013;8	7479;0;0;74;
$GPXUP;3214;08:23:27;0;50	39993;8	74792;0;0;73;
$GPXUP;3214;08:23:28;0;50	39974;8	74794;0;0;71;
$GPXUP;3214;08:23:29;0;50	39956;8	74795;0;0;69;
$GPXUP;3214;08:23:30;0;50	39938;8	74798;0;0;69;
$GPXUP;3214;08:23:31;0;50	3992;8	74804;0;0;71;
$GPXUP;3214;08:23:32;0;50	39903;8	74813;0;0;73;
$GPXUP;3214;08:23:33;0;50	39887;8	74828;0;0;74;
$GPXUP;3214;08:23:34;0;50	39872;8	74845;0;0;71;
$GPXUP;3214;08:23:35;0;50	39858;8	74864;0;0;72;
$GPXUP;3214;08:23:36;0;50	39846;8	74884;0;0;72;
$GPXUP;3214;08:23:37;0;50	39834;8	74906;0;0;74;
$GPXUP;3214;08:23:38;0;50	39823;8	74929;0;0;72;
$GPXUP;3214;08:23:39;0;50	39816;8	74954;0;0;71;
$GPXUP;3214;08:23:40;0;50	39812;8	74978;0;0;63;
$GPXUP;3214;08:23:41;0;50	39808;8	75003;0;0;65;
$GPXUP;3214;08:23:42;0;50	39803;8	75027;0;0;64;
$GPXUP;3214;08:23:43;0;50	39799;8	75051;0;0;63;
$GPXUP;3214;08:23:44;0;50	39794;8	75073;0;0;58;
$GPXUP;3214;08:23:45;0;50	39787;8	75092;0;0;57;
$GPXUP;3214;08:23:46;0;50	39777;8	75108;0;0;58;
$GPXUP;3214;08:23:47;0;50	39764;8	75117;0;0;57;
$GPXUP;3214;08:23:48;0;50	39748;8	75118;0;0;58;
$GPXUP;3214;08:23:49;0;50	39732;8	75117;0;0;65;
$GPXUP;3214;08:23:50;0;50	39716;8	75117;0;0;64;
$GPXUP;3214;08:23:51;0;50	397;8	75118;0;0;61;
$GPXUP;3214;08:23:52;0;50	39684;8	75118;0;0;61;
$GPXUP;3214;08:23:53;0;50	39668;8	75116;0;0;64;
$GPXUP;3214;08:23:54;0;50	39652;8	75113;0;0;63;
$GPXUP;3214;08:23:55;0;50	39637;8	75109;0;0;59;
$GPXUP;3214;08:23:56;0;50	39623;8	75102;0;0;57;
$GPXUP;3214;08:23:57;0;50	3961;8	75093;0;0;58;
$GPXUP;3214;08:23:58;0;50	39596;8	75087;0;0;56;
$GPXUP;3214;08:23:59;0;50	3958;8	75088;0;0;60;
$GPXUP;3214;08:24:00;0;50	39564;8	75098;0;0;68;
$GPXUP;3214;08:24:01;0;50	3955;8	75116;0;0;66;
$GPXUP;3214;08:24:02;0;50	39541;8	75141;0;0;64;
$GPXUP;3214;08:24:03;0;50	39536;8	75168;0;0;63;
$GPXUP;3214;08:24:04;0;50	39532;8	75193;0;0;61;
$GPXUP;3214;08:24:05;0;50	39528;8	75216;0;0;54;
$GPXUP;3214;08:24:06;0;50	39526;8	75237;0;0;53;
$GPXUP;3214;08:24:07;0;50	39522;8	75258;0;0;56;
$GPXUP;3214;08:24:08;0;50	39517;8	7528;0;0;61;
$GPXUP;3214;08:24:09;0;50	39511;8	75303;0;0;65;
$GPXUP;3214;08:24:10;0;50	39504;8	75327;0;0;68;
$GPXUP;3214;08:24:11;0;50	39498;8	7535;0;0;61;
$GPXUP;3214;08:24:12;0;50	39496;8	75372;0;0;54;
$GPXUP;3214;08:24:13;0;50	39498;8	75392;0;0;48;
$GPXUP;3214;08:24:14;0;50	39504;8	75409;0;0;45;
$GPXUP;3214;08:24:15;0;50	39512;8	75423;0;0;45;
$GPXUP;3214;08:24:16;0;50	39521;8	75434;0;0;45;
$GPXUP;3214;08:24:17;0;50	39532;8	75443;0;0;48;
$GPXUP;3214;08:24:18;0;50	39546;8	75446;0;0;50;
$GPXUP;3214;08:24:19;0;50	3956;8	75444;0;0;52;
$GPXUP;3214;08:24:20;0;50	39573;8	75436;0;0;53;
$GPXUP;3214;08:24:21;0;50	39584;8	7542;0;0;54;
$GPXUP;3214;08:24:22;0;50	39594;8	754;0;0;58;
$GPXUP;3214;08:24:23;0;50	39604;8	7538;0;0;63;
$GPXUP;3214;08:24:24;0;50	39614;8	75359;0;0;62;
$GPXUP;3214;08:24:25;0;50	39624;8	75339;0;0;62;
$GPXUP;3214;08:24:26;0;50	39634;8	75319;0;0;63;
$GPXUP;3214;08:24:27;0;50	39645;8	75302;0;0;59;
$GPXUP;3214;08:24:28;0;50	39656;8	75289;0;0;57;
$GPXUP;3214;08:24:29;0;50	39669;8	75277;0;0;58;
$GPXUP;3214;08:24:30;0;50	39682;8	75264;0;0;60;
$GPXUP;3214;08:24:31;0;50	39693;8	75248;0;0;64;
$GPXUP;3214;08:24:32;0;50	39704;8	75229;0;0;66;
$GPXUP;3214;08:24:33;0;50	39716;8	7521;0;0;67;
$GPXUP;3214;08:24:34;0;50	39728;8	75193;0;0;62;
$GPXUP;3214;08:24:35;0;50	39739;8	75177;0;0;62;
$GPXUP;3214;08:24:36;0;50	3975;8	7516;0;0;59;
$GPXUP;3214;08:24:37;0;50	39759;8	75142;0;0;60;
$GPXUP;3214;08:24:38;0;50	39768;8	7512;0;0;69;
$GPXUP;3214;08:24:39;0;50	39776;8	75096;0;0;69;
$GPXUP;3214;08:24:40;0;50	39784;8	75072;0;0;68;
$GPXUP;3214;08:24:41;0;50	39791;8	75048;0;0;66;
$GPXUP;3214;08:24:42;0;50	39798;8	75025;0;0;63;
$GPXUP;3214;08:24:43;0;50	39808;8	75006;0;0;60;
$GPXUP;3214;08:24:44;0;50	39818;8	74989;0;0;59;
$GPXUP;3214;08:24:45;0;50	39829;8	74976;0;0;54;
$GPXUP;3214;08:24:46;0;50	3984;8	74965;0;0;50;
$GPXUP;3214;08:24:47;0;50	39851;8	7496;0;0;46;
$GPXUP;3214;08:24:48;0;50	39863;8	74958;0;0;47;
$GPXUP;3214;08:24:49;0;50	39877;8	74958;0;0;53;
$GPXUP;3214;08:24:50;0;50	3989;8	7496;0;0;54;
$GPXUP;3214;08:24:51;0;50	39904;8	74961;0;0;53;
$GPXUP;3214;08:24:52;0;50	39917;8	74961;0;0;53;
$GPXUP;3214;08:24:53;0;50	3993;8	74959;0;0;53;
$GPXUP;3214;08:24:54;0;50	39943;8	74956;0;0;48;
$GPXUP;3214;08:24:55;0;50	39954;8	74952;0;0;48;
$GPXUP;3214;08:24:56;0;50	39966;8	74947;0;0;48;
$GPXUP;3214;08:24:57;0;50	39976;8	74938;0;0;49;
$GPXUP;3214;08:24:58;0;50	39985;8	74922;0;0;52;
$GPXUP;3214;08:24:59;0;50	39991;8	74901;0;0;60;
$GPXUP;3214;08:25:00;0;50	39996;8	74878;0;0;58;
$GPXUP;3214;08:25:01;0;50	40001;8	74857;0;0;55;
$GPXUP;3214;08:25:02;0;50	40006;8	74838;0;0;52;
$GPXUP;3214;08:25:03;0;50	40011;8	74818;0;0;52;
$GPXUP;3214;08:25:04;0;50	40015;8	74798;0;0;54;
$GPXUP;3214;08:25:05;0;50	40018;8	74775;0;0;60;
$GPXUP;3214;08:25:06;0;50	40019;8	74748;0;0;71;
$GPXUP;3214;08:25:07;0;50	40019;8	74719;0;0;71;
$GPXUP;3214;08:25:08;0;50	40021;8	74692;0;0;66;
$GPXUP;3214;08:25:09;0;50	40025;8	74667;0;0;63;
$GPXUP;3214;08:25:10;0;50	40032;8	74645;0;0;61;
$GPXUP;3214;08:25:11;0;50	40043;8	74627;0;0;61;
$GPXUP;3214;08:25:12;0;50	40055;8	74613;0;0;59;
$GPXUP;3214;08:25:13;0;50	40068;8	74603;0;0;57;
$GPXUP;3214;08:25:14;0;50	40082;8	74596;0;0;57;
$GPXUP;3214;08:25:15;0;50	40096;8	74592;0;0;56;
$GPXUP;3214;08:25:16;0;50	4011;8	74587;0;0;53;
$GPXUP;3214;08:25:17;0;50	40121;8	74578;0;0;50;
$GPXUP;3214;08:25:18;0;50	40131;8	74566;0;0;51;
$GPXUP;3214;08:25:19;0;50	40139;8	7455;0;0;53;
$GPXUP;3214;08:25:20;0;50	40145;8	7453;0;0;59;
$GPXUP;3214;08:25:21;0;50	4015;8	74505;0;0;66;
$GPXUP;3214;08:25:22;0;50	40154;8	74479;0;0;67;
$GPXUP;3214;08:25:23;0;50	40157;8	74452;0;0;65;
$GPXUP;3214;08:25:24;0;50	40161;8	74426;0;0;67;
$GPXUP;3214;08:25:25;0;50	40167;8	74403;0;0;61;
$GPXUP;3214;08:25:26;0;50	40176;8	74385;0;0;56;
$GPXUP;3214;08:25:27;0;50	40188;8	74372;0;0;59;
$GPXUP;3214;08:25:28;0;50	40202;8	74362;0;0;58;
$GPXUP;3214;08:25:29;0;50	40215;8	74352;0;0;58;
$GPXUP;3214;08:25:30;0;50	40227;8	74339;0;0;59;
$GPXUP;3214;08:25:31;0;50	40239;8	74323;0;0;61;
$GPXUP;3214;08:25:32;0;50	4025;8	74307;0;0;62;
$GPXUP;3214;08:25:33;0;50	40262;8	74292;0;0;62;
$GPXUP;3214;08:25:34;0;50	40276;8	74279;0;0;65;
$GPXUP;3214;08:25:35;0;50	4029;8	74268;0;0;61;
$GPXUP;3214;08:25:36;0;50	40303;8	74261;0;0;51;
$GPXUP;3214;08:25:37;0;50	40315;8	74254;0;0;48;
$GPXUP;3214;08:25:38;0;50	40326;8	74248;0;0;50;
$GPXUP;3214;08:25:39;0;50	40337;8	74239;0;0;50;
$GPXUP;3214;08:25:40;0;50	40346;8	74225;0;0;51;
$GPXUP;3214;08:25:41;0;50	4035;8	74205;0;0;53;
$GPXUP;3214;08:25:42;0;50	40348;8	74179;0;0;61;
$GPXUP;3214;08:25:43;0;50	40339;8	74152;0;0;67;
$GPXUP;3214;08:25:44;0;50	40324;8	74131;0;0;66;
$GPXUP;3214;08:25:45;0;50	40304;8	74119;0;0;70;
$GPXUP;3214;08:25:46;0;50	40282;8	74115;0;0;73;
$GPXUP;3214;08:25:47;0;50	40263;8	74116;0;0;68;
$GPXUP;3214;08:25:48;0;50	40246;8	74124;0;0;64;
$GPXUP;3214;08:25:49;0;50	40231;8	7414;0;0;64;
$GPXUP;3214;08:25:50;0;50	40218;8	74157;0;0;66;
$GPXUP;3214;08:25:51;0;50	40204;8	74174;0;0;66;
$GPXUP;3214;08:25:52;0;50	40191;8	74191;0;0;64;
$GPXUP;3214;08:25:53;0;50	4018;8	74208;0;0;61;
$GPXUP;3214;08:25:54;0;50	40169;8	74225;0;0;58;
$GPXUP;3214;08:25:55;0;50	40158;8	74241;0;0;59;
$GPXUP;3214;08:25:56;0;50	40147;8	74257;0;0;60;
$GPXUP;3214;08:25:57;0;50	40136;8	74274;0;0;64;
$GPXUP;3214;08:25:58;0;50	40125;8	74293;0;0;67;
$GPXUP;3214;08:25:59;0;50	40114;8	74314;0;0;65;
$GPXUP;3214;08:26:00;0;50	40104;8	74333;0;0;64;
$GPXUP;3214;08:26:01;0;50	40092;8	74351;0;0;66;
$GPXUP;3214;08:26:02;0;50	40079;8	7437;0;0;71;
$GPXUP;3214;08:26:03;0;50	40067;8	7439;0;0;72;
$GPXUP;3214;08:26:04;0;50	40056;8	74413;0;0;68;
$GPXUP;3214;08:26:05;0;50	40048;8	74435;0;0;66;
$GPXUP;3214;08:26:06;0;50	40038;8	74456;0;0;64;
$GPXUP;3214;08:26:07;0;50	40027;8	74474;0;0;66;
$GPXUP;3214;08:26:08;0;50	40013;8	74488;0;0;65;
$GPXUP;3214;08:26:09;0;50	39998;8	74501;0;0;72;
$GPXUP;3214;08:26:10;0;50	39982;8	74516;0;0;70;
$GPXUP;3214;08:26:11;0;50	39968;8	74532;0;0;69;
$GPXUP;3214;08:26:12;0;50	39955;8	74548;0;0;68;
$GPXUP;3214;08:26:13;0;50	39942;8	74565;0;0;68;
$GPXUP;3214;08:26:14;0;50	3993;8	74584;0;0;68;
$GPXUP;3214;08:26:15;0;50	39921;8	74605;0;0;63;
$GPXUP;3214;08:26:16;0;50	39916;8	74628;0;0;61;
$GPXUP;3214;08:26:17;0;50	39913;8	74651;0;0;58;
$GPXUP;3214;08:26:18;0;50	39912;8	74674;0;0;57;
$GPXUP;3214;08:26:19;0;50	39911;8	74696;0;0;57;
$GPXUP;3214;08:26:20;0;50	39908;8	74718;0;0;58;
$GPXUP;3214;08:26:21;0;50	39902;8	74739;0;0;59;
$GPXUP;3214;08:26:22;0;50	39895;8	7476;0;0;62;
$GPXUP;3214;08:26:23;0;50	39884;8	7478;0;0;68;
$GPXUP;3214;08:26:24;0;50	39872;8	74798;0;0;68;
$GPXUP;3214;08:26:25;0;50	3986;8	74816;0;0;67;
$GPXUP;3214;08:26:26;0;50	39847;8	74832;0;0;62;
$GPXUP;3214;08:26:27;0;50	39835;8	74845;0;0;56;
$GPXUP;3214;08:26:28;0;50	39823;8	74854;0;0;50;
$GPXUP;3214;08:26:29;0;50	3981;8	7486;0;0;56;
$GPXUP;3214;08:26:30;0;50	39793;8	74864;0;0;69;
$GPXUP;3214;08:26:31;0;50	39773;8	74864;0;0;76;
$GPXUP;3214;08:26:32;0;50	39753;8	7486;0;0;76;
$GPXUP;3214;08:26:33;0;50	39734;8	74852;0;0;74;
$GPXUP;3214;08:26:34;0;50	39715;8	74841;0;0;80;
$GPXUP;3214;08:26:35;0;50	39696;8	74828;0;0;80;
$GPXUP;3214;08:26:36;0;50	39677;8	74816;0;0;77;
$GPXUP;3214;08:26:37;0;50	39658;8	74807;0;0;76;
$GPXUP;3214;08:26:38;0;50	3964;8	748;0;0;75;
$GPXUP;3214;08:26:39;0;50	39621;8	74796;0;0;75;
$GPXUP;3214;08:26:40;0;50	39603;8	74797;0;0;70;
$GPXUP;3214;08:26:41;0;50	39586;8	74804;0;0;69;
$GPXUP;3214;08:26:42;0;50	39571;8	74818;0;0;67;
$GPXUP;3214;08:26:43;0;50	39559;8	74837;0;0;69;
$GPXUP;3214;08:26:44;0;50	39549;8	74858;0;0;66;
$GPXUP;3214;08:26:45;0;50	39541;8	74881;0;0;65;
$GPXUP;3214;08:26:46;0;50	39533;8	74903;0;0;65;
$GPXUP;3214;08:26:47;0;50	39524;8	74925;0;0;65;
$GPXUP;3214;08:26:48;0;50	39517;8	74948;0;0;63;
$GPXUP;3214;08:26:49;0;50	39513;8	7497;0;0;58;
$GPXUP;3214;08:26:50;0;50	39514;8	7499;0;0;49;
$GPXUP;3214;08:26:51;0;50	39517;8	75009;0;0;50;
$GPXUP;3214;08:26:52;0;50	39519;8	75029;0;0;51;
$GPXUP;3214;08:26:53;0;50	39518;8	7505;0;0;55;
$GPXUP;3214;08:26:54;0;50	39513;8	75071;0;0;58;
$GPXUP;3214;08:26:55;0;50	39502;8	75092;0;0;65;
$GPXUP;3214;08:26:56;0;50	39486;8	75112;0;0;74;
$GPXUP;3214;08:26:57;0;50	3947;8	7513;0;0;76;
$GPXUP;3214;08:26:58;0;50	39454;8	75146;0;0;74;
$GPXUP;3214;08:26:59;0;50	39438;8	7516;0;0;72;
$GPXUP;3214;08:27:00;0;50	39422;8	75173;0;0;69;
$GPXUP;3214;08:27:01;0;50	39408;8	75187;0;0;66;
$GPXUP;3214;08:27:02;0;50	39395;8	75203;0;0;65;
$GPXUP;3214;08:27:03;0;50	39384;8	75221;0;0;65;
$GPXUP;3214;08:27:04;0;50	39376;8	75242;0;0;60;
$GPXUP;3214;08:27:05;0;50	39374;8	75263;0;0;55;
$GPXUP;3214;08:27:06;0;50	39374;8	75284;0;0;55;
$GPXUP;3214;08:27:07;0;50	39371;8	75306;0;0;56;
$GPXUP;3214;08:27:08;0;50	39365;8	75326;0;0;60;
$GPXUP;3214;08:27:09;0;50	39356;8	75346;0;0;61;
$GPXUP;3214;08:27:10;0;50	39346;8	75364;0;0;66;
$GPXUP;3214;08:27:11;0;50	39334;8	75384;0;0;70;
$GPXUP;3214;08:27:12;0;50	39322;8	75404;0;0;68;
$GPXUP;3214;08:27:13;0;50	39312;8	75424;0;0;64;
$GPXUP;3214;08:27:14;0;50	39302;8	75443;0;0;60;
$GPXUP;3214;08:27:15;0;50	39292;8	75461;0;0;61;
$GPXUP;3214;08:27:16;0;50	39282;8	75479;0;0;64;
$GPXUP;3214;08:27:17;0;50	3927;8	75497;0;0;65;
$GPXUP;3214;08:27:18;0;50	39258;8	75514;0;0;67;
$GPXUP;3214;08:27:19;0;50	39243;8	75528;0;0;69;
$GPXUP;3214;08:27:20;0;50	39228;8	75541;0;0;70;
$GPXUP;3214;08:27:21;0;50	39211;8	75552;0;0;71;
$GPXUP;3214;08:27:22;0;50	39195;8	75562;0;0;70;
$GPXUP;3214;08:27:23;0;50	39179;8	75574;0;0;69;
$GPXUP;3214;08:27:24;0;50	39164;8	75586;0;0;68;
$GPXUP;3214;08:27:25;0;50	39151;8	756;0;0;61;
$GPXUP;3214;08:27:26;0;50	39139;8	75615;0;0;61;
$GPXUP;3214;08:27:27;0;50	39127;8	75631;0;0;63;
$GPXUP;3214;08:27:28;0;50	39116;8	75649;0;0;68;
$GPXUP;3214;08:27:29;0;50	39105;8	75669;0;0;67;
$GPXUP;3214;08:27:30;0;50	39096;8	7569;0;0;63;
$GPXUP;3214;08:27:31;0;50	3909;8	75712;0;0;60;
$GPXUP;3214;08:27:32;0;50	39086;8	75736;0;0;63;
$GPXUP;3214;08:27:33;0;50	39085;8	75762;0;0;68;
$GPXUP;3214;08:27:34;0;50	39083;8	75789;0;0;69;
$GPXUP;3214;08:27:35;0;50	39081;8	75816;0;0;69;
$GPXUP;3214;08:27:36;0;50	39078;8	75842;0;0;66;
$GPXUP;3214;08:27:37;0;50	39077;8	75868;0;0;64;
$GPXUP;3214;08:27:38;0;50	39075;8	75892;0;0;62;
$GPXUP;3214;08:27:39;0;50	39072;8	75915;0;0;57;
$GPXUP;3214;08:27:40;0;50	39068;8	75936;0;0;56;
$GPXUP;3214;08:27:41;0;50	39064;8	75957;0;0;57;
$GPXUP;3214;08:27:42;0;50	3906;8	75977;0;0;55;
$GPXUP;3214;08:27:43;0;50	39056;8	75997;0;0;53;
$GPXUP;3214;08:27:44;0;50	39052;8	76017;0;0;54;
$GPXUP;3214;08:27:45;0;50	39045;8	76036;0;0;56;
$GPXUP;3214;08:27:46;0;50	39036;8	76053;0;0;59;
$GPXUP;3214;08:27:47;0;50	39023;8	76066;0;0;62;
$GPXUP;3214;08:27:48;0;50	39006;8	76074;0;0;68;
$GPXUP;3214;08:27:49;0;50	38987;8	76075;0;0;69;
$GPXUP;3214;08:27:50;0;50	38969;8	76068;0;0;70;
$GPXUP;3214;08:27:51;0;50	38953;8	76055;0;0;67;
$GPXUP;3214;08:27:52;0;50	3894;8	76035;0;0;68;
$GPXUP;3214;08:27:53;0;50	38928;8	76014;0;0;69;
$GPXUP;3214;08:27:54;0;50	38916;8	75993;0;0;70;
$GPXUP;3214;08:27:55;0;50	38903;8	75973;0;0;70;
$GPXUP;3214;08:27:56;0;50	38889;8	75954;0;0;70;
$GPXUP;3214;08:27:57;0;50	38876;8	75935;0;0;68;
$GPXUP;3214;08:27:58;0;50	38865;8	75914;0;0;68;
$GPXUP;3214;08:27:59;0;50	38855;8	75891;0;0;70;
$GPXUP;3214;08:28:00;0;50	38846;8	75868;0;0;69;
$GPXUP;3214;08:28:01;0;50	38838;8	75845;0;0;66;
$GPXUP;3214;08:28:02;0;50	38829;8	75825;0;0;62;
$GPXUP;3214;08:28:03;0;50	38819;8	75806;0;0;63;
$GPXUP;3214;08:28:04;0;50	38807;8	75789;0;0;64;
$GPXUP;3214;08:28:05;0;50	38795;8	75773;0;0;66;
$GPXUP;3214;08:28:06;0;50	38781;8	75759;0;0;66;
$GPXUP;3214;08:28:07;0;50	38766;8	75748;0;0;66;
$GPXUP;3214;08:28:08;0;50	3875;8	75742;0;0;66;
$GPXUP;3214;08:28:09;0;50	38733;8	75739;0;0;67;
$GPXUP;3214;08:28:10;0;50	38716;8	75739;0;0;69;
$GPXUP;3214;08:28:11;0;50	38699;8	75742;0;0;68;
$GPXUP;3214;08:28:12;0;50	38682;8	75748;0;0;69;
$GPXUP;3214;08:28:13;0;50	38666;8	75755;0;0;69;
$GPXUP;3214;08:28:14;0;50	3865;8	75765;0;0;69;
$GPXUP;3214;08:28:15;0;50	38635;8	75777;0;0;67;
$GPXUP;3214;08:28:16;0;50	3862;8	75792;0;0;67;
$GPXUP;3214;08:28:17;0;50	38606;8	75805;0;0;66;
$GPXUP;3214;08:28:18;0;50	38592;8	75817;0;0;66;
$GPXUP;3214;08:28:19;0;50	38576;8	75825;0;0;67;
$GPXUP;3214;08:28:20;0;50	38559;8	75828;0;0;67;
$GPXUP;3214;08:28:21;0;50	38542;8	75825;0;0;69;
$GPXUP;3214;08:28:22;0;50	38525;8	75819;0;0;70;
$GPXUP;3214;08:28:23;0;50	38508;8	75813;0;0;71;
$GPXUP;3214;08:28:24;0;50	38491;8	75807;0;0;71;
$GPXUP;3214;08:28:25;0;50	38473;8	758;0;0;71;
$GPXUP;3214;08:28:26;0;50	38456;8	75796;0;0;71;
$GPXUP;3214;08:28:27;0;50	38438;8	75794;0;0;70;
$GPXUP;3214;08:28:28;0;50	38421;8	75795;0;0;68;
$GPXUP;3214;08:28:29;0;50	38404;8	75798;0;0;68;
$GPXUP;3214;08:28:30;0;50	38388;8	75802;0;0;68;
$GPXUP;3214;08:28:31;0;50	38371;8	75806;0;0;66;
$GPXUP;3214;08:28:32;0;50	38355;8	7581;0;0;65;
$GPXUP;3214;08:28:33;0;50	38339;8	75815;0;0;63;
$GPXUP;3214;08:28:34;0;50	38324;8	75822;0;0;62;
$GPXUP;3214;08:28:35;0;50	3831;8	75831;0;0;61;
$GPXUP;3214;08:28:36;0;50	38297;8	75842;0;0;61;
$GPXUP;3214;08:28:37;0;50	38284;8	75854;0;0;56;
$GPXUP;3214;08:28:38;0;50	38272;8	75864;0;0;55;
$GPXUP;3214;08:28:39;0;50	38259;8	75872;0;0;58;
$GPXUP;3214;08:28:40;0;50	38244;8	75877;0;0;60;
$GPXUP;3214;08:28:41;0;50	38229;8	75882;0;0;63;
$GPXUP;3214;08:28:42;0;50	38214;8	75889;0;0;65;
$GPXUP;3214;08:28:43;0;50	38198;8	75897;0;0;65;
$GPXUP;3214;08:28:44;0;50	38183;8	75904;0;0;64;
$GPXUP;3214;08:28:45;0;50	38167;8	75911;0;0;65;
$GPXUP;3214;08:28:46;0;50	38151;8	75918;0;0;68;
$GPXUP;3214;08:28:47;0;50	38135;8	75926;0;0;68;
$GPXUP;3214;08:28:48;0;50	3812;8	75936;0;0;67;
$GPXUP;3214;08:28:49;0;50	38105;8	75949;0;0;68;
$GPXUP;3214;08:28:50;0;50	38093;8	75964;0;0;62;
$GPXUP;3214;08:28:51;0;50	38086;8	75982;0;0;54;
$GPXUP;3214;08:28:52;0;50	3808;8	75999;0;0;51;
$GPXUP;3214;08:28:53;0;50	38073;8	76016;0;0;53;
$GPXUP;3214;08:28:54;0;50	38063;8	76032;0;0;60;
$GPXUP;3214;08:28:55;0;50	38052;8	76046;0;0;59;
$GPXUP;3214;08:28:56;0;50	3804;8	7606;0;0;55;
$GPXUP;3214;08:28:57;0;50	3803;8	76073;0;0;54;
$GPXUP;3214;08:28:58;0;50	38022;8	7609;0;0;54;
$GPXUP;3214;08:28:59;0;50	38015;8	76108;0;0;54;
$GPXUP;3214;08:29:00;0;50	38007;8	76124;0;0;53;
$GPXUP;3214;08:29:01;0;50	37997;8	76137;0;0;53;
$GPXUP;3214;08:29:02;0;50	37983;8	76146;0;0;59;
$GPXUP;3214;08:29:03;0;50	37969;8	76152;0;0;60;
$GPXUP;3214;08:29:04;0;50	37954;8	76154;0;0;61;
$GPXUP;3214;08:29:05;0;50	37938;8	76153;0;0;61;
$GPXUP;3214;08:29:06;0;50	37923;8	76152;0;0;60;
$GPXUP;3214;08:29:07;0;50	37908;8	76155;0;0;62;
$GPXUP;3214;08:29:08;0;50	37893;8	76161;0;0;62;
$GPXUP;3214;08:29:09;0;50	37878;8	76171;0;0;63;
$GPXUP;3214;08:29:10;0;50	37864;8	76182;0;0;63;
$GPXUP;3214;08:29:11;0;50	3785;8	76191;0;0;58;
$GPXUP;3214;08:29:12;0;50	37836;8	76198;0;0;59;
$GPXUP;3214;08:29:13;0;50	37822;8	76201;0;0;56;
$GPXUP;3214;08:29:14;0;50	37809;8	76198;0;0;55;
$GPXUP;3214;08:29:15;0;50	37796;8	76191;0;0;56;
$GPXUP;3214;08:29:16;0;50	37783;8	76182;0;0;56;
$GPXUP;3214;08:29:17;0;50	3777;8	76171;0;0;56;
$GPXUP;3214;08:29:18;0;50	37758;8	7616;0;0;55;
$GPXUP;3214;08:29:19;0;50	37746;8	76153;0;0;53;
$GPXUP;3214;08:29:20;0;50	37731;8	76152;0;0;56;
$GPXUP;3214;08:29:21;0;50	37717;8	76158;0;0;57;
$GPXUP;3214;08:29:22;0;50	37704;8	76172;0;0;60;
$GPXUP;3214;08:29:23;0;50	37694;8	76189;0;0;60;
$GPXUP;3214;08:29:24;0;50	37688;8	76211;0;0;57;
$GPXUP;3214;08:29:25;0;50	37688;8	76234;0;0;56;
$GPXUP;3214;08:29:26;0;50	37692;8	76256;0;0;55;
$GPXUP;3214;08:29:27;0;50	37701;8	76275;0;0;55;
$GPXUP;3214;08:29:28;0;50	37713;8	7629;0;0;52;
$GPXUP;3214;08:29:29;0;50	37727;8	76297;0;0;52;
$GPXUP;3214;08:29:30;0;50	37742;8	76295;0;0;54;
$GPXUP;3214;08:29:31;0;50	37756;8	76283;0;0;53;
$GPXUP;3214;08:29:32;0;50	37764;8	76262;0;0;53;
$GPXUP;3214;08:29:33;0;50	37766;8	76237;0;0;53;
$GPXUP;3214;08:29:34;0;50	37763;8	76211;0;0;56;
$GPXUP;3214;08:29:35;0;50	37755;8	76189;0;0;58;
$GPXUP;3214;08:29:36;0;50	37744;8	76171;0;0;58;
$GPXUP;3214;08:29:37;0;50	37732;8	76156;0;0;58;
$GPXUP;3214;08:29:38;0;50	37718;8	76145;0;0;58;
$GPXUP;3214;08:29:39;0;50	37704;8	76138;0;0;60;
$GPXUP;3214;08:29:40;0;50	37688;8	76134;0;0;60;
$GPXUP;3214;08:29:41;0;50	37673;8	76132;0;0;60;
$GPXUP;3214;08:29:42;0;50	37657;8	7613;0;0;61;
$GPXUP;3214;08:29:43;0;50	37642;8	76127;0;0;62;
$GPXUP;3214;08:29:44;0;50	37626;8	76124;0;0;61;
$GPXUP;3214;08:29:45;0;50	37611;8	76122;0;0;61;
$GPXUP;3214;08:29:46;0;50	37595;8	76118;0;0;62;
$GPXUP;3214;08:29:47;0;50	3758;8	76114;0;0;63;
$GPXUP;3214;08:29:48;0;50	37564;8	7611;0;0;64;
$GPXUP;3214;08:29:49;0;50	37548;8	7611;0;0;65;
$GPXUP;3214;08:29:50;0;50	37532;8	76112;0;0;65;
$GPXUP;3214;08:29:51;0;50	37516;8	76117;0;0;64;
$GPXUP;3214;08:29:52;0;50	375;8	76123;0;0;64;
$GPXUP;3214;08:29:53;0;50	37484;8	7613;0;0;64;
$GPXUP;3214;08:29:54;0;50	37469;8	76137;0;0;64;
$GPXUP;3214;08:29:55;0;50	37452;8	76142;0;0;68;
$GPXUP;3214;08:29:56;0;50	37436;8	76146;0;0;66;
$GPXUP;3214;08:29:57;0;50	37419;8	7615;0;0;66;
$GPXUP;3214;08:29:58;0;50	37403;8	76153;0;0;65;
$GPXUP;3214;08:29:59;0;50	37387;8	76158;0;0;64;
$GPXUP;3214;08:30:00;0;50	37371;8	76161;0;0;62;
$GPXUP;3214;08:30:01;0;50	37356;8	76162;0;0;62;
$GPXUP;3214;08:30:02;0;50	3734;8	76159;0;0;62;
$GPXUP;3214;08:30:03;0;50	37325;8	76152;0;0;67;
$GPXUP;3214;08:30:04;0;50	37309;8	76143;0;0;66;
$GPXUP;3214;08:30:05;0;50	37294;8	76136;0;0;62;
$GPXUP;3214;08:30:06;0;50	37278;8	76131;0;0;63;
$GPXUP;3214;08:30:07;0;50	37263;8	76129;0;0;63;
$GPXUP;3214;08:30:08;0;50	37247;8	76126;0;0;62;
$GPXUP;3214;08:30:09;0;50	37232;8	76119;0;0;63;
$GPXUP;3214;08:30:10;0;50	37217;8	7611;0;0;63;
$GPXUP;3214;08:30:11;0;50	37204;8	76098;0;0;64;
$GPXUP;3214;08:30:12;0;50	3719;8	76083;0;0;65;
$GPXUP;3214;08:30:13;0;50	37177;8	76068;0;0;63;
$GPXUP;3214;08:30:14;0;50	37164;8	76054;0;0;63;
$GPXUP;3214;08:30:15;0;50	37152;8	7604;0;0;63;
$GPXUP;3214;08:30:16;0;50	37139;8	76025;0;0;62;
$GPXUP;3214;08:30:17;0;50	37127;8	7601;0;0;61;
$GPXUP;3214;08:30:18;0;50	37115;8	75994;0;0;63;
$GPXUP;3214;08:30:19;0;50	37105;8	75977;0;0;61;
$GPXUP;3214;08:30:20;0;50	37095;8	75958;0;0;63;
$GPXUP;3214;08:30:21;0;50	37083;8	75942;0;0;60;
$GPXUP;3214;08:30:22;0;50	37069;8	75932;0;0;59;
$GPXUP;3214;08:30:23;0;50	37051;8	75933;0;0;63;
$GPXUP;3214;08:30:24;0;50	37033;8	75945;0;0;69;
$GPXUP;3214;08:30:25;0;50	37018;8	7596;0;0;64;
$GPXUP;3214;08:30:26;0;50	37005;8	75975;0;0;60;
$GPXUP;3214;08:30:27;0;50	36993;8	7599;0;0;58;
$GPXUP;3214;08:30:28;0;50	36981;8	76004;0;0;58;
$GPXUP;3214;08:30:29;0;50	36969;8	76018;0;0;60;
$GPXUP;3214;08:30:30;0;50	36958;8	76035;0;0;61;
$GPXUP;3214;08:30:31;0;50	36947;8	76052;0;0;63;
$GPXUP;3214;08:30:32;0;50	36934;8	76067;0;0;62;
$GPXUP;3214;08:30:33;0;50	3692;8	76078;0;0;62;
$GPXUP;3214;08:30:34;0;50	36906;8	76087;0;0;63;
$GPXUP;3214;08:30:35;0;50	3689;8	76095;0;0;65;
$GPXUP;3214;08:30:36;0;50	36874;8	76104;0;0;69;
$GPXUP;3214;08:30:37;0;50	36858;8	76113;0;0;70;
$GPXUP;3214;08:30:38;0;50	36841;8	76123;0;0;69;
$GPXUP;3214;08:30:39;0;50	36825;8	76132;0;0;69;
$GPXUP;3214;08:30:40;0;50	36808;8	7614;0;0;70;
$GPXUP;3214;08:30:41;0;50	36791;8	76146;0;0;69;
$GPXUP;3214;08:30:42;0;50	36774;8	7615;0;0;69;
$GPXUP;3214;08:30:43;0;50	36757;8	76151;0;0;68;
$GPXUP;3214;08:30:44;0;50	3674;8	7615;0;0;67;
$GPXUP;3214;08:30:45;0;50	36723;8	7615;0;0;67;
$GPXUP;3214;08:30:46;0;50	36706;8	76151;0;0;70;
$GPXUP;3214;08:30:47;0;50	36689;8	76153;0;0;67;
$GPXUP;3214;08:30:48;0;50	36675;8	76156;0;0;58;
$GPXUP;3214;08:30:49;0;50	36661;8	76159;0;0;55;
$GPXUP;3214;08:30:50;0;50	36648;8	7616;0;0;53;
$GPXUP;3214;08:30:51;0;50	36634;8	76164;0;0;55;
$GPXUP;3214;08:30:52;0;50	36621;8	7617;0;0;57;
$GPXUP;3214;08:30:53;0;50	36606;8	76179;0;0;65;
$GPXUP;3214;08:30:54;0;50	36592;8	7619;0;0;63;
$GPXUP;3214;08:30:55;0;50	36579;8	76201;0;0;58;
$GPXUP;3214;08:30:56;0;50	36567;8	76212;0;0;56;
$GPXUP;3214;08:30:57;0;50	36554;8	76223;0;0;59;
$GPXUP;3214;08:30:58;0;50	36539;8	76233;0;0;66;
$GPXUP;3214;08:30:59;0;50	36524;8	76242;0;0;66;
$GPXUP;3214;08:31:00;0;50	36508;8	7625;0;0;65;
$GPXUP;3214;08:31:01;0;50	36492;8	76256;0;0;64;
$GPXUP;3214;08:31:02;0;50	36476;8	76259;0;0;62;
$GPXUP;3214;08:31:03;0;50	3646;8	76258;0;0;65;
$GPXUP;3214;08:31:04;0;50	36443;8	76254;0;0;71;
$GPXUP;3214;08:31:05;0;50	36426;8	76245;0;0;72;
$GPXUP;3214;08:31:06;0;50	36409;8	76236;0;0;72;
$GPXUP;3214;08:31:07;0;50	36392;8	76226;0;0;71;
$GPXUP;3214;08:31:08;0;50	36375;8	76217;0;0;69;
$GPXUP;3214;08:31:09;0;50	36359;8	76207;0;0;68;
$GPXUP;3214;08:31:10;0;50	36343;8	762;0;0;67;
$GPXUP;3214;08:31:11;0;50	36326;8	76196;0;0;69;
$GPXUP;3214;08:31:12;0;50	3631;8	76194;0;0;66;
$GPXUP;3214;08:31:13;0;50	36294;8	76196;0;0;62;
$GPXUP;3214;08:31:14;0;50	36279;8	76202;0;0;62;
$GPXUP;3214;08:31:15;0;50	36264;8	76212;0;0;63;
$GPXUP;3214;08:31:16;0;50	3625;8	76223;0;0;64;
$GPXUP;3214;08:31:17;0;50	36236;8	76235;0;0;65;
$GPXUP;3214;08:31:18;0;50	36221;8	76248;0;0;67;
$GPXUP;3214;08:31:19;0;50	36207;8	76263;0;0;69;
$GPXUP;3214;08:31:20;0;50	36193;8	76278;0;0;69;
$GPXUP;3214;08:31:21;0;50	36179;8	76294;0;0;70;
$GPXUP;3214;08:31:22;0;50	36165;8	7631;0;0;66;
$GPXUP;3214;08:31:23;0;50	36153;8	76325;0;0;61;
$GPXUP;3214;08:31:24;0;50	36141;8	7634;0;0;61;
$GPXUP;3214;08:31:25;0;50	36129;8	76356;0;0;62;
$GPXUP;3214;08:31:26;0;50	36118;8	76372;0;0;63;
$GPXUP;3214;08:31:27;0;50	36106;8	76389;0;0;66;
$GPXUP;3214;08:31:28;0;50	36095;8	76408;0;0;67;
$GPXUP;3214;08:31:29;0;50	36084;8	76429;0;0;68;
$GPXUP;3214;08:31:30;0;50	36075;8	7645;0;0;67;
$GPXUP;3214;08:31:31;0;50	36066;8	76472;0;0;64;
$GPXUP;3214;08:31:32;0;50	36057;8	76492;0;0;64;
$GPXUP;3214;08:31:33;0;50	36046;8	7651;0;0;66;
$GPXUP;3214;08:31:34;0;50	36033;8	76528;0;0;69;
$GPXUP;3214;08:31:35;0;50	36018;8	76542;0;0;70;
$GPXUP;3214;08:31:36;0;50	36002;8	76553;0;0;70;
$GPXUP;3214;08:31:37;0;50	35985;8	76561;0;0;75;
$GPXUP;3214;08:31:38;0;50	35967;8	76571;0;0;75;
$GPXUP;3214;08:31:39;0;50	35949;8	7658;0;0;75;
$GPXUP;3214;08:31:40;0;50	35931;8	76587;0;0;77;
$GPXUP;3214;08:31:41;0;50	35912;8	7659;0;0;78;
$GPXUP;3214;08:31:42;0;50	35892;8	76588;0;0;79;
$GPXUP;3214;08:31:43;0;50	35872;8	7658;0;0;81;
$GPXUP;3214;08:31:44;0;50	35854;8	76568;0;0;81;
$GPXUP;3214;08:31:45;0;50	35837;8	76551;0;0;77;
$GPXUP;3214;08:31:46;0;50	35822;8	76532;0;0;76;
$GPXUP;3214;08:31:47;0;50	35808;8	76513;0;0;77;
$GPXUP;3214;08:31:48;0;50	35793;8	76492;0;0;78;
$GPXUP;3214;08:31:49;0;50	35779;8	76471;0;0;79;
$GPXUP;3214;08:31:50;0;50	35763;8	76451;0;0;79;
$GPXUP;3214;08:31:51;0;50	35747;8	76432;0;0;78;
$GPXUP;3214;08:31:52;0;50	35731;8	76415;0;0;77;
$GPXUP;3214;08:31:53;0;50	35715;8	76399;0;0;76;
$GPXUP;3214;08:31:54;0;50	35699;8	76382;0;0;76;
$GPXUP;3214;08:31:55;0;50	35683;8	76365;0;0;76;
$GPXUP;3214;08:31:56;0;50	35668;8	76348;0;0;74;
$GPXUP;3214;08:31:57;0;50	35653;8	76332;0;0;72;
$GPXUP;3214;08:31:58;0;50	35639;8	76316;0;0;67;
$GPXUP;3214;08:31:59;0;50	35625;8	76302;0;0;63;
$GPXUP;3214;08:32:00;0;50	35611;8	7629;0;0;64;
$GPXUP;3214;08:32:01;0;50	35596;8	76282;0;0;64;
$GPXUP;3214;08:32:02;0;50	3558;8	76277;0;0;66;
$GPXUP;3214;08:32:03;0;50	35562;8	76275;0;0;70;
$GPXUP;3214;08:32:04;0;50	35545;8	76275;0;0;71;
$GPXUP;3214;08:32:05;0;50	35527;8	76276;0;0;71;
$GPXUP;3214;08:32:06;0;50	35509;8	76278;0;0;72;
$GPXUP;3214;08:32:07;0;50	35491;8	76281;0;0;73;
$GPXUP;3214;08:32:08;0;50	35472;8	76284;0;0;73;
$GPXUP;3214;08:32:09;0;50	35454;8	76286;0;0;73;
$GPXUP;3214;08:32:10;0;50	35436;8	76284;0;0;73;
$GPXUP;3214;08:32:11;0;50	35417;8	7628;0;0;76;
$GPXUP;3214;08:32:12;0;50	35398;8	76277;0;0;78;
$GPXUP;3214;08:32:13;0;50	35378;8	76275;0;0;80;
$GPXUP;3214;08:32:14;0;50	35358;8	76273;0;0;78;
$GPXUP;3214;08:32:15;0;50	3534;8	7627;0;0;70;
$GPXUP;3214;08:32:16;0;50	35323;8	76265;0;0;70;
$GPXUP;3214;08:32:17;0;50	35306;8	76257;0;0;72;
$GPXUP;3214;08:32:18;0;50	35289;8	76247;0;0;73;
$GPXUP;3214;08:32:19;0;50	35273;8	76237;0;0;71;
$GPXUP;3214;08:32:20;0;50	35256;8	76228;0;0;68;
$GPXUP;3214;08:32:21;0;50	3524;8	7622;0;0;68;
$GPXUP;3214;08:32:22;0;50	35223;8	76213;0;0;70;
$GPXUP;3214;08:32:23;0;50	35206;8	76209;0;0;69;
$GPXUP;3214;08:32:24;0;50	35189;8	76208;0;0;68;
$GPXUP;3214;08:32:25;0;50	35172;8	76209;0;0;69;
$GPXUP;3214;08:32:26;0;50	35155;8	76212;0;0;68;
$GPXUP;3214;08:32:27;0;50	35138;8	76216;0;0;70;
$GPXUP;3214;08:32:28;0;50	3512;8	7622;0;0;71;
$GPXUP;3214;08:32:29;0;50	35103;8	76223;0;0;71;
$GPXUP;3214;08:32:30;0;50	35085;8	76226;0;0;71;
$GPXUP;3214;08:32:31;0;50	35067;8	76228;0;0;74;
$GPXUP;3214;08:32:32;0;50	35049;8	76232;0;0;72;
$GPXUP;3214;08:32:33;0;50	35031;8	76239;0;0;73;
$GPXUP;3214;08:32:34;0;50	35014;8	76249;0;0;73;
$GPXUP;3214;08:32:35;0;50	34997;8	76258;0;0;73;
$GPXUP;3214;08:32:36;0;50	3498;8	76266;0;0;69;
$GPXUP;3214;08:32:37;0;50	34964;8	76271;0;0;65;
$GPXUP;3214;08:32:38;0;50	34948;8	76275;0;0;64;
$GPXUP;3214;08:32:39;0;50	34931;8	76278;0;0;69;
$GPXUP;3214;08:32:40;0;50	34912;8	76276;0;0;74;
$GPXUP;3214;08:32:41;0;50	34894;8	76271;0;0;76;
$GPXUP;3214;08:32:42;0;50	34875;8	76264;0;0;73;
$GPXUP;3214;08:32:43;0;50	34857;8	76257;0;0;72;
$GPXUP;3214;08:32:44;0;50	3484;8	76249;0;0;72;
$GPXUP;3214;08:32:45;0;50	34822;8	7624;0;0;76;
$GPXUP;3214;08:32:46;0;50	34804;8	76229;0;0;76;
$GPXUP;3214;08:32:47;0;50	34786;8	76218;0;0;78;
$GPXUP;3214;08:32:48;0;50	34768;8	76206;0;0;77;
$GPXUP;3214;08:32:49;0;50	34751;8	76194;0;0;75;
$GPXUP;3214;08:32:50;0;50	34734;8	76182;0;0;72;
$GPXUP;3214;08:32:51;0;50	34718;8	7617;0;0;70;
$GPXUP;3214;08:32:52;0;50	34702;8	76159;0;0;70;
$GPXUP;3214;08:32:53;0;50	34686;8	76151;0;0;68;
$GPXUP;3214;08:32:54;0;50	34669;8	7615;0;0;67;
$GPXUP;3214;08:32:55;0;50	34653;8	76154;0;0;66;
$GPXUP;3214;08:32:56;0;50	34637;8	76158;0;0;65;
$GPXUP;3214;08:32:57;0;50	3462;8	76162;0;0;65;
$GPXUP;3214;08:32:58;0;50	34604;8	76162;0;0;64;
$GPXUP;3214;08:32:59;0;50	3459;8	76154;0;0;62;
$GPXUP;3214;08:33:00;0;50	34576;8	7614;0;0;65;
$GPXUP;3214;08:33:01;0;50	34564;8	7612;0;0;69;
$GPXUP;3214;08:33:02;0;50	34552;8	761;0;0;70;
$GPXUP;3214;08:33:03;0;50	34538;8	7608;0;0;71;
$GPXUP;3214;08:33:04;0;50	34524;8	76062;0;0;72;
$GPXUP;3214;08:33:05;0;50	34509;8	76046;0;0;73;
$GPXUP;3214;08:33:06;0;50	34493;8	76032;0;0;70;
$GPXUP;3214;08:33:07;0;50	34478;8	76022;0;0;68;
$GPXUP;3214;08:33:08;0;50	3446;8	76015;0;0;70;
$GPXUP;3214;08:33:09;0;50	34442;8	76013;0;0;75;
$GPXUP;3214;08:33:10;0;50	34423;8	76017;0;0;77;
$GPXUP;3214;08:33:11;0;50	34404;8	76025;0;0;79;
$GPXUP;3214;08:33:12;0;50	34386;8	76038;0;0;81;
$GPXUP;3214;08:33:13;0;50	34368;8	76056;0;0;81;
$GPXUP;3214;08:33:14;0;50	34352;8	76074;0;0;81;
$GPXUP;3214;08:33:15;0;50	34336;8	76094;0;0;79;
$GPXUP;3214;08:33:16;0;50	3432;8	76112;0;0;76;
$GPXUP;3214;08:33:17;0;50	34305;8	76128;0;0;72;
$GPXUP;3214;08:33:18;0;50	34288;8	7614;0;0;71;
$GPXUP;3214;08:33:19;0;50	34271;8	76144;0;0;71;
$GPXUP;3214;08:33:20;0;50	34253;8	76144;0;0;72;
$GPXUP;3214;08:33:21;0;50	34235;8	76143;0;0;74;
$GPXUP;3214;08:33:22;0;50	34216;8	76144;0;0;76;
$GPXUP;3214;08:33:23;0;50	34197;8	76144;0;0;77;
$GPXUP;3214;08:33:24;0;50	34177;8	76144;0;0;79;
$GPXUP;3214;08:33:25;0;50	34157;8	76143;0;0;80;
$GPXUP;3214;08:33:26;0;50	34137;8	76139;0;0;81;
$GPXUP;3214;08:33:27;0;50	34117;8	76134;0;0;81;
$GPXUP;3214;08:33:28;0;50	34097;8	76127;0;0;80;
$GPXUP;3214;08:33:29;0;50	34078;8	76121;0;0;77;
$GPXUP;3214;08:33:30;0;50	34059;8	76112;0;0;80;
$GPXUP;3214;08:33:31;0;50	34039;8	761;0;0;85;
$GPXUP;3214;08:33:32;0;50	34019;8	76082;0;0;90;
$GPXUP;3214;08:33:33;0;50	34001;8	7606;0;0;89;
$GPXUP;3214;08:33:34;0;50	33985;8	76036;0;0;86;
$GPXUP;3214;08:33:35;0;50	33972;8	7601;0;0;82;
$GPXUP;3214;08:33:36;0;50	33961;8	75982;0;0;80;
$GPXUP;3214;08:33:37;0;50	33954;8	75953;0;0;78;
$GPXUP;3214;08:33:38;0;50	33948;8	75923;0;0;76;
$GPXUP;3214;08:33:39;0;50	33947;8	75893;0;0;72;
$GPXUP;3214;08:33:40;0;50	33948;8	75864;0;0;69;
$GPXUP;3214;08:33:41;0;50	3395;8	75838;0;0;65;
$GPXUP;3214;08:33:42;0;50	33951;8	75812;0;0;62;
$GPXUP;3214;08:33:43;0;50	33952;8	75789;0;0;58;
$GPXUP;3214;08:33:44;0;50	33952;8	75766;0;0;55;
$GPXUP;3214;08:33:45;0;50	33951;8	75745;0;0;56;
$GPXUP;3214;08:33:46;0;50	33946;8	75725;0;0;57;
$GPXUP;3214;08:33:47;0;50	33937;8	75708;0;0;54;
$GPXUP;3214;08:33:48;0;50	33923;8	75699;0;0;56;
$GPXUP;3214;08:33:49;0;50	33907;8	75696;0;0;62;
$GPXUP;3214;08:33:50;0;50	3389;8	75698;0;0;64;
$GPXUP;3214;08:33:51;0;50	33874;8	75702;0;0;65;
$GPXUP;3214;08:33:52;0;50	33857;8	75705;0;0;66;
$GPXUP;3214;08:33:53;0;50	3384;8	75708;0;0;65;
$GPXUP;3214;08:33:54;0;50	33824;8	75712;0;0;65;
$GPXUP;3214;08:33:55;0;50	33807;8	75716;0;0;69;
$GPXUP;3214;08:33:56;0;50	33789;8	75719;0;0;72;
$GPXUP;3214;08:33:57;0;50	3377;8	75722;0;0;74;
$GPXUP;3214;08:33:58;0;50	33751;8	75722;0;0;78;
$GPXUP;3214;08:33:59;0;50	33731;8	75721;0;0;79;
$GPXUP;3214;08:34:00;0;50	33711;8	75718;0;0;81;
$GPXUP;3214;08:34:01;0;50	33691;8	75712;0;0;82;
$GPXUP;3214;08:34:02;0;50	3367;8	75707;0;0;84;
$GPXUP;3214;08:34:03;0;50	33648;8	75706;0;0;87;
$GPXUP;3214;08:34:04;0;50	33626;8	75709;0;0;88;
$GPXUP;3214;08:34:05;0;50	33604;8	75714;0;0;88;
$GPXUP;3214;08:34:06;0;50	33582;8	75717;0;0;88;
$GPXUP;3214;08:34:07;0;50	3356;8	75718;0;0;89;
$GPXUP;3214;08:34:08;0;50	33538;8	75717;0;0;89;
$GPXUP;3214;08:34:09;0;50	33515;8	75715;0;0;91;
$GPXUP;3214;08:34:10;0;50	33493;8	75712;0;0;88;
$GPXUP;3214;08:34:11;0;50	33472;8	75709;0;0;84;
$GPXUP;3214;08:34:12;0;50	33451;8	75708;0;0;83;
$GPXUP;3214;08:34:13;0;50	3343;8	75709;0;0;83;
$GPXUP;3214;08:34:14;0;50	3341;8	75709;0;0;84;
$GPXUP;3214;08:34:15;0;50	33389;8	75706;0;0;83;
$GPXUP;3214;08:34:16;0;50	33369;8	75699;0;0;82;
$GPXUP;3214;08:34:17;0;50	33349;8	75688;0;0;84;
$GPXUP;3214;08:34:18;0;50	3333;8	75673;0;0;84;
$GPXUP;3214;08:34:19;0;50	33312;8	75656;0;0;84;
$GPXUP;3214;08:34:20;0;50	33294;8	75639;0;0;84;
$GPXUP;3214;08:34:21;0;50	33275;8	75626;0;0;86;
$GPXUP;3214;08:34:22;0;50	33254;8	75615;0;0;86;
$GPXUP;3214;08:34:23;0;50	33234;8	75607;0;0;85;
$GPXUP;3214;08:34:24;0;50	33212;8	75604;0;0;85;
$GPXUP;3214;08:34:25;0;50	33191;8	75606;0;0;85;
$GPXUP;3214;08:34:26;0;50	33171;8	75613;0;0;82;
$GPXUP;3214;08:34:27;0;50	33152;8	75624;0;0;82;
$GPXUP;3214;08:34:28;0;50	33134;8	7564;0;0;82;
$GPXUP;3214;08:34:29;0;50	33116;8	75656;0;0;82;
$GPXUP;3214;08:34:30;0;50	33099;8	75675;0;0;82;
$GPXUP;3214;08:34:31;0;50	33083;8	75695;0;0;82;
$GPXUP;3214;08:34:32;0;50	33069;8	75718;0;0;83;
$GPXUP;3214;08:34:33;0;50	33057;8	75744;0;0;81;
$GPXUP;3214;08:34:34;0;50	33048;8	75771;0;0;77;
$GPXUP;3214;08:34:35;0;50	33041;8	75799;0;0;73;
$GPXUP;3214;08:34:36;0;50	33037;8	75826;0;0;72;
$GPXUP;3214;08:34:37;0;50	33036;8	75854;0;0;71;
$GPXUP;3214;08:34:38;0;50	33038;8	75882;0;0;69;
$GPXUP;3214;08:34:39;0;50	33046;8	75906;0;0;64;
$GPXUP;3214;08:34:40;0;50	33057;8	75924;0;0;59;
$GPXUP;3214;08:34:41;0;50	3307;8	75937;0;0;54;
$GPXUP;3214;08:34:42;0;50	33084;8	75944;0;0;51;
$GPXUP;3214;08:34:43;0;50	33098;8	75944;0;0;51;
$GPXUP;3214;08:34:44;0;50	33112;8	75936;0;0;52;
$GPXUP;3214;08:34:45;0;50	33123;8	75923;0;0;53;
$GPXUP;3214;08:34:46;0;50	33132;8	75906;0;0;48;
$GPXUP;3214;08:34:47;0;50	33136;8	75886;0;0;48;
$GPXUP;3214;08:34:48;0;50	33134;8	75864;0;0;51;
$GPXUP;3214;08:34:49;0;50	33128;8	75844;0;0;49;
$GPXUP;3214;08:34:50;0;50	33118;8	75829;0;0;49;
$GPXUP;3214;08:34:51;0;50	33101;8	75822;0;0;57;
$GPXUP;3214;08:34:52;0;50	33083;8	75824;0;0;60;
$GPXUP;3214;08:34:53;0;50	33066;8	75832;0;0;62;
$GPXUP;3214;08:34:54;0;50	3305;8	75843;0;0;63;
$GPXUP;3214;08:34:55;0;50	33036;8	75856;0;0;62;
$GPXUP;3214;08:34:56;0;50	33023;8	75872;0;0;63;
$GPXUP;3214;08:34:57;0;50	3301;8	75888;0;0;65;
$GPXUP;3214;08:34:58;0;50	32998;8	75907;0;0;67;
$GPXUP;3214;08:34:59;0;50	32988;8	75929;0;0;68;
$GPXUP;3214;08:35:00;0;50	32977;8	75951;0;0;70;
$GPXUP;3214;08:35:01;0;50	32965;8	75972;0;0;74;
$GPXUP;3214;08:35:02;0;50	3295;8	75992;0;0;75;
$GPXUP;3214;08:35:03;0;50	32935;8	76009;0;0;73;
$GPXUP;3214;08:35:04;0;50	3292;8	76025;0;0;74;
$GPXUP;3214;08:35:05;0;50	32904;8	76041;0;0;74;
$GPXUP;3214;08:35:06;0;50	32888;8	76056;0;0;76;
$GPXUP;3214;08:35:07;0;50	32871;8	76071;0;0;75;
$GPXUP;3214;08:35:08;0;50	32856;8	76088;0;0;73;
$GPXUP;3214;08:35:09;0;50	32844;8	76109;0;0;72;
$GPXUP;3214;08:35:10;0;50	32833;8	76132;0;0;70;
$GPXUP;3214;08:35:11;0;50	32823;8	76154;0;0;69;
$GPXUP;3214;08:35:12;0;50	32814;8	76176;0;0;67;
$GPXUP;3214;08:35:13;0;50	32805;8	76198;0;0;64;
$GPXUP;3214;08:35:14;0;50	32798;8	7622;0;0;62;
$GPXUP;3214;08:35:15;0;50	32791;8	76242;0;0;63;
$GPXUP;3214;08:35:16;0;50	32783;8	76263;0;0;65;
$GPXUP;3214;08:35:17;0;50	32772;8	76283;0;0;67;
$GPXUP;3214;08:35:18;0;50	3276;8	76301;0;0;66;
$GPXUP;3214;08:35:19;0;50	32748;8	76318;0;0;65;
$GPXUP;3214;08:35:20;0;50	32737;8	76335;0;0;62;
$GPXUP;3214;08:35:21;0;50	32729;8	76356;0;0;63;
$GPXUP;3214;08:35:22;0;50	32722;8	7638;0;0;69;
$GPXUP;3214;08:35:23;0;50	32715;8	76405;0;0;70;
$GPXUP;3214;08:35:24;0;50	32707;8	76429;0;0;68;
$GPXUP;3214;08:35:25;0;50	32698;8	76452;0;0;67;
$GPXUP;3214;08:35:26;0;50	32689;8	76473;0;0;66;
$GPXUP;3214;08:35:27;0;50	32681;8	76496;0;0;65;
$GPXUP;3214;08:35:28;0;50	32674;8	76519;0;0;66;
$GPXUP;3214;08:35:29;0;50	32666;8	76542;0;0;69;
$GPXUP;3214;08:35:30;0;50	32656;8	76564;0;0;69;
$GPXUP;3214;08:35:31;0;50	32645;8	76585;0;0;70;
$GPXUP;3214;08:35:32;0;50	32633;8	76604;0;0;68;
$GPXUP;3214;08:35:33;0;50	32619;8	76621;0;0;70;
$GPXUP;3214;08:35:34;0;50	32602;8	76634;0;0;77;
$GPXUP;3214;08:35:35;0;50	32581;8	76642;0;0;82;
$GPXUP;3214;08:35:36;0;50	3256;8	76648;0;0;84;
$GPXUP;3214;08:35:37;0;50	32539;8	76651;0;0;86;
$GPXUP;3214;08:35:38;0;50	32517;8	7665;0;0;87;
$GPXUP;3214;08:35:39;0;50	32494;8	76647;0;0;88;
$GPXUP;3214;08:35:40;0;50	32473;8	76644;0;0;83;
$GPXUP;3214;08:35:41;0;50	32452;8	76642;0;0;77;
$GPXUP;3214;08:35:42;0;50	32433;8	76644;0;0;72;
$GPXUP;3214;08:35:43;0;50	32415;8	7665;0;0;74;
$GPXUP;3214;08:35:44;0;50	32396;8	7666;0;0;77;
$GPXUP;3214;08:35:45;0;50	32379;8	76674;0;0;77;
$GPXUP;3214;08:35:46;0;50	32364;8	76694;0;0;77;
$GPXUP;3214;08:35:47;0;50	32351;8	76717;0;0;79;
$GPXUP;3214;08:35:48;0;50	32338;8	76743;0;0;81;
$GPXUP;3214;08:35:49;0;50	32328;8	76772;0;0;83;
$GPXUP;3214;08:35:50;0;50	32318;8	76801;0;0;84;
$GPXUP;3214;08:35:51;0;50	32309;8	76831;0;0;83;
$GPXUP;3214;08:35:52;0;50	32301;8	76861;0;0;81;
$GPXUP;3214;08:35:53;0;50	32294;8	7689;0;0;78;
$GPXUP;3214;08:35:54;0;50	32288;8	7692;0;0;76;
$GPXUP;3214;08:35:55;0;50	32284;8	76949;0;0;76;
$GPXUP;3214;08:35:56;0;50	32282;8	76978;0;0;74;
$GPXUP;3214;08:35:57;0;50	32284;8	77007;0;0;71;
$GPXUP;3214;08:35:58;0;50	32288;8	77034;0;0;68;
$GPXUP;3214;08:35:59;0;50	32293;8	77059;0;0;66;
$GPXUP;3214;08:36:00;0;50	32299;8	77083;0;0;66;
$GPXUP;3214;08:36:01;0;50	32305;8	77107;0;0;66;
$GPXUP;3214;08:36:02;0;50	3231;8	77132;0;0;65;
$GPXUP;3214;08:36:03;0;50	32311;8	77158;0;0;66;
$GPXUP;3214;08:36:04;0;50	3231;8	77184;0;0;66;
$GPXUP;3214;08:36:05;0;50	32309;8	7721;0;0;67;
$GPXUP;3214;08:36:06;0;50	32304;8	77236;0;0;70;
$GPXUP;3214;08:36:07;0;50	32297;8	77261;0;0;71;
$GPXUP;3214;08:36:08;0;50	32289;8	77286;0;0;70;
$GPXUP;3214;08:36:09;0;50	3228;8	77308;0;0;68;
$GPXUP;3214;08:36:10;0;50	32271;8	7733;0;0;67;
$GPXUP;3214;08:36:11;0;50	32261;8	77352;0;0;67;
$GPXUP;3214;08:36:12;0;50	32249;8	77371;0;0;67;
$GPXUP;3214;08:36:13;0;50	32236;8	77387;0;0;68;
$GPXUP;3214;08:36:14;0;50	3222;8	774;0;0;74;
$GPXUP;3214;08:36:15;0;50	32201;8	7741;0;0;77;
$GPXUP;3214;08:36:16;0;50	32181;8	77416;0;0;80;
$GPXUP;3214;08:36:17;0;50	3216;8	7742;0;0;80;
$GPXUP;3214;08:36:18;0;50	3214;8	77421;0;0;79;
$GPXUP;3214;08:36:19;0;50	3212;8	77419;0;0;79;
$GPXUP;3214;08:36:20;0;50	321;8	77415;0;0;77;
$GPXUP;3214;08:36:21;0;50	32081;8	7741;0;0;77;
$GPXUP;3214;08:36:22;0;50	32062;8	77403;0;0;79;
$GPXUP;3214;08:36:23;0;50	32043;8	77392;0;0;78;
$GPXUP;3214;08:36:24;0;50	32025;8	77378;0;0;78;
$GPXUP;3214;08:36:25;0;50	32008;8	77362;0;0;80;
$GPXUP;3214;08:36:26;0;50	3199;8	77346;0;0;82;
$GPXUP;3214;08:36:27;0;50	31973;8	77328;0;0;81;
$GPXUP;3214;08:36:28;0;50	31955;8	77311;0;0;80;
$GPXUP;3214;08:36:29;0;50	31937;8	77298;0;0;80;
$GPXUP;3214;08:36:30;0;50	31918;8	77286;0;0;77;
$GPXUP;3214;08:36:31;0;50	319;8	77278;0;0;73;
$GPXUP;3214;08:36:32;0;50	31882;8	77272;0;0;71;
$GPXUP;3214;08:36:33;0;50	31864;8	77266;0;0;73;
$GPXUP;3214;08:36:34;0;50	31846;8	77258;0;0;73;
$GPXUP;3214;08:36:35;0;50	31828;8	7725;0;0;75;
$GPXUP;3214;08:36:36;0;50	3181;8	77241;0;0;77;
$GPXUP;3214;08:36:37;0;50	31791;8	77232;0;0;79;
$GPXUP;3214;08:36:38;0;50	31772;8	77224;0;0;80;
$GPXUP;3214;08:36:39;0;50	31753;8	77214;0;0;80;
$GPXUP;3214;08:36:40;0;50	31733;8	77205;0;0;80;
$GPXUP;3214;08:36:41;0;50	31714;8	77195;0;0;79;
$GPXUP;3214;08:36:42;0;50	31696;8	77182;0;0;78;
$GPXUP;3214;08:36:43;0;50	31678;8	77171;0;0;79;
$GPXUP;3214;08:36:44;0;50	31659;8	77161;0;0;79;
$GPXUP;3214;08:36:45;0;50	3164;8	77151;0;0;79;
$GPXUP;3214;08:36:46;0;50	31621;8	77144;0;0;79;
$GPXUP;3214;08:36:47;0;50	31602;8	77138;0;0;78;
$GPXUP;3214;08:36:48;0;50	31582;8	77136;0;0;78;
$GPXUP;3214;08:36:49;0;50	31563;8	77136;0;0;79;
$GPXUP;3214;08:36:50;0;50	31543;8	77139;0;0;80;
$GPXUP;3214;08:36:51;0;50	31523;8	77146;0;0;81;
$GPXUP;3214;08:36:52;0;50	31504;8	77156;0;0;82;
$GPXUP;3214;08:36:53;0;50	31485;8	77168;0;0;78;
$GPXUP;3214;08:36:54;0;50	3147;8	77184;0;0;76;
$GPXUP;3214;08:36:55;0;50	31458;8	77204;0;0;69;
$GPXUP;3214;08:36:56;0;50	31452;8	77229;0;0;67;
$GPXUP;3214;08:36:57;0;50	3145;8	77255;0;0;62;
$GPXUP;3214;08:36:58;0;50	31448;8	7728;0;0;64;
$GPXUP;3214;08:36:59;0;50	31444;8	77306;0;0;66;
$GPXUP;3214;08:37:00;0;50	31436;8	77329;0;0;70;
$GPXUP;3214;08:37:01;0;50	31424;8	7735;0;0;71;
$GPXUP;3214;08:37:02;0;50	31411;8	77369;0;0;72;
$GPXUP;3214;08:37:03;0;50	31397;8	77386;0;0;73;
$GPXUP;3214;08:37:04;0;50	31381;8	77402;0;0;73;
$GPXUP;3214;08:37:05;0;50	31364;8	77414;0;0;76;
$GPXUP;3214;08:37:06;0;50	31345;8	77424;0;0;80;
$GPXUP;3214;08:37:07;0;50	31326;8	77433;0;0;81;
$GPXUP;3214;08:37:08;0;50	31305;8	7744;0;0;83;
$GPXUP;3214;08:37:09;0;50	31285;8	77446;0;0;82;
$GPXUP;3214;08:37:10;0;50	31265;8	77451;0;0;81;
$GPXUP;3214;08:37:11;0;50	31244;8	77454;0;0;81;
$GPXUP;3214;08:37:12;0;50	31224;8	77454;0;0;81;
$GPXUP;3214;08:37:13;0;50	31204;8	77448;0;0;81;
$GPXUP;3214;08:37:14;0;50	31185;8	77438;0;0;80;
$GPXUP;3214;08:37:15;0;50	31167;8	77424;0;0;78;
$GPXUP;3214;08:37:16;0;50	31151;8	77407;0;0;77;
$GPXUP;3214;08:37:17;0;50	31135;8	7739;0;0;76;
$GPXUP;3214;08:37:18;0;50	31119;8	77375;0;0;76;
$GPXUP;3214;08:37:19;0;50	31103;8	77359;0;0;73;
$GPXUP;3214;08:37:20;0;50	31087;8	77344;0;0;73;
$GPXUP;3214;08:37:21;0;50	31072;8	77328;0;0;72;
$GPXUP;3214;08:37:22;0;50	31058;8	77311;0;0;71;
$GPXUP;3214;08:37:23;0;50	31044;8	77294;0;0;72;
$GPXUP;3214;08:37:24;0;50	31028;8	77278;0;0;73;
$GPXUP;3214;08:37:25;0;50	31013;8	77262;0;0;75;
$GPXUP;3214;08:37:26;0;50	30998;8	77244;0;0;76;
$GPXUP;3214;08:37:27;0;50	30982;8	77227;0;0;76;
$GPXUP;3214;08:37:28;0;50	30968;8	77208;0;0;75;
$GPXUP;3214;08:37:29;0;50	30956;8	77187;0;0;72;
$GPXUP;3214;08:37:30;0;50	30946;8	77165;0;0;66;
$GPXUP;3214;08:37:31;0;50	30937;8	77143;0;0;67;
$GPXUP;3214;08:37:32;0;50	30927;8	77121;0;0;69;
$GPXUP;3214;08:37:33;0;50	30916;8	771;0;0;70;
$GPXUP;3214;08:37:34;0;50	30904;8	7708;0;0;73;
$GPXUP;3214;08:37:35;0;50	30891;8	77059;0;0;74;
$GPXUP;3214;08:37:36;0;50	30878;8	77039;0;0;74;
$GPXUP;3214;08:37:37;0;50	30863;8	77022;0;0;75;
$GPXUP;3214;08:37:38;0;50	30847;8	77007;0;0;75;
$GPXUP;3214;08:37:39;0;50	3083;8	76993;0;0;76;
$GPXUP;3214;08:37:40;0;50	30812;8	76982;0;0;78;
$GPXUP;3214;08:37:41;0;50	30793;8	76975;0;0;77;
$GPXUP;3214;08:37:42;0;50	30774;8	76971;0;0;77;
$GPXUP;3214;08:37:43;0;50	30754;8	7697;0;0;79;
$GPXUP;3214;08:37:44;0;50	30735;8	76971;0;0;80;
$GPXUP;3214;08:37:45;0;50	30715;8	76972;0;0;81;
$GPXUP;3214;08:37:46;0;50	30694;8	76972;0;0;82;
$GPXUP;3214;08:37:47;0;50	30674;8	76971;0;0;82;
$GPXUP;3214;08:37:48;0;50	30654;8	7697;0;0;78;
$GPXUP;3214;08:37:49;0;50	30634;8	76969;0;0;75;
$GPXUP;3214;08:37:50;0;50	30616;8	76967;0;0;76;
$GPXUP;3214;08:37:51;0;50	30596;8	76964;0;0;77;
$GPXUP;3214;08:37:52;0;50	30577;8	76964;0;0;78;
$GPXUP;3214;08:37:53;0;50	30558;8	76968;0;0;80;
$GPXUP;3214;08:37:54;0;50	30538;8	76976;0;0;78;
$GPXUP;3214;08:37:55;0;50	30521;8	76988;0;0;78;
$GPXUP;3214;08:37:56;0;50	30507;8	77005;0;0;70;
$GPXUP;3214;08:37:57;0;50	30494;8	77022;0;0;65;
$GPXUP;3214;08:37:58;0;50	30482;8	77038;0;0;66;
$GPXUP;3214;08:37:59;0;50	30468;8	77053;0;0;67;
$GPXUP;3214;08:38:00;0;50	30454;8	77068;0;0;68;
$GPXUP;3214;08:38:01;0;50	3044;8	77081;0;0;69;
$GPXUP;3214;08:38:02;0;50	30424;8	77094;0;0;70;
$GPXUP;3214;08:38:03;0;50	30408;8	77106;0;0;70;
$GPXUP;3214;08:38:04;0;50	30393;8	77119;0;0;70;
$GPXUP;3214;08:38:05;0;50	30379;8	77134;0;0;69;
$GPXUP;3214;08:38:06;0;50	30365;8	7715;0;0;69;
$GPXUP;3214;08:38:07;0;50	30351;8	77166;0;0;70;
$GPXUP;3214;08:38:08;0;50	30336;8	77181;0;0;69;
$GPXUP;3214;08:38:09;0;50	30323;8	77197;0;0;68;
$GPXUP;3214;08:38:10;0;50	3031;8	77213;0;0;64;
$GPXUP;3214;08:38:11;0;50	30298;8	77228;0;0;60;
$GPXUP;3214;08:38:12;0;50	30287;8	77244;0;0;59;
$GPXUP;3214;08:38:13;0;50	30276;8	77258;0;0;58;
$GPXUP;3214;08:38:14;0;50	30265;8	77272;0;0;57;
$GPXUP;3214;08:38:15;0;50	30254;8	77285;0;0;57;
$GPXUP;3214;08:38:16;0;50	30242;8	77296;0;0;59;
$GPXUP;3214;08:38:17;0;50	30229;8	77308;0;0;62;
$GPXUP;3214;08:38:18;0;50	30216;8	77322;0;0;63;
$GPXUP;3214;08:38:19;0;50	30203;8	77337;0;0;63;
$GPXUP;3214;08:38:20;0;50	30191;8	77353;0;0;62;
$GPXUP;3214;08:38:21;0;50	30179;8	77367;0;0;62;
$GPXUP;3214;08:38:22;0;50	30166;8	77381;0;0;61;
$GPXUP;3214;08:38:23;0;50	30154;8	77395;0;0;60;
$GPXUP;3214;08:38:24;0;50	30142;8	77408;0;0;60;
$GPXUP;3214;08:38:25;0;50	3013;8	77422;0;0;61;
$GPXUP;3214;08:38:26;0;50	30117;8	77436;0;0;60;
$GPXUP;3214;08:38:27;0;50	30106;8	7745;0;0;57;
$GPXUP;3214;08:38:28;0;50	30094;8	77463;0;0;57;
$GPXUP;3214;08:38:29;0;50	30082;8	77475;0;0;59;
$GPXUP;3214;08:38:30;0;50	30068;8	77484;0;0;60;
$GPXUP;3214;08:38:31;0;50	30055;8	77492;0;0;60;
$GPXUP;3214;08:38:32;0;50	30042;8	77503;0;0;60;
$GPXUP;3214;08:38:33;0;50	30029;8	77516;0;0;61;
$GPXUP;3214;08:38:34;0;50	30017;8	7753;0;0;60;
$GPXUP;3214;08:38:35;0;50	30006;8	77546;0;0;59;
$GPXUP;3214;08:38:36;0;50	29996;8	77562;0;0;57;
$GPXUP;3214;08:38:37;0;50	29986;8	77577;0;0;56;
$GPXUP;3214;08:38:38;0;50	29974;8	7759;0;0;57;
$GPXUP;3214;08:38:39;0;50	29961;8	776;0;0;58;
$GPXUP;3214;08:38:40;0;50	29947;8	77607;0;0;62;
$GPXUP;3214;08:38:41;0;50	29931;8	77611;0;0;63;
$GPXUP;3214;08:38:42;0;50	29916;8	7761;0;0;63;
$GPXUP;3214;08:38:43;0;50	29901;8	77605;0;0;62;
$GPXUP;3214;08:38:44;0;50	29886;8	77596;0;0;62;
$GPXUP;3214;08:38:45;0;50	29872;8	77586;0;0;63;
$GPXUP;3214;08:38:46;0;50	29858;8	77574;0;0;63;
$GPXUP;3214;08:38:47;0;50	29844;8	77562;0;0;64;
$GPXUP;3214;08:38:48;0;50	29829;8	77552;0;0;64;
$GPXUP;3214;08:38:49;0;50	29814;8	77544;0;0;65;
$GPXUP;3214;08:38:50;0;50	29798;8	77538;0;0;66;
$GPXUP;3214;08:38:51;0;50	29782;8	77535;0;0;66;
$GPXUP;3214;08:38:52;0;50	29765;8	77534;0;0;65;
$GPXUP;3214;08:38:53;0;50	29749;8	77537;0;0;61;
$GPXUP;3214;08:38:54;0;50	29735;8	77541;0;0;57;
$GPXUP;3214;08:38:55;0;50	29721;8	77547;0;0;57;
$GPXUP;3214;08:38:56;0;50	29707;8	77554;0;0;58;
$GPXUP;3214;08:38:57;0;50	29693;8	77561;0;0;59;
$GPXUP;3214;08:38:58;0;50	29679;8	77569;0;0;60;
$GPXUP;3214;08:38:59;0;50	29666;8	77578;0;0;60;
$GPXUP;3214;08:39:00;0;50	29652;8	77588;0;0;60;
$GPXUP;3214;08:39:01;0;50	29638;8	77598;0;0;60;
$GPXUP;3214;08:39:02;0;50	29625;8	7761;0;0;60;
$GPXUP;3214;08:39:03;0;50	29612;8	77623;0;0;61;
$GPXUP;3214;08:39:04;0;50	29598;8	77633;0;0;65;
$GPXUP;3214;08:39:05;0;50	29582;8	77638;0;0;67;
$GPXUP;3214;08:39:06;0;50	29565;8	77642;0;0;67;
$GPXUP;3214;08:39:07;0;50	29548;8	77644;0;0;66;
$GPXUP;3214;08:39:08;0;50	29532;8	77647;0;0;66;
$GPXUP;3214;08:39:09;0;50	29516;8	77652;0;0;65;
$GPXUP;3214;08:39:10;0;50	295;8	77657;0;0;66;
$GPXUP;3214;08:39:11;0;50	29483;8	77663;0;0;67;
$GPXUP;3214;08:39:12;0;50	29467;8	77669;0;0;68;
$GPXUP;3214;08:39:13;0;50	2945;8	77675;0;0;68;
$GPXUP;3214;08:39:14;0;50	29434;8	77681;0;0;66;
$GPXUP;3214;08:39:15;0;50	29418;8	77687;0;0;65;
$GPXUP;3214;08:39:16;0;50	29402;8	77692;0;0;64;
$GPXUP;3214;08:39:17;0;50	29386;8	77694;0;0;63;
$GPXUP;3214;08:39:18;0;50	2937;8	77694;0;0;63;
$GPXUP;3214;08:39:19;0;50	29354;8	77692;0;0;67;
$GPXUP;3214;08:39:20;0;50	29337;8	7769;0;0;69;
$GPXUP;3214;08:39:21;0;50	2932;8	77689;0;0;70;
$GPXUP;3214;08:39:22;0;50	29302;8	77689;0;0;69;
$GPXUP;3214;08:39:23;0;50	29285;8	77691;0;0;68;
$GPXUP;3214;08:39:24;0;50	29269;8	77694;0;0;64;
$GPXUP;3214;08:39:25;0;50	29253;8	77696;0;0;62;
$GPXUP;3214;08:39:26;0;50	29238;8	77699;0;0;61;
$GPXUP;3214;08:39:27;0;50	29222;8	77702;0;0;61;
$GPXUP;3214;08:39:28;0;50	29207;8	77703;0;0;63;
$GPXUP;3214;08:39:29;0;50	29191;8	77702;0;0;64;
$GPXUP;3214;08:39:30;0;50	29175;8	777;0;0;65;
$GPXUP;3214;08:39:31;0;50	29158;8	77696;0;0;66;
$GPXUP;3214;08:39:32;0;50	29142;8	77694;0;0;68;
$GPXUP;3214;08:39:33;0;50	29124;8	77693;0;0;70;
$GPXUP;3214;08:39:34;0;50	29107;8	77692;0;0;69;
$GPXUP;3214;08:39:35;0;50	2909;8	77693;0;0;68;
$GPXUP;3214;08:39:36;0;50	29073;8	77694;0;0;66;
$GPXUP;3214;08:39:37;0;50	29057;8	77697;0;0;65;
$GPXUP;3214;08:39:38;0;50	29041;8	77699;0;0;65;
$GPXUP;3214;08:39:39;0;50	29024;8	77701;0;0;66;
$GPXUP;3214;08:39:40;0;50	29008;8	77704;0;0;66;
$GPXUP;3214;08:39:41;0;50	28991;8	77705;0;0;67;
$GPXUP;3214;08:39:42;0;50	28974;8	77708;0;0;67;
$GPXUP;3214;08:39:43;0;50	28958;8	77713;0;0;65;
$GPXUP;3214;08:39:44;0;50	28943;8	7772;0;0;64;
$GPXUP;3214;08:39:45;0;50	28928;8	77729;0;0;63;
$GPXUP;3214;08:39:46;0;50	28913;8	77737;0;0;63;
$GPXUP;3214;08:39:47;0;50	28898;8	77745;0;0;62;
$GPXUP;3214;08:39:48;0;50	28883;8	7775;0;0;62;
$GPXUP;3214;08:39:49;0;50	28868;8	77753;0;0;62;
$GPXUP;3214;08:39:50;0;50	28852;8	77755;0;0;62;
$GPXUP;3214;08:39:51;0;50	28837;8	77758;0;0;63;
$GPXUP;3214;08:39:52;0;50	28821;8	77762;0;0;63;
$GPXUP;3214;08:39:53;0;50	28806;8	77768;0;0;63;
$GPXUP;3214;08:39:54;0;50	28791;8	77777;0;0;62;
$GPXUP;3214;08:39:55;0;50	28777;8	77786;0;0;61;
$GPXUP;3214;08:39:56;0;50	28763;8	77793;0;0;60;
$GPXUP;3214;08:39:57;0;50	28749;8	77799;0;0;58;
$GPXUP;3214;08:39:58;0;50	28735;8	77805;0;0;58;
$GPXUP;3214;08:39:59;0;50	28721;8	77811;0;0;59;
$GPXUP;3214;08:40:00;0;50	28706;8	77817;0;0;60;
$GPXUP;3214;08:40:01;0;50	28691;8	77821;0;0;61;
$GPXUP;3214;08:40:02;0;50	28676;8	77824;0;0;62;
$GPXUP;3214;08:40:03;0;50	2866;8	77826;0;0;64;
$GPXUP;3214;08:40:04;0;50	28644;8	77829;0;0;64;
$GPXUP;3214;08:40:05;0;50	28629;8	77835;0;0;66;
$GPXUP;3214;08:40:06;0;50	28613;8	77841;0;0;64;
$GPXUP;3214;08:40:07;0;50	28597;8	77845;0;0;65;
$GPXUP;3214;08:40:08;0;50	28582;8	77847;0;0;61;
$GPXUP;3214;08:40:09;0;50	28566;8	77847;0;0;60;
$GPXUP;3214;08:40:10;0;50	28552;8	77848;0;0;58;
$GPXUP;3214;08:40:11;0;50	28537;8	77848;0;0;58;
$GPXUP;3214;08:40:12;0;50	28523;8	7785;0;0;58;
$GPXUP;3214;08:40:13;0;50	28509;8	77852;0;0;56;
$GPXUP;3214;08:40:14;0;50	28495;8	77852;0;0;54;
$GPXUP;3214;08:40:15;0;50	28482;8	77851;0;0;55;
$GPXUP;3214;08:40:16;0;50	28468;8	77854;0;0;57;
$GPXUP;3214;08:40:17;0;50	28453;8	7786;0;0;64;
$GPXUP;3214;08:40:18;0;50	28439;8	77872;0;0;64;
$GPXUP;3214;08:40:19;0;50	28425;8	77882;0;0;61;
$GPXUP;3214;08:40:20;0;50	28411;8	77891;0;0;59;
$GPXUP;3214;08:40:21;0;50	28397;8	77896;0;0;58;
$GPXUP;3214;08:40:22;0;50	28382;8	77898;0;0;65;
$GPXUP;3214;08:40:23;0;50	28366;8	77894;0;0;65;
$GPXUP;3214;08:40:24;0;50	2835;8	77888;0;0;62;
$GPXUP;3214;08:40:25;0;50	28335;8	77884;0;0;61;
$GPXUP;3214;08:40:26;0;50	28319;8	77882;0;0;64;
$GPXUP;3214;08:40:27;0;50	28303;8	77884;0;0;65;
$GPXUP;3214;08:40:28;0;50	28288;8	77887;0;0;66;
$GPXUP;3214;08:40:29;0;50	28272;8	77894;0;0;66;
$GPXUP;3214;08:40:30;0;50	28256;8	77902;0;0;66;
$GPXUP;3214;08:40:31;0;50	2824;8	7791;0;0;65;
$GPXUP;3214;08:40:32;0;50	28225;8	77919;0;0;65;
$GPXUP;3214;08:40:33;0;50	2821;8	77929;0;0;65;
$GPXUP;3214;08:40:34;0;50	28196;8	7794;0;0;65;
$GPXUP;3214;08:40:35;0;50	28181;8	77952;0;0;64;
$GPXUP;3214;08:40:36;0;50	28167;8	77961;0;0;63;
$GPXUP;3214;08:40:37;0;50	28152;8	7797;0;0;63;
$GPXUP;3214;08:40:38;0;50	28138;8	77979;0;0;63;
$GPXUP;3214;08:40:39;0;50	28123;8	77988;0;0;63;
$GPXUP;3214;08:40:40;0;50	28108;8	77996;0;0;64;
$GPXUP;3214;08:40:41;0;50	28092;8	78004;0;0;66;
$GPXUP;3214;08:40:42;0;50	28076;8	78012;0;0;67;
$GPXUP;3214;08:40:43;0;50	2806;8	7802;0;0;67;
$GPXUP;3214;08:40:44;0;50	28044;8	78028;0;0;68;
$GPXUP;3214;08:40:45;0;50	28028;8	78035;0;0;67;
$GPXUP;3214;08:40:46;0;50	28012;8	78044;0;0;66;
$GPXUP;3214;08:40:47;0;50	27997;8	78052;0;0;66;
$GPXUP;3214;08:40:48;0;50	27982;8	78062;0;0;66;
$GPXUP;3214;08:40:49;0;50	27967;8	78072;0;0;66;
$GPXUP;3214;08:40:50;0;50	27952;8	78083;0;0;65;
$GPXUP;3214;08:40:51;0;50	27937;8	78093;0;0;65;
$GPXUP;3214;08:40:52;0;50	27922;8	781;0;0;65;
$GPXUP;3214;08:40:53;0;50	27906;8	78104;0;0;63;
$GPXUP;3214;08:40:54;0;50	2789;8	78104;0;0;61;
$GPXUP;3214;08:40:55;0;50	27875;8	78104;0;0;59;
$GPXUP;3214;08:40:56;0;50	2786;8	78103;0;0;60;
$GPXUP;3214;08:40:57;0;50	27845;8	78103;0;0;62;
$GPXUP;3214;08:40:58;0;50	2783;8	78103;0;0;61;
$GPXUP;3214;08:40:59;0;50	27815;8	78104;0;0;60;
$GPXUP;3214;08:41:00;0;50	278;8	78107;0;0;61;
$GPXUP;3214;08:41:01;0;50	27785;8	78111;0;0;61;
$GPXUP;3214;08:41:02;0;50	2777;8	78117;0;0;61;
$GPXUP;3214;08:41:03;0;50	27756;8	78124;0;0;62;
$GPXUP;3214;08:41:04;0;50	27741;8	78132;0;0;62;
$GPXUP;3214;08:41:05;0;50	27726;8	78139;0;0;63;
$GPXUP;3214;08:41:06;0;50	27711;8	78144;0;0;63;
$GPXUP;3214;08:41:07;0;50	27695;8	78148;0;0;62;
$GPXUP;3214;08:41:08;0;50	2768;8	78151;0;0;62;
$GPXUP;3214;08:41:09;0;50	27665;8	78154;0;0;61;
$GPXUP;3214;08:41:10;0;50	2765;8	78158;0;0;61;
$GPXUP;3214;08:41:11;0;50	27635;8	78164;0;0;62;
$GPXUP;3214;08:41:12;0;50	2762;8	78172;0;0;64;
$GPXUP;3214;08:41:13;0;50	27605;8	78182;0;0;65;
$GPXUP;3214;08:41:14;0;50	2759;8	78191;0;0;64;
$GPXUP;3214;08:41:15;0;50	27575;8	782;0;0;63;
$GPXUP;3214;08:41:16;0;50	27561;8	78209;0;0;62;
$GPXUP;3214;08:41:17;0;50	27546;8	78218;0;0;62;
$GPXUP;3214;08:41:18;0;50	27532;8	78227;0;0;62;
$GPXUP;3214;08:41:19;0;50	27517;8	78235;0;0;62;
$GPXUP;3214;08:41:20;0;50	27503;8	78242;0;0;62;
$GPXUP;3214;08:41:21;0;50	27487;8	78247;0;0;61;
$GPXUP;3214;08:41:22;0;50	27472;8	78248;0;0;61;
$GPXUP;3214;08:41:23;0;50	27457;8	78246;0;0;61;
$GPXUP;3214;08:41:24;0;50	27442;8	78241;0;0;61;
$GPXUP;3214;08:41:25;0;50	27428;8	78234;0;0;60;
$GPXUP;3214;08:41:26;0;50	27414;8	78227;0;0;59;
$GPXUP;3214;08:41:27;0;50	274;8	78218;0;0;59;
$GPXUP;3214;08:41:28;0;50	27386;8	7821;0;0;58;
$GPXUP;3214;08:41:29;0;50	27372;8	78202;0;0;58;
$GPXUP;3214;08:41:30;0;50	27359;8	78196;0;0;58;
$GPXUP;3214;08:41:31;0;50	27344;8	78195;0;0;62;
$GPXUP;3214;08:41:32;0;50	27328;8	78198;0;0;64;
$GPXUP;3214;08:41:33;0;50	27313;8	78203;0;0;62;
$GPXUP;3214;08:41:34;0;50	27298;8	7821;0;0;60;
$GPXUP;3214;08:41:35;0;50	27283;8	78216;0;0;61;
$GPXUP;3214;08:41:36;0;50	27268;8	78222;0;0;61;
$GPXUP;3214;08:41:37;0;50	27254;8	78229;0;0;61;
$GPXUP;3214;08:41:38;0;50	27239;8	78235;0;0;61;
$GPXUP;3214;08:41:39;0;50	27224;8	78241;0;0;61;
$GPXUP;3214;08:41:40;0;50	2721;8	78248;0;0;62;
$GPXUP;3214;08:41:41;0;50	27195;8	78256;0;0;62;
$GPXUP;3214;08:41:42;0;50	27181;8	78264;0;0;63;
$GPXUP;3214;08:41:43;0;50	27166;8	78273;0;0;63;
$GPXUP;3214;08:41:44;0;50	27151;8	78283;0;0;63;
$GPXUP;3214;08:41:45;0;50	27137;8	78291;0;0;62;
$GPXUP;3214;08:41:46;0;50	27122;8	78298;0;0;61;
$GPXUP;3214;08:41:47;0;50	27108;8	78304;0;0;59;
$GPXUP;3214;08:41:48;0;50	27094;8	78312;0;0;59;
$GPXUP;3214;08:41:49;0;50	2708;8	78321;0;0;59;
$GPXUP;3214;08:41:50;0;50	27067;8	78332;0;0;60;
$GPXUP;3214;08:41:51;0;50	27053;8	78342;0;0;63;
$GPXUP;3214;08:41:52;0;50	27039;8	78353;0;0;64;
$GPXUP;3214;08:41:53;0;50	27024;8	78363;0;0;64;
$GPXUP;3214;08:41:54;0;50	2701;8	78374;0;0;64;
$GPXUP;3214;08:41:55;0;50	26996;8	78385;0;0;63;
$GPXUP;3214;08:41:56;0;50	26981;8	78396;0;0;63;
$GPXUP;3214;08:41:57;0;50	26967;8	78406;0;0;62;
$GPXUP;3214;08:41:58;0;50	26953;8	78416;0;0;62;
$GPXUP;3214;08:41:59;0;50	26938;8	78423;0;0;64;
$GPXUP;3214;08:42:00;0;50	26922;8	78429;0;0;64;
$GPXUP;3214;08:42:01;0;50	26906;8	78434;0;0;65;
$GPXUP;3214;08:42:02;0;50	2689;8	78438;0;0;65;
$GPXUP;3214;08:42:03;0;50	26875;8	78444;0;0;65;
$GPXUP;3214;08:42:04;0;50	26859;8	78448;0;0;63;
$GPXUP;3214;08:42:05;0;50	26843;8	7845;0;0;63;
$GPXUP;3214;08:42:06;0;50	26827;8	78451;0;0;65;
$GPXUP;3214;08:42:07;0;50	26811;8	78452;0;0;65;
$GPXUP;3214;08:42:08;0;50	26795;8	78452;0;0;64;
$GPXUP;3214;08:42:09;0;50	26779;8	78451;0;0;63;
$GPXUP;3214;08:42:10;0;50	26763;8	78451;0;0;63;
$GPXUP;3214;08:42:11;0;50	26747;8	7845;0;0;63;
$GPXUP;3214;08:42:12;0;50	26732;8	7845;0;0;61;
$GPXUP;3214;08:42:13;0;50	26716;8	7845;0;0;61;
$GPXUP;3214;08:42:14;0;50	26701;8	78448;0;0;62;
$GPXUP;3214;08:42:15;0;50	26686;8	78446;0;0;62;
$GPXUP;3214;08:42:16;0;50	2667;8	78445;0;0;63;
$GPXUP;3214;08:42:17;0;50	26654;8	78446;0;0;65;
$GPXUP;3214;08:42:18;0;50	26637;8	7845;0;0;66;
$GPXUP;3214;08:42:19;0;50	26621;8	78454;0;0;67;
$GPXUP;3214;08:42:20;0;50	26604;8	78458;0;0;68;
$GPXUP;3214;08:42:21;0;50	26587;8	78463;0;0;68;
$GPXUP;3214;08:42:22;0;50	26571;8	78468;0;0;67;
$GPXUP;3214;08:42:23;0;50	26554;8	78474;0;0;67;
$GPXUP;3214;08:42:24;0;50	26538;8	78478;0;0;66;
$GPXUP;3214;08:42:25;0;50	26522;8	78481;0;0;65;
$GPXUP;3214;08:42:26;0;50	26506;8	78482;0;0;63;
$GPXUP;3214;08:42:27;0;50	2649;8	78485;0;0;64;
$GPXUP;3214;08:42:28;0;50	26474;8	7849;0;0;65;
$GPXUP;3214;08:42:29;0;50	26459;8	78498;0;0;66;
$GPXUP;3214;08:42:30;0;50	26444;8	78508;0;0;66;
$GPXUP;3214;08:42:31;0;50	26428;8	78517;0;0;66;
$GPXUP;3214;08:42:32;0;50	26413;8	78524;0;0;66;
$GPXUP;3214;08:42:33;0;50	26397;8	78532;0;0;65;
$GPXUP;3214;08:42:34;0;50	26382;8	78541;0;0;65;
$GPXUP;3214;08:42:35;0;50	26367;8	78551;0;0;66;
$GPXUP;3214;08:42:36;0;50	26352;8	7856;0;0;66;
$GPXUP;3214;08:42:37;0;50	26336;8	78569;0;0;65;
$GPXUP;3214;08:42:38;0;50	26321;8	78577;0;0;65;
$GPXUP;3214;08:42:39;0;50	26305;8	78585;0;0;65;
$GPXUP;3214;08:42:40;0;50	2629;8	78592;0;0;64;
$GPXUP;3214;08:42:41;0;50	26274;8	78598;0;0;64;
$GPXUP;3214;08:42:42;0;50	26259;8	78606;0;0;65;
$GPXUP;3214;08:42:43;0;50	26244;8	78615;0;0;65;
$GPXUP;3214;08:42:44;0;50	26229;8	78625;0;0;65;
$GPXUP;3214;08:42:45;0;50	26214;8	78634;0;0;65;
$GPXUP;3214;08:42:46;0;50	26198;8	7864;0;0;65;
$GPXUP;3214;08:42:47;0;50	26182;8	78646;0;0;66;
$GPXUP;3214;08:42:48;0;50	26166;8	78652;0;0;66;
$GPXUP;3214;08:42:49;0;50	2615;8	7866;0;0;65;
$GPXUP;3214;08:42:50;0;50	26135;8	7867;0;0;64;
$GPXUP;3214;08:42:51;0;50	26121;8	78679;0;0;62;
$GPXUP;3214;08:42:52;0;50	26107;8	78689;0;0;61;
$GPXUP;3214;08:42:53;0;50	26093;8	78699;0;0;62;
$GPXUP;3214;08:42:54;0;50	26079;8	7871;0;0;63;
$GPXUP;3214;08:42:55;0;50	26065;8	78723;0;0;64;
$GPXUP;3214;08:42:56;0;50	26051;8	78735;0;0;64;
$GPXUP;3214;08:42:57;0;50	26037;8	78746;0;0;63;
$GPXUP;3214;08:42:58;0;50	26022;8	78754;0;0;63;
$GPXUP;3214;08:42:59;0;50	26008;8	78762;0;0;62;
$GPXUP;3214;08:43:00;0;50	25993;8	78768;0;0;62;
$GPXUP;3214;08:43:01;0;50	25978;8	78775;0;0;62;
$GPXUP;3214;08:43:02;0;50	25963;8	78782;0;0;64;
$GPXUP;3214;08:43:03;0;50	25948;8	78792;0;0;65;
$GPXUP;3214;08:43:04;0;50	25934;8	78804;0;0;65;
$GPXUP;3214;08:43:05;0;50	25919;8	78815;0;0;64;
$GPXUP;3214;08:43:06;0;50	25905;8	78825;0;0;63;
$GPXUP;3214;08:43:07;0;50	2589;8	78832;0;0;62;
$GPXUP;3214;08:43:08;0;50	25875;8	78834;0;0;58;
$GPXUP;3214;08:43:09;0;50	2586;8	78833;0;0;60;
$GPXUP;3214;08:43:10;0;50	25846;8	78827;0;0;58;
$GPXUP;3214;08:43:11;0;50	25834;8	78818;0;0;55;
$GPXUP;3214;08:43:12;0;50	25822;8	78808;0;0;54;
$GPXUP;3214;08:43:13;0;50	2581;8	78798;0;0;56;
$GPXUP;3214;08:43:14;0;50	25797;8	7879;0;0;58;
$GPXUP;3214;08:43:15;0;50	25783;8	78782;0;0;58;
$GPXUP;3214;08:43:16;0;50	2577;8	78776;0;0;57;
$GPXUP;3214;08:43:17;0;50	25757;8	7877;0;0;55;
$GPXUP;3214;08:43:18;0;50	25744;8	78762;0;0;54;
$GPXUP;3214;08:43:19;0;50	25732;8	78754;0;0;53;
$GPXUP;3214;08:43:20;0;50	2572;8	78744;0;0;54;
$GPXUP;3214;08:43:21;0;50	25709;8	78732;0;0;56;
$GPXUP;3214;08:43:22;0;50	25697;8	78719;0;0;57;
$GPXUP;3214;08:43:23;0;50	25684;8	78708;0;0;59;
$GPXUP;3214;08:43:24;0;50	25671;8	78698;0;0;59;
$GPXUP;3214;08:43:25;0;50	25657;8	7869;0;0;59;
$GPXUP;3214;08:43:26;0;50	25643;8	78682;0;0;61;
$GPXUP;3214;08:43:27;0;50	25628;8	78675;0;0;62;
$GPXUP;3214;08:43:28;0;50	25614;8	78667;0;0;62;
$GPXUP;3214;08:43:29;0;50	25599;8	78659;0;0;62;
$GPXUP;3214;08:43:30;0;50	25584;8	78652;0;0;62;
$GPXUP;3214;08:43:31;0;50	25569;8	78647;0;0;62;
$GPXUP;3214;08:43:32;0;50	25554;8	78645;0;0;62;
$GPXUP;3214;08:43:33;0;50	25538;8	78645;0;0;62;
$GPXUP;3214;08:43:34;0;50	25523;8	78646;0;0;62;
$GPXUP;3214;08:43:35;0;50	25507;8	78648;0;0;61;
$GPXUP;3214;08:43:36;0;50	25492;8	7865;0;0;59;
$GPXUP;3214;08:43:37;0;50	25478;8	78652;0;0;58;
$GPXUP;3214;08:43:38;0;50	25464;8	78655;0;0;57;
$GPXUP;3214;08:43:39;0;50	2545;8	78657;0;0;56;
$GPXUP;3214;08:43:40;0;50	25436;8	78656;0;0;55;
$GPXUP;3214;08:43:41;0;50	25422;8	78653;0;0;56;
$GPXUP;3214;08:43:42;0;50	25408;8	78649;0;0;58;
$GPXUP;3214;08:43:43;0;50	25394;8	78646;0;0;58;
$GPXUP;3214;08:43:44;0;50	25379;8	78646;0;0;60;
$GPXUP;3214;08:43:45;0;50	25364;8	78646;0;0;61;
$GPXUP;3214;08:43:46;0;50	25349;8	78649;0;0;60;
$GPXUP;3214;08:43:47;0;50	25334;8	78652;0;0;59;
$GPXUP;3214;08:43:48;0;50	25319;8	78655;0;0;60;
$GPXUP;3214;08:43:49;0;50	25304;8	78659;0;0;60;
$GPXUP;3214;08:43:50;0;50	2529;8	78663;0;0;59;
$GPXUP;3214;08:43:51;0;50	25276;8	78668;0;0;58;
$GPXUP;3214;08:43:52;0;50	25261;8	78674;0;0;59;
$GPXUP;3214;08:43:53;0;50	25247;8	78682;0;0;60;
$GPXUP;3214;08:43:54;0;50	25233;8	7869;0;0;60;
$GPXUP;3214;08:43:55;0;50	25219;8	78697;0;0;60;
$GPXUP;3214;08:43:56;0;50	25204;8	78702;0;0;59;
$GPXUP;3214;08:43:57;0;50	25189;8	78702;0;0;59;
$GPXUP;3214;08:43:58;0;50	25175;8	78698;0;0;60;
$GPXUP;3214;08:43:59;0;50	2516;8	78692;0;0;60;
$GPXUP;3214;08:44:00;0;50	25146;8	78684;0;0;61;
$GPXUP;3214;08:44:01;0;50	25132;8	78674;0;0;61;
$GPXUP;3214;08:44:02;0;50	25119;8	78663;0;0;61;
$GPXUP;3214;08:44:03;0;50	25106;8	7865;0;0;61;
$GPXUP;3214;08:44:04;0;50	25093;8	78636;0;0;61;
$GPXUP;3214;08:44:05;0;50	25081;8	78622;0;0;61;
$GPXUP;3214;08:44:06;0;50	25069;8	78607;0;0;61;
$GPXUP;3214;08:44:07;0;50	25057;8	78592;0;0;62;
$GPXUP;3214;08:44:08;0;50	25045;8	78576;0;0;64;
$GPXUP;3214;08:44:09;0;50	25032;8	7856;0;0;64;
$GPXUP;3214;08:44:10;0;50	2502;8	78543;0;0;65;
$GPXUP;3214;08:44:11;0;50	25008;8	78526;0;0;66;
$GPXUP;3214;08:44:12;0;50	24995;8	7851;0;0;67;
$GPXUP;3214;08:44:13;0;50	24981;8	78495;0;0;67;
$GPXUP;3214;08:44:14;0;50	24968;8	78478;0;0;67;
$GPXUP;3214;08:44:15;0;50	24956;8	78461;0;0;67;
$GPXUP;3214;08:44:16;0;50	24943;8	78442;0;0;68;
$GPXUP;3214;08:44:17;0;50	24931;8	78424;0;0;69;
$GPXUP;3214;08:44:18;0;50	24918;8	78406;0;0;69;
$GPXUP;3214;08:44:19;0;50	24905;8	78388;0;0;69;
$GPXUP;3214;08:44:20;0;50	24893;8	7837;0;0;66;
$GPXUP;3214;08:44:21;0;50	24882;8	78352;0;0;64;
$GPXUP;3214;08:44:22;0;50	2487;8	78335;0;0;62;
$GPXUP;3214;08:44:23;0;50	24858;8	7832;0;0;62;
$GPXUP;3214;08:44:24;0;50	24846;8	78304;0;0;64;
$GPXUP;3214;08:44:25;0;50	24832;8	78291;0;0;65;
$GPXUP;3214;08:44:26;0;50	24818;8	78278;0;0;66;
$GPXUP;3214;08:44:27;0;50	24803;8	78267;0;0;64;
$GPXUP;3214;08:44:28;0;50	24788;8	78257;0;0;64;
$GPXUP;3214;08:44:29;0;50	24774;8	78249;0;0;64;
$GPXUP;3214;08:44:30;0;50	24758;8	78241;0;0;65;
$GPXUP;3214;08:44:31;0;50	24743;8	78232;0;0;67;
$GPXUP;3214;08:44:32;0;50	24728;8	78221;0;0;68;
$GPXUP;3214;08:44:33;0;50	24712;8	78208;0;0;70;
$GPXUP;3214;08:44:34;0;50	24698;8	78193;0;0;70;
$GPXUP;3214;08:44:35;0;50	24684;8	78177;0;0;67;
$GPXUP;3214;08:44:36;0;50	2467;8	78162;0;0;67;
$GPXUP;3214;08:44:37;0;50	24654;8	78152;0;0;68;
$GPXUP;3214;08:44:38;0;50	24638;8	78143;0;0;68;
$GPXUP;3214;08:44:39;0;50	24622;8	78134;0;0;65;
$GPXUP;3214;08:44:40;0;50	24607;8	78125;0;0;63;
$GPXUP;3214;08:44:41;0;50	24592;8	78117;0;0;62;
$GPXUP;3214;08:44:42;0;50	24577;8	78111;0;0;63;
$GPXUP;3214;08:44:43;0;50	24561;8	78105;0;0;65;
$GPXUP;3214;08:44:44;0;50	24545;8	78098;0;0;67;
$GPXUP;3214;08:44:45;0;50	24529;8	7809;0;0;69;
$GPXUP;3214;08:44:46;0;50	24513;8	78082;0;0;69;
$GPXUP;3214;08:44:47;0;50	24496;8	78075;0;0;69;
$GPXUP;3214;08:44:48;0;50	2448;8	78068;0;0;70;
$GPXUP;3214;08:44:49;0;50	24462;8	78062;0;0;70;
$GPXUP;3214;08:44:50;0;50	24445;8	78058;0;0;69;
$GPXUP;3214;08:44:51;0;50	24428;8	78056;0;0;69;
$GPXUP;3214;08:44:52;0;50	24411;8	78054;0;0;68;
$GPXUP;3214;08:44:53;0;50	24394;8	78053;0;0;67;
$GPXUP;3214;08:44:54;0;50	24378;8	78048;0;0;68;
$GPXUP;3214;08:44:55;0;50	24361;8	78042;0;0;67;
$GPXUP;3214;08:44:56;0;50	24346;8	78035;0;0;65;
$GPXUP;3214;08:44:57;0;50	2433;8	78025;0;0;64;
$GPXUP;3214;08:44:58;0;50	24316;8	78014;0;0;64;
$GPXUP;3214;08:44:59;0;50	24303;8	78001;0;0;63;
$GPXUP;3214;08:45:00;0;50	2429;8	77987;0;0;63;
$GPXUP;3214;08:45:01;0;50	24277;8	77972;0;0;64;
$GPXUP;3214;08:45:02;0;50	24264;8	77957;0;0;64;
$GPXUP;3214;08:45:03;0;50	24251;8	77942;0;0;67;
$GPXUP;3214;08:45:04;0;50	24237;8	77928;0;0;68;
$GPXUP;3214;08:45:05;0;50	24223;8	77914;0;0;69;
$GPXUP;3214;08:45:06;0;50	24209;8	77898;0;0;68;
$GPXUP;3214;08:45:07;0;50	24196;8	77882;0;0;67;
$GPXUP;3214;08:45:08;0;50	24182;8	77866;0;0;67;
$GPXUP;3214;08:45:09;0;50	24168;8	77852;0;0;68;
$GPXUP;3214;08:45:10;0;50	24153;8	77839;0;0;68;
$GPXUP;3214;08:45:11;0;50	24139;8	77826;0;0;66;
$GPXUP;3214;08:45:12;0;50	24124;8	77813;0;0;65;
$GPXUP;3214;08:45:13;0;50	24111;8	778;0;0;64;
$GPXUP;3214;08:45:14;0;50	24098;8	77786;0;0;63;
$GPXUP;3214;08:45:15;0;50	24085;8	77771;0;0;63;
$GPXUP;3214;08:45:16;0;50	24072;8	77757;0;0;64;
$GPXUP;3214;08:45:17;0;50	24058;8	77744;0;0;66;
$GPXUP;3214;08:45:18;0;50	24042;8	77734;0;0;68;
$GPXUP;3214;08:45:19;0;50	24026;8	77723;0;0;69;
$GPXUP;3214;08:45:20;0;50	2401;8	77713;0;0;70;
$GPXUP;3214;08:45:21;0;50	23994;8	77702;0;0;70;
$GPXUP;3214;08:45:22;0;50	23978;8	7769;0;0;70;
$GPXUP;3214;08:45:23;0;50	23962;8	77679;0;0;70;
$GPXUP;3214;08:45:24;0;50	23946;8	77668;0;0;69;
$GPXUP;3214;08:45:25;0;50	2393;8	77657;0;0;69;
$GPXUP;3214;08:45:26;0;50	23914;8	77646;0;0;71;
$GPXUP;3214;08:45:27;0;50	23898;8	77636;0;0;72;
$GPXUP;3214;08:45:28;0;50	2388;8	77628;0;0;73;
$GPXUP;3214;08:45:29;0;50	23863;8	77618;0;0;72;
$GPXUP;3214;08:45:30;0;50	23847;8	77606;0;0;70;
$GPXUP;3214;08:45:31;0;50	23832;8	77594;0;0;69;
$GPXUP;3214;08:45:32;0;50	23816;8	77582;0;0;68;
$GPXUP;3214;08:45:33;0;50	238;8	77572;0;0;68;
$GPXUP;3214;08:45:34;0;50	23784;8	77566;0;0;67;
$GPXUP;3214;08:45:35;0;50	23767;8	77563;0;0;67;
$GPXUP;3214;08:45:36;0;50	2375;8	77562;0;0;66;
$GPXUP;3214;08:45:37;0;50	23734;8	77563;0;0;65;
$GPXUP;3214;08:45:38;0;50	23718;8	77563;0;0;64;
$GPXUP;3214;08:45:39;0;50	23702;8	7756;0;0;63;
$GPXUP;3214;08:45:40;0;50	23687;8	77555;0;0;61;
$GPXUP;3214;08:45:41;0;50	23672;8	7755;0;0;61;
$GPXUP;3214;08:45:42;0;50	23657;8	77543;0;0;66;
$GPXUP;3214;08:45:43;0;50	2364;8	77537;0;0;71;
$GPXUP;3214;08:45:44;0;50	23622;8	77532;0;0;74;
$GPXUP;3214;08:45:45;0;50	23605;8	7753;0;0;72;
$GPXUP;3214;08:45:46;0;50	23588;8	77529;0;0;65;
$GPXUP;3214;08:45:47;0;50	23572;8	7753;0;0;58;
$GPXUP;3214;08:45:48;0;50	23558;8	7753;0;0;52;
$GPXUP;3214;08:45:49;0;50	23545;8	77532;0;0;52;
$GPXUP;3214;08:45:50;0;50	23531;8	77535;0;0;55;
$GPXUP;3214;08:45:51;0;50	23517;8	77538;0;0;57;
$GPXUP;3214;08:45:52;0;50	23503;8	77538;0;0;59;
$GPXUP;3214;08:45:53;0;50	23488;8	77536;0;0;60;
$GPXUP;3214;08:45:54;0;50	23473;8	77532;0;0;60;
$GPXUP;3214;08:45:55;0;50	23458;8	77526;0;0;64;
$GPXUP;3214;08:45:56;0;50	23442;8	77521;0;0;64;
$GPXUP;3214;08:45:57;0;50	23426;8	77514;0;0;66;
$GPXUP;3214;08:45:58;0;50	2341;8	77508;0;0;66;
$GPXUP;3214;08:45:59;0;50	23395;8	77504;0;0;62;
$GPXUP;3214;08:46:00;0;50	2338;8	775;0;0;62;
$GPXUP;3214;08:46:01;0;50	23364;8	77495;0;0;62;
$GPXUP;3214;08:46:02;0;50	23349;8	77492;0;0;62;
$GPXUP;3214;08:46:03;0;50	23333;8	77493;0;0;63;
$GPXUP;3214;08:46:04;0;50	23317;8	77493;0;0;64;
$GPXUP;3214;08:46:05;0;50	23301;8	77492;0;0;63;
$GPXUP;3214;08:46:06;0;50	23285;8	77488;0;0;65;
$GPXUP;3214;08:46:07;0;50	2327;8	77481;0;0;67;
$GPXUP;3214;08:46:08;0;50	23253;8	77474;0;0;71;
$GPXUP;3214;08:46:09;0;50	23236;8	77466;0;0;70;
$GPXUP;3214;08:46:10;0;50	23219;8	77459;0;0;72;
$GPXUP;3214;08:46:11;0;50	23201;8	77454;0;0;73;
$GPXUP;3214;08:46:12;0;50	23183;8	7745;0;0;73;
$GPXUP;3214;08:46:13;0;50	23164;8	77444;0;0;75;
$GPXUP;3214;08:46:14;0;50	23146;8	77437;0;0;75;
$GPXUP;3214;08:46:15;0;50	23128;8	7743;0;0;74;
$GPXUP;3214;08:46:16;0;50	2311;8	77425;0;0;73;
$GPXUP;3214;08:46:17;0;50	23092;8	77422;0;0;72;
$GPXUP;3214;08:46:18;0;50	23074;8	77419;0;0;72;
$GPXUP;3214;08:46:19;0;50	23056;8	77417;0;0;71;
$GPXUP;3214;08:46:20;0;50	23039;8	77414;0;0;67;
$GPXUP;3214;08:46:21;0;50	23023;8	7741;0;0;68;
$GPXUP;3214;08:46:22;0;50	23006;8	77403;0;0;67;
$GPXUP;3214;08:46:23;0;50	2299;8	77397;0;0;68;
$GPXUP;3214;08:46:24;0;50	22974;8	7739;0;0;66;
$GPXUP;3214;08:46:25;0;50	22958;8	77384;0;0;65;
$GPXUP;3214;08:46:26;0;50	22943;8	77377;0;0;63;
$GPXUP;3214;08:46:27;0;50	22927;8	77371;0;0;63;
$GPXUP;3214;08:46:28;0;50	22912;8	77365;0;0;64;
$GPXUP;3214;08:46:29;0;50	22896;8	7736;0;0;65;
$GPXUP;3214;08:46:30;0;50	2288;8	77354;0;0;66;
$GPXUP;3214;08:46:31;0;50	22864;8	77349;0;0;68;
$GPXUP;3214;08:46:32;0;50	22846;8	77344;0;0;70;
$GPXUP;3214;08:46:33;0;50	22829;8	7734;0;0;71;
$GPXUP;3214;08:46:34;0;50	22812;8	77336;0;0;71;
$GPXUP;3214;08:46:35;0;50	22794;8	77334;0;0;70;
$GPXUP;3214;08:46:36;0;50	22776;8	77331;0;0;70;
$GPXUP;3214;08:46:37;0;50	22759;8	77328;0;0;70;
$GPXUP;3214;08:46:38;0;50	22743;8	77322;0;0;64;
$GPXUP;3214;08:46:39;0;50	22728;8	77316;0;0;60;
$GPXUP;3214;08:46:40;0;50	22713;8	7731;0;0;61;
$GPXUP;3214;08:46:41;0;50	22698;8	77306;0;0;62;
$GPXUP;3214;08:46:42;0;50	22682;8	77304;0;0;65;
$GPXUP;3214;08:46:43;0;50	22666;8	77304;0;0;66;
$GPXUP;3214;08:46:44;0;50	22649;8	77304;0;0;67;
$GPXUP;3214;08:46:45;0;50	22632;8	77302;0;0;68;
$GPXUP;3214;08:46:46;0;50	22615;8	77299;0;0;70;
$GPXUP;3214;08:46:47;0;50	22598;8	77297;0;0;69;
$GPXUP;3214;08:46:48;0;50	2258;8	77299;0;0;70;
$GPXUP;3214;08:46:49;0;50	22564;8	77306;0;0;69;
$GPXUP;3214;08:46:50;0;50	22547;8	77315;0;0;69;
$GPXUP;3214;08:46:51;0;50	2253;8	77322;0;0;69;
$GPXUP;3214;08:46:52;0;50	22514;8	77328;0;0;69;
$GPXUP;3214;08:46:53;0;50	22497;8	77334;0;0;68;
$GPXUP;3214;08:46:54;0;50	22482;8	77343;0;0;67;
$GPXUP;3214;08:46:55;0;50	22466;8	77353;0;0;65;
$GPXUP;3214;08:46:56;0;50	22451;8	77363;0;0;64;
$GPXUP;3214;08:46:57;0;50	22436;8	77372;0;0;63;
$GPXUP;3214;08:46:58;0;50	22422;8	77379;0;0;62;
$GPXUP;3214;08:46:59;0;50	22406;8	77385;0;0;62;
$GPXUP;3214;08:47:00;0;50	22391;8	77388;0;0;60;
$GPXUP;3214;08:47:01;0;50	22376;8	77389;0;0;60;
$GPXUP;3214;08:47:02;0;50	22361;8	7739;0;0;61;
$GPXUP;3214;08:47:03;0;50	22346;8	77392;0;0;62;
$GPXUP;3214;08:47:04;0;50	2233;8	77394;0;0;65;
$GPXUP;3214;08:47:05;0;50	22313;8	77397;0;0;68;
$GPXUP;3214;08:47:06;0;50	22296;8	77398;0;0;68;
$GPXUP;3214;08:47:07;0;50	22279;8	77398;0;0;68;
$GPXUP;3214;08:47:08;0;50	22262;8	77397;0;0;67;
$GPXUP;3214;08:47:09;0;50	22246;8	77397;0;0;66;
$GPXUP;3214;08:47:10;0;50	2223;8	77398;0;0;63;
$GPXUP;3214;08:47:11;0;50	22214;8	77398;0;0;64;
$GPXUP;3214;08:47:12;0;50	22197;8	77397;0;0;67;
$GPXUP;3214;08:47:13;0;50	22181;8	77394;0;0;68;
$GPXUP;3214;08:47:14;0;50	22164;8	7739;0;0;67;
$GPXUP;3214;08:47:15;0;50	22148;8	77385;0;0;68;
$GPXUP;3214;08:47:16;0;50	22131;8	77381;0;0;67;
$GPXUP;3214;08:47:17;0;50	22114;8	77376;0;0;67;
$GPXUP;3214;08:47:18;0;50	22098;8	7737;0;0;66;
$GPXUP;3214;08:47:19;0;50	22082;8	77364;0;0;65;
$GPXUP;3214;08:47:20;0;50	22067;8	77358;0;0;63;
$GPXUP;3214;08:47:21;0;50	22052;8	77349;0;0;61;
$GPXUP;3214;08:47:22;0;50	22039;8	77339;0;0;58;
$GPXUP;3214;08:47:23;0;50	22026;8	77328;0;0;60;
$GPXUP;3214;08:47:24;0;50	22013;8	77317;0;0;59;
$GPXUP;3214;08:47:25;0;50	22;8	77307;0;0;58;
$GPXUP;3214;08:47:26;0;50	21986;8	77299;0;0;59;
$GPXUP;3214;08:47:27;0;50	21972;8	77293;0;0;59;
$GPXUP;3214;08:47:28;0;50	21958;8	77288;0;0;61;
$GPXUP;3214;08:47:29;0;50	21942;8	77285;0;0;63;
$GPXUP;3214;08:47:30;0;50	21926;8	77284;0;0;66;
$GPXUP;3214;08:47:31;0;50	2191;8	77284;0;0;67;
$GPXUP;3214;08:47:32;0;50	21893;8	77282;0;0;67;
$GPXUP;3214;08:47:33;0;50	21877;8	77278;0;0;65;
$GPXUP;3214;08:47:34;0;50	21861;8	77272;0;0;68;
$GPXUP;3214;08:47:35;0;50	21845;8	77262;0;0;70;
$GPXUP;3214;08:47:36;0;50	2183;8	7725;0;0;69;
$GPXUP;3214;08:47:37;0;50	21815;8	77235;0;0;69;
$GPXUP;3214;08:47:38;0;50	21801;8	77219;0;0;68;
$GPXUP;3214;08:47:39;0;50	21789;8	77201;0;0;69;
$GPXUP;3214;08:47:40;0;50	21777;8	77182;0;0;69;
$GPXUP;3214;08:47:41;0;50	21766;8	77162;0;0;68;
$GPXUP;3214;08:47:42;0;50	21754;8	77143;0;0;65;
$GPXUP;3214;08:47:43;0;50	21741;8	77127;0;0;66;
$GPXUP;3214;08:47:44;0;50	21727;8	77112;0;0;65;
$GPXUP;3214;08:47:45;0;50	21716;8	77095;0;0;63;
$GPXUP;3214;08:47:46;0;50	21706;8	77076;0;0;62;
$GPXUP;3214;08:47:47;0;50	21698;8	77056;0;0;60;
$GPXUP;3214;08:47:48;0;50	2169;8	77036;0;0;59;
$GPXUP;3214;08:47:49;0;50	21682;8	77017;0;0;59;
$GPXUP;3214;08:47:50;0;50	21672;8	76999;0;0;59;
$GPXUP;3214;08:47:51;0;50	21662;8	76982;0;0;59;
$GPXUP;3214;08:47:52;0;50	21652;8	76967;0;0;60;
$GPXUP;3214;08:47:53;0;50	21639;8	76952;0;0;63;
$GPXUP;3214;08:47:54;0;50	21626;8	76939;0;0;66;
$GPXUP;3214;08:47:55;0;50	21611;8	76927;0;0;66;
$GPXUP;3214;08:47:56;0;50	21596;8	76916;0;0;67;
$GPXUP;3214;08:47:57;0;50	21581;8	76905;0;0;65;
$GPXUP;3214;08:47:58;0;50	21566;8	76895;0;0;63;
$GPXUP;3214;08:47:59;0;50	21552;8	76885;0;0;62;
$GPXUP;3214;08:48:00;0;50	21537;8	76875;0;0;65;
$GPXUP;3214;08:48:01;0;50	21522;8	76865;0;0;66;
$GPXUP;3214;08:48:02;0;50	21506;8	76855;0;0;67;
$GPXUP;3214;08:48:03;0;50	21491;8	76846;0;0;68;
$GPXUP;3214;08:48:04;0;50	21474;8	76839;0;0;68;
$GPXUP;3214;08:48:05;0;50	21457;8	76834;0;0;69;
$GPXUP;3214;08:48:06;0;50	2144;8	76828;0;0;69;
$GPXUP;3214;08:48:07;0;50	21424;8	76822;0;0;69;
$GPXUP;3214;08:48:08;0;50	21407;8	76813;0;0;69;
$GPXUP;3214;08:48:09;0;50	21391;8	76803;0;0;69;
$GPXUP;3214;08:48:10;0;50	21375;8	76792;0;0;70;
$GPXUP;3214;08:48:11;0;50	21359;8	76781;0;0;70;
$GPXUP;3214;08:48:12;0;50	21343;8	76771;0;0;71;
$GPXUP;3214;08:48:13;0;50	21326;8	76763;0;0;70;
$GPXUP;3214;08:48:14;0;50	21309;8	76759;0;0;69;
$GPXUP;3214;08:48:15;0;50	21292;8	76757;0;0;67;
$GPXUP;3214;08:48:16;0;50	21275;8	76755;0;0;64;
$GPXUP;3214;08:48:17;0;50	2126;8	76753;0;0;61;
$GPXUP;3214;08:48:18;0;50	21244;8	76748;0;0;61;
$GPXUP;3214;08:48:19;0;50	2123;8	7674;0;0;62;
$GPXUP;3214;08:48:20;0;50	21216;8	7673;0;0;64;
$GPXUP;3214;08:48:21;0;50	21202;8	76718;0;0;64;
$GPXUP;3214;08:48:22;0;50	21188;8	76705;0;0;64;
$GPXUP;3214;08:48:23;0;50	21174;8	76691;0;0;67;
$GPXUP;3214;08:48:24;0;50	2116;8	76675;0;0;68;
$GPXUP;3214;08:48:25;0;50	21147;8	76658;0;0;68;
$GPXUP;3214;08:48:26;0;50	21136;8	7664;0;0;66;
$GPXUP;3214;08:48:27;0;50	21126;8	7662;0;0;65;
$GPXUP;3214;08:48:28;0;50	21116;8	766;0;0;64;
$GPXUP;3214;08:48:29;0;50	21106;8	76579;0;0;65;
$GPXUP;3214;08:48:30;0;50	21096;8	76559;0;0;65;
$GPXUP;3214;08:48:31;0;50	21085;8	7654;0;0;65;
$GPXUP;3214;08:48:32;0;50	21074;8	76522;0;0;66;
$GPXUP;3214;08:48:33;0;50	21062;8	76505;0;0;65;
$GPXUP;3214;08:48:34;0;50	21049;8	76489;0;0;65;
$GPXUP;3214;08:48:35;0;50	21037;8	76472;0;0;64;
$GPXUP;3214;08:48:36;0;50	21026;8	76453;0;0;64;
$GPXUP;3214;08:48:37;0;50	21016;8	76434;0;0;65;
$GPXUP;3214;08:48:38;0;50	21004;8	76416;0;0;65;
$GPXUP;3214;08:48:39;0;50	20993;8	76399;0;0;65;
$GPXUP;3214;08:48:40;0;50	2098;8	76382;0;0;65;
$GPXUP;3214;08:48:41;0;50	20968;8	76366;0;0;65;
$GPXUP;3214;08:48:42;0;50	20956;8	76349;0;0;65;
$GPXUP;3214;08:48:43;0;50	20944;8	76332;0;0;65;
$GPXUP;3214;08:48:44;0;50	20932;8	76314;0;0;66;
$GPXUP;3214;08:48:45;0;50	20921;8	76295;0;0;66;
$GPXUP;3214;08:48:46;0;50	2091;8	76276;0;0;67;
$GPXUP;3214;08:48:47;0;50	20897;8	76259;0;0;68;
$GPXUP;3214;08:48:48;0;50	20884;8	76242;0;0;67;
$GPXUP;3214;08:48:49;0;50	2087;8	76226;0;0;68;
$GPXUP;3214;08:48:50;0;50	20856;8	7621;0;0;68;
$GPXUP;3214;08:48:51;0;50	20843;8	76195;0;0;67;
$GPXUP;3214;08:48:52;0;50	20829;8	7618;0;0;67;
$GPXUP;3214;08:48:53;0;50	20815;8	76165;0;0;66;
$GPXUP;3214;08:48:54;0;50	20802;8	76151;0;0;65;
$GPXUP;3214;08:48:55;0;50	20788;8	76137;0;0;64;
$GPXUP;3214;08:48:56;0;50	20775;8	76124;0;0;64;
$GPXUP;3214;08:48:57;0;50	20761;8	76111;0;0;65;
$GPXUP;3214;08:48:58;0;50	20746;8	76099;0;0;66;
$GPXUP;3214;08:48:59;0;50	20731;8	76088;0;0;68;
$GPXUP;3214;08:49:00;0;50	20715;8	76078;0;0;69;
$GPXUP;3214;08:49:01;0;50	20698;8	76071;0;0;69;
$GPXUP;3214;08:49:02;0;50	20681;8	76067;0;0;69;
$GPXUP;3214;08:49:03;0;50	20664;8	76064;0;0;68;
$GPXUP;3214;08:49:04;0;50	20647;8	76063;0;0;66;
$GPXUP;3214;08:49:05;0;50	20631;8	76061;0;0;66;
$GPXUP;3214;08:49:06;0;50	20614;8	7606;0;0;66;
$GPXUP;3214;08:49:07;0;50	20598;8	76059;0;0;67;
$GPXUP;3214;08:49:08;0;50	20581;8	76054;0;0;67;
$GPXUP;3214;08:49:09;0;50	20565;8	76045;0;0;68;
$GPXUP;3214;08:49:10;0;50	20551;8	76032;0;0;68;
$GPXUP;3214;08:49:11;0;50	20537;8	76017;0;0;67;
$GPXUP;3214;08:49:12;0;50	20524;8	76;0;0;67;
$GPXUP;3214;08:49:13;0;50	20511;8	75983;0;0;67;
$GPXUP;3214;08:49:14;0;50	20499;8	75967;0;0;66;
$GPXUP;3214;08:49:15;0;50	20486;8	7595;0;0;64;
$GPXUP;3214;08:49:16;0;50	20474;8	75933;0;0;64;
$GPXUP;3214;08:49:17;0;50	20462;8	75918;0;0;65;
$GPXUP;3214;08:49:18;0;50	20449;8	75902;0;0;65;
$GPXUP;3214;08:49:19;0;50	20436;8	75888;0;0;63;
$GPXUP;3214;08:49:20;0;50	20424;8	75873;0;0;62;
$GPXUP;3214;08:49:21;0;50	20412;8	75857;0;0;62;
$GPXUP;3214;08:49:22;0;50	20401;8	7584;0;0;63;
$GPXUP;3214;08:49:23;0;50	20389;8	75823;0;0;63;
$GPXUP;3214;08:49:24;0;50	20379;8	75804;0;0;63;
$GPXUP;3214;08:49:25;0;50	20369;8	75785;0;0;63;
$GPXUP;3214;08:49:26;0;50	2036;8	75765;0;0;62;
$GPXUP;3214;08:49:27;0;50	2035;8	75746;0;0;62;
$GPXUP;3214;08:49:28;0;50	2034;8	75727;0;0;63;
$GPXUP;3214;08:49:29;0;50	20331;8	75708;0;0;63;
$GPXUP;3214;08:49:30;0;50	20321;8	75688;0;0;63;
$GPXUP;3214;08:49:31;0;50	2031;8	7567;0;0;63;
$GPXUP;3214;08:49:32;0;50	203;8	75651;0;0;63;
$GPXUP;3214;08:49:33;0;50	2029;8	75632;0;0;63;
$GPXUP;3214;08:49:34;0;50	2028;8	75613;0;0;62;
$GPXUP;3214;08:49:35;0;50	2027;8	75595;0;0;62;
$GPXUP;3214;08:49:36;0;50	2026;8	75576;0;0;61;
$GPXUP;3214;08:49:37;0;50	20251;8	75558;0;0;61;
$GPXUP;3214;08:49:38;0;50	20241;8	75539;0;0;63;
$GPXUP;3214;08:49:39;0;50	20229;8	75522;0;0;65;
$GPXUP;3214;08:49:40;0;50	20217;8	75504;0;0;67;
$GPXUP;3214;08:49:41;0;50	20205;8	75486;0;0;66;
$GPXUP;3214;08:49:42;0;50	20194;8	75468;0;0;65;
$GPXUP;3214;08:49:43;0;50	20183;8	75449;0;0;65;
$GPXUP;3214;08:49:44;0;50	20171;8	75432;0;0;65;
$GPXUP;3214;08:49:45;0;50	20157;8	75417;0;0;66;
$GPXUP;3214;08:49:46;0;50	20143;8	75404;0;0;65;
$GPXUP;3214;08:49:47;0;50	20129;8	75392;0;0;66;
$GPXUP;3214;08:49:48;0;50	20114;8	7538;0;0;66;
$GPXUP;3214;08:49:49;0;50	20099;8	75368;0;0;67;
$GPXUP;3214;08:49:50;0;50	20085;8	75355;0;0;68;
$GPXUP;3214;08:49:51;0;50	20072;8	75338;0;0;67;
$GPXUP;3214;08:49:52;0;50	20061;8	75319;0;0;64;
$GPXUP;3214;08:49:53;0;50	20052;8	75299;0;0;61;
$GPXUP;3214;08:49:54;0;50	20044;8	7528;0;0;59;
$GPXUP;3214;08:49:55;0;50	20036;8	7526;0;0;59;
$GPXUP;3214;08:49:56;0;50	20028;8	7524;0;0;60;
$GPXUP;3214;08:49:57;0;50	20019;8	75221;0;0;62;
$GPXUP;3214;08:49:58;0;50	20008;8	75203;0;0;62;
$GPXUP;3214;08:49:59;0;50	19998;8	75186;0;0;60;
$GPXUP;3214;08:50:00;0;50	19987;8	75169;0;0;60;
$GPXUP;3214;08:50:01;0;50	19976;8	75154;0;0;61;
$GPXUP;3214;08:50:02;0;50	19963;8	7514;0;0;63;
$GPXUP;3214;08:50:03;0;50	1995;8	75127;0;0;62;
$GPXUP;3214;08:50:04;0;50	19936;8	75117;0;0;60;
$GPXUP;3214;08:50:05;0;50	19922;8	75108;0;0;59;
$GPXUP;3214;08:50:06;0;50	19908;8	75101;0;0;60;
$GPXUP;3214;08:50:07;0;50	19893;8	75095;0;0;60;
$GPXUP;3214;08:50:08;0;50	19878;8	75088;0;0;64;
$GPXUP;3214;08:50:09;0;50	19862;8	75079;0;0;66;
$GPXUP;3214;08:50:10;0;50	19846;8	7507;0;0;70;
$GPXUP;3214;08:50:11;0;50	19829;8	75061;0;0;73;
$GPXUP;3214;08:50:12;0;50	19812;8	75052;0;0;73;
$GPXUP;3214;08:50:13;0;50	19795;8	75043;0;0;71;
$GPXUP;3214;08:50:14;0;50	19779;8	75032;0;0;69;
$GPXUP;3214;08:50:15;0;50	19763;8	75021;0;0;68;
$GPXUP;3214;08:50:16;0;50	19748;8	75009;0;0;66;
$GPXUP;3214;08:50:17;0;50	19733;8	74997;0;0;66;
$GPXUP;3214;08:50:18;0;50	19719;8	74984;0;0;65;
$GPXUP;3214;08:50:19;0;50	19705;8	74972;0;0;64;
$GPXUP;3214;08:50:20;0;50	19692;8	74958;0;0;63;
$GPXUP;3214;08:50:21;0;50	19678;8	74945;0;0;63;
$GPXUP;3214;08:50:22;0;50	19666;8	7493;0;0;66;
$GPXUP;3214;08:50:23;0;50	19653;8	74913;0;0;67;
$GPXUP;3214;08:50:24;0;50	1964;8	74896;0;0;68;
$GPXUP;3214;08:50:25;0;50	19627;8	74879;0;0;68;
$GPXUP;3214;08:50:26;0;50	19614;8	74862;0;0;67;
$GPXUP;3214;08:50:27;0;50	19602;8	74844;0;0;66;
$GPXUP;3214;08:50:28;0;50	19591;8	74826;0;0;66;
$GPXUP;3214;08:50:29;0;50	19579;8	74808;0;0;65;
$GPXUP;3214;08:50:30;0;50	19568;8	7479;0;0;64;
$GPXUP;3214;08:50:31;0;50	19556;8	74774;0;0;63;
$GPXUP;3214;08:50:32;0;50	19543;8	74759;0;0;63;
$GPXUP;3214;08:50:33;0;50	19531;8	74744;0;0;62;
$GPXUP;3214;08:50:34;0;50	19519;8	74729;0;0;59;
$GPXUP;3214;08:50:35;0;50	19508;8	74714;0;0;56;
$GPXUP;3214;08:50:36;0;50	19498;8	74699;0;0;57;
$GPXUP;3214;08:50:37;0;50	19488;8	74683;0;0;58;
$GPXUP;3214;08:50:38;0;50	19478;8	74666;0;0;60;
$GPXUP;3214;08:50:39;0;50	19467;8	7465;0;0;62;
$GPXUP;3214;08:50:40;0;50	19455;8	74634;0;0;63;
$GPXUP;3214;08:50:41;0;50	19443;8	74619;0;0;60;
$GPXUP;3214;08:50:42;0;50	19432;8	74604;0;0;58;
$GPXUP;3214;08:50:43;0;50	1942;8	74592;0;0;58;
$GPXUP;3214;08:50:44;0;50	19407;8	74582;0;0;59;
$GPXUP;3214;08:50:45;0;50	19394;8	74571;0;0;59;
$GPXUP;3214;08:50:46;0;50	19381;8	7456;0;0;58;
$GPXUP;3214;08:50:47;0;50	19367;8	7455;0;0;61;
$GPXUP;3214;08:50:48;0;50	19353;8	74543;0;0;57;
$GPXUP;3214;08:50:49;0;50	19338;8	7454;0;0;61;
$GPXUP;3214;08:50:50;0;50	19322;8	74541;0;0;70;
$GPXUP;3214;08:50:51;0;50	19302;8	74547;0;0;76;
$GPXUP;3214;08:50:52;0;50	19283;8	74551;0;0;75;
$GPXUP;3214;08:50:53;0;50	19264;8	74552;0;0;73;
$GPXUP;3214;08:50:54;0;50	19246;8	74547;0;0;72;
$GPXUP;3214;08:50:55;0;50	1923;8	74536;0;0;71;
$GPXUP;3214;08:50:56;0;50	19215;8	74521;0;0;70;
$GPXUP;3214;08:50:57;0;50	19204;8	74502;0;0;66;
$GPXUP;3214;08:50:58;0;50	19193;8	74483;0;0;63;
$GPXUP;3214;08:50:59;0;50	19183;8	74464;0;0;61;
$GPXUP;3214;08:51:00;0;50	19171;8	74448;0;0;65;
$GPXUP;3214;08:51:01;0;50	19158;8	74431;0;0;67;
$GPXUP;3214;08:51:02;0;50	19147;8	74412;0;0;66;
$GPXUP;3214;08:51:03;0;50	19137;8	74392;0;0;63;
$GPXUP;3214;08:51:04;0;50	19127;8	74373;0;0;63;
$GPXUP;3214;08:51:05;0;50	19116;8	74354;0;0;62;
$GPXUP;3214;08:51:06;0;50	19105;8	74338;0;0;61;
$GPXUP;3214;08:51:07;0;50	19092;8	74323;0;0;65;
$GPXUP;3214;08:51:08;0;50	19078;8	7431;0;0;67;
$GPXUP;3214;08:51:09;0;50	19061;8	743;0;0;71;
$GPXUP;3214;08:51:10;0;50	19044;8	7429;0;0;72;
$GPXUP;3214;08:51:11;0;50	19027;8	74282;0;0;72;
$GPXUP;3214;08:51:12;0;50	1901;8	74274;0;0;67;
$GPXUP;3214;08:51:13;0;50	18994;8	74269;0;0;62;
$GPXUP;3214;08:51:14;0;50	18979;8	74264;0;0;62;
$GPXUP;3214;08:51:15;0;50	18964;8	74257;0;0;62;
$GPXUP;3214;08:51:16;0;50	18949;8	74247;0;0;64;
$GPXUP;3214;08:51:17;0;50	18934;8	74235;0;0;68;
$GPXUP;3214;08:51:18;0;50	1892;8	74222;0;0;68;
$GPXUP;3214;08:51:19;0;50	18905;8	7421;0;0;67;
$GPXUP;3214;08:51:20;0;50	1889;8	74198;0;0;66;
$GPXUP;3214;08:51:21;0;50	18876;8	74186;0;0;65;
$GPXUP;3214;08:51:22;0;50	18861;8	74172;0;0;66;
$GPXUP;3214;08:51:23;0;50	18848;8	74158;0;0;66;
$GPXUP;3214;08:51:24;0;50	18834;8	74143;0;0;65;
$GPXUP;3214;08:51:25;0;50	18822;8	74127;0;0;66;
$GPXUP;3214;08:51:26;0;50	18809;8	7411;0;0;66;
$GPXUP;3214;08:51:27;0;50	18796;8	74094;0;0;67;
$GPXUP;3214;08:51:28;0;50	18783;8	74078;0;0;67;
$GPXUP;3214;08:51:29;0;50	1877;8	74062;0;0;67;
$GPXUP;3214;08:51:30;0;50	18756;8	74046;0;0;67;
$GPXUP;3214;08:51:31;0;50	18742;8	74031;0;0;67;
$GPXUP;3214;08:51:32;0;50	18729;8	74014;0;0;68;
$GPXUP;3214;08:51:33;0;50	18716;8	73997;0;0;68;
$GPXUP;3214;08:51:34;0;50	18703;8	7398;0;0;67;
$GPXUP;3214;08:51:35;0;50	1869;8	73965;0;0;67;
$GPXUP;3214;08:51:36;0;50	18676;8	73951;0;0;67;
$GPXUP;3214;08:51:37;0;50	18662;8	73938;0;0;65;
$GPXUP;3214;08:51:38;0;50	18647;8	73926;0;0;64;
$GPXUP;3214;08:51:39;0;50	18632;8	73916;0;0;64;
$GPXUP;3214;08:51:40;0;50	18618;8	73905;0;0;65;
$GPXUP;3214;08:51:41;0;50	18603;8	73894;0;0;65;
$GPXUP;3214;08:51:42;0;50	18589;8	73882;0;0;64;
$GPXUP;3214;08:51:43;0;50	18575;8	7387;0;0;60;
$GPXUP;3214;08:51:44;0;50	18562;8	73862;0;0;53;
$GPXUP;3214;08:51:45;0;50	1855;8	73854;0;0;57;
$GPXUP;3214;08:51:46;0;50	18537;8	73848;0;0;51;
$GPXUP;3214;08:51:47;0;50	18525;8	73843;0;0;53;
$GPXUP;3214;08:51:48;0;50	18512;8	73835;0;0;55;
$GPXUP;3214;08:51:49;0;50	185;8	73825;0;0;59;
$GPXUP;3214;08:51:50;0;50	18487;8	73812;0;0;63;
$GPXUP;3214;08:51:51;0;50	18474;8	73798;0;0;65;
$GPXUP;3214;08:51:52;0;50	18462;8	73781;0;0;65;
$GPXUP;3214;08:51:53;0;50	18452;8	73761;0;0;65;
[truncated: 551 more rows]
