# Supplementary material for: Pigeon Navigation: Different Routes Lead to Frankfurt
Source: PLoS One. 2014 Nov 12;9(11):e112439. doi: 10.1371/journal.pone.0112439 (PMC4229201; doi:10.1371/journal.pone.0112439)
Supplement: File S4 — Files containing the original track data and a ‘Read me’ explaining the data format. (ZIP) [file pone.0112439.s004.zip › N-SF/080609xup05_1049_GAP_INC.log]

$GPXUP;3214;08:25:37;0;50	3978;8	72326;0;0;0;
$GPXUP;3214;08:25:38;0;50	39778;8	72327;0;0;3;
$GPXUP;3214;08:25:39;0;50	39776;8	72328;0;0;9;
$GPXUP;3214;08:25:40;0;50	39773;8	7233;0;0;13;
$GPXUP;3214;08:25:41;0;50	39766;8	72333;0;0;25;
$GPXUP;3214;08:25:42;0;50	39756;8	72329;0;0;31;
$GPXUP;3214;08:25:43;0;50	39745;8	72313;0;0;50;
$GPXUP;3214;08:25:44;0;50	39736;8	72291;0;0;54;
$GPXUP;3214;08:25:45;0;50	39734;8	72269;0;0;48;
$GPXUP;3214;08:25:46;0;50	39738;8	72248;0;0;46;
$GPXUP;3214;08:25:47;0;50	39737;8	72227;0;0;51;
$GPXUP;3214;08:25:48;0;50	39734;8	72206;0;0;53;
$GPXUP;3214;08:25:49;0;50	39729;8	72184;0;0;57;
$GPXUP;3214;08:25:50;0;50	39725;8	72162;0;0;55;
$GPXUP;3214;08:25:51;0;50	39722;8	7214;0;0;55;
$GPXUP;3214;08:25:52;0;50	39717;8	72119;0;0;57;
$GPXUP;3214;08:25:53;0;50	39709;8	72099;0;0;58;
$GPXUP;3214;08:25:54;0;50	39701;8	72079;0;0;61;
$GPXUP;3214;08:25:55;0;50	39693;8	72057;0;0;64;
$GPXUP;3214;08:25:56;0;50	39684;8	72036;0;0;64;
$GPXUP;3214;08:25:57;0;50	39676;8	72014;0;0;62;
$GPXUP;3214;08:25:58;0;50	39668;8	71993;0;0;63;
$GPXUP;3214;08:25:59;0;50	39658;8	71972;0;0;66;
$GPXUP;3214;08:26:00;0;50	39646;8	71954;0;0;70;
$GPXUP;3214;08:26:01;0;50	39631;8	71938;0;0;69;
$GPXUP;3214;08:26:02;0;50	39618;8	71922;0;0;67;
$GPXUP;3214;08:26:03;0;50	39607;8	71902;0;0;67;
$GPXUP;3214;08:26:04;0;50	39599;8	7188;0;0;62;
$GPXUP;3214;08:26:05;0;50	39593;8	71859;0;0;58;
$GPXUP;3214;08:26:06;0;50	39587;8	71838;0;0;57;
$GPXUP;3214;08:26:07;0;50	39582;8	71817;0;0;60;
$GPXUP;3214;08:26:08;0;50	39576;8	71795;0;0;62;
$GPXUP;3214;08:26:09;0;50	39568;8	71774;0;0;61;
$GPXUP;3214;08:26:10;0;50	39562;8	71752;0;0;62;
$GPXUP;3214;08:26:11;0;50	39557;8	71729;0;0;61;
$GPXUP;3214;08:26:12;0;50	39558;8	71705;0;0;58;
$GPXUP;3214;08:26:13;0;50	39556;8	71682;0;0;60;
$GPXUP;3214;08:26:14;0;50	39552;8	71659;0;0;63;
$GPXUP;3214;08:26:15;0;50	39543;8	71638;0;0;63;
$GPXUP;3214;08:26:16;0;50	3953;8	71623;0;0;60;
$GPXUP;3214;08:26:17;0;50	39516;8	71612;0;0;61;
$GPXUP;3214;08:26:18;0;50	39501;8	71605;0;0;60;
$GPXUP;3214;08:26:19;0;50	39486;8	71602;0;0;60;
$GPXUP;3214;08:26:20;0;50	3947;8	71602;0;0;61;
$GPXUP;3214;08:26:21;0;50	39454;8	71607;0;0;61;
$GPXUP;3214;08:26:22;0;50	3944;8	71616;0;0;60;
$GPXUP;3214;08:26:23;0;50	39425;8	71626;0;0;62;
$GPXUP;3214;08:26:24;0;50	3941;8	71633;0;0;65;
$GPXUP;3214;08:26:25;0;50	39394;8	71635;0;0;67;
$GPXUP;3214;08:26:26;0;50	39377;8	7163;0;0;67;
$GPXUP;3214;08:26:27;0;50	39361;8	71622;0;0;66;
$GPXUP;3214;08:26:28;0;50	39346;8	71614;0;0;62;
$GPXUP;3214;08:26:29;0;50	39332;8	71604;0;0;63;
$GPXUP;3214;08:26:30;0;50	39317;8	71595;0;0;64;
$GPXUP;3214;08:26:31;0;50	39302;8	71588;0;0;63;
$GPXUP;3214;08:26:32;0;50	39286;8	71585;0;0;62;
$GPXUP;3214;08:26:33;0;50	39271;8	71588;0;0;63;
$GPXUP;3214;08:26:34;0;50	39256;8	71595;0;0;62;
$GPXUP;3214;08:26:35;0;50	39243;8	71607;0;0;62;
$GPXUP;3214;08:26:36;0;50	3923;8	71622;0;0;60;
$GPXUP;3214;08:26:37;0;50	3922;8	71639;0;0;61;
$GPXUP;3214;08:26:38;0;50	3921;8	71658;0;0;60;
$GPXUP;3214;08:26:39;0;50	39203;8	71678;0;0;57;
$GPXUP;3214;08:26:40;0;50	392;8	71701;0;0;57;
$GPXUP;3214;08:26:41;0;50	39202;8	71724;0;0;54;
$GPXUP;3214;08:26:42;0;50	3921;8	71742;0;0;48;
$GPXUP;3214;08:26:43;0;50	3922;8	71757;0;0;49;
$GPXUP;3214;08:26:44;0;50	39228;8	71773;0;0;50;
$GPXUP;3214;08:26:45;0;50	39234;8	7179;0;0;48;
$GPXUP;3214;08:26:46;0;50	39241;8	71806;0;0;47;
$GPXUP;3214;08:26:47;0;50	3925;8	71818;0;0;44;
$GPXUP;3214;08:26:48;0;50	3926;8	71828;0;0;46;
$GPXUP;3214;08:26:49;0;50	39271;8	71836;0;0;45;
$GPXUP;3214;08:26:50;0;50	39282;8	7184;0;0;44;
$GPXUP;3214;08:26:51;0;50	39293;8	71843;0;0;42;
$GPXUP;3214;08:26:52;0;50	39304;8	7185;0;0;45;
$GPXUP;3214;08:26:53;0;50	39312;8	71862;0;0;48;
$GPXUP;3214;08:26:54;0;50	3932;8	71877;0;0;49;
$GPXUP;3214;08:26:55;0;50	39328;8	71891;0;0;48;
$GPXUP;3214;08:26:56;0;50	39338;8	71902;0;0;47;
$GPXUP;3214;08:26:57;0;50	39347;8	71913;0;0;46;
$GPXUP;3214;08:26:58;0;50	39355;8	71927;0;0;47;
$GPXUP;3214;08:26:59;0;50	39364;8	71939;0;0;46;
$GPXUP;3214;08:27:00;0;50	39374;8	71948;0;0;47;
$GPXUP;3214;08:27:01;0;50	39385;8	71955;0;0;46;
$GPXUP;3214;08:27:02;0;50	39395;8	71964;0;0;46;
$GPXUP;3214;08:27:03;0;50	39404;8	71976;0;0;50;
$GPXUP;3214;08:27:04;0;50	39412;8	71993;0;0;53;
$GPXUP;3214;08:27:05;0;50	39417;8	72012;0;0;56;
$GPXUP;3214;08:27:06;0;50	3942;8	72035;0;0;59;
$GPXUP;3214;08:27:07;0;50	39419;8	72059;0;0;61;
$GPXUP;3214;08:27:08;0;50	39416;8	72083;0;0;60;
$GPXUP;3214;08:27:09;0;50	39414;8	72106;0;0;57;
$GPXUP;3214;08:27:10;0;50	39415;8	72127;0;0;54;
$GPXUP;3214;08:27:11;0;50	39421;8	72145;0;0;49;
$GPXUP;3214;08:27:12;0;50	39431;8	72156;0;0;45;
$GPXUP;3214;08:27:13;0;50	3944;8	72168;0;0;47;
$GPXUP;3214;08:27:14;0;50	39448;8	72182;0;0;50;
$GPXUP;3214;08:27:15;0;50	39455;8	72199;0;0;51;
$GPXUP;3214;08:27:16;0;50	39461;8	72216;0;0;52;
$GPXUP;3214;08:27:17;0;50	39469;8	72233;0;0;52;
$GPXUP;3214;08:27:18;0;50	39476;8	7225;0;0;52;
$GPXUP;3214;08:27:19;0;50	39485;8	72264;0;0;51;
$GPXUP;3214;08:27:20;0;50	39496;8	72274;0;0;48;
$GPXUP;3214;08:27:21;0;50	39508;8	72282;0;0;53;
$GPXUP;3214;08:27:22;0;50	3952;8	7229;0;0;51;
$GPXUP;3214;08:27:23;0;50	3953;8	72302;0;0;51;
$GPXUP;3214;08:27:24;0;50	39538;8	72317;0;0;50;
$GPXUP;3214;08:27:25;0;50	39546;8	72331;0;0;49;
$GPXUP;3214;08:27:26;0;50	39554;8	72345;0;0;47;
$GPXUP;3214;08:27:27;0;50	39562;8	72358;0;0;46;
$GPXUP;3214;08:27:28;0;50	3957;8	72371;0;0;45;
$GPXUP;3214;08:27:29;0;50	39578;8	72384;0;0;46;
$GPXUP;3214;08:27:30;0;50	39586;8	72396;0;0;46;
$GPXUP;3214;08:27:31;0;50	39595;8	72408;0;0;48;
$GPXUP;3214;08:27:32;0;50	39605;8	7242;0;0;48;
$GPXUP;3214;08:27:33;0;50	39615;8	72432;0;0;51;
$GPXUP;3214;08:27:34;0;50	39625;8	72444;0;0;53;
$GPXUP;3214;08:27:35;0;50	39636;8	72455;0;0;50;
$GPXUP;3214;08:27:36;0;50	39649;8	72458;0;0;51;
$GPXUP;3214;08:27:37;0;50	39661;8	72453;0;0;49;
$GPXUP;3214;08:27:38;0;50	39671;8	72442;0;0;46;
$GPXUP;3214;08:27:39;0;50	39678;8	72427;0;0;40;
$GPXUP;3214;08:27:40;0;50	39679;8	72405;0;0;45;
$GPXUP;3214;08:27:41;0;50	39673;8	72377;0;0;59;
$GPXUP;3214;08:27:42;0;50	39663;8	72351;0;0;63;
$GPXUP;3214;08:27:43;0;50	39651;8	72329;0;0;67;
$GPXUP;3214;08:27:44;0;50	3964;8	72306;0;0;69;
$GPXUP;3214;08:27:45;0;50	39628;8	72283;0;0;71;
$GPXUP;3214;08:27:46;0;50	39618;8	72258;0;0;75;
$GPXUP;3214;08:27:47;0;50	39609;8	72231;0;0;76;
$GPXUP;3214;08:27:48;0;50	396;8	72204;0;0;75;
$GPXUP;3214;08:27:49;0;50	39593;8	72177;0;0;73;
$GPXUP;3214;08:27:50;0;50	39587;8	7215;0;0;70;
$GPXUP;3214;08:27:51;0;50	39583;8	72124;0;0;68;
$GPXUP;3214;08:27:52;0;50	39579;8	72098;0;0;66;
$GPXUP;3214;08:27:53;0;50	39572;8	72075;0;0;64;
$GPXUP;3214;08:27:54;0;50	39563;8	72053;0;0;67;
$GPXUP;3214;08:27:55;0;50	39555;8	72029;0;0;70;
$GPXUP;3214;08:27:56;0;50	39547;8	72004;0;0;72;
$GPXUP;3214;08:27:57;0;50	39539;8	7198;0;0;71;
$GPXUP;3214;08:27:58;0;50	39531;8	71956;0;0;68;
$GPXUP;3214;08:27:59;0;50	39524;8	71931;0;0;69;
$GPXUP;3214;08:28:00;0;50	39516;8	71906;0;0;71;
$GPXUP;3214;08:28:01;0;50	39506;8	71882;0;0;75;
$GPXUP;3214;08:28:02;0;50	39494;8	71859;0;0;75;
$GPXUP;3214;08:28:03;0;50	39482;8	71837;0;0;71;
$GPXUP;3214;08:28:04;0;50	39472;8	71815;0;0;68;
$GPXUP;3214;08:28:05;0;50	39461;8	71794;0;0;69;
$GPXUP;3214;08:28:06;0;50	39449;8	71775;0;0;69;
$GPXUP;3214;08:28:07;0;50	39436;8	71757;0;0;69;
$GPXUP;3214;08:28:08;0;50	39423;8	71738;0;0;71;
$GPXUP;3214;08:28:09;0;50	39411;8	71717;0;0;73;
$GPXUP;3214;08:28:10;0;50	39399;8	71695;0;0;74;
$GPXUP;3214;08:28:11;0;50	39386;8	71675;0;0;76;
$GPXUP;3214;08:28:12;0;50	3937;8	71658;0;0;76;
$GPXUP;3214;08:28:13;0;50	39355;8	7164;0;0;73;
$GPXUP;3214;08:28:14;0;50	39342;8	71621;0;0;71;
$GPXUP;3214;08:28:15;0;50	39331;8	71599;0;0;71;
$GPXUP;3214;08:28:16;0;50	3932;8	71577;0;0;73;
$GPXUP;3214;08:28:17;0;50	39308;8	71556;0;0;73;
$GPXUP;3214;08:28:18;0;50	39294;8	71538;0;0;71;
$GPXUP;3214;08:28:19;0;50	39277;8	71526;0;0;71;
$GPXUP;3214;08:28:20;0;50	3926;8	7152;0;0;71;
$GPXUP;3214;08:28:21;0;50	39242;8	71517;0;0;70;
$GPXUP;3214;08:28:22;0;50	39224;8	71513;0;0;69;
$GPXUP;3214;08:28:23;0;50	39207;8	71508;0;0;69;
$GPXUP;3214;08:28:24;0;50	3919;8	71504;0;0;71;
$GPXUP;3214;08:28:25;0;50	39172;8	71502;0;0;73;
$GPXUP;3214;08:28:26;0;50	39154;8	71505;0;0;72;
$GPXUP;3214;08:28:27;0;50	39137;8	71514;0;0;68;
$GPXUP;3214;08:28:28;0;50	39122;8	71524;0;0;67;
$GPXUP;3214;08:28:29;0;50	39106;8	71533;0;0;67;
$GPXUP;3214;08:28:30;0;50	3909;8	7154;0;0;67;
$GPXUP;3214;08:28:31;0;50	39074;8	71549;0;0;69;
$GPXUP;3214;08:28:32;0;50	39057;8	71557;0;0;68;
$GPXUP;3214;08:28:33;0;50	3904;8	71565;0;0;72;
$GPXUP;3214;08:28:34;0;50	39021;8	71567;0;0;76;
$GPXUP;3214;08:28:35;0;50	39001;8	71562;0;0;77;
$GPXUP;3214;08:28:36;0;50	38983;8	71553;0;0;77;
$GPXUP;3214;08:28:37;0;50	38966;8	71539;0;0;74;
$GPXUP;3214;08:28:38;0;50	38954;8	71519;0;0;64;
$GPXUP;3214;08:28:39;0;50	38949;8	71497;0;0;58;
$GPXUP;3214;08:28:40;0;50	38942;8	71477;0;0;56;
$GPXUP;3214;08:28:41;0;50	38933;8	71461;0;0;56;
$GPXUP;3214;08:28:42;0;50	38921;8	71447;0;0;58;
$GPXUP;3214;08:28:43;0;50	38908;8	71438;0;0;60;
$GPXUP;3214;08:28:44;0;50	38893;8	71436;0;0;60;
$GPXUP;3214;08:28:45;0;50	38877;8	71442;0;0;65;
$GPXUP;3214;08:28:46;0;50	38863;8	71454;0;0;62;
$GPXUP;3214;08:28:47;0;50	3885;8	71466;0;0;61;
$GPXUP;3214;08:28:48;0;50	38837;8	71479;0;0;60;
$GPXUP;3214;08:28:49;0;50	38825;8	71498;0;0;66;
$GPXUP;3214;08:28:50;0;50	38814;8	71518;0;0;69;
$GPXUP;3214;08:28:51;0;50	38802;8	71539;0;0;69;
$GPXUP;3214;08:28:52;0;50	3879;8	71559;0;0;69;
$GPXUP;3214;08:28:53;0;50	38778;8	71579;0;0;70;
$GPXUP;3214;08:28:54;0;50	38765;8	71596;0;0;69;
$GPXUP;3214;08:28:55;0;50	3875;8	7161;0;0;67;
$GPXUP;3214;08:28:56;0;50	38735;8	71621;0;0;67;
$GPXUP;3214;08:28:57;0;50	38719;8	71631;0;0;67;
$GPXUP;3214;08:28:58;0;50	38704;8	71642;0;0;69;
$GPXUP;3214;08:28:59;0;50	38688;8	71654;0;0;69;
$GPXUP;3214;08:29:00;0;50	38673;8	71668;0;0;70;
$GPXUP;3214;08:29:01;0;50	38658;8	71682;0;0;71;
$GPXUP;3214;08:29:02;0;50	38643;8	71696;0;0;73;
$GPXUP;3214;08:29:03;0;50	38626;8	71708;0;0;74;
$GPXUP;3214;08:29:04;0;50	3861;8	71721;0;0;73;
$GPXUP;3214;08:29:05;0;50	38594;8	71736;0;0;72;
$GPXUP;3214;08:29:06;0;50	3858;8	71752;0;0;70;
$GPXUP;3214;08:29:07;0;50	38566;8	71768;0;0;68;
$GPXUP;3214;08:29:08;0;50	38552;8	71782;0;0;68;
$GPXUP;3214;08:29:09;0;50	38536;8	71792;0;0;68;
$GPXUP;3214;08:29:10;0;50	38519;8	718;0;0;69;
$GPXUP;3214;08:29:11;0;50	38503;8	71808;0;0;69;
$GPXUP;3214;08:29:12;0;50	38487;8	71816;0;0;69;
$GPXUP;3214;08:29:13;0;50	38471;8	71827;0;0;71;
$GPXUP;3214;08:29:14;0;50	38455;8	7184;0;0;72;
$GPXUP;3214;08:29:15;0;50	38439;8	71851;0;0;70;
$GPXUP;3214;08:29:16;0;50	38423;8	71862;0;0;68;
$GPXUP;3214;08:29:17;0;50	38408;8	71875;0;0;67;
$GPXUP;3214;08:29:18;0;50	38395;8	71891;0;0;67;
$GPXUP;3214;08:29:19;0;50	38381;8	71906;0;0;69;
$GPXUP;3214;08:29:20;0;50	38366;8	71919;0;0;69;
$GPXUP;3214;08:29:21;0;50	38351;8	71932;0;0;68;
$GPXUP;3214;08:29:22;0;50	38337;8	71946;0;0;68;
$GPXUP;3214;08:29:23;0;50	38324;8	71965;0;0;69;
$GPXUP;3214;08:29:24;0;50	38313;8	71986;0;0;71;
$GPXUP;3214;08:29:25;0;50	38304;8	7201;0;0;71;
$GPXUP;3214;08:29:26;0;50	38296;8	72036;0;0;71;
$GPXUP;3214;08:29:27;0;50	3829;8	72062;0;0;71;
$GPXUP;3214;08:29:28;0;50	38283;8	72088;0;0;72;
$GPXUP;3214;08:29:29;0;50	38275;8	72114;0;0;73;
$GPXUP;3214;08:29:30;0;50	38267;8	72139;0;0;71;
$GPXUP;3214;08:29:31;0;50	38261;8	72165;0;0;70;
$GPXUP;3214;08:29:32;0;50	38258;8	72191;0;0;67;
$GPXUP;3214;08:29:33;0;50	38258;8	72218;0;0;67;
$GPXUP;3214;08:29:34;0;50	38258;8	72244;0;0;66;
$GPXUP;3214;08:29:35;0;50	3826;8	72269;0;0;64;
$GPXUP;3214;08:29:36;0;50	38263;8	72293;0;0;62;
$GPXUP;3214;08:29:37;0;50	38264;8	72317;0;0;61;
$GPXUP;3214;08:29:38;0;50	38263;8	72342;0;0;63;
$GPXUP;3214;08:29:39;0;50	38261;8	72367;0;0;64;
$GPXUP;3214;08:29:40;0;50	38258;8	72393;0;0;71;
$GPXUP;3214;08:29:41;0;50	38254;8	7242;0;0;70;
$GPXUP;3214;08:29:42;0;50	38249;8	72446;0;0;67;
$GPXUP;3214;08:29:43;0;50	38245;8	72471;0;0;64;
$GPXUP;3214;08:29:44;0;50	38244;8	72495;0;0;62;
$GPXUP;3214;08:29:45;0;50	38245;8	7252;0;0;63;
$GPXUP;3214;08:29:46;0;50	38245;8	72544;0;0;63;
$GPXUP;3214;08:29:47;0;50	38244;8	7257;0;0;66;
$GPXUP;3214;08:29:48;0;50	3824;8	72596;0;0;68;
$GPXUP;3214;08:29:49;0;50	38239;8	72622;0;0;65;
$GPXUP;3214;08:29:50;0;50	38239;8	72647;0;0;64;
$GPXUP;3214;08:29:51;0;50	38242;8	72672;0;0;63;
$GPXUP;3214;08:29:52;0;50	38243;8	72696;0;0;62;
$GPXUP;3214;08:29:53;0;50	38241;8	7272;0;0;64;
$GPXUP;3214;08:29:54;0;50	38239;8	72746;0;0;66;
$GPXUP;3214;08:29:55;0;50	38236;8	72771;0;0;66;
$GPXUP;3214;08:29:56;0;50	38233;8	72796;0;0;64;
$GPXUP;3214;08:29:57;0;50	38233;8	72821;0;0;61;
$GPXUP;3214;08:29:58;0;50	38233;8	72845;0;0;61;
$GPXUP;3214;08:29:59;0;50	38231;8	72869;0;0;62;
$GPXUP;3214;08:30:00;0;50	38226;8	72894;0;0;69;
$GPXUP;3214;08:30:01;0;50	38221;8	72919;0;0;67;
$GPXUP;3214;08:30:02;0;50	38216;8	72944;0;0;64;
$GPXUP;3214;08:30:03;0;50	38212;8	72967;0;0;61;
$GPXUP;3214;08:30:04;0;50	3821;8	7299;0;0;60;
$GPXUP;3214;08:30:05;0;50	38211;8	73014;0;0;62;
$GPXUP;3214;08:30:06;0;50	38214;8	73038;0;0;62;
$GPXUP;3214;08:30:07;0;50	38216;8	73062;0;0;62;
$GPXUP;3214;08:30:08;0;50	38216;8	73086;0;0;61;
$GPXUP;3214;08:30:09;0;50	38212;8	73111;0;0;62;
$GPXUP;3214;08:30:10;0;50	38203;8	73134;0;0;65;
$GPXUP;3214;08:30:11;0;50	38192;8	73157;0;0;67;
$GPXUP;3214;08:30:12;0;50	38183;8	7318;0;0;65;
$GPXUP;3214;08:30:13;0;50	38176;8	73202;0;0;61;
$GPXUP;3214;08:30:14;0;50	38172;8	73225;0;0;59;
$GPXUP;3214;08:30:15;0;50	38167;8	73247;0;0;59;
$GPXUP;3214;08:30:16;0;50	38162;8	73269;0;0;59;
$GPXUP;3214;08:30:17;0;50	38154;8	7329;0;0;62;
$GPXUP;3214;08:30:18;0;50	38144;8	73311;0;0;67;
$GPXUP;3214;08:30:19;0;50	38134;8	73333;0;0;68;
$GPXUP;3214;08:30:20;0;50	38123;8	73354;0;0;68;
$GPXUP;3214;08:30:21;0;50	38112;8	73374;0;0;68;
$GPXUP;3214;08:30:22;0;50	381;8	73395;0;0;69;
$GPXUP;3214;08:30:23;0;50	3809;8	73417;0;0;70;
$GPXUP;3214;08:30:24;0;50	3808;8	7344;0;0;71;
$GPXUP;3214;08:30:25;0;50	38072;8	73465;0;0;71;
$GPXUP;3214;08:30:26;0;50	38067;8	73491;0;0;69;
$GPXUP;3214;08:30:27;0;50	38062;8	73516;0;0;66;
$GPXUP;3214;08:30:28;0;50	38058;8	7354;0;0;63;
$GPXUP;3214;08:30:29;0;50	38056;8	73564;0;0;61;
$GPXUP;3214;08:30:30;0;50	38054;8	73588;0;0;61;
$GPXUP;3214;08:30:31;0;50	38054;8	73612;0;0;65;
$GPXUP;3214;08:30:32;0;50	38052;8	73638;0;0;66;
$GPXUP;3214;08:30:33;0;50	38048;8	73662;0;0;64;
$GPXUP;3214;08:30:34;0;50	38046;8	73687;0;0;62;
$GPXUP;3214;08:30:35;0;50	38046;8	73711;0;0;62;
$GPXUP;3214;08:30:36;0;50	38048;8	73735;0;0;64;
$GPXUP;3214;08:30:37;0;50	38051;8	73759;0;0;63;
$GPXUP;3214;08:30:38;0;50	38058;8	73781;0;0;60;
$GPXUP;3214;08:30:39;0;50	38066;8	73801;0;0;59;
$GPXUP;3214;08:30:40;0;50	38073;8	73821;0;0;58;
$GPXUP;3214;08:30:41;0;50	38078;8	73842;0;0;58;
$GPXUP;3214;08:30:42;0;50	3808;8	73864;0;0;57;
$GPXUP;3214;08:30:43;0;50	38082;8	73888;0;0;65;
$GPXUP;3214;08:30:44;0;50	38083;8	73914;0;0;65;
$GPXUP;3214;08:30:45;0;50	38082;8	73939;0;0;63;
$GPXUP;3214;08:30:46;0;50	38079;8	73962;0;0;60;
$GPXUP;3214;08:30:47;0;50	38076;8	73985;0;0;59;
$GPXUP;3214;08:30:48;0;50	38073;8	74008;0;0;57;
$GPXUP;3214;08:30:49;0;50	38071;8	7403;0;0;58;
$GPXUP;3214;08:30:50;0;50	38069;8	74052;0;0;57;
$GPXUP;3214;08:30:51;0;50	38069;8	74074;0;0;57;
$GPXUP;3214;08:30:52;0;50	38071;8	74097;0;0;60;
$GPXUP;3214;08:30:53;0;50	38073;8	74121;0;0;61;
$GPXUP;3214;08:30:54;0;50	38073;8	74145;0;0;63;
$GPXUP;3214;08:30:55;0;50	3807;8	74169;0;0;62;
$GPXUP;3214;08:30:56;0;50	38065;8	74192;0;0;61;
$GPXUP;3214;08:30:57;0;50	38058;8	74213;0;0;59;
$GPXUP;3214;08:30:58;0;50	38049;8	74231;0;0;61;
$GPXUP;3214;08:30:59;0;50	38037;8	74246;0;0;62;
$GPXUP;3214;08:31:00;0;50	38022;8	74255;0;0;63;
$GPXUP;3214;08:31:01;0;50	38006;8	74258;0;0;62;
$GPXUP;3214;08:31:02;0;50	37989;8	74251;0;0;64;
$GPXUP;3214;08:31:03;0;50	37974;8	74238;0;0;63;
$GPXUP;3214;08:31:04;0;50	37962;8	74217;0;0;64;
$GPXUP;3214;08:31:05;0;50	37955;8	74194;0;0;62;
$GPXUP;3214;08:31:06;0;50	37949;8	7417;0;0;60;
$GPXUP;3214;08:31:07;0;50	37944;8	74147;0;0;58;
$GPXUP;3214;08:31:08;0;50	37936;8	74126;0;0;58;
$GPXUP;3214;08:31:09;0;50	37928;8	74107;0;0;61;
$GPXUP;3214;08:31:10;0;50	37918;8	74087;0;0;63;
$GPXUP;3214;08:31:11;0;50	37909;8	74067;0;0;60;
$GPXUP;3214;08:31:12;0;50	37905;8	74044;0;0;58;
$GPXUP;3214;08:31:13;0;50	37905;8	74022;0;0;55;
$GPXUP;3214;08:31:14;0;50	37907;8	74;0;0;55;
$GPXUP;3214;08:31:15;0;50	37912;8	73979;0;0;56;
$GPXUP;3214;08:31:16;0;50	3792;8	7396;0;0;57;
$GPXUP;3214;08:31:17;0;50	37928;8	73941;0;0;57;
$GPXUP;3214;08:31:18;0;50	37936;8	73923;0;0;53;
$GPXUP;3214;08:31:19;0;50	37945;8	73906;0;0;53;
$GPXUP;3214;08:31:20;0;50	37954;8	7389;0;0;55;
$GPXUP;3214;08:31:21;0;50	37965;8	73876;0;0;55;
$GPXUP;3214;08:31:22;0;50	37977;8	73866;0;0;54;
$GPXUP;3214;08:31:23;0;50	37992;8	73867;0;0;51;
$GPXUP;3214;08:31:24;0;50	38006;8	7388;0;0;54;
$GPXUP;3214;08:31:25;0;50	38016;8	739;0;0;53;
$GPXUP;3214;08:31:26;0;50	38022;8	73921;0;0;48;
$GPXUP;3214;08:31:27;0;50	38022;8	73942;0;0;43;
$GPXUP;3214;08:31:28;0;50	38014;8	73963;0;0;49;
$GPXUP;3214;08:31:29;0;50	37999;8	73981;0;0;60;
$GPXUP;3214;08:31:30;0;50	37983;8	73988;0;0;56;
$GPXUP;3214;08:31:31;0;50	37964;8	73983;0;0;61;
$GPXUP;3214;08:31:32;0;50	37946;8	7397;0;0;65;
$GPXUP;3214;08:31:33;0;50	37932;8	73953;0;0;65;
$GPXUP;3214;08:31:34;0;50	37921;8	73931;0;0;66;
$GPXUP;3214;08:31:35;0;50	37916;8	73907;0;0;56;
$GPXUP;3214;08:31:36;0;50	3792;8	73883;0;0;50;
$GPXUP;3214;08:31:37;0;50	3793;8	73862;0;0;54;
$GPXUP;3214;08:31:38;0;50	37943;8	73857;0;0;40;
$GPXUP;3214;08:31:39;0;50	37956;8	73869;0;0;38;
$GPXUP;3214;08:31:40;0;50	37966;8	7389;0;0;48;
$GPXUP;3214;08:31:41;0;50	37975;8	73903;0;0;44;
$GPXUP;3214;08:31:42;0;50	37982;8	73914;0;0;40;
$GPXUP;3214;08:31:43;0;50	37984;8	73919;0;0;24;
$GPXUP;3214;08:31:44;0;50	37983;8	73918;0;0;5;
$GPXUP;3214;08:31:45;0;50	37982;8	73916;0;0;1;
$GPXUP;3214;08:31:46;0;50	3798;8	73915;0;0;1;
$GPXUP;3214;08:31:47;0;50	3798;8	73914;0;0;0;
$GPXUP;3214;08:31:48;0;50	3798;8	73914;0;0;0;
$GPXUP;3214;08:31:49;0;50	3798;8	73914;0;0;0;
$GPXUP;3214;08:31:50;0;50	3798;8	73914;0;0;0;
$GPXUP;3214;08:31:51;0;50	3798;8	73914;0;0;0;
$GPXUP;3214;08:31:52;0;50	3798;8	73914;0;0;0;
$GPXUP;3214;08:31:53;0;50	3798;8	73914;0;0;0;
$GPXUP;3214;08:31:54;0;50	3798;8	73914;0;0;0;
$GPXUP;3214;08:31:55;0;50	3798;8	73914;0;0;0;
$GPXUP;3214;08:31:56;0;50	3798;8	73914;0;0;0;
$GPXUP;3214;08:31:57;0;50	3798;8	73914;0;0;0;
$GPXUP;3214;08:31:58;0;50	3798;8	73914;0;0;0;
$GPXUP;3214;08:31:59;0;50	3798;8	73914;0;0;0;
$GPXUP;3214;08:32:00;0;50	3798;8	73914;0;0;0;
$GPXUP;3214;08:32:01;0;50	3798;8	73914;0;0;0;
$GPXUP;3214;08:32:02;0;50	3798;8	73914;0;0;0;
$GPXUP;3214;08:32:03;0;50	3798;8	73914;0;0;0;
$GPXUP;3214;08:32:04;0;50	37976;8	7391;0;0;3;
$GPXUP;3214;08:32:05;0;50	37976;8	7391;0;0;1;
$GPXUP;3214;08:32:06;0;50	37976;8	7391;0;0;0;
$GPXUP;3214;08:32:07;0;50	37977;8	7391;0;0;0;
$GPXUP;3214;08:32:08;0;50	37977;8	7391;0;0;0;
$GPXUP;3214;08:32:09;0;50	37977;8	7391;0;0;0;
$GPXUP;3214;08:32:10;0;50	37977;8	7391;0;0;0;
$GPXUP;3214;08:32:11;0;50	37977;8	7391;0;0;0;
$GPXUP;3214;08:32:12;0;50	37977;8	7391;0;0;0;
$GPXUP;3214;08:32:13;0;50	37977;8	7391;0;0;0;
$GPXUP;3214;08:32:14;0;50	37977;8	7391;0;0;0;
$GPXUP;3214;08:32:15;0;50	37977;8	7391;0;0;0;
$GPXUP;3214;08:32:16;0;50	37977;8	7391;0;0;0;
$GPXUP;3214;08:32:17;0;50	37977;8	7391;0;0;0;
$GPXUP;3214;08:32:18;0;50	37977;8	7391;0;0;0;
$GPXUP;3214;08:32:19;0;50	37977;8	7391;0;0;0;
$GPXUP;3214;08:32:20;0;50	37977;8	7391;0;0;0;
$GPXUP;3214;08:32:21;0;50	37977;8	7391;0;0;0;
$GPXUP;3214;08:32:22;0;50	37977;8	7391;0;0;0;
$GPXUP;3214;08:32:23;0;50	37977;8	7391;0;0;0;
$GPXUP;3214;08:32:24;0;50	37977;8	7391;0;0;0;
$GPXUP;3214;08:32:25;0;50	37977;8	7391;0;0;0;
$GPXUP;3214;08:32:26;0;50	37977;8	7391;0;0;0;
$GPXUP;3214;08:32:27;0;50	37977;8	7391;0;0;0;
$GPXUP;3214;08:32:28;0;50	37977;8	7391;0;0;0;
$GPXUP;3214;08:32:29;0;50	37977;8	7391;0;0;0;
$GPXUP;3214;08:32:30;0;50	37977;8	7391;0;0;0;
$GPXUP;3214;08:32:31;0;50	37977;8	7391;0;0;0;
$GPXUP;3214;08:32:32;0;50	37977;8	7391;0;0;0;
$GPXUP;3214;08:32:33;0;50	37977;8	7391;0;0;0;
$GPXUP;3214;08:32:34;0;50	37977;8	7391;0;0;0;
$GPXUP;3214;08:32:35;0;50	37977;8	7391;0;0;0;
$GPXUP;3214;08:32:36;0;50	37977;8	7391;0;0;0;
$GPXUP;3214;08:32:37;0;50	37977;8	7391;0;0;0;
$GPXUP;3214;08:32:38;0;50	37977;8	7391;0;0;0;
$GPXUP;3214;08:32:39;0;50	37977;8	7391;0;0;0;
$GPXUP;3214;08:32:40;0;50	37977;8	7391;0;0;0;
$GPXUP;3214;08:32:41;0;50	37977;8	7391;0;0;0;
$GPXUP;3214;08:32:42;0;50	37977;8	7391;0;0;0;
$GPXUP;3214;08:32:43;0;50	37977;8	7391;0;0;0;
$GPXUP;3214;08:32:44;0;50	37977;8	7391;0;0;0;
$GPXUP;3214;08:32:45;0;50	37977;8	7391;0;0;0;
$GPXUP;3214;08:32:46;0;50	37977;8	7391;0;0;0;
$GPXUP;3214;08:32:47;0;50	37977;8	7391;0;0;0;
$GPXUP;3214;08:32:48;0;50	37977;8	7391;0;0;0;
$GPXUP;3214;08:32:49;0;50	37977;8	7391;0;0;0;
$GPXUP;3214;08:32:50;0;50	37977;8	7391;0;0;0;
$GPXUP;3214;08:32:51;0;50	37977;8	7391;0;0;0;
$GPXUP;3214;08:32:52;0;50	37977;8	7391;0;0;0;
$GPXUP;3214;08:32:53;0;50	37977;8	7391;0;0;0;
$GPXUP;3214;08:32:54;0;50	37977;8	7391;0;0;0;
$GPXUP;3214;08:32:55;0;50	37977;8	7391;0;0;0;
$GPXUP;3214;08:32:56;0;50	37977;8	7391;0;0;0;
$GPXUP;3214;08:32:57;0;50	37977;8	7391;0;0;0;
$GPXUP;3214;08:32:58;0;50	37977;8	7391;0;0;0;
$GPXUP;3214;08:32:59;0;50	37977;8	7391;0;0;0;
$GPXUP;3214;08:33:00;0;50	37977;8	7391;0;0;0;
$GPXUP;3214;08:33:01;0;50	37977;8	7391;0;0;0;
$GPXUP;3214;08:33:02;0;50	37977;8	7391;0;0;0;
$GPXUP;3214;08:33:03;0;50	37977;8	7391;0;0;0;
$GPXUP;3214;08:33:04;0;50	37977;8	7391;0;0;0;
$GPXUP;3214;08:33:05;0;50	37977;8	7391;0;0;0;
$GPXUP;3214;08:33:06;0;50	37977;8	7391;0;0;0;
$GPXUP;3214;08:33:07;0;50	37977;8	7391;0;0;0;
$GPXUP;3214;08:33:08;0;50	37977;8	7391;0;0;0;
$GPXUP;3214;08:33:09;0;50	37977;8	7391;0;0;0;
$GPXUP;3214;08:33:10;0;50	37977;8	7391;0;0;0;
$GPXUP;3214;08:33:11;0;50	37977;8	7391;0;0;0;
$GPXUP;3214;08:33:12;0;50	37977;8	7391;0;0;0;
$GPXUP;3214;08:33:13;0;50	37977;8	7391;0;0;0;
$GPXUP;3214;08:33:14;0;50	37977;8	7391;0;0;0;
$GPXUP;3214;08:33:15;0;50	37977;8	7391;0;0;0;
$GPXUP;3214;08:33:16;0;50	37977;8	7391;0;0;0;
$GPXUP;3214;08:33:17;0;50	37977;8	7391;0;0;0;
$GPXUP;3214;08:33:18;0;50	37977;8	7391;0;0;0;
$GPXUP;3214;08:33:19;0;50	37977;8	7391;0;0;0;
$GPXUP;3214;08:33:20;0;50	37977;8	7391;0;0;0;
$GPXUP;3214;08:33:21;0;50	37977;8	7391;0;0;0;
$GPXUP;3214;08:33:22;0;50	37977;8	7391;0;0;0;
$GPXUP;3214;08:33:23;0;50	37977;8	7391;0;0;0;
$GPXUP;3214;08:33:24;0;50	37977;8	7391;0;0;0;
$GPXUP;3214;08:33:25;0;50	37977;8	7391;0;0;0;
$GPXUP;3214;08:33:26;0;50	37977;8	7391;0;0;0;
$GPXUP;3214;08:33:27;0;50	37977;8	7391;0;0;0;
$GPXUP;3214;08:33:28;0;50	37977;8	7391;0;0;0;
$GPXUP;3214;08:33:29;0;50	37977;8	7391;0;0;0;
$GPXUP;3214;08:33:30;0;50	37977;8	7391;0;0;0;
$GPXUP;3214;08:33:31;0;50	37977;8	7391;0;0;0;
$GPXUP;3214;08:33:32;0;50	37977;8	7391;0;0;0;
$GPXUP;3214;08:33:33;0;50	37977;8	7391;0;0;0;
$GPXUP;3214;08:33:34;0;50	37977;8	7391;0;0;0;
$GPXUP;3214;08:33:35;0;50	37977;8	7391;0;0;0;
$GPXUP;3214;08:33:36;0;50	37977;8	7391;0;0;0;
$GPXUP;3214;08:33:37;0;50	37977;8	7391;0;0;0;
$GPXUP;3214;08:33:38;0;50	37977;8	7391;0;0;0;
$GPXUP;3214;08:33:39;0;50	37977;8	7391;0;0;0;
$GPXUP;3214;08:33:40;0;50	37977;8	7391;0;0;0;
$GPXUP;3214;08:33:41;0;50	37977;8	7391;0;0;0;
$GPXUP;3214;08:33:42;0;50	37977;8	7391;0;0;0;
$GPXUP;3214;08:33:43;0;50	37977;8	7391;0;0;0;
$GPXUP;3214;08:33:44;0;50	37977;8	7391;0;0;0;
$GPXUP;3214;08:33:45;0;50	37977;8	7391;0;0;0;
$GPXUP;3214;08:33:46;0;50	37977;8	7391;0;0;0;
$GPXUP;3214;08:33:47;0;50	37977;8	7391;0;0;0;
$GPXUP;3214;08:33:48;0;50	37977;8	7391;0;0;0;
$GPXUP;3214;08:33:49;0;50	37977;8	7391;0;0;0;
$GPXUP;3214;08:33:50;0;50	37977;8	7391;0;0;0;
$GPXUP;3214;08:33:51;0;50	37977;8	7391;0;0;0;
$GPXUP;3214;08:33:52;0;50	37977;8	7391;0;0;0;
$GPXUP;3214;08:33:53;0;50	37977;8	7391;0;0;0;
$GPXUP;3214;08:33:54;0;50	37977;8	7391;0;0;0;
$GPXUP;3214;08:33:55;0;50	37977;8	7391;0;0;0;
$GPXUP;3214;08:33:56;0;50	37977;8	7391;0;0;0;
$GPXUP;3214;08:33:57;0;50	37977;8	7391;0;0;0;
$GPXUP;3214;08:33:58;0;50	37977;8	7391;0;0;0;
$GPXUP;3214;08:33:59;0;50	37977;8	7391;0;0;0;
$GPXUP;3214;08:34:00;0;50	37977;8	7391;0;0;0;
$GPXUP;3214;08:34:01;0;50	37977;8	7391;0;0;0;
$GPXUP;3214;08:34:02;0;50	37977;8	7391;0;0;0;
$GPXUP;3214;08:34:03;0;50	37977;8	7391;0;0;0;
$GPXUP;3214;08:34:04;0;50	37977;8	7391;0;0;0;
$GPXUP;3214;08:34:05;0;50	37977;8	7391;0;0;0;
$GPXUP;3214;08:34:06;0;50	37977;8	7391;0;0;0;
$GPXUP;3214;08:34:07;0;50	37977;8	7391;0;0;0;
$GPXUP;3214;08:34:08;0;50	37977;8	7391;0;0;0;
$GPXUP;3214;08:34:09;0;50	37977;8	7391;0;0;0;
$GPXUP;3214;08:34:10;0;50	37977;8	7391;0;0;0;
$GPXUP;3214;08:34:11;0;50	37977;8	7391;0;0;0;
$GPXUP;3214;08:34:12;0;50	37977;8	7391;0;0;0;
$GPXUP;3214;08:34:13;0;50	37977;8	7391;0;0;0;
$GPXUP;3214;08:34:14;0;50	37977;8	7391;0;0;0;
$GPXUP;3214;08:34:15;0;50	37977;8	7391;0;0;0;
$GPXUP;3214;08:34:16;0;50	37977;8	7391;0;0;0;
$GPXUP;3214;08:34:17;0;50	37977;8	7391;0;0;0;
$GPXUP;3214;08:34:18;0;50	37977;8	7391;0;0;0;
$GPXUP;3214;08:34:19;0;50	37977;8	7391;0;0;0;
$GPXUP;3214;08:34:20;0;50	37977;8	7391;0;0;0;
$GPXUP;3214;08:34:21;0;50	37977;8	7391;0;0;0;
$GPXUP;3214;08:34:22;0;50	37977;8	7391;0;0;0;
$GPXUP;3214;08:34:23;0;50	37977;8	7391;0;0;0;
$GPXUP;3214;08:34:24;0;50	37977;8	7391;0;0;0;
$GPXUP;3214;08:34:25;0;50	37977;8	7391;0;0;0;
$GPXUP;3214;08:34:26;0;50	37977;8	7391;0;0;0;
$GPXUP;3214;08:34:27;0;50	37977;8	7391;0;0;0;
$GPXUP;3214;08:34:28;0;50	37977;8	7391;0;0;0;
$GPXUP;3214;08:34:29;0;50	37977;8	7391;0;0;0;
$GPXUP;3214;08:34:30;0;50	37977;8	7391;0;0;0;
$GPXUP;3214;08:34:31;0;50	37977;8	7391;0;0;0;
$GPXUP;3214;08:34:32;0;50	37977;8	7391;0;0;0;
$GPXUP;3214;08:34:33;0;50	37977;8	7391;0;0;0;
$GPXUP;3214;08:34:34;0;50	37977;8	7391;0;0;0;
$GPXUP;3214;08:34:35;0;50	37977;8	7391;0;0;0;
$GPXUP;3214;08:34:36;0;50	37977;8	7391;0;0;0;
$GPXUP;3214;08:34:37;0;50	37977;8	7391;0;0;0;
$GPXUP;3214;08:34:38;0;50	37977;8	7391;0;0;0;
$GPXUP;3214;08:34:39;0;50	37977;8	7391;0;0;0;
$GPXUP;3214;08:34:40;0;50	37977;8	7391;0;0;0;
$GPXUP;3214;08:34:41;0;50	37977;8	7391;0;0;0;
$GPXUP;3214;08:34:42;0;50	37977;8	7391;0;0;0;
$GPXUP;3214;08:34:43;0;50	37977;8	7391;0;0;0;
$GPXUP;3214;08:34:44;0;50	37977;8	7391;0;0;0;
$GPXUP;3214;08:34:45;0;50	37977;8	7391;0;0;0;
$GPXUP;3214;08:34:46;0;50	37977;8	7391;0;0;0;
$GPXUP;3214;08:34:47;0;50	37977;8	7391;0;0;0;
$GPXUP;3214;08:34:48;0;50	37977;8	7391;0;0;0;
$GPXUP;3214;08:34:49;0;50	37977;8	7391;0;0;0;
$GPXUP;3214;08:34:50;0;50	37977;8	7391;0;0;0;
$GPXUP;3214;08:34:51;0;50	37977;8	7391;0;0;0;
$GPXUP;3214;08:34:52;0;50	37977;8	7391;0;0;0;
$GPXUP;3214;08:34:53;0;50	37977;8	7391;0;0;0;
$GPXUP;3214;08:34:54;0;50	37977;8	7391;0;0;0;
$GPXUP;3214;08:34:55;0;50	37977;8	7391;0;0;0;
$GPXUP;3214;08:34:56;0;50	37977;8	7391;0;0;0;
$GPXUP;3214;08:34:57;0;50	37977;8	7391;0;0;0;
$GPXUP;3214;08:34:58;0;50	37977;8	7391;0;0;0;
$GPXUP;3214;08:34:59;0;50	37977;8	7391;0;0;0;
$GPXUP;3214;08:35:00;0;50	37977;8	7391;0;0;0;
$GPXUP;3214;08:35:01;0;50	37977;8	7391;0;0;0;
$GPXUP;3214;08:35:02;0;50	37977;8	7391;0;0;0;
$GPXUP;3214;08:35:03;0;50	37977;8	7391;0;0;0;
$GPXUP;3214;08:35:04;0;50	37977;8	7391;0;0;0;
$GPXUP;3214;08:35:05;0;50	37977;8	7391;0;0;0;
$GPXUP;3214;08:35:06;0;50	37977;8	7391;0;0;0;
$GPXUP;3214;08:35:07;0;50	37977;8	7391;0;0;0;
$GPXUP;3214;08:35:08;0;50	37977;8	7391;0;0;0;
$GPXUP;3214;08:35:09;0;50	37977;8	7391;0;0;0;
$GPXUP;3214;08:35:10;0;50	37977;8	7391;0;0;0;
$GPXUP;3214;08:35:11;0;50	37977;8	7391;0;0;0;
$GPXUP;3214;08:35:12;0;50	37977;8	7391;0;0;0;
$GPXUP;3214;08:35:13;0;50	37977;8	7391;0;0;0;
$GPXUP;3214;08:35:14;0;50	37977;8	7391;0;0;0;
$GPXUP;3214;08:35:15;0;50	37977;8	7391;0;0;0;
$GPXUP;3214;08:35:16;0;50	37977;8	7391;0;0;0;
$GPXUP;3214;08:35:17;0;50	37977;8	7391;0;0;0;
$GPXUP;3214;08:35:18;0;50	37977;8	7391;0;0;0;
$GPXUP;3214;08:35:19;0;50	37977;8	7391;0;0;0;
$GPXUP;3214;08:35:20;0;50	37977;8	7391;0;0;0;
$GPXUP;3214;08:35:21;0;50	37977;8	7391;0;0;0;
$GPXUP;3214;08:35:22;0;50	37977;8	7391;0;0;0;
$GPXUP;3214;08:35:23;0;50	37977;8	7391;0;0;0;
$GPXUP;3214;08:35:24;0;50	37977;8	7391;0;0;0;
$GPXUP;3214;08:35:25;0;50	37977;8	7391;0;0;0;
$GPXUP;3214;08:35:26;0;50	37977;8	7391;0;0;0;
$GPXUP;3214;08:35:27;0;50	37977;8	7391;0;0;0;
$GPXUP;3214;08:35:28;0;50	37977;8	7391;0;0;0;
$GPXUP;3214;08:35:29;0;50	37977;8	7391;0;0;0;
$GPXUP;3214;08:35:30;0;50	37977;8	7391;0;0;0;
$GPXUP;3214;08:35:31;0;50	37977;8	7391;0;0;0;
$GPXUP;3214;08:35:32;0;50	37977;8	7391;0;0;0;
$GPXUP;3214;08:35:33;0;50	37977;8	7391;0;0;0;
$GPXUP;3214;08:35:34;0;50	37977;8	7391;0;0;0;
$GPXUP;3214;08:35:35;0;50	37977;8	7391;0;0;0;
$GPXUP;3214;08:35:36;0;50	37977;8	7391;0;0;0;
$GPXUP;3214;08:35:37;0;50	37977;8	7391;0;0;0;
$GPXUP;3214;08:35:38;0;50	37977;8	7391;0;0;0;
$GPXUP;3214;08:35:39;0;50	37977;8	7391;0;0;0;
$GPXUP;3214;08:35:40;0;50	37977;8	7391;0;0;0;
$GPXUP;3214;08:35:41;0;50	37977;8	7391;0;0;0;
$GPXUP;3214;08:35:42;0;50	37977;8	7391;0;0;0;
$GPXUP;3214;08:35:43;0;50	37977;8	7391;0;0;0;
$GPXUP;3214;08:35:44;0;50	37977;8	7391;0;0;0;
$GPXUP;3214;08:35:45;0;50	37977;8	7391;0;0;0;
$GPXUP;3214;08:35:46;0;50	37977;8	7391;0;0;0;
$GPXUP;3214;08:35:47;0;50	37977;8	7391;0;0;0;
$GPXUP;3214;08:35:48;0;50	37977;8	7391;0;0;0;
$GPXUP;3214;08:35:49;0;50	37977;8	7391;0;0;0;
$GPXUP;3214;08:35:50;0;50	37977;8	7391;0;0;0;
$GPXUP;3214;08:35:51;0;50	37977;8	7391;0;0;0;
$GPXUP;3214;08:35:52;0;50	37977;8	7391;0;0;0;
$GPXUP;3214;08:35:53;0;50	37977;8	7391;0;0;0;
$GPXUP;3214;08:35:54;0;50	37977;8	7391;0;0;0;
$GPXUP;3214;08:35:55;0;50	37977;8	7391;0;0;0;
$GPXUP;3214;08:35:56;0;50	37977;8	7391;0;0;0;
$GPXUP;3214;08:35:57;0;50	37977;8	7391;0;0;0;
$GPXUP;3214;08:35:58;0;50	37977;8	7391;0;0;0;
$GPXUP;3214;08:35:59;0;50	37977;8	7391;0;0;0;
$GPXUP;3214;08:36:00;0;50	37977;8	7391;0;0;0;
$GPXUP;3214;08:36:01;0;50	37977;8	7391;0;0;0;
$GPXUP;3214;08:36:02;0;50	37977;8	7391;0;0;0;
$GPXUP;3214;08:36:03;0;50	37977;8	7391;0;0;0;
$GPXUP;3214;08:36:04;0;50	37977;8	7391;0;0;0;
$GPXUP;3214;08:36:05;0;50	37977;8	7391;0;0;0;
$GPXUP;3214;08:36:06;0;50	37977;8	7391;0;0;0;
$GPXUP;3214;08:36:07;0;50	37977;8	7391;0;0;0;
$GPXUP;3214;08:36:08;0;50	37977;8	7391;0;0;0;
$GPXUP;3214;08:36:09;0;50	37977;8	7391;0;0;0;
$GPXUP;3214;08:36:10;0;50	37977;8	7391;0;0;0;
$GPXUP;3214;08:36:11;0;50	37977;8	7391;0;0;0;
$GPXUP;3214;08:36:12;0;50	37977;8	7391;0;0;0;
$GPXUP;3214;08:36:13;0;50	37977;8	7391;0;0;0;
$GPXUP;3214;08:36:14;0;50	37977;8	7391;0;0;0;
$GPXUP;3214;08:36:15;0;50	37977;8	7391;0;0;0;
$GPXUP;3214;08:36:16;0;50	37977;8	7391;0;0;0;
$GPXUP;3214;08:36:17;0;50	37977;8	7391;0;0;0;
$GPXUP;3214;08:36:18;0;50	37977;8	7391;0;0;0;
$GPXUP;3214;08:36:19;0;50	37977;8	7391;0;0;0;
$GPXUP;3214;08:36:20;0;50	37977;8	7391;0;0;0;
$GPXUP;3214;08:36:21;0;50	37977;8	7391;0;0;0;
$GPXUP;3214;08:36:22;0;50	37977;8	7391;0;0;0;
$GPXUP;3214;08:36:23;0;50	37977;8	7391;0;0;0;
$GPXUP;3214;08:36:24;0;50	37977;8	7391;0;0;0;
$GPXUP;3214;08:36:25;0;50	37977;8	7391;0;0;0;
$GPXUP;3214;08:36:26;0;50	37977;8	7391;0;0;0;
$GPXUP;3214;08:36:27;0;50	37977;8	7391;0;0;0;
$GPXUP;3214;08:36:28;0;50	37977;8	7391;0;0;0;
$GPXUP;3214;08:36:29;0;50	37977;8	7391;0;0;0;
$GPXUP;3214;08:36:30;0;50	37977;8	7391;0;0;0;
$GPXUP;3214;08:36:31;0;50	37977;8	7391;0;0;0;
$GPXUP;3214;08:36:32;0;50	37977;8	7391;0;0;0;
$GPXUP;3214;08:36:33;0;50	37977;8	7391;0;0;0;
$GPXUP;3214;08:36:34;0;50	37977;8	7391;0;0;0;
$GPXUP;3214;08:36:35;0;50	37977;8	7391;0;0;0;
$GPXUP;3214;08:36:36;0;50	37977;8	7391;0;0;0;
$GPXUP;3214;08:36:37;0;50	37977;8	7391;0;0;0;
$GPXUP;3214;08:36:38;0;50	37977;8	7391;0;0;0;
$GPXUP;3214;08:36:39;0;50	37977;8	7391;0;0;0;
$GPXUP;3214;08:36:40;0;50	37977;8	7391;0;0;0;
$GPXUP;3214;08:36:41;0;50	37977;8	7391;0;0;0;
$GPXUP;3214;08:36:42;0;50	37977;8	7391;0;0;0;
$GPXUP;3214;08:36:43;0;50	37977;8	7391;0;0;0;
$GPXUP;3214;08:36:44;0;50	37977;8	7391;0;0;0;
$GPXUP;3214;08:36:45;0;50	37977;8	7391;0;0;0;
$GPXUP;3214;08:36:46;0;50	37977;8	7391;0;0;0;
$GPXUP;3214;08:36:47;0;50	37977;8	7391;0;0;0;
$GPXUP;3214;08:36:48;0;50	37977;8	7391;0;0;0;
$GPXUP;3214;08:36:49;0;50	37977;8	7391;0;0;0;
$GPXUP;3214;08:36:50;0;50	37977;8	7391;0;0;0;
$GPXUP;3214;08:36:51;0;50	37977;8	7391;0;0;0;
$GPXUP;3214;08:36:52;0;50	37977;8	7391;0;0;0;
$GPXUP;3214;08:36:53;0;50	37977;8	7391;0;0;0;
$GPXUP;3214;08:36:54;0;50	37977;8	7391;0;0;0;
$GPXUP;3214;08:36:55;0;50	37977;8	7391;0;0;0;
$GPXUP;3214;08:36:56;0;50	37977;8	7391;0;0;0;
$GPXUP;3214;08:36:57;0;50	37977;8	7391;0;0;0;
$GPXUP;3214;08:36:58;0;50	37977;8	7391;0;0;0;
$GPXUP;3214;08:36:59;0;50	37977;8	7391;0;0;0;
$GPXUP;3214;08:37:00;0;50	37977;8	7391;0;0;0;
$GPXUP;3214;08:37:01;0;50	37977;8	7391;0;0;0;
$GPXUP;3214;08:37:02;0;50	37977;8	7391;0;0;0;
$GPXUP;3214;08:37:03;0;50	37977;8	7391;0;0;0;
$GPXUP;3214;08:37:04;0;50	37977;8	7391;0;0;0;
$GPXUP;3214;08:37:05;0;50	37977;8	7391;0;0;0;
$GPXUP;3214;08:37:06;0;50	37977;8	7391;0;0;0;
$GPXUP;3214;08:37:07;0;50	37977;8	7391;0;0;0;
$GPXUP;3214;08:37:08;0;50	37977;8	7391;0;0;0;
$GPXUP;3214;08:37:09;0;50	37977;8	7391;0;0;0;
$GPXUP;3214;08:37:10;0;50	37977;8	7391;0;0;0;
$GPXUP;3214;08:37:11;0;50	37977;8	7391;0;0;0;
$GPXUP;3214;08:37:12;0;50	37977;8	7391;0;0;0;
$GPXUP;3214;08:37:13;0;50	37977;8	7391;0;0;0;
$GPXUP;3214;08:37:14;0;50	37977;8	7391;0;0;0;
$GPXUP;3214;08:37:15;0;50	37977;8	7391;0;0;0;
$GPXUP;3214;08:37:16;0;50	37977;8	7391;0;0;0;
$GPXUP;3214;08:37:17;0;50	37977;8	7391;0;0;0;
$GPXUP;3214;08:37:18;0;50	37977;8	7391;0;0;0;
$GPXUP;3214;08:37:19;0;50	37977;8	7391;0;0;0;
$GPXUP;3214;08:37:20;0;50	37977;8	7391;0;0;0;
$GPXUP;3214;08:37:21;0;50	37977;8	7391;0;0;0;
$GPXUP;3214;08:37:22;0;50	37977;8	7391;0;0;0;
$GPXUP;3214;08:37:23;0;50	37977;8	7391;0;0;0;
$GPXUP;3214;08:37:24;0;50	37977;8	7391;0;0;0;
$GPXUP;3214;08:37:25;0;50	37977;8	7391;0;0;0;
$GPXUP;3214;08:37:26;0;50	37977;8	7391;0;0;0;
$GPXUP;3214;08:37:27;0;50	37977;8	7391;0;0;0;
$GPXUP;3214;08:37:28;0;50	37977;8	7391;0;0;0;
$GPXUP;3214;08:37:29;0;50	37977;8	7391;0;0;0;
$GPXUP;3214;08:37:30;0;50	37977;8	7391;0;0;0;
$GPXUP;3214;08:37:31;0;50	37977;8	7391;0;0;0;
$GPXUP;3214;08:37:32;0;50	37977;8	7391;0;0;0;
$GPXUP;3214;08:37:33;0;50	37977;8	7391;0;0;0;
$GPXUP;3214;08:37:34;0;50	37977;8	7391;0;0;0;
$GPXUP;3214;08:37:35;0;50	37977;8	7391;0;0;0;
$GPXUP;3214;08:37:36;0;50	37977;8	7391;0;0;0;
$GPXUP;3214;08:37:37;0;50	37977;8	7391;0;0;0;
$GPXUP;3214;08:37:38;0;50	37977;8	7391;0;0;0;
$GPXUP;3214;08:37:39;0;50	37977;8	7391;0;0;0;
$GPXUP;3214;08:37:40;0;50	37977;8	7391;0;0;0;
$GPXUP;3214;08:37:41;0;50	37977;8	7391;0;0;0;
$GPXUP;3214;08:37:42;0;50	37977;8	7391;0;0;0;
$GPXUP;3214;08:37:43;0;50	37977;8	7391;0;0;0;
$GPXUP;3214;08:37:44;0;50	37977;8	7391;0;0;0;
$GPXUP;3214;08:37:45;0;50	37977;8	7391;0;0;0;
$GPXUP;3214;08:37:46;0;50	37977;8	7391;0;0;0;
$GPXUP;3214;08:37:47;0;50	37977;8	7391;0;0;0;
$GPXUP;3214;08:37:48;0;50	37977;8	7391;0;0;0;
$GPXUP;3214;08:37:49;0;50	37977;8	7391;0;0;0;
$GPXUP;3214;08:37:50;0;50	37977;8	7391;0;0;0;
$GPXUP;3214;08:37:51;0;50	37977;8	7391;0;0;0;
$GPXUP;3214;08:37:52;0;50	37977;8	7391;0;0;0;
$GPXUP;3214;08:37:53;0;50	37977;8	7391;0;0;0;
$GPXUP;3214;08:37:54;0;50	37977;8	7391;0;0;0;
$GPXUP;3214;08:37:55;0;50	37977;8	7391;0;0;0;
$GPXUP;3214;08:37:56;0;50	37977;8	7391;0;0;0;
$GPXUP;3214;08:37:57;0;50	37977;8	7391;0;0;0;
$GPXUP;3214;08:37:58;0;50	37977;8	7391;0;0;0;
$GPXUP;3214;08:37:59;0;50	37977;8	7391;0;0;0;
$GPXUP;3214;08:38:00;0;50	37977;8	7391;0;0;0;
$GPXUP;3214;08:38:01;0;50	37977;8	7391;0;0;0;
$GPXUP;3214;08:38:02;0;50	37977;8	7391;0;0;0;
$GPXUP;3214;08:38:03;0;50	37977;8	7391;0;0;0;
$GPXUP;3214;08:38:04;0;50	37977;8	7391;0;0;0;
$GPXUP;3214;08:38:05;0;50	37977;8	7391;0;0;0;
$GPXUP;3214;08:38:06;0;50	3798;8	73911;0;0;9;
$GPXUP;3214;08:38:07;0;50	37984;8	73915;0;0;20;
$GPXUP;3214;08:38:08;0;50	37992;8	73921;0;0;36;
$GPXUP;3214;08:38:09;0;50	38005;8	73926;0;0;51;
$GPXUP;3214;08:38:10;0;50	3802;8	7393;0;0;58;
$GPXUP;3214;08:38:11;0;50	38036;8	73932;0;0;61;
$GPXUP;3214;08:38:12;0;50	38052;8	73933;0;0;63;
$GPXUP;3214;08:38:13;0;50	38068;8	73933;0;0;62;
$GPXUP;3214;08:38:14;0;50	38083;8	73934;0;0;58;
$GPXUP;3214;08:38:15;0;50	38098;8	73934;0;0;57;
$GPXUP;3214;08:38:16;0;50	38112;8	73933;0;0;55;
$GPXUP;3214;08:38:17;0;50	38126;8	73931;0;0;58;
$GPXUP;3214;08:38:18;0;50	38141;8	73928;0;0;59;
$GPXUP;3214;08:38:19;0;50	38156;8	73924;0;0;61;
$GPXUP;3214;08:38:20;0;50	38171;8	73919;0;0;60;
$GPXUP;3214;08:38:21;0;50	38186;8	73916;0;0;59;
$GPXUP;3214;08:38:22;0;50	38201;8	73917;0;0;59;
$GPXUP;3214;08:38:23;0;50	38216;8	73919;0;0;59;
$GPXUP;3214;08:38:24;0;50	38231;8	7392;0;0;61;
$GPXUP;3214;08:38:25;0;50	38248;8	73922;0;0;68;
$GPXUP;3214;08:38:26;0;50	38265;8	73925;0;0;69;
$GPXUP;3214;08:38:27;0;50	38282;8	73931;0;0;67;
$GPXUP;3214;08:38:28;0;50	38297;8	73942;0;0;67;
$GPXUP;3214;08:38:29;0;50	38312;8	73952;0;0;65;
$GPXUP;3214;08:38:30;0;50	38328;8	73959;0;0;65;
$GPXUP;3214;08:38:31;0;50	38343;8	73962;0;0;63;
$GPXUP;3214;08:38:32;0;50	38358;8	73962;0;0;59;
$GPXUP;3214;08:38:33;0;50	38373;8	73959;0;0;60;
$GPXUP;3214;08:38:34;0;50	38388;8	73954;0;0;61;
$GPXUP;3214;08:38:35;0;50	38403;8	73947;0;0;64;
$GPXUP;3214;08:38:36;0;50	38418;8	73938;0;0;64;
$GPXUP;3214;08:38:37;0;50	38431;8	73926;0;0;62;
$GPXUP;3214;08:38:38;0;50	38444;8	73913;0;0;60;
$GPXUP;3214;08:38:39;0;50	38456;8	73901;0;0;55;
$GPXUP;3214;08:38:40;0;50	38468;8	73892;0;0;54;
$GPXUP;3214;08:38:41;0;50	38481;8	73881;0;0;58;
$GPXUP;3214;08:38:42;0;50	38494;8	73869;0;0;62;
$GPXUP;3214;08:38:43;0;50	38508;8	7386;0;0;62;
$GPXUP;3214;08:38:44;0;50	38523;8	73855;0;0;61;
$GPXUP;3214;08:38:45;0;50	38538;8	73856;0;0;60;
$GPXUP;3214;08:38:46;0;50	38552;8	73857;0;0;55;
$GPXUP;3214;08:38:47;0;50	38565;8	73856;0;0;52;
$GPXUP;3214;08:38:48;0;50	38578;8	73852;0;0;51;
$GPXUP;3214;08:38:49;0;50	3859;8	73848;0;0;51;
$GPXUP;3214;08:38:50;0;50	38602;8	73843;0;0;52;
$GPXUP;3214;08:38:51;0;50	38615;8	73838;0;0;53;
$GPXUP;3214;08:38:52;0;50	38627;8	73829;0;0;54;
$GPXUP;3214;08:38:53;0;50	38639;8	7382;0;0;54;
$GPXUP;3214;08:38:54;0;50	38652;8	73814;0;0;56;
$GPXUP;3214;08:38:55;0;50	38666;8	73808;0;0;56;
$GPXUP;3214;08:38:56;0;50	3868;8	73805;0;0;56;
$GPXUP;3214;08:38:57;0;50	38694;8	73806;0;0;56;
$GPXUP;3214;08:38:58;0;50	38707;8	73809;0;0;54;
$GPXUP;3214;08:38:59;0;50	3872;8	73813;0;0;50;
$GPXUP;3214;08:39:00;0;50	38732;8	7382;0;0;52;
$GPXUP;3214;08:39:01;0;50	38741;8	73834;0;0;54;
$GPXUP;3214;08:39:02;0;50	38751;8	73849;0;0;54;
$GPXUP;3214;08:39:03;0;50	38762;8	73862;0;0;53;
$GPXUP;3214;08:39:04;0;50	38773;8	73872;0;0;51;
$GPXUP;3214;08:39:05;0;50	38784;8	73882;0;0;51;
$GPXUP;3214;08:39:06;0;50	38794;8	73894;0;0;52;
$GPXUP;3214;08:39:07;0;50	38805;8	73905;0;0;53;
$GPXUP;3214;08:39:08;0;50	38817;8	73916;0;0;53;
$GPXUP;3214;08:39:09;0;50	38828;8	73926;0;0;54;
$GPXUP;3214;08:39:10;0;50	3884;8	73935;0;0;52;
$GPXUP;3214;08:39:11;0;50	38853;8	73942;0;0;53;
$GPXUP;3214;08:39:12;0;50	38866;8	73947;0;0;53;
$GPXUP;3214;08:39:13;0;50	38879;8	7395;0;0;54;
$GPXUP;3214;08:39:14;0;50	38892;8	7395;0;0;55;
$GPXUP;3214;08:39:15;0;50	38906;8	7395;0;0;54;
$GPXUP;3214;08:39:16;0;50	38919;8	73952;0;0;54;
$GPXUP;3214;08:39:17;0;50	38932;8	73955;0;0;54;
$GPXUP;3214;08:39:18;0;50	38946;8	73955;0;0;54;
$GPXUP;3214;08:39:19;0;50	38959;8	73951;0;0;53;
$GPXUP;3214;08:39:20;0;50	38972;8	73948;0;0;52;
$GPXUP;3214;08:39:21;0;50	38984;8	73949;0;0;51;
$GPXUP;3214;08:39:22;0;50	38997;8	73951;0;0;51;
$GPXUP;3214;08:39:23;0;50	3901;8	73952;0;0;50;
$GPXUP;3214;08:39:24;0;50	39023;8	73951;0;0;52;
$GPXUP;3214;08:39:25;0;50	39036;8	73949;0;0;54;
$GPXUP;3214;08:39:26;0;50	39049;8	73947;0;0;54;
$GPXUP;3214;08:39:27;0;50	39063;8	73948;0;0;54;
$GPXUP;3214;08:39:28;0;50	39076;8	73948;0;0;55;
$GPXUP;3214;08:39:29;0;50	3909;8	73948;0;0;53;
$GPXUP;3214;08:39:30;0;50	39103;8	73947;0;0;53;
$GPXUP;3214;08:39:31;0;50	39116;8	73949;0;0;52;
$GPXUP;3214;08:39:32;0;50	39128;8	73957;0;0;55;
$GPXUP;3214;08:39:33;0;50	3914;8	7397;0;0;57;
$GPXUP;3214;08:39:34;0;50	39151;8	73983;0;0;57;
$GPXUP;3214;08:39:35;0;50	39164;8	73992;0;0;55;
$GPXUP;3214;08:39:36;0;50	39177;8	73997;0;0;53;
$GPXUP;3214;08:39:37;0;50	39189;8	74002;0;0;50;
$GPXUP;3214;08:39:38;0;50	39201;8	74008;0;0;50;
$GPXUP;3214;08:39:39;0;50	39211;8	74016;0;0;48;
$GPXUP;3214;08:39:40;0;50	39221;8	74027;0;0;46;
$GPXUP;3214;08:39:41;0;50	39231;8	74038;0;0;49;
$GPXUP;3214;08:39:42;0;50	39242;8	74049;0;0;52;
$GPXUP;3214;08:39:43;0;50	39254;8	74057;0;0;59;
$GPXUP;3214;08:39:44;0;50	39268;8	74064;0;0;57;
$GPXUP;3214;08:39:45;0;50	39282;8	7407;0;0;54;
$GPXUP;3214;08:39:46;0;50	39294;8	74076;0;0;50;
$GPXUP;3214;08:39:47;0;50	39306;8	74084;0;0;50;
$GPXUP;3214;08:39:48;0;50	39316;8	74095;0;0;51;
$GPXUP;3214;08:39:49;0;50	39324;8	74113;0;0;55;
$GPXUP;3214;08:39:50;0;50	39329;8	74137;0;0;62;
$GPXUP;3214;08:39:51;0;50	39334;8	74161;0;0;62;
$GPXUP;3214;08:39:52;0;50	39342;8	74183;0;0;60;
$GPXUP;3214;08:39:53;0;50	39353;8	742;0;0;59;
$GPXUP;3214;08:39:54;0;50	39368;8	74209;0;0;59;
$GPXUP;3214;08:39:55;0;50	39384;8	74209;0;0;58;
$GPXUP;3214;08:39:56;0;50	39398;8	74211;0;0;54;
$GPXUP;3214;08:39:57;0;50	3941;8	74216;0;0;50;
$GPXUP;3214;08:39:58;0;50	39422;8	74222;0;0;50;
$GPXUP;3214;08:39:59;0;50	39435;8	74224;0;0;50;
$GPXUP;3214;08:40:00;0;50	39448;8	74219;0;0;52;
$GPXUP;3214;08:40:01;0;50	3946;8	74209;0;0;52;
$GPXUP;3214;08:40:02;0;50	39471;8	74197;0;0;52;
$GPXUP;3214;08:40:03;0;50	39481;8	74184;0;0;50;
$GPXUP;3214;08:40:04;0;50	39488;8	74166;0;0;48;
$GPXUP;3214;08:40:05;0;50	39489;8	74142;0;0;57;
$GPXUP;3214;08:40:06;0;50	39492;8	74118;0;0;58;
$GPXUP;3214;08:40:07;0;50	39497;8	74095;0;0;59;
$GPXUP;3214;08:40:08;0;50	39504;8	74077;0;0;52;
$GPXUP;3214;08:40:09;0;50	3951;8	74059;0;0;51;
$GPXUP;3214;08:40:10;0;50	39513;8	7404;0;0;49;
$GPXUP;3214;08:40:11;0;50	39509;8	7402;0;0;51;
$GPXUP;3214;08:40:12;0;50	39498;8	74;0;0;59;
$GPXUP;3214;08:40:13;0;50	39486;8	73981;0;0;62;
$GPXUP;3214;08:40:14;0;50	39476;8	73961;0;0;59;
$GPXUP;3214;08:40:15;0;50	39468;8	7394;0;0;60;
$GPXUP;3214;08:40:16;0;50	39459;8	7392;0;0;62;
$GPXUP;3214;08:40:17;0;50	39449;8	73898;0;0;69;
$GPXUP;3214;08:40:18;0;50	3944;8	73873;0;0;71;
$GPXUP;3214;08:40:19;0;50	39436;8	73848;0;0;65;
$GPXUP;3214;08:40:20;0;50	39438;8	73822;0;0;63;
$GPXUP;3214;08:40:21;0;50	39447;8	73801;0;0;61;
$GPXUP;3214;08:40:22;0;50	3946;8	73792;0;0;51;
$GPXUP;3214;08:40:23;0;50	39474;8	73786;0;0;48;
$GPXUP;3214;08:40:24;0;50	39486;8	73782;0;0;45;
$GPXUP;3214;08:40:25;0;50	39497;8	73777;0;0;45;
$GPXUP;3214;08:40:26;0;50	39508;8	73773;0;0;41;
$GPXUP;3214;08:40:27;0;50	39518;8	73774;0;0;37;
$GPXUP;3214;08:40:28;0;50	39526;8	73784;0;0;39;
$GPXUP;3214;08:40:29;0;50	39532;8	73802;0;0;44;
$GPXUP;3214;08:40:30;0;50	39536;8	73822;0;0;49;
$GPXUP;3214;08:40:31;0;50	3954;8	73842;0;0;50;
$GPXUP;3214;08:40:32;0;50	39547;8	73859;0;0;49;
$GPXUP;3214;08:40:33;0;50	39554;8	73876;0;0;49;
$GPXUP;3214;08:40:34;0;50	3956;8	73893;0;0;46;
$GPXUP;3214;08:40:35;0;50	39562;8	73912;0;0;47;
$GPXUP;3214;08:40:36;0;50	3956;8	73932;0;0;54;
$GPXUP;3214;08:40:37;0;50	39556;8	73955;0;0;59;
$GPXUP;3214;08:40:38;0;50	39553;8	73979;0;0;59;
$GPXUP;3214;08:40:39;0;50	39553;8	74003;0;0;62;
$GPXUP;3214;08:40:40;0;50	39555;8	74027;0;0;61;
$GPXUP;3214;08:40:41;0;50	39556;8	74051;0;0;57;
$GPXUP;3214;08:40:42;0;50	39557;8	74074;0;0;59;
$GPXUP;3214;08:40:43;0;50	39558;8	74098;0;0;64;
$GPXUP;3214;08:40:44;0;50	39556;8	74125;0;0;69;
$GPXUP;3214;08:40:45;0;50	39553;8	74152;0;0;70;
$GPXUP;3214;08:40:46;0;50	39549;8	74179;0;0;70;
$GPXUP;3214;08:40:47;0;50	39544;8	74206;0;0;72;
$GPXUP;3214;08:40:48;0;50	39537;8	74233;0;0;75;
$GPXUP;3214;08:40:49;0;50	39527;8	74258;0;0;76;
$GPXUP;3214;08:40:50;0;50	39517;8	74284;0;0;75;
$GPXUP;3214;08:40:51;0;50	39508;8	7431;0;0;75;
$GPXUP;3214;08:40:52;0;50	39503;8	74338;0;0;74;
$GPXUP;3214;08:40:53;0;50	39499;8	74366;0;0;74;
$GPXUP;3214;08:40:54;0;50	39495;8	74394;0;0;72;
$GPXUP;3214;08:40:55;0;50	3949;8	74421;0;0;70;
$GPXUP;3214;08:40:56;0;50	39483;8	74446;0;0;72;
$GPXUP;3214;08:40:57;0;50	39473;8	7447;0;0;74;
$GPXUP;3214;08:40:58;0;50	3946;8	74491;0;0;73;
$GPXUP;3214;08:40:59;0;50	39445;8	74508;0;0;72;
$GPXUP;3214;08:41:00;0;50	3943;8	74522;0;0;71;
$GPXUP;3214;08:41:01;0;50	39415;8	74537;0;0;70;
$GPXUP;3214;08:41:02;0;50	39403;8	74556;0;0;68;
$GPXUP;3214;08:41:03;0;50	39395;8	74579;0;0;64;
$GPXUP;3214;08:41:04;0;50	39391;8	74606;0;0;71;
$GPXUP;3214;08:41:05;0;50	39386;8	74633;0;0;70;
$GPXUP;3214;08:41:06;0;50	39382;8	74658;0;0;65;
$GPXUP;3214;08:41:07;0;50	39378;8	74682;0;0;62;
$GPXUP;3214;08:41:08;0;50	39373;8	74704;0;0;59;
$GPXUP;3214;08:41:09;0;50	39366;8	74725;0;0;62;
$GPXUP;3214;08:41:10;0;50	39354;8	74741;0;0;64;
$GPXUP;3214;08:41:11;0;50	39339;8	7475;0;0;62;
$GPXUP;3214;08:41:12;0;50	39322;8	74752;0;0;67;
$GPXUP;3214;08:41:13;0;50	39305;8	74755;0;0;68;
$GPXUP;3214;08:41:14;0;50	39287;8	74754;0;0;68;
$GPXUP;3214;08:41:15;0;50	3927;8	74749;0;0;67;
$GPXUP;3214;08:41:16;0;50	39254;8	7474;0;0;66;
$GPXUP;3214;08:41:17;0;50	39239;8	74728;0;0;63;
$GPXUP;3214;08:41:18;0;50	39227;8	74712;0;0;61;
$GPXUP;3214;08:41:19;0;50	39219;8	74691;0;0;58;
$GPXUP;3214;08:41:20;0;50	39218;8	74668;0;0;52;
$GPXUP;3214;08:41:21;0;50	39223;8	74648;0;0;51;
$GPXUP;3214;08:41:22;0;50	39234;8	74642;0;0;35;
$GPXUP;3214;08:41:23;0;50	39248;8	74652;0;0;35;
$GPXUP;3214;08:41:24;0;50	39258;8	74672;0;0;42;
$GPXUP;3214;08:41:25;0;50	39268;8	74692;0;0;52;
$GPXUP;3214;08:41:26;0;50	39278;8	74707;0;0;49;
$GPXUP;3214;08:41:27;0;50	39289;8	7472;0;0;48;
$GPXUP;3214;08:41:28;0;50	393;8	74732;0;0;49;
$GPXUP;3214;08:41:29;0;50	3931;8	74744;0;0;48;
$GPXUP;3214;08:41:30;0;50	39319;8	74758;0;0;47;
$GPXUP;3214;08:41:31;0;50	39325;8	74773;0;0;45;
$GPXUP;3214;08:41:32;0;50	39331;8	74789;0;0;47;
$GPXUP;3214;08:41:33;0;50	39336;8	74808;0;0;54;
$GPXUP;3214;08:41:34;0;50	3934;8	74829;0;0;56;
$GPXUP;3214;08:41:35;0;50	39342;8	74851;0;0;55;
$GPXUP;3214;08:41:36;0;50	39346;8	74872;0;0;53;
$GPXUP;3214;08:41:37;0;50	39353;8	74889;0;0;52;
$GPXUP;3214;08:41:38;0;50	39362;8	74905;0;0;55;
$GPXUP;3214;08:41:39;0;50	39371;8	74922;0;0;56;
$GPXUP;3214;08:41:40;0;50	39377;8	74943;0;0;60;
$GPXUP;3214;08:41:41;0;50	39383;8	74965;0;0;60;
$GPXUP;3214;08:41:42;0;50	3939;8	74984;0;0;55;
$GPXUP;3214;08:41:43;0;50	394;8	74998;0;0;52;
$GPXUP;3214;08:41:44;0;50	39411;8	75009;0;0;54;
$GPXUP;3214;08:41:45;0;50	39424;8	75016;0;0;51;
$GPXUP;3214;08:41:46;0;50	39436;8	75018;0;0;49;
$GPXUP;3214;08:41:47;0;50	39449;8	75019;0;0;48;
$GPXUP;3214;08:41:48;0;50	39461;8	75025;0;0;52;
$GPXUP;3214;08:41:49;0;50	39472;8	75036;0;0;53;
$GPXUP;3214;08:41:50;0;50	3948;8	75052;0;0;50;
$GPXUP;3214;08:41:51;0;50	39488;8	75066;0;0;47;
$GPXUP;3214;08:41:52;0;50	39497;8	75079;0;0;50;
$GPXUP;3214;08:41:53;0;50	39506;8	75094;0;0;56;
$GPXUP;3214;08:41:54;0;50	39514;8	75113;0;0;56;
$GPXUP;3214;08:41:55;0;50	39516;8	75136;0;0;58;
$GPXUP;3214;08:41:56;0;50	39512;8	75161;0;0;57;
$GPXUP;3214;08:41:57;0;50	39504;8	75186;0;0;62;
$GPXUP;3214;08:41:58;0;50	395;8	7521;0;0;65;
$GPXUP;3214;08:41:59;0;50	395;8	75234;0;0;62;
$GPXUP;3214;08:42:00;0;50	39504;8	75253;0;0;51;
$GPXUP;3214;08:42:01;0;50	39512;8	75266;0;0;42;
$GPXUP;3214;08:42:02;0;50	39515;8	7527;0;0;24;
$GPXUP;3214;08:42:03;0;50	39515;8	75268;0;0;9;
$GPXUP;3214;08:42:04;0;50	39515;8	75265;0;0;4;
$GPXUP;3214;08:42:05;0;50	39514;8	75263;0;0;2;
$GPXUP;3214;08:42:06;0;50	39514;8	75261;0;0;1;
$GPXUP;3214;08:42:07;0;50	39513;8	7526;0;0;0;
$GPXUP;3214;08:42:08;0;50	39513;8	7526;0;0;0;
$GPXUP;3214;08:42:09;0;50	39513;8	7526;0;0;0;
$GPXUP;3214;08:42:10;0;50	39513;8	7526;0;0;0;
$GPXUP;3214;08:42:11;0;50	39513;8	7526;0;0;0;
$GPXUP;3214;08:42:12;0;50	39513;8	7526;0;0;0;
$GPXUP;3214;08:42:13;0;50	39513;8	7526;0;0;0;
$GPXUP;3214;08:42:14;0;50	39513;8	7526;0;0;0;
$GPXUP;3214;08:42:15;0;50	39513;8	7526;0;0;0;
$GPXUP;3214;08:42:16;0;50	39513;8	7526;0;0;0;
$GPXUP;3214;08:42:17;0;50	39513;8	7526;0;0;0;
$GPXUP;3214;08:42:18;0;50	39513;8	7526;0;0;0;
$GPXUP;3214;08:42:19;0;50	39513;8	7526;0;0;0;
$GPXUP;3214;08:42:20;0;50	39513;8	7526;0;0;0;
$GPXUP;3214;08:42:21;0;50	39513;8	7526;0;0;0;
$GPXUP;3214;08:42:22;0;50	39513;8	7526;0;0;0;
$GPXUP;3214;08:42:23;0;50	39513;8	7526;0;0;0;
$GPXUP;3214;08:42:24;0;50	39513;8	7526;0;0;0;
$GPXUP;3214;08:42:25;0;50	39513;8	7526;0;0;0;
$GPXUP;3214;08:42:26;0;50	39513;8	7526;0;0;0;
$GPXUP;3214;08:42:27;0;50	39513;8	7526;0;0;0;
$GPXUP;3214;08:42:28;0;50	39513;8	7526;0;0;0;
$GPXUP;3214;08:42:29;0;50	39513;8	7526;0;0;0;
$GPXUP;3214;08:42:30;0;50	39513;8	7526;0;0;0;
$GPXUP;3214;08:42:31;0;50	39513;8	7526;0;0;0;
$GPXUP;3214;08:42:32;0;50	39513;8	7526;0;0;0;
$GPXUP;3214;08:42:33;0;50	39513;8	7526;0;0;0;
$GPXUP;3214;08:42:34;0;50	39513;8	7526;0;0;0;
$GPXUP;3214;08:42:35;0;50	39513;8	7526;0;0;0;
$GPXUP;3214;08:42:36;0;50	39513;8	7526;0;0;0;
$GPXUP;3214;08:42:37;0;50	39513;8	7526;0;0;0;
$GPXUP;3214;08:42:38;0;50	39513;8	7526;0;0;0;
$GPXUP;3214;08:42:39;0;50	39513;8	7526;0;0;0;
$GPXUP;3214;08:42:40;0;50	39513;8	7526;0;0;0;
$GPXUP;3214;08:42:41;0;50	39513;8	7526;0;0;0;
$GPXUP;3214;08:42:42;0;50	39513;8	7526;0;0;0;
$GPXUP;3214;08:42:43;0;50	39513;8	7526;0;0;0;
$GPXUP;3214;08:42:44;0;50	39513;8	7526;0;0;0;
$GPXUP;3214;08:42:45;0;50	39513;8	7526;0;0;0;
$GPXUP;3214;08:42:46;0;50	39513;8	7526;0;0;0;
$GPXUP;3214;08:42:47;0;50	39513;8	7526;0;0;0;
$GPXUP;3214;08:42:48;0;50	39513;8	7526;0;0;0;
$GPXUP;3214;08:42:49;0;50	39513;8	7526;0;0;0;
$GPXUP;3214;08:42:50;0;50	39513;8	7526;0;0;0;
$GPXUP;3214;08:42:51;0;50	39513;8	7526;0;0;0;
$GPXUP;3214;08:42:52;0;50	39513;8	7526;0;0;0;
$GPXUP;3214;08:42:53;0;50	39513;8	7526;0;0;0;
$GPXUP;3214;08:42:54;0;50	39513;8	7526;0;0;0;
$GPXUP;3214;08:42:55;0;50	39513;8	7526;0;0;0;
$GPXUP;3214;08:42:56;0;50	39513;8	7526;0;0;0;
$GPXUP;3214;08:42:57;0;50	39513;8	7526;0;0;0;
$GPXUP;3214;08:42:58;0;50	39513;8	7526;0;0;0;
$GPXUP;3214;08:42:59;0;50	39513;8	7526;0;0;0;
$GPXUP;3214;08:43:00;0;50	39516;8	7525;0;0;0;
$GPXUP;3214;08:43:01;0;50	39516;8	7525;0;0;0;
$GPXUP;3214;08:43:02;0;50	39516;8	7525;0;0;0;
$GPXUP;3214;08:43:03;0;50	39516;8	7525;0;0;0;
$GPXUP;3214;08:43:04;0;50	39516;8	7525;0;0;0;
$GPXUP;3214;08:43:05;0;50	39516;8	7525;0;0;0;
$GPXUP;3214;08:43:06;0;50	39516;8	7525;0;0;0;
$GPXUP;3214;08:43:07;0;50	39516;8	7525;0;0;0;
$GPXUP;3214;08:43:08;0;50	39516;8	7525;0;0;0;
$GPXUP;3214;08:43:09;0;50	39516;8	7525;0;0;0;
$GPXUP;3214;08:43:10;0;50	39516;8	7525;0;0;0;
$GPXUP;3214;08:43:11;0;50	39516;8	7525;0;0;0;
$GPXUP;3214;08:43:12;0;50	39516;8	7525;0;0;0;
$GPXUP;3214;08:43:13;0;50	39516;8	7525;0;0;0;
$GPXUP;3214;08:43:14;0;50	39516;8	7525;0;0;0;
$GPXUP;3214;08:43:15;0;50	39516;8	7525;0;0;0;
$GPXUP;3214;08:43:16;0;50	39516;8	7525;0;0;0;
$GPXUP;3214;08:43:17;0;50	39516;8	7525;0;0;0;
$GPXUP;3214;08:43:18;0;50	39516;8	7525;0;0;0;
$GPXUP;3214;08:43:19;0;50	39516;8	7525;0;0;0;
$GPXUP;3214;08:43:20;0;50	39516;8	7525;0;0;0;
$GPXUP;3214;08:43:21;0;50	39516;8	7525;0;0;0;
$GPXUP;3214;08:43:22;0;50	39516;8	7525;0;0;0;
$GPXUP;3214;08:43:23;0;50	39516;8	7525;0;0;0;
$GPXUP;3214;08:43:24;0;50	39516;8	7525;0;0;0;
$GPXUP;3214;08:43:25;0;50	39516;8	7525;0;0;0;
$GPXUP;3214;08:43:26;0;50	39516;8	7525;0;0;0;
$GPXUP;3214;08:43:27;0;50	39516;8	7525;0;0;0;
$GPXUP;3214;08:43:28;0;50	39516;8	7525;0;0;0;
$GPXUP;3214;08:43:29;0;50	39516;8	7525;0;0;0;
$GPXUP;3214;08:43:30;0;50	39516;8	7525;0;0;0;
$GPXUP;3214;08:43:31;0;50	39516;8	7525;0;0;0;
$GPXUP;3214;08:43:32;0;50	39516;8	7525;0;0;0;
$GPXUP;3214;08:43:33;0;50	39516;8	7525;0;0;0;
$GPXUP;3214;08:43:34;0;50	39516;8	7525;0;0;0;
$GPXUP;3214;08:43:35;0;50	39516;8	7525;0;0;0;
$GPXUP;3214;08:43:36;0;50	39516;8	7525;0;0;0;
$GPXUP;3214;08:43:37;0;50	39516;8	7525;0;0;0;
$GPXUP;3214;08:43:38;0;50	39516;8	7525;0;0;0;
$GPXUP;3214;08:43:39;0;50	39516;8	7525;0;0;0;
$GPXUP;3214;08:43:40;0;50	39516;8	7525;0;0;0;
$GPXUP;3214;08:43:41;0;50	39516;8	7525;0;0;0;
$GPXUP;3214;08:43:42;0;50	39516;8	7525;0;0;0;
$GPXUP;3214;08:43:43;0;50	39516;8	7525;0;0;0;
$GPXUP;3214;08:43:44;0;50	39516;8	7525;0;0;0;
$GPXUP;3214;08:43:45;0;50	39516;8	7525;0;0;0;
$GPXUP;3214;08:43:46;0;50	39516;8	7525;0;0;0;
$GPXUP;3214;08:43:47;0;50	39516;8	7525;0;0;0;
$GPXUP;3214;08:43:48;0;50	39516;8	7525;0;0;0;
$GPXUP;3214;08:43:49;0;50	39516;8	7525;0;0;0;
$GPXUP;3214;08:43:50;0;50	39516;8	7525;0;0;0;
$GPXUP;3214;08:43:51;0;50	39516;8	7525;0;0;0;
$GPXUP;3214;08:43:52;0;50	39516;8	7525;0;0;0;
$GPXUP;3214;08:43:53;0;50	39516;8	7525;0;0;0;
$GPXUP;3214;08:43:54;0;50	39516;8	7525;0;0;0;
$GPXUP;3214;08:43:55;0;50	39516;8	7525;0;0;0;
$GPXUP;3214;08:43:56;0;50	39516;8	7525;0;0;0;
$GPXUP;3214;08:43:57;0;50	39516;8	7525;0;0;0;
$GPXUP;3214;08:43:58;0;50	39516;8	7525;0;0;0;
$GPXUP;3214;08:43:59;0;50	39516;8	7525;0;0;0;
$GPXUP;3214;08:44:00;0;50	39516;8	7525;0;0;0;
$GPXUP;3214;08:44:01;0;50	39516;8	7525;0;0;0;
$GPXUP;3214;08:44:02;0;50	39516;8	7525;0;0;0;
$GPXUP;3214;08:44:03;0;50	39516;8	7525;0;0;0;
$GPXUP;3214;08:44:04;0;50	39516;8	7525;0;0;0;
$GPXUP;3214;08:44:05;0;50	39516;8	7525;0;0;0;
$GPXUP;3214;08:44:06;0;50	39516;8	7525;0;0;0;
$GPXUP;3214;08:44:07;0;50	39516;8	7525;0;0;0;
$GPXUP;3214;08:44:08;0;50	39516;8	7525;0;0;0;
$GPXUP;3214;08:44:09;0;50	39516;8	7525;0;0;0;
$GPXUP;3214;08:44:10;0;50	39516;8	7525;0;0;0;
$GPXUP;3214;08:44:11;0;50	39516;8	7525;0;0;0;
$GPXUP;3214;08:44:12;0;50	39516;8	7525;0;0;0;
$GPXUP;3214;08:44:13;0;50	39516;8	7525;0;0;0;
$GPXUP;3214;08:44:14;0;50	39516;8	7525;0;0;0;
$GPXUP;3214;08:44:15;0;50	39516;8	7525;0;0;0;
$GPXUP;3214;08:44:16;0;50	39516;8	7525;0;0;0;
$GPXUP;3214;08:44:17;0;50	39516;8	7525;0;0;0;
$GPXUP;3214;08:44:18;0;50	39516;8	7525;0;0;0;
$GPXUP;3214;08:44:19;0;50	39516;8	7525;0;0;0;
$GPXUP;3214;08:44:20;0;50	39516;8	7525;0;0;0;
$GPXUP;3214;08:44:21;0;50	39516;8	7525;0;0;0;
$GPXUP;3214;08:44:22;0;50	39516;8	7525;0;0;0;
$GPXUP;3214;08:44:23;0;50	39516;8	7525;0;0;0;
$GPXUP;3214;08:44:24;0;50	39516;8	7525;0;0;0;
$GPXUP;3214;08:44:25;0;50	39516;8	7525;0;0;0;
$GPXUP;3214;08:44:26;0;50	39516;8	7525;0;0;0;
$GPXUP;3214;08:44:27;0;50	39516;8	7525;0;0;0;
$GPXUP;3214;08:44:28;0;50	39516;8	7525;0;0;0;
$GPXUP;3214;08:44:29;0;50	39516;8	7525;0;0;0;
$GPXUP;3214;08:44:30;0;50	39516;8	7525;0;0;0;
$GPXUP;3214;08:44:31;0;50	39516;8	7525;0;0;0;
$GPXUP;3214;08:44:32;0;50	39516;8	7525;0;0;0;
$GPXUP;3214;08:44:33;0;50	39516;8	7525;0;0;0;
$GPXUP;3214;08:44:34;0;50	39516;8	7525;0;0;0;
$GPXUP;3214;08:44:35;0;50	39516;8	7525;0;0;0;
$GPXUP;3214;08:44:36;0;50	39516;8	7525;0;0;0;
$GPXUP;3214;08:44:37;0;50	39516;8	7525;0;0;0;
$GPXUP;3214;08:44:38;0;50	39516;8	7525;0;0;0;
$GPXUP;3214;08:44:39;0;50	39516;8	7525;0;0;0;
$GPXUP;3214;08:44:40;0;50	39516;8	7525;0;0;0;
$GPXUP;3214;08:44:41;0;50	39516;8	7525;0;0;0;
$GPXUP;3214;08:44:42;0;50	39516;8	7525;0;0;0;
$GPXUP;3214;08:44:43;0;50	39516;8	7525;0;0;0;
$GPXUP;3214;08:44:44;0;50	39516;8	7525;0;0;0;
$GPXUP;3214;08:44:45;0;50	39516;8	7525;0;0;0;
$GPXUP;3214;08:44:46;0;50	39516;8	7525;0;0;0;
$GPXUP;3214;08:44:47;0;50	39516;8	7525;0;0;0;
$GPXUP;3214;08:44:48;0;50	39516;8	7525;0;0;0;
$GPXUP;3214;08:44:49;0;50	39516;8	7525;0;0;0;
$GPXUP;3214;08:44:50;0;50	39516;8	7525;0;0;0;
$GPXUP;3214;08:44:51;0;50	39516;8	7525;0;0;0;
$GPXUP;3214;08:44:52;0;50	39516;8	7525;0;0;0;
$GPXUP;3214;08:44:53;0;50	39516;8	7525;0;0;0;
$GPXUP;3214;08:44:54;0;50	39516;8	7525;0;0;0;
$GPXUP;3214;08:44:55;0;50	39516;8	7525;0;0;0;
$GPXUP;3214;08:44:56;0;50	39516;8	7525;0;0;0;
$GPXUP;3214;08:44:57;0;50	39516;8	7525;0;0;0;
$GPXUP;3214;08:44:58;0;50	39516;8	7525;0;0;0;
$GPXUP;3214;08:44:59;0;50	39516;8	7525;0;0;0;
$GPXUP;3214;08:45:00;0;50	39516;8	7525;0;0;0;
$GPXUP;3214;08:45:01;0;50	39516;8	7525;0;0;0;
$GPXUP;3214;08:45:02;0;50	39516;8	7525;0;0;0;
$GPXUP;3214;08:45:03;0;50	39516;8	7525;0;0;0;
$GPXUP;3214;08:45:04;0;50	39516;8	7525;0;0;0;
$GPXUP;3214;08:45:05;0;50	39516;8	7525;0;0;0;
$GPXUP;3214;08:45:06;0;50	39516;8	7525;0;0;0;
$GPXUP;3214;08:45:07;0;50	39516;8	7525;0;0;0;
$GPXUP;3214;08:45:08;0;50	39516;8	7525;0;0;0;
$GPXUP;3214;08:45:09;0;50	39516;8	7525;0;0;0;
$GPXUP;3214;08:45:10;0;50	39516;8	7525;0;0;0;
$GPXUP;3214;08:45:11;0;50	39516;8	7525;0;0;0;
$GPXUP;3214;08:45:12;0;50	39516;8	7525;0;0;0;
$GPXUP;3214;08:45:13;0;50	39516;8	7525;0;0;0;
$GPXUP;3214;08:45:14;0;50	39516;8	7525;0;0;0;
$GPXUP;3214;08:45:15;0;50	39516;8	7525;0;0;0;
$GPXUP;3214;08:45:16;0;50	39516;8	7525;0;0;0;
$GPXUP;3214;08:45:17;0;50	39516;8	7525;0;0;0;
$GPXUP;3214;08:45:18;0;50	39516;8	7525;0;0;0;
$GPXUP;3214;08:45:19;0;50	39516;8	7525;0;0;0;
$GPXUP;3214;08:45:20;0;50	39516;8	7525;0;0;0;
$GPXUP;3214;08:45:21;0;50	39516;8	7525;0;0;0;
$GPXUP;3214;08:45:22;0;50	39516;8	7525;0;0;0;
$GPXUP;3214;08:45:23;0;50	39516;8	7525;0;0;0;
$GPXUP;3214;08:45:24;0;50	39516;8	7525;0;0;0;
$GPXUP;3214;08:45:25;0;50	39516;8	7525;0;0;0;
$GPXUP;3214;08:45:26;0;50	39516;8	7525;0;0;0;
$GPXUP;3214;08:45:27;0;50	39516;8	7525;0;0;0;
$GPXUP;3214;08:45:28;0;50	39516;8	7525;0;0;0;
$GPXUP;3214;08:45:29;0;50	39516;8	7525;0;0;0;
$GPXUP;3214;08:45:30;0;50	39516;8	7525;0;0;0;
$GPXUP;3214;08:45:31;0;50	39516;8	7525;0;0;0;
$GPXUP;3214;08:45:32;0;50	39516;8	7525;0;0;0;
$GPXUP;3214;08:45:33;0;50	39516;8	7525;0;0;0;
$GPXUP;3214;08:45:34;0;50	39516;8	7525;0;0;0;
$GPXUP;3214;08:45:35;0;50	39516;8	7525;0;0;0;
$GPXUP;3214;08:45:36;0;50	39516;8	7525;0;0;0;
$GPXUP;3214;08:45:37;0;50	39516;8	7525;0;0;0;
$GPXUP;3214;08:45:38;0;50	39516;8	7525;0;0;0;
$GPXUP;3214;08:45:39;0;50	39516;8	7525;0;0;0;
$GPXUP;3214;08:45:40;0;50	39516;8	7525;0;0;0;
$GPXUP;3214;08:45:41;0;50	39516;8	7525;0;0;0;
$GPXUP;3214;08:45:42;0;50	39516;8	7525;0;0;0;
$GPXUP;3214;08:45:43;0;50	39516;8	7525;0;0;0;
$GPXUP;3214;08:45:44;0;50	39516;8	7525;0;0;0;
$GPXUP;3214;08:45:45;0;50	39516;8	7525;0;0;0;
$GPXUP;3214;08:45:46;0;50	39516;8	7525;0;0;0;
$GPXUP;3214;08:45:47;0;50	39516;8	7525;0;0;0;
$GPXUP;3214;08:45:48;0;50	39516;8	7525;0;0;0;
$GPXUP;3214;08:45:49;0;50	39516;8	7525;0;0;0;
$GPXUP;3214;08:45:50;0;50	39516;8	7525;0;0;0;
$GPXUP;3214;08:45:51;0;50	39516;8	7525;0;0;0;
$GPXUP;3214;08:45:52;0;50	39516;8	7525;0;0;0;
$GPXUP;3214;08:45:53;0;50	39516;8	7525;0;0;0;
$GPXUP;3214;08:45:54;0;50	39516;8	7525;0;0;0;
$GPXUP;3214;08:45:55;0;50	39516;8	7525;0;0;0;
$GPXUP;3214;08:45:56;0;50	39516;8	7525;0;0;0;
$GPXUP;3214;08:45:57;0;50	39516;8	7525;0;0;0;
$GPXUP;3214;08:45:58;0;50	39516;8	7525;0;0;0;
$GPXUP;3214;08:45:59;0;50	39516;8	7525;0;0;0;
$GPXUP;3214;08:46:00;0;50	39516;8	7525;0;0;0;
$GPXUP;3214;08:46:01;0;50	39516;8	7525;0;0;0;
$GPXUP;3214;08:46:02;0;50	39516;8	7525;0;0;0;
$GPXUP;3214;08:46:03;0;50	39516;8	7525;0;0;0;
$GPXUP;3214;08:46:04;0;50	39516;8	7525;0;0;0;
$GPXUP;3214;08:46:05;0;50	39516;8	7525;0;0;0;
$GPXUP;3214;08:46:06;0;50	39516;8	7525;0;0;0;
$GPXUP;3214;08:46:07;0;50	39516;8	7525;0;0;0;
$GPXUP;3214;08:46:08;0;50	39516;8	7525;0;0;0;
$GPXUP;3214;08:46:09;0;50	39516;8	7525;0;0;0;
$GPXUP;3214;08:46:10;0;50	39516;8	7525;0;0;0;
$GPXUP;3214;08:46:11;0;50	39516;8	7525;0;0;0;
$GPXUP;3214;08:46:12;0;50	39516;8	7525;0;0;0;
$GPXUP;3214;08:46:13;0;50	39516;8	7525;0;0;0;
$GPXUP;3214;08:46:14;0;50	39516;8	7525;0;0;0;
$GPXUP;3214;08:46:15;0;50	39516;8	7525;0;0;0;
$GPXUP;3214;08:46:16;0;50	39516;8	7525;0;0;0;
$GPXUP;3214;08:46:17;0;50	39516;8	7525;0;0;0;
$GPXUP;3214;08:46:18;0;50	39516;8	7525;0;0;0;
$GPXUP;3214;08:46:19;0;50	39516;8	7525;0;0;0;
$GPXUP;3214;08:46:20;0;50	39516;8	7525;0;0;0;
$GPXUP;3214;08:46:21;0;50	39516;8	7525;0;0;0;
$GPXUP;3214;08:46:22;0;50	39516;8	7525;0;0;0;
$GPXUP;3214;08:46:23;0;50	39516;8	7525;0;0;0;
$GPXUP;3214;08:46:24;0;50	39516;8	7525;0;0;0;
$GPXUP;3214;08:46:25;0;50	39516;8	7525;0;0;0;
$GPXUP;3214;08:46:26;0;50	39516;8	7525;0;0;0;
$GPXUP;3214;08:46:27;0;50	39516;8	7525;0;0;0;
$GPXUP;3214;08:46:28;0;50	39516;8	7525;0;0;0;
$GPXUP;3214;08:46:29;0;50	39516;8	7525;0;0;0;
$GPXUP;3214;08:46:30;0;50	39516;8	7525;0;0;0;
$GPXUP;3214;08:46:31;0;50	39516;8	7525;0;0;0;
$GPXUP;3214;08:46:32;0;50	39516;8	7525;0;0;0;
$GPXUP;3214;08:46:33;0;50	39516;8	7525;0;0;0;
$GPXUP;3214;08:46:34;0;50	39516;8	7525;0;0;0;
$GPXUP;3214;08:46:35;0;50	39516;8	7525;0;0;0;
$GPXUP;3214;08:46:36;0;50	39516;8	7525;0;0;0;
$GPXUP;3214;08:46:37;0;50	39516;8	7525;0;0;0;
$GPXUP;3214;08:46:38;0;50	39516;8	7525;0;0;0;
$GPXUP;3214;08:46:39;0;50	39516;8	7525;0;0;0;
$GPXUP;3214;08:46:40;0;50	39516;8	7525;0;0;0;
$GPXUP;3214;08:46:41;0;50	39516;8	7525;0;0;0;
$GPXUP;3214;08:46:42;0;50	39516;8	7525;0;0;0;
$GPXUP;3214;08:46:43;0;50	39516;8	7525;0;0;0;
$GPXUP;3214;08:46:44;0;50	39516;8	7525;0;0;0;
$GPXUP;3214;08:46:45;0;50	39516;8	7525;0;0;0;
$GPXUP;3214;08:46:46;0;50	39516;8	7525;0;0;0;
$GPXUP;3214;08:46:47;0;50	39516;8	7525;0;0;0;
$GPXUP;3214;08:46:48;0;50	39516;8	7525;0;0;0;
$GPXUP;3214;08:46:49;0;50	39516;8	7525;0;0;0;
$GPXUP;3214;08:46:50;0;50	39516;8	7525;0;0;0;
$GPXUP;3214;08:46:51;0;50	39516;8	7525;0;0;0;
$GPXUP;3214;08:46:52;0;50	39516;8	7525;0;0;0;
$GPXUP;3214;08:46:53;0;50	39516;8	7525;0;0;0;
$GPXUP;3214;08:46:54;0;50	39516;8	7525;0;0;0;
$GPXUP;3214;08:46:55;0;50	39516;8	7525;0;0;0;
$GPXUP;3214;08:46:56;0;50	39516;8	7525;0;0;0;
$GPXUP;3214;08:46:57;0;50	39516;8	7525;0;0;0;
$GPXUP;3214;08:46:58;0;50	39516;8	7525;0;0;0;
$GPXUP;3214;08:46:59;0;50	39516;8	7525;0;0;0;
$GPXUP;3214;08:47:00;0;50	39516;8	7525;0;0;0;
$GPXUP;3214;08:47:01;0;50	39516;8	7525;0;0;0;
$GPXUP;3214;08:47:02;0;50	39516;8	7525;0;0;0;
$GPXUP;3214;08:47:03;0;50	39516;8	7525;0;0;0;
$GPXUP;3214;08:47:04;0;50	39516;8	7525;0;0;0;
$GPXUP;3214;08:47:05;0;50	39516;8	7525;0;0;0;
$GPXUP;3214;08:47:06;0;50	39516;8	7525;0;0;0;
$GPXUP;3214;08:47:07;0;50	39516;8	7525;0;0;0;
$GPXUP;3214;08:47:08;0;50	39516;8	7525;0;0;0;
$GPXUP;3214;08:47:09;0;50	39516;8	7525;0;0;0;
$GPXUP;3214;08:47:10;0;50	39516;8	7525;0;0;0;
$GPXUP;3214;08:47:11;0;50	39516;8	7525;0;0;0;
$GPXUP;3214;08:47:12;0;50	39516;8	7525;0;0;0;
$GPXUP;3214;08:47:13;0;50	39516;8	7525;0;0;0;
$GPXUP;3214;08:47:14;0;50	39516;8	7525;0;0;0;
$GPXUP;3214;08:47:15;0;50	39516;8	7525;0;0;0;
$GPXUP;3214;08:47:16;0;50	39516;8	7525;0;0;0;
$GPXUP;3214;08:47:17;0;50	39516;8	7525;0;0;0;
$GPXUP;3214;08:47:18;0;50	39516;8	7525;0;0;0;
$GPXUP;3214;08:47:19;0;50	39516;8	7525;0;0;0;
$GPXUP;3214;08:47:20;0;50	39516;8	7525;0;0;0;
$GPXUP;3214;08:47:21;0;50	39516;8	7525;0;0;0;
$GPXUP;3214;08:47:22;0;50	39516;8	7525;0;0;0;
$GPXUP;3214;08:47:23;0;50	39516;8	7525;0;0;0;
$GPXUP;3214;08:47:24;0;50	39516;8	7525;0;0;0;
$GPXUP;3214;08:47:25;0;50	39516;8	7525;0;0;0;
$GPXUP;3214;08:47:26;0;50	39516;8	7525;0;0;0;
$GPXUP;3214;08:47:27;0;50	39516;8	7525;0;0;0;
$GPXUP;3214;08:47:28;0;50	39516;8	7525;0;0;0;
$GPXUP;3214;08:47:29;0;50	39516;8	7525;0;0;0;
$GPXUP;3214;08:47:30;0;50	39516;8	7525;0;0;0;
$GPXUP;3214;08:47:31;0;50	39516;8	7525;0;0;0;
$GPXUP;3214;08:47:32;0;50	39516;8	7525;0;0;0;
$GPXUP;3214;08:47:33;0;50	39516;8	7525;0;0;0;
$GPXUP;3214;08:47:34;0;50	39516;8	7525;0;0;0;
$GPXUP;3214;08:47:35;0;50	39516;8	7525;0;0;0;
$GPXUP;3214;08:47:36;0;50	39516;8	7525;0;0;0;
$GPXUP;3214;08:47:37;0;50	39516;8	7525;0;0;0;
$GPXUP;3214;08:47:38;0;50	39516;8	7525;0;0;0;
$GPXUP;3214;08:47:39;0;50	39516;8	7525;0;0;0;
$GPXUP;3214;08:47:40;0;50	39516;8	7525;0;0;0;
$GPXUP;3214;08:47:41;0;50	39516;8	7525;0;0;0;
$GPXUP;3214;08:47:42;0;50	39516;8	7525;0;0;0;
$GPXUP;3214;08:47:43;0;50	39516;8	7525;0;0;0;
$GPXUP;3214;08:47:44;0;50	39516;8	7525;0;0;0;
$GPXUP;3214;08:47:45;0;50	39516;8	7525;0;0;0;
$GPXUP;3214;08:47:46;0;50	39516;8	7525;0;0;0;
$GPXUP;3214;08:47:47;0;50	39516;8	7525;0;0;0;
$GPXUP;3214;08:47:48;0;50	39516;8	7525;0;0;0;
$GPXUP;3214;08:47:49;0;50	39516;8	7525;0;0;0;
$GPXUP;3214;08:47:50;0;50	39516;8	7525;0;0;0;
$GPXUP;3214;08:47:51;0;50	39516;8	7525;0;0;0;
$GPXUP;3214;08:47:52;0;50	39516;8	7525;0;0;0;
$GPXUP;3214;08:47:53;0;50	39516;8	7525;0;0;0;
$GPXUP;3214;08:47:54;0;50	39516;8	7525;0;0;0;
$GPXUP;3214;08:47:55;0;50	39516;8	7525;0;0;0;
$GPXUP;3214;08:47:56;0;50	39516;8	7525;0;0;0;
$GPXUP;3214;08:47:57;0;50	39516;8	7525;0;0;0;
$GPXUP;3214;08:47:58;0;50	39516;8	7525;0;0;0;
$GPXUP;3214;08:47:59;0;50	39516;8	7525;0;0;0;
$GPXUP;3214;08:48:00;0;50	39516;8	7525;0;0;0;
$GPXUP;3214;08:48:01;0;50	39516;8	7525;0;0;0;
$GPXUP;3214;08:48:02;0;50	39516;8	7525;0;0;0;
$GPXUP;3214;08:48:03;0;50	39516;8	7525;0;0;0;
$GPXUP;3214;08:48:04;0;50	39516;8	7525;0;0;0;
$GPXUP;3214;08:48:05;0;50	39516;8	7525;0;0;0;
$GPXUP;3214;08:48:06;0;50	39516;8	7525;0;0;0;
$GPXUP;3214;08:48:07;0;50	39516;8	7525;0;0;0;
$GPXUP;3214;08:48:08;0;50	39516;8	7525;0;0;0;
$GPXUP;3214;08:48:09;0;50	39516;8	7525;0;0;0;
$GPXUP;3214;08:48:10;0;50	39516;8	7525;0;0;0;
$GPXUP;3214;08:48:11;0;50	39516;8	7525;0;0;0;
$GPXUP;3214;08:48:12;0;50	39516;8	7525;0;0;0;
$GPXUP;3214;08:48:13;0;50	39516;8	7525;0;0;0;
$GPXUP;3214;08:48:14;0;50	39516;8	7525;0;0;0;
$GPXUP;3214;08:48:15;0;50	39516;8	7525;0;0;0;
$GPXUP;3214;08:48:16;0;50	39516;8	7525;0;0;0;
$GPXUP;3214;08:48:17;0;50	39516;8	7525;0;0;0;
$GPXUP;3214;08:48:18;0;50	39516;8	7525;0;0;0;
$GPXUP;3214;08:48:19;0;50	39516;8	7525;0;0;0;
$GPXUP;3214;08:48:20;0;50	39516;8	7525;0;0;0;
$GPXUP;3214;08:48:21;0;50	39516;8	7525;0;0;0;
$GPXUP;3214;08:48:22;0;50	39516;8	7525;0;0;0;
$GPXUP;3214;08:48:23;0;50	39516;8	7525;0;0;0;
$GPXUP;3214;08:48:24;0;50	39516;8	7525;0;0;0;
$GPXUP;3214;08:48:25;0;50	39516;8	7525;0;0;0;
$GPXUP;3214;08:48:26;0;50	39516;8	7525;0;0;0;
$GPXUP;3214;08:48:27;0;50	39516;8	7525;0;0;0;
$GPXUP;3214;08:48:28;0;50	39516;8	7525;0;0;0;
$GPXUP;3214;08:48:29;0;50	39516;8	7525;0;0;0;
$GPXUP;3214;08:48:30;0;50	39516;8	7525;0;0;0;
$GPXUP;3214;08:48:31;0;50	39516;8	7525;0;0;0;
$GPXUP;3214;08:48:32;0;50	39516;8	7525;0;0;0;
$GPXUP;3214;08:48:33;0;50	39516;8	7525;0;0;0;
$GPXUP;3214;08:48:34;0;50	39516;8	7525;0;0;0;
$GPXUP;3214;08:48:35;0;50	39516;8	7525;0;0;0;
$GPXUP;3214;08:48:36;0;50	39516;8	7525;0;0;0;
$GPXUP;3214;08:48:37;0;50	39516;8	7525;0;0;0;
$GPXUP;3214;08:48:38;0;50	39516;8	7525;0;0;0;
$GPXUP;3214;08:48:39;0;50	39516;8	7525;0;0;0;
$GPXUP;3214;08:48:40;0;50	39516;8	7525;0;0;0;
$GPXUP;3214;08:48:41;0;50	39516;8	7525;0;0;0;
$GPXUP;3214;08:48:42;0;50	39516;8	7525;0;0;0;
$GPXUP;3214;08:48:43;0;50	39516;8	7525;0;0;0;
$GPXUP;3214;08:48:44;0;50	39516;8	7525;0;0;0;
$GPXUP;3214;08:48:45;0;50	39516;8	7525;0;0;0;
$GPXUP;3214;08:48:46;0;50	39516;8	7525;0;0;0;
$GPXUP;3214;08:48:47;0;50	39516;8	7525;0;0;0;
$GPXUP;3214;08:48:48;0;50	39516;8	7525;0;0;0;
$GPXUP;3214;08:48:49;0;50	39516;8	7525;0;0;0;
$GPXUP;3214;08:48:50;0;50	39516;8	7525;0;0;0;
$GPXUP;3214;08:48:51;0;50	39516;8	7525;0;0;0;
$GPXUP;3214;08:48:52;0;50	39516;8	7525;0;0;0;
$GPXUP;3214;08:48:53;0;50	39516;8	7525;0;0;0;
$GPXUP;3214;08:48:54;0;50	39516;8	7525;0;0;0;
$GPXUP;3214;08:48:55;0;50	39516;8	7525;0;0;0;
$GPXUP;3214;08:48:56;0;50	39516;8	7525;0;0;0;
$GPXUP;3214;08:48:57;0;50	39516;8	7525;0;0;0;
$GPXUP;3214;08:48:58;0;50	39516;8	7525;0;0;0;
$GPXUP;3214;08:48:59;0;50	39516;8	7525;0;0;0;
$GPXUP;3214;08:49:00;0;50	39516;8	7525;0;0;0;
$GPXUP;3214;08:49:01;0;50	39516;8	7525;0;0;0;
$GPXUP;3214;08:49:02;0;50	39516;8	7525;0;0;0;
$GPXUP;3214;08:49:03;0;50	39516;8	7525;0;0;0;
$GPXUP;3214;08:49:04;0;50	39516;8	7525;0;0;0;
$GPXUP;3214;08:49:05;0;50	39516;8	7525;0;0;0;
$GPXUP;3214;08:49:06;0;50	39516;8	7525;0;0;0;
$GPXUP;3214;08:49:07;0;50	39516;8	7525;0;0;0;
$GPXUP;3214;08:49:08;0;50	39516;8	7525;0;0;0;
$GPXUP;3214;08:49:09;0;50	39516;8	7525;0;0;0;
$GPXUP;3214;08:49:10;0;50	39516;8	7525;0;0;0;
$GPXUP;3214;08:49:11;0;50	39516;8	7525;0;0;0;
$GPXUP;3214;08:49:12;0;50	39516;8	7525;0;0;0;
$GPXUP;3214;08:49:13;0;50	39516;8	7525;0;0;0;
$GPXUP;3214;08:49:14;0;50	39516;8	7525;0;0;0;
$GPXUP;3214;08:49:15;0;50	39516;8	7525;0;0;0;
$GPXUP;3214;08:49:16;0;50	39516;8	7525;0;0;0;
$GPXUP;3214;08:49:17;0;50	39516;8	7525;0;0;0;
$GPXUP;3214;08:49:18;0;50	39516;8	7525;0;0;0;
$GPXUP;3214;08:49:19;0;50	39516;8	7525;0;0;0;
$GPXUP;3214;08:49:20;0;50	39516;8	7525;0;0;0;
$GPXUP;3214;08:49:21;0;50	39516;8	7525;0;0;0;
$GPXUP;3214;08:49:22;0;50	39516;8	7525;0;0;0;
$GPXUP;3214;08:49:23;0;50	39516;8	7525;0;0;0;
$GPXUP;3214;08:49:24;0;50	39516;8	7525;0;0;0;
$GPXUP;3214;08:49:25;0;50	39516;8	7525;0;0;0;
$GPXUP;3214;08:49:26;0;50	39516;8	7525;0;0;0;
$GPXUP;3214;08:49:27;0;50	39516;8	7525;0;0;0;
$GPXUP;3214;08:49:28;0;50	39516;8	7525;0;0;0;
$GPXUP;3214;08:49:29;0;50	39516;8	7525;0;0;0;
$GPXUP;3214;08:49:30;0;50	39516;8	7525;0;0;0;
$GPXUP;3214;08:49:31;0;50	39516;8	7525;0;0;0;
$GPXUP;3214;08:49:32;0;50	39516;8	7525;0;0;0;
$GPXUP;3214;08:49:33;0;50	39516;8	7525;0;0;0;
$GPXUP;3214;08:49:34;0;50	39516;8	7525;0;0;0;
$GPXUP;3214;08:49:35;0;50	39516;8	7525;0;0;0;
$GPXUP;3214;08:49:36;0;50	39516;8	7525;0;0;0;
$GPXUP;3214;08:49:37;0;50	39516;8	7525;0;0;0;
$GPXUP;3214;08:49:38;0;50	39516;8	7525;0;0;0;
$GPXUP;3214;08:49:39;0;50	39516;8	7525;0;0;0;
$GPXUP;3214;08:49:40;0;50	39516;8	7525;0;0;0;
$GPXUP;3214;08:49:41;0;50	39516;8	7525;0;0;0;
$GPXUP;3214;08:49:42;0;50	39516;8	7525;0;0;0;
$GPXUP;3214;08:49:43;0;50	39516;8	7525;0;0;0;
$GPXUP;3214;08:49:44;0;50	39516;8	7525;0;0;0;
$GPXUP;3214;08:49:45;0;50	39516;8	7525;0;0;0;
$GPXUP;3214;08:49:46;0;50	39516;8	7525;0;0;0;
$GPXUP;3214;08:49:47;0;50	39516;8	7525;0;0;0;
$GPXUP;3214;08:49:48;0;50	39516;8	7525;0;0;0;
$GPXUP;3214;08:49:49;0;50	39516;8	7525;0;0;0;
$GPXUP;3214;08:49:50;0;50	39516;8	7525;0;0;0;
$GPXUP;3214;08:49:51;0;50	39516;8	7525;0;0;0;
$GPXUP;3214;08:49:52;0;50	39516;8	7525;0;0;0;
$GPXUP;3214;08:49:53;0;50	39516;8	7525;0;0;0;
$GPXUP;3214;08:49:54;0;50	39516;8	7525;0;0;0;
$GPXUP;3214;08:49:55;0;50	39516;8	7525;0;0;0;
$GPXUP;3214;08:49:56;0;50	39516;8	7525;0;0;0;
$GPXUP;3214;08:49:57;0;50	39516;8	7525;0;0;0;
$GPXUP;3214;08:49:58;0;50	39516;8	7525;0;0;0;
$GPXUP;3214;08:49:59;0;50	39516;8	7525;0;0;0;
$GPXUP;3214;08:50:00;0;50	39516;8	7525;0;0;0;
$GPXUP;3214;08:50:01;0;50	39516;8	7525;0;0;0;
$GPXUP;3214;08:50:02;0;50	39516;8	7525;0;0;0;
$GPXUP;3214;08:50:03;0;50	39516;8	7525;0;0;0;
$GPXUP;3214;08:50:04;0;50	39516;8	7525;0;0;0;
$GPXUP;3214;08:50:05;0;50	39516;8	7525;0;0;0;
$GPXUP;3214;08:50:06;0;50	39516;8	7525;0;0;0;
$GPXUP;3214;08:50:07;0;50	39516;8	7525;0;0;0;
$GPXUP;3214;08:50:08;0;50	39516;8	7525;0;0;0;
$GPXUP;3214;08:50:09;0;50	39516;8	7525;0;0;0;
$GPXUP;3214;08:50:10;0;50	39516;8	7525;0;0;0;
$GPXUP;3214;08:50:11;0;50	39516;8	7525;0;0;0;
$GPXUP;3214;08:50:12;0;50	39516;8	7525;0;0;0;
$GPXUP;3214;08:50:13;0;50	39516;8	7525;0;0;0;
$GPXUP;3214;08:50:14;0;50	39516;8	7525;0;0;0;
$GPXUP;3214;08:50:15;0;50	39516;8	7525;0;0;0;
$GPXUP;3214;08:50:16;0;50	39516;8	7525;0;0;0;
$GPXUP;3214;08:50:17;0;50	39516;8	7525;0;0;0;
$GPXUP;3214;08:50:18;0;50	39516;8	7525;0;0;0;
$GPXUP;3214;08:50:19;0;50	39516;8	7525;0;0;0;
$GPXUP;3214;08:50:20;0;50	39516;8	7525;0;0;0;
$GPXUP;3214;08:50:21;0;50	39516;8	7525;0;0;0;
$GPXUP;3214;08:50:22;0;50	39516;8	7525;0;0;0;
$GPXUP;3214;08:50:23;0;50	39516;8	7525;0;0;0;
$GPXUP;3214;08:50:24;0;50	39516;8	7525;0;0;0;
$GPXUP;3214;08:50:25;0;50	39516;8	7525;0;0;0;
$GPXUP;3214;08:50:26;0;50	39516;8	7525;0;0;0;
$GPXUP;3214;08:50:27;0;50	39516;8	7525;0;0;0;
$GPXUP;3214;08:50:28;0;50	39516;8	7525;0;0;0;
$GPXUP;3214;08:50:29;0;50	39516;8	7525;0;0;0;
$GPXUP;3214;08:50:30;0;50	39516;8	7525;0;0;0;
$GPXUP;3214;08:50:31;0;50	39516;8	7525;0;0;0;
$GPXUP;3214;08:50:32;0;50	39516;8	7525;0;0;0;
$GPXUP;3214;08:50:33;0;50	39516;8	7525;0;0;0;
$GPXUP;3214;08:50:34;0;50	39516;8	7525;0;0;0;
$GPXUP;3214;08:50:35;0;50	39516;8	7525;0;0;0;
$GPXUP;3214;08:50:36;0;50	39516;8	7525;0;0;0;
$GPXUP;3214;08:50:37;0;50	39516;8	7525;0;0;0;
$GPXUP;3214;08:50:38;0;50	39516;8	7525;0;0;0;
$GPXUP;3214;08:50:39;0;50	39516;8	7525;0;0;0;
$GPXUP;3214;08:50:40;0;50	39516;8	7525;0;0;0;
$GPXUP;3214;08:50:41;0;50	39516;8	7525;0;0;0;
$GPXUP;3214;08:50:42;0;50	39516;8	7525;0;0;0;
$GPXUP;3214;08:50:43;0;50	39516;8	7525;0;0;0;
$GPXUP;3214;08:50:44;0;50	39516;8	7525;0;0;0;
$GPXUP;3214;08:50:45;0;50	39516;8	7525;0;0;0;
$GPXUP;3214;08:50:46;0;50	39516;8	7525;0;0;0;
$GPXUP;3214;08:50:47;0;50	39516;8	7525;0;0;0;
$GPXUP;3214;08:50:48;0;50	39516;8	7525;0;0;0;
$GPXUP;3214;08:50:49;0;50	39516;8	7525;0;0;0;
$GPXUP;3214;08:50:50;0;50	39516;8	7525;0;0;0;
$GPXUP;3214;08:50:51;0;50	39516;8	7525;0;0;0;
$GPXUP;3214;08:50:52;0;50	39516;8	7525;0;0;0;
$GPXUP;3214;08:50:53;0;50	39516;8	7525;0;0;0;
$GPXUP;3214;08:50:54;0;50	39516;8	7525;0;0;0;
$GPXUP;3214;08:50:55;0;50	39516;8	7525;0;0;0;
$GPXUP;3214;08:50:56;0;50	39516;8	7525;0;0;0;
$GPXUP;3214;08:50:57;0;50	39516;8	7525;0;0;0;
$GPXUP;3214;08:50:58;0;50	39516;8	7525;0;0;0;
$GPXUP;3214;08:50:59;0;50	39516;8	7525;0;0;0;
$GPXUP;3214;08:51:00;0;50	39516;8	7525;0;0;0;
$GPXUP;3214;08:51:01;0;50	39516;8	7525;0;0;0;
$GPXUP;3214;08:51:02;0;50	39516;8	7525;0;0;0;
$GPXUP;3214;08:51:03;0;50	39516;8	7525;0;0;0;
$GPXUP;3214;08:51:04;0;50	39516;8	7525;0;0;0;
$GPXUP;3214;08:51:05;0;50	39516;8	7525;0;0;0;
$GPXUP;3214;08:51:06;0;50	39516;8	7525;0;0;0;
$GPXUP;3214;08:51:07;0;50	39516;8	7525;0;0;0;
$GPXUP;3214;08:51:08;0;50	39516;8	7525;0;0;0;
$GPXUP;3214;08:51:09;0;50	39516;8	7525;0;0;0;
$GPXUP;3214;08:51:10;0;50	39516;8	7525;0;0;0;
$GPXUP;3214;08:51:11;0;50	39516;8	7525;0;0;0;
$GPXUP;3214;08:51:12;0;50	39516;8	7525;0;0;0;
$GPXUP;3214;08:51:13;0;50	39516;8	7525;0;0;0;
$GPXUP;3214;08:51:14;0;50	39516;8	7525;0;0;0;
$GPXUP;3214;08:51:15;0;50	39516;8	7525;0;0;0;
$GPXUP;3214;08:51:16;0;50	39516;8	7525;0;0;0;
$GPXUP;3214;08:51:17;0;50	39516;8	7525;0;0;0;
$GPXUP;3214;08:51:18;0;50	39516;8	7525;0;0;0;
$GPXUP;3214;08:51:19;0;50	39516;8	7525;0;0;0;
$GPXUP;3214;08:51:20;0;50	39516;8	7525;0;0;0;
$GPXUP;3214;08:51:21;0;50	39516;8	7525;0;0;0;
$GPXUP;3214;08:51:22;0;50	39516;8	7525;0;0;0;
$GPXUP;3214;08:51:23;0;50	39516;8	7525;0;0;0;
$GPXUP;3214;08:51:24;0;50	39516;8	7525;0;0;0;
$GPXUP;3214;08:51:25;0;50	39516;8	7525;0;0;0;
$GPXUP;3214;08:51:26;0;50	39516;8	7525;0;0;0;
$GPXUP;3214;08:51:27;0;50	39516;8	7525;0;0;0;
$GPXUP;3214;08:51:28;0;50	39516;8	7525;0;0;0;
$GPXUP;3214;08:51:29;0;50	39516;8	7525;0;0;0;
$GPXUP;3214;08:51:30;0;50	39516;8	7525;0;0;0;
$GPXUP;3214;08:51:31;0;50	39516;8	7525;0;0;0;
$GPXUP;3214;08:51:32;0;50	39516;8	7525;0;0;0;
$GPXUP;3214;08:51:33;0;50	39516;8	7525;0;0;0;
$GPXUP;3214;08:51:34;0;50	39516;8	7525;0;0;0;
$GPXUP;3214;08:51:35;0;50	39516;8	7525;0;0;0;
$GPXUP;3214;08:51:36;0;50	39516;8	7525;0;0;0;
$GPXUP;3214;08:51:37;0;50	39516;8	7525;0;0;0;
$GPXUP;3214;08:51:38;0;50	39516;8	7525;0;0;0;
$GPXUP;3214;08:51:39;0;50	39516;8	7525;0;0;0;
$GPXUP;3214;08:51:40;0;50	39516;8	7525;0;0;0;
$GPXUP;3214;08:51:41;0;50	39516;8	7525;0;0;0;
$GPXUP;3214;08:51:42;0;50	39516;8	7525;0;0;0;
$GPXUP;3214;08:51:43;0;50	39516;8	7525;0;0;0;
$GPXUP;3214;08:51:44;0;50	39516;8	7525;0;0;0;
$GPXUP;3214;08:51:45;0;50	39516;8	7525;0;0;0;
$GPXUP;3214;08:51:46;0;50	39516;8	7525;0;0;0;
$GPXUP;3214;08:51:47;0;50	39516;8	7525;0;0;0;
$GPXUP;3214;08:51:48;0;50	39516;8	7525;0;0;0;
$GPXUP;3214;08:51:49;0;50	39516;8	7525;0;0;0;
$GPXUP;3214;08:51:50;0;50	39516;8	7525;0;0;0;
$GPXUP;3214;08:51:51;0;50	39516;8	7525;0;0;0;
$GPXUP;3214;08:51:52;0;50	39516;8	7525;0;0;0;
$GPXUP;3214;08:51:53;0;50	39516;8	7525;0;0;0;
$GPXUP;3214;08:51:54;0;50	39516;8	7525;0;0;0;
$GPXUP;3214;08:51:55;0;50	39516;8	7525;0;0;0;
$GPXUP;3214;08:51:56;0;50	39516;8	7525;0;0;0;
$GPXUP;3214;08:51:57;0;50	39516;8	7525;0;0;0;
$GPXUP;3214;08:51:58;0;50	39516;8	7525;0;0;0;
$GPXUP;3214;08:51:59;0;50	39516;8	7525;0;0;0;
$GPXUP;3214;08:52:00;0;50	39516;8	7525;0;0;0;
$GPXUP;3214;08:52:01;0;50	39516;8	7525;0;0;0;
$GPXUP;3214;08:52:02;0;50	39516;8	7525;0;0;0;
$GPXUP;3214;08:52:03;0;50	39516;8	7525;0;0;0;
$GPXUP;3214;08:52:04;0;50	39516;8	7525;0;0;0;
$GPXUP;3214;08:52:05;0;50	39516;8	7525;0;0;0;
$GPXUP;3214;08:52:06;0;50	39516;8	7525;0;0;0;
$GPXUP;3214;08:52:07;0;50	39516;8	7525;0;0;0;
$GPXUP;3214;08:52:08;0;50	39516;8	7525;0;0;0;
$GPXUP;3214;08:52:09;0;50	39516;8	7525;0;0;0;
$GPXUP;3214;08:52:10;0;50	39516;8	7525;0;0;0;
$GPXUP;3214;08:52:11;0;50	39516;8	7525;0;0;0;
$GPXUP;3214;08:52:12;0;50	39516;8	7525;0;0;0;
$GPXUP;3214;08:52:13;0;50	39516;8	7525;0;0;0;
$GPXUP;3214;08:52:14;0;50	39516;8	7525;0;0;0;
$GPXUP;3214;08:52:15;0;50	39516;8	7525;0;0;0;
$GPXUP;3214;08:52:16;0;50	39516;8	7525;0;0;0;
$GPXUP;3214;08:52:17;0;50	39516;8	7525;0;0;0;
$GPXUP;3214;08:52:18;0;50	39516;8	7525;0;0;0;
$GPXUP;3214;08:52:19;0;50	39516;8	7525;0;0;0;
$GPXUP;3214;08:52:20;0;50	39516;8	7525;0;0;0;
$GPXUP;3214;08:52:21;0;50	39516;8	7525;0;0;0;
$GPXUP;3214;08:52:22;0;50	39516;8	7525;0;0;0;
$GPXUP;3214;08:52:23;0;50	39516;8	7525;0;0;0;
$GPXUP;3214;08:52:24;0;50	39516;8	7525;0;0;0;
$GPXUP;3214;08:52:25;0;50	39516;8	7525;0;0;0;
$GPXUP;3214;08:52:26;0;50	39516;8	7525;0;0;0;
$GPXUP;3214;08:52:27;0;50	39516;8	7525;0;0;0;
$GPXUP;3214;08:52:28;0;50	39516;8	7525;0;0;0;
$GPXUP;3214;08:52:29;0;50	39516;8	7525;0;0;0;
$GPXUP;3214;08:52:30;0;50	39516;8	7525;0;0;0;
$GPXUP;3214;08:52:31;0;50	39516;8	7525;0;0;0;
$GPXUP;3214;08:52:32;0;50	39516;8	7525;0;0;0;
$GPXUP;3214;08:52:33;0;50	39516;8	7525;0;0;0;
$GPXUP;3214;08:52:34;0;50	39516;8	7525;0;0;0;
$GPXUP;3214;08:52:35;0;50	39516;8	7525;0;0;0;
$GPXUP;3214;08:52:36;0;50	39516;8	7525;0;0;0;
$GPXUP;3214;08:52:37;0;50	39516;8	7525;0;0;0;
$GPXUP;3214;08:52:38;0;50	39516;8	7525;0;0;0;
$GPXUP;3214;08:52:39;0;50	39516;8	7525;0;0;0;
$GPXUP;3214;08:52:40;0;50	39516;8	7525;0;0;0;
$GPXUP;3214;08:52:41;0;50	39516;8	7525;0;0;0;
$GPXUP;3214;08:52:42;0;50	39516;8	7525;0;0;0;
$GPXUP;3214;08:52:43;0;50	39516;8	7525;0;0;0;
$GPXUP;3214;08:52:44;0;50	39516;8	7525;0;0;0;
$GPXUP;3214;08:52:45;0;50	39516;8	7525;0;0;0;
$GPXUP;3214;08:52:46;0;50	39516;8	7525;0;0;0;
$GPXUP;3214;08:52:47;0;50	39516;8	7525;0;0;0;
$GPXUP;3214;08:52:48;0;50	39516;8	7525;0;0;0;
$GPXUP;3214;08:52:49;0;50	39516;8	7525;0;0;0;
$GPXUP;3214;08:52:50;0;50	39516;8	7525;0;0;0;
$GPXUP;3214;08:52:51;0;50	39516;8	7525;0;0;0;
$GPXUP;3214;08:52:52;0;50	39516;8	7525;0;0;0;
$GPXUP;3214;08:52:53;0;50	39516;8	7525;0;0;0;
$GPXUP;3214;08:52:54;0;50	39516;8	7525;0;0;0;
$GPXUP;3214;08:52:55;0;50	39516;8	7525;0;0;0;
$GPXUP;3214;08:52:56;0;50	39516;8	7525;0;0;0;
$GPXUP;3214;08:52:57;0;50	39516;8	7525;0;0;0;
$GPXUP;3214;08:52:58;0;50	39516;8	7525;0;0;0;
$GPXUP;3214;08:52:59;0;50	39516;8	7525;0;0;0;
$GPXUP;3214;08:53:00;0;50	39516;8	7525;0;0;0;
$GPXUP;3214;08:53:01;0;50	39516;8	7525;0;0;0;
$GPXUP;3214;08:53:02;0;50	39516;8	7525;0;0;0;
$GPXUP;3214;08:53:03;0;50	39516;8	7525;0;0;0;
$GPXUP;3214;08:53:04;0;50	39516;8	7525;0;0;0;
$GPXUP;3214;08:53:05;0;50	39516;8	7525;0;0;0;
$GPXUP;3214;08:53:06;0;50	39516;8	7525;0;0;0;
$GPXUP;3214;08:53:07;0;50	39516;8	7525;0;0;0;
$GPXUP;3214;08:53:08;0;50	39516;8	7525;0;0;0;
$GPXUP;3214;08:53:09;0;50	39516;8	7525;0;0;0;
$GPXUP;3214;08:53:10;0;50	39516;8	7525;0;0;0;
$GPXUP;3214;08:53:11;0;50	39516;8	7525;0;0;0;
$GPXUP;3214;08:53:12;0;50	39516;8	7525;0;0;0;
$GPXUP;3214;08:53:13;0;50	39516;8	7525;0;0;0;
$GPXUP;3214;08:53:14;0;50	39516;8	7525;0;0;0;
$GPXUP;3214;08:53:15;0;50	39516;8	7525;0;0;0;
$GPXUP;3214;08:53:16;0;50	39516;8	7525;0;0;0;
$GPXUP;3214;08:53:17;0;50	39516;8	7525;0;0;0;
$GPXUP;3214;08:53:18;0;50	39516;8	7525;0;0;0;
$GPXUP;3214;08:53:19;0;50	39516;8	7525;0;0;0;
$GPXUP;3214;08:53:20;0;50	39516;8	7525;0;0;0;
$GPXUP;3214;08:53:21;0;50	39516;8	7525;0;0;0;
$GPXUP;3214;08:53:22;0;50	39516;8	7525;0;0;0;
$GPXUP;3214;08:53:23;0;50	39516;8	7525;0;0;0;
$GPXUP;3214;08:53:24;0;50	39516;8	7525;0;0;0;
$GPXUP;3214;08:53:25;0;50	39516;8	7525;0;0;0;
$GPXUP;3214;08:53:26;0;50	39516;8	7525;0;0;0;
$GPXUP;3214;08:53:27;0;50	39516;8	7525;0;0;0;
$GPXUP;3214;08:53:28;0;50	39516;8	7525;0;0;0;
$GPXUP;3214;08:53:29;0;50	39516;8	7525;0;0;0;
$GPXUP;3214;08:53:30;0;50	39516;8	7525;0;0;0;
$GPXUP;3214;08:53:31;0;50	39516;8	7525;0;0;0;
$GPXUP;3214;08:53:32;0;50	39516;8	7525;0;0;0;
$GPXUP;3214;08:53:33;0;50	39516;8	7525;0;0;0;
$GPXUP;3214;08:53:34;0;50	39516;8	7525;0;0;0;
$GPXUP;3214;08:53:35;0;50	39516;8	7525;0;0;0;
$GPXUP;3214;08:53:36;0;50	39516;8	7525;0;0;0;
$GPXUP;3214;08:53:37;0;50	39516;8	7525;0;0;0;
$GPXUP;3214;08:53:38;0;50	39516;8	7525;0;0;0;
$GPXUP;3214;08:53:39;0;50	39516;8	7525;0;0;0;
$GPXUP;3214;08:53:40;0;50	39516;8	7525;0;0;0;
$GPXUP;3214;08:53:41;0;50	39516;8	7525;0;0;0;
$GPXUP;3214;08:53:42;0;50	39516;8	7525;0;0;0;
$GPXUP;3214;08:53:43;0;50	39516;8	7525;0;0;0;
$GPXUP;3214;08:53:44;0;50	39516;8	7525;0;0;0;
$GPXUP;3214;08:53:45;0;50	39516;8	7525;0;0;0;
$GPXUP;3214;08:53:46;0;50	39516;8	7525;0;0;0;
$GPXUP;3214;08:53:47;0;50	39516;8	7525;0;0;0;
$GPXUP;3214;08:53:48;0;50	39516;8	7525;0;0;0;
$GPXUP;3214;08:53:49;0;50	39516;8	7525;0;0;0;
$GPXUP;3214;08:53:50;0;50	39516;8	7525;0;0;0;
$GPXUP;3214;08:53:51;0;50	39516;8	7525;0;0;0;
$GPXUP;3214;08:53:52;0;50	39516;8	7525;0;0;0;
$GPXUP;3214;08:53:53;0;50	39516;8	7525;0;0;0;
$GPXUP;3214;08:53:54;0;50	39516;8	7525;0;0;0;
$GPXUP;3214;08:53:55;0;50	39516;8	7525;0;0;0;
$GPXUP;3214;08:53:56;0;50	39516;8	7525;0;0;0;
$GPXUP;3214;08:53:57;0;50	39516;8	7525;0;0;0;
$GPXUP;3214;08:53:58;0;50	39516;8	7525;0;0;0;
$GPXUP;3214;08:53:59;0;50	39516;8	7525;0;0;0;
$GPXUP;3214;08:54:00;0;50	39516;8	7525;0;0;0;
$GPXUP;3214;08:54:01;0;50	39516;8	7525;0;0;0;
$GPXUP;3214;08:54:02;0;50	39516;8	7525;0;0;0;
$GPXUP;3214;08:54:03;0;50	39516;8	7525;0;0;0;
$GPXUP;3214;08:54:04;0;50	39516;8	7525;0;0;0;
$GPXUP;3214;08:54:05;0;50	39516;8	7525;0;0;0;
$GPXUP;3214;08:54:06;0;50	39516;8	7525;0;0;0;
$GPXUP;3214;08:54:07;0;50	39516;8	7525;0;0;0;
$GPXUP;3214;08:54:08;0;50	39516;8	7525;0;0;0;
$GPXUP;3214;08:54:09;0;50	39516;8	7525;0;0;0;
$GPXUP;3214;08:54:10;0;50	39516;8	7525;0;0;0;
$GPXUP;3214;08:54:11;0;50	39516;8	7525;0;0;0;
$GPXUP;3214;08:54:12;0;50	39516;8	7525;0;0;0;
$GPXUP;3214;08:54:13;0;50	39516;8	7525;0;0;0;
$GPXUP;3214;08:54:14;0;50	39516;8	7525;0;0;0;
$GPXUP;3214;08:54:15;0;50	39516;8	7525;0;0;0;
$GPXUP;3214;08:54:16;0;50	39516;8	7525;0;0;0;
$GPXUP;3214;08:54:17;0;50	39516;8	7525;0;0;0;
$GPXUP;3214;08:54:18;0;50	39516;8	7525;0;0;0;
$GPXUP;3214;08:54:19;0;50	39516;8	7525;0;0;0;
$GPXUP;3214;08:54:20;0;50	39516;8	7525;0;0;0;
$GPXUP;3214;08:54:21;0;50	39516;8	7525;0;0;0;
$GPXUP;3214;08:54:22;0;50	39516;8	7525;0;0;0;
$GPXUP;3214;08:54:23;0;50	39516;8	7525;0;0;0;
$GPXUP;3214;08:54:24;0;50	39516;8	7525;0;0;0;
$GPXUP;3214;08:54:25;0;50	39516;8	7525;0;0;0;
$GPXUP;3214;08:54:26;0;50	39516;8	7525;0;0;0;
$GPXUP;3214;08:54:27;0;50	39516;8	7525;0;0;0;
$GPXUP;3214;08:54:28;0;50	39516;8	7525;0;0;0;
$GPXUP;3214;08:54:29;0;50	39516;8	7525;0;0;0;
$GPXUP;3214;08:54:30;0;50	39516;8	7525;0;0;0;
$GPXUP;3214;08:54:31;0;50	39516;8	7525;0;0;0;
$GPXUP;3214;08:54:32;0;50	39516;8	7525;0;0;0;
$GPXUP;3214;08:54:33;0;50	39516;8	7525;0;0;0;
$GPXUP;3214;08:54:34;0;50	39516;8	7525;0;0;0;
$GPXUP;3214;08:54:35;0;50	39516;8	7525;0;0;0;
$GPXUP;3214;08:54:36;0;50	39516;8	7525;0;0;0;
$GPXUP;3214;08:54:37;0;50	39516;8	7525;0;0;0;
$GPXUP;3214;08:54:38;0;50	39516;8	7525;0;0;0;
$GPXUP;3214;08:54:39;0;50	39516;8	7525;0;0;0;
$GPXUP;3214;08:54:40;0;50	39516;8	7525;0;0;0;
$GPXUP;3214;08:54:41;0;50	39516;8	7525;0;0;0;
$GPXUP;3214;08:54:42;0;50	39516;8	7525;0;0;0;
$GPXUP;3214;08:54:43;0;50	39516;8	7525;0;0;0;
$GPXUP;3214;08:54:44;0;50	39516;8	7525;0;0;0;
$GPXUP;3214;08:54:45;0;50	39516;8	7525;0;0;0;
$GPXUP;3214;08:54:46;0;50	39516;8	7525;0;0;0;
$GPXUP;3214;08:54:47;0;50	39516;8	7525;0;0;0;
$GPXUP;3214;08:54:48;0;50	39516;8	7525;0;0;0;
$GPXUP;3214;08:54:49;0;50	39516;8	7525;0;0;0;
$GPXUP;3214;08:54:50;0;50	39516;8	7525;0;0;0;
$GPXUP;3214;08:54:51;0;50	39516;8	7525;0;0;0;
$GPXUP;3214;08:54:52;0;50	39516;8	7525;0;0;0;
$GPXUP;3214;08:54:53;0;50	39516;8	7525;0;0;0;
$GPXUP;3214;08:54:54;0;50	39516;8	7525;0;0;0;
$GPXUP;3214;08:54:55;0;50	39516;8	7525;0;0;0;
$GPXUP;3214;08:54:56;0;50	39516;8	7525;0;0;0;
$GPXUP;3214;08:54:57;0;50	39516;8	7525;0;0;0;
$GPXUP;3214;08:54:58;0;50	39516;8	7525;0;0;0;
$GPXUP;3214;08:54:59;0;50	39516;8	7525;0;0;0;
$GPXUP;3214;08:55:00;0;50	39516;8	7525;0;0;0;
$GPXUP;3214;08:55:01;0;50	39516;8	7525;0;0;0;
$GPXUP;3214;08:55:02;0;50	39516;8	7525;0;0;0;
$GPXUP;3214;08:55:03;0;50	39516;8	7525;0;0;0;
$GPXUP;3214;08:55:04;0;50	39516;8	7525;0;0;0;
$GPXUP;3214;08:55:05;0;50	39516;8	7525;0;0;0;
$GPXUP;3214;08:55:06;0;50	39516;8	7525;0;0;0;
$GPXUP;3214;08:55:07;0;50	39516;8	7525;0;0;0;
$GPXUP;3214;08:55:08;0;50	39516;8	7525;0;0;0;
$GPXUP;3214;08:55:09;0;50	39516;8	7525;0;0;0;
$GPXUP;3214;08:55:10;0;50	39516;8	7525;0;0;0;
$GPXUP;3214;08:55:11;0;50	39516;8	7525;0;0;0;
$GPXUP;3214;08:55:12;0;50	39516;8	7525;0;0;0;
$GPXUP;3214;08:55:13;0;50	39516;8	7525;0;0;0;
$GPXUP;3214;08:55:14;0;50	39516;8	7525;0;0;0;
$GPXUP;3214;08:55:15;0;50	39516;8	7525;0;0;0;
$GPXUP;3214;08:55:16;0;50	39516;8	7525;0;0;0;
$GPXUP;3214;08:55:17;0;50	39516;8	7525;0;0;0;
$GPXUP;3214;08:55:18;0;50	39516;8	7525;0;0;0;
$GPXUP;3214;08:55:19;0;50	39516;8	7525;0;0;0;
$GPXUP;3214;08:55:20;0;50	39516;8	7525;0;0;0;
$GPXUP;3214;08:55:21;0;50	39516;8	7525;0;0;0;
$GPXUP;3214;08:55:22;0;50	39516;8	7525;0;0;0;
$GPXUP;3214;08:55:23;0;50	39516;8	7525;0;0;0;
$GPXUP;3214;08:55:24;0;50	39516;8	7525;0;0;0;
$GPXUP;3214;08:55:25;0;50	39516;8	7525;0;0;0;
$GPXUP;3214;08:55:26;0;50	39516;8	7525;0;0;0;
$GPXUP;3214;08:55:27;0;50	39516;8	7525;0;0;0;
$GPXUP;3214;08:55:28;0;50	39516;8	7525;0;0;0;
$GPXUP;3214;08:55:29;0;50	39516;8	7525;0;0;0;
$GPXUP;3214;08:55:30;0;50	39516;8	7525;0;0;0;
$GPXUP;3214;08:55:31;0;50	39516;8	7525;0;0;0;
$GPXUP;3214;08:55:32;0;50	39516;8	7525;0;0;0;
$GPXUP;3214;08:55:33;0;50	39516;8	7525;0;0;0;
$GPXUP;3214;08:55:34;0;50	39516;8	7525;0;0;0;
$GPXUP;3214;08:55:35;0;50	39516;8	7525;0;0;0;
$GPXUP;3214;08:55:36;0;50	39516;8	7525;0;0;0;
$GPXUP;3214;08:55:37;0;50	39516;8	7525;0;0;0;
$GPXUP;3214;08:55:38;0;50	39516;8	7525;0;0;0;
$GPXUP;3214;08:55:39;0;50	39516;8	7525;0;0;0;
$GPXUP;3214;08:55:40;0;50	39516;8	7525;0;0;0;
$GPXUP;3214;08:55:41;0;50	39516;8	7525;0;0;0;
$GPXUP;3214;08:55:42;0;50	39516;8	7525;0;0;0;
$GPXUP;3214;08:55:43;0;50	39516;8	7525;0;0;0;
$GPXUP;3214;08:55:44;0;50	39516;8	7525;0;0;0;
$GPXUP;3214;08:55:45;0;50	39516;8	7525;0;0;0;
$GPXUP;3214;08:55:46;0;50	39516;8	7525;0;0;0;
$GPXUP;3214;08:55:47;0;50	39516;8	7525;0;0;0;
$GPXUP;3214;08:55:48;0;50	39516;8	7525;0;0;0;
$GPXUP;3214;08:55:49;0;50	39516;8	7525;0;0;0;
$GPXUP;3214;08:55:50;0;50	39516;8	7525;0;0;0;
$GPXUP;3214;08:55:51;0;50	39516;8	7525;0;0;0;
$GPXUP;3214;08:55:52;0;50	39516;8	7525;0;0;0;
$GPXUP;3214;08:55:53;0;50	39516;8	7525;0;0;0;
$GPXUP;3214;08:55:54;0;50	39516;8	7525;0;0;0;
$GPXUP;3214;08:55:55;0;50	39516;8	7525;0;0;0;
$GPXUP;3214;08:55:56;0;50	39516;8	7525;0;0;0;
$GPXUP;3214;08:55:57;0;50	39516;8	7525;0;0;0;
$GPXUP;3214;08:55:58;0;50	39516;8	7525;0;0;0;
$GPXUP;3214;08:55:59;0;50	39516;8	7525;0;0;0;
$GPXUP;3214;08:56:00;0;50	39516;8	7525;0;0;0;
$GPXUP;3214;08:56:01;0;50	39516;8	7525;0;0;0;
$GPXUP;3214;08:56:02;0;50	39516;8	7525;0;0;0;
$GPXUP;3214;08:56:03;0;50	39516;8	7525;0;0;0;
$GPXUP;3214;08:56:04;0;50	39516;8	7525;0;0;0;
$GPXUP;3214;08:56:05;0;50	39516;8	7525;0;0;0;
$GPXUP;3214;08:56:06;0;50	39516;8	7525;0;0;0;
$GPXUP;3214;08:56:07;0;50	39516;8	7525;0;0;0;
$GPXUP;3214;08:56:08;0;50	39516;8	7525;0;0;0;
$GPXUP;3214;08:56:09;0;50	39516;8	7525;0;0;0;
$GPXUP;3214;08:56:10;0;50	39516;8	7525;0;0;0;
$GPXUP;3214;08:56:11;0;50	39516;8	7525;0;0;0;
$GPXUP;3214;08:56:12;0;50	39516;8	7525;0;0;0;
$GPXUP;3214;08:56:13;0;50	39516;8	7525;0;0;0;
$GPXUP;3214;08:56:14;0;50	39516;8	7525;0;0;0;
$GPXUP;3214;08:56:15;0;50	39516;8	7525;0;0;0;
$GPXUP;3214;08:56:16;0;50	39516;8	7525;0;0;0;
$GPXUP;3214;08:56:17;0;50	39516;8	7525;0;0;0;
$GPXUP;3214;08:56:18;0;50	39516;8	7525;0;0;0;
$GPXUP;3214;08:56:19;0;50	39516;8	7525;0;0;0;
$GPXUP;3214;08:56:20;0;50	39516;8	7525;0;0;0;
$GPXUP;3214;08:56:21;0;50	39516;8	7525;0;0;0;
$GPXUP;3214;08:56:22;0;50	39516;8	7525;0;0;0;
$GPXUP;3214;08:56:23;0;50	39516;8	7525;0;0;0;
$GPXUP;3214;08:56:24;0;50	39516;8	7525;0;0;0;
$GPXUP;3214;08:56:25;0;50	39516;8	7525;0;0;0;
$GPXUP;3214;08:56:26;0;50	39516;8	7525;0;0;0;
$GPXUP;3214;08:56:27;0;50	39516;8	7525;0;0;0;
$GPXUP;3214;08:56:28;0;50	39516;8	7525;0;0;0;
$GPXUP;3214;08:56:29;0;50	39516;8	7525;0;0;0;
$GPXUP;3214;08:56:30;0;50	39516;8	7525;0;0;0;
$GPXUP;3214;08:56:31;0;50	39516;8	7525;0;0;0;
$GPXUP;3214;08:56:32;0;50	39516;8	7525;0;0;0;
$GPXUP;3214;08:56:33;0;50	39516;8	7525;0;0;0;
$GPXUP;3214;08:56:34;0;50	39516;8	7525;0;0;0;
$GPXUP;3214;08:56:35;0;50	39516;8	7525;0;0;0;
$GPXUP;3214;08:56:36;0;50	39516;8	7525;0;0;0;
$GPXUP;3214;08:56:37;0;50	39516;8	7525;0;0;0;
$GPXUP;3214;08:56:38;0;50	39516;8	7525;0;0;0;
$GPXUP;3214;08:56:39;0;50	39516;8	7525;0;0;0;
$GPXUP;3214;08:56:40;0;50	39516;8	7525;0;0;0;
$GPXUP;3214;08:56:41;0;50	39516;8	7525;0;0;0;
$GPXUP;3214;08:56:42;0;50	39516;8	7525;0;0;0;
$GPXUP;3214;08:56:43;0;50	39516;8	7525;0;0;0;
$GPXUP;3214;08:56:44;0;50	39516;8	7525;0;0;0;
$GPXUP;3214;08:56:45;0;50	39516;8	7525;0;0;0;
$GPXUP;3214;08:56:46;0;50	39516;8	7525;0;0;0;
$GPXUP;3214;08:56:47;0;50	39516;8	7525;0;0;0;
$GPXUP;3214;08:56:48;0;50	39516;8	7525;0;0;0;
$GPXUP;3214;08:56:49;0;50	39516;8	7525;0;0;0;
$GPXUP;3214;08:56:50;0;50	39516;8	7525;0;0;0;
$GPXUP;3214;08:56:51;0;50	39516;8	7525;0;0;0;
$GPXUP;3214;08:56:52;0;50	39516;8	7525;0;0;0;
$GPXUP;3214;08:56:53;0;50	39516;8	7525;0;0;0;
$GPXUP;3214;08:56:54;0;50	39516;8	7525;0;0;0;
$GPXUP;3214;08:56:55;0;50	39516;8	7525;0;0;0;
$GPXUP;3214;08:56:56;0;50	39516;8	7525;0;0;0;
$GPXUP;3214;08:56:57;0;50	39516;8	7525;0;0;0;
$GPXUP;3214;08:56:58;0;50	39516;8	7525;0;0;0;
$GPXUP;3214;08:56:59;0;50	39516;8	7525;0;0;0;
$GPXUP;3214;08:57:00;0;50	39516;8	7525;0;0;0;
$GPXUP;3214;08:57:01;0;50	39516;8	7525;0;0;0;
$GPXUP;3214;08:57:02;0;50	39516;8	7525;0;0;0;
$GPXUP;3214;08:57:03;0;50	39516;8	7525;0;0;0;
$GPXUP;3214;08:57:04;0;50	39516;8	7525;0;0;0;
$GPXUP;3214;08:57:05;0;50	39516;8	7525;0;0;0;
$GPXUP;3214;08:57:06;0;50	39516;8	7525;0;0;0;
$GPXUP;3214;08:57:07;0;50	39516;8	7525;0;0;0;
$GPXUP;3214;08:57:08;0;50	39516;8	7525;0;0;0;
$GPXUP;3214;08:57:09;0;50	39516;8	7525;0;0;0;
$GPXUP;3214;08:57:10;0;50	39516;8	7525;0;0;0;
$GPXUP;3214;08:57:11;0;50	39516;8	7525;0;0;0;
$GPXUP;3214;08:57:12;0;50	39516;8	7525;0;0;0;
$GPXUP;3214;08:57:13;0;50	39516;8	7525;0;0;0;
$GPXUP;3214;08:57:14;0;50	39516;8	7525;0;0;0;
$GPXUP;3214;08:57:15;0;50	39516;8	7525;0;0;0;
$GPXUP;3214;08:57:16;0;50	39516;8	7525;0;0;0;
$GPXUP;3214;08:57:17;0;50	39516;8	7525;0;0;0;
$GPXUP;3214;08:57:18;0;50	39516;8	7525;0;0;0;
$GPXUP;3214;08:57:19;0;50	39516;8	7525;0;0;0;
$GPXUP;3214;08:57:20;0;50	39516;8	7525;0;0;0;
$GPXUP;3214;08:57:21;0;50	39516;8	7525;0;0;0;
$GPXUP;3214;08:57:22;0;50	39516;8	7525;0;0;0;
$GPXUP;3214;08:57:23;0;50	39516;8	7525;0;0;0;
$GPXUP;3214;08:57:24;0;50	39516;8	7525;0;0;0;
$GPXUP;3214;08:57:25;0;50	39516;8	7525;0;0;0;
$GPXUP;3214;08:57:26;0;50	39516;8	7525;0;0;0;
$GPXUP;3214;08:57:27;0;50	39516;8	7525;0;0;0;
$GPXUP;3214;08:57:28;0;50	39516;8	7525;0;0;0;
$GPXUP;3214;08:57:29;0;50	39516;8	7525;0;0;0;
$GPXUP;3214;08:57:30;0;50	39516;8	7525;0;0;0;
$GPXUP;3214;08:57:31;0;50	39516;8	7525;0;0;0;
$GPXUP;3214;08:57:32;0;50	39516;8	7525;0;0;0;
$GPXUP;3214;08:57:33;0;50	39516;8	7525;0;0;0;
$GPXUP;3214;08:57:34;0;50	39516;8	7525;0;0;0;
$GPXUP;3214;08:57:35;0;50	39516;8	7525;0;0;0;
$GPXUP;3214;08:57:36;0;50	39516;8	7525;0;0;0;
$GPXUP;3214;08:57:37;0;50	39516;8	7525;0;0;0;
$GPXUP;3214;08:57:38;0;50	39516;8	7525;0;0;0;
$GPXUP;3214;08:57:39;0;50	39516;8	7525;0;0;0;
$GPXUP;3214;08:57:40;0;50	39516;8	7525;0;0;0;
$GPXUP;3214;08:57:41;0;50	39516;8	7525;0;0;0;
$GPXUP;3214;08:57:42;0;50	39516;8	7525;0;0;0;
$GPXUP;3214;08:57:43;0;50	39516;8	7525;0;0;0;
$GPXUP;3214;08:57:44;0;50	39516;8	7525;0;0;0;
$GPXUP;3214;08:57:45;0;50	39516;8	7525;0;0;0;
$GPXUP;3214;08:57:46;0;50	39516;8	7525;0;0;0;
$GPXUP;3214;08:57:47;0;50	39516;8	7525;0;0;0;
$GPXUP;3214;08:57:48;0;50	39516;8	7525;0;0;0;
$GPXUP;3214;08:57:49;0;50	39516;8	7525;0;0;0;
$GPXUP;3214;08:57:50;0;50	39516;8	7525;0;0;0;
$GPXUP;3214;08:57:51;0;50	39516;8	7525;0;0;0;
$GPXUP;3214;08:57:52;0;50	39516;8	7525;0;0;0;
$GPXUP;3214;08:57:53;0;50	39516;8	7525;0;0;0;
$GPXUP;3214;08:57:54;0;50	39516;8	7525;0;0;0;
$GPXUP;3214;08:57:55;0;50	39516;8	7525;0;0;0;
$GPXUP;3214;08:57:56;0;50	39516;8	7525;0;0;0;
$GPXUP;3214;08:57:57;0;50	39516;8	7525;0;0;0;
$GPXUP;3214;08:57:58;0;50	39516;8	7525;0;0;0;
$GPXUP;3214;08:57:59;0;50	39516;8	7525;0;0;0;
$GPXUP;3214;08:58:00;0;50	39516;8	7525;0;0;0;
$GPXUP;3214;08:58:01;0;50	39516;8	7525;0;0;0;
$GPXUP;3214;08:58:02;0;50	39516;8	7525;0;0;0;
$GPXUP;3214;08:58:03;0;50	39516;8	7525;0;0;0;
$GPXUP;3214;08:58:04;0;50	39516;8	7525;0;0;0;
$GPXUP;3214;08:58:05;0;50	39516;8	7525;0;0;0;
$GPXUP;3214;08:58:06;0;50	39516;8	7525;0;0;0;
$GPXUP;3214;08:58:07;0;50	39516;8	7525;0;0;0;
$GPXUP;3214;08:58:08;0;50	39516;8	7525;0;0;0;
$GPXUP;3214;08:58:09;0;50	39516;8	7525;0;0;0;
$GPXUP;3214;08:58:10;0;50	39516;8	7525;0;0;0;
$GPXUP;3214;08:58:11;0;50	39516;8	7525;0;0;0;
$GPXUP;3214;08:58:12;0;50	39516;8	7525;0;0;0;
$GPXUP;3214;08:58:13;0;50	39516;8	7525;0;0;0;
$GPXUP;3214;08:58:14;0;50	39516;8	7525;0;0;0;
$GPXUP;3214;08:58:15;0;50	39516;8	7525;0;0;0;
$GPXUP;3214;08:58:16;0;50	39516;8	7525;0;0;0;
$GPXUP;3214;08:58:17;0;50	39516;8	7525;0;0;0;
$GPXUP;3214;08:58:18;0;50	39516;8	7525;0;0;0;
$GPXUP;3214;08:58:19;0;50	39516;8	7525;0;0;0;
$GPXUP;3214;08:58:20;0;50	39516;8	7525;0;0;0;
$GPXUP;3214;08:58:21;0;50	39516;8	7525;0;0;0;
$GPXUP;3214;08:58:22;0;50	39516;8	7525;0;0;0;
$GPXUP;3214;08:58:23;0;50	39516;8	7525;0;0;0;
$GPXUP;3214;08:58:24;0;50	39516;8	7525;0;0;0;
$GPXUP;3214;08:58:25;0;50	39516;8	7525;0;0;0;
$GPXUP;3214;08:58:26;0;50	39516;8	7525;0;0;0;
$GPXUP;3214;08:58:27;0;50	39516;8	7525;0;0;0;
$GPXUP;3214;08:58:28;0;50	39516;8	7525;0;0;0;
$GPXUP;3214;08:58:29;0;50	39516;8	7525;0;0;0;
$GPXUP;3214;08:58:30;0;50	39516;8	7525;0;0;0;
$GPXUP;3214;08:58:31;0;50	39516;8	7525;0;0;0;
$GPXUP;3214;08:58:32;0;50	39516;8	7525;0;0;0;
$GPXUP;3214;08:58:33;0;50	39516;8	7525;0;0;0;
$GPXUP;3214;08:58:34;0;50	39516;8	7525;0;0;0;
$GPXUP;3214;08:58:35;0;50	39516;8	7525;0;0;0;
$GPXUP;3214;08:58:36;0;50	39516;8	7525;0;0;0;
$GPXUP;3214;08:58:37;0;50	39516;8	7525;0;0;0;
$GPXUP;3214;08:58:38;0;50	39516;8	7525;0;0;0;
$GPXUP;3214;08:58:39;0;50	39516;8	7525;0;0;0;
$GPXUP;3214;08:58:40;0;50	39516;8	7525;0;0;0;
$GPXUP;3214;08:58:41;0;50	39516;8	7525;0;0;0;
$GPXUP;3214;08:58:42;0;50	39516;8	7525;0;0;0;
$GPXUP;3214;08:58:43;0;50	39516;8	7525;0;0;0;
$GPXUP;3214;08:58:44;0;50	39516;8	7525;0;0;0;
$GPXUP;3214;08:58:45;0;50	39516;8	7525;0;0;0;
$GPXUP;3214;08:58:46;0;50	39516;8	7525;0;0;0;
$GPXUP;3214;08:58:47;0;50	39516;8	7525;0;0;0;
$GPXUP;3214;08:58:48;0;50	39516;8	7525;0;0;0;
$GPXUP;3214;08:58:49;0;50	39516;8	7525;0;0;0;
$GPXUP;3214;08:58:50;0;50	39516;8	7525;0;0;0;
$GPXUP;3214;08:58:51;0;50	39516;8	7525;0;0;0;
$GPXUP;3214;08:58:52;0;50	39516;8	7525;0;0;0;
$GPXUP;3214;08:58:53;0;50	39516;8	7525;0;0;0;
$GPXUP;3214;08:58:54;0;50	39516;8	7525;0;0;0;
$GPXUP;3214;08:58:55;0;50	39516;8	7525;0;0;0;
$GPXUP;3214;08:58:56;0;50	39516;8	7525;0;0;0;
[truncated: 17,193 more rows]
