# Supplementary material for: Pigeon Navigation: Different Routes Lead to Frankfurt
Source: PLoS One. 2014 Nov 12;9(11):e112439. doi: 10.1371/journal.pone.0112439 (PMC4229201; doi:10.1371/journal.pone.0112439)
Supplement: File S4 — Files containing the original track data and a ‘Read me’ explaining the data format. (ZIP) [file pone.0112439.s004.zip › N-SF/080609xup06_203.log]

$GPXUP;3214;08:35:42;0;50	39779;8	72327;0;0;0;
$GPXUP;3214;08:35:43;0;50	39778;8	72328;0;0;3;
$GPXUP;3214;08:35:44;0;50	39777;8	7233;0;0;12;
$GPXUP;3214;08:35:45;0;50	3977;8	72329;0;0;22;
$GPXUP;3214;08:35:46;0;50	39756;8	72326;0;0;46;
$GPXUP;3214;08:35:47;0;50	39739;8	72327;0;0;52;
$GPXUP;3214;08:35:48;0;50	39726;8	72335;0;0;53;
$GPXUP;3214;08:35:49;0;50	39718;8	72351;0;0;49;
$GPXUP;3214;08:35:50;0;50	39719;8	72372;0;0;46;
$GPXUP;3214;08:35:51;0;50	39725;8	72393;0;0;49;
$GPXUP;3214;08:35:52;0;50	39732;8	72412;0;0;47;
$GPXUP;3214;08:35:53;0;50	39734;8	7243;0;0;47;
$GPXUP;3214;08:35:54;0;50	39732;8	72448;0;0;41;
$GPXUP;3214;08:35:55;0;50	39726;8	72463;0;0;44;
$GPXUP;3214;08:35:56;0;50	39713;8	72474;0;0;52;
$GPXUP;3214;08:35:57;0;50	39697;8	72473;0;0;53;
$GPXUP;3214;08:35:58;0;50	39679;8	7246;0;0;63;
$GPXUP;3214;08:35:59;0;50	39666;8	72438;0;0;65;
$GPXUP;3214;08:36:00;0;50	39658;8	72411;0;0;66;
$GPXUP;3214;08:36:01;0;50	39658;8	72384;0;0;56;
$GPXUP;3214;08:36:02;0;50	39662;8	72359;0;0;52;
$GPXUP;3214;08:36:03;0;50	39671;8	72336;0;0;57;
$GPXUP;3214;08:36:04;0;50	39677;8	72314;0;0;57;
$GPXUP;3214;08:36:05;0;50	3968;8	7229;0;0;59;
$GPXUP;3214;08:36:06;0;50	39679;8	72267;0;0;59;
$GPXUP;3214;08:36:07;0;50	39673;8	72244;0;0;62;
$GPXUP;3214;08:36:08;0;50	39663;8	72223;0;0;67;
$GPXUP;3214;08:36:09;0;50	39651;8	72204;0;0;66;
$GPXUP;3214;08:36:10;0;50	39638;8	72186;0;0;65;
$GPXUP;3214;08:36:11;0;50	39626;8	72168;0;0;65;
$GPXUP;3214;08:36:12;0;50	39618;8	72147;0;0;64;
$GPXUP;3214;08:36:13;0;50	39612;8	72124;0;0;62;
$GPXUP;3214;08:36:14;0;50	39611;8	72099;0;0;60;
$GPXUP;3214;08:36:15;0;50	3961;8	72075;0;0;62;
$GPXUP;3214;08:36:16;0;50	39606;8	72051;0;0;62;
$GPXUP;3214;08:36:17;0;50	396;8	72029;0;0;61;
$GPXUP;3214;08:36:18;0;50	3959;8	72011;0;0;59;
$GPXUP;3214;08:36:19;0;50	39577;8	72;0;0;58;
$GPXUP;3214;08:36:20;0;50	39562;8	72;0;0;56;
$GPXUP;3214;08:36:21;0;50	39547;8	72012;0;0;56;
$GPXUP;3214;08:36:22;0;50	39534;8	72028;0;0;59;
$GPXUP;3214;08:36:23;0;50	3952;8	72041;0;0;59;
$GPXUP;3214;08:36:24;0;50	39508;8	72053;0;0;57;
$GPXUP;3214;08:36:25;0;50	39495;8	72065;0;0;57;
$GPXUP;3214;08:36:26;0;50	39482;8	72075;0;0;58;
$GPXUP;3214;08:36:27;0;50	39468;8	72082;0;0;61;
$GPXUP;3214;08:36:28;0;50	39452;8	72083;0;0;62;
$GPXUP;3214;08:36:29;0;50	39436;8	72078;0;0;66;
$GPXUP;3214;08:36:30;0;50	39422;8	72064;0;0;65;
$GPXUP;3214;08:36:31;0;50	39408;8	72047;0;0;69;
$GPXUP;3214;08:36:32;0;50	39394;8	72031;0;0;68;
$GPXUP;3214;08:36:33;0;50	39379;8	7202;0;0;66;
$GPXUP;3214;08:36:34;0;50	39362;8	72018;0;0;70;
$GPXUP;3214;08:36:35;0;50	39345;8	72029;0;0;66;
$GPXUP;3214;08:36:36;0;50	39335;8	72052;0;0;58;
$GPXUP;3214;08:36:37;0;50	39333;8	72081;0;0;60;
$GPXUP;3214;08:36:38;0;50	39336;8	72108;0;0;56;
$GPXUP;3214;08:36:39;0;50	39346;8	72127;0;0;47;
$GPXUP;3214;08:36:40;0;50	39358;8	72141;0;0;48;
$GPXUP;3214;08:36:41;0;50	39371;8	7215;0;0;46;
$GPXUP;3214;08:36:42;0;50	39384;8	72154;0;0;48;
$GPXUP;3214;08:36:43;0;50	39395;8	72147;0;0;40;
$GPXUP;3214;08:36:44;0;50	39402;8	72127;0;0;45;
$GPXUP;3214;08:36:45;0;50	39402;8	721;0;0;53;
$GPXUP;3214;08:36:46;0;50	39395;8	72073;0;0;59;
$GPXUP;3214;08:36:47;0;50	39381;8	72054;0;0;56;
$GPXUP;3214;08:36:48;0;50	39364;8	72038;0;0;68;
$GPXUP;3214;08:36:49;0;50	39347;8	72024;0;0;69;
$GPXUP;3214;08:36:50;0;50	3933;8	72013;0;0;69;
$GPXUP;3214;08:36:51;0;50	39312;8	72006;0;0;69;
$GPXUP;3214;08:36:52;0;50	39295;8	71998;0;0;69;
$GPXUP;3214;08:36:53;0;50	39278;8	71991;0;0;68;
$GPXUP;3214;08:36:54;0;50	39261;8	71987;0;0;67;
$GPXUP;3214;08:36:55;0;50	39244;8	71985;0;0;66;
$GPXUP;3214;08:36:56;0;50	39227;8	71984;0;0;67;
$GPXUP;3214;08:36:57;0;50	3921;8	71982;0;0;68;
$GPXUP;3214;08:36:58;0;50	39192;8	71982;0;0;69;
$GPXUP;3214;08:36:59;0;50	39175;8	71987;0;0;68;
$GPXUP;3214;08:37:00;0;50	3916;8	72;0;0;68;
$GPXUP;3214;08:37:01;0;50	39148;8	72019;0;0;65;
$GPXUP;3214;08:37:02;0;50	39143;8	72043;0;0;63;
$GPXUP;3214;08:37:03;0;50	39144;8	72068;0;0;58;
$GPXUP;3214;08:37:04;0;50	3915;8	72088;0;0;47;
$GPXUP;3214;08:37:05;0;50	39162;8	72102;0;0;48;
$GPXUP;3214;08:37:06;0;50	39174;8	72116;0;0;51;
$GPXUP;3214;08:37:07;0;50	39184;8	72131;0;0;51;
$GPXUP;3214;08:37:08;0;50	39191;8	72148;0;0;50;
$GPXUP;3214;08:37:09;0;50	39196;8	72166;0;0;50;
$GPXUP;3214;08:37:10;0;50	39202;8	72185;0;0;50;
$GPXUP;3214;08:37:11;0;50	39208;8	72203;0;0;52;
$GPXUP;3214;08:37:12;0;50	39211;8	72224;0;0;54;
$GPXUP;3214;08:37:13;0;50	39214;8	72246;0;0;59;
$GPXUP;3214;08:37:14;0;50	39217;8	72269;0;0;60;
$GPXUP;3214;08:37:15;0;50	39221;8	72292;0;0;58;
$GPXUP;3214;08:37:16;0;50	39224;8	72314;0;0;58;
$GPXUP;3214;08:37:17;0;50	39223;8	72337;0;0;62;
$GPXUP;3214;08:37:18;0;50	39218;8	7236;0;0;61;
$GPXUP;3214;08:37:19;0;50	39206;8	72378;0;0;65;
$GPXUP;3214;08:37:20;0;50	3919;8	72391;0;0;66;
$GPXUP;3214;08:37:21;0;50	39174;8	72402;0;0;67;
$GPXUP;3214;08:37:22;0;50	39157;8	7241;0;0;67;
$GPXUP;3214;08:37:23;0;50	3914;8	72415;0;0;66;
$GPXUP;3214;08:37:24;0;50	39123;8	72418;0;0;67;
$GPXUP;3214;08:37:25;0;50	39106;8	72424;0;0;68;
$GPXUP;3214;08:37:26;0;50	3909;8	72435;0;0;68;
$GPXUP;3214;08:37:27;0;50	39076;8	7245;0;0;71;
$GPXUP;3214;08:37:28;0;50	39061;8	72467;0;0;72;
$GPXUP;3214;08:37:29;0;50	39048;8	72487;0;0;69;
$GPXUP;3214;08:37:30;0;50	39039;8	72509;0;0;66;
$GPXUP;3214;08:37:31;0;50	39032;8	72532;0;0;64;
$GPXUP;3214;08:37:32;0;50	39028;8	72556;0;0;62;
$GPXUP;3214;08:37:33;0;50	39025;8	7258;0;0;61;
$GPXUP;3214;08:37:34;0;50	39024;8	72604;0;0;59;
$GPXUP;3214;08:37:35;0;50	39025;8	72627;0;0;56;
$GPXUP;3214;08:37:36;0;50	3903;8	72648;0;0;54;
$GPXUP;3214;08:37:37;0;50	39036;8	72667;0;0;55;
$GPXUP;3214;08:37:38;0;50	39041;8	72687;0;0;55;
$GPXUP;3214;08:37:39;0;50	39043;8	72708;0;0;54;
$GPXUP;3214;08:37:40;0;50	39041;8	72729;0;0;51;
$GPXUP;3214;08:37:41;0;50	39032;8	72748;0;0;56;
$GPXUP;3214;08:37:42;0;50	39016;8	72764;0;0;64;
$GPXUP;3214;08:37:43;0;50	38999;8	7277;0;0;64;
$GPXUP;3214;08:37:44;0;50	3898;8	7277;0;0;68;
$GPXUP;3214;08:37:45;0;50	38961;8	72767;0;0;68;
$GPXUP;3214;08:37:46;0;50	38944;8	72762;0;0;66;
$GPXUP;3214;08:37:47;0;50	38927;8	72759;0;0;65;
$GPXUP;3214;08:37:48;0;50	3891;8	72757;0;0;66;
$GPXUP;3214;08:37:49;0;50	38894;8	72751;0;0;65;
$GPXUP;3214;08:37:50;0;50	38879;8	7274;0;0;64;
$GPXUP;3214;08:37:51;0;50	38866;8	72725;0;0;62;
$GPXUP;3214;08:37:52;0;50	38854;8	7271;0;0;62;
$GPXUP;3214;08:37:53;0;50	38841;8	72697;0;0;62;
$GPXUP;3214;08:37:54;0;50	38825;8	7269;0;0;66;
$GPXUP;3214;08:37:55;0;50	38808;8	72689;0;0;67;
$GPXUP;3214;08:37:56;0;50	38791;8	7269;0;0;66;
$GPXUP;3214;08:37:57;0;50	38774;8	7269;0;0;66;
$GPXUP;3214;08:37:58;0;50	38757;8	72687;0;0;65;
$GPXUP;3214;08:37:59;0;50	38742;8	72679;0;0;66;
$GPXUP;3214;08:38:00;0;50	38726;8	72667;0;0;70;
$GPXUP;3214;08:38:01;0;50	38711;8	72655;0;0;68;
$GPXUP;3214;08:38:02;0;50	38695;8	72646;0;0;68;
$GPXUP;3214;08:38:03;0;50	38678;8	72641;0;0;70;
$GPXUP;3214;08:38:04;0;50	3866;8	72636;0;0;73;
$GPXUP;3214;08:38:05;0;50	38642;8	72628;0;0;75;
$GPXUP;3214;08:38:06;0;50	38624;8	72619;0;0;75;
$GPXUP;3214;08:38:07;0;50	38606;8	72609;0;0;76;
$GPXUP;3214;08:38:08;0;50	38588;8	726;0;0;76;
$GPXUP;3214;08:38:09;0;50	3857;8	72593;0;0;77;
$GPXUP;3214;08:38:10;0;50	3855;8	72588;0;0;77;
$GPXUP;3214;08:38:11;0;50	38531;8	72584;0;0;79;
$GPXUP;3214;08:38:12;0;50	38511;8	72581;0;0;80;
$GPXUP;3214;08:38:13;0;50	38492;8	72577;0;0;78;
$GPXUP;3214;08:38:14;0;50	38472;8	72574;0;0;75;
$GPXUP;3214;08:38:15;0;50	38453;8	72573;0;0;75;
$GPXUP;3214;08:38:16;0;50	38435;8	72572;0;0;75;
$GPXUP;3214;08:38:17;0;50	38416;8	72568;0;0;77;
$GPXUP;3214;08:38:18;0;50	38396;8	72564;0;0;83;
$GPXUP;3214;08:38:19;0;50	38376;8	72556;0;0;78;
$GPXUP;3214;08:38:20;0;50	38359;8	7254;0;0;78;
$GPXUP;3214;08:38:21;0;50	38345;8	72516;0;0;78;
$GPXUP;3214;08:38:22;0;50	38333;8	72491;0;0;74;
$GPXUP;3214;08:38:23;0;50	38324;8	72466;0;0;70;
$GPXUP;3214;08:38:24;0;50	38315;8	7244;0;0;69;
$GPXUP;3214;08:38:25;0;50	38306;8	72417;0;0;68;
$GPXUP;3214;08:38:26;0;50	38295;8	72398;0;0;65;
$GPXUP;3214;08:38:27;0;50	38281;8	72383;0;0;66;
$GPXUP;3214;08:38:28;0;50	38265;8	72374;0;0;68;
$GPXUP;3214;08:38:29;0;50	38249;8	72366;0;0;68;
$GPXUP;3214;08:38:30;0;50	38234;8	72355;0;0;67;
$GPXUP;3214;08:38:31;0;50	38219;8	72343;0;0;67;
$GPXUP;3214;08:38:32;0;50	38203;8	72335;0;0;66;
$GPXUP;3214;08:38:33;0;50	38188;8	72326;0;0;66;
$GPXUP;3214;08:38:34;0;50	38173;8	72314;0;0;66;
$GPXUP;3214;08:38:35;0;50	3816;8	72299;0;0;66;
$GPXUP;3214;08:38:36;0;50	3815;8	7228;0;0;58;
$GPXUP;3214;08:38:37;0;50	38149;8	72256;0;0;53;
$GPXUP;3214;08:38:38;0;50	38153;8	72231;0;0;53;
$GPXUP;3214;08:38:39;0;50	38163;8	72211;0;0;52;
$GPXUP;3214;08:38:40;0;50	38176;8	72197;0;0;51;
$GPXUP;3214;08:38:41;0;50	3819;8	7219;0;0;53;
$GPXUP;3214;08:38:42;0;50	38204;8	72184;0;0;49;
$GPXUP;3214;08:38:43;0;50	38214;8	72174;0;0;49;
$GPXUP;3214;08:38:44;0;50	38223;8	72159;0;0;51;
$GPXUP;3214;08:38:45;0;50	38231;8	72143;0;0;51;
$GPXUP;3214;08:38:46;0;50	38241;8	7213;0;0;51;
$GPXUP;3214;08:38:47;0;50	38253;8	72121;0;0;51;
$GPXUP;3214;08:38:48;0;50	38266;8	7212;0;0;53;
$GPXUP;3214;08:38:49;0;50	3828;8	7212;0;0;53;
$GPXUP;3214;08:38:50;0;50	38293;8	72116;0;0;52;
$GPXUP;3214;08:38:51;0;50	38304;8	72108;0;0;51;
$GPXUP;3214;08:38:52;0;50	38316;8	72099;0;0;50;
$GPXUP;3214;08:38:53;0;50	38328;8	72095;0;0;51;
$GPXUP;3214;08:38:54;0;50	38341;8	72098;0;0;49;
$GPXUP;3214;08:38:55;0;50	38352;8	72101;0;0;43;
$GPXUP;3214;08:38:56;0;50	38362;8	72103;0;0;36;
$GPXUP;3214;08:38:57;0;50	38369;8	72104;0;0;28;
$GPXUP;3214;08:38:58;0;50	38375;8	72104;0;0;27;
$GPXUP;3214;08:38:59;0;50	38379;8	72096;0;0;23;
$GPXUP;3214;08:39:00;0;50	38384;8	72085;0;0;34;
$GPXUP;3214;08:39:01;0;50	3839;8	72078;0;0;24;
$GPXUP;3214;08:39:02;0;50	38394;8	72074;0;0;18;
$GPXUP;3214;08:39:03;0;50	38396;8	72074;0;0;10;
$GPXUP;3214;08:39:04;0;50	38395;8	72074;0;0;0;
$GPXUP;3214;08:39:05;0;50	38394;8	72074;0;0;0;
$GPXUP;3214;08:39:06;0;50	38394;8	72074;0;0;0;
$GPXUP;3214;08:39:07;0;50	38394;8	72074;0;0;0;
$GPXUP;3214;08:39:08;0;50	38394;8	72074;0;0;0;
$GPXUP;3214;08:39:09;0;50	38394;8	72074;0;0;0;
$GPXUP;3214;08:39:10;0;50	38394;8	72074;0;0;0;
$GPXUP;3214;08:39:11;0;50	38394;8	72074;0;0;0;
$GPXUP;3214;08:39:12;0;50	38394;8	72074;0;0;0;
$GPXUP;3214;08:39:13;0;50	38394;8	72074;0;0;0;
$GPXUP;3214;08:39:14;0;50	38394;8	72074;0;0;0;
$GPXUP;3214;08:39:15;0;50	38394;8	72074;0;0;0;
$GPXUP;3214;08:39:16;0;50	38394;8	72074;0;0;0;
$GPXUP;3214;08:39:17;0;50	38394;8	72074;0;0;0;
$GPXUP;3214;08:39:18;0;50	38394;8	72074;0;0;0;
$GPXUP;3214;08:39:19;0;50	38394;8	72074;0;0;0;
$GPXUP;3214;08:39:20;0;50	38394;8	72074;0;0;0;
$GPXUP;3214;08:39:21;0;50	38394;8	72074;0;0;0;
$GPXUP;3214;08:39:22;0;50	38394;8	72074;0;0;0;
$GPXUP;3214;08:39:23;0;50	38394;8	72074;0;0;0;
$GPXUP;3214;08:39:24;0;50	38394;8	72074;0;0;0;
$GPXUP;3214;08:39:25;0;50	38394;8	72074;0;0;0;
$GPXUP;3214;08:39:26;0;50	38394;8	72074;0;0;0;
$GPXUP;3214;08:39:27;0;50	38394;8	72074;0;0;0;
$GPXUP;3214;08:39:28;0;50	38394;8	72074;0;0;0;
$GPXUP;3214;08:39:29;0;50	38394;8	72074;0;0;0;
$GPXUP;3214;08:39:30;0;50	38394;8	72074;0;0;0;
$GPXUP;3214;08:39:31;0;50	38394;8	72074;0;0;0;
$GPXUP;3214;08:39:32;0;50	38394;8	72074;0;0;0;
$GPXUP;3214;08:39:33;0;50	38394;8	72074;0;0;0;
$GPXUP;3214;08:39:34;0;50	38394;8	72074;0;0;0;
$GPXUP;3214;08:39:35;0;50	38394;8	72074;0;0;0;
$GPXUP;3214;08:39:36;0;50	38394;8	72074;0;0;0;
$GPXUP;3214;08:39:37;0;50	38394;8	72074;0;0;0;
$GPXUP;3214;08:39:38;0;50	38394;8	72074;0;0;0;
$GPXUP;3214;08:39:39;0;50	38394;8	72074;0;0;0;
$GPXUP;3214;08:39:40;0;50	38394;8	72074;0;0;0;
$GPXUP;3214;08:39:41;0;50	38394;8	72074;0;0;0;
$GPXUP;3214;08:39:42;0;50	38394;8	72074;0;0;0;
$GPXUP;3214;08:39:43;0;50	38394;8	72074;0;0;0;
$GPXUP;3214;08:39:44;0;50	38394;8	72074;0;0;0;
$GPXUP;3214;08:39:45;0;50	38394;8	72074;0;0;0;
$GPXUP;3214;08:39:46;0;50	38394;8	72074;0;0;0;
$GPXUP;3214;08:39:47;0;50	38394;8	72074;0;0;0;
$GPXUP;3214;08:39:48;0;50	38394;8	72074;0;0;0;
$GPXUP;3214;08:39:49;0;50	38394;8	72074;0;0;0;
$GPXUP;3214;08:39:50;0;50	38394;8	72074;0;0;0;
$GPXUP;3214;08:39:51;0;50	38394;8	72074;0;0;0;
$GPXUP;3214;08:39:52;0;50	38394;8	72074;0;0;0;
$GPXUP;3214;08:39:53;0;50	38394;8	72074;0;0;0;
$GPXUP;3214;08:39:54;0;50	38394;8	72074;0;0;0;
$GPXUP;3214;08:39:55;0;50	38394;8	72074;0;0;0;
$GPXUP;3214;08:39:56;0;50	38394;8	72074;0;0;0;
$GPXUP;3214;08:39:57;0;50	38394;8	72074;0;0;0;
$GPXUP;3214;08:39:58;0;50	38394;8	72074;0;0;0;
$GPXUP;3214;08:39:59;0;50	38394;8	72074;0;0;0;
$GPXUP;3214;08:40:00;0;50	38394;8	72074;0;0;0;
$GPXUP;3214;08:40:01;0;50	38394;8	72074;0;0;0;
$GPXUP;3214;08:40:02;0;50	38394;8	72074;0;0;0;
$GPXUP;3214;08:40:03;0;50	38394;8	72074;0;0;0;
$GPXUP;3214;08:40:04;0;50	38394;8	72074;0;0;0;
$GPXUP;3214;08:40:05;0;50	38394;8	72074;0;0;0;
$GPXUP;3214;08:40:06;0;50	38394;8	72074;0;0;0;
$GPXUP;3214;08:40:07;0;50	38394;8	72074;0;0;0;
$GPXUP;3214;08:40:08;0;50	38394;8	72074;0;0;0;
$GPXUP;3214;08:40:09;0;50	38394;8	72074;0;0;0;
$GPXUP;3214;08:40:10;0;50	38394;8	72074;0;0;0;
$GPXUP;3214;08:40:11;0;50	38394;8	72074;0;0;0;
$GPXUP;3214;08:40:12;0;50	38394;8	72074;0;0;0;
$GPXUP;3214;08:40:13;0;50	38394;8	72074;0;0;0;
$GPXUP;3214;08:40:14;0;50	38394;8	72074;0;0;0;
$GPXUP;3214;08:40:15;0;50	38394;8	72074;0;0;0;
$GPXUP;3214;08:40:16;0;50	38394;8	72074;0;0;0;
$GPXUP;3214;08:40:17;0;50	38394;8	72074;0;0;0;
$GPXUP;3214;08:40:18;0;50	38394;8	72074;0;0;0;
$GPXUP;3214;08:40:19;0;50	38394;8	72074;0;0;0;
$GPXUP;3214;08:40:20;0;50	38394;8	72074;0;0;0;
$GPXUP;3214;08:40:21;0;50	38394;8	72074;0;0;0;
$GPXUP;3214;08:40:22;0;50	38394;8	72074;0;0;0;
$GPXUP;3214;08:40:23;0;50	38394;8	72074;0;0;0;
$GPXUP;3214;08:40:24;0;50	38394;8	72074;0;0;0;
$GPXUP;3214;08:40:25;0;50	38394;8	72074;0;0;0;
$GPXUP;3214;08:40:26;0;50	38394;8	72074;0;0;0;
$GPXUP;3214;08:40:27;0;50	38394;8	72074;0;0;0;
$GPXUP;3214;08:40:28;0;50	38394;8	72074;0;0;0;
$GPXUP;3214;08:40:29;0;50	38394;8	72074;0;0;0;
$GPXUP;3214;08:40:30;0;50	38394;8	72074;0;0;0;
$GPXUP;3214;08:40:31;0;50	38394;8	72074;0;0;0;
$GPXUP;3214;08:40:32;0;50	38394;8	72074;0;0;0;
$GPXUP;3214;08:40:33;0;50	38394;8	72074;0;0;0;
$GPXUP;3214;08:40:34;0;50	38394;8	72074;0;0;0;
$GPXUP;3214;08:40:35;0;50	38394;8	72074;0;0;0;
$GPXUP;3214;08:40:36;0;50	38394;8	72074;0;0;0;
$GPXUP;3214;08:40:37;0;50	38394;8	72074;0;0;0;
$GPXUP;3214;08:40:38;0;50	38394;8	72074;0;0;0;
$GPXUP;3214;08:40:39;0;50	38394;8	72074;0;0;0;
$GPXUP;3214;08:40:40;0;50	38394;8	72074;0;0;0;
$GPXUP;3214;08:40:41;0;50	38394;8	72074;0;0;0;
$GPXUP;3214;08:40:42;0;50	38394;8	72074;0;0;0;
$GPXUP;3214;08:40:43;0;50	38394;8	72074;0;0;0;
$GPXUP;3214;08:40:44;0;50	38394;8	72074;0;0;0;
$GPXUP;3214;08:40:45;0;50	38394;8	72074;0;0;0;
$GPXUP;3214;08:40:46;0;50	38394;8	72074;0;0;0;
$GPXUP;3214;08:40:47;0;50	38394;8	72074;0;0;0;
$GPXUP;3214;08:40:48;0;50	38394;8	72074;0;0;0;
$GPXUP;3214;08:40:49;0;50	38394;8	72074;0;0;0;
$GPXUP;3214;08:40:50;0;50	38394;8	72074;0;0;0;
$GPXUP;3214;08:40:51;0;50	38394;8	72074;0;0;0;
$GPXUP;3214;08:40:52;0;50	38394;8	72074;0;0;0;
$GPXUP;3214;08:40:53;0;50	38394;8	72074;0;0;0;
$GPXUP;3214;08:40:54;0;50	38394;8	72074;0;0;0;
$GPXUP;3214;08:40:55;0;50	38394;8	72074;0;0;0;
$GPXUP;3214;08:40:56;0;50	38394;8	72074;0;0;0;
$GPXUP;3214;08:40:57;0;50	38394;8	72074;0;0;0;
$GPXUP;3214;08:40:58;0;50	38394;8	72074;0;0;0;
$GPXUP;3214;08:40:59;0;50	38394;8	72074;0;0;0;
$GPXUP;3214;08:41:00;0;50	38394;8	72074;0;0;0;
$GPXUP;3214;08:41:01;0;50	38394;8	72074;0;0;0;
$GPXUP;3214;08:41:02;0;50	38394;8	72074;0;0;0;
$GPXUP;3214;08:41:03;0;50	38394;8	72074;0;0;0;
$GPXUP;3214;08:41:04;0;50	38394;8	72074;0;0;0;
$GPXUP;3214;08:41:05;0;50	38394;8	72074;0;0;0;
$GPXUP;3214;08:41:06;0;50	38394;8	72074;0;0;0;
$GPXUP;3214;08:41:07;0;50	38394;8	72074;0;0;0;
$GPXUP;3214;08:41:08;0;50	38394;8	72074;0;0;0;
$GPXUP;3214;08:41:09;0;50	38394;8	72074;0;0;0;
$GPXUP;3214;08:41:10;0;50	38394;8	72074;0;0;0;
$GPXUP;3214;08:41:11;0;50	38394;8	72074;0;0;0;
$GPXUP;3214;08:41:12;0;50	38394;8	72074;0;0;0;
$GPXUP;3214;08:41:13;0;50	38394;8	72074;0;0;0;
$GPXUP;3214;08:41:14;0;50	38394;8	72074;0;0;0;
$GPXUP;3214;08:41:15;0;50	38394;8	72074;0;0;0;
$GPXUP;3214;08:41:16;0;50	38394;8	72074;0;0;0;
$GPXUP;3214;08:41:17;0;50	38394;8	72074;0;0;0;
$GPXUP;3214;08:41:18;0;50	38394;8	72074;0;0;0;
$GPXUP;3214;08:41:19;0;50	38394;8	72074;0;0;0;
$GPXUP;3214;08:41:20;0;50	38394;8	72074;0;0;0;
$GPXUP;3214;08:41:21;0;50	38394;8	72074;0;0;0;
$GPXUP;3214;08:41:22;0;50	38394;8	72074;0;0;0;
$GPXUP;3214;08:41:23;0;50	38394;8	72074;0;0;0;
$GPXUP;3214;08:41:24;0;50	38394;8	72074;0;0;0;
$GPXUP;3214;08:41:25;0;50	38394;8	72074;0;0;0;
$GPXUP;3214;08:41:26;0;50	38394;8	72074;0;0;0;
$GPXUP;3214;08:41:27;0;50	38394;8	72074;0;0;0;
$GPXUP;3214;08:41:28;0;50	38394;8	72074;0;0;0;
$GPXUP;3214;08:41:29;0;50	38394;8	72074;0;0;0;
$GPXUP;3214;08:41:30;0;50	38394;8	72074;0;0;0;
$GPXUP;3214;08:41:31;0;50	38394;8	72074;0;0;0;
$GPXUP;3214;08:41:32;0;50	38394;8	72074;0;0;0;
$GPXUP;3214;08:41:33;0;50	38394;8	72074;0;0;0;
$GPXUP;3214;08:41:34;0;50	38394;8	72074;0;0;0;
$GPXUP;3214;08:41:35;0;50	38394;8	72074;0;0;0;
$GPXUP;3214;08:41:36;0;50	38394;8	72074;0;0;0;
$GPXUP;3214;08:41:37;0;50	38394;8	72074;0;0;0;
$GPXUP;3214;08:41:38;0;50	38394;8	72074;0;0;0;
$GPXUP;3214;08:41:39;0;50	38394;8	72074;0;0;0;
$GPXUP;3214;08:41:40;0;50	38394;8	72074;0;0;0;
$GPXUP;3214;08:41:41;0;50	38394;8	72074;0;0;0;
$GPXUP;3214;08:41:42;0;50	38394;8	72074;0;0;0;
$GPXUP;3214;08:41:43;0;50	38394;8	72074;0;0;0;
$GPXUP;3214;08:41:44;0;50	38394;8	72074;0;0;0;
$GPXUP;3214;08:41:45;0;50	38394;8	72074;0;0;0;
$GPXUP;3214;08:41:46;0;50	38394;8	72074;0;0;0;
$GPXUP;3214;08:41:47;0;50	38394;8	72074;0;0;0;
$GPXUP;3214;08:41:48;0;50	38394;8	72074;0;0;0;
$GPXUP;3214;08:41:49;0;50	38394;8	72074;0;0;0;
$GPXUP;3214;08:41:50;0;50	38394;8	72074;0;0;0;
$GPXUP;3214;08:41:51;0;50	38394;8	72074;0;0;0;
$GPXUP;3214;08:41:52;0;50	38394;8	72074;0;0;0;
$GPXUP;3214;08:41:53;0;50	38394;8	72074;0;0;0;
$GPXUP;3214;08:41:54;0;50	38394;8	72074;0;0;0;
$GPXUP;3214;08:41:55;0;50	38394;8	72074;0;0;0;
$GPXUP;3214;08:41:56;0;50	38394;8	72074;0;0;0;
$GPXUP;3214;08:41:57;0;50	38394;8	72074;0;0;0;
$GPXUP;3214;08:41:58;0;50	38394;8	72074;0;0;0;
$GPXUP;3214;08:41:59;0;50	38394;8	72074;0;0;0;
$GPXUP;3214;08:42:00;0;50	38394;8	72074;0;0;0;
$GPXUP;3214;08:42:01;0;50	38394;8	72074;0;0;0;
$GPXUP;3214;08:42:02;0;50	38394;8	72074;0;0;0;
$GPXUP;3214;08:42:03;0;50	38394;8	72074;0;0;0;
$GPXUP;3214;08:42:04;0;50	38394;8	72074;0;0;0;
$GPXUP;3214;08:42:05;0;50	38394;8	72074;0;0;0;
$GPXUP;3214;08:42:06;0;50	38394;8	72074;0;0;0;
$GPXUP;3214;08:42:07;0;50	38394;8	72074;0;0;0;
$GPXUP;3214;08:42:08;0;50	38394;8	72074;0;0;0;
$GPXUP;3214;08:42:09;0;50	38394;8	72074;0;0;0;
$GPXUP;3214;08:42:10;0;50	38394;8	72074;0;0;0;
$GPXUP;3214;08:42:11;0;50	38394;8	72074;0;0;0;
$GPXUP;3214;08:42:12;0;50	38394;8	72074;0;0;0;
$GPXUP;3214;08:42:13;0;50	38394;8	72074;0;0;0;
$GPXUP;3214;08:42:14;0;50	38394;8	72074;0;0;0;
$GPXUP;3214;08:42:15;0;50	38394;8	72074;0;0;0;
$GPXUP;3214;08:42:16;0;50	38394;8	72074;0;0;0;
$GPXUP;3214;08:42:17;0;50	38394;8	72074;0;0;0;
$GPXUP;3214;08:42:18;0;50	38394;8	72074;0;0;0;
$GPXUP;3214;08:42:19;0;50	38394;8	72074;0;0;0;
$GPXUP;3214;08:42:20;0;50	38394;8	72074;0;0;0;
$GPXUP;3214;08:42:21;0;50	38394;8	72074;0;0;0;
$GPXUP;3214;08:42:22;0;50	38394;8	72074;0;0;0;
$GPXUP;3214;08:42:23;0;50	38394;8	72074;0;0;0;
$GPXUP;3214;08:42:24;0;50	38394;8	72074;0;0;0;
$GPXUP;3214;08:42:25;0;50	38394;8	72074;0;0;0;
$GPXUP;3214;08:42:26;0;50	38394;8	72074;0;0;0;
$GPXUP;3214;08:42:27;0;50	38394;8	72074;0;0;0;
$GPXUP;3214;08:42:28;0;50	38394;8	72074;0;0;0;
$GPXUP;3214;08:42:29;0;50	38394;8	72074;0;0;0;
$GPXUP;3214;08:42:30;0;50	38394;8	72074;0;0;0;
$GPXUP;3214;08:42:31;0;50	38394;8	72074;0;0;0;
$GPXUP;3214;08:42:32;0;50	38394;8	72074;0;0;0;
$GPXUP;3214;08:42:33;0;50	38394;8	72074;0;0;0;
$GPXUP;3214;08:42:34;0;50	38394;8	72074;0;0;0;
$GPXUP;3214;08:42:35;0;50	38394;8	72074;0;0;0;
$GPXUP;3214;08:42:36;0;50	38394;8	72074;0;0;0;
$GPXUP;3214;08:42:37;0;50	38394;8	72074;0;0;0;
$GPXUP;3214;08:42:38;0;50	38394;8	72074;0;0;0;
$GPXUP;3214;08:42:39;0;50	38394;8	72074;0;0;0;
$GPXUP;3214;08:42:40;0;50	38394;8	72074;0;0;0;
$GPXUP;3214;08:42:41;0;50	38394;8	72074;0;0;0;
$GPXUP;3214;08:42:42;0;50	38394;8	72074;0;0;0;
$GPXUP;3214;08:42:43;0;50	38394;8	72074;0;0;0;
$GPXUP;3214;08:42:44;0;50	38394;8	72074;0;0;0;
$GPXUP;3214;08:42:45;0;50	38394;8	72074;0;0;0;
$GPXUP;3214;08:42:46;0;50	38394;8	72074;0;0;0;
$GPXUP;3214;08:42:47;0;50	38394;8	72074;0;0;0;
$GPXUP;3214;08:42:48;0;50	38394;8	72074;0;0;0;
$GPXUP;3214;08:42:49;0;50	38394;8	72074;0;0;0;
$GPXUP;3214;08:42:50;0;50	38394;8	72074;0;0;0;
$GPXUP;3214;08:42:51;0;50	38394;8	72074;0;0;0;
$GPXUP;3214;08:42:52;0;50	38394;8	72074;0;0;0;
$GPXUP;3214;08:42:53;0;50	38394;8	72074;0;0;0;
$GPXUP;3214;08:42:54;0;50	38394;8	72074;0;0;0;
$GPXUP;3214;08:42:55;0;50	38394;8	72074;0;0;0;
$GPXUP;3214;08:42:56;0;50	38394;8	72074;0;0;0;
$GPXUP;3214;08:42:57;0;50	38394;8	72074;0;0;0;
$GPXUP;3214;08:42:58;0;50	38394;8	72074;0;0;0;
$GPXUP;3214;08:42:59;0;50	38394;8	72074;0;0;0;
$GPXUP;3214;08:43:00;0;50	38394;8	72074;0;0;0;
$GPXUP;3214;08:43:01;0;50	38394;8	72074;0;0;0;
$GPXUP;3214;08:43:02;0;50	38394;8	72074;0;0;0;
$GPXUP;3214;08:43:03;0;50	38394;8	72074;0;0;0;
$GPXUP;3214;08:43:04;0;50	38394;8	72074;0;0;0;
$GPXUP;3214;08:43:05;0;50	38394;8	72074;0;0;0;
$GPXUP;3214;08:43:06;0;50	38394;8	72074;0;0;0;
$GPXUP;3214;08:43:07;0;50	38394;8	72074;0;0;0;
$GPXUP;3214;08:43:08;0;50	38394;8	72074;0;0;0;
$GPXUP;3214;08:43:09;0;50	38394;8	72074;0;0;0;
$GPXUP;3214;08:43:10;0;50	38394;8	72074;0;0;0;
$GPXUP;3214;08:43:11;0;50	38394;8	72074;0;0;0;
$GPXUP;3214;08:43:12;0;50	38394;8	72074;0;0;0;
$GPXUP;3214;08:43:13;0;50	38394;8	72074;0;0;0;
$GPXUP;3214;08:43:14;0;50	38394;8	72074;0;0;0;
$GPXUP;3214;08:43:15;0;50	38394;8	72074;0;0;0;
$GPXUP;3214;08:43:16;0;50	38394;8	72074;0;0;0;
$GPXUP;3214;08:43:17;0;50	38394;8	72074;0;0;0;
$GPXUP;3214;08:43:18;0;50	38394;8	72074;0;0;0;
$GPXUP;3214;08:43:19;0;50	38394;8	72074;0;0;0;
$GPXUP;3214;08:43:20;0;50	38394;8	72074;0;0;0;
$GPXUP;3214;08:43:21;0;50	38394;8	72074;0;0;0;
$GPXUP;3214;08:43:22;0;50	38394;8	72074;0;0;0;
$GPXUP;3214;08:43:23;0;50	38394;8	72074;0;0;0;
$GPXUP;3214;08:43:24;0;50	38394;8	72074;0;0;0;
$GPXUP;3214;08:43:25;0;50	38394;8	72074;0;0;0;
$GPXUP;3214;08:43:26;0;50	38394;8	72074;0;0;0;
$GPXUP;3214;08:43:27;0;50	38394;8	72074;0;0;0;
$GPXUP;3214;08:43:28;0;50	38394;8	72074;0;0;0;
$GPXUP;3214;08:43:29;0;50	38394;8	72074;0;0;0;
$GPXUP;3214;08:43:30;0;50	38394;8	72074;0;0;0;
$GPXUP;3214;08:43:31;0;50	38394;8	72074;0;0;0;
$GPXUP;3214;08:43:32;0;50	38394;8	72074;0;0;0;
$GPXUP;3214;08:43:33;0;50	38394;8	72074;0;0;0;
$GPXUP;3214;08:43:34;0;50	38394;8	72074;0;0;0;
$GPXUP;3214;08:43:35;0;50	38394;8	72074;0;0;0;
$GPXUP;3214;08:43:36;0;50	38394;8	72074;0;0;0;
$GPXUP;3214;08:43:37;0;50	38394;8	72074;0;0;0;
$GPXUP;3214;08:43:38;0;50	38394;8	72074;0;0;0;
$GPXUP;3214;08:43:39;0;50	38394;8	72074;0;0;0;
$GPXUP;3214;08:43:40;0;50	38394;8	72074;0;0;0;
$GPXUP;3214;08:43:41;0;50	38394;8	72074;0;0;0;
$GPXUP;3214;08:43:42;0;50	38394;8	72074;0;0;0;
$GPXUP;3214;08:43:43;0;50	38394;8	72074;0;0;0;
$GPXUP;3214;08:43:44;0;50	38394;8	72074;0;0;0;
$GPXUP;3214;08:43:45;0;50	38394;8	72074;0;0;0;
$GPXUP;3214;08:43:46;0;50	38394;8	72074;0;0;0;
$GPXUP;3214;08:43:47;0;50	38394;8	72074;0;0;0;
$GPXUP;3214;08:43:48;0;50	38394;8	72074;0;0;0;
$GPXUP;3214;08:43:49;0;50	38394;8	72074;0;0;0;
$GPXUP;3214;08:43:50;0;50	38394;8	72074;0;0;0;
$GPXUP;3214;08:43:51;0;50	38394;8	72074;0;0;0;
$GPXUP;3214;08:43:52;0;50	38394;8	72074;0;0;0;
$GPXUP;3214;08:43:53;0;50	38394;8	72074;0;0;0;
$GPXUP;3214;08:43:54;0;50	38394;8	72074;0;0;0;
$GPXUP;3214;08:43:55;0;50	38394;8	72074;0;0;0;
$GPXUP;3214;08:43:56;0;50	38394;8	72074;0;0;0;
$GPXUP;3214;08:43:57;0;50	38394;8	72074;0;0;0;
$GPXUP;3214;08:43:58;0;50	38394;8	72074;0;0;0;
$GPXUP;3214;08:43:59;0;50	38394;8	72074;0;0;0;
$GPXUP;3214;08:44:00;0;50	38394;8	72074;0;0;0;
$GPXUP;3214;08:44:01;0;50	38394;8	72074;0;0;0;
$GPXUP;3214;08:44:02;0;50	38394;8	72074;0;0;0;
$GPXUP;3214;08:44:03;0;50	38394;8	72074;0;0;0;
$GPXUP;3214;08:44:04;0;50	38394;8	72074;0;0;0;
$GPXUP;3214;08:44:05;0;50	38394;8	72074;0;0;0;
$GPXUP;3214;08:44:06;0;50	38394;8	72074;0;0;0;
$GPXUP;3214;08:44:07;0;50	38394;8	72074;0;0;0;
$GPXUP;3214;08:44:08;0;50	38394;8	72074;0;0;0;
$GPXUP;3214;08:44:09;0;50	38394;8	72074;0;0;0;
$GPXUP;3214;08:44:10;0;50	38394;8	72074;0;0;0;
$GPXUP;3214;08:44:11;0;50	38394;8	72074;0;0;0;
$GPXUP;3214;08:44:12;0;50	38394;8	72074;0;0;0;
$GPXUP;3214;08:44:13;0;50	38394;8	72074;0;0;0;
$GPXUP;3214;08:44:14;0;50	38394;8	72074;0;0;0;
$GPXUP;3214;08:44:15;0;50	38394;8	72074;0;0;0;
$GPXUP;3214;08:44:16;0;50	38394;8	72074;0;0;0;
$GPXUP;3214;08:44:17;0;50	38394;8	72074;0;0;0;
$GPXUP;3214;08:44:18;0;50	38394;8	72074;0;0;0;
$GPXUP;3214;08:44:19;0;50	38394;8	72074;0;0;0;
$GPXUP;3214;08:44:20;0;50	38394;8	72074;0;0;0;
$GPXUP;3214;08:44:21;0;50	38394;8	72074;0;0;0;
$GPXUP;3214;08:44:22;0;50	38394;8	72074;0;0;0;
$GPXUP;3214;08:44:23;0;50	38394;8	72074;0;0;0;
$GPXUP;3214;08:44:24;0;50	38394;8	72074;0;0;0;
$GPXUP;3214;08:44:25;0;50	38394;8	72074;0;0;0;
$GPXUP;3214;08:44:26;0;50	38394;8	72074;0;0;0;
$GPXUP;3214;08:44:27;0;50	38394;8	72074;0;0;0;
$GPXUP;3214;08:44:28;0;50	38394;8	72074;0;0;0;
$GPXUP;3214;08:44:29;0;50	38394;8	72074;0;0;0;
$GPXUP;3214;08:44:30;0;50	38394;8	72074;0;0;0;
$GPXUP;3214;08:44:31;0;50	38394;8	72074;0;0;0;
$GPXUP;3214;08:44:32;0;50	38394;8	72074;0;0;0;
$GPXUP;3214;08:44:33;0;50	38394;8	72074;0;0;0;
$GPXUP;3214;08:44:34;0;50	38394;8	72074;0;0;0;
$GPXUP;3214;08:44:35;0;50	38394;8	72074;0;0;0;
$GPXUP;3214;08:44:36;0;50	38394;8	72074;0;0;0;
$GPXUP;3214;08:44:37;0;50	38394;8	72074;0;0;0;
$GPXUP;3214;08:44:38;0;50	38394;8	72074;0;0;0;
$GPXUP;3214;08:44:39;0;50	38394;8	72074;0;0;0;
$GPXUP;3214;08:44:40;0;50	38394;8	72074;0;0;0;
$GPXUP;3214;08:44:41;0;50	38394;8	72074;0;0;0;
$GPXUP;3214;08:44:42;0;50	38394;8	72074;0;0;0;
$GPXUP;3214;08:44:43;0;50	38394;8	72074;0;0;0;
$GPXUP;3214;08:44:44;0;50	38394;8	72074;0;0;0;
$GPXUP;3214;08:44:45;0;50	38394;8	72074;0;0;0;
$GPXUP;3214;08:44:46;0;50	38394;8	72074;0;0;0;
$GPXUP;3214;08:44:47;0;50	38394;8	72074;0;0;0;
$GPXUP;3214;08:44:48;0;50	38394;8	72074;0;0;0;
$GPXUP;3214;08:44:49;0;50	38394;8	72074;0;0;0;
$GPXUP;3214;08:44:50;0;50	38394;8	72074;0;0;0;
$GPXUP;3214;08:44:51;0;50	38394;8	72074;0;0;0;
$GPXUP;3214;08:44:52;0;50	38394;8	72074;0;0;0;
$GPXUP;3214;08:44:53;0;50	38394;8	72074;0;0;0;
$GPXUP;3214;08:44:54;0;50	38394;8	72074;0;0;0;
$GPXUP;3214;08:44:55;0;50	38394;8	72074;0;0;0;
$GPXUP;3214;08:44:56;0;50	38394;8	72074;0;0;0;
$GPXUP;3214;08:44:57;0;50	38394;8	72074;0;0;0;
$GPXUP;3214;08:44:58;0;50	38394;8	72074;0;0;0;
$GPXUP;3214;08:44:59;0;50	38394;8	72074;0;0;0;
$GPXUP;3214;08:45:00;0;50	38394;8	72074;0;0;0;
$GPXUP;3214;08:45:01;0;50	38394;8	72074;0;0;0;
$GPXUP;3214;08:45:02;0;50	38394;8	72074;0;0;0;
$GPXUP;3214;08:45:03;0;50	38394;8	72074;0;0;0;
$GPXUP;3214;08:45:04;0;50	38394;8	72074;0;0;0;
$GPXUP;3214;08:45:05;0;50	38394;8	72074;0;0;0;
$GPXUP;3214;08:45:06;0;50	38394;8	72074;0;0;0;
$GPXUP;3214;08:45:07;0;50	38394;8	72074;0;0;0;
$GPXUP;3214;08:45:08;0;50	38394;8	72074;0;0;0;
$GPXUP;3214;08:45:09;0;50	38394;8	72074;0;0;0;
$GPXUP;3214;08:45:10;0;50	38394;8	72074;0;0;0;
$GPXUP;3214;08:45:11;0;50	38394;8	72074;0;0;0;
$GPXUP;3214;08:45:12;0;50	38394;8	72074;0;0;0;
$GPXUP;3214;08:45:13;0;50	38394;8	72074;0;0;0;
$GPXUP;3214;08:45:14;0;50	38394;8	72074;0;0;0;
$GPXUP;3214;08:45:15;0;50	38394;8	72074;0;0;0;
$GPXUP;3214;08:45:16;0;50	38394;8	72074;0;0;0;
$GPXUP;3214;08:45:17;0;50	38394;8	72074;0;0;0;
$GPXUP;3214;08:45:18;0;50	38394;8	72074;0;0;0;
$GPXUP;3214;08:45:19;0;50	38394;8	72074;0;0;0;
$GPXUP;3214;08:45:20;0;50	38394;8	72074;0;0;0;
$GPXUP;3214;08:45:21;0;50	38394;8	72074;0;0;0;
$GPXUP;3214;08:45:22;0;50	38394;8	72074;0;0;0;
$GPXUP;3214;08:45:23;0;50	38394;8	72074;0;0;0;
$GPXUP;3214;08:45:24;0;50	38394;8	72074;0;0;0;
$GPXUP;3214;08:45:25;0;50	38394;8	72074;0;0;0;
$GPXUP;3214;08:45:26;0;50	38394;8	72074;0;0;0;
$GPXUP;3214;08:45:27;0;50	38394;8	72074;0;0;0;
$GPXUP;3214;08:45:28;0;50	38394;8	72074;0;0;0;
$GPXUP;3214;08:45:29;0;50	38394;8	72074;0;0;0;
$GPXUP;3214;08:45:30;0;50	38394;8	72074;0;0;0;
$GPXUP;3214;08:45:31;0;50	38394;8	72074;0;0;0;
$GPXUP;3214;08:45:32;0;50	38394;8	72074;0;0;0;
$GPXUP;3214;08:45:33;0;50	38394;8	72074;0;0;0;
$GPXUP;3214;08:45:34;0;50	38394;8	72074;0;0;0;
$GPXUP;3214;08:45:35;0;50	38394;8	72074;0;0;0;
$GPXUP;3214;08:45:36;0;50	38394;8	72074;0;0;0;
$GPXUP;3214;08:45:37;0;50	38394;8	72074;0;0;0;
$GPXUP;3214;08:45:38;0;50	38394;8	72074;0;0;0;
$GPXUP;3214;08:45:39;0;50	38394;8	72074;0;0;0;
$GPXUP;3214;08:45:40;0;50	38394;8	72074;0;0;0;
$GPXUP;3214;08:45:41;0;50	38394;8	72074;0;0;0;
$GPXUP;3214;08:45:42;0;50	38394;8	72074;0;0;0;
$GPXUP;3214;08:45:43;0;50	38394;8	72074;0;0;0;
$GPXUP;3214;08:45:44;0;50	38394;8	72074;0;0;0;
$GPXUP;3214;08:45:45;0;50	38394;8	72074;0;0;0;
$GPXUP;3214;08:45:46;0;50	38394;8	72074;0;0;0;
$GPXUP;3214;08:45:47;0;50	38394;8	72074;0;0;0;
$GPXUP;3214;08:45:48;0;50	38394;8	72074;0;0;0;
$GPXUP;3214;08:45:49;0;50	38394;8	72074;0;0;0;
$GPXUP;3214;08:45:50;0;50	38394;8	72074;0;0;0;
$GPXUP;3214;08:45:51;0;50	38394;8	72074;0;0;0;
$GPXUP;3214;08:45:52;0;50	38394;8	72074;0;0;0;
$GPXUP;3214;08:45:53;0;50	38394;8	72074;0;0;0;
$GPXUP;3214;08:45:54;0;50	38394;8	72074;0;0;0;
$GPXUP;3214;08:45:55;0;50	38394;8	72074;0;0;0;
$GPXUP;3214;08:45:56;0;50	38394;8	72074;0;0;0;
$GPXUP;3214;08:45:57;0;50	38394;8	72074;0;0;0;
$GPXUP;3214;08:45:58;0;50	38394;8	72074;0;0;0;
$GPXUP;3214;08:45:59;0;50	38394;8	72074;0;0;0;
$GPXUP;3214;08:46:00;0;50	38394;8	72074;0;0;0;
$GPXUP;3214;08:46:01;0;50	38394;8	72074;0;0;0;
$GPXUP;3214;08:46:02;0;50	38394;8	72074;0;0;0;
$GPXUP;3214;08:46:03;0;50	38394;8	72074;0;0;0;
$GPXUP;3214;08:46:04;0;50	38394;8	72074;0;0;0;
$GPXUP;3214;08:46:05;0;50	38394;8	72074;0;0;0;
$GPXUP;3214;08:46:06;0;50	38394;8	72074;0;0;0;
$GPXUP;3214;08:46:07;0;50	38394;8	72074;0;0;0;
$GPXUP;3214;08:46:08;0;50	38394;8	72074;0;0;0;
$GPXUP;3214;08:46:09;0;50	38394;8	72074;0;0;0;
$GPXUP;3214;08:46:10;0;50	38394;8	72074;0;0;0;
$GPXUP;3214;08:46:11;0;50	38394;8	72074;0;0;0;
$GPXUP;3214;08:46:12;0;50	38394;8	72074;0;0;0;
$GPXUP;3214;08:46:13;0;50	38394;8	72074;0;0;0;
$GPXUP;3214;08:46:14;0;50	38394;8	72074;0;0;0;
$GPXUP;3214;08:46:15;0;50	38394;8	72074;0;0;0;
$GPXUP;3214;08:46:16;0;50	38394;8	72074;0;0;0;
$GPXUP;3214;08:46:17;0;50	38394;8	72074;0;0;0;
$GPXUP;3214;08:46:18;0;50	38394;8	72074;0;0;0;
$GPXUP;3214;08:46:19;0;50	38394;8	72074;0;0;0;
$GPXUP;3214;08:46:20;0;50	38394;8	72074;0;0;0;
$GPXUP;3214;08:46:21;0;50	38394;8	72074;0;0;0;
$GPXUP;3214;08:46:22;0;50	38394;8	72074;0;0;0;
$GPXUP;3214;08:46:23;0;50	38394;8	72074;0;0;0;
$GPXUP;3214;08:46:24;0;50	38394;8	72074;0;0;0;
$GPXUP;3214;08:46:25;0;50	38394;8	72074;0;0;0;
$GPXUP;3214;08:46:26;0;50	38394;8	72074;0;0;0;
$GPXUP;3214;08:46:27;0;50	38394;8	72074;0;0;0;
$GPXUP;3214;08:46:28;0;50	38394;8	72074;0;0;0;
$GPXUP;3214;08:46:29;0;50	38394;8	72074;0;0;0;
$GPXUP;3214;08:46:30;0;50	38394;8	72074;0;0;0;
$GPXUP;3214;08:46:31;0;50	38394;8	72074;0;0;0;
$GPXUP;3214;08:46:32;0;50	38394;8	72074;0;0;0;
$GPXUP;3214;08:46:33;0;50	38394;8	72074;0;0;0;
$GPXUP;3214;08:46:34;0;50	38394;8	72074;0;0;0;
$GPXUP;3214;08:46:35;0;50	38394;8	72074;0;0;0;
$GPXUP;3214;08:46:36;0;50	38394;8	72074;0;0;0;
$GPXUP;3214;08:46:37;0;50	38394;8	72074;0;0;0;
$GPXUP;3214;08:46:38;0;50	38394;8	72074;0;0;0;
$GPXUP;3214;08:46:39;0;50	38394;8	72074;0;0;0;
$GPXUP;3214;08:46:40;0;50	38394;8	72074;0;0;0;
$GPXUP;3214;08:46:41;0;50	38394;8	72074;0;0;0;
$GPXUP;3214;08:46:42;0;50	38394;8	72074;0;0;0;
$GPXUP;3214;08:46:43;0;50	38394;8	72074;0;0;0;
$GPXUP;3214;08:46:44;0;50	38394;8	72074;0;0;0;
$GPXUP;3214;08:46:45;0;50	38394;8	72074;0;0;0;
$GPXUP;3214;08:46:46;0;50	38394;8	72074;0;0;0;
$GPXUP;3214;08:46:47;0;50	38394;8	72074;0;0;0;
$GPXUP;3214;08:46:48;0;50	38394;8	72074;0;0;0;
$GPXUP;3214;08:46:49;0;50	38394;8	72074;0;0;0;
$GPXUP;3214;08:46:50;0;50	38394;8	72074;0;0;0;
$GPXUP;3214;08:46:51;0;50	38394;8	72074;0;0;0;
$GPXUP;3214;08:46:52;0;50	38394;8	72074;0;0;0;
$GPXUP;3214;08:46:53;0;50	38394;8	72074;0;0;0;
$GPXUP;3214;08:46:54;0;50	38394;8	72074;0;0;0;
$GPXUP;3214;08:46:55;0;50	38394;8	72074;0;0;0;
$GPXUP;3214;08:46:56;0;50	38394;8	72074;0;0;0;
$GPXUP;3214;08:46:57;0;50	38394;8	72074;0;0;0;
$GPXUP;3214;08:46:58;0;50	38394;8	72074;0;0;0;
$GPXUP;3214;08:46:59;0;50	38394;8	72074;0;0;0;
$GPXUP;3214;08:47:00;0;50	38394;8	72074;0;0;0;
$GPXUP;3214;08:47:01;0;50	38394;8	72074;0;0;0;
$GPXUP;3214;08:47:02;0;50	38394;8	72074;0;0;0;
$GPXUP;3214;08:47:03;0;50	38394;8	72074;0;0;0;
$GPXUP;3214;08:47:04;0;50	38394;8	72074;0;0;0;
$GPXUP;3214;08:47:05;0;50	38394;8	72074;0;0;0;
$GPXUP;3214;08:47:06;0;50	38394;8	72074;0;0;0;
$GPXUP;3214;08:47:07;0;50	38394;8	72074;0;0;0;
$GPXUP;3214;08:47:08;0;50	38394;8	72074;0;0;0;
$GPXUP;3214;08:47:09;0;50	38394;8	72074;0;0;0;
$GPXUP;3214;08:47:10;0;50	38394;8	72074;0;0;0;
$GPXUP;3214;08:47:11;0;50	38394;8	72074;0;0;0;
$GPXUP;3214;08:47:12;0;50	38394;8	72074;0;0;0;
$GPXUP;3214;08:47:13;0;50	38394;8	72074;0;0;0;
$GPXUP;3214;08:47:14;0;50	38394;8	72074;0;0;0;
$GPXUP;3214;08:47:15;0;50	38394;8	72074;0;0;0;
$GPXUP;3214;08:47:16;0;50	38394;8	72074;0;0;0;
$GPXUP;3214;08:47:17;0;50	38394;8	72074;0;0;0;
$GPXUP;3214;08:47:18;0;50	38394;8	72074;0;0;0;
$GPXUP;3214;08:47:19;0;50	38394;8	72074;0;0;0;
$GPXUP;3214;08:47:20;0;50	38394;8	72074;0;0;0;
$GPXUP;3214;08:47:21;0;50	38394;8	72074;0;0;0;
$GPXUP;3214;08:47:22;0;50	38394;8	72074;0;0;0;
$GPXUP;3214;08:47:23;0;50	38394;8	72074;0;0;0;
$GPXUP;3214;08:47:24;0;50	38394;8	72074;0;0;0;
$GPXUP;3214;08:47:25;0;50	38394;8	72074;0;0;0;
$GPXUP;3214;08:47:26;0;50	38394;8	72074;0;0;0;
$GPXUP;3214;08:47:27;0;50	38394;8	72074;0;0;0;
$GPXUP;3214;08:47:28;0;50	38394;8	72074;0;0;0;
$GPXUP;3214;08:47:29;0;50	38394;8	72074;0;0;0;
$GPXUP;3214;08:47:30;0;50	38394;8	72074;0;0;0;
$GPXUP;3214;08:47:31;0;50	38394;8	72074;0;0;0;
$GPXUP;3214;08:47:32;0;50	38394;8	72074;0;0;0;
$GPXUP;3214;08:47:33;0;50	38394;8	72074;0;0;0;
$GPXUP;3214;08:47:34;0;50	38394;8	72074;0;0;0;
$GPXUP;3214;08:47:35;0;50	38394;8	72074;0;0;0;
$GPXUP;3214;08:47:36;0;50	38394;8	72074;0;0;0;
$GPXUP;3214;08:47:37;0;50	38394;8	72074;0;0;0;
$GPXUP;3214;08:47:38;0;50	38394;8	72074;0;0;0;
$GPXUP;3214;08:47:39;0;50	38394;8	72074;0;0;0;
$GPXUP;3214;08:47:40;0;50	38394;8	72074;0;0;0;
$GPXUP;3214;08:47:41;0;50	38394;8	72074;0;0;0;
$GPXUP;3214;08:47:42;0;50	38394;8	72074;0;0;0;
$GPXUP;3214;08:47:43;0;50	38394;8	72074;0;0;0;
$GPXUP;3214;08:47:44;0;50	38394;8	72074;0;0;0;
$GPXUP;3214;08:47:45;0;50	38394;8	72074;0;0;0;
$GPXUP;3214;08:47:46;0;50	38394;8	72074;0;0;0;
$GPXUP;3214;08:47:47;0;50	38394;8	72074;0;0;0;
$GPXUP;3214;08:47:48;0;50	38394;8	72074;0;0;0;
$GPXUP;3214;08:47:49;0;50	38394;8	72074;0;0;0;
$GPXUP;3214;08:47:50;0;50	38394;8	72074;0;0;0;
$GPXUP;3214;08:47:51;0;50	38394;8	72074;0;0;0;
$GPXUP;3214;08:47:52;0;50	38394;8	72074;0;0;0;
$GPXUP;3214;08:47:53;0;50	38394;8	72074;0;0;0;
$GPXUP;3214;08:47:54;0;50	38394;8	72074;0;0;0;
$GPXUP;3214;08:47:55;0;50	38394;8	72074;0;0;0;
$GPXUP;3214;08:47:56;0;50	38394;8	72074;0;0;0;
$GPXUP;3214;08:47:57;0;50	38394;8	72074;0;0;0;
$GPXUP;3214;08:47:58;0;50	38394;8	72074;0;0;0;
$GPXUP;3214;08:47:59;0;50	38394;8	72074;0;0;0;
$GPXUP;3214;08:48:00;0;50	38394;8	72074;0;0;0;
$GPXUP;3214;08:48:01;0;50	38394;8	72074;0;0;0;
$GPXUP;3214;08:48:02;0;50	38394;8	72074;0;0;0;
$GPXUP;3214;08:48:03;0;50	38394;8	72074;0;0;0;
$GPXUP;3214;08:48:04;0;50	38394;8	72074;0;0;0;
$GPXUP;3214;08:48:05;0;50	38394;8	72074;0;0;0;
$GPXUP;3214;08:48:06;0;50	38394;8	72074;0;0;0;
$GPXUP;3214;08:48:07;0;50	38394;8	72074;0;0;0;
$GPXUP;3214;08:48:08;0;50	38394;8	72074;0;0;0;
$GPXUP;3214;08:48:09;0;50	38394;8	72074;0;0;0;
$GPXUP;3214;08:48:10;0;50	38394;8	72074;0;0;0;
$GPXUP;3214;08:48:11;0;50	38394;8	72074;0;0;0;
$GPXUP;3214;08:48:12;0;50	38394;8	72074;0;0;0;
$GPXUP;3214;08:48:13;0;50	38394;8	72074;0;0;0;
$GPXUP;3214;08:48:14;0;50	38394;8	72074;0;0;0;
$GPXUP;3214;08:48:15;0;50	38394;8	72074;0;0;0;
$GPXUP;3214;08:48:16;0;50	38394;8	72074;0;0;0;
$GPXUP;3214;08:48:17;0;50	38394;8	72074;0;0;0;
$GPXUP;3214;08:48:18;0;50	38394;8	72074;0;0;0;
$GPXUP;3214;08:48:19;0;50	38394;8	72074;0;0;0;
$GPXUP;3214;08:48:20;0;50	38394;8	72074;0;0;0;
$GPXUP;3214;08:48:21;0;50	38394;8	72074;0;0;0;
$GPXUP;3214;08:48:22;0;50	38394;8	72074;0;0;0;
$GPXUP;3214;08:48:23;0;50	38394;8	72074;0;0;0;
$GPXUP;3214;08:48:24;0;50	38394;8	72074;0;0;0;
$GPXUP;3214;08:48:25;0;50	38394;8	72074;0;0;0;
$GPXUP;3214;08:48:26;0;50	38394;8	72074;0;0;0;
$GPXUP;3214;08:48:27;0;50	38394;8	72074;0;0;0;
$GPXUP;3214;08:48:28;0;50	38394;8	72074;0;0;0;
$GPXUP;3214;08:48:29;0;50	38394;8	72074;0;0;0;
$GPXUP;3214;08:48:30;0;50	38394;8	72074;0;0;0;
$GPXUP;3214;08:48:31;0;50	38394;8	72074;0;0;0;
$GPXUP;3214;08:48:32;0;50	38394;8	72074;0;0;0;
$GPXUP;3214;08:48:33;0;50	38394;8	72074;0;0;0;
$GPXUP;3214;08:48:34;0;50	38394;8	72074;0;0;0;
$GPXUP;3214;08:48:35;0;50	38394;8	72074;0;0;0;
$GPXUP;3214;08:48:36;0;50	38394;8	72074;0;0;0;
$GPXUP;3214;08:48:37;0;50	38394;8	72074;0;0;0;
$GPXUP;3214;08:48:38;0;50	38394;8	72074;0;0;0;
$GPXUP;3214;08:48:39;0;50	38394;8	72074;0;0;0;
$GPXUP;3214;08:48:40;0;50	38394;8	72074;0;0;0;
$GPXUP;3214;08:48:41;0;50	38394;8	72074;0;0;0;
$GPXUP;3214;08:48:42;0;50	38394;8	72074;0;0;0;
$GPXUP;3214;08:48:43;0;50	38394;8	72074;0;0;0;
$GPXUP;3214;08:48:44;0;50	38394;8	72074;0;0;0;
$GPXUP;3214;08:48:45;0;50	38394;8	72074;0;0;0;
$GPXUP;3214;08:48:46;0;50	38394;8	72074;0;0;0;
$GPXUP;3214;08:48:47;0;50	38394;8	72074;0;0;0;
$GPXUP;3214;08:48:48;0;50	38394;8	72074;0;0;0;
$GPXUP;3214;08:48:49;0;50	38394;8	72074;0;0;0;
$GPXUP;3214;08:48:50;0;50	38394;8	72074;0;0;0;
$GPXUP;3214;08:48:51;0;50	38394;8	72074;0;0;0;
$GPXUP;3214;08:48:52;0;50	38394;8	72074;0;0;0;
$GPXUP;3214;08:48:53;0;50	38394;8	72074;0;0;0;
$GPXUP;3214;08:48:54;0;50	38394;8	72074;0;0;0;
$GPXUP;3214;08:48:55;0;50	38394;8	72074;0;0;0;
$GPXUP;3214;08:48:56;0;50	38394;8	72074;0;0;0;
$GPXUP;3214;08:48:57;0;50	38394;8	72074;0;0;0;
$GPXUP;3214;08:48:58;0;50	38394;8	72074;0;0;0;
$GPXUP;3214;08:48:59;0;50	38394;8	72074;0;0;0;
$GPXUP;3214;08:49:00;0;50	38394;8	72074;0;0;0;
$GPXUP;3214;08:49:01;0;50	38394;8	72074;0;0;0;
$GPXUP;3214;08:49:02;0;50	38394;8	72074;0;0;0;
$GPXUP;3214;08:49:03;0;50	38394;8	72074;0;0;0;
$GPXUP;3214;08:49:04;0;50	38394;8	72074;0;0;0;
$GPXUP;3214;08:49:05;0;50	38394;8	72074;0;0;0;
$GPXUP;3214;08:49:06;0;50	38394;8	72074;0;0;0;
$GPXUP;3214;08:49:07;0;50	38394;8	72074;0;0;0;
$GPXUP;3214;08:49:08;0;50	38394;8	72074;0;0;0;
$GPXUP;3214;08:49:09;0;50	38394;8	72074;0;0;0;
$GPXUP;3214;08:49:10;0;50	38394;8	72074;0;0;0;
$GPXUP;3214;08:49:11;0;50	38394;8	72074;0;0;0;
$GPXUP;3214;08:49:12;0;50	38394;8	72074;0;0;0;
$GPXUP;3214;08:49:13;0;50	38394;8	72074;0;0;0;
$GPXUP;3214;08:49:14;0;50	38394;8	72074;0;0;0;
$GPXUP;3214;08:49:15;0;50	38394;8	72074;0;0;0;
$GPXUP;3214;08:49:16;0;50	38394;8	72074;0;0;0;
$GPXUP;3214;08:49:17;0;50	38394;8	72074;0;0;0;
$GPXUP;3214;08:49:18;0;50	38394;8	72074;0;0;0;
$GPXUP;3214;08:49:19;0;50	38394;8	72074;0;0;0;
$GPXUP;3214;08:49:20;0;50	38394;8	72074;0;0;0;
$GPXUP;3214;08:49:21;0;50	38394;8	72074;0;0;0;
$GPXUP;3214;08:49:22;0;50	38394;8	72074;0;0;0;
$GPXUP;3214;08:49:23;0;50	38394;8	72074;0;0;0;
$GPXUP;3214;08:49:24;0;50	38394;8	72074;0;0;0;
$GPXUP;3214;08:49:25;0;50	38394;8	72074;0;0;0;
$GPXUP;3214;08:49:26;0;50	38394;8	72074;0;0;0;
$GPXUP;3214;08:49:27;0;50	38394;8	72074;0;0;0;
$GPXUP;3214;08:49:28;0;50	38394;8	72074;0;0;0;
$GPXUP;3214;08:49:29;0;50	38394;8	72074;0;0;0;
$GPXUP;3214;08:49:30;0;50	38394;8	72074;0;0;0;
$GPXUP;3214;08:49:31;0;50	38394;8	72074;0;0;0;
$GPXUP;3214;08:49:32;0;50	38394;8	72074;0;0;0;
$GPXUP;3214;08:49:33;0;50	38394;8	72074;0;0;0;
$GPXUP;3214;08:49:34;0;50	38394;8	72074;0;0;0;
$GPXUP;3214;08:49:35;0;50	38394;8	72074;0;0;0;
$GPXUP;3214;08:49:36;0;50	38394;8	72074;0;0;0;
$GPXUP;3214;08:49:37;0;50	38394;8	72074;0;0;0;
$GPXUP;3214;08:49:38;0;50	38394;8	72074;0;0;0;
$GPXUP;3214;08:49:39;0;50	38394;8	72074;0;0;0;
$GPXUP;3214;08:49:40;0;50	38394;8	72074;0;0;0;
$GPXUP;3214;08:49:41;0;50	38394;8	72074;0;0;0;
$GPXUP;3214;08:49:42;0;50	38394;8	72074;0;0;0;
$GPXUP;3214;08:49:43;0;50	38394;8	72074;0;0;0;
$GPXUP;3214;08:49:44;0;50	38394;8	72074;0;0;0;
$GPXUP;3214;08:49:45;0;50	38394;8	72074;0;0;0;
$GPXUP;3214;08:49:46;0;50	38394;8	72074;0;0;0;
$GPXUP;3214;08:49:47;0;50	38394;8	72074;0;0;0;
$GPXUP;3214;08:49:48;0;50	38394;8	72074;0;0;0;
$GPXUP;3214;08:49:49;0;50	38394;8	72074;0;0;0;
$GPXUP;3214;08:49:50;0;50	38394;8	72074;0;0;0;
$GPXUP;3214;08:49:51;0;50	38394;8	72074;0;0;0;
$GPXUP;3214;08:49:52;0;50	38394;8	72074;0;0;0;
$GPXUP;3214;08:49:53;0;50	38394;8	72074;0;0;0;
$GPXUP;3214;08:49:54;0;50	38394;8	72074;0;0;0;
$GPXUP;3214;08:49:55;0;50	38394;8	72074;0;0;0;
$GPXUP;3214;08:49:56;0;50	38394;8	72074;0;0;0;
$GPXUP;3214;08:49:57;0;50	38394;8	72074;0;0;0;
$GPXUP;3214;08:49:58;0;50	38394;8	72074;0;0;0;
$GPXUP;3214;08:49:59;0;50	38394;8	72074;0;0;0;
$GPXUP;3214;08:50:00;0;50	38394;8	72074;0;0;0;
$GPXUP;3214;08:50:01;0;50	38394;8	72074;0;0;0;
$GPXUP;3214;08:50:02;0;50	38394;8	72074;0;0;0;
$GPXUP;3214;08:50:03;0;50	38394;8	72074;0;0;0;
$GPXUP;3214;08:50:04;0;50	38394;8	72074;0;0;0;
$GPXUP;3214;08:50:05;0;50	38394;8	72074;0;0;0;
$GPXUP;3214;08:50:06;0;50	38394;8	72074;0;0;0;
$GPXUP;3214;08:50:07;0;50	38394;8	72074;0;0;0;
$GPXUP;3214;08:50:08;0;50	38394;8	72074;0;0;0;
$GPXUP;3214;08:50:09;0;50	38394;8	72074;0;0;0;
$GPXUP;3214;08:50:10;0;50	38394;8	72074;0;0;0;
$GPXUP;3214;08:50:11;0;50	38394;8	72074;0;0;0;
$GPXUP;3214;08:50:12;0;50	38394;8	72074;0;0;0;
$GPXUP;3214;08:50:13;0;50	38394;8	72074;0;0;0;
$GPXUP;3214;08:50:14;0;50	38394;8	72074;0;0;0;
$GPXUP;3214;08:50:15;0;50	38394;8	72074;0;0;0;
$GPXUP;3214;08:50:16;0;50	38394;8	72074;0;0;0;
$GPXUP;3214;08:50:17;0;50	38394;8	72074;0;0;0;
$GPXUP;3214;08:50:18;0;50	38394;8	72074;0;0;0;
$GPXUP;3214;08:50:19;0;50	38394;8	72074;0;0;0;
$GPXUP;3214;08:50:20;0;50	38394;8	72074;0;0;0;
$GPXUP;3214;08:50:21;0;50	38394;8	72074;0;0;0;
$GPXUP;3214;08:50:22;0;50	38394;8	72074;0;0;0;
$GPXUP;3214;08:50:23;0;50	38394;8	72074;0;0;0;
$GPXUP;3214;08:50:24;0;50	38394;8	72074;0;0;0;
$GPXUP;3214;08:50:25;0;50	38394;8	72074;0;0;0;
$GPXUP;3214;08:50:26;0;50	38394;8	72074;0;0;0;
$GPXUP;3214;08:50:27;0;50	38394;8	72074;0;0;0;
$GPXUP;3214;08:50:28;0;50	38394;8	72074;0;0;0;
$GPXUP;3214;08:50:29;0;50	38394;8	72074;0;0;0;
$GPXUP;3214;08:50:30;0;50	38394;8	72074;0;0;0;
$GPXUP;3214;08:50:31;0;50	38394;8	72074;0;0;0;
$GPXUP;3214;08:50:32;0;50	38394;8	72074;0;0;0;
$GPXUP;3214;08:50:33;0;50	38394;8	72074;0;0;0;
$GPXUP;3214;08:50:34;0;50	38394;8	72074;0;0;0;
$GPXUP;3214;08:50:35;0;50	38394;8	72074;0;0;0;
$GPXUP;3214;08:50:36;0;50	38394;8	72074;0;0;0;
$GPXUP;3214;08:50:37;0;50	38394;8	72074;0;0;0;
$GPXUP;3214;08:50:38;0;50	38394;8	72074;0;0;0;
$GPXUP;3214;08:50:39;0;50	38394;8	72074;0;0;0;
$GPXUP;3214;08:50:40;0;50	38394;8	72074;0;0;0;
$GPXUP;3214;08:50:41;0;50	38394;8	72074;0;0;0;
$GPXUP;3214;08:50:42;0;50	38394;8	72074;0;0;0;
$GPXUP;3214;08:50:43;0;50	38394;8	72074;0;0;0;
$GPXUP;3214;08:50:44;0;50	38394;8	72074;0;0;0;
$GPXUP;3214;08:50:45;0;50	38394;8	72074;0;0;0;
$GPXUP;3214;08:50:46;0;50	38394;8	72074;0;0;0;
$GPXUP;3214;08:50:47;0;50	38394;8	72074;0;0;0;
$GPXUP;3214;08:50:48;0;50	38394;8	72074;0;0;0;
$GPXUP;3214;08:50:49;0;50	38394;8	72074;0;0;0;
$GPXUP;3214;08:50:50;0;50	38394;8	72074;0;0;0;
$GPXUP;3214;08:50:51;0;50	38394;8	72074;0;0;0;
$GPXUP;3214;08:50:52;0;50	38394;8	72074;0;0;0;
$GPXUP;3214;08:50:53;0;50	38394;8	72074;0;0;0;
$GPXUP;3214;08:50:54;0;50	38394;8	72074;0;0;0;
$GPXUP;3214;08:50:55;0;50	38394;8	72074;0;0;0;
$GPXUP;3214;08:50:56;0;50	38394;8	72074;0;0;0;
$GPXUP;3214;08:50:57;0;50	38394;8	72074;0;0;0;
$GPXUP;3214;08:50:58;0;50	38394;8	72074;0;0;0;
$GPXUP;3214;08:50:59;0;50	38394;8	72074;0;0;0;
$GPXUP;3214;08:51:00;0;50	38394;8	72074;0;0;0;
$GPXUP;3214;08:51:01;0;50	38394;8	72074;0;0;0;
$GPXUP;3214;08:51:02;0;50	38394;8	72074;0;0;0;
$GPXUP;3214;08:51:03;0;50	38394;8	72074;0;0;0;
$GPXUP;3214;08:51:04;0;50	38394;8	72074;0;0;0;
$GPXUP;3214;08:51:05;0;50	38394;8	72074;0;0;0;
$GPXUP;3214;08:51:06;0;50	38394;8	72074;0;0;0;
$GPXUP;3214;08:51:07;0;50	38394;8	72074;0;0;0;
$GPXUP;3214;08:51:08;0;50	38394;8	72074;0;0;0;
$GPXUP;3214;08:51:09;0;50	38394;8	72074;0;0;0;
$GPXUP;3214;08:51:10;0;50	38394;8	72074;0;0;0;
$GPXUP;3214;08:51:11;0;50	38394;8	72074;0;0;0;
$GPXUP;3214;08:51:12;0;50	38394;8	72074;0;0;0;
$GPXUP;3214;08:51:13;0;50	38394;8	72074;0;0;0;
$GPXUP;3214;08:51:14;0;50	38394;8	72074;0;0;0;
$GPXUP;3214;08:51:15;0;50	38394;8	72074;0;0;0;
$GPXUP;3214;08:51:16;0;50	38394;8	72074;0;0;0;
$GPXUP;3214;08:51:17;0;50	38394;8	72074;0;0;0;
$GPXUP;3214;08:51:18;0;50	38394;8	72074;0;0;0;
$GPXUP;3214;08:51:19;0;50	38394;8	72074;0;0;0;
$GPXUP;3214;08:51:20;0;50	38394;8	72074;0;0;0;
$GPXUP;3214;08:51:21;0;50	38394;8	72074;0;0;0;
$GPXUP;3214;08:51:22;0;50	38394;8	72074;0;0;0;
$GPXUP;3214;08:51:23;0;50	38394;8	72074;0;0;0;
$GPXUP;3214;08:51:24;0;50	38394;8	72074;0;0;0;
$GPXUP;3214;08:51:25;0;50	38394;8	72074;0;0;0;
$GPXUP;3214;08:51:26;0;50	38394;8	72074;0;0;0;
$GPXUP;3214;08:51:27;0;50	38394;8	72074;0;0;0;
$GPXUP;3214;08:51:28;0;50	38394;8	72074;0;0;0;
$GPXUP;3214;08:51:29;0;50	38394;8	72074;0;0;0;
$GPXUP;3214;08:51:30;0;50	38394;8	72074;0;0;0;
$GPXUP;3214;08:51:31;0;50	38394;8	72074;0;0;0;
$GPXUP;3214;08:51:32;0;50	38394;8	72074;0;0;0;
$GPXUP;3214;08:51:33;0;50	38394;8	72074;0;0;0;
$GPXUP;3214;08:51:34;0;50	38394;8	72074;0;0;0;
$GPXUP;3214;08:51:35;0;50	38394;8	72074;0;0;0;
$GPXUP;3214;08:51:36;0;50	38394;8	72074;0;0;0;
$GPXUP;3214;08:51:37;0;50	38394;8	72074;0;0;0;
$GPXUP;3214;08:51:38;0;50	38394;8	72074;0;0;0;
$GPXUP;3214;08:51:39;0;50	38394;8	72074;0;0;0;
$GPXUP;3214;08:51:40;0;50	38394;8	72074;0;0;0;
$GPXUP;3214;08:51:41;0;50	38394;8	72074;0;0;0;
$GPXUP;3214;08:51:42;0;50	38394;8	72074;0;0;0;
$GPXUP;3214;08:51:43;0;50	38394;8	72074;0;0;0;
$GPXUP;3214;08:51:44;0;50	38394;8	72074;0;0;0;
$GPXUP;3214;08:51:45;0;50	38394;8	72074;0;0;0;
$GPXUP;3214;08:51:46;0;50	38394;8	72074;0;0;0;
$GPXUP;3214;08:51:47;0;50	38394;8	72074;0;0;0;
$GPXUP;3214;08:51:48;0;50	38394;8	72074;0;0;0;
$GPXUP;3214;08:51:49;0;50	38394;8	72074;0;0;0;
$GPXUP;3214;08:51:50;0;50	38394;8	72074;0;0;0;
$GPXUP;3214;08:51:51;0;50	38394;8	72074;0;0;0;
$GPXUP;3214;08:51:52;0;50	38394;8	72074;0;0;0;
$GPXUP;3214;08:51:53;0;50	38394;8	72074;0;0;0;
$GPXUP;3214;08:51:54;0;50	38394;8	72074;0;0;0;
$GPXUP;3214;08:51:55;0;50	38394;8	72074;0;0;0;
$GPXUP;3214;08:51:56;0;50	38394;8	72074;0;0;0;
$GPXUP;3214;08:51:57;0;50	38394;8	72074;0;0;0;
$GPXUP;3214;08:51:58;0;50	38394;8	72074;0;0;0;
$GPXUP;3214;08:51:59;0;50	38394;8	72074;0;0;0;
$GPXUP;3214;08:52:00;0;50	38394;8	72074;0;0;0;
$GPXUP;3214;08:52:01;0;50	38394;8	72074;0;0;0;
$GPXUP;3214;08:52:02;0;50	38394;8	72074;0;0;0;
$GPXUP;3214;08:52:03;0;50	38394;8	72074;0;0;0;
$GPXUP;3214;08:52:04;0;50	38394;8	72074;0;0;0;
$GPXUP;3214;08:52:05;0;50	38394;8	72074;0;0;0;
$GPXUP;3214;08:52:06;0;50	38394;8	72074;0;0;0;
$GPXUP;3214;08:52:07;0;50	38394;8	72074;0;0;0;
$GPXUP;3214;08:52:08;0;50	38394;8	72074;0;0;0;
$GPXUP;3214;08:52:09;0;50	38394;8	72074;0;0;0;
$GPXUP;3214;08:52:10;0;50	38394;8	72074;0;0;0;
$GPXUP;3214;08:52:11;0;50	38394;8	72074;0;0;0;
$GPXUP;3214;08:52:12;0;50	38394;8	72074;0;0;0;
$GPXUP;3214;08:52:13;0;50	38394;8	72074;0;0;0;
$GPXUP;3214;08:52:14;0;50	38394;8	72074;0;0;0;
$GPXUP;3214;08:52:15;0;50	38394;8	72074;0;0;0;
$GPXUP;3214;08:52:16;0;50	38394;8	72074;0;0;0;
$GPXUP;3214;08:52:17;0;50	38394;8	72074;0;0;0;
$GPXUP;3214;08:52:18;0;50	38394;8	72074;0;0;0;
$GPXUP;3214;08:52:19;0;50	38394;8	72074;0;0;0;
$GPXUP;3214;08:52:20;0;50	38394;8	72074;0;0;0;
$GPXUP;3214;08:52:21;0;50	38394;8	72074;0;0;0;
$GPXUP;3214;08:52:22;0;50	38394;8	72074;0;0;0;
$GPXUP;3214;08:52:23;0;50	38394;8	72074;0;0;0;
$GPXUP;3214;08:52:24;0;50	38394;8	72074;0;0;0;
$GPXUP;3214;08:52:25;0;50	38394;8	72074;0;0;0;
$GPXUP;3214;08:52:26;0;50	38394;8	72074;0;0;0;
$GPXUP;3214;08:52:27;0;50	38394;8	72074;0;0;0;
$GPXUP;3214;08:52:28;0;50	38394;8	72074;0;0;0;
$GPXUP;3214;08:52:29;0;50	38394;8	72074;0;0;0;
$GPXUP;3214;08:52:30;0;50	38394;8	72074;0;0;0;
$GPXUP;3214;08:52:31;0;50	38394;8	72074;0;0;0;
$GPXUP;3214;08:52:32;0;50	38394;8	72074;0;0;0;
$GPXUP;3214;08:52:33;0;50	38394;8	72074;0;0;0;
$GPXUP;3214;08:52:34;0;50	38394;8	72074;0;0;0;
$GPXUP;3214;08:52:35;0;50	38394;8	72074;0;0;0;
$GPXUP;3214;08:52:36;0;50	38394;8	72074;0;0;0;
$GPXUP;3214;08:52:37;0;50	38394;8	72074;0;0;0;
$GPXUP;3214;08:52:38;0;50	38394;8	72074;0;0;0;
$GPXUP;3214;08:52:39;0;50	38394;8	72074;0;0;0;
$GPXUP;3214;08:52:40;0;50	38394;8	72074;0;0;0;
$GPXUP;3214;08:52:41;0;50	38394;8	72074;0;0;0;
$GPXUP;3214;08:52:42;0;50	38394;8	72074;0;0;0;
$GPXUP;3214;08:52:43;0;50	38394;8	72074;0;0;0;
$GPXUP;3214;08:52:44;0;50	38394;8	72074;0;0;0;
$GPXUP;3214;08:52:45;0;50	38394;8	72074;0;0;0;
$GPXUP;3214;08:52:46;0;50	38394;8	72074;0;0;0;
$GPXUP;3214;08:52:47;0;50	38394;8	72074;0;0;0;
$GPXUP;3214;08:52:48;0;50	38394;8	72074;0;0;0;
$GPXUP;3214;08:52:49;0;50	38394;8	72074;0;0;0;
$GPXUP;3214;08:52:50;0;50	38394;8	72074;0;0;0;
$GPXUP;3214;08:52:51;0;50	38394;8	72074;0;0;0;
$GPXUP;3214;08:52:52;0;50	38394;8	72074;0;0;0;
$GPXUP;3214;08:52:53;0;50	38394;8	72074;0;0;0;
$GPXUP;3214;08:52:54;0;50	38394;8	72074;0;0;0;
$GPXUP;3214;08:52:55;0;50	38394;8	72074;0;0;0;
$GPXUP;3214;08:52:56;0;50	38394;8	72074;0;0;0;
$GPXUP;3214;08:52:57;0;50	38394;8	72074;0;0;0;
$GPXUP;3214;08:52:58;0;50	38394;8	72074;0;0;0;
$GPXUP;3214;08:52:59;0;50	38394;8	72074;0;0;0;
$GPXUP;3214;08:53:00;0;50	38394;8	72074;0;0;0;
$GPXUP;3214;08:53:01;0;50	38394;8	72074;0;0;0;
$GPXUP;3214;08:53:02;0;50	38394;8	72074;0;0;0;
$GPXUP;3214;08:53:03;0;50	38394;8	72074;0;0;0;
$GPXUP;3214;08:53:04;0;50	38394;8	72074;0;0;0;
$GPXUP;3214;08:53:05;0;50	38394;8	72074;0;0;0;
$GPXUP;3214;08:53:06;0;50	38394;8	72074;0;0;0;
$GPXUP;3214;08:53:07;0;50	38394;8	72074;0;0;0;
$GPXUP;3214;08:53:08;0;50	38394;8	72074;0;0;0;
$GPXUP;3214;08:53:09;0;50	38394;8	72074;0;0;0;
$GPXUP;3214;08:53:10;0;50	38394;8	72074;0;0;0;
$GPXUP;3214;08:53:11;0;50	38394;8	72074;0;0;0;
$GPXUP;3214;08:53:12;0;50	38394;8	72074;0;0;0;
$GPXUP;3214;08:53:13;0;50	38394;8	72074;0;0;0;
$GPXUP;3214;08:53:14;0;50	38394;8	72074;0;0;0;
$GPXUP;3214;08:53:15;0;50	38394;8	72074;0;0;0;
$GPXUP;3214;08:53:16;0;50	38394;8	72074;0;0;0;
$GPXUP;3214;08:53:17;0;50	38394;8	72074;0;0;0;
$GPXUP;3214;08:53:18;0;50	38394;8	72074;0;0;0;
$GPXUP;3214;08:53:19;0;50	38394;8	72074;0;0;0;
$GPXUP;3214;08:53:20;0;50	38394;8	72074;0;0;0;
$GPXUP;3214;08:53:21;0;50	38394;8	72074;0;0;0;
$GPXUP;3214;08:53:22;0;50	38394;8	72074;0;0;0;
$GPXUP;3214;08:53:23;0;50	38394;8	72074;0;0;0;
$GPXUP;3214;08:53:24;0;50	38394;8	72074;0;0;0;
$GPXUP;3214;08:53:25;0;50	38394;8	72074;0;0;0;
$GPXUP;3214;08:53:26;0;50	38394;8	72074;0;0;0;
$GPXUP;3214;08:53:27;0;50	38394;8	72074;0;0;0;
$GPXUP;3214;08:53:28;0;50	38394;8	72074;0;0;0;
$GPXUP;3214;08:53:29;0;50	38394;8	72074;0;0;0;
$GPXUP;3214;08:53:30;0;50	38394;8	72074;0;0;0;
$GPXUP;3214;08:53:31;0;50	38394;8	72074;0;0;0;
$GPXUP;3214;08:53:32;0;50	38394;8	72074;0;0;0;
$GPXUP;3214;08:53:33;0;50	38394;8	72074;0;0;0;
$GPXUP;3214;08:53:34;0;50	38394;8	72074;0;0;0;
$GPXUP;3214;08:53:35;0;50	38394;8	72074;0;0;0;
$GPXUP;3214;08:53:36;0;50	38394;8	72074;0;0;0;
$GPXUP;3214;08:53:37;0;50	38394;8	72074;0;0;0;
$GPXUP;3214;08:53:38;0;50	38394;8	72074;0;0;0;
$GPXUP;3214;08:53:39;0;50	38394;8	72074;0;0;0;
$GPXUP;3214;08:53:40;0;50	38394;8	72074;0;0;0;
$GPXUP;3214;08:53:41;0;50	38394;8	72074;0;0;0;
$GPXUP;3214;08:53:42;0;50	38394;8	72074;0;0;0;
$GPXUP;3214;08:53:43;0;50	38394;8	72074;0;0;0;
$GPXUP;3214;08:53:44;0;50	38394;8	72074;0;0;0;
$GPXUP;3214;08:53:45;0;50	38394;8	72074;0;0;0;
$GPXUP;3214;08:53:46;0;50	38394;8	72074;0;0;0;
$GPXUP;3214;08:53:47;0;50	38394;8	72074;0;0;0;
$GPXUP;3214;08:53:48;0;50	38394;8	72074;0;0;0;
$GPXUP;3214;08:53:49;0;50	38394;8	72074;0;0;0;
$GPXUP;3214;08:53:50;0;50	38394;8	72074;0;0;0;
$GPXUP;3214;08:53:51;0;50	38394;8	72074;0;0;0;
$GPXUP;3214;08:53:52;0;50	38394;8	72074;0;0;0;
$GPXUP;3214;08:53:53;0;50	38394;8	72074;0;0;0;
$GPXUP;3214;08:53:54;0;50	38394;8	72074;0;0;0;
$GPXUP;3214;08:53:55;0;50	38394;8	72074;0;0;0;
$GPXUP;3214;08:53:56;0;50	38394;8	72074;0;0;0;
$GPXUP;3214;08:53:57;0;50	38394;8	72074;0;0;0;
$GPXUP;3214;08:53:58;0;50	38394;8	72074;0;0;0;
$GPXUP;3214;08:53:59;0;50	38394;8	72074;0;0;0;
$GPXUP;3214;08:54:00;0;50	38394;8	72074;0;0;0;
$GPXUP;3214;08:54:01;0;50	38394;8	72074;0;0;0;
$GPXUP;3214;08:54:02;0;50	38394;8	72074;0;0;0;
$GPXUP;3214;08:54:03;0;50	38394;8	72074;0;0;0;
$GPXUP;3214;08:54:04;0;50	38394;8	72074;0;0;0;
$GPXUP;3214;08:54:05;0;50	38394;8	72074;0;0;0;
$GPXUP;3214;08:54:06;0;50	38394;8	72074;0;0;0;
$GPXUP;3214;08:54:07;0;50	38394;8	72074;0;0;0;
$GPXUP;3214;08:54:08;0;50	38394;8	72074;0;0;0;
$GPXUP;3214;08:54:09;0;50	38394;8	72074;0;0;0;
$GPXUP;3214;08:54:10;0;50	38394;8	72074;0;0;0;
$GPXUP;3214;08:54:11;0;50	38394;8	72074;0;0;0;
$GPXUP;3214;08:54:12;0;50	38394;8	72074;0;0;0;
$GPXUP;3214;08:54:13;0;50	38394;8	72074;0;0;0;
$GPXUP;3214;08:54:14;0;50	38394;8	72074;0;0;0;
$GPXUP;3214;08:54:15;0;50	38394;8	72074;0;0;0;
$GPXUP;3214;08:54:16;0;50	38394;8	72074;0;0;0;
$GPXUP;3214;08:54:17;0;50	38394;8	72074;0;0;0;
$GPXUP;3214;08:54:18;0;50	38394;8	72074;0;0;0;
$GPXUP;3214;08:54:19;0;50	38394;8	72074;0;0;0;
$GPXUP;3214;08:54:20;0;50	38394;8	72074;0;0;0;
$GPXUP;3214;08:54:21;0;50	38394;8	72074;0;0;0;
$GPXUP;3214;08:54:22;0;50	38394;8	72074;0;0;0;
$GPXUP;3214;08:54:23;0;50	38394;8	72074;0;0;0;
$GPXUP;3214;08:54:24;0;50	38394;8	72074;0;0;0;
$GPXUP;3214;08:54:25;0;50	38394;8	72074;0;0;0;
$GPXUP;3214;08:54:26;0;50	38394;8	72074;0;0;0;
$GPXUP;3214;08:54:27;0;50	38394;8	72074;0;0;0;
$GPXUP;3214;08:54:28;0;50	38394;8	72074;0;0;0;
$GPXUP;3214;08:54:29;0;50	38394;8	72074;0;0;0;
$GPXUP;3214;08:54:30;0;50	38394;8	72074;0;0;0;
$GPXUP;3214;08:54:31;0;50	38394;8	72074;0;0;0;
$GPXUP;3214;08:54:32;0;50	38394;8	72074;0;0;0;
$GPXUP;3214;08:54:33;0;50	38394;8	72074;0;0;0;
$GPXUP;3214;08:54:34;0;50	38394;8	72074;0;0;0;
$GPXUP;3214;08:54:35;0;50	38394;8	72074;0;0;0;
$GPXUP;3214;08:54:36;0;50	38394;8	72074;0;0;0;
$GPXUP;3214;08:54:37;0;50	38394;8	72074;0;0;0;
$GPXUP;3214;08:54:38;0;50	38394;8	72074;0;0;0;
$GPXUP;3214;08:54:39;0;50	38394;8	72074;0;0;0;
$GPXUP;3214;08:54:40;0;50	38394;8	72074;0;0;0;
$GPXUP;3214;08:54:41;0;50	38394;8	72074;0;0;0;
$GPXUP;3214;08:54:42;0;50	38394;8	72074;0;0;0;
$GPXUP;3214;08:54:43;0;50	38394;8	72074;0;0;0;
$GPXUP;3214;08:54:44;0;50	38394;8	72074;0;0;0;
$GPXUP;3214;08:54:45;0;50	38394;8	72074;0;0;0;
$GPXUP;3214;08:54:46;0;50	38394;8	72074;0;0;0;
$GPXUP;3214;08:54:47;0;50	38394;8	72074;0;0;0;
$GPXUP;3214;08:54:48;0;50	38394;8	72074;0;0;0;
$GPXUP;3214;08:54:49;0;50	38394;8	72074;0;0;0;
$GPXUP;3214;08:54:50;0;50	38394;8	72074;0;0;0;
$GPXUP;3214;08:54:51;0;50	38394;8	72074;0;0;0;
$GPXUP;3214;08:54:52;0;50	38394;8	72074;0;0;0;
$GPXUP;3214;08:54:53;0;50	38394;8	72074;0;0;0;
$GPXUP;3214;08:54:54;0;50	38394;8	72074;0;0;0;
$GPXUP;3214;08:54:55;0;50	38394;8	72074;0;0;0;
$GPXUP;3214;08:54:56;0;50	38394;8	72074;0;0;0;
$GPXUP;3214;08:54:57;0;50	38394;8	72074;0;0;0;
$GPXUP;3214;08:54:58;0;50	38394;8	72074;0;0;0;
$GPXUP;3214;08:54:59;0;50	38394;8	72074;0;0;0;
$GPXUP;3214;08:55:00;0;50	38394;8	72074;0;0;0;
$GPXUP;3214;08:55:01;0;50	38394;8	72074;0;0;0;
$GPXUP;3214;08:55:02;0;50	38394;8	72074;0;0;0;
$GPXUP;3214;08:55:03;0;50	38394;8	72074;0;0;0;
$GPXUP;3214;08:55:04;0;50	38394;8	72074;0;0;0;
$GPXUP;3214;08:55:05;0;50	38394;8	72074;0;0;0;
$GPXUP;3214;08:55:06;0;50	38394;8	72074;0;0;0;
$GPXUP;3214;08:55:07;0;50	38394;8	72074;0;0;0;
$GPXUP;3214;08:55:08;0;50	38394;8	72074;0;0;0;
$GPXUP;3214;08:55:09;0;50	38394;8	72074;0;0;0;
$GPXUP;3214;08:55:10;0;50	38394;8	72074;0;0;0;
$GPXUP;3214;08:55:11;0;50	38394;8	72074;0;0;0;
$GPXUP;3214;08:55:12;0;50	38394;8	72074;0;0;0;
$GPXUP;3214;08:55:13;0;50	38394;8	72074;0;0;0;
$GPXUP;3214;08:55:14;0;50	38394;8	72074;0;0;0;
$GPXUP;3214;08:55:15;0;50	38394;8	72074;0;0;0;
$GPXUP;3214;08:55:16;0;50	38394;8	72074;0;0;0;
$GPXUP;3214;08:55:17;0;50	38394;8	72074;0;0;0;
$GPXUP;3214;08:55:18;0;50	38394;8	72074;0;0;0;
$GPXUP;3214;08:55:19;0;50	38394;8	72074;0;0;0;
$GPXUP;3214;08:55:20;0;50	38394;8	72074;0;0;0;
$GPXUP;3214;08:55:21;0;50	38394;8	72074;0;0;0;
$GPXUP;3214;08:55:22;0;50	38394;8	72074;0;0;0;
$GPXUP;3214;08:55:23;0;50	38394;8	72074;0;0;0;
$GPXUP;3214;08:55:24;0;50	38394;8	72074;0;0;0;
$GPXUP;3214;08:55:25;0;50	38394;8	72074;0;0;0;
$GPXUP;3214;08:55:26;0;50	38394;8	72074;0;0;0;
$GPXUP;3214;08:55:27;0;50	38394;8	72074;0;0;0;
$GPXUP;3214;08:55:28;0;50	38394;8	72074;0;0;0;
$GPXUP;3214;08:55:29;0;50	38394;8	72074;0;0;0;
$GPXUP;3214;08:55:30;0;50	38394;8	72074;0;0;0;
$GPXUP;3214;08:55:31;0;50	38394;8	72074;0;0;0;
$GPXUP;3214;08:55:32;0;50	38394;8	72074;0;0;0;
$GPXUP;3214;08:55:33;0;50	38394;8	72074;0;0;0;
$GPXUP;3214;08:55:34;0;50	38394;8	72074;0;0;0;
$GPXUP;3214;08:55:35;0;50	38394;8	72074;0;0;0;
$GPXUP;3214;08:55:36;0;50	38394;8	72074;0;0;0;
$GPXUP;3214;08:55:37;0;50	38394;8	72074;0;0;0;
$GPXUP;3214;08:55:38;0;50	38394;8	72074;0;0;0;
$GPXUP;3214;08:55:39;0;50	38394;8	72074;0;0;0;
$GPXUP;3214;08:55:40;0;50	38394;8	72074;0;0;0;
$GPXUP;3214;08:55:41;0;50	38394;8	72074;0;0;0;
$GPXUP;3214;08:55:42;0;50	38394;8	72074;0;0;0;
$GPXUP;3214;08:55:43;0;50	38394;8	72074;0;0;0;
$GPXUP;3214;08:55:44;0;50	38394;8	72074;0;0;0;
$GPXUP;3214;08:55:45;0;50	38394;8	72074;0;0;0;
$GPXUP;3214;08:55:46;0;50	38394;8	72074;0;0;0;
$GPXUP;3214;08:55:47;0;50	38394;8	72074;0;0;0;
$GPXUP;3214;08:55:48;0;50	38394;8	72074;0;0;0;
$GPXUP;3214;08:55:49;0;50	38394;8	72074;0;0;0;
$GPXUP;3214;08:55:50;0;50	38394;8	72074;0;0;0;
$GPXUP;3214;08:55:51;0;50	38394;8	72074;0;0;0;
$GPXUP;3214;08:55:52;0;50	38394;8	72074;0;0;0;
$GPXUP;3214;08:55:53;0;50	38394;8	72074;0;0;0;
$GPXUP;3214;08:55:54;0;50	38394;8	72074;0;0;0;
$GPXUP;3214;08:55:55;0;50	38394;8	72074;0;0;0;
$GPXUP;3214;08:55:56;0;50	38394;8	72074;0;0;0;
$GPXUP;3214;08:55:57;0;50	38394;8	72074;0;0;0;
$GPXUP;3214;08:55:58;0;50	38394;8	72074;0;0;0;
$GPXUP;3214;08:55:59;0;50	38394;8	72074;0;0;0;
$GPXUP;3214;08:56:00;0;50	38394;8	72074;0;0;0;
$GPXUP;3214;08:56:01;0;50	38394;8	72074;0;0;0;
$GPXUP;3214;08:56:02;0;50	38394;8	72074;0;0;0;
$GPXUP;3214;08:56:03;0;50	38394;8	72074;0;0;0;
$GPXUP;3214;08:56:04;0;50	38394;8	72074;0;0;0;
$GPXUP;3214;08:56:05;0;50	38394;8	72074;0;0;0;
$GPXUP;3214;08:56:06;0;50	38394;8	72074;0;0;0;
$GPXUP;3214;08:56:07;0;50	38394;8	72074;0;0;0;
$GPXUP;3214;08:56:08;0;50	38394;8	72074;0;0;0;
$GPXUP;3214;08:56:09;0;50	38394;8	72074;0;0;0;
$GPXUP;3214;08:56:10;0;50	38394;8	72074;0;0;0;
$GPXUP;3214;08:56:11;0;50	38394;8	72074;0;0;0;
$GPXUP;3214;08:56:12;0;50	38394;8	72074;0;0;0;
$GPXUP;3214;08:56:13;0;50	38394;8	72074;0;0;0;
$GPXUP;3214;08:56:14;0;50	38394;8	72074;0;0;0;
$GPXUP;3214;08:56:15;0;50	38394;8	72074;0;0;0;
$GPXUP;3214;08:56:16;0;50	38394;8	72074;0;0;0;
$GPXUP;3214;08:56:17;0;50	38394;8	72074;0;0;0;
$GPXUP;3214;08:56:18;0;50	38394;8	72074;0;0;0;
$GPXUP;3214;08:56:19;0;50	38394;8	72074;0;0;0;
$GPXUP;3214;08:56:20;0;50	38394;8	72074;0;0;0;
$GPXUP;3214;08:56:21;0;50	38394;8	72074;0;0;0;
$GPXUP;3214;08:56:22;0;50	38394;8	72074;0;0;0;
$GPXUP;3214;08:56:23;0;50	38394;8	72074;0;0;0;
$GPXUP;3214;08:56:24;0;50	38394;8	72074;0;0;0;
$GPXUP;3214;08:56:25;0;50	38394;8	72074;0;0;0;
$GPXUP;3214;08:56:26;0;50	38394;8	72074;0;0;0;
$GPXUP;3214;08:56:27;0;50	38394;8	72074;0;0;0;
$GPXUP;3214;08:56:28;0;50	38394;8	72074;0;0;0;
$GPXUP;3214;08:56:29;0;50	38394;8	72074;0;0;0;
$GPXUP;3214;08:56:30;0;50	38394;8	72074;0;0;0;
$GPXUP;3214;08:56:31;0;50	38394;8	72074;0;0;0;
$GPXUP;3214;08:56:32;0;50	38394;8	72074;0;0;0;
$GPXUP;3214;08:56:33;0;50	38394;8	72074;0;0;0;
$GPXUP;3214;08:56:34;0;50	38394;8	72074;0;0;0;
$GPXUP;3214;08:56:35;0;50	38394;8	72074;0;0;0;
$GPXUP;3214;08:56:36;0;50	38394;8	72074;0;0;0;
$GPXUP;3214;08:56:37;0;50	38394;8	72074;0;0;0;
$GPXUP;3214;08:56:38;0;50	38394;8	72074;0;0;0;
$GPXUP;3214;08:56:39;0;50	38394;8	72074;0;0;0;
$GPXUP;3214;08:56:40;0;50	38394;8	72074;0;0;0;
$GPXUP;3214;08:56:41;0;50	38394;8	72074;0;0;0;
$GPXUP;3214;08:56:42;0;50	38394;8	72074;0;0;0;
$GPXUP;3214;08:56:43;0;50	38394;8	72074;0;0;0;
$GPXUP;3214;08:56:44;0;50	38394;8	72074;0;0;0;
$GPXUP;3214;08:56:45;0;50	38394;8	72074;0;0;0;
$GPXUP;3214;08:56:46;0;50	38394;8	72074;0;0;0;
$GPXUP;3214;08:56:47;0;50	38394;8	72074;0;0;0;
$GPXUP;3214;08:56:48;0;50	38394;8	72074;0;0;0;
$GPXUP;3214;08:56:49;0;50	38394;8	72074;0;0;0;
$GPXUP;3214;08:56:50;0;50	38394;8	72074;0;0;0;
$GPXUP;3214;08:56:51;0;50	38394;8	72074;0;0;0;
$GPXUP;3214;08:56:52;0;50	38394;8	72074;0;0;0;
$GPXUP;3214;08:56:53;0;50	38394;8	72074;0;0;0;
$GPXUP;3214;08:56:54;0;50	38394;8	72074;0;0;0;
$GPXUP;3214;08:56:55;0;50	38394;8	72074;0;0;0;
$GPXUP;3214;08:56:56;0;50	38394;8	72074;0;0;0;
$GPXUP;3214;08:56:57;0;50	38394;8	72074;0;0;0;
$GPXUP;3214;08:56:58;0;50	38394;8	72074;0;0;0;
$GPXUP;3214;08:56:59;0;50	38394;8	72074;0;0;0;
$GPXUP;3214;08:57:00;0;50	38394;8	72074;0;0;0;
$GPXUP;3214;08:57:01;0;50	38394;8	72074;0;0;0;
$GPXUP;3214;08:57:02;0;50	38394;8	72074;0;0;0;
$GPXUP;3214;08:57:03;0;50	38394;8	72074;0;0;0;
$GPXUP;3214;08:57:04;0;50	38394;8	72074;0;0;0;
$GPXUP;3214;08:57:05;0;50	38394;8	72074;0;0;0;
$GPXUP;3214;08:57:06;0;50	38394;8	72074;0;0;0;
$GPXUP;3214;08:57:07;0;50	38394;8	72074;0;0;0;
$GPXUP;3214;08:57:08;0;50	38394;8	72074;0;0;0;
$GPXUP;3214;08:57:09;0;50	38394;8	72074;0;0;0;
$GPXUP;3214;08:57:10;0;50	38394;8	72074;0;0;0;
$GPXUP;3214;08:57:11;0;50	38394;8	72074;0;0;0;
$GPXUP;3214;08:57:12;0;50	38394;8	72074;0;0;0;
$GPXUP;3214;08:57:13;0;50	38394;8	72074;0;0;0;
$GPXUP;3214;08:57:14;0;50	38394;8	72074;0;0;0;
$GPXUP;3214;08:57:15;0;50	38394;8	72074;0;0;0;
$GPXUP;3214;08:57:16;0;50	38394;8	72074;0;0;0;
$GPXUP;3214;08:57:17;0;50	38394;8	72074;0;0;0;
$GPXUP;3214;08:57:18;0;50	38394;8	72074;0;0;0;
$GPXUP;3214;08:57:19;0;50	38394;8	72074;0;0;0;
$GPXUP;3214;08:57:20;0;50	38394;8	72074;0;0;0;
$GPXUP;3214;08:57:21;0;50	38394;8	72074;0;0;0;
$GPXUP;3214;08:57:22;0;50	38394;8	72074;0;0;0;
$GPXUP;3214;08:57:23;0;50	38394;8	72074;0;0;0;
$GPXUP;3214;08:57:24;0;50	38394;8	72074;0;0;0;
$GPXUP;3214;08:57:25;0;50	38394;8	72074;0;0;0;
$GPXUP;3214;08:57:26;0;50	38394;8	72074;0;0;0;
$GPXUP;3214;08:57:27;0;50	38394;8	72074;0;0;0;
$GPXUP;3214;08:57:28;0;50	38394;8	72074;0;0;0;
$GPXUP;3214;08:57:29;0;50	38394;8	72074;0;0;0;
$GPXUP;3214;08:57:30;0;50	38394;8	72074;0;0;0;
$GPXUP;3214;08:57:31;0;50	38394;8	72074;0;0;0;
$GPXUP;3214;08:57:32;0;50	38394;8	72074;0;0;0;
$GPXUP;3214;08:57:33;0;50	38394;8	72074;0;0;0;
$GPXUP;3214;08:57:34;0;50	38394;8	72074;0;0;0;
$GPXUP;3214;08:57:35;0;50	38394;8	72074;0;0;0;
$GPXUP;3214;08:57:36;0;50	38394;8	72074;0;0;0;
$GPXUP;3214;08:57:37;0;50	38394;8	72074;0;0;0;
$GPXUP;3214;08:57:38;0;50	38394;8	72074;0;0;0;
$GPXUP;3214;08:57:39;0;50	38394;8	72074;0;0;0;
$GPXUP;3214;08:57:40;0;50	38394;8	72074;0;0;0;
$GPXUP;3214;08:57:41;0;50	38394;8	72074;0;0;0;
$GPXUP;3214;08:57:42;0;50	38394;8	72074;0;0;0;
$GPXUP;3214;08:57:43;0;50	38394;8	72074;0;0;0;
$GPXUP;3214;08:57:44;0;50	38394;8	72074;0;0;0;
$GPXUP;3214;08:57:45;0;50	38394;8	72074;0;0;0;
$GPXUP;3214;08:57:46;0;50	38394;8	72074;0;0;0;
$GPXUP;3214;08:57:47;0;50	38394;8	72074;0;0;0;
$GPXUP;3214;08:57:48;0;50	38394;8	72074;0;0;0;
$GPXUP;3214;08:57:49;0;50	38394;8	72074;0;0;0;
$GPXUP;3214;08:57:50;0;50	38394;8	72074;0;0;0;
$GPXUP;3214;08:57:51;0;50	38394;8	72074;0;0;0;
$GPXUP;3214;08:57:52;0;50	38394;8	72074;0;0;0;
$GPXUP;3214;08:57:53;0;50	38394;8	72074;0;0;0;
$GPXUP;3214;08:57:54;0;50	38394;8	72074;0;0;0;
$GPXUP;3214;08:57:55;0;50	38394;8	72074;0;0;0;
$GPXUP;3214;08:57:56;0;50	38394;8	72074;0;0;0;
$GPXUP;3214;08:57:57;0;50	38394;8	72074;0;0;0;
$GPXUP;3214;08:57:58;0;50	38394;8	72074;0;0;0;
$GPXUP;3214;08:57:59;0;50	38394;8	72074;0;0;0;
$GPXUP;3214;08:58:00;0;50	38394;8	72074;0;0;0;
$GPXUP;3214;08:58:01;0;50	38394;8	72074;0;0;0;
$GPXUP;3214;08:58:02;0;50	38394;8	72074;0;0;0;
$GPXUP;3214;08:58:03;0;50	38394;8	72074;0;0;0;
$GPXUP;3214;08:58:04;0;50	38394;8	72074;0;0;0;
$GPXUP;3214;08:58:05;0;50	38394;8	72074;0;0;0;
$GPXUP;3214;08:58:06;0;50	38394;8	72074;0;0;0;
$GPXUP;3214;08:58:07;0;50	38394;8	72074;0;0;0;
$GPXUP;3214;08:58:08;0;50	38394;8	72074;0;0;0;
$GPXUP;3214;08:58:09;0;50	38394;8	72074;0;0;0;
$GPXUP;3214;08:58:10;0;50	38394;8	72074;0;0;0;
$GPXUP;3214;08:58:11;0;50	38394;8	72074;0;0;0;
$GPXUP;3214;08:58:12;0;50	38394;8	72074;0;0;0;
$GPXUP;3214;08:58:13;0;50	38394;8	72074;0;0;0;
$GPXUP;3214;08:58:14;0;50	38394;8	72074;0;0;0;
$GPXUP;3214;08:58:15;0;50	38394;8	72074;0;0;0;
$GPXUP;3214;08:58:16;0;50	38394;8	72074;0;0;0;
$GPXUP;3214;08:58:17;0;50	38394;8	72074;0;0;0;
$GPXUP;3214;08:58:18;0;50	38394;8	72074;0;0;0;
$GPXUP;3214;08:58:19;0;50	38394;8	72074;0;0;0;
$GPXUP;3214;08:58:20;0;50	38394;8	72074;0;0;0;
$GPXUP;3214;08:58:21;0;50	38394;8	72074;0;0;0;
$GPXUP;3214;08:58:22;0;50	38394;8	72074;0;0;0;
$GPXUP;3214;08:58:23;0;50	38394;8	72074;0;0;0;
$GPXUP;3214;08:58:24;0;50	38394;8	72074;0;0;0;
$GPXUP;3214;08:58:25;0;50	38394;8	72074;0;0;0;
$GPXUP;3214;08:58:26;0;50	38394;8	72074;0;0;0;
$GPXUP;3214;08:58:27;0;50	38394;8	72074;0;0;0;
$GPXUP;3214;08:58:28;0;50	38394;8	72074;0;0;0;
$GPXUP;3214;08:58:29;0;50	38394;8	72074;0;0;0;
$GPXUP;3214;08:58:30;0;50	38394;8	72074;0;0;0;
$GPXUP;3214;08:58:31;0;50	38394;8	72074;0;0;0;
$GPXUP;3214;08:58:32;0;50	38394;8	72074;0;0;0;
$GPXUP;3214;08:58:33;0;50	38394;8	72074;0;0;0;
$GPXUP;3214;08:58:34;0;50	38394;8	72074;0;0;0;
$GPXUP;3214;08:58:35;0;50	38394;8	72074;0;0;0;
$GPXUP;3214;08:58:36;0;50	38394;8	72074;0;0;0;
$GPXUP;3214;08:58:37;0;50	38394;8	72074;0;0;0;
$GPXUP;3214;08:58:38;0;50	38394;8	72074;0;0;0;
$GPXUP;3214;08:58:39;0;50	38394;8	72074;0;0;0;
$GPXUP;3214;08:58:40;0;50	38394;8	72074;0;0;0;
$GPXUP;3214;08:58:41;0;50	38394;8	72074;0;0;0;
$GPXUP;3214;08:58:42;0;50	38394;8	72074;0;0;0;
$GPXUP;3214;08:58:43;0;50	38394;8	72074;0;0;0;
$GPXUP;3214;08:58:44;0;50	38394;8	72074;0;0;0;
$GPXUP;3214;08:58:45;0;50	38394;8	72074;0;0;0;
$GPXUP;3214;08:58:46;0;50	38394;8	72074;0;0;0;
$GPXUP;3214;08:58:47;0;50	38394;8	72074;0;0;0;
$GPXUP;3214;08:58:48;0;50	38394;8	72074;0;0;0;
$GPXUP;3214;08:58:49;0;50	38394;8	72074;0;0;0;
$GPXUP;3214;08:58:50;0;50	38394;8	72074;0;0;0;
$GPXUP;3214;08:58:51;0;50	38394;8	72074;0;0;0;
$GPXUP;3214;08:58:52;0;50	38394;8	72074;0;0;0;
$GPXUP;3214;08:58:53;0;50	38394;8	72074;0;0;0;
$GPXUP;3214;08:58:54;0;50	38394;8	72074;0;0;0;
$GPXUP;3214;08:58:55;0;50	38394;8	72074;0;0;0;
$GPXUP;3214;08:58:56;0;50	38394;8	72074;0;0;0;
$GPXUP;3214;08:58:57;0;50	38394;8	72074;0;0;0;
$GPXUP;3214;08:58:58;0;50	38394;8	72074;0;0;0;
$GPXUP;3214;08:58:59;0;50	38394;8	72074;0;0;0;
$GPXUP;3214;08:59:00;0;50	38394;8	72074;0;0;0;
$GPXUP;3214;08:59:01;0;50	38394;8	72074;0;0;0;
$GPXUP;3214;08:59:02;0;50	38394;8	72074;0;0;0;
$GPXUP;3214;08:59:03;0;50	38394;8	72074;0;0;0;
$GPXUP;3214;08:59:04;0;50	38394;8	72074;0;0;0;
$GPXUP;3214;08:59:05;0;50	38394;8	72074;0;0;0;
$GPXUP;3214;08:59:06;0;50	38394;8	72074;0;0;0;
$GPXUP;3214;08:59:07;0;50	38394;8	72074;0;0;0;
$GPXUP;3214;08:59:08;0;50	38394;8	72074;0;0;0;
$GPXUP;3214;08:59:09;0;50	38394;8	72074;0;0;0;
$GPXUP;3214;08:59:10;0;50	38394;8	72074;0;0;0;
$GPXUP;3214;08:59:11;0;50	38394;8	72074;0;0;0;
$GPXUP;3214;08:59:12;0;50	38394;8	72074;0;0;0;
$GPXUP;3214;08:59:13;0;50	38394;8	72074;0;0;0;
$GPXUP;3214;08:59:14;0;50	38394;8	72074;0;0;0;
$GPXUP;3214;08:59:15;0;50	38394;8	72074;0;0;0;
$GPXUP;3214;08:59:16;0;50	38394;8	72074;0;0;0;
$GPXUP;3214;08:59:17;0;50	38394;8	72074;0;0;0;
$GPXUP;3214;08:59:18;0;50	38394;8	72074;0;0;0;
$GPXUP;3214;08:59:19;0;50	38394;8	72074;0;0;0;
$GPXUP;3214;08:59:20;0;50	38394;8	72074;0;0;0;
$GPXUP;3214;08:59:21;0;50	38394;8	72074;0;0;0;
$GPXUP;3214;08:59:22;0;50	38394;8	72074;0;0;0;
$GPXUP;3214;08:59:23;0;50	38394;8	72074;0;0;0;
$GPXUP;3214;08:59:24;0;50	38394;8	72074;0;0;0;
$GPXUP;3214;08:59:25;0;50	38394;8	72074;0;0;0;
$GPXUP;3214;08:59:26;0;50	38394;8	72074;0;0;0;
$GPXUP;3214;08:59:27;0;50	38394;8	72074;0;0;0;
$GPXUP;3214;08:59:28;0;50	38394;8	72074;0;0;0;
$GPXUP;3214;08:59:29;0;50	38394;8	72074;0;0;0;
$GPXUP;3214;08:59:30;0;50	38394;8	72074;0;0;0;
$GPXUP;3214;08:59:31;0;50	38394;8	72074;0;0;0;
$GPXUP;3214;08:59:32;0;50	38394;8	72074;0;0;0;
$GPXUP;3214;08:59:33;0;50	38394;8	72074;0;0;0;
$GPXUP;3214;08:59:34;0;50	38394;8	72074;0;0;0;
$GPXUP;3214;08:59:35;0;50	38394;8	72074;0;0;0;
$GPXUP;3214;08:59:36;0;50	38394;8	72074;0;0;0;
$GPXUP;3214;08:59:37;0;50	38394;8	72074;0;0;0;
$GPXUP;3214;08:59:38;0;50	38394;8	72074;0;0;0;
$GPXUP;3214;08:59:39;0;50	38394;8	72074;0;0;0;
$GPXUP;3214;08:59:40;0;50	38394;8	72074;0;0;0;
$GPXUP;3214;08:59:41;0;50	38394;8	72074;0;0;0;
$GPXUP;3214;08:59:42;0;50	38394;8	72074;0;0;0;
$GPXUP;3214;08:59:43;0;50	38394;8	72074;0;0;0;
$GPXUP;3214;08:59:44;0;50	38394;8	72074;0;0;0;
$GPXUP;3214;08:59:45;0;50	38394;8	72074;0;0;0;
$GPXUP;3214;08:59:46;0;50	38394;8	72074;0;0;0;
$GPXUP;3214;08:59:47;0;50	38394;8	72074;0;0;0;
$GPXUP;3214;08:59:48;0;50	38394;8	72074;0;0;0;
$GPXUP;3214;08:59:49;0;50	38394;8	72074;0;0;0;
$GPXUP;3214;08:59:50;0;50	38394;8	72074;0;0;0;
$GPXUP;3214;08:59:51;0;50	38394;8	72074;0;0;0;
$GPXUP;3214;08:59:52;0;50	38394;8	72074;0;0;0;
$GPXUP;3214;08:59:53;0;50	38394;8	72074;0;0;0;
$GPXUP;3214;08:59:54;0;50	38394;8	72074;0;0;0;
$GPXUP;3214;08:59:55;0;50	38394;8	72074;0;0;0;
$GPXUP;3214;08:59:56;0;50	38394;8	72074;0;0;0;
$GPXUP;3214;08:59:57;0;50	38394;8	72074;0;0;0;
$GPXUP;3214;08:59:58;0;50	38394;8	72074;0;0;0;
$GPXUP;3214;08:59:59;0;50	38394;8	72074;0;0;0;
$GPXUP;3214;09:00:00;0;50	38394;8	72074;0;0;0;
$GPXUP;3214;09:00:01;0;50	38394;8	72074;0;0;0;
$GPXUP;3214;09:00:02;0;50	38394;8	72074;0;0;0;
$GPXUP;3214;09:00:03;0;50	38394;8	72074;0;0;0;
$GPXUP;3214;09:00:04;0;50	38394;8	72074;0;0;0;
$GPXUP;3214;09:00:05;0;50	38394;8	72074;0;0;0;
$GPXUP;3214;09:00:06;0;50	38394;8	72074;0;0;0;
$GPXUP;3214;09:00:07;0;50	38394;8	72074;0;0;0;
$GPXUP;3214;09:00:08;0;50	38394;8	72074;0;0;0;
$GPXUP;3214;09:00:09;0;50	38394;8	72074;0;0;0;
$GPXUP;3214;09:00:10;0;50	38394;8	72074;0;0;0;
$GPXUP;3214;09:00:11;0;50	38394;8	72074;0;0;0;
$GPXUP;3214;09:00:12;0;50	38394;8	72074;0;0;0;
$GPXUP;3214;09:00:13;0;50	38394;8	72074;0;0;0;
$GPXUP;3214;09:00:14;0;50	38394;8	72074;0;0;0;
$GPXUP;3214;09:00:15;0;50	38394;8	72074;0;0;0;
$GPXUP;3214;09:00:16;0;50	38394;8	72074;0;0;0;
$GPXUP;3214;09:00:17;0;50	38394;8	72074;0;0;0;
$GPXUP;3214;09:00:18;0;50	38394;8	72074;0;0;0;
$GPXUP;3214;09:00:19;0;50	38394;8	72074;0;0;0;
$GPXUP;3214;09:00:20;0;50	38394;8	72074;0;0;0;
$GPXUP;3214;09:00:21;0;50	38394;8	72074;0;0;0;
$GPXUP;3214;09:00:22;0;50	38394;8	72074;0;0;0;
$GPXUP;3214;09:00:23;0;50	38394;8	72074;0;0;0;
$GPXUP;3214;09:00:24;0;50	38394;8	72074;0;0;0;
$GPXUP;3214;09:00:25;0;50	38394;8	72074;0;0;0;
$GPXUP;3214;09:00:26;0;50	38394;8	72074;0;0;0;
$GPXUP;3214;09:00:27;0;50	38394;8	72074;0;0;0;
$GPXUP;3214;09:00:28;0;50	38394;8	72074;0;0;0;
$GPXUP;3214;09:00:29;0;50	38394;8	72074;0;0;0;
$GPXUP;3214;09:00:30;0;50	38394;8	72074;0;0;0;
$GPXUP;3214;09:00:31;0;50	38394;8	72074;0;0;0;
$GPXUP;3214;09:00:32;0;50	38394;8	72074;0;0;0;
$GPXUP;3214;09:00:33;0;50	38394;8	72074;0;0;0;
$GPXUP;3214;09:00:34;0;50	38394;8	72074;0;0;0;
$GPXUP;3214;09:00:35;0;50	38394;8	72074;0;0;0;
$GPXUP;3214;09:00:36;0;50	38394;8	72074;0;0;0;
$GPXUP;3214;09:00:37;0;50	38394;8	72074;0;0;0;
$GPXUP;3214;09:00:38;0;50	38394;8	72074;0;0;0;
$GPXUP;3214;09:00:39;0;50	38394;8	72074;0;0;0;
$GPXUP;3214;09:00:40;0;50	38394;8	72074;0;0;0;
$GPXUP;3214;09:00:41;0;50	38394;8	72074;0;0;0;
$GPXUP;3214;09:00:42;0;50	38394;8	72074;0;0;0;
$GPXUP;3214;09:00:43;0;50	38394;8	72074;0;0;0;
$GPXUP;3214;09:00:44;0;50	38394;8	72074;0;0;0;
$GPXUP;3214;09:00:45;0;50	38394;8	72074;0;0;0;
$GPXUP;3214;09:00:46;0;50	38394;8	72074;0;0;0;
$GPXUP;3214;09:00:47;0;50	38394;8	72074;0;0;0;
$GPXUP;3214;09:00:48;0;50	38394;8	72074;0;0;0;
$GPXUP;3214;09:00:49;0;50	38394;8	72074;0;0;0;
$GPXUP;3214;09:00:50;0;50	38394;8	72074;0;0;0;
$GPXUP;3214;09:00:51;0;50	38394;8	72074;0;0;0;
$GPXUP;3214;09:00:52;0;50	38394;8	72074;0;0;0;
$GPXUP;3214;09:00:53;0;50	38394;8	72074;0;0;0;
$GPXUP;3214;09:00:54;0;50	38394;8	72074;0;0;0;
$GPXUP;3214;09:00:55;0;50	38394;8	72074;0;0;0;
$GPXUP;3214;09:00:56;0;50	38394;8	72074;0;0;0;
$GPXUP;3214;09:00:57;0;50	38394;8	72074;0;0;0;
$GPXUP;3214;09:00:58;0;50	38394;8	72074;0;0;0;
$GPXUP;3214;09:00:59;0;50	38394;8	72074;0;0;0;
$GPXUP;3214;09:01:00;0;50	38394;8	72074;0;0;0;
$GPXUP;3214;09:01:01;0;50	38394;8	72074;0;0;0;
$GPXUP;3214;09:01:02;0;50	38394;8	72074;0;0;0;
$GPXUP;3214;09:01:03;0;50	38394;8	72074;0;0;0;
$GPXUP;3214;09:01:04;0;50	38394;8	72074;0;0;0;
$GPXUP;3214;09:01:05;0;50	38394;8	72074;0;0;0;
$GPXUP;3214;09:01:06;0;50	38394;8	72074;0;0;0;
$GPXUP;3214;09:01:07;0;50	38394;8	72074;0;0;0;
$GPXUP;3214;09:01:08;0;50	38394;8	72074;0;0;0;
$GPXUP;3214;09:01:09;0;50	38394;8	72074;0;0;0;
$GPXUP;3214;09:01:10;0;50	38394;8	72074;0;0;0;
$GPXUP;3214;09:01:11;0;50	38394;8	72074;0;0;0;
$GPXUP;3214;09:01:12;0;50	38394;8	72074;0;0;0;
$GPXUP;3214;09:01:13;0;50	38394;8	72074;0;0;0;
$GPXUP;3214;09:01:14;0;50	38394;8	72074;0;0;0;
$GPXUP;3214;09:01:15;0;50	38394;8	72074;0;0;0;
$GPXUP;3214;09:01:16;0;50	38394;8	72074;0;0;0;
$GPXUP;3214;09:01:17;0;50	38394;8	72074;0;0;0;
$GPXUP;3214;09:01:18;0;50	38394;8	72074;0;0;0;
$GPXUP;3214;09:01:19;0;50	38394;8	72074;0;0;0;
$GPXUP;3214;09:01:20;0;50	38394;8	72074;0;0;0;
$GPXUP;3214;09:01:21;0;50	38394;8	72074;0;0;0;
$GPXUP;3214;09:01:22;0;50	38394;8	72074;0;0;0;
$GPXUP;3214;09:01:23;0;50	38394;8	72074;0;0;0;
$GPXUP;3214;09:01:24;0;50	38394;8	72074;0;0;0;
$GPXUP;3214;09:01:25;0;50	38394;8	72074;0;0;0;
$GPXUP;3214;09:01:26;0;50	38394;8	72074;0;0;0;
$GPXUP;3214;09:01:27;0;50	38394;8	72074;0;0;0;
$GPXUP;3214;09:01:28;0;50	38394;8	72074;0;0;0;
$GPXUP;3214;09:01:29;0;50	38394;8	72074;0;0;0;
$GPXUP;3214;09:01:30;0;50	38394;8	72074;0;0;0;
$GPXUP;3214;09:01:31;0;50	38394;8	72074;0;0;0;
$GPXUP;3214;09:01:32;0;50	38394;8	72074;0;0;0;
$GPXUP;3214;09:01:33;0;50	38394;8	72074;0;0;0;
$GPXUP;3214;09:01:34;0;50	38394;8	72074;0;0;0;
$GPXUP;3214;09:01:35;0;50	38394;8	72074;0;0;0;
$GPXUP;3214;09:01:36;0;50	38394;8	72074;0;0;0;
$GPXUP;3214;09:01:37;0;50	38394;8	72074;0;0;0;
$GPXUP;3214;09:01:38;0;50	38394;8	72074;0;0;0;
$GPXUP;3214;09:01:39;0;50	38394;8	72074;0;0;0;
$GPXUP;3214;09:01:40;0;50	38394;8	72074;0;0;0;
$GPXUP;3214;09:01:41;0;50	38394;8	72074;0;0;0;
$GPXUP;3214;09:01:42;0;50	38394;8	72074;0;0;0;
$GPXUP;3214;09:01:43;0;50	38394;8	72074;0;0;0;
$GPXUP;3214;09:01:44;0;50	38394;8	72074;0;0;0;
$GPXUP;3214;09:01:45;0;50	38394;8	72074;0;0;0;
$GPXUP;3214;09:01:46;0;50	38394;8	72074;0;0;0;
$GPXUP;3214;09:01:47;0;50	38394;8	72074;0;0;0;
$GPXUP;3214;09:01:48;0;50	38394;8	72074;0;0;0;
$GPXUP;3214;09:01:49;0;50	38394;8	72074;0;0;0;
$GPXUP;3214;09:01:50;0;50	38394;8	72074;0;0;0;
$GPXUP;3214;09:01:51;0;50	38394;8	72074;0;0;0;
$GPXUP;3214;09:01:52;0;50	38394;8	72074;0;0;0;
$GPXUP;3214;09:01:53;0;50	38394;8	72074;0;0;0;
$GPXUP;3214;09:01:54;0;50	38394;8	72074;0;0;0;
$GPXUP;3214;09:01:55;0;50	38394;8	72074;0;0;0;
$GPXUP;3214;09:01:56;0;50	38394;8	72074;0;0;0;
$GPXUP;3214;09:01:57;0;50	38394;8	72074;0;0;0;
$GPXUP;3214;09:01:58;0;50	38394;8	72074;0;0;0;
$GPXUP;3214;09:01:59;0;50	38394;8	72074;0;0;0;
$GPXUP;3214;09:02:00;0;50	38394;8	72074;0;0;0;
$GPXUP;3214;09:02:01;0;50	38394;8	72074;0;0;0;
$GPXUP;3214;09:02:02;0;50	38394;8	72074;0;0;0;
$GPXUP;3214;09:02:03;0;50	38394;8	72074;0;0;0;
$GPXUP;3214;09:02:04;0;50	38394;8	72074;0;0;0;
$GPXUP;3214;09:02:05;0;50	38394;8	72074;0;0;0;
$GPXUP;3214;09:02:06;0;50	38394;8	72074;0;0;0;
$GPXUP;3214;09:02:07;0;50	38394;8	72074;0;0;0;
$GPXUP;3214;09:02:08;0;50	38394;8	72074;0;0;0;
$GPXUP;3214;09:02:09;0;50	38394;8	72074;0;0;0;
$GPXUP;3214;09:02:10;0;50	38394;8	72074;0;0;0;
$GPXUP;3214;09:02:11;0;50	38394;8	72074;0;0;0;
$GPXUP;3214;09:02:12;0;50	38394;8	72074;0;0;0;
$GPXUP;3214;09:02:13;0;50	38394;8	72074;0;0;0;
$GPXUP;3214;09:02:14;0;50	38394;8	72074;0;0;0;
$GPXUP;3214;09:02:15;0;50	38394;8	72074;0;0;0;
$GPXUP;3214;09:02:16;0;50	38394;8	72074;0;0;0;
$GPXUP;3214;09:02:17;0;50	38394;8	72074;0;0;0;
$GPXUP;3214;09:02:18;0;50	38394;8	72074;0;0;0;
$GPXUP;3214;09:02:19;0;50	38394;8	72074;0;0;0;
$GPXUP;3214;09:02:20;0;50	38394;8	72074;0;0;0;
$GPXUP;3214;09:02:21;0;50	38394;8	72074;0;0;0;
$GPXUP;3214;09:02:22;0;50	38394;8	72074;0;0;0;
$GPXUP;3214;09:02:23;0;50	38394;8	72074;0;0;0;
$GPXUP;3214;09:02:24;0;50	38394;8	72074;0;0;0;
$GPXUP;3214;09:02:25;0;50	38394;8	72074;0;0;0;
$GPXUP;3214;09:02:26;0;50	38394;8	72074;0;0;0;
$GPXUP;3214;09:02:27;0;50	38394;8	72074;0;0;0;
$GPXUP;3214;09:02:28;0;50	38394;8	72074;0;0;0;
$GPXUP;3214;09:02:29;0;50	38394;8	72074;0;0;0;
$GPXUP;3214;09:02:30;0;50	38394;8	72074;0;0;0;
$GPXUP;3214;09:02:31;0;50	38394;8	72074;0;0;0;
$GPXUP;3214;09:02:32;0;50	38394;8	72074;0;0;0;
$GPXUP;3214;09:02:33;0;50	38394;8	72074;0;0;0;
$GPXUP;3214;09:02:34;0;50	38394;8	72074;0;0;0;
$GPXUP;3214;09:02:35;0;50	38394;8	72074;0;0;0;
$GPXUP;3214;09:02:36;0;50	38394;8	72074;0;0;0;
$GPXUP;3214;09:02:37;0;50	38394;8	72074;0;0;0;
$GPXUP;3214;09:02:38;0;50	38394;8	72074;0;0;0;
$GPXUP;3214;09:02:39;0;50	38394;8	72074;0;0;0;
$GPXUP;3214;09:02:40;0;50	38394;8	72074;0;0;0;
$GPXUP;3214;09:02:41;0;50	38394;8	72074;0;0;0;
$GPXUP;3214;09:02:42;0;50	38394;8	72074;0;0;0;
$GPXUP;3214;09:02:43;0;50	38394;8	72074;0;0;0;
$GPXUP;3214;09:02:44;0;50	38394;8	72074;0;0;0;
$GPXUP;3214;09:02:45;0;50	38394;8	72074;0;0;0;
$GPXUP;3214;09:02:46;0;50	38394;8	72074;0;0;0;
$GPXUP;3214;09:02:47;0;50	38394;8	72074;0;0;0;
$GPXUP;3214;09:02:48;0;50	38394;8	72074;0;0;0;
$GPXUP;3214;09:02:49;0;50	38394;8	72074;0;0;0;
$GPXUP;3214;09:02:50;0;50	38394;8	72074;0;0;0;
$GPXUP;3214;09:02:51;0;50	38394;8	72074;0;0;0;
$GPXUP;3214;09:02:52;0;50	38394;8	72074;0;0;0;
$GPXUP;3214;09:02:53;0;50	38394;8	72074;0;0;0;
$GPXUP;3214;09:02:54;0;50	38394;8	72074;0;0;0;
$GPXUP;3214;09:02:55;0;50	38394;8	72074;0;0;0;
$GPXUP;3214;09:02:56;0;50	38394;8	72074;0;0;0;
$GPXUP;3214;09:02:57;0;50	38394;8	72074;0;0;0;
$GPXUP;3214;09:02:58;0;50	38394;8	72074;0;0;0;
$GPXUP;3214;09:02:59;0;50	38394;8	72074;0;0;0;
$GPXUP;3214;09:03:00;0;50	38394;8	72074;0;0;0;
$GPXUP;3214;09:03:01;0;50	38394;8	72074;0;0;0;
$GPXUP;3214;09:03:02;0;50	38394;8	72074;0;0;0;
$GPXUP;3214;09:03:03;0;50	38394;8	72074;0;0;0;
$GPXUP;3214;09:03:04;0;50	38394;8	72074;0;0;0;
$GPXUP;3214;09:03:05;0;50	38394;8	72074;0;0;0;
$GPXUP;3214;09:03:06;0;50	38394;8	72074;0;0;0;
$GPXUP;3214;09:03:07;0;50	38394;8	72074;0;0;0;
$GPXUP;3214;09:03:08;0;50	38394;8	72074;0;0;0;
$GPXUP;3214;09:03:09;0;50	38394;8	72074;0;0;0;
$GPXUP;3214;09:03:10;0;50	38394;8	72074;0;0;0;
$GPXUP;3214;09:03:11;0;50	38394;8	72074;0;0;0;
$GPXUP;3214;09:03:12;0;50	38394;8	72074;0;0;0;
$GPXUP;3214;09:03:13;0;50	38394;8	72074;0;0;0;
$GPXUP;3214;09:03:14;0;50	38394;8	72074;0;0;0;
$GPXUP;3214;09:03:15;0;50	38394;8	72074;0;0;0;
$GPXUP;3214;09:03:16;0;50	38394;8	72074;0;0;0;
$GPXUP;3214;09:03:17;0;50	38394;8	72074;0;0;0;
$GPXUP;3214;09:03:18;0;50	38394;8	72074;0;0;0;
$GPXUP;3214;09:03:19;0;50	38394;8	72074;0;0;0;
$GPXUP;3214;09:03:20;0;50	38394;8	72074;0;0;0;
$GPXUP;3214;09:03:21;0;50	38394;8	72074;0;0;0;
$GPXUP;3214;09:03:22;0;50	38394;8	72074;0;0;0;
$GPXUP;3214;09:03:23;0;50	38394;8	72074;0;0;0;
$GPXUP;3214;09:03:24;0;50	38394;8	72074;0;0;0;
$GPXUP;3214;09:03:25;0;50	38394;8	72074;0;0;0;
$GPXUP;3214;09:03:26;0;50	38394;8	72074;0;0;0;
$GPXUP;3214;09:03:27;0;50	38394;8	72074;0;0;0;
$GPXUP;3214;09:03:28;0;50	38394;8	72074;0;0;0;
$GPXUP;3214;09:03:29;0;50	38394;8	72074;0;0;0;
$GPXUP;3214;09:03:30;0;50	38394;8	72074;0;0;0;
$GPXUP;3214;09:03:31;0;50	38394;8	72074;0;0;0;
$GPXUP;3214;09:03:32;0;50	38394;8	72074;0;0;0;
$GPXUP;3214;09:03:33;0;50	38394;8	72074;0;0;0;
$GPXUP;3214;09:03:34;0;50	38394;8	72074;0;0;0;
$GPXUP;3214;09:03:35;0;50	38394;8	72074;0;0;0;
$GPXUP;3214;09:03:36;0;50	38394;8	72074;0;0;0;
$GPXUP;3214;09:03:37;0;50	38394;8	72074;0;0;0;
$GPXUP;3214;09:03:38;0;50	38394;8	72074;0;0;0;
$GPXUP;3214;09:03:39;0;50	38394;8	72074;0;0;0;
$GPXUP;3214;09:03:40;0;50	38394;8	72074;0;0;0;
$GPXUP;3214;09:03:41;0;50	38394;8	72074;0;0;0;
$GPXUP;3214;09:03:42;0;50	38394;8	72074;0;0;0;
$GPXUP;3214;09:03:43;0;50	38394;8	72074;0;0;0;
$GPXUP;3214;09:03:44;0;50	38394;8	72074;0;0;0;
$GPXUP;3214;09:03:45;0;50	38394;8	72074;0;0;0;
$GPXUP;3214;09:03:46;0;50	38394;8	72074;0;0;0;
$GPXUP;3214;09:03:47;0;50	38394;8	72074;0;0;0;
$GPXUP;3214;09:03:48;0;50	38394;8	72074;0;0;0;
$GPXUP;3214;09:03:49;0;50	38394;8	72074;0;0;0;
$GPXUP;3214;09:03:50;0;50	38394;8	72074;0;0;0;
$GPXUP;3214;09:03:51;0;50	38394;8	72074;0;0;0;
$GPXUP;3214;09:03:52;0;50	38394;8	72074;0;0;0;
$GPXUP;3214;09:03:53;0;50	38394;8	72074;0;0;0;
$GPXUP;3214;09:03:54;0;50	38394;8	72074;0;0;0;
$GPXUP;3214;09:03:55;0;50	38394;8	72074;0;0;0;
$GPXUP;3214;09:03:56;0;50	38394;8	72074;0;0;0;
$GPXUP;3214;09:03:57;0;50	38394;8	72074;0;0;0;
$GPXUP;3214;09:03:58;0;50	38394;8	72074;0;0;0;
$GPXUP;3214;09:03:59;0;50	38394;8	72074;0;0;0;
$GPXUP;3214;09:04:00;0;50	38394;8	72074;0;0;0;
$GPXUP;3214;09:04:01;0;50	38394;8	72074;0;0;0;
$GPXUP;3214;09:04:02;0;50	38394;8	72074;0;0;0;
$GPXUP;3214;09:04:03;0;50	38394;8	72074;0;0;0;
$GPXUP;3214;09:04:04;0;50	38394;8	72074;0;0;0;
$GPXUP;3214;09:04:05;0;50	38394;8	72074;0;0;0;
$GPXUP;3214;09:04:06;0;50	38394;8	72074;0;0;0;
$GPXUP;3214;09:04:07;0;50	38394;8	72074;0;0;0;
$GPXUP;3214;09:04:08;0;50	38394;8	72074;0;0;0;
$GPXUP;3214;09:04:09;0;50	38394;8	72074;0;0;0;
$GPXUP;3214;09:04:10;0;50	38394;8	72074;0;0;0;
$GPXUP;3214;09:04:11;0;50	38394;8	72074;0;0;0;
$GPXUP;3214;09:04:12;0;50	38394;8	72074;0;0;0;
$GPXUP;3214;09:04:13;0;50	38394;8	72074;0;0;0;
$GPXUP;3214;09:04:14;0;50	38394;8	72074;0;0;0;
$GPXUP;3214;09:04:15;0;50	38394;8	72074;0;0;0;
$GPXUP;3214;09:04:16;0;50	38394;8	72074;0;0;0;
$GPXUP;3214;09:04:17;0;50	38394;8	72074;0;0;0;
$GPXUP;3214;09:04:18;0;50	38394;8	72074;0;0;0;
$GPXUP;3214;09:04:19;0;50	38394;8	72074;0;0;0;
$GPXUP;3214;09:04:20;0;50	38394;8	72074;0;0;0;
$GPXUP;3214;09:04:21;0;50	38394;8	72074;0;0;0;
$GPXUP;3214;09:04:22;0;50	38394;8	72074;0;0;0;
$GPXUP;3214;09:04:23;0;50	38394;8	72074;0;0;0;
$GPXUP;3214;09:04:24;0;50	38394;8	72074;0;0;0;
$GPXUP;3214;09:04:25;0;50	38394;8	72074;0;0;0;
$GPXUP;3214;09:04:26;0;50	38394;8	72074;0;0;0;
$GPXUP;3214;09:04:27;0;50	38394;8	72074;0;0;0;
$GPXUP;3214;09:04:28;0;50	38394;8	72074;0;0;0;
$GPXUP;3214;09:04:29;0;50	38394;8	72074;0;0;0;
$GPXUP;3214;09:04:30;0;50	38394;8	72074;0;0;0;
$GPXUP;3214;09:04:31;0;50	38394;8	72074;0;0;0;
$GPXUP;3214;09:04:32;0;50	38394;8	72074;0;0;0;
$GPXUP;3214;09:04:33;0;50	38394;8	72074;0;0;0;
$GPXUP;3214;09:04:34;0;50	38394;8	72074;0;0;0;
$GPXUP;3214;09:04:35;0;50	38394;8	72074;0;0;0;
$GPXUP;3214;09:04:36;0;50	38394;8	72074;0;0;0;
$GPXUP;3214;09:04:37;0;50	38394;8	72074;0;0;0;
$GPXUP;3214;09:04:38;0;50	38394;8	72074;0;0;0;
$GPXUP;3214;09:04:39;0;50	38394;8	72074;0;0;0;
$GPXUP;3214;09:04:40;0;50	38394;8	72074;0;0;0;
$GPXUP;3214;09:04:41;0;50	38394;8	72074;0;0;0;
$GPXUP;3214;09:04:42;0;50	38394;8	72074;0;0;0;
$GPXUP;3214;09:04:43;0;50	38394;8	72074;0;0;0;
$GPXUP;3214;09:04:44;0;50	38394;8	72074;0;0;0;
$GPXUP;3214;09:04:45;0;50	38394;8	72074;0;0;0;
$GPXUP;3214;09:04:46;0;50	38394;8	72074;0;0;0;
$GPXUP;3214;09:04:47;0;50	38394;8	72074;0;0;0;
$GPXUP;3214;09:04:48;0;50	38394;8	72074;0;0;0;
$GPXUP;3214;09:04:49;0;50	38394;8	72074;0;0;0;
$GPXUP;3214;09:04:50;0;50	38394;8	72074;0;0;0;
$GPXUP;3214;09:04:51;0;50	38394;8	72074;0;0;0;
$GPXUP;3214;09:04:52;0;50	38394;8	72074;0;0;0;
$GPXUP;3214;09:04:53;0;50	38394;8	72074;0;0;0;
$GPXUP;3214;09:04:54;0;50	38394;8	72074;0;0;0;
$GPXUP;3214;09:04:55;0;50	38394;8	72074;0;0;0;
$GPXUP;3214;09:04:56;0;50	38394;8	72074;0;0;0;
$GPXUP;3214;09:04:57;0;50	38394;8	72074;0;0;0;
$GPXUP;3214;09:04:58;0;50	38394;8	72074;0;0;0;
$GPXUP;3214;09:04:59;0;50	38394;8	72074;0;0;0;
$GPXUP;3214;09:05:00;0;50	38394;8	72074;0;0;0;
$GPXUP;3214;09:05:01;0;50	38394;8	72074;0;0;0;
$GPXUP;3214;09:05:02;0;50	38394;8	72074;0;0;0;
$GPXUP;3214;09:05:03;0;50	38394;8	72074;0;0;0;
$GPXUP;3214;09:05:04;0;50	38394;8	72074;0;0;0;
$GPXUP;3214;09:05:05;0;50	38394;8	72074;0;0;0;
$GPXUP;3214;09:05:06;0;50	38394;8	72074;0;0;0;
$GPXUP;3214;09:05:07;0;50	38394;8	72074;0;0;0;
$GPXUP;3214;09:05:08;0;50	38394;8	72074;0;0;0;
$GPXUP;3214;09:05:09;0;50	38394;8	72074;0;0;0;
$GPXUP;3214;09:05:10;0;50	38394;8	72074;0;0;0;
$GPXUP;3214;09:05:11;0;50	38394;8	72074;0;0;0;
$GPXUP;3214;09:05:12;0;50	38394;8	72074;0;0;0;
$GPXUP;3214;09:05:13;0;50	38394;8	72074;0;0;0;
$GPXUP;3214;09:05:14;0;50	38394;8	72074;0;0;0;
$GPXUP;3214;09:05:15;0;50	38394;8	72074;0;0;0;
$GPXUP;3214;09:05:16;0;50	38394;8	72074;0;0;0;
$GPXUP;3214;09:05:17;0;50	38394;8	72074;0;0;0;
$GPXUP;3214;09:05:18;0;50	38394;8	72074;0;0;0;
$GPXUP;3214;09:05:19;0;50	38394;8	72074;0;0;0;
$GPXUP;3214;09:05:20;0;50	38394;8	72074;0;0;0;
$GPXUP;3214;09:05:21;0;50	38394;8	72074;0;0;0;
$GPXUP;3214;09:05:22;0;50	38394;8	72074;0;0;0;
$GPXUP;3214;09:05:23;0;50	38394;8	72074;0;0;0;
$GPXUP;3214;09:05:24;0;50	38394;8	72074;0;0;0;
$GPXUP;3214;09:05:25;0;50	38394;8	72074;0;0;0;
$GPXUP;3214;09:05:26;0;50	38394;8	72074;0;0;0;
$GPXUP;3214;09:05:27;0;50	38394;8	72074;0;0;0;
$GPXUP;3214;09:05:28;0;50	38394;8	72074;0;0;0;
$GPXUP;3214;09:05:29;0;50	38394;8	72074;0;0;0;
$GPXUP;3214;09:05:30;0;50	38394;8	72074;0;0;0;
$GPXUP;3214;09:05:31;0;50	38394;8	72074;0;0;0;
$GPXUP;3214;09:05:32;0;50	38394;8	72074;0;0;0;
$GPXUP;3214;09:05:33;0;50	38394;8	72074;0;0;0;
$GPXUP;3214;09:05:34;0;50	38394;8	72074;0;0;0;
$GPXUP;3214;09:05:35;0;50	38394;8	72074;0;0;0;
$GPXUP;3214;09:05:36;0;50	38394;8	72074;0;0;0;
$GPXUP;3214;09:05:37;0;50	38394;8	72074;0;0;0;
$GPXUP;3214;09:05:38;0;50	38394;8	72074;0;0;0;
$GPXUP;3214;09:05:39;0;50	38394;8	72074;0;0;0;
$GPXUP;3214;09:05:40;0;50	38394;8	72074;0;0;0;
$GPXUP;3214;09:05:41;0;50	38394;8	72074;0;0;0;
$GPXUP;3214;09:05:42;0;50	38394;8	72074;0;0;0;
$GPXUP;3214;09:05:43;0;50	38394;8	72074;0;0;0;
$GPXUP;3214;09:05:44;0;50	38394;8	72074;0;0;0;
$GPXUP;3214;09:05:45;0;50	38394;8	72074;0;0;0;
$GPXUP;3214;09:05:46;0;50	38394;8	72074;0;0;0;
$GPXUP;3214;09:05:47;0;50	38394;8	72074;0;0;0;
$GPXUP;3214;09:05:48;0;50	38394;8	72074;0;0;0;
$GPXUP;3214;09:05:49;0;50	38394;8	72074;0;0;0;
$GPXUP;3214;09:05:50;0;50	38394;8	72074;0;0;0;
$GPXUP;3214;09:05:51;0;50	38394;8	72074;0;0;0;
$GPXUP;3214;09:05:52;0;50	38394;8	72074;0;0;0;
$GPXUP;3214;09:05:53;0;50	38394;8	72074;0;0;0;
$GPXUP;3214;09:05:54;0;50	38394;8	72074;0;0;0;
$GPXUP;3214;09:05:55;0;50	38394;8	72074;0;0;0;
$GPXUP;3214;09:05:56;0;50	38394;8	72074;0;0;0;
$GPXUP;3214;09:05:57;0;50	38394;8	72074;0;0;0;
$GPXUP;3214;09:05:58;0;50	38394;8	72074;0;0;0;
$GPXUP;3214;09:05:59;0;50	38394;8	72074;0;0;0;
$GPXUP;3214;09:06:00;0;50	38394;8	72074;0;0;0;
$GPXUP;3214;09:06:01;0;50	38394;8	72074;0;0;0;
$GPXUP;3214;09:06:02;0;50	38394;8	72074;0;0;0;
$GPXUP;3214;09:06:03;0;50	38394;8	72074;0;0;0;
$GPXUP;3214;09:06:04;0;50	38394;8	72074;0;0;0;
$GPXUP;3214;09:06:05;0;50	38394;8	72074;0;0;0;
$GPXUP;3214;09:06:06;0;50	38394;8	72074;0;0;0;
$GPXUP;3214;09:06:07;0;50	38394;8	72074;0;0;0;
$GPXUP;3214;09:06:08;0;50	38394;8	72074;0;0;0;
$GPXUP;3214;09:06:09;0;50	38394;8	72074;0;0;0;
$GPXUP;3214;09:06:10;0;50	38394;8	72074;0;0;0;
$GPXUP;3214;09:06:11;0;50	38394;8	72074;0;0;0;
$GPXUP;3214;09:06:12;0;50	38394;8	72074;0;0;0;
$GPXUP;3214;09:06:13;0;50	38394;8	72074;0;0;0;
$GPXUP;3214;09:06:14;0;50	38394;8	72074;0;0;0;
$GPXUP;3214;09:06:15;0;50	38394;8	72074;0;0;0;
$GPXUP;3214;09:06:16;0;50	38394;8	72074;0;0;0;
$GPXUP;3214;09:06:17;0;50	38394;8	72074;0;0;0;
$GPXUP;3214;09:06:18;0;50	38394;8	72074;0;0;0;
$GPXUP;3214;09:06:19;0;50	38394;8	72074;0;0;0;
$GPXUP;3214;09:06:20;0;50	38394;8	72074;0;0;0;
$GPXUP;3214;09:06:21;0;50	38394;8	72074;0;0;0;
$GPXUP;3214;09:06:22;0;50	38394;8	72074;0;0;0;
$GPXUP;3214;09:06:23;0;50	38394;8	72074;0;0;0;
$GPXUP;3214;09:06:24;0;50	38394;8	72074;0;0;0;
$GPXUP;3214;09:06:25;0;50	38394;8	72074;0;0;0;
$GPXUP;3214;09:06:26;0;50	38394;8	72074;0;0;0;
$GPXUP;3214;09:06:27;0;50	38394;8	72074;0;0;0;
$GPXUP;3214;09:06:28;0;50	38394;8	72074;0;0;0;
$GPXUP;3214;09:06:29;0;50	38394;8	72074;0;0;0;
$GPXUP;3214;09:06:30;0;50	38394;8	72074;0;0;0;
$GPXUP;3214;09:06:31;0;50	38394;8	72074;0;0;0;
$GPXUP;3214;09:06:32;0;50	38394;8	72074;0;0;0;
$GPXUP;3214;09:06:33;0;50	38394;8	72074;0;0;0;
$GPXUP;3214;09:06:34;0;50	38394;8	72074;0;0;0;
$GPXUP;3214;09:06:35;0;50	38394;8	72074;0;0;0;
$GPXUP;3214;09:06:36;0;50	38394;8	72074;0;0;0;
$GPXUP;3214;09:06:37;0;50	38394;8	72074;0;0;0;
$GPXUP;3214;09:06:38;0;50	38394;8	72074;0;0;0;
$GPXUP;3214;09:06:39;0;50	38394;8	72074;0;0;0;
$GPXUP;3214;09:06:40;0;50	38394;8	72074;0;0;0;
$GPXUP;3214;09:06:41;0;50	38394;8	72074;0;0;0;
$GPXUP;3214;09:06:42;0;50	38394;8	72074;0;0;0;
$GPXUP;3214;09:06:43;0;50	38394;8	72074;0;0;0;
$GPXUP;3214;09:06:44;0;50	38394;8	72074;0;0;0;
$GPXUP;3214;09:06:45;0;50	38394;8	72074;0;0;0;
$GPXUP;3214;09:06:46;0;50	38394;8	72074;0;0;0;
$GPXUP;3214;09:06:47;0;50	38394;8	72074;0;0;0;
$GPXUP;3214;09:06:48;0;50	38394;8	72074;0;0;0;
$GPXUP;3214;09:06:49;0;50	38394;8	72074;0;0;0;
$GPXUP;3214;09:06:50;0;50	38394;8	72074;0;0;0;
$GPXUP;3214;09:06:51;0;50	38394;8	72074;0;0;0;
$GPXUP;3214;09:06:52;0;50	38394;8	72074;0;0;0;
$GPXUP;3214;09:06:53;0;50	38394;8	72074;0;0;0;
$GPXUP;3214;09:06:54;0;50	38394;8	72074;0;0;0;
$GPXUP;3214;09:06:55;0;50	38394;8	72074;0;0;0;
$GPXUP;3214;09:06:56;0;50	38394;8	72074;0;0;0;
$GPXUP;3214;09:06:57;0;50	38394;8	72074;0;0;0;
$GPXUP;3214;09:06:58;0;50	38394;8	72074;0;0;0;
$GPXUP;3214;09:06:59;0;50	38394;8	72074;0;0;0;
$GPXUP;3214;09:07:00;0;50	38394;8	72074;0;0;0;
$GPXUP;3214;09:07:01;0;50	38394;8	72074;0;0;0;
$GPXUP;3214;09:07:02;0;50	38394;8	72074;0;0;0;
$GPXUP;3214;09:07:03;0;50	38394;8	72074;0;0;0;
$GPXUP;3214;09:07:04;0;50	38394;8	72074;0;0;0;
$GPXUP;3214;09:07:05;0;50	38394;8	72074;0;0;0;
$GPXUP;3214;09:07:06;0;50	38394;8	72074;0;0;0;
$GPXUP;3214;09:07:07;0;50	38394;8	72074;0;0;0;
$GPXUP;3214;09:07:08;0;50	38394;8	72074;0;0;0;
$GPXUP;3214;09:07:09;0;50	38394;8	72074;0;0;0;
$GPXUP;3214;09:07:10;0;50	38394;8	72074;0;0;0;
$GPXUP;3214;09:07:11;0;50	38394;8	72074;0;0;0;
$GPXUP;3214;09:07:12;0;50	38394;8	72074;0;0;0;
$GPXUP;3214;09:07:13;0;50	38394;8	72074;0;0;0;
$GPXUP;3214;09:07:14;0;50	38394;8	72074;0;0;0;
$GPXUP;3214;09:07:15;0;50	38394;8	72074;0;0;0;
$GPXUP;3214;09:07:16;0;50	38394;8	72074;0;0;0;
$GPXUP;3214;09:07:17;0;50	38394;8	72074;0;0;0;
$GPXUP;3214;09:07:18;0;50	38394;8	72074;0;0;0;
$GPXUP;3214;09:07:19;0;50	38394;8	72074;0;0;0;
$GPXUP;3214;09:07:20;0;50	38394;8	72074;0;0;0;
$GPXUP;3214;09:07:21;0;50	38394;8	72074;0;0;0;
$GPXUP;3214;09:07:22;0;50	38394;8	72074;0;0;0;
$GPXUP;3214;09:07:23;0;50	38394;8	72074;0;0;0;
$GPXUP;3214;09:07:24;0;50	38394;8	72074;0;0;0;
$GPXUP;3214;09:07:25;0;50	38394;8	72074;0;0;0;
$GPXUP;3214;09:07:26;0;50	38394;8	72074;0;0;0;
$GPXUP;3214;09:07:27;0;50	38394;8	72074;0;0;0;
$GPXUP;3214;09:07:28;0;50	38394;8	72074;0;0;0;
$GPXUP;3214;09:07:29;0;50	38394;8	72074;0;0;0;
$GPXUP;3214;09:07:30;0;50	38394;8	72074;0;0;0;
$GPXUP;3214;09:07:31;0;50	38394;8	72074;0;0;0;
$GPXUP;3214;09:07:32;0;50	38394;8	72074;0;0;0;
$GPXUP;3214;09:07:33;0;50	38394;8	72074;0;0;0;
$GPXUP;3214;09:07:34;0;50	38394;8	72074;0;0;0;
$GPXUP;3214;09:07:35;0;50	38394;8	72074;0;0;0;
$GPXUP;3214;09:07:36;0;50	38394;8	72074;0;0;0;
$GPXUP;3214;09:07:37;0;50	38394;8	72074;0;0;0;
$GPXUP;3214;09:07:38;0;50	38394;8	72074;0;0;0;
$GPXUP;3214;09:07:39;0;50	38394;8	72074;0;0;0;
$GPXUP;3214;09:07:40;0;50	38394;8	72074;0;0;0;
$GPXUP;3214;09:07:41;0;50	38394;8	72074;0;0;0;
$GPXUP;3214;09:07:42;0;50	38394;8	72074;0;0;0;
$GPXUP;3214;09:07:43;0;50	38394;8	72074;0;0;0;
$GPXUP;3214;09:07:44;0;50	38394;8	72074;0;0;0;
$GPXUP;3214;09:07:45;0;50	38394;8	72074;0;0;0;
$GPXUP;3214;09:07:46;0;50	38394;8	72074;0;0;0;
$GPXUP;3214;09:07:47;0;50	38394;8	72074;0;0;0;
$GPXUP;3214;09:07:48;0;50	38394;8	72074;0;0;0;
$GPXUP;3214;09:07:49;0;50	38394;8	72074;0;0;0;
$GPXUP;3214;09:07:50;0;50	38394;8	72074;0;0;0;
$GPXUP;3214;09:07:51;0;50	38394;8	72074;0;0;0;
$GPXUP;3214;09:07:52;0;50	38394;8	72074;0;0;0;
$GPXUP;3214;09:07:53;0;50	38394;8	72074;0;0;0;
$GPXUP;3214;09:07:54;0;50	38394;8	72074;0;0;0;
$GPXUP;3214;09:07:55;0;50	38394;8	72074;0;0;0;
$GPXUP;3214;09:07:56;0;50	38394;8	72074;0;0;0;
$GPXUP;3214;09:07:57;0;50	38394;8	72074;0;0;0;
$GPXUP;3214;09:07:58;0;50	38394;8	72074;0;0;0;
$GPXUP;3214;09:07:59;0;50	38394;8	72074;0;0;0;
$GPXUP;3214;09:08:00;0;50	38394;8	72074;0;0;0;
$GPXUP;3214;09:08:01;0;50	38394;8	72074;0;0;0;
$GPXUP;3214;09:08:02;0;50	38394;8	72074;0;0;0;
$GPXUP;3214;09:08:03;0;50	38394;8	72074;0;0;0;
$GPXUP;3214;09:08:04;0;50	38394;8	72074;0;0;0;
$GPXUP;3214;09:08:05;0;50	38394;8	72074;0;0;0;
$GPXUP;3214;09:08:06;0;50	38394;8	72074;0;0;0;
$GPXUP;3214;09:08:07;0;50	38394;8	72074;0;0;0;
$GPXUP;3214;09:08:08;0;50	38394;8	72074;0;0;0;
$GPXUP;3214;09:08:09;0;50	38394;8	72074;0;0;0;
$GPXUP;3214;09:08:10;0;50	38394;8	72074;0;0;0;
$GPXUP;3214;09:08:11;0;50	38394;8	72074;0;0;0;
$GPXUP;3214;09:08:12;0;50	38394;8	72074;0;0;0;
$GPXUP;3214;09:08:13;0;50	38394;8	72074;0;0;0;
$GPXUP;3214;09:08:14;0;50	38394;8	72074;0;0;0;
$GPXUP;3214;09:08:15;0;50	38394;8	72074;0;0;0;
$GPXUP;3214;09:08:16;0;50	38394;8	72074;0;0;0;
$GPXUP;3214;09:08:17;0;50	38394;8	72074;0;0;0;
$GPXUP;3214;09:08:18;0;50	38394;8	72074;0;0;0;
$GPXUP;3214;09:08:19;0;50	38394;8	72074;0;0;0;
$GPXUP;3214;09:08:20;0;50	38394;8	72074;0;0;0;
$GPXUP;3214;09:08:21;0;50	38394;8	72074;0;0;0;
$GPXUP;3214;09:08:22;0;50	38394;8	72074;0;0;0;
$GPXUP;3214;09:08:23;0;50	38394;8	72074;0;0;0;
$GPXUP;3214;09:08:24;0;50	38394;8	72074;0;0;0;
$GPXUP;3214;09:08:25;0;50	38394;8	72074;0;0;0;
$GPXUP;3214;09:08:26;0;50	38394;8	72074;0;0;0;
$GPXUP;3214;09:08:27;0;50	38394;8	72074;0;0;0;
$GPXUP;3214;09:08:28;0;50	38394;8	72074;0;0;0;
$GPXUP;3214;09:08:29;0;50	38394;8	72074;0;0;0;
$GPXUP;3214;09:08:30;0;50	38394;8	72074;0;0;0;
$GPXUP;3214;09:08:31;0;50	38394;8	72074;0;0;0;
$GPXUP;3214;09:08:32;0;50	38394;8	72074;0;0;0;
$GPXUP;3214;09:08:33;0;50	38394;8	72074;0;0;0;
$GPXUP;3214;09:08:34;0;50	38394;8	72074;0;0;0;
$GPXUP;3214;09:08:35;0;50	38394;8	72074;0;0;0;
$GPXUP;3214;09:08:36;0;50	38394;8	72074;0;0;0;
$GPXUP;3214;09:08:37;0;50	38394;8	72074;0;0;0;
$GPXUP;3214;09:08:38;0;50	38394;8	72074;0;0;0;
$GPXUP;3214;09:08:39;0;50	38394;8	72074;0;0;0;
$GPXUP;3214;09:08:40;0;50	38394;8	72074;0;0;0;
$GPXUP;3214;09:08:41;0;50	38394;8	72074;0;0;0;
$GPXUP;3214;09:08:42;0;50	38394;8	72074;0;0;0;
$GPXUP;3214;09:08:43;0;50	38394;8	72074;0;0;0;
$GPXUP;3214;09:08:44;0;50	38394;8	72074;0;0;0;
$GPXUP;3214;09:08:45;0;50	38394;8	72074;0;0;0;
$GPXUP;3214;09:08:46;0;50	38394;8	72074;0;0;0;
$GPXUP;3214;09:08:47;0;50	38394;8	72074;0;0;0;
$GPXUP;3214;09:08:48;0;50	38394;8	72074;0;0;0;
$GPXUP;3214;09:08:49;0;50	38394;8	72074;0;0;0;
$GPXUP;3214;09:08:50;0;50	38394;8	72074;0;0;0;
$GPXUP;3214;09:08:51;0;50	38394;8	72074;0;0;0;
$GPXUP;3214;09:08:52;0;50	38394;8	72074;0;0;0;
$GPXUP;3214;09:08:53;0;50	38394;8	72074;0;0;0;
$GPXUP;3214;09:08:54;0;50	38394;8	72074;0;0;0;
$GPXUP;3214;09:08:55;0;50	38394;8	72074;0;0;0;
$GPXUP;3214;09:08:56;0;50	38394;8	72074;0;0;0;
$GPXUP;3214;09:08:57;0;50	38394;8	72074;0;0;0;
$GPXUP;3214;09:08:58;0;50	38394;8	72074;0;0;0;
$GPXUP;3214;09:08:59;0;50	38394;8	72074;0;0;0;
$GPXUP;3214;09:09:00;0;50	38394;8	72074;0;0;0;
$GPXUP;3214;09:09:01;0;50	38394;8	72074;0;0;0;
[truncated: 3,898 more rows]
