# Supplementary material for: Pigeon Navigation: Different Routes Lead to Frankfurt
Source: PLoS One. 2014 Nov 12;9(11):e112439. doi: 10.1371/journal.pone.0112439 (PMC4229201; doi:10.1371/journal.pone.0112439)
Supplement: File S4 — Files containing the original track data and a ‘Read me’ explaining the data format. (ZIP) [file pone.0112439.s004.zip › N-SF/080609xup06_210.log]

$GPXUP;3214;08:29:06;0;50	39778;8	72329;0;0;0;
$GPXUP;3214;08:29:07;0;50	39778;8	72329;0;0;5;
$GPXUP;3214;08:29:08;0;50	39776;8	72333;0;0;13;
$GPXUP;3214;08:29:09;0;50	39768;8	7234;0;0;27;
$GPXUP;3214;08:29:10;0;50	39754;8	72351;0;0;43;
$GPXUP;3214;08:29:11;0;50	3974;8	72363;0;0;53;
$GPXUP;3214;08:29:12;0;50	39725;8	72374;0;0;57;
$GPXUP;3214;08:29:13;0;50	39711;8	72383;0;0;56;
$GPXUP;3214;08:29:14;0;50	39696;8	72385;0;0;56;
$GPXUP;3214;08:29:15;0;50	39679;8	7238;0;0;61;
$GPXUP;3214;08:29:16;0;50	39662;8	72376;0;0;62;
$GPXUP;3214;08:29:17;0;50	39646;8	72375;0;0;62;
$GPXUP;3214;08:29:18;0;50	39631;8	72381;0;0;63;
$GPXUP;3214;08:29:19;0;50	39618;8	72393;0;0;58;
$GPXUP;3214;08:29:20;0;50	39609;8	72412;0;0;53;
$GPXUP;3214;08:29:21;0;50	39604;8	72434;0;0;51;
$GPXUP;3214;08:29:22;0;50	39602;8	72456;0;0;51;
$GPXUP;3214;08:29:23;0;50	39599;8	72476;0;0;52;
$GPXUP;3214;08:29:24;0;50	39596;8	72496;0;0;51;
$GPXUP;3214;08:29:25;0;50	39595;8	72516;0;0;49;
$GPXUP;3214;08:29:26;0;50	39598;8	72533;0;0;41;
$GPXUP;3214;08:29:27;0;50	39606;8	72544;0;0;37;
$GPXUP;3214;08:29:28;0;50	3962;8	72546;0;0;41;
$GPXUP;3214;08:29:29;0;50	39633;8	72538;0;0;45;
$GPXUP;3214;08:29:30;0;50	39643;8	72523;0;0;43;
$GPXUP;3214;08:29:31;0;50	39649;8	72503;0;0;47;
$GPXUP;3214;08:29:32;0;50	39652;8	72481;0;0;48;
$GPXUP;3214;08:29:33;0;50	39654;8	7246;0;0;49;
$GPXUP;3214;08:29:34;0;50	39651;8	7244;0;0;50;
$GPXUP;3214;08:29:35;0;50	39646;8	72419;0;0;53;
$GPXUP;3214;08:29:36;0;50	39638;8	724;0;0;56;
$GPXUP;3214;08:29:37;0;50	39628;8	72384;0;0;60;
$GPXUP;3214;08:29:38;0;50	39614;8	72371;0;0;62;
$GPXUP;3214;08:29:39;0;50	39598;8	72363;0;0;66;
$GPXUP;3214;08:29:40;0;50	39581;8	72356;0;0;66;
$GPXUP;3214;08:29:41;0;50	39565;8	7235;0;0;64;
$GPXUP;3214;08:29:42;0;50	39549;8	72342;0;0;63;
$GPXUP;3214;08:29:43;0;50	39533;8	72336;0;0;65;
$GPXUP;3214;08:29:44;0;50	39517;8	72335;0;0;66;
$GPXUP;3214;08:29:45;0;50	395;8	72338;0;0;67;
$GPXUP;3214;08:29:46;0;50	39484;8	72346;0;0;66;
$GPXUP;3214;08:29:47;0;50	39472;8	72359;0;0;56;
$GPXUP;3214;08:29:48;0;50	39464;8	72378;0;0;49;
$GPXUP;3214;08:29:49;0;50	39461;8	72401;0;0;50;
$GPXUP;3214;08:29:50;0;50	39459;8	72424;0;0;51;
$GPXUP;3214;08:29:51;0;50	39458;8	72445;0;0;49;
$GPXUP;3214;08:29:52;0;50	3946;8	72464;0;0;47;
$GPXUP;3214;08:29:53;0;50	39466;8	7248;0;0;39;
$GPXUP;3214;08:29:54;0;50	39476;8	72487;0;0;38;
$GPXUP;3214;08:29:55;0;50	3949;8	72483;0;0;43;
$GPXUP;3214;08:29:56;0;50	39501;8	72469;0;0;46;
$GPXUP;3214;08:29:57;0;50	39508;8	7245;0;0;39;
$GPXUP;3214;08:29:58;0;50	39508;8	72426;0;0;43;
$GPXUP;3214;08:29:59;0;50	39504;8	724;0;0;54;
$GPXUP;3214;08:30:00;0;50	39496;8	72374;0;0;63;
$GPXUP;3214;08:30:01;0;50	39488;8	7235;0;0;62;
$GPXUP;3214;08:30:02;0;50	39479;8	7233;0;0;63;
$GPXUP;3214;08:30:03;0;50	39467;8	72312;0;0;62;
$GPXUP;3214;08:30:04;0;50	39454;8	72296;0;0;67;
$GPXUP;3214;08:30:05;0;50	39442;8	72278;0;0;67;
$GPXUP;3214;08:30:06;0;50	39432;8	72256;0;0;66;
$GPXUP;3214;08:30:07;0;50	39425;8	72234;0;0;64;
$GPXUP;3214;08:30:08;0;50	3942;8	7221;0;0;63;
$GPXUP;3214;08:30:09;0;50	39417;8	72186;0;0;60;
$GPXUP;3214;08:30:10;0;50	39417;8	72163;0;0;59;
$GPXUP;3214;08:30:11;0;50	39417;8	72138;0;0;63;
$GPXUP;3214;08:30:12;0;50	39414;8	72113;0;0;66;
$GPXUP;3214;08:30:13;0;50	39408;8	72089;0;0;68;
$GPXUP;3214;08:30:14;0;50	39399;8	72066;0;0;69;
$GPXUP;3214;08:30:15;0;50	39389;8	72044;0;0;71;
$GPXUP;3214;08:30:16;0;50	39379;8	7202;0;0;70;
$GPXUP;3214;08:30:17;0;50	39371;8	71996;0;0;69;
$GPXUP;3214;08:30:18;0;50	39366;8	7197;0;0;68;
$GPXUP;3214;08:30:19;0;50	39361;8	71944;0;0;68;
$GPXUP;3214;08:30:20;0;50	39358;8	71919;0;0;64;
$GPXUP;3214;08:30:21;0;50	39359;8	71894;0;0;64;
$GPXUP;3214;08:30:22;0;50	3936;8	71869;0;0;66;
$GPXUP;3214;08:30:23;0;50	39362;8	71843;0;0;66;
$GPXUP;3214;08:30:24;0;50	39362;8	71816;0;0;71;
$GPXUP;3214;08:30:25;0;50	39358;8	71789;0;0;71;
$GPXUP;3214;08:30:26;0;50	39349;8	71765;0;0;71;
$GPXUP;3214;08:30:27;0;50	39335;8	71744;0;0;72;
$GPXUP;3214;08:30:28;0;50	39322;8	71724;0;0;71;
$GPXUP;3214;08:30:29;0;50	39309;8	71704;0;0;69;
$GPXUP;3214;08:30:30;0;50	39296;8	71687;0;0;66;
$GPXUP;3214;08:30:31;0;50	3928;8	71676;0;0;66;
$GPXUP;3214;08:30:32;0;50	39261;8	71674;0;0;70;
$GPXUP;3214;08:30:33;0;50	39242;8	71683;0;0;72;
$GPXUP;3214;08:30:34;0;50	39224;8	71692;0;0;67;
$GPXUP;3214;08:30:35;0;50	39209;8	71703;0;0;63;
$GPXUP;3214;08:30:36;0;50	39197;8	7172;0;0;59;
$GPXUP;3214;08:30:37;0;50	39188;8	7174;0;0;53;
$GPXUP;3214;08:30:38;0;50	39184;8	71763;0;0;53;
$GPXUP;3214;08:30:39;0;50	3918;8	71784;0;0;54;
$GPXUP;3214;08:30:40;0;50	39175;8	71806;0;0;59;
$GPXUP;3214;08:30:41;0;50	39169;8	71829;0;0;61;
$GPXUP;3214;08:30:42;0;50	39163;8	71853;0;0;64;
$GPXUP;3214;08:30:43;0;50	39157;8	71876;0;0;64;
$GPXUP;3214;08:30:44;0;50	3915;8	719;0;0;65;
$GPXUP;3214;08:30:45;0;50	39144;8	71923;0;0;62;
$GPXUP;3214;08:30:46;0;50	39141;8	71946;0;0;60;
$GPXUP;3214;08:30:47;0;50	39142;8	71968;0;0;54;
$GPXUP;3214;08:30:48;0;50	39148;8	71985;0;0;46;
$GPXUP;3214;08:30:49;0;50	39158;8	71998;0;0;44;
$GPXUP;3214;08:30:50;0;50	39169;8	72008;0;0;45;
$GPXUP;3214;08:30:51;0;50	39181;8	72017;0;0;46;
$GPXUP;3214;08:30:52;0;50	39194;8	72022;0;0;49;
$GPXUP;3214;08:30:53;0;50	39208;8	72024;0;0;52;
$GPXUP;3214;08:30:54;0;50	39221;8	72029;0;0;54;
$GPXUP;3214;08:30:55;0;50	39235;8	72038;0;0;56;
$GPXUP;3214;08:30:56;0;50	39248;8	72046;0;0;57;
$GPXUP;3214;08:30:57;0;50	39262;8	72052;0;0;56;
$GPXUP;3214;08:30:58;0;50	39275;8	72059;0;0;56;
$GPXUP;3214;08:30:59;0;50	39287;8	7207;0;0;55;
$GPXUP;3214;08:31:00;0;50	39299;8	7208;0;0;54;
$GPXUP;3214;08:31:01;0;50	39312;8	72088;0;0;55;
$GPXUP;3214;08:31:02;0;50	39325;8	72095;0;0;56;
$GPXUP;3214;08:31:03;0;50	39337;8	72106;0;0;54;
$GPXUP;3214;08:31:04;0;50	39349;8	72115;0;0;54;
$GPXUP;3214;08:31:05;0;50	39363;8	7212;0;0;55;
$GPXUP;3214;08:31:06;0;50	39377;8	72116;0;0;58;
$GPXUP;3214;08:31:07;0;50	3939;8	72102;0;0;60;
$GPXUP;3214;08:31:08;0;50	39398;8	72078;0;0;60;
$GPXUP;3214;08:31:09;0;50	39403;8	7205;0;0;61;
$GPXUP;3214;08:31:10;0;50	39402;8	72018;0;0;67;
$GPXUP;3214;08:31:11;0;50	39396;8	7199;0;0;65;
$GPXUP;3214;08:31:12;0;50	39385;8	71964;0;0;67;
$GPXUP;3214;08:31:13;0;50	3937;8	71943;0;0;69;
$GPXUP;3214;08:31:14;0;50	39354;8	71927;0;0;68;
$GPXUP;3214;08:31:15;0;50	39336;8	71917;0;0;69;
$GPXUP;3214;08:31:16;0;50	39316;8	71914;0;0;72;
$GPXUP;3214;08:31:17;0;50	39297;8	71915;0;0;75;
$GPXUP;3214;08:31:18;0;50	39278;8	71922;0;0;75;
$GPXUP;3214;08:31:19;0;50	39263;8	71936;0;0;66;
$GPXUP;3214;08:31:20;0;50	39253;8	71956;0;0;56;
$GPXUP;3214;08:31:21;0;50	3925;8	71982;0;0;54;
$GPXUP;3214;08:31:22;0;50	39248;8	72008;0;0;56;
$GPXUP;3214;08:31:23;0;50	39245;8	72032;0;0;58;
$GPXUP;3214;08:31:24;0;50	3924;8	72055;0;0;61;
$GPXUP;3214;08:31:25;0;50	39236;8	72079;0;0;60;
$GPXUP;3214;08:31:26;0;50	39236;8	72103;0;0;61;
$GPXUP;3214;08:31:27;0;50	39237;8	72127;0;0;60;
$GPXUP;3214;08:31:28;0;50	3924;8	7215;0;0;58;
$GPXUP;3214;08:31:29;0;50	39246;8	72171;0;0;55;
$GPXUP;3214;08:31:30;0;50	39254;8	72188;0;0;52;
$GPXUP;3214;08:31:31;0;50	39263;8	72202;0;0;48;
$GPXUP;3214;08:31:32;0;50	39274;8	72211;0;0;50;
$GPXUP;3214;08:31:33;0;50	39286;8	7222;0;0;52;
$GPXUP;3214;08:31:34;0;50	39297;8	72233;0;0;52;
$GPXUP;3214;08:31:35;0;50	39306;8	72249;0;0;57;
$GPXUP;3214;08:31:36;0;50	39312;8	7227;0;0;57;
$GPXUP;3214;08:31:37;0;50	39317;8	7229;0;0;56;
$GPXUP;3214;08:31:38;0;50	39325;8	72307;0;0;52;
$GPXUP;3214;08:31:39;0;50	39335;8	72319;0;0;50;
$GPXUP;3214;08:31:40;0;50	39348;8	72322;0;0;49;
$GPXUP;3214;08:31:41;0;50	39361;8	72318;0;0;53;
$GPXUP;3214;08:31:42;0;50	39374;8	72316;0;0;51;
$GPXUP;3214;08:31:43;0;50	39386;8	72318;0;0;46;
$GPXUP;3214;08:31:44;0;50	39395;8	72327;0;0;44;
$GPXUP;3214;08:31:45;0;50	39404;8	7234;0;0;46;
$GPXUP;3214;08:31:46;0;50	39414;8	72354;0;0;51;
$GPXUP;3214;08:31:47;0;50	39425;8	72366;0;0;52;
$GPXUP;3214;08:31:48;0;50	39438;8	72375;0;0;53;
$GPXUP;3214;08:31:49;0;50	39451;8	72381;0;0;55;
$GPXUP;3214;08:31:50;0;50	39464;8	72389;0;0;55;
$GPXUP;3214;08:31:51;0;50	39476;8	72401;0;0;57;
$GPXUP;3214;08:31:52;0;50	39484;8	72419;0;0;59;
$GPXUP;3214;08:31:53;0;50	39491;8	7244;0;0;60;
$GPXUP;3214;08:31:54;0;50	39496;8	72462;0;0;62;
$GPXUP;3214;08:31:55;0;50	395;8	72487;0;0;63;
$GPXUP;3214;08:31:56;0;50	39502;8	72512;0;0;63;
$GPXUP;3214;08:31:57;0;50	39501;8	72537;0;0;64;
$GPXUP;3214;08:31:58;0;50	39496;8	72563;0;0;65;
$GPXUP;3214;08:31:59;0;50	39491;8	72588;0;0;67;
$GPXUP;3214;08:32:00;0;50	39485;8	72613;0;0;66;
$GPXUP;3214;08:32:01;0;50	39479;8	72638;0;0;66;
$GPXUP;3214;08:32:02;0;50	39474;8	72662;0;0;64;
$GPXUP;3214;08:32:03;0;50	39468;8	72686;0;0;63;
$GPXUP;3214;08:32:04;0;50	39464;8	7271;0;0;62;
$GPXUP;3214;08:32:05;0;50	39461;8	72734;0;0;61;
$GPXUP;3214;08:32:06;0;50	3946;8	72757;0;0;61;
$GPXUP;3214;08:32:07;0;50	39458;8	72781;0;0;61;
$GPXUP;3214;08:32:08;0;50	39455;8	72804;0;0;59;
$GPXUP;3214;08:32:09;0;50	39452;8	72826;0;0;57;
$GPXUP;3214;08:32:10;0;50	39448;8	72847;0;0;58;
$GPXUP;3214;08:32:11;0;50	39442;8	72869;0;0;59;
$GPXUP;3214;08:32:12;0;50	39438;8	7289;0;0;56;
$GPXUP;3214;08:32:13;0;50	39436;8	72911;0;0;52;
$GPXUP;3214;08:32:14;0;50	39438;8	72931;0;0;50;
$GPXUP;3214;08:32:15;0;50	39446;8	72949;0;0;48;
$GPXUP;3214;08:32:16;0;50	39459;8	7296;0;0;50;
$GPXUP;3214;08:32:17;0;50	39474;8	72964;0;0;51;
$GPXUP;3214;08:32:18;0;50	39489;8	7296;0;0;51;
$GPXUP;3214;08:32:19;0;50	395;8	72948;0;0;47;
$GPXUP;3214;08:32:20;0;50	39507;8	72929;0;0;44;
$GPXUP;3214;08:32:21;0;50	39508;8	72905;0;0;47;
$GPXUP;3214;08:32:22;0;50	39505;8	7288;0;0;55;
$GPXUP;3214;08:32:23;0;50	39498;8	72856;0;0;57;
$GPXUP;3214;08:32:24;0;50	39486;8	72838;0;0;56;
$GPXUP;3214;08:32:25;0;50	39471;8	72827;0;0;58;
$GPXUP;3214;08:32:26;0;50	39454;8	72818;0;0;65;
$GPXUP;3214;08:32:27;0;50	39437;8	7281;0;0;67;
$GPXUP;3214;08:32:28;0;50	3942;8	72802;0;0;67;
$GPXUP;3214;08:32:29;0;50	39403;8	72794;0;0;69;
$GPXUP;3214;08:32:30;0;50	39386;8	72785;0;0;69;
$GPXUP;3214;08:32:31;0;50	3937;8	72773;0;0;70;
$GPXUP;3214;08:32:32;0;50	39354;8	7276;0;0;70;
$GPXUP;3214;08:32:33;0;50	39338;8	7275;0;0;70;
$GPXUP;3214;08:32:34;0;50	3932;8	72746;0;0;74;
$GPXUP;3214;08:32:35;0;50	39302;8	72746;0;0;74;
$GPXUP;3214;08:32:36;0;50	39283;8	72746;0;0;72;
$GPXUP;3214;08:32:37;0;50	39265;8	72742;0;0;71;
$GPXUP;3214;08:32:38;0;50	39246;8	72736;0;0;77;
$GPXUP;3214;08:32:39;0;50	39227;8	7273;0;0;80;
$GPXUP;3214;08:32:40;0;50	39207;8	72726;0;0;81;
$GPXUP;3214;08:32:41;0;50	39186;8	72724;0;0;78;
$GPXUP;3214;08:32:42;0;50	39167;8	72719;0;0;76;
$GPXUP;3214;08:32:43;0;50	39149;8	7271;0;0;73;
$GPXUP;3214;08:32:44;0;50	39134;8	72696;0;0;72;
$GPXUP;3214;08:32:45;0;50	39118;8	72682;0;0;75;
$GPXUP;3214;08:32:46;0;50	391;8	7267;0;0;77;
$GPXUP;3214;08:32:47;0;50	3908;8	72665;0;0;78;
$GPXUP;3214;08:32:48;0;50	39061;8	72664;0;0;77;
$GPXUP;3214;08:32:49;0;50	39043;8	72667;0;0;72;
$GPXUP;3214;08:32:50;0;50	39028;8	72678;0;0;61;
$GPXUP;3214;08:32:51;0;50	39019;8	72696;0;0;54;
$GPXUP;3214;08:32:52;0;50	39008;8	72711;0;0;55;
$GPXUP;3214;08:32:53;0;50	38997;8	72723;0;0;58;
$GPXUP;3214;08:32:54;0;50	38983;8	72731;0;0;59;
$GPXUP;3214;08:32:55;0;50	38968;8	72734;0;0;57;
$GPXUP;3214;08:32:56;0;50	38953;8	72728;0;0;60;
$GPXUP;3214;08:32:57;0;50	38936;8	72717;0;0;68;
$GPXUP;3214;08:32:58;0;50	3892;8	72706;0;0;67;
$GPXUP;3214;08:32:59;0;50	38905;8	72693;0;0;67;
$GPXUP;3214;08:33:00;0;50	38891;8	72676;0;0;71;
$GPXUP;3214;08:33:01;0;50	38879;8	72654;0;0;71;
$GPXUP;3214;08:33:02;0;50	38868;8	72632;0;0;69;
$GPXUP;3214;08:33:03;0;50	38859;8	72608;0;0;69;
$GPXUP;3214;08:33:04;0;50	38849;8	72587;0;0;66;
$GPXUP;3214;08:33:05;0;50	38836;8	72569;0;0;69;
$GPXUP;3214;08:33:06;0;50	38822;8	7255;0;0;74;
$GPXUP;3214;08:33:07;0;50	38807;8	72533;0;0;73;
$GPXUP;3214;08:33:08;0;50	3879;8	72519;0;0;74;
$GPXUP;3214;08:33:09;0;50	38771;8	72514;0;0;76;
$GPXUP;3214;08:33:10;0;50	38751;8	72518;0;0;77;
$GPXUP;3214;08:33:11;0;50	38733;8	72528;0;0;72;
$GPXUP;3214;08:33:12;0;50	38716;8	72539;0;0;69;
$GPXUP;3214;08:33:13;0;50	387;8	72549;0;0;66;
$GPXUP;3214;08:33:14;0;50	38684;8	72557;0;0;66;
$GPXUP;3214;08:33:15;0;50	38668;8	72562;0;0;68;
$GPXUP;3214;08:33:16;0;50	3865;8	72567;0;0;70;
$GPXUP;3214;08:33:17;0;50	38634;8	72575;0;0;70;
$GPXUP;3214;08:33:18;0;50	38618;8	72586;0;0;68;
$GPXUP;3214;08:33:19;0;50	38605;8	72602;0;0;63;
$GPXUP;3214;08:33:20;0;50	38595;8	72621;0;0;57;
$GPXUP;3214;08:33:21;0;50	3859;8	72643;0;0;56;
$GPXUP;3214;08:33:22;0;50	38591;8	72662;0;0;47;
$GPXUP;3214;08:33:23;0;50	38602;8	72672;0;0;36;
$GPXUP;3214;08:33:24;0;50	38617;8	72671;0;0;36;
$GPXUP;3214;08:33:25;0;50	38631;8	72654;0;0;47;
$GPXUP;3214;08:33:26;0;50	3864;8	7263;0;0;50;
$GPXUP;3214;08:33:27;0;50	38644;8	72602;0;0;53;
$GPXUP;3214;08:33:28;0;50	38643;8	72571;0;0;65;
$GPXUP;3214;08:33:29;0;50	38642;8	7254;0;0;71;
$GPXUP;3214;08:33:30;0;50	38641;8	7251;0;0;70;
$GPXUP;3214;08:33:31;0;50	38639;8	72482;0;0;70;
$GPXUP;3214;08:33:32;0;50	38638;8	72454;0;0;67;
$GPXUP;3214;08:33:33;0;50	38641;8	72427;0;0;68;
$GPXUP;3214;08:33:34;0;50	38643;8	724;0;0;67;
$GPXUP;3214;08:33:35;0;50	38643;8	72373;0;0;70;
$GPXUP;3214;08:33:36;0;50	38639;8	72345;0;0;72;
$GPXUP;3214;08:33:37;0;50	38634;8	72318;0;0;71;
$GPXUP;3214;08:33:38;0;50	38627;8	72292;0;0;70;
$GPXUP;3214;08:33:39;0;50	38622;8	72266;0;0;69;
$GPXUP;3214;08:33:40;0;50	38618;8	7224;0;0;67;
$GPXUP;3214;08:33:41;0;50	38618;8	72213;0;0;69;
$GPXUP;3214;08:33:42;0;50	38618;8	72186;0;0;71;
$GPXUP;3214;08:33:43;0;50	38614;8	72159;0;0;71;
$GPXUP;3214;08:33:44;0;50	38607;8	72133;0;0;70;
$GPXUP;3214;08:33:45;0;50	38594;8	72112;0;0;71;
$GPXUP;3214;08:33:46;0;50	38577;8	72096;0;0;72;
$GPXUP;3214;08:33:47;0;50	38559;8	72082;0;0;74;
$GPXUP;3214;08:33:48;0;50	3854;8	72076;0;0;72;
$GPXUP;3214;08:33:49;0;50	38522;8	72075;0;0;71;
$GPXUP;3214;08:33:50;0;50	38505;8	72081;0;0;70;
$GPXUP;3214;08:33:51;0;50	38488;8	7209;0;0;67;
$GPXUP;3214;08:33:52;0;50	38473;8	72102;0;0;63;
$GPXUP;3214;08:33:53;0;50	38462;8	72116;0;0;53;
$GPXUP;3214;08:33:54;0;50	38454;8	72134;0;0;48;
$GPXUP;3214;08:33:55;0;50	38449;8	72153;0;0;49;
$GPXUP;3214;08:33:56;0;50	38444;8	72172;0;0;48;
$GPXUP;3214;08:33:57;0;50	38442;8	72192;0;0;50;
$GPXUP;3214;08:33:58;0;50	38445;8	72211;0;0;45;
$GPXUP;3214;08:33:59;0;50	38456;8	72222;0;0;40;
$GPXUP;3214;08:34:00;0;50	38471;8	72221;0;0;42;
$GPXUP;3214;08:34:01;0;50	38485;8	72208;0;0;50;
$GPXUP;3214;08:34:02;0;50	38496;8	72188;0;0;50;
$GPXUP;3214;08:34:03;0;50	38501;8	72163;0;0;49;
$GPXUP;3214;08:34:04;0;50	385;8	72133;0;0;58;
$GPXUP;3214;08:34:05;0;50	38493;8	72103;0;0;66;
$GPXUP;3214;08:34:06;0;50	38484;8	72075;0;0;69;
$GPXUP;3214;08:34:07;0;50	38474;8	72052;0;0;68;
$GPXUP;3214;08:34:08;0;50	3846;8	72031;0;0;71;
$GPXUP;3214;08:34:09;0;50	38444;8	72013;0;0;74;
$GPXUP;3214;08:34:10;0;50	38428;8	71997;0;0;75;
$GPXUP;3214;08:34:11;0;50	3841;8	71984;0;0;77;
$GPXUP;3214;08:34:12;0;50	38392;8	71974;0;0;75;
$GPXUP;3214;08:34:13;0;50	38373;8	71966;0;0;76;
$GPXUP;3214;08:34:14;0;50	38354;8	71966;0;0;76;
$GPXUP;3214;08:34:15;0;50	38337;8	71973;0;0;69;
$GPXUP;3214;08:34:16;0;50	38325;8	71989;0;0;57;
$GPXUP;3214;08:34:17;0;50	38318;8	72012;0;0;55;
$GPXUP;3214;08:34:18;0;50	3831;8	72032;0;0;56;
$GPXUP;3214;08:34:19;0;50	38302;8	72054;0;0;61;
$GPXUP;3214;08:34:20;0;50	38297;8	72078;0;0;59;
$GPXUP;3214;08:34:21;0;50	38296;8	72103;0;0;57;
$GPXUP;3214;08:34:22;0;50	38302;8	72124;0;0;50;
$GPXUP;3214;08:34:23;0;50	38315;8	72138;0;0;48;
$GPXUP;3214;08:34:24;0;50	38334;8	72144;0;0;56;
$GPXUP;3214;08:34:25;0;50	38351;8	72138;0;0;58;
$GPXUP;3214;08:34:26;0;50	38365;8	72126;0;0;57;
$GPXUP;3214;08:34:27;0;50	3838;8	7212;0;0;55;
$GPXUP;3214;08:34:28;0;50	38394;8	72115;0;0;58;
$GPXUP;3214;08:34:29;0;50	38409;8	72111;0;0;58;
$GPXUP;3214;08:34:30;0;50	38423;8	72103;0;0;59;
$GPXUP;3214;08:34:31;0;50	38436;8	72092;0;0;57;
$GPXUP;3214;08:34:32;0;50	38448;8	72081;0;0;56;
$GPXUP;3214;08:34:33;0;50	3846;8	72069;0;0;56;
$GPXUP;3214;08:34:34;0;50	38469;8	72051;0;0;53;
$GPXUP;3214;08:34:35;0;50	38473;8	72028;0;0;53;
$GPXUP;3214;08:34:36;0;50	38472;8	71999;0;0;61;
$GPXUP;3214;08:34:37;0;50	38467;8	71968;0;0;70;
$GPXUP;3214;08:34:38;0;50	38461;8	71938;0;0;71;
$GPXUP;3214;08:34:39;0;50	38453;8	71912;0;0;70;
$GPXUP;3214;08:34:40;0;50	38441;8	7189;0;0;69;
$GPXUP;3214;08:34:41;0;50	38426;8	71872;0;0;71;
$GPXUP;3214;08:34:42;0;50	38409;8	71859;0;0;70;
$GPXUP;3214;08:34:43;0;50	38392;8	71854;0;0;68;
$GPXUP;3214;08:34:44;0;50	38374;8	71858;0;0;67;
$GPXUP;3214;08:34:45;0;50	38358;8	71865;0;0;68;
$GPXUP;3214;08:34:46;0;50	38342;8	71873;0;0;68;
$GPXUP;3214;08:34:47;0;50	38324;8	7188;0;0;73;
$GPXUP;3214;08:34:48;0;50	38304;8	71882;0;0;73;
$GPXUP;3214;08:34:49;0;50	38286;8	71885;0;0;73;
$GPXUP;3214;08:34:50;0;50	38267;8	71887;0;0;72;
$GPXUP;3214;08:34:51;0;50	38249;8	71886;0;0;71;
$GPXUP;3214;08:34:52;0;50	38231;8	71878;0;0;73;
$GPXUP;3214;08:34:53;0;50	38214;8	71869;0;0;72;
$GPXUP;3214;08:34:54;0;50	38197;8	7186;0;0;71;
$GPXUP;3214;08:34:55;0;50	3818;8	71856;0;0;68;
$GPXUP;3214;08:34:56;0;50	38163;8	71857;0;0;67;
$GPXUP;3214;08:34:57;0;50	38147;8	71867;0;0;64;
$GPXUP;3214;08:34:58;0;50	38136;8	71885;0;0;60;
$GPXUP;3214;08:34:59;0;50	3813;8	7191;0;0;57;
$GPXUP;3214;08:35:00;0;50	38129;8	71936;0;0;55;
$GPXUP;3214;08:35:01;0;50	38136;8	71959;0;0;52;
$GPXUP;3214;08:35:02;0;50	38147;8	71976;0;0;51;
$GPXUP;3214;08:35:03;0;50	38159;8	71991;0;0;53;
$GPXUP;3214;08:35:04;0;50	3817;8	72006;0;0;53;
$GPXUP;3214;08:35:05;0;50	38178;8	72024;0;0;52;
$GPXUP;3214;08:35:06;0;50	38183;8	72043;0;0;54;
$GPXUP;3214;08:35:07;0;50	38187;8	72064;0;0;55;
$GPXUP;3214;08:35:08;0;50	3819;8	72085;0;0;54;
$GPXUP;3214;08:35:09;0;50	38195;8	72105;0;0;52;
$GPXUP;3214;08:35:10;0;50	38202;8	72123;0;0;53;
$GPXUP;3214;08:35:11;0;50	3821;8	72142;0;0;58;
$GPXUP;3214;08:35:12;0;50	38218;8	72162;0;0;61;
$GPXUP;3214;08:35:13;0;50	38224;8	72184;0;0;62;
$GPXUP;3214;08:35:14;0;50	38228;8	72208;0;0;62;
$GPXUP;3214;08:35:15;0;50	38231;8	72232;0;0;62;
$GPXUP;3214;08:35:16;0;50	38235;8	72255;0;0;60;
$GPXUP;3214;08:35:17;0;50	38242;8	72275;0;0;57;
$GPXUP;3214;08:35:18;0;50	38252;8	7229;0;0;54;
$GPXUP;3214;08:35:19;0;50	38265;8	72299;0;0;53;
$GPXUP;3214;08:35:20;0;50	38278;8	72306;0;0;52;
$GPXUP;3214;08:35:21;0;50	38291;8	72314;0;0;56;
$GPXUP;3214;08:35:22;0;50	38304;8	72325;0;0;60;
$GPXUP;3214;08:35:23;0;50	38318;8	72336;0;0;60;
$GPXUP;3214;08:35:24;0;50	38332;8	72344;0;0;59;
$GPXUP;3214;08:35:25;0;50	38346;8	72348;0;0;60;
$GPXUP;3214;08:35:26;0;50	38362;8	72344;0;0;61;
$GPXUP;3214;08:35:27;0;50	38376;8	72335;0;0;61;
$GPXUP;3214;08:35:28;0;50	3839;8	72324;0;0;61;
$GPXUP;3214;08:35:29;0;50	38404;8	72311;0;0;62;
$GPXUP;3214;08:35:30;0;50	38415;8	72293;0;0;61;
$GPXUP;3214;08:35:31;0;50	38422;8	72269;0;0;63;
$GPXUP;3214;08:35:32;0;50	38424;8	72242;0;0;67;
$GPXUP;3214;08:35:33;0;50	38425;8	72214;0;0;66;
$GPXUP;3214;08:35:34;0;50	38424;8	72186;0;0;66;
$GPXUP;3214;08:35:35;0;50	38427;8	72161;0;0;63;
$GPXUP;3214;08:35:36;0;50	38433;8	72138;0;0;62;
$GPXUP;3214;08:35:37;0;50	38442;8	7212;0;0;59;
$GPXUP;3214;08:35:38;0;50	38453;8	72106;0;0;55;
$GPXUP;3214;08:35:39;0;50	38465;8	72095;0;0;55;
$GPXUP;3214;08:35:40;0;50	38477;8	72084;0;0;57;
$GPXUP;3214;08:35:41;0;50	38489;8	72073;0;0;57;
$GPXUP;3214;08:35:42;0;50	385;8	72059;0;0;56;
$GPXUP;3214;08:35:43;0;50	3851;8	72043;0;0;54;
$GPXUP;3214;08:35:44;0;50	38517;8	72023;0;0;60;
$GPXUP;3214;08:35:45;0;50	38522;8	71999;0;0;64;
$GPXUP;3214;08:35:46;0;50	38527;8	71976;0;0;64;
$GPXUP;3214;08:35:47;0;50	38534;8	71953;0;0;63;
$GPXUP;3214;08:35:48;0;50	38542;8	71933;0;0;59;
$GPXUP;3214;08:35:49;0;50	38551;8	71915;0;0;57;
$GPXUP;3214;08:35:50;0;50	38561;8	71898;0;0;57;
$GPXUP;3214;08:35:51;0;50	3857;8	7188;0;0;59;
$GPXUP;3214;08:35:52;0;50	38577;8	71859;0;0;63;
$GPXUP;3214;08:35:53;0;50	38581;8	71834;0;0;66;
$GPXUP;3214;08:35:54;0;50	38584;8	71808;0;0;66;
$GPXUP;3214;08:35:55;0;50	3859;8	71784;0;0;65;
$GPXUP;3214;08:35:56;0;50	38598;8	71764;0;0;63;
$GPXUP;3214;08:35:57;0;50	38611;8	7175;0;0;59;
$GPXUP;3214;08:35:58;0;50	38626;8	71746;0;0;56;
$GPXUP;3214;08:35:59;0;50	38641;8	7175;0;0;58;
$GPXUP;3214;08:36:00;0;50	38656;8	7176;0;0;55;
$GPXUP;3214;08:36:01;0;50	38666;8	71778;0;0;56;
$GPXUP;3214;08:36:02;0;50	38673;8	71801;0;0;60;
$GPXUP;3214;08:36:03;0;50	38676;8	71825;0;0;59;
$GPXUP;3214;08:36:04;0;50	38679;8	7185;0;0;59;
$GPXUP;3214;08:36:05;0;50	38683;8	71872;0;0;58;
$GPXUP;3214;08:36:06;0;50	38687;8	71895;0;0;57;
$GPXUP;3214;08:36:07;0;50	3869;8	71918;0;0;59;
$GPXUP;3214;08:36:08;0;50	38688;8	71942;0;0;60;
$GPXUP;3214;08:36:09;0;50	38681;8	71965;0;0;64;
$GPXUP;3214;08:36:10;0;50	38672;8	71988;0;0;64;
$GPXUP;3214;08:36:11;0;50	38663;8	7201;0;0;63;
$GPXUP;3214;08:36:12;0;50	38653;8	72029;0;0;62;
$GPXUP;3214;08:36:13;0;50	3864;8	72045;0;0;63;
$GPXUP;3214;08:36:14;0;50	38628;8	7206;0;0;64;
$GPXUP;3214;08:36:15;0;50	38616;8	72078;0;0;64;
$GPXUP;3214;08:36:16;0;50	38607;8	72098;0;0;60;
$GPXUP;3214;08:36:17;0;50	38601;8	7212;0;0;58;
$GPXUP;3214;08:36:18;0;50	38598;8	72142;0;0;55;
$GPXUP;3214;08:36:19;0;50	38598;8	72163;0;0;51;
$GPXUP;3214;08:36:20;0;50	386;8	72182;0;0;51;
$GPXUP;3214;08:36:21;0;50	38601;8	72203;0;0;54;
$GPXUP;3214;08:36:22;0;50	38601;8	72224;0;0;54;
$GPXUP;3214;08:36:23;0;50	38595;8	72245;0;0;58;
$GPXUP;3214;08:36:24;0;50	38584;8	72265;0;0;66;
$GPXUP;3214;08:36:25;0;50	38568;8	72281;0;0;71;
$GPXUP;3214;08:36:26;0;50	38552;8	72294;0;0;70;
$GPXUP;3214;08:36:27;0;50	38535;8	72302;0;0;69;
$GPXUP;3214;08:36:28;0;50	38518;8	72309;0;0;67;
$GPXUP;3214;08:36:29;0;50	38502;8	72319;0;0;66;
$GPXUP;3214;08:36:30;0;50	38488;8	72333;0;0;64;
$GPXUP;3214;08:36:31;0;50	38477;8	7235;0;0;63;
$GPXUP;3214;08:36:32;0;50	38466;8	72368;0;0;63;
$GPXUP;3214;08:36:33;0;50	38454;8	72385;0;0;62;
$GPXUP;3214;08:36:34;0;50	38443;8	72402;0;0;62;
$GPXUP;3214;08:36:35;0;50	38432;8	72418;0;0;64;
$GPXUP;3214;08:36:36;0;50	38418;8	72433;0;0;67;
$GPXUP;3214;08:36:37;0;50	38402;8	72442;0;0;68;
$GPXUP;3214;08:36:38;0;50	38385;8	72444;0;0;67;
$GPXUP;3214;08:36:39;0;50	38368;8	72436;0;0;66;
$GPXUP;3214;08:36:40;0;50	38353;8	72418;0;0;69;
$GPXUP;3214;08:36:41;0;50	3834;8	72398;0;0;68;
$GPXUP;3214;08:36:42;0;50	38326;8	72381;0;0;66;
$GPXUP;3214;08:36:43;0;50	38311;8	7237;0;0;66;
$GPXUP;3214;08:36:44;0;50	38294;8	72366;0;0;67;
$GPXUP;3214;08:36:45;0;50	38278;8	72367;0;0;65;
$GPXUP;3214;08:36:46;0;50	38262;8	72372;0;0;64;
$GPXUP;3214;08:36:47;0;50	38248;8	72384;0;0;62;
$GPXUP;3214;08:36:48;0;50	38236;8	724;0;0;59;
$GPXUP;3214;08:36:49;0;50	38228;8	7242;0;0;57;
$GPXUP;3214;08:36:50;0;50	38222;8	72441;0;0;56;
$GPXUP;3214;08:36:51;0;50	3822;8	72463;0;0;54;
$GPXUP;3214;08:36:52;0;50	3822;8	72484;0;0;53;
$GPXUP;3214;08:36:53;0;50	3822;8	72506;0;0;55;
$GPXUP;3214;08:36:54;0;50	38221;8	72528;0;0;56;
$GPXUP;3214;08:36:55;0;50	38222;8	72551;0;0;58;
$GPXUP;3214;08:36:56;0;50	38225;8	72574;0;0;58;
$GPXUP;3214;08:36:57;0;50	38228;8	72596;0;0;59;
$GPXUP;3214;08:36:58;0;50	38228;8	7262;0;0;59;
$GPXUP;3214;08:36:59;0;50	38223;8	72642;0;0;59;
$GPXUP;3214;08:37:00;0;50	38213;8	72662;0;0;66;
$GPXUP;3214;08:37:01;0;50	38201;8	72681;0;0;69;
$GPXUP;3214;08:37:02;0;50	38189;8	72701;0;0;66;
$GPXUP;3214;08:37:03;0;50	38179;8	72723;0;0;66;
$GPXUP;3214;08:37:04;0;50	3817;8	72744;0;0;66;
$GPXUP;3214;08:37:05;0;50	38162;8	72765;0;0;62;
$GPXUP;3214;08:37:06;0;50	38159;8	72786;0;0;55;
$GPXUP;3214;08:37:07;0;50	38163;8	72803;0;0;46;
$GPXUP;3214;08:37:08;0;50	38168;8	7282;0;0;47;
$GPXUP;3214;08:37:09;0;50	38172;8	72838;0;0;48;
$GPXUP;3214;08:37:10;0;50	38172;8	72857;0;0;51;
$GPXUP;3214;08:37:11;0;50	38171;8	72877;0;0;52;
$GPXUP;3214;08:37:12;0;50	38168;8	72897;0;0;54;
$GPXUP;3214;08:37:13;0;50	38166;8	72919;0;0;58;
$GPXUP;3214;08:37:14;0;50	38166;8	72942;0;0;59;
$GPXUP;3214;08:37:15;0;50	38169;8	72965;0;0;61;
$GPXUP;3214;08:37:16;0;50	38176;8	72985;0;0;56;
$GPXUP;3214;08:37:17;0;50	38186;8	73;0;0;54;
$GPXUP;3214;08:37:18;0;50	38201;8	73009;0;0;55;
$GPXUP;3214;08:37:19;0;50	38216;8	73008;0;0;56;
$GPXUP;3214;08:37:20;0;50	3823;8	72999;0;0;56;
$GPXUP;3214;08:37:21;0;50	38243;8	72986;0;0;56;
$GPXUP;3214;08:37:22;0;50	38254;8	72972;0;0;55;
$GPXUP;3214;08:37:23;0;50	38265;8	72956;0;0;55;
$GPXUP;3214;08:37:24;0;50	38271;8	72936;0;0;51;
$GPXUP;3214;08:37:25;0;50	38271;8	72911;0;0;58;
$GPXUP;3214;08:37:26;0;50	38262;8	72886;0;0;60;
$GPXUP;3214;08:37:27;0;50	38244;8	72868;0;0;64;
$GPXUP;3214;08:37:28;0;50	38222;8	72857;0;0;71;
$GPXUP;3214;08:37:29;0;50	38202;8	72851;0;0;70;
$GPXUP;3214;08:37:30;0;50	38182;8	72848;0;0;68;
$GPXUP;3214;08:37:31;0;50	38165;8	7285;0;0;68;
$GPXUP;3214;08:37:32;0;50	38148;8	72858;0;0;66;
$GPXUP;3214;08:37:33;0;50	38132;8	72869;0;0;66;
$GPXUP;3214;08:37:34;0;50	38118;8	72881;0;0;62;
$GPXUP;3214;08:37:35;0;50	38104;8	72893;0;0;58;
$GPXUP;3214;08:37:36;0;50	38094;8	72908;0;0;54;
$GPXUP;3214;08:37:37;0;50	38084;8	72923;0;0;55;
$GPXUP;3214;08:37:38;0;50	38074;8	7294;0;0;56;
$GPXUP;3214;08:37:39;0;50	38066;8	72958;0;0;57;
$GPXUP;3214;08:37:40;0;50	38057;8	72977;0;0;58;
$GPXUP;3214;08:37:41;0;50	38049;8	72996;0;0;61;
$GPXUP;3214;08:37:42;0;50	38039;8	73015;0;0;61;
$GPXUP;3214;08:37:43;0;50	38028;8	73033;0;0;64;
$GPXUP;3214;08:37:44;0;50	38017;8	7305;0;0;63;
$GPXUP;3214;08:37:45;0;50	38005;8	7307;0;0;70;
$GPXUP;3214;08:37:46;0;50	37994;8	73092;0;0;71;
$GPXUP;3214;08:37:47;0;50	37985;8	73115;0;0;69;
$GPXUP;3214;08:37:48;0;50	37977;8	73139;0;0;67;
$GPXUP;3214;08:37:49;0;50	37971;8	73164;0;0;67;
$GPXUP;3214;08:37:50;0;50	37966;8	73188;0;0;65;
$GPXUP;3214;08:37:51;0;50	37961;8	73213;0;0;64;
$GPXUP;3214;08:37:52;0;50	37956;8	73236;0;0;63;
$GPXUP;3214;08:37:53;0;50	37951;8	7326;0;0;63;
$GPXUP;3214;08:37:54;0;50	37942;8	73281;0;0;66;
$GPXUP;3214;08:37:55;0;50	37932;8	73302;0;0;68;
$GPXUP;3214;08:37:56;0;50	3792;8	73322;0;0;73;
$GPXUP;3214;08:37:57;0;50	37908;8	73345;0;0;74;
$GPXUP;3214;08:37:58;0;50	37896;8	73368;0;0;75;
$GPXUP;3214;08:37:59;0;50	37883;8	7339;0;0;75;
$GPXUP;3214;08:38:00;0;50	3787;8	7341;0;0;74;
$GPXUP;3214;08:38:01;0;50	37855;8	73428;0;0;72;
$GPXUP;3214;08:38:02;0;50	37841;8	73446;0;0;72;
$GPXUP;3214;08:38:03;0;50	37828;8	73465;0;0;70;
$GPXUP;3214;08:38:04;0;50	37818;8	73487;0;0;68;
$GPXUP;3214;08:38:05;0;50	37812;8	73511;0;0;66;
$GPXUP;3214;08:38:06;0;50	37808;8	73536;0;0;65;
$GPXUP;3214;08:38:07;0;50	37806;8	73561;0;0;63;
$GPXUP;3214;08:38:08;0;50	37801;8	73585;0;0;65;
$GPXUP;3214;08:38:09;0;50	37792;8	73609;0;0;71;
$GPXUP;3214;08:38:10;0;50	37779;8	7363;0;0;75;
$GPXUP;3214;08:38:11;0;50	37764;8	73648;0;0;76;
$GPXUP;3214;08:38:12;0;50	37748;8	73665;0;0;76;
$GPXUP;3214;08:38:13;0;50	37733;8	73683;0;0;76;
$GPXUP;3214;08:38:14;0;50	37718;8	73701;0;0;75;
$GPXUP;3214;08:38:15;0;50	37703;8	73718;0;0;73;
$GPXUP;3214;08:38:16;0;50	37688;8	73733;0;0;69;
$GPXUP;3214;08:38:17;0;50	37675;8	7375;0;0;67;
$GPXUP;3214;08:38:18;0;50	37664;8	73769;0;0;67;
$GPXUP;3214;08:38:19;0;50	37652;8	73788;0;0;68;
$GPXUP;3214;08:38:20;0;50	3764;8	73808;0;0;69;
$GPXUP;3214;08:38:21;0;50	37627;8	73825;0;0;71;
$GPXUP;3214;08:38:22;0;50	37614;8	73844;0;0;74;
$GPXUP;3214;08:38:23;0;50	37601;8	73865;0;0;75;
$GPXUP;3214;08:38:24;0;50	3759;8	73889;0;0;74;
$GPXUP;3214;08:38:25;0;50	37582;8	73914;0;0;72;
$GPXUP;3214;08:38:26;0;50	37575;8	73938;0;0;67;
$GPXUP;3214;08:38:27;0;50	3757;8	73963;0;0;67;
$GPXUP;3214;08:38:28;0;50	37566;8	73989;0;0;68;
$GPXUP;3214;08:38:29;0;50	37561;8	74014;0;0;68;
$GPXUP;3214;08:38:30;0;50	37552;8	74037;0;0;70;
$GPXUP;3214;08:38:31;0;50	3754;8	74057;0;0;73;
$GPXUP;3214;08:38:32;0;50	37525;8	74073;0;0;73;
$GPXUP;3214;08:38:33;0;50	3751;8	74089;0;0;72;
$GPXUP;3214;08:38:34;0;50	37497;8	74107;0;0;70;
$GPXUP;3214;08:38:35;0;50	37484;8	74124;0;0;68;
$GPXUP;3214;08:38:36;0;50	37469;8	74139;0;0;69;
$GPXUP;3214;08:38:37;0;50	37453;8	74149;0;0;70;
$GPXUP;3214;08:38:38;0;50	37436;8	74155;0;0;72;
$GPXUP;3214;08:38:39;0;50	37418;8	74159;0;0;73;
$GPXUP;3214;08:38:40;0;50	374;8	74166;0;0;74;
$GPXUP;3214;08:38:41;0;50	37383;8	74176;0;0;75;
$GPXUP;3214;08:38:42;0;50	37366;8	74188;0;0;75;
$GPXUP;3214;08:38:43;0;50	37348;8	742;0;0;76;
$GPXUP;3214;08:38:44;0;50	3733;8	74207;0;0;76;
$GPXUP;3214;08:38:45;0;50	37311;8	7421;0;0;76;
$GPXUP;3214;08:38:46;0;50	37291;8	7421;0;0;77;
$GPXUP;3214;08:38:47;0;50	37272;8	74215;0;0;77;
$GPXUP;3214;08:38:48;0;50	37254;8	74222;0;0;78;
$GPXUP;3214;08:38:49;0;50	37235;8	74229;0;0;76;
$GPXUP;3214;08:38:50;0;50	37218;8	74238;0;0;69;
$GPXUP;3214;08:38:51;0;50	37203;8	74249;0;0;64;
$GPXUP;3214;08:38:52;0;50	37189;8	7426;0;0;62;
$GPXUP;3214;08:38:53;0;50	37174;8	74266;0;0;62;
$GPXUP;3214;08:38:54;0;50	37158;8	74266;0;0;65;
$GPXUP;3214;08:38:55;0;50	37142;8	7426;0;0;68;
$GPXUP;3214;08:38:56;0;50	37125;8	74253;0;0;68;
$GPXUP;3214;08:38:57;0;50	37108;8	74248;0;0;67;
$GPXUP;3214;08:38:58;0;50	37092;8	74248;0;0;68;
$GPXUP;3214;08:38:59;0;50	37075;8	74251;0;0;69;
$GPXUP;3214;08:39:00;0;50	37058;8	74255;0;0;67;
$GPXUP;3214;08:39:01;0;50	37041;8	74256;0;0;69;
$GPXUP;3214;08:39:02;0;50	37024;8	7425;0;0;73;
$GPXUP;3214;08:39:03;0;50	37006;8	74242;0;0;75;
$GPXUP;3214;08:39:04;0;50	36988;8	74234;0;0;74;
$GPXUP;3214;08:39:05;0;50	3697;8	74232;0;0;72;
$GPXUP;3214;08:39:06;0;50	36952;8	74234;0;0;71;
$GPXUP;3214;08:39:07;0;50	36935;8	74238;0;0;68;
$GPXUP;3214;08:39:08;0;50	36918;8	7424;0;0;67;
$GPXUP;3214;08:39:09;0;50	36902;8	7424;0;0;63;
$GPXUP;3214;08:39:10;0;50	36887;8	74237;0;0;61;
$GPXUP;3214;08:39:11;0;50	36872;8	74232;0;0;60;
$GPXUP;3214;08:39:12;0;50	36857;8	74227;0;0;61;
$GPXUP;3214;08:39:13;0;50	36842;8	74219;0;0;67;
$GPXUP;3214;08:39:14;0;50	36826;8	7421;0;0;67;
$GPXUP;3214;08:39:15;0;50	36811;8	74202;0;0;64;
$GPXUP;3214;08:39:16;0;50	36795;8	74194;0;0;64;
$GPXUP;3214;08:39:17;0;50	36779;8	7419;0;0;66;
$GPXUP;3214;08:39:18;0;50	36762;8	74191;0;0;67;
$GPXUP;3214;08:39:19;0;50	36746;8	74193;0;0;67;
$GPXUP;3214;08:39:20;0;50	36729;8	74193;0;0;67;
$GPXUP;3214;08:39:21;0;50	36712;8	7419;0;0;67;
$GPXUP;3214;08:39:22;0;50	36696;8	74188;0;0;63;
$GPXUP;3214;08:39:23;0;50	3668;8	74186;0;0;62;
$GPXUP;3214;08:39:24;0;50	36665;8	74186;0;0;63;
$GPXUP;3214;08:39:25;0;50	36649;8	7419;0;0;68;
$GPXUP;3214;08:39:26;0;50	36633;8	74199;0;0;68;
$GPXUP;3214;08:39:27;0;50	36618;8	74213;0;0;67;
$GPXUP;3214;08:39:28;0;50	36605;8	74229;0;0;64;
$GPXUP;3214;08:39:29;0;50	36593;8	74245;0;0;62;
$GPXUP;3214;08:39:30;0;50	36581;8	74258;0;0;58;
$GPXUP;3214;08:39:31;0;50	36568;8	74269;0;0;60;
$GPXUP;3214;08:39:32;0;50	36554;8	74279;0;0;62;
$GPXUP;3214;08:39:33;0;50	36538;8	74286;0;0;71;
$GPXUP;3214;08:39:34;0;50	3652;8	74288;0;0;71;
$GPXUP;3214;08:39:35;0;50	36502;8	74278;0;0;71;
$GPXUP;3214;08:39:36;0;50	36488;8	74257;0;0;69;
$GPXUP;3214;08:39:37;0;50	36481;8	74232;0;0;60;
$GPXUP;3214;08:39:38;0;50	36479;8	74206;0;0;60;
$GPXUP;3214;08:39:39;0;50	36473;8	74182;0;0;62;
$GPXUP;3214;08:39:40;0;50	36465;8	74159;0;0;67;
$GPXUP;3214;08:39:41;0;50	36456;8	74137;0;0;68;
$GPXUP;3214;08:39:42;0;50	36444;8	74116;0;0;67;
$GPXUP;3214;08:39:43;0;50	36431;8	741;0;0;69;
$GPXUP;3214;08:39:44;0;50	36415;8	74086;0;0;69;
$GPXUP;3214;08:39:45;0;50	36399;8	74076;0;0;69;
$GPXUP;3214;08:39:46;0;50	36382;8	74069;0;0;69;
$GPXUP;3214;08:39:47;0;50	36366;8	74062;0;0;68;
$GPXUP;3214;08:39:48;0;50	3635;8	7405;0;0;70;
$GPXUP;3214;08:39:49;0;50	36336;8	74034;0;0;68;
$GPXUP;3214;08:39:50;0;50	36325;8	74013;0;0;66;
$GPXUP;3214;08:39:51;0;50	36317;8	73988;0;0;70;
$GPXUP;3214;08:39:52;0;50	36312;8	73958;0;0;72;
$GPXUP;3214;08:39:53;0;50	36309;8	73928;0;0;69;
$GPXUP;3214;08:39:54;0;50	3631;8	73901;0;0;65;
$GPXUP;3214;08:39:55;0;50	36314;8	73875;0;0;63;
$GPXUP;3214;08:39:56;0;50	36321;8	73855;0;0;57;
$GPXUP;3214;08:39:57;0;50	36332;8	73843;0;0;50;
$GPXUP;3214;08:39:58;0;50	36345;8	73838;0;0;48;
$GPXUP;3214;08:39:59;0;50	36356;8	7383;0;0;48;
$GPXUP;3214;08:40:00;0;50	36366;8	73818;0;0;49;
$GPXUP;3214;08:40:01;0;50	36375;8	73804;0;0;49;
$GPXUP;3214;08:40:02;0;50	3638;8	73784;0;0;49;
$GPXUP;3214;08:40:03;0;50	36381;8	73763;0;0;50;
$GPXUP;3214;08:40:04;0;50	36379;8	73738;0;0;59;
$GPXUP;3214;08:40:05;0;50	36376;8	73714;0;0;61;
$GPXUP;3214;08:40:06;0;50	3637;8	73692;0;0;59;
$GPXUP;3214;08:40:07;0;50	36361;8	73673;0;0;57;
$GPXUP;3214;08:40:08;0;50	36349;8	73658;0;0;59;
$GPXUP;3214;08:40:09;0;50	36333;8	73653;0;0;63;
$GPXUP;3214;08:40:10;0;50	36315;8	7366;0;0;66;
$GPXUP;3214;08:40:11;0;50	36298;8	73676;0;0;66;
$GPXUP;3214;08:40:12;0;50	36286;8	73698;0;0;63;
$GPXUP;3214;08:40:13;0;50	36278;8	73722;0;0;60;
$GPXUP;3214;08:40:14;0;50	36276;8	73748;0;0;61;
$GPXUP;3214;08:40:15;0;50	36277;8	73774;0;0;60;
$GPXUP;3214;08:40:16;0;50	36281;8	73796;0;0;57;
$GPXUP;3214;08:40:17;0;50	36288;8	73816;0;0;52;
$GPXUP;3214;08:40:18;0;50	36296;8	73832;0;0;49;
$GPXUP;3214;08:40:19;0;50	36306;8	73844;0;0;47;
$GPXUP;3214;08:40:20;0;50	36317;8	73849;0;0;44;
$GPXUP;3214;08:40:21;0;50	36328;8	73845;0;0;44;
$GPXUP;3214;08:40:22;0;50	3634;8	73838;0;0;47;
$GPXUP;3214;08:40:23;0;50	36353;8	73834;0;0;49;
$GPXUP;3214;08:40:24;0;50	36366;8	73835;0;0;49;
$GPXUP;3214;08:40:25;0;50	36378;8	73841;0;0;55;
$GPXUP;3214;08:40:26;0;50	36392;8	73847;0;0;56;
$GPXUP;3214;08:40:27;0;50	36406;8	73847;0;0;55;
$GPXUP;3214;08:40:28;0;50	36419;8	73842;0;0;55;
$GPXUP;3214;08:40:29;0;50	36431;8	73833;0;0;51;
$GPXUP;3214;08:40:30;0;50	36443;8	73825;0;0;49;
$GPXUP;3214;08:40:31;0;50	36455;8	7382;0;0;48;
$GPXUP;3214;08:40:32;0;50	36467;8	7382;0;0;47;
$GPXUP;3214;08:40:33;0;50	36478;8	73823;0;0;47;
$GPXUP;3214;08:40:34;0;50	36489;8	7383;0;0;47;
$GPXUP;3214;08:40:35;0;50	36499;8	73836;0;0;44;
$GPXUP;3214;08:40:36;0;50	3651;8	7384;0;0;45;
$GPXUP;3214;08:40:37;0;50	36522;8	7384;0;0;48;
$GPXUP;3214;08:40:38;0;50	36534;8	7384;0;0;49;
$GPXUP;3214;08:40:39;0;50	36546;8	7384;0;0;50;
$GPXUP;3214;08:40:40;0;50	36558;8	73843;0;0;48;
$GPXUP;3214;08:40:41;0;50	36569;8	73851;0;0;49;
$GPXUP;3214;08:40:42;0;50	3658;8	73864;0;0;54;
$GPXUP;3214;08:40:43;0;50	36589;8	7388;0;0;57;
$GPXUP;3214;08:40:44;0;50	36598;8	73898;0;0;57;
$GPXUP;3214;08:40:45;0;50	36607;8	73915;0;0;57;
$GPXUP;3214;08:40:46;0;50	36618;8	7393;0;0;58;
$GPXUP;3214;08:40:47;0;50	36629;8	73945;0;0;59;
$GPXUP;3214;08:40:48;0;50	3664;8	7396;0;0;56;
$GPXUP;3214;08:40:49;0;50	36651;8	73972;0;0;55;
$GPXUP;3214;08:40:50;0;50	36663;8	73984;0;0;56;
$GPXUP;3214;08:40:51;0;50	36674;8	73997;0;0;56;
$GPXUP;3214;08:40:52;0;50	36684;8	74014;0;0;60;
$GPXUP;3214;08:40:53;0;50	36692;8	74034;0;0;63;
$GPXUP;3214;08:40:54;0;50	36699;8	74057;0;0;64;
$GPXUP;3214;08:40:55;0;50	36705;8	7408;0;0;63;
$GPXUP;3214;08:40:56;0;50	36714;8	74101;0;0;63;
$GPXUP;3214;08:40:57;0;50	36723;8	7412;0;0;63;
$GPXUP;3214;08:40:58;0;50	36734;8	74138;0;0;63;
$GPXUP;3214;08:40:59;0;50	36744;8	74156;0;0;62;
$GPXUP;3214;08:41:00;0;50	36754;8	74175;0;0;60;
$GPXUP;3214;08:41:01;0;50	36761;8	74195;0;0;59;
$GPXUP;3214;08:41:02;0;50	36764;8	74218;0;0;61;
$GPXUP;3214;08:41:03;0;50	36765;8	74242;0;0;60;
$GPXUP;3214;08:41:04;0;50	36765;8	74265;0;0;58;
$GPXUP;3214;08:41:05;0;50	36767;8	74288;0;0;57;
$GPXUP;3214;08:41:06;0;50	3677;8	7431;0;0;59;
$GPXUP;3214;08:41:07;0;50	36776;8	74331;0;0;59;
$GPXUP;3214;08:41:08;0;50	36782;8	74352;0;0;59;
$GPXUP;3214;08:41:09;0;50	36786;8	74376;0;0;66;
$GPXUP;3214;08:41:10;0;50	36792;8	744;0;0;66;
$GPXUP;3214;08:41:11;0;50	36802;8	74421;0;0;64;
$GPXUP;3214;08:41:12;0;50	36813;8	74438;0;0;63;
$GPXUP;3214;08:41:13;0;50	36825;8	74454;0;0;60;
$GPXUP;3214;08:41:14;0;50	36836;8	7447;0;0;65;
$GPXUP;3214;08:41:15;0;50	36844;8	74492;0;0;67;
$GPXUP;3214;08:41:16;0;50	36847;8	74517;0;0;61;
$GPXUP;3214;08:41:17;0;50	36844;8	74541;0;0;57;
$GPXUP;3214;08:41:18;0;50	36838;8	74564;0;0;57;
$GPXUP;3214;08:41:19;0;50	36833;8	74586;0;0;58;
$GPXUP;3214;08:41:20;0;50	36827;8	74609;0;0;63;
$GPXUP;3214;08:41:21;0;50	36819;8	74632;0;0;66;
$GPXUP;3214;08:41:22;0;50	36807;8	74652;0;0;65;
$GPXUP;3214;08:41:23;0;50	36794;8	74668;0;0;63;
$GPXUP;3214;08:41:24;0;50	3678;8	7468;0;0;61;
$GPXUP;3214;08:41:25;0;50	36764;8	74684;0;0;66;
$GPXUP;3214;08:41:26;0;50	36746;8	7468;0;0;64;
$GPXUP;3214;08:41:27;0;50	36729;8	74672;0;0;63;
$GPXUP;3214;08:41:28;0;50	36714;8	7466;0;0;65;
$GPXUP;3214;08:41:29;0;50	36702;8	74642;0;0;64;
$GPXUP;3214;08:41:30;0;50	36698;8	7462;0;0;53;
$GPXUP;3214;08:41:31;0;50	36703;8	74597;0;0;49;
$GPXUP;3214;08:41:32;0;50	36715;8	74577;0;0;55;
$GPXUP;3214;08:41:33;0;50	36729;8	74567;0;0;49;
$GPXUP;3214;08:41:34;0;50	36744;8	74568;0;0;48;
$GPXUP;3214;08:41:35;0;50	36758;8	74576;0;0;49;
$GPXUP;3214;08:41:36;0;50	3677;8	7459;0;0;52;
$GPXUP;3214;08:41:37;0;50	3678;8	74604;0;0;53;
$GPXUP;3214;08:41:38;0;50	36791;8	74618;0;0;53;
$GPXUP;3214;08:41:39;0;50	36802;8	74632;0;0;56;
$GPXUP;3214;08:41:40;0;50	36811;8	74651;0;0;59;
$GPXUP;3214;08:41:41;0;50	36817;8	74673;0;0;61;
$GPXUP;3214;08:41:42;0;50	36822;8	74696;0;0;57;
$GPXUP;3214;08:41:43;0;50	36824;8	74718;0;0;55;
$GPXUP;3214;08:41:44;0;50	36825;8	7474;0;0;55;
$GPXUP;3214;08:41:45;0;50	36823;8	74762;0;0;55;
$GPXUP;3214;08:41:46;0;50	36817;8	74784;0;0;60;
$GPXUP;3214;08:41:47;0;50	36805;8	74804;0;0;67;
$GPXUP;3214;08:41:48;0;50	36791;8	74819;0;0;67;
$GPXUP;3214;08:41:49;0;50	36775;8	74831;0;0;68;
$GPXUP;3214;08:41:50;0;50	36758;8	74841;0;0;71;
$GPXUP;3214;08:41:51;0;50	36739;8	74845;0;0;71;
$GPXUP;3214;08:41:52;0;50	36721;8	74846;0;0;72;
$GPXUP;3214;08:41:53;0;50	36702;8	74847;0;0;71;
$GPXUP;3214;08:41:54;0;50	36684;8	74848;0;0;69;
$GPXUP;3214;08:41:55;0;50	36667;8	7485;0;0;66;
$GPXUP;3214;08:41:56;0;50	36651;8	74856;0;0;64;
$GPXUP;3214;08:41:57;0;50	36636;8	74866;0;0;62;
$GPXUP;3214;08:41:58;0;50	36624;8	74881;0;0;61;
$GPXUP;3214;08:41:59;0;50	36614;8	74898;0;0;61;
$GPXUP;3214;08:42:00;0;50	36605;8	74918;0;0;60;
$GPXUP;3214;08:42:01;0;50	36598;8	74938;0;0;60;
$GPXUP;3214;08:42:02;0;50	36591;8	74959;0;0;60;
$GPXUP;3214;08:42:03;0;50	36585;8	74981;0;0;61;
$GPXUP;3214;08:42:04;0;50	36577;8	75002;0;0;61;
$GPXUP;3214;08:42:05;0;50	36568;8	75022;0;0;64;
$GPXUP;3214;08:42:06;0;50	36557;8	7504;0;0;66;
$GPXUP;3214;08:42:07;0;50	36544;8	75058;0;0;71;
$GPXUP;3214;08:42:08;0;50	36532;8	75078;0;0;70;
$GPXUP;3214;08:42:09;0;50	36521;8	75099;0;0;68;
$GPXUP;3214;08:42:10;0;50	3651;8	75118;0;0;65;
$GPXUP;3214;08:42:11;0;50	36497;8	75135;0;0;64;
$GPXUP;3214;08:42:12;0;50	36482;8	75144;0;0;63;
$GPXUP;3214;08:42:13;0;50	36466;8	75146;0;0;65;
$GPXUP;3214;08:42:14;0;50	36449;8	75145;0;0;65;
$GPXUP;3214;08:42:15;0;50	36433;8	75141;0;0;61;
$GPXUP;3214;08:42:16;0;50	36418;8	75137;0;0;62;
$GPXUP;3214;08:42:17;0;50	36402;8	75135;0;0;64;
$GPXUP;3214;08:42:18;0;50	36386;8	75138;0;0;66;
$GPXUP;3214;08:42:19;0;50	3637;8	75143;0;0;67;
$GPXUP;3214;08:42:20;0;50	36353;8	75149;0;0;68;
$GPXUP;3214;08:42:21;0;50	36337;8	75157;0;0;67;
$GPXUP;3214;08:42:22;0;50	36322;8	75166;0;0;65;
$GPXUP;3214;08:42:23;0;50	36306;8	75174;0;0;65;
$GPXUP;3214;08:42:24;0;50	36291;8	75182;0;0;64;
$GPXUP;3214;08:42:25;0;50	36278;8	75193;0;0;58;
$GPXUP;3214;08:42:26;0;50	36268;8	75209;0;0;53;
$GPXUP;3214;08:42:27;0;50	36263;8	7523;0;0;55;
$GPXUP;3214;08:42:28;0;50	36258;8	75252;0;0;57;
$GPXUP;3214;08:42:29;0;50	36253;8	75273;0;0;59;
$GPXUP;3214;08:42:30;0;50	36245;8	75294;0;0;62;
$GPXUP;3214;08:42:31;0;50	36234;8	7531;0;0;64;
$GPXUP;3214;08:42:32;0;50	3622;8	75323;0;0;64;
$GPXUP;3214;08:42:33;0;50	36206;8	75336;0;0;62;
$GPXUP;3214;08:42:34;0;50	36194;8	75349;0;0;60;
$GPXUP;3214;08:42:35;0;50	36182;8	75362;0;0;56;
$GPXUP;3214;08:42:36;0;50	36174;8	75379;0;0;54;
$GPXUP;3214;08:42:37;0;50	36167;8	75398;0;0;55;
$GPXUP;3214;08:42:38;0;50	36159;8	75416;0;0;58;
$GPXUP;3214;08:42:39;0;50	3615;8	75434;0;0;60;
$GPXUP;3214;08:42:40;0;50	36141;8	75453;0;0;59;
$GPXUP;3214;08:42:41;0;50	36133;8	75472;0;0;60;
$GPXUP;3214;08:42:42;0;50	36123;8	75491;0;0;63;
$GPXUP;3214;08:42:43;0;50	36111;8	75507;0;0;63;
$GPXUP;3214;08:42:44;0;50	36098;8	75521;0;0;61;
$GPXUP;3214;08:42:45;0;50	36085;8	7553;0;0;58;
$GPXUP;3214;08:42:46;0;50	3607;8	75534;0;0;58;
$GPXUP;3214;08:42:47;0;50	36056;8	75538;0;0;60;
$GPXUP;3214;08:42:48;0;50	36042;8	75545;0;0;60;
$GPXUP;3214;08:42:49;0;50	3603;8	75557;0;0;55;
$GPXUP;3214;08:42:50;0;50	36022;8	75574;0;0;50;
$GPXUP;3214;08:42:51;0;50	36018;8	75594;0;0;52;
$GPXUP;3214;08:42:52;0;50	36016;8	75615;0;0;53;
$GPXUP;3214;08:42:53;0;50	36012;8	75636;0;0;56;
$GPXUP;3214;08:42:54;0;50	36006;8	75656;0;0;60;
$GPXUP;3214;08:42:55;0;50	35996;8	75677;0;0;65;
$GPXUP;3214;08:42:56;0;50	35985;8	75697;0;0;70;
$GPXUP;3214;08:42:57;0;50	35971;8	75715;0;0;74;
$GPXUP;3214;08:42:58;0;50	35955;8	75731;0;0;76;
$GPXUP;3214;08:42:59;0;50	35938;8	75745;0;0;76;
$GPXUP;3214;08:43:00;0;50	3592;8	75758;0;0;75;
$GPXUP;3214;08:43:01;0;50	35903;8	75769;0;0;73;
$GPXUP;3214;08:43:02;0;50	35886;8	75779;0;0;70;
$GPXUP;3214;08:43:03;0;50	35871;8	7579;0;0;66;
$GPXUP;3214;08:43:04;0;50	35856;8	75801;0;0;66;
$GPXUP;3214;08:43:05;0;50	35842;8	75814;0;0;67;
$GPXUP;3214;08:43:06;0;50	35827;8	75828;0;0;68;
$GPXUP;3214;08:43:07;0;50	35812;8	75839;0;0;69;
$GPXUP;3214;08:43:08;0;50	35796;8	75848;0;0;68;
$GPXUP;3214;08:43:09;0;50	35779;8	75857;0;0;68;
$GPXUP;3214;08:43:10;0;50	35763;8	75866;0;0;70;
$GPXUP;3214;08:43:11;0;50	35746;8	75876;0;0;71;
$GPXUP;3214;08:43:12;0;50	3573;8	75885;0;0;72;
$GPXUP;3214;08:43:13;0;50	35712;8	75892;0;0;72;
$GPXUP;3214;08:43:14;0;50	35694;8	75894;0;0;73;
$GPXUP;3214;08:43:15;0;50	35676;8	75897;0;0;73;
$GPXUP;3214;08:43:16;0;50	35658;8	75901;0;0;72;
$GPXUP;3214;08:43:17;0;50	3564;8	75907;0;0;71;
$GPXUP;3214;08:43:18;0;50	35624;8	75913;0;0;69;
$GPXUP;3214;08:43:19;0;50	35607;8	75916;0;0;67;
$GPXUP;3214;08:43:20;0;50	3559;8	75916;0;0;67;
$GPXUP;3214;08:43:21;0;50	35574;8	75913;0;0;66;
$GPXUP;3214;08:43:22;0;50	35557;8	7591;0;0;65;
$GPXUP;3214;08:43:23;0;50	35541;8	75908;0;0;68;
$GPXUP;3214;08:43:24;0;50	35524;8	7591;0;0;70;
$GPXUP;3214;08:43:25;0;50	35507;8	75916;0;0;68;
$GPXUP;3214;08:43:26;0;50	3549;8	7592;0;0;71;
$GPXUP;3214;08:43:27;0;50	35471;8	75922;0;0;75;
$GPXUP;3214;08:43:28;0;50	35453;8	75919;0;0;74;
$GPXUP;3214;08:43:29;0;50	35435;8	75914;0;0;72;
$GPXUP;3214;08:43:30;0;50	35417;8	75908;0;0;71;
$GPXUP;3214;08:43:31;0;50	354;8	75904;0;0;67;
$GPXUP;3214;08:43:32;0;50	35384;8	75902;0;0;65;
$GPXUP;3214;08:43:33;0;50	35368;8	75899;0;0;65;
$GPXUP;3214;08:43:34;0;50	35352;8	75893;0;0;67;
$GPXUP;3214;08:43:35;0;50	35337;8	75884;0;0;64;
$GPXUP;3214;08:43:36;0;50	35322;8	75875;0;0;66;
$GPXUP;3214;08:43:37;0;50	35305;8	75869;0;0;68;
$GPXUP;3214;08:43:38;0;50	35289;8	75866;0;0;67;
$GPXUP;3214;08:43:39;0;50	35272;8	75867;0;0;66;
$GPXUP;3214;08:43:40;0;50	35256;8	75872;0;0;65;
$GPXUP;3214;08:43:41;0;50	35241;8	75879;0;0;63;
$GPXUP;3214;08:43:42;0;50	35226;8	75886;0;0;61;
$GPXUP;3214;08:43:43;0;50	35211;8	75891;0;0;61;
$GPXUP;3214;08:43:44;0;50	35196;8	75894;0;0;60;
$GPXUP;3214;08:43:45;0;50	35182;8	75896;0;0;58;
$GPXUP;3214;08:43:46;0;50	35167;8	75895;0;0;59;
$GPXUP;3214;08:43:47;0;50	35152;8	75895;0;0;59;
$GPXUP;3214;08:43:48;0;50	35138;8	75895;0;0;59;
$GPXUP;3214;08:43:49;0;50	35123;8	75896;0;0;60;
$GPXUP;3214;08:43:50;0;50	35108;8	75897;0;0;61;
$GPXUP;3214;08:43:51;0;50	35093;8	75896;0;0;60;
$GPXUP;3214;08:43:52;0;50	35078;8	75892;0;0;59;
$GPXUP;3214;08:43:53;0;50	35063;8	75888;0;0;61;
$GPXUP;3214;08:43:54;0;50	35048;8	75885;0;0;62;
$GPXUP;3214;08:43:55;0;50	35033;8	75882;0;0;62;
$GPXUP;3214;08:43:56;0;50	35017;8	75878;0;0;63;
$GPXUP;3214;08:43:57;0;50	35002;8	75869;0;0;63;
$GPXUP;3214;08:43:58;0;50	34988;8	7586;0;0;62;
$GPXUP;3214;08:43:59;0;50	34974;8	75854;0;0;60;
$GPXUP;3214;08:44:00;0;50	34958;8	75854;0;0;64;
$GPXUP;3214;08:44:01;0;50	34942;8	75861;0;0;67;
$GPXUP;3214;08:44:02;0;50	34926;8	75869;0;0;67;
$GPXUP;3214;08:44:03;0;50	34909;8	75874;0;0;71;
$GPXUP;3214;08:44:04;0;50	34891;8	75874;0;0;69;
$GPXUP;3214;08:44:05;0;50	34875;8	75868;0;0;68;
$GPXUP;3214;08:44:06;0;50	34859;8	75859;0;0;67;
$GPXUP;3214;08:44:07;0;50	34843;8	7585;0;0;67;
$GPXUP;3214;08:44:08;0;50	34826;8	75845;0;0;71;
$GPXUP;3214;08:44:09;0;50	34809;8	75839;0;0;71;
$GPXUP;3214;08:44:10;0;50	34792;8	75833;0;0;70;
$GPXUP;3214;08:44:11;0;50	34775;8	75828;0;0;70;
$GPXUP;3214;08:44:12;0;50	34757;8	75823;0;0;71;
$GPXUP;3214;08:44:13;0;50	3474;8	75819;0;0;71;
$GPXUP;3214;08:44:14;0;50	34722;8	75816;0;0;70;
$GPXUP;3214;08:44:15;0;50	34705;8	75815;0;0;70;
$GPXUP;3214;08:44:16;0;50	34687;8	75811;0;0;72;
$GPXUP;3214;08:44:17;0;50	3467;8	75803;0;0;72;
$GPXUP;3214;08:44:18;0;50	34653;8	75795;0;0;72;
$GPXUP;3214;08:44:19;0;50	34635;8	75789;0;0;71;
$GPXUP;3214;08:44:20;0;50	34618;8	75787;0;0;72;
$GPXUP;3214;08:44:21;0;50	346;8	75789;0;0;72;
$GPXUP;3214;08:44:22;0;50	34582;8	75794;0;0;72;
$GPXUP;3214;08:44:23;0;50	34564;8	75799;0;0;71;
$GPXUP;3214;08:44:24;0;50	34546;8	75802;0;0;72;
$GPXUP;3214;08:44:25;0;50	34528;8	75803;0;0;73;
$GPXUP;3214;08:44:26;0;50	3451;8	75801;0;0;72;
$GPXUP;3214;08:44:27;0;50	34492;8	75796;0;0;72;
$GPXUP;3214;08:44:28;0;50	34475;8	75789;0;0;69;
$GPXUP;3214;08:44:29;0;50	34458;8	75783;0;0;69;
$GPXUP;3214;08:44:30;0;50	34442;8	75779;0;0;69;
$GPXUP;3214;08:44:31;0;50	34424;8	75779;0;0;71;
$GPXUP;3214;08:44:32;0;50	34406;8	75784;0;0;72;
$GPXUP;3214;08:44:33;0;50	34389;8	75788;0;0;69;
$GPXUP;3214;08:44:34;0;50	34372;8	75786;0;0;70;
$GPXUP;3214;08:44:35;0;50	34354;8	75779;0;0;69;
$GPXUP;3214;08:44:36;0;50	34339;8	7577;0;0;67;
$GPXUP;3214;08:44:37;0;50	34324;8	75758;0;0;66;
$GPXUP;3214;08:44:38;0;50	3431;8	75743;0;0;66;
$GPXUP;3214;08:44:39;0;50	34299;8	75724;0;0;66;
$GPXUP;3214;08:44:40;0;50	34288;8	75705;0;0;67;
$GPXUP;3214;08:44:41;0;50	34276;8	75688;0;0;63;
$GPXUP;3214;08:44:42;0;50	34262;8	75675;0;0;64;
$GPXUP;3214;08:44:43;0;50	34247;8	75666;0;0;67;
$GPXUP;3214;08:44:44;0;50	34231;8	75658;0;0;68;
$GPXUP;3214;08:44:45;0;50	34215;8	7565;0;0;67;
$GPXUP;3214;08:44:46;0;50	34199;8	7564;0;0;67;
$GPXUP;3214;08:44:47;0;50	34184;8	75628;0;0;69;
$GPXUP;3214;08:44:48;0;50	3417;8	75613;0;0;69;
$GPXUP;3214;08:44:49;0;50	34157;8	75597;0;0;64;
$GPXUP;3214;08:44:50;0;50	34146;8	75579;0;0;64;
$GPXUP;3214;08:44:51;0;50	34135;8	7556;0;0;66;
$GPXUP;3214;08:44:52;0;50	34126;8	75538;0;0;67;
$GPXUP;3214;08:44:53;0;50	3412;8	75514;0;0;66;
$GPXUP;3214;08:44:54;0;50	34114;8	7549;0;0;64;
$GPXUP;3214;08:44:55;0;50	3411;8	75467;0;0;59;
$GPXUP;3214;08:44:56;0;50	34113;8	75444;0;0;58;
$GPXUP;3214;08:44:57;0;50	34123;8	75423;0;0;57;
$GPXUP;3214;08:44:58;0;50	34136;8	75413;0;0;49;
$GPXUP;3214;08:44:59;0;50	34146;8	75401;0;0;48;
$GPXUP;3214;08:45:00;0;50	34155;8	75387;0;0;47;
$GPXUP;3214;08:45:01;0;50	34161;8	75369;0;0;54;
$GPXUP;3214;08:45:02;0;50	34168;8	7535;0;0;56;
$GPXUP;3214;08:45:03;0;50	34178;8	75336;0;0;51;
$GPXUP;3214;08:45:04;0;50	3419;8	7533;0;0;49;
$GPXUP;3214;08:45:05;0;50	34203;8	75334;0;0;49;
$GPXUP;3214;08:45:06;0;50	34215;8	75345;0;0;52;
$GPXUP;3214;08:45:07;0;50	34227;8	75355;0;0;50;
$GPXUP;3214;08:45:08;0;50	34239;8	7536;0;0;50;
$GPXUP;3214;08:45:09;0;50	34252;8	75359;0;0;50;
$GPXUP;3214;08:45:10;0;50	34264;8	75355;0;0;50;
$GPXUP;3214;08:45:11;0;50	34277;8	75354;0;0;49;
$GPXUP;3214;08:45:12;0;50	34288;8	7536;0;0;47;
$GPXUP;3214;08:45:13;0;50	34299;8	7537;0;0;50;
$GPXUP;3214;08:45:14;0;50	3431;8	7538;0;0;50;
$GPXUP;3214;08:45:15;0;50	34322;8	75386;0;0;47;
$GPXUP;3214;08:45:16;0;50	34334;8	75392;0;0;49;
$GPXUP;3214;08:45:17;0;50	34346;8	75399;0;0;52;
$GPXUP;3214;08:45:18;0;50	34357;8	75408;0;0;50;
$GPXUP;3214;08:45:19;0;50	34368;8	75418;0;0;48;
$GPXUP;3214;08:45:20;0;50	34378;8	75427;0;0;46;
$GPXUP;3214;08:45:21;0;50	34386;8	75439;0;0;46;
$GPXUP;3214;08:45:22;0;50	34393;8	75454;0;0;47;
$GPXUP;3214;08:45:23;0;50	34399;8	7547;0;0;46;
$GPXUP;3214;08:45:24;0;50	34407;8	75482;0;0;44;
$GPXUP;3214;08:45:25;0;50	34418;8	7549;0;0;46;
$GPXUP;3214;08:45:26;0;50	34429;8	75496;0;0;48;
$GPXUP;3214;08:45:27;0;50	3444;8	75503;0;0;48;
$GPXUP;3214;08:45:28;0;50	3445;8	75514;0;0;49;
$GPXUP;3214;08:45:29;0;50	34459;8	75529;0;0;55;
$GPXUP;3214;08:45:30;0;50	34465;8	7555;0;0;60;
$GPXUP;3214;08:45:31;0;50	34469;8	75573;0;0;61;
$GPXUP;3214;08:45:32;0;50	34471;8	75598;0;0;62;
$GPXUP;3214;08:45:33;0;50	34474;8	7562;0;0;54;
$GPXUP;3214;08:45:34;0;50	34478;8	75639;0;0;51;
$GPXUP;3214;08:45:35;0;50	34485;8	75655;0;0;47;
$GPXUP;3214;08:45:36;0;50	34493;8	75669;0;0;46;
$GPXUP;3214;08:45:37;0;50	345;8	75683;0;0;45;
$GPXUP;3214;08:45:38;0;50	34506;8	75698;0;0;47;
$GPXUP;3214;08:45:39;0;50	34511;8	75716;0;0;50;
$GPXUP;3214;08:45:40;0;50	34516;8	75734;0;0;50;
$GPXUP;3214;08:45:41;0;50	3452;8	75753;0;0;55;
$GPXUP;3214;08:45:42;0;50	34523;8	75775;0;0;56;
$GPXUP;3214;08:45:43;0;50	34525;8	75796;0;0;55;
$GPXUP;3214;08:45:44;0;50	34526;8	75817;0;0;49;
$GPXUP;3214;08:45:45;0;50	34524;8	75836;0;0;49;
$GPXUP;3214;08:45:46;0;50	34521;8	75856;0;0;53;
$GPXUP;3214;08:45:47;0;50	34519;8	75877;0;0;57;
$GPXUP;3214;08:45:48;0;50	34517;8	759;0;0;59;
$GPXUP;3214;08:45:49;0;50	34512;8	75922;0;0;61;
$GPXUP;3214;08:45:50;0;50	34506;8	75944;0;0;61;
$GPXUP;3214;08:45:51;0;50	34497;8	75965;0;0;61;
$GPXUP;3214;08:45:52;0;50	34488;8	75984;0;0;60;
$GPXUP;3214;08:45:53;0;50	34477;8	76;0;0;59;
$GPXUP;3214;08:45:54;0;50	34463;8	76009;0;0;55;
$GPXUP;3214;08:45:55;0;50	34447;8	76004;0;0;55;
$GPXUP;3214;08:45:56;0;50	34433;8	75987;0;0;56;
$GPXUP;3214;08:45:57;0;50	34424;8	75961;0;0;59;
$GPXUP;3214;08:45:58;0;50	34419;8	75935;0;0;57;
$GPXUP;3214;08:45:59;0;50	34418;8	75909;0;0;62;
$GPXUP;3214;08:46:00;0;50	34415;8	75883;0;0;63;
$GPXUP;3214;08:46:01;0;50	3441;8	75858;0;0;61;
$GPXUP;3214;08:46:02;0;50	34407;8	75834;0;0;58;
$GPXUP;3214;08:46:03;0;50	34408;8	75811;0;0;55;
$GPXUP;3214;08:46:04;0;50	34413;8	7579;0;0;55;
$GPXUP;3214;08:46:05;0;50	3442;8	75771;0;0;55;
$GPXUP;3214;08:46:06;0;50	3443;8	75756;0;0;54;
$GPXUP;3214;08:46:07;0;50	34442;8	75747;0;0;50;
$GPXUP;3214;08:46:08;0;50	34455;8	75745;0;0;47;
$GPXUP;3214;08:46:09;0;50	34467;8	75747;0;0;46;
$GPXUP;3214;08:46:10;0;50	34478;8	75752;0;0;47;
$GPXUP;3214;08:46:11;0;50	3449;8	7576;0;0;48;
$GPXUP;3214;08:46:12;0;50	345;8	75768;0;0;45;
$GPXUP;3214;08:46:13;0;50	34511;8	75772;0;0;43;
$GPXUP;3214;08:46:14;0;50	34521;8	75766;0;0;42;
$GPXUP;3214;08:46:15;0;50	34531;8	75752;0;0;51;
$GPXUP;3214;08:46:16;0;50	34539;8	75736;0;0;46;
$GPXUP;3214;08:46:17;0;50	34542;8	75717;0;0;46;
$GPXUP;3214;08:46:18;0;50	34538;8	75695;0;0;50;
$GPXUP;3214;08:46:19;0;50	34526;8	75678;0;0;50;
$GPXUP;3214;08:46:20;0;50	34507;8	75668;0;0;61;
$GPXUP;3214;08:46:21;0;50	34486;8	75668;0;0;67;
$GPXUP;3214;08:46:22;0;50	34467;8	75676;0;0;69;
$GPXUP;3214;08:46:23;0;50	3445;8	75686;0;0;67;
$GPXUP;3214;08:46:24;0;50	34433;8	75693;0;0;63;
$GPXUP;3214;08:46:25;0;50	34418;8	75699;0;0;59;
$GPXUP;3214;08:46:26;0;50	34403;8	75704;0;0;59;
$GPXUP;3214;08:46:27;0;50	34388;8	75709;0;0;61;
$GPXUP;3214;08:46:28;0;50	34373;8	75712;0;0;60;
$GPXUP;3214;08:46:29;0;50	34358;8	75713;0;0;58;
$GPXUP;3214;08:46:30;0;50	34344;8	75716;0;0;56;
$GPXUP;3214;08:46:31;0;50	3433;8	75722;0;0;56;
$GPXUP;3214;08:46:32;0;50	34317;8	75731;0;0;57;
$GPXUP;3214;08:46:33;0;50	34304;8	7574;0;0;55;
$GPXUP;3214;08:46:34;0;50	34291;8	75745;0;0;55;
$GPXUP;3214;08:46:35;0;50	34277;8	75748;0;0;53;
$GPXUP;3214;08:46:36;0;50	34263;8	75751;0;0;58;
$GPXUP;3214;08:46:37;0;50	34249;8	75759;0;0;61;
$GPXUP;3214;08:46:38;0;50	34237;8	75772;0;0;57;
$GPXUP;3214;08:46:39;0;50	34227;8	75788;0;0;55;
$GPXUP;3214;08:46:40;0;50	34216;8	75801;0;0;55;
$GPXUP;3214;08:46:41;0;50	34204;8	75812;0;0;56;
$GPXUP;3214;08:46:42;0;50	34191;8	75823;0;0;58;
$GPXUP;3214;08:46:43;0;50	34178;8	75834;0;0;59;
$GPXUP;3214;08:46:44;0;50	34166;8	75847;0;0;57;
$GPXUP;3214;08:46:45;0;50	34156;8	75862;0;0;56;
$GPXUP;3214;08:46:46;0;50	34146;8	75878;0;0;57;
$GPXUP;3214;08:46:47;0;50	34136;8	75895;0;0;59;
$GPXUP;3214;08:46:48;0;50	34126;8	75912;0;0;61;
$GPXUP;3214;08:46:49;0;50	34114;8	75928;0;0;64;
$GPXUP;3214;08:46:50;0;50	34101;8	75942;0;0;65;
$GPXUP;3214;08:46:51;0;50	34086;8	75955;0;0;70;
$GPXUP;3214;08:46:52;0;50	34071;8	75968;0;0;71;
$GPXUP;3214;08:46:53;0;50	34055;8	75982;0;0;70;
$GPXUP;3214;08:46:54;0;50	34041;8	75996;0;0;66;
$GPXUP;3214;08:46:55;0;50	34029;8	76013;0;0;64;
$GPXUP;3214;08:46:56;0;50	34018;8	7603;0;0;60;
$GPXUP;3214;08:46:57;0;50	34007;8	76046;0;0;57;
$GPXUP;3214;08:46:58;0;50	33995;8	76058;0;0;58;
$GPXUP;3214;08:46:59;0;50	33982;8	76069;0;0;60;
$GPXUP;3214;08:47:00;0;50	33968;8	76076;0;0;62;
$GPXUP;3214;08:47:01;0;50	33953;8	76081;0;0;61;
$GPXUP;3214;08:47:02;0;50	33938;8	76088;0;0;62;
$GPXUP;3214;08:47:03;0;50	33922;8	76096;0;0;67;
$GPXUP;3214;08:47:04;0;50	33906;8	76104;0;0;68;
$GPXUP;3214;08:47:05;0;50	3389;8	76111;0;0;67;
$GPXUP;3214;08:47:06;0;50	33874;8	76116;0;0;67;
$GPXUP;3214;08:47:07;0;50	33858;8	76123;0;0;66;
$GPXUP;3214;08:47:08;0;50	33843;8	76133;0;0;62;
$GPXUP;3214;08:47:09;0;50	33832;8	76149;0;0;56;
$GPXUP;3214;08:47:10;0;50	33827;8	7617;0;0;53;
$GPXUP;3214;08:47:11;0;50	33824;8	76193;0;0;56;
$GPXUP;3214;08:47:12;0;50	33824;8	76216;0;0;57;
$GPXUP;3214;08:47:13;0;50	33826;8	76239;0;0;57;
$GPXUP;3214;08:47:14;0;50	3383;8	7626;0;0;53;
$GPXUP;3214;08:47:15;0;50	33835;8	76279;0;0;49;
$GPXUP;3214;08:47:16;0;50	33841;8	76296;0;0;48;
$GPXUP;3214;08:47:17;0;50	33847;8	76314;0;0;50;
$GPXUP;3214;08:47:18;0;50	33851;8	76333;0;0;52;
$GPXUP;3214;08:47:19;0;50	33853;8	76354;0;0;55;
$GPXUP;3214;08:47:20;0;50	33852;8	76375;0;0;55;
$GPXUP;3214;08:47:21;0;50	33847;8	76396;0;0;57;
$GPXUP;3214;08:47:22;0;50	33843;8	76416;0;0;54;
$GPXUP;3214;08:47:23;0;50	33843;8	76437;0;0;53;
$GPXUP;3214;08:47:24;0;50	33848;8	76455;0;0;49;
$GPXUP;3214;08:47:25;0;50	33858;8	7647;0;0;50;
$GPXUP;3214;08:47:26;0;50	33865;8	76487;0;0;50;
$GPXUP;3214;08:47:27;0;50	33871;8	76505;0;0;51;
$GPXUP;3214;08:47:28;0;50	33875;8	76525;0;0;55;
$GPXUP;3214;08:47:29;0;50	33877;8	76546;0;0;57;
$GPXUP;3214;08:47:30;0;50	33878;8	76569;0;0;57;
$GPXUP;3214;08:47:31;0;50	3388;8	7659;0;0;53;
$GPXUP;3214;08:47:32;0;50	33887;8	76606;0;0;46;
$GPXUP;3214;08:47:33;0;50	33897;8	76616;0;0;45;
$GPXUP;3214;08:47:34;0;50	33908;8	76623;0;0;44;
$GPXUP;3214;08:47:35;0;50	33919;8	76629;0;0;42;
$GPXUP;3214;08:47:36;0;50	3393;8	76632;0;0;43;
$GPXUP;3214;08:47:37;0;50	33941;8	76637;0;0;45;
$GPXUP;3214;08:47:38;0;50	33952;8	76642;0;0;46;
$GPXUP;3214;08:47:39;0;50	33964;8	76647;0;0;48;
$GPXUP;3214;08:47:40;0;50	33976;8	7665;0;0;49;
$GPXUP;3214;08:47:41;0;50	33988;8	76648;0;0;46;
$GPXUP;3214;08:47:42;0;50	34;8	76647;0;0;45;
$GPXUP;3214;08:47:43;0;50	3401;8	7665;0;0;42;
$GPXUP;3214;08:47:44;0;50	3402;8	76656;0;0;42;
$GPXUP;3214;08:47:45;0;50	3403;8	7666;0;0;44;
$GPXUP;3214;08:47:46;0;50	34042;8	76659;0;0;45;
$GPXUP;3214;08:47:47;0;50	34053;8	76656;0;0;44;
$GPXUP;3214;08:47:48;0;50	34063;8	7665;0;0;42;
$GPXUP;3214;08:47:49;0;50	34073;8	76646;0;0;42;
$GPXUP;3214;08:47:50;0;50	34084;8	76642;0;0;43;
$GPXUP;3214;08:47:51;0;50	34094;8	76636;0;0;45;
$GPXUP;3214;08:47:52;0;50	34103;8	76625;0;0;46;
$GPXUP;3214;08:47:53;0;50	34108;8	76606;0;0;51;
$GPXUP;3214;08:47:54;0;50	3411;8	76582;0;0;56;
$GPXUP;3214;08:47:55;0;50	34109;8	76558;0;0;58;
$GPXUP;3214;08:47:56;0;50	34106;8	76535;0;0;58;
$GPXUP;3214;08:47:57;0;50	34103;8	76512;0;0;56;
$GPXUP;3214;08:47:58;0;50	341;8	7649;0;0;56;
$GPXUP;3214;08:47:59;0;50	34097;8	76467;0;0;56;
$GPXUP;3214;08:48:00;0;50	34093;8	76446;0;0;56;
$GPXUP;3214;08:48:01;0;50	34085;8	76427;0;0;56;
$GPXUP;3214;08:48:02;0;50	34076;8	7641;0;0;56;
$GPXUP;3214;08:48:03;0;50	34064;8	76397;0;0;60;
$GPXUP;3214;08:48:04;0;50	34048;8	76392;0;0;59;
$GPXUP;3214;08:48:05;0;50	34032;8	76403;0;0;61;
$GPXUP;3214;08:48:06;0;50	34019;8	76423;0;0;59;
$GPXUP;3214;08:48:07;0;50	34011;8	76446;0;0;54;
$GPXUP;3214;08:48:08;0;50	34007;8	76471;0;0;55;
$GPXUP;3214;08:48:09;0;50	34004;8	76493;0;0;54;
$GPXUP;3214;08:48:10;0;50	34002;8	76515;0;0;52;
$GPXUP;3214;08:48:11;0;50	34004;8	76535;0;0;47;
$GPXUP;3214;08:48:12;0;50	34008;8	76552;0;0;44;
$GPXUP;3214;08:48:13;0;50	34013;8	76567;0;0;43;
$GPXUP;3214;08:48:14;0;50	34019;8	76582;0;0;43;
$GPXUP;3214;08:48:15;0;50	34025;8	76596;0;0;43;
$GPXUP;3214;08:48:16;0;50	34032;8	7661;0;0;44;
$GPXUP;3214;08:48:17;0;50	3404;8	76621;0;0;45;
$GPXUP;3214;08:48:18;0;50	3405;8	76632;0;0;46;
$GPXUP;3214;08:48:19;0;50	3406;8	76644;0;0;49;
$GPXUP;3214;08:48:20;0;50	34069;8	76657;0;0;50;
$GPXUP;3214;08:48:21;0;50	34079;8	7667;0;0;52;
$GPXUP;3214;08:48:22;0;50	34089;8	76683;0;0;53;
$GPXUP;3214;08:48:23;0;50	341;8	76693;0;0;52;
$GPXUP;3214;08:48:24;0;50	34113;8	767;0;0;51;
$GPXUP;3214;08:48:25;0;50	34126;8	76705;0;0;52;
$GPXUP;3214;08:48:26;0;50	34138;8	76714;0;0;53;
$GPXUP;3214;08:48:27;0;50	34148;8	76728;0;0;55;
$GPXUP;3214;08:48:28;0;50	34159;8	76742;0;0;56;
$GPXUP;3214;08:48:29;0;50	34169;8	76756;0;0;55;
$GPXUP;3214;08:48:30;0;50	3418;8	7677;0;0;55;
$GPXUP;3214;08:48:31;0;50	34192;8	76782;0;0;54;
$GPXUP;3214;08:48:32;0;50	34204;8	7679;0;0;52;
$GPXUP;3214;08:48:33;0;50	34216;8	76796;0;0;51;
$GPXUP;3214;08:48:34;0;50	34229;8	76798;0;0;50;
$GPXUP;3214;08:48:35;0;50	34242;8	76799;0;0;52;
$GPXUP;3214;08:48:36;0;50	34255;8	76797;0;0;53;
$GPXUP;3214;08:48:37;0;50	34268;8	76793;0;0;54;
$GPXUP;3214;08:48:38;0;50	34281;8	76784;0;0;53;
$GPXUP;3214;08:48:39;0;50	34291;8	76772;0;0;53;
$GPXUP;3214;08:48:40;0;50	343;8	76755;0;0;53;
$GPXUP;3214;08:48:41;0;50	34307;8	76737;0;0;53;
$GPXUP;3214;08:48:42;0;50	34314;8	76718;0;0;54;
$GPXUP;3214;08:48:43;0;50	34321;8	767;0;0;56;
$GPXUP;3214;08:48:44;0;50	34327;8	76679;0;0;57;
$GPXUP;3214;08:48:45;0;50	34333;8	76659;0;0;56;
$GPXUP;3214;08:48:46;0;50	34338;8	76639;0;0;53;
$GPXUP;3214;08:48:47;0;50	34343;8	7662;0;0;51;
$GPXUP;3214;08:48:48;0;50	34345;8	766;0;0;49;
$GPXUP;3214;08:48:49;0;50	34346;8	76578;0;0;54;
$GPXUP;3214;08:48:50;0;50	34345;8	76555;0;0;59;
$GPXUP;3214;08:48:51;0;50	34344;8	7653;0;0;65;
$GPXUP;3214;08:48:52;0;50	34344;8	76503;0;0;67;
$GPXUP;3214;08:48:53;0;50	34347;8	76478;0;0;63;
$GPXUP;3214;08:48:54;0;50	34352;8	76455;0;0;59;
$GPXUP;3214;08:48:55;0;50	34358;8	76435;0;0;56;
$GPXUP;3214;08:48:56;0;50	34365;8	76416;0;0;57;
$GPXUP;3214;08:48:57;0;50	34372;8	76396;0;0;55;
$GPXUP;3214;08:48:58;0;50	34378;8	76378;0;0;52;
$GPXUP;3214;08:48:59;0;50	34384;8	76362;0;0;48;
$GPXUP;3214;08:49:00;0;50	34392;8	76348;0;0;48;
$GPXUP;3214;08:49:01;0;50	34401;8	76336;0;0;49;
$GPXUP;3214;08:49:02;0;50	34411;8	76324;0;0;50;
$GPXUP;3214;08:49:03;0;50	34421;8	76313;0;0;49;
$GPXUP;3214;08:49:04;0;50	3443;8	763;0;0;46;
$GPXUP;3214;08:49:05;0;50	34436;8	76285;0;0;46;
$GPXUP;3214;08:49:06;0;50	3444;8	76266;0;0;47;
$GPXUP;3214;08:49:07;0;50	34438;8	76243;0;0;57;
$GPXUP;3214;08:49:08;0;50	34434;8	76217;0;0;62;
$GPXUP;3214;08:49:09;0;50	34428;8	76192;0;0;63;
$GPXUP;3214;08:49:10;0;50	34423;8	76167;0;0;64;
$GPXUP;3214;08:49:11;0;50	34419;8	76142;0;0;64;
$GPXUP;3214;08:49:12;0;50	34417;8	76116;0;0;66;
$GPXUP;3214;08:49:13;0;50	34415;8	7609;0;0;66;
$GPXUP;3214;08:49:14;0;50	34412;8	76064;0;0;68;
$GPXUP;3214;08:49:15;0;50	34411;8	76037;0;0;68;
$GPXUP;3214;08:49:16;0;50	34412;8	76013;0;0;59;
$GPXUP;3214;08:49:17;0;50	34413;8	75989;0;0;60;
$GPXUP;3214;08:49:18;0;50	34411;8	75965;0;0;65;
$GPXUP;3214;08:49:19;0;50	34407;8	7594;0;0;66;
$GPXUP;3214;08:49:20;0;50	34404;8	75914;0;0;65;
$GPXUP;3214;08:49:21;0;50	34404;8	7589;0;0;60;
$GPXUP;3214;08:49:22;0;50	34408;8	75867;0;0;61;
$GPXUP;3214;08:49:23;0;50	34411;8	75844;0;0;59;
$GPXUP;3214;08:49:24;0;50	34413;8	75821;0;0;61;
$GPXUP;3214;08:49:25;0;50	34413;8	75798;0;0;59;
$GPXUP;3214;08:49:26;0;50	34412;8	75776;0;0;56;
$GPXUP;3214;08:49:27;0;50	34409;8	75754;0;0;56;
$GPXUP;3214;08:49:28;0;50	34402;8	75735;0;0;58;
$GPXUP;3214;08:49:29;0;50	34393;8	75716;0;0;61;
$GPXUP;3214;08:49:30;0;50	34383;8	75697;0;0;62;
$GPXUP;3214;08:49:31;0;50	34375;8	75677;0;0;60;
$GPXUP;3214;08:49:32;0;50	34367;8	75657;0;0;60;
$GPXUP;3214;08:49:33;0;50	34357;8	75638;0;0;62;
$GPXUP;3214;08:49:34;0;50	34346;8	7562;0;0;63;
$GPXUP;3214;08:49:35;0;50	34338;8	75601;0;0;58;
$GPXUP;3214;08:49:36;0;50	34334;8	75581;0;0;52;
$GPXUP;3214;08:49:37;0;50	34332;8	7556;0;0;52;
$GPXUP;3214;08:49:38;0;50	3433;8	7554;0;0;53;
$GPXUP;3214;08:49:39;0;50	34326;8	7552;0;0;56;
$GPXUP;3214;08:49:40;0;50	34318;8	75502;0;0;57;
$GPXUP;3214;08:49:41;0;50	34309;8	75486;0;0;55;
$GPXUP;3214;08:49:42;0;50	34296;8	75475;0;0;57;
$GPXUP;3214;08:49:43;0;50	34282;8	75469;0;0;58;
$GPXUP;3214;08:49:44;0;50	34268;8	75463;0;0;59;
$GPXUP;3214;08:49:45;0;50	34254;8	75456;0;0;60;
$GPXUP;3214;08:49:46;0;50	34242;8	75444;0;0;56;
$GPXUP;3214;08:49:47;0;50	34232;8	75428;0;0;55;
$GPXUP;3214;08:49:48;0;50	34227;8	75409;0;0;55;
$GPXUP;3214;08:49:49;0;50	34224;8	75388;0;0;53;
$GPXUP;3214;08:49:50;0;50	34222;8	75368;0;0;52;
$GPXUP;3214;08:49:51;0;50	34217;8	75349;0;0;51;
$GPXUP;3214;08:49:52;0;50	3421;8	75333;0;0;50;
$GPXUP;3214;08:49:53;0;50	34201;8	7532;0;0;47;
$GPXUP;3214;08:49:54;0;50	34189;8	75312;0;0;49;
$GPXUP;3214;08:49:55;0;50	34172;8	75311;0;0;60;
$GPXUP;3214;08:49:56;0;50	34157;8	75313;0;0;58;
$GPXUP;3214;08:49:57;0;50	34142;8	75318;0;0;56;
$GPXUP;3214;08:49:58;0;50	34129;8	75323;0;0;54;
$GPXUP;3214;08:49:59;0;50	34115;8	75327;0;0;54;
$GPXUP;3214;08:50:00;0;50	34101;8	75326;0;0;56;
$GPXUP;3214;08:50:01;0;50	34087;8	75323;0;0;57;
$GPXUP;3214;08:50:02;0;50	34074;8	75317;0;0;55;
$GPXUP;3214;08:50:03;0;50	34062;8	75308;0;0;50;
$GPXUP;3214;08:50:04;0;50	34054;8	75295;0;0;48;
$GPXUP;3214;08:50:05;0;50	34046;8	75281;0;0;48;
$GPXUP;3214;08:50:06;0;50	34037;8	75268;0;0;52;
$GPXUP;3214;08:50:07;0;50	34026;8	75255;0;0;58;
$GPXUP;3214;08:50:08;0;50	34011;8	75244;0;0;65;
$GPXUP;3214;08:50:09;0;50	33995;8	75238;0;0;65;
$GPXUP;3214;08:50:10;0;50	33979;8	75238;0;0;62;
$GPXUP;3214;08:50:11;0;50	33963;8	75244;0;0;63;
$GPXUP;3214;08:50:12;0;50	33948;8	75255;0;0;64;
$GPXUP;3214;08:50:13;0;50	33936;8	7527;0;0;60;
$GPXUP;3214;08:50:14;0;50	33925;8	75286;0;0;55;
$GPXUP;3214;08:50:15;0;50	33916;8	75302;0;0;53;
$GPXUP;3214;08:50:16;0;50	33906;8	75317;0;0;53;
$GPXUP;3214;08:50:17;0;50	33896;8	75328;0;0;54;
$GPXUP;3214;08:50:18;0;50	33884;8	75339;0;0;55;
$GPXUP;3214;08:50:19;0;50	33871;8	75349;0;0;59;
$GPXUP;3214;08:50:20;0;50	33858;8	75362;0;0;62;
$GPXUP;3214;08:50:21;0;50	33848;8	7538;0;0;61;
$GPXUP;3214;08:50:22;0;50	33838;8	754;0;0;59;
$GPXUP;3214;08:50:23;0;50	3383;8	75418;0;0;56;
$GPXUP;3214;08:50:24;0;50	33821;8	75435;0;0;58;
$GPXUP;3214;08:50:25;0;50	33812;8	75454;0;0;59;
$GPXUP;3214;08:50:26;0;50	33802;8	75471;0;0;59;
$GPXUP;3214;08:50:27;0;50	33792;8	75487;0;0;58;
$GPXUP;3214;08:50:28;0;50	3378;8	75501;0;0;57;
$GPXUP;3214;08:50:29;0;50	33768;8	75511;0;0;54;
$GPXUP;3214;08:50:30;0;50	33755;8	75514;0;0;52;
$GPXUP;3214;08:50:31;0;50	33742;8	75509;0;0;51;
$GPXUP;3214;08:50:32;0;50	3373;8	75504;0;0;54;
$GPXUP;3214;08:50:33;0;50	33716;8	75503;0;0;56;
$GPXUP;3214;08:50:34;0;50	33702;8	75508;0;0;57;
$GPXUP;3214;08:50:35;0;50	3369;8	75518;0;0;54;
$GPXUP;3214;08:50:36;0;50	3368;8	7553;0;0;46;
$GPXUP;3214;08:50:37;0;50	33675;8	75538;0;0;33;
$GPXUP;3214;08:50:38;0;50	33676;8	75544;0;0;18;
$GPXUP;3214;08:50:39;0;50	33685;8	75546;0;0;20;
$GPXUP;3214;08:50:40;0;50	33699;8	75546;0;0;36;
$GPXUP;3214;08:50:41;0;50	33711;8	75536;0;0;43;
$GPXUP;3214;08:50:42;0;50	33713;8	75523;0;0;32;
$GPXUP;3214;08:50:43;0;50	33708;8	75511;0;0;20;
$GPXUP;3214;08:50:44;0;50	337;8	75505;0;0;13;
$GPXUP;3214;08:50:45;0;50	33692;8	75505;0;0;13;
$GPXUP;3214;08:50:46;0;50	33686;8	75509;0;0;17;
$GPXUP;3214;08:50:47;0;50	33681;8	75511;0;0;14;
$GPXUP;3214;08:50:48;0;50	33679;8	75512;0;0;8;
$GPXUP;3214;08:50:49;0;50	33678;8	75514;0;0;0;
$GPXUP;3214;08:50:50;0;50	33678;8	75515;0;0;0;
$GPXUP;3214;08:50:51;0;50	33678;8	75515;0;0;0;
$GPXUP;3214;08:50:52;0;50	33678;8	75515;0;0;0;
$GPXUP;3214;08:50:53;0;50	33678;8	75515;0;0;0;
$GPXUP;3214;08:50:54;0;50	33678;8	75515;0;0;0;
$GPXUP;3214;08:50:55;0;50	33678;8	75515;0;0;0;
$GPXUP;3214;08:50:56;0;50	33678;8	75515;0;0;0;
$GPXUP;3214;08:50:57;0;50	33678;8	75515;0;0;0;
$GPXUP;3214;08:50:58;0;50	33678;8	75515;0;0;0;
$GPXUP;3214;08:50:59;0;50	33678;8	75515;0;0;0;
$GPXUP;3214;08:51:00;0;50	33678;8	75515;0;0;0;
$GPXUP;3214;08:51:01;0;50	33678;8	75515;0;0;0;
$GPXUP;3214;08:51:02;0;50	33678;8	75515;0;0;0;
$GPXUP;3214;08:51:03;0;50	33678;8	75515;0;0;0;
$GPXUP;3214;08:51:04;0;50	33678;8	75515;0;0;0;
$GPXUP;3214;08:51:05;0;50	33678;8	75515;0;0;0;
$GPXUP;3214;08:51:06;0;50	33678;8	75515;0;0;0;
$GPXUP;3214;08:51:07;0;50	33678;8	75515;0;0;0;
$GPXUP;3214;08:51:08;0;50	33678;8	75515;0;0;0;
$GPXUP;3214;08:51:09;0;50	33678;8	75515;0;0;0;
$GPXUP;3214;08:51:10;0;50	33678;8	75515;0;0;0;
$GPXUP;3214;08:51:11;0;50	33678;8	75515;0;0;0;
$GPXUP;3214;08:51:12;0;50	33678;8	75515;0;0;0;
$GPXUP;3214;08:51:13;0;50	33678;8	75515;0;0;0;
$GPXUP;3214;08:51:14;0;50	33678;8	75515;0;0;0;
$GPXUP;3214;08:51:15;0;50	33678;8	75515;0;0;0;
$GPXUP;3214;08:51:16;0;50	33678;8	75515;0;0;0;
$GPXUP;3214;08:51:17;0;50	33678;8	75515;0;0;0;
$GPXUP;3214;08:51:18;0;50	33678;8	75515;0;0;0;
$GPXUP;3214;08:51:19;0;50	33678;8	75515;0;0;0;
$GPXUP;3214;08:51:20;0;50	33678;8	75515;0;0;0;
$GPXUP;3214;08:51:21;0;50	33678;8	75515;0;0;0;
$GPXUP;3214;08:51:22;0;50	33678;8	75515;0;0;0;
$GPXUP;3214;08:51:23;0;50	33678;8	75515;0;0;0;
$GPXUP;3214;08:51:24;0;50	33678;8	75515;0;0;0;
$GPXUP;3214;08:51:25;0;50	33678;8	75515;0;0;0;
$GPXUP;3214;08:51:26;0;50	33678;8	75515;0;0;0;
$GPXUP;3214;08:51:27;0;50	33678;8	75515;0;0;0;
$GPXUP;3214;08:51:28;0;50	33678;8	75515;0;0;0;
$GPXUP;3214;08:51:29;0;50	33678;8	75515;0;0;0;
$GPXUP;3214;08:51:30;0;50	33678;8	75515;0;0;0;
$GPXUP;3214;08:51:31;0;50	33678;8	75515;0;0;0;
$GPXUP;3214;08:51:32;0;50	33678;8	75515;0;0;0;
$GPXUP;3214;08:51:33;0;50	33678;8	75515;0;0;0;
$GPXUP;3214;08:51:34;0;50	33678;8	75515;0;0;0;
$GPXUP;3214;08:51:35;0;50	33678;8	75515;0;0;0;
$GPXUP;3214;08:51:36;0;50	33678;8	75515;0;0;0;
$GPXUP;3214;08:51:37;0;50	33678;8	75515;0;0;0;
$GPXUP;3214;08:51:38;0;50	33678;8	75515;0;0;0;
$GPXUP;3214;08:51:39;0;50	33678;8	75515;0;0;0;
$GPXUP;3214;08:51:40;0;50	33678;8	75515;0;0;0;
$GPXUP;3214;08:51:41;0;50	33678;8	75515;0;0;0;
$GPXUP;3214;08:51:42;0;50	33678;8	75515;0;0;0;
$GPXUP;3214;08:51:43;0;50	33678;8	75515;0;0;0;
$GPXUP;3214;08:51:44;0;50	33678;8	75515;0;0;0;
$GPXUP;3214;08:51:45;0;50	33678;8	75515;0;0;0;
$GPXUP;3214;08:51:46;0;50	33678;8	75515;0;0;0;
$GPXUP;3214;08:51:47;0;50	33678;8	75515;0;0;0;
$GPXUP;3214;08:51:48;0;50	33678;8	75515;0;0;0;
$GPXUP;3214;08:51:49;0;50	33678;8	75515;0;0;0;
$GPXUP;3214;08:51:50;0;50	33678;8	75515;0;0;0;
$GPXUP;3214;08:51:51;0;50	33678;8	75515;0;0;0;
$GPXUP;3214;08:51:52;0;50	33678;8	75515;0;0;0;
$GPXUP;3214;08:51:53;0;50	33678;8	75515;0;0;0;
$GPXUP;3214;08:51:54;0;50	33678;8	75515;0;0;0;
$GPXUP;3214;08:51:55;0;50	33678;8	75515;0;0;0;
$GPXUP;3214;08:51:56;0;50	33678;8	75515;0;0;0;
$GPXUP;3214;08:51:57;0;50	33678;8	75515;0;0;0;
$GPXUP;3214;08:51:58;0;50	33678;8	75515;0;0;0;
$GPXUP;3214;08:51:59;0;50	33678;8	75515;0;0;0;
$GPXUP;3214;08:52:00;0;50	33678;8	75515;0;0;0;
$GPXUP;3214;08:52:01;0;50	33678;8	75515;0;0;0;
$GPXUP;3214;08:52:02;0;50	33678;8	75515;0;0;0;
$GPXUP;3214;08:52:03;0;50	33678;8	75515;0;0;0;
$GPXUP;3214;08:52:04;0;50	33678;8	75515;0;0;0;
$GPXUP;3214;08:52:05;0;50	33678;8	75515;0;0;0;
$GPXUP;3214;08:52:06;0;50	33678;8	75515;0;0;0;
$GPXUP;3214;08:52:07;0;50	33678;8	75515;0;0;0;
$GPXUP;3214;08:52:08;0;50	33678;8	75515;0;0;0;
$GPXUP;3214;08:52:09;0;50	33678;8	75515;0;0;0;
$GPXUP;3214;08:52:10;0;50	33678;8	75515;0;0;0;
$GPXUP;3214;08:52:11;0;50	33678;8	75515;0;0;0;
$GPXUP;3214;08:52:12;0;50	33678;8	75515;0;0;0;
$GPXUP;3214;08:52:13;0;50	33678;8	75515;0;0;0;
$GPXUP;3214;08:52:14;0;50	33678;8	75515;0;0;0;
$GPXUP;3214;08:52:15;0;50	33678;8	75515;0;0;0;
$GPXUP;3214;08:52:16;0;50	33678;8	75515;0;0;0;
$GPXUP;3214;08:52:17;0;50	33678;8	75515;0;0;0;
$GPXUP;3214;08:52:18;0;50	33678;8	75515;0;0;0;
$GPXUP;3214;08:52:19;0;50	33678;8	75515;0;0;0;
$GPXUP;3214;08:52:20;0;50	33678;8	75515;0;0;0;
$GPXUP;3214;08:52:21;0;50	33678;8	75515;0;0;0;
$GPXUP;3214;08:52:22;0;50	33678;8	75515;0;0;0;
$GPXUP;3214;08:52:23;0;50	33678;8	75515;0;0;0;
$GPXUP;3214;08:52:24;0;50	33678;8	75515;0;0;0;
$GPXUP;3214;08:52:25;0;50	33678;8	75515;0;0;0;
$GPXUP;3214;08:52:26;0;50	33678;8	75515;0;0;0;
$GPXUP;3214;08:52:27;0;50	33678;8	75515;0;0;0;
$GPXUP;3214;08:52:28;0;50	33678;8	75515;0;0;0;
$GPXUP;3214;08:52:29;0;50	33678;8	75515;0;0;0;
$GPXUP;3214;08:52:30;0;50	33678;8	75515;0;0;0;
$GPXUP;3214;08:52:31;0;50	33678;8	75515;0;0;0;
$GPXUP;3214;08:52:32;0;50	33678;8	75515;0;0;0;
$GPXUP;3214;08:52:33;0;50	33678;8	75515;0;0;0;
$GPXUP;3214;08:52:34;0;50	33678;8	75515;0;0;0;
$GPXUP;3214;08:52:35;0;50	33678;8	75515;0;0;0;
$GPXUP;3214;08:52:36;0;50	33678;8	75515;0;0;0;
$GPXUP;3214;08:52:37;0;50	33678;8	75515;0;0;0;
$GPXUP;3214;08:52:38;0;50	33678;8	75515;0;0;0;
$GPXUP;3214;08:52:39;0;50	33678;8	75515;0;0;0;
$GPXUP;3214;08:52:40;0;50	33678;8	75515;0;0;0;
$GPXUP;3214;08:52:41;0;50	33678;8	75515;0;0;0;
$GPXUP;3214;08:52:42;0;50	33678;8	75515;0;0;0;
$GPXUP;3214;08:52:43;0;50	33678;8	75515;0;0;0;
$GPXUP;3214;08:52:44;0;50	33678;8	75515;0;0;0;
$GPXUP;3214;08:52:45;0;50	33678;8	75515;0;0;0;
$GPXUP;3214;08:52:46;0;50	33678;8	75515;0;0;0;
$GPXUP;3214;08:52:47;0;50	33678;8	75515;0;0;0;
$GPXUP;3214;08:52:48;0;50	33678;8	75515;0;0;0;
$GPXUP;3214;08:52:49;0;50	33678;8	75515;0;0;0;
$GPXUP;3214;08:52:50;0;50	33678;8	75515;0;0;0;
$GPXUP;3214;08:52:51;0;50	33678;8	75515;0;0;0;
$GPXUP;3214;08:52:52;0;50	33678;8	75515;0;0;0;
$GPXUP;3214;08:52:53;0;50	33678;8	75515;0;0;0;
$GPXUP;3214;08:52:54;0;50	33678;8	75515;0;0;0;
$GPXUP;3214;08:52:55;0;50	33678;8	75515;0;0;0;
$GPXUP;3214;08:52:56;0;50	33678;8	75515;0;0;0;
$GPXUP;3214;08:52:57;0;50	33678;8	75515;0;0;0;
$GPXUP;3214;08:52:58;0;50	33678;8	75515;0;0;0;
$GPXUP;3214;08:52:59;0;50	33678;8	75515;0;0;0;
$GPXUP;3214;08:53:00;0;50	33678;8	75515;0;0;0;
$GPXUP;3214;08:53:01;0;50	33678;8	75515;0;0;0;
$GPXUP;3214;08:53:02;0;50	33678;8	75515;0;0;0;
$GPXUP;3214;08:53:03;0;50	33678;8	75515;0;0;0;
$GPXUP;3214;08:53:04;0;50	33678;8	75515;0;0;0;
$GPXUP;3214;08:53:05;0;50	33678;8	75515;0;0;0;
$GPXUP;3214;08:53:06;0;50	33678;8	75515;0;0;0;
$GPXUP;3214;08:53:07;0;50	33678;8	75515;0;0;0;
$GPXUP;3214;08:53:08;0;50	33678;8	75515;0;0;0;
$GPXUP;3214;08:53:09;0;50	33678;8	75515;0;0;0;
$GPXUP;3214;08:53:10;0;50	33678;8	75515;0;0;0;
$GPXUP;3214;08:53:11;0;50	33678;8	75515;0;0;0;
$GPXUP;3214;08:53:12;0;50	33678;8	75515;0;0;0;
$GPXUP;3214;08:53:13;0;50	33678;8	75515;0;0;0;
$GPXUP;3214;08:53:14;0;50	33678;8	75515;0;0;0;
$GPXUP;3214;08:53:15;0;50	33678;8	75515;0;0;0;
$GPXUP;3214;08:53:16;0;50	33678;8	75515;0;0;0;
$GPXUP;3214;08:53:17;0;50	33678;8	75515;0;0;0;
$GPXUP;3214;08:53:18;0;50	33678;8	75515;0;0;0;
$GPXUP;3214;08:53:19;0;50	33678;8	75515;0;0;0;
$GPXUP;3214;08:53:20;0;50	33678;8	75515;0;0;0;
$GPXUP;3214;08:53:21;0;50	33678;8	75515;0;0;0;
$GPXUP;3214;08:53:22;0;50	33678;8	75515;0;0;0;
$GPXUP;3214;08:53:23;0;50	33678;8	75515;0;0;0;
$GPXUP;3214;08:53:24;0;50	33678;8	75515;0;0;0;
$GPXUP;3214;08:53:25;0;50	33678;8	75515;0;0;0;
$GPXUP;3214;08:53:26;0;50	33678;8	75515;0;0;0;
$GPXUP;3214;08:53:27;0;50	33678;8	75515;0;0;0;
$GPXUP;3214;08:53:28;0;50	33678;8	75515;0;0;0;
$GPXUP;3214;08:53:29;0;50	33678;8	75515;0;0;0;
$GPXUP;3214;08:53:30;0;50	33678;8	75515;0;0;0;
$GPXUP;3214;08:53:31;0;50	33678;8	75515;0;0;0;
$GPXUP;3214;08:53:32;0;50	33678;8	75515;0;0;0;
$GPXUP;3214;08:53:33;0;50	33678;8	75515;0;0;0;
$GPXUP;3214;08:53:34;0;50	33678;8	75515;0;0;0;
$GPXUP;3214;08:53:35;0;50	33678;8	75515;0;0;0;
$GPXUP;3214;08:53:36;0;50	33678;8	75515;0;0;0;
$GPXUP;3214;08:53:37;0;50	33678;8	75515;0;0;0;
$GPXUP;3214;08:53:38;0;50	33678;8	75515;0;0;0;
$GPXUP;3214;08:53:39;0;50	33678;8	75515;0;0;0;
$GPXUP;3214;08:53:40;0;50	33678;8	75515;0;0;0;
$GPXUP;3214;08:53:41;0;50	33678;8	75515;0;0;0;
$GPXUP;3214;08:53:42;0;50	33678;8	75515;0;0;0;
$GPXUP;3214;08:53:43;0;50	33678;8	75515;0;0;0;
$GPXUP;3214;08:53:44;0;50	33678;8	75515;0;0;0;
$GPXUP;3214;08:53:45;0;50	33678;8	75515;0;0;0;
$GPXUP;3214;08:53:46;0;50	33678;8	75515;0;0;0;
$GPXUP;3214;08:53:47;0;50	33678;8	75515;0;0;0;
$GPXUP;3214;08:53:48;0;50	33678;8	75515;0;0;0;
$GPXUP;3214;08:53:49;0;50	33678;8	75515;0;0;0;
$GPXUP;3214;08:53:50;0;50	33678;8	75515;0;0;0;
$GPXUP;3214;08:53:51;0;50	33678;8	75515;0;0;0;
$GPXUP;3214;08:53:52;0;50	33678;8	75515;0;0;0;
$GPXUP;3214;08:53:53;0;50	33678;8	75515;0;0;0;
$GPXUP;3214;08:53:54;0;50	33678;8	75515;0;0;0;
$GPXUP;3214;08:53:55;0;50	33678;8	75515;0;0;0;
$GPXUP;3214;08:53:56;0;50	33678;8	75515;0;0;0;
$GPXUP;3214;08:53:57;0;50	33678;8	75515;0;0;0;
$GPXUP;3214;08:53:58;0;50	33678;8	75515;0;0;0;
$GPXUP;3214;08:53:59;0;50	33678;8	75515;0;0;0;
$GPXUP;3214;08:54:00;0;50	33678;8	75515;0;0;0;
$GPXUP;3214;08:54:01;0;50	33678;8	75515;0;0;0;
$GPXUP;3214;08:54:02;0;50	33678;8	75515;0;0;0;
$GPXUP;3214;08:54:03;0;50	33678;8	75515;0;0;0;
$GPXUP;3214;08:54:04;0;50	33678;8	75515;0;0;0;
$GPXUP;3214;08:54:05;0;50	33678;8	75515;0;0;0;
$GPXUP;3214;08:54:06;0;50	33678;8	75515;0;0;0;
$GPXUP;3214;08:54:07;0;50	33678;8	75515;0;0;0;
$GPXUP;3214;08:54:08;0;50	33678;8	75515;0;0;0;
$GPXUP;3214;08:54:09;0;50	33678;8	75515;0;0;0;
$GPXUP;3214;08:54:10;0;50	33678;8	75515;0;0;0;
$GPXUP;3214;08:54:11;0;50	33678;8	75515;0;0;0;
$GPXUP;3214;08:54:12;0;50	33678;8	75515;0;0;0;
$GPXUP;3214;08:54:13;0;50	33678;8	75515;0;0;0;
$GPXUP;3214;08:54:14;0;50	33678;8	75515;0;0;0;
$GPXUP;3214;08:54:15;0;50	33678;8	75515;0;0;0;
$GPXUP;3214;08:54:16;0;50	33678;8	75515;0;0;0;
$GPXUP;3214;08:54:17;0;50	33678;8	75515;0;0;0;
$GPXUP;3214;08:54:18;0;50	33678;8	75515;0;0;0;
$GPXUP;3214;08:54:19;0;50	33678;8	75515;0;0;0;
$GPXUP;3214;08:54:20;0;50	33678;8	75515;0;0;0;
$GPXUP;3214;08:54:21;0;50	33678;8	75515;0;0;0;
$GPXUP;3214;08:54:22;0;50	33678;8	75515;0;0;0;
$GPXUP;3214;08:54:23;0;50	33678;8	75515;0;0;0;
$GPXUP;3214;08:54:24;0;50	33678;8	75515;0;0;0;
$GPXUP;3214;08:54:25;0;50	33678;8	75515;0;0;0;
$GPXUP;3214;08:54:26;0;50	33678;8	75515;0;0;0;
$GPXUP;3214;08:54:27;0;50	33678;8	75515;0;0;0;
$GPXUP;3214;08:54:28;0;50	33678;8	75515;0;0;0;
$GPXUP;3214;08:54:29;0;50	33678;8	75515;0;0;0;
$GPXUP;3214;08:54:30;0;50	33678;8	75515;0;0;0;
$GPXUP;3214;08:54:31;0;50	33678;8	75515;0;0;0;
$GPXUP;3214;08:54:32;0;50	33678;8	75515;0;0;0;
$GPXUP;3214;08:54:33;0;50	33678;8	75515;0;0;0;
$GPXUP;3214;08:54:34;0;50	33678;8	75515;0;0;0;
$GPXUP;3214;08:54:35;0;50	33678;8	75515;0;0;0;
$GPXUP;3214;08:54:36;0;50	33678;8	75515;0;0;0;
$GPXUP;3214;08:54:37;0;50	33678;8	75515;0;0;0;
$GPXUP;3214;08:54:38;0;50	33678;8	75515;0;0;0;
$GPXUP;3214;08:54:39;0;50	33678;8	75515;0;0;0;
$GPXUP;3214;08:54:40;0;50	33678;8	75515;0;0;0;
$GPXUP;3214;08:54:41;0;50	33678;8	75515;0;0;0;
$GPXUP;3214;08:54:42;0;50	33678;8	75515;0;0;0;
$GPXUP;3214;08:54:43;0;50	33678;8	75515;0;0;0;
$GPXUP;3214;08:54:44;0;50	33678;8	75515;0;0;0;
$GPXUP;3214;08:54:45;0;50	33678;8	75515;0;0;0;
$GPXUP;3214;08:54:46;0;50	33678;8	75515;0;0;0;
$GPXUP;3214;08:54:47;0;50	33678;8	75515;0;0;0;
$GPXUP;3214;08:54:48;0;50	33678;8	75515;0;0;0;
$GPXUP;3214;08:54:49;0;50	33678;8	75515;0;0;0;
$GPXUP;3214;08:54:50;0;50	33678;8	75515;0;0;0;
$GPXUP;3214;08:54:51;0;50	33678;8	75515;0;0;0;
$GPXUP;3214;08:54:52;0;50	33678;8	75515;0;0;0;
$GPXUP;3214;08:54:53;0;50	33678;8	75515;0;0;0;
$GPXUP;3214;08:54:54;0;50	33678;8	75515;0;0;0;
$GPXUP;3214;08:54:55;0;50	33678;8	75515;0;0;0;
$GPXUP;3214;08:54:56;0;50	33678;8	75515;0;0;0;
$GPXUP;3214;08:54:57;0;50	33678;8	75515;0;0;0;
$GPXUP;3214;08:54:58;0;50	33678;8	75515;0;0;0;
$GPXUP;3214;08:54:59;0;50	33678;8	75515;0;0;0;
$GPXUP;3214;08:55:00;0;50	33678;8	75515;0;0;0;
$GPXUP;3214;08:55:01;0;50	33678;8	75515;0;0;0;
$GPXUP;3214;08:55:02;0;50	33678;8	75515;0;0;0;
$GPXUP;3214;08:55:03;0;50	33678;8	75515;0;0;0;
$GPXUP;3214;08:55:04;0;50	33678;8	75515;0;0;0;
$GPXUP;3214;08:55:05;0;50	33678;8	75515;0;0;0;
$GPXUP;3214;08:55:06;0;50	33678;8	75515;0;0;0;
$GPXUP;3214;08:55:07;0;50	33678;8	75515;0;0;0;
$GPXUP;3214;08:55:08;0;50	33678;8	75515;0;0;0;
$GPXUP;3214;08:55:09;0;50	33678;8	75515;0;0;0;
$GPXUP;3214;08:55:10;0;50	33678;8	75515;0;0;0;
$GPXUP;3214;08:55:11;0;50	33678;8	75515;0;0;0;
$GPXUP;3214;08:55:12;0;50	33678;8	75515;0;0;0;
$GPXUP;3214;08:55:13;0;50	33678;8	75515;0;0;0;
$GPXUP;3214;08:55:14;0;50	33678;8	75515;0;0;0;
$GPXUP;3214;08:55:15;0;50	33678;8	75515;0;0;0;
$GPXUP;3214;08:55:16;0;50	33678;8	75515;0;0;0;
$GPXUP;3214;08:55:17;0;50	33678;8	75515;0;0;0;
$GPXUP;3214;08:55:18;0;50	33678;8	75515;0;0;0;
$GPXUP;3214;08:55:19;0;50	33678;8	75515;0;0;0;
$GPXUP;3214;08:55:20;0;50	33678;8	75515;0;0;0;
$GPXUP;3214;08:55:21;0;50	33678;8	75515;0;0;0;
$GPXUP;3214;08:55:22;0;50	33678;8	75515;0;0;0;
$GPXUP;3214;08:55:23;0;50	33678;8	75515;0;0;0;
$GPXUP;3214;08:55:24;0;50	33678;8	75515;0;0;0;
$GPXUP;3214;08:55:25;0;50	33678;8	75515;0;0;0;
$GPXUP;3214;08:55:26;0;50	33678;8	75515;0;0;0;
$GPXUP;3214;08:55:27;0;50	33678;8	75515;0;0;0;
$GPXUP;3214;08:55:28;0;50	33678;8	75515;0;0;0;
$GPXUP;3214;08:55:29;0;50	33678;8	75515;0;0;0;
$GPXUP;3214;08:55:30;0;50	33678;8	75515;0;0;0;
$GPXUP;3214;08:55:31;0;50	33678;8	75515;0;0;0;
$GPXUP;3214;08:55:32;0;50	33678;8	75515;0;0;0;
$GPXUP;3214;08:55:33;0;50	33678;8	75515;0;0;0;
$GPXUP;3214;08:55:34;0;50	33678;8	75515;0;0;0;
$GPXUP;3214;08:55:35;0;50	33678;8	75515;0;0;0;
$GPXUP;3214;08:55:36;0;50	33678;8	75515;0;0;0;
$GPXUP;3214;08:55:37;0;50	33678;8	75515;0;0;0;
$GPXUP;3214;08:55:38;0;50	33678;8	75515;0;0;0;
$GPXUP;3214;08:55:39;0;50	33678;8	75515;0;0;0;
$GPXUP;3214;08:55:40;0;50	33678;8	75515;0;0;0;
$GPXUP;3214;08:55:41;0;50	33678;8	75515;0;0;0;
$GPXUP;3214;08:55:42;0;50	33678;8	75515;0;0;0;
$GPXUP;3214;08:55:43;0;50	33678;8	75515;0;0;0;
$GPXUP;3214;08:55:44;0;50	33678;8	75515;0;0;0;
$GPXUP;3214;08:55:45;0;50	33678;8	75515;0;0;0;
$GPXUP;3214;08:55:46;0;50	33678;8	75515;0;0;0;
$GPXUP;3214;08:55:47;0;50	33678;8	75515;0;0;0;
$GPXUP;3214;08:55:48;0;50	33678;8	75515;0;0;0;
$GPXUP;3214;08:55:49;0;50	33678;8	75515;0;0;0;
$GPXUP;3214;08:55:50;0;50	33678;8	75515;0;0;0;
$GPXUP;3214;08:55:51;0;50	33678;8	75515;0;0;0;
$GPXUP;3214;08:55:52;0;50	33678;8	75515;0;0;0;
$GPXUP;3214;08:55:53;0;50	33678;8	75515;0;0;0;
$GPXUP;3214;08:55:54;0;50	33678;8	75515;0;0;0;
$GPXUP;3214;08:55:55;0;50	33678;8	75515;0;0;0;
$GPXUP;3214;08:55:56;0;50	33678;8	75515;0;0;0;
$GPXUP;3214;08:55:57;0;50	33678;8	75515;0;0;0;
$GPXUP;3214;08:55:58;0;50	33678;8	75515;0;0;0;
$GPXUP;3214;08:55:59;0;50	33678;8	75515;0;0;0;
$GPXUP;3214;08:56:00;0;50	33678;8	75515;0;0;0;
$GPXUP;3214;08:56:01;0;50	33678;8	75515;0;0;0;
$GPXUP;3214;08:56:02;0;50	33678;8	75515;0;0;0;
$GPXUP;3214;08:56:03;0;50	33678;8	75515;0;0;0;
$GPXUP;3214;08:56:04;0;50	33678;8	75515;0;0;0;
$GPXUP;3214;08:56:05;0;50	33678;8	75515;0;0;0;
$GPXUP;3214;08:56:06;0;50	33678;8	75515;0;0;0;
$GPXUP;3214;08:56:07;0;50	33678;8	75515;0;0;0;
$GPXUP;3214;08:56:08;0;50	33678;8	75515;0;0;0;
$GPXUP;3214;08:56:09;0;50	33678;8	75515;0;0;0;
$GPXUP;3214;08:56:10;0;50	33678;8	75515;0;0;0;
$GPXUP;3214;08:56:11;0;50	33678;8	75515;0;0;0;
$GPXUP;3214;08:56:12;0;50	33678;8	75515;0;0;0;
$GPXUP;3214;08:56:13;0;50	33678;8	75515;0;0;0;
$GPXUP;3214;08:56:14;0;50	33678;8	75515;0;0;0;
$GPXUP;3214;08:56:15;0;50	33678;8	75515;0;0;0;
$GPXUP;3214;08:56:16;0;50	33678;8	75515;0;0;0;
$GPXUP;3214;08:56:17;0;50	33678;8	75515;0;0;0;
$GPXUP;3214;08:56:18;0;50	33678;8	75515;0;0;0;
$GPXUP;3214;08:56:19;0;50	33678;8	75515;0;0;0;
$GPXUP;3214;08:56:20;0;50	33678;8	75515;0;0;0;
$GPXUP;3214;08:56:21;0;50	33678;8	75515;0;0;0;
$GPXUP;3214;08:56:22;0;50	33678;8	75515;0;0;0;
$GPXUP;3214;08:56:23;0;50	33678;8	75515;0;0;0;
$GPXUP;3214;08:56:24;0;50	33678;8	75515;0;0;0;
$GPXUP;3214;08:56:25;0;50	33678;8	75515;0;0;0;
$GPXUP;3214;08:56:26;0;50	33678;8	75515;0;0;0;
$GPXUP;3214;08:56:27;0;50	33678;8	75515;0;0;0;
$GPXUP;3214;08:56:28;0;50	33678;8	75515;0;0;0;
$GPXUP;3214;08:56:29;0;50	33678;8	75515;0;0;0;
$GPXUP;3214;08:56:30;0;50	33678;8	75515;0;0;0;
$GPXUP;3214;08:56:31;0;50	33678;8	75515;0;0;0;
$GPXUP;3214;08:56:32;0;50	33678;8	75515;0;0;0;
$GPXUP;3214;08:56:33;0;50	33678;8	75515;0;0;0;
$GPXUP;3214;08:56:34;0;50	33678;8	75515;0;0;0;
$GPXUP;3214;08:56:35;0;50	33678;8	75515;0;0;0;
$GPXUP;3214;08:56:36;0;50	33678;8	75515;0;0;0;
$GPXUP;3214;08:56:37;0;50	33678;8	75515;0;0;0;
$GPXUP;3214;08:56:38;0;50	33678;8	75515;0;0;0;
$GPXUP;3214;08:56:39;0;50	33678;8	75515;0;0;0;
$GPXUP;3214;08:56:40;0;50	33678;8	75515;0;0;0;
$GPXUP;3214;08:56:41;0;50	33678;8	75515;0;0;0;
$GPXUP;3214;08:56:42;0;50	33678;8	75515;0;0;0;
$GPXUP;3214;08:56:43;0;50	33678;8	75515;0;0;0;
$GPXUP;3214;08:56:44;0;50	33678;8	75515;0;0;0;
$GPXUP;3214;08:56:45;0;50	33678;8	75515;0;0;0;
$GPXUP;3214;08:56:46;0;50	33678;8	75515;0;0;0;
$GPXUP;3214;08:56:47;0;50	33678;8	75515;0;0;0;
$GPXUP;3214;08:56:48;0;50	33678;8	75515;0;0;0;
$GPXUP;3214;08:56:49;0;50	33678;8	75515;0;0;0;
$GPXUP;3214;08:56:50;0;50	33678;8	75515;0;0;0;
$GPXUP;3214;08:56:51;0;50	33678;8	75515;0;0;0;
$GPXUP;3214;08:56:52;0;50	33678;8	75515;0;0;0;
$GPXUP;3214;08:56:53;0;50	33678;8	75515;0;0;0;
$GPXUP;3214;08:56:54;0;50	33678;8	75515;0;0;0;
$GPXUP;3214;08:56:55;0;50	33678;8	75515;0;0;0;
$GPXUP;3214;08:56:56;0;50	33678;8	75515;0;0;0;
$GPXUP;3214;08:56:57;0;50	33678;8	75515;0;0;0;
$GPXUP;3214;08:56:58;0;50	33678;8	75515;0;0;0;
$GPXUP;3214;08:56:59;0;50	33678;8	75515;0;0;0;
$GPXUP;3214;08:57:00;0;50	33678;8	75515;0;0;0;
$GPXUP;3214;08:57:01;0;50	33678;8	75515;0;0;0;
$GPXUP;3214;08:57:02;0;50	33678;8	75515;0;0;0;
$GPXUP;3214;08:57:03;0;50	33678;8	75515;0;0;0;
$GPXUP;3214;08:57:04;0;50	33678;8	75515;0;0;0;
$GPXUP;3214;08:57:05;0;50	33678;8	75515;0;0;0;
$GPXUP;3214;08:57:06;0;50	33678;8	75515;0;0;0;
$GPXUP;3214;08:57:07;0;50	33678;8	75515;0;0;0;
$GPXUP;3214;08:57:08;0;50	33678;8	75515;0;0;0;
$GPXUP;3214;08:57:09;0;50	33678;8	75515;0;0;0;
$GPXUP;3214;08:57:10;0;50	33678;8	75515;0;0;0;
$GPXUP;3214;08:57:11;0;50	33678;8	75515;0;0;0;
$GPXUP;3214;08:57:12;0;50	33678;8	75515;0;0;0;
$GPXUP;3214;08:57:13;0;50	33678;8	75515;0;0;0;
$GPXUP;3214;08:57:14;0;50	33678;8	75515;0;0;0;
$GPXUP;3214;08:57:15;0;50	33678;8	75515;0;0;0;
$GPXUP;3214;08:57:16;0;50	33678;8	75515;0;0;0;
$GPXUP;3214;08:57:17;0;50	33678;8	75515;0;0;0;
$GPXUP;3214;08:57:18;0;50	33678;8	75515;0;0;0;
$GPXUP;3214;08:57:19;0;50	33678;8	75515;0;0;0;
$GPXUP;3214;08:57:20;0;50	33678;8	75515;0;0;0;
$GPXUP;3214;08:57:21;0;50	33678;8	75515;0;0;0;
$GPXUP;3214;08:57:22;0;50	33678;8	75515;0;0;0;
$GPXUP;3214;08:57:23;0;50	33678;8	75515;0;0;0;
$GPXUP;3214;08:57:24;0;50	33678;8	75515;0;0;0;
$GPXUP;3214;08:57:25;0;50	33678;8	75515;0;0;0;
$GPXUP;3214;08:57:26;0;50	33678;8	75515;0;0;0;
$GPXUP;3214;08:57:27;0;50	33678;8	75515;0;0;0;
$GPXUP;3214;08:57:28;0;50	33678;8	75515;0;0;0;
$GPXUP;3214;08:57:29;0;50	33678;8	75515;0;0;0;
$GPXUP;3214;08:57:30;0;50	33678;8	75515;0;0;0;
$GPXUP;3214;08:57:31;0;50	33678;8	75515;0;0;0;
$GPXUP;3214;08:57:32;0;50	33678;8	75515;0;0;0;
$GPXUP;3214;08:57:33;0;50	33678;8	75515;0;0;0;
$GPXUP;3214;08:57:34;0;50	33678;8	75515;0;0;0;
$GPXUP;3214;08:57:35;0;50	33678;8	75515;0;0;0;
$GPXUP;3214;08:57:36;0;50	33678;8	75515;0;0;0;
$GPXUP;3214;08:57:37;0;50	33678;8	75515;0;0;0;
$GPXUP;3214;08:57:38;0;50	33678;8	75515;0;0;0;
$GPXUP;3214;08:57:39;0;50	33678;8	75515;0;0;0;
$GPXUP;3214;08:57:40;0;50	33678;8	75515;0;0;0;
$GPXUP;3214;08:57:41;0;50	33678;8	75515;0;0;0;
$GPXUP;3214;08:57:42;0;50	33678;8	75515;0;0;0;
$GPXUP;3214;08:57:43;0;50	33678;8	75515;0;0;0;
$GPXUP;3214;08:57:44;0;50	33678;8	75515;0;0;0;
$GPXUP;3214;08:57:45;0;50	33678;8	75515;0;0;0;
$GPXUP;3214;08:57:46;0;50	33678;8	75515;0;0;0;
$GPXUP;3214;08:57:47;0;50	33678;8	75515;0;0;0;
$GPXUP;3214;08:57:48;0;50	33678;8	75515;0;0;0;
$GPXUP;3214;08:57:49;0;50	33678;8	75515;0;0;0;
$GPXUP;3214;08:57:50;0;50	33678;8	75515;0;0;0;
$GPXUP;3214;08:57:51;0;50	33678;8	75515;0;0;0;
$GPXUP;3214;08:57:52;0;50	33678;8	75515;0;0;0;
$GPXUP;3214;08:57:53;0;50	33678;8	75515;0;0;0;
$GPXUP;3214;08:57:54;0;50	33678;8	75515;0;0;0;
$GPXUP;3214;08:57:55;0;50	33678;8	75515;0;0;0;
$GPXUP;3214;08:57:56;0;50	33678;8	75515;0;0;0;
$GPXUP;3214;08:57:57;0;50	33678;8	75515;0;0;0;
$GPXUP;3214;08:57:58;0;50	33678;8	75515;0;0;0;
$GPXUP;3214;08:57:59;0;50	33678;8	75515;0;0;0;
$GPXUP;3214;08:58:00;0;50	33678;8	75515;0;0;0;
$GPXUP;3214;08:58:01;0;50	33678;8	75515;0;0;0;
$GPXUP;3214;08:58:02;0;50	33678;8	75515;0;0;0;
$GPXUP;3214;08:58:03;0;50	33678;8	75515;0;0;0;
$GPXUP;3214;08:58:04;0;50	33678;8	75515;0;0;0;
$GPXUP;3214;08:58:05;0;50	33678;8	75515;0;0;0;
$GPXUP;3214;08:58:06;0;50	33678;8	75515;0;0;0;
$GPXUP;3214;08:58:07;0;50	33678;8	75515;0;0;0;
$GPXUP;3214;08:58:08;0;50	33678;8	75515;0;0;0;
$GPXUP;3214;08:58:09;0;50	33678;8	75515;0;0;0;
$GPXUP;3214;08:58:10;0;50	33678;8	75515;0;0;0;
$GPXUP;3214;08:58:11;0;50	33678;8	75515;0;0;0;
$GPXUP;3214;08:58:12;0;50	33678;8	75515;0;0;0;
$GPXUP;3214;08:58:13;0;50	33678;8	75515;0;0;0;
$GPXUP;3214;08:58:14;0;50	33678;8	75515;0;0;0;
$GPXUP;3214;08:58:15;0;50	33678;8	75515;0;0;0;
$GPXUP;3214;08:58:16;0;50	33678;8	75515;0;0;0;
$GPXUP;3214;08:58:17;0;50	33678;8	75515;0;0;0;
$GPXUP;3214;08:58:18;0;50	33678;8	75515;0;0;0;
$GPXUP;3214;08:58:19;0;50	33678;8	75515;0;0;0;
$GPXUP;3214;08:58:20;0;50	33678;8	75515;0;0;0;
$GPXUP;3214;08:58:21;0;50	33678;8	75515;0;0;0;
$GPXUP;3214;08:58:22;0;50	33678;8	75515;0;0;0;
$GPXUP;3214;08:58:23;0;50	33678;8	75515;0;0;0;
$GPXUP;3214;08:58:24;0;50	33678;8	75515;0;0;0;
$GPXUP;3214;08:58:25;0;50	33678;8	75515;0;0;0;
$GPXUP;3214;08:58:26;0;50	33678;8	75515;0;0;0;
$GPXUP;3214;08:58:27;0;50	33678;8	75515;0;0;0;
$GPXUP;3214;08:58:28;0;50	33678;8	75515;0;0;0;
$GPXUP;3214;08:58:29;0;50	33678;8	75515;0;0;0;
$GPXUP;3214;08:58:30;0;50	33678;8	75515;0;0;0;
$GPXUP;3214;08:58:31;0;50	33678;8	75515;0;0;0;
$GPXUP;3214;08:58:32;0;50	33678;8	75515;0;0;0;
$GPXUP;3214;08:58:33;0;50	33678;8	75515;0;0;0;
$GPXUP;3214;08:58:34;0;50	33678;8	75515;0;0;0;
$GPXUP;3214;08:58:35;0;50	33678;8	75515;0;0;0;
$GPXUP;3214;08:58:36;0;50	33678;8	75515;0;0;0;
$GPXUP;3214;08:58:37;0;50	33678;8	75515;0;0;0;
$GPXUP;3214;08:58:38;0;50	33678;8	75515;0;0;0;
$GPXUP;3214;08:58:39;0;50	33678;8	75515;0;0;0;
$GPXUP;3214;08:58:40;0;50	33678;8	75515;0;0;0;
$GPXUP;3214;08:58:41;0;50	33678;8	75515;0;0;0;
$GPXUP;3214;08:58:42;0;50	33678;8	75515;0;0;0;
$GPXUP;3214;08:58:43;0;50	33678;8	75515;0;0;0;
$GPXUP;3214;08:58:44;0;50	33678;8	75515;0;0;0;
$GPXUP;3214;08:58:45;0;50	33678;8	75515;0;0;0;
$GPXUP;3214;08:58:46;0;50	33678;8	75515;0;0;0;
$GPXUP;3214;08:58:47;0;50	33678;8	75515;0;0;0;
$GPXUP;3214;08:58:48;0;50	33678;8	75515;0;0;0;
$GPXUP;3214;08:58:49;0;50	33678;8	75515;0;0;0;
$GPXUP;3214;08:58:50;0;50	33678;8	75515;0;0;0;
$GPXUP;3214;08:58:51;0;50	33678;8	75515;0;0;0;
$GPXUP;3214;08:58:52;0;50	33678;8	75515;0;0;0;
$GPXUP;3214;08:58:53;0;50	33678;8	75515;0;0;0;
$GPXUP;3214;08:58:54;0;50	33678;8	75515;0;0;0;
$GPXUP;3214;08:58:55;0;50	33678;8	75515;0;0;0;
$GPXUP;3214;08:58:56;0;50	33678;8	75515;0;0;0;
$GPXUP;3214;08:58:57;0;50	33678;8	75515;0;0;0;
$GPXUP;3214;08:58:58;0;50	33678;8	75515;0;0;0;
$GPXUP;3214;08:58:59;0;50	33678;8	75515;0;0;0;
$GPXUP;3214;08:59:00;0;50	33678;8	75515;0;0;0;
$GPXUP;3214;08:59:01;0;50	33678;8	75515;0;0;0;
$GPXUP;3214;08:59:02;0;50	33678;8	75515;0;0;0;
$GPXUP;3214;08:59:03;0;50	33678;8	75515;0;0;0;
$GPXUP;3214;08:59:04;0;50	33678;8	75515;0;0;0;
$GPXUP;3214;08:59:05;0;50	33678;8	75515;0;0;0;
$GPXUP;3214;08:59:06;0;50	33678;8	75515;0;0;0;
$GPXUP;3214;08:59:07;0;50	33678;8	75515;0;0;0;
$GPXUP;3214;08:59:08;0;50	33678;8	75515;0;0;0;
$GPXUP;3214;08:59:09;0;50	33678;8	75515;0;0;0;
$GPXUP;3214;08:59:10;0;50	33678;8	75515;0;0;0;
$GPXUP;3214;08:59:11;0;50	33678;8	75515;0;0;0;
$GPXUP;3214;08:59:12;0;50	33678;8	75515;0;0;0;
$GPXUP;3214;08:59:13;0;50	33678;8	75515;0;0;0;
$GPXUP;3214;08:59:14;0;50	33678;8	75515;0;0;0;
$GPXUP;3214;08:59:15;0;50	33678;8	75515;0;0;0;
$GPXUP;3214;08:59:16;0;50	33678;8	75515;0;0;0;
$GPXUP;3214;08:59:17;0;50	33678;8	75515;0;0;0;
$GPXUP;3214;08:59:18;0;50	33678;8	75515;0;0;0;
$GPXUP;3214;08:59:19;0;50	33678;8	75515;0;0;0;
$GPXUP;3214;08:59:20;0;50	33678;8	75515;0;0;0;
$GPXUP;3214;08:59:21;0;50	33678;8	75515;0;0;0;
$GPXUP;3214;08:59:22;0;50	33678;8	75515;0;0;0;
$GPXUP;3214;08:59:23;0;50	33678;8	75515;0;0;0;
$GPXUP;3214;08:59:24;0;50	33678;8	75515;0;0;0;
$GPXUP;3214;08:59:25;0;50	33678;8	75515;0;0;0;
$GPXUP;3214;08:59:26;0;50	33678;8	75515;0;0;0;
$GPXUP;3214;08:59:27;0;50	33678;8	75515;0;0;0;
$GPXUP;3214;08:59:28;0;50	33678;8	75515;0;0;0;
$GPXUP;3214;08:59:29;0;50	33678;8	75515;0;0;0;
$GPXUP;3214;08:59:30;0;50	33678;8	75515;0;0;0;
$GPXUP;3214;08:59:31;0;50	33678;8	75515;0;0;0;
$GPXUP;3214;08:59:32;0;50	33678;8	75515;0;0;0;
$GPXUP;3214;08:59:33;0;50	33678;8	75515;0;0;0;
$GPXUP;3214;08:59:34;0;50	33678;8	75515;0;0;0;
$GPXUP;3214;08:59:35;0;50	33678;8	75515;0;0;0;
$GPXUP;3214;08:59:36;0;50	33678;8	75515;0;0;0;
$GPXUP;3214;08:59:37;0;50	33678;8	75515;0;0;0;
$GPXUP;3214;08:59:38;0;50	33678;8	75515;0;0;0;
$GPXUP;3214;08:59:39;0;50	33678;8	75515;0;0;0;
$GPXUP;3214;08:59:40;0;50	33678;8	75515;0;0;0;
$GPXUP;3214;08:59:41;0;50	33678;8	75515;0;0;0;
$GPXUP;3214;08:59:42;0;50	33678;8	75515;0;0;0;
$GPXUP;3214;08:59:43;0;50	33678;8	75515;0;0;0;
$GPXUP;3214;08:59:44;0;50	33678;8	75515;0;0;0;
$GPXUP;3214;08:59:45;0;50	33678;8	75515;0;0;0;
$GPXUP;3214;08:59:46;0;50	33678;8	75515;0;0;0;
$GPXUP;3214;08:59:47;0;50	33678;8	75515;0;0;0;
$GPXUP;3214;08:59:48;0;50	33678;8	75515;0;0;0;
$GPXUP;3214;08:59:49;0;50	33678;8	75515;0;0;0;
$GPXUP;3214;08:59:50;0;50	33678;8	75515;0;0;0;
$GPXUP;3214;08:59:51;0;50	33678;8	75515;0;0;0;
$GPXUP;3214;08:59:52;0;50	33678;8	75515;0;0;0;
$GPXUP;3214;08:59:53;0;50	33678;8	75515;0;0;0;
$GPXUP;3214;08:59:54;0;50	33678;8	75515;0;0;0;
$GPXUP;3214;08:59:55;0;50	33678;8	75515;0;0;0;
$GPXUP;3214;08:59:56;0;50	33678;8	75515;0;0;0;
$GPXUP;3214;08:59:57;0;50	33678;8	75515;0;0;0;
$GPXUP;3214;08:59:58;0;50	33678;8	75515;0;0;0;
$GPXUP;3214;08:59:59;0;50	33678;8	75515;0;0;0;
$GPXUP;3214;09:00:00;0;50	33678;8	75515;0;0;0;
$GPXUP;3214;09:00:01;0;50	33678;8	75515;0;0;0;
$GPXUP;3214;09:00:02;0;50	33678;8	75515;0;0;0;
$GPXUP;3214;09:00:03;0;50	33678;8	75515;0;0;0;
$GPXUP;3214;09:00:04;0;50	33678;8	75515;0;0;0;
$GPXUP;3214;09:00:05;0;50	33678;8	75515;0;0;0;
$GPXUP;3214;09:00:06;0;50	33678;8	75515;0;0;0;
$GPXUP;3214;09:00:07;0;50	33678;8	75515;0;0;0;
$GPXUP;3214;09:00:08;0;50	33678;8	75515;0;0;0;
$GPXUP;3214;09:00:09;0;50	33678;8	75515;0;0;0;
$GPXUP;3214;09:00:10;0;50	33678;8	75515;0;0;0;
$GPXUP;3214;09:00:11;0;50	33678;8	75515;0;0;0;
$GPXUP;3214;09:00:12;0;50	33678;8	75515;0;0;0;
$GPXUP;3214;09:00:13;0;50	33678;8	75515;0;0;0;
$GPXUP;3214;09:00:14;0;50	33678;8	75515;0;0;0;
$GPXUP;3214;09:00:15;0;50	33678;8	75515;0;0;0;
$GPXUP;3214;09:00:16;0;50	33678;8	75515;0;0;0;
$GPXUP;3214;09:00:17;0;50	33678;8	75515;0;0;0;
$GPXUP;3214;09:00:18;0;50	33678;8	75515;0;0;0;
$GPXUP;3214;09:00:19;0;50	33678;8	75515;0;0;0;
$GPXUP;3214;09:00:20;0;50	33678;8	75515;0;0;0;
$GPXUP;3214;09:00:21;0;50	33678;8	75515;0;0;0;
$GPXUP;3214;09:00:22;0;50	33678;8	75515;0;0;0;
$GPXUP;3214;09:00:23;0;50	33678;8	75515;0;0;0;
$GPXUP;3214;09:00:24;0;50	33678;8	75515;0;0;0;
$GPXUP;3214;09:00:25;0;50	33678;8	75515;0;0;0;
$GPXUP;3214;09:00:26;0;50	33678;8	75515;0;0;0;
$GPXUP;3214;09:00:27;0;50	33678;8	75515;0;0;0;
$GPXUP;3214;09:00:28;0;50	33678;8	75515;0;0;0;
$GPXUP;3214;09:00:29;0;50	33678;8	75515;0;0;0;
$GPXUP;3214;09:00:30;0;50	33678;8	75515;0;0;0;
$GPXUP;3214;09:00:31;0;50	33678;8	75515;0;0;0;
$GPXUP;3214;09:00:32;0;50	33678;8	75515;0;0;0;
$GPXUP;3214;09:00:33;0;50	33678;8	75515;0;0;0;
$GPXUP;3214;09:00:34;0;50	33678;8	75515;0;0;0;
$GPXUP;3214;09:00:35;0;50	33678;8	75515;0;0;0;
$GPXUP;3214;09:00:36;0;50	33678;8	75515;0;0;0;
$GPXUP;3214;09:00:37;0;50	33678;8	75515;0;0;0;
$GPXUP;3214;09:00:38;0;50	33678;8	75515;0;0;0;
$GPXUP;3214;09:00:39;0;50	33678;8	75515;0;0;0;
$GPXUP;3214;09:00:40;0;50	33678;8	75515;0;0;0;
$GPXUP;3214;09:00:41;0;50	33678;8	75515;0;0;0;
$GPXUP;3214;09:00:42;0;50	33678;8	75515;0;0;0;
$GPXUP;3214;09:00:43;0;50	33678;8	75515;0;0;0;
$GPXUP;3214;09:00:44;0;50	33678;8	75515;0;0;0;
$GPXUP;3214;09:00:45;0;50	33678;8	75515;0;0;0;
$GPXUP;3214;09:00:46;0;50	33678;8	75515;0;0;0;
$GPXUP;3214;09:00:47;0;50	33678;8	75515;0;0;0;
$GPXUP;3214;09:00:48;0;50	33678;8	75515;0;0;0;
$GPXUP;3214;09:00:49;0;50	33678;8	75515;0;0;0;
$GPXUP;3214;09:00:50;0;50	33678;8	75515;0;0;0;
$GPXUP;3214;09:00:51;0;50	33678;8	75515;0;0;0;
$GPXUP;3214;09:00:52;0;50	33678;8	75515;0;0;0;
$GPXUP;3214;09:00:53;0;50	33678;8	75515;0;0;0;
$GPXUP;3214;09:00:54;0;50	33678;8	75515;0;0;0;
$GPXUP;3214;09:00:55;0;50	33678;8	75515;0;0;0;
$GPXUP;3214;09:00:56;0;50	33678;8	75515;0;0;0;
$GPXUP;3214;09:00:57;0;50	33678;8	75515;0;0;0;
$GPXUP;3214;09:00:58;0;50	33678;8	75515;0;0;0;
$GPXUP;3214;09:00:59;0;50	33678;8	75515;0;0;0;
$GPXUP;3214;09:01:00;0;50	33678;8	75515;0;0;0;
$GPXUP;3214;09:01:01;0;50	33678;8	75515;0;0;0;
$GPXUP;3214;09:01:02;0;50	33678;8	75515;0;0;0;
$GPXUP;3214;09:01:03;0;50	33678;8	75515;0;0;0;
$GPXUP;3214;09:01:04;0;50	33678;8	75515;0;0;0;
$GPXUP;3214;09:01:05;0;50	33678;8	75515;0;0;0;
$GPXUP;3214;09:01:06;0;50	33678;8	75515;0;0;0;
$GPXUP;3214;09:01:07;0;50	33678;8	75515;0;0;0;
$GPXUP;3214;09:01:08;0;50	33678;8	75515;0;0;0;
$GPXUP;3214;09:01:09;0;50	33678;8	75515;0;0;0;
$GPXUP;3214;09:01:10;0;50	33678;8	75515;0;0;0;
$GPXUP;3214;09:01:11;0;50	33678;8	75515;0;0;0;
$GPXUP;3214;09:01:12;0;50	33678;8	75515;0;0;0;
$GPXUP;3214;09:01:13;0;50	33678;8	75515;0;0;0;
$GPXUP;3214;09:01:14;0;50	33678;8	75515;0;0;0;
$GPXUP;3214;09:01:15;0;50	33678;8	75515;0;0;0;
$GPXUP;3214;09:01:16;0;50	33678;8	75515;0;0;0;
$GPXUP;3214;09:01:17;0;50	33678;8	75515;0;0;0;
$GPXUP;3214;09:01:18;0;50	33678;8	75515;0;0;0;
$GPXUP;3214;09:01:19;0;50	33678;8	75515;0;0;0;
$GPXUP;3214;09:01:20;0;50	33678;8	75515;0;0;0;
$GPXUP;3214;09:01:21;0;50	33678;8	75515;0;0;0;
$GPXUP;3214;09:01:22;0;50	33678;8	75515;0;0;0;
$GPXUP;3214;09:01:23;0;50	33678;8	75515;0;0;0;
$GPXUP;3214;09:01:24;0;50	33678;8	75515;0;0;0;
$GPXUP;3214;09:01:25;0;50	33678;8	75515;0;0;0;
$GPXUP;3214;09:01:26;0;50	33678;8	75515;0;0;0;
$GPXUP;3214;09:01:27;0;50	33678;8	75515;0;0;0;
$GPXUP;3214;09:01:28;0;50	33678;8	75515;0;0;0;
$GPXUP;3214;09:01:29;0;50	33678;8	75515;0;0;0;
$GPXUP;3214;09:01:30;0;50	33678;8	75515;0;0;0;
$GPXUP;3214;09:01:31;0;50	33678;8	75515;0;0;0;
$GPXUP;3214;09:01:32;0;50	33678;8	75515;0;0;0;
$GPXUP;3214;09:01:33;0;50	33678;8	75515;0;0;0;
$GPXUP;3214;09:01:34;0;50	33678;8	75515;0;0;0;
$GPXUP;3214;09:01:35;0;50	33678;8	75515;0;0;0;
$GPXUP;3214;09:01:36;0;50	33678;8	75515;0;0;0;
$GPXUP;3214;09:01:37;0;50	33678;8	75515;0;0;0;
$GPXUP;3214;09:01:38;0;50	33678;8	75515;0;0;0;
$GPXUP;3214;09:01:39;0;50	33678;8	75515;0;0;0;
$GPXUP;3214;09:01:40;0;50	33678;8	75515;0;0;0;
$GPXUP;3214;09:01:41;0;50	33678;8	75515;0;0;0;
$GPXUP;3214;09:01:42;0;50	33678;8	75515;0;0;0;
$GPXUP;3214;09:01:43;0;50	33678;8	75515;0;0;0;
$GPXUP;3214;09:01:44;0;50	33678;8	75515;0;0;0;
$GPXUP;3214;09:01:45;0;50	33678;8	75515;0;0;0;
$GPXUP;3214;09:01:46;0;50	33678;8	75515;0;0;0;
$GPXUP;3214;09:01:47;0;50	33678;8	75515;0;0;0;
$GPXUP;3214;09:01:48;0;50	33678;8	75515;0;0;0;
$GPXUP;3214;09:01:49;0;50	33678;8	75515;0;0;0;
$GPXUP;3214;09:01:50;0;50	33678;8	75515;0;0;0;
$GPXUP;3214;09:01:51;0;50	33678;8	75515;0;0;0;
$GPXUP;3214;09:01:52;0;50	33678;8	75515;0;0;0;
$GPXUP;3214;09:01:53;0;50	33678;8	75515;0;0;0;
$GPXUP;3214;09:01:54;0;50	33678;8	75515;0;0;0;
$GPXUP;3214;09:01:55;0;50	33678;8	75515;0;0;0;
$GPXUP;3214;09:01:56;0;50	33678;8	75515;0;0;0;
$GPXUP;3214;09:01:57;0;50	33678;8	75515;0;0;0;
$GPXUP;3214;09:01:58;0;50	33678;8	75515;0;0;0;
$GPXUP;3214;09:01:59;0;50	33678;8	75515;0;0;0;
$GPXUP;3214;09:02:00;0;50	33678;8	75515;0;0;0;
$GPXUP;3214;09:02:01;0;50	33678;8	75515;0;0;0;
$GPXUP;3214;09:02:02;0;50	33678;8	75515;0;0;0;
$GPXUP;3214;09:02:03;0;50	33678;8	75515;0;0;0;
$GPXUP;3214;09:02:04;0;50	33678;8	75515;0;0;0;
$GPXUP;3214;09:02:05;0;50	33678;8	75515;0;0;0;
$GPXUP;3214;09:02:06;0;50	33678;8	75515;0;0;0;
$GPXUP;3214;09:02:07;0;50	33678;8	75515;0;0;0;
$GPXUP;3214;09:02:08;0;50	33678;8	75515;0;0;0;
$GPXUP;3214;09:02:09;0;50	33678;8	75515;0;0;0;
$GPXUP;3214;09:02:10;0;50	33678;8	75515;0;0;0;
$GPXUP;3214;09:02:11;0;50	33678;8	75515;0;0;0;
$GPXUP;3214;09:02:12;0;50	33678;8	75515;0;0;0;
$GPXUP;3214;09:02:13;0;50	33678;8	75515;0;0;0;
$GPXUP;3214;09:02:14;0;50	33678;8	75515;0;0;0;
$GPXUP;3214;09:02:15;0;50	33678;8	75515;0;0;0;
$GPXUP;3214;09:02:16;0;50	33678;8	75515;0;0;0;
$GPXUP;3214;09:02:17;0;50	33678;8	75515;0;0;0;
$GPXUP;3214;09:02:18;0;50	33678;8	75515;0;0;0;
$GPXUP;3214;09:02:19;0;50	33678;8	75515;0;0;0;
$GPXUP;3214;09:02:20;0;50	33678;8	75515;0;0;0;
$GPXUP;3214;09:02:21;0;50	33678;8	75515;0;0;0;
$GPXUP;3214;09:02:22;0;50	33678;8	75515;0;0;0;
$GPXUP;3214;09:02:23;0;50	33678;8	75515;0;0;0;
$GPXUP;3214;09:02:24;0;50	33678;8	75515;0;0;0;
$GPXUP;3214;09:02:25;0;50	33678;8	75515;0;0;0;
[truncated: 4,686 more rows]
