# Supplementary material for: Pigeon Navigation: Different Routes Lead to Frankfurt
Source: PLoS One. 2014 Nov 12;9(11):e112439. doi: 10.1371/journal.pone.0112439 (PMC4229201; doi:10.1371/journal.pone.0112439)
Supplement: File S4 — Files containing the original track data and a ‘Read me’ explaining the data format. (ZIP) [file pone.0112439.s004.zip › N-SF/080609xup06_213.log]

$GPXUP;3214;08:11:46;0;50	39778;8	72327;0;0;0;
$GPXUP;3214;08:11:47;0;50	39779;8	72326;0;0;4;
$GPXUP;3214;08:11:48;0;50	39779;8	72325;0;0;3;
$GPXUP;3214;08:11:49;0;50	39778;8	72325;0;0;1;
$GPXUP;3214;08:11:50;0;50	39778;8	72328;0;0;5;
$GPXUP;3214;08:11:51;0;50	39782;8	72338;0;0;22;
$GPXUP;3214;08:11:52;0;50	3979;8	72354;0;0;38;
$GPXUP;3214;08:11:53;0;50	39801;8	72365;0;0;43;
$GPXUP;3214;08:11:54;0;50	39812;8	7237;0;0;42;
$GPXUP;3214;08:11:55;0;50	39826;8	72367;0;0;47;
$GPXUP;3214;08:11:56;0;50	39839;8	72356;0;0;53;
$GPXUP;3214;08:11:57;0;50	39852;8	72343;0;0;56;
$GPXUP;3214;08:11:58;0;50	39864;8	72332;0;0;54;
$GPXUP;3214;08:11:59;0;50	39877;8	72327;0;0;50;
$GPXUP;3214;08:12:00;0;50	3989;8	72328;0;0;48;
$GPXUP;3214;08:12:01;0;50	39902;8	72331;0;0;47;
$GPXUP;3214;08:12:02;0;50	39914;8	7233;0;0;49;
$GPXUP;3214;08:12:03;0;50	39925;8	72322;0;0;48;
$GPXUP;3214;08:12:04;0;50	39934;8	72307;0;0;48;
$GPXUP;3214;08:12:05;0;50	39938;8	72286;0;0;51;
$GPXUP;3214;08:12:06;0;50	39944;8	72266;0;0;53;
$GPXUP;3214;08:12:07;0;50	3995;8	72248;0;0;53;
$GPXUP;3214;08:12:08;0;50	39959;8	72232;0;0;51;
$GPXUP;3214;08:12:09;0;50	39969;8	72224;0;0;45;
$GPXUP;3214;08:12:10;0;50	39982;8	72225;0;0;41;
$GPXUP;3214;08:12:11;0;50	39995;8	72234;0;0;45;
$GPXUP;3214;08:12:12;0;50	40005;8	72253;0;0;49;
$GPXUP;3214;08:12:13;0;50	4001;8	72276;0;0;53;
$GPXUP;3214;08:12:14;0;50	40013;8	72303;0;0;59;
$GPXUP;3214;08:12:15;0;50	40016;8	72328;0;0;59;
$GPXUP;3214;08:12:16;0;50	40015;8	72355;0;0;60;
$GPXUP;3214;08:12:17;0;50	40016;8	72381;0;0;63;
$GPXUP;3214;08:12:18;0;50	40016;8	72407;0;0;65;
$GPXUP;3214;08:12:19;0;50	40014;8	72433;0;0;64;
$GPXUP;3214;08:12:20;0;50	40009;8	72458;0;0;64;
$GPXUP;3214;08:12:21;0;50	40001;8	72482;0;0;67;
$GPXUP;3214;08:12:22;0;50	39992;8	72503;0;0;64;
$GPXUP;3214;08:12:23;0;50	39985;8	72526;0;0;64;
$GPXUP;3214;08:12:24;0;50	39978;8	72549;0;0;65;
$GPXUP;3214;08:12:25;0;50	39968;8	72571;0;0;69;
$GPXUP;3214;08:12:26;0;50	39956;8	7259;0;0;68;
$GPXUP;3214;08:12:27;0;50	3994;8	72602;0;0;66;
$GPXUP;3214;08:12:28;0;50	39922;8	72604;0;0;64;
$GPXUP;3214;08:12:29;0;50	39903;8	72598;0;0;63;
$GPXUP;3214;08:12:30;0;50	39885;8	72584;0;0;68;
$GPXUP;3214;08:12:31;0;50	39868;8	72571;0;0;70;
$GPXUP;3214;08:12:32;0;50	3985;8	72557;0;0;70;
$GPXUP;3214;08:12:33;0;50	39834;8	72543;0;0;68;
$GPXUP;3214;08:12:34;0;50	3982;8	72526;0;0;69;
$GPXUP;3214;08:12:35;0;50	39808;8	72506;0;0;69;
$GPXUP;3214;08:12:36;0;50	398;8	72483;0;0;65;
$GPXUP;3214;08:12:37;0;50	39791;8	72461;0;0;66;
$GPXUP;3214;08:12:38;0;50	39781;8	7244;0;0;66;
$GPXUP;3214;08:12:39;0;50	3977;8	7242;0;0;68;
$GPXUP;3214;08:12:40;0;50	39756;8	72404;0;0;69;
$GPXUP;3214;08:12:41;0;50	3974;8	72393;0;0;66;
$GPXUP;3214;08:12:42;0;50	39724;8	7239;0;0;68;
$GPXUP;3214;08:12:43;0;50	39708;8	72398;0;0;62;
$GPXUP;3214;08:12:44;0;50	39698;8	7242;0;0;56;
$GPXUP;3214;08:12:45;0;50	39694;8	72449;0;0;57;
$GPXUP;3214;08:12:46;0;50	39695;8	7248;0;0;63;
$GPXUP;3214;08:12:47;0;50	39699;8	72507;0;0;59;
$GPXUP;3214;08:12:48;0;50	39706;8	72529;0;0;57;
$GPXUP;3214;08:12:49;0;50	39715;8	72547;0;0;53;
$GPXUP;3214;08:12:50;0;50	39727;8	72558;0;0;48;
$GPXUP;3214;08:12:51;0;50	39743;8	72561;0;0;51;
$GPXUP;3214;08:12:52;0;50	39757;8	72564;0;0;53;
$GPXUP;3214;08:12:53;0;50	3977;8	72572;0;0;54;
$GPXUP;3214;08:12:54;0;50	39781;8	72585;0;0;54;
$GPXUP;3214;08:12:55;0;50	3979;8	72602;0;0;56;
$GPXUP;3214;08:12:56;0;50	39796;8	72623;0;0;56;
$GPXUP;3214;08:12:57;0;50	398;8	72644;0;0;54;
$GPXUP;3214;08:12:58;0;50	398;8	72667;0;0;56;
$GPXUP;3214;08:12:59;0;50	39795;8	72691;0;0;59;
$GPXUP;3214;08:13:00;0;50	39786;8	72714;0;0;66;
$GPXUP;3214;08:13:01;0;50	39774;8	72736;0;0;66;
$GPXUP;3214;08:13:02;0;50	39762;8	72756;0;0;67;
$GPXUP;3214;08:13:03;0;50	39749;8	72774;0;0;68;
$GPXUP;3214;08:13:04;0;50	39734;8	72789;0;0;69;
$GPXUP;3214;08:13:05;0;50	3972;8	72804;0;0;67;
$GPXUP;3214;08:13:06;0;50	39707;8	72818;0;0;60;
$GPXUP;3214;08:13:07;0;50	39699;8	72835;0;0;52;
$GPXUP;3214;08:13:08;0;50	397;8	72855;0;0;48;
$GPXUP;3214;08:13:09;0;50	39708;8	72869;0;0;38;
$GPXUP;3214;08:13:10;0;50	3972;8	72873;0;0;33;
$GPXUP;3214;08:13:11;0;50	39734;8	72865;0;0;38;
$GPXUP;3214;08:13:12;0;50	39747;8	72849;0;0;42;
$GPXUP;3214;08:13:13;0;50	39758;8	72814;0;0;59;
$GPXUP;3214;08:13:14;0;50	39766;8	72784;0;0;63;
$GPXUP;3214;08:13:15;0;50	39774;8	72759;0;0;59;
$GPXUP;3214;08:13:16;0;50	39786;8	72737;0;0;56;
$GPXUP;3214;08:13:17;0;50	39796;8	72718;0;0;54;
$GPXUP;3214;08:13:18;0;50	39804;8	72698;0;0;55;
$GPXUP;3214;08:13:19;0;50	39808;8	72676;0;0;57;
$GPXUP;3214;08:13:20;0;50	39811;8	72652;0;0;59;
$GPXUP;3214;08:13:21;0;50	39811;8	72628;0;0;60;
$GPXUP;3214;08:13:22;0;50	3981;8	72604;0;0;62;
$GPXUP;3214;08:13:23;0;50	39808;8	7258;0;0;63;
$GPXUP;3214;08:13:24;0;50	39803;8	72556;0;0;61;
$GPXUP;3214;08:13:25;0;50	39794;8	72537;0;0;61;
$GPXUP;3214;08:13:26;0;50	39778;8	72523;0;0;63;
$GPXUP;3214;08:13:27;0;50	39759;8	72517;0;0;68;
$GPXUP;3214;08:13:28;0;50	39741;8	72515;0;0;67;
$GPXUP;3214;08:13:29;0;50	39723;8	72512;0;0;69;
$GPXUP;3214;08:13:30;0;50	39706;8	72506;0;0;72;
$GPXUP;3214;08:13:31;0;50	3969;8	72495;0;0;68;
$GPXUP;3214;08:13:32;0;50	39679;8	72476;0;0;65;
$GPXUP;3214;08:13:33;0;50	39674;8	72451;0;0;62;
$GPXUP;3214;08:13:34;0;50	39672;8	72422;0;0;64;
$GPXUP;3214;08:13:35;0;50	39666;8	72397;0;0;64;
$GPXUP;3214;08:13:36;0;50	39657;8	72375;0;0;65;
$GPXUP;3214;08:13:37;0;50	39647;8	72354;0;0;64;
$GPXUP;3214;08:13:38;0;50	39638;8	72334;0;0;63;
$GPXUP;3214;08:13:39;0;50	39631;8	72312;0;0;61;
$GPXUP;3214;08:13:40;0;50	39627;8	72288;0;0;61;
$GPXUP;3214;08:13:41;0;50	39626;8	72264;0;0;61;
$GPXUP;3214;08:13:42;0;50	39624;8	7224;0;0;60;
$GPXUP;3214;08:13:43;0;50	39621;8	72217;0;0;60;
$GPXUP;3214;08:13:44;0;50	39617;8	72195;0;0;59;
$GPXUP;3214;08:13:45;0;50	39613;8	72173;0;0;55;
$GPXUP;3214;08:13:46;0;50	39612;8	72152;0;0;51;
$GPXUP;3214;08:13:47;0;50	39615;8	72133;0;0;46;
$GPXUP;3214;08:13:48;0;50	39623;8	72117;0;0;48;
$GPXUP;3214;08:13:49;0;50	39634;8	72109;0;0;42;
$GPXUP;3214;08:13:50;0;50	39647;8	7211;0;0;39;
$GPXUP;3214;08:13:51;0;50	39659;8	72124;0;0;46;
$GPXUP;3214;08:13:52;0;50	39668;8	72142;0;0;49;
$GPXUP;3214;08:13:53;0;50	3967;8	72166;0;0;52;
$GPXUP;3214;08:13:54;0;50	39666;8	72195;0;0;58;
$GPXUP;3214;08:13:55;0;50	39663;8	72222;0;0;63;
$GPXUP;3214;08:13:56;0;50	39662;8	72248;0;0;61;
$GPXUP;3214;08:13:57;0;50	39664;8	72272;0;0;61;
$GPXUP;3214;08:13:58;0;50	39666;8	72297;0;0;62;
$GPXUP;3214;08:13:59;0;50	3967;8	7232;0;0;58;
$GPXUP;3214;08:14:00;0;50	39678;8	72339;0;0;55;
$GPXUP;3214;08:14:01;0;50	39688;8	7235;0;0;45;
$GPXUP;3214;08:14:02;0;50	39701;8	72349;0;0;44;
$GPXUP;3214;08:14:03;0;50	39712;8	72333;0;0;41;
$GPXUP;3214;08:14:04;0;50	39714;8	72308;0;0;41;
$GPXUP;3214;08:14:05;0;50	39709;8	72281;0;0;52;
$GPXUP;3214;08:14:06;0;50	39698;8	72259;0;0;54;
$GPXUP;3214;08:14:07;0;50	39682;8	72245;0;0;58;
$GPXUP;3214;08:14:08;0;50	39663;8	7224;0;0;60;
$GPXUP;3214;08:14:09;0;50	39641;8	72249;0;0;69;
$GPXUP;3214;08:14:10;0;50	3962;8	72268;0;0;78;
$GPXUP;3214;08:14:11;0;50	39605;8	7229;0;0;74;
$GPXUP;3214;08:14:12;0;50	39594;8	72317;0;0;71;
$GPXUP;3214;08:14:13;0;50	39583;8	7234;0;0;70;
$GPXUP;3214;08:14:14;0;50	39575;8	72364;0;0;64;
$GPXUP;3214;08:14:15;0;50	39571;8	72389;0;0;63;
$GPXUP;3214;08:14:16;0;50	39573;8	72412;0;0;56;
$GPXUP;3214;08:14:17;0;50	39582;8	7243;0;0;50;
$GPXUP;3214;08:14:18;0;50	39595;8	72441;0;0;45;
$GPXUP;3214;08:14:19;0;50	39613;8	72444;0;0;53;
$GPXUP;3214;08:14:20;0;50	39631;8	72444;0;0;59;
$GPXUP;3214;08:14:21;0;50	39646;8	72447;0;0;60;
$GPXUP;3214;08:14:22;0;50	39661;8	72454;0;0;63;
$GPXUP;3214;08:14:23;0;50	39675;8	72466;0;0;63;
$GPXUP;3214;08:14:24;0;50	39686;8	72483;0;0;62;
$GPXUP;3214;08:14:25;0;50	39692;8	72509;0;0;65;
$GPXUP;3214;08:14:26;0;50	39696;8	72538;0;0;68;
$GPXUP;3214;08:14:27;0;50	39699;8	72565;0;0;68;
$GPXUP;3214;08:14:28;0;50	39698;8	72594;0;0;67;
$GPXUP;3214;08:14:29;0;50	39694;8	72621;0;0;67;
$GPXUP;3214;08:14:30;0;50	39686;8	72647;0;0;69;
$GPXUP;3214;08:14:31;0;50	39675;8	7267;0;0;69;
$GPXUP;3214;08:14:32;0;50	39662;8	72686;0;0;66;
$GPXUP;3214;08:14:33;0;50	39645;8	72697;0;0;68;
$GPXUP;3214;08:14:34;0;50	39628;8	72703;0;0;66;
$GPXUP;3214;08:14:35;0;50	3961;8	72703;0;0;66;
$GPXUP;3214;08:14:36;0;50	39592;8	72695;0;0;67;
$GPXUP;3214;08:14:37;0;50	39575;8	72686;0;0;69;
$GPXUP;3214;08:14:38;0;50	39558;8	72681;0;0;68;
$GPXUP;3214;08:14:39;0;50	3954;8	72682;0;0;70;
$GPXUP;3214;08:14:40;0;50	39523;8	7269;0;0;73;
$GPXUP;3214;08:14:41;0;50	39508;8	72703;0;0;71;
$GPXUP;3214;08:14:42;0;50	39494;8	72722;0;0;70;
$GPXUP;3214;08:14:43;0;50	3948;8	7274;0;0;70;
$GPXUP;3214;08:14:44;0;50	39467;8	72757;0;0;69;
$GPXUP;3214;08:14:45;0;50	39453;8	72774;0;0;70;
$GPXUP;3214;08:14:46;0;50	39438;8	72786;0;0;68;
$GPXUP;3214;08:14:47;0;50	39421;8	72792;0;0;67;
$GPXUP;3214;08:14:48;0;50	39402;8	72791;0;0;69;
$GPXUP;3214;08:14:49;0;50	39383;8	72779;0;0;72;
$GPXUP;3214;08:14:50;0;50	39367;8	7276;0;0;73;
$GPXUP;3214;08:14:51;0;50	39353;8	72738;0;0;72;
$GPXUP;3214;08:14:52;0;50	39341;8	72716;0;0;72;
$GPXUP;3214;08:14:53;0;50	39333;8	72692;0;0;69;
$GPXUP;3214;08:14:54;0;50	39331;8	72666;0;0;62;
$GPXUP;3214;08:14:55;0;50	39333;8	72642;0;0;56;
$GPXUP;3214;08:14:56;0;50	3934;8	72618;0;0;55;
$GPXUP;3214;08:14:57;0;50	39351;8	72599;0;0;55;
$GPXUP;3214;08:14:58;0;50	39364;8	72587;0;0;53;
$GPXUP;3214;08:14:59;0;50	39377;8	7258;0;0;50;
$GPXUP;3214;08:15:00;0;50	39391;8	7258;0;0;46;
$GPXUP;3214;08:15:01;0;50	39404;8	72587;0;0;48;
$GPXUP;3214;08:15:02;0;50	39416;8	72598;0;0;50;
$GPXUP;3214;08:15:03;0;50	39427;8	72611;0;0;52;
$GPXUP;3214;08:15:04;0;50	39436;8	72628;0;0;54;
$GPXUP;3214;08:15:05;0;50	39444;8	72647;0;0;56;
$GPXUP;3214;08:15:06;0;50	3945;8	72667;0;0;58;
$GPXUP;3214;08:15:07;0;50	39457;8	72688;0;0;59;
$GPXUP;3214;08:15:08;0;50	39464;8	72709;0;0;59;
$GPXUP;3214;08:15:09;0;50	39472;8	72728;0;0;58;
$GPXUP;3214;08:15:10;0;50	39482;8	72744;0;0;56;
$GPXUP;3214;08:15:11;0;50	39493;8	72757;0;0;54;
$GPXUP;3214;08:15:12;0;50	39504;8	7277;0;0;54;
$GPXUP;3214;08:15:13;0;50	39514;8	72785;0;0;55;
$GPXUP;3214;08:15:14;0;50	39522;8	72802;0;0;56;
$GPXUP;3214;08:15:15;0;50	3953;8	7282;0;0;58;
$GPXUP;3214;08:15:16;0;50	39539;8	72838;0;0;57;
$GPXUP;3214;08:15:17;0;50	39548;8	72853;0;0;51;
$GPXUP;3214;08:15:18;0;50	3956;8	72862;0;0;49;
$GPXUP;3214;08:15:19;0;50	39573;8	72865;0;0;50;
$GPXUP;3214;08:15:20;0;50	39586;8	72868;0;0;52;
$GPXUP;3214;08:15:21;0;50	39598;8	72874;0;0;53;
$GPXUP;3214;08:15:22;0;50	39609;8	72885;0;0;53;
$GPXUP;3214;08:15:23;0;50	39618;8	72902;0;0;56;
$GPXUP;3214;08:15:24;0;50	39624;8	72922;0;0;57;
$GPXUP;3214;08:15:25;0;50	39629;8	72943;0;0;58;
$GPXUP;3214;08:15:26;0;50	39633;8	72966;0;0;59;
$GPXUP;3214;08:15:27;0;50	39638;8	72988;0;0;60;
$GPXUP;3214;08:15:28;0;50	39643;8	7301;0;0;59;
$GPXUP;3214;08:15:29;0;50	3965;8	7303;0;0;57;
$GPXUP;3214;08:15:30;0;50	39659;8	73046;0;0;56;
$GPXUP;3214;08:15:31;0;50	3967;8	73061;0;0;58;
$GPXUP;3214;08:15:32;0;50	39682;8	73075;0;0;58;
$GPXUP;3214;08:15:33;0;50	39693;8	73089;0;0;58;
$GPXUP;3214;08:15:34;0;50	39704;8	73104;0;0;58;
$GPXUP;3214;08:15:35;0;50	39716;8	73116;0;0;54;
$GPXUP;3214;08:15:36;0;50	39728;8	73123;0;0;53;
$GPXUP;3214;08:15:37;0;50	39741;8	73125;0;0;51;
$GPXUP;3214;08:15:38;0;50	39754;8	73122;0;0;52;
$GPXUP;3214;08:15:39;0;50	39766;8	73112;0;0;49;
$GPXUP;3214;08:15:40;0;50	39774;8	73098;0;0;48;
$GPXUP;3214;08:15:41;0;50	39782;8	7308;0;0;50;
$GPXUP;3214;08:15:42;0;50	39787;8	73061;0;0;50;
$GPXUP;3214;08:15:43;0;50	39793;8	73044;0;0;49;
$GPXUP;3214;08:15:44;0;50	39801;8	7303;0;0;49;
$GPXUP;3214;08:15:45;0;50	39811;8	7302;0;0;42;
$GPXUP;3214;08:15:46;0;50	39821;8	73018;0;0;37;
$GPXUP;3214;08:15:47;0;50	39833;8	7303;0;0;40;
$GPXUP;3214;08:15:48;0;50	39845;8	73051;0;0;54;
$GPXUP;3214;08:15:49;0;50	39856;8	73072;0;0;58;
$GPXUP;3214;08:15:50;0;50	39866;8	73092;0;0;60;
$GPXUP;3214;08:15:51;0;50	39873;8	73115;0;0;61;
$GPXUP;3214;08:15:52;0;50	39876;8	73143;0;0;65;
$GPXUP;3214;08:15:53;0;50	39873;8	73171;0;0;68;
$GPXUP;3214;08:15:54;0;50	39866;8	732;0;0;71;
$GPXUP;3214;08:15:55;0;50	39859;8	73227;0;0;71;
$GPXUP;3214;08:15:56;0;50	39852;8	73254;0;0;73;
$GPXUP;3214;08:15:57;0;50	39845;8	73282;0;0;73;
$GPXUP;3214;08:15:58;0;50	39839;8	7331;0;0;74;
$GPXUP;3214;08:15:59;0;50	39832;8	73338;0;0;75;
$GPXUP;3214;08:16:00;0;50	39824;8	73365;0;0;73;
$GPXUP;3214;08:16:01;0;50	3982;8	73392;0;0;71;
$GPXUP;3214;08:16:02;0;50	39817;8	7342;0;0;69;
$GPXUP;3214;08:16:03;0;50	39816;8	73446;0;0;68;
$GPXUP;3214;08:16:04;0;50	39818;8	73472;0;0;64;
$GPXUP;3214;08:16:05;0;50	39819;8	73498;0;0;65;
$GPXUP;3214;08:16:06;0;50	39821;8	73524;0;0;68;
$GPXUP;3214;08:16:07;0;50	39824;8	7355;0;0;69;
$GPXUP;3214;08:16:08;0;50	39831;8	73574;0;0;64;
$GPXUP;3214;08:16:09;0;50	39843;8	73589;0;0;58;
$GPXUP;3214;08:16:10;0;50	39858;8	73593;0;0;51;
$GPXUP;3214;08:16:11;0;50	39874;8	73588;0;0;54;
$GPXUP;3214;08:16:12;0;50	39889;8	73589;0;0;55;
$GPXUP;3214;08:16:13;0;50	39903;8	73595;0;0;55;
$GPXUP;3214;08:16:14;0;50	39916;8	73603;0;0;55;
$GPXUP;3214;08:16:15;0;50	39929;8	73612;0;0;55;
$GPXUP;3214;08:16:16;0;50	39942;8	7362;0;0;54;
$GPXUP;3214;08:16:17;0;50	39956;8	73623;0;0;56;
$GPXUP;3214;08:16:18;0;50	3997;8	73623;0;0;56;
$GPXUP;3214;08:16:19;0;50	39985;8	73624;0;0;58;
$GPXUP;3214;08:16:20;0;50	4;8	73627;0;0;60;
$GPXUP;3214;08:16:21;0;50	40014;8	73635;0;0;59;
$GPXUP;3214;08:16:22;0;50	40026;8	73648;0;0;60;
$GPXUP;3214;08:16:23;0;50	40036;8	73666;0;0;61;
$GPXUP;3214;08:16:24;0;50	40042;8	73689;0;0;62;
$GPXUP;3214;08:16:25;0;50	40048;8	73712;0;0;63;
$GPXUP;3214;08:16:26;0;50	40055;8	73734;0;0;63;
$GPXUP;3214;08:16:27;0;50	40064;8	73753;0;0;61;
$GPXUP;3214;08:16:28;0;50	40075;8	7377;0;0;60;
$GPXUP;3214;08:16:29;0;50	40086;8	73785;0;0;60;
$GPXUP;3214;08:16:30;0;50	40096;8	73803;0;0;60;
$GPXUP;3214;08:16:31;0;50	40105;8	73822;0;0;60;
$GPXUP;3214;08:16:32;0;50	40112;8	73843;0;0;61;
$GPXUP;3214;08:16:33;0;50	40118;8	73866;0;0;62;
$GPXUP;3214;08:16:34;0;50	40121;8	7389;0;0;66;
$GPXUP;3214;08:16:35;0;50	40122;8	73918;0;0;69;
$GPXUP;3214;08:16:36;0;50	40122;8	73945;0;0;68;
$GPXUP;3214;08:16:37;0;50	40125;8	73971;0;0;67;
$GPXUP;3214;08:16:38;0;50	40128;8	73997;0;0;66;
$GPXUP;3214;08:16:39;0;50	40132;8	74022;0;0;66;
$GPXUP;3214;08:16:40;0;50	40138;8	74046;0;0;63;
$GPXUP;3214;08:16:41;0;50	40144;8	74067;0;0;59;
$GPXUP;3214;08:16:42;0;50	40153;8	74085;0;0;56;
$GPXUP;3214;08:16:43;0;50	40163;8	741;0;0;55;
$GPXUP;3214;08:16:44;0;50	40172;8	74116;0;0;55;
$GPXUP;3214;08:16:45;0;50	4018;8	74134;0;0;55;
$GPXUP;3214;08:16:46;0;50	40186;8	74152;0;0;55;
$GPXUP;3214;08:16:47;0;50	40193;8	74171;0;0;55;
$GPXUP;3214;08:16:48;0;50	40199;8	7419;0;0;56;
$GPXUP;3214;08:16:49;0;50	40205;8	74211;0;0;60;
$GPXUP;3214;08:16:50;0;50	40208;8	74234;0;0;59;
$GPXUP;3214;08:16:51;0;50	40207;8	74258;0;0;60;
$GPXUP;3214;08:16:52;0;50	40199;8	74283;0;0;66;
$GPXUP;3214;08:16:53;0;50	40193;8	74308;0;0;67;
$GPXUP;3214;08:16:54;0;50	4019;8	74335;0;0;67;
$GPXUP;3214;08:16:55;0;50	40191;8	74359;0;0;63;
$GPXUP;3214;08:16:56;0;50	40196;8	74381;0;0;59;
$GPXUP;3214;08:16:57;0;50	40204;8	74399;0;0;58;
$GPXUP;3214;08:16:58;0;50	40214;8	74417;0;0;58;
$GPXUP;3214;08:16:59;0;50	40222;8	74435;0;0;59;
$GPXUP;3214;08:17:00;0;50	40229;8	74456;0;0;60;
$GPXUP;3214;08:17:01;0;50	40232;8	7448;0;0;62;
$GPXUP;3214;08:17:02;0;50	40232;8	74505;0;0;64;
$GPXUP;3214;08:17:03;0;50	40228;8	7453;0;0;66;
$GPXUP;3214;08:17:04;0;50	40222;8	74554;0;0;66;
$GPXUP;3214;08:17:05;0;50	40212;8	74576;0;0;66;
$GPXUP;3214;08:17:06;0;50	40202;8	74596;0;0;66;
$GPXUP;3214;08:17:07;0;50	40191;8	74616;0;0;65;
$GPXUP;3214;08:17:08;0;50	40179;8	74634;0;0;65;
$GPXUP;3214;08:17:09;0;50	40167;8	74651;0;0;65;
$GPXUP;3214;08:17:10;0;50	40154;8	74665;0;0;62;
$GPXUP;3214;08:17:11;0;50	4014;8	74674;0;0;60;
$GPXUP;3214;08:17:12;0;50	40124;8	74676;0;0;60;
$GPXUP;3214;08:17:13;0;50	40108;8	74677;0;0;63;
$GPXUP;3214;08:17:14;0;50	40092;8	74683;0;0;65;
$GPXUP;3214;08:17:15;0;50	40076;8	74694;0;0;67;
$GPXUP;3214;08:17:16;0;50	40062;8	74707;0;0;68;
$GPXUP;3214;08:17:17;0;50	40047;8	74721;0;0;69;
$GPXUP;3214;08:17:18;0;50	40033;8	74737;0;0;68;
$GPXUP;3214;08:17:19;0;50	40021;8	74755;0;0;67;
$GPXUP;3214;08:17:20;0;50	4001;8	74775;0;0;66;
$GPXUP;3214;08:17:21;0;50	40002;8	74798;0;0;66;
$GPXUP;3214;08:17:22;0;50	39995;8	74822;0;0;67;
$GPXUP;3214;08:17:23;0;50	39987;8	74845;0;0;68;
$GPXUP;3214;08:17:24;0;50	39977;8	74866;0;0;69;
$GPXUP;3214;08:17:25;0;50	39963;8	74881;0;0;68;
$GPXUP;3214;08:17:26;0;50	39946;8	74888;0;0;63;
$GPXUP;3214;08:17:27;0;50	39928;8	74886;0;0;63;
$GPXUP;3214;08:17:28;0;50	39909;8	7488;0;0;65;
$GPXUP;3214;08:17:29;0;50	39892;8	74876;0;0;65;
$GPXUP;3214;08:17:30;0;50	39875;8	74872;0;0;65;
$GPXUP;3214;08:17:31;0;50	39858;8	74871;0;0;67;
$GPXUP;3214;08:17:32;0;50	39841;8	74875;0;0;69;
$GPXUP;3214;08:17:33;0;50	39825;8	74885;0;0;69;
$GPXUP;3214;08:17:34;0;50	39811;8	749;0;0;67;
$GPXUP;3214;08:17:35;0;50	398;8	74919;0;0;64;
$GPXUP;3214;08:17:36;0;50	39792;8	74941;0;0;61;
$GPXUP;3214;08:17:37;0;50	39786;8	74963;0;0;57;
$GPXUP;3214;08:17:38;0;50	39782;8	74984;0;0;54;
$GPXUP;3214;08:17:39;0;50	39783;8	75004;0;0;53;
$GPXUP;3214;08:17:40;0;50	39788;8	75025;0;0;53;
$GPXUP;3214;08:17:41;0;50	39793;8	75045;0;0;55;
$GPXUP;3214;08:17:42;0;50	39798;8	75066;0;0;58;
$GPXUP;3214;08:17:43;0;50	39802;8	75089;0;0;60;
$GPXUP;3214;08:17:44;0;50	39802;8	75114;0;0;61;
$GPXUP;3214;08:17:45;0;50	39798;8	75138;0;0;60;
$GPXUP;3214;08:17:46;0;50	39788;8	7516;0;0;67;
$GPXUP;3214;08:17:47;0;50	39777;8	75182;0;0;67;
$GPXUP;3214;08:17:48;0;50	39765;8	752;0;0;64;
$GPXUP;3214;08:17:49;0;50	39752;8	75215;0;0;62;
$GPXUP;3214;08:17:50;0;50	39738;8	75225;0;0;59;
$GPXUP;3214;08:17:51;0;50	39723;8	75228;0;0;58;
$GPXUP;3214;08:17:52;0;50	39706;8	75221;0;0;61;
$GPXUP;3214;08:17:53;0;50	3969;8	75209;0;0;64;
$GPXUP;3214;08:17:54;0;50	39676;8	75194;0;0;63;
$GPXUP;3214;08:17:55;0;50	39664;8	75175;0;0;61;
$GPXUP;3214;08:17:56;0;50	39658;8	75152;0;0;58;
$GPXUP;3214;08:17:57;0;50	39656;8	75129;0;0;53;
$GPXUP;3214;08:17:58;0;50	39658;8	75108;0;0;49;
$GPXUP;3214;08:17:59;0;50	39664;8	75087;0;0;48;
$GPXUP;3214;08:18:00;0;50	39672;8	7507;0;0;49;
$GPXUP;3214;08:18:01;0;50	39682;8	75058;0;0;45;
$GPXUP;3214;08:18:02;0;50	39694;8	7505;0;0;44;
$GPXUP;3214;08:18:03;0;50	39705;8	75045;0;0;45;
$GPXUP;3214;08:18:04;0;50	39717;8	75042;0;0;46;
$GPXUP;3214;08:18:05;0;50	3973;8	7504;0;0;47;
$GPXUP;3214;08:18:06;0;50	39741;8	75037;0;0;46;
$GPXUP;3214;08:18:07;0;50	39753;8	75036;0;0;44;
$GPXUP;3214;08:18:08;0;50	39763;8	75042;0;0;44;
$GPXUP;3214;08:18:09;0;50	39772;8	75056;0;0;49;
$GPXUP;3214;08:18:10;0;50	3978;8	75077;0;0;56;
$GPXUP;3214;08:18:11;0;50	39783;8	751;0;0;57;
$GPXUP;3214;08:18:12;0;50	39782;8	75125;0;0;56;
$GPXUP;3214;08:18:13;0;50	39779;8	7515;0;0;59;
$GPXUP;3214;08:18:14;0;50	39778;8	75173;0;0;54;
$GPXUP;3214;08:18:15;0;50	39777;8	75195;0;0;52;
$GPXUP;3214;08:18:16;0;50	3978;8	75215;0;0;49;
$GPXUP;3214;08:18:17;0;50	39786;8	75232;0;0;49;
$GPXUP;3214;08:18:18;0;50	39795;8	75248;0;0;52;
$GPXUP;3214;08:18:19;0;50	39804;8	75263;0;0;52;
$GPXUP;3214;08:18:20;0;50	39814;8	75278;0;0;53;
$GPXUP;3214;08:18:21;0;50	39825;8	75289;0;0;49;
$GPXUP;3214;08:18:22;0;50	39837;8	75295;0;0;48;
$GPXUP;3214;08:18:23;0;50	39848;8	75293;0;0;46;
$GPXUP;3214;08:18:24;0;50	39858;8	75282;0;0;42;
$GPXUP;3214;08:18:25;0;50	39862;8	75263;0;0;43;
$GPXUP;3214;08:18:26;0;50	39862;8	75237;0;0;50;
$GPXUP;3214;08:18:27;0;50	3986;8	75211;0;0;57;
$GPXUP;3214;08:18:28;0;50	39858;8	75188;0;0;53;
$GPXUP;3214;08:18:29;0;50	39857;8	75167;0;0;50;
$GPXUP;3214;08:18:30;0;50	39857;8	75146;0;0;50;
$GPXUP;3214;08:18:31;0;50	39854;8	75126;0;0;52;
$GPXUP;3214;08:18:32;0;50	39848;8	75107;0;0;53;
$GPXUP;3214;08:18:33;0;50	39838;8	75091;0;0;54;
$GPXUP;3214;08:18:34;0;50	39823;8	75081;0;0;59;
$GPXUP;3214;08:18:35;0;50	39806;8	75078;0;0;60;
$GPXUP;3214;08:18:36;0;50	39788;8	75084;0;0;66;
$GPXUP;3214;08:18:37;0;50	39773;8	75097;0;0;64;
$GPXUP;3214;08:18:38;0;50	3976;8	75115;0;0;64;
$GPXUP;3214;08:18:39;0;50	39749;8	75136;0;0;66;
$GPXUP;3214;08:18:40;0;50	3974;8	7516;0;0;66;
$GPXUP;3214;08:18:41;0;50	39732;8	75184;0;0;64;
$GPXUP;3214;08:18:42;0;50	39728;8	75209;0;0;63;
$GPXUP;3214;08:18:43;0;50	39726;8	75233;0;0;61;
$GPXUP;3214;08:18:44;0;50	39729;8	75253;0;0;52;
$GPXUP;3214;08:18:45;0;50	3973;8	75274;0;0;53;
$GPXUP;3214;08:18:46;0;50	3973;8	75295;0;0;55;
$GPXUP;3214;08:18:47;0;50	39727;8	75316;0;0;56;
$GPXUP;3214;08:18:48;0;50	39719;8	75336;0;0;60;
$GPXUP;3214;08:18:49;0;50	39708;8	75351;0;0;60;
$GPXUP;3214;08:18:50;0;50	39693;8	75356;0;0;58;
$GPXUP;3214;08:18:51;0;50	39674;8	75349;0;0;64;
$GPXUP;3214;08:18:52;0;50	39655;8	75338;0;0;70;
$GPXUP;3214;08:18:53;0;50	39638;8	75328;0;0;68;
$GPXUP;3214;08:18:54;0;50	39621;8	75317;0;0;69;
$GPXUP;3214;08:18:55;0;50	39605;8	75305;0;0;68;
$GPXUP;3214;08:18:56;0;50	39588;8	75297;0;0;68;
$GPXUP;3214;08:18:57;0;50	39572;8	75295;0;0;69;
$GPXUP;3214;08:18:58;0;50	39556;8	75302;0;0;68;
$GPXUP;3214;08:18:59;0;50	39542;8	75316;0;0;66;
$GPXUP;3214;08:19:00;0;50	39529;8	75335;0;0;67;
$GPXUP;3214;08:19:01;0;50	39518;8	75356;0;0;68;
$GPXUP;3214;08:19:02;0;50	39507;8	75377;0;0;69;
$GPXUP;3214;08:19:03;0;50	39495;8	75398;0;0;72;
$GPXUP;3214;08:19:04;0;50	39481;8	75415;0;0;70;
$GPXUP;3214;08:19:05;0;50	39465;8	75424;0;0;63;
$GPXUP;3214;08:19:06;0;50	39448;8	75421;0;0;60;
$GPXUP;3214;08:19:07;0;50	3943;8	7541;0;0;68;
$GPXUP;3214;08:19:08;0;50	39412;8	754;0;0;69;
$GPXUP;3214;08:19:09;0;50	39396;8	75388;0;0;70;
$GPXUP;3214;08:19:10;0;50	3938;8	75375;0;0;67;
$GPXUP;3214;08:19:11;0;50	39366;8	75362;0;0;67;
$GPXUP;3214;08:19:12;0;50	39351;8	75346;0;0;72;
$GPXUP;3214;08:19:13;0;50	39334;8	75332;0;0;74;
$GPXUP;3214;08:19:14;0;50	39317;8	7532;0;0;75;
$GPXUP;3214;08:19:15;0;50	393;8	75309;0;0;74;
$GPXUP;3214;08:19:16;0;50	39284;8	75297;0;0;72;
$GPXUP;3214;08:19:17;0;50	39269;8	75283;0;0;70;
$GPXUP;3214;08:19:18;0;50	39254;8	75269;0;0;67;
$GPXUP;3214;08:19:19;0;50	3924;8	75257;0;0;66;
$GPXUP;3214;08:19:20;0;50	39224;8	7525;0;0;66;
$GPXUP;3214;08:19:21;0;50	39207;8	75249;0;0;68;
$GPXUP;3214;08:19:22;0;50	39191;8	75255;0;0;68;
$GPXUP;3214;08:19:23;0;50	39175;8	75264;0;0;67;
$GPXUP;3214;08:19:24;0;50	39159;8	75274;0;0;69;
$GPXUP;3214;08:19:25;0;50	39142;8	75281;0;0;69;
$GPXUP;3214;08:19:26;0;50	39125;8	75282;0;0;69;
$GPXUP;3214;08:19:27;0;50	39107;8	75277;0;0;73;
$GPXUP;3214;08:19:28;0;50	39089;8	75267;0;0;76;
$GPXUP;3214;08:19:29;0;50	39072;8	75257;0;0;72;
$GPXUP;3214;08:19:30;0;50	39056;8	75247;0;0;68;
$GPXUP;3214;08:19:31;0;50	39039;8	7524;0;0;68;
$GPXUP;3214;08:19:32;0;50	39023;8	75236;0;0;66;
$GPXUP;3214;08:19:33;0;50	39006;8	75236;0;0;66;
$GPXUP;3214;08:19:34;0;50	3899;8	75244;0;0;71;
$GPXUP;3214;08:19:35;0;50	38974;8	75258;0;0;71;
$GPXUP;3214;08:19:36;0;50	3896;8	75274;0;0;69;
$GPXUP;3214;08:19:37;0;50	38946;8	75292;0;0;69;
$GPXUP;3214;08:19:38;0;50	38934;8	7531;0;0;64;
$GPXUP;3214;08:19:39;0;50	38926;8	75332;0;0;59;
$GPXUP;3214;08:19:40;0;50	38922;8	75356;0;0;60;
$GPXUP;3214;08:19:41;0;50	38917;8	7538;0;0;61;
$GPXUP;3214;08:19:42;0;50	38911;8	75402;0;0;61;
$GPXUP;3214;08:19:43;0;50	38904;8	75424;0;0;60;
$GPXUP;3214;08:19:44;0;50	38898;8	75445;0;0;58;
$GPXUP;3214;08:19:45;0;50	38893;8	75467;0;0;59;
$GPXUP;3214;08:19:46;0;50	38889;8	75489;0;0;58;
$GPXUP;3214;08:19:47;0;50	38886;8	75511;0;0;56;
$GPXUP;3214;08:19:48;0;50	38883;8	75533;0;0;58;
$GPXUP;3214;08:19:49;0;50	3888;8	75555;0;0;58;
$GPXUP;3214;08:19:50;0;50	38874;8	75576;0;0;58;
$GPXUP;3214;08:19:51;0;50	38866;8	75594;0;0;58;
$GPXUP;3214;08:19:52;0;50	38856;8	7561;0;0;59;
$GPXUP;3214;08:19:53;0;50	38845;8	75626;0;0;59;
$GPXUP;3214;08:19:54;0;50	38835;8	75643;0;0;57;
$GPXUP;3214;08:19:55;0;50	38826;8	75661;0;0;61;
$GPXUP;3214;08:19:56;0;50	38816;8	7568;0;0;64;
$GPXUP;3214;08:19:57;0;50	38803;8	75698;0;0;70;
$GPXUP;3214;08:19:58;0;50	3879;8	75716;0;0;70;
$GPXUP;3214;08:19:59;0;50	38778;8	75736;0;0;68;
$GPXUP;3214;08:20:00;0;50	38767;8	75754;0;0;66;
$GPXUP;3214;08:20:01;0;50	38756;8	75774;0;0;64;
$GPXUP;3214;08:20:02;0;50	38747;8	75794;0;0;63;
$GPXUP;3214;08:20:03;0;50	38737;8	75813;0;0;63;
$GPXUP;3214;08:20:04;0;50	38726;8	75831;0;0;63;
$GPXUP;3214;08:20:05;0;50	38714;8	75848;0;0;64;
$GPXUP;3214;08:20:06;0;50	38701;8	75864;0;0;67;
$GPXUP;3214;08:20:07;0;50	38688;8	7588;0;0;68;
$GPXUP;3214;08:20:08;0;50	38677;8	75898;0;0;63;
$GPXUP;3214;08:20:09;0;50	38669;8	7592;0;0;62;
$GPXUP;3214;08:20:10;0;50	38662;8	75942;0;0;62;
$GPXUP;3214;08:20:11;0;50	38657;8	75965;0;0;62;
$GPXUP;3214;08:20:12;0;50	38653;8	75988;0;0;61;
$GPXUP;3214;08:20:13;0;50	38647;8	7601;0;0;59;
$GPXUP;3214;08:20:14;0;50	38642;8	76031;0;0;58;
$GPXUP;3214;08:20:15;0;50	38637;8	76052;0;0;56;
$GPXUP;3214;08:20:16;0;50	38636;8	76074;0;0;56;
$GPXUP;3214;08:20:17;0;50	38636;8	76096;0;0;58;
$GPXUP;3214;08:20:18;0;50	38639;8	76119;0;0;58;
$GPXUP;3214;08:20:19;0;50	38644;8	7614;0;0;55;
$GPXUP;3214;08:20:20;0;50	38653;8	76157;0;0;54;
$GPXUP;3214;08:20:21;0;50	38669;8	76167;0;0;54;
$GPXUP;3214;08:20:22;0;50	38686;8	76167;0;0;55;
$GPXUP;3214;08:20:23;0;50	38702;8	76165;0;0;52;
$GPXUP;3214;08:20:24;0;50	38715;8	76164;0;0;47;
$GPXUP;3214;08:20:25;0;50	38727;8	76169;0;0;49;
$GPXUP;3214;08:20:26;0;50	38737;8	76181;0;0;50;
$GPXUP;3214;08:20:27;0;50	38744;8	76199;0;0;52;
$GPXUP;3214;08:20:28;0;50	38748;8	76219;0;0;52;
$GPXUP;3214;08:20:29;0;50	38748;8	76242;0;0;52;
$GPXUP;3214;08:20:30;0;50	38744;8	76266;0;0;60;
$GPXUP;3214;08:20:31;0;50	38739;8	7629;0;0;62;
$GPXUP;3214;08:20:32;0;50	38731;8	76315;0;0;67;
$GPXUP;3214;08:20:33;0;50	3872;8	76341;0;0;74;
$GPXUP;3214;08:20:34;0;50	38706;8	76366;0;0;80;
$GPXUP;3214;08:20:35;0;50	3869;8	76388;0;0;76;
$GPXUP;3214;08:20:36;0;50	38675;8	76404;0;0;71;
$GPXUP;3214;08:20:37;0;50	38659;8	76418;0;0;67;
$GPXUP;3214;08:20:38;0;50	38643;8	76428;0;0;67;
$GPXUP;3214;08:20:39;0;50	38628;8	76438;0;0;67;
$GPXUP;3214;08:20:40;0;50	38612;8	76448;0;0;69;
$GPXUP;3214;08:20:41;0;50	38594;8	76455;0;0;70;
$GPXUP;3214;08:20:42;0;50	38577;8	76457;0;0;70;
$GPXUP;3214;08:20:43;0;50	38559;8	76456;0;0;66;
$GPXUP;3214;08:20:44;0;50	38543;8	76451;0;0;62;
$GPXUP;3214;08:20:45;0;50	38528;8	76442;0;0;61;
$GPXUP;3214;08:20:46;0;50	38514;8	76431;0;0;60;
$GPXUP;3214;08:20:47;0;50	38502;8	76417;0;0;58;
$GPXUP;3214;08:20:48;0;50	38492;8	764;0;0;57;
$GPXUP;3214;08:20:49;0;50	38484;8	76382;0;0;55;
$GPXUP;3214;08:20:50;0;50	38476;8	76364;0;0;54;
$GPXUP;3214;08:20:51;0;50	3847;8	76345;0;0;53;
$GPXUP;3214;08:20:52;0;50	38465;8	76326;0;0;51;
$GPXUP;3214;08:20:53;0;50	3846;8	76307;0;0;50;
$GPXUP;3214;08:20:54;0;50	38453;8	7629;0;0;51;
$GPXUP;3214;08:20:55;0;50	38444;8	76278;0;0;49;
$GPXUP;3214;08:20:56;0;50	3843;8	7627;0;0;53;
$GPXUP;3214;08:20:57;0;50	38415;8	76268;0;0;60;
$GPXUP;3214;08:20:58;0;50	38399;8	76267;0;0;64;
$GPXUP;3214;08:20:59;0;50	38382;8	76266;0;0;65;
$GPXUP;3214;08:21:00;0;50	38366;8	76265;0;0;63;
$GPXUP;3214;08:21:01;0;50	3835;8	76264;0;0;62;
$GPXUP;3214;08:21:02;0;50	38335;8	76262;0;0;60;
$GPXUP;3214;08:21:03;0;50	3832;8	76259;0;0;58;
$GPXUP;3214;08:21:04;0;50	38306;8	76254;0;0;56;
$GPXUP;3214;08:21:05;0;50	38292;8	7625;0;0;54;
$GPXUP;3214;08:21:06;0;50	38279;8	76247;0;0;54;
$GPXUP;3214;08:21:07;0;50	38264;8	76246;0;0;57;
$GPXUP;3214;08:21:08;0;50	3825;8	76247;0;0;60;
$GPXUP;3214;08:21:09;0;50	38234;8	76246;0;0;62;
$GPXUP;3214;08:21:10;0;50	38218;8	76246;0;0;66;
$GPXUP;3214;08:21:11;0;50	38201;8	76246;0;0;67;
$GPXUP;3214;08:21:12;0;50	38184;8	76248;0;0;67;
$GPXUP;3214;08:21:13;0;50	38168;8	76252;0;0;65;
$GPXUP;3214;08:21:14;0;50	38152;8	76256;0;0;65;
$GPXUP;3214;08:21:15;0;50	38136;8	76258;0;0;65;
$GPXUP;3214;08:21:16;0;50	3812;8	7626;0;0;63;
$GPXUP;3214;08:21:17;0;50	38105;8	76261;0;0;59;
$GPXUP;3214;08:21:18;0;50	3809;8	7626;0;0;59;
$GPXUP;3214;08:21:19;0;50	38075;8	76255;0;0;61;
$GPXUP;3214;08:21:20;0;50	3806;8	76252;0;0;63;
$GPXUP;3214;08:21:21;0;50	38044;8	76254;0;0;66;
$GPXUP;3214;08:21:22;0;50	38027;8	76262;0;0;68;
$GPXUP;3214;08:21:23;0;50	38012;8	76274;0;0;68;
$GPXUP;3214;08:21:24;0;50	37998;8	76288;0;0;67;
$GPXUP;3214;08:21:25;0;50	37985;8	76306;0;0;65;
$GPXUP;3214;08:21:26;0;50	37975;8	76326;0;0;64;
$GPXUP;3214;08:21:27;0;50	37965;8	76345;0;0;63;
$GPXUP;3214;08:21:28;0;50	37955;8	76365;0;0;63;
$GPXUP;3214;08:21:29;0;50	37946;8	76386;0;0;64;
$GPXUP;3214;08:21:30;0;50	37939;8	76408;0;0;62;
$GPXUP;3214;08:21:31;0;50	37936;8	76433;0;0;61;
$GPXUP;3214;08:21:32;0;50	37933;8	76456;0;0;59;
$GPXUP;3214;08:21:33;0;50	37929;8	76478;0;0;58;
$GPXUP;3214;08:21:34;0;50	37923;8	76498;0;0;57;
$GPXUP;3214;08:21:35;0;50	37916;8	76517;0;0;55;
$GPXUP;3214;08:21:36;0;50	37909;8	76536;0;0;52;
$GPXUP;3214;08:21:37;0;50	37902;8	76553;0;0;52;
$GPXUP;3214;08:21:38;0;50	37894;8	76569;0;0;52;
$GPXUP;3214;08:21:39;0;50	37884;8	76582;0;0;54;
$GPXUP;3214;08:21:40;0;50	37872;8	76592;0;0;56;
$GPXUP;3214;08:21:41;0;50	37858;8	76598;0;0;58;
$GPXUP;3214;08:21:42;0;50	37844;8	766;0;0;58;
$GPXUP;3214;08:21:43;0;50	37828;8	766;0;0;60;
$GPXUP;3214;08:21:44;0;50	37813;8	76599;0;0;61;
$GPXUP;3214;08:21:45;0;50	37797;8	76599;0;0;63;
$GPXUP;3214;08:21:46;0;50	37781;8	766;0;0;63;
$GPXUP;3214;08:21:47;0;50	37766;8	76603;0;0;62;
$GPXUP;3214;08:21:48;0;50	3775;8	76607;0;0;60;
$GPXUP;3214;08:21:49;0;50	37736;8	76614;0;0;59;
$GPXUP;3214;08:21:50;0;50	37723;8	76623;0;0;59;
$GPXUP;3214;08:21:51;0;50	3771;8	76634;0;0;60;
$GPXUP;3214;08:21:52;0;50	37697;8	76646;0;0;60;
$GPXUP;3214;08:21:53;0;50	37684;8	76659;0;0;61;
$GPXUP;3214;08:21:54;0;50	37671;8	76673;0;0;63;
$GPXUP;3214;08:21:55;0;50	37658;8	76688;0;0;65;
$GPXUP;3214;08:21:56;0;50	37646;8	76703;0;0;65;
$GPXUP;3214;08:21:57;0;50	37635;8	76722;0;0;64;
$GPXUP;3214;08:21:58;0;50	37627;8	76743;0;0;63;
$GPXUP;3214;08:21:59;0;50	3762;8	76765;0;0;62;
$GPXUP;3214;08:22:00;0;50	37612;8	76787;0;0;62;
$GPXUP;3214;08:22:01;0;50	37605;8	76808;0;0;62;
$GPXUP;3214;08:22:02;0;50	37597;8	76829;0;0;62;
$GPXUP;3214;08:22:03;0;50	37589;8	7685;0;0;60;
$GPXUP;3214;08:22:04;0;50	37584;8	76871;0;0;58;
$GPXUP;3214;08:22:05;0;50	37581;8	76894;0;0;57;
$GPXUP;3214;08:22:06;0;50	3758;8	76916;0;0;57;
$GPXUP;3214;08:22:07;0;50	37579;8	76939;0;0;58;
$GPXUP;3214;08:22:08;0;50	37578;8	76962;0;0;58;
$GPXUP;3214;08:22:09;0;50	37575;8	76984;0;0;58;
$GPXUP;3214;08:22:10;0;50	37571;8	77006;0;0;58;
$GPXUP;3214;08:22:11;0;50	37567;8	77028;0;0;58;
$GPXUP;3214;08:22:12;0;50	37565;8	7705;0;0;57;
$GPXUP;3214;08:22:13;0;50	37565;8	77072;0;0;57;
$GPXUP;3214;08:22:14;0;50	37566;8	77095;0;0;57;
$GPXUP;3214;08:22:15;0;50	3757;8	77116;0;0;57;
$GPXUP;3214;08:22:16;0;50	37576;8	77137;0;0;57;
$GPXUP;3214;08:22:17;0;50	3758;8	77158;0;0;57;
$GPXUP;3214;08:22:18;0;50	37583;8	77181;0;0;60;
$GPXUP;3214;08:22:19;0;50	37585;8	77205;0;0;61;
$GPXUP;3214;08:22:20;0;50	3759;8	77227;0;0;60;
$GPXUP;3214;08:22:21;0;50	37598;8	77245;0;0;55;
$GPXUP;3214;08:22:22;0;50	3761;8	77255;0;0;53;
$GPXUP;3214;08:22:23;0;50	37625;8	77257;0;0;52;
$GPXUP;3214;08:22:24;0;50	3764;8	77255;0;0;52;
$GPXUP;3214;08:22:25;0;50	37653;8	7725;0;0;50;
$GPXUP;3214;08:22:26;0;50	37664;8	77239;0;0;46;
$GPXUP;3214;08:22:27;0;50	3767;8	77224;0;0;41;
$GPXUP;3214;08:22:28;0;50	37671;8	77202;0;0;46;
$GPXUP;3214;08:22:29;0;50	37666;8	77182;0;0;44;
$GPXUP;3214;08:22:30;0;50	37656;8	77166;0;0;47;
$GPXUP;3214;08:22:31;0;50	37643;8	77154;0;0;50;
$GPXUP;3214;08:22:32;0;50	37629;8	77151;0;0;50;
$GPXUP;3214;08:22:33;0;50	37614;8	77152;0;0;53;
$GPXUP;3214;08:22:34;0;50	376;8	77156;0;0;53;
$GPXUP;3214;08:22:35;0;50	37587;8	77162;0;0;53;
$GPXUP;3214;08:22:36;0;50	37574;8	77172;0;0;54;
$GPXUP;3214;08:22:37;0;50	37562;8	77183;0;0;53;
$GPXUP;3214;08:22:38;0;50	3755;8	77195;0;0;55;
$GPXUP;3214;08:22:39;0;50	37538;8	77207;0;0;57;
$GPXUP;3214;08:22:40;0;50	37526;8	7722;0;0;58;
$GPXUP;3214;08:22:41;0;50	37515;8	77235;0;0;59;
$GPXUP;3214;08:22:42;0;50	37505;8	77254;0;0;60;
$GPXUP;3214;08:22:43;0;50	37497;8	77274;0;0;61;
$GPXUP;3214;08:22:44;0;50	37489;8	77294;0;0;59;
$GPXUP;3214;08:22:45;0;50	3748;8	77313;0;0;59;
$GPXUP;3214;08:22:46;0;50	37469;8	77329;0;0;60;
$GPXUP;3214;08:22:47;0;50	37456;8	77342;0;0;63;
$GPXUP;3214;08:22:48;0;50	37442;8	77354;0;0;61;
$GPXUP;3214;08:22:49;0;50	37429;8	77366;0;0;61;
$GPXUP;3214;08:22:50;0;50	37416;8	77378;0;0;63;
$GPXUP;3214;08:22:51;0;50	37402;8	77391;0;0;63;
$GPXUP;3214;08:22:52;0;50	37388;8	77404;0;0;64;
$GPXUP;3214;08:22:53;0;50	37374;8	77417;0;0;65;
$GPXUP;3214;08:22:54;0;50	3736;8	7743;0;0;65;
$GPXUP;3214;08:22:55;0;50	37347;8	77446;0;0;63;
$GPXUP;3214;08:22:56;0;50	37336;8	77463;0;0;63;
$GPXUP;3214;08:22:57;0;50	37327;8	77484;0;0;65;
$GPXUP;3214;08:22:58;0;50	3732;8	77507;0;0;66;
$GPXUP;3214;08:22:59;0;50	37314;8	7753;0;0;65;
$GPXUP;3214;08:23:00;0;50	37306;8	77553;0;0;65;
$GPXUP;3214;08:23:01;0;50	37296;8	77572;0;0;66;
$GPXUP;3214;08:23:02;0;50	37282;8	77589;0;0;67;
$GPXUP;3214;08:23:03;0;50	37269;8	77605;0;0;67;
$GPXUP;3214;08:23:04;0;50	37257;8	77622;0;0;63;
$GPXUP;3214;08:23:05;0;50	37248;8	77641;0;0;62;
$GPXUP;3214;08:23:06;0;50	37239;8	77662;0;0;61;
$GPXUP;3214;08:23:07;0;50	37231;8	77682;0;0;61;
$GPXUP;3214;08:23:08;0;50	37222;8	77701;0;0;62;
$GPXUP;3214;08:23:09;0;50	37212;8	77719;0;0;61;
$GPXUP;3214;08:23:10;0;50	372;8	77732;0;0;58;
$GPXUP;3214;08:23:11;0;50	37185;8	77736;0;0;55;
$GPXUP;3214;08:23:12;0;50	37168;8	77728;0;0;58;
$GPXUP;3214;08:23:13;0;50	37152;8	77711;0;0;63;
$GPXUP;3214;08:23:14;0;50	37139;8	77692;0;0;65;
$GPXUP;3214;08:23:15;0;50	37129;8	7767;0;0;65;
$GPXUP;3214;08:23:16;0;50	37122;8	77646;0;0;64;
$GPXUP;3214;08:23:17;0;50	3712;8	7762;0;0;61;
$GPXUP;3214;08:23:18;0;50	37122;8	77595;0;0;60;
$GPXUP;3214;08:23:19;0;50	37126;8	77571;0;0;60;
$GPXUP;3214;08:23:20;0;50	37131;8	77548;0;0;58;
$GPXUP;3214;08:23:21;0;50	37138;8	77529;0;0;54;
$GPXUP;3214;08:23:22;0;50	37147;8	77515;0;0;47;
$GPXUP;3214;08:23:23;0;50	37159;8	77508;0;0;46;
$GPXUP;3214;08:23:24;0;50	37172;8	77508;0;0;42;
$GPXUP;3214;08:23:25;0;50	37184;8	77517;0;0;48;
$GPXUP;3214;08:23:26;0;50	37195;8	77534;0;0;54;
$GPXUP;3214;08:23:27;0;50	37202;8	77556;0;0;54;
$GPXUP;3214;08:23:28;0;50	37204;8	77581;0;0;57;
$GPXUP;3214;08:23:29;0;50	37203;8	77605;0;0;55;
$GPXUP;3214;08:23:30;0;50	37198;8	77627;0;0;55;
$GPXUP;3214;08:23:31;0;50	3719;8	77648;0;0;59;
$GPXUP;3214;08:23:32;0;50	37179;8	77666;0;0;60;
$GPXUP;3214;08:23:33;0;50	37167;8	7768;0;0;59;
$GPXUP;3214;08:23:34;0;50	37153;8	77688;0;0;56;
$GPXUP;3214;08:23:35;0;50	37138;8	77686;0;0;57;
$GPXUP;3214;08:23:36;0;50	37121;8	77679;0;0;63;
$GPXUP;3214;08:23:37;0;50	37106;8	77671;0;0;62;
$GPXUP;3214;08:23:38;0;50	37091;8	7766;0;0;61;
$GPXUP;3214;08:23:39;0;50	37078;8	77645;0;0;60;
$GPXUP;3214;08:23:40;0;50	37068;8	77626;0;0;61;
$GPXUP;3214;08:23:41;0;50	37059;8	77605;0;0;62;
$GPXUP;3214;08:23:42;0;50	3705;8	77585;0;0;62;
$GPXUP;3214;08:23:43;0;50	37038;8	77569;0;0;62;
$GPXUP;3214;08:23:44;0;50	37024;8	77558;0;0;61;
$GPXUP;3214;08:23:45;0;50	3701;8	77551;0;0;60;
$GPXUP;3214;08:23:46;0;50	36994;8	77548;0;0;60;
$GPXUP;3214;08:23:47;0;50	36979;8	77547;0;0;60;
$GPXUP;3214;08:23:48;0;50	36964;8	77545;0;0;62;
$GPXUP;3214;08:23:49;0;50	36948;8	7754;0;0;65;
$GPXUP;3214;08:23:50;0;50	36932;8	77533;0;0;67;
$GPXUP;3214;08:23:51;0;50	36916;8	77526;0;0;68;
$GPXUP;3214;08:23:52;0;50	369;8	77517;0;0;66;
$GPXUP;3214;08:23:53;0;50	36884;8	7751;0;0;65;
$GPXUP;3214;08:23:54;0;50	36869;8	77507;0;0;63;
$GPXUP;3214;08:23:55;0;50	36853;8	77506;0;0;63;
$GPXUP;3214;08:23:56;0;50	36837;8	77505;0;0;63;
$GPXUP;3214;08:23:57;0;50	36822;8	77503;0;0;61;
$GPXUP;3214;08:23:58;0;50	36807;8	77506;0;0;60;
$GPXUP;3214;08:23:59;0;50	36793;8	77514;0;0;58;
$GPXUP;3214;08:24:00;0;50	36781;8	77528;0;0;60;
$GPXUP;3214;08:24:01;0;50	36767;8	7754;0;0;65;
$GPXUP;3214;08:24:02;0;50	36751;8	77549;0;0;67;
$GPXUP;3214;08:24:03;0;50	36734;8	77554;0;0;72;
$GPXUP;3214;08:24:04;0;50	36716;8	77559;0;0;71;
$GPXUP;3214;08:24:05;0;50	36699;8	77566;0;0;70;
$GPXUP;3214;08:24:06;0;50	36682;8	7757;0;0;70;
$GPXUP;3214;08:24:07;0;50	36664;8	7757;0;0;72;
$GPXUP;3214;08:24:08;0;50	36645;8	7757;0;0;74;
$GPXUP;3214;08:24:09;0;50	36627;8	77572;0;0;75;
$GPXUP;3214;08:24:10;0;50	36609;8	77581;0;0;75;
$GPXUP;3214;08:24:11;0;50	36592;8	77594;0;0;73;
$GPXUP;3214;08:24:12;0;50	36577;8	77608;0;0;71;
$GPXUP;3214;08:24:13;0;50	36562;8	77623;0;0;71;
$GPXUP;3214;08:24:14;0;50	36546;8	77635;0;0;71;
$GPXUP;3214;08:24:15;0;50	36528;8	77641;0;0;71;
$GPXUP;3214;08:24:16;0;50	3651;8	77639;0;0;68;
$GPXUP;3214;08:24:17;0;50	36491;8	77628;0;0;74;
$GPXUP;3214;08:24:18;0;50	36472;8	77622;0;0;73;
$GPXUP;3214;08:24:19;0;50	36454;8	77621;0;0;72;
$GPXUP;3214;08:24:20;0;50	36436;8	77625;0;0;71;
$GPXUP;3214;08:24:21;0;50	36419;8	77633;0;0;71;
$GPXUP;3214;08:24:22;0;50	36401;8	77638;0;0;72;
$GPXUP;3214;08:24:23;0;50	36382;8	77637;0;0;75;
$GPXUP;3214;08:24:24;0;50	36363;8	77628;0;0;76;
$GPXUP;3214;08:24:25;0;50	36344;8	77615;0;0;78;
$GPXUP;3214;08:24:26;0;50	36326;8	77603;0;0;77;
$GPXUP;3214;08:24:27;0;50	36307;8	77594;0;0;78;
$GPXUP;3214;08:24:28;0;50	36286;8	7759;0;0;84;
$GPXUP;3214;08:24:29;0;50	36265;8	77584;0;0;85;
$GPXUP;3214;08:24:30;0;50	36245;8	77571;0;0;85;
$GPXUP;3214;08:24:31;0;50	36228;8	7755;0;0;84;
$GPXUP;3214;08:24:32;0;50	36215;8	7752;0;0;85;
$GPXUP;3214;08:24:33;0;50	362;8	77498;0;0;83;
$GPXUP;3214;08:24:34;0;50	36183;8	77479;0;0;82;
$GPXUP;3214;08:24:35;0;50	36164;8	77467;0;0;78;
$GPXUP;3214;08:24:36;0;50	36146;8	77458;0;0;76;
$GPXUP;3214;08:24:37;0;50	36129;8	77448;0;0;76;
$GPXUP;3214;08:24:38;0;50	36112;8	77435;0;0;76;
$GPXUP;3214;08:24:39;0;50	36094;8	77426;0;0;72;
$GPXUP;3214;08:24:40;0;50	36076;8	77422;0;0;71;
$GPXUP;3214;08:24:41;0;50	36059;8	77419;0;0;71;
$GPXUP;3214;08:24:42;0;50	36041;8	7742;0;0;71;
$GPXUP;3214;08:24:43;0;50	36024;8	77426;0;0;73;
$GPXUP;3214;08:24:44;0;50	36009;8	7744;0;0;69;
$GPXUP;3214;08:24:45;0;50	36;8	77466;0;0;63;
$GPXUP;3214;08:24:46;0;50	35999;8	77498;0;0;67;
$GPXUP;3214;08:24:47;0;50	36002;8	77532;0;0;70;
$GPXUP;3214;08:24:48;0;50	36009;8	7756;0;0;67;
$GPXUP;3214;08:24:49;0;50	36017;8	77583;0;0;61;
$GPXUP;3214;08:24:50;0;50	36031;8	77598;0;0;55;
$GPXUP;3214;08:24:51;0;50	3605;8	77603;0;0;57;
$GPXUP;3214;08:24:52;0;50	36068;8	776;0;0;62;
$GPXUP;3214;08:24:53;0;50	36086;8	77589;0;0;66;
$GPXUP;3214;08:24:54;0;50	36101;8	77572;0;0;66;
$GPXUP;3214;08:24:55;0;50	36114;8	77553;0;0;68;
$GPXUP;3214;08:24:56;0;50	36127;8	77532;0;0;72;
$GPXUP;3214;08:24:57;0;50	3614;8	77508;0;0;76;
$GPXUP;3214;08:24:58;0;50	3615;8	77481;0;0;79;
$GPXUP;3214;08:24:59;0;50	36159;8	77452;0;0;81;
$GPXUP;3214;08:25:00;0;50	36163;8	77419;0;0;83;
$GPXUP;3214;08:25:01;0;50	36161;8	77386;0;0;80;
$GPXUP;3214;08:25:02;0;50	36151;8	77355;0;0;78;
$GPXUP;3214;08:25:03;0;50	36135;8	77327;0;0;81;
$GPXUP;3214;08:25:04;0;50	3612;8	77302;0;0;80;
$GPXUP;3214;08:25:05;0;50	36107;8	77277;0;0;78;
$GPXUP;3214;08:25:06;0;50	36097;8	77251;0;0;78;
$GPXUP;3214;08:25:07;0;50	3609;8	77224;0;0;74;
$GPXUP;3214;08:25:08;0;50	3609;8	77198;0;0;67;
$GPXUP;3214;08:25:09;0;50	3609;8	77173;0;0;62;
$GPXUP;3214;08:25:10;0;50	36089;8	77149;0;0;62;
$GPXUP;3214;08:25:11;0;50	36089;8	77125;0;0;61;
$GPXUP;3214;08:25:12;0;50	36092;8	77101;0;0;61;
$GPXUP;3214;08:25:13;0;50	36096;8	77078;0;0;62;
$GPXUP;3214;08:25:14;0;50	36101;8	77056;0;0;59;
$GPXUP;3214;08:25:15;0;50	36109;8	77036;0;0;58;
$GPXUP;3214;08:25:16;0;50	36118;8	77016;0;0;61;
$GPXUP;3214;08:25:17;0;50	36124;8	76994;0;0;61;
$GPXUP;3214;08:25:18;0;50	36126;8	7697;0;0;64;
$GPXUP;3214;08:25:19;0;50	36125;8	76946;0;0;62;
$GPXUP;3214;08:25:20;0;50	3612;8	76923;0;0;60;
$GPXUP;3214;08:25:21;0;50	36112;8	76903;0;0;60;
$GPXUP;3214;08:25:22;0;50	36103;8	76883;0;0;62;
$GPXUP;3214;08:25:23;0;50	36095;8	76862;0;0;63;
$GPXUP;3214;08:25:24;0;50	36088;8	7684;0;0;63;
$GPXUP;3214;08:25:25;0;50	36081;8	76819;0;0;61;
$GPXUP;3214;08:25:26;0;50	3607;8	76802;0;0;59;
$GPXUP;3214;08:25:27;0;50	36057;8	76791;0;0;57;
$GPXUP;3214;08:25:28;0;50	36042;8	76788;0;0;57;
$GPXUP;3214;08:25:29;0;50	36027;8	76791;0;0;58;
$GPXUP;3214;08:25:30;0;50	36011;8	76792;0;0;59;
$GPXUP;3214;08:25:31;0;50	35996;8	76792;0;0;60;
$GPXUP;3214;08:25:32;0;50	35981;8	7679;0;0;60;
$GPXUP;3214;08:25:33;0;50	35966;8	76788;0;0;59;
$GPXUP;3214;08:25:34;0;50	35951;8	76792;0;0;55;
$GPXUP;3214;08:25:35;0;50	35938;8	76802;0;0;54;
$GPXUP;3214;08:25:36;0;50	35929;8	76816;0;0;49;
$GPXUP;3214;08:25:37;0;50	3592;8	76831;0;0;50;
$GPXUP;3214;08:25:38;0;50	35912;8	76847;0;0;51;
$GPXUP;3214;08:25:39;0;50	35905;8	76863;0;0;49;
$GPXUP;3214;08:25:40;0;50	35898;8	76879;0;0;47;
$GPXUP;3214;08:25:41;0;50	35889;8	76892;0;0;50;
$GPXUP;3214;08:25:42;0;50	35878;8	76901;0;0;48;
$GPXUP;3214;08:25:43;0;50	35865;8	769;0;0;47;
$GPXUP;3214;08:25:44;0;50	3585;8	76888;0;0;54;
$GPXUP;3214;08:25:45;0;50	35837;8	7687;0;0;60;
$GPXUP;3214;08:25:46;0;50	35826;8	76852;0;0;58;
$GPXUP;3214;08:25:47;0;50	35814;8	76834;0;0;61;
$GPXUP;3214;08:25:48;0;50	35803;8	76815;0;0;65;
$GPXUP;3214;08:25:49;0;50	3579;8	76798;0;0;63;
$GPXUP;3214;08:25:50;0;50	35778;8	76782;0;0;60;
$GPXUP;3214;08:25:51;0;50	35767;8	76768;0;0;59;
$GPXUP;3214;08:25:52;0;50	35755;8	76754;0;0;57;
$GPXUP;3214;08:25:53;0;50	35744;8	76742;0;0;54;
$GPXUP;3214;08:25:54;0;50	35731;8	76736;0;0;53;
$GPXUP;3214;08:25:55;0;50	35717;8	76736;0;0;54;
$GPXUP;3214;08:25:56;0;50	35704;8	7674;0;0;54;
$GPXUP;3214;08:25:57;0;50	35691;8	76747;0;0;55;
$GPXUP;3214;08:25:58;0;50	35678;8	76754;0;0;56;
$GPXUP;3214;08:25:59;0;50	35664;8	76757;0;0;57;
$GPXUP;3214;08:26:00;0;50	35649;8	76756;0;0;60;
$GPXUP;3214;08:26:01;0;50	35634;8	76752;0;0;62;
$GPXUP;3214;08:26:02;0;50	35618;8	76748;0;0;62;
$GPXUP;3214;08:26:03;0;50	35603;8	76745;0;0;58;
$GPXUP;3214;08:26:04;0;50	3559;8	76745;0;0;54;
$GPXUP;3214;08:26:05;0;50	35576;8	76745;0;0;52;
$GPXUP;3214;08:26:06;0;50	35562;8	76744;0;0;56;
$GPXUP;3214;08:26:07;0;50	35548;8	76744;0;0;58;
$GPXUP;3214;08:26:08;0;50	35534;8	76747;0;0;58;
$GPXUP;3214;08:26:09;0;50	3552;8	76754;0;0;57;
$GPXUP;3214;08:26:10;0;50	35508;8	76763;0;0;56;
$GPXUP;3214;08:26:11;0;50	35494;8	76772;0;0;57;
$GPXUP;3214;08:26:12;0;50	35481;8	76779;0;0;59;
$GPXUP;3214;08:26:13;0;50	35466;8	76788;0;0;64;
$GPXUP;3214;08:26:14;0;50	35452;8	76799;0;0;62;
$GPXUP;3214;08:26:15;0;50	35442;8	76815;0;0;53;
$GPXUP;3214;08:26:16;0;50	35437;8	76836;0;0;52;
$GPXUP;3214;08:26:17;0;50	35435;8	76858;0;0;51;
$GPXUP;3214;08:26:18;0;50	35435;8	76879;0;0;49;
$GPXUP;3214;08:26:19;0;50	35438;8	76898;0;0;48;
$GPXUP;3214;08:26:20;0;50	35444;8	76916;0;0;49;
$GPXUP;3214;08:26:21;0;50	35449;8	76935;0;0;52;
$GPXUP;3214;08:26:22;0;50	35455;8	76954;0;0;51;
$GPXUP;3214;08:26:23;0;50	35462;8	7697;0;0;48;
$GPXUP;3214;08:26:24;0;50	35469;8	76985;0;0;47;
$GPXUP;3214;08:26:25;0;50	35475;8	77001;0;0;46;
$GPXUP;3214;08:26:26;0;50	35483;8	77016;0;0;49;
$GPXUP;3214;08:26:27;0;50	35493;8	77026;0;0;44;
$GPXUP;3214;08:26:28;0;50	35504;8	77028;0;0;42;
$GPXUP;3214;08:26:29;0;50	35514;8	77021;0;0;38;
$GPXUP;3214;08:26:30;0;50	35521;8	77016;0;0;30;
$GPXUP;3214;08:26:31;0;50	35527;8	77012;0;0;25;
$GPXUP;3214;08:26:32;0;50	3553;8	77011;0;0;13;
$GPXUP;3214;08:26:33;0;50	35529;8	77011;0;0;1;
$GPXUP;3214;08:26:34;0;50	35529;8	7701;0;0;0;
$GPXUP;3214;08:26:35;0;50	35528;8	7701;0;0;0;
$GPXUP;3214;08:26:36;0;50	35528;8	7701;0;0;0;
$GPXUP;3214;08:26:37;0;50	35528;8	7701;0;0;0;
$GPXUP;3214;08:26:38;0;50	35528;8	7701;0;0;0;
$GPXUP;3214;08:26:39;0;50	35528;8	7701;0;0;0;
$GPXUP;3214;08:26:40;0;50	35528;8	7701;0;0;0;
$GPXUP;3214;08:26:41;0;50	35528;8	7701;0;0;0;
$GPXUP;3214;08:26:42;0;50	35528;8	7701;0;0;0;
$GPXUP;3214;08:26:43;0;50	35528;8	7701;0;0;0;
$GPXUP;3214;08:26:44;0;50	35528;8	7701;0;0;0;
$GPXUP;3214;08:26:45;0;50	35528;8	7701;0;0;0;
$GPXUP;3214;08:26:46;0;50	35528;8	7701;0;0;0;
$GPXUP;3214;08:26:47;0;50	35528;8	7701;0;0;0;
$GPXUP;3214;08:26:48;0;50	35528;8	7701;0;0;0;
$GPXUP;3214;08:26:49;0;50	35528;8	7701;0;0;0;
$GPXUP;3214;08:26:50;0;50	35528;8	7701;0;0;0;
$GPXUP;3214;08:26:51;0;50	35528;8	7701;0;0;0;
$GPXUP;3214;08:26:52;0;50	35528;8	7701;0;0;0;
$GPXUP;3214;08:26:53;0;50	35528;8	7701;0;0;0;
$GPXUP;3214;08:26:54;0;50	35528;8	7701;0;0;0;
$GPXUP;3214;08:26:55;0;50	35528;8	7701;0;0;0;
$GPXUP;3214;08:26:56;0;50	35528;8	7701;0;0;0;
$GPXUP;3214;08:26:57;0;50	35528;8	7701;0;0;0;
$GPXUP;3214;08:26:58;0;50	35528;8	7701;0;0;0;
$GPXUP;3214;08:26:59;0;50	35528;8	7701;0;0;0;
$GPXUP;3214;08:27:00;0;50	35528;8	7701;0;0;0;
$GPXUP;3214;08:27:01;0;50	35528;8	7701;0;0;0;
$GPXUP;3214;08:27:02;0;50	35528;8	7701;0;0;0;
$GPXUP;3214;08:27:03;0;50	35528;8	7701;0;0;0;
$GPXUP;3214;08:27:04;0;50	35528;8	7701;0;0;0;
$GPXUP;3214;08:27:05;0;50	35528;8	7701;0;0;0;
$GPXUP;3214;08:27:06;0;50	35528;8	7701;0;0;0;
$GPXUP;3214;08:27:07;0;50	35528;8	7701;0;0;0;
$GPXUP;3214;08:27:08;0;50	35528;8	7701;0;0;0;
$GPXUP;3214;08:27:09;0;50	35528;8	7701;0;0;0;
$GPXUP;3214;08:27:10;0;50	35528;8	7701;0;0;0;
$GPXUP;3214;08:27:11;0;50	35528;8	7701;0;0;0;
$GPXUP;3214;08:27:12;0;50	35528;8	7701;0;0;0;
$GPXUP;3214;08:27:13;0;50	35528;8	7701;0;0;0;
$GPXUP;3214;08:27:14;0;50	35528;8	7701;0;0;0;
$GPXUP;3214;08:27:15;0;50	35528;8	7701;0;0;0;
$GPXUP;3214;08:27:16;0;50	35528;8	7701;0;0;0;
$GPXUP;3214;08:27:17;0;50	35528;8	7701;0;0;0;
$GPXUP;3214;08:27:18;0;50	35528;8	7701;0;0;0;
$GPXUP;3214;08:27:19;0;50	35528;8	7701;0;0;0;
$GPXUP;3214;08:27:20;0;50	35528;8	7701;0;0;0;
$GPXUP;3214;08:27:21;0;50	35528;8	7701;0;0;0;
$GPXUP;3214;08:27:22;0;50	35528;8	7701;0;0;0;
$GPXUP;3214;08:27:23;0;50	35528;8	7701;0;0;0;
$GPXUP;3214;08:27:24;0;50	35528;8	7701;0;0;0;
$GPXUP;3214;08:27:25;0;50	35528;8	7701;0;0;0;
$GPXUP;3214;08:27:26;0;50	35528;8	7701;0;0;0;
$GPXUP;3214;08:27:27;0;50	35528;8	7701;0;0;0;
$GPXUP;3214;08:27:28;0;50	35528;8	7701;0;0;0;
$GPXUP;3214;08:27:29;0;50	35528;8	7701;0;0;0;
$GPXUP;3214;08:27:30;0;50	35528;8	7701;0;0;0;
$GPXUP;3214;08:27:31;0;50	35528;8	7701;0;0;0;
$GPXUP;3214;08:27:32;0;50	35528;8	7701;0;0;0;
$GPXUP;3214;08:27:33;0;50	35528;8	7701;0;0;0;
$GPXUP;3214;08:27:34;0;50	35528;8	7701;0;0;0;
$GPXUP;3214;08:27:35;0;50	35528;8	7701;0;0;0;
$GPXUP;3214;08:27:36;0;50	35528;8	7701;0;0;0;
$GPXUP;3214;08:27:37;0;50	35528;8	7701;0;0;0;
$GPXUP;3214;08:27:38;0;50	35528;8	7701;0;0;0;
$GPXUP;3214;08:27:39;0;50	35528;8	7701;0;0;0;
$GPXUP;3214;08:27:40;0;50	35528;8	7701;0;0;0;
$GPXUP;3214;08:27:41;0;50	35528;8	7701;0;0;0;
$GPXUP;3214;08:27:42;0;50	35528;8	7701;0;0;0;
$GPXUP;3214;08:27:43;0;50	35528;8	7701;0;0;0;
$GPXUP;3214;08:27:44;0;50	35528;8	7701;0;0;0;
$GPXUP;3214;08:27:45;0;50	35528;8	7701;0;0;0;
$GPXUP;3214;08:27:46;0;50	35528;8	7701;0;0;0;
$GPXUP;3214;08:27:47;0;50	35528;8	7701;0;0;0;
$GPXUP;3214;08:27:48;0;50	35528;8	7701;0;0;0;
$GPXUP;3214;08:27:49;0;50	35528;8	7701;0;0;0;
$GPXUP;3214;08:27:50;0;50	35528;8	7701;0;0;0;
$GPXUP;3214;08:27:51;0;50	35528;8	7701;0;0;0;
$GPXUP;3214;08:27:52;0;50	35528;8	7701;0;0;0;
$GPXUP;3214;08:27:53;0;50	35528;8	7701;0;0;0;
$GPXUP;3214;08:27:54;0;50	35528;8	7701;0;0;0;
$GPXUP;3214;08:27:55;0;50	35528;8	7701;0;0;0;
$GPXUP;3214;08:27:56;0;50	35528;8	7701;0;0;0;
$GPXUP;3214;08:27:57;0;50	35528;8	7701;0;0;0;
$GPXUP;3214;08:27:58;0;50	35528;8	7701;0;0;0;
$GPXUP;3214;08:27:59;0;50	35528;8	7701;0;0;0;
$GPXUP;3214;08:28:00;0;50	35528;8	7701;0;0;0;
$GPXUP;3214;08:28:01;0;50	35528;8	7701;0;0;0;
$GPXUP;3214;08:28:02;0;50	35528;8	7701;0;0;0;
$GPXUP;3214;08:28:03;0;50	35528;8	7701;0;0;0;
$GPXUP;3214;08:28:04;0;50	35528;8	7701;0;0;0;
$GPXUP;3214;08:28:05;0;50	35528;8	7701;0;0;0;
$GPXUP;3214;08:28:06;0;50	35528;8	7701;0;0;0;
$GPXUP;3214;08:28:07;0;50	35528;8	7701;0;0;0;
$GPXUP;3214;08:28:08;0;50	35528;8	7701;0;0;0;
$GPXUP;3214;08:28:09;0;50	35528;8	7701;0;0;0;
$GPXUP;3214;08:28:10;0;50	35528;8	7701;0;0;0;
$GPXUP;3214;08:28:11;0;50	35528;8	7701;0;0;0;
$GPXUP;3214;08:28:12;0;50	35528;8	7701;0;0;0;
$GPXUP;3214;08:28:13;0;50	35528;8	7701;0;0;0;
$GPXUP;3214;08:28:14;0;50	35528;8	7701;0;0;0;
$GPXUP;3214;08:28:15;0;50	35528;8	7701;0;0;0;
$GPXUP;3214;08:28:16;0;50	35528;8	7701;0;0;0;
$GPXUP;3214;08:28:17;0;50	35528;8	7701;0;0;0;
$GPXUP;3214;08:28:18;0;50	35528;8	7701;0;0;0;
$GPXUP;3214;08:28:19;0;50	35528;8	7701;0;0;0;
$GPXUP;3214;08:28:20;0;50	35528;8	7701;0;0;0;
$GPXUP;3214;08:28:21;0;50	35528;8	7701;0;0;0;
$GPXUP;3214;08:28:22;0;50	35528;8	7701;0;0;0;
$GPXUP;3214;08:28:23;0;50	35528;8	7701;0;0;0;
$GPXUP;3214;08:28:24;0;50	35528;8	7701;0;0;0;
$GPXUP;3214;08:28:25;0;50	35528;8	7701;0;0;0;
$GPXUP;3214;08:28:26;0;50	35528;8	7701;0;0;0;
$GPXUP;3214;08:28:27;0;50	35528;8	7701;0;0;0;
$GPXUP;3214;08:28:28;0;50	35528;8	7701;0;0;0;
$GPXUP;3214;08:28:29;0;50	35528;8	7701;0;0;0;
$GPXUP;3214;08:28:30;0;50	35528;8	7701;0;0;0;
$GPXUP;3214;08:28:31;0;50	35528;8	7701;0;0;0;
$GPXUP;3214;08:28:32;0;50	35528;8	7701;0;0;0;
$GPXUP;3214;08:28:33;0;50	35528;8	7701;0;0;0;
$GPXUP;3214;08:28:34;0;50	35528;8	7701;0;0;0;
$GPXUP;3214;08:28:35;0;50	35528;8	7701;0;0;0;
$GPXUP;3214;08:28:36;0;50	35528;8	7701;0;0;0;
$GPXUP;3214;08:28:37;0;50	35528;8	7701;0;0;0;
$GPXUP;3214;08:28:38;0;50	35528;8	7701;0;0;0;
$GPXUP;3214;08:28:39;0;50	35528;8	7701;0;0;0;
$GPXUP;3214;08:28:40;0;50	35528;8	7701;0;0;0;
$GPXUP;3214;08:28:41;0;50	35528;8	7701;0;0;0;
$GPXUP;3214;08:28:42;0;50	35528;8	7701;0;0;0;
$GPXUP;3214;08:28:43;0;50	35528;8	7701;0;0;0;
$GPXUP;3214;08:28:44;0;50	35528;8	7701;0;0;0;
$GPXUP;3214;08:28:45;0;50	35528;8	7701;0;0;0;
$GPXUP;3214;08:28:46;0;50	35528;8	7701;0;0;0;
$GPXUP;3214;08:28:47;0;50	35528;8	7701;0;0;0;
$GPXUP;3214;08:28:48;0;50	35528;8	7701;0;0;0;
$GPXUP;3214;08:28:49;0;50	35528;8	7701;0;0;0;
$GPXUP;3214;08:28:50;0;50	35528;8	7701;0;0;0;
$GPXUP;3214;08:28:51;0;50	35528;8	7701;0;0;0;
$GPXUP;3214;08:28:52;0;50	35528;8	7701;0;0;0;
$GPXUP;3214;08:28:53;0;50	35528;8	7701;0;0;0;
$GPXUP;3214;08:28:54;0;50	35528;8	7701;0;0;0;
$GPXUP;3214;08:28:55;0;50	35528;8	7701;0;0;0;
$GPXUP;3214;08:28:56;0;50	35528;8	7701;0;0;0;
$GPXUP;3214;08:28:57;0;50	35528;8	7701;0;0;0;
$GPXUP;3214;08:28:58;0;50	35528;8	7701;0;0;0;
$GPXUP;3214;08:28:59;0;50	35528;8	7701;0;0;0;
$GPXUP;3214;08:29:00;0;50	35528;8	7701;0;0;0;
$GPXUP;3214;08:29:01;0;50	35528;8	7701;0;0;0;
$GPXUP;3214;08:29:02;0;50	35528;8	7701;0;0;0;
$GPXUP;3214;08:29:03;0;50	35528;8	7701;0;0;0;
$GPXUP;3214;08:29:04;0;50	35528;8	7701;0;0;0;
$GPXUP;3214;08:29:05;0;50	35528;8	7701;0;0;0;
$GPXUP;3214;08:29:06;0;50	35528;8	7701;0;0;0;
$GPXUP;3214;08:29:07;0;50	35528;8	7701;0;0;0;
$GPXUP;3214;08:29:08;0;50	35528;8	7701;0;0;0;
$GPXUP;3214;08:29:09;0;50	35528;8	7701;0;0;0;
$GPXUP;3214;08:29:10;0;50	35528;8	7701;0;0;0;
$GPXUP;3214;08:29:11;0;50	35528;8	7701;0;0;0;
$GPXUP;3214;08:29:12;0;50	35528;8	7701;0;0;0;
$GPXUP;3214;08:29:13;0;50	35528;8	7701;0;0;0;
$GPXUP;3214;08:29:14;0;50	35528;8	7701;0;0;0;
$GPXUP;3214;08:29:15;0;50	35528;8	7701;0;0;0;
$GPXUP;3214;08:29:16;0;50	35528;8	7701;0;0;0;
$GPXUP;3214;08:29:17;0;50	35528;8	7701;0;0;0;
$GPXUP;3214;08:29:18;0;50	35528;8	7701;0;0;0;
$GPXUP;3214;08:29:19;0;50	35528;8	7701;0;0;0;
$GPXUP;3214;08:29:20;0;50	35528;8	7701;0;0;0;
$GPXUP;3214;08:29:21;0;50	35528;8	7701;0;0;0;
$GPXUP;3214;08:29:22;0;50	35528;8	7701;0;0;0;
$GPXUP;3214;08:29:23;0;50	35528;8	7701;0;0;0;
$GPXUP;3214;08:29:24;0;50	35528;8	7701;0;0;0;
$GPXUP;3214;08:29:25;0;50	35528;8	7701;0;0;0;
$GPXUP;3214;08:29:26;0;50	35528;8	7701;0;0;0;
$GPXUP;3214;08:29:27;0;50	35528;8	7701;0;0;0;
$GPXUP;3214;08:29:28;0;50	35528;8	7701;0;0;0;
$GPXUP;3214;08:29:29;0;50	35528;8	7701;0;0;0;
$GPXUP;3214;08:29:30;0;50	35528;8	7701;0;0;0;
$GPXUP;3214;08:29:31;0;50	35528;8	7701;0;0;0;
$GPXUP;3214;08:29:32;0;50	35528;8	7701;0;0;0;
$GPXUP;3214;08:29:33;0;50	35528;8	7701;0;0;0;
$GPXUP;3214;08:29:34;0;50	35528;8	7701;0;0;0;
$GPXUP;3214;08:29:35;0;50	35528;8	7701;0;0;0;
$GPXUP;3214;08:29:36;0;50	35528;8	7701;0;0;0;
$GPXUP;3214;08:29:37;0;50	35528;8	7701;0;0;0;
$GPXUP;3214;08:29:38;0;50	35528;8	7701;0;0;0;
$GPXUP;3214;08:29:39;0;50	35528;8	7701;0;0;0;
$GPXUP;3214;08:29:40;0;50	35528;8	7701;0;0;0;
$GPXUP;3214;08:29:41;0;50	35528;8	7701;0;0;0;
$GPXUP;3214;08:29:42;0;50	35528;8	7701;0;0;0;
$GPXUP;3214;08:29:43;0;50	35528;8	7701;0;0;0;
$GPXUP;3214;08:29:44;0;50	35528;8	7701;0;0;0;
$GPXUP;3214;08:29:45;0;50	35528;8	7701;0;0;0;
$GPXUP;3214;08:29:46;0;50	35528;8	7701;0;0;0;
$GPXUP;3214;08:29:47;0;50	35528;8	7701;0;0;0;
$GPXUP;3214;08:29:48;0;50	35528;8	7701;0;0;0;
$GPXUP;3214;08:29:49;0;50	35528;8	7701;0;0;0;
$GPXUP;3214;08:29:50;0;50	35528;8	7701;0;0;0;
$GPXUP;3214;08:29:51;0;50	35528;8	7701;0;0;0;
$GPXUP;3214;08:29:52;0;50	35528;8	7701;0;0;0;
$GPXUP;3214;08:29:53;0;50	35528;8	7701;0;0;0;
$GPXUP;3214;08:29:54;0;50	35528;8	7701;0;0;0;
$GPXUP;3214;08:29:55;0;50	35528;8	7701;0;0;0;
$GPXUP;3214;08:29:56;0;50	35528;8	7701;0;0;0;
$GPXUP;3214;08:29:57;0;50	35528;8	7701;0;0;0;
$GPXUP;3214;08:29:58;0;50	35528;8	7701;0;0;0;
$GPXUP;3214;08:29:59;0;50	35528;8	7701;0;0;0;
$GPXUP;3214;08:30:00;0;50	35528;8	7701;0;0;0;
$GPXUP;3214;08:30:01;0;50	35528;8	7701;0;0;0;
$GPXUP;3214;08:30:02;0;50	35528;8	7701;0;0;0;
$GPXUP;3214;08:30:03;0;50	35528;8	7701;0;0;0;
$GPXUP;3214;08:30:04;0;50	35528;8	7701;0;0;0;
$GPXUP;3214;08:30:05;0;50	35528;8	7701;0;0;0;
$GPXUP;3214;08:30:06;0;50	35528;8	7701;0;0;0;
$GPXUP;3214;08:30:07;0;50	35528;8	7701;0;0;0;
$GPXUP;3214;08:30:08;0;50	35528;8	7701;0;0;0;
$GPXUP;3214;08:30:09;0;50	35528;8	7701;0;0;0;
$GPXUP;3214;08:30:10;0;50	35528;8	7701;0;0;0;
$GPXUP;3214;08:30:11;0;50	35528;8	7701;0;0;0;
$GPXUP;3214;08:30:12;0;50	35528;8	7701;0;0;0;
$GPXUP;3214;08:30:13;0;50	35528;8	7701;0;0;0;
$GPXUP;3214;08:30:14;0;50	35528;8	7701;0;0;0;
$GPXUP;3214;08:30:15;0;50	35528;8	7701;0;0;0;
$GPXUP;3214;08:30:16;0;50	35528;8	7701;0;0;0;
$GPXUP;3214;08:30:17;0;50	35528;8	7701;0;0;0;
$GPXUP;3214;08:30:18;0;50	35528;8	7701;0;0;0;
$GPXUP;3214;08:30:19;0;50	35528;8	7701;0;0;0;
$GPXUP;3214;08:30:20;0;50	35528;8	7701;0;0;0;
$GPXUP;3214;08:30:21;0;50	35528;8	7701;0;0;0;
$GPXUP;3214;08:30:22;0;50	35528;8	7701;0;0;0;
$GPXUP;3214;08:30:23;0;50	35528;8	7701;0;0;0;
$GPXUP;3214;08:30:24;0;50	35528;8	7701;0;0;0;
$GPXUP;3214;08:30:25;0;50	35528;8	7701;0;0;0;
$GPXUP;3214;08:30:26;0;50	35528;8	7701;0;0;0;
$GPXUP;3214;08:30:27;0;50	35528;8	7701;0;0;0;
$GPXUP;3214;08:30:28;0;50	35528;8	7701;0;0;0;
$GPXUP;3214;08:30:29;0;50	35528;8	7701;0;0;0;
$GPXUP;3214;08:30:30;0;50	35528;8	7701;0;0;0;
$GPXUP;3214;08:30:31;0;50	35528;8	7701;0;0;0;
$GPXUP;3214;08:30:32;0;50	35528;8	7701;0;0;0;
$GPXUP;3214;08:30:33;0;50	35528;8	7701;0;0;0;
$GPXUP;3214;08:30:34;0;50	35528;8	7701;0;0;0;
$GPXUP;3214;08:30:35;0;50	35528;8	7701;0;0;0;
$GPXUP;3214;08:30:36;0;50	35528;8	7701;0;0;0;
$GPXUP;3214;08:30:37;0;50	35528;8	7701;0;0;0;
$GPXUP;3214;08:30:38;0;50	35528;8	7701;0;0;0;
$GPXUP;3214;08:30:39;0;50	35528;8	7701;0;0;0;
$GPXUP;3214;08:30:40;0;50	35528;8	7701;0;0;0;
$GPXUP;3214;08:30:41;0;50	35528;8	7701;0;0;0;
$GPXUP;3214;08:30:42;0;50	35528;8	7701;0;0;0;
$GPXUP;3214;08:30:43;0;50	35528;8	7701;0;0;0;
$GPXUP;3214;08:30:44;0;50	35528;8	7701;0;0;0;
$GPXUP;3214;08:30:45;0;50	35528;8	7701;0;0;0;
$GPXUP;3214;08:30:46;0;50	35528;8	7701;0;0;0;
$GPXUP;3214;08:30:47;0;50	35528;8	7701;0;0;0;
$GPXUP;3214;08:30:48;0;50	35528;8	7701;0;0;0;
$GPXUP;3214;08:30:49;0;50	35528;8	7701;0;0;0;
$GPXUP;3214;08:30:50;0;50	35528;8	7701;0;0;0;
$GPXUP;3214;08:30:51;0;50	35528;8	7701;0;0;0;
$GPXUP;3214;08:30:52;0;50	35528;8	7701;0;0;0;
$GPXUP;3214;08:30:53;0;50	35528;8	7701;0;0;0;
$GPXUP;3214;08:30:54;0;50	35528;8	7701;0;0;0;
$GPXUP;3214;08:30:55;0;50	35528;8	7701;0;0;0;
$GPXUP;3214;08:30:56;0;50	35528;8	7701;0;0;0;
$GPXUP;3214;08:30:57;0;50	35528;8	7701;0;0;0;
$GPXUP;3214;08:30:58;0;50	35528;8	7701;0;0;0;
$GPXUP;3214;08:30:59;0;50	35528;8	7701;0;0;0;
$GPXUP;3214;08:31:00;0;50	35528;8	7701;0;0;0;
$GPXUP;3214;08:31:01;0;50	35528;8	7701;0;0;0;
$GPXUP;3214;08:31:02;0;50	35528;8	7701;0;0;0;
$GPXUP;3214;08:31:03;0;50	35528;8	7701;0;0;0;
$GPXUP;3214;08:31:04;0;50	35528;8	7701;0;0;0;
$GPXUP;3214;08:31:05;0;50	35528;8	7701;0;0;0;
$GPXUP;3214;08:31:06;0;50	35528;8	7701;0;0;0;
$GPXUP;3214;08:31:07;0;50	35528;8	7701;0;0;0;
$GPXUP;3214;08:31:08;0;50	35528;8	7701;0;0;0;
$GPXUP;3214;08:31:09;0;50	35528;8	7701;0;0;0;
$GPXUP;3214;08:31:10;0;50	35528;8	7701;0;0;0;
$GPXUP;3214;08:31:11;0;50	35528;8	7701;0;0;0;
$GPXUP;3214;08:31:12;0;50	35528;8	7701;0;0;0;
$GPXUP;3214;08:31:13;0;50	35528;8	7701;0;0;0;
$GPXUP;3214;08:31:14;0;50	35528;8	7701;0;0;0;
$GPXUP;3214;08:31:15;0;50	35528;8	7701;0;0;0;
$GPXUP;3214;08:31:16;0;50	35528;8	7701;0;0;0;
$GPXUP;3214;08:31:17;0;50	35528;8	7701;0;0;0;
$GPXUP;3214;08:31:18;0;50	35528;8	7701;0;0;0;
$GPXUP;3214;08:31:19;0;50	35528;8	7701;0;0;0;
$GPXUP;3214;08:31:20;0;50	35528;8	7701;0;0;0;
$GPXUP;3214;08:31:21;0;50	35528;8	7701;0;0;0;
$GPXUP;3214;08:31:22;0;50	35528;8	7701;0;0;0;
$GPXUP;3214;08:31:23;0;50	35528;8	7701;0;0;0;
$GPXUP;3214;08:31:24;0;50	35528;8	7701;0;0;0;
$GPXUP;3214;08:31:25;0;50	35528;8	7701;0;0;0;
$GPXUP;3214;08:31:26;0;50	35528;8	7701;0;0;0;
$GPXUP;3214;08:31:27;0;50	35528;8	7701;0;0;0;
$GPXUP;3214;08:31:28;0;50	35528;8	7701;0;0;0;
$GPXUP;3214;08:31:29;0;50	35528;8	7701;0;0;0;
$GPXUP;3214;08:31:30;0;50	35528;8	7701;0;0;0;
$GPXUP;3214;08:31:31;0;50	35528;8	7701;0;0;0;
$GPXUP;3214;08:31:32;0;50	35528;8	7701;0;0;0;
$GPXUP;3214;08:31:33;0;50	35528;8	7701;0;0;0;
$GPXUP;3214;08:31:34;0;50	35528;8	7701;0;0;0;
$GPXUP;3214;08:31:35;0;50	35528;8	7701;0;0;0;
$GPXUP;3214;08:31:36;0;50	35528;8	7701;0;0;0;
$GPXUP;3214;08:31:37;0;50	35528;8	7701;0;0;0;
$GPXUP;3214;08:31:38;0;50	35528;8	7701;0;0;0;
$GPXUP;3214;08:31:39;0;50	35528;8	7701;0;0;0;
$GPXUP;3214;08:31:40;0;50	35528;8	7701;0;0;0;
$GPXUP;3214;08:31:41;0;50	35528;8	7701;0;0;0;
$GPXUP;3214;08:31:42;0;50	35528;8	7701;0;0;0;
$GPXUP;3214;08:31:43;0;50	35528;8	7701;0;0;0;
$GPXUP;3214;08:31:44;0;50	35528;8	7701;0;0;0;
$GPXUP;3214;08:31:45;0;50	35528;8	7701;0;0;0;
$GPXUP;3214;08:31:46;0;50	35528;8	7701;0;0;0;
$GPXUP;3214;08:31:47;0;50	35528;8	7701;0;0;0;
$GPXUP;3214;08:31:48;0;50	35528;8	7701;0;0;0;
$GPXUP;3214;08:31:49;0;50	35528;8	7701;0;0;0;
$GPXUP;3214;08:31:50;0;50	35528;8	7701;0;0;0;
$GPXUP;3214;08:31:51;0;50	35528;8	7701;0;0;0;
$GPXUP;3214;08:31:52;0;50	35528;8	7701;0;0;0;
$GPXUP;3214;08:31:53;0;50	35528;8	7701;0;0;0;
$GPXUP;3214;08:31:54;0;50	35528;8	7701;0;0;0;
$GPXUP;3214;08:31:55;0;50	35528;8	7701;0;0;0;
$GPXUP;3214;08:31:56;0;50	35528;8	7701;0;0;0;
$GPXUP;3214;08:31:57;0;50	35528;8	7701;0;0;0;
$GPXUP;3214;08:31:58;0;50	35528;8	7701;0;0;0;
$GPXUP;3214;08:31:59;0;50	35528;8	7701;0;0;0;
$GPXUP;3214;08:32:00;0;50	35528;8	7701;0;0;0;
$GPXUP;3214;08:32:01;0;50	35528;8	7701;0;0;0;
$GPXUP;3214;08:32:02;0;50	35528;8	7701;0;0;0;
$GPXUP;3214;08:32:03;0;50	35528;8	7701;0;0;0;
$GPXUP;3214;08:32:04;0;50	35528;8	7701;0;0;0;
$GPXUP;3214;08:32:05;0;50	35528;8	7701;0;0;0;
$GPXUP;3214;08:32:06;0;50	35528;8	7701;0;0;0;
$GPXUP;3214;08:32:07;0;50	35528;8	7701;0;0;0;
$GPXUP;3214;08:32:08;0;50	35528;8	7701;0;0;0;
$GPXUP;3214;08:32:09;0;50	35528;8	7701;0;0;0;
$GPXUP;3214;08:32:10;0;50	35528;8	7701;0;0;0;
$GPXUP;3214;08:32:11;0;50	35528;8	7701;0;0;0;
$GPXUP;3214;08:32:12;0;50	35528;8	7701;0;0;0;
$GPXUP;3214;08:32:13;0;50	35528;8	7701;0;0;0;
$GPXUP;3214;08:32:14;0;50	35528;8	7701;0;0;0;
$GPXUP;3214;08:32:15;0;50	35528;8	7701;0;0;0;
$GPXUP;3214;08:32:16;0;50	35528;8	7701;0;0;0;
$GPXUP;3214;08:32:17;0;50	35528;8	7701;0;0;0;
$GPXUP;3214;08:32:18;0;50	35528;8	7701;0;0;0;
$GPXUP;3214;08:32:19;0;50	35528;8	7701;0;0;0;
$GPXUP;3214;08:32:20;0;50	35528;8	7701;0;0;0;
$GPXUP;3214;08:32:21;0;50	35528;8	7701;0;0;0;
$GPXUP;3214;08:32:22;0;50	35528;8	7701;0;0;0;
$GPXUP;3214;08:32:23;0;50	35528;8	7701;0;0;0;
$GPXUP;3214;08:32:24;0;50	35528;8	7701;0;0;0;
$GPXUP;3214;08:32:25;0;50	35528;8	7701;0;0;0;
$GPXUP;3214;08:32:26;0;50	35528;8	7701;0;0;0;
$GPXUP;3214;08:32:27;0;50	35528;8	7701;0;0;0;
$GPXUP;3214;08:32:28;0;50	35528;8	7701;0;0;0;
$GPXUP;3214;08:32:29;0;50	35528;8	7701;0;0;0;
$GPXUP;3214;08:32:30;0;50	35528;8	7701;0;0;0;
$GPXUP;3214;08:32:31;0;50	35528;8	7701;0;0;0;
$GPXUP;3214;08:32:32;0;50	35528;8	7701;0;0;0;
$GPXUP;3214;08:32:33;0;50	35528;8	7701;0;0;0;
$GPXUP;3214;08:32:34;0;50	35528;8	7701;0;0;0;
$GPXUP;3214;08:32:35;0;50	35528;8	7701;0;0;0;
$GPXUP;3214;08:32:36;0;50	35528;8	7701;0;0;0;
$GPXUP;3214;08:32:37;0;50	35528;8	7701;0;0;0;
$GPXUP;3214;08:32:38;0;50	35528;8	7701;0;0;0;
$GPXUP;3214;08:32:39;0;50	35528;8	7701;0;0;0;
$GPXUP;3214;08:32:40;0;50	35528;8	7701;0;0;0;
$GPXUP;3214;08:32:41;0;50	35528;8	7701;0;0;0;
$GPXUP;3214;08:32:42;0;50	35528;8	7701;0;0;0;
$GPXUP;3214;08:32:43;0;50	35528;8	7701;0;0;0;
$GPXUP;3214;08:32:44;0;50	35528;8	7701;0;0;0;
$GPXUP;3214;08:32:45;0;50	35528;8	7701;0;0;0;
$GPXUP;3214;08:32:46;0;50	35528;8	7701;0;0;0;
$GPXUP;3214;08:32:47;0;50	35528;8	7701;0;0;0;
$GPXUP;3214;08:32:48;0;50	35528;8	7701;0;0;0;
$GPXUP;3214;08:32:49;0;50	35528;8	7701;0;0;0;
$GPXUP;3214;08:32:50;0;50	35528;8	7701;0;0;0;
$GPXUP;3214;08:32:51;0;50	35528;8	7701;0;0;0;
$GPXUP;3214;08:32:52;0;50	35528;8	7701;0;0;0;
$GPXUP;3214;08:32:53;0;50	35528;8	7701;0;0;0;
$GPXUP;3214;08:32:54;0;50	35528;8	7701;0;0;0;
$GPXUP;3214;08:32:55;0;50	35528;8	7701;0;0;0;
$GPXUP;3214;08:32:56;0;50	35528;8	7701;0;0;0;
$GPXUP;3214;08:32:57;0;50	35528;8	7701;0;0;0;
$GPXUP;3214;08:32:58;0;50	35528;8	7701;0;0;0;
$GPXUP;3214;08:32:59;0;50	35528;8	7701;0;0;0;
$GPXUP;3214;08:33:00;0;50	35528;8	7701;0;0;0;
$GPXUP;3214;08:33:01;0;50	35528;8	7701;0;0;0;
$GPXUP;3214;08:33:02;0;50	35528;8	7701;0;0;0;
$GPXUP;3214;08:33:03;0;50	35528;8	7701;0;0;0;
$GPXUP;3214;08:33:04;0;50	35528;8	7701;0;0;0;
$GPXUP;3214;08:33:05;0;50	35528;8	7701;0;0;0;
$GPXUP;3214;08:33:06;0;50	35528;8	7701;0;0;0;
$GPXUP;3214;08:33:07;0;50	35528;8	7701;0;0;0;
$GPXUP;3214;08:33:08;0;50	35528;8	7701;0;0;0;
$GPXUP;3214;08:33:09;0;50	35528;8	7701;0;0;0;
$GPXUP;3214;08:33:10;0;50	35528;8	7701;0;0;0;
$GPXUP;3214;08:33:11;0;50	35528;8	7701;0;0;0;
$GPXUP;3214;08:33:12;0;50	35528;8	7701;0;0;0;
$GPXUP;3214;08:33:13;0;50	35528;8	7701;0;0;0;
$GPXUP;3214;08:33:14;0;50	35528;8	7701;0;0;0;
$GPXUP;3214;08:33:15;0;50	35528;8	7701;0;0;0;
$GPXUP;3214;08:33:16;0;50	35528;8	7701;0;0;0;
$GPXUP;3214;08:33:17;0;50	35528;8	7701;0;0;0;
$GPXUP;3214;08:33:18;0;50	35528;8	7701;0;0;0;
$GPXUP;3214;08:33:19;0;50	35528;8	7701;0;0;0;
$GPXUP;3214;08:33:20;0;50	35528;8	7701;0;0;0;
$GPXUP;3214;08:33:21;0;50	35528;8	7701;0;0;0;
$GPXUP;3214;08:33:22;0;50	35528;8	7701;0;0;0;
$GPXUP;3214;08:33:23;0;50	35528;8	7701;0;0;0;
$GPXUP;3214;08:33:24;0;50	35528;8	7701;0;0;0;
$GPXUP;3214;08:33:25;0;50	35528;8	7701;0;0;0;
$GPXUP;3214;08:33:26;0;50	35528;8	7701;0;0;0;
$GPXUP;3214;08:33:27;0;50	35528;8	7701;0;0;0;
$GPXUP;3214;08:33:28;0;50	35528;8	7701;0;0;0;
$GPXUP;3214;08:33:29;0;50	35528;8	7701;0;0;0;
$GPXUP;3214;08:33:30;0;50	35528;8	7701;0;0;0;
$GPXUP;3214;08:33:31;0;50	35528;8	7701;0;0;0;
$GPXUP;3214;08:33:32;0;50	35528;8	7701;0;0;0;
$GPXUP;3214;08:33:33;0;50	35528;8	7701;0;0;0;
$GPXUP;3214;08:33:34;0;50	35528;8	7701;0;0;0;
$GPXUP;3214;08:33:35;0;50	35528;8	7701;0;0;0;
$GPXUP;3214;08:33:36;0;50	35528;8	7701;0;0;0;
$GPXUP;3214;08:33:37;0;50	35528;8	7701;0;0;0;
$GPXUP;3214;08:33:38;0;50	35528;8	7701;0;0;0;
$GPXUP;3214;08:33:39;0;50	35528;8	7701;0;0;0;
$GPXUP;3214;08:33:40;0;50	35528;8	7701;0;0;0;
$GPXUP;3214;08:33:41;0;50	35528;8	7701;0;0;0;
$GPXUP;3214;08:33:42;0;50	35528;8	7701;0;0;0;
$GPXUP;3214;08:33:43;0;50	35528;8	7701;0;0;0;
$GPXUP;3214;08:33:44;0;50	35528;8	7701;0;0;0;
$GPXUP;3214;08:33:45;0;50	35528;8	7701;0;0;0;
$GPXUP;3214;08:33:46;0;50	35528;8	7701;0;0;0;
$GPXUP;3214;08:33:47;0;50	35528;8	7701;0;0;0;
$GPXUP;3214;08:33:48;0;50	35528;8	7701;0;0;0;
$GPXUP;3214;08:33:49;0;50	35528;8	7701;0;0;0;
$GPXUP;3214;08:33:50;0;50	35528;8	7701;0;0;0;
$GPXUP;3214;08:33:51;0;50	35528;8	7701;0;0;0;
$GPXUP;3214;08:33:52;0;50	35528;8	7701;0;0;0;
$GPXUP;3214;08:33:53;0;50	35528;8	7701;0;0;0;
$GPXUP;3214;08:33:54;0;50	35528;8	7701;0;0;0;
$GPXUP;3214;08:33:55;0;50	35528;8	7701;0;0;0;
$GPXUP;3214;08:33:56;0;50	35528;8	7701;0;0;0;
$GPXUP;3214;08:33:57;0;50	35528;8	7701;0;0;0;
$GPXUP;3214;08:33:58;0;50	35528;8	7701;0;0;0;
$GPXUP;3214;08:33:59;0;50	35528;8	7701;0;0;0;
$GPXUP;3214;08:34:00;0;50	35528;8	7701;0;0;0;
$GPXUP;3214;08:34:01;0;50	35528;8	7701;0;0;0;
$GPXUP;3214;08:34:02;0;50	35528;8	7701;0;0;0;
$GPXUP;3214;08:34:03;0;50	35528;8	7701;0;0;0;
$GPXUP;3214;08:34:04;0;50	35528;8	7701;0;0;0;
$GPXUP;3214;08:34:05;0;50	35528;8	7701;0;0;0;
$GPXUP;3214;08:34:06;0;50	35528;8	7701;0;0;0;
$GPXUP;3214;08:34:07;0;50	35528;8	7701;0;0;0;
$GPXUP;3214;08:34:08;0;50	35528;8	7701;0;0;0;
$GPXUP;3214;08:34:09;0;50	35528;8	7701;0;0;0;
$GPXUP;3214;08:34:10;0;50	35528;8	7701;0;0;0;
$GPXUP;3214;08:34:11;0;50	35528;8	7701;0;0;0;
$GPXUP;3214;08:34:12;0;50	35528;8	7701;0;0;0;
$GPXUP;3214;08:34:13;0;50	35528;8	7701;0;0;0;
$GPXUP;3214;08:34:14;0;50	35528;8	7701;0;0;0;
$GPXUP;3214;08:34:15;0;50	35528;8	7701;0;0;0;
$GPXUP;3214;08:34:16;0;50	35528;8	7701;0;0;0;
$GPXUP;3214;08:34:17;0;50	35528;8	7701;0;0;0;
$GPXUP;3214;08:34:18;0;50	35528;8	7701;0;0;0;
$GPXUP;3214;08:34:19;0;50	35528;8	7701;0;0;0;
$GPXUP;3214;08:34:20;0;50	35528;8	7701;0;0;0;
$GPXUP;3214;08:34:21;0;50	35528;8	7701;0;0;0;
$GPXUP;3214;08:34:22;0;50	35528;8	7701;0;0;0;
$GPXUP;3214;08:34:23;0;50	35528;8	7701;0;0;0;
$GPXUP;3214;08:34:24;0;50	35528;8	7701;0;0;0;
$GPXUP;3214;08:34:25;0;50	35528;8	7701;0;0;0;
$GPXUP;3214;08:34:26;0;50	35528;8	7701;0;0;0;
$GPXUP;3214;08:34:27;0;50	35528;8	7701;0;0;0;
$GPXUP;3214;08:34:28;0;50	35528;8	7701;0;0;0;
$GPXUP;3214;08:34:29;0;50	35528;8	7701;0;0;0;
$GPXUP;3214;08:34:30;0;50	35528;8	7701;0;0;0;
$GPXUP;3214;08:34:31;0;50	35528;8	7701;0;0;0;
$GPXUP;3214;08:34:32;0;50	35528;8	7701;0;0;0;
$GPXUP;3214;08:34:33;0;50	35528;8	7701;0;0;0;
$GPXUP;3214;08:34:34;0;50	35528;8	7701;0;0;0;
$GPXUP;3214;08:34:35;0;50	35528;8	7701;0;0;0;
$GPXUP;3214;08:34:36;0;50	35528;8	7701;0;0;0;
$GPXUP;3214;08:34:37;0;50	35528;8	7701;0;0;0;
$GPXUP;3214;08:34:38;0;50	35528;8	7701;0;0;0;
$GPXUP;3214;08:34:39;0;50	35528;8	7701;0;0;0;
$GPXUP;3214;08:34:40;0;50	35528;8	7701;0;0;0;
$GPXUP;3214;08:34:41;0;50	35528;8	7701;0;0;0;
$GPXUP;3214;08:34:42;0;50	35528;8	7701;0;0;0;
$GPXUP;3214;08:34:43;0;50	35528;8	7701;0;0;0;
$GPXUP;3214;08:34:44;0;50	35528;8	7701;0;0;0;
$GPXUP;3214;08:34:45;0;50	35528;8	7701;0;0;0;
$GPXUP;3214;08:34:46;0;50	35528;8	7701;0;0;0;
$GPXUP;3214;08:34:47;0;50	35528;8	7701;0;0;0;
$GPXUP;3214;08:34:48;0;50	35528;8	7701;0;0;0;
$GPXUP;3214;08:34:49;0;50	35528;8	7701;0;0;0;
$GPXUP;3214;08:34:50;0;50	35528;8	7701;0;0;0;
$GPXUP;3214;08:34:51;0;50	35528;8	7701;0;0;0;
$GPXUP;3214;08:34:52;0;50	35528;8	7701;0;0;0;
$GPXUP;3214;08:34:53;0;50	35528;8	7701;0;0;0;
$GPXUP;3214;08:34:54;0;50	35528;8	7701;0;0;0;
$GPXUP;3214;08:34:55;0;50	35528;8	7701;0;0;0;
$GPXUP;3214;08:34:56;0;50	35528;8	7701;0;0;0;
$GPXUP;3214;08:34:57;0;50	35528;8	7701;0;0;0;
$GPXUP;3214;08:34:58;0;50	35528;8	7701;0;0;0;
$GPXUP;3214;08:34:59;0;50	35528;8	7701;0;0;0;
$GPXUP;3214;08:35:00;0;50	35528;8	7701;0;0;0;
$GPXUP;3214;08:35:01;0;50	35528;8	7701;0;0;0;
$GPXUP;3214;08:35:02;0;50	35528;8	7701;0;0;0;
$GPXUP;3214;08:35:03;0;50	35528;8	7701;0;0;0;
$GPXUP;3214;08:35:04;0;50	35528;8	7701;0;0;0;
$GPXUP;3214;08:35:05;0;50	35528;8	7701;0;0;0;
$GPXUP;3214;08:35:06;0;50	35528;8	7701;0;0;0;
$GPXUP;3214;08:35:07;0;50	35528;8	7701;0;0;0;
$GPXUP;3214;08:35:08;0;50	35528;8	7701;0;0;0;
$GPXUP;3214;08:35:09;0;50	35528;8	7701;0;0;0;
$GPXUP;3214;08:35:10;0;50	35528;8	7701;0;0;0;
$GPXUP;3214;08:35:11;0;50	35528;8	7701;0;0;0;
$GPXUP;3214;08:35:12;0;50	35528;8	7701;0;0;0;
$GPXUP;3214;08:35:13;0;50	35528;8	7701;0;0;0;
$GPXUP;3214;08:35:14;0;50	35528;8	7701;0;0;0;
$GPXUP;3214;08:35:15;0;50	35528;8	7701;0;0;0;
$GPXUP;3214;08:35:16;0;50	35528;8	7701;0;0;0;
$GPXUP;3214;08:35:17;0;50	35528;8	7701;0;0;0;
$GPXUP;3214;08:35:18;0;50	35528;8	7701;0;0;0;
$GPXUP;3214;08:35:19;0;50	35528;8	7701;0;0;0;
$GPXUP;3214;08:35:20;0;50	35528;8	7701;0;0;0;
$GPXUP;3214;08:35:21;0;50	35528;8	7701;0;0;0;
$GPXUP;3214;08:35:22;0;50	35528;8	7701;0;0;0;
$GPXUP;3214;08:35:23;0;50	35528;8	7701;0;0;0;
$GPXUP;3214;08:35:24;0;50	35528;8	7701;0;0;0;
$GPXUP;3214;08:35:25;0;50	35528;8	7701;0;0;0;
$GPXUP;3214;08:35:26;0;50	35528;8	7701;0;0;0;
$GPXUP;3214;08:35:27;0;50	35528;8	7701;0;0;0;
$GPXUP;3214;08:35:28;0;50	35528;8	7701;0;0;0;
$GPXUP;3214;08:35:29;0;50	35528;8	7701;0;0;0;
$GPXUP;3214;08:35:30;0;50	35528;8	7701;0;0;0;
$GPXUP;3214;08:35:31;0;50	35528;8	7701;0;0;0;
$GPXUP;3214;08:35:32;0;50	35528;8	7701;0;0;0;
$GPXUP;3214;08:35:33;0;50	35528;8	7701;0;0;0;
$GPXUP;3214;08:35:34;0;50	35528;8	7701;0;0;0;
$GPXUP;3214;08:35:35;0;50	35528;8	7701;0;0;0;
$GPXUP;3214;08:35:36;0;50	35528;8	7701;0;0;0;
$GPXUP;3214;08:35:37;0;50	35528;8	7701;0;0;0;
$GPXUP;3214;08:35:38;0;50	35528;8	7701;0;0;0;
$GPXUP;3214;08:35:39;0;50	35528;8	7701;0;0;0;
$GPXUP;3214;08:35:40;0;50	35528;8	7701;0;0;0;
$GPXUP;3214;08:35:41;0;50	35528;8	7701;0;0;0;
$GPXUP;3214;08:35:42;0;50	35528;8	7701;0;0;0;
$GPXUP;3214;08:35:43;0;50	35528;8	7701;0;0;0;
$GPXUP;3214;08:35:44;0;50	35528;8	7701;0;0;0;
$GPXUP;3214;08:35:45;0;50	35528;8	7701;0;0;0;
$GPXUP;3214;08:35:46;0;50	35528;8	7701;0;0;0;
$GPXUP;3214;08:35:47;0;50	35528;8	7701;0;0;0;
$GPXUP;3214;08:35:48;0;50	35528;8	7701;0;0;0;
$GPXUP;3214;08:35:49;0;50	35528;8	7701;0;0;0;
$GPXUP;3214;08:35:50;0;50	35528;8	7701;0;0;0;
$GPXUP;3214;08:35:51;0;50	35528;8	7701;0;0;0;
$GPXUP;3214;08:35:52;0;50	35528;8	7701;0;0;0;
$GPXUP;3214;08:35:53;0;50	35528;8	7701;0;0;0;
$GPXUP;3214;08:35:54;0;50	35528;8	7701;0;0;0;
$GPXUP;3214;08:35:55;0;50	35528;8	7701;0;0;0;
$GPXUP;3214;08:35:56;0;50	35528;8	7701;0;0;0;
$GPXUP;3214;08:35:57;0;50	35528;8	7701;0;0;0;
$GPXUP;3214;08:35:58;0;50	35528;8	7701;0;0;0;
$GPXUP;3214;08:35:59;0;50	35528;8	7701;0;0;0;
$GPXUP;3214;08:36:00;0;50	35528;8	7701;0;0;0;
$GPXUP;3214;08:36:01;0;50	35528;8	7701;0;0;0;
$GPXUP;3214;08:36:02;0;50	35528;8	7701;0;0;0;
$GPXUP;3214;08:36:03;0;50	35528;8	7701;0;0;0;
$GPXUP;3214;08:36:04;0;50	35528;8	7701;0;0;0;
$GPXUP;3214;08:36:05;0;50	35528;8	7701;0;0;0;
$GPXUP;3214;08:36:06;0;50	35528;8	7701;0;0;0;
$GPXUP;3214;08:36:07;0;50	35528;8	7701;0;0;0;
$GPXUP;3214;08:36:08;0;50	35528;8	7701;0;0;0;
$GPXUP;3214;08:36:09;0;50	35528;8	7701;0;0;0;
$GPXUP;3214;08:36:10;0;50	35528;8	7701;0;0;0;
$GPXUP;3214;08:36:11;0;50	35528;8	7701;0;0;0;
$GPXUP;3214;08:36:12;0;50	35528;8	7701;0;0;0;
$GPXUP;3214;08:36:13;0;50	35528;8	7701;0;0;0;
$GPXUP;3214;08:36:14;0;50	35528;8	7701;0;0;0;
$GPXUP;3214;08:36:15;0;50	35528;8	7701;0;0;0;
$GPXUP;3214;08:36:16;0;50	35528;8	7701;0;0;0;
$GPXUP;3214;08:36:17;0;50	35528;8	7701;0;0;0;
$GPXUP;3214;08:36:18;0;50	35528;8	7701;0;0;0;
$GPXUP;3214;08:36:19;0;50	35528;8	7701;0;0;0;
$GPXUP;3214;08:36:20;0;50	35528;8	7701;0;0;0;
$GPXUP;3214;08:36:21;0;50	35528;8	7701;0;0;0;
$GPXUP;3214;08:36:22;0;50	35528;8	7701;0;0;0;
$GPXUP;3214;08:36:23;0;50	35528;8	7701;0;0;0;
$GPXUP;3214;08:36:24;0;50	35528;8	7701;0;0;0;
$GPXUP;3214;08:36:25;0;50	35528;8	7701;0;0;0;
$GPXUP;3214;08:36:26;0;50	35528;8	7701;0;0;0;
$GPXUP;3214;08:36:27;0;50	35528;8	7701;0;0;0;
$GPXUP;3214;08:36:28;0;50	35528;8	7701;0;0;0;
$GPXUP;3214;08:36:29;0;50	35528;8	7701;0;0;0;
$GPXUP;3214;08:36:30;0;50	35528;8	7701;0;0;0;
$GPXUP;3214;08:36:31;0;50	35528;8	7701;0;0;0;
$GPXUP;3214;08:36:32;0;50	35528;8	7701;0;0;0;
$GPXUP;3214;08:36:33;0;50	35528;8	7701;0;0;0;
$GPXUP;3214;08:36:34;0;50	35528;8	7701;0;0;0;
$GPXUP;3214;08:36:35;0;50	35528;8	7701;0;0;0;
$GPXUP;3214;08:36:36;0;50	35528;8	7701;0;0;0;
$GPXUP;3214;08:36:37;0;50	35528;8	7701;0;0;0;
$GPXUP;3214;08:36:38;0;50	35528;8	7701;0;0;0;
$GPXUP;3214;08:36:39;0;50	35528;8	7701;0;0;0;
$GPXUP;3214;08:36:40;0;50	35528;8	7701;0;0;0;
$GPXUP;3214;08:36:41;0;50	35528;8	7701;0;0;0;
$GPXUP;3214;08:36:42;0;50	35528;8	7701;0;0;0;
$GPXUP;3214;08:36:43;0;50	35528;8	7701;0;0;0;
$GPXUP;3214;08:36:44;0;50	35528;8	7701;0;0;0;
$GPXUP;3214;08:36:45;0;50	35528;8	7701;0;0;0;
$GPXUP;3214;08:36:46;0;50	35528;8	7701;0;0;0;
$GPXUP;3214;08:36:47;0;50	35528;8	7701;0;0;0;
$GPXUP;3214;08:36:48;0;50	35528;8	7701;0;0;0;
$GPXUP;3214;08:36:49;0;50	35528;8	7701;0;0;0;
$GPXUP;3214;08:36:50;0;50	35528;8	7701;0;0;0;
$GPXUP;3214;08:36:51;0;50	35528;8	7701;0;0;0;
$GPXUP;3214;08:36:52;0;50	35528;8	7701;0;0;0;
$GPXUP;3214;08:36:53;0;50	35528;8	7701;0;0;0;
$GPXUP;3214;08:36:54;0;50	35528;8	7701;0;0;0;
$GPXUP;3214;08:36:55;0;50	35528;8	7701;0;0;0;
$GPXUP;3214;08:36:56;0;50	35528;8	7701;0;0;0;
$GPXUP;3214;08:36:57;0;50	35528;8	7701;0;0;0;
$GPXUP;3214;08:36:58;0;50	35528;8	7701;0;0;0;
$GPXUP;3214;08:36:59;0;50	35528;8	7701;0;0;0;
$GPXUP;3214;08:37:00;0;50	35528;8	7701;0;0;0;
$GPXUP;3214;08:37:01;0;50	35528;8	7701;0;0;0;
$GPXUP;3214;08:37:02;0;50	35528;8	7701;0;0;0;
$GPXUP;3214;08:37:03;0;50	35528;8	7701;0;0;0;
$GPXUP;3214;08:37:04;0;50	35528;8	7701;0;0;0;
$GPXUP;3214;08:37:05;0;50	35528;8	7701;0;0;0;
$GPXUP;3214;08:37:06;0;50	35528;8	7701;0;0;0;
$GPXUP;3214;08:37:07;0;50	35528;8	7701;0;0;0;
$GPXUP;3214;08:37:08;0;50	35528;8	7701;0;0;0;
$GPXUP;3214;08:37:09;0;50	35528;8	7701;0;0;0;
$GPXUP;3214;08:37:10;0;50	35528;8	7701;0;0;0;
$GPXUP;3214;08:37:11;0;50	35528;8	7701;0;0;0;
$GPXUP;3214;08:37:12;0;50	35528;8	7701;0;0;0;
$GPXUP;3214;08:37:13;0;50	35528;8	7701;0;0;0;
$GPXUP;3214;08:37:14;0;50	35528;8	7701;0;0;0;
$GPXUP;3214;08:37:15;0;50	35528;8	7701;0;0;0;
$GPXUP;3214;08:37:16;0;50	35528;8	7701;0;0;0;
$GPXUP;3214;08:37:17;0;50	35528;8	7701;0;0;0;
$GPXUP;3214;08:37:18;0;50	35528;8	7701;0;0;0;
$GPXUP;3214;08:37:19;0;50	35528;8	7701;0;0;0;
$GPXUP;3214;08:37:20;0;50	35528;8	7701;0;0;0;
$GPXUP;3214;08:37:21;0;50	35528;8	7701;0;0;0;
$GPXUP;3214;08:37:22;0;50	35528;8	7701;0;0;0;
$GPXUP;3214;08:37:23;0;50	35528;8	7701;0;0;0;
$GPXUP;3214;08:37:24;0;50	35528;8	7701;0;0;0;
$GPXUP;3214;08:37:25;0;50	35528;8	7701;0;0;0;
$GPXUP;3214;08:37:26;0;50	35528;8	7701;0;0;0;
$GPXUP;3214;08:37:27;0;50	35528;8	7701;0;0;0;
$GPXUP;3214;08:37:28;0;50	35528;8	7701;0;0;0;
$GPXUP;3214;08:37:29;0;50	35528;8	7701;0;0;0;
$GPXUP;3214;08:37:30;0;50	35528;8	7701;0;0;0;
$GPXUP;3214;08:37:31;0;50	35528;8	7701;0;0;0;
$GPXUP;3214;08:37:32;0;50	35528;8	7701;0;0;0;
$GPXUP;3214;08:37:33;0;50	35528;8	7701;0;0;0;
$GPXUP;3214;08:37:34;0;50	35528;8	7701;0;0;0;
$GPXUP;3214;08:37:35;0;50	35528;8	7701;0;0;0;
$GPXUP;3214;08:37:36;0;50	35528;8	7701;0;0;0;
$GPXUP;3214;08:37:37;0;50	35528;8	7701;0;0;0;
$GPXUP;3214;08:37:38;0;50	35528;8	7701;0;0;0;
$GPXUP;3214;08:37:39;0;50	35528;8	7701;0;0;0;
$GPXUP;3214;08:37:40;0;50	35528;8	7701;0;0;0;
$GPXUP;3214;08:37:41;0;50	35528;8	7701;0;0;0;
$GPXUP;3214;08:37:42;0;50	35528;8	7701;0;0;0;
$GPXUP;3214;08:37:43;0;50	35528;8	7701;0;0;0;
$GPXUP;3214;08:37:44;0;50	35528;8	7701;0;0;0;
$GPXUP;3214;08:37:45;0;50	35528;8	7701;0;0;0;
$GPXUP;3214;08:37:46;0;50	35528;8	7701;0;0;0;
$GPXUP;3214;08:37:47;0;50	35528;8	7701;0;0;0;
$GPXUP;3214;08:37:48;0;50	35528;8	7701;0;0;0;
$GPXUP;3214;08:37:49;0;50	35528;8	7701;0;0;0;
$GPXUP;3214;08:37:50;0;50	35528;8	7701;0;0;0;
$GPXUP;3214;08:37:51;0;50	35528;8	7701;0;0;0;
$GPXUP;3214;08:37:52;0;50	35528;8	7701;0;0;0;
$GPXUP;3214;08:37:53;0;50	35528;8	7701;0;0;0;
$GPXUP;3214;08:37:54;0;50	35528;8	7701;0;0;0;
$GPXUP;3214;08:37:55;0;50	35528;8	7701;0;0;0;
$GPXUP;3214;08:37:56;0;50	35528;8	7701;0;0;0;
$GPXUP;3214;08:37:57;0;50	35528;8	7701;0;0;0;
$GPXUP;3214;08:37:58;0;50	35528;8	7701;0;0;0;
$GPXUP;3214;08:37:59;0;50	35528;8	7701;0;0;0;
$GPXUP;3214;08:38:00;0;50	35528;8	7701;0;0;0;
$GPXUP;3214;08:38:01;0;50	35528;8	7701;0;0;0;
$GPXUP;3214;08:38:02;0;50	35528;8	7701;0;0;0;
$GPXUP;3214;08:38:03;0;50	35528;8	7701;0;0;0;
$GPXUP;3214;08:38:04;0;50	35528;8	7701;0;0;0;
$GPXUP;3214;08:38:05;0;50	35528;8	7701;0;0;0;
$GPXUP;3214;08:38:06;0;50	35528;8	7701;0;0;0;
$GPXUP;3214;08:38:07;0;50	35528;8	7701;0;0;0;
$GPXUP;3214;08:38:08;0;50	35528;8	7701;0;0;0;
$GPXUP;3214;08:38:09;0;50	35528;8	7701;0;0;0;
$GPXUP;3214;08:38:10;0;50	35528;8	7701;0;0;0;
$GPXUP;3214;08:38:11;0;50	35528;8	7701;0;0;0;
$GPXUP;3214;08:38:12;0;50	35528;8	7701;0;0;0;
$GPXUP;3214;08:38:13;0;50	35528;8	7701;0;0;0;
$GPXUP;3214;08:38:14;0;50	35528;8	7701;0;0;0;
$GPXUP;3214;08:38:15;0;50	35528;8	7701;0;0;0;
$GPXUP;3214;08:38:16;0;50	35528;8	7701;0;0;0;
$GPXUP;3214;08:38:17;0;50	35528;8	7701;0;0;0;
$GPXUP;3214;08:38:18;0;50	35528;8	7701;0;0;0;
$GPXUP;3214;08:38:19;0;50	35528;8	7701;0;0;0;
$GPXUP;3214;08:38:20;0;50	35528;8	7701;0;0;0;
$GPXUP;3214;08:38:21;0;50	35528;8	7701;0;0;0;
$GPXUP;3214;08:38:22;0;50	35528;8	7701;0;0;0;
$GPXUP;3214;08:38:23;0;50	35528;8	7701;0;0;0;
$GPXUP;3214;08:38:24;0;50	35528;8	7701;0;0;0;
$GPXUP;3214;08:38:25;0;50	35528;8	7701;0;0;0;
$GPXUP;3214;08:38:26;0;50	35528;8	7701;0;0;0;
$GPXUP;3214;08:38:27;0;50	35528;8	7701;0;0;0;
$GPXUP;3214;08:38:28;0;50	35528;8	7701;0;0;0;
$GPXUP;3214;08:38:29;0;50	35528;8	7701;0;0;0;
$GPXUP;3214;08:38:30;0;50	35528;8	7701;0;0;0;
$GPXUP;3214;08:38:31;0;50	35528;8	7701;0;0;0;
$GPXUP;3214;08:38:32;0;50	35528;8	7701;0;0;0;
$GPXUP;3214;08:38:33;0;50	35528;8	7701;0;0;0;
$GPXUP;3214;08:38:34;0;50	35528;8	7701;0;0;0;
$GPXUP;3214;08:38:35;0;50	35528;8	7701;0;0;0;
$GPXUP;3214;08:38:36;0;50	35528;8	7701;0;0;0;
$GPXUP;3214;08:38:37;0;50	35528;8	7701;0;0;0;
$GPXUP;3214;08:38:38;0;50	35528;8	7701;0;0;0;
$GPXUP;3214;08:38:39;0;50	35528;8	7701;0;0;0;
$GPXUP;3214;08:38:40;0;50	35528;8	7701;0;0;0;
$GPXUP;3214;08:38:41;0;50	35528;8	7701;0;0;0;
$GPXUP;3214;08:38:42;0;50	35528;8	7701;0;0;0;
$GPXUP;3214;08:38:43;0;50	35528;8	7701;0;0;0;
$GPXUP;3214;08:38:44;0;50	35528;8	7701;0;0;0;
$GPXUP;3214;08:38:45;0;50	35528;8	7701;0;0;0;
$GPXUP;3214;08:38:46;0;50	35528;8	7701;0;0;0;
$GPXUP;3214;08:38:47;0;50	35528;8	7701;0;0;0;
$GPXUP;3214;08:38:48;0;50	35528;8	7701;0;0;0;
$GPXUP;3214;08:38:49;0;50	35528;8	7701;0;0;0;
$GPXUP;3214;08:38:50;0;50	35528;8	7701;0;0;0;
$GPXUP;3214;08:38:51;0;50	35528;8	7701;0;0;0;
$GPXUP;3214;08:38:52;0;50	35528;8	7701;0;0;0;
$GPXUP;3214;08:38:53;0;50	35528;8	7701;0;0;0;
$GPXUP;3214;08:38:54;0;50	35528;8	7701;0;0;0;
$GPXUP;3214;08:38:55;0;50	35528;8	7701;0;0;0;
$GPXUP;3214;08:38:56;0;50	35528;8	7701;0;0;0;
$GPXUP;3214;08:38:57;0;50	35528;8	7701;0;0;0;
$GPXUP;3214;08:38:58;0;50	35528;8	7701;0;0;0;
$GPXUP;3214;08:38:59;0;50	35528;8	7701;0;0;0;
$GPXUP;3214;08:39:00;0;50	35528;8	7701;0;0;0;
$GPXUP;3214;08:39:01;0;50	35528;8	7701;0;0;0;
$GPXUP;3214;08:39:02;0;50	35528;8	7701;0;0;0;
$GPXUP;3214;08:39:03;0;50	35528;8	7701;0;0;0;
$GPXUP;3214;08:39:04;0;50	35528;8	7701;0;0;0;
$GPXUP;3214;08:39:05;0;50	35528;8	7701;0;0;0;
$GPXUP;3214;08:39:06;0;50	35528;8	7701;0;0;0;
$GPXUP;3214;08:39:07;0;50	35528;8	7701;0;0;0;
$GPXUP;3214;08:39:08;0;50	35528;8	7701;0;0;0;
$GPXUP;3214;08:39:09;0;50	35528;8	7701;0;0;0;
$GPXUP;3214;08:39:10;0;50	35528;8	7701;0;0;0;
$GPXUP;3214;08:39:11;0;50	35528;8	7701;0;0;0;
$GPXUP;3214;08:39:12;0;50	35528;8	7701;0;0;0;
$GPXUP;3214;08:39:13;0;50	35528;8	7701;0;0;0;
$GPXUP;3214;08:39:14;0;50	35528;8	7701;0;0;0;
$GPXUP;3214;08:39:15;0;50	35528;8	7701;0;0;0;
$GPXUP;3214;08:39:16;0;50	35528;8	7701;0;0;0;
$GPXUP;3214;08:39:17;0;50	35528;8	7701;0;0;0;
$GPXUP;3214;08:39:18;0;50	35528;8	7701;0;0;0;
$GPXUP;3214;08:39:19;0;50	35528;8	7701;0;0;0;
$GPXUP;3214;08:39:20;0;50	35528;8	7701;0;0;0;
$GPXUP;3214;08:39:21;0;50	35528;8	7701;0;0;0;
$GPXUP;3214;08:39:22;0;50	35528;8	7701;0;0;0;
$GPXUP;3214;08:39:23;0;50	35528;8	7701;0;0;0;
$GPXUP;3214;08:39:24;0;50	35528;8	7701;0;0;0;
$GPXUP;3214;08:39:25;0;50	35528;8	7701;0;0;0;
$GPXUP;3214;08:39:26;0;50	35528;8	7701;0;0;0;
$GPXUP;3214;08:39:27;0;50	35528;8	7701;0;0;0;
$GPXUP;3214;08:39:28;0;50	35528;8	7701;0;0;0;
$GPXUP;3214;08:39:29;0;50	35528;8	7701;0;0;0;
$GPXUP;3214;08:39:30;0;50	35528;8	7701;0;0;0;
$GPXUP;3214;08:39:31;0;50	35528;8	7701;0;0;0;
$GPXUP;3214;08:39:32;0;50	35528;8	7701;0;0;0;
$GPXUP;3214;08:39:33;0;50	35528;8	7701;0;0;0;
$GPXUP;3214;08:39:34;0;50	35528;8	7701;0;0;0;
$GPXUP;3214;08:39:35;0;50	35528;8	7701;0;0;0;
$GPXUP;3214;08:39:36;0;50	35528;8	7701;0;0;0;
$GPXUP;3214;08:39:37;0;50	35528;8	7701;0;0;0;
$GPXUP;3214;08:39:38;0;50	35528;8	7701;0;0;0;
$GPXUP;3214;08:39:39;0;50	35528;8	7701;0;0;0;
$GPXUP;3214;08:39:40;0;50	35528;8	7701;0;0;0;
$GPXUP;3214;08:39:41;0;50	35528;8	7701;0;0;0;
$GPXUP;3214;08:39:42;0;50	35528;8	7701;0;0;0;
$GPXUP;3214;08:39:43;0;50	35528;8	7701;0;0;0;
$GPXUP;3214;08:39:44;0;50	35528;8	7701;0;0;0;
$GPXUP;3214;08:39:45;0;50	35528;8	7701;0;0;0;
$GPXUP;3214;08:39:46;0;50	35528;8	7701;0;0;0;
$GPXUP;3214;08:39:47;0;50	35528;8	7701;0;0;0;
$GPXUP;3214;08:39:48;0;50	35528;8	7701;0;0;0;
$GPXUP;3214;08:39:49;0;50	35528;8	7701;0;0;0;
$GPXUP;3214;08:39:50;0;50	35528;8	7701;0;0;0;
$GPXUP;3214;08:39:51;0;50	35528;8	7701;0;0;0;
$GPXUP;3214;08:39:52;0;50	35528;8	7701;0;0;0;
$GPXUP;3214;08:39:53;0;50	35528;8	7701;0;0;0;
$GPXUP;3214;08:39:54;0;50	35528;8	7701;0;0;0;
$GPXUP;3214;08:39:55;0;50	35528;8	7701;0;0;0;
$GPXUP;3214;08:39:56;0;50	35528;8	7701;0;0;0;
$GPXUP;3214;08:39:57;0;50	35528;8	7701;0;0;0;
$GPXUP;3214;08:39:58;0;50	35528;8	7701;0;0;0;
$GPXUP;3214;08:39:59;0;50	35528;8	7701;0;0;0;
$GPXUP;3214;08:40:00;0;50	35528;8	7701;0;0;0;
$GPXUP;3214;08:40:01;0;50	35528;8	7701;0;0;0;
$GPXUP;3214;08:40:02;0;50	35528;8	7701;0;0;0;
$GPXUP;3214;08:40:03;0;50	35528;8	7701;0;0;0;
$GPXUP;3214;08:40:04;0;50	35528;8	7701;0;0;0;
$GPXUP;3214;08:40:05;0;50	35528;8	7701;0;0;0;
$GPXUP;3214;08:40:06;0;50	35528;8	7701;0;0;0;
$GPXUP;3214;08:40:07;0;50	35528;8	7701;0;0;0;
$GPXUP;3214;08:40:08;0;50	35528;8	7701;0;0;0;
$GPXUP;3214;08:40:09;0;50	35528;8	7701;0;0;0;
$GPXUP;3214;08:40:10;0;50	35528;8	7701;0;0;0;
$GPXUP;3214;08:40:11;0;50	35528;8	7701;0;0;0;
$GPXUP;3214;08:40:12;0;50	35528;8	7701;0;0;0;
$GPXUP;3214;08:40:13;0;50	35528;8	7701;0;0;0;
$GPXUP;3214;08:40:14;0;50	35528;8	7701;0;0;0;
$GPXUP;3214;08:40:15;0;50	35528;8	7701;0;0;0;
$GPXUP;3214;08:40:16;0;50	35528;8	7701;0;0;0;
$GPXUP;3214;08:40:17;0;50	35528;8	7701;0;0;0;
$GPXUP;3214;08:40:18;0;50	35528;8	7701;0;0;0;
$GPXUP;3214;08:40:19;0;50	35528;8	7701;0;0;0;
$GPXUP;3214;08:40:20;0;50	35528;8	7701;0;0;0;
$GPXUP;3214;08:40:21;0;50	35528;8	7701;0;0;0;
$GPXUP;3214;08:40:22;0;50	35528;8	7701;0;0;0;
$GPXUP;3214;08:40:23;0;50	35528;8	7701;0;0;0;
$GPXUP;3214;08:40:24;0;50	35528;8	7701;0;0;0;
$GPXUP;3214;08:40:25;0;50	35528;8	7701;0;0;0;
$GPXUP;3214;08:40:26;0;50	35528;8	7701;0;0;0;
$GPXUP;3214;08:40:27;0;50	35528;8	7701;0;0;0;
$GPXUP;3214;08:40:28;0;50	35528;8	7701;0;0;0;
$GPXUP;3214;08:40:29;0;50	35528;8	7701;0;0;0;
$GPXUP;3214;08:40:30;0;50	35528;8	7701;0;0;0;
$GPXUP;3214;08:40:31;0;50	35528;8	7701;0;0;0;
$GPXUP;3214;08:40:32;0;50	35528;8	7701;0;0;0;
$GPXUP;3214;08:40:33;0;50	35528;8	7701;0;0;0;
$GPXUP;3214;08:40:34;0;50	35528;8	7701;0;0;0;
$GPXUP;3214;08:40:35;0;50	35528;8	7701;0;0;0;
$GPXUP;3214;08:40:36;0;50	35528;8	7701;0;0;0;
$GPXUP;3214;08:40:37;0;50	35528;8	7701;0;0;0;
$GPXUP;3214;08:40:38;0;50	35528;8	7701;0;0;0;
$GPXUP;3214;08:40:39;0;50	35528;8	7701;0;0;0;
$GPXUP;3214;08:40:40;0;50	35528;8	7701;0;0;0;
$GPXUP;3214;08:40:41;0;50	35528;8	7701;0;0;0;
$GPXUP;3214;08:40:42;0;50	35528;8	7701;0;0;0;
$GPXUP;3214;08:40:43;0;50	35528;8	7701;0;0;0;
$GPXUP;3214;08:40:44;0;50	35528;8	7701;0;0;0;
$GPXUP;3214;08:40:45;0;50	35528;8	7701;0;0;0;
$GPXUP;3214;08:40:46;0;50	35528;8	7701;0;0;0;
$GPXUP;3214;08:40:47;0;50	35528;8	7701;0;0;0;
$GPXUP;3214;08:40:48;0;50	35528;8	7701;0;0;0;
$GPXUP;3214;08:40:49;0;50	35528;8	7701;0;0;0;
$GPXUP;3214;08:40:50;0;50	35528;8	7701;0;0;0;
$GPXUP;3214;08:40:51;0;50	35528;8	7701;0;0;0;
$GPXUP;3214;08:40:52;0;50	35528;8	7701;0;0;0;
$GPXUP;3214;08:40:53;0;50	35528;8	7701;0;0;0;
$GPXUP;3214;08:40:54;0;50	35528;8	7701;0;0;0;
$GPXUP;3214;08:40:55;0;50	35528;8	7701;0;0;0;
$GPXUP;3214;08:40:56;0;50	35528;8	7701;0;0;0;
$GPXUP;3214;08:40:57;0;50	35528;8	7701;0;0;0;
$GPXUP;3214;08:40:58;0;50	35528;8	7701;0;0;0;
$GPXUP;3214;08:40:59;0;50	35528;8	7701;0;0;0;
$GPXUP;3214;08:41:00;0;50	35528;8	7701;0;0;0;
$GPXUP;3214;08:41:01;0;50	35528;8	7701;0;0;0;
$GPXUP;3214;08:41:02;0;50	35528;8	7701;0;0;0;
$GPXUP;3214;08:41:03;0;50	35528;8	7701;0;0;0;
$GPXUP;3214;08:41:04;0;50	35528;8	7701;0;0;0;
$GPXUP;3214;08:41:05;0;50	35528;8	7701;0;0;0;
$GPXUP;3214;08:41:06;0;50	35528;8	7701;0;0;0;
$GPXUP;3214;08:41:07;0;50	35528;8	7701;0;0;0;
$GPXUP;3214;08:41:08;0;50	35528;8	7701;0;0;0;
$GPXUP;3214;08:41:09;0;50	35528;8	7701;0;0;0;
$GPXUP;3214;08:41:10;0;50	35528;8	7701;0;0;0;
$GPXUP;3214;08:41:11;0;50	35528;8	7701;0;0;0;
$GPXUP;3214;08:41:12;0;50	35528;8	7701;0;0;0;
$GPXUP;3214;08:41:13;0;50	35528;8	7701;0;0;0;
$GPXUP;3214;08:41:14;0;50	35528;8	7701;0;0;0;
$GPXUP;3214;08:41:15;0;50	35528;8	7701;0;0;0;
$GPXUP;3214;08:41:16;0;50	35528;8	7701;0;0;0;
$GPXUP;3214;08:41:17;0;50	35528;8	7701;0;0;0;
$GPXUP;3214;08:41:18;0;50	35528;8	7701;0;0;0;
$GPXUP;3214;08:41:19;0;50	35528;8	7701;0;0;0;
$GPXUP;3214;08:41:20;0;50	35528;8	7701;0;0;0;
$GPXUP;3214;08:41:21;0;50	35528;8	7701;0;0;0;
$GPXUP;3214;08:41:22;0;50	35528;8	7701;0;0;0;
$GPXUP;3214;08:41:23;0;50	35528;8	7701;0;0;0;
$GPXUP;3214;08:41:24;0;50	35528;8	7701;0;0;0;
$GPXUP;3214;08:41:25;0;50	35528;8	7701;0;0;0;
$GPXUP;3214;08:41:26;0;50	35528;8	7701;0;0;0;
$GPXUP;3214;08:41:27;0;50	35528;8	7701;0;0;0;
$GPXUP;3214;08:41:28;0;50	35528;8	7701;0;0;0;
$GPXUP;3214;08:41:29;0;50	35528;8	7701;0;0;0;
$GPXUP;3214;08:41:30;0;50	35528;8	7701;0;0;0;
$GPXUP;3214;08:41:31;0;50	35528;8	7701;0;0;0;
$GPXUP;3214;08:41:32;0;50	35528;8	7701;0;0;0;
$GPXUP;3214;08:41:33;0;50	35528;8	7701;0;0;0;
$GPXUP;3214;08:41:34;0;50	35528;8	7701;0;0;0;
$GPXUP;3214;08:41:35;0;50	35528;8	7701;0;0;0;
$GPXUP;3214;08:41:36;0;50	35528;8	7701;0;0;0;
$GPXUP;3214;08:41:37;0;50	35528;8	7701;0;0;0;
$GPXUP;3214;08:41:38;0;50	35528;8	7701;0;0;0;
$GPXUP;3214;08:41:39;0;50	35528;8	7701;0;0;0;
$GPXUP;3214;08:41:40;0;50	35528;8	7701;0;0;0;
$GPXUP;3214;08:41:41;0;50	35528;8	7701;0;0;0;
$GPXUP;3214;08:41:42;0;50	35528;8	7701;0;0;0;
$GPXUP;3214;08:41:43;0;50	35528;8	7701;0;0;0;
$GPXUP;3214;08:41:44;0;50	35528;8	7701;0;0;0;
$GPXUP;3214;08:41:45;0;50	35528;8	7701;0;0;0;
$GPXUP;3214;08:41:46;0;50	35528;8	7701;0;0;0;
$GPXUP;3214;08:41:47;0;50	35528;8	7701;0;0;0;
$GPXUP;3214;08:41:48;0;50	35528;8	7701;0;0;0;
$GPXUP;3214;08:41:49;0;50	35528;8	7701;0;0;0;
$GPXUP;3214;08:41:50;0;50	35528;8	7701;0;0;0;
$GPXUP;3214;08:41:51;0;50	35528;8	7701;0;0;0;
$GPXUP;3214;08:41:52;0;50	35528;8	7701;0;0;0;
$GPXUP;3214;08:41:53;0;50	35528;8	7701;0;0;0;
$GPXUP;3214;08:41:54;0;50	35528;8	7701;0;0;0;
$GPXUP;3214;08:41:55;0;50	35528;8	7701;0;0;0;
$GPXUP;3214;08:41:56;0;50	35528;8	7701;0;0;0;
$GPXUP;3214;08:41:57;0;50	35528;8	7701;0;0;0;
$GPXUP;3214;08:41:58;0;50	35528;8	7701;0;0;0;
$GPXUP;3214;08:41:59;0;50	35528;8	7701;0;0;0;
$GPXUP;3214;08:42:00;0;50	35528;8	7701;0;0;0;
$GPXUP;3214;08:42:01;0;50	35528;8	7701;0;0;0;
$GPXUP;3214;08:42:02;0;50	35528;8	7701;0;0;0;
$GPXUP;3214;08:42:03;0;50	35528;8	7701;0;0;0;
$GPXUP;3214;08:42:04;0;50	35528;8	7701;0;0;0;
$GPXUP;3214;08:42:05;0;50	35528;8	7701;0;0;0;
$GPXUP;3214;08:42:06;0;50	35528;8	7701;0;0;0;
$GPXUP;3214;08:42:07;0;50	35528;8	7701;0;0;0;
$GPXUP;3214;08:42:08;0;50	35528;8	7701;0;0;0;
$GPXUP;3214;08:42:09;0;50	35528;8	7701;0;0;0;
$GPXUP;3214;08:42:10;0;50	35528;8	7701;0;0;0;
$GPXUP;3214;08:42:11;0;50	35528;8	7701;0;0;0;
$GPXUP;3214;08:42:12;0;50	35528;8	7701;0;0;0;
$GPXUP;3214;08:42:13;0;50	35528;8	7701;0;0;0;
$GPXUP;3214;08:42:14;0;50	35528;8	7701;0;0;0;
$GPXUP;3214;08:42:15;0;50	35528;8	7701;0;0;0;
$GPXUP;3214;08:42:16;0;50	35528;8	7701;0;0;0;
$GPXUP;3214;08:42:17;0;50	35528;8	7701;0;0;0;
$GPXUP;3214;08:42:18;0;50	35528;8	7701;0;0;0;
$GPXUP;3214;08:42:19;0;50	35528;8	7701;0;0;0;
$GPXUP;3214;08:42:20;0;50	35528;8	7701;0;0;0;
$GPXUP;3214;08:42:21;0;50	35528;8	7701;0;0;0;
$GPXUP;3214;08:42:22;0;50	35528;8	7701;0;0;0;
$GPXUP;3214;08:42:23;0;50	35528;8	7701;0;0;0;
$GPXUP;3214;08:42:24;0;50	35528;8	7701;0;0;0;
$GPXUP;3214;08:42:25;0;50	35528;8	7701;0;0;0;
$GPXUP;3214;08:42:26;0;50	35528;8	7701;0;0;0;
$GPXUP;3214;08:42:27;0;50	35528;8	7701;0;0;0;
$GPXUP;3214;08:42:28;0;50	35528;8	7701;0;0;0;
$GPXUP;3214;08:42:29;0;50	35528;8	7701;0;0;0;
$GPXUP;3214;08:42:30;0;50	35528;8	7701;0;0;0;
$GPXUP;3214;08:42:31;0;50	35528;8	7701;0;0;0;
$GPXUP;3214;08:42:32;0;50	35528;8	7701;0;0;0;
$GPXUP;3214;08:42:33;0;50	35528;8	7701;0;0;0;
$GPXUP;3214;08:42:34;0;50	35528;8	7701;0;0;0;
$GPXUP;3214;08:42:35;0;50	35528;8	7701;0;0;0;
$GPXUP;3214;08:42:36;0;50	35528;8	7701;0;0;0;
$GPXUP;3214;08:42:37;0;50	35528;8	7701;0;0;0;
$GPXUP;3214;08:42:38;0;50	35528;8	7701;0;0;0;
$GPXUP;3214;08:42:39;0;50	35528;8	7701;0;0;0;
$GPXUP;3214;08:42:40;0;50	35528;8	7701;0;0;0;
$GPXUP;3214;08:42:41;0;50	35528;8	7701;0;0;0;
$GPXUP;3214;08:42:42;0;50	35528;8	7701;0;0;0;
$GPXUP;3214;08:42:43;0;50	35528;8	7701;0;0;0;
$GPXUP;3214;08:42:44;0;50	35528;8	7701;0;0;0;
$GPXUP;3214;08:42:45;0;50	35528;8	7701;0;0;0;
$GPXUP;3214;08:42:46;0;50	35528;8	7701;0;0;0;
$GPXUP;3214;08:42:47;0;50	35528;8	7701;0;0;0;
$GPXUP;3214;08:42:48;0;50	35528;8	7701;0;0;0;
$GPXUP;3214;08:42:49;0;50	35528;8	7701;0;0;0;
$GPXUP;3214;08:42:50;0;50	35528;8	7701;0;0;0;
$GPXUP;3214;08:42:51;0;50	35528;8	7701;0;0;0;
$GPXUP;3214;08:42:52;0;50	35528;8	7701;0;0;0;
$GPXUP;3214;08:42:53;0;50	35528;8	7701;0;0;0;
$GPXUP;3214;08:42:54;0;50	35528;8	7701;0;0;0;
$GPXUP;3214;08:42:55;0;50	35528;8	7701;0;0;0;
$GPXUP;3214;08:42:56;0;50	35528;8	7701;0;0;0;
$GPXUP;3214;08:42:57;0;50	35528;8	7701;0;0;0;
$GPXUP;3214;08:42:58;0;50	35528;8	7701;0;0;0;
$GPXUP;3214;08:42:59;0;50	35528;8	7701;0;0;0;
$GPXUP;3214;08:43:00;0;50	35528;8	7701;0;0;0;
$GPXUP;3214;08:43:01;0;50	35528;8	7701;0;0;0;
$GPXUP;3214;08:43:02;0;50	35528;8	7701;0;0;0;
$GPXUP;3214;08:43:03;0;50	35528;8	7701;0;0;0;
$GPXUP;3214;08:43:04;0;50	35528;8	7701;0;0;0;
$GPXUP;3214;08:43:05;0;50	35528;8	7701;0;0;0;
$GPXUP;3214;08:43:06;0;50	35528;8	7701;0;0;0;
$GPXUP;3214;08:43:07;0;50	35528;8	7701;0;0;0;
$GPXUP;3214;08:43:08;0;50	35528;8	7701;0;0;0;
$GPXUP;3214;08:43:09;0;50	35528;8	7701;0;0;0;
$GPXUP;3214;08:43:10;0;50	35528;8	7701;0;0;0;
$GPXUP;3214;08:43:11;0;50	35528;8	7701;0;0;0;
$GPXUP;3214;08:43:12;0;50	35528;8	7701;0;0;0;
$GPXUP;3214;08:43:13;0;50	35528;8	7701;0;0;0;
$GPXUP;3214;08:43:14;0;50	35528;8	7701;0;0;0;
$GPXUP;3214;08:43:15;0;50	35528;8	7701;0;0;0;
$GPXUP;3214;08:43:16;0;50	35528;8	7701;0;0;0;
$GPXUP;3214;08:43:17;0;50	35528;8	7701;0;0;0;
$GPXUP;3214;08:43:18;0;50	35528;8	7701;0;0;0;
$GPXUP;3214;08:43:19;0;50	35528;8	7701;0;0;0;
$GPXUP;3214;08:43:20;0;50	35528;8	7701;0;0;0;
$GPXUP;3214;08:43:21;0;50	35528;8	7701;0;0;0;
$GPXUP;3214;08:43:22;0;50	35528;8	7701;0;0;0;
$GPXUP;3214;08:43:23;0;50	35528;8	7701;0;0;0;
$GPXUP;3214;08:43:24;0;50	35528;8	7701;0;0;0;
$GPXUP;3214;08:43:25;0;50	35528;8	7701;0;0;0;
$GPXUP;3214;08:43:26;0;50	35528;8	7701;0;0;0;
$GPXUP;3214;08:43:27;0;50	35528;8	7701;0;0;0;
$GPXUP;3214;08:43:28;0;50	35528;8	7701;0;0;0;
$GPXUP;3214;08:43:29;0;50	35528;8	7701;0;0;0;
$GPXUP;3214;08:43:30;0;50	35528;8	7701;0;0;0;
$GPXUP;3214;08:43:31;0;50	35528;8	7701;0;0;0;
$GPXUP;3214;08:43:32;0;50	35528;8	7701;0;0;0;
$GPXUP;3214;08:43:33;0;50	35528;8	7701;0;0;0;
$GPXUP;3214;08:43:34;0;50	35528;8	7701;0;0;0;
$GPXUP;3214;08:43:35;0;50	35528;8	7701;0;0;0;
$GPXUP;3214;08:43:36;0;50	35528;8	7701;0;0;0;
$GPXUP;3214;08:43:37;0;50	35528;8	7701;0;0;0;
$GPXUP;3214;08:43:38;0;50	35528;8	7701;0;0;0;
$GPXUP;3214;08:43:39;0;50	35528;8	7701;0;0;0;
$GPXUP;3214;08:43:40;0;50	35528;8	7701;0;0;0;
$GPXUP;3214;08:43:41;0;50	35528;8	7701;0;0;0;
$GPXUP;3214;08:43:42;0;50	35528;8	7701;0;0;0;
$GPXUP;3214;08:43:43;0;50	35528;8	7701;0;0;0;
$GPXUP;3214;08:43:44;0;50	35528;8	7701;0;0;0;
$GPXUP;3214;08:43:45;0;50	35528;8	7701;0;0;0;
$GPXUP;3214;08:43:46;0;50	35528;8	7701;0;0;0;
$GPXUP;3214;08:43:47;0;50	35528;8	7701;0;0;0;
$GPXUP;3214;08:43:48;0;50	35528;8	7701;0;0;0;
$GPXUP;3214;08:43:49;0;50	35528;8	7701;0;0;0;
$GPXUP;3214;08:43:50;0;50	35528;8	7701;0;0;0;
$GPXUP;3214;08:43:51;0;50	35528;8	7701;0;0;0;
$GPXUP;3214;08:43:52;0;50	35528;8	7701;0;0;0;
$GPXUP;3214;08:43:53;0;50	35528;8	7701;0;0;0;
$GPXUP;3214;08:43:54;0;50	35528;8	7701;0;0;0;
$GPXUP;3214;08:43:55;0;50	35528;8	7701;0;0;0;
$GPXUP;3214;08:43:56;0;50	35528;8	7701;0;0;0;
$GPXUP;3214;08:43:57;0;50	35528;8	7701;0;0;0;
$GPXUP;3214;08:43:58;0;50	35528;8	7701;0;0;0;
$GPXUP;3214;08:43:59;0;50	35528;8	7701;0;0;0;
$GPXUP;3214;08:44:00;0;50	35528;8	7701;0;0;0;
$GPXUP;3214;08:44:01;0;50	35528;8	7701;0;0;0;
$GPXUP;3214;08:44:02;0;50	35528;8	7701;0;0;0;
$GPXUP;3214;08:44:03;0;50	35528;8	7701;0;0;0;
$GPXUP;3214;08:44:04;0;50	35528;8	7701;0;0;0;
$GPXUP;3214;08:44:05;0;50	35528;8	7701;0;0;0;
$GPXUP;3214;08:44:06;0;50	35528;8	7701;0;0;0;
$GPXUP;3214;08:44:07;0;50	35528;8	7701;0;0;0;
$GPXUP;3214;08:44:08;0;50	35528;8	7701;0;0;0;
$GPXUP;3214;08:44:09;0;50	35528;8	7701;0;0;0;
$GPXUP;3214;08:44:10;0;50	35528;8	7701;0;0;0;
$GPXUP;3214;08:44:11;0;50	35528;8	7701;0;0;0;
$GPXUP;3214;08:44:12;0;50	35528;8	7701;0;0;0;
$GPXUP;3214;08:44:13;0;50	35528;8	7701;0;0;0;
$GPXUP;3214;08:44:14;0;50	35528;8	7701;0;0;0;
$GPXUP;3214;08:44:15;0;50	35528;8	7701;0;0;0;
$GPXUP;3214;08:44:16;0;50	35528;8	7701;0;0;0;
$GPXUP;3214;08:44:17;0;50	35528;8	7701;0;0;0;
$GPXUP;3214;08:44:18;0;50	35528;8	7701;0;0;0;
$GPXUP;3214;08:44:19;0;50	35528;8	7701;0;0;0;
$GPXUP;3214;08:44:20;0;50	35528;8	7701;0;0;0;
$GPXUP;3214;08:44:21;0;50	35528;8	7701;0;0;0;
$GPXUP;3214;08:44:22;0;50	35528;8	7701;0;0;0;
$GPXUP;3214;08:44:23;0;50	35528;8	7701;0;0;0;
$GPXUP;3214;08:44:24;0;50	35528;8	7701;0;0;0;
$GPXUP;3214;08:44:25;0;50	35528;8	7701;0;0;0;
$GPXUP;3214;08:44:26;0;50	35528;8	7701;0;0;0;
$GPXUP;3214;08:44:27;0;50	35528;8	7701;0;0;0;
$GPXUP;3214;08:44:28;0;50	35528;8	7701;0;0;0;
$GPXUP;3214;08:44:29;0;50	35528;8	7701;0;0;0;
$GPXUP;3214;08:44:30;0;50	35528;8	7701;0;0;0;
$GPXUP;3214;08:44:31;0;50	35528;8	7701;0;0;0;
$GPXUP;3214;08:44:32;0;50	35528;8	7701;0;0;0;
$GPXUP;3214;08:44:33;0;50	35528;8	7701;0;0;0;
$GPXUP;3214;08:44:34;0;50	35528;8	7701;0;0;0;
$GPXUP;3214;08:44:35;0;50	35528;8	7701;0;0;0;
$GPXUP;3214;08:44:36;0;50	35528;8	7701;0;0;0;
$GPXUP;3214;08:44:37;0;50	35528;8	7701;0;0;0;
$GPXUP;3214;08:44:38;0;50	35528;8	7701;0;0;0;
$GPXUP;3214;08:44:39;0;50	35528;8	7701;0;0;0;
$GPXUP;3214;08:44:40;0;50	35528;8	7701;0;0;0;
$GPXUP;3214;08:44:41;0;50	35528;8	7701;0;0;0;
$GPXUP;3214;08:44:42;0;50	35528;8	7701;0;0;0;
$GPXUP;3214;08:44:43;0;50	35528;8	7701;0;0;0;
$GPXUP;3214;08:44:44;0;50	35528;8	7701;0;0;0;
$GPXUP;3214;08:44:45;0;50	35528;8	7701;0;0;0;
$GPXUP;3214;08:44:46;0;50	35528;8	7701;0;0;0;
$GPXUP;3214;08:44:47;0;50	35528;8	7701;0;0;0;
$GPXUP;3214;08:44:48;0;50	35528;8	7701;0;0;0;
$GPXUP;3214;08:44:49;0;50	35528;8	7701;0;0;0;
$GPXUP;3214;08:44:50;0;50	35528;8	7701;0;0;0;
$GPXUP;3214;08:44:51;0;50	35528;8	7701;0;0;0;
$GPXUP;3214;08:44:52;0;50	35528;8	7701;0;0;0;
$GPXUP;3214;08:44:53;0;50	35528;8	7701;0;0;0;
$GPXUP;3214;08:44:54;0;50	35528;8	7701;0;0;0;
$GPXUP;3214;08:44:55;0;50	35528;8	7701;0;0;0;
$GPXUP;3214;08:44:56;0;50	35528;8	7701;0;0;0;
$GPXUP;3214;08:44:57;0;50	35528;8	7701;0;0;0;
$GPXUP;3214;08:44:58;0;50	35528;8	7701;0;0;0;
$GPXUP;3214;08:44:59;0;50	35528;8	7701;0;0;0;
$GPXUP;3214;08:45:00;0;50	35528;8	7701;0;0;0;
$GPXUP;3214;08:45:01;0;50	35528;8	7701;0;0;0;
$GPXUP;3214;08:45:02;0;50	35528;8	7701;0;0;0;
$GPXUP;3214;08:45:03;0;50	35528;8	7701;0;0;0;
$GPXUP;3214;08:45:04;0;50	35528;8	7701;0;0;0;
$GPXUP;3214;08:45:05;0;50	35528;8	7701;0;0;0;
[truncated: 9,786 more rows]
