# Supplementary material for: Pigeon Navigation: Different Routes Lead to Frankfurt
Source: PLoS One. 2014 Nov 12;9(11):e112439. doi: 10.1371/journal.pone.0112439 (PMC4229201; doi:10.1371/journal.pone.0112439)
Supplement: File S4 — Files containing the original track data and a ‘Read me’ explaining the data format. (ZIP) [file pone.0112439.s004.zip › N-SF/080609xup06_249.log]

$GPXUP;3214;08:06:28;0;50	39779;8	72326;0;0;0;
$GPXUP;3214;08:06:29;0;50	39779;8	72325;0;0;4;
$GPXUP;3214;08:06:30;0;50	39777;8	72323;0;0;8;
$GPXUP;3214;08:06:31;0;50	39775;8	72316;0;0;18;
$GPXUP;3214;08:06:32;0;50	39771;8	72297;0;0;38;
$GPXUP;3214;08:06:33;0;50	39773;8	72277;0;0;40;
$GPXUP;3214;08:06:34;0;50	39777;8	72258;0;0;44;
$GPXUP;3214;08:06:35;0;50	39782;8	7224;0;0;48;
$GPXUP;3214;08:06:36;0;50	39786;8	72221;0;0;49;
$GPXUP;3214;08:06:37;0;50	39791;8	72204;0;0;47;
$GPXUP;3214;08:06:38;0;50	39797;8	72189;0;0;43;
$GPXUP;3214;08:06:39;0;50	39805;8	72176;0;0;45;
$GPXUP;3214;08:06:40;0;50	39811;8	72161;0;0;47;
$GPXUP;3214;08:06:41;0;50	39816;8	72144;0;0;46;
$GPXUP;3214;08:06:42;0;50	39816;8	72123;0;0;52;
$GPXUP;3214;08:06:43;0;50	39812;8	72102;0;0;54;
$GPXUP;3214;08:06:44;0;50	39801;8	72084;0;0;58;
$GPXUP;3214;08:06:45;0;50	39787;8	7207;0;0;60;
$GPXUP;3214;08:06:46;0;50	39772;8	7206;0;0;59;
$GPXUP;3214;08:06:47;0;50	39756;8	72055;0;0;58;
$GPXUP;3214;08:06:48;0;50	39741;8	72056;0;0;57;
$GPXUP;3214;08:06:49;0;50	39725;8	72063;0;0;60;
$GPXUP;3214;08:06:50;0;50	39713;8	72078;0;0;56;
$GPXUP;3214;08:06:51;0;50	39706;8	721;0;0;53;
$GPXUP;3214;08:06:52;0;50	39703;8	72126;0;0;59;
$GPXUP;3214;08:06:53;0;50	39701;8	72152;0;0;60;
$GPXUP;3214;08:06:54;0;50	39702;8	72176;0;0;55;
$GPXUP;3214;08:06:55;0;50	39706;8	72196;0;0;49;
$GPXUP;3214;08:06:56;0;50	39712;8	72213;0;0;48;
$GPXUP;3214;08:06:57;0;50	39718;8	72231;0;0;48;
$GPXUP;3214;08:06:58;0;50	39724;8	72248;0;0;49;
$GPXUP;3214;08:06:59;0;50	39731;8	72264;0;0;48;
$GPXUP;3214;08:07:00;0;50	39738;8	72278;0;0;46;
$GPXUP;3214;08:07:01;0;50	39748;8	72288;0;0;45;
$GPXUP;3214;08:07:02;0;50	39759;8	72296;0;0;44;
$GPXUP;3214;08:07:03;0;50	39769;8	723;0;0;42;
$GPXUP;3214;08:07:04;0;50	3978;8	72299;0;0;42;
$GPXUP;3214;08:07:05;0;50	39791;8	72296;0;0;42;
$GPXUP;3214;08:07:06;0;50	39801;8	7229;0;0;42;
$GPXUP;3214;08:07:07;0;50	39811;8	72283;0;0;43;
$GPXUP;3214;08:07:08;0;50	3982;8	72272;0;0;44;
$GPXUP;3214;08:07:09;0;50	39826;8	72257;0;0;46;
$GPXUP;3214;08:07:10;0;50	39829;8	72237;0;0;50;
$GPXUP;3214;08:07:11;0;50	3983;8	72216;0;0;53;
$GPXUP;3214;08:07:12;0;50	3983;8	72194;0;0;52;
$GPXUP;3214;08:07:13;0;50	3983;8	72172;0;0;52;
$GPXUP;3214;08:07:14;0;50	39831;8	72151;0;0;53;
$GPXUP;3214;08:07:15;0;50	39833;8	7213;0;0;52;
$GPXUP;3214;08:07:16;0;50	39835;8	7211;0;0;51;
$GPXUP;3214;08:07:17;0;50	39839;8	72092;0;0;48;
$GPXUP;3214;08:07:18;0;50	39846;8	72077;0;0;47;
$GPXUP;3214;08:07:19;0;50	39855;8	72068;0;0;42;
$GPXUP;3214;08:07:20;0;50	39867;8	72069;0;0;43;
$GPXUP;3214;08:07:21;0;50	39878;8	7207;0;0;44;
$GPXUP;3214;08:07:22;0;50	3989;8	72073;0;0;45;
$GPXUP;3214;08:07:23;0;50	39901;8	72079;0;0;45;
$GPXUP;3214;08:07:24;0;50	39911;8	72088;0;0;46;
$GPXUP;3214;08:07:25;0;50	39921;8	72101;0;0;48;
$GPXUP;3214;08:07:26;0;50	39929;8	72116;0;0;51;
$GPXUP;3214;08:07:27;0;50	39936;8	72134;0;0;54;
$GPXUP;3214;08:07:28;0;50	39941;8	72156;0;0;57;
$GPXUP;3214;08:07:29;0;50	39944;8	72179;0;0;60;
$GPXUP;3214;08:07:30;0;50	39946;8	72203;0;0;58;
$GPXUP;3214;08:07:31;0;50	39947;8	72226;0;0;57;
$GPXUP;3214;08:07:32;0;50	39947;8	72249;0;0;58;
$GPXUP;3214;08:07:33;0;50	39944;8	72272;0;0;59;
$GPXUP;3214;08:07:34;0;50	39942;8	72296;0;0;59;
$GPXUP;3214;08:07:35;0;50	39941;8	72318;0;0;56;
$GPXUP;3214;08:07:36;0;50	39943;8	72339;0;0;51;
$GPXUP;3214;08:07:37;0;50	39946;8	72358;0;0;48;
$GPXUP;3214;08:07:38;0;50	39952;8	72372;0;0;42;
$GPXUP;3214;08:07:39;0;50	39962;8	7238;0;0;37;
$GPXUP;3214;08:07:40;0;50	39974;8	72382;0;0;43;
$GPXUP;3214;08:07:41;0;50	39988;8	72381;0;0;46;
$GPXUP;3214;08:07:42;0;50	4;8	72376;0;0;45;
$GPXUP;3214;08:07:43;0;50	4001;8	72364;0;0;45;
$GPXUP;3214;08:07:44;0;50	40015;8	72345;0;0;45;
$GPXUP;3214;08:07:45;0;50	40014;8	72319;0;0;55;
$GPXUP;3214;08:07:46;0;50	40008;8	72292;0;0;63;
$GPXUP;3214;08:07:47;0;50	40003;8	72266;0;0;62;
$GPXUP;3214;08:07:48;0;50	4;8	72242;0;0;60;
$GPXUP;3214;08:07:49;0;50	39997;8	72219;0;0;58;
$GPXUP;3214;08:07:50;0;50	39993;8	72196;0;0;59;
$GPXUP;3214;08:07:51;0;50	39985;8	72176;0;0;59;
$GPXUP;3214;08:07:52;0;50	39975;8	72158;0;0;59;
$GPXUP;3214;08:07:53;0;50	39963;8	72143;0;0;60;
$GPXUP;3214;08:07:54;0;50	39951;8	72128;0;0;60;
$GPXUP;3214;08:07:55;0;50	39939;8	72112;0;0;62;
$GPXUP;3214;08:07:56;0;50	39927;8	72096;0;0;64;
$GPXUP;3214;08:07:57;0;50	39913;8	72082;0;0;65;
$GPXUP;3214;08:07:58;0;50	39898;8	7207;0;0;66;
$GPXUP;3214;08:07:59;0;50	39883;8	7206;0;0;67;
$GPXUP;3214;08:08:00;0;50	39866;8	72051;0;0;68;
$GPXUP;3214;08:08:01;0;50	3985;8	72046;0;0;68;
$GPXUP;3214;08:08:02;0;50	39832;8	72045;0;0;68;
$GPXUP;3214;08:08:03;0;50	39815;8	72044;0;0;67;
$GPXUP;3214;08:08:04;0;50	39798;8	7204;0;0;67;
$GPXUP;3214;08:08:05;0;50	39781;8	72035;0;0;69;
$GPXUP;3214;08:08:06;0;50	39764;8	72031;0;0;71;
$GPXUP;3214;08:08:07;0;50	39746;8	72028;0;0;72;
$GPXUP;3214;08:08:08;0;50	39728;8	72023;0;0;68;
$GPXUP;3214;08:08:09;0;50	39713;8	72013;0;0;64;
$GPXUP;3214;08:08:10;0;50	397;8	71998;0;0;65;
$GPXUP;3214;08:08:11;0;50	39689;8	71979;0;0;66;
$GPXUP;3214;08:08:12;0;50	39679;8	71959;0;0;64;
$GPXUP;3214;08:08:13;0;50	3967;8	71938;0;0;63;
$GPXUP;3214;08:08:14;0;50	39661;8	71917;0;0;62;
$GPXUP;3214;08:08:15;0;50	39654;8	71896;0;0;60;
$GPXUP;3214;08:08:16;0;50	39649;8	71874;0;0;56;
$GPXUP;3214;08:08:17;0;50	39648;8	71854;0;0;49;
$GPXUP;3214;08:08:18;0;50	3965;8	71835;0;0;46;
$GPXUP;3214;08:08:19;0;50	39655;8	71819;0;0;42;
$GPXUP;3214;08:08:20;0;50	39663;8	71809;0;0;41;
$GPXUP;3214;08:08:21;0;50	39675;8	71807;0;0;41;
$GPXUP;3214;08:08:22;0;50	3969;8	71819;0;0;51;
$GPXUP;3214;08:08:23;0;50	39703;8	71838;0;0;57;
$GPXUP;3214;08:08:24;0;50	39712;8	71857;0;0;54;
$GPXUP;3214;08:08:25;0;50	3972;8	71876;0;0;53;
$GPXUP;3214;08:08:26;0;50	39727;8	71895;0;0;51;
$GPXUP;3214;08:08:27;0;50	39732;8	71913;0;0;49;
$GPXUP;3214;08:08:28;0;50	39739;8	71931;0;0;48;
$GPXUP;3214;08:08:29;0;50	39745;8	71948;0;0;50;
$GPXUP;3214;08:08:30;0;50	39753;8	71964;0;0;50;
$GPXUP;3214;08:08:31;0;50	39762;8	71979;0;0;52;
$GPXUP;3214;08:08:32;0;50	39772;8	71993;0;0;53;
$GPXUP;3214;08:08:33;0;50	39782;8	72007;0;0;52;
$GPXUP;3214;08:08:34;0;50	39791;8	7202;0;0;49;
$GPXUP;3214;08:08:35;0;50	398;8	72034;0;0;48;
$GPXUP;3214;08:08:36;0;50	39809;8	72047;0;0;50;
$GPXUP;3214;08:08:37;0;50	39818;8	72062;0;0;52;
$GPXUP;3214;08:08:38;0;50	39827;8	72077;0;0;52;
$GPXUP;3214;08:08:39;0;50	39836;8	72091;0;0;51;
$GPXUP;3214;08:08:40;0;50	39846;8	72102;0;0;47;
$GPXUP;3214;08:08:41;0;50	39857;8	72108;0;0;42;
$GPXUP;3214;08:08:42;0;50	39868;8	72106;0;0;45;
$GPXUP;3214;08:08:43;0;50	39877;8	72094;0;0;42;
$GPXUP;3214;08:08:44;0;50	39882;8	72074;0;0;48;
$GPXUP;3214;08:08:45;0;50	39882;8	72047;0;0;58;
$GPXUP;3214;08:08:46;0;50	3988;8	72019;0;0;64;
$GPXUP;3214;08:08:47;0;50	39881;8	71994;0;0;59;
$GPXUP;3214;08:08:48;0;50	39886;8	71972;0;0;57;
$GPXUP;3214;08:08:49;0;50	39894;8	71955;0;0;52;
$GPXUP;3214;08:08:50;0;50	39904;8	71944;0;0;50;
$GPXUP;3214;08:08:51;0;50	39916;8	71937;0;0;47;
$GPXUP;3214;08:08:52;0;50	39928;8	71933;0;0;49;
$GPXUP;3214;08:08:53;0;50	3994;8	71925;0;0;50;
$GPXUP;3214;08:08:54;0;50	3995;8	71914;0;0;49;
$GPXUP;3214;08:08:55;0;50	39956;8	71896;0;0;50;
$GPXUP;3214;08:08:56;0;50	39958;8	71873;0;0;55;
$GPXUP;3214;08:08:57;0;50	3996;8	71849;0;0;58;
$GPXUP;3214;08:08:58;0;50	39962;8	71826;0;0;56;
$GPXUP;3214;08:08:59;0;50	39966;8	71805;0;0;54;
$GPXUP;3214;08:09:00;0;50	39971;8	71785;0;0;56;
$GPXUP;3214;08:09:01;0;50	39979;8	71767;0;0;54;
$GPXUP;3214;08:09:02;0;50	39988;8	71753;0;0;53;
$GPXUP;3214;08:09:03;0;50	4;8	71742;0;0;53;
$GPXUP;3214;08:09:04;0;50	40012;8	71734;0;0;51;
$GPXUP;3214;08:09:05;0;50	40023;8	7173;0;0;50;
$GPXUP;3214;08:09:06;0;50	40036;8	71728;0;0;48;
$GPXUP;3214;08:09:07;0;50	40047;8	71729;0;0;48;
$GPXUP;3214;08:09:08;0;50	40059;8	71733;0;0;48;
$GPXUP;3214;08:09:09;0;50	40071;8	71736;0;0;48;
$GPXUP;3214;08:09:10;0;50	40083;8	71742;0;0;49;
$GPXUP;3214;08:09:11;0;50	40094;8	71753;0;0;51;
$GPXUP;3214;08:09:12;0;50	40103;8	71766;0;0;50;
$GPXUP;3214;08:09:13;0;50	4011;8	71783;0;0;51;
$GPXUP;3214;08:09:14;0;50	40115;8	71802;0;0;52;
$GPXUP;3214;08:09:15;0;50	40116;8	71824;0;0;54;
$GPXUP;3214;08:09:16;0;50	40114;8	71846;0;0;50;
$GPXUP;3214;08:09:17;0;50	40105;8	71867;0;0;56;
$GPXUP;3214;08:09:18;0;50	40089;8	71886;0;0;67;
$GPXUP;3214;08:09:19;0;50	4007;8	71902;0;0;74;
$GPXUP;3214;08:09:20;0;50	40053;8	71917;0;0;75;
$GPXUP;3214;08:09:21;0;50	40036;8	71932;0;0;73;
$GPXUP;3214;08:09:22;0;50	4002;8	71947;0;0;72;
$GPXUP;3214;08:09:23;0;50	40006;8	71964;0;0;68;
$GPXUP;3214;08:09:24;0;50	39995;8	71984;0;0;66;
$GPXUP;3214;08:09:25;0;50	39986;8	72006;0;0;67;
$GPXUP;3214;08:09:26;0;50	39977;8	72028;0;0;66;
$GPXUP;3214;08:09:27;0;50	39968;8	72049;0;0;64;
$GPXUP;3214;08:09:28;0;50	39958;8	72068;0;0;63;
$GPXUP;3214;08:09:29;0;50	39947;8	72087;0;0;65;
$GPXUP;3214;08:09:30;0;50	39935;8	72106;0;0;69;
$GPXUP;3214;08:09:31;0;50	39922;8	72124;0;0;71;
$GPXUP;3214;08:09:32;0;50	39908;8	72143;0;0;72;
$GPXUP;3214;08:09:33;0;50	39896;8	72162;0;0;69;
$GPXUP;3214;08:09:34;0;50	39885;8	72184;0;0;67;
$GPXUP;3214;08:09:35;0;50	39878;8	72207;0;0;66;
$GPXUP;3214;08:09:36;0;50	39873;8	72232;0;0;66;
$GPXUP;3214;08:09:37;0;50	39869;8	72256;0;0;64;
$GPXUP;3214;08:09:38;0;50	39866;8	7228;0;0;60;
$GPXUP;3214;08:09:39;0;50	39866;8	72303;0;0;57;
$GPXUP;3214;08:09:40;0;50	39868;8	72324;0;0;52;
$GPXUP;3214;08:09:41;0;50	39873;8	72342;0;0;48;
$GPXUP;3214;08:09:42;0;50	3988;8	72356;0;0;46;
$GPXUP;3214;08:09:43;0;50	39891;8	72366;0;0;45;
$GPXUP;3214;08:09:44;0;50	39903;8	72372;0;0;51;
$GPXUP;3214;08:09:45;0;50	39917;8	72378;0;0;54;
$GPXUP;3214;08:09:46;0;50	39931;8	72383;0;0;53;
$GPXUP;3214;08:09:47;0;50	39944;8	72388;0;0;50;
$GPXUP;3214;08:09:48;0;50	39956;8	72391;0;0;46;
$GPXUP;3214;08:09:49;0;50	39968;8	72392;0;0;45;
$GPXUP;3214;08:09:50;0;50	39979;8	72393;0;0;45;
$GPXUP;3214;08:09:51;0;50	39991;8	72392;0;0;47;
$GPXUP;3214;08:09:52;0;50	40003;8	72389;0;0;49;
$GPXUP;3214;08:09:53;0;50	40014;8	7238;0;0;50;
$GPXUP;3214;08:09:54;0;50	40023;8	72364;0;0;51;
$GPXUP;3214;08:09:55;0;50	40026;8	72341;0;0;53;
$GPXUP;3214;08:09:56;0;50	40024;8	72314;0;0;61;
$GPXUP;3214;08:09:57;0;50	40018;8	72287;0;0;65;
$GPXUP;3214;08:09:58;0;50	40008;8	72264;0;0;65;
$GPXUP;3214;08:09:59;0;50	39993;8	72247;0;0;65;
$GPXUP;3214;08:10:00;0;50	39975;8	72237;0;0;69;
$GPXUP;3214;08:10:01;0;50	39956;8	7223;0;0;73;
$GPXUP;3214;08:10:02;0;50	39936;8	72227;0;0;73;
$GPXUP;3214;08:10:03;0;50	39918;8	72226;0;0;70;
$GPXUP;3214;08:10:04;0;50	399;8	72227;0;0;69;
$GPXUP;3214;08:10:05;0;50	39884;8	72232;0;0;66;
$GPXUP;3214;08:10:06;0;50	39869;8	72241;0;0;65;
$GPXUP;3214;08:10:07;0;50	39857;8	72256;0;0;58;
$GPXUP;3214;08:10:08;0;50	39848;8	72276;0;0;56;
$GPXUP;3214;08:10:09;0;50	39843;8	72299;0;0;57;
$GPXUP;3214;08:10:10;0;50	39839;8	72323;0;0;59;
$GPXUP;3214;08:10:11;0;50	39836;8	72347;0;0;59;
$GPXUP;3214;08:10:12;0;50	39834;8	72371;0;0;59;
$GPXUP;3214;08:10:13;0;50	39832;8	72394;0;0;56;
$GPXUP;3214;08:10:14;0;50	39833;8	72416;0;0;55;
$GPXUP;3214;08:10:15;0;50	39836;8	72437;0;0;53;
$GPXUP;3214;08:10:16;0;50	39843;8	72455;0;0;52;
$GPXUP;3214;08:10:17;0;50	39851;8	72471;0;0;50;
$GPXUP;3214;08:10:18;0;50	39861;8	72484;0;0;48;
$GPXUP;3214;08:10:19;0;50	39872;8	72493;0;0;47;
$GPXUP;3214;08:10:20;0;50	39882;8	72501;0;0;45;
$GPXUP;3214;08:10:21;0;50	39892;8	7251;0;0;44;
$GPXUP;3214;08:10:22;0;50	39902;8	72518;0;0;44;
$GPXUP;3214;08:10:23;0;50	39912;8	72525;0;0;43;
$GPXUP;3214;08:10:24;0;50	39922;8	72532;0;0;43;
$GPXUP;3214;08:10:25;0;50	39932;8	72539;0;0;44;
$GPXUP;3214;08:10:26;0;50	39943;8	72544;0;0;44;
$GPXUP;3214;08:10:27;0;50	39955;8	72548;0;0;47;
$GPXUP;3214;08:10:28;0;50	39967;8	72552;0;0;50;
$GPXUP;3214;08:10:29;0;50	3998;8	72556;0;0;53;
$GPXUP;3214;08:10:30;0;50	39993;8	72559;0;0;53;
$GPXUP;3214;08:10:31;0;50	40006;8	72563;0;0;51;
$GPXUP;3214;08:10:32;0;50	40019;8	72565;0;0;51;
$GPXUP;3214;08:10:33;0;50	40032;8	72567;0;0;50;
$GPXUP;3214;08:10:34;0;50	40044;8	72569;0;0;49;
$GPXUP;3214;08:10:35;0;50	40056;8	72574;0;0;49;
$GPXUP;3214;08:10:36;0;50	40068;8	72582;0;0;48;
$GPXUP;3214;08:10:37;0;50	40077;8	72593;0;0;49;
$GPXUP;3214;08:10:38;0;50	40087;8	72606;0;0;49;
$GPXUP;3214;08:10:39;0;50	40097;8	72616;0;0;50;
$GPXUP;3214;08:10:40;0;50	40108;8	72627;0;0;50;
$GPXUP;3214;08:10:41;0;50	40118;8	72636;0;0;48;
$GPXUP;3214;08:10:42;0;50	40129;8	72644;0;0;45;
$GPXUP;3214;08:10:43;0;50	4014;8	72647;0;0;44;
$GPXUP;3214;08:10:44;0;50	40151;8	72646;0;0;45;
$GPXUP;3214;08:10:45;0;50	40161;8	72638;0;0;45;
$GPXUP;3214;08:10:46;0;50	40168;8	72622;0;0;48;
$GPXUP;3214;08:10:47;0;50	40172;8	726;0;0;55;
$GPXUP;3214;08:10:48;0;50	40173;8	72575;0;0;59;
$GPXUP;3214;08:10:49;0;50	40172;8	7255;0;0;60;
$GPXUP;3214;08:10:50;0;50	40172;8	72526;0;0;61;
$GPXUP;3214;08:10:51;0;50	40174;8	72502;0;0;59;
$GPXUP;3214;08:10:52;0;50	40179;8	7248;0;0;59;
$GPXUP;3214;08:10:53;0;50	40188;8	72463;0;0;57;
$GPXUP;3214;08:10:54;0;50	402;8	7245;0;0;56;
$GPXUP;3214;08:10:55;0;50	40212;8	72438;0;0;56;
$GPXUP;3214;08:10:56;0;50	40225;8	72429;0;0;55;
$GPXUP;3214;08:10:57;0;50	40238;8	72424;0;0;52;
$GPXUP;3214;08:10:58;0;50	40251;8	72422;0;0;48;
$GPXUP;3214;08:10:59;0;50	40262;8	72425;0;0;45;
$GPXUP;3214;08:11:00;0;50	40273;8	72431;0;0;43;
$GPXUP;3214;08:11:01;0;50	40284;8	72436;0;0;43;
$GPXUP;3214;08:11:02;0;50	40294;8	72442;0;0;45;
$GPXUP;3214;08:11:03;0;50	40305;8	72449;0;0;46;
$GPXUP;3214;08:11:04;0;50	40316;8	72455;0;0;46;
$GPXUP;3214;08:11:05;0;50	40327;8	7246;0;0;45;
$GPXUP;3214;08:11:06;0;50	40338;8	72461;0;0;44;
$GPXUP;3214;08:11:07;0;50	40349;8	72462;0;0;43;
$GPXUP;3214;08:11:08;0;50	40359;8	72467;0;0;42;
$GPXUP;3214;08:11:09;0;50	40368;8	72476;0;0;45;
$GPXUP;3214;08:11:10;0;50	40377;8	72488;0;0;48;
$GPXUP;3214;08:11:11;0;50	40386;8	72501;0;0;48;
$GPXUP;3214;08:11:12;0;50	40395;8	72513;0;0;46;
$GPXUP;3214;08:11:13;0;50	40404;8	72525;0;0;48;
$GPXUP;3214;08:11:14;0;50	40412;8	72539;0;0;48;
$GPXUP;3214;08:11:15;0;50	40416;8	72559;0;0;53;
$GPXUP;3214;08:11:16;0;50	40416;8	72586;0;0;58;
$GPXUP;3214;08:11:17;0;50	4041;8	72613;0;0;62;
$GPXUP;3214;08:11:18;0;50	40403;8	72638;0;0;61;
$GPXUP;3214;08:11:19;0;50	40396;8	72662;0;0;60;
$GPXUP;3214;08:11:20;0;50	4039;8	72686;0;0;63;
$GPXUP;3214;08:11:21;0;50	40384;8	7271;0;0;64;
$GPXUP;3214;08:11:22;0;50	40379;8	72734;0;0;62;
$GPXUP;3214;08:11:23;0;50	40378;8	72758;0;0;59;
$GPXUP;3214;08:11:24;0;50	40379;8	72781;0;0;57;
$GPXUP;3214;08:11:25;0;50	40383;8	72802;0;0;55;
$GPXUP;3214;08:11:26;0;50	40388;8	72822;0;0;55;
$GPXUP;3214;08:11:27;0;50	40393;8	72843;0;0;57;
$GPXUP;3214;08:11:28;0;50	40396;8	72866;0;0;60;
$GPXUP;3214;08:11:29;0;50	40397;8	7289;0;0;62;
$GPXUP;3214;08:11:30;0;50	40393;8	72914;0;0;64;
$GPXUP;3214;08:11:31;0;50	40387;8	72938;0;0;67;
$GPXUP;3214;08:11:32;0;50	40379;8	72963;0;0;68;
$GPXUP;3214;08:11:33;0;50	40372;8	72988;0;0;69;
$GPXUP;3214;08:11:34;0;50	40367;8	73013;0;0;68;
$GPXUP;3214;08:11:35;0;50	40364;8	73036;0;0;60;
$GPXUP;3214;08:11:36;0;50	40366;8	73057;0;0;53;
$GPXUP;3214;08:11:37;0;50	40368;8	73077;0;0;53;
$GPXUP;3214;08:11:38;0;50	40371;8	73098;0;0;55;
$GPXUP;3214;08:11:39;0;50	40372;8	7312;0;0;57;
$GPXUP;3214;08:11:40;0;50	40372;8	73142;0;0;59;
$GPXUP;3214;08:11:41;0;50	40371;8	73165;0;0;60;
$GPXUP;3214;08:11:42;0;50	40369;8	73188;0;0;60;
$GPXUP;3214;08:11:43;0;50	40367;8	73212;0;0;60;
$GPXUP;3214;08:11:44;0;50	40365;8	73235;0;0;61;
$GPXUP;3214;08:11:45;0;50	40363;8	73259;0;0;63;
$GPXUP;3214;08:11:46;0;50	4036;8	73283;0;0;64;
$GPXUP;3214;08:11:47;0;50	40356;8	73308;0;0;64;
$GPXUP;3214;08:11:48;0;50	40354;8	73332;0;0;62;
$GPXUP;3214;08:11:49;0;50	40355;8	73356;0;0;62;
$GPXUP;3214;08:11:50;0;50	40358;8	7338;0;0;62;
$GPXUP;3214;08:11:51;0;50	40364;8	73402;0;0;60;
$GPXUP;3214;08:11:52;0;50	40372;8	73421;0;0;56;
$GPXUP;3214;08:11:53;0;50	40382;8	73434;0;0;51;
$GPXUP;3214;08:11:54;0;50	40395;8	73438;0;0;48;
$GPXUP;3214;08:11:55;0;50	4041;8	73432;0;0;51;
$GPXUP;3214;08:11:56;0;50	40421;8	73422;0;0;48;
$GPXUP;3214;08:11:57;0;50	40431;8	73408;0;0;47;
$GPXUP;3214;08:11:58;0;50	40439;8	73393;0;0;46;
$GPXUP;3214;08:11:59;0;50	40444;8	73375;0;0;45;
$GPXUP;3214;08:12:00;0;50	40443;8	73355;0;0;47;
$GPXUP;3214;08:12:01;0;50	40435;8	73338;0;0;41;
$GPXUP;3214;08:12:02;0;50	40422;8	7333;0;0;40;
$GPXUP;3214;08:12:03;0;50	40405;8	73334;0;0;46;
$GPXUP;3214;08:12:04;0;50	40385;8	73351;0;0;63;
$GPXUP;3214;08:12:05;0;50	4037;8	73372;0;0;66;
$GPXUP;3214;08:12:06;0;50	40357;8	73395;0;0;70;
$GPXUP;3214;08:12:07;0;50	40345;8	73418;0;0;72;
$GPXUP;3214;08:12:08;0;50	40334;8	73442;0;0;72;
$GPXUP;3214;08:12:09;0;50	40323;8	73465;0;0;70;
$GPXUP;3214;08:12:10;0;50	40312;8	73486;0;0;66;
$GPXUP;3214;08:12:11;0;50	40301;8	73505;0;0;64;
$GPXUP;3214;08:12:12;0;50	40288;8	73521;0;0;64;
$GPXUP;3214;08:12:13;0;50	40275;8	73536;0;0;65;
$GPXUP;3214;08:12:14;0;50	40262;8	73551;0;0;66;
$GPXUP;3214;08:12:15;0;50	40248;8	73567;0;0;67;
$GPXUP;3214;08:12:16;0;50	40236;8	73586;0;0;70;
$GPXUP;3214;08:12:17;0;50	40222;8	73605;0;0;71;
$GPXUP;3214;08:12:18;0;50	4021;8	73625;0;0;71;
$GPXUP;3214;08:12:19;0;50	402;8	73648;0;0;71;
$GPXUP;3214;08:12:20;0;50	40193;8	73673;0;0;68;
$GPXUP;3214;08:12:21;0;50	40187;8	73696;0;0;62;
$GPXUP;3214;08:12:22;0;50	4018;8	73718;0;0;63;
$GPXUP;3214;08:12:23;0;50	40171;8	73738;0;0;63;
$GPXUP;3214;08:12:24;0;50	4016;8	73754;0;0;64;
$GPXUP;3214;08:12:25;0;50	40146;8	73766;0;0;63;
$GPXUP;3214;08:12:26;0;50	4013;8	73771;0;0;62;
$GPXUP;3214;08:12:27;0;50	40112;8	73766;0;0;66;
$GPXUP;3214;08:12:28;0;50	40094;8	73753;0;0;71;
$GPXUP;3214;08:12:29;0;50	40078;8	7374;0;0;66;
$GPXUP;3214;08:12:30;0;50	40066;8	73724;0;0;60;
$GPXUP;3214;08:12:31;0;50	40058;8	73705;0;0;57;
$GPXUP;3214;08:12:32;0;50	4005;8	73686;0;0;60;
$GPXUP;3214;08:12:33;0;50	40041;8	73665;0;0;62;
$GPXUP;3214;08:12:34;0;50	40032;8	73644;0;0;62;
$GPXUP;3214;08:12:35;0;50	40024;8	73623;0;0;62;
$GPXUP;3214;08:12:36;0;50	40014;8	73605;0;0;61;
$GPXUP;3214;08:12:37;0;50	40003;8	73589;0;0;61;
$GPXUP;3214;08:12:38;0;50	39991;8	73575;0;0;56;
$GPXUP;3214;08:12:39;0;50	3998;8	73562;0;0;56;
$GPXUP;3214;08:12:40;0;50	3997;8	73547;0;0;55;
$GPXUP;3214;08:12:41;0;50	39961;8	7353;0;0;59;
$GPXUP;3214;08:12:42;0;50	39952;8	73512;0;0;59;
$GPXUP;3214;08:12:43;0;50	39943;8	73493;0;0;57;
$GPXUP;3214;08:12:44;0;50	39935;8	73474;0;0;59;
$GPXUP;3214;08:12:45;0;50	39927;8	73455;0;0;59;
$GPXUP;3214;08:12:46;0;50	39918;8	73436;0;0;59;
$GPXUP;3214;08:12:47;0;50	39908;8	7342;0;0;60;
$GPXUP;3214;08:12:48;0;50	39896;8	73405;0;0;62;
$GPXUP;3214;08:12:49;0;50	39883;8	7339;0;0;64;
$GPXUP;3214;08:12:50;0;50	3987;8	73376;0;0;64;
$GPXUP;3214;08:12:51;0;50	39858;8	73359;0;0;64;
$GPXUP;3214;08:12:52;0;50	39847;8	73341;0;0;62;
$GPXUP;3214;08:12:53;0;50	39839;8	73321;0;0;59;
$GPXUP;3214;08:12:54;0;50	39834;8	73299;0;0;60;
$GPXUP;3214;08:12:55;0;50	39832;8	73275;0;0;62;
$GPXUP;3214;08:12:56;0;50	39832;8	7325;0;0;63;
$GPXUP;3214;08:12:57;0;50	39832;8	73225;0;0;62;
$GPXUP;3214;08:12:58;0;50	39834;8	73202;0;0;59;
$GPXUP;3214;08:12:59;0;50	39835;8	73179;0;0;56;
$GPXUP;3214;08:13:00;0;50	39836;8	73157;0;0;56;
$GPXUP;3214;08:13:01;0;50	39837;8	73135;0;0;57;
$GPXUP;3214;08:13:02;0;50	39837;8	73112;0;0;58;
$GPXUP;3214;08:13:03;0;50	39837;8	73089;0;0;57;
$GPXUP;3214;08:13:04;0;50	39837;8	73067;0;0;57;
$GPXUP;3214;08:13:05;0;50	39837;8	73044;0;0;60;
$GPXUP;3214;08:13:06;0;50	39835;8	7302;0;0;62;
$GPXUP;3214;08:13:07;0;50	39832;8	72996;0;0;61;
$GPXUP;3214;08:13:08;0;50	39829;8	72973;0;0;60;
$GPXUP;3214;08:13:09;0;50	39826;8	72951;0;0;58;
$GPXUP;3214;08:13:10;0;50	39824;8	72928;0;0;59;
$GPXUP;3214;08:13:11;0;50	39823;8	72904;0;0;61;
$GPXUP;3214;08:13:12;0;50	39823;8	7288;0;0;61;
$GPXUP;3214;08:13:13;0;50	39824;8	72857;0;0;60;
$GPXUP;3214;08:13:14;0;50	39826;8	72834;0;0;59;
$GPXUP;3214;08:13:15;0;50	39829;8	7281;0;0;60;
$GPXUP;3214;08:13:16;0;50	3983;8	72787;0;0;59;
$GPXUP;3214;08:13:17;0;50	39831;8	72764;0;0;59;
$GPXUP;3214;08:13:18;0;50	39832;8	72741;0;0;61;
$GPXUP;3214;08:13:19;0;50	39832;8	72716;0;0;63;
$GPXUP;3214;08:13:20;0;50	39829;8	72692;0;0;63;
$GPXUP;3214;08:13:21;0;50	39826;8	72668;0;0;63;
$GPXUP;3214;08:13:22;0;50	39822;8	72644;0;0;64;
$GPXUP;3214;08:13:23;0;50	39818;8	72619;0;0;64;
$GPXUP;3214;08:13:24;0;50	39813;8	72595;0;0;66;
$GPXUP;3214;08:13:25;0;50	39806;8	72572;0;0;68;
$GPXUP;3214;08:13:26;0;50	39796;8	72549;0;0;68;
$GPXUP;3214;08:13:27;0;50	39787;8	72527;0;0;68;
$GPXUP;3214;08:13:28;0;50	39777;8	72505;0;0;68;
$GPXUP;3214;08:13:29;0;50	39767;8	72483;0;0;69;
$GPXUP;3214;08:13:30;0;50	39756;8	72462;0;0;69;
$GPXUP;3214;08:13:31;0;50	39745;8	72442;0;0;68;
$GPXUP;3214;08:13:32;0;50	39734;8	72422;0;0;66;
$GPXUP;3214;08:13:33;0;50	39723;8	72403;0;0;64;
$GPXUP;3214;08:13:34;0;50	39712;8	72385;0;0;65;
$GPXUP;3214;08:13:35;0;50	39699;8	72369;0;0;66;
$GPXUP;3214;08:13:36;0;50	39686;8	72355;0;0;65;
$GPXUP;3214;08:13:37;0;50	39673;8	72339;0;0;65;
$GPXUP;3214;08:13:38;0;50	39661;8	72322;0;0;64;
$GPXUP;3214;08:13:39;0;50	3965;8	72303;0;0;65;
$GPXUP;3214;08:13:40;0;50	39639;8	72283;0;0;66;
$GPXUP;3214;08:13:41;0;50	3963;8	72262;0;0;64;
$GPXUP;3214;08:13:42;0;50	39622;8	72241;0;0;62;
$GPXUP;3214;08:13:43;0;50	39615;8	7222;0;0;58;
$GPXUP;3214;08:13:44;0;50	39608;8	72202;0;0;57;
$GPXUP;3214;08:13:45;0;50	396;8	72183;0;0;58;
$GPXUP;3214;08:13:46;0;50	39592;8	72164;0;0;58;
$GPXUP;3214;08:13:47;0;50	39585;8	72144;0;0;59;
$GPXUP;3214;08:13:48;0;50	3958;8	72122;0;0;58;
$GPXUP;3214;08:13:49;0;50	39579;8	721;0;0;54;
$GPXUP;3214;08:13:50;0;50	39581;8	7208;0;0;50;
$GPXUP;3214;08:13:51;0;50	39588;8	72064;0;0;51;
$GPXUP;3214;08:13:52;0;50	39598;8	72053;0;0;47;
$GPXUP;3214;08:13:53;0;50	39611;8	7205;0;0;45;
$GPXUP;3214;08:13:54;0;50	39622;8	72048;0;0;41;
$GPXUP;3214;08:13:55;0;50	39634;8	72051;0;0;41;
$GPXUP;3214;08:13:56;0;50	39644;8	72058;0;0;43;
$GPXUP;3214;08:13:57;0;50	39652;8	7207;0;0;45;
$GPXUP;3214;08:13:58;0;50	39658;8	72087;0;0;46;
$GPXUP;3214;08:13:59;0;50	39661;8	72106;0;0;49;
$GPXUP;3214;08:14:00;0;50	39659;8	72126;0;0;52;
$GPXUP;3214;08:14:01;0;50	39653;8	72148;0;0;58;
$GPXUP;3214;08:14:02;0;50	39642;8	7217;0;0;65;
$GPXUP;3214;08:14:03;0;50	3963;8	72189;0;0;65;
$GPXUP;3214;08:14:04;0;50	39616;8	72204;0;0;65;
$GPXUP;3214;08:14:05;0;50	39601;8	72215;0;0;65;
$GPXUP;3214;08:14:06;0;50	39585;8	72224;0;0;64;
$GPXUP;3214;08:14:07;0;50	3957;8	72231;0;0;64;
$GPXUP;3214;08:14:08;0;50	39554;8	72238;0;0;62;
$GPXUP;3214;08:14:09;0;50	39539;8	72239;0;0;58;
$GPXUP;3214;08:14:10;0;50	39525;8	72234;0;0;58;
$GPXUP;3214;08:14:11;0;50	39514;8	72222;0;0;55;
$GPXUP;3214;08:14:12;0;50	39508;8	72202;0;0;50;
$GPXUP;3214;08:14:13;0;50	39508;8	7218;0;0;45;
$GPXUP;3214;08:14:14;0;50	39513;8	72159;0;0;46;
$GPXUP;3214;08:14:15;0;50	3952;8	7214;0;0;46;
$GPXUP;3214;08:14:16;0;50	39528;8	72128;0;0;40;
$GPXUP;3214;08:14:17;0;50	39536;8	72116;0;0;41;
$GPXUP;3214;08:14:18;0;50	39543;8	72102;0;0;44;
$GPXUP;3214;08:14:19;0;50	39548;8	72085;0;0;48;
$GPXUP;3214;08:14:20;0;50	3955;8	72066;0;0;50;
$GPXUP;3214;08:14:21;0;50	39551;8	72046;0;0;51;
$GPXUP;3214;08:14:22;0;50	39551;8	72026;0;0;49;
$GPXUP;3214;08:14:23;0;50	39551;8	72007;0;0;48;
$GPXUP;3214;08:14:24;0;50	3955;8	71987;0;0;50;
$GPXUP;3214;08:14:25;0;50	39548;8	71967;0;0;53;
$GPXUP;3214;08:14:26;0;50	39545;8	71946;0;0;54;
$GPXUP;3214;08:14:27;0;50	39542;8	71925;0;0;55;
$GPXUP;3214;08:14:28;0;50	3954;8	71904;0;0;57;
$GPXUP;3214;08:14:29;0;50	39537;8	71881;0;0;57;
$GPXUP;3214;08:14:30;0;50	39536;8	71859;0;0;57;
$GPXUP;3214;08:14:31;0;50	39535;8	71836;0;0;57;
$GPXUP;3214;08:14:32;0;50	39534;8	71814;0;0;56;
$GPXUP;3214;08:14:33;0;50	39531;8	71793;0;0;55;
$GPXUP;3214;08:14:34;0;50	39528;8	71772;0;0;52;
$GPXUP;3214;08:14:35;0;50	39527;8	71752;0;0;52;
$GPXUP;3214;08:14:36;0;50	39527;8	71733;0;0;48;
$GPXUP;3214;08:14:37;0;50	39533;8	71717;0;0;47;
$GPXUP;3214;08:14:38;0;50	39544;8	7171;0;0;41;
$GPXUP;3214;08:14:39;0;50	39556;8	71714;0;0;39;
$GPXUP;3214;08:14:40;0;50	39567;8	71726;0;0;43;
$GPXUP;3214;08:14:41;0;50	39574;8	71743;0;0;43;
$GPXUP;3214;08:14:42;0;50	39579;8	7176;0;0;44;
$GPXUP;3214;08:14:43;0;50	39583;8	71778;0;0;45;
$GPXUP;3214;08:14:44;0;50	39588;8	71796;0;0;48;
$GPXUP;3214;08:14:45;0;50	39594;8	71814;0;0;50;
$GPXUP;3214;08:14:46;0;50	396;8	7183;0;0;45;
$GPXUP;3214;08:14:47;0;50	39605;8	71846;0;0;43;
$GPXUP;3214;08:14:48;0;50	39609;8	7186;0;0;40;
$GPXUP;3214;08:14:49;0;50	39613;8	71876;0;0;41;
$GPXUP;3214;08:14:50;0;50	39615;8	71892;0;0;45;
$GPXUP;3214;08:14:51;0;50	39615;8	71911;0;0;49;
$GPXUP;3214;08:14:52;0;50	39613;8	71931;0;0;52;
$GPXUP;3214;08:14:53;0;50	39611;8	71952;0;0;54;
$GPXUP;3214;08:14:54;0;50	3961;8	71974;0;0;56;
$GPXUP;3214;08:14:55;0;50	39612;8	71996;0;0;57;
$GPXUP;3214;08:14:56;0;50	39614;8	72018;0;0;55;
$GPXUP;3214;08:14:57;0;50	39617;8	72038;0;0;51;
$GPXUP;3214;08:14:58;0;50	39622;8	72056;0;0;49;
$GPXUP;3214;08:14:59;0;50	39627;8	72073;0;0;46;
$GPXUP;3214;08:15:00;0;50	39632;8	72089;0;0;45;
$GPXUP;3214;08:15:01;0;50	39638;8	72105;0;0;46;
$GPXUP;3214;08:15:02;0;50	39645;8	7212;0;0;48;
$GPXUP;3214;08:15:03;0;50	39651;8	72137;0;0;54;
$GPXUP;3214;08:15:04;0;50	39656;8	72158;0;0;55;
$GPXUP;3214;08:15:05;0;50	3966;8	72179;0;0;57;
$GPXUP;3214;08:15:06;0;50	39663;8	722;0;0;56;
$GPXUP;3214;08:15:07;0;50	39667;8	72221;0;0;54;
$GPXUP;3214;08:15:08;0;50	3967;8	72241;0;0;53;
$GPXUP;3214;08:15:09;0;50	39671;8	72263;0;0;55;
$GPXUP;3214;08:15:10;0;50	39672;8	72285;0;0;58;
$GPXUP;3214;08:15:11;0;50	39671;8	7231;0;0;63;
$GPXUP;3214;08:15:12;0;50	3967;8	72334;0;0;65;
$GPXUP;3214;08:15:13;0;50	39667;8	7236;0;0;65;
$GPXUP;3214;08:15:14;0;50	39663;8	72384;0;0;64;
$GPXUP;3214;08:15:15;0;50	39658;8	72408;0;0;64;
$GPXUP;3214;08:15:16;0;50	39653;8	72432;0;0;64;
$GPXUP;3214;08:15:17;0;50	39648;8	72456;0;0;64;
$GPXUP;3214;08:15:18;0;50	39643;8	7248;0;0;64;
$GPXUP;3214;08:15:19;0;50	3964;8	72504;0;0;62;
$GPXUP;3214;08:15:20;0;50	39639;8	72528;0;0;60;
$GPXUP;3214;08:15:21;0;50	39642;8	7255;0;0;58;
$GPXUP;3214;08:15:22;0;50	39649;8	7257;0;0;56;
$GPXUP;3214;08:15:23;0;50	39657;8	72587;0;0;52;
$GPXUP;3214;08:15:24;0;50	39664;8	72604;0;0;51;
$GPXUP;3214;08:15:25;0;50	39671;8	72621;0;0;51;
$GPXUP;3214;08:15:26;0;50	39677;8	72638;0;0;50;
$GPXUP;3214;08:15:27;0;50	39683;8	72655;0;0;50;
$GPXUP;3214;08:15:28;0;50	39689;8	72672;0;0;50;
$GPXUP;3214;08:15:29;0;50	39695;8	7269;0;0;51;
$GPXUP;3214;08:15:30;0;50	397;8	72709;0;0;53;
$GPXUP;3214;08:15:31;0;50	39703;8	72729;0;0;54;
$GPXUP;3214;08:15:32;0;50	39705;8	72751;0;0;58;
$GPXUP;3214;08:15:33;0;50	39705;8	72774;0;0;59;
$GPXUP;3214;08:15:34;0;50	39704;8	72798;0;0;62;
$GPXUP;3214;08:15:35;0;50	39701;8	72823;0;0;68;
$GPXUP;3214;08:15:36;0;50	39697;8	72849;0;0;67;
$GPXUP;3214;08:15:37;0;50	39693;8	72874;0;0;64;
$GPXUP;3214;08:15:38;0;50	39692;8	72898;0;0;62;
$GPXUP;3214;08:15:39;0;50	3969;8	72923;0;0;61;
$GPXUP;3214;08:15:40;0;50	39689;8	72947;0;0;63;
$GPXUP;3214;08:15:41;0;50	39688;8	72972;0;0;67;
$GPXUP;3214;08:15:42;0;50	39687;8	72998;0;0;67;
$GPXUP;3214;08:15:43;0;50	39687;8	73024;0;0;66;
$GPXUP;3214;08:15:44;0;50	39688;8	7305;0;0;63;
$GPXUP;3214;08:15:45;0;50	39691;8	73073;0;0;61;
$GPXUP;3214;08:15:46;0;50	39693;8	73096;0;0;60;
$GPXUP;3214;08:15:47;0;50	39697;8	73119;0;0;58;
$GPXUP;3214;08:15:48;0;50	39702;8	73139;0;0;55;
$GPXUP;3214;08:15:49;0;50	39708;8	73159;0;0;55;
$GPXUP;3214;08:15:50;0;50	39713;8	73179;0;0;55;
$GPXUP;3214;08:15:51;0;50	39718;8	73199;0;0;57;
$GPXUP;3214;08:15:52;0;50	39721;8	73222;0;0;62;
$GPXUP;3214;08:15:53;0;50	39723;8	73248;0;0;66;
$GPXUP;3214;08:15:54;0;50	39724;8	73274;0;0;68;
$GPXUP;3214;08:15:55;0;50	39726;8	73299;0;0;65;
$GPXUP;3214;08:15:56;0;50	3973;8	73323;0;0;62;
$GPXUP;3214;08:15:57;0;50	39737;8	73345;0;0;61;
$GPXUP;3214;08:15:58;0;50	39744;8	73366;0;0;60;
$GPXUP;3214;08:15:59;0;50	3975;8	73386;0;0;56;
$GPXUP;3214;08:16:00;0;50	39758;8	73404;0;0;53;
$GPXUP;3214;08:16:01;0;50	39767;8	73419;0;0;53;
$GPXUP;3214;08:16:02;0;50	39775;8	73436;0;0;56;
$GPXUP;3214;08:16:03;0;50	39785;8	73451;0;0;54;
$GPXUP;3214;08:16:04;0;50	39797;8	73462;0;0;55;
$GPXUP;3214;08:16:05;0;50	3981;8	7347;0;0;56;
$GPXUP;3214;08:16:06;0;50	39824;8	73478;0;0;54;
$GPXUP;3214;08:16:07;0;50	39836;8	73486;0;0;52;
$GPXUP;3214;08:16:08;0;50	39847;8	73497;0;0;56;
$GPXUP;3214;08:16:09;0;50	39858;8	73511;0;0;58;
$GPXUP;3214;08:16:10;0;50	3987;8	73525;0;0;57;
$GPXUP;3214;08:16:11;0;50	3988;8	73538;0;0;54;
$GPXUP;3214;08:16:12;0;50	39891;8	73551;0;0;52;
$GPXUP;3214;08:16:13;0;50	39902;8	73562;0;0;52;
$GPXUP;3214;08:16:14;0;50	39913;8	73573;0;0;53;
$GPXUP;3214;08:16:15;0;50	39924;8	73585;0;0;54;
$GPXUP;3214;08:16:16;0;50	39935;8	73598;0;0;54;
$GPXUP;3214;08:16:17;0;50	39947;8	73608;0;0;55;
$GPXUP;3214;08:16:18;0;50	3996;8	73616;0;0;56;
$GPXUP;3214;08:16:19;0;50	39973;8	73623;0;0;56;
$GPXUP;3214;08:16:20;0;50	39986;8	73632;0;0;57;
$GPXUP;3214;08:16:21;0;50	39999;8	73643;0;0;60;
$GPXUP;3214;08:16:22;0;50	40011;8	73656;0;0;60;
$GPXUP;3214;08:16:23;0;50	40023;8	7367;0;0;57;
$GPXUP;3214;08:16:24;0;50	40035;8	73683;0;0;57;
$GPXUP;3214;08:16:25;0;50	40047;8	73694;0;0;60;
$GPXUP;3214;08:16:26;0;50	40059;8	73708;0;0;60;
$GPXUP;3214;08:16:27;0;50	40071;8	73723;0;0;60;
$GPXUP;3214;08:16:28;0;50	40081;8	7374;0;0;60;
$GPXUP;3214;08:16:29;0;50	40092;8	73756;0;0;60;
$GPXUP;3214;08:16:30;0;50	40102;8	73773;0;0;59;
$GPXUP;3214;08:16:31;0;50	40111;8	73792;0;0;60;
$GPXUP;3214;08:16:32;0;50	40119;8	73811;0;0;60;
$GPXUP;3214;08:16:33;0;50	40128;8	73831;0;0;61;
$GPXUP;3214;08:16:34;0;50	40135;8	73852;0;0;62;
$GPXUP;3214;08:16:35;0;50	4014;8	73875;0;0;63;
$GPXUP;3214;08:16:36;0;50	40143;8	73899;0;0;61;
$GPXUP;3214;08:16:37;0;50	40144;8	73923;0;0;61;
$GPXUP;3214;08:16:38;0;50	40148;8	73946;0;0;62;
$GPXUP;3214;08:16:39;0;50	40152;8	7397;0;0;63;
$GPXUP;3214;08:16:40;0;50	40157;8	73993;0;0;61;
$GPXUP;3214;08:16:41;0;50	40162;8	74014;0;0;58;
$GPXUP;3214;08:16:42;0;50	40168;8	74034;0;0;57;
$GPXUP;3214;08:16:43;0;50	40175;8	74055;0;0;60;
$GPXUP;3214;08:16:44;0;50	40181;8	74076;0;0;59;
$GPXUP;3214;08:16:45;0;50	40186;8	74097;0;0;57;
$GPXUP;3214;08:16:46;0;50	40191;8	74118;0;0;59;
$GPXUP;3214;08:16:47;0;50	40195;8	74141;0;0;62;
$GPXUP;3214;08:16:48;0;50	402;8	74164;0;0;62;
$GPXUP;3214;08:16:49;0;50	40206;8	74186;0;0;62;
$GPXUP;3214;08:16:50;0;50	40212;8	74208;0;0;62;
$GPXUP;3214;08:16:51;0;50	40217;8	74232;0;0;63;
$GPXUP;3214;08:16:52;0;50	40218;8	74256;0;0;63;
$GPXUP;3214;08:16:53;0;50	40216;8	74281;0;0;64;
$GPXUP;3214;08:16:54;0;50	40213;8	74306;0;0;64;
$GPXUP;3214;08:16:55;0;50	40212;8	74331;0;0;65;
$GPXUP;3214;08:16:56;0;50	40214;8	74354;0;0;60;
$GPXUP;3214;08:16:57;0;50	4022;8	74374;0;0;53;
$GPXUP;3214;08:16:58;0;50	40225;8	74392;0;0;55;
$GPXUP;3214;08:16:59;0;50	40231;8	74413;0;0;57;
$GPXUP;3214;08:17:00;0;50	40235;8	74434;0;0;60;
$GPXUP;3214;08:17:01;0;50	40236;8	74458;0;0;62;
$GPXUP;3214;08:17:02;0;50	40236;8	74482;0;0;63;
$GPXUP;3214;08:17:03;0;50	40234;8	74507;0;0;64;
$GPXUP;3214;08:17:04;0;50	4023;8	74532;0;0;65;
$GPXUP;3214;08:17:05;0;50	40227;8	74556;0;0;64;
$GPXUP;3214;08:17:06;0;50	40222;8	74579;0;0;62;
$GPXUP;3214;08:17:07;0;50	40215;8	74601;0;0;62;
$GPXUP;3214;08:17:08;0;50	40205;8	7462;0;0;62;
$GPXUP;3214;08:17:09;0;50	40194;8	74637;0;0;62;
$GPXUP;3214;08:17:10;0;50	40183;8	74654;0;0;63;
$GPXUP;3214;08:17:11;0;50	40172;8	7467;0;0;61;
$GPXUP;3214;08:17:12;0;50	4016;8	74685;0;0;59;
$GPXUP;3214;08:17:13;0;50	40146;8	74696;0;0;60;
$GPXUP;3214;08:17:14;0;50	40132;8	74704;0;0;62;
$GPXUP;3214;08:17:15;0;50	40116;8	7471;0;0;64;
$GPXUP;3214;08:17:16;0;50	401;8	74716;0;0;65;
$GPXUP;3214;08:17:17;0;50	40084;8	74719;0;0;67;
$GPXUP;3214;08:17:18;0;50	40066;8	7472;0;0;71;
$GPXUP;3214;08:17:19;0;50	40048;8	74719;0;0;71;
$GPXUP;3214;08:17:20;0;50	4003;8	74715;0;0;70;
$GPXUP;3214;08:17:21;0;50	40013;8	7471;0;0;67;
$GPXUP;3214;08:17:22;0;50	39996;8	7471;0;0;62;
$GPXUP;3214;08:17:23;0;50	39981;8	74715;0;0;63;
$GPXUP;3214;08:17:24;0;50	39966;8	74723;0;0;65;
$GPXUP;3214;08:17:25;0;50	39951;8	74733;0;0;66;
$GPXUP;3214;08:17:26;0;50	39936;8	74744;0;0;67;
$GPXUP;3214;08:17:27;0;50	39921;8	74756;0;0;67;
$GPXUP;3214;08:17:28;0;50	39906;8	7477;0;0;67;
$GPXUP;3214;08:17:29;0;50	39894;8	74788;0;0;64;
$GPXUP;3214;08:17:30;0;50	39886;8	74808;0;0;61;
$GPXUP;3214;08:17:31;0;50	39881;8	74831;0;0;60;
$GPXUP;3214;08:17:32;0;50	39878;8	74854;0;0;59;
$GPXUP;3214;08:17:33;0;50	39875;8	74877;0;0;57;
$GPXUP;3214;08:17:34;0;50	39869;8	74897;0;0;57;
$GPXUP;3214;08:17:35;0;50	39862;8	74917;0;0;58;
$GPXUP;3214;08:17:36;0;50	39857;8	74938;0;0;57;
$GPXUP;3214;08:17:37;0;50	39853;8	74958;0;0;53;
$GPXUP;3214;08:17:38;0;50	39851;8	74978;0;0;51;
$GPXUP;3214;08:17:39;0;50	39849;8	74998;0;0;49;
$GPXUP;3214;08:17:40;0;50	39847;8	75016;0;0;49;
$GPXUP;3214;08:17:41;0;50	39844;8	75036;0;0;51;
$GPXUP;3214;08:17:42;0;50	39838;8	75054;0;0;55;
$GPXUP;3214;08:17:43;0;50	39831;8	75074;0;0;56;
$GPXUP;3214;08:17:44;0;50	39824;8	75094;0;0;59;
$GPXUP;3214;08:17:45;0;50	39817;8	75117;0;0;63;
$GPXUP;3214;08:17:46;0;50	3981;8	75139;0;0;65;
$GPXUP;3214;08:17:47;0;50	39802;8	75161;0;0;65;
$GPXUP;3214;08:17:48;0;50	39793;8	75182;0;0;64;
$GPXUP;3214;08:17:49;0;50	39783;8	75202;0;0;62;
$GPXUP;3214;08:17:50;0;50	39773;8	7522;0;0;61;
$GPXUP;3214;08:17:51;0;50	39761;8	75234;0;0;59;
$GPXUP;3214;08:17:52;0;50	39747;8	75244;0;0;60;
$GPXUP;3214;08:17:53;0;50	39732;8	7525;0;0;61;
$GPXUP;3214;08:17:54;0;50	39717;8	7525;0;0;63;
$GPXUP;3214;08:17:55;0;50	397;8	75248;0;0;64;
$GPXUP;3214;08:17:56;0;50	39684;8	75243;0;0;65;
$GPXUP;3214;08:17:57;0;50	3967;8	75231;0;0;62;
$GPXUP;3214;08:17:58;0;50	39658;8	75213;0;0;62;
$GPXUP;3214;08:17:59;0;50	39649;8	7519;0;0;61;
$GPXUP;3214;08:18:00;0;50	39644;8	75166;0;0;57;
$GPXUP;3214;08:18:01;0;50	39643;8	75143;0;0;54;
$GPXUP;3214;08:18:02;0;50	39643;8	7512;0;0;52;
$GPXUP;3214;08:18:03;0;50	39647;8	75099;0;0;51;
$GPXUP;3214;08:18:04;0;50	39653;8	7508;0;0;52;
$GPXUP;3214;08:18:05;0;50	39662;8	75063;0;0;52;
$GPXUP;3214;08:18:06;0;50	39671;8	75048;0;0;51;
$GPXUP;3214;08:18:07;0;50	39681;8	75035;0;0;49;
$GPXUP;3214;08:18:08;0;50	39692;8	75026;0;0;48;
$GPXUP;3214;08:18:09;0;50	39703;8	7502;0;0;47;
$GPXUP;3214;08:18:10;0;50	39715;8	75018;0;0;46;
$GPXUP;3214;08:18:11;0;50	39727;8	75019;0;0;47;
$GPXUP;3214;08:18:12;0;50	39738;8	75021;0;0;42;
$GPXUP;3214;08:18:13;0;50	39747;8	75029;0;0;44;
$GPXUP;3214;08:18:14;0;50	39755;8	75044;0;0;48;
$GPXUP;3214;08:18:15;0;50	39759;8	75062;0;0;48;
$GPXUP;3214;08:18:16;0;50	3976;8	75084;0;0;53;
$GPXUP;3214;08:18:17;0;50	3976;8	75108;0;0;56;
$GPXUP;3214;08:18:18;0;50	39759;8	75131;0;0;57;
$GPXUP;3214;08:18:19;0;50	3976;8	75154;0;0;57;
$GPXUP;3214;08:18:20;0;50	39763;8	75176;0;0;57;
$GPXUP;3214;08:18:21;0;50	39768;8	75197;0;0;53;
$GPXUP;3214;08:18:22;0;50	39775;8	75214;0;0;51;
$GPXUP;3214;08:18:23;0;50	39782;8	7523;0;0;50;
$GPXUP;3214;08:18:24;0;50	3979;8	75245;0;0;47;
$GPXUP;3214;08:18:25;0;50	39798;8	75259;0;0;46;
$GPXUP;3214;08:18:26;0;50	39807;8	75269;0;0;41;
$GPXUP;3214;08:18:27;0;50	39816;8	75272;0;0;40;
$GPXUP;3214;08:18:28;0;50	39827;8	7527;0;0;40;
$GPXUP;3214;08:18:29;0;50	39836;8	75262;0;0;44;
$GPXUP;3214;08:18:30;0;50	39845;8	75248;0;0;48;
$GPXUP;3214;08:18:31;0;50	39852;8	7523;0;0;54;
$GPXUP;3214;08:18:32;0;50	39858;8	7521;0;0;54;
$GPXUP;3214;08:18:33;0;50	39863;8	7519;0;0;51;
$GPXUP;3214;08:18:34;0;50	39867;8	75171;0;0;49;
$GPXUP;3214;08:18:35;0;50	39866;8	75151;0;0;50;
$GPXUP;3214;08:18:36;0;50	39862;8	7513;0;0;54;
$GPXUP;3214;08:18:37;0;50	39854;8	75111;0;0;55;
$GPXUP;3214;08:18:38;0;50	39842;8	75097;0;0;53;
$GPXUP;3214;08:18:39;0;50	39827;8	75088;0;0;59;
$GPXUP;3214;08:18:40;0;50	39809;8	75085;0;0;62;
$GPXUP;3214;08:18:41;0;50	39791;8	75087;0;0;66;
$GPXUP;3214;08:18:42;0;50	39773;8	75094;0;0;68;
$GPXUP;3214;08:18:43;0;50	39756;8	75106;0;0;68;
$GPXUP;3214;08:18:44;0;50	39741;8	7512;0;0;67;
$GPXUP;3214;08:18:45;0;50	39727;8	75136;0;0;67;
$GPXUP;3214;08:18:46;0;50	39713;8	75152;0;0;67;
$GPXUP;3214;08:18:47;0;50	39699;8	75169;0;0;66;
$GPXUP;3214;08:18:48;0;50	39686;8	75186;0;0;66;
$GPXUP;3214;08:18:49;0;50	39674;8	75204;0;0;67;
$GPXUP;3214;08:18:50;0;50	39662;8	75222;0;0;65;
$GPXUP;3214;08:18:51;0;50	39652;8	75241;0;0;60;
$GPXUP;3214;08:18:52;0;50	39644;8	7526;0;0;57;
$GPXUP;3214;08:18:53;0;50	39639;8	75278;0;0;52;
$GPXUP;3214;08:18:54;0;50	39632;8	75295;0;0;50;
$GPXUP;3214;08:18:55;0;50	39623;8	7531;0;0;55;
$GPXUP;3214;08:18:56;0;50	39612;8	7532;0;0;54;
$GPXUP;3214;08:18:57;0;50	39596;8	75326;0;0;62;
$GPXUP;3214;08:18:58;0;50	3958;8	75329;0;0;65;
$GPXUP;3214;08:18:59;0;50	39564;8	75332;0;0;64;
$GPXUP;3214;08:19:00;0;50	39548;8	75334;0;0;63;
$GPXUP;3214;08:19:01;0;50	39531;8	75335;0;0;65;
$GPXUP;3214;08:19:02;0;50	39515;8	75333;0;0;65;
$GPXUP;3214;08:19:03;0;50	39498;8	7533;0;0;68;
$GPXUP;3214;08:19:04;0;50	39481;8	75325;0;0;68;
$GPXUP;3214;08:19:05;0;50	39465;8	75322;0;0;63;
$GPXUP;3214;08:19:06;0;50	3945;8	75322;0;0;61;
$GPXUP;3214;08:19:07;0;50	39435;8	75328;0;0;63;
$GPXUP;3214;08:19:08;0;50	3942;8	75336;0;0;65;
$GPXUP;3214;08:19:09;0;50	39404;8	75344;0;0;65;
$GPXUP;3214;08:19:10;0;50	39388;8	75349;0;0;64;
$GPXUP;3214;08:19:11;0;50	39372;8	7535;0;0;66;
$GPXUP;3214;08:19:12;0;50	39356;8	75348;0;0;68;
$GPXUP;3214;08:19:13;0;50	39339;8	7534;0;0;68;
$GPXUP;3214;08:19:14;0;50	39324;8	75328;0;0;69;
$GPXUP;3214;08:19:15;0;50	39309;8	75316;0;0;67;
$GPXUP;3214;08:19:16;0;50	39294;8	75304;0;0;63;
$GPXUP;3214;08:19:17;0;50	39281;8	75292;0;0;62;
$GPXUP;3214;08:19:18;0;50	39268;8	7528;0;0;61;
$GPXUP;3214;08:19:19;0;50	39254;8	75268;0;0;61;
$GPXUP;3214;08:19:20;0;50	3924;8	75259;0;0;62;
$GPXUP;3214;08:19:21;0;50	39225;8	75253;0;0;63;
$GPXUP;3214;08:19:22;0;50	39209;8	75251;0;0;64;
$GPXUP;3214;08:19:23;0;50	39193;8	75251;0;0;65;
$GPXUP;3214;08:19:24;0;50	39176;8	75252;0;0;65;
$GPXUP;3214;08:19:25;0;50	3916;8	75253;0;0;67;
$GPXUP;3214;08:19:26;0;50	39142;8	75254;0;0;72;
$GPXUP;3214;08:19:27;0;50	39124;8	75255;0;0;74;
$GPXUP;3214;08:19:28;0;50	39105;8	75254;0;0;75;
$GPXUP;3214;08:19:29;0;50	39086;8	75251;0;0;76;
$GPXUP;3214;08:19:30;0;50	39067;8	75249;0;0;75;
$GPXUP;3214;08:19:31;0;50	39048;8	75249;0;0;73;
$GPXUP;3214;08:19:32;0;50	39031;8	75252;0;0;71;
$GPXUP;3214;08:19:33;0;50	39014;8	75257;0;0;68;
$GPXUP;3214;08:19:34;0;50	38998;8	75264;0;0;67;
$GPXUP;3214;08:19:35;0;50	38982;8	75275;0;0;68;
$GPXUP;3214;08:19:36;0;50	38968;8	75288;0;0;68;
$GPXUP;3214;08:19:37;0;50	38954;8	75302;0;0;66;
$GPXUP;3214;08:19:38;0;50	38942;8	7532;0;0;63;
$GPXUP;3214;08:19:39;0;50	38932;8	75339;0;0;62;
$GPXUP;3214;08:19:40;0;50	38924;8	75359;0;0;60;
$GPXUP;3214;08:19:41;0;50	38917;8	7538;0;0;61;
$GPXUP;3214;08:19:42;0;50	3891;8	75402;0;0;61;
$GPXUP;3214;08:19:43;0;50	38902;8	75422;0;0;61;
$GPXUP;3214;08:19:44;0;50	38894;8	75442;0;0;59;
$GPXUP;3214;08:19:45;0;50	38886;8	75461;0;0;57;
$GPXUP;3214;08:19:46;0;50	38879;8	75481;0;0;57;
$GPXUP;3214;08:19:47;0;50	38874;8	75502;0;0;57;
$GPXUP;3214;08:19:48;0;50	38869;8	75522;0;0;55;
$GPXUP;3214;08:19:49;0;50	38864;8	75542;0;0;54;
$GPXUP;3214;08:19:50;0;50	38859;8	75562;0;0;54;
$GPXUP;3214;08:19:51;0;50	38853;8	7558;0;0;51;
$GPXUP;3214;08:19:52;0;50	38849;8	75599;0;0;51;
$GPXUP;3214;08:19:53;0;50	38844;8	75618;0;0;53;
$GPXUP;3214;08:19:54;0;50	38838;8	75636;0;0;53;
$GPXUP;3214;08:19:55;0;50	38831;8	75655;0;0;55;
$GPXUP;3214;08:19:56;0;50	38822;8	75673;0;0;62;
$GPXUP;3214;08:19:57;0;50	38811;8	75692;0;0;67;
$GPXUP;3214;08:19:58;0;50	38799;8	75711;0;0;67;
$GPXUP;3214;08:19:59;0;50	38788;8	7573;0;0;65;
$GPXUP;3214;08:20:00;0;50	38778;8	7575;0;0;63;
$GPXUP;3214;08:20:01;0;50	38768;8	7577;0;0;62;
$GPXUP;3214;08:20:02;0;50	3876;8	7579;0;0;62;
$GPXUP;3214;08:20:03;0;50	3875;8	75809;0;0;64;
$GPXUP;3214;08:20:04;0;50	38739;8	75828;0;0;65;
$GPXUP;3214;08:20:05;0;50	38728;8	75847;0;0;66;
$GPXUP;3214;08:20:06;0;50	38716;8	75866;0;0;66;
$GPXUP;3214;08:20:07;0;50	38705;8	75884;0;0;65;
$GPXUP;3214;08:20:08;0;50	38695;8	75904;0;0;64;
$GPXUP;3214;08:20:09;0;50	38686;8	75924;0;0;63;
$GPXUP;3214;08:20:10;0;50	38677;8	75944;0;0;62;
$GPXUP;3214;08:20:11;0;50	38669;8	75965;0;0;60;
$GPXUP;3214;08:20:12;0;50	38662;8	75984;0;0;56;
$GPXUP;3214;08:20:13;0;50	38656;8	76004;0;0;55;
$GPXUP;3214;08:20:14;0;50	38651;8	76024;0;0;56;
$GPXUP;3214;08:20:15;0;50	38646;8	76045;0;0;57;
$GPXUP;3214;08:20:16;0;50	38641;8	76066;0;0;58;
$GPXUP;3214;08:20:17;0;50	38637;8	76088;0;0;56;
$GPXUP;3214;08:20:18;0;50	38636;8	76109;0;0;53;
$GPXUP;3214;08:20:19;0;50	38639;8	76129;0;0;53;
$GPXUP;3214;08:20:20;0;50	38649;8	76147;0;0;56;
$GPXUP;3214;08:20:21;0;50	38659;8	76164;0;0;55;
$GPXUP;3214;08:20:22;0;50	3867;8	76177;0;0;49;
$GPXUP;3214;08:20:23;0;50	38681;8	76186;0;0;45;
$GPXUP;3214;08:20:24;0;50	38691;8	76193;0;0;40;
$GPXUP;3214;08:20:25;0;50	38701;8	76198;0;0;38;
$GPXUP;3214;08:20:26;0;50	38709;8	76207;0;0;40;
$GPXUP;3214;08:20:27;0;50	38716;8	7622;0;0;43;
$GPXUP;3214;08:20:28;0;50	3872;8	76236;0;0;45;
$GPXUP;3214;08:20:29;0;50	38725;8	76252;0;0;47;
$GPXUP;3214;08:20:30;0;50	38728;8	76272;0;0;52;
$GPXUP;3214;08:20:31;0;50	3873;8	76293;0;0;54;
$GPXUP;3214;08:20:32;0;50	38729;8	76315;0;0;55;
$GPXUP;3214;08:20:33;0;50	38724;8	76337;0;0;56;
$GPXUP;3214;08:20:34;0;50	3871;8	7636;0;0;68;
$GPXUP;3214;08:20:35;0;50	38695;8	7638;0;0;66;
$GPXUP;3214;08:20:36;0;50	38682;8	76398;0;0;62;
$GPXUP;3214;08:20:37;0;50	3867;8	76414;0;0;60;
$GPXUP;3214;08:20:38;0;50	38656;8	76426;0;0;59;
$GPXUP;3214;08:20:39;0;50	38641;8	76434;0;0;61;
$GPXUP;3214;08:20:40;0;50	38626;8	7644;0;0;61;
$GPXUP;3214;08:20:41;0;50	3861;8	76444;0;0;63;
$GPXUP;3214;08:20:42;0;50	38593;8	76446;0;0;65;
$GPXUP;3214;08:20:43;0;50	38576;8	76447;0;0;65;
$GPXUP;3214;08:20:44;0;50	3856;8	76446;0;0;65;
$GPXUP;3214;08:20:45;0;50	38544;8	76443;0;0;62;
$GPXUP;3214;08:20:46;0;50	38529;8	76434;0;0;61;
$GPXUP;3214;08:20:47;0;50	38516;8	76421;0;0;61;
$GPXUP;3214;08:20:48;0;50	38506;8	76403;0;0;57;
$GPXUP;3214;08:20:49;0;50	38496;8	76386;0;0;56;
$GPXUP;3214;08:20:50;0;50	38488;8	76369;0;0;53;
$GPXUP;3214;08:20:51;0;50	38479;8	76352;0;0;52;
$GPXUP;3214;08:20:52;0;50	38471;8	76336;0;0;53;
$GPXUP;3214;08:20:53;0;50	38463;8	76319;0;0;51;
$GPXUP;3214;08:20:54;0;50	38454;8	76305;0;0;50;
$GPXUP;3214;08:20:55;0;50	38442;8	76295;0;0;52;
$GPXUP;3214;08:20:56;0;50	38429;8	76288;0;0;56;
$GPXUP;3214;08:20:57;0;50	38415;8	76282;0;0;58;
$GPXUP;3214;08:20:58;0;50	384;8	76273;0;0;62;
$GPXUP;3214;08:20:59;0;50	38386;8	76264;0;0;62;
$GPXUP;3214;08:21:00;0;50	38371;8	76256;0;0;59;
$GPXUP;3214;08:21:01;0;50	38357;8	76251;0;0;58;
$GPXUP;3214;08:21:02;0;50	38343;8	76245;0;0;56;
$GPXUP;3214;08:21:03;0;50	3833;8	76239;0;0;54;
$GPXUP;3214;08:21:04;0;50	38316;8	76235;0;0;54;
$GPXUP;3214;08:21:05;0;50	38303;8	76233;0;0;55;
$GPXUP;3214;08:21:06;0;50	38289;8	76232;0;0;55;
$GPXUP;3214;08:21:07;0;50	38275;8	76233;0;0;54;
$GPXUP;3214;08:21:08;0;50	38261;8	76235;0;0;58;
$GPXUP;3214;08:21:09;0;50	38246;8	76237;0;0;61;
$GPXUP;3214;08:21:10;0;50	3823;8	76238;0;0;62;
$GPXUP;3214;08:21:11;0;50	38214;8	76239;0;0;65;
$GPXUP;3214;08:21:12;0;50	38198;8	7624;0;0;65;
$GPXUP;3214;08:21:13;0;50	38182;8	76242;0;0;64;
$GPXUP;3214;08:21:14;0;50	38166;8	76246;0;0;63;
$GPXUP;3214;08:21:15;0;50	3815;8	76252;0;0;65;
$GPXUP;3214;08:21:16;0;50	38135;8	76259;0;0;64;
$GPXUP;3214;08:21:17;0;50	3812;8	76266;0;0;62;
$GPXUP;3214;08:21:18;0;50	38106;8	76272;0;0;58;
$GPXUP;3214;08:21:19;0;50	38092;8	76276;0;0;54;
$GPXUP;3214;08:21:20;0;50	38078;8	76279;0;0;54;
$GPXUP;3214;08:21:21;0;50	38064;8	76283;0;0;60;
$GPXUP;3214;08:21:22;0;50	38048;8	76289;0;0;65;
$GPXUP;3214;08:21:23;0;50	38032;8	76296;0;0;65;
$GPXUP;3214;08:21:24;0;50	38017;8	76304;0;0;65;
$GPXUP;3214;08:21:25;0;50	38002;8	76313;0;0;64;
$GPXUP;3214;08:21:26;0;50	37988;8	76325;0;0;63;
$GPXUP;3214;08:21:27;0;50	37975;8	7634;0;0;64;
$GPXUP;3214;08:21:28;0;50	37963;8	76358;0;0;65;
$GPXUP;3214;08:21:29;0;50	37952;8	76377;0;0;65;
$GPXUP;3214;08:21:30;0;50	37943;8	76398;0;0;64;
$GPXUP;3214;08:21:31;0;50	37936;8	76421;0;0;63;
$GPXUP;3214;08:21:32;0;50	37933;8	76444;0;0;57;
$GPXUP;3214;08:21:33;0;50	37928;8	76465;0;0;55;
$GPXUP;3214;08:21:34;0;50	37922;8	76484;0;0;57;
$GPXUP;3214;08:21:35;0;50	37914;8	76503;0;0;56;
$GPXUP;3214;08:21:36;0;50	37908;8	76522;0;0;54;
$GPXUP;3214;08:21:37;0;50	37902;8	7654;0;0;52;
$GPXUP;3214;08:21:38;0;50	37896;8	76558;0;0;53;
$GPXUP;3214;08:21:39;0;50	37886;8	76573;0;0;53;
$GPXUP;3214;08:21:40;0;50	37875;8	76584;0;0;55;
$GPXUP;3214;08:21:41;0;50	37862;8	76592;0;0;55;
$GPXUP;3214;08:21:42;0;50	37848;8	76598;0;0;56;
$GPXUP;3214;08:21:43;0;50	37835;8	76603;0;0;56;
$GPXUP;3214;08:21:44;0;50	37821;8	76608;0;0;56;
$GPXUP;3214;08:21:45;0;50	37807;8	76612;0;0;56;
$GPXUP;3214;08:21:46;0;50	37793;8	76617;0;0;57;
$GPXUP;3214;08:21:47;0;50	37779;8	76622;0;0;58;
$GPXUP;3214;08:21:48;0;50	37765;8	76626;0;0;59;
$GPXUP;3214;08:21:49;0;50	3775;8	76631;0;0;59;
$GPXUP;3214;08:21:50;0;50	37736;8	76636;0;0;60;
$GPXUP;3214;08:21:51;0;50	37721;8	76642;0;0;60;
$GPXUP;3214;08:21:52;0;50	37707;8	7665;0;0;61;
$GPXUP;3214;08:21:53;0;50	37692;8	7666;0;0;62;
$GPXUP;3214;08:21:54;0;50	37678;8	7667;0;0;63;
$GPXUP;3214;08:21:55;0;50	37665;8	76684;0;0;62;
$GPXUP;3214;08:21:56;0;50	37654;8	76701;0;0;61;
$GPXUP;3214;08:21:57;0;50	37644;8	76719;0;0;61;
$GPXUP;3214;08:21:58;0;50	37636;8	76739;0;0;59;
$GPXUP;3214;08:21:59;0;50	37629;8	7676;0;0;59;
$GPXUP;3214;08:22:00;0;50	37623;8	76781;0;0;59;
$GPXUP;3214;08:22:01;0;50	37617;8	76802;0;0;59;
$GPXUP;3214;08:22:02;0;50	3761;8	76822;0;0;60;
$GPXUP;3214;08:22:03;0;50	37603;8	76842;0;0;58;
$GPXUP;3214;08:22:04;0;50	37597;8	76863;0;0;56;
$GPXUP;3214;08:22:05;0;50	37592;8	76884;0;0;56;
$GPXUP;3214;08:22:06;0;50	3759;8	76906;0;0;57;
$GPXUP;3214;08:22:07;0;50	37588;8	76928;0;0;58;
$GPXUP;3214;08:22:08;0;50	37587;8	76951;0;0;58;
$GPXUP;3214;08:22:09;0;50	37586;8	76973;0;0;58;
$GPXUP;3214;08:22:10;0;50	37584;8	76996;0;0;57;
$GPXUP;3214;08:22:11;0;50	37583;8	77018;0;0;56;
$GPXUP;3214;08:22:12;0;50	37581;8	7704;0;0;56;
$GPXUP;3214;08:22:13;0;50	3758;8	77061;0;0;56;
$GPXUP;3214;08:22:14;0;50	3758;8	77083;0;0;56;
$GPXUP;3214;08:22:15;0;50	3758;8	77105;0;0;57;
$GPXUP;3214;08:22:16;0;50	37581;8	77128;0;0;57;
$GPXUP;3214;08:22:17;0;50	37584;8	77149;0;0;55;
$GPXUP;3214;08:22:18;0;50	37588;8	7717;0;0;56;
$GPXUP;3214;08:22:19;0;50	37592;8	7719;0;0;57;
$GPXUP;3214;08:22:20;0;50	37598;8	77211;0;0;56;
$GPXUP;3214;08:22:21;0;50	37604;8	77229;0;0;52;
$GPXUP;3214;08:22:22;0;50	37612;8	77245;0;0;48;
$GPXUP;3214;08:22:23;0;50	37621;8	77255;0;0;43;
$GPXUP;3214;08:22:24;0;50	37632;8	77258;0;0;44;
$GPXUP;3214;08:22:25;0;50	37644;8	77255;0;0;42;
$GPXUP;3214;08:22:26;0;50	37654;8	77245;0;0;43;
$GPXUP;3214;08:22:27;0;50	3766;8	77228;0;0;43;
$GPXUP;3214;08:22:28;0;50	37661;8	7721;0;0;42;
$GPXUP;3214;08:22:29;0;50	37658;8	77191;0;0;41;
$GPXUP;3214;08:22:30;0;50	3765;8	77176;0;0;45;
$GPXUP;3214;08:22:31;0;50	37638;8	77165;0;0;45;
$GPXUP;3214;08:22:32;0;50	37625;8	77161;0;0;47;
$GPXUP;3214;08:22:33;0;50	37612;8	77163;0;0;48;
$GPXUP;3214;08:22:34;0;50	376;8	7717;0;0;48;
$GPXUP;3214;08:22:35;0;50	37589;8	77179;0;0;47;
$GPXUP;3214;08:22:36;0;50	37579;8	77187;0;0;46;
$GPXUP;3214;08:22:37;0;50	37568;8	77196;0;0;50;
$GPXUP;3214;08:22:38;0;50	37555;8	77204;0;0;56;
$GPXUP;3214;08:22:39;0;50	37542;8	77212;0;0;55;
$GPXUP;3214;08:22:40;0;50	37529;8	7722;0;0;53;
$GPXUP;3214;08:22:41;0;50	37517;8	77231;0;0;53;
$GPXUP;3214;08:22:42;0;50	37507;8	77245;0;0;55;
$GPXUP;3214;08:22:43;0;50	37499;8	77263;0;0;56;
$GPXUP;3214;08:22:44;0;50	37492;8	77283;0;0;56;
$GPXUP;3214;08:22:45;0;50	37487;8	77303;0;0;54;
$GPXUP;3214;08:22:46;0;50	37481;8	77322;0;0;54;
$GPXUP;3214;08:22:47;0;50	37473;8	77341;0;0;56;
$GPXUP;3214;08:22:48;0;50	37463;8	77357;0;0;59;
$GPXUP;3214;08:22:49;0;50	37452;8	77372;0;0;60;
$GPXUP;3214;08:22:50;0;50	3744;8	77387;0;0;58;
$GPXUP;3214;08:22:51;0;50	37428;8	774;0;0;57;
$GPXUP;3214;08:22:52;0;50	37417;8	77414;0;0;58;
$GPXUP;3214;08:22:53;0;50	37405;8	77428;0;0;61;
$GPXUP;3214;08:22:54;0;50	37392;8	77444;0;0;64;
$GPXUP;3214;08:22:55;0;50	37379;8	77459;0;0;65;
$GPXUP;3214;08:22:56;0;50	37366;8	77474;0;0;64;
$GPXUP;3214;08:22:57;0;50	37355;8	7749;0;0;60;
$GPXUP;3214;08:22:58;0;50	37345;8	77508;0;0;61;
$GPXUP;3214;08:22:59;0;50	37336;8	77526;0;0;61;
$GPXUP;3214;08:23:00;0;50	37326;8	77545;0;0;60;
$GPXUP;3214;08:23:01;0;50	37316;8	77563;0;0;61;
$GPXUP;3214;08:23:02;0;50	37306;8	7758;0;0;62;
$GPXUP;3214;08:23:03;0;50	37294;8	77597;0;0;64;
$GPXUP;3214;08:23:04;0;50	37283;8	77615;0;0;64;
$GPXUP;3214;08:23:05;0;50	37273;8	77634;0;0;62;
$GPXUP;3214;08:23:06;0;50	37263;8	77653;0;0;62;
$GPXUP;3214;08:23:07;0;50	37253;8	77672;0;0;63;
$GPXUP;3214;08:23:08;0;50	37243;8	77691;0;0;62;
$GPXUP;3214;08:23:09;0;50	37234;8	7771;0;0;61;
$GPXUP;3214;08:23:10;0;50	37225;8	7773;0;0;61;
$GPXUP;3214;08:23:11;0;50	37215;8	77748;0;0;62;
$GPXUP;3214;08:23:12;0;50	37203;8	77763;0;0;61;
$GPXUP;3214;08:23:13;0;50	37189;8	77771;0;0;60;
$GPXUP;3214;08:23:14;0;50	37173;8	77772;0;0;61;
$GPXUP;3214;08:23:15;0;50	37157;8	77768;0;0;61;
$GPXUP;3214;08:23:16;0;50	37143;8	77762;0;0;58;
$GPXUP;3214;08:23:17;0;50	37129;8	77752;0;0;57;
$GPXUP;3214;08:23:18;0;50	37116;8	77739;0;0;59;
$GPXUP;3214;08:23:19;0;50	37105;8	77723;0;0;61;
$GPXUP;3214;08:23:20;0;50	37093;8	77704;0;0;63;
$GPXUP;3214;08:23:21;0;50	37082;8	77685;0;0;64;
$GPXUP;3214;08:23:22;0;50	37072;8	77665;0;0;64;
$GPXUP;3214;08:23:23;0;50	37063;8	77645;0;0;63;
$GPXUP;3214;08:23:24;0;50	37054;8	77625;0;0;60;
$GPXUP;3214;08:23:25;0;50	37045;8	77606;0;0;57;
$GPXUP;3214;08:23:26;0;50	37036;8	7759;0;0;53;
$GPXUP;3214;08:23:27;0;50	37028;8	77573;0;0;54;
$GPXUP;3214;08:23:28;0;50	37018;8	77557;0;0;56;
$GPXUP;3214;08:23:29;0;50	37007;8	77544;0;0;58;
$GPXUP;3214;08:23:30;0;50	36993;8	77535;0;0;59;
$GPXUP;3214;08:23:31;0;50	3698;8	77528;0;0;58;
$GPXUP;3214;08:23:32;0;50	36966;8	77523;0;0;54;
$GPXUP;3214;08:23:33;0;50	36953;8	77522;0;0;52;
$GPXUP;3214;08:23:34;0;50	3694;8	77523;0;0;52;
$GPXUP;3214;08:23:35;0;50	36928;8	77526;0;0;51;
$GPXUP;3214;08:23:36;0;50	36915;8	7753;0;0;50;
$GPXUP;3214;08:23:37;0;50	36903;8	77534;0;0;52;
$GPXUP;3214;08:23:38;0;50	3689;8	77539;0;0;52;
$GPXUP;3214;08:23:39;0;50	36878;8	77545;0;0;51;
$GPXUP;3214;08:23:40;0;50	36866;8	77554;0;0;53;
$GPXUP;3214;08:23:41;0;50	36854;8	77564;0;0;55;
$GPXUP;3214;08:23:42;0;50	36843;8	77577;0;0;58;
$GPXUP;3214;08:23:43;0;50	3683;8	7759;0;0;61;
$GPXUP;3214;08:23:44;0;50	36815;8	77599;0;0;67;
$GPXUP;3214;08:23:45;0;50	36799;8	77607;0;0;67;
$GPXUP;3214;08:23:46;0;50	36783;8	77614;0;0;65;
$GPXUP;3214;08:23:47;0;50	36768;8	77625;0;0;62;
$GPXUP;3214;08:23:48;0;50	36756;8	77638;0;0;59;
$GPXUP;3214;08:23:49;0;50	36747;8	77655;0;0;56;
$GPXUP;3214;08:23:50;0;50	36739;8	77672;0;0;55;
$GPXUP;3214;08:23:51;0;50	36733;8	77692;0;0;55;
$GPXUP;3214;08:23:52;0;50	36729;8	77713;0;0;55;
$GPXUP;3214;08:23:53;0;50	36726;8	77734;0;0;54;
$GPXUP;3214;08:23:54;0;50	36725;8	77755;0;0;52;
$GPXUP;3214;08:23:55;0;50	36727;8	77775;0;0;52;
$GPXUP;3214;08:23:56;0;50	36733;8	77793;0;0;50;
$GPXUP;3214;08:23:57;0;50	36744;8	77807;0;0;48;
$GPXUP;3214;08:23:58;0;50	36759;8	77811;0;0;52;
$GPXUP;3214;08:23:59;0;50	36776;8	77808;0;0;57;
$GPXUP;3214;08:24:00;0;50	3679;8	77797;0;0;56;
$GPXUP;3214;08:24:01;0;50	36803;8	77783;0;0;55;
$GPXUP;3214;08:24:02;0;50	36812;8	77765;0;0;50;
$GPXUP;3214;08:24:03;0;50	36816;8	77745;0;0;50;
$GPXUP;3214;08:24:04;0;50	36815;8	77721;0;0;56;
$GPXUP;3214;08:24:05;0;50	36808;8	77698;0;0;56;
$GPXUP;3214;08:24:06;0;50	36795;8	7768;0;0;60;
$GPXUP;3214;08:24:07;0;50	36781;8	77665;0;0;61;
$GPXUP;3214;08:24:08;0;50	36766;8	77654;0;0;61;
$GPXUP;3214;08:24:09;0;50	36751;8	77646;0;0;63;
$GPXUP;3214;08:24:10;0;50	36735;8	77639;0;0;63;
$GPXUP;3214;08:24:11;0;50	36719;8	77633;0;0;62;
$GPXUP;3214;08:24:12;0;50	36704;8	77629;0;0;61;
$GPXUP;3214;08:24:13;0;50	36688;8	77626;0;0;62;
$GPXUP;3214;08:24:14;0;50	36672;8	77624;0;0;63;
$GPXUP;3214;08:24:15;0;50	36656;8	77624;0;0;65;
$GPXUP;3214;08:24:16;0;50	36639;8	77626;0;0;68;
$GPXUP;3214;08:24:17;0;50	36623;8	77632;0;0;66;
$GPXUP;3214;08:24:18;0;50	36607;8	7764;0;0;64;
$GPXUP;3214;08:24:19;0;50	36592;8	77649;0;0;61;
$GPXUP;3214;08:24:20;0;50	36578;8	77656;0;0;59;
$GPXUP;3214;08:24:21;0;50	36564;8	77663;0;0;59;
$GPXUP;3214;08:24:22;0;50	36551;8	77672;0;0;56;
$GPXUP;3214;08:24:23;0;50	36539;8	77683;0;0;55;
$GPXUP;3214;08:24:24;0;50	36527;8	77696;0;0;55;
$GPXUP;3214;08:24:25;0;50	36516;8	77708;0;0;55;
$GPXUP;3214;08:24:26;0;50	36504;8	77719;0;0;57;
$GPXUP;3214;08:24:27;0;50	36491;8	77732;0;0;61;
$GPXUP;3214;08:24:28;0;50	36478;8	77747;0;0;62;
$GPXUP;3214;08:24:29;0;50	36465;8	77762;0;0;64;
$GPXUP;3214;08:24:30;0;50	36452;8	77776;0;0;66;
$GPXUP;3214;08:24:31;0;50	36438;8	7779;0;0;66;
$GPXUP;3214;08:24:32;0;50	36424;8	77805;0;0;64;
$GPXUP;3214;08:24:33;0;50	36412;8	7782;0;0;64;
$GPXUP;3214;08:24:34;0;50	36399;8	77834;0;0;60;
$GPXUP;3214;08:24:35;0;50	36387;8	77846;0;0;57;
$GPXUP;3214;08:24:36;0;50	36376;8	77859;0;0;56;
$GPXUP;3214;08:24:37;0;50	36364;8	77872;0;0;56;
$GPXUP;3214;08:24:38;0;50	36354;8	77886;0;0;56;
$GPXUP;3214;08:24:39;0;50	36342;8	77899;0;0;56;
$GPXUP;3214;08:24:40;0;50	3633;8	77908;0;0;56;
$GPXUP;3214;08:24:41;0;50	36316;8	77913;0;0;58;
$GPXUP;3214;08:24:42;0;50	36301;8	77913;0;0;60;
$GPXUP;3214;08:24:43;0;50	36286;8	77912;0;0;62;
$GPXUP;3214;08:24:44;0;50	3627;8	77909;0;0;63;
$GPXUP;3214;08:24:45;0;50	36254;8	77906;0;0;64;
$GPXUP;3214;08:24:46;0;50	36239;8	779;0;0;63;
$GPXUP;3214;08:24:47;0;50	36224;8	77892;0;0;59;
$GPXUP;3214;08:24:48;0;50	36212;8	77882;0;0;57;
$GPXUP;3214;08:24:49;0;50	362;8	77868;0;0;57;
$GPXUP;3214;08:24:50;0;50	36189;8	77853;0;0;57;
$GPXUP;3214;08:24:51;0;50	36178;8	77838;0;0;61;
$GPXUP;3214;08:24:52;0;50	36166;8	7782;0;0;62;
$GPXUP;3214;08:24:53;0;50	36157;8	77801;0;0;63;
$GPXUP;3214;08:24:54;0;50	36148;8	7778;0;0;63;
$GPXUP;3214;08:24:55;0;50	36138;8	77759;0;0;66;
$GPXUP;3214;08:24:56;0;50	36129;8	77738;0;0;67;
$GPXUP;3214;08:24:57;0;50	36119;8	77716;0;0;66;
$GPXUP;3214;08:24:58;0;50	36111;8	77694;0;0;65;
$GPXUP;3214;08:24:59;0;50	36102;8	77672;0;0;65;
$GPXUP;3214;08:25:00;0;50	36094;8	7765;0;0;66;
$GPXUP;3214;08:25:01;0;50	36085;8	77627;0;0;67;
$GPXUP;3214;08:25:02;0;50	36077;8	77604;0;0;67;
$GPXUP;3214;08:25:03;0;50	3607;8	77581;0;0;65;
$GPXUP;3214;08:25:04;0;50	36064;8	77557;0;0;66;
$GPXUP;3214;08:25:05;0;50	36061;8	77531;0;0;67;
$GPXUP;3214;08:25:06;0;50	3606;8	77505;0;0;66;
$GPXUP;3214;08:25:07;0;50	36058;8	7748;0;0;65;
$GPXUP;3214;08:25:08;0;50	36056;8	77454;0;0;64;
$GPXUP;3214;08:25:09;0;50	36053;8	7743;0;0;63;
$GPXUP;3214;08:25:10;0;50	3605;8	77406;0;0;64;
$GPXUP;3214;08:25:11;0;50	36045;8	77381;0;0;65;
$GPXUP;3214;08:25:12;0;50	36041;8	77357;0;0;63;
$GPXUP;3214;08:25:13;0;50	36037;8	77333;0;0;61;
$GPXUP;3214;08:25:14;0;50	36033;8	7731;0;0;59;
$GPXUP;3214;08:25:15;0;50	3603;8	77288;0;0;58;
$GPXUP;3214;08:25:16;0;50	36027;8	77266;0;0;58;
$GPXUP;3214;08:25:17;0;50	36026;8	77244;0;0;56;
$GPXUP;3214;08:25:18;0;50	36028;8	77222;0;0;54;
$GPXUP;3214;08:25:19;0;50	36033;8	77203;0;0;51;
$GPXUP;3214;08:25:20;0;50	36038;8	77184;0;0;54;
$GPXUP;3214;08:25:21;0;50	36042;8	77163;0;0;57;
$GPXUP;3214;08:25:22;0;50	36043;8	7714;0;0;59;
$GPXUP;3214;08:25:23;0;50	36041;8	77118;0;0;57;
$GPXUP;3214;08:25:24;0;50	36036;8	77097;0;0;58;
$GPXUP;3214;08:25:25;0;50	3603;8	77075;0;0;61;
$GPXUP;3214;08:25:26;0;50	36023;8	77054;0;0;62;
$GPXUP;3214;08:25:27;0;50	36016;8	77033;0;0;60;
$GPXUP;3214;08:25:28;0;50	36009;8	77012;0;0;60;
$GPXUP;3214;08:25:29;0;50	36002;8	76991;0;0;60;
$GPXUP;3214;08:25:30;0;50	35996;8	7697;0;0;59;
$GPXUP;3214;08:25:31;0;50	35991;8	76949;0;0;56;
$GPXUP;3214;08:25:32;0;50	35987;8	76929;0;0;53;
$GPXUP;3214;08:25:33;0;50	35983;8	76909;0;0;54;
$GPXUP;3214;08:25:34;0;50	35978;8	76888;0;0;59;
$GPXUP;3214;08:25:35;0;50	35973;8	76865;0;0;63;
$GPXUP;3214;08:25:36;0;50	35967;8	76843;0;0;63;
$GPXUP;3214;08:25:37;0;50	3596;8	76821;0;0;60;
$GPXUP;3214;08:25:38;0;50	35954;8	768;0;0;56;
$GPXUP;3214;08:25:39;0;50	35946;8	76784;0;0;54;
$GPXUP;3214;08:25:40;0;50	35936;8	76772;0;0;48;
$GPXUP;3214;08:25:41;0;50	35924;8	7677;0;0;47;
$GPXUP;3214;08:25:42;0;50	3591;8	76773;0;0;53;
$GPXUP;3214;08:25:43;0;50	35896;8	76776;0;0;55;
$GPXUP;3214;08:25:44;0;50	35882;8	76778;0;0;56;
$GPXUP;3214;08:25:45;0;50	35868;8	7678;0;0;57;
$GPXUP;3214;08:25:46;0;50	35852;8	76782;0;0;61;
$GPXUP;3214;08:25:47;0;50	35837;8	76782;0;0;64;
$GPXUP;3214;08:25:48;0;50	3582;8	76782;0;0;65;
$GPXUP;3214;08:25:49;0;50	35804;8	76782;0;0;65;
$GPXUP;3214;08:25:50;0;50	35788;8	76781;0;0;63;
$GPXUP;3214;08:25:51;0;50	35773;8	76779;0;0;60;
$GPXUP;3214;08:25:52;0;50	35759;8	76776;0;0;54;
$GPXUP;3214;08:25:53;0;50	35746;8	76772;0;0;52;
$GPXUP;3214;08:25:54;0;50	35733;8	76768;0;0;52;
$GPXUP;3214;08:25:55;0;50	3572;8	76763;0;0;54;
$GPXUP;3214;08:25:56;0;50	35707;8	76759;0;0;55;
$GPXUP;3214;08:25:57;0;50	35694;8	76756;0;0;53;
$GPXUP;3214;08:25:58;0;50	35681;8	76755;0;0;53;
$GPXUP;3214;08:25:59;0;50	35668;8	76756;0;0;54;
$GPXUP;3214;08:26:00;0;50	35654;8	76755;0;0;57;
$GPXUP;3214;08:26:01;0;50	3564;8	76749;0;0;58;
$GPXUP;3214;08:26:02;0;50	35626;8	7674;0;0;60;
$GPXUP;3214;08:26:03;0;50	35612;8	76732;0;0;60;
$GPXUP;3214;08:26:04;0;50	35598;8	76728;0;0;56;
$GPXUP;3214;08:26:05;0;50	35584;8	76728;0;0;53;
$GPXUP;3214;08:26:06;0;50	35571;8	7673;0;0;52;
$GPXUP;3214;08:26:07;0;50	35558;8	76731;0;0;54;
$GPXUP;3214;08:26:08;0;50	35544;8	76731;0;0;53;
$GPXUP;3214;08:26:09;0;50	35531;8	76731;0;0;52;
$GPXUP;3214;08:26:10;0;50	35518;8	76736;0;0;53;
$GPXUP;3214;08:26:11;0;50	35506;8	76744;0;0;53;
$GPXUP;3214;08:26:12;0;50	35493;8	76753;0;0;60;
$GPXUP;3214;08:26:13;0;50	3548;8	76765;0;0;60;
$GPXUP;3214;08:26:14;0;50	35469;8	76779;0;0;54;
$GPXUP;3214;08:26:15;0;50	35463;8	76797;0;0;49;
$GPXUP;3214;08:26:16;0;50	35462;8	76821;0;0;53;
$GPXUP;3214;08:26:17;0;50	35465;8	76842;0;0;51;
$GPXUP;3214;08:26:18;0;50	35468;8	76861;0;0;45;
$GPXUP;3214;08:26:19;0;50	35468;8	76878;0;0;43;
$GPXUP;3214;08:26:20;0;50	35466;8	76896;0;0;43;
$GPXUP;3214;08:26:21;0;50	35463;8	76912;0;0;44;
$GPXUP;3214;08:26:22;0;50	35461;8	76929;0;0;42;
$GPXUP;3214;08:26:23;0;50	35463;8	76947;0;0;46;
$GPXUP;3214;08:26:24;0;50	35467;8	76965;0;0;48;
$GPXUP;3214;08:26:25;0;50	3547;8	76984;0;0;49;
$GPXUP;3214;08:26:26;0;50	35473;8	77001;0;0;44;
$GPXUP;3214;08:26:27;0;50	35479;8	77016;0;0;42;
$GPXUP;3214;08:26:28;0;50	35488;8	77026;0;0;40;
$GPXUP;3214;08:26:29;0;50	35498;8	7703;0;0;42;
$GPXUP;3214;08:26:30;0;50	35509;8	77025;0;0;35;
$GPXUP;3214;08:26:31;0;50	35516;8	77019;0;0;32;
$GPXUP;3214;08:26:32;0;50	35522;8	77014;0;0;21;
$GPXUP;3214;08:26:33;0;50	35526;8	7701;0;0;14;
$GPXUP;3214;08:26:34;0;50	35528;8	77008;0;0;5;
$GPXUP;3214;08:26:35;0;50	35529;8	77008;0;0;1;
$GPXUP;3214;08:26:36;0;50	35529;8	77008;0;0;1;
$GPXUP;3214;08:26:37;0;50	35529;8	77007;0;0;0;
$GPXUP;3214;08:26:38;0;50	35529;8	77007;0;0;0;
$GPXUP;3214;08:26:39;0;50	35529;8	77007;0;0;0;
$GPXUP;3214;08:26:40;0;50	35529;8	77007;0;0;0;
$GPXUP;3214;08:26:41;0;50	35529;8	77007;0;0;0;
$GPXUP;3214;08:26:42;0;50	35529;8	77007;0;0;0;
$GPXUP;3214;08:26:43;0;50	35529;8	77007;0;0;0;
$GPXUP;3214;08:26:44;0;50	35529;8	77007;0;0;0;
$GPXUP;3214;08:26:45;0;50	35529;8	77007;0;0;0;
$GPXUP;3214;08:26:46;0;50	35529;8	77007;0;0;0;
$GPXUP;3214;08:26:47;0;50	35529;8	77007;0;0;0;
$GPXUP;3214;08:26:48;0;50	35529;8	77007;0;0;0;
$GPXUP;3214;08:26:49;0;50	35529;8	77007;0;0;0;
$GPXUP;3214;08:26:50;0;50	35529;8	77007;0;0;0;
$GPXUP;3214;08:26:51;0;50	35529;8	77007;0;0;0;
$GPXUP;3214;08:26:52;0;50	35529;8	77007;0;0;0;
$GPXUP;3214;08:26:53;0;50	35529;8	77007;0;0;0;
$GPXUP;3214;08:26:54;0;50	35529;8	77007;0;0;0;
$GPXUP;3214;08:26:55;0;50	35529;8	77007;0;0;0;
$GPXUP;3214;08:26:56;0;50	35529;8	77007;0;0;0;
$GPXUP;3214;08:26:57;0;50	35529;8	77007;0;0;0;
$GPXUP;3214;08:26:58;0;50	35529;8	77007;0;0;0;
$GPXUP;3214;08:26:59;0;50	35529;8	77007;0;0;0;
$GPXUP;3214;08:27:00;0;50	35529;8	77007;0;0;0;
$GPXUP;3214;08:27:01;0;50	35529;8	77007;0;0;0;
$GPXUP;3214;08:27:02;0;50	35529;8	77007;0;0;0;
$GPXUP;3214;08:27:03;0;50	35529;8	77007;0;0;0;
$GPXUP;3214;08:27:04;0;50	35529;8	77007;0;0;0;
$GPXUP;3214;08:27:05;0;50	35529;8	77007;0;0;0;
$GPXUP;3214;08:27:06;0;50	35529;8	77007;0;0;0;
$GPXUP;3214;08:27:07;0;50	35529;8	77007;0;0;0;
$GPXUP;3214;08:27:08;0;50	35529;8	77007;0;0;0;
$GPXUP;3214;08:27:09;0;50	35529;8	77007;0;0;0;
$GPXUP;3214;08:27:10;0;50	35529;8	77007;0;0;0;
$GPXUP;3214;08:27:11;0;50	35529;8	77007;0;0;0;
$GPXUP;3214;08:27:12;0;50	35529;8	77007;0;0;0;
$GPXUP;3214;08:27:13;0;50	35529;8	77007;0;0;0;
$GPXUP;3214;08:27:14;0;50	35529;8	77007;0;0;0;
$GPXUP;3214;08:27:15;0;50	35529;8	77007;0;0;0;
$GPXUP;3214;08:27:16;0;50	35529;8	77007;0;0;0;
$GPXUP;3214;08:27:17;0;50	35529;8	77007;0;0;0;
$GPXUP;3214;08:27:18;0;50	35529;8	77007;0;0;0;
$GPXUP;3214;08:27:19;0;50	35529;8	77007;0;0;0;
$GPXUP;3214;08:27:20;0;50	35529;8	77007;0;0;0;
$GPXUP;3214;08:27:21;0;50	35529;8	77007;0;0;0;
$GPXUP;3214;08:27:22;0;50	35529;8	77007;0;0;0;
$GPXUP;3214;08:27:23;0;50	35529;8	77007;0;0;0;
$GPXUP;3214;08:27:24;0;50	35529;8	77007;0;0;0;
$GPXUP;3214;08:27:25;0;50	35529;8	77007;0;0;0;
$GPXUP;3214;08:27:26;0;50	35529;8	77007;0;0;0;
$GPXUP;3214;08:27:27;0;50	35529;8	77007;0;0;0;
$GPXUP;3214;08:27:28;0;50	35529;8	77007;0;0;0;
$GPXUP;3214;08:27:29;0;50	35529;8	77007;0;0;0;
$GPXUP;3214;08:27:30;0;50	35529;8	77007;0;0;0;
$GPXUP;3214;08:27:31;0;50	35529;8	77007;0;0;0;
$GPXUP;3214;08:27:32;0;50	35529;8	77007;0;0;0;
$GPXUP;3214;08:27:33;0;50	35529;8	77007;0;0;0;
$GPXUP;3214;08:27:34;0;50	35529;8	77007;0;0;0;
$GPXUP;3214;08:27:35;0;50	35529;8	77007;0;0;0;
$GPXUP;3214;08:27:36;0;50	35529;8	77007;0;0;0;
$GPXUP;3214;08:27:37;0;50	35529;8	77007;0;0;0;
$GPXUP;3214;08:27:38;0;50	35529;8	77007;0;0;0;
$GPXUP;3214;08:27:39;0;50	35529;8	77007;0;0;0;
$GPXUP;3214;08:27:40;0;50	35529;8	77007;0;0;0;
$GPXUP;3214;08:27:41;0;50	35529;8	77007;0;0;0;
$GPXUP;3214;08:27:42;0;50	35529;8	77007;0;0;0;
$GPXUP;3214;08:27:43;0;50	35529;8	77007;0;0;0;
$GPXUP;3214;08:27:44;0;50	35529;8	77007;0;0;0;
$GPXUP;3214;08:27:45;0;50	35529;8	77007;0;0;0;
$GPXUP;3214;08:27:46;0;50	35529;8	77007;0;0;0;
$GPXUP;3214;08:27:47;0;50	35529;8	77007;0;0;0;
$GPXUP;3214;08:27:48;0;50	35529;8	77007;0;0;0;
$GPXUP;3214;08:27:49;0;50	35529;8	77007;0;0;0;
$GPXUP;3214;08:27:50;0;50	35529;8	77007;0;0;0;
$GPXUP;3214;08:27:51;0;50	35529;8	77007;0;0;0;
$GPXUP;3214;08:27:52;0;50	35529;8	77007;0;0;0;
$GPXUP;3214;08:27:53;0;50	35529;8	77007;0;0;0;
$GPXUP;3214;08:27:54;0;50	35529;8	77007;0;0;0;
$GPXUP;3214;08:27:55;0;50	35529;8	77007;0;0;0;
$GPXUP;3214;08:27:56;0;50	35529;8	77007;0;0;0;
$GPXUP;3214;08:27:57;0;50	35529;8	77007;0;0;0;
$GPXUP;3214;08:27:58;0;50	35529;8	77007;0;0;0;
$GPXUP;3214;08:27:59;0;50	35529;8	77007;0;0;0;
$GPXUP;3214;08:28:00;0;50	35529;8	77007;0;0;0;
$GPXUP;3214;08:28:01;0;50	35529;8	77007;0;0;0;
$GPXUP;3214;08:28:02;0;50	35529;8	77007;0;0;0;
$GPXUP;3214;08:28:03;0;50	35529;8	77007;0;0;0;
$GPXUP;3214;08:28:04;0;50	35529;8	77007;0;0;0;
$GPXUP;3214;08:28:05;0;50	35529;8	77007;0;0;0;
$GPXUP;3214;08:28:06;0;50	35529;8	77007;0;0;0;
$GPXUP;3214;08:28:07;0;50	35529;8	77007;0;0;0;
$GPXUP;3214;08:28:08;0;50	35529;8	77007;0;0;0;
$GPXUP;3214;08:28:09;0;50	35529;8	77007;0;0;0;
$GPXUP;3214;08:28:10;0;50	35529;8	77007;0;0;0;
$GPXUP;3214;08:28:11;0;50	35529;8	77007;0;0;0;
$GPXUP;3214;08:28:12;0;50	35529;8	77007;0;0;0;
$GPXUP;3214;08:28:13;0;50	35529;8	77007;0;0;0;
$GPXUP;3214;08:28:14;0;50	35529;8	77007;0;0;0;
$GPXUP;3214;08:28:15;0;50	35529;8	77007;0;0;0;
$GPXUP;3214;08:28:16;0;50	35529;8	77007;0;0;0;
$GPXUP;3214;08:28:17;0;50	35529;8	77007;0;0;0;
$GPXUP;3214;08:28:18;0;50	35529;8	77007;0;0;0;
$GPXUP;3214;08:28:19;0;50	35529;8	77007;0;0;0;
$GPXUP;3214;08:28:20;0;50	35529;8	77007;0;0;0;
$GPXUP;3214;08:28:21;0;50	35529;8	77007;0;0;0;
$GPXUP;3214;08:28:22;0;50	35529;8	77007;0;0;0;
$GPXUP;3214;08:28:23;0;50	35529;8	77007;0;0;0;
$GPXUP;3214;08:28:24;0;50	35529;8	77007;0;0;0;
$GPXUP;3214;08:28:25;0;50	35529;8	77007;0;0;0;
$GPXUP;3214;08:28:26;0;50	35529;8	77007;0;0;0;
$GPXUP;3214;08:28:27;0;50	35529;8	77007;0;0;0;
$GPXUP;3214;08:28:28;0;50	35529;8	77007;0;0;0;
$GPXUP;3214;08:28:29;0;50	35529;8	77007;0;0;0;
$GPXUP;3214;08:28:30;0;50	35529;8	77007;0;0;0;
$GPXUP;3214;08:28:31;0;50	35529;8	77007;0;0;0;
$GPXUP;3214;08:28:32;0;50	35529;8	77007;0;0;0;
$GPXUP;3214;08:28:33;0;50	35529;8	77007;0;0;0;
$GPXUP;3214;08:28:34;0;50	35529;8	77007;0;0;0;
$GPXUP;3214;08:28:35;0;50	35529;8	77007;0;0;0;
$GPXUP;3214;08:28:36;0;50	35529;8	77007;0;0;0;
$GPXUP;3214;08:28:37;0;50	35529;8	77007;0;0;0;
$GPXUP;3214;08:28:38;0;50	35529;8	77007;0;0;0;
$GPXUP;3214;08:28:39;0;50	35529;8	77007;0;0;0;
$GPXUP;3214;08:28:40;0;50	35529;8	77007;0;0;0;
$GPXUP;3214;08:28:41;0;50	35529;8	77007;0;0;0;
$GPXUP;3214;08:28:42;0;50	35529;8	77007;0;0;0;
$GPXUP;3214;08:28:43;0;50	35529;8	77007;0;0;0;
$GPXUP;3214;08:28:44;0;50	35529;8	77007;0;0;0;
$GPXUP;3214;08:28:45;0;50	35529;8	77007;0;0;0;
$GPXUP;3214;08:28:46;0;50	35529;8	77007;0;0;0;
$GPXUP;3214;08:28:47;0;50	35529;8	77007;0;0;0;
$GPXUP;3214;08:28:48;0;50	35529;8	77007;0;0;0;
$GPXUP;3214;08:28:49;0;50	35529;8	77007;0;0;0;
$GPXUP;3214;08:28:50;0;50	35529;8	77007;0;0;0;
$GPXUP;3214;08:28:51;0;50	35529;8	77007;0;0;0;
$GPXUP;3214;08:28:52;0;50	35529;8	77007;0;0;0;
$GPXUP;3214;08:28:53;0;50	35529;8	77007;0;0;0;
$GPXUP;3214;08:28:54;0;50	35529;8	77007;0;0;0;
$GPXUP;3214;08:28:55;0;50	35529;8	77007;0;0;0;
$GPXUP;3214;08:28:56;0;50	35529;8	77007;0;0;0;
$GPXUP;3214;08:28:57;0;50	35529;8	77007;0;0;0;
$GPXUP;3214;08:28:58;0;50	35529;8	77007;0;0;0;
$GPXUP;3214;08:28:59;0;50	35529;8	77007;0;0;0;
$GPXUP;3214;08:29:00;0;50	35529;8	77007;0;0;0;
$GPXUP;3214;08:29:01;0;50	35529;8	77007;0;0;0;
$GPXUP;3214;08:29:02;0;50	35529;8	77007;0;0;0;
$GPXUP;3214;08:29:03;0;50	35529;8	77007;0;0;0;
$GPXUP;3214;08:29:04;0;50	35529;8	77007;0;0;0;
$GPXUP;3214;08:29:05;0;50	35529;8	77007;0;0;0;
$GPXUP;3214;08:29:06;0;50	35529;8	77007;0;0;0;
$GPXUP;3214;08:29:07;0;50	35529;8	77007;0;0;0;
$GPXUP;3214;08:29:08;0;50	35529;8	77007;0;0;0;
$GPXUP;3214;08:29:09;0;50	35529;8	77007;0;0;0;
$GPXUP;3214;08:29:10;0;50	35529;8	77007;0;0;0;
$GPXUP;3214;08:29:11;0;50	35529;8	77007;0;0;0;
$GPXUP;3214;08:29:12;0;50	35529;8	77007;0;0;0;
$GPXUP;3214;08:29:13;0;50	35529;8	77007;0;0;0;
$GPXUP;3214;08:29:14;0;50	35529;8	77007;0;0;0;
$GPXUP;3214;08:29:15;0;50	35529;8	77007;0;0;0;
$GPXUP;3214;08:29:16;0;50	35529;8	77007;0;0;0;
$GPXUP;3214;08:29:17;0;50	35529;8	77007;0;0;0;
$GPXUP;3214;08:29:18;0;50	35529;8	77007;0;0;0;
$GPXUP;3214;08:29:19;0;50	35529;8	77007;0;0;0;
$GPXUP;3214;08:29:20;0;50	35529;8	77007;0;0;0;
$GPXUP;3214;08:29:21;0;50	35529;8	77007;0;0;0;
$GPXUP;3214;08:29:22;0;50	35529;8	77007;0;0;0;
$GPXUP;3214;08:29:23;0;50	35529;8	77007;0;0;0;
$GPXUP;3214;08:29:24;0;50	35529;8	77007;0;0;0;
$GPXUP;3214;08:29:25;0;50	35529;8	77007;0;0;0;
$GPXUP;3214;08:29:26;0;50	35529;8	77007;0;0;0;
$GPXUP;3214;08:29:27;0;50	35529;8	77007;0;0;0;
$GPXUP;3214;08:29:28;0;50	35529;8	77007;0;0;0;
$GPXUP;3214;08:29:29;0;50	35529;8	77007;0;0;0;
$GPXUP;3214;08:29:30;0;50	35529;8	77007;0;0;0;
$GPXUP;3214;08:29:31;0;50	35529;8	77007;0;0;0;
$GPXUP;3214;08:29:32;0;50	35529;8	77007;0;0;0;
$GPXUP;3214;08:29:33;0;50	35529;8	77007;0;0;0;
$GPXUP;3214;08:29:34;0;50	35529;8	77007;0;0;0;
$GPXUP;3214;08:29:35;0;50	35529;8	77007;0;0;0;
$GPXUP;3214;08:29:36;0;50	35529;8	77007;0;0;0;
$GPXUP;3214;08:29:37;0;50	35529;8	77007;0;0;0;
$GPXUP;3214;08:29:38;0;50	35529;8	77007;0;0;0;
$GPXUP;3214;08:29:39;0;50	35529;8	77007;0;0;0;
$GPXUP;3214;08:29:40;0;50	35529;8	77007;0;0;0;
$GPXUP;3214;08:29:41;0;50	35529;8	77007;0;0;0;
$GPXUP;3214;08:29:42;0;50	35529;8	77007;0;0;0;
$GPXUP;3214;08:29:43;0;50	35529;8	77007;0;0;0;
$GPXUP;3214;08:29:44;0;50	35529;8	77007;0;0;0;
$GPXUP;3214;08:29:45;0;50	35529;8	77007;0;0;0;
$GPXUP;3214;08:29:46;0;50	35529;8	77007;0;0;0;
$GPXUP;3214;08:29:47;0;50	35529;8	77007;0;0;0;
$GPXUP;3214;08:29:48;0;50	35529;8	77007;0;0;0;
$GPXUP;3214;08:29:49;0;50	35529;8	77007;0;0;0;
$GPXUP;3214;08:29:50;0;50	35529;8	77007;0;0;0;
$GPXUP;3214;08:29:51;0;50	35529;8	77007;0;0;0;
$GPXUP;3214;08:29:52;0;50	35529;8	77007;0;0;0;
$GPXUP;3214;08:29:53;0;50	35529;8	77007;0;0;0;
$GPXUP;3214;08:29:54;0;50	35529;8	77007;0;0;0;
$GPXUP;3214;08:29:55;0;50	35529;8	77007;0;0;0;
$GPXUP;3214;08:29:56;0;50	35529;8	77007;0;0;0;
$GPXUP;3214;08:29:57;0;50	35529;8	77007;0;0;0;
$GPXUP;3214;08:29:58;0;50	35529;8	77007;0;0;0;
$GPXUP;3214;08:29:59;0;50	35529;8	77007;0;0;0;
$GPXUP;3214;08:30:00;0;50	35529;8	77007;0;0;0;
$GPXUP;3214;08:30:01;0;50	35529;8	77007;0;0;0;
$GPXUP;3214;08:30:02;0;50	35529;8	77007;0;0;0;
$GPXUP;3214;08:30:03;0;50	35529;8	77007;0;0;0;
$GPXUP;3214;08:30:04;0;50	35529;8	77007;0;0;0;
$GPXUP;3214;08:30:05;0;50	35529;8	77007;0;0;0;
$GPXUP;3214;08:30:06;0;50	35529;8	77007;0;0;0;
$GPXUP;3214;08:30:07;0;50	35529;8	77007;0;0;0;
$GPXUP;3214;08:30:08;0;50	35529;8	77007;0;0;0;
$GPXUP;3214;08:30:09;0;50	35529;8	77007;0;0;0;
$GPXUP;3214;08:30:10;0;50	35529;8	77007;0;0;0;
$GPXUP;3214;08:30:11;0;50	35529;8	77007;0;0;0;
$GPXUP;3214;08:30:12;0;50	35529;8	77007;0;0;0;
$GPXUP;3214;08:30:13;0;50	35529;8	77007;0;0;0;
$GPXUP;3214;08:30:14;0;50	35529;8	77007;0;0;0;
$GPXUP;3214;08:30:15;0;50	35529;8	77007;0;0;0;
$GPXUP;3214;08:30:16;0;50	35529;8	77007;0;0;0;
$GPXUP;3214;08:30:17;0;50	35529;8	77007;0;0;0;
$GPXUP;3214;08:30:18;0;50	35529;8	77007;0;0;0;
$GPXUP;3214;08:30:19;0;50	35529;8	77007;0;0;0;
$GPXUP;3214;08:30:20;0;50	35529;8	77007;0;0;0;
$GPXUP;3214;08:30:21;0;50	35529;8	77007;0;0;0;
$GPXUP;3214;08:30:22;0;50	35529;8	77007;0;0;0;
$GPXUP;3214;08:30:23;0;50	35529;8	77007;0;0;0;
$GPXUP;3214;08:30:24;0;50	35529;8	77007;0;0;0;
$GPXUP;3214;08:30:25;0;50	35529;8	77007;0;0;0;
$GPXUP;3214;08:30:26;0;50	35529;8	77007;0;0;0;
$GPXUP;3214;08:30:27;0;50	35529;8	77007;0;0;0;
$GPXUP;3214;08:30:28;0;50	35529;8	77007;0;0;0;
$GPXUP;3214;08:30:29;0;50	35529;8	77007;0;0;0;
$GPXUP;3214;08:30:30;0;50	35529;8	77007;0;0;0;
$GPXUP;3214;08:30:31;0;50	35529;8	77007;0;0;0;
$GPXUP;3214;08:30:32;0;50	35529;8	77007;0;0;0;
$GPXUP;3214;08:30:33;0;50	35529;8	77007;0;0;0;
$GPXUP;3214;08:30:34;0;50	35529;8	77007;0;0;0;
$GPXUP;3214;08:30:35;0;50	35529;8	77007;0;0;0;
$GPXUP;3214;08:30:36;0;50	35529;8	77007;0;0;0;
$GPXUP;3214;08:30:37;0;50	35529;8	77007;0;0;0;
$GPXUP;3214;08:30:38;0;50	35529;8	77007;0;0;0;
$GPXUP;3214;08:30:39;0;50	35529;8	77007;0;0;0;
$GPXUP;3214;08:30:40;0;50	35529;8	77007;0;0;0;
$GPXUP;3214;08:30:41;0;50	35529;8	77007;0;0;0;
$GPXUP;3214;08:30:42;0;50	35529;8	77007;0;0;0;
$GPXUP;3214;08:30:43;0;50	35529;8	77007;0;0;0;
$GPXUP;3214;08:30:44;0;50	35529;8	77007;0;0;0;
$GPXUP;3214;08:30:45;0;50	35529;8	77007;0;0;0;
$GPXUP;3214;08:30:46;0;50	35529;8	77007;0;0;0;
$GPXUP;3214;08:30:47;0;50	35529;8	77007;0;0;0;
$GPXUP;3214;08:30:48;0;50	35529;8	77007;0;0;0;
$GPXUP;3214;08:30:49;0;50	35529;8	77007;0;0;0;
$GPXUP;3214;08:30:50;0;50	35529;8	77007;0;0;0;
$GPXUP;3214;08:30:51;0;50	35529;8	77007;0;0;0;
$GPXUP;3214;08:30:52;0;50	35529;8	77007;0;0;0;
$GPXUP;3214;08:30:53;0;50	35529;8	77007;0;0;0;
$GPXUP;3214;08:30:54;0;50	35529;8	77007;0;0;0;
$GPXUP;3214;08:30:55;0;50	35529;8	77007;0;0;0;
$GPXUP;3214;08:30:56;0;50	35529;8	77007;0;0;0;
$GPXUP;3214;08:30:57;0;50	35529;8	77007;0;0;0;
$GPXUP;3214;08:30:58;0;50	35529;8	77007;0;0;0;
$GPXUP;3214;08:30:59;0;50	35529;8	77007;0;0;0;
$GPXUP;3214;08:31:00;0;50	35529;8	77007;0;0;0;
$GPXUP;3214;08:31:01;0;50	35529;8	77007;0;0;0;
$GPXUP;3214;08:31:02;0;50	35529;8	77007;0;0;0;
$GPXUP;3214;08:31:03;0;50	35529;8	77007;0;0;0;
$GPXUP;3214;08:31:04;0;50	35529;8	77007;0;0;0;
$GPXUP;3214;08:31:05;0;50	35529;8	77007;0;0;0;
$GPXUP;3214;08:31:06;0;50	35529;8	77007;0;0;0;
$GPXUP;3214;08:31:07;0;50	35529;8	77007;0;0;0;
$GPXUP;3214;08:31:08;0;50	35529;8	77007;0;0;0;
$GPXUP;3214;08:31:09;0;50	35529;8	77007;0;0;0;
$GPXUP;3214;08:31:10;0;50	35529;8	77007;0;0;0;
$GPXUP;3214;08:31:11;0;50	35529;8	77007;0;0;0;
$GPXUP;3214;08:31:12;0;50	35529;8	77007;0;0;0;
$GPXUP;3214;08:31:13;0;50	35529;8	77007;0;0;0;
$GPXUP;3214;08:31:14;0;50	35529;8	77007;0;0;0;
$GPXUP;3214;08:31:15;0;50	35529;8	77007;0;0;0;
$GPXUP;3214;08:31:16;0;50	35529;8	77007;0;0;0;
$GPXUP;3214;08:31:17;0;50	35529;8	77007;0;0;0;
$GPXUP;3214;08:31:18;0;50	35529;8	77007;0;0;0;
$GPXUP;3214;08:31:19;0;50	35529;8	77007;0;0;0;
$GPXUP;3214;08:31:20;0;50	35529;8	77007;0;0;0;
$GPXUP;3214;08:31:21;0;50	35529;8	77007;0;0;0;
$GPXUP;3214;08:31:22;0;50	35529;8	77007;0;0;0;
$GPXUP;3214;08:31:23;0;50	35529;8	77007;0;0;0;
$GPXUP;3214;08:31:24;0;50	35529;8	77007;0;0;0;
$GPXUP;3214;08:31:25;0;50	35529;8	77007;0;0;0;
$GPXUP;3214;08:31:26;0;50	35529;8	77007;0;0;0;
$GPXUP;3214;08:31:27;0;50	35529;8	77007;0;0;0;
$GPXUP;3214;08:31:28;0;50	35529;8	77007;0;0;0;
$GPXUP;3214;08:31:29;0;50	35529;8	77007;0;0;0;
$GPXUP;3214;08:31:30;0;50	35529;8	77007;0;0;0;
$GPXUP;3214;08:31:31;0;50	35529;8	77007;0;0;0;
$GPXUP;3214;08:31:32;0;50	35529;8	77007;0;0;0;
$GPXUP;3214;08:31:33;0;50	35529;8	77007;0;0;0;
$GPXUP;3214;08:31:34;0;50	35529;8	77007;0;0;0;
$GPXUP;3214;08:31:35;0;50	35529;8	77007;0;0;0;
$GPXUP;3214;08:31:36;0;50	35529;8	77007;0;0;0;
$GPXUP;3214;08:31:37;0;50	35529;8	77007;0;0;0;
$GPXUP;3214;08:31:38;0;50	35529;8	77007;0;0;0;
$GPXUP;3214;08:31:39;0;50	35529;8	77007;0;0;0;
$GPXUP;3214;08:31:40;0;50	35529;8	77007;0;0;0;
$GPXUP;3214;08:31:41;0;50	35529;8	77007;0;0;0;
$GPXUP;3214;08:31:42;0;50	35529;8	77007;0;0;0;
$GPXUP;3214;08:31:43;0;50	35529;8	77007;0;0;0;
$GPXUP;3214;08:31:44;0;50	35529;8	77007;0;0;0;
$GPXUP;3214;08:31:45;0;50	35529;8	77007;0;0;0;
$GPXUP;3214;08:31:46;0;50	35529;8	77007;0;0;0;
$GPXUP;3214;08:31:47;0;50	35529;8	77007;0;0;0;
$GPXUP;3214;08:31:48;0;50	35529;8	77007;0;0;0;
$GPXUP;3214;08:31:49;0;50	35529;8	77007;0;0;0;
$GPXUP;3214;08:31:50;0;50	35529;8	77007;0;0;0;
$GPXUP;3214;08:31:51;0;50	35529;8	77007;0;0;0;
$GPXUP;3214;08:31:52;0;50	35529;8	77007;0;0;0;
$GPXUP;3214;08:31:53;0;50	35529;8	77007;0;0;0;
$GPXUP;3214;08:31:54;0;50	35529;8	77007;0;0;0;
$GPXUP;3214;08:31:55;0;50	35529;8	77007;0;0;0;
$GPXUP;3214;08:31:56;0;50	35529;8	77007;0;0;0;
$GPXUP;3214;08:31:57;0;50	35529;8	77007;0;0;0;
$GPXUP;3214;08:31:58;0;50	35529;8	77007;0;0;0;
$GPXUP;3214;08:31:59;0;50	35529;8	77007;0;0;0;
$GPXUP;3214;08:32:00;0;50	35529;8	77007;0;0;0;
$GPXUP;3214;08:32:01;0;50	35529;8	77007;0;0;0;
$GPXUP;3214;08:32:02;0;50	35529;8	77007;0;0;0;
$GPXUP;3214;08:32:03;0;50	35529;8	77007;0;0;0;
$GPXUP;3214;08:32:04;0;50	35529;8	77007;0;0;0;
$GPXUP;3214;08:32:05;0;50	35529;8	77007;0;0;0;
$GPXUP;3214;08:32:06;0;50	35529;8	77007;0;0;0;
$GPXUP;3214;08:32:07;0;50	35529;8	77007;0;0;0;
$GPXUP;3214;08:32:08;0;50	35529;8	77007;0;0;0;
$GPXUP;3214;08:32:09;0;50	35529;8	77007;0;0;0;
$GPXUP;3214;08:32:10;0;50	35529;8	77007;0;0;0;
$GPXUP;3214;08:32:11;0;50	35529;8	77007;0;0;0;
$GPXUP;3214;08:32:12;0;50	35529;8	77007;0;0;0;
$GPXUP;3214;08:32:13;0;50	35529;8	77007;0;0;0;
$GPXUP;3214;08:32:14;0;50	35529;8	77007;0;0;0;
$GPXUP;3214;08:32:15;0;50	35529;8	77007;0;0;0;
$GPXUP;3214;08:32:16;0;50	35529;8	77007;0;0;0;
$GPXUP;3214;08:32:17;0;50	35529;8	77007;0;0;0;
$GPXUP;3214;08:32:18;0;50	35529;8	77007;0;0;0;
$GPXUP;3214;08:32:19;0;50	35529;8	77007;0;0;0;
$GPXUP;3214;08:32:20;0;50	35529;8	77007;0;0;0;
$GPXUP;3214;08:32:21;0;50	35529;8	77007;0;0;0;
$GPXUP;3214;08:32:22;0;50	35529;8	77007;0;0;0;
$GPXUP;3214;08:32:23;0;50	35529;8	77007;0;0;0;
$GPXUP;3214;08:32:24;0;50	35529;8	77007;0;0;0;
$GPXUP;3214;08:32:25;0;50	35529;8	77007;0;0;0;
$GPXUP;3214;08:32:26;0;50	35529;8	77007;0;0;0;
$GPXUP;3214;08:32:27;0;50	35529;8	77007;0;0;0;
$GPXUP;3214;08:32:28;0;50	35529;8	77007;0;0;0;
$GPXUP;3214;08:32:29;0;50	35529;8	77007;0;0;0;
$GPXUP;3214;08:32:30;0;50	35529;8	77007;0;0;0;
$GPXUP;3214;08:32:31;0;50	35529;8	77007;0;0;0;
$GPXUP;3214;08:32:32;0;50	35529;8	77007;0;0;0;
$GPXUP;3214;08:32:33;0;50	35529;8	77007;0;0;0;
$GPXUP;3214;08:32:34;0;50	35529;8	77007;0;0;0;
$GPXUP;3214;08:32:35;0;50	35529;8	77007;0;0;0;
$GPXUP;3214;08:32:36;0;50	35529;8	77007;0;0;0;
$GPXUP;3214;08:32:37;0;50	35529;8	77007;0;0;0;
$GPXUP;3214;08:32:38;0;50	35529;8	77007;0;0;0;
$GPXUP;3214;08:32:39;0;50	35529;8	77007;0;0;0;
$GPXUP;3214;08:32:40;0;50	35529;8	77007;0;0;0;
$GPXUP;3214;08:32:41;0;50	35529;8	77007;0;0;0;
$GPXUP;3214;08:32:42;0;50	35529;8	77007;0;0;0;
$GPXUP;3214;08:32:43;0;50	35529;8	77007;0;0;0;
$GPXUP;3214;08:32:44;0;50	35529;8	77007;0;0;0;
$GPXUP;3214;08:32:45;0;50	35529;8	77007;0;0;0;
$GPXUP;3214;08:32:46;0;50	35529;8	77007;0;0;0;
$GPXUP;3214;08:32:47;0;50	35529;8	77007;0;0;0;
$GPXUP;3214;08:32:48;0;50	35529;8	77007;0;0;0;
$GPXUP;3214;08:32:49;0;50	35529;8	77007;0;0;0;
$GPXUP;3214;08:32:50;0;50	35529;8	77007;0;0;0;
$GPXUP;3214;08:32:51;0;50	35529;8	77007;0;0;0;
$GPXUP;3214;08:32:52;0;50	35529;8	77007;0;0;0;
$GPXUP;3214;08:32:53;0;50	35529;8	77007;0;0;0;
$GPXUP;3214;08:32:54;0;50	35529;8	77007;0;0;0;
$GPXUP;3214;08:32:55;0;50	35529;8	77007;0;0;0;
$GPXUP;3214;08:32:56;0;50	35529;8	77007;0;0;0;
$GPXUP;3214;08:32:57;0;50	35529;8	77007;0;0;0;
$GPXUP;3214;08:32:58;0;50	35529;8	77007;0;0;0;
$GPXUP;3214;08:32:59;0;50	35529;8	77007;0;0;0;
$GPXUP;3214;08:33:00;0;50	35529;8	77007;0;0;0;
$GPXUP;3214;08:33:01;0;50	35529;8	77007;0;0;0;
$GPXUP;3214;08:33:02;0;50	35529;8	77007;0;0;0;
$GPXUP;3214;08:33:03;0;50	35529;8	77007;0;0;0;
$GPXUP;3214;08:33:04;0;50	35529;8	77007;0;0;0;
$GPXUP;3214;08:33:05;0;50	35529;8	77007;0;0;0;
$GPXUP;3214;08:33:06;0;50	35529;8	77007;0;0;0;
$GPXUP;3214;08:33:07;0;50	35529;8	77007;0;0;0;
$GPXUP;3214;08:33:08;0;50	35529;8	77007;0;0;0;
$GPXUP;3214;08:33:09;0;50	35529;8	77007;0;0;0;
$GPXUP;3214;08:33:10;0;50	35529;8	77007;0;0;0;
$GPXUP;3214;08:33:11;0;50	35529;8	77007;0;0;0;
$GPXUP;3214;08:33:12;0;50	35529;8	77007;0;0;0;
$GPXUP;3214;08:33:13;0;50	35529;8	77007;0;0;0;
$GPXUP;3214;08:33:14;0;50	35529;8	77007;0;0;0;
$GPXUP;3214;08:33:15;0;50	35529;8	77007;0;0;0;
$GPXUP;3214;08:33:16;0;50	35529;8	77007;0;0;0;
$GPXUP;3214;08:33:17;0;50	35529;8	77007;0;0;0;
$GPXUP;3214;08:33:18;0;50	35529;8	77007;0;0;0;
$GPXUP;3214;08:33:19;0;50	35529;8	77007;0;0;0;
$GPXUP;3214;08:33:20;0;50	35529;8	77007;0;0;0;
$GPXUP;3214;08:33:21;0;50	35529;8	77007;0;0;0;
$GPXUP;3214;08:33:22;0;50	35529;8	77007;0;0;0;
$GPXUP;3214;08:33:23;0;50	35529;8	77007;0;0;0;
$GPXUP;3214;08:33:24;0;50	35529;8	77007;0;0;0;
$GPXUP;3214;08:33:25;0;50	35529;8	77007;0;0;0;
$GPXUP;3214;08:33:26;0;50	35529;8	77007;0;0;0;
$GPXUP;3214;08:33:27;0;50	35529;8	77007;0;0;0;
$GPXUP;3214;08:33:28;0;50	35529;8	77007;0;0;0;
$GPXUP;3214;08:33:29;0;50	35529;8	77007;0;0;0;
$GPXUP;3214;08:33:30;0;50	35529;8	77007;0;0;0;
$GPXUP;3214;08:33:31;0;50	35529;8	77007;0;0;0;
$GPXUP;3214;08:33:32;0;50	35529;8	77007;0;0;0;
$GPXUP;3214;08:33:33;0;50	35529;8	77007;0;0;0;
$GPXUP;3214;08:33:34;0;50	35529;8	77007;0;0;0;
$GPXUP;3214;08:33:35;0;50	35529;8	77007;0;0;0;
$GPXUP;3214;08:33:36;0;50	35529;8	77007;0;0;0;
$GPXUP;3214;08:33:37;0;50	35529;8	77007;0;0;0;
$GPXUP;3214;08:33:38;0;50	35529;8	77007;0;0;0;
$GPXUP;3214;08:33:39;0;50	35529;8	77007;0;0;0;
$GPXUP;3214;08:33:40;0;50	35529;8	77007;0;0;0;
$GPXUP;3214;08:33:41;0;50	35529;8	77007;0;0;0;
$GPXUP;3214;08:33:42;0;50	35529;8	77007;0;0;0;
$GPXUP;3214;08:33:43;0;50	35529;8	77007;0;0;0;
$GPXUP;3214;08:33:44;0;50	35529;8	77007;0;0;0;
$GPXUP;3214;08:33:45;0;50	35529;8	77007;0;0;0;
$GPXUP;3214;08:33:46;0;50	35529;8	77007;0;0;0;
$GPXUP;3214;08:33:47;0;50	35529;8	77007;0;0;0;
$GPXUP;3214;08:33:48;0;50	35529;8	77007;0;0;0;
$GPXUP;3214;08:33:49;0;50	35529;8	77007;0;0;0;
$GPXUP;3214;08:33:50;0;50	35529;8	77007;0;0;0;
$GPXUP;3214;08:33:51;0;50	35529;8	77007;0;0;0;
$GPXUP;3214;08:33:52;0;50	35529;8	77007;0;0;0;
$GPXUP;3214;08:33:53;0;50	35529;8	77007;0;0;0;
$GPXUP;3214;08:33:54;0;50	35529;8	77007;0;0;0;
$GPXUP;3214;08:33:55;0;50	35529;8	77007;0;0;0;
$GPXUP;3214;08:33:56;0;50	35529;8	77007;0;0;0;
$GPXUP;3214;08:33:57;0;50	35529;8	77007;0;0;0;
$GPXUP;3214;08:33:58;0;50	35529;8	77007;0;0;0;
$GPXUP;3214;08:33:59;0;50	35529;8	77007;0;0;0;
$GPXUP;3214;08:34:00;0;50	35529;8	77007;0;0;0;
$GPXUP;3214;08:34:01;0;50	35529;8	77007;0;0;0;
$GPXUP;3214;08:34:02;0;50	35529;8	77007;0;0;0;
$GPXUP;3214;08:34:03;0;50	35529;8	77007;0;0;0;
$GPXUP;3214;08:34:04;0;50	35529;8	77007;0;0;0;
$GPXUP;3214;08:34:05;0;50	35529;8	77007;0;0;0;
$GPXUP;3214;08:34:06;0;50	35529;8	77007;0;0;0;
$GPXUP;3214;08:34:07;0;50	35529;8	77007;0;0;0;
$GPXUP;3214;08:34:08;0;50	35529;8	77007;0;0;0;
$GPXUP;3214;08:34:09;0;50	35529;8	77007;0;0;0;
$GPXUP;3214;08:34:10;0;50	35529;8	77007;0;0;0;
$GPXUP;3214;08:34:11;0;50	35529;8	77007;0;0;0;
$GPXUP;3214;08:34:12;0;50	35529;8	77007;0;0;0;
$GPXUP;3214;08:34:13;0;50	35529;8	77007;0;0;0;
$GPXUP;3214;08:34:14;0;50	35529;8	77007;0;0;0;
$GPXUP;3214;08:34:15;0;50	35529;8	77007;0;0;0;
$GPXUP;3214;08:34:16;0;50	35529;8	77007;0;0;0;
$GPXUP;3214;08:34:17;0;50	35529;8	77007;0;0;0;
$GPXUP;3214;08:34:18;0;50	35529;8	77007;0;0;0;
$GPXUP;3214;08:34:19;0;50	35529;8	77007;0;0;0;
$GPXUP;3214;08:34:20;0;50	35529;8	77007;0;0;0;
$GPXUP;3214;08:34:21;0;50	35529;8	77007;0;0;0;
$GPXUP;3214;08:34:22;0;50	35529;8	77007;0;0;0;
$GPXUP;3214;08:34:23;0;50	35529;8	77007;0;0;0;
$GPXUP;3214;08:34:24;0;50	35529;8	77007;0;0;0;
$GPXUP;3214;08:34:25;0;50	35529;8	77007;0;0;0;
$GPXUP;3214;08:34:26;0;50	35529;8	77007;0;0;0;
$GPXUP;3214;08:34:27;0;50	35529;8	77007;0;0;0;
$GPXUP;3214;08:34:28;0;50	35529;8	77007;0;0;0;
$GPXUP;3214;08:34:29;0;50	35529;8	77007;0;0;0;
$GPXUP;3214;08:34:30;0;50	35529;8	77007;0;0;0;
$GPXUP;3214;08:34:31;0;50	35529;8	77007;0;0;0;
$GPXUP;3214;08:34:32;0;50	35529;8	77007;0;0;0;
$GPXUP;3214;08:34:33;0;50	35529;8	77007;0;0;0;
$GPXUP;3214;08:34:34;0;50	35529;8	77007;0;0;0;
$GPXUP;3214;08:34:35;0;50	35529;8	77007;0;0;0;
$GPXUP;3214;08:34:36;0;50	35529;8	77007;0;0;0;
$GPXUP;3214;08:34:37;0;50	35529;8	77007;0;0;0;
$GPXUP;3214;08:34:38;0;50	35529;8	77007;0;0;0;
$GPXUP;3214;08:34:39;0;50	35529;8	77007;0;0;0;
$GPXUP;3214;08:34:40;0;50	35529;8	77007;0;0;0;
$GPXUP;3214;08:34:41;0;50	35529;8	77007;0;0;0;
$GPXUP;3214;08:34:42;0;50	35529;8	77007;0;0;0;
$GPXUP;3214;08:34:43;0;50	35529;8	77007;0;0;0;
$GPXUP;3214;08:34:44;0;50	35529;8	77007;0;0;0;
$GPXUP;3214;08:34:45;0;50	35529;8	77007;0;0;0;
$GPXUP;3214;08:34:46;0;50	35529;8	77007;0;0;0;
$GPXUP;3214;08:34:47;0;50	35529;8	77007;0;0;0;
$GPXUP;3214;08:34:48;0;50	35529;8	77007;0;0;0;
$GPXUP;3214;08:34:49;0;50	35529;8	77007;0;0;0;
$GPXUP;3214;08:34:50;0;50	35529;8	77007;0;0;0;
$GPXUP;3214;08:34:51;0;50	35529;8	77007;0;0;0;
$GPXUP;3214;08:34:52;0;50	35529;8	77007;0;0;0;
$GPXUP;3214;08:34:53;0;50	35529;8	77007;0;0;0;
$GPXUP;3214;08:34:54;0;50	35529;8	77007;0;0;0;
$GPXUP;3214;08:34:55;0;50	35529;8	77007;0;0;0;
$GPXUP;3214;08:34:56;0;50	35529;8	77007;0;0;0;
$GPXUP;3214;08:34:57;0;50	35529;8	77007;0;0;0;
$GPXUP;3214;08:34:58;0;50	35529;8	77007;0;0;0;
$GPXUP;3214;08:34:59;0;50	35529;8	77007;0;0;0;
$GPXUP;3214;08:35:00;0;50	35529;8	77007;0;0;0;
$GPXUP;3214;08:35:01;0;50	35529;8	77007;0;0;0;
$GPXUP;3214;08:35:02;0;50	35529;8	77007;0;0;0;
$GPXUP;3214;08:35:03;0;50	35529;8	77007;0;0;0;
$GPXUP;3214;08:35:04;0;50	35529;8	77007;0;0;0;
$GPXUP;3214;08:35:05;0;50	35529;8	77007;0;0;0;
$GPXUP;3214;08:35:06;0;50	35529;8	77007;0;0;0;
$GPXUP;3214;08:35:07;0;50	35529;8	77007;0;0;0;
$GPXUP;3214;08:35:08;0;50	35529;8	77007;0;0;0;
$GPXUP;3214;08:35:09;0;50	35529;8	77007;0;0;0;
$GPXUP;3214;08:35:10;0;50	35529;8	77007;0;0;0;
$GPXUP;3214;08:35:11;0;50	35529;8	77007;0;0;0;
$GPXUP;3214;08:35:12;0;50	35529;8	77007;0;0;0;
$GPXUP;3214;08:35:13;0;50	35529;8	77007;0;0;0;
$GPXUP;3214;08:35:14;0;50	35529;8	77007;0;0;0;
$GPXUP;3214;08:35:15;0;50	35529;8	77007;0;0;0;
$GPXUP;3214;08:35:16;0;50	35529;8	77007;0;0;0;
$GPXUP;3214;08:35:17;0;50	35529;8	77007;0;0;0;
$GPXUP;3214;08:35:18;0;50	35529;8	77007;0;0;0;
$GPXUP;3214;08:35:19;0;50	35529;8	77007;0;0;0;
$GPXUP;3214;08:35:20;0;50	35529;8	77007;0;0;0;
$GPXUP;3214;08:35:21;0;50	35529;8	77007;0;0;0;
$GPXUP;3214;08:35:22;0;50	35529;8	77007;0;0;0;
$GPXUP;3214;08:35:23;0;50	35529;8	77007;0;0;0;
$GPXUP;3214;08:35:24;0;50	35529;8	77007;0;0;0;
$GPXUP;3214;08:35:25;0;50	35529;8	77007;0;0;0;
$GPXUP;3214;08:35:26;0;50	35529;8	77007;0;0;0;
$GPXUP;3214;08:35:27;0;50	35529;8	77007;0;0;0;
$GPXUP;3214;08:35:28;0;50	35529;8	77007;0;0;0;
$GPXUP;3214;08:35:29;0;50	35529;8	77007;0;0;0;
$GPXUP;3214;08:35:30;0;50	35529;8	77007;0;0;0;
$GPXUP;3214;08:35:31;0;50	35529;8	77007;0;0;0;
$GPXUP;3214;08:35:32;0;50	35529;8	77007;0;0;0;
$GPXUP;3214;08:35:33;0;50	35529;8	77007;0;0;0;
$GPXUP;3214;08:35:34;0;50	35529;8	77007;0;0;0;
$GPXUP;3214;08:35:35;0;50	35529;8	77007;0;0;0;
$GPXUP;3214;08:35:36;0;50	35529;8	77007;0;0;0;
$GPXUP;3214;08:35:37;0;50	35529;8	77007;0;0;0;
$GPXUP;3214;08:35:38;0;50	35529;8	77007;0;0;0;
$GPXUP;3214;08:35:39;0;50	35529;8	77007;0;0;0;
$GPXUP;3214;08:35:40;0;50	35529;8	77007;0;0;0;
$GPXUP;3214;08:35:41;0;50	35529;8	77007;0;0;0;
$GPXUP;3214;08:35:42;0;50	35529;8	77007;0;0;0;
$GPXUP;3214;08:35:43;0;50	35529;8	77007;0;0;0;
$GPXUP;3214;08:35:44;0;50	35529;8	77007;0;0;0;
$GPXUP;3214;08:35:45;0;50	35529;8	77007;0;0;0;
$GPXUP;3214;08:35:46;0;50	35529;8	77007;0;0;0;
$GPXUP;3214;08:35:47;0;50	35529;8	77007;0;0;0;
$GPXUP;3214;08:35:48;0;50	35529;8	77007;0;0;0;
$GPXUP;3214;08:35:49;0;50	35529;8	77007;0;0;0;
$GPXUP;3214;08:35:50;0;50	35529;8	77007;0;0;0;
$GPXUP;3214;08:35:51;0;50	35529;8	77007;0;0;0;
$GPXUP;3214;08:35:52;0;50	35529;8	77007;0;0;0;
$GPXUP;3214;08:35:53;0;50	35529;8	77007;0;0;0;
$GPXUP;3214;08:35:54;0;50	35529;8	77007;0;0;0;
$GPXUP;3214;08:35:55;0;50	35529;8	77007;0;0;0;
$GPXUP;3214;08:35:56;0;50	35529;8	77007;0;0;0;
$GPXUP;3214;08:35:57;0;50	35529;8	77007;0;0;0;
$GPXUP;3214;08:35:58;0;50	35529;8	77007;0;0;0;
$GPXUP;3214;08:35:59;0;50	35529;8	77007;0;0;0;
$GPXUP;3214;08:36:00;0;50	35529;8	77007;0;0;0;
$GPXUP;3214;08:36:01;0;50	35529;8	77007;0;0;0;
$GPXUP;3214;08:36:02;0;50	35529;8	77007;0;0;0;
$GPXUP;3214;08:36:03;0;50	35529;8	77007;0;0;0;
$GPXUP;3214;08:36:04;0;50	35529;8	77007;0;0;0;
$GPXUP;3214;08:36:05;0;50	35529;8	77007;0;0;0;
$GPXUP;3214;08:36:06;0;50	35529;8	77007;0;0;0;
$GPXUP;3214;08:36:07;0;50	35529;8	77007;0;0;0;
$GPXUP;3214;08:36:08;0;50	35529;8	77007;0;0;0;
$GPXUP;3214;08:36:09;0;50	35529;8	77007;0;0;0;
$GPXUP;3214;08:36:10;0;50	35529;8	77007;0;0;0;
$GPXUP;3214;08:36:11;0;50	35529;8	77007;0;0;0;
$GPXUP;3214;08:36:12;0;50	35529;8	77007;0;0;0;
$GPXUP;3214;08:36:13;0;50	35529;8	77007;0;0;0;
$GPXUP;3214;08:36:14;0;50	35529;8	77007;0;0;0;
$GPXUP;3214;08:36:15;0;50	35529;8	77007;0;0;0;
$GPXUP;3214;08:36:16;0;50	35529;8	77007;0;0;0;
$GPXUP;3214;08:36:17;0;50	35529;8	77007;0;0;0;
$GPXUP;3214;08:36:18;0;50	35529;8	77007;0;0;0;
$GPXUP;3214;08:36:19;0;50	35529;8	77007;0;0;0;
$GPXUP;3214;08:36:20;0;50	35529;8	77007;0;0;0;
$GPXUP;3214;08:36:21;0;50	35529;8	77007;0;0;0;
$GPXUP;3214;08:36:22;0;50	35529;8	77007;0;0;0;
$GPXUP;3214;08:36:23;0;50	35529;8	77007;0;0;0;
$GPXUP;3214;08:36:24;0;50	35529;8	77007;0;0;0;
$GPXUP;3214;08:36:25;0;50	35529;8	77007;0;0;0;
$GPXUP;3214;08:36:26;0;50	35529;8	77007;0;0;0;
$GPXUP;3214;08:36:27;0;50	35529;8	77007;0;0;0;
$GPXUP;3214;08:36:28;0;50	35529;8	77007;0;0;0;
$GPXUP;3214;08:36:29;0;50	35529;8	77007;0;0;0;
$GPXUP;3214;08:36:30;0;50	35529;8	77007;0;0;0;
$GPXUP;3214;08:36:31;0;50	35529;8	77007;0;0;0;
$GPXUP;3214;08:36:32;0;50	35529;8	77007;0;0;0;
$GPXUP;3214;08:36:33;0;50	35529;8	77007;0;0;0;
$GPXUP;3214;08:36:34;0;50	35529;8	77007;0;0;0;
$GPXUP;3214;08:36:35;0;50	35529;8	77007;0;0;0;
$GPXUP;3214;08:36:36;0;50	35529;8	77007;0;0;0;
$GPXUP;3214;08:36:37;0;50	35529;8	77007;0;0;0;
$GPXUP;3214;08:36:38;0;50	35529;8	77007;0;0;0;
$GPXUP;3214;08:36:39;0;50	35529;8	77007;0;0;0;
$GPXUP;3214;08:36:40;0;50	35529;8	77007;0;0;0;
$GPXUP;3214;08:36:41;0;50	35529;8	77007;0;0;0;
$GPXUP;3214;08:36:42;0;50	35529;8	77007;0;0;0;
$GPXUP;3214;08:36:43;0;50	35529;8	77007;0;0;0;
$GPXUP;3214;08:36:44;0;50	35529;8	77007;0;0;0;
$GPXUP;3214;08:36:45;0;50	35529;8	77007;0;0;0;
$GPXUP;3214;08:36:46;0;50	35529;8	77007;0;0;0;
$GPXUP;3214;08:36:47;0;50	35529;8	77007;0;0;0;
$GPXUP;3214;08:36:48;0;50	35529;8	77007;0;0;0;
$GPXUP;3214;08:36:49;0;50	35529;8	77007;0;0;0;
$GPXUP;3214;08:36:50;0;50	35529;8	77007;0;0;0;
$GPXUP;3214;08:36:51;0;50	35529;8	77007;0;0;0;
$GPXUP;3214;08:36:52;0;50	35529;8	77007;0;0;0;
$GPXUP;3214;08:36:53;0;50	35529;8	77007;0;0;0;
$GPXUP;3214;08:36:54;0;50	35529;8	77007;0;0;0;
$GPXUP;3214;08:36:55;0;50	35529;8	77007;0;0;0;
$GPXUP;3214;08:36:56;0;50	35529;8	77007;0;0;0;
$GPXUP;3214;08:36:57;0;50	35529;8	77007;0;0;0;
$GPXUP;3214;08:36:58;0;50	35529;8	77007;0;0;0;
$GPXUP;3214;08:36:59;0;50	35529;8	77007;0;0;0;
$GPXUP;3214;08:37:00;0;50	35529;8	77007;0;0;0;
$GPXUP;3214;08:37:01;0;50	35529;8	77007;0;0;0;
$GPXUP;3214;08:37:02;0;50	35529;8	77007;0;0;0;
$GPXUP;3214;08:37:03;0;50	35529;8	77007;0;0;0;
$GPXUP;3214;08:37:04;0;50	35529;8	77007;0;0;0;
$GPXUP;3214;08:37:05;0;50	35529;8	77007;0;0;0;
$GPXUP;3214;08:37:06;0;50	35529;8	77007;0;0;0;
$GPXUP;3214;08:37:07;0;50	35529;8	77007;0;0;0;
$GPXUP;3214;08:37:08;0;50	35529;8	77007;0;0;0;
$GPXUP;3214;08:37:09;0;50	35529;8	77007;0;0;0;
$GPXUP;3214;08:37:10;0;50	35529;8	77007;0;0;0;
$GPXUP;3214;08:37:11;0;50	35529;8	77007;0;0;0;
$GPXUP;3214;08:37:12;0;50	35529;8	77007;0;0;0;
$GPXUP;3214;08:37:13;0;50	35529;8	77007;0;0;0;
$GPXUP;3214;08:37:14;0;50	35529;8	77007;0;0;0;
$GPXUP;3214;08:37:15;0;50	35529;8	77007;0;0;0;
$GPXUP;3214;08:37:16;0;50	35529;8	77007;0;0;0;
$GPXUP;3214;08:37:17;0;50	35529;8	77007;0;0;0;
$GPXUP;3214;08:37:18;0;50	35529;8	77007;0;0;0;
$GPXUP;3214;08:37:19;0;50	35529;8	77007;0;0;0;
$GPXUP;3214;08:37:20;0;50	35529;8	77007;0;0;0;
$GPXUP;3214;08:37:21;0;50	35529;8	77007;0;0;0;
$GPXUP;3214;08:37:22;0;50	35529;8	77007;0;0;0;
$GPXUP;3214;08:37:23;0;50	35529;8	77007;0;0;0;
$GPXUP;3214;08:37:24;0;50	35529;8	77007;0;0;0;
$GPXUP;3214;08:37:25;0;50	35529;8	77007;0;0;0;
$GPXUP;3214;08:37:26;0;50	35529;8	77007;0;0;0;
$GPXUP;3214;08:37:27;0;50	35529;8	77007;0;0;0;
$GPXUP;3214;08:37:28;0;50	35529;8	77007;0;0;0;
$GPXUP;3214;08:37:29;0;50	35529;8	77007;0;0;0;
$GPXUP;3214;08:37:30;0;50	35529;8	77007;0;0;0;
$GPXUP;3214;08:37:31;0;50	35529;8	77007;0;0;0;
$GPXUP;3214;08:37:32;0;50	35529;8	77007;0;0;0;
$GPXUP;3214;08:37:33;0;50	35529;8	77007;0;0;0;
$GPXUP;3214;08:37:34;0;50	35529;8	77007;0;0;0;
$GPXUP;3214;08:37:35;0;50	35529;8	77007;0;0;0;
$GPXUP;3214;08:37:36;0;50	35529;8	77007;0;0;0;
$GPXUP;3214;08:37:37;0;50	35529;8	77007;0;0;0;
$GPXUP;3214;08:37:38;0;50	35529;8	77007;0;0;0;
$GPXUP;3214;08:37:39;0;50	35529;8	77007;0;0;0;
$GPXUP;3214;08:37:40;0;50	35529;8	77007;0;0;0;
$GPXUP;3214;08:37:41;0;50	35529;8	77007;0;0;0;
$GPXUP;3214;08:37:42;0;50	35529;8	77007;0;0;0;
$GPXUP;3214;08:37:43;0;50	35529;8	77007;0;0;0;
$GPXUP;3214;08:37:44;0;50	35529;8	77007;0;0;0;
$GPXUP;3214;08:37:45;0;50	35529;8	77007;0;0;0;
$GPXUP;3214;08:37:46;0;50	35529;8	77007;0;0;0;
$GPXUP;3214;08:37:47;0;50	35529;8	77007;0;0;0;
$GPXUP;3214;08:37:48;0;50	35529;8	77007;0;0;0;
$GPXUP;3214;08:37:49;0;50	35529;8	77007;0;0;0;
$GPXUP;3214;08:37:50;0;50	35529;8	77007;0;0;0;
$GPXUP;3214;08:37:51;0;50	35529;8	77007;0;0;0;
$GPXUP;3214;08:37:52;0;50	35529;8	77007;0;0;0;
$GPXUP;3214;08:37:53;0;50	35529;8	77007;0;0;0;
$GPXUP;3214;08:37:54;0;50	35529;8	77007;0;0;0;
$GPXUP;3214;08:37:55;0;50	35529;8	77007;0;0;0;
$GPXUP;3214;08:37:56;0;50	35529;8	77007;0;0;0;
$GPXUP;3214;08:37:57;0;50	35529;8	77007;0;0;0;
$GPXUP;3214;08:37:58;0;50	35529;8	77007;0;0;0;
$GPXUP;3214;08:37:59;0;50	35529;8	77007;0;0;0;
$GPXUP;3214;08:38:00;0;50	35529;8	77007;0;0;0;
$GPXUP;3214;08:38:01;0;50	35529;8	77007;0;0;0;
$GPXUP;3214;08:38:02;0;50	35529;8	77007;0;0;0;
$GPXUP;3214;08:38:03;0;50	35529;8	77007;0;0;0;
$GPXUP;3214;08:38:04;0;50	35529;8	77007;0;0;0;
$GPXUP;3214;08:38:05;0;50	35529;8	77007;0;0;0;
$GPXUP;3214;08:38:06;0;50	35529;8	77007;0;0;0;
$GPXUP;3214;08:38:07;0;50	35529;8	77007;0;0;0;
$GPXUP;3214;08:38:08;0;50	35529;8	77007;0;0;0;
$GPXUP;3214;08:38:09;0;50	35529;8	77007;0;0;0;
$GPXUP;3214;08:38:10;0;50	35529;8	77007;0;0;0;
$GPXUP;3214;08:38:11;0;50	35529;8	77007;0;0;0;
$GPXUP;3214;08:38:12;0;50	35529;8	77007;0;0;0;
$GPXUP;3214;08:38:13;0;50	35529;8	77007;0;0;0;
$GPXUP;3214;08:38:14;0;50	35529;8	77007;0;0;0;
$GPXUP;3214;08:38:15;0;50	35529;8	77007;0;0;0;
$GPXUP;3214;08:38:16;0;50	35529;8	77007;0;0;0;
$GPXUP;3214;08:38:17;0;50	35529;8	77007;0;0;0;
$GPXUP;3214;08:38:18;0;50	35529;8	77007;0;0;0;
$GPXUP;3214;08:38:19;0;50	35529;8	77007;0;0;0;
$GPXUP;3214;08:38:20;0;50	35529;8	77007;0;0;0;
$GPXUP;3214;08:38:21;0;50	35529;8	77007;0;0;0;
$GPXUP;3214;08:38:22;0;50	35529;8	77007;0;0;0;
$GPXUP;3214;08:38:23;0;50	35529;8	77007;0;0;0;
$GPXUP;3214;08:38:24;0;50	35529;8	77007;0;0;0;
$GPXUP;3214;08:38:25;0;50	35529;8	77007;0;0;0;
$GPXUP;3214;08:38:26;0;50	35529;8	77007;0;0;0;
$GPXUP;3214;08:38:27;0;50	35529;8	77007;0;0;0;
$GPXUP;3214;08:38:28;0;50	35529;8	77007;0;0;0;
$GPXUP;3214;08:38:29;0;50	35529;8	77007;0;0;0;
$GPXUP;3214;08:38:30;0;50	35529;8	77007;0;0;0;
$GPXUP;3214;08:38:31;0;50	35529;8	77007;0;0;0;
$GPXUP;3214;08:38:32;0;50	35529;8	77007;0;0;0;
$GPXUP;3214;08:38:33;0;50	35529;8	77007;0;0;0;
$GPXUP;3214;08:38:34;0;50	35529;8	77007;0;0;0;
$GPXUP;3214;08:38:35;0;50	35529;8	77007;0;0;0;
$GPXUP;3214;08:38:36;0;50	35529;8	77007;0;0;0;
$GPXUP;3214;08:38:37;0;50	35529;8	77007;0;0;0;
$GPXUP;3214;08:38:38;0;50	35529;8	77007;0;0;0;
$GPXUP;3214;08:38:39;0;50	35529;8	77007;0;0;0;
$GPXUP;3214;08:38:40;0;50	35529;8	77007;0;0;0;
$GPXUP;3214;08:38:41;0;50	35529;8	77007;0;0;0;
$GPXUP;3214;08:38:42;0;50	35529;8	77007;0;0;0;
$GPXUP;3214;08:38:43;0;50	35529;8	77007;0;0;0;
$GPXUP;3214;08:38:44;0;50	35529;8	77007;0;0;0;
$GPXUP;3214;08:38:45;0;50	35529;8	77007;0;0;0;
$GPXUP;3214;08:38:46;0;50	35529;8	77007;0;0;0;
$GPXUP;3214;08:38:47;0;50	35529;8	77007;0;0;0;
$GPXUP;3214;08:38:48;0;50	35529;8	77007;0;0;0;
$GPXUP;3214;08:38:49;0;50	35529;8	77007;0;0;0;
$GPXUP;3214;08:38:50;0;50	35529;8	77007;0;0;0;
$GPXUP;3214;08:38:51;0;50	35529;8	77007;0;0;0;
$GPXUP;3214;08:38:52;0;50	35529;8	77007;0;0;0;
$GPXUP;3214;08:38:53;0;50	35529;8	77007;0;0;0;
$GPXUP;3214;08:38:54;0;50	35529;8	77007;0;0;0;
$GPXUP;3214;08:38:55;0;50	35529;8	77007;0;0;0;
$GPXUP;3214;08:38:56;0;50	35529;8	77007;0;0;0;
$GPXUP;3214;08:38:57;0;50	35529;8	77007;0;0;0;
$GPXUP;3214;08:38:58;0;50	35529;8	77007;0;0;0;
$GPXUP;3214;08:38:59;0;50	35529;8	77007;0;0;0;
$GPXUP;3214;08:39:00;0;50	35529;8	77007;0;0;0;
$GPXUP;3214;08:39:01;0;50	35529;8	77007;0;0;0;
$GPXUP;3214;08:39:02;0;50	35529;8	77007;0;0;0;
$GPXUP;3214;08:39:03;0;50	35529;8	77007;0;0;0;
$GPXUP;3214;08:39:04;0;50	35529;8	77007;0;0;0;
$GPXUP;3214;08:39:05;0;50	35529;8	77007;0;0;0;
$GPXUP;3214;08:39:06;0;50	35529;8	77007;0;0;0;
$GPXUP;3214;08:39:07;0;50	35529;8	77007;0;0;0;
$GPXUP;3214;08:39:08;0;50	35529;8	77007;0;0;0;
$GPXUP;3214;08:39:09;0;50	35529;8	77007;0;0;0;
$GPXUP;3214;08:39:10;0;50	35529;8	77007;0;0;0;
$GPXUP;3214;08:39:11;0;50	35529;8	77007;0;0;0;
$GPXUP;3214;08:39:12;0;50	35529;8	77007;0;0;0;
$GPXUP;3214;08:39:13;0;50	35529;8	77007;0;0;0;
$GPXUP;3214;08:39:14;0;50	35529;8	77007;0;0;0;
$GPXUP;3214;08:39:15;0;50	35529;8	77007;0;0;0;
$GPXUP;3214;08:39:16;0;50	35529;8	77007;0;0;0;
$GPXUP;3214;08:39:17;0;50	35529;8	77007;0;0;0;
$GPXUP;3214;08:39:18;0;50	35529;8	77007;0;0;0;
$GPXUP;3214;08:39:19;0;50	35529;8	77007;0;0;0;
$GPXUP;3214;08:39:20;0;50	35529;8	77007;0;0;0;
$GPXUP;3214;08:39:21;0;50	35529;8	77007;0;0;0;
$GPXUP;3214;08:39:22;0;50	35529;8	77007;0;0;0;
$GPXUP;3214;08:39:23;0;50	35529;8	77007;0;0;0;
$GPXUP;3214;08:39:24;0;50	35529;8	77007;0;0;0;
$GPXUP;3214;08:39:25;0;50	35529;8	77007;0;0;0;
$GPXUP;3214;08:39:26;0;50	35529;8	77007;0;0;0;
$GPXUP;3214;08:39:27;0;50	35529;8	77007;0;0;0;
$GPXUP;3214;08:39:28;0;50	35529;8	77007;0;0;0;
$GPXUP;3214;08:39:29;0;50	35529;8	77007;0;0;0;
$GPXUP;3214;08:39:30;0;50	35529;8	77007;0;0;0;
$GPXUP;3214;08:39:31;0;50	35529;8	77007;0;0;0;
$GPXUP;3214;08:39:32;0;50	35529;8	77007;0;0;0;
$GPXUP;3214;08:39:33;0;50	35529;8	77007;0;0;0;
$GPXUP;3214;08:39:34;0;50	35529;8	77007;0;0;0;
$GPXUP;3214;08:39:35;0;50	35529;8	77007;0;0;0;
$GPXUP;3214;08:39:36;0;50	35529;8	77007;0;0;0;
$GPXUP;3214;08:39:37;0;50	35529;8	77007;0;0;0;
$GPXUP;3214;08:39:38;0;50	35529;8	77007;0;0;0;
$GPXUP;3214;08:39:39;0;50	35529;8	77007;0;0;0;
$GPXUP;3214;08:39:40;0;50	35529;8	77007;0;0;0;
$GPXUP;3214;08:39:41;0;50	35529;8	77007;0;0;0;
$GPXUP;3214;08:39:42;0;50	35529;8	77007;0;0;0;
$GPXUP;3214;08:39:43;0;50	35529;8	77007;0;0;0;
$GPXUP;3214;08:39:44;0;50	35529;8	77007;0;0;0;
$GPXUP;3214;08:39:45;0;50	35529;8	77007;0;0;0;
$GPXUP;3214;08:39:46;0;50	35529;8	77007;0;0;0;
$GPXUP;3214;08:39:47;0;50	35529;8	77007;0;0;0;
[truncated: 3,927 more rows]
