# Supplementary material for: Pigeon Navigation: Different Routes Lead to Frankfurt
Source: PLoS One. 2014 Nov 12;9(11):e112439. doi: 10.1371/journal.pone.0112439 (PMC4229201; doi:10.1371/journal.pone.0112439)
Supplement: File S4 — Files containing the original track data and a ‘Read me’ explaining the data format. (ZIP) [file pone.0112439.s004.zip › N-SF/080611xup06_264.log]

$GPXUP;3216;09:42:10;0;50	39781;8	72329;0;0;0;
$GPXUP;3216;09:42:11;0;50	3978;8	72328;0;0;4;
$GPXUP;3216;09:42:12;0;50	39778;8	7233;0;0;8;
$GPXUP;3216;09:42:13;0;50	39774;8	72337;0;0;21;
$GPXUP;3216;09:42:14;0;50	39766;8	72352;0;0;40;
$GPXUP;3216;09:42:15;0;50	39757;8	72371;0;0;51;
$GPXUP;3216;09:42:16;0;50	39748;8	72388;0;0;54;
$GPXUP;3216;09:42:17;0;50	3974;8	72407;0;0;51;
$GPXUP;3216;09:42:18;0;50	39736;8	72427;0;0;51;
$GPXUP;3216;09:42:19;0;50	39738;8	72448;0;0;49;
$GPXUP;3216;09:42:20;0;50	39746;8	72465;0;0;47;
$GPXUP;3216;09:42:21;0;50	39757;8	72471;0;0;36;
$GPXUP;3216;09:42:22;0;50	39765;8	72465;0;0;23;
$GPXUP;3216;09:42:23;0;50	39768;8	72452;0;0;22;
$GPXUP;3216;09:42:24;0;50	39768;8	72434;0;0;32;
$GPXUP;3216;09:42:25;0;50	39766;8	72417;0;0;36;
$GPXUP;3216;09:42:26;0;50	39763;8	724;0;0;39;
$GPXUP;3216;09:42:27;0;50	39756;8	72386;0;0;43;
$GPXUP;3216;09:42:28;0;50	39742;8	72376;0;0;53;
$GPXUP;3216;09:42:29;0;50	39726;8	72372;0;0;58;
$GPXUP;3216;09:42:30;0;50	39711;8	72365;0;0;56;
$GPXUP;3216;09:42:31;0;50	39697;8	72357;0;0;57;
$GPXUP;3216;09:42:32;0;50	39685;8	72347;0;0;53;
$GPXUP;3216;09:42:33;0;50	39676;8	72334;0;0;46;
$GPXUP;3216;09:42:34;0;50	39672;8	72319;0;0;41;
$GPXUP;3216;09:42:35;0;50	39674;8	72304;0;0;36;
$GPXUP;3216;09:42:36;0;50	39678;8	72292;0;0;32;
$GPXUP;3216;09:42:37;0;50	39682;8	72282;0;0;28;
$GPXUP;3216;09:42:38;0;50	39683;8	72272;0;0;29;
$GPXUP;3216;09:42:39;0;50	3968;8	7226;0;0;31;
$GPXUP;3216;09:42:40;0;50	3967;8	7225;0;0;41;
$GPXUP;3216;09:42:41;0;50	39653;8	72242;0;0;60;
$GPXUP;3216;09:42:42;0;50	39637;8	72233;0;0;62;
$GPXUP;3216;09:42:43;0;50	39623;8	72222;0;0;56;
$GPXUP;3216;09:42:44;0;50	39611;8	7221;0;0;51;
$GPXUP;3216;09:42:45;0;50	396;8	72198;0;0;55;
$GPXUP;3216;09:42:46;0;50	39585;8	72191;0;0;63;
$GPXUP;3216;09:42:47;0;50	39566;8	72191;0;0;70;
$GPXUP;3216;09:42:48;0;50	39549;8	72188;0;0;66;
$GPXUP;3216;09:42:49;0;50	39534;8	72183;0;0;57;
$GPXUP;3216;09:42:50;0;50	39523;8	72173;0;0;47;
$GPXUP;3216;09:42:51;0;50	39513;8	72162;0;0;50;
$GPXUP;3216;09:42:52;0;50	39502;8	72151;0;0;50;
$GPXUP;3216;09:42:53;0;50	3949;8	72143;0;0;57;
$GPXUP;3216;09:42:54;0;50	39474;8	72137;0;0;68;
$GPXUP;3216;09:42:55;0;50	39456;8	72135;0;0;75;
$GPXUP;3216;09:42:56;0;50	39437;8	72132;0;0;76;
$GPXUP;3216;09:42:57;0;50	39418;8	72128;0;0;72;
$GPXUP;3216;09:42:58;0;50	39401;8	72125;0;0;70;
$GPXUP;3216;09:42:59;0;50	39383;8	72126;0;0;72;
$GPXUP;3216;09:43:00;0;50	39364;8	7213;0;0;75;
$GPXUP;3216;09:43:01;0;50	39345;8	72136;0;0;78;
$GPXUP;3216;09:43:02;0;50	39326;8	72143;0;0;80;
$GPXUP;3216;09:43:03;0;50	39306;8	72148;0;0;76;
$GPXUP;3216;09:43:04;0;50	39289;8	72148;0;0;67;
$GPXUP;3216;09:43:05;0;50	39274;8	72139;0;0;60;
$GPXUP;3216;09:43:06;0;50	39263;8	72122;0;0;59;
$GPXUP;3216;09:43:07;0;50	39253;8	72105;0;0;58;
$GPXUP;3216;09:43:08;0;50	39241;8	72089;0;0;62;
$GPXUP;3216;09:43:09;0;50	39228;8	72074;0;0;66;
$GPXUP;3216;09:43:10;0;50	39213;8	7206;0;0;71;
$GPXUP;3216;09:43:11;0;50	39197;8	72047;0;0;72;
$GPXUP;3216;09:43:12;0;50	3918;8	72035;0;0;75;
$GPXUP;3216;09:43:13;0;50	39162;8	72026;0;0;77;
$GPXUP;3216;09:43:14;0;50	39143;8	7202;0;0;79;
$GPXUP;3216;09:43:15;0;50	39123;8	72018;0;0;80;
$GPXUP;3216;09:43:16;0;50	39103;8	72017;0;0;80;
$GPXUP;3216;09:43:17;0;50	39083;8	72018;0;0;78;
$GPXUP;3216;09:43:18;0;50	39064;8	72019;0;0;77;
$GPXUP;3216;09:43:19;0;50	39044;8	7202;0;0;78;
$GPXUP;3216;09:43:20;0;50	39024;8	72026;0;0;81;
$GPXUP;3216;09:43:21;0;50	39005;8	72034;0;0;82;
$GPXUP;3216;09:43:22;0;50	38986;8	72046;0;0;83;
$GPXUP;3216;09:43:23;0;50	38967;8	72059;0;0;82;
$GPXUP;3216;09:43:24;0;50	38948;8	72071;0;0;81;
$GPXUP;3216;09:43:25;0;50	38929;8	72082;0;0;79;
$GPXUP;3216;09:43:26;0;50	3891;8	72094;0;0;79;
$GPXUP;3216;09:43:27;0;50	38892;8	72106;0;0;79;
$GPXUP;3216;09:43:28;0;50	38874;8	72118;0;0;77;
$GPXUP;3216;09:43:29;0;50	38856;8	72125;0;0;75;
$GPXUP;3216;09:43:30;0;50	38837;8	72129;0;0;72;
$GPXUP;3216;09:43:31;0;50	3882;8	72128;0;0;70;
$GPXUP;3216;09:43:32;0;50	38802;8	72122;0;0;72;
$GPXUP;3216;09:43:33;0;50	38786;8	72112;0;0;71;
$GPXUP;3216;09:43:34;0;50	3877;8	72099;0;0;73;
$GPXUP;3216;09:43:35;0;50	38754;8	72085;0;0;73;
$GPXUP;3216;09:43:36;0;50	38738;8	72071;0;0;72;
$GPXUP;3216;09:43:37;0;50	38722;8	72057;0;0;73;
$GPXUP;3216;09:43:38;0;50	38706;8	72043;0;0;72;
$GPXUP;3216;09:43:39;0;50	38691;8	72028;0;0;69;
$GPXUP;3216;09:43:40;0;50	38678;8	72012;0;0;65;
$GPXUP;3216;09:43:41;0;50	38667;8	71994;0;0;64;
$GPXUP;3216;09:43:42;0;50	38658;8	71974;0;0;61;
$GPXUP;3216;09:43:43;0;50	3865;8	71953;0;0;62;
$GPXUP;3216;09:43:44;0;50	38641;8	71932;0;0;64;
$GPXUP;3216;09:43:45;0;50	38632;8	71912;0;0;64;
$GPXUP;3216;09:43:46;0;50	38622;8	71891;0;0;65;
$GPXUP;3216;09:43:47;0;50	38613;8	7187;0;0;64;
$GPXUP;3216;09:43:48;0;50	38606;8	71848;0;0;62;
$GPXUP;3216;09:43:49;0;50	38602;8	71825;0;0;59;
$GPXUP;3216;09:43:50;0;50	386;8	71803;0;0;54;
$GPXUP;3216;09:43:51;0;50	38602;8	71782;0;0;52;
$GPXUP;3216;09:43:52;0;50	38606;8	71764;0;0;50;
$GPXUP;3216;09:43:53;0;50	38614;8	71748;0;0;48;
$GPXUP;3216;09:43:54;0;50	38622;8	71735;0;0;46;
$GPXUP;3216;09:43:55;0;50	38631;8	71721;0;0;49;
$GPXUP;3216;09:43:56;0;50	38639;8	71706;0;0;49;
$GPXUP;3216;09:43:57;0;50	38648;8	71694;0;0;47;
$GPXUP;3216;09:43:58;0;50	38659;8	71686;0;0;45;
$GPXUP;3216;09:43:59;0;50	3867;8	71684;0;0;43;
$GPXUP;3216;09:44:00;0;50	38682;8	71691;0;0;45;
$GPXUP;3216;09:44:01;0;50	38693;8	71707;0;0;55;
$GPXUP;3216;09:44:02;0;50	38705;8	71724;0;0;58;
$GPXUP;3216;09:44:03;0;50	38718;8	71737;0;0;56;
$GPXUP;3216;09:44:04;0;50	3873;8	71746;0;0;51;
$GPXUP;3216;09:44:05;0;50	38742;8	71754;0;0;46;
$GPXUP;3216;09:44:06;0;50	38752;8	71762;0;0;42;
$GPXUP;3216;09:44:07;0;50	38762;8	71765;0;0;41;
$GPXUP;3216;09:44:08;0;50	38771;8	71763;0;0;38;
$GPXUP;3216;09:44:09;0;50	3878;8	71756;0;0;38;
$GPXUP;3216;09:44:10;0;50	38788;8	71749;0;0;39;
$GPXUP;3216;09:44:11;0;50	38798;8	71745;0;0;42;
$GPXUP;3216;09:44:12;0;50	3881;8	71745;0;0;45;
$GPXUP;3216;09:44:13;0;50	38821;8	71748;0;0;48;
$GPXUP;3216;09:44:14;0;50	38833;8	71753;0;0;48;
$GPXUP;3216;09:44:15;0;50	38844;8	71758;0;0;45;
$GPXUP;3216;09:44:16;0;50	38855;8	71758;0;0;40;
$GPXUP;3216;09:44:17;0;50	38864;8	71752;0;0;41;
$GPXUP;3216;09:44:18;0;50	38872;8	71741;0;0;44;
$GPXUP;3216;09:44:19;0;50	3888;8	71728;0;0;46;
$GPXUP;3216;09:44:20;0;50	38888;8	71715;0;0;42;
$GPXUP;3216;09:44:21;0;50	38896;8	71707;0;0;40;
$GPXUP;3216;09:44:22;0;50	38905;8	71698;0;0;42;
$GPXUP;3216;09:44:23;0;50	38913;8	71687;0;0;43;
$GPXUP;3216;09:44:24;0;50	38922;8	71678;0;0;42;
$GPXUP;3216;09:44:25;0;50	38932;8	71671;0;0;44;
$GPXUP;3216;09:44:26;0;50	38942;8	71665;0;0;46;
$GPXUP;3216;09:44:27;0;50	38954;8	71659;0;0;48;
$GPXUP;3216;09:44:28;0;50	38965;8	71653;0;0;48;
$GPXUP;3216;09:44:29;0;50	38977;8	71647;0;0;48;
$GPXUP;3216;09:44:30;0;50	38988;8	71641;0;0;49;
$GPXUP;3216;09:44:31;0;50	39;8	71636;0;0;50;
$GPXUP;3216;09:44:32;0;50	39012;8	71626;0;0;52;
$GPXUP;3216;09:44:33;0;50	39022;8	71614;0;0;52;
$GPXUP;3216;09:44:34;0;50	39032;8	71601;0;0;52;
$GPXUP;3216;09:44:35;0;50	39041;8	71586;0;0;53;
$GPXUP;3216;09:44:36;0;50	39052;8	71573;0;0;54;
$GPXUP;3216;09:44:37;0;50	39062;8	71562;0;0;51;
$GPXUP;3216;09:44:38;0;50	39074;8	71553;0;0;49;
$GPXUP;3216;09:44:39;0;50	39084;8	71546;0;0;45;
$GPXUP;3216;09:44:40;0;50	39094;8	71537;0;0;46;
$GPXUP;3216;09:44:41;0;50	39102;8	71523;0;0;49;
$GPXUP;3216;09:44:42;0;50	39109;8	71506;0;0;51;
$GPXUP;3216;09:44:43;0;50	39117;8	71491;0;0;48;
$GPXUP;3216;09:44:44;0;50	39125;8	71478;0;0;44;
$GPXUP;3216;09:44:45;0;50	39132;8	71465;0;0;45;
$GPXUP;3216;09:44:46;0;50	39138;8	7145;0;0;46;
$GPXUP;3216;09:44:47;0;50	39143;8	71432;0;0;51;
$GPXUP;3216;09:44:48;0;50	39149;8	71414;0;0;54;
$GPXUP;3216;09:44:49;0;50	39156;8	71397;0;0;51;
$GPXUP;3216;09:44:50;0;50	39166;8	71386;0;0;45;
$GPXUP;3216;09:44:51;0;50	39176;8	7138;0;0;44;
$GPXUP;3216;09:44:52;0;50	39187;8	71377;0;0;44;
$GPXUP;3216;09:44:53;0;50	39199;8	71378;0;0;44;
$GPXUP;3216;09:44:54;0;50	3921;8	71379;0;0;44;
$GPXUP;3216;09:44:55;0;50	39221;8	71379;0;0;45;
$GPXUP;3216;09:44:56;0;50	39232;8	7138;0;0;44;
$GPXUP;3216;09:44:57;0;50	39244;8	71383;0;0;44;
$GPXUP;3216;09:44:58;0;50	39254;8	71386;0;0;42;
$GPXUP;3216;09:44:59;0;50	39264;8	71384;0;0;42;
$GPXUP;3216;09:45:00;0;50	39273;8	71373;0;0;43;
$GPXUP;3216;09:45:01;0;50	39279;8	71355;0;0;49;
$GPXUP;3216;09:45:02;0;50	39285;8	71337;0;0;50;
$GPXUP;3216;09:45:03;0;50	39291;8	71319;0;0;52;
$GPXUP;3216;09:45:04;0;50	39296;8	71299;0;0;54;
$GPXUP;3216;09:45:05;0;50	393;8	71278;0;0;55;
$GPXUP;3216;09:45:06;0;50	39305;8	71258;0;0;52;
$GPXUP;3216;09:45:07;0;50	39312;8	71242;0;0;52;
$GPXUP;3216;09:45:08;0;50	39321;8	71226;0;0;51;
$GPXUP;3216;09:45:09;0;50	39331;8	71213;0;0;52;
$GPXUP;3216;09:45:10;0;50	39341;8	71202;0;0;47;
$GPXUP;3216;09:45:11;0;50	39353;8	71199;0;0;46;
$GPXUP;3216;09:45:12;0;50	39366;8	71201;0;0;49;
$GPXUP;3216;09:45:13;0;50	39378;8	712;0;0;49;
$GPXUP;3216;09:45:14;0;50	3939;8	71198;0;0;46;
$GPXUP;3216;09:45:15;0;50	39402;8	71196;0;0;47;
$GPXUP;3216;09:45:16;0;50	39414;8	71198;0;0;45;
$GPXUP;3216;09:45:17;0;50	39426;8	71206;0;0;50;
$GPXUP;3216;09:45:18;0;50	39438;8	71218;0;0;58;
$GPXUP;3216;09:45:19;0;50	3945;8	71232;0;0;60;
$GPXUP;3216;09:45:20;0;50	39463;8	71246;0;0;59;
$GPXUP;3216;09:45:21;0;50	39477;8	71254;0;0;59;
$GPXUP;3216;09:45:22;0;50	39492;8	71257;0;0;57;
$GPXUP;3216;09:45:23;0;50	39505;8	71254;0;0;56;
$GPXUP;3216;09:45:24;0;50	39518;8	71247;0;0;54;
$GPXUP;3216;09:45:25;0;50	3953;8	71238;0;0;53;
$GPXUP;3216;09:45:26;0;50	39542;8	71228;0;0;54;
$GPXUP;3216;09:45:27;0;50	39553;8	71217;0;0;51;
$GPXUP;3216;09:45:28;0;50	39565;8	7121;0;0;49;
$GPXUP;3216;09:45:29;0;50	39577;8	71208;0;0;51;
$GPXUP;3216;09:45:30;0;50	3959;8	7121;0;0;51;
$GPXUP;3216;09:45:31;0;50	39602;8	71216;0;0;51;
$GPXUP;3216;09:45:32;0;50	39615;8	71222;0;0;52;
$GPXUP;3216;09:45:33;0;50	39628;8	71227;0;0;53;
$GPXUP;3216;09:45:34;0;50	3964;8	7123;0;0;51;
$GPXUP;3216;09:45:35;0;50	39653;8	71232;0;0;52;
$GPXUP;3216;09:45:36;0;50	39666;8	71238;0;0;51;
$GPXUP;3216;09:45:37;0;50	39675;8	7125;0;0;48;
$GPXUP;3216;09:45:38;0;50	39681;8	71271;0;0;53;
$GPXUP;3216;09:45:39;0;50	39687;8	71288;0;0;48;
$GPXUP;3216;09:45:40;0;50	39695;8	71301;0;0;44;
$GPXUP;3216;09:45:41;0;50	39705;8	71308;0;0;41;
$GPXUP;3216;09:45:42;0;50	39714;8	71314;0;0;39;
$GPXUP;3216;09:45:43;0;50	39721;8	71324;0;0;39;
$GPXUP;3216;09:45:44;0;50	39726;8	71338;0;0;42;
$GPXUP;3216;09:45:45;0;50	39728;8	71358;0;0;50;
$GPXUP;3216;09:45:46;0;50	39731;8	7138;0;0;53;
$GPXUP;3216;09:45:47;0;50	39736;8	71399;0;0;52;
$GPXUP;3216;09:45:48;0;50	39742;8	71417;0;0;51;
$GPXUP;3216;09:45:49;0;50	39748;8	71435;0;0;51;
$GPXUP;3216;09:45:50;0;50	39752;8	71454;0;0;53;
$GPXUP;3216;09:45:51;0;50	39754;8	71476;0;0;57;
$GPXUP;3216;09:45:52;0;50	39752;8	715;0;0;62;
$GPXUP;3216;09:45:53;0;50	39749;8	71524;0;0;62;
$GPXUP;3216;09:45:54;0;50	39744;8	71548;0;0;64;
$GPXUP;3216;09:45:55;0;50	39736;8	71571;0;0;67;
$GPXUP;3216;09:45:56;0;50	39724;8	71592;0;0;70;
$GPXUP;3216;09:45:57;0;50	39709;8	71609;0;0;71;
$GPXUP;3216;09:45:58;0;50	39694;8	71625;0;0;71;
$GPXUP;3216;09:45:59;0;50	39679;8	71642;0;0;70;
$GPXUP;3216;09:46:00;0;50	39667;8	71662;0;0;69;
$GPXUP;3216;09:46:01;0;50	39658;8	71684;0;0;66;
$GPXUP;3216;09:46:02;0;50	39651;8	71708;0;0;67;
$GPXUP;3216;09:46:03;0;50	39645;8	71734;0;0;70;
$GPXUP;3216;09:46:04;0;50	39639;8	7176;0;0;70;
$GPXUP;3216;09:46:05;0;50	39633;8	71786;0;0;71;
$GPXUP;3216;09:46:06;0;50	39627;8	71812;0;0;70;
$GPXUP;3216;09:46:07;0;50	39623;8	71838;0;0;69;
$GPXUP;3216;09:46:08;0;50	39619;8	71864;0;0;68;
$GPXUP;3216;09:46:09;0;50	39614;8	7189;0;0;70;
$GPXUP;3216;09:46:10;0;50	39607;8	71916;0;0;70;
$GPXUP;3216;09:46:11;0;50	396;8	71941;0;0;69;
$GPXUP;3216;09:46:12;0;50	39596;8	71966;0;0;65;
$GPXUP;3216;09:46:13;0;50	39592;8	7199;0;0;61;
$GPXUP;3216;09:46:14;0;50	39586;8	72012;0;0;62;
$GPXUP;3216;09:46:15;0;50	39576;8	72033;0;0;68;
$GPXUP;3216;09:46:16;0;50	39565;8	72055;0;0;72;
$GPXUP;3216;09:46:17;0;50	39554;8	72078;0;0;74;
$GPXUP;3216;09:46:18;0;50	39542;8	721;0;0;73;
$GPXUP;3216;09:46:19;0;50	39531;8	72123;0;0;71;
$GPXUP;3216;09:46:20;0;50	39523;8	72147;0;0;68;
$GPXUP;3216;09:46:21;0;50	3952;8	72172;0;0;64;
$GPXUP;3216;09:46:22;0;50	39518;8	72196;0;0;61;
$GPXUP;3216;09:46:23;0;50	39517;8	7222;0;0;66;
$GPXUP;3216;09:46:24;0;50	39513;8	72247;0;0;72;
$GPXUP;3216;09:46:25;0;50	39505;8	72273;0;0;75;
$GPXUP;3216;09:46:26;0;50	39494;8	72298;0;0;78;
$GPXUP;3216;09:46:27;0;50	39482;8	72321;0;0;76;
$GPXUP;3216;09:46:28;0;50	3947;8	72344;0;0;73;
$GPXUP;3216;09:46:29;0;50	39462;8	72369;0;0;68;
$GPXUP;3216;09:46:30;0;50	39457;8	72393;0;0;64;
$GPXUP;3216;09:46:31;0;50	39452;8	72417;0;0;65;
$GPXUP;3216;09:46:32;0;50	39446;8	7244;0;0;68;
$GPXUP;3216;09:46:33;0;50	39435;8	72463;0;0;74;
$GPXUP;3216;09:46:34;0;50	39421;8	72484;0;0;79;
$GPXUP;3216;09:46:35;0;50	39405;8	72503;0;0;78;
$GPXUP;3216;09:46:36;0;50	3939;8	72522;0;0;76;
$GPXUP;3216;09:46:37;0;50	39374;8	7254;0;0;75;
$GPXUP;3216;09:46:38;0;50	39359;8	72556;0;0;75;
$GPXUP;3216;09:46:39;0;50	39342;8	7257;0;0;76;
$GPXUP;3216;09:46:40;0;50	39324;8	72581;0;0;77;
$GPXUP;3216;09:46:41;0;50	39306;8	72592;0;0;79;
$GPXUP;3216;09:46:42;0;50	39286;8	72602;0;0;80;
$GPXUP;3216;09:46:43;0;50	39268;8	72614;0;0;80;
$GPXUP;3216;09:46:44;0;50	39248;8	72624;0;0;79;
$GPXUP;3216;09:46:45;0;50	39229;8	72631;0;0;78;
$GPXUP;3216;09:46:46;0;50	3921;8	72638;0;0;79;
$GPXUP;3216;09:46:47;0;50	39191;8	72646;0;0;81;
$GPXUP;3216;09:46:48;0;50	39171;8	72654;0;0;81;
$GPXUP;3216;09:46:49;0;50	39152;8	72659;0;0;74;
$GPXUP;3216;09:46:50;0;50	39133;8	72661;0;0;74;
$GPXUP;3216;09:46:51;0;50	39115;8	72662;0;0;71;
$GPXUP;3216;09:46:52;0;50	39097;8	72662;0;0;70;
$GPXUP;3216;09:46:53;0;50	3908;8	7266;0;0;68;
$GPXUP;3216;09:46:54;0;50	39064;8	72654;0;0;60;
$GPXUP;3216;09:46:55;0;50	39054;8	7264;0;0;52;
$GPXUP;3216;09:46:56;0;50	39052;8	72616;0;0;52;
$GPXUP;3216;09:46:57;0;50	39055;8	72592;0;0;49;
$GPXUP;3216;09:46:58;0;50	3906;8	72572;0;0;45;
$GPXUP;3216;09:46:59;0;50	3907;8	72558;0;0;43;
$GPXUP;3216;09:47:00;0;50	3908;8	72544;0;0;45;
$GPXUP;3216;09:47:01;0;50	39087;8	72529;0;0;46;
$GPXUP;3216;09:47:02;0;50	3909;8	7251;0;0;46;
$GPXUP;3216;09:47:03;0;50	39086;8	7249;0;0;47;
$GPXUP;3216;09:47:04;0;50	39075;8	72469;0;0;58;
$GPXUP;3216;09:47:05;0;50	39065;8	72448;0;0;63;
$GPXUP;3216;09:47:06;0;50	39058;8	72426;0;0;59;
$GPXUP;3216;09:47:07;0;50	39056;8	72405;0;0;53;
$GPXUP;3216;09:47:08;0;50	39055;8	72385;0;0;50;
$GPXUP;3216;09:47:09;0;50	39056;8	72366;0;0;51;
$GPXUP;3216;09:47:10;0;50	39057;8	72346;0;0;48;
$GPXUP;3216;09:47:11;0;50	39061;8	72329;0;0;46;
$GPXUP;3216;09:47:12;0;50	39068;8	72315;0;0;46;
$GPXUP;3216;09:47:13;0;50	39076;8	72301;0;0;50;
$GPXUP;3216;09:47:14;0;50	39084;8	72283;0;0;56;
$GPXUP;3216;09:47:15;0;50	39092;8	72265;0;0;54;
$GPXUP;3216;09:47:16;0;50	391;8	7225;0;0;48;
$GPXUP;3216;09:47:17;0;50	39111;8	7224;0;0;51;
$GPXUP;3216;09:47:18;0;50	39123;8	72231;0;0;53;
$GPXUP;3216;09:47:19;0;50	39136;8	72224;0;0;53;
$GPXUP;3216;09:47:20;0;50	39149;8	72218;0;0;50;
$GPXUP;3216;09:47:21;0;50	3916;8	72213;0;0;46;
$GPXUP;3216;09:47:22;0;50	39171;8	72207;0;0;43;
$GPXUP;3216;09:47:23;0;50	39181;8	72202;0;0;42;
$GPXUP;3216;09:47:24;0;50	39191;8	72196;0;0;42;
$GPXUP;3216;09:47:25;0;50	392;8	72189;0;0;43;
$GPXUP;3216;09:47:26;0;50	39209;8	7218;0;0;42;
$GPXUP;3216;09:47:27;0;50	39218;8	7217;0;0;44;
$GPXUP;3216;09:47:28;0;50	39226;8	72158;0;0;46;
$GPXUP;3216;09:47:29;0;50	39234;8	72146;0;0;48;
$GPXUP;3216;09:47:30;0;50	39242;8	72131;0;0;47;
$GPXUP;3216;09:47:31;0;50	39248;8	72116;0;0;46;
$GPXUP;3216;09:47:32;0;50	39256;8	72103;0;0;46;
$GPXUP;3216;09:47:33;0;50	39265;8	7209;0;0;47;
$GPXUP;3216;09:47:34;0;50	39273;8	72077;0;0;48;
$GPXUP;3216;09:47:35;0;50	3928;8	72062;0;0;49;
$GPXUP;3216;09:47:36;0;50	39289;8	72048;0;0;48;
$GPXUP;3216;09:47:37;0;50	39298;8	72036;0;0;46;
$GPXUP;3216;09:47:38;0;50	39306;8	72025;0;0;45;
$GPXUP;3216;09:47:39;0;50	39316;8	72017;0;0;44;
$GPXUP;3216;09:47:40;0;50	39327;8	72012;0;0;44;
$GPXUP;3216;09:47:41;0;50	39337;8	72006;0;0;45;
$GPXUP;3216;09:47:42;0;50	39348;8	72;0;0;46;
$GPXUP;3216;09:47:43;0;50	39358;8	71992;0;0;47;
$GPXUP;3216;09:47:44;0;50	39368;8	71982;0;0;47;
$GPXUP;3216;09:47:45;0;50	39374;8	71967;0;0;46;
$GPXUP;3216;09:47:46;0;50	39377;8	71946;0;0;52;
$GPXUP;3216;09:47:47;0;50	39378;8	71922;0;0;57;
$GPXUP;3216;09:47:48;0;50	3938;8	719;0;0;53;
$GPXUP;3216;09:47:49;0;50	39384;8	71881;0;0;49;
$GPXUP;3216;09:47:50;0;50	39389;8	71863;0;0;49;
$GPXUP;3216;09:47:51;0;50	39395;8	71848;0;0;44;
$GPXUP;3216;09:47:52;0;50	39403;8	71838;0;0;39;
$GPXUP;3216;09:47:53;0;50	39412;8	71837;0;0;34;
$GPXUP;3216;09:47:54;0;50	39421;8	71852;0;0;38;
$GPXUP;3216;09:47:55;0;50	39422;8	7188;0;0;51;
$GPXUP;3216;09:47:56;0;50	3941;8	71913;0;0;68;
$GPXUP;3216;09:47:57;0;50	39386;8	71944;0;0;87;
$GPXUP;3216;09:47:58;0;50	39358;8	71966;0;0;93;
$GPXUP;3216;09:47:59;0;50	39334;8	71984;0;0;91;
$GPXUP;3216;09:48:00;0;50	39313;8	72002;0;0;87;
$GPXUP;3216;09:48:01;0;50	39295;8	72024;0;0;85;
$GPXUP;3216;09:48:02;0;50	3928;8	72048;0;0;84;
$GPXUP;3216;09:48:03;0;50	39268;8	72073;0;0;78;
$GPXUP;3216;09:48:04;0;50	39259;8	72101;0;0;76;
$GPXUP;3216;09:48:05;0;50	39252;8	72129;0;0;78;
$GPXUP;3216;09:48:06;0;50	39244;8	72157;0;0;80;
$GPXUP;3216;09:48:07;0;50	39231;8	72183;0;0;84;
$GPXUP;3216;09:48:08;0;50	39216;8	72208;0;0;86;
$GPXUP;3216;09:48:09;0;50	39201;8	72232;0;0;86;
$GPXUP;3216;09:48:10;0;50	39187;8	72258;0;0;84;
$GPXUP;3216;09:48:11;0;50	39175;8	72283;0;0;79;
$GPXUP;3216;09:48:12;0;50	39163;8	72307;0;0;74;
$GPXUP;3216;09:48:13;0;50	39153;8	72332;0;0;73;
$GPXUP;3216;09:48:14;0;50	39145;8	72357;0;0;73;
$GPXUP;3216;09:48:15;0;50	39138;8	72382;0;0;71;
$GPXUP;3216;09:48:16;0;50	3913;8	72408;0;0;73;
$GPXUP;3216;09:48:17;0;50	39123;8	72435;0;0;75;
$GPXUP;3216;09:48:18;0;50	39115;8	72462;0;0;78;
$GPXUP;3216;09:48:19;0;50	39106;8	7249;0;0;79;
$GPXUP;3216;09:48:20;0;50	39098;8	72517;0;0;76;
$GPXUP;3216;09:48:21;0;50	39094;8	72544;0;0;69;
$GPXUP;3216;09:48:22;0;50	39097;8	72568;0;0;60;
$GPXUP;3216;09:48:23;0;50	39106;8	72587;0;0;56;
$GPXUP;3216;09:48:24;0;50	39116;8	72602;0;0;52;
$GPXUP;3216;09:48:25;0;50	39126;8	72615;0;0;50;
$GPXUP;3216;09:48:26;0;50	39138;8	72624;0;0;48;
$GPXUP;3216;09:48:27;0;50	39149;8	72631;0;0;48;
$GPXUP;3216;09:48:28;0;50	39161;8	72639;0;0;49;
$GPXUP;3216;09:48:29;0;50	39173;8	72646;0;0;51;
$GPXUP;3216;09:48:30;0;50	39186;8	72652;0;0;53;
$GPXUP;3216;09:48:31;0;50	39199;8	72656;0;0;55;
$GPXUP;3216;09:48:32;0;50	39213;8	72656;0;0;52;
$GPXUP;3216;09:48:33;0;50	39226;8	72653;0;0;48;
$GPXUP;3216;09:48:34;0;50	39237;8	72646;0;0;44;
$GPXUP;3216;09:48:35;0;50	39246;8	72638;0;0;43;
$GPXUP;3216;09:48:36;0;50	39257;8	72631;0;0;43;
$GPXUP;3216;09:48:37;0;50	39268;8	72628;0;0;46;
$GPXUP;3216;09:48:38;0;50	3928;8	7263;0;0;49;
$GPXUP;3216;09:48:39;0;50	39292;8	72637;0;0;56;
$GPXUP;3216;09:48:40;0;50	39306;8	72644;0;0;54;
$GPXUP;3216;09:48:41;0;50	39319;8	72649;0;0;52;
$GPXUP;3216;09:48:42;0;50	39331;8	72649;0;0;49;
$GPXUP;3216;09:48:43;0;50	39344;8	72644;0;0;48;
$GPXUP;3216;09:48:44;0;50	39354;8	72634;0;0;47;
$GPXUP;3216;09:48:45;0;50	39363;8	7262;0;0;47;
$GPXUP;3216;09:48:46;0;50	39371;8	72606;0;0;44;
$GPXUP;3216;09:48:47;0;50	39377;8	72591;0;0;43;
$GPXUP;3216;09:48:48;0;50	39384;8	72577;0;0;44;
$GPXUP;3216;09:48:49;0;50	39391;8	72563;0;0;44;
$GPXUP;3216;09:48:50;0;50	39398;8	72549;0;0;46;
$GPXUP;3216;09:48:51;0;50	39406;8	72535;0;0;49;
$GPXUP;3216;09:48:52;0;50	39413;8	72518;0;0;52;
$GPXUP;3216;09:48:53;0;50	39417;8	72497;0;0;54;
$GPXUP;3216;09:48:54;0;50	39419;8	72475;0;0;56;
$GPXUP;3216;09:48:55;0;50	3942;8	72453;0;0;56;
$GPXUP;3216;09:48:56;0;50	39422;8	72431;0;0;53;
$GPXUP;3216;09:48:57;0;50	39424;8	72412;0;0;47;
$GPXUP;3216;09:48:58;0;50	3943;8	72396;0;0;44;
$GPXUP;3216;09:48:59;0;50	39436;8	72382;0;0;44;
$GPXUP;3216;09:49:00;0;50	39443;8	72368;0;0;46;
$GPXUP;3216;09:49:01;0;50	39452;8	72356;0;0;45;
$GPXUP;3216;09:49:02;0;50	3946;8	72344;0;0;45;
$GPXUP;3216;09:49:03;0;50	39468;8	72331;0;0;47;
$GPXUP;3216;09:49:04;0;50	39475;8	72316;0;0;49;
$GPXUP;3216;09:49:05;0;50	39483;8	72302;0;0;46;
$GPXUP;3216;09:49:06;0;50	39492;8	72291;0;0;45;
$GPXUP;3216;09:49:07;0;50	395;8	72279;0;0;46;
$GPXUP;3216;09:49:08;0;50	39508;8	72265;0;0;48;
$GPXUP;3216;09:49:09;0;50	39514;8	72248;0;0;50;
$GPXUP;3216;09:49:10;0;50	39519;8	72231;0;0;50;
$GPXUP;3216;09:49:11;0;50	39526;8	72215;0;0;47;
$GPXUP;3216;09:49:12;0;50	39534;8	72202;0;0;43;
$GPXUP;3216;09:49:13;0;50	39542;8	7219;0;0;44;
$GPXUP;3216;09:49:14;0;50	39549;8	72178;0;0;43;
$GPXUP;3216;09:49:15;0;50	39557;8	72167;0;0;42;
$GPXUP;3216;09:49:16;0;50	39566;8	72158;0;0;41;
$GPXUP;3216;09:49:17;0;50	39575;8	7215;0;0;41;
$GPXUP;3216;09:49:18;0;50	39584;8	72144;0;0;41;
$GPXUP;3216;09:49:19;0;50	39595;8	72139;0;0;45;
$GPXUP;3216;09:49:20;0;50	39605;8	72131;0;0;47;
$GPXUP;3216;09:49:21;0;50	39613;8	72116;0;0;51;
$GPXUP;3216;09:49:22;0;50	39618;8	72098;0;0;50;
$GPXUP;3216;09:49:23;0;50	39622;8	7208;0;0;48;
$GPXUP;3216;09:49:24;0;50	39627;8	72062;0;0;49;
$GPXUP;3216;09:49:25;0;50	39631;8	72044;0;0;47;
$GPXUP;3216;09:49:26;0;50	39638;8	7203;0;0;45;
$GPXUP;3216;09:49:27;0;50	39647;8	72019;0;0;45;
$GPXUP;3216;09:49:28;0;50	39656;8	72009;0;0;45;
$GPXUP;3216;09:49:29;0;50	39664;8	71997;0;0;43;
$GPXUP;3216;09:49:30;0;50	39671;8	71986;0;0;39;
$GPXUP;3216;09:49:31;0;50	39678;8	71975;0;0;38;
$GPXUP;3216;09:49:32;0;50	39685;8	71965;0;0;39;
$GPXUP;3216;09:49:33;0;50	39692;8	71953;0;0;40;
$GPXUP;3216;09:49:34;0;50	39697;8	7194;0;0;43;
$GPXUP;3216;09:49:35;0;50	39702;8	71925;0;0;46;
$GPXUP;3216;09:49:36;0;50	39707;8	71908;0;0;48;
$GPXUP;3216;09:49:37;0;50	39711;8	7189;0;0;48;
$GPXUP;3216;09:49:38;0;50	39716;8	71873;0;0;47;
$GPXUP;3216;09:49:39;0;50	39719;8	71855;0;0;48;
$GPXUP;3216;09:49:40;0;50	3972;8	71837;0;0;45;
$GPXUP;3216;09:49:41;0;50	3972;8	71819;0;0;46;
$GPXUP;3216;09:49:42;0;50	39719;8	71802;0;0;41;
$GPXUP;3216;09:49:43;0;50	39719;8	71787;0;0;36;
$GPXUP;3216;09:49:44;0;50	3972;8	71773;0;0;37;
$GPXUP;3216;09:49:45;0;50	39718;8	71758;0;0;42;
$GPXUP;3216;09:49:46;0;50	39715;8	71741;0;0;45;
$GPXUP;3216;09:49:47;0;50	39708;8	71725;0;0;53;
$GPXUP;3216;09:49:48;0;50	39696;8	71711;0;0;60;
$GPXUP;3216;09:49:49;0;50	39682;8	71699;0;0;64;
$GPXUP;3216;09:49:50;0;50	39667;8	71686;0;0;62;
$GPXUP;3216;09:49:51;0;50	39654;8	71674;0;0;62;
$GPXUP;3216;09:49:52;0;50	39639;8	71662;0;0;67;
$GPXUP;3216;09:49:53;0;50	39623;8	7165;0;0;67;
$GPXUP;3216;09:49:54;0;50	39608;8	71639;0;0;68;
$GPXUP;3216;09:49:55;0;50	3959;8	71631;0;0;71;
$GPXUP;3216;09:49:56;0;50	39572;8	7163;0;0;71;
$GPXUP;3216;09:49:57;0;50	39553;8	71639;0;0;73;
$GPXUP;3216;09:49:58;0;50	39538;8	71659;0;0;71;
$GPXUP;3216;09:49:59;0;50	3953;8	71688;0;0;65;
$GPXUP;3216;09:50:00;0;50	39532;8	7172;0;0;64;
$GPXUP;3216;09:50:01;0;50	39539;8	71748;0;0;64;
$GPXUP;3216;09:50:02;0;50	39548;8	7177;0;0;56;
$GPXUP;3216;09:50:03;0;50	39558;8	71784;0;0;49;
$GPXUP;3216;09:50:04;0;50	39566;8	71799;0;0;48;
$GPXUP;3216;09:50:05;0;50	39572;8	71816;0;0;51;
$GPXUP;3216;09:50:06;0;50	39578;8	71835;0;0;52;
$GPXUP;3216;09:50:07;0;50	39585;8	71852;0;0;50;
$GPXUP;3216;09:50:08;0;50	39594;8	71867;0;0;52;
$GPXUP;3216;09:50:09;0;50	39604;8	7188;0;0;51;
$GPXUP;3216;09:50:10;0;50	39614;8	71893;0;0;50;
$GPXUP;3216;09:50:11;0;50	39622;8	71908;0;0;54;
$GPXUP;3216;09:50:12;0;50	3963;8	71927;0;0;59;
$GPXUP;3216;09:50:13;0;50	39638;8	71944;0;0;53;
$GPXUP;3216;09:50:14;0;50	39648;8	71952;0;0;40;
$GPXUP;3216;09:50:15;0;50	39657;8	71952;0;0;34;
$GPXUP;3216;09:50:16;0;50	39665;8	71947;0;0;32;
$GPXUP;3216;09:50:17;0;50	39671;8	71937;0;0;32;
$GPXUP;3216;09:50:18;0;50	39675;8	71924;0;0;34;
$GPXUP;3216;09:50:19;0;50	39677;8	7191;0;0;35;
$GPXUP;3216;09:50:20;0;50	39678;8	71894;0;0;38;
$GPXUP;3216;09:50:21;0;50	39678;8	71879;0;0;37;
$GPXUP;3216;09:50:22;0;50	39679;8	71864;0;0;34;
$GPXUP;3216;09:50:23;0;50	39681;8	71851;0;0;35;
$GPXUP;3216;09:50:24;0;50	39684;8	71836;0;0;39;
$GPXUP;3216;09:50:25;0;50	39685;8	7182;0;0;41;
$GPXUP;3216;09:50:26;0;50	39685;8	71803;0;0;45;
$GPXUP;3216;09:50:27;0;50	39682;8	71785;0;0;49;
$GPXUP;3216;09:50:28;0;50	39679;8	71766;0;0;50;
$GPXUP;3216;09:50:29;0;50	39675;8	71746;0;0;49;
$GPXUP;3216;09:50:30;0;50	39672;8	71727;0;0;50;
$GPXUP;3216;09:50:31;0;50	3967;8	71708;0;0;47;
$GPXUP;3216;09:50:32;0;50	39669;8	7169;0;0;44;
$GPXUP;3216;09:50:33;0;50	39668;8	71673;0;0;43;
$GPXUP;3216;09:50:34;0;50	39667;8	71657;0;0;41;
$GPXUP;3216;09:50:35;0;50	39666;8	7164;0;0;43;
$GPXUP;3216;09:50:36;0;50	39666;8	71623;0;0;44;
$GPXUP;3216;09:50:37;0;50	39669;8	71607;0;0;41;
$GPXUP;3216;09:50:38;0;50	39674;8	71594;0;0;36;
$GPXUP;3216;09:50:39;0;50	39683;8	71589;0;0;36;
$GPXUP;3216;09:50:40;0;50	39694;8	7159;0;0;44;
$GPXUP;3216;09:50:41;0;50	39706;8	71588;0;0;44;
$GPXUP;3216;09:50:42;0;50	39716;8	71585;0;0;42;
$GPXUP;3216;09:50:43;0;50	39726;8	71578;0;0;39;
$GPXUP;3216;09:50:44;0;50	39734;8	71571;0;0;37;
$GPXUP;3216;09:50:45;0;50	39743;8	71567;0;0;38;
$GPXUP;3216;09:50:46;0;50	39753;8	71567;0;0;41;
$GPXUP;3216;09:50:47;0;50	39764;8	71567;0;0;43;
$GPXUP;3216;09:50:48;0;50	39774;8	71561;0;0;43;
$GPXUP;3216;09:50:49;0;50	39781;8	71548;0;0;45;
$GPXUP;3216;09:50:50;0;50	39787;8	71533;0;0;43;
$GPXUP;3216;09:50:51;0;50	39794;8	71522;0;0;40;
$GPXUP;3216;09:50:52;0;50	39804;8	71514;0;0;41;
$GPXUP;3216;09:50:53;0;50	39814;8	71512;0;0;42;
$GPXUP;3216;09:50:54;0;50	39825;8	71511;0;0;45;
$GPXUP;3216;09:50:55;0;50	39836;8	71514;0;0;49;
$GPXUP;3216;09:50:56;0;50	39849;8	7152;0;0;54;
$GPXUP;3216;09:50:57;0;50	39861;8	71532;0;0;58;
$GPXUP;3216;09:50:58;0;50	39874;8	71544;0;0;57;
$GPXUP;3216;09:50:59;0;50	39886;8	71552;0;0;54;
$GPXUP;3216;09:51:00;0;50	39899;8	71558;0;0;49;
$GPXUP;3216;09:51:01;0;50	3991;8	71564;0;0;46;
$GPXUP;3216;09:51:02;0;50	39921;8	71571;0;0;47;
$GPXUP;3216;09:51:03;0;50	39931;8	71581;0;0;50;
$GPXUP;3216;09:51:04;0;50	39941;8	71594;0;0;54;
$GPXUP;3216;09:51:05;0;50	39951;8	7161;0;0;58;
$GPXUP;3216;09:51:06;0;50	39961;8	71628;0;0;60;
$GPXUP;3216;09:51:07;0;50	39971;8	71646;0;0;61;
$GPXUP;3216;09:51:08;0;50	39982;8	71661;0;0;58;
$GPXUP;3216;09:51:09;0;50	39994;8	71671;0;0;55;
$GPXUP;3216;09:51:10;0;50	40007;8	7168;0;0;56;
$GPXUP;3216;09:51:11;0;50	4002;8	7169;0;0;57;
$GPXUP;3216;09:51:12;0;50	40032;8	717;0;0;56;
$GPXUP;3216;09:51:13;0;50	40046;8	71708;0;0;55;
$GPXUP;3216;09:51:14;0;50	40059;8	71715;0;0;57;
$GPXUP;3216;09:51:15;0;50	40072;8	71722;0;0;55;
$GPXUP;3216;09:51:16;0;50	40086;8	71726;0;0;54;
$GPXUP;3216;09:51:17;0;50	40099;8	71727;0;0;52;
$GPXUP;3216;09:51:18;0;50	40111;8	71724;0;0;48;
$GPXUP;3216;09:51:19;0;50	40122;8	71719;0;0;44;
$GPXUP;3216;09:51:20;0;50	40132;8	71711;0;0;43;
$GPXUP;3216;09:51:21;0;50	40142;8	71705;0;0;44;
$GPXUP;3216;09:51:22;0;50	40153;8	71704;0;0;45;
$GPXUP;3216;09:51:23;0;50	40164;8	71706;0;0;44;
$GPXUP;3216;09:51:24;0;50	40174;8	7171;0;0;45;
$GPXUP;3216;09:51:25;0;50	40185;8	71719;0;0;48;
$GPXUP;3216;09:51:26;0;50	40195;8	71728;0;0;48;
$GPXUP;3216;09:51:27;0;50	40205;8	71737;0;0;46;
$GPXUP;3216;09:51:28;0;50	40216;8	71742;0;0;45;
$GPXUP;3216;09:51:29;0;50	40227;8	71742;0;0;43;
$GPXUP;3216;09:51:30;0;50	40237;8	71739;0;0;41;
$GPXUP;3216;09:51:31;0;50	40247;8	71739;0;0;42;
$GPXUP;3216;09:51:32;0;50	40256;8	71745;0;0;38;
$GPXUP;3216;09:51:33;0;50	40264;8	71762;0;0;51;
$GPXUP;3216;09:51:34;0;50	40272;8	71784;0;0;59;
$GPXUP;3216;09:51:35;0;50	40281;8	71802;0;0;57;
$GPXUP;3216;09:51:36;0;50	40292;8	71817;0;0;53;
$GPXUP;3216;09:51:37;0;50	40302;8	71829;0;0;53;
$GPXUP;3216;09:51:38;0;50	40313;8	71843;0;0;55;
$GPXUP;3216;09:51:39;0;50	40323;8	71858;0;0;55;
$GPXUP;3216;09:51:40;0;50	40334;8	71874;0;0;59;
$GPXUP;3216;09:51:41;0;50	40344;8	71891;0;0;61;
$GPXUP;3216;09:51:42;0;50	40355;8	71908;0;0;60;
$GPXUP;3216;09:51:43;0;50	40366;8	71923;0;0;55;
$GPXUP;3216;09:51:44;0;50	40377;8	71934;0;0;51;
$GPXUP;3216;09:51:45;0;50	40388;8	71943;0;0;48;
$GPXUP;3216;09:51:46;0;50	40399;8	71951;0;0;48;
$GPXUP;3216;09:51:47;0;50	40409;8	7196;0;0;48;
$GPXUP;3216;09:51:48;0;50	4042;8	71968;0;0;48;
$GPXUP;3216;09:51:49;0;50	40431;8	71976;0;0;49;
$GPXUP;3216;09:51:50;0;50	40442;8	71986;0;0;51;
$GPXUP;3216;09:51:51;0;50	40452;8	71998;0;0;54;
$GPXUP;3216;09:51:52;0;50	40461;8	72015;0;0;56;
$GPXUP;3216;09:51:53;0;50	40468;8	72034;0;0;57;
$GPXUP;3216;09:51:54;0;50	40474;8	72056;0;0;61;
$GPXUP;3216;09:51:55;0;50	40477;8	7208;0;0;64;
$GPXUP;3216;09:51:56;0;50	4048;8	72106;0;0;66;
$GPXUP;3216;09:51:57;0;50	40483;8	72132;0;0;66;
$GPXUP;3216;09:51:58;0;50	40485;8	72157;0;0;65;
$GPXUP;3216;09:51:59;0;50	4049;8	7218;0;0;60;
$GPXUP;3216;09:52:00;0;50	40495;8	72202;0;0;58;
$GPXUP;3216;09:52:01;0;50	405;8	72224;0;0;61;
$GPXUP;3216;09:52:02;0;50	40503;8	72248;0;0;65;
$GPXUP;3216;09:52:03;0;50	40505;8	72274;0;0;68;
$GPXUP;3216;09:52:04;0;50	40505;8	72302;0;0;73;
$GPXUP;3216;09:52:05;0;50	40504;8	72331;0;0;74;
$GPXUP;3216;09:52:06;0;50	40504;8	7236;0;0;72;
$GPXUP;3216;09:52:07;0;50	40506;8	72388;0;0;69;
$GPXUP;3216;09:52:08;0;50	40509;8	72412;0;0;63;
$GPXUP;3216;09:52:09;0;50	40516;8	72433;0;0;56;
$GPXUP;3216;09:52:10;0;50	40525;8	72449;0;0;54;
$GPXUP;3216;09:52:11;0;50	40534;8	72466;0;0;58;
$GPXUP;3216;09:52:12;0;50	40542;8	72486;0;0;59;
$GPXUP;3216;09:52:13;0;50	40546;8	7251;0;0;65;
$GPXUP;3216;09:52:14;0;50	40546;8	72538;0;0;69;
$GPXUP;3216;09:52:15;0;50	40542;8	72568;0;0;76;
$GPXUP;3216;09:52:16;0;50	40536;8	72597;0;0;76;
$GPXUP;3216;09:52:17;0;50	40526;8	72624;0;0;78;
$GPXUP;3216;09:52:18;0;50	40512;8	72648;0;0;81;
$GPXUP;3216;09:52:19;0;50	40495;8	72671;0;0;84;
$GPXUP;3216;09:52:20;0;50	40478;8	72692;0;0;86;
$GPXUP;3216;09:52:21;0;50	40458;8	7271;0;0;86;
$GPXUP;3216;09:52:22;0;50	40438;8	72722;0;0;84;
$GPXUP;3216;09:52:23;0;50	40418;8	72724;0;0;78;
$GPXUP;3216;09:52:24;0;50	404;8	72718;0;0;69;
$GPXUP;3216;09:52:25;0;50	40385;8	72706;0;0;61;
$GPXUP;3216;09:52:26;0;50	40374;8	72692;0;0;54;
$GPXUP;3216;09:52:27;0;50	40366;8	72677;0;0;44;
$GPXUP;3216;09:52:28;0;50	40366;8	72662;0;0;35;
$GPXUP;3216;09:52:29;0;50	40374;8	72655;0;0;27;
$GPXUP;3216;09:52:30;0;50	4039;8	72657;0;0;40;
$GPXUP;3216;09:52:31;0;50	40406;8	72665;0;0;51;
$GPXUP;3216;09:52:32;0;50	40418;8	72668;0;0;44;
$GPXUP;3216;09:52:33;0;50	40428;8	72665;0;0;38;
$GPXUP;3216;09:52:34;0;50	40432;8	72655;0;0;30;
$GPXUP;3216;09:52:35;0;50	40432;8	7264;0;0;33;
$GPXUP;3216;09:52:36;0;50	40431;8	72624;0;0;37;
$GPXUP;3216;09:52:37;0;50	40426;8	72608;0;0;45;
$GPXUP;3216;09:52:38;0;50	40421;8	72591;0;0;45;
$GPXUP;3216;09:52:39;0;50	40418;8	72574;0;0;42;
$GPXUP;3216;09:52:40;0;50	40415;8	72557;0;0;40;
$GPXUP;3216;09:52:41;0;50	4041;8	72542;0;0;41;
$GPXUP;3216;09:52:42;0;50	40405;8	72529;0;0;37;
$GPXUP;3216;09:52:43;0;50	40403;8	72516;0;0;35;
$GPXUP;3216;09:52:44;0;50	40406;8	72504;0;0;31;
$GPXUP;3216;09:52:45;0;50	4041;8	72495;0;0;30;
$GPXUP;3216;09:52:46;0;50	40417;8	7249;0;0;30;
$GPXUP;3216;09:52:47;0;50	40426;8	7249;0;0;33;
$GPXUP;3216;09:52:48;0;50	40434;8	72493;0;0;34;
$GPXUP;3216;09:52:49;0;50	40443;8	72493;0;0;33;
$GPXUP;3216;09:52:50;0;50	40448;8	72484;0;0;32;
$GPXUP;3216;09:52:51;0;50	40447;8	72467;0;0;35;
$GPXUP;3216;09:52:52;0;50	40439;8	72447;0;0;45;
$GPXUP;3216;09:52:53;0;50	40426;8	72428;0;0;60;
$GPXUP;3216;09:52:54;0;50	40411;8	72413;0;0;64;
$GPXUP;3216;09:52:55;0;50	40396;8	72401;0;0;63;
$GPXUP;3216;09:52:56;0;50	40382;8	72391;0;0;59;
$GPXUP;3216;09:52:57;0;50	40367;8	72382;0;0;61;
$GPXUP;3216;09:52:58;0;50	40352;8	72374;0;0;61;
$GPXUP;3216;09:52:59;0;50	4034;8	72362;0;0;53;
$GPXUP;3216;09:53:00;0;50	40332;8	72347;0;0;48;
$GPXUP;3216;09:53:01;0;50	40327;8	72329;0;0;48;
$GPXUP;3216;09:53:02;0;50	40324;8	72312;0;0;42;
$GPXUP;3216;09:53:03;0;50	40324;8	72296;0;0;38;
$GPXUP;3216;09:53:04;0;50	40324;8	72281;0;0;38;
$GPXUP;3216;09:53:05;0;50	40325;8	72267;0;0;37;
$GPXUP;3216;09:53:06;0;50	40328;8	72253;0;0;36;
$GPXUP;3216;09:53:07;0;50	40332;8	7224;0;0;36;
$GPXUP;3216;09:53:08;0;50	40337;8	72229;0;0;34;
$GPXUP;3216;09:53:09;0;50	40344;8	72221;0;0;31;
$GPXUP;3216;09:53:10;0;50	4035;8	72214;0;0;30;
$GPXUP;3216;09:53:11;0;50	40354;8	72204;0;0;32;
$GPXUP;3216;09:53:12;0;50	40357;8	7219;0;0;39;
$GPXUP;3216;09:53:13;0;50	40361;8	72177;0;0;37;
$GPXUP;3216;09:53:14;0;50	40368;8	72167;0;0;36;
$GPXUP;3216;09:53:15;0;50	40373;8	72155;0;0;36;
$GPXUP;3216;09:53:16;0;50	40375;8	72141;0;0;40;
$GPXUP;3216;09:53:17;0;50	40373;8	72123;0;0;46;
$GPXUP;3216;09:53:18;0;50	40366;8	72103;0;0;55;
$GPXUP;3216;09:53:19;0;50	40358;8	72084;0;0;55;
$GPXUP;3216;09:53:20;0;50	4035;8	72067;0;0;51;
$GPXUP;3216;09:53:21;0;50	40343;8	7205;0;0;46;
$GPXUP;3216;09:53:22;0;50	4034;8	72034;0;0;44;
$GPXUP;3216;09:53:23;0;50	40338;8	72017;0;0;41;
$GPXUP;3216;09:53:24;0;50	40336;8	72001;0;0;40;
$GPXUP;3216;09:53:25;0;50	40332;8	71986;0;0;43;
$GPXUP;3216;09:53:26;0;50	40327;8	71971;0;0;43;
$GPXUP;3216;09:53:27;0;50	40323;8	71956;0;0;40;
$GPXUP;3216;09:53:28;0;50	40319;8	71942;0;0;38;
$GPXUP;3216;09:53:29;0;50	40314;8	71928;0;0;42;
$GPXUP;3216;09:53:30;0;50	40306;8	71915;0;0;46;
$GPXUP;3216;09:53:31;0;50	40298;8	71902;0;0;48;
$GPXUP;3216;09:53:32;0;50	4029;8	71888;0;0;46;
$GPXUP;3216;09:53:33;0;50	40284;8	71873;0;0;43;
$GPXUP;3216;09:53:34;0;50	4028;8	71859;0;0;38;
$GPXUP;3216;09:53:35;0;50	40276;8	71845;0;0;37;
$GPXUP;3216;09:53:36;0;50	40271;8	71832;0;0;44;
$GPXUP;3216;09:53:37;0;50	40261;8	7182;0;0;54;
$GPXUP;3216;09:53:38;0;50	40247;8	71809;0;0;62;
$GPXUP;3216;09:53:39;0;50	4023;8	71802;0;0;69;
$GPXUP;3216;09:53:40;0;50	40211;8	71801;0;0;74;
$GPXUP;3216;09:53:41;0;50	40192;8	71799;0;0;73;
$GPXUP;3216;09:53:42;0;50	40174;8	71798;0;0;70;
$GPXUP;3216;09:53:43;0;50	40156;8	71802;0;0;68;
$GPXUP;3216;09:53:44;0;50	4014;8	71816;0;0;71;
$GPXUP;3216;09:53:45;0;50	40128;8	71839;0;0;71;
$GPXUP;3216;09:53:46;0;50	4012;8	71867;0;0;71;
$GPXUP;3216;09:53:47;0;50	40113;8	71895;0;0;71;
$GPXUP;3216;09:53:48;0;50	40108;8	71922;0;0;66;
$GPXUP;3216;09:53:49;0;50	40108;8	71946;0;0;56;
$GPXUP;3216;09:53:50;0;50	40114;8	71961;0;0;43;
$GPXUP;3216;09:53:51;0;50	40125;8	71964;0;0;31;
$GPXUP;3216;09:53:52;0;50	40134;8	71952;0;0;27;
$GPXUP;3216;09:53:53;0;50	40139;8	71932;0;0;37;
$GPXUP;3216;09:53:54;0;50	40137;8	71912;0;0;38;
$GPXUP;3216;09:53:55;0;50	40126;8	71889;0;0;55;
$GPXUP;3216;09:53:56;0;50	40108;8	71871;0;0;69;
$GPXUP;3216;09:53:57;0;50	40087;8	71861;0;0;78;
$GPXUP;3216;09:53:58;0;50	40066;8	71854;0;0;78;
$GPXUP;3216;09:53:59;0;50	40045;8	71849;0;0;79;
$GPXUP;3216;09:54:00;0;50	40024;8	7185;0;0;81;
$GPXUP;3216;09:54:01;0;50	40003;8	7186;0;0;82;
$GPXUP;3216;09:54:02;0;50	39984;8	71876;0;0;85;
$GPXUP;3216;09:54:03;0;50	39965;8	71895;0;0;87;
$GPXUP;3216;09:54:04;0;50	39946;8	71915;0;0;87;
$GPXUP;3216;09:54:05;0;50	39928;8	71933;0;0;87;
$GPXUP;3216;09:54:06;0;50	39909;8	71952;0;0;86;
$GPXUP;3216;09:54:07;0;50	39893;8	71973;0;0;84;
$GPXUP;3216;09:54:08;0;50	39879;8	71998;0;0;84;
$GPXUP;3216;09:54:09;0;50	39867;8	72026;0;0;84;
$GPXUP;3216;09:54:10;0;50	39855;8	72054;0;0;85;
$GPXUP;3216;09:54:11;0;50	39841;8	72079;0;0;83;
$GPXUP;3216;09:54:12;0;50	39825;8	721;0;0;83;
$GPXUP;3216;09:54:13;0;50	39808;8	72119;0;0;83;
$GPXUP;3216;09:54:14;0;50	39792;8	7214;0;0;85;
$GPXUP;3216;09:54:15;0;50	3978;8	72166;0;0;83;
$GPXUP;3216;09:54:16;0;50	39773;8	72196;0;0;80;
$GPXUP;3216;09:54:17;0;50	39768;8	72227;0;0;78;
$GPXUP;3216;09:54:18;0;50	39764;8	72257;0;0;77;
$GPXUP;3216;09:54:19;0;50	39757;8	72287;0;0;82;
$GPXUP;3216;09:54:20;0;50	3975;8	72318;0;0;85;
$GPXUP;3216;09:54:21;0;50	39743;8	7235;0;0;85;
$GPXUP;3216;09:54:22;0;50	39736;8	7238;0;0;81;
$GPXUP;3216;09:54:23;0;50	39728;8	72409;0;0;78;
$GPXUP;3216;09:54:24;0;50	39718;8	72434;0;0;77;
$GPXUP;3216;09:54:25;0;50	39705;8	72457;0;0;76;
$GPXUP;3216;09:54:26;0;50	39691;8	72475;0;0;72;
$GPXUP;3216;09:54:27;0;50	39674;8	72485;0;0;70;
$GPXUP;3216;09:54:28;0;50	39655;8	72486;0;0;71;
$GPXUP;3216;09:54:29;0;50	39637;8	72484;0;0;68;
$GPXUP;3216;09:54:30;0;50	39621;8	72477;0;0;64;
$GPXUP;3216;09:54:31;0;50	39606;8	72467;0;0;64;
$GPXUP;3216;09:54:32;0;50	39592;8	72454;0;0;58;
$GPXUP;3216;09:54:33;0;50	39583;8	72439;0;0;51;
$GPXUP;3216;09:54:34;0;50	39576;8	72422;0;0;48;
$GPXUP;3216;09:54:35;0;50	39571;8	72404;0;0;48;
$GPXUP;3216;09:54:36;0;50	3957;8	72385;0;0;47;
$GPXUP;3216;09:54:37;0;50	39572;8	72365;0;0;51;
$GPXUP;3216;09:54:38;0;50	39578;8	72346;0;0;48;
$GPXUP;3216;09:54:39;0;50	39586;8	72332;0;0;43;
$GPXUP;3216;09:54:40;0;50	39598;8	72328;0;0;44;
$GPXUP;3216;09:54:41;0;50	39609;8	72322;0;0;43;
$GPXUP;3216;09:54:42;0;50	39619;8	72312;0;0;42;
$GPXUP;3216;09:54:43;0;50	39625;8	72299;0;0;42;
$GPXUP;3216;09:54:44;0;50	39629;8	72282;0;0;47;
$GPXUP;3216;09:54:45;0;50	3963;8	72263;0;0;48;
$GPXUP;3216;09:54:46;0;50	39628;8	72244;0;0;50;
$GPXUP;3216;09:54:47;0;50	39625;8	72225;0;0;50;
$GPXUP;3216;09:54:48;0;50	39619;8	72206;0;0;53;
$GPXUP;3216;09:54:49;0;50	3961;8	72189;0;0;58;
$GPXUP;3216;09:54:50;0;50	39599;8	72173;0;0;63;
$GPXUP;3216;09:54:51;0;50	39588;8	72155;0;0;59;
$GPXUP;3216;09:54:52;0;50	39581;8	72136;0;0;54;
$GPXUP;3216;09:54:53;0;50	39576;8	72118;0;0;49;
$GPXUP;3216;09:54:54;0;50	39575;8	721;0;0;45;
$GPXUP;3216;09:54:55;0;50	39575;8	72082;0;0;45;
$GPXUP;3216;09:54:56;0;50	39575;8	72064;0;0;46;
$GPXUP;3216;09:54:57;0;50	39576;8	72047;0;0;44;
$GPXUP;3216;09:54:58;0;50	39579;8	7203;0;0;44;
$GPXUP;3216;09:54:59;0;50	39583;8	72014;0;0;44;
$GPXUP;3216;09:55:00;0;50	39588;8	71998;0;0;46;
$GPXUP;3216;09:55:01;0;50	39594;8	71982;0;0;48;
$GPXUP;3216;09:55:02;0;50	396;8	71965;0;0;51;
$GPXUP;3216;09:55:03;0;50	39606;8	71946;0;0;55;
$GPXUP;3216;09:55:04;0;50	39609;8	71925;0;0;57;
$GPXUP;3216;09:55:05;0;50	39608;8	71901;0;0;61;
$GPXUP;3216;09:55:06;0;50	39606;8	71877;0;0;60;
$GPXUP;3216;09:55:07;0;50	39604;8	71854;0;0;58;
$GPXUP;3216;09:55:08;0;50	39604;8	71832;0;0;56;
$GPXUP;3216;09:55:09;0;50	39606;8	7181;0;0;54;
$GPXUP;3216;09:55:10;0;50	39608;8	7179;0;0;54;
$GPXUP;3216;09:55:11;0;50	39612;8	71769;0;0;56;
$GPXUP;3216;09:55:12;0;50	39613;8	71746;0;0;60;
$GPXUP;3216;09:55:13;0;50	39612;8	71722;0;0;63;
$GPXUP;3216;09:55:14;0;50	39608;8	71698;0;0;66;
$GPXUP;3216;09:55:15;0;50	396;8	71674;0;0;70;
$GPXUP;3216;09:55:16;0;50	39594;8	71649;0;0;64;
$GPXUP;3216;09:55:17;0;50	39591;8	71626;0;0;59;
$GPXUP;3216;09:55:18;0;50	39591;8	71603;0;0;55;
$GPXUP;3216;09:55:19;0;50	39589;8	71582;0;0;57;
$GPXUP;3216;09:55:20;0;50	39586;8	71559;0;0;62;
$GPXUP;3216;09:55:21;0;50	39579;8	71536;0;0;66;
$GPXUP;3216;09:55:22;0;50	39574;8	71512;0;0;60;
$GPXUP;3216;09:55:23;0;50	39572;8	7149;0;0;56;
$GPXUP;3216;09:55:24;0;50	39575;8	71469;0;0;56;
$GPXUP;3216;09:55:25;0;50	39579;8	71448;0;0;56;
$GPXUP;3216;09:55:26;0;50	39582;8	71427;0;0;57;
$GPXUP;3216;09:55:27;0;50	39583;8	71404;0;0;59;
$GPXUP;3216;09:55:28;0;50	3958;8	7138;0;0;63;
$GPXUP;3216;09:55:29;0;50	39574;8	71357;0;0;66;
$GPXUP;3216;09:55:30;0;50	39563;8	71332;0;0;77;
$GPXUP;3216;09:55:31;0;50	39551;8	71309;0;0;76;
$GPXUP;3216;09:55:32;0;50	39538;8	71286;0;0;74;
$GPXUP;3216;09:55:33;0;50	39528;8	71264;0;0;69;
$GPXUP;3216;09:55:34;0;50	39519;8	71242;0;0;64;
$GPXUP;3216;09:55:35;0;50	39513;8	7122;0;0;61;
$GPXUP;3216;09:55:36;0;50	39508;8	71199;0;0;58;
$GPXUP;3216;09:55:37;0;50	39505;8	71178;0;0;51;
$GPXUP;3216;09:55:38;0;50	39505;8	71159;0;0;50;
$GPXUP;3216;09:55:39;0;50	39505;8	71139;0;0;52;
$GPXUP;3216;09:55:40;0;50	39502;8	71118;0;0;57;
$GPXUP;3216;09:55:41;0;50	39499;8	71097;0;0;54;
$GPXUP;3216;09:55:42;0;50	39498;8	71077;0;0;48;
$GPXUP;3216;09:55:43;0;50	39498;8	71059;0;0;45;
$GPXUP;3216;09:55:44;0;50	39499;8	71041;0;0;46;
$GPXUP;3216;09:55:45;0;50	39498;8	71023;0;0;47;
$GPXUP;3216;09:55:46;0;50	39498;8	71005;0;0;46;
$GPXUP;3216;09:55:47;0;50	395;8	70989;0;0;40;
$GPXUP;3216;09:55:48;0;50	39505;8	70977;0;0;36;
$GPXUP;3216;09:55:49;0;50	39514;8	70971;0;0;34;
$GPXUP;3216;09:55:50;0;50	39524;8	70975;0;0;40;
$GPXUP;3216;09:55:51;0;50	39536;8	70986;0;0;47;
$GPXUP;3216;09:55:52;0;50	39547;8	71;0;0;52;
$GPXUP;3216;09:55:53;0;50	39558;8	71011;0;0;47;
$GPXUP;3216;09:55:54;0;50	39569;8	71015;0;0;40;
$GPXUP;3216;09:55:55;0;50	39578;8	71012;0;0;37;
$GPXUP;3216;09:55:56;0;50	39587;8	71008;0;0;35;
$GPXUP;3216;09:55:57;0;50	39596;8	71004;0;0;35;
$GPXUP;3216;09:55:58;0;50	39605;8	71003;0;0;37;
$GPXUP;3216;09:55:59;0;50	39614;8	71006;0;0;41;
$GPXUP;3216;09:56:00;0;50	39624;8	71014;0;0;44;
$GPXUP;3216;09:56:01;0;50	39632;8	71028;0;0;50;
$GPXUP;3216;09:56:02;0;50	3964;8	71047;0;0;59;
$GPXUP;3216;09:56:03;0;50	39645;8	7107;0;0;63;
$GPXUP;3216;09:56:04;0;50	3965;8	71094;0;0;63;
$GPXUP;3216;09:56:05;0;50	39656;8	71117;0;0;61;
$GPXUP;3216;09:56:06;0;50	39662;8	7114;0;0;65;
$GPXUP;3216;09:56:07;0;50	39666;8	71166;0;0;68;
$GPXUP;3216;09:56:08;0;50	39667;8	71193;0;0;70;
$GPXUP;3216;09:56:09;0;50	39669;8	7122;0;0;68;
$GPXUP;3216;09:56:10;0;50	39674;8	71246;0;0;68;
$GPXUP;3216;09:56:11;0;50	39677;8	71272;0;0;69;
$GPXUP;3216;09:56:12;0;50	39674;8	71302;0;0;74;
$GPXUP;3216;09:56:13;0;50	39664;8	71334;0;0;83;
$GPXUP;3216;09:56:14;0;50	39653;8	71365;0;0;85;
$GPXUP;3216;09:56:15;0;50	39642;8	71395;0;0;85;
$GPXUP;3216;09:56:16;0;50	39635;8	71427;0;0;83;
$GPXUP;3216;09:56:17;0;50	3963;8	71459;0;0;82;
$GPXUP;3216;09:56:18;0;50	39622;8	7149;0;0;84;
$GPXUP;3216;09:56:19;0;50	39612;8	71519;0;0;85;
$GPXUP;3216;09:56:20;0;50	396;8	71546;0;0;85;
$GPXUP;3216;09:56:21;0;50	39586;8	71572;0;0;84;
$GPXUP;3216;09:56:22;0;50	39572;8	71598;0;0;84;
$GPXUP;3216;09:56:23;0;50	3956;8	71625;0;0;84;
$GPXUP;3216;09:56:24;0;50	39547;8	71652;0;0;85;
$GPXUP;3216;09:56:25;0;50	39535;8	7168;0;0;86;
$GPXUP;3216;09:56:26;0;50	39522;8	71708;0;0;85;
$GPXUP;3216;09:56:27;0;50	39508;8	71732;0;0;84;
$GPXUP;3216;09:56:28;0;50	39493;8	71754;0;0;82;
$GPXUP;3216;09:56:29;0;50	39477;8	71775;0;0;83;
$GPXUP;3216;09:56:30;0;50	39462;8	71797;0;0;82;
$GPXUP;3216;09:56:31;0;50	39447;8	7182;0;0;81;
$GPXUP;3216;09:56:32;0;50	39435;8	71846;0;0;81;
$GPXUP;3216;09:56:33;0;50	39424;8	71872;0;0;81;
$GPXUP;3216;09:56:34;0;50	39412;8	71899;0;0;82;
$GPXUP;3216;09:56:35;0;50	394;8	71924;0;0;81;
$GPXUP;3216;09:56:36;0;50	39387;8	71949;0;0;80;
$GPXUP;3216;09:56:37;0;50	39377;8	71975;0;0;78;
$GPXUP;3216;09:56:38;0;50	39368;8	72001;0;0;77;
$GPXUP;3216;09:56:39;0;50	39358;8	72028;0;0;79;
$GPXUP;3216;09:56:40;0;50	39346;8	72053;0;0;81;
$GPXUP;3216;09:56:41;0;50	39333;8	72078;0;0;81;
$GPXUP;3216;09:56:42;0;50	39319;8	721;0;0;83;
$GPXUP;3216;09:56:43;0;50	39303;8	72124;0;0;86;
$GPXUP;3216;09:56:44;0;50	39286;8	72152;0;0;96;
$GPXUP;3216;09:56:45;0;50	39273;8	72186;0;0;96;
$GPXUP;3216;09:56:46;0;50	39264;8	72222;0;0;92;
$GPXUP;3216;09:56:47;0;50	39259;8	72257;0;0;85;
$GPXUP;3216;09:56:48;0;50	39254;8	72289;0;0;82;
$GPXUP;3216;09:56:49;0;50	39248;8	72321;0;0;83;
$GPXUP;3216;09:56:50;0;50	3924;8	72352;0;0;89;
$GPXUP;3216;09:56:51;0;50	3923;8	72383;0;0;86;
$GPXUP;3216;09:56:52;0;50	3922;8	72413;0;0;82;
$GPXUP;3216;09:56:53;0;50	39209;8	72439;0;0;79;
$GPXUP;3216;09:56:54;0;50	39195;8	7246;0;0;76;
$GPXUP;3216;09:56:55;0;50	39178;8	72474;0;0;74;
$GPXUP;3216;09:56:56;0;50	3916;8	72484;0;0;73;
$GPXUP;3216;09:56:57;0;50	39143;8	72496;0;0;74;
$GPXUP;3216;09:56:58;0;50	39128;8	72512;0;0;75;
$GPXUP;3216;09:56:59;0;50	39114;8	72531;0;0;75;
$GPXUP;3216;09:57:00;0;50	391;8	72551;0;0;76;
$GPXUP;3216;09:57:01;0;50	39085;8	72571;0;0;79;
$GPXUP;3216;09:57:02;0;50	39072;8	72593;0;0;77;
$GPXUP;3216;09:57:03;0;50	39062;8	72618;0;0;75;
$GPXUP;3216;09:57:04;0;50	39054;8	72644;0;0;74;
$GPXUP;3216;09:57:05;0;50	39046;8	72671;0;0;73;
$GPXUP;3216;09:57:06;0;50	39037;8	72695;0;0;74;
$GPXUP;3216;09:57:07;0;50	39026;8	72718;0;0;74;
$GPXUP;3216;09:57:08;0;50	39014;8	7274;0;0;74;
$GPXUP;3216;09:57:09;0;50	39002;8	72762;0;0;74;
$GPXUP;3216;09:57:10;0;50	3899;8	72786;0;0;77;
$GPXUP;3216;09:57:11;0;50	38977;8	72808;0;0;76;
$GPXUP;3216;09:57:12;0;50	38962;8	72826;0;0;74;
$GPXUP;3216;09:57:13;0;50	38946;8	72833;0;0;67;
$GPXUP;3216;09:57:14;0;50	38926;8	72826;0;0;71;
$GPXUP;3216;09:57:15;0;50	38905;8	72824;0;0;80;
$GPXUP;3216;09:57:16;0;50	38884;8	72823;0;0;78;
$GPXUP;3216;09:57:17;0;50	38864;8	72826;0;0;76;
$GPXUP;3216;09:57:18;0;50	38846;8	7283;0;0;75;
$GPXUP;3216;09:57:19;0;50	38827;8	72837;0;0;74;
$GPXUP;3216;09:57:20;0;50	38809;8	72844;0;0;74;
$GPXUP;3216;09:57:21;0;50	3879;8	72849;0;0;75;
$GPXUP;3216;09:57:22;0;50	38772;8	7285;0;0;74;
$GPXUP;3216;09:57:23;0;50	38754;8	72844;0;0;72;
$GPXUP;3216;09:57:24;0;50	38737;8	72833;0;0;71;
$GPXUP;3216;09:57:25;0;50	38721;8	72822;0;0;68;
$GPXUP;3216;09:57:26;0;50	38707;8	72808;0;0;64;
$GPXUP;3216;09:57:27;0;50	38696;8	72792;0;0;57;
$GPXUP;3216;09:57:28;0;50	38691;8	72773;0;0;48;
$GPXUP;3216;09:57:29;0;50	3869;8	72754;0;0;42;
$GPXUP;3216;09:57:30;0;50	38687;8	72738;0;0;40;
$GPXUP;3216;09:57:31;0;50	3868;8	72725;0;0;43;
$GPXUP;3216;09:57:32;0;50	38666;8	72716;0;0;53;
$GPXUP;3216;09:57:33;0;50	38649;8	72713;0;0;66;
$GPXUP;3216;09:57:34;0;50	38631;8	7271;0;0;68;
$GPXUP;3216;09:57:35;0;50	38613;8	72708;0;0;71;
$GPXUP;3216;09:57:36;0;50	38594;8	7271;0;0;76;
$GPXUP;3216;09:57:37;0;50	38575;8	72715;0;0;78;
$GPXUP;3216;09:57:38;0;50	38555;8	72722;0;0;78;
$GPXUP;3216;09:57:39;0;50	38536;8	72727;0;0;79;
$GPXUP;3216;09:57:40;0;50	38516;8	72729;0;0;77;
$GPXUP;3216;09:57:41;0;50	38497;8	7273;0;0;75;
$GPXUP;3216;09:57:42;0;50	38478;8	72732;0;0;77;
$GPXUP;3216;09:57:43;0;50	38459;8	72736;0;0;76;
$GPXUP;3216;09:57:44;0;50	3844;8	72739;0;0;77;
$GPXUP;3216;09:57:45;0;50	3842;8	72742;0;0;77;
$GPXUP;3216;09:57:46;0;50	38401;8	72746;0;0;77;
$GPXUP;3216;09:57:47;0;50	38382;8	7275;0;0;77;
$GPXUP;3216;09:57:48;0;50	38363;8	72752;0;0;75;
$GPXUP;3216;09:57:49;0;50	38344;8	72754;0;0;77;
$GPXUP;3216;09:57:50;0;50	38325;8	72756;0;0;77;
$GPXUP;3216;09:57:51;0;50	38305;8	72757;0;0;80;
$GPXUP;3216;09:57:52;0;50	38285;8	72762;0;0;81;
$GPXUP;3216;09:57:53;0;50	38264;8	72773;0;0;87;
$GPXUP;3216;09:57:54;0;50	38243;8	72791;0;0;93;
$GPXUP;3216;09:57:55;0;50	38223;8	72809;0;0;91;
$GPXUP;3216;09:57:56;0;50	38203;8	72824;0;0;86;
$GPXUP;3216;09:57:57;0;50	38183;8	72835;0;0;84;
$GPXUP;3216;09:57:58;0;50	38162;8	72841;0;0;84;
$GPXUP;3216;09:57:59;0;50	38142;8	72845;0;0;82;
$GPXUP;3216;09:58:00;0;50	38122;8	72848;0;0;81;
$GPXUP;3216;09:58:01;0;50	38102;8	72852;0;0;80;
$GPXUP;3216;09:58:02;0;50	38082;8	72853;0;0;81;
$GPXUP;3216;09:58:03;0;50	38061;8	72858;0;0;83;
$GPXUP;3216;09:58:04;0;50	38041;8	72866;0;0;84;
$GPXUP;3216;09:58:05;0;50	38021;8	72875;0;0;83;
$GPXUP;3216;09:58:06;0;50	38;8	72882;0;0;83;
$GPXUP;3216;09:58:07;0;50	3798;8	72889;0;0;84;
$GPXUP;3216;09:58:08;0;50	3796;8	72895;0;0;84;
$GPXUP;3216;09:58:09;0;50	37939;8	72901;0;0;85;
$GPXUP;3216;09:58:10;0;50	37918;8	72908;0;0;85;
$GPXUP;3216;09:58:11;0;50	37898;8	72918;0;0;85;
$GPXUP;3216;09:58:12;0;50	37877;8	72929;0;0;85;
$GPXUP;3216;09:58:13;0;50	37858;8	72942;0;0;84;
$GPXUP;3216;09:58:14;0;50	3784;8	72958;0;0;84;
$GPXUP;3216;09:58:15;0;50	37822;8	72977;0;0;85;
$GPXUP;3216;09:58:16;0;50	37805;8	72998;0;0;89;
$GPXUP;3216;09:58:17;0;50	37788;8	73021;0;0;91;
$GPXUP;3216;09:58:18;0;50	37771;8	73044;0;0;90;
$GPXUP;3216;09:58:19;0;50	37754;8	73068;0;0;89;
$GPXUP;3216;09:58:20;0;50	37738;8	73091;0;0;87;
$GPXUP;3216;09:58:21;0;50	37724;8	73116;0;0;85;
$GPXUP;3216;09:58:22;0;50	3771;8	73142;0;0;85;
$GPXUP;3216;09:58:23;0;50	37696;8	73166;0;0;86;
$GPXUP;3216;09:58:24;0;50	3768;8	7319;0;0;86;
$GPXUP;3216;09:58:25;0;50	37664;8	73212;0;0;85;
$GPXUP;3216;09:58:26;0;50	37647;8	73231;0;0;85;
$GPXUP;3216;09:58:27;0;50	37629;8	7325;0;0;85;
$GPXUP;3216;09:58:28;0;50	37611;8	73266;0;0;84;
$GPXUP;3216;09:58:29;0;50	37593;8	73282;0;0;81;
$GPXUP;3216;09:58:30;0;50	37575;8	73293;0;0;77;
$GPXUP;3216;09:58:31;0;50	37556;8	733;0;0;76;
$GPXUP;3216;09:58:32;0;50	37537;8	73305;0;0;77;
$GPXUP;3216;09:58:33;0;50	37518;8	73312;0;0;82;
$GPXUP;3216;09:58:34;0;50	37498;8	73324;0;0;85;
$GPXUP;3216;09:58:35;0;50	37479;8	73339;0;0;88;
$GPXUP;3216;09:58:36;0;50	37461;8	73361;0;0;91;
$GPXUP;3216;09:58:37;0;50	37445;8	73388;0;0;94;
$GPXUP;3216;09:58:38;0;50	37428;8	73413;0;0;94;
$GPXUP;3216;09:58:39;0;50	3741;8	73436;0;0;92;
$GPXUP;3216;09:58:40;0;50	37391;8	73455;0;0;87;
$GPXUP;3216;09:58:41;0;50	37372;8	73469;0;0;82;
$GPXUP;3216;09:58:42;0;50	37353;8	73478;0;0;80;
$GPXUP;3216;09:58:43;0;50	37333;8	73484;0;0;78;
$GPXUP;3216;09:58:44;0;50	37314;8	73491;0;0;80;
$GPXUP;3216;09:58:45;0;50	37295;8	735;0;0;83;
$GPXUP;3216;09:58:46;0;50	37275;8	73508;0;0;82;
$GPXUP;3216;09:58:47;0;50	37255;8	73513;0;0;80;
$GPXUP;3216;09:58:48;0;50	37236;8	73512;0;0;76;
$GPXUP;3216;09:58:49;0;50	37219;8	73503;0;0;68;
$GPXUP;3216;09:58:50;0;50	37202;8	73493;0;0;72;
$GPXUP;3216;09:58:51;0;50	37184;8	73486;0;0;75;
$GPXUP;3216;09:58:52;0;50	37164;8	73485;0;0;82;
$GPXUP;3216;09:58:53;0;50	37142;8	7349;0;0;89;
$GPXUP;3216;09:58:54;0;50	37118;8	73501;0;0;96;
$GPXUP;3216;09:58:55;0;50	37096;8	73516;0;0;97;
$GPXUP;3216;09:58:56;0;50	37074;8	73535;0;0;95;
$GPXUP;3216;09:58:57;0;50	37054;8	73554;0;0;92;
$GPXUP;3216;09:58:58;0;50	37034;8	73574;0;0;91;
$GPXUP;3216;09:58:59;0;50	37015;8	73591;0;0;88;
$GPXUP;3216;09:59:00;0;50	36995;8	73604;0;0;83;
$GPXUP;3216;09:59:01;0;50	36976;8	73613;0;0;79;
$GPXUP;3216;09:59:02;0;50	36957;8	73622;0;0;78;
$GPXUP;3216;09:59:03;0;50	36938;8	73633;0;0;82;
$GPXUP;3216;09:59:04;0;50	36919;8	73649;0;0;88;
$GPXUP;3216;09:59:05;0;50	369;8	73665;0;0;91;
$GPXUP;3216;09:59:06;0;50	3688;8	73682;0;0;88;
$GPXUP;3216;09:59:07;0;50	36861;8	73695;0;0;82;
$GPXUP;3216;09:59:08;0;50	36842;8	73705;0;0;78;
$GPXUP;3216;09:59:09;0;50	36823;8	7371;0;0;75;
$GPXUP;3216;09:59:10;0;50	36805;8	7371;0;0;75;
$GPXUP;3216;09:59:11;0;50	36787;8	73704;0;0;71;
$GPXUP;3216;09:59:12;0;50	36772;8	73691;0;0;65;
$GPXUP;3216;09:59:13;0;50	3676;8	73674;0;0;63;
$GPXUP;3216;09:59:14;0;50	36748;8	73658;0;0;65;
$GPXUP;3216;09:59:15;0;50	36732;8	73646;0;0;70;
$GPXUP;3216;09:59:16;0;50	36717;8	73634;0;0;71;
$GPXUP;3216;09:59:17;0;50	36702;8	73622;0;0;63;
$GPXUP;3216;09:59:18;0;50	36688;8	73611;0;0;63;
$GPXUP;3216;09:59:19;0;50	36676;8	73598;0;0;60;
$GPXUP;3216;09:59:20;0;50	36668;8	7358;0;0;51;
$GPXUP;3216;09:59:21;0;50	36667;8	7356;0;0;48;
$GPXUP;3216;09:59:22;0;50	36672;8	73542;0;0;41;
$GPXUP;3216;09:59:23;0;50	36683;8	73533;0;0;39;
$GPXUP;3216;09:59:24;0;50	36697;8	73533;0;0;42;
$GPXUP;3216;09:59:25;0;50	3671;8	73543;0;0;40;
$GPXUP;3216;09:59:26;0;50	36718;8	73568;0;0;53;
$GPXUP;3216;09:59:27;0;50	36721;8	73601;0;0;66;
$GPXUP;3216;09:59:28;0;50	36719;8	73634;0;0;68;
$GPXUP;3216;09:59:29;0;50	36714;8	73662;0;0;68;
$GPXUP;3216;09:59:30;0;50	36705;8	73688;0;0;69;
$GPXUP;3216;09:59:31;0;50	36691;8	73708;0;0;68;
$GPXUP;3216;09:59:32;0;50	36673;8	73718;0;0;69;
$GPXUP;3216;09:59:33;0;50	36652;8	73717;0;0;74;
$GPXUP;3216;09:59:34;0;50	36632;8	7372;0;0;75;
$GPXUP;3216;09:59:35;0;50	36613;8	73727;0;0;72;
$GPXUP;3216;09:59:36;0;50	36596;8	73736;0;0;69;
$GPXUP;3216;09:59:37;0;50	3658;8	73745;0;0;67;
$GPXUP;3216;09:59:38;0;50	36564;8	73749;0;0;61;
$GPXUP;3216;09:59:39;0;50	3655;8	73742;0;0;55;
$GPXUP;3216;09:59:40;0;50	36542;8	73726;0;0;41;
$GPXUP;3216;09:59:41;0;50	36542;8	73704;0;0;42;
$GPXUP;3216;09:59:42;0;50	36548;8	73683;0;0;39;
$GPXUP;3216;09:59:43;0;50	36555;8	7367;0;0;33;
$GPXUP;3216;09:59:44;0;50	36564;8	73665;0;0;34;
$GPXUP;3216;09:59:45;0;50	36574;8	73668;0;0;36;
$GPXUP;3216;09:59:46;0;50	36582;8	7368;0;0;37;
$GPXUP;3216;09:59:47;0;50	36587;8	73699;0;0;42;
$GPXUP;3216;09:59:48;0;50	36588;8	73724;0;0;55;
$GPXUP;3216;09:59:49;0;50	36588;8	73748;0;0;60;
$GPXUP;3216;09:59:50;0;50	36583;8	73774;0;0;65;
$GPXUP;3216;09:59:51;0;50	36574;8	73795;0;0;64;
$GPXUP;3216;09:59:52;0;50	36558;8	7381;0;0;66;
$GPXUP;3216;09:59:53;0;50	36539;8	73819;0;0;70;
$GPXUP;3216;09:59:54;0;50	3652;8	73822;0;0;68;
$GPXUP;3216;09:59:55;0;50	36504;8	73817;0;0;64;
$GPXUP;3216;09:59:56;0;50	36491;8	73803;0;0;54;
$GPXUP;3216;09:59:57;0;50	36484;8	73782;0;0;48;
$GPXUP;3216;09:59:58;0;50	36483;8	73761;0;0;44;
$GPXUP;3216;09:59:59;0;50	36487;8	73742;0;0;43;
$GPXUP;3216;10:00:00;0;50	36493;8	73728;0;0;39;
$GPXUP;3216;10:00:01;0;50	36503;8	7372;0;0;38;
$GPXUP;3216;10:00:02;0;50	36515;8	73721;0;0;45;
$GPXUP;3216;10:00:03;0;50	36527;8	73718;0;0;43;
$GPXUP;3216;10:00:04;0;50	36537;8	73711;0;0;42;
$GPXUP;3216;10:00:05;0;50	36546;8	73701;0;0;44;
$GPXUP;3216;10:00:06;0;50	36554;8	73689;0;0;42;
$GPXUP;3216;10:00:07;0;50	36557;8	73675;0;0;37;
$GPXUP;3216;10:00:08;0;50	3655;8	7366;0;0;38;
$GPXUP;3216;10:00:09;0;50	36532;8	73654;0;0;51;
$GPXUP;3216;10:00:10;0;50	36508;8	73656;0;0;69;
$GPXUP;3216;10:00:11;0;50	36486;8	73658;0;0;73;
$GPXUP;3216;10:00:12;0;50	36464;8	7366;0;0;77;
$GPXUP;3216;10:00:13;0;50	36443;8	73659;0;0;79;
$GPXUP;3216;10:00:14;0;50	36422;8	73655;0;0;78;
$GPXUP;3216;10:00:15;0;50	36401;8	73651;0;0;81;
$GPXUP;3216;10:00:16;0;50	3638;8	7365;0;0;83;
$GPXUP;3216;10:00:17;0;50	36358;8	73649;0;0;84;
$GPXUP;3216;10:00:18;0;50	36336;8	73651;0;0;86;
$GPXUP;3216;10:00:19;0;50	36314;8	73655;0;0;88;
$GPXUP;3216;10:00:20;0;50	36292;8	73658;0;0;88;
$GPXUP;3216;10:00:21;0;50	3627;8	7366;0;0;88;
$GPXUP;3216;10:00:22;0;50	36247;8	73665;0;0;90;
$GPXUP;3216;10:00:23;0;50	36225;8	73674;0;0;92;
$GPXUP;3216;10:00:24;0;50	36202;8	73686;0;0;92;
$GPXUP;3216;10:00:25;0;50	36181;8	73697;0;0;91;
$GPXUP;3216;10:00:26;0;50	36159;8	73708;0;0;88;
$GPXUP;3216;10:00:27;0;50	36138;8	73719;0;0;87;
$GPXUP;3216;10:00:28;0;50	36117;8	73725;0;0;84;
$GPXUP;3216;10:00:29;0;50	36097;8	73725;0;0;82;
$GPXUP;3216;10:00:30;0;50	36076;8	73723;0;0;81;
$GPXUP;3216;10:00:31;0;50	36056;8	73722;0;0;82;
$GPXUP;3216;10:00:32;0;50	36035;8	73723;0;0;84;
$GPXUP;3216;10:00:33;0;50	36014;8	73724;0;0;83;
$GPXUP;3216;10:00:34;0;50	35993;8	73724;0;0;82;
$GPXUP;3216;10:00:35;0;50	35972;8	73725;0;0;84;
$GPXUP;3216;10:00:36;0;50	35951;8	73732;0;0;90;
$GPXUP;3216;10:00:37;0;50	35929;8	73739;0;0;90;
$GPXUP;3216;10:00:38;0;50	35907;8	73742;0;0;90;
$GPXUP;3216;10:00:39;0;50	35885;8	7374;0;0;87;
$GPXUP;3216;10:00:40;0;50	35864;8	73732;0;0;86;
$GPXUP;3216;10:00:41;0;50	35843;8	73724;0;0;87;
$GPXUP;3216;10:00:42;0;50	35822;8	73718;0;0;87;
$GPXUP;3216;10:00:43;0;50	358;8	73714;0;0;86;
$GPXUP;3216;10:00:44;0;50	35779;8	73714;0;0;85;
$GPXUP;3216;10:00:45;0;50	35757;8	73719;0;0;88;
$GPXUP;3216;10:00:46;0;50	35736;8	73722;0;0;85;
$GPXUP;3216;10:00:47;0;50	35715;8	73719;0;0;83;
$GPXUP;3216;10:00:48;0;50	35694;8	73712;0;0;87;
$GPXUP;3216;10:00:49;0;50	35673;8	73703;0;0;87;
$GPXUP;3216;10:00:50;0;50	35653;8	73694;0;0;82;
$GPXUP;3216;10:00:51;0;50	35634;8	73684;0;0;76;
$GPXUP;3216;10:00:52;0;50	35617;8	73672;0;0;74;
$GPXUP;3216;10:00:53;0;50	35602;8	73658;0;0;68;
$GPXUP;3216;10:00:54;0;50	35588;8	73644;0;0;68;
$GPXUP;3216;10:00:55;0;50	35572;8	73634;0;0;69;
$GPXUP;3216;10:00:56;0;50	35556;8	73628;0;0;68;
$GPXUP;3216;10:00:57;0;50	35537;8	73628;0;0;74;
$GPXUP;3216;10:00:58;0;50	35519;8	73625;0;0;73;
$GPXUP;3216;10:00:59;0;50	35504;8	73616;0;0;65;
$GPXUP;3216;10:01:00;0;50	35493;8	73598;0;0;58;
$GPXUP;3216;10:01:01;0;50	35486;8	73577;0;0;54;
$GPXUP;3216;10:01:02;0;50	35483;8	73556;0;0;49;
$GPXUP;3216;10:01:03;0;50	3548;8	73537;0;0;49;
$GPXUP;3216;10:01:04;0;50	35477;8	73518;0;0;46;
$GPXUP;3216;10:01:05;0;50	35477;8	73501;0;0;41;
$GPXUP;3216;10:01:06;0;50	35478;8	73485;0;0;38;
$GPXUP;3216;10:01:07;0;50	35481;8	73472;0;0;34;
$GPXUP;3216;10:01:08;0;50	35487;8	73461;0;0;36;
$GPXUP;3216;10:01:09;0;50	35494;8	7345;0;0;41;
$GPXUP;3216;10:01:10;0;50	35502;8	7344;0;0;41;
$GPXUP;3216;10:01:11;0;50	35512;8	73433;0;0;42;
$GPXUP;3216;10:01:12;0;50	35523;8	73432;0;0;46;
$GPXUP;3216;10:01:13;0;50	35536;8	73438;0;0;51;
$GPXUP;3216;10:01:14;0;50	35547;8	73451;0;0;56;
$GPXUP;3216;10:01:15;0;50	35557;8	73472;0;0;60;
$GPXUP;3216;10:01:16;0;50	35562;8	735;0;0;63;
$GPXUP;3216;10:01:17;0;50	3556;8	73531;0;0;65;
$GPXUP;3216;10:01:18;0;50	35551;8	73563;0;0;75;
$GPXUP;3216;10:01:19;0;50	35536;8	73592;0;0;82;
$GPXUP;3216;10:01:20;0;50	35518;8	73617;0;0;86;
$GPXUP;3216;10:01:21;0;50	355;8	73639;0;0;85;
$GPXUP;3216;10:01:22;0;50	35482;8	73657;0;0;81;
$GPXUP;3216;10:01:23;0;50	35462;8	73668;0;0;78;
$GPXUP;3216;10:01:24;0;50	35443;8	73673;0;0;73;
$GPXUP;3216;10:01:25;0;50	35424;8	7367;0;0;73;
$GPXUP;3216;10:01:26;0;50	35406;8	73666;0;0;74;
$GPXUP;3216;10:01:27;0;50	35386;8	7366;0;0;76;
$GPXUP;3216;10:01:28;0;50	35368;8	73652;0;0;72;
$GPXUP;3216;10:01:29;0;50	35351;8	73641;0;0;75;
$GPXUP;3216;10:01:30;0;50	35331;8	73632;0;0;83;
$GPXUP;3216;10:01:31;0;50	3531;8	73625;0;0;86;
$GPXUP;3216;10:01:32;0;50	35288;8	7362;0;0;85;
$GPXUP;3216;10:01:33;0;50	35266;8	73617;0;0;83;
$GPXUP;3216;10:01:34;0;50	35245;8	73619;0;0;88;
$GPXUP;3216;10:01:35;0;50	35222;8	73627;0;0;92;
$GPXUP;3216;10:01:36;0;50	35199;8	7364;0;0;97;
$GPXUP;3216;10:01:37;0;50	35177;8	73655;0;0;94;
$GPXUP;3216;10:01:38;0;50	35154;8	73666;0;0;92;
$GPXUP;3216;10:01:39;0;50	35132;8	73675;0;0;90;
$GPXUP;3216;10:01:40;0;50	3511;8	73683;0;0;87;
$GPXUP;3216;10:01:41;0;50	35089;8	73692;0;0;86;
$GPXUP;3216;10:01:42;0;50	35068;8	73699;0;0;84;
$GPXUP;3216;10:01:43;0;50	35048;8	73704;0;0;84;
$GPXUP;3216;10:01:44;0;50	35027;8	73708;0;0;83;
$GPXUP;3216;10:01:45;0;50	35006;8	73709;0;0;82;
$GPXUP;3216;10:01:46;0;50	34986;8	73711;0;0;82;
$GPXUP;3216;10:01:47;0;50	34966;8	73716;0;0;82;
$GPXUP;3216;10:01:48;0;50	34946;8	73726;0;0;83;
$GPXUP;3216;10:01:49;0;50	34926;8	73738;0;0;84;
$GPXUP;3216;10:01:50;0;50	34907;8	73752;0;0;84;
$GPXUP;3216;10:01:51;0;50	34889;8	73768;0;0;84;
$GPXUP;3216;10:01:52;0;50	34872;8	73789;0;0;86;
$GPXUP;3216;10:01:53;0;50	34858;8	73815;0;0;90;
$GPXUP;3216;10:01:54;0;50	34848;8	73848;0;0;88;
$GPXUP;3216;10:01:55;0;50	34839;8	73879;0;0;85;
$GPXUP;3216;10:01:56;0;50	3483;8	73909;0;0;80;
$GPXUP;3216;10:01:57;0;50	3482;8	73936;0;0;78;
$GPXUP;3216;10:01:58;0;50	34809;8	7396;0;0;75;
$GPXUP;3216;10:01:59;0;50	34795;8	7398;0;0;75;
$GPXUP;3216;10:02:00;0;50	34778;8	73995;0;0;76;
$GPXUP;3216;10:02:01;0;50	34762;8	74011;0;0;77;
$GPXUP;3216;10:02:02;0;50	34747;8	7403;0;0;77;
$GPXUP;3216;10:02:03;0;50	34734;8	74052;0;0;78;
$GPXUP;3216;10:02:04;0;50	34718;8	74074;0;0;83;
$GPXUP;3216;10:02:05;0;50	347;8	74093;0;0;91;
$GPXUP;3216;10:02:06;0;50	3468;8	7411;0;0;90;
$GPXUP;3216;10:02:07;0;50	3466;8	74125;0;0;88;
$GPXUP;3216;10:02:08;0;50	3464;8	74137;0;0;84;
$GPXUP;3216;10:02:09;0;50	3462;8	74146;0;0;79;
$GPXUP;3216;10:02:10;0;50	34601;8	74148;0;0;76;
$GPXUP;3216;10:02:11;0;50	34582;8	74142;0;0;71;
$GPXUP;3216;10:02:12;0;50	34564;8	74131;0;0;76;
$GPXUP;3216;10:02:13;0;50	34545;8	74122;0;0;79;
$GPXUP;3216;10:02:14;0;50	34525;8	74119;0;0;81;
$GPXUP;3216;10:02:15;0;50	34504;8	74119;0;0;82;
$GPXUP;3216;10:02:16;0;50	34484;8	74116;0;0;80;
$GPXUP;3216;10:02:17;0;50	34465;8	74108;0;0;80;
$GPXUP;3216;10:02:18;0;50	34446;8	74095;0;0;78;
$GPXUP;3216;10:02:19;0;50	3443;8	74079;0;0;77;
$GPXUP;3216;10:02:20;0;50	34415;8	74059;0;0;76;
$GPXUP;3216;10:02:21;0;50	34402;8	74036;0;0;74;
$GPXUP;3216;10:02:22;0;50	34392;8	74012;0;0;72;
$GPXUP;3216;10:02:23;0;50	34383;8	73987;0;0;73;
$GPXUP;3216;10:02:24;0;50	34374;8	7396;0;0;76;
$GPXUP;3216;10:02:25;0;50	34362;8	73936;0;0;80;
$GPXUP;3216;10:02:26;0;50	34349;8	73911;0;0;82;
$GPXUP;3216;10:02:27;0;50	34337;8	73886;0;0;77;
$GPXUP;3216;10:02:28;0;50	34327;8	7386;0;0;79;
$GPXUP;3216;10:02:29;0;50	34315;8	73834;0;0;83;
$GPXUP;3216;10:02:30;0;50	34301;8	73811;0;0;81;
$GPXUP;3216;10:02:31;0;50	34287;8	73789;0;0;75;
$GPXUP;3216;10:02:32;0;50	34273;8	73769;0;0;75;
$GPXUP;3216;10:02:33;0;50	34257;8	73752;0;0;75;
$GPXUP;3216;10:02:34;0;50	34239;8	7374;0;0;78;
$GPXUP;3216;10:02:35;0;50	34218;8	73734;0;0;85;
$GPXUP;3216;10:02:36;0;50	34196;8	73729;0;0;87;
$GPXUP;3216;10:02:37;0;50	34173;8	73726;0;0;88;
$GPXUP;3216;10:02:38;0;50	34151;8	73722;0;0;87;
$GPXUP;3216;10:02:39;0;50	34129;8	7372;0;0;87;
$GPXUP;3216;10:02:40;0;50	34106;8	73718;0;0;90;
$GPXUP;3216;10:02:41;0;50	34083;8	73721;0;0;92;
$GPXUP;3216;10:02:42;0;50	3406;8	73727;0;0;94;
$GPXUP;3216;10:02:43;0;50	34037;8	73735;0;0;93;
$GPXUP;3216;10:02:44;0;50	34014;8	73743;0;0;90;
$GPXUP;3216;10:02:45;0;50	33992;8	7375;0;0;88;
$GPXUP;3216;10:02:46;0;50	3397;8	73757;0;0;88;
$GPXUP;3216;10:02:47;0;50	33948;8	73763;0;0;89;
$GPXUP;3216;10:02:48;0;50	33926;8	7377;0;0;90;
$GPXUP;3216;10:02:49;0;50	33904;8	73778;0;0;92;
$GPXUP;3216;10:02:50;0;50	33882;8	73789;0;0;92;
$GPXUP;3216;10:02:51;0;50	3386;8	73801;0;0;94;
$GPXUP;3216;10:02:52;0;50	33837;8	73814;0;0;96;
$GPXUP;3216;10:02:53;0;50	33814;8	73825;0;0;97;
$GPXUP;3216;10:02:54;0;50	33791;8	73836;0;0;97;
$GPXUP;3216;10:02:55;0;50	33768;8	73847;0;0;97;
$GPXUP;3216;10:02:56;0;50	33744;8	73857;0;0;96;
$GPXUP;3216;10:02:57;0;50	33722;8	73865;0;0;92;
$GPXUP;3216;10:02:58;0;50	337;8	7387;0;0;90;
$GPXUP;3216;10:02:59;0;50	33679;8	73874;0;0;87;
$GPXUP;3216;10:03:00;0;50	33657;8	73879;0;0;89;
$GPXUP;3216;10:03:01;0;50	33635;8	73886;0;0;91;
$GPXUP;3216;10:03:02;0;50	33613;8	73892;0;0;91;
$GPXUP;3216;10:03:03;0;50	3359;8	73898;0;0;92;
$GPXUP;3216;10:03:04;0;50	33567;8	73902;0;0;92;
$GPXUP;3216;10:03:05;0;50	33545;8	73905;0;0;91;
$GPXUP;3216;10:03:06;0;50	33522;8	73911;0;0;92;
$GPXUP;3216;10:03:07;0;50	335;8	73918;0;0;93;
$GPXUP;3216;10:03:08;0;50	33476;8	73923;0;0;93;
$GPXUP;3216;10:03:09;0;50	33453;8	73924;0;0;96;
$GPXUP;3216;10:03:10;0;50	33429;8	73922;0;0;96;
$GPXUP;3216;10:03:11;0;50	33406;8	73918;0;0;92;
$GPXUP;3216;10:03:12;0;50	33383;8	73911;0;0;92;
$GPXUP;3216;10:03:13;0;50	33361;8	73904;0;0;91;
$GPXUP;3216;10:03:14;0;50	33338;8	73898;0;0;90;
$GPXUP;3216;10:03:15;0;50	33317;8	73891;0;0;86;
$GPXUP;3216;10:03:16;0;50	33296;8	73885;0;0;84;
$GPXUP;3216;10:03:17;0;50	33276;8	73881;0;0;85;
$GPXUP;3216;10:03:18;0;50	33255;8	73877;0;0;83;
$GPXUP;3216;10:03:19;0;50	33236;8	7387;0;0;79;
$GPXUP;3216;10:03:20;0;50	33218;8	73857;0;0;76;
$GPXUP;3216;10:03:21;0;50	33204;8	7384;0;0;72;
$GPXUP;3216;10:03:22;0;50	33191;8	73821;0;0;69;
$GPXUP;3216;10:03:23;0;50	33179;8	73803;0;0;65;
$GPXUP;3216;10:03:24;0;50	33166;8	73787;0;0;67;
$GPXUP;3216;10:03:25;0;50	33151;8	73776;0;0;69;
$GPXUP;3216;10:03:26;0;50	33134;8	73769;0;0;71;
$GPXUP;3216;10:03:27;0;50	33116;8	73766;0;0;73;
$GPXUP;3216;10:03:28;0;50	33096;8	73769;0;0;82;
$GPXUP;3216;10:03:29;0;50	33076;8	73776;0;0;83;
$GPXUP;3216;10:03:30;0;50	33056;8	73785;0;0;81;
$GPXUP;3216;10:03:31;0;50	33036;8	73791;0;0;79;
$GPXUP;3216;10:03:32;0;50	33016;8	7379;0;0;79;
$GPXUP;3216;10:03:33;0;50	32998;8	73783;0;0;75;
$GPXUP;3216;10:03:34;0;50	32979;8	73778;0;0;77;
$GPXUP;3216;10:03:35;0;50	3296;8	73778;0;0;78;
$GPXUP;3216;10:03:36;0;50	32941;8	73781;0;0;78;
$GPXUP;3216;10:03:37;0;50	32922;8	73784;0;0;78;
$GPXUP;3216;10:03:38;0;50	32902;8	73785;0;0;77;
$GPXUP;3216;10:03:39;0;50	32883;8	73785;0;0;76;
$GPXUP;3216;10:03:40;0;50	32864;8	73786;0;0;78;
$GPXUP;3216;10:03:41;0;50	32844;8	73789;0;0;81;
$GPXUP;3216;10:03:42;0;50	32824;8	73796;0;0;84;
$GPXUP;3216;10:03:43;0;50	32804;8	73805;0;0;87;
$GPXUP;3216;10:03:44;0;50	32783;8	73816;0;0;88;
$GPXUP;3216;10:03:45;0;50	32762;8	73827;0;0;89;
$GPXUP;3216;10:03:46;0;50	32741;8	73838;0;0;89;
$GPXUP;3216;10:03:47;0;50	32721;8	73852;0;0;87;
$GPXUP;3216;10:03:48;0;50	32702;8	73868;0;0;86;
$GPXUP;3216;10:03:49;0;50	32683;8	73884;0;0;85;
$GPXUP;3216;10:03:50;0;50	32663;8	73898;0;0;86;
$GPXUP;3216;10:03:51;0;50	32643;8	73908;0;0;84;
$GPXUP;3216;10:03:52;0;50	32623;8	73915;0;0;84;
$GPXUP;3216;10:03:53;0;50	32602;8	73922;0;0;84;
$GPXUP;3216;10:03:54;0;50	32582;8	73928;0;0;83;
$GPXUP;3216;10:03:55;0;50	32561;8	7393;0;0;82;
$GPXUP;3216;10:03:56;0;50	32541;8	7393;0;0;80;
$GPXUP;3216;10:03:57;0;50	32522;8	73925;0;0;79;
$GPXUP;3216;10:03:58;0;50	32503;8	73917;0;0;79;
$GPXUP;3216;10:03:59;0;50	32484;8	73908;0;0;73;
$GPXUP;3216;10:04:00;0;50	32467;8	73903;0;0;72;
$GPXUP;3216;10:04:01;0;50	32449;8	73902;0;0;75;
$GPXUP;3216;10:04:02;0;50	3243;8	73904;0;0;77;
$GPXUP;3216;10:04:03;0;50	32411;8	73907;0;0;79;
$GPXUP;3216;10:04:04;0;50	32391;8	73913;0;0;82;
$GPXUP;3216;10:04:05;0;50	3237;8	7392;0;0;85;
$GPXUP;3216;10:04:06;0;50	3235;8	7393;0;0;87;
$GPXUP;3216;10:04:07;0;50	3233;8	73943;0;0;88;
$GPXUP;3216;10:04:08;0;50	32309;8	73958;0;0;90;
$GPXUP;3216;10:04:09;0;50	32289;8	73975;0;0;91;
$GPXUP;3216;10:04:10;0;50	32269;8	73989;0;0;90;
$GPXUP;3216;10:04:11;0;50	32248;8	73998;0;0;87;
$GPXUP;3216;10:04:12;0;50	32226;8	74003;0;0;86;
$GPXUP;3216;10:04:13;0;50	32205;8	74003;0;0;81;
$GPXUP;3216;10:04:14;0;50	32185;8	73999;0;0;80;
$GPXUP;3216;10:04:15;0;50	32165;8	73994;0;0;81;
$GPXUP;3216;10:04:16;0;50	32145;8	7399;0;0;80;
$GPXUP;3216;10:04:17;0;50	32126;8	73985;0;0;76;
$GPXUP;3216;10:04:18;0;50	32108;8	73979;0;0;75;
$GPXUP;3216;10:04:19;0;50	32089;8	73973;0;0;75;
$GPXUP;3216;10:04:20;0;50	32071;8	73965;0;0;76;
$GPXUP;3216;10:04:21;0;50	32052;8	73959;0;0;79;
$GPXUP;3216;10:04:22;0;50	32032;8	73957;0;0;81;
$GPXUP;3216;10:04:23;0;50	32012;8	73958;0;0;82;
$GPXUP;3216;10:04:24;0;50	31992;8	7396;0;0;81;
$GPXUP;3216;10:04:25;0;50	31971;8	73962;0;0;81;
$GPXUP;3216;10:04:26;0;50	31951;8	73963;0;0;80;
$GPXUP;3216;10:04:27;0;50	31931;8	7396;0;0;80;
$GPXUP;3216;10:04:28;0;50	31911;8	73956;0;0;81;
$GPXUP;3216;10:04:29;0;50	31891;8	73949;0;0;81;
$GPXUP;3216;10:04:30;0;50	31871;8	73942;0;0;81;
$GPXUP;3216;10:04:31;0;50	31851;8	73937;0;0;84;
$GPXUP;3216;10:04:32;0;50	31829;8	73936;0;0;87;
$GPXUP;3216;10:04:33;0;50	31808;8	73941;0;0;88;
$GPXUP;3216;10:04:34;0;50	31786;8	73949;0;0;89;
$GPXUP;3216;10:04:35;0;50	31764;8	73958;0;0;89;
$GPXUP;3216;10:04:36;0;50	31743;8	73968;0;0;91;
$GPXUP;3216;10:04:37;0;50	31721;8	73979;0;0;92;
$GPXUP;3216;10:04:38;0;50	31699;8	73992;0;0;93;
$GPXUP;3216;10:04:39;0;50	31677;8	74006;0;0;95;
$GPXUP;3216;10:04:40;0;50	31656;8	7402;0;0;93;
$GPXUP;3216;10:04:41;0;50	31634;8	74034;0;0;93;
$GPXUP;3216;10:04:42;0;50	31613;8	7405;0;0;92;
$GPXUP;3216;10:04:43;0;50	31593;8	74067;0;0;92;
$GPXUP;3216;10:04:44;0;50	31574;8	74086;0;0;87;
$GPXUP;3216;10:04:45;0;50	31557;8	74105;0;0;83;
$GPXUP;3216;10:04:46;0;50	3154;8	74122;0;0;81;
$GPXUP;3216;10:04:47;0;50	31521;8	74136;0;0;83;
$GPXUP;3216;10:04:48;0;50	315;8	74148;0;0;91;
$GPXUP;3216;10:04:49;0;50	31479;8	74158;0;0;90;
$GPXUP;3216;10:04:50;0;50	31457;8	74164;0;0;87;
$GPXUP;3216;10:04:51;0;50	31435;8	74171;0;0;89;
$GPXUP;3216;10:04:52;0;50	31412;8	74178;0;0;94;
$GPXUP;3216;10:04:53;0;50	3139;8	74186;0;0;93;
$GPXUP;3216;10:04:54;0;50	31367;8	74193;0;0;93;
$GPXUP;3216;10:04:55;0;50	31344;8	74199;0;0;90;
$GPXUP;3216;10:04:56;0;50	31323;8	74202;0;0;88;
$GPXUP;3216;10:04:57;0;50	31302;8	74204;0;0;85;
$GPXUP;3216;10:04:58;0;50	31281;8	74202;0;0;80;
$GPXUP;3216;10:04:59;0;50	31262;8	74194;0;0;77;
$GPXUP;3216;10:05:00;0;50	31245;8	74181;0;0;75;
$GPXUP;3216;10:05:01;0;50	31228;8	74168;0;0;76;
$GPXUP;3216;10:05:02;0;50	3121;8	74158;0;0;77;
$GPXUP;3216;10:05:03;0;50	31191;8	7415;0;0;79;
$GPXUP;3216;10:05:04;0;50	31172;8	74141;0;0;78;
$GPXUP;3216;10:05:05;0;50	31154;8	74133;0;0;77;
$GPXUP;3216;10:05:06;0;50	31134;8	74126;0;0;80;
$GPXUP;3216;10:05:07;0;50	31114;8	74122;0;0;82;
$GPXUP;3216;10:05:08;0;50	31094;8	74121;0;0;82;
$GPXUP;3216;10:05:09;0;50	31073;8	74125;0;0;85;
$GPXUP;3216;10:05:10;0;50	31052;8	74132;0;0;87;
$GPXUP;3216;10:05:11;0;50	31031;8	74143;0;0;89;
$GPXUP;3216;10:05:12;0;50	3101;8	74156;0;0;88;
$GPXUP;3216;10:05:13;0;50	30991;8	74175;0;0;90;
$GPXUP;3216;10:05:14;0;50	30973;8	74199;0;0;92;
$GPXUP;3216;10:05:15;0;50	30956;8	74222;0;0;91;
$GPXUP;3216;10:05:16;0;50	30937;8	74242;0;0;88;
$GPXUP;3216;10:05:17;0;50	30918;8	7426;0;0;86;
$GPXUP;3216;10:05:18;0;50	309;8	74274;0;0;84;
$GPXUP;3216;10:05:19;0;50	3088;8	74286;0;0;82;
$GPXUP;3216;10:05:20;0;50	3086;8	74295;0;0;84;
$GPXUP;3216;10:05:21;0;50	30839;8	74302;0;0;87;
$GPXUP;3216;10:05:22;0;50	30818;8	74308;0;0;86;
$GPXUP;3216;10:05:23;0;50	30797;8	74316;0;0;85;
$GPXUP;3216;10:05:24;0;50	30776;8	74322;0;0;85;
$GPXUP;3216;10:05:25;0;50	30755;8	74328;0;0;87;
$GPXUP;3216;10:05:26;0;50	30734;8	74334;0;0;86;
$GPXUP;3216;10:05:27;0;50	30712;8	7434;0;0;86;
$GPXUP;3216;10:05:28;0;50	30691;8	74342;0;0;86;
$GPXUP;3216;10:05:29;0;50	30669;8	74342;0;0;87;
$GPXUP;3216;10:05:30;0;50	30647;8	74344;0;0;89;
$GPXUP;3216;10:05:31;0;50	30625;8	74348;0;0;90;
$GPXUP;3216;10:05:32;0;50	30603;8	74354;0;0;89;
$GPXUP;3216;10:05:33;0;50	30581;8	7436;0;0;87;
$GPXUP;3216;10:05:34;0;50	3056;8	74367;0;0;86;
$GPXUP;3216;10:05:35;0;50	30539;8	74373;0;0;86;
$GPXUP;3216;10:05:36;0;50	30517;8	74378;0;0;88;
$GPXUP;3216;10:05:37;0;50	30495;8	74384;0;0;89;
$GPXUP;3216;10:05:38;0;50	30474;8	74391;0;0;88;
$GPXUP;3216;10:05:39;0;50	30452;8	74399;0;0;87;
$GPXUP;3216;10:05:40;0;50	30431;8	74408;0;0;88;
$GPXUP;3216;10:05:41;0;50	3041;8	74419;0;0;89;
$GPXUP;3216;10:05:42;0;50	3039;8	74432;0;0;90;
$GPXUP;3216;10:05:43;0;50	30368;8	74445;0;0;90;
$GPXUP;3216;10:05:44;0;50	30348;8	74457;0;0;89;
$GPXUP;3216;10:05:45;0;50	30327;8	7447;0;0;91;
$GPXUP;3216;10:05:46;0;50	30306;8	74485;0;0;92;
$GPXUP;3216;10:05:47;0;50	30286;8	74502;0;0;92;
$GPXUP;3216;10:05:48;0;50	30265;8	74518;0;0;93;
$GPXUP;3216;10:05:49;0;50	30244;8	74535;0;0;93;
$GPXUP;3216;10:05:50;0;50	30223;8	74552;0;0;95;
$GPXUP;3216;10:05:51;0;50	30202;8	74568;0;0;94;
$GPXUP;3216;10:05:52;0;50	30181;8	74584;0;0;93;
$GPXUP;3216;10:05:53;0;50	3016;8	746;0;0;93;
$GPXUP;3216;10:05:54;0;50	30139;8	74616;0;0;91;
$GPXUP;3216;10:05:55;0;50	30119;8	74631;0;0;91;
$GPXUP;3216;10:05:56;0;50	30098;8	74646;0;0;92;
$GPXUP;3216;10:05:57;0;50	30076;8	74658;0;0;92;
$GPXUP;3216;10:05:58;0;50	30055;8	7467;0;0;90;
$GPXUP;3216;10:05:59;0;50	30034;8	7468;0;0;89;
$GPXUP;3216;10:06:00;0;50	30012;8	74692;0;0;91;
$GPXUP;3216;10:06:01;0;50	2999;8	74702;0;0;92;
$GPXUP;3216;10:06:02;0;50	29968;8	74711;0;0;92;
$GPXUP;3216;10:06:03;0;50	29945;8	74716;0;0;91;
$GPXUP;3216;10:06:04;0;50	29923;8	74721;0;0;92;
$GPXUP;3216;10:06:05;0;50	299;8	74729;0;0;92;
$GPXUP;3216;10:06:06;0;50	29878;8	74738;0;0;93;
$GPXUP;3216;10:06:07;0;50	29856;8	74748;0;0;94;
$GPXUP;3216;10:06:08;0;50	29833;8	74759;0;0;94;
$GPXUP;3216;10:06:09;0;50	29811;8	74771;0;0;94;
$GPXUP;3216;10:06:10;0;50	29788;8	74782;0;0;94;
$GPXUP;3216;10:06:11;0;50	29766;8	74793;0;0;93;
$GPXUP;3216;10:06:12;0;50	29744;8	74804;0;0;92;
$GPXUP;3216;10:06:13;0;50	29722;8	74813;0;0;92;
$GPXUP;3216;10:06:14;0;50	29699;8	7482;0;0;91;
$GPXUP;3216;10:06:15;0;50	29677;8	74826;0;0;91;
$GPXUP;3216;10:06:16;0;50	29654;8	74832;0;0;91;
$GPXUP;3216;10:06:17;0;50	29632;8	74839;0;0;93;
$GPXUP;3216;10:06:18;0;50	29608;8	74844;0;0;95;
$GPXUP;3216;10:06:19;0;50	29585;8	74848;0;0;96;
$GPXUP;3216;10:06:20;0;50	29561;8	7485;0;0;94;
$GPXUP;3216;10:06:21;0;50	29538;8	74849;0;0;92;
$GPXUP;3216;10:06:22;0;50	29516;8	74843;0;0;91;
$GPXUP;3216;10:06:23;0;50	29493;8	74836;0;0;93;
$GPXUP;3216;10:06:24;0;50	2947;8	74832;0;0;93;
$GPXUP;3216;10:06:25;0;50	29446;8	74834;0;0;94;
$GPXUP;3216;10:06:26;0;50	29423;8	74841;0;0;94;
$GPXUP;3216;10:06:27;0;50	294;8	74853;0;0;98;
$GPXUP;3216;10:06:28;0;50	29377;8	74865;0;0;96;
$GPXUP;3216;10:06:29;0;50	29354;8	74876;0;0;95;
$GPXUP;3216;10:06:30;0;50	29331;8	74886;0;0;96;
$GPXUP;3216;10:06:31;0;50	29308;8	74897;0;0;97;
$GPXUP;3216;10:06:32;0;50	29285;8	74912;0;0;97;
$GPXUP;3216;10:06:33;0;50	29264;8	74931;0;0;99;
$GPXUP;3216;10:06:34;0;50	29242;8	7495;0;0;98;
$GPXUP;3216;10:06:35;0;50	2922;8	74964;0;0;95;
$GPXUP;3216;10:06:36;0;50	29197;8	74973;0;0;93;
$GPXUP;3216;10:06:37;0;50	29174;8	74979;0;0;93;
$GPXUP;3216;10:06:38;0;50	29151;8	74984;0;0;94;
$GPXUP;3216;10:06:39;0;50	29128;8	74991;0;0;93;
$GPXUP;3216;10:06:40;0;50	29106;8	74999;0;0;91;
$GPXUP;3216;10:06:41;0;50	29084;8	75008;0;0;91;
$GPXUP;3216;10:06:42;0;50	29062;8	75018;0;0;92;
$GPXUP;3216;10:06:43;0;50	29039;8	75027;0;0;95;
$GPXUP;3216;10:06:44;0;50	29016;8	75036;0;0;95;
$GPXUP;3216;10:06:45;0;50	28994;8	75047;0;0;95;
$GPXUP;3216;10:06:46;0;50	28972;8	7506;0;0;95;
$GPXUP;3216;10:06:47;0;50	2895;8	75074;0;0;93;
$GPXUP;3216;10:06:48;0;50	28928;8	75085;0;0;91;
$GPXUP;3216;10:06:49;0;50	28906;8	75092;0;0;92;
$GPXUP;3216;10:06:50;0;50	28883;8	75094;0;0;91;
$GPXUP;3216;10:06:51;0;50	2886;8	75094;0;0;96;
$GPXUP;3216;10:06:52;0;50	28835;8	75094;0;0;96;
$GPXUP;3216;10:06:53;0;50	28812;8	75096;0;0;96;
$GPXUP;3216;10:06:54;0;50	28788;8	75102;0;0;95;
$GPXUP;3216;10:06:55;0;50	28765;8	75109;0;0;92;
$GPXUP;3216;10:06:56;0;50	28743;8	75116;0;0;91;
$GPXUP;3216;10:06:57;0;50	2872;8	75121;0;0;92;
$GPXUP;3216;10:06:58;0;50	28697;8	75126;0;0;93;
$GPXUP;3216;10:06:59;0;50	28674;8	7513;0;0;95;
$GPXUP;3216;10:07:00;0;50	28651;8	75136;0;0;94;
$GPXUP;3216;10:07:01;0;50	28628;8	75143;0;0;94;
$GPXUP;3216;10:07:02;0;50	28604;8	7515;0;0;95;
$GPXUP;3216;10:07:03;0;50	28581;8	75158;0;0;95;
$GPXUP;3216;10:07:04;0;50	28558;8	75169;0;0;96;
$GPXUP;3216;10:07:05;0;50	28535;8	7518;0;0;97;
$GPXUP;3216;10:07:06;0;50	28512;8	75189;0;0;95;
$GPXUP;3216;10:07:07;0;50	28489;8	75198;0;0;96;
$GPXUP;3216;10:07:08;0;50	28466;8	75206;0;0;96;
$GPXUP;3216;10:07:09;0;50	28442;8	75215;0;0;97;
$GPXUP;3216;10:07:10;0;50	28418;8	75223;0;0;97;
$GPXUP;3216;10:07:11;0;50	28395;8	7523;0;0;96;
$GPXUP;3216;10:07:12;0;50	28371;8	75232;0;0;92;
$GPXUP;3216;10:07:13;0;50	28349;8	7523;0;0;91;
$GPXUP;3216;10:07:14;0;50	28326;8	75224;0;0;89;
$GPXUP;3216;10:07:15;0;50	28305;8	75216;0;0;86;
$GPXUP;3216;10:07:16;0;50	28284;8	75209;0;0;86;
$GPXUP;3216;10:07:17;0;50	28263;8	75204;0;0;87;
$GPXUP;3216;10:07:18;0;50	28241;8	75204;0;0;87;
$GPXUP;3216;10:07:19;0;50	28219;8	75207;0;0;89;
$GPXUP;3216;10:07:20;0;50	28197;8	75214;0;0;92;
$GPXUP;3216;10:07:21;0;50	28174;8	75221;0;0;92;
$GPXUP;3216;10:07:22;0;50	28152;8	75226;0;0;92;
$GPXUP;3216;10:07:23;0;50	28129;8	75227;0;0;91;
$GPXUP;3216;10:07:24;0;50	28106;8	75227;0;0;90;
$GPXUP;3216;10:07:25;0;50	28084;8	75229;0;0;90;
$GPXUP;3216;10:07:26;0;50	28061;8	7523;0;0;90;
$GPXUP;3216;10:07:27;0;50	28038;8	75232;0;0;92;
$GPXUP;3216;10:07:28;0;50	28016;8	75236;0;0;92;
$GPXUP;3216;10:07:29;0;50	27993;8	75241;0;0;89;
$GPXUP;3216;10:07:30;0;50	27972;8	75245;0;0;87;
$GPXUP;3216;10:07:31;0;50	2795;8	75248;0;0;87;
$GPXUP;3216;10:07:32;0;50	27928;8	7525;0;0;89;
$GPXUP;3216;10:07:33;0;50	27906;8	75252;0;0;90;
$GPXUP;3216;10:07:34;0;50	27883;8	75252;0;0;91;
$GPXUP;3216;10:07:35;0;50	2786;8	75254;0;0;90;
$GPXUP;3216;10:07:36;0;50	27838;8	75257;0;0;90;
$GPXUP;3216;10:07:37;0;50	27816;8	75264;0;0;91;
$GPXUP;3216;10:07:38;0;50	27794;8	75273;0;0;89;
$GPXUP;3216;10:07:39;0;50	27774;8	75281;0;0;84;
$GPXUP;3216;10:07:40;0;50	27753;8	75285;0;0;83;
$GPXUP;3216;10:07:41;0;50	27732;8	75287;0;0;85;
$GPXUP;3216;10:07:42;0;50	27711;8	75289;0;0;86;
$GPXUP;3216;10:07:43;0;50	27689;8	75292;0;0;90;
$GPXUP;3216;10:07:44;0;50	27666;8	75296;0;0;90;
$GPXUP;3216;10:07:45;0;50	27644;8	75301;0;0;90;
$GPXUP;3216;10:07:46;0;50	27623;8	75308;0;0;87;
$GPXUP;3216;10:07:47;0;50	27601;8	75314;0;0;86;
$GPXUP;3216;10:07:48;0;50	27581;8	75321;0;0;86;
$GPXUP;3216;10:07:49;0;50	2756;8	75331;0;0;84;
$GPXUP;3216;10:07:50;0;50	27541;8	75342;0;0;82;
$GPXUP;3216;10:07:51;0;50	27521;8	7535;0;0;83;
$GPXUP;3216;10:07:52;0;50	275;8	75354;0;0;83;
$GPXUP;3216;10:07:53;0;50	2748;8	75354;0;0;84;
$GPXUP;3216;10:07:54;0;50	27459;8	7535;0;0;82;
$GPXUP;3216;10:07:55;0;50	27439;8	75347;0;0;80;
$GPXUP;3216;10:07:56;0;50	27419;8	75346;0;0;80;
$GPXUP;3216;10:07:57;0;50	27399;8	75346;0;0;79;
$GPXUP;3216;10:07:58;0;50	2738;8	75344;0;0;77;
$GPXUP;3216;10:07:59;0;50	27361;8	75341;0;0;76;
$GPXUP;3216;10:08:00;0;50	27342;8	75336;0;0;76;
$GPXUP;3216;10:08:01;0;50	27323;8	75329;0;0;78;
$GPXUP;3216;10:08:02;0;50	27304;8	75321;0;0;79;
$GPXUP;3216;10:08:03;0;50	27286;8	75312;0;0;79;
$GPXUP;3216;10:08:04;0;50	27266;8	75303;0;0;82;
$GPXUP;3216;10:08:05;0;50	27246;8	75296;0;0;83;
$GPXUP;3216;10:08:06;0;50	27225;8	75296;0;0;83;
$GPXUP;3216;10:08:07;0;50	27204;8	75296;0;0;85;
$GPXUP;3216;10:08:08;0;50	27183;8	75296;0;0;85;
$GPXUP;3216;10:08:09;0;50	27162;8	75294;0;0;86;
$GPXUP;3216;10:08:10;0;50	2714;8	7529;0;0;86;
$GPXUP;3216;10:08:11;0;50	2712;8	75281;0;0;84;
$GPXUP;3216;10:08:12;0;50	271;8	75269;0;0;84;
$GPXUP;3216;10:08:13;0;50	27081;8	75255;0;0;84;
$GPXUP;3216;10:08:14;0;50	27062;8	75243;0;0;85;
$GPXUP;3216;10:08:15;0;50	27041;8	75237;0;0;86;
$GPXUP;3216;10:08:16;0;50	27019;8	75232;0;0;87;
$GPXUP;3216;10:08:17;0;50	26998;8	75228;0;0;87;
$GPXUP;3216;10:08:18;0;50	26976;8	75224;0;0;87;
$GPXUP;3216;10:08:19;0;50	26954;8	7522;0;0;89;
$GPXUP;3216;10:08:20;0;50	26932;8	75218;0;0;90;
$GPXUP;3216;10:08:21;0;50	26909;8	75216;0;0;92;
$GPXUP;3216;10:08:22;0;50	26886;8	75212;0;0;90;
$GPXUP;3216;10:08:23;0;50	26864;8	75206;0;0;89;
$GPXUP;3216;10:08:24;0;50	26842;8	75202;0;0;87;
$GPXUP;3216;10:08:25;0;50	2682;8	752;0;0;87;
$GPXUP;3216;10:08:26;0;50	26798;8	75202;0;0;88;
$GPXUP;3216;10:08:27;0;50	26776;8	75206;0;0;90;
$GPXUP;3216;10:08:28;0;50	26754;8	75211;0;0;90;
$GPXUP;3216;10:08:29;0;50	26732;8	75217;0;0;90;
$GPXUP;3216;10:08:30;0;50	2671;8	75222;0;0;91;
$GPXUP;3216;10:08:31;0;50	26687;8	75226;0;0;91;
$GPXUP;3216;10:08:32;0;50	26664;8	75228;0;0;90;
$GPXUP;3216;10:08:33;0;50	26642;8	75228;0;0;88;
$GPXUP;3216;10:08:34;0;50	2662;8	7523;0;0;88;
$GPXUP;3216;10:08:35;0;50	26598;8	75233;0;0;88;
$GPXUP;3216;10:08:36;0;50	26576;8	75234;0;0;89;
$GPXUP;3216;10:08:37;0;50	26553;8	75234;0;0;90;
$GPXUP;3216;10:08:38;0;50	26531;8	75236;0;0;90;
$GPXUP;3216;10:08:39;0;50	26509;8	75239;0;0;90;
$GPXUP;3216;10:08:40;0;50	26487;8	75244;0;0;88;
$GPXUP;3216;10:08:41;0;50	26465;8	7525;0;0;86;
$GPXUP;3216;10:08:42;0;50	26445;8	75257;0;0;84;
$GPXUP;3216;10:08:43;0;50	26424;8	75265;0;0;84;
$GPXUP;3216;10:08:44;0;50	26404;8	75272;0;0;83;
$GPXUP;3216;10:08:45;0;50	26384;8	75276;0;0;82;
$GPXUP;3216;10:08:46;0;50	26363;8	7528;0;0;83;
$GPXUP;3216;10:08:47;0;50	26342;8	75282;0;0;84;
$GPXUP;3216;10:08:48;0;50	26321;8	75281;0;0;85;
$GPXUP;3216;10:08:49;0;50	263;8	7528;0;0;85;
$GPXUP;3216;10:08:50;0;50	26279;8	7528;0;0;85;
$GPXUP;3216;10:08:51;0;50	26257;8	75283;0;0;86;
$GPXUP;3216;10:08:52;0;50	26236;8	75288;0;0;86;
$GPXUP;3216;10:08:53;0;50	26215;8	75292;0;0;86;
$GPXUP;3216;10:08:54;0;50	26193;8	75296;0;0;85;
$GPXUP;3216;10:08:55;0;50	26172;8	75298;0;0;85;
$GPXUP;3216;10:08:56;0;50	2615;8	753;0;0;87;
$GPXUP;3216;10:08:57;0;50	26129;8	75303;0;0;88;
$GPXUP;3216;10:08:58;0;50	26107;8	75307;0;0;89;
$GPXUP;3216;10:08:59;0;50	26085;8	75313;0;0;90;
$GPXUP;3216;10:09:00;0;50	26062;8	7532;0;0;91;
$GPXUP;3216;10:09:01;0;50	26041;8	75329;0;0;91;
$GPXUP;3216;10:09:02;0;50	26019;8	75339;0;0;90;
$GPXUP;3216;10:09:03;0;50	25997;8	75348;0;0;90;
$GPXUP;3216;10:09:04;0;50	25976;8	75359;0;0;91;
$GPXUP;3216;10:09:05;0;50	25955;8	75371;0;0;90;
$GPXUP;3216;10:09:06;0;50	25934;8	75386;0;0;88;
$GPXUP;3216;10:09:07;0;50	25916;8	75404;0;0;85;
$GPXUP;3216;10:09:08;0;50	25899;8	7542;0;0;80;
$GPXUP;3216;10:09:09;0;50	25881;8	75434;0;0;78;
$GPXUP;3216;10:09:10;0;50	25861;8	75442;0;0;80;
$GPXUP;3216;10:09:11;0;50	25839;8	75441;0;0;88;
$GPXUP;3216;10:09:12;0;50	25817;8	75437;0;0;88;
$GPXUP;3216;10:09:13;0;50	25795;8	75431;0;0;86;
$GPXUP;3216;10:09:14;0;50	25774;8	75422;0;0;83;
$GPXUP;3216;10:09:15;0;50	25755;8	7541;0;0;80;
$GPXUP;3216;10:09:16;0;50	25737;8	75397;0;0;78;
$GPXUP;3216;10:09:17;0;50	2572;8	75381;0;0;78;
$GPXUP;3216;10:09:18;0;50	25703;8	75365;0;0;76;
$GPXUP;3216;10:09:19;0;50	25689;8	75347;0;0;71;
$GPXUP;3216;10:09:20;0;50	25675;8	7533;0;0;71;
$GPXUP;3216;10:09:21;0;50	2566;8	75315;0;0;71;
$GPXUP;3216;10:09:22;0;50	25644;8	75301;0;0;72;
$GPXUP;3216;10:09:23;0;50	25628;8	75288;0;0;72;
$GPXUP;3216;10:09:24;0;50	25613;8	75275;0;0;69;
$GPXUP;3216;10:09:25;0;50	25597;8	75265;0;0;69;
$GPXUP;3216;10:09:26;0;50	2558;8	75257;0;0;71;
$GPXUP;3216;10:09:27;0;50	25561;8	75255;0;0;76;
$GPXUP;3216;10:09:28;0;50	25542;8	75256;0;0;77;
$GPXUP;3216;10:09:29;0;50	25523;8	75256;0;0;78;
$GPXUP;3216;10:09:30;0;50	25503;8	75256;0;0;79;
$GPXUP;3216;10:09:31;0;50	25483;8	75254;0;0;82;
$GPXUP;3216;10:09:32;0;50	25462;8	75248;0;0;85;
$GPXUP;3216;10:09:33;0;50	25442;8	7524;0;0;86;
$GPXUP;3216;10:09:34;0;50	25421;8	75233;0;0;86;
$GPXUP;3216;10:09:35;0;50	254;8	7523;0;0;83;
$GPXUP;3216;10:09:36;0;50	2538;8	7523;0;0;79;
$GPXUP;3216;10:09:37;0;50	25361;8	75233;0;0;76;
$GPXUP;3216;10:09:38;0;50	25342;8	7524;0;0;76;
$GPXUP;3216;10:09:39;0;50	25325;8	75252;0;0;77;
$GPXUP;3216;10:09:40;0;50	25307;8	75264;0;0;78;
$GPXUP;3216;10:09:41;0;50	25289;8	75274;0;0;78;
$GPXUP;3216;10:09:42;0;50	25271;8	75286;0;0;78;
$GPXUP;3216;10:09:43;0;50	25253;8	753;0;0;78;
$GPXUP;3216;10:09:44;0;50	25236;8	75314;0;0;78;
$GPXUP;3216;10:09:45;0;50	25218;8	75325;0;0;78;
$GPXUP;3216;10:09:46;0;50	25199;8	75335;0;0;80;
$GPXUP;3216;10:09:47;0;50	2518;8	75345;0;0;82;
$GPXUP;3216;10:09:48;0;50	25161;8	7536;0;0;83;
$GPXUP;3216;10:09:49;0;50	25144;8	75377;0;0;83;
$GPXUP;3216;10:09:50;0;50	25127;8	75394;0;0;82;
$GPXUP;3216;10:09:51;0;50	25109;8	75411;0;0;81;
$GPXUP;3216;10:09:52;0;50	25091;8	75426;0;0;83;
$GPXUP;3216;10:09:53;0;50	25072;8	75438;0;0;84;
$GPXUP;3216;10:09:54;0;50	25052;8	75447;0;0;84;
$GPXUP;3216;10:09:55;0;50	25032;8	75456;0;0;83;
$GPXUP;3216;10:09:56;0;50	25012;8	75466;0;0;84;
$GPXUP;3216;10:09:57;0;50	24993;8	75479;0;0;83;
$GPXUP;3216;10:09:58;0;50	24974;8	75491;0;0;82;
$GPXUP;3216;10:09:59;0;50	24955;8	75502;0;0;81;
$GPXUP;3216;10:10:00;0;50	24936;8	75514;0;0;82;
$GPXUP;3216;10:10:01;0;50	24917;8	75527;0;0;82;
$GPXUP;3216;10:10:02;0;50	24898;8	75537;0;0;80;
$GPXUP;3216;10:10:03;0;50	24879;8	75544;0;0;80;
$GPXUP;3216;10:10:04;0;50	24859;8	7555;0;0;82;
$GPXUP;3216;10:10:05;0;50	24839;8	75555;0;0;82;
$GPXUP;3216;10:10:06;0;50	24818;8	7556;0;0;82;
$GPXUP;3216;10:10:07;0;50	24798;8	75565;0;0;82;
$GPXUP;3216;10:10:08;0;50	24778;8	75572;0;0;83;
$GPXUP;3216;10:10:09;0;50	24758;8	75581;0;0;83;
$GPXUP;3216;10:10:10;0;50	24739;8	7559;0;0;80;
$GPXUP;3216;10:10:11;0;50	24719;8	75598;0;0;80;
$GPXUP;3216;10:10:12;0;50	24699;8	75602;0;0;82;
$GPXUP;3216;10:10:13;0;50	24678;8	75604;0;0;84;
$GPXUP;3216;10:10:14;0;50	24656;8	75604;0;0;87;
$GPXUP;3216;10:10:15;0;50	24634;8	75604;0;0;90;
$GPXUP;3216;10:10:16;0;50	24612;8	75603;0;0;90;
$GPXUP;3216;10:10:17;0;50	24589;8	75602;0;0;90;
$GPXUP;3216;10:10:18;0;50	24567;8	75602;0;0;89;
$GPXUP;3216;10:10:19;0;50	24545;8	756;0;0;88;
$GPXUP;3216;10:10:20;0;50	24523;8	75598;0;0;87;
$GPXUP;3216;10:10:21;0;50	245;8	75596;0;0;90;
$GPXUP;3216;10:10:22;0;50	24478;8	75592;0;0;89;
$GPXUP;3216;10:10:23;0;50	24456;8	75586;0;0;89;
$GPXUP;3216;10:10:24;0;50	24434;8	75584;0;0;90;
$GPXUP;3216;10:10:25;0;50	24411;8	75587;0;0;90;
$GPXUP;3216;10:10:26;0;50	24389;8	75591;0;0;89;
$GPXUP;3216;10:10:27;0;50	24367;8	75593;0;0;88;
$GPXUP;3216;10:10:28;0;50	24345;8	75592;0;0;87;
$GPXUP;3216;10:10:29;0;50	24323;8	75591;0;0;87;
$GPXUP;3216;10:10:30;0;50	24302;8	75593;0;0;86;
$GPXUP;3216;10:10:31;0;50	24281;8	75598;0;0;83;
$GPXUP;3216;10:10:32;0;50	24261;8	75606;0;0;82;
$GPXUP;3216;10:10:33;0;50	24241;8	75614;0;0;81;
$GPXUP;3216;10:10:34;0;50	24221;8	75622;0;0;82;
$GPXUP;3216;10:10:35;0;50	24201;8	75631;0;0;86;
$GPXUP;3216;10:10:36;0;50	24181;8	75644;0;0;86;
$GPXUP;3216;10:10:37;0;50	24162;8	75656;0;0;81;
$GPXUP;3216;10:10:38;0;50	24144;8	75665;0;0;72;
$GPXUP;3216;10:10:39;0;50	24127;8	75665;0;0;72;
$GPXUP;3216;10:10:40;0;50	24109;8	7566;0;0;76;
$GPXUP;3216;10:10:41;0;50	2409;8	75656;0;0;80;
$GPXUP;3216;10:10:42;0;50	2407;8	75657;0;0;83;
$GPXUP;3216;10:10:43;0;50	24048;8	7566;0;0;86;
$GPXUP;3216;10:10:44;0;50	24027;8	75662;0;0;87;
$GPXUP;3216;10:10:45;0;50	24006;8	75665;0;0;87;
$GPXUP;3216;10:10:46;0;50	23984;8	75668;0;0;87;
$GPXUP;3216;10:10:47;0;50	23963;8	75674;0;0;86;
$GPXUP;3216;10:10:48;0;50	23942;8	7568;0;0;86;
$GPXUP;3216;10:10:49;0;50	23921;8	75688;0;0;86;
$GPXUP;3216;10:10:50;0;50	239;8	75697;0;0;87;
$GPXUP;3216;10:10:51;0;50	23879;8	75704;0;0;88;
$GPXUP;3216;10:10:52;0;50	23857;8	7571;0;0;88;
$GPXUP;3216;10:10:53;0;50	23836;8	75719;0;0;85;
$GPXUP;3216;10:10:54;0;50	23817;8	7573;0;0;81;
$GPXUP;3216;10:10:55;0;50	23798;8	75742;0;0;80;
$GPXUP;3216;10:10:56;0;50	2378;8	75753;0;0;80;
$GPXUP;3216;10:10:57;0;50	2376;8	75762;0;0;86;
$GPXUP;3216;10:10:58;0;50	23739;8	75769;0;0;85;
$GPXUP;3216;10:10:59;0;50	23718;8	75774;0;0;84;
$GPXUP;3216;10:11:00;0;50	23698;8	75778;0;0;82;
$GPXUP;3216;10:11:01;0;50	23678;8	75779;0;0;74;
$GPXUP;3216;10:11:02;0;50	2366;8	75774;0;0;74;
$GPXUP;3216;10:11:03;0;50	23643;8	75765;0;0;74;
$GPXUP;3216;10:11:04;0;50	23625;8	75757;0;0;76;
$GPXUP;3216;10:11:05;0;50	23606;8	75754;0;0;73;
$GPXUP;3216;10:11:06;0;50	23587;8	75761;0;0;75;
$GPXUP;3216;10:11:07;0;50	23568;8	75782;0;0;85;
$GPXUP;3216;10:11:08;0;50	23548;8	75799;0;0;89;
$GPXUP;3216;10:11:09;0;50	23526;8	75811;0;0;87;
$GPXUP;3216;10:11:10;0;50	23504;8	75818;0;0;93;
$GPXUP;3216;10:11:11;0;50	23479;8	75825;0;0;98;
$GPXUP;3216;10:11:12;0;50	23454;8	75834;0;0;103;
$GPXUP;3216;10:11:13;0;50	23429;8	75849;0;0;103;
$GPXUP;3216;10:11:14;0;50	23406;8	75867;0;0;99;
$GPXUP;3216;10:11:15;0;50	23384;8	75886;0;0;99;
$GPXUP;3216;10:11:16;0;50	23365;8	75913;0;0;100;
$GPXUP;3216;10:11:17;0;50	2335;8	75944;0;0;100;
$GPXUP;3216;10:11:18;0;50	23334;8	75973;0;0;95;
$GPXUP;3216;10:11:19;0;50	23316;8	75996;0;0;90;
$GPXUP;3216;10:11:20;0;50	23297;8	76014;0;0;88;
$GPXUP;3216;10:11:21;0;50	23277;8	7603;0;0;88;
$GPXUP;3216;10:11:22;0;50	23257;8	76042;0;0;88;
$GPXUP;3216;10:11:23;0;50	23237;8	76048;0;0;81;
$GPXUP;3216;10:11:24;0;50	23218;8	76048;0;0;77;
$GPXUP;3216;10:11:25;0;50	23198;8	76049;0;0;79;
$GPXUP;3216;10:11:26;0;50	23178;8	76052;0;0;82;
$GPXUP;3216;10:11:27;0;50	23158;8	76056;0;0;84;
$GPXUP;3216;10:11:28;0;50	23138;8	76065;0;0;82;
$GPXUP;3216;10:11:29;0;50	2312;8	76078;0;0;77;
$GPXUP;3216;10:11:30;0;50	23103;8	76091;0;0;76;
$GPXUP;3216;10:11:31;0;50	23086;8	76101;0;0;75;
$GPXUP;3216;10:11:32;0;50	23067;8	76109;0;0;77;
$GPXUP;3216;10:11:33;0;50	23049;8	76118;0;0;79;
$GPXUP;3216;10:11:34;0;50	2303;8	76128;0;0;79;
$GPXUP;3216;10:11:35;0;50	23012;8	7614;0;0;80;
$GPXUP;3216;10:11:36;0;50	22993;8	76152;0;0;79;
$GPXUP;3216;10:11:37;0;50	22974;8	76159;0;0;77;
$GPXUP;3216;10:11:38;0;50	22955;8	76162;0;0;77;
$GPXUP;3216;10:11:39;0;50	22936;8	76161;0;0;78;
$GPXUP;3216;10:11:40;0;50	22916;8	7616;0;0;80;
$GPXUP;3216;10:11:41;0;50	22896;8	76159;0;0;79;
$GPXUP;3216;10:11:42;0;50	22877;8	76159;0;0;78;
$GPXUP;3216;10:11:43;0;50	22858;8	7616;0;0;77;
$GPXUP;3216;10:11:44;0;50	22838;8	76161;0;0;75;
$GPXUP;3216;10:11:45;0;50	2282;8	7616;0;0;76;
$GPXUP;3216;10:11:46;0;50	228;8	76158;0;0;78;
$GPXUP;3216;10:11:47;0;50	22781;8	76157;0;0;78;
$GPXUP;3216;10:11:48;0;50	22762;8	76154;0;0;73;
$GPXUP;3216;10:11:49;0;50	22746;8	76147;0;0;69;
$GPXUP;3216;10:11:50;0;50	22731;8	76134;0;0;65;
$GPXUP;3216;10:11:51;0;50	22718;8	7612;0;0;63;
$GPXUP;3216;10:11:52;0;50	22706;8	76105;0;0;60;
$GPXUP;3216;10:11:53;0;50	22696;8	7609;0;0;57;
$GPXUP;3216;10:11:54;0;50	22684;8	76075;0;0;59;
$GPXUP;3216;10:11:55;0;50	22671;8	76066;0;0;60;
$GPXUP;3216;10:11:56;0;50	22655;8	76063;0;0;64;
$GPXUP;3216;10:11:57;0;50	22637;8	76066;0;0;71;
$GPXUP;3216;10:11:58;0;50	22619;8	76067;0;0;70;
$GPXUP;3216;10:11:59;0;50	22601;8	76065;0;0;68;
$GPXUP;3216;10:12:00;0;50	22584;8	76062;0;0;67;
$GPXUP;3216;10:12:01;0;50	22568;8	76058;0;0;66;
$GPXUP;3216;10:12:02;0;50	22551;8	76055;0;0;68;
$GPXUP;3216;10:12:03;0;50	22533;8	76053;0;0;73;
$GPXUP;3216;10:12:04;0;50	22515;8	76052;0;0;73;
$GPXUP;3216;10:12:05;0;50	22498;8	76048;0;0;69;
$GPXUP;3216;10:12:06;0;50	22481;8	76042;0;0;69;
$GPXUP;3216;10:12:07;0;50	22464;8	76036;0;0;69;
$GPXUP;3216;10:12:08;0;50	22447;8	7603;0;0;70;
$GPXUP;3216;10:12:09;0;50	22429;8	76024;0;0;73;
$GPXUP;3216;10:12:10;0;50	22411;8	76021;0;0;75;
$GPXUP;3216;10:12:11;0;50	22392;8	76021;0;0;77;
$GPXUP;3216;10:12:12;0;50	22372;8	76022;0;0;78;
$GPXUP;3216;10:12:13;0;50	22353;8	76022;0;0;78;
$GPXUP;3216;10:12:14;0;50	22334;8	76022;0;0;75;
$GPXUP;3216;10:12:15;0;50	22315;8	76022;0;0;72;
$GPXUP;3216;10:12:16;0;50	22297;8	76022;0;0;73;
$GPXUP;3216;10:12:17;0;50	22278;8	76023;0;0;77;
$GPXUP;3216;10:12:18;0;50	22258;8	76028;0;0;82;
$GPXUP;3216;10:12:19;0;50	22238;8	76037;0;0;84;
$GPXUP;3216;10:12:20;0;50	22218;8	76048;0;0;86;
$GPXUP;3216;10:12:21;0;50	22199;8	7606;0;0;81;
$GPXUP;3216;10:12:22;0;50	2218;8	7607;0;0;76;
$GPXUP;3216;10:12:23;0;50	22162;8	76076;0;0;73;
$GPXUP;3216;10:12:24;0;50	22144;8	76078;0;0;73;
$GPXUP;3216;10:12:25;0;50	22126;8	76081;0;0;75;
$GPXUP;3216;10:12:26;0;50	22107;8	76087;0;0;77;
$GPXUP;3216;10:12:27;0;50	22088;8	76094;0;0;76;
$GPXUP;3216;10:12:28;0;50	2207;8	761;0;0;74;
$GPXUP;3216;10:12:29;0;50	22051;8	76104;0;0;76;
$GPXUP;3216;10:12:30;0;50	22032;8	76106;0;0;79;
$GPXUP;3216;10:12:31;0;50	22012;8	76105;0;0;79;
$GPXUP;3216;10:12:32;0;50	21992;8	76102;0;0;78;
$GPXUP;3216;10:12:33;0;50	21974;8	761;0;0;75;
$GPXUP;3216;10:12:34;0;50	21955;8	76098;0;0;73;
$GPXUP;3216;10:12:35;0;50	21937;8	76096;0;0;72;
$GPXUP;3216;10:12:36;0;50	2192;8	7609;0;0;67;
$GPXUP;3216;10:12:37;0;50	21905;8	76078;0;0;65;
$GPXUP;3216;10:12:38;0;50	21894;8	76062;0;0;61;
$GPXUP;3216;10:12:39;0;50	21881;8	76047;0;0;63;
$GPXUP;3216;10:12:40;0;50	21866;8	76036;0;0;69;
$GPXUP;3216;10:12:41;0;50	21849;8	76031;0;0;70;
$GPXUP;3216;10:12:42;0;50	21832;8	76031;0;0;70;
$GPXUP;3216;10:12:43;0;50	21814;8	76036;0;0;72;
$GPXUP;3216;10:12:44;0;50	21796;8	7604;0;0;69;
$GPXUP;3216;10:12:45;0;50	21779;8	7604;0;0;67;
$GPXUP;3216;10:12:46;0;50	21762;8	76038;0;0;68;
$GPXUP;3216;10:12:47;0;50	21745;8	76036;0;0;71;
$GPXUP;3216;10:12:48;0;50	21728;8	76034;0;0;70;
$GPXUP;3216;10:12:49;0;50	2171;8	76032;0;0;69;
$GPXUP;3216;10:12:50;0;50	21693;8	76027;0;0;68;
$GPXUP;3216;10:12:51;0;50	21677;8	7602;0;0;67;
$GPXUP;3216;10:12:52;0;50	21661;8	76011;0;0;68;
$GPXUP;3216;10:12:53;0;50	21645;8	76002;0;0;69;
$GPXUP;3216;10:12:54;0;50	21629;8	75993;0;0;70;
$GPXUP;3216;10:12:55;0;50	21612;8	75983;0;0;72;
$GPXUP;3216;10:12:56;0;50	21596;8	75973;0;0;71;
$GPXUP;3216;10:12:57;0;50	2158;8	75959;0;0;68;
$GPXUP;3216;10:12:58;0;50	21568;8	75942;0;0;66;
$GPXUP;3216;10:12:59;0;50	21557;8	75922;0;0;64;
$GPXUP;3216;10:13:00;0;50	21547;8	75903;0;0;63;
$GPXUP;3216;10:13:01;0;50	21538;8	75885;0;0;58;
$GPXUP;3216;10:13:02;0;50	21528;8	75868;0;0;56;
$GPXUP;3216;10:13:03;0;50	21518;8	75854;0;0;57;
$GPXUP;3216;10:13:04;0;50	21506;8	75841;0;0;61;
$GPXUP;3216;10:13:05;0;50	2149;8	75833;0;0;69;
$GPXUP;3216;10:13:06;0;50	21472;8	75829;0;0;71;
$GPXUP;3216;10:13:07;0;50	21453;8	7583;0;0;76;
$GPXUP;3216;10:13:08;0;50	21434;8	75833;0;0;76;
$GPXUP;3216;10:13:09;0;50	21414;8	75835;0;0;80;
$GPXUP;3216;10:13:10;0;50	21392;8	75836;0;0;83;
$GPXUP;3216;10:13:11;0;50	2137;8	75836;0;0;88;
$GPXUP;3216;10:13:12;0;50	21348;8	75838;0;0;89;
$GPXUP;3216;10:13:13;0;50	21326;8	7584;0;0;86;
$GPXUP;3216;10:13:14;0;50	21305;8	75843;0;0;84;
$GPXUP;3216;10:13:15;0;50	21284;8	75846;0;0;83;
$GPXUP;3216;10:13:16;0;50	21262;8	75846;0;0;85;
$GPXUP;3216;10:13:17;0;50	21241;8	75844;0;0;85;
$GPXUP;3216;10:13:18;0;50	2122;8	75842;0;0;85;
$GPXUP;3216;10:13:19;0;50	21198;8	75839;0;0;86;
$GPXUP;3216;10:13:20;0;50	21176;8	75838;0;0;87;
$GPXUP;3216;10:13:21;0;50	21154;8	75838;0;0;87;
$GPXUP;3216;10:13:22;0;50	21133;8	75836;0;0;86;
$GPXUP;3216;10:13:23;0;50	21111;8	75833;0;0;85;
$GPXUP;3216;10:13:24;0;50	2109;8	75828;0;0;85;
$GPXUP;3216;10:13:25;0;50	21069;8	75823;0;0;85;
$GPXUP;3216;10:13:26;0;50	21049;8	75814;0;0;83;
$GPXUP;3216;10:13:27;0;50	21029;8	75806;0;0;83;
$GPXUP;3216;10:13:28;0;50	21008;8	75799;0;0;84;
$GPXUP;3216;10:13:29;0;50	20987;8	75792;0;0;86;
$GPXUP;3216;10:13:30;0;50	20966;8	75786;0;0;86;
$GPXUP;3216;10:13:31;0;50	20945;8	75779;0;0;85;
$GPXUP;3216;10:13:32;0;50	20925;8	7577;0;0;84;
$GPXUP;3216;10:13:33;0;50	20906;8	75759;0;0;80;
$GPXUP;3216;10:13:34;0;50	20888;8	75747;0;0;77;
$GPXUP;3216;10:13:35;0;50	20873;8	75733;0;0;73;
$GPXUP;3216;10:13:36;0;50	20858;8	75718;0;0;69;
$GPXUP;3216;10:13:37;0;50	20844;8	75706;0;0;71;
$GPXUP;3216;10:13:38;0;50	20827;8	75696;0;0;71;
$GPXUP;3216;10:13:39;0;50	20811;8	75688;0;0;69;
$GPXUP;3216;10:13:40;0;50	20794;8	75679;0;0;70;
$GPXUP;3216;10:13:41;0;50	20777;8	75673;0;0;73;
$GPXUP;3216;10:13:42;0;50	20758;8	7567;0;0;76;
$GPXUP;3216;10:13:43;0;50	2074;8	75668;0;0;77;
$GPXUP;3216;10:13:44;0;50	2072;8	75666;0;0;75;
$GPXUP;3216;10:13:45;0;50	20702;8	75665;0;0;76;
$GPXUP;3216;10:13:46;0;50	20683;8	75662;0;0;75;
$GPXUP;3216;10:13:47;0;50	20664;8	75658;0;0;75;
$GPXUP;3216;10:13:48;0;50	20646;8	75653;0;0;77;
$GPXUP;3216;10:13:49;0;50	20627;8	75647;0;0;77;
$GPXUP;3216;10:13:50;0;50	20609;8	75639;0;0;75;
$GPXUP;3216;10:13:51;0;50	20592;8	7563;0;0;74;
$GPXUP;3216;10:13:52;0;50	20574;8	75622;0;0;74;
$GPXUP;3216;10:13:53;0;50	20556;8	75614;0;0;73;
$GPXUP;3216;10:13:54;0;50	20539;8	75605;0;0;74;
$GPXUP;3216;10:13:55;0;50	20521;8	75595;0;0;76;
$GPXUP;3216;10:13:56;0;50	20504;8	75583;0;0;76;
$GPXUP;3216;10:13:57;0;50	20488;8	75569;0;0;75;
$GPXUP;3216;10:13:58;0;50	20473;8	75554;0;0;70;
$GPXUP;3216;10:13:59;0;50	20458;8	75538;0;0;70;
$GPXUP;3216;10:14:00;0;50	20442;8	75526;0;0;72;
$GPXUP;3216;10:14:01;0;50	20424;8	7552;0;0;77;
$GPXUP;3216;10:14:02;0;50	20405;8	75515;0;0;77;
$GPXUP;3216;10:14:03;0;50	20387;8	7551;0;0;74;
$GPXUP;3216;10:14:04;0;50	20369;8	75501;0;0;72;
$GPXUP;3216;10:14:05;0;50	20352;8	75491;0;0;73;
$GPXUP;3216;10:14:06;0;50	20335;8	75481;0;0;74;
$GPXUP;3216;10:14:07;0;50	20319;8	75468;0;0;74;
$GPXUP;3216;10:14:08;0;50	20304;8	75452;0;0;71;
$GPXUP;3216;10:14:09;0;50	20289;8	75438;0;0;70;
$GPXUP;3216;10:14:10;0;50	20272;8	75428;0;0;71;
$GPXUP;3216;10:14:11;0;50	20255;8	75417;0;0;76;
$GPXUP;3216;10:14:12;0;50	20238;8	75407;0;0;77;
$GPXUP;3216;10:14:13;0;50	2022;8	75396;0;0;75;
$GPXUP;3216;10:14:14;0;50	20204;8	75384;0;0;71;
$GPXUP;3216;10:14:15;0;50	20189;8	75371;0;0;68;
$GPXUP;3216;10:14:16;0;50	20175;8	75356;0;0;67;
$GPXUP;3216;10:14:17;0;50	20162;8	7534;0;0;67;
$GPXUP;3216;10:14:18;0;50	20148;8	75324;0;0;68;
$GPXUP;3216;10:14:19;0;50	20134;8	75308;0;0;68;
$GPXUP;3216;10:14:20;0;50	2012;8	75294;0;0;69;
$GPXUP;3216;10:14:21;0;50	20106;8	75279;0;0;69;
$GPXUP;3216;10:14:22;0;50	20091;8	75266;0;0;70;
$GPXUP;3216;10:14:23;0;50	20076;8	75253;0;0;69;
$GPXUP;3216;10:14:24;0;50	2006;8	7524;0;0;70;
$GPXUP;3216;10:14:25;0;50	20045;8	75226;0;0;71;
$GPXUP;3216;10:14:26;0;50	20029;8	75214;0;0;71;
$GPXUP;3216;10:14:27;0;50	20013;8	75203;0;0;72;
$GPXUP;3216;10:14:28;0;50	19996;8	75193;0;0;73;
$GPXUP;3216;10:14:29;0;50	19979;8	75184;0;0;73;
$GPXUP;3216;10:14:30;0;50	19961;8	75178;0;0;74;
$GPXUP;3216;10:14:31;0;50	19942;8	75176;0;0;74;
$GPXUP;3216;10:14:32;0;50	19924;8	75178;0;0;70;
$GPXUP;3216;10:14:33;0;50	19907;8	75187;0;0;72;
$GPXUP;3216;10:14:34;0;50	1989;8	75198;0;0;73;
$GPXUP;3216;10:14:35;0;50	19873;8	75208;0;0;72;
$GPXUP;3216;10:14:36;0;50	19855;8	75215;0;0;73;
$GPXUP;3216;10:14:37;0;50	19837;8	75219;0;0;73;
$GPXUP;3216;10:14:38;0;50	19819;8	75218;0;0;72;
$GPXUP;3216;10:14:39;0;50	19802;8	75214;0;0;70;
$GPXUP;3216;10:14:40;0;50	19785;8	75206;0;0;68;
$GPXUP;3216;10:14:41;0;50	1977;8	75197;0;0;67;
$GPXUP;3216;10:14:42;0;50	19754;8	75188;0;0;68;
$GPXUP;3216;10:14:43;0;50	19737;8	7518;0;0;70;
$GPXUP;3216;10:14:44;0;50	19721;8	75171;0;0;70;
$GPXUP;3216;10:14:45;0;50	19705;8	75161;0;0;69;
$GPXUP;3216;10:14:46;0;50	19689;8	7515;0;0;68;
$GPXUP;3216;10:14:47;0;50	19674;8	75136;0;0;71;
$GPXUP;3216;10:14:48;0;50	19659;8	7512;0;0;75;
$GPXUP;3216;10:14:49;0;50	19643;8	75105;0;0;74;
$GPXUP;3216;10:14:50;0;50	19627;8	7509;0;0;74;
$GPXUP;3216;10:14:51;0;50	19612;8	75075;0;0;74;
$GPXUP;3216;10:14:52;0;50	19595;8	75061;0;0;74;
$GPXUP;3216;10:14:53;0;50	1958;8	75046;0;0;73;
$GPXUP;3216;10:14:54;0;50	19566;8	75029;0;0;67;
$GPXUP;3216;10:14:55;0;50	19555;8	75011;0;0;63;
$GPXUP;3216;10:14:56;0;50	19543;8	74995;0;0;63;
$GPXUP;3216;10:14:57;0;50	1953;8	74981;0;0;62;
$GPXUP;3216;10:14:58;0;50	19518;8	74968;0;0;61;
$GPXUP;3216;10:14:59;0;50	19505;8	74954;0;0;62;
$GPXUP;3216;10:15:00;0;50	19491;8	74943;0;0;65;
$GPXUP;3216;10:15:01;0;50	19474;8	74937;0;0;70;
$GPXUP;3216;10:15:02;0;50	19457;8	74933;0;0;71;
$GPXUP;3216;10:15:03;0;50	1944;8	74928;0;0;69;
$GPXUP;3216;10:15:04;0;50	19423;8	7492;0;0;68;
$GPXUP;3216;10:15:05;0;50	19407;8	74911;0;0;70;
$GPXUP;3216;10:15:06;0;50	19389;8	74905;0;0;73;
$GPXUP;3216;10:15:07;0;50	19371;8	749;0;0;74;
$GPXUP;3216;10:15:08;0;50	19352;8	74896;0;0;75;
$GPXUP;3216;10:15:09;0;50	19333;8	74894;0;0;77;
$GPXUP;3216;10:15:10;0;50	19314;8	74891;0;0;78;
$GPXUP;3216;10:15:11;0;50	19294;8	74888;0;0;78;
$GPXUP;3216;10:15:12;0;50	19275;8	74885;0;0;78;
$GPXUP;3216;10:15:13;0;50	19255;8	74882;0;0;77;
$GPXUP;3216;10:15:14;0;50	19236;8	74878;0;0;78;
$GPXUP;3216;10:15:15;0;50	19217;8	74873;0;0;77;
$GPXUP;3216;10:15:16;0;50	19199;8	74863;0;0;77;
$GPXUP;3216;10:15:17;0;50	19182;8	74848;0;0;74;
$GPXUP;3216;10:15:18;0;50	1917;8	74828;0;0;71;
$GPXUP;3216;10:15:19;0;50	19162;8	74801;0;0;73;
$GPXUP;3216;10:15:20;0;50	19152;8	74776;0;0;74;
$GPXUP;3216;10:15:21;0;50	1914;8	74755;0;0;72;
$GPXUP;3216;10:15:22;0;50	19126;8	74739;0;0;70;
$GPXUP;3216;10:15:23;0;50	19109;8	74731;0;0;70;
$GPXUP;3216;10:15:24;0;50	19091;8	74726;0;0;70;
$GPXUP;3216;10:15:25;0;50	19074;8	7472;0;0;68;
$GPXUP;3216;10:15:26;0;50	19056;8	74717;0;0;71;
$GPXUP;3216;10:15:27;0;50	19035;8	74718;0;0;85;
$GPXUP;3216;10:15:28;0;50	19013;8	74718;0;0;85;
$GPXUP;3216;10:15:29;0;50	18992;8	74719;0;0;84;
[truncated: 546 more rows]
