# Supplementary material for: Pigeon Navigation: Different Routes Lead to Frankfurt
Source: PLoS One. 2014 Nov 12;9(11):e112439. doi: 10.1371/journal.pone.0112439 (PMC4229201; doi:10.1371/journal.pone.0112439)
Supplement: File S4 — Files containing the original track data and a ‘Read me’ explaining the data format. (ZIP) [file pone.0112439.s004.zip › N-SF/080616xup07_354.log]

$GPXUP;3221;08:37:36;0;50	39779;8	72325;0;0;3;
$GPXUP;3221;08:37:37;0;50	39779;8	72329;0;0;19;
$GPXUP;3221;08:37:38;0;50	3978;8	72338;0;0;26;
$GPXUP;3221;08:37:39;0;50	39787;8	72344;0;0;29;
$GPXUP;3221;08:37:40;0;50	39798;8	72343;0;0;42;
$GPXUP;3221;08:37:41;0;50	39808;8	72334;0;0;48;
$GPXUP;3221;08:37:42;0;50	39818;8	72321;0;0;50;
$GPXUP;3221;08:37:43;0;50	39827;8	72307;0;0;49;
$GPXUP;3221;08:37:44;0;50	39836;8	72293;0;0;47;
$GPXUP;3221;08:37:45;0;50	39843;8	72279;0;0;45;
$GPXUP;3221;08:37:46;0;50	39849;8	72262;0;0;47;
$GPXUP;3221;08:37:47;0;50	39852;8	72244;0;0;50;
$GPXUP;3221;08:37:48;0;50	39851;8	72223;0;0;52;
$GPXUP;3221;08:37:49;0;50	39846;8	72204;0;0;50;
$GPXUP;3221;08:37:50;0;50	39838;8	72189;0;0;51;
$GPXUP;3221;08:37:51;0;50	39824;8	72179;0;0;53;
$GPXUP;3221;08:37:52;0;50	39808;8	72176;0;0;55;
$GPXUP;3221;08:37:53;0;50	39794;8	72187;0;0;51;
$GPXUP;3221;08:37:54;0;50	39784;8	72209;0;0;61;
$GPXUP;3221;08:37:55;0;50	39779;8	72234;0;0;64;
$GPXUP;3221;08:37:56;0;50	39777;8	7226;0;0;62;
$GPXUP;3221;08:37:57;0;50	3978;8	72282;0;0;56;
$GPXUP;3221;08:37:58;0;50	39794;8	72292;0;0;47;
$GPXUP;3221;08:37:59;0;50	39807;8	72297;0;0;48;
$GPXUP;3221;08:38:00;0;50	3982;8	72296;0;0;49;
$GPXUP;3221;08:38:01;0;50	39833;8	72294;0;0;50;
$GPXUP;3221;08:38:02;0;50	39846;8	72296;0;0;50;
$GPXUP;3221;08:38:03;0;50	39858;8	72296;0;0;50;
$GPXUP;3221;08:38:04;0;50	39871;8	72294;0;0;50;
$GPXUP;3221;08:38:05;0;50	39884;8	72294;0;0;49;
$GPXUP;3221;08:38:06;0;50	39896;8	72295;0;0;48;
$GPXUP;3221;08:38:07;0;50	39908;8	72299;0;0;48;
$GPXUP;3221;08:38:08;0;50	39919;8	72308;0;0;48;
$GPXUP;3221;08:38:09;0;50	39928;8	72321;0;0;47;
$GPXUP;3221;08:38:10;0;50	39935;8	72335;0;0;47;
$GPXUP;3221;08:38:11;0;50	39943;8	7235;0;0;47;
$GPXUP;3221;08:38:12;0;50	39949;8	72366;0;0;47;
$GPXUP;3221;08:38:13;0;50	39952;8	72384;0;0;50;
$GPXUP;3221;08:38:14;0;50	3995;8	72404;0;0;52;
$GPXUP;3221;08:38:15;0;50	39944;8	72423;0;0;51;
$GPXUP;3221;08:38:16;0;50	39935;8	72439;0;0;55;
$GPXUP;3221;08:38:17;0;50	39924;8	72453;0;0;57;
$GPXUP;3221;08:38:18;0;50	39909;8	72461;0;0;61;
$GPXUP;3221;08:38:19;0;50	39894;8	72462;0;0;62;
$GPXUP;3221;08:38:20;0;50	39879;8	72456;0;0;58;
$GPXUP;3221;08:38:21;0;50	39866;8	72446;0;0;55;
$GPXUP;3221;08:38:22;0;50	39855;8	72433;0;0;57;
$GPXUP;3221;08:38:23;0;50	39846;8	72415;0;0;58;
$GPXUP;3221;08:38:24;0;50	39843;8	72394;0;0;53;
$GPXUP;3221;08:38:25;0;50	39846;8	72374;0;0;47;
$GPXUP;3221;08:38:26;0;50	39855;8	72358;0;0;45;
$GPXUP;3221;08:38:27;0;50	39866;8	72346;0;0;51;
$GPXUP;3221;08:38:28;0;50	39878;8	72337;0;0;50;
$GPXUP;3221;08:38:29;0;50	39891;8	72333;0;0;48;
$GPXUP;3221;08:38:30;0;50	39902;8	72335;0;0;45;
$GPXUP;3221;08:38:31;0;50	39912;8	72342;0;0;40;
$GPXUP;3221;08:38:32;0;50	39918;8	72357;0;0;40;
$GPXUP;3221;08:38:33;0;50	3992;8	72378;0;0;46;
$GPXUP;3221;08:38:34;0;50	39918;8	72401;0;0;51;
$GPXUP;3221;08:38:35;0;50	39912;8	72422;0;0;51;
$GPXUP;3221;08:38:36;0;50	399;8	72438;0;0;58;
$GPXUP;3221;08:38:37;0;50	39885;8	72448;0;0;61;
$GPXUP;3221;08:38:38;0;50	3987;8	72456;0;0;60;
$GPXUP;3221;08:38:39;0;50	39855;8	72462;0;0;59;
$GPXUP;3221;08:38:40;0;50	3984;8	72463;0;0;58;
$GPXUP;3221;08:38:41;0;50	39825;8	72461;0;0;58;
$GPXUP;3221;08:38:42;0;50	39812;8	72454;0;0;57;
$GPXUP;3221;08:38:43;0;50	39802;8	72439;0;0;55;
$GPXUP;3221;08:38:44;0;50	39795;8	7242;0;0;54;
$GPXUP;3221;08:38:45;0;50	39794;8	724;0;0;47;
$GPXUP;3221;08:38:46;0;50	39801;8	72383;0;0;42;
$GPXUP;3221;08:38:47;0;50	39814;8	72371;0;0;48;
$GPXUP;3221;08:38:48;0;50	39827;8	72366;0;0;50;
$GPXUP;3221;08:38:49;0;50	3984;8	72368;0;0;50;
$GPXUP;3221;08:38:50;0;50	39852;8	72375;0;0;49;
$GPXUP;3221;08:38:51;0;50	39862;8	72387;0;0;46;
$GPXUP;3221;08:38:52;0;50	39868;8	72403;0;0;47;
$GPXUP;3221;08:38:53;0;50	39871;8	72423;0;0;49;
$GPXUP;3221;08:38:54;0;50	3987;8	72447;0;0;59;
$GPXUP;3221;08:38:55;0;50	39869;8	72472;0;0;61;
$GPXUP;3221;08:38:56;0;50	3987;8	72496;0;0;57;
$GPXUP;3221;08:38:57;0;50	39874;8	72518;0;0;55;
$GPXUP;3221;08:38:58;0;50	39883;8	72535;0;0;53;
$GPXUP;3221;08:38:59;0;50	39896;8	72547;0;0;61;
$GPXUP;3221;08:39:00;0;50	3991;8	72558;0;0;58;
$GPXUP;3221;08:39:01;0;50	39924;8	72566;0;0;55;
$GPXUP;3221;08:39:02;0;50	39937;8	72574;0;0;56;
$GPXUP;3221;08:39:03;0;50	39951;8	72582;0;0;56;
$GPXUP;3221;08:39:04;0;50	39964;8	7259;0;0;54;
$GPXUP;3221;08:39:05;0;50	39978;8	72594;0;0;54;
$GPXUP;3221;08:39:06;0;50	39991;8	7259;0;0;56;
$GPXUP;3221;08:39:07;0;50	40004;8	72578;0;0;57;
$GPXUP;3221;08:39:08;0;50	40012;8	7256;0;0;54;
$GPXUP;3221;08:39:09;0;50	40018;8	72539;0;0;54;
$GPXUP;3221;08:39:10;0;50	40022;8	72518;0;0;55;
$GPXUP;3221;08:39:11;0;50	40025;8	72495;0;0;55;
$GPXUP;3221;08:39:12;0;50	40024;8	72473;0;0;53;
$GPXUP;3221;08:39:13;0;50	40016;8	72452;0;0;54;
$GPXUP;3221;08:39:14;0;50	40002;8	72433;0;0;63;
$GPXUP;3221;08:39:15;0;50	39988;8	72419;0;0;64;
$GPXUP;3221;08:39:16;0;50	39972;8	72409;0;0;63;
$GPXUP;3221;08:39:17;0;50	39956;8	72401;0;0;61;
$GPXUP;3221;08:39:18;0;50	39941;8	72393;0;0;59;
$GPXUP;3221;08:39:19;0;50	39927;8	72384;0;0;57;
$GPXUP;3221;08:39:20;0;50	39913;8	72377;0;0;59;
$GPXUP;3221;08:39:21;0;50	39898;8	72372;0;0;60;
$GPXUP;3221;08:39:22;0;50	39882;8	72368;0;0;62;
$GPXUP;3221;08:39:23;0;50	39867;8	72362;0;0;63;
$GPXUP;3221;08:39:24;0;50	39851;8	72354;0;0;64;
$GPXUP;3221;08:39:25;0;50	39836;8	72348;0;0;64;
$GPXUP;3221;08:39:26;0;50	39819;8	72347;0;0;65;
$GPXUP;3221;08:39:27;0;50	39804;8	72354;0;0;64;
$GPXUP;3221;08:39:28;0;50	3979;8	72369;0;0;63;
$GPXUP;3221;08:39:29;0;50	3978;8	72388;0;0;64;
$GPXUP;3221;08:39:30;0;50	39772;8	7241;0;0;61;
$GPXUP;3221;08:39:31;0;50	39766;8	72432;0;0;57;
$GPXUP;3221;08:39:32;0;50	39763;8	72453;0;0;55;
$GPXUP;3221;08:39:33;0;50	39758;8	72474;0;0;56;
$GPXUP;3221;08:39:34;0;50	39754;8	72495;0;0;55;
$GPXUP;3221;08:39:35;0;50	3975;8	72516;0;0;57;
$GPXUP;3221;08:39:36;0;50	39745;8	72538;0;0;59;
$GPXUP;3221;08:39:37;0;50	3974;8	7256;0;0;63;
$GPXUP;3221;08:39:38;0;50	39736;8	72585;0;0;64;
$GPXUP;3221;08:39:39;0;50	39737;8	7261;0;0;64;
$GPXUP;3221;08:39:40;0;50	39742;8	72634;0;0;63;
$GPXUP;3221;08:39:41;0;50	39751;8	72653;0;0;60;
$GPXUP;3221;08:39:42;0;50	39762;8	72668;0;0;53;
$GPXUP;3221;08:39:43;0;50	39774;8	72678;0;0;50;
$GPXUP;3221;08:39:44;0;50	39786;8	72688;0;0;52;
$GPXUP;3221;08:39:45;0;50	39798;8	72699;0;0;53;
$GPXUP;3221;08:39:46;0;50	39809;8	72712;0;0;56;
$GPXUP;3221;08:39:47;0;50	3982;8	72728;0;0;59;
$GPXUP;3221;08:39:48;0;50	39828;8	72748;0;0;60;
$GPXUP;3221;08:39:49;0;50	39834;8	7277;0;0;61;
$GPXUP;3221;08:39:50;0;50	39838;8	72794;0;0;63;
$GPXUP;3221;08:39:51;0;50	39839;8	72819;0;0;65;
$GPXUP;3221;08:39:52;0;50	39838;8	72846;0;0;67;
$GPXUP;3221;08:39:53;0;50	39837;8	72872;0;0;68;
$GPXUP;3221;08:39:54;0;50	39835;8	72899;0;0;69;
$GPXUP;3221;08:39:55;0;50	39832;8	72926;0;0;68;
$GPXUP;3221;08:39:56;0;50	39828;8	72952;0;0;67;
$GPXUP;3221;08:39:57;0;50	39826;8	72978;0;0;66;
$GPXUP;3221;08:39:58;0;50	39825;8	73003;0;0;63;
$GPXUP;3221;08:39:59;0;50	39822;8	73027;0;0;62;
$GPXUP;3221;08:40:00;0;50	39818;8	7305;0;0;60;
$GPXUP;3221;08:40:01;0;50	39814;8	73073;0;0;61;
$GPXUP;3221;08:40:02;0;50	39811;8	73097;0;0;61;
$GPXUP;3221;08:40:03;0;50	39811;8	73121;0;0;64;
$GPXUP;3221;08:40:04;0;50	39818;8	73138;0;0;48;
$GPXUP;3221;08:40:05;0;50	39831;8	73148;0;0;47;
$GPXUP;3221;08:40:06;0;50	39846;8	73149;0;0;60;
$GPXUP;3221;08:40:07;0;50	39865;8	73146;0;0;72;
$GPXUP;3221;08:40:08;0;50	39884;8	73144;0;0;70;
$GPXUP;3221;08:40:09;0;50	39902;8	73141;0;0;65;
$GPXUP;3221;08:40:10;0;50	39918;8	73134;0;0;63;
$GPXUP;3221;08:40:11;0;50	39933;8	73127;0;0;61;
$GPXUP;3221;08:40:12;0;50	39949;8	73127;0;0;60;
$GPXUP;3221;08:40:13;0;50	39964;8	73131;0;0;59;
$GPXUP;3221;08:40:14;0;50	39978;8	73136;0;0;58;
$GPXUP;3221;08:40:15;0;50	39992;8	73144;0;0;58;
$GPXUP;3221;08:40:16;0;50	40005;8	73154;0;0;56;
$GPXUP;3221;08:40:17;0;50	40016;8	73168;0;0;54;
$GPXUP;3221;08:40:18;0;50	40024;8	73186;0;0;56;
$GPXUP;3221;08:40:19;0;50	4003;8	73206;0;0;57;
$GPXUP;3221;08:40:20;0;50	40036;8	73227;0;0;59;
$GPXUP;3221;08:40:21;0;50	40042;8	7325;0;0;62;
$GPXUP;3221;08:40:22;0;50	40046;8	73273;0;0;64;
$GPXUP;3221;08:40:23;0;50	40051;8	73298;0;0;66;
$GPXUP;3221;08:40:24;0;50	40055;8	73324;0;0;68;
$GPXUP;3221;08:40:25;0;50	40058;8	73351;0;0;71;
$GPXUP;3221;08:40:26;0;50	40062;8	73379;0;0;73;
$GPXUP;3221;08:40:27;0;50	40066;8	73407;0;0;74;
$GPXUP;3221;08:40:28;0;50	40069;8	73436;0;0;74;
$GPXUP;3221;08:40:29;0;50	40073;8	73464;0;0;74;
$GPXUP;3221;08:40:30;0;50	40076;8	73492;0;0;72;
$GPXUP;3221;08:40:31;0;50	40082;8	73517;0;0;66;
$GPXUP;3221;08:40:32;0;50	4009;8	7354;0;0;68;
$GPXUP;3221;08:40:33;0;50	401;8	73562;0;0;71;
$GPXUP;3221;08:40:34;0;50	40112;8	73584;0;0;73;
$GPXUP;3221;08:40:35;0;50	40123;8	73606;0;0;71;
$GPXUP;3221;08:40:36;0;50	40135;8	73626;0;0;69;
$GPXUP;3221;08:40:37;0;50	40144;8	73648;0;0;66;
$GPXUP;3221;08:40:38;0;50	40148;8	73671;0;0;63;
$GPXUP;3221;08:40:39;0;50	4015;8	73695;0;0;60;
$GPXUP;3221;08:40:40;0;50	40153;8	73718;0;0;59;
$GPXUP;3221;08:40:41;0;50	40157;8	7374;0;0;60;
$GPXUP;3221;08:40:42;0;50	40163;8	73763;0;0;65;
$GPXUP;3221;08:40:43;0;50	40168;8	73789;0;0;70;
$GPXUP;3221;08:40:44;0;50	4017;8	73816;0;0;71;
$GPXUP;3221;08:40:45;0;50	40171;8	73844;0;0;71;
$GPXUP;3221;08:40:46;0;50	40171;8	73871;0;0;70;
$GPXUP;3221;08:40:47;0;50	40173;8	73898;0;0;69;
$GPXUP;3221;08:40:48;0;50	40176;8	73925;0;0;70;
$GPXUP;3221;08:40:49;0;50	40177;8	73953;0;0;72;
$GPXUP;3221;08:40:50;0;50	40177;8	73981;0;0;70;
$GPXUP;3221;08:40:51;0;50	40177;8	74008;0;0;70;
$GPXUP;3221;08:40:52;0;50	40177;8	74036;0;0;70;
$GPXUP;3221;08:40:53;0;50	40177;8	74063;0;0;69;
$GPXUP;3221;08:40:54;0;50	40177;8	74089;0;0;65;
$GPXUP;3221;08:40:55;0;50	40176;8	74114;0;0;62;
$GPXUP;3221;08:40:56;0;50	40175;8	74138;0;0;63;
$GPXUP;3221;08:40:57;0;50	40176;8	74163;0;0;65;
$GPXUP;3221;08:40:58;0;50	40178;8	74188;0;0;66;
$GPXUP;3221;08:40:59;0;50	40179;8	74214;0;0;67;
$GPXUP;3221;08:41:00;0;50	40179;8	7424;0;0;66;
$GPXUP;3221;08:41:01;0;50	40178;8	74266;0;0;65;
$GPXUP;3221;08:41:02;0;50	40178;8	74291;0;0;63;
$GPXUP;3221;08:41:03;0;50	4018;8	74315;0;0;63;
$GPXUP;3221;08:41:04;0;50	4018;8	7434;0;0;64;
$GPXUP;3221;08:41:05;0;50	4018;8	74366;0;0;65;
$GPXUP;3221;08:41:06;0;50	40176;8	74391;0;0;67;
$GPXUP;3221;08:41:07;0;50	40172;8	74416;0;0;66;
$GPXUP;3221;08:41:08;0;50	40168;8	74441;0;0;65;
$GPXUP;3221;08:41:09;0;50	40164;8	74466;0;0;65;
$GPXUP;3221;08:41:10;0;50	40162;8	7449;0;0;64;
$GPXUP;3221;08:41:11;0;50	4016;8	74515;0;0;64;
$GPXUP;3221;08:41:12;0;50	40157;8	7454;0;0;63;
$GPXUP;3221;08:41:13;0;50	40152;8	74563;0;0;65;
$GPXUP;3221;08:41:14;0;50	40143;8	74585;0;0;66;
$GPXUP;3221;08:41:15;0;50	40133;8	74606;0;0;66;
$GPXUP;3221;08:41:16;0;50	40123;8	74626;0;0;66;
$GPXUP;3221;08:41:17;0;50	40113;8	74647;0;0;66;
$GPXUP;3221;08:41:18;0;50	40104;8	74668;0;0;66;
$GPXUP;3221;08:41:19;0;50	40098;8	74691;0;0;61;
$GPXUP;3221;08:41:20;0;50	40096;8	74714;0;0;59;
$GPXUP;3221;08:41:21;0;50	40097;8	74737;0;0;58;
$GPXUP;3221;08:41:22;0;50	40098;8	74759;0;0;58;
$GPXUP;3221;08:41:23;0;50	40099;8	74782;0;0;60;
$GPXUP;3221;08:41:24;0;50	40098;8	74806;0;0;61;
$GPXUP;3221;08:41:25;0;50	40094;8	74829;0;0;60;
$GPXUP;3221;08:41:26;0;50	40084;8	74848;0;0;63;
$GPXUP;3221;08:41:27;0;50	40071;8	74864;0;0;65;
$GPXUP;3221;08:41:28;0;50	40056;8	74876;0;0;66;
$GPXUP;3221;08:41:29;0;50	4004;8	74882;0;0;65;
$GPXUP;3221;08:41:30;0;50	40024;8	74882;0;0;64;
$GPXUP;3221;08:41:31;0;50	40008;8	74878;0;0;63;
$GPXUP;3221;08:41:32;0;50	39994;8	74868;0;0;61;
$GPXUP;3221;08:41:33;0;50	39982;8	74853;0;0;62;
$GPXUP;3221;08:41:34;0;50	3997;8	74836;0;0;63;
$GPXUP;3221;08:41:35;0;50	39961;8	74816;0;0;62;
$GPXUP;3221;08:41:36;0;50	39957;8	74794;0;0;57;
$GPXUP;3221;08:41:37;0;50	39959;8	74772;0;0;51;
$GPXUP;3221;08:41:38;0;50	39967;8	74753;0;0;51;
$GPXUP;3221;08:41:39;0;50	39976;8	74736;0;0;54;
$GPXUP;3221;08:41:40;0;50	39986;8	74719;0;0;58;
$GPXUP;3221;08:41:41;0;50	39998;8	74704;0;0;60;
$GPXUP;3221;08:41:42;0;50	40011;8	74693;0;0;57;
$GPXUP;3221;08:41:43;0;50	40024;8	74687;0;0;53;
$GPXUP;3221;08:41:44;0;50	40037;8	7468;0;0;51;
$GPXUP;3221;08:41:45;0;50	40049;8	74671;0;0;52;
$GPXUP;3221;08:41:46;0;50	40059;8	74656;0;0;57;
$GPXUP;3221;08:41:47;0;50	40068;8	74638;0;0;62;
$GPXUP;3221;08:41:48;0;50	40077;8	74616;0;0;67;
$GPXUP;3221;08:41:49;0;50	40085;8	74593;0;0;65;
$GPXUP;3221;08:41:50;0;50	40094;8	74571;0;0;67;
$GPXUP;3221;08:41:51;0;50	40102;8	74548;0;0;68;
$GPXUP;3221;08:41:52;0;50	4011;8	74525;0;0;65;
$GPXUP;3221;08:41:53;0;50	40118;8	74504;0;0;59;
$GPXUP;3221;08:41:54;0;50	40128;8	74487;0;0;59;
$GPXUP;3221;08:41:55;0;50	40139;8	74473;0;0;55;
$GPXUP;3221;08:41:56;0;50	40151;8	74463;0;0;55;
$GPXUP;3221;08:41:57;0;50	40163;8	74453;0;0;57;
$GPXUP;3221;08:41:58;0;50	40176;8	74444;0;0;56;
$GPXUP;3221;08:41:59;0;50	40189;8	74436;0;0;56;
$GPXUP;3221;08:42:00;0;50	40201;8	74425;0;0;57;
$GPXUP;3221;08:42:01;0;50	40212;8	74409;0;0;61;
$GPXUP;3221;08:42:02;0;50	40222;8	7439;0;0;63;
$GPXUP;3221;08:42:03;0;50	40233;8	74374;0;0;62;
$GPXUP;3221;08:42:04;0;50	40246;8	74362;0;0;63;
$GPXUP;3221;08:42:05;0;50	4026;8	74359;0;0;58;
$GPXUP;3221;08:42:06;0;50	40275;8	74361;0;0;58;
$GPXUP;3221;08:42:07;0;50	40288;8	74366;0;0;57;
$GPXUP;3221;08:42:08;0;50	40302;8	74374;0;0;57;
$GPXUP;3221;08:42:09;0;50	40315;8	74384;0;0;59;
$GPXUP;3221;08:42:10;0;50	40324;8	744;0;0;54;
$GPXUP;3221;08:42:11;0;50	40326;8	74424;0;0;55;
$GPXUP;3221;08:42:12;0;50	40324;8	74447;0;0;54;
$GPXUP;3221;08:42:13;0;50	4032;8	74469;0;0;52;
$GPXUP;3221;08:42:14;0;50	40312;8	74486;0;0;43;
$GPXUP;3221;08:42:15;0;50	40303;8	7449;0;0;28;
$GPXUP;3221;08:42:16;0;50	4029;8	74475;0;0;50;
$GPXUP;3221;08:42:17;0;50	40283;8	74453;0;0;57;
$GPXUP;3221;08:42:18;0;50	40284;8	74428;0;0;58;
$GPXUP;3221;08:42:19;0;50	40286;8	74409;0;0;49;
$GPXUP;3221;08:42:20;0;50	40288;8	74396;0;0;39;
$GPXUP;3221;08:42:21;0;50	40291;8	74396;0;0;16;
$GPXUP;3221;08:42:22;0;50	40292;8	744;0;0;0;
$GPXUP;3221;08:42:23;0;50	40292;8	74402;0;0;0;
$GPXUP;3221;08:42:24;0;50	40292;8	74403;0;0;0;
$GPXUP;3221;08:42:25;0;50	40292;8	74403;0;0;0;
$GPXUP;3221;08:42:26;0;50	40292;8	74403;0;0;0;
$GPXUP;3221;08:42:27;0;50	40292;8	74403;0;0;0;
$GPXUP;3221;08:42:28;0;50	40292;8	74403;0;0;0;
$GPXUP;3221;08:42:29;0;50	40292;8	74403;0;0;0;
$GPXUP;3221;08:42:30;0;50	40292;8	74403;0;0;0;
$GPXUP;3221;08:42:31;0;50	40292;8	74403;0;0;0;
$GPXUP;3221;08:42:32;0;50	40292;8	74403;0;0;0;
$GPXUP;3221;08:42:33;0;50	40292;8	74403;0;0;0;
$GPXUP;3221;08:42:34;0;50	40292;8	74403;0;0;0;
$GPXUP;3221;08:42:35;0;50	40292;8	74403;0;0;0;
$GPXUP;3221;08:42:36;0;50	40292;8	74403;0;0;0;
$GPXUP;3221;08:42:37;0;50	40292;8	74403;0;0;0;
$GPXUP;3221;08:42:38;0;50	40292;8	74403;0;0;0;
$GPXUP;3221;08:42:39;0;50	40292;8	74403;0;0;0;
$GPXUP;3221;08:42:40;0;50	40292;8	74403;0;0;0;
$GPXUP;3221;08:42:41;0;50	40292;8	74403;0;0;0;
$GPXUP;3221;08:42:42;0;50	40292;8	74403;0;0;0;
$GPXUP;3221;08:42:43;0;50	40292;8	74403;0;0;0;
$GPXUP;3221;08:42:44;0;50	40292;8	74403;0;0;0;
$GPXUP;3221;08:42:45;0;50	40292;8	74403;0;0;0;
$GPXUP;3221;08:42:46;0;50	40292;8	74403;0;0;0;
$GPXUP;3221;08:42:47;0;50	40292;8	74403;0;0;0;
$GPXUP;3221;08:42:48;0;50	40292;8	74403;0;0;0;
$GPXUP;3221;08:42:49;0;50	40292;8	74403;0;0;0;
$GPXUP;3221;08:42:50;0;50	40292;8	74403;0;0;0;
$GPXUP;3221;08:42:51;0;50	40292;8	74403;0;0;0;
$GPXUP;3221;08:42:52;0;50	40292;8	74403;0;0;0;
$GPXUP;3221;08:42:53;0;50	40292;8	74403;0;0;0;
$GPXUP;3221;08:42:54;0;50	40292;8	74403;0;0;0;
$GPXUP;3221;08:42:55;0;50	40292;8	74403;0;0;0;
$GPXUP;3221;08:42:56;0;50	40292;8	74403;0;0;0;
$GPXUP;3221;08:42:57;0;50	40292;8	74403;0;0;0;
$GPXUP;3221;08:42:58;0;50	40292;8	74403;0;0;0;
$GPXUP;3221;08:42:59;0;50	40292;8	74403;0;0;0;
$GPXUP;3221;08:43:00;0;50	40292;8	74403;0;0;0;
$GPXUP;3221;08:43:01;0;50	40292;8	74403;0;0;0;
$GPXUP;3221;08:43:02;0;50	40292;8	74403;0;0;0;
$GPXUP;3221;08:43:03;0;50	40292;8	74403;0;0;0;
$GPXUP;3221;08:43:04;0;50	40292;8	74403;0;0;0;
$GPXUP;3221;08:43:05;0;50	40292;8	74403;0;0;0;
$GPXUP;3221;08:43:06;0;50	40292;8	74403;0;0;0;
$GPXUP;3221;08:43:07;0;50	40292;8	74403;0;0;0;
$GPXUP;3221;08:43:08;0;50	40292;8	74403;0;0;0;
$GPXUP;3221;08:43:09;0;50	40292;8	74403;0;0;0;
$GPXUP;3221;08:43:10;0;50	40292;8	74403;0;0;0;
$GPXUP;3221;08:43:11;0;50	40292;8	74403;0;0;0;
$GPXUP;3221;08:43:12;0;50	40292;8	74403;0;0;0;
$GPXUP;3221;08:43:13;0;50	40292;8	74403;0;0;0;
$GPXUP;3221;08:43:14;0;50	40292;8	74403;0;0;0;
$GPXUP;3221;08:43:15;0;50	40292;8	74403;0;0;0;
$GPXUP;3221;08:43:16;0;50	40292;8	74403;0;0;0;
$GPXUP;3221;08:43:17;0;50	40292;8	74403;0;0;0;
$GPXUP;3221;08:43:18;0;50	40292;8	74403;0;0;0;
$GPXUP;3221;08:43:19;0;50	40292;8	74403;0;0;0;
$GPXUP;3221;08:43:20;0;50	40292;8	74403;0;0;0;
$GPXUP;3221;08:43:21;0;50	40292;8	74403;0;0;0;
$GPXUP;3221;08:43:22;0;50	40292;8	74403;0;0;0;
$GPXUP;3221;08:43:23;0;50	40292;8	74403;0;0;0;
$GPXUP;3221;08:43:24;0;50	40292;8	74403;0;0;0;
$GPXUP;3221;08:43:25;0;50	40292;8	74403;0;0;0;
$GPXUP;3221;08:43:26;0;50	40292;8	74403;0;0;0;
$GPXUP;3221;08:43:27;0;50	40292;8	74403;0;0;0;
$GPXUP;3221;08:43:28;0;50	40292;8	74403;0;0;0;
$GPXUP;3221;08:43:29;0;50	40292;8	74403;0;0;0;
$GPXUP;3221;08:43:30;0;50	40292;8	74403;0;0;0;
$GPXUP;3221;08:43:31;0;50	40292;8	74403;0;0;0;
$GPXUP;3221;08:43:32;0;50	40292;8	74403;0;0;0;
$GPXUP;3221;08:43:33;0;50	40292;8	74403;0;0;0;
$GPXUP;3221;08:43:34;0;50	40292;8	74403;0;0;0;
$GPXUP;3221;08:43:35;0;50	40292;8	74403;0;0;0;
$GPXUP;3221;08:43:36;0;50	40292;8	74403;0;0;0;
$GPXUP;3221;08:43:37;0;50	40292;8	74403;0;0;0;
$GPXUP;3221;08:43:38;0;50	40292;8	74403;0;0;0;
$GPXUP;3221;08:43:39;0;50	40292;8	74403;0;0;0;
$GPXUP;3221;08:43:40;0;50	40292;8	74403;0;0;0;
$GPXUP;3221;08:43:41;0;50	40292;8	74403;0;0;0;
$GPXUP;3221;08:43:42;0;50	40292;8	74403;0;0;0;
$GPXUP;3221;08:43:43;0;50	40292;8	74403;0;0;0;
$GPXUP;3221;08:43:44;0;50	40292;8	74403;0;0;0;
$GPXUP;3221;08:43:45;0;50	40292;8	74403;0;0;0;
$GPXUP;3221;08:43:46;0;50	40292;8	74403;0;0;0;
$GPXUP;3221;08:43:47;0;50	40292;8	74403;0;0;0;
$GPXUP;3221;08:43:48;0;50	40292;8	74403;0;0;0;
$GPXUP;3221;08:43:49;0;50	40292;8	74403;0;0;0;
$GPXUP;3221;08:43:50;0;50	40292;8	74403;0;0;0;
$GPXUP;3221;08:43:51;0;50	40292;8	74403;0;0;0;
$GPXUP;3221;08:43:52;0;50	40292;8	74403;0;0;0;
$GPXUP;3221;08:43:53;0;50	40292;8	74403;0;0;0;
$GPXUP;3221;08:43:54;0;50	40292;8	74403;0;0;0;
$GPXUP;3221;08:43:55;0;50	40292;8	74403;0;0;0;
$GPXUP;3221;08:43:56;0;50	40292;8	74403;0;0;0;
$GPXUP;3221;08:43:57;0;50	40292;8	74403;0;0;0;
$GPXUP;3221;08:43:58;0;50	40292;8	74403;0;0;0;
$GPXUP;3221;08:43:59;0;50	40292;8	74403;0;0;0;
$GPXUP;3221;08:44:00;0;50	40292;8	74403;0;0;0;
$GPXUP;3221;08:44:01;0;50	40292;8	74403;0;0;0;
$GPXUP;3221;08:44:02;0;50	40292;8	74403;0;0;0;
$GPXUP;3221;08:44:03;0;50	40292;8	74403;0;0;0;
$GPXUP;3221;08:44:04;0;50	40292;8	74403;0;0;0;
$GPXUP;3221;08:44:05;0;50	40292;8	74403;0;0;0;
$GPXUP;3221;08:44:06;0;50	40292;8	74403;0;0;0;
$GPXUP;3221;08:44:07;0;50	40292;8	74403;0;0;0;
$GPXUP;3221;08:44:08;0;50	40292;8	74403;0;0;0;
$GPXUP;3221;08:44:09;0;50	40292;8	74403;0;0;0;
$GPXUP;3221;08:44:10;0;50	40292;8	74403;0;0;0;
$GPXUP;3221;08:44:11;0;50	40292;8	74403;0;0;0;
$GPXUP;3221;08:44:12;0;50	40292;8	74403;0;0;0;
$GPXUP;3221;08:44:13;0;50	40292;8	74403;0;0;0;
$GPXUP;3221;08:44:14;0;50	40292;8	74403;0;0;0;
$GPXUP;3221;08:44:15;0;50	40292;8	74403;0;0;0;
$GPXUP;3221;08:44:16;0;50	40292;8	74403;0;0;0;
$GPXUP;3221;08:44:17;0;50	40292;8	74403;0;0;0;
$GPXUP;3221;08:44:18;0;50	40292;8	74403;0;0;0;
$GPXUP;3221;08:44:19;0;50	40292;8	74403;0;0;0;
$GPXUP;3221;08:44:20;0;50	40292;8	74403;0;0;0;
$GPXUP;3221;08:44:21;0;50	40292;8	74403;0;0;0;
$GPXUP;3221;08:44:22;0;50	40292;8	74403;0;0;0;
$GPXUP;3221;08:44:23;0;50	40292;8	74403;0;0;0;
$GPXUP;3221;08:44:24;0;50	40292;8	74403;0;0;0;
$GPXUP;3221;08:44:25;0;50	40292;8	74403;0;0;0;
$GPXUP;3221;08:44:26;0;50	40292;8	74403;0;0;0;
$GPXUP;3221;08:44:27;0;50	40292;8	74403;0;0;0;
$GPXUP;3221;08:44:28;0;50	40292;8	74403;0;0;0;
$GPXUP;3221;08:44:29;0;50	40292;8	74403;0;0;0;
$GPXUP;3221;08:44:30;0;50	40292;8	74403;0;0;0;
$GPXUP;3221;08:44:31;0;50	40292;8	74403;0;0;0;
$GPXUP;3221;08:44:32;0;50	40292;8	74403;0;0;0;
$GPXUP;3221;08:44:33;0;50	40292;8	74403;0;0;0;
$GPXUP;3221;08:44:34;0;50	40292;8	74403;0;0;0;
$GPXUP;3221;08:44:35;0;50	40292;8	74403;0;0;0;
$GPXUP;3221;08:44:36;0;50	40292;8	74403;0;0;0;
$GPXUP;3221;08:44:37;0;50	40292;8	74403;0;0;0;
$GPXUP;3221;08:44:38;0;50	40292;8	74403;0;0;0;
$GPXUP;3221;08:44:39;0;50	40292;8	74403;0;0;0;
$GPXUP;3221;08:44:40;0;50	40292;8	74403;0;0;0;
$GPXUP;3221;08:44:41;0;50	40292;8	74403;0;0;0;
$GPXUP;3221;08:44:42;0;50	40292;8	74403;0;0;0;
$GPXUP;3221;08:44:43;0;50	40292;8	74403;0;0;0;
$GPXUP;3221;08:44:44;0;50	40292;8	74403;0;0;0;
$GPXUP;3221;08:44:45;0;50	40292;8	74403;0;0;0;
$GPXUP;3221;08:44:46;0;50	40292;8	74403;0;0;0;
$GPXUP;3221;08:44:47;0;50	40292;8	74403;0;0;0;
$GPXUP;3221;08:44:48;0;50	40292;8	74403;0;0;0;
$GPXUP;3221;08:44:49;0;50	40292;8	74403;0;0;0;
$GPXUP;3221;08:44:50;0;50	40292;8	74403;0;0;0;
$GPXUP;3221;08:44:51;0;50	40292;8	74403;0;0;0;
$GPXUP;3221;08:44:52;0;50	40292;8	74403;0;0;0;
$GPXUP;3221;08:44:53;0;50	40292;8	74403;0;0;0;
$GPXUP;3221;08:44:54;0;50	40292;8	74403;0;0;0;
$GPXUP;3221;08:44:55;0;50	40292;8	74403;0;0;0;
$GPXUP;3221;08:44:56;0;50	40292;8	74403;0;0;0;
$GPXUP;3221;08:44:57;0;50	40292;8	74403;0;0;0;
$GPXUP;3221;08:44:58;0;50	40292;8	74403;0;0;0;
$GPXUP;3221;08:44:59;0;50	40292;8	74403;0;0;0;
$GPXUP;3221;08:45:00;0;50	40292;8	74403;0;0;0;
$GPXUP;3221;08:45:01;0;50	40292;8	74403;0;0;0;
$GPXUP;3221;08:45:02;0;50	40292;8	74403;0;0;0;
$GPXUP;3221;08:45:03;0;50	40292;8	74403;0;0;0;
$GPXUP;3221;08:45:04;0;50	40292;8	74403;0;0;0;
$GPXUP;3221;08:45:05;0;50	40292;8	74403;0;0;0;
$GPXUP;3221;08:45:06;0;50	40292;8	74403;0;0;0;
$GPXUP;3221;08:45:07;0;50	40292;8	74403;0;0;0;
$GPXUP;3221;08:45:08;0;50	40292;8	74403;0;0;0;
$GPXUP;3221;08:45:09;0;50	40292;8	74403;0;0;0;
$GPXUP;3221;08:45:10;0;50	40292;8	74403;0;0;0;
$GPXUP;3221;08:45:11;0;50	40292;8	74403;0;0;0;
$GPXUP;3221;08:45:12;0;50	40292;8	74403;0;0;0;
$GPXUP;3221;08:45:13;0;50	40292;8	74403;0;0;0;
$GPXUP;3221;08:45:14;0;50	40292;8	74403;0;0;0;
$GPXUP;3221;08:45:15;0;50	40292;8	74403;0;0;0;
$GPXUP;3221;08:45:16;0;50	40292;8	74403;0;0;0;
$GPXUP;3221;08:45:17;0;50	40292;8	74403;0;0;0;
$GPXUP;3221;08:45:18;0;50	40292;8	74403;0;0;0;
$GPXUP;3221;08:45:19;0;50	40292;8	74403;0;0;0;
$GPXUP;3221;08:45:20;0;50	40292;8	74403;0;0;0;
$GPXUP;3221;08:45:21;0;50	40292;8	74403;0;0;0;
$GPXUP;3221;08:45:22;0;50	40292;8	74403;0;0;0;
$GPXUP;3221;08:45:23;0;50	40292;8	74403;0;0;0;
$GPXUP;3221;08:45:24;0;50	40292;8	74403;0;0;0;
$GPXUP;3221;08:45:25;0;50	40292;8	74403;0;0;0;
$GPXUP;3221;08:45:26;0;50	40292;8	74403;0;0;0;
$GPXUP;3221;08:45:27;0;50	40292;8	74403;0;0;0;
$GPXUP;3221;08:45:28;0;50	40292;8	74403;0;0;0;
$GPXUP;3221;08:45:29;0;50	40292;8	74403;0;0;0;
$GPXUP;3221;08:45:30;0;50	40292;8	74403;0;0;0;
$GPXUP;3221;08:45:31;0;50	40292;8	74403;0;0;0;
$GPXUP;3221;08:45:32;0;50	40292;8	74403;0;0;0;
$GPXUP;3221;08:45:33;0;50	40292;8	74403;0;0;0;
$GPXUP;3221;08:45:34;0;50	40292;8	74403;0;0;0;
$GPXUP;3221;08:45:35;0;50	40292;8	74403;0;0;0;
$GPXUP;3221;08:45:36;0;50	40292;8	74403;0;0;0;
$GPXUP;3221;08:45:37;0;50	40292;8	74403;0;0;0;
$GPXUP;3221;08:45:38;0;50	40292;8	74403;0;0;0;
$GPXUP;3221;08:45:39;0;50	40292;8	74403;0;0;0;
$GPXUP;3221;08:45:40;0;50	40292;8	74403;0;0;0;
$GPXUP;3221;08:45:41;0;50	40292;8	74403;0;0;0;
$GPXUP;3221;08:45:42;0;50	40292;8	74403;0;0;0;
$GPXUP;3221;08:45:43;0;50	40292;8	74403;0;0;0;
$GPXUP;3221;08:45:44;0;50	40292;8	74403;0;0;0;
$GPXUP;3221;08:45:45;0;50	40292;8	74403;0;0;0;
$GPXUP;3221;08:45:46;0;50	40292;8	74403;0;0;0;
$GPXUP;3221;08:45:47;0;50	40292;8	74403;0;0;0;
$GPXUP;3221;08:45:48;0;50	40292;8	74403;0;0;0;
$GPXUP;3221;08:45:49;0;50	40292;8	74403;0;0;0;
$GPXUP;3221;08:45:50;0;50	40292;8	74403;0;0;0;
$GPXUP;3221;08:45:51;0;50	40292;8	74403;0;0;0;
$GPXUP;3221;08:45:52;0;50	40292;8	74403;0;0;0;
$GPXUP;3221;08:45:53;0;50	40292;8	74403;0;0;0;
$GPXUP;3221;08:45:54;0;50	40292;8	74403;0;0;0;
$GPXUP;3221;08:45:55;0;50	40292;8	74403;0;0;0;
$GPXUP;3221;08:45:56;0;50	40292;8	74403;0;0;0;
$GPXUP;3221;08:45:57;0;50	40292;8	74403;0;0;0;
$GPXUP;3221;08:45:58;0;50	40292;8	74403;0;0;0;
$GPXUP;3221;08:45:59;0;50	40292;8	74403;0;0;0;
$GPXUP;3221;08:46:00;0;50	40292;8	74403;0;0;0;
$GPXUP;3221;08:46:01;0;50	40292;8	74403;0;0;0;
$GPXUP;3221;08:46:02;0;50	40292;8	74403;0;0;0;
$GPXUP;3221;08:46:03;0;50	40292;8	74403;0;0;0;
$GPXUP;3221;08:46:04;0;50	40292;8	74403;0;0;0;
$GPXUP;3221;08:46:05;0;50	40292;8	74403;0;0;0;
$GPXUP;3221;08:46:06;0;50	40292;8	74403;0;0;0;
$GPXUP;3221;08:46:07;0;50	40292;8	74403;0;0;0;
$GPXUP;3221;08:46:08;0;50	40292;8	74403;0;0;0;
$GPXUP;3221;08:46:09;0;50	40292;8	74403;0;0;0;
$GPXUP;3221;08:46:10;0;50	40292;8	74403;0;0;0;
$GPXUP;3221;08:46:11;0;50	40292;8	74403;0;0;0;
$GPXUP;3221;08:46:12;0;50	40292;8	74403;0;0;0;
$GPXUP;3221;08:46:13;0;50	40292;8	74403;0;0;0;
$GPXUP;3221;08:46:14;0;50	40292;8	74403;0;0;0;
$GPXUP;3221;08:46:15;0;50	40292;8	74403;0;0;0;
$GPXUP;3221;08:46:16;0;50	40292;8	74403;0;0;0;
$GPXUP;3221;08:46:17;0;50	40292;8	74403;0;0;0;
$GPXUP;3221;08:46:18;0;50	40292;8	74403;0;0;0;
$GPXUP;3221;08:46:19;0;50	40292;8	74403;0;0;0;
$GPXUP;3221;08:46:20;0;50	40292;8	74403;0;0;0;
$GPXUP;3221;08:46:21;0;50	40292;8	74403;0;0;0;
$GPXUP;3221;08:46:22;0;50	40292;8	74403;0;0;0;
$GPXUP;3221;08:46:23;0;50	40292;8	74403;0;0;0;
$GPXUP;3221;08:46:24;0;50	40292;8	74403;0;0;0;
$GPXUP;3221;08:46:25;0;50	40292;8	74403;0;0;0;
$GPXUP;3221;08:46:26;0;50	40292;8	74403;0;0;0;
$GPXUP;3221;08:46:27;0;50	40292;8	74403;0;0;0;
$GPXUP;3221;08:46:28;0;50	40292;8	74403;0;0;0;
$GPXUP;3221;08:46:29;0;50	40292;8	74403;0;0;0;
$GPXUP;3221;08:46:30;0;50	40292;8	74403;0;0;0;
$GPXUP;3221;08:46:31;0;50	40292;8	74403;0;0;0;
$GPXUP;3221;08:46:32;0;50	40292;8	74403;0;0;0;
$GPXUP;3221;08:46:33;0;50	40292;8	74403;0;0;0;
$GPXUP;3221;08:46:34;0;50	40292;8	74403;0;0;0;
$GPXUP;3221;08:46:35;0;50	40292;8	74403;0;0;0;
$GPXUP;3221;08:46:36;0;50	40292;8	74403;0;0;0;
$GPXUP;3221;08:46:37;0;50	40292;8	74403;0;0;0;
$GPXUP;3221;08:46:38;0;50	40292;8	74403;0;0;0;
$GPXUP;3221;08:46:39;0;50	40292;8	74403;0;0;0;
$GPXUP;3221;08:46:40;0;50	40292;8	74403;0;0;0;
$GPXUP;3221;08:46:41;0;50	40292;8	74403;0;0;0;
$GPXUP;3221;08:46:42;0;50	40292;8	74403;0;0;0;
$GPXUP;3221;08:46:43;0;50	40292;8	74403;0;0;0;
$GPXUP;3221;08:46:44;0;50	40292;8	74403;0;0;0;
$GPXUP;3221;08:46:45;0;50	40292;8	74403;0;0;0;
$GPXUP;3221;08:46:46;0;50	40292;8	74403;0;0;0;
$GPXUP;3221;08:46:47;0;50	40292;8	74403;0;0;0;
$GPXUP;3221;08:46:48;0;50	40292;8	74403;0;0;0;
$GPXUP;3221;08:46:49;0;50	40292;8	74403;0;0;0;
$GPXUP;3221;08:46:50;0;50	40292;8	74403;0;0;0;
$GPXUP;3221;08:46:51;0;50	40292;8	74403;0;0;0;
$GPXUP;3221;08:46:52;0;50	40292;8	74403;0;0;0;
$GPXUP;3221;08:46:53;0;50	40292;8	74403;0;0;0;
$GPXUP;3221;08:46:54;0;50	40292;8	74403;0;0;0;
$GPXUP;3221;08:46:55;0;50	40292;8	74403;0;0;0;
$GPXUP;3221;08:46:56;0;50	40292;8	74403;0;0;0;
$GPXUP;3221;08:46:57;0;50	40292;8	74403;0;0;0;
$GPXUP;3221;08:46:58;0;50	40292;8	74403;0;0;0;
$GPXUP;3221;08:46:59;0;50	40292;8	74403;0;0;0;
$GPXUP;3221;08:47:00;0;50	40292;8	74403;0;0;0;
$GPXUP;3221;08:47:01;0;50	40292;8	74403;0;0;0;
$GPXUP;3221;08:47:02;0;50	40292;8	74403;0;0;0;
$GPXUP;3221;08:47:03;0;50	40292;8	74403;0;0;0;
$GPXUP;3221;08:47:04;0;50	40292;8	74403;0;0;0;
$GPXUP;3221;08:47:05;0;50	40292;8	74403;0;0;0;
$GPXUP;3221;08:47:06;0;50	40292;8	74403;0;0;0;
$GPXUP;3221;08:47:07;0;50	40292;8	74403;0;0;0;
$GPXUP;3221;08:47:08;0;50	40292;8	74403;0;0;0;
$GPXUP;3221;08:47:09;0;50	40292;8	74403;0;0;0;
$GPXUP;3221;08:47:10;0;50	40292;8	74403;0;0;0;
$GPXUP;3221;08:47:11;0;50	40292;8	74403;0;0;0;
$GPXUP;3221;08:47:12;0;50	40292;8	74403;0;0;0;
$GPXUP;3221;08:47:13;0;50	40292;8	74403;0;0;0;
$GPXUP;3221;08:47:14;0;50	40292;8	74403;0;0;0;
$GPXUP;3221;08:47:15;0;50	40292;8	74403;0;0;0;
$GPXUP;3221;08:47:16;0;50	40292;8	74403;0;0;0;
$GPXUP;3221;08:47:17;0;50	40292;8	74403;0;0;0;
$GPXUP;3221;08:47:18;0;50	40292;8	74403;0;0;0;
$GPXUP;3221;08:47:19;0;50	40292;8	74403;0;0;0;
$GPXUP;3221;08:47:20;0;50	40292;8	74403;0;0;0;
$GPXUP;3221;08:47:21;0;50	40292;8	74403;0;0;0;
$GPXUP;3221;08:47:22;0;50	40292;8	74403;0;0;0;
$GPXUP;3221;08:47:23;0;50	40292;8	74403;0;0;0;
$GPXUP;3221;08:47:24;0;50	40292;8	74403;0;0;0;
$GPXUP;3221;08:47:25;0;50	40292;8	74403;0;0;0;
$GPXUP;3221;08:47:26;0;50	40292;8	74403;0;0;0;
$GPXUP;3221;08:47:27;0;50	40292;8	74403;0;0;0;
$GPXUP;3221;08:47:28;0;50	40292;8	74403;0;0;0;
$GPXUP;3221;08:47:29;0;50	40292;8	74403;0;0;0;
$GPXUP;3221;08:47:30;0;50	40292;8	74403;0;0;0;
$GPXUP;3221;08:47:31;0;50	40292;8	74403;0;0;0;
$GPXUP;3221;08:47:32;0;50	40292;8	74403;0;0;0;
$GPXUP;3221;08:47:33;0;50	40292;8	74403;0;0;0;
$GPXUP;3221;08:47:34;0;50	40292;8	74403;0;0;0;
$GPXUP;3221;08:47:35;0;50	40292;8	74403;0;0;0;
$GPXUP;3221;08:47:36;0;50	40292;8	74403;0;0;0;
$GPXUP;3221;08:47:37;0;50	40292;8	74403;0;0;0;
$GPXUP;3221;08:47:38;0;50	40292;8	74403;0;0;0;
$GPXUP;3221;08:47:39;0;50	40292;8	74403;0;0;0;
$GPXUP;3221;08:47:40;0;50	40292;8	74403;0;0;0;
$GPXUP;3221;08:47:41;0;50	40292;8	74403;0;0;0;
$GPXUP;3221;08:47:42;0;50	40292;8	74403;0;0;0;
$GPXUP;3221;08:47:43;0;50	40292;8	74403;0;0;0;
$GPXUP;3221;08:47:44;0;50	40292;8	74403;0;0;0;
$GPXUP;3221;08:47:45;0;50	40292;8	74403;0;0;0;
$GPXUP;3221;08:47:46;0;50	40292;8	74403;0;0;0;
$GPXUP;3221;08:47:47;0;50	40292;8	74403;0;0;0;
$GPXUP;3221;08:47:48;0;50	40292;8	74403;0;0;0;
$GPXUP;3221;08:47:49;0;50	40292;8	74403;0;0;0;
$GPXUP;3221;08:47:50;0;50	40292;8	74403;0;0;0;
$GPXUP;3221;08:47:51;0;50	40292;8	74403;0;0;0;
$GPXUP;3221;08:47:52;0;50	40292;8	74403;0;0;0;
$GPXUP;3221;08:47:53;0;50	40292;8	74403;0;0;0;
$GPXUP;3221;08:47:54;0;50	40292;8	74403;0;0;0;
$GPXUP;3221;08:47:55;0;50	40292;8	74403;0;0;0;
$GPXUP;3221;08:47:56;0;50	40292;8	74403;0;0;0;
$GPXUP;3221;08:47:57;0;50	40292;8	74403;0;0;0;
$GPXUP;3221;08:47:58;0;50	40292;8	74403;0;0;0;
$GPXUP;3221;08:47:59;0;50	40292;8	74403;0;0;0;
$GPXUP;3221;08:48:00;0;50	40292;8	74403;0;0;0;
$GPXUP;3221;08:48:01;0;50	40292;8	74403;0;0;0;
$GPXUP;3221;08:48:02;0;50	40292;8	74403;0;0;0;
$GPXUP;3221;08:48:03;0;50	40292;8	74403;0;0;0;
$GPXUP;3221;08:48:04;0;50	40292;8	74403;0;0;0;
$GPXUP;3221;08:48:05;0;50	40292;8	74403;0;0;0;
$GPXUP;3221;08:48:06;0;50	40292;8	74403;0;0;0;
$GPXUP;3221;08:48:07;0;50	40292;8	74403;0;0;0;
$GPXUP;3221;08:48:08;0;50	40292;8	74403;0;0;0;
$GPXUP;3221;08:48:09;0;50	40292;8	74403;0;0;0;
$GPXUP;3221;08:48:10;0;50	40292;8	74403;0;0;0;
$GPXUP;3221;08:48:11;0;50	40292;8	74403;0;0;0;
$GPXUP;3221;08:48:12;0;50	40292;8	74403;0;0;0;
$GPXUP;3221;08:48:13;0;50	40292;8	74403;0;0;0;
$GPXUP;3221;08:48:14;0;50	40292;8	74403;0;0;0;
$GPXUP;3221;08:48:15;0;50	40292;8	74403;0;0;0;
$GPXUP;3221;08:48:16;0;50	40292;8	74403;0;0;0;
$GPXUP;3221;08:48:17;0;50	40292;8	74403;0;0;0;
$GPXUP;3221;08:48:18;0;50	40292;8	74403;0;0;0;
$GPXUP;3221;08:48:19;0;50	40292;8	74403;0;0;0;
$GPXUP;3221;08:48:20;0;50	40292;8	74403;0;0;0;
$GPXUP;3221;08:48:21;0;50	40292;8	74403;0;0;0;
$GPXUP;3221;08:48:22;0;50	40292;8	74403;0;0;0;
$GPXUP;3221;08:48:23;0;50	40292;8	74403;0;0;0;
$GPXUP;3221;08:48:24;0;50	40292;8	74403;0;0;0;
$GPXUP;3221;08:48:25;0;50	40292;8	74403;0;0;0;
$GPXUP;3221;08:48:26;0;50	40292;8	74403;0;0;0;
$GPXUP;3221;08:48:27;0;50	40292;8	74403;0;0;0;
$GPXUP;3221;08:48:28;0;50	40292;8	74403;0;0;0;
$GPXUP;3221;08:48:29;0;50	40292;8	74403;0;0;0;
$GPXUP;3221;08:48:30;0;50	40292;8	74403;0;0;0;
$GPXUP;3221;08:48:31;0;50	40292;8	74403;0;0;0;
$GPXUP;3221;08:48:32;0;50	40292;8	74403;0;0;0;
$GPXUP;3221;08:48:33;0;50	40292;8	74403;0;0;0;
$GPXUP;3221;08:48:34;0;50	40292;8	74403;0;0;0;
$GPXUP;3221;08:48:35;0;50	40292;8	74403;0;0;0;
$GPXUP;3221;08:48:36;0;50	40292;8	74403;0;0;0;
$GPXUP;3221;08:48:37;0;50	40292;8	74403;0;0;0;
$GPXUP;3221;08:48:38;0;50	40292;8	74403;0;0;0;
$GPXUP;3221;08:48:39;0;50	40292;8	74403;0;0;0;
$GPXUP;3221;08:48:40;0;50	40292;8	74403;0;0;0;
$GPXUP;3221;08:48:41;0;50	40292;8	74403;0;0;0;
$GPXUP;3221;08:48:42;0;50	40292;8	74403;0;0;0;
$GPXUP;3221;08:48:43;0;50	40292;8	74403;0;0;0;
$GPXUP;3221;08:48:44;0;50	40292;8	74403;0;0;0;
$GPXUP;3221;08:48:45;0;50	40292;8	74403;0;0;0;
$GPXUP;3221;08:48:46;0;50	40292;8	74403;0;0;0;
$GPXUP;3221;08:48:47;0;50	40292;8	74403;0;0;0;
$GPXUP;3221;08:48:48;0;50	40292;8	74403;0;0;0;
$GPXUP;3221;08:48:49;0;50	40292;8	74403;0;0;0;
$GPXUP;3221;08:48:50;0;50	40292;8	74403;0;0;0;
$GPXUP;3221;08:48:51;0;50	40292;8	74403;0;0;0;
$GPXUP;3221;08:48:52;0;50	40292;8	74403;0;0;0;
$GPXUP;3221;08:48:53;0;50	40292;8	74403;0;0;0;
$GPXUP;3221;08:48:54;0;50	40292;8	74403;0;0;0;
$GPXUP;3221;08:48:55;0;50	40292;8	74403;0;0;0;
$GPXUP;3221;08:48:56;0;50	40292;8	74403;0;0;0;
$GPXUP;3221;08:48:57;0;50	40292;8	74403;0;0;0;
$GPXUP;3221;08:48:58;0;50	40297;8	74408;0;0;8;
$GPXUP;3221;08:48:59;0;50	40299;8	74407;0;0;13;
$GPXUP;3221;08:49:00;0;50	40303;8	74404;0;0;16;
$GPXUP;3221;08:49:01;0;50	40306;8	74401;0;0;11;
$GPXUP;3221;08:49:02;0;50	40307;8	744;0;0;2;
$GPXUP;3221;08:49:03;0;50	40307;8	74399;0;0;1;
$GPXUP;3221;08:49:04;0;50	40308;8	74399;0;0;0;
$GPXUP;3221;08:49:05;0;50	40308;8	74399;0;0;0;
$GPXUP;3221;08:49:06;0;50	40308;8	74399;0;0;0;
$GPXUP;3221;08:49:07;0;50	40308;8	74399;0;0;0;
$GPXUP;3221;08:49:08;0;50	40308;8	74399;0;0;0;
$GPXUP;3221;08:49:09;0;50	40308;8	74399;0;0;0;
$GPXUP;3221;08:49:10;0;50	40308;8	74399;0;0;0;
$GPXUP;3221;08:49:11;0;50	40308;8	74399;0;0;0;
$GPXUP;3221;08:49:12;0;50	40308;8	74399;0;0;0;
$GPXUP;3221;08:49:13;0;50	40308;8	74399;0;0;0;
$GPXUP;3221;08:49:14;0;50	40308;8	74399;0;0;0;
$GPXUP;3221;08:49:15;0;50	40308;8	74399;0;0;0;
$GPXUP;3221;08:49:16;0;50	40308;8	74399;0;0;0;
$GPXUP;3221;08:49:17;0;50	40308;8	74399;0;0;0;
$GPXUP;3221;08:49:18;0;50	40308;8	74399;0;0;0;
$GPXUP;3221;08:49:19;0;50	40308;8	74399;0;0;0;
$GPXUP;3221;08:49:20;0;50	40308;8	74399;0;0;0;
$GPXUP;3221;08:49:21;0;50	40308;8	74399;0;0;0;
$GPXUP;3221;08:49:22;0;50	40308;8	74399;0;0;0;
$GPXUP;3221;08:49:23;0;50	40308;8	74399;0;0;0;
$GPXUP;3221;08:49:24;0;50	40308;8	74399;0;0;0;
$GPXUP;3221;08:49:25;0;50	40308;8	74399;0;0;0;
$GPXUP;3221;08:49:26;0;50	40308;8	74399;0;0;0;
$GPXUP;3221;08:49:27;0;50	40308;8	74399;0;0;0;
$GPXUP;3221;08:49:28;0;50	40308;8	74399;0;0;0;
$GPXUP;3221;08:49:29;0;50	4031;8	74402;0;0;4;
$GPXUP;3221;08:49:30;0;50	4031;8	74402;0;0;0;
$GPXUP;3221;08:49:31;0;50	4031;8	74403;0;0;1;
$GPXUP;3221;08:49:32;0;50	4031;8	74403;0;0;0;
$GPXUP;3221;08:49:33;0;50	4031;8	74403;0;0;0;
$GPXUP;3221;08:49:34;0;50	4031;8	74403;0;0;0;
$GPXUP;3221;08:49:35;0;50	4031;8	74403;0;0;0;
$GPXUP;3221;08:49:36;0;50	4031;8	74403;0;0;0;
$GPXUP;3221;08:49:37;0;50	4031;8	74403;0;0;0;
$GPXUP;3221;08:49:38;0;50	4031;8	74403;0;0;0;
$GPXUP;3221;08:49:39;0;50	4031;8	74403;0;0;0;
$GPXUP;3221;08:49:40;0;50	4031;8	74403;0;0;0;
$GPXUP;3221;08:49:41;0;50	4031;8	74403;0;0;0;
$GPXUP;3221;08:49:42;0;50	4031;8	74403;0;0;0;
$GPXUP;3221;08:49:43;0;50	4031;8	74403;0;0;0;
$GPXUP;3221;08:49:44;0;50	4031;8	74403;0;0;0;
$GPXUP;3221;08:49:45;0;50	4031;8	74403;0;0;0;
$GPXUP;3221;08:49:46;0;50	4031;8	74403;0;0;0;
$GPXUP;3221;08:49:47;0;50	4031;8	74403;0;0;0;
$GPXUP;3221;08:49:48;0;50	4031;8	74403;0;0;0;
$GPXUP;3221;08:49:49;0;50	4031;8	74403;0;0;0;
$GPXUP;3221;08:49:50;0;50	4031;8	74403;0;0;0;
$GPXUP;3221;08:49:51;0;50	4031;8	74403;0;0;0;
$GPXUP;3221;08:49:52;0;50	4031;8	74403;0;0;0;
$GPXUP;3221;08:49:53;0;50	4031;8	74403;0;0;0;
$GPXUP;3221;08:49:54;0;50	4031;8	74403;0;0;0;
$GPXUP;3221;08:49:55;0;50	4031;8	74403;0;0;0;
$GPXUP;3221;08:49:56;0;50	4031;8	74403;0;0;0;
$GPXUP;3221;08:49:57;0;50	4031;8	74403;0;0;0;
$GPXUP;3221;08:49:58;0;50	4031;8	74403;0;0;0;
$GPXUP;3221;08:49:59;0;50	4031;8	74403;0;0;0;
$GPXUP;3221;08:50:00;0;50	4031;8	74403;0;0;0;
$GPXUP;3221;08:50:01;0;50	4031;8	74403;0;0;0;
$GPXUP;3221;08:50:02;0;50	4031;8	74403;0;0;0;
$GPXUP;3221;08:50:03;0;50	4031;8	74403;0;0;0;
$GPXUP;3221;08:50:04;0;50	4031;8	74403;0;0;0;
$GPXUP;3221;08:50:05;0;50	4031;8	74403;0;0;0;
$GPXUP;3221;08:50:06;0;50	4031;8	74403;0;0;0;
$GPXUP;3221;08:50:07;0;50	4031;8	74403;0;0;0;
$GPXUP;3221;08:50:08;0;50	4031;8	74403;0;0;0;
$GPXUP;3221;08:50:09;0;50	4031;8	74403;0;0;0;
$GPXUP;3221;08:50:10;0;50	4031;8	74403;0;0;0;
$GPXUP;3221;08:50:11;0;50	4031;8	74403;0;0;0;
$GPXUP;3221;08:50:12;0;50	4031;8	74403;0;0;0;
$GPXUP;3221;08:50:13;0;50	4031;8	74403;0;0;0;
$GPXUP;3221;08:50:14;0;50	4031;8	74403;0;0;0;
$GPXUP;3221;08:50:15;0;50	4031;8	74403;0;0;0;
$GPXUP;3221;08:50:16;0;50	4031;8	74403;0;0;0;
$GPXUP;3221;08:50:17;0;50	4031;8	74403;0;0;0;
$GPXUP;3221;08:50:18;0;50	4031;8	74403;0;0;0;
$GPXUP;3221;08:50:19;0;50	4031;8	74403;0;0;0;
$GPXUP;3221;08:50:20;0;50	4031;8	74403;0;0;0;
$GPXUP;3221;08:50:21;0;50	4031;8	74403;0;0;0;
$GPXUP;3221;08:50:22;0;50	4031;8	74403;0;0;0;
$GPXUP;3221;08:50:23;0;50	4031;8	74403;0;0;0;
$GPXUP;3221;08:50:24;0;50	4031;8	74403;0;0;0;
$GPXUP;3221;08:50:25;0;50	4031;8	74403;0;0;0;
$GPXUP;3221;08:50:26;0;50	4031;8	74403;0;0;0;
$GPXUP;3221;08:50:27;0;50	4031;8	74403;0;0;0;
$GPXUP;3221;08:50:28;0;50	4031;8	74403;0;0;0;
$GPXUP;3221;08:50:29;0;50	4031;8	74403;0;0;0;
$GPXUP;3221;08:50:30;0;50	4031;8	74403;0;0;0;
$GPXUP;3221;08:50:31;0;50	4031;8	74403;0;0;0;
$GPXUP;3221;08:50:32;0;50	4031;8	74403;0;0;0;
$GPXUP;3221;08:50:33;0;50	4031;8	74403;0;0;0;
$GPXUP;3221;08:50:34;0;50	4031;8	74403;0;0;0;
$GPXUP;3221;08:50:35;0;50	4031;8	74403;0;0;0;
$GPXUP;3221;08:50:36;0;50	4031;8	74403;0;0;0;
$GPXUP;3221;08:50:37;0;50	4031;8	74403;0;0;0;
$GPXUP;3221;08:50:38;0;50	4031;8	74403;0;0;0;
$GPXUP;3221;08:50:39;0;50	4031;8	74403;0;0;0;
$GPXUP;3221;08:50:40;0;50	4031;8	74403;0;0;0;
$GPXUP;3221;08:50:41;0;50	4031;8	74403;0;0;0;
$GPXUP;3221;08:50:42;0;50	4031;8	74403;0;0;0;
$GPXUP;3221;08:50:43;0;50	4031;8	74403;0;0;0;
$GPXUP;3221;08:50:44;0;50	4031;8	74403;0;0;0;
$GPXUP;3221;08:50:45;0;50	4031;8	74403;0;0;0;
$GPXUP;3221;08:50:46;0;50	4031;8	74403;0;0;0;
$GPXUP;3221;08:50:47;0;50	4031;8	74403;0;0;0;
$GPXUP;3221;08:50:48;0;50	4031;8	74403;0;0;0;
$GPXUP;3221;08:50:49;0;50	4031;8	74403;0;0;0;
$GPXUP;3221;08:50:50;0;50	4031;8	74403;0;0;0;
$GPXUP;3221;08:50:51;0;50	4031;8	74403;0;0;0;
$GPXUP;3221;08:50:52;0;50	4031;8	74403;0;0;0;
$GPXUP;3221;08:50:53;0;50	4031;8	74403;0;0;0;
$GPXUP;3221;08:50:54;0;50	4031;8	74403;0;0;0;
$GPXUP;3221;08:50:55;0;50	4031;8	74403;0;0;0;
$GPXUP;3221;08:50:56;0;50	4031;8	74403;0;0;0;
$GPXUP;3221;08:50:57;0;50	4031;8	74403;0;0;0;
$GPXUP;3221;08:50:58;0;50	4031;8	74403;0;0;0;
$GPXUP;3221;08:50:59;0;50	4031;8	74403;0;0;0;
$GPXUP;3221;08:51:00;0;50	4031;8	74403;0;0;0;
$GPXUP;3221;08:51:01;0;50	4031;8	74403;0;0;0;
$GPXUP;3221;08:51:02;0;50	4031;8	74403;0;0;0;
$GPXUP;3221;08:51:03;0;50	4031;8	74403;0;0;0;
$GPXUP;3221;08:51:04;0;50	4031;8	74403;0;0;0;
$GPXUP;3221;08:51:05;0;50	4031;8	74403;0;0;0;
$GPXUP;3221;08:51:06;0;50	4031;8	74403;0;0;0;
$GPXUP;3221;08:51:07;0;50	4031;8	74403;0;0;0;
$GPXUP;3221;08:51:08;0;50	4031;8	74403;0;0;0;
$GPXUP;3221;08:51:09;0;50	4031;8	74403;0;0;0;
$GPXUP;3221;08:51:10;0;50	4031;8	74403;0;0;0;
$GPXUP;3221;08:51:11;0;50	4031;8	74403;0;0;0;
$GPXUP;3221;08:51:12;0;50	4031;8	74403;0;0;0;
$GPXUP;3221;08:51:13;0;50	4031;8	74403;0;0;0;
$GPXUP;3221;08:51:14;0;50	4031;8	74403;0;0;0;
$GPXUP;3221;08:51:15;0;50	4031;8	74403;0;0;0;
$GPXUP;3221;08:51:16;0;50	4031;8	74403;0;0;0;
$GPXUP;3221;08:51:17;0;50	4031;8	74403;0;0;0;
$GPXUP;3221;08:51:18;0;50	4031;8	74403;0;0;0;
$GPXUP;3221;08:51:19;0;50	4031;8	74403;0;0;0;
$GPXUP;3221;08:51:20;0;50	4031;8	74403;0;0;0;
$GPXUP;3221;08:51:21;0;50	4031;8	74403;0;0;0;
$GPXUP;3221;08:51:22;0;50	4031;8	74403;0;0;0;
$GPXUP;3221;08:51:23;0;50	4031;8	74403;0;0;0;
$GPXUP;3221;08:51:24;0;50	4031;8	74403;0;0;0;
$GPXUP;3221;08:51:25;0;50	4031;8	74403;0;0;0;
$GPXUP;3221;08:51:26;0;50	4031;8	74403;0;0;0;
$GPXUP;3221;08:51:27;0;50	4031;8	74403;0;0;0;
$GPXUP;3221;08:51:28;0;50	4031;8	74403;0;0;0;
$GPXUP;3221;08:51:29;0;50	4031;8	74403;0;0;0;
$GPXUP;3221;08:51:30;0;50	4031;8	74403;0;0;0;
$GPXUP;3221;08:51:31;0;50	4031;8	74403;0;0;0;
$GPXUP;3221;08:51:32;0;50	4031;8	74403;0;0;0;
$GPXUP;3221;08:51:33;0;50	4031;8	74403;0;0;0;
$GPXUP;3221;08:51:34;0;50	4031;8	74403;0;0;0;
$GPXUP;3221;08:51:35;0;50	4031;8	74403;0;0;0;
$GPXUP;3221;08:51:36;0;50	4031;8	74403;0;0;0;
$GPXUP;3221;08:51:37;0;50	4031;8	74403;0;0;0;
$GPXUP;3221;08:51:38;0;50	4031;8	74403;0;0;0;
$GPXUP;3221;08:51:39;0;50	4031;8	74403;0;0;0;
$GPXUP;3221;08:51:40;0;50	4031;8	74403;0;0;0;
$GPXUP;3221;08:51:41;0;50	4031;8	74403;0;0;0;
$GPXUP;3221;08:51:42;0;50	4031;8	74403;0;0;0;
$GPXUP;3221;08:51:43;0;50	4031;8	74403;0;0;0;
$GPXUP;3221;08:51:44;0;50	4031;8	74403;0;0;0;
$GPXUP;3221;08:51:45;0;50	4031;8	74403;0;0;0;
$GPXUP;3221;08:51:46;0;50	4031;8	74403;0;0;0;
$GPXUP;3221;08:51:47;0;50	4031;8	74403;0;0;0;
$GPXUP;3221;08:51:48;0;50	4031;8	74403;0;0;0;
$GPXUP;3221;08:51:49;0;50	4031;8	74403;0;0;0;
$GPXUP;3221;08:51:50;0;50	4031;8	74403;0;0;0;
$GPXUP;3221;08:51:51;0;50	4031;8	74403;0;0;0;
$GPXUP;3221;08:51:52;0;50	4031;8	74403;0;0;0;
$GPXUP;3221;08:51:53;0;50	4031;8	74403;0;0;0;
$GPXUP;3221;08:51:54;0;50	4031;8	74403;0;0;0;
$GPXUP;3221;08:51:55;0;50	4031;8	74403;0;0;0;
$GPXUP;3221;08:51:56;0;50	4031;8	74403;0;0;0;
$GPXUP;3221;08:51:57;0;50	4031;8	74403;0;0;0;
$GPXUP;3221;08:51:58;0;50	4031;8	74403;0;0;0;
$GPXUP;3221;08:51:59;0;50	4031;8	74403;0;0;0;
$GPXUP;3221;08:52:00;0;50	4031;8	74403;0;0;0;
$GPXUP;3221;08:52:01;0;50	4031;8	74403;0;0;0;
$GPXUP;3221;08:52:02;0;50	4031;8	74403;0;0;0;
$GPXUP;3221;08:52:03;0;50	4031;8	74403;0;0;0;
$GPXUP;3221;08:52:04;0;50	4031;8	74403;0;0;0;
$GPXUP;3221;08:52:05;0;50	4031;8	74403;0;0;0;
$GPXUP;3221;08:52:06;0;50	4031;8	74403;0;0;0;
$GPXUP;3221;08:52:07;0;50	4031;8	74403;0;0;0;
$GPXUP;3221;08:52:08;0;50	4031;8	74403;0;0;0;
$GPXUP;3221;08:52:09;0;50	4031;8	74403;0;0;0;
$GPXUP;3221;08:52:10;0;50	4031;8	74403;0;0;0;
$GPXUP;3221;08:52:11;0;50	4031;8	74403;0;0;0;
$GPXUP;3221;08:52:12;0;50	4031;8	74403;0;0;0;
$GPXUP;3221;08:52:13;0;50	4031;8	74403;0;0;0;
$GPXUP;3221;08:52:14;0;50	4031;8	74403;0;0;0;
$GPXUP;3221;08:52:15;0;50	4031;8	74403;0;0;0;
$GPXUP;3221;08:52:16;0;50	4031;8	74403;0;0;0;
$GPXUP;3221;08:52:17;0;50	4031;8	74403;0;0;0;
$GPXUP;3221;08:52:18;0;50	4031;8	74403;0;0;0;
$GPXUP;3221;08:52:19;0;50	4031;8	74403;0;0;0;
$GPXUP;3221;08:52:20;0;50	4031;8	74403;0;0;0;
$GPXUP;3221;08:52:21;0;50	4031;8	74403;0;0;0;
$GPXUP;3221;08:52:22;0;50	4031;8	74403;0;0;0;
$GPXUP;3221;08:52:23;0;50	4031;8	74403;0;0;0;
$GPXUP;3221;08:52:24;0;50	4031;8	74403;0;0;0;
$GPXUP;3221;08:52:25;0;50	4031;8	74403;0;0;0;
$GPXUP;3221;08:52:26;0;50	4031;8	74403;0;0;0;
$GPXUP;3221;08:52:27;0;50	4031;8	74403;0;0;0;
$GPXUP;3221;08:52:28;0;50	4031;8	74403;0;0;0;
$GPXUP;3221;08:52:29;0;50	4031;8	74403;0;0;0;
$GPXUP;3221;08:52:30;0;50	4031;8	74403;0;0;0;
$GPXUP;3221;08:52:31;0;50	4031;8	74403;0;0;0;
$GPXUP;3221;08:52:32;0;50	4031;8	74403;0;0;0;
$GPXUP;3221;08:52:33;0;50	4031;8	74403;0;0;0;
$GPXUP;3221;08:52:34;0;50	4031;8	74403;0;0;0;
$GPXUP;3221;08:52:35;0;50	4031;8	74403;0;0;0;
$GPXUP;3221;08:52:36;0;50	4031;8	74403;0;0;0;
$GPXUP;3221;08:52:37;0;50	4031;8	74403;0;0;0;
$GPXUP;3221;08:52:38;0;50	4031;8	74403;0;0;0;
$GPXUP;3221;08:52:39;0;50	4031;8	74403;0;0;0;
$GPXUP;3221;08:52:40;0;50	4031;8	74403;0;0;0;
$GPXUP;3221;08:52:41;0;50	4031;8	74403;0;0;0;
$GPXUP;3221;08:52:42;0;50	4031;8	74403;0;0;0;
$GPXUP;3221;08:52:43;0;50	4031;8	74403;0;0;0;
$GPXUP;3221;08:52:44;0;50	4031;8	74403;0;0;0;
$GPXUP;3221;08:52:45;0;50	4031;8	74403;0;0;0;
$GPXUP;3221;08:52:46;0;50	4031;8	74403;0;0;0;
$GPXUP;3221;08:52:47;0;50	4031;8	74403;0;0;0;
$GPXUP;3221;08:52:48;0;50	4031;8	74403;0;0;0;
$GPXUP;3221;08:52:49;0;50	4031;8	74403;0;0;0;
$GPXUP;3221;08:52:50;0;50	4031;8	74403;0;0;0;
$GPXUP;3221;08:52:51;0;50	4031;8	74403;0;0;0;
$GPXUP;3221;08:52:52;0;50	4031;8	74403;0;0;0;
$GPXUP;3221;08:52:53;0;50	4031;8	74403;0;0;0;
$GPXUP;3221;08:52:54;0;50	4031;8	74403;0;0;0;
$GPXUP;3221;08:52:55;0;50	4031;8	74403;0;0;0;
$GPXUP;3221;08:52:56;0;50	4031;8	74403;0;0;0;
$GPXUP;3221;08:52:57;0;50	4031;8	74403;0;0;0;
$GPXUP;3221;08:52:58;0;50	4031;8	74403;0;0;0;
$GPXUP;3221;08:52:59;0;50	4031;8	74403;0;0;0;
$GPXUP;3221;08:53:00;0;50	4031;8	74403;0;0;0;
$GPXUP;3221;08:53:01;0;50	4031;8	74403;0;0;0;
$GPXUP;3221;08:53:02;0;50	4031;8	74403;0;0;0;
$GPXUP;3221;08:53:03;0;50	4031;8	74403;0;0;0;
$GPXUP;3221;08:53:04;0;50	4031;8	74403;0;0;0;
$GPXUP;3221;08:53:05;0;50	4031;8	74403;0;0;0;
$GPXUP;3221;08:53:06;0;50	4031;8	74403;0;0;0;
$GPXUP;3221;08:53:07;0;50	4031;8	74403;0;0;0;
$GPXUP;3221;08:53:08;0;50	4031;8	74403;0;0;0;
$GPXUP;3221;08:53:09;0;50	4031;8	74403;0;0;0;
$GPXUP;3221;08:53:10;0;50	4031;8	74403;0;0;0;
$GPXUP;3221;08:53:11;0;50	4031;8	74403;0;0;0;
$GPXUP;3221;08:53:12;0;50	4031;8	74403;0;0;0;
$GPXUP;3221;08:53:13;0;50	4031;8	74403;0;0;0;
$GPXUP;3221;08:53:14;0;50	4031;8	74403;0;0;0;
$GPXUP;3221;08:53:15;0;50	4031;8	74403;0;0;0;
$GPXUP;3221;08:53:16;0;50	4031;8	74403;0;0;0;
$GPXUP;3221;08:53:17;0;50	4031;8	74403;0;0;0;
$GPXUP;3221;08:53:18;0;50	4031;8	74403;0;0;0;
$GPXUP;3221;08:53:19;0;50	4031;8	74403;0;0;0;
$GPXUP;3221;08:53:20;0;50	4031;8	74403;0;0;0;
$GPXUP;3221;08:53:21;0;50	4031;8	74403;0;0;0;
$GPXUP;3221;08:53:22;0;50	4031;8	74403;0;0;0;
$GPXUP;3221;08:53:23;0;50	4031;8	74403;0;0;0;
$GPXUP;3221;08:53:24;0;50	4031;8	74403;0;0;0;
$GPXUP;3221;08:53:25;0;50	4031;8	74403;0;0;0;
$GPXUP;3221;08:53:26;0;50	4031;8	74403;0;0;0;
$GPXUP;3221;08:53:27;0;50	4031;8	74403;0;0;0;
$GPXUP;3221;08:53:28;0;50	4031;8	74403;0;0;0;
$GPXUP;3221;08:53:29;0;50	4031;8	74403;0;0;0;
$GPXUP;3221;08:53:30;0;50	4031;8	74403;0;0;0;
$GPXUP;3221;08:53:31;0;50	4031;8	74403;0;0;0;
$GPXUP;3221;08:53:32;0;50	4031;8	74403;0;0;0;
$GPXUP;3221;08:53:33;0;50	4031;8	74403;0;0;0;
$GPXUP;3221;08:53:34;0;50	4031;8	74403;0;0;0;
$GPXUP;3221;08:53:35;0;50	4031;8	74403;0;0;0;
$GPXUP;3221;08:53:36;0;50	4031;8	74403;0;0;0;
$GPXUP;3221;08:53:37;0;50	4031;8	74403;0;0;0;
$GPXUP;3221;08:53:38;0;50	4031;8	74403;0;0;0;
$GPXUP;3221;08:53:39;0;50	4031;8	74403;0;0;0;
$GPXUP;3221;08:53:40;0;50	4031;8	74403;0;0;0;
$GPXUP;3221;08:53:41;0;50	4031;8	74403;0;0;0;
$GPXUP;3221;08:53:42;0;50	4031;8	74403;0;0;0;
$GPXUP;3221;08:53:43;0;50	4031;8	74403;0;0;0;
$GPXUP;3221;08:53:44;0;50	4031;8	74403;0;0;0;
$GPXUP;3221;08:53:45;0;50	4031;8	74403;0;0;0;
$GPXUP;3221;08:53:46;0;50	4031;8	74403;0;0;0;
$GPXUP;3221;08:53:47;0;50	4031;8	74403;0;0;0;
$GPXUP;3221;08:53:48;0;50	4031;8	74403;0;0;0;
$GPXUP;3221;08:53:49;0;50	4031;8	74403;0;0;0;
$GPXUP;3221;08:53:50;0;50	4031;8	74403;0;0;0;
$GPXUP;3221;08:53:51;0;50	4031;8	74403;0;0;0;
$GPXUP;3221;08:53:52;0;50	4031;8	74403;0;0;0;
$GPXUP;3221;08:53:53;0;50	4031;8	74403;0;0;0;
$GPXUP;3221;08:53:54;0;50	4031;8	74403;0;0;0;
$GPXUP;3221;08:53:55;0;50	4031;8	74403;0;0;0;
$GPXUP;3221;08:53:56;0;50	4031;8	74403;0;0;0;
$GPXUP;3221;08:53:57;0;50	4031;8	74403;0;0;0;
$GPXUP;3221;08:53:58;0;50	4031;8	74403;0;0;0;
$GPXUP;3221;08:53:59;0;50	4031;8	74403;0;0;0;
$GPXUP;3221;08:54:00;0;50	4031;8	74403;0;0;0;
$GPXUP;3221;08:54:01;0;50	4031;8	74403;0;0;0;
$GPXUP;3221;08:54:02;0;50	4031;8	74403;0;0;0;
$GPXUP;3221;08:54:03;0;50	4031;8	74403;0;0;0;
$GPXUP;3221;08:54:04;0;50	4031;8	74403;0;0;0;
$GPXUP;3221;08:54:05;0;50	4031;8	74403;0;0;0;
$GPXUP;3221;08:54:06;0;50	4031;8	74403;0;0;0;
$GPXUP;3221;08:54:07;0;50	4031;8	74403;0;0;0;
$GPXUP;3221;08:54:08;0;50	4031;8	74403;0;0;0;
$GPXUP;3221;08:54:09;0;50	4031;8	74403;0;0;0;
$GPXUP;3221;08:54:10;0;50	4031;8	74403;0;0;0;
$GPXUP;3221;08:54:11;0;50	4031;8	74403;0;0;0;
$GPXUP;3221;08:54:12;0;50	4031;8	74403;0;0;0;
$GPXUP;3221;08:54:13;0;50	4031;8	74403;0;0;0;
$GPXUP;3221;08:54:14;0;50	4031;8	74403;0;0;0;
$GPXUP;3221;08:54:15;0;50	4031;8	74403;0;0;0;
$GPXUP;3221;08:54:16;0;50	4031;8	74403;0;0;0;
$GPXUP;3221;08:54:17;0;50	4031;8	74403;0;0;0;
$GPXUP;3221;08:54:18;0;50	4031;8	74403;0;0;0;
$GPXUP;3221;08:54:19;0;50	4031;8	74403;0;0;0;
$GPXUP;3221;08:54:20;0;50	4031;8	74403;0;0;0;
$GPXUP;3221;08:54:21;0;50	4031;8	74403;0;0;0;
$GPXUP;3221;08:54:22;0;50	4031;8	74403;0;0;0;
$GPXUP;3221;08:54:23;0;50	4031;8	74403;0;0;0;
$GPXUP;3221;08:54:24;0;50	4031;8	74403;0;0;0;
$GPXUP;3221;08:54:25;0;50	4031;8	74403;0;0;0;
$GPXUP;3221;08:54:26;0;50	4031;8	74403;0;0;0;
$GPXUP;3221;08:54:27;0;50	4031;8	74403;0;0;0;
$GPXUP;3221;08:54:28;0;50	4031;8	74403;0;0;0;
$GPXUP;3221;08:54:29;0;50	4031;8	74403;0;0;0;
$GPXUP;3221;08:54:30;0;50	4031;8	74403;0;0;0;
$GPXUP;3221;08:54:31;0;50	4031;8	74403;0;0;0;
$GPXUP;3221;08:54:32;0;50	4031;8	74403;0;0;0;
$GPXUP;3221;08:54:33;0;50	4031;8	74403;0;0;0;
$GPXUP;3221;08:54:34;0;50	4031;8	74403;0;0;0;
$GPXUP;3221;08:54:35;0;50	4031;8	74403;0;0;0;
$GPXUP;3221;08:54:36;0;50	4031;8	74403;0;0;0;
$GPXUP;3221;08:54:37;0;50	4031;8	74403;0;0;0;
$GPXUP;3221;08:54:38;0;50	4031;8	74403;0;0;0;
$GPXUP;3221;08:54:39;0;50	4031;8	74403;0;0;0;
$GPXUP;3221;08:54:40;0;50	4031;8	74403;0;0;0;
$GPXUP;3221;08:54:41;0;50	4031;8	74403;0;0;0;
$GPXUP;3221;08:54:42;0;50	4031;8	74403;0;0;0;
$GPXUP;3221;08:54:43;0;50	4031;8	74403;0;0;0;
$GPXUP;3221;08:54:44;0;50	4031;8	74403;0;0;0;
$GPXUP;3221;08:54:45;0;50	4031;8	74403;0;0;0;
$GPXUP;3221;08:54:46;0;50	4031;8	74403;0;0;0;
$GPXUP;3221;08:54:47;0;50	4031;8	74403;0;0;0;
$GPXUP;3221;08:54:48;0;50	4031;8	74403;0;0;0;
$GPXUP;3221;08:54:49;0;50	4031;8	74403;0;0;0;
$GPXUP;3221;08:54:50;0;50	4031;8	74403;0;0;0;
$GPXUP;3221;08:54:51;0;50	4031;8	74403;0;0;0;
$GPXUP;3221;08:54:52;0;50	4031;8	74403;0;0;0;
$GPXUP;3221;08:54:53;0;50	4031;8	74403;0;0;0;
$GPXUP;3221;08:54:54;0;50	4031;8	74403;0;0;0;
$GPXUP;3221;08:54:55;0;50	4031;8	74403;0;0;0;
$GPXUP;3221;08:54:56;0;50	4031;8	74403;0;0;0;
$GPXUP;3221;08:54:57;0;50	4031;8	74403;0;0;0;
$GPXUP;3221;08:54:58;0;50	4031;8	74403;0;0;0;
$GPXUP;3221;08:54:59;0;50	4031;8	74403;0;0;0;
$GPXUP;3221;08:55:00;0;50	4031;8	74403;0;0;0;
$GPXUP;3221;08:55:01;0;50	4031;8	74403;0;0;0;
$GPXUP;3221;08:55:02;0;50	4031;8	74403;0;0;0;
$GPXUP;3221;08:55:03;0;50	4031;8	74403;0;0;0;
$GPXUP;3221;08:55:04;0;50	4031;8	74403;0;0;0;
$GPXUP;3221;08:55:05;0;50	4031;8	74403;0;0;0;
$GPXUP;3221;08:55:06;0;50	4031;8	74403;0;0;0;
$GPXUP;3221;08:55:07;0;50	4031;8	74403;0;0;0;
$GPXUP;3221;08:55:08;0;50	4031;8	74403;0;0;0;
$GPXUP;3221;08:55:09;0;50	4031;8	74403;0;0;0;
$GPXUP;3221;08:55:10;0;50	4031;8	74403;0;0;0;
$GPXUP;3221;08:55:11;0;50	4031;8	74403;0;0;0;
$GPXUP;3221;08:55:12;0;50	4031;8	74403;0;0;0;
$GPXUP;3221;08:55:13;0;50	4031;8	74403;0;0;0;
$GPXUP;3221;08:55:14;0;50	4031;8	74403;0;0;0;
$GPXUP;3221;08:55:15;0;50	4031;8	74403;0;0;0;
$GPXUP;3221;08:55:16;0;50	4031;8	74403;0;0;0;
$GPXUP;3221;08:55:17;0;50	4031;8	74403;0;0;0;
$GPXUP;3221;08:55:18;0;50	4031;8	74403;0;0;0;
$GPXUP;3221;08:55:19;0;50	4031;8	74403;0;0;0;
$GPXUP;3221;08:55:20;0;50	4031;8	74403;0;0;0;
$GPXUP;3221;08:55:21;0;50	4031;8	74403;0;0;0;
$GPXUP;3221;08:55:22;0;50	4031;8	74403;0;0;0;
$GPXUP;3221;08:55:23;0;50	4031;8	74403;0;0;0;
$GPXUP;3221;08:55:24;0;50	4031;8	74403;0;0;0;
$GPXUP;3221;08:55:25;0;50	4031;8	74403;0;0;0;
$GPXUP;3221;08:55:26;0;50	4031;8	74403;0;0;0;
$GPXUP;3221;08:55:27;0;50	4031;8	74403;0;0;0;
$GPXUP;3221;08:55:28;0;50	4031;8	74403;0;0;0;
$GPXUP;3221;08:55:29;0;50	4031;8	74403;0;0;0;
$GPXUP;3221;08:55:30;0;50	4031;8	74403;0;0;0;
$GPXUP;3221;08:55:31;0;50	4031;8	74403;0;0;0;
$GPXUP;3221;08:55:32;0;50	4031;8	74403;0;0;0;
$GPXUP;3221;08:55:33;0;50	4031;8	74403;0;0;0;
$GPXUP;3221;08:55:34;0;50	4031;8	74403;0;0;0;
$GPXUP;3221;08:55:35;0;50	4031;8	74403;0;0;0;
$GPXUP;3221;08:55:36;0;50	4031;8	74403;0;0;0;
$GPXUP;3221;08:55:37;0;50	4031;8	74403;0;0;0;
$GPXUP;3221;08:55:38;0;50	4031;8	74403;0;0;0;
$GPXUP;3221;08:55:39;0;50	4031;8	74403;0;0;0;
$GPXUP;3221;08:55:40;0;50	4031;8	74403;0;0;0;
$GPXUP;3221;08:55:41;0;50	4031;8	74403;0;0;0;
$GPXUP;3221;08:55:42;0;50	4031;8	74403;0;0;0;
$GPXUP;3221;08:55:43;0;50	4031;8	74403;0;0;0;
$GPXUP;3221;08:55:44;0;50	4031;8	74403;0;0;0;
$GPXUP;3221;08:55:45;0;50	4031;8	74403;0;0;0;
$GPXUP;3221;08:55:46;0;50	4031;8	74403;0;0;0;
$GPXUP;3221;08:55:47;0;50	4031;8	74403;0;0;0;
$GPXUP;3221;08:55:48;0;50	4031;8	74403;0;0;0;
$GPXUP;3221;08:55:49;0;50	4031;8	74403;0;0;0;
$GPXUP;3221;08:55:50;0;50	4031;8	74403;0;0;0;
$GPXUP;3221;08:55:51;0;50	4031;8	74403;0;0;0;
$GPXUP;3221;08:55:52;0;50	4031;8	74403;0;0;0;
$GPXUP;3221;08:55:53;0;50	4031;8	74403;0;0;0;
$GPXUP;3221;08:55:54;0;50	4031;8	74403;0;0;0;
$GPXUP;3221;08:55:55;0;50	4031;8	74403;0;0;0;
$GPXUP;3221;08:55:56;0;50	4031;8	74403;0;0;0;
$GPXUP;3221;08:55:57;0;50	4031;8	74403;0;0;0;
$GPXUP;3221;08:55:58;0;50	4031;8	74403;0;0;0;
$GPXUP;3221;08:55:59;0;50	4031;8	74403;0;0;0;
$GPXUP;3221;08:56:00;0;50	4031;8	74403;0;0;0;
$GPXUP;3221;08:56:01;0;50	4031;8	74403;0;0;0;
$GPXUP;3221;08:56:02;0;50	4031;8	74403;0;0;0;
$GPXUP;3221;08:56:03;0;50	4031;8	74403;0;0;0;
$GPXUP;3221;08:56:04;0;50	4031;8	74403;0;0;0;
$GPXUP;3221;08:56:05;0;50	4031;8	74403;0;0;0;
$GPXUP;3221;08:56:06;0;50	4031;8	74403;0;0;0;
$GPXUP;3221;08:56:07;0;50	4031;8	74403;0;0;0;
$GPXUP;3221;08:56:08;0;50	4031;8	74403;0;0;0;
$GPXUP;3221;08:56:09;0;50	4031;8	74403;0;0;0;
$GPXUP;3221;08:56:10;0;50	4031;8	74403;0;0;0;
$GPXUP;3221;08:56:11;0;50	4031;8	74403;0;0;0;
$GPXUP;3221;08:56:12;0;50	4031;8	74403;0;0;0;
$GPXUP;3221;08:56:13;0;50	4031;8	74403;0;0;0;
$GPXUP;3221;08:56:14;0;50	4031;8	74403;0;0;0;
$GPXUP;3221;08:56:15;0;50	4031;8	74403;0;0;0;
$GPXUP;3221;08:56:16;0;50	4031;8	74403;0;0;0;
$GPXUP;3221;08:56:17;0;50	4031;8	74403;0;0;0;
$GPXUP;3221;08:56:18;0;50	4031;8	74403;0;0;0;
$GPXUP;3221;08:56:19;0;50	4031;8	74403;0;0;0;
$GPXUP;3221;08:56:20;0;50	4031;8	74403;0;0;0;
$GPXUP;3221;08:56:21;0;50	4031;8	74403;0;0;0;
$GPXUP;3221;08:56:22;0;50	4031;8	74403;0;0;0;
$GPXUP;3221;08:56:23;0;50	4031;8	74403;0;0;0;
$GPXUP;3221;08:56:24;0;50	4031;8	74403;0;0;0;
$GPXUP;3221;08:56:25;0;50	4031;8	74403;0;0;0;
$GPXUP;3221;08:56:26;0;50	4031;8	74403;0;0;0;
$GPXUP;3221;08:56:27;0;50	4031;8	74403;0;0;0;
$GPXUP;3221;08:56:28;0;50	4031;8	74403;0;0;0;
$GPXUP;3221;08:56:29;0;50	4031;8	74403;0;0;0;
$GPXUP;3221;08:56:30;0;50	4031;8	74403;0;0;0;
$GPXUP;3221;08:56:31;0;50	4031;8	74403;0;0;0;
$GPXUP;3221;08:56:32;0;50	4031;8	74403;0;0;0;
$GPXUP;3221;08:56:33;0;50	4031;8	74403;0;0;0;
$GPXUP;3221;08:56:34;0;50	4031;8	74403;0;0;0;
$GPXUP;3221;08:56:35;0;50	4031;8	74403;0;0;0;
$GPXUP;3221;08:56:36;0;50	4031;8	74403;0;0;0;
$GPXUP;3221;08:56:37;0;50	4031;8	74403;0;0;0;
$GPXUP;3221;08:56:38;0;50	4031;8	74403;0;0;0;
$GPXUP;3221;08:56:39;0;50	4031;8	74403;0;0;0;
$GPXUP;3221;08:56:40;0;50	4031;8	74403;0;0;0;
$GPXUP;3221;08:56:41;0;50	4031;8	74403;0;0;0;
$GPXUP;3221;08:56:42;0;50	4031;8	74403;0;0;0;
$GPXUP;3221;08:56:43;0;50	4031;8	74403;0;0;0;
$GPXUP;3221;08:56:44;0;50	4031;8	74403;0;0;0;
$GPXUP;3221;08:56:45;0;50	4031;8	74403;0;0;0;
$GPXUP;3221;08:56:46;0;50	4031;8	74403;0;0;0;
$GPXUP;3221;08:56:47;0;50	4031;8	74403;0;0;0;
$GPXUP;3221;08:56:48;0;50	4031;8	74403;0;0;0;
$GPXUP;3221;08:56:49;0;50	4031;8	74403;0;0;0;
$GPXUP;3221;08:56:50;0;50	4031;8	74403;0;0;0;
$GPXUP;3221;08:56:51;0;50	4031;8	74403;0;0;0;
$GPXUP;3221;08:56:52;0;50	4031;8	74403;0;0;0;
$GPXUP;3221;08:56:53;0;50	4031;8	74403;0;0;0;
$GPXUP;3221;08:56:54;0;50	4031;8	74403;0;0;0;
$GPXUP;3221;08:56:55;0;50	4031;8	74403;0;0;0;
$GPXUP;3221;08:56:56;0;50	4031;8	74403;0;0;0;
$GPXUP;3221;08:56:57;0;50	4031;8	74403;0;0;0;
$GPXUP;3221;08:56:58;0;50	4031;8	74403;0;0;0;
$GPXUP;3221;08:56:59;0;50	4031;8	74403;0;0;0;
$GPXUP;3221;08:57:00;0;50	4031;8	74403;0;0;0;
$GPXUP;3221;08:57:01;0;50	4031;8	74403;0;0;0;
$GPXUP;3221;08:57:02;0;50	4031;8	74403;0;0;0;
$GPXUP;3221;08:57:03;0;50	4031;8	74403;0;0;0;
$GPXUP;3221;08:57:04;0;50	4031;8	74403;0;0;0;
$GPXUP;3221;08:57:05;0;50	4031;8	74403;0;0;0;
$GPXUP;3221;08:57:06;0;50	4031;8	74403;0;0;0;
$GPXUP;3221;08:57:07;0;50	4031;8	74403;0;0;0;
$GPXUP;3221;08:57:08;0;50	4031;8	74403;0;0;0;
$GPXUP;3221;08:57:09;0;50	4031;8	74403;0;0;0;
$GPXUP;3221;08:57:10;0;50	4031;8	74403;0;0;0;
$GPXUP;3221;08:57:11;0;50	4031;8	74403;0;0;0;
$GPXUP;3221;08:57:12;0;50	4031;8	74403;0;0;0;
$GPXUP;3221;08:57:13;0;50	4031;8	74403;0;0;0;
$GPXUP;3221;08:57:14;0;50	4031;8	74403;0;0;0;
$GPXUP;3221;08:57:15;0;50	4031;8	74403;0;0;0;
$GPXUP;3221;08:57:16;0;50	4031;8	74403;0;0;0;
$GPXUP;3221;08:57:17;0;50	4031;8	74403;0;0;0;
$GPXUP;3221;08:57:18;0;50	4031;8	74403;0;0;0;
$GPXUP;3221;08:57:19;0;50	4031;8	74403;0;0;0;
$GPXUP;3221;08:57:20;0;50	4031;8	74403;0;0;0;
$GPXUP;3221;08:57:21;0;50	4031;8	74403;0;0;0;
$GPXUP;3221;08:57:22;0;50	4031;8	74403;0;0;0;
$GPXUP;3221;08:57:23;0;50	4031;8	74403;0;0;0;
$GPXUP;3221;08:57:24;0;50	4031;8	74403;0;0;0;
$GPXUP;3221;08:57:25;0;50	4031;8	74403;0;0;0;
$GPXUP;3221;08:57:26;0;50	4031;8	74403;0;0;0;
$GPXUP;3221;08:57:27;0;50	4031;8	74403;0;0;0;
$GPXUP;3221;08:57:28;0;50	4031;8	74403;0;0;0;
$GPXUP;3221;08:57:29;0;50	4031;8	74403;0;0;0;
$GPXUP;3221;08:57:30;0;50	4031;8	74403;0;0;0;
$GPXUP;3221;08:57:31;0;50	4031;8	74403;0;0;0;
$GPXUP;3221;08:57:32;0;50	4031;8	74403;0;0;0;
$GPXUP;3221;08:57:33;0;50	4031;8	74403;0;0;0;
$GPXUP;3221;08:57:34;0;50	4031;8	74403;0;0;0;
$GPXUP;3221;08:57:35;0;50	4031;8	74403;0;0;0;
$GPXUP;3221;08:57:36;0;50	4031;8	74403;0;0;0;
$GPXUP;3221;08:57:37;0;50	4031;8	74403;0;0;0;
$GPXUP;3221;08:57:38;0;50	4031;8	74403;0;0;0;
$GPXUP;3221;08:57:39;0;50	4031;8	74403;0;0;0;
$GPXUP;3221;08:57:40;0;50	4031;8	74403;0;0;0;
$GPXUP;3221;08:57:41;0;50	4031;8	74403;0;0;0;
$GPXUP;3221;08:57:42;0;50	4031;8	74403;0;0;0;
$GPXUP;3221;08:57:43;0;50	4031;8	74403;0;0;0;
$GPXUP;3221;08:57:44;0;50	4031;8	74403;0;0;0;
$GPXUP;3221;08:57:45;0;50	4031;8	74403;0;0;0;
$GPXUP;3221;08:57:46;0;50	4031;8	74403;0;0;0;
$GPXUP;3221;08:57:47;0;50	4031;8	74403;0;0;0;
$GPXUP;3221;08:57:48;0;50	4031;8	74403;0;0;0;
$GPXUP;3221;08:57:49;0;50	4031;8	74403;0;0;0;
$GPXUP;3221;08:57:50;0;50	4031;8	74403;0;0;0;
$GPXUP;3221;08:57:51;0;50	4031;8	74403;0;0;0;
$GPXUP;3221;08:57:52;0;50	4031;8	74403;0;0;0;
$GPXUP;3221;08:57:53;0;50	4031;8	74403;0;0;0;
$GPXUP;3221;08:57:54;0;50	4031;8	74403;0;0;0;
$GPXUP;3221;08:57:55;0;50	4031;8	74403;0;0;0;
$GPXUP;3221;08:57:56;0;50	4031;8	74403;0;0;0;
$GPXUP;3221;08:57:57;0;50	4031;8	74403;0;0;0;
$GPXUP;3221;08:57:58;0;50	4031;8	74403;0;0;0;
$GPXUP;3221;08:57:59;0;50	4031;8	74403;0;0;0;
$GPXUP;3221;08:58:00;0;50	4031;8	74403;0;0;0;
$GPXUP;3221;08:58:01;0;50	4031;8	74403;0;0;0;
$GPXUP;3221;08:58:02;0;50	4031;8	74403;0;0;0;
$GPXUP;3221;08:58:03;0;50	4031;8	74403;0;0;0;
$GPXUP;3221;08:58:04;0;50	4031;8	74403;0;0;0;
$GPXUP;3221;08:58:05;0;50	4031;8	74403;0;0;0;
$GPXUP;3221;08:58:06;0;50	4031;8	74403;0;0;0;
$GPXUP;3221;08:58:07;0;50	4031;8	74403;0;0;0;
$GPXUP;3221;08:58:08;0;50	4031;8	74403;0;0;0;
$GPXUP;3221;08:58:09;0;50	4031;8	74403;0;0;0;
$GPXUP;3221;08:58:10;0;50	4031;8	74403;0;0;0;
$GPXUP;3221;08:58:11;0;50	4031;8	74403;0;0;0;
$GPXUP;3221;08:58:12;0;50	4031;8	74403;0;0;0;
$GPXUP;3221;08:58:13;0;50	4031;8	74403;0;0;0;
$GPXUP;3221;08:58:14;0;50	4031;8	74403;0;0;0;
$GPXUP;3221;08:58:15;0;50	4031;8	74403;0;0;0;
$GPXUP;3221;08:58:16;0;50	4031;8	74403;0;0;0;
$GPXUP;3221;08:58:17;0;50	4031;8	74403;0;0;0;
$GPXUP;3221;08:58:18;0;50	4031;8	74403;0;0;0;
$GPXUP;3221;08:58:19;0;50	4031;8	74403;0;0;0;
$GPXUP;3221;08:58:20;0;50	4031;8	74403;0;0;0;
$GPXUP;3221;08:58:21;0;50	4031;8	74403;0;0;0;
$GPXUP;3221;08:58:22;0;50	4031;8	74403;0;0;0;
$GPXUP;3221;08:58:23;0;50	4031;8	74403;0;0;0;
$GPXUP;3221;08:58:24;0;50	4031;8	74403;0;0;0;
$GPXUP;3221;08:58:25;0;50	4031;8	74403;0;0;0;
$GPXUP;3221;08:58:26;0;50	4031;8	74403;0;0;0;
$GPXUP;3221;08:58:27;0;50	4031;8	74403;0;0;0;
$GPXUP;3221;08:58:28;0;50	4031;8	74403;0;0;0;
$GPXUP;3221;08:58:29;0;50	4031;8	74403;0;0;0;
$GPXUP;3221;08:58:30;0;50	4031;8	74403;0;0;0;
$GPXUP;3221;08:58:31;0;50	4031;8	74403;0;0;0;
$GPXUP;3221;08:58:32;0;50	4031;8	74403;0;0;0;
$GPXUP;3221;08:58:33;0;50	4031;8	74403;0;0;0;
$GPXUP;3221;08:58:34;0;50	4031;8	74403;0;0;0;
$GPXUP;3221;08:58:35;0;50	4031;8	74403;0;0;0;
$GPXUP;3221;08:58:36;0;50	4031;8	74403;0;0;0;
$GPXUP;3221;08:58:37;0;50	4031;8	74403;0;0;0;
$GPXUP;3221;08:58:38;0;50	4031;8	74403;0;0;0;
$GPXUP;3221;08:58:39;0;50	4031;8	74403;0;0;0;
$GPXUP;3221;08:58:40;0;50	4031;8	74403;0;0;0;
$GPXUP;3221;08:58:41;0;50	4031;8	74403;0;0;0;
$GPXUP;3221;08:58:42;0;50	4031;8	74403;0;0;0;
$GPXUP;3221;08:58:43;0;50	4031;8	74403;0;0;0;
$GPXUP;3221;08:58:44;0;50	4031;8	74403;0;0;0;
$GPXUP;3221;08:58:45;0;50	4031;8	74403;0;0;0;
$GPXUP;3221;08:58:46;0;50	4031;8	74403;0;0;0;
$GPXUP;3221;08:58:47;0;50	4031;8	74403;0;0;0;
$GPXUP;3221;08:58:48;0;50	4031;8	74403;0;0;0;
$GPXUP;3221;08:58:49;0;50	4031;8	74403;0;0;0;
$GPXUP;3221;08:58:50;0;50	4031;8	74403;0;0;0;
$GPXUP;3221;08:58:51;0;50	4031;8	74403;0;0;0;
$GPXUP;3221;08:58:52;0;50	4031;8	74403;0;0;0;
$GPXUP;3221;08:58:53;0;50	4031;8	74403;0;0;0;
$GPXUP;3221;08:58:54;0;50	4031;8	74403;0;0;0;
$GPXUP;3221;08:58:55;0;50	4031;8	74403;0;0;0;
$GPXUP;3221;08:58:56;0;50	4031;8	74403;0;0;0;
$GPXUP;3221;08:58:57;0;50	4031;8	74403;0;0;0;
$GPXUP;3221;08:58:58;0;50	4031;8	74403;0;0;0;
$GPXUP;3221;08:58:59;0;50	4031;8	74403;0;0;0;
$GPXUP;3221;08:59:00;0;50	4031;8	74403;0;0;0;
$GPXUP;3221;08:59:01;0;50	4031;8	74403;0;0;0;
$GPXUP;3221;08:59:02;0;50	4031;8	74403;0;0;0;
$GPXUP;3221;08:59:03;0;50	4031;8	74403;0;0;0;
$GPXUP;3221;08:59:04;0;50	4031;8	74403;0;0;0;
$GPXUP;3221;08:59:05;0;50	4031;8	74403;0;0;0;
$GPXUP;3221;08:59:06;0;50	4031;8	74403;0;0;0;
$GPXUP;3221;08:59:07;0;50	4031;8	74403;0;0;0;
$GPXUP;3221;08:59:08;0;50	4031;8	74403;0;0;0;
$GPXUP;3221;08:59:09;0;50	4031;8	74403;0;0;0;
$GPXUP;3221;08:59:10;0;50	4031;8	74403;0;0;0;
$GPXUP;3221;08:59:11;0;50	4031;8	74403;0;0;0;
$GPXUP;3221;08:59:12;0;50	4031;8	74403;0;0;0;
$GPXUP;3221;08:59:13;0;50	4031;8	74403;0;0;0;
$GPXUP;3221;08:59:14;0;50	4031;8	74403;0;0;0;
$GPXUP;3221;08:59:15;0;50	4031;8	74403;0;0;0;
$GPXUP;3221;08:59:16;0;50	4031;8	74403;0;0;0;
$GPXUP;3221;08:59:17;0;50	4031;8	74403;0;0;0;
$GPXUP;3221;08:59:18;0;50	4031;8	74403;0;0;0;
$GPXUP;3221;08:59:19;0;50	4031;8	74403;0;0;0;
$GPXUP;3221;08:59:20;0;50	4031;8	74403;0;0;0;
$GPXUP;3221;08:59:21;0;50	4031;8	74403;0;0;0;
$GPXUP;3221;08:59:22;0;50	4031;8	74403;0;0;0;
$GPXUP;3221;08:59:23;0;50	4031;8	74403;0;0;0;
$GPXUP;3221;08:59:24;0;50	4031;8	74403;0;0;0;
$GPXUP;3221;08:59:25;0;50	4031;8	74403;0;0;0;
$GPXUP;3221;08:59:26;0;50	4031;8	74403;0;0;0;
$GPXUP;3221;08:59:27;0;50	4031;8	74403;0;0;0;
$GPXUP;3221;08:59:28;0;50	4031;8	74403;0;0;0;
$GPXUP;3221;08:59:29;0;50	4031;8	74403;0;0;0;
$GPXUP;3221;08:59:30;0;50	4031;8	74403;0;0;0;
$GPXUP;3221;08:59:31;0;50	4031;8	74403;0;0;0;
$GPXUP;3221;08:59:32;0;50	4031;8	74403;0;0;0;
$GPXUP;3221;08:59:33;0;50	4031;8	74403;0;0;0;
$GPXUP;3221;08:59:34;0;50	4031;8	74403;0;0;0;
$GPXUP;3221;08:59:35;0;50	4031;8	74403;0;0;0;
$GPXUP;3221;08:59:36;0;50	4031;8	74403;0;0;0;
$GPXUP;3221;08:59:37;0;50	4031;8	74403;0;0;0;
$GPXUP;3221;08:59:38;0;50	4031;8	74403;0;0;0;
$GPXUP;3221;08:59:39;0;50	4031;8	74403;0;0;0;
$GPXUP;3221;08:59:40;0;50	4031;8	74403;0;0;0;
$GPXUP;3221;08:59:41;0;50	4031;8	74403;0;0;0;
$GPXUP;3221;08:59:42;0;50	4031;8	74403;0;0;0;
$GPXUP;3221;08:59:43;0;50	4031;8	74403;0;0;0;
$GPXUP;3221;08:59:44;0;50	4031;8	74403;0;0;0;
$GPXUP;3221;08:59:45;0;50	4031;8	74403;0;0;0;
$GPXUP;3221;08:59:46;0;50	4031;8	74403;0;0;0;
$GPXUP;3221;08:59:47;0;50	4031;8	74403;0;0;0;
$GPXUP;3221;08:59:48;0;50	4031;8	74403;0;0;0;
$GPXUP;3221;08:59:49;0;50	4031;8	74403;0;0;0;
$GPXUP;3221;08:59:50;0;50	4031;8	74403;0;0;0;
$GPXUP;3221;08:59:51;0;50	4031;8	74403;0;0;0;
$GPXUP;3221;08:59:52;0;50	4031;8	74403;0;0;0;
$GPXUP;3221;08:59:53;0;50	4031;8	74403;0;0;0;
$GPXUP;3221;08:59:54;0;50	4031;8	74403;0;0;0;
$GPXUP;3221;08:59:55;0;50	4031;8	74403;0;0;0;
$GPXUP;3221;08:59:56;0;50	4031;8	74403;0;0;0;
$GPXUP;3221;08:59:57;0;50	4031;8	74403;0;0;0;
$GPXUP;3221;08:59:58;0;50	4031;8	74403;0;0;0;
$GPXUP;3221;08:59:59;0;50	4031;8	74403;0;0;0;
$GPXUP;3221;09:00:00;0;50	4031;8	74403;0;0;0;
$GPXUP;3221;09:00:01;0;50	4031;8	74403;0;0;0;
$GPXUP;3221;09:00:02;0;50	4031;8	74403;0;0;0;
$GPXUP;3221;09:00:03;0;50	4031;8	74403;0;0;0;
$GPXUP;3221;09:00:04;0;50	4031;8	74403;0;0;0;
$GPXUP;3221;09:00:05;0;50	4031;8	74403;0;0;0;
$GPXUP;3221;09:00:06;0;50	4031;8	74403;0;0;0;
$GPXUP;3221;09:00:07;0;50	4031;8	74403;0;0;0;
$GPXUP;3221;09:00:08;0;50	4031;8	74403;0;0;0;
$GPXUP;3221;09:00:09;0;50	4031;8	74403;0;0;0;
$GPXUP;3221;09:00:10;0;50	4031;8	74403;0;0;0;
$GPXUP;3221;09:00:11;0;50	4031;8	74403;0;0;0;
$GPXUP;3221;09:00:12;0;50	4031;8	74403;0;0;0;
$GPXUP;3221;09:00:13;0;50	4031;8	74403;0;0;0;
$GPXUP;3221;09:00:14;0;50	4031;8	74403;0;0;0;
$GPXUP;3221;09:00:15;0;50	4031;8	74403;0;0;0;
$GPXUP;3221;09:00:16;0;50	4031;8	74403;0;0;0;
$GPXUP;3221;09:00:17;0;50	4031;8	74403;0;0;0;
$GPXUP;3221;09:00:18;0;50	4031;8	74403;0;0;0;
$GPXUP;3221;09:00:19;0;50	4031;8	74403;0;0;0;
$GPXUP;3221;09:00:20;0;50	4031;8	74403;0;0;0;
$GPXUP;3221;09:00:21;0;50	4031;8	74403;0;0;0;
$GPXUP;3221;09:00:22;0;50	4031;8	74403;0;0;0;
$GPXUP;3221;09:00:23;0;50	4031;8	74403;0;0;0;
$GPXUP;3221;09:00:24;0;50	4031;8	74403;0;0;0;
$GPXUP;3221;09:00:25;0;50	4031;8	74403;0;0;0;
$GPXUP;3221;09:00:26;0;50	4031;8	74403;0;0;0;
$GPXUP;3221;09:00:27;0;50	4031;8	74403;0;0;0;
$GPXUP;3221;09:00:28;0;50	4031;8	74403;0;0;0;
$GPXUP;3221;09:00:29;0;50	4031;8	74403;0;0;0;
$GPXUP;3221;09:00:30;0;50	4031;8	74403;0;0;0;
$GPXUP;3221;09:00:31;0;50	4031;8	74403;0;0;0;
$GPXUP;3221;09:00:32;0;50	4031;8	74403;0;0;0;
$GPXUP;3221;09:00:33;0;50	4031;8	74403;0;0;0;
$GPXUP;3221;09:00:34;0;50	4031;8	74403;0;0;0;
$GPXUP;3221;09:00:35;0;50	4031;8	74403;0;0;0;
$GPXUP;3221;09:00:36;0;50	4031;8	74403;0;0;0;
$GPXUP;3221;09:00:37;0;50	4031;8	74403;0;0;0;
$GPXUP;3221;09:00:38;0;50	4031;8	74403;0;0;0;
$GPXUP;3221;09:00:39;0;50	4031;8	74403;0;0;0;
$GPXUP;3221;09:00:40;0;50	4031;8	74403;0;0;0;
$GPXUP;3221;09:00:41;0;50	4031;8	74403;0;0;0;
$GPXUP;3221;09:00:42;0;50	4031;8	74403;0;0;0;
$GPXUP;3221;09:00:43;0;50	4031;8	74403;0;0;0;
$GPXUP;3221;09:00:44;0;50	4031;8	74403;0;0;0;
$GPXUP;3221;09:00:45;0;50	4031;8	74403;0;0;0;
$GPXUP;3221;09:00:46;0;50	4031;8	74403;0;0;0;
$GPXUP;3221;09:00:47;0;50	4031;8	74403;0;0;0;
$GPXUP;3221;09:00:48;0;50	4031;8	74403;0;0;0;
$GPXUP;3221;09:00:49;0;50	4031;8	74403;0;0;0;
$GPXUP;3221;09:00:50;0;50	4031;8	74403;0;0;0;
$GPXUP;3221;09:00:51;0;50	4031;8	74403;0;0;0;
$GPXUP;3221;09:00:52;0;50	4031;8	74403;0;0;0;
$GPXUP;3221;09:00:53;0;50	4031;8	74403;0;0;0;
$GPXUP;3221;09:00:54;0;50	4031;8	74403;0;0;0;
$GPXUP;3221;09:00:55;0;50	4031;8	74403;0;0;0;
$GPXUP;3221;09:00:56;0;50	4031;8	74403;0;0;0;
$GPXUP;3221;09:00:57;0;50	4031;8	74403;0;0;0;
$GPXUP;3221;09:00:58;0;50	4031;8	74403;0;0;0;
$GPXUP;3221;09:00:59;0;50	4031;8	74403;0;0;0;
$GPXUP;3221;09:01:00;0;50	4031;8	74403;0;0;0;
$GPXUP;3221;09:01:01;0;50	4031;8	74403;0;0;0;
$GPXUP;3221;09:01:02;0;50	4031;8	74403;0;0;0;
$GPXUP;3221;09:01:03;0;50	4031;8	74403;0;0;0;
$GPXUP;3221;09:01:04;0;50	4031;8	74403;0;0;0;
$GPXUP;3221;09:01:05;0;50	4031;8	74403;0;0;0;
$GPXUP;3221;09:01:06;0;50	4031;8	74403;0;0;0;
$GPXUP;3221;09:01:07;0;50	4031;8	74403;0;0;0;
$GPXUP;3221;09:01:08;0;50	4031;8	74403;0;0;0;
$GPXUP;3221;09:01:09;0;50	4031;8	74403;0;0;0;
$GPXUP;3221;09:01:10;0;50	4031;8	74403;0;0;0;
$GPXUP;3221;09:01:11;0;50	4031;8	74403;0;0;0;
$GPXUP;3221;09:01:12;0;50	4031;8	74403;0;0;0;
$GPXUP;3221;09:01:13;0;50	4031;8	74403;0;0;0;
$GPXUP;3221;09:01:14;0;50	4031;8	74403;0;0;0;
$GPXUP;3221;09:01:15;0;50	4031;8	74403;0;0;0;
$GPXUP;3221;09:01:16;0;50	4031;8	74403;0;0;0;
$GPXUP;3221;09:01:17;0;50	4031;8	74403;0;0;0;
$GPXUP;3221;09:01:18;0;50	4031;8	74403;0;0;0;
$GPXUP;3221;09:01:19;0;50	4031;8	74403;0;0;0;
$GPXUP;3221;09:01:20;0;50	4031;8	74403;0;0;0;
$GPXUP;3221;09:01:21;0;50	4031;8	74403;0;0;0;
$GPXUP;3221;09:01:22;0;50	4031;8	74403;0;0;0;
$GPXUP;3221;09:01:23;0;50	4031;8	74403;0;0;0;
$GPXUP;3221;09:01:24;0;50	4031;8	74403;0;0;0;
$GPXUP;3221;09:01:25;0;50	4031;8	74403;0;0;0;
$GPXUP;3221;09:01:26;0;50	4031;8	74403;0;0;0;
$GPXUP;3221;09:01:27;0;50	4031;8	74403;0;0;0;
$GPXUP;3221;09:01:28;0;50	4031;8	74403;0;0;0;
$GPXUP;3221;09:01:29;0;50	4031;8	74403;0;0;0;
$GPXUP;3221;09:01:30;0;50	4031;8	74403;0;0;0;
$GPXUP;3221;09:01:31;0;50	4031;8	74403;0;0;0;
$GPXUP;3221;09:01:32;0;50	4031;8	74403;0;0;0;
$GPXUP;3221;09:01:33;0;50	4031;8	74403;0;0;0;
$GPXUP;3221;09:01:34;0;50	4031;8	74403;0;0;0;
$GPXUP;3221;09:01:35;0;50	4031;8	74403;0;0;0;
$GPXUP;3221;09:01:36;0;50	4031;8	74403;0;0;0;
$GPXUP;3221;09:01:37;0;50	4031;8	74403;0;0;0;
$GPXUP;3221;09:01:38;0;50	4031;8	74403;0;0;0;
$GPXUP;3221;09:01:39;0;50	4031;8	74403;0;0;0;
$GPXUP;3221;09:01:40;0;50	4031;8	74403;0;0;0;
$GPXUP;3221;09:01:41;0;50	4031;8	74403;0;0;0;
$GPXUP;3221;09:01:42;0;50	4031;8	74403;0;0;0;
$GPXUP;3221;09:01:43;0;50	4031;8	74403;0;0;0;
$GPXUP;3221;09:01:44;0;50	4031;8	74403;0;0;0;
$GPXUP;3221;09:01:45;0;50	4031;8	74403;0;0;0;
$GPXUP;3221;09:01:46;0;50	4031;8	74403;0;0;0;
$GPXUP;3221;09:01:47;0;50	4031;8	74403;0;0;0;
$GPXUP;3221;09:01:48;0;50	4031;8	74403;0;0;0;
$GPXUP;3221;09:01:49;0;50	4031;8	74403;0;0;0;
$GPXUP;3221;09:01:50;0;50	4031;8	74403;0;0;0;
$GPXUP;3221;09:01:51;0;50	4031;8	74403;0;0;0;
$GPXUP;3221;09:01:52;0;50	4031;8	74403;0;0;0;
$GPXUP;3221;09:01:53;0;50	4031;8	74403;0;0;0;
$GPXUP;3221;09:01:54;0;50	4031;8	74403;0;0;0;
$GPXUP;3221;09:01:55;0;50	4031;8	74403;0;0;0;
$GPXUP;3221;09:01:56;0;50	4031;8	74403;0;0;0;
$GPXUP;3221;09:01:57;0;50	4031;8	74403;0;0;0;
$GPXUP;3221;09:01:58;0;50	4031;8	74403;0;0;0;
$GPXUP;3221;09:01:59;0;50	4031;8	74403;0;0;0;
$GPXUP;3221;09:02:00;0;50	4031;8	74403;0;0;0;
$GPXUP;3221;09:02:01;0;50	4031;8	74403;0;0;0;
$GPXUP;3221;09:02:02;0;50	4031;8	74403;0;0;0;
$GPXUP;3221;09:02:03;0;50	4031;8	74403;0;0;0;
$GPXUP;3221;09:02:04;0;50	4031;8	74403;0;0;0;
$GPXUP;3221;09:02:05;0;50	4031;8	74403;0;0;0;
$GPXUP;3221;09:02:06;0;50	4031;8	74403;0;0;0;
$GPXUP;3221;09:02:07;0;50	4031;8	74403;0;0;0;
$GPXUP;3221;09:02:08;0;50	4031;8	74403;0;0;0;
$GPXUP;3221;09:02:09;0;50	4031;8	74403;0;0;0;
$GPXUP;3221;09:02:10;0;50	4031;8	74403;0;0;0;
$GPXUP;3221;09:02:11;0;50	4031;8	74403;0;0;0;
$GPXUP;3221;09:02:12;0;50	4031;8	74403;0;0;0;
$GPXUP;3221;09:02:13;0;50	4031;8	74403;0;0;0;
$GPXUP;3221;09:02:14;0;50	4031;8	74403;0;0;0;
$GPXUP;3221;09:02:15;0;50	4031;8	74403;0;0;0;
$GPXUP;3221;09:02:16;0;50	4031;8	74403;0;0;0;
$GPXUP;3221;09:02:17;0;50	4031;8	74403;0;0;0;
$GPXUP;3221;09:02:18;0;50	4031;8	74403;0;0;0;
$GPXUP;3221;09:02:19;0;50	4031;8	74403;0;0;0;
$GPXUP;3221;09:02:20;0;50	4031;8	74403;0;0;0;
$GPXUP;3221;09:02:21;0;50	4031;8	74403;0;0;0;
$GPXUP;3221;09:02:22;0;50	4031;8	74403;0;0;0;
$GPXUP;3221;09:02:23;0;50	4031;8	74403;0;0;0;
$GPXUP;3221;09:02:24;0;50	4031;8	74403;0;0;0;
$GPXUP;3221;09:02:25;0;50	4031;8	74403;0;0;0;
$GPXUP;3221;09:02:26;0;50	4031;8	74403;0;0;0;
$GPXUP;3221;09:02:27;0;50	4031;8	74403;0;0;0;
$GPXUP;3221;09:02:28;0;50	4031;8	74403;0;0;0;
$GPXUP;3221;09:02:29;0;50	4031;8	74403;0;0;0;
$GPXUP;3221;09:02:30;0;50	4031;8	74403;0;0;0;
$GPXUP;3221;09:02:31;0;50	4031;8	74403;0;0;0;
$GPXUP;3221;09:02:32;0;50	4031;8	74403;0;0;0;
$GPXUP;3221;09:02:33;0;50	4031;8	74403;0;0;0;
$GPXUP;3221;09:02:34;0;50	4031;8	74403;0;0;0;
$GPXUP;3221;09:02:35;0;50	4031;8	74403;0;0;0;
$GPXUP;3221;09:02:36;0;50	4031;8	74403;0;0;0;
$GPXUP;3221;09:02:37;0;50	4031;8	74403;0;0;0;
$GPXUP;3221;09:02:38;0;50	4031;8	74403;0;0;0;
$GPXUP;3221;09:02:39;0;50	4031;8	74403;0;0;0;
$GPXUP;3221;09:02:40;0;50	4031;8	74403;0;0;0;
$GPXUP;3221;09:02:41;0;50	4031;8	74403;0;0;0;
$GPXUP;3221;09:02:42;0;50	4031;8	74403;0;0;0;
$GPXUP;3221;09:02:43;0;50	4031;8	74403;0;0;0;
$GPXUP;3221;09:02:44;0;50	4031;8	74403;0;0;0;
$GPXUP;3221;09:02:45;0;50	4031;8	74403;0;0;0;
$GPXUP;3221;09:02:46;0;50	4031;8	74403;0;0;0;
$GPXUP;3221;09:02:47;0;50	4031;8	74403;0;0;0;
$GPXUP;3221;09:02:48;0;50	4031;8	74403;0;0;0;
$GPXUP;3221;09:02:49;0;50	4031;8	74403;0;0;0;
$GPXUP;3221;09:02:50;0;50	4031;8	74403;0;0;0;
$GPXUP;3221;09:02:51;0;50	4031;8	74403;0;0;0;
$GPXUP;3221;09:02:52;0;50	4031;8	74403;0;0;0;
$GPXUP;3221;09:02:53;0;50	4031;8	74403;0;0;0;
$GPXUP;3221;09:02:54;0;50	4031;8	74403;0;0;0;
$GPXUP;3221;09:02:55;0;50	4031;8	74403;0;0;0;
$GPXUP;3221;09:02:56;0;50	4031;8	74403;0;0;0;
$GPXUP;3221;09:02:57;0;50	4031;8	74403;0;0;0;
$GPXUP;3221;09:02:58;0;50	4031;8	74403;0;0;0;
$GPXUP;3221;09:02:59;0;50	4031;8	74403;0;0;0;
$GPXUP;3221;09:03:00;0;50	4031;8	74403;0;0;0;
$GPXUP;3221;09:03:01;0;50	4031;8	74403;0;0;0;
$GPXUP;3221;09:03:02;0;50	4031;8	74403;0;0;0;
$GPXUP;3221;09:03:03;0;50	4031;8	74403;0;0;0;
$GPXUP;3221;09:03:04;0;50	4031;8	74403;0;0;0;
$GPXUP;3221;09:03:05;0;50	4031;8	74403;0;0;0;
$GPXUP;3221;09:03:06;0;50	4031;8	74403;0;0;0;
$GPXUP;3221;09:03:07;0;50	4031;8	74403;0;0;0;
$GPXUP;3221;09:03:08;0;50	4031;8	74403;0;0;0;
$GPXUP;3221;09:03:09;0;50	4031;8	74403;0;0;0;
$GPXUP;3221;09:03:10;0;50	4031;8	74403;0;0;0;
$GPXUP;3221;09:03:11;0;50	4031;8	74403;0;0;0;
$GPXUP;3221;09:03:12;0;50	4031;8	74403;0;0;0;
$GPXUP;3221;09:03:13;0;50	4031;8	74403;0;0;0;
$GPXUP;3221;09:03:14;0;50	4031;8	74403;0;0;0;
$GPXUP;3221;09:03:15;0;50	4031;8	74403;0;0;0;
$GPXUP;3221;09:03:16;0;50	4031;8	74403;0;0;0;
$GPXUP;3221;09:03:17;0;50	4031;8	74403;0;0;0;
$GPXUP;3221;09:03:18;0;50	4031;8	74403;0;0;0;
$GPXUP;3221;09:03:19;0;50	4031;8	74403;0;0;0;
$GPXUP;3221;09:03:20;0;50	4031;8	74403;0;0;0;
$GPXUP;3221;09:03:21;0;50	4031;8	74403;0;0;0;
$GPXUP;3221;09:03:22;0;50	4031;8	74403;0;0;0;
$GPXUP;3221;09:03:23;0;50	4031;8	74403;0;0;0;
$GPXUP;3221;09:03:24;0;50	4031;8	74403;0;0;0;
$GPXUP;3221;09:03:25;0;50	4031;8	74403;0;0;0;
$GPXUP;3221;09:03:26;0;50	4031;8	74403;0;0;0;
$GPXUP;3221;09:03:27;0;50	4031;8	74403;0;0;0;
$GPXUP;3221;09:03:28;0;50	4031;8	74403;0;0;0;
$GPXUP;3221;09:03:29;0;50	4031;8	74403;0;0;0;
$GPXUP;3221;09:03:30;0;50	4031;8	74403;0;0;0;
$GPXUP;3221;09:03:31;0;50	4031;8	74403;0;0;0;
$GPXUP;3221;09:03:32;0;50	4031;8	74403;0;0;0;
$GPXUP;3221;09:03:33;0;50	4031;8	74403;0;0;0;
$GPXUP;3221;09:03:34;0;50	4031;8	74403;0;0;0;
$GPXUP;3221;09:03:35;0;50	4031;8	74403;0;0;0;
$GPXUP;3221;09:03:36;0;50	4031;8	74403;0;0;0;
$GPXUP;3221;09:03:37;0;50	4031;8	74403;0;0;0;
$GPXUP;3221;09:03:38;0;50	4031;8	74403;0;0;0;
$GPXUP;3221;09:03:39;0;50	4031;8	74403;0;0;0;
$GPXUP;3221;09:03:40;0;50	4031;8	74403;0;0;0;
$GPXUP;3221;09:03:41;0;50	4031;8	74403;0;0;0;
$GPXUP;3221;09:03:42;0;50	4031;8	74403;0;0;0;
$GPXUP;3221;09:03:43;0;50	4031;8	74403;0;0;0;
$GPXUP;3221;09:03:44;0;50	4031;8	74403;0;0;0;
$GPXUP;3221;09:03:45;0;50	4031;8	74403;0;0;0;
$GPXUP;3221;09:03:46;0;50	4031;8	74403;0;0;0;
$GPXUP;3221;09:03:47;0;50	4031;8	74403;0;0;0;
$GPXUP;3221;09:03:48;0;50	4031;8	74403;0;0;0;
$GPXUP;3221;09:03:49;0;50	4031;8	74403;0;0;0;
$GPXUP;3221;09:03:50;0;50	4031;8	74403;0;0;0;
$GPXUP;3221;09:03:51;0;50	4031;8	74403;0;0;0;
$GPXUP;3221;09:03:52;0;50	4031;8	74403;0;0;0;
$GPXUP;3221;09:03:53;0;50	4031;8	74403;0;0;0;
$GPXUP;3221;09:03:54;0;50	4031;8	74403;0;0;0;
$GPXUP;3221;09:03:55;0;50	4031;8	74403;0;0;0;
$GPXUP;3221;09:03:56;0;50	4031;8	74403;0;0;0;
$GPXUP;3221;09:03:57;0;50	40312;8	74402;0;0;5;
$GPXUP;3221;09:03:58;0;50	40313;8	74399;0;0;8;
$GPXUP;3221;09:03:59;0;50	40318;8	74393;0;0;24;
$GPXUP;3221;09:04:00;0;50	40326;8	74382;0;0;37;
$GPXUP;3221;09:04:01;0;50	40335;8	74368;0;0;44;
$GPXUP;3221;09:04:02;0;50	40345;8	74358;0;0;42;
$GPXUP;3221;09:04:03;0;50	40355;8	74353;0;0;41;
$GPXUP;3221;09:04:04;0;50	40366;8	74352;0;0;44;
$GPXUP;3221;09:04:05;0;50	40378;8	7435;0;0;45;
$GPXUP;3221;09:04:06;0;50	40388;8	74342;0;0;47;
$GPXUP;3221;09:04:07;0;50	40394;8	74327;0;0;47;
$GPXUP;3221;09:04:08;0;50	40392;8	74308;0;0;44;
$GPXUP;3221;09:04:09;0;50	4038;8	74292;0;0;44;
$GPXUP;3221;09:04:10;0;50	40362;8	74283;0;0;57;
$GPXUP;3221;09:04:11;0;50	40345;8	74282;0;0;56;
$GPXUP;3221;09:04:12;0;50	40328;8	74287;0;0;58;
$GPXUP;3221;09:04:13;0;50	40313;8	74291;0;0;60;
$GPXUP;3221;09:04:14;0;50	40297;8	74293;0;0;62;
$GPXUP;3221;09:04:15;0;50	4028;8	74293;0;0;63;
$GPXUP;3221;09:04:16;0;50	40265;8	7429;0;0;60;
$GPXUP;3221;09:04:17;0;50	40252;8	7428;0;0;60;
$GPXUP;3221;09:04:18;0;50	40242;8	74264;0;0;55;
$GPXUP;3221;09:04:19;0;50	40239;8	74245;0;0;48;
$GPXUP;3221;09:04:20;0;50	40241;8	74224;0;0;50;
$GPXUP;3221;09:04:21;0;50	40243;8	74202;0;0;53;
$GPXUP;3221;09:04:22;0;50	40242;8	74181;0;0;55;
$GPXUP;3221;09:04:23;0;50	40239;8	74159;0;0;57;
$GPXUP;3221;09:04:24;0;50	40232;8	74139;0;0;58;
$GPXUP;3221;09:04:25;0;50	40224;8	74121;0;0;58;
$GPXUP;3221;09:04:26;0;50	40212;8	74106;0;0;58;
$GPXUP;3221;09:04:27;0;50	40201;8	74092;0;0;55;
$GPXUP;3221;09:04:28;0;50	40191;8	74078;0;0;54;
$GPXUP;3221;09:04:29;0;50	40182;8	74063;0;0;51;
$GPXUP;3221;09:04:30;0;50	40176;8	74047;0;0;46;
$GPXUP;3221;09:04:31;0;50	40176;8	7403;0;0;38;
$GPXUP;3221;09:04:32;0;50	40182;8	74015;0;0;39;
$GPXUP;3221;09:04:33;0;50	40193;8	74005;0;0;42;
$GPXUP;3221;09:04:34;0;50	40205;8	74003;0;0;46;
$GPXUP;3221;09:04:35;0;50	40217;8	74007;0;0;47;
$GPXUP;3221;09:04:36;0;50	40228;8	74016;0;0;48;
$GPXUP;3221;09:04:37;0;50	40236;8	7403;0;0;46;
$GPXUP;3221;09:04:38;0;50	4024;8	74049;0;0;47;
$GPXUP;3221;09:04:39;0;50	4024;8	74072;0;0;54;
$GPXUP;3221;09:04:40;0;50	4024;8	74094;0;0;51;
$GPXUP;3221;09:04:41;0;50	40238;8	74114;0;0;50;
$GPXUP;3221;09:04:42;0;50	40237;8	74134;0;0;48;
$GPXUP;3221;09:04:43;0;50	40239;8	74153;0;0;47;
$GPXUP;3221;09:04:44;0;50	40244;8	7417;0;0;47;
$GPXUP;3221;09:04:45;0;50	40251;8	74186;0;0;49;
$GPXUP;3221;09:04:46;0;50	4026;8	742;0;0;49;
$GPXUP;3221;09:04:47;0;50	40269;8	74213;0;0;48;
$GPXUP;3221;09:04:48;0;50	40278;8	74226;0;0;49;
$GPXUP;3221;09:04:49;0;50	40286;8	74242;0;0;49;
$GPXUP;3221;09:04:50;0;50	40291;8	74259;0;0;49;
$GPXUP;3221;09:04:51;0;50	40293;8	74279;0;0;51;
$GPXUP;3221;09:04:52;0;50	40291;8	743;0;0;53;
$GPXUP;3221;09:04:53;0;50	40285;8	7432;0;0;56;
$GPXUP;3221;09:04:54;0;50	40275;8	74341;0;0;64;
$GPXUP;3221;09:04:55;0;50	40264;8	74361;0;0;65;
$GPXUP;3221;09:04:56;0;50	40251;8	74377;0;0;63;
$GPXUP;3221;09:04:57;0;50	40236;8	74385;0;0;61;
$GPXUP;3221;09:04:58;0;50	40221;8	74385;0;0;60;
$GPXUP;3221;09:04:59;0;50	40207;8	74378;0;0;59;
$GPXUP;3221;09:05:00;0;50	40194;8	74367;0;0;59;
$GPXUP;3221;09:05:01;0;50	40182;8	74354;0;0;59;
$GPXUP;3221;09:05:02;0;50	40169;8	7434;0;0;60;
$GPXUP;3221;09:05:03;0;50	40157;8	74326;0;0;60;
$GPXUP;3221;09:05:04;0;50	40145;8	74312;0;0;61;
$GPXUP;3221;09:05:05;0;50	40132;8	74298;0;0;59;
$GPXUP;3221;09:05:06;0;50	40121;8	74284;0;0;56;
$GPXUP;3221;09:05:07;0;50	40111;8	74269;0;0;53;
$GPXUP;3221;09:05:08;0;50	40104;8	74253;0;0;48;
$GPXUP;3221;09:05:09;0;50	40101;8	74237;0;0;36;
$GPXUP;3221;09:05:10;0;50	40106;8	74223;0;0;33;
$GPXUP;3221;09:05:11;0;50	40116;8	74213;0;0;40;
$GPXUP;3221;09:05:12;0;50	40128;8	7421;0;0;45;
$GPXUP;3221;09:05:13;0;50	4014;8	74209;0;0;46;
$GPXUP;3221;09:05:14;0;50	40152;8	74208;0;0;46;
$GPXUP;3221;09:05:15;0;50	40163;8	74201;0;0;45;
$GPXUP;3221;09:05:16;0;50	40172;8	7419;0;0;47;
$GPXUP;3221;09:05:17;0;50	40182;8	74179;0;0;48;
$GPXUP;3221;09:05:18;0;50	40191;8	74168;0;0;45;
$GPXUP;3221;09:05:19;0;50	40198;8	74154;0;0;43;
$GPXUP;3221;09:05:20;0;50	402;8	74138;0;0;40;
$GPXUP;3221;09:05:21;0;50	40196;8	74123;0;0;40;
$GPXUP;3221;09:05:22;0;50	40186;8	74112;0;0;46;
$GPXUP;3221;09:05:23;0;50	40174;8	74107;0;0;50;
$GPXUP;3221;09:05:24;0;50	40161;8	74109;0;0;50;
$GPXUP;3221;09:05:25;0;50	40149;8	74121;0;0;55;
$GPXUP;3221;09:05:26;0;50	4014;8	74144;0;0;67;
$GPXUP;3221;09:05:27;0;50	40135;8	74172;0;0;73;
$GPXUP;3221;09:05:28;0;50	40134;8	74201;0;0;70;
$GPXUP;3221;09:05:29;0;50	40134;8	74229;0;0;67;
$GPXUP;3221;09:05:30;0;50	40135;8	74255;0;0;64;
$GPXUP;3221;09:05:31;0;50	40138;8	7428;0;0;62;
$GPXUP;3221;09:05:32;0;50	40145;8	74302;0;0;60;
$GPXUP;3221;09:05:33;0;50	40154;8	74321;0;0;59;
$GPXUP;3221;09:05:34;0;50	40166;8	74328;0;0;49;
$GPXUP;3221;09:05:35;0;50	4018;8	74328;0;0;52;
$GPXUP;3221;09:05:36;0;50	40194;8	74321;0;0;52;
$GPXUP;3221;09:05:37;0;50	40206;8	74311;0;0;50;
$GPXUP;3221;09:05:38;0;50	40214;8	74296;0;0;49;
$GPXUP;3221;09:05:39;0;50	40219;8	74278;0;0;48;
$GPXUP;3221;09:05:40;0;50	40222;8	7426;0;0;44;
$GPXUP;3221;09:05:41;0;50	40221;8	74243;0;0;42;
$GPXUP;3221;09:05:42;0;50	40214;8	74229;0;0;35;
$GPXUP;3221;09:05:43;0;50	40201;8	7422;0;0;45;
$GPXUP;3221;09:05:44;0;50	40186;8	74218;0;0;50;
$GPXUP;3221;09:05:45;0;50	40172;8	74224;0;0;49;
$GPXUP;3221;09:05:46;0;50	4016;8	74237;0;0;54;
$GPXUP;3221;09:05:47;0;50	40149;8	74258;0;0;62;
$GPXUP;3221;09:05:48;0;50	40139;8	74279;0;0;61;
$GPXUP;3221;09:05:49;0;50	4013;8	74298;0;0;57;
$GPXUP;3221;09:05:50;0;50	40119;8	74314;0;0;56;
$GPXUP;3221;09:05:51;0;50	40107;8	74324;0;0;55;
$GPXUP;3221;09:05:52;0;50	40093;8	74329;0;0;55;
$GPXUP;3221;09:05:53;0;50	4008;8	74327;0;0;55;
$GPXUP;3221;09:05:54;0;50	40067;8	7432;0;0;53;
$GPXUP;3221;09:05:55;0;50	40057;8	74306;0;0;51;
$GPXUP;3221;09:05:56;0;50	4005;8	7429;0;0;50;
$GPXUP;3221;09:05:57;0;50	40045;8	74272;0;0;51;
$GPXUP;3221;09:05:58;0;50	40038;8	74254;0;0;51;
$GPXUP;3221;09:05:59;0;50	40028;8	7424;0;0;53;
$GPXUP;3221;09:06:00;0;50	40016;8	7423;0;0;60;
$GPXUP;3221;09:06:01;0;50	4;8	74226;0;0;61;
$GPXUP;3221;09:06:02;0;50	39984;8	74233;0;0;63;
$GPXUP;3221;09:06:03;0;50	39968;8	74246;0;0;66;
$GPXUP;3221;09:06:04;0;50	39954;8	74262;0;0;66;
$GPXUP;3221;09:06:05;0;50	39939;8	74276;0;0;67;
$GPXUP;3221;09:06:06;0;50	39924;8	74289;0;0;67;
$GPXUP;3221;09:06:07;0;50	3991;8	74304;0;0;67;
$GPXUP;3221;09:06:08;0;50	39897;8	74322;0;0;67;
$GPXUP;3221;09:06:09;0;50	39887;8	74342;0;0;65;
$GPXUP;3221;09:06:10;0;50	39879;8	74364;0;0;65;
$GPXUP;3221;09:06:11;0;50	39874;8	74389;0;0;65;
$GPXUP;3221;09:06:12;0;50	39871;8	74414;0;0;63;
$GPXUP;3221;09:06:13;0;50	39872;8	74438;0;0;61;
$GPXUP;3221;09:06:14;0;50	39877;8	7446;0;0;59;
$GPXUP;3221;09:06:15;0;50	39887;8	74478;0;0;62;
$GPXUP;3221;09:06:16;0;50	39901;8	74489;0;0;59;
$GPXUP;3221;09:06:17;0;50	39917;8	74491;0;0;56;
$GPXUP;3221;09:06:18;0;50	39932;8	74492;0;0;55;
$GPXUP;3221;09:06:19;0;50	39946;8	74493;0;0;53;
$GPXUP;3221;09:06:20;0;50	3996;8	74492;0;0;53;
$GPXUP;3221;09:06:21;0;50	39974;8	74488;0;0;52;
$GPXUP;3221;09:06:22;0;50	39986;8	74482;0;0;50;
$GPXUP;3221;09:06:23;0;50	39998;8	74473;0;0;48;
$GPXUP;3221;09:06:24;0;50	40009;8	74464;0;0;48;
$GPXUP;3221;09:06:25;0;50	40019;8	74454;0;0;47;
$GPXUP;3221;09:06:26;0;50	4003;8	74446;0;0;47;
$GPXUP;3221;09:06:27;0;50	40042;8	74442;0;0;49;
$GPXUP;3221;09:06:28;0;50	40055;8	74442;0;0;50;
$GPXUP;3221;09:06:29;0;50	40068;8	7444;0;0;51;
$GPXUP;3221;09:06:30;0;50	4008;8	74433;0;0;52;
$GPXUP;3221;09:06:31;0;50	40091;8	74422;0;0;51;
$GPXUP;3221;09:06:32;0;50	40099;8	74407;0;0;48;
$GPXUP;3221;09:06:33;0;50	40104;8	7439;0;0;47;
$GPXUP;3221;09:06:34;0;50	40106;8	74371;0;0;49;
$GPXUP;3221;09:06:35;0;50	40105;8	74351;0;0;52;
$GPXUP;3221;09:06:36;0;50	40102;8	74331;0;0;53;
$GPXUP;3221;09:06:37;0;50	40095;8	74312;0;0;55;
$GPXUP;3221;09:06:38;0;50	40086;8	74296;0;0;56;
$GPXUP;3221;09:06:39;0;50	40072;8	74284;0;0;58;
$GPXUP;3221;09:06:40;0;50	40056;8	74277;0;0;64;
$GPXUP;3221;09:06:41;0;50	4004;8	74278;0;0;61;
$GPXUP;3221;09:06:42;0;50	40023;8	74289;0;0;66;
$GPXUP;3221;09:06:43;0;50	40007;8	74306;0;0;70;
$GPXUP;3221;09:06:44;0;50	39992;8	74325;0;0;69;
$GPXUP;3221;09:06:45;0;50	39978;8	74343;0;0;68;
$GPXUP;3221;09:06:46;0;50	39963;8	74356;0;0;66;
$GPXUP;3221;09:06:47;0;50	39947;8	74366;0;0;67;
$GPXUP;3221;09:06:48;0;50	39931;8	74376;0;0;67;
$GPXUP;3221;09:06:49;0;50	39915;8	74386;0;0;68;
$GPXUP;3221;09:06:50;0;50	39898;8	74393;0;0;69;
$GPXUP;3221;09:06:51;0;50	39881;8	74401;0;0;70;
$GPXUP;3221;09:06:52;0;50	39865;8	74411;0;0;71;
$GPXUP;3221;09:06:53;0;50	39849;8	74424;0;0;72;
$GPXUP;3221;09:06:54;0;50	39833;8	74439;0;0;72;
$GPXUP;3221;09:06:55;0;50	39819;8	74456;0;0;72;
$GPXUP;3221;09:06:56;0;50	39805;8	74474;0;0;72;
$GPXUP;3221;09:06:57;0;50	39792;8	74494;0;0;72;
$GPXUP;3221;09:06:58;0;50	39779;8	74515;0;0;73;
$GPXUP;3221;09:06:59;0;50	39767;8	74537;0;0;74;
$GPXUP;3221;09:07:00;0;50	39755;8	74559;0;0;74;
$GPXUP;3221;09:07:01;0;50	39742;8	7458;0;0;73;
$GPXUP;3221;09:07:02;0;50	39728;8	74598;0;0;73;
$GPXUP;3221;09:07:03;0;50	39713;8	74615;0;0;74;
$GPXUP;3221;09:07:04;0;50	39698;8	74632;0;0;74;
$GPXUP;3221;09:07:05;0;50	39682;8	74648;0;0;73;
$GPXUP;3221;09:07:06;0;50	39667;8	74664;0;0;72;
$GPXUP;3221;09:07:07;0;50	39652;8	74679;0;0;72;
$GPXUP;3221;09:07:08;0;50	39636;8	74695;0;0;73;
$GPXUP;3221;09:07:09;0;50	39621;8	74711;0;0;74;
$GPXUP;3221;09:07:10;0;50	39606;8	74728;0;0;75;
$GPXUP;3221;09:07:11;0;50	39592;8	74746;0;0;74;
$GPXUP;3221;09:07:12;0;50	39576;8	74762;0;0;72;
$GPXUP;3221;09:07:13;0;50	39561;8	74777;0;0;71;
$GPXUP;3221;09:07:14;0;50	39545;8	7479;0;0;71;
$GPXUP;3221;09:07:15;0;50	3953;8	74803;0;0;70;
$GPXUP;3221;09:07:16;0;50	39514;8	74814;0;0;69;
$GPXUP;3221;09:07:17;0;50	39498;8	74824;0;0;70;
$GPXUP;3221;09:07:18;0;50	39481;8	74832;0;0;71;
$GPXUP;3221;09:07:19;0;50	39464;8	74839;0;0;68;
$GPXUP;3221;09:07:20;0;50	39448;8	74839;0;0;65;
$GPXUP;3221;09:07:21;0;50	39431;8	74838;0;0;65;
$GPXUP;3221;09:07:22;0;50	39415;8	7484;0;0;65;
$GPXUP;3221;09:07:23;0;50	39399;8	74844;0;0;65;
$GPXUP;3221;09:07:24;0;50	39383;8	74844;0;0;64;
$GPXUP;3221;09:07:25;0;50	39367;8	74839;0;0;63;
$GPXUP;3221;09:07:26;0;50	39354;8	74827;0;0;62;
$GPXUP;3221;09:07:27;0;50	39344;8	74812;0;0;54;
$GPXUP;3221;09:07:28;0;50	39341;8	74794;0;0;41;
$GPXUP;3221;09:07:29;0;50	39346;8	74777;0;0;33;
$GPXUP;3221;09:07:30;0;50	39357;8	74769;0;0;39;
$GPXUP;3221;09:07:31;0;50	39368;8	74768;0;0;42;
$GPXUP;3221;09:07:32;0;50	39378;8	74775;0;0;41;
$GPXUP;3221;09:07:33;0;50	39384;8	7479;0;0;42;
$GPXUP;3221;09:07:34;0;50	39388;8	74811;0;0;49;
$GPXUP;3221;09:07:35;0;50	39391;8	74834;0;0;53;
$GPXUP;3221;09:07:36;0;50	39395;8	74854;0;0;50;
$GPXUP;3221;09:07:37;0;50	39402;8	74869;0;0;47;
$GPXUP;3221;09:07:38;0;50	39414;8	74872;0;0;42;
$GPXUP;3221;09:07:39;0;50	39425;8	74867;0;0;47;
$GPXUP;3221;09:07:40;0;50	39437;8	74859;0;0;52;
$GPXUP;3221;09:07:41;0;50	3945;8	7485;0;0;53;
$GPXUP;3221;09:07:42;0;50	39462;8	74843;0;0;50;
$GPXUP;3221;09:07:43;0;50	39473;8	74833;0;0;47;
$GPXUP;3221;09:07:44;0;50	39482;8	74821;0;0;47;
$GPXUP;3221;09:07:45;0;50	39489;8	74806;0;0;48;
$GPXUP;3221;09:07:46;0;50	39493;8	74788;0;0;50;
$GPXUP;3221;09:07:47;0;50	39494;8	74768;0;0;52;
$GPXUP;3221;09:07:48;0;50	39491;8	74747;0;0;55;
$GPXUP;3221;09:07:49;0;50	39484;8	74726;0;0;59;
$GPXUP;3221;09:07:50;0;50	39474;8	74707;0;0;62;
$GPXUP;3221;09:07:51;0;50	39461;8	74692;0;0;64;
$GPXUP;3221;09:07:52;0;50	39446;8	7468;0;0;67;
$GPXUP;3221;09:07:53;0;50	39428;8	74673;0;0;68;
$GPXUP;3221;09:07:54;0;50	39411;8	74668;0;0;68;
$GPXUP;3221;09:07:55;0;50	39394;8	74664;0;0;69;
$GPXUP;3221;09:07:56;0;50	39376;8	74662;0;0;69;
$GPXUP;3221;09:07:57;0;50	39359;8	74661;0;0;71;
$GPXUP;3221;09:07:58;0;50	39341;8	74663;0;0;71;
$GPXUP;3221;09:07:59;0;50	39323;8	74666;0;0;72;
$GPXUP;3221;09:08:00;0;50	39305;8	74673;0;0;73;
$GPXUP;3221;09:08:01;0;50	39287;8	74682;0;0;73;
$GPXUP;3221;09:08:02;0;50	39269;8	74691;0;0;73;
$GPXUP;3221;09:08:03;0;50	39252;8	74696;0;0;71;
$GPXUP;3221;09:08:04;0;50	39234;8	74696;0;0;70;
$GPXUP;3221;09:08:05;0;50	39216;8	74692;0;0;68;
$GPXUP;3221;09:08:06;0;50	392;8	74685;0;0;69;
$GPXUP;3221;09:08:07;0;50	39183;8	74676;0;0;69;
$GPXUP;3221;09:08:08;0;50	39168;8	74666;0;0;68;
$GPXUP;3221;09:08:09;0;50	39154;8	74652;0;0;65;
$GPXUP;3221;09:08:10;0;50	39142;8	74634;0;0;64;
$GPXUP;3221;09:08:11;0;50	39133;8	74614;0;0;64;
$GPXUP;3221;09:08:12;0;50	39124;8	74593;0;0;63;
$GPXUP;3221;09:08:13;0;50	39116;8	74572;0;0;63;
$GPXUP;3221;09:08:14;0;50	39106;8	74552;0;0;65;
$GPXUP;3221;09:08:15;0;50	39094;8	74534;0;0;68;
$GPXUP;3221;09:08:16;0;50	3908;8	74518;0;0;70;
$GPXUP;3221;09:08:17;0;50	39065;8	74504;0;0;71;
$GPXUP;3221;09:08:18;0;50	39049;8	74492;0;0;70;
$GPXUP;3221;09:08:19;0;50	39033;8	7448;0;0;70;
$GPXUP;3221;09:08:20;0;50	39016;8	7447;0;0;70;
$GPXUP;3221;09:08:21;0;50	39;8	7446;0;0;71;
$GPXUP;3221;09:08:22;0;50	38983;8	7445;0;0;72;
$GPXUP;3221;09:08:23;0;50	38966;8	7444;0;0;71;
$GPXUP;3221;09:08:24;0;50	38951;8	74426;0;0;70;
$GPXUP;3221;09:08:25;0;50	38937;8	7441;0;0;69;
$GPXUP;3221;09:08:26;0;50	38925;8	74391;0;0;68;
$GPXUP;3221;09:08:27;0;50	38914;8	7437;0;0;67;
$GPXUP;3221;09:08:28;0;50	38904;8	7435;0;0;66;
$GPXUP;3221;09:08:29;0;50	38894;8	74329;0;0;66;
$GPXUP;3221;09:08:30;0;50	38884;8	74308;0;0;66;
$GPXUP;3221;09:08:31;0;50	38872;8	74289;0;0;69;
$GPXUP;3221;09:08:32;0;50	38858;8	74273;0;0;70;
$GPXUP;3221;09:08:33;0;50	38843;8	7426;0;0;71;
$GPXUP;3221;09:08:34;0;50	38826;8	74251;0;0;71;
$GPXUP;3221;09:08:35;0;50	38809;8	74243;0;0;71;
$GPXUP;3221;09:08:36;0;50	38792;8	74235;0;0;70;
$GPXUP;3221;09:08:37;0;50	38775;8	74228;0;0;69;
$GPXUP;3221;09:08:38;0;50	38758;8	7422;0;0;69;
$GPXUP;3221;09:08:39;0;50	38742;8	74212;0;0;71;
$GPXUP;3221;09:08:40;0;50	38724;8	74204;0;0;73;
$GPXUP;3221;09:08:41;0;50	38707;8	74196;0;0;73;
$GPXUP;3221;09:08:42;0;50	38689;8	74188;0;0;73;
$GPXUP;3221;09:08:43;0;50	38672;8	74179;0;0;72;
$GPXUP;3221;09:08:44;0;50	38654;8	74171;0;0;72;
$GPXUP;3221;09:08:45;0;50	38637;8	74163;0;0;72;
$GPXUP;3221;09:08:46;0;50	3862;8	74153;0;0;71;
$GPXUP;3221;09:08:47;0;50	38604;8	74142;0;0;71;
$GPXUP;3221;09:08:48;0;50	38588;8	74129;0;0;72;
$GPXUP;3221;09:08:49;0;50	38572;8	74116;0;0;73;
$GPXUP;3221;09:08:50;0;50	38555;8	74104;0;0;74;
$GPXUP;3221;09:08:51;0;50	38539;8	74091;0;0;73;
$GPXUP;3221;09:08:52;0;50	38522;8	74078;0;0;74;
$GPXUP;3221;09:08:53;0;50	38505;8	74068;0;0;75;
$GPXUP;3221;09:08:54;0;50	38487;8	74059;0;0;76;
$GPXUP;3221;09:08:55;0;50	38468;8	74052;0;0;76;
$GPXUP;3221;09:08:56;0;50	3845;8	74046;0;0;76;
$GPXUP;3221;09:08:57;0;50	38431;8	7404;0;0;76;
$GPXUP;3221;09:08:58;0;50	38412;8	74032;0;0;76;
$GPXUP;3221;09:08:59;0;50	38394;8	74022;0;0;76;
$GPXUP;3221;09:09:00;0;50	38376;8	74013;0;0;77;
$GPXUP;3221;09:09:01;0;50	38358;8	74002;0;0;76;
$GPXUP;3221;09:09:02;0;50	38342;8	73988;0;0;76;
$GPXUP;3221;09:09:03;0;50	38325;8	73973;0;0;77;
$GPXUP;3221;09:09:04;0;50	38307;8	73959;0;0;79;
$GPXUP;3221;09:09:05;0;50	38289;8	73948;0;0;80;
$GPXUP;3221;09:09:06;0;50	38269;8	73939;0;0;80;
$GPXUP;3221;09:09:07;0;50	3825;8	73934;0;0;80;
$GPXUP;3221;09:09:08;0;50	3823;8	73931;0;0;78;
$GPXUP;3221;09:09:09;0;50	38211;8	73931;0;0;75;
$GPXUP;3221;09:09:10;0;50	38192;8	73934;0;0;71;
$GPXUP;3221;09:09:11;0;50	38175;8	73938;0;0;70;
$GPXUP;3221;09:09:12;0;50	38157;8	73942;0;0;70;
$GPXUP;3221;09:09:13;0;50	3814;8	73944;0;0;71;
$GPXUP;3221;09:09:14;0;50	38122;8	73945;0;0;73;
$GPXUP;3221;09:09:15;0;50	38103;8	73944;0;0;73;
$GPXUP;3221;09:09:16;0;50	38085;8	7394;0;0;73;
$GPXUP;3221;09:09:17;0;50	38067;8	73935;0;0;73;
$GPXUP;3221;09:09:18;0;50	38049;8	73933;0;0;74;
$GPXUP;3221;09:09:19;0;50	3803;8	73935;0;0;75;
$GPXUP;3221;09:09:20;0;50	38012;8	7394;0;0;76;
$GPXUP;3221;09:09:21;0;50	37994;8	7395;0;0;72;
$GPXUP;3221;09:09:22;0;50	37981;8	73972;0;0;78;
$GPXUP;3221;09:09:23;0;50	37973;8	74;0;0;78;
$GPXUP;3221;09:09:24;0;50	37969;8	74028;0;0;73;
$GPXUP;3221;09:09:25;0;50	37968;8	74056;0;0;70;
$GPXUP;3221;09:09:26;0;50	37966;8	74084;0;0;67;
$GPXUP;3221;09:09:27;0;50	37962;8	7411;0;0;69;
$GPXUP;3221;09:09:28;0;50	37956;8	74136;0;0;71;
$GPXUP;3221;09:09:29;0;50	37948;8	74162;0;0;72;
$GPXUP;3221;09:09:30;0;50	37941;8	74188;0;0;72;
$GPXUP;3221;09:09:31;0;50	37934;8	74214;0;0;71;
$GPXUP;3221;09:09:32;0;50	37926;8	74239;0;0;70;
$GPXUP;3221;09:09:33;0;50	37916;8	74262;0;0;69;
$GPXUP;3221;09:09:34;0;50	37906;8	74284;0;0;69;
$GPXUP;3221;09:09:35;0;50	37894;8	74305;0;0;70;
$GPXUP;3221;09:09:36;0;50	37882;8	74324;0;0;71;
$GPXUP;3221;09:09:37;0;50	37868;8	74341;0;0;70;
$GPXUP;3221;09:09:38;0;50	37854;8	74357;0;0;70;
$GPXUP;3221;09:09:39;0;50	3784;8	74373;0;0;70;
$GPXUP;3221;09:09:40;0;50	37824;8	74388;0;0;70;
$GPXUP;3221;09:09:41;0;50	37809;8	744;0;0;70;
$GPXUP;3221;09:09:42;0;50	37792;8	74409;0;0;69;
$GPXUP;3221;09:09:43;0;50	37776;8	74415;0;0;68;
$GPXUP;3221;09:09:44;0;50	37759;8	74418;0;0;67;
$GPXUP;3221;09:09:45;0;50	37742;8	74419;0;0;67;
$GPXUP;3221;09:09:46;0;50	37725;8	7442;0;0;69;
$GPXUP;3221;09:09:47;0;50	37708;8	74422;0;0;70;
$GPXUP;3221;09:09:48;0;50	3769;8	74424;0;0;72;
$GPXUP;3221;09:09:49;0;50	37672;8	74429;0;0;73;
$GPXUP;3221;09:09:50;0;50	37654;8	74434;0;0;74;
$GPXUP;3221;09:09:51;0;50	37636;8	7444;0;0;74;
$GPXUP;3221;09:09:52;0;50	37618;8	74445;0;0;74;
$GPXUP;3221;09:09:53;0;50	37599;8	74449;0;0;73;
$GPXUP;3221;09:09:54;0;50	37581;8	74451;0;0;71;
$GPXUP;3221;09:09:55;0;50	37564;8	7445;0;0;69;
$GPXUP;3221;09:09:56;0;50	37546;8	74447;0;0;69;
$GPXUP;3221;09:09:57;0;50	37529;8	74446;0;0;70;
$GPXUP;3221;09:09:58;0;50	37511;8	74446;0;0;71;
$GPXUP;3221;09:09:59;0;50	37494;8	74445;0;0;71;
$GPXUP;3221;09:10:00;0;50	37476;8	74443;0;0;73;
$GPXUP;3221;09:10:01;0;50	37457;8	74444;0;0;74;
$GPXUP;3221;09:10:02;0;50	37438;8	74447;0;0;75;
$GPXUP;3221;09:10:03;0;50	3742;8	74452;0;0;77;
$GPXUP;3221;09:10:04;0;50	37401;8	74459;0;0;77;
$GPXUP;3221;09:10:05;0;50	37382;8	74468;0;0;77;
$GPXUP;3221;09:10:06;0;50	37364;8	74477;0;0;77;
$GPXUP;3221;09:10:07;0;50	37346;8	74489;0;0;78;
$GPXUP;3221;09:10:08;0;50	37328;8	74502;0;0;79;
$GPXUP;3221;09:10:09;0;50	3731;8	74515;0;0;79;
$GPXUP;3221;09:10:10;0;50	37293;8	74529;0;0;79;
$GPXUP;3221;09:10:11;0;50	37276;8	74544;0;0;76;
$GPXUP;3221;09:10:12;0;50	3726;8	74561;0;0;74;
$GPXUP;3221;09:10:13;0;50	37246;8	7458;0;0;74;
$GPXUP;3221;09:10:14;0;50	37232;8	74598;0;0;75;
$GPXUP;3221;09:10:15;0;50	37216;8	74612;0;0;74;
$GPXUP;3221;09:10:16;0;50	37198;8	74618;0;0;73;
$GPXUP;3221;09:10:17;0;50	3718;8	74617;0;0;70;
$GPXUP;3221;09:10:18;0;50	37163;8	74613;0;0;69;
$GPXUP;3221;09:10:19;0;50	37146;8	74608;0;0;69;
$GPXUP;3221;09:10:20;0;50	37129;8	74604;0;0;69;
$GPXUP;3221;09:10:21;0;50	37112;8	74601;0;0;68;
$GPXUP;3221;09:10:22;0;50	37095;8	74598;0;0;67;
$GPXUP;3221;09:10:23;0;50	37078;8	74594;0;0;66;
$GPXUP;3221;09:10:24;0;50	37062;8	74593;0;0;67;
$GPXUP;3221;09:10:25;0;50	37045;8	74591;0;0;68;
$GPXUP;3221;09:10:26;0;50	37028;8	7459;0;0;68;
$GPXUP;3221;09:10:27;0;50	37011;8	7459;0;0;67;
$GPXUP;3221;09:10:28;0;50	36993;8	74593;0;0;77;
$GPXUP;3221;09:10:29;0;50	36974;8	74593;0;0;77;
$GPXUP;3221;09:10:30;0;50	36957;8	74586;0;0;66;
$GPXUP;3221;09:10:31;0;50	36948;8	74568;0;0;47;
$GPXUP;3221;09:10:32;0;50	36948;8	74542;0;0;35;
$GPXUP;3221;09:10:33;0;50	36955;8	74514;0;0;52;
$GPXUP;3221;09:10:34;0;50	36961;8	74487;0;0;59;
$GPXUP;3221;09:10:35;0;50	36966;8	74464;0;0;56;
$GPXUP;3221;09:10:36;0;50	3697;8	74442;0;0;54;
$GPXUP;3221;09:10:37;0;50	3697;8	7442;0;0;55;
$GPXUP;3221;09:10:38;0;50	36969;8	74399;0;0;53;
$GPXUP;3221;09:10:39;0;50	36967;8	74378;0;0;51;
$GPXUP;3221;09:10:40;0;50	36962;8	74359;0;0;53;
$GPXUP;3221;09:10:41;0;50	36954;8	74343;0;0;56;
$GPXUP;3221;09:10:42;0;50	36942;8	74328;0;0;62;
$GPXUP;3221;09:10:43;0;50	3693;8	74314;0;0;60;
$GPXUP;3221;09:10:44;0;50	36917;8	743;0;0;59;
$GPXUP;3221;09:10:45;0;50	36904;8	74287;0;0;59;
$GPXUP;3221;09:10:46;0;50	36892;8	74272;0;0;61;
$GPXUP;3221;09:10:47;0;50	3688;8	74256;0;0;64;
$GPXUP;3221;09:10:48;0;50	36866;8	74242;0;0;67;
$GPXUP;3221;09:10:49;0;50	36852;8	74229;0;0;68;
$GPXUP;3221;09:10:50;0;50	36836;8	74218;0;0;68;
$GPXUP;3221;09:10:51;0;50	3682;8	74206;0;0;69;
$GPXUP;3221;09:10:52;0;50	36806;8	74193;0;0;66;
$GPXUP;3221;09:10:53;0;50	36792;8	74178;0;0;66;
$GPXUP;3221;09:10:54;0;50	3678;8	7416;0;0;65;
$GPXUP;3221;09:10:55;0;50	36769;8	74142;0;0;64;
[truncated: 1,892 more rows]
