# Supplementary material for: Pigeon Navigation: Different Routes Lead to Frankfurt
Source: PLoS One. 2014 Nov 12;9(11):e112439. doi: 10.1371/journal.pone.0112439 (PMC4229201; doi:10.1371/journal.pone.0112439)
Supplement: File S4 — Files containing the original track data and a ‘Read me’ explaining the data format. (ZIP) [file pone.0112439.s004.zip › N-SF/080616xup07_364_GAP.log]

$GPXUP;3221;09:08:23;0;50	39781;8	72325;0;0;0;
$GPXUP;3221;09:08:24;0;50	39777;8	72321;0;0;19;
$GPXUP;3221;09:08:25;0;50	39771;8	72314;0;0;33;
$GPXUP;3221;09:08:26;0;50	39764;8	72304;0;0;41;
$GPXUP;3221;09:08:27;0;50	39757;8	72291;0;0;44;
$GPXUP;3221;09:08:28;0;50	39751;8	72276;0;0;43;
$GPXUP;3221;09:08:29;0;50	39749;8	72258;0;0;37;
$GPXUP;3221;09:08:30;0;50	39754;8	72242;0;0;33;
$GPXUP;3221;09:08:31;0;50	39764;8	72232;0;0;40;
$GPXUP;3221;09:08:32;0;50	39777;8	7223;0;0;49;
$GPXUP;3221;09:08:33;0;50	39787;8	72238;0;0;45;
$GPXUP;3221;09:08:34;0;50	39794;8	72254;0;0;39;
$GPXUP;3221;09:08:35;0;50	39795;8	7228;0;0;52;
$GPXUP;3221;09:08:36;0;50	39796;8	72305;0;0;57;
$GPXUP;3221;09:08:37;0;50	39798;8	72329;0;0;57;
$GPXUP;3221;09:08:38;0;50	39803;8	72351;0;0;58;
$GPXUP;3221;09:08:39;0;50	39811;8	72371;0;0;57;
$GPXUP;3221;09:08:40;0;50	3982;8	72389;0;0;59;
$GPXUP;3221;09:08:41;0;50	3983;8	72408;0;0;58;
$GPXUP;3221;09:08:42;0;50	3984;8	72422;0;0;51;
$GPXUP;3221;09:08:43;0;50	39852;8	72426;0;0;51;
$GPXUP;3221;09:08:44;0;50	39865;8	72422;0;0;48;
$GPXUP;3221;09:08:45;0;50	39874;8	72409;0;0;49;
$GPXUP;3221;09:08:46;0;50	39879;8	72391;0;0;51;
$GPXUP;3221;09:08:47;0;50	3988;8	7237;0;0;53;
$GPXUP;3221;09:08:48;0;50	39878;8	7235;0;0;54;
$GPXUP;3221;09:08:49;0;50	39869;8	72333;0;0;57;
$GPXUP;3221;09:08:50;0;50	39856;8	72321;0;0;62;
$GPXUP;3221;09:08:51;0;50	39842;8	72312;0;0;60;
$GPXUP;3221;09:08:52;0;50	39828;8	72301;0;0;57;
$GPXUP;3221;09:08:53;0;50	39817;8	72287;0;0;56;
$GPXUP;3221;09:08:54;0;50	39807;8	72272;0;0;55;
$GPXUP;3221;09:08:55;0;50	39797;8	72257;0;0;55;
$GPXUP;3221;09:08:56;0;50	39788;8	72241;0;0;54;
$GPXUP;3221;09:08:57;0;50	39779;8	72223;0;0;57;
$GPXUP;3221;09:08:58;0;50	39769;8	72207;0;0;59;
$GPXUP;3221;09:08:59;0;50	39757;8	72192;0;0;61;
$GPXUP;3221;09:09:00;0;50	39745;8	72177;0;0;59;
$GPXUP;3221;09:09:01;0;50	39735;8	72161;0;0;58;
$GPXUP;3221;09:09:02;0;50	39725;8	72143;0;0;60;
$GPXUP;3221;09:09:03;0;50	39714;8	72125;0;0;63;
$GPXUP;3221;09:09:04;0;50	397;8	7211;0;0;68;
$GPXUP;3221;09:09:05;0;50	39687;8	72092;0;0;72;
$GPXUP;3221;09:09:06;0;50	39675;8	72072;0;0;72;
$GPXUP;3221;09:09:07;0;50	39664;8	72049;0;0;69;
$GPXUP;3221;09:09:08;0;50	39656;8	72027;0;0;65;
$GPXUP;3221;09:09:09;0;50	3965;8	72004;0;0;60;
$GPXUP;3221;09:09:10;0;50	3965;8	71981;0;0;53;
$GPXUP;3221;09:09:11;0;50	39652;8	71959;0;0;53;
$GPXUP;3221;09:09:12;0;50	39655;8	71938;0;0;52;
$GPXUP;3221;09:09:13;0;50	39657;8	71918;0;0;55;
$GPXUP;3221;09:09:14;0;50	39656;8	71895;0;0;58;
$GPXUP;3221;09:09:15;0;50	39654;8	71872;0;0;60;
$GPXUP;3221;09:09:16;0;50	39652;8	71849;0;0;58;
$GPXUP;3221;09:09:17;0;50	39653;8	71827;0;0;55;
$GPXUP;3221;09:09:18;0;50	39657;8	71806;0;0;54;
$GPXUP;3221;09:09:19;0;50	39661;8	71786;0;0;54;
$GPXUP;3221;09:09:20;0;50	39666;8	71767;0;0;50;
$GPXUP;3221;09:09:21;0;50	3967;8	7175;0;0;46;
$GPXUP;3221;09:09:22;0;50	39679;8	7174;0;0;44;
$GPXUP;3221;09:09:23;0;50	3969;8	71737;0;0;46;
$GPXUP;3221;09:09:24;0;50	39701;8	71744;0;0;47;
$GPXUP;3221;09:09:25;0;50	39709;8	71756;0;0;43;
$GPXUP;3221;09:09:26;0;50	39714;8	71775;0;0;45;
$GPXUP;3221;09:09:27;0;50	3972;8	71795;0;0;60;
$GPXUP;3221;09:09:28;0;50	3973;8	71815;0;0;62;
$GPXUP;3221;09:09:29;0;50	39741;8	71833;0;0;60;
$GPXUP;3221;09:09:30;0;50	39752;8	71848;0;0;56;
$GPXUP;3221;09:09:31;0;50	39764;8	71862;0;0;54;
$GPXUP;3221;09:09:32;0;50	39775;8	71873;0;0;52;
$GPXUP;3221;09:09:33;0;50	39787;8	71882;0;0;52;
$GPXUP;3221;09:09:34;0;50	39799;8	71891;0;0;52;
$GPXUP;3221;09:09:35;0;50	3981;8	71903;0;0;53;
$GPXUP;3221;09:09:36;0;50	39818;8	71919;0;0;55;
$GPXUP;3221;09:09:37;0;50	3982;8	71942;0;0;60;
$GPXUP;3221;09:09:38;0;50	39814;8	71964;0;0;63;
$GPXUP;3221;09:09:39;0;50	39804;8	7198;0;0;57;
$GPXUP;3221;09:09:40;0;50	3979;8	71986;0;0;57;
$GPXUP;3221;09:09:41;0;50	39773;8	71978;0;0;66;
$GPXUP;3221;09:09:42;0;50	39758;8	71963;0;0;67;
$GPXUP;3221;09:09:43;0;50	39745;8	71945;0;0;67;
$GPXUP;3221;09:09:44;0;50	39734;8	71924;0;0;68;
$GPXUP;3221;09:09:45;0;50	39723;8	71902;0;0;69;
$GPXUP;3221;09:09:46;0;50	39712;8	71879;0;0;68;
$GPXUP;3221;09:09:47;0;50	39702;8	71857;0;0;65;
$GPXUP;3221;09:09:48;0;50	39693;8	71835;0;0;63;
$GPXUP;3221;09:09:49;0;50	39684;8	71814;0;0;63;
$GPXUP;3221;09:09:50;0;50	39672;8	71796;0;0;67;
$GPXUP;3221;09:09:51;0;50	39658;8	71781;0;0;70;
$GPXUP;3221;09:09:52;0;50	39644;8	71766;0;0;69;
$GPXUP;3221;09:09:53;0;50	39631;8	71747;0;0;68;
$GPXUP;3221;09:09:54;0;50	39623;8	71726;0;0;60;
$GPXUP;3221;09:09:55;0;50	39622;8	71702;0;0;55;
$GPXUP;3221;09:09:56;0;50	39625;8	71678;0;0;57;
$GPXUP;3221;09:09:57;0;50	39626;8	71654;0;0;57;
$GPXUP;3221;09:09:58;0;50	39627;8	71631;0;0;58;
$GPXUP;3221;09:09:59;0;50	39624;8	71608;0;0;62;
$GPXUP;3221;09:10:00;0;50	39619;8	71583;0;0;66;
$GPXUP;3221;09:10:01;0;50	39614;8	71558;0;0;68;
$GPXUP;3221;09:10:02;0;50	39608;8	71533;0;0;66;
$GPXUP;3221;09:10:03;0;50	39603;8	71509;0;0;62;
$GPXUP;3221;09:10:04;0;50	396;8	71486;0;0;58;
$GPXUP;3221;09:10:05;0;50	39603;8	71464;0;0;56;
$GPXUP;3221;09:10:06;0;50	39609;8	71444;0;0;56;
$GPXUP;3221;09:10:07;0;50	39618;8	71425;0;0;58;
$GPXUP;3221;09:10:08;0;50	39626;8	71405;0;0;63;
$GPXUP;3221;09:10:09;0;50	39637;8	71386;0;0;64;
$GPXUP;3221;09:10:10;0;50	3965;8	71371;0;0;64;
$GPXUP;3221;09:10:11;0;50	39665;8	71362;0;0;64;
$GPXUP;3221;09:10:12;0;50	39678;8	7135;0;0;61;
$GPXUP;3221;09:10:13;0;50	39688;8	71333;0;0;60;
$GPXUP;3221;09:10:14;0;50	39693;8	71311;0;0;58;
$GPXUP;3221;09:10:15;0;50	39695;8	71289;0;0;57;
$GPXUP;3221;09:10:16;0;50	39695;8	71267;0;0;58;
$GPXUP;3221;09:10:17;0;50	39693;8	71244;0;0;62;
$GPXUP;3221;09:10:18;0;50	39685;8	71222;0;0;69;
$GPXUP;3221;09:10:19;0;50	39671;8	71204;0;0;70;
$GPXUP;3221;09:10:20;0;50	39655;8	71192;0;0;71;
$GPXUP;3221;09:10:21;0;50	39638;8	71186;0;0;67;
$GPXUP;3221;09:10:22;0;50	39622;8	71185;0;0;65;
$GPXUP;3221;09:10:23;0;50	39606;8	71192;0;0;61;
$GPXUP;3221;09:10:24;0;50	39596;8	7121;0;0;61;
$GPXUP;3221;09:10:25;0;50	3959;8	71233;0;0;67;
$GPXUP;3221;09:10:26;0;50	39589;8	71258;0;0;61;
$GPXUP;3221;09:10:27;0;50	39597;8	71274;0;0;42;
$GPXUP;3221;09:10:28;0;50	39611;8	71278;0;0;40;
$GPXUP;3221;09:10:29;0;50	39628;8	71273;0;0;54;
$GPXUP;3221;09:10:30;0;50	39642;8	71264;0;0;56;
$GPXUP;3221;09:10:31;0;50	39655;8	71251;0;0;56;
$GPXUP;3221;09:10:32;0;50	39666;8	71236;0;0;57;
$GPXUP;3221;09:10:33;0;50	39678;8	71225;0;0;55;
$GPXUP;3221;09:10:34;0;50	39691;8	71222;0;0;52;
$GPXUP;3221;09:10:35;0;50	397;8	71232;0;0;51;
$GPXUP;3221;09:10:36;0;50	39702;8	71253;0;0;54;
$GPXUP;3221;09:10:37;0;50	39702;8	71275;0;0;55;
$GPXUP;3221;09:10:38;0;50	39705;8	71295;0;0;51;
$GPXUP;3221;09:10:39;0;50	39712;8	71312;0;0;47;
$GPXUP;3221;09:10:40;0;50	3972;8	71323;0;0;42;
$GPXUP;3221;09:10:41;0;50	39729;8	7133;0;0;42;
$GPXUP;3221;09:10:42;0;50	39739;8	71338;0;0;45;
$GPXUP;3221;09:10:43;0;50	39745;8	71354;0;0;54;
$GPXUP;3221;09:10:44;0;50	39744;8	71376;0;0;58;
$GPXUP;3221;09:10:45;0;50	39738;8	71396;0;0;51;
$GPXUP;3221;09:10:46;0;50	39728;8	71407;0;0;44;
$GPXUP;3221;09:10:47;0;50	39712;8	714;0;0;62;
$GPXUP;3221;09:10:48;0;50	39705;8	71379;0;0;60;
$GPXUP;3221;09:10:49;0;50	39702;8	71356;0;0;48;
$GPXUP;3221;09:10:50;0;50	39704;8	71338;0;0;35;
$GPXUP;3221;09:10:51;0;50	39711;8	71332;0;0;32;
$GPXUP;3221;09:10:52;0;50	39718;8	7133;0;0;25;
$GPXUP;3221;09:10:53;0;50	39723;8	71328;0;0;19;
$GPXUP;3221;09:10:54;0;50	39726;8	71327;0;0;9;
$GPXUP;3221;09:10:55;0;50	39726;8	71324;0;0;8;
$GPXUP;3221;09:10:56;0;50	39728;8	71311;0;0;42;
$GPXUP;3221;09:10:57;0;50	3973;8	7129;0;0;58;
$GPXUP;3221;09:10:58;0;50	39727;8	71266;0;0;60;
$GPXUP;3221;09:10:59;0;50	3972;8	71245;0;0;62;
$GPXUP;3221;09:11:00;0;50	39709;8	71226;0;0;68;
$GPXUP;3221;09:11:01;0;50	39694;8	71219;0;0;58;
$GPXUP;3221;09:11:02;0;50	39681;8	71231;0;0;39;
$GPXUP;3221;09:11:03;0;50	39673;8	71257;0;0;62;
$GPXUP;3221;09:11:04;0;50	3967;8	71281;0;0;57;
$GPXUP;3221;09:11:05;0;50	39676;8	71297;0;0;44;
$GPXUP;3221;09:11:06;0;50	39681;8	71304;0;0;21;
$GPXUP;3221;09:11:07;0;50	39686;8	71302;0;0;8;
$GPXUP;3221;09:11:08;0;50	39688;8	71301;0;0;0;
$GPXUP;3221;09:11:09;0;50	39689;8	713;0;0;0;
$GPXUP;3221;09:11:10;0;50	3969;8	71299;0;0;0;
$GPXUP;3221;09:11:11;0;50	3969;8	71299;0;0;0;
$GPXUP;3221;09:11:12;0;50	3969;8	71299;0;0;0;
$GPXUP;3221;09:11:13;0;50	3969;8	71299;0;0;0;
$GPXUP;3221;09:11:14;0;50	3969;8	71299;0;0;0;
$GPXUP;3221;09:11:15;0;50	3969;8	71299;0;0;0;
$GPXUP;3221;09:11:16;0;50	3969;8	71299;0;0;0;
$GPXUP;3221;09:11:17;0;50	3969;8	71299;0;0;0;
$GPXUP;3221;09:11:18;0;50	3969;8	71299;0;0;0;
$GPXUP;3221;09:11:19;0;50	3969;8	71299;0;0;0;
$GPXUP;3221;09:11:20;0;50	3969;8	71299;0;0;0;
$GPXUP;3221;09:11:21;0;50	3969;8	71299;0;0;0;
$GPXUP;3221;09:11:22;0;50	3969;8	71299;0;0;0;
$GPXUP;3221;09:11:23;0;50	3969;8	71299;0;0;0;
$GPXUP;3221;09:11:24;0;50	3969;8	71299;0;0;0;
$GPXUP;3221;09:11:25;0;50	3969;8	71299;0;0;0;
$GPXUP;3221;09:11:26;0;50	3969;8	71299;0;0;0;
$GPXUP;3221;09:11:27;0;50	3969;8	71299;0;0;0;
$GPXUP;3221;09:11:28;0;50	3969;8	71299;0;0;0;
$GPXUP;3221;09:11:29;0;50	3969;8	71299;0;0;0;
$GPXUP;3221;09:11:30;0;50	3969;8	71299;0;0;0;
$GPXUP;3221;09:11:31;0;50	3969;8	71299;0;0;0;
$GPXUP;3221;09:11:32;0;50	3969;8	71299;0;0;0;
$GPXUP;3221;09:11:33;0;50	3969;8	71299;0;0;0;
$GPXUP;3221;09:11:34;0;50	3969;8	71299;0;0;0;
$GPXUP;3221;09:11:35;0;50	3969;8	71299;0;0;0;
$GPXUP;3221;09:11:36;0;50	3969;8	71299;0;0;0;
$GPXUP;3221;09:11:37;0;50	3969;8	71299;0;0;0;
$GPXUP;3221;09:11:38;0;50	3969;8	71299;0;0;0;
$GPXUP;3221;09:11:39;0;50	3969;8	71299;0;0;0;
$GPXUP;3221;09:11:40;0;50	3969;8	71299;0;0;0;
$GPXUP;3221;09:11:41;0;50	3969;8	71299;0;0;0;
$GPXUP;3221;09:11:42;0;50	3969;8	71299;0;0;0;
$GPXUP;3221;09:11:43;0;50	3969;8	71299;0;0;0;
$GPXUP;3221;09:11:44;0;50	3969;8	71299;0;0;0;
$GPXUP;3221;09:11:45;0;50	3969;8	71299;0;0;0;
$GPXUP;3221;09:11:46;0;50	3969;8	71299;0;0;0;
$GPXUP;3221;09:11:47;0;50	3969;8	71299;0;0;0;
$GPXUP;3221;09:11:48;0;50	3969;8	71299;0;0;0;
$GPXUP;3221;09:11:49;0;50	3969;8	71299;0;0;0;
$GPXUP;3221;09:11:50;0;50	3969;8	71299;0;0;0;
$GPXUP;3221;09:11:51;0;50	3969;8	71299;0;0;0;
$GPXUP;3221;09:11:52;0;50	3969;8	71299;0;0;0;
$GPXUP;3221;09:11:53;0;50	3969;8	71299;0;0;0;
$GPXUP;3221;09:11:54;0;50	3969;8	71299;0;0;0;
$GPXUP;3221;09:11:55;0;50	3969;8	71299;0;0;0;
$GPXUP;3221;09:11:56;0;50	3969;8	71299;0;0;0;
$GPXUP;3221;09:11:57;0;50	3969;8	71299;0;0;0;
$GPXUP;3221;09:11:58;0;50	3969;8	71299;0;0;0;
$GPXUP;3221;09:11:59;0;50	3969;8	71299;0;0;0;
$GPXUP;3221;09:12:00;0;50	3969;8	71299;0;0;0;
$GPXUP;3221;09:12:01;0;50	3969;8	71299;0;0;0;
$GPXUP;3221;09:12:02;0;50	3969;8	71299;0;0;0;
$GPXUP;3221;09:12:03;0;50	3969;8	71299;0;0;0;
$GPXUP;3221;09:12:04;0;50	3969;8	71299;0;0;0;
$GPXUP;3221;09:12:05;0;50	3969;8	71299;0;0;0;
$GPXUP;3221;09:12:06;0;50	3969;8	71299;0;0;0;
$GPXUP;3221;09:12:07;0;50	3969;8	71299;0;0;0;
$GPXUP;3221;09:12:08;0;50	3969;8	71299;0;0;0;
$GPXUP;3221;09:12:09;0;50	3969;8	71299;0;0;0;
$GPXUP;3221;09:12:10;0;50	3969;8	71299;0;0;0;
$GPXUP;3221;09:12:11;0;50	3969;8	71299;0;0;0;
$GPXUP;3221;09:12:12;0;50	3969;8	71299;0;0;0;
$GPXUP;3221;09:12:13;0;50	3969;8	71299;0;0;0;
$GPXUP;3221;09:12:14;0;50	3969;8	71299;0;0;0;
$GPXUP;3221;09:12:15;0;50	3969;8	71299;0;0;0;
$GPXUP;3221;09:12:16;0;50	3969;8	71299;0;0;0;
$GPXUP;3221;09:12:17;0;50	3969;8	71299;0;0;0;
$GPXUP;3221;09:12:18;0;50	3969;8	71299;0;0;0;
$GPXUP;3221;09:12:19;0;50	3969;8	71299;0;0;0;
$GPXUP;3221;09:12:20;0;50	3969;8	71299;0;0;0;
$GPXUP;3221;09:12:21;0;50	3969;8	71299;0;0;0;
$GPXUP;3221;09:12:22;0;50	3969;8	71299;0;0;0;
$GPXUP;3221;09:12:23;0;50	3969;8	71299;0;0;0;
$GPXUP;3221;09:12:24;0;50	3969;8	71299;0;0;0;
$GPXUP;3221;09:12:25;0;50	3969;8	71299;0;0;0;
$GPXUP;3221;09:12:26;0;50	3969;8	71299;0;0;0;
$GPXUP;3221;09:12:27;0;50	3969;8	71299;0;0;0;
$GPXUP;3221;09:12:28;0;50	3969;8	71299;0;0;0;
$GPXUP;3221;09:12:29;0;50	3969;8	71299;0;0;0;
$GPXUP;3221;09:12:30;0;50	3969;8	71299;0;0;0;
$GPXUP;3221;09:12:31;0;50	3969;8	71299;0;0;0;
$GPXUP;3221;09:12:32;0;50	3969;8	71299;0;0;0;
$GPXUP;3221;09:12:33;0;50	3969;8	71299;0;0;0;
$GPXUP;3221;09:12:34;0;50	3969;8	71299;0;0;0;
$GPXUP;3221;09:12:35;0;50	3969;8	71299;0;0;0;
$GPXUP;3221;09:12:36;0;50	3969;8	71299;0;0;0;
$GPXUP;3221;09:12:37;0;50	3969;8	71299;0;0;0;
$GPXUP;3221;09:12:38;0;50	3969;8	71299;0;0;0;
$GPXUP;3221;09:12:39;0;50	3969;8	71299;0;0;0;
$GPXUP;3221;09:12:40;0;50	3969;8	71299;0;0;0;
$GPXUP;3221;09:12:41;0;50	3969;8	71299;0;0;0;
$GPXUP;3221;09:12:42;0;50	3969;8	71299;0;0;0;
$GPXUP;3221;09:12:43;0;50	3969;8	71299;0;0;0;
$GPXUP;3221;09:12:44;0;50	3969;8	71299;0;0;0;
$GPXUP;3221;09:12:45;0;50	3969;8	71299;0;0;0;
$GPXUP;3221;09:12:46;0;50	3969;8	71299;0;0;0;
$GPXUP;3221;09:12:47;0;50	3969;8	71299;0;0;0;
$GPXUP;3221;09:12:48;0;50	3969;8	71299;0;0;0;
$GPXUP;3221;09:12:49;0;50	3969;8	71299;0;0;0;
$GPXUP;3221;09:12:50;0;50	3969;8	71299;0;0;0;
$GPXUP;3221;09:12:51;0;50	3969;8	71299;0;0;0;
$GPXUP;3221;09:12:52;0;50	3969;8	71299;0;0;0;
$GPXUP;3221;09:12:53;0;50	3969;8	71299;0;0;0;
$GPXUP;3221;09:12:54;0;50	3969;8	71299;0;0;0;
$GPXUP;3221;09:12:55;0;50	3969;8	71299;0;0;0;
$GPXUP;3221;09:12:56;0;50	3969;8	71299;0;0;0;
$GPXUP;3221;09:12:57;0;50	3969;8	71299;0;0;0;
$GPXUP;3221;09:12:58;0;50	3969;8	71299;0;0;0;
$GPXUP;3221;09:12:59;0;50	3969;8	71299;0;0;0;
$GPXUP;3221;09:13:00;0;50	3969;8	71299;0;0;0;
$GPXUP;3221;09:13:01;0;50	3969;8	71299;0;0;0;
$GPXUP;3221;09:13:02;0;50	3969;8	71299;0;0;0;
$GPXUP;3221;09:13:03;0;50	3969;8	71299;0;0;0;
$GPXUP;3221;09:13:04;0;50	3969;8	71299;0;0;0;
$GPXUP;3221;09:13:05;0;50	3969;8	71299;0;0;0;
$GPXUP;3221;09:13:06;0;50	3969;8	71299;0;0;0;
$GPXUP;3221;09:13:07;0;50	3969;8	71299;0;0;0;
$GPXUP;3221;09:13:08;0;50	3969;8	71299;0;0;0;
$GPXUP;3221;09:13:09;0;50	3969;8	71299;0;0;0;
$GPXUP;3221;09:13:10;0;50	3969;8	71299;0;0;0;
$GPXUP;3221;09:13:11;0;50	3969;8	71299;0;0;0;
$GPXUP;3221;09:13:12;0;50	3969;8	71299;0;0;0;
$GPXUP;3221;09:13:13;0;50	3969;8	71299;0;0;0;
$GPXUP;3221;09:13:14;0;50	3969;8	71299;0;0;0;
$GPXUP;3221;09:13:15;0;50	3969;8	71299;0;0;0;
$GPXUP;3221;09:13:16;0;50	3969;8	71299;0;0;0;
$GPXUP;3221;09:13:17;0;50	3969;8	71299;0;0;0;
$GPXUP;3221;09:13:18;0;50	3969;8	71299;0;0;0;
$GPXUP;3221;09:13:19;0;50	3969;8	71299;0;0;0;
$GPXUP;3221;09:13:20;0;50	3969;8	71299;0;0;0;
$GPXUP;3221;09:13:21;0;50	3969;8	71299;0;0;0;
$GPXUP;3221;09:13:22;0;50	3969;8	71299;0;0;0;
$GPXUP;3221;09:13:23;0;50	3969;8	71299;0;0;0;
$GPXUP;3221;09:13:24;0;50	3969;8	71299;0;0;0;
$GPXUP;3221;09:13:25;0;50	3969;8	71299;0;0;0;
$GPXUP;3221;09:13:26;0;50	3969;8	71299;0;0;0;
$GPXUP;3221;09:13:27;0;50	3969;8	71299;0;0;0;
$GPXUP;3221;09:13:28;0;50	3969;8	71299;0;0;0;
$GPXUP;3221;09:13:29;0;50	3969;8	71299;0;0;0;
$GPXUP;3221;09:13:30;0;50	3969;8	71299;0;0;0;
$GPXUP;3221;09:13:31;0;50	3969;8	71299;0;0;0;
$GPXUP;3221;09:13:32;0;50	3969;8	71299;0;0;0;
$GPXUP;3221;09:13:33;0;50	3969;8	71299;0;0;0;
$GPXUP;3221;09:13:34;0;50	3969;8	71299;0;0;0;
$GPXUP;3221;09:13:35;0;50	3969;8	71299;0;0;0;
$GPXUP;3221;09:13:36;0;50	3969;8	71299;0;0;0;
$GPXUP;3221;09:13:37;0;50	3969;8	71299;0;0;0;
$GPXUP;3221;09:13:38;0;50	3969;8	71299;0;0;0;
$GPXUP;3221;09:13:39;0;50	3969;8	71299;0;0;0;
$GPXUP;3221;09:13:40;0;50	3969;8	71299;0;0;0;
$GPXUP;3221;09:13:41;0;50	3969;8	71299;0;0;0;
$GPXUP;3221;09:13:42;0;50	3969;8	71299;0;0;0;
$GPXUP;3221;09:13:43;0;50	3969;8	71299;0;0;0;
$GPXUP;3221;09:13:44;0;50	3969;8	71299;0;0;0;
$GPXUP;3221;09:13:45;0;50	3969;8	71299;0;0;0;
$GPXUP;3221;09:13:46;0;50	3969;8	71299;0;0;0;
$GPXUP;3221;09:13:47;0;50	3969;8	71299;0;0;0;
$GPXUP;3221;09:13:48;0;50	3969;8	71299;0;0;0;
$GPXUP;3221;09:13:49;0;50	3969;8	71299;0;0;0;
$GPXUP;3221;09:13:50;0;50	3969;8	71299;0;0;0;
$GPXUP;3221;09:13:51;0;50	3969;8	71299;0;0;0;
$GPXUP;3221;09:13:52;0;50	3969;8	71299;0;0;0;
$GPXUP;3221;09:13:53;0;50	3969;8	71299;0;0;0;
$GPXUP;3221;09:13:54;0;50	3969;8	71299;0;0;0;
$GPXUP;3221;09:13:55;0;50	3969;8	71299;0;0;0;
$GPXUP;3221;09:13:56;0;50	3969;8	71299;0;0;0;
$GPXUP;3221;09:13:57;0;50	3969;8	71299;0;0;0;
$GPXUP;3221;09:13:58;0;50	3969;8	71299;0;0;0;
$GPXUP;3221;09:13:59;0;50	3969;8	71299;0;0;0;
$GPXUP;3221;09:14:00;0;50	3969;8	71299;0;0;0;
$GPXUP;3221;09:14:01;0;50	3969;8	71299;0;0;0;
$GPXUP;3221;09:14:02;0;50	3969;8	71299;0;0;0;
$GPXUP;3221;09:14:03;0;50	3969;8	71299;0;0;0;
$GPXUP;3221;09:14:04;0;50	3969;8	71299;0;0;0;
$GPXUP;3221;09:14:05;0;50	3969;8	71299;0;0;0;
$GPXUP;3221;09:14:06;0;50	3969;8	71299;0;0;0;
$GPXUP;3221;09:14:07;0;50	3969;8	71299;0;0;0;
$GPXUP;3221;09:14:08;0;50	3969;8	71299;0;0;0;
$GPXUP;3221;09:14:09;0;50	3969;8	71299;0;0;0;
$GPXUP;3221;09:14:10;0;50	3969;8	71299;0;0;0;
$GPXUP;3221;09:14:11;0;50	3969;8	71299;0;0;0;
$GPXUP;3221;09:14:12;0;50	3969;8	71299;0;0;0;
$GPXUP;3221;09:14:13;0;50	3969;8	71299;0;0;0;
$GPXUP;3221;09:14:14;0;50	3969;8	71299;0;0;0;
$GPXUP;3221;09:14:15;0;50	3969;8	71299;0;0;0;
$GPXUP;3221;09:14:16;0;50	3969;8	71299;0;0;0;
$GPXUP;3221;09:14:17;0;50	3969;8	71299;0;0;0;
$GPXUP;3221;09:14:18;0;50	3969;8	71299;0;0;0;
$GPXUP;3221;09:14:19;0;50	3969;8	71299;0;0;0;
$GPXUP;3221;09:14:20;0;50	3969;8	71299;0;0;0;
$GPXUP;3221;09:14:21;0;50	3969;8	71299;0;0;0;
$GPXUP;3221;09:14:22;0;50	3969;8	71299;0;0;0;
$GPXUP;3221;09:14:23;0;50	3969;8	71299;0;0;0;
$GPXUP;3221;09:14:24;0;50	3969;8	71299;0;0;0;
$GPXUP;3221;09:14:25;0;50	3969;8	71299;0;0;0;
$GPXUP;3221;09:14:26;0;50	3969;8	71299;0;0;0;
$GPXUP;3221;09:14:27;0;50	3969;8	71299;0;0;0;
$GPXUP;3221;09:14:28;0;50	3969;8	71299;0;0;0;
$GPXUP;3221;09:14:29;0;50	3969;8	71299;0;0;0;
$GPXUP;3221;09:14:30;0;50	3969;8	71299;0;0;0;
$GPXUP;3221;09:14:31;0;50	3969;8	71299;0;0;0;
$GPXUP;3221;09:14:32;0;50	3969;8	71299;0;0;0;
$GPXUP;3221;09:14:33;0;50	3969;8	71299;0;0;0;
$GPXUP;3221;09:14:34;0;50	3969;8	71299;0;0;0;
$GPXUP;3221;09:14:35;0;50	3969;8	71299;0;0;0;
$GPXUP;3221;09:14:36;0;50	3969;8	71299;0;0;0;
$GPXUP;3221;09:14:37;0;50	3969;8	71299;0;0;0;
$GPXUP;3221;09:14:38;0;50	3969;8	71299;0;0;0;
$GPXUP;3221;09:14:39;0;50	3969;8	71299;0;0;0;
$GPXUP;3221;09:14:40;0;50	3969;8	71299;0;0;0;
$GPXUP;3221;09:14:41;0;50	3969;8	71299;0;0;0;
$GPXUP;3221;09:14:42;0;50	3969;8	71299;0;0;0;
$GPXUP;3221;09:14:43;0;50	3969;8	71299;0;0;0;
$GPXUP;3221;09:14:44;0;50	3969;8	71299;0;0;0;
$GPXUP;3221;09:14:45;0;50	3969;8	71299;0;0;0;
$GPXUP;3221;09:14:46;0;50	3969;8	71299;0;0;0;
$GPXUP;3221;09:14:47;0;50	3969;8	71299;0;0;0;
$GPXUP;3221;09:14:48;0;50	3969;8	71299;0;0;0;
$GPXUP;3221;09:14:49;0;50	3969;8	71299;0;0;0;
$GPXUP;3221;09:14:50;0;50	3969;8	71299;0;0;0;
$GPXUP;3221;09:14:51;0;50	3969;8	71299;0;0;0;
$GPXUP;3221;09:14:52;0;50	3969;8	71299;0;0;0;
$GPXUP;3221;09:14:53;0;50	3969;8	71299;0;0;0;
$GPXUP;3221;09:14:54;0;50	3969;8	71299;0;0;0;
$GPXUP;3221;09:14:55;0;50	3969;8	71299;0;0;0;
$GPXUP;3221;09:14:56;0;50	3969;8	71299;0;0;0;
$GPXUP;3221;09:14:57;0;50	3969;8	71299;0;0;0;
$GPXUP;3221;09:14:58;0;50	3969;8	71299;0;0;0;
$GPXUP;3221;09:14:59;0;50	3969;8	71299;0;0;0;
$GPXUP;3221;09:15:00;0;50	3969;8	71299;0;0;0;
$GPXUP;3221;09:15:01;0;50	3969;8	71299;0;0;0;
$GPXUP;3221;09:15:02;0;50	3969;8	71299;0;0;0;
$GPXUP;3221;09:15:03;0;50	3969;8	71299;0;0;0;
$GPXUP;3221;09:15:04;0;50	3969;8	71299;0;0;0;
$GPXUP;3221;09:15:05;0;50	3969;8	71299;0;0;0;
$GPXUP;3221;09:15:06;0;50	3969;8	71299;0;0;0;
$GPXUP;3221;09:15:07;0;50	3969;8	71299;0;0;0;
$GPXUP;3221;09:15:08;0;50	3969;8	71299;0;0;0;
$GPXUP;3221;09:15:09;0;50	3969;8	71299;0;0;0;
$GPXUP;3221;09:15:10;0;50	3969;8	71299;0;0;0;
$GPXUP;3221;09:15:11;0;50	3969;8	71299;0;0;0;
$GPXUP;3221;09:15:12;0;50	3969;8	71299;0;0;0;
$GPXUP;3221;09:15:13;0;50	3969;8	71299;0;0;0;
$GPXUP;3221;09:15:14;0;50	3969;8	71299;0;0;0;
$GPXUP;3221;09:15:15;0;50	3969;8	71299;0;0;0;
$GPXUP;3221;09:15:16;0;50	3969;8	71299;0;0;0;
$GPXUP;3221;09:15:17;0;50	3969;8	71299;0;0;0;
$GPXUP;3221;09:15:18;0;50	3969;8	71299;0;0;0;
$GPXUP;3221;09:15:19;0;50	3969;8	71299;0;0;0;
$GPXUP;3221;09:15:20;0;50	3969;8	71299;0;0;0;
$GPXUP;3221;09:15:21;0;50	3969;8	71299;0;0;0;
$GPXUP;3221;09:15:22;0;50	3969;8	71299;0;0;0;
$GPXUP;3221;09:15:23;0;50	3969;8	71299;0;0;0;
$GPXUP;3221;09:15:24;0;50	3969;8	71299;0;0;0;
$GPXUP;3221;09:15:25;0;50	3969;8	71299;0;0;0;
$GPXUP;3221;09:15:26;0;50	3969;8	71299;0;0;0;
$GPXUP;3221;09:15:27;0;50	3969;8	71299;0;0;0;
$GPXUP;3221;09:15:28;0;50	3969;8	71299;0;0;0;
$GPXUP;3221;09:15:29;0;50	3969;8	71299;0;0;0;
$GPXUP;3221;09:15:30;0;50	3969;8	71299;0;0;0;
$GPXUP;3221;09:15:31;0;50	3969;8	71299;0;0;0;
$GPXUP;3221;09:15:32;0;50	3969;8	71299;0;0;0;
$GPXUP;3221;09:15:33;0;50	3969;8	71299;0;0;0;
$GPXUP;3221;09:15:34;0;50	3969;8	71299;0;0;0;
$GPXUP;3221;09:15:35;0;50	3969;8	71299;0;0;0;
$GPXUP;3221;09:15:36;0;50	3969;8	71299;0;0;0;
$GPXUP;3221;09:15:37;0;50	3969;8	71299;0;0;0;
$GPXUP;3221;09:15:38;0;50	3969;8	71299;0;0;0;
$GPXUP;3221;09:15:39;0;50	3969;8	71299;0;0;0;
$GPXUP;3221;09:15:40;0;50	3969;8	71299;0;0;0;
$GPXUP;3221;09:15:41;0;50	3969;8	71299;0;0;0;
$GPXUP;3221;09:15:42;0;50	3969;8	71299;0;0;0;
$GPXUP;3221;09:15:43;0;50	3969;8	71299;0;0;0;
$GPXUP;3221;09:15:44;0;50	3969;8	71299;0;0;0;
$GPXUP;3221;09:15:45;0;50	3969;8	71299;0;0;0;
$GPXUP;3221;09:15:46;0;50	3969;8	71299;0;0;0;
$GPXUP;3221;09:15:47;0;50	3969;8	71299;0;0;0;
$GPXUP;3221;09:15:48;0;50	3969;8	71299;0;0;0;
$GPXUP;3221;09:15:49;0;50	3969;8	71299;0;0;0;
$GPXUP;3221;09:15:50;0;50	3969;8	71299;0;0;0;
$GPXUP;3221;09:15:51;0;50	3969;8	71299;0;0;0;
$GPXUP;3221;09:15:52;0;50	3969;8	71299;0;0;0;
$GPXUP;3221;09:15:53;0;50	3969;8	71299;0;0;0;
$GPXUP;3221;09:15:54;0;50	3969;8	71299;0;0;0;
$GPXUP;3221;09:15:55;0;50	3969;8	71299;0;0;0;
$GPXUP;3221;09:15:56;0;50	3969;8	71299;0;0;0;
$GPXUP;3221;09:15:57;0;50	3969;8	71299;0;0;0;
$GPXUP;3221;09:15:58;0;50	3969;8	71299;0;0;0;
$GPXUP;3221;09:15:59;0;50	3969;8	71299;0;0;0;
$GPXUP;3221;09:16:00;0;50	3969;8	71299;0;0;0;
$GPXUP;3221;09:16:01;0;50	3969;8	71299;0;0;0;
$GPXUP;3221;09:16:02;0;50	3969;8	71299;0;0;0;
$GPXUP;3221;09:16:03;0;50	3969;8	71299;0;0;0;
$GPXUP;3221;09:16:04;0;50	3969;8	71299;0;0;0;
$GPXUP;3221;09:16:05;0;50	3969;8	71299;0;0;0;
$GPXUP;3221;09:16:06;0;50	3969;8	71299;0;0;0;
$GPXUP;3221;09:16:07;0;50	3969;8	71299;0;0;0;
$GPXUP;3221;09:16:08;0;50	3969;8	71299;0;0;0;
$GPXUP;3221;09:16:09;0;50	3969;8	71299;0;0;0;
$GPXUP;3221;09:16:10;0;50	3969;8	71299;0;0;0;
$GPXUP;3221;09:16:11;0;50	3969;8	71299;0;0;0;
$GPXUP;3221;09:16:12;0;50	3969;8	71299;0;0;0;
$GPXUP;3221;09:16:13;0;50	3969;8	71299;0;0;0;
$GPXUP;3221;09:16:14;0;50	3969;8	71299;0;0;0;
$GPXUP;3221;09:16:15;0;50	3969;8	71299;0;0;0;
$GPXUP;3221;09:16:16;0;50	3969;8	71299;0;0;0;
$GPXUP;3221;09:16:17;0;50	3969;8	71299;0;0;0;
$GPXUP;3221;09:16:18;0;50	3969;8	71299;0;0;0;
$GPXUP;3221;09:16:19;0;50	3969;8	71299;0;0;0;
$GPXUP;3221;09:16:20;0;50	3969;8	71299;0;0;0;
$GPXUP;3221;09:16:21;0;50	3969;8	71299;0;0;0;
$GPXUP;3221;09:16:22;0;50	3969;8	71299;0;0;0;
$GPXUP;3221;09:16:23;0;50	3969;8	71299;0;0;0;
$GPXUP;3221;09:16:24;0;50	3969;8	71299;0;0;0;
$GPXUP;3221;09:16:25;0;50	3969;8	71299;0;0;0;
$GPXUP;3221;09:16:26;0;50	3969;8	71299;0;0;0;
$GPXUP;3221;09:16:27;0;50	3969;8	71299;0;0;0;
$GPXUP;3221;09:16:28;0;50	3969;8	71299;0;0;0;
$GPXUP;3221;09:16:29;0;50	3969;8	71299;0;0;0;
$GPXUP;3221;09:16:30;0;50	3969;8	71299;0;0;0;
$GPXUP;3221;09:16:31;0;50	3969;8	71299;0;0;0;
$GPXUP;3221;09:16:32;0;50	3969;8	71299;0;0;0;
$GPXUP;3221;09:16:33;0;50	3969;8	71299;0;0;0;
$GPXUP;3221;09:16:34;0;50	3969;8	71299;0;0;0;
$GPXUP;3221;09:16:35;0;50	3969;8	71299;0;0;0;
$GPXUP;3221;09:16:36;0;50	3969;8	71299;0;0;0;
$GPXUP;3221;09:16:37;0;50	3969;8	71299;0;0;0;
$GPXUP;3221;09:16:38;0;50	3969;8	71299;0;0;0;
$GPXUP;3221;09:16:39;0;50	3969;8	71299;0;0;0;
$GPXUP;3221;09:16:40;0;50	3969;8	71299;0;0;0;
$GPXUP;3221;09:16:41;0;50	3969;8	71299;0;0;0;
$GPXUP;3221;09:16:42;0;50	3969;8	71299;0;0;0;
$GPXUP;3221;09:16:43;0;50	3969;8	71299;0;0;0;
$GPXUP;3221;09:16:44;0;50	3969;8	71299;0;0;0;
$GPXUP;3221;09:16:45;0;50	3969;8	71299;0;0;0;
$GPXUP;3221;09:16:46;0;50	3969;8	71299;0;0;0;
$GPXUP;3221;09:16:47;0;50	3969;8	71299;0;0;0;
$GPXUP;3221;09:16:48;0;50	3969;8	71299;0;0;0;
$GPXUP;3221;09:16:49;0;50	3969;8	71299;0;0;0;
$GPXUP;3221;09:16:50;0;50	3969;8	71299;0;0;0;
$GPXUP;3221;09:16:51;0;50	3969;8	71299;0;0;0;
$GPXUP;3221;09:16:52;0;50	3969;8	71299;0;0;0;
$GPXUP;3221;09:16:53;0;50	3969;8	71299;0;0;0;
$GPXUP;3221;09:16:54;0;50	3969;8	71299;0;0;0;
$GPXUP;3221;09:16:55;0;50	3969;8	71299;0;0;0;
$GPXUP;3221;09:16:56;0;50	3969;8	71299;0;0;0;
$GPXUP;3221;09:16:57;0;50	3969;8	71299;0;0;0;
$GPXUP;3221;09:16:58;0;50	3969;8	71299;0;0;0;
$GPXUP;3221;09:16:59;0;50	3969;8	71299;0;0;0;
$GPXUP;3221;09:17:00;0;50	3969;8	71299;0;0;0;
$GPXUP;3221;09:17:01;0;50	3969;8	71299;0;0;0;
$GPXUP;3221;09:17:02;0;50	3969;8	71299;0;0;0;
$GPXUP;3221;09:17:03;0;50	3969;8	71299;0;0;0;
$GPXUP;3221;09:17:04;0;50	3969;8	71299;0;0;0;
$GPXUP;3221;09:17:05;0;50	3969;8	71299;0;0;0;
$GPXUP;3221;09:17:06;0;50	3969;8	71299;0;0;0;
$GPXUP;3221;09:17:07;0;50	3969;8	71299;0;0;0;
$GPXUP;3221;09:17:08;0;50	3969;8	71299;0;0;0;
$GPXUP;3221;09:17:09;0;50	3969;8	71299;0;0;0;
$GPXUP;3221;09:17:10;0;50	3969;8	71299;0;0;0;
$GPXUP;3221;09:17:11;0;50	3969;8	71299;0;0;0;
$GPXUP;3221;09:17:12;0;50	3969;8	71299;0;0;0;
$GPXUP;3221;09:17:13;0;50	3969;8	71299;0;0;0;
$GPXUP;3221;09:17:14;0;50	3969;8	71299;0;0;0;
$GPXUP;3221;09:17:15;0;50	3969;8	71299;0;0;0;
$GPXUP;3221;09:17:16;0;50	3969;8	71299;0;0;0;
$GPXUP;3221;09:17:17;0;50	3969;8	71299;0;0;0;
$GPXUP;3221;09:17:18;0;50	3969;8	71299;0;0;0;
$GPXUP;3221;09:17:19;0;50	3969;8	71299;0;0;0;
$GPXUP;3221;09:17:20;0;50	3969;8	71299;0;0;0;
$GPXUP;3221;09:17:21;0;50	3969;8	71299;0;0;0;
$GPXUP;3221;09:17:22;0;50	3969;8	71299;0;0;0;
$GPXUP;3221;09:17:23;0;50	3969;8	71299;0;0;0;
$GPXUP;3221;09:17:24;0;50	3969;8	71299;0;0;0;
$GPXUP;3221;09:17:25;0;50	3969;8	71299;0;0;0;
$GPXUP;3221;09:17:26;0;50	3969;8	71299;0;0;0;
$GPXUP;3221;09:17:27;0;50	3969;8	71299;0;0;0;
$GPXUP;3221;09:17:28;0;50	3969;8	71299;0;0;0;
$GPXUP;3221;09:17:29;0;50	3969;8	71299;0;0;0;
$GPXUP;3221;09:17:30;0;50	3969;8	71299;0;0;0;
$GPXUP;3221;09:17:31;0;50	3969;8	71299;0;0;0;
$GPXUP;3221;09:17:32;0;50	3969;8	71299;0;0;0;
$GPXUP;3221;09:17:33;0;50	3969;8	71299;0;0;0;
$GPXUP;3221;09:17:34;0;50	3969;8	71299;0;0;0;
$GPXUP;3221;09:17:35;0;50	3969;8	71299;0;0;0;
$GPXUP;3221;09:17:36;0;50	3969;8	71299;0;0;0;
$GPXUP;3221;09:17:37;0;50	3969;8	71299;0;0;0;
$GPXUP;3221;09:17:38;0;50	3969;8	71299;0;0;0;
$GPXUP;3221;09:17:39;0;50	3969;8	71299;0;0;0;
$GPXUP;3221;09:17:40;0;50	3969;8	71299;0;0;0;
$GPXUP;3221;09:17:41;0;50	3969;8	71299;0;0;0;
$GPXUP;3221;09:17:42;0;50	3969;8	71299;0;0;0;
$GPXUP;3221;09:17:43;0;50	3969;8	71299;0;0;0;
$GPXUP;3221;09:17:44;0;50	3969;8	71299;0;0;0;
$GPXUP;3221;09:17:45;0;50	3969;8	71299;0;0;0;
$GPXUP;3221;09:17:46;0;50	3969;8	71299;0;0;0;
$GPXUP;3221;09:17:47;0;50	3969;8	71299;0;0;0;
$GPXUP;3221;09:17:48;0;50	3969;8	71299;0;0;0;
$GPXUP;3221;09:17:49;0;50	3969;8	71299;0;0;0;
$GPXUP;3221;09:17:50;0;50	3969;8	71299;0;0;0;
$GPXUP;3221;09:17:51;0;50	3969;8	71299;0;0;0;
$GPXUP;3221;09:17:52;0;50	3969;8	71299;0;0;0;
$GPXUP;3221;09:17:53;0;50	3969;8	71299;0;0;0;
$GPXUP;3221;09:17:54;0;50	3969;8	71299;0;0;0;
$GPXUP;3221;09:17:55;0;50	3969;8	71299;0;0;0;
$GPXUP;3221;09:17:56;0;50	3969;8	71299;0;0;0;
$GPXUP;3221;09:17:57;0;50	3969;8	71299;0;0;0;
$GPXUP;3221;09:17:58;0;50	3969;8	71299;0;0;0;
$GPXUP;3221;09:17:59;0;50	3969;8	71299;0;0;0;
$GPXUP;3221;09:18:00;0;50	3969;8	71299;0;0;0;
$GPXUP;3221;09:18:01;0;50	3969;8	71299;0;0;0;
$GPXUP;3221;09:18:02;0;50	3969;8	71299;0;0;0;
$GPXUP;3221;09:18:03;0;50	3969;8	71299;0;0;0;
$GPXUP;3221;09:18:04;0;50	3969;8	71299;0;0;0;
$GPXUP;3221;09:18:05;0;50	3969;8	71299;0;0;0;
$GPXUP;3221;09:18:06;0;50	3969;8	71299;0;0;0;
$GPXUP;3221;09:18:07;0;50	3969;8	71299;0;0;0;
$GPXUP;3221;09:18:08;0;50	3969;8	71299;0;0;0;
$GPXUP;3221;09:18:09;0;50	3969;8	71299;0;0;0;
$GPXUP;3221;09:18:10;0;50	3969;8	71299;0;0;0;
$GPXUP;3221;09:18:11;0;50	3969;8	71299;0;0;0;
$GPXUP;3221;09:18:12;0;50	3969;8	71299;0;0;0;
$GPXUP;3221;09:18:13;0;50	3969;8	71299;0;0;0;
$GPXUP;3221;09:18:14;0;50	3969;8	71299;0;0;0;
$GPXUP;3221;09:18:15;0;50	3969;8	71299;0;0;0;
$GPXUP;3221;09:18:16;0;50	3969;8	71299;0;0;0;
$GPXUP;3221;09:18:17;0;50	3969;8	71299;0;0;0;
$GPXUP;3221;09:18:18;0;50	3969;8	71299;0;0;0;
$GPXUP;3221;09:18:19;0;50	3969;8	71299;0;0;0;
$GPXUP;3221;09:18:20;0;50	3969;8	71299;0;0;0;
$GPXUP;3221;09:18:21;0;50	3969;8	71299;0;0;0;
$GPXUP;3221;09:18:22;0;50	3969;8	71299;0;0;0;
$GPXUP;3221;09:18:23;0;50	3969;8	71299;0;0;0;
$GPXUP;3221;09:18:24;0;50	3969;8	71299;0;0;0;
$GPXUP;3221;09:18:25;0;50	3969;8	71299;0;0;0;
$GPXUP;3221;09:18:26;0;50	3969;8	71299;0;0;0;
$GPXUP;3221;09:18:27;0;50	3969;8	71299;0;0;0;
$GPXUP;3221;09:18:28;0;50	3969;8	71299;0;0;0;
$GPXUP;3221;09:18:29;0;50	3969;8	71299;0;0;0;
$GPXUP;3221;09:18:30;0;50	3969;8	71299;0;0;0;
$GPXUP;3221;09:18:31;0;50	3969;8	71299;0;0;0;
$GPXUP;3221;09:18:32;0;50	3969;8	71299;0;0;0;
$GPXUP;3221;09:18:33;0;50	3969;8	71299;0;0;0;
$GPXUP;3221;09:18:34;0;50	3969;8	71299;0;0;0;
$GPXUP;3221;09:18:35;0;50	3969;8	71299;0;0;0;
$GPXUP;3221;09:18:36;0;50	3969;8	71299;0;0;0;
$GPXUP;3221;09:18:37;0;50	3969;8	71299;0;0;0;
$GPXUP;3221;09:18:38;0;50	3969;8	71299;0;0;0;
$GPXUP;3221;09:18:39;0;50	3969;8	71299;0;0;0;
$GPXUP;3221;09:18:40;0;50	3969;8	71299;0;0;0;
$GPXUP;3221;09:18:41;0;50	3969;8	71299;0;0;0;
$GPXUP;3221;09:18:42;0;50	3969;8	71299;0;0;0;
$GPXUP;3221;09:18:43;0;50	3969;8	71299;0;0;0;
$GPXUP;3221;09:18:44;0;50	3969;8	71299;0;0;0;
$GPXUP;3221;09:18:45;0;50	3969;8	71299;0;0;0;
$GPXUP;3221;09:18:46;0;50	3969;8	71299;0;0;0;
$GPXUP;3221;09:18:47;0;50	3969;8	71299;0;0;0;
$GPXUP;3221;09:18:48;0;50	3969;8	71299;0;0;0;
$GPXUP;3221;09:18:49;0;50	3969;8	71299;0;0;0;
$GPXUP;3221;09:18:50;0;50	3969;8	71299;0;0;0;
$GPXUP;3221;09:18:51;0;50	3969;8	71299;0;0;0;
$GPXUP;3221;09:18:52;0;50	3969;8	71299;0;0;0;
$GPXUP;3221;09:18:53;0;50	3969;8	71299;0;0;0;
$GPXUP;3221;09:18:54;0;50	3969;8	71299;0;0;0;
$GPXUP;3221;09:18:55;0;50	3969;8	71299;0;0;0;
$GPXUP;3221;09:18:56;0;50	3969;8	71299;0;0;0;
$GPXUP;3221;09:18:57;0;50	3969;8	71299;0;0;0;
$GPXUP;3221;09:18:58;0;50	3969;8	71299;0;0;0;
$GPXUP;3221;09:18:59;0;50	3969;8	71299;0;0;0;
$GPXUP;3221;09:19:00;0;50	3969;8	71299;0;0;0;
$GPXUP;3221;09:19:01;0;50	3969;8	71299;0;0;0;
$GPXUP;3221;09:19:02;0;50	3969;8	71299;0;0;0;
$GPXUP;3221;09:19:03;0;50	3969;8	71299;0;0;0;
$GPXUP;3221;09:19:04;0;50	3969;8	71299;0;0;0;
$GPXUP;3221;09:19:05;0;50	3969;8	71299;0;0;0;
$GPXUP;3221;09:19:06;0;50	3969;8	71299;0;0;0;
$GPXUP;3221;09:19:07;0;50	3969;8	71299;0;0;0;
$GPXUP;3221;09:19:08;0;50	3969;8	71299;0;0;0;
$GPXUP;3221;09:19:09;0;50	3969;8	71299;0;0;0;
$GPXUP;3221;09:19:10;0;50	3969;8	71299;0;0;0;
$GPXUP;3221;09:19:11;0;50	3969;8	71299;0;0;0;
$GPXUP;3221;09:19:12;0;50	3969;8	71299;0;0;0;
$GPXUP;3221;09:19:13;0;50	3969;8	71299;0;0;0;
$GPXUP;3221;09:19:14;0;50	3969;8	71299;0;0;0;
$GPXUP;3221;09:19:15;0;50	3969;8	71299;0;0;0;
$GPXUP;3221;09:19:16;0;50	3969;8	71299;0;0;0;
$GPXUP;3221;09:19:17;0;50	3969;8	71299;0;0;0;
$GPXUP;3221;09:19:18;0;50	3969;8	71299;0;0;0;
$GPXUP;3221;09:19:19;0;50	3969;8	71299;0;0;0;
$GPXUP;3221;09:19:20;0;50	3969;8	71299;0;0;0;
$GPXUP;3221;09:19:21;0;50	3969;8	71299;0;0;0;
$GPXUP;3221;09:19:22;0;50	3969;8	71299;0;0;0;
$GPXUP;3221;09:19:23;0;50	3969;8	71299;0;0;0;
$GPXUP;3221;09:19:24;0;50	3969;8	71299;0;0;0;
$GPXUP;3221;09:19:25;0;50	3969;8	71299;0;0;0;
$GPXUP;3221;09:19:26;0;50	3969;8	71299;0;0;0;
$GPXUP;3221;09:19:27;0;50	3969;8	71299;0;0;0;
$GPXUP;3221;09:19:28;0;50	3969;8	71299;0;0;0;
$GPXUP;3221;09:19:29;0;50	3969;8	71299;0;0;0;
$GPXUP;3221;09:19:30;0;50	3969;8	71299;0;0;0;
$GPXUP;3221;09:19:31;0;50	3969;8	71299;0;0;0;
$GPXUP;3221;09:19:32;0;50	3969;8	71299;0;0;0;
$GPXUP;3221;09:19:33;0;50	3969;8	71299;0;0;0;
$GPXUP;3221;09:19:34;0;50	3969;8	71299;0;0;0;
$GPXUP;3221;09:19:35;0;50	3969;8	71299;0;0;0;
$GPXUP;3221;09:19:36;0;50	3969;8	71299;0;0;0;
$GPXUP;3221;09:19:37;0;50	3969;8	71299;0;0;0;
$GPXUP;3221;09:19:38;0;50	3969;8	71299;0;0;0;
$GPXUP;3221;09:19:39;0;50	3969;8	71299;0;0;0;
$GPXUP;3221;09:19:40;0;50	3969;8	71299;0;0;0;
$GPXUP;3221;09:19:41;0;50	3969;8	71299;0;0;0;
$GPXUP;3221;09:19:42;0;50	3969;8	71299;0;0;0;
$GPXUP;3221;09:19:43;0;50	3969;8	71299;0;0;0;
$GPXUP;3221;09:19:44;0;50	3969;8	71299;0;0;0;
$GPXUP;3221;09:19:45;0;50	3969;8	71299;0;0;0;
$GPXUP;3221;09:19:46;0;50	3969;8	71299;0;0;0;
$GPXUP;3221;09:19:47;0;50	3969;8	71299;0;0;0;
$GPXUP;3221;09:19:48;0;50	3969;8	71299;0;0;0;
$GPXUP;3221;09:19:49;0;50	3969;8	71299;0;0;0;
$GPXUP;3221;09:19:50;0;50	3969;8	71299;0;0;0;
$GPXUP;3221;09:19:51;0;50	3969;8	71299;0;0;0;
$GPXUP;3221;09:19:52;0;50	3969;8	71299;0;0;0;
$GPXUP;3221;09:19:53;0;50	3969;8	71299;0;0;0;
$GPXUP;3221;09:19:54;0;50	3969;8	71299;0;0;0;
$GPXUP;3221;09:19:55;0;50	3969;8	71299;0;0;0;
$GPXUP;3221;09:19:56;0;50	3969;8	71299;0;0;0;
$GPXUP;3221;09:19:57;0;50	3969;8	71299;0;0;0;
$GPXUP;3221;09:19:58;0;50	3969;8	71299;0;0;0;
$GPXUP;3221;09:19:59;0;50	3969;8	71299;0;0;0;
$GPXUP;3221;09:20:00;0;50	3969;8	71299;0;0;0;
$GPXUP;3221;09:20:01;0;50	3969;8	71299;0;0;0;
$GPXUP;3221;09:20:02;0;50	3969;8	71299;0;0;0;
$GPXUP;3221;09:20:03;0;50	3969;8	71299;0;0;0;
$GPXUP;3221;09:20:04;0;50	3969;8	71299;0;0;0;
$GPXUP;3221;09:20:05;0;50	3969;8	71299;0;0;0;
$GPXUP;3221;09:20:06;0;50	3969;8	71299;0;0;0;
$GPXUP;3221;09:20:07;0;50	3969;8	71299;0;0;0;
$GPXUP;3221;09:20:08;0;50	3969;8	71299;0;0;0;
$GPXUP;3221;09:20:09;0;50	3969;8	71299;0;0;0;
$GPXUP;3221;09:20:10;0;50	3969;8	71299;0;0;0;
$GPXUP;3221;09:20:11;0;50	3969;8	71299;0;0;0;
$GPXUP;3221;09:20:12;0;50	3969;8	71299;0;0;0;
$GPXUP;3221;09:20:13;0;50	3969;8	71299;0;0;0;
$GPXUP;3221;09:20:14;0;50	3969;8	71299;0;0;0;
$GPXUP;3221;09:20:15;0;50	3969;8	71299;0;0;0;
$GPXUP;3221;09:20:16;0;50	3969;8	71299;0;0;0;
$GPXUP;3221;09:20:17;0;50	3969;8	71299;0;0;0;
$GPXUP;3221;09:20:18;0;50	3969;8	71299;0;0;0;
$GPXUP;3221;09:20:19;0;50	3969;8	71299;0;0;0;
$GPXUP;3221;09:20:20;0;50	3969;8	71299;0;0;0;
$GPXUP;3221;09:20:21;0;50	3969;8	71299;0;0;0;
$GPXUP;3221;09:20:22;0;50	3969;8	71299;0;0;0;
$GPXUP;3221;09:20:23;0;50	3969;8	71299;0;0;0;
$GPXUP;3221;09:20:24;0;50	3969;8	71299;0;0;0;
$GPXUP;3221;09:20:25;0;50	3969;8	71299;0;0;0;
$GPXUP;3221;09:20:26;0;50	3969;8	71299;0;0;0;
$GPXUP;3221;09:20:27;0;50	3969;8	71299;0;0;0;
$GPXUP;3221;09:20:28;0;50	3969;8	71299;0;0;0;
$GPXUP;3221;09:20:29;0;50	3969;8	71299;0;0;0;
$GPXUP;3221;09:20:30;0;50	3969;8	71299;0;0;0;
$GPXUP;3221;09:20:31;0;50	3969;8	71299;0;0;0;
$GPXUP;3221;09:20:32;0;50	3969;8	71299;0;0;0;
$GPXUP;3221;09:20:33;0;50	3969;8	71299;0;0;0;
$GPXUP;3221;09:20:34;0;50	3969;8	71299;0;0;0;
$GPXUP;3221;09:20:35;0;50	3969;8	71299;0;0;0;
$GPXUP;3221;09:20:36;0;50	3969;8	71299;0;0;0;
$GPXUP;3221;09:20:37;0;50	3969;8	71299;0;0;0;
$GPXUP;3221;09:20:38;0;50	3969;8	71299;0;0;0;
$GPXUP;3221;09:20:39;0;50	3969;8	71299;0;0;0;
$GPXUP;3221;09:20:40;0;50	3969;8	71299;0;0;0;
$GPXUP;3221;09:20:41;0;50	3969;8	71299;0;0;0;
$GPXUP;3221;09:20:42;0;50	3969;8	71299;0;0;0;
$GPXUP;3221;09:20:43;0;50	3969;8	71299;0;0;0;
$GPXUP;3221;09:20:44;0;50	3969;8	71299;0;0;0;
$GPXUP;3221;09:20:45;0;50	3969;8	71299;0;0;0;
$GPXUP;3221;09:20:46;0;50	3969;8	71299;0;0;0;
$GPXUP;3221;09:20:47;0;50	3969;8	71299;0;0;0;
$GPXUP;3221;09:20:48;0;50	3969;8	71299;0;0;0;
$GPXUP;3221;09:20:49;0;50	3969;8	71299;0;0;0;
$GPXUP;3221;09:20:50;0;50	3969;8	71299;0;0;0;
$GPXUP;3221;09:20:51;0;50	3969;8	71299;0;0;0;
$GPXUP;3221;09:20:52;0;50	3969;8	71299;0;0;0;
$GPXUP;3221;09:20:53;0;50	3969;8	71299;0;0;0;
$GPXUP;3221;09:20:54;0;50	3969;8	71299;0;0;0;
$GPXUP;3221;09:20:55;0;50	3969;8	71299;0;0;0;
$GPXUP;3221;09:20:56;0;50	3969;8	71299;0;0;0;
$GPXUP;3221;09:20:57;0;50	3969;8	71299;0;0;0;
$GPXUP;3221;09:20:58;0;50	3969;8	71299;0;0;0;
$GPXUP;3221;09:20:59;0;50	3969;8	71299;0;0;0;
$GPXUP;3221;09:21:00;0;50	3969;8	71299;0;0;0;
$GPXUP;3221;09:21:01;0;50	3969;8	71299;0;0;0;
$GPXUP;3221;09:21:02;0;50	3969;8	71299;0;0;0;
$GPXUP;3221;09:21:03;0;50	3969;8	71299;0;0;0;
$GPXUP;3221;09:21:04;0;50	3969;8	71299;0;0;0;
$GPXUP;3221;09:21:05;0;50	3969;8	71299;0;0;0;
$GPXUP;3221;09:21:06;0;50	3969;8	71299;0;0;0;
$GPXUP;3221;09:21:07;0;50	3969;8	71299;0;0;0;
$GPXUP;3221;09:21:08;0;50	3969;8	71299;0;0;0;
$GPXUP;3221;09:21:09;0;50	3969;8	71299;0;0;0;
$GPXUP;3221;09:21:10;0;50	3969;8	71299;0;0;0;
$GPXUP;3221;09:21:11;0;50	3969;8	71299;0;0;0;
$GPXUP;3221;09:21:12;0;50	3969;8	71299;0;0;0;
$GPXUP;3221;09:21:13;0;50	3969;8	71299;0;0;0;
$GPXUP;3221;09:21:14;0;50	3969;8	71299;0;0;0;
$GPXUP;3221;09:21:15;0;50	3969;8	71299;0;0;0;
$GPXUP;3221;09:21:16;0;50	3969;8	71299;0;0;0;
$GPXUP;3221;09:21:17;0;50	3969;8	71299;0;0;0;
$GPXUP;3221;09:21:18;0;50	3969;8	71299;0;0;0;
$GPXUP;3221;09:21:19;0;50	3969;8	71299;0;0;0;
$GPXUP;3221;09:21:20;0;50	3969;8	71299;0;0;0;
$GPXUP;3221;09:21:21;0;50	3969;8	71299;0;0;0;
$GPXUP;3221;09:21:22;0;50	3969;8	71299;0;0;0;
$GPXUP;3221;09:21:23;0;50	3969;8	71299;0;0;0;
$GPXUP;3221;09:21:24;0;50	3969;8	71299;0;0;0;
$GPXUP;3221;09:21:25;0;50	3969;8	71299;0;0;0;
$GPXUP;3221;09:21:26;0;50	3969;8	71299;0;0;0;
$GPXUP;3221;09:21:27;0;50	3969;8	71299;0;0;0;
$GPXUP;3221;09:21:28;0;50	3969;8	71299;0;0;0;
$GPXUP;3221;09:21:29;0;50	3969;8	71299;0;0;0;
$GPXUP;3221;09:21:30;0;50	3969;8	71299;0;0;0;
$GPXUP;3221;09:21:31;0;50	3969;8	71299;0;0;0;
$GPXUP;3221;09:21:32;0;50	3969;8	71299;0;0;0;
$GPXUP;3221;09:21:33;0;50	3969;8	71299;0;0;0;
$GPXUP;3221;09:21:34;0;50	3969;8	71299;0;0;0;
$GPXUP;3221;09:21:35;0;50	3969;8	71299;0;0;0;
$GPXUP;3221;09:21:36;0;50	3969;8	71299;0;0;0;
$GPXUP;3221;09:21:37;0;50	3969;8	71299;0;0;0;
$GPXUP;3221;09:21:38;0;50	3969;8	71299;0;0;0;
$GPXUP;3221;09:21:39;0;50	3969;8	71299;0;0;0;
$GPXUP;3221;09:21:40;0;50	3969;8	71299;0;0;0;
$GPXUP;3221;09:21:41;0;50	3969;8	71299;0;0;0;
$GPXUP;3221;09:21:42;0;50	3969;8	71299;0;0;0;
$GPXUP;3221;09:21:43;0;50	3969;8	71299;0;0;0;
$GPXUP;3221;09:21:44;0;50	3969;8	71299;0;0;0;
$GPXUP;3221;09:21:45;0;50	3969;8	71299;0;0;0;
$GPXUP;3221;09:21:46;0;50	3969;8	71299;0;0;0;
$GPXUP;3221;09:21:47;0;50	3969;8	71299;0;0;0;
$GPXUP;3221;09:21:48;0;50	3969;8	71299;0;0;0;
$GPXUP;3221;09:21:49;0;50	3969;8	71299;0;0;0;
$GPXUP;3221;09:21:50;0;50	3969;8	71299;0;0;0;
$GPXUP;3221;09:21:51;0;50	3969;8	71299;0;0;0;
$GPXUP;3221;09:21:52;0;50	3969;8	71299;0;0;0;
$GPXUP;3221;09:21:53;0;50	3969;8	71299;0;0;0;
$GPXUP;3221;09:21:54;0;50	3969;8	71299;0;0;0;
$GPXUP;3221;09:21:55;0;50	3969;8	71299;0;0;0;
$GPXUP;3221;09:21:56;0;50	3969;8	71299;0;0;0;
$GPXUP;3221;09:21:57;0;50	3969;8	71299;0;0;0;
$GPXUP;3221;09:21:58;0;50	3969;8	71299;0;0;0;
$GPXUP;3221;09:21:59;0;50	3969;8	71299;0;0;0;
$GPXUP;3221;09:22:00;0;50	3969;8	71299;0;0;0;
$GPXUP;3221;09:22:01;0;50	3969;8	71299;0;0;0;
$GPXUP;3221;09:22:02;0;50	3969;8	71299;0;0;0;
$GPXUP;3221;09:22:03;0;50	3969;8	71299;0;0;0;
$GPXUP;3221;09:22:04;0;50	3969;8	71299;0;0;0;
$GPXUP;3221;09:22:05;0;50	3969;8	71299;0;0;0;
$GPXUP;3221;09:22:06;0;50	3969;8	71299;0;0;0;
$GPXUP;3221;09:22:07;0;50	3969;8	71299;0;0;0;
$GPXUP;3221;09:22:08;0;50	3969;8	71299;0;0;0;
$GPXUP;3221;09:22:09;0;50	3969;8	71299;0;0;0;
$GPXUP;3221;09:22:10;0;50	3969;8	71299;0;0;0;
$GPXUP;3221;09:22:11;0;50	3969;8	71299;0;0;0;
$GPXUP;3221;09:22:12;0;50	3969;8	71299;0;0;0;
$GPXUP;3221;09:22:13;0;50	3969;8	71299;0;0;0;
$GPXUP;3221;09:22:14;0;50	3969;8	71299;0;0;0;
$GPXUP;3221;09:22:15;0;50	3969;8	71299;0;0;0;
$GPXUP;3221;09:22:16;0;50	3969;8	71299;0;0;0;
$GPXUP;3221;09:22:17;0;50	3969;8	71299;0;0;0;
$GPXUP;3221;09:22:18;0;50	3969;8	71299;0;0;0;
$GPXUP;3221;09:22:19;0;50	3969;8	71299;0;0;0;
$GPXUP;3221;09:22:20;0;50	3969;8	71299;0;0;0;
$GPXUP;3221;09:22:21;0;50	3969;8	71299;0;0;0;
$GPXUP;3221;09:22:22;0;50	3969;8	71299;0;0;0;
$GPXUP;3221;09:22:23;0;50	3969;8	71299;0;0;0;
$GPXUP;3221;09:22:24;0;50	3969;8	71299;0;0;0;
$GPXUP;3221;09:22:25;0;50	3969;8	71299;0;0;0;
$GPXUP;3221;09:22:26;0;50	3969;8	71299;0;0;0;
$GPXUP;3221;09:22:27;0;50	3969;8	71299;0;0;0;
$GPXUP;3221;09:22:28;0;50	3969;8	71299;0;0;0;
$GPXUP;3221;09:22:29;0;50	3969;8	71299;0;0;0;
$GPXUP;3221;09:22:30;0;50	3969;8	71299;0;0;0;
$GPXUP;3221;09:22:31;0;50	3969;8	71299;0;0;0;
$GPXUP;3221;09:22:32;0;50	3969;8	71299;0;0;0;
$GPXUP;3221;09:22:33;0;50	3969;8	71299;0;0;0;
$GPXUP;3221;09:22:34;0;50	3969;8	71299;0;0;0;
$GPXUP;3221;09:22:35;0;50	3969;8	71299;0;0;0;
$GPXUP;3221;09:22:36;0;50	3969;8	71299;0;0;0;
$GPXUP;3221;09:22:37;0;50	3969;8	71299;0;0;0;
$GPXUP;3221;09:22:38;0;50	3969;8	71299;0;0;0;
$GPXUP;3221;09:22:39;0;50	3969;8	71299;0;0;0;
$GPXUP;3221;09:22:40;0;50	3969;8	71299;0;0;0;
$GPXUP;3221;09:22:41;0;50	3969;8	71299;0;0;0;
$GPXUP;3221;09:22:42;0;50	3969;8	71299;0;0;0;
$GPXUP;3221;09:22:43;0;50	3969;8	71299;0;0;0;
$GPXUP;3221;09:22:44;0;50	3969;8	71299;0;0;0;
$GPXUP;3221;09:22:45;0;50	3969;8	71299;0;0;0;
$GPXUP;3221;09:22:46;0;50	3969;8	71299;0;0;0;
$GPXUP;3221;09:22:47;0;50	3969;8	71299;0;0;0;
$GPXUP;3221;09:22:48;0;50	3969;8	71299;0;0;0;
$GPXUP;3221;09:22:49;0;50	3969;8	71299;0;0;0;
$GPXUP;3221;09:22:50;0;50	3969;8	71299;0;0;0;
$GPXUP;3221;09:22:51;0;50	3969;8	71299;0;0;0;
$GPXUP;3221;09:22:52;0;50	3969;8	71299;0;0;0;
$GPXUP;3221;09:22:53;0;50	3969;8	71299;0;0;0;
$GPXUP;3221;09:22:54;0;50	3969;8	71299;0;0;0;
$GPXUP;3221;09:22:55;0;50	3969;8	71299;0;0;0;
$GPXUP;3221;09:22:56;0;50	3969;8	71299;0;0;0;
$GPXUP;3221;09:22:57;0;50	3969;8	71299;0;0;0;
$GPXUP;3221;09:22:58;0;50	3969;8	71299;0;0;0;
$GPXUP;3221;09:22:59;0;50	3969;8	71299;0;0;0;
$GPXUP;3221;09:23:00;0;50	3969;8	71299;0;0;0;
$GPXUP;3221;09:23:01;0;50	3969;8	71299;0;0;0;
$GPXUP;3221;09:23:02;0;50	3969;8	71299;0;0;0;
$GPXUP;3221;09:23:03;0;50	3969;8	71299;0;0;0;
$GPXUP;3221;09:23:04;0;50	3969;8	71299;0;0;0;
$GPXUP;3221;09:23:05;0;50	3969;8	71299;0;0;0;
$GPXUP;3221;09:23:06;0;50	3969;8	71299;0;0;0;
$GPXUP;3221;09:23:07;0;50	3969;8	71299;0;0;0;
$GPXUP;3221;09:23:08;0;50	3969;8	71299;0;0;0;
$GPXUP;3221;09:23:09;0;50	3969;8	71299;0;0;0;
$GPXUP;3221;09:23:10;0;50	3969;8	71299;0;0;0;
$GPXUP;3221;09:23:11;0;50	3969;8	71299;0;0;0;
$GPXUP;3221;09:23:12;0;50	3969;8	71299;0;0;0;
$GPXUP;3221;09:23:13;0;50	3969;8	71299;0;0;0;
$GPXUP;3221;09:23:14;0;50	3969;8	71299;0;0;0;
$GPXUP;3221;09:23:15;0;50	3969;8	71299;0;0;0;
$GPXUP;3221;09:23:16;0;50	3969;8	71299;0;0;0;
$GPXUP;3221;09:23:17;0;50	3969;8	71299;0;0;0;
$GPXUP;3221;09:23:18;0;50	3969;8	71299;0;0;0;
$GPXUP;3221;09:23:19;0;50	3969;8	71299;0;0;0;
$GPXUP;3221;09:23:20;0;50	3969;8	71299;0;0;0;
$GPXUP;3221;09:23:21;0;50	3969;8	71299;0;0;0;
$GPXUP;3221;09:23:22;0;50	3969;8	71299;0;0;0;
$GPXUP;3221;09:23:23;0;50	3969;8	71299;0;0;0;
$GPXUP;3221;09:23:24;0;50	3969;8	71299;0;0;0;
$GPXUP;3221;09:23:25;0;50	3969;8	71299;0;0;0;
$GPXUP;3221;09:23:26;0;50	3969;8	71299;0;0;0;
$GPXUP;3221;09:23:27;0;50	3969;8	71299;0;0;0;
$GPXUP;3221;09:23:28;0;50	3969;8	71299;0;0;0;
$GPXUP;3221;09:23:29;0;50	3969;8	71299;0;0;0;
$GPXUP;3221;09:23:30;0;50	3969;8	71299;0;0;0;
$GPXUP;3221;09:23:31;0;50	3969;8	71299;0;0;0;
$GPXUP;3221;09:23:32;0;50	3969;8	71299;0;0;0;
$GPXUP;3221;09:23:33;0;50	3969;8	71299;0;0;0;
$GPXUP;3221;09:23:34;0;50	3969;8	71299;0;0;0;
$GPXUP;3221;09:23:35;0;50	3969;8	71299;0;0;0;
$GPXUP;3221;09:23:36;0;50	3969;8	71299;0;0;0;
$GPXUP;3221;09:23:37;0;50	3969;8	71299;0;0;0;
$GPXUP;3221;09:23:38;0;50	3969;8	71299;0;0;0;
$GPXUP;3221;09:23:39;0;50	3969;8	71299;0;0;0;
$GPXUP;3221;09:23:40;0;50	3969;8	71299;0;0;0;
$GPXUP;3221;09:23:41;0;50	3969;8	71299;0;0;0;
$GPXUP;3221;09:23:42;0;50	3969;8	71299;0;0;0;
$GPXUP;3221;09:23:43;0;50	3969;8	71299;0;0;0;
$GPXUP;3221;09:23:44;0;50	3969;8	71299;0;0;0;
$GPXUP;3221;09:23:45;0;50	3969;8	71299;0;0;0;
$GPXUP;3221;09:23:46;0;50	3969;8	71299;0;0;0;
$GPXUP;3221;09:23:47;0;50	3969;8	71299;0;0;0;
$GPXUP;3221;09:23:48;0;50	3969;8	71299;0;0;0;
$GPXUP;3221;09:23:49;0;50	3969;8	71299;0;0;0;
$GPXUP;3221;09:23:50;0;50	3969;8	71299;0;0;0;
$GPXUP;3221;09:23:51;0;50	3969;8	71299;0;0;0;
$GPXUP;3221;09:23:52;0;50	3969;8	71299;0;0;0;
$GPXUP;3221;09:23:53;0;50	3969;8	71299;0;0;0;
$GPXUP;3221;09:23:54;0;50	3969;8	71299;0;0;0;
$GPXUP;3221;09:23:55;0;50	3969;8	71299;0;0;0;
$GPXUP;3221;09:23:56;0;50	3969;8	71299;0;0;0;
$GPXUP;3221;09:23:57;0;50	3969;8	71299;0;0;0;
$GPXUP;3221;09:23:58;0;50	3969;8	71299;0;0;0;
$GPXUP;3221;09:23:59;0;50	3969;8	71299;0;0;0;
$GPXUP;3221;09:24:00;0;50	3969;8	71299;0;0;0;
$GPXUP;3221;09:24:01;0;50	3969;8	71299;0;0;0;
$GPXUP;3221;09:24:02;0;50	3969;8	71299;0;0;0;
$GPXUP;3221;09:24:03;0;50	3969;8	71299;0;0;0;
$GPXUP;3221;09:24:04;0;50	3969;8	71299;0;0;0;
$GPXUP;3221;09:24:05;0;50	3969;8	71299;0;0;0;
$GPXUP;3221;09:24:06;0;50	3969;8	71299;0;0;0;
$GPXUP;3221;09:24:07;0;50	3969;8	71299;0;0;0;
$GPXUP;3221;09:24:08;0;50	3969;8	71299;0;0;0;
$GPXUP;3221;09:24:09;0;50	3969;8	71299;0;0;0;
$GPXUP;3221;09:24:10;0;50	3969;8	71299;0;0;0;
$GPXUP;3221;09:24:11;0;50	3969;8	71299;0;0;0;
$GPXUP;3221;09:24:12;0;50	3969;8	71299;0;0;0;
$GPXUP;3221;09:24:13;0;50	3969;8	71299;0;0;0;
$GPXUP;3221;09:24:14;0;50	3969;8	71299;0;0;0;
$GPXUP;3221;09:24:15;0;50	3969;8	71299;0;0;0;
$GPXUP;3221;09:24:16;0;50	3969;8	71299;0;0;0;
$GPXUP;3221;09:24:17;0;50	3969;8	71299;0;0;0;
$GPXUP;3221;09:24:18;0;50	3969;8	71299;0;0;0;
$GPXUP;3221;09:24:19;0;50	3969;8	71299;0;0;0;
$GPXUP;3221;09:24:20;0;50	3969;8	71299;0;0;0;
$GPXUP;3221;09:24:21;0;50	3969;8	71299;0;0;0;
$GPXUP;3221;09:24:22;0;50	3969;8	71299;0;0;0;
$GPXUP;3221;09:24:23;0;50	3969;8	71299;0;0;0;
$GPXUP;3221;09:24:24;0;50	3969;8	71299;0;0;0;
$GPXUP;3221;09:24:25;0;50	3969;8	71299;0;0;0;
$GPXUP;3221;09:24:26;0;50	3969;8	71299;0;0;0;
$GPXUP;3221;09:24:27;0;50	3969;8	71299;0;0;0;
$GPXUP;3221;09:24:28;0;50	3969;8	71299;0;0;0;
$GPXUP;3221;09:24:29;0;50	3969;8	71299;0;0;0;
$GPXUP;3221;09:24:30;0;50	3969;8	71299;0;0;0;
$GPXUP;3221;09:24:31;0;50	3969;8	71299;0;0;0;
$GPXUP;3221;09:24:32;0;50	3969;8	71299;0;0;0;
$GPXUP;3221;09:24:33;0;50	3969;8	71299;0;0;0;
$GPXUP;3221;09:24:34;0;50	3969;8	71299;0;0;0;
$GPXUP;3221;09:24:35;0;50	3969;8	71299;0;0;0;
$GPXUP;3221;09:24:36;0;50	3969;8	71299;0;0;0;
$GPXUP;3221;09:24:37;0;50	3969;8	71299;0;0;0;
$GPXUP;3221;09:24:38;0;50	3969;8	71299;0;0;0;
$GPXUP;3221;09:24:39;0;50	3969;8	71299;0;0;0;
$GPXUP;3221;09:24:40;0;50	3969;8	71299;0;0;0;
$GPXUP;3221;09:24:41;0;50	3969;8	71299;0;0;0;
$GPXUP;3221;09:24:42;0;50	3969;8	71299;0;0;0;
$GPXUP;3221;09:24:43;0;50	3969;8	71299;0;0;0;
$GPXUP;3221;09:24:44;0;50	3969;8	71299;0;0;0;
$GPXUP;3221;09:24:45;0;50	3969;8	71299;0;0;0;
$GPXUP;3221;09:24:46;0;50	3969;8	71299;0;0;0;
$GPXUP;3221;09:24:47;0;50	3969;8	71299;0;0;0;
$GPXUP;3221;09:24:48;0;50	3969;8	71299;0;0;0;
$GPXUP;3221;09:24:49;0;50	3969;8	71299;0;0;0;
$GPXUP;3221;09:24:50;0;50	3969;8	71299;0;0;0;
$GPXUP;3221;09:24:51;0;50	3969;8	71299;0;0;0;
$GPXUP;3221;09:24:52;0;50	3969;8	71299;0;0;0;
$GPXUP;3221;09:24:53;0;50	3969;8	71299;0;0;0;
$GPXUP;3221;09:24:54;0;50	3969;8	71299;0;0;0;
$GPXUP;3221;09:24:55;0;50	3969;8	71299;0;0;0;
$GPXUP;3221;09:24:56;0;50	3969;8	71299;0;0;0;
$GPXUP;3221;09:24:57;0;50	3969;8	71299;0;0;0;
$GPXUP;3221;09:24:58;0;50	3969;8	71299;0;0;0;
$GPXUP;3221;09:24:59;0;50	3969;8	71299;0;0;0;
$GPXUP;3221;09:25:00;0;50	3969;8	71299;0;0;0;
$GPXUP;3221;09:25:01;0;50	3969;8	71299;0;0;0;
$GPXUP;3221;09:25:02;0;50	3969;8	71299;0;0;0;
$GPXUP;3221;09:25:03;0;50	3969;8	71299;0;0;0;
$GPXUP;3221;09:25:04;0;50	3969;8	71299;0;0;0;
$GPXUP;3221;09:25:05;0;50	3969;8	71299;0;0;0;
$GPXUP;3221;09:25:06;0;50	3969;8	71299;0;0;0;
$GPXUP;3221;09:25:07;0;50	3969;8	71299;0;0;0;
$GPXUP;3221;09:25:08;0;50	3969;8	71299;0;0;0;
$GPXUP;3221;09:25:09;0;50	3969;8	71299;0;0;0;
$GPXUP;3221;09:25:10;0;50	3969;8	71299;0;0;0;
$GPXUP;3221;09:25:11;0;50	3969;8	71299;0;0;0;
$GPXUP;3221;09:25:12;0;50	3969;8	71299;0;0;0;
$GPXUP;3221;09:25:13;0;50	3969;8	71299;0;0;0;
$GPXUP;3221;09:25:14;0;50	3969;8	71299;0;0;0;
$GPXUP;3221;09:25:15;0;50	3969;8	71299;0;0;0;
$GPXUP;3221;09:25:16;0;50	3969;8	71299;0;0;0;
$GPXUP;3221;09:25:17;0;50	3969;8	71299;0;0;0;
$GPXUP;3221;09:25:18;0;50	3969;8	71299;0;0;0;
$GPXUP;3221;09:25:19;0;50	3969;8	71299;0;0;0;
$GPXUP;3221;09:25:20;0;50	3969;8	71299;0;0;0;
$GPXUP;3221;09:25:21;0;50	3969;8	71299;0;0;0;
$GPXUP;3221;09:25:22;0;50	3969;8	71299;0;0;0;
$GPXUP;3221;09:25:23;0;50	3969;8	71299;0;0;0;
$GPXUP;3221;09:25:24;0;50	3969;8	71299;0;0;0;
$GPXUP;3221;09:25:25;0;50	3969;8	71299;0;0;0;
$GPXUP;3221;09:25:26;0;50	3969;8	71299;0;0;0;
$GPXUP;3221;09:25:27;0;50	3969;8	71299;0;0;0;
$GPXUP;3221;09:25:28;0;50	3969;8	71299;0;0;0;
$GPXUP;3221;09:25:29;0;50	3969;8	71299;0;0;0;
$GPXUP;3221;09:25:30;0;50	3969;8	71299;0;0;0;
$GPXUP;3221;09:25:31;0;50	3969;8	71299;0;0;0;
$GPXUP;3221;09:25:32;0;50	3969;8	71299;0;0;0;
$GPXUP;3221;09:25:33;0;50	3969;8	71299;0;0;0;
$GPXUP;3221;09:25:34;0;50	3969;8	71299;0;0;0;
$GPXUP;3221;09:25:35;0;50	3969;8	71299;0;0;0;
$GPXUP;3221;09:25:36;0;50	3969;8	71299;0;0;0;
$GPXUP;3221;09:25:37;0;50	3969;8	71299;0;0;0;
$GPXUP;3221;09:25:38;0;50	3969;8	71299;0;0;0;
$GPXUP;3221;09:25:39;0;50	3969;8	71299;0;0;0;
$GPXUP;3221;09:25:40;0;50	3969;8	71299;0;0;0;
$GPXUP;3221;09:25:41;0;50	3969;8	71299;0;0;0;
$GPXUP;3221;09:25:42;0;50	3969;8	71299;0;0;0;
$GPXUP;3221;09:25:43;0;50	3969;8	71299;0;0;0;
$GPXUP;3221;09:25:44;0;50	3969;8	71299;0;0;0;
$GPXUP;3221;09:25:45;0;50	3969;8	71299;0;0;0;
$GPXUP;3221;09:25:46;0;50	3969;8	71299;0;0;0;
$GPXUP;3221;09:25:47;0;50	3969;8	71299;0;0;0;
$GPXUP;3221;09:25:48;0;50	3969;8	71299;0;0;0;
$GPXUP;3221;09:25:49;0;50	3969;8	71299;0;0;0;
$GPXUP;3221;09:25:50;0;50	3969;8	71299;0;0;0;
$GPXUP;3221;09:25:51;0;50	3969;8	71299;0;0;0;
$GPXUP;3221;09:25:52;0;50	3969;8	71299;0;0;0;
$GPXUP;3221;09:25:53;0;50	3969;8	71299;0;0;0;
$GPXUP;3221;09:25:54;0;50	3969;8	71299;0;0;0;
$GPXUP;3221;09:25:55;0;50	3969;8	71299;0;0;0;
$GPXUP;3221;09:25:56;0;50	3969;8	71299;0;0;0;
$GPXUP;3221;09:25:57;0;50	3969;8	71299;0;0;0;
$GPXUP;3221;09:25:58;0;50	3969;8	71299;0;0;0;
$GPXUP;3221;09:25:59;0;50	3969;8	71299;0;0;0;
$GPXUP;3221;09:26:00;0;50	3969;8	71299;0;0;0;
$GPXUP;3221;09:26:01;0;50	3969;8	71299;0;0;0;
$GPXUP;3221;09:26:02;0;50	3969;8	71299;0;0;0;
$GPXUP;3221;09:26:03;0;50	3969;8	71299;0;0;0;
$GPXUP;3221;09:26:04;0;50	3969;8	71299;0;0;0;
$GPXUP;3221;09:26:05;0;50	3969;8	71299;0;0;0;
$GPXUP;3221;09:26:06;0;50	3969;8	71299;0;0;0;
$GPXUP;3221;09:26:07;0;50	3969;8	71299;0;0;0;
$GPXUP;3221;09:26:08;0;50	3969;8	71299;0;0;0;
$GPXUP;3221;09:26:09;0;50	3969;8	71299;0;0;0;
$GPXUP;3221;09:26:10;0;50	3969;8	71299;0;0;0;
$GPXUP;3221;09:26:11;0;50	3969;8	71299;0;0;0;
$GPXUP;3221;09:26:12;0;50	3969;8	71299;0;0;0;
$GPXUP;3221;09:26:13;0;50	3969;8	71299;0;0;0;
$GPXUP;3221;09:26:14;0;50	3969;8	71299;0;0;0;
$GPXUP;3221;09:26:15;0;50	3969;8	71299;0;0;0;
$GPXUP;3221;09:26:16;0;50	3969;8	71299;0;0;0;
$GPXUP;3221;09:26:17;0;50	3969;8	71299;0;0;0;
$GPXUP;3221;09:26:18;0;50	3969;8	71299;0;0;0;
$GPXUP;3221;09:26:19;0;50	3969;8	71299;0;0;0;
$GPXUP;3221;09:26:20;0;50	3969;8	71299;0;0;0;
$GPXUP;3221;09:26:21;0;50	3969;8	71299;0;0;0;
$GPXUP;3221;09:26:22;0;50	3969;8	71299;0;0;0;
$GPXUP;3221;09:26:23;0;50	3969;8	71299;0;0;0;
$GPXUP;3221;09:26:24;0;50	3969;8	71299;0;0;0;
$GPXUP;3221;09:26:25;0;50	3969;8	71299;0;0;0;
$GPXUP;3221;09:26:26;0;50	3969;8	71299;0;0;0;
$GPXUP;3221;09:26:27;0;50	3969;8	71299;0;0;0;
$GPXUP;3221;09:26:28;0;50	3969;8	71299;0;0;0;
$GPXUP;3221;09:26:29;0;50	3969;8	71299;0;0;0;
$GPXUP;3221;09:26:30;0;50	3969;8	71299;0;0;0;
$GPXUP;3221;09:26:31;0;50	3969;8	71299;0;0;0;
$GPXUP;3221;09:26:32;0;50	3969;8	71299;0;0;0;
$GPXUP;3221;09:26:33;0;50	3969;8	71299;0;0;0;
$GPXUP;3221;09:26:34;0;50	3969;8	71299;0;0;0;
$GPXUP;3221;09:26:35;0;50	3969;8	71299;0;0;0;
$GPXUP;3221;09:26:36;0;50	3969;8	71299;0;0;0;
$GPXUP;3221;09:26:37;0;50	3969;8	71299;0;0;0;
$GPXUP;3221;09:26:38;0;50	3969;8	71299;0;0;0;
$GPXUP;3221;09:26:39;0;50	3969;8	71299;0;0;0;
$GPXUP;3221;09:26:40;0;50	3969;8	71299;0;0;0;
$GPXUP;3221;09:26:41;0;50	3969;8	71299;0;0;0;
$GPXUP;3221;09:26:42;0;50	3969;8	71299;0;0;0;
$GPXUP;3221;09:26:43;0;50	3969;8	71299;0;0;0;
$GPXUP;3221;09:26:44;0;50	3969;8	71299;0;0;0;
$GPXUP;3221;09:26:45;0;50	3969;8	71299;0;0;0;
$GPXUP;3221;09:26:46;0;50	3969;8	71299;0;0;0;
$GPXUP;3221;09:26:47;0;50	3969;8	71299;0;0;0;
$GPXUP;3221;09:26:48;0;50	3969;8	71299;0;0;0;
$GPXUP;3221;09:26:49;0;50	3969;8	71299;0;0;0;
$GPXUP;3221;09:26:50;0;50	3969;8	71299;0;0;0;
$GPXUP;3221;09:26:51;0;50	3969;8	71299;0;0;0;
$GPXUP;3221;09:26:52;0;50	3969;8	71299;0;0;0;
$GPXUP;3221;09:26:53;0;50	3969;8	71299;0;0;0;
$GPXUP;3221;09:26:54;0;50	3969;8	71299;0;0;0;
$GPXUP;3221;09:26:55;0;50	3969;8	71299;0;0;0;
$GPXUP;3221;09:26:56;0;50	3969;8	71299;0;0;0;
$GPXUP;3221;09:26:57;0;50	3969;8	71299;0;0;0;
$GPXUP;3221;09:26:58;0;50	3969;8	71299;0;0;0;
$GPXUP;3221;09:26:59;0;50	3969;8	71299;0;0;0;
$GPXUP;3221;09:27:00;0;50	3969;8	71299;0;0;0;
$GPXUP;3221;09:27:01;0;50	3969;8	71299;0;0;0;
$GPXUP;3221;09:27:02;0;50	3969;8	71299;0;0;0;
$GPXUP;3221;09:27:03;0;50	3969;8	71299;0;0;0;
$GPXUP;3221;09:27:04;0;50	3969;8	71299;0;0;0;
$GPXUP;3221;09:27:05;0;50	3969;8	71299;0;0;0;
$GPXUP;3221;09:27:06;0;50	3969;8	71299;0;0;0;
$GPXUP;3221;09:27:07;0;50	3969;8	71299;0;0;0;
$GPXUP;3221;09:27:08;0;50	3969;8	71299;0;0;0;
$GPXUP;3221;09:27:09;0;50	3969;8	71299;0;0;0;
$GPXUP;3221;09:27:10;0;50	3969;8	71299;0;0;0;
$GPXUP;3221;09:27:11;0;50	3969;8	71299;0;0;0;
$GPXUP;3221;09:27:12;0;50	3969;8	71299;0;0;0;
$GPXUP;3221;09:27:13;0;50	3969;8	71299;0;0;0;
$GPXUP;3221;09:27:14;0;50	3969;8	71299;0;0;0;
$GPXUP;3221;09:27:15;0;50	3969;8	71299;0;0;0;
$GPXUP;3221;09:27:16;0;50	3969;8	71299;0;0;0;
$GPXUP;3221;09:27:17;0;50	3969;8	71299;0;0;0;
$GPXUP;3221;09:27:18;0;50	3969;8	71299;0;0;0;
$GPXUP;3221;09:27:19;0;50	3969;8	71299;0;0;0;
$GPXUP;3221;09:27:20;0;50	3969;8	71299;0;0;0;
$GPXUP;3221;09:27:21;0;50	3969;8	71299;0;0;0;
$GPXUP;3221;09:27:22;0;50	3969;8	71299;0;0;0;
$GPXUP;3221;09:27:23;0;50	3969;8	71299;0;0;0;
$GPXUP;3221;09:27:24;0;50	3969;8	71299;0;0;0;
$GPXUP;3221;09:27:25;0;50	3969;8	71299;0;0;0;
$GPXUP;3221;09:27:26;0;50	3969;8	71299;0;0;0;
$GPXUP;3221;09:27:27;0;50	3969;8	71299;0;0;0;
$GPXUP;3221;09:27:28;0;50	3969;8	71299;0;0;0;
$GPXUP;3221;09:27:29;0;50	3969;8	71299;0;0;0;
$GPXUP;3221;09:27:30;0;50	3969;8	71299;0;0;0;
$GPXUP;3221;09:27:31;0;50	3969;8	71299;0;0;0;
$GPXUP;3221;09:27:32;0;50	3969;8	71299;0;0;0;
$GPXUP;3221;09:27:33;0;50	3969;8	71299;0;0;0;
$GPXUP;3221;09:27:34;0;50	3969;8	71299;0;0;0;
$GPXUP;3221;09:27:35;0;50	3969;8	71299;0;0;0;
$GPXUP;3221;09:27:36;0;50	3969;8	71299;0;0;0;
$GPXUP;3221;09:27:37;0;50	3969;8	71299;0;0;0;
$GPXUP;3221;09:27:38;0;50	3969;8	71299;0;0;0;
$GPXUP;3221;09:27:39;0;50	3969;8	71299;0;0;0;
$GPXUP;3221;09:27:40;0;50	3969;8	71299;0;0;0;
$GPXUP;3221;09:27:41;0;50	3969;8	71299;0;0;0;
$GPXUP;3221;09:27:42;0;50	3969;8	71299;0;0;0;
$GPXUP;3221;09:27:43;0;50	3969;8	71299;0;0;0;
$GPXUP;3221;09:27:44;0;50	3969;8	71299;0;0;0;
$GPXUP;3221;09:27:45;0;50	3969;8	71299;0;0;0;
$GPXUP;3221;09:27:46;0;50	3969;8	71299;0;0;0;
$GPXUP;3221;09:27:47;0;50	3969;8	71299;0;0;0;
$GPXUP;3221;09:27:48;0;50	3969;8	71299;0;0;0;
$GPXUP;3221;09:27:49;0;50	3969;8	71299;0;0;0;
$GPXUP;3221;09:27:50;0;50	3969;8	71299;0;0;0;
$GPXUP;3221;09:27:51;0;50	3969;8	71299;0;0;0;
$GPXUP;3221;09:27:52;0;50	3969;8	71299;0;0;0;
$GPXUP;3221;09:27:53;0;50	3969;8	71299;0;0;0;
$GPXUP;3221;09:27:54;0;50	3969;8	71299;0;0;0;
$GPXUP;3221;09:27:55;0;50	3969;8	71299;0;0;0;
$GPXUP;3221;09:27:56;0;50	3969;8	71299;0;0;0;
$GPXUP;3221;09:27:57;0;50	3969;8	71299;0;0;0;
$GPXUP;3221;09:27:58;0;50	3969;8	71299;0;0;0;
$GPXUP;3221;09:27:59;0;50	3969;8	71299;0;0;0;
$GPXUP;3221;09:28:00;0;50	3969;8	71299;0;0;0;
$GPXUP;3221;09:28:01;0;50	3969;8	71299;0;0;0;
$GPXUP;3221;09:28:02;0;50	3969;8	71299;0;0;0;
$GPXUP;3221;09:28:03;0;50	3969;8	71299;0;0;0;
$GPXUP;3221;09:28:04;0;50	3969;8	71299;0;0;0;
$GPXUP;3221;09:28:05;0;50	3969;8	71299;0;0;0;
$GPXUP;3221;09:28:06;0;50	3969;8	71299;0;0;0;
$GPXUP;3221;09:28:07;0;50	3969;8	71299;0;0;0;
$GPXUP;3221;09:28:08;0;50	3969;8	71299;0;0;0;
$GPXUP;3221;09:28:09;0;50	3969;8	71299;0;0;0;
$GPXUP;3221;09:28:10;0;50	3969;8	71299;0;0;0;
$GPXUP;3221;09:28:11;0;50	3969;8	71299;0;0;0;
$GPXUP;3221;09:28:12;0;50	3969;8	71299;0;0;0;
$GPXUP;3221;09:28:13;0;50	3969;8	71299;0;0;0;
$GPXUP;3221;09:28:14;0;50	3969;8	71299;0;0;0;
$GPXUP;3221;09:28:15;0;50	3969;8	71299;0;0;0;
$GPXUP;3221;09:28:16;0;50	3969;8	71299;0;0;0;
$GPXUP;3221;09:28:17;0;50	3969;8	71299;0;0;0;
$GPXUP;3221;09:28:18;0;50	3969;8	71299;0;0;0;
$GPXUP;3221;09:28:19;0;50	3969;8	71299;0;0;0;
$GPXUP;3221;09:28:20;0;50	3969;8	71299;0;0;0;
$GPXUP;3221;09:28:21;0;50	3969;8	71299;0;0;0;
$GPXUP;3221;09:28:22;0;50	3969;8	71299;0;0;0;
$GPXUP;3221;09:28:23;0;50	3969;8	71299;0;0;0;
$GPXUP;3221;09:28:24;0;50	3969;8	71299;0;0;0;
$GPXUP;3221;09:28:25;0;50	3969;8	71299;0;0;0;
$GPXUP;3221;09:28:26;0;50	3969;8	71299;0;0;0;
$GPXUP;3221;09:28:27;0;50	3969;8	71299;0;0;0;
$GPXUP;3221;09:28:28;0;50	3969;8	71299;0;0;0;
$GPXUP;3221;09:28:29;0;50	3969;8	71299;0;0;0;
$GPXUP;3221;09:28:30;0;50	3969;8	71299;0;0;0;
$GPXUP;3221;09:28:31;0;50	3969;8	71299;0;0;0;
$GPXUP;3221;09:28:32;0;50	3969;8	71299;0;0;0;
$GPXUP;3221;09:28:33;0;50	3969;8	71299;0;0;0;
$GPXUP;3221;09:28:34;0;50	3969;8	71299;0;0;0;
$GPXUP;3221;09:28:35;0;50	3969;8	71299;0;0;0;
$GPXUP;3221;09:28:36;0;50	3969;8	71299;0;0;0;
$GPXUP;3221;09:28:37;0;50	3969;8	71299;0;0;0;
$GPXUP;3221;09:28:38;0;50	3969;8	71299;0;0;0;
$GPXUP;3221;09:28:39;0;50	3969;8	71299;0;0;0;
$GPXUP;3221;09:28:40;0;50	3969;8	71299;0;0;0;
$GPXUP;3221;09:28:41;0;50	3969;8	71299;0;0;0;
$GPXUP;3221;09:28:42;0;50	3969;8	71299;0;0;0;
$GPXUP;3221;09:28:43;0;50	3969;8	71299;0;0;0;
$GPXUP;3221;09:28:44;0;50	3969;8	71299;0;0;0;
$GPXUP;3221;09:28:45;0;50	3969;8	71299;0;0;0;
$GPXUP;3221;09:28:46;0;50	3969;8	71299;0;0;0;
$GPXUP;3221;09:28:47;0;50	3969;8	71299;0;0;0;
$GPXUP;3221;09:28:48;0;50	3969;8	71299;0;0;0;
$GPXUP;3221;09:28:49;0;50	3969;8	71299;0;0;0;
$GPXUP;3221;09:28:50;0;50	3969;8	71299;0;0;0;
$GPXUP;3221;09:28:51;0;50	39697;8	71305;0;0;0;
$GPXUP;3221;09:28:52;0;50	39697;8	71306;0;0;0;
$GPXUP;3221;09:28:53;0;50	39697;8	71306;0;0;0;
$GPXUP;3221;09:28:54;0;50	39697;8	71306;0;0;0;
$GPXUP;3221;09:28:55;0;50	39697;8	71306;0;0;0;
$GPXUP;3221;09:28:56;0;50	39697;8	71306;0;0;0;
$GPXUP;3221;09:28:57;0;50	39697;8	71306;0;0;0;
$GPXUP;3221;09:28:58;0;50	39697;8	71306;0;0;0;
$GPXUP;3221;09:28:59;0;50	39697;8	71306;0;0;0;
$GPXUP;3221;09:29:00;0;50	39697;8	71306;0;0;0;
$GPXUP;3221;09:29:01;0;50	39697;8	71306;0;0;0;
$GPXUP;3221;09:29:02;0;50	39697;8	71306;0;0;0;
$GPXUP;3221;09:29:03;0;50	39697;8	71306;0;0;0;
$GPXUP;3221;09:29:04;0;50	39697;8	71306;0;0;0;
$GPXUP;3221;09:29:05;0;50	39697;8	71306;0;0;0;
$GPXUP;3221;09:29:06;0;50	39697;8	71306;0;0;0;
$GPXUP;3221;09:29:07;0;50	39697;8	71306;0;0;0;
$GPXUP;3221;09:29:08;0;50	39697;8	71306;0;0;0;
$GPXUP;3221;09:29:09;0;50	39697;8	71306;0;0;0;
$GPXUP;3221;09:29:10;0;50	39697;8	71306;0;0;0;
$GPXUP;3221;09:29:11;0;50	39697;8	71306;0;0;0;
$GPXUP;3221;09:29:12;0;50	39697;8	71306;0;0;0;
$GPXUP;3221;09:29:13;0;50	39697;8	71306;0;0;0;
$GPXUP;3221;09:29:14;0;50	39697;8	71306;0;0;0;
$GPXUP;3221;09:29:15;0;50	39697;8	71306;0;0;0;
$GPXUP;3221;09:29:16;0;50	39697;8	71306;0;0;0;
$GPXUP;3221;09:29:17;0;50	39697;8	71306;0;0;0;
$GPXUP;3221;09:29:18;0;50	39697;8	71306;0;0;0;
$GPXUP;3221;09:29:19;0;50	39697;8	71306;0;0;0;
$GPXUP;3221;09:29:20;0;50	39697;8	71306;0;0;0;
$GPXUP;3221;09:29:21;0;50	39697;8	71306;0;0;0;
$GPXUP;3221;09:29:22;0;50	39697;8	71306;0;0;0;
$GPXUP;3221;09:29:23;0;50	39697;8	71306;0;0;0;
$GPXUP;3221;09:29:24;0;50	39697;8	71306;0;0;0;
$GPXUP;3221;09:29:25;0;50	39697;8	71306;0;0;0;
$GPXUP;3221;09:29:26;0;50	39697;8	71306;0;0;0;
$GPXUP;3221;09:29:27;0;50	39697;8	71306;0;0;0;
$GPXUP;3221;09:29:28;0;50	39697;8	71306;0;0;0;
$GPXUP;3221;09:29:29;0;50	39697;8	71306;0;0;0;
$GPXUP;3221;09:29:30;0;50	39697;8	71306;0;0;0;
$GPXUP;3221;09:29:31;0;50	39697;8	71306;0;0;0;
$GPXUP;3221;09:29:32;0;50	39697;8	71306;0;0;0;
$GPXUP;3221;09:29:33;0;50	39697;8	71306;0;0;0;
$GPXUP;3221;09:29:34;0;50	39697;8	71306;0;0;0;
$GPXUP;3221;09:29:35;0;50	39697;8	71306;0;0;0;
$GPXUP;3221;09:29:36;0;50	39697;8	71306;0;0;0;
$GPXUP;3221;09:29:37;0;50	39697;8	71306;0;0;0;
$GPXUP;3221;09:29:38;0;50	39697;8	71306;0;0;0;
$GPXUP;3221;09:29:39;0;50	39697;8	71306;0;0;0;
$GPXUP;3221;09:29:40;0;50	39697;8	71306;0;0;0;
$GPXUP;3221;09:29:41;0;50	39697;8	71306;0;0;0;
$GPXUP;3221;09:29:42;0;50	39697;8	71306;0;0;0;
$GPXUP;3221;09:29:43;0;50	39697;8	71306;0;0;0;
$GPXUP;3221;09:29:44;0;50	39697;8	71306;0;0;0;
$GPXUP;3221;09:29:45;0;50	39697;8	71306;0;0;0;
$GPXUP;3221;09:29:46;0;50	39697;8	71306;0;0;0;
$GPXUP;3221;09:29:47;0;50	39697;8	71306;0;0;0;
$GPXUP;3221;09:29:48;0;50	39697;8	71306;0;0;0;
$GPXUP;3221;09:29:49;0;50	39697;8	71306;0;0;0;
$GPXUP;3221;09:29:50;0;50	39697;8	71306;0;0;0;
$GPXUP;3221;09:29:51;0;50	39697;8	71306;0;0;0;
$GPXUP;3221;09:29:52;0;50	39697;8	71306;0;0;0;
$GPXUP;3221;09:29:53;0;50	39697;8	71306;0;0;0;
$GPXUP;3221;09:29:54;0;50	39697;8	71306;0;0;0;
$GPXUP;3221;09:29:55;0;50	39697;8	71306;0;0;0;
$GPXUP;3221;09:29:56;0;50	39697;8	71306;0;0;0;
$GPXUP;3221;09:29:57;0;50	39697;8	71306;0;0;0;
$GPXUP;3221;09:29:58;0;50	39697;8	71306;0;0;0;
$GPXUP;3221;09:29:59;0;50	39697;8	71306;0;0;0;
$GPXUP;3221;09:30:00;0;50	39697;8	71306;0;0;0;
$GPXUP;3221;09:30:01;0;50	39697;8	71306;0;0;0;
$GPXUP;3221;09:30:02;0;50	39697;8	71306;0;0;0;
$GPXUP;3221;09:30:03;0;50	39697;8	71306;0;0;0;
$GPXUP;3221;09:30:04;0;50	39697;8	71306;0;0;0;
$GPXUP;3221;09:30:05;0;50	39697;8	71306;0;0;0;
$GPXUP;3221;09:30:06;0;50	39697;8	71306;0;0;0;
$GPXUP;3221;09:30:07;0;50	39697;8	71306;0;0;0;
$GPXUP;3221;09:30:08;0;50	39697;8	71306;0;0;0;
$GPXUP;3221;09:30:09;0;50	39697;8	71306;0;0;0;
$GPXUP;3221;09:30:10;0;50	39697;8	71306;0;0;0;
$GPXUP;3221;09:30:11;0;50	39697;8	71306;0;0;0;
$GPXUP;3221;09:30:12;0;50	39697;8	71306;0;0;0;
$GPXUP;3221;09:30:13;0;50	39697;8	71306;0;0;0;
$GPXUP;3221;09:30:14;0;50	39697;8	71306;0;0;0;
$GPXUP;3221;09:30:15;0;50	39697;8	71306;0;0;0;
$GPXUP;3221;09:30:16;0;50	39697;8	71306;0;0;0;
$GPXUP;3221;09:30:17;0;50	39697;8	71306;0;0;0;
$GPXUP;3221;09:30:18;0;50	39697;8	71306;0;0;0;
$GPXUP;3221;09:30:19;0;50	39697;8	71306;0;0;0;
$GPXUP;3221;09:30:20;0;50	39697;8	71306;0;0;0;
$GPXUP;3221;09:30:21;0;50	39697;8	71306;0;0;0;
$GPXUP;3221;09:30:22;0;50	39697;8	71306;0;0;0;
$GPXUP;3221;09:30:23;0;50	39697;8	71306;0;0;0;
$GPXUP;3221;09:30:24;0;50	39697;8	71306;0;0;0;
$GPXUP;3221;09:30:25;0;50	39697;8	71306;0;0;0;
$GPXUP;3221;09:30:26;0;50	39697;8	71306;0;0;0;
$GPXUP;3221;09:30:27;0;50	39697;8	71306;0;0;0;
$GPXUP;3221;09:30:28;0;50	39697;8	71306;0;0;0;
$GPXUP;3221;09:30:29;0;50	39697;8	71306;0;0;0;
$GPXUP;3221;09:30:30;0;50	39697;8	71306;0;0;0;
$GPXUP;3221;09:30:31;0;50	39697;8	71306;0;0;0;
$GPXUP;3221;09:30:32;0;50	39697;8	71306;0;0;0;
$GPXUP;3221;09:30:33;0;50	39697;8	71306;0;0;0;
$GPXUP;3221;09:30:34;0;50	39697;8	71306;0;0;0;
$GPXUP;3221;09:30:35;0;50	39697;8	71306;0;0;0;
$GPXUP;3221;09:30:36;0;50	39697;8	71306;0;0;0;
$GPXUP;3221;09:30:37;0;50	39697;8	71306;0;0;0;
$GPXUP;3221;09:30:38;0;50	39697;8	71306;0;0;0;
$GPXUP;3221;09:30:39;0;50	39697;8	71306;0;0;0;
$GPXUP;3221;09:30:40;0;50	39697;8	71306;0;0;0;
$GPXUP;3221;09:30:41;0;50	39697;8	71306;0;0;0;
$GPXUP;3221;09:30:42;0;50	39697;8	71306;0;0;0;
$GPXUP;3221;09:30:43;0;50	39697;8	71306;0;0;0;
$GPXUP;3221;09:30:44;0;50	39697;8	71306;0;0;0;
$GPXUP;3221;09:30:45;0;50	39697;8	71306;0;0;0;
$GPXUP;3221;09:30:46;0;50	39697;8	71306;0;0;0;
$GPXUP;3221;09:30:47;0;50	39697;8	71306;0;0;0;
$GPXUP;3221;09:30:48;0;50	39697;8	71306;0;0;0;
$GPXUP;3221;09:30:49;0;50	39697;8	71306;0;0;0;
$GPXUP;3221;09:30:50;0;50	39697;8	71306;0;0;0;
$GPXUP;3221;09:30:51;0;50	39697;8	71306;0;0;0;
$GPXUP;3221;09:30:52;0;50	39697;8	71306;0;0;0;
$GPXUP;3221;09:30:53;0;50	39697;8	71306;0;0;0;
$GPXUP;3221;09:30:54;0;50	39697;8	71306;0;0;0;
$GPXUP;3221;09:30:55;0;50	39697;8	71306;0;0;0;
$GPXUP;3221;09:30:56;0;50	39697;8	71306;0;0;0;
$GPXUP;3221;09:30:57;0;50	39697;8	71306;0;0;0;
$GPXUP;3221;09:30:58;0;50	39697;8	71306;0;0;0;
$GPXUP;3221;09:30:59;0;50	39697;8	71306;0;0;0;
$GPXUP;3221;09:31:00;0;50	39697;8	71306;0;0;0;
$GPXUP;3221;09:31:01;0;50	39697;8	71306;0;0;0;
$GPXUP;3221;09:31:02;0;50	39697;8	71306;0;0;0;
$GPXUP;3221;09:31:03;0;50	39697;8	71306;0;0;0;
$GPXUP;3221;09:31:04;0;50	39697;8	71306;0;0;0;
$GPXUP;3221;09:31:05;0;50	39697;8	71306;0;0;0;
$GPXUP;3221;09:31:06;0;50	39697;8	71306;0;0;0;
$GPXUP;3221;09:31:07;0;50	39697;8	71306;0;0;0;
$GPXUP;3221;09:31:08;0;50	39697;8	71306;0;0;0;
$GPXUP;3221;09:31:09;0;50	39697;8	71306;0;0;0;
$GPXUP;3221;09:31:10;0;50	39697;8	71306;0;0;0;
$GPXUP;3221;09:31:11;0;50	39697;8	71306;0;0;0;
$GPXUP;3221;09:31:12;0;50	39697;8	71306;0;0;0;
$GPXUP;3221;09:31:13;0;50	39697;8	71306;0;0;0;
$GPXUP;3221;09:31:14;0;50	39697;8	71306;0;0;0;
$GPXUP;3221;09:31:15;0;50	39697;8	71306;0;0;0;
$GPXUP;3221;09:31:16;0;50	39697;8	71306;0;0;0;
$GPXUP;3221;09:31:17;0;50	39697;8	71306;0;0;0;
$GPXUP;3221;09:31:18;0;50	39697;8	71306;0;0;0;
$GPXUP;3221;09:31:19;0;50	39697;8	71306;0;0;0;
$GPXUP;3221;09:31:20;0;50	39697;8	71306;0;0;0;
$GPXUP;3221;09:31:21;0;50	39697;8	71306;0;0;0;
$GPXUP;3221;09:31:22;0;50	39697;8	71306;0;0;0;
$GPXUP;3221;09:31:23;0;50	39697;8	71306;0;0;0;
$GPXUP;3221;09:31:24;0;50	39697;8	71306;0;0;0;
$GPXUP;3221;09:31:25;0;50	39697;8	71306;0;0;0;
$GPXUP;3221;09:31:26;0;50	39697;8	71306;0;0;0;
$GPXUP;3221;09:31:27;0;50	39697;8	71306;0;0;0;
$GPXUP;3221;09:31:28;0;50	39697;8	71306;0;0;0;
$GPXUP;3221;09:31:29;0;50	39697;8	71306;0;0;0;
$GPXUP;3221;09:31:30;0;50	39697;8	71306;0;0;0;
$GPXUP;3221;09:31:31;0;50	39697;8	71306;0;0;0;
$GPXUP;3221;09:31:32;0;50	39697;8	71306;0;0;0;
$GPXUP;3221;09:31:33;0;50	39697;8	71306;0;0;0;
$GPXUP;3221;09:31:34;0;50	39697;8	71306;0;0;0;
$GPXUP;3221;09:31:35;0;50	39697;8	71306;0;0;0;
$GPXUP;3221;09:31:36;0;50	39697;8	71306;0;0;0;
$GPXUP;3221;09:31:37;0;50	39697;8	71306;0;0;0;
$GPXUP;3221;09:31:38;0;50	39697;8	71306;0;0;0;
$GPXUP;3221;09:31:39;0;50	39697;8	71306;0;0;0;
$GPXUP;3221;09:31:40;0;50	39697;8	71306;0;0;0;
$GPXUP;3221;09:31:41;0;50	39697;8	71306;0;0;0;
$GPXUP;3221;09:31:42;0;50	39697;8	71306;0;0;0;
$GPXUP;3221;09:31:43;0;50	39697;8	71306;0;0;0;
$GPXUP;3221;09:31:44;0;50	39697;8	71306;0;0;0;
$GPXUP;3221;09:31:45;0;50	39697;8	71306;0;0;0;
$GPXUP;3221;09:31:46;0;50	39697;8	71306;0;0;0;
$GPXUP;3221;09:31:47;0;50	39697;8	71306;0;0;0;
$GPXUP;3221;09:31:48;0;50	39697;8	71306;0;0;0;
$GPXUP;3221;09:31:49;0;50	39697;8	71306;0;0;0;
$GPXUP;3221;09:31:50;0;50	39697;8	71306;0;0;0;
$GPXUP;3221;09:31:51;0;50	39697;8	71306;0;0;0;
$GPXUP;3221;09:31:52;0;50	39697;8	71306;0;0;0;
$GPXUP;3221;09:31:53;0;50	39697;8	71306;0;0;0;
$GPXUP;3221;09:31:54;0;50	39697;8	71306;0;0;0;
$GPXUP;3221;09:31:55;0;50	39697;8	71306;0;0;0;
$GPXUP;3221;09:31:56;0;50	39697;8	71306;0;0;0;
$GPXUP;3221;09:31:57;0;50	39697;8	71306;0;0;0;
$GPXUP;3221;09:31:58;0;50	39697;8	71306;0;0;0;
$GPXUP;3221;09:31:59;0;50	39697;8	71306;0;0;0;
$GPXUP;3221;09:32:00;0;50	39697;8	71306;0;0;0;
$GPXUP;3221;09:32:01;0;50	39697;8	71306;0;0;0;
$GPXUP;3221;09:32:02;0;50	39697;8	71306;0;0;0;
$GPXUP;3221;09:32:03;0;50	39697;8	71306;0;0;0;
$GPXUP;3221;09:32:04;0;50	39697;8	71306;0;0;0;
$GPXUP;3221;09:32:05;0;50	39697;8	71306;0;0;0;
$GPXUP;3221;09:32:06;0;50	39697;8	71306;0;0;0;
$GPXUP;3221;09:32:07;0;50	39697;8	71306;0;0;0;
$GPXUP;3221;09:32:08;0;50	39697;8	71306;0;0;0;
$GPXUP;3221;09:32:09;0;50	39697;8	71306;0;0;0;
$GPXUP;3221;09:32:10;0;50	39697;8	71306;0;0;0;
$GPXUP;3221;09:32:11;0;50	39697;8	71306;0;0;0;
$GPXUP;3221;09:32:12;0;50	39697;8	71306;0;0;0;
$GPXUP;3221;09:32:13;0;50	39697;8	71306;0;0;0;
$GPXUP;3221;09:32:14;0;50	39697;8	71306;0;0;0;
$GPXUP;3221;09:32:15;0;50	39697;8	71306;0;0;0;
$GPXUP;3221;09:32:16;0;50	39697;8	71306;0;0;0;
$GPXUP;3221;09:32:17;0;50	39697;8	71306;0;0;0;
$GPXUP;3221;09:32:18;0;50	39697;8	71306;0;0;0;
$GPXUP;3221;09:32:19;0;50	39697;8	71306;0;0;0;
$GPXUP;3221;09:32:20;0;50	39697;8	71306;0;0;0;
$GPXUP;3221;09:32:21;0;50	39697;8	71306;0;0;0;
$GPXUP;3221;09:32:22;0;50	39697;8	71306;0;0;0;
$GPXUP;3221;09:32:23;0;50	39697;8	71306;0;0;0;
$GPXUP;3221;09:32:24;0;50	39697;8	71306;0;0;0;
$GPXUP;3221;09:32:25;0;50	39697;8	71306;0;0;0;
$GPXUP;3221;09:32:26;0;50	39697;8	71306;0;0;0;
$GPXUP;3221;09:32:27;0;50	39697;8	71306;0;0;0;
$GPXUP;3221;09:32:28;0;50	39697;8	71306;0;0;0;
$GPXUP;3221;09:32:29;0;50	39697;8	71306;0;0;0;
$GPXUP;3221;09:32:30;0;50	39697;8	71306;0;0;0;
$GPXUP;3221;09:32:31;0;50	39697;8	71306;0;0;0;
$GPXUP;3221;09:32:32;0;50	39697;8	71306;0;0;0;
$GPXUP;3221;09:32:33;0;50	39697;8	71306;0;0;0;
$GPXUP;3221;09:32:34;0;50	39697;8	71306;0;0;0;
$GPXUP;3221;09:32:35;0;50	39697;8	71306;0;0;0;
$GPXUP;3221;09:32:36;0;50	39697;8	71306;0;0;0;
$GPXUP;3221;09:32:37;0;50	39697;8	71306;0;0;0;
$GPXUP;3221;09:32:38;0;50	39697;8	71306;0;0;0;
$GPXUP;3221;09:32:39;0;50	39697;8	71306;0;0;0;
$GPXUP;3221;09:32:40;0;50	39697;8	71306;0;0;0;
$GPXUP;3221;09:32:41;0;50	39697;8	71306;0;0;0;
$GPXUP;3221;09:32:42;0;50	39697;8	71306;0;0;0;
$GPXUP;3221;09:32:43;0;50	39697;8	71306;0;0;0;
$GPXUP;3221;09:32:44;0;50	39697;8	71306;0;0;0;
$GPXUP;3221;09:32:45;0;50	39697;8	71306;0;0;0;
$GPXUP;3221;09:32:46;0;50	39697;8	71306;0;0;0;
$GPXUP;3221;09:32:47;0;50	39697;8	71306;0;0;0;
$GPXUP;3221;09:32:48;0;50	39697;8	71306;0;0;0;
$GPXUP;3221;09:32:49;0;50	39697;8	71306;0;0;0;
$GPXUP;3221;09:32:50;0;50	39697;8	71306;0;0;0;
$GPXUP;3221;09:32:51;0;50	39697;8	71306;0;0;0;
$GPXUP;3221;09:32:52;0;50	39697;8	71306;0;0;0;
$GPXUP;3221;09:32:53;0;50	39697;8	71306;0;0;0;
$GPXUP;3221;09:32:54;0;50	39697;8	71306;0;0;0;
$GPXUP;3221;09:32:55;0;50	39697;8	71306;0;0;0;
$GPXUP;3221;09:32:56;0;50	39697;8	71306;0;0;0;
$GPXUP;3221;09:32:57;0;50	39697;8	71306;0;0;0;
$GPXUP;3221;09:32:58;0;50	39697;8	71306;0;0;0;
$GPXUP;3221;09:32:59;0;50	39697;8	71306;0;0;0;
$GPXUP;3221;09:33:00;0;50	39697;8	71306;0;0;0;
$GPXUP;3221;09:33:01;0;50	39697;8	71306;0;0;0;
$GPXUP;3221;09:33:02;0;50	39697;8	71306;0;0;0;
$GPXUP;3221;09:33:03;0;50	39697;8	71306;0;0;0;
$GPXUP;3221;09:33:04;0;50	39697;8	71306;0;0;0;
$GPXUP;3221;09:33:05;0;50	39697;8	71306;0;0;0;
$GPXUP;3221;09:33:06;0;50	39697;8	71306;0;0;0;
$GPXUP;3221;09:33:07;0;50	39697;8	71306;0;0;0;
$GPXUP;3221;09:33:08;0;50	39697;8	71306;0;0;0;
$GPXUP;3221;09:33:09;0;50	39697;8	71306;0;0;0;
$GPXUP;3221;09:33:10;0;50	39697;8	71306;0;0;0;
$GPXUP;3221;09:33:11;0;50	39697;8	71306;0;0;0;
$GPXUP;3221;09:33:12;0;50	39697;8	71306;0;0;0;
$GPXUP;3221;09:33:13;0;50	39697;8	71306;0;0;0;
$GPXUP;3221;09:33:14;0;50	39697;8	71306;0;0;0;
$GPXUP;3221;09:33:15;0;50	39697;8	71306;0;0;0;
$GPXUP;3221;09:33:16;0;50	39697;8	71306;0;0;0;
$GPXUP;3221;09:33:17;0;50	39697;8	71306;0;0;0;
$GPXUP;3221;09:33:18;0;50	39697;8	71306;0;0;0;
$GPXUP;3221;09:33:19;0;50	39697;8	71306;0;0;0;
$GPXUP;3221;09:33:20;0;50	39697;8	71306;0;0;0;
$GPXUP;3221;09:33:21;0;50	39697;8	71306;0;0;0;
$GPXUP;3221;09:33:22;0;50	39697;8	71306;0;0;0;
$GPXUP;3221;09:33:23;0;50	39697;8	71306;0;0;0;
$GPXUP;3221;09:33:24;0;50	39697;8	71306;0;0;0;
$GPXUP;3221;09:33:25;0;50	39697;8	71306;0;0;0;
$GPXUP;3221;09:33:26;0;50	39697;8	71306;0;0;0;
$GPXUP;3221;09:33:27;0;50	39697;8	71306;0;0;0;
$GPXUP;3221;09:33:28;0;50	39697;8	71306;0;0;0;
$GPXUP;3221;09:33:29;0;50	39697;8	71306;0;0;0;
$GPXUP;3221;09:33:30;0;50	39697;8	71306;0;0;0;
$GPXUP;3221;09:33:31;0;50	39697;8	71306;0;0;0;
$GPXUP;3221;09:33:32;0;50	39697;8	71306;0;0;0;
$GPXUP;3221;09:33:33;0;50	39697;8	71306;0;0;0;
$GPXUP;3221;09:33:34;0;50	39697;8	71306;0;0;0;
$GPXUP;3221;09:33:35;0;50	39697;8	71306;0;0;0;
$GPXUP;3221;09:33:36;0;50	39697;8	71306;0;0;0;
$GPXUP;3221;09:33:37;0;50	39697;8	71306;0;0;0;
$GPXUP;3221;09:33:38;0;50	39697;8	71306;0;0;0;
$GPXUP;3221;09:33:39;0;50	39697;8	71306;0;0;0;
$GPXUP;3221;09:33:40;0;50	39697;8	71306;0;0;0;
$GPXUP;3221;09:33:41;0;50	39697;8	71306;0;0;0;
$GPXUP;3221;09:33:42;0;50	39697;8	71306;0;0;0;
$GPXUP;3221;09:33:43;0;50	39697;8	71306;0;0;0;
$GPXUP;3221;09:33:44;0;50	39697;8	71306;0;0;0;
$GPXUP;3221;09:33:45;0;50	39697;8	71306;0;0;0;
$GPXUP;3221;09:33:46;0;50	39697;8	71306;0;0;0;
$GPXUP;3221;09:33:47;0;50	39697;8	71306;0;0;0;
$GPXUP;3221;09:33:48;0;50	39697;8	71306;0;0;0;
$GPXUP;3221;09:33:49;0;50	39697;8	71306;0;0;0;
$GPXUP;3221;09:33:50;0;50	39697;8	71306;0;0;0;
$GPXUP;3221;09:33:51;0;50	39697;8	71306;0;0;0;
$GPXUP;3221;09:33:52;0;50	39697;8	71306;0;0;0;
$GPXUP;3221;09:33:53;0;50	39697;8	71306;0;0;0;
$GPXUP;3221;09:33:54;0;50	39697;8	71306;0;0;0;
$GPXUP;3221;09:33:55;0;50	39697;8	71306;0;0;0;
$GPXUP;3221;09:33:56;0;50	39697;8	71306;0;0;0;
$GPXUP;3221;09:33:57;0;50	39697;8	71306;0;0;0;
$GPXUP;3221;09:33:58;0;50	39697;8	71306;0;0;0;
$GPXUP;3221;09:33:59;0;50	39697;8	71306;0;0;0;
$GPXUP;3221;09:34:00;0;50	39697;8	71306;0;0;0;
$GPXUP;3221;09:34:01;0;50	39697;8	71306;0;0;0;
$GPXUP;3221;09:34:02;0;50	39697;8	71306;0;0;0;
$GPXUP;3221;09:34:03;0;50	39697;8	71306;0;0;0;
$GPXUP;3221;09:34:04;0;50	39697;8	71306;0;0;0;
$GPXUP;3221;09:34:05;0;50	39697;8	71306;0;0;0;
$GPXUP;3221;09:34:06;0;50	39697;8	71306;0;0;0;
$GPXUP;3221;09:34:07;0;50	39697;8	71306;0;0;0;
$GPXUP;3221;09:34:08;0;50	39697;8	71306;0;0;0;
$GPXUP;3221;09:34:09;0;50	39697;8	71306;0;0;0;
$GPXUP;3221;09:34:10;0;50	39697;8	71306;0;0;0;
$GPXUP;3221;09:34:11;0;50	39697;8	71306;0;0;0;
$GPXUP;3221;09:34:12;0;50	39697;8	71306;0;0;0;
$GPXUP;3221;09:34:13;0;50	39697;8	71306;0;0;0;
$GPXUP;3221;09:34:14;0;50	39697;8	71306;0;0;0;
$GPXUP;3221;09:34:15;0;50	39697;8	71306;0;0;0;
$GPXUP;3221;09:34:16;0;50	39697;8	713;0;0;16;
$GPXUP;3221;09:34:17;0;50	39699;8	7129;0;0;34;
$GPXUP;3221;09:34:18;0;50	39701;8	71276;0;0;43;
$GPXUP;3221;09:34:19;0;50	39702;8	71258;0;0;45;
$GPXUP;3221;09:34:20;0;50	39704;8	7124;0;0;45;
$GPXUP;3221;09:34:21;0;50	39706;8	71222;0;0;47;
$GPXUP;3221;09:34:22;0;50	39706;8	71204;0;0;51;
$GPXUP;3221;09:34:23;0;50	39701;8	71184;0;0;55;
$GPXUP;3221;09:34:24;0;50	39693;8	71166;0;0;59;
$GPXUP;3221;09:34:25;0;50	39683;8	71148;0;0;59;
$GPXUP;3221;09:34:26;0;50	39678;8	7113;0;0;43;
$GPXUP;3221;09:34:27;0;50	3968;8	71113;0;0;44;
$GPXUP;3221;09:34:28;0;50	39688;8	71099;0;0;48;
$GPXUP;3221;09:34:29;0;50	39699;8	71092;0;0;48;
$GPXUP;3221;09:34:30;0;50	39711;8	71094;0;0;51;
$GPXUP;3221;09:34:31;0;50	39723;8	71102;0;0;51;
$GPXUP;3221;09:34:32;0;50	39732;8	71116;0;0;52;
$GPXUP;3221;09:34:33;0;50	3974;8	71133;0;0;54;
$GPXUP;3221;09:34:34;0;50	39744;8	71154;0;0;56;
$GPXUP;3221;09:34:35;0;50	39744;8	71178;0;0;61;
$GPXUP;3221;09:34:36;0;50	39738;8	71202;0;0;63;
$GPXUP;3221;09:34:37;0;50	39729;8	71222;0;0;62;
$GPXUP;3221;09:34:38;0;50	39716;8	71238;0;0;61;
$GPXUP;3221;09:34:39;0;50	39702;8	71248;0;0;59;
$GPXUP;3221;09:34:40;0;50	39687;8	71247;0;0;63;
$GPXUP;3221;09:34:41;0;50	39674;8	71238;0;0;55;
$GPXUP;3221;09:34:42;0;50	39665;8	71222;0;0;49;
$GPXUP;3221;09:34:43;0;50	39664;8	71199;0;0;42;
$GPXUP;3221;09:34:44;0;50	39666;8	71176;0;0;49;
$GPXUP;3221;09:34:45;0;50	39666;8	71154;0;0;52;
$GPXUP;3221;09:34:46;0;50	39664;8	71132;0;0;54;
$GPXUP;3221;09:34:47;0;50	39662;8	7111;0;0;55;
$GPXUP;3221;09:34:48;0;50	39659;8	71087;0;0;56;
$GPXUP;3221;09:34:49;0;50	39656;8	71066;0;0;54;
$GPXUP;3221;09:34:50;0;50	39654;8	71045;0;0;49;
$GPXUP;3221;09:34:51;0;50	39654;8	71026;0;0;48;
$GPXUP;3221;09:34:52;0;50	39653;8	71006;0;0;51;
$GPXUP;3221;09:34:53;0;50	3965;8	70985;0;0;57;
$GPXUP;3221;09:34:54;0;50	39647;8	70963;0;0;59;
$GPXUP;3221;09:34:55;0;50	39642;8	7094;0;0;60;
$GPXUP;3221;09:34:56;0;50	39637;8	70918;0;0;63;
$GPXUP;3221;09:34:57;0;50	3963;8	70894;0;0;64;
$GPXUP;3221;09:34:58;0;50	39624;8	70872;0;0;62;
$GPXUP;3221;09:34:59;0;50	39621;8	70849;0;0;57;
$GPXUP;3221;09:35:00;0;50	39621;8	70827;0;0;53;
$GPXUP;3221;09:35:01;0;50	39623;8	70806;0;0;54;
$GPXUP;3221;09:35:02;0;50	39622;8	70786;0;0;55;
$GPXUP;3221;09:35:03;0;50	3962;8	70765;0;0;53;
$GPXUP;3221;09:35:04;0;50	39614;8	70745;0;0;57;
$GPXUP;3221;09:35:05;0;50	39604;8	70728;0;0;61;
$GPXUP;3221;09:35:06;0;50	39592;8	70714;0;0;62;
$GPXUP;3221;09:35:07;0;50	3958;8	70699;0;0;61;
$GPXUP;3221;09:35:08;0;50	3957;8	70682;0;0;55;
$GPXUP;3221;09:35:09;0;50	39564;8	70661;0;0;57;
$GPXUP;3221;09:35:10;0;50	39559;8	70638;0;0;61;
$GPXUP;3221;09:35:11;0;50	39552;8	70614;0;0;67;
$GPXUP;3221;09:35:12;0;50	39544;8	7059;0;0;69;
$GPXUP;3221;09:35:13;0;50	39536;8	70568;0;0;67;
$GPXUP;3221;09:35:14;0;50	39526;8	70546;0;0;67;
$GPXUP;3221;09:35:15;0;50	39514;8	70526;0;0;69;
$GPXUP;3221;09:35:16;0;50	39504;8	70504;0;0;66;
$GPXUP;3221;09:35:17;0;50	39497;8	70482;0;0;64;
$GPXUP;3221;09:35:18;0;50	3949;8	70459;0;0;64;
$GPXUP;3221;09:35:19;0;50	39484;8	70435;0;0;65;
$GPXUP;3221;09:35:20;0;50	39479;8	70411;0;0;64;
$GPXUP;3221;09:35:21;0;50	39476;8	70386;0;0;64;
$GPXUP;3221;09:35:22;0;50	39473;8	70363;0;0;58;
$GPXUP;3221;09:35:23;0;50	39474;8	70342;0;0;51;
$GPXUP;3221;09:35:24;0;50	39477;8	70324;0;0;45;
$GPXUP;3221;09:35:25;0;50	39484;8	7031;0;0;45;
$GPXUP;3221;09:35:26;0;50	39494;8	70301;0;0;46;
$GPXUP;3221;09:35:27;0;50	39505;8	70293;0;0;46;
$GPXUP;3221;09:35:28;0;50	39514;8	70282;0;0;44;
$GPXUP;3221;09:35:29;0;50	39519;8	70267;0;0;46;
$GPXUP;3221;09:35:30;0;50	39518;8	7025;0;0;50;
$GPXUP;3221;09:35:31;0;50	39512;8	70232;0;0;54;
$GPXUP;3221;09:35:32;0;50	39504;8	70215;0;0;55;
$GPXUP;3221;09:35:33;0;50	39496;8	70197;0;0;56;
$GPXUP;3221;09:35:34;0;50	39488;8	70178;0;0;59;
$GPXUP;3221;09:35:35;0;50	39478;8	7016;0;0;65;
$GPXUP;3221;09:35:36;0;50	39465;8	70144;0;0;67;
$GPXUP;3221;09:35:37;0;50	3945;8	70132;0;0;69;
$GPXUP;3221;09:35:38;0;50	39433;8	70122;0;0;71;
$GPXUP;3221;09:35:39;0;50	39416;8	70116;0;0;73;
$GPXUP;3221;09:35:40;0;50	39398;8	70116;0;0;71;
$GPXUP;3221;09:35:41;0;50	3938;8	70126;0;0;73;
$GPXUP;3221;09:35:42;0;50	39363;8	70143;0;0;77;
$GPXUP;3221;09:35:43;0;50	39347;8	70161;0;0;78;
$GPXUP;3221;09:35:44;0;50	39332;8	70178;0;0;71;
$GPXUP;3221;09:35:45;0;50	39318;8	70194;0;0;65;
$GPXUP;3221;09:35:46;0;50	39308;8	70214;0;0;68;
$GPXUP;3221;09:35:47;0;50	39298;8	70236;0;0;63;
$GPXUP;3221;09:35:48;0;50	39288;8	70253;0;0;63;
$GPXUP;3221;09:35:49;0;50	39274;8	7026;0;0;56;
$GPXUP;3221;09:35:50;0;50	3926;8	70254;0;0;57;
$GPXUP;3221;09:35:51;0;50	39248;8	70238;0;0;64;
$GPXUP;3221;09:35:52;0;50	39235;8	70218;0;0;71;
$GPXUP;3221;09:35:53;0;50	39221;8	70198;0;0;75;
$GPXUP;3221;09:35:54;0;50	39205;8	70181;0;0;76;
$GPXUP;3221;09:35:55;0;50	39188;8	70169;0;0;72;
$GPXUP;3221;09:35:56;0;50	3917;8	70168;0;0;66;
$GPXUP;3221;09:35:57;0;50	39152;8	7018;0;0;73;
$GPXUP;3221;09:35:58;0;50	39134;8	70198;0;0;75;
$GPXUP;3221;09:35:59;0;50	39118;8	70213;0;0;72;
$GPXUP;3221;09:36:00;0;50	39101;8	70222;0;0;70;
$GPXUP;3221;09:36:01;0;50	39084;8	70219;0;0;68;
$GPXUP;3221;09:36:02;0;50	3907;8	70206;0;0;67;
$GPXUP;3221;09:36:03;0;50	39058;8	70186;0;0;68;
$GPXUP;3221;09:36:04;0;50	39049;8	70165;0;0;65;
$GPXUP;3221;09:36:05;0;50	39042;8	70142;0;0;60;
$GPXUP;3221;09:36:06;0;50	39038;8	7012;0;0;56;
$GPXUP;3221;09:36:07;0;50	39037;8	70099;0;0;54;
$GPXUP;3221;09:36:08;0;50	39039;8	70078;0;0;54;
$GPXUP;3221;09:36:09;0;50	39046;8	70059;0;0;56;
$GPXUP;3221;09:36:10;0;50	39057;8	70045;0;0;57;
$GPXUP;3221;09:36:11;0;50	39071;8	70037;0;0;57;
$GPXUP;3221;09:36:12;0;50	39085;8	70031;0;0;58;
$GPXUP;3221;09:36:13;0;50	39099;8	70024;0;0;57;
$GPXUP;3221;09:36:14;0;50	39113;8	70017;0;0;56;
$GPXUP;3221;09:36:15;0;50	39127;8	70012;0;0;58;
$GPXUP;3221;09:36:16;0;50	39142;8	70008;0;0;60;
$GPXUP;3221;09:36:17;0;50	39157;8	70004;0;0;61;
$GPXUP;3221;09:36:18;0;50	39172;8	70009;0;0;63;
$GPXUP;3221;09:36:19;0;50	39184;8	70026;0;0;67;
$GPXUP;3221;09:36:20;0;50	39192;8	7005;0;0;70;
$GPXUP;3221;09:36:21;0;50	39192;8	70078;0;0;73;
$GPXUP;3221;09:36:22;0;50	39186;8	70106;0;0;75;
$GPXUP;3221;09:36:23;0;50	39174;8	70128;0;0;71;
$GPXUP;3221;09:36:24;0;50	39159;8	70144;0;0;71;
$GPXUP;3221;09:36:25;0;50	39144;8	70158;0;0;68;
$GPXUP;3221;09:36:26;0;50	39131;8	70176;0;0;69;
$GPXUP;3221;09:36:27;0;50	39119;8	70194;0;0;67;
$GPXUP;3221;09:36:28;0;50	39105;8	70209;0;0;67;
$GPXUP;3221;09:36:29;0;50	39089;8	7022;0;0;67;
$GPXUP;3221;09:36:30;0;50	39074;8	70229;0;0;63;
$GPXUP;3221;09:36:31;0;50	39058;8	70232;0;0;61;
$GPXUP;3221;09:36:32;0;50	39043;8	7023;0;0;62;
$GPXUP;3221;09:36:33;0;50	39026;8	7023;0;0;64;
$GPXUP;3221;09:36:34;0;50	3901;8	7023;0;0;63;
$GPXUP;3221;09:36:35;0;50	38995;8	70226;0;0;60;
$GPXUP;3221;09:36:36;0;50	38981;8	7022;0;0;60;
$GPXUP;3221;09:36:37;0;50	38965;8	70219;0;0;63;
$GPXUP;3221;09:36:38;0;50	38949;8	70227;0;0;69;
$GPXUP;3221;09:36:39;0;50	38934;8	7024;0;0;72;
$GPXUP;3221;09:36:40;0;50	38919;8	70257;0;0;73;
$GPXUP;3221;09:36:41;0;50	38905;8	70276;0;0;73;
$GPXUP;3221;09:36:42;0;50	38894;8	70298;0;0;70;
$GPXUP;3221;09:36:43;0;50	38886;8	70322;0;0;69;
$GPXUP;3221;09:36:44;0;50	38882;8	70349;0;0;69;
$GPXUP;3221;09:36:45;0;50	38877;8	70375;0;0;69;
$GPXUP;3221;09:36:46;0;50	38869;8	70399;0;0;70;
$GPXUP;3221;09:36:47;0;50	38857;8	70421;0;0;74;
$GPXUP;3221;09:36:48;0;50	38844;8	70443;0;0;77;
$GPXUP;3221;09:36:49;0;50	3883;8	70465;0;0;78;
$GPXUP;3221;09:36:50;0;50	38818;8	70488;0;0;76;
$GPXUP;3221;09:36:51;0;50	38808;8	70513;0;0;75;
$GPXUP;3221;09:36:52;0;50	38799;8	70539;0;0;74;
$GPXUP;3221;09:36:53;0;50	38789;8	70564;0;0;74;
$GPXUP;3221;09:36:54;0;50	38775;8	70584;0;0;76;
$GPXUP;3221;09:36:55;0;50	38758;8	70597;0;0;77;
$GPXUP;3221;09:36:56;0;50	38739;8	70605;0;0;77;
$GPXUP;3221;09:36:57;0;50	3872;8	70606;0;0;73;
$GPXUP;3221;09:36:58;0;50	38703;8	70598;0;0;68;
$GPXUP;3221;09:36:59;0;50	38689;8	70582;0;0;64;
$GPXUP;3221;09:37:00;0;50	3868;8	70563;0;0;60;
$GPXUP;3221;09:37:01;0;50	38673;8	70541;0;0;60;
$GPXUP;3221;09:37:02;0;50	38669;8	70517;0;0;61;
$GPXUP;3221;09:37:03;0;50	38666;8	70493;0;0;62;
$GPXUP;3221;09:37:04;0;50	3866;8	7047;0;0;62;
$GPXUP;3221;09:37:05;0;50	3865;8	7045;0;0;66;
$GPXUP;3221;09:37:06;0;50	38637;8	70434;0;0;64;
$GPXUP;3221;09:37:07;0;50	38622;8	70424;0;0;63;
$GPXUP;3221;09:37:08;0;50	38605;8	70426;0;0;63;
$GPXUP;3221;09:37:09;0;50	38586;8	70441;0;0;72;
$GPXUP;3221;09:37:10;0;50	38568;8	70458;0;0;75;
$GPXUP;3221;09:37:11;0;50	38551;8	70474;0;0;75;
$GPXUP;3221;09:37:12;0;50	38533;8	70486;0;0;76;
$GPXUP;3221;09:37:13;0;50	38514;8	70495;0;0;74;
$GPXUP;3221;09:37:14;0;50	38496;8	70497;0;0;73;
$GPXUP;3221;09:37:15;0;50	38478;8	70492;0;0;73;
$GPXUP;3221;09:37:16;0;50	38462;8	70482;0;0;70;
$GPXUP;3221;09:37:17;0;50	38447;8	70467;0;0;68;
$GPXUP;3221;09:37:18;0;50	38432;8	70453;0;0;66;
$GPXUP;3221;09:37:19;0;50	38418;8	70443;0;0;64;
$GPXUP;3221;09:37:20;0;50	38402;8	70436;0;0;63;
$GPXUP;3221;09:37:21;0;50	38387;8	7043;0;0;63;
$GPXUP;3221;09:37:22;0;50	38371;8	70424;0;0;64;
$GPXUP;3221;09:37:23;0;50	38357;8	70412;0;0;65;
$GPXUP;3221;09:37:24;0;50	38342;8	704;0;0;67;
$GPXUP;3221;09:37:25;0;50	38327;8	7039;0;0;65;
$GPXUP;3221;09:37:26;0;50	38311;8	70387;0;0;61;
$GPXUP;3221;09:37:27;0;50	38294;8	7039;0;0;64;
$GPXUP;3221;09:37:28;0;50	38278;8	70393;0;0;68;
$GPXUP;3221;09:37:29;0;50	3826;8	70393;0;0;69;
$GPXUP;3221;09:37:30;0;50	38243;8	70389;0;0;68;
$GPXUP;3221;09:37:31;0;50	38227;8	70382;0;0;67;
$GPXUP;3221;09:37:32;0;50	38212;8	70372;0;0;66;
$GPXUP;3221;09:37:33;0;50	38197;8	7036;0;0;64;
$GPXUP;3221;09:37:34;0;50	38184;8	70347;0;0;64;
$GPXUP;3221;09:37:35;0;50	38172;8	7033;0;0;66;
$GPXUP;3221;09:37:36;0;50	38162;8	70309;0;0;67;
$GPXUP;3221;09:37:37;0;50	38154;8	70286;0;0;66;
$GPXUP;3221;09:37:38;0;50	38146;8	70263;0;0;65;
$GPXUP;3221;09:37:39;0;50	38136;8	70243;0;0;66;
$GPXUP;3221;09:37:40;0;50	38123;8	70226;0;0;67;
$GPXUP;3221;09:37:41;0;50	38108;8	70215;0;0;69;
$GPXUP;3221;09:37:42;0;50	38089;8	7021;0;0;73;
$GPXUP;3221;09:37:43;0;50	3807;8	7021;0;0;74;
$GPXUP;3221;09:37:44;0;50	38051;8	70211;0;0;74;
$GPXUP;3221;09:37:45;0;50	38032;8	70211;0;0;74;
$GPXUP;3221;09:37:46;0;50	38014;8	70208;0;0;73;
$GPXUP;3221;09:37:47;0;50	37996;8	702;0;0;72;
$GPXUP;3221;09:37:48;0;50	3798;8	70188;0;0;71;
$GPXUP;3221;09:37:49;0;50	37965;8	70171;0;0;72;
$GPXUP;3221;09:37:50;0;50	37949;8	70156;0;0;76;
$GPXUP;3221;09:37:51;0;50	37933;8	70141;0;0;77;
$GPXUP;3221;09:37:52;0;50	37917;8	70124;0;0;78;
$GPXUP;3221;09:37:53;0;50	37902;8	70105;0;0;77;
$GPXUP;3221;09:37:54;0;50	37886;8	70089;0;0;74;
$GPXUP;3221;09:37:55;0;50	37871;8	70072;0;0;73;
$GPXUP;3221;09:37:56;0;50	37858;8	70052;0;0;70;
$GPXUP;3221;09:37:57;0;50	37846;8	70034;0;0;70;
$GPXUP;3221;09:37:58;0;50	37831;8	7002;0;0;68;
$GPXUP;3221;09:37:59;0;50	37816;8	7001;0;0;66;
$GPXUP;3221;09:38:00;0;50	378;8	70001;0;0;65;
$GPXUP;3221;09:38:01;0;50	37785;8	69992;0;0;66;
$GPXUP;3221;09:38:02;0;50	3777;8	69982;0;0;66;
$GPXUP;3221;09:38:03;0;50	37756;8	69968;0;0;66;
$GPXUP;3221;09:38:04;0;50	37742;8	69953;0;0;67;
$GPXUP;3221;09:38:05;0;50	37727;8	69941;0;0;67;
$GPXUP;3221;09:38:06;0;50	37712;8	6993;0;0;69;
$GPXUP;3221;09:38:07;0;50	37697;8	69916;0;0;68;
$GPXUP;3221;09:38:08;0;50	37684;8	69898;0;0;71;
$GPXUP;3221;09:38:09;0;50	37669;8	69881;0;0;74;
$GPXUP;3221;09:38:10;0;50	37652;8	69866;0;0;79;
$GPXUP;3221;09:38:11;0;50	37634;8	69853;0;0;78;
$GPXUP;3221;09:38:12;0;50	37616;8	69843;0;0;76;
$GPXUP;3221;09:38:13;0;50	37598;8	69834;0;0;73;
$GPXUP;3221;09:38:14;0;50	37581;8	69823;0;0;73;
$GPXUP;3221;09:38:15;0;50	37564;8	69814;0;0;75;
$GPXUP;3221;09:38:16;0;50	37546;8	69806;0;0;75;
$GPXUP;3221;09:38:17;0;50	37529;8	69796;0;0;71;
$GPXUP;3221;09:38:18;0;50	37516;8	69779;0;0;69;
$GPXUP;3221;09:38:19;0;50	37505;8	69757;0;0;69;
$GPXUP;3221;09:38:20;0;50	37496;8	69734;0;0;72;
$GPXUP;3221;09:38:21;0;50	37484;8	69713;0;0;73;
$GPXUP;3221;09:38:22;0;50	3747;8	69695;0;0;69;
$GPXUP;3221;09:38:23;0;50	37457;8	69679;0;0;66;
$GPXUP;3221;09:38:24;0;50	37442;8	69667;0;0;64;
$GPXUP;3221;09:38:25;0;50	37427;8	69661;0;0;66;
$GPXUP;3221;09:38:26;0;50	37412;8	69652;0;0;64;
$GPXUP;3221;09:38:27;0;50	37399;8	69636;0;0;65;
$GPXUP;3221;09:38:28;0;50	37388;8	69618;0;0;66;
$GPXUP;3221;09:38:29;0;50	37375;8	69601;0;0;66;
$GPXUP;3221;09:38:30;0;50	37361;8	6959;0;0;62;
$GPXUP;3221;09:38:31;0;50	37344;8	69593;0;0;61;
$GPXUP;3221;09:38:32;0;50	37325;8	69611;0;0;72;
$GPXUP;3221;09:38:33;0;50	3731;8	69635;0;0;73;
$GPXUP;3221;09:38:34;0;50	37302;8	69664;0;0;73;
$GPXUP;3221;09:38:35;0;50	373;8	69694;0;0;75;
$GPXUP;3221;09:38:36;0;50	37306;8	69722;0;0;72;
$GPXUP;3221;09:38:37;0;50	37321;8	69741;0;0;71;
$GPXUP;3221;09:38:38;0;50	37338;8	69743;0;0;69;
$GPXUP;3221;09:38:39;0;50	37354;8	69728;0;0;70;
$GPXUP;3221;09:38:40;0;50	37363;8	69705;0;0;71;
$GPXUP;3221;09:38:41;0;50	37366;8	69677;0;0;71;
$GPXUP;3221;09:38:42;0;50	37363;8	69649;0;0;71;
$GPXUP;3221;09:38:43;0;50	37357;8	69622;0;0;71;
$GPXUP;3221;09:38:44;0;50	3735;8	69596;0;0;70;
$GPXUP;3221;09:38:45;0;50	37345;8	6957;0;0;68;
$GPXUP;3221;09:38:46;0;50	3734;8	69543;0;0;74;
$GPXUP;3221;09:38:47;0;50	37332;8	69516;0;0;81;
$GPXUP;3221;09:38:48;0;50	37318;8	69494;0;0;79;
$GPXUP;3221;09:38:49;0;50	373;8	69484;0;0;68;
$GPXUP;3221;09:38:50;0;50	37279;8	69489;0;0;69;
$GPXUP;3221;09:38:51;0;50	3726;8	69506;0;0;74;
$GPXUP;3221;09:38:52;0;50	37244;8	6953;0;0;79;
$GPXUP;3221;09:38:53;0;50	37235;8	69559;0;0;80;
$GPXUP;3221;09:38:54;0;50	37239;8	69588;0;0;71;
$GPXUP;3221;09:38:55;0;50	37254;8	69612;0;0;68;
$GPXUP;3221;09:38:56;0;50	37274;8	69626;0;0;71;
$GPXUP;3221;09:38:57;0;50	37293;8	6963;0;0;68;
$GPXUP;3221;09:38:58;0;50	3731;8	69624;0;0;65;
$GPXUP;3221;09:38:59;0;50	37322;8	69607;0;0;65;
$GPXUP;3221;09:39:00;0;50	37328;8	69583;0;0;65;
$GPXUP;3221;09:39:01;0;50	37324;8	69558;0;0;66;
$GPXUP;3221;09:39:02;0;50	37312;8	69539;0;0;68;
$GPXUP;3221;09:39:03;0;50	37296;8	69529;0;0;69;
$GPXUP;3221;09:39:04;0;50	37278;8	69529;0;0;71;
$GPXUP;3221;09:39:05;0;50	3726;8	69535;0;0;72;
$GPXUP;3221;09:39:06;0;50	37242;8	69544;0;0;72;
$GPXUP;3221;09:39:07;0;50	37226;8	69558;0;0;72;
$GPXUP;3221;09:39:08;0;50	37214;8	6958;0;0;79;
$GPXUP;3221;09:39:09;0;50	37217;8	69605;0;0;64;
$GPXUP;3221;09:39:10;0;50	37222;8	69621;0;0;24;
$GPXUP;3221;09:39:11;0;50	37224;8	69623;0;0;6;
$GPXUP;3221;09:39:12;0;50	37224;8	69619;0;0;7;
$GPXUP;3221;09:39:13;0;50	37226;8	69616;0;0;1;
$GPXUP;3221;09:39:14;0;50	37226;8	69616;0;0;0;
$GPXUP;3221;09:39:15;0;50	37226;8	69615;0;0;0;
$GPXUP;3221;09:39:16;0;50	37226;8	69615;0;0;0;
$GPXUP;3221;09:39:17;0;50	37226;8	69615;0;0;0;
$GPXUP;3221;09:39:18;0;50	37226;8	69615;0;0;0;
$GPXUP;3221;09:39:19;0;50	37226;8	69615;0;0;0;
$GPXUP;3221;09:39:20;0;50	37226;8	69615;0;0;0;
$GPXUP;3221;09:39:21;0;50	37226;8	69615;0;0;0;
$GPXUP;3221;09:39:22;0;50	37226;8	69615;0;0;0;
$GPXUP;3221;09:39:23;0;50	37226;8	69615;0;0;0;
$GPXUP;3221;09:39:24;0;50	37226;8	69615;0;0;0;
$GPXUP;3221;09:39:25;0;50	37226;8	69615;0;0;0;
$GPXUP;3221;09:39:26;0;50	37226;8	69615;0;0;0;
$GPXUP;3221;09:39:27;0;50	37226;8	69615;0;0;0;
$GPXUP;3221;09:39:28;0;50	37232;8	69605;0;0;0;
$GPXUP;3221;09:39:29;0;50	37232;8	69604;0;0;0;
$GPXUP;3221;09:39:30;0;50	37232;8	69604;0;0;0;
$GPXUP;3221;09:39:31;0;50	37232;8	69604;0;0;0;
$GPXUP;3221;09:39:32;0;50	37232;8	69604;0;0;0;
$GPXUP;3221;09:39:33;0;50	37232;8	69604;0;0;0;
$GPXUP;3221;09:39:34;0;50	37232;8	69604;0;0;0;
$GPXUP;3221;09:39:35;0;50	37232;8	69604;0;0;0;
$GPXUP;3221;09:39:36;0;50	37232;8	69604;0;0;0;
$GPXUP;3221;09:39:37;0;50	37232;8	69604;0;0;0;
$GPXUP;3221;09:39:38;0;50	37232;8	69604;0;0;0;
$GPXUP;3221;09:39:39;0;50	37232;8	69604;0;0;0;
$GPXUP;3221;09:39:40;0;50	37232;8	69604;0;0;0;
$GPXUP;3221;09:39:41;0;50	37232;8	69604;0;0;0;
$GPXUP;3221;09:39:42;0;50	37232;8	69604;0;0;0;
$GPXUP;3221;09:39:43;0;50	37232;8	69604;0;0;0;
$GPXUP;3221;09:39:44;0;50	37232;8	69604;0;0;0;
$GPXUP;3221;09:39:45;0;50	37232;8	69604;0;0;0;
$GPXUP;3221;09:39:46;0;50	37232;8	69604;0;0;0;
$GPXUP;3221;09:39:47;0;50	37232;8	69604;0;0;0;
$GPXUP;3221;09:39:48;0;50	37232;8	69604;0;0;0;
$GPXUP;3221;09:39:49;0;50	37232;8	69604;0;0;0;
$GPXUP;3221;09:39:50;0;50	37232;8	69604;0;0;0;
$GPXUP;3221;09:39:51;0;50	37232;8	69604;0;0;0;
$GPXUP;3221;09:39:52;0;50	37232;8	69604;0;0;0;
$GPXUP;3221;09:39:53;0;50	37232;8	69604;0;0;0;
$GPXUP;3221;09:39:54;0;50	37232;8	69604;0;0;0;
$GPXUP;3221;09:39:55;0;50	37232;8	69604;0;0;0;
$GPXUP;3221;09:39:56;0;50	37232;8	69604;0;0;0;
$GPXUP;3221;09:39:57;0;50	37232;8	69604;0;0;0;
$GPXUP;3221;09:39:58;0;50	37232;8	69604;0;0;0;
$GPXUP;3221;09:39:59;0;50	37232;8	69604;0;0;0;
$GPXUP;3221;09:40:00;0;50	37232;8	69604;0;0;0;
$GPXUP;3221;09:40:01;0;50	37232;8	69604;0;0;0;
$GPXUP;3221;09:40:02;0;50	37232;8	69604;0;0;0;
$GPXUP;3221;09:40:03;0;50	37232;8	69604;0;0;0;
$GPXUP;3221;09:40:04;0;50	37232;8	69604;0;0;0;
$GPXUP;3221;09:40:05;0;50	37232;8	69604;0;0;0;
$GPXUP;3221;09:40:06;0;50	37232;8	69604;0;0;0;
$GPXUP;3221;09:40:07;0;50	37232;8	69604;0;0;0;
$GPXUP;3221;09:40:08;0;50	37232;8	69604;0;0;0;
$GPXUP;3221;09:40:09;0;50	37232;8	69604;0;0;0;
$GPXUP;3221;09:40:10;0;50	37232;8	69604;0;0;0;
$GPXUP;3221;09:40:11;0;50	37232;8	69604;0;0;0;
$GPXUP;3221;09:40:12;0;50	37232;8	69604;0;0;0;
$GPXUP;3221;09:40:13;0;50	37232;8	69604;0;0;0;
$GPXUP;3221;09:40:14;0;50	37232;8	69604;0;0;0;
$GPXUP;3221;09:40:15;0;50	37232;8	69604;0;0;0;
$GPXUP;3221;09:40:16;0;50	37232;8	69604;0;0;0;
$GPXUP;3221;09:40:17;0;50	37232;8	69604;0;0;0;
$GPXUP;3221;09:40:18;0;50	37232;8	69604;0;0;0;
$GPXUP;3221;09:40:19;0;50	37232;8	69604;0;0;0;
$GPXUP;3221;09:40:20;0;50	37232;8	69604;0;0;0;
$GPXUP;3221;09:40:21;0;50	37232;8	69604;0;0;0;
$GPXUP;3221;09:40:22;0;50	37232;8	69604;0;0;0;
$GPXUP;3221;09:40:23;0;50	37232;8	69604;0;0;0;
$GPXUP;3221;09:40:24;0;50	37232;8	69604;0;0;0;
$GPXUP;3221;09:40:25;0;50	37232;8	69604;0;0;0;
$GPXUP;3221;09:40:26;0;50	37232;8	69604;0;0;0;
$GPXUP;3221;09:40:27;0;50	37232;8	69604;0;0;0;
$GPXUP;3221;09:40:28;0;50	37232;8	69604;0;0;0;
$GPXUP;3221;09:40:29;0;50	37232;8	69604;0;0;0;
$GPXUP;3221;09:40:30;0;50	37232;8	69604;0;0;0;
$GPXUP;3221;09:40:31;0;50	37232;8	69604;0;0;0;
$GPXUP;3221;09:40:32;0;50	37232;8	69604;0;0;0;
$GPXUP;3221;09:40:33;0;50	37232;8	69604;0;0;0;
$GPXUP;3221;09:40:34;0;50	37232;8	69604;0;0;0;
$GPXUP;3221;09:40:35;0;50	37232;8	69604;0;0;0;
$GPXUP;3221;09:40:36;0;50	37232;8	69604;0;0;0;
$GPXUP;3221;09:40:37;0;50	37232;8	69604;0;0;0;
$GPXUP;3221;09:40:38;0;50	37232;8	69604;0;0;0;
$GPXUP;3221;09:40:39;0;50	37232;8	69604;0;0;0;
$GPXUP;3221;09:40:40;0;50	37232;8	69604;0;0;0;
$GPXUP;3221;09:40:41;0;50	37232;8	69604;0;0;0;
$GPXUP;3221;09:40:42;0;50	37232;8	69604;0;0;0;
$GPXUP;3221;09:40:43;0;50	37232;8	69604;0;0;0;
$GPXUP;3221;09:40:44;0;50	37232;8	69604;0;0;0;
$GPXUP;3221;09:40:45;0;50	37232;8	69604;0;0;0;
$GPXUP;3221;09:40:46;0;50	37232;8	69604;0;0;0;
$GPXUP;3221;09:40:47;0;50	37232;8	69604;0;0;0;
$GPXUP;3221;09:40:48;0;50	37232;8	69604;0;0;0;
$GPXUP;3221;09:40:49;0;50	37232;8	69604;0;0;0;
$GPXUP;3221;09:40:50;0;50	37232;8	69604;0;0;0;
$GPXUP;3221;09:40:51;0;50	37232;8	69604;0;0;0;
$GPXUP;3221;09:40:52;0;50	37232;8	69604;0;0;0;
$GPXUP;3221;09:40:53;0;50	37232;8	69604;0;0;0;
$GPXUP;3221;09:40:54;0;50	37232;8	69604;0;0;0;
$GPXUP;3221;09:40:55;0;50	37232;8	69604;0;0;0;
$GPXUP;3221;09:40:56;0;50	37232;8	69604;0;0;0;
$GPXUP;3221;09:40:57;0;50	37232;8	69604;0;0;0;
$GPXUP;3221;09:40:58;0;50	37232;8	69604;0;0;0;
$GPXUP;3221;09:40:59;0;50	37232;8	69604;0;0;0;
$GPXUP;3221;09:41:00;0;50	37232;8	69604;0;0;0;
$GPXUP;3221;09:41:01;0;50	37232;8	69604;0;0;0;
$GPXUP;3221;09:41:02;0;50	37232;8	69604;0;0;0;
$GPXUP;3221;09:41:03;0;50	37232;8	69604;0;0;0;
$GPXUP;3221;09:41:04;0;50	37232;8	69604;0;0;0;
$GPXUP;3221;09:41:05;0;50	37232;8	69604;0;0;0;
$GPXUP;3221;09:41:06;0;50	37232;8	69604;0;0;0;
$GPXUP;3221;09:41:07;0;50	37232;8	69604;0;0;0;
$GPXUP;3221;09:41:08;0;50	37232;8	69604;0;0;0;
$GPXUP;3221;09:41:09;0;50	37232;8	69604;0;0;0;
$GPXUP;3221;09:41:10;0;50	37232;8	69604;0;0;0;
$GPXUP;3221;09:41:11;0;50	37232;8	69604;0;0;0;
$GPXUP;3221;09:41:12;0;50	37232;8	69604;0;0;0;
$GPXUP;3221;09:41:13;0;50	37232;8	69604;0;0;0;
$GPXUP;3221;09:41:14;0;50	37232;8	69604;0;0;0;
$GPXUP;3221;09:41:15;0;50	37232;8	69604;0;0;0;
$GPXUP;3221;09:41:16;0;50	37232;8	69604;0;0;0;
$GPXUP;3221;09:41:17;0;50	37232;8	69604;0;0;0;
$GPXUP;3221;09:41:18;0;50	37232;8	69604;0;0;0;
$GPXUP;3221;09:41:19;0;50	37232;8	69604;0;0;0;
$GPXUP;3221;09:41:20;0;50	37232;8	69604;0;0;0;
$GPXUP;3221;09:41:21;0;50	37232;8	69604;0;0;0;
$GPXUP;3221;09:41:22;0;50	37232;8	69604;0;0;0;
$GPXUP;3221;09:41:23;0;50	37232;8	69604;0;0;0;
$GPXUP;3221;09:41:24;0;50	37232;8	69604;0;0;0;
$GPXUP;3221;09:41:25;0;50	37232;8	69604;0;0;0;
$GPXUP;3221;09:41:26;0;50	37232;8	69604;0;0;0;
$GPXUP;3221;09:41:27;0;50	37232;8	69604;0;0;0;
$GPXUP;3221;09:41:28;0;50	37232;8	69604;0;0;0;
$GPXUP;3221;09:41:29;0;50	37232;8	69604;0;0;0;
$GPXUP;3221;09:41:30;0;50	37232;8	69604;0;0;0;
$GPXUP;3221;09:41:31;0;50	37232;8	69604;0;0;0;
$GPXUP;3221;09:41:32;0;50	37232;8	69604;0;0;0;
$GPXUP;3221;09:41:33;0;50	37232;8	69604;0;0;0;
$GPXUP;3221;09:41:34;0;50	37232;8	69604;0;0;0;
$GPXUP;3221;09:41:35;0;50	37232;8	69604;0;0;0;
$GPXUP;3221;09:41:36;0;50	37232;8	69604;0;0;0;
$GPXUP;3221;09:41:37;0;50	37232;8	69604;0;0;0;
$GPXUP;3221;09:41:38;0;50	37232;8	69604;0;0;0;
$GPXUP;3221;09:41:39;0;50	37232;8	69604;0;0;0;
$GPXUP;3221;09:41:40;0;50	37232;8	69604;0;0;0;
$GPXUP;3221;09:41:41;0;50	37232;8	69604;0;0;0;
$GPXUP;3221;09:41:42;0;50	37232;8	69604;0;0;0;
[truncated: 18,012 more rows]
