# Supplementary material for: Pigeon Navigation: Different Routes Lead to Frankfurt
Source: PLoS One. 2014 Nov 12;9(11):e112439. doi: 10.1371/journal.pone.0112439 (PMC4229201; doi:10.1371/journal.pone.0112439)
Supplement: File S4 — Files containing the original track data and a ‘Read me’ explaining the data format. (ZIP) [file pone.0112439.s004.zip › N-SF/080616xup07_366.log]

$GPXUP;3221;08:59:03;0;50	39782;8	72326;0;0;0;
$GPXUP;3221;08:59:04;0;50	3978;8	72326;0;0;3;
$GPXUP;3221;08:59:05;0;50	39779;8	72326;0;0;6;
$GPXUP;3221;08:59:06;0;50	39778;8	72327;0;0;7;
$GPXUP;3221;08:59:07;0;50	39778;8	72329;0;0;4;
$GPXUP;3221;08:59:08;0;50	39785;8	72334;0;0;19;
$GPXUP;3221;08:59:09;0;50	39796;8	72339;0;0;35;
$GPXUP;3221;08:59:10;0;50	3981;8	72342;0;0;44;
$GPXUP;3221;08:59:11;0;50	39822;8	72343;0;0;45;
$GPXUP;3221;08:59:12;0;50	39834;8	72341;0;0;46;
$GPXUP;3221;08:59:13;0;50	39846;8	72338;0;0;46;
$GPXUP;3221;08:59:14;0;50	39858;8	72338;0;0;49;
$GPXUP;3221;08:59:15;0;50	39868;8	72346;0;0;42;
$GPXUP;3221;08:59:16;0;50	39872;8	72365;0;0;39;
$GPXUP;3221;08:59:17;0;50	39869;8	72392;0;0;53;
$GPXUP;3221;08:59:18;0;50	39863;8	72417;0;0;56;
$GPXUP;3221;08:59:19;0;50	3986;8	7244;0;0;56;
$GPXUP;3221;08:59:20;0;50	3986;8	72463;0;0;55;
$GPXUP;3221;08:59:21;0;50	39864;8	72485;0;0;58;
$GPXUP;3221;08:59:22;0;50	39872;8	72506;0;0;59;
$GPXUP;3221;08:59:23;0;50	39882;8	72523;0;0;57;
$GPXUP;3221;08:59:24;0;50	39895;8	72533;0;0;56;
$GPXUP;3221;08:59:25;0;50	39908;8	7254;0;0;54;
$GPXUP;3221;08:59:26;0;50	3992;8	72551;0;0;56;
$GPXUP;3221;08:59:27;0;50	39932;8	72563;0;0;56;
$GPXUP;3221;08:59:28;0;50	39945;8	72572;0;0;54;
$GPXUP;3221;08:59:29;0;50	39958;8	72575;0;0;53;
$GPXUP;3221;08:59:30;0;50	39972;8	72574;0;0;51;
$GPXUP;3221;08:59:31;0;50	39984;8	72576;0;0;49;
$GPXUP;3221;08:59:32;0;50	39996;8	72583;0;0;52;
$GPXUP;3221;08:59:33;0;50	40008;8	7259;0;0;52;
$GPXUP;3221;08:59:34;0;50	40021;8	72592;0;0;51;
$GPXUP;3221;08:59:35;0;50	40034;8	72591;0;0;53;
$GPXUP;3221;08:59:36;0;50	40048;8	72592;0;0;54;
$GPXUP;3221;08:59:37;0;50	4006;8	72598;0;0;55;
$GPXUP;3221;08:59:38;0;50	40074;8	72604;0;0;53;
$GPXUP;3221;08:59:39;0;50	40086;8	7261;0;0;51;
$GPXUP;3221;08:59:40;0;50	40097;8	7262;0;0;50;
$GPXUP;3221;08:59:41;0;50	40107;8	7263;0;0;49;
$GPXUP;3221;08:59:42;0;50	40117;8	72641;0;0;49;
$GPXUP;3221;08:59:43;0;50	40126;8	72654;0;0;50;
$GPXUP;3221;08:59:44;0;50	40134;8	72671;0;0;54;
$GPXUP;3221;08:59:45;0;50	40142;8	72688;0;0;55;
$GPXUP;3221;08:59:46;0;50	40151;8	72704;0;0;54;
$GPXUP;3221;08:59:47;0;50	40159;8	72721;0;0;54;
$GPXUP;3221;08:59:48;0;50	40167;8	72738;0;0;55;
$GPXUP;3221;08:59:49;0;50	40173;8	72758;0;0;55;
$GPXUP;3221;08:59:50;0;50	40177;8	72779;0;0;56;
$GPXUP;3221;08:59:51;0;50	4018;8	72801;0;0;58;
$GPXUP;3221;08:59:52;0;50	40183;8	72824;0;0;59;
$GPXUP;3221;08:59:53;0;50	40186;8	72847;0;0;60;
$GPXUP;3221;08:59:54;0;50	40186;8	72871;0;0;61;
$GPXUP;3221;08:59:55;0;50	40187;8	72894;0;0;60;
$GPXUP;3221;08:59:56;0;50	4019;8	72918;0;0;59;
$GPXUP;3221;08:59:57;0;50	40194;8	7294;0;0;60;
$GPXUP;3221;08:59:58;0;50	40198;8	72962;0;0;58;
$GPXUP;3221;08:59:59;0;50	40202;8	72985;0;0;59;
$GPXUP;3221;09:00:00;0;50	40203;8	73008;0;0;61;
$GPXUP;3221;09:00:01;0;50	40203;8	73033;0;0;62;
$GPXUP;3221;09:00:02;0;50	40204;8	73057;0;0;63;
$GPXUP;3221;09:00:03;0;50	40203;8	73082;0;0;65;
$GPXUP;3221;09:00:04;0;50	40198;8	73107;0;0;66;
$GPXUP;3221;09:00:05;0;50	40193;8	73132;0;0;65;
$GPXUP;3221;09:00:06;0;50	40189;8	73156;0;0;62;
$GPXUP;3221;09:00:07;0;50	40187;8	7318;0;0;59;
$GPXUP;3221;09:00:08;0;50	40186;8	73204;0;0;62;
$GPXUP;3221;09:00:09;0;50	40186;8	73228;0;0;63;
$GPXUP;3221;09:00:10;0;50	40189;8	73252;0;0;64;
$GPXUP;3221;09:00:11;0;50	40194;8	73275;0;0;63;
$GPXUP;3221;09:00:12;0;50	40204;8	73294;0;0;61;
$GPXUP;3221;09:00:13;0;50	40216;8	73308;0;0;58;
$GPXUP;3221;09:00:14;0;50	40226;8	73325;0;0;60;
$GPXUP;3221;09:00:15;0;50	40235;8	73345;0;0;63;
$GPXUP;3221;09:00:16;0;50	4024;8	7337;0;0;68;
$GPXUP;3221;09:00:17;0;50	4024;8	734;0;0;71;
$GPXUP;3221;09:00:18;0;50	40236;8	73429;0;0;74;
$GPXUP;3221;09:00:19;0;50	4023;8	73458;0;0;74;
$GPXUP;3221;09:00:20;0;50	40224;8	73486;0;0;74;
$GPXUP;3221;09:00:21;0;50	40218;8	73514;0;0;76;
$GPXUP;3221;09:00:22;0;50	40213;8	73543;0;0;79;
$GPXUP;3221;09:00:23;0;50	40206;8	73573;0;0;80;
$GPXUP;3221;09:00:24;0;50	402;8	73603;0;0;79;
$GPXUP;3221;09:00:25;0;50	40196;8	73633;0;0;78;
$GPXUP;3221;09:00:26;0;50	40192;8	73663;0;0;79;
$GPXUP;3221;09:00:27;0;50	4019;8	73694;0;0;79;
$GPXUP;3221;09:00:28;0;50	40189;8	73724;0;0;79;
$GPXUP;3221;09:00:29;0;50	40189;8	73754;0;0;74;
$GPXUP;3221;09:00:30;0;50	40191;8	73783;0;0;73;
$GPXUP;3221;09:00:31;0;50	40195;8	7381;0;0;70;
$GPXUP;3221;09:00:32;0;50	40198;8	73837;0;0;70;
$GPXUP;3221;09:00:33;0;50	40202;8	73864;0;0;69;
$GPXUP;3221;09:00:34;0;50	40207;8	73889;0;0;67;
$GPXUP;3221;09:00:35;0;50	40212;8	73914;0;0;67;
$GPXUP;3221;09:00:36;0;50	40216;8	73938;0;0;65;
$GPXUP;3221;09:00:37;0;50	40216;8	73964;0;0;68;
$GPXUP;3221;09:00:38;0;50	40216;8	7399;0;0;65;
$GPXUP;3221;09:00:39;0;50	40218;8	74016;0;0;69;
$GPXUP;3221;09:00:40;0;50	40223;8	74042;0;0;72;
$GPXUP;3221;09:00:41;0;50	40229;8	74069;0;0;75;
$GPXUP;3221;09:00:42;0;50	40234;8	74097;0;0;73;
$GPXUP;3221;09:00:43;0;50	40231;8	74124;0;0;70;
$GPXUP;3221;09:00:44;0;50	40224;8	74143;0;0;56;
$GPXUP;3221;09:00:45;0;50	402;8	74136;0;0;51;
$GPXUP;3221;09:00:46;0;50	40177;8	74115;0;0;68;
$GPXUP;3221;09:00:47;0;50	40158;8	74092;0;0;71;
$GPXUP;3221;09:00:48;0;50	4014;8	74073;0;0;74;
$GPXUP;3221;09:00:49;0;50	40118;8	74066;0;0;81;
$GPXUP;3221;09:00:50;0;50	40096;8	74075;0;0;81;
$GPXUP;3221;09:00:51;0;50	40077;8	74095;0;0;83;
$GPXUP;3221;09:00:52;0;50	40059;8	74111;0;0;78;
$GPXUP;3221;09:00:53;0;50	40042;8	74121;0;0;72;
$GPXUP;3221;09:00:54;0;50	40028;8	7412;0;0;60;
$GPXUP;3221;09:00:55;0;50	40024;8	7411;0;0;37;
$GPXUP;3221;09:00:56;0;50	40031;8	74089;0;0;35;
$GPXUP;3221;09:00:57;0;50	40048;8	74071;0;0;49;
$GPXUP;3221;09:00:58;0;50	40064;8	7406;0;0;47;
$GPXUP;3221;09:00:59;0;50	40081;8	74058;0;0;50;
$GPXUP;3221;09:01:00;0;50	40094;8	74055;0;0;47;
$GPXUP;3221;09:01:01;0;50	40106;8	74052;0;0;45;
$GPXUP;3221;09:01:02;0;50	40118;8	74048;0;0;46;
$GPXUP;3221;09:01:03;0;50	40129;8	74047;0;0;47;
$GPXUP;3221;09:01:04;0;50	40141;8	74044;0;0;45;
$GPXUP;3221;09:01:05;0;50	4015;8	74036;0;0;43;
$GPXUP;3221;09:01:06;0;50	40156;8	74022;0;0;40;
$GPXUP;3221;09:01:07;0;50	40158;8	74005;0;0;41;
$GPXUP;3221;09:01:08;0;50	40158;8	73985;0;0;46;
$GPXUP;3221;09:01:09;0;50	40159;8	73966;0;0;47;
$GPXUP;3221;09:01:10;0;50	40162;8	73949;0;0;44;
$GPXUP;3221;09:01:11;0;50	40167;8	73935;0;0;40;
$GPXUP;3221;09:01:12;0;50	40175;8	73928;0;0;32;
$GPXUP;3221;09:01:13;0;50	40185;8	73931;0;0;34;
$GPXUP;3221;09:01:14;0;50	40196;8	73946;0;0;41;
$GPXUP;3221;09:01:15;0;50	40202;8	73968;0;0;47;
$GPXUP;3221;09:01:16;0;50	40205;8	73994;0;0;57;
$GPXUP;3221;09:01:17;0;50	4021;8	74018;0;0;56;
$GPXUP;3221;09:01:18;0;50	40214;8	7404;0;0;57;
$GPXUP;3221;09:01:19;0;50	40216;8	74064;0;0;59;
$GPXUP;3221;09:01:20;0;50	40215;8	74088;0;0;61;
$GPXUP;3221;09:01:21;0;50	40209;8	74112;0;0;63;
$GPXUP;3221;09:01:22;0;50	402;8	74135;0;0;64;
$GPXUP;3221;09:01:23;0;50	4019;8	74156;0;0;62;
$GPXUP;3221;09:01:24;0;50	40182;8	74176;0;0;59;
$GPXUP;3221;09:01:25;0;50	40176;8	74198;0;0;59;
$GPXUP;3221;09:01:26;0;50	40173;8	7422;0;0;56;
$GPXUP;3221;09:01:27;0;50	40174;8	74242;0;0;55;
$GPXUP;3221;09:01:28;0;50	40177;8	74263;0;0;55;
$GPXUP;3221;09:01:29;0;50	40182;8	74284;0;0;57;
$GPXUP;3221;09:01:30;0;50	40189;8	74303;0;0;56;
$GPXUP;3221;09:01:31;0;50	40198;8	7432;0;0;56;
$GPXUP;3221;09:01:32;0;50	4021;8	7433;0;0;51;
$GPXUP;3221;09:01:33;0;50	40224;8	74326;0;0;50;
$GPXUP;3221;09:01:34;0;50	4024;8	7431;0;0;59;
$GPXUP;3221;09:01:35;0;50	40254;8	74299;0;0;56;
$GPXUP;3221;09:01:36;0;50	40268;8	74293;0;0;53;
$GPXUP;3221;09:01:37;0;50	40281;8	74295;0;0;55;
$GPXUP;3221;09:01:38;0;50	40294;8	74298;0;0;52;
$GPXUP;3221;09:01:39;0;50	40308;8	74298;0;0;53;
$GPXUP;3221;09:01:40;0;50	4032;8	7429;0;0;52;
$GPXUP;3221;09:01:41;0;50	40329;8	74274;0;0;51;
$GPXUP;3221;09:01:42;0;50	40333;8	74252;0;0;49;
$GPXUP;3221;09:01:43;0;50	40331;8	74226;0;0;54;
$GPXUP;3221;09:01:44;0;50	40325;8	742;0;0;61;
$GPXUP;3221;09:01:45;0;50	40321;8	74176;0;0;60;
$GPXUP;3221;09:01:46;0;50	4032;8	74152;0;0;58;
$GPXUP;3221;09:01:47;0;50	4032;8	7413;0;0;52;
$GPXUP;3221;09:01:48;0;50	40324;8	74112;0;0;46;
$GPXUP;3221;09:01:49;0;50	40326;8	74094;0;0;45;
$GPXUP;3221;09:01:50;0;50	40324;8	74076;0;0;45;
$GPXUP;3221;09:01:51;0;50	40314;8	74059;0;0;51;
$GPXUP;3221;09:01:52;0;50	40299;8	74046;0;0;60;
$GPXUP;3221;09:01:53;0;50	40281;8	74039;0;0;63;
$GPXUP;3221;09:01:54;0;50	40264;8	74036;0;0;64;
$GPXUP;3221;09:01:55;0;50	40246;8	7404;0;0;69;
$GPXUP;3221;09:01:56;0;50	40228;8	7405;0;0;71;
$GPXUP;3221;09:01:57;0;50	40212;8	74065;0;0;72;
$GPXUP;3221;09:01:58;0;50	40197;8	74083;0;0;71;
$GPXUP;3221;09:01:59;0;50	40183;8	74102;0;0;72;
$GPXUP;3221;09:02:00;0;50	4017;8	74121;0;0;72;
$GPXUP;3221;09:02:01;0;50	40158;8	74142;0;0;70;
$GPXUP;3221;09:02:02;0;50	40148;8	74165;0;0;68;
$GPXUP;3221;09:02:03;0;50	4014;8	74189;0;0;67;
$GPXUP;3221;09:02:04;0;50	40131;8	74211;0;0;65;
$GPXUP;3221;09:02:05;0;50	4012;8	74228;0;0;61;
$GPXUP;3221;09:02:06;0;50	40105;8	74236;0;0;57;
$GPXUP;3221;09:02:07;0;50	40089;8	74236;0;0;58;
$GPXUP;3221;09:02:08;0;50	40073;8	74228;0;0;58;
$GPXUP;3221;09:02:09;0;50	40058;8	74214;0;0;64;
$GPXUP;3221;09:02:10;0;50	40043;8	74201;0;0;68;
$GPXUP;3221;09:02:11;0;50	40028;8	74188;0;0;62;
$GPXUP;3221;09:02:12;0;50	4002;8	7417;0;0;57;
$GPXUP;3221;09:02:13;0;50	40019;8	7415;0;0;45;
$GPXUP;3221;09:02:14;0;50	4003;8	74136;0;0;40;
$GPXUP;3221;09:02:15;0;50	40044;8	74128;0;0;39;
$GPXUP;3221;09:02:16;0;50	4006;8	74131;0;0;44;
$GPXUP;3221;09:02:17;0;50	40077;8	7414;0;0;56;
$GPXUP;3221;09:02:18;0;50	40091;8	7415;0;0;57;
$GPXUP;3221;09:02:19;0;50	40105;8	7416;0;0;54;
$GPXUP;3221;09:02:20;0;50	40118;8	7417;0;0;54;
$GPXUP;3221;09:02:21;0;50	40129;8	74182;0;0;54;
$GPXUP;3221;09:02:22;0;50	40137;8	74199;0;0;54;
$GPXUP;3221;09:02:23;0;50	4014;8	74222;0;0;54;
$GPXUP;3221;09:02:24;0;50	40135;8	74246;0;0;57;
$GPXUP;3221;09:02:25;0;50	40125;8	74268;0;0;59;
$GPXUP;3221;09:02:26;0;50	40114;8	74286;0;0;54;
$GPXUP;3221;09:02:27;0;50	40099;8	74292;0;0;50;
$GPXUP;3221;09:02:28;0;50	40082;8	74284;0;0;52;
$GPXUP;3221;09:02:29;0;50	40069;8	74266;0;0;50;
$GPXUP;3221;09:02:30;0;50	40061;8	74242;0;0;48;
$GPXUP;3221;09:02:31;0;50	4006;8	74216;0;0;54;
$GPXUP;3221;09:02:32;0;50	40063;8	74194;0;0;49;
$GPXUP;3221;09:02:33;0;50	40072;8	74176;0;0;48;
$GPXUP;3221;09:02:34;0;50	40083;8	74164;0;0;46;
$GPXUP;3221;09:02:35;0;50	40094;8	74154;0;0;47;
$GPXUP;3221;09:02:36;0;50	40104;8	74143;0;0;49;
$GPXUP;3221;09:02:37;0;50	40112;8	74128;0;0;48;
$GPXUP;3221;09:02:38;0;50	40117;8	7411;0;0;49;
$GPXUP;3221;09:02:39;0;50	40119;8	7409;0;0;49;
$GPXUP;3221;09:02:40;0;50	40118;8	74071;0;0;50;
$GPXUP;3221;09:02:41;0;50	40118;8	74052;0;0;48;
$GPXUP;3221;09:02:42;0;50	40121;8	74034;0;0;47;
$GPXUP;3221;09:02:43;0;50	40128;8	74019;0;0;46;
$GPXUP;3221;09:02:44;0;50	40138;8	7401;0;0;43;
$GPXUP;3221;09:02:45;0;50	4015;8	74009;0;0;45;
$GPXUP;3221;09:02:46;0;50	40163;8	74014;0;0;48;
$GPXUP;3221;09:02:47;0;50	40175;8	74025;0;0;49;
$GPXUP;3221;09:02:48;0;50	40182;8	74042;0;0;47;
$GPXUP;3221;09:02:49;0;50	40184;8	74066;0;0;52;
$GPXUP;3221;09:02:50;0;50	40181;8	74096;0;0;63;
$GPXUP;3221;09:02:51;0;50	40176;8	74123;0;0;67;
$GPXUP;3221;09:02:52;0;50	40167;8	74148;0;0;68;
$GPXUP;3221;09:02:53;0;50	40156;8	7417;0;0;68;
$GPXUP;3221;09:02:54;0;50	40143;8	7419;0;0;72;
$GPXUP;3221;09:02:55;0;50	40129;8	7421;0;0;75;
$GPXUP;3221;09:02:56;0;50	40116;8	74232;0;0;74;
$GPXUP;3221;09:02:57;0;50	40104;8	74256;0;0;73;
$GPXUP;3221;09:02:58;0;50	40095;8	7428;0;0;70;
$GPXUP;3221;09:02:59;0;50	40088;8	74304;0;0;66;
$GPXUP;3221;09:03:00;0;50	40084;8	74328;0;0;63;
$GPXUP;3221;09:03:01;0;50	40085;8	74352;0;0;60;
$GPXUP;3221;09:03:02;0;50	40092;8	74373;0;0;55;
$GPXUP;3221;09:03:03;0;50	40104;8	74384;0;0;48;
$GPXUP;3221;09:03:04;0;50	40118;8	74381;0;0;43;
$GPXUP;3221;09:03:05;0;50	40133;8	74364;0;0;52;
$GPXUP;3221;09:03:06;0;50	40145;8	74341;0;0;58;
$GPXUP;3221;09:03:07;0;50	40152;8	74318;0;0;56;
$GPXUP;3221;09:03:08;0;50	40155;8	74294;0;0;58;
$GPXUP;3221;09:03:09;0;50	40152;8	7427;0;0;55;
$GPXUP;3221;09:03:10;0;50	40146;8	74248;0;0;56;
$GPXUP;3221;09:03:11;0;50	40137;8	74227;0;0;59;
$GPXUP;3221;09:03:12;0;50	40126;8	74208;0;0;62;
$GPXUP;3221;09:03:13;0;50	40114;8	74189;0;0;65;
$GPXUP;3221;09:03:14;0;50	40104;8	74168;0;0;64;
$GPXUP;3221;09:03:15;0;50	40098;8	74144;0;0;65;
$GPXUP;3221;09:03:16;0;50	40095;8	74119;0;0;65;
$GPXUP;3221;09:03:17;0;50	40097;8	74095;0;0;60;
$GPXUP;3221;09:03:18;0;50	40102;8	74074;0;0;56;
$GPXUP;3221;09:03:19;0;50	40109;8	74056;0;0;52;
$GPXUP;3221;09:03:20;0;50	4012;8	74046;0;0;46;
$GPXUP;3221;09:03:21;0;50	40134;8	74046;0;0;46;
$GPXUP;3221;09:03:22;0;50	40148;8	74059;0;0;50;
$GPXUP;3221;09:03:23;0;50	40157;8	74083;0;0;51;
$GPXUP;3221;09:03:24;0;50	4016;8	74115;0;0;63;
$GPXUP;3221;09:03:25;0;50	40159;8	74152;0;0;75;
$GPXUP;3221;09:03:26;0;50	40153;8	74184;0;0;77;
$GPXUP;3221;09:03:27;0;50	40143;8	74214;0;0;78;
$GPXUP;3221;09:03:28;0;50	40129;8	74236;0;0;72;
$GPXUP;3221;09:03:29;0;50	40111;8	74246;0;0;68;
$GPXUP;3221;09:03:30;0;50	40092;8	7424;0;0;61;
$GPXUP;3221;09:03:31;0;50	40079;8	74224;0;0;50;
$GPXUP;3221;09:03:32;0;50	40076;8	74199;0;0;50;
$GPXUP;3221;09:03:33;0;50	40085;8	74177;0;0;47;
$GPXUP;3221;09:03:34;0;50	40099;8	74167;0;0;39;
$GPXUP;3221;09:03:35;0;50	40117;8	74172;0;0;44;
$GPXUP;3221;09:03:36;0;50	40135;8	7419;0;0;54;
$GPXUP;3221;09:03:37;0;50	40148;8	74218;0;0;63;
$GPXUP;3221;09:03:38;0;50	40156;8	74252;0;0;71;
$GPXUP;3221;09:03:39;0;50	4016;8	74288;0;0;80;
$GPXUP;3221;09:03:40;0;50	40157;8	7432;0;0;74;
$GPXUP;3221;09:03:41;0;50	40146;8	74341;0;0;62;
$GPXUP;3221;09:03:42;0;50	40128;8	74344;0;0;54;
$GPXUP;3221;09:03:43;0;50	4011;8	74327;0;0;49;
$GPXUP;3221;09:03:44;0;50	401;8	74298;0;0;49;
$GPXUP;3221;09:03:45;0;50	40099;8	74264;0;0;64;
$GPXUP;3221;09:03:46;0;50	40108;8	74236;0;0;62;
$GPXUP;3221;09:03:47;0;50	40124;8	74211;0;0;70;
$GPXUP;3221;09:03:48;0;50	40135;8	74184;0;0;68;
$GPXUP;3221;09:03:49;0;50	40142;8	74157;0;0;68;
$GPXUP;3221;09:03:50;0;50	40146;8	7413;0;0;64;
$GPXUP;3221;09:03:51;0;50	4015;8	74105;0;0;62;
$GPXUP;3221;09:03:52;0;50	40155;8	74083;0;0;58;
$GPXUP;3221;09:03:53;0;50	40164;8	74066;0;0;51;
$GPXUP;3221;09:03:54;0;50	40176;8	7406;0;0;47;
$GPXUP;3221;09:03:55;0;50	40192;8	74066;0;0;51;
$GPXUP;3221;09:03:56;0;50	40206;8	74078;0;0;49;
$GPXUP;3221;09:03:57;0;50	40215;8	74095;0;0;42;
$GPXUP;3221;09:03:58;0;50	40217;8	74118;0;0;48;
$GPXUP;3221;09:03:59;0;50	40212;8	74142;0;0;47;
$GPXUP;3221;09:04:00;0;50	40197;8	74159;0;0;54;
$GPXUP;3221;09:04:01;0;50	40181;8	7417;0;0;52;
$GPXUP;3221;09:04:02;0;50	40163;8	74171;0;0;56;
$GPXUP;3221;09:04:03;0;50	40146;8	74174;0;0;60;
$GPXUP;3221;09:04:04;0;50	4013;8	74181;0;0;61;
$GPXUP;3221;09:04:05;0;50	40114;8	74188;0;0;60;
$GPXUP;3221;09:04:06;0;50	40099;8	74192;0;0;58;
$GPXUP;3221;09:04:07;0;50	40085;8	7419;0;0;54;
$GPXUP;3221;09:04:08;0;50	40074;8	7418;0;0;45;
$GPXUP;3221;09:04:09;0;50	4007;8	74161;0;0;43;
$GPXUP;3221;09:04:10;0;50	40074;8	74136;0;0;49;
$GPXUP;3221;09:04:11;0;50	40085;8	74117;0;0;50;
$GPXUP;3221;09:04:12;0;50	40098;8	74106;0;0;46;
$GPXUP;3221;09:04:13;0;50	40113;8	74104;0;0;47;
$GPXUP;3221;09:04:14;0;50	40129;8	74108;0;0;53;
$GPXUP;3221;09:04:15;0;50	40144;8	74116;0;0;60;
$GPXUP;3221;09:04:16;0;50	40158;8	74128;0;0;61;
$GPXUP;3221;09:04:17;0;50	40172;8	74138;0;0;59;
$GPXUP;3221;09:04:18;0;50	40187;8	7414;0;0;58;
$GPXUP;3221;09:04:19;0;50	402;8	74131;0;0;56;
$GPXUP;3221;09:04:20;0;50	40206;8	74111;0;0;43;
$GPXUP;3221;09:04:21;0;50	40202;8	74083;0;0;48;
$GPXUP;3221;09:04:22;0;50	40195;8	74059;0;0;48;
$GPXUP;3221;09:04:23;0;50	40184;8	7404;0;0;51;
$GPXUP;3221;09:04:24;0;50	40169;8	7403;0;0;52;
$GPXUP;3221;09:04:25;0;50	40154;8	74027;0;0;54;
$GPXUP;3221;09:04:26;0;50	4014;8	7402;0;0;53;
$GPXUP;3221;09:04:27;0;50	40128;8	74009;0;0;53;
$GPXUP;3221;09:04:28;0;50	40119;8	73995;0;0;48;
$GPXUP;3221;09:04:29;0;50	40115;8	73977;0;0;47;
$GPXUP;3221;09:04:30;0;50	40118;8	7396;0;0;42;
$GPXUP;3221;09:04:31;0;50	40128;8	73946;0;0;43;
$GPXUP;3221;09:04:32;0;50	40142;8	7394;0;0;43;
$GPXUP;3221;09:04:33;0;50	40157;8	73942;0;0;47;
$GPXUP;3221;09:04:34;0;50	40172;8	7395;0;0;55;
$GPXUP;3221;09:04:35;0;50	40186;8	73961;0;0;58;
$GPXUP;3221;09:04:36;0;50	40199;8	73975;0;0;60;
$GPXUP;3221;09:04:37;0;50	4021;8	73992;0;0;60;
$GPXUP;3221;09:04:38;0;50	40218;8	74013;0;0;62;
$GPXUP;3221;09:04:39;0;50	40226;8	74036;0;0;62;
$GPXUP;3221;09:04:40;0;50	40234;8	74057;0;0;60;
$GPXUP;3221;09:04:41;0;50	40241;8	74078;0;0;58;
$GPXUP;3221;09:04:42;0;50	40248;8	74098;0;0;56;
$GPXUP;3221;09:04:43;0;50	40254;8	74117;0;0;55;
$GPXUP;3221;09:04:44;0;50	4026;8	74136;0;0;55;
$GPXUP;3221;09:04:45;0;50	40267;8	74156;0;0;56;
$GPXUP;3221;09:04:46;0;50	40273;8	74176;0;0;57;
$GPXUP;3221;09:04:47;0;50	40278;8	74197;0;0;58;
$GPXUP;3221;09:04:48;0;50	40285;8	74217;0;0;58;
$GPXUP;3221;09:04:49;0;50	40291;8	74238;0;0;58;
$GPXUP;3221;09:04:50;0;50	40296;8	7426;0;0;58;
$GPXUP;3221;09:04:51;0;50	40296;8	74283;0;0;59;
$GPXUP;3221;09:04:52;0;50	4029;8	74307;0;0;62;
$GPXUP;3221;09:04:53;0;50	40281;8	74328;0;0;64;
$GPXUP;3221;09:04:54;0;50	4027;8	74349;0;0;65;
$GPXUP;3221;09:04:55;0;50	40259;8	74369;0;0;66;
$GPXUP;3221;09:04:56;0;50	40247;8	74386;0;0;63;
$GPXUP;3221;09:04:57;0;50	40233;8	74398;0;0;61;
$GPXUP;3221;09:04:58;0;50	40217;8	74398;0;0;56;
$GPXUP;3221;09:04:59;0;50	40202;8	74387;0;0;58;
$GPXUP;3221;09:05:00;0;50	4019;8	74371;0;0;57;
$GPXUP;3221;09:05:01;0;50	40178;8	74353;0;0;57;
$GPXUP;3221;09:05:02;0;50	40168;8	74336;0;0;56;
$GPXUP;3221;09:05:03;0;50	40158;8	74319;0;0;57;
$GPXUP;3221;09:05:04;0;50	40146;8	74306;0;0;58;
$GPXUP;3221;09:05:05;0;50	40134;8	74293;0;0;57;
$GPXUP;3221;09:05:06;0;50	40123;8	74278;0;0;56;
$GPXUP;3221;09:05:07;0;50	40113;8	74262;0;0;55;
$GPXUP;3221;09:05:08;0;50	40106;8	74244;0;0;51;
$GPXUP;3221;09:05:09;0;50	40102;8	74227;0;0;44;
$GPXUP;3221;09:05:10;0;50	40105;8	74213;0;0;38;
$GPXUP;3221;09:05:11;0;50	40114;8	74204;0;0;33;
$GPXUP;3221;09:05:12;0;50	40127;8	74204;0;0;39;
$GPXUP;3221;09:05:13;0;50	4014;8	74206;0;0;45;
$GPXUP;3221;09:05:14;0;50	40152;8	74207;0;0;43;
$GPXUP;3221;09:05:15;0;50	40163;8	74202;0;0;43;
$GPXUP;3221;09:05:16;0;50	40173;8	74193;0;0;43;
$GPXUP;3221;09:05:17;0;50	40182;8	74183;0;0;45;
$GPXUP;3221;09:05:18;0;50	40191;8	74172;0;0;43;
$GPXUP;3221;09:05:19;0;50	40197;8	74159;0;0;39;
$GPXUP;3221;09:05:20;0;50	40198;8	74144;0;0;38;
$GPXUP;3221;09:05:21;0;50	40194;8	74128;0;0;38;
$GPXUP;3221;09:05:22;0;50	40183;8	74116;0;0;44;
$GPXUP;3221;09:05:23;0;50	4017;8	7411;0;0;47;
$GPXUP;3221;09:05:24;0;50	40156;8	74112;0;0;47;
$GPXUP;3221;09:05:25;0;50	40142;8	74124;0;0;56;
$GPXUP;3221;09:05:26;0;50	40131;8	74143;0;0;57;
$GPXUP;3221;09:05:27;0;50	40126;8	74168;0;0;58;
$GPXUP;3221;09:05:28;0;50	40125;8	74199;0;0;63;
$GPXUP;3221;09:05:29;0;50	40127;8	74227;0;0;62;
$GPXUP;3221;09:05:30;0;50	40129;8	74254;0;0;61;
$GPXUP;3221;09:05:31;0;50	40134;8	74278;0;0;60;
$GPXUP;3221;09:05:32;0;50	40142;8	74299;0;0;58;
$GPXUP;3221;09:05:33;0;50	40152;8	74315;0;0;55;
$GPXUP;3221;09:05:34;0;50	40166;8	74323;0;0;53;
$GPXUP;3221;09:05:35;0;50	4018;8	74324;0;0;48;
$GPXUP;3221;09:05:36;0;50	40193;8	74319;0;0;48;
$GPXUP;3221;09:05:37;0;50	40204;8	74308;0;0;47;
$GPXUP;3221;09:05:38;0;50	40213;8	74294;0;0;46;
$GPXUP;3221;09:05:39;0;50	40218;8	74277;0;0;45;
$GPXUP;3221;09:05:40;0;50	40221;8	7426;0;0;41;
$GPXUP;3221;09:05:41;0;50	40218;8	74242;0;0;41;
$GPXUP;3221;09:05:42;0;50	40211;8	74227;0;0;43;
$GPXUP;3221;09:05:43;0;50	40199;8	74217;0;0;48;
$GPXUP;3221;09:05:44;0;50	40184;8	74215;0;0;49;
$GPXUP;3221;09:05:45;0;50	4017;8	74221;0;0;51;
$GPXUP;3221;09:05:46;0;50	40156;8	74234;0;0;57;
$GPXUP;3221;09:05:47;0;50	40144;8	74253;0;0;60;
$GPXUP;3221;09:05:48;0;50	40134;8	74272;0;0;60;
$GPXUP;3221;09:05:49;0;50	40123;8	7429;0;0;58;
$GPXUP;3221;09:05:50;0;50	40112;8	74305;0;0;55;
$GPXUP;3221;09:05:51;0;50	401;8	74314;0;0;52;
$GPXUP;3221;09:05:52;0;50	40088;8	74319;0;0;51;
$GPXUP;3221;09:05:53;0;50	40075;8	7432;0;0;50;
$GPXUP;3221;09:05:54;0;50	40064;8	74315;0;0;46;
$GPXUP;3221;09:05:55;0;50	40056;8	74303;0;0;39;
$GPXUP;3221;09:05:56;0;50	4005;8	74287;0;0;46;
$GPXUP;3221;09:05:57;0;50	40043;8	74271;0;0;47;
$GPXUP;3221;09:05:58;0;50	40036;8	74255;0;0;48;
$GPXUP;3221;09:05:59;0;50	40028;8	7424;0;0;51;
$GPXUP;3221;09:06:00;0;50	40017;8	74228;0;0;57;
$GPXUP;3221;09:06:01;0;50	40002;8	74221;0;0;60;
$GPXUP;3221;09:06:02;0;50	39986;8	74224;0;0;61;
$GPXUP;3221;09:06:03;0;50	3997;8	74232;0;0;65;
$GPXUP;3221;09:06:04;0;50	39953;8	74241;0;0;66;
$GPXUP;3221;09:06:05;0;50	39938;8	74251;0;0;66;
$GPXUP;3221;09:06:06;0;50	39922;8	74264;0;0;66;
$GPXUP;3221;09:06:07;0;50	39908;8	74278;0;0;67;
$GPXUP;3221;09:06:08;0;50	39895;8	74295;0;0;68;
$GPXUP;3221;09:06:09;0;50	39883;8	74315;0;0;68;
$GPXUP;3221;09:06:10;0;50	39873;8	74337;0;0;68;
$GPXUP;3221;09:06:11;0;50	39865;8	7436;0;0;67;
$GPXUP;3221;09:06:12;0;50	3986;8	74386;0;0;67;
$GPXUP;3221;09:06:13;0;50	39859;8	74411;0;0;62;
$GPXUP;3221;09:06:14;0;50	39864;8	74434;0;0;60;
$GPXUP;3221;09:06:15;0;50	39876;8	74454;0;0;63;
$GPXUP;3221;09:06:16;0;50	39891;8	74466;0;0;60;
$GPXUP;3221;09:06:17;0;50	39907;8	74472;0;0;59;
$GPXUP;3221;09:06:18;0;50	39923;8	74477;0;0;58;
$GPXUP;3221;09:06:19;0;50	39938;8	74481;0;0;57;
$GPXUP;3221;09:06:20;0;50	39953;8	74484;0;0;58;
$GPXUP;3221;09:06:21;0;50	39968;8	74484;0;0;58;
$GPXUP;3221;09:06:22;0;50	39982;8	74483;0;0;56;
$GPXUP;3221;09:06:23;0;50	39996;8	74479;0;0;53;
$GPXUP;3221;09:06:24;0;50	40008;8	74472;0;0;51;
$GPXUP;3221;09:06:25;0;50	4002;8	74464;0;0;50;
$GPXUP;3221;09:06:26;0;50	40032;8	74458;0;0;49;
$GPXUP;3221;09:06:27;0;50	40044;8	74454;0;0;51;
$GPXUP;3221;09:06:28;0;50	40057;8	74451;0;0;53;
$GPXUP;3221;09:06:29;0;50	4007;8	74445;0;0;54;
$GPXUP;3221;09:06:30;0;50	40082;8	74436;0;0;51;
$GPXUP;3221;09:06:31;0;50	40091;8	74422;0;0;48;
$GPXUP;3221;09:06:32;0;50	40097;8	74406;0;0;48;
$GPXUP;3221;09:06:33;0;50	40101;8	74387;0;0;48;
$GPXUP;3221;09:06:34;0;50	40103;8	74367;0;0;49;
$GPXUP;3221;09:06:35;0;50	40102;8	74346;0;0;51;
$GPXUP;3221;09:06:36;0;50	40099;8	74326;0;0;51;
$GPXUP;3221;09:06:37;0;50	40093;8	74308;0;0;52;
$GPXUP;3221;09:06:38;0;50	40085;8	7429;0;0;53;
$GPXUP;3221;09:06:39;0;50	40074;8	74274;0;0;56;
$GPXUP;3221;09:06:40;0;50	40061;8	74262;0;0;63;
$GPXUP;3221;09:06:41;0;50	40044;8	74257;0;0;64;
$GPXUP;3221;09:06:42;0;50	40025;8	7426;0;0;66;
$GPXUP;3221;09:06:43;0;50	40007;8	7427;0;0;70;
$GPXUP;3221;09:06:44;0;50	39989;8	7428;0;0;70;
$GPXUP;3221;09:06:45;0;50	39972;8	74291;0;0;71;
$GPXUP;3221;09:06:46;0;50	39955;8	74305;0;0;72;
$GPXUP;3221;09:06:47;0;50	3994;8	74321;0;0;72;
$GPXUP;3221;09:06:48;0;50	39924;8	74337;0;0;72;
$GPXUP;3221;09:06:49;0;50	39908;8	74352;0;0;72;
$GPXUP;3221;09:06:50;0;50	39893;8	74368;0;0;73;
$GPXUP;3221;09:06:51;0;50	39878;8	74385;0;0;74;
$GPXUP;3221;09:06:52;0;50	39862;8	74401;0;0;73;
$GPXUP;3221;09:06:53;0;50	39846;8	74417;0;0;73;
$GPXUP;3221;09:06:54;0;50	39831;8	74433;0;0;73;
$GPXUP;3221;09:06:55;0;50	39817;8	74451;0;0;73;
$GPXUP;3221;09:06:56;0;50	39803;8	7447;0;0;73;
$GPXUP;3221;09:06:57;0;50	39789;8	7449;0;0;73;
$GPXUP;3221;09:06:58;0;50	39777;8	74511;0;0;73;
$GPXUP;3221;09:06:59;0;50	39764;8	74533;0;0;74;
$GPXUP;3221;09:07:00;0;50	39752;8	74555;0;0;74;
$GPXUP;3221;09:07:01;0;50	39739;8	74575;0;0;74;
$GPXUP;3221;09:07:02;0;50	39726;8	74595;0;0;73;
$GPXUP;3221;09:07:03;0;50	39712;8	74613;0;0;74;
$GPXUP;3221;09:07:04;0;50	39696;8	7463;0;0;74;
$GPXUP;3221;09:07:05;0;50	39681;8	74646;0;0;73;
$GPXUP;3221;09:07:06;0;50	39666;8	74662;0;0;73;
$GPXUP;3221;09:07:07;0;50	3965;8	74678;0;0;72;
$GPXUP;3221;09:07:08;0;50	39635;8	74692;0;0;72;
$GPXUP;3221;09:07:09;0;50	3962;8	74708;0;0;73;
$GPXUP;3221;09:07:10;0;50	39605;8	74725;0;0;74;
$GPXUP;3221;09:07:11;0;50	3959;8	74742;0;0;73;
$GPXUP;3221;09:07:12;0;50	39574;8	74758;0;0;72;
$GPXUP;3221;09:07:13;0;50	39559;8	74772;0;0;71;
$GPXUP;3221;09:07:14;0;50	39544;8	74787;0;0;71;
$GPXUP;3221;09:07:15;0;50	39528;8	748;0;0;71;
$GPXUP;3221;09:07:16;0;50	39512;8	74812;0;0;70;
$GPXUP;3221;09:07:17;0;50	39496;8	74822;0;0;70;
$GPXUP;3221;09:07:18;0;50	39479;8	7483;0;0;70;
$GPXUP;3221;09:07:19;0;50	39462;8	74834;0;0;68;
$GPXUP;3221;09:07:20;0;50	39446;8	74835;0;0;64;
$GPXUP;3221;09:07:21;0;50	3943;8	74836;0;0;63;
$GPXUP;3221;09:07:22;0;50	39414;8	74838;0;0;65;
$GPXUP;3221;09:07:23;0;50	39398;8	7484;0;0;65;
$GPXUP;3221;09:07:24;0;50	39382;8	7484;0;0;64;
$GPXUP;3221;09:07:25;0;50	39366;8	74837;0;0;62;
$GPXUP;3221;09:07:26;0;50	39352;8	74828;0;0;61;
$GPXUP;3221;09:07:27;0;50	39339;8	74815;0;0;60;
$GPXUP;3221;09:07:28;0;50	39328;8	748;0;0;58;
$GPXUP;3221;09:07:29;0;50	39319;8	7478;0;0;58;
$GPXUP;3221;09:07:30;0;50	39317;8	74761;0;0;46;
$GPXUP;3221;09:07:31;0;50	39325;8	74746;0;0;40;
$GPXUP;3221;09:07:32;0;50	39338;8	74736;0;0;39;
$GPXUP;3221;09:07:33;0;50	3935;8	74734;0;0;39;
$GPXUP;3221;09:07:34;0;50	39362;8	74736;0;0;39;
$GPXUP;3221;09:07:35;0;50	39374;8	74742;0;0;45;
$GPXUP;3221;09:07:36;0;50	39385;8	74755;0;0;51;
$GPXUP;3221;09:07:37;0;50	39395;8	74771;0;0;53;
$GPXUP;3221;09:07:38;0;50	39403;8	7479;0;0;55;
$GPXUP;3221;09:07:39;0;50	3941;8	7481;0;0;57;
$GPXUP;3221;09:07:40;0;50	39419;8	74829;0;0;59;
$GPXUP;3221;09:07:41;0;50	3943;8	74842;0;0;52;
$GPXUP;3221;09:07:42;0;50	39442;8	74844;0;0;44;
$GPXUP;3221;09:07:43;0;50	39454;8	74836;0;0;45;
$GPXUP;3221;09:07:44;0;50	39464;8	74822;0;0;46;
$GPXUP;3221;09:07:45;0;50	39472;8	74806;0;0;47;
$GPXUP;3221;09:07:46;0;50	39478;8	74788;0;0;47;
$GPXUP;3221;09:07:47;0;50	39481;8	74769;0;0;48;
$GPXUP;3221;09:07:48;0;50	39482;8	74749;0;0;50;
$GPXUP;3221;09:07:49;0;50	39479;8	74728;0;0;52;
$GPXUP;3221;09:07:50;0;50	39473;8	74709;0;0;53;
$GPXUP;3221;09:07:51;0;50	39462;8	74692;0;0;60;
$GPXUP;3221;09:07:52;0;50	39447;8	7468;0;0;64;
$GPXUP;3221;09:07:53;0;50	3943;8	74672;0;0;67;
$GPXUP;3221;09:07:54;0;50	39412;8	74668;0;0;67;
$GPXUP;3221;09:07:55;0;50	39394;8	74664;0;0;67;
$GPXUP;3221;09:07:56;0;50	39377;8	74661;0;0;68;
$GPXUP;3221;09:07:57;0;50	39359;8	74661;0;0;70;
$GPXUP;3221;09:07:58;0;50	39341;8	74664;0;0;71;
$GPXUP;3221;09:07:59;0;50	39323;8	74668;0;0;71;
$GPXUP;3221;09:08:00;0;50	39305;8	74674;0;0;71;
$GPXUP;3221;09:08:01;0;50	39288;8	74681;0;0;71;
$GPXUP;3221;09:08:02;0;50	3927;8	74685;0;0;70;
$GPXUP;3221;09:08:03;0;50	39253;8	74684;0;0;68;
$GPXUP;3221;09:08:04;0;50	39236;8	74682;0;0;68;
$GPXUP;3221;09:08:05;0;50	39218;8	74679;0;0;69;
$GPXUP;3221;09:08:06;0;50	39201;8	74677;0;0;71;
$GPXUP;3221;09:08:07;0;50	39183;8	74674;0;0;69;
$GPXUP;3221;09:08:08;0;50	39167;8	74666;0;0;65;
$GPXUP;3221;09:08:09;0;50	39154;8	74652;0;0;62;
$GPXUP;3221;09:08:10;0;50	39143;8	74634;0;0;62;
$GPXUP;3221;09:08:11;0;50	39134;8	74612;0;0;62;
$GPXUP;3221;09:08:12;0;50	39126;8	74591;0;0;62;
$GPXUP;3221;09:08:13;0;50	39117;8	7457;0;0;63;
$GPXUP;3221;09:08:14;0;50	39108;8	74549;0;0;65;
$GPXUP;3221;09:08:15;0;50	39096;8	7453;0;0;67;
$GPXUP;3221;09:08:16;0;50	39082;8	74514;0;0;69;
$GPXUP;3221;09:08:17;0;50	39067;8	745;0;0;70;
$GPXUP;3221;09:08:18;0;50	39052;8	74488;0;0;70;
$GPXUP;3221;09:08:19;0;50	39036;8	74475;0;0;70;
$GPXUP;3221;09:08:20;0;50	3902;8	74464;0;0;70;
$GPXUP;3221;09:08:21;0;50	39004;8	74454;0;0;70;
$GPXUP;3221;09:08:22;0;50	38987;8	74443;0;0;70;
$GPXUP;3221;09:08:23;0;50	38971;8	74432;0;0;70;
$GPXUP;3221;09:08:24;0;50	38956;8	7442;0;0;70;
$GPXUP;3221;09:08:25;0;50	3894;8	74405;0;0;70;
$GPXUP;3221;09:08:26;0;50	38926;8	74389;0;0;68;
$GPXUP;3221;09:08:27;0;50	38915;8	7437;0;0;66;
$GPXUP;3221;09:08:28;0;50	38905;8	74348;0;0;66;
$GPXUP;3221;09:08:29;0;50	38895;8	74328;0;0;66;
$GPXUP;3221;09:08:30;0;50	38885;8	74307;0;0;66;
$GPXUP;3221;09:08:31;0;50	38874;8	74287;0;0;67;
$GPXUP;3221;09:08:32;0;50	38861;8	7427;0;0;71;
$GPXUP;3221;09:08:33;0;50	38845;8	74257;0;0;72;
$GPXUP;3221;09:08:34;0;50	38828;8	74248;0;0;72;
$GPXUP;3221;09:08:35;0;50	3881;8	7424;0;0;72;
$GPXUP;3221;09:08:36;0;50	38793;8	74233;0;0;71;
$GPXUP;3221;09:08:37;0;50	38776;8	74225;0;0;70;
$GPXUP;3221;09:08:38;0;50	38759;8	74218;0;0;70;
$GPXUP;3221;09:08:39;0;50	38742;8	7421;0;0;71;
$GPXUP;3221;09:08:40;0;50	38726;8	74202;0;0;72;
$GPXUP;3221;09:08:41;0;50	38708;8	74194;0;0;73;
$GPXUP;3221;09:08:42;0;50	38691;8	74186;0;0;72;
$GPXUP;3221;09:08:43;0;50	38673;8	74178;0;0;72;
$GPXUP;3221;09:08:44;0;50	38656;8	74169;0;0;72;
$GPXUP;3221;09:08:45;0;50	38639;8	7416;0;0;71;
$GPXUP;3221;09:08:46;0;50	38622;8	7415;0;0;71;
$GPXUP;3221;09:08:47;0;50	38606;8	7414;0;0;72;
$GPXUP;3221;09:08:48;0;50	3859;8	74127;0;0;72;
$GPXUP;3221;09:08:49;0;50	38574;8	74114;0;0;72;
$GPXUP;3221;09:08:50;0;50	38557;8	74102;0;0;74;
$GPXUP;3221;09:08:51;0;50	3854;8	7409;0;0;74;
$GPXUP;3221;09:08:52;0;50	38524;8	74077;0;0;74;
$GPXUP;3221;09:08:53;0;50	38506;8	74066;0;0;75;
$GPXUP;3221;09:08:54;0;50	38488;8	74057;0;0;76;
$GPXUP;3221;09:08:55;0;50	3847;8	7405;0;0;76;
$GPXUP;3221;09:08:56;0;50	38451;8	74043;0;0;76;
$GPXUP;3221;09:08:57;0;50	38433;8	74037;0;0;76;
$GPXUP;3221;09:08:58;0;50	38414;8	74029;0;0;76;
$GPXUP;3221;09:08:59;0;50	38396;8	7402;0;0;76;
$GPXUP;3221;09:09:00;0;50	38378;8	7401;0;0;77;
$GPXUP;3221;09:09:01;0;50	3836;8	73999;0;0;77;
$GPXUP;3221;09:09:02;0;50	38343;8	73987;0;0;76;
$GPXUP;3221;09:09:03;0;50	38326;8	73972;0;0;77;
$GPXUP;3221;09:09:04;0;50	38309;8	73957;0;0;80;
$GPXUP;3221;09:09:05;0;50	3829;8	73946;0;0;80;
$GPXUP;3221;09:09:06;0;50	38271;8	73936;0;0;80;
$GPXUP;3221;09:09:07;0;50	38252;8	73928;0;0;80;
$GPXUP;3221;09:09:08;0;50	38232;8	73923;0;0;78;
$GPXUP;3221;09:09:09;0;50	38213;8	7392;0;0;77;
$GPXUP;3221;09:09:10;0;50	38194;8	7392;0;0;74;
$GPXUP;3221;09:09:11;0;50	38176;8	73922;0;0;73;
$GPXUP;3221;09:09:12;0;50	38157;8	73924;0;0;72;
$GPXUP;3221;09:09:13;0;50	38139;8	73927;0;0;73;
$GPXUP;3221;09:09:14;0;50	38121;8	7393;0;0;73;
$GPXUP;3221;09:09:15;0;50	38103;8	73932;0;0;74;
$GPXUP;3221;09:09:16;0;50	38084;8	73931;0;0;74;
$GPXUP;3221;09:09:17;0;50	38066;8	73931;0;0;74;
$GPXUP;3221;09:09:18;0;50	38048;8	73931;0;0;73;
$GPXUP;3221;09:09:19;0;50	38029;8	73932;0;0;74;
$GPXUP;3221;09:09:20;0;50	3801;8	73937;0;0;76;
$GPXUP;3221;09:09:21;0;50	37993;8	73949;0;0;78;
$GPXUP;3221;09:09:22;0;50	37978;8	73968;0;0;76;
$GPXUP;3221;09:09:23;0;50	37969;8	73996;0;0;74;
$GPXUP;3221;09:09:24;0;50	37967;8	74027;0;0;71;
$GPXUP;3221;09:09:25;0;50	37969;8	74057;0;0;67;
$GPXUP;3221;09:09:26;0;50	37968;8	74085;0;0;68;
$GPXUP;3221;09:09:27;0;50	37965;8	74112;0;0;70;
$GPXUP;3221;09:09:28;0;50	37959;8	74139;0;0;72;
$GPXUP;3221;09:09:29;0;50	37952;8	74165;0;0;73;
$GPXUP;3221;09:09:30;0;50	37945;8	74192;0;0;74;
$GPXUP;3221;09:09:31;0;50	37938;8	74219;0;0;73;
$GPXUP;3221;09:09:32;0;50	3793;8	74244;0;0;71;
$GPXUP;3221;09:09:33;0;50	3792;8	74268;0;0;70;
$GPXUP;3221;09:09:34;0;50	37909;8	7429;0;0;70;
$GPXUP;3221;09:09:35;0;50	37898;8	74311;0;0;71;
$GPXUP;3221;09:09:36;0;50	37884;8	7433;0;0;71;
$GPXUP;3221;09:09:37;0;50	3787;8	74347;0;0;71;
$GPXUP;3221;09:09:38;0;50	37856;8	74364;0;0;71;
$GPXUP;3221;09:09:39;0;50	37841;8	74379;0;0;70;
$GPXUP;3221;09:09:40;0;50	37826;8	74393;0;0;71;
$GPXUP;3221;09:09:41;0;50	3781;8	74405;0;0;71;
$GPXUP;3221;09:09:42;0;50	37793;8	74414;0;0;69;
$GPXUP;3221;09:09:43;0;50	37776;8	7442;0;0;69;
$GPXUP;3221;09:09:44;0;50	3776;8	74424;0;0;68;
$GPXUP;3221;09:09:45;0;50	37742;8	74424;0;0;68;
$GPXUP;3221;09:09:46;0;50	37725;8	74425;0;0;69;
$GPXUP;3221;09:09:47;0;50	37708;8	74426;0;0;70;
$GPXUP;3221;09:09:48;0;50	3769;8	74429;0;0;72;
$GPXUP;3221;09:09:49;0;50	37672;8	74433;0;0;72;
$GPXUP;3221;09:09:50;0;50	37654;8	74438;0;0;73;
$GPXUP;3221;09:09:51;0;50	37636;8	74444;0;0;74;
$GPXUP;3221;09:09:52;0;50	37618;8	74449;0;0;74;
$GPXUP;3221;09:09:53;0;50	376;8	74453;0;0;74;
$GPXUP;3221;09:09:54;0;50	37581;8	74455;0;0;71;
$GPXUP;3221;09:09:55;0;50	37564;8	74454;0;0;70;
$GPXUP;3221;09:09:56;0;50	37546;8	74453;0;0;70;
$GPXUP;3221;09:09:57;0;50	37528;8	74452;0;0;70;
$GPXUP;3221;09:09:58;0;50	37511;8	7445;0;0;70;
$GPXUP;3221;09:09:59;0;50	37493;8	74448;0;0;71;
$GPXUP;3221;09:10:00;0;50	37475;8	74447;0;0;72;
$GPXUP;3221;09:10:01;0;50	37457;8	74448;0;0;74;
$GPXUP;3221;09:10:02;0;50	37439;8	7445;0;0;75;
$GPXUP;3221;09:10:03;0;50	3742;8	74455;0;0;76;
$GPXUP;3221;09:10:04;0;50	37401;8	74462;0;0;77;
$GPXUP;3221;09:10:05;0;50	37383;8	74471;0;0;77;
$GPXUP;3221;09:10:06;0;50	37365;8	7448;0;0;77;
$GPXUP;3221;09:10:07;0;50	37346;8	74492;0;0;78;
$GPXUP;3221;09:10:08;0;50	37328;8	74504;0;0;79;
$GPXUP;3221;09:10:09;0;50	3731;8	74518;0;0;80;
$GPXUP;3221;09:10:10;0;50	37293;8	74532;0;0;79;
$GPXUP;3221;09:10:11;0;50	37275;8	74545;0;0;78;
$GPXUP;3221;09:10:12;0;50	37258;8	74558;0;0;76;
$GPXUP;3221;09:10:13;0;50	37241;8	74573;0;0;75;
$GPXUP;3221;09:10:14;0;50	37225;8	74588;0;0;74;
$GPXUP;3221;09:10:15;0;50	37209;8	74599;0;0;70;
$GPXUP;3221;09:10:16;0;50	37192;8	74604;0;0;67;
$GPXUP;3221;09:10:17;0;50	37176;8	74604;0;0;64;
$GPXUP;3221;09:10:18;0;50	3716;8	74601;0;0;64;
$GPXUP;3221;09:10:19;0;50	37144;8	74598;0;0;65;
$GPXUP;3221;09:10:20;0;50	37128;8	74595;0;0;66;
$GPXUP;3221;09:10:21;0;50	37111;8	74591;0;0;66;
$GPXUP;3221;09:10:22;0;50	37095;8	74588;0;0;66;
$GPXUP;3221;09:10:23;0;50	37078;8	74586;0;0;66;
$GPXUP;3221;09:10:24;0;50	37062;8	74585;0;0;66;
$GPXUP;3221;09:10:25;0;50	37045;8	74584;0;0;67;
$GPXUP;3221;09:10:26;0;50	37028;8	74585;0;0;67;
$GPXUP;3221;09:10:27;0;50	37012;8	74588;0;0;63;
$GPXUP;3221;09:10:28;0;50	36994;8	74592;0;0;75;
$GPXUP;3221;09:10:29;0;50	36976;8	74592;0;0;77;
$GPXUP;3221;09:10:30;0;50	3696;8	74583;0;0;65;
$GPXUP;3221;09:10:31;0;50	36951;8	74564;0;0;54;
$GPXUP;3221;09:10:32;0;50	36948;8	74538;0;0;51;
$GPXUP;3221;09:10:33;0;50	36953;8	7451;0;0;56;
$GPXUP;3221;09:10:34;0;50	3696;8	74486;0;0;59;
$GPXUP;3221;09:10:35;0;50	36965;8	74463;0;0;57;
$GPXUP;3221;09:10:36;0;50	36969;8	74441;0;0;56;
$GPXUP;3221;09:10:37;0;50	3697;8	7442;0;0;54;
$GPXUP;3221;09:10:38;0;50	36968;8	74399;0;0;54;
$GPXUP;3221;09:10:39;0;50	36966;8	74379;0;0;51;
$GPXUP;3221;09:10:40;0;50	36963;8	7436;0;0;48;
$GPXUP;3221;09:10:41;0;50	36956;8	74343;0;0;48;
$GPXUP;3221;09:10:42;0;50	36944;8	74326;0;0;62;
$GPXUP;3221;09:10:43;0;50	36932;8	7431;0;0;60;
$GPXUP;3221;09:10:44;0;50	36919;8	74296;0;0;59;
$GPXUP;3221;09:10:45;0;50	36907;8	74282;0;0;60;
$GPXUP;3221;09:10:46;0;50	36895;8	74266;0;0;61;
$GPXUP;3221;09:10:47;0;50	36883;8	74251;0;0;64;
$GPXUP;3221;09:10:48;0;50	3687;8	74236;0;0;66;
$GPXUP;3221;09:10:49;0;50	36856;8	7422;0;0;66;
$GPXUP;3221;09:10:50;0;50	36842;8	74205;0;0;66;
$GPXUP;3221;09:10:51;0;50	36829;8	7419;0;0;66;
$GPXUP;3221;09:10:52;0;50	36815;8	74176;0;0;67;
$GPXUP;3221;09:10:53;0;50	368;8	74163;0;0;67;
$GPXUP;3221;09:10:54;0;50	36786;8	74149;0;0;66;
$GPXUP;3221;09:10:55;0;50	36773;8	74134;0;0;65;
$GPXUP;3221;09:10:56;0;50	3676;8	74118;0;0;64;
$GPXUP;3221;09:10:57;0;50	36746;8	74104;0;0;66;
$GPXUP;3221;09:10:58;0;50	36732;8	74091;0;0;65;
$GPXUP;3221;09:10:59;0;50	36718;8	74076;0;0;63;
$GPXUP;3221;09:11:00;0;50	36705;8	74063;0;0;62;
$GPXUP;3221;09:11:01;0;50	36691;8	74052;0;0;62;
$GPXUP;3221;09:11:02;0;50	36676;8	74044;0;0;63;
$GPXUP;3221;09:11:03;0;50	36661;8	74038;0;0;64;
$GPXUP;3221;09:11:04;0;50	36646;8	7403;0;0;66;
$GPXUP;3221;09:11:05;0;50	3663;8	7402;0;0;67;
$GPXUP;3221;09:11:06;0;50	36616;8	74008;0;0;65;
$GPXUP;3221;09:11:07;0;50	36602;8	73996;0;0;63;
$GPXUP;3221;09:11:08;0;50	36588;8	73982;0;0;63;
$GPXUP;3221;09:11:09;0;50	36575;8	73969;0;0;63;
$GPXUP;3221;09:11:10;0;50	36562;8	73956;0;0;61;
$GPXUP;3221;09:11:11;0;50	36549;8	73944;0;0;61;
$GPXUP;3221;09:11:12;0;50	36536;8	73935;0;0;56;
$GPXUP;3221;09:11:13;0;50	36522;8	73928;0;0;56;
$GPXUP;3221;09:11:14;0;50	36508;8	73925;0;0;59;
$GPXUP;3221;09:11:15;0;50	36493;8	7392;0;0;59;
$GPXUP;3221;09:11:16;0;50	36479;8	73914;0;0;58;
$GPXUP;3221;09:11:17;0;50	36466;8	73905;0;0;57;
$GPXUP;3221;09:11:18;0;50	36454;8	73894;0;0;54;
$GPXUP;3221;09:11:19;0;50	36445;8	73879;0;0;51;
$GPXUP;3221;09:11:20;0;50	36439;8	7386;0;0;52;
$GPXUP;3221;09:11:21;0;50	36434;8	7384;0;0;54;
$GPXUP;3221;09:11:22;0;50	3643;8	73819;0;0;55;
$GPXUP;3221;09:11:23;0;50	36428;8	73798;0;0;55;
$GPXUP;3221;09:11:24;0;50	36425;8	73777;0;0;53;
$GPXUP;3221;09:11:25;0;50	36421;8	73758;0;0;50;
$GPXUP;3221;09:11:26;0;50	36417;8	7374;0;0;50;
$GPXUP;3221;09:11:27;0;50	36414;8	73721;0;0;49;
$GPXUP;3221;09:11:28;0;50	36412;8	73702;0;0;47;
$GPXUP;3221;09:11:29;0;50	36412;8	73684;0;0;48;
$GPXUP;3221;09:11:30;0;50	36413;8	73664;0;0;50;
$GPXUP;3221;09:11:31;0;50	36413;8	73644;0;0;53;
$GPXUP;3221;09:11:32;0;50	36411;8	73623;0;0;54;
$GPXUP;3221;09:11:33;0;50	36408;8	73603;0;0;53;
$GPXUP;3221;09:11:34;0;50	36404;8	73584;0;0;52;
$GPXUP;3221;09:11:35;0;50	36397;8	73566;0;0;55;
$GPXUP;3221;09:11:36;0;50	36386;8	73553;0;0;56;
$GPXUP;3221;09:11:37;0;50	36373;8	73545;0;0;58;
$GPXUP;3221;09:11:38;0;50	36357;8	73542;0;0;60;
$GPXUP;3221;09:11:39;0;50	36341;8	73544;0;0;63;
$GPXUP;3221;09:11:40;0;50	36325;8	73548;0;0;64;
$GPXUP;3221;09:11:41;0;50	36308;8	73553;0;0;64;
$GPXUP;3221;09:11:42;0;50	36293;8	73557;0;0;62;
$GPXUP;3221;09:11:43;0;50	36277;8	73562;0;0;60;
$GPXUP;3221;09:11:44;0;50	36263;8	73571;0;0;62;
$GPXUP;3221;09:11:45;0;50	36251;8	73588;0;0;62;
$GPXUP;3221;09:11:46;0;50	36242;8	7361;0;0;64;
$GPXUP;3221;09:11:47;0;50	36237;8	73637;0;0;68;
$GPXUP;3221;09:11:48;0;50	36231;8	73664;0;0;68;
$GPXUP;3221;09:11:49;0;50	36226;8	7369;0;0;68;
$GPXUP;3221;09:11:50;0;50	36222;8	73716;0;0;66;
$GPXUP;3221;09:11:51;0;50	3622;8	73742;0;0;65;
$GPXUP;3221;09:11:52;0;50	36219;8	73769;0;0;65;
$GPXUP;3221;09:11:53;0;50	3622;8	73795;0;0;65;
$GPXUP;3221;09:11:54;0;50	36221;8	73821;0;0;66;
$GPXUP;3221;09:11:55;0;50	3622;8	73846;0;0;66;
$GPXUP;3221;09:11:56;0;50	36219;8	73872;0;0;66;
$GPXUP;3221;09:11:57;0;50	36216;8	73898;0;0;66;
$GPXUP;3221;09:11:58;0;50	36214;8	73924;0;0;67;
$GPXUP;3221;09:11:59;0;50	36213;8	7395;0;0;65;
$GPXUP;3221;09:12:00;0;50	36216;8	73976;0;0;63;
$GPXUP;3221;09:12:01;0;50	36224;8	73998;0;0;62;
$GPXUP;3221;09:12:02;0;50	36236;8	74016;0;0;62;
$GPXUP;3221;09:12:03;0;50	36248;8	7403;0;0;59;
$GPXUP;3221;09:12:04;0;50	36262;8	74039;0;0;55;
$GPXUP;3221;09:12:05;0;50	36276;8	74042;0;0;52;
$GPXUP;3221;09:12:06;0;50	3629;8	74041;0;0;52;
$GPXUP;3221;09:12:07;0;50	36304;8	7404;0;0;54;
$GPXUP;3221;09:12:08;0;50	36317;8	74039;0;0;54;
$GPXUP;3221;09:12:09;0;50	36331;8	74039;0;0;52;
$GPXUP;3221;09:12:10;0;50	36344;8	74039;0;0;49;
$GPXUP;3221;09:12:11;0;50	36356;8	74036;0;0;46;
$GPXUP;3221;09:12:12;0;50	36366;8	74025;0;0;48;
$GPXUP;3221;09:12:13;0;50	36373;8	74007;0;0;53;
$GPXUP;3221;09:12:14;0;50	3638;8	73988;0;0;53;
$GPXUP;3221;09:12:15;0;50	36384;8	73968;0;0;52;
$GPXUP;3221;09:12:16;0;50	36385;8	73947;0;0;48;
$GPXUP;3221;09:12:17;0;50	36381;8	73928;0;0;48;
$GPXUP;3221;09:12:18;0;50	36372;8	7391;0;0;54;
$GPXUP;3221;09:12:19;0;50	36365;8	7389;0;0;56;
$GPXUP;3221;09:12:20;0;50	36358;8	7387;0;0;57;
$GPXUP;3221;09:12:21;0;50	3635;8	73851;0;0;58;
$GPXUP;3221;09:12:22;0;50	36337;8	73838;0;0;57;
$GPXUP;3221;09:12:23;0;50	36321;8	73835;0;0;58;
$GPXUP;3221;09:12:24;0;50	36303;8	73844;0;0;63;
$GPXUP;3221;09:12:25;0;50	36285;8	73859;0;0;69;
$GPXUP;3221;09:12:26;0;50	36269;8	73878;0;0;70;
$GPXUP;3221;09:12:27;0;50	36257;8	73901;0;0;70;
$GPXUP;3221;09:12:28;0;50	36247;8	73925;0;0;69;
$GPXUP;3221;09:12:29;0;50	36239;8	7395;0;0;69;
$GPXUP;3221;09:12:30;0;50	36234;8	73977;0;0;70;
$GPXUP;3221;09:12:31;0;50	36231;8	74004;0;0;69;
$GPXUP;3221;09:12:32;0;50	36229;8	74032;0;0;69;
$GPXUP;3221;09:12:33;0;50	36226;8	74058;0;0;67;
$GPXUP;3221;09:12:34;0;50	36223;8	74084;0;0;65;
$GPXUP;3221;09:12:35;0;50	36218;8	74108;0;0;61;
$GPXUP;3221;09:12:36;0;50	3621;8	74127;0;0;60;
$GPXUP;3221;09:12:37;0;50	36198;8	7414;0;0;54;
$GPXUP;3221;09:12:38;0;50	36182;8	74142;0;0;55;
$GPXUP;3221;09:12:39;0;50	36167;8	74135;0;0;54;
$GPXUP;3221;09:12:40;0;50	36154;8	74123;0;0;52;
$GPXUP;3221;09:12:41;0;50	36143;8	74108;0;0;52;
$GPXUP;3221;09:12:42;0;50	36134;8	7409;0;0;50;
$GPXUP;3221;09:12:43;0;50	36129;8	7407;0;0;50;
$GPXUP;3221;09:12:44;0;50	36125;8	7405;0;0;51;
$GPXUP;3221;09:12:45;0;50	36122;8	74028;0;0;56;
$GPXUP;3221;09:12:46;0;50	36119;8	74005;0;0;59;
$GPXUP;3221;09:12:47;0;50	36114;8	73982;0;0;60;
$GPXUP;3221;09:12:48;0;50	36106;8	73964;0;0;60;
$GPXUP;3221;09:12:49;0;50	36093;8	73954;0;0;56;
$GPXUP;3221;09:12:50;0;50	36077;8	73958;0;0;54;
$GPXUP;3221;09:12:51;0;50	36059;8	73974;0;0;62;
$GPXUP;3221;09:12:52;0;50	36044;8	73995;0;0;67;
$GPXUP;3221;09:12:53;0;50	36033;8	74017;0;0;67;
$GPXUP;3221;09:12:54;0;50	36024;8	74039;0;0;59;
$GPXUP;3221;09:12:55;0;50	36016;8	74058;0;0;56;
$GPXUP;3221;09:12:56;0;50	36006;8	74074;0;0;55;
$GPXUP;3221;09:12:57;0;50	35996;8	74089;0;0;58;
$GPXUP;3221;09:12:58;0;50	35986;8	74107;0;0;60;
$GPXUP;3221;09:12:59;0;50	35979;8	74128;0;0;61;
$GPXUP;3221;09:13:00;0;50	35972;8	7415;0;0;61;
$GPXUP;3221;09:13:01;0;50	35965;8	74172;0;0;61;
$GPXUP;3221;09:13:02;0;50	35959;8	74194;0;0;61;
$GPXUP;3221;09:13:03;0;50	35952;8	74215;0;0;61;
$GPXUP;3221;09:13:04;0;50	35946;8	74238;0;0;62;
$GPXUP;3221;09:13:05;0;50	35942;8	74261;0;0;61;
$GPXUP;3221;09:13:06;0;50	3594;8	74285;0;0;62;
$GPXUP;3221;09:13:07;0;50	3594;8	74308;0;0;58;
$GPXUP;3221;09:13:08;0;50	35944;8	74331;0;0;57;
$GPXUP;3221;09:13:09;0;50	35949;8	74352;0;0;55;
$GPXUP;3221;09:13:10;0;50	35956;8	7437;0;0;52;
$GPXUP;3221;09:13:11;0;50	35964;8	74386;0;0;50;
$GPXUP;3221;09:13:12;0;50	35975;8	74398;0;0;49;
$GPXUP;3221;09:13:13;0;50	35987;8	74405;0;0;51;
$GPXUP;3221;09:13:14;0;50	36001;8	74407;0;0;55;
$GPXUP;3221;09:13:15;0;50	36015;8	74406;0;0;55;
$GPXUP;3221;09:13:16;0;50	3603;8	74405;0;0;54;
$GPXUP;3221;09:13:17;0;50	36043;8	74402;0;0;53;
$GPXUP;3221;09:13:18;0;50	36056;8	74395;0;0;53;
$GPXUP;3221;09:13:19;0;50	36069;8	74387;0;0;51;
$GPXUP;3221;09:13:20;0;50	36082;8	74382;0;0;51;
$GPXUP;3221;09:13:21;0;50	36094;8	74381;0;0;52;
$GPXUP;3221;09:13:22;0;50	36108;8	74385;0;0;52;
$GPXUP;3221;09:13:23;0;50	3612;8	7439;0;0;51;
$GPXUP;3221;09:13:24;0;50	36132;8	74396;0;0;50;
$GPXUP;3221;09:13:25;0;50	36142;8	74408;0;0;44;
$GPXUP;3221;09:13:26;0;50	36145;8	74428;0;0;45;
$GPXUP;3221;09:13:27;0;50	3614;8	74456;0;0;60;
$GPXUP;3221;09:13:28;0;50	36127;8	7448;0;0;64;
$GPXUP;3221;09:13:29;0;50	36112;8	74499;0;0;62;
$GPXUP;3221;09:13:30;0;50	36098;8	74513;0;0;58;
$GPXUP;3221;09:13:31;0;50	36084;8	74522;0;0;56;
$GPXUP;3221;09:13:32;0;50	3607;8	74528;0;0;54;
$GPXUP;3221;09:13:33;0;50	36055;8	74532;0;0;56;
$GPXUP;3221;09:13:34;0;50	36039;8	74537;0;0;64;
$GPXUP;3221;09:13:35;0;50	36023;8	74544;0;0;64;
$GPXUP;3221;09:13:36;0;50	36008;8	74552;0;0;63;
$GPXUP;3221;09:13:37;0;50	35993;8	7456;0;0;60;
$GPXUP;3221;09:13:38;0;50	35978;8	74564;0;0;57;
$GPXUP;3221;09:13:39;0;50	35963;8	74565;0;0;59;
$GPXUP;3221;09:13:40;0;50	35948;8	74566;0;0;60;
$GPXUP;3221;09:13:41;0;50	35933;8	74569;0;0;60;
$GPXUP;3221;09:13:42;0;50	35918;8	74574;0;0;59;
$GPXUP;3221;09:13:43;0;50	35904;8	7458;0;0;60;
$GPXUP;3221;09:13:44;0;50	3589;8	74588;0;0;61;
$GPXUP;3221;09:13:45;0;50	35875;8	74596;0;0;61;
$GPXUP;3221;09:13:46;0;50	35861;8	74605;0;0;61;
$GPXUP;3221;09:13:47;0;50	35846;8	74613;0;0;61;
$GPXUP;3221;09:13:48;0;50	35832;8	74622;0;0;62;
$GPXUP;3221;09:13:49;0;50	35819;8	74634;0;0;60;
$GPXUP;3221;09:13:50;0;50	35808;8	74649;0;0;59;
$GPXUP;3221;09:13:51;0;50	35798;8	74666;0;0;60;
$GPXUP;3221;09:13:52;0;50	35787;8	74684;0;0;62;
$GPXUP;3221;09:13:53;0;50	35776;8	74701;0;0;64;
$GPXUP;3221;09:13:54;0;50	35763;8	74718;0;0;65;
$GPXUP;3221;09:13:55;0;50	35752;8	74735;0;0;65;
$GPXUP;3221;09:13:56;0;50	35742;8	74756;0;0;65;
$GPXUP;3221;09:13:57;0;50	35736;8	74779;0;0;65;
$GPXUP;3221;09:13:58;0;50	3573;8	74803;0;0;65;
$GPXUP;3221;09:13:59;0;50	35725;8	74828;0;0;65;
$GPXUP;3221;09:14:00;0;50	35719;8	74852;0;0;65;
$GPXUP;3221;09:14:01;0;50	35712;8	74875;0;0;64;
$GPXUP;3221;09:14:02;0;50	35704;8	74896;0;0;63;
$GPXUP;3221;09:14:03;0;50	35695;8	74916;0;0;61;
$GPXUP;3221;09:14:04;0;50	35685;8	74934;0;0;60;
$GPXUP;3221;09:14:05;0;50	35673;8	74948;0;0;60;
$GPXUP;3221;09:14:06;0;50	35661;8	74962;0;0;59;
$GPXUP;3221;09:14:07;0;50	35648;8	74973;0;0;59;
$GPXUP;3221;09:14:08;0;50	35634;8	74982;0;0;59;
$GPXUP;3221;09:14:09;0;50	3562;8	74989;0;0;59;
$GPXUP;3221;09:14:10;0;50	35606;8	74995;0;0;59;
$GPXUP;3221;09:14:11;0;50	35592;8	75004;0;0;60;
$GPXUP;3221;09:14:12;0;50	35579;8	75016;0;0;59;
$GPXUP;3221;09:14:13;0;50	35565;8	75024;0;0;60;
$GPXUP;3221;09:14:14;0;50	3555;8	75031;0;0;62;
$GPXUP;3221;09:14:15;0;50	35536;8	75038;0;0;64;
$GPXUP;3221;09:14:16;0;50	35521;8	7505;0;0;63;
$GPXUP;3221;09:14:17;0;50	35508;8	75064;0;0;62;
$GPXUP;3221;09:14:18;0;50	35497;8	75079;0;0;61;
$GPXUP;3221;09:14:19;0;50	35486;8	75097;0;0;65;
$GPXUP;3221;09:14:20;0;50	35474;8	75115;0;0;67;
$GPXUP;3221;09:14:21;0;50	35461;8	75132;0;0;68;
$GPXUP;3221;09:14:22;0;50	35447;8	75148;0;0;68;
$GPXUP;3221;09:14:23;0;50	35433;8	75162;0;0;67;
$GPXUP;3221;09:14:24;0;50	35419;8	75176;0;0;64;
$GPXUP;3221;09:14:25;0;50	35406;8	7519;0;0;62;
$GPXUP;3221;09:14:26;0;50	35394;8	75204;0;0;61;
$GPXUP;3221;09:14:27;0;50	35381;8	75217;0;0;60;
$GPXUP;3221;09:14:28;0;50	35369;8	75231;0;0;59;
$GPXUP;3221;09:14:29;0;50	35359;8	75248;0;0;60;
$GPXUP;3221;09:14:30;0;50	35349;8	75265;0;0;59;
$GPXUP;3221;09:14:31;0;50	35338;8	7528;0;0;58;
$GPXUP;3221;09:14:32;0;50	35328;8	75296;0;0;58;
$GPXUP;3221;09:14:33;0;50	35319;8	75314;0;0;60;
$GPXUP;3221;09:14:34;0;50	3531;8	75333;0;0;60;
$GPXUP;3221;09:14:35;0;50	35301;8	75352;0;0;60;
$GPXUP;3221;09:14:36;0;50	35292;8	7537;0;0;60;
$GPXUP;3221;09:14:37;0;50	35282;8	75386;0;0;60;
$GPXUP;3221;09:14:38;0;50	35271;8	75403;0;0;61;
$GPXUP;3221;09:14:39;0;50	35259;8	75419;0;0;63;
$GPXUP;3221;09:14:40;0;50	35247;8	75435;0;0;61;
$GPXUP;3221;09:14:41;0;50	35237;8	75452;0;0;60;
$GPXUP;3221;09:14:42;0;50	35226;8	75468;0;0;60;
$GPXUP;3221;09:14:43;0;50	35214;8	75483;0;0;61;
$GPXUP;3221;09:14:44;0;50	352;8	75495;0;0;64;
$GPXUP;3221;09:14:45;0;50	35185;8	75506;0;0;66;
$GPXUP;3221;09:14:46;0;50	3517;8	75516;0;0;67;
$GPXUP;3221;09:14:47;0;50	35155;8	75528;0;0;68;
$GPXUP;3221;09:14:48;0;50	35139;8	75538;0;0;68;
$GPXUP;3221;09:14:49;0;50	35123;8	75546;0;0;67;
$GPXUP;3221;09:14:50;0;50	35107;8	75551;0;0;65;
$GPXUP;3221;09:14:51;0;50	3509;8	75553;0;0;64;
$GPXUP;3221;09:14:52;0;50	35075;8	75551;0;0;60;
$GPXUP;3221;09:14:53;0;50	35061;8	75543;0;0;58;
$GPXUP;3221;09:14:54;0;50	35049;8	75528;0;0;60;
$GPXUP;3221;09:14:55;0;50	35038;8	7551;0;0;60;
$GPXUP;3221;09:14:56;0;50	35028;8	75492;0;0;61;
$GPXUP;3221;09:14:57;0;50	35016;8	75474;0;0;64;
$GPXUP;3221;09:14:58;0;50	35003;8	75459;0;0;66;
$GPXUP;3221;09:14:59;0;50	34988;8	75448;0;0;67;
$GPXUP;3221;09:15:00;0;50	34971;8	75443;0;0;68;
$GPXUP;3221;09:15:01;0;50	34953;8	75443;0;0;71;
$GPXUP;3221;09:15:02;0;50	34934;8	75442;0;0;71;
$GPXUP;3221;09:15:03;0;50	34916;8	75439;0;0;71;
$GPXUP;3221;09:15:04;0;50	34899;8	75435;0;0;71;
$GPXUP;3221;09:15:05;0;50	34881;8	75431;0;0;72;
$GPXUP;3221;09:15:06;0;50	34863;8	75426;0;0;73;
$GPXUP;3221;09:15:07;0;50	34845;8	75418;0;0;74;
$GPXUP;3221;09:15:08;0;50	34828;8	75407;0;0;74;
$GPXUP;3221;09:15:09;0;50	34811;8	75393;0;0;74;
$GPXUP;3221;09:15:10;0;50	34796;8	75377;0;0;72;
$GPXUP;3221;09:15:11;0;50	34782;8	7536;0;0;72;
$GPXUP;3221;09:15:12;0;50	34767;8	75343;0;0;72;
$GPXUP;3221;09:15:13;0;50	34752;8	75329;0;0;71;
$GPXUP;3221;09:15:14;0;50	34734;8	75321;0;0;71;
$GPXUP;3221;09:15:15;0;50	34716;8	75318;0;0;73;
$GPXUP;3221;09:15:16;0;50	34697;8	7532;0;0;76;
$GPXUP;3221;09:15:17;0;50	34678;8	75322;0;0;77;
$GPXUP;3221;09:15:18;0;50	34658;8	75323;0;0;76;
$GPXUP;3221;09:15:19;0;50	34639;8	75323;0;0;75;
$GPXUP;3221;09:15:20;0;50	3462;8	75322;0;0;74;
$GPXUP;3221;09:15:21;0;50	34601;8	75321;0;0;74;
$GPXUP;3221;09:15:22;0;50	34583;8	75321;0;0;74;
$GPXUP;3221;09:15:23;0;50	34564;8	75321;0;0;73;
$GPXUP;3221;09:15:24;0;50	34546;8	75322;0;0;73;
$GPXUP;3221;09:15:25;0;50	34528;8	75322;0;0;73;
$GPXUP;3221;09:15:26;0;50	34509;8	7532;0;0;73;
$GPXUP;3221;09:15:27;0;50	34491;8	75318;0;0;74;
$GPXUP;3221;09:15:28;0;50	34472;8	75318;0;0;75;
$GPXUP;3221;09:15:29;0;50	34454;8	7532;0;0;75;
$GPXUP;3221;09:15:30;0;50	34435;8	7532;0;0;74;
$GPXUP;3221;09:15:31;0;50	34417;8	75319;0;0;73;
$GPXUP;3221;09:15:32;0;50	34398;8	75316;0;0;73;
$GPXUP;3221;09:15:33;0;50	3438;8	75313;0;0;73;
$GPXUP;3221;09:15:34;0;50	34362;8	75311;0;0;74;
$GPXUP;3221;09:15:35;0;50	34343;8	7531;0;0;74;
$GPXUP;3221;09:15:36;0;50	34324;8	75312;0;0;75;
$GPXUP;3221;09:15:37;0;50	34306;8	75315;0;0;75;
$GPXUP;3221;09:15:38;0;50	34287;8	75318;0;0;74;
$GPXUP;3221;09:15:39;0;50	34269;8	7532;0;0;74;
$GPXUP;3221;09:15:40;0;50	3425;8	75321;0;0;73;
$GPXUP;3221;09:15:41;0;50	34232;8	7532;0;0;73;
$GPXUP;3221;09:15:42;0;50	34214;8	75318;0;0;73;
$GPXUP;3221;09:15:43;0;50	34196;8	75315;0;0;73;
$GPXUP;3221;09:15:44;0;50	34178;8	7531;0;0;73;
$GPXUP;3221;09:15:45;0;50	3416;8	75306;0;0;74;
$GPXUP;3221;09:15:46;0;50	34142;8	753;0;0;73;
$GPXUP;3221;09:15:47;0;50	34124;8	75293;0;0;72;
$GPXUP;3221;09:15:48;0;50	34107;8	75287;0;0;72;
$GPXUP;3221;09:15:49;0;50	34089;8	75282;0;0;73;
$GPXUP;3221;09:15:50;0;50	3407;8	75282;0;0;73;
$GPXUP;3221;09:15:51;0;50	34052;8	75286;0;0;73;
$GPXUP;3221;09:15:52;0;50	34034;8	75291;0;0;71;
$GPXUP;3221;09:15:53;0;50	34017;8	75298;0;0;71;
$GPXUP;3221;09:15:54;0;50	34;8	75305;0;0;70;
$GPXUP;3221;09:15:55;0;50	33983;8	75312;0;0;71;
$GPXUP;3221;09:15:56;0;50	33966;8	7532;0;0;71;
$GPXUP;3221;09:15:57;0;50	3395;8	75331;0;0;72;
$GPXUP;3221;09:15:58;0;50	33933;8	75342;0;0;71;
$GPXUP;3221;09:15:59;0;50	33917;8	75355;0;0;71;
$GPXUP;3221;09:16:00;0;50	33902;8	75368;0;0;71;
$GPXUP;3221;09:16:01;0;50	33886;8	75382;0;0;71;
$GPXUP;3221;09:16:02;0;50	3387;8	75394;0;0;71;
$GPXUP;3221;09:16:03;0;50	33854;8	75406;0;0;71;
$GPXUP;3221;09:16:04;0;50	33838;8	75418;0;0;70;
$GPXUP;3221;09:16:05;0;50	33821;8	75426;0;0;69;
$GPXUP;3221;09:16:06;0;50	33804;8	7543;0;0;69;
$GPXUP;3221;09:16:07;0;50	33787;8	75431;0;0;69;
$GPXUP;3221;09:16:08;0;50	3377;8	7543;0;0;69;
$GPXUP;3221;09:16:09;0;50	33753;8	75428;0;0;70;
$GPXUP;3221;09:16:10;0;50	33735;8	75426;0;0;70;
$GPXUP;3221;09:16:11;0;50	33718;8	75426;0;0;70;
$GPXUP;3221;09:16:12;0;50	337;8	75428;0;0;69;
$GPXUP;3221;09:16:13;0;50	33684;8	75434;0;0;67;
$GPXUP;3221;09:16:14;0;50	33668;8	7544;0;0;64;
$GPXUP;3221;09:16:15;0;50	33653;8	75445;0;0;61;
$GPXUP;3221;09:16:16;0;50	33638;8	7545;0;0;62;
$GPXUP;3221;09:16:17;0;50	33622;8	75454;0;0;64;
$GPXUP;3221;09:16:18;0;50	33606;8	75456;0;0;66;
$GPXUP;3221;09:16:19;0;50	33589;8	75455;0;0;68;
$GPXUP;3221;09:16:20;0;50	33573;8	75452;0;0;66;
$GPXUP;3221;09:16:21;0;50	33557;8	75446;0;0;64;
$GPXUP;3221;09:16:22;0;50	33541;8	7544;0;0;64;
$GPXUP;3221;09:16:23;0;50	33526;8	75434;0;0;65;
$GPXUP;3221;09:16:24;0;50	33509;8	75431;0;0;67;
$GPXUP;3221;09:16:25;0;50	33492;8	75431;0;0;68;
$GPXUP;3221;09:16:26;0;50	33475;8	75432;0;0;67;
$GPXUP;3221;09:16:27;0;50	33459;8	75434;0;0;65;
$GPXUP;3221;09:16:28;0;50	33443;8	75434;0;0;65;
$GPXUP;3221;09:16:29;0;50	33426;8	75432;0;0;65;
$GPXUP;3221;09:16:30;0;50	3341;8	75429;0;0;65;
$GPXUP;3221;09:16:31;0;50	33394;8	75425;0;0;66;
$GPXUP;3221;09:16:32;0;50	33378;8	75422;0;0;66;
$GPXUP;3221;09:16:33;0;50	33361;8	75424;0;0;67;
$GPXUP;3221;09:16:34;0;50	33344;8	7543;0;0;69;
$GPXUP;3221;09:16:35;0;50	33328;8	75439;0;0;69;
$GPXUP;3221;09:16:36;0;50	33312;8	75449;0;0;68;
$GPXUP;3221;09:16:37;0;50	33297;8	7546;0;0;68;
$GPXUP;3221;09:16:38;0;50	33282;8	75474;0;0;69;
$GPXUP;3221;09:16:39;0;50	33267;8	75489;0;0;69;
$GPXUP;3221;09:16:40;0;50	33254;8	75505;0;0;68;
$GPXUP;3221;09:16:41;0;50	3324;8	75521;0;0;68;
$GPXUP;3221;09:16:42;0;50	33228;8	75539;0;0;69;
$GPXUP;3221;09:16:43;0;50	33217;8	75561;0;0;69;
$GPXUP;3221;09:16:44;0;50	33207;8	75582;0;0;68;
$GPXUP;3221;09:16:45;0;50	33196;8	75603;0;0;69;
$GPXUP;3221;09:16:46;0;50	33185;8	75624;0;0;69;
$GPXUP;3221;09:16:47;0;50	33174;8	75645;0;0;69;
$GPXUP;3221;09:16:48;0;50	33165;8	75669;0;0;69;
$GPXUP;3221;09:16:49;0;50	33156;8	75692;0;0;70;
$GPXUP;3221;09:16:50;0;50	33146;8	75713;0;0;69;
$GPXUP;3221;09:16:51;0;50	33132;8	75731;0;0;69;
$GPXUP;3221;09:16:52;0;50	33118;8	75745;0;0;69;
$GPXUP;3221;09:16:53;0;50	33102;8	75757;0;0;69;
$GPXUP;3221;09:16:54;0;50	33086;8	75765;0;0;68;
$GPXUP;3221;09:16:55;0;50	3307;8	7577;0;0;67;
$GPXUP;3221;09:16:56;0;50	33053;8	75773;0;0;67;
$GPXUP;3221;09:16:57;0;50	33036;8	75773;0;0;67;
$GPXUP;3221;09:16:58;0;50	33019;8	75772;0;0;67;
$GPXUP;3221;09:16:59;0;50	33003;8	75768;0;0;66;
$GPXUP;3221;09:17:00;0;50	32986;8	75764;0;0;67;
$GPXUP;3221;09:17:01;0;50	32969;8	75761;0;0;68;
$GPXUP;3221;09:17:02;0;50	32952;8	75762;0;0;69;
$GPXUP;3221;09:17:03;0;50	32935;8	7577;0;0;71;
$GPXUP;3221;09:17:04;0;50	32919;8	75784;0;0;73;
$GPXUP;3221;09:17:05;0;50	32905;8	75802;0;0;73;
$GPXUP;3221;09:17:06;0;50	32892;8	75822;0;0;74;
$GPXUP;3221;09:17:07;0;50	32878;8	75842;0;0;74;
$GPXUP;3221;09:17:08;0;50	32867;8	75865;0;0;74;
$GPXUP;3221;09:17:09;0;50	32856;8	75888;0;0;72;
$GPXUP;3221;09:17:10;0;50	32848;8	75913;0;0;72;
$GPXUP;3221;09:17:11;0;50	3284;8	75939;0;0;72;
$GPXUP;3221;09:17:12;0;50	32834;8	75965;0;0;72;
$GPXUP;3221;09:17:13;0;50	32829;8	75992;0;0;71;
$GPXUP;3221;09:17:14;0;50	32824;8	76019;0;0;68;
$GPXUP;3221;09:17:15;0;50	32819;8	76044;0;0;65;
$GPXUP;3221;09:17:16;0;50	32813;8	76067;0;0;65;
$GPXUP;3221;09:17:17;0;50	32805;8	76088;0;0;61;
$GPXUP;3221;09:17:18;0;50	32795;8	76105;0;0;60;
$GPXUP;3221;09:17:19;0;50	32784;8	76121;0;0;62;
$GPXUP;3221;09:17:20;0;50	32772;8	76137;0;0;62;
$GPXUP;3221;09:17:21;0;50	32759;8	76152;0;0;62;
$GPXUP;3221;09:17:22;0;50	32746;8	76164;0;0;62;
$GPXUP;3221;09:17:23;0;50	32733;8	76178;0;0;63;
$GPXUP;3221;09:17:24;0;50	3272;8	76193;0;0;65;
$GPXUP;3221;09:17:25;0;50	32707;8	76208;0;0;65;
$GPXUP;3221;09:17:26;0;50	32694;8	76223;0;0;64;
$GPXUP;3221;09:17:27;0;50	32681;8	76238;0;0;64;
$GPXUP;3221;09:17:28;0;50	32668;8	76252;0;0;63;
$GPXUP;3221;09:17:29;0;50	32656;8	76266;0;0;62;
$GPXUP;3221;09:17:30;0;50	32646;8	76284;0;0;58;
$GPXUP;3221;09:17:31;0;50	32641;8	76305;0;0;57;
$GPXUP;3221;09:17:32;0;50	3264;8	76327;0;0;56;
$GPXUP;3221;09:17:33;0;50	3264;8	76349;0;0;53;
$GPXUP;3221;09:17:34;0;50	32644;8	76369;0;0;50;
$GPXUP;3221;09:17:35;0;50	32649;8	76386;0;0;46;
$GPXUP;3221;09:17:36;0;50	32658;8	76398;0;0;44;
$GPXUP;3221;09:17:37;0;50	3267;8	764;0;0;42;
$GPXUP;3221;09:17:38;0;50	32681;8	76387;0;0;45;
$GPXUP;3221;09:17:39;0;50	32687;8	76363;0;0;46;
$GPXUP;3221;09:17:40;0;50	32685;8	76335;0;0;53;
$GPXUP;3221;09:17:41;0;50	3268;8	76309;0;0;55;
$GPXUP;3221;09:17:42;0;50	32674;8	76288;0;0;55;
$GPXUP;3221;09:17:43;0;50	32664;8	7627;0;0;56;
$GPXUP;3221;09:17:44;0;50	32651;8	76256;0;0;59;
$GPXUP;3221;09:17:45;0;50	32636;8	76251;0;0;57;
$GPXUP;3221;09:17:46;0;50	32621;8	76255;0;0;60;
$GPXUP;3221;09:17:47;0;50	32604;8	76266;0;0;66;
$GPXUP;3221;09:17:48;0;50	32587;8	76279;0;0;71;
$GPXUP;3221;09:17:49;0;50	3257;8	76292;0;0;71;
$GPXUP;3221;09:17:50;0;50	32554;8	76302;0;0;68;
$GPXUP;3221;09:17:51;0;50	32538;8	7631;0;0;61;
$GPXUP;3221;09:17:52;0;50	32524;8	76314;0;0;58;
$GPXUP;3221;09:17:53;0;50	3251;8	76322;0;0;59;
$GPXUP;3221;09:17:54;0;50	32498;8	76335;0;0;62;
$GPXUP;3221;09:17:55;0;50	32488;8	76354;0;0;62;
$GPXUP;3221;09:17:56;0;50	32479;8	76374;0;0;62;
$GPXUP;3221;09:17:57;0;50	3247;8	76394;0;0;61;
$GPXUP;3221;09:17:58;0;50	3246;8	7641;0;0;60;
$GPXUP;3221;09:17:59;0;50	32447;8	76422;0;0;58;
$GPXUP;3221;09:18:00;0;50	32433;8	76428;0;0;59;
$GPXUP;3221;09:18:01;0;50	32418;8	7643;0;0;59;
$GPXUP;3221;09:18:02;0;50	32403;8	76428;0;0;60;
$GPXUP;3221;09:18:03;0;50	32389;8	7642;0;0;60;
$GPXUP;3221;09:18:04;0;50	32377;8	76407;0;0;58;
$GPXUP;3221;09:18:05;0;50	32367;8	7639;0;0;58;
$GPXUP;3221;09:18:06;0;50	32357;8	76371;0;0;60;
$GPXUP;3221;09:18:07;0;50	32348;8	76352;0;0;59;
$GPXUP;3221;09:18:08;0;50	32339;8	76334;0;0;56;
$GPXUP;3221;09:18:09;0;50	32328;8	7632;0;0;55;
$GPXUP;3221;09:18:10;0;50	32316;8	7631;0;0;55;
$GPXUP;3221;09:18:11;0;50	32303;8	76303;0;0;57;
$GPXUP;3221;09:18:12;0;50	32288;8	763;0;0;59;
$GPXUP;3221;09:18:13;0;50	32274;8	76304;0;0;58;
$GPXUP;3221;09:18:14;0;50	32261;8	76314;0;0;58;
$GPXUP;3221;09:18:15;0;50	32251;8	7633;0;0;56;
$GPXUP;3221;09:18:16;0;50	32246;8	76352;0;0;57;
$GPXUP;3221;09:18:17;0;50	32243;8	76375;0;0;55;
$GPXUP;3221;09:18:18;0;50	32242;8	76397;0;0;53;
$GPXUP;3221;09:18:19;0;50	32241;8	76418;0;0;50;
$GPXUP;3221;09:18:20;0;50	32243;8	76438;0;0;48;
$GPXUP;3221;09:18:21;0;50	32246;8	76456;0;0;48;
$GPXUP;3221;09:18:22;0;50	32252;8	76473;0;0;46;
$GPXUP;3221;09:18:23;0;50	32259;8	76487;0;0;43;
$GPXUP;3221;09:18:24;0;50	32268;8	76491;0;0;36;
$GPXUP;3221;09:18:25;0;50	32278;8	76483;0;0;37;
$GPXUP;3221;09:18:26;0;50	32285;8	76463;0;0;44;
$GPXUP;3221;09:18:27;0;50	32287;8	7644;0;0;48;
$GPXUP;3221;09:18:28;0;50	32287;8	76417;0;0;53;
$GPXUP;3221;09:18:29;0;50	32284;8	76394;0;0;57;
$GPXUP;3221;09:18:30;0;50	32277;8	76373;0;0;58;
$GPXUP;3221;09:18:31;0;50	32268;8	76354;0;0;57;
$GPXUP;3221;09:18:32;0;50	32256;8	7634;0;0;58;
$GPXUP;3221;09:18:33;0;50	32242;8	76333;0;0;58;
$GPXUP;3221;09:18:34;0;50	32227;8	7633;0;0;60;
$GPXUP;3221;09:18:35;0;50	32212;8	76325;0;0;61;
$GPXUP;3221;09:18:36;0;50	32196;8	7632;0;0;62;
$GPXUP;3221;09:18:37;0;50	32181;8	76313;0;0;63;
$GPXUP;3221;09:18:38;0;50	32166;8	76303;0;0;64;
$GPXUP;3221;09:18:39;0;50	32153;8	7629;0;0;61;
$GPXUP;3221;09:18:40;0;50	32142;8	76272;0;0;61;
$GPXUP;3221;09:18:41;0;50	32133;8	76252;0;0;63;
$GPXUP;3221;09:18:42;0;50	32125;8	7623;0;0;65;
$GPXUP;3221;09:18:43;0;50	32115;8	76209;0;0;65;
$GPXUP;3221;09:18:44;0;50	32105;8	7619;0;0;63;
$GPXUP;3221;09:18:45;0;50	32094;8	76172;0;0;61;
$GPXUP;3221;09:18:46;0;50	32083;8	76156;0;0;58;
$GPXUP;3221;09:18:47;0;50	32071;8	76143;0;0;57;
$GPXUP;3221;09:18:48;0;50	32058;8	76133;0;0;59;
$GPXUP;3221;09:18:49;0;50	32044;8	76124;0;0;62;
$GPXUP;3221;09:18:50;0;50	32029;8	76118;0;0;63;
$GPXUP;3221;09:18:51;0;50	32013;8	76114;0;0;64;
$GPXUP;3221;09:18:52;0;50	31997;8	76112;0;0;65;
$GPXUP;3221;09:18:53;0;50	31981;8	76116;0;0;66;
$GPXUP;3221;09:18:54;0;50	31965;8	76124;0;0;65;
$GPXUP;3221;09:18:55;0;50	3195;8	76134;0;0;65;
$GPXUP;3221;09:18:56;0;50	31936;8	76148;0;0;65;
$GPXUP;3221;09:18:57;0;50	31927;8	76168;0;0;60;
$GPXUP;3221;09:18:58;0;50	31923;8	76193;0;0;62;
$GPXUP;3221;09:18:59;0;50	31918;8	76216;0;0;61;
$GPXUP;3221;09:19:00;0;50	3191;8	76237;0;0;61;
$GPXUP;3221;09:19:01;0;50	31899;8	76254;0;0;56;
$GPXUP;3221;09:19:02;0;50	31886;8	76262;0;0;55;
$GPXUP;3221;09:19:03;0;50	3187;8	76267;0;0;63;
$GPXUP;3221;09:19:04;0;50	31854;8	7627;0;0;64;
$GPXUP;3221;09:19:05;0;50	31838;8	76272;0;0;63;
$GPXUP;3221;09:19:06;0;50	31822;8	76273;0;0;61;
$GPXUP;3221;09:19:07;0;50	31807;8	76275;0;0;60;
$GPXUP;3221;09:19:08;0;50	31793;8	76281;0;0;58;
$GPXUP;3221;09:19:09;0;50	3178;8	76293;0;0;59;
$GPXUP;3221;09:19:10;0;50	31772;8	76316;0;0;63;
$GPXUP;3221;09:19:11;0;50	31773;8	7635;0;0;67;
$GPXUP;3221;09:19:12;0;50	3178;8	76385;0;0;73;
$GPXUP;3221;09:19:13;0;50	31791;8	76412;0;0;67;
$GPXUP;3221;09:19:14;0;50	31807;8	76427;0;0;60;
$GPXUP;3221;09:19:15;0;50	31824;8	76428;0;0;53;
$GPXUP;3221;09:19:16;0;50	3184;8	76417;0;0;55;
$GPXUP;3221;09:19:17;0;50	31852;8	76399;0;0;53;
$GPXUP;3221;09:19:18;0;50	31858;8	76378;0;0;49;
$GPXUP;3221;09:19:19;0;50	31858;8	76352;0;0;52;
$GPXUP;3221;09:19:20;0;50	31852;8	76327;0;0;56;
$GPXUP;3221;09:19:21;0;50	31842;8	76305;0;0;60;
$GPXUP;3221;09:19:22;0;50	3183;8	76286;0;0;59;
$GPXUP;3221;09:19:23;0;50	31818;8	76273;0;0;54;
$GPXUP;3221;09:19:24;0;50	31808;8	7626;0;0;50;
$GPXUP;3221;09:19:25;0;50	31799;8	76245;0;0;51;
$GPXUP;3221;09:19:26;0;50	31793;8	76227;0;0;54;
$GPXUP;3221;09:19:27;0;50	31786;8	76206;0;0;62;
$GPXUP;3221;09:19:28;0;50	31776;8	76188;0;0;59;
$GPXUP;3221;09:19:29;0;50	31763;8	76176;0;0;60;
$GPXUP;3221;09:19:30;0;50	31747;8	76171;0;0;59;
$GPXUP;3221;09:19:31;0;50	3173;8	76178;0;0;62;
$GPXUP;3221;09:19:32;0;50	31713;8	7619;0;0;63;
$GPXUP;3221;09:19:33;0;50	31699;8	76204;0;0;64;
$GPXUP;3221;09:19:34;0;50	31684;8	76218;0;0;66;
$GPXUP;3221;09:19:35;0;50	31668;8	7623;0;0;66;
$GPXUP;3221;09:19:36;0;50	31653;8	76241;0;0;65;
$GPXUP;3221;09:19:37;0;50	31638;8	76252;0;0;64;
$GPXUP;3221;09:19:38;0;50	31623;8	7626;0;0;63;
$GPXUP;3221;09:19:39;0;50	31608;8	76264;0;0;64;
$GPXUP;3221;09:19:40;0;50	31591;8	76263;0;0;65;
$GPXUP;3221;09:19:41;0;50	31575;8	76259;0;0;65;
$GPXUP;3221;09:19:42;0;50	3156;8	76251;0;0;65;
$GPXUP;3221;09:19:43;0;50	31544;8	76242;0;0;67;
$GPXUP;3221;09:19:44;0;50	31528;8	76234;0;0;69;
$GPXUP;3221;09:19:45;0;50	31511;8	76228;0;0;69;
$GPXUP;3221;09:19:46;0;50	31494;8	76225;0;0;70;
$GPXUP;3221;09:19:47;0;50	31476;8	76225;0;0;71;
$GPXUP;3221;09:19:48;0;50	31458;8	76228;0;0;72;
$GPXUP;3221;09:19:49;0;50	3144;8	76231;0;0;73;
$GPXUP;3221;09:19:50;0;50	31422;8	76233;0;0;72;
$GPXUP;3221;09:19:51;0;50	31404;8	76232;0;0;71;
$GPXUP;3221;09:19:52;0;50	31386;8	76228;0;0;71;
$GPXUP;3221;09:19:53;0;50	31369;8	76223;0;0;73;
$GPXUP;3221;09:19:54;0;50	3135;8	76216;0;0;75;
$GPXUP;3221;09:19:55;0;50	31332;8	76212;0;0;78;
$GPXUP;3221;09:19:56;0;50	31312;8	76208;0;0;78;
$GPXUP;3221;09:19:57;0;50	31293;8	76204;0;0;78;
$GPXUP;3221;09:19:58;0;50	31274;8	76199;0;0;78;
$GPXUP;3221;09:19:59;0;50	31254;8	76194;0;0;78;
$GPXUP;3221;09:20:00;0;50	31234;8	76194;0;0;81;
$GPXUP;3221;09:20:01;0;50	31214;8	76194;0;0;82;
$GPXUP;3221;09:20:02;0;50	31193;8	76195;0;0;84;
$GPXUP;3221;09:20:03;0;50	31172;8	76195;0;0;85;
$GPXUP;3221;09:20:04;0;50	31151;8	76195;0;0;85;
$GPXUP;3221;09:20:05;0;50	3113;8	76198;0;0;84;
$GPXUP;3221;09:20:06;0;50	31109;8	76202;0;0;82;
$GPXUP;3221;09:20:07;0;50	31089;8	76209;0;0;80;
$GPXUP;3221;09:20:08;0;50	3107;8	76218;0;0;79;
$GPXUP;3221;09:20:09;0;50	31052;8	76231;0;0;79;
$GPXUP;3221;09:20:10;0;50	31034;8	76245;0;0;78;
$GPXUP;3221;09:20:11;0;50	31016;8	76257;0;0;77;
$GPXUP;3221;09:20:12;0;50	30998;8	76266;0;0;75;
$GPXUP;3221;09:20:13;0;50	3098;8	76269;0;0;70;
$GPXUP;3221;09:20:14;0;50	30963;8	76268;0;0;70;
$GPXUP;3221;09:20:15;0;50	30946;8	76263;0;0;69;
$GPXUP;3221;09:20:16;0;50	30929;8	76255;0;0;69;
$GPXUP;3221;09:20:17;0;50	30914;8	76245;0;0;67;
$GPXUP;3221;09:20:18;0;50	30899;8	76232;0;0;68;
$GPXUP;3221;09:20:19;0;50	30883;8	7622;0;0;70;
$GPXUP;3221;09:20:20;0;50	30867;8	76209;0;0;74;
$GPXUP;3221;09:20:21;0;50	30849;8	76198;0;0;73;
$GPXUP;3221;09:20:22;0;50	30833;8	76186;0;0;72;
$GPXUP;3221;09:20:23;0;50	30817;8	76171;0;0;73;
$GPXUP;3221;09:20:24;0;50	30802;8	76155;0;0;73;
$GPXUP;3221;09:20:25;0;50	30789;8	76136;0;0;72;
$GPXUP;3221;09:20:26;0;50	30776;8	76115;0;0;72;
$GPXUP;3221;09:20:27;0;50	30764;8	76094;0;0;72;
$GPXUP;3221;09:20:28;0;50	30753;8	76072;0;0;72;
$GPXUP;3221;09:20:29;0;50	30743;8	76047;0;0;73;
$GPXUP;3221;09:20:30;0;50	30733;8	76022;0;0;75;
$GPXUP;3221;09:20:31;0;50	30722;8	75998;0;0;77;
$GPXUP;3221;09:20:32;0;50	30708;8	75976;0;0;81;
$GPXUP;3221;09:20:33;0;50	30691;8	75958;0;0;83;
$GPXUP;3221;09:20:34;0;50	30673;8	75943;0;0;85;
$GPXUP;3221;09:20:35;0;50	30653;8	7593;0;0;84;
$GPXUP;3221;09:20:36;0;50	30633;8	75921;0;0;84;
$GPXUP;3221;09:20:37;0;50	30612;8	75915;0;0;85;
$GPXUP;3221;09:20:38;0;50	30591;8	75909;0;0;84;
$GPXUP;3221;09:20:39;0;50	3057;8	75902;0;0;85;
$GPXUP;3221;09:20:40;0;50	3055;8	75894;0;0;85;
$GPXUP;3221;09:20:41;0;50	30529;8	75885;0;0;84;
$GPXUP;3221;09:20:42;0;50	3051;8	75874;0;0;82;
$GPXUP;3221;09:20:43;0;50	30493;8	75858;0;0;80;
$GPXUP;3221;09:20:44;0;50	30478;8	75837;0;0;79;
$GPXUP;3221;09:20:45;0;50	30463;8	75816;0;0;81;
$GPXUP;3221;09:20:46;0;50	30448;8	75795;0;0;81;
$GPXUP;3221;09:20:47;0;50	30433;8	75774;0;0;79;
$GPXUP;3221;09:20:48;0;50	30418;8	75753;0;0;77;
$GPXUP;3221;09:20:49;0;50	30405;8	75732;0;0;76;
$GPXUP;3221;09:20:50;0;50	30393;8	7571;0;0;73;
$GPXUP;3221;09:20:51;0;50	30383;8	75686;0;0;74;
$GPXUP;3221;09:20:52;0;50	30373;8	7566;0;0;75;
$GPXUP;3221;09:20:53;0;50	30364;8	75634;0;0;76;
$GPXUP;3221;09:20:54;0;50	30356;8	75608;0;0;75;
$GPXUP;3221;09:20:55;0;50	30347;8	75582;0;0;75;
$GPXUP;3221;09:20:56;0;50	30336;8	75557;0;0;77;
$GPXUP;3221;09:20:57;0;50	30322;8	75536;0;0;79;
$GPXUP;3221;09:20:58;0;50	30306;8	75518;0;0;80;
$GPXUP;3221;09:20:59;0;50	30288;8	75503;0;0;82;
$GPXUP;3221;09:21:00;0;50	30269;8	7549;0;0;83;
$GPXUP;3221;09:21:01;0;50	3025;8	75478;0;0;83;
$GPXUP;3221;09:21:02;0;50	30231;8	75465;0;0;83;
$GPXUP;3221;09:21:03;0;50	30214;8	75448;0;0;83;
$GPXUP;3221;09:21:04;0;50	30197;8	75428;0;0;81;
$GPXUP;3221;09:21:05;0;50	30183;8	75406;0;0;78;
$GPXUP;3221;09:21:06;0;50	30172;8	75382;0;0;75;
$GPXUP;3221;09:21:07;0;50	30163;8	75357;0;0;72;
$GPXUP;3221;09:21:08;0;50	30152;8	75334;0;0;72;
$GPXUP;3221;09:21:09;0;50	3014;8	75314;0;0;70;
$GPXUP;3221;09:21:10;0;50	30127;8	75296;0;0;69;
$GPXUP;3221;09:21:11;0;50	30115;8	75277;0;0;68;
$GPXUP;3221;09:21:12;0;50	30104;8	75258;0;0;68;
$GPXUP;3221;09:21:13;0;50	30092;8	75239;0;0;68;
$GPXUP;3221;09:21:14;0;50	3008;8	7522;0;0;68;
$GPXUP;3221;09:21:15;0;50	30067;8	75203;0;0;69;
$GPXUP;3221;09:21:16;0;50	30051;8	75191;0;0;70;
$GPXUP;3221;09:21:17;0;50	30035;8	75182;0;0;70;
$GPXUP;3221;09:21:18;0;50	30018;8	75175;0;0;70;
$GPXUP;3221;09:21:19;0;50	30001;8	75168;0;0;71;
$GPXUP;3221;09:21:20;0;50	29984;8	75163;0;0;72;
$GPXUP;3221;09:21:21;0;50	29966;8	75161;0;0;71;
$GPXUP;3221;09:21:22;0;50	29948;8	7516;0;0;70;
$GPXUP;3221;09:21:23;0;50	2993;8	75158;0;0;71;
$GPXUP;3221;09:21:24;0;50	29913;8	75152;0;0;72;
$GPXUP;3221;09:21:25;0;50	29896;8	75142;0;0;73;
$GPXUP;3221;09:21:26;0;50	29879;8	75133;0;0;72;
$GPXUP;3221;09:21:27;0;50	29862;8	75125;0;0;72;
$GPXUP;3221;09:21:28;0;50	29844;8	75116;0;0;73;
$GPXUP;3221;09:21:29;0;50	29827;8	75106;0;0;75;
$GPXUP;3221;09:21:30;0;50	29808;8	75099;0;0;77;
$GPXUP;3221;09:21:31;0;50	29789;8	75095;0;0;77;
$GPXUP;3221;09:21:32;0;50	2977;8	7509;0;0;78;
$GPXUP;3221;09:21:33;0;50	29751;8	75084;0;0;80;
$GPXUP;3221;09:21:34;0;50	29732;8	75075;0;0;80;
$GPXUP;3221;09:21:35;0;50	29712;8	75068;0;0;83;
$GPXUP;3221;09:21:36;0;50	29691;8	75062;0;0;83;
$GPXUP;3221;09:21:37;0;50	29671;8	75061;0;0;81;
$GPXUP;3221;09:21:38;0;50	29651;8	75064;0;0;77;
$GPXUP;3221;09:21:39;0;50	29633;8	75075;0;0;75;
$GPXUP;3221;09:21:40;0;50	29617;8	7509;0;0;74;
$GPXUP;3221;09:21:41;0;50	29602;8	75109;0;0;74;
$GPXUP;3221;09:21:42;0;50	29588;8	75131;0;0;77;
$GPXUP;3221;09:21:43;0;50	29575;8	75154;0;0;79;
$GPXUP;3221;09:21:44;0;50	29562;8	75178;0;0;81;
$GPXUP;3221;09:21:45;0;50	29548;8	75202;0;0;81;
$GPXUP;3221;09:21:46;0;50	29534;8	75226;0;0;81;
$GPXUP;3221;09:21:47;0;50	29522;8	75252;0;0;80;
$GPXUP;3221;09:21:48;0;50	29511;8	75278;0;0;79;
$GPXUP;3221;09:21:49;0;50	295;8	75304;0;0;78;
$GPXUP;3221;09:21:50;0;50	2949;8	7533;0;0;77;
$GPXUP;3221;09:21:51;0;50	29478;8	75355;0;0;77;
$GPXUP;3221;09:21:52;0;50	29465;8	75378;0;0;78;
$GPXUP;3221;09:21:53;0;50	29451;8	75399;0;0;78;
$GPXUP;3221;09:21:54;0;50	29436;8	75418;0;0;77;
$GPXUP;3221;09:21:55;0;50	2942;8	75435;0;0;78;
$GPXUP;3221;09:21:56;0;50	29403;8	75452;0;0;79;
$GPXUP;3221;09:21:57;0;50	29385;8	75466;0;0;80;
$GPXUP;3221;09:21:58;0;50	29368;8	7548;0;0;81;
$GPXUP;3221;09:21:59;0;50	2935;8	75495;0;0;79;
$GPXUP;3221;09:22:00;0;50	29332;8	75509;0;0;78;
$GPXUP;3221;09:22:01;0;50	29316;8	75525;0;0;77;
$GPXUP;3221;09:22:02;0;50	29301;8	75544;0;0;76;
$GPXUP;3221;09:22:03;0;50	29286;8	75562;0;0;74;
$GPXUP;3221;09:22:04;0;50	29271;8	75579;0;0;73;
$GPXUP;3221;09:22:05;0;50	29256;8	75595;0;0;72;
$GPXUP;3221;09:22:06;0;50	29241;8	75608;0;0;70;
$GPXUP;3221;09:22:07;0;50	29225;8	7562;0;0;68;
$GPXUP;3221;09:22:08;0;50	2921;8	75628;0;0;65;
$GPXUP;3221;09:22:09;0;50	29193;8	7563;0;0;66;
$GPXUP;3221;09:22:10;0;50	29177;8	75629;0;0;66;
$GPXUP;3221;09:22:11;0;50	2916;8	75627;0;0;66;
$GPXUP;3221;09:22:12;0;50	29144;8	75626;0;0;66;
$GPXUP;3221;09:22:13;0;50	29127;8	75626;0;0;67;
$GPXUP;3221;09:22:14;0;50	2911;8	75628;0;0;70;
$GPXUP;3221;09:22:15;0;50	29092;8	75631;0;0;70;
$GPXUP;3221;09:22:16;0;50	29075;8	75633;0;0;70;
$GPXUP;3221;09:22:17;0;50	29057;8	75634;0;0;71;
$GPXUP;3221;09:22:18;0;50	29039;8	75637;0;0;72;
$GPXUP;3221;09:22:19;0;50	29022;8	75643;0;0;72;
$GPXUP;3221;09:22:20;0;50	29004;8	75651;0;0;72;
$GPXUP;3221;09:22:21;0;50	28987;8	75661;0;0;72;
$GPXUP;3221;09:22:22;0;50	2897;8	75668;0;0;70;
$GPXUP;3221;09:22:23;0;50	28953;8	75671;0;0;68;
$GPXUP;3221;09:22:24;0;50	28936;8	75669;0;0;68;
$GPXUP;3221;09:22:25;0;50	28919;8	75664;0;0;69;
$GPXUP;3221;09:22:26;0;50	28902;8	75658;0;0;71;
$GPXUP;3221;09:22:27;0;50	28884;8	75654;0;0;72;
$GPXUP;3221;09:22:28;0;50	28866;8	75655;0;0;72;
$GPXUP;3221;09:22:29;0;50	28848;8	75656;0;0;71;
$GPXUP;3221;09:22:30;0;50	2883;8	75657;0;0;70;
$GPXUP;3221;09:22:31;0;50	28813;8	75657;0;0;69;
$GPXUP;3221;09:22:32;0;50	28796;8	75657;0;0;70;
$GPXUP;3221;09:22:33;0;50	28778;8	75657;0;0;71;
$GPXUP;3221;09:22:34;0;50	2876;8	75654;0;0;73;
$GPXUP;3221;09:22:35;0;50	28742;8	75647;0;0;74;
$GPXUP;3221;09:22:36;0;50	28725;8	75636;0;0;74;
$GPXUP;3221;09:22:37;0;50	28708;8	7562;0;0;76;
$GPXUP;3221;09:22:38;0;50	28692;8	75604;0;0;77;
$GPXUP;3221;09:22:39;0;50	28677;8	75586;0;0;77;
$GPXUP;3221;09:22:40;0;50	28661;8	75568;0;0;77;
$GPXUP;3221;09:22:41;0;50	28645;8	75551;0;0;77;
$GPXUP;3221;09:22:42;0;50	28627;8	75538;0;0;79;
$GPXUP;3221;09:22:43;0;50	28608;8	75528;0;0;80;
$GPXUP;3221;09:22:44;0;50	28589;8	75521;0;0;81;
$GPXUP;3221;09:22:45;0;50	28569;8	75515;0;0;80;
$GPXUP;3221;09:22:46;0;50	28549;8	75511;0;0;79;
$GPXUP;3221;09:22:47;0;50	2853;8	75509;0;0;78;
$GPXUP;3221;09:22:48;0;50	2851;8	75507;0;0;78;
$GPXUP;3221;09:22:49;0;50	28491;8	75504;0;0;77;
$GPXUP;3221;09:22:50;0;50	28472;8	75501;0;0;79;
$GPXUP;3221;09:22:51;0;50	28452;8	75503;0;0;79;
$GPXUP;3221;09:22:52;0;50	28432;8	75506;0;0;77;
$GPXUP;3221;09:22:53;0;50	28413;8	75508;0;0;76;
$GPXUP;3221;09:22:54;0;50	28394;8	75507;0;0;76;
$GPXUP;3221;09:22:55;0;50	28375;8	75504;0;0;76;
$GPXUP;3221;09:22:56;0;50	28356;8	75502;0;0;75;
$GPXUP;3221;09:22:57;0;50	28337;8	755;0;0;74;
$GPXUP;3221;09:22:58;0;50	28319;8	75499;0;0;74;
$GPXUP;3221;09:22:59;0;50	283;8	75502;0;0;74;
$GPXUP;3221;09:23:00;0;50	28282;8	75508;0;0;75;
$GPXUP;3221;09:23:01;0;50	28264;8	75518;0;0;77;
$GPXUP;3221;09:23:02;0;50	28247;8	7553;0;0;77;
$GPXUP;3221;09:23:03;0;50	2823;8	75544;0;0;77;
$GPXUP;3221;09:23:04;0;50	28213;8	75559;0;0;75;
$GPXUP;3221;09:23:05;0;50	28196;8	7557;0;0;72;
$GPXUP;3221;09:23:06;0;50	28179;8	7558;0;0;71;
$GPXUP;3221;09:23:07;0;50	28162;8	7559;0;0;74;
$GPXUP;3221;09:23:08;0;50	28146;8	75604;0;0;76;
$GPXUP;3221;09:23:09;0;50	28128;8	75617;0;0;77;
$GPXUP;3221;09:23:10;0;50	28111;8	75627;0;0;75;
$GPXUP;3221;09:23:11;0;50	28093;8	75635;0;0;73;
$GPXUP;3221;09:23:12;0;50	28076;8	75645;0;0;72;
$GPXUP;3221;09:23:13;0;50	2806;8	75656;0;0;68;
$GPXUP;3221;09:23:14;0;50	28046;8	75668;0;0;67;
$GPXUP;3221;09:23:15;0;50	28031;8	75679;0;0;65;
$GPXUP;3221;09:23:16;0;50	28017;8	75691;0;0;65;
$GPXUP;3221;09:23:17;0;50	28003;8	75705;0;0;65;
$GPXUP;3221;09:23:18;0;50	2799;8	75721;0;0;67;
$GPXUP;3221;09:23:19;0;50	27978;8	75739;0;0;68;
$GPXUP;3221;09:23:20;0;50	27964;8	75755;0;0;70;
$GPXUP;3221;09:23:21;0;50	27949;8	75768;0;0;70;
$GPXUP;3221;09:23:22;0;50	27932;8	75777;0;0;70;
$GPXUP;3221;09:23:23;0;50	27915;8	75785;0;0;74;
$GPXUP;3221;09:23:24;0;50	27897;8	75794;0;0;76;
$GPXUP;3221;09:23:25;0;50	27878;8	75804;0;0;77;
$GPXUP;3221;09:23:26;0;50	27861;8	75814;0;0;75;
$GPXUP;3221;09:23:27;0;50	27844;8	75824;0;0;72;
$GPXUP;3221;09:23:28;0;50	27828;8	75834;0;0;70;
$GPXUP;3221;09:23:29;0;50	27811;8	7584;0;0;67;
$GPXUP;3221;09:23:30;0;50	27796;8	75843;0;0;62;
$GPXUP;3221;09:23:31;0;50	27781;8	75843;0;0;61;
$GPXUP;3221;09:23:32;0;50	27766;8	75843;0;0;62;
$GPXUP;3221;09:23:33;0;50	2775;8	75846;0;0;65;
$GPXUP;3221;09:23:34;0;50	27734;8	75851;0;0;67;
$GPXUP;3221;09:23:35;0;50	27718;8	75856;0;0;67;
$GPXUP;3221;09:23:36;0;50	27702;8	75861;0;0;67;
$GPXUP;3221;09:23:37;0;50	27685;8	75866;0;0;66;
$GPXUP;3221;09:23:38;0;50	27669;8	75871;0;0;66;
$GPXUP;3221;09:23:39;0;50	27653;8	75875;0;0;67;
$GPXUP;3221;09:23:40;0;50	27637;8	75879;0;0;68;
$GPXUP;3221;09:23:41;0;50	2762;8	75883;0;0;68;
$GPXUP;3221;09:23:42;0;50	27603;8	75888;0;0;69;
$GPXUP;3221;09:23:43;0;50	27586;8	75894;0;0;70;
$GPXUP;3221;09:23:44;0;50	27569;8	759;0;0;69;
$GPXUP;3221;09:23:45;0;50	27552;8	75903;0;0;68;
$GPXUP;3221;09:23:46;0;50	27536;8	75905;0;0;66;
$GPXUP;3221;09:23:47;0;50	2752;8	75906;0;0;64;
$GPXUP;3221;09:23:48;0;50	27504;8	75906;0;0;64;
$GPXUP;3221;09:23:49;0;50	27487;8	75908;0;0;65;
$GPXUP;3221;09:23:50;0;50	27471;8	75907;0;0;67;
$GPXUP;3221;09:23:51;0;50	27454;8	75905;0;0;68;
$GPXUP;3221;09:23:52;0;50	27437;8	75902;0;0;69;
$GPXUP;3221;09:23:53;0;50	2742;8	75898;0;0;69;
$GPXUP;3221;09:23:54;0;50	27403;8	75898;0;0;69;
$GPXUP;3221;09:23:55;0;50	27386;8	75901;0;0;69;
$GPXUP;3221;09:23:56;0;50	27369;8	75908;0;0;72;
$GPXUP;3221;09:23:57;0;50	27351;8	75918;0;0;75;
$GPXUP;3221;09:23:58;0;50	27334;8	7593;0;0;79;
$GPXUP;3221;09:23:59;0;50	27316;8	75945;0;0;80;
$GPXUP;3221;09:24:00;0;50	27299;8	75962;0;0;80;
$GPXUP;3221;09:24:01;0;50	27283;8	7598;0;0;77;
$GPXUP;3221;09:24:02;0;50	27268;8	75997;0;0;74;
$GPXUP;3221;09:24:03;0;50	27254;8	76014;0;0;71;
$GPXUP;3221;09:24:04;0;50	27241;8	76034;0;0;70;
$GPXUP;3221;09:24:05;0;50	27229;8	76054;0;0;71;
$GPXUP;3221;09:24:06;0;50	27216;8	76073;0;0;70;
$GPXUP;3221;09:24:07;0;50	27202;8	7609;0;0;70;
$GPXUP;3221;09:24:08;0;50	27188;8	76105;0;0;67;
$GPXUP;3221;09:24:09;0;50	27174;8	76118;0;0;65;
$GPXUP;3221;09:24:10;0;50	27159;8	76127;0;0;64;
$GPXUP;3221;09:24:11;0;50	27144;8	76134;0;0;65;
$GPXUP;3221;09:24:12;0;50	27127;8	76136;0;0;66;
$GPXUP;3221;09:24:13;0;50	2711;8	76136;0;0;69;
$GPXUP;3221;09:24:14;0;50	27093;8	76135;0;0;71;
$GPXUP;3221;09:24:15;0;50	27075;8	76132;0;0;72;
$GPXUP;3221;09:24:16;0;50	27057;8	76125;0;0;70;
$GPXUP;3221;09:24:17;0;50	27041;8	76118;0;0;68;
$GPXUP;3221;09:24:18;0;50	27024;8	76111;0;0;68;
$GPXUP;3221;09:24:19;0;50	27007;8	76108;0;0;69;
$GPXUP;3221;09:24:20;0;50	2699;8	76105;0;0;70;
$GPXUP;3221;09:24:21;0;50	26972;8	76102;0;0;71;
$GPXUP;3221;09:24:22;0;50	26954;8	76098;0;0;73;
$GPXUP;3221;09:24:23;0;50	26936;8	76092;0;0;73;
$GPXUP;3221;09:24:24;0;50	26918;8	76084;0;0;74;
$GPXUP;3221;09:24:25;0;50	26901;8	76075;0;0;73;
$GPXUP;3221;09:24:26;0;50	26884;8	76065;0;0;75;
$GPXUP;3221;09:24:27;0;50	26866;8	76052;0;0;76;
$GPXUP;3221;09:24:28;0;50	2685;8	76037;0;0;76;
$GPXUP;3221;09:24:29;0;50	26833;8	76022;0;0;75;
$GPXUP;3221;09:24:30;0;50	26816;8	76011;0;0;75;
$GPXUP;3221;09:24:31;0;50	26798;8	76003;0;0;75;
$GPXUP;3221;09:24:32;0;50	2678;8	75996;0;0;75;
$GPXUP;3221;09:24:33;0;50	26761;8	7599;0;0;75;
$GPXUP;3221;09:24:34;0;50	26743;8	75986;0;0;75;
$GPXUP;3221;09:24:35;0;50	26724;8	75982;0;0;74;
$GPXUP;3221;09:24:36;0;50	26706;8	75977;0;0;71;
$GPXUP;3221;09:24:37;0;50	2669;8	7597;0;0;69;
$GPXUP;3221;09:24:38;0;50	26674;8	75962;0;0;67;
$GPXUP;3221;09:24:39;0;50	2666;8	75949;0;0;64;
$GPXUP;3221;09:24:40;0;50	26648;8	75932;0;0;65;
$GPXUP;3221;09:24:41;0;50	26636;8	75915;0;0;65;
$GPXUP;3221;09:24:42;0;50	26625;8	75897;0;0;63;
$GPXUP;3221;09:24:43;0;50	26615;8	75878;0;0;62;
$GPXUP;3221;09:24:44;0;50	26604;8	75861;0;0;62;
$GPXUP;3221;09:24:45;0;50	26592;8	75847;0;0;62;
$GPXUP;3221;09:24:46;0;50	26578;8	75835;0;0;63;
$GPXUP;3221;09:24:47;0;50	26564;8	75823;0;0;63;
$GPXUP;3221;09:24:48;0;50	2655;8	75811;0;0;64;
$GPXUP;3221;09:24:49;0;50	26536;8	75801;0;0;64;
$GPXUP;3221;09:24:50;0;50	26521;8	75793;0;0;62;
$GPXUP;3221;09:24:51;0;50	26506;8	75788;0;0;60;
$GPXUP;3221;09:24:52;0;50	26491;8	75783;0;0;60;
$GPXUP;3221;09:24:53;0;50	26477;8	75777;0;0;62;
$GPXUP;3221;09:24:54;0;50	26462;8	75768;0;0;65;
$GPXUP;3221;09:24:55;0;50	26446;8	75758;0;0;67;
$GPXUP;3221;09:24:56;0;50	2643;8	7575;0;0;67;
$GPXUP;3221;09:24:57;0;50	26414;8	75746;0;0;68;
$GPXUP;3221;09:24:58;0;50	26397;8	75743;0;0;68;
$GPXUP;3221;09:24:59;0;50	2638;8	75742;0;0;66;
$GPXUP;3221;09:25:00;0;50	26364;8	75742;0;0;65;
$GPXUP;3221;09:25:01;0;50	26347;8	75742;0;0;66;
$GPXUP;3221;09:25:02;0;50	26331;8	75741;0;0;68;
$GPXUP;3221;09:25:03;0;50	26314;8	75741;0;0;69;
$GPXUP;3221;09:25:04;0;50	26296;8	75742;0;0;71;
$GPXUP;3221;09:25:05;0;50	26278;8	75744;0;0;69;
$GPXUP;3221;09:25:06;0;50	26261;8	75747;0;0;69;
$GPXUP;3221;09:25:07;0;50	26244;8	75751;0;0;70;
$GPXUP;3221;09:25:08;0;50	26227;8	75758;0;0;71;
$GPXUP;3221;09:25:09;0;50	2621;8	75765;0;0;71;
$GPXUP;3221;09:25:10;0;50	26192;8	7577;0;0;72;
$GPXUP;3221;09:25:11;0;50	26174;8	75774;0;0;73;
$GPXUP;3221;09:25:12;0;50	26156;8	75776;0;0;74;
$GPXUP;3221;09:25:13;0;50	26138;8	7578;0;0;72;
$GPXUP;3221;09:25:14;0;50	2612;8	75784;0;0;71;
$GPXUP;3221;09:25:15;0;50	26102;8	75785;0;0;70;
$GPXUP;3221;09:25:16;0;50	26084;8	75782;0;0;71;
$GPXUP;3221;09:25:17;0;50	26067;8	75778;0;0;72;
$GPXUP;3221;09:25:18;0;50	26049;8	75775;0;0;74;
$GPXUP;3221;09:25:19;0;50	2603;8	75769;0;0;74;
$GPXUP;3221;09:25:20;0;50	26013;8	75759;0;0;74;
$GPXUP;3221;09:25:21;0;50	25997;8	75745;0;0;72;
$GPXUP;3221;09:25:22;0;50	25983;8	75729;0;0;68;
$GPXUP;3221;09:25:23;0;50	2597;8	75712;0;0;67;
$GPXUP;3221;09:25:24;0;50	25957;8	75696;0;0;66;
$GPXUP;3221;09:25:25;0;50	25944;8	7568;0;0;66;
$GPXUP;3221;09:25:26;0;50	2593;8	75666;0;0;66;
$GPXUP;3221;09:25:27;0;50	25915;8	75654;0;0;66;
$GPXUP;3221;09:25:28;0;50	259;8	75644;0;0;68;
$GPXUP;3221;09:25:29;0;50	25884;8	75634;0;0;68;
$GPXUP;3221;09:25:30;0;50	25869;8	75623;0;0;68;
$GPXUP;3221;09:25:31;0;50	25854;8	75611;0;0;66;
$GPXUP;3221;09:25:32;0;50	25839;8	75598;0;0;66;
$GPXUP;3221;09:25:33;0;50	25825;8	75584;0;0;67;
$GPXUP;3221;09:25:34;0;50	2581;8	75571;0;0;69;
$GPXUP;3221;09:25:35;0;50	25795;8	75557;0;0;70;
$GPXUP;3221;09:25:36;0;50	2578;8	75543;0;0;71;
$GPXUP;3221;09:25:37;0;50	25765;8	75528;0;0;71;
$GPXUP;3221;09:25:38;0;50	25749;8	75515;0;0;71;
$GPXUP;3221;09:25:39;0;50	25733;8	75504;0;0;71;
$GPXUP;3221;09:25:40;0;50	25717;8	75495;0;0;69;
$GPXUP;3221;09:25:41;0;50	257;8	75488;0;0;66;
$GPXUP;3221;09:25:42;0;50	25684;8	75486;0;0;64;
$GPXUP;3221;09:25:43;0;50	25668;8	75489;0;0;64;
$GPXUP;3221;09:25:44;0;50	25653;8	75497;0;0;63;
$GPXUP;3221;09:25:45;0;50	2564;8	7551;0;0;63;
$GPXUP;3221;09:25:46;0;50	25629;8	75527;0;0;61;
$GPXUP;3221;09:25:47;0;50	25621;8	75546;0;0;58;
$GPXUP;3221;09:25:48;0;50	25612;8	75566;0;0;60;
$GPXUP;3221;09:25:49;0;50	25603;8	75584;0;0;61;
$GPXUP;3221;09:25:50;0;50	2559;8	75598;0;0;60;
$GPXUP;3221;09:25:51;0;50	25577;8	75605;0;0;58;
$GPXUP;3221;09:25:52;0;50	25562;8	756;0;0;56;
$GPXUP;3221;09:25:53;0;50	25548;8	75589;0;0;60;
$GPXUP;3221;09:25:54;0;50	25534;8	75575;0;0;64;
$GPXUP;3221;09:25:55;0;50	25522;8	75559;0;0;65;
$GPXUP;3221;09:25:56;0;50	25508;8	75543;0;0;66;
$GPXUP;3221;09:25:57;0;50	25493;8	75531;0;0;65;
$GPXUP;3221;09:25:58;0;50	25479;8	7552;0;0;63;
$GPXUP;3221;09:25:59;0;50	25465;8	7551;0;0;61;
$GPXUP;3221;09:26:00;0;50	25451;8	75498;0;0;61;
$GPXUP;3221;09:26:01;0;50	25438;8	75487;0;0;61;
$GPXUP;3221;09:26:02;0;50	25423;8	75477;0;0;63;
$GPXUP;3221;09:26:03;0;50	25408;8	75468;0;0;67;
$GPXUP;3221;09:26:04;0;50	25392;8	75459;0;0;68;
$GPXUP;3221;09:26:05;0;50	25376;8	7545;0;0;66;
$GPXUP;3221;09:26:06;0;50	25361;8	75442;0;0;65;
$GPXUP;3221;09:26:07;0;50	25345;8	75435;0;0;65;
$GPXUP;3221;09:26:08;0;50	25329;8	75432;0;0;64;
$GPXUP;3221;09:26:09;0;50	25312;8	75431;0;0;68;
$GPXUP;3221;09:26:10;0;50	25294;8	75433;0;0;71;
$GPXUP;3221;09:26:11;0;50	25276;8	75434;0;0;73;
$GPXUP;3221;09:26:12;0;50	25257;8	75432;0;0;77;
$GPXUP;3221;09:26:13;0;50	25237;8	75429;0;0;78;
$GPXUP;3221;09:26:14;0;50	25217;8	75424;0;0;79;
$GPXUP;3221;09:26:15;0;50	25197;8	75418;0;0;82;
$GPXUP;3221;09:26:16;0;50	25178;8	75408;0;0;80;
$GPXUP;3221;09:26:17;0;50	2516;8	75395;0;0;79;
$GPXUP;3221;09:26:18;0;50	25143;8	75379;0;0;77;
$GPXUP;3221;09:26:19;0;50	25128;8	75362;0;0;74;
$GPXUP;3221;09:26:20;0;50	25113;8	75344;0;0;72;
$GPXUP;3221;09:26:21;0;50	25099;8	75327;0;0;72;
$GPXUP;3221;09:26:22;0;50	25084;8	75312;0;0;71;
$GPXUP;3221;09:26:23;0;50	25068;8	75298;0;0;71;
$GPXUP;3221;09:26:24;0;50	25053;8	75284;0;0;71;
$GPXUP;3221;09:26:25;0;50	25037;8	75272;0;0;72;
$GPXUP;3221;09:26:26;0;50	2502;8	7526;0;0;73;
$GPXUP;3221;09:26:27;0;50	25003;8	75248;0;0;75;
$GPXUP;3221;09:26:28;0;50	24986;8	75238;0;0;75;
$GPXUP;3221;09:26:29;0;50	24969;8	75225;0;0;73;
$GPXUP;3221;09:26:30;0;50	24953;8	75211;0;0;72;
$GPXUP;3221;09:26:31;0;50	24938;8	75197;0;0;72;
$GPXUP;3221;09:26:32;0;50	24922;8	75181;0;0;72;
$GPXUP;3221;09:26:33;0;50	24908;8	75163;0;0;73;
$GPXUP;3221;09:26:34;0;50	24894;8	75144;0;0;75;
$GPXUP;3221;09:26:35;0;50	2488;8	75125;0;0;76;
$GPXUP;3221;09:26:36;0;50	24867;8	75104;0;0;75;
$GPXUP;3221;09:26:37;0;50	24854;8	75083;0;0;73;
$GPXUP;3221;09:26:38;0;50	24842;8	75062;0;0;73;
$GPXUP;3221;09:26:39;0;50	24828;8	75044;0;0;73;
$GPXUP;3221;09:26:40;0;50	24813;8	75028;0;0;73;
$GPXUP;3221;09:26:41;0;50	24797;8	75015;0;0;72;
$GPXUP;3221;09:26:42;0;50	2478;8	75004;0;0;72;
$GPXUP;3221;09:26:43;0;50	24764;8	74993;0;0;71;
$GPXUP;3221;09:26:44;0;50	24748;8	74982;0;0;71;
$GPXUP;3221;09:26:45;0;50	24731;8	74971;0;0;71;
$GPXUP;3221;09:26:46;0;50	24715;8	7496;0;0;71;
$GPXUP;3221;09:26:47;0;50	24699;8	74947;0;0;71;
$GPXUP;3221;09:26:48;0;50	24684;8	74931;0;0;72;
$GPXUP;3221;09:26:49;0;50	2467;8	74914;0;0;71;
$GPXUP;3221;09:26:50;0;50	24657;8	74896;0;0;70;
$GPXUP;3221;09:26:51;0;50	24644;8	74879;0;0;69;
$GPXUP;3221;09:26:52;0;50	24631;8	74861;0;0;69;
$GPXUP;3221;09:26:53;0;50	24616;8	74846;0;0;70;
$GPXUP;3221;09:26:54;0;50	24601;8	74833;0;0;71;
$GPXUP;3221;09:26:55;0;50	24584;8	74824;0;0;72;
$GPXUP;3221;09:26:56;0;50	24567;8	74816;0;0;71;
$GPXUP;3221;09:26:57;0;50	2455;8	74808;0;0;71;
$GPXUP;3221;09:26:58;0;50	24532;8	74801;0;0;72;
$GPXUP;3221;09:26:59;0;50	24515;8	74794;0;0;72;
$GPXUP;3221;09:27:00;0;50	24497;8	7479;0;0;73;
$GPXUP;3221;09:27:01;0;50	24478;8	74787;0;0;76;
$GPXUP;3221;09:27:02;0;50	2446;8	74788;0;0;72;
$GPXUP;3221;09:27:03;0;50	24442;8	74789;0;0;72;
$GPXUP;3221;09:27:04;0;50	24424;8	74789;0;0;73;
$GPXUP;3221;09:27:05;0;50	24406;8	74787;0;0;74;
$GPXUP;3221;09:27:06;0;50	24387;8	74784;0;0;77;
$GPXUP;3221;09:27:07;0;50	24367;8	74779;0;0;81;
$GPXUP;3221;09:27:08;0;50	24347;8	74772;0;0;81;
$GPXUP;3221;09:27:09;0;50	24328;8	74766;0;0;78;
$GPXUP;3221;09:27:10;0;50	24309;8	74759;0;0;75;
$GPXUP;3221;09:27:11;0;50	24292;8	7475;0;0;73;
$GPXUP;3221;09:27:12;0;50	24274;8	74743;0;0;72;
$GPXUP;3221;09:27:13;0;50	24257;8	74737;0;0;71;
$GPXUP;3221;09:27:14;0;50	24239;8	74733;0;0;71;
$GPXUP;3221;09:27:15;0;50	24221;8	74729;0;0;72;
$GPXUP;3221;09:27:16;0;50	24203;8	74724;0;0;73;
$GPXUP;3221;09:27:17;0;50	24185;8	74721;0;0;75;
$GPXUP;3221;09:27:18;0;50	24166;8	74722;0;0;77;
$GPXUP;3221;09:27:19;0;50	24146;8	74722;0;0;78;
$GPXUP;3221;09:27:20;0;50	24127;8	74723;0;0;78;
$GPXUP;3221;09:27:21;0;50	24107;8	74724;0;0;78;
$GPXUP;3221;09:27:22;0;50	24087;8	74727;0;0;80;
$GPXUP;3221;09:27:23;0;50	24068;8	74731;0;0;80;
$GPXUP;3221;09:27:24;0;50	24048;8	74737;0;0;80;
$GPXUP;3221;09:27:25;0;50	24028;8	74746;0;0;80;
$GPXUP;3221;09:27:26;0;50	2401;8	74757;0;0;79;
$GPXUP;3221;09:27:27;0;50	23991;8	74768;0;0;78;
$GPXUP;3221;09:27:28;0;50	23974;8	74781;0;0;77;
$GPXUP;3221;09:27:29;0;50	23956;8	74794;0;0;77;
$GPXUP;3221;09:27:30;0;50	23939;8	74807;0;0;77;
$GPXUP;3221;09:27:31;0;50	23921;8	74817;0;0;76;
$GPXUP;3221;09:27:32;0;50	23903;8	74827;0;0;73;
$GPXUP;3221;09:27:33;0;50	23886;8	74836;0;0;72;
$GPXUP;3221;09:27:34;0;50	23869;8	74844;0;0;73;
$GPXUP;3221;09:27:35;0;50	23852;8	74855;0;0;74;
$GPXUP;3221;09:27:36;0;50	23835;8	74868;0;0;74;
$GPXUP;3221;09:27:37;0;50	23819;8	74882;0;0;73;
$GPXUP;3221;09:27:38;0;50	23802;8	74893;0;0;71;
$GPXUP;3221;09:27:39;0;50	23786;8	74902;0;0;69;
$GPXUP;3221;09:27:40;0;50	2377;8	7491;0;0;67;
$GPXUP;3221;09:27:41;0;50	23754;8	74915;0;0;64;
$GPXUP;3221;09:27:42;0;50	23738;8	74917;0;0;64;
$GPXUP;3221;09:27:43;0;50	23722;8	74915;0;0;64;
$GPXUP;3221;09:27:44;0;50	23706;8	74912;0;0;64;
$GPXUP;3221;09:27:45;0;50	2369;8	74908;0;0;64;
$GPXUP;3221;09:27:46;0;50	23674;8	74906;0;0;64;
$GPXUP;3221;09:27:47;0;50	23659;8	74906;0;0;63;
$GPXUP;3221;09:27:48;0;50	23643;8	7491;0;0;62;
$GPXUP;3221;09:27:49;0;50	23628;8	74913;0;0;62;
$GPXUP;3221;09:27:50;0;50	23612;8	74917;0;0;62;
$GPXUP;3221;09:27:51;0;50	23597;8	7492;0;0;63;
$GPXUP;3221;09:27:52;0;50	23582;8	7492;0;0;63;
$GPXUP;3221;09:27:53;0;50	23566;8	7492;0;0;63;
$GPXUP;3221;09:27:54;0;50	2355;8	74919;0;0;63;
$GPXUP;3221;09:27:55;0;50	23534;8	74918;0;0;63;
$GPXUP;3221;09:27:56;0;50	23519;8	74915;0;0;62;
$GPXUP;3221;09:27:57;0;50	23504;8	74912;0;0;61;
$GPXUP;3221;09:27:58;0;50	23488;8	7491;0;0;62;
$GPXUP;3221;09:27:59;0;50	23473;8	74912;0;0;60;
$GPXUP;3221;09:28:00;0;50	23459;8	74916;0;0;58;
$GPXUP;3221;09:28:01;0;50	23445;8	74923;0;0;57;
$GPXUP;3221;09:28:02;0;50	23432;8	74932;0;0;57;
$GPXUP;3221;09:28:03;0;50	23419;8	74941;0;0;59;
$GPXUP;3221;09:28:04;0;50	23406;8	7495;0;0;60;
$GPXUP;3221;09:28:05;0;50	23392;8	7496;0;0;61;
$GPXUP;3221;09:28:06;0;50	23378;8	7497;0;0;62;
$GPXUP;3221;09:28:07;0;50	23363;8	74978;0;0;63;
$GPXUP;3221;09:28:08;0;50	23348;8	74984;0;0;62;
$GPXUP;3221;09:28:09;0;50	23333;8	74988;0;0;61;
$GPXUP;3221;09:28:10;0;50	23318;8	74994;0;0;62;
$GPXUP;3221;09:28:11;0;50	23303;8	75;0;0;63;
$GPXUP;3221;09:28:12;0;50	23287;8	75006;0;0;66;
$GPXUP;3221;09:28:13;0;50	2327;8	75012;0;0;67;
$GPXUP;3221;09:28:14;0;50	23254;8	7502;0;0;66;
$GPXUP;3221;09:28:15;0;50	2324;8	7503;0;0;66;
$GPXUP;3221;09:28:16;0;50	23225;8	75043;0;0;66;
$GPXUP;3221;09:28:17;0;50	23211;8	75056;0;0;66;
$GPXUP;3221;09:28:18;0;50	23196;8	75068;0;0;66;
$GPXUP;3221;09:28:19;0;50	23181;8	7508;0;0;69;
$GPXUP;3221;09:28:20;0;50	23164;8	75089;0;0;71;
$GPXUP;3221;09:28:21;0;50	23147;8	75091;0;0;69;
$GPXUP;3221;09:28:22;0;50	23129;8	75084;0;0;73;
$GPXUP;3221;09:28:23;0;50	23112;8	75075;0;0;71;
$GPXUP;3221;09:28:24;0;50	23096;8	75065;0;0;70;
$GPXUP;3221;09:28:25;0;50	23079;8	75056;0;0;70;
$GPXUP;3221;09:28:26;0;50	23062;8	75046;0;0;71;
$GPXUP;3221;09:28:27;0;50	23045;8	75037;0;0;72;
$GPXUP;3221;09:28:28;0;50	23028;8	75029;0;0;73;
$GPXUP;3221;09:28:29;0;50	2301;8	75022;0;0;75;
$GPXUP;3221;09:28:30;0;50	22991;8	75014;0;0;76;
$GPXUP;3221;09:28:31;0;50	22974;8	75002;0;0;77;
$GPXUP;3221;09:28:32;0;50	22956;8	74989;0;0;76;
$GPXUP;3221;09:28:33;0;50	22939;8	74977;0;0;74;
$GPXUP;3221;09:28:34;0;50	22922;8	74965;0;0;73;
$GPXUP;3221;09:28:35;0;50	22906;8	74953;0;0;72;
$GPXUP;3221;09:28:36;0;50	22891;8	74938;0;0;69;
$GPXUP;3221;09:28:37;0;50	22876;8	74924;0;0;69;
$GPXUP;3221;09:28:38;0;50	2286;8	74912;0;0;70;
$GPXUP;3221;09:28:39;0;50	22844;8	74901;0;0;71;
$GPXUP;3221;09:28:40;0;50	22828;8	7489;0;0;71;
$GPXUP;3221;09:28:41;0;50	22812;8	74878;0;0;71;
$GPXUP;3221;09:28:42;0;50	22795;8	74867;0;0;72;
$GPXUP;3221;09:28:43;0;50	22778;8	74857;0;0;73;
$GPXUP;3221;09:28:44;0;50	22762;8	74846;0;0;72;
$GPXUP;3221;09:28:45;0;50	22745;8	74834;0;0;71;
$GPXUP;3221;09:28:46;0;50	22729;8	74824;0;0;71;
$GPXUP;3221;09:28:47;0;50	22712;8	74814;0;0;71;
$GPXUP;3221;09:28:48;0;50	22696;8	74804;0;0;69;
$GPXUP;3221;09:28:49;0;50	2268;8	74794;0;0;66;
$GPXUP;3221;09:28:50;0;50	22665;8	74787;0;0;64;
$GPXUP;3221;09:28:51;0;50	22649;8	74781;0;0;64;
$GPXUP;3221;09:28:52;0;50	22634;8	74776;0;0;65;
$GPXUP;3221;09:28:53;0;50	22617;8	74774;0;0;66;
$GPXUP;3221;09:28:54;0;50	22601;8	74774;0;0;66;
$GPXUP;3221;09:28:55;0;50	22584;8	74776;0;0;67;
$GPXUP;3221;09:28:56;0;50	22568;8	74779;0;0;66;
$GPXUP;3221;09:28:57;0;50	22551;8	74784;0;0;65;
$GPXUP;3221;09:28:58;0;50	22536;8	7479;0;0;64;
$GPXUP;3221;09:28:59;0;50	2252;8	74797;0;0;64;
$GPXUP;3221;09:29:00;0;50	22505;8	74804;0;0;64;
$GPXUP;3221;09:29:01;0;50	2249;8	74811;0;0;64;
$GPXUP;3221;09:29:02;0;50	22474;8	74819;0;0;65;
$GPXUP;3221;09:29:03;0;50	22459;8	74828;0;0;64;
$GPXUP;3221;09:29:04;0;50	22444;8	74836;0;0;63;
$GPXUP;3221;09:29:05;0;50	22429;8	74841;0;0;62;
$GPXUP;3221;09:29:06;0;50	22414;8	74846;0;0;61;
$GPXUP;3221;09:29:07;0;50	22398;8	7485;0;0;60;
$GPXUP;3221;09:29:08;0;50	22384;8	74854;0;0;60;
$GPXUP;3221;09:29:09;0;50	22369;8	74856;0;0;61;
$GPXUP;3221;09:29:10;0;50	22353;8	74856;0;0;62;
$GPXUP;3221;09:29:11;0;50	22338;8	74857;0;0;64;
$GPXUP;3221;09:29:12;0;50	22322;8	74858;0;0;64;
$GPXUP;3221;09:29:13;0;50	22306;8	74856;0;0;60;
$GPXUP;3221;09:29:14;0;50	22292;8	74851;0;0;59;
$GPXUP;3221;09:29:15;0;50	22278;8	74842;0;0;58;
$GPXUP;3221;09:29:16;0;50	22265;8	74832;0;0;59;
$GPXUP;3221;09:29:17;0;50	22252;8	74822;0;0;57;
$GPXUP;3221;09:29:18;0;50	2224;8	7481;0;0;54;
$GPXUP;3221;09:29:19;0;50	22229;8	74798;0;0;53;
$GPXUP;3221;09:29:20;0;50	22218;8	74787;0;0;54;
$GPXUP;3221;09:29:21;0;50	22205;8	74779;0;0;55;
$GPXUP;3221;09:29:22;0;50	22192;8	74772;0;0;56;
$GPXUP;3221;09:29:23;0;50	22178;8	74766;0;0;56;
$GPXUP;3221;09:29:24;0;50	22166;8	74758;0;0;56;
$GPXUP;3221;09:29:25;0;50	22153;8	74747;0;0;56;
$GPXUP;3221;09:29:26;0;50	22142;8	74734;0;0;58;
$GPXUP;3221;09:29:27;0;50	2213;8	7472;0;0;58;
$GPXUP;3221;09:29:28;0;50	22119;8	74706;0;0;57;
$GPXUP;3221;09:29:29;0;50	22108;8	74694;0;0;55;
$GPXUP;3221;09:29:30;0;50	22096;8	74682;0;0;55;
$GPXUP;3221;09:29:31;0;50	22085;8	74668;0;0;55;
$GPXUP;3221;09:29:32;0;50	22076;8	74652;0;0;58;
$GPXUP;3221;09:29:33;0;50	22066;8	74636;0;0;58;
$GPXUP;3221;09:29:34;0;50	22056;8	74621;0;0;56;
$GPXUP;3221;09:29:35;0;50	22044;8	74608;0;0;55;
$GPXUP;3221;09:29:36;0;50	22032;8	74598;0;0;56;
$GPXUP;3221;09:29:37;0;50	2202;8	74588;0;0;56;
$GPXUP;3221;09:29:38;0;50	22007;8	74579;0;0;57;
$GPXUP;3221;09:29:39;0;50	21993;8	74573;0;0;57;
$GPXUP;3221;09:29:40;0;50	2198;8	74566;0;0;56;
$GPXUP;3221;09:29:41;0;50	21967;8	74558;0;0;54;
$GPXUP;3221;09:29:42;0;50	21956;8	74547;0;0;54;
$GPXUP;3221;09:29:43;0;50	21944;8	74536;0;0;54;
$GPXUP;3221;09:29:44;0;50	21932;8	74525;0;0;56;
$GPXUP;3221;09:29:45;0;50	2192;8	74516;0;0;56;
$GPXUP;3221;09:29:46;0;50	21907;8	74507;0;0;55;
$GPXUP;3221;09:29:47;0;50	21895;8	74496;0;0;53;
$GPXUP;3221;09:29:48;0;50	21884;8	74484;0;0;52;
$GPXUP;3221;09:29:49;0;50	21874;8	74474;0;0;52;
$GPXUP;3221;09:29:50;0;50	21862;8	74465;0;0;52;
$GPXUP;3221;09:29:51;0;50	2185;8	74457;0;0;53;
$GPXUP;3221;09:29:52;0;50	21837;8	7445;0;0;54;
$GPXUP;3221;09:29:53;0;50	21824;8	74445;0;0;55;
$GPXUP;3221;09:29:54;0;50	2181;8	74442;0;0;55;
$GPXUP;3221;09:29:55;0;50	21796;8	74442;0;0;56;
$GPXUP;3221;09:29:56;0;50	21782;8	74442;0;0;57;
$GPXUP;3221;09:29:57;0;50	21768;8	74444;0;0;56;
$GPXUP;3221;09:29:58;0;50	21754;8	74448;0;0;56;
$GPXUP;3221;09:29:59;0;50	2174;8	74451;0;0;57;
$GPXUP;3221;09:30:00;0;50	21726;8	74455;0;0;59;
$GPXUP;3221;09:30:01;0;50	21711;8	7446;0;0;60;
$GPXUP;3221;09:30:02;0;50	21696;8	74467;0;0;62;
$GPXUP;3221;09:30:03;0;50	21682;8	74478;0;0;65;
$GPXUP;3221;09:30:04;0;50	21667;8	74491;0;0;67;
$GPXUP;3221;09:30:05;0;50	21652;8	74505;0;0;68;
$GPXUP;3221;09:30:06;0;50	21637;8	74518;0;0;69;
$GPXUP;3221;09:30:07;0;50	21622;8	74532;0;0;68;
$GPXUP;3221;09:30:08;0;50	21608;8	74546;0;0;67;
$GPXUP;3221;09:30:09;0;50	21593;8	74559;0;0;66;
$GPXUP;3221;09:30:10;0;50	21579;8	74573;0;0;67;
$GPXUP;3221;09:30:11;0;50	21565;8	7459;0;0;71;
$GPXUP;3221;09:30:12;0;50	21552;8	74609;0;0;73;
$GPXUP;3221;09:30:13;0;50	21538;8	74627;0;0;72;
$GPXUP;3221;09:30:14;0;50	21522;8	74642;0;0;73;
$GPXUP;3221;09:30:15;0;50	21505;8	74652;0;0;73;
$GPXUP;3221;09:30:16;0;50	21487;8	74659;0;0;73;
$GPXUP;3221;09:30:17;0;50	21469;8	74663;0;0;73;
$GPXUP;3221;09:30:18;0;50	2145;8	74663;0;0;72;
$GPXUP;3221;09:30:19;0;50	21433;8	74664;0;0;69;
$GPXUP;3221;09:30:20;0;50	21416;8	74666;0;0;68;
$GPXUP;3221;09:30:21;0;50	21399;8	74668;0;0;68;
$GPXUP;3221;09:30:22;0;50	21382;8	74672;0;0;68;
$GPXUP;3221;09:30:23;0;50	21364;8	74676;0;0;70;
$GPXUP;3221;09:30:24;0;50	21347;8	74682;0;0;70;
$GPXUP;3221;09:30:25;0;50	21331;8	74691;0;0;70;
$GPXUP;3221;09:30:26;0;50	21314;8	747;0;0;70;
$GPXUP;3221;09:30:27;0;50	21297;8	74707;0;0;70;
$GPXUP;3221;09:30:28;0;50	2128;8	74714;0;0;68;
$GPXUP;3221;09:30:29;0;50	21264;8	74719;0;0;67;
$GPXUP;3221;09:30:30;0;50	21247;8	74724;0;0;68;
$GPXUP;3221;09:30:31;0;50	2123;8	74727;0;0;68;
$GPXUP;3221;09:30:32;0;50	21213;8	74727;0;0;68;
$GPXUP;3221;09:30:33;0;50	21196;8	74726;0;0;68;
$GPXUP;3221;09:30:34;0;50	21179;8	74724;0;0;67;
$GPXUP;3221;09:30:35;0;50	21162;8	74721;0;0;67;
$GPXUP;3221;09:30:36;0;50	21146;8	74717;0;0;67;
$GPXUP;3221;09:30:37;0;50	21129;8	74714;0;0;68;
$GPXUP;3221;09:30:38;0;50	21112;8	74716;0;0;71;
$GPXUP;3221;09:30:39;0;50	21094;8	7472;0;0;70;
$GPXUP;3221;09:30:40;0;50	21077;8	74724;0;0;68;
$GPXUP;3221;09:30:41;0;50	21061;8	74726;0;0;65;
$GPXUP;3221;09:30:42;0;50	21046;8	74726;0;0;59;
$GPXUP;3221;09:30:43;0;50	21031;8	7472;0;0;60;
$GPXUP;3221;09:30:44;0;50	21016;8	74712;0;0;63;
$GPXUP;3221;09:30:45;0;50	21002;8	74702;0;0;63;
$GPXUP;3221;09:30:46;0;50	20989;8	7469;0;0;61;
$GPXUP;3221;09:30:47;0;50	20976;8	74676;0;0;57;
$GPXUP;3221;09:30:48;0;50	20965;8	74664;0;0;56;
$GPXUP;3221;09:30:49;0;50	20954;8	74651;0;0;55;
$GPXUP;3221;09:30:50;0;50	20942;8	74639;0;0;57;
$GPXUP;3221;09:30:51;0;50	2093;8	74625;0;0;60;
$GPXUP;3221;09:30:52;0;50	2092;8	74609;0;0;60;
$GPXUP;3221;09:30:53;0;50	20907;8	74595;0;0;62;
$GPXUP;3221;09:30:54;0;50	20894;8	74583;0;0;63;
$GPXUP;3221;09:30:55;0;50	20878;8	74576;0;0;64;
$GPXUP;3221;09:30:56;0;50	20863;8	74571;0;0;61;
$GPXUP;3221;09:30:57;0;50	20848;8	74569;0;0;60;
$GPXUP;3221;09:30:58;0;50	20834;8	74568;0;0;59;
$GPXUP;3221;09:30:59;0;50	20819;8	74569;0;0;59;
$GPXUP;3221;09:31:00;0;50	20804;8	7457;0;0;61;
$GPXUP;3221;09:31:01;0;50	20789;8	74569;0;0;60;
$GPXUP;3221;09:31:02;0;50	20774;8	7457;0;0;62;
$GPXUP;3221;09:31:03;0;50	20758;8	74571;0;0;61;
$GPXUP;3221;09:31:04;0;50	20744;8	7457;0;0;59;
$GPXUP;3221;09:31:05;0;50	20729;8	74569;0;0;58;
$GPXUP;3221;09:31:06;0;50	20715;8	74567;0;0;57;
$GPXUP;3221;09:31:07;0;50	20702;8	7456;0;0;56;
$GPXUP;3221;09:31:08;0;50	20689;8	7455;0;0;55;
$GPXUP;3221;09:31:09;0;50	20677;8	7454;0;0;55;
$GPXUP;3221;09:31:10;0;50	20666;8	74528;0;0;55;
$GPXUP;3221;09:31:11;0;50	20654;8	74515;0;0;55;
$GPXUP;3221;09:31:12;0;50	20644;8	74502;0;0;55;
$GPXUP;3221;09:31:13;0;50	20632;8	74489;0;0;58;
$GPXUP;3221;09:31:14;0;50	20619;8	74476;0;0;61;
$GPXUP;3221;09:31:15;0;50	20607;8	74462;0;0;62;
$GPXUP;3221;09:31:16;0;50	20594;8	74449;0;0;61;
$GPXUP;3221;09:31:17;0;50	20582;8	74434;0;0;62;
$GPXUP;3221;09:31:18;0;50	2057;8	74417;0;0;62;
$GPXUP;3221;09:31:19;0;50	2056;8	744;0;0;61;
$GPXUP;3221;09:31:20;0;50	20548;8	74384;0;0;60;
$GPXUP;3221;09:31:21;0;50	20536;8	7437;0;0;61;
$GPXUP;3221;09:31:22;0;50	20524;8	74355;0;0;64;
$GPXUP;3221;09:31:23;0;50	2051;8	74341;0;0;64;
$GPXUP;3221;09:31:24;0;50	20495;8	74331;0;0;66;
$GPXUP;3221;09:31:25;0;50	20478;8	74324;0;0;69;
$GPXUP;3221;09:31:26;0;50	20462;8	7432;0;0;69;
$GPXUP;3221;09:31:27;0;50	20444;8	7432;0;0;68;
$GPXUP;3221;09:31:28;0;50	20427;8	74324;0;0;68;
$GPXUP;3221;09:31:29;0;50	2041;8	7433;0;0;68;
$GPXUP;3221;09:31:30;0;50	20394;8	74339;0;0;68;
$GPXUP;3221;09:31:31;0;50	20378;8	74349;0;0;67;
$GPXUP;3221;09:31:32;0;50	20362;8	74356;0;0;66;
$GPXUP;3221;09:31:33;0;50	20346;8	74362;0;0;66;
$GPXUP;3221;09:31:34;0;50	2033;8	74369;0;0;67;
$GPXUP;3221;09:31:35;0;50	20314;8	74378;0;0;68;
$GPXUP;3221;09:31:36;0;50	20298;8	74388;0;0;69;
$GPXUP;3221;09:31:37;0;50	20281;8	74397;0;0;69;
$GPXUP;3221;09:31:38;0;50	20264;8	74402;0;0;69;
$GPXUP;3221;09:31:39;0;50	20247;8	74403;0;0;69;
$GPXUP;3221;09:31:40;0;50	2023;8	744;0;0;68;
$GPXUP;3221;09:31:41;0;50	20213;8	74394;0;0;68;
$GPXUP;3221;09:31:42;0;50	20197;8	74387;0;0;66;
$GPXUP;3221;09:31:43;0;50	20182;8	74378;0;0;63;
$GPXUP;3221;09:31:44;0;50	20167;8	74368;0;0;63;
$GPXUP;3221;09:31:45;0;50	20153;8	74356;0;0;65;
$GPXUP;3221;09:31:46;0;50	20139;8	74343;0;0;63;
$GPXUP;3221;09:31:47;0;50	20126;8	7433;0;0;62;
$GPXUP;3221;09:31:48;0;50	20113;8	74318;0;0;61;
$GPXUP;3221;09:31:49;0;50	20098;8	74311;0;0;63;
$GPXUP;3221;09:31:50;0;50	20082;8	74305;0;0;65;
$GPXUP;3221;09:31:51;0;50	20066;8	74298;0;0;66;
$GPXUP;3221;09:31:52;0;50	20051;8	74291;0;0;66;
$GPXUP;3221;09:31:53;0;50	20035;8	74284;0;0;66;
$GPXUP;3221;09:31:54;0;50	20018;8	74278;0;0;68;
$GPXUP;3221;09:31:55;0;50	20002;8	74271;0;0;69;
$GPXUP;3221;09:31:56;0;50	19986;8	74258;0;0;70;
$GPXUP;3221;09:31:57;0;50	19972;8	74243;0;0;70;
$GPXUP;3221;09:31:58;0;50	19958;8	74227;0;0;68;
$GPXUP;3221;09:31:59;0;50	19944;8	74213;0;0;66;
$GPXUP;3221;09:32:00;0;50	1993;8	742;0;0;65;
$GPXUP;3221;09:32:01;0;50	19916;8	74187;0;0;64;
$GPXUP;3221;09:32:02;0;50	19901;8	74176;0;0;66;
$GPXUP;3221;09:32:03;0;50	19886;8	74165;0;0;67;
$GPXUP;3221;09:32:04;0;50	19872;8	74151;0;0;66;
$GPXUP;3221;09:32:05;0;50	19858;8	74137;0;0;66;
$GPXUP;3221;09:32:06;0;50	19844;8	74123;0;0;68;
$GPXUP;3221;09:32:07;0;50	19829;8	74109;0;0;68;
$GPXUP;3221;09:32:08;0;50	19814;8	74097;0;0;68;
$GPXUP;3221;09:32:09;0;50	19798;8	74085;0;0;68;
$GPXUP;3221;09:32:10;0;50	19783;8	74075;0;0;67;
$GPXUP;3221;09:32:11;0;50	19767;8	74065;0;0;66;
$GPXUP;3221;09:32:12;0;50	19752;8	74055;0;0;66;
$GPXUP;3221;09:32:13;0;50	19737;8	74046;0;0;65;
$GPXUP;3221;09:32:14;0;50	19722;8	74039;0;0;62;
$GPXUP;3221;09:32:15;0;50	19707;8	74034;0;0;62;
$GPXUP;3221;09:32:16;0;50	19692;8	74029;0;0;59;
$GPXUP;3221;09:32:17;0;50	19678;8	74023;0;0;57;
$GPXUP;3221;09:32:18;0;50	19665;8	74018;0;0;54;
$GPXUP;3221;09:32:19;0;50	19653;8	74011;0;0;53;
$GPXUP;3221;09:32:20;0;50	19642;8	74001;0;0;52;
$GPXUP;3221;09:32:21;0;50	19632;8	73987;0;0;54;
$GPXUP;3221;09:32:22;0;50	19623;8	73972;0;0;54;
[truncated: 604 more rows]
