# Supplementary material for: Pigeon Navigation: Different Routes Lead to Frankfurt
Source: PLoS One. 2014 Nov 12;9(11):e112439. doi: 10.1371/journal.pone.0112439 (PMC4229201; doi:10.1371/journal.pone.0112439)
Supplement: File S4 — Files containing the original track data and a ‘Read me’ explaining the data format. (ZIP) [file pone.0112439.s004.zip › N-SF/080616xup07_382.log]

$GPXUP;3221;08:16:12;0;50	39778;8	72322;0;0;0;
$GPXUP;3221;08:16:13;0;50	39781;8	72323;0;0;5;
$GPXUP;3221;08:16:14;0;50	39783;8	72317;0;0;17;
$GPXUP;3221;08:16:15;0;50	39785;8	72298;0;0;38;
$GPXUP;3221;08:16:16;0;50	39782;8	72278;0;0;46;
$GPXUP;3221;08:16:17;0;50	39776;8	72258;0;0;51;
$GPXUP;3221;08:16:18;0;50	39766;8	72243;0;0;52;
$GPXUP;3221;08:16:19;0;50	39753;8	72232;0;0;55;
$GPXUP;3221;08:16:20;0;50	39739;8	72224;0;0;56;
$GPXUP;3221;08:16:21;0;50	39725;8	72219;0;0;58;
$GPXUP;3221;08:16:22;0;50	3971;8	72216;0;0;58;
$GPXUP;3221;08:16:23;0;50	39694;8	72216;0;0;63;
$GPXUP;3221;08:16:24;0;50	39679;8	72224;0;0;64;
$GPXUP;3221;08:16:25;0;50	39666;8	72239;0;0;59;
$GPXUP;3221;08:16:26;0;50	39659;8	72262;0;0;56;
$GPXUP;3221;08:16:27;0;50	39657;8	7229;0;0;59;
$GPXUP;3221;08:16:28;0;50	39658;8	72316;0;0;60;
$GPXUP;3221;08:16:29;0;50	39658;8	72341;0;0;58;
$GPXUP;3221;08:16:30;0;50	39658;8	72364;0;0;56;
$GPXUP;3221;08:16:31;0;50	39654;8	72386;0;0;57;
$GPXUP;3221;08:16:32;0;50	39648;8	72406;0;0;59;
$GPXUP;3221;08:16:33;0;50	39637;8	72422;0;0;59;
$GPXUP;3221;08:16:34;0;50	39624;8	72434;0;0;61;
$GPXUP;3221;08:16:35;0;50	3961;8	72443;0;0;61;
$GPXUP;3221;08:16:36;0;50	39594;8	72444;0;0;63;
$GPXUP;3221;08:16:37;0;50	39578;8	72441;0;0;63;
$GPXUP;3221;08:16:38;0;50	39563;8	72432;0;0;63;
$GPXUP;3221;08:16:39;0;50	3955;8	7242;0;0;62;
$GPXUP;3221;08:16:40;0;50	39538;8	72404;0;0;61;
$GPXUP;3221;08:16:41;0;50	39528;8	72385;0;0;60;
$GPXUP;3221;08:16:42;0;50	39519;8	72365;0;0;58;
$GPXUP;3221;08:16:43;0;50	39511;8	72346;0;0;57;
$GPXUP;3221;08:16:44;0;50	39502;8	72328;0;0;58;
$GPXUP;3221;08:16:45;0;50	39491;8	72312;0;0;60;
$GPXUP;3221;08:16:46;0;50	39478;8	72298;0;0;62;
$GPXUP;3221;08:16:47;0;50	39464;8	72288;0;0;64;
$GPXUP;3221;08:16:48;0;50	39448;8	7228;0;0;66;
$GPXUP;3221;08:16:49;0;50	39433;8	72272;0;0;63;
$GPXUP;3221;08:16:50;0;50	39419;8	72262;0;0;62;
$GPXUP;3221;08:16:51;0;50	39406;8	72247;0;0;62;
$GPXUP;3221;08:16:52;0;50	39395;8	72231;0;0;63;
$GPXUP;3221;08:16:53;0;50	39383;8	72214;0;0;65;
$GPXUP;3221;08:16:54;0;50	3937;8	722;0;0;65;
$GPXUP;3221;08:16:55;0;50	39354;8	7219;0;0;68;
$GPXUP;3221;08:16:56;0;50	39338;8	72182;0;0;68;
$GPXUP;3221;08:16:57;0;50	39322;8	72171;0;0;67;
$GPXUP;3221;08:16:58;0;50	39308;8	72158;0;0;67;
$GPXUP;3221;08:16:59;0;50	39295;8	72142;0;0;67;
$GPXUP;3221;08:17:00;0;50	39283;8	72124;0;0;67;
$GPXUP;3221;08:17:01;0;50	39272;8	72104;0;0;67;
$GPXUP;3221;08:17:02;0;50	39263;8	72082;0;0;67;
$GPXUP;3221;08:17:03;0;50	39254;8	72059;0;0;68;
$GPXUP;3221;08:17:04;0;50	39244;8	72037;0;0;70;
$GPXUP;3221;08:17:05;0;50	39232;8	72016;0;0;70;
$GPXUP;3221;08:17:06;0;50	3922;8	71996;0;0;69;
$GPXUP;3221;08:17:07;0;50	39207;8	71978;0;0;71;
$GPXUP;3221;08:17:08;0;50	39192;8	71962;0;0;72;
$GPXUP;3221;08:17:09;0;50	39177;8	71947;0;0;71;
$GPXUP;3221;08:17:10;0;50	3916;8	71936;0;0;72;
$GPXUP;3221;08:17:11;0;50	39143;8	71929;0;0;71;
$GPXUP;3221;08:17:12;0;50	39126;8	71922;0;0;70;
$GPXUP;3221;08:17:13;0;50	39109;8	71914;0;0;69;
$GPXUP;3221;08:17:14;0;50	39093;8	71903;0;0;68;
$GPXUP;3221;08:17:15;0;50	39078;8	71892;0;0;67;
$GPXUP;3221;08:17:16;0;50	39064;8	71878;0;0;67;
$GPXUP;3221;08:17:17;0;50	39052;8	71861;0;0;66;
$GPXUP;3221;08:17:18;0;50	39041;8	71842;0;0;63;
$GPXUP;3221;08:17:19;0;50	39035;8	7182;0;0;61;
$GPXUP;3221;08:17:20;0;50	39029;8	71797;0;0;64;
$GPXUP;3221;08:17:21;0;50	3902;8	71775;0;0;68;
$GPXUP;3221;08:17:22;0;50	39008;8	71756;0;0;67;
$GPXUP;3221;08:17:23;0;50	38996;8	71739;0;0;66;
$GPXUP;3221;08:17:24;0;50	38982;8	71725;0;0;65;
$GPXUP;3221;08:17:25;0;50	38968;8	71711;0;0;64;
$GPXUP;3221;08:17:26;0;50	38956;8	71696;0;0;63;
$GPXUP;3221;08:17:27;0;50	38943;8	7168;0;0;65;
$GPXUP;3221;08:17:28;0;50	38929;8	71666;0;0;69;
$GPXUP;3221;08:17:29;0;50	38914;8	71652;0;0;69;
$GPXUP;3221;08:17:30;0;50	38899;8	7164;0;0;69;
$GPXUP;3221;08:17:31;0;50	38882;8	71632;0;0;70;
$GPXUP;3221;08:17:32;0;50	38864;8	71631;0;0;71;
$GPXUP;3221;08:17:33;0;50	38847;8	71633;0;0;70;
$GPXUP;3221;08:17:34;0;50	38829;8	71635;0;0;69;
$GPXUP;3221;08:17:35;0;50	38812;8	71634;0;0;69;
$GPXUP;3221;08:17:36;0;50	38794;8	7163;0;0;75;
$GPXUP;3221;08:17:37;0;50	38776;8	71624;0;0;73;
$GPXUP;3221;08:17:38;0;50	38758;8	71619;0;0;69;
$GPXUP;3221;08:17:39;0;50	38741;8	71615;0;0;68;
$GPXUP;3221;08:17:40;0;50	38725;8	71609;0;0;66;
$GPXUP;3221;08:17:41;0;50	3871;8	716;0;0;65;
$GPXUP;3221;08:17:42;0;50	38695;8	7159;0;0;66;
$GPXUP;3221;08:17:43;0;50	38679;8	71582;0;0;69;
$GPXUP;3221;08:17:44;0;50	38662;8	71574;0;0;72;
$GPXUP;3221;08:17:45;0;50	38644;8	71567;0;0;76;
$GPXUP;3221;08:17:46;0;50	38626;8	71561;0;0;76;
$GPXUP;3221;08:17:47;0;50	38607;8	71557;0;0;75;
$GPXUP;3221;08:17:48;0;50	38588;8	71558;0;0;74;
$GPXUP;3221;08:17:49;0;50	3857;8	71562;0;0;73;
$GPXUP;3221;08:17:50;0;50	38552;8	71569;0;0;73;
$GPXUP;3221;08:17:51;0;50	38534;8	71573;0;0;69;
$GPXUP;3221;08:17:52;0;50	38516;8	71572;0;0;70;
$GPXUP;3221;08:17:53;0;50	38499;8	71571;0;0;68;
$GPXUP;3221;08:17:54;0;50	38482;8	71574;0;0;67;
$GPXUP;3221;08:17:55;0;50	38467;8	71585;0;0;66;
$GPXUP;3221;08:17:56;0;50	38454;8	71602;0;0;67;
$GPXUP;3221;08:17:57;0;50	38442;8	71623;0;0;69;
$GPXUP;3221;08:17:58;0;50	38431;8	71644;0;0;71;
$GPXUP;3221;08:17:59;0;50	38418;8	71666;0;0;75;
$GPXUP;3221;08:18:00;0;50	38404;8	71686;0;0;76;
$GPXUP;3221;08:18:01;0;50	3839;8	71705;0;0;70;
$GPXUP;3221;08:18:02;0;50	38376;8	71721;0;0;70;
$GPXUP;3221;08:18:03;0;50	38361;8	71736;0;0;71;
$GPXUP;3221;08:18:04;0;50	38346;8	71749;0;0;70;
$GPXUP;3221;08:18:05;0;50	38329;8	71759;0;0;75;
$GPXUP;3221;08:18:06;0;50	3831;8	71764;0;0;79;
$GPXUP;3221;08:18:07;0;50	3829;8	71766;0;0;76;
$GPXUP;3221;08:18:08;0;50	38272;8	71772;0;0;75;
$GPXUP;3221;08:18:09;0;50	38255;8	71784;0;0;74;
$GPXUP;3221;08:18:10;0;50	38241;8	71801;0;0;69;
$GPXUP;3221;08:18:11;0;50	3823;8	71822;0;0;70;
$GPXUP;3221;08:18:12;0;50	38221;8	71845;0;0;66;
$GPXUP;3221;08:18:13;0;50	38215;8	71868;0;0;64;
$GPXUP;3221;08:18:14;0;50	38212;8	71893;0;0;65;
$GPXUP;3221;08:18:15;0;50	38214;8	7192;0;0;67;
$GPXUP;3221;08:18:16;0;50	38218;8	71945;0;0;67;
$GPXUP;3221;08:18:17;0;50	38228;8	71966;0;0;62;
$GPXUP;3221;08:18:18;0;50	38242;8	7198;0;0;63;
$GPXUP;3221;08:18:19;0;50	38255;8	71996;0;0;61;
$GPXUP;3221;08:18:20;0;50	38264;8	72014;0;0;56;
$GPXUP;3221;08:18:21;0;50	3827;8	72034;0;0;55;
$GPXUP;3221;08:18:22;0;50	3827;8	72056;0;0;51;
$GPXUP;3221;08:18:23;0;50	38262;8	7208;0;0;60;
$GPXUP;3221;08:18:24;0;50	38244;8	72108;0;0;81;
$GPXUP;3221;08:18:25;0;50	38221;8	7213;0;0;90;
$GPXUP;3221;08:18:26;0;50	38203;8	72153;0;0;86;
$GPXUP;3221;08:18:27;0;50	38188;8	72177;0;0;81;
$GPXUP;3221;08:18:28;0;50	38175;8	72201;0;0;75;
$GPXUP;3221;08:18:29;0;50	38166;8	72225;0;0;71;
$GPXUP;3221;08:18:30;0;50	3816;8	7225;0;0;70;
$GPXUP;3221;08:18:31;0;50	38158;8	72276;0;0;69;
$GPXUP;3221;08:18:32;0;50	3816;8	72302;0;0;66;
$GPXUP;3221;08:18:33;0;50	38162;8	72327;0;0;63;
$GPXUP;3221;08:18:34;0;50	38164;8	72352;0;0;67;
$GPXUP;3221;08:18:35;0;50	38167;8	72378;0;0;68;
$GPXUP;3221;08:18:36;0;50	38166;8	72404;0;0;65;
$GPXUP;3221;08:18:37;0;50	38161;8	72429;0;0;66;
$GPXUP;3221;08:18:38;0;50	3815;8	72451;0;0;72;
$GPXUP;3221;08:18:39;0;50	38137;8	7247;0;0;70;
$GPXUP;3221;08:18:40;0;50	38124;8	72489;0;0;70;
$GPXUP;3221;08:18:41;0;50	38113;8	72511;0;0;70;
$GPXUP;3221;08:18:42;0;50	38104;8	72534;0;0;68;
$GPXUP;3221;08:18:43;0;50	38096;8	72556;0;0;64;
$GPXUP;3221;08:18:44;0;50	38086;8	72576;0;0;64;
$GPXUP;3221;08:18:45;0;50	38074;8	72592;0;0;66;
$GPXUP;3221;08:18:46;0;50	38059;8	72606;0;0;70;
$GPXUP;3221;08:18:47;0;50	38042;8	72619;0;0;76;
$GPXUP;3221;08:18:48;0;50	38026;8	72633;0;0;75;
$GPXUP;3221;08:18:49;0;50	38009;8	72645;0;0;71;
$GPXUP;3221;08:18:50;0;50	37992;8	72656;0;0;70;
$GPXUP;3221;08:18:51;0;50	37978;8	7267;0;0;67;
$GPXUP;3221;08:18:52;0;50	37965;8	72687;0;0;68;
$GPXUP;3221;08:18:53;0;50	37955;8	7271;0;0;74;
$GPXUP;3221;08:18:54;0;50	37946;8	72736;0;0;74;
$GPXUP;3221;08:18:55;0;50	37938;8	72762;0;0;71;
$GPXUP;3221;08:18:56;0;50	37931;8	72786;0;0;67;
$GPXUP;3221;08:18:57;0;50	37924;8	72809;0;0;65;
$GPXUP;3221;08:18:58;0;50	37914;8	72829;0;0;63;
$GPXUP;3221;08:18:59;0;50	37902;8	72846;0;0;65;
$GPXUP;3221;08:19:00;0;50	37888;8	7286;0;0;72;
$GPXUP;3221;08:19:01;0;50	37871;8	72876;0;0;76;
$GPXUP;3221;08:19:02;0;50	37856;8	72893;0;0;74;
$GPXUP;3221;08:19:03;0;50	37843;8	72915;0;0;77;
$GPXUP;3221;08:19:04;0;50	37834;8	72941;0;0;78;
$GPXUP;3221;08:19:05;0;50	3783;8	7297;0;0;76;
$GPXUP;3221;08:19:06;0;50	3783;8	72999;0;0;74;
$GPXUP;3221;08:19:07;0;50	37829;8	73027;0;0;68;
$GPXUP;3221;08:19:08;0;50	37828;8	73053;0;0;67;
$GPXUP;3221;08:19:09;0;50	37824;8	73079;0;0;68;
$GPXUP;3221;08:19:10;0;50	3782;8	73104;0;0;68;
$GPXUP;3221;08:19:11;0;50	37816;8	7313;0;0;67;
$GPXUP;3221;08:19:12;0;50	37814;8	73156;0;0;67;
$GPXUP;3221;08:19:13;0;50	37814;8	73183;0;0;67;
$GPXUP;3221;08:19:14;0;50	37815;8	73209;0;0;67;
$GPXUP;3221;08:19:15;0;50	37814;8	73235;0;0;67;
$GPXUP;3221;08:19:16;0;50	37811;8	73261;0;0;67;
$GPXUP;3221;08:19:17;0;50	37806;8	73286;0;0;67;
$GPXUP;3221;08:19:18;0;50	37801;8	73311;0;0;67;
$GPXUP;3221;08:19:19;0;50	37797;8	73336;0;0;66;
$GPXUP;3221;08:19:20;0;50	37793;8	73361;0;0;66;
$GPXUP;3221;08:19:21;0;50	37789;8	73386;0;0;65;
$GPXUP;3221;08:19:22;0;50	37787;8	73411;0;0;65;
$GPXUP;3221;08:19:23;0;50	37786;8	73436;0;0;64;
$GPXUP;3221;08:19:24;0;50	37782;8	7346;0;0;64;
$GPXUP;3221;08:19:25;0;50	3778;8	73485;0;0;64;
$GPXUP;3221;08:19:26;0;50	37779;8	7351;0;0;64;
$GPXUP;3221;08:19:27;0;50	37781;8	73534;0;0;64;
$GPXUP;3221;08:19:28;0;50	37784;8	73559;0;0;64;
$GPXUP;3221;08:19:29;0;50	37787;8	73584;0;0;65;
$GPXUP;3221;08:19:30;0;50	37788;8	73609;0;0;65;
$GPXUP;3221;08:19:31;0;50	37787;8	73635;0;0;65;
$GPXUP;3221;08:19:32;0;50	37786;8	7366;0;0;65;
$GPXUP;3221;08:19:33;0;50	37786;8	73686;0;0;66;
$GPXUP;3221;08:19:34;0;50	37787;8	73712;0;0;69;
$GPXUP;3221;08:19:35;0;50	37788;8	73739;0;0;69;
$GPXUP;3221;08:19:36;0;50	37788;8	73766;0;0;69;
$GPXUP;3221;08:19:37;0;50	37788;8	73792;0;0;68;
$GPXUP;3221;08:19:38;0;50	37788;8	73818;0;0;65;
$GPXUP;3221;08:19:39;0;50	3779;8	73842;0;0;61;
$GPXUP;3221;08:19:40;0;50	37796;8	73863;0;0;59;
$GPXUP;3221;08:19:41;0;50	37805;8	73882;0;0;60;
$GPXUP;3221;08:19:42;0;50	37816;8	73898;0;0;61;
$GPXUP;3221;08:19:43;0;50	3783;8	7391;0;0;62;
$GPXUP;3221;08:19:44;0;50	37847;8	73908;0;0;60;
$GPXUP;3221;08:19:45;0;50	37861;8	7389;0;0;58;
$GPXUP;3221;08:19:46;0;50	37868;8	73863;0;0;54;
$GPXUP;3221;08:19:47;0;50	37868;8	73832;0;0;62;
$GPXUP;3221;08:19:48;0;50	37862;8	73806;0;0;56;
$GPXUP;3221;08:19:49;0;50	37849;8	73788;0;0;54;
$GPXUP;3221;08:19:50;0;50	37831;8	73784;0;0;55;
$GPXUP;3221;08:19:51;0;50	37813;8	73792;0;0;61;
$GPXUP;3221;08:19:52;0;50	37796;8	73803;0;0;66;
$GPXUP;3221;08:19:53;0;50	3778;8	73816;0;0;65;
$GPXUP;3221;08:19:54;0;50	37768;8	73836;0;0;67;
$GPXUP;3221;08:19:55;0;50	37761;8	7386;0;0;67;
$GPXUP;3221;08:19:56;0;50	3776;8	73887;0;0;66;
$GPXUP;3221;08:19:57;0;50	3776;8	73914;0;0;66;
$GPXUP;3221;08:19:58;0;50	37758;8	7394;0;0;66;
$GPXUP;3221;08:19:59;0;50	37751;8	73964;0;0;69;
$GPXUP;3221;08:20:00;0;50	37739;8	73981;0;0;62;
$GPXUP;3221;08:20:01;0;50	37725;8	73993;0;0;61;
$GPXUP;3221;08:20:02;0;50	37711;8	74004;0;0;60;
$GPXUP;3221;08:20:03;0;50	37697;8	74013;0;0;57;
$GPXUP;3221;08:20:04;0;50	37683;8	74015;0;0;54;
$GPXUP;3221;08:20:05;0;50	37668;8	74011;0;0;57;
$GPXUP;3221;08:20:06;0;50	37653;8	74006;0;0;61;
$GPXUP;3221;08:20:07;0;50	37637;8	74003;0;0;66;
$GPXUP;3221;08:20:08;0;50	3762;8	74002;0;0;66;
$GPXUP;3221;08:20:09;0;50	37604;8	74004;0;0;65;
$GPXUP;3221;08:20:10;0;50	37587;8	74008;0;0;65;
$GPXUP;3221;08:20:11;0;50	37571;8	7401;0;0;65;
$GPXUP;3221;08:20:12;0;50	37554;8	74013;0;0;66;
$GPXUP;3221;08:20:13;0;50	37538;8	74018;0;0;67;
$GPXUP;3221;08:20:14;0;50	37522;8	74025;0;0;67;
$GPXUP;3221;08:20:15;0;50	37506;8	74033;0;0;67;
$GPXUP;3221;08:20:16;0;50	3749;8	74044;0;0;66;
$GPXUP;3221;08:20:17;0;50	37476;8	74059;0;0;67;
$GPXUP;3221;08:20:18;0;50	37463;8	74074;0;0;67;
$GPXUP;3221;08:20:19;0;50	37448;8	74087;0;0;67;
$GPXUP;3221;08:20:20;0;50	37433;8	74097;0;0;66;
$GPXUP;3221;08:20:21;0;50	37418;8	74108;0;0;65;
$GPXUP;3221;08:20:22;0;50	37405;8	74124;0;0;65;
$GPXUP;3221;08:20:23;0;50	37395;8	74144;0;0;65;
$GPXUP;3221;08:20:24;0;50	37389;8	74167;0;0;64;
$GPXUP;3221;08:20:25;0;50	37385;8	7419;0;0;60;
$GPXUP;3221;08:20:26;0;50	3738;8	74211;0;0;57;
$GPXUP;3221;08:20:27;0;50	37372;8	7423;0;0;57;
$GPXUP;3221;08:20:28;0;50	37361;8	74245;0;0;59;
$GPXUP;3221;08:20:29;0;50	37349;8	74257;0;0;61;
$GPXUP;3221;08:20:30;0;50	37334;8	74264;0;0;65;
$GPXUP;3221;08:20:31;0;50	37317;8	74269;0;0;66;
$GPXUP;3221;08:20:32;0;50	37301;8	74271;0;0;67;
$GPXUP;3221;08:20:33;0;50	37284;8	74272;0;0;67;
$GPXUP;3221;08:20:34;0;50	37267;8	74274;0;0;66;
$GPXUP;3221;08:20:35;0;50	3725;8	74274;0;0;68;
$GPXUP;3221;08:20:36;0;50	37232;8	74272;0;0;70;
$GPXUP;3221;08:20:37;0;50	37215;8	7427;0;0;71;
$GPXUP;3221;08:20:38;0;50	37197;8	7427;0;0;71;
$GPXUP;3221;08:20:39;0;50	37179;8	7427;0;0;71;
$GPXUP;3221;08:20:40;0;50	37161;8	74267;0;0;72;
$GPXUP;3221;08:20:41;0;50	37144;8	74259;0;0;72;
$GPXUP;3221;08:20:42;0;50	37126;8	74251;0;0;71;
$GPXUP;3221;08:20:43;0;50	37109;8	74247;0;0;70;
$GPXUP;3221;08:20:44;0;50	37092;8	74249;0;0;69;
$GPXUP;3221;08:20:45;0;50	37075;8	74255;0;0;69;
$GPXUP;3221;08:20:46;0;50	37059;8	74265;0;0;69;
$GPXUP;3221;08:20:47;0;50	37044;8	74278;0;0;68;
$GPXUP;3221;08:20:48;0;50	37029;8	74291;0;0;68;
$GPXUP;3221;08:20:49;0;50	37014;8	74304;0;0;68;
$GPXUP;3221;08:20:50;0;50	36998;8	74316;0;0;69;
$GPXUP;3221;08:20:51;0;50	36983;8	74328;0;0;69;
$GPXUP;3221;08:20:52;0;50	36968;8	74342;0;0;68;
$GPXUP;3221;08:20:53;0;50	36958;8	74361;0;0;62;
$GPXUP;3221;08:20:54;0;50	36948;8	7438;0;0;61;
$GPXUP;3221;08:20:55;0;50	36937;8	74396;0;0;61;
$GPXUP;3221;08:20:56;0;50	36925;8	7441;0;0;62;
$GPXUP;3221;08:20:57;0;50	3691;8	7442;0;0;66;
$GPXUP;3221;08:20:58;0;50	36895;8	74428;0;0;66;
$GPXUP;3221;08:20:59;0;50	36878;8	74434;0;0;65;
$GPXUP;3221;08:21:00;0;50	36863;8	7444;0;0;63;
$GPXUP;3221;08:21:01;0;50	36848;8	74446;0;0;62;
$GPXUP;3221;08:21:02;0;50	36833;8	74452;0;0;61;
$GPXUP;3221;08:21:03;0;50	36818;8	74453;0;0;60;
$GPXUP;3221;08:21:04;0;50	36803;8	74448;0;0;60;
$GPXUP;3221;08:21:05;0;50	3679;8	74436;0;0;59;
$GPXUP;3221;08:21:06;0;50	3678;8	74419;0;0;64;
$GPXUP;3221;08:21:07;0;50	36769;8	74399;0;0;68;
$GPXUP;3221;08:21:08;0;50	36758;8	74379;0;0;67;
$GPXUP;3221;08:21:09;0;50	36745;8	74362;0;0;67;
$GPXUP;3221;08:21:10;0;50	3673;8	7435;0;0;65;
$GPXUP;3221;08:21:11;0;50	36715;8	7434;0;0;64;
$GPXUP;3221;08:21:12;0;50	36699;8	74334;0;0;63;
$GPXUP;3221;08:21:13;0;50	36683;8	74332;0;0;66;
$GPXUP;3221;08:21:14;0;50	36667;8	74339;0;0;67;
$GPXUP;3221;08:21:15;0;50	36651;8	74352;0;0;69;
$GPXUP;3221;08:21:16;0;50	36636;8	74365;0;0;70;
$GPXUP;3221;08:21:17;0;50	36622;8	74382;0;0;70;
$GPXUP;3221;08:21:18;0;50	36608;8	74399;0;0;69;
$GPXUP;3221;08:21:19;0;50	36595;8	74417;0;0;69;
$GPXUP;3221;08:21:20;0;50	36582;8	74435;0;0;69;
$GPXUP;3221;08:21:21;0;50	3657;8	74454;0;0;68;
$GPXUP;3221;08:21:22;0;50	3656;8	74475;0;0;68;
$GPXUP;3221;08:21:23;0;50	3655;8	74498;0;0;69;
$GPXUP;3221;08:21:24;0;50	36542;8	74522;0;0;68;
$GPXUP;3221;08:21:25;0;50	36535;8	74546;0;0;66;
$GPXUP;3221;08:21:26;0;50	36527;8	74568;0;0;63;
$GPXUP;3221;08:21:27;0;50	36516;8	74588;0;0;64;
$GPXUP;3221;08:21:28;0;50	36506;8	74608;0;0;66;
$GPXUP;3221;08:21:29;0;50	36496;8	74629;0;0;67;
$GPXUP;3221;08:21:30;0;50	36485;8	74648;0;0;69;
$GPXUP;3221;08:21:31;0;50	36473;8	74668;0;0;72;
$GPXUP;3221;08:21:32;0;50	3646;8	74688;0;0;69;
$GPXUP;3221;08:21:33;0;50	36447;8	74705;0;0;65;
$GPXUP;3221;08:21:34;0;50	36434;8	74718;0;0;61;
$GPXUP;3221;08:21:35;0;50	36418;8	74722;0;0;62;
$GPXUP;3221;08:21:36;0;50	36403;8	74721;0;0;64;
$GPXUP;3221;08:21:37;0;50	36387;8	74718;0;0;66;
$GPXUP;3221;08:21:38;0;50	3637;8	74715;0;0;67;
$GPXUP;3221;08:21:39;0;50	36354;8	74717;0;0;67;
$GPXUP;3221;08:21:40;0;50	36337;8	74722;0;0;68;
$GPXUP;3221;08:21:41;0;50	36322;8	74734;0;0;69;
$GPXUP;3221;08:21:42;0;50	36309;8	74753;0;0;70;
$GPXUP;3221;08:21:43;0;50	36299;8	74777;0;0;74;
$GPXUP;3221;08:21:44;0;50	36291;8	74804;0;0;74;
$GPXUP;3221;08:21:45;0;50	36286;8	74832;0;0;72;
$GPXUP;3221;08:21:46;0;50	36282;8	74858;0;0;66;
$GPXUP;3221;08:21:47;0;50	36276;8	74882;0;0;65;
$GPXUP;3221;08:21:48;0;50	36268;8	74904;0;0;65;
$GPXUP;3221;08:21:49;0;50	36258;8	74924;0;0;66;
$GPXUP;3221;08:21:50;0;50	36247;8	74943;0;0;65;
$GPXUP;3221;08:21:51;0;50	36236;8	74962;0;0;64;
$GPXUP;3221;08:21:52;0;50	36224;8	7498;0;0;63;
$GPXUP;3221;08:21:53;0;50	36212;8	74996;0;0;63;
$GPXUP;3221;08:21:54;0;50	362;8	75012;0;0;63;
$GPXUP;3221;08:21:55;0;50	3619;8	75032;0;0;66;
$GPXUP;3221;08:21:56;0;50	36184;8	75055;0;0;66;
$GPXUP;3221;08:21:57;0;50	36182;8	75081;0;0;67;
$GPXUP;3221;08:21:58;0;50	36185;8	75106;0;0;63;
$GPXUP;3221;08:21:59;0;50	36192;8	75129;0;0;61;
$GPXUP;3221;08:22:00;0;50	36202;8	75146;0;0;58;
$GPXUP;3221;08:22:01;0;50	36215;8	7516;0;0;57;
$GPXUP;3221;08:22:02;0;50	36227;8	75174;0;0;57;
$GPXUP;3221;08:22:03;0;50	36238;8	75188;0;0;54;
$GPXUP;3221;08:22:04;0;50	3625;8	75202;0;0;57;
$GPXUP;3221;08:22:05;0;50	36262;8	75217;0;0;62;
$GPXUP;3221;08:22:06;0;50	36273;8	75236;0;0;64;
$GPXUP;3221;08:22:07;0;50	36283;8	75255;0;0;63;
$GPXUP;3221;08:22:08;0;50	36295;8	75272;0;0;62;
$GPXUP;3221;08:22:09;0;50	36308;8	75286;0;0;62;
$GPXUP;3221;08:22:10;0;50	36321;8	753;0;0;64;
$GPXUP;3221;08:22:11;0;50	36334;8	75311;0;0;53;
$GPXUP;3221;08:22:12;0;50	36345;8	75315;0;0;42;
$GPXUP;3221;08:22:13;0;50	36354;8	75316;0;0;34;
$GPXUP;3221;08:22:14;0;50	36361;8	75317;0;0;29;
$GPXUP;3221;08:22:15;0;50	36363;8	75316;0;0;12;
$GPXUP;3221;08:22:16;0;50	36362;8	75316;0;0;1;
$GPXUP;3221;08:22:17;0;50	36361;8	75315;0;0;0;
$GPXUP;3221;08:22:18;0;50	3636;8	75315;0;0;0;
$GPXUP;3221;08:22:19;0;50	3636;8	75315;0;0;0;
$GPXUP;3221;08:22:20;0;50	3636;8	75315;0;0;0;
$GPXUP;3221;08:22:21;0;50	3636;8	75315;0;0;0;
$GPXUP;3221;08:22:22;0;50	3636;8	75315;0;0;0;
$GPXUP;3221;08:22:23;0;50	3636;8	75315;0;0;0;
$GPXUP;3221;08:22:24;0;50	3636;8	75315;0;0;0;
$GPXUP;3221;08:22:25;0;50	3636;8	75315;0;0;0;
$GPXUP;3221;08:22:26;0;50	3636;8	75315;0;0;0;
$GPXUP;3221;08:22:27;0;50	3636;8	75315;0;0;0;
$GPXUP;3221;08:22:28;0;50	3636;8	75315;0;0;0;
$GPXUP;3221;08:22:29;0;50	3636;8	75315;0;0;0;
$GPXUP;3221;08:22:30;0;50	3636;8	75315;0;0;0;
$GPXUP;3221;08:22:31;0;50	3636;8	75315;0;0;0;
$GPXUP;3221;08:22:32;0;50	3636;8	75315;0;0;0;
$GPXUP;3221;08:22:33;0;50	3636;8	75315;0;0;0;
$GPXUP;3221;08:22:34;0;50	3636;8	75315;0;0;0;
$GPXUP;3221;08:22:35;0;50	3636;8	75315;0;0;0;
$GPXUP;3221;08:22:36;0;50	3636;8	75315;0;0;0;
$GPXUP;3221;08:22:37;0;50	3636;8	75315;0;0;0;
$GPXUP;3221;08:22:38;0;50	3636;8	75315;0;0;0;
$GPXUP;3221;08:22:39;0;50	3636;8	75315;0;0;0;
$GPXUP;3221;08:22:40;0;50	3636;8	75315;0;0;0;
$GPXUP;3221;08:22:41;0;50	3636;8	75315;0;0;0;
$GPXUP;3221;08:22:42;0;50	3636;8	75315;0;0;0;
$GPXUP;3221;08:22:43;0;50	3636;8	75315;0;0;0;
$GPXUP;3221;08:22:44;0;50	3636;8	75315;0;0;0;
$GPXUP;3221;08:22:45;0;50	3636;8	75315;0;0;0;
$GPXUP;3221;08:22:46;0;50	3636;8	75315;0;0;0;
$GPXUP;3221;08:22:47;0;50	3636;8	75315;0;0;0;
$GPXUP;3221;08:22:48;0;50	3636;8	75315;0;0;0;
$GPXUP;3221;08:22:49;0;50	3636;8	75315;0;0;0;
$GPXUP;3221;08:22:50;0;50	3636;8	75315;0;0;0;
$GPXUP;3221;08:22:51;0;50	3636;8	75315;0;0;0;
$GPXUP;3221;08:22:52;0;50	3636;8	75315;0;0;0;
$GPXUP;3221;08:22:53;0;50	3636;8	75315;0;0;0;
$GPXUP;3221;08:22:54;0;50	3636;8	75315;0;0;0;
$GPXUP;3221;08:22:55;0;50	3636;8	75315;0;0;0;
$GPXUP;3221;08:22:56;0;50	3636;8	75315;0;0;0;
$GPXUP;3221;08:22:57;0;50	3636;8	75315;0;0;0;
$GPXUP;3221;08:22:58;0;50	3636;8	75315;0;0;0;
$GPXUP;3221;08:22:59;0;50	3636;8	75315;0;0;0;
$GPXUP;3221;08:23:00;0;50	36354;8	7531;0;0;0;
$GPXUP;3221;08:23:01;0;50	36354;8	7531;0;0;0;
$GPXUP;3221;08:23:02;0;50	36354;8	7531;0;0;0;
$GPXUP;3221;08:23:03;0;50	36354;8	7531;0;0;0;
$GPXUP;3221;08:23:04;0;50	36354;8	7531;0;0;0;
$GPXUP;3221;08:23:05;0;50	36354;8	7531;0;0;0;
$GPXUP;3221;08:23:06;0;50	36354;8	7531;0;0;0;
$GPXUP;3221;08:23:07;0;50	36354;8	7531;0;0;0;
$GPXUP;3221;08:23:08;0;50	36354;8	7531;0;0;0;
$GPXUP;3221;08:23:09;0;50	36354;8	7531;0;0;0;
$GPXUP;3221;08:23:10;0;50	36354;8	7531;0;0;0;
$GPXUP;3221;08:23:11;0;50	36354;8	7531;0;0;0;
$GPXUP;3221;08:23:12;0;50	36354;8	7531;0;0;0;
$GPXUP;3221;08:23:13;0;50	36354;8	7531;0;0;0;
$GPXUP;3221;08:23:14;0;50	36354;8	7531;0;0;0;
$GPXUP;3221;08:23:15;0;50	36354;8	7531;0;0;0;
$GPXUP;3221;08:23:16;0;50	36354;8	7531;0;0;0;
$GPXUP;3221;08:23:17;0;50	36354;8	7531;0;0;0;
$GPXUP;3221;08:23:18;0;50	36354;8	7531;0;0;0;
$GPXUP;3221;08:23:19;0;50	36354;8	7531;0;0;0;
$GPXUP;3221;08:23:20;0;50	36354;8	7531;0;0;0;
$GPXUP;3221;08:23:21;0;50	36354;8	7531;0;0;0;
$GPXUP;3221;08:23:22;0;50	36354;8	7531;0;0;0;
$GPXUP;3221;08:23:23;0;50	36354;8	7531;0;0;0;
$GPXUP;3221;08:23:24;0;50	36354;8	7531;0;0;0;
$GPXUP;3221;08:23:25;0;50	36354;8	7531;0;0;0;
$GPXUP;3221;08:23:26;0;50	36354;8	7531;0;0;0;
$GPXUP;3221;08:23:27;0;50	36354;8	7531;0;0;0;
$GPXUP;3221;08:23:28;0;50	36354;8	7531;0;0;0;
$GPXUP;3221;08:23:29;0;50	36354;8	7531;0;0;0;
$GPXUP;3221;08:23:30;0;50	36354;8	7531;0;0;0;
$GPXUP;3221;08:23:31;0;50	36354;8	7531;0;0;0;
$GPXUP;3221;08:23:32;0;50	36354;8	7531;0;0;0;
$GPXUP;3221;08:23:33;0;50	36354;8	7531;0;0;0;
$GPXUP;3221;08:23:34;0;50	36354;8	7531;0;0;0;
$GPXUP;3221;08:23:35;0;50	36354;8	7531;0;0;0;
$GPXUP;3221;08:23:36;0;50	36354;8	7531;0;0;0;
$GPXUP;3221;08:23:37;0;50	36354;8	7531;0;0;0;
$GPXUP;3221;08:23:38;0;50	36354;8	7531;0;0;0;
$GPXUP;3221;08:23:39;0;50	36354;8	7531;0;0;0;
$GPXUP;3221;08:23:40;0;50	36354;8	7531;0;0;0;
$GPXUP;3221;08:23:41;0;50	36354;8	7531;0;0;0;
$GPXUP;3221;08:23:42;0;50	36354;8	7531;0;0;0;
$GPXUP;3221;08:23:43;0;50	36354;8	7531;0;0;0;
$GPXUP;3221;08:23:44;0;50	36354;8	7531;0;0;0;
$GPXUP;3221;08:23:45;0;50	36354;8	7531;0;0;0;
$GPXUP;3221;08:23:46;0;50	36354;8	7531;0;0;0;
$GPXUP;3221;08:23:47;0;50	36354;8	7531;0;0;0;
$GPXUP;3221;08:23:48;0;50	36354;8	7531;0;0;0;
$GPXUP;3221;08:23:49;0;50	36354;8	7531;0;0;0;
$GPXUP;3221;08:23:50;0;50	36354;8	7531;0;0;0;
$GPXUP;3221;08:23:51;0;50	36354;8	7531;0;0;0;
$GPXUP;3221;08:23:52;0;50	36354;8	7531;0;0;0;
$GPXUP;3221;08:23:53;0;50	36354;8	7531;0;0;0;
$GPXUP;3221;08:23:54;0;50	36354;8	7531;0;0;0;
$GPXUP;3221;08:23:55;0;50	36354;8	7531;0;0;0;
$GPXUP;3221;08:23:56;0;50	36354;8	7531;0;0;0;
$GPXUP;3221;08:23:57;0;50	36354;8	7531;0;0;0;
$GPXUP;3221;08:23:58;0;50	36354;8	7531;0;0;0;
$GPXUP;3221;08:23:59;0;50	36354;8	7531;0;0;0;
$GPXUP;3221;08:24:00;0;50	36354;8	7531;0;0;0;
$GPXUP;3221;08:24:01;0;50	36354;8	7531;0;0;0;
$GPXUP;3221;08:24:02;0;50	36354;8	7531;0;0;0;
$GPXUP;3221;08:24:03;0;50	36354;8	7531;0;0;0;
$GPXUP;3221;08:24:04;0;50	36354;8	7531;0;0;0;
$GPXUP;3221;08:24:05;0;50	36354;8	7531;0;0;0;
$GPXUP;3221;08:24:06;0;50	36354;8	7531;0;0;0;
$GPXUP;3221;08:24:07;0;50	36354;8	7531;0;0;0;
$GPXUP;3221;08:24:08;0;50	36354;8	7531;0;0;0;
$GPXUP;3221;08:24:09;0;50	36354;8	7531;0;0;0;
$GPXUP;3221;08:24:10;0;50	36354;8	7531;0;0;0;
$GPXUP;3221;08:24:11;0;50	36354;8	7531;0;0;0;
$GPXUP;3221;08:24:12;0;50	36354;8	7531;0;0;0;
$GPXUP;3221;08:24:13;0;50	36354;8	7531;0;0;0;
$GPXUP;3221;08:24:14;0;50	36354;8	7531;0;0;0;
$GPXUP;3221;08:24:15;0;50	36354;8	7531;0;0;0;
$GPXUP;3221;08:24:16;0;50	36354;8	7531;0;0;0;
$GPXUP;3221;08:24:17;0;50	36354;8	7531;0;0;0;
$GPXUP;3221;08:24:18;0;50	36354;8	7531;0;0;0;
$GPXUP;3221;08:24:19;0;50	36354;8	7531;0;0;0;
$GPXUP;3221;08:24:20;0;50	36354;8	7531;0;0;0;
$GPXUP;3221;08:24:21;0;50	36354;8	7531;0;0;0;
$GPXUP;3221;08:24:22;0;50	36354;8	7531;0;0;0;
$GPXUP;3221;08:24:23;0;50	36354;8	7531;0;0;0;
$GPXUP;3221;08:24:24;0;50	36354;8	7531;0;0;0;
$GPXUP;3221;08:24:25;0;50	36354;8	7531;0;0;0;
$GPXUP;3221;08:24:26;0;50	36354;8	7531;0;0;0;
$GPXUP;3221;08:24:27;0;50	36354;8	7531;0;0;0;
$GPXUP;3221;08:24:28;0;50	36354;8	7531;0;0;0;
$GPXUP;3221;08:24:29;0;50	36354;8	7531;0;0;0;
$GPXUP;3221;08:24:30;0;50	36354;8	7531;0;0;0;
$GPXUP;3221;08:24:31;0;50	36354;8	7531;0;0;0;
$GPXUP;3221;08:24:32;0;50	36354;8	7531;0;0;0;
$GPXUP;3221;08:24:33;0;50	36354;8	7531;0;0;0;
$GPXUP;3221;08:24:34;0;50	36354;8	7531;0;0;0;
$GPXUP;3221;08:24:35;0;50	36354;8	7531;0;0;0;
$GPXUP;3221;08:24:36;0;50	36354;8	7531;0;0;0;
$GPXUP;3221;08:24:37;0;50	36354;8	7531;0;0;0;
$GPXUP;3221;08:24:38;0;50	36354;8	7531;0;0;0;
$GPXUP;3221;08:24:39;0;50	36354;8	7531;0;0;0;
$GPXUP;3221;08:24:40;0;50	36354;8	7531;0;0;0;
$GPXUP;3221;08:24:41;0;50	36354;8	7531;0;0;0;
$GPXUP;3221;08:24:42;0;50	36354;8	7531;0;0;0;
$GPXUP;3221;08:24:43;0;50	36354;8	7531;0;0;0;
$GPXUP;3221;08:24:44;0;50	36354;8	7531;0;0;0;
$GPXUP;3221;08:24:45;0;50	36354;8	7531;0;0;0;
$GPXUP;3221;08:24:46;0;50	36354;8	7531;0;0;0;
$GPXUP;3221;08:24:47;0;50	36354;8	7531;0;0;0;
$GPXUP;3221;08:24:48;0;50	36354;8	7531;0;0;0;
$GPXUP;3221;08:24:49;0;50	36354;8	7531;0;0;0;
$GPXUP;3221;08:24:50;0;50	36354;8	7531;0;0;0;
$GPXUP;3221;08:24:51;0;50	36354;8	7531;0;0;0;
$GPXUP;3221;08:24:52;0;50	36354;8	7531;0;0;0;
$GPXUP;3221;08:24:53;0;50	36354;8	7531;0;0;0;
$GPXUP;3221;08:24:54;0;50	36354;8	7531;0;0;0;
$GPXUP;3221;08:24:55;0;50	36354;8	7531;0;0;0;
$GPXUP;3221;08:24:56;0;50	36354;8	7531;0;0;0;
$GPXUP;3221;08:24:57;0;50	36354;8	7531;0;0;0;
$GPXUP;3221;08:24:58;0;50	36354;8	7531;0;0;0;
$GPXUP;3221;08:24:59;0;50	36354;8	7531;0;0;0;
$GPXUP;3221;08:25:00;0;50	36354;8	7531;0;0;0;
$GPXUP;3221;08:25:01;0;50	36354;8	7531;0;0;0;
$GPXUP;3221;08:25:02;0;50	36354;8	7531;0;0;0;
$GPXUP;3221;08:25:03;0;50	36354;8	7531;0;0;0;
$GPXUP;3221;08:25:04;0;50	36354;8	7531;0;0;0;
$GPXUP;3221;08:25:05;0;50	36354;8	7531;0;0;0;
$GPXUP;3221;08:25:06;0;50	36354;8	7531;0;0;0;
$GPXUP;3221;08:25:07;0;50	36354;8	7531;0;0;0;
$GPXUP;3221;08:25:08;0;50	36354;8	7531;0;0;0;
$GPXUP;3221;08:25:09;0;50	36354;8	7531;0;0;0;
$GPXUP;3221;08:25:10;0;50	36354;8	7531;0;0;0;
$GPXUP;3221;08:25:11;0;50	36354;8	7531;0;0;0;
$GPXUP;3221;08:25:12;0;50	36354;8	7531;0;0;0;
$GPXUP;3221;08:25:13;0;50	36354;8	7531;0;0;0;
$GPXUP;3221;08:25:14;0;50	36354;8	7531;0;0;0;
$GPXUP;3221;08:25:15;0;50	36354;8	7531;0;0;0;
$GPXUP;3221;08:25:16;0;50	36354;8	7531;0;0;0;
$GPXUP;3221;08:25:17;0;50	36354;8	7531;0;0;0;
$GPXUP;3221;08:25:18;0;50	36354;8	7531;0;0;0;
$GPXUP;3221;08:25:19;0;50	36354;8	7531;0;0;0;
$GPXUP;3221;08:25:20;0;50	36354;8	7531;0;0;0;
$GPXUP;3221;08:25:21;0;50	36354;8	7531;0;0;0;
$GPXUP;3221;08:25:22;0;50	36354;8	7531;0;0;0;
$GPXUP;3221;08:25:23;0;50	36354;8	7531;0;0;0;
$GPXUP;3221;08:25:24;0;50	36354;8	7531;0;0;0;
$GPXUP;3221;08:25:25;0;50	36354;8	7531;0;0;0;
$GPXUP;3221;08:25:26;0;50	36354;8	7531;0;0;0;
$GPXUP;3221;08:25:27;0;50	36354;8	7531;0;0;0;
$GPXUP;3221;08:25:28;0;50	36354;8	7531;0;0;0;
$GPXUP;3221;08:25:29;0;50	36354;8	7531;0;0;0;
$GPXUP;3221;08:25:30;0;50	36354;8	7531;0;0;0;
$GPXUP;3221;08:25:31;0;50	36354;8	7531;0;0;0;
$GPXUP;3221;08:25:32;0;50	36354;8	7531;0;0;0;
$GPXUP;3221;08:25:33;0;50	36354;8	7531;0;0;0;
$GPXUP;3221;08:25:34;0;50	36354;8	7531;0;0;0;
$GPXUP;3221;08:25:35;0;50	36354;8	7531;0;0;0;
$GPXUP;3221;08:25:36;0;50	36354;8	7531;0;0;0;
$GPXUP;3221;08:25:37;0;50	36354;8	7531;0;0;0;
$GPXUP;3221;08:25:38;0;50	36354;8	7531;0;0;0;
$GPXUP;3221;08:25:39;0;50	36354;8	7531;0;0;0;
$GPXUP;3221;08:25:40;0;50	36354;8	7531;0;0;0;
$GPXUP;3221;08:25:41;0;50	36354;8	7531;0;0;0;
$GPXUP;3221;08:25:42;0;50	36354;8	7531;0;0;0;
$GPXUP;3221;08:25:43;0;50	36354;8	7531;0;0;0;
$GPXUP;3221;08:25:44;0;50	36354;8	7531;0;0;0;
$GPXUP;3221;08:25:45;0;50	36354;8	7531;0;0;0;
$GPXUP;3221;08:25:46;0;50	36354;8	7531;0;0;0;
$GPXUP;3221;08:25:47;0;50	36354;8	7531;0;0;0;
$GPXUP;3221;08:25:48;0;50	36354;8	7531;0;0;0;
$GPXUP;3221;08:25:49;0;50	36354;8	7531;0;0;0;
$GPXUP;3221;08:25:50;0;50	36354;8	7531;0;0;0;
$GPXUP;3221;08:25:51;0;50	36354;8	7531;0;0;0;
$GPXUP;3221;08:25:52;0;50	36354;8	7531;0;0;0;
$GPXUP;3221;08:25:53;0;50	36354;8	7531;0;0;0;
$GPXUP;3221;08:25:54;0;50	36354;8	7531;0;0;0;
$GPXUP;3221;08:25:55;0;50	36354;8	7531;0;0;0;
$GPXUP;3221;08:25:56;0;50	36354;8	7531;0;0;0;
$GPXUP;3221;08:25:57;0;50	36354;8	7531;0;0;0;
$GPXUP;3221;08:25:58;0;50	36354;8	7531;0;0;0;
$GPXUP;3221;08:25:59;0;50	36354;8	7531;0;0;0;
$GPXUP;3221;08:26:00;0;50	36354;8	7531;0;0;0;
$GPXUP;3221;08:26:01;0;50	36354;8	7531;0;0;0;
$GPXUP;3221;08:26:02;0;50	36354;8	7531;0;0;0;
$GPXUP;3221;08:26:03;0;50	36354;8	7531;0;0;0;
$GPXUP;3221;08:26:04;0;50	36354;8	7531;0;0;0;
$GPXUP;3221;08:26:05;0;50	36354;8	7531;0;0;0;
$GPXUP;3221;08:26:06;0;50	36354;8	7531;0;0;0;
$GPXUP;3221;08:26:07;0;50	36354;8	7531;0;0;0;
$GPXUP;3221;08:26:08;0;50	36354;8	7531;0;0;0;
$GPXUP;3221;08:26:09;0;50	36354;8	7531;0;0;0;
$GPXUP;3221;08:26:10;0;50	36354;8	7531;0;0;0;
$GPXUP;3221;08:26:11;0;50	36354;8	7531;0;0;0;
$GPXUP;3221;08:26:12;0;50	36354;8	7531;0;0;0;
$GPXUP;3221;08:26:13;0;50	36354;8	7531;0;0;0;
$GPXUP;3221;08:26:14;0;50	36354;8	7531;0;0;0;
$GPXUP;3221;08:26:15;0;50	36354;8	7531;0;0;0;
$GPXUP;3221;08:26:16;0;50	36354;8	7531;0;0;0;
$GPXUP;3221;08:26:17;0;50	36354;8	7531;0;0;0;
$GPXUP;3221;08:26:18;0;50	36354;8	7531;0;0;0;
$GPXUP;3221;08:26:19;0;50	36354;8	7531;0;0;0;
$GPXUP;3221;08:26:20;0;50	36354;8	7531;0;0;0;
$GPXUP;3221;08:26:21;0;50	36354;8	7531;0;0;0;
$GPXUP;3221;08:26:22;0;50	36354;8	7531;0;0;0;
$GPXUP;3221;08:26:23;0;50	36354;8	7531;0;0;0;
$GPXUP;3221;08:26:24;0;50	36354;8	7531;0;0;0;
$GPXUP;3221;08:26:25;0;50	36354;8	7531;0;0;0;
$GPXUP;3221;08:26:26;0;50	36354;8	7531;0;0;0;
$GPXUP;3221;08:26:27;0;50	36354;8	7531;0;0;0;
$GPXUP;3221;08:26:28;0;50	36354;8	7531;0;0;0;
$GPXUP;3221;08:26:29;0;50	36354;8	7531;0;0;0;
$GPXUP;3221;08:26:30;0;50	36354;8	7531;0;0;0;
$GPXUP;3221;08:26:31;0;50	36354;8	7531;0;0;0;
$GPXUP;3221;08:26:32;0;50	36354;8	7531;0;0;0;
$GPXUP;3221;08:26:33;0;50	36354;8	7531;0;0;0;
$GPXUP;3221;08:26:34;0;50	36354;8	7531;0;0;0;
$GPXUP;3221;08:26:35;0;50	36354;8	7531;0;0;0;
$GPXUP;3221;08:26:36;0;50	36354;8	7531;0;0;0;
$GPXUP;3221;08:26:37;0;50	36354;8	7531;0;0;0;
$GPXUP;3221;08:26:38;0;50	36354;8	7531;0;0;0;
$GPXUP;3221;08:26:39;0;50	36354;8	7531;0;0;0;
$GPXUP;3221;08:26:40;0;50	36354;8	7531;0;0;0;
$GPXUP;3221;08:26:41;0;50	36354;8	7531;0;0;0;
$GPXUP;3221;08:26:42;0;50	36354;8	7531;0;0;0;
$GPXUP;3221;08:26:43;0;50	36354;8	7531;0;0;0;
$GPXUP;3221;08:26:44;0;50	36354;8	7531;0;0;0;
$GPXUP;3221;08:26:45;0;50	36354;8	7531;0;0;0;
$GPXUP;3221;08:26:46;0;50	36354;8	7531;0;0;0;
$GPXUP;3221;08:26:47;0;50	36354;8	7531;0;0;0;
$GPXUP;3221;08:26:48;0;50	36354;8	7531;0;0;0;
$GPXUP;3221;08:26:49;0;50	36354;8	7531;0;0;0;
$GPXUP;3221;08:26:50;0;50	36354;8	7531;0;0;0;
$GPXUP;3221;08:26:51;0;50	36354;8	7531;0;0;0;
$GPXUP;3221;08:26:52;0;50	36354;8	7531;0;0;0;
$GPXUP;3221;08:26:53;0;50	36354;8	7531;0;0;0;
$GPXUP;3221;08:26:54;0;50	36354;8	7531;0;0;0;
$GPXUP;3221;08:26:55;0;50	36354;8	7531;0;0;0;
$GPXUP;3221;08:26:56;0;50	36354;8	7531;0;0;0;
$GPXUP;3221;08:26:57;0;50	36354;8	7531;0;0;0;
$GPXUP;3221;08:26:58;0;50	36354;8	7531;0;0;0;
$GPXUP;3221;08:26:59;0;50	36354;8	7531;0;0;0;
$GPXUP;3221;08:27:00;0;50	36354;8	7531;0;0;0;
$GPXUP;3221;08:27:01;0;50	36354;8	7531;0;0;0;
$GPXUP;3221;08:27:02;0;50	36354;8	7531;0;0;0;
$GPXUP;3221;08:27:03;0;50	36354;8	7531;0;0;0;
$GPXUP;3221;08:27:04;0;50	36354;8	7531;0;0;0;
$GPXUP;3221;08:27:05;0;50	36354;8	7531;0;0;0;
$GPXUP;3221;08:27:06;0;50	36354;8	7531;0;0;0;
$GPXUP;3221;08:27:07;0;50	36354;8	7531;0;0;0;
$GPXUP;3221;08:27:08;0;50	36354;8	7531;0;0;0;
$GPXUP;3221;08:27:09;0;50	36354;8	7531;0;0;0;
$GPXUP;3221;08:27:10;0;50	36354;8	7531;0;0;0;
$GPXUP;3221;08:27:11;0;50	36354;8	7531;0;0;0;
$GPXUP;3221;08:27:12;0;50	36354;8	7531;0;0;0;
$GPXUP;3221;08:27:13;0;50	36354;8	7531;0;0;0;
$GPXUP;3221;08:27:14;0;50	36354;8	7531;0;0;0;
$GPXUP;3221;08:27:15;0;50	36354;8	7531;0;0;0;
$GPXUP;3221;08:27:16;0;50	36354;8	7531;0;0;0;
$GPXUP;3221;08:27:17;0;50	36354;8	7531;0;0;0;
$GPXUP;3221;08:27:18;0;50	36354;8	7531;0;0;0;
$GPXUP;3221;08:27:19;0;50	36354;8	7531;0;0;0;
$GPXUP;3221;08:27:20;0;50	36354;8	7531;0;0;0;
$GPXUP;3221;08:27:21;0;50	36354;8	7531;0;0;0;
$GPXUP;3221;08:27:22;0;50	36354;8	7531;0;0;0;
$GPXUP;3221;08:27:23;0;50	36354;8	7531;0;0;0;
$GPXUP;3221;08:27:24;0;50	36354;8	7531;0;0;0;
$GPXUP;3221;08:27:25;0;50	36354;8	7531;0;0;0;
$GPXUP;3221;08:27:26;0;50	36354;8	7531;0;0;0;
$GPXUP;3221;08:27:27;0;50	36354;8	7531;0;0;0;
$GPXUP;3221;08:27:28;0;50	36354;8	7531;0;0;0;
$GPXUP;3221;08:27:29;0;50	36354;8	7531;0;0;0;
$GPXUP;3221;08:27:30;0;50	36354;8	7531;0;0;0;
$GPXUP;3221;08:27:31;0;50	36354;8	7531;0;0;0;
$GPXUP;3221;08:27:32;0;50	36354;8	7531;0;0;0;
$GPXUP;3221;08:27:33;0;50	36354;8	7531;0;0;0;
$GPXUP;3221;08:27:34;0;50	36354;8	7531;0;0;0;
$GPXUP;3221;08:27:35;0;50	36354;8	7531;0;0;0;
$GPXUP;3221;08:27:36;0;50	36354;8	7531;0;0;0;
$GPXUP;3221;08:27:37;0;50	36354;8	7531;0;0;0;
$GPXUP;3221;08:27:38;0;50	36354;8	7531;0;0;0;
$GPXUP;3221;08:27:39;0;50	36354;8	7531;0;0;0;
$GPXUP;3221;08:27:40;0;50	36354;8	7531;0;0;0;
$GPXUP;3221;08:27:41;0;50	36354;8	7531;0;0;0;
$GPXUP;3221;08:27:42;0;50	36354;8	7531;0;0;0;
$GPXUP;3221;08:27:43;0;50	36354;8	7531;0;0;0;
$GPXUP;3221;08:27:44;0;50	36354;8	7531;0;0;0;
$GPXUP;3221;08:27:45;0;50	36354;8	7531;0;0;0;
$GPXUP;3221;08:27:46;0;50	36354;8	7531;0;0;0;
$GPXUP;3221;08:27:47;0;50	36354;8	7531;0;0;0;
$GPXUP;3221;08:27:48;0;50	36354;8	7531;0;0;0;
$GPXUP;3221;08:27:49;0;50	36354;8	7531;0;0;0;
$GPXUP;3221;08:27:50;0;50	36354;8	7531;0;0;0;
$GPXUP;3221;08:27:51;0;50	36354;8	7531;0;0;0;
$GPXUP;3221;08:27:52;0;50	36354;8	7531;0;0;0;
$GPXUP;3221;08:27:53;0;50	36354;8	7531;0;0;0;
$GPXUP;3221;08:27:54;0;50	36354;8	7531;0;0;0;
$GPXUP;3221;08:27:55;0;50	36354;8	7531;0;0;0;
$GPXUP;3221;08:27:56;0;50	36354;8	7531;0;0;0;
$GPXUP;3221;08:27:57;0;50	36354;8	7531;0;0;0;
$GPXUP;3221;08:27:58;0;50	36354;8	7531;0;0;0;
$GPXUP;3221;08:27:59;0;50	36354;8	7531;0;0;0;
$GPXUP;3221;08:28:00;0;50	36354;8	7531;0;0;0;
$GPXUP;3221;08:28:01;0;50	36354;8	7531;0;0;0;
$GPXUP;3221;08:28:02;0;50	36354;8	7531;0;0;0;
$GPXUP;3221;08:28:03;0;50	36354;8	7531;0;0;0;
$GPXUP;3221;08:28:04;0;50	36354;8	7531;0;0;0;
$GPXUP;3221;08:28:05;0;50	36354;8	7531;0;0;0;
$GPXUP;3221;08:28:06;0;50	36354;8	7531;0;0;0;
$GPXUP;3221;08:28:07;0;50	36354;8	7531;0;0;0;
$GPXUP;3221;08:28:08;0;50	36354;8	7531;0;0;0;
$GPXUP;3221;08:28:09;0;50	36354;8	7531;0;0;0;
$GPXUP;3221;08:28:10;0;50	36354;8	7531;0;0;0;
$GPXUP;3221;08:28:11;0;50	36354;8	7531;0;0;0;
$GPXUP;3221;08:28:12;0;50	36354;8	7531;0;0;0;
$GPXUP;3221;08:28:13;0;50	36354;8	7531;0;0;0;
$GPXUP;3221;08:28:14;0;50	36354;8	7531;0;0;0;
$GPXUP;3221;08:28:15;0;50	36354;8	7531;0;0;0;
$GPXUP;3221;08:28:16;0;50	36354;8	7531;0;0;0;
$GPXUP;3221;08:28:17;0;50	36354;8	7531;0;0;0;
$GPXUP;3221;08:28:18;0;50	36354;8	7531;0;0;0;
$GPXUP;3221;08:28:19;0;50	36354;8	7531;0;0;0;
$GPXUP;3221;08:28:20;0;50	36354;8	7531;0;0;0;
$GPXUP;3221;08:28:21;0;50	36354;8	7531;0;0;0;
$GPXUP;3221;08:28:22;0;50	36354;8	7531;0;0;0;
$GPXUP;3221;08:28:23;0;50	36354;8	7531;0;0;0;
$GPXUP;3221;08:28:24;0;50	36354;8	7531;0;0;0;
$GPXUP;3221;08:28:25;0;50	36354;8	7531;0;0;0;
$GPXUP;3221;08:28:26;0;50	36354;8	7531;0;0;0;
$GPXUP;3221;08:28:27;0;50	36354;8	7531;0;0;0;
$GPXUP;3221;08:28:28;0;50	36354;8	7531;0;0;0;
$GPXUP;3221;08:28:29;0;50	36354;8	7531;0;0;0;
$GPXUP;3221;08:28:30;0;50	36354;8	7531;0;0;0;
$GPXUP;3221;08:28:31;0;50	36354;8	7531;0;0;0;
$GPXUP;3221;08:28:32;0;50	36354;8	7531;0;0;0;
$GPXUP;3221;08:28:33;0;50	36354;8	7531;0;0;0;
$GPXUP;3221;08:28:34;0;50	36354;8	7531;0;0;0;
$GPXUP;3221;08:28:35;0;50	36354;8	7531;0;0;0;
$GPXUP;3221;08:28:36;0;50	36354;8	7531;0;0;0;
$GPXUP;3221;08:28:37;0;50	36354;8	7531;0;0;0;
$GPXUP;3221;08:28:38;0;50	36354;8	7531;0;0;0;
$GPXUP;3221;08:28:39;0;50	36354;8	7531;0;0;0;
$GPXUP;3221;08:28:40;0;50	36354;8	7531;0;0;0;
$GPXUP;3221;08:28:41;0;50	36354;8	7531;0;0;0;
$GPXUP;3221;08:28:42;0;50	36354;8	7531;0;0;0;
$GPXUP;3221;08:28:43;0;50	36354;8	7531;0;0;0;
$GPXUP;3221;08:28:44;0;50	36354;8	7531;0;0;0;
$GPXUP;3221;08:28:45;0;50	36354;8	7531;0;0;0;
$GPXUP;3221;08:28:46;0;50	36354;8	7531;0;0;0;
$GPXUP;3221;08:28:47;0;50	36354;8	7531;0;0;0;
$GPXUP;3221;08:28:48;0;50	36354;8	7531;0;0;0;
$GPXUP;3221;08:28:49;0;50	36354;8	7531;0;0;0;
$GPXUP;3221;08:28:50;0;50	36354;8	7531;0;0;0;
$GPXUP;3221;08:28:51;0;50	36354;8	7531;0;0;0;
$GPXUP;3221;08:28:52;0;50	36354;8	7531;0;0;0;
$GPXUP;3221;08:28:53;0;50	36354;8	7531;0;0;0;
$GPXUP;3221;08:28:54;0;50	36354;8	7531;0;0;0;
$GPXUP;3221;08:28:55;0;50	36354;8	7531;0;0;0;
$GPXUP;3221;08:28:56;0;50	36354;8	7531;0;0;0;
$GPXUP;3221;08:28:57;0;50	36354;8	7531;0;0;0;
$GPXUP;3221;08:28:58;0;50	36354;8	7531;0;0;0;
$GPXUP;3221;08:28:59;0;50	36354;8	7531;0;0;0;
$GPXUP;3221;08:29:00;0;50	36354;8	7531;0;0;0;
$GPXUP;3221;08:29:01;0;50	36354;8	7531;0;0;0;
$GPXUP;3221;08:29:02;0;50	36354;8	7531;0;0;0;
$GPXUP;3221;08:29:03;0;50	36354;8	7531;0;0;0;
$GPXUP;3221;08:29:04;0;50	36354;8	7531;0;0;0;
$GPXUP;3221;08:29:05;0;50	36354;8	7531;0;0;0;
$GPXUP;3221;08:29:06;0;50	36354;8	7531;0;0;0;
$GPXUP;3221;08:29:07;0;50	36354;8	7531;0;0;0;
$GPXUP;3221;08:29:08;0;50	36354;8	7531;0;0;0;
$GPXUP;3221;08:29:09;0;50	36354;8	7531;0;0;0;
$GPXUP;3221;08:29:10;0;50	36354;8	7531;0;0;0;
$GPXUP;3221;08:29:11;0;50	36354;8	7531;0;0;0;
$GPXUP;3221;08:29:12;0;50	36354;8	7531;0;0;0;
$GPXUP;3221;08:29:13;0;50	36354;8	7531;0;0;0;
$GPXUP;3221;08:29:14;0;50	36354;8	7531;0;0;0;
$GPXUP;3221;08:29:15;0;50	36354;8	7531;0;0;0;
$GPXUP;3221;08:29:16;0;50	36354;8	7531;0;0;0;
$GPXUP;3221;08:29:17;0;50	36354;8	7531;0;0;0;
$GPXUP;3221;08:29:18;0;50	36354;8	7531;0;0;0;
$GPXUP;3221;08:29:19;0;50	36354;8	7531;0;0;0;
$GPXUP;3221;08:29:20;0;50	36354;8	7531;0;0;0;
$GPXUP;3221;08:29:21;0;50	36354;8	7531;0;0;0;
$GPXUP;3221;08:29:22;0;50	36354;8	7531;0;0;0;
$GPXUP;3221;08:29:23;0;50	36354;8	7531;0;0;0;
$GPXUP;3221;08:29:24;0;50	36354;8	7531;0;0;0;
$GPXUP;3221;08:29:25;0;50	36354;8	7531;0;0;0;
$GPXUP;3221;08:29:26;0;50	36354;8	7531;0;0;0;
$GPXUP;3221;08:29:27;0;50	36354;8	7531;0;0;0;
$GPXUP;3221;08:29:28;0;50	36354;8	7531;0;0;0;
$GPXUP;3221;08:29:29;0;50	36354;8	7531;0;0;0;
$GPXUP;3221;08:29:30;0;50	36354;8	7531;0;0;0;
$GPXUP;3221;08:29:31;0;50	36354;8	7531;0;0;0;
$GPXUP;3221;08:29:32;0;50	36354;8	7531;0;0;0;
$GPXUP;3221;08:29:33;0;50	36354;8	7531;0;0;0;
$GPXUP;3221;08:29:34;0;50	36354;8	7531;0;0;0;
$GPXUP;3221;08:29:35;0;50	36354;8	7531;0;0;0;
$GPXUP;3221;08:29:36;0;50	36354;8	7531;0;0;0;
$GPXUP;3221;08:29:37;0;50	36354;8	7531;0;0;0;
$GPXUP;3221;08:29:38;0;50	36354;8	7531;0;0;0;
$GPXUP;3221;08:29:39;0;50	36354;8	7531;0;0;0;
$GPXUP;3221;08:29:40;0;50	36354;8	7531;0;0;0;
$GPXUP;3221;08:29:41;0;50	36354;8	7531;0;0;0;
$GPXUP;3221;08:29:42;0;50	36354;8	7531;0;0;0;
$GPXUP;3221;08:29:43;0;50	36354;8	7531;0;0;0;
$GPXUP;3221;08:29:44;0;50	36354;8	7531;0;0;0;
$GPXUP;3221;08:29:45;0;50	36354;8	7531;0;0;0;
$GPXUP;3221;08:29:46;0;50	36354;8	7531;0;0;0;
$GPXUP;3221;08:29:47;0;50	36354;8	7531;0;0;0;
$GPXUP;3221;08:29:48;0;50	36354;8	7531;0;0;0;
$GPXUP;3221;08:29:49;0;50	36354;8	7531;0;0;0;
$GPXUP;3221;08:29:50;0;50	36354;8	7531;0;0;0;
$GPXUP;3221;08:29:51;0;50	36354;8	7531;0;0;0;
$GPXUP;3221;08:29:52;0;50	36354;8	7531;0;0;0;
$GPXUP;3221;08:29:53;0;50	36354;8	7531;0;0;0;
$GPXUP;3221;08:29:54;0;50	36354;8	7531;0;0;0;
$GPXUP;3221;08:29:55;0;50	36354;8	7531;0;0;0;
$GPXUP;3221;08:29:56;0;50	36354;8	7531;0;0;0;
$GPXUP;3221;08:29:57;0;50	36354;8	7531;0;0;0;
$GPXUP;3221;08:29:58;0;50	36354;8	7531;0;0;0;
$GPXUP;3221;08:29:59;0;50	36354;8	7531;0;0;0;
$GPXUP;3221;08:30:00;0;50	36354;8	7531;0;0;0;
$GPXUP;3221;08:30:01;0;50	36354;8	7531;0;0;0;
$GPXUP;3221;08:30:02;0;50	36354;8	7531;0;0;0;
$GPXUP;3221;08:30:03;0;50	36354;8	7531;0;0;0;
$GPXUP;3221;08:30:04;0;50	36354;8	7531;0;0;0;
$GPXUP;3221;08:30:05;0;50	36354;8	7531;0;0;0;
$GPXUP;3221;08:30:06;0;50	36354;8	7531;0;0;0;
$GPXUP;3221;08:30:07;0;50	36354;8	7531;0;0;0;
$GPXUP;3221;08:30:08;0;50	36354;8	7531;0;0;0;
$GPXUP;3221;08:30:09;0;50	36354;8	7531;0;0;0;
$GPXUP;3221;08:30:10;0;50	36354;8	7531;0;0;0;
$GPXUP;3221;08:30:11;0;50	36354;8	7531;0;0;0;
$GPXUP;3221;08:30:12;0;50	36354;8	7531;0;0;0;
$GPXUP;3221;08:30:13;0;50	36354;8	7531;0;0;0;
$GPXUP;3221;08:30:14;0;50	36354;8	7531;0;0;0;
$GPXUP;3221;08:30:15;0;50	36354;8	7531;0;0;0;
$GPXUP;3221;08:30:16;0;50	36354;8	7531;0;0;0;
$GPXUP;3221;08:30:17;0;50	36354;8	7531;0;0;0;
$GPXUP;3221;08:30:18;0;50	36354;8	7531;0;0;0;
$GPXUP;3221;08:30:19;0;50	36354;8	7531;0;0;0;
$GPXUP;3221;08:30:20;0;50	36354;8	7531;0;0;0;
$GPXUP;3221;08:30:21;0;50	36354;8	7531;0;0;0;
$GPXUP;3221;08:30:22;0;50	36354;8	7531;0;0;0;
$GPXUP;3221;08:30:23;0;50	36354;8	7531;0;0;0;
$GPXUP;3221;08:30:24;0;50	36354;8	7531;0;0;0;
$GPXUP;3221;08:30:25;0;50	36354;8	7531;0;0;0;
$GPXUP;3221;08:30:26;0;50	36354;8	7531;0;0;0;
$GPXUP;3221;08:30:27;0;50	36354;8	7531;0;0;0;
$GPXUP;3221;08:30:28;0;50	36354;8	7531;0;0;0;
$GPXUP;3221;08:30:29;0;50	36354;8	7531;0;0;0;
$GPXUP;3221;08:30:30;0;50	36354;8	7531;0;0;0;
$GPXUP;3221;08:30:31;0;50	36354;8	7531;0;0;0;
$GPXUP;3221;08:30:32;0;50	36354;8	7531;0;0;0;
$GPXUP;3221;08:30:33;0;50	36354;8	7531;0;0;0;
$GPXUP;3221;08:30:34;0;50	36354;8	7531;0;0;0;
$GPXUP;3221;08:30:35;0;50	36354;8	7531;0;0;0;
$GPXUP;3221;08:30:36;0;50	36354;8	7531;0;0;0;
$GPXUP;3221;08:30:37;0;50	36354;8	7531;0;0;0;
$GPXUP;3221;08:30:38;0;50	36354;8	7531;0;0;0;
$GPXUP;3221;08:30:39;0;50	36354;8	7531;0;0;0;
$GPXUP;3221;08:30:40;0;50	36354;8	7531;0;0;0;
$GPXUP;3221;08:30:41;0;50	36354;8	7531;0;0;0;
$GPXUP;3221;08:30:42;0;50	36354;8	7531;0;0;0;
$GPXUP;3221;08:30:43;0;50	36354;8	7531;0;0;0;
$GPXUP;3221;08:30:44;0;50	36354;8	7531;0;0;0;
$GPXUP;3221;08:30:45;0;50	36354;8	7531;0;0;0;
$GPXUP;3221;08:30:46;0;50	36354;8	7531;0;0;0;
$GPXUP;3221;08:30:47;0;50	36354;8	7531;0;0;0;
$GPXUP;3221;08:30:48;0;50	36354;8	7531;0;0;0;
$GPXUP;3221;08:30:49;0;50	36354;8	7531;0;0;0;
$GPXUP;3221;08:30:50;0;50	36354;8	7531;0;0;0;
$GPXUP;3221;08:30:51;0;50	36354;8	7531;0;0;0;
$GPXUP;3221;08:30:52;0;50	36354;8	7531;0;0;0;
$GPXUP;3221;08:30:53;0;50	36354;8	7531;0;0;0;
$GPXUP;3221;08:30:54;0;50	36354;8	7531;0;0;0;
$GPXUP;3221;08:30:55;0;50	36354;8	7531;0;0;0;
$GPXUP;3221;08:30:56;0;50	36354;8	7531;0;0;0;
$GPXUP;3221;08:30:57;0;50	36354;8	7531;0;0;0;
$GPXUP;3221;08:30:58;0;50	36354;8	7531;0;0;0;
$GPXUP;3221;08:30:59;0;50	36354;8	7531;0;0;0;
$GPXUP;3221;08:31:00;0;50	36354;8	7531;0;0;0;
$GPXUP;3221;08:31:01;0;50	36354;8	7531;0;0;0;
$GPXUP;3221;08:31:02;0;50	36354;8	7531;0;0;0;
$GPXUP;3221;08:31:03;0;50	36354;8	7531;0;0;0;
$GPXUP;3221;08:31:04;0;50	36354;8	7531;0;0;0;
$GPXUP;3221;08:31:05;0;50	36354;8	7531;0;0;0;
$GPXUP;3221;08:31:06;0;50	36354;8	7531;0;0;0;
$GPXUP;3221;08:31:07;0;50	36354;8	7531;0;0;0;
$GPXUP;3221;08:31:08;0;50	36354;8	7531;0;0;0;
$GPXUP;3221;08:31:09;0;50	36354;8	7531;0;0;0;
$GPXUP;3221;08:31:10;0;50	36354;8	7531;0;0;0;
$GPXUP;3221;08:31:11;0;50	36354;8	7531;0;0;0;
$GPXUP;3221;08:31:12;0;50	36354;8	7531;0;0;0;
$GPXUP;3221;08:31:13;0;50	36354;8	7531;0;0;0;
$GPXUP;3221;08:31:14;0;50	36354;8	7531;0;0;0;
$GPXUP;3221;08:31:15;0;50	36354;8	7531;0;0;0;
$GPXUP;3221;08:31:16;0;50	36354;8	7531;0;0;0;
$GPXUP;3221;08:31:17;0;50	36354;8	7531;0;0;0;
$GPXUP;3221;08:31:18;0;50	36354;8	7531;0;0;0;
$GPXUP;3221;08:31:19;0;50	36354;8	7531;0;0;0;
$GPXUP;3221;08:31:20;0;50	36354;8	7531;0;0;0;
$GPXUP;3221;08:31:21;0;50	36354;8	7531;0;0;0;
$GPXUP;3221;08:31:22;0;50	36354;8	7531;0;0;0;
$GPXUP;3221;08:31:23;0;50	36354;8	7531;0;0;0;
$GPXUP;3221;08:31:24;0;50	36354;8	7531;0;0;0;
$GPXUP;3221;08:31:25;0;50	36354;8	7531;0;0;0;
$GPXUP;3221;08:31:26;0;50	36354;8	7531;0;0;0;
$GPXUP;3221;08:31:27;0;50	36354;8	7531;0;0;0;
$GPXUP;3221;08:31:28;0;50	36354;8	7531;0;0;0;
$GPXUP;3221;08:31:29;0;50	36354;8	7531;0;0;0;
$GPXUP;3221;08:31:30;0;50	36354;8	7531;0;0;0;
$GPXUP;3221;08:31:31;0;50	36354;8	7531;0;0;0;
$GPXUP;3221;08:31:32;0;50	36354;8	7531;0;0;0;
$GPXUP;3221;08:31:33;0;50	36354;8	7531;0;0;0;
$GPXUP;3221;08:31:34;0;50	36354;8	7531;0;0;0;
$GPXUP;3221;08:31:35;0;50	36354;8	7531;0;0;0;
$GPXUP;3221;08:31:36;0;50	36354;8	7531;0;0;0;
$GPXUP;3221;08:31:37;0;50	36354;8	7531;0;0;0;
$GPXUP;3221;08:31:38;0;50	36354;8	7531;0;0;0;
$GPXUP;3221;08:31:39;0;50	36354;8	7531;0;0;0;
$GPXUP;3221;08:31:40;0;50	36354;8	7531;0;0;0;
$GPXUP;3221;08:31:41;0;50	36354;8	7531;0;0;0;
$GPXUP;3221;08:31:42;0;50	36354;8	7531;0;0;0;
$GPXUP;3221;08:31:43;0;50	36354;8	7531;0;0;0;
$GPXUP;3221;08:31:44;0;50	36354;8	7531;0;0;0;
$GPXUP;3221;08:31:45;0;50	36354;8	7531;0;0;0;
$GPXUP;3221;08:31:46;0;50	36354;8	7531;0;0;0;
$GPXUP;3221;08:31:47;0;50	36354;8	7531;0;0;0;
$GPXUP;3221;08:31:48;0;50	36354;8	7531;0;0;0;
$GPXUP;3221;08:31:49;0;50	36354;8	7531;0;0;0;
$GPXUP;3221;08:31:50;0;50	36354;8	7531;0;0;0;
$GPXUP;3221;08:31:51;0;50	36354;8	7531;0;0;0;
$GPXUP;3221;08:31:52;0;50	36354;8	7531;0;0;0;
$GPXUP;3221;08:31:53;0;50	36354;8	7531;0;0;0;
$GPXUP;3221;08:31:54;0;50	36354;8	7531;0;0;0;
$GPXUP;3221;08:31:55;0;50	36354;8	7531;0;0;0;
$GPXUP;3221;08:31:56;0;50	36354;8	7531;0;0;0;
$GPXUP;3221;08:31:57;0;50	36354;8	7531;0;0;0;
$GPXUP;3221;08:31:58;0;50	36354;8	7531;0;0;0;
$GPXUP;3221;08:31:59;0;50	36354;8	7531;0;0;0;
$GPXUP;3221;08:32:00;0;50	36354;8	7531;0;0;0;
$GPXUP;3221;08:32:01;0;50	36354;8	7531;0;0;0;
$GPXUP;3221;08:32:02;0;50	36354;8	7531;0;0;0;
$GPXUP;3221;08:32:03;0;50	36354;8	7531;0;0;0;
$GPXUP;3221;08:32:04;0;50	36354;8	7531;0;0;0;
$GPXUP;3221;08:32:05;0;50	36354;8	7531;0;0;0;
$GPXUP;3221;08:32:06;0;50	36354;8	7531;0;0;0;
$GPXUP;3221;08:32:07;0;50	36354;8	7531;0;0;0;
$GPXUP;3221;08:32:08;0;50	36354;8	7531;0;0;0;
$GPXUP;3221;08:32:09;0;50	36354;8	7531;0;0;0;
$GPXUP;3221;08:32:10;0;50	36354;8	7531;0;0;0;
$GPXUP;3221;08:32:11;0;50	36354;8	7531;0;0;0;
$GPXUP;3221;08:32:12;0;50	36354;8	7531;0;0;0;
$GPXUP;3221;08:32:13;0;50	36354;8	7531;0;0;0;
$GPXUP;3221;08:32:14;0;50	36354;8	7531;0;0;0;
$GPXUP;3221;08:32:15;0;50	36354;8	7531;0;0;0;
$GPXUP;3221;08:32:16;0;50	36354;8	7531;0;0;0;
$GPXUP;3221;08:32:17;0;50	36354;8	7531;0;0;0;
$GPXUP;3221;08:32:18;0;50	36354;8	7531;0;0;0;
$GPXUP;3221;08:32:19;0;50	36354;8	7531;0;0;0;
$GPXUP;3221;08:32:20;0;50	36354;8	7531;0;0;0;
$GPXUP;3221;08:32:21;0;50	36354;8	7531;0;0;0;
$GPXUP;3221;08:32:22;0;50	36354;8	7531;0;0;0;
$GPXUP;3221;08:32:23;0;50	36354;8	7531;0;0;0;
$GPXUP;3221;08:32:24;0;50	36354;8	7531;0;0;0;
$GPXUP;3221;08:32:25;0;50	36354;8	7531;0;0;0;
$GPXUP;3221;08:32:26;0;50	36354;8	7531;0;0;0;
$GPXUP;3221;08:32:27;0;50	36354;8	7531;0;0;0;
$GPXUP;3221;08:32:28;0;50	36354;8	7531;0;0;0;
$GPXUP;3221;08:32:29;0;50	36354;8	7531;0;0;0;
$GPXUP;3221;08:32:30;0;50	36354;8	7531;0;0;0;
$GPXUP;3221;08:32:31;0;50	36354;8	7531;0;0;0;
$GPXUP;3221;08:32:32;0;50	36354;8	7531;0;0;0;
$GPXUP;3221;08:32:33;0;50	36354;8	7531;0;0;0;
$GPXUP;3221;08:32:34;0;50	36354;8	7531;0;0;0;
$GPXUP;3221;08:32:35;0;50	36354;8	7531;0;0;0;
$GPXUP;3221;08:32:36;0;50	36354;8	7531;0;0;0;
$GPXUP;3221;08:32:37;0;50	36354;8	7531;0;0;0;
$GPXUP;3221;08:32:38;0;50	36354;8	7531;0;0;0;
$GPXUP;3221;08:32:39;0;50	36354;8	7531;0;0;0;
$GPXUP;3221;08:32:40;0;50	36354;8	7531;0;0;0;
$GPXUP;3221;08:32:41;0;50	36354;8	7531;0;0;0;
$GPXUP;3221;08:32:42;0;50	36354;8	7531;0;0;0;
$GPXUP;3221;08:32:43;0;50	36354;8	7531;0;0;0;
$GPXUP;3221;08:32:44;0;50	36354;8	7531;0;0;0;
$GPXUP;3221;08:32:45;0;50	36354;8	7531;0;0;0;
$GPXUP;3221;08:32:46;0;50	36354;8	7531;0;0;0;
$GPXUP;3221;08:32:47;0;50	36354;8	7531;0;0;0;
$GPXUP;3221;08:32:48;0;50	36354;8	7531;0;0;0;
$GPXUP;3221;08:32:49;0;50	36354;8	7531;0;0;0;
$GPXUP;3221;08:32:50;0;50	36354;8	7531;0;0;0;
$GPXUP;3221;08:32:51;0;50	36354;8	7531;0;0;0;
$GPXUP;3221;08:32:52;0;50	36354;8	7531;0;0;0;
$GPXUP;3221;08:32:53;0;50	36354;8	7531;0;0;0;
$GPXUP;3221;08:32:54;0;50	36354;8	7531;0;0;0;
$GPXUP;3221;08:32:55;0;50	36354;8	7531;0;0;0;
$GPXUP;3221;08:32:56;0;50	36354;8	7531;0;0;0;
$GPXUP;3221;08:32:57;0;50	36354;8	7531;0;0;0;
$GPXUP;3221;08:32:58;0;50	36354;8	7531;0;0;0;
$GPXUP;3221;08:32:59;0;50	36354;8	7531;0;0;0;
$GPXUP;3221;08:33:00;0;50	36354;8	7531;0;0;0;
$GPXUP;3221;08:33:01;0;50	36354;8	7531;0;0;0;
$GPXUP;3221;08:33:02;0;50	36354;8	7531;0;0;0;
$GPXUP;3221;08:33:03;0;50	36354;8	7531;0;0;0;
$GPXUP;3221;08:33:04;0;50	36354;8	7531;0;0;0;
$GPXUP;3221;08:33:05;0;50	36354;8	7531;0;0;0;
$GPXUP;3221;08:33:06;0;50	36354;8	7531;0;0;0;
$GPXUP;3221;08:33:07;0;50	36354;8	7531;0;0;0;
$GPXUP;3221;08:33:08;0;50	36354;8	7531;0;0;0;
$GPXUP;3221;08:33:09;0;50	36354;8	7531;0;0;0;
$GPXUP;3221;08:33:10;0;50	36354;8	7531;0;0;0;
$GPXUP;3221;08:33:11;0;50	36354;8	7531;0;0;0;
$GPXUP;3221;08:33:12;0;50	36354;8	7531;0;0;0;
$GPXUP;3221;08:33:13;0;50	36354;8	7531;0;0;0;
$GPXUP;3221;08:33:14;0;50	36354;8	7531;0;0;0;
$GPXUP;3221;08:33:15;0;50	36354;8	7531;0;0;0;
$GPXUP;3221;08:33:16;0;50	36354;8	7531;0;0;0;
$GPXUP;3221;08:33:17;0;50	36354;8	7531;0;0;0;
$GPXUP;3221;08:33:18;0;50	36354;8	7531;0;0;0;
$GPXUP;3221;08:33:19;0;50	36354;8	7531;0;0;0;
$GPXUP;3221;08:33:20;0;50	36354;8	7531;0;0;0;
$GPXUP;3221;08:33:21;0;50	36354;8	7531;0;0;0;
$GPXUP;3221;08:33:22;0;50	36354;8	7531;0;0;0;
$GPXUP;3221;08:33:23;0;50	36354;8	7531;0;0;0;
$GPXUP;3221;08:33:24;0;50	36354;8	7531;0;0;0;
$GPXUP;3221;08:33:25;0;50	36354;8	7531;0;0;0;
$GPXUP;3221;08:33:26;0;50	36354;8	7531;0;0;0;
$GPXUP;3221;08:33:27;0;50	36354;8	7531;0;0;0;
$GPXUP;3221;08:33:28;0;50	36354;8	7531;0;0;0;
$GPXUP;3221;08:33:29;0;50	36354;8	7531;0;0;0;
$GPXUP;3221;08:33:30;0;50	36354;8	7531;0;0;0;
$GPXUP;3221;08:33:31;0;50	36354;8	7531;0;0;0;
$GPXUP;3221;08:33:32;0;50	36354;8	7531;0;0;0;
$GPXUP;3221;08:33:33;0;50	36354;8	7531;0;0;0;
$GPXUP;3221;08:33:34;0;50	36354;8	7531;0;0;0;
$GPXUP;3221;08:33:35;0;50	36354;8	7531;0;0;0;
$GPXUP;3221;08:33:36;0;50	36354;8	7531;0;0;0;
$GPXUP;3221;08:33:37;0;50	36354;8	7531;0;0;0;
$GPXUP;3221;08:33:38;0;50	36354;8	7531;0;0;0;
$GPXUP;3221;08:33:39;0;50	36354;8	7531;0;0;0;
$GPXUP;3221;08:33:40;0;50	36354;8	7531;0;0;0;
$GPXUP;3221;08:33:41;0;50	36354;8	7531;0;0;0;
$GPXUP;3221;08:33:42;0;50	36354;8	7531;0;0;0;
$GPXUP;3221;08:33:43;0;50	36354;8	7531;0;0;0;
$GPXUP;3221;08:33:44;0;50	36354;8	7531;0;0;0;
$GPXUP;3221;08:33:45;0;50	36354;8	7531;0;0;0;
$GPXUP;3221;08:33:46;0;50	36354;8	7531;0;0;0;
$GPXUP;3221;08:33:47;0;50	36354;8	7531;0;0;0;
$GPXUP;3221;08:33:48;0;50	36354;8	7531;0;0;0;
$GPXUP;3221;08:33:49;0;50	36354;8	7531;0;0;0;
$GPXUP;3221;08:33:50;0;50	36354;8	7531;0;0;0;
$GPXUP;3221;08:33:51;0;50	36354;8	7531;0;0;0;
$GPXUP;3221;08:33:52;0;50	36354;8	7531;0;0;0;
$GPXUP;3221;08:33:53;0;50	36354;8	7531;0;0;0;
$GPXUP;3221;08:33:54;0;50	36354;8	7531;0;0;0;
$GPXUP;3221;08:33:55;0;50	36354;8	7531;0;0;0;
$GPXUP;3221;08:33:56;0;50	36354;8	7531;0;0;0;
$GPXUP;3221;08:33:57;0;50	36354;8	7531;0;0;0;
$GPXUP;3221;08:33:58;0;50	36354;8	7531;0;0;0;
$GPXUP;3221;08:33:59;0;50	36354;8	7531;0;0;0;
$GPXUP;3221;08:34:00;0;50	36354;8	7531;0;0;0;
$GPXUP;3221;08:34:01;0;50	36354;8	7531;0;0;0;
$GPXUP;3221;08:34:02;0;50	36354;8	7531;0;0;0;
$GPXUP;3221;08:34:03;0;50	36354;8	7531;0;0;0;
$GPXUP;3221;08:34:04;0;50	36354;8	7531;0;0;0;
$GPXUP;3221;08:34:05;0;50	36354;8	7531;0;0;0;
$GPXUP;3221;08:34:06;0;50	36354;8	7531;0;0;0;
$GPXUP;3221;08:34:07;0;50	36354;8	7531;0;0;0;
$GPXUP;3221;08:34:08;0;50	36354;8	7531;0;0;0;
$GPXUP;3221;08:34:09;0;50	36354;8	7531;0;0;0;
$GPXUP;3221;08:34:10;0;50	36354;8	7531;0;0;0;
$GPXUP;3221;08:34:11;0;50	36354;8	7531;0;0;0;
$GPXUP;3221;08:34:12;0;50	36354;8	7531;0;0;0;
$GPXUP;3221;08:34:13;0;50	36354;8	7531;0;0;0;
$GPXUP;3221;08:34:14;0;50	36354;8	7531;0;0;0;
$GPXUP;3221;08:34:15;0;50	36354;8	7531;0;0;0;
$GPXUP;3221;08:34:16;0;50	36354;8	7531;0;0;0;
$GPXUP;3221;08:34:17;0;50	36354;8	7531;0;0;0;
$GPXUP;3221;08:34:18;0;50	36354;8	7531;0;0;0;
$GPXUP;3221;08:34:19;0;50	36354;8	7531;0;0;0;
$GPXUP;3221;08:34:20;0;50	36354;8	7531;0;0;0;
$GPXUP;3221;08:34:21;0;50	36354;8	7531;0;0;0;
$GPXUP;3221;08:34:22;0;50	36354;8	7531;0;0;0;
$GPXUP;3221;08:34:23;0;50	36354;8	7531;0;0;0;
$GPXUP;3221;08:34:24;0;50	36354;8	7531;0;0;0;
$GPXUP;3221;08:34:25;0;50	36354;8	7531;0;0;0;
$GPXUP;3221;08:34:26;0;50	36354;8	7531;0;0;0;
$GPXUP;3221;08:34:27;0;50	36354;8	7531;0;0;0;
$GPXUP;3221;08:34:28;0;50	36354;8	7531;0;0;0;
$GPXUP;3221;08:34:29;0;50	36354;8	7531;0;0;0;
$GPXUP;3221;08:34:30;0;50	36354;8	7531;0;0;0;
$GPXUP;3221;08:34:31;0;50	36354;8	7531;0;0;0;
$GPXUP;3221;08:34:32;0;50	36354;8	7531;0;0;0;
$GPXUP;3221;08:34:33;0;50	36354;8	7531;0;0;0;
$GPXUP;3221;08:34:34;0;50	36354;8	7531;0;0;0;
$GPXUP;3221;08:34:35;0;50	36354;8	7531;0;0;0;
$GPXUP;3221;08:34:36;0;50	36354;8	7531;0;0;0;
$GPXUP;3221;08:34:37;0;50	36354;8	7531;0;0;0;
$GPXUP;3221;08:34:38;0;50	36354;8	7531;0;0;0;
$GPXUP;3221;08:34:39;0;50	36354;8	7531;0;0;0;
$GPXUP;3221;08:34:40;0;50	36354;8	7531;0;0;0;
$GPXUP;3221;08:34:41;0;50	36354;8	7531;0;0;0;
$GPXUP;3221;08:34:42;0;50	36354;8	7531;0;0;0;
$GPXUP;3221;08:34:43;0;50	36354;8	7531;0;0;0;
$GPXUP;3221;08:34:44;0;50	36354;8	7531;0;0;0;
$GPXUP;3221;08:34:45;0;50	36354;8	7531;0;0;0;
$GPXUP;3221;08:34:46;0;50	36354;8	7531;0;0;0;
$GPXUP;3221;08:34:47;0;50	36354;8	7531;0;0;0;
$GPXUP;3221;08:34:48;0;50	36354;8	7531;0;0;0;
$GPXUP;3221;08:34:49;0;50	36354;8	7531;0;0;0;
$GPXUP;3221;08:34:50;0;50	36354;8	7531;0;0;0;
$GPXUP;3221;08:34:51;0;50	36354;8	7531;0;0;0;
$GPXUP;3221;08:34:52;0;50	36354;8	7531;0;0;0;
$GPXUP;3221;08:34:53;0;50	36354;8	7531;0;0;0;
$GPXUP;3221;08:34:54;0;50	36354;8	7531;0;0;0;
$GPXUP;3221;08:34:55;0;50	36354;8	7531;0;0;0;
$GPXUP;3221;08:34:56;0;50	36354;8	7531;0;0;0;
$GPXUP;3221;08:34:57;0;50	36354;8	7531;0;0;0;
$GPXUP;3221;08:34:58;0;50	36354;8	7531;0;0;0;
$GPXUP;3221;08:34:59;0;50	36354;8	7531;0;0;0;
$GPXUP;3221;08:35:00;0;50	36354;8	7531;0;0;0;
$GPXUP;3221;08:35:01;0;50	36354;8	7531;0;0;0;
$GPXUP;3221;08:35:02;0;50	36354;8	7531;0;0;0;
$GPXUP;3221;08:35:03;0;50	36354;8	7531;0;0;0;
$GPXUP;3221;08:35:04;0;50	36354;8	7531;0;0;0;
$GPXUP;3221;08:35:05;0;50	36354;8	7531;0;0;0;
$GPXUP;3221;08:35:06;0;50	36354;8	7531;0;0;0;
$GPXUP;3221;08:35:07;0;50	36354;8	7531;0;0;0;
$GPXUP;3221;08:35:08;0;50	36354;8	7531;0;0;0;
$GPXUP;3221;08:35:09;0;50	36354;8	7531;0;0;0;
$GPXUP;3221;08:35:10;0;50	36354;8	7531;0;0;0;
$GPXUP;3221;08:35:11;0;50	36354;8	7531;0;0;0;
$GPXUP;3221;08:35:12;0;50	36354;8	7531;0;0;0;
$GPXUP;3221;08:35:13;0;50	36354;8	7531;0;0;0;
$GPXUP;3221;08:35:14;0;50	36354;8	7531;0;0;0;
$GPXUP;3221;08:35:15;0;50	36354;8	7531;0;0;0;
$GPXUP;3221;08:35:16;0;50	36354;8	7531;0;0;0;
$GPXUP;3221;08:35:17;0;50	36354;8	7531;0;0;0;
$GPXUP;3221;08:35:18;0;50	36354;8	7531;0;0;0;
$GPXUP;3221;08:35:19;0;50	36354;8	7531;0;0;0;
$GPXUP;3221;08:35:20;0;50	36354;8	7531;0;0;0;
$GPXUP;3221;08:35:21;0;50	36354;8	7531;0;0;0;
$GPXUP;3221;08:35:22;0;50	36354;8	7531;0;0;0;
$GPXUP;3221;08:35:23;0;50	36354;8	7531;0;0;0;
$GPXUP;3221;08:35:24;0;50	36354;8	7531;0;0;0;
$GPXUP;3221;08:35:25;0;50	36354;8	7531;0;0;0;
$GPXUP;3221;08:35:26;0;50	36354;8	7531;0;0;0;
$GPXUP;3221;08:35:27;0;50	36354;8	7531;0;0;0;
$GPXUP;3221;08:35:28;0;50	36354;8	7531;0;0;0;
$GPXUP;3221;08:35:29;0;50	36354;8	7531;0;0;0;
$GPXUP;3221;08:35:30;0;50	36354;8	7531;0;0;0;
$GPXUP;3221;08:35:31;0;50	36354;8	7531;0;0;0;
$GPXUP;3221;08:35:32;0;50	36354;8	7531;0;0;0;
$GPXUP;3221;08:35:33;0;50	36354;8	7531;0;0;0;
$GPXUP;3221;08:35:34;0;50	36354;8	7531;0;0;0;
$GPXUP;3221;08:35:35;0;50	36354;8	7531;0;0;0;
$GPXUP;3221;08:35:36;0;50	36354;8	7531;0;0;0;
$GPXUP;3221;08:35:37;0;50	36354;8	7531;0;0;0;
$GPXUP;3221;08:35:38;0;50	36354;8	7531;0;0;0;
$GPXUP;3221;08:35:39;0;50	36354;8	7531;0;0;0;
$GPXUP;3221;08:35:40;0;50	36354;8	7531;0;0;0;
$GPXUP;3221;08:35:41;0;50	36354;8	7531;0;0;0;
$GPXUP;3221;08:35:42;0;50	36354;8	7531;0;0;0;
$GPXUP;3221;08:35:43;0;50	36354;8	7531;0;0;0;
$GPXUP;3221;08:35:44;0;50	36354;8	7531;0;0;0;
$GPXUP;3221;08:35:45;0;50	36354;8	7531;0;0;0;
$GPXUP;3221;08:35:46;0;50	36354;8	7531;0;0;0;
$GPXUP;3221;08:35:47;0;50	36354;8	7531;0;0;0;
$GPXUP;3221;08:35:48;0;50	36354;8	7531;0;0;0;
$GPXUP;3221;08:35:49;0;50	36354;8	7531;0;0;0;
$GPXUP;3221;08:35:50;0;50	36354;8	7531;0;0;0;
$GPXUP;3221;08:35:51;0;50	36354;8	7531;0;0;0;
$GPXUP;3221;08:35:52;0;50	36354;8	7531;0;0;0;
$GPXUP;3221;08:35:53;0;50	36354;8	7531;0;0;0;
$GPXUP;3221;08:35:54;0;50	36354;8	7531;0;0;0;
$GPXUP;3221;08:35:55;0;50	36354;8	7531;0;0;0;
$GPXUP;3221;08:35:56;0;50	36354;8	7531;0;0;0;
$GPXUP;3221;08:35:57;0;50	36354;8	7531;0;0;0;
$GPXUP;3221;08:35:58;0;50	36354;8	7531;0;0;0;
$GPXUP;3221;08:35:59;0;50	36354;8	7531;0;0;0;
$GPXUP;3221;08:36:00;0;50	36354;8	7531;0;0;0;
$GPXUP;3221;08:36:01;0;50	36354;8	7531;0;0;0;
$GPXUP;3221;08:36:02;0;50	36354;8	7531;0;0;0;
$GPXUP;3221;08:36:03;0;50	36354;8	7531;0;0;0;
$GPXUP;3221;08:36:04;0;50	36354;8	7531;0;0;0;
$GPXUP;3221;08:36:05;0;50	36354;8	7531;0;0;0;
$GPXUP;3221;08:36:06;0;50	36354;8	7531;0;0;0;
$GPXUP;3221;08:36:07;0;50	36354;8	7531;0;0;0;
$GPXUP;3221;08:36:08;0;50	36354;8	7531;0;0;0;
$GPXUP;3221;08:36:09;0;50	36354;8	7531;0;0;0;
$GPXUP;3221;08:36:10;0;50	36354;8	7531;0;0;0;
$GPXUP;3221;08:36:11;0;50	36354;8	7531;0;0;0;
$GPXUP;3221;08:36:12;0;50	36354;8	7531;0;0;0;
$GPXUP;3221;08:36:13;0;50	36354;8	7531;0;0;0;
$GPXUP;3221;08:36:14;0;50	36354;8	7531;0;0;0;
$GPXUP;3221;08:36:15;0;50	36354;8	7531;0;0;0;
$GPXUP;3221;08:36:16;0;50	36354;8	7531;0;0;0;
$GPXUP;3221;08:36:17;0;50	36354;8	7531;0;0;0;
$GPXUP;3221;08:36:18;0;50	36354;8	7531;0;0;0;
$GPXUP;3221;08:36:19;0;50	36354;8	7531;0;0;0;
$GPXUP;3221;08:36:20;0;50	36354;8	7531;0;0;0;
$GPXUP;3221;08:36:21;0;50	36354;8	7531;0;0;0;
$GPXUP;3221;08:36:22;0;50	36354;8	7531;0;0;0;
$GPXUP;3221;08:36:23;0;50	36354;8	7531;0;0;0;
$GPXUP;3221;08:36:24;0;50	36354;8	7531;0;0;0;
$GPXUP;3221;08:36:25;0;50	36354;8	7531;0;0;0;
$GPXUP;3221;08:36:26;0;50	36354;8	7531;0;0;0;
$GPXUP;3221;08:36:27;0;50	36354;8	7531;0;0;0;
$GPXUP;3221;08:36:28;0;50	36354;8	7531;0;0;0;
$GPXUP;3221;08:36:29;0;50	36354;8	7531;0;0;0;
$GPXUP;3221;08:36:30;0;50	36354;8	7531;0;0;0;
$GPXUP;3221;08:36:31;0;50	36354;8	7531;0;0;0;
$GPXUP;3221;08:36:32;0;50	36354;8	7531;0;0;0;
$GPXUP;3221;08:36:33;0;50	36354;8	7531;0;0;0;
$GPXUP;3221;08:36:34;0;50	36354;8	7531;0;0;0;
$GPXUP;3221;08:36:35;0;50	36354;8	7531;0;0;0;
$GPXUP;3221;08:36:36;0;50	36354;8	7531;0;0;0;
$GPXUP;3221;08:36:37;0;50	36354;8	7531;0;0;0;
$GPXUP;3221;08:36:38;0;50	36354;8	7531;0;0;0;
$GPXUP;3221;08:36:39;0;50	36354;8	7531;0;0;0;
$GPXUP;3221;08:36:40;0;50	36354;8	7531;0;0;0;
$GPXUP;3221;08:36:41;0;50	36354;8	7531;0;0;0;
$GPXUP;3221;08:36:42;0;50	36354;8	7531;0;0;0;
$GPXUP;3221;08:36:43;0;50	36354;8	7531;0;0;0;
$GPXUP;3221;08:36:44;0;50	36354;8	7531;0;0;0;
$GPXUP;3221;08:36:45;0;50	36354;8	7531;0;0;0;
$GPXUP;3221;08:36:46;0;50	36354;8	7531;0;0;0;
$GPXUP;3221;08:36:47;0;50	36354;8	7531;0;0;0;
$GPXUP;3221;08:36:48;0;50	36354;8	7531;0;0;0;
$GPXUP;3221;08:36:49;0;50	36354;8	7531;0;0;0;
$GPXUP;3221;08:36:50;0;50	36354;8	7531;0;0;0;
$GPXUP;3221;08:36:51;0;50	36354;8	7531;0;0;0;
$GPXUP;3221;08:36:52;0;50	36354;8	7531;0;0;0;
$GPXUP;3221;08:36:53;0;50	36354;8	7531;0;0;0;
$GPXUP;3221;08:36:54;0;50	36354;8	7531;0;0;0;
$GPXUP;3221;08:36:55;0;50	36354;8	7531;0;0;0;
$GPXUP;3221;08:36:56;0;50	36354;8	7531;0;0;0;
$GPXUP;3221;08:36:57;0;50	36354;8	7531;0;0;0;
$GPXUP;3221;08:36:58;0;50	36354;8	7531;0;0;0;
$GPXUP;3221;08:36:59;0;50	36354;8	7531;0;0;0;
$GPXUP;3221;08:37:00;0;50	36354;8	7531;0;0;0;
$GPXUP;3221;08:37:01;0;50	36354;8	7531;0;0;0;
$GPXUP;3221;08:37:02;0;50	36354;8	7531;0;0;0;
$GPXUP;3221;08:37:03;0;50	36354;8	7531;0;0;0;
$GPXUP;3221;08:37:04;0;50	36354;8	7531;0;0;0;
$GPXUP;3221;08:37:05;0;50	36354;8	7531;0;0;0;
$GPXUP;3221;08:37:06;0;50	36354;8	7531;0;0;0;
$GPXUP;3221;08:37:07;0;50	36354;8	7531;0;0;0;
$GPXUP;3221;08:37:08;0;50	36354;8	7531;0;0;0;
$GPXUP;3221;08:37:09;0;50	36354;8	7531;0;0;0;
$GPXUP;3221;08:37:10;0;50	36354;8	7531;0;0;0;
$GPXUP;3221;08:37:11;0;50	36354;8	7531;0;0;0;
$GPXUP;3221;08:37:12;0;50	36354;8	7531;0;0;0;
$GPXUP;3221;08:37:13;0;50	36354;8	7531;0;0;0;
$GPXUP;3221;08:37:14;0;50	36354;8	7531;0;0;0;
$GPXUP;3221;08:37:15;0;50	36354;8	7531;0;0;0;
$GPXUP;3221;08:37:16;0;50	36354;8	7531;0;0;0;
$GPXUP;3221;08:37:17;0;50	36354;8	7531;0;0;0;
$GPXUP;3221;08:37:18;0;50	36354;8	7531;0;0;0;
$GPXUP;3221;08:37:19;0;50	36354;8	7531;0;0;0;
$GPXUP;3221;08:37:20;0;50	36354;8	7531;0;0;0;
$GPXUP;3221;08:37:21;0;50	36354;8	7531;0;0;0;
$GPXUP;3221;08:37:22;0;50	36354;8	7531;0;0;0;
$GPXUP;3221;08:37:23;0;50	36354;8	7531;0;0;0;
$GPXUP;3221;08:37:24;0;50	36354;8	7531;0;0;0;
$GPXUP;3221;08:37:25;0;50	36354;8	7531;0;0;0;
$GPXUP;3221;08:37:26;0;50	36354;8	7531;0;0;0;
$GPXUP;3221;08:37:27;0;50	36354;8	7531;0;0;0;
$GPXUP;3221;08:37:28;0;50	36354;8	7531;0;0;0;
$GPXUP;3221;08:37:29;0;50	36354;8	7531;0;0;0;
$GPXUP;3221;08:37:30;0;50	36354;8	7531;0;0;0;
$GPXUP;3221;08:37:31;0;50	36354;8	7531;0;0;0;
$GPXUP;3221;08:37:32;0;50	36354;8	7531;0;0;0;
$GPXUP;3221;08:37:33;0;50	36354;8	7531;0;0;0;
$GPXUP;3221;08:37:34;0;50	36354;8	7531;0;0;0;
$GPXUP;3221;08:37:35;0;50	36354;8	7531;0;0;0;
$GPXUP;3221;08:37:36;0;50	36354;8	7531;0;0;0;
$GPXUP;3221;08:37:37;0;50	36354;8	7531;0;0;0;
$GPXUP;3221;08:37:38;0;50	36354;8	7531;0;0;0;
$GPXUP;3221;08:37:39;0;50	36354;8	7531;0;0;0;
$GPXUP;3221;08:37:40;0;50	36354;8	7531;0;0;0;
$GPXUP;3221;08:37:41;0;50	36354;8	7531;0;0;0;
$GPXUP;3221;08:37:42;0;50	36354;8	7531;0;0;0;
$GPXUP;3221;08:37:43;0;50	36354;8	7531;0;0;0;
$GPXUP;3221;08:37:44;0;50	36354;8	7531;0;0;0;
$GPXUP;3221;08:37:45;0;50	36354;8	7531;0;0;0;
$GPXUP;3221;08:37:46;0;50	36354;8	7531;0;0;0;
$GPXUP;3221;08:37:47;0;50	36354;8	7531;0;0;0;
$GPXUP;3221;08:37:48;0;50	36354;8	7531;0;0;0;
$GPXUP;3221;08:37:49;0;50	36354;8	7531;0;0;0;
$GPXUP;3221;08:37:50;0;50	36354;8	7531;0;0;0;
$GPXUP;3221;08:37:51;0;50	36354;8	7531;0;0;0;
$GPXUP;3221;08:37:52;0;50	36354;8	7531;0;0;0;
$GPXUP;3221;08:37:53;0;50	36354;8	7531;0;0;0;
$GPXUP;3221;08:37:54;0;50	36354;8	7531;0;0;0;
$GPXUP;3221;08:37:55;0;50	36354;8	7531;0;0;0;
$GPXUP;3221;08:37:56;0;50	36354;8	7531;0;0;0;
$GPXUP;3221;08:37:57;0;50	36354;8	7531;0;0;0;
$GPXUP;3221;08:37:58;0;50	36354;8	7531;0;0;0;
$GPXUP;3221;08:37:59;0;50	36354;8	7531;0;0;0;
$GPXUP;3221;08:38:00;0;50	36354;8	7531;0;0;0;
$GPXUP;3221;08:38:01;0;50	36354;8	7531;0;0;0;
$GPXUP;3221;08:38:02;0;50	36354;8	7531;0;0;0;
$GPXUP;3221;08:38:03;0;50	36354;8	7531;0;0;0;
$GPXUP;3221;08:38:04;0;50	36354;8	7531;0;0;0;
$GPXUP;3221;08:38:05;0;50	36354;8	7531;0;0;0;
$GPXUP;3221;08:38:06;0;50	36354;8	7531;0;0;0;
$GPXUP;3221;08:38:07;0;50	36354;8	7531;0;0;0;
$GPXUP;3221;08:38:08;0;50	36354;8	7531;0;0;0;
$GPXUP;3221;08:38:09;0;50	36354;8	7531;0;0;0;
$GPXUP;3221;08:38:10;0;50	36354;8	7531;0;0;0;
$GPXUP;3221;08:38:11;0;50	36354;8	7531;0;0;0;
$GPXUP;3221;08:38:12;0;50	36354;8	7531;0;0;0;
$GPXUP;3221;08:38:13;0;50	36354;8	7531;0;0;0;
$GPXUP;3221;08:38:14;0;50	36354;8	7531;0;0;0;
$GPXUP;3221;08:38:15;0;50	36354;8	7531;0;0;0;
$GPXUP;3221;08:38:16;0;50	36354;8	7531;0;0;0;
$GPXUP;3221;08:38:17;0;50	36354;8	7531;0;0;0;
$GPXUP;3221;08:38:18;0;50	36354;8	7531;0;0;0;
$GPXUP;3221;08:38:19;0;50	36354;8	7531;0;0;0;
$GPXUP;3221;08:38:20;0;50	36354;8	7531;0;0;0;
$GPXUP;3221;08:38:21;0;50	36354;8	7531;0;0;0;
$GPXUP;3221;08:38:22;0;50	36354;8	7531;0;0;0;
$GPXUP;3221;08:38:23;0;50	36354;8	7531;0;0;0;
$GPXUP;3221;08:38:24;0;50	36354;8	7531;0;0;0;
$GPXUP;3221;08:38:25;0;50	36354;8	7531;0;0;0;
$GPXUP;3221;08:38:26;0;50	36354;8	7531;0;0;0;
$GPXUP;3221;08:38:27;0;50	36354;8	7531;0;0;0;
$GPXUP;3221;08:38:28;0;50	36354;8	7531;0;0;0;
$GPXUP;3221;08:38:29;0;50	36354;8	7531;0;0;0;
$GPXUP;3221;08:38:30;0;50	36354;8	7531;0;0;0;
$GPXUP;3221;08:38:31;0;50	36354;8	7531;0;0;0;
$GPXUP;3221;08:38:32;0;50	36354;8	7531;0;0;0;
$GPXUP;3221;08:38:33;0;50	36354;8	7531;0;0;0;
$GPXUP;3221;08:38:34;0;50	36354;8	7531;0;0;0;
$GPXUP;3221;08:38:35;0;50	36354;8	7531;0;0;0;
$GPXUP;3221;08:38:36;0;50	36354;8	7531;0;0;0;
$GPXUP;3221;08:38:37;0;50	36354;8	7531;0;0;0;
$GPXUP;3221;08:38:38;0;50	36354;8	7531;0;0;0;
$GPXUP;3221;08:38:39;0;50	36354;8	7531;0;0;0;
$GPXUP;3221;08:38:40;0;50	36354;8	7531;0;0;0;
$GPXUP;3221;08:38:41;0;50	36354;8	7531;0;0;0;
$GPXUP;3221;08:38:42;0;50	36354;8	7531;0;0;0;
$GPXUP;3221;08:38:43;0;50	36354;8	7531;0;0;0;
$GPXUP;3221;08:38:44;0;50	36354;8	7531;0;0;0;
$GPXUP;3221;08:38:45;0;50	36354;8	7531;0;0;0;
$GPXUP;3221;08:38:46;0;50	36354;8	7531;0;0;0;
$GPXUP;3221;08:38:47;0;50	36354;8	7531;0;0;0;
$GPXUP;3221;08:38:48;0;50	36354;8	7531;0;0;0;
$GPXUP;3221;08:38:49;0;50	36354;8	7531;0;0;0;
$GPXUP;3221;08:38:50;0;50	36354;8	7531;0;0;0;
$GPXUP;3221;08:38:51;0;50	36354;8	7531;0;0;0;
$GPXUP;3221;08:38:52;0;50	36354;8	7531;0;0;0;
$GPXUP;3221;08:38:53;0;50	36354;8	7531;0;0;0;
$GPXUP;3221;08:38:54;0;50	36354;8	7531;0;0;0;
$GPXUP;3221;08:38:55;0;50	36354;8	7531;0;0;0;
$GPXUP;3221;08:38:56;0;50	36354;8	7531;0;0;0;
$GPXUP;3221;08:38:57;0;50	36354;8	7531;0;0;0;
$GPXUP;3221;08:38:58;0;50	36354;8	7531;0;0;0;
$GPXUP;3221;08:38:59;0;50	36354;8	7531;0;0;0;
$GPXUP;3221;08:39:00;0;50	36354;8	7531;0;0;0;
$GPXUP;3221;08:39:01;0;50	36354;8	7531;0;0;0;
$GPXUP;3221;08:39:02;0;50	36354;8	7531;0;0;0;
$GPXUP;3221;08:39:03;0;50	36354;8	7531;0;0;0;
$GPXUP;3221;08:39:04;0;50	36354;8	7531;0;0;0;
$GPXUP;3221;08:39:05;0;50	36354;8	7531;0;0;0;
$GPXUP;3221;08:39:06;0;50	36354;8	7531;0;0;0;
$GPXUP;3221;08:39:07;0;50	36354;8	7531;0;0;0;
$GPXUP;3221;08:39:08;0;50	36354;8	7531;0;0;0;
$GPXUP;3221;08:39:09;0;50	36354;8	7531;0;0;0;
$GPXUP;3221;08:39:10;0;50	36354;8	7531;0;0;0;
$GPXUP;3221;08:39:11;0;50	36354;8	7531;0;0;0;
$GPXUP;3221;08:39:12;0;50	36354;8	7531;0;0;0;
$GPXUP;3221;08:39:13;0;50	36354;8	7531;0;0;0;
$GPXUP;3221;08:39:14;0;50	36354;8	7531;0;0;0;
$GPXUP;3221;08:39:15;0;50	36354;8	7531;0;0;0;
$GPXUP;3221;08:39:16;0;50	36354;8	7531;0;0;0;
$GPXUP;3221;08:39:17;0;50	36354;8	7531;0;0;0;
$GPXUP;3221;08:39:18;0;50	36354;8	7531;0;0;0;
$GPXUP;3221;08:39:19;0;50	36354;8	7531;0;0;0;
$GPXUP;3221;08:39:20;0;50	36354;8	7531;0;0;0;
$GPXUP;3221;08:39:21;0;50	36354;8	7531;0;0;0;
$GPXUP;3221;08:39:22;0;50	36354;8	7531;0;0;0;
$GPXUP;3221;08:39:23;0;50	36354;8	7531;0;0;0;
$GPXUP;3221;08:39:24;0;50	36354;8	7531;0;0;0;
$GPXUP;3221;08:39:25;0;50	36354;8	7531;0;0;0;
$GPXUP;3221;08:39:26;0;50	36354;8	7531;0;0;0;
$GPXUP;3221;08:39:27;0;50	36354;8	7531;0;0;0;
$GPXUP;3221;08:39:28;0;50	36354;8	7531;0;0;0;
$GPXUP;3221;08:39:29;0;50	36354;8	7531;0;0;0;
$GPXUP;3221;08:39:30;0;50	36354;8	7531;0;0;0;
$GPXUP;3221;08:39:31;0;50	36354;8	7531;0;0;0;
$GPXUP;3221;08:39:32;0;50	36354;8	7531;0;0;0;
$GPXUP;3221;08:39:33;0;50	36354;8	7531;0;0;0;
$GPXUP;3221;08:39:34;0;50	36354;8	7531;0;0;0;
$GPXUP;3221;08:39:35;0;50	36354;8	7531;0;0;0;
$GPXUP;3221;08:39:36;0;50	36354;8	7531;0;0;0;
$GPXUP;3221;08:39:37;0;50	36354;8	7531;0;0;0;
$GPXUP;3221;08:39:38;0;50	36354;8	7531;0;0;0;
$GPXUP;3221;08:39:39;0;50	36354;8	7531;0;0;0;
$GPXUP;3221;08:39:40;0;50	36354;8	7531;0;0;0;
$GPXUP;3221;08:39:41;0;50	36354;8	7531;0;0;0;
$GPXUP;3221;08:39:42;0;50	36354;8	7531;0;0;0;
$GPXUP;3221;08:39:43;0;50	36354;8	7531;0;0;0;
$GPXUP;3221;08:39:44;0;50	36354;8	7531;0;0;0;
$GPXUP;3221;08:39:45;0;50	36354;8	7531;0;0;0;
$GPXUP;3221;08:39:46;0;50	36354;8	7531;0;0;0;
$GPXUP;3221;08:39:47;0;50	36354;8	7531;0;0;0;
$GPXUP;3221;08:39:48;0;50	36354;8	7531;0;0;0;
$GPXUP;3221;08:39:49;0;50	36354;8	7531;0;0;0;
$GPXUP;3221;08:39:50;0;50	36354;8	7531;0;0;0;
$GPXUP;3221;08:39:51;0;50	36354;8	7531;0;0;0;
$GPXUP;3221;08:39:52;0;50	36354;8	7531;0;0;0;
$GPXUP;3221;08:39:53;0;50	36354;8	7531;0;0;0;
$GPXUP;3221;08:39:54;0;50	36354;8	7531;0;0;0;
$GPXUP;3221;08:39:55;0;50	36354;8	7531;0;0;0;
$GPXUP;3221;08:39:56;0;50	36354;8	7531;0;0;0;
$GPXUP;3221;08:39:57;0;50	36354;8	7531;0;0;0;
$GPXUP;3221;08:39:58;0;50	36354;8	7531;0;0;0;
$GPXUP;3221;08:39:59;0;50	36354;8	7531;0;0;0;
$GPXUP;3221;08:40:00;0;50	36354;8	7531;0;0;0;
$GPXUP;3221;08:40:01;0;50	36354;8	7531;0;0;0;
$GPXUP;3221;08:40:02;0;50	36354;8	7531;0;0;0;
$GPXUP;3221;08:40:03;0;50	36354;8	7531;0;0;0;
$GPXUP;3221;08:40:04;0;50	36354;8	7531;0;0;0;
$GPXUP;3221;08:40:05;0;50	36354;8	7531;0;0;0;
$GPXUP;3221;08:40:06;0;50	36354;8	7531;0;0;0;
$GPXUP;3221;08:40:07;0;50	36354;8	7531;0;0;0;
$GPXUP;3221;08:40:08;0;50	36354;8	7531;0;0;0;
$GPXUP;3221;08:40:09;0;50	36354;8	7531;0;0;0;
$GPXUP;3221;08:40:10;0;50	36354;8	7531;0;0;0;
$GPXUP;3221;08:40:11;0;50	36354;8	7531;0;0;0;
$GPXUP;3221;08:40:12;0;50	36354;8	7531;0;0;0;
$GPXUP;3221;08:40:13;0;50	36354;8	7531;0;0;0;
$GPXUP;3221;08:40:14;0;50	36354;8	7531;0;0;0;
$GPXUP;3221;08:40:15;0;50	36354;8	7531;0;0;0;
$GPXUP;3221;08:40:16;0;50	36354;8	7531;0;0;0;
$GPXUP;3221;08:40:17;0;50	36354;8	7531;0;0;0;
$GPXUP;3221;08:40:18;0;50	36354;8	7531;0;0;0;
$GPXUP;3221;08:40:19;0;50	36354;8	7531;0;0;0;
$GPXUP;3221;08:40:20;0;50	36354;8	7531;0;0;0;
$GPXUP;3221;08:40:21;0;50	36354;8	7531;0;0;0;
$GPXUP;3221;08:40:22;0;50	36354;8	7531;0;0;0;
$GPXUP;3221;08:40:23;0;50	36354;8	7531;0;0;0;
$GPXUP;3221;08:40:24;0;50	36354;8	7531;0;0;0;
$GPXUP;3221;08:40:25;0;50	36354;8	7531;0;0;0;
$GPXUP;3221;08:40:26;0;50	36354;8	7531;0;0;0;
$GPXUP;3221;08:40:27;0;50	36354;8	7531;0;0;0;
$GPXUP;3221;08:40:28;0;50	36354;8	7531;0;0;0;
$GPXUP;3221;08:40:29;0;50	36354;8	7531;0;0;0;
$GPXUP;3221;08:40:30;0;50	36354;8	7531;0;0;0;
$GPXUP;3221;08:40:31;0;50	36354;8	7531;0;0;0;
$GPXUP;3221;08:40:32;0;50	36354;8	7531;0;0;0;
$GPXUP;3221;08:40:33;0;50	36354;8	7531;0;0;0;
$GPXUP;3221;08:40:34;0;50	36354;8	7531;0;0;0;
$GPXUP;3221;08:40:35;0;50	36354;8	7531;0;0;0;
$GPXUP;3221;08:40:36;0;50	36354;8	7531;0;0;0;
$GPXUP;3221;08:40:37;0;50	36354;8	7531;0;0;0;
$GPXUP;3221;08:40:38;0;50	36354;8	7531;0;0;0;
$GPXUP;3221;08:40:39;0;50	36354;8	7531;0;0;0;
$GPXUP;3221;08:40:40;0;50	36354;8	7531;0;0;0;
$GPXUP;3221;08:40:41;0;50	36354;8	7531;0;0;0;
$GPXUP;3221;08:40:42;0;50	36354;8	7531;0;0;0;
$GPXUP;3221;08:40:43;0;50	36354;8	7531;0;0;0;
$GPXUP;3221;08:40:44;0;50	36354;8	7531;0;0;0;
$GPXUP;3221;08:40:45;0;50	36354;8	7531;0;0;0;
$GPXUP;3221;08:40:46;0;50	36354;8	7531;0;0;0;
$GPXUP;3221;08:40:47;0;50	36354;8	7531;0;0;0;
$GPXUP;3221;08:40:48;0;50	36354;8	7531;0;0;0;
$GPXUP;3221;08:40:49;0;50	36354;8	7531;0;0;0;
$GPXUP;3221;08:40:50;0;50	36354;8	7531;0;0;0;
$GPXUP;3221;08:40:51;0;50	36354;8	7531;0;0;0;
$GPXUP;3221;08:40:52;0;50	36354;8	7531;0;0;0;
$GPXUP;3221;08:40:53;0;50	36354;8	7531;0;0;0;
$GPXUP;3221;08:40:54;0;50	36354;8	7531;0;0;0;
$GPXUP;3221;08:40:55;0;50	36354;8	7531;0;0;0;
$GPXUP;3221;08:40:56;0;50	36354;8	7531;0;0;0;
$GPXUP;3221;08:40:57;0;50	36354;8	7531;0;0;0;
$GPXUP;3221;08:40:58;0;50	36354;8	7531;0;0;0;
$GPXUP;3221;08:40:59;0;50	36354;8	7531;0;0;0;
$GPXUP;3221;08:41:00;0;50	36354;8	7531;0;0;0;
$GPXUP;3221;08:41:01;0;50	36354;8	7531;0;0;0;
$GPXUP;3221;08:41:02;0;50	36354;8	7531;0;0;0;
$GPXUP;3221;08:41:03;0;50	36354;8	7531;0;0;0;
$GPXUP;3221;08:41:04;0;50	36354;8	7531;0;0;0;
$GPXUP;3221;08:41:05;0;50	36354;8	7531;0;0;0;
$GPXUP;3221;08:41:06;0;50	36354;8	7531;0;0;0;
$GPXUP;3221;08:41:07;0;50	36354;8	7531;0;0;0;
$GPXUP;3221;08:41:08;0;50	36354;8	7531;0;0;0;
$GPXUP;3221;08:41:09;0;50	36354;8	7531;0;0;0;
$GPXUP;3221;08:41:10;0;50	36354;8	7531;0;0;0;
$GPXUP;3221;08:41:11;0;50	36354;8	7531;0;0;0;
$GPXUP;3221;08:41:12;0;50	36354;8	7531;0;0;0;
$GPXUP;3221;08:41:13;0;50	36354;8	7531;0;0;0;
$GPXUP;3221;08:41:14;0;50	36354;8	7531;0;0;0;
$GPXUP;3221;08:41:15;0;50	36354;8	7531;0;0;0;
$GPXUP;3221;08:41:16;0;50	36354;8	7531;0;0;0;
$GPXUP;3221;08:41:17;0;50	36354;8	7531;0;0;0;
$GPXUP;3221;08:41:18;0;50	36354;8	7531;0;0;0;
$GPXUP;3221;08:41:19;0;50	36354;8	7531;0;0;0;
$GPXUP;3221;08:41:20;0;50	36354;8	7531;0;0;0;
$GPXUP;3221;08:41:21;0;50	36354;8	7531;0;0;0;
$GPXUP;3221;08:41:22;0;50	36354;8	7531;0;0;0;
$GPXUP;3221;08:41:23;0;50	36354;8	7531;0;0;0;
$GPXUP;3221;08:41:24;0;50	36354;8	7531;0;0;0;
$GPXUP;3221;08:41:25;0;50	36354;8	7531;0;0;0;
$GPXUP;3221;08:41:26;0;50	36354;8	7531;0;0;0;
$GPXUP;3221;08:41:27;0;50	36354;8	7531;0;0;0;
$GPXUP;3221;08:41:28;0;50	36354;8	7531;0;0;0;
$GPXUP;3221;08:41:29;0;50	36354;8	7531;0;0;0;
$GPXUP;3221;08:41:30;0;50	36354;8	7531;0;0;0;
$GPXUP;3221;08:41:31;0;50	36354;8	7531;0;0;0;
$GPXUP;3221;08:41:32;0;50	36354;8	7531;0;0;0;
$GPXUP;3221;08:41:33;0;50	36354;8	7531;0;0;0;
$GPXUP;3221;08:41:34;0;50	36354;8	7531;0;0;0;
$GPXUP;3221;08:41:35;0;50	36354;8	7531;0;0;0;
$GPXUP;3221;08:41:36;0;50	36354;8	7531;0;0;0;
$GPXUP;3221;08:41:37;0;50	36354;8	7531;0;0;0;
$GPXUP;3221;08:41:38;0;50	36354;8	7531;0;0;0;
$GPXUP;3221;08:41:39;0;50	36354;8	7531;0;0;0;
$GPXUP;3221;08:41:40;0;50	36354;8	7531;0;0;0;
$GPXUP;3221;08:41:41;0;50	36354;8	7531;0;0;0;
$GPXUP;3221;08:41:42;0;50	36354;8	7531;0;0;0;
$GPXUP;3221;08:41:43;0;50	36354;8	7531;0;0;0;
$GPXUP;3221;08:41:44;0;50	36354;8	7531;0;0;0;
$GPXUP;3221;08:41:45;0;50	36354;8	7531;0;0;0;
$GPXUP;3221;08:41:46;0;50	36354;8	7531;0;0;0;
$GPXUP;3221;08:41:47;0;50	36354;8	7531;0;0;0;
$GPXUP;3221;08:41:48;0;50	36354;8	7531;0;0;0;
$GPXUP;3221;08:41:49;0;50	36354;8	7531;0;0;0;
$GPXUP;3221;08:41:50;0;50	36354;8	7531;0;0;0;
$GPXUP;3221;08:41:51;0;50	36354;8	7531;0;0;0;
$GPXUP;3221;08:41:52;0;50	36354;8	7531;0;0;0;
$GPXUP;3221;08:41:53;0;50	36354;8	7531;0;0;0;
$GPXUP;3221;08:41:54;0;50	36354;8	7531;0;0;0;
$GPXUP;3221;08:41:55;0;50	36354;8	7531;0;0;0;
$GPXUP;3221;08:41:56;0;50	36354;8	7531;0;0;0;
$GPXUP;3221;08:41:57;0;50	36354;8	7531;0;0;0;
$GPXUP;3221;08:41:58;0;50	36354;8	7531;0;0;0;
$GPXUP;3221;08:41:59;0;50	36354;8	7531;0;0;0;
$GPXUP;3221;08:42:00;0;50	36354;8	7531;0;0;0;
$GPXUP;3221;08:42:01;0;50	36354;8	7531;0;0;0;
$GPXUP;3221;08:42:02;0;50	36354;8	7531;0;0;0;
$GPXUP;3221;08:42:03;0;50	36354;8	7531;0;0;0;
$GPXUP;3221;08:42:04;0;50	36354;8	7531;0;0;0;
$GPXUP;3221;08:42:05;0;50	36354;8	7531;0;0;0;
$GPXUP;3221;08:42:06;0;50	36354;8	7531;0;0;0;
$GPXUP;3221;08:42:07;0;50	36354;8	7531;0;0;0;
$GPXUP;3221;08:42:08;0;50	36354;8	7531;0;0;0;
$GPXUP;3221;08:42:09;0;50	36354;8	7531;0;0;0;
$GPXUP;3221;08:42:10;0;50	36354;8	7531;0;0;0;
$GPXUP;3221;08:42:11;0;50	36354;8	7531;0;0;0;
$GPXUP;3221;08:42:12;0;50	36354;8	7531;0;0;0;
$GPXUP;3221;08:42:13;0;50	36354;8	7531;0;0;0;
$GPXUP;3221;08:42:14;0;50	36354;8	7531;0;0;0;
$GPXUP;3221;08:42:15;0;50	36354;8	7531;0;0;0;
$GPXUP;3221;08:42:16;0;50	36354;8	7531;0;0;0;
$GPXUP;3221;08:42:17;0;50	36354;8	7531;0;0;0;
$GPXUP;3221;08:42:18;0;50	36354;8	7531;0;0;0;
$GPXUP;3221;08:42:19;0;50	36354;8	7531;0;0;0;
$GPXUP;3221;08:42:20;0;50	36354;8	7531;0;0;0;
$GPXUP;3221;08:42:21;0;50	36354;8	7531;0;0;0;
$GPXUP;3221;08:42:22;0;50	36354;8	7531;0;0;0;
$GPXUP;3221;08:42:23;0;50	36354;8	7531;0;0;0;
$GPXUP;3221;08:42:24;0;50	36354;8	7531;0;0;0;
$GPXUP;3221;08:42:25;0;50	36354;8	7531;0;0;0;
$GPXUP;3221;08:42:26;0;50	36354;8	7531;0;0;0;
$GPXUP;3221;08:42:27;0;50	36354;8	7531;0;0;0;
$GPXUP;3221;08:42:28;0;50	36354;8	7531;0;0;0;
$GPXUP;3221;08:42:29;0;50	36354;8	7531;0;0;0;
$GPXUP;3221;08:42:30;0;50	36354;8	7531;0;0;0;
$GPXUP;3221;08:42:31;0;50	36354;8	7531;0;0;0;
$GPXUP;3221;08:42:32;0;50	36354;8	7531;0;0;0;
$GPXUP;3221;08:42:33;0;50	36354;8	7531;0;0;0;
$GPXUP;3221;08:42:34;0;50	36354;8	7531;0;0;0;
$GPXUP;3221;08:42:35;0;50	36354;8	7531;0;0;0;
$GPXUP;3221;08:42:36;0;50	36354;8	7531;0;0;0;
$GPXUP;3221;08:42:37;0;50	36354;8	7531;0;0;0;
$GPXUP;3221;08:42:38;0;50	36354;8	7531;0;0;0;
$GPXUP;3221;08:42:39;0;50	36354;8	7531;0;0;0;
$GPXUP;3221;08:42:40;0;50	36354;8	7531;0;0;0;
$GPXUP;3221;08:42:41;0;50	36354;8	7531;0;0;0;
$GPXUP;3221;08:42:42;0;50	36354;8	7531;0;0;0;
$GPXUP;3221;08:42:43;0;50	36354;8	7531;0;0;0;
$GPXUP;3221;08:42:44;0;50	36354;8	7531;0;0;0;
$GPXUP;3221;08:42:45;0;50	36354;8	7531;0;0;0;
$GPXUP;3221;08:42:46;0;50	36354;8	7531;0;0;0;
$GPXUP;3221;08:42:47;0;50	36354;8	7531;0;0;0;
$GPXUP;3221;08:42:48;0;50	36354;8	7531;0;0;0;
$GPXUP;3221;08:42:49;0;50	36354;8	7531;0;0;0;
$GPXUP;3221;08:42:50;0;50	36354;8	7531;0;0;0;
$GPXUP;3221;08:42:51;0;50	36354;8	7531;0;0;0;
$GPXUP;3221;08:42:52;0;50	36354;8	7531;0;0;0;
$GPXUP;3221;08:42:53;0;50	36354;8	7531;0;0;0;
$GPXUP;3221;08:42:54;0;50	36354;8	7531;0;0;0;
$GPXUP;3221;08:42:55;0;50	36354;8	7531;0;0;0;
$GPXUP;3221;08:42:56;0;50	36354;8	7531;0;0;0;
$GPXUP;3221;08:42:57;0;50	36354;8	7531;0;0;0;
$GPXUP;3221;08:42:58;0;50	36354;8	7531;0;0;0;
$GPXUP;3221;08:42:59;0;50	36354;8	7531;0;0;0;
$GPXUP;3221;08:43:00;0;50	36354;8	7531;0;0;0;
$GPXUP;3221;08:43:01;0;50	36354;8	7531;0;0;0;
$GPXUP;3221;08:43:02;0;50	36354;8	7531;0;0;0;
$GPXUP;3221;08:43:03;0;50	36354;8	7531;0;0;0;
$GPXUP;3221;08:43:04;0;50	36354;8	7531;0;0;0;
$GPXUP;3221;08:43:05;0;50	36354;8	7531;0;0;0;
$GPXUP;3221;08:43:06;0;50	36354;8	7531;0;0;0;
$GPXUP;3221;08:43:07;0;50	36354;8	7531;0;0;0;
$GPXUP;3221;08:43:08;0;50	36354;8	7531;0;0;0;
$GPXUP;3221;08:43:09;0;50	36354;8	7531;0;0;0;
$GPXUP;3221;08:43:10;0;50	36354;8	7531;0;0;0;
$GPXUP;3221;08:43:11;0;50	36354;8	7531;0;0;0;
$GPXUP;3221;08:43:12;0;50	36354;8	7531;0;0;0;
$GPXUP;3221;08:43:13;0;50	36354;8	7531;0;0;0;
$GPXUP;3221;08:43:14;0;50	36354;8	7531;0;0;0;
$GPXUP;3221;08:43:15;0;50	36354;8	7531;0;0;0;
$GPXUP;3221;08:43:16;0;50	36354;8	7531;0;0;0;
$GPXUP;3221;08:43:17;0;50	36354;8	7531;0;0;0;
$GPXUP;3221;08:43:18;0;50	36354;8	7531;0;0;0;
$GPXUP;3221;08:43:19;0;50	36354;8	7531;0;0;0;
$GPXUP;3221;08:43:20;0;50	36354;8	7531;0;0;0;
$GPXUP;3221;08:43:21;0;50	36354;8	7531;0;0;0;
$GPXUP;3221;08:43:22;0;50	36354;8	7531;0;0;0;
$GPXUP;3221;08:43:23;0;50	36354;8	7531;0;0;0;
$GPXUP;3221;08:43:24;0;50	36354;8	7531;0;0;0;
$GPXUP;3221;08:43:25;0;50	36354;8	7531;0;0;0;
$GPXUP;3221;08:43:26;0;50	36354;8	7531;0;0;0;
$GPXUP;3221;08:43:27;0;50	36354;8	7531;0;0;0;
$GPXUP;3221;08:43:28;0;50	36354;8	7531;0;0;0;
$GPXUP;3221;08:43:29;0;50	36354;8	7531;0;0;0;
$GPXUP;3221;08:43:30;0;50	36354;8	7531;0;0;0;
$GPXUP;3221;08:43:31;0;50	36354;8	7531;0;0;0;
$GPXUP;3221;08:43:32;0;50	36354;8	7531;0;0;0;
$GPXUP;3221;08:43:33;0;50	36354;8	7531;0;0;0;
$GPXUP;3221;08:43:34;0;50	36354;8	7531;0;0;0;
$GPXUP;3221;08:43:35;0;50	36354;8	7531;0;0;0;
$GPXUP;3221;08:43:36;0;50	36354;8	7531;0;0;0;
$GPXUP;3221;08:43:37;0;50	36354;8	7531;0;0;0;
$GPXUP;3221;08:43:38;0;50	36354;8	7531;0;0;0;
$GPXUP;3221;08:43:39;0;50	36354;8	7531;0;0;0;
$GPXUP;3221;08:43:40;0;50	36354;8	7531;0;0;0;
$GPXUP;3221;08:43:41;0;50	36354;8	7531;0;0;0;
$GPXUP;3221;08:43:42;0;50	36354;8	7531;0;0;0;
$GPXUP;3221;08:43:43;0;50	36354;8	7531;0;0;0;
$GPXUP;3221;08:43:44;0;50	36354;8	7531;0;0;0;
$GPXUP;3221;08:43:45;0;50	36354;8	7531;0;0;0;
$GPXUP;3221;08:43:46;0;50	36354;8	7531;0;0;0;
$GPXUP;3221;08:43:47;0;50	36354;8	7531;0;0;0;
$GPXUP;3221;08:43:48;0;50	36354;8	7531;0;0;0;
$GPXUP;3221;08:43:49;0;50	36354;8	7531;0;0;0;
$GPXUP;3221;08:43:50;0;50	36354;8	7531;0;0;0;
$GPXUP;3221;08:43:51;0;50	36354;8	7531;0;0;0;
$GPXUP;3221;08:43:52;0;50	36354;8	7531;0;0;0;
$GPXUP;3221;08:43:53;0;50	36354;8	7531;0;0;0;
$GPXUP;3221;08:43:54;0;50	36354;8	7531;0;0;0;
$GPXUP;3221;08:43:55;0;50	36354;8	7531;0;0;0;
$GPXUP;3221;08:43:56;0;50	36354;8	7531;0;0;0;
$GPXUP;3221;08:43:57;0;50	36354;8	7531;0;0;0;
$GPXUP;3221;08:43:58;0;50	36354;8	7531;0;0;0;
$GPXUP;3221;08:43:59;0;50	36354;8	7531;0;0;0;
$GPXUP;3221;08:44:00;0;50	36354;8	7531;0;0;0;
$GPXUP;3221;08:44:01;0;50	36354;8	7531;0;0;0;
$GPXUP;3221;08:44:02;0;50	36354;8	7531;0;0;0;
$GPXUP;3221;08:44:03;0;50	36354;8	7531;0;0;0;
$GPXUP;3221;08:44:04;0;50	36354;8	7531;0;0;0;
$GPXUP;3221;08:44:05;0;50	36354;8	7531;0;0;0;
$GPXUP;3221;08:44:06;0;50	36354;8	7531;0;0;0;
$GPXUP;3221;08:44:07;0;50	36354;8	7531;0;0;0;
$GPXUP;3221;08:44:08;0;50	36354;8	7531;0;0;0;
$GPXUP;3221;08:44:09;0;50	36354;8	7531;0;0;0;
$GPXUP;3221;08:44:10;0;50	36354;8	7531;0;0;0;
$GPXUP;3221;08:44:11;0;50	36354;8	7531;0;0;0;
$GPXUP;3221;08:44:12;0;50	36354;8	7531;0;0;0;
$GPXUP;3221;08:44:13;0;50	36354;8	7531;0;0;0;
$GPXUP;3221;08:44:14;0;50	36354;8	7531;0;0;0;
$GPXUP;3221;08:44:15;0;50	36354;8	7531;0;0;0;
$GPXUP;3221;08:44:16;0;50	36354;8	7531;0;0;0;
$GPXUP;3221;08:44:17;0;50	36354;8	7531;0;0;0;
$GPXUP;3221;08:44:18;0;50	36354;8	7531;0;0;0;
$GPXUP;3221;08:44:19;0;50	36354;8	7531;0;0;0;
$GPXUP;3221;08:44:20;0;50	36354;8	7531;0;0;0;
$GPXUP;3221;08:44:21;0;50	36354;8	7531;0;0;0;
$GPXUP;3221;08:44:22;0;50	36354;8	7531;0;0;0;
$GPXUP;3221;08:44:23;0;50	36354;8	7531;0;0;0;
$GPXUP;3221;08:44:24;0;50	36354;8	7531;0;0;0;
$GPXUP;3221;08:44:25;0;50	36354;8	7531;0;0;0;
$GPXUP;3221;08:44:26;0;50	36354;8	7531;0;0;0;
$GPXUP;3221;08:44:27;0;50	36354;8	7531;0;0;0;
$GPXUP;3221;08:44:28;0;50	36354;8	7531;0;0;0;
$GPXUP;3221;08:44:29;0;50	36354;8	7531;0;0;0;
$GPXUP;3221;08:44:30;0;50	36354;8	7531;0;0;0;
$GPXUP;3221;08:44:31;0;50	36354;8	7531;0;0;0;
$GPXUP;3221;08:44:32;0;50	36354;8	7531;0;0;0;
$GPXUP;3221;08:44:33;0;50	36354;8	7531;0;0;0;
$GPXUP;3221;08:44:34;0;50	36354;8	7531;0;0;0;
$GPXUP;3221;08:44:35;0;50	36354;8	7531;0;0;0;
$GPXUP;3221;08:44:36;0;50	36354;8	7531;0;0;0;
$GPXUP;3221;08:44:37;0;50	36354;8	7531;0;0;0;
$GPXUP;3221;08:44:38;0;50	36354;8	7531;0;0;0;
$GPXUP;3221;08:44:39;0;50	36354;8	7531;0;0;0;
$GPXUP;3221;08:44:40;0;50	36354;8	7531;0;0;0;
$GPXUP;3221;08:44:41;0;50	36354;8	7531;0;0;0;
$GPXUP;3221;08:44:42;0;50	36354;8	7531;0;0;0;
$GPXUP;3221;08:44:43;0;50	36354;8	7531;0;0;0;
$GPXUP;3221;08:44:44;0;50	36354;8	7531;0;0;0;
$GPXUP;3221;08:44:45;0;50	36354;8	7531;0;0;0;
$GPXUP;3221;08:44:46;0;50	36354;8	7531;0;0;0;
$GPXUP;3221;08:44:47;0;50	36354;8	7531;0;0;0;
$GPXUP;3221;08:44:48;0;50	36354;8	7531;0;0;0;
$GPXUP;3221;08:44:49;0;50	36354;8	7531;0;0;0;
$GPXUP;3221;08:44:50;0;50	36354;8	7531;0;0;0;
$GPXUP;3221;08:44:51;0;50	36354;8	7531;0;0;0;
$GPXUP;3221;08:44:52;0;50	36354;8	7531;0;0;0;
$GPXUP;3221;08:44:53;0;50	36354;8	7531;0;0;0;
$GPXUP;3221;08:44:54;0;50	36354;8	7531;0;0;0;
$GPXUP;3221;08:44:55;0;50	36354;8	7531;0;0;0;
$GPXUP;3221;08:44:56;0;50	36354;8	7531;0;0;0;
$GPXUP;3221;08:44:57;0;50	36354;8	7531;0;0;0;
$GPXUP;3221;08:44:58;0;50	36354;8	7531;0;0;0;
$GPXUP;3221;08:44:59;0;50	36354;8	7531;0;0;0;
$GPXUP;3221;08:45:00;0;50	36354;8	7531;0;0;0;
$GPXUP;3221;08:45:01;0;50	36354;8	7531;0;0;0;
$GPXUP;3221;08:45:02;0;50	36354;8	7531;0;0;0;
$GPXUP;3221;08:45:03;0;50	36354;8	7531;0;0;0;
$GPXUP;3221;08:45:04;0;50	36354;8	7531;0;0;0;
$GPXUP;3221;08:45:05;0;50	36354;8	7531;0;0;0;
$GPXUP;3221;08:45:06;0;50	36354;8	7531;0;0;0;
$GPXUP;3221;08:45:07;0;50	36354;8	7531;0;0;0;
$GPXUP;3221;08:45:08;0;50	36354;8	7531;0;0;0;
$GPXUP;3221;08:45:09;0;50	36354;8	7531;0;0;0;
$GPXUP;3221;08:45:10;0;50	36354;8	7531;0;0;0;
$GPXUP;3221;08:45:11;0;50	36354;8	7531;0;0;0;
$GPXUP;3221;08:45:12;0;50	36354;8	7531;0;0;0;
$GPXUP;3221;08:45:13;0;50	36354;8	7531;0;0;0;
$GPXUP;3221;08:45:14;0;50	36354;8	7531;0;0;0;
$GPXUP;3221;08:45:15;0;50	36354;8	7531;0;0;0;
$GPXUP;3221;08:45:16;0;50	36354;8	7531;0;0;0;
$GPXUP;3221;08:45:17;0;50	36354;8	7531;0;0;0;
$GPXUP;3221;08:45:18;0;50	36354;8	7531;0;0;0;
$GPXUP;3221;08:45:19;0;50	36354;8	7531;0;0;0;
$GPXUP;3221;08:45:20;0;50	36354;8	7531;0;0;0;
$GPXUP;3221;08:45:21;0;50	36354;8	7531;0;0;0;
$GPXUP;3221;08:45:22;0;50	36354;8	7531;0;0;0;
$GPXUP;3221;08:45:23;0;50	36354;8	7531;0;0;0;
$GPXUP;3221;08:45:24;0;50	36354;8	7531;0;0;0;
$GPXUP;3221;08:45:25;0;50	36354;8	7531;0;0;0;
$GPXUP;3221;08:45:26;0;50	36354;8	7531;0;0;0;
$GPXUP;3221;08:45:27;0;50	36354;8	7531;0;0;0;
$GPXUP;3221;08:45:28;0;50	36354;8	7531;0;0;0;
$GPXUP;3221;08:45:29;0;50	36354;8	7531;0;0;0;
$GPXUP;3221;08:45:30;0;50	36354;8	7531;0;0;0;
$GPXUP;3221;08:45:31;0;50	36354;8	7531;0;0;0;
$GPXUP;3221;08:45:32;0;50	36354;8	7531;0;0;0;
$GPXUP;3221;08:45:33;0;50	36354;8	7531;0;0;0;
$GPXUP;3221;08:45:34;0;50	36354;8	7531;0;0;0;
$GPXUP;3221;08:45:35;0;50	36354;8	7531;0;0;0;
$GPXUP;3221;08:45:36;0;50	36354;8	7531;0;0;0;
$GPXUP;3221;08:45:37;0;50	36354;8	7531;0;0;0;
$GPXUP;3221;08:45:38;0;50	36354;8	7531;0;0;0;
$GPXUP;3221;08:45:39;0;50	36354;8	7531;0;0;0;
$GPXUP;3221;08:45:40;0;50	36354;8	7531;0;0;0;
$GPXUP;3221;08:45:41;0;50	36354;8	7531;0;0;0;
$GPXUP;3221;08:45:42;0;50	36354;8	7531;0;0;0;
$GPXUP;3221;08:45:43;0;50	36354;8	7531;0;0;0;
$GPXUP;3221;08:45:44;0;50	36354;8	7531;0;0;0;
$GPXUP;3221;08:45:45;0;50	36354;8	7531;0;0;0;
$GPXUP;3221;08:45:46;0;50	36354;8	7531;0;0;0;
$GPXUP;3221;08:45:47;0;50	36354;8	7531;0;0;0;
$GPXUP;3221;08:45:48;0;50	36354;8	7531;0;0;0;
$GPXUP;3221;08:45:49;0;50	36354;8	7531;0;0;0;
$GPXUP;3221;08:45:50;0;50	36354;8	7531;0;0;0;
$GPXUP;3221;08:45:51;0;50	36354;8	7531;0;0;0;
$GPXUP;3221;08:45:52;0;50	36354;8	7531;0;0;0;
$GPXUP;3221;08:45:53;0;50	36354;8	7531;0;0;0;
$GPXUP;3221;08:45:54;0;50	36354;8	7531;0;0;0;
$GPXUP;3221;08:45:55;0;50	36354;8	7531;0;0;0;
$GPXUP;3221;08:45:56;0;50	36354;8	7531;0;0;0;
$GPXUP;3221;08:45:57;0;50	36354;8	7531;0;0;0;
$GPXUP;3221;08:45:58;0;50	36354;8	7531;0;0;0;
$GPXUP;3221;08:45:59;0;50	36354;8	7531;0;0;0;
$GPXUP;3221;08:46:00;0;50	36354;8	7531;0;0;0;
$GPXUP;3221;08:46:01;0;50	36354;8	7531;0;0;0;
$GPXUP;3221;08:46:02;0;50	36354;8	7531;0;0;0;
$GPXUP;3221;08:46:03;0;50	36354;8	7531;0;0;0;
$GPXUP;3221;08:46:04;0;50	36354;8	7531;0;0;0;
$GPXUP;3221;08:46:05;0;50	36354;8	7531;0;0;0;
$GPXUP;3221;08:46:06;0;50	36354;8	7531;0;0;0;
$GPXUP;3221;08:46:07;0;50	36354;8	7531;0;0;0;
$GPXUP;3221;08:46:08;0;50	36354;8	7531;0;0;0;
$GPXUP;3221;08:46:09;0;50	36354;8	7531;0;0;0;
$GPXUP;3221;08:46:10;0;50	36354;8	7531;0;0;0;
$GPXUP;3221;08:46:11;0;50	36354;8	7531;0;0;0;
$GPXUP;3221;08:46:12;0;50	36354;8	7531;0;0;0;
$GPXUP;3221;08:46:13;0;50	36354;8	7531;0;0;0;
$GPXUP;3221;08:46:14;0;50	36354;8	7531;0;0;0;
$GPXUP;3221;08:46:15;0;50	36354;8	7531;0;0;0;
$GPXUP;3221;08:46:16;0;50	36354;8	7531;0;0;0;
$GPXUP;3221;08:46:17;0;50	36354;8	7531;0;0;0;
$GPXUP;3221;08:46:18;0;50	36354;8	7531;0;0;0;
$GPXUP;3221;08:46:19;0;50	36354;8	7531;0;0;0;
$GPXUP;3221;08:46:20;0;50	36354;8	7531;0;0;0;
$GPXUP;3221;08:46:21;0;50	36354;8	7531;0;0;0;
$GPXUP;3221;08:46:22;0;50	36354;8	7531;0;0;0;
$GPXUP;3221;08:46:23;0;50	36354;8	7531;0;0;0;
$GPXUP;3221;08:46:24;0;50	36354;8	7531;0;0;0;
$GPXUP;3221;08:46:25;0;50	36354;8	7531;0;0;0;
$GPXUP;3221;08:46:26;0;50	36354;8	7531;0;0;0;
$GPXUP;3221;08:46:27;0;50	36354;8	7531;0;0;0;
$GPXUP;3221;08:46:28;0;50	36354;8	7531;0;0;0;
$GPXUP;3221;08:46:29;0;50	36354;8	7531;0;0;0;
$GPXUP;3221;08:46:30;0;50	36354;8	7531;0;0;0;
$GPXUP;3221;08:46:31;0;50	36354;8	7531;0;0;0;
$GPXUP;3221;08:46:32;0;50	36354;8	7531;0;0;0;
$GPXUP;3221;08:46:33;0;50	36354;8	7531;0;0;0;
$GPXUP;3221;08:46:34;0;50	36354;8	7531;0;0;0;
$GPXUP;3221;08:46:35;0;50	36354;8	7531;0;0;0;
$GPXUP;3221;08:46:36;0;50	36354;8	7531;0;0;0;
$GPXUP;3221;08:46:37;0;50	36354;8	7531;0;0;0;
$GPXUP;3221;08:46:38;0;50	36354;8	7531;0;0;0;
$GPXUP;3221;08:46:39;0;50	36354;8	7531;0;0;0;
$GPXUP;3221;08:46:40;0;50	36354;8	7531;0;0;0;
$GPXUP;3221;08:46:41;0;50	36354;8	7531;0;0;0;
$GPXUP;3221;08:46:42;0;50	36354;8	7531;0;0;0;
$GPXUP;3221;08:46:43;0;50	36354;8	7531;0;0;0;
$GPXUP;3221;08:46:44;0;50	36354;8	7531;0;0;0;
$GPXUP;3221;08:46:45;0;50	36354;8	7531;0;0;0;
$GPXUP;3221;08:46:46;0;50	36354;8	7531;0;0;0;
$GPXUP;3221;08:46:47;0;50	36354;8	7531;0;0;0;
$GPXUP;3221;08:46:48;0;50	36354;8	7531;0;0;0;
$GPXUP;3221;08:46:49;0;50	36354;8	7531;0;0;0;
$GPXUP;3221;08:46:50;0;50	36354;8	7531;0;0;0;
$GPXUP;3221;08:46:51;0;50	36354;8	7531;0;0;0;
$GPXUP;3221;08:46:52;0;50	36354;8	7531;0;0;0;
$GPXUP;3221;08:46:53;0;50	36354;8	7531;0;0;0;
$GPXUP;3221;08:46:54;0;50	36354;8	7531;0;0;0;
$GPXUP;3221;08:46:55;0;50	36354;8	7531;0;0;0;
$GPXUP;3221;08:46:56;0;50	36354;8	7531;0;0;0;
$GPXUP;3221;08:46:57;0;50	36354;8	7531;0;0;0;
$GPXUP;3221;08:46:58;0;50	36354;8	7531;0;0;0;
$GPXUP;3221;08:46:59;0;50	36354;8	7531;0;0;0;
$GPXUP;3221;08:47:00;0;50	36354;8	7531;0;0;0;
$GPXUP;3221;08:47:01;0;50	36354;8	7531;0;0;0;
$GPXUP;3221;08:47:02;0;50	36354;8	7531;0;0;0;
$GPXUP;3221;08:47:03;0;50	36354;8	7531;0;0;0;
$GPXUP;3221;08:47:04;0;50	36354;8	7531;0;0;0;
$GPXUP;3221;08:47:05;0;50	36354;8	7531;0;0;0;
$GPXUP;3221;08:47:06;0;50	36354;8	7531;0;0;0;
$GPXUP;3221;08:47:07;0;50	36354;8	7531;0;0;0;
$GPXUP;3221;08:47:08;0;50	36354;8	7531;0;0;0;
$GPXUP;3221;08:47:09;0;50	36354;8	7531;0;0;0;
$GPXUP;3221;08:47:10;0;50	36354;8	7531;0;0;0;
$GPXUP;3221;08:47:11;0;50	36354;8	7531;0;0;0;
$GPXUP;3221;08:47:12;0;50	36354;8	7531;0;0;0;
$GPXUP;3221;08:47:13;0;50	36354;8	7531;0;0;0;
$GPXUP;3221;08:47:14;0;50	36354;8	7531;0;0;0;
$GPXUP;3221;08:47:15;0;50	36354;8	7531;0;0;0;
$GPXUP;3221;08:47:16;0;50	36354;8	7531;0;0;0;
$GPXUP;3221;08:47:17;0;50	36354;8	7531;0;0;0;
$GPXUP;3221;08:47:18;0;50	36354;8	7531;0;0;0;
$GPXUP;3221;08:47:19;0;50	36354;8	7531;0;0;0;
$GPXUP;3221;08:47:20;0;50	36354;8	7531;0;0;0;
$GPXUP;3221;08:47:21;0;50	36354;8	7531;0;0;0;
$GPXUP;3221;08:47:22;0;50	36354;8	7531;0;0;0;
$GPXUP;3221;08:47:23;0;50	36354;8	7531;0;0;0;
$GPXUP;3221;08:47:24;0;50	36354;8	7531;0;0;0;
$GPXUP;3221;08:47:25;0;50	36354;8	7531;0;0;0;
$GPXUP;3221;08:47:26;0;50	36354;8	7531;0;0;0;
$GPXUP;3221;08:47:27;0;50	36354;8	7531;0;0;0;
$GPXUP;3221;08:47:28;0;50	36354;8	7531;0;0;0;
$GPXUP;3221;08:47:29;0;50	36354;8	7531;0;0;0;
$GPXUP;3221;08:47:30;0;50	36354;8	7531;0;0;0;
$GPXUP;3221;08:47:31;0;50	36354;8	7531;0;0;0;
$GPXUP;3221;08:47:32;0;50	36354;8	7531;0;0;0;
$GPXUP;3221;08:47:33;0;50	36354;8	7531;0;0;0;
$GPXUP;3221;08:47:34;0;50	36354;8	7531;0;0;0;
$GPXUP;3221;08:47:35;0;50	36354;8	7531;0;0;0;
$GPXUP;3221;08:47:36;0;50	36354;8	7531;0;0;0;
$GPXUP;3221;08:47:37;0;50	36354;8	7531;0;0;0;
$GPXUP;3221;08:47:38;0;50	36354;8	7531;0;0;0;
$GPXUP;3221;08:47:39;0;50	36354;8	7531;0;0;0;
$GPXUP;3221;08:47:40;0;50	36354;8	7531;0;0;0;
$GPXUP;3221;08:47:41;0;50	36354;8	7531;0;0;0;
$GPXUP;3221;08:47:42;0;50	36354;8	7531;0;0;0;
$GPXUP;3221;08:47:43;0;50	36354;8	7531;0;0;0;
$GPXUP;3221;08:47:44;0;50	36354;8	7531;0;0;0;
$GPXUP;3221;08:47:45;0;50	36354;8	7531;0;0;0;
$GPXUP;3221;08:47:46;0;50	36354;8	7531;0;0;0;
$GPXUP;3221;08:47:47;0;50	36354;8	7531;0;0;0;
$GPXUP;3221;08:47:48;0;50	36354;8	7531;0;0;0;
$GPXUP;3221;08:47:49;0;50	36354;8	7531;0;0;0;
$GPXUP;3221;08:47:50;0;50	36354;8	7531;0;0;0;
$GPXUP;3221;08:47:51;0;50	36354;8	7531;0;0;0;
$GPXUP;3221;08:47:52;0;50	36354;8	7531;0;0;0;
$GPXUP;3221;08:47:53;0;50	36354;8	7531;0;0;0;
$GPXUP;3221;08:47:54;0;50	36354;8	7531;0;0;0;
$GPXUP;3221;08:47:55;0;50	36354;8	7531;0;0;0;
$GPXUP;3221;08:47:56;0;50	36354;8	7531;0;0;0;
$GPXUP;3221;08:47:57;0;50	36354;8	7531;0;0;0;
$GPXUP;3221;08:47:58;0;50	36354;8	7531;0;0;0;
$GPXUP;3221;08:47:59;0;50	36354;8	7531;0;0;0;
$GPXUP;3221;08:48:00;0;50	36354;8	7531;0;0;0;
$GPXUP;3221;08:48:01;0;50	36354;8	7531;0;0;0;
$GPXUP;3221;08:48:02;0;50	36354;8	7531;0;0;0;
$GPXUP;3221;08:48:03;0;50	36354;8	7531;0;0;0;
$GPXUP;3221;08:48:04;0;50	36354;8	7531;0;0;0;
$GPXUP;3221;08:48:05;0;50	36354;8	7531;0;0;0;
$GPXUP;3221;08:48:06;0;50	36354;8	7531;0;0;0;
$GPXUP;3221;08:48:07;0;50	36354;8	7531;0;0;0;
$GPXUP;3221;08:48:08;0;50	36354;8	7531;0;0;0;
$GPXUP;3221;08:48:09;0;50	36354;8	7531;0;0;0;
$GPXUP;3221;08:48:10;0;50	36354;8	7531;0;0;0;
$GPXUP;3221;08:48:11;0;50	36354;8	7531;0;0;0;
$GPXUP;3221;08:48:12;0;50	36354;8	7531;0;0;0;
$GPXUP;3221;08:48:13;0;50	36354;8	7531;0;0;0;
$GPXUP;3221;08:48:14;0;50	36354;8	7531;0;0;0;
$GPXUP;3221;08:48:15;0;50	36354;8	7531;0;0;0;
$GPXUP;3221;08:48:16;0;50	36354;8	7531;0;0;0;
$GPXUP;3221;08:48:17;0;50	36354;8	7531;0;0;0;
$GPXUP;3221;08:48:18;0;50	36354;8	7531;0;0;0;
$GPXUP;3221;08:48:19;0;50	36354;8	7531;0;0;0;
$GPXUP;3221;08:48:20;0;50	36354;8	7531;0;0;0;
$GPXUP;3221;08:48:21;0;50	36354;8	7531;0;0;0;
$GPXUP;3221;08:48:22;0;50	36354;8	7531;0;0;0;
$GPXUP;3221;08:48:23;0;50	36354;8	7531;0;0;0;
$GPXUP;3221;08:48:24;0;50	36354;8	7531;0;0;0;
$GPXUP;3221;08:48:25;0;50	36354;8	7531;0;0;0;
$GPXUP;3221;08:48:26;0;50	36354;8	7531;0;0;0;
$GPXUP;3221;08:48:27;0;50	36354;8	7531;0;0;0;
$GPXUP;3221;08:48:28;0;50	36354;8	7531;0;0;0;
$GPXUP;3221;08:48:29;0;50	36354;8	7531;0;0;0;
$GPXUP;3221;08:48:30;0;50	36354;8	7531;0;0;0;
$GPXUP;3221;08:48:31;0;50	36354;8	7531;0;0;0;
$GPXUP;3221;08:48:32;0;50	36354;8	7531;0;0;0;
$GPXUP;3221;08:48:33;0;50	36354;8	7531;0;0;0;
$GPXUP;3221;08:48:34;0;50	36354;8	7531;0;0;0;
$GPXUP;3221;08:48:35;0;50	36354;8	7531;0;0;0;
$GPXUP;3221;08:48:36;0;50	36354;8	7531;0;0;0;
$GPXUP;3221;08:48:37;0;50	36354;8	7531;0;0;0;
$GPXUP;3221;08:48:38;0;50	36354;8	7531;0;0;0;
$GPXUP;3221;08:48:39;0;50	36354;8	7531;0;0;0;
$GPXUP;3221;08:48:40;0;50	36354;8	7531;0;0;0;
$GPXUP;3221;08:48:41;0;50	36354;8	7531;0;0;0;
$GPXUP;3221;08:48:42;0;50	36354;8	7531;0;0;0;
$GPXUP;3221;08:48:43;0;50	36354;8	7531;0;0;0;
$GPXUP;3221;08:48:44;0;50	36354;8	7531;0;0;0;
$GPXUP;3221;08:48:45;0;50	36354;8	7531;0;0;0;
$GPXUP;3221;08:48:46;0;50	36354;8	7531;0;0;0;
$GPXUP;3221;08:48:47;0;50	36354;8	7531;0;0;0;
$GPXUP;3221;08:48:48;0;50	36354;8	7531;0;0;0;
$GPXUP;3221;08:48:49;0;50	36354;8	7531;0;0;0;
$GPXUP;3221;08:48:50;0;50	36354;8	7531;0;0;0;
$GPXUP;3221;08:48:51;0;50	36354;8	7531;0;0;0;
$GPXUP;3221;08:48:52;0;50	36354;8	7531;0;0;0;
$GPXUP;3221;08:48:53;0;50	36354;8	7531;0;0;0;
$GPXUP;3221;08:48:54;0;50	36354;8	7531;0;0;0;
$GPXUP;3221;08:48:55;0;50	36354;8	7531;0;0;0;
$GPXUP;3221;08:48:56;0;50	36354;8	7531;0;0;0;
$GPXUP;3221;08:48:57;0;50	36354;8	7531;0;0;0;
$GPXUP;3221;08:48:58;0;50	36354;8	7531;0;0;0;
$GPXUP;3221;08:48:59;0;50	36354;8	7531;0;0;0;
$GPXUP;3221;08:49:00;0;50	36354;8	7531;0;0;0;
$GPXUP;3221;08:49:01;0;50	36354;8	7531;0;0;0;
$GPXUP;3221;08:49:02;0;50	36354;8	7531;0;0;0;
$GPXUP;3221;08:49:03;0;50	36354;8	7531;0;0;0;
$GPXUP;3221;08:49:04;0;50	36354;8	7531;0;0;0;
$GPXUP;3221;08:49:05;0;50	36354;8	7531;0;0;0;
$GPXUP;3221;08:49:06;0;50	36354;8	7531;0;0;0;
$GPXUP;3221;08:49:07;0;50	36354;8	7531;0;0;0;
$GPXUP;3221;08:49:08;0;50	36354;8	7531;0;0;0;
$GPXUP;3221;08:49:09;0;50	36354;8	7531;0;0;0;
$GPXUP;3221;08:49:10;0;50	36354;8	7531;0;0;0;
$GPXUP;3221;08:49:11;0;50	36354;8	7531;0;0;0;
$GPXUP;3221;08:49:12;0;50	36354;8	7531;0;0;0;
$GPXUP;3221;08:49:13;0;50	36354;8	7531;0;0;0;
$GPXUP;3221;08:49:14;0;50	36354;8	7531;0;0;0;
$GPXUP;3221;08:49:15;0;50	36354;8	7531;0;0;0;
$GPXUP;3221;08:49:16;0;50	36354;8	7531;0;0;0;
$GPXUP;3221;08:49:17;0;50	36354;8	7531;0;0;0;
$GPXUP;3221;08:49:18;0;50	36354;8	7531;0;0;0;
$GPXUP;3221;08:49:19;0;50	36354;8	7531;0;0;0;
$GPXUP;3221;08:49:20;0;50	36354;8	7531;0;0;0;
$GPXUP;3221;08:49:21;0;50	36354;8	7531;0;0;0;
$GPXUP;3221;08:49:22;0;50	36354;8	7531;0;0;0;
$GPXUP;3221;08:49:23;0;50	36354;8	7531;0;0;0;
$GPXUP;3221;08:49:24;0;50	36354;8	7531;0;0;0;
$GPXUP;3221;08:49:25;0;50	36354;8	7531;0;0;0;
$GPXUP;3221;08:49:26;0;50	36354;8	7531;0;0;0;
$GPXUP;3221;08:49:27;0;50	36354;8	7531;0;0;0;
$GPXUP;3221;08:49:28;0;50	36354;8	7531;0;0;0;
$GPXUP;3221;08:49:29;0;50	36354;8	7531;0;0;0;
$GPXUP;3221;08:49:30;0;50	36354;8	7531;0;0;0;
$GPXUP;3221;08:49:31;0;50	36354;8	7531;0;0;0;
[truncated: 10,651 more rows]
