# Supplementary material for: Pigeon Navigation: Different Routes Lead to Frankfurt
Source: PLoS One. 2014 Nov 12;9(11):e112439. doi: 10.1371/journal.pone.0112439 (PMC4229201; doi:10.1371/journal.pone.0112439)
Supplement: File S4 — Files containing the original track data and a ‘Read me’ explaining the data format. (ZIP) [file pone.0112439.s004.zip › N-SF/080616xup07_399.log]

$GPXUP;3221;09:29:02;0;50	39777;8	72328;0;0;1;
$GPXUP;3221;09:29:03;0;50	39777;8	72328;0;0;4;
$GPXUP;3221;09:29:04;0;50	39776;8	7233;0;0;7;
$GPXUP;3221;09:29:05;0;50	39774;8	72337;0;0;14;
$GPXUP;3221;09:29:06;0;50	39773;8	7235;0;0;25;
$GPXUP;3221;09:29:07;0;50	39776;8	72365;0;0;29;
$GPXUP;3221;09:29:08;0;50	39786;8	72379;0;0;41;
$GPXUP;3221;09:29:09;0;50	39797;8	72387;0;0;41;
$GPXUP;3221;09:29:10;0;50	39809;8	72388;0;0;42;
$GPXUP;3221;09:29:11;0;50	39822;8	72382;0;0;46;
$GPXUP;3221;09:29:12;0;50	39833;8	72372;0;0;43;
$GPXUP;3221;09:29:13;0;50	39842;8	72354;0;0;48;
$GPXUP;3221;09:29:14;0;50	39848;8	72332;0;0;51;
$GPXUP;3221;09:29:15;0;50	39853;8	7231;0;0;53;
$GPXUP;3221;09:29:16;0;50	39858;8	72291;0;0;53;
$GPXUP;3221;09:29:17;0;50	39863;8	72271;0;0;53;
$GPXUP;3221;09:29:18;0;50	39866;8	7225;0;0;50;
$GPXUP;3221;09:29:19;0;50	39864;8	72229;0;0;52;
$GPXUP;3221;09:29:20;0;50	39856;8	72208;0;0;54;
$GPXUP;3221;09:29:21;0;50	39843;8	72192;0;0;58;
$GPXUP;3221;09:29:22;0;50	39825;8	72187;0;0;60;
$GPXUP;3221;09:29:23;0;50	39807;8	72193;0;0;60;
$GPXUP;3221;09:29:24;0;50	39791;8	72208;0;0;63;
$GPXUP;3221;09:29:25;0;50	39779;8	72226;0;0;57;
$GPXUP;3221;09:29:26;0;50	39771;8	72247;0;0;55;
$GPXUP;3221;09:29:27;0;50	39766;8	7227;0;0;56;
$GPXUP;3221;09:29:28;0;50	39762;8	72292;0;0;56;
$GPXUP;3221;09:29:29;0;50	39756;8	72312;0;0;56;
$GPXUP;3221;09:29:30;0;50	39748;8	7233;0;0;56;
$GPXUP;3221;09:29:31;0;50	39737;8	72346;0;0;59;
$GPXUP;3221;09:29:32;0;50	39724;8	72358;0;0;62;
$GPXUP;3221;09:29:33;0;50	39709;8	72369;0;0;65;
$GPXUP;3221;09:29:34;0;50	39695;8	72382;0;0;64;
$GPXUP;3221;09:29:35;0;50	39682;8	72397;0;0;66;
$GPXUP;3221;09:29:36;0;50	39671;8	72417;0;0;65;
$GPXUP;3221;09:29:37;0;50	39661;8	72436;0;0;63;
$GPXUP;3221;09:29:38;0;50	3965;8	72454;0;0;61;
$GPXUP;3221;09:29:39;0;50	3964;8	72472;0;0;60;
$GPXUP;3221;09:29:40;0;50	3963;8	7249;0;0;58;
$GPXUP;3221;09:29:41;0;50	39624;8	7251;0;0;56;
$GPXUP;3221;09:29:42;0;50	39621;8	72531;0;0;55;
$GPXUP;3221;09:29:43;0;50	39616;8	72552;0;0;56;
$GPXUP;3221;09:29:44;0;50	39609;8	72571;0;0;55;
$GPXUP;3221;09:29:45;0;50	39604;8	7259;0;0;52;
$GPXUP;3221;09:29:46;0;50	39601;8	72609;0;0;48;
$GPXUP;3221;09:29:47;0;50	39603;8	72627;0;0;45;
$GPXUP;3221;09:29:48;0;50	3961;8	72641;0;0;43;
$GPXUP;3221;09:29:49;0;50	39621;8	72645;0;0;37;
$GPXUP;3221;09:29:50;0;50	39633;8	72634;0;0;40;
$GPXUP;3221;09:29:51;0;50	39643;8	72613;0;0;49;
$GPXUP;3221;09:29:52;0;50	39648;8	7259;0;0;51;
$GPXUP;3221;09:29:53;0;50	39648;8	72566;0;0;54;
$GPXUP;3221;09:29:54;0;50	39645;8	72542;0;0;58;
$GPXUP;3221;09:29:55;0;50	3964;8	72518;0;0;60;
$GPXUP;3221;09:29:56;0;50	39632;8	72497;0;0;61;
$GPXUP;3221;09:29:57;0;50	39621;8	72479;0;0;62;
$GPXUP;3221;09:29:58;0;50	39606;8	72466;0;0;65;
$GPXUP;3221;09:29:59;0;50	39591;8	72455;0;0;65;
$GPXUP;3221;09:30:00;0;50	39575;8	72446;0;0;66;
$GPXUP;3221;09:30:01;0;50	39559;8	72437;0;0;66;
$GPXUP;3221;09:30:02;0;50	39544;8	72427;0;0;63;
$GPXUP;3221;09:30:03;0;50	39532;8	72412;0;0;57;
$GPXUP;3221;09:30:04;0;50	39524;8	7239;0;0;59;
$GPXUP;3221;09:30:05;0;50	39518;8	72366;0;0;63;
$GPXUP;3221;09:30:06;0;50	39512;8	72342;0;0;65;
$GPXUP;3221;09:30:07;0;50	39508;8	72317;0;0;64;
$GPXUP;3221;09:30:08;0;50	39506;8	72291;0;0;66;
$GPXUP;3221;09:30:09;0;50	39506;8	72264;0;0;65;
$GPXUP;3221;09:30:10;0;50	39507;8	72239;0;0;61;
$GPXUP;3221;09:30:11;0;50	39511;8	72218;0;0;55;
$GPXUP;3221;09:30:12;0;50	3952;8	722;0;0;52;
$GPXUP;3221;09:30:13;0;50	39531;8	72187;0;0;52;
$GPXUP;3221;09:30:14;0;50	39542;8	72178;0;0;46;
$GPXUP;3221;09:30:15;0;50	39555;8	72177;0;0;50;
$GPXUP;3221;09:30:16;0;50	39568;8	72187;0;0;52;
$GPXUP;3221;09:30:17;0;50	39577;8	72206;0;0;53;
$GPXUP;3221;09:30:18;0;50	39584;8	72231;0;0;58;
$GPXUP;3221;09:30:19;0;50	39588;8	72256;0;0;61;
$GPXUP;3221;09:30:20;0;50	39592;8	7228;0;0;59;
$GPXUP;3221;09:30:21;0;50	39594;8	72304;0;0;58;
$GPXUP;3221;09:30:22;0;50	39594;8	72328;0;0;57;
$GPXUP;3221;09:30:23;0;50	3959;8	72351;0;0;60;
$GPXUP;3221;09:30:24;0;50	39585;8	72374;0;0;62;
$GPXUP;3221;09:30:25;0;50	39578;8	72397;0;0;66;
$GPXUP;3221;09:30:26;0;50	39568;8	72419;0;0;67;
$GPXUP;3221;09:30:27;0;50	39554;8	72435;0;0;65;
$GPXUP;3221;09:30:28;0;50	39537;8	72442;0;0;67;
$GPXUP;3221;09:30:29;0;50	39518;8	72444;0;0;71;
$GPXUP;3221;09:30:30;0;50	39499;8	72443;0;0;70;
$GPXUP;3221;09:30:31;0;50	39481;8	72438;0;0;71;
$GPXUP;3221;09:30:32;0;50	39464;8	72427;0;0;71;
$GPXUP;3221;09:30:33;0;50	39448;8	72411;0;0;70;
$GPXUP;3221;09:30:34;0;50	39433;8	72398;0;0;66;
$GPXUP;3221;09:30:35;0;50	39418;8	72387;0;0;66;
$GPXUP;3221;09:30:36;0;50	39402;8	72379;0;0;61;
$GPXUP;3221;09:30:37;0;50	39386;8	72375;0;0;61;
$GPXUP;3221;09:30:38;0;50	39368;8	72378;0;0;69;
$GPXUP;3221;09:30:39;0;50	39348;8	72386;0;0;77;
$GPXUP;3221;09:30:40;0;50	39328;8	72394;0;0;78;
$GPXUP;3221;09:30:41;0;50	39308;8	72404;0;0;78;
$GPXUP;3221;09:30:42;0;50	39289;8	72411;0;0;77;
$GPXUP;3221;09:30:43;0;50	3927;8	72416;0;0;76;
$GPXUP;3221;09:30:44;0;50	3925;8	7242;0;0;77;
$GPXUP;3221;09:30:45;0;50	39231;8	72425;0;0;76;
$GPXUP;3221;09:30:46;0;50	39212;8	7243;0;0;74;
$GPXUP;3221;09:30:47;0;50	39194;8	72432;0;0;73;
$GPXUP;3221;09:30:48;0;50	39176;8	7243;0;0;71;
$GPXUP;3221;09:30:49;0;50	39159;8	72426;0;0;67;
$GPXUP;3221;09:30:50;0;50	39143;8	72423;0;0;66;
$GPXUP;3221;09:30:51;0;50	39126;8	72423;0;0;66;
$GPXUP;3221;09:30:52;0;50	3911;8	72423;0;0;66;
$GPXUP;3221;09:30:53;0;50	39093;8	7242;0;0;68;
$GPXUP;3221;09:30:54;0;50	39076;8	72417;0;0;70;
$GPXUP;3221;09:30:55;0;50	39058;8	72416;0;0;70;
$GPXUP;3221;09:30:56;0;50	39042;8	72415;0;0;66;
$GPXUP;3221;09:30:57;0;50	39025;8	72414;0;0;64;
$GPXUP;3221;09:30:58;0;50	39009;8	72415;0;0;67;
$GPXUP;3221;09:30:59;0;50	38992;8	72415;0;0;67;
$GPXUP;3221;09:31:00;0;50	38976;8	7241;0;0;64;
$GPXUP;3221;09:31:01;0;50	38962;8	724;0;0;64;
$GPXUP;3221;09:31:02;0;50	38948;8	72387;0;0;65;
$GPXUP;3221;09:31:03;0;50	38934;8	72373;0;0;65;
$GPXUP;3221;09:31:04;0;50	3892;8	72359;0;0;64;
$GPXUP;3221;09:31:05;0;50	38908;8	72342;0;0;64;
$GPXUP;3221;09:31:06;0;50	38899;8	72322;0;0;62;
$GPXUP;3221;09:31:07;0;50	38893;8	723;0;0;62;
$GPXUP;3221;09:31:08;0;50	3889;8	72276;0;0;60;
$GPXUP;3221;09:31:09;0;50	38888;8	72253;0;0;57;
$GPXUP;3221;09:31:10;0;50	38886;8	7223;0;0;58;
$GPXUP;3221;09:31:11;0;50	38883;8	72207;0;0;59;
$GPXUP;3221;09:31:12;0;50	38879;8	72184;0;0;61;
$GPXUP;3221;09:31:13;0;50	38876;8	72161;0;0;61;
$GPXUP;3221;09:31:14;0;50	38874;8	72136;0;0;62;
$GPXUP;3221;09:31:15;0;50	38871;8	72112;0;0;63;
$GPXUP;3221;09:31:16;0;50	38866;8	72089;0;0;64;
$GPXUP;3221;09:31:17;0;50	38857;8	72067;0;0;66;
$GPXUP;3221;09:31:18;0;50	38846;8	72047;0;0;67;
$GPXUP;3221;09:31:19;0;50	38835;8	72028;0;0;68;
$GPXUP;3221;09:31:20;0;50	38822;8	7201;0;0;68;
$GPXUP;3221;09:31:21;0;50	38808;8	71994;0;0;70;
$GPXUP;3221;09:31:22;0;50	38793;8	7198;0;0;71;
$GPXUP;3221;09:31:23;0;50	38778;8	71965;0;0;72;
$GPXUP;3221;09:31:24;0;50	38762;8	71949;0;0;72;
$GPXUP;3221;09:31:25;0;50	38747;8	71934;0;0;72;
$GPXUP;3221;09:31:26;0;50	38733;8	71919;0;0;68;
$GPXUP;3221;09:31:27;0;50	3872;8	71902;0;0;67;
$GPXUP;3221;09:31:28;0;50	38707;8	71885;0;0;68;
$GPXUP;3221;09:31:29;0;50	38693;8	71869;0;0;69;
$GPXUP;3221;09:31:30;0;50	38677;8	71855;0;0;73;
$GPXUP;3221;09:31:31;0;50	38661;8	71842;0;0;74;
$GPXUP;3221;09:31:32;0;50	38644;8	71829;0;0;72;
$GPXUP;3221;09:31:33;0;50	38628;8	71818;0;0;69;
$GPXUP;3221;09:31:34;0;50	38612;8	71807;0;0;67;
$GPXUP;3221;09:31:35;0;50	38598;8	71794;0;0;64;
$GPXUP;3221;09:31:36;0;50	38587;8	71778;0;0;64;
$GPXUP;3221;09:31:37;0;50	38577;8	71758;0;0;64;
$GPXUP;3221;09:31:38;0;50	38568;8	71736;0;0;66;
$GPXUP;3221;09:31:39;0;50	3856;8	71714;0;0;67;
$GPXUP;3221;09:31:40;0;50	38549;8	71694;0;0;69;
$GPXUP;3221;09:31:41;0;50	38536;8	71675;0;0;70;
$GPXUP;3221;09:31:42;0;50	38523;8	71657;0;0;70;
$GPXUP;3221;09:31:43;0;50	38508;8	71642;0;0;69;
$GPXUP;3221;09:31:44;0;50	38493;8	71631;0;0;64;
$GPXUP;3221;09:31:45;0;50	38479;8	71621;0;0;61;
$GPXUP;3221;09:31:46;0;50	38466;8	7161;0;0;61;
$GPXUP;3221;09:31:47;0;50	38454;8	71594;0;0;64;
$GPXUP;3221;09:31:48;0;50	38443;8	71576;0;0;64;
$GPXUP;3221;09:31:49;0;50	38432;8	71558;0;0;62;
$GPXUP;3221;09:31:50;0;50	38422;8	7154;0;0;62;
$GPXUP;3221;09:31:51;0;50	38412;8	71522;0;0;61;
$GPXUP;3221;09:31:52;0;50	38401;8	71504;0;0;61;
$GPXUP;3221;09:31:53;0;50	3839;8	71488;0;0;62;
$GPXUP;3221;09:31:54;0;50	38378;8	71472;0;0;64;
$GPXUP;3221;09:31:55;0;50	38365;8	71457;0;0;65;
$GPXUP;3221;09:31:56;0;50	3835;8	71444;0;0;66;
$GPXUP;3221;09:31:57;0;50	38335;8	71436;0;0;67;
$GPXUP;3221;09:31:58;0;50	38318;8	71431;0;0;67;
$GPXUP;3221;09:31:59;0;50	38302;8	71426;0;0;66;
$GPXUP;3221;09:32:00;0;50	38286;8	71418;0;0;66;
$GPXUP;3221;09:32:01;0;50	38271;8	71406;0;0;68;
$GPXUP;3221;09:32:02;0;50	38256;8	71395;0;0;68;
$GPXUP;3221;09:32:03;0;50	38241;8	71383;0;0;67;
$GPXUP;3221;09:32:04;0;50	38227;8	71368;0;0;66;
$GPXUP;3221;09:32:05;0;50	38215;8	7135;0;0;67;
$GPXUP;3221;09:32:06;0;50	38202;8	71332;0;0;68;
$GPXUP;3221;09:32:07;0;50	3819;8	71314;0;0;69;
$GPXUP;3221;09:32:08;0;50	38177;8	71295;0;0;69;
$GPXUP;3221;09:32:09;0;50	38166;8	71274;0;0;70;
$GPXUP;3221;09:32:10;0;50	38155;8	71253;0;0;72;
$GPXUP;3221;09:32:11;0;50	38142;8	71232;0;0;73;
$GPXUP;3221;09:32:12;0;50	38129;8	71212;0;0;74;
$GPXUP;3221;09:32:13;0;50	38116;8	71192;0;0;73;
$GPXUP;3221;09:32:14;0;50	38104;8	7117;0;0;72;
$GPXUP;3221;09:32:15;0;50	38094;8	71147;0;0;70;
$GPXUP;3221;09:32:16;0;50	38084;8	71125;0;0;70;
$GPXUP;3221;09:32:17;0;50	38072;8	71104;0;0;71;
$GPXUP;3221;09:32:18;0;50	38061;8	71083;0;0;72;
$GPXUP;3221;09:32:19;0;50	38048;8	71063;0;0;72;
$GPXUP;3221;09:32:20;0;50	38034;8	71045;0;0;73;
$GPXUP;3221;09:32:21;0;50	38018;8	7103;0;0;74;
$GPXUP;3221;09:32:22;0;50	38002;8	71018;0;0;72;
$GPXUP;3221;09:32:23;0;50	37985;8	71007;0;0;71;
$GPXUP;3221;09:32:24;0;50	3797;8	70995;0;0;69;
$GPXUP;3221;09:32:25;0;50	37956;8	7098;0;0;68;
$GPXUP;3221;09:32:26;0;50	37944;8	70961;0;0;67;
$GPXUP;3221;09:32:27;0;50	37933;8	70941;0;0;67;
$GPXUP;3221;09:32:28;0;50	37924;8	70919;0;0;68;
$GPXUP;3221;09:32:29;0;50	37916;8	70896;0;0;67;
$GPXUP;3221;09:32:30;0;50	37908;8	70873;0;0;66;
$GPXUP;3221;09:32:31;0;50	379;8	70851;0;0;65;
$GPXUP;3221;09:32:32;0;50	37889;8	70832;0;0;63;
$GPXUP;3221;09:32:33;0;50	37877;8	70816;0;0;62;
$GPXUP;3221;09:32:34;0;50	37862;8	70808;0;0;62;
$GPXUP;3221;09:32:35;0;50	37847;8	70804;0;0;63;
$GPXUP;3221;09:32:36;0;50	37831;8	70801;0;0;64;
$GPXUP;3221;09:32:37;0;50	37815;8	70797;0;0;64;
$GPXUP;3221;09:32:38;0;50	37799;8	7079;0;0;65;
$GPXUP;3221;09:32:39;0;50	37784;8	70781;0;0;65;
$GPXUP;3221;09:32:40;0;50	3777;8	7077;0;0;64;
$GPXUP;3221;09:32:41;0;50	37756;8	70756;0;0;63;
$GPXUP;3221;09:32:42;0;50	37743;8	70742;0;0;64;
$GPXUP;3221;09:32:43;0;50	37729;8	7073;0;0;66;
$GPXUP;3221;09:32:44;0;50	37714;8	7072;0;0;67;
$GPXUP;3221;09:32:45;0;50	37698;8	70709;0;0;67;
$GPXUP;3221;09:32:46;0;50	37683;8	70698;0;0;67;
$GPXUP;3221;09:32:47;0;50	37668;8	70685;0;0;68;
$GPXUP;3221;09:32:48;0;50	37654;8	70669;0;0;70;
$GPXUP;3221;09:32:49;0;50	3764;8	70654;0;0;70;
$GPXUP;3221;09:32:50;0;50	37625;8	70639;0;0;72;
$GPXUP;3221;09:32:51;0;50	37609;8	70624;0;0;74;
$GPXUP;3221;09:32:52;0;50	37593;8	7061;0;0;74;
$GPXUP;3221;09:32:53;0;50	37576;8	70599;0;0;73;
$GPXUP;3221;09:32:54;0;50	37559;8	7059;0;0;71;
$GPXUP;3221;09:32:55;0;50	37542;8	70582;0;0;69;
$GPXUP;3221;09:32:56;0;50	37526;8	70572;0;0;68;
$GPXUP;3221;09:32:57;0;50	37511;8	7056;0;0;68;
$GPXUP;3221;09:32:58;0;50	37496;8	70548;0;0;69;
$GPXUP;3221;09:32:59;0;50	37481;8	70534;0;0;70;
$GPXUP;3221;09:33:00;0;50	37468;8	70516;0;0;70;
$GPXUP;3221;09:33:01;0;50	37456;8	70496;0;0;70;
$GPXUP;3221;09:33:02;0;50	37445;8	70474;0;0;70;
$GPXUP;3221;09:33:03;0;50	37436;8	70451;0;0;69;
$GPXUP;3221;09:33:04;0;50	37426;8	70428;0;0;68;
$GPXUP;3221;09:33:05;0;50	37415;8	70409;0;0;69;
$GPXUP;3221;09:33:06;0;50	37402;8	70391;0;0;69;
$GPXUP;3221;09:33:07;0;50	3739;8	70372;0;0;68;
$GPXUP;3221;09:33:08;0;50	3738;8	70351;0;0;66;
$GPXUP;3221;09:33:09;0;50	3737;8	70331;0;0;64;
$GPXUP;3221;09:33:10;0;50	37361;8	70311;0;0;64;
$GPXUP;3221;09:33:11;0;50	37351;8	7029;0;0;66;
$GPXUP;3221;09:33:12;0;50	37341;8	7027;0;0;67;
$GPXUP;3221;09:33:13;0;50	37329;8	70251;0;0;69;
$GPXUP;3221;09:33:14;0;50	37315;8	70234;0;0;72;
$GPXUP;3221;09:33:15;0;50	373;8	70216;0;0;75;
$GPXUP;3221;09:33:16;0;50	37286;8	70197;0;0;74;
$GPXUP;3221;09:33:17;0;50	37272;8	70178;0;0;73;
$GPXUP;3221;09:33:18;0;50	37258;8	7016;0;0;72;
$GPXUP;3221;09:33:19;0;50	37244;8	70143;0;0;71;
$GPXUP;3221;09:33:20;0;50	3723;8	70126;0;0;71;
$GPXUP;3221;09:33:21;0;50	37215;8	70111;0;0;71;
$GPXUP;3221;09:33:22;0;50	37201;8	70095;0;0;69;
$GPXUP;3221;09:33:23;0;50	37188;8	70078;0;0;65;
$GPXUP;3221;09:33:24;0;50	37179;8	70058;0;0;62;
$GPXUP;3221;09:33:25;0;50	37171;8	70038;0;0;61;
$GPXUP;3221;09:33:26;0;50	37164;8	70016;0;0;62;
$GPXUP;3221;09:33:27;0;50	37159;8	69994;0;0;61;
$GPXUP;3221;09:33:28;0;50	37154;8	69972;0;0;58;
$GPXUP;3221;09:33:29;0;50	3715;8	6995;0;0;57;
$GPXUP;3221;09:33:30;0;50	37146;8	69928;0;0;59;
$GPXUP;3221;09:33:31;0;50	37138;8	69909;0;0;59;
$GPXUP;3221;09:33:32;0;50	37128;8	69892;0;0;62;
$GPXUP;3221;09:33:33;0;50	37114;8	6988;0;0;62;
$GPXUP;3221;09:33:34;0;50	37098;8	69874;0;0;64;
$GPXUP;3221;09:33:35;0;50	37082;8	6987;0;0;65;
$GPXUP;3221;09:33:36;0;50	37066;8	69868;0;0;65;
$GPXUP;3221;09:33:37;0;50	37049;8	69866;0;0;63;
$GPXUP;3221;09:33:38;0;50	37033;8	69868;0;0;65;
$GPXUP;3221;09:33:39;0;50	37016;8	69871;0;0;66;
$GPXUP;3221;09:33:40;0;50	37;8	69875;0;0;67;
$GPXUP;3221;09:33:41;0;50	36983;8	69877;0;0;67;
$GPXUP;3221;09:33:42;0;50	36966;8	69876;0;0;67;
$GPXUP;3221;09:33:43;0;50	3695;8	6987;0;0;68;
$GPXUP;3221;09:33:44;0;50	36934;8	69862;0;0;69;
$GPXUP;3221;09:33:45;0;50	36918;8	69852;0;0;68;
$GPXUP;3221;09:33:46;0;50	36902;8	69842;0;0;68;
$GPXUP;3221;09:33:47;0;50	36887;8	6983;0;0;68;
$GPXUP;3221;09:33:48;0;50	36872;8	69817;0;0;68;
$GPXUP;3221;09:33:49;0;50	36857;8	69805;0;0;69;
$GPXUP;3221;09:33:50;0;50	3684;8	69798;0;0;70;
$GPXUP;3221;09:33:51;0;50	36823;8	69796;0;0;70;
$GPXUP;3221;09:33:52;0;50	36805;8	69798;0;0;69;
$GPXUP;3221;09:33:53;0;50	36788;8	69801;0;0;69;
$GPXUP;3221;09:33:54;0;50	36771;8	69804;0;0;69;
$GPXUP;3221;09:33:55;0;50	36753;8	69806;0;0;70;
$GPXUP;3221;09:33:56;0;50	36736;8	6981;0;0;71;
$GPXUP;3221;09:33:57;0;50	36718;8	69816;0;0;71;
$GPXUP;3221;09:33:58;0;50	36701;8	69824;0;0;70;
$GPXUP;3221;09:33:59;0;50	36685;8	69835;0;0;72;
$GPXUP;3221;09:34:00;0;50	36669;8	69849;0;0;73;
$GPXUP;3221;09:34:01;0;50	36653;8	69863;0;0;73;
$GPXUP;3221;09:34:02;0;50	36637;8	69877;0;0;74;
$GPXUP;3221;09:34:03;0;50	36621;8	69892;0;0;73;
$GPXUP;3221;09:34:04;0;50	36605;8	69908;0;0;75;
$GPXUP;3221;09:34:05;0;50	36589;8	69923;0;0;76;
$GPXUP;3221;09:34:06;0;50	3657;8	69934;0;0;80;
$GPXUP;3221;09:34:07;0;50	3655;8	69942;0;0;78;
$GPXUP;3221;09:34:08;0;50	36532;8	6995;0;0;76;
$GPXUP;3221;09:34:09;0;50	36514;8	69958;0;0;74;
$GPXUP;3221;09:34:10;0;50	36496;8	69964;0;0;71;
$GPXUP;3221;09:34:11;0;50	36478;8	69968;0;0;69;
$GPXUP;3221;09:34:12;0;50	36461;8	6997;0;0;69;
$GPXUP;3221;09:34:13;0;50	36444;8	69968;0;0;69;
$GPXUP;3221;09:34:14;0;50	36427;8	69966;0;0;67;
$GPXUP;3221;09:34:15;0;50	3641;8	69963;0;0;66;
$GPXUP;3221;09:34:16;0;50	36393;8	69964;0;0;67;
$GPXUP;3221;09:34:17;0;50	36376;8	69968;0;0;71;
$GPXUP;3221;09:34:18;0;50	36358;8	69972;0;0;72;
$GPXUP;3221;09:34:19;0;50	36341;8	69974;0;0;71;
$GPXUP;3221;09:34:20;0;50	36323;8	69973;0;0;69;
$GPXUP;3221;09:34:21;0;50	36306;8	69975;0;0;69;
$GPXUP;3221;09:34:22;0;50	36289;8	69981;0;0;70;
$GPXUP;3221;09:34:23;0;50	36272;8	69992;0;0;72;
$GPXUP;3221;09:34:24;0;50	36256;8	70006;0;0;73;
$GPXUP;3221;09:34:25;0;50	36241;8	70022;0;0;73;
$GPXUP;3221;09:34:26;0;50	36225;8	70036;0;0;73;
$GPXUP;3221;09:34:27;0;50	36209;8	70049;0;0;72;
$GPXUP;3221;09:34:28;0;50	36192;8	70059;0;0;72;
$GPXUP;3221;09:34:29;0;50	36175;8	70068;0;0;72;
$GPXUP;3221;09:34:30;0;50	36158;8	70075;0;0;71;
$GPXUP;3221;09:34:31;0;50	36141;8	70084;0;0;70;
$GPXUP;3221;09:34:32;0;50	36124;8	70093;0;0;71;
$GPXUP;3221;09:34:33;0;50	36108;8	70104;0;0;71;
$GPXUP;3221;09:34:34;0;50	36092;8	70117;0;0;72;
$GPXUP;3221;09:34:35;0;50	36077;8	70132;0;0;72;
$GPXUP;3221;09:34:36;0;50	36062;8	70148;0;0;73;
$GPXUP;3221;09:34:37;0;50	36047;8	70165;0;0;73;
$GPXUP;3221;09:34:38;0;50	36035;8	70186;0;0;73;
$GPXUP;3221;09:34:39;0;50	36025;8	7021;0;0;73;
$GPXUP;3221;09:34:40;0;50	36017;8	70236;0;0;73;
$GPXUP;3221;09:34:41;0;50	36012;8	70263;0;0;71;
$GPXUP;3221;09:34:42;0;50	3601;8	7029;0;0;70;
$GPXUP;3221;09:34:43;0;50	36012;8	70318;0;0;70;
$GPXUP;3221;09:34:44;0;50	36016;8	70344;0;0;70;
$GPXUP;3221;09:34:45;0;50	36021;8	70372;0;0;73;
$GPXUP;3221;09:34:46;0;50	36025;8	704;0;0;72;
$GPXUP;3221;09:34:47;0;50	36029;8	70428;0;0;71;
$GPXUP;3221;09:34:48;0;50	36032;8	70455;0;0;70;
$GPXUP;3221;09:34:49;0;50	36035;8	70482;0;0;69;
$GPXUP;3221;09:34:50;0;50	36037;8	70509;0;0;67;
$GPXUP;3221;09:34:51;0;50	36036;8	70536;0;0;68;
$GPXUP;3221;09:34:52;0;50	36033;8	70562;0;0;69;
$GPXUP;3221;09:34:53;0;50	36028;8	70588;0;0;70;
$GPXUP;3221;09:34:54;0;50	3602;8	70612;0;0;69;
$GPXUP;3221;09:34:55;0;50	3601;8	70634;0;0;66;
$GPXUP;3221;09:34:56;0;50	35999;8	70653;0;0;63;
$GPXUP;3221;09:34:57;0;50	35989;8	70671;0;0;61;
$GPXUP;3221;09:34:58;0;50	3598;8	7069;0;0;61;
$GPXUP;3221;09:34:59;0;50	35971;8	7071;0;0;63;
$GPXUP;3221;09:35:00;0;50	35961;8	7073;0;0;66;
$GPXUP;3221;09:35:01;0;50	3595;8	7075;0;0;70;
$GPXUP;3221;09:35:02;0;50	35936;8	70767;0;0;67;
$GPXUP;3221;09:35:03;0;50	35919;8	70778;0;0;73;
$GPXUP;3221;09:35:04;0;50	35899;8	70784;0;0;79;
$GPXUP;3221;09:35:05;0;50	35879;8	70792;0;0;78;
$GPXUP;3221;09:35:06;0;50	3586;8	70799;0;0;77;
$GPXUP;3221;09:35:07;0;50	35841;8	70806;0;0;76;
$GPXUP;3221;09:35:08;0;50	35822;8	70814;0;0;76;
$GPXUP;3221;09:35:09;0;50	35804;8	70822;0;0;76;
$GPXUP;3221;09:35:10;0;50	35785;8	70831;0;0;75;
$GPXUP;3221;09:35:11;0;50	35768;8	7084;0;0;74;
$GPXUP;3221;09:35:12;0;50	3575;8	70852;0;0;74;
$GPXUP;3221;09:35:13;0;50	35734;8	70867;0;0;75;
$GPXUP;3221;09:35:14;0;50	35719;8	70884;0;0;77;
$GPXUP;3221;09:35:15;0;50	35705;8	70905;0;0;78;
$GPXUP;3221;09:35:16;0;50	35692;8	70927;0;0;76;
$GPXUP;3221;09:35:17;0;50	35681;8	7095;0;0;73;
$GPXUP;3221;09:35:18;0;50	35671;8	70974;0;0;71;
$GPXUP;3221;09:35:19;0;50	3566;8	70996;0;0;71;
$GPXUP;3221;09:35:20;0;50	35649;8	71018;0;0;71;
$GPXUP;3221;09:35:21;0;50	35641;8	71043;0;0;72;
$GPXUP;3221;09:35:22;0;50	35634;8	71069;0;0;71;
$GPXUP;3221;09:35:23;0;50	3563;8	71096;0;0;69;
$GPXUP;3221;09:35:24;0;50	35625;8	71122;0;0;69;
$GPXUP;3221;09:35:25;0;50	3562;8	71147;0;0;69;
$GPXUP;3221;09:35:26;0;50	35613;8	71172;0;0;70;
$GPXUP;3221;09:35:27;0;50	35603;8	71196;0;0;73;
$GPXUP;3221;09:35:28;0;50	35592;8	7122;0;0;76;
$GPXUP;3221;09:35:29;0;50	35582;8	71245;0;0;76;
$GPXUP;3221;09:35:30;0;50	35574;8	71271;0;0;74;
$GPXUP;3221;09:35:31;0;50	35568;8	71298;0;0;71;
$GPXUP;3221;09:35:32;0;50	35562;8	71324;0;0;70;
$GPXUP;3221;09:35:33;0;50	35555;8	71349;0;0;70;
$GPXUP;3221;09:35:34;0;50	35548;8	71374;0;0;71;
$GPXUP;3221;09:35:35;0;50	35542;8	71401;0;0;74;
$GPXUP;3221;09:35:36;0;50	35537;8	71428;0;0;72;
$GPXUP;3221;09:35:37;0;50	35531;8	71454;0;0;70;
$GPXUP;3221;09:35:38;0;50	35524;8	7148;0;0;69;
$GPXUP;3221;09:35:39;0;50	35518;8	71504;0;0;68;
$GPXUP;3221;09:35:40;0;50	35512;8	71529;0;0;68;
$GPXUP;3221;09:35:41;0;50	35504;8	71553;0;0;69;
$GPXUP;3221;09:35:42;0;50	35494;8	71576;0;0;73;
$GPXUP;3221;09:35:43;0;50	35486;8	71601;0;0;71;
$GPXUP;3221;09:35:44;0;50	3548;8	71627;0;0;70;
$GPXUP;3221;09:35:45;0;50	35477;8	71654;0;0;71;
$GPXUP;3221;09:35:46;0;50	35472;8	71681;0;0;72;
$GPXUP;3221;09:35:47;0;50	35464;8	71707;0;0;76;
$GPXUP;3221;09:35:48;0;50	35453;8	71732;0;0;77;
$GPXUP;3221;09:35:49;0;50	35443;8	71758;0;0;76;
$GPXUP;3221;09:35:50;0;50	35436;8	71786;0;0;76;
$GPXUP;3221;09:35:51;0;50	3543;8	71814;0;0;76;
$GPXUP;3221;09:35:52;0;50	35426;8	71842;0;0;74;
$GPXUP;3221;09:35:53;0;50	35423;8	7187;0;0;72;
$GPXUP;3221;09:35:54;0;50	35419;8	71897;0;0;71;
$GPXUP;3221;09:35:55;0;50	35413;8	71924;0;0;72;
$GPXUP;3221;09:35:56;0;50	35406;8	7195;0;0;73;
$GPXUP;3221;09:35:57;0;50	35396;8	71974;0;0;73;
$GPXUP;3221;09:35:58;0;50	35382;8	71995;0;0;76;
$GPXUP;3221;09:35:59;0;50	35368;8	72014;0;0;76;
$GPXUP;3221;09:36:00;0;50	35354;8	72034;0;0;76;
$GPXUP;3221;09:36:01;0;50	35342;8	72057;0;0;76;
$GPXUP;3221;09:36:02;0;50	35332;8	72082;0;0;74;
$GPXUP;3221;09:36:03;0;50	35326;8	72109;0;0;73;
$GPXUP;3221;09:36:04;0;50	3532;8	72136;0;0;74;
$GPXUP;3221;09:36:05;0;50	35312;8	72164;0;0;76;
$GPXUP;3221;09:36:06;0;50	35305;8	72192;0;0;77;
$GPXUP;3221;09:36:07;0;50	353;8	72221;0;0;78;
$GPXUP;3221;09:36:08;0;50	35295;8	72251;0;0;79;
$GPXUP;3221;09:36:09;0;50	35292;8	7228;0;0;76;
$GPXUP;3221;09:36:10;0;50	35288;8	72308;0;0;72;
$GPXUP;3221;09:36:11;0;50	35283;8	72334;0;0;69;
$GPXUP;3221;09:36:12;0;50	3528;8	7236;0;0;66;
$GPXUP;3221;09:36:13;0;50	35283;8	72386;0;0;67;
$GPXUP;3221;09:36:14;0;50	35292;8	72412;0;0;73;
$GPXUP;3221;09:36:15;0;50	353;8	72439;0;0;73;
$GPXUP;3221;09:36:16;0;50	35306;8	72466;0;0;71;
$GPXUP;3221;09:36:17;0;50	3531;8	72492;0;0;68;
$GPXUP;3221;09:36:18;0;50	35317;8	72516;0;0;66;
$GPXUP;3221;09:36:19;0;50	35326;8	72539;0;0;65;
$GPXUP;3221;09:36:20;0;50	35333;8	72561;0;0;64;
$GPXUP;3221;09:36:21;0;50	35337;8	72585;0;0;65;
$GPXUP;3221;09:36:22;0;50	3534;8	7261;0;0;65;
$GPXUP;3221;09:36:23;0;50	3534;8	72636;0;0;66;
$GPXUP;3221;09:36:24;0;50	35337;8	72662;0;0;69;
$GPXUP;3221;09:36:25;0;50	35334;8	72688;0;0;67;
$GPXUP;3221;09:36:26;0;50	35333;8	72713;0;0;66;
$GPXUP;3221;09:36:27;0;50	35337;8	72738;0;0;65;
$GPXUP;3221;09:36:28;0;50	35344;8	72761;0;0;64;
$GPXUP;3221;09:36:29;0;50	3535;8	72784;0;0;62;
$GPXUP;3221;09:36:30;0;50	35356;8	72806;0;0;61;
$GPXUP;3221;09:36:31;0;50	35358;8	7283;0;0;61;
$GPXUP;3221;09:36:32;0;50	35355;8	72853;0;0;63;
$GPXUP;3221;09:36:33;0;50	35348;8	72874;0;0;61;
$GPXUP;3221;09:36:34;0;50	35339;8	72894;0;0;60;
$GPXUP;3221;09:36:35;0;50	35329;8	72911;0;0;56;
$GPXUP;3221;09:36:36;0;50	3532;8	72926;0;0;53;
$GPXUP;3221;09:36:37;0;50	35312;8	72942;0;0;52;
$GPXUP;3221;09:36:38;0;50	35307;8	72961;0;0;54;
$GPXUP;3221;09:36:39;0;50	35304;8	72982;0;0;56;
$GPXUP;3221;09:36:40;0;50	35304;8	73004;0;0;57;
$GPXUP;3221;09:36:41;0;50	35306;8	73026;0;0;59;
$GPXUP;3221;09:36:42;0;50	35312;8	73048;0;0;63;
$GPXUP;3221;09:36:43;0;50	35321;8	73069;0;0;64;
$GPXUP;3221;09:36:44;0;50	35334;8	73088;0;0;70;
$GPXUP;3221;09:36:45;0;50	35349;8	73105;0;0;75;
$GPXUP;3221;09:36:46;0;50	35362;8	73126;0;0;75;
$GPXUP;3221;09:36:47;0;50	35371;8	73151;0;0;71;
$GPXUP;3221;09:36:48;0;50	35375;8	7318;0;0;73;
$GPXUP;3221;09:36:49;0;50	35376;8	7321;0;0;74;
$GPXUP;3221;09:36:50;0;50	35376;8	73238;0;0;72;
$GPXUP;3221;09:36:51;0;50	3538;8	73266;0;0;71;
$GPXUP;3221;09:36:52;0;50	35387;8	73289;0;0;65;
$GPXUP;3221;09:36:53;0;50	35398;8	73308;0;0;63;
$GPXUP;3221;09:36:54;0;50	35409;8	73326;0;0;64;
$GPXUP;3221;09:36:55;0;50	3542;8	73344;0;0;63;
$GPXUP;3221;09:36:56;0;50	35431;8	73361;0;0;61;
$GPXUP;3221;09:36:57;0;50	35438;8	73382;0;0;60;
$GPXUP;3221;09:36:58;0;50	35442;8	73403;0;0;58;
$GPXUP;3221;09:36:59;0;50	35443;8	73426;0;0;57;
$GPXUP;3221;09:37:00;0;50	3544;8	73447;0;0;57;
$GPXUP;3221;09:37:01;0;50	35436;8	73469;0;0;58;
$GPXUP;3221;09:37:02;0;50	35432;8	73491;0;0;59;
$GPXUP;3221;09:37:03;0;50	35429;8	73513;0;0;59;
$GPXUP;3221;09:37:04;0;50	35429;8	73536;0;0;59;
$GPXUP;3221;09:37:05;0;50	35435;8	73557;0;0;58;
$GPXUP;3221;09:37:06;0;50	35444;8	73574;0;0;56;
$GPXUP;3221;09:37:07;0;50	35456;8	73586;0;0;55;
$GPXUP;3221;09:37:08;0;50	35469;8	73594;0;0;56;
$GPXUP;3221;09:37:09;0;50	35483;8	73598;0;0;53;
$GPXUP;3221;09:37:10;0;50	35496;8	73604;0;0;52;
$GPXUP;3221;09:37:11;0;50	35507;8	73615;0;0;51;
$GPXUP;3221;09:37:12;0;50	35515;8	7363;0;0;52;
$GPXUP;3221;09:37:13;0;50	35522;8	7365;0;0;57;
$GPXUP;3221;09:37:14;0;50	35528;8	73671;0;0;60;
$GPXUP;3221;09:37:15;0;50	35533;8	73694;0;0;62;
$GPXUP;3221;09:37:16;0;50	3554;8	73715;0;0;62;
$GPXUP;3221;09:37:17;0;50	3555;8	73734;0;0;63;
$GPXUP;3221;09:37:18;0;50	35562;8	73752;0;0;64;
$GPXUP;3221;09:37:19;0;50	35574;8	73769;0;0;63;
$GPXUP;3221;09:37:20;0;50	35584;8	73787;0;0;63;
$GPXUP;3221;09:37:21;0;50	35591;8	73809;0;0;61;
$GPXUP;3221;09:37:22;0;50	35595;8	73835;0;0;67;
$GPXUP;3221;09:37:23;0;50	35596;8	73864;0;0;72;
$GPXUP;3221;09:37:24;0;50	35596;8	73893;0;0;71;
$GPXUP;3221;09:37:25;0;50	35593;8	73919;0;0;65;
$GPXUP;3221;09:37:26;0;50	35587;8	73941;0;0;60;
$GPXUP;3221;09:37:27;0;50	35578;8	7396;0;0;58;
$GPXUP;3221;09:37:28;0;50	35565;8	73973;0;0;58;
$GPXUP;3221;09:37:29;0;50	35551;8	73982;0;0;62;
$GPXUP;3221;09:37:30;0;50	35536;8	73993;0;0;63;
$GPXUP;3221;09:37:31;0;50	35524;8	7401;0;0;64;
$GPXUP;3221;09:37:32;0;50	35514;8	74029;0;0;62;
$GPXUP;3221;09:37:33;0;50	3551;8	74052;0;0;60;
$GPXUP;3221;09:37:34;0;50	35512;8	74077;0;0;59;
$GPXUP;3221;09:37:35;0;50	35519;8	74099;0;0;58;
$GPXUP;3221;09:37:36;0;50	3553;8	74114;0;0;51;
$GPXUP;3221;09:37:37;0;50	35545;8	7412;0;0;53;
$GPXUP;3221;09:37:38;0;50	35559;8	74118;0;0;51;
$GPXUP;3221;09:37:39;0;50	35573;8	74112;0;0;51;
$GPXUP;3221;09:37:40;0;50	35586;8	74106;0;0;54;
$GPXUP;3221;09:37:41;0;50	35599;8	74097;0;0;54;
$GPXUP;3221;09:37:42;0;50	35611;8	74086;0;0;54;
$GPXUP;3221;09:37:43;0;50	35622;8	74072;0;0;54;
$GPXUP;3221;09:37:44;0;50	35632;8	74058;0;0;54;
$GPXUP;3221;09:37:45;0;50	35644;8	74048;0;0;55;
$GPXUP;3221;09:37:46;0;50	35657;8	74038;0;0;55;
$GPXUP;3221;09:37:47;0;50	3567;8	74032;0;0;53;
$GPXUP;3221;09:37:48;0;50	35683;8	74028;0;0;53;
$GPXUP;3221;09:37:49;0;50	35696;8	74027;0;0;50;
$GPXUP;3221;09:37:50;0;50	35708;8	74026;0;0;46;
$GPXUP;3221;09:37:51;0;50	3572;8	74026;0;0;47;
$GPXUP;3221;09:37:52;0;50	35731;8	74032;0;0;46;
$GPXUP;3221;09:37:53;0;50	35739;8	74045;0;0;45;
$GPXUP;3221;09:37:54;0;50	35741;8	74068;0;0;49;
$GPXUP;3221;09:37:55;0;50	35737;8	74096;0;0;56;
$GPXUP;3221;09:37:56;0;50	35727;8	74122;0;0;64;
$GPXUP;3221;09:37:57;0;50	35714;8	74142;0;0;67;
$GPXUP;3221;09:37:58;0;50	35697;8	74158;0;0;68;
$GPXUP;3221;09:37:59;0;50	3568;8	74169;0;0;68;
$GPXUP;3221;09:38:00;0;50	35663;8	74174;0;0;67;
$GPXUP;3221;09:38:01;0;50	35645;8	74173;0;0;66;
$GPXUP;3221;09:38:02;0;50	35629;8	74166;0;0;64;
$GPXUP;3221;09:38:03;0;50	35615;8	74155;0;0;60;
$GPXUP;3221;09:38:04;0;50	35604;8	74138;0;0;55;
$GPXUP;3221;09:38:05;0;50	35598;8	74117;0;0;55;
$GPXUP;3221;09:38:06;0;50	35595;8	74093;0;0;57;
$GPXUP;3221;09:38:07;0;50	35597;8	74069;0;0;56;
$GPXUP;3221;09:38:08;0;50	35602;8	74048;0;0;55;
$GPXUP;3221;09:38:09;0;50	35609;8	74028;0;0;55;
$GPXUP;3221;09:38:10;0;50	3562;8	74014;0;0;53;
$GPXUP;3221;09:38:11;0;50	35633;8	74005;0;0;56;
$GPXUP;3221;09:38:12;0;50	35649;8	74001;0;0;59;
$GPXUP;3221;09:38:13;0;50	35664;8	73998;0;0;56;
$GPXUP;3221;09:38:14;0;50	35677;8	73997;0;0;50;
$GPXUP;3221;09:38:15;0;50	3569;8	74;0;0;49;
$GPXUP;3221;09:38:16;0;50	35702;8	74007;0;0;51;
$GPXUP;3221;09:38:17;0;50	35713;8	7402;0;0;53;
$GPXUP;3221;09:38:18;0;50	3572;8	74041;0;0;55;
$GPXUP;3221;09:38:19;0;50	35722;8	74068;0;0;60;
$GPXUP;3221;09:38:20;0;50	3572;8	74096;0;0;64;
$GPXUP;3221;09:38:21;0;50	35713;8	74123;0;0;69;
$GPXUP;3221;09:38:22;0;50	35703;8	74146;0;0;67;
$GPXUP;3221;09:38:23;0;50	3569;8	74164;0;0;64;
$GPXUP;3221;09:38:24;0;50	35674;8	74175;0;0;64;
$GPXUP;3221;09:38:25;0;50	35658;8	74184;0;0;64;
$GPXUP;3221;09:38:26;0;50	35643;8	74193;0;0;64;
$GPXUP;3221;09:38:27;0;50	3563;8	74207;0;0;65;
$GPXUP;3221;09:38:28;0;50	35618;8	74225;0;0;66;
$GPXUP;3221;09:38:29;0;50	35608;8	74246;0;0;66;
$GPXUP;3221;09:38:30;0;50	35598;8	74268;0;0;66;
$GPXUP;3221;09:38:31;0;50	35589;8	74288;0;0;63;
$GPXUP;3221;09:38:32;0;50	35577;8	74305;0;0;61;
$GPXUP;3221;09:38:33;0;50	35563;8	74315;0;0;61;
$GPXUP;3221;09:38:34;0;50	35547;8	74318;0;0;64;
$GPXUP;3221;09:38:35;0;50	3553;8	74316;0;0;64;
$GPXUP;3221;09:38:36;0;50	35515;8	7431;0;0;62;
$GPXUP;3221;09:38:37;0;50	355;8	74302;0;0;59;
$GPXUP;3221;09:38:38;0;50	35486;8	74293;0;0;59;
$GPXUP;3221;09:38:39;0;50	35473;8	74282;0;0;61;
$GPXUP;3221;09:38:40;0;50	3546;8	74269;0;0;61;
$GPXUP;3221;09:38:41;0;50	35446;8	74256;0;0;64;
$GPXUP;3221;09:38:42;0;50	3543;8	74245;0;0;70;
$GPXUP;3221;09:38:43;0;50	35413;8	74238;0;0;70;
$GPXUP;3221;09:38:44;0;50	35396;8	74234;0;0;71;
$GPXUP;3221;09:38:45;0;50	35378;8	74231;0;0;68;
$GPXUP;3221;09:38:46;0;50	35361;8	74232;0;0;65;
$GPXUP;3221;09:38:47;0;50	35346;8	74242;0;0;66;
$GPXUP;3221;09:38:48;0;50	35334;8	7426;0;0;64;
$GPXUP;3221;09:38:49;0;50	35327;8	74284;0;0;62;
$GPXUP;3221;09:38:50;0;50	35322;8	74309;0;0;62;
$GPXUP;3221;09:38:51;0;50	35317;8	74333;0;0;62;
$GPXUP;3221;09:38:52;0;50	35314;8	74358;0;0;60;
$GPXUP;3221;09:38:53;0;50	3531;8	74381;0;0;59;
$GPXUP;3221;09:38:54;0;50	35305;8	74402;0;0;59;
$GPXUP;3221;09:38:55;0;50	35296;8	74422;0;0;58;
$GPXUP;3221;09:38:56;0;50	35286;8	74437;0;0;58;
$GPXUP;3221;09:38:57;0;50	35272;8	74448;0;0;61;
$GPXUP;3221;09:38:58;0;50	35258;8	74458;0;0;65;
$GPXUP;3221;09:38:59;0;50	35242;8	74467;0;0;67;
$GPXUP;3221;09:39:00;0;50	35226;8	74478;0;0;67;
$GPXUP;3221;09:39:01;0;50	35211;8	74488;0;0;66;
$GPXUP;3221;09:39:02;0;50	35196;8	74499;0;0;64;
$GPXUP;3221;09:39:03;0;50	35182;8	74511;0;0;65;
$GPXUP;3221;09:39:04;0;50	35168;8	74526;0;0;65;
$GPXUP;3221;09:39:05;0;50	35156;8	74543;0;0;64;
$GPXUP;3221;09:39:06;0;50	35147;8	74562;0;0;64;
$GPXUP;3221;09:39:07;0;50	35139;8	74585;0;0;66;
$GPXUP;3221;09:39:08;0;50	35131;8	74608;0;0;67;
$GPXUP;3221;09:39:09;0;50	35122;8	7463;0;0;66;
$GPXUP;3221;09:39:10;0;50	35111;8	74648;0;0;65;
$GPXUP;3221;09:39:11;0;50	35097;8	74662;0;0;65;
$GPXUP;3221;09:39:12;0;50	35082;8	74671;0;0;66;
$GPXUP;3221;09:39:13;0;50	35065;8	74676;0;0;67;
$GPXUP;3221;09:39:14;0;50	35048;8	74678;0;0;68;
$GPXUP;3221;09:39:15;0;50	35031;8	7468;0;0;66;
$GPXUP;3221;09:39:16;0;50	35015;8	74683;0;0;65;
$GPXUP;3221;09:39:17;0;50	34998;8	74685;0;0;66;
$GPXUP;3221;09:39:18;0;50	34982;8	74686;0;0;67;
$GPXUP;3221;09:39:19;0;50	34965;8	74688;0;0;68;
$GPXUP;3221;09:39:20;0;50	34948;8	74692;0;0;67;
$GPXUP;3221;09:39:21;0;50	34932;8	74697;0;0;67;
$GPXUP;3221;09:39:22;0;50	34915;8	74701;0;0;65;
$GPXUP;3221;09:39:23;0;50	34899;8	74702;0;0;65;
$GPXUP;3221;09:39:24;0;50	34883;8	74704;0;0;65;
$GPXUP;3221;09:39:25;0;50	34867;8	74709;0;0;66;
$GPXUP;3221;09:39:26;0;50	34851;8	74716;0;0;66;
$GPXUP;3221;09:39:27;0;50	34836;8	74726;0;0;66;
$GPXUP;3221;09:39:28;0;50	34822;8	74739;0;0;66;
$GPXUP;3221;09:39:29;0;50	34808;8	74753;0;0;65;
$GPXUP;3221;09:39:30;0;50	34793;8	74763;0;0;65;
$GPXUP;3221;09:39:31;0;50	34777;8	74768;0;0;66;
$GPXUP;3221;09:39:32;0;50	3476;8	74769;0;0;67;
$GPXUP;3221;09:39:33;0;50	34743;8	74771;0;0;66;
$GPXUP;3221;09:39:34;0;50	34727;8	7477;0;0;64;
$GPXUP;3221;09:39:35;0;50	34711;8	74767;0;0;64;
$GPXUP;3221;09:39:36;0;50	34695;8	74764;0;0;65;
$GPXUP;3221;09:39:37;0;50	34678;8	74764;0;0;66;
$GPXUP;3221;09:39:38;0;50	34662;8	74762;0;0;66;
$GPXUP;3221;09:39:39;0;50	34646;8	7476;0;0;64;
$GPXUP;3221;09:39:40;0;50	34629;8	74762;0;0;67;
$GPXUP;3221;09:39:41;0;50	34612;8	74769;0;0;69;
$GPXUP;3221;09:39:42;0;50	34597;8	74781;0;0;69;
$GPXUP;3221;09:39:43;0;50	34583;8	74796;0;0;66;
$GPXUP;3221;09:39:44;0;50	3457;8	74811;0;0;67;
$GPXUP;3221;09:39:45;0;50	34557;8	74826;0;0;65;
$GPXUP;3221;09:39:46;0;50	34545;8	74841;0;0;59;
$GPXUP;3221;09:39:47;0;50	34534;8	74853;0;0;55;
$GPXUP;3221;09:39:48;0;50	34522;8	74859;0;0;53;
$GPXUP;3221;09:39:49;0;50	34508;8	7486;0;0;54;
$GPXUP;3221;09:39:50;0;50	34495;8	7486;0;0;56;
$GPXUP;3221;09:39:51;0;50	34481;8	7486;0;0;57;
$GPXUP;3221;09:39:52;0;50	34466;8	74862;0;0;58;
$GPXUP;3221;09:39:53;0;50	34452;8	74865;0;0;61;
$GPXUP;3221;09:39:54;0;50	34438;8	74874;0;0;62;
$GPXUP;3221;09:39:55;0;50	34425;8	74887;0;0;63;
$GPXUP;3221;09:39:56;0;50	34413;8	74904;0;0;63;
$GPXUP;3221;09:39:57;0;50	34403;8	74923;0;0;63;
$GPXUP;3221;09:39:58;0;50	34395;8	74943;0;0;62;
$GPXUP;3221;09:39:59;0;50	34386;8	74962;0;0;59;
$GPXUP;3221;09:40:00;0;50	34375;8	74978;0;0;60;
$GPXUP;3221;09:40:01;0;50	34363;8	74991;0;0;61;
$GPXUP;3221;09:40:02;0;50	34348;8	75002;0;0;67;
$GPXUP;3221;09:40:03;0;50	34332;8	75012;0;0;67;
$GPXUP;3221;09:40:04;0;50	34316;8	75018;0;0;69;
$GPXUP;3221;09:40:05;0;50	34298;8	75022;0;0;71;
$GPXUP;3221;09:40:06;0;50	3428;8	75027;0;0;71;
$GPXUP;3221;09:40:07;0;50	34263;8	75034;0;0;71;
$GPXUP;3221;09:40:08;0;50	34247;8	75044;0;0;70;
$GPXUP;3221;09:40:09;0;50	34232;8	75058;0;0;68;
$GPXUP;3221;09:40:10;0;50	34219;8	75072;0;0;66;
$GPXUP;3221;09:40:11;0;50	34206;8	75088;0;0;66;
$GPXUP;3221;09:40:12;0;50	34192;8	75104;0;0;68;
$GPXUP;3221;09:40:13;0;50	34177;8	75117;0;0;69;
$GPXUP;3221;09:40:14;0;50	34161;8	75127;0;0;71;
$GPXUP;3221;09:40:15;0;50	34143;8	75131;0;0;71;
$GPXUP;3221;09:40:16;0;50	34126;8	75128;0;0;71;
$GPXUP;3221;09:40:17;0;50	34109;8	75118;0;0;69;
$GPXUP;3221;09:40:18;0;50	34096;8	751;0;0;67;
$GPXUP;3221;09:40:19;0;50	34084;8	75078;0;0;69;
$GPXUP;3221;09:40:20;0;50	34072;8	75058;0;0;68;
$GPXUP;3221;09:40:21;0;50	34059;8	75041;0;0;68;
$GPXUP;3221;09:40:22;0;50	34044;8	75029;0;0;67;
$GPXUP;3221;09:40:23;0;50	34027;8	75023;0;0;67;
$GPXUP;3221;09:40:24;0;50	3401;8	75021;0;0;67;
$GPXUP;3221;09:40:25;0;50	33993;8	75022;0;0;68;
$GPXUP;3221;09:40:26;0;50	33976;8	75023;0;0;68;
$GPXUP;3221;09:40:27;0;50	33959;8	75021;0;0;68;
$GPXUP;3221;09:40:28;0;50	33943;8	75019;0;0;62;
$GPXUP;3221;09:40:29;0;50	33928;8	75017;0;0;60;
$GPXUP;3221;09:40:30;0;50	33914;8	75013;0;0;58;
$GPXUP;3221;09:40:31;0;50	339;8	75006;0;0;59;
$GPXUP;3221;09:40:32;0;50	33886;8	74999;0;0;59;
$GPXUP;3221;09:40:33;0;50	33871;8	74996;0;0;59;
$GPXUP;3221;09:40:34;0;50	33856;8	74998;0;0;61;
$GPXUP;3221;09:40:35;0;50	33841;8	75005;0;0;65;
$GPXUP;3221;09:40:36;0;50	33826;8	75017;0;0;67;
$GPXUP;3221;09:40:37;0;50	33811;8	75031;0;0;68;
$GPXUP;3221;09:40:38;0;50	33795;8	75043;0;0;69;
$GPXUP;3221;09:40:39;0;50	33779;8	75052;0;0;67;
$GPXUP;3221;09:40:40;0;50	33762;8	75056;0;0;69;
$GPXUP;3221;09:40:41;0;50	33745;8	75053;0;0;69;
$GPXUP;3221;09:40:42;0;50	33728;8	75045;0;0;71;
$GPXUP;3221;09:40:43;0;50	33712;8	75034;0;0;71;
$GPXUP;3221;09:40:44;0;50	33696;8	75024;0;0;70;
$GPXUP;3221;09:40:45;0;50	33678;8	75017;0;0;72;
$GPXUP;3221;09:40:46;0;50	33659;8	75012;0;0;78;
$GPXUP;3221;09:40:47;0;50	3364;8	75012;0;0;77;
$GPXUP;3221;09:40:48;0;50	33621;8	75017;0;0;76;
$GPXUP;3221;09:40:49;0;50	33603;8	75027;0;0;74;
$GPXUP;3221;09:40:50;0;50	33587;8	75041;0;0;71;
$GPXUP;3221;09:40:51;0;50	33572;8	75056;0;0;68;
$GPXUP;3221;09:40:52;0;50	33558;8	7507;0;0;67;
$GPXUP;3221;09:40:53;0;50	33543;8	75082;0;0;66;
$GPXUP;3221;09:40:54;0;50	33527;8	75088;0;0;68;
$GPXUP;3221;09:40:55;0;50	3351;8	75092;0;0;68;
$GPXUP;3221;09:40:56;0;50	33493;8	75096;0;0;68;
$GPXUP;3221;09:40:57;0;50	33476;8	751;0;0;68;
$GPXUP;3221;09:40:58;0;50	33459;8	75103;0;0;68;
$GPXUP;3221;09:40:59;0;50	33442;8	75106;0;0;67;
$GPXUP;3221;09:41:00;0;50	33426;8	75108;0;0;66;
$GPXUP;3221;09:41:01;0;50	33409;8	75109;0;0;66;
$GPXUP;3221;09:41:02;0;50	33393;8	75113;0;0;66;
$GPXUP;3221;09:41:03;0;50	33377;8	7512;0;0;68;
$GPXUP;3221;09:41:04;0;50	33361;8	75131;0;0;72;
$GPXUP;3221;09:41:05;0;50	33344;8	75145;0;0;75;
$GPXUP;3221;09:41:06;0;50	33327;8	75158;0;0;75;
$GPXUP;3221;09:41:07;0;50	3331;8	75168;0;0;70;
$GPXUP;3221;09:41:08;0;50	33294;8	75175;0;0;67;
$GPXUP;3221;09:41:09;0;50	33278;8	75179;0;0;67;
$GPXUP;3221;09:41:10;0;50	33261;8	75184;0;0;69;
$GPXUP;3221;09:41:11;0;50	33244;8	75193;0;0;70;
$GPXUP;3221;09:41:12;0;50	3323;8	75209;0;0;72;
$GPXUP;3221;09:41:13;0;50	33216;8	75228;0;0;74;
$GPXUP;3221;09:41:14;0;50	33203;8	7525;0;0;75;
$GPXUP;3221;09:41:15;0;50	33192;8	75273;0;0;76;
$GPXUP;3221;09:41:16;0;50	33182;8	75297;0;0;72;
$GPXUP;3221;09:41:17;0;50	33174;8	7532;0;0;65;
$GPXUP;3221;09:41:18;0;50	33167;8	7534;0;0;58;
$GPXUP;3221;09:41:19;0;50	3316;8	7536;0;0;58;
$GPXUP;3221;09:41:20;0;50	33156;8	7538;0;0;59;
$GPXUP;3221;09:41:21;0;50	33153;8	75403;0;0;59;
$GPXUP;3221;09:41:22;0;50	33149;8	75424;0;0;58;
$GPXUP;3221;09:41:23;0;50	33142;8	75444;0;0;59;
$GPXUP;3221;09:41:24;0;50	33132;8	75461;0;0;62;
$GPXUP;3221;09:41:25;0;50	33119;8	75474;0;0;60;
$GPXUP;3221;09:41:26;0;50	33105;8	7548;0;0;59;
$GPXUP;3221;09:41:27;0;50	3309;8	75481;0;0;57;
$GPXUP;3221;09:41:28;0;50	33076;8	75482;0;0;57;
$GPXUP;3221;09:41:29;0;50	33061;8	75486;0;0;63;
$GPXUP;3221;09:41:30;0;50	33046;8	75495;0;0;64;
$GPXUP;3221;09:41:31;0;50	33032;8	75508;0;0;66;
$GPXUP;3221;09:41:32;0;50	33019;8	75526;0;0;68;
$GPXUP;3221;09:41:33;0;50	33008;8	75548;0;0;70;
$GPXUP;3221;09:41:34;0;50	32998;8	75571;0;0;71;
$GPXUP;3221;09:41:35;0;50	32988;8	75594;0;0;69;
$GPXUP;3221;09:41:36;0;50	32976;8	75612;0;0;67;
$GPXUP;3221;09:41:37;0;50	32963;8	75626;0;0;65;
$GPXUP;3221;09:41:38;0;50	32948;8	75637;0;0;63;
$GPXUP;3221;09:41:39;0;50	32934;8	75644;0;0;61;
$GPXUP;3221;09:41:40;0;50	32919;8	75648;0;0;60;
$GPXUP;3221;09:41:41;0;50	32904;8	75648;0;0;60;
$GPXUP;3221;09:41:42;0;50	32889;8	75645;0;0;59;
$GPXUP;3221;09:41:43;0;50	32874;8	75638;0;0;59;
$GPXUP;3221;09:41:44;0;50	32861;8	75629;0;0;58;
$GPXUP;3221;09:41:45;0;50	32848;8	75616;0;0;61;
$GPXUP;3221;09:41:46;0;50	32837;8	75602;0;0;56;
$GPXUP;3221;09:41:47;0;50	32826;8	7559;0;0;54;
$GPXUP;3221;09:41:48;0;50	32813;8	75581;0;0;53;
$GPXUP;3221;09:41:49;0;50	328;8	75577;0;0;55;
$GPXUP;3221;09:41:50;0;50	32785;8	7558;0;0;57;
$GPXUP;3221;09:41:51;0;50	32769;8	75592;0;0;66;
$GPXUP;3221;09:41:52;0;50	32753;8	75606;0;0;68;
$GPXUP;3221;09:41:53;0;50	32739;8	75622;0;0;65;
$GPXUP;3221;09:41:54;0;50	32727;8	75639;0;0;63;
$GPXUP;3221;09:41:55;0;50	32716;8	75658;0;0;61;
$GPXUP;3221;09:41:56;0;50	32708;8	75679;0;0;61;
$GPXUP;3221;09:41:57;0;50	327;8	757;0;0;61;
$GPXUP;3221;09:41:58;0;50	32691;8	7572;0;0;63;
$GPXUP;3221;09:41:59;0;50	3268;8	75738;0;0;64;
$GPXUP;3221;09:42:00;0;50	32667;8	75753;0;0;65;
$GPXUP;3221;09:42:01;0;50	32653;8	75768;0;0;65;
$GPXUP;3221;09:42:02;0;50	32639;8	75781;0;0;67;
$GPXUP;3221;09:42:03;0;50	32624;8	75792;0;0;68;
$GPXUP;3221;09:42:04;0;50	32607;8	75799;0;0;69;
$GPXUP;3221;09:42:05;0;50	3259;8	75802;0;0;68;
$GPXUP;3221;09:42:06;0;50	32573;8	75802;0;0;68;
$GPXUP;3221;09:42:07;0;50	32556;8	75798;0;0;68;
$GPXUP;3221;09:42:08;0;50	3254;8	75792;0;0;66;
$GPXUP;3221;09:42:09;0;50	32524;8	75786;0;0;65;
$GPXUP;3221;09:42:10;0;50	32508;8	75784;0;0;63;
$GPXUP;3221;09:42:11;0;50	32492;8	7579;0;0;64;
$GPXUP;3221;09:42:12;0;50	32477;8	75803;0;0;68;
$GPXUP;3221;09:42:13;0;50	32465;8	7582;0;0;66;
$GPXUP;3221;09:42:14;0;50	32453;8	75838;0;0;64;
$GPXUP;3221;09:42:15;0;50	3244;8	75854;0;0;64;
$GPXUP;3221;09:42:16;0;50	32427;8	75869;0;0;65;
$GPXUP;3221;09:42:17;0;50	32412;8	75881;0;0;66;
$GPXUP;3221;09:42:18;0;50	32398;8	75892;0;0;67;
$GPXUP;3221;09:42:19;0;50	32383;8	75903;0;0;66;
$GPXUP;3221;09:42:20;0;50	32369;8	75918;0;0;63;
$GPXUP;3221;09:42:21;0;50	32358;8	75935;0;0;63;
$GPXUP;3221;09:42:22;0;50	32348;8	75954;0;0;61;
$GPXUP;3221;09:42:23;0;50	3234;8	75974;0;0;60;
$GPXUP;3221;09:42:24;0;50	32332;8	75993;0;0;58;
$GPXUP;3221;09:42:25;0;50	32323;8	76011;0;0;58;
$GPXUP;3221;09:42:26;0;50	32312;8	76026;0;0;58;
$GPXUP;3221;09:42:27;0;50	323;8	76036;0;0;58;
$GPXUP;3221;09:42:28;0;50	32286;8	76044;0;0;58;
$GPXUP;3221;09:42:29;0;50	32272;8	76048;0;0;57;
$GPXUP;3221;09:42:30;0;50	32258;8	76047;0;0;57;
$GPXUP;3221;09:42:31;0;50	32244;8	76042;0;0;57;
$GPXUP;3221;09:42:32;0;50	3223;8	76034;0;0;60;
$GPXUP;3221;09:42:33;0;50	32216;8	76026;0;0;60;
$GPXUP;3221;09:42:34;0;50	32202;8	76021;0;0;55;
$GPXUP;3221;09:42:35;0;50	32189;8	7602;0;0;50;
$GPXUP;3221;09:42:36;0;50	32177;8	76026;0;0;49;
$GPXUP;3221;09:42:37;0;50	32166;8	76036;0;0;53;
$GPXUP;3221;09:42:38;0;50	32155;8	7605;0;0;55;
$GPXUP;3221;09:42:39;0;50	32147;8	76068;0;0;56;
$GPXUP;3221;09:42:40;0;50	3214;8	76087;0;0;57;
$GPXUP;3221;09:42:41;0;50	32132;8	76107;0;0;58;
$GPXUP;3221;09:42:42;0;50	32124;8	76126;0;0;59;
$GPXUP;3221;09:42:43;0;50	32113;8	76142;0;0;55;
$GPXUP;3221;09:42:44;0;50	32098;8	76153;0;0;68;
$GPXUP;3221;09:42:45;0;50	32082;8	76164;0;0;69;
$GPXUP;3221;09:42:46;0;50	32067;8	76175;0;0;62;
$GPXUP;3221;09:42:47;0;50	32052;8	76185;0;0;59;
$GPXUP;3221;09:42:48;0;50	32039;8	76194;0;0;58;
$GPXUP;3221;09:42:49;0;50	32026;8	76206;0;0;59;
$GPXUP;3221;09:42:50;0;50	32014;8	7622;0;0;60;
$GPXUP;3221;09:42:51;0;50	32002;8	76235;0;0;61;
$GPXUP;3221;09:42:52;0;50	3199;8	76249;0;0;61;
$GPXUP;3221;09:42:53;0;50	31976;8	76261;0;0;61;
$GPXUP;3221;09:42:54;0;50	31961;8	76268;0;0;61;
$GPXUP;3221;09:42:55;0;50	31946;8	76271;0;0;61;
$GPXUP;3221;09:42:56;0;50	3193;8	7627;0;0;61;
$GPXUP;3221;09:42:57;0;50	31915;8	76266;0;0;61;
$GPXUP;3221;09:42:58;0;50	319;8	76262;0;0;62;
$GPXUP;3221;09:42:59;0;50	31884;8	76262;0;0;62;
$GPXUP;3221;09:43:00;0;50	31869;8	76268;0;0;62;
$GPXUP;3221;09:43:01;0;50	31856;8	76281;0;0;63;
$GPXUP;3221;09:43:02;0;50	31843;8	76296;0;0;64;
$GPXUP;3221;09:43:03;0;50	31831;8	76312;0;0;65;
$GPXUP;3221;09:43:04;0;50	31817;8	76328;0;0;66;
$GPXUP;3221;09:43:05;0;50	31803;8	7634;0;0;66;
$GPXUP;3221;09:43:06;0;50	31788;8	76351;0;0;64;
$GPXUP;3221;09:43:07;0;50	31774;8	76363;0;0;65;
$GPXUP;3221;09:43:08;0;50	3176;8	76378;0;0;68;
$GPXUP;3221;09:43:09;0;50	31746;8	76392;0;0;67;
$GPXUP;3221;09:43:10;0;50	31731;8	76404;0;0;64;
$GPXUP;3221;09:43:11;0;50	31716;8	76413;0;0;62;
$GPXUP;3221;09:43:12;0;50	31701;8	76417;0;0;62;
$GPXUP;3221;09:43:13;0;50	31686;8	7642;0;0;62;
$GPXUP;3221;09:43:14;0;50	3167;8	76424;0;0;62;
$GPXUP;3221;09:43:15;0;50	31655;8	76432;0;0;65;
$GPXUP;3221;09:43:16;0;50	31641;8	76446;0;0;70;
$GPXUP;3221;09:43:17;0;50	31627;8	76465;0;0;72;
$GPXUP;3221;09:43:18;0;50	31614;8	76485;0;0;71;
$GPXUP;3221;09:43:19;0;50	31601;8	76502;0;0;69;
$GPXUP;3221;09:43:20;0;50	31587;8	76518;0;0;67;
$GPXUP;3221;09:43:21;0;50	31573;8	76532;0;0;65;
$GPXUP;3221;09:43:22;0;50	31561;8	7655;0;0;64;
$GPXUP;3221;09:43:23;0;50	31552;8	7657;0;0;65;
$GPXUP;3221;09:43:24;0;50	31543;8	76592;0;0;66;
$GPXUP;3221;09:43:25;0;50	31533;8	76613;0;0;66;
$GPXUP;3221;09:43:26;0;50	31521;8	76631;0;0;66;
$GPXUP;3221;09:43:27;0;50	31507;8	76645;0;0;66;
$GPXUP;3221;09:43:28;0;50	31493;8	76659;0;0;66;
$GPXUP;3221;09:43:29;0;50	3148;8	76674;0;0;66;
$GPXUP;3221;09:43:30;0;50	31467;8	76691;0;0;66;
$GPXUP;3221;09:43:31;0;50	31456;8	7671;0;0;67;
$GPXUP;3221;09:43:32;0;50	31446;8	76731;0;0;67;
$GPXUP;3221;09:43:33;0;50	31435;8	7675;0;0;66;
$GPXUP;3221;09:43:34;0;50	31423;8	76768;0;0;65;
$GPXUP;3221;09:43:35;0;50	3141;8	76783;0;0;64;
$GPXUP;3221;09:43:36;0;50	31397;8	76798;0;0;65;
$GPXUP;3221;09:43:37;0;50	31384;8	76814;0;0;65;
$GPXUP;3221;09:43:38;0;50	31372;8	7683;0;0;64;
$GPXUP;3221;09:43:39;0;50	3136;8	76847;0;0;65;
$GPXUP;3221;09:43:40;0;50	31347;8	76863;0;0;65;
$GPXUP;3221;09:43:41;0;50	31335;8	7688;0;0;65;
$GPXUP;3221;09:43:42;0;50	31322;8	76894;0;0;64;
$GPXUP;3221;09:43:43;0;50	31307;8	76905;0;0;64;
$GPXUP;3221;09:43:44;0;50	31293;8	76919;0;0;69;
$GPXUP;3221;09:43:45;0;50	3128;8	76936;0;0;72;
$GPXUP;3221;09:43:46;0;50	31267;8	76957;0;0;73;
$GPXUP;3221;09:43:47;0;50	31255;8	76978;0;0;72;
$GPXUP;3221;09:43:48;0;50	31243;8	76999;0;0;71;
$GPXUP;3221;09:43:49;0;50	31231;8	77018;0;0;68;
$GPXUP;3221;09:43:50;0;50	31217;8	77033;0;0;64;
$GPXUP;3221;09:43:51;0;50	31204;8	77042;0;0;60;
$GPXUP;3221;09:43:52;0;50	31189;8	77044;0;0;55;
$GPXUP;3221;09:43:53;0;50	31176;8	77041;0;0;53;
$GPXUP;3221;09:43:54;0;50	31163;8	77031;0;0;54;
$GPXUP;3221;09:43:55;0;50	31151;8	77018;0;0;55;
$GPXUP;3221;09:43:56;0;50	31139;8	77005;0;0;55;
$GPXUP;3221;09:43:57;0;50	31128;8	7699;0;0;55;
$GPXUP;3221;09:43:58;0;50	31118;8	76974;0;0;56;
$GPXUP;3221;09:43:59;0;50	31108;8	76958;0;0;56;
$GPXUP;3221;09:44:00;0;50	31097;8	76944;0;0;56;
$GPXUP;3221;09:44:01;0;50	31084;8	76934;0;0;55;
$GPXUP;3221;09:44:02;0;50	31071;8	76928;0;0;57;
$GPXUP;3221;09:44:03;0;50	31057;8	76925;0;0;55;
$GPXUP;3221;09:44:04;0;50	31044;8	76921;0;0;55;
$GPXUP;3221;09:44:05;0;50	3103;8	76917;0;0;55;
$GPXUP;3221;09:44:06;0;50	31016;8	76912;0;0;55;
$GPXUP;3221;09:44:07;0;50	31002;8	76908;0;0;57;
$GPXUP;3221;09:44:08;0;50	30989;8	76901;0;0;56;
$GPXUP;3221;09:44:09;0;50	30976;8	76892;0;0;57;
$GPXUP;3221;09:44:10;0;50	30962;8	76884;0;0;58;
$GPXUP;3221;09:44:11;0;50	30948;8	76879;0;0;60;
$GPXUP;3221;09:44:12;0;50	30933;8	7688;0;0;61;
$GPXUP;3221;09:44:13;0;50	30917;8	76882;0;0;62;
$GPXUP;3221;09:44:14;0;50	30902;8	76884;0;0;63;
$GPXUP;3221;09:44:15;0;50	30886;8	76887;0;0;64;
$GPXUP;3221;09:44:16;0;50	3087;8	7689;0;0;65;
$GPXUP;3221;09:44:17;0;50	30854;8	76889;0;0;65;
$GPXUP;3221;09:44:18;0;50	30837;8	76886;0;0;67;
$GPXUP;3221;09:44:19;0;50	3082;8	7688;0;0;69;
$GPXUP;3221;09:44:20;0;50	30805;8	76872;0;0;66;
$GPXUP;3221;09:44:21;0;50	3079;8	76862;0;0;62;
$GPXUP;3221;09:44:22;0;50	30776;8	76853;0;0;60;
$GPXUP;3221;09:44:23;0;50	30762;8	76846;0;0;61;
$GPXUP;3221;09:44:24;0;50	30746;8	76842;0;0;61;
$GPXUP;3221;09:44:25;0;50	30731;8	76838;0;0;63;
$GPXUP;3221;09:44:26;0;50	30716;8	76832;0;0;65;
$GPXUP;3221;09:44:27;0;50	307;8	76824;0;0;64;
$GPXUP;3221;09:44:28;0;50	30687;8	76813;0;0;62;
$GPXUP;3221;09:44:29;0;50	30673;8	768;0;0;61;
$GPXUP;3221;09:44:30;0;50	3066;8	76788;0;0;61;
$GPXUP;3221;09:44:31;0;50	30646;8	76779;0;0;62;
$GPXUP;3221;09:44:32;0;50	30631;8	76771;0;0;63;
$GPXUP;3221;09:44:33;0;50	30616;8	76764;0;0;64;
$GPXUP;3221;09:44:34;0;50	30601;8	76758;0;0;63;
$GPXUP;3221;09:44:35;0;50	30586;8	7675;0;0;63;
$GPXUP;3221;09:44:36;0;50	30572;8	76737;0;0;63;
$GPXUP;3221;09:44:37;0;50	30559;8	76723;0;0;63;
$GPXUP;3221;09:44:38;0;50	30546;8	7671;0;0;63;
$GPXUP;3221;09:44:39;0;50	30531;8	76702;0;0;64;
$GPXUP;3221;09:44:40;0;50	30515;8	76697;0;0;65;
$GPXUP;3221;09:44:41;0;50	30499;8	7669;0;0;64;
$GPXUP;3221;09:44:42;0;50	30484;8	76681;0;0;65;
$GPXUP;3221;09:44:43;0;50	3047;8	76669;0;0;66;
$GPXUP;3221;09:44:44;0;50	30457;8	76653;0;0;65;
$GPXUP;3221;09:44:45;0;50	30444;8	76638;0;0;65;
$GPXUP;3221;09:44:46;0;50	30429;8	76626;0;0;65;
$GPXUP;3221;09:44:47;0;50	30414;8	76618;0;0;66;
$GPXUP;3221;09:44:48;0;50	30398;8	76613;0;0;66;
$GPXUP;3221;09:44:49;0;50	30381;8	76608;0;0;66;
$GPXUP;3221;09:44:50;0;50	30365;8	76602;0;0;64;
$GPXUP;3221;09:44:51;0;50	30351;8	76591;0;0;64;
$GPXUP;3221;09:44:52;0;50	30337;8	76578;0;0;64;
$GPXUP;3221;09:44:53;0;50	30323;8	76564;0;0;65;
$GPXUP;3221;09:44:54;0;50	30309;8	7655;0;0;67;
$GPXUP;3221;09:44:55;0;50	30295;8	76538;0;0;65;
$GPXUP;3221;09:44:56;0;50	3028;8	76528;0;0;63;
$GPXUP;3221;09:44:57;0;50	30266;8	76519;0;0;62;
$GPXUP;3221;09:44:58;0;50	30251;8	76513;0;0;59;
$GPXUP;3221;09:44:59;0;50	30237;8	7651;0;0;60;
$GPXUP;3221;09:45:00;0;50	30222;8	76508;0;0;61;
$GPXUP;3221;09:45:01;0;50	30207;8	76502;0;0;62;
$GPXUP;3221;09:45:02;0;50	30192;8	76495;0;0;62;
$GPXUP;3221;09:45:03;0;50	30178;8	76484;0;0;64;
$GPXUP;3221;09:45:04;0;50	30165;8	76468;0;0;67;
$GPXUP;3221;09:45:05;0;50	30153;8	76449;0;0;70;
$GPXUP;3221;09:45:06;0;50	3014;8	7643;0;0;70;
$GPXUP;3221;09:45:07;0;50	30126;8	76415;0;0;70;
$GPXUP;3221;09:45:08;0;50	3011;8	76405;0;0;68;
$GPXUP;3221;09:45:09;0;50	30093;8	76399;0;0;66;
$GPXUP;3221;09:45:10;0;50	30076;8	76391;0;0;70;
$GPXUP;3221;09:45:11;0;50	3006;8	7638;0;0;71;
$GPXUP;3221;09:45:12;0;50	30046;8	76364;0;0;69;
$GPXUP;3221;09:45:13;0;50	30033;8	76347;0;0;68;
$GPXUP;3221;09:45:14;0;50	3002;8	76329;0;0;68;
$GPXUP;3221;09:45:15;0;50	30007;8	76313;0;0;68;
$GPXUP;3221;09:45:16;0;50	29992;8	76299;0;0;70;
$GPXUP;3221;09:45:17;0;50	29976;8	76285;0;0;72;
$GPXUP;3221;09:45:18;0;50	29961;8	7627;0;0;74;
$GPXUP;3221;09:45:19;0;50	29946;8	76253;0;0;74;
$GPXUP;3221;09:45:20;0;50	29931;8	76237;0;0;73;
$GPXUP;3221;09:45:21;0;50	29915;8	76224;0;0;73;
$GPXUP;3221;09:45:22;0;50	29899;8	7621;0;0;72;
$GPXUP;3221;09:45:23;0;50	29884;8	76195;0;0;71;
$GPXUP;3221;09:45:24;0;50	29868;8	76183;0;0;71;
$GPXUP;3221;09:45:25;0;50	29852;8	7617;0;0;70;
$GPXUP;3221;09:45:26;0;50	29838;8	76154;0;0;68;
$GPXUP;3221;09:45:27;0;50	29824;8	76138;0;0;69;
$GPXUP;3221;09:45:28;0;50	29811;8	7612;0;0;72;
$GPXUP;3221;09:45:29;0;50	29796;8	76104;0;0;72;
$GPXUP;3221;09:45:30;0;50	29782;8	76088;0;0;70;
$GPXUP;3221;09:45:31;0;50	29768;8	76072;0;0;70;
$GPXUP;3221;09:45:32;0;50	29753;8	76058;0;0;72;
$GPXUP;3221;09:45:33;0;50	29737;8	76044;0;0;71;
$GPXUP;3221;09:45:34;0;50	29721;8	76031;0;0;72;
$GPXUP;3221;09:45:35;0;50	29704;8	7602;0;0;73;
$GPXUP;3221;09:45:36;0;50	29687;8	76011;0;0;72;
$GPXUP;3221;09:45:37;0;50	29671;8	75999;0;0;74;
$GPXUP;3221;09:45:38;0;50	29655;8	75984;0;0;75;
$GPXUP;3221;09:45:39;0;50	29639;8	75967;0;0;77;
$GPXUP;3221;09:45:40;0;50	29625;8	75946;0;0;78;
$GPXUP;3221;09:45:41;0;50	29613;8	75923;0;0;77;
$GPXUP;3221;09:45:42;0;50	29602;8	75899;0;0;74;
$GPXUP;3221;09:45:43;0;50	29592;8	75874;0;0;73;
$GPXUP;3221;09:45:44;0;50	29584;8	7585;0;0;71;
$GPXUP;3221;09:45:45;0;50	29572;8	75828;0;0;71;
$GPXUP;3221;09:45:46;0;50	29558;8	75811;0;0;70;
$GPXUP;3221;09:45:47;0;50	29542;8	758;0;0;69;
$GPXUP;3221;09:45:48;0;50	29525;8	75795;0;0;69;
$GPXUP;3221;09:45:49;0;50	29508;8	75792;0;0;70;
$GPXUP;3221;09:45:50;0;50	2949;8	75789;0;0;72;
$GPXUP;3221;09:45:51;0;50	29472;8	75784;0;0;71;
$GPXUP;3221;09:45:52;0;50	29455;8	75778;0;0;71;
$GPXUP;3221;09:45:53;0;50	29438;8	75769;0;0;68;
$GPXUP;3221;09:45:54;0;50	29422;8	7576;0;0;68;
$GPXUP;3221;09:45:55;0;50	29406;8	75754;0;0;67;
$GPXUP;3221;09:45:56;0;50	29389;8	75753;0;0;67;
$GPXUP;3221;09:45:57;0;50	29373;8	75756;0;0;65;
$GPXUP;3221;09:45:58;0;50	29357;8	75764;0;0;67;
$GPXUP;3221;09:45:59;0;50	2934;8	75771;0;0;66;
$GPXUP;3221;09:46:00;0;50	29324;8	75774;0;0;67;
$GPXUP;3221;09:46:01;0;50	29306;8	75772;0;0;71;
$GPXUP;3221;09:46:02;0;50	29288;8	75767;0;0;76;
$GPXUP;3221;09:46:03;0;50	29269;8	75761;0;0;75;
$GPXUP;3221;09:46:04;0;50	29251;8	75759;0;0;75;
$GPXUP;3221;09:46:05;0;50	29232;8	75761;0;0;76;
$GPXUP;3221;09:46:06;0;50	29213;8	75768;0;0;77;
$GPXUP;3221;09:46:07;0;50	29194;8	75776;0;0;77;
$GPXUP;3221;09:46:08;0;50	29176;8	75782;0;0;77;
$GPXUP;3221;09:46:09;0;50	29156;8	75786;0;0;78;
$GPXUP;3221;09:46:10;0;50	29137;8	75788;0;0;78;
$GPXUP;3221;09:46:11;0;50	2912;8	75789;0;0;68;
$GPXUP;3221;09:46:12;0;50	29104;8	75785;0;0;62;
$GPXUP;3221;09:46:13;0;50	29089;8	7578;0;0;65;
$GPXUP;3221;09:46:14;0;50	29074;8	75777;0;0;65;
$GPXUP;3221;09:46:15;0;50	29058;8	75779;0;0;63;
$GPXUP;3221;09:46:16;0;50	29043;8	75788;0;0;65;
$GPXUP;3221;09:46:17;0;50	29029;8	758;0;0;66;
$GPXUP;3221;09:46:18;0;50	29016;8	75816;0;0;67;
$GPXUP;3221;09:46:19;0;50	29003;8	75832;0;0;67;
$GPXUP;3221;09:46:20;0;50	28989;8	75847;0;0;67;
$GPXUP;3221;09:46:21;0;50	28975;8	7586;0;0;67;
$GPXUP;3221;09:46:22;0;50	2896;8	75874;0;0;68;
$GPXUP;3221;09:46:23;0;50	28947;8	75888;0;0;66;
$GPXUP;3221;09:46:24;0;50	28934;8	75904;0;0;65;
$GPXUP;3221;09:46:25;0;50	28921;8	75918;0;0;65;
$GPXUP;3221;09:46:26;0;50	28906;8	75928;0;0;65;
$GPXUP;3221;09:46:27;0;50	28891;8	75934;0;0;64;
$GPXUP;3221;09:46:28;0;50	28875;8	75938;0;0;65;
$GPXUP;3221;09:46:29;0;50	28859;8	75938;0;0;62;
$GPXUP;3221;09:46:30;0;50	28844;8	75935;0;0;59;
$GPXUP;3221;09:46:31;0;50	2883;8	7593;0;0;60;
$GPXUP;3221;09:46:32;0;50	28815;8	75925;0;0;62;
$GPXUP;3221;09:46:33;0;50	288;8	75924;0;0;64;
$GPXUP;3221;09:46:34;0;50	28784;8	75928;0;0;63;
$GPXUP;3221;09:46:35;0;50	28769;8	75938;0;0;64;
$GPXUP;3221;09:46:36;0;50	28756;8	75954;0;0;67;
$GPXUP;3221;09:46:37;0;50	28742;8	75971;0;0;68;
$GPXUP;3221;09:46:38;0;50	28728;8	75986;0;0;67;
$GPXUP;3221;09:46:39;0;50	28714;8	75999;0;0;67;
$GPXUP;3221;09:46:40;0;50	28699;8	76012;0;0;67;
$GPXUP;3221;09:46:41;0;50	28685;8	76027;0;0;67;
$GPXUP;3221;09:46:42;0;50	28672;8	76044;0;0;68;
$GPXUP;3221;09:46:43;0;50	28659;8	76062;0;0;69;
$GPXUP;3221;09:46:44;0;50	28647;8	7608;0;0;70;
$GPXUP;3221;09:46:45;0;50	28634;8	761;0;0;71;
$GPXUP;3221;09:46:46;0;50	2862;8	76117;0;0;73;
$GPXUP;3221;09:46:47;0;50	28604;8	76132;0;0;74;
$GPXUP;3221;09:46:48;0;50	28588;8	76146;0;0;74;
$GPXUP;3221;09:46:49;0;50	28572;8	76161;0;0;74;
$GPXUP;3221;09:46:50;0;50	28558;8	76179;0;0;74;
$GPXUP;3221;09:46:51;0;50	28545;8	762;0;0;75;
$GPXUP;3221;09:46:52;0;50	28532;8	76223;0;0;76;
$GPXUP;3221;09:46:53;0;50	28519;8	76244;0;0;75;
$GPXUP;3221;09:46:54;0;50	28505;8	76262;0;0;74;
$GPXUP;3221;09:46:55;0;50	28489;8	76276;0;0;73;
$GPXUP;3221;09:46:56;0;50	28473;8	7629;0;0;73;
$GPXUP;3221;09:46:57;0;50	28456;8	76302;0;0;73;
$GPXUP;3221;09:46:58;0;50	28439;8	76312;0;0;73;
$GPXUP;3221;09:46:59;0;50	28422;8	7632;0;0;71;
$GPXUP;3221;09:47:00;0;50	28404;8	76322;0;0;71;
$GPXUP;3221;09:47:01;0;50	28387;8	76321;0;0;70;
$GPXUP;3221;09:47:02;0;50	28369;8	76316;0;0;72;
$GPXUP;3221;09:47:03;0;50	28353;8	76304;0;0;71;
$GPXUP;3221;09:47:04;0;50	28338;8	76289;0;0;70;
$GPXUP;3221;09:47:05;0;50	28324;8	76272;0;0;68;
$GPXUP;3221;09:47:06;0;50	2831;8	76258;0;0;68;
$GPXUP;3221;09:47:07;0;50	28294;8	76248;0;0;66;
$GPXUP;3221;09:47:08;0;50	28278;8	76243;0;0;65;
$GPXUP;3221;09:47:09;0;50	28261;8	76246;0;0;66;
$GPXUP;3221;09:47:10;0;50	28243;8	76255;0;0;71;
$GPXUP;3221;09:47:11;0;50	28226;8	76264;0;0;70;
$GPXUP;3221;09:47:12;0;50	28209;8	76271;0;0;70;
$GPXUP;3221;09:47:13;0;50	28192;8	76274;0;0;71;
$GPXUP;3221;09:47:14;0;50	28174;8	76272;0;0;72;
$GPXUP;3221;09:47:15;0;50	28156;8	76268;0;0;72;
$GPXUP;3221;09:47:16;0;50	28138;8	76267;0;0;70;
$GPXUP;3221;09:47:17;0;50	28121;8	7627;0;0;69;
$GPXUP;3221;09:47:18;0;50	28104;8	76278;0;0;68;
$GPXUP;3221;09:47:19;0;50	28089;8	7629;0;0;67;
$GPXUP;3221;09:47:20;0;50	28075;8	76303;0;0;66;
$GPXUP;3221;09:47:21;0;50	28061;8	76317;0;0;66;
$GPXUP;3221;09:47:22;0;50	28046;8	76329;0;0;67;
$GPXUP;3221;09:47:23;0;50	28031;8	76342;0;0;67;
$GPXUP;3221;09:47:24;0;50	28018;8	76357;0;0;66;
$GPXUP;3221;09:47:25;0;50	28005;8	76374;0;0;66;
$GPXUP;3221;09:47:26;0;50	27992;8	76391;0;0;67;
$GPXUP;3221;09:47:27;0;50	27978;8	76404;0;0;67;
$GPXUP;3221;09:47:28;0;50	27962;8	76413;0;0;68;
$GPXUP;3221;09:47:29;0;50	27946;8	76419;0;0;68;
$GPXUP;3221;09:47:30;0;50	27929;8	76421;0;0;68;
$GPXUP;3221;09:47:31;0;50	27912;8	76424;0;0;67;
$GPXUP;3221;09:47:32;0;50	27896;8	76431;0;0;66;
$GPXUP;3221;09:47:33;0;50	27881;8	76443;0;0;69;
$GPXUP;3221;09:47:34;0;50	27866;8	76459;0;0;70;
$GPXUP;3221;09:47:35;0;50	27853;8	76476;0;0;70;
$GPXUP;3221;09:47:36;0;50	27839;8	76493;0;0;68;
$GPXUP;3221;09:47:37;0;50	27825;8	76506;0;0;67;
$GPXUP;3221;09:47:38;0;50	27809;8	76516;0;0;68;
$GPXUP;3221;09:47:39;0;50	27792;8	76522;0;0;68;
$GPXUP;3221;09:47:40;0;50	27775;8	76526;0;0;69;
$GPXUP;3221;09:47:41;0;50	27758;8	76529;0;0;71;
$GPXUP;3221;09:47:42;0;50	2774;8	76535;0;0;72;
$GPXUP;3221;09:47:43;0;50	27723;8	76542;0;0;72;
$GPXUP;3221;09:47:44;0;50	27706;8	76547;0;0;71;
$GPXUP;3221;09:47:45;0;50	27688;8	76548;0;0;71;
$GPXUP;3221;09:47:46;0;50	27671;8	76547;0;0;69;
$GPXUP;3221;09:47:47;0;50	27653;8	76545;0;0;70;
$GPXUP;3221;09:47:48;0;50	27637;8	76543;0;0;68;
$GPXUP;3221;09:47:49;0;50	2762;8	76541;0;0;66;
$GPXUP;3221;09:47:50;0;50	27603;8	7654;0;0;67;
$GPXUP;3221;09:47:51;0;50	27587;8	76542;0;0;66;
$GPXUP;3221;09:47:52;0;50	27572;8	76548;0;0;64;
$GPXUP;3221;09:47:53;0;50	27557;8	76557;0;0;64;
$GPXUP;3221;09:47:54;0;50	27542;8	76567;0;0;64;
$GPXUP;3221;09:47:55;0;50	27527;8	76575;0;0;63;
$GPXUP;3221;09:47:56;0;50	27512;8	76581;0;0;63;
$GPXUP;3221;09:47:57;0;50	27496;8	76583;0;0;63;
$GPXUP;3221;09:47:58;0;50	27481;8	7658;0;0;62;
$GPXUP;3221;09:47:59;0;50	27467;8	76571;0;0;62;
$GPXUP;3221;09:48:00;0;50	27454;8	76558;0;0;62;
$GPXUP;3221;09:48:01;0;50	2744;8	76544;0;0;65;
$GPXUP;3221;09:48:02;0;50	27427;8	76528;0;0;66;
$GPXUP;3221;09:48:03;0;50	27415;8	76512;0;0;66;
$GPXUP;3221;09:48:04;0;50	27403;8	76493;0;0;65;
$GPXUP;3221;09:48:05;0;50	27392;8	76474;0;0;63;
$GPXUP;3221;09:48:06;0;50	2738;8	76459;0;0;62;
$GPXUP;3221;09:48:07;0;50	27366;8	76449;0;0;61;
$GPXUP;3221;09:48:08;0;50	27352;8	76444;0;0;60;
$GPXUP;3221;09:48:09;0;50	27337;8	76444;0;0;60;
$GPXUP;3221;09:48:10;0;50	27322;8	7645;0;0;61;
$GPXUP;3221;09:48:11;0;50	27308;8	76462;0;0;64;
$GPXUP;3221;09:48:12;0;50	27294;8	76474;0;0;65;
$GPXUP;3221;09:48:13;0;50	2728;8	76485;0;0;62;
$GPXUP;3221;09:48:14;0;50	27265;8	76492;0;0;62;
$GPXUP;3221;09:48:15;0;50	27249;8	76493;0;0;63;
$GPXUP;3221;09:48:16;0;50	27234;8	76489;0;0;63;
$GPXUP;3221;09:48:17;0;50	2722;8	76479;0;0;62;
$GPXUP;3221;09:48:18;0;50	27206;8	76466;0;0;63;
$GPXUP;3221;09:48:19;0;50	27194;8	7645;0;0;64;
$GPXUP;3221;09:48:20;0;50	27182;8	76434;0;0;61;
$GPXUP;3221;09:48:21;0;50	27169;8	76422;0;0;57;
$GPXUP;3221;09:48:22;0;50	27156;8	76416;0;0;55;
$GPXUP;3221;09:48:23;0;50	27143;8	76412;0;0;55;
$GPXUP;3221;09:48:24;0;50	27129;8	76412;0;0;57;
$GPXUP;3221;09:48:25;0;50	27115;8	76415;0;0;55;
$GPXUP;3221;09:48:26;0;50	27102;8	76423;0;0;55;
$GPXUP;3221;09:48:27;0;50	2709;8	76434;0;0;55;
$GPXUP;3221;09:48:28;0;50	27079;8	76447;0;0;57;
$GPXUP;3221;09:48:29;0;50	27067;8	7646;0;0;59;
$GPXUP;3221;09:48:30;0;50	27054;8	76472;0;0;58;
$GPXUP;3221;09:48:31;0;50	2704;8	76479;0;0;59;
$GPXUP;3221;09:48:32;0;50	27026;8	76481;0;0;60;
$GPXUP;3221;09:48:33;0;50	27011;8	76477;0;0;59;
$GPXUP;3221;09:48:34;0;50	26997;8	76468;0;0;59;
$GPXUP;3221;09:48:35;0;50	26984;8	76457;0;0;60;
$GPXUP;3221;09:48:36;0;50	26971;8	76444;0;0;61;
$GPXUP;3221;09:48:37;0;50	26959;8	7643;0;0;63;
$GPXUP;3221;09:48:38;0;50	26946;8	76415;0;0;62;
$GPXUP;3221;09:48:39;0;50	26933;8	76403;0;0;59;
$GPXUP;3221;09:48:40;0;50	2692;8	76395;0;0;58;
$GPXUP;3221;09:48:41;0;50	26905;8	76391;0;0;59;
$GPXUP;3221;09:48:42;0;50	26891;8	76388;0;0;58;
$GPXUP;3221;09:48:43;0;50	26876;8	76386;0;0;59;
$GPXUP;3221;09:48:44;0;50	26862;8	76381;0;0;59;
$GPXUP;3221;09:48:45;0;50	26849;8	76372;0;0;58;
$GPXUP;3221;09:48:46;0;50	26837;8	76358;0;0;58;
$GPXUP;3221;09:48:47;0;50	26825;8	76347;0;0;57;
$GPXUP;3221;09:48:48;0;50	26811;8	7634;0;0;59;
$GPXUP;3221;09:48:49;0;50	26796;8	76337;0;0;58;
$GPXUP;3221;09:48:50;0;50	26782;8	76334;0;0;55;
$GPXUP;3221;09:48:51;0;50	26768;8	76334;0;0;60;
$GPXUP;3221;09:48:52;0;50	26752;8	76337;0;0;65;
$GPXUP;3221;09:48:53;0;50	26736;8	76344;0;0;65;
$GPXUP;3221;09:48:54;0;50	26721;8	76351;0;0;63;
$GPXUP;3221;09:48:55;0;50	26705;8	76358;0;0;62;
$GPXUP;3221;09:48:56;0;50	2669;8	76364;0;0;61;
$GPXUP;3221;09:48:57;0;50	26676;8	76369;0;0;60;
$GPXUP;3221;09:48:58;0;50	26661;8	76375;0;0;59;
$GPXUP;3221;09:48:59;0;50	26648;8	76383;0;0;59;
$GPXUP;3221;09:49:00;0;50	26634;8	76395;0;0;60;
$GPXUP;3221;09:49:01;0;50	26625;8	76418;0;0;68;
$GPXUP;3221;09:49:02;0;50	26615;8	76445;0;0;73;
$GPXUP;3221;09:49:03;0;50	26604;8	76468;0;0;70;
$GPXUP;3221;09:49:04;0;50	26592;8	76487;0;0;65;
$GPXUP;3221;09:49:05;0;50	26578;8	765;0;0;62;
$GPXUP;3221;09:49:06;0;50	26564;8	76508;0;0;61;
$GPXUP;3221;09:49:07;0;50	26549;8	76513;0;0;63;
$GPXUP;3221;09:49:08;0;50	26533;8	76518;0;0;62;
$GPXUP;3221;09:49:09;0;50	26518;8	7652;0;0;60;
$GPXUP;3221;09:49:10;0;50	26503;8	7652;0;0;59;
$GPXUP;3221;09:49:11;0;50	26489;8	7652;0;0;59;
$GPXUP;3221;09:49:12;0;50	26474;8	7652;0;0;60;
$GPXUP;3221;09:49:13;0;50	26459;8	76516;0;0;61;
$GPXUP;3221;09:49:14;0;50	26444;8	76507;0;0;61;
$GPXUP;3221;09:49:15;0;50	26431;8	76494;0;0;63;
$GPXUP;3221;09:49:16;0;50	26421;8	76475;0;0;60;
$GPXUP;3221;09:49:17;0;50	26418;8	76448;0;0;63;
$GPXUP;3221;09:49:18;0;50	26417;8	76421;0;0;64;
$GPXUP;3221;09:49:19;0;50	26414;8	76396;0;0;61;
$GPXUP;3221;09:49:20;0;50	2641;8	76372;0;0;60;
$GPXUP;3221;09:49:21;0;50	26405;8	7635;0;0;60;
$GPXUP;3221;09:49:22;0;50	26398;8	76329;0;0;60;
$GPXUP;3221;09:49:23;0;50	26388;8	7631;0;0;60;
$GPXUP;3221;09:49:24;0;50	26378;8	76293;0;0;61;
$GPXUP;3221;09:49:25;0;50	26367;8	76276;0;0;60;
$GPXUP;3221;09:49:26;0;50	26356;8	76261;0;0;61;
$GPXUP;3221;09:49:27;0;50	26345;8	76244;0;0;62;
$GPXUP;3221;09:49:28;0;50	26334;8	76226;0;0;62;
$GPXUP;3221;09:49:29;0;50	26324;8	76208;0;0;62;
$GPXUP;3221;09:49:30;0;50	26313;8	76191;0;0;63;
$GPXUP;3221;09:49:31;0;50	263;8	76176;0;0;64;
$GPXUP;3221;09:49:32;0;50	26286;8	76163;0;0;64;
$GPXUP;3221;09:49:33;0;50	26274;8	76148;0;0;64;
$GPXUP;3221;09:49:34;0;50	26262;8	7613;0;0;66;
$GPXUP;3221;09:49:35;0;50	26251;8	76111;0;0;66;
$GPXUP;3221;09:49:36;0;50	2624;8	76092;0;0;65;
$GPXUP;3221;09:49:37;0;50	26228;8	76075;0;0;63;
$GPXUP;3221;09:49:38;0;50	26217;8	76058;0;0;61;
$GPXUP;3221;09:49:39;0;50	26208;8	76039;0;0;60;
$GPXUP;3221;09:49:40;0;50	262;8	76018;0;0;61;
$GPXUP;3221;09:49:41;0;50	26194;8	75996;0;0;64;
$GPXUP;3221;09:49:42;0;50	26187;8	75974;0;0;65;
$GPXUP;3221;09:49:43;0;50	26178;8	75953;0;0;64;
$GPXUP;3221;09:49:44;0;50	26166;8	75936;0;0;62;
$GPXUP;3221;09:49:45;0;50	26154;8	75922;0;0;63;
$GPXUP;3221;09:49:46;0;50	2614;8	7591;0;0;59;
$GPXUP;3221;09:49:47;0;50	26127;8	75904;0;0;52;
$GPXUP;3221;09:49:48;0;50	26115;8	759;0;0;52;
$GPXUP;3221;09:49:49;0;50	26102;8	759;0;0;53;
$GPXUP;3221;09:49:50;0;50	26088;8	759;0;0;55;
$GPXUP;3221;09:49:51;0;50	26074;8	759;0;0;58;
$GPXUP;3221;09:49:52;0;50	26059;8	75901;0;0;60;
$GPXUP;3221;09:49:53;0;50	26044;8	75906;0;0;60;
$GPXUP;3221;09:49:54;0;50	2603;8	75911;0;0;59;
$GPXUP;3221;09:49:55;0;50	26015;8	75914;0;0;59;
$GPXUP;3221;09:49:56;0;50	26;8	75913;0;0;59;
$GPXUP;3221;09:49:57;0;50	25986;8	75909;0;0;60;
$GPXUP;3221;09:49:58;0;50	25971;8	75904;0;0;58;
$GPXUP;3221;09:49:59;0;50	25958;8	75898;0;0;56;
$GPXUP;3221;09:50:00;0;50	25944;8	75894;0;0;56;
$GPXUP;3221;09:50:01;0;50	2593;8	75891;0;0;58;
$GPXUP;3221;09:50:02;0;50	25915;8	75888;0;0;58;
$GPXUP;3221;09:50:03;0;50	25901;8	75886;0;0;59;
$GPXUP;3221;09:50:04;0;50	25886;8	75886;0;0;60;
$GPXUP;3221;09:50:05;0;50	25871;8	75887;0;0;61;
$GPXUP;3221;09:50:06;0;50	25855;8	75886;0;0;61;
$GPXUP;3221;09:50:07;0;50	2584;8	75884;0;0;62;
$GPXUP;3221;09:50:08;0;50	25825;8	75879;0;0;62;
$GPXUP;3221;09:50:09;0;50	2581;8	75872;0;0;61;
$GPXUP;3221;09:50:10;0;50	25796;8	75863;0;0;60;
$GPXUP;3221;09:50:11;0;50	25783;8	75851;0;0;60;
$GPXUP;3221;09:50:12;0;50	25771;8	75838;0;0;59;
$GPXUP;3221;09:50:13;0;50	25758;8	75827;0;0;58;
$GPXUP;3221;09:50:14;0;50	25745;8	75818;0;0;58;
$GPXUP;3221;09:50:15;0;50	2573;8	75813;0;0;60;
$GPXUP;3221;09:50:16;0;50	25716;8	7581;0;0;60;
$GPXUP;3221;09:50:17;0;50	257;8	75808;0;0;60;
$GPXUP;3221;09:50:18;0;50	25686;8	75804;0;0;61;
$GPXUP;3221;09:50:19;0;50	25671;8	75797;0;0;62;
$GPXUP;3221;09:50:20;0;50	25656;8	75789;0;0;63;
$GPXUP;3221;09:50:21;0;50	2564;8	75783;0;0;65;
$GPXUP;3221;09:50:22;0;50	25624;8	7578;0;0;68;
$GPXUP;3221;09:50:23;0;50	25607;8	75777;0;0;68;
$GPXUP;3221;09:50:24;0;50	2559;8	75774;0;0;69;
$GPXUP;3221;09:50:25;0;50	25573;8	75771;0;0;69;
$GPXUP;3221;09:50:26;0;50	25556;8	75765;0;0;67;
$GPXUP;3221;09:50:27;0;50	2554;8	75757;0;0;68;
$GPXUP;3221;09:50:28;0;50	25524;8	75747;0;0;68;
$GPXUP;3221;09:50:29;0;50	2551;8	75735;0;0;66;
$GPXUP;3221;09:50:30;0;50	25497;8	7572;0;0;61;
$GPXUP;3221;09:50:31;0;50	25487;8	75706;0;0;54;
$GPXUP;3221;09:50:32;0;50	25476;8	75695;0;0;52;
$GPXUP;3221;09:50:33;0;50	25464;8	75688;0;0;56;
$GPXUP;3221;09:50:34;0;50	2545;8	75685;0;0;56;
$GPXUP;3221;09:50:35;0;50	25437;8	75685;0;0;52;
$GPXUP;3221;09:50:36;0;50	25424;8	75688;0;0;52;
$GPXUP;3221;09:50:37;0;50	25411;8	75691;0;0;51;
$GPXUP;3221;09:50:38;0;50	25399;8	75692;0;0;51;
$GPXUP;3221;09:50:39;0;50	25386;8	7569;0;0;55;
$GPXUP;3221;09:50:40;0;50	25372;8	75686;0;0;57;
$GPXUP;3221;09:50:41;0;50	25358;8	75681;0;0;60;
$GPXUP;3221;09:50:42;0;50	25342;8	75678;0;0;61;
$GPXUP;3221;09:50:43;0;50	25327;8	75678;0;0;63;
$GPXUP;3221;09:50:44;0;50	25311;8	75678;0;0;61;
$GPXUP;3221;09:50:45;0;50	25297;8	75679;0;0;56;
$GPXUP;3221;09:50:46;0;50	25284;8	75683;0;0;55;
$GPXUP;3221;09:50:47;0;50	2527;8	75688;0;0;55;
$GPXUP;3221;09:50:48;0;50	25258;8	75697;0;0;55;
$GPXUP;3221;09:50:49;0;50	25246;8	75707;0;0;54;
$GPXUP;3221;09:50:50;0;50	25234;8	75717;0;0;55;
$GPXUP;3221;09:50:51;0;50	25221;8	75727;0;0;56;
$GPXUP;3221;09:50:52;0;50	25208;8	75733;0;0;59;
$GPXUP;3221;09:50:53;0;50	25194;8	75733;0;0;54;
$GPXUP;3221;09:50:54;0;50	25181;8	75728;0;0;51;
$GPXUP;3221;09:50:55;0;50	25169;8	7572;0;0;49;
$GPXUP;3221;09:50:56;0;50	25158;8	75713;0;0;48;
$GPXUP;3221;09:50:57;0;50	25147;8	75709;0;0;47;
$GPXUP;3221;09:50:58;0;50	25135;8	7571;0;0;46;
$GPXUP;3221;09:50:59;0;50	25123;8	75716;0;0;53;
$GPXUP;3221;09:51:00;0;50	25111;8	75727;0;0;57;
$GPXUP;3221;09:51:01;0;50	25098;8	7574;0;0;61;
$GPXUP;3221;09:51:02;0;50	25084;8	75752;0;0;61;
$GPXUP;3221;09:51:03;0;50	2507;8	75763;0;0;61;
$GPXUP;3221;09:51:04;0;50	25056;8	75771;0;0;61;
$GPXUP;3221;09:51:05;0;50	25041;8	75778;0;0;61;
$GPXUP;3221;09:51:06;0;50	25026;8	75784;0;0;61;
$GPXUP;3221;09:51:07;0;50	25011;8	75786;0;0;60;
$GPXUP;3221;09:51:08;0;50	24997;8	75786;0;0;59;
$GPXUP;3221;09:51:09;0;50	24983;8	75781;0;0;55;
$GPXUP;3221;09:51:10;0;50	2497;8	75773;0;0;54;
$GPXUP;3221;09:51:11;0;50	24958;8	75766;0;0;53;
$GPXUP;3221;09:51:12;0;50	24945;8	75758;0;0;54;
$GPXUP;3221;09:51:13;0;50	24932;8	75751;0;0;56;
$GPXUP;3221;09:51:14;0;50	24919;8	75745;0;0;57;
$GPXUP;3221;09:51:15;0;50	24904;8	75744;0;0;58;
$GPXUP;3221;09:51:16;0;50	2489;8	75747;0;0;58;
$GPXUP;3221;09:51:17;0;50	24876;8	75754;0;0;60;
$GPXUP;3221;09:51:18;0;50	24862;8	75763;0;0;63;
$GPXUP;3221;09:51:19;0;50	24847;8	75774;0;0;65;
$GPXUP;3221;09:51:20;0;50	24832;8	75784;0;0;64;
$GPXUP;3221;09:51:21;0;50	24818;8	75794;0;0;64;
$GPXUP;3221;09:51:22;0;50	24804;8	75807;0;0;63;
$GPXUP;3221;09:51:23;0;50	2479;8	75819;0;0;61;
$GPXUP;3221;09:51:24;0;50	24776;8	75828;0;0;60;
$GPXUP;3221;09:51:25;0;50	24762;8	75835;0;0;60;
$GPXUP;3221;09:51:26;0;50	24747;8	7584;0;0;60;
$GPXUP;3221;09:51:27;0;50	24732;8	75844;0;0;61;
$GPXUP;3221;09:51:28;0;50	24718;8	75848;0;0;60;
$GPXUP;3221;09:51:29;0;50	24703;8	75849;0;0;59;
$GPXUP;3221;09:51:30;0;50	24688;8	75849;0;0;60;
$GPXUP;3221;09:51:31;0;50	24673;8	7585;0;0;61;
$GPXUP;3221;09:51:32;0;50	24658;8	75855;0;0;62;
$GPXUP;3221;09:51:33;0;50	24643;8	75862;0;0;62;
$GPXUP;3221;09:51:34;0;50	24628;8	75868;0;0;60;
$GPXUP;3221;09:51:35;0;50	24614;8	7587;0;0;57;
$GPXUP;3221;09:51:36;0;50	246;8	75867;0;0;54;
$GPXUP;3221;09:51:37;0;50	24587;8	7586;0;0;53;
$GPXUP;3221;09:51:38;0;50	24575;8	75851;0;0;54;
$GPXUP;3221;09:51:39;0;50	24563;8	75842;0;0;54;
$GPXUP;3221;09:51:40;0;50	2455;8	75837;0;0;54;
$GPXUP;3221;09:51:41;0;50	24536;8	75837;0;0;57;
$GPXUP;3221;09:51:42;0;50	24521;8	7584;0;0;60;
$GPXUP;3221;09:51:43;0;50	24507;8	75847;0;0;61;
$GPXUP;3221;09:51:44;0;50	24492;8	75855;0;0;62;
$GPXUP;3221;09:51:45;0;50	24478;8	75862;0;0;61;
$GPXUP;3221;09:51:46;0;50	24462;8	75866;0;0;61;
$GPXUP;3221;09:51:47;0;50	24447;8	75867;0;0;62;
$GPXUP;3221;09:51:48;0;50	24432;8	75868;0;0;60;
$GPXUP;3221;09:51:49;0;50	24417;8	75868;0;0;58;
$GPXUP;3221;09:51:50;0;50	24403;8	75869;0;0;57;
$GPXUP;3221;09:51:51;0;50	24389;8	75871;0;0;56;
$GPXUP;3221;09:51:52;0;50	24375;8	75877;0;0;56;
$GPXUP;3221;09:51:53;0;50	24362;8	75885;0;0;56;
$GPXUP;3221;09:51:54;0;50	24349;8	75891;0;0;53;
$GPXUP;3221;09:51:55;0;50	24337;8	75892;0;0;50;
$GPXUP;3221;09:51:56;0;50	24324;8	7589;0;0;49;
$GPXUP;3221;09:51:57;0;50	24312;8	75886;0;0;49;
$GPXUP;3221;09:51:58;0;50	243;8	7588;0;0;49;
$GPXUP;3221;09:51:59;0;50	24288;8	75876;0;0;49;
$GPXUP;3221;09:52:00;0;50	24276;8	75871;0;0;49;
$GPXUP;3221;09:52:01;0;50	24265;8	75866;0;0;50;
$GPXUP;3221;09:52:02;0;50	24252;8	75861;0;0;51;
$GPXUP;3221;09:52:03;0;50	2424;8	75858;0;0;51;
$GPXUP;3221;09:52:04;0;50	24227;8	7586;0;0;51;
$GPXUP;3221;09:52:05;0;50	24215;8	75865;0;0;52;
$GPXUP;3221;09:52:06;0;50	24203;8	75873;0;0;51;
$GPXUP;3221;09:52:07;0;50	24192;8	75882;0;0;51;
$GPXUP;3221;09:52:08;0;50	24181;8	75892;0;0;51;
$GPXUP;3221;09:52:09;0;50	24169;8	75901;0;0;53;
$GPXUP;3221;09:52:10;0;50	24156;8	75907;0;0;54;
$GPXUP;3221;09:52:11;0;50	24143;8	75908;0;0;54;
$GPXUP;3221;09:52:12;0;50	2413;8	75907;0;0;54;
$GPXUP;3221;09:52:13;0;50	24116;8	75907;0;0;54;
$GPXUP;3221;09:52:14;0;50	24102;8	7591;0;0;57;
$GPXUP;3221;09:52:15;0;50	24089;8	75917;0;0;58;
$GPXUP;3221;09:52:16;0;50	24076;8	75928;0;0;58;
$GPXUP;3221;09:52:17;0;50	24064;8	7594;0;0;57;
$GPXUP;3221;09:52:18;0;50	24052;8	75952;0;0;55;
$GPXUP;3221;09:52:19;0;50	2404;8	75962;0;0;54;
$GPXUP;3221;09:52:20;0;50	24028;8	75971;0;0;55;
$GPXUP;3221;09:52:21;0;50	24016;8	75982;0;0;56;
$GPXUP;3221;09:52:22;0;50	24003;8	75992;0;0;55;
$GPXUP;3221;09:52:23;0;50	23991;8	76001;0;0;54;
$GPXUP;3221;09:52:24;0;50	23979;8	76009;0;0;53;
$GPXUP;3221;09:52:25;0;50	23966;8	76014;0;0;53;
$GPXUP;3221;09:52:26;0;50	23952;8	76017;0;0;56;
$GPXUP;3221;09:52:27;0;50	23938;8	7602;0;0;58;
$GPXUP;3221;09:52:28;0;50	23924;8	76027;0;0;58;
$GPXUP;3221;09:52:29;0;50	23911;8	76035;0;0;58;
$GPXUP;3221;09:52:30;0;50	23897;8	76041;0;0;57;
$GPXUP;3221;09:52:31;0;50	23883;8	76045;0;0;58;
$GPXUP;3221;09:52:32;0;50	23868;8	76047;0;0;58;
$GPXUP;3221;09:52:33;0;50	23854;8	76046;0;0;59;
$GPXUP;3221;09:52:34;0;50	23838;8	76045;0;0;60;
$GPXUP;3221;09:52:35;0;50	23824;8	76045;0;0;60;
$GPXUP;3221;09:52:36;0;50	23809;8	7605;0;0;60;
$GPXUP;3221;09:52:37;0;50	23795;8	76059;0;0;63;
$GPXUP;3221;09:52:38;0;50	2378;8	76068;0;0;64;
$GPXUP;3221;09:52:39;0;50	23764;8	76074;0;0;63;
$GPXUP;3221;09:52:40;0;50	23749;8	76076;0;0;62;
$GPXUP;3221;09:52:41;0;50	23734;8	76075;0;0;61;
$GPXUP;3221;09:52:42;0;50	23719;8	76072;0;0;59;
$GPXUP;3221;09:52:43;0;50	23705;8	76065;0;0;57;
$GPXUP;3221;09:52:44;0;50	23692;8	76055;0;0;56;
$GPXUP;3221;09:52:45;0;50	23679;8	76048;0;0;56;
$GPXUP;3221;09:52:46;0;50	23666;8	76045;0;0;51;
$GPXUP;3221;09:52:47;0;50	23653;8	76046;0;0;50;
$GPXUP;3221;09:52:48;0;50	23641;8	7605;0;0;51;
$GPXUP;3221;09:52:49;0;50	23628;8	76057;0;0;53;
$GPXUP;3221;09:52:50;0;50	23616;8	76062;0;0;54;
$GPXUP;3221;09:52:51;0;50	23602;8	76067;0;0;54;
$GPXUP;3221;09:52:52;0;50	23589;8	76074;0;0;56;
$GPXUP;3221;09:52:53;0;50	23577;8	76084;0;0;58;
$GPXUP;3221;09:52:54;0;50	23565;8	76098;0;0;59;
$GPXUP;3221;09:52:55;0;50	23554;8	76112;0;0;58;
$GPXUP;3221;09:52:56;0;50	23542;8	76125;0;0;58;
$GPXUP;3221;09:52:57;0;50	23528;8	76135;0;0;59;
$GPXUP;3221;09:52:58;0;50	23515;8	76142;0;0;58;
$GPXUP;3221;09:52:59;0;50	235;8	76146;0;0;57;
$GPXUP;3221;09:53:00;0;50	23486;8	76148;0;0;56;
$GPXUP;3221;09:53:01;0;50	23473;8	7615;0;0;56;
$GPXUP;3221;09:53:02;0;50	23459;8	76156;0;0;59;
$GPXUP;3221;09:53:03;0;50	23445;8	76164;0;0;59;
$GPXUP;3221;09:53:04;0;50	23431;8	76169;0;0;57;
$GPXUP;3221;09:53:05;0;50	23418;8	76176;0;0;55;
$GPXUP;3221;09:53:06;0;50	23405;8	76185;0;0;55;
$GPXUP;3221;09:53:07;0;50	23393;8	76198;0;0;59;
$GPXUP;3221;09:53:08;0;50	23381;8	76209;0;0;59;
$GPXUP;3221;09:53:09;0;50	23367;8	76216;0;0;57;
$GPXUP;3221;09:53:10;0;50	23353;8	76218;0;0;54;
$GPXUP;3221;09:53:11;0;50	2334;8	76218;0;0;52;
$GPXUP;3221;09:53:12;0;50	23326;8	76218;0;0;58;
$GPXUP;3221;09:53:13;0;50	23308;8	7622;0;0;72;
$GPXUP;3221;09:53:14;0;50	2329;8	76223;0;0;69;
$GPXUP;3221;09:53:15;0;50	23274;8	76224;0;0;62;
$GPXUP;3221;09:53:16;0;50	23259;8	76222;0;0;58;
$GPXUP;3221;09:53:17;0;50	23244;8	76219;0;0;58;
$GPXUP;3221;09:53:18;0;50	2323;8	76214;0;0;59;
$GPXUP;3221;09:53:19;0;50	23215;8	7621;0;0;61;
$GPXUP;3221;09:53:20;0;50	23199;8	7621;0;0;62;
$GPXUP;3221;09:53:21;0;50	23184;8	76214;0;0;60;
$GPXUP;3221;09:53:22;0;50	2317;8	76223;0;0;60;
$GPXUP;3221;09:53:23;0;50	23157;8	76235;0;0;60;
$GPXUP;3221;09:53:24;0;50	23144;8	76249;0;0;61;
$GPXUP;3221;09:53:25;0;50	23132;8	76262;0;0;59;
$GPXUP;3221;09:53:26;0;50	23119;8	76271;0;0;56;
$GPXUP;3221;09:53:27;0;50	23105;8	76273;0;0;54;
$GPXUP;3221;09:53:28;0;50	23092;8	76267;0;0;54;
$GPXUP;3221;09:53:29;0;50	23081;8	76256;0;0;53;
$GPXUP;3221;09:53:30;0;50	23071;8	76242;0;0;53;
$GPXUP;3221;09:53:31;0;50	23061;8	76229;0;0;49;
$GPXUP;3221;09:53:32;0;50	23051;8	76218;0;0;48;
$GPXUP;3221;09:53:33;0;50	2304;8	7621;0;0;50;
$GPXUP;3221;09:53:34;0;50	23028;8	76202;0;0;52;
$GPXUP;3221;09:53:35;0;50	23016;8	76195;0;0;51;
$GPXUP;3221;09:53:36;0;50	23003;8	76188;0;0;51;
$GPXUP;3221;09:53:37;0;50	22991;8	76181;0;0;51;
$GPXUP;3221;09:53:38;0;50	22981;8	76169;0;0;50;
$GPXUP;3221;09:53:39;0;50	22973;8	76154;0;0;50;
$GPXUP;3221;09:53:40;0;50	22966;8	76138;0;0;50;
$GPXUP;3221;09:53:41;0;50	22958;8	76123;0;0;50;
$GPXUP;3221;09:53:42;0;50	22949;8	76108;0;0;50;
$GPXUP;3221;09:53:43;0;50	22941;8	76093;0;0;50;
$GPXUP;3221;09:53:44;0;50	22935;8	76076;0;0;50;
$GPXUP;3221;09:53:45;0;50	2293;8	76057;0;0;51;
$GPXUP;3221;09:53:46;0;50	22926;8	76039;0;0;51;
$GPXUP;3221;09:53:47;0;50	22919;8	76022;0;0;49;
$GPXUP;3221;09:53:48;0;50	22912;8	76006;0;0;50;
$GPXUP;3221;09:53:49;0;50	22905;8	7599;0;0;50;
$GPXUP;3221;09:53:50;0;50	229;8	75972;0;0;50;
$GPXUP;3221;09:53:51;0;50	22898;8	75952;0;0;51;
$GPXUP;3221;09:53:52;0;50	22895;8	75933;0;0;51;
$GPXUP;3221;09:53:53;0;50	22891;8	75913;0;0;53;
$GPXUP;3221;09:53:54;0;50	22885;8	75894;0;0;53;
$GPXUP;3221;09:53:55;0;50	22877;8	75877;0;0;54;
$GPXUP;3221;09:53:56;0;50	22868;8	75862;0;0;55;
$GPXUP;3221;09:53:57;0;50	22856;8	7585;0;0;56;
$GPXUP;3221;09:53:58;0;50	22843;8	75842;0;0;56;
$GPXUP;3221;09:53:59;0;50	22829;8	75835;0;0;57;
$GPXUP;3221;09:54:00;0;50	22816;8	75826;0;0;56;
$GPXUP;3221;09:54:01;0;50	22805;8	75814;0;0;55;
$GPXUP;3221;09:54:02;0;50	22796;8	75797;0;0;55;
$GPXUP;3221;09:54:03;0;50	22789;8	75778;0;0;57;
$GPXUP;3221;09:54:04;0;50	22783;8	75758;0;0;58;
$GPXUP;3221;09:54:05;0;50	22775;8	75738;0;0;61;
$GPXUP;3221;09:54:06;0;50	22763;8	75722;0;0;62;
$GPXUP;3221;09:54:07;0;50	2275;8	75709;0;0;62;
$GPXUP;3221;09:54:08;0;50	22736;8	75699;0;0;62;
$GPXUP;3221;09:54:09;0;50	22721;8	75692;0;0;62;
$GPXUP;3221;09:54:10;0;50	22706;8	75685;0;0;61;
$GPXUP;3221;09:54:11;0;50	22693;8	75674;0;0;60;
$GPXUP;3221;09:54:12;0;50	22681;8	75661;0;0;59;
$GPXUP;3221;09:54:13;0;50	22671;8	75644;0;0;56;
$GPXUP;3221;09:54:14;0;50	22663;8	75627;0;0;55;
$GPXUP;3221;09:54:15;0;50	22656;8	75609;0;0;55;
$GPXUP;3221;09:54:16;0;50	22647;8	75592;0;0;57;
$GPXUP;3221;09:54:17;0;50	22635;8	75578;0;0;60;
$GPXUP;3221;09:54:18;0;50	22621;8	75567;0;0;63;
$GPXUP;3221;09:54:19;0;50	22607;8	75557;0;0;62;
$GPXUP;3221;09:54:20;0;50	22593;8	75547;0;0;61;
$GPXUP;3221;09:54:21;0;50	2258;8	75535;0;0;58;
$GPXUP;3221;09:54:22;0;50	22569;8	75522;0;0;57;
$GPXUP;3221;09:54:23;0;50	22558;8	75506;0;0;57;
$GPXUP;3221;09:54:24;0;50	22548;8	75491;0;0;58;
$GPXUP;3221;09:54:25;0;50	22536;8	75477;0;0;59;
$GPXUP;3221;09:54:26;0;50	22523;8	75465;0;0;60;
$GPXUP;3221;09:54:27;0;50	2251;8	75458;0;0;57;
$GPXUP;3221;09:54:28;0;50	22495;8	75455;0;0;57;
$GPXUP;3221;09:54:29;0;50	22481;8	75455;0;0;58;
$GPXUP;3221;09:54:30;0;50	22466;8	75452;0;0;57;
$GPXUP;3221;09:54:31;0;50	22453;8	75446;0;0;55;
$GPXUP;3221;09:54:32;0;50	22441;8	75435;0;0;54;
$GPXUP;3221;09:54:33;0;50	22432;8	75421;0;0;52;
$GPXUP;3221;09:54:34;0;50	22422;8	75406;0;0;53;
$GPXUP;3221;09:54:35;0;50	22413;8	75392;0;0;56;
$GPXUP;3221;09:54:36;0;50	22401;8	75378;0;0;58;
$GPXUP;3221;09:54:37;0;50	22389;8	75366;0;0;60;
$GPXUP;3221;09:54:38;0;50	22375;8	75355;0;0;61;
$GPXUP;3221;09:54:39;0;50	22361;8	75346;0;0;62;
$GPXUP;3221;09:54:40;0;50	22346;8	75342;0;0;61;
$GPXUP;3221;09:54:41;0;50	2233;8	75341;0;0;61;
$GPXUP;3221;09:54:42;0;50	22315;8	75342;0;0;60;
$GPXUP;3221;09:54:43;0;50	223;8	75341;0;0;59;
$GPXUP;3221;09:54:44;0;50	22287;8	75336;0;0;55;
$GPXUP;3221;09:54:45;0;50	22275;8	75326;0;0;54;
$GPXUP;3221;09:54:46;0;50	22264;8	75313;0;0;55;
$GPXUP;3221;09:54:47;0;50	22254;8	75297;0;0;58;
$GPXUP;3221;09:54:48;0;50	22244;8	7528;0;0;62;
$GPXUP;3221;09:54:49;0;50	22234;8	75264;0;0;56;
$GPXUP;3221;09:54:50;0;50	22222;8	75253;0;0;53;
$GPXUP;3221;09:54:51;0;50	2221;8	75244;0;0;54;
$GPXUP;3221;09:54:52;0;50	22197;8	75236;0;0;55;
$GPXUP;3221;09:54:53;0;50	22184;8	75227;0;0;57;
$GPXUP;3221;09:54:54;0;50	22172;8	75217;0;0;57;
$GPXUP;3221;09:54:55;0;50	22159;8	75208;0;0;54;
$GPXUP;3221;09:54:56;0;50	22146;8	75202;0;0;54;
$GPXUP;3221;09:54:57;0;50	22134;8	75196;0;0;54;
$GPXUP;3221;09:54:58;0;50	22121;8	75186;0;0;57;
$GPXUP;3221;09:54:59;0;50	22108;8	75175;0;0;58;
$GPXUP;3221;09:55:00;0;50	22096;8	75162;0;0;58;
$GPXUP;3221;09:55:01;0;50	22086;8	75146;0;0;59;
$GPXUP;3221;09:55:02;0;50	22077;8	75128;0;0;57;
$GPXUP;3221;09:55:03;0;50	22069;8	7511;0;0;55;
$GPXUP;3221;09:55:04;0;50	22059;8	75095;0;0;55;
$GPXUP;3221;09:55:05;0;50	22047;8	75083;0;0;57;
$GPXUP;3221;09:55:06;0;50	22034;8	75075;0;0;57;
$GPXUP;3221;09:55:07;0;50	2202;8	7507;0;0;54;
$GPXUP;3221;09:55:08;0;50	22007;8	75069;0;0;51;
$GPXUP;3221;09:55:09;0;50	21995;8	75072;0;0;48;
$GPXUP;3221;09:55:10;0;50	21983;8	75077;0;0;50;
$GPXUP;3221;09:55:11;0;50	2197;8	75083;0;0;52;
$GPXUP;3221;09:55:12;0;50	21958;8	75089;0;0;52;
$GPXUP;3221;09:55:13;0;50	21944;8	75093;0;0;55;
$GPXUP;3221;09:55:14;0;50	2193;8	75094;0;0;59;
$GPXUP;3221;09:55:15;0;50	21914;8	75093;0;0;62;
$GPXUP;3221;09:55:16;0;50	21898;8	75091;0;0;64;
$GPXUP;3221;09:55:17;0;50	21882;8	75091;0;0;64;
$GPXUP;3221;09:55:18;0;50	21866;8	75092;0;0;65;
$GPXUP;3221;09:55:19;0;50	2185;8	75092;0;0;64;
$GPXUP;3221;09:55:20;0;50	21834;8	75092;0;0;63;
$GPXUP;3221;09:55:21;0;50	21818;8	7509;0;0;61;
$GPXUP;3221;09:55:22;0;50	21803;8	75083;0;0;62;
$GPXUP;3221;09:55:23;0;50	21788;8	75074;0;0;63;
$GPXUP;3221;09:55:24;0;50	21773;8	75066;0;0;65;
$GPXUP;3221;09:55:25;0;50	21758;8	7506;0;0;60;
$GPXUP;3221;09:55:26;0;50	21744;8	75051;0;0;60;
$GPXUP;3221;09:55:27;0;50	21731;8	75038;0;0;61;
$GPXUP;3221;09:55:28;0;50	21719;8	75024;0;0;60;
$GPXUP;3221;09:55:29;0;50	21708;8	7501;0;0;58;
$GPXUP;3221;09:55:30;0;50	21698;8	74994;0;0;58;
$GPXUP;3221;09:55:31;0;50	21687;8	74979;0;0;59;
$GPXUP;3221;09:55:32;0;50	21676;8	74963;0;0;60;
$GPXUP;3221;09:55:33;0;50	21665;8	74946;0;0;62;
$GPXUP;3221;09:55:34;0;50	21654;8	7493;0;0;62;
$GPXUP;3221;09:55:35;0;50	21642;8	74914;0;0;63;
$GPXUP;3221;09:55:36;0;50	2163;8	74897;0;0;65;
$GPXUP;3221;09:55:37;0;50	2162;8	74876;0;0;65;
$GPXUP;3221;09:55:38;0;50	21611;8	74855;0;0;65;
$GPXUP;3221;09:55:39;0;50	216;8	74836;0;0;64;
$GPXUP;3221;09:55:40;0;50	21588;8	74821;0;0;63;
$GPXUP;3221;09:55:41;0;50	21575;8	74807;0;0;64;
$GPXUP;3221;09:55:42;0;50	21561;8	74794;0;0;64;
$GPXUP;3221;09:55:43;0;50	21547;8	74782;0;0;63;
$GPXUP;3221;09:55:44;0;50	21533;8	74772;0;0;64;
$GPXUP;3221;09:55:45;0;50	21518;8	74763;0;0;61;
$GPXUP;3221;09:55:46;0;50	21504;8	74757;0;0;57;
$GPXUP;3221;09:55:47;0;50	2149;8	74751;0;0;58;
$GPXUP;3221;09:55:48;0;50	21476;8	74747;0;0;59;
$GPXUP;3221;09:55:49;0;50	21461;8	74746;0;0;62;
$GPXUP;3221;09:55:50;0;50	21445;8	74745;0;0;62;
$GPXUP;3221;09:55:51;0;50	2143;8	74744;0;0;60;
$GPXUP;3221;09:55:52;0;50	21416;8	74745;0;0;57;
$GPXUP;3221;09:55:53;0;50	21402;8	7475;0;0;57;
$GPXUP;3221;09:55:54;0;50	21388;8	74758;0;0;57;
$GPXUP;3221;09:55:55;0;50	21376;8	74766;0;0;55;
$GPXUP;3221;09:55:56;0;50	21363;8	74772;0;0;52;
$GPXUP;3221;09:55:57;0;50	2135;8	74772;0;0;53;
$GPXUP;3221;09:55:58;0;50	21336;8	74769;0;0;57;
$GPXUP;3221;09:55:59;0;50	21322;8	74764;0;0;57;
$GPXUP;3221;09:56:00;0;50	21309;8	74756;0;0;58;
$GPXUP;3221;09:56:01;0;50	21296;8	74746;0;0;58;
$GPXUP;3221;09:56:02;0;50	21283;8	74737;0;0;57;
$GPXUP;3221;09:56:03;0;50	2127;8	74733;0;0;54;
$GPXUP;3221;09:56:04;0;50	21256;8	74734;0;0;51;
$GPXUP;3221;09:56:05;0;50	21244;8	74738;0;0;52;
$GPXUP;3221;09:56:06;0;50	21231;8	74745;0;0;52;
$GPXUP;3221;09:56:07;0;50	21218;8	74751;0;0;53;
$GPXUP;3221;09:56:08;0;50	21206;8	74758;0;0;54;
$GPXUP;3221;09:56:09;0;50	21193;8	74766;0;0;56;
$GPXUP;3221;09:56:10;0;50	21179;8	74775;0;0;59;
$GPXUP;3221;09:56:11;0;50	21165;8	74782;0;0;61;
$GPXUP;3221;09:56:12;0;50	21149;8	74787;0;0;63;
$GPXUP;3221;09:56:13;0;50	21134;8	74792;0;0;65;
$GPXUP;3221;09:56:14;0;50	21118;8	74799;0;0;65;
$GPXUP;3221;09:56:15;0;50	21103;8	74808;0;0;65;
$GPXUP;3221;09:56:16;0;50	21088;8	7482;0;0;66;
$GPXUP;3221;09:56:17;0;50	21074;8	74831;0;0;65;
$GPXUP;3221;09:56:18;0;50	21058;8	74842;0;0;65;
$GPXUP;3221;09:56:19;0;50	21044;8	74854;0;0;65;
$GPXUP;3221;09:56:20;0;50	2103;8	74868;0;0;65;
$GPXUP;3221;09:56:21;0;50	21016;8	74879;0;0;64;
$GPXUP;3221;09:56:22;0;50	21001;8	74889;0;0;63;
$GPXUP;3221;09:56:23;0;50	20987;8	749;0;0;63;
$GPXUP;3221;09:56:24;0;50	20972;8	7491;0;0;63;
$GPXUP;3221;09:56:25;0;50	20958;8	74918;0;0;63;
$GPXUP;3221;09:56:26;0;50	20942;8	74924;0;0;63;
$GPXUP;3221;09:56:27;0;50	20927;8	7493;0;0;64;
$GPXUP;3221;09:56:28;0;50	20911;8	74936;0;0;66;
$GPXUP;3221;09:56:29;0;50	20896;8	74946;0;0;67;
$GPXUP;3221;09:56:30;0;50	20881;8	74958;0;0;67;
$GPXUP;3221;09:56:31;0;50	20866;8	74971;0;0;67;
$GPXUP;3221;09:56:32;0;50	20852;8	74984;0;0;68;
$GPXUP;3221;09:56:33;0;50	20836;8	74994;0;0;72;
$GPXUP;3221;09:56:34;0;50	20817;8	75;0;0;75;
$GPXUP;3221;09:56:35;0;50	20798;8	75005;0;0;77;
$GPXUP;3221;09:56:36;0;50	20779;8	7501;0;0;77;
$GPXUP;3221;09:56:37;0;50	2076;8	75011;0;0;76;
$GPXUP;3221;09:56:38;0;50	20742;8	75008;0;0;75;
$GPXUP;3221;09:56:39;0;50	20723;8	75002;0;0;74;
$GPXUP;3221;09:56:40;0;50	20705;8	74998;0;0;74;
$GPXUP;3221;09:56:41;0;50	20686;8	75;0;0;73;
$GPXUP;3221;09:56:42;0;50	20669;8	75003;0;0;69;
$GPXUP;3221;09:56:43;0;50	20652;8	75002;0;0;67;
$GPXUP;3221;09:56:44;0;50	20636;8	74995;0;0;64;
$GPXUP;3221;09:56:45;0;50	20623;8	74984;0;0;62;
$GPXUP;3221;09:56:46;0;50	20609;8	74975;0;0;60;
$GPXUP;3221;09:56:47;0;50	20595;8	74964;0;0;61;
$GPXUP;3221;09:56:48;0;50	20582;8	7495;0;0;62;
$GPXUP;3221;09:56:49;0;50	20572;8	74933;0;0;61;
$GPXUP;3221;09:56:50;0;50	20562;8	74914;0;0;60;
$GPXUP;3221;09:56:51;0;50	20554;8	74895;0;0;57;
$GPXUP;3221;09:56:52;0;50	20544;8	74878;0;0;57;
$GPXUP;3221;09:56:53;0;50	20534;8	74864;0;0;57;
$GPXUP;3221;09:56:54;0;50	20523;8	74848;0;0;57;
$GPXUP;3221;09:56:55;0;50	20515;8	74831;0;0;56;
$GPXUP;3221;09:56:56;0;50	20507;8	74813;0;0;55;
$GPXUP;3221;09:56:57;0;50	20497;8	74797;0;0;59;
$GPXUP;3221;09:56:58;0;50	20484;8	74785;0;0;58;
$GPXUP;3221;09:56:59;0;50	2047;8	74778;0;0;57;
$GPXUP;3221;09:57:00;0;50	20456;8	74776;0;0;58;
$GPXUP;3221;09:57:01;0;50	20441;8	74775;0;0;57;
$GPXUP;3221;09:57:02;0;50	20427;8	74772;0;0;58;
$GPXUP;3221;09:57:03;0;50	20412;8	74766;0;0;60;
$GPXUP;3221;09:57:04;0;50	20399;8	74758;0;0;59;
$GPXUP;3221;09:57:05;0;50	20387;8	74745;0;0;55;
$GPXUP;3221;09:57:06;0;50	20379;8	74728;0;0;53;
$GPXUP;3221;09:57:07;0;50	20375;8	74708;0;0;54;
$GPXUP;3221;09:57:08;0;50	20372;8	74686;0;0;56;
$GPXUP;3221;09:57:09;0;50	20369;8	74664;0;0;56;
$GPXUP;3221;09:57:10;0;50	20365;8	74643;0;0;55;
$GPXUP;3221;09:57:11;0;50	20361;8	74623;0;0;55;
$GPXUP;3221;09:57:12;0;50	20354;8	74604;0;0;53;
$GPXUP;3221;09:57:13;0;50	20345;8	7459;0;0;53;
$GPXUP;3221;09:57:14;0;50	20335;8	74576;0;0;53;
$GPXUP;3221;09:57:15;0;50	20326;8	74561;0;0;53;
$GPXUP;3221;09:57:16;0;50	20318;8	74546;0;0;50;
$GPXUP;3221;09:57:17;0;50	2031;8	7453;0;0;49;
$GPXUP;3221;09:57:18;0;50	20305;8	74512;0;0;51;
$GPXUP;3221;09:57:19;0;50	20301;8	74494;0;0;51;
$GPXUP;3221;09:57:20;0;50	20298;8	74474;0;0;52;
$GPXUP;3221;09:57:21;0;50	20296;8	74454;0;0;52;
$GPXUP;3221;09:57:22;0;50	20294;8	74433;0;0;54;
$GPXUP;3221;09:57:23;0;50	20292;8	74413;0;0;52;
$GPXUP;3221;09:57:24;0;50	20284;8	74395;0;0;52;
$GPXUP;3221;09:57:25;0;50	20273;8	74382;0;0;52;
$GPXUP;3221;09:57:26;0;50	20256;8	74376;0;0;57;
$GPXUP;3221;09:57:27;0;50	20239;8	74374;0;0;60;
$GPXUP;3221;09:57:28;0;50	20223;8	74371;0;0;62;
$GPXUP;3221;09:57:29;0;50	20208;8	74363;0;0;58;
$GPXUP;3221;09:57:30;0;50	20197;8	7435;0;0;55;
$GPXUP;3221;09:57:31;0;50	2019;8	74332;0;0;52;
$GPXUP;3221;09:57:32;0;50	20186;8	74312;0;0;51;
$GPXUP;3221;09:57:33;0;50	20185;8	74291;0;0;51;
$GPXUP;3221;09:57:34;0;50	20188;8	74271;0;0;52;
$GPXUP;3221;09:57:35;0;50	20196;8	74253;0;0;53;
$GPXUP;3221;09:57:36;0;50	2021;8	74241;0;0;58;
$GPXUP;3221;09:57:37;0;50	20226;8	74233;0;0;61;
$GPXUP;3221;09:57:38;0;50	20241;8	74222;0;0;64;
$GPXUP;3221;09:57:39;0;50	20254;8	74206;0;0;67;
$GPXUP;3221;09:57:40;0;50	20266;8	74188;0;0;66;
$GPXUP;3221;09:57:41;0;50	20278;8	74169;0;0;64;
$GPXUP;3221;09:57:42;0;50	20289;8	74153;0;0;61;
$GPXUP;3221;09:57:43;0;50	20301;8	74139;0;0;61;
$GPXUP;3221;09:57:44;0;50	20315;8	74127;0;0;60;
$GPXUP;3221;09:57:45;0;50	20328;8	74118;0;0;56;
$GPXUP;3221;09:57:46;0;50	2034;8	74112;0;0;52;
$GPXUP;3221;09:57:47;0;50	20349;8	74107;0;0;40;
$GPXUP;3221;09:57:48;0;50	20347;8	7411;0;0;9;
$GPXUP;3221;09:57:49;0;50	20344;8	74114;0;0;0;
$GPXUP;3221;09:57:50;0;50	20343;8	74116;0;0;0;
$GPXUP;3221;09:57:51;0;50	20342;8	74116;0;0;0;
$GPXUP;3221;09:57:52;0;50	20342;8	74116;0;0;0;
$GPXUP;3221;09:57:53;0;50	20342;8	74116;0;0;0;
$GPXUP;3221;09:57:54;0;50	20342;8	74116;0;0;0;
$GPXUP;3221;09:57:55;0;50	20342;8	74116;0;0;0;
$GPXUP;3221;09:57:56;0;50	20342;8	74116;0;0;0;
$GPXUP;3221;09:57:57;0;50	20342;8	74116;0;0;0;
$GPXUP;3221;09:57:58;0;50	20342;8	74116;0;0;0;
$GPXUP;3221;09:57:59;0;50	20342;8	74116;0;0;0;
$GPXUP;3221;09:58:00;0;50	20342;8	74116;0;0;0;
$GPXUP;3221;09:58:01;0;50	20342;8	74116;0;0;0;
$GPXUP;3221;09:58:02;0;50	20342;8	74116;0;0;0;
$GPXUP;3221;09:58:03;0;50	20342;8	74116;0;0;0;
$GPXUP;3221;09:58:04;0;50	20342;8	74116;0;0;0;
$GPXUP;3221;09:58:05;0;50	20342;8	74116;0;0;0;
$GPXUP;3221;09:58:06;0;50	20342;8	74116;0;0;0;
$GPXUP;3221;09:58:07;0;50	20337;8	74122;0;0;3;
$GPXUP;3221;09:58:08;0;50	20336;8	74122;0;0;6;
$GPXUP;3221;09:58:09;0;50	2033;8	74119;0;0;20;
$GPXUP;3221;09:58:10;0;50	20319;8	74108;0;0;43;
$GPXUP;3221;09:58:11;0;50	20309;8	74095;0;0;44;
$GPXUP;3221;09:58:12;0;50	20302;8	74081;0;0;43;
$GPXUP;3221;09:58:13;0;50	20298;8	74068;0;0;40;
$GPXUP;3221;09:58:14;0;50	20298;8	74058;0;0;29;
$GPXUP;3221;09:58:15;0;50	20301;8	74058;0;0;5;
$GPXUP;3221;09:58:16;0;50	20302;8	7406;0;0;1;
$GPXUP;3221;09:58:17;0;50	20302;8	74062;0;0;1;
$GPXUP;3221;09:58:18;0;50	20302;8	74063;0;0;0;
$GPXUP;3221;09:58:19;0;50	20302;8	74063;0;0;0;
$GPXUP;3221;09:58:20;0;50	20302;8	74063;0;0;0;
$GPXUP;3221;09:58:21;0;50	20302;8	74063;0;0;0;
$GPXUP;3221;09:58:22;0;50	20302;8	74063;0;0;0;
$GPXUP;3221;09:58:23;0;50	20302;8	74063;0;0;0;
$GPXUP;3221;09:58:24;0;50	20302;8	74063;0;0;0;
$GPXUP;3221;09:58:25;0;50	20302;8	74063;0;0;0;
$GPXUP;3221;09:58:26;0;50	20302;8	74063;0;0;0;
$GPXUP;3221;09:58:27;0;50	20302;8	74063;0;0;0;
$GPXUP;3221;09:58:28;0;50	20302;8	74063;0;0;0;
$GPXUP;3221;09:58:29;0;50	20302;8	74063;0;0;0;
$GPXUP;3221;09:58:30;0;50	20302;8	74063;0;0;0;
$GPXUP;3221;09:58:31;0;50	20302;8	74063;0;0;0;
$GPXUP;3221;09:58:32;0;50	20302;8	74063;0;0;0;
$GPXUP;3221;09:58:33;0;50	20302;8	74063;0;0;0;
$GPXUP;3221;09:58:34;0;50	20302;8	74063;0;0;0;
$GPXUP;3221;09:58:35;0;50	20302;8	74063;0;0;0;
$GPXUP;3221;09:58:36;0;50	20302;8	74063;0;0;0;
$GPXUP;3221;09:58:37;0;50	20302;8	74063;0;0;0;
$GPXUP;3221;09:58:38;0;50	20302;8	74063;0;0;0;
$GPXUP;3221;09:58:39;0;50	20302;8	74063;0;0;0;
$GPXUP;3221;09:58:40;0;50	20302;8	74063;0;0;0;
$GPXUP;3221;09:58:41;0;50	20302;8	74063;0;0;0;
$GPXUP;3221;09:58:42;0;50	20302;8	74063;0;0;0;
$GPXUP;3221;09:58:43;0;50	20302;8	74063;0;0;0;
$GPXUP;3221;09:58:44;0;50	20302;8	74063;0;0;0;
$GPXUP;3221;09:58:45;0;50	20302;8	74063;0;0;0;
$GPXUP;3221;09:58:46;0;50	20302;8	74063;0;0;0;
$GPXUP;3221;09:58:47;0;50	20302;8	74063;0;0;0;
$GPXUP;3221;09:58:48;0;50	20302;8	74063;0;0;0;
$GPXUP;3221;09:58:49;0;50	20302;8	74063;0;0;0;
$GPXUP;3221;09:58:50;0;50	20302;8	74063;0;0;0;
$GPXUP;3221;09:58:51;0;50	20302;8	74063;0;0;0;
$GPXUP;3221;09:58:52;0;50	20302;8	74063;0;0;0;
$GPXUP;3221;09:58:53;0;50	20302;8	74063;0;0;0;
$GPXUP;3221;09:58:54;0;50	20302;8	74063;0;0;0;
$GPXUP;3221;09:58:55;0;50	20302;8	74063;0;0;0;
$GPXUP;3221;09:58:56;0;50	20302;8	74063;0;0;0;
$GPXUP;3221;09:58:57;0;50	20302;8	74063;0;0;0;
$GPXUP;3221;09:58:58;0;50	20302;8	74063;0;0;0;
$GPXUP;3221;09:58:59;0;50	20302;8	74063;0;0;0;
$GPXUP;3221;09:59:00;0;50	20302;8	74063;0;0;0;
$GPXUP;3221;09:59:01;0;50	20302;8	74063;0;0;0;
$GPXUP;3221;09:59:02;0;50	20302;8	74063;0;0;0;
$GPXUP;3221;09:59:03;0;50	20302;8	74063;0;0;0;
$GPXUP;3221;09:59:04;0;50	20302;8	74063;0;0;0;
$GPXUP;3221;09:59:05;0;50	20302;8	74063;0;0;0;
$GPXUP;3221;09:59:06;0;50	20302;8	74063;0;0;0;
$GPXUP;3221;09:59:07;0;50	20302;8	74063;0;0;0;
$GPXUP;3221;09:59:08;0;50	20302;8	74063;0;0;0;
$GPXUP;3221;09:59:09;0;50	20302;8	74063;0;0;0;
$GPXUP;3221;09:59:10;0;50	20302;8	74063;0;0;0;
$GPXUP;3221;09:59:11;0;50	20302;8	74063;0;0;0;
$GPXUP;3221;09:59:12;0;50	20302;8	74063;0;0;0;
$GPXUP;3221;09:59:13;0;50	20302;8	74063;0;0;0;
$GPXUP;3221;09:59:14;0;50	20302;8	74063;0;0;0;
$GPXUP;3221;09:59:15;0;50	20302;8	74063;0;0;0;
$GPXUP;3221;09:59:16;0;50	20302;8	74063;0;0;0;
$GPXUP;3221;09:59:17;0;50	20302;8	74063;0;0;0;
$GPXUP;3221;09:59:18;0;50	20302;8	74063;0;0;0;
$GPXUP;3221;09:59:19;0;50	20302;8	74063;0;0;0;
$GPXUP;3221;09:59:20;0;50	20302;8	74063;0;0;0;
$GPXUP;3221;09:59:21;0;50	20302;8	74063;0;0;0;
$GPXUP;3221;09:59:22;0;50	20302;8	74063;0;0;0;
$GPXUP;3221;09:59:23;0;50	20302;8	74063;0;0;0;
$GPXUP;3221;09:59:24;0;50	20302;8	74063;0;0;0;
$GPXUP;3221;09:59:25;0;50	20302;8	74063;0;0;0;
$GPXUP;3221;09:59:26;0;50	20302;8	74063;0;0;0;
$GPXUP;3221;09:59:27;0;50	20302;8	74063;0;0;0;
$GPXUP;3221;09:59:28;0;50	20302;8	74063;0;0;0;
$GPXUP;3221;09:59:29;0;50	20302;8	74063;0;0;0;
$GPXUP;3221;09:59:30;0;50	20302;8	74063;0;0;0;
$GPXUP;3221;09:59:31;0;50	20302;8	74063;0;0;0;
$GPXUP;3221;09:59:32;0;50	20302;8	74063;0;0;0;
$GPXUP;3221;09:59:33;0;50	20302;8	74063;0;0;0;
$GPXUP;3221;09:59:34;0;50	20302;8	74063;0;0;0;
$GPXUP;3221;09:59:35;0;50	20302;8	74063;0;0;0;
$GPXUP;3221;09:59:36;0;50	20302;8	74063;0;0;0;
$GPXUP;3221;09:59:37;0;50	20302;8	74063;0;0;0;
$GPXUP;3221;09:59:38;0;50	20302;8	74063;0;0;0;
$GPXUP;3221;09:59:39;0;50	20302;8	74063;0;0;0;
$GPXUP;3221;09:59:40;0;50	20302;8	74063;0;0;0;
$GPXUP;3221;09:59:41;0;50	20302;8	74063;0;0;0;
$GPXUP;3221;09:59:42;0;50	20302;8	74063;0;0;0;
$GPXUP;3221;09:59:43;0;50	20302;8	74063;0;0;0;
$GPXUP;3221;09:59:44;0;50	20302;8	74063;0;0;0;
$GPXUP;3221;09:59:45;0;50	20302;8	74063;0;0;0;
$GPXUP;3221;09:59:46;0;50	20302;8	74063;0;0;0;
$GPXUP;3221;09:59:47;0;50	20302;8	74063;0;0;0;
$GPXUP;3221;09:59:48;0;50	20302;8	74063;0;0;0;
$GPXUP;3221;09:59:49;0;50	20302;8	74063;0;0;0;
$GPXUP;3221;09:59:50;0;50	20302;8	74063;0;0;0;
$GPXUP;3221;09:59:51;0;50	20302;8	74063;0;0;0;
$GPXUP;3221;09:59:52;0;50	20302;8	74063;0;0;0;
$GPXUP;3221;09:59:53;0;50	20302;8	74063;0;0;0;
$GPXUP;3221;09:59:54;0;50	20302;8	74063;0;0;0;
$GPXUP;3221;09:59:55;0;50	20302;8	74063;0;0;0;
$GPXUP;3221;09:59:56;0;50	20302;8	74063;0;0;0;
$GPXUP;3221;09:59:57;0;50	20302;8	74063;0;0;0;
$GPXUP;3221;09:59:58;0;50	20302;8	74063;0;0;0;
$GPXUP;3221;09:59:59;0;50	20302;8	74063;0;0;0;
$GPXUP;3221;10:00:00;0;50	20302;8	74063;0;0;0;
$GPXUP;3221;10:00:01;0;50	20302;8	74063;0;0;0;
$GPXUP;3221;10:00:02;0;50	20302;8	74063;0;0;0;
$GPXUP;3221;10:00:03;0;50	20302;8	74063;0;0;0;
$GPXUP;3221;10:00:04;0;50	20302;8	74063;0;0;0;
$GPXUP;3221;10:00:05;0;50	20302;8	74063;0;0;0;
$GPXUP;3221;10:00:06;0;50	20302;8	74063;0;0;0;
$GPXUP;3221;10:00:07;0;50	20302;8	74063;0;0;0;
$GPXUP;3221;10:00:08;0;50	20302;8	74063;0;0;0;
$GPXUP;3221;10:00:09;0;50	20302;8	74063;0;0;0;
$GPXUP;3221;10:00:10;0;50	20302;8	74063;0;0;0;
$GPXUP;3221;10:00:11;0;50	20302;8	74063;0;0;0;
$GPXUP;3221;10:00:12;0;50	20302;8	74063;0;0;0;
$GPXUP;3221;10:00:13;0;50	20302;8	74063;0;0;0;
$GPXUP;3221;10:00:14;0;50	20302;8	74063;0;0;0;
$GPXUP;3221;10:00:15;0;50	20302;8	74063;0;0;0;
$GPXUP;3221;10:00:16;0;50	20302;8	74063;0;0;0;
$GPXUP;3221;10:00:17;0;50	20302;8	74063;0;0;0;
$GPXUP;3221;10:00:18;0;50	20302;8	74063;0;0;0;
$GPXUP;3221;10:00:19;0;50	20302;8	74063;0;0;0;
$GPXUP;3221;10:00:20;0;50	20302;8	74063;0;0;0;
$GPXUP;3221;10:00:21;0;50	20302;8	74063;0;0;0;
$GPXUP;3221;10:00:22;0;50	20302;8	74063;0;0;0;
$GPXUP;3221;10:00:23;0;50	20302;8	74063;0;0;0;
$GPXUP;3221;10:00:24;0;50	20302;8	74063;0;0;0;
$GPXUP;3221;10:00:25;0;50	20302;8	74063;0;0;0;
$GPXUP;3221;10:00:26;0;50	20302;8	74063;0;0;0;
$GPXUP;3221;10:00:27;0;50	20302;8	74063;0;0;0;
$GPXUP;3221;10:00:28;0;50	20302;8	74063;0;0;0;
$GPXUP;3221;10:00:29;0;50	20302;8	74063;0;0;0;
$GPXUP;3221;10:00:30;0;50	20302;8	74063;0;0;0;
$GPXUP;3221;10:00:31;0;50	20302;8	74063;0;0;0;
$GPXUP;3221;10:00:32;0;50	20302;8	74063;0;0;0;
$GPXUP;3221;10:00:33;0;50	20302;8	74063;0;0;0;
$GPXUP;3221;10:00:34;0;50	20302;8	74063;0;0;0;
$GPXUP;3221;10:00:35;0;50	20302;8	74063;0;0;0;
$GPXUP;3221;10:00:36;0;50	20302;8	74063;0;0;0;
$GPXUP;3221;10:00:37;0;50	20302;8	74063;0;0;0;
$GPXUP;3221;10:00:38;0;50	20302;8	74063;0;0;0;
$GPXUP;3221;10:00:39;0;50	20302;8	74063;0;0;0;
$GPXUP;3221;10:00:40;0;50	20302;8	74063;0;0;0;
$GPXUP;3221;10:00:41;0;50	20302;8	74063;0;0;0;
$GPXUP;3221;10:00:42;0;50	20302;8	74063;0;0;0;
$GPXUP;3221;10:00:43;0;50	20302;8	74063;0;0;0;
$GPXUP;3221;10:00:44;0;50	20302;8	74063;0;0;0;
$GPXUP;3221;10:00:45;0;50	20302;8	74063;0;0;0;
$GPXUP;3221;10:00:46;0;50	20302;8	74063;0;0;0;
$GPXUP;3221;10:00:47;0;50	20302;8	74063;0;0;0;
$GPXUP;3221;10:00:48;0;50	20302;8	74063;0;0;0;
$GPXUP;3221;10:00:49;0;50	20302;8	74063;0;0;0;
$GPXUP;3221;10:00:50;0;50	20302;8	74063;0;0;0;
$GPXUP;3221;10:00:51;0;50	20302;8	74063;0;0;0;
$GPXUP;3221;10:00:52;0;50	20302;8	74063;0;0;0;
$GPXUP;3221;10:00:53;0;50	20302;8	74063;0;0;0;
$GPXUP;3221;10:00:54;0;50	20302;8	74063;0;0;0;
$GPXUP;3221;10:00:55;0;50	20302;8	74063;0;0;0;
$GPXUP;3221;10:00:56;0;50	20302;8	74063;0;0;0;
$GPXUP;3221;10:00:57;0;50	20302;8	74063;0;0;0;
$GPXUP;3221;10:00:58;0;50	20302;8	74063;0;0;0;
$GPXUP;3221;10:00:59;0;50	20302;8	74063;0;0;0;
$GPXUP;3221;10:01:00;0;50	20302;8	74063;0;0;0;
$GPXUP;3221;10:01:01;0;50	20302;8	74063;0;0;0;
$GPXUP;3221;10:01:02;0;50	20302;8	74063;0;0;0;
$GPXUP;3221;10:01:03;0;50	20302;8	74063;0;0;0;
$GPXUP;3221;10:01:04;0;50	20302;8	74063;0;0;0;
$GPXUP;3221;10:01:05;0;50	20302;8	74063;0;0;0;
$GPXUP;3221;10:01:06;0;50	20302;8	74063;0;0;0;
$GPXUP;3221;10:01:07;0;50	20302;8	74063;0;0;0;
$GPXUP;3221;10:01:08;0;50	20302;8	74063;0;0;0;
$GPXUP;3221;10:01:09;0;50	20302;8	74063;0;0;0;
$GPXUP;3221;10:01:10;0;50	20302;8	74063;0;0;0;
$GPXUP;3221;10:01:11;0;50	20302;8	74063;0;0;0;
$GPXUP;3221;10:01:12;0;50	20302;8	74063;0;0;0;
$GPXUP;3221;10:01:13;0;50	20302;8	74063;0;0;0;
$GPXUP;3221;10:01:14;0;50	20302;8	74063;0;0;0;
$GPXUP;3221;10:01:15;0;50	20302;8	74063;0;0;0;
$GPXUP;3221;10:01:16;0;50	20302;8	74063;0;0;0;
$GPXUP;3221;10:01:17;0;50	20302;8	74063;0;0;0;
$GPXUP;3221;10:01:18;0;50	20302;8	74063;0;0;0;
$GPXUP;3221;10:01:19;0;50	20302;8	74063;0;0;0;
$GPXUP;3221;10:01:20;0;50	20302;8	74063;0;0;0;
$GPXUP;3221;10:01:21;0;50	20302;8	74063;0;0;0;
$GPXUP;3221;10:01:22;0;50	20302;8	74063;0;0;0;
$GPXUP;3221;10:01:23;0;50	20302;8	74063;0;0;0;
$GPXUP;3221;10:01:24;0;50	20302;8	74063;0;0;0;
$GPXUP;3221;10:01:25;0;50	20302;8	74063;0;0;0;
$GPXUP;3221;10:01:26;0;50	20302;8	74063;0;0;0;
$GPXUP;3221;10:01:27;0;50	20302;8	74063;0;0;0;
$GPXUP;3221;10:01:28;0;50	20302;8	74063;0;0;0;
$GPXUP;3221;10:01:29;0;50	20302;8	74063;0;0;0;
$GPXUP;3221;10:01:30;0;50	20302;8	74063;0;0;0;
$GPXUP;3221;10:01:31;0;50	20302;8	74063;0;0;0;
$GPXUP;3221;10:01:32;0;50	20302;8	74063;0;0;0;
$GPXUP;3221;10:01:33;0;50	20302;8	74063;0;0;0;
$GPXUP;3221;10:01:34;0;50	20302;8	74063;0;0;0;
$GPXUP;3221;10:01:35;0;50	20302;8	74063;0;0;0;
$GPXUP;3221;10:01:36;0;50	20302;8	74063;0;0;0;
$GPXUP;3221;10:01:37;0;50	20302;8	74063;0;0;0;
$GPXUP;3221;10:01:38;0;50	20302;8	74063;0;0;0;
$GPXUP;3221;10:01:39;0;50	20302;8	74063;0;0;0;
$GPXUP;3221;10:01:40;0;50	20302;8	74063;0;0;0;
$GPXUP;3221;10:01:41;0;50	20302;8	74063;0;0;0;
$GPXUP;3221;10:01:42;0;50	20302;8	74063;0;0;0;
$GPXUP;3221;10:01:43;0;50	20302;8	74063;0;0;0;
$GPXUP;3221;10:01:44;0;50	20302;8	74063;0;0;0;
$GPXUP;3221;10:01:45;0;50	20302;8	74063;0;0;0;
$GPXUP;3221;10:01:46;0;50	20302;8	74063;0;0;0;
$GPXUP;3221;10:01:47;0;50	20302;8	74063;0;0;0;
$GPXUP;3221;10:01:48;0;50	20302;8	74063;0;0;0;
$GPXUP;3221;10:01:49;0;50	20302;8	74063;0;0;0;
$GPXUP;3221;10:01:50;0;50	20302;8	74063;0;0;0;
$GPXUP;3221;10:01:51;0;50	20302;8	74063;0;0;0;
$GPXUP;3221;10:01:52;0;50	20302;8	74063;0;0;0;
$GPXUP;3221;10:01:53;0;50	20302;8	74063;0;0;0;
$GPXUP;3221;10:01:54;0;50	20302;8	74063;0;0;0;
$GPXUP;3221;10:01:55;0;50	20302;8	74063;0;0;0;
$GPXUP;3221;10:01:56;0;50	20302;8	74063;0;0;0;
$GPXUP;3221;10:01:57;0;50	20302;8	74063;0;0;0;
$GPXUP;3221;10:01:58;0;50	20302;8	74063;0;0;0;
$GPXUP;3221;10:01:59;0;50	20302;8	74063;0;0;0;
$GPXUP;3221;10:02:00;0;50	20302;8	74063;0;0;0;
$GPXUP;3221;10:02:01;0;50	20302;8	74063;0;0;0;
$GPXUP;3221;10:02:02;0;50	20302;8	74063;0;0;0;
$GPXUP;3221;10:02:03;0;50	20302;8	74063;0;0;0;
$GPXUP;3221;10:02:04;0;50	20302;8	74063;0;0;0;
$GPXUP;3221;10:02:05;0;50	20302;8	74063;0;0;0;
$GPXUP;3221;10:02:06;0;50	20302;8	74063;0;0;0;
$GPXUP;3221;10:02:07;0;50	20302;8	74063;0;0;0;
$GPXUP;3221;10:02:08;0;50	20302;8	74063;0;0;0;
$GPXUP;3221;10:02:09;0;50	20302;8	74063;0;0;0;
$GPXUP;3221;10:02:10;0;50	20302;8	74063;0;0;0;
$GPXUP;3221;10:02:11;0;50	20302;8	74063;0;0;0;
$GPXUP;3221;10:02:12;0;50	20302;8	74063;0;0;0;
$GPXUP;3221;10:02:13;0;50	20302;8	74063;0;0;0;
$GPXUP;3221;10:02:14;0;50	20302;8	74063;0;0;0;
$GPXUP;3221;10:02:15;0;50	20302;8	74063;0;0;0;
$GPXUP;3221;10:02:16;0;50	20302;8	74063;0;0;0;
$GPXUP;3221;10:02:17;0;50	20302;8	74063;0;0;0;
$GPXUP;3221;10:02:18;0;50	20302;8	74063;0;0;0;
$GPXUP;3221;10:02:19;0;50	20302;8	74063;0;0;0;
$GPXUP;3221;10:02:20;0;50	20302;8	74063;0;0;0;
$GPXUP;3221;10:02:21;0;50	20302;8	74063;0;0;0;
[truncated: 2,644 more rows]
