# Supplementary material for: Pigeon Navigation: Different Routes Lead to Frankfurt
Source: PLoS One. 2014 Nov 12;9(11):e112439. doi: 10.1371/journal.pone.0112439 (PMC4229201; doi:10.1371/journal.pone.0112439)
Supplement: File S4 — Files containing the original track data and a ‘Read me’ explaining the data format. (ZIP) [file pone.0112439.s004.zip › N-SF/080616xup07_403.log]

$GPXUP;3221;08:48:38;0;50	39777;8	72325;0;0;0;
$GPXUP;3221;08:48:39;0;50	39776;8	72324;0;0;3;
$GPXUP;3221;08:48:40;0;50	39775;8	72325;0;0;6;
$GPXUP;3221;08:48:41;0;50	39771;8	72326;0;0;15;
$GPXUP;3221;08:48:42;0;50	39764;8	72329;0;0;26;
$GPXUP;3221;08:48:43;0;50	39752;8	72333;0;0;36;
$GPXUP;3221;08:48:44;0;50	39742;8	72334;0;0;35;
$GPXUP;3221;08:48:45;0;50	39731;8	72328;0;0;39;
$GPXUP;3221;08:48:46;0;50	3972;8	72313;0;0;45;
$GPXUP;3221;08:48:47;0;50	39711;8	72295;0;0;50;
$GPXUP;3221;08:48:48;0;50	39704;8	72277;0;0;50;
$GPXUP;3221;08:48:49;0;50	39698;8	7226;0;0;49;
$GPXUP;3221;08:48:50;0;50	3969;8	72243;0;0;50;
$GPXUP;3221;08:48:51;0;50	39684;8	72226;0;0;48;
$GPXUP;3221;08:48:52;0;50	39682;8	72207;0;0;48;
$GPXUP;3221;08:48:53;0;50	39684;8	72188;0;0;46;
$GPXUP;3221;08:48:54;0;50	39689;8	72169;0;0;48;
$GPXUP;3221;08:48:55;0;50	39698;8	72153;0;0;48;
$GPXUP;3221;08:48:56;0;50	39706;8	72138;0;0;49;
$GPXUP;3221;08:48:57;0;50	39715;8	72125;0;0;46;
$GPXUP;3221;08:48:58;0;50	39725;8	72115;0;0;44;
$GPXUP;3221;08:48:59;0;50	39735;8	72112;0;0;42;
$GPXUP;3221;08:49:00;0;50	39746;8	72113;0;0;41;
$GPXUP;3221;08:49:01;0;50	39755;8	7212;0;0;42;
$GPXUP;3221;08:49:02;0;50	39764;8	72131;0;0;43;
$GPXUP;3221;08:49:03;0;50	39772;8	72145;0;0;43;
$GPXUP;3221;08:49:04;0;50	39777;8	7216;0;0;41;
$GPXUP;3221;08:49:05;0;50	39779;8	72178;0;0;43;
$GPXUP;3221;08:49:06;0;50	39776;8	72196;0;0;45;
$GPXUP;3221;08:49:07;0;50	3977;8	72212;0;0;43;
$GPXUP;3221;08:49:08;0;50	39759;8	72224;0;0;44;
$GPXUP;3221;08:49:09;0;50	39746;8	72232;0;0;51;
$GPXUP;3221;08:49:10;0;50	39732;8	72238;0;0;54;
$GPXUP;3221;08:49:11;0;50	39718;8	72244;0;0;53;
$GPXUP;3221;08:49:12;0;50	39704;8	72248;0;0;53;
$GPXUP;3221;08:49:13;0;50	39691;8	72248;0;0;52;
$GPXUP;3221;08:49:14;0;50	39677;8	72243;0;0;54;
$GPXUP;3221;08:49:15;0;50	39666;8	7223;0;0;49;
$GPXUP;3221;08:49:16;0;50	39658;8	7221;0;0;54;
$GPXUP;3221;08:49:17;0;50	39652;8	72185;0;0;59;
$GPXUP;3221;08:49:18;0;50	39648;8	72161;0;0;57;
$GPXUP;3221;08:49:19;0;50	39646;8	7214;0;0;49;
$GPXUP;3221;08:49:20;0;50	39643;8	72122;0;0;45;
$GPXUP;3221;08:49:21;0;50	39638;8	72106;0;0;47;
$GPXUP;3221;08:49:22;0;50	39633;8	72088;0;0;48;
$GPXUP;3221;08:49:23;0;50	3963;8	7207;0;0;49;
$GPXUP;3221;08:49:24;0;50	39628;8	72051;0;0;48;
$GPXUP;3221;08:49:25;0;50	39627;8	72032;0;0;49;
$GPXUP;3221;08:49:26;0;50	39626;8	72013;0;0;48;
$GPXUP;3221;08:49:27;0;50	39624;8	71994;0;0;46;
$GPXUP;3221;08:49:28;0;50	39622;8	71976;0;0;47;
$GPXUP;3221;08:49:29;0;50	39616;8	7196;0;0;49;
$GPXUP;3221;08:49:30;0;50	39607;8	71944;0;0;51;
$GPXUP;3221;08:49:31;0;50	396;8	71928;0;0;52;
$GPXUP;3221;08:49:32;0;50	39594;8	71909;0;0;52;
$GPXUP;3221;08:49:33;0;50	3959;8	7189;0;0;52;
$GPXUP;3221;08:49:34;0;50	39588;8	7187;0;0;50;
$GPXUP;3221;08:49:35;0;50	39589;8	71851;0;0;47;
$GPXUP;3221;08:49:36;0;50	39591;8	71833;0;0;46;
$GPXUP;3221;08:49:37;0;50	39592;8	71815;0;0;46;
$GPXUP;3221;08:49:38;0;50	39592;8	71798;0;0;44;
$GPXUP;3221;08:49:39;0;50	3959;8	7178;0;0;46;
$GPXUP;3221;08:49:40;0;50	39586;8	71763;0;0;49;
$GPXUP;3221;08:49:41;0;50	39583;8	71744;0;0;49;
$GPXUP;3221;08:49:42;0;50	3958;8	71726;0;0;47;
$GPXUP;3221;08:49:43;0;50	39576;8	71708;0;0;48;
$GPXUP;3221;08:49:44;0;50	39568;8	71693;0;0;49;
$GPXUP;3221;08:49:45;0;50	39561;8	71678;0;0;47;
$GPXUP;3221;08:49:46;0;50	39554;8	71662;0;0;50;
$GPXUP;3221;08:49:47;0;50	39549;8	71644;0;0;52;
$GPXUP;3221;08:49:48;0;50	39545;8	71623;0;0;55;
$GPXUP;3221;08:49:49;0;50	39541;8	71602;0;0;57;
$GPXUP;3221;08:49:50;0;50	39534;8	71582;0;0;57;
$GPXUP;3221;08:49:51;0;50	39524;8	71564;0;0;60;
$GPXUP;3221;08:49:52;0;50	39513;8	71547;0;0;58;
$GPXUP;3221;08:49:53;0;50	39504;8	71529;0;0;56;
$GPXUP;3221;08:49:54;0;50	39498;8	7151;0;0;54;
$GPXUP;3221;08:49:55;0;50	3949;8	71492;0;0;55;
$GPXUP;3221;08:49:56;0;50	39481;8	71475;0;0;54;
$GPXUP;3221;08:49:57;0;50	39469;8	71461;0;0;61;
$GPXUP;3221;08:49:58;0;50	39455;8	7145;0;0;62;
$GPXUP;3221;08:49:59;0;50	3944;8	71441;0;0;60;
$GPXUP;3221;08:50:00;0;50	39426;8	71432;0;0;58;
$GPXUP;3221;08:50:01;0;50	39413;8	71422;0;0;55;
$GPXUP;3221;08:50:02;0;50	39401;8	71412;0;0;54;
$GPXUP;3221;08:50:03;0;50	39389;8	71402;0;0;56;
$GPXUP;3221;08:50:04;0;50	39376;8	71395;0;0;58;
$GPXUP;3221;08:50:05;0;50	39361;8	71393;0;0;61;
$GPXUP;3221;08:50:06;0;50	39346;8	71391;0;0;60;
$GPXUP;3221;08:50:07;0;50	3933;8	71388;0;0;61;
$GPXUP;3221;08:50:08;0;50	39315;8	71386;0;0;62;
$GPXUP;3221;08:50:09;0;50	393;8	71383;0;0;62;
$GPXUP;3221;08:50:10;0;50	39285;8	71378;0;0;57;
$GPXUP;3221;08:50:11;0;50	39272;8	71369;0;0;51;
$GPXUP;3221;08:50:12;0;50	39262;8	71358;0;0;49;
$GPXUP;3221;08:50:13;0;50	39254;8	71342;0;0;51;
$GPXUP;3221;08:50:14;0;50	39246;8	71326;0;0;54;
$GPXUP;3221;08:50:15;0;50	39236;8	71311;0;0;58;
$GPXUP;3221;08:50:16;0;50	39222;8	713;0;0;65;
$GPXUP;3221;08:50:17;0;50	39206;8	71299;0;0;63;
$GPXUP;3221;08:50:18;0;50	39188;8	71311;0;0;67;
$GPXUP;3221;08:50:19;0;50	39175;8	71329;0;0;66;
$GPXUP;3221;08:50:20;0;50	39162;8	71346;0;0;64;
$GPXUP;3221;08:50:21;0;50	3915;8	71365;0;0;62;
$GPXUP;3221;08:50:22;0;50	39141;8	71384;0;0;59;
$GPXUP;3221;08:50:23;0;50	39132;8	71403;0;0;57;
$GPXUP;3221;08:50:24;0;50	39124;8	71421;0;0;56;
$GPXUP;3221;08:50:25;0;50	39113;8	71435;0;0;57;
$GPXUP;3221;08:50:26;0;50	39101;8	71447;0;0;58;
$GPXUP;3221;08:50:27;0;50	39088;8	71458;0;0;58;
$GPXUP;3221;08:50:28;0;50	39075;8	71468;0;0;60;
$GPXUP;3221;08:50:29;0;50	39061;8	71478;0;0;62;
$GPXUP;3221;08:50:30;0;50	39046;8	71487;0;0;64;
$GPXUP;3221;08:50:31;0;50	39031;8	71496;0;0;63;
$GPXUP;3221;08:50:32;0;50	39017;8	71507;0;0;62;
$GPXUP;3221;08:50:33;0;50	39004;8	71519;0;0;61;
$GPXUP;3221;08:50:34;0;50	38992;8	71533;0;0;61;
$GPXUP;3221;08:50:35;0;50	3898;8	7155;0;0;62;
$GPXUP;3221;08:50:36;0;50	38969;8	71565;0;0;62;
$GPXUP;3221;08:50:37;0;50	38956;8	71579;0;0;62;
$GPXUP;3221;08:50:38;0;50	38942;8	7159;0;0;61;
$GPXUP;3221;08:50:39;0;50	38928;8	71598;0;0;60;
$GPXUP;3221;08:50:40;0;50	38914;8	71606;0;0;60;
$GPXUP;3221;08:50:41;0;50	389;8	71616;0;0;60;
$GPXUP;3221;08:50:42;0;50	38887;8	71626;0;0;62;
$GPXUP;3221;08:50:43;0;50	38873;8	71638;0;0;63;
$GPXUP;3221;08:50:44;0;50	38858;8	71647;0;0;61;
$GPXUP;3221;08:50:45;0;50	38844;8	71651;0;0;57;
$GPXUP;3221;08:50:46;0;50	3883;8	71651;0;0;57;
$GPXUP;3221;08:50:47;0;50	38816;8	71648;0;0;57;
$GPXUP;3221;08:50:48;0;50	38801;8	71645;0;0;59;
$GPXUP;3221;08:50:49;0;50	38786;8	71644;0;0;62;
$GPXUP;3221;08:50:50;0;50	3877;8	71647;0;0;67;
$GPXUP;3221;08:50:51;0;50	38753;8	71651;0;0;71;
$GPXUP;3221;08:50:52;0;50	38736;8	71658;0;0;73;
$GPXUP;3221;08:50:53;0;50	38719;8	7167;0;0;72;
$GPXUP;3221;08:50:54;0;50	38704;8	71684;0;0;69;
$GPXUP;3221;08:50:55;0;50	38688;8	71696;0;0;67;
$GPXUP;3221;08:50:56;0;50	38672;8	71702;0;0;66;
$GPXUP;3221;08:50:57;0;50	38656;8	71705;0;0;68;
$GPXUP;3221;08:50:58;0;50	38638;8	71703;0;0;68;
$GPXUP;3221;08:50:59;0;50	38622;8	717;0;0;67;
$GPXUP;3221;08:51:00;0;50	38605;8	71698;0;0;66;
$GPXUP;3221;08:51:01;0;50	38588;8	71696;0;0;68;
$GPXUP;3221;08:51:02;0;50	38572;8	71699;0;0;67;
$GPXUP;3221;08:51:03;0;50	38556;8	71708;0;0;64;
$GPXUP;3221;08:51:04;0;50	38542;8	71722;0;0;65;
$GPXUP;3221;08:51:05;0;50	38531;8	71743;0;0;71;
$GPXUP;3221;08:51:06;0;50	38521;8	71767;0;0;71;
$GPXUP;3221;08:51:07;0;50	38509;8	71788;0;0;71;
$GPXUP;3221;08:51:08;0;50	38495;8	71805;0;0;71;
$GPXUP;3221;08:51:09;0;50	38481;8	71821;0;0;70;
$GPXUP;3221;08:51:10;0;50	38467;8	71838;0;0;72;
$GPXUP;3221;08:51:11;0;50	38453;8	71858;0;0;73;
$GPXUP;3221;08:51:12;0;50	3844;8	71878;0;0;75;
$GPXUP;3221;08:51:13;0;50	38426;8	71899;0;0;76;
$GPXUP;3221;08:51:14;0;50	38414;8	71921;0;0;72;
$GPXUP;3221;08:51:15;0;50	38401;8	71941;0;0;71;
$GPXUP;3221;08:51:16;0;50	38388;8	71959;0;0;70;
$GPXUP;3221;08:51:17;0;50	38375;8	71977;0;0;69;
$GPXUP;3221;08:51:18;0;50	38363;8	71997;0;0;69;
$GPXUP;3221;08:51:19;0;50	38351;8	72016;0;0;68;
$GPXUP;3221;08:51:20;0;50	38337;8	72032;0;0;69;
$GPXUP;3221;08:51:21;0;50	38321;8	72047;0;0;74;
$GPXUP;3221;08:51:22;0;50	38305;8	72062;0;0;76;
$GPXUP;3221;08:51:23;0;50	38289;8	72079;0;0;77;
$GPXUP;3221;08:51:24;0;50	38275;8	72098;0;0;75;
$GPXUP;3221;08:51:25;0;50	38261;8	72119;0;0;74;
$GPXUP;3221;08:51:26;0;50	38247;8	72137;0;0;72;
$GPXUP;3221;08:51:27;0;50	38233;8	72154;0;0;71;
$GPXUP;3221;08:51:28;0;50	38219;8	7217;0;0;69;
$GPXUP;3221;08:51:29;0;50	38206;8	72189;0;0;69;
$GPXUP;3221;08:51:30;0;50	38198;8	72212;0;0;70;
$GPXUP;3221;08:51:31;0;50	38192;8	72238;0;0;68;
$GPXUP;3221;08:51:32;0;50	38191;8	72263;0;0;65;
$GPXUP;3221;08:51:33;0;50	38192;8	72289;0;0;64;
$GPXUP;3221;08:51:34;0;50	3819;8	72314;0;0;65;
$GPXUP;3221;08:51:35;0;50	38187;8	7234;0;0;69;
$GPXUP;3221;08:51:36;0;50	38183;8	72366;0;0;68;
$GPXUP;3221;08:51:37;0;50	38177;8	72392;0;0;74;
$GPXUP;3221;08:51:38;0;50	38168;8	72418;0;0;74;
$GPXUP;3221;08:51:39;0;50	3816;8	72444;0;0;72;
$GPXUP;3221;08:51:40;0;50	38152;8	72468;0;0;72;
$GPXUP;3221;08:51:41;0;50	38144;8	72494;0;0;75;
$GPXUP;3221;08:51:42;0;50	3814;8	72523;0;0;73;
$GPXUP;3221;08:51:43;0;50	38142;8	72549;0;0;67;
$GPXUP;3221;08:51:44;0;50	38149;8	72573;0;0;66;
$GPXUP;3221;08:51:45;0;50	38155;8	72597;0;0;64;
$GPXUP;3221;08:51:46;0;50	3816;8	72621;0;0;62;
$GPXUP;3221;08:51:47;0;50	38164;8	72645;0;0;63;
$GPXUP;3221;08:51:48;0;50	38166;8	7267;0;0;65;
$GPXUP;3221;08:51:49;0;50	38167;8	72695;0;0;61;
$GPXUP;3221;08:51:50;0;50	38172;8	72713;0;0;44;
$GPXUP;3221;08:51:51;0;50	38182;8	72722;0;0;48;
$GPXUP;3221;08:51:52;0;50	38195;8	72725;0;0;47;
$GPXUP;3221;08:51:53;0;50	38208;8	72721;0;0;50;
$GPXUP;3221;08:51:54;0;50	38221;8	72708;0;0;57;
$GPXUP;3221;08:51:55;0;50	38232;8	72696;0;0;50;
$GPXUP;3221;08:51:56;0;50	38242;8	72687;0;0;45;
$GPXUP;3221;08:51:57;0;50	38249;8	72684;0;0;36;
$GPXUP;3221;08:51:58;0;50	38254;8	72683;0;0;24;
$GPXUP;3221;08:51:59;0;50	38252;8	72682;0;0;5;
$GPXUP;3221;08:52:00;0;50	3825;8	72682;0;0;2;
$GPXUP;3221;08:52:01;0;50	38248;8	72684;0;0;1;
$GPXUP;3221;08:52:02;0;50	38246;8	72685;0;0;0;
$GPXUP;3221;08:52:03;0;50	38246;8	72685;0;0;0;
$GPXUP;3221;08:52:04;0;50	38246;8	72685;0;0;0;
$GPXUP;3221;08:52:05;0;50	38246;8	72685;0;0;0;
$GPXUP;3221;08:52:06;0;50	38246;8	72685;0;0;0;
$GPXUP;3221;08:52:07;0;50	38246;8	72685;0;0;0;
$GPXUP;3221;08:52:08;0;50	38246;8	72685;0;0;0;
$GPXUP;3221;08:52:09;0;50	38246;8	72685;0;0;0;
$GPXUP;3221;08:52:10;0;50	38246;8	72685;0;0;0;
$GPXUP;3221;08:52:11;0;50	38246;8	72685;0;0;0;
$GPXUP;3221;08:52:12;0;50	38246;8	72685;0;0;0;
$GPXUP;3221;08:52:13;0;50	38246;8	72685;0;0;0;
$GPXUP;3221;08:52:14;0;50	38246;8	72685;0;0;0;
$GPXUP;3221;08:52:15;0;50	38246;8	72685;0;0;0;
$GPXUP;3221;08:52:16;0;50	38246;8	72685;0;0;0;
$GPXUP;3221;08:52:17;0;50	38246;8	72685;0;0;0;
$GPXUP;3221;08:52:18;0;50	38246;8	72685;0;0;0;
$GPXUP;3221;08:52:19;0;50	38246;8	72685;0;0;0;
$GPXUP;3221;08:52:20;0;50	38246;8	72685;0;0;0;
$GPXUP;3221;08:52:21;0;50	38246;8	72685;0;0;0;
$GPXUP;3221;08:52:22;0;50	38246;8	72685;0;0;0;
$GPXUP;3221;08:52:23;0;50	38246;8	72685;0;0;0;
$GPXUP;3221;08:52:24;0;50	38246;8	72685;0;0;0;
$GPXUP;3221;08:52:25;0;50	38246;8	72685;0;0;0;
$GPXUP;3221;08:52:26;0;50	38246;8	72685;0;0;0;
$GPXUP;3221;08:52:27;0;50	38246;8	72685;0;0;0;
$GPXUP;3221;08:52:28;0;50	38246;8	72685;0;0;0;
$GPXUP;3221;08:52:29;0;50	38246;8	72685;0;0;0;
$GPXUP;3221;08:52:30;0;50	38246;8	72685;0;0;0;
$GPXUP;3221;08:52:31;0;50	38246;8	72685;0;0;0;
$GPXUP;3221;08:52:32;0;50	38246;8	72685;0;0;0;
$GPXUP;3221;08:52:33;0;50	38246;8	72685;0;0;0;
$GPXUP;3221;08:52:34;0;50	38246;8	72685;0;0;0;
$GPXUP;3221;08:52:35;0;50	38246;8	72685;0;0;0;
$GPXUP;3221;08:52:36;0;50	38246;8	72685;0;0;0;
$GPXUP;3221;08:52:37;0;50	38246;8	72685;0;0;0;
$GPXUP;3221;08:52:38;0;50	38246;8	72685;0;0;0;
$GPXUP;3221;08:52:39;0;50	38246;8	72685;0;0;0;
$GPXUP;3221;08:52:40;0;50	38246;8	72685;0;0;0;
$GPXUP;3221;08:52:41;0;50	38246;8	72685;0;0;0;
$GPXUP;3221;08:52:42;0;50	38246;8	72685;0;0;0;
$GPXUP;3221;08:52:43;0;50	38246;8	72685;0;0;0;
$GPXUP;3221;08:52:44;0;50	38246;8	72685;0;0;0;
$GPXUP;3221;08:52:45;0;50	38246;8	72685;0;0;0;
$GPXUP;3221;08:52:46;0;50	38246;8	72685;0;0;0;
$GPXUP;3221;08:52:47;0;50	38246;8	72685;0;0;0;
$GPXUP;3221;08:52:48;0;50	38246;8	72685;0;0;0;
$GPXUP;3221;08:52:49;0;50	38246;8	72685;0;0;0;
$GPXUP;3221;08:52:50;0;50	38246;8	72685;0;0;0;
$GPXUP;3221;08:52:51;0;50	38246;8	72685;0;0;0;
$GPXUP;3221;08:52:52;0;50	38246;8	72685;0;0;0;
$GPXUP;3221;08:52:53;0;50	38246;8	72685;0;0;0;
$GPXUP;3221;08:52:54;0;50	38246;8	72685;0;0;0;
$GPXUP;3221;08:52:55;0;50	38246;8	72685;0;0;0;
$GPXUP;3221;08:52:56;0;50	38246;8	72685;0;0;0;
$GPXUP;3221;08:52:57;0;50	38246;8	72685;0;0;0;
$GPXUP;3221;08:52:58;0;50	38246;8	72685;0;0;0;
$GPXUP;3221;08:52:59;0;50	38246;8	72685;0;0;0;
$GPXUP;3221;08:53:00;0;50	38246;8	72685;0;0;0;
$GPXUP;3221;08:53:01;0;50	38246;8	72685;0;0;0;
$GPXUP;3221;08:53:02;0;50	38246;8	72685;0;0;0;
$GPXUP;3221;08:53:03;0;50	38246;8	72685;0;0;0;
$GPXUP;3221;08:53:04;0;50	38246;8	72685;0;0;0;
$GPXUP;3221;08:53:05;0;50	38246;8	72685;0;0;0;
$GPXUP;3221;08:53:06;0;50	38246;8	72685;0;0;0;
$GPXUP;3221;08:53:07;0;50	38246;8	72685;0;0;0;
$GPXUP;3221;08:53:08;0;50	38246;8	72685;0;0;0;
$GPXUP;3221;08:53:09;0;50	38246;8	72685;0;0;0;
$GPXUP;3221;08:53:10;0;50	38246;8	72685;0;0;0;
$GPXUP;3221;08:53:11;0;50	38246;8	72685;0;0;0;
$GPXUP;3221;08:53:12;0;50	38246;8	72685;0;0;0;
$GPXUP;3221;08:53:13;0;50	38246;8	72685;0;0;0;
$GPXUP;3221;08:53:14;0;50	38246;8	72685;0;0;0;
$GPXUP;3221;08:53:15;0;50	38246;8	72685;0;0;0;
$GPXUP;3221;08:53:16;0;50	38246;8	72685;0;0;0;
$GPXUP;3221;08:53:17;0;50	38246;8	72685;0;0;0;
$GPXUP;3221;08:53:18;0;50	38246;8	72685;0;0;0;
$GPXUP;3221;08:53:19;0;50	38246;8	72685;0;0;0;
$GPXUP;3221;08:53:20;0;50	38246;8	72685;0;0;0;
$GPXUP;3221;08:53:21;0;50	38246;8	72685;0;0;0;
$GPXUP;3221;08:53:22;0;50	38246;8	72685;0;0;0;
$GPXUP;3221;08:53:23;0;50	38246;8	72685;0;0;0;
$GPXUP;3221;08:53:24;0;50	38246;8	72685;0;0;0;
$GPXUP;3221;08:53:25;0;50	38246;8	72685;0;0;0;
$GPXUP;3221;08:53:26;0;50	38246;8	72685;0;0;0;
$GPXUP;3221;08:53:27;0;50	38246;8	72685;0;0;0;
$GPXUP;3221;08:53:28;0;50	38246;8	72685;0;0;0;
$GPXUP;3221;08:53:29;0;50	38246;8	72685;0;0;0;
$GPXUP;3221;08:53:30;0;50	38246;8	72685;0;0;0;
$GPXUP;3221;08:53:31;0;50	38246;8	72685;0;0;0;
$GPXUP;3221;08:53:32;0;50	38246;8	72685;0;0;0;
$GPXUP;3221;08:53:33;0;50	38246;8	72685;0;0;0;
$GPXUP;3221;08:53:34;0;50	38246;8	72685;0;0;0;
$GPXUP;3221;08:53:35;0;50	38246;8	72685;0;0;0;
$GPXUP;3221;08:53:36;0;50	38246;8	72685;0;0;0;
$GPXUP;3221;08:53:37;0;50	38246;8	72685;0;0;0;
$GPXUP;3221;08:53:38;0;50	38246;8	72685;0;0;0;
$GPXUP;3221;08:53:39;0;50	38246;8	72685;0;0;0;
$GPXUP;3221;08:53:40;0;50	38246;8	72685;0;0;0;
$GPXUP;3221;08:53:41;0;50	38246;8	72685;0;0;0;
$GPXUP;3221;08:53:42;0;50	38246;8	72685;0;0;0;
$GPXUP;3221;08:53:43;0;50	38246;8	72685;0;0;0;
$GPXUP;3221;08:53:44;0;50	38246;8	72685;0;0;0;
$GPXUP;3221;08:53:45;0;50	38246;8	72685;0;0;0;
$GPXUP;3221;08:53:46;0;50	38246;8	72685;0;0;0;
$GPXUP;3221;08:53:47;0;50	38246;8	72685;0;0;0;
$GPXUP;3221;08:53:48;0;50	38246;8	72685;0;0;0;
$GPXUP;3221;08:53:49;0;50	38246;8	72685;0;0;0;
$GPXUP;3221;08:53:50;0;50	38246;8	72685;0;0;0;
$GPXUP;3221;08:53:51;0;50	38246;8	72685;0;0;0;
$GPXUP;3221;08:53:52;0;50	38246;8	72685;0;0;0;
$GPXUP;3221;08:53:53;0;50	38246;8	72685;0;0;0;
$GPXUP;3221;08:53:54;0;50	38246;8	72685;0;0;0;
$GPXUP;3221;08:53:55;0;50	38246;8	72685;0;0;0;
$GPXUP;3221;08:53:56;0;50	38246;8	72685;0;0;0;
$GPXUP;3221;08:53:57;0;50	38246;8	72685;0;0;0;
$GPXUP;3221;08:53:58;0;50	38246;8	72685;0;0;0;
$GPXUP;3221;08:53:59;0;50	38246;8	72685;0;0;0;
$GPXUP;3221;08:54:00;0;50	38246;8	72685;0;0;0;
$GPXUP;3221;08:54:01;0;50	38246;8	72685;0;0;0;
$GPXUP;3221;08:54:02;0;50	38246;8	72685;0;0;0;
$GPXUP;3221;08:54:03;0;50	38246;8	72685;0;0;0;
$GPXUP;3221;08:54:04;0;50	38246;8	72685;0;0;0;
$GPXUP;3221;08:54:05;0;50	38246;8	72685;0;0;0;
$GPXUP;3221;08:54:06;0;50	38246;8	72685;0;0;0;
$GPXUP;3221;08:54:07;0;50	38246;8	72685;0;0;0;
$GPXUP;3221;08:54:08;0;50	38246;8	72685;0;0;0;
$GPXUP;3221;08:54:09;0;50	38246;8	72685;0;0;0;
$GPXUP;3221;08:54:10;0;50	38246;8	72685;0;0;0;
$GPXUP;3221;08:54:11;0;50	38246;8	72685;0;0;0;
$GPXUP;3221;08:54:12;0;50	38246;8	72685;0;0;0;
$GPXUP;3221;08:54:13;0;50	38246;8	72685;0;0;0;
$GPXUP;3221;08:54:14;0;50	38246;8	72685;0;0;0;
$GPXUP;3221;08:54:15;0;50	38246;8	72685;0;0;0;
$GPXUP;3221;08:54:16;0;50	38246;8	72685;0;0;0;
$GPXUP;3221;08:54:17;0;50	38246;8	72685;0;0;0;
$GPXUP;3221;08:54:18;0;50	38246;8	72685;0;0;0;
$GPXUP;3221;08:54:19;0;50	38246;8	72685;0;0;0;
$GPXUP;3221;08:54:20;0;50	38246;8	72685;0;0;0;
$GPXUP;3221;08:54:21;0;50	38246;8	72685;0;0;0;
$GPXUP;3221;08:54:22;0;50	38246;8	72685;0;0;0;
$GPXUP;3221;08:54:23;0;50	38246;8	72685;0;0;0;
$GPXUP;3221;08:54:24;0;50	38246;8	72685;0;0;0;
$GPXUP;3221;08:54:25;0;50	38246;8	72685;0;0;0;
$GPXUP;3221;08:54:26;0;50	38246;8	72685;0;0;0;
$GPXUP;3221;08:54:27;0;50	38246;8	72685;0;0;0;
$GPXUP;3221;08:54:28;0;50	38246;8	72685;0;0;0;
$GPXUP;3221;08:54:29;0;50	38246;8	72685;0;0;0;
$GPXUP;3221;08:54:30;0;50	38246;8	72685;0;0;0;
$GPXUP;3221;08:54:31;0;50	38246;8	72685;0;0;0;
$GPXUP;3221;08:54:32;0;50	38246;8	72685;0;0;0;
$GPXUP;3221;08:54:33;0;50	38246;8	72685;0;0;0;
$GPXUP;3221;08:54:34;0;50	38246;8	72685;0;0;0;
$GPXUP;3221;08:54:35;0;50	38246;8	72685;0;0;0;
$GPXUP;3221;08:54:36;0;50	38246;8	72685;0;0;0;
$GPXUP;3221;08:54:37;0;50	38246;8	72685;0;0;0;
$GPXUP;3221;08:54:38;0;50	38246;8	72685;0;0;0;
$GPXUP;3221;08:54:39;0;50	38246;8	72685;0;0;0;
$GPXUP;3221;08:54:40;0;50	38246;8	72685;0;0;0;
$GPXUP;3221;08:54:41;0;50	38246;8	72685;0;0;0;
$GPXUP;3221;08:54:42;0;50	38246;8	72685;0;0;0;
$GPXUP;3221;08:54:43;0;50	38246;8	72685;0;0;0;
$GPXUP;3221;08:54:44;0;50	38246;8	72685;0;0;0;
$GPXUP;3221;08:54:45;0;50	38246;8	72685;0;0;0;
$GPXUP;3221;08:54:46;0;50	38246;8	72685;0;0;0;
$GPXUP;3221;08:54:47;0;50	38246;8	72685;0;0;0;
$GPXUP;3221;08:54:48;0;50	38246;8	72685;0;0;0;
$GPXUP;3221;08:54:49;0;50	38246;8	72685;0;0;0;
$GPXUP;3221;08:54:50;0;50	38246;8	72685;0;0;0;
$GPXUP;3221;08:54:51;0;50	38246;8	72685;0;0;0;
$GPXUP;3221;08:54:52;0;50	38246;8	72685;0;0;0;
$GPXUP;3221;08:54:53;0;50	38246;8	72685;0;0;0;
$GPXUP;3221;08:54:54;0;50	38246;8	72685;0;0;0;
$GPXUP;3221;08:54:55;0;50	38246;8	72685;0;0;0;
$GPXUP;3221;08:54:56;0;50	38246;8	72685;0;0;0;
$GPXUP;3221;08:54:57;0;50	38246;8	72685;0;0;0;
$GPXUP;3221;08:54:58;0;50	38246;8	72685;0;0;0;
$GPXUP;3221;08:54:59;0;50	38246;8	72685;0;0;0;
$GPXUP;3221;08:55:00;0;50	38246;8	72685;0;0;0;
$GPXUP;3221;08:55:01;0;50	38246;8	72685;0;0;0;
$GPXUP;3221;08:55:02;0;50	38246;8	72685;0;0;0;
$GPXUP;3221;08:55:03;0;50	38246;8	72685;0;0;0;
$GPXUP;3221;08:55:04;0;50	38246;8	72685;0;0;0;
$GPXUP;3221;08:55:05;0;50	38246;8	72685;0;0;0;
$GPXUP;3221;08:55:06;0;50	38246;8	72685;0;0;0;
$GPXUP;3221;08:55:07;0;50	38246;8	72685;0;0;0;
$GPXUP;3221;08:55:08;0;50	38246;8	72685;0;0;0;
$GPXUP;3221;08:55:09;0;50	38246;8	72685;0;0;0;
$GPXUP;3221;08:55:10;0;50	38246;8	72685;0;0;0;
$GPXUP;3221;08:55:11;0;50	38246;8	72685;0;0;0;
$GPXUP;3221;08:55:12;0;50	38246;8	72685;0;0;0;
$GPXUP;3221;08:55:13;0;50	38246;8	72685;0;0;0;
$GPXUP;3221;08:55:14;0;50	38246;8	72685;0;0;0;
$GPXUP;3221;08:55:15;0;50	38246;8	72685;0;0;0;
$GPXUP;3221;08:55:16;0;50	38246;8	72685;0;0;0;
$GPXUP;3221;08:55:17;0;50	38246;8	72685;0;0;0;
$GPXUP;3221;08:55:18;0;50	38246;8	72685;0;0;0;
$GPXUP;3221;08:55:19;0;50	38246;8	72685;0;0;0;
$GPXUP;3221;08:55:20;0;50	38246;8	72685;0;0;0;
$GPXUP;3221;08:55:21;0;50	38246;8	72685;0;0;0;
$GPXUP;3221;08:55:22;0;50	38246;8	72685;0;0;0;
$GPXUP;3221;08:55:23;0;50	38246;8	72685;0;0;0;
$GPXUP;3221;08:55:24;0;50	38246;8	72685;0;0;0;
$GPXUP;3221;08:55:25;0;50	38246;8	72685;0;0;0;
$GPXUP;3221;08:55:26;0;50	38246;8	72685;0;0;0;
$GPXUP;3221;08:55:27;0;50	38246;8	72685;0;0;0;
$GPXUP;3221;08:55:28;0;50	38246;8	72685;0;0;0;
$GPXUP;3221;08:55:29;0;50	38246;8	72685;0;0;0;
$GPXUP;3221;08:55:30;0;50	38246;8	72685;0;0;0;
$GPXUP;3221;08:55:31;0;50	38246;8	72685;0;0;0;
$GPXUP;3221;08:55:32;0;50	38246;8	72685;0;0;0;
$GPXUP;3221;08:55:33;0;50	38246;8	72685;0;0;0;
$GPXUP;3221;08:55:34;0;50	38246;8	72685;0;0;0;
$GPXUP;3221;08:55:35;0;50	38246;8	72685;0;0;0;
$GPXUP;3221;08:55:36;0;50	38246;8	72685;0;0;0;
$GPXUP;3221;08:55:37;0;50	38246;8	72685;0;0;0;
$GPXUP;3221;08:55:38;0;50	38246;8	72685;0;0;0;
$GPXUP;3221;08:55:39;0;50	38246;8	72685;0;0;0;
$GPXUP;3221;08:55:40;0;50	38246;8	72685;0;0;0;
$GPXUP;3221;08:55:41;0;50	38246;8	72685;0;0;0;
$GPXUP;3221;08:55:42;0;50	38246;8	72685;0;0;0;
$GPXUP;3221;08:55:43;0;50	38246;8	72685;0;0;0;
$GPXUP;3221;08:55:44;0;50	38246;8	72685;0;0;0;
$GPXUP;3221;08:55:45;0;50	38246;8	72685;0;0;0;
$GPXUP;3221;08:55:46;0;50	38246;8	72685;0;0;0;
$GPXUP;3221;08:55:47;0;50	38246;8	72685;0;0;0;
$GPXUP;3221;08:55:48;0;50	38246;8	72685;0;0;0;
$GPXUP;3221;08:55:49;0;50	38246;8	72685;0;0;0;
$GPXUP;3221;08:55:50;0;50	38246;8	72685;0;0;0;
$GPXUP;3221;08:55:51;0;50	38246;8	72685;0;0;0;
$GPXUP;3221;08:55:52;0;50	38246;8	72685;0;0;0;
$GPXUP;3221;08:55:53;0;50	38246;8	72685;0;0;0;
$GPXUP;3221;08:55:54;0;50	38246;8	72685;0;0;0;
$GPXUP;3221;08:55:55;0;50	38246;8	72685;0;0;0;
$GPXUP;3221;08:55:56;0;50	38246;8	72685;0;0;0;
$GPXUP;3221;08:55:57;0;50	38246;8	72685;0;0;0;
$GPXUP;3221;08:55:58;0;50	38246;8	72685;0;0;0;
$GPXUP;3221;08:55:59;0;50	38246;8	72685;0;0;0;
$GPXUP;3221;08:56:00;0;50	38246;8	72685;0;0;0;
$GPXUP;3221;08:56:01;0;50	38246;8	72685;0;0;0;
$GPXUP;3221;08:56:02;0;50	38246;8	72685;0;0;0;
$GPXUP;3221;08:56:03;0;50	38246;8	72685;0;0;0;
$GPXUP;3221;08:56:04;0;50	38246;8	72685;0;0;0;
$GPXUP;3221;08:56:05;0;50	38246;8	72685;0;0;0;
$GPXUP;3221;08:56:06;0;50	38246;8	72685;0;0;0;
$GPXUP;3221;08:56:07;0;50	38246;8	72685;0;0;0;
$GPXUP;3221;08:56:08;0;50	38246;8	72685;0;0;0;
$GPXUP;3221;08:56:09;0;50	38246;8	72685;0;0;0;
$GPXUP;3221;08:56:10;0;50	38246;8	72685;0;0;0;
$GPXUP;3221;08:56:11;0;50	38246;8	72685;0;0;0;
$GPXUP;3221;08:56:12;0;50	38246;8	72685;0;0;0;
$GPXUP;3221;08:56:13;0;50	38246;8	72685;0;0;0;
$GPXUP;3221;08:56:14;0;50	38246;8	72685;0;0;0;
$GPXUP;3221;08:56:15;0;50	38246;8	72685;0;0;0;
$GPXUP;3221;08:56:16;0;50	38246;8	72685;0;0;0;
$GPXUP;3221;08:56:17;0;50	38246;8	72685;0;0;0;
$GPXUP;3221;08:56:18;0;50	38246;8	72685;0;0;0;
$GPXUP;3221;08:56:19;0;50	38246;8	72685;0;0;0;
$GPXUP;3221;08:56:20;0;50	38246;8	72685;0;0;0;
$GPXUP;3221;08:56:21;0;50	38246;8	72685;0;0;0;
$GPXUP;3221;08:56:22;0;50	38246;8	72685;0;0;0;
$GPXUP;3221;08:56:23;0;50	38246;8	72685;0;0;0;
$GPXUP;3221;08:56:24;0;50	38246;8	72685;0;0;0;
$GPXUP;3221;08:56:25;0;50	38246;8	72685;0;0;0;
$GPXUP;3221;08:56:26;0;50	38246;8	72685;0;0;0;
$GPXUP;3221;08:56:27;0;50	38246;8	72685;0;0;0;
$GPXUP;3221;08:56:28;0;50	38246;8	72685;0;0;0;
$GPXUP;3221;08:56:29;0;50	38246;8	72685;0;0;0;
$GPXUP;3221;08:56:30;0;50	38246;8	72685;0;0;0;
$GPXUP;3221;08:56:31;0;50	38246;8	72685;0;0;0;
$GPXUP;3221;08:56:32;0;50	38246;8	72685;0;0;0;
$GPXUP;3221;08:56:33;0;50	38246;8	72685;0;0;0;
$GPXUP;3221;08:56:34;0;50	38246;8	72685;0;0;0;
$GPXUP;3221;08:56:35;0;50	38246;8	72685;0;0;0;
$GPXUP;3221;08:56:36;0;50	38246;8	72685;0;0;0;
$GPXUP;3221;08:56:37;0;50	38246;8	72685;0;0;0;
$GPXUP;3221;08:56:38;0;50	38246;8	72685;0;0;0;
$GPXUP;3221;08:56:39;0;50	38246;8	72685;0;0;0;
$GPXUP;3221;08:56:40;0;50	38246;8	72685;0;0;0;
$GPXUP;3221;08:56:41;0;50	38246;8	72685;0;0;0;
$GPXUP;3221;08:56:42;0;50	38246;8	72685;0;0;0;
$GPXUP;3221;08:56:43;0;50	38246;8	72685;0;0;0;
$GPXUP;3221;08:56:44;0;50	38246;8	72685;0;0;0;
$GPXUP;3221;08:56:45;0;50	38246;8	72685;0;0;0;
$GPXUP;3221;08:56:46;0;50	38246;8	72685;0;0;0;
$GPXUP;3221;08:56:47;0;50	38246;8	72685;0;0;0;
$GPXUP;3221;08:56:48;0;50	38246;8	72685;0;0;0;
$GPXUP;3221;08:56:49;0;50	38246;8	72685;0;0;0;
$GPXUP;3221;08:56:50;0;50	38246;8	72685;0;0;0;
$GPXUP;3221;08:56:51;0;50	38246;8	72685;0;0;0;
$GPXUP;3221;08:56:52;0;50	38246;8	72685;0;0;0;
$GPXUP;3221;08:56:53;0;50	38246;8	72685;0;0;0;
$GPXUP;3221;08:56:54;0;50	38246;8	72685;0;0;0;
$GPXUP;3221;08:56:55;0;50	38246;8	72685;0;0;0;
$GPXUP;3221;08:56:56;0;50	38246;8	72685;0;0;0;
$GPXUP;3221;08:56:57;0;50	38246;8	72685;0;0;0;
$GPXUP;3221;08:56:58;0;50	38246;8	72685;0;0;0;
$GPXUP;3221;08:56:59;0;50	38246;8	72685;0;0;0;
$GPXUP;3221;08:57:00;0;50	38246;8	72685;0;0;0;
$GPXUP;3221;08:57:01;0;50	38246;8	72685;0;0;0;
$GPXUP;3221;08:57:02;0;50	38246;8	72685;0;0;0;
$GPXUP;3221;08:57:03;0;50	38246;8	72685;0;0;0;
$GPXUP;3221;08:57:04;0;50	38246;8	72685;0;0;0;
$GPXUP;3221;08:57:05;0;50	38246;8	72685;0;0;0;
$GPXUP;3221;08:57:06;0;50	38246;8	72685;0;0;0;
$GPXUP;3221;08:57:07;0;50	38246;8	72685;0;0;0;
$GPXUP;3221;08:57:08;0;50	38246;8	72685;0;0;0;
$GPXUP;3221;08:57:09;0;50	38246;8	72685;0;0;0;
$GPXUP;3221;08:57:10;0;50	38246;8	72685;0;0;0;
$GPXUP;3221;08:57:11;0;50	38246;8	72685;0;0;0;
$GPXUP;3221;08:57:12;0;50	38246;8	72685;0;0;0;
$GPXUP;3221;08:57:13;0;50	38246;8	72685;0;0;0;
$GPXUP;3221;08:57:14;0;50	38246;8	72685;0;0;0;
$GPXUP;3221;08:57:15;0;50	38246;8	72685;0;0;0;
$GPXUP;3221;08:57:16;0;50	38246;8	72685;0;0;0;
$GPXUP;3221;08:57:17;0;50	38246;8	72685;0;0;0;
$GPXUP;3221;08:57:18;0;50	38246;8	72685;0;0;0;
$GPXUP;3221;08:57:19;0;50	38246;8	72685;0;0;0;
$GPXUP;3221;08:57:20;0;50	38246;8	72685;0;0;0;
$GPXUP;3221;08:57:21;0;50	38246;8	72685;0;0;0;
$GPXUP;3221;08:57:22;0;50	38246;8	72685;0;0;0;
$GPXUP;3221;08:57:23;0;50	38246;8	72685;0;0;0;
$GPXUP;3221;08:57:24;0;50	38246;8	72685;0;0;0;
$GPXUP;3221;08:57:25;0;50	38246;8	72685;0;0;0;
$GPXUP;3221;08:57:26;0;50	38246;8	72685;0;0;0;
$GPXUP;3221;08:57:27;0;50	38246;8	72685;0;0;0;
$GPXUP;3221;08:57:28;0;50	38246;8	72685;0;0;0;
$GPXUP;3221;08:57:29;0;50	38246;8	72685;0;0;0;
$GPXUP;3221;08:57:30;0;50	38246;8	72685;0;0;0;
$GPXUP;3221;08:57:31;0;50	38246;8	72685;0;0;0;
$GPXUP;3221;08:57:32;0;50	38246;8	72685;0;0;0;
$GPXUP;3221;08:57:33;0;50	38246;8	72685;0;0;0;
$GPXUP;3221;08:57:34;0;50	38246;8	72685;0;0;0;
$GPXUP;3221;08:57:35;0;50	38246;8	72685;0;0;0;
$GPXUP;3221;08:57:36;0;50	38246;8	72685;0;0;0;
$GPXUP;3221;08:57:37;0;50	38246;8	72685;0;0;0;
$GPXUP;3221;08:57:38;0;50	38246;8	72685;0;0;0;
$GPXUP;3221;08:57:39;0;50	38246;8	72685;0;0;0;
$GPXUP;3221;08:57:40;0;50	38246;8	72685;0;0;0;
$GPXUP;3221;08:57:41;0;50	38246;8	72685;0;0;0;
$GPXUP;3221;08:57:42;0;50	38246;8	72685;0;0;0;
$GPXUP;3221;08:57:43;0;50	38246;8	72685;0;0;0;
$GPXUP;3221;08:57:44;0;50	38246;8	72685;0;0;0;
$GPXUP;3221;08:57:45;0;50	38246;8	72685;0;0;0;
$GPXUP;3221;08:57:46;0;50	38246;8	72685;0;0;0;
$GPXUP;3221;08:57:47;0;50	38246;8	72685;0;0;0;
$GPXUP;3221;08:57:48;0;50	38246;8	72685;0;0;0;
$GPXUP;3221;08:57:49;0;50	38246;8	72685;0;0;0;
$GPXUP;3221;08:57:50;0;50	38246;8	72685;0;0;0;
$GPXUP;3221;08:57:51;0;50	38246;8	72685;0;0;0;
$GPXUP;3221;08:57:52;0;50	38246;8	72685;0;0;0;
$GPXUP;3221;08:57:53;0;50	38246;8	72685;0;0;0;
$GPXUP;3221;08:57:54;0;50	38246;8	72685;0;0;0;
$GPXUP;3221;08:57:55;0;50	38246;8	72685;0;0;0;
$GPXUP;3221;08:57:56;0;50	38246;8	72685;0;0;0;
$GPXUP;3221;08:57:57;0;50	38246;8	72685;0;0;0;
$GPXUP;3221;08:57:58;0;50	38246;8	72685;0;0;0;
$GPXUP;3221;08:57:59;0;50	38246;8	72685;0;0;0;
$GPXUP;3221;08:58:00;0;50	38246;8	72685;0;0;0;
$GPXUP;3221;08:58:01;0;50	38246;8	72685;0;0;0;
$GPXUP;3221;08:58:02;0;50	38246;8	72685;0;0;0;
$GPXUP;3221;08:58:03;0;50	38246;8	72685;0;0;0;
$GPXUP;3221;08:58:04;0;50	38246;8	72685;0;0;0;
$GPXUP;3221;08:58:05;0;50	38246;8	72685;0;0;0;
$GPXUP;3221;08:58:06;0;50	38246;8	72685;0;0;0;
$GPXUP;3221;08:58:07;0;50	38246;8	72685;0;0;0;
$GPXUP;3221;08:58:08;0;50	38246;8	72685;0;0;0;
$GPXUP;3221;08:58:09;0;50	38246;8	72685;0;0;0;
$GPXUP;3221;08:58:10;0;50	38246;8	72685;0;0;0;
$GPXUP;3221;08:58:11;0;50	38246;8	72685;0;0;0;
$GPXUP;3221;08:58:12;0;50	38246;8	72685;0;0;0;
$GPXUP;3221;08:58:13;0;50	38246;8	72685;0;0;0;
$GPXUP;3221;08:58:14;0;50	38246;8	72685;0;0;0;
$GPXUP;3221;08:58:15;0;50	38246;8	72685;0;0;0;
$GPXUP;3221;08:58:16;0;50	38246;8	72685;0;0;0;
$GPXUP;3221;08:58:17;0;50	38246;8	72685;0;0;0;
$GPXUP;3221;08:58:18;0;50	38246;8	72685;0;0;0;
$GPXUP;3221;08:58:19;0;50	38246;8	72685;0;0;0;
$GPXUP;3221;08:58:20;0;50	38246;8	72685;0;0;0;
$GPXUP;3221;08:58:21;0;50	38246;8	72685;0;0;0;
$GPXUP;3221;08:58:22;0;50	38246;8	72685;0;0;0;
$GPXUP;3221;08:58:23;0;50	38246;8	72685;0;0;0;
$GPXUP;3221;08:58:24;0;50	38246;8	72685;0;0;0;
$GPXUP;3221;08:58:25;0;50	38246;8	72685;0;0;0;
$GPXUP;3221;08:58:26;0;50	38246;8	72685;0;0;0;
$GPXUP;3221;08:58:27;0;50	38246;8	72685;0;0;0;
$GPXUP;3221;08:58:28;0;50	38246;8	72685;0;0;0;
$GPXUP;3221;08:58:29;0;50	38246;8	72685;0;0;0;
$GPXUP;3221;08:58:30;0;50	38246;8	72685;0;0;0;
$GPXUP;3221;08:58:31;0;50	38246;8	72685;0;0;0;
$GPXUP;3221;08:58:32;0;50	38246;8	72685;0;0;0;
$GPXUP;3221;08:58:33;0;50	38246;8	72685;0;0;0;
$GPXUP;3221;08:58:34;0;50	38246;8	72685;0;0;0;
$GPXUP;3221;08:58:35;0;50	38246;8	72685;0;0;0;
$GPXUP;3221;08:58:36;0;50	38246;8	72685;0;0;0;
$GPXUP;3221;08:58:37;0;50	38246;8	72685;0;0;0;
$GPXUP;3221;08:58:38;0;50	38246;8	72685;0;0;0;
$GPXUP;3221;08:58:39;0;50	38246;8	72685;0;0;0;
$GPXUP;3221;08:58:40;0;50	38246;8	72685;0;0;0;
$GPXUP;3221;08:58:41;0;50	38246;8	72685;0;0;0;
$GPXUP;3221;08:58:42;0;50	38246;8	72685;0;0;0;
$GPXUP;3221;08:58:43;0;50	38246;8	72685;0;0;0;
$GPXUP;3221;08:58:44;0;50	38246;8	72685;0;0;0;
$GPXUP;3221;08:58:45;0;50	38246;8	72685;0;0;0;
$GPXUP;3221;08:58:46;0;50	38246;8	72685;0;0;0;
$GPXUP;3221;08:58:47;0;50	38246;8	72685;0;0;0;
$GPXUP;3221;08:58:48;0;50	38246;8	72685;0;0;0;
$GPXUP;3221;08:58:49;0;50	38246;8	72685;0;0;0;
$GPXUP;3221;08:58:50;0;50	38246;8	72685;0;0;0;
$GPXUP;3221;08:58:51;0;50	38246;8	72685;0;0;0;
$GPXUP;3221;08:58:52;0;50	38246;8	72685;0;0;0;
$GPXUP;3221;08:58:53;0;50	38246;8	72685;0;0;0;
$GPXUP;3221;08:58:54;0;50	38246;8	72685;0;0;0;
$GPXUP;3221;08:58:55;0;50	38246;8	72685;0;0;0;
$GPXUP;3221;08:58:56;0;50	38246;8	72685;0;0;0;
$GPXUP;3221;08:58:57;0;50	38246;8	72685;0;0;0;
$GPXUP;3221;08:58:58;0;50	38246;8	72685;0;0;0;
$GPXUP;3221;08:58:59;0;50	38246;8	72685;0;0;0;
$GPXUP;3221;08:59:00;0;50	38246;8	72685;0;0;0;
$GPXUP;3221;08:59:01;0;50	38246;8	72685;0;0;0;
$GPXUP;3221;08:59:02;0;50	38246;8	72685;0;0;0;
$GPXUP;3221;08:59:03;0;50	38246;8	72685;0;0;0;
$GPXUP;3221;08:59:04;0;50	38246;8	72685;0;0;0;
$GPXUP;3221;08:59:05;0;50	38246;8	72685;0;0;0;
$GPXUP;3221;08:59:06;0;50	38246;8	72685;0;0;0;
$GPXUP;3221;08:59:07;0;50	38246;8	72685;0;0;0;
$GPXUP;3221;08:59:08;0;50	38246;8	72685;0;0;0;
$GPXUP;3221;08:59:09;0;50	38246;8	72685;0;0;0;
$GPXUP;3221;08:59:10;0;50	38246;8	72685;0;0;0;
$GPXUP;3221;08:59:11;0;50	38246;8	72685;0;0;0;
$GPXUP;3221;08:59:12;0;50	38246;8	72685;0;0;0;
$GPXUP;3221;08:59:13;0;50	38246;8	72685;0;0;0;
$GPXUP;3221;08:59:14;0;50	38246;8	72685;0;0;0;
$GPXUP;3221;08:59:15;0;50	38246;8	72685;0;0;0;
$GPXUP;3221;08:59:16;0;50	38246;8	72685;0;0;0;
$GPXUP;3221;08:59:17;0;50	38246;8	72685;0;0;0;
$GPXUP;3221;08:59:18;0;50	38246;8	72685;0;0;0;
$GPXUP;3221;08:59:19;0;50	38246;8	72685;0;0;0;
$GPXUP;3221;08:59:20;0;50	38246;8	72685;0;0;0;
$GPXUP;3221;08:59:21;0;50	38246;8	72685;0;0;0;
$GPXUP;3221;08:59:22;0;50	38246;8	72685;0;0;0;
$GPXUP;3221;08:59:23;0;50	38246;8	72685;0;0;0;
$GPXUP;3221;08:59:24;0;50	38246;8	72685;0;0;0;
$GPXUP;3221;08:59:25;0;50	38246;8	72685;0;0;0;
$GPXUP;3221;08:59:26;0;50	38246;8	72685;0;0;0;
$GPXUP;3221;08:59:27;0;50	38246;8	72685;0;0;0;
$GPXUP;3221;08:59:28;0;50	38246;8	72685;0;0;0;
$GPXUP;3221;08:59:29;0;50	38246;8	72685;0;0;0;
$GPXUP;3221;08:59:30;0;50	38246;8	72685;0;0;0;
$GPXUP;3221;08:59:31;0;50	38246;8	72685;0;0;0;
$GPXUP;3221;08:59:32;0;50	38246;8	72685;0;0;0;
$GPXUP;3221;08:59:33;0;50	38246;8	72685;0;0;0;
$GPXUP;3221;08:59:34;0;50	38246;8	72685;0;0;0;
$GPXUP;3221;08:59:35;0;50	38246;8	72685;0;0;0;
$GPXUP;3221;08:59:36;0;50	38246;8	72685;0;0;0;
$GPXUP;3221;08:59:37;0;50	38246;8	72685;0;0;0;
$GPXUP;3221;08:59:38;0;50	38246;8	72685;0;0;0;
$GPXUP;3221;08:59:39;0;50	38246;8	72685;0;0;0;
$GPXUP;3221;08:59:40;0;50	38246;8	72685;0;0;0;
$GPXUP;3221;08:59:41;0;50	38246;8	72685;0;0;0;
$GPXUP;3221;08:59:42;0;50	38246;8	72685;0;0;0;
$GPXUP;3221;08:59:43;0;50	38246;8	72685;0;0;0;
$GPXUP;3221;08:59:44;0;50	38246;8	72685;0;0;0;
$GPXUP;3221;08:59:45;0;50	38246;8	72685;0;0;0;
$GPXUP;3221;08:59:46;0;50	38246;8	72685;0;0;0;
$GPXUP;3221;08:59:47;0;50	38246;8	72685;0;0;0;
$GPXUP;3221;08:59:48;0;50	38246;8	72685;0;0;0;
$GPXUP;3221;08:59:49;0;50	38246;8	72685;0;0;0;
$GPXUP;3221;08:59:50;0;50	38246;8	72685;0;0;0;
$GPXUP;3221;08:59:51;0;50	38246;8	72685;0;0;0;
$GPXUP;3221;08:59:52;0;50	38246;8	72685;0;0;0;
$GPXUP;3221;08:59:53;0;50	38246;8	72685;0;0;0;
$GPXUP;3221;08:59:54;0;50	38246;8	72685;0;0;0;
$GPXUP;3221;08:59:55;0;50	38246;8	72685;0;0;0;
$GPXUP;3221;08:59:56;0;50	38246;8	72685;0;0;0;
$GPXUP;3221;08:59:57;0;50	38246;8	72685;0;0;0;
$GPXUP;3221;08:59:58;0;50	38246;8	72685;0;0;0;
$GPXUP;3221;08:59:59;0;50	38246;8	72685;0;0;0;
$GPXUP;3221;09:00:00;0;50	38246;8	72685;0;0;0;
$GPXUP;3221;09:00:01;0;50	38246;8	72685;0;0;0;
$GPXUP;3221;09:00:02;0;50	38246;8	72685;0;0;0;
$GPXUP;3221;09:00:03;0;50	38246;8	72685;0;0;0;
$GPXUP;3221;09:00:04;0;50	38246;8	72685;0;0;0;
$GPXUP;3221;09:00:05;0;50	38246;8	72685;0;0;0;
$GPXUP;3221;09:00:06;0;50	38246;8	72685;0;0;0;
$GPXUP;3221;09:00:07;0;50	38246;8	72685;0;0;0;
$GPXUP;3221;09:00:08;0;50	38246;8	72685;0;0;0;
$GPXUP;3221;09:00:09;0;50	38246;8	72685;0;0;0;
$GPXUP;3221;09:00:10;0;50	38246;8	72685;0;0;0;
$GPXUP;3221;09:00:11;0;50	38246;8	72685;0;0;0;
$GPXUP;3221;09:00:12;0;50	38246;8	72685;0;0;0;
$GPXUP;3221;09:00:13;0;50	38246;8	72685;0;0;0;
$GPXUP;3221;09:00:14;0;50	38246;8	72685;0;0;0;
$GPXUP;3221;09:00:15;0;50	38246;8	72685;0;0;0;
$GPXUP;3221;09:00:16;0;50	38246;8	72685;0;0;0;
$GPXUP;3221;09:00:17;0;50	38246;8	72685;0;0;0;
$GPXUP;3221;09:00:18;0;50	38246;8	72685;0;0;0;
$GPXUP;3221;09:00:19;0;50	38246;8	72685;0;0;0;
$GPXUP;3221;09:00:20;0;50	38246;8	72685;0;0;0;
$GPXUP;3221;09:00:21;0;50	38246;8	72685;0;0;0;
$GPXUP;3221;09:00:22;0;50	38246;8	72685;0;0;0;
$GPXUP;3221;09:00:23;0;50	38246;8	72685;0;0;0;
$GPXUP;3221;09:00:24;0;50	38246;8	72685;0;0;0;
$GPXUP;3221;09:00:25;0;50	38246;8	72685;0;0;0;
$GPXUP;3221;09:00:26;0;50	38246;8	72685;0;0;0;
$GPXUP;3221;09:00:27;0;50	38246;8	72685;0;0;0;
$GPXUP;3221;09:00:28;0;50	38246;8	72685;0;0;0;
$GPXUP;3221;09:00:29;0;50	38246;8	72685;0;0;0;
$GPXUP;3221;09:00:30;0;50	38246;8	72685;0;0;0;
$GPXUP;3221;09:00:31;0;50	38246;8	72685;0;0;0;
$GPXUP;3221;09:00:32;0;50	38246;8	72685;0;0;0;
$GPXUP;3221;09:00:33;0;50	38246;8	72685;0;0;0;
$GPXUP;3221;09:00:34;0;50	38246;8	72685;0;0;0;
$GPXUP;3221;09:00:35;0;50	38246;8	72685;0;0;0;
$GPXUP;3221;09:00:36;0;50	38246;8	72685;0;0;0;
$GPXUP;3221;09:00:37;0;50	38246;8	72685;0;0;0;
$GPXUP;3221;09:00:38;0;50	38246;8	72685;0;0;0;
$GPXUP;3221;09:00:39;0;50	38246;8	72685;0;0;0;
$GPXUP;3221;09:00:40;0;50	38246;8	72685;0;0;0;
$GPXUP;3221;09:00:41;0;50	38246;8	72685;0;0;0;
$GPXUP;3221;09:00:42;0;50	38246;8	72685;0;0;0;
$GPXUP;3221;09:00:43;0;50	38246;8	72685;0;0;0;
$GPXUP;3221;09:00:44;0;50	38246;8	72685;0;0;0;
$GPXUP;3221;09:00:45;0;50	38246;8	72685;0;0;0;
$GPXUP;3221;09:00:46;0;50	38246;8	72685;0;0;0;
$GPXUP;3221;09:00:47;0;50	38246;8	72685;0;0;0;
$GPXUP;3221;09:00:48;0;50	38246;8	72685;0;0;0;
$GPXUP;3221;09:00:49;0;50	38246;8	72685;0;0;0;
$GPXUP;3221;09:00:50;0;50	38246;8	72685;0;0;0;
$GPXUP;3221;09:00:51;0;50	38246;8	72685;0;0;0;
$GPXUP;3221;09:00:52;0;50	38246;8	72685;0;0;0;
$GPXUP;3221;09:00:53;0;50	38246;8	72685;0;0;0;
$GPXUP;3221;09:00:54;0;50	38246;8	72685;0;0;0;
$GPXUP;3221;09:00:55;0;50	38246;8	72685;0;0;0;
$GPXUP;3221;09:00:56;0;50	38246;8	72685;0;0;0;
$GPXUP;3221;09:00:57;0;50	38246;8	72685;0;0;0;
$GPXUP;3221;09:00:58;0;50	38246;8	72685;0;0;0;
$GPXUP;3221;09:00:59;0;50	38246;8	72685;0;0;0;
$GPXUP;3221;09:01:00;0;50	38246;8	72685;0;0;0;
$GPXUP;3221;09:01:01;0;50	38246;8	72685;0;0;0;
$GPXUP;3221;09:01:02;0;50	38246;8	72685;0;0;0;
$GPXUP;3221;09:01:03;0;50	38246;8	72685;0;0;0;
$GPXUP;3221;09:01:04;0;50	38246;8	72685;0;0;0;
$GPXUP;3221;09:01:05;0;50	38246;8	72685;0;0;0;
$GPXUP;3221;09:01:06;0;50	38246;8	72685;0;0;0;
$GPXUP;3221;09:01:07;0;50	38246;8	72685;0;0;0;
$GPXUP;3221;09:01:08;0;50	38246;8	72685;0;0;0;
$GPXUP;3221;09:01:09;0;50	38246;8	72685;0;0;0;
$GPXUP;3221;09:01:10;0;50	38246;8	72685;0;0;0;
$GPXUP;3221;09:01:11;0;50	38246;8	72685;0;0;0;
$GPXUP;3221;09:01:12;0;50	38246;8	72685;0;0;0;
$GPXUP;3221;09:01:13;0;50	38246;8	72685;0;0;0;
$GPXUP;3221;09:01:14;0;50	38246;8	72685;0;0;0;
$GPXUP;3221;09:01:15;0;50	38246;8	72685;0;0;0;
$GPXUP;3221;09:01:16;0;50	38246;8	72685;0;0;0;
$GPXUP;3221;09:01:17;0;50	38246;8	72685;0;0;0;
$GPXUP;3221;09:01:18;0;50	38246;8	72685;0;0;0;
$GPXUP;3221;09:01:19;0;50	38246;8	72685;0;0;0;
$GPXUP;3221;09:01:20;0;50	38246;8	72685;0;0;0;
$GPXUP;3221;09:01:21;0;50	38246;8	72685;0;0;0;
$GPXUP;3221;09:01:22;0;50	38246;8	72685;0;0;0;
$GPXUP;3221;09:01:23;0;50	38246;8	72685;0;0;0;
$GPXUP;3221;09:01:24;0;50	38246;8	72685;0;0;0;
$GPXUP;3221;09:01:25;0;50	38246;8	72685;0;0;0;
$GPXUP;3221;09:01:26;0;50	38246;8	72685;0;0;0;
$GPXUP;3221;09:01:27;0;50	38246;8	72685;0;0;0;
$GPXUP;3221;09:01:28;0;50	38246;8	72685;0;0;0;
$GPXUP;3221;09:01:29;0;50	38246;8	72685;0;0;0;
$GPXUP;3221;09:01:30;0;50	38246;8	72685;0;0;0;
$GPXUP;3221;09:01:31;0;50	38246;8	72685;0;0;0;
$GPXUP;3221;09:01:32;0;50	38246;8	72685;0;0;0;
$GPXUP;3221;09:01:33;0;50	38246;8	72685;0;0;0;
$GPXUP;3221;09:01:34;0;50	38246;8	72685;0;0;0;
$GPXUP;3221;09:01:35;0;50	38246;8	72685;0;0;0;
$GPXUP;3221;09:01:36;0;50	38246;8	72685;0;0;0;
$GPXUP;3221;09:01:37;0;50	38246;8	72685;0;0;0;
$GPXUP;3221;09:01:38;0;50	38246;8	72685;0;0;0;
$GPXUP;3221;09:01:39;0;50	38246;8	72685;0;0;0;
$GPXUP;3221;09:01:40;0;50	38246;8	72685;0;0;0;
$GPXUP;3221;09:01:41;0;50	38246;8	72685;0;0;0;
$GPXUP;3221;09:01:42;0;50	38246;8	72685;0;0;0;
$GPXUP;3221;09:01:43;0;50	38246;8	72685;0;0;0;
$GPXUP;3221;09:01:44;0;50	38246;8	72685;0;0;0;
$GPXUP;3221;09:01:45;0;50	38246;8	72685;0;0;0;
$GPXUP;3221;09:01:46;0;50	38246;8	72685;0;0;0;
$GPXUP;3221;09:01:47;0;50	38246;8	72685;0;0;0;
$GPXUP;3221;09:01:48;0;50	38246;8	72685;0;0;0;
$GPXUP;3221;09:01:49;0;50	38246;8	72685;0;0;0;
$GPXUP;3221;09:01:50;0;50	38246;8	72685;0;0;0;
$GPXUP;3221;09:01:51;0;50	38246;8	72685;0;0;0;
$GPXUP;3221;09:01:52;0;50	38246;8	72685;0;0;0;
$GPXUP;3221;09:01:53;0;50	38246;8	72685;0;0;0;
$GPXUP;3221;09:01:54;0;50	38246;8	72685;0;0;0;
$GPXUP;3221;09:01:55;0;50	38246;8	72685;0;0;0;
$GPXUP;3221;09:01:56;0;50	38246;8	72685;0;0;0;
$GPXUP;3221;09:01:57;0;50	38246;8	72685;0;0;0;
$GPXUP;3221;09:01:58;0;50	38246;8	72685;0;0;0;
$GPXUP;3221;09:01:59;0;50	38246;8	72685;0;0;0;
$GPXUP;3221;09:02:00;0;50	38246;8	72685;0;0;0;
$GPXUP;3221;09:02:01;0;50	38246;8	72685;0;0;0;
$GPXUP;3221;09:02:02;0;50	38246;8	72685;0;0;0;
$GPXUP;3221;09:02:03;0;50	38246;8	72685;0;0;0;
$GPXUP;3221;09:02:04;0;50	38246;8	72685;0;0;0;
$GPXUP;3221;09:02:05;0;50	38246;8	72685;0;0;0;
$GPXUP;3221;09:02:06;0;50	38246;8	72685;0;0;0;
$GPXUP;3221;09:02:07;0;50	38246;8	72685;0;0;0;
$GPXUP;3221;09:02:08;0;50	38246;8	72685;0;0;0;
$GPXUP;3221;09:02:09;0;50	38246;8	72685;0;0;0;
$GPXUP;3221;09:02:10;0;50	38246;8	72685;0;0;0;
$GPXUP;3221;09:02:11;0;50	38246;8	72685;0;0;0;
$GPXUP;3221;09:02:12;0;50	38246;8	72685;0;0;0;
$GPXUP;3221;09:02:13;0;50	38246;8	72685;0;0;0;
$GPXUP;3221;09:02:14;0;50	38246;8	72685;0;0;0;
$GPXUP;3221;09:02:15;0;50	38246;8	72685;0;0;0;
$GPXUP;3221;09:02:16;0;50	38246;8	72685;0;0;0;
$GPXUP;3221;09:02:17;0;50	38246;8	72685;0;0;0;
$GPXUP;3221;09:02:18;0;50	38246;8	72685;0;0;0;
$GPXUP;3221;09:02:19;0;50	38246;8	72685;0;0;0;
$GPXUP;3221;09:02:20;0;50	38246;8	72685;0;0;0;
$GPXUP;3221;09:02:21;0;50	38246;8	72685;0;0;0;
$GPXUP;3221;09:02:22;0;50	38246;8	72685;0;0;0;
$GPXUP;3221;09:02:23;0;50	38246;8	72685;0;0;0;
$GPXUP;3221;09:02:24;0;50	38246;8	72685;0;0;0;
$GPXUP;3221;09:02:25;0;50	38246;8	72685;0;0;0;
$GPXUP;3221;09:02:26;0;50	38246;8	72685;0;0;0;
$GPXUP;3221;09:02:27;0;50	38246;8	72685;0;0;0;
$GPXUP;3221;09:02:28;0;50	38246;8	72685;0;0;0;
$GPXUP;3221;09:02:29;0;50	38246;8	72685;0;0;0;
$GPXUP;3221;09:02:30;0;50	38246;8	72685;0;0;0;
$GPXUP;3221;09:02:31;0;50	38246;8	72685;0;0;0;
$GPXUP;3221;09:02:32;0;50	38246;8	72685;0;0;0;
$GPXUP;3221;09:02:33;0;50	38246;8	72685;0;0;0;
$GPXUP;3221;09:02:34;0;50	38246;8	72685;0;0;0;
$GPXUP;3221;09:02:35;0;50	38246;8	72685;0;0;0;
$GPXUP;3221;09:02:36;0;50	38246;8	72685;0;0;0;
$GPXUP;3221;09:02:37;0;50	38246;8	72685;0;0;0;
$GPXUP;3221;09:02:38;0;50	38246;8	72685;0;0;0;
$GPXUP;3221;09:02:39;0;50	38246;8	72685;0;0;0;
$GPXUP;3221;09:02:40;0;50	38246;8	72685;0;0;0;
$GPXUP;3221;09:02:41;0;50	38246;8	72685;0;0;0;
$GPXUP;3221;09:02:42;0;50	38246;8	72685;0;0;0;
$GPXUP;3221;09:02:43;0;50	38246;8	72685;0;0;0;
$GPXUP;3221;09:02:44;0;50	38246;8	72685;0;0;0;
$GPXUP;3221;09:02:45;0;50	38246;8	72685;0;0;0;
$GPXUP;3221;09:02:46;0;50	38246;8	72685;0;0;0;
$GPXUP;3221;09:02:47;0;50	38246;8	72685;0;0;0;
$GPXUP;3221;09:02:48;0;50	38246;8	72685;0;0;0;
$GPXUP;3221;09:02:49;0;50	38246;8	72685;0;0;0;
$GPXUP;3221;09:02:50;0;50	38246;8	72685;0;0;0;
$GPXUP;3221;09:02:51;0;50	38246;8	72685;0;0;0;
$GPXUP;3221;09:02:52;0;50	38246;8	72685;0;0;0;
$GPXUP;3221;09:02:53;0;50	38246;8	72685;0;0;0;
$GPXUP;3221;09:02:54;0;50	38246;8	72685;0;0;0;
$GPXUP;3221;09:02:55;0;50	38246;8	72685;0;0;0;
$GPXUP;3221;09:02:56;0;50	38246;8	72685;0;0;0;
$GPXUP;3221;09:02:57;0;50	38246;8	72685;0;0;0;
$GPXUP;3221;09:02:58;0;50	38246;8	72685;0;0;0;
$GPXUP;3221;09:02:59;0;50	38246;8	72685;0;0;0;
$GPXUP;3221;09:03:00;0;50	38246;8	72685;0;0;0;
$GPXUP;3221;09:03:01;0;50	38246;8	72685;0;0;0;
$GPXUP;3221;09:03:02;0;50	38246;8	72685;0;0;0;
$GPXUP;3221;09:03:03;0;50	38246;8	72685;0;0;0;
$GPXUP;3221;09:03:04;0;50	38246;8	72685;0;0;0;
$GPXUP;3221;09:03:05;0;50	38246;8	72685;0;0;0;
$GPXUP;3221;09:03:06;0;50	38246;8	72685;0;0;0;
$GPXUP;3221;09:03:07;0;50	38246;8	72685;0;0;0;
$GPXUP;3221;09:03:08;0;50	38246;8	72685;0;0;0;
$GPXUP;3221;09:03:09;0;50	38246;8	72685;0;0;0;
$GPXUP;3221;09:03:10;0;50	38246;8	72685;0;0;0;
$GPXUP;3221;09:03:11;0;50	38246;8	72685;0;0;0;
$GPXUP;3221;09:03:12;0;50	38246;8	72685;0;0;0;
$GPXUP;3221;09:03:13;0;50	38246;8	72685;0;0;0;
$GPXUP;3221;09:03:14;0;50	38246;8	72685;0;0;0;
$GPXUP;3221;09:03:15;0;50	38246;8	72685;0;0;0;
$GPXUP;3221;09:03:16;0;50	38246;8	72685;0;0;0;
$GPXUP;3221;09:03:17;0;50	38246;8	72685;0;0;0;
$GPXUP;3221;09:03:18;0;50	38246;8	72685;0;0;0;
$GPXUP;3221;09:03:19;0;50	38246;8	72685;0;0;0;
$GPXUP;3221;09:03:20;0;50	38246;8	72685;0;0;0;
$GPXUP;3221;09:03:21;0;50	38246;8	72685;0;0;0;
$GPXUP;3221;09:03:22;0;50	38246;8	72685;0;0;0;
$GPXUP;3221;09:03:23;0;50	38246;8	72685;0;0;0;
$GPXUP;3221;09:03:24;0;50	38246;8	72685;0;0;0;
$GPXUP;3221;09:03:25;0;50	38246;8	72685;0;0;0;
$GPXUP;3221;09:03:26;0;50	38246;8	72685;0;0;0;
$GPXUP;3221;09:03:27;0;50	38246;8	72685;0;0;0;
$GPXUP;3221;09:03:28;0;50	38246;8	72685;0;0;0;
$GPXUP;3221;09:03:29;0;50	38246;8	72685;0;0;0;
$GPXUP;3221;09:03:30;0;50	38246;8	72685;0;0;0;
$GPXUP;3221;09:03:31;0;50	38246;8	72685;0;0;0;
$GPXUP;3221;09:03:32;0;50	38246;8	72685;0;0;0;
$GPXUP;3221;09:03:33;0;50	38246;8	72685;0;0;0;
$GPXUP;3221;09:03:34;0;50	38246;8	72685;0;0;0;
$GPXUP;3221;09:03:35;0;50	38246;8	72685;0;0;0;
$GPXUP;3221;09:03:36;0;50	38246;8	72685;0;0;0;
$GPXUP;3221;09:03:37;0;50	38246;8	72685;0;0;0;
$GPXUP;3221;09:03:38;0;50	38246;8	72685;0;0;0;
$GPXUP;3221;09:03:39;0;50	38246;8	72685;0;0;0;
$GPXUP;3221;09:03:40;0;50	38246;8	72685;0;0;0;
$GPXUP;3221;09:03:41;0;50	38246;8	72685;0;0;0;
$GPXUP;3221;09:03:42;0;50	38246;8	72685;0;0;0;
$GPXUP;3221;09:03:43;0;50	38246;8	72685;0;0;0;
$GPXUP;3221;09:03:44;0;50	38246;8	72685;0;0;0;
$GPXUP;3221;09:03:45;0;50	38246;8	72685;0;0;0;
$GPXUP;3221;09:03:46;0;50	38246;8	72685;0;0;0;
$GPXUP;3221;09:03:47;0;50	38246;8	72685;0;0;0;
$GPXUP;3221;09:03:48;0;50	38246;8	72685;0;0;0;
$GPXUP;3221;09:03:49;0;50	38246;8	72685;0;0;0;
$GPXUP;3221;09:03:50;0;50	38246;8	72685;0;0;0;
$GPXUP;3221;09:03:51;0;50	38246;8	72685;0;0;0;
$GPXUP;3221;09:03:52;0;50	38246;8	72685;0;0;0;
$GPXUP;3221;09:03:53;0;50	38246;8	72685;0;0;0;
$GPXUP;3221;09:03:54;0;50	38246;8	72685;0;0;0;
$GPXUP;3221;09:03:55;0;50	38246;8	72685;0;0;0;
$GPXUP;3221;09:03:56;0;50	38246;8	72685;0;0;0;
$GPXUP;3221;09:03:57;0;50	38246;8	72685;0;0;0;
$GPXUP;3221;09:03:58;0;50	38246;8	72685;0;0;0;
$GPXUP;3221;09:03:59;0;50	38246;8	72685;0;0;0;
$GPXUP;3221;09:04:00;0;50	38246;8	72685;0;0;0;
$GPXUP;3221;09:04:01;0;50	38246;8	72685;0;0;0;
$GPXUP;3221;09:04:02;0;50	38246;8	72685;0;0;0;
$GPXUP;3221;09:04:03;0;50	38246;8	72685;0;0;0;
$GPXUP;3221;09:04:04;0;50	38246;8	72685;0;0;0;
$GPXUP;3221;09:04:05;0;50	38246;8	72685;0;0;0;
$GPXUP;3221;09:04:06;0;50	38246;8	72685;0;0;0;
$GPXUP;3221;09:04:07;0;50	38246;8	72685;0;0;0;
$GPXUP;3221;09:04:08;0;50	38246;8	72685;0;0;0;
$GPXUP;3221;09:04:09;0;50	38246;8	72685;0;0;0;
$GPXUP;3221;09:04:10;0;50	38246;8	72685;0;0;0;
$GPXUP;3221;09:04:11;0;50	38246;8	72685;0;0;0;
$GPXUP;3221;09:04:12;0;50	38246;8	72685;0;0;0;
$GPXUP;3221;09:04:13;0;50	38246;8	72685;0;0;0;
$GPXUP;3221;09:04:14;0;50	38246;8	72685;0;0;0;
$GPXUP;3221;09:04:15;0;50	38246;8	72685;0;0;0;
$GPXUP;3221;09:04:16;0;50	38246;8	72685;0;0;0;
$GPXUP;3221;09:04:17;0;50	38246;8	72685;0;0;0;
$GPXUP;3221;09:04:18;0;50	38246;8	72685;0;0;0;
$GPXUP;3221;09:04:19;0;50	38246;8	72685;0;0;0;
$GPXUP;3221;09:04:20;0;50	38246;8	72685;0;0;0;
$GPXUP;3221;09:04:21;0;50	38246;8	72685;0;0;0;
$GPXUP;3221;09:04:22;0;50	38246;8	72685;0;0;0;
$GPXUP;3221;09:04:23;0;50	38246;8	72685;0;0;0;
$GPXUP;3221;09:04:24;0;50	38246;8	72685;0;0;0;
$GPXUP;3221;09:04:25;0;50	38246;8	72685;0;0;0;
$GPXUP;3221;09:04:26;0;50	38246;8	72685;0;0;0;
$GPXUP;3221;09:04:27;0;50	38246;8	72685;0;0;0;
$GPXUP;3221;09:04:28;0;50	38246;8	72685;0;0;0;
$GPXUP;3221;09:04:29;0;50	38246;8	72685;0;0;0;
$GPXUP;3221;09:04:30;0;50	38246;8	72685;0;0;0;
$GPXUP;3221;09:04:31;0;50	38246;8	72685;0;0;0;
$GPXUP;3221;09:04:32;0;50	38246;8	72685;0;0;0;
$GPXUP;3221;09:04:33;0;50	38246;8	72685;0;0;0;
$GPXUP;3221;09:04:34;0;50	38246;8	72685;0;0;0;
$GPXUP;3221;09:04:35;0;50	38246;8	72685;0;0;0;
$GPXUP;3221;09:04:36;0;50	38246;8	72685;0;0;0;
$GPXUP;3221;09:04:37;0;50	38246;8	72685;0;0;0;
$GPXUP;3221;09:04:38;0;50	38246;8	72685;0;0;0;
$GPXUP;3221;09:04:39;0;50	38246;8	72685;0;0;0;
$GPXUP;3221;09:04:40;0;50	38246;8	72685;0;0;0;
$GPXUP;3221;09:04:41;0;50	38246;8	72685;0;0;0;
$GPXUP;3221;09:04:42;0;50	38246;8	72685;0;0;0;
$GPXUP;3221;09:04:43;0;50	38246;8	72685;0;0;0;
$GPXUP;3221;09:04:44;0;50	38246;8	72685;0;0;0;
$GPXUP;3221;09:04:45;0;50	38246;8	72685;0;0;0;
$GPXUP;3221;09:04:46;0;50	38246;8	72685;0;0;0;
$GPXUP;3221;09:04:47;0;50	38246;8	72685;0;0;0;
$GPXUP;3221;09:04:48;0;50	38246;8	72685;0;0;0;
$GPXUP;3221;09:04:49;0;50	38246;8	72685;0;0;0;
$GPXUP;3221;09:04:50;0;50	38246;8	72685;0;0;0;
$GPXUP;3221;09:04:51;0;50	38246;8	72685;0;0;0;
$GPXUP;3221;09:04:52;0;50	38246;8	72685;0;0;0;
$GPXUP;3221;09:04:53;0;50	38246;8	72685;0;0;0;
$GPXUP;3221;09:04:54;0;50	38246;8	72685;0;0;0;
$GPXUP;3221;09:04:55;0;50	38246;8	72685;0;0;0;
$GPXUP;3221;09:04:56;0;50	38246;8	72685;0;0;0;
$GPXUP;3221;09:04:57;0;50	38246;8	72685;0;0;0;
$GPXUP;3221;09:04:58;0;50	38246;8	72685;0;0;0;
$GPXUP;3221;09:04:59;0;50	38246;8	72685;0;0;0;
$GPXUP;3221;09:05:00;0;50	38246;8	72685;0;0;0;
$GPXUP;3221;09:05:01;0;50	38246;8	72685;0;0;0;
$GPXUP;3221;09:05:02;0;50	38246;8	72685;0;0;0;
$GPXUP;3221;09:05:03;0;50	38246;8	72685;0;0;0;
$GPXUP;3221;09:05:04;0;50	38246;8	72685;0;0;0;
$GPXUP;3221;09:05:05;0;50	38246;8	72685;0;0;0;
$GPXUP;3221;09:05:06;0;50	38246;8	72685;0;0;0;
$GPXUP;3221;09:05:07;0;50	38246;8	72685;0;0;0;
$GPXUP;3221;09:05:08;0;50	38246;8	72685;0;0;0;
$GPXUP;3221;09:05:09;0;50	38246;8	72685;0;0;0;
$GPXUP;3221;09:05:10;0;50	38246;8	72685;0;0;0;
$GPXUP;3221;09:05:11;0;50	38246;8	72685;0;0;0;
$GPXUP;3221;09:05:12;0;50	38246;8	72685;0;0;0;
$GPXUP;3221;09:05:13;0;50	38246;8	72685;0;0;0;
$GPXUP;3221;09:05:14;0;50	38246;8	72685;0;0;0;
$GPXUP;3221;09:05:15;0;50	38246;8	72685;0;0;0;
$GPXUP;3221;09:05:16;0;50	38246;8	72685;0;0;0;
$GPXUP;3221;09:05:17;0;50	38246;8	72685;0;0;0;
$GPXUP;3221;09:05:18;0;50	38246;8	72685;0;0;0;
$GPXUP;3221;09:05:19;0;50	38246;8	72685;0;0;0;
$GPXUP;3221;09:05:20;0;50	38246;8	72685;0;0;0;
$GPXUP;3221;09:05:21;0;50	38246;8	72685;0;0;0;
$GPXUP;3221;09:05:22;0;50	38246;8	72685;0;0;0;
$GPXUP;3221;09:05:23;0;50	38246;8	72685;0;0;0;
$GPXUP;3221;09:05:24;0;50	38246;8	72685;0;0;0;
$GPXUP;3221;09:05:25;0;50	38246;8	72685;0;0;0;
$GPXUP;3221;09:05:26;0;50	38246;8	72685;0;0;0;
$GPXUP;3221;09:05:27;0;50	38246;8	72685;0;0;0;
$GPXUP;3221;09:05:28;0;50	38246;8	72685;0;0;0;
$GPXUP;3221;09:05:29;0;50	38246;8	72685;0;0;0;
$GPXUP;3221;09:05:30;0;50	38246;8	72685;0;0;0;
$GPXUP;3221;09:05:31;0;50	38246;8	72685;0;0;0;
$GPXUP;3221;09:05:32;0;50	38246;8	72685;0;0;0;
$GPXUP;3221;09:05:33;0;50	38246;8	72685;0;0;0;
$GPXUP;3221;09:05:34;0;50	38246;8	72685;0;0;0;
$GPXUP;3221;09:05:35;0;50	38246;8	72685;0;0;0;
$GPXUP;3221;09:05:36;0;50	38246;8	72685;0;0;0;
$GPXUP;3221;09:05:37;0;50	38246;8	72685;0;0;0;
$GPXUP;3221;09:05:38;0;50	38246;8	72685;0;0;0;
$GPXUP;3221;09:05:39;0;50	38246;8	72685;0;0;0;
$GPXUP;3221;09:05:40;0;50	38246;8	72685;0;0;0;
$GPXUP;3221;09:05:41;0;50	38246;8	72685;0;0;0;
$GPXUP;3221;09:05:42;0;50	38246;8	72685;0;0;0;
$GPXUP;3221;09:05:43;0;50	38246;8	72685;0;0;0;
$GPXUP;3221;09:05:44;0;50	38246;8	72685;0;0;0;
$GPXUP;3221;09:05:45;0;50	38246;8	72685;0;0;0;
$GPXUP;3221;09:05:46;0;50	38246;8	72685;0;0;0;
$GPXUP;3221;09:05:47;0;50	38246;8	72685;0;0;0;
$GPXUP;3221;09:05:48;0;50	38246;8	72685;0;0;0;
$GPXUP;3221;09:05:49;0;50	38246;8	72685;0;0;0;
$GPXUP;3221;09:05:50;0;50	38246;8	72685;0;0;0;
$GPXUP;3221;09:05:51;0;50	38246;8	72685;0;0;0;
$GPXUP;3221;09:05:52;0;50	38246;8	72685;0;0;0;
$GPXUP;3221;09:05:53;0;50	38246;8	72685;0;0;0;
$GPXUP;3221;09:05:54;0;50	38246;8	72685;0;0;0;
$GPXUP;3221;09:05:55;0;50	38246;8	72685;0;0;0;
$GPXUP;3221;09:05:56;0;50	38246;8	72685;0;0;0;
$GPXUP;3221;09:05:57;0;50	38246;8	72685;0;0;0;
$GPXUP;3221;09:05:58;0;50	38246;8	72685;0;0;0;
$GPXUP;3221;09:05:59;0;50	38246;8	72685;0;0;0;
$GPXUP;3221;09:06:00;0;50	38246;8	72685;0;0;0;
$GPXUP;3221;09:06:01;0;50	38246;8	72685;0;0;0;
$GPXUP;3221;09:06:02;0;50	38246;8	72685;0;0;0;
$GPXUP;3221;09:06:03;0;50	38246;8	72685;0;0;0;
$GPXUP;3221;09:06:04;0;50	38246;8	72685;0;0;0;
$GPXUP;3221;09:06:05;0;50	38246;8	72685;0;0;0;
$GPXUP;3221;09:06:06;0;50	38246;8	72685;0;0;0;
$GPXUP;3221;09:06:07;0;50	38246;8	72685;0;0;0;
$GPXUP;3221;09:06:08;0;50	38246;8	72685;0;0;0;
$GPXUP;3221;09:06:09;0;50	38246;8	72685;0;0;0;
$GPXUP;3221;09:06:10;0;50	38246;8	72685;0;0;0;
$GPXUP;3221;09:06:11;0;50	38246;8	72685;0;0;0;
$GPXUP;3221;09:06:12;0;50	38246;8	72685;0;0;0;
$GPXUP;3221;09:06:13;0;50	38246;8	72685;0;0;0;
$GPXUP;3221;09:06:14;0;50	38246;8	72685;0;0;0;
$GPXUP;3221;09:06:15;0;50	38246;8	72685;0;0;0;
$GPXUP;3221;09:06:16;0;50	38246;8	72685;0;0;0;
$GPXUP;3221;09:06:17;0;50	38246;8	72685;0;0;0;
$GPXUP;3221;09:06:18;0;50	38246;8	72685;0;0;0;
$GPXUP;3221;09:06:19;0;50	38246;8	72685;0;0;0;
$GPXUP;3221;09:06:20;0;50	38246;8	72685;0;0;0;
$GPXUP;3221;09:06:21;0;50	38246;8	72685;0;0;0;
$GPXUP;3221;09:06:22;0;50	38246;8	72685;0;0;0;
$GPXUP;3221;09:06:23;0;50	38246;8	72685;0;0;0;
$GPXUP;3221;09:06:24;0;50	38246;8	72685;0;0;0;
$GPXUP;3221;09:06:25;0;50	38246;8	72685;0;0;0;
$GPXUP;3221;09:06:26;0;50	38246;8	72685;0;0;0;
$GPXUP;3221;09:06:27;0;50	38246;8	72685;0;0;0;
$GPXUP;3221;09:06:28;0;50	38246;8	72685;0;0;0;
$GPXUP;3221;09:06:29;0;50	38246;8	72685;0;0;0;
$GPXUP;3221;09:06:30;0;50	38246;8	72685;0;0;0;
$GPXUP;3221;09:06:31;0;50	38246;8	72685;0;0;0;
$GPXUP;3221;09:06:32;0;50	38246;8	72685;0;0;0;
$GPXUP;3221;09:06:33;0;50	38246;8	72685;0;0;0;
$GPXUP;3221;09:06:34;0;50	38246;8	72685;0;0;0;
$GPXUP;3221;09:06:35;0;50	38246;8	72685;0;0;0;
$GPXUP;3221;09:06:36;0;50	38246;8	72685;0;0;0;
$GPXUP;3221;09:06:37;0;50	38246;8	72685;0;0;0;
$GPXUP;3221;09:06:38;0;50	38246;8	72685;0;0;0;
$GPXUP;3221;09:06:39;0;50	38246;8	72685;0;0;0;
$GPXUP;3221;09:06:40;0;50	38246;8	72685;0;0;0;
$GPXUP;3221;09:06:41;0;50	38246;8	72685;0;0;0;
$GPXUP;3221;09:06:42;0;50	38246;8	72685;0;0;0;
$GPXUP;3221;09:06:43;0;50	38246;8	72685;0;0;0;
$GPXUP;3221;09:06:44;0;50	38246;8	72685;0;0;0;
$GPXUP;3221;09:06:45;0;50	38246;8	72685;0;0;0;
$GPXUP;3221;09:06:46;0;50	38246;8	72685;0;0;0;
$GPXUP;3221;09:06:47;0;50	38246;8	72685;0;0;0;
$GPXUP;3221;09:06:48;0;50	38246;8	72685;0;0;0;
$GPXUP;3221;09:06:49;0;50	38246;8	72685;0;0;0;
$GPXUP;3221;09:06:50;0;50	38246;8	72685;0;0;0;
$GPXUP;3221;09:06:51;0;50	38246;8	72685;0;0;0;
$GPXUP;3221;09:06:52;0;50	38246;8	72685;0;0;0;
$GPXUP;3221;09:06:53;0;50	38246;8	72685;0;0;0;
$GPXUP;3221;09:06:54;0;50	38246;8	72685;0;0;0;
$GPXUP;3221;09:06:55;0;50	38246;8	72685;0;0;0;
$GPXUP;3221;09:06:56;0;50	38246;8	72685;0;0;0;
$GPXUP;3221;09:06:57;0;50	38246;8	72685;0;0;0;
$GPXUP;3221;09:06:58;0;50	38246;8	72685;0;0;0;
$GPXUP;3221;09:06:59;0;50	38246;8	72685;0;0;0;
$GPXUP;3221;09:07:00;0;50	38246;8	72685;0;0;0;
$GPXUP;3221;09:07:01;0;50	38246;8	72685;0;0;0;
$GPXUP;3221;09:07:02;0;50	38246;8	72685;0;0;0;
$GPXUP;3221;09:07:03;0;50	38246;8	72685;0;0;0;
$GPXUP;3221;09:07:04;0;50	38246;8	72685;0;0;0;
$GPXUP;3221;09:07:05;0;50	38246;8	72685;0;0;0;
$GPXUP;3221;09:07:06;0;50	38246;8	72685;0;0;0;
$GPXUP;3221;09:07:07;0;50	38246;8	72685;0;0;0;
$GPXUP;3221;09:07:08;0;50	38246;8	72685;0;0;0;
$GPXUP;3221;09:07:09;0;50	38246;8	72685;0;0;0;
$GPXUP;3221;09:07:10;0;50	38246;8	72685;0;0;0;
$GPXUP;3221;09:07:11;0;50	38246;8	72685;0;0;0;
$GPXUP;3221;09:07:12;0;50	38246;8	72685;0;0;0;
$GPXUP;3221;09:07:13;0;50	38246;8	72685;0;0;0;
$GPXUP;3221;09:07:14;0;50	38246;8	72685;0;0;0;
$GPXUP;3221;09:07:15;0;50	38246;8	72685;0;0;0;
$GPXUP;3221;09:07:16;0;50	38246;8	72685;0;0;0;
$GPXUP;3221;09:07:17;0;50	38246;8	72685;0;0;0;
$GPXUP;3221;09:07:18;0;50	38246;8	72685;0;0;0;
$GPXUP;3221;09:07:19;0;50	38246;8	72685;0;0;0;
$GPXUP;3221;09:07:20;0;50	38246;8	72685;0;0;0;
$GPXUP;3221;09:07:21;0;50	38246;8	72685;0;0;0;
$GPXUP;3221;09:07:22;0;50	38246;8	72685;0;0;0;
$GPXUP;3221;09:07:23;0;50	38246;8	72685;0;0;0;
$GPXUP;3221;09:07:24;0;50	38246;8	72685;0;0;0;
$GPXUP;3221;09:07:25;0;50	38246;8	72685;0;0;0;
$GPXUP;3221;09:07:26;0;50	38246;8	72685;0;0;0;
$GPXUP;3221;09:07:27;0;50	38246;8	72685;0;0;0;
$GPXUP;3221;09:07:28;0;50	38246;8	72685;0;0;0;
$GPXUP;3221;09:07:29;0;50	38246;8	72685;0;0;0;
$GPXUP;3221;09:07:30;0;50	38246;8	72685;0;0;0;
$GPXUP;3221;09:07:31;0;50	38246;8	72685;0;0;0;
$GPXUP;3221;09:07:32;0;50	38246;8	72685;0;0;0;
$GPXUP;3221;09:07:33;0;50	38246;8	72685;0;0;0;
$GPXUP;3221;09:07:34;0;50	38246;8	72685;0;0;0;
$GPXUP;3221;09:07:35;0;50	38246;8	72685;0;0;0;
$GPXUP;3221;09:07:36;0;50	38246;8	72685;0;0;0;
$GPXUP;3221;09:07:37;0;50	38246;8	72685;0;0;0;
$GPXUP;3221;09:07:38;0;50	38246;8	72685;0;0;0;
$GPXUP;3221;09:07:39;0;50	38246;8	72685;0;0;0;
$GPXUP;3221;09:07:40;0;50	38246;8	72685;0;0;0;
$GPXUP;3221;09:07:41;0;50	38246;8	72685;0;0;0;
$GPXUP;3221;09:07:42;0;50	38246;8	72685;0;0;0;
$GPXUP;3221;09:07:43;0;50	38246;8	72685;0;0;0;
$GPXUP;3221;09:07:44;0;50	38246;8	72685;0;0;0;
$GPXUP;3221;09:07:45;0;50	38246;8	72685;0;0;0;
$GPXUP;3221;09:07:46;0;50	38246;8	72685;0;0;0;
$GPXUP;3221;09:07:47;0;50	38246;8	72685;0;0;0;
$GPXUP;3221;09:07:48;0;50	38246;8	72685;0;0;0;
$GPXUP;3221;09:07:49;0;50	38246;8	72685;0;0;0;
$GPXUP;3221;09:07:50;0;50	38246;8	72685;0;0;0;
$GPXUP;3221;09:07:51;0;50	38246;8	72685;0;0;0;
$GPXUP;3221;09:07:52;0;50	38246;8	72685;0;0;0;
$GPXUP;3221;09:07:53;0;50	38246;8	72685;0;0;0;
$GPXUP;3221;09:07:54;0;50	38246;8	72685;0;0;0;
$GPXUP;3221;09:07:55;0;50	38246;8	72685;0;0;0;
$GPXUP;3221;09:07:56;0;50	38246;8	72685;0;0;0;
$GPXUP;3221;09:07:57;0;50	38246;8	72685;0;0;0;
$GPXUP;3221;09:07:58;0;50	38246;8	72685;0;0;0;
$GPXUP;3221;09:07:59;0;50	38246;8	72685;0;0;0;
$GPXUP;3221;09:08:00;0;50	38246;8	72685;0;0;0;
$GPXUP;3221;09:08:01;0;50	38246;8	72685;0;0;0;
$GPXUP;3221;09:08:02;0;50	38246;8	72685;0;0;0;
$GPXUP;3221;09:08:03;0;50	38246;8	72685;0;0;0;
$GPXUP;3221;09:08:04;0;50	38246;8	72685;0;0;0;
$GPXUP;3221;09:08:05;0;50	38246;8	72685;0;0;0;
$GPXUP;3221;09:08:06;0;50	38246;8	72685;0;0;0;
$GPXUP;3221;09:08:07;0;50	38246;8	72685;0;0;0;
$GPXUP;3221;09:08:08;0;50	38246;8	72685;0;0;0;
$GPXUP;3221;09:08:09;0;50	38246;8	72685;0;0;0;
$GPXUP;3221;09:08:10;0;50	38246;8	72685;0;0;0;
$GPXUP;3221;09:08:11;0;50	38246;8	72685;0;0;0;
$GPXUP;3221;09:08:12;0;50	38246;8	72685;0;0;0;
$GPXUP;3221;09:08:13;0;50	38246;8	72685;0;0;0;
$GPXUP;3221;09:08:14;0;50	38246;8	72685;0;0;0;
$GPXUP;3221;09:08:15;0;50	38246;8	72685;0;0;0;
$GPXUP;3221;09:08:16;0;50	38246;8	72685;0;0;0;
$GPXUP;3221;09:08:17;0;50	38246;8	72685;0;0;0;
$GPXUP;3221;09:08:18;0;50	38246;8	72685;0;0;0;
$GPXUP;3221;09:08:19;0;50	38246;8	72685;0;0;0;
$GPXUP;3221;09:08:20;0;50	38246;8	72685;0;0;0;
$GPXUP;3221;09:08:21;0;50	38246;8	72685;0;0;0;
$GPXUP;3221;09:08:22;0;50	38246;8	72685;0;0;0;
$GPXUP;3221;09:08:23;0;50	38246;8	72685;0;0;0;
$GPXUP;3221;09:08:24;0;50	38246;8	72685;0;0;0;
$GPXUP;3221;09:08:25;0;50	38246;8	72685;0;0;0;
$GPXUP;3221;09:08:26;0;50	38246;8	72685;0;0;0;
$GPXUP;3221;09:08:27;0;50	38246;8	72685;0;0;0;
$GPXUP;3221;09:08:28;0;50	38246;8	72685;0;0;0;
$GPXUP;3221;09:08:29;0;50	38246;8	72685;0;0;0;
$GPXUP;3221;09:08:30;0;50	38246;8	72685;0;0;0;
$GPXUP;3221;09:08:31;0;50	38246;8	72685;0;0;0;
$GPXUP;3221;09:08:32;0;50	38246;8	72685;0;0;0;
$GPXUP;3221;09:08:33;0;50	38246;8	72685;0;0;0;
$GPXUP;3221;09:08:34;0;50	38246;8	72685;0;0;0;
$GPXUP;3221;09:08:35;0;50	38246;8	72685;0;0;0;
$GPXUP;3221;09:08:36;0;50	38246;8	72685;0;0;0;
$GPXUP;3221;09:08:37;0;50	38246;8	72685;0;0;0;
$GPXUP;3221;09:08:38;0;50	38246;8	72685;0;0;0;
$GPXUP;3221;09:08:39;0;50	38246;8	72685;0;0;0;
$GPXUP;3221;09:08:40;0;50	38246;8	72685;0;0;0;
$GPXUP;3221;09:08:41;0;50	38246;8	72685;0;0;0;
$GPXUP;3221;09:08:42;0;50	38246;8	72685;0;0;0;
$GPXUP;3221;09:08:43;0;50	38246;8	72685;0;0;0;
$GPXUP;3221;09:08:44;0;50	38246;8	72685;0;0;0;
$GPXUP;3221;09:08:45;0;50	38246;8	72685;0;0;0;
$GPXUP;3221;09:08:46;0;50	38246;8	72685;0;0;0;
$GPXUP;3221;09:08:47;0;50	38246;8	72685;0;0;0;
$GPXUP;3221;09:08:48;0;50	38246;8	72685;0;0;0;
$GPXUP;3221;09:08:49;0;50	38246;8	72685;0;0;0;
$GPXUP;3221;09:08:50;0;50	38246;8	72685;0;0;0;
$GPXUP;3221;09:08:51;0;50	38246;8	72685;0;0;0;
$GPXUP;3221;09:08:52;0;50	38246;8	72685;0;0;0;
$GPXUP;3221;09:08:53;0;50	38246;8	72685;0;0;0;
$GPXUP;3221;09:08:54;0;50	38246;8	72685;0;0;0;
$GPXUP;3221;09:08:55;0;50	38246;8	72685;0;0;0;
$GPXUP;3221;09:08:56;0;50	38246;8	72685;0;0;0;
$GPXUP;3221;09:08:57;0;50	38246;8	72685;0;0;0;
$GPXUP;3221;09:08:58;0;50	38246;8	72685;0;0;0;
$GPXUP;3221;09:08:59;0;50	38246;8	72685;0;0;0;
$GPXUP;3221;09:09:00;0;50	38246;8	72685;0;0;0;
$GPXUP;3221;09:09:01;0;50	38246;8	72685;0;0;0;
$GPXUP;3221;09:09:02;0;50	38246;8	72685;0;0;0;
$GPXUP;3221;09:09:03;0;50	38246;8	72685;0;0;0;
$GPXUP;3221;09:09:04;0;50	38246;8	72685;0;0;0;
$GPXUP;3221;09:09:05;0;50	38246;8	72685;0;0;0;
$GPXUP;3221;09:09:06;0;50	38246;8	72685;0;0;0;
$GPXUP;3221;09:09:07;0;50	38246;8	72685;0;0;0;
$GPXUP;3221;09:09:08;0;50	38246;8	72685;0;0;0;
$GPXUP;3221;09:09:09;0;50	38246;8	72685;0;0;0;
$GPXUP;3221;09:09:10;0;50	38246;8	72685;0;0;0;
$GPXUP;3221;09:09:11;0;50	38246;8	72685;0;0;0;
$GPXUP;3221;09:09:12;0;50	38246;8	72685;0;0;0;
$GPXUP;3221;09:09:13;0;50	38246;8	72685;0;0;0;
$GPXUP;3221;09:09:14;0;50	38246;8	72685;0;0;0;
$GPXUP;3221;09:09:15;0;50	38246;8	72685;0;0;0;
$GPXUP;3221;09:09:16;0;50	38246;8	72685;0;0;0;
$GPXUP;3221;09:09:17;0;50	38246;8	72685;0;0;0;
$GPXUP;3221;09:09:18;0;50	38246;8	72685;0;0;0;
$GPXUP;3221;09:09:19;0;50	38246;8	72685;0;0;0;
$GPXUP;3221;09:09:20;0;50	38246;8	72685;0;0;0;
$GPXUP;3221;09:09:21;0;50	38246;8	72685;0;0;0;
$GPXUP;3221;09:09:22;0;50	38246;8	72685;0;0;0;
$GPXUP;3221;09:09:23;0;50	38246;8	72685;0;0;0;
$GPXUP;3221;09:09:24;0;50	38246;8	72685;0;0;0;
$GPXUP;3221;09:09:25;0;50	38246;8	72685;0;0;0;
$GPXUP;3221;09:09:26;0;50	38246;8	72685;0;0;0;
$GPXUP;3221;09:09:27;0;50	38246;8	72685;0;0;0;
$GPXUP;3221;09:09:28;0;50	38246;8	72685;0;0;0;
$GPXUP;3221;09:09:29;0;50	38246;8	72685;0;0;0;
$GPXUP;3221;09:09:30;0;50	38246;8	72685;0;0;0;
$GPXUP;3221;09:09:31;0;50	38246;8	72685;0;0;0;
$GPXUP;3221;09:09:32;0;50	38246;8	72685;0;0;0;
$GPXUP;3221;09:09:33;0;50	38246;8	72685;0;0;0;
$GPXUP;3221;09:09:34;0;50	38246;8	72685;0;0;0;
$GPXUP;3221;09:09:35;0;50	38246;8	72685;0;0;0;
$GPXUP;3221;09:09:36;0;50	38246;8	72685;0;0;0;
$GPXUP;3221;09:09:37;0;50	38246;8	72685;0;0;0;
$GPXUP;3221;09:09:38;0;50	38246;8	72685;0;0;0;
$GPXUP;3221;09:09:39;0;50	38246;8	72685;0;0;0;
$GPXUP;3221;09:09:40;0;50	38246;8	72685;0;0;0;
$GPXUP;3221;09:09:41;0;50	38246;8	72685;0;0;0;
$GPXUP;3221;09:09:42;0;50	38246;8	72685;0;0;0;
$GPXUP;3221;09:09:43;0;50	38246;8	72685;0;0;0;
$GPXUP;3221;09:09:44;0;50	38246;8	72685;0;0;0;
$GPXUP;3221;09:09:45;0;50	38246;8	72685;0;0;0;
$GPXUP;3221;09:09:46;0;50	38246;8	72685;0;0;0;
$GPXUP;3221;09:09:47;0;50	38246;8	72685;0;0;0;
$GPXUP;3221;09:09:48;0;50	38246;8	72685;0;0;0;
$GPXUP;3221;09:09:49;0;50	38246;8	72685;0;0;0;
$GPXUP;3221;09:09:50;0;50	38246;8	72685;0;0;0;
$GPXUP;3221;09:09:51;0;50	38246;8	72685;0;0;0;
$GPXUP;3221;09:09:52;0;50	38246;8	72685;0;0;0;
$GPXUP;3221;09:09:53;0;50	38246;8	72685;0;0;0;
$GPXUP;3221;09:09:54;0;50	38246;8	72685;0;0;0;
$GPXUP;3221;09:09:55;0;50	38246;8	72685;0;0;0;
$GPXUP;3221;09:09:56;0;50	38246;8	72685;0;0;0;
$GPXUP;3221;09:09:57;0;50	38246;8	72685;0;0;0;
$GPXUP;3221;09:09:58;0;50	38246;8	72685;0;0;0;
$GPXUP;3221;09:09:59;0;50	38246;8	72685;0;0;0;
$GPXUP;3221;09:10:00;0;50	38246;8	72685;0;0;0;
$GPXUP;3221;09:10:01;0;50	38246;8	72685;0;0;0;
$GPXUP;3221;09:10:02;0;50	38246;8	72685;0;0;0;
$GPXUP;3221;09:10:03;0;50	38246;8	72685;0;0;0;
$GPXUP;3221;09:10:04;0;50	38246;8	72685;0;0;0;
$GPXUP;3221;09:10:05;0;50	38246;8	72685;0;0;0;
$GPXUP;3221;09:10:06;0;50	38246;8	72685;0;0;0;
$GPXUP;3221;09:10:07;0;50	38246;8	72685;0;0;0;
$GPXUP;3221;09:10:08;0;50	38246;8	72685;0;0;0;
$GPXUP;3221;09:10:09;0;50	38246;8	72685;0;0;0;
$GPXUP;3221;09:10:10;0;50	38246;8	72685;0;0;0;
$GPXUP;3221;09:10:11;0;50	38246;8	72685;0;0;0;
$GPXUP;3221;09:10:12;0;50	38246;8	72685;0;0;0;
$GPXUP;3221;09:10:13;0;50	38246;8	72685;0;0;0;
$GPXUP;3221;09:10:14;0;50	38246;8	72685;0;0;0;
$GPXUP;3221;09:10:15;0;50	38246;8	72685;0;0;0;
$GPXUP;3221;09:10:16;0;50	38246;8	72685;0;0;0;
$GPXUP;3221;09:10:17;0;50	38246;8	72685;0;0;0;
$GPXUP;3221;09:10:18;0;50	38246;8	72685;0;0;0;
$GPXUP;3221;09:10:19;0;50	38246;8	72685;0;0;0;
$GPXUP;3221;09:10:20;0;50	38246;8	72685;0;0;0;
$GPXUP;3221;09:10:21;0;50	38246;8	72685;0;0;0;
$GPXUP;3221;09:10:22;0;50	38246;8	72685;0;0;0;
$GPXUP;3221;09:10:23;0;50	38246;8	72685;0;0;0;
$GPXUP;3221;09:10:24;0;50	38246;8	72685;0;0;0;
$GPXUP;3221;09:10:25;0;50	38246;8	72685;0;0;0;
$GPXUP;3221;09:10:26;0;50	38246;8	72685;0;0;0;
$GPXUP;3221;09:10:27;0;50	38246;8	72685;0;0;0;
$GPXUP;3221;09:10:28;0;50	38246;8	72685;0;0;0;
$GPXUP;3221;09:10:29;0;50	38246;8	72685;0;0;0;
$GPXUP;3221;09:10:30;0;50	38246;8	72685;0;0;0;
$GPXUP;3221;09:10:31;0;50	38246;8	72685;0;0;0;
$GPXUP;3221;09:10:32;0;50	38246;8	72685;0;0;0;
$GPXUP;3221;09:10:33;0;50	38246;8	72685;0;0;0;
$GPXUP;3221;09:10:34;0;50	38246;8	72685;0;0;0;
$GPXUP;3221;09:10:35;0;50	38246;8	72685;0;0;0;
$GPXUP;3221;09:10:36;0;50	38246;8	72685;0;0;0;
$GPXUP;3221;09:10:37;0;50	38246;8	72685;0;0;0;
$GPXUP;3221;09:10:38;0;50	38246;8	72685;0;0;0;
$GPXUP;3221;09:10:39;0;50	38246;8	72685;0;0;0;
$GPXUP;3221;09:10:40;0;50	38246;8	72685;0;0;0;
$GPXUP;3221;09:10:41;0;50	38246;8	72685;0;0;0;
$GPXUP;3221;09:10:42;0;50	38246;8	72685;0;0;0;
$GPXUP;3221;09:10:43;0;50	38246;8	72685;0;0;0;
$GPXUP;3221;09:10:44;0;50	38246;8	72685;0;0;0;
$GPXUP;3221;09:10:45;0;50	38246;8	72685;0;0;0;
$GPXUP;3221;09:10:46;0;50	38246;8	72685;0;0;0;
$GPXUP;3221;09:10:47;0;50	38246;8	72685;0;0;0;
$GPXUP;3221;09:10:48;0;50	38246;8	72685;0;0;0;
$GPXUP;3221;09:10:49;0;50	38246;8	72685;0;0;0;
$GPXUP;3221;09:10:50;0;50	38246;8	72685;0;0;0;
$GPXUP;3221;09:10:51;0;50	38246;8	72685;0;0;0;
$GPXUP;3221;09:10:52;0;50	38246;8	72685;0;0;0;
$GPXUP;3221;09:10:53;0;50	38246;8	72685;0;0;0;
$GPXUP;3221;09:10:54;0;50	38246;8	72685;0;0;0;
$GPXUP;3221;09:10:55;0;50	38246;8	72685;0;0;0;
$GPXUP;3221;09:10:56;0;50	38246;8	72685;0;0;0;
$GPXUP;3221;09:10:57;0;50	38246;8	72685;0;0;0;
$GPXUP;3221;09:10:58;0;50	38246;8	72685;0;0;0;
$GPXUP;3221;09:10:59;0;50	38246;8	72685;0;0;0;
$GPXUP;3221;09:11:00;0;50	38246;8	72685;0;0;0;
$GPXUP;3221;09:11:01;0;50	38246;8	72685;0;0;0;
$GPXUP;3221;09:11:02;0;50	38246;8	72685;0;0;0;
$GPXUP;3221;09:11:03;0;50	38246;8	72685;0;0;0;
$GPXUP;3221;09:11:04;0;50	38246;8	72685;0;0;0;
$GPXUP;3221;09:11:05;0;50	38246;8	72685;0;0;0;
$GPXUP;3221;09:11:06;0;50	38246;8	72685;0;0;0;
$GPXUP;3221;09:11:07;0;50	38246;8	72685;0;0;0;
$GPXUP;3221;09:11:08;0;50	38246;8	72685;0;0;0;
$GPXUP;3221;09:11:09;0;50	38246;8	72685;0;0;0;
$GPXUP;3221;09:11:10;0;50	38246;8	72685;0;0;0;
$GPXUP;3221;09:11:11;0;50	38246;8	72685;0;0;0;
$GPXUP;3221;09:11:12;0;50	38246;8	72685;0;0;0;
$GPXUP;3221;09:11:13;0;50	38246;8	72685;0;0;0;
$GPXUP;3221;09:11:14;0;50	38246;8	72685;0;0;0;
$GPXUP;3221;09:11:15;0;50	38246;8	72685;0;0;0;
$GPXUP;3221;09:11:16;0;50	38246;8	72685;0;0;0;
$GPXUP;3221;09:11:17;0;50	38246;8	72685;0;0;0;
$GPXUP;3221;09:11:18;0;50	38246;8	72685;0;0;0;
$GPXUP;3221;09:11:19;0;50	38246;8	72685;0;0;0;
$GPXUP;3221;09:11:20;0;50	38246;8	72685;0;0;0;
$GPXUP;3221;09:11:21;0;50	38246;8	72685;0;0;0;
$GPXUP;3221;09:11:22;0;50	38246;8	72685;0;0;0;
$GPXUP;3221;09:11:23;0;50	38246;8	72685;0;0;0;
$GPXUP;3221;09:11:24;0;50	38246;8	72685;0;0;0;
$GPXUP;3221;09:11:25;0;50	38246;8	72685;0;0;0;
$GPXUP;3221;09:11:26;0;50	38246;8	72685;0;0;0;
$GPXUP;3221;09:11:27;0;50	38246;8	72685;0;0;0;
$GPXUP;3221;09:11:28;0;50	38246;8	72685;0;0;0;
$GPXUP;3221;09:11:29;0;50	38246;8	72685;0;0;0;
$GPXUP;3221;09:11:30;0;50	38246;8	72685;0;0;0;
$GPXUP;3221;09:11:31;0;50	38246;8	72685;0;0;0;
$GPXUP;3221;09:11:32;0;50	38246;8	72685;0;0;0;
$GPXUP;3221;09:11:33;0;50	38246;8	72685;0;0;0;
$GPXUP;3221;09:11:34;0;50	38246;8	72685;0;0;0;
$GPXUP;3221;09:11:35;0;50	38246;8	72685;0;0;0;
$GPXUP;3221;09:11:36;0;50	38246;8	72685;0;0;0;
$GPXUP;3221;09:11:37;0;50	38246;8	72685;0;0;0;
$GPXUP;3221;09:11:38;0;50	38246;8	72685;0;0;0;
$GPXUP;3221;09:11:39;0;50	38246;8	72685;0;0;0;
$GPXUP;3221;09:11:40;0;50	38246;8	72685;0;0;0;
$GPXUP;3221;09:11:41;0;50	38246;8	72685;0;0;0;
$GPXUP;3221;09:11:42;0;50	38246;8	72685;0;0;0;
$GPXUP;3221;09:11:43;0;50	38246;8	72685;0;0;0;
$GPXUP;3221;09:11:44;0;50	38246;8	72685;0;0;0;
$GPXUP;3221;09:11:45;0;50	38246;8	72685;0;0;0;
$GPXUP;3221;09:11:46;0;50	38246;8	72685;0;0;0;
$GPXUP;3221;09:11:47;0;50	38246;8	72685;0;0;0;
$GPXUP;3221;09:11:48;0;50	38246;8	72685;0;0;0;
$GPXUP;3221;09:11:49;0;50	38246;8	72685;0;0;0;
$GPXUP;3221;09:11:50;0;50	38246;8	72685;0;0;0;
$GPXUP;3221;09:11:51;0;50	38246;8	72685;0;0;0;
$GPXUP;3221;09:11:52;0;50	38246;8	72685;0;0;0;
$GPXUP;3221;09:11:53;0;50	38246;8	72685;0;0;0;
$GPXUP;3221;09:11:54;0;50	38246;8	72685;0;0;0;
$GPXUP;3221;09:11:55;0;50	38246;8	72685;0;0;0;
$GPXUP;3221;09:11:56;0;50	38246;8	72685;0;0;0;
$GPXUP;3221;09:11:57;0;50	38246;8	72685;0;0;0;
$GPXUP;3221;09:11:58;0;50	38246;8	72685;0;0;0;
$GPXUP;3221;09:11:59;0;50	38246;8	72685;0;0;0;
$GPXUP;3221;09:12:00;0;50	38246;8	72685;0;0;0;
$GPXUP;3221;09:12:01;0;50	38246;8	72685;0;0;0;
$GPXUP;3221;09:12:02;0;50	38246;8	72685;0;0;0;
$GPXUP;3221;09:12:03;0;50	38246;8	72685;0;0;0;
$GPXUP;3221;09:12:04;0;50	38246;8	72685;0;0;0;
$GPXUP;3221;09:12:05;0;50	38246;8	72685;0;0;0;
$GPXUP;3221;09:12:06;0;50	38246;8	72685;0;0;0;
$GPXUP;3221;09:12:07;0;50	38246;8	72685;0;0;0;
$GPXUP;3221;09:12:08;0;50	38246;8	72685;0;0;0;
$GPXUP;3221;09:12:09;0;50	38246;8	72685;0;0;0;
$GPXUP;3221;09:12:10;0;50	38246;8	72685;0;0;0;
$GPXUP;3221;09:12:11;0;50	38246;8	72685;0;0;0;
$GPXUP;3221;09:12:12;0;50	38246;8	72685;0;0;0;
$GPXUP;3221;09:12:13;0;50	38246;8	72685;0;0;0;
$GPXUP;3221;09:12:14;0;50	38246;8	72685;0;0;0;
$GPXUP;3221;09:12:15;0;50	38246;8	72685;0;0;0;
$GPXUP;3221;09:12:16;0;50	38246;8	72685;0;0;0;
$GPXUP;3221;09:12:17;0;50	38246;8	72685;0;0;0;
$GPXUP;3221;09:12:18;0;50	38246;8	72685;0;0;0;
$GPXUP;3221;09:12:19;0;50	38246;8	72685;0;0;0;
$GPXUP;3221;09:12:20;0;50	38246;8	72685;0;0;0;
$GPXUP;3221;09:12:21;0;50	38246;8	72685;0;0;0;
$GPXUP;3221;09:12:22;0;50	38246;8	72685;0;0;0;
$GPXUP;3221;09:12:23;0;50	38246;8	72685;0;0;0;
$GPXUP;3221;09:12:24;0;50	38246;8	72685;0;0;0;
$GPXUP;3221;09:12:25;0;50	38246;8	72685;0;0;0;
$GPXUP;3221;09:12:26;0;50	38246;8	72685;0;0;0;
$GPXUP;3221;09:12:27;0;50	38246;8	72685;0;0;0;
$GPXUP;3221;09:12:28;0;50	38246;8	72685;0;0;0;
$GPXUP;3221;09:12:29;0;50	38246;8	72685;0;0;0;
$GPXUP;3221;09:12:30;0;50	38246;8	72685;0;0;0;
$GPXUP;3221;09:12:31;0;50	38246;8	72685;0;0;0;
$GPXUP;3221;09:12:32;0;50	38246;8	72685;0;0;0;
$GPXUP;3221;09:12:33;0;50	38246;8	72685;0;0;0;
$GPXUP;3221;09:12:34;0;50	38246;8	72685;0;0;0;
$GPXUP;3221;09:12:35;0;50	38246;8	72685;0;0;0;
$GPXUP;3221;09:12:36;0;50	38246;8	72685;0;0;0;
$GPXUP;3221;09:12:37;0;50	38246;8	72685;0;0;0;
$GPXUP;3221;09:12:38;0;50	38246;8	72685;0;0;0;
$GPXUP;3221;09:12:39;0;50	38246;8	72685;0;0;0;
$GPXUP;3221;09:12:40;0;50	38246;8	72685;0;0;0;
$GPXUP;3221;09:12:41;0;50	38246;8	72685;0;0;0;
$GPXUP;3221;09:12:42;0;50	38246;8	72685;0;0;0;
$GPXUP;3221;09:12:43;0;50	38246;8	72685;0;0;0;
$GPXUP;3221;09:12:44;0;50	38246;8	72685;0;0;0;
$GPXUP;3221;09:12:45;0;50	38246;8	72685;0;0;0;
$GPXUP;3221;09:12:46;0;50	38246;8	72685;0;0;0;
$GPXUP;3221;09:12:47;0;50	38246;8	72685;0;0;0;
$GPXUP;3221;09:12:48;0;50	38246;8	72685;0;0;0;
$GPXUP;3221;09:12:49;0;50	38246;8	72685;0;0;0;
$GPXUP;3221;09:12:50;0;50	38246;8	72685;0;0;0;
$GPXUP;3221;09:12:51;0;50	38246;8	72685;0;0;0;
$GPXUP;3221;09:12:52;0;50	38246;8	72685;0;0;0;
$GPXUP;3221;09:12:53;0;50	38246;8	72685;0;0;0;
$GPXUP;3221;09:12:54;0;50	38246;8	72685;0;0;0;
$GPXUP;3221;09:12:55;0;50	38246;8	72685;0;0;0;
$GPXUP;3221;09:12:56;0;50	38246;8	72685;0;0;0;
$GPXUP;3221;09:12:57;0;50	38246;8	72685;0;0;0;
$GPXUP;3221;09:12:58;0;50	38246;8	72685;0;0;0;
$GPXUP;3221;09:12:59;0;50	38246;8	72685;0;0;0;
$GPXUP;3221;09:13:00;0;50	38246;8	72685;0;0;0;
$GPXUP;3221;09:13:01;0;50	38246;8	72685;0;0;0;
$GPXUP;3221;09:13:02;0;50	38246;8	72685;0;0;0;
$GPXUP;3221;09:13:03;0;50	38246;8	72685;0;0;0;
$GPXUP;3221;09:13:04;0;50	38246;8	72685;0;0;0;
$GPXUP;3221;09:13:05;0;50	38246;8	72685;0;0;0;
$GPXUP;3221;09:13:06;0;50	38246;8	72685;0;0;0;
$GPXUP;3221;09:13:07;0;50	38246;8	72685;0;0;0;
$GPXUP;3221;09:13:08;0;50	38246;8	72685;0;0;0;
$GPXUP;3221;09:13:09;0;50	38246;8	72685;0;0;0;
$GPXUP;3221;09:13:10;0;50	38246;8	72685;0;0;0;
$GPXUP;3221;09:13:11;0;50	38246;8	72685;0;0;0;
$GPXUP;3221;09:13:12;0;50	38246;8	72685;0;0;0;
$GPXUP;3221;09:13:13;0;50	38246;8	72685;0;0;0;
$GPXUP;3221;09:13:14;0;50	38246;8	72685;0;0;0;
$GPXUP;3221;09:13:15;0;50	38246;8	72685;0;0;0;
$GPXUP;3221;09:13:16;0;50	38246;8	72685;0;0;0;
$GPXUP;3221;09:13:17;0;50	38246;8	72685;0;0;0;
$GPXUP;3221;09:13:18;0;50	38246;8	72685;0;0;0;
$GPXUP;3221;09:13:19;0;50	38246;8	72685;0;0;0;
$GPXUP;3221;09:13:20;0;50	38246;8	72685;0;0;0;
$GPXUP;3221;09:13:21;0;50	38246;8	72685;0;0;0;
$GPXUP;3221;09:13:22;0;50	38246;8	72685;0;0;0;
$GPXUP;3221;09:13:23;0;50	38246;8	72685;0;0;0;
$GPXUP;3221;09:13:24;0;50	38246;8	72685;0;0;0;
$GPXUP;3221;09:13:25;0;50	38246;8	72685;0;0;0;
$GPXUP;3221;09:13:26;0;50	38246;8	72685;0;0;0;
$GPXUP;3221;09:13:27;0;50	38246;8	72685;0;0;0;
$GPXUP;3221;09:13:28;0;50	38246;8	72685;0;0;0;
$GPXUP;3221;09:13:29;0;50	38246;8	72685;0;0;0;
$GPXUP;3221;09:13:30;0;50	38246;8	72685;0;0;0;
$GPXUP;3221;09:13:31;0;50	38246;8	72685;0;0;0;
$GPXUP;3221;09:13:32;0;50	38246;8	72685;0;0;0;
$GPXUP;3221;09:13:33;0;50	38246;8	72685;0;0;0;
$GPXUP;3221;09:13:34;0;50	38246;8	72685;0;0;0;
$GPXUP;3221;09:13:35;0;50	38246;8	72685;0;0;0;
$GPXUP;3221;09:13:36;0;50	38246;8	72685;0;0;0;
$GPXUP;3221;09:13:37;0;50	38246;8	72685;0;0;0;
$GPXUP;3221;09:13:38;0;50	38246;8	72685;0;0;0;
$GPXUP;3221;09:13:39;0;50	38246;8	72685;0;0;0;
$GPXUP;3221;09:13:40;0;50	38246;8	72685;0;0;0;
$GPXUP;3221;09:13:41;0;50	38246;8	72685;0;0;0;
$GPXUP;3221;09:13:42;0;50	38246;8	72685;0;0;0;
$GPXUP;3221;09:13:43;0;50	38246;8	72685;0;0;0;
$GPXUP;3221;09:13:44;0;50	38246;8	72685;0;0;0;
$GPXUP;3221;09:13:45;0;50	38246;8	72685;0;0;0;
$GPXUP;3221;09:13:46;0;50	38246;8	72685;0;0;0;
$GPXUP;3221;09:13:47;0;50	38246;8	72685;0;0;0;
$GPXUP;3221;09:13:48;0;50	38246;8	72685;0;0;0;
$GPXUP;3221;09:13:49;0;50	38246;8	72685;0;0;0;
$GPXUP;3221;09:13:50;0;50	38246;8	72685;0;0;0;
$GPXUP;3221;09:13:51;0;50	38246;8	72685;0;0;0;
$GPXUP;3221;09:13:52;0;50	38246;8	72685;0;0;0;
$GPXUP;3221;09:13:53;0;50	38246;8	72685;0;0;0;
$GPXUP;3221;09:13:54;0;50	38246;8	72685;0;0;0;
$GPXUP;3221;09:13:55;0;50	38246;8	72685;0;0;0;
$GPXUP;3221;09:13:56;0;50	38246;8	72685;0;0;0;
$GPXUP;3221;09:13:57;0;50	38246;8	72685;0;0;0;
$GPXUP;3221;09:13:58;0;50	38246;8	72685;0;0;0;
$GPXUP;3221;09:13:59;0;50	38246;8	72685;0;0;0;
$GPXUP;3221;09:14:00;0;50	38246;8	72685;0;0;0;
$GPXUP;3221;09:14:01;0;50	38246;8	72685;0;0;0;
$GPXUP;3221;09:14:02;0;50	38246;8	72685;0;0;0;
$GPXUP;3221;09:14:03;0;50	38246;8	72685;0;0;0;
$GPXUP;3221;09:14:04;0;50	38246;8	72685;0;0;0;
$GPXUP;3221;09:14:05;0;50	38246;8	72685;0;0;0;
$GPXUP;3221;09:14:06;0;50	38246;8	72685;0;0;0;
$GPXUP;3221;09:14:07;0;50	38246;8	72685;0;0;0;
$GPXUP;3221;09:14:08;0;50	38246;8	72685;0;0;0;
$GPXUP;3221;09:14:09;0;50	38246;8	72685;0;0;0;
$GPXUP;3221;09:14:10;0;50	38246;8	72685;0;0;0;
$GPXUP;3221;09:14:11;0;50	38246;8	72685;0;0;0;
$GPXUP;3221;09:14:12;0;50	38246;8	72685;0;0;0;
$GPXUP;3221;09:14:13;0;50	38246;8	72685;0;0;0;
$GPXUP;3221;09:14:14;0;50	38246;8	72685;0;0;0;
$GPXUP;3221;09:14:15;0;50	38246;8	72685;0;0;0;
$GPXUP;3221;09:14:16;0;50	38246;8	72685;0;0;0;
$GPXUP;3221;09:14:17;0;50	38246;8	72685;0;0;0;
$GPXUP;3221;09:14:18;0;50	38246;8	72685;0;0;0;
$GPXUP;3221;09:14:19;0;50	38246;8	72685;0;0;0;
$GPXUP;3221;09:14:20;0;50	38246;8	72685;0;0;0;
$GPXUP;3221;09:14:21;0;50	38246;8	72685;0;0;0;
$GPXUP;3221;09:14:22;0;50	38246;8	72685;0;0;0;
$GPXUP;3221;09:14:23;0;50	38246;8	72685;0;0;0;
$GPXUP;3221;09:14:24;0;50	38246;8	72685;0;0;0;
$GPXUP;3221;09:14:25;0;50	38246;8	72685;0;0;0;
$GPXUP;3221;09:14:26;0;50	38246;8	72685;0;0;0;
$GPXUP;3221;09:14:27;0;50	38246;8	72685;0;0;0;
$GPXUP;3221;09:14:28;0;50	38246;8	72685;0;0;0;
$GPXUP;3221;09:14:29;0;50	38246;8	72685;0;0;0;
$GPXUP;3221;09:14:30;0;50	38246;8	72685;0;0;0;
$GPXUP;3221;09:14:31;0;50	38246;8	72685;0;0;0;
$GPXUP;3221;09:14:32;0;50	38246;8	72685;0;0;0;
$GPXUP;3221;09:14:33;0;50	38246;8	72685;0;0;0;
$GPXUP;3221;09:14:34;0;50	38246;8	72685;0;0;0;
$GPXUP;3221;09:14:35;0;50	38246;8	72685;0;0;0;
$GPXUP;3221;09:14:36;0;50	38246;8	72685;0;0;0;
$GPXUP;3221;09:14:37;0;50	38246;8	72685;0;0;0;
$GPXUP;3221;09:14:38;0;50	38246;8	72685;0;0;0;
$GPXUP;3221;09:14:39;0;50	38246;8	72685;0;0;0;
$GPXUP;3221;09:14:40;0;50	38246;8	72685;0;0;0;
$GPXUP;3221;09:14:41;0;50	38246;8	72685;0;0;0;
$GPXUP;3221;09:14:42;0;50	38246;8	72685;0;0;0;
$GPXUP;3221;09:14:43;0;50	38246;8	72685;0;0;0;
$GPXUP;3221;09:14:44;0;50	38246;8	72685;0;0;0;
$GPXUP;3221;09:14:45;0;50	38246;8	72685;0;0;0;
$GPXUP;3221;09:14:46;0;50	38246;8	72685;0;0;0;
$GPXUP;3221;09:14:47;0;50	38246;8	72685;0;0;0;
$GPXUP;3221;09:14:48;0;50	38246;8	72685;0;0;0;
$GPXUP;3221;09:14:49;0;50	38246;8	72685;0;0;0;
$GPXUP;3221;09:14:50;0;50	38246;8	72685;0;0;0;
$GPXUP;3221;09:14:51;0;50	38246;8	72685;0;0;0;
$GPXUP;3221;09:14:52;0;50	38246;8	72685;0;0;0;
$GPXUP;3221;09:14:53;0;50	38246;8	72685;0;0;0;
$GPXUP;3221;09:14:54;0;50	38246;8	72685;0;0;0;
$GPXUP;3221;09:14:55;0;50	38246;8	72685;0;0;0;
$GPXUP;3221;09:14:56;0;50	38246;8	72685;0;0;0;
$GPXUP;3221;09:14:57;0;50	38246;8	72685;0;0;0;
$GPXUP;3221;09:14:58;0;50	38246;8	72685;0;0;0;
$GPXUP;3221;09:14:59;0;50	38246;8	72685;0;0;0;
$GPXUP;3221;09:15:00;0;50	38246;8	72685;0;0;0;
$GPXUP;3221;09:15:01;0;50	38246;8	72685;0;0;0;
$GPXUP;3221;09:15:02;0;50	38246;8	72685;0;0;0;
$GPXUP;3221;09:15:03;0;50	38246;8	72685;0;0;0;
$GPXUP;3221;09:15:04;0;50	38246;8	72685;0;0;0;
$GPXUP;3221;09:15:05;0;50	38246;8	72685;0;0;0;
$GPXUP;3221;09:15:06;0;50	38246;8	72685;0;0;0;
$GPXUP;3221;09:15:07;0;50	38246;8	72685;0;0;0;
$GPXUP;3221;09:15:08;0;50	38246;8	72685;0;0;0;
$GPXUP;3221;09:15:09;0;50	38246;8	72685;0;0;0;
$GPXUP;3221;09:15:10;0;50	38246;8	72685;0;0;0;
$GPXUP;3221;09:15:11;0;50	38246;8	72685;0;0;0;
$GPXUP;3221;09:15:12;0;50	38246;8	72685;0;0;0;
$GPXUP;3221;09:15:13;0;50	38246;8	72685;0;0;0;
$GPXUP;3221;09:15:14;0;50	38246;8	72685;0;0;0;
$GPXUP;3221;09:15:15;0;50	38246;8	72685;0;0;0;
$GPXUP;3221;09:15:16;0;50	38246;8	72685;0;0;0;
$GPXUP;3221;09:15:17;0;50	38246;8	72685;0;0;0;
$GPXUP;3221;09:15:18;0;50	38246;8	72685;0;0;0;
$GPXUP;3221;09:15:19;0;50	38246;8	72685;0;0;0;
$GPXUP;3221;09:15:20;0;50	38246;8	72685;0;0;0;
$GPXUP;3221;09:15:21;0;50	38246;8	72685;0;0;0;
$GPXUP;3221;09:15:22;0;50	38246;8	72685;0;0;0;
$GPXUP;3221;09:15:23;0;50	38246;8	72685;0;0;0;
$GPXUP;3221;09:15:24;0;50	38246;8	72685;0;0;0;
$GPXUP;3221;09:15:25;0;50	38246;8	72685;0;0;0;
$GPXUP;3221;09:15:26;0;50	38246;8	72685;0;0;0;
$GPXUP;3221;09:15:27;0;50	38246;8	72685;0;0;0;
$GPXUP;3221;09:15:28;0;50	38246;8	72685;0;0;0;
$GPXUP;3221;09:15:29;0;50	38246;8	72685;0;0;0;
$GPXUP;3221;09:15:30;0;50	38246;8	72685;0;0;0;
$GPXUP;3221;09:15:31;0;50	38246;8	72685;0;0;0;
$GPXUP;3221;09:15:32;0;50	38246;8	72685;0;0;0;
$GPXUP;3221;09:15:33;0;50	38246;8	72685;0;0;0;
$GPXUP;3221;09:15:34;0;50	38246;8	72685;0;0;0;
$GPXUP;3221;09:15:35;0;50	38246;8	72685;0;0;0;
$GPXUP;3221;09:15:36;0;50	38246;8	72685;0;0;0;
$GPXUP;3221;09:15:37;0;50	38246;8	72685;0;0;0;
$GPXUP;3221;09:15:38;0;50	38246;8	72685;0;0;0;
$GPXUP;3221;09:15:39;0;50	38246;8	72685;0;0;0;
$GPXUP;3221;09:15:40;0;50	38246;8	72685;0;0;0;
$GPXUP;3221;09:15:41;0;50	38246;8	72685;0;0;0;
$GPXUP;3221;09:15:42;0;50	38246;8	72685;0;0;0;
$GPXUP;3221;09:15:43;0;50	38246;8	72685;0;0;0;
$GPXUP;3221;09:15:44;0;50	38246;8	72685;0;0;0;
$GPXUP;3221;09:15:45;0;50	38246;8	72685;0;0;0;
$GPXUP;3221;09:15:46;0;50	38246;8	72685;0;0;0;
$GPXUP;3221;09:15:47;0;50	38246;8	72685;0;0;0;
$GPXUP;3221;09:15:48;0;50	38246;8	72685;0;0;0;
$GPXUP;3221;09:15:49;0;50	38246;8	72685;0;0;0;
$GPXUP;3221;09:15:50;0;50	38246;8	72685;0;0;0;
$GPXUP;3221;09:15:51;0;50	38246;8	72685;0;0;0;
$GPXUP;3221;09:15:52;0;50	38246;8	72685;0;0;0;
$GPXUP;3221;09:15:53;0;50	38246;8	72685;0;0;0;
$GPXUP;3221;09:15:54;0;50	38246;8	72685;0;0;0;
$GPXUP;3221;09:15:55;0;50	38246;8	72685;0;0;0;
$GPXUP;3221;09:15:56;0;50	38246;8	72685;0;0;0;
$GPXUP;3221;09:15:57;0;50	38246;8	72685;0;0;0;
$GPXUP;3221;09:15:58;0;50	38246;8	72685;0;0;0;
$GPXUP;3221;09:15:59;0;50	38246;8	72685;0;0;0;
$GPXUP;3221;09:16:00;0;50	38246;8	72685;0;0;0;
$GPXUP;3221;09:16:01;0;50	38246;8	72685;0;0;0;
$GPXUP;3221;09:16:02;0;50	38246;8	72685;0;0;0;
$GPXUP;3221;09:16:03;0;50	38246;8	72685;0;0;0;
$GPXUP;3221;09:16:04;0;50	38246;8	72685;0;0;0;
$GPXUP;3221;09:16:05;0;50	38246;8	72685;0;0;0;
$GPXUP;3221;09:16:06;0;50	38246;8	72685;0;0;0;
$GPXUP;3221;09:16:07;0;50	38246;8	72685;0;0;0;
$GPXUP;3221;09:16:08;0;50	38246;8	72685;0;0;0;
$GPXUP;3221;09:16:09;0;50	38246;8	72685;0;0;0;
$GPXUP;3221;09:16:10;0;50	38246;8	72685;0;0;0;
$GPXUP;3221;09:16:11;0;50	38246;8	72685;0;0;0;
$GPXUP;3221;09:16:12;0;50	38246;8	72685;0;0;0;
$GPXUP;3221;09:16:13;0;50	38246;8	72685;0;0;0;
$GPXUP;3221;09:16:14;0;50	38246;8	72685;0;0;0;
$GPXUP;3221;09:16:15;0;50	38246;8	72685;0;0;0;
$GPXUP;3221;09:16:16;0;50	38246;8	72685;0;0;0;
$GPXUP;3221;09:16:17;0;50	38246;8	72685;0;0;0;
$GPXUP;3221;09:16:18;0;50	38246;8	72685;0;0;0;
$GPXUP;3221;09:16:19;0;50	38246;8	72685;0;0;0;
$GPXUP;3221;09:16:20;0;50	38246;8	72685;0;0;0;
$GPXUP;3221;09:16:21;0;50	38246;8	72685;0;0;0;
$GPXUP;3221;09:16:22;0;50	38246;8	72685;0;0;0;
$GPXUP;3221;09:16:23;0;50	38246;8	72685;0;0;0;
$GPXUP;3221;09:16:24;0;50	38246;8	72685;0;0;0;
$GPXUP;3221;09:16:25;0;50	38246;8	72685;0;0;0;
$GPXUP;3221;09:16:26;0;50	38246;8	72685;0;0;0;
$GPXUP;3221;09:16:27;0;50	38246;8	72685;0;0;0;
$GPXUP;3221;09:16:28;0;50	38246;8	72685;0;0;0;
$GPXUP;3221;09:16:29;0;50	38246;8	72685;0;0;0;
$GPXUP;3221;09:16:30;0;50	38246;8	72685;0;0;0;
$GPXUP;3221;09:16:31;0;50	38246;8	72685;0;0;0;
$GPXUP;3221;09:16:32;0;50	38246;8	72685;0;0;0;
$GPXUP;3221;09:16:33;0;50	38246;8	72685;0;0;0;
$GPXUP;3221;09:16:34;0;50	38246;8	72685;0;0;0;
$GPXUP;3221;09:16:35;0;50	38246;8	72685;0;0;0;
$GPXUP;3221;09:16:36;0;50	38246;8	72685;0;0;0;
$GPXUP;3221;09:16:37;0;50	38246;8	72685;0;0;0;
$GPXUP;3221;09:16:38;0;50	38246;8	72685;0;0;0;
$GPXUP;3221;09:16:39;0;50	38246;8	72685;0;0;0;
$GPXUP;3221;09:16:40;0;50	38246;8	72685;0;0;0;
$GPXUP;3221;09:16:41;0;50	38246;8	72685;0;0;0;
$GPXUP;3221;09:16:42;0;50	38246;8	72685;0;0;0;
$GPXUP;3221;09:16:43;0;50	38246;8	72685;0;0;0;
$GPXUP;3221;09:16:44;0;50	38246;8	72685;0;0;0;
$GPXUP;3221;09:16:45;0;50	38246;8	72685;0;0;0;
$GPXUP;3221;09:16:46;0;50	38246;8	72685;0;0;0;
$GPXUP;3221;09:16:47;0;50	38246;8	72685;0;0;0;
$GPXUP;3221;09:16:48;0;50	38246;8	72685;0;0;0;
$GPXUP;3221;09:16:49;0;50	38246;8	72685;0;0;0;
$GPXUP;3221;09:16:50;0;50	38246;8	72685;0;0;0;
$GPXUP;3221;09:16:51;0;50	38246;8	72685;0;0;0;
$GPXUP;3221;09:16:52;0;50	38246;8	72685;0;0;0;
$GPXUP;3221;09:16:53;0;50	38246;8	72685;0;0;0;
$GPXUP;3221;09:16:54;0;50	38246;8	72685;0;0;0;
$GPXUP;3221;09:16:55;0;50	38246;8	72685;0;0;0;
$GPXUP;3221;09:16:56;0;50	38246;8	72685;0;0;0;
$GPXUP;3221;09:16:57;0;50	38246;8	72685;0;0;0;
$GPXUP;3221;09:16:58;0;50	38246;8	72685;0;0;0;
$GPXUP;3221;09:16:59;0;50	38246;8	72685;0;0;0;
$GPXUP;3221;09:17:00;0;50	38246;8	72685;0;0;0;
$GPXUP;3221;09:17:01;0;50	38246;8	72685;0;0;0;
$GPXUP;3221;09:17:02;0;50	38246;8	72685;0;0;0;
$GPXUP;3221;09:17:03;0;50	38246;8	72685;0;0;0;
$GPXUP;3221;09:17:04;0;50	38246;8	72685;0;0;0;
$GPXUP;3221;09:17:05;0;50	38246;8	72685;0;0;0;
$GPXUP;3221;09:17:06;0;50	38246;8	72685;0;0;0;
$GPXUP;3221;09:17:07;0;50	38246;8	72685;0;0;0;
$GPXUP;3221;09:17:08;0;50	38246;8	72685;0;0;0;
$GPXUP;3221;09:17:09;0;50	38246;8	72685;0;0;0;
$GPXUP;3221;09:17:10;0;50	38246;8	72685;0;0;0;
$GPXUP;3221;09:17:11;0;50	38246;8	72685;0;0;0;
$GPXUP;3221;09:17:12;0;50	38246;8	72685;0;0;0;
$GPXUP;3221;09:17:13;0;50	38246;8	72685;0;0;0;
$GPXUP;3221;09:17:14;0;50	38246;8	72685;0;0;0;
$GPXUP;3221;09:17:15;0;50	38246;8	72685;0;0;0;
$GPXUP;3221;09:17:16;0;50	38246;8	72685;0;0;0;
$GPXUP;3221;09:17:17;0;50	38246;8	72685;0;0;0;
$GPXUP;3221;09:17:18;0;50	38246;8	72685;0;0;0;
$GPXUP;3221;09:17:19;0;50	38246;8	72685;0;0;0;
$GPXUP;3221;09:17:20;0;50	38246;8	72685;0;0;0;
$GPXUP;3221;09:17:21;0;50	38246;8	72685;0;0;0;
$GPXUP;3221;09:17:22;0;50	38246;8	72685;0;0;0;
$GPXUP;3221;09:17:23;0;50	38246;8	72685;0;0;0;
$GPXUP;3221;09:17:24;0;50	38246;8	72685;0;0;0;
$GPXUP;3221;09:17:25;0;50	38246;8	72685;0;0;0;
$GPXUP;3221;09:17:26;0;50	38246;8	72685;0;0;0;
$GPXUP;3221;09:17:27;0;50	38246;8	72685;0;0;0;
$GPXUP;3221;09:17:28;0;50	38246;8	72685;0;0;0;
$GPXUP;3221;09:17:29;0;50	38246;8	72685;0;0;0;
$GPXUP;3221;09:17:30;0;50	38246;8	72685;0;0;0;
$GPXUP;3221;09:17:31;0;50	38246;8	72685;0;0;0;
$GPXUP;3221;09:17:32;0;50	38246;8	72685;0;0;0;
$GPXUP;3221;09:17:33;0;50	38246;8	72685;0;0;0;
$GPXUP;3221;09:17:34;0;50	38246;8	72685;0;0;0;
$GPXUP;3221;09:17:35;0;50	38246;8	72685;0;0;0;
$GPXUP;3221;09:17:36;0;50	38246;8	72685;0;0;0;
$GPXUP;3221;09:17:37;0;50	38246;8	72685;0;0;0;
$GPXUP;3221;09:17:38;0;50	38246;8	72685;0;0;0;
$GPXUP;3221;09:17:39;0;50	38246;8	72685;0;0;0;
$GPXUP;3221;09:17:40;0;50	38246;8	72685;0;0;0;
$GPXUP;3221;09:17:41;0;50	38246;8	72685;0;0;0;
$GPXUP;3221;09:17:42;0;50	38246;8	72685;0;0;0;
$GPXUP;3221;09:17:43;0;50	38246;8	72685;0;0;0;
$GPXUP;3221;09:17:44;0;50	38246;8	72685;0;0;0;
$GPXUP;3221;09:17:45;0;50	38246;8	72685;0;0;0;
$GPXUP;3221;09:17:46;0;50	38246;8	72685;0;0;0;
$GPXUP;3221;09:17:47;0;50	38246;8	72685;0;0;0;
$GPXUP;3221;09:17:48;0;50	38246;8	72685;0;0;0;
$GPXUP;3221;09:17:49;0;50	38246;8	72685;0;0;0;
$GPXUP;3221;09:17:50;0;50	38246;8	72685;0;0;0;
$GPXUP;3221;09:17:51;0;50	38246;8	72685;0;0;0;
$GPXUP;3221;09:17:52;0;50	38246;8	72685;0;0;0;
$GPXUP;3221;09:17:53;0;50	38246;8	72685;0;0;0;
$GPXUP;3221;09:17:54;0;50	38246;8	72685;0;0;0;
$GPXUP;3221;09:17:55;0;50	38246;8	72685;0;0;0;
$GPXUP;3221;09:17:56;0;50	38246;8	72685;0;0;0;
$GPXUP;3221;09:17:57;0;50	38246;8	72685;0;0;0;
$GPXUP;3221;09:17:58;0;50	38246;8	72685;0;0;0;
$GPXUP;3221;09:17:59;0;50	38246;8	72685;0;0;0;
$GPXUP;3221;09:18:00;0;50	38246;8	72685;0;0;0;
$GPXUP;3221;09:18:01;0;50	38246;8	72685;0;0;0;
$GPXUP;3221;09:18:02;0;50	38246;8	72685;0;0;0;
$GPXUP;3221;09:18:03;0;50	38246;8	72685;0;0;0;
$GPXUP;3221;09:18:04;0;50	38246;8	72685;0;0;0;
$GPXUP;3221;09:18:05;0;50	38246;8	72685;0;0;0;
$GPXUP;3221;09:18:06;0;50	38246;8	72685;0;0;0;
$GPXUP;3221;09:18:07;0;50	38246;8	72685;0;0;0;
$GPXUP;3221;09:18:08;0;50	38246;8	72685;0;0;0;
$GPXUP;3221;09:18:09;0;50	38246;8	72685;0;0;0;
$GPXUP;3221;09:18:10;0;50	38246;8	72685;0;0;0;
$GPXUP;3221;09:18:11;0;50	38246;8	72685;0;0;0;
$GPXUP;3221;09:18:12;0;50	38246;8	72685;0;0;0;
$GPXUP;3221;09:18:13;0;50	38246;8	72685;0;0;0;
$GPXUP;3221;09:18:14;0;50	38246;8	72685;0;0;0;
$GPXUP;3221;09:18:15;0;50	38246;8	72685;0;0;0;
$GPXUP;3221;09:18:16;0;50	38246;8	72685;0;0;0;
$GPXUP;3221;09:18:17;0;50	38246;8	72685;0;0;0;
$GPXUP;3221;09:18:18;0;50	38246;8	72685;0;0;0;
$GPXUP;3221;09:18:19;0;50	38246;8	72685;0;0;0;
$GPXUP;3221;09:18:20;0;50	38246;8	72685;0;0;0;
$GPXUP;3221;09:18:21;0;50	38246;8	72685;0;0;0;
$GPXUP;3221;09:18:22;0;50	38246;8	72685;0;0;0;
$GPXUP;3221;09:18:23;0;50	38246;8	72685;0;0;0;
$GPXUP;3221;09:18:24;0;50	38246;8	72685;0;0;0;
$GPXUP;3221;09:18:25;0;50	38246;8	72685;0;0;0;
$GPXUP;3221;09:18:26;0;50	38246;8	72685;0;0;0;
$GPXUP;3221;09:18:27;0;50	38246;8	72685;0;0;0;
$GPXUP;3221;09:18:28;0;50	38246;8	72685;0;0;0;
$GPXUP;3221;09:18:29;0;50	38246;8	72685;0;0;0;
$GPXUP;3221;09:18:30;0;50	38246;8	72685;0;0;0;
$GPXUP;3221;09:18:31;0;50	38246;8	72685;0;0;0;
$GPXUP;3221;09:18:32;0;50	38246;8	72685;0;0;0;
$GPXUP;3221;09:18:33;0;50	38246;8	72685;0;0;0;
$GPXUP;3221;09:18:34;0;50	38246;8	72685;0;0;0;
$GPXUP;3221;09:18:35;0;50	38246;8	72685;0;0;0;
$GPXUP;3221;09:18:36;0;50	38246;8	72685;0;0;0;
$GPXUP;3221;09:18:37;0;50	38246;8	72685;0;0;0;
$GPXUP;3221;09:18:38;0;50	38246;8	72685;0;0;0;
$GPXUP;3221;09:18:39;0;50	38246;8	72685;0;0;0;
$GPXUP;3221;09:18:40;0;50	38246;8	72685;0;0;0;
$GPXUP;3221;09:18:41;0;50	38246;8	72685;0;0;0;
$GPXUP;3221;09:18:42;0;50	38246;8	72685;0;0;0;
$GPXUP;3221;09:18:43;0;50	38246;8	72685;0;0;0;
$GPXUP;3221;09:18:44;0;50	38246;8	72685;0;0;0;
$GPXUP;3221;09:18:45;0;50	38246;8	72685;0;0;0;
$GPXUP;3221;09:18:46;0;50	38246;8	72685;0;0;0;
$GPXUP;3221;09:18:47;0;50	38246;8	72685;0;0;0;
$GPXUP;3221;09:18:48;0;50	38246;8	72685;0;0;0;
$GPXUP;3221;09:18:49;0;50	38246;8	72685;0;0;0;
$GPXUP;3221;09:18:50;0;50	38246;8	72685;0;0;0;
$GPXUP;3221;09:18:51;0;50	38246;8	72685;0;0;0;
$GPXUP;3221;09:18:52;0;50	38246;8	72685;0;0;0;
$GPXUP;3221;09:18:53;0;50	38246;8	72685;0;0;0;
$GPXUP;3221;09:18:54;0;50	38246;8	72685;0;0;0;
$GPXUP;3221;09:18:55;0;50	38246;8	72685;0;0;0;
$GPXUP;3221;09:18:56;0;50	38246;8	72685;0;0;0;
$GPXUP;3221;09:18:57;0;50	38246;8	72685;0;0;0;
$GPXUP;3221;09:18:58;0;50	38246;8	72685;0;0;0;
$GPXUP;3221;09:18:59;0;50	38246;8	72685;0;0;0;
$GPXUP;3221;09:19:00;0;50	38246;8	72685;0;0;0;
$GPXUP;3221;09:19:01;0;50	38246;8	72685;0;0;0;
$GPXUP;3221;09:19:02;0;50	38246;8	72685;0;0;0;
$GPXUP;3221;09:19:03;0;50	38246;8	72685;0;0;0;
$GPXUP;3221;09:19:04;0;50	38246;8	72685;0;0;0;
$GPXUP;3221;09:19:05;0;50	38246;8	72685;0;0;0;
$GPXUP;3221;09:19:06;0;50	38246;8	72685;0;0;0;
$GPXUP;3221;09:19:07;0;50	38246;8	72685;0;0;0;
$GPXUP;3221;09:19:08;0;50	38246;8	72685;0;0;0;
$GPXUP;3221;09:19:09;0;50	38246;8	72685;0;0;0;
$GPXUP;3221;09:19:10;0;50	38246;8	72685;0;0;0;
$GPXUP;3221;09:19:11;0;50	38246;8	72685;0;0;0;
$GPXUP;3221;09:19:12;0;50	38246;8	72685;0;0;0;
$GPXUP;3221;09:19:13;0;50	38246;8	72685;0;0;0;
$GPXUP;3221;09:19:14;0;50	38246;8	72685;0;0;0;
$GPXUP;3221;09:19:15;0;50	38246;8	72685;0;0;0;
$GPXUP;3221;09:19:16;0;50	38246;8	72685;0;0;0;
$GPXUP;3221;09:19:17;0;50	38246;8	72685;0;0;0;
$GPXUP;3221;09:19:18;0;50	38246;8	72685;0;0;0;
$GPXUP;3221;09:19:19;0;50	38246;8	72685;0;0;0;
$GPXUP;3221;09:19:20;0;50	38246;8	72685;0;0;0;
$GPXUP;3221;09:19:21;0;50	38246;8	72685;0;0;0;
$GPXUP;3221;09:19:22;0;50	38246;8	72685;0;0;0;
$GPXUP;3221;09:19:23;0;50	38246;8	72685;0;0;0;
$GPXUP;3221;09:19:24;0;50	38246;8	72685;0;0;0;
$GPXUP;3221;09:19:25;0;50	38246;8	72685;0;0;0;
$GPXUP;3221;09:19:26;0;50	38246;8	72685;0;0;0;
$GPXUP;3221;09:19:27;0;50	38246;8	72685;0;0;0;
$GPXUP;3221;09:19:28;0;50	38246;8	72685;0;0;0;
$GPXUP;3221;09:19:29;0;50	38246;8	72685;0;0;0;
$GPXUP;3221;09:19:30;0;50	38246;8	72685;0;0;0;
$GPXUP;3221;09:19:31;0;50	38246;8	72685;0;0;0;
$GPXUP;3221;09:19:32;0;50	38246;8	72685;0;0;0;
$GPXUP;3221;09:19:33;0;50	38246;8	72685;0;0;0;
$GPXUP;3221;09:19:34;0;50	38246;8	72685;0;0;0;
$GPXUP;3221;09:19:35;0;50	38246;8	72685;0;0;0;
$GPXUP;3221;09:19:36;0;50	38246;8	72685;0;0;0;
$GPXUP;3221;09:19:37;0;50	38246;8	72685;0;0;0;
$GPXUP;3221;09:19:38;0;50	38246;8	72685;0;0;0;
$GPXUP;3221;09:19:39;0;50	38246;8	72685;0;0;0;
$GPXUP;3221;09:19:40;0;50	38246;8	72685;0;0;0;
$GPXUP;3221;09:19:41;0;50	38246;8	72685;0;0;0;
$GPXUP;3221;09:19:42;0;50	38246;8	72685;0;0;0;
$GPXUP;3221;09:19:43;0;50	38246;8	72685;0;0;0;
$GPXUP;3221;09:19:44;0;50	38246;8	72685;0;0;0;
$GPXUP;3221;09:19:45;0;50	38246;8	72685;0;0;0;
$GPXUP;3221;09:19:46;0;50	38246;8	72685;0;0;0;
$GPXUP;3221;09:19:47;0;50	38246;8	72685;0;0;0;
$GPXUP;3221;09:19:48;0;50	38246;8	72685;0;0;0;
$GPXUP;3221;09:19:49;0;50	38246;8	72685;0;0;0;
$GPXUP;3221;09:19:50;0;50	38246;8	72685;0;0;0;
$GPXUP;3221;09:19:51;0;50	38246;8	72685;0;0;0;
$GPXUP;3221;09:19:52;0;50	38246;8	72685;0;0;0;
$GPXUP;3221;09:19:53;0;50	38246;8	72685;0;0;0;
$GPXUP;3221;09:19:54;0;50	38246;8	72685;0;0;0;
$GPXUP;3221;09:19:55;0;50	38246;8	72685;0;0;0;
$GPXUP;3221;09:19:56;0;50	38246;8	72685;0;0;0;
$GPXUP;3221;09:19:57;0;50	38246;8	72685;0;0;0;
$GPXUP;3221;09:19:58;0;50	38246;8	72685;0;0;0;
$GPXUP;3221;09:19:59;0;50	38246;8	72685;0;0;0;
$GPXUP;3221;09:20:00;0;50	38246;8	72685;0;0;0;
$GPXUP;3221;09:20:01;0;50	38246;8	72685;0;0;0;
$GPXUP;3221;09:20:02;0;50	38246;8	72685;0;0;0;
$GPXUP;3221;09:20:03;0;50	38246;8	72685;0;0;0;
$GPXUP;3221;09:20:04;0;50	38246;8	72685;0;0;0;
$GPXUP;3221;09:20:05;0;50	38246;8	72685;0;0;0;
$GPXUP;3221;09:20:06;0;50	38246;8	72685;0;0;0;
$GPXUP;3221;09:20:07;0;50	38246;8	72685;0;0;0;
$GPXUP;3221;09:20:08;0;50	38246;8	72685;0;0;0;
$GPXUP;3221;09:20:09;0;50	38246;8	72685;0;0;0;
$GPXUP;3221;09:20:10;0;50	38246;8	72685;0;0;0;
$GPXUP;3221;09:20:11;0;50	38246;8	72685;0;0;0;
$GPXUP;3221;09:20:12;0;50	38246;8	72685;0;0;0;
$GPXUP;3221;09:20:13;0;50	38246;8	72685;0;0;0;
$GPXUP;3221;09:20:14;0;50	38246;8	72685;0;0;0;
$GPXUP;3221;09:20:15;0;50	38246;8	72685;0;0;0;
$GPXUP;3221;09:20:16;0;50	38246;8	72685;0;0;0;
$GPXUP;3221;09:20:17;0;50	38246;8	72685;0;0;0;
$GPXUP;3221;09:20:18;0;50	38246;8	72685;0;0;0;
$GPXUP;3221;09:20:19;0;50	38246;8	72685;0;0;0;
$GPXUP;3221;09:20:20;0;50	38246;8	72685;0;0;0;
$GPXUP;3221;09:20:21;0;50	38246;8	72685;0;0;0;
$GPXUP;3221;09:20:22;0;50	38246;8	72685;0;0;0;
$GPXUP;3221;09:20:23;0;50	38246;8	72685;0;0;0;
$GPXUP;3221;09:20:24;0;50	38246;8	72685;0;0;0;
$GPXUP;3221;09:20:25;0;50	38246;8	72685;0;0;0;
$GPXUP;3221;09:20:26;0;50	38246;8	72685;0;0;0;
$GPXUP;3221;09:20:27;0;50	38246;8	72685;0;0;0;
$GPXUP;3221;09:20:28;0;50	38246;8	72685;0;0;0;
$GPXUP;3221;09:20:29;0;50	38246;8	72685;0;0;0;
$GPXUP;3221;09:20:30;0;50	38246;8	72685;0;0;0;
$GPXUP;3221;09:20:31;0;50	38246;8	72685;0;0;0;
$GPXUP;3221;09:20:32;0;50	38246;8	72685;0;0;0;
$GPXUP;3221;09:20:33;0;50	38246;8	72685;0;0;0;
$GPXUP;3221;09:20:34;0;50	38246;8	72685;0;0;0;
$GPXUP;3221;09:20:35;0;50	38246;8	72685;0;0;0;
$GPXUP;3221;09:20:36;0;50	38246;8	72685;0;0;0;
$GPXUP;3221;09:20:37;0;50	38246;8	72685;0;0;0;
$GPXUP;3221;09:20:38;0;50	38246;8	72685;0;0;0;
$GPXUP;3221;09:20:39;0;50	38246;8	72685;0;0;0;
$GPXUP;3221;09:20:40;0;50	38246;8	72685;0;0;0;
$GPXUP;3221;09:20:41;0;50	38246;8	72685;0;0;0;
$GPXUP;3221;09:20:42;0;50	38246;8	72685;0;0;0;
$GPXUP;3221;09:20:43;0;50	38246;8	72685;0;0;0;
$GPXUP;3221;09:20:44;0;50	38246;8	72685;0;0;0;
$GPXUP;3221;09:20:45;0;50	38246;8	72685;0;0;0;
$GPXUP;3221;09:20:46;0;50	38246;8	72685;0;0;0;
$GPXUP;3221;09:20:47;0;50	38246;8	72685;0;0;0;
$GPXUP;3221;09:20:48;0;50	38246;8	72685;0;0;0;
$GPXUP;3221;09:20:49;0;50	38246;8	72685;0;0;0;
$GPXUP;3221;09:20:50;0;50	38246;8	72685;0;0;0;
$GPXUP;3221;09:20:51;0;50	38246;8	72685;0;0;0;
$GPXUP;3221;09:20:52;0;50	38246;8	72685;0;0;0;
$GPXUP;3221;09:20:53;0;50	38246;8	72685;0;0;0;
$GPXUP;3221;09:20:54;0;50	38246;8	72685;0;0;0;
$GPXUP;3221;09:20:55;0;50	38246;8	72685;0;0;0;
$GPXUP;3221;09:20:56;0;50	38246;8	72685;0;0;0;
$GPXUP;3221;09:20:57;0;50	38246;8	72685;0;0;0;
$GPXUP;3221;09:20:58;0;50	38246;8	72685;0;0;0;
$GPXUP;3221;09:20:59;0;50	38246;8	72685;0;0;0;
$GPXUP;3221;09:21:00;0;50	38246;8	72685;0;0;0;
$GPXUP;3221;09:21:01;0;50	38246;8	72685;0;0;0;
$GPXUP;3221;09:21:02;0;50	38246;8	72685;0;0;0;
$GPXUP;3221;09:21:03;0;50	38246;8	72685;0;0;0;
$GPXUP;3221;09:21:04;0;50	38246;8	72685;0;0;0;
$GPXUP;3221;09:21:05;0;50	38246;8	72685;0;0;0;
$GPXUP;3221;09:21:06;0;50	38246;8	72685;0;0;0;
$GPXUP;3221;09:21:07;0;50	38246;8	72685;0;0;0;
$GPXUP;3221;09:21:08;0;50	38246;8	72685;0;0;0;
$GPXUP;3221;09:21:09;0;50	38246;8	72685;0;0;0;
$GPXUP;3221;09:21:10;0;50	38246;8	72685;0;0;0;
$GPXUP;3221;09:21:11;0;50	38246;8	72685;0;0;0;
$GPXUP;3221;09:21:12;0;50	38246;8	72685;0;0;0;
$GPXUP;3221;09:21:13;0;50	38246;8	72685;0;0;0;
$GPXUP;3221;09:21:14;0;50	38246;8	72685;0;0;0;
$GPXUP;3221;09:21:15;0;50	38246;8	72685;0;0;0;
$GPXUP;3221;09:21:16;0;50	38246;8	72685;0;0;0;
$GPXUP;3221;09:21:17;0;50	38246;8	72685;0;0;0;
$GPXUP;3221;09:21:18;0;50	38246;8	72685;0;0;0;
$GPXUP;3221;09:21:19;0;50	38246;8	72685;0;0;0;
$GPXUP;3221;09:21:20;0;50	38246;8	72685;0;0;0;
$GPXUP;3221;09:21:21;0;50	38246;8	72685;0;0;0;
$GPXUP;3221;09:21:22;0;50	38246;8	72685;0;0;0;
$GPXUP;3221;09:21:23;0;50	38246;8	72685;0;0;0;
$GPXUP;3221;09:21:24;0;50	38246;8	72685;0;0;0;
$GPXUP;3221;09:21:25;0;50	38246;8	72685;0;0;0;
$GPXUP;3221;09:21:26;0;50	38246;8	72685;0;0;0;
$GPXUP;3221;09:21:27;0;50	38246;8	72685;0;0;0;
$GPXUP;3221;09:21:28;0;50	38246;8	72685;0;0;0;
$GPXUP;3221;09:21:29;0;50	38246;8	72685;0;0;0;
$GPXUP;3221;09:21:30;0;50	38246;8	72685;0;0;0;
$GPXUP;3221;09:21:31;0;50	38246;8	72685;0;0;0;
$GPXUP;3221;09:21:32;0;50	38246;8	72685;0;0;0;
$GPXUP;3221;09:21:33;0;50	38246;8	72685;0;0;0;
$GPXUP;3221;09:21:34;0;50	38246;8	72685;0;0;0;
$GPXUP;3221;09:21:35;0;50	38246;8	72685;0;0;0;
$GPXUP;3221;09:21:36;0;50	38246;8	72685;0;0;0;
$GPXUP;3221;09:21:37;0;50	38246;8	72685;0;0;0;
$GPXUP;3221;09:21:38;0;50	38246;8	72685;0;0;0;
$GPXUP;3221;09:21:39;0;50	38246;8	72685;0;0;0;
$GPXUP;3221;09:21:40;0;50	38246;8	72685;0;0;0;
$GPXUP;3221;09:21:41;0;50	38246;8	72685;0;0;0;
$GPXUP;3221;09:21:42;0;50	38246;8	72685;0;0;0;
$GPXUP;3221;09:21:43;0;50	38246;8	72685;0;0;0;
$GPXUP;3221;09:21:44;0;50	38246;8	72685;0;0;0;
$GPXUP;3221;09:21:45;0;50	38246;8	72685;0;0;0;
$GPXUP;3221;09:21:46;0;50	38246;8	72685;0;0;0;
$GPXUP;3221;09:21:47;0;50	38246;8	72685;0;0;0;
$GPXUP;3221;09:21:48;0;50	38246;8	72685;0;0;0;
$GPXUP;3221;09:21:49;0;50	38246;8	72685;0;0;0;
$GPXUP;3221;09:21:50;0;50	38246;8	72685;0;0;0;
$GPXUP;3221;09:21:51;0;50	38246;8	72685;0;0;0;
$GPXUP;3221;09:21:52;0;50	38246;8	72685;0;0;0;
$GPXUP;3221;09:21:53;0;50	38246;8	72685;0;0;0;
$GPXUP;3221;09:21:54;0;50	38246;8	72685;0;0;0;
$GPXUP;3221;09:21:55;0;50	38246;8	72685;0;0;0;
$GPXUP;3221;09:21:56;0;50	38246;8	72685;0;0;0;
$GPXUP;3221;09:21:57;0;50	38246;8	72685;0;0;0;
[truncated: 16,169 more rows]
