# Supplementary material for: Pigeon Navigation: Different Routes Lead to Frankfurt
Source: PLoS One. 2014 Nov 12;9(11):e112439. doi: 10.1371/journal.pone.0112439 (PMC4229201; doi:10.1371/journal.pone.0112439)
Supplement: File S4 — Files containing the original track data and a ‘Read me’ explaining the data format. (ZIP) [file pone.0112439.s004.zip › N-SF/080616xup07_410.log]

$GPXUP;3221;09:19:04;0;50	39779;8	72318;0;0;12;
$GPXUP;3221;09:19:05;0;50	39786;8	72308;0;0;30;
$GPXUP;3221;09:19:06;0;50	39798;8	72294;0;0;45;
$GPXUP;3221;09:19:07;0;50	39809;8	72279;0;0;49;
$GPXUP;3221;09:19:08;0;50	39818;8	72264;0;0;49;
$GPXUP;3221;09:19:09;0;50	39823;8	72245;0;0;47;
$GPXUP;3221;09:19:10;0;50	39824;8	72226;0;0;46;
$GPXUP;3221;09:19:11;0;50	3982;8	72208;0;0;43;
$GPXUP;3221;09:19:12;0;50	39811;8	72193;0;0;44;
$GPXUP;3221;09:19:13;0;50	39799;8	72187;0;0;46;
$GPXUP;3221;09:19:14;0;50	39786;8	72193;0;0;47;
$GPXUP;3221;09:19:15;0;50	39775;8	72209;0;0;48;
$GPXUP;3221;09:19:16;0;50	39766;8	7223;0;0;53;
$GPXUP;3221;09:19:17;0;50	39759;8	72251;0;0;55;
$GPXUP;3221;09:19:18;0;50	39755;8	72274;0;0;55;
$GPXUP;3221;09:19:19;0;50	39753;8	72295;0;0;49;
$GPXUP;3221;09:19:20;0;50	39758;8	72313;0;0;45;
$GPXUP;3221;09:19:21;0;50	3977;8	72326;0;0;50;
$GPXUP;3221;09:19:22;0;50	39784;8	72329;0;0;48;
$GPXUP;3221;09:19:23;0;50	39798;8	72323;0;0;46;
$GPXUP;3221;09:19:24;0;50	3981;8	72309;0;0;46;
$GPXUP;3221;09:19:25;0;50	39816;8	7229;0;0;43;
$GPXUP;3221;09:19:26;0;50	39816;8	72269;0;0;42;
$GPXUP;3221;09:19:27;0;50	3981;8	72248;0;0;45;
$GPXUP;3221;09:19:28;0;50	39799;8	72232;0;0;45;
$GPXUP;3221;09:19:29;0;50	39788;8	72223;0;0;44;
$GPXUP;3221;09:19:30;0;50	39775;8	72222;0;0;47;
$GPXUP;3221;09:19:31;0;50	39761;8	72227;0;0;51;
$GPXUP;3221;09:19:32;0;50	39749;8	72241;0;0;54;
$GPXUP;3221;09:19:33;0;50	39741;8	7226;0;0;51;
$GPXUP;3221;09:19:34;0;50	39737;8	72284;0;0;52;
$GPXUP;3221;09:19:35;0;50	39737;8	72308;0;0;53;
$GPXUP;3221;09:19:36;0;50	39735;8	7233;0;0;53;
$GPXUP;3221;09:19:37;0;50	39732;8	7235;0;0;52;
$GPXUP;3221;09:19:38;0;50	39726;8	72368;0;0;50;
$GPXUP;3221;09:19:39;0;50	39718;8	72384;0;0;49;
$GPXUP;3221;09:19:40;0;50	3971;8	72397;0;0;47;
$GPXUP;3221;09:19:41;0;50	397;8	72404;0;0;40;
$GPXUP;3221;09:19:42;0;50	39687;8	72399;0;0;43;
$GPXUP;3221;09:19:43;0;50	39675;8	72385;0;0;50;
$GPXUP;3221;09:19:44;0;50	39665;8	72367;0;0;50;
$GPXUP;3221;09:19:45;0;50	39658;8	72348;0;0;49;
$GPXUP;3221;09:19:46;0;50	39654;8	72328;0;0;48;
$GPXUP;3221;09:19:47;0;50	39654;8	72308;0;0;47;
$GPXUP;3221;09:19:48;0;50	39657;8	7229;0;0;48;
$GPXUP;3221;09:19:49;0;50	39666;8	72274;0;0;48;
$GPXUP;3221;09:19:50;0;50	39676;8	72262;0;0;45;
$GPXUP;3221;09:19:51;0;50	39686;8	72251;0;0;46;
$GPXUP;3221;09:19:52;0;50	39695;8	72238;0;0;47;
$GPXUP;3221;09:19:53;0;50	39703;8	72224;0;0;47;
$GPXUP;3221;09:19:54;0;50	39707;8	72207;0;0;46;
$GPXUP;3221;09:19:55;0;50	39708;8	72187;0;0;50;
$GPXUP;3221;09:19:56;0;50	39707;8	72165;0;0;55;
$GPXUP;3221;09:19:57;0;50	39706;8	72143;0;0;56;
$GPXUP;3221;09:19:58;0;50	39703;8	72121;0;0;55;
$GPXUP;3221;09:19:59;0;50	397;8	72099;0;0;55;
$GPXUP;3221;09:20:00;0;50	39697;8	72077;0;0;56;
$GPXUP;3221;09:20:01;0;50	39694;8	72055;0;0;57;
$GPXUP;3221;09:20:02;0;50	39691;8	72033;0;0;58;
$GPXUP;3221;09:20:03;0;50	3969;8	7201;0;0;59;
$GPXUP;3221;09:20:04;0;50	39689;8	71987;0;0;56;
$GPXUP;3221;09:20:05;0;50	39689;8	71966;0;0;52;
$GPXUP;3221;09:20:06;0;50	39687;8	71946;0;0;51;
$GPXUP;3221;09:20:07;0;50	39686;8	71926;0;0;53;
$GPXUP;3221;09:20:08;0;50	39685;8	71905;0;0;55;
$GPXUP;3221;09:20:09;0;50	39683;8	71884;0;0;53;
$GPXUP;3221;09:20:10;0;50	3968;8	71864;0;0;52;
$GPXUP;3221;09:20:11;0;50	39674;8	71847;0;0;50;
$GPXUP;3221;09:20:12;0;50	39665;8	71832;0;0;51;
$GPXUP;3221;09:20:13;0;50	39655;8	71818;0;0;53;
$GPXUP;3221;09:20:14;0;50	39646;8	71803;0;0;53;
$GPXUP;3221;09:20:15;0;50	39641;8	71784;0;0;54;
$GPXUP;3221;09:20:16;0;50	39641;8	71763;0;0;54;
$GPXUP;3221;09:20:17;0;50	39642;8	71742;0;0;53;
$GPXUP;3221;09:20:18;0;50	39644;8	71721;0;0;52;
$GPXUP;3221;09:20:19;0;50	39649;8	71702;0;0;52;
$GPXUP;3221;09:20:20;0;50	39654;8	71684;0;0;50;
$GPXUP;3221;09:20:21;0;50	39657;8	71664;0;0;52;
$GPXUP;3221;09:20:22;0;50	39657;8	71644;0;0;51;
$GPXUP;3221;09:20:23;0;50	39652;8	71624;0;0;55;
$GPXUP;3221;09:20:24;0;50	39646;8	71604;0;0;54;
$GPXUP;3221;09:20:25;0;50	3964;8	71585;0;0;54;
$GPXUP;3221;09:20:26;0;50	39635;8	71564;0;0;55;
$GPXUP;3221;09:20:27;0;50	39634;8	71543;0;0;55;
$GPXUP;3221;09:20:28;0;50	39634;8	71522;0;0;55;
$GPXUP;3221;09:20:29;0;50	39635;8	715;0;0;54;
$GPXUP;3221;09:20:30;0;50	39635;8	71479;0;0;56;
$GPXUP;3221;09:20:31;0;50	39634;8	71456;0;0;57;
$GPXUP;3221;09:20:32;0;50	39633;8	71434;0;0;58;
$GPXUP;3221;09:20:33;0;50	39633;8	71412;0;0;57;
$GPXUP;3221;09:20:34;0;50	39634;8	7139;0;0;53;
$GPXUP;3221;09:20:35;0;50	39634;8	7137;0;0;52;
$GPXUP;3221;09:20:36;0;50	39634;8	71349;0;0;54;
$GPXUP;3221;09:20:37;0;50	39632;8	71328;0;0;53;
$GPXUP;3221;09:20:38;0;50	39626;8	71308;0;0;57;
$GPXUP;3221;09:20:39;0;50	39616;8	71288;0;0;62;
$GPXUP;3221;09:20:40;0;50	39607;8	71268;0;0;63;
$GPXUP;3221;09:20:41;0;50	39597;8	71247;0;0;65;
$GPXUP;3221;09:20:42;0;50	39587;8	71226;0;0;66;
$GPXUP;3221;09:20:43;0;50	39578;8	71204;0;0;65;
$GPXUP;3221;09:20:44;0;50	3957;8	71184;0;0;61;
$GPXUP;3221;09:20:45;0;50	39563;8	71163;0;0;59;
$GPXUP;3221;09:20:46;0;50	39559;8	71142;0;0;57;
$GPXUP;3221;09:20:47;0;50	39557;8	7112;0;0;59;
$GPXUP;3221;09:20:48;0;50	39555;8	71097;0;0;63;
$GPXUP;3221;09:20:49;0;50	3955;8	71073;0;0;65;
$GPXUP;3221;09:20:50;0;50	39541;8	71051;0;0;67;
$GPXUP;3221;09:20:51;0;50	39528;8	71034;0;0;68;
$GPXUP;3221;09:20:52;0;50	39514;8	7102;0;0;67;
$GPXUP;3221;09:20:53;0;50	39498;8	71009;0;0;68;
$GPXUP;3221;09:20:54;0;50	39482;8	71;0;0;69;
$GPXUP;3221;09:20:55;0;50	39465;8	70992;0;0;67;
$GPXUP;3221;09:20:56;0;50	39449;8	70989;0;0;66;
$GPXUP;3221;09:20:57;0;50	39432;8	70985;0;0;66;
$GPXUP;3221;09:20:58;0;50	39417;8	70976;0;0;63;
$GPXUP;3221;09:20:59;0;50	39404;8	70962;0;0;62;
$GPXUP;3221;09:21:00;0;50	39394;8	70945;0;0;60;
$GPXUP;3221;09:21:01;0;50	39385;8	70925;0;0;59;
$GPXUP;3221;09:21:02;0;50	3938;8	70904;0;0;59;
$GPXUP;3221;09:21:03;0;50	39377;8	70881;0;0;58;
$GPXUP;3221;09:21:04;0;50	39375;8	70858;0;0;58;
$GPXUP;3221;09:21:05;0;50	39371;8	70836;0;0;61;
$GPXUP;3221;09:21:06;0;50	39368;8	70812;0;0;63;
$GPXUP;3221;09:21:07;0;50	39366;8	70787;0;0;65;
$GPXUP;3221;09:21:08;0;50	39366;8	70761;0;0;67;
$GPXUP;3221;09:21:09;0;50	39366;8	70734;0;0;66;
$GPXUP;3221;09:21:10;0;50	39365;8	70709;0;0;64;
$GPXUP;3221;09:21:11;0;50	39364;8	70684;0;0;63;
$GPXUP;3221;09:21:12;0;50	39363;8	70659;0;0;63;
$GPXUP;3221;09:21:13;0;50	39364;8	70634;0;0;63;
$GPXUP;3221;09:21:14;0;50	39366;8	7061;0;0;65;
$GPXUP;3221;09:21:15;0;50	39369;8	70584;0;0;67;
$GPXUP;3221;09:21:16;0;50	39374;8	70558;0;0;69;
$GPXUP;3221;09:21:17;0;50	39378;8	70532;0;0;69;
$GPXUP;3221;09:21:18;0;50	39382;8	70505;0;0;69;
$GPXUP;3221;09:21:19;0;50	39386;8	7048;0;0;66;
$GPXUP;3221;09:21:20;0;50	39389;8	70454;0;0;64;
$GPXUP;3221;09:21:21;0;50	39391;8	7043;0;0;61;
$GPXUP;3221;09:21:22;0;50	39392;8	70407;0;0;58;
$GPXUP;3221;09:21:23;0;50	39391;8	70384;0;0;58;
$GPXUP;3221;09:21:24;0;50	39387;8	70362;0;0;60;
$GPXUP;3221;09:21:25;0;50	39378;8	70341;0;0;64;
$GPXUP;3221;09:21:26;0;50	39369;8	70319;0;0;67;
$GPXUP;3221;09:21:27;0;50	39361;8	70296;0;0;67;
$GPXUP;3221;09:21:28;0;50	39353;8	70272;0;0;67;
$GPXUP;3221;09:21:29;0;50	39344;8	7025;0;0;67;
$GPXUP;3221;09:21:30;0;50	39333;8	70229;0;0;67;
$GPXUP;3221;09:21:31;0;50	3932;8	70213;0;0;68;
$GPXUP;3221;09:21:32;0;50	39304;8	70202;0;0;67;
$GPXUP;3221;09:21:33;0;50	39288;8	70194;0;0;67;
$GPXUP;3221;09:21:34;0;50	39272;8	70183;0;0;67;
$GPXUP;3221;09:21:35;0;50	39258;8	70168;0;0;68;
$GPXUP;3221;09:21:36;0;50	39245;8	70151;0;0;67;
$GPXUP;3221;09:21:37;0;50	39232;8	70136;0;0;65;
$GPXUP;3221;09:21:38;0;50	39216;8	70126;0;0;65;
$GPXUP;3221;09:21:39;0;50	392;8	70124;0;0;64;
$GPXUP;3221;09:21:40;0;50	39183;8	70131;0;0;65;
$GPXUP;3221;09:21:41;0;50	39166;8	70148;0;0;71;
$GPXUP;3221;09:21:42;0;50	39153;8	70168;0;0;70;
$GPXUP;3221;09:21:43;0;50	39142;8	70192;0;0;69;
$GPXUP;3221;09:21:44;0;50	39131;8	70214;0;0;69;
$GPXUP;3221;09:21:45;0;50	39121;8	70237;0;0;69;
$GPXUP;3221;09:21:46;0;50	39111;8	7026;0;0;68;
$GPXUP;3221;09:21:47;0;50	39103;8	70284;0;0;69;
$GPXUP;3221;09:21:48;0;50	39095;8	70308;0;0;66;
$GPXUP;3221;09:21:49;0;50	39087;8	7033;0;0;60;
$GPXUP;3221;09:21:50;0;50	3908;8	7035;0;0;58;
$GPXUP;3221;09:21:51;0;50	39073;8	7037;0;0;58;
$GPXUP;3221;09:21:52;0;50	39067;8	70392;0;0;61;
$GPXUP;3221;09:21:53;0;50	3906;8	70412;0;0;60;
$GPXUP;3221;09:21:54;0;50	3905;8	7043;0;0;61;
$GPXUP;3221;09:21:55;0;50	39036;8	7044;0;0;55;
$GPXUP;3221;09:21:56;0;50	39019;8	70435;0;0;57;
$GPXUP;3221;09:21:57;0;50	38998;8	70419;0;0;71;
$GPXUP;3221;09:21:58;0;50	3898;8	70405;0;0;73;
$GPXUP;3221;09:21:59;0;50	38962;8	7039;0;0;74;
$GPXUP;3221;09:22:00;0;50	38945;8	70374;0;0;74;
$GPXUP;3221;09:22:01;0;50	3893;8	70358;0;0;71;
$GPXUP;3221;09:22:02;0;50	38915;8	70342;0;0;69;
$GPXUP;3221;09:22:03;0;50	38899;8	70328;0;0;69;
$GPXUP;3221;09:22:04;0;50	38883;8	70318;0;0;70;
$GPXUP;3221;09:22:05;0;50	38866;8	7031;0;0;69;
$GPXUP;3221;09:22:06;0;50	38851;8	70311;0;0;59;
$GPXUP;3221;09:22:07;0;50	38837;8	70323;0;0;62;
$GPXUP;3221;09:22:08;0;50	38824;8	70341;0;0;67;
$GPXUP;3221;09:22:09;0;50	38811;8	7036;0;0;70;
$GPXUP;3221;09:22:10;0;50	38797;8	70377;0;0;71;
$GPXUP;3221;09:22:11;0;50	38782;8	70394;0;0;72;
$GPXUP;3221;09:22:12;0;50	38768;8	70412;0;0;72;
$GPXUP;3221;09:22:13;0;50	38754;8	7043;0;0;71;
$GPXUP;3221;09:22:14;0;50	3874;8	70444;0;0;66;
$GPXUP;3221;09:22:15;0;50	38725;8	70454;0;0;60;
$GPXUP;3221;09:22:16;0;50	38712;8	70458;0;0;53;
$GPXUP;3221;09:22:17;0;50	38698;8	70454;0;0;49;
$GPXUP;3221;09:22:18;0;50	38687;8	70441;0;0;51;
$GPXUP;3221;09:22:19;0;50	38676;8	70426;0;0;54;
$GPXUP;3221;09:22:20;0;50	38664;8	70412;0;0;57;
$GPXUP;3221;09:22:21;0;50	38651;8	70402;0;0;60;
$GPXUP;3221;09:22:22;0;50	38636;8	70397;0;0;62;
$GPXUP;3221;09:22:23;0;50	38621;8	704;0;0;60;
$GPXUP;3221;09:22:24;0;50	38606;8	70411;0;0;62;
$GPXUP;3221;09:22:25;0;50	38593;8	70428;0;0;65;
$GPXUP;3221;09:22:26;0;50	38582;8	70448;0;0;65;
$GPXUP;3221;09:22:27;0;50	3857;8	70467;0;0;65;
$GPXUP;3221;09:22:28;0;50	38558;8	70484;0;0;65;
$GPXUP;3221;09:22:29;0;50	38545;8	705;0;0;63;
$GPXUP;3221;09:22:30;0;50	38531;8	70511;0;0;61;
$GPXUP;3221;09:22:31;0;50	38517;8	70519;0;0;60;
$GPXUP;3221;09:22:32;0;50	38502;8	70522;0;0;56;
$GPXUP;3221;09:22:33;0;50	38488;8	70519;0;0;57;
$GPXUP;3221;09:22:34;0;50	38473;8	70506;0;0;62;
$GPXUP;3221;09:22:35;0;50	3846;8	70486;0;0;64;
$GPXUP;3221;09:22:36;0;50	38448;8	70467;0;0;63;
$GPXUP;3221;09:22:37;0;50	38436;8	7045;0;0;62;
$GPXUP;3221;09:22:38;0;50	38423;8	70436;0;0;61;
$GPXUP;3221;09:22:39;0;50	3841;8	70423;0;0;62;
$GPXUP;3221;09:22:40;0;50	38397;8	70409;0;0;63;
$GPXUP;3221;09:22:41;0;50	38384;8	70395;0;0;63;
$GPXUP;3221;09:22:42;0;50	3837;8	70382;0;0;63;
$GPXUP;3221;09:22:43;0;50	38355;8	70373;0;0;64;
$GPXUP;3221;09:22:44;0;50	38339;8	7037;0;0;63;
$GPXUP;3221;09:22:45;0;50	38323;8	70375;0;0;67;
$GPXUP;3221;09:22:46;0;50	38306;8	70382;0;0;67;
$GPXUP;3221;09:22:47;0;50	3829;8	70389;0;0;66;
$GPXUP;3221;09:22:48;0;50	38274;8	70399;0;0;66;
$GPXUP;3221;09:22:49;0;50	38259;8	70409;0;0;66;
$GPXUP;3221;09:22:50;0;50	38244;8	70421;0;0;66;
$GPXUP;3221;09:22:51;0;50	38229;8	70433;0;0;66;
$GPXUP;3221;09:22:52;0;50	38214;8	70444;0;0;67;
$GPXUP;3221;09:22:53;0;50	38199;8	70457;0;0;68;
$GPXUP;3221;09:22:54;0;50	38185;8	70472;0;0;68;
$GPXUP;3221;09:22:55;0;50	38171;8	70488;0;0;67;
$GPXUP;3221;09:22:56;0;50	38157;8	70502;0;0;66;
$GPXUP;3221;09:22:57;0;50	38142;8	70511;0;0;63;
$GPXUP;3221;09:22:58;0;50	38126;8	70516;0;0;64;
$GPXUP;3221;09:22:59;0;50	3811;8	70516;0;0;63;
$GPXUP;3221;09:23:00;0;50	38094;8	70511;0;0;64;
$GPXUP;3221;09:23:01;0;50	38078;8	70504;0;0;64;
$GPXUP;3221;09:23:02;0;50	38064;8	70492;0;0;63;
$GPXUP;3221;09:23:03;0;50	3805;8	70479;0;0;62;
$GPXUP;3221;09:23:04;0;50	38037;8	70466;0;0;62;
$GPXUP;3221;09:23:05;0;50	38022;8	70456;0;0;66;
$GPXUP;3221;09:23:06;0;50	38006;8	70449;0;0;70;
$GPXUP;3221;09:23:07;0;50	37988;8	70444;0;0;73;
$GPXUP;3221;09:23:08;0;50	3797;8	70439;0;0;72;
$GPXUP;3221;09:23:09;0;50	37952;8	70434;0;0;72;
$GPXUP;3221;09:23:10;0;50	37934;8	70432;0;0;73;
$GPXUP;3221;09:23:11;0;50	37916;8	7043;0;0;74;
$GPXUP;3221;09:23:12;0;50	37898;8	70424;0;0;74;
$GPXUP;3221;09:23:13;0;50	3788;8	70414;0;0;74;
$GPXUP;3221;09:23:14;0;50	37865;8	70398;0;0;72;
$GPXUP;3221;09:23:15;0;50	37851;8	7038;0;0;71;
$GPXUP;3221;09:23:16;0;50	37837;8	70362;0;0;70;
$GPXUP;3221;09:23:17;0;50	37823;8	70347;0;0;66;
$GPXUP;3221;09:23:18;0;50	37808;8	70337;0;0;62;
$GPXUP;3221;09:23:19;0;50	37793;8	70333;0;0;61;
$GPXUP;3221;09:23:20;0;50	37778;8	70335;0;0;61;
$GPXUP;3221;09:23:21;0;50	37763;8	70343;0;0;60;
$GPXUP;3221;09:23:22;0;50	37749;8	70356;0;0;60;
$GPXUP;3221;09:23:23;0;50	37736;8	70367;0;0;59;
$GPXUP;3221;09:23:24;0;50	37722;8	70377;0;0;60;
$GPXUP;3221;09:23:25;0;50	37708;8	70386;0;0;60;
$GPXUP;3221;09:23:26;0;50	37694;8	70396;0;0;62;
$GPXUP;3221;09:23:27;0;50	37681;8	70411;0;0;64;
$GPXUP;3221;09:23:28;0;50	3767;8	70429;0;0;64;
$GPXUP;3221;09:23:29;0;50	37662;8	70451;0;0;63;
$GPXUP;3221;09:23:30;0;50	37658;8	70476;0;0;64;
$GPXUP;3221;09:23:31;0;50	37652;8	705;0;0;62;
$GPXUP;3221;09:23:32;0;50	37644;8	7052;0;0;59;
$GPXUP;3221;09:23:33;0;50	37634;8	70538;0;0;58;
$GPXUP;3221;09:23:34;0;50	37622;8	70552;0;0;59;
$GPXUP;3221;09:23:35;0;50	37609;8	70564;0;0;61;
$GPXUP;3221;09:23:36;0;50	37596;8	70575;0;0;62;
$GPXUP;3221;09:23:37;0;50	37582;8	70588;0;0;64;
$GPXUP;3221;09:23:38;0;50	37568;8	70602;0;0;65;
$GPXUP;3221;09:23:39;0;50	37554;8	70612;0;0;63;
$GPXUP;3221;09:23:40;0;50	37538;8	70616;0;0;61;
$GPXUP;3221;09:23:41;0;50	37522;8	70611;0;0;60;
$GPXUP;3221;09:23:42;0;50	37508;8	70593;0;0;61;
$GPXUP;3221;09:23:43;0;50	37498;8	70569;0;0;62;
$GPXUP;3221;09:23:44;0;50	37491;8	70544;0;0;62;
$GPXUP;3221;09:23:45;0;50	37483;8	70521;0;0;61;
$GPXUP;3221;09:23:46;0;50	37475;8	705;0;0;61;
$GPXUP;3221;09:23:47;0;50	37464;8	70483;0;0;61;
$GPXUP;3221;09:23:48;0;50	37451;8	7047;0;0;63;
$GPXUP;3221;09:23:49;0;50	37438;8	70456;0;0;61;
$GPXUP;3221;09:23:50;0;50	37426;8	7044;0;0;60;
$GPXUP;3221;09:23:51;0;50	37415;8	70424;0;0;60;
$GPXUP;3221;09:23:52;0;50	37404;8	70408;0;0;61;
$GPXUP;3221;09:23:53;0;50	37393;8	70391;0;0;63;
$GPXUP;3221;09:23:54;0;50	37383;8	70373;0;0;59;
$GPXUP;3221;09:23:55;0;50	37376;8	70353;0;0;58;
$GPXUP;3221;09:23:56;0;50	37372;8	70331;0;0;58;
$GPXUP;3221;09:23:57;0;50	37369;8	70308;0;0;58;
$GPXUP;3221;09:23:58;0;50	37368;8	70286;0;0;58;
$GPXUP;3221;09:23:59;0;50	37371;8	70263;0;0;56;
$GPXUP;3221;09:24:00;0;50	37373;8	70242;0;0;55;
$GPXUP;3221;09:24:01;0;50	37374;8	7022;0;0;54;
$GPXUP;3221;09:24:02;0;50	3737;8	702;0;0;54;
$GPXUP;3221;09:24:03;0;50	37364;8	70179;0;0;58;
$GPXUP;3221;09:24:04;0;50	37353;8	70159;0;0;65;
$GPXUP;3221;09:24:05;0;50	37341;8	70141;0;0;66;
$GPXUP;3221;09:24:06;0;50	37328;8	70126;0;0;66;
$GPXUP;3221;09:24:07;0;50	37313;8	70113;0;0;65;
$GPXUP;3221;09:24:08;0;50	37297;8	70104;0;0;66;
$GPXUP;3221;09:24:09;0;50	37281;8	70095;0;0;67;
$GPXUP;3221;09:24:10;0;50	37268;8	70082;0;0;65;
$GPXUP;3221;09:24:11;0;50	37262;8	7006;0;0;59;
$GPXUP;3221;09:24:12;0;50	3727;8	7004;0;0;37;
$GPXUP;3221;09:24:13;0;50	37281;8	7002;0;0;50;
$GPXUP;3221;09:24:14;0;50	37293;8	70005;0;0;50;
$GPXUP;3221;09:24:15;0;50	37305;8	69996;0;0;49;
$GPXUP;3221;09:24:16;0;50	37318;8	69992;0;0;47;
$GPXUP;3221;09:24:17;0;50	3733;8	69993;0;0;47;
$GPXUP;3221;09:24:18;0;50	37342;8	69998;0;0;49;
$GPXUP;3221;09:24:19;0;50	37354;8	70004;0;0;50;
$GPXUP;3221;09:24:20;0;50	37367;8	70009;0;0;50;
$GPXUP;3221;09:24:21;0;50	3738;8	70012;0;0;50;
$GPXUP;3221;09:24:22;0;50	37392;8	7001;0;0;50;
$GPXUP;3221;09:24:23;0;50	37404;8	70002;0;0;50;
$GPXUP;3221;09:24:24;0;50	37414;8	6999;0;0;52;
$GPXUP;3221;09:24:25;0;50	37422;8	69973;0;0;52;
$GPXUP;3221;09:24:26;0;50	37426;8	69952;0;0;54;
$GPXUP;3221;09:24:27;0;50	3743;8	69932;0;0;53;
$GPXUP;3221;09:24:28;0;50	37435;8	69913;0;0;51;
$GPXUP;3221;09:24:29;0;50	37442;8	69896;0;0;51;
$GPXUP;3221;09:24:30;0;50	37449;8	6988;0;0;50;
$GPXUP;3221;09:24:31;0;50	37457;8	69865;0;0;48;
$GPXUP;3221;09:24:32;0;50	37464;8	6985;0;0;49;
$GPXUP;3221;09:24:33;0;50	37471;8	69833;0;0;51;
$GPXUP;3221;09:24:34;0;50	37476;8	69814;0;0;51;
$GPXUP;3221;09:24:35;0;50	3748;8	69795;0;0;52;
$GPXUP;3221;09:24:36;0;50	37486;8	69777;0;0;53;
$GPXUP;3221;09:24:37;0;50	37495;8	69761;0;0;54;
$GPXUP;3221;09:24:38;0;50	37504;8	69747;0;0;53;
$GPXUP;3221;09:24:39;0;50	37515;8	69736;0;0;50;
$GPXUP;3221;09:24:40;0;50	37527;8	6973;0;0;49;
$GPXUP;3221;09:24:41;0;50	37539;8	6973;0;0;47;
$GPXUP;3221;09:24:42;0;50	37551;8	69738;0;0;48;
$GPXUP;3221;09:24:43;0;50	37559;8	69756;0;0;46;
$GPXUP;3221;09:24:44;0;50	3756;8	69785;0;0;57;
$GPXUP;3221;09:24:45;0;50	37555;8	69812;0;0;57;
$GPXUP;3221;09:24:46;0;50	37544;8	69832;0;0;53;
$GPXUP;3221;09:24:47;0;50	37528;8	69844;0;0;53;
$GPXUP;3221;09:24:48;0;50	37512;8	69849;0;0;53;
$GPXUP;3221;09:24:49;0;50	37495;8	69848;0;0;56;
$GPXUP;3221;09:24:50;0;50	37479;8	69843;0;0;57;
$GPXUP;3221;09:24:51;0;50	37465;8	69834;0;0;58;
$GPXUP;3221;09:24:52;0;50	37452;8	69824;0;0;56;
$GPXUP;3221;09:24:53;0;50	37439;8	69814;0;0;55;
$GPXUP;3221;09:24:54;0;50	37426;8	69805;0;0;56;
$GPXUP;3221;09:24:55;0;50	37413;8	69795;0;0;56;
$GPXUP;3221;09:24:56;0;50	37401;8	69784;0;0;56;
$GPXUP;3221;09:24:57;0;50	37388;8	69774;0;0;58;
$GPXUP;3221;09:24:58;0;50	37375;8	69764;0;0;59;
$GPXUP;3221;09:24:59;0;50	37361;8	69754;0;0;61;
$GPXUP;3221;09:25:00;0;50	37346;8	69744;0;0;63;
$GPXUP;3221;09:25:01;0;50	37332;8	69734;0;0;63;
$GPXUP;3221;09:25:02;0;50	37317;8	69726;0;0;64;
$GPXUP;3221;09:25:03;0;50	37302;8	69718;0;0;64;
$GPXUP;3221;09:25:04;0;50	37287;8	6971;0;0;62;
$GPXUP;3221;09:25:05;0;50	37272;8	69702;0;0;60;
$GPXUP;3221;09:25:06;0;50	37258;8	69693;0;0;62;
$GPXUP;3221;09:25:07;0;50	37244;8	69684;0;0;63;
$GPXUP;3221;09:25:08;0;50	37228;8	69676;0;0;66;
$GPXUP;3221;09:25:09;0;50	37212;8	6967;0;0;68;
$GPXUP;3221;09:25:10;0;50	37195;8	69664;0;0;68;
$GPXUP;3221;09:25:11;0;50	37179;8	69658;0;0;67;
$GPXUP;3221;09:25:12;0;50	37162;8	69652;0;0;65;
$GPXUP;3221;09:25:13;0;50	37147;8	69644;0;0;65;
$GPXUP;3221;09:25:14;0;50	37134;8	69632;0;0;66;
$GPXUP;3221;09:25:15;0;50	37121;8	69616;0;0;64;
$GPXUP;3221;09:25:16;0;50	3711;8	69599;0;0;63;
$GPXUP;3221;09:25:17;0;50	37099;8	69582;0;0;60;
$GPXUP;3221;09:25:18;0;50	37089;8	69565;0;0;59;
$GPXUP;3221;09:25:19;0;50	37079;8	69548;0;0;59;
$GPXUP;3221;09:25:20;0;50	37071;8	6953;0;0;56;
$GPXUP;3221;09:25:21;0;50	37064;8	6951;0;0;57;
$GPXUP;3221;09:25:22;0;50	37057;8	69491;0;0;57;
$GPXUP;3221;09:25:23;0;50	37049;8	69472;0;0;59;
$GPXUP;3221;09:25:24;0;50	37039;8	69455;0;0;59;
$GPXUP;3221;09:25:25;0;50	37029;8	69439;0;0;58;
$GPXUP;3221;09:25:26;0;50	37018;8	69424;0;0;56;
$GPXUP;3221;09:25:27;0;50	37007;8	69411;0;0;57;
$GPXUP;3221;09:25:28;0;50	36994;8	69399;0;0;59;
$GPXUP;3221;09:25:29;0;50	3698;8	69391;0;0;60;
$GPXUP;3221;09:25:30;0;50	36966;8	69385;0;0;59;
$GPXUP;3221;09:25:31;0;50	36952;8	69377;0;0;62;
$GPXUP;3221;09:25:32;0;50	36938;8	69368;0;0;62;
$GPXUP;3221;09:25:33;0;50	36924;8	69356;0;0;60;
$GPXUP;3221;09:25:34;0;50	36911;8	69345;0;0;60;
$GPXUP;3221;09:25:35;0;50	36897;8	69333;0;0;63;
$GPXUP;3221;09:25:36;0;50	36884;8	6932;0;0;62;
$GPXUP;3221;09:25:37;0;50	36871;8	69308;0;0;60;
$GPXUP;3221;09:25:38;0;50	36858;8	693;0;0;58;
$GPXUP;3221;09:25:39;0;50	36844;8	69295;0;0;57;
$GPXUP;3221;09:25:40;0;50	36829;8	69296;0;0;58;
$GPXUP;3221;09:25:41;0;50	36815;8	69301;0;0;58;
$GPXUP;3221;09:25:42;0;50	36801;8	69308;0;0;59;
$GPXUP;3221;09:25:43;0;50	36788;8	69319;0;0;61;
$GPXUP;3221;09:25:44;0;50	36775;8	69334;0;0;64;
$GPXUP;3221;09:25:45;0;50	36764;8	69352;0;0;65;
$GPXUP;3221;09:25:46;0;50	36752;8	69371;0;0;65;
$GPXUP;3221;09:25:47;0;50	36741;8	69389;0;0;63;
$GPXUP;3221;09:25:48;0;50	3673;8	69406;0;0;60;
$GPXUP;3221;09:25:49;0;50	36718;8	6942;0;0;59;
$GPXUP;3221;09:25:50;0;50	36706;8	69434;0;0;61;
$GPXUP;3221;09:25:51;0;50	36692;8	69446;0;0;61;
$GPXUP;3221;09:25:52;0;50	36679;8	69457;0;0;61;
$GPXUP;3221;09:25:53;0;50	36665;8	69469;0;0;62;
$GPXUP;3221;09:25:54;0;50	36652;8	6948;0;0;63;
$GPXUP;3221;09:25:55;0;50	36638;8	69491;0;0;61;
$GPXUP;3221;09:25:56;0;50	36623;8	69498;0;0;60;
$GPXUP;3221;09:25:57;0;50	36608;8	69501;0;0;60;
$GPXUP;3221;09:25:58;0;50	36594;8	69502;0;0;59;
$GPXUP;3221;09:25:59;0;50	36579;8	69499;0;0;60;
$GPXUP;3221;09:26:00;0;50	36564;8	69493;0;0;61;
$GPXUP;3221;09:26:01;0;50	36549;8	69487;0;0;62;
$GPXUP;3221;09:26:02;0;50	36534;8	69484;0;0;62;
$GPXUP;3221;09:26:03;0;50	36519;8	69482;0;0;57;
$GPXUP;3221;09:26:04;0;50	36506;8	69478;0;0;55;
$GPXUP;3221;09:26:05;0;50	36493;8	6947;0;0;54;
$GPXUP;3221;09:26:06;0;50	36482;8	69458;0;0;52;
$GPXUP;3221;09:26:07;0;50	36471;8	69447;0;0;55;
$GPXUP;3221;09:26:08;0;50	36459;8	69436;0;0;56;
$GPXUP;3221;09:26:09;0;50	36448;8	69422;0;0;59;
$GPXUP;3221;09:26:10;0;50	36438;8	69405;0;0;57;
$GPXUP;3221;09:26:11;0;50	3643;8	69386;0;0;56;
$GPXUP;3221;09:26:12;0;50	36422;8	69368;0;0;57;
$GPXUP;3221;09:26:13;0;50	36412;8	69351;0;0;61;
$GPXUP;3221;09:26:14;0;50	36401;8	69332;0;0;69;
$GPXUP;3221;09:26:15;0;50	3639;8	69312;0;0;67;
$GPXUP;3221;09:26:16;0;50	3638;8	69289;0;0;72;
$GPXUP;3221;09:26:17;0;50	36373;8	69265;0;0;62;
$GPXUP;3221;09:26:18;0;50	3637;8	69243;0;0;54;
$GPXUP;3221;09:26:19;0;50	36375;8	69226;0;0;40;
$GPXUP;3221;09:26:20;0;50	36386;8	69218;0;0;45;
$GPXUP;3221;09:26:21;0;50	364;8	69219;0;0;53;
$GPXUP;3221;09:26:22;0;50	36412;8	69229;0;0;52;
$GPXUP;3221;09:26:23;0;50	3642;8	69249;0;0;52;
$GPXUP;3221;09:26:24;0;50	36423;8	69277;0;0;60;
$GPXUP;3221;09:26:25;0;50	36422;8	69306;0;0;63;
$GPXUP;3221;09:26:26;0;50	36418;8	69332;0;0;62;
$GPXUP;3221;09:26:27;0;50	36407;8	6935;0;0;52;
$GPXUP;3221;09:26:28;0;50	36392;8	6936;0;0;53;
$GPXUP;3221;09:26:29;0;50	36377;8	69366;0;0;54;
$GPXUP;3221;09:26:30;0;50	36363;8	69374;0;0;58;
$GPXUP;3221;09:26:31;0;50	36349;8	69384;0;0;60;
$GPXUP;3221;09:26:32;0;50	36335;8	69396;0;0;62;
$GPXUP;3221;09:26:33;0;50	36321;8	69408;0;0;62;
$GPXUP;3221;09:26:34;0;50	36307;8	6942;0;0;63;
$GPXUP;3221;09:26:35;0;50	36292;8	69429;0;0;64;
$GPXUP;3221;09:26:36;0;50	36276;8	69437;0;0;67;
$GPXUP;3221;09:26:37;0;50	3626;8	69447;0;0;68;
$GPXUP;3221;09:26:38;0;50	36246;8	69462;0;0;69;
$GPXUP;3221;09:26:39;0;50	36233;8	69481;0;0;70;
$GPXUP;3221;09:26:40;0;50	36221;8	69502;0;0;70;
$GPXUP;3221;09:26:41;0;50	3621;8	69522;0;0;67;
$GPXUP;3221;09:26:42;0;50	362;8	69543;0;0;66;
$GPXUP;3221;09:26:43;0;50	36189;8	69562;0;0;64;
$GPXUP;3221;09:26:44;0;50	36176;8	69577;0;0;62;
$GPXUP;3221;09:26:45;0;50	36162;8	69586;0;0;60;
$GPXUP;3221;09:26:46;0;50	36146;8	69587;0;0;58;
$GPXUP;3221;09:26:47;0;50	3613;8	69582;0;0;61;
$GPXUP;3221;09:26:48;0;50	36116;8	69566;0;0;61;
$GPXUP;3221;09:26:49;0;50	3611;8	6954;0;0;63;
$GPXUP;3221;09:26:50;0;50	36115;8	6951;0;0;63;
$GPXUP;3221;09:26:51;0;50	36127;8	69486;0;0;62;
$GPXUP;3221;09:26:52;0;50	36143;8	69465;0;0;65;
$GPXUP;3221;09:26:53;0;50	36157;8	69444;0;0;68;
$GPXUP;3221;09:26:54;0;50	36171;8	69424;0;0;67;
$GPXUP;3221;09:26:55;0;50	36185;8	69408;0;0;67;
$GPXUP;3221;09:26:56;0;50	36199;8	69389;0;0;70;
$GPXUP;3221;09:26:57;0;50	36209;8	69368;0;0;68;
$GPXUP;3221;09:26:58;0;50	36218;8	69344;0;0;68;
$GPXUP;3221;09:26:59;0;50	36228;8	69322;0;0;69;
$GPXUP;3221;09:27:00;0;50	3624;8	69303;0;0;68;
$GPXUP;3221;09:27:01;0;50	36254;8	69286;0;0;68;
$GPXUP;3221;09:27:02;0;50	36267;8	69269;0;0;67;
$GPXUP;3221;09:27:03;0;50	3628;8	69252;0;0;67;
$GPXUP;3221;09:27:04;0;50	36294;8	69237;0;0;66;
$GPXUP;3221;09:27:05;0;50	36309;8	69228;0;0;67;
$GPXUP;3221;09:27:06;0;50	36326;8	69225;0;0;67;
$GPXUP;3221;09:27:07;0;50	36343;8	69227;0;0;68;
$GPXUP;3221;09:27:08;0;50	36359;8	69235;0;0;70;
$GPXUP;3221;09:27:09;0;50	36374;8	6925;0;0;69;
$GPXUP;3221;09:27:10;0;50	36386;8	6927;0;0;66;
$GPXUP;3221;09:27:11;0;50	36398;8	69287;0;0;63;
$GPXUP;3221;09:27:12;0;50	36412;8	69298;0;0;64;
$GPXUP;3221;09:27:13;0;50	36428;8	69299;0;0;60;
$GPXUP;3221;09:27:14;0;50	36443;8	69294;0;0;65;
$GPXUP;3221;09:27:15;0;50	36458;8	69283;0;0;65;
$GPXUP;3221;09:27:16;0;50	36471;8	69269;0;0;64;
$GPXUP;3221;09:27:17;0;50	36484;8	69254;0;0;64;
$GPXUP;3221;09:27:18;0;50	36496;8	69238;0;0;65;
$GPXUP;3221;09:27:19;0;50	36506;8	69217;0;0;66;
$GPXUP;3221;09:27:20;0;50	36512;8	69195;0;0;63;
$GPXUP;3221;09:27:21;0;50	36519;8	69174;0;0;59;
$GPXUP;3221;09:27:22;0;50	3653;8	69161;0;0;57;
$GPXUP;3221;09:27:23;0;50	36543;8	69152;0;0;56;
$GPXUP;3221;09:27:24;0;50	36557;8	69149;0;0;56;
$GPXUP;3221;09:27:25;0;50	36571;8	69149;0;0;59;
$GPXUP;3221;09:27:26;0;50	36585;8	69153;0;0;58;
$GPXUP;3221;09:27:27;0;50	36599;8	69159;0;0;56;
$GPXUP;3221;09:27:28;0;50	36613;8	69163;0;0;56;
$GPXUP;3221;09:27:29;0;50	36626;8	69164;0;0;52;
$GPXUP;3221;09:27:30;0;50	36639;8	6916;0;0;53;
$GPXUP;3221;09:27:31;0;50	36653;8	69154;0;0;57;
$GPXUP;3221;09:27:32;0;50	36668;8	69151;0;0;63;
$GPXUP;3221;09:27:33;0;50	36684;8	69152;0;0;65;
$GPXUP;3221;09:27:34;0;50	367;8	6916;0;0;66;
$GPXUP;3221;09:27:35;0;50	36715;8	69171;0;0;65;
$GPXUP;3221;09:27:36;0;50	36729;8	69184;0;0;66;
$GPXUP;3221;09:27:37;0;50	36743;8	69198;0;0;66;
$GPXUP;3221;09:27:38;0;50	36758;8	69212;0;0;67;
$GPXUP;3221;09:27:39;0;50	36772;8	69223;0;0;65;
$GPXUP;3221;09:27:40;0;50	36787;8	69235;0;0;65;
$GPXUP;3221;09:27:41;0;50	36801;8	69248;0;0;66;
$GPXUP;3221;09:27:42;0;50	36814;8	69263;0;0;65;
$GPXUP;3221;09:27:43;0;50	36828;8	69279;0;0;66;
$GPXUP;3221;09:27:44;0;50	3684;8	69295;0;0;66;
$GPXUP;3221;09:27:45;0;50	36854;8	6931;0;0;65;
$GPXUP;3221;09:27:46;0;50	36867;8	69326;0;0;65;
$GPXUP;3221;09:27:47;0;50	36879;8	69341;0;0;63;
$GPXUP;3221;09:27:48;0;50	3689;8	69358;0;0;61;
$GPXUP;3221;09:27:49;0;50	369;8	69378;0;0;60;
$GPXUP;3221;09:27:50;0;50	36908;8	69397;0;0;61;
$GPXUP;3221;09:27:51;0;50	36918;8	69416;0;0;64;
$GPXUP;3221;09:27:52;0;50	3693;8	69434;0;0;66;
$GPXUP;3221;09:27:53;0;50	36943;8	6945;0;0;66;
$GPXUP;3221;09:27:54;0;50	36956;8	69463;0;0;64;
$GPXUP;3221;09:27:55;0;50	3697;8	69476;0;0;62;
$GPXUP;3221;09:27:56;0;50	36983;8	69488;0;0;60;
$GPXUP;3221;09:27:57;0;50	36997;8	69495;0;0;59;
$GPXUP;3221;09:27:58;0;50	37011;8	695;0;0;56;
$GPXUP;3221;09:27:59;0;50	37024;8	69507;0;0;55;
$GPXUP;3221;09:28:00;0;50	37036;8	69518;0;0;55;
$GPXUP;3221;09:28:01;0;50	37046;8	69534;0;0;58;
$GPXUP;3221;09:28:02;0;50	37056;8	69551;0;0;61;
$GPXUP;3221;09:28:03;0;50	37067;8	69568;0;0;62;
$GPXUP;3221;09:28:04;0;50	3708;8	69582;0;0;62;
$GPXUP;3221;09:28:05;0;50	37094;8	69591;0;0;60;
$GPXUP;3221;09:28:06;0;50	37108;8	69598;0;0;58;
$GPXUP;3221;09:28:07;0;50	37122;8	69603;0;0;56;
$GPXUP;3221;09:28:08;0;50	37135;8	69609;0;0;56;
$GPXUP;3221;09:28:09;0;50	37148;8	69617;0;0;57;
$GPXUP;3221;09:28:10;0;50	37161;8	69625;0;0;56;
$GPXUP;3221;09:28:11;0;50	37175;8	6963;0;0;56;
$GPXUP;3221;09:28:12;0;50	37188;8	69634;0;0;55;
$GPXUP;3221;09:28:13;0;50	37202;8	69637;0;0;54;
$GPXUP;3221;09:28:14;0;50	37216;8	69638;0;0;54;
$GPXUP;3221;09:28:15;0;50	37229;8	69635;0;0;55;
$GPXUP;3221;09:28:16;0;50	37242;8	69628;0;0;57;
$GPXUP;3221;09:28:17;0;50	37255;8	69618;0;0;56;
$GPXUP;3221;09:28:18;0;50	37266;8	69605;0;0;56;
$GPXUP;3221;09:28:19;0;50	37277;8	69591;0;0;54;
$GPXUP;3221;09:28:20;0;50	37287;8	69578;0;0;53;
$GPXUP;3221;09:28:21;0;50	37298;8	69566;0;0;54;
$GPXUP;3221;09:28:22;0;50	3731;8	69556;0;0;51;
$GPXUP;3221;09:28:23;0;50	37322;8	69553;0;0;49;
$GPXUP;3221;09:28:24;0;50	37334;8	69558;0;0;49;
$GPXUP;3221;09:28:25;0;50	37346;8	69568;0;0;50;
$GPXUP;3221;09:28:26;0;50	37356;8	6958;0;0;49;
$GPXUP;3221;09:28:27;0;50	37363;8	69596;0;0;49;
$GPXUP;3221;09:28:28;0;50	37369;8	69614;0;0;50;
$GPXUP;3221;09:28:29;0;50	37373;8	69633;0;0;50;
$GPXUP;3221;09:28:30;0;50	37374;8	69653;0;0;52;
$GPXUP;3221;09:28:31;0;50	37372;8	69673;0;0;52;
$GPXUP;3221;09:28:32;0;50	37366;8	69692;0;0;52;
$GPXUP;3221;09:28:33;0;50	37356;8	69709;0;0;57;
$GPXUP;3221;09:28:34;0;50	37344;8	69724;0;0;57;
$GPXUP;3221;09:28:35;0;50	37332;8	69737;0;0;55;
$GPXUP;3221;09:28:36;0;50	37318;8	69746;0;0;56;
$GPXUP;3221;09:28:37;0;50	37304;8	69748;0;0;55;
$GPXUP;3221;09:28:38;0;50	3729;8	6974;0;0;54;
$GPXUP;3221;09:28:39;0;50	3728;8	69722;0;0;53;
$GPXUP;3221;09:28:40;0;50	37274;8	69697;0;0;55;
$GPXUP;3221;09:28:41;0;50	37272;8	69669;0;0;60;
$GPXUP;3221;09:28:42;0;50	37273;8	69644;0;0;56;
$GPXUP;3221;09:28:43;0;50	37279;8	69625;0;0;49;
$GPXUP;3221;09:28:44;0;50	37287;8	69609;0;0;47;
$GPXUP;3221;09:28:45;0;50	37296;8	69596;0;0;49;
$GPXUP;3221;09:28:46;0;50	37307;8	69586;0;0;48;
$GPXUP;3221;09:28:47;0;50	37319;8	69579;0;0;49;
$GPXUP;3221;09:28:48;0;50	37332;8	69577;0;0;50;
$GPXUP;3221;09:28:49;0;50	37344;8	69581;0;0;51;
$GPXUP;3221;09:28:50;0;50	37356;8	69588;0;0;49;
$GPXUP;3221;09:28:51;0;50	37366;8	69599;0;0;48;
$GPXUP;3221;09:28:52;0;50	37376;8	69611;0;0;47;
$GPXUP;3221;09:28:53;0;50	37386;8	6962;0;0;47;
$GPXUP;3221;09:28:54;0;50	37398;8	69624;0;0;47;
$GPXUP;3221;09:28:55;0;50	3741;8	69624;0;0;47;
$GPXUP;3221;09:28:56;0;50	37422;8	6962;0;0;50;
$GPXUP;3221;09:28:57;0;50	37434;8	6961;0;0;53;
$GPXUP;3221;09:28:58;0;50	37443;8	69595;0;0;55;
$GPXUP;3221;09:28:59;0;50	3745;8	69577;0;0;52;
$GPXUP;3221;09:29:00;0;50	37455;8	69558;0;0;52;
$GPXUP;3221;09:29:01;0;50	3746;8	69538;0;0;52;
$GPXUP;3221;09:29:02;0;50	37463;8	69518;0;0;53;
$GPXUP;3221;09:29:03;0;50	37466;8	69497;0;0;54;
$GPXUP;3221;09:29:04;0;50	37466;8	69476;0;0;52;
$GPXUP;3221;09:29:05;0;50	37465;8	69455;0;0;52;
$GPXUP;3221;09:29:06;0;50	37459;8	69436;0;0;53;
$GPXUP;3221;09:29:07;0;50	37451;8	69418;0;0;54;
$GPXUP;3221;09:29:08;0;50	37441;8	69404;0;0;52;
$GPXUP;3221;09:29:09;0;50	37429;8	69394;0;0;50;
$GPXUP;3221;09:29:10;0;50	37417;8	69388;0;0;47;
$GPXUP;3221;09:29:11;0;50	37405;8	69386;0;0;46;
$GPXUP;3221;09:29:12;0;50	37394;8	69391;0;0;44;
$GPXUP;3221;09:29:13;0;50	37384;8	69406;0;0;56;
$GPXUP;3221;09:29:14;0;50	37378;8	69428;0;0;56;
$GPXUP;3221;09:29:15;0;50	37376;8	69451;0;0;57;
$GPXUP;3221;09:29:16;0;50	37378;8	69474;0;0;58;
$GPXUP;3221;09:29:17;0;50	37384;8	69497;0;0;60;
$GPXUP;3221;09:29:18;0;50	37394;8	69516;0;0;61;
$GPXUP;3221;09:29:19;0;50	37405;8	69531;0;0;57;
$GPXUP;3221;09:29:20;0;50	37417;8	69539;0;0;50;
$GPXUP;3221;09:29:21;0;50	3743;8	69536;0;0;46;
$GPXUP;3221;09:29:22;0;50	37441;8	69523;0;0;48;
$GPXUP;3221;09:29:23;0;50	37448;8	69503;0;0;50;
$GPXUP;3221;09:29:24;0;50	37452;8	69481;0;0;50;
$GPXUP;3221;09:29:25;0;50	37451;8	69459;0;0;51;
$GPXUP;3221;09:29:26;0;50	37448;8	69438;0;0;51;
$GPXUP;3221;09:29:27;0;50	37446;8	69418;0;0;49;
$GPXUP;3221;09:29:28;0;50	37446;8	69399;0;0;47;
$GPXUP;3221;09:29:29;0;50	37449;8	69382;0;0;47;
$GPXUP;3221;09:29:30;0;50	37457;8	69368;0;0;48;
$GPXUP;3221;09:29:31;0;50	37468;8	69361;0;0;49;
$GPXUP;3221;09:29:32;0;50	37482;8	69362;0;0;54;
$GPXUP;3221;09:29:33;0;50	37494;8	6937;0;0;51;
$GPXUP;3221;09:29:34;0;50	37502;8	69388;0;0;47;
$GPXUP;3221;09:29:35;0;50	37503;8	69414;0;0;54;
$GPXUP;3221;09:29:36;0;50	375;8	6944;0;0;57;
$GPXUP;3221;09:29:37;0;50	37493;8	69461;0;0;55;
$GPXUP;3221;09:29:38;0;50	37481;8	69475;0;0;51;
$GPXUP;3221;09:29:39;0;50	37467;8	6948;0;0;50;
$GPXUP;3221;09:29:40;0;50	37453;8	69479;0;0;46;
$GPXUP;3221;09:29:41;0;50	37442;8	69468;0;0;47;
$GPXUP;3221;09:29:42;0;50	37433;8	69452;0;0;43;
$GPXUP;3221;09:29:43;0;50	37429;8	69431;0;0;44;
$GPXUP;3221;09:29:44;0;50	37429;8	69408;0;0;51;
$GPXUP;3221;09:29:45;0;50	37434;8	6939;0;0;45;
$GPXUP;3221;09:29:46;0;50	3745;8	69385;0;0;50;
$GPXUP;3221;09:29:47;0;50	37463;8	69386;0;0;49;
$GPXUP;3221;09:29:48;0;50	37476;8	69396;0;0;51;
$GPXUP;3221;09:29:49;0;50	37488;8	69413;0;0;53;
$GPXUP;3221;09:29:50;0;50	37495;8	69435;0;0;53;
$GPXUP;3221;09:29:51;0;50	37496;8	69458;0;0;50;
$GPXUP;3221;09:29:52;0;50	37492;8	69479;0;0;51;
$GPXUP;3221;09:29:53;0;50	37483;8	69495;0;0;50;
$GPXUP;3221;09:29:54;0;50	37469;8	69502;0;0;47;
$GPXUP;3221;09:29:55;0;50	37455;8	69499;0;0;45;
$GPXUP;3221;09:29:56;0;50	37442;8	69482;0;0;48;
$GPXUP;3221;09:29:57;0;50	37436;8	69459;0;0;49;
$GPXUP;3221;09:29:58;0;50	37436;8	6943;0;0;56;
$GPXUP;3221;09:29:59;0;50	37438;8	69404;0;0;56;
$GPXUP;3221;09:30:00;0;50	37443;8	69383;0;0;54;
$GPXUP;3221;09:30:01;0;50	37452;8	69367;0;0;49;
$GPXUP;3221;09:30:02;0;50	37468;8	69362;0;0;52;
$GPXUP;3221;09:30:03;0;50	37485;8	6937;0;0;55;
$GPXUP;3221;09:30:04;0;50	375;8	6939;0;0;62;
$GPXUP;3221;09:30:05;0;50	37513;8	69411;0;0;64;
$GPXUP;3221;09:30:06;0;50	37524;8	69433;0;0;63;
$GPXUP;3221;09:30:07;0;50	37532;8	69456;0;0;62;
$GPXUP;3221;09:30:08;0;50	37536;8	69481;0;0;63;
$GPXUP;3221;09:30:09;0;50	37538;8	69507;0;0;64;
$GPXUP;3221;09:30:10;0;50	37538;8	69533;0;0;62;
$GPXUP;3221;09:30:11;0;50	37536;8	69557;0;0;61;
$GPXUP;3221;09:30:12;0;50	37533;8	69581;0;0;60;
$GPXUP;3221;09:30:13;0;50	37528;8	69604;0;0;60;
$GPXUP;3221;09:30:14;0;50	37522;8	69626;0;0;61;
$GPXUP;3221;09:30:15;0;50	37516;8	69649;0;0;62;
$GPXUP;3221;09:30:16;0;50	37512;8	69673;0;0;63;
$GPXUP;3221;09:30:17;0;50	37509;8	69698;0;0;64;
$GPXUP;3221;09:30:18;0;50	37506;8	69723;0;0;65;
$GPXUP;3221;09:30:19;0;50	375;8	69747;0;0;65;
$GPXUP;3221;09:30:20;0;50	37491;8	69769;0;0;66;
$GPXUP;3221;09:30:21;0;50	37481;8	6979;0;0;66;
$GPXUP;3221;09:30:22;0;50	37471;8	69811;0;0;66;
$GPXUP;3221;09:30:23;0;50	37461;8	69832;0;0;65;
$GPXUP;3221;09:30:24;0;50	37453;8	69854;0;0;65;
$GPXUP;3221;09:30:25;0;50	37446;8	69877;0;0;64;
$GPXUP;3221;09:30:26;0;50	37441;8	69902;0;0;66;
$GPXUP;3221;09:30:27;0;50	37436;8	69927;0;0;68;
$GPXUP;3221;09:30:28;0;50	37429;8	69951;0;0;66;
$GPXUP;3221;09:30:29;0;50	37421;8	69973;0;0;65;
$GPXUP;3221;09:30:30;0;50	37413;8	69995;0;0;65;
$GPXUP;3221;09:30:31;0;50	37406;8	70019;0;0;66;
$GPXUP;3221;09:30:32;0;50	37401;8	70043;0;0;66;
$GPXUP;3221;09:30:33;0;50	37396;8	70067;0;0;64;
$GPXUP;3221;09:30:34;0;50	37391;8	70092;0;0;63;
$GPXUP;3221;09:30:35;0;50	37388;8	70116;0;0;62;
$GPXUP;3221;09:30:36;0;50	37387;8	70141;0;0;64;
$GPXUP;3221;09:30:37;0;50	37389;8	70167;0;0;68;
$GPXUP;3221;09:30:38;0;50	37392;8	70194;0;0;70;
$GPXUP;3221;09:30:39;0;50	37398;8	7022;0;0;69;
$GPXUP;3221;09:30:40;0;50	37406;8	70244;0;0;69;
$GPXUP;3221;09:30:41;0;50	37416;8	70266;0;0;67;
$GPXUP;3221;09:30:42;0;50	37427;8	70286;0;0;64;
$GPXUP;3221;09:30:43;0;50	37438;8	70304;0;0;63;
$GPXUP;3221;09:30:44;0;50	3745;8	7032;0;0;63;
$GPXUP;3221;09:30:45;0;50	37461;8	70338;0;0;61;
$GPXUP;3221;09:30:46;0;50	37472;8	70356;0;0;61;
$GPXUP;3221;09:30:47;0;50	37482;8	70374;0;0;61;
$GPXUP;3221;09:30:48;0;50	3749;8	70394;0;0;63;
$GPXUP;3221;09:30:49;0;50	37496;8	70417;0;0;62;
$GPXUP;3221;09:30:50;0;50	37498;8	70441;0;0;62;
$GPXUP;3221;09:30:51;0;50	37497;8	70465;0;0;63;
$GPXUP;3221;09:30:52;0;50	37494;8	7049;0;0;63;
$GPXUP;3221;09:30:53;0;50	37493;8	70514;0;0;63;
$GPXUP;3221;09:30:54;0;50	37492;8	70538;0;0;63;
$GPXUP;3221;09:30:55;0;50	3749;8	70563;0;0;64;
$GPXUP;3221;09:30:56;0;50	37487;8	70588;0;0;65;
$GPXUP;3221;09:30:57;0;50	37486;8	70613;0;0;65;
$GPXUP;3221;09:30:58;0;50	37484;8	70638;0;0;65;
$GPXUP;3221;09:30:59;0;50	37483;8	70664;0;0;65;
$GPXUP;3221;09:31:00;0;50	37484;8	70689;0;0;64;
$GPXUP;3221;09:31:01;0;50	37485;8	70714;0;0;63;
$GPXUP;3221;09:31:02;0;50	37488;8	70739;0;0;63;
$GPXUP;3221;09:31:03;0;50	37493;8	70763;0;0;65;
$GPXUP;3221;09:31:04;0;50	375;8	70786;0;0;67;
$GPXUP;3221;09:31:05;0;50	3751;8	70809;0;0;70;
$GPXUP;3221;09:31:06;0;50	3752;8	70833;0;0;73;
$GPXUP;3221;09:31:07;0;50	37529;8	70859;0;0;76;
$GPXUP;3221;09:31:08;0;50	37536;8	70887;0;0;77;
$GPXUP;3221;09:31:09;0;50	37541;8	70916;0;0;75;
$GPXUP;3221;09:31:10;0;50	37545;8	70945;0;0;76;
$GPXUP;3221;09:31:11;0;50	37548;8	70973;0;0;72;
$GPXUP;3221;09:31:12;0;50	37552;8	70998;0;0;66;
$GPXUP;3221;09:31:13;0;50	37559;8	71021;0;0;64;
$GPXUP;3221;09:31:14;0;50	37567;8	71042;0;0;65;
$GPXUP;3221;09:31:15;0;50	37576;8	71063;0;0;65;
$GPXUP;3221;09:31:16;0;50	37587;8	71083;0;0;66;
$GPXUP;3221;09:31:17;0;50	37598;8	71102;0;0;67;
$GPXUP;3221;09:31:18;0;50	3761;8	7112;0;0;66;
$GPXUP;3221;09:31:19;0;50	37622;8	71137;0;0;64;
$GPXUP;3221;09:31:20;0;50	37635;8	71152;0;0;63;
$GPXUP;3221;09:31:21;0;50	37646;8	71168;0;0;62;
$GPXUP;3221;09:31:22;0;50	37655;8	71187;0;0;60;
$GPXUP;3221;09:31:23;0;50	37662;8	71208;0;0;60;
$GPXUP;3221;09:31:24;0;50	37668;8	71229;0;0;61;
$GPXUP;3221;09:31:25;0;50	37672;8	71252;0;0;60;
$GPXUP;3221;09:31:26;0;50	37676;8	71274;0;0;59;
$GPXUP;3221;09:31:27;0;50	37681;8	71296;0;0;59;
$GPXUP;3221;09:31:28;0;50	37686;8	71317;0;0;60;
$GPXUP;3221;09:31:29;0;50	37689;8	7134;0;0;59;
$GPXUP;3221;09:31:30;0;50	37691;8	71362;0;0;58;
$GPXUP;3221;09:31:31;0;50	37691;8	71384;0;0;58;
$GPXUP;3221;09:31:32;0;50	3769;8	71407;0;0;58;
$GPXUP;3221;09:31:33;0;50	37688;8	71429;0;0;58;
$GPXUP;3221;09:31:34;0;50	37686;8	71451;0;0;56;
$GPXUP;3221;09:31:35;0;50	37687;8	71473;0;0;56;
$GPXUP;3221;09:31:36;0;50	37689;8	71494;0;0;56;
$GPXUP;3221;09:31:37;0;50	3769;8	71516;0;0;57;
$GPXUP;3221;09:31:38;0;50	37692;8	71538;0;0;57;
$GPXUP;3221;09:31:39;0;50	37694;8	7156;0;0;57;
$GPXUP;3221;09:31:40;0;50	37697;8	71582;0;0;58;
$GPXUP;3221;09:31:41;0;50	37699;8	71604;0;0;60;
$GPXUP;3221;09:31:42;0;50	377;8	71628;0;0;60;
$GPXUP;3221;09:31:43;0;50	37701;8	71652;0;0;61;
$GPXUP;3221;09:31:44;0;50	37702;8	71676;0;0;63;
$GPXUP;3221;09:31:45;0;50	37705;8	717;0;0;62;
$GPXUP;3221;09:31:46;0;50	37708;8	71723;0;0;62;
$GPXUP;3221;09:31:47;0;50	3771;8	71747;0;0;61;
$GPXUP;3221;09:31:48;0;50	37712;8	71771;0;0;62;
$GPXUP;3221;09:31:49;0;50	37713;8	71795;0;0;63;
$GPXUP;3221;09:31:50;0;50	37714;8	7182;0;0;65;
$GPXUP;3221;09:31:51;0;50	37716;8	71846;0;0;65;
$GPXUP;3221;09:31:52;0;50	37719;8	7187;0;0;64;
$GPXUP;3221;09:31:53;0;50	37721;8	71895;0;0;63;
$GPXUP;3221;09:31:54;0;50	37724;8	71919;0;0;63;
$GPXUP;3221;09:31:55;0;50	3773;8	71942;0;0;63;
$GPXUP;3221;09:31:56;0;50	37736;8	71964;0;0;63;
$GPXUP;3221;09:31:57;0;50	37742;8	71988;0;0;64;
$GPXUP;3221;09:31:58;0;50	37747;8	72011;0;0;63;
$GPXUP;3221;09:31:59;0;50	37751;8	72035;0;0;64;
$GPXUP;3221;09:32:00;0;50	37756;8	72059;0;0;64;
$GPXUP;3221;09:32:01;0;50	37761;8	72083;0;0;63;
$GPXUP;3221;09:32:02;0;50	37767;8	72106;0;0;65;
$GPXUP;3221;09:32:03;0;50	37772;8	7213;0;0;65;
$GPXUP;3221;09:32:04;0;50	37775;8	72155;0;0;66;
$GPXUP;3221;09:32:05;0;50	37778;8	7218;0;0;64;
$GPXUP;3221;09:32:06;0;50	37778;8	72204;0;0;60;
$GPXUP;3221;09:32:07;0;50	37776;8	72226;0;0;58;
$GPXUP;3221;09:32:08;0;50	37773;8	72248;0;0;58;
$GPXUP;3221;09:32:09;0;50	37767;8	72269;0;0;59;
$GPXUP;3221;09:32:10;0;50	37758;8	72288;0;0;59;
$GPXUP;3221;09:32:11;0;50	37749;8	72306;0;0;58;
$GPXUP;3221;09:32:12;0;50	37738;8	72322;0;0;58;
$GPXUP;3221;09:32:13;0;50	37728;8	72338;0;0;58;
$GPXUP;3221;09:32:14;0;50	37719;8	72355;0;0;58;
$GPXUP;3221;09:32:15;0;50	37711;8	72374;0;0;59;
$GPXUP;3221;09:32:16;0;50	37706;8	72396;0;0;59;
$GPXUP;3221;09:32:17;0;50	37704;8	72418;0;0;59;
$GPXUP;3221;09:32:18;0;50	37702;8	72442;0;0;61;
$GPXUP;3221;09:32:19;0;50	377;8	72466;0;0;63;
$GPXUP;3221;09:32:20;0;50	37697;8	7249;0;0;63;
$GPXUP;3221;09:32:21;0;50	37693;8	72513;0;0;61;
$GPXUP;3221;09:32:22;0;50	37688;8	72535;0;0;59;
$GPXUP;3221;09:32:23;0;50	3768;8	72554;0;0;58;
$GPXUP;3221;09:32:24;0;50	37672;8	72573;0;0;56;
$GPXUP;3221;09:32:25;0;50	37665;8	72592;0;0;57;
$GPXUP;3221;09:32:26;0;50	37659;8	72612;0;0;58;
$GPXUP;3221;09:32:27;0;50	37653;8	72633;0;0;60;
$GPXUP;3221;09:32:28;0;50	37645;8	72653;0;0;60;
$GPXUP;3221;09:32:29;0;50	37637;8	72674;0;0;61;
$GPXUP;3221;09:32:30;0;50	37629;8	72694;0;0;63;
$GPXUP;3221;09:32:31;0;50	37621;8	72716;0;0;63;
$GPXUP;3221;09:32:32;0;50	37613;8	72736;0;0;62;
$GPXUP;3221;09:32:33;0;50	37604;8	72756;0;0;60;
$GPXUP;3221;09:32:34;0;50	37594;8	72773;0;0;59;
$GPXUP;3221;09:32:35;0;50	37584;8	7279;0;0;58;
$GPXUP;3221;09:32:36;0;50	37575;8	72808;0;0;58;
$GPXUP;3221;09:32:37;0;50	37567;8	72827;0;0;60;
$GPXUP;3221;09:32:38;0;50	37561;8	72849;0;0;62;
$GPXUP;3221;09:32:39;0;50	37555;8	72872;0;0;63;
$GPXUP;3221;09:32:40;0;50	3755;8	72895;0;0;61;
$GPXUP;3221;09:32:41;0;50	37543;8	72916;0;0;58;
$GPXUP;3221;09:32:42;0;50	37535;8	72934;0;0;57;
$GPXUP;3221;09:32:43;0;50	37526;8	7295;0;0;58;
$GPXUP;3221;09:32:44;0;50	37516;8	72968;0;0;60;
$GPXUP;3221;09:32:45;0;50	37507;8	72987;0;0;60;
$GPXUP;3221;09:32:46;0;50	37498;8	73006;0;0;60;
$GPXUP;3221;09:32:47;0;50	37488;8	73023;0;0;60;
$GPXUP;3221;09:32:48;0;50	37476;8	73039;0;0;61;
$GPXUP;3221;09:32:49;0;50	37464;8	73054;0;0;61;
$GPXUP;3221;09:32:50;0;50	37451;8	73065;0;0;60;
$GPXUP;3221;09:32:51;0;50	37437;8	7307;0;0;57;
$GPXUP;3221;09:32:52;0;50	37422;8	73071;0;0;59;
$GPXUP;3221;09:32:53;0;50	37407;8	73069;0;0;58;
$GPXUP;3221;09:32:54;0;50	37392;8	73068;0;0;57;
$GPXUP;3221;09:32:55;0;50	37378;8	73069;0;0;57;
$GPXUP;3221;09:32:56;0;50	37364;8	73074;0;0;58;
$GPXUP;3221;09:32:57;0;50	3735;8	73084;0;0;60;
$GPXUP;3221;09:32:58;0;50	37337;8	73098;0;0;64;
$GPXUP;3221;09:32:59;0;50	37324;8	73113;0;0;65;
$GPXUP;3221;09:33:00;0;50	37312;8	7313;0;0;64;
$GPXUP;3221;09:33:01;0;50	373;8	73146;0;0;62;
$GPXUP;3221;09:33:02;0;50	37288;8	73162;0;0;62;
$GPXUP;3221;09:33:03;0;50	37276;8	73177;0;0;62;
$GPXUP;3221;09:33:04;0;50	37264;8	73192;0;0;63;
$GPXUP;3221;09:33:05;0;50	37252;8	73209;0;0;65;
$GPXUP;3221;09:33:06;0;50	3724;8	73226;0;0;66;
$GPXUP;3221;09:33:07;0;50	37227;8	73244;0;0;68;
$GPXUP;3221;09:33:08;0;50	37214;8	73262;0;0;69;
$GPXUP;3221;09:33:09;0;50	372;8	73279;0;0;69;
$GPXUP;3221;09:33:10;0;50	37186;8	73294;0;0;69;
$GPXUP;3221;09:33:11;0;50	37172;8	7331;0;0;69;
$GPXUP;3221;09:33:12;0;50	37158;8	73325;0;0;69;
$GPXUP;3221;09:33:13;0;50	37143;8	73338;0;0;67;
$GPXUP;3221;09:33:14;0;50	37127;8	73348;0;0;66;
$GPXUP;3221;09:33:15;0;50	37111;8	73354;0;0;65;
$GPXUP;3221;09:33:16;0;50	37095;8	73355;0;0;64;
$GPXUP;3221;09:33:17;0;50	3708;8	73354;0;0;60;
$GPXUP;3221;09:33:18;0;50	37065;8	73351;0;0;60;
$GPXUP;3221;09:33:19;0;50	3705;8	73347;0;0;61;
$GPXUP;3221;09:33:20;0;50	37036;8	73342;0;0;58;
$GPXUP;3221;09:33:21;0;50	37021;8	7334;0;0;58;
$GPXUP;3221;09:33:22;0;50	37006;8	7334;0;0;60;
$GPXUP;3221;09:33:23;0;50	36992;8	73342;0;0;60;
$GPXUP;3221;09:33:24;0;50	36977;8	73349;0;0;59;
$GPXUP;3221;09:33:25;0;50	36964;8	7336;0;0;61;
$GPXUP;3221;09:33:26;0;50	36952;8	73374;0;0;59;
$GPXUP;3221;09:33:27;0;50	36941;8	73389;0;0;60;
$GPXUP;3221;09:33:28;0;50	36929;8	73404;0;0;61;
$GPXUP;3221;09:33:29;0;50	36916;8	73418;0;0;61;
$GPXUP;3221;09:33:30;0;50	36904;8	73431;0;0;62;
$GPXUP;3221;09:33:31;0;50	3689;8	73444;0;0;61;
$GPXUP;3221;09:33:32;0;50	36877;8	73453;0;0;58;
$GPXUP;3221;09:33:33;0;50	36863;8	73459;0;0;57;
$GPXUP;3221;09:33:34;0;50	3685;8	73466;0;0;58;
$GPXUP;3221;09:33:35;0;50	36836;8	73476;0;0;58;
$GPXUP;3221;09:33:36;0;50	36824;8	73488;0;0;59;
$GPXUP;3221;09:33:37;0;50	36812;8	73501;0;0;58;
$GPXUP;3221;09:33:38;0;50	368;8	73512;0;0;60;
$GPXUP;3221;09:33:39;0;50	36786;8	73521;0;0;62;
$GPXUP;3221;09:33:40;0;50	3677;8	73526;0;0;62;
$GPXUP;3221;09:33:41;0;50	36755;8	7353;0;0;61;
$GPXUP;3221;09:33:42;0;50	3674;8	7353;0;0;60;
$GPXUP;3221;09:33:43;0;50	36725;8	73528;0;0;61;
$GPXUP;3221;09:33:44;0;50	3671;8	73523;0;0;59;
$GPXUP;3221;09:33:45;0;50	36696;8	73519;0;0;58;
$GPXUP;3221;09:33:46;0;50	36681;8	73516;0;0;58;
$GPXUP;3221;09:33:47;0;50	36666;8	73513;0;0;62;
$GPXUP;3221;09:33:48;0;50	3665;8	7351;0;0;68;
$GPXUP;3221;09:33:49;0;50	36633;8	73505;0;0;70;
$GPXUP;3221;09:33:50;0;50	36617;8	73496;0;0;66;
$GPXUP;3221;09:33:51;0;50	36601;8	73488;0;0;62;
$GPXUP;3221;09:33:52;0;50	36586;8	73482;0;0;65;
$GPXUP;3221;09:33:53;0;50	36569;8	73474;0;0;71;
$GPXUP;3221;09:33:54;0;50	36552;8	73465;0;0;71;
$GPXUP;3221;09:33:55;0;50	36536;8	73456;0;0;67;
$GPXUP;3221;09:33:56;0;50	36521;8	73448;0;0;64;
$GPXUP;3221;09:33:57;0;50	36505;8	73445;0;0;62;
$GPXUP;3221;09:33:58;0;50	3649;8	73443;0;0;65;
$GPXUP;3221;09:33:59;0;50	36474;8	73441;0;0;62;
$GPXUP;3221;09:34:00;0;50	36458;8	73436;0;0;63;
$GPXUP;3221;09:34:01;0;50	36444;8	73431;0;0;60;
$GPXUP;3221;09:34:02;0;50	36429;8	73427;0;0;61;
$GPXUP;3221;09:34:03;0;50	36414;8	73428;0;0;62;
$GPXUP;3221;09:34:04;0;50	36398;8	73432;0;0;63;
$GPXUP;3221;09:34:05;0;50	36383;8	73436;0;0;63;
$GPXUP;3221;09:34:06;0;50	36367;8	73438;0;0;64;
$GPXUP;3221;09:34:07;0;50	36352;8	73438;0;0;62;
$GPXUP;3221;09:34:08;0;50	36336;8	73438;0;0;61;
$GPXUP;3221;09:34:09;0;50	36322;8	73434;0;0;60;
$GPXUP;3221;09:34:10;0;50	36307;8	73428;0;0;60;
$GPXUP;3221;09:34:11;0;50	36292;8	73425;0;0;60;
$GPXUP;3221;09:34:12;0;50	36277;8	73426;0;0;59;
$GPXUP;3221;09:34:13;0;50	36262;8	73431;0;0;61;
$GPXUP;3221;09:34:14;0;50	36247;8	73438;0;0;68;
$GPXUP;3221;09:34:15;0;50	3623;8	73446;0;0;70;
$GPXUP;3221;09:34:16;0;50	36213;8	73451;0;0;70;
$GPXUP;3221;09:34:17;0;50	36196;8	73452;0;0;69;
$GPXUP;3221;09:34:18;0;50	36179;8	73452;0;0;65;
$GPXUP;3221;09:34:19;0;50	36163;8	73452;0;0;63;
$GPXUP;3221;09:34:20;0;50	36148;8	73453;0;0;63;
$GPXUP;3221;09:34:21;0;50	36132;8	73456;0;0;62;
$GPXUP;3221;09:34:22;0;50	36116;8	73462;0;0;66;
$GPXUP;3221;09:34:23;0;50	361;8	7347;0;0;70;
$GPXUP;3221;09:34:24;0;50	36083;8	7348;0;0;69;
$GPXUP;3221;09:34:25;0;50	36068;8	73492;0;0;68;
$GPXUP;3221;09:34:26;0;50	36052;8	73503;0;0;69;
$GPXUP;3221;09:34:27;0;50	36037;8	73514;0;0;67;
$GPXUP;3221;09:34:28;0;50	36021;8	73522;0;0;65;
$GPXUP;3221;09:34:29;0;50	36005;8	73529;0;0;68;
$GPXUP;3221;09:34:30;0;50	35989;8	73538;0;0;68;
$GPXUP;3221;09:34:31;0;50	35974;8	7355;0;0;66;
$GPXUP;3221;09:34:32;0;50	3596;8	73564;0;0;63;
$GPXUP;3221;09:34:33;0;50	35948;8	7358;0;0;63;
$GPXUP;3221;09:34:34;0;50	35936;8	73596;0;0;62;
$GPXUP;3221;09:34:35;0;50	35924;8	73609;0;0;63;
$GPXUP;3221;09:34:36;0;50	35909;8	73621;0;0;65;
$GPXUP;3221;09:34:37;0;50	35894;8	73632;0;0;65;
$GPXUP;3221;09:34:38;0;50	35879;8	7364;0;0;65;
$GPXUP;3221;09:34:39;0;50	35863;8	73645;0;0;63;
$GPXUP;3221;09:34:40;0;50	35848;8	73648;0;0;60;
$GPXUP;3221;09:34:41;0;50	35833;8	73647;0;0;59;
$GPXUP;3221;09:34:42;0;50	35818;8	73643;0;0;58;
$GPXUP;3221;09:34:43;0;50	35804;8	73637;0;0;57;
$GPXUP;3221;09:34:44;0;50	35791;8	7363;0;0;57;
$GPXUP;3221;09:34:45;0;50	35778;8	73621;0;0;57;
$GPXUP;3221;09:34:46;0;50	35766;8	73612;0;0;51;
$GPXUP;3221;09:34:47;0;50	35754;8	73605;0;0;50;
$GPXUP;3221;09:34:48;0;50	35741;8	73601;0;0;54;
$GPXUP;3221;09:34:49;0;50	35727;8	73602;0;0;57;
$GPXUP;3221;09:34:50;0;50	35713;8	73608;0;0;58;
$GPXUP;3221;09:34:51;0;50	357;8	73618;0;0;59;
$GPXUP;3221;09:34:52;0;50	35689;8	73632;0;0;57;
$GPXUP;3221;09:34:53;0;50	3568;8	73648;0;0;55;
$GPXUP;3221;09:34:54;0;50	35671;8	73664;0;0;55;
$GPXUP;3221;09:34:55;0;50	35661;8	73679;0;0;56;
$GPXUP;3221;09:34:56;0;50	35651;8	73695;0;0;57;
$GPXUP;3221;09:34:57;0;50	35642;8	73712;0;0;56;
$GPXUP;3221;09:34:58;0;50	35634;8	7373;0;0;56;
$GPXUP;3221;09:34:59;0;50	35626;8	73748;0;0;59;
$GPXUP;3221;09:35:00;0;50	35615;8	73765;0;0;60;
$GPXUP;3221;09:35:01;0;50	35604;8	73779;0;0;58;
$GPXUP;3221;09:35:02;0;50	35591;8	73792;0;0;59;
$GPXUP;3221;09:35:03;0;50	35579;8	73806;0;0;62;
$GPXUP;3221;09:35:04;0;50	35569;8	73825;0;0;62;
$GPXUP;3221;09:35:05;0;50	35561;8	73846;0;0;63;
$GPXUP;3221;09:35:06;0;50	35555;8	73868;0;0;63;
$GPXUP;3221;09:35:07;0;50	35551;8	73892;0;0;61;
$GPXUP;3221;09:35:08;0;50	35548;8	73916;0;0;61;
$GPXUP;3221;09:35:09;0;50	35544;8	7394;0;0;63;
$GPXUP;3221;09:35:10;0;50	35538;8	73963;0;0;64;
$GPXUP;3221;09:35:11;0;50	35529;8	73984;0;0;64;
$GPXUP;3221;09:35:12;0;50	35517;8	74;0;0;64;
$GPXUP;3221;09:35:13;0;50	35503;8	74012;0;0;63;
$GPXUP;3221;09:35:14;0;50	35488;8	74021;0;0;64;
$GPXUP;3221;09:35:15;0;50	35472;8	74027;0;0;63;
$GPXUP;3221;09:35:16;0;50	35457;8	7403;0;0;60;
$GPXUP;3221;09:35:17;0;50	35442;8	7403;0;0;60;
$GPXUP;3221;09:35:18;0;50	35428;8	74027;0;0;57;
$GPXUP;3221;09:35:19;0;50	35414;8	74022;0;0;53;
$GPXUP;3221;09:35:20;0;50	35401;8	74018;0;0;52;
$GPXUP;3221;09:35:21;0;50	35389;8	74012;0;0;53;
$GPXUP;3221;09:35:22;0;50	35377;8	74002;0;0;53;
$GPXUP;3221;09:35:23;0;50	35369;8	73985;0;0;54;
$GPXUP;3221;09:35:24;0;50	35363;8	73963;0;0;57;
$GPXUP;3221;09:35:25;0;50	35356;8	73942;0;0;55;
$GPXUP;3221;09:35:26;0;50	3535;8	73922;0;0;54;
$GPXUP;3221;09:35:27;0;50	35346;8	73902;0;0;54;
$GPXUP;3221;09:35:28;0;50	35346;8	7388;0;0;54;
$GPXUP;3221;09:35:29;0;50	3535;8	73858;0;0;54;
$GPXUP;3221;09:35:30;0;50	35358;8	73838;0;0;56;
$GPXUP;3221;09:35:31;0;50	35368;8	73822;0;0;57;
$GPXUP;3221;09:35:32;0;50	3538;8	73805;0;0;58;
$GPXUP;3221;09:35:33;0;50	35389;8	73787;0;0;58;
$GPXUP;3221;09:35:34;0;50	35397;8	73768;0;0;58;
$GPXUP;3221;09:35:35;0;50	35403;8	73746;0;0;60;
$GPXUP;3221;09:35:36;0;50	35408;8	73723;0;0;60;
$GPXUP;3221;09:35:37;0;50	35413;8	73702;0;0;58;
$GPXUP;3221;09:35:38;0;50	3542;8	73682;0;0;56;
$GPXUP;3221;09:35:39;0;50	35428;8	73664;0;0;56;
$GPXUP;3221;09:35:40;0;50	35437;8	73646;0;0;59;
$GPXUP;3221;09:35:41;0;50	35445;8	73627;0;0;60;
$GPXUP;3221;09:35:42;0;50	35451;8	73606;0;0;57;
$GPXUP;3221;09:35:43;0;50	35456;8	73586;0;0;54;
$GPXUP;3221;09:35:44;0;50	3546;8	73566;0;0;56;
$GPXUP;3221;09:35:45;0;50	35468;8	73546;0;0;57;
$GPXUP;3221;09:35:46;0;50	35475;8	73527;0;0;57;
$GPXUP;3221;09:35:47;0;50	35481;8	73508;0;0;56;
$GPXUP;3221;09:35:48;0;50	35486;8	73487;0;0;56;
$GPXUP;3221;09:35:49;0;50	3549;8	73467;0;0;54;
$GPXUP;3221;09:35:50;0;50	35494;8	73447;0;0;52;
$GPXUP;3221;09:35:51;0;50	35494;8	73427;0;0;52;
$GPXUP;3221;09:35:52;0;50	35491;8	73407;0;0;54;
$GPXUP;3221;09:35:53;0;50	35485;8	73388;0;0;57;
$GPXUP;3221;09:35:54;0;50	35474;8	73373;0;0;58;
$GPXUP;3221;09:35:55;0;50	35462;8	73363;0;0;58;
$GPXUP;3221;09:35:56;0;50	35446;8	7336;0;0;58;
$GPXUP;3221;09:35:57;0;50	3543;8	73361;0;0;59;
$GPXUP;3221;09:35:58;0;50	35414;8	73366;0;0;60;
$GPXUP;3221;09:35:59;0;50	35399;8	73371;0;0;60;
$GPXUP;3221;09:36:00;0;50	35384;8	73375;0;0;60;
$GPXUP;3221;09:36:01;0;50	35369;8	73378;0;0;59;
$GPXUP;3221;09:36:02;0;50	35354;8	73381;0;0;59;
$GPXUP;3221;09:36:03;0;50	35339;8	73385;0;0;59;
$GPXUP;3221;09:36:04;0;50	35324;8	73392;0;0;60;
$GPXUP;3221;09:36:05;0;50	3531;8	734;0;0;58;
$GPXUP;3221;09:36:06;0;50	35296;8	73407;0;0;55;
$GPXUP;3221;09:36:07;0;50	35283;8	73412;0;0;53;
$GPXUP;3221;09:36:08;0;50	3527;8	73418;0;0;53;
$GPXUP;3221;09:36:09;0;50	35258;8	73427;0;0;55;
$GPXUP;3221;09:36:10;0;50	35246;8	7344;0;0;56;
$GPXUP;3221;09:36:11;0;50	35235;8	73455;0;0;59;
$GPXUP;3221;09:36:12;0;50	35225;8	73473;0;0;60;
$GPXUP;3221;09:36:13;0;50	35216;8	73492;0;0;59;
$GPXUP;3221;09:36:14;0;50	35206;8	73509;0;0;58;
$GPXUP;3221;09:36:15;0;50	35196;8	73526;0;0;57;
$GPXUP;3221;09:36:16;0;50	35185;8	7354;0;0;56;
$GPXUP;3221;09:36:17;0;50	35173;8	73551;0;0;57;
$GPXUP;3221;09:36:18;0;50	3516;8	73561;0;0;59;
$GPXUP;3221;09:36:19;0;50	35146;8	73568;0;0;59;
$GPXUP;3221;09:36:20;0;50	35131;8	73573;0;0;60;
$GPXUP;3221;09:36:21;0;50	35116;8	73579;0;0;61;
$GPXUP;3221;09:36:22;0;50	35102;8	73586;0;0;61;
$GPXUP;3221;09:36:23;0;50	35088;8	73596;0;0;61;
$GPXUP;3221;09:36:24;0;50	35075;8	7361;0;0;63;
$GPXUP;3221;09:36:25;0;50	35062;8	73625;0;0;64;
$GPXUP;3221;09:36:26;0;50	3505;8	73642;0;0;64;
$GPXUP;3221;09:36:27;0;50	35038;8	73658;0;0;63;
$GPXUP;3221;09:36:28;0;50	35026;8	73674;0;0;63;
$GPXUP;3221;09:36:29;0;50	35016;8	73694;0;0;64;
$GPXUP;3221;09:36:30;0;50	35006;8	73714;0;0;65;
$GPXUP;3221;09:36:31;0;50	34996;8	73734;0;0;63;
$GPXUP;3221;09:36:32;0;50	34985;8	7375;0;0;62;
$GPXUP;3221;09:36:33;0;50	34972;8	73763;0;0;58;
$GPXUP;3221;09:36:34;0;50	3496;8	73773;0;0;55;
$GPXUP;3221;09:36:35;0;50	34948;8	73783;0;0;55;
$GPXUP;3221;09:36:36;0;50	34935;8	73793;0;0;56;
$GPXUP;3221;09:36:37;0;50	34922;8	73801;0;0;56;
$GPXUP;3221;09:36:38;0;50	34909;8	7381;0;0;56;
$GPXUP;3221;09:36:39;0;50	34897;8	73819;0;0;56;
$GPXUP;3221;09:36:40;0;50	34884;8	73832;0;0;62;
$GPXUP;3221;09:36:41;0;50	34872;8	73847;0;0;61;
$GPXUP;3221;09:36:42;0;50	34862;8	73863;0;0;58;
$GPXUP;3221;09:36:43;0;50	34852;8	73879;0;0;56;
$GPXUP;3221;09:36:44;0;50	34843;8	73896;0;0;57;
$GPXUP;3221;09:36:45;0;50	34833;8	73914;0;0;60;
$GPXUP;3221;09:36:46;0;50	34823;8	73932;0;0;62;
$GPXUP;3221;09:36:47;0;50	34813;8	73951;0;0;64;
$GPXUP;3221;09:36:48;0;50	34804;8	73972;0;0;65;
$GPXUP;3221;09:36:49;0;50	34794;8	73993;0;0;64;
$GPXUP;3221;09:36:50;0;50	34785;8	74013;0;0;63;
$GPXUP;3221;09:36:51;0;50	34776;8	74034;0;0;63;
$GPXUP;3221;09:36:52;0;50	34766;8	74053;0;0;62;
$GPXUP;3221;09:36:53;0;50	34755;8	7407;0;0;62;
$GPXUP;3221;09:36:54;0;50	34744;8	74086;0;0;61;
$GPXUP;3221;09:36:55;0;50	34733;8	74102;0;0;61;
$GPXUP;3221;09:36:56;0;50	34721;8	74119;0;0;65;
$GPXUP;3221;09:36:57;0;50	34708;8	74134;0;0;67;
$GPXUP;3221;09:36:58;0;50	34694;8	7415;0;0;68;
$GPXUP;3221;09:36:59;0;50	3468;8	74166;0;0;68;
$GPXUP;3221;09:37:00;0;50	34668;8	74184;0;0;68;
$GPXUP;3221;09:37:01;0;50	34656;8	74202;0;0;65;
$GPXUP;3221;09:37:02;0;50	34643;8	74218;0;0;65;
$GPXUP;3221;09:37:03;0;50	34629;8	74232;0;0;66;
$GPXUP;3221;09:37:04;0;50	34614;8	74244;0;0;66;
$GPXUP;3221;09:37:05;0;50	346;8	74257;0;0;65;
$GPXUP;3221;09:37:06;0;50	34587;8	74271;0;0;65;
$GPXUP;3221;09:37:07;0;50	34574;8	74286;0;0;64;
$GPXUP;3221;09:37:08;0;50	34562;8	74302;0;0;64;
$GPXUP;3221;09:37:09;0;50	3455;8	7432;0;0;64;
$GPXUP;3221;09:37:10;0;50	3454;8	74338;0;0;63;
$GPXUP;3221;09:37:11;0;50	3453;8	74358;0;0;64;
$GPXUP;3221;09:37:12;0;50	3452;8	74379;0;0;65;
$GPXUP;3221;09:37:13;0;50	34512;8	744;0;0;65;
$GPXUP;3221;09:37:14;0;50	34502;8	7442;0;0;64;
$GPXUP;3221;09:37:15;0;50	34489;8	74436;0;0;65;
$GPXUP;3221;09:37:16;0;50	34475;8	74452;0;0;70;
$GPXUP;3221;09:37:17;0;50	34462;8	74469;0;0;68;
$GPXUP;3221;09:37:18;0;50	3445;8	74487;0;0;65;
$GPXUP;3221;09:37:19;0;50	34439;8	74505;0;0;63;
$GPXUP;3221;09:37:20;0;50	34428;8	74524;0;0;64;
$GPXUP;3221;09:37:21;0;50	34419;8	74545;0;0;64;
$GPXUP;3221;09:37:22;0;50	3441;8	74565;0;0;63;
$GPXUP;3221;09:37:23;0;50	34399;8	74582;0;0;62;
$GPXUP;3221;09:37:24;0;50	34388;8	74598;0;0;60;
$GPXUP;3221;09:37:25;0;50	34375;8	74612;0;0;60;
$GPXUP;3221;09:37:26;0;50	34362;8	74623;0;0;61;
$GPXUP;3221;09:37:27;0;50	34347;8	74629;0;0;62;
$GPXUP;3221;09:37:28;0;50	34331;8	74632;0;0;61;
$GPXUP;3221;09:37:29;0;50	34316;8	74636;0;0;62;
$GPXUP;3221;09:37:30;0;50	34301;8	74646;0;0;64;
$GPXUP;3221;09:37:31;0;50	34288;8	74659;0;0;64;
$GPXUP;3221;09:37:32;0;50	34276;8	74676;0;0;63;
$GPXUP;3221;09:37:33;0;50	34268;8	74697;0;0;62;
$GPXUP;3221;09:37:34;0;50	3426;8	74717;0;0;59;
$GPXUP;3221;09:37:35;0;50	3425;8	74734;0;0;56;
$GPXUP;3221;09:37:36;0;50	34238;8	74746;0;0;57;
$GPXUP;3221;09:37:37;0;50	34224;8	74753;0;0;56;
$GPXUP;3221;09:37:38;0;50	34211;8	74757;0;0;55;
$GPXUP;3221;09:37:39;0;50	34197;8	74756;0;0;55;
$GPXUP;3221;09:37:40;0;50	34183;8	74754;0;0;54;
$GPXUP;3221;09:37:41;0;50	3417;8	74749;0;0;54;
$GPXUP;3221;09:37:42;0;50	34156;8	74742;0;0;58;
$GPXUP;3221;09:37:43;0;50	34141;8	74735;0;0;61;
$GPXUP;3221;09:37:44;0;50	34126;8	7473;0;0;60;
$GPXUP;3221;09:37:45;0;50	34111;8	74728;0;0;59;
$GPXUP;3221;09:37:46;0;50	34096;8	74731;0;0;59;
$GPXUP;3221;09:37:47;0;50	34082;8	74735;0;0;56;
$GPXUP;3221;09:37:48;0;50	34069;8	74739;0;0;52;
$GPXUP;3221;09:37:49;0;50	34057;8	74745;0;0;52;
$GPXUP;3221;09:37:50;0;50	34045;8	74752;0;0;53;
$GPXUP;3221;09:37:51;0;50	34033;8	74763;0;0;55;
$GPXUP;3221;09:37:52;0;50	34021;8	74774;0;0;55;
$GPXUP;3221;09:37:53;0;50	34008;8	74784;0;0;56;
$GPXUP;3221;09:37:54;0;50	33996;8	74793;0;0;58;
$GPXUP;3221;09:37:55;0;50	33982;8	748;0;0;58;
$GPXUP;3221;09:37:56;0;50	33968;8	74805;0;0;56;
$GPXUP;3221;09:37:57;0;50	33954;8	74806;0;0;52;
$GPXUP;3221;09:37:58;0;50	33941;8	74804;0;0;52;
$GPXUP;3221;09:37:59;0;50	33928;8	74801;0;0;52;
$GPXUP;3221;09:38:00;0;50	33915;8	74798;0;0;55;
$GPXUP;3221;09:38:01;0;50	339;8	74795;0;0;58;
$GPXUP;3221;09:38:02;0;50	33886;8	74793;0;0;59;
$GPXUP;3221;09:38:03;0;50	33871;8	74795;0;0;61;
$GPXUP;3221;09:38:04;0;50	33856;8	74801;0;0;60;
$GPXUP;3221;09:38:05;0;50	33843;8	7481;0;0;57;
$GPXUP;3221;09:38:06;0;50	33831;8	74821;0;0;55;
$GPXUP;3221;09:38:07;0;50	3382;8	74832;0;0;54;
$GPXUP;3221;09:38:08;0;50	3381;8	74847;0;0;53;
$GPXUP;3221;09:38:09;0;50	33804;8	74865;0;0;55;
$GPXUP;3221;09:38:10;0;50	33801;8	74887;0;0;55;
$GPXUP;3221;09:38:11;0;50	33803;8	74911;0;0;57;
$GPXUP;3221;09:38:12;0;50	33808;8	74933;0;0;57;
$GPXUP;3221;09:38:13;0;50	33817;8	74951;0;0;54;
$GPXUP;3221;09:38:14;0;50	33829;8	74965;0;0;55;
$GPXUP;3221;09:38:15;0;50	3384;8	74979;0;0;53;
$GPXUP;3221;09:38:16;0;50	3385;8	74994;0;0;55;
$GPXUP;3221;09:38:17;0;50	33862;8	75007;0;0;56;
$GPXUP;3221;09:38:18;0;50	33875;8	75015;0;0;52;
$GPXUP;3221;09:38:19;0;50	33888;8	75012;0;0;45;
$GPXUP;3221;09:38:20;0;50	33898;8	74993;0;0;51;
$GPXUP;3221;09:38:21;0;50	33904;8	74964;0;0;58;
$GPXUP;3221;09:38:22;0;50	33904;8	74936;0;0;58;
$GPXUP;3221;09:38:23;0;50	33901;8	74911;0;0;56;
$GPXUP;3221;09:38:24;0;50	33895;8	74891;0;0;57;
$GPXUP;3221;09:38:25;0;50	33885;8	74877;0;0;50;
$GPXUP;3221;09:38:26;0;50	33871;8	74876;0;0;48;
$GPXUP;3221;09:38:27;0;50	33857;8	74886;0;0;49;
$GPXUP;3221;09:38:28;0;50	33844;8	749;0;0;51;
$GPXUP;3221;09:38:29;0;50	33834;8	74914;0;0;50;
$GPXUP;3221;09:38:30;0;50	33825;8	7493;0;0;49;
$GPXUP;3221;09:38:31;0;50	33815;8	74944;0;0;48;
$GPXUP;3221;09:38:32;0;50	33806;8	74956;0;0;48;
$GPXUP;3221;09:38:33;0;50	33796;8	74968;0;0;47;
$GPXUP;3221;09:38:34;0;50	33786;8	74977;0;0;47;
$GPXUP;3221;09:38:35;0;50	33774;8	74982;0;0;48;
$GPXUP;3221;09:38:36;0;50	33762;8	74984;0;0;49;
$GPXUP;3221;09:38:37;0;50	33749;8	74987;0;0;49;
$GPXUP;3221;09:38:38;0;50	33736;8	74992;0;0;54;
$GPXUP;3221;09:38:39;0;50	33722;8	74998;0;0;56;
$GPXUP;3221;09:38:40;0;50	33708;8	75006;0;0;57;
$GPXUP;3221;09:38:41;0;50	33692;8	75011;0;0;62;
$GPXUP;3221;09:38:42;0;50	33674;8	75012;0;0;70;
$GPXUP;3221;09:38:43;0;50	33656;8	75011;0;0;65;
$GPXUP;3221;09:38:44;0;50	3364;8	7501;0;0;62;
$GPXUP;3221;09:38:45;0;50	33624;8	75007;0;0;60;
$GPXUP;3221;09:38:46;0;50	33609;8	75005;0;0;59;
$GPXUP;3221;09:38:47;0;50	33593;8	75007;0;0;64;
$GPXUP;3221;09:38:48;0;50	33577;8	75012;0;0;63;
$GPXUP;3221;09:38:49;0;50	33562;8	75022;0;0;63;
$GPXUP;3221;09:38:50;0;50	33548;8	75035;0;0;62;
$GPXUP;3221;09:38:51;0;50	33537;8	75051;0;0;60;
$GPXUP;3221;09:38:52;0;50	33526;8	75067;0;0;59;
$GPXUP;3221;09:38:53;0;50	33514;8	75082;0;0;59;
$GPXUP;3221;09:38:54;0;50	33502;8	75096;0;0;58;
$GPXUP;3221;09:38:55;0;50	33489;8	75107;0;0;59;
$GPXUP;3221;09:38:56;0;50	33476;8	75116;0;0;61;
$GPXUP;3221;09:38:57;0;50	33461;8	75126;0;0;61;
$GPXUP;3221;09:38:58;0;50	33448;8	75138;0;0;60;
$GPXUP;3221;09:38:59;0;50	33436;8	75152;0;0;61;
$GPXUP;3221;09:39:00;0;50	33424;8	75168;0;0;62;
$GPXUP;3221;09:39:01;0;50	33412;8	75183;0;0;61;
$GPXUP;3221;09:39:02;0;50	334;8	75198;0;0;62;
$GPXUP;3221;09:39:03;0;50	33388;8	75215;0;0;63;
$GPXUP;3221;09:39:04;0;50	33376;8	75231;0;0;62;
$GPXUP;3221;09:39:05;0;50	33364;8	75246;0;0;59;
$GPXUP;3221;09:39:06;0;50	33352;8	75256;0;0;54;
$GPXUP;3221;09:39:07;0;50	33339;8	75264;0;0;57;
$GPXUP;3221;09:39:08;0;50	33326;8	75271;0;0;56;
$GPXUP;3221;09:39:09;0;50	33312;8	75272;0;0;56;
$GPXUP;3221;09:39:10;0;50	33297;8	7527;0;0;58;
$GPXUP;3221;09:39:11;0;50	33282;8	75265;0;0;61;
$GPXUP;3221;09:39:12;0;50	33267;8	75262;0;0;61;
$GPXUP;3221;09:39:13;0;50	33252;8	75262;0;0;58;
$GPXUP;3221;09:39:14;0;50	33237;8	75265;0;0;56;
$GPXUP;3221;09:39:15;0;50	33223;8	75267;0;0;58;
$GPXUP;3221;09:39:16;0;50	33208;8	75268;0;0;58;
$GPXUP;3221;09:39:17;0;50	33194;8	75268;0;0;58;
$GPXUP;3221;09:39:18;0;50	33179;8	75266;0;0;59;
$GPXUP;3221;09:39:19;0;50	33164;8	75264;0;0;62;
$GPXUP;3221;09:39:20;0;50	33148;8	75263;0;0;62;
$GPXUP;3221;09:39:21;0;50	33133;8	7526;0;0;63;
$GPXUP;3221;09:39:22;0;50	33118;8	75256;0;0;62;
$GPXUP;3221;09:39:23;0;50	33104;8	75246;0;0;57;
$GPXUP;3221;09:39:24;0;50	33095;8	75231;0;0;53;
$GPXUP;3221;09:39:25;0;50	33089;8	75213;0;0;51;
$GPXUP;3221;09:39:26;0;50	33085;8	75194;0;0;50;
$GPXUP;3221;09:39:27;0;50	33084;8	75173;0;0;51;
$GPXUP;3221;09:39:28;0;50	33085;8	75152;0;0;53;
$GPXUP;3221;09:39:29;0;50	33085;8	7513;0;0;53;
$GPXUP;3221;09:39:30;0;50	33083;8	7511;0;0;51;
$GPXUP;3221;09:39:31;0;50	33081;8	7509;0;0;51;
$GPXUP;3221;09:39:32;0;50	33079;8	75069;0;0;53;
$GPXUP;3221;09:39:33;0;50	33078;8	75048;0;0;56;
$GPXUP;3221;09:39:34;0;50	3308;8	75025;0;0;57;
$GPXUP;3221;09:39:35;0;50	33082;8	75002;0;0;55;
$GPXUP;3221;09:39:36;0;50	33081;8	74981;0;0;54;
$GPXUP;3221;09:39:37;0;50	33077;8	74962;0;0;53;
$GPXUP;3221;09:39:38;0;50	3307;8	74944;0;0;52;
$GPXUP;3221;09:39:39;0;50	33061;8	74929;0;0;53;
$GPXUP;3221;09:39:40;0;50	3305;8	74917;0;0;52;
$GPXUP;3221;09:39:41;0;50	33038;8	74907;0;0;53;
$GPXUP;3221;09:39:42;0;50	33026;8	749;0;0;53;
$GPXUP;3221;09:39:43;0;50	33013;8	74894;0;0;52;
$GPXUP;3221;09:39:44;0;50	33001;8	74887;0;0;51;
$GPXUP;3221;09:39:45;0;50	3299;8	74877;0;0;49;
$GPXUP;3221;09:39:46;0;50	32982;8	74864;0;0;47;
$GPXUP;3221;09:39:47;0;50	32975;8	74845;0;0;52;
$GPXUP;3221;09:39:48;0;50	3297;8	74824;0;0;53;
$GPXUP;3221;09:39:49;0;50	32965;8	74805;0;0;51;
$GPXUP;3221;09:39:50;0;50	32959;8	74789;0;0;47;
$GPXUP;3221;09:39:51;0;50	32952;8	74773;0;0;46;
$GPXUP;3221;09:39:52;0;50	32945;8	7476;0;0;46;
$GPXUP;3221;09:39:53;0;50	32935;8	7475;0;0;46;
$GPXUP;3221;09:39:54;0;50	32923;8	74744;0;0;47;
$GPXUP;3221;09:39:55;0;50	3291;8	74743;0;0;51;
$GPXUP;3221;09:39:56;0;50	32896;8	74745;0;0;55;
$GPXUP;3221;09:39:57;0;50	32883;8	74751;0;0;54;
$GPXUP;3221;09:39:58;0;50	32871;8	74759;0;0;50;
$GPXUP;3221;09:39:59;0;50	32859;8	74768;0;0;49;
$GPXUP;3221;09:40:00;0;50	32848;8	74778;0;0;50;
$GPXUP;3221;09:40:01;0;50	32838;8	74791;0;0;54;
$GPXUP;3221;09:40:02;0;50	32829;8	74808;0;0;55;
$GPXUP;3221;09:40:03;0;50	32824;8	74829;0;0;57;
$GPXUP;3221;09:40:04;0;50	32822;8	74852;0;0;57;
$GPXUP;3221;09:40:05;0;50	32822;8	74876;0;0;59;
$GPXUP;3221;09:40:06;0;50	32825;8	749;0;0;61;
$GPXUP;3221;09:40:07;0;50	32831;8	74924;0;0;62;
$GPXUP;3221;09:40:08;0;50	32836;8	74948;0;0;62;
$GPXUP;3221;09:40:09;0;50	32839;8	74971;0;0;60;
$GPXUP;3221;09:40:10;0;50	3284;8	74994;0;0;58;
$GPXUP;3221;09:40:11;0;50	32836;8	75013;0;0;52;
$GPXUP;3221;09:40:12;0;50	32827;8	75025;0;0;43;
$GPXUP;3221;09:40:13;0;50	32813;8	75028;0;0;44;
$GPXUP;3221;09:40:14;0;50	32798;8	75024;0;0;49;
$GPXUP;3221;09:40:15;0;50	32784;8	75015;0;0;51;
$GPXUP;3221;09:40:16;0;50	32774;8	75001;0;0;50;
$GPXUP;3221;09:40:17;0;50	32766;8	74982;0;0;50;
$GPXUP;3221;09:40:18;0;50	32761;8	7496;0;0;54;
$GPXUP;3221;09:40:19;0;50	32755;8	7494;0;0;53;
$GPXUP;3221;09:40:20;0;50	32749;8	74922;0;0;49;
$GPXUP;3221;09:40:21;0;50	32741;8	74909;0;0;45;
$GPXUP;3221;09:40:22;0;50	32731;8	74901;0;0;44;
$GPXUP;3221;09:40:23;0;50	32719;8	749;0;0;45;
$GPXUP;3221;09:40:24;0;50	32706;8	74904;0;0;50;
$GPXUP;3221;09:40:25;0;50	32693;8	74911;0;0;53;
$GPXUP;3221;09:40:26;0;50	3268;8	74921;0;0;56;
$GPXUP;3221;09:40:27;0;50	32669;8	74934;0;0;56;
$GPXUP;3221;09:40:28;0;50	32659;8	74951;0;0;57;
$GPXUP;3221;09:40:29;0;50	3265;8	74968;0;0;55;
$GPXUP;3221;09:40:30;0;50	3264;8	74982;0;0;53;
$GPXUP;3221;09:40:31;0;50	32628;8	74992;0;0;52;
$GPXUP;3221;09:40:32;0;50	32616;8	74999;0;0;51;
$GPXUP;3221;09:40:33;0;50	32604;8	75001;0;0;51;
$GPXUP;3221;09:40:34;0;50	32591;8	75001;0;0;52;
$GPXUP;3221;09:40:35;0;50	32577;8	75002;0;0;53;
$GPXUP;3221;09:40:36;0;50	32564;8	75006;0;0;56;
$GPXUP;3221;09:40:37;0;50	32549;8	75012;0;0;59;
$GPXUP;3221;09:40:38;0;50	32535;8	75014;0;0;58;
$GPXUP;3221;09:40:39;0;50	3252;8	75013;0;0;58;
$GPXUP;3221;09:40:40;0;50	32507;8	75007;0;0;58;
$GPXUP;3221;09:40:41;0;50	32495;8	74996;0;0;54;
$GPXUP;3221;09:40:42;0;50	32485;8	74984;0;0;50;
$GPXUP;3221;09:40:43;0;50	32476;8	74973;0;0;47;
$GPXUP;3221;09:40:44;0;50	32466;8	74962;0;0;48;
$GPXUP;3221;09:40:45;0;50	32456;8	7495;0;0;51;
$GPXUP;3221;09:40:46;0;50	32446;8	7494;0;0;50;
$GPXUP;3221;09:40:47;0;50	32434;8	74932;0;0;52;
$GPXUP;3221;09:40:48;0;50	32421;8	74926;0;0;52;
$GPXUP;3221;09:40:49;0;50	32409;8	7492;0;0;51;
$GPXUP;3221;09:40:50;0;50	32398;8	74911;0;0;51;
$GPXUP;3221;09:40:51;0;50	32386;8	74901;0;0;51;
$GPXUP;3221;09:40:52;0;50	32375;8	74891;0;0;52;
$GPXUP;3221;09:40:53;0;50	32363;8	74882;0;0;53;
$GPXUP;3221;09:40:54;0;50	32351;8	74873;0;0;54;
$GPXUP;3221;09:40:55;0;50	32339;8	74861;0;0;55;
$GPXUP;3221;09:40:56;0;50	32327;8	74848;0;0;57;
$GPXUP;3221;09:40:57;0;50	32317;8	74833;0;0;57;
$GPXUP;3221;09:40:58;0;50	32308;8	74816;0;0;55;
$GPXUP;3221;09:40:59;0;50	32301;8	74799;0;0;52;
$GPXUP;3221;09:41:00;0;50	32294;8	74781;0;0;51;
$GPXUP;3221;09:41:01;0;50	32288;8	74765;0;0;50;
$GPXUP;3221;09:41:02;0;50	32281;8	74749;0;0;50;
$GPXUP;3221;09:41:03;0;50	32272;8	74736;0;0;49;
$GPXUP;3221;09:41:04;0;50	32262;8	74723;0;0;50;
$GPXUP;3221;09:41:05;0;50	32252;8	74711;0;0;53;
$GPXUP;3221;09:41:06;0;50	3224;8	74698;0;0;56;
$GPXUP;3221;09:41:07;0;50	32228;8	74686;0;0;57;
$GPXUP;3221;09:41:08;0;50	32216;8	74674;0;0;57;
$GPXUP;3221;09:41:09;0;50	32204;8	74664;0;0;56;
$GPXUP;3221;09:41:10;0;50	32191;8	74654;0;0;56;
$GPXUP;3221;09:41:11;0;50	32178;8	74644;0;0;56;
$GPXUP;3221;09:41:12;0;50	32166;8	74633;0;0;57;
$GPXUP;3221;09:41:13;0;50	32155;8	74619;0;0;56;
$GPXUP;3221;09:41:14;0;50	32144;8	74604;0;0;56;
$GPXUP;3221;09:41:15;0;50	32135;8	74588;0;0;56;
$GPXUP;3221;09:41:16;0;50	32125;8	74572;0;0;56;
$GPXUP;3221;09:41:17;0;50	32116;8	74555;0;0;56;
$GPXUP;3221;09:41:18;0;50	32108;8	74538;0;0;54;
$GPXUP;3221;09:41:19;0;50	32099;8	74522;0;0;54;
$GPXUP;3221;09:41:20;0;50	3209;8	74507;0;0;54;
$GPXUP;3221;09:41:21;0;50	32079;8	74493;0;0;54;
$GPXUP;3221;09:41:22;0;50	32068;8	74482;0;0;55;
$GPXUP;3221;09:41:23;0;50	32055;8	74474;0;0;57;
$GPXUP;3221;09:41:24;0;50	32041;8	74467;0;0;57;
$GPXUP;3221;09:41:25;0;50	32028;8	74459;0;0;55;
$GPXUP;3221;09:41:26;0;50	32016;8	7445;0;0;55;
$GPXUP;3221;09:41:27;0;50	32005;8	7444;0;0;53;
$GPXUP;3221;09:41:28;0;50	31995;8	74426;0;0;54;
$GPXUP;3221;09:41:29;0;50	31986;8	74412;0;0;52;
$GPXUP;3221;09:41:30;0;50	31976;8	74398;0;0;52;
$GPXUP;3221;09:41:31;0;50	31966;8	74385;0;0;52;
$GPXUP;3221;09:41:32;0;50	31955;8	74373;0;0;53;
$GPXUP;3221;09:41:33;0;50	31945;8	7436;0;0;54;
$GPXUP;3221;09:41:34;0;50	31935;8	74345;0;0;55;
$GPXUP;3221;09:41:35;0;50	31925;8	74331;0;0;55;
$GPXUP;3221;09:41:36;0;50	31915;8	74316;0;0;55;
$GPXUP;3221;09:41:37;0;50	31906;8	743;0;0;55;
$GPXUP;3221;09:41:38;0;50	31899;8	74281;0;0;56;
$GPXUP;3221;09:41:39;0;50	31892;8	74261;0;0;57;
$GPXUP;3221;09:41:40;0;50	31885;8	74241;0;0;58;
$GPXUP;3221;09:41:41;0;50	31877;8	74222;0;0;59;
$GPXUP;3221;09:41:42;0;50	3187;8	74202;0;0;59;
$GPXUP;3221;09:41:43;0;50	31862;8	74182;0;0;60;
$GPXUP;3221;09:41:44;0;50	31856;8	74161;0;0;61;
$GPXUP;3221;09:41:45;0;50	31851;8	74138;0;0;61;
$GPXUP;3221;09:41:46;0;50	31847;8	74115;0;0;62;
$GPXUP;3221;09:41:47;0;50	31844;8	74091;0;0;60;
$GPXUP;3221;09:41:48;0;50	31842;8	74069;0;0;56;
$GPXUP;3221;09:41:49;0;50	31841;8	74047;0;0;55;
$GPXUP;3221;09:41:50;0;50	31842;8	74026;0;0;55;
$GPXUP;3221;09:41:51;0;50	31843;8	74004;0;0;56;
$GPXUP;3221;09:41:52;0;50	31844;8	73982;0;0;55;
$GPXUP;3221;09:41:53;0;50	31848;8	73961;0;0;57;
$GPXUP;3221;09:41:54;0;50	31852;8	73939;0;0;59;
$GPXUP;3221;09:41:55;0;50	31857;8	73917;0;0;58;
$GPXUP;3221;09:41:56;0;50	3186;8	73895;0;0;58;
$GPXUP;3221;09:41:57;0;50	31862;8	73872;0;0;59;
$GPXUP;3221;09:41:58;0;50	31865;8	7385;0;0;59;
$GPXUP;3221;09:41:59;0;50	31868;8	73827;0;0;59;
$GPXUP;3221;09:42:00;0;50	31872;8	73804;0;0;59;
$GPXUP;3221;09:42:01;0;50	31875;8	73782;0;0;58;
$GPXUP;3221;09:42:02;0;50	3188;8	73761;0;0;57;
$GPXUP;3221;09:42:03;0;50	31888;8	73742;0;0;55;
$GPXUP;3221;09:42:04;0;50	31895;8	73724;0;0;54;
$GPXUP;3221;09:42:05;0;50	31901;8	73704;0;0;56;
$GPXUP;3221;09:42:06;0;50	31905;8	73683;0;0;58;
$GPXUP;3221;09:42:07;0;50	31908;8	7366;0;0;60;
$GPXUP;3221;09:42:08;0;50	3191;8	73637;0;0;60;
$GPXUP;3221;09:42:09;0;50	31911;8	73614;0;0;59;
$GPXUP;3221;09:42:10;0;50	3191;8	73591;0;0;57;
$GPXUP;3221;09:42:11;0;50	31908;8	73571;0;0;53;
$GPXUP;3221;09:42:12;0;50	31905;8	7355;0;0;53;
$GPXUP;3221;09:42:13;0;50	31903;8	7353;0;0;56;
$GPXUP;3221;09:42:14;0;50	319;8	73508;0;0;60;
$GPXUP;3221;09:42:15;0;50	31896;8	73484;0;0;63;
$GPXUP;3221;09:42:16;0;50	31891;8	73461;0;0;65;
$GPXUP;3221;09:42:17;0;50	31883;8	73438;0;0;66;
$GPXUP;3221;09:42:18;0;50	31872;8	73418;0;0;66;
$GPXUP;3221;09:42:19;0;50	31862;8	73398;0;0;65;
$GPXUP;3221;09:42:20;0;50	31852;8	73378;0;0;63;
$GPXUP;3221;09:42:21;0;50	31844;8	73358;0;0;61;
$GPXUP;3221;09:42:22;0;50	31837;8	73336;0;0;59;
$GPXUP;3221;09:42:23;0;50	31834;8	73314;0;0;58;
$GPXUP;3221;09:42:24;0;50	31833;8	73292;0;0;58;
$GPXUP;3221;09:42:25;0;50	31835;8	73269;0;0;59;
$GPXUP;3221;09:42:26;0;50	31837;8	73247;0;0;56;
$GPXUP;3221;09:42:27;0;50	31838;8	73225;0;0;56;
$GPXUP;3221;09:42:28;0;50	31838;8	73204;0;0;52;
$GPXUP;3221;09:42:29;0;50	31837;8	73185;0;0;51;
$GPXUP;3221;09:42:30;0;50	31836;8	73165;0;0;50;
$GPXUP;3221;09:42:31;0;50	31836;8	73146;0;0;50;
$GPXUP;3221;09:42:32;0;50	31836;8	73126;0;0;50;
$GPXUP;3221;09:42:33;0;50	31837;8	73106;0;0;56;
$GPXUP;3221;09:42:34;0;50	31835;8	73084;0;0;57;
$GPXUP;3221;09:42:35;0;50	3183;8	73062;0;0;59;
$GPXUP;3221;09:42:36;0;50	31825;8	7304;0;0;61;
$GPXUP;3221;09:42:37;0;50	31821;8	73017;0;0;61;
$GPXUP;3221;09:42:38;0;50	31818;8	72994;0;0;59;
$GPXUP;3221;09:42:39;0;50	31819;8	72971;0;0;58;
$GPXUP;3221;09:42:40;0;50	31824;8	72949;0;0;58;
$GPXUP;3221;09:42:41;0;50	31831;8	7293;0;0;55;
$GPXUP;3221;09:42:42;0;50	31838;8	72911;0;0;55;
$GPXUP;3221;09:42:43;0;50	31843;8	72891;0;0;57;
$GPXUP;3221;09:42:44;0;50	31844;8	72869;0;0;57;
$GPXUP;3221;09:42:45;0;50	31842;8	72847;0;0;57;
$GPXUP;3221;09:42:46;0;50	31838;8	72826;0;0;58;
$GPXUP;3221;09:42:47;0;50	31833;8	72804;0;0;60;
$GPXUP;3221;09:42:48;0;50	3183;8	72782;0;0;60;
$GPXUP;3221;09:42:49;0;50	31829;8	72759;0;0;57;
$GPXUP;3221;09:42:50;0;50	31829;8	72738;0;0;53;
$GPXUP;3221;09:42:51;0;50	31828;8	72718;0;0;50;
$GPXUP;3221;09:42:52;0;50	31827;8	727;0;0;48;
$GPXUP;3221;09:42:53;0;50	31829;8	72682;0;0;47;
$GPXUP;3221;09:42:54;0;50	31832;8	72663;0;0;49;
$GPXUP;3221;09:42:55;0;50	31834;8	72644;0;0;51;
$GPXUP;3221;09:42:56;0;50	31835;8	72624;0;0;49;
$GPXUP;3221;09:42:57;0;50	31833;8	72604;0;0;54;
$GPXUP;3221;09:42:58;0;50	3183;8	72584;0;0;56;
$GPXUP;3221;09:42:59;0;50	31822;8	72565;0;0;57;
$GPXUP;3221;09:43:00;0;50	31811;8	72549;0;0;60;
$GPXUP;3221;09:43:01;0;50	31801;8	72533;0;0;58;
$GPXUP;3221;09:43:02;0;50	31791;8	72517;0;0;54;
$GPXUP;3221;09:43:03;0;50	31783;8	72499;0;0;56;
$GPXUP;3221;09:43:04;0;50	31777;8	72479;0;0;58;
$GPXUP;3221;09:43:05;0;50	31771;8	72457;0;0;59;
$GPXUP;3221;09:43:06;0;50	31768;8	72434;0;0;58;
$GPXUP;3221;09:43:07;0;50	31766;8	72412;0;0;58;
$GPXUP;3221;09:43:08;0;50	31765;8	72389;0;0;58;
$GPXUP;3221;09:43:09;0;50	31764;8	72367;0;0;57;
$GPXUP;3221;09:43:10;0;50	31761;8	72345;0;0;59;
$GPXUP;3221;09:43:11;0;50	31757;8	72322;0;0;59;
$GPXUP;3221;09:43:12;0;50	31751;8	72301;0;0;60;
$GPXUP;3221;09:43:13;0;50	31744;8	72281;0;0;60;
$GPXUP;3221;09:43:14;0;50	31734;8	72263;0;0;60;
$GPXUP;3221;09:43:15;0;50	31722;8	72248;0;0;61;
$GPXUP;3221;09:43:16;0;50	3171;8	72234;0;0;60;
$GPXUP;3221;09:43:17;0;50	31698;8	7222;0;0;59;
$GPXUP;3221;09:43:18;0;50	31688;8	72204;0;0;58;
$GPXUP;3221;09:43:19;0;50	31679;8	72185;0;0;58;
$GPXUP;3221;09:43:20;0;50	31672;8	72165;0;0;60;
$GPXUP;3221;09:43:21;0;50	31665;8	72144;0;0;59;
$GPXUP;3221;09:43:22;0;50	31657;8	72126;0;0;57;
$GPXUP;3221;09:43:23;0;50	31648;8	72108;0;0;59;
$GPXUP;3221;09:43:24;0;50	31639;8	72089;0;0;60;
$GPXUP;3221;09:43:25;0;50	31631;8	7207;0;0;60;
$GPXUP;3221;09:43:26;0;50	31622;8	7205;0;0;59;
$GPXUP;3221;09:43:27;0;50	31614;8	72031;0;0;59;
$GPXUP;3221;09:43:28;0;50	31605;8	72014;0;0;58;
$GPXUP;3221;09:43:29;0;50	31595;8	71996;0;0;58;
$GPXUP;3221;09:43:30;0;50	31587;8	71979;0;0;55;
$GPXUP;3221;09:43:31;0;50	3158;8	7196;0;0;54;
$GPXUP;3221;09:43:32;0;50	31575;8	7194;0;0;55;
$GPXUP;3221;09:43:33;0;50	31569;8	71922;0;0;55;
$GPXUP;3221;09:43:34;0;50	31562;8	71903;0;0;55;
$GPXUP;3221;09:43:35;0;50	31555;8	71884;0;0;55;
$GPXUP;3221;09:43:36;0;50	31548;8	71866;0;0;55;
$GPXUP;3221;09:43:37;0;50	3154;8	71848;0;0;55;
$GPXUP;3221;09:43:38;0;50	31532;8	71831;0;0;56;
$GPXUP;3221;09:43:39;0;50	31523;8	71813;0;0;55;
$GPXUP;3221;09:43:40;0;50	31516;8	71795;0;0;56;
$GPXUP;3221;09:43:41;0;50	31509;8	71776;0;0;55;
$GPXUP;3221;09:43:42;0;50	31502;8	71757;0;0;54;
$GPXUP;3221;09:43:43;0;50	31496;8	7174;0;0;53;
$GPXUP;3221;09:43:44;0;50	31488;8	71724;0;0;52;
$GPXUP;3221;09:43:45;0;50	3148;8	71708;0;0;49;
$GPXUP;3221;09:43:46;0;50	31471;8	71694;0;0;52;
$GPXUP;3221;09:43:47;0;50	3146;8	71681;0;0;55;
$GPXUP;3221;09:43:48;0;50	31449;8	71668;0;0;57;
$GPXUP;3221;09:43:49;0;50	31438;8	71654;0;0;58;
$GPXUP;3221;09:43:50;0;50	31428;8	71639;0;0;55;
$GPXUP;3221;09:43:51;0;50	31418;8	71624;0;0;53;
$GPXUP;3221;09:43:52;0;50	31409;8	71609;0;0;53;
$GPXUP;3221;09:43:53;0;50	314;8	71593;0;0;52;
$GPXUP;3221;09:43:54;0;50	31393;8	71576;0;0;53;
$GPXUP;3221;09:43:55;0;50	31386;8	71559;0;0;52;
$GPXUP;3221;09:43:56;0;50	31379;8	71542;0;0;53;
$GPXUP;3221;09:43:57;0;50	31372;8	71524;0;0;54;
$GPXUP;3221;09:43:58;0;50	31366;8	71505;0;0;55;
$GPXUP;3221;09:43:59;0;50	31363;8	71484;0;0;55;
$GPXUP;3221;09:44:00;0;50	31363;8	71461;0;0;58;
$GPXUP;3221;09:44:01;0;50	31363;8	71439;0;0;57;
$GPXUP;3221;09:44:02;0;50	31365;8	71417;0;0;55;
$GPXUP;3221;09:44:03;0;50	31368;8	71396;0;0;55;
$GPXUP;3221;09:44:04;0;50	31371;8	71375;0;0;56;
$GPXUP;3221;09:44:05;0;50	31371;8	71353;0;0;57;
$GPXUP;3221;09:44:06;0;50	31368;8	71331;0;0;58;
$GPXUP;3221;09:44:07;0;50	31364;8	71309;0;0;59;
$GPXUP;3221;09:44:08;0;50	31358;8	71287;0;0;61;
$GPXUP;3221;09:44:09;0;50	3135;8	71266;0;0;62;
$GPXUP;3221;09:44:10;0;50	31342;8	71245;0;0;62;
$GPXUP;3221;09:44:11;0;50	31333;8	71225;0;0;62;
$GPXUP;3221;09:44:12;0;50	31324;8	71205;0;0;62;
$GPXUP;3221;09:44:13;0;50	31316;8	71184;0;0;63;
$GPXUP;3221;09:44:14;0;50	31307;8	71164;0;0;62;
$GPXUP;3221;09:44:15;0;50	31299;8	71144;0;0;60;
$GPXUP;3221;09:44:16;0;50	31294;8	71122;0;0;58;
$GPXUP;3221;09:44:17;0;50	31293;8	71099;0;0;59;
$GPXUP;3221;09:44:18;0;50	31299;8	71077;0;0;57;
$GPXUP;3221;09:44:19;0;50	31312;8	7106;0;0;59;
$GPXUP;3221;09:44:20;0;50	31329;8	71048;0;0;63;
$GPXUP;3221;09:44:21;0;50	31346;8	71038;0;0;66;
$GPXUP;3221;09:44:22;0;50	31362;8	71028;0;0;65;
$GPXUP;3221;09:44:23;0;50	31377;8	71016;0;0;66;
$GPXUP;3221;09:44:24;0;50	31391;8	71003;0;0;63;
$GPXUP;3221;09:44:25;0;50	31404;8	7099;0;0;61;
$GPXUP;3221;09:44:26;0;50	31415;8	70975;0;0;59;
$GPXUP;3221;09:44:27;0;50	31424;8	70956;0;0;59;
$GPXUP;3221;09:44:28;0;50	3143;8	70935;0;0;58;
$GPXUP;3221;09:44:29;0;50	31434;8	70913;0;0;56;
$GPXUP;3221;09:44:30;0;50	31437;8	70892;0;0;58;
$GPXUP;3221;09:44:31;0;50	31441;8	7087;0;0;56;
$GPXUP;3221;09:44:32;0;50	31447;8	7085;0;0;59;
$GPXUP;3221;09:44:33;0;50	31454;8	70827;0;0;65;
$GPXUP;3221;09:44:34;0;50	31457;8	70802;0;0;66;
$GPXUP;3221;09:44:35;0;50	31457;8	70776;0;0;65;
$GPXUP;3221;09:44:36;0;50	31455;8	7075;0;0;66;
$GPXUP;3221;09:44:37;0;50	31452;8	70725;0;0;63;
$GPXUP;3221;09:44:38;0;50	31446;8	70702;0;0;63;
$GPXUP;3221;09:44:39;0;50	31439;8	70679;0;0;64;
$GPXUP;3221;09:44:40;0;50	31433;8	70656;0;0;62;
$GPXUP;3221;09:44:41;0;50	31426;8	70634;0;0;61;
$GPXUP;3221;09:44:42;0;50	31418;8	70613;0;0;61;
$GPXUP;3221;09:44:43;0;50	31411;8	70592;0;0;61;
$GPXUP;3221;09:44:44;0;50	31403;8	70571;0;0;62;
$GPXUP;3221;09:44:45;0;50	31394;8	7055;0;0;63;
$GPXUP;3221;09:44:46;0;50	31387;8	70529;0;0;61;
$GPXUP;3221;09:44:47;0;50	31379;8	70508;0;0;60;
$GPXUP;3221;09:44:48;0;50	3137;8	70489;0;0;62;
$GPXUP;3221;09:44:49;0;50	3136;8	7047;0;0;62;
$GPXUP;3221;09:44:50;0;50	3135;8	70453;0;0;60;
$GPXUP;3221;09:44:51;0;50	31339;8	70438;0;0;57;
$GPXUP;3221;09:44:52;0;50	31328;8	70423;0;0;55;
$GPXUP;3221;09:44:53;0;50	31317;8	70409;0;0;55;
$GPXUP;3221;09:44:54;0;50	31307;8	70395;0;0;55;
$GPXUP;3221;09:44:55;0;50	31296;8	70381;0;0;55;
$GPXUP;3221;09:44:56;0;50	31285;8	70366;0;0;63;
$GPXUP;3221;09:44:57;0;50	31272;8	7035;0;0;64;
$GPXUP;3221;09:44:58;0;50	31259;8	70334;0;0;66;
$GPXUP;3221;09:44:59;0;50	31246;8	70319;0;0;66;
$GPXUP;3221;09:45:00;0;50	31233;8	70302;0;0;65;
$GPXUP;3221;09:45:01;0;50	31221;8	70285;0;0;65;
$GPXUP;3221;09:45:02;0;50	31209;8	70268;0;0;64;
$GPXUP;3221;09:45:03;0;50	31197;8	70252;0;0;64;
$GPXUP;3221;09:45:04;0;50	31185;8	70235;0;0;63;
$GPXUP;3221;09:45:05;0;50	31174;8	70219;0;0;58;
$GPXUP;3221;09:45:06;0;50	31164;8	70203;0;0;56;
$GPXUP;3221;09:45:07;0;50	31154;8	70187;0;0;56;
$GPXUP;3221;09:45:08;0;50	31145;8	70171;0;0;56;
$GPXUP;3221;09:45:09;0;50	31135;8	70155;0;0;57;
$GPXUP;3221;09:45:10;0;50	31123;8	70142;0;0;61;
$GPXUP;3221;09:45:11;0;50	3111;8	70129;0;0;61;
$GPXUP;3221;09:45:12;0;50	31097;8	70116;0;0;60;
$GPXUP;3221;09:45:13;0;50	31084;8	70105;0;0;58;
$GPXUP;3221;09:45:14;0;50	31071;8	70094;0;0;61;
$GPXUP;3221;09:45:15;0;50	31058;8	70081;0;0;62;
$GPXUP;3221;09:45:16;0;50	31045;8	70067;0;0;60;
$GPXUP;3221;09:45:17;0;50	31034;8	70053;0;0;58;
$GPXUP;3221;09:45:18;0;50	31023;8	70039;0;0;57;
$GPXUP;3221;09:45:19;0;50	31014;8	70022;0;0;56;
$GPXUP;3221;09:45:20;0;50	31005;8	70003;0;0;59;
$GPXUP;3221;09:45:21;0;50	30996;8	69984;0;0;60;
$GPXUP;3221;09:45:22;0;50	30988;8	69965;0;0;60;
$GPXUP;3221;09:45:23;0;50	3098;8	69946;0;0;57;
$GPXUP;3221;09:45:24;0;50	30972;8	69929;0;0;54;
$GPXUP;3221;09:45:25;0;50	30964;8	6991;0;0;54;
$GPXUP;3221;09:45:26;0;50	30958;8	69891;0;0;56;
$GPXUP;3221;09:45:27;0;50	30952;8	69872;0;0;56;
$GPXUP;3221;09:45:28;0;50	30946;8	69852;0;0;56;
$GPXUP;3221;09:45:29;0;50	30938;8	69834;0;0;55;
$GPXUP;3221;09:45:30;0;50	3093;8	69818;0;0;54;
$GPXUP;3221;09:45:31;0;50	30922;8	69801;0;0;53;
$GPXUP;3221;09:45:32;0;50	30915;8	69784;0;0;50;
$GPXUP;3221;09:45:33;0;50	30909;8	69767;0;0;49;
$GPXUP;3221;09:45:34;0;50	30904;8	6975;0;0;48;
$GPXUP;3221;09:45:35;0;50	30899;8	69733;0;0;48;
$GPXUP;3221;09:45:36;0;50	30893;8	69717;0;0;50;
$GPXUP;3221;09:45:37;0;50	30884;8	69702;0;0;52;
$GPXUP;3221;09:45:38;0;50	30875;8	69688;0;0;53;
$GPXUP;3221;09:45:39;0;50	30864;8	69674;0;0;55;
$GPXUP;3221;09:45:40;0;50	30853;8	69662;0;0;57;
$GPXUP;3221;09:45:41;0;50	3084;8	69651;0;0;59;
$GPXUP;3221;09:45:42;0;50	30828;8	69638;0;0;57;
$GPXUP;3221;09:45:43;0;50	30817;8	69624;0;0;54;
$GPXUP;3221;09:45:44;0;50	30809;8	69609;0;0;51;
$GPXUP;3221;09:45:45;0;50	30803;8	69591;0;0;51;
$GPXUP;3221;09:45:46;0;50	30798;8	6957;0;0;60;
$GPXUP;3221;09:45:47;0;50	3079;8	69549;0;0;60;
$GPXUP;3221;09:45:48;0;50	30779;8	69532;0;0;60;
$GPXUP;3221;09:45:49;0;50	30767;8	69519;0;0;61;
$GPXUP;3221;09:45:50;0;50	30753;8	69508;0;0;63;
$GPXUP;3221;09:45:51;0;50	30739;8	69496;0;0;63;
$GPXUP;3221;09:45:52;0;50	30726;8	69482;0;0;63;
$GPXUP;3221;09:45:53;0;50	30714;8	69466;0;0;64;
$GPXUP;3221;09:45:54;0;50	30703;8	69448;0;0;62;
$GPXUP;3221;09:45:55;0;50	30694;8	69428;0;0;62;
$GPXUP;3221;09:45:56;0;50	30686;8	69407;0;0;61;
$GPXUP;3221;09:45:57;0;50	30677;8	69389;0;0;60;
$GPXUP;3221;09:45:58;0;50	30667;8	69372;0;0;60;
$GPXUP;3221;09:45:59;0;50	30656;8	69356;0;0;59;
$GPXUP;3221;09:46:00;0;50	30645;8	69342;0;0;58;
$GPXUP;3221;09:46:01;0;50	30634;8	69328;0;0;56;
$GPXUP;3221;09:46:02;0;50	30623;8	69313;0;0;55;
$GPXUP;3221;09:46:03;0;50	30613;8	69298;0;0;56;
$GPXUP;3221;09:46:04;0;50	30603;8	69282;0;0;58;
$GPXUP;3221;09:46:05;0;50	30594;8	69265;0;0;56;
$GPXUP;3221;09:46:06;0;50	30587;8	69247;0;0;54;
$GPXUP;3221;09:46:07;0;50	30581;8	69229;0;0;51;
$GPXUP;3221;09:46:08;0;50	30577;8	6921;0;0;50;
$GPXUP;3221;09:46:09;0;50	30574;8	69191;0;0;51;
$GPXUP;3221;09:46:10;0;50	30572;8	69171;0;0;52;
$GPXUP;3221;09:46:11;0;50	30569;8	6915;0;0;54;
$GPXUP;3221;09:46:12;0;50	30565;8	6913;0;0;55;
$GPXUP;3221;09:46:13;0;50	30559;8	6911;0;0;55;
$GPXUP;3221;09:46:14;0;50	30551;8	69093;0;0;54;
$GPXUP;3221;09:46:15;0;50	30542;8	69078;0;0;53;
$GPXUP;3221;09:46:16;0;50	30532;8	69064;0;0;54;
$GPXUP;3221;09:46:17;0;50	30521;8	6905;0;0;55;
$GPXUP;3221;09:46:18;0;50	30512;8	69033;0;0;56;
$GPXUP;3221;09:46:19;0;50	30505;8	69015;0;0;56;
$GPXUP;3221;09:46:20;0;50	30499;8	68995;0;0;55;
$GPXUP;3221;09:46:21;0;50	30496;8	68974;0;0;55;
$GPXUP;3221;09:46:22;0;50	30493;8	68954;0;0;54;
$GPXUP;3221;09:46:23;0;50	30491;8	68932;0;0;54;
$GPXUP;3221;09:46:24;0;50	30492;8	68911;0;0;54;
$GPXUP;3221;09:46:25;0;50	30493;8	6889;0;0;54;
$GPXUP;3221;09:46:26;0;50	30495;8	68868;0;0;57;
$GPXUP;3221;09:46:27;0;50	30494;8	68846;0;0;58;
$GPXUP;3221;09:46:28;0;50	3049;8	68824;0;0;59;
$GPXUP;3221;09:46:29;0;50	30486;8	68802;0;0;59;
$GPXUP;3221;09:46:30;0;50	30481;8	6878;0;0;57;
$GPXUP;3221;09:46:31;0;50	30476;8	6876;0;0;55;
$GPXUP;3221;09:46:32;0;50	30471;8	6874;0;0;53;
$GPXUP;3221;09:46:33;0;50	30466;8	68722;0;0;51;
$GPXUP;3221;09:46:34;0;50	30459;8	68704;0;0;52;
$GPXUP;3221;09:46:35;0;50	30452;8	68687;0;0;54;
$GPXUP;3221;09:46:36;0;50	30444;8	68668;0;0;58;
$GPXUP;3221;09:46:37;0;50	30435;8	6865;0;0;60;
$GPXUP;3221;09:46:38;0;50	30425;8	68633;0;0;60;
$GPXUP;3221;09:46:39;0;50	30413;8	6862;0;0;60;
$GPXUP;3221;09:46:40;0;50	304;8	68609;0;0;60;
$GPXUP;3221;09:46:41;0;50	30386;8	686;0;0;58;
$GPXUP;3221;09:46:42;0;50	30372;8	68594;0;0;54;
$GPXUP;3221;09:46:43;0;50	30359;8	68592;0;0;53;
$GPXUP;3221;09:46:44;0;50	30345;8	6859;0;0;53;
$GPXUP;3221;09:46:45;0;50	30332;8	68587;0;0;56;
$GPXUP;3221;09:46:46;0;50	30318;8	68581;0;0;56;
$GPXUP;3221;09:46:47;0;50	30305;8	68573;0;0;56;
$GPXUP;3221;09:46:48;0;50	30293;8	68561;0;0;57;
$GPXUP;3221;09:46:49;0;50	30282;8	68549;0;0;52;
$GPXUP;3221;09:46:50;0;50	30271;8	68538;0;0;53;
$GPXUP;3221;09:46:51;0;50	30259;8	6853;0;0;53;
$GPXUP;3221;09:46:52;0;50	30245;8	68524;0;0;58;
$GPXUP;3221;09:46:53;0;50	30231;8	68518;0;0;58;
$GPXUP;3221;09:46:54;0;50	30217;8	68514;0;0;58;
$GPXUP;3221;09:46:55;0;50	30203;8	6851;0;0;56;
$GPXUP;3221;09:46:56;0;50	30189;8	68505;0;0;58;
$GPXUP;3221;09:46:57;0;50	30176;8	68498;0;0;57;
$GPXUP;3221;09:46:58;0;50	30165;8	68486;0;0;53;
$GPXUP;3221;09:46:59;0;50	30157;8	6847;0;0;51;
$GPXUP;3221;09:47:00;0;50	30151;8	68454;0;0;50;
$GPXUP;3221;09:47:01;0;50	30146;8	68437;0;0;48;
$GPXUP;3221;09:47:02;0;50	30142;8	68419;0;0;47;
$GPXUP;3221;09:47:03;0;50	30139;8	68401;0;0;47;
$GPXUP;3221;09:47:04;0;50	30139;8	68383;0;0;46;
$GPXUP;3221;09:47:05;0;50	30141;8	68365;0;0;46;
$GPXUP;3221;09:47:06;0;50	30145;8	68347;0;0;46;
$GPXUP;3221;09:47:07;0;50	3015;8	68331;0;0;46;
$GPXUP;3221;09:47:08;0;50	30157;8	68317;0;0;46;
$GPXUP;3221;09:47:09;0;50	30166;8	68306;0;0;47;
$GPXUP;3221;09:47:10;0;50	30178;8	683;0;0;49;
$GPXUP;3221;09:47:11;0;50	3019;8	683;0;0;51;
$GPXUP;3221;09:47:12;0;50	30204;8	68304;0;0;52;
$GPXUP;3221;09:47:13;0;50	30216;8	68309;0;0;54;
$GPXUP;3221;09:47:14;0;50	30229;8	68317;0;0;53;
$GPXUP;3221;09:47:15;0;50	3024;8	68328;0;0;51;
$GPXUP;3221;09:47:16;0;50	30248;8	68344;0;0;48;
$GPXUP;3221;09:47:17;0;50	30252;8	68364;0;0;48;
$GPXUP;3221;09:47:18;0;50	30252;8	68385;0;0;46;
$GPXUP;3221;09:47:19;0;50	30248;8	68407;0;0;51;
$GPXUP;3221;09:47:20;0;50	30242;8	68427;0;0;55;
$GPXUP;3221;09:47:21;0;50	30234;8	68445;0;0;52;
$GPXUP;3221;09:47:22;0;50	30224;8	68457;0;0;48;
$GPXUP;3221;09:47:23;0;50	3021;8	6846;0;0;49;
$GPXUP;3221;09:47:24;0;50	30198;8	68456;0;0;47;
$GPXUP;3221;09:47:25;0;50	30187;8	68446;0;0;47;
$GPXUP;3221;09:47:26;0;50	30179;8	6843;0;0;45;
$GPXUP;3221;09:47:27;0;50	30173;8	68413;0;0;45;
$GPXUP;3221;09:47:28;0;50	3017;8	68395;0;0;45;
$GPXUP;3221;09:47:29;0;50	3017;8	68377;0;0;44;
$GPXUP;3221;09:47:30;0;50	30171;8	68359;0;0;45;
$GPXUP;3221;09:47:31;0;50	30176;8	68342;0;0;45;
$GPXUP;3221;09:47:32;0;50	30182;8	68327;0;0;45;
$GPXUP;3221;09:47:33;0;50	3019;8	68314;0;0;45;
$GPXUP;3221;09:47:34;0;50	302;8	68306;0;0;47;
$GPXUP;3221;09:47:35;0;50	30212;8	68303;0;0;49;
$GPXUP;3221;09:47:36;0;50	30225;8	68305;0;0;50;
$GPXUP;3221;09:47:37;0;50	30238;8	6831;0;0;51;
$GPXUP;3221;09:47:38;0;50	30248;8	68322;0;0;50;
$GPXUP;3221;09:47:39;0;50	30256;8	68337;0;0;49;
$GPXUP;3221;09:47:40;0;50	30261;8	68356;0;0;46;
$GPXUP;3221;09:47:41;0;50	30261;8	68377;0;0;48;
$GPXUP;3221;09:47:42;0;50	30255;8	68396;0;0;49;
$GPXUP;3221;09:47:43;0;50	30245;8	68409;0;0;45;
$GPXUP;3221;09:47:44;0;50	30231;8	68413;0;0;47;
$GPXUP;3221;09:47:45;0;50	30218;8	68411;0;0;48;
$GPXUP;3221;09:47:46;0;50	30206;8	68404;0;0;45;
$GPXUP;3221;09:47:47;0;50	30197;8	68391;0;0;42;
$GPXUP;3221;09:47:48;0;50	30193;8	68374;0;0;42;
$GPXUP;3221;09:47:49;0;50	30192;8	68355;0;0;44;
$GPXUP;3221;09:47:50;0;50	30192;8	68337;0;0;44;
$GPXUP;3221;09:47:51;0;50	30194;8	6832;0;0;43;
$GPXUP;3221;09:47:52;0;50	30198;8	68303;0;0;42;
$GPXUP;3221;09:47:53;0;50	30202;8	68287;0;0;44;
$GPXUP;3221;09:47:54;0;50	30208;8	68271;0;0;47;
$GPXUP;3221;09:47:55;0;50	30216;8	68258;0;0;46;
$GPXUP;3221;09:47:56;0;50	30227;8	68249;0;0;48;
$GPXUP;3221;09:47:57;0;50	30238;8	68243;0;0;49;
$GPXUP;3221;09:47:58;0;50	30251;8	68237;0;0;50;
$GPXUP;3221;09:47:59;0;50	30263;8	68233;0;0;51;
$GPXUP;3221;09:48:00;0;50	30276;8	68236;0;0;53;
$GPXUP;3221;09:48:01;0;50	30287;8	68247;0;0;50;
$GPXUP;3221;09:48:02;0;50	30293;8	68267;0;0;48;
$GPXUP;3221;09:48:03;0;50	30295;8	68292;0;0;50;
$GPXUP;3221;09:48:04;0;50	30291;8	68315;0;0;51;
$GPXUP;3221;09:48:05;0;50	30283;8	68332;0;0;47;
$GPXUP;3221;09:48:06;0;50	3027;8	68342;0;0;46;
$GPXUP;3221;09:48:07;0;50	30256;8	68343;0;0;46;
$GPXUP;3221;09:48:08;0;50	30244;8	68336;0;0;43;
$GPXUP;3221;09:48:09;0;50	30235;8	68321;0;0;44;
$GPXUP;3221;09:48:10;0;50	30229;8	68302;0;0;46;
$GPXUP;3221;09:48:11;0;50	30224;8	68284;0;0;46;
$GPXUP;3221;09:48:12;0;50	30222;8	68265;0;0;48;
$GPXUP;3221;09:48:13;0;50	30219;8	68245;0;0;49;
$GPXUP;3221;09:48:14;0;50	30215;8	68226;0;0;50;
$GPXUP;3221;09:48:15;0;50	30209;8	68209;0;0;50;
$GPXUP;3221;09:48:16;0;50	30201;8	68193;0;0;50;
$GPXUP;3221;09:48:17;0;50	30193;8	6818;0;0;47;
$GPXUP;3221;09:48:18;0;50	30185;8	68166;0;0;47;
$GPXUP;3221;09:48:19;0;50	30179;8	6815;0;0;48;
$GPXUP;3221;09:48:20;0;50	30173;8	68131;0;0;54;
$GPXUP;3221;09:48:21;0;50	30167;8	68112;0;0;55;
$GPXUP;3221;09:48:22;0;50	30161;8	68092;0;0;56;
$GPXUP;3221;09:48:23;0;50	30156;8	68071;0;0;55;
$GPXUP;3221;09:48:24;0;50	30152;8	6805;0;0;55;
$GPXUP;3221;09:48:25;0;50	30149;8	68029;0;0;57;
$GPXUP;3221;09:48:26;0;50	30145;8	68007;0;0;57;
$GPXUP;3221;09:48:27;0;50	30139;8	67986;0;0;59;
$GPXUP;3221;09:48:28;0;50	30134;8	67965;0;0;58;
$GPXUP;3221;09:48:29;0;50	30129;8	67944;0;0;55;
$GPXUP;3221;09:48:30;0;50	30125;8	67924;0;0;54;
$GPXUP;3221;09:48:31;0;50	30123;8	67903;0;0;52;
$GPXUP;3221;09:48:32;0;50	3012;8	67884;0;0;51;
$GPXUP;3221;09:48:33;0;50	30114;8	67867;0;0;50;
$GPXUP;3221;09:48:34;0;50	30106;8	67852;0;0;49;
$GPXUP;3221;09:48:35;0;50	30097;8	67838;0;0;50;
$GPXUP;3221;09:48:36;0;50	30087;8	67825;0;0;49;
$GPXUP;3221;09:48:37;0;50	30078;8	67813;0;0;49;
$GPXUP;3221;09:48:38;0;50	3007;8	67798;0;0;49;
$GPXUP;3221;09:48:39;0;50	30065;8	6778;0;0;50;
$GPXUP;3221;09:48:40;0;50	30062;8	6776;0;0;52;
$GPXUP;3221;09:48:41;0;50	30058;8	67741;0;0;53;
$GPXUP;3221;09:48:42;0;50	30055;8	67721;0;0;51;
$GPXUP;3221;09:48:43;0;50	30052;8	67702;0;0;49;
$GPXUP;3221;09:48:44;0;50	30051;8	67682;0;0;49;
$GPXUP;3221;09:48:45;0;50	30051;8	67663;0;0;49;
$GPXUP;3221;09:48:46;0;50	30051;8	67644;0;0;48;
$GPXUP;3221;09:48:47;0;50	30047;8	67626;0;0;49;
$GPXUP;3221;09:48:48;0;50	30042;8	67609;0;0;50;
$GPXUP;3221;09:48:49;0;50	30034;8	67594;0;0;50;
$GPXUP;3221;09:48:50;0;50	30025;8	67579;0;0;52;
$GPXUP;3221;09:48:51;0;50	30016;8	67564;0;0;54;
$GPXUP;3221;09:48:52;0;50	30008;8	67548;0;0;53;
$GPXUP;3221;09:48:53;0;50	30002;8	67529;0;0;52;
$GPXUP;3221;09:48:54;0;50	29997;8	67511;0;0;51;
$GPXUP;3221;09:48:55;0;50	29991;8	67494;0;0;51;
$GPXUP;3221;09:48:56;0;50	29985;8	67476;0;0;53;
$GPXUP;3221;09:48:57;0;50	29978;8	67458;0;0;54;
$GPXUP;3221;09:48:58;0;50	29971;8	6744;0;0;54;
$GPXUP;3221;09:48:59;0;50	29963;8	67423;0;0;52;
$GPXUP;3221;09:49:00;0;50	29955;8	67408;0;0;51;
$GPXUP;3221;09:49:01;0;50	29945;8	67394;0;0;53;
$GPXUP;3221;09:49:02;0;50	29935;8	6738;0;0;54;
$GPXUP;3221;09:49:03;0;50	29925;8	67366;0;0;55;
$GPXUP;3221;09:49:04;0;50	29916;8	6735;0;0;55;
$GPXUP;3221;09:49:05;0;50	29906;8	67334;0;0;55;
$GPXUP;3221;09:49:06;0;50	29896;8	6732;0;0;55;
$GPXUP;3221;09:49:07;0;50	29884;8	67309;0;0;54;
$GPXUP;3221;09:49:08;0;50	29871;8	673;0;0;55;
$GPXUP;3221;09:49:09;0;50	29858;8	6729;0;0;58;
$GPXUP;3221;09:49:10;0;50	29845;8	67281;0;0;60;
$GPXUP;3221;09:49:11;0;50	29831;8	67274;0;0;58;
$GPXUP;3221;09:49:12;0;50	29817;8	67269;0;0;57;
$GPXUP;3221;09:49:13;0;50	29803;8	67264;0;0;58;
$GPXUP;3221;09:49:14;0;50	29788;8	67259;0;0;57;
$GPXUP;3221;09:49:15;0;50	29774;8	67256;0;0;58;
$GPXUP;3221;09:49:16;0;50	29759;8	67251;0;0;59;
$GPXUP;3221;09:49:17;0;50	29745;8	67244;0;0;62;
$GPXUP;3221;09:49:18;0;50	2973;8	67238;0;0;62;
$GPXUP;3221;09:49:19;0;50	29715;8	67232;0;0;58;
$GPXUP;3221;09:49:20;0;50	29701;8	67227;0;0;58;
$GPXUP;3221;09:49:21;0;50	29687;8	67222;0;0;58;
$GPXUP;3221;09:49:22;0;50	29673;8	67218;0;0;56;
$GPXUP;3221;09:49:23;0;50	29659;8	67213;0;0;56;
$GPXUP;3221;09:49:24;0;50	29646;8	67206;0;0;58;
$GPXUP;3221;09:49:25;0;50	29633;8	67197;0;0;59;
$GPXUP;3221;09:49:26;0;50	2962;8	67185;0;0;59;
$GPXUP;3221;09:49:27;0;50	29607;8	67175;0;0;58;
$GPXUP;3221;09:49:28;0;50	29593;8	67168;0;0;57;
$GPXUP;3221;09:49:29;0;50	29579;8	67166;0;0;57;
$GPXUP;3221;09:49:30;0;50	29564;8	67167;0;0;59;
$GPXUP;3221;09:49:31;0;50	29549;8	67169;0;0;59;
$GPXUP;3221;09:49:32;0;50	29534;8	67169;0;0;60;
$GPXUP;3221;09:49:33;0;50	29519;8	67167;0;0;60;
$GPXUP;3221;09:49:34;0;50	29504;8	67164;0;0;61;
$GPXUP;3221;09:49:35;0;50	29488;8	67163;0;0;62;
$GPXUP;3221;09:49:36;0;50	29473;8	67163;0;0;64;
$GPXUP;3221;09:49:37;0;50	29457;8	6716;0;0;65;
$GPXUP;3221;09:49:38;0;50	29441;8	67156;0;0;65;
$GPXUP;3221;09:49:39;0;50	29426;8	67151;0;0;60;
$GPXUP;3221;09:49:40;0;50	29411;8	67149;0;0;61;
$GPXUP;3221;09:49:41;0;50	29396;8	67146;0;0;59;
$GPXUP;3221;09:49:42;0;50	29381;8	67142;0;0;59;
$GPXUP;3221;09:49:43;0;50	29366;8	67137;0;0;62;
$GPXUP;3221;09:49:44;0;50	29351;8	67133;0;0;62;
$GPXUP;3221;09:49:45;0;50	29335;8	67132;0;0;65;
$GPXUP;3221;09:49:46;0;50	29318;8	67133;0;0;69;
$GPXUP;3221;09:49:47;0;50	29301;8	67138;0;0;69;
$GPXUP;3221;09:49:48;0;50	29285;8	67148;0;0;68;
$GPXUP;3221;09:49:49;0;50	29269;8	67159;0;0;67;
$GPXUP;3221;09:49:50;0;50	29254;8	6717;0;0;66;
$GPXUP;3221;09:49:51;0;50	29239;8	6718;0;0;66;
$GPXUP;3221;09:49:52;0;50	29223;8	67185;0;0;61;
$GPXUP;3221;09:49:53;0;50	29208;8	67186;0;0;59;
$GPXUP;3221;09:49:54;0;50	29194;8	67184;0;0;58;
$GPXUP;3221;09:49:55;0;50	2918;8	6718;0;0;57;
$GPXUP;3221;09:49:56;0;50	29166;8	67171;0;0;57;
$GPXUP;3221;09:49:57;0;50	29154;8	6716;0;0;57;
$GPXUP;3221;09:49:58;0;50	29141;8	67151;0;0;56;
$GPXUP;3221;09:49:59;0;50	29128;8	67144;0;0;56;
$GPXUP;3221;09:50:00;0;50	29114;8	67139;0;0;56;
$GPXUP;3221;09:50:01;0;50	291;8	67134;0;0;55;
$GPXUP;3221;09:50:02;0;50	29087;8	6713;0;0;54;
$GPXUP;3221;09:50:03;0;50	29074;8	67124;0;0;52;
$GPXUP;3221;09:50:04;0;50	29062;8	67122;0;0;53;
$GPXUP;3221;09:50:05;0;50	29048;8	67124;0;0;57;
$GPXUP;3221;09:50:06;0;50	29033;8	67127;0;0;60;
$GPXUP;3221;09:50:07;0;50	29018;8	67128;0;0;59;
$GPXUP;3221;09:50:08;0;50	29004;8	67125;0;0;56;
$GPXUP;3221;09:50:09;0;50	28991;8	67117;0;0;54;
$GPXUP;3221;09:50:10;0;50	28979;8	67108;0;0;53;
$GPXUP;3221;09:50:11;0;50	28967;8	67098;0;0;53;
$GPXUP;3221;09:50:12;0;50	28954;8	67093;0;0;55;
$GPXUP;3221;09:50:13;0;50	28941;8	67093;0;0;55;
$GPXUP;3221;09:50:14;0;50	28926;8	67098;0;0;60;
$GPXUP;3221;09:50:15;0;50	28912;8	67106;0;0;61;
$GPXUP;3221;09:50:16;0;50	28898;8	67113;0;0;60;
$GPXUP;3221;09:50:17;0;50	28883;8	67119;0;0;60;
$GPXUP;3221;09:50:18;0;50	28868;8	67122;0;0;60;
$GPXUP;3221;09:50:19;0;50	28852;8	67123;0;0;62;
$GPXUP;3221;09:50:20;0;50	28837;8	67119;0;0;62;
$GPXUP;3221;09:50:21;0;50	28822;8	67116;0;0;62;
$GPXUP;3221;09:50:22;0;50	28806;8	67114;0;0;61;
$GPXUP;3221;09:50:23;0;50	28791;8	67112;0;0;60;
$GPXUP;3221;09:50:24;0;50	28776;8	67111;0;0;60;
$GPXUP;3221;09:50:25;0;50	28761;8	67114;0;0;62;
$GPXUP;3221;09:50:26;0;50	28747;8	67119;0;0;59;
$GPXUP;3221;09:50:27;0;50	28733;8	67125;0;0;58;
$GPXUP;3221;09:50:28;0;50	28719;8	67131;0;0;57;
$GPXUP;3221;09:50:29;0;50	28705;8	67135;0;0;57;
$GPXUP;3221;09:50:30;0;50	28691;8	67136;0;0;55;
$GPXUP;3221;09:50:31;0;50	28677;8	67135;0;0;56;
$GPXUP;3221;09:50:32;0;50	28663;8	67133;0;0;59;
$GPXUP;3221;09:50:33;0;50	28648;8	67132;0;0;61;
$GPXUP;3221;09:50:34;0;50	28633;8	67132;0;0;59;
$GPXUP;3221;09:50:35;0;50	28618;8	67129;0;0;58;
$GPXUP;3221;09:50:36;0;50	28605;8	67122;0;0;57;
$GPXUP;3221;09:50:37;0;50	28593;8	6711;0;0;56;
$GPXUP;3221;09:50:38;0;50	28582;8	67098;0;0;55;
$GPXUP;3221;09:50:39;0;50	2857;8	67086;0;0;53;
$GPXUP;3221;09:50:40;0;50	28559;8	67076;0;0;54;
$GPXUP;3221;09:50:41;0;50	28547;8	67066;0;0;54;
$GPXUP;3221;09:50:42;0;50	28536;8	67054;0;0;53;
$GPXUP;3221;09:50:43;0;50	28526;8	67041;0;0;53;
$GPXUP;3221;09:50:44;0;50	28516;8	67028;0;0;53;
$GPXUP;3221;09:50:45;0;50	28506;8	67014;0;0;52;
$GPXUP;3221;09:50:46;0;50	28497;8	66999;0;0;52;
$GPXUP;3221;09:50:47;0;50	2849;8	66982;0;0;53;
$GPXUP;3221;09:50:48;0;50	28483;8	66964;0;0;54;
$GPXUP;3221;09:50:49;0;50	28476;8	66946;0;0;53;
$GPXUP;3221;09:50:50;0;50	28468;8	6693;0;0;53;
$GPXUP;3221;09:50:51;0;50	28458;8	66918;0;0;54;
$GPXUP;3221;09:50:52;0;50	28446;8	66908;0;0;53;
$GPXUP;3221;09:50:53;0;50	28433;8	66902;0;0;53;
$GPXUP;3221;09:50:54;0;50	2842;8	669;0;0;56;
$GPXUP;3221;09:50:55;0;50	28405;8	66902;0;0;58;
$GPXUP;3221;09:50:56;0;50	28391;8	66906;0;0;58;
$GPXUP;3221;09:50:57;0;50	28376;8	66908;0;0;57;
$GPXUP;3221;09:50:58;0;50	28362;8	6691;0;0;56;
$GPXUP;3221;09:50:59;0;50	28348;8	66909;0;0;56;
$GPXUP;3221;09:51:00;0;50	28334;8	66909;0;0;56;
$GPXUP;3221;09:51:01;0;50	2832;8	66912;0;0;56;
$GPXUP;3221;09:51:02;0;50	28307;8	6692;0;0;57;
$GPXUP;3221;09:51:03;0;50	28293;8	66928;0;0;57;
$GPXUP;3221;09:51:04;0;50	2828;8	66935;0;0;57;
$GPXUP;3221;09:51:05;0;50	28266;8	66939;0;0;58;
$GPXUP;3221;09:51:06;0;50	28251;8	66943;0;0;59;
$GPXUP;3221;09:51:07;0;50	28237;8	66949;0;0;58;
$GPXUP;3221;09:51:08;0;50	28223;8	66955;0;0;58;
$GPXUP;3221;09:51:09;0;50	28209;8	6696;0;0;57;
$GPXUP;3221;09:51:10;0;50	28195;8	66963;0;0;57;
$GPXUP;3221;09:51:11;0;50	28181;8	66964;0;0;56;
$GPXUP;3221;09:51:12;0;50	28167;8	66963;0;0;56;
$GPXUP;3221;09:51:13;0;50	28153;8	6696;0;0;55;
$GPXUP;3221;09:51:14;0;50	2814;8	66956;0;0;54;
$GPXUP;3221;09:51:15;0;50	28127;8	6695;0;0;53;
$GPXUP;3221;09:51:16;0;50	28114;8	66947;0;0;53;
$GPXUP;3221;09:51:17;0;50	28101;8	66948;0;0;54;
$GPXUP;3221;09:51:18;0;50	28088;8	66949;0;0;53;
$GPXUP;3221;09:51:19;0;50	28074;8	66949;0;0;54;
$GPXUP;3221;09:51:20;0;50	2806;8	66949;0;0;55;
$GPXUP;3221;09:51:21;0;50	28047;8	6695;0;0;55;
$GPXUP;3221;09:51:22;0;50	28033;8	66952;0;0;55;
$GPXUP;3221;09:51:23;0;50	28019;8	66955;0;0;55;
$GPXUP;3221;09:51:24;0;50	28006;8	66959;0;0;56;
$GPXUP;3221;09:51:25;0;50	27992;8	66964;0;0;56;
$GPXUP;3221;09:51:26;0;50	27978;8	66968;0;0;59;
$GPXUP;3221;09:51:27;0;50	27964;8	66976;0;0;60;
$GPXUP;3221;09:51:28;0;50	2795;8	66991;0;0;65;
$GPXUP;3221;09:51:29;0;50	27938;8	67009;0;0;68;
$GPXUP;3221;09:51:30;0;50	27926;8	67028;0;0;67;
$GPXUP;3221;09:51:31;0;50	27914;8	67048;0;0;71;
$GPXUP;3221;09:51:32;0;50	27901;8	67068;0;0;72;
$GPXUP;3221;09:51:33;0;50	27887;8	67087;0;0;71;
$GPXUP;3221;09:51:34;0;50	27873;8	67104;0;0;70;
$GPXUP;3221;09:51:35;0;50	27859;8	6712;0;0;68;
$GPXUP;3221;09:51:36;0;50	27845;8	67135;0;0;69;
$GPXUP;3221;09:51:37;0;50	2783;8	67149;0;0;68;
$GPXUP;3221;09:51:38;0;50	27814;8	67159;0;0;67;
$GPXUP;3221;09:51:39;0;50	27799;8	6717;0;0;67;
$GPXUP;3221;09:51:40;0;50	27783;8	67178;0;0;68;
$GPXUP;3221;09:51:41;0;50	27767;8	67186;0;0;67;
$GPXUP;3221;09:51:42;0;50	2775;8	67192;0;0;66;
$GPXUP;3221;09:51:43;0;50	27734;8	67193;0;0;65;
$GPXUP;3221;09:51:44;0;50	27718;8	67193;0;0;64;
$GPXUP;3221;09:51:45;0;50	27703;8	67193;0;0;62;
$GPXUP;3221;09:51:46;0;50	27687;8	67196;0;0;62;
$GPXUP;3221;09:51:47;0;50	27672;8	67203;0;0;63;
$GPXUP;3221;09:51:48;0;50	27657;8	67208;0;0;62;
$GPXUP;3221;09:51:49;0;50	27641;8	6721;0;0;62;
$GPXUP;3221;09:51:50;0;50	27626;8	67205;0;0;62;
$GPXUP;3221;09:51:51;0;50	27612;8	67195;0;0;61;
$GPXUP;3221;09:51:52;0;50	27598;8	67187;0;0;61;
$GPXUP;3221;09:51:53;0;50	27583;8	67181;0;0;59;
$GPXUP;3221;09:51:54;0;50	27569;8	67179;0;0;58;
$GPXUP;3221;09:51:55;0;50	27554;8	6718;0;0;56;
$GPXUP;3221;09:51:56;0;50	27541;8	67185;0;0;56;
$GPXUP;3221;09:51:57;0;50	27528;8	67192;0;0;56;
$GPXUP;3221;09:51:58;0;50	27514;8	67199;0;0;55;
$GPXUP;3221;09:51:59;0;50	27501;8	67205;0;0;55;
$GPXUP;3221;09:52:00;0;50	27487;8	67211;0;0;58;
$GPXUP;3221;09:52:01;0;50	27473;8	67215;0;0;58;
$GPXUP;3221;09:52:02;0;50	27458;8	67218;0;0;62;
$GPXUP;3221;09:52:03;0;50	27443;8	6722;0;0;62;
$GPXUP;3221;09:52:04;0;50	27427;8	67219;0;0;60;
$GPXUP;3221;09:52:05;0;50	27413;8	67214;0;0;60;
$GPXUP;3221;09:52:06;0;50	27399;8	67204;0;0;59;
$GPXUP;3221;09:52:07;0;50	27386;8	67193;0;0;58;
$GPXUP;3221;09:52:08;0;50	27374;8	67181;0;0;57;
$GPXUP;3221;09:52:09;0;50	27362;8	6717;0;0;58;
$GPXUP;3221;09:52:10;0;50	27348;8	6716;0;0;61;
$GPXUP;3221;09:52:11;0;50	27333;8	67152;0;0;62;
$GPXUP;3221;09:52:12;0;50	27319;8	67144;0;0;59;
$GPXUP;3221;09:52:13;0;50	27306;8	67136;0;0;57;
$GPXUP;3221;09:52:14;0;50	27294;8	67126;0;0;56;
$GPXUP;3221;09:52:15;0;50	27281;8	67115;0;0;55;
$GPXUP;3221;09:52:16;0;50	27269;8	67104;0;0;57;
$GPXUP;3221;09:52:17;0;50	27256;8	67097;0;0;56;
$GPXUP;3221;09:52:18;0;50	27242;8	67094;0;0;55;
$GPXUP;3221;09:52:19;0;50	27228;8	67096;0;0;56;
$GPXUP;3221;09:52:20;0;50	27214;8	67099;0;0;58;
$GPXUP;3221;09:52:21;0;50	27199;8	671;0;0;58;
$GPXUP;3221;09:52:22;0;50	27186;8	67095;0;0;56;
$GPXUP;3221;09:52:23;0;50	27173;8	67088;0;0;54;
[truncated: 3,545 more rows]
