# Supplementary material for: Pigeon Navigation: Different Routes Lead to Frankfurt
Source: PLoS One. 2014 Nov 12;9(11):e112439. doi: 10.1371/journal.pone.0112439 (PMC4229201; doi:10.1371/journal.pone.0112439)
Supplement: File S4 — Files containing the original track data and a ‘Read me’ explaining the data format. (ZIP) [file pone.0112439.s004.zip › N-SF/080617xup07_369.log]

$GPXUP;3222;09:14:12;0;50	3978;8	72324;0;0;0;
$GPXUP;3222;09:14:13;0;50	39778;8	72325;0;0;3;
$GPXUP;3222;09:14:14;0;50	39775;8	72319;0;0;16;
$GPXUP;3222;09:14:15;0;50	39766;8	72305;0;0;36;
$GPXUP;3222;09:14:16;0;50	39756;8	7228;0;0;57;
$GPXUP;3222;09:14:17;0;50	39753;8	72252;0;0;61;
$GPXUP;3222;09:14:18;0;50	3976;8	7223;0;0;52;
$GPXUP;3222;09:14:19;0;50	39774;8	72215;0;0;47;
$GPXUP;3222;09:14:20;0;50	39791;8	72209;0;0;51;
$GPXUP;3222;09:14:21;0;50	39808;8	72211;0;0;52;
$GPXUP;3222;09:14:22;0;50	39824;8	72224;0;0;57;
$GPXUP;3222;09:14:23;0;50	39838;8	72241;0;0;62;
$GPXUP;3222;09:14:24;0;50	39853;8	72254;0;0;65;
$GPXUP;3222;09:14:25;0;50	39869;8	72258;0;0;63;
$GPXUP;3222;09:14:26;0;50	39886;8	72251;0;0;61;
$GPXUP;3222;09:14:27;0;50	39899;8	72231;0;0;66;
$GPXUP;3222;09:14:28;0;50	39907;8	72204;0;0;64;
$GPXUP;3222;09:14:29;0;50	39911;8	72174;0;0;69;
$GPXUP;3222;09:14:30;0;50	39913;8	72143;0;0;70;
$GPXUP;3222;09:14:31;0;50	39913;8	72114;0;0;70;
$GPXUP;3222;09:14:32;0;50	3991;8	72087;0;0;68;
$GPXUP;3222;09:14:33;0;50	39903;8	72063;0;0;67;
$GPXUP;3222;09:14:34;0;50	39892;8	72043;0;0;65;
$GPXUP;3222;09:14:35;0;50	39883;8	72022;0;0;63;
$GPXUP;3222;09:14:36;0;50	39874;8	72001;0;0;62;
$GPXUP;3222;09:14:37;0;50	39863;8	71984;0;0;60;
$GPXUP;3222;09:14:38;0;50	39849;8	71972;0;0;60;
$GPXUP;3222;09:14:39;0;50	39834;8	71968;0;0;58;
$GPXUP;3222;09:14:40;0;50	39818;8	71974;0;0;58;
$GPXUP;3222;09:14:41;0;50	39804;8	71989;0;0;61;
$GPXUP;3222;09:14:42;0;50	39793;8	72008;0;0;59;
$GPXUP;3222;09:14:43;0;50	39787;8	72033;0;0;58;
$GPXUP;3222;09:14:44;0;50	39786;8	72059;0;0;56;
$GPXUP;3222;09:14:45;0;50	39788;8	72084;0;0;56;
$GPXUP;3222;09:14:46;0;50	39794;8	72107;0;0;55;
$GPXUP;3222;09:14:47;0;50	39804;8	72125;0;0;57;
$GPXUP;3222;09:14:48;0;50	39819;8	72138;0;0;60;
$GPXUP;3222;09:14:49;0;50	39835;8	72144;0;0;59;
$GPXUP;3222;09:14:50;0;50	3985;8	72149;0;0;58;
$GPXUP;3222;09:14:51;0;50	39866;8	72152;0;0;59;
$GPXUP;3222;09:14:52;0;50	39881;8	72157;0;0;60;
$GPXUP;3222;09:14:53;0;50	39895;8	72166;0;0;58;
$GPXUP;3222;09:14:54;0;50	39908;8	72178;0;0;61;
$GPXUP;3222;09:14:55;0;50	39922;8	72189;0;0;66;
$GPXUP;3222;09:14:56;0;50	39938;8	72192;0;0;62;
$GPXUP;3222;09:14:57;0;50	39954;8	72181;0;0;63;
$GPXUP;3222;09:14:58;0;50	3997;8	72171;0;0;66;
$GPXUP;3222;09:14:59;0;50	39987;8	72166;0;0;63;
$GPXUP;3222;09:15:00;0;50	40002;8	72168;0;0;61;
$GPXUP;3222;09:15:01;0;50	40013;8	7218;0;0;51;
$GPXUP;3222;09:15:02;0;50	40018;8	72202;0;0;49;
$GPXUP;3222;09:15:03;0;50	40018;8	72229;0;0;55;
$GPXUP;3222;09:15:04;0;50	40015;8	72254;0;0;58;
$GPXUP;3222;09:15:05;0;50	40012;8	72278;0;0;56;
$GPXUP;3222;09:15:06;0;50	40011;8	723;0;0;54;
$GPXUP;3222;09:15:07;0;50	40014;8	7232;0;0;50;
$GPXUP;3222;09:15:08;0;50	40023;8	72336;0;0;50;
$GPXUP;3222;09:15:09;0;50	40036;8	7235;0;0;57;
$GPXUP;3222;09:15:10;0;50	4005;8	72363;0;0;63;
$GPXUP;3222;09:15:11;0;50	40062;8	72378;0;0;60;
$GPXUP;3222;09:15:12;0;50	40068;8	72398;0;0;59;
$GPXUP;3222;09:15:13;0;50	40068;8	72422;0;0;56;
$GPXUP;3222;09:15:14;0;50	40061;8	72444;0;0;55;
$GPXUP;3222;09:15:15;0;50	40057;8	72466;0;0;55;
$GPXUP;3222;09:15:16;0;50	40056;8	72487;0;0;56;
$GPXUP;3222;09:15:17;0;50	40056;8	7251;0;0;57;
$GPXUP;3222;09:15:18;0;50	40054;8	72532;0;0;56;
$GPXUP;3222;09:15:19;0;50	40053;8	72554;0;0;56;
$GPXUP;3222;09:15:20;0;50	4005;8	72576;0;0;57;
$GPXUP;3222;09:15:21;0;50	40044;8	72596;0;0;59;
$GPXUP;3222;09:15:22;0;50	40034;8	72615;0;0;59;
$GPXUP;3222;09:15:23;0;50	40022;8	7263;0;0;61;
$GPXUP;3222;09:15:24;0;50	4001;8	72646;0;0;62;
$GPXUP;3222;09:15:25;0;50	4;8	72665;0;0;62;
$GPXUP;3222;09:15:26;0;50	39992;8	72686;0;0;62;
$GPXUP;3222;09:15:27;0;50	39986;8	72708;0;0;62;
$GPXUP;3222;09:15:28;0;50	39981;8	72731;0;0;60;
$GPXUP;3222;09:15:29;0;50	3998;8	72754;0;0;56;
$GPXUP;3222;09:15:30;0;50	39984;8	72776;0;0;56;
$GPXUP;3222;09:15:31;0;50	39988;8	72798;0;0;58;
$GPXUP;3222;09:15:32;0;50	3999;8	7282;0;0;57;
$GPXUP;3222;09:15:33;0;50	39987;8	7284;0;0;54;
$GPXUP;3222;09:15:34;0;50	3998;8	7286;0;0;56;
$GPXUP;3222;09:15:35;0;50	39971;8	72877;0;0;57;
$GPXUP;3222;09:15:36;0;50	39962;8	72895;0;0;56;
$GPXUP;3222;09:15:37;0;50	39957;8	72915;0;0;57;
$GPXUP;3222;09:15:38;0;50	39955;8	72938;0;0;56;
$GPXUP;3222;09:15:39;0;50	39954;8	7296;0;0;56;
$GPXUP;3222;09:15:40;0;50	39953;8	72982;0;0;57;
$GPXUP;3222;09:15:41;0;50	39953;8	73004;0;0;57;
$GPXUP;3222;09:15:42;0;50	39952;8	73026;0;0;56;
$GPXUP;3222;09:15:43;0;50	3995;8	73048;0;0;56;
$GPXUP;3222;09:15:44;0;50	39948;8	73071;0;0;58;
$GPXUP;3222;09:15:45;0;50	39946;8	73094;0;0;60;
$GPXUP;3222;09:15:46;0;50	3994;8	73116;0;0;63;
$GPXUP;3222;09:15:47;0;50	39932;8	73136;0;0;62;
$GPXUP;3222;09:15:48;0;50	39926;8	73158;0;0;60;
$GPXUP;3222;09:15:49;0;50	39923;8	73181;0;0;58;
$GPXUP;3222;09:15:50;0;50	39924;8	73206;0;0;64;
$GPXUP;3222;09:15:51;0;50	39926;8	73231;0;0;64;
$GPXUP;3222;09:15:52;0;50	39926;8	73257;0;0;64;
$GPXUP;3222;09:15:53;0;50	39926;8	73282;0;0;64;
$GPXUP;3222;09:15:54;0;50	39926;8	73306;0;0;60;
$GPXUP;3222;09:15:55;0;50	3993;8	7333;0;0;60;
$GPXUP;3222;09:15:56;0;50	39932;8	73353;0;0;60;
$GPXUP;3222;09:15:57;0;50	39932;8	73376;0;0;59;
$GPXUP;3222;09:15:58;0;50	39928;8	73398;0;0;59;
$GPXUP;3222;09:15:59;0;50	39924;8	73421;0;0;61;
$GPXUP;3222;09:16:00;0;50	39922;8	73445;0;0;59;
$GPXUP;3222;09:16:01;0;50	39926;8	7347;0;0;57;
$GPXUP;3222;09:16:02;0;50	39938;8	73496;0;0;67;
$GPXUP;3222;09:16:03;0;50	39952;8	73519;0;0;73;
$GPXUP;3222;09:16:04;0;50	39964;8	73542;0;0;71;
$GPXUP;3222;09:16:05;0;50	39973;8	73567;0;0;73;
$GPXUP;3222;09:16:06;0;50	39981;8	73595;0;0;76;
$GPXUP;3222;09:16:07;0;50	39988;8	73623;0;0;76;
$GPXUP;3222;09:16:08;0;50	39996;8	7365;0;0;78;
$GPXUP;3222;09:16:09;0;50	40008;8	73676;0;0;79;
$GPXUP;3222;09:16:10;0;50	4002;8	737;0;0;78;
$GPXUP;3222;09:16:11;0;50	40032;8	73725;0;0;79;
$GPXUP;3222;09:16:12;0;50	40043;8	73751;0;0;80;
$GPXUP;3222;09:16:13;0;50	40054;8	73778;0;0;82;
$GPXUP;3222;09:16:14;0;50	40066;8	73804;0;0;83;
$GPXUP;3222;09:16:15;0;50	40078;8	73831;0;0;82;
$GPXUP;3222;09:16:16;0;50	40087;8	73859;0;0;80;
$GPXUP;3222;09:16:17;0;50	40092;8	73889;0;0;79;
$GPXUP;3222;09:16:18;0;50	40094;8	7392;0;0;78;
$GPXUP;3222;09:16:19;0;50	40096;8	7395;0;0;78;
$GPXUP;3222;09:16:20;0;50	40098;8	7398;0;0;75;
$GPXUP;3222;09:16:21;0;50	40102;8	74009;0;0;75;
$GPXUP;3222;09:16:22;0;50	40105;8	74038;0;0;74;
$GPXUP;3222;09:16:23;0;50	4011;8	74066;0;0;72;
$GPXUP;3222;09:16:24;0;50	40112;8	74092;0;0;69;
$GPXUP;3222;09:16:25;0;50	40111;8	74119;0;0;68;
$GPXUP;3222;09:16:26;0;50	40104;8	74144;0;0;67;
$GPXUP;3222;09:16:27;0;50	401;8	74169;0;0;65;
$GPXUP;3222;09:16:28;0;50	40098;8	74194;0;0;64;
$GPXUP;3222;09:16:29;0;50	40097;8	74219;0;0;66;
$GPXUP;3222;09:16:30;0;50	40093;8	74245;0;0;68;
$GPXUP;3222;09:16:31;0;50	40086;8	7427;0;0;69;
$GPXUP;3222;09:16:32;0;50	40075;8	74292;0;0;70;
$GPXUP;3222;09:16:33;0;50	40061;8	7431;0;0;71;
$GPXUP;3222;09:16:34;0;50	40043;8	74322;0;0;69;
$GPXUP;3222;09:16:35;0;50	40025;8	74331;0;0;73;
$GPXUP;3222;09:16:36;0;50	40005;8	74341;0;0;79;
$GPXUP;3222;09:16:37;0;50	39987;8	74356;0;0;83;
$GPXUP;3222;09:16:38;0;50	39971;8	74377;0;0;83;
$GPXUP;3222;09:16:39;0;50	39959;8	74405;0;0;81;
$GPXUP;3222;09:16:40;0;50	39948;8	74431;0;0;76;
$GPXUP;3222;09:16:41;0;50	39936;8	74452;0;0;71;
$GPXUP;3222;09:16:42;0;50	39921;8	74467;0;0;68;
$GPXUP;3222;09:16:43;0;50	39905;8	7447;0;0;62;
$GPXUP;3222;09:16:44;0;50	39888;8	74465;0;0;59;
$GPXUP;3222;09:16:45;0;50	39874;8	74451;0;0;59;
$GPXUP;3222;09:16:46;0;50	39865;8	74426;0;0;63;
$GPXUP;3222;09:16:47;0;50	39867;8	74395;0;0;63;
$GPXUP;3222;09:16:48;0;50	39877;8	74368;0;0;60;
$GPXUP;3222;09:16:49;0;50	39895;8	74353;0;0;59;
$GPXUP;3222;09:16:50;0;50	39917;8	74348;0;0;65;
$GPXUP;3222;09:16:51;0;50	3994;8	74353;0;0;72;
$GPXUP;3222;09:16:52;0;50	3996;8	7436;0;0;70;
$GPXUP;3222;09:16:53;0;50	39978;8	74368;0;0;67;
$GPXUP;3222;09:16:54;0;50	39994;8	74376;0;0;63;
$GPXUP;3222;09:16:55;0;50	40009;8	7438;0;0;64;
$GPXUP;3222;09:16:56;0;50	40026;8	74379;0;0;63;
$GPXUP;3222;09:16:57;0;50	4004;8	74372;0;0;63;
$GPXUP;3222;09:16:58;0;50	40053;8	74356;0;0;63;
$GPXUP;3222;09:16:59;0;50	40062;8	74333;0;0;65;
$GPXUP;3222;09:17:00;0;50	4007;8	74307;0;0;70;
$GPXUP;3222;09:17:01;0;50	40077;8	7428;0;0;72;
$GPXUP;3222;09:17:02;0;50	40082;8	74252;0;0;71;
$GPXUP;3222;09:17:03;0;50	40089;8	74226;0;0;70;
$GPXUP;3222;09:17:04;0;50	401;8	74204;0;0;70;
$GPXUP;3222;09:17:05;0;50	40112;8	74187;0;0;66;
$GPXUP;3222;09:17:06;0;50	40128;8	74178;0;0;63;
$GPXUP;3222;09:17:07;0;50	40144;8	7418;0;0;59;
$GPXUP;3222;09:17:08;0;50	40161;8	74186;0;0;65;
$GPXUP;3222;09:17:09;0;50	40178;8	74194;0;0;66;
$GPXUP;3222;09:17:10;0;50	40194;8	74204;0;0;62;
$GPXUP;3222;09:17:11;0;50	40208;8	74218;0;0;62;
$GPXUP;3222;09:17:12;0;50	4022;8	74235;0;0;59;
$GPXUP;3222;09:17:13;0;50	4023;8	74253;0;0;59;
$GPXUP;3222;09:17:14;0;50	40239;8	74269;0;0;55;
$GPXUP;3222;09:17:15;0;50	40243;8	7428;0;0;39;
$GPXUP;3222;09:17:16;0;50	40242;8	74285;0;0;17;
$GPXUP;3222;09:17:17;0;50	40237;8	74282;0;0;0;
$GPXUP;3222;09:17:18;0;50	40235;8	7428;0;0;0;
$GPXUP;3222;09:17:19;0;50	40234;8	74279;0;0;0;
$GPXUP;3222;09:17:20;0;50	40234;8	74279;0;0;0;
$GPXUP;3222;09:17:21;0;50	40234;8	74279;0;0;0;
$GPXUP;3222;09:17:22;0;50	40234;8	74279;0;0;0;
$GPXUP;3222;09:17:23;0;50	40234;8	74279;0;0;0;
$GPXUP;3222;09:17:24;0;50	40234;8	74279;0;0;0;
$GPXUP;3222;09:17:25;0;50	40234;8	74279;0;0;0;
$GPXUP;3222;09:17:26;0;50	40234;8	74279;0;0;0;
$GPXUP;3222;09:17:27;0;50	40234;8	74279;0;0;0;
$GPXUP;3222;09:17:28;0;50	40234;8	74279;0;0;0;
$GPXUP;3222;09:17:29;0;50	40234;8	74279;0;0;0;
$GPXUP;3222;09:17:30;0;50	40234;8	74279;0;0;0;
$GPXUP;3222;09:17:31;0;50	40234;8	74279;0;0;0;
$GPXUP;3222;09:17:32;0;50	40234;8	74279;0;0;0;
$GPXUP;3222;09:17:33;0;50	40234;8	74279;0;0;0;
$GPXUP;3222;09:17:34;0;50	40234;8	74279;0;0;0;
$GPXUP;3222;09:17:35;0;50	40234;8	74279;0;0;0;
$GPXUP;3222;09:17:36;0;50	40234;8	74279;0;0;0;
$GPXUP;3222;09:17:37;0;50	40234;8	74279;0;0;0;
$GPXUP;3222;09:17:38;0;50	40234;8	74279;0;0;0;
$GPXUP;3222;09:17:39;0;50	40234;8	74279;0;0;0;
$GPXUP;3222;09:17:40;0;50	40234;8	74279;0;0;0;
$GPXUP;3222;09:17:41;0;50	40234;8	74279;0;0;0;
$GPXUP;3222;09:17:42;0;50	40234;8	74279;0;0;0;
$GPXUP;3222;09:17:43;0;50	40234;8	74279;0;0;0;
$GPXUP;3222;09:17:44;0;50	40234;8	74279;0;0;0;
$GPXUP;3222;09:17:45;0;50	40234;8	74279;0;0;0;
$GPXUP;3222;09:17:46;0;50	40234;8	74279;0;0;0;
$GPXUP;3222;09:17:47;0;50	40234;8	74279;0;0;0;
$GPXUP;3222;09:17:48;0;50	40234;8	74279;0;0;0;
$GPXUP;3222;09:17:49;0;50	40234;8	74279;0;0;0;
$GPXUP;3222;09:17:50;0;50	40234;8	74279;0;0;0;
$GPXUP;3222;09:17:51;0;50	40234;8	74279;0;0;0;
$GPXUP;3222;09:17:52;0;50	40234;8	74279;0;0;0;
$GPXUP;3222;09:17:53;0;50	40234;8	74279;0;0;0;
$GPXUP;3222;09:17:54;0;50	40234;8	74279;0;0;0;
$GPXUP;3222;09:17:55;0;50	40234;8	74279;0;0;0;
$GPXUP;3222;09:17:56;0;50	40234;8	74279;0;0;0;
$GPXUP;3222;09:17:57;0;50	40234;8	74279;0;0;0;
$GPXUP;3222;09:17:58;0;50	40234;8	74279;0;0;0;
$GPXUP;3222;09:17:59;0;50	40234;8	74279;0;0;0;
$GPXUP;3222;09:18:00;0;50	40234;8	74279;0;0;0;
$GPXUP;3222;09:18:01;0;50	40234;8	74279;0;0;0;
$GPXUP;3222;09:18:02;0;50	40234;8	74279;0;0;0;
$GPXUP;3222;09:18:03;0;50	40234;8	74279;0;0;0;
$GPXUP;3222;09:18:04;0;50	40234;8	74279;0;0;0;
$GPXUP;3222;09:18:05;0;50	40234;8	74279;0;0;0;
$GPXUP;3222;09:18:06;0;50	40234;8	74279;0;0;0;
$GPXUP;3222;09:18:07;0;50	40234;8	74279;0;0;0;
$GPXUP;3222;09:18:08;0;50	40234;8	74279;0;0;0;
$GPXUP;3222;09:18:09;0;50	40234;8	74279;0;0;0;
$GPXUP;3222;09:18:10;0;50	40234;8	74279;0;0;0;
$GPXUP;3222;09:18:11;0;50	40234;8	74279;0;0;0;
$GPXUP;3222;09:18:12;0;50	40234;8	74279;0;0;0;
$GPXUP;3222;09:18:13;0;50	40234;8	74279;0;0;0;
$GPXUP;3222;09:18:14;0;50	40234;8	74279;0;0;0;
$GPXUP;3222;09:18:15;0;50	40234;8	74279;0;0;0;
$GPXUP;3222;09:18:16;0;50	40234;8	74279;0;0;0;
$GPXUP;3222;09:18:17;0;50	40234;8	74279;0;0;0;
$GPXUP;3222;09:18:18;0;50	40234;8	74279;0;0;0;
$GPXUP;3222;09:18:19;0;50	40234;8	74279;0;0;0;
$GPXUP;3222;09:18:20;0;50	40234;8	74279;0;0;0;
$GPXUP;3222;09:18:21;0;50	40234;8	74279;0;0;0;
$GPXUP;3222;09:18:22;0;50	40234;8	74279;0;0;0;
$GPXUP;3222;09:18:23;0;50	40234;8	74279;0;0;0;
$GPXUP;3222;09:18:24;0;50	40234;8	74279;0;0;0;
$GPXUP;3222;09:18:25;0;50	40234;8	74279;0;0;0;
$GPXUP;3222;09:18:26;0;50	40234;8	74279;0;0;0;
$GPXUP;3222;09:18:27;0;50	40234;8	74279;0;0;0;
$GPXUP;3222;09:18:28;0;50	40234;8	74279;0;0;0;
$GPXUP;3222;09:18:29;0;50	40234;8	74279;0;0;0;
$GPXUP;3222;09:18:30;0;50	40234;8	74279;0;0;0;
$GPXUP;3222;09:18:31;0;50	40234;8	74279;0;0;0;
$GPXUP;3222;09:18:32;0;50	40234;8	74279;0;0;0;
$GPXUP;3222;09:18:33;0;50	40234;8	74279;0;0;0;
$GPXUP;3222;09:18:34;0;50	40234;8	74279;0;0;0;
$GPXUP;3222;09:18:35;0;50	40234;8	74279;0;0;0;
$GPXUP;3222;09:18:36;0;50	40234;8	74279;0;0;0;
$GPXUP;3222;09:18:37;0;50	40234;8	74279;0;0;0;
$GPXUP;3222;09:18:38;0;50	40234;8	74279;0;0;0;
$GPXUP;3222;09:18:39;0;50	40234;8	74279;0;0;0;
$GPXUP;3222;09:18:40;0;50	40234;8	74279;0;0;0;
$GPXUP;3222;09:18:41;0;50	40234;8	74279;0;0;0;
$GPXUP;3222;09:18:42;0;50	40234;8	74279;0;0;0;
$GPXUP;3222;09:18:43;0;50	40234;8	74279;0;0;0;
$GPXUP;3222;09:18:44;0;50	40234;8	74279;0;0;0;
$GPXUP;3222;09:18:45;0;50	40234;8	74279;0;0;0;
$GPXUP;3222;09:18:46;0;50	40234;8	74279;0;0;0;
$GPXUP;3222;09:18:47;0;50	40234;8	74279;0;0;0;
$GPXUP;3222;09:18:48;0;50	40234;8	74279;0;0;0;
$GPXUP;3222;09:18:49;0;50	40234;8	74279;0;0;0;
$GPXUP;3222;09:18:50;0;50	40234;8	74279;0;0;0;
$GPXUP;3222;09:18:51;0;50	40234;8	74279;0;0;0;
$GPXUP;3222;09:18:52;0;50	40234;8	74279;0;0;0;
$GPXUP;3222;09:18:53;0;50	40234;8	74279;0;0;0;
$GPXUP;3222;09:18:54;0;50	40234;8	74279;0;0;0;
$GPXUP;3222;09:18:55;0;50	40234;8	74279;0;0;0;
$GPXUP;3222;09:18:56;0;50	40234;8	74279;0;0;0;
$GPXUP;3222;09:18:57;0;50	40234;8	74279;0;0;0;
$GPXUP;3222;09:18:58;0;50	40234;8	74279;0;0;0;
$GPXUP;3222;09:18:59;0;50	40234;8	74279;0;0;0;
$GPXUP;3222;09:19:00;0;50	40234;8	74279;0;0;0;
$GPXUP;3222;09:19:01;0;50	40234;8	74279;0;0;0;
$GPXUP;3222;09:19:02;0;50	40234;8	74279;0;0;0;
$GPXUP;3222;09:19:03;0;50	40234;8	74279;0;0;0;
$GPXUP;3222;09:19:04;0;50	40234;8	74279;0;0;0;
$GPXUP;3222;09:19:05;0;50	40234;8	74279;0;0;0;
$GPXUP;3222;09:19:06;0;50	40234;8	74279;0;0;0;
$GPXUP;3222;09:19:07;0;50	40234;8	74279;0;0;0;
$GPXUP;3222;09:19:08;0;50	40234;8	74279;0;0;0;
$GPXUP;3222;09:19:09;0;50	40234;8	74279;0;0;0;
$GPXUP;3222;09:19:10;0;50	40234;8	74279;0;0;0;
$GPXUP;3222;09:19:11;0;50	40234;8	74279;0;0;0;
$GPXUP;3222;09:19:12;0;50	40234;8	74279;0;0;0;
$GPXUP;3222;09:19:13;0;50	40234;8	74279;0;0;0;
$GPXUP;3222;09:19:14;0;50	40234;8	74279;0;0;0;
$GPXUP;3222;09:19:15;0;50	40234;8	74279;0;0;0;
$GPXUP;3222;09:19:16;0;50	40234;8	74279;0;0;0;
$GPXUP;3222;09:19:17;0;50	40234;8	74279;0;0;0;
$GPXUP;3222;09:19:18;0;50	40234;8	74279;0;0;0;
$GPXUP;3222;09:19:19;0;50	40234;8	74279;0;0;0;
$GPXUP;3222;09:19:20;0;50	40234;8	74279;0;0;0;
$GPXUP;3222;09:19:21;0;50	40234;8	74279;0;0;0;
$GPXUP;3222;09:19:22;0;50	40234;8	74279;0;0;0;
$GPXUP;3222;09:19:23;0;50	40234;8	74279;0;0;0;
$GPXUP;3222;09:19:24;0;50	40234;8	74279;0;0;0;
$GPXUP;3222;09:19:25;0;50	40234;8	74279;0;0;0;
$GPXUP;3222;09:19:26;0;50	40234;8	74279;0;0;0;
$GPXUP;3222;09:19:27;0;50	40234;8	74279;0;0;0;
$GPXUP;3222;09:19:28;0;50	40234;8	74279;0;0;0;
$GPXUP;3222;09:19:29;0;50	40234;8	74279;0;0;0;
$GPXUP;3222;09:19:30;0;50	40234;8	74279;0;0;0;
$GPXUP;3222;09:19:31;0;50	40234;8	74279;0;0;0;
$GPXUP;3222;09:19:32;0;50	40234;8	74279;0;0;0;
$GPXUP;3222;09:19:33;0;50	40234;8	74279;0;0;0;
$GPXUP;3222;09:19:34;0;50	40234;8	74279;0;0;0;
$GPXUP;3222;09:19:35;0;50	40234;8	74279;0;0;0;
$GPXUP;3222;09:19:36;0;50	40234;8	74279;0;0;0;
$GPXUP;3222;09:19:37;0;50	40234;8	74279;0;0;0;
$GPXUP;3222;09:19:38;0;50	40234;8	74279;0;0;0;
$GPXUP;3222;09:19:39;0;50	40234;8	74279;0;0;0;
$GPXUP;3222;09:19:40;0;50	40234;8	74279;0;0;0;
$GPXUP;3222;09:19:41;0;50	40234;8	74279;0;0;0;
$GPXUP;3222;09:19:42;0;50	40234;8	74279;0;0;0;
$GPXUP;3222;09:19:43;0;50	40234;8	74279;0;0;0;
$GPXUP;3222;09:19:44;0;50	40234;8	74279;0;0;0;
$GPXUP;3222;09:19:45;0;50	40234;8	74279;0;0;0;
$GPXUP;3222;09:19:46;0;50	40234;8	74279;0;0;0;
$GPXUP;3222;09:19:47;0;50	40234;8	74279;0;0;0;
$GPXUP;3222;09:19:48;0;50	40234;8	74279;0;0;0;
$GPXUP;3222;09:19:49;0;50	40234;8	74279;0;0;0;
$GPXUP;3222;09:19:50;0;50	40234;8	74279;0;0;0;
$GPXUP;3222;09:19:51;0;50	40234;8	74279;0;0;0;
$GPXUP;3222;09:19:52;0;50	40234;8	74279;0;0;0;
$GPXUP;3222;09:19:53;0;50	40234;8	74279;0;0;0;
$GPXUP;3222;09:19:54;0;50	40234;8	74279;0;0;0;
$GPXUP;3222;09:19:55;0;50	40234;8	74279;0;0;0;
$GPXUP;3222;09:19:56;0;50	40234;8	74279;0;0;0;
$GPXUP;3222;09:19:57;0;50	40234;8	74279;0;0;0;
$GPXUP;3222;09:19:58;0;50	40234;8	74279;0;0;0;
$GPXUP;3222;09:19:59;0;50	40234;8	74279;0;0;0;
$GPXUP;3222;09:20:00;0;50	40234;8	74279;0;0;0;
$GPXUP;3222;09:20:01;0;50	40234;8	74279;0;0;0;
$GPXUP;3222;09:20:02;0;50	40234;8	74279;0;0;0;
$GPXUP;3222;09:20:03;0;50	40234;8	74279;0;0;0;
$GPXUP;3222;09:20:04;0;50	40234;8	74279;0;0;0;
$GPXUP;3222;09:20:05;0;50	40234;8	74279;0;0;0;
$GPXUP;3222;09:20:06;0;50	40234;8	74279;0;0;0;
$GPXUP;3222;09:20:07;0;50	40234;8	74279;0;0;0;
$GPXUP;3222;09:20:08;0;50	40234;8	74279;0;0;0;
$GPXUP;3222;09:20:09;0;50	40234;8	74279;0;0;0;
$GPXUP;3222;09:20:10;0;50	40234;8	74279;0;0;0;
$GPXUP;3222;09:20:11;0;50	40234;8	74279;0;0;0;
$GPXUP;3222;09:20:12;0;50	40234;8	74279;0;0;0;
$GPXUP;3222;09:20:13;0;50	40234;8	74279;0;0;0;
$GPXUP;3222;09:20:14;0;50	40234;8	74279;0;0;0;
$GPXUP;3222;09:20:15;0;50	40234;8	74279;0;0;0;
$GPXUP;3222;09:20:16;0;50	40234;8	74279;0;0;0;
$GPXUP;3222;09:20:17;0;50	40234;8	74279;0;0;0;
$GPXUP;3222;09:20:18;0;50	40234;8	74279;0;0;0;
$GPXUP;3222;09:20:19;0;50	40234;8	74279;0;0;0;
$GPXUP;3222;09:20:20;0;50	40234;8	74279;0;0;0;
$GPXUP;3222;09:20:21;0;50	40234;8	74279;0;0;0;
$GPXUP;3222;09:20:22;0;50	40234;8	74279;0;0;0;
$GPXUP;3222;09:20:23;0;50	40234;8	74279;0;0;0;
$GPXUP;3222;09:20:24;0;50	40234;8	74279;0;0;0;
$GPXUP;3222;09:20:25;0;50	40234;8	74279;0;0;0;
$GPXUP;3222;09:20:26;0;50	40234;8	74279;0;0;0;
$GPXUP;3222;09:20:27;0;50	40234;8	74279;0;0;0;
$GPXUP;3222;09:20:28;0;50	40234;8	74279;0;0;0;
$GPXUP;3222;09:20:29;0;50	40234;8	74279;0;0;0;
$GPXUP;3222;09:20:30;0;50	40234;8	74279;0;0;0;
$GPXUP;3222;09:20:31;0;50	40234;8	74279;0;0;0;
$GPXUP;3222;09:20:32;0;50	40234;8	74279;0;0;0;
$GPXUP;3222;09:20:33;0;50	40234;8	74279;0;0;0;
$GPXUP;3222;09:20:34;0;50	40234;8	74279;0;0;0;
$GPXUP;3222;09:20:35;0;50	40234;8	74279;0;0;0;
$GPXUP;3222;09:20:36;0;50	40234;8	74279;0;0;0;
$GPXUP;3222;09:20:37;0;50	40234;8	74279;0;0;0;
$GPXUP;3222;09:20:38;0;50	40234;8	74279;0;0;0;
$GPXUP;3222;09:20:39;0;50	40234;8	74279;0;0;0;
$GPXUP;3222;09:20:40;0;50	40234;8	74279;0;0;0;
$GPXUP;3222;09:20:41;0;50	40234;8	74279;0;0;0;
$GPXUP;3222;09:20:42;0;50	40234;8	74279;0;0;0;
$GPXUP;3222;09:20:43;0;50	40234;8	74279;0;0;0;
$GPXUP;3222;09:20:44;0;50	40234;8	74279;0;0;0;
$GPXUP;3222;09:20:45;0;50	40234;8	74279;0;0;0;
$GPXUP;3222;09:20:46;0;50	40234;8	74279;0;0;0;
$GPXUP;3222;09:20:47;0;50	40234;8	74279;0;0;0;
$GPXUP;3222;09:20:48;0;50	40234;8	74279;0;0;0;
$GPXUP;3222;09:20:49;0;50	40234;8	74279;0;0;0;
$GPXUP;3222;09:20:50;0;50	40234;8	74279;0;0;0;
$GPXUP;3222;09:20:51;0;50	40234;8	74279;0;0;0;
$GPXUP;3222;09:20:52;0;50	40234;8	74279;0;0;0;
$GPXUP;3222;09:20:53;0;50	40234;8	74279;0;0;0;
$GPXUP;3222;09:20:54;0;50	40234;8	74279;0;0;0;
$GPXUP;3222;09:20:55;0;50	40234;8	74279;0;0;0;
$GPXUP;3222;09:20:56;0;50	40234;8	74279;0;0;0;
$GPXUP;3222;09:20:57;0;50	40234;8	74279;0;0;0;
$GPXUP;3222;09:20:58;0;50	40234;8	74279;0;0;0;
$GPXUP;3222;09:20:59;0;50	40234;8	74279;0;0;0;
$GPXUP;3222;09:21:00;0;50	40234;8	74279;0;0;0;
$GPXUP;3222;09:21:01;0;50	40234;8	74279;0;0;0;
$GPXUP;3222;09:21:02;0;50	40234;8	74279;0;0;0;
$GPXUP;3222;09:21:03;0;50	40234;8	74279;0;0;0;
$GPXUP;3222;09:21:04;0;50	40234;8	74279;0;0;0;
$GPXUP;3222;09:21:05;0;50	40234;8	74279;0;0;0;
$GPXUP;3222;09:21:06;0;50	40234;8	74279;0;0;0;
$GPXUP;3222;09:21:07;0;50	40234;8	74279;0;0;0;
$GPXUP;3222;09:21:08;0;50	40234;8	74279;0;0;0;
$GPXUP;3222;09:21:09;0;50	40234;8	74279;0;0;0;
$GPXUP;3222;09:21:10;0;50	40234;8	74279;0;0;0;
$GPXUP;3222;09:21:11;0;50	40234;8	74279;0;0;0;
$GPXUP;3222;09:21:12;0;50	40234;8	74279;0;0;0;
$GPXUP;3222;09:21:13;0;50	40234;8	74279;0;0;0;
$GPXUP;3222;09:21:14;0;50	40234;8	74279;0;0;0;
$GPXUP;3222;09:21:15;0;50	40234;8	74279;0;0;0;
$GPXUP;3222;09:21:16;0;50	40234;8	74279;0;0;0;
$GPXUP;3222;09:21:17;0;50	40234;8	74279;0;0;0;
$GPXUP;3222;09:21:18;0;50	40234;8	74279;0;0;0;
$GPXUP;3222;09:21:19;0;50	40234;8	74279;0;0;0;
$GPXUP;3222;09:21:20;0;50	40234;8	74279;0;0;0;
$GPXUP;3222;09:21:21;0;50	40234;8	74279;0;0;0;
$GPXUP;3222;09:21:22;0;50	40234;8	74279;0;0;0;
$GPXUP;3222;09:21:23;0;50	40234;8	74279;0;0;0;
$GPXUP;3222;09:21:24;0;50	40234;8	74279;0;0;0;
$GPXUP;3222;09:21:25;0;50	40234;8	74279;0;0;0;
$GPXUP;3222;09:21:26;0;50	40234;8	74279;0;0;0;
$GPXUP;3222;09:21:27;0;50	40234;8	74279;0;0;0;
$GPXUP;3222;09:21:28;0;50	40234;8	74279;0;0;0;
$GPXUP;3222;09:21:29;0;50	40234;8	74279;0;0;0;
$GPXUP;3222;09:21:30;0;50	40234;8	74279;0;0;0;
$GPXUP;3222;09:21:31;0;50	40234;8	74279;0;0;0;
$GPXUP;3222;09:21:32;0;50	40234;8	74279;0;0;0;
$GPXUP;3222;09:21:33;0;50	40234;8	74279;0;0;0;
$GPXUP;3222;09:21:34;0;50	40234;8	74279;0;0;0;
$GPXUP;3222;09:21:35;0;50	40234;8	74279;0;0;0;
$GPXUP;3222;09:21:36;0;50	40234;8	74279;0;0;0;
$GPXUP;3222;09:21:37;0;50	40234;8	74279;0;0;0;
$GPXUP;3222;09:21:38;0;50	40234;8	74279;0;0;0;
$GPXUP;3222;09:21:39;0;50	40234;8	74279;0;0;0;
$GPXUP;3222;09:21:40;0;50	40234;8	74279;0;0;0;
$GPXUP;3222;09:21:41;0;50	40234;8	74279;0;0;0;
$GPXUP;3222;09:21:42;0;50	40234;8	74279;0;0;0;
$GPXUP;3222;09:21:43;0;50	40234;8	74279;0;0;0;
$GPXUP;3222;09:21:44;0;50	40234;8	74279;0;0;0;
$GPXUP;3222;09:21:45;0;50	40234;8	74279;0;0;0;
$GPXUP;3222;09:21:46;0;50	40234;8	74279;0;0;0;
$GPXUP;3222;09:21:47;0;50	40234;8	74279;0;0;0;
$GPXUP;3222;09:21:48;0;50	40234;8	74279;0;0;0;
$GPXUP;3222;09:21:49;0;50	40234;8	74279;0;0;0;
$GPXUP;3222;09:21:50;0;50	40234;8	74279;0;0;0;
$GPXUP;3222;09:21:51;0;50	40234;8	74279;0;0;0;
$GPXUP;3222;09:21:52;0;50	40234;8	74279;0;0;0;
$GPXUP;3222;09:21:53;0;50	40234;8	74279;0;0;0;
$GPXUP;3222;09:21:54;0;50	40234;8	74279;0;0;0;
$GPXUP;3222;09:21:55;0;50	40234;8	74279;0;0;0;
$GPXUP;3222;09:21:56;0;50	40234;8	74279;0;0;0;
$GPXUP;3222;09:21:57;0;50	40234;8	74279;0;0;0;
$GPXUP;3222;09:21:58;0;50	40234;8	74279;0;0;0;
$GPXUP;3222;09:21:59;0;50	40234;8	74279;0;0;0;
$GPXUP;3222;09:22:00;0;50	40234;8	74279;0;0;0;
$GPXUP;3222;09:22:01;0;50	40234;8	74279;0;0;0;
$GPXUP;3222;09:22:02;0;50	40234;8	74279;0;0;0;
$GPXUP;3222;09:22:03;0;50	40234;8	74279;0;0;0;
$GPXUP;3222;09:22:04;0;50	40234;8	74279;0;0;0;
$GPXUP;3222;09:22:05;0;50	40234;8	74279;0;0;0;
$GPXUP;3222;09:22:06;0;50	40234;8	74279;0;0;0;
$GPXUP;3222;09:22:07;0;50	40234;8	74279;0;0;0;
$GPXUP;3222;09:22:08;0;50	40234;8	74279;0;0;0;
$GPXUP;3222;09:22:09;0;50	40234;8	74279;0;0;0;
$GPXUP;3222;09:22:10;0;50	40234;8	74279;0;0;0;
$GPXUP;3222;09:22:11;0;50	40234;8	74279;0;0;0;
$GPXUP;3222;09:22:12;0;50	40234;8	74279;0;0;0;
$GPXUP;3222;09:22:13;0;50	40234;8	74279;0;0;0;
$GPXUP;3222;09:22:14;0;50	40234;8	74279;0;0;0;
$GPXUP;3222;09:22:15;0;50	40234;8	74279;0;0;0;
$GPXUP;3222;09:22:16;0;50	40234;8	74279;0;0;0;
$GPXUP;3222;09:22:17;0;50	40234;8	74279;0;0;0;
$GPXUP;3222;09:22:18;0;50	40234;8	74279;0;0;0;
$GPXUP;3222;09:22:19;0;50	40234;8	74279;0;0;0;
$GPXUP;3222;09:22:20;0;50	40234;8	74279;0;0;0;
$GPXUP;3222;09:22:21;0;50	40234;8	74279;0;0;0;
$GPXUP;3222;09:22:22;0;50	40234;8	74279;0;0;0;
$GPXUP;3222;09:22:23;0;50	40234;8	74279;0;0;0;
$GPXUP;3222;09:22:24;0;50	40234;8	74279;0;0;0;
$GPXUP;3222;09:22:25;0;50	40226;8	74275;0;0;0;
$GPXUP;3222;09:22:26;0;50	40226;8	74275;0;0;0;
$GPXUP;3222;09:22:27;0;50	40226;8	74275;0;0;0;
$GPXUP;3222;09:22:28;0;50	40226;8	74275;0;0;0;
$GPXUP;3222;09:22:29;0;50	40226;8	74275;0;0;0;
$GPXUP;3222;09:22:30;0;50	40226;8	74275;0;0;0;
$GPXUP;3222;09:22:31;0;50	40226;8	74275;0;0;0;
$GPXUP;3222;09:22:32;0;50	40226;8	74275;0;0;0;
$GPXUP;3222;09:22:33;0;50	40226;8	74275;0;0;0;
$GPXUP;3222;09:22:34;0;50	40226;8	74275;0;0;0;
$GPXUP;3222;09:22:35;0;50	40226;8	74275;0;0;0;
$GPXUP;3222;09:22:36;0;50	40226;8	74275;0;0;0;
$GPXUP;3222;09:22:37;0;50	40226;8	74275;0;0;0;
$GPXUP;3222;09:22:38;0;50	40226;8	74275;0;0;0;
$GPXUP;3222;09:22:39;0;50	40226;8	74275;0;0;0;
$GPXUP;3222;09:22:40;0;50	40226;8	74275;0;0;0;
$GPXUP;3222;09:22:41;0;50	40226;8	74275;0;0;0;
$GPXUP;3222;09:22:42;0;50	40226;8	74275;0;0;0;
$GPXUP;3222;09:22:43;0;50	40226;8	74275;0;0;0;
$GPXUP;3222;09:22:44;0;50	40226;8	74275;0;0;0;
$GPXUP;3222;09:22:45;0;50	40226;8	74275;0;0;0;
$GPXUP;3222;09:22:46;0;50	40226;8	74275;0;0;0;
$GPXUP;3222;09:22:47;0;50	40226;8	74275;0;0;0;
$GPXUP;3222;09:22:48;0;50	40226;8	74275;0;0;0;
$GPXUP;3222;09:22:49;0;50	40226;8	74275;0;0;0;
$GPXUP;3222;09:22:50;0;50	40226;8	74275;0;0;0;
$GPXUP;3222;09:22:51;0;50	40226;8	74275;0;0;0;
$GPXUP;3222;09:22:52;0;50	40226;8	74275;0;0;0;
$GPXUP;3222;09:22:53;0;50	40226;8	74275;0;0;0;
$GPXUP;3222;09:22:54;0;50	40226;8	74275;0;0;0;
$GPXUP;3222;09:22:55;0;50	40226;8	74275;0;0;0;
$GPXUP;3222;09:22:56;0;50	40226;8	74275;0;0;0;
$GPXUP;3222;09:22:57;0;50	40226;8	74275;0;0;0;
$GPXUP;3222;09:22:58;0;50	40226;8	74275;0;0;0;
$GPXUP;3222;09:22:59;0;50	40226;8	74275;0;0;0;
$GPXUP;3222;09:23:00;0;50	40226;8	74275;0;0;0;
$GPXUP;3222;09:23:01;0;50	40226;8	74275;0;0;0;
$GPXUP;3222;09:23:02;0;50	40226;8	74275;0;0;0;
$GPXUP;3222;09:23:03;0;50	40226;8	74275;0;0;0;
$GPXUP;3222;09:23:04;0;50	40226;8	74275;0;0;0;
$GPXUP;3222;09:23:05;0;50	40226;8	74275;0;0;0;
$GPXUP;3222;09:23:06;0;50	40226;8	74275;0;0;0;
$GPXUP;3222;09:23:07;0;50	40226;8	74275;0;0;0;
$GPXUP;3222;09:23:08;0;50	40226;8	74275;0;0;0;
$GPXUP;3222;09:23:09;0;50	40226;8	74275;0;0;0;
$GPXUP;3222;09:23:10;0;50	40226;8	74275;0;0;0;
$GPXUP;3222;09:23:11;0;50	40226;8	74275;0;0;0;
$GPXUP;3222;09:23:12;0;50	40226;8	74275;0;0;0;
$GPXUP;3222;09:23:13;0;50	40226;8	74275;0;0;0;
$GPXUP;3222;09:23:14;0;50	40226;8	74275;0;0;0;
$GPXUP;3222;09:23:15;0;50	40226;8	74275;0;0;0;
$GPXUP;3222;09:23:16;0;50	40226;8	74275;0;0;0;
$GPXUP;3222;09:23:17;0;50	40226;8	74275;0;0;0;
$GPXUP;3222;09:23:18;0;50	40226;8	74275;0;0;0;
$GPXUP;3222;09:23:19;0;50	40226;8	74275;0;0;0;
$GPXUP;3222;09:23:20;0;50	40226;8	74275;0;0;0;
$GPXUP;3222;09:23:21;0;50	40226;8	74275;0;0;0;
$GPXUP;3222;09:23:22;0;50	40226;8	74275;0;0;0;
$GPXUP;3222;09:23:23;0;50	40226;8	74275;0;0;0;
$GPXUP;3222;09:23:24;0;50	40226;8	74275;0;0;0;
$GPXUP;3222;09:23:25;0;50	40226;8	74275;0;0;0;
$GPXUP;3222;09:23:26;0;50	40226;8	74275;0;0;0;
$GPXUP;3222;09:23:27;0;50	40226;8	74275;0;0;0;
$GPXUP;3222;09:23:28;0;50	40226;8	74275;0;0;0;
$GPXUP;3222;09:23:29;0;50	40226;8	74275;0;0;0;
$GPXUP;3222;09:23:30;0;50	40226;8	74275;0;0;0;
$GPXUP;3222;09:23:31;0;50	40226;8	74275;0;0;0;
$GPXUP;3222;09:23:32;0;50	40226;8	74275;0;0;0;
$GPXUP;3222;09:23:33;0;50	40226;8	74275;0;0;0;
$GPXUP;3222;09:23:34;0;50	40226;8	74275;0;0;0;
$GPXUP;3222;09:23:35;0;50	40226;8	74275;0;0;0;
$GPXUP;3222;09:23:36;0;50	40226;8	74275;0;0;0;
$GPXUP;3222;09:23:37;0;50	40226;8	74275;0;0;0;
$GPXUP;3222;09:23:38;0;50	40226;8	74275;0;0;0;
$GPXUP;3222;09:23:39;0;50	40226;8	74275;0;0;0;
$GPXUP;3222;09:23:40;0;50	40226;8	74275;0;0;0;
$GPXUP;3222;09:23:41;0;50	40226;8	74275;0;0;0;
$GPXUP;3222;09:23:42;0;50	40226;8	74275;0;0;0;
$GPXUP;3222;09:23:43;0;50	40226;8	74275;0;0;0;
$GPXUP;3222;09:23:44;0;50	40226;8	74275;0;0;0;
$GPXUP;3222;09:23:45;0;50	40226;8	74275;0;0;0;
$GPXUP;3222;09:23:46;0;50	40226;8	74275;0;0;0;
$GPXUP;3222;09:23:47;0;50	40226;8	74275;0;0;0;
$GPXUP;3222;09:23:48;0;50	40226;8	74275;0;0;0;
$GPXUP;3222;09:23:49;0;50	40226;8	74275;0;0;0;
$GPXUP;3222;09:23:50;0;50	40226;8	74275;0;0;0;
$GPXUP;3222;09:23:51;0;50	40226;8	74275;0;0;0;
$GPXUP;3222;09:23:52;0;50	40226;8	74275;0;0;0;
$GPXUP;3222;09:23:53;0;50	40226;8	74275;0;0;0;
$GPXUP;3222;09:23:54;0;50	40226;8	74275;0;0;0;
$GPXUP;3222;09:23:55;0;50	40226;8	74275;0;0;0;
$GPXUP;3222;09:23:56;0;50	40226;8	74275;0;0;0;
$GPXUP;3222;09:23:57;0;50	40226;8	74275;0;0;0;
$GPXUP;3222;09:23:58;0;50	40226;8	74275;0;0;0;
$GPXUP;3222;09:23:59;0;50	40226;8	74275;0;0;0;
$GPXUP;3222;09:24:00;0;50	40226;8	74275;0;0;0;
$GPXUP;3222;09:24:01;0;50	40226;8	74275;0;0;0;
$GPXUP;3222;09:24:02;0;50	40226;8	74275;0;0;0;
$GPXUP;3222;09:24:03;0;50	40226;8	74275;0;0;0;
$GPXUP;3222;09:24:04;0;50	40226;8	74275;0;0;0;
$GPXUP;3222;09:24:05;0;50	40226;8	74275;0;0;0;
$GPXUP;3222;09:24:06;0;50	40226;8	74275;0;0;0;
$GPXUP;3222;09:24:07;0;50	40226;8	74275;0;0;0;
$GPXUP;3222;09:24:08;0;50	40226;8	74275;0;0;0;
$GPXUP;3222;09:24:09;0;50	40226;8	74275;0;0;0;
$GPXUP;3222;09:24:10;0;50	40226;8	74275;0;0;0;
$GPXUP;3222;09:24:11;0;50	40226;8	74275;0;0;0;
$GPXUP;3222;09:24:12;0;50	40226;8	74275;0;0;0;
$GPXUP;3222;09:24:13;0;50	40226;8	74275;0;0;0;
$GPXUP;3222;09:24:14;0;50	40226;8	74275;0;0;0;
$GPXUP;3222;09:24:15;0;50	40226;8	74275;0;0;0;
$GPXUP;3222;09:24:16;0;50	40226;8	74275;0;0;0;
$GPXUP;3222;09:24:17;0;50	40226;8	74275;0;0;0;
$GPXUP;3222;09:24:18;0;50	40226;8	74275;0;0;0;
$GPXUP;3222;09:24:19;0;50	40226;8	74275;0;0;0;
$GPXUP;3222;09:24:20;0;50	40226;8	74275;0;0;0;
$GPXUP;3222;09:24:21;0;50	40226;8	74275;0;0;0;
$GPXUP;3222;09:24:22;0;50	40226;8	74275;0;0;0;
$GPXUP;3222;09:24:23;0;50	40226;8	74275;0;0;0;
$GPXUP;3222;09:24:24;0;50	40226;8	74275;0;0;0;
$GPXUP;3222;09:24:25;0;50	40226;8	74275;0;0;0;
$GPXUP;3222;09:24:26;0;50	40226;8	74275;0;0;0;
$GPXUP;3222;09:24:27;0;50	40226;8	74275;0;0;0;
$GPXUP;3222;09:24:28;0;50	40226;8	74275;0;0;0;
$GPXUP;3222;09:24:29;0;50	40226;8	74275;0;0;0;
$GPXUP;3222;09:24:30;0;50	40226;8	74275;0;0;0;
$GPXUP;3222;09:24:31;0;50	40226;8	74275;0;0;0;
$GPXUP;3222;09:24:32;0;50	40226;8	74275;0;0;0;
$GPXUP;3222;09:24:33;0;50	40226;8	74275;0;0;0;
$GPXUP;3222;09:24:34;0;50	40226;8	74275;0;0;0;
$GPXUP;3222;09:24:35;0;50	40226;8	74275;0;0;0;
$GPXUP;3222;09:24:36;0;50	40226;8	74275;0;0;0;
$GPXUP;3222;09:24:37;0;50	40226;8	74275;0;0;0;
$GPXUP;3222;09:24:38;0;50	40226;8	74275;0;0;0;
$GPXUP;3222;09:24:39;0;50	40226;8	74275;0;0;0;
$GPXUP;3222;09:24:40;0;50	40226;8	74275;0;0;0;
$GPXUP;3222;09:24:41;0;50	40226;8	74275;0;0;0;
$GPXUP;3222;09:24:42;0;50	40226;8	74275;0;0;0;
$GPXUP;3222;09:24:43;0;50	40226;8	74275;0;0;0;
$GPXUP;3222;09:24:44;0;50	40226;8	74275;0;0;0;
$GPXUP;3222;09:24:45;0;50	40226;8	74275;0;0;0;
$GPXUP;3222;09:24:46;0;50	40226;8	74275;0;0;0;
$GPXUP;3222;09:24:47;0;50	40226;8	74275;0;0;0;
$GPXUP;3222;09:24:48;0;50	40226;8	74275;0;0;0;
$GPXUP;3222;09:24:49;0;50	40226;8	74275;0;0;0;
$GPXUP;3222;09:24:50;0;50	40226;8	74275;0;0;0;
$GPXUP;3222;09:24:51;0;50	40226;8	74275;0;0;0;
$GPXUP;3222;09:24:52;0;50	40226;8	74275;0;0;0;
$GPXUP;3222;09:24:53;0;50	40226;8	74275;0;0;0;
$GPXUP;3222;09:24:54;0;50	40226;8	74275;0;0;0;
$GPXUP;3222;09:24:55;0;50	40226;8	74275;0;0;0;
$GPXUP;3222;09:24:56;0;50	40226;8	74275;0;0;0;
$GPXUP;3222;09:24:57;0;50	40226;8	74275;0;0;0;
$GPXUP;3222;09:24:58;0;50	40226;8	74275;0;0;0;
$GPXUP;3222;09:24:59;0;50	40226;8	74275;0;0;0;
$GPXUP;3222;09:25:00;0;50	40226;8	74275;0;0;0;
$GPXUP;3222;09:25:01;0;50	40226;8	74275;0;0;0;
$GPXUP;3222;09:25:02;0;50	40226;8	74275;0;0;0;
$GPXUP;3222;09:25:03;0;50	40226;8	74275;0;0;0;
$GPXUP;3222;09:25:04;0;50	40226;8	74275;0;0;0;
$GPXUP;3222;09:25:05;0;50	40226;8	74275;0;0;0;
$GPXUP;3222;09:25:06;0;50	40226;8	74275;0;0;0;
$GPXUP;3222;09:25:07;0;50	40226;8	74275;0;0;0;
$GPXUP;3222;09:25:08;0;50	40226;8	74275;0;0;0;
$GPXUP;3222;09:25:09;0;50	40226;8	74275;0;0;0;
$GPXUP;3222;09:25:10;0;50	40226;8	74275;0;0;0;
$GPXUP;3222;09:25:11;0;50	40226;8	74275;0;0;0;
$GPXUP;3222;09:25:12;0;50	40226;8	74275;0;0;0;
$GPXUP;3222;09:25:13;0;50	40226;8	74275;0;0;0;
$GPXUP;3222;09:25:14;0;50	40226;8	74275;0;0;0;
$GPXUP;3222;09:25:15;0;50	40226;8	74275;0;0;0;
$GPXUP;3222;09:25:16;0;50	40226;8	74275;0;0;0;
$GPXUP;3222;09:25:17;0;50	40226;8	74275;0;0;0;
$GPXUP;3222;09:25:18;0;50	40226;8	74275;0;0;0;
$GPXUP;3222;09:25:19;0;50	40226;8	74275;0;0;0;
$GPXUP;3222;09:25:20;0;50	40226;8	74275;0;0;0;
$GPXUP;3222;09:25:21;0;50	40226;8	74275;0;0;0;
$GPXUP;3222;09:25:22;0;50	40226;8	74275;0;0;0;
$GPXUP;3222;09:25:23;0;50	40226;8	74275;0;0;0;
$GPXUP;3222;09:25:24;0;50	40226;8	74275;0;0;0;
$GPXUP;3222;09:25:25;0;50	40226;8	74275;0;0;0;
$GPXUP;3222;09:25:26;0;50	40226;8	74275;0;0;0;
$GPXUP;3222;09:25:27;0;50	40226;8	74275;0;0;0;
$GPXUP;3222;09:25:28;0;50	40226;8	74275;0;0;0;
$GPXUP;3222;09:25:29;0;50	40226;8	74275;0;0;0;
$GPXUP;3222;09:25:30;0;50	40226;8	74275;0;0;0;
$GPXUP;3222;09:25:31;0;50	40226;8	74275;0;0;0;
$GPXUP;3222;09:25:32;0;50	40226;8	74275;0;0;0;
$GPXUP;3222;09:25:33;0;50	40226;8	74275;0;0;0;
$GPXUP;3222;09:25:34;0;50	40226;8	74275;0;0;0;
$GPXUP;3222;09:25:35;0;50	40226;8	74275;0;0;0;
$GPXUP;3222;09:25:36;0;50	40226;8	74275;0;0;0;
$GPXUP;3222;09:25:37;0;50	40226;8	74275;0;0;0;
$GPXUP;3222;09:25:38;0;50	40226;8	74275;0;0;0;
$GPXUP;3222;09:25:39;0;50	40226;8	74275;0;0;0;
$GPXUP;3222;09:25:40;0;50	40226;8	74275;0;0;0;
$GPXUP;3222;09:25:41;0;50	40226;8	74275;0;0;0;
$GPXUP;3222;09:25:42;0;50	40226;8	74275;0;0;0;
$GPXUP;3222;09:25:43;0;50	40226;8	74275;0;0;0;
$GPXUP;3222;09:25:44;0;50	40226;8	74275;0;0;0;
$GPXUP;3222;09:25:45;0;50	40226;8	74275;0;0;0;
$GPXUP;3222;09:25:46;0;50	40226;8	74275;0;0;0;
$GPXUP;3222;09:25:47;0;50	40226;8	74275;0;0;0;
$GPXUP;3222;09:25:48;0;50	40229;8	74276;0;0;0;
$GPXUP;3222;09:25:49;0;50	40229;8	74276;0;0;0;
$GPXUP;3222;09:25:50;0;50	40229;8	74275;0;0;0;
$GPXUP;3222;09:25:51;0;50	40229;8	74275;0;0;0;
$GPXUP;3222;09:25:52;0;50	40229;8	74275;0;0;0;
$GPXUP;3222;09:25:53;0;50	40229;8	74275;0;0;0;
$GPXUP;3222;09:25:54;0;50	40229;8	74275;0;0;0;
$GPXUP;3222;09:25:55;0;50	40229;8	74275;0;0;0;
$GPXUP;3222;09:25:56;0;50	40229;8	74275;0;0;0;
$GPXUP;3222;09:25:57;0;50	40229;8	74275;0;0;0;
$GPXUP;3222;09:25:58;0;50	40229;8	74275;0;0;0;
$GPXUP;3222;09:25:59;0;50	40229;8	74275;0;0;0;
$GPXUP;3222;09:26:00;0;50	40229;8	74275;0;0;0;
$GPXUP;3222;09:26:01;0;50	40229;8	74275;0;0;0;
$GPXUP;3222;09:26:02;0;50	40229;8	74275;0;0;0;
$GPXUP;3222;09:26:03;0;50	40229;8	74275;0;0;0;
$GPXUP;3222;09:26:04;0;50	40229;8	74275;0;0;0;
$GPXUP;3222;09:26:05;0;50	40229;8	74275;0;0;0;
$GPXUP;3222;09:26:06;0;50	40229;8	74275;0;0;0;
$GPXUP;3222;09:26:07;0;50	40229;8	74275;0;0;0;
$GPXUP;3222;09:26:08;0;50	40229;8	74275;0;0;0;
$GPXUP;3222;09:26:09;0;50	40229;8	74275;0;0;0;
$GPXUP;3222;09:26:10;0;50	40229;8	74275;0;0;0;
$GPXUP;3222;09:26:11;0;50	40229;8	74275;0;0;0;
$GPXUP;3222;09:26:12;0;50	40229;8	74275;0;0;0;
$GPXUP;3222;09:26:13;0;50	40229;8	74275;0;0;0;
$GPXUP;3222;09:26:14;0;50	40229;8	74275;0;0;0;
$GPXUP;3222;09:26:15;0;50	40229;8	74275;0;0;0;
$GPXUP;3222;09:26:16;0;50	40229;8	74275;0;0;0;
$GPXUP;3222;09:26:17;0;50	40229;8	74275;0;0;0;
$GPXUP;3222;09:26:18;0;50	40229;8	74275;0;0;0;
$GPXUP;3222;09:26:19;0;50	40229;8	74275;0;0;0;
$GPXUP;3222;09:26:20;0;50	40229;8	74275;0;0;0;
$GPXUP;3222;09:26:21;0;50	40229;8	74275;0;0;0;
$GPXUP;3222;09:26:22;0;50	40229;8	74275;0;0;0;
$GPXUP;3222;09:26:23;0;50	40229;8	74275;0;0;0;
$GPXUP;3222;09:26:24;0;50	40229;8	74275;0;0;0;
$GPXUP;3222;09:26:25;0;50	40229;8	74275;0;0;0;
$GPXUP;3222;09:26:26;0;50	40229;8	74275;0;0;0;
$GPXUP;3222;09:26:27;0;50	40229;8	74275;0;0;0;
$GPXUP;3222;09:26:28;0;50	40229;8	74275;0;0;0;
$GPXUP;3222;09:26:29;0;50	40229;8	74275;0;0;0;
$GPXUP;3222;09:26:30;0;50	40229;8	74275;0;0;0;
$GPXUP;3222;09:26:31;0;50	40229;8	74275;0;0;0;
$GPXUP;3222;09:26:32;0;50	40229;8	74275;0;0;0;
$GPXUP;3222;09:26:33;0;50	40229;8	74275;0;0;0;
$GPXUP;3222;09:26:34;0;50	40229;8	74275;0;0;0;
$GPXUP;3222;09:26:35;0;50	40229;8	74275;0;0;0;
$GPXUP;3222;09:26:36;0;50	40229;8	74275;0;0;0;
$GPXUP;3222;09:26:37;0;50	40229;8	74275;0;0;0;
$GPXUP;3222;09:26:38;0;50	40229;8	74275;0;0;0;
$GPXUP;3222;09:26:39;0;50	40229;8	74275;0;0;0;
$GPXUP;3222;09:26:40;0;50	40229;8	74275;0;0;0;
$GPXUP;3222;09:26:41;0;50	40229;8	74275;0;0;0;
$GPXUP;3222;09:26:42;0;50	40229;8	74275;0;0;0;
$GPXUP;3222;09:26:43;0;50	40229;8	74275;0;0;0;
$GPXUP;3222;09:26:44;0;50	40229;8	74275;0;0;0;
$GPXUP;3222;09:26:45;0;50	40229;8	74275;0;0;0;
$GPXUP;3222;09:26:46;0;50	40229;8	74275;0;0;0;
$GPXUP;3222;09:26:47;0;50	40229;8	74275;0;0;0;
$GPXUP;3222;09:26:48;0;50	40229;8	74275;0;0;0;
$GPXUP;3222;09:26:49;0;50	40229;8	74275;0;0;0;
$GPXUP;3222;09:26:50;0;50	40229;8	74275;0;0;0;
$GPXUP;3222;09:26:51;0;50	40229;8	74275;0;0;0;
$GPXUP;3222;09:26:52;0;50	40229;8	74275;0;0;0;
$GPXUP;3222;09:26:53;0;50	40229;8	74275;0;0;0;
$GPXUP;3222;09:26:54;0;50	40229;8	74275;0;0;0;
$GPXUP;3222;09:26:55;0;50	40229;8	74275;0;0;0;
$GPXUP;3222;09:26:56;0;50	40229;8	74275;0;0;0;
$GPXUP;3222;09:26:57;0;50	40229;8	74275;0;0;0;
$GPXUP;3222;09:26:58;0;50	40229;8	74275;0;0;0;
$GPXUP;3222;09:26:59;0;50	40229;8	74275;0;0;0;
$GPXUP;3222;09:27:00;0;50	40229;8	74275;0;0;0;
$GPXUP;3222;09:27:01;0;50	40229;8	74275;0;0;0;
$GPXUP;3222;09:27:02;0;50	40229;8	74275;0;0;0;
$GPXUP;3222;09:27:03;0;50	40229;8	74275;0;0;0;
$GPXUP;3222;09:27:04;0;50	40229;8	74275;0;0;0;
$GPXUP;3222;09:27:05;0;50	40229;8	74275;0;0;0;
$GPXUP;3222;09:27:06;0;50	40229;8	74275;0;0;0;
$GPXUP;3222;09:27:07;0;50	40229;8	74275;0;0;0;
$GPXUP;3222;09:27:08;0;50	40229;8	74275;0;0;0;
$GPXUP;3222;09:27:09;0;50	40229;8	74275;0;0;0;
$GPXUP;3222;09:27:10;0;50	40229;8	74275;0;0;0;
$GPXUP;3222;09:27:11;0;50	40229;8	74275;0;0;0;
$GPXUP;3222;09:27:12;0;50	40229;8	74275;0;0;0;
$GPXUP;3222;09:27:13;0;50	40229;8	74275;0;0;0;
$GPXUP;3222;09:27:14;0;50	40229;8	74275;0;0;0;
$GPXUP;3222;09:27:15;0;50	40229;8	74275;0;0;0;
$GPXUP;3222;09:27:16;0;50	40229;8	74275;0;0;0;
$GPXUP;3222;09:27:17;0;50	40229;8	74275;0;0;0;
$GPXUP;3222;09:27:18;0;50	40229;8	74275;0;0;0;
$GPXUP;3222;09:27:19;0;50	40229;8	74275;0;0;0;
$GPXUP;3222;09:27:20;0;50	40229;8	74275;0;0;0;
$GPXUP;3222;09:27:21;0;50	40229;8	74275;0;0;0;
$GPXUP;3222;09:27:22;0;50	40229;8	74275;0;0;0;
$GPXUP;3222;09:27:23;0;50	40229;8	74275;0;0;0;
$GPXUP;3222;09:27:24;0;50	40229;8	74275;0;0;0;
$GPXUP;3222;09:27:25;0;50	40229;8	74275;0;0;0;
$GPXUP;3222;09:27:26;0;50	40229;8	74275;0;0;0;
$GPXUP;3222;09:27:27;0;50	40229;8	74275;0;0;0;
$GPXUP;3222;09:27:28;0;50	40229;8	74275;0;0;0;
$GPXUP;3222;09:27:29;0;50	40229;8	74275;0;0;0;
$GPXUP;3222;09:27:30;0;50	40229;8	74275;0;0;0;
$GPXUP;3222;09:27:31;0;50	40229;8	74275;0;0;0;
$GPXUP;3222;09:27:32;0;50	40229;8	74275;0;0;0;
$GPXUP;3222;09:27:33;0;50	40229;8	74275;0;0;0;
$GPXUP;3222;09:27:34;0;50	40229;8	74275;0;0;0;
$GPXUP;3222;09:27:35;0;50	40229;8	74275;0;0;0;
$GPXUP;3222;09:27:36;0;50	40229;8	74275;0;0;0;
$GPXUP;3222;09:27:37;0;50	40229;8	74275;0;0;0;
$GPXUP;3222;09:27:38;0;50	40229;8	74275;0;0;0;
$GPXUP;3222;09:27:39;0;50	40229;8	74275;0;0;0;
$GPXUP;3222;09:27:40;0;50	40229;8	74275;0;0;0;
$GPXUP;3222;09:27:41;0;50	40229;8	74275;0;0;0;
$GPXUP;3222;09:27:42;0;50	40229;8	74275;0;0;0;
$GPXUP;3222;09:27:43;0;50	40229;8	74275;0;0;0;
$GPXUP;3222;09:27:44;0;50	40229;8	74275;0;0;0;
$GPXUP;3222;09:27:45;0;50	40229;8	74275;0;0;0;
$GPXUP;3222;09:27:46;0;50	40229;8	74275;0;0;0;
$GPXUP;3222;09:27:47;0;50	40229;8	74275;0;0;0;
$GPXUP;3222;09:27:48;0;50	40229;8	74275;0;0;0;
$GPXUP;3222;09:27:49;0;50	40229;8	74275;0;0;0;
$GPXUP;3222;09:27:50;0;50	40229;8	74275;0;0;0;
$GPXUP;3222;09:27:51;0;50	40229;8	74275;0;0;0;
$GPXUP;3222;09:27:52;0;50	40229;8	74275;0;0;0;
$GPXUP;3222;09:27:53;0;50	40229;8	74275;0;0;0;
$GPXUP;3222;09:27:54;0;50	40229;8	74275;0;0;0;
$GPXUP;3222;09:27:55;0;50	40229;8	74275;0;0;0;
$GPXUP;3222;09:27:56;0;50	40229;8	74275;0;0;0;
$GPXUP;3222;09:27:57;0;50	40229;8	74275;0;0;0;
$GPXUP;3222;09:27:58;0;50	40229;8	74275;0;0;0;
$GPXUP;3222;09:27:59;0;50	40229;8	74275;0;0;0;
$GPXUP;3222;09:28:00;0;50	40229;8	74275;0;0;0;
$GPXUP;3222;09:28:01;0;50	40229;8	74275;0;0;0;
$GPXUP;3222;09:28:02;0;50	40229;8	74275;0;0;0;
$GPXUP;3222;09:28:03;0;50	40229;8	74275;0;0;0;
$GPXUP;3222;09:28:04;0;50	40229;8	74275;0;0;0;
$GPXUP;3222;09:28:05;0;50	40229;8	74275;0;0;0;
$GPXUP;3222;09:28:06;0;50	40229;8	74275;0;0;0;
$GPXUP;3222;09:28:07;0;50	40229;8	74275;0;0;0;
$GPXUP;3222;09:28:08;0;50	40229;8	74275;0;0;0;
$GPXUP;3222;09:28:09;0;50	40229;8	74275;0;0;0;
$GPXUP;3222;09:28:10;0;50	40229;8	74275;0;0;0;
$GPXUP;3222;09:28:11;0;50	40229;8	74275;0;0;0;
$GPXUP;3222;09:28:12;0;50	40229;8	74275;0;0;0;
$GPXUP;3222;09:28:13;0;50	40229;8	74275;0;0;0;
$GPXUP;3222;09:28:14;0;50	40229;8	74275;0;0;0;
$GPXUP;3222;09:28:15;0;50	40229;8	74275;0;0;0;
$GPXUP;3222;09:28:16;0;50	40229;8	74275;0;0;0;
$GPXUP;3222;09:28:17;0;50	40229;8	74275;0;0;0;
$GPXUP;3222;09:28:18;0;50	40229;8	74275;0;0;0;
$GPXUP;3222;09:28:19;0;50	40229;8	74275;0;0;0;
$GPXUP;3222;09:28:20;0;50	40229;8	74275;0;0;0;
$GPXUP;3222;09:28:21;0;50	40229;8	74275;0;0;0;
$GPXUP;3222;09:28:22;0;50	40229;8	74275;0;0;0;
$GPXUP;3222;09:28:23;0;50	40229;8	74275;0;0;0;
$GPXUP;3222;09:28:24;0;50	40229;8	74275;0;0;0;
$GPXUP;3222;09:28:25;0;50	40229;8	74275;0;0;0;
$GPXUP;3222;09:28:26;0;50	40229;8	74275;0;0;0;
$GPXUP;3222;09:28:27;0;50	40229;8	74275;0;0;0;
$GPXUP;3222;09:28:28;0;50	40229;8	74275;0;0;0;
$GPXUP;3222;09:28:29;0;50	40229;8	74275;0;0;0;
$GPXUP;3222;09:28:30;0;50	40229;8	74275;0;0;0;
$GPXUP;3222;09:28:31;0;50	40229;8	74275;0;0;0;
$GPXUP;3222;09:28:32;0;50	40229;8	74275;0;0;0;
$GPXUP;3222;09:28:33;0;50	40229;8	74275;0;0;0;
$GPXUP;3222;09:28:34;0;50	40229;8	74275;0;0;0;
$GPXUP;3222;09:28:35;0;50	40229;8	74275;0;0;0;
$GPXUP;3222;09:28:36;0;50	40229;8	74275;0;0;0;
$GPXUP;3222;09:28:37;0;50	40229;8	74275;0;0;0;
$GPXUP;3222;09:28:38;0;50	40229;8	74275;0;0;0;
$GPXUP;3222;09:28:39;0;50	40229;8	74275;0;0;0;
$GPXUP;3222;09:28:40;0;50	40229;8	74275;0;0;0;
$GPXUP;3222;09:28:41;0;50	40229;8	74275;0;0;0;
$GPXUP;3222;09:28:42;0;50	40229;8	74275;0;0;0;
$GPXUP;3222;09:28:43;0;50	40229;8	74275;0;0;0;
$GPXUP;3222;09:28:44;0;50	40229;8	74275;0;0;0;
$GPXUP;3222;09:28:45;0;50	40229;8	74275;0;0;0;
$GPXUP;3222;09:28:46;0;50	40229;8	74275;0;0;0;
$GPXUP;3222;09:28:47;0;50	40229;8	74275;0;0;0;
$GPXUP;3222;09:28:48;0;50	40229;8	74275;0;0;0;
$GPXUP;3222;09:28:49;0;50	40229;8	74275;0;0;0;
$GPXUP;3222;09:28:50;0;50	40229;8	74275;0;0;0;
$GPXUP;3222;09:28:51;0;50	40229;8	74275;0;0;0;
$GPXUP;3222;09:28:52;0;50	40229;8	74275;0;0;0;
$GPXUP;3222;09:28:53;0;50	40229;8	74275;0;0;0;
$GPXUP;3222;09:28:54;0;50	40229;8	74275;0;0;0;
$GPXUP;3222;09:28:55;0;50	40229;8	74275;0;0;0;
$GPXUP;3222;09:28:56;0;50	40229;8	74275;0;0;0;
$GPXUP;3222;09:28:57;0;50	40229;8	74275;0;0;0;
$GPXUP;3222;09:28:58;0;50	40229;8	74275;0;0;0;
$GPXUP;3222;09:28:59;0;50	40229;8	74275;0;0;0;
$GPXUP;3222;09:29:00;0;50	40229;8	74275;0;0;0;
$GPXUP;3222;09:29:01;0;50	40229;8	74275;0;0;0;
$GPXUP;3222;09:29:02;0;50	40229;8	74275;0;0;0;
$GPXUP;3222;09:29:03;0;50	40229;8	74275;0;0;0;
$GPXUP;3222;09:29:04;0;50	40229;8	74275;0;0;0;
$GPXUP;3222;09:29:05;0;50	40229;8	74275;0;0;0;
$GPXUP;3222;09:29:06;0;50	40229;8	74275;0;0;0;
$GPXUP;3222;09:29:07;0;50	40229;8	74275;0;0;0;
$GPXUP;3222;09:29:08;0;50	40229;8	74275;0;0;0;
$GPXUP;3222;09:29:09;0;50	40229;8	74275;0;0;0;
$GPXUP;3222;09:29:10;0;50	40229;8	74275;0;0;0;
$GPXUP;3222;09:29:11;0;50	40229;8	74275;0;0;0;
$GPXUP;3222;09:29:12;0;50	40229;8	74275;0;0;0;
$GPXUP;3222;09:29:13;0;50	40229;8	74275;0;0;0;
$GPXUP;3222;09:29:14;0;50	40229;8	74275;0;0;0;
$GPXUP;3222;09:29:15;0;50	40229;8	74275;0;0;0;
$GPXUP;3222;09:29:16;0;50	40229;8	74275;0;0;0;
$GPXUP;3222;09:29:17;0;50	40229;8	74275;0;0;0;
$GPXUP;3222;09:29:18;0;50	40229;8	74275;0;0;0;
$GPXUP;3222;09:29:19;0;50	40229;8	74275;0;0;0;
$GPXUP;3222;09:29:20;0;50	40229;8	74275;0;0;0;
$GPXUP;3222;09:29:21;0;50	40229;8	74275;0;0;0;
$GPXUP;3222;09:29:22;0;50	40229;8	74275;0;0;0;
$GPXUP;3222;09:29:23;0;50	40229;8	74275;0;0;0;
$GPXUP;3222;09:29:24;0;50	40229;8	74275;0;0;0;
$GPXUP;3222;09:29:25;0;50	40229;8	74275;0;0;0;
$GPXUP;3222;09:29:26;0;50	40229;8	74275;0;0;0;
$GPXUP;3222;09:29:27;0;50	40229;8	74275;0;0;0;
$GPXUP;3222;09:29:28;0;50	40229;8	74275;0;0;0;
$GPXUP;3222;09:29:29;0;50	40229;8	74275;0;0;0;
$GPXUP;3222;09:29:30;0;50	40229;8	74275;0;0;0;
$GPXUP;3222;09:29:31;0;50	40229;8	74275;0;0;0;
$GPXUP;3222;09:29:32;0;50	40229;8	74275;0;0;0;
$GPXUP;3222;09:29:33;0;50	40229;8	74275;0;0;0;
$GPXUP;3222;09:29:34;0;50	40229;8	74275;0;0;0;
$GPXUP;3222;09:29:35;0;50	40229;8	74275;0;0;0;
$GPXUP;3222;09:29:36;0;50	40229;8	74275;0;0;0;
$GPXUP;3222;09:29:37;0;50	40229;8	74275;0;0;0;
$GPXUP;3222;09:29:38;0;50	40229;8	74275;0;0;0;
$GPXUP;3222;09:29:39;0;50	40229;8	74275;0;0;0;
$GPXUP;3222;09:29:40;0;50	40229;8	74275;0;0;0;
$GPXUP;3222;09:29:41;0;50	40229;8	74275;0;0;0;
$GPXUP;3222;09:29:42;0;50	40229;8	74275;0;0;0;
$GPXUP;3222;09:29:43;0;50	40229;8	74275;0;0;0;
$GPXUP;3222;09:29:44;0;50	40229;8	74275;0;0;0;
$GPXUP;3222;09:29:45;0;50	40229;8	74275;0;0;0;
$GPXUP;3222;09:29:46;0;50	40229;8	74275;0;0;0;
$GPXUP;3222;09:29:47;0;50	40229;8	74275;0;0;0;
$GPXUP;3222;09:29:48;0;50	40229;8	74275;0;0;0;
$GPXUP;3222;09:29:49;0;50	40229;8	74275;0;0;0;
$GPXUP;3222;09:29:50;0;50	40229;8	74275;0;0;0;
$GPXUP;3222;09:29:51;0;50	40229;8	74275;0;0;0;
$GPXUP;3222;09:29:52;0;50	40229;8	74275;0;0;0;
$GPXUP;3222;09:29:53;0;50	40229;8	74275;0;0;0;
$GPXUP;3222;09:29:54;0;50	40229;8	74275;0;0;0;
$GPXUP;3222;09:29:55;0;50	40229;8	74275;0;0;0;
$GPXUP;3222;09:29:56;0;50	40229;8	74275;0;0;0;
$GPXUP;3222;09:29:57;0;50	40229;8	74275;0;0;0;
$GPXUP;3222;09:29:58;0;50	40229;8	74275;0;0;0;
$GPXUP;3222;09:29:59;0;50	40229;8	74275;0;0;0;
$GPXUP;3222;09:30:00;0;50	40229;8	74275;0;0;0;
$GPXUP;3222;09:30:01;0;50	40229;8	74275;0;0;0;
$GPXUP;3222;09:30:02;0;50	40229;8	74275;0;0;0;
$GPXUP;3222;09:30:03;0;50	40229;8	74275;0;0;0;
$GPXUP;3222;09:30:04;0;50	40229;8	74275;0;0;0;
$GPXUP;3222;09:30:05;0;50	40229;8	74275;0;0;0;
$GPXUP;3222;09:30:06;0;50	40229;8	74275;0;0;0;
$GPXUP;3222;09:30:07;0;50	40229;8	74275;0;0;0;
$GPXUP;3222;09:30:08;0;50	40229;8	74275;0;0;0;
$GPXUP;3222;09:30:09;0;50	40229;8	74275;0;0;0;
$GPXUP;3222;09:30:10;0;50	40229;8	74275;0;0;0;
$GPXUP;3222;09:30:11;0;50	40229;8	74275;0;0;0;
$GPXUP;3222;09:30:12;0;50	40229;8	74275;0;0;0;
$GPXUP;3222;09:30:13;0;50	40229;8	74275;0;0;0;
$GPXUP;3222;09:30:14;0;50	40229;8	74275;0;0;0;
$GPXUP;3222;09:30:15;0;50	40229;8	74275;0;0;0;
$GPXUP;3222;09:30:16;0;50	40229;8	74275;0;0;0;
$GPXUP;3222;09:30:17;0;50	40229;8	74275;0;0;0;
$GPXUP;3222;09:30:18;0;50	40229;8	74275;0;0;0;
$GPXUP;3222;09:30:19;0;50	40229;8	74275;0;0;0;
$GPXUP;3222;09:30:20;0;50	40229;8	74275;0;0;0;
$GPXUP;3222;09:30:21;0;50	40229;8	74275;0;0;0;
$GPXUP;3222;09:30:22;0;50	40229;8	74275;0;0;0;
$GPXUP;3222;09:30:23;0;50	40229;8	74275;0;0;0;
$GPXUP;3222;09:30:24;0;50	40229;8	74275;0;0;0;
$GPXUP;3222;09:30:25;0;50	40229;8	74275;0;0;0;
$GPXUP;3222;09:30:26;0;50	40229;8	74275;0;0;0;
$GPXUP;3222;09:30:27;0;50	40229;8	74275;0;0;0;
$GPXUP;3222;09:30:28;0;50	40229;8	74275;0;0;0;
$GPXUP;3222;09:30:29;0;50	40229;8	74275;0;0;0;
$GPXUP;3222;09:30:30;0;50	40229;8	74275;0;0;0;
$GPXUP;3222;09:30:31;0;50	40229;8	74275;0;0;0;
$GPXUP;3222;09:30:32;0;50	40229;8	74275;0;0;0;
$GPXUP;3222;09:30:33;0;50	40229;8	74275;0;0;0;
$GPXUP;3222;09:30:34;0;50	40229;8	74275;0;0;0;
$GPXUP;3222;09:30:35;0;50	40229;8	74275;0;0;0;
$GPXUP;3222;09:30:36;0;50	40229;8	74275;0;0;0;
$GPXUP;3222;09:30:37;0;50	40229;8	74275;0;0;0;
$GPXUP;3222;09:30:38;0;50	40229;8	74275;0;0;0;
$GPXUP;3222;09:30:39;0;50	40229;8	74275;0;0;0;
$GPXUP;3222;09:30:40;0;50	40229;8	74275;0;0;0;
$GPXUP;3222;09:30:41;0;50	40229;8	74275;0;0;0;
$GPXUP;3222;09:30:42;0;50	40229;8	74275;0;0;0;
$GPXUP;3222;09:30:43;0;50	40229;8	74275;0;0;0;
$GPXUP;3222;09:30:44;0;50	40229;8	74275;0;0;0;
$GPXUP;3222;09:30:45;0;50	40229;8	74275;0;0;0;
$GPXUP;3222;09:30:46;0;50	40229;8	74275;0;0;0;
$GPXUP;3222;09:30:47;0;50	40229;8	74275;0;0;0;
$GPXUP;3222;09:30:48;0;50	40229;8	74275;0;0;0;
$GPXUP;3222;09:30:49;0;50	40229;8	74275;0;0;0;
$GPXUP;3222;09:30:50;0;50	40229;8	74275;0;0;0;
$GPXUP;3222;09:30:51;0;50	40229;8	74275;0;0;0;
$GPXUP;3222;09:30:52;0;50	40229;8	74275;0;0;0;
$GPXUP;3222;09:30:53;0;50	40229;8	74275;0;0;0;
$GPXUP;3222;09:30:54;0;50	40229;8	74275;0;0;0;
$GPXUP;3222;09:30:55;0;50	40229;8	74275;0;0;0;
$GPXUP;3222;09:30:56;0;50	40229;8	74275;0;0;0;
$GPXUP;3222;09:30:57;0;50	40229;8	74275;0;0;0;
$GPXUP;3222;09:30:58;0;50	40229;8	74275;0;0;0;
$GPXUP;3222;09:30:59;0;50	40229;8	74275;0;0;0;
$GPXUP;3222;09:31:00;0;50	40229;8	74275;0;0;0;
$GPXUP;3222;09:31:01;0;50	40229;8	74275;0;0;0;
$GPXUP;3222;09:31:02;0;50	40229;8	74275;0;0;0;
$GPXUP;3222;09:31:03;0;50	40229;8	74275;0;0;0;
$GPXUP;3222;09:31:04;0;50	40229;8	74275;0;0;0;
$GPXUP;3222;09:31:05;0;50	40229;8	74275;0;0;0;
$GPXUP;3222;09:31:06;0;50	40229;8	74275;0;0;0;
$GPXUP;3222;09:31:07;0;50	40229;8	74275;0;0;0;
$GPXUP;3222;09:31:08;0;50	40229;8	74275;0;0;0;
$GPXUP;3222;09:31:09;0;50	40229;8	74275;0;0;0;
$GPXUP;3222;09:31:10;0;50	40229;8	74275;0;0;0;
$GPXUP;3222;09:31:11;0;50	40229;8	74275;0;0;0;
$GPXUP;3222;09:31:12;0;50	40229;8	74275;0;0;0;
$GPXUP;3222;09:31:13;0;50	40229;8	74275;0;0;0;
$GPXUP;3222;09:31:14;0;50	40229;8	74275;0;0;0;
$GPXUP;3222;09:31:15;0;50	40229;8	74275;0;0;0;
$GPXUP;3222;09:31:16;0;50	40229;8	74275;0;0;0;
$GPXUP;3222;09:31:17;0;50	40229;8	74275;0;0;0;
$GPXUP;3222;09:31:18;0;50	40229;8	74275;0;0;0;
$GPXUP;3222;09:31:19;0;50	40229;8	74275;0;0;0;
$GPXUP;3222;09:31:20;0;50	40229;8	74275;0;0;0;
$GPXUP;3222;09:31:21;0;50	40229;8	74275;0;0;0;
$GPXUP;3222;09:31:22;0;50	40229;8	74275;0;0;0;
$GPXUP;3222;09:31:23;0;50	40229;8	74275;0;0;0;
$GPXUP;3222;09:31:24;0;50	40229;8	74275;0;0;0;
$GPXUP;3222;09:31:25;0;50	40229;8	74275;0;0;0;
$GPXUP;3222;09:31:26;0;50	40229;8	74275;0;0;0;
$GPXUP;3222;09:31:27;0;50	40229;8	74275;0;0;0;
$GPXUP;3222;09:31:28;0;50	40229;8	74275;0;0;0;
$GPXUP;3222;09:31:29;0;50	40229;8	74275;0;0;0;
$GPXUP;3222;09:31:30;0;50	40229;8	74275;0;0;0;
$GPXUP;3222;09:31:31;0;50	40229;8	74275;0;0;0;
$GPXUP;3222;09:31:32;0;50	40229;8	74275;0;0;0;
$GPXUP;3222;09:31:33;0;50	40229;8	74275;0;0;0;
$GPXUP;3222;09:31:34;0;50	40229;8	74275;0;0;0;
$GPXUP;3222;09:31:35;0;50	40229;8	74275;0;0;0;
$GPXUP;3222;09:31:36;0;50	40229;8	74275;0;0;0;
$GPXUP;3222;09:31:37;0;50	40229;8	74275;0;0;0;
$GPXUP;3222;09:31:38;0;50	40229;8	74275;0;0;0;
$GPXUP;3222;09:31:39;0;50	40229;8	74275;0;0;0;
$GPXUP;3222;09:31:40;0;50	40229;8	74275;0;0;0;
$GPXUP;3222;09:31:41;0;50	40229;8	74275;0;0;0;
$GPXUP;3222;09:31:42;0;50	40229;8	74275;0;0;0;
$GPXUP;3222;09:31:43;0;50	40229;8	74275;0;0;0;
$GPXUP;3222;09:31:44;0;50	40229;8	74275;0;0;0;
$GPXUP;3222;09:31:45;0;50	40229;8	74275;0;0;0;
$GPXUP;3222;09:31:46;0;50	40229;8	74275;0;0;0;
$GPXUP;3222;09:31:47;0;50	40229;8	74275;0;0;0;
$GPXUP;3222;09:31:48;0;50	40229;8	74275;0;0;0;
$GPXUP;3222;09:31:49;0;50	40229;8	74275;0;0;0;
$GPXUP;3222;09:31:50;0;50	40229;8	74275;0;0;0;
$GPXUP;3222;09:31:51;0;50	40229;8	74275;0;0;0;
$GPXUP;3222;09:31:52;0;50	40229;8	74275;0;0;0;
$GPXUP;3222;09:31:53;0;50	40229;8	74275;0;0;0;
$GPXUP;3222;09:31:54;0;50	40229;8	74275;0;0;0;
$GPXUP;3222;09:31:55;0;50	40229;8	74275;0;0;0;
$GPXUP;3222;09:31:56;0;50	40229;8	74275;0;0;0;
$GPXUP;3222;09:31:57;0;50	40229;8	74275;0;0;0;
$GPXUP;3222;09:31:58;0;50	40229;8	74275;0;0;0;
$GPXUP;3222;09:31:59;0;50	40229;8	74275;0;0;0;
$GPXUP;3222;09:32:00;0;50	40229;8	74275;0;0;0;
$GPXUP;3222;09:32:01;0;50	40229;8	74275;0;0;0;
$GPXUP;3222;09:32:02;0;50	40229;8	74275;0;0;0;
$GPXUP;3222;09:32:03;0;50	40229;8	74275;0;0;0;
$GPXUP;3222;09:32:04;0;50	40229;8	74275;0;0;0;
$GPXUP;3222;09:32:05;0;50	40229;8	74275;0;0;0;
$GPXUP;3222;09:32:06;0;50	40229;8	74275;0;0;0;
$GPXUP;3222;09:32:07;0;50	40229;8	74275;0;0;0;
$GPXUP;3222;09:32:08;0;50	40229;8	74275;0;0;0;
$GPXUP;3222;09:32:09;0;50	40229;8	74275;0;0;0;
$GPXUP;3222;09:32:10;0;50	40229;8	74275;0;0;0;
$GPXUP;3222;09:32:11;0;50	40229;8	74275;0;0;0;
$GPXUP;3222;09:32:12;0;50	40229;8	74275;0;0;0;
$GPXUP;3222;09:32:13;0;50	40229;8	74275;0;0;0;
$GPXUP;3222;09:32:14;0;50	40229;8	74275;0;0;0;
$GPXUP;3222;09:32:15;0;50	40229;8	74275;0;0;0;
$GPXUP;3222;09:32:16;0;50	40229;8	74275;0;0;0;
$GPXUP;3222;09:32:17;0;50	40229;8	74275;0;0;0;
$GPXUP;3222;09:32:18;0;50	40229;8	74275;0;0;0;
$GPXUP;3222;09:32:19;0;50	40229;8	74275;0;0;0;
$GPXUP;3222;09:32:20;0;50	40229;8	74275;0;0;0;
$GPXUP;3222;09:32:21;0;50	40229;8	74275;0;0;0;
$GPXUP;3222;09:32:22;0;50	40229;8	74275;0;0;0;
$GPXUP;3222;09:32:23;0;50	40229;8	74275;0;0;0;
$GPXUP;3222;09:32:24;0;50	40229;8	74275;0;0;0;
$GPXUP;3222;09:32:25;0;50	40229;8	74275;0;0;0;
$GPXUP;3222;09:32:26;0;50	40229;8	74275;0;0;0;
$GPXUP;3222;09:32:27;0;50	40229;8	74275;0;0;0;
$GPXUP;3222;09:32:28;0;50	40229;8	74275;0;0;0;
$GPXUP;3222;09:32:29;0;50	40229;8	74275;0;0;0;
$GPXUP;3222;09:32:30;0;50	40229;8	74275;0;0;0;
$GPXUP;3222;09:32:31;0;50	40229;8	74275;0;0;0;
$GPXUP;3222;09:32:32;0;50	40229;8	74275;0;0;0;
$GPXUP;3222;09:32:33;0;50	40229;8	74275;0;0;0;
$GPXUP;3222;09:32:34;0;50	40229;8	74275;0;0;0;
$GPXUP;3222;09:32:35;0;50	40229;8	74275;0;0;0;
$GPXUP;3222;09:32:36;0;50	40229;8	74275;0;0;0;
$GPXUP;3222;09:32:37;0;50	40229;8	74275;0;0;0;
$GPXUP;3222;09:32:38;0;50	40229;8	74275;0;0;0;
$GPXUP;3222;09:32:39;0;50	40229;8	74275;0;0;0;
$GPXUP;3222;09:32:40;0;50	40229;8	74275;0;0;0;
$GPXUP;3222;09:32:41;0;50	40229;8	74275;0;0;0;
$GPXUP;3222;09:32:42;0;50	40229;8	74275;0;0;0;
$GPXUP;3222;09:32:43;0;50	40229;8	74275;0;0;0;
$GPXUP;3222;09:32:44;0;50	40229;8	74275;0;0;0;
$GPXUP;3222;09:32:45;0;50	40229;8	74275;0;0;0;
$GPXUP;3222;09:32:46;0;50	40229;8	74275;0;0;0;
$GPXUP;3222;09:32:47;0;50	40229;8	74275;0;0;0;
$GPXUP;3222;09:32:48;0;50	40229;8	74275;0;0;0;
$GPXUP;3222;09:32:49;0;50	40229;8	74275;0;0;0;
$GPXUP;3222;09:32:50;0;50	40229;8	74275;0;0;0;
$GPXUP;3222;09:32:51;0;50	40229;8	74275;0;0;0;
$GPXUP;3222;09:32:52;0;50	40229;8	74275;0;0;0;
$GPXUP;3222;09:32:53;0;50	40229;8	74275;0;0;0;
$GPXUP;3222;09:32:54;0;50	40229;8	74275;0;0;0;
$GPXUP;3222;09:32:55;0;50	40229;8	74275;0;0;0;
$GPXUP;3222;09:32:56;0;50	40229;8	74275;0;0;0;
$GPXUP;3222;09:32:57;0;50	40229;8	74275;0;0;0;
$GPXUP;3222;09:32:58;0;50	40229;8	74275;0;0;0;
$GPXUP;3222;09:32:59;0;50	40229;8	74275;0;0;0;
$GPXUP;3222;09:33:00;0;50	40229;8	74275;0;0;0;
$GPXUP;3222;09:33:01;0;50	40229;8	74275;0;0;0;
$GPXUP;3222;09:33:02;0;50	40229;8	74275;0;0;0;
$GPXUP;3222;09:33:03;0;50	40229;8	74275;0;0;0;
$GPXUP;3222;09:33:04;0;50	40229;8	74275;0;0;0;
$GPXUP;3222;09:33:05;0;50	40229;8	74275;0;0;0;
$GPXUP;3222;09:33:06;0;50	40229;8	74275;0;0;0;
$GPXUP;3222;09:33:07;0;50	40229;8	74275;0;0;0;
$GPXUP;3222;09:33:08;0;50	40229;8	74275;0;0;0;
$GPXUP;3222;09:33:09;0;50	40229;8	74275;0;0;0;
$GPXUP;3222;09:33:10;0;50	40229;8	74275;0;0;0;
$GPXUP;3222;09:33:11;0;50	40229;8	74275;0;0;0;
$GPXUP;3222;09:33:12;0;50	40229;8	74275;0;0;0;
$GPXUP;3222;09:33:13;0;50	40228;8	74276;0;0;0;
$GPXUP;3222;09:33:14;0;50	40228;8	74276;0;0;0;
$GPXUP;3222;09:33:15;0;50	40228;8	74276;0;0;0;
$GPXUP;3222;09:33:16;0;50	40228;8	74276;0;0;0;
$GPXUP;3222;09:33:17;0;50	40228;8	74276;0;0;0;
$GPXUP;3222;09:33:18;0;50	40228;8	74276;0;0;0;
$GPXUP;3222;09:33:19;0;50	40228;8	74276;0;0;0;
$GPXUP;3222;09:33:20;0;50	40228;8	74276;0;0;0;
$GPXUP;3222;09:33:21;0;50	40228;8	74276;0;0;0;
$GPXUP;3222;09:33:22;0;50	40228;8	74276;0;0;0;
$GPXUP;3222;09:33:23;0;50	40228;8	74276;0;0;0;
$GPXUP;3222;09:33:24;0;50	40228;8	74276;0;0;0;
$GPXUP;3222;09:33:25;0;50	40228;8	74276;0;0;0;
$GPXUP;3222;09:33:26;0;50	40228;8	74276;0;0;0;
$GPXUP;3222;09:33:27;0;50	40228;8	74276;0;0;0;
$GPXUP;3222;09:33:28;0;50	40228;8	74276;0;0;0;
$GPXUP;3222;09:33:29;0;50	40228;8	74276;0;0;0;
$GPXUP;3222;09:33:30;0;50	40228;8	74276;0;0;0;
$GPXUP;3222;09:33:31;0;50	40228;8	74276;0;0;0;
$GPXUP;3222;09:33:32;0;50	40228;8	74276;0;0;0;
$GPXUP;3222;09:33:33;0;50	40228;8	74276;0;0;0;
$GPXUP;3222;09:33:34;0;50	40228;8	74276;0;0;0;
$GPXUP;3222;09:33:35;0;50	40228;8	74276;0;0;0;
$GPXUP;3222;09:33:36;0;50	40228;8	74276;0;0;0;
$GPXUP;3222;09:33:37;0;50	40228;8	74276;0;0;0;
$GPXUP;3222;09:33:38;0;50	40228;8	74276;0;0;0;
$GPXUP;3222;09:33:39;0;50	40228;8	74276;0;0;0;
$GPXUP;3222;09:33:40;0;50	40228;8	74276;0;0;0;
$GPXUP;3222;09:33:41;0;50	40228;8	74276;0;0;0;
$GPXUP;3222;09:33:42;0;50	40228;8	74276;0;0;0;
$GPXUP;3222;09:33:43;0;50	40228;8	74276;0;0;0;
$GPXUP;3222;09:33:44;0;50	40228;8	74276;0;0;0;
$GPXUP;3222;09:33:45;0;50	40228;8	74276;0;0;0;
$GPXUP;3222;09:33:46;0;50	40228;8	74276;0;0;0;
$GPXUP;3222;09:33:47;0;50	40228;8	74276;0;0;0;
$GPXUP;3222;09:33:48;0;50	40228;8	74276;0;0;0;
$GPXUP;3222;09:33:49;0;50	40228;8	74276;0;0;0;
$GPXUP;3222;09:33:50;0;50	40228;8	74276;0;0;0;
$GPXUP;3222;09:33:51;0;50	40228;8	74276;0;0;0;
$GPXUP;3222;09:33:52;0;50	40228;8	74276;0;0;0;
$GPXUP;3222;09:33:53;0;50	40228;8	74276;0;0;0;
$GPXUP;3222;09:33:54;0;50	40228;8	74276;0;0;0;
$GPXUP;3222;09:33:55;0;50	40228;8	74276;0;0;0;
$GPXUP;3222;09:33:56;0;50	40228;8	74276;0;0;0;
$GPXUP;3222;09:33:57;0;50	40228;8	74276;0;0;0;
$GPXUP;3222;09:33:58;0;50	40228;8	74276;0;0;0;
$GPXUP;3222;09:33:59;0;50	40228;8	74276;0;0;0;
$GPXUP;3222;09:34:00;0;50	40228;8	74276;0;0;0;
$GPXUP;3222;09:34:01;0;50	40228;8	74276;0;0;0;
$GPXUP;3222;09:34:02;0;50	40228;8	74276;0;0;0;
$GPXUP;3222;09:34:03;0;50	40228;8	74276;0;0;0;
$GPXUP;3222;09:34:04;0;50	40228;8	74276;0;0;0;
$GPXUP;3222;09:34:05;0;50	40228;8	74276;0;0;0;
$GPXUP;3222;09:34:06;0;50	40228;8	74276;0;0;0;
$GPXUP;3222;09:34:07;0;50	40228;8	74276;0;0;0;
$GPXUP;3222;09:34:08;0;50	40228;8	74276;0;0;0;
$GPXUP;3222;09:34:09;0;50	40228;8	74276;0;0;0;
$GPXUP;3222;09:34:10;0;50	40228;8	74276;0;0;0;
$GPXUP;3222;09:34:11;0;50	40228;8	74276;0;0;0;
$GPXUP;3222;09:34:12;0;50	40228;8	74276;0;0;0;
$GPXUP;3222;09:34:13;0;50	40228;8	74276;0;0;0;
$GPXUP;3222;09:34:14;0;50	40228;8	74276;0;0;0;
$GPXUP;3222;09:34:15;0;50	40228;8	74276;0;0;0;
$GPXUP;3222;09:34:16;0;50	40228;8	74276;0;0;0;
$GPXUP;3222;09:34:17;0;50	40228;8	74276;0;0;0;
$GPXUP;3222;09:34:18;0;50	40228;8	74276;0;0;0;
$GPXUP;3222;09:34:19;0;50	40228;8	74276;0;0;0;
$GPXUP;3222;09:34:20;0;50	40228;8	74276;0;0;0;
$GPXUP;3222;09:34:21;0;50	40228;8	74276;0;0;0;
$GPXUP;3222;09:34:22;0;50	40228;8	74276;0;0;0;
$GPXUP;3222;09:34:23;0;50	40228;8	74276;0;0;0;
$GPXUP;3222;09:34:24;0;50	40228;8	74276;0;0;0;
$GPXUP;3222;09:34:25;0;50	40228;8	74276;0;0;0;
$GPXUP;3222;09:34:26;0;50	40228;8	74276;0;0;0;
$GPXUP;3222;09:34:27;0;50	40228;8	74276;0;0;0;
$GPXUP;3222;09:34:28;0;50	40228;8	74276;0;0;0;
$GPXUP;3222;09:34:29;0;50	40228;8	74276;0;0;0;
$GPXUP;3222;09:34:30;0;50	40228;8	74276;0;0;0;
$GPXUP;3222;09:34:31;0;50	40228;8	74276;0;0;0;
$GPXUP;3222;09:34:32;0;50	40228;8	74276;0;0;0;
$GPXUP;3222;09:34:33;0;50	40228;8	74276;0;0;0;
$GPXUP;3222;09:34:34;0;50	40228;8	74276;0;0;0;
$GPXUP;3222;09:34:35;0;50	40228;8	74276;0;0;0;
$GPXUP;3222;09:34:36;0;50	40228;8	74276;0;0;0;
$GPXUP;3222;09:34:37;0;50	40228;8	74276;0;0;0;
$GPXUP;3222;09:34:38;0;50	40228;8	74276;0;0;0;
$GPXUP;3222;09:34:39;0;50	40228;8	74276;0;0;0;
$GPXUP;3222;09:34:40;0;50	40228;8	74276;0;0;0;
$GPXUP;3222;09:34:41;0;50	40228;8	74276;0;0;0;
$GPXUP;3222;09:34:42;0;50	40228;8	74276;0;0;0;
$GPXUP;3222;09:34:43;0;50	40228;8	74276;0;0;0;
$GPXUP;3222;09:34:44;0;50	40228;8	74276;0;0;0;
$GPXUP;3222;09:34:45;0;50	40228;8	74276;0;0;0;
$GPXUP;3222;09:34:46;0;50	40228;8	74276;0;0;0;
$GPXUP;3222;09:34:47;0;50	40228;8	74276;0;0;0;
$GPXUP;3222;09:34:48;0;50	40228;8	74276;0;0;0;
$GPXUP;3222;09:34:49;0;50	40228;8	74276;0;0;0;
$GPXUP;3222;09:34:50;0;50	40228;8	74276;0;0;0;
$GPXUP;3222;09:34:51;0;50	40228;8	74276;0;0;0;
$GPXUP;3222;09:34:52;0;50	40228;8	74276;0;0;0;
$GPXUP;3222;09:34:53;0;50	40228;8	74276;0;0;0;
$GPXUP;3222;09:34:54;0;50	40228;8	74276;0;0;0;
$GPXUP;3222;09:34:55;0;50	40228;8	74276;0;0;0;
$GPXUP;3222;09:34:56;0;50	40228;8	74276;0;0;0;
$GPXUP;3222;09:34:57;0;50	40228;8	74276;0;0;0;
$GPXUP;3222;09:34:58;0;50	40228;8	74276;0;0;0;
$GPXUP;3222;09:34:59;0;50	40228;8	74276;0;0;0;
$GPXUP;3222;09:35:00;0;50	40228;8	74276;0;0;0;
$GPXUP;3222;09:35:01;0;50	40228;8	74276;0;0;0;
$GPXUP;3222;09:35:02;0;50	40228;8	74276;0;0;0;
$GPXUP;3222;09:35:03;0;50	40228;8	74276;0;0;0;
$GPXUP;3222;09:35:04;0;50	40228;8	74276;0;0;0;
$GPXUP;3222;09:35:05;0;50	40228;8	74276;0;0;0;
$GPXUP;3222;09:35:06;0;50	40228;8	74276;0;0;0;
$GPXUP;3222;09:35:07;0;50	40228;8	74276;0;0;0;
$GPXUP;3222;09:35:08;0;50	40228;8	74276;0;0;0;
$GPXUP;3222;09:35:09;0;50	40228;8	74276;0;0;0;
$GPXUP;3222;09:35:10;0;50	40228;8	74276;0;0;0;
$GPXUP;3222;09:35:11;0;50	40228;8	74276;0;0;0;
$GPXUP;3222;09:35:12;0;50	40228;8	74276;0;0;0;
$GPXUP;3222;09:35:13;0;50	40228;8	74276;0;0;0;
$GPXUP;3222;09:35:14;0;50	40228;8	74276;0;0;0;
$GPXUP;3222;09:35:15;0;50	40228;8	74276;0;0;0;
$GPXUP;3222;09:35:16;0;50	40228;8	74276;0;0;0;
$GPXUP;3222;09:35:17;0;50	40228;8	74276;0;0;0;
$GPXUP;3222;09:35:18;0;50	40228;8	74276;0;0;0;
$GPXUP;3222;09:35:19;0;50	40228;8	74276;0;0;0;
$GPXUP;3222;09:35:20;0;50	40228;8	74276;0;0;0;
$GPXUP;3222;09:35:21;0;50	40228;8	74276;0;0;0;
$GPXUP;3222;09:35:22;0;50	40228;8	74276;0;0;0;
$GPXUP;3222;09:35:23;0;50	40228;8	74276;0;0;0;
$GPXUP;3222;09:35:24;0;50	40228;8	74276;0;0;0;
$GPXUP;3222;09:35:25;0;50	40228;8	74276;0;0;0;
$GPXUP;3222;09:35:26;0;50	40228;8	74276;0;0;0;
$GPXUP;3222;09:35:27;0;50	40228;8	74276;0;0;0;
$GPXUP;3222;09:35:28;0;50	40228;8	74276;0;0;0;
$GPXUP;3222;09:35:29;0;50	40228;8	74276;0;0;0;
$GPXUP;3222;09:35:30;0;50	40228;8	74276;0;0;0;
$GPXUP;3222;09:35:31;0;50	40228;8	74276;0;0;0;
$GPXUP;3222;09:35:32;0;50	40228;8	74276;0;0;0;
$GPXUP;3222;09:35:33;0;50	40228;8	74276;0;0;0;
$GPXUP;3222;09:35:34;0;50	40228;8	74276;0;0;0;
$GPXUP;3222;09:35:35;0;50	40228;8	74276;0;0;0;
$GPXUP;3222;09:35:36;0;50	40228;8	74276;0;0;0;
$GPXUP;3222;09:35:37;0;50	40228;8	74276;0;0;0;
$GPXUP;3222;09:35:38;0;50	40228;8	74276;0;0;0;
$GPXUP;3222;09:35:39;0;50	40228;8	74276;0;0;0;
$GPXUP;3222;09:35:40;0;50	40228;8	74276;0;0;0;
$GPXUP;3222;09:35:41;0;50	40228;8	74276;0;0;0;
$GPXUP;3222;09:35:42;0;50	40228;8	74276;0;0;0;
$GPXUP;3222;09:35:43;0;50	40228;8	74276;0;0;0;
$GPXUP;3222;09:35:44;0;50	40228;8	74276;0;0;0;
$GPXUP;3222;09:35:45;0;50	40228;8	74276;0;0;0;
$GPXUP;3222;09:35:46;0;50	40228;8	74276;0;0;0;
$GPXUP;3222;09:35:47;0;50	40228;8	74276;0;0;0;
$GPXUP;3222;09:35:48;0;50	40228;8	74276;0;0;0;
$GPXUP;3222;09:35:49;0;50	40228;8	74276;0;0;0;
$GPXUP;3222;09:35:50;0;50	40228;8	74276;0;0;0;
$GPXUP;3222;09:35:51;0;50	40228;8	74276;0;0;0;
$GPXUP;3222;09:35:52;0;50	40228;8	74276;0;0;0;
$GPXUP;3222;09:35:53;0;50	40228;8	74276;0;0;0;
$GPXUP;3222;09:35:54;0;50	40228;8	74276;0;0;0;
$GPXUP;3222;09:35:55;0;50	40228;8	74276;0;0;0;
$GPXUP;3222;09:35:56;0;50	40228;8	74276;0;0;0;
$GPXUP;3222;09:35:57;0;50	40228;8	74276;0;0;0;
$GPXUP;3222;09:35:58;0;50	40228;8	74276;0;0;0;
$GPXUP;3222;09:35:59;0;50	40228;8	74276;0;0;0;
$GPXUP;3222;09:36:00;0;50	40228;8	74276;0;0;0;
$GPXUP;3222;09:36:01;0;50	40228;8	74276;0;0;0;
$GPXUP;3222;09:36:02;0;50	40228;8	74276;0;0;0;
$GPXUP;3222;09:36:03;0;50	40228;8	74276;0;0;0;
$GPXUP;3222;09:36:04;0;50	40228;8	74276;0;0;0;
$GPXUP;3222;09:36:05;0;50	40228;8	74276;0;0;0;
$GPXUP;3222;09:36:06;0;50	40228;8	74276;0;0;0;
$GPXUP;3222;09:36:07;0;50	40228;8	74276;0;0;0;
$GPXUP;3222;09:36:08;0;50	40228;8	74276;0;0;0;
$GPXUP;3222;09:36:09;0;50	40228;8	74276;0;0;0;
$GPXUP;3222;09:36:10;0;50	40228;8	74276;0;0;0;
$GPXUP;3222;09:36:11;0;50	40228;8	74276;0;0;0;
$GPXUP;3222;09:36:12;0;50	40228;8	74276;0;0;0;
$GPXUP;3222;09:36:13;0;50	40228;8	74276;0;0;0;
$GPXUP;3222;09:36:14;0;50	40228;8	74276;0;0;0;
$GPXUP;3222;09:36:15;0;50	40228;8	74276;0;0;0;
$GPXUP;3222;09:36:16;0;50	40228;8	74276;0;0;0;
$GPXUP;3222;09:36:17;0;50	40228;8	74276;0;0;0;
$GPXUP;3222;09:36:18;0;50	40228;8	74276;0;0;0;
$GPXUP;3222;09:36:19;0;50	40228;8	74276;0;0;0;
$GPXUP;3222;09:36:20;0;50	40228;8	74276;0;0;0;
$GPXUP;3222;09:36:21;0;50	40228;8	74276;0;0;0;
$GPXUP;3222;09:36:22;0;50	40228;8	74276;0;0;0;
$GPXUP;3222;09:36:23;0;50	40228;8	74276;0;0;0;
$GPXUP;3222;09:36:24;0;50	40228;8	74276;0;0;0;
$GPXUP;3222;09:36:25;0;50	40228;8	74276;0;0;0;
$GPXUP;3222;09:36:26;0;50	40228;8	74276;0;0;0;
$GPXUP;3222;09:36:27;0;50	40228;8	74276;0;0;0;
$GPXUP;3222;09:36:28;0;50	40228;8	74276;0;0;0;
$GPXUP;3222;09:36:29;0;50	40228;8	74276;0;0;0;
$GPXUP;3222;09:36:30;0;50	40228;8	74276;0;0;0;
$GPXUP;3222;09:36:31;0;50	40228;8	74276;0;0;0;
$GPXUP;3222;09:36:32;0;50	40228;8	74276;0;0;0;
$GPXUP;3222;09:36:33;0;50	40228;8	74276;0;0;0;
$GPXUP;3222;09:36:34;0;50	40228;8	74276;0;0;0;
$GPXUP;3222;09:36:35;0;50	40228;8	74276;0;0;0;
$GPXUP;3222;09:36:36;0;50	40228;8	74276;0;0;0;
$GPXUP;3222;09:36:37;0;50	40228;8	74276;0;0;0;
$GPXUP;3222;09:36:38;0;50	40228;8	74276;0;0;0;
$GPXUP;3222;09:36:39;0;50	40228;8	74276;0;0;0;
$GPXUP;3222;09:36:40;0;50	40228;8	74276;0;0;0;
$GPXUP;3222;09:36:41;0;50	40228;8	74276;0;0;0;
$GPXUP;3222;09:36:42;0;50	40228;8	74276;0;0;0;
$GPXUP;3222;09:36:43;0;50	40228;8	74276;0;0;0;
$GPXUP;3222;09:36:44;0;50	40228;8	74276;0;0;0;
$GPXUP;3222;09:36:45;0;50	40228;8	74276;0;0;0;
$GPXUP;3222;09:36:46;0;50	40228;8	74276;0;0;0;
$GPXUP;3222;09:36:47;0;50	40228;8	74276;0;0;0;
$GPXUP;3222;09:36:48;0;50	40228;8	74276;0;0;0;
$GPXUP;3222;09:36:49;0;50	40228;8	74276;0;0;0;
$GPXUP;3222;09:36:50;0;50	40228;8	74276;0;0;0;
$GPXUP;3222;09:36:51;0;50	40228;8	74276;0;0;0;
$GPXUP;3222;09:36:52;0;50	40228;8	74276;0;0;0;
$GPXUP;3222;09:36:53;0;50	40228;8	74276;0;0;0;
$GPXUP;3222;09:36:54;0;50	40228;8	74276;0;0;0;
$GPXUP;3222;09:36:55;0;50	40228;8	74276;0;0;0;
$GPXUP;3222;09:36:56;0;50	40228;8	74276;0;0;0;
$GPXUP;3222;09:36:57;0;50	40228;8	74276;0;0;0;
$GPXUP;3222;09:36:58;0;50	40228;8	74276;0;0;0;
$GPXUP;3222;09:36:59;0;50	40228;8	74276;0;0;0;
$GPXUP;3222;09:37:00;0;50	40228;8	74276;0;0;0;
$GPXUP;3222;09:37:01;0;50	40228;8	74276;0;0;0;
$GPXUP;3222;09:37:02;0;50	40228;8	74276;0;0;0;
$GPXUP;3222;09:37:03;0;50	40228;8	74276;0;0;0;
$GPXUP;3222;09:37:04;0;50	40228;8	74276;0;0;0;
$GPXUP;3222;09:37:05;0;50	40228;8	74276;0;0;0;
$GPXUP;3222;09:37:06;0;50	40228;8	74276;0;0;0;
$GPXUP;3222;09:37:07;0;50	40228;8	74276;0;0;0;
$GPXUP;3222;09:37:08;0;50	40228;8	74276;0;0;0;
$GPXUP;3222;09:37:09;0;50	40228;8	74276;0;0;0;
$GPXUP;3222;09:37:10;0;50	40228;8	74276;0;0;0;
$GPXUP;3222;09:37:11;0;50	40228;8	74276;0;0;0;
$GPXUP;3222;09:37:12;0;50	40228;8	74276;0;0;0;
$GPXUP;3222;09:37:13;0;50	40228;8	74276;0;0;0;
$GPXUP;3222;09:37:14;0;50	40228;8	74276;0;0;0;
$GPXUP;3222;09:37:15;0;50	40228;8	74276;0;0;0;
$GPXUP;3222;09:37:16;0;50	40228;8	74276;0;0;0;
$GPXUP;3222;09:37:17;0;50	40228;8	74276;0;0;0;
$GPXUP;3222;09:37:18;0;50	40228;8	74276;0;0;0;
$GPXUP;3222;09:37:19;0;50	40228;8	74276;0;0;0;
$GPXUP;3222;09:37:20;0;50	40228;8	74276;0;0;0;
$GPXUP;3222;09:37:21;0;50	40228;8	74276;0;0;0;
$GPXUP;3222;09:37:22;0;50	40228;8	74276;0;0;0;
$GPXUP;3222;09:37:23;0;50	40228;8	74276;0;0;0;
$GPXUP;3222;09:37:24;0;50	40228;8	74276;0;0;0;
$GPXUP;3222;09:37:25;0;50	40228;8	74276;0;0;0;
$GPXUP;3222;09:37:26;0;50	40228;8	74276;0;0;0;
$GPXUP;3222;09:37:27;0;50	40228;8	74276;0;0;0;
$GPXUP;3222;09:37:28;0;50	40228;8	74276;0;0;0;
$GPXUP;3222;09:37:29;0;50	40228;8	74276;0;0;0;
$GPXUP;3222;09:37:30;0;50	40228;8	74276;0;0;0;
$GPXUP;3222;09:37:31;0;50	40228;8	74276;0;0;0;
$GPXUP;3222;09:37:32;0;50	40228;8	74276;0;0;0;
$GPXUP;3222;09:37:33;0;50	40228;8	74276;0;0;0;
$GPXUP;3222;09:37:34;0;50	40228;8	74276;0;0;0;
$GPXUP;3222;09:37:35;0;50	40228;8	74276;0;0;0;
$GPXUP;3222;09:37:36;0;50	40228;8	74276;0;0;0;
$GPXUP;3222;09:37:37;0;50	40228;8	74276;0;0;0;
$GPXUP;3222;09:37:38;0;50	40228;8	74276;0;0;0;
$GPXUP;3222;09:37:39;0;50	40228;8	74276;0;0;0;
$GPXUP;3222;09:37:40;0;50	40228;8	74276;0;0;0;
$GPXUP;3222;09:37:41;0;50	40228;8	74276;0;0;0;
$GPXUP;3222;09:37:42;0;50	40228;8	74276;0;0;0;
$GPXUP;3222;09:37:43;0;50	40228;8	74276;0;0;0;
$GPXUP;3222;09:37:44;0;50	40228;8	74276;0;0;0;
$GPXUP;3222;09:37:45;0;50	40228;8	74276;0;0;0;
$GPXUP;3222;09:37:46;0;50	40228;8	74276;0;0;0;
$GPXUP;3222;09:37:47;0;50	40228;8	74276;0;0;0;
$GPXUP;3222;09:37:48;0;50	40228;8	74276;0;0;0;
$GPXUP;3222;09:37:49;0;50	40228;8	74276;0;0;0;
$GPXUP;3222;09:37:50;0;50	40228;8	74276;0;0;0;
$GPXUP;3222;09:37:51;0;50	40228;8	74276;0;0;0;
$GPXUP;3222;09:37:52;0;50	40228;8	74276;0;0;0;
$GPXUP;3222;09:37:53;0;50	40228;8	74276;0;0;0;
$GPXUP;3222;09:37:54;0;50	40228;8	74276;0;0;0;
$GPXUP;3222;09:37:55;0;50	40228;8	74276;0;0;0;
$GPXUP;3222;09:37:56;0;50	40228;8	74276;0;0;0;
$GPXUP;3222;09:37:57;0;50	40228;8	74276;0;0;0;
$GPXUP;3222;09:37:58;0;50	40228;8	74276;0;0;0;
$GPXUP;3222;09:37:59;0;50	40228;8	74276;0;0;0;
$GPXUP;3222;09:38:00;0;50	40228;8	74276;0;0;0;
$GPXUP;3222;09:38:01;0;50	40228;8	74276;0;0;0;
$GPXUP;3222;09:38:02;0;50	40228;8	74276;0;0;0;
$GPXUP;3222;09:38:03;0;50	40228;8	74276;0;0;0;
$GPXUP;3222;09:38:04;0;50	40228;8	74276;0;0;0;
$GPXUP;3222;09:38:05;0;50	40228;8	74276;0;0;0;
$GPXUP;3222;09:38:06;0;50	40228;8	74276;0;0;0;
$GPXUP;3222;09:38:07;0;50	40228;8	74276;0;0;0;
$GPXUP;3222;09:38:08;0;50	40228;8	74276;0;0;0;
$GPXUP;3222;09:38:09;0;50	40228;8	74276;0;0;0;
$GPXUP;3222;09:38:10;0;50	40228;8	74276;0;0;0;
$GPXUP;3222;09:38:11;0;50	40228;8	74276;0;0;0;
$GPXUP;3222;09:38:12;0;50	40228;8	74276;0;0;0;
$GPXUP;3222;09:38:13;0;50	40228;8	74276;0;0;0;
$GPXUP;3222;09:38:14;0;50	40228;8	74276;0;0;0;
$GPXUP;3222;09:38:15;0;50	40228;8	74276;0;0;0;
$GPXUP;3222;09:38:16;0;50	40228;8	74276;0;0;0;
$GPXUP;3222;09:38:17;0;50	40228;8	74276;0;0;0;
$GPXUP;3222;09:38:18;0;50	40228;8	74276;0;0;0;
$GPXUP;3222;09:38:19;0;50	40228;8	74276;0;0;0;
$GPXUP;3222;09:38:20;0;50	40228;8	74276;0;0;0;
$GPXUP;3222;09:38:21;0;50	40228;8	74276;0;0;0;
$GPXUP;3222;09:38:22;0;50	40228;8	74276;0;0;0;
$GPXUP;3222;09:38:23;0;50	40228;8	74276;0;0;0;
$GPXUP;3222;09:38:24;0;50	40228;8	74276;0;0;0;
$GPXUP;3222;09:38:25;0;50	40228;8	74276;0;0;0;
$GPXUP;3222;09:38:26;0;50	40228;8	74276;0;0;0;
$GPXUP;3222;09:38:27;0;50	40228;8	74276;0;0;0;
$GPXUP;3222;09:38:28;0;50	40228;8	74276;0;0;0;
$GPXUP;3222;09:38:29;0;50	40228;8	74276;0;0;0;
$GPXUP;3222;09:38:30;0;50	40228;8	74276;0;0;0;
$GPXUP;3222;09:38:31;0;50	40228;8	74276;0;0;0;
$GPXUP;3222;09:38:32;0;50	40228;8	74276;0;0;0;
$GPXUP;3222;09:38:33;0;50	40228;8	74276;0;0;0;
$GPXUP;3222;09:38:34;0;50	40228;8	74276;0;0;0;
$GPXUP;3222;09:38:35;0;50	40228;8	74276;0;0;0;
$GPXUP;3222;09:38:36;0;50	40228;8	74276;0;0;0;
$GPXUP;3222;09:38:37;0;50	40228;8	74276;0;0;0;
$GPXUP;3222;09:38:38;0;50	40228;8	74276;0;0;0;
$GPXUP;3222;09:38:39;0;50	40228;8	74276;0;0;0;
$GPXUP;3222;09:38:40;0;50	40228;8	74276;0;0;0;
$GPXUP;3222;09:38:41;0;50	40228;8	74276;0;0;0;
$GPXUP;3222;09:38:42;0;50	40228;8	74276;0;0;0;
$GPXUP;3222;09:38:43;0;50	40228;8	74276;0;0;0;
$GPXUP;3222;09:38:44;0;50	40228;8	74276;0;0;0;
$GPXUP;3222;09:38:45;0;50	40228;8	74276;0;0;0;
$GPXUP;3222;09:38:46;0;50	40228;8	74276;0;0;0;
$GPXUP;3222;09:38:47;0;50	40228;8	74276;0;0;0;
$GPXUP;3222;09:38:48;0;50	40228;8	74276;0;0;0;
$GPXUP;3222;09:38:49;0;50	40228;8	74276;0;0;0;
$GPXUP;3222;09:38:50;0;50	40228;8	74276;0;0;0;
$GPXUP;3222;09:38:51;0;50	40228;8	74276;0;0;0;
$GPXUP;3222;09:38:52;0;50	40228;8	74276;0;0;0;
$GPXUP;3222;09:38:53;0;50	40228;8	74276;0;0;0;
$GPXUP;3222;09:38:54;0;50	40228;8	74276;0;0;0;
$GPXUP;3222;09:38:55;0;50	40228;8	74276;0;0;0;
$GPXUP;3222;09:38:56;0;50	40228;8	74276;0;0;0;
$GPXUP;3222;09:38:57;0;50	40228;8	74276;0;0;0;
$GPXUP;3222;09:38:58;0;50	40228;8	74276;0;0;0;
$GPXUP;3222;09:38:59;0;50	40228;8	74276;0;0;0;
$GPXUP;3222;09:39:00;0;50	40228;8	74276;0;0;0;
$GPXUP;3222;09:39:01;0;50	40228;8	74276;0;0;0;
$GPXUP;3222;09:39:02;0;50	40228;8	74276;0;0;0;
$GPXUP;3222;09:39:03;0;50	40228;8	74276;0;0;0;
$GPXUP;3222;09:39:04;0;50	40228;8	74276;0;0;0;
$GPXUP;3222;09:39:05;0;50	40228;8	74276;0;0;0;
$GPXUP;3222;09:39:06;0;50	40228;8	74276;0;0;0;
$GPXUP;3222;09:39:07;0;50	40228;8	74276;0;0;0;
$GPXUP;3222;09:39:08;0;50	40228;8	74276;0;0;0;
$GPXUP;3222;09:39:09;0;50	40228;8	74276;0;0;0;
$GPXUP;3222;09:39:10;0;50	40228;8	74276;0;0;0;
$GPXUP;3222;09:39:11;0;50	40228;8	74276;0;0;0;
$GPXUP;3222;09:39:12;0;50	40228;8	74276;0;0;0;
$GPXUP;3222;09:39:13;0;50	40228;8	74276;0;0;0;
$GPXUP;3222;09:39:14;0;50	40228;8	74276;0;0;0;
$GPXUP;3222;09:39:15;0;50	40228;8	74276;0;0;0;
$GPXUP;3222;09:39:16;0;50	40228;8	74276;0;0;0;
$GPXUP;3222;09:39:17;0;50	40228;8	74276;0;0;0;
$GPXUP;3222;09:39:18;0;50	40228;8	74276;0;0;0;
$GPXUP;3222;09:39:19;0;50	40228;8	74276;0;0;0;
$GPXUP;3222;09:39:20;0;50	40228;8	74276;0;0;0;
$GPXUP;3222;09:39:21;0;50	40228;8	74276;0;0;0;
$GPXUP;3222;09:39:22;0;50	40228;8	74276;0;0;0;
$GPXUP;3222;09:39:23;0;50	40228;8	74276;0;0;0;
$GPXUP;3222;09:39:24;0;50	40228;8	74276;0;0;0;
$GPXUP;3222;09:39:25;0;50	40228;8	74276;0;0;0;
$GPXUP;3222;09:39:26;0;50	40228;8	74276;0;0;0;
$GPXUP;3222;09:39:27;0;50	40228;8	74276;0;0;0;
$GPXUP;3222;09:39:28;0;50	40228;8	74276;0;0;0;
$GPXUP;3222;09:39:29;0;50	40228;8	74276;0;0;0;
$GPXUP;3222;09:39:30;0;50	40228;8	74276;0;0;0;
$GPXUP;3222;09:39:31;0;50	40228;8	74276;0;0;0;
$GPXUP;3222;09:39:32;0;50	40228;8	74276;0;0;0;
$GPXUP;3222;09:39:33;0;50	40228;8	74276;0;0;0;
$GPXUP;3222;09:39:34;0;50	40228;8	74276;0;0;0;
$GPXUP;3222;09:39:35;0;50	40228;8	74276;0;0;0;
$GPXUP;3222;09:39:36;0;50	40228;8	74276;0;0;0;
$GPXUP;3222;09:39:37;0;50	40228;8	74276;0;0;0;
$GPXUP;3222;09:39:38;0;50	40228;8	74276;0;0;0;
$GPXUP;3222;09:39:39;0;50	40228;8	74276;0;0;0;
$GPXUP;3222;09:39:40;0;50	40228;8	74276;0;0;0;
$GPXUP;3222;09:39:41;0;50	40228;8	74276;0;0;0;
$GPXUP;3222;09:39:42;0;50	40228;8	74276;0;0;0;
$GPXUP;3222;09:39:43;0;50	40228;8	74276;0;0;0;
$GPXUP;3222;09:39:44;0;50	40228;8	74276;0;0;0;
$GPXUP;3222;09:39:45;0;50	40228;8	74276;0;0;0;
$GPXUP;3222;09:39:46;0;50	40228;8	74276;0;0;0;
$GPXUP;3222;09:39:47;0;50	40228;8	74276;0;0;0;
$GPXUP;3222;09:39:48;0;50	40228;8	74276;0;0;0;
$GPXUP;3222;09:39:49;0;50	40228;8	74276;0;0;0;
$GPXUP;3222;09:39:50;0;50	40228;8	74276;0;0;0;
$GPXUP;3222;09:39:51;0;50	40228;8	74276;0;0;0;
$GPXUP;3222;09:39:52;0;50	40228;8	74276;0;0;0;
$GPXUP;3222;09:39:53;0;50	40228;8	74276;0;0;0;
$GPXUP;3222;09:39:54;0;50	40228;8	74276;0;0;0;
$GPXUP;3222;09:39:55;0;50	40228;8	74276;0;0;0;
$GPXUP;3222;09:39:56;0;50	40228;8	74276;0;0;0;
$GPXUP;3222;09:39:57;0;50	40228;8	74276;0;0;0;
$GPXUP;3222;09:39:58;0;50	40228;8	74276;0;0;0;
$GPXUP;3222;09:39:59;0;50	40228;8	74276;0;0;0;
$GPXUP;3222;09:40:00;0;50	40228;8	74276;0;0;0;
$GPXUP;3222;09:40:01;0;50	40228;8	74276;0;0;0;
$GPXUP;3222;09:40:02;0;50	40228;8	74276;0;0;0;
$GPXUP;3222;09:40:03;0;50	40228;8	74276;0;0;0;
$GPXUP;3222;09:40:04;0;50	40228;8	74276;0;0;0;
$GPXUP;3222;09:40:05;0;50	40228;8	74276;0;0;0;
$GPXUP;3222;09:40:06;0;50	40228;8	74276;0;0;0;
$GPXUP;3222;09:40:07;0;50	40228;8	74276;0;0;0;
$GPXUP;3222;09:40:08;0;50	40228;8	74276;0;0;0;
$GPXUP;3222;09:40:09;0;50	40228;8	74276;0;0;0;
$GPXUP;3222;09:40:10;0;50	40228;8	74276;0;0;0;
$GPXUP;3222;09:40:11;0;50	40228;8	74276;0;0;0;
$GPXUP;3222;09:40:12;0;50	40228;8	74276;0;0;0;
$GPXUP;3222;09:40:13;0;50	40228;8	74276;0;0;0;
$GPXUP;3222;09:40:14;0;50	40228;8	74276;0;0;0;
$GPXUP;3222;09:40:15;0;50	40228;8	74276;0;0;0;
$GPXUP;3222;09:40:16;0;50	40228;8	74276;0;0;0;
$GPXUP;3222;09:40:17;0;50	40228;8	74276;0;0;0;
$GPXUP;3222;09:40:18;0;50	40228;8	74276;0;0;0;
$GPXUP;3222;09:40:19;0;50	40228;8	74276;0;0;0;
$GPXUP;3222;09:40:20;0;50	40228;8	74276;0;0;0;
$GPXUP;3222;09:40:21;0;50	40228;8	74276;0;0;0;
$GPXUP;3222;09:40:22;0;50	40228;8	74276;0;0;0;
$GPXUP;3222;09:40:23;0;50	40228;8	74276;0;0;0;
$GPXUP;3222;09:40:24;0;50	40228;8	74276;0;0;0;
$GPXUP;3222;09:40:25;0;50	40228;8	74276;0;0;0;
$GPXUP;3222;09:40:26;0;50	40228;8	74276;0;0;0;
$GPXUP;3222;09:40:27;0;50	40228;8	74276;0;0;0;
$GPXUP;3222;09:40:28;0;50	40228;8	74276;0;0;0;
$GPXUP;3222;09:40:29;0;50	40228;8	74276;0;0;0;
$GPXUP;3222;09:40:30;0;50	40228;8	74276;0;0;0;
$GPXUP;3222;09:40:31;0;50	40228;8	74276;0;0;0;
$GPXUP;3222;09:40:32;0;50	40228;8	74276;0;0;0;
$GPXUP;3222;09:40:33;0;50	40228;8	74276;0;0;0;
$GPXUP;3222;09:40:34;0;50	40228;8	74276;0;0;0;
$GPXUP;3222;09:40:35;0;50	40228;8	74276;0;0;0;
$GPXUP;3222;09:40:36;0;50	40228;8	74276;0;0;0;
$GPXUP;3222;09:40:37;0;50	40228;8	74276;0;0;0;
$GPXUP;3222;09:40:38;0;50	40228;8	74276;0;0;0;
$GPXUP;3222;09:40:39;0;50	40228;8	74276;0;0;0;
$GPXUP;3222;09:40:40;0;50	40228;8	74276;0;0;0;
$GPXUP;3222;09:40:41;0;50	40228;8	74276;0;0;0;
$GPXUP;3222;09:40:42;0;50	40228;8	74276;0;0;0;
$GPXUP;3222;09:40:43;0;50	40228;8	74276;0;0;0;
$GPXUP;3222;09:40:44;0;50	40228;8	74276;0;0;0;
$GPXUP;3222;09:40:45;0;50	40228;8	74276;0;0;0;
$GPXUP;3222;09:40:46;0;50	40228;8	74276;0;0;0;
$GPXUP;3222;09:40:47;0;50	40228;8	74276;0;0;0;
$GPXUP;3222;09:40:48;0;50	40228;8	74276;0;0;0;
$GPXUP;3222;09:40:49;0;50	40228;8	74276;0;0;0;
$GPXUP;3222;09:40:50;0;50	40228;8	74276;0;0;0;
$GPXUP;3222;09:40:51;0;50	40228;8	74276;0;0;0;
$GPXUP;3222;09:40:52;0;50	40228;8	74276;0;0;0;
$GPXUP;3222;09:40:53;0;50	40228;8	74276;0;0;0;
$GPXUP;3222;09:40:54;0;50	40228;8	74276;0;0;0;
$GPXUP;3222;09:40:55;0;50	40228;8	74276;0;0;0;
$GPXUP;3222;09:40:56;0;50	40228;8	74276;0;0;0;
$GPXUP;3222;09:40:57;0;50	40228;8	74276;0;0;0;
$GPXUP;3222;09:40:58;0;50	40228;8	74276;0;0;0;
$GPXUP;3222;09:40:59;0;50	40228;8	74276;0;0;0;
$GPXUP;3222;09:41:00;0;50	40228;8	74276;0;0;0;
$GPXUP;3222;09:41:01;0;50	40228;8	74276;0;0;0;
$GPXUP;3222;09:41:02;0;50	40228;8	74276;0;0;0;
$GPXUP;3222;09:41:03;0;50	40228;8	74276;0;0;0;
$GPXUP;3222;09:41:04;0;50	40228;8	74276;0;0;0;
$GPXUP;3222;09:41:05;0;50	40228;8	74276;0;0;0;
$GPXUP;3222;09:41:06;0;50	40228;8	74276;0;0;0;
$GPXUP;3222;09:41:07;0;50	40228;8	74276;0;0;0;
$GPXUP;3222;09:41:08;0;50	40228;8	74276;0;0;0;
$GPXUP;3222;09:41:09;0;50	40228;8	74276;0;0;0;
$GPXUP;3222;09:41:10;0;50	40228;8	74276;0;0;0;
$GPXUP;3222;09:41:11;0;50	40228;8	74276;0;0;0;
$GPXUP;3222;09:41:12;0;50	40228;8	74276;0;0;0;
$GPXUP;3222;09:41:13;0;50	40228;8	74276;0;0;0;
$GPXUP;3222;09:41:14;0;50	40228;8	74276;0;0;0;
$GPXUP;3222;09:41:15;0;50	40228;8	74276;0;0;0;
$GPXUP;3222;09:41:16;0;50	40228;8	74276;0;0;0;
$GPXUP;3222;09:41:17;0;50	40228;8	74276;0;0;0;
$GPXUP;3222;09:41:18;0;50	40228;8	74276;0;0;0;
$GPXUP;3222;09:41:19;0;50	40228;8	74276;0;0;0;
$GPXUP;3222;09:41:20;0;50	40228;8	74276;0;0;0;
$GPXUP;3222;09:41:21;0;50	40228;8	74276;0;0;0;
$GPXUP;3222;09:41:22;0;50	40228;8	74276;0;0;0;
$GPXUP;3222;09:41:23;0;50	40228;8	74276;0;0;0;
$GPXUP;3222;09:41:24;0;50	40228;8	74276;0;0;0;
$GPXUP;3222;09:41:25;0;50	40228;8	74276;0;0;0;
$GPXUP;3222;09:41:26;0;50	40228;8	74276;0;0;0;
$GPXUP;3222;09:41:27;0;50	40228;8	74276;0;0;0;
$GPXUP;3222;09:41:28;0;50	40228;8	74276;0;0;0;
$GPXUP;3222;09:41:29;0;50	40228;8	74276;0;0;0;
$GPXUP;3222;09:41:30;0;50	40228;8	74276;0;0;0;
$GPXUP;3222;09:41:31;0;50	40228;8	74276;0;0;0;
$GPXUP;3222;09:41:32;0;50	40228;8	74276;0;0;0;
$GPXUP;3222;09:41:33;0;50	40228;8	74276;0;0;0;
$GPXUP;3222;09:41:34;0;50	40228;8	74276;0;0;0;
$GPXUP;3222;09:41:35;0;50	40228;8	74276;0;0;0;
$GPXUP;3222;09:41:36;0;50	40228;8	74276;0;0;0;
$GPXUP;3222;09:41:37;0;50	40228;8	74276;0;0;0;
$GPXUP;3222;09:41:38;0;50	40228;8	74276;0;0;0;
$GPXUP;3222;09:41:39;0;50	40228;8	74276;0;0;0;
$GPXUP;3222;09:41:40;0;50	40228;8	74276;0;0;0;
$GPXUP;3222;09:41:41;0;50	40228;8	74276;0;0;0;
$GPXUP;3222;09:41:42;0;50	40228;8	74276;0;0;0;
$GPXUP;3222;09:41:43;0;50	40228;8	74276;0;0;0;
$GPXUP;3222;09:41:44;0;50	40228;8	74276;0;0;0;
$GPXUP;3222;09:41:45;0;50	40228;8	74276;0;0;0;
$GPXUP;3222;09:41:46;0;50	40228;8	74276;0;0;0;
$GPXUP;3222;09:41:47;0;50	40228;8	74276;0;0;0;
$GPXUP;3222;09:41:48;0;50	40228;8	74276;0;0;0;
$GPXUP;3222;09:41:49;0;50	40228;8	74276;0;0;0;
$GPXUP;3222;09:41:50;0;50	40228;8	74276;0;0;0;
$GPXUP;3222;09:41:51;0;50	40228;8	74276;0;0;0;
$GPXUP;3222;09:41:52;0;50	40228;8	74276;0;0;0;
$GPXUP;3222;09:41:53;0;50	40228;8	74276;0;0;0;
$GPXUP;3222;09:41:54;0;50	40228;8	74276;0;0;0;
$GPXUP;3222;09:41:55;0;50	40228;8	74276;0;0;0;
$GPXUP;3222;09:41:56;0;50	40228;8	74276;0;0;0;
$GPXUP;3222;09:41:57;0;50	40228;8	74276;0;0;0;
$GPXUP;3222;09:41:58;0;50	40228;8	74276;0;0;0;
$GPXUP;3222;09:41:59;0;50	40228;8	74276;0;0;0;
$GPXUP;3222;09:42:00;0;50	40228;8	74276;0;0;0;
$GPXUP;3222;09:42:01;0;50	40228;8	74276;0;0;0;
$GPXUP;3222;09:42:02;0;50	40228;8	74276;0;0;0;
$GPXUP;3222;09:42:03;0;50	40228;8	74276;0;0;0;
$GPXUP;3222;09:42:04;0;50	40228;8	74276;0;0;0;
$GPXUP;3222;09:42:05;0;50	40228;8	74276;0;0;0;
$GPXUP;3222;09:42:06;0;50	40228;8	74276;0;0;0;
$GPXUP;3222;09:42:07;0;50	40228;8	74276;0;0;0;
$GPXUP;3222;09:42:08;0;50	40228;8	74276;0;0;0;
$GPXUP;3222;09:42:09;0;50	40228;8	74276;0;0;0;
$GPXUP;3222;09:42:10;0;50	40228;8	74276;0;0;0;
$GPXUP;3222;09:42:11;0;50	40228;8	74276;0;0;0;
$GPXUP;3222;09:42:12;0;50	40228;8	74276;0;0;0;
$GPXUP;3222;09:42:13;0;50	40228;8	74276;0;0;0;
$GPXUP;3222;09:42:14;0;50	40228;8	74276;0;0;0;
$GPXUP;3222;09:42:15;0;50	40228;8	74276;0;0;0;
$GPXUP;3222;09:42:16;0;50	40228;8	74276;0;0;0;
$GPXUP;3222;09:42:17;0;50	40228;8	74276;0;0;0;
$GPXUP;3222;09:42:18;0;50	40228;8	74276;0;0;0;
$GPXUP;3222;09:42:19;0;50	40228;8	74276;0;0;0;
$GPXUP;3222;09:42:20;0;50	40228;8	74276;0;0;0;
$GPXUP;3222;09:42:21;0;50	40228;8	74276;0;0;0;
$GPXUP;3222;09:42:22;0;50	40228;8	74276;0;0;0;
$GPXUP;3222;09:42:23;0;50	40228;8	74276;0;0;0;
$GPXUP;3222;09:42:24;0;50	40228;8	74276;0;0;0;
$GPXUP;3222;09:42:25;0;50	40228;8	74276;0;0;0;
$GPXUP;3222;09:42:26;0;50	40228;8	74276;0;0;0;
$GPXUP;3222;09:42:27;0;50	40228;8	74276;0;0;0;
$GPXUP;3222;09:42:28;0;50	40228;8	74276;0;0;0;
$GPXUP;3222;09:42:29;0;50	40228;8	74276;0;0;0;
$GPXUP;3222;09:42:30;0;50	40228;8	74276;0;0;0;
$GPXUP;3222;09:42:31;0;50	40228;8	74276;0;0;0;
$GPXUP;3222;09:42:32;0;50	40228;8	74276;0;0;0;
$GPXUP;3222;09:42:33;0;50	40228;8	74276;0;0;0;
$GPXUP;3222;09:42:34;0;50	40228;8	74276;0;0;0;
$GPXUP;3222;09:42:35;0;50	40228;8	74276;0;0;0;
$GPXUP;3222;09:42:36;0;50	40228;8	74276;0;0;0;
$GPXUP;3222;09:42:37;0;50	40228;8	74276;0;0;0;
$GPXUP;3222;09:42:38;0;50	40228;8	74276;0;0;0;
$GPXUP;3222;09:42:39;0;50	40228;8	74276;0;0;0;
$GPXUP;3222;09:42:40;0;50	40228;8	74276;0;0;0;
$GPXUP;3222;09:42:41;0;50	40228;8	74276;0;0;0;
$GPXUP;3222;09:42:42;0;50	40228;8	74276;0;0;0;
$GPXUP;3222;09:42:43;0;50	40228;8	74276;0;0;0;
$GPXUP;3222;09:42:44;0;50	40228;8	74276;0;0;0;
$GPXUP;3222;09:42:45;0;50	40228;8	74276;0;0;0;
$GPXUP;3222;09:42:46;0;50	40228;8	74276;0;0;0;
$GPXUP;3222;09:42:47;0;50	40228;8	74276;0;0;0;
$GPXUP;3222;09:42:48;0;50	40228;8	74276;0;0;0;
$GPXUP;3222;09:42:49;0;50	40228;8	74276;0;0;0;
$GPXUP;3222;09:42:50;0;50	40228;8	74276;0;0;0;
$GPXUP;3222;09:42:51;0;50	40228;8	74276;0;0;0;
$GPXUP;3222;09:42:52;0;50	40228;8	74276;0;0;0;
$GPXUP;3222;09:42:53;0;50	40228;8	74276;0;0;0;
$GPXUP;3222;09:42:54;0;50	40228;8	74276;0;0;0;
$GPXUP;3222;09:42:55;0;50	40228;8	74276;0;0;0;
$GPXUP;3222;09:42:56;0;50	40228;8	74276;0;0;0;
$GPXUP;3222;09:42:57;0;50	40228;8	74276;0;0;0;
$GPXUP;3222;09:42:58;0;50	40228;8	74276;0;0;0;
$GPXUP;3222;09:42:59;0;50	40228;8	74276;0;0;0;
$GPXUP;3222;09:43:00;0;50	40228;8	74276;0;0;0;
$GPXUP;3222;09:43:01;0;50	40228;8	74276;0;0;0;
$GPXUP;3222;09:43:02;0;50	40228;8	74276;0;0;0;
$GPXUP;3222;09:43:03;0;50	40228;8	74276;0;0;0;
$GPXUP;3222;09:43:04;0;50	40228;8	74276;0;0;0;
$GPXUP;3222;09:43:05;0;50	40228;8	74276;0;0;0;
$GPXUP;3222;09:43:06;0;50	40228;8	74276;0;0;0;
$GPXUP;3222;09:43:07;0;50	40228;8	74276;0;0;0;
$GPXUP;3222;09:43:08;0;50	40228;8	74276;0;0;0;
$GPXUP;3222;09:43:09;0;50	40228;8	74276;0;0;0;
$GPXUP;3222;09:43:10;0;50	40228;8	74276;0;0;0;
$GPXUP;3222;09:43:11;0;50	40228;8	74276;0;0;0;
$GPXUP;3222;09:43:12;0;50	40228;8	74276;0;0;0;
$GPXUP;3222;09:43:13;0;50	40228;8	74276;0;0;0;
$GPXUP;3222;09:43:14;0;50	40228;8	74276;0;0;0;
$GPXUP;3222;09:43:15;0;50	40228;8	74276;0;0;0;
$GPXUP;3222;09:43:16;0;50	40228;8	74276;0;0;0;
$GPXUP;3222;09:43:17;0;50	40228;8	74276;0;0;0;
$GPXUP;3222;09:43:18;0;50	40228;8	74276;0;0;0;
$GPXUP;3222;09:43:19;0;50	40228;8	74276;0;0;0;
$GPXUP;3222;09:43:20;0;50	40228;8	74276;0;0;0;
$GPXUP;3222;09:43:21;0;50	40228;8	74276;0;0;0;
$GPXUP;3222;09:43:22;0;50	40228;8	74276;0;0;0;
$GPXUP;3222;09:43:23;0;50	40228;8	74276;0;0;0;
$GPXUP;3222;09:43:24;0;50	40228;8	74276;0;0;0;
$GPXUP;3222;09:43:25;0;50	40228;8	74276;0;0;0;
$GPXUP;3222;09:43:26;0;50	40228;8	74276;0;0;0;
$GPXUP;3222;09:43:27;0;50	40228;8	74276;0;0;0;
$GPXUP;3222;09:43:28;0;50	40228;8	74276;0;0;0;
$GPXUP;3222;09:43:29;0;50	40228;8	74276;0;0;0;
$GPXUP;3222;09:43:30;0;50	40228;8	74276;0;0;0;
$GPXUP;3222;09:43:31;0;50	40228;8	74276;0;0;0;
$GPXUP;3222;09:43:32;0;50	40228;8	74276;0;0;0;
$GPXUP;3222;09:43:33;0;50	40228;8	74276;0;0;0;
$GPXUP;3222;09:43:34;0;50	40228;8	74276;0;0;0;
$GPXUP;3222;09:43:35;0;50	40228;8	74276;0;0;0;
$GPXUP;3222;09:43:36;0;50	40228;8	74276;0;0;0;
$GPXUP;3222;09:43:37;0;50	40228;8	74276;0;0;0;
$GPXUP;3222;09:43:38;0;50	40228;8	74276;0;0;0;
$GPXUP;3222;09:43:39;0;50	40228;8	74276;0;0;0;
$GPXUP;3222;09:43:40;0;50	40228;8	74276;0;0;0;
$GPXUP;3222;09:43:41;0;50	40228;8	74276;0;0;0;
$GPXUP;3222;09:43:42;0;50	40228;8	74276;0;0;0;
$GPXUP;3222;09:43:43;0;50	40228;8	74276;0;0;0;
$GPXUP;3222;09:43:44;0;50	40228;8	74276;0;0;0;
$GPXUP;3222;09:43:45;0;50	40228;8	74276;0;0;0;
$GPXUP;3222;09:43:46;0;50	40228;8	74276;0;0;0;
$GPXUP;3222;09:43:47;0;50	40228;8	74276;0;0;0;
$GPXUP;3222;09:43:48;0;50	40228;8	74276;0;0;0;
$GPXUP;3222;09:43:49;0;50	40228;8	74276;0;0;0;
$GPXUP;3222;09:43:50;0;50	40228;8	74276;0;0;0;
$GPXUP;3222;09:43:51;0;50	40228;8	74276;0;0;0;
$GPXUP;3222;09:43:52;0;50	40228;8	74276;0;0;0;
$GPXUP;3222;09:43:53;0;50	40228;8	74276;0;0;0;
$GPXUP;3222;09:43:54;0;50	40228;8	74276;0;0;0;
$GPXUP;3222;09:43:55;0;50	40228;8	74276;0;0;0;
$GPXUP;3222;09:43:56;0;50	40228;8	74276;0;0;0;
$GPXUP;3222;09:43:57;0;50	40228;8	74276;0;0;0;
$GPXUP;3222;09:43:58;0;50	40228;8	74276;0;0;0;
$GPXUP;3222;09:43:59;0;50	40228;8	74276;0;0;0;
$GPXUP;3222;09:44:00;0;50	40228;8	74276;0;0;0;
$GPXUP;3222;09:44:01;0;50	40228;8	74276;0;0;0;
$GPXUP;3222;09:44:02;0;50	40228;8	74276;0;0;0;
$GPXUP;3222;09:44:03;0;50	40228;8	74276;0;0;0;
$GPXUP;3222;09:44:04;0;50	40228;8	74276;0;0;0;
$GPXUP;3222;09:44:05;0;50	40228;8	74276;0;0;0;
$GPXUP;3222;09:44:06;0;50	40228;8	74276;0;0;0;
$GPXUP;3222;09:44:07;0;50	40228;8	74276;0;0;0;
$GPXUP;3222;09:44:08;0;50	40228;8	74276;0;0;0;
$GPXUP;3222;09:44:09;0;50	40228;8	74276;0;0;0;
$GPXUP;3222;09:44:10;0;50	40228;8	74276;0;0;0;
$GPXUP;3222;09:44:11;0;50	40228;8	74276;0;0;0;
$GPXUP;3222;09:44:12;0;50	40228;8	74276;0;0;0;
$GPXUP;3222;09:44:13;0;50	40228;8	74276;0;0;0;
$GPXUP;3222;09:44:14;0;50	40228;8	74276;0;0;0;
$GPXUP;3222;09:44:15;0;50	40228;8	74276;0;0;0;
$GPXUP;3222;09:44:16;0;50	40228;8	74276;0;0;0;
$GPXUP;3222;09:44:17;0;50	40228;8	74276;0;0;0;
$GPXUP;3222;09:44:18;0;50	40228;8	74276;0;0;0;
$GPXUP;3222;09:44:19;0;50	40228;8	74276;0;0;0;
$GPXUP;3222;09:44:20;0;50	40228;8	74276;0;0;0;
$GPXUP;3222;09:44:21;0;50	40228;8	74276;0;0;0;
$GPXUP;3222;09:44:22;0;50	40228;8	74276;0;0;0;
$GPXUP;3222;09:44:23;0;50	40228;8	74276;0;0;0;
$GPXUP;3222;09:44:24;0;50	40228;8	74276;0;0;0;
$GPXUP;3222;09:44:25;0;50	40228;8	74276;0;0;0;
$GPXUP;3222;09:44:26;0;50	40228;8	74276;0;0;0;
$GPXUP;3222;09:44:27;0;50	40228;8	74276;0;0;0;
$GPXUP;3222;09:44:28;0;50	40228;8	74276;0;0;0;
$GPXUP;3222;09:44:29;0;50	40228;8	74276;0;0;0;
$GPXUP;3222;09:44:30;0;50	40228;8	74276;0;0;0;
$GPXUP;3222;09:44:31;0;50	40228;8	74276;0;0;0;
$GPXUP;3222;09:44:32;0;50	40228;8	74276;0;0;0;
$GPXUP;3222;09:44:33;0;50	40228;8	74276;0;0;0;
$GPXUP;3222;09:44:34;0;50	40228;8	74276;0;0;0;
$GPXUP;3222;09:44:35;0;50	40228;8	74276;0;0;0;
$GPXUP;3222;09:44:36;0;50	40228;8	74276;0;0;0;
$GPXUP;3222;09:44:37;0;50	40228;8	74276;0;0;0;
$GPXUP;3222;09:44:38;0;50	40228;8	74276;0;0;0;
$GPXUP;3222;09:44:39;0;50	40228;8	74276;0;0;0;
$GPXUP;3222;09:44:40;0;50	40228;8	74276;0;0;0;
$GPXUP;3222;09:44:41;0;50	40228;8	74276;0;0;0;
$GPXUP;3222;09:44:42;0;50	40228;8	74276;0;0;0;
$GPXUP;3222;09:44:43;0;50	40228;8	74276;0;0;0;
$GPXUP;3222;09:44:44;0;50	40228;8	74276;0;0;0;
$GPXUP;3222;09:44:45;0;50	40228;8	74276;0;0;0;
$GPXUP;3222;09:44:46;0;50	40228;8	74276;0;0;0;
$GPXUP;3222;09:44:47;0;50	40228;8	74276;0;0;0;
$GPXUP;3222;09:44:48;0;50	40228;8	74276;0;0;0;
$GPXUP;3222;09:44:49;0;50	40228;8	74276;0;0;0;
$GPXUP;3222;09:44:50;0;50	40228;8	74276;0;0;0;
$GPXUP;3222;09:44:51;0;50	40228;8	74276;0;0;0;
$GPXUP;3222;09:44:52;0;50	40228;8	74276;0;0;0;
$GPXUP;3222;09:44:53;0;50	40228;8	74276;0;0;0;
$GPXUP;3222;09:44:54;0;50	40228;8	74276;0;0;0;
$GPXUP;3222;09:44:55;0;50	40228;8	74276;0;0;0;
$GPXUP;3222;09:44:56;0;50	40228;8	74276;0;0;0;
$GPXUP;3222;09:44:57;0;50	40228;8	74276;0;0;0;
$GPXUP;3222;09:44:58;0;50	40228;8	74276;0;0;0;
$GPXUP;3222;09:44:59;0;50	40228;8	74276;0;0;0;
$GPXUP;3222;09:45:00;0;50	40228;8	74276;0;0;0;
$GPXUP;3222;09:45:01;0;50	40228;8	74276;0;0;0;
$GPXUP;3222;09:45:02;0;50	40228;8	74276;0;0;0;
$GPXUP;3222;09:45:03;0;50	40228;8	74276;0;0;0;
$GPXUP;3222;09:45:04;0;50	40228;8	74276;0;0;0;
$GPXUP;3222;09:45:05;0;50	40228;8	74276;0;0;0;
$GPXUP;3222;09:45:06;0;50	40228;8	74276;0;0;0;
$GPXUP;3222;09:45:07;0;50	40228;8	74276;0;0;0;
$GPXUP;3222;09:45:08;0;50	40228;8	74276;0;0;0;
$GPXUP;3222;09:45:09;0;50	40228;8	74276;0;0;0;
$GPXUP;3222;09:45:10;0;50	40228;8	74276;0;0;0;
$GPXUP;3222;09:45:11;0;50	40228;8	74276;0;0;0;
$GPXUP;3222;09:45:12;0;50	40228;8	74276;0;0;0;
$GPXUP;3222;09:45:13;0;50	40228;8	74276;0;0;0;
$GPXUP;3222;09:45:14;0;50	40228;8	74276;0;0;0;
$GPXUP;3222;09:45:15;0;50	40228;8	74276;0;0;0;
$GPXUP;3222;09:45:16;0;50	40228;8	74276;0;0;0;
$GPXUP;3222;09:45:17;0;50	40228;8	74276;0;0;0;
$GPXUP;3222;09:45:18;0;50	40228;8	74276;0;0;0;
$GPXUP;3222;09:45:19;0;50	40228;8	74276;0;0;0;
$GPXUP;3222;09:45:20;0;50	40228;8	74276;0;0;0;
$GPXUP;3222;09:45:21;0;50	40228;8	74276;0;0;0;
$GPXUP;3222;09:45:22;0;50	40228;8	74276;0;0;0;
$GPXUP;3222;09:45:23;0;50	40228;8	74276;0;0;0;
$GPXUP;3222;09:45:24;0;50	40228;8	74276;0;0;0;
$GPXUP;3222;09:45:25;0;50	40228;8	74276;0;0;0;
$GPXUP;3222;09:45:26;0;50	40228;8	74276;0;0;0;
$GPXUP;3222;09:45:27;0;50	40228;8	74276;0;0;0;
$GPXUP;3222;09:45:28;0;50	40228;8	74276;0;0;0;
$GPXUP;3222;09:45:29;0;50	40228;8	74276;0;0;0;
$GPXUP;3222;09:45:30;0;50	40228;8	74276;0;0;0;
$GPXUP;3222;09:45:31;0;50	40228;8	74276;0;0;0;
$GPXUP;3222;09:45:32;0;50	40228;8	74276;0;0;0;
$GPXUP;3222;09:45:33;0;50	40228;8	74276;0;0;0;
$GPXUP;3222;09:45:34;0;50	40228;8	74276;0;0;0;
$GPXUP;3222;09:45:35;0;50	40228;8	74276;0;0;0;
$GPXUP;3222;09:45:36;0;50	40228;8	74276;0;0;0;
$GPXUP;3222;09:45:37;0;50	40228;8	74276;0;0;0;
$GPXUP;3222;09:45:38;0;50	40228;8	74276;0;0;0;
$GPXUP;3222;09:45:39;0;50	40228;8	74276;0;0;0;
$GPXUP;3222;09:45:40;0;50	40228;8	74276;0;0;0;
$GPXUP;3222;09:45:41;0;50	40228;8	74276;0;0;0;
$GPXUP;3222;09:45:42;0;50	40228;8	74276;0;0;0;
$GPXUP;3222;09:45:43;0;50	40228;8	74276;0;0;0;
$GPXUP;3222;09:45:44;0;50	40228;8	74276;0;0;0;
$GPXUP;3222;09:45:45;0;50	40228;8	74276;0;0;0;
$GPXUP;3222;09:45:46;0;50	40228;8	74276;0;0;0;
$GPXUP;3222;09:45:47;0;50	40228;8	74276;0;0;0;
$GPXUP;3222;09:45:48;0;50	40228;8	74276;0;0;0;
$GPXUP;3222;09:45:49;0;50	40228;8	74276;0;0;0;
$GPXUP;3222;09:45:50;0;50	40228;8	74276;0;0;0;
$GPXUP;3222;09:45:51;0;50	40228;8	74276;0;0;0;
$GPXUP;3222;09:45:52;0;50	40228;8	74276;0;0;0;
$GPXUP;3222;09:45:53;0;50	40228;8	74276;0;0;0;
$GPXUP;3222;09:45:54;0;50	40228;8	74276;0;0;0;
$GPXUP;3222;09:45:55;0;50	40228;8	74276;0;0;0;
$GPXUP;3222;09:45:56;0;50	40228;8	74276;0;0;0;
$GPXUP;3222;09:45:57;0;50	40228;8	74276;0;0;0;
$GPXUP;3222;09:45:58;0;50	40228;8	74276;0;0;0;
$GPXUP;3222;09:45:59;0;50	40228;8	74276;0;0;0;
$GPXUP;3222;09:46:00;0;50	40228;8	74276;0;0;0;
$GPXUP;3222;09:46:01;0;50	40228;8	74276;0;0;0;
$GPXUP;3222;09:46:02;0;50	40228;8	74276;0;0;0;
$GPXUP;3222;09:46:03;0;50	40228;8	74276;0;0;0;
$GPXUP;3222;09:46:04;0;50	40228;8	74276;0;0;0;
$GPXUP;3222;09:46:05;0;50	40228;8	74276;0;0;0;
$GPXUP;3222;09:46:06;0;50	40228;8	74276;0;0;0;
$GPXUP;3222;09:46:07;0;50	40228;8	74276;0;0;0;
$GPXUP;3222;09:46:08;0;50	40228;8	74276;0;0;0;
$GPXUP;3222;09:46:09;0;50	40228;8	74276;0;0;0;
$GPXUP;3222;09:46:10;0;50	40228;8	74276;0;0;0;
$GPXUP;3222;09:46:11;0;50	40228;8	74276;0;0;0;
$GPXUP;3222;09:46:12;0;50	40228;8	74276;0;0;0;
$GPXUP;3222;09:46:13;0;50	40228;8	74276;0;0;0;
$GPXUP;3222;09:46:14;0;50	40228;8	74276;0;0;0;
$GPXUP;3222;09:46:15;0;50	40228;8	74276;0;0;0;
$GPXUP;3222;09:46:16;0;50	40228;8	74276;0;0;0;
$GPXUP;3222;09:46:17;0;50	40228;8	74276;0;0;0;
$GPXUP;3222;09:46:18;0;50	40228;8	74276;0;0;0;
$GPXUP;3222;09:46:19;0;50	40228;8	74276;0;0;0;
$GPXUP;3222;09:46:20;0;50	40228;8	74276;0;0;0;
$GPXUP;3222;09:46:21;0;50	40228;8	74276;0;0;0;
$GPXUP;3222;09:46:22;0;50	40228;8	74276;0;0;0;
$GPXUP;3222;09:46:23;0;50	40228;8	74276;0;0;0;
$GPXUP;3222;09:46:24;0;50	40228;8	74276;0;0;0;
$GPXUP;3222;09:46:25;0;50	40228;8	74276;0;0;0;
$GPXUP;3222;09:46:26;0;50	40228;8	74276;0;0;0;
$GPXUP;3222;09:46:27;0;50	40228;8	74276;0;0;0;
$GPXUP;3222;09:46:28;0;50	40228;8	74276;0;0;0;
$GPXUP;3222;09:46:29;0;50	40228;8	74276;0;0;0;
$GPXUP;3222;09:46:30;0;50	40228;8	74276;0;0;0;
$GPXUP;3222;09:46:31;0;50	40228;8	74276;0;0;0;
$GPXUP;3222;09:46:32;0;50	40228;8	74276;0;0;0;
$GPXUP;3222;09:46:33;0;50	40228;8	74276;0;0;0;
$GPXUP;3222;09:46:34;0;50	40228;8	74276;0;0;0;
$GPXUP;3222;09:46:35;0;50	40228;8	74276;0;0;0;
$GPXUP;3222;09:46:36;0;50	40228;8	74276;0;0;0;
$GPXUP;3222;09:46:37;0;50	40228;8	74276;0;0;0;
$GPXUP;3222;09:46:38;0;50	40228;8	74276;0;0;0;
$GPXUP;3222;09:46:39;0;50	40228;8	74276;0;0;0;
$GPXUP;3222;09:46:40;0;50	40228;8	74276;0;0;0;
$GPXUP;3222;09:46:41;0;50	40228;8	74276;0;0;0;
$GPXUP;3222;09:46:42;0;50	40228;8	74276;0;0;0;
$GPXUP;3222;09:46:43;0;50	40228;8	74276;0;0;0;
$GPXUP;3222;09:46:44;0;50	40228;8	74276;0;0;0;
$GPXUP;3222;09:46:45;0;50	40228;8	74276;0;0;0;
$GPXUP;3222;09:46:46;0;50	40228;8	74276;0;0;0;
$GPXUP;3222;09:46:47;0;50	40228;8	74276;0;0;0;
$GPXUP;3222;09:46:48;0;50	40228;8	74276;0;0;0;
$GPXUP;3222;09:46:49;0;50	40228;8	74276;0;0;0;
$GPXUP;3222;09:46:50;0;50	40228;8	74276;0;0;0;
$GPXUP;3222;09:46:51;0;50	40228;8	74276;0;0;0;
$GPXUP;3222;09:46:52;0;50	40228;8	74276;0;0;0;
$GPXUP;3222;09:46:53;0;50	40228;8	74276;0;0;0;
$GPXUP;3222;09:46:54;0;50	40228;8	74276;0;0;0;
$GPXUP;3222;09:46:55;0;50	40228;8	74276;0;0;0;
$GPXUP;3222;09:46:56;0;50	40228;8	74276;0;0;0;
$GPXUP;3222;09:46:57;0;50	40228;8	74276;0;0;0;
$GPXUP;3222;09:46:58;0;50	40228;8	74276;0;0;0;
$GPXUP;3222;09:46:59;0;50	40228;8	74276;0;0;0;
$GPXUP;3222;09:47:00;0;50	40228;8	74276;0;0;0;
$GPXUP;3222;09:47:01;0;50	40228;8	74276;0;0;0;
$GPXUP;3222;09:47:02;0;50	40228;8	74276;0;0;0;
$GPXUP;3222;09:47:03;0;50	40228;8	74276;0;0;0;
$GPXUP;3222;09:47:04;0;50	40228;8	74276;0;0;0;
$GPXUP;3222;09:47:05;0;50	40228;8	74276;0;0;0;
$GPXUP;3222;09:47:06;0;50	40228;8	74276;0;0;0;
$GPXUP;3222;09:47:07;0;50	40228;8	74276;0;0;0;
$GPXUP;3222;09:47:08;0;50	40228;8	74276;0;0;0;
$GPXUP;3222;09:47:09;0;50	40228;8	74276;0;0;0;
$GPXUP;3222;09:47:10;0;50	40228;8	74276;0;0;0;
$GPXUP;3222;09:47:11;0;50	40228;8	74276;0;0;0;
$GPXUP;3222;09:47:12;0;50	40228;8	74276;0;0;0;
$GPXUP;3222;09:47:13;0;50	40228;8	74276;0;0;0;
$GPXUP;3222;09:47:14;0;50	40228;8	74276;0;0;0;
$GPXUP;3222;09:47:15;0;50	40228;8	74276;0;0;0;
$GPXUP;3222;09:47:16;0;50	40228;8	74276;0;0;0;
$GPXUP;3222;09:47:17;0;50	40228;8	74276;0;0;0;
$GPXUP;3222;09:47:18;0;50	40228;8	74276;0;0;0;
$GPXUP;3222;09:47:19;0;50	40228;8	74276;0;0;0;
$GPXUP;3222;09:47:20;0;50	40228;8	74276;0;0;0;
$GPXUP;3222;09:47:21;0;50	40228;8	74276;0;0;0;
$GPXUP;3222;09:47:22;0;50	40228;8	74276;0;0;0;
$GPXUP;3222;09:47:23;0;50	40228;8	74276;0;0;0;
$GPXUP;3222;09:47:24;0;50	40228;8	74276;0;0;0;
$GPXUP;3222;09:47:25;0;50	40228;8	74276;0;0;0;
$GPXUP;3222;09:47:26;0;50	40228;8	74276;0;0;0;
$GPXUP;3222;09:47:27;0;50	40228;8	74276;0;0;0;
$GPXUP;3222;09:47:28;0;50	40228;8	74276;0;0;0;
$GPXUP;3222;09:47:29;0;50	40228;8	74276;0;0;0;
$GPXUP;3222;09:47:30;0;50	40228;8	74276;0;0;0;
$GPXUP;3222;09:47:31;0;50	40228;8	74276;0;0;0;
[truncated: 14,897 more rows]
