# Supplementary material for: Pigeon Navigation: Different Routes Lead to Frankfurt
Source: PLoS One. 2014 Nov 12;9(11):e112439. doi: 10.1371/journal.pone.0112439 (PMC4229201; doi:10.1371/journal.pone.0112439)
Supplement: File S4 — Files containing the original track data and a ‘Read me’ explaining the data format. (ZIP) [file pone.0112439.s004.zip › N-SF/080617xup07_386.log]

$GPXUP;3222;09:39:12;0;50	3978;8	72323;0;0;0;
$GPXUP;3222;09:39:13;0;50	39779;8	72323;0;0;3;
$GPXUP;3222;09:39:14;0;50	39778;8	72323;0;0;4;
$GPXUP;3222;09:39:15;0;50	39777;8	72323;0;0;4;
$GPXUP;3222;09:39:16;0;50	39776;8	72322;0;0;7;
$GPXUP;3222;09:39:17;0;50	39772;8	72321;0;0;18;
$GPXUP;3222;09:39:18;0;50	39766;8	72323;0;0;22;
$GPXUP;3222;09:39:19;0;50	39756;8	72325;0;0;38;
$GPXUP;3222;09:39:20;0;50	39742;8	72325;0;0;47;
$GPXUP;3222;09:39:21;0;50	39728;8	72321;0;0;53;
$GPXUP;3222;09:39:22;0;50	39714;8	72313;0;0;57;
$GPXUP;3222;09:39:23;0;50	39701;8	723;0;0;58;
$GPXUP;3222;09:39:24;0;50	39692;8	72282;0;0;58;
$GPXUP;3222;09:39:25;0;50	39684;8	72263;0;0;57;
$GPXUP;3222;09:39:26;0;50	39678;8	72243;0;0;51;
$GPXUP;3222;09:39:27;0;50	39677;8	72221;0;0;51;
$GPXUP;3222;09:39:28;0;50	39677;8	72197;0;0;57;
$GPXUP;3222;09:39:29;0;50	39678;8	72173;0;0;58;
$GPXUP;3222;09:39:30;0;50	39678;8	7215;0;0;57;
$GPXUP;3222;09:39:31;0;50	39675;8	72128;0;0;55;
$GPXUP;3222;09:39:32;0;50	39668;8	72108;0;0;57;
$GPXUP;3222;09:39:33;0;50	39659;8	72089;0;0;58;
$GPXUP;3222;09:39:34;0;50	3965;8	72072;0;0;56;
$GPXUP;3222;09:39:35;0;50	39642;8	72055;0;0;55;
$GPXUP;3222;09:39:36;0;50	39636;8	72036;0;0;53;
$GPXUP;3222;09:39:37;0;50	39631;8	72014;0;0;58;
$GPXUP;3222;09:39:38;0;50	39626;8	71991;0;0;64;
$GPXUP;3222;09:39:39;0;50	39618;8	71968;0;0;63;
$GPXUP;3222;09:39:40;0;50	39611;8	71946;0;0;61;
$GPXUP;3222;09:39:41;0;50	39604;8	71926;0;0;57;
$GPXUP;3222;09:39:42;0;50	39595;8	71908;0;0;57;
$GPXUP;3222;09:39:43;0;50	39588;8	71889;0;0;55;
$GPXUP;3222;09:39:44;0;50	39582;8	7187;0;0;53;
$GPXUP;3222;09:39:45;0;50	39578;8	7185;0;0;51;
$GPXUP;3222;09:39:46;0;50	39577;8	71829;0;0;55;
$GPXUP;3222;09:39:47;0;50	39577;8	71808;0;0;54;
$GPXUP;3222;09:39:48;0;50	39579;8	71787;0;0;51;
$GPXUP;3222;09:39:49;0;50	39585;8	71769;0;0;48;
$GPXUP;3222;09:39:50;0;50	39594;8	71751;0;0;60;
$GPXUP;3222;09:39:51;0;50	39606;8	71735;0;0;58;
$GPXUP;3222;09:39:52;0;50	39618;8	71721;0;0;56;
$GPXUP;3222;09:39:53;0;50	39629;8	71706;0;0;55;
$GPXUP;3222;09:39:54;0;50	39638;8	71688;0;0;57;
$GPXUP;3222;09:39:55;0;50	39642;8	71667;0;0;57;
$GPXUP;3222;09:39:56;0;50	3964;8	71644;0;0;59;
$GPXUP;3222;09:39:57;0;50	39637;8	71622;0;0;58;
$GPXUP;3222;09:39:58;0;50	39633;8	716;0;0;57;
$GPXUP;3222;09:39:59;0;50	39629;8	71578;0;0;58;
$GPXUP;3222;09:40:00;0;50	39624;8	71557;0;0;58;
$GPXUP;3222;09:40:01;0;50	39618;8	71535;0;0;59;
$GPXUP;3222;09:40:02;0;50	39615;8	71513;0;0;59;
$GPXUP;3222;09:40:03;0;50	39613;8	7149;0;0;60;
$GPXUP;3222;09:40:04;0;50	39609;8	71467;0;0;60;
$GPXUP;3222;09:40:05;0;50	39603;8	71446;0;0;60;
$GPXUP;3222;09:40:06;0;50	39594;8	71428;0;0;57;
$GPXUP;3222;09:40:07;0;50	39584;8	71414;0;0;54;
$GPXUP;3222;09:40:08;0;50	39573;8	71402;0;0;52;
$GPXUP;3222;09:40:09;0;50	39562;8	71392;0;0;53;
$GPXUP;3222;09:40:10;0;50	39549;8	71384;0;0;54;
$GPXUP;3222;09:40:11;0;50	39536;8	71375;0;0;57;
$GPXUP;3222;09:40:12;0;50	39522;8	71366;0;0;59;
$GPXUP;3222;09:40:13;0;50	39509;8	71357;0;0;59;
$GPXUP;3222;09:40:14;0;50	39496;8	71346;0;0;58;
$GPXUP;3222;09:40:15;0;50	39482;8	71336;0;0;59;
$GPXUP;3222;09:40:16;0;50	39468;8	71327;0;0;61;
$GPXUP;3222;09:40:17;0;50	39454;8	71319;0;0;63;
$GPXUP;3222;09:40:18;0;50	39438;8	71313;0;0;64;
$GPXUP;3222;09:40:19;0;50	39422;8	71308;0;0;65;
$GPXUP;3222;09:40:20;0;50	39406;8	71302;0;0;64;
$GPXUP;3222;09:40:21;0;50	39392;8	71294;0;0;63;
$GPXUP;3222;09:40:22;0;50	39378;8	71284;0;0;62;
$GPXUP;3222;09:40:23;0;50	39364;8	71273;0;0;61;
$GPXUP;3222;09:40:24;0;50	3935;8	71264;0;0;61;
$GPXUP;3222;09:40:25;0;50	39336;8	71256;0;0;59;
$GPXUP;3222;09:40:26;0;50	39321;8	71252;0;0;60;
$GPXUP;3222;09:40:27;0;50	39306;8	7125;0;0;62;
$GPXUP;3222;09:40:28;0;50	3929;8	71251;0;0;61;
$GPXUP;3222;09:40:29;0;50	39275;8	71256;0;0;60;
$GPXUP;3222;09:40:30;0;50	39263;8	71269;0;0;59;
$GPXUP;3222;09:40:31;0;50	39252;8	71285;0;0;58;
$GPXUP;3222;09:40:32;0;50	3924;8	71298;0;0;61;
$GPXUP;3222;09:40:33;0;50	39226;8	71308;0;0;60;
$GPXUP;3222;09:40:34;0;50	3921;8	71306;0;0;65;
$GPXUP;3222;09:40:35;0;50	39195;8	71297;0;0;62;
$GPXUP;3222;09:40:36;0;50	39182;8	71284;0;0;61;
$GPXUP;3222;09:40:37;0;50	39168;8	71274;0;0;59;
$GPXUP;3222;09:40:38;0;50	39154;8	71269;0;0;57;
$GPXUP;3222;09:40:39;0;50	3914;8	71271;0;0;56;
$GPXUP;3222;09:40:40;0;50	39126;8	71278;0;0;57;
$GPXUP;3222;09:40:41;0;50	39114;8	71289;0;0;57;
$GPXUP;3222;09:40:42;0;50	39102;8	71302;0;0;57;
$GPXUP;3222;09:40:43;0;50	39092;8	71317;0;0;55;
$GPXUP;3222;09:40:44;0;50	39083;8	71334;0;0;54;
$GPXUP;3222;09:40:45;0;50	39074;8	71349;0;0;53;
$GPXUP;3222;09:40:46;0;50	39063;8	71361;0;0;55;
$GPXUP;3222;09:40:47;0;50	39051;8	71372;0;0;55;
$GPXUP;3222;09:40:48;0;50	3904;8	71383;0;0;55;
$GPXUP;3222;09:40:49;0;50	3903;8	71398;0;0;54;
$GPXUP;3222;09:40:50;0;50	39024;8	71417;0;0;55;
$GPXUP;3222;09:40:51;0;50	39019;8	71437;0;0;54;
$GPXUP;3222;09:40:52;0;50	39014;8	71457;0;0;53;
$GPXUP;3222;09:40:53;0;50	39008;8	71475;0;0;52;
$GPXUP;3222;09:40:54;0;50	38999;8	7149;0;0;53;
$GPXUP;3222;09:40:55;0;50	38989;8	71504;0;0;55;
$GPXUP;3222;09:40:56;0;50	38977;8	71515;0;0;57;
$GPXUP;3222;09:40:57;0;50	38964;8	71524;0;0;57;
$GPXUP;3222;09:40:58;0;50	3895;8	71528;0;0;59;
$GPXUP;3222;09:40:59;0;50	38935;8	71527;0;0;59;
$GPXUP;3222;09:41:00;0;50	3892;8	71523;0;0;59;
$GPXUP;3222;09:41:01;0;50	38906;8	71514;0;0;60;
$GPXUP;3222;09:41:02;0;50	38893;8	71501;0;0;62;
$GPXUP;3222;09:41:03;0;50	3888;8	71487;0;0;62;
$GPXUP;3222;09:41:04;0;50	38868;8	71474;0;0;62;
$GPXUP;3222;09:41:05;0;50	38854;8	71462;0;0;58;
$GPXUP;3222;09:41:06;0;50	38841;8	71456;0;0;55;
$GPXUP;3222;09:41:07;0;50	38827;8	71456;0;0;52;
$GPXUP;3222;09:41:08;0;50	38814;8	71459;0;0;56;
$GPXUP;3222;09:41:09;0;50	38799;8	71463;0;0;58;
$GPXUP;3222;09:41:10;0;50	38785;8	7147;0;0;58;
$GPXUP;3222;09:41:11;0;50	38772;8	71479;0;0;59;
$GPXUP;3222;09:41:12;0;50	38758;8	71488;0;0;59;
$GPXUP;3222;09:41:13;0;50	38744;8	71496;0;0;59;
$GPXUP;3222;09:41:14;0;50	38732;8	71507;0;0;58;
$GPXUP;3222;09:41:15;0;50	3872;8	71521;0;0;59;
$GPXUP;3222;09:41:16;0;50	38708;8	71536;0;0;58;
$GPXUP;3222;09:41:17;0;50	38698;8	71552;0;0;57;
$GPXUP;3222;09:41:18;0;50	3869;8	71571;0;0;60;
$GPXUP;3222;09:41:19;0;50	38683;8	71592;0;0;60;
$GPXUP;3222;09:41:20;0;50	38674;8	7161;0;0;60;
$GPXUP;3222;09:41:21;0;50	38663;8	71626;0;0;58;
$GPXUP;3222;09:41:22;0;50	38651;8	71638;0;0;55;
$GPXUP;3222;09:41:23;0;50	38639;8	71647;0;0;52;
$GPXUP;3222;09:41:24;0;50	38627;8	71654;0;0;53;
$GPXUP;3222;09:41:25;0;50	38614;8	7166;0;0;54;
$GPXUP;3222;09:41:26;0;50	38601;8	71666;0;0;55;
$GPXUP;3222;09:41:27;0;50	38587;8	71671;0;0;55;
$GPXUP;3222;09:41:28;0;50	38574;8	71677;0;0;57;
$GPXUP;3222;09:41:29;0;50	38561;8	71686;0;0;57;
$GPXUP;3222;09:41:30;0;50	38548;8	71696;0;0;58;
$GPXUP;3222;09:41:31;0;50	38535;8	71706;0;0;59;
$GPXUP;3222;09:41:32;0;50	38521;8	71716;0;0;60;
$GPXUP;3222;09:41:33;0;50	38507;8	71725;0;0;60;
$GPXUP;3222;09:41:34;0;50	38492;8	71733;0;0;66;
$GPXUP;3222;09:41:35;0;50	38476;8	71738;0;0;67;
$GPXUP;3222;09:41:36;0;50	38459;8	7174;0;0;67;
$GPXUP;3222;09:41:37;0;50	38443;8	71744;0;0;62;
$GPXUP;3222;09:41:38;0;50	38429;8	71752;0;0;58;
$GPXUP;3222;09:41:39;0;50	38416;8	71765;0;0;62;
$GPXUP;3222;09:41:40;0;50	38404;8	7178;0;0;63;
$GPXUP;3222;09:41:41;0;50	38392;8	71795;0;0;60;
$GPXUP;3222;09:41:42;0;50	38382;8	71812;0;0;58;
$GPXUP;3222;09:41:43;0;50	38376;8	71833;0;0;60;
$GPXUP;3222;09:41:44;0;50	38372;8	71857;0;0;67;
$GPXUP;3222;09:41:45;0;50	38372;8	71883;0;0;68;
$GPXUP;3222;09:41:46;0;50	38372;8	71909;0;0;67;
$GPXUP;3222;09:41:47;0;50	38368;8	71934;0;0;67;
$GPXUP;3222;09:41:48;0;50	38361;8	71958;0;0;65;
$GPXUP;3222;09:41:49;0;50	38354;8	7198;0;0;65;
$GPXUP;3222;09:41:50;0;50	38346;8	72002;0;0;66;
$GPXUP;3222;09:41:51;0;50	38338;8	72024;0;0;64;
$GPXUP;3222;09:41:52;0;50	38332;8	72046;0;0;61;
$GPXUP;3222;09:41:53;0;50	38328;8	7207;0;0;64;
$GPXUP;3222;09:41:54;0;50	38324;8	72094;0;0;66;
$GPXUP;3222;09:41:55;0;50	38316;8	72118;0;0;69;
$GPXUP;3222;09:41:56;0;50	38305;8	72139;0;0;69;
$GPXUP;3222;09:41:57;0;50	3829;8	72154;0;0;69;
$GPXUP;3222;09:41:58;0;50	38272;8	72161;0;0;72;
$GPXUP;3222;09:41:59;0;50	38254;8	72161;0;0;69;
$GPXUP;3222;09:42:00;0;50	38236;8	72162;0;0;69;
$GPXUP;3222;09:42:01;0;50	38219;8	72167;0;0;68;
$GPXUP;3222;09:42:02;0;50	38206;8	72178;0;0;62;
$GPXUP;3222;09:42:03;0;50	38199;8	72196;0;0;54;
$GPXUP;3222;09:42:04;0;50	38197;8	72218;0;0;54;
$GPXUP;3222;09:42:05;0;50	38193;8	72238;0;0;56;
$GPXUP;3222;09:42:06;0;50	38187;8	72259;0;0;59;
$GPXUP;3222;09:42:07;0;50	3818;8	7228;0;0;61;
$GPXUP;3222;09:42:08;0;50	38175;8	72302;0;0;61;
$GPXUP;3222;09:42:09;0;50	38173;8	72326;0;0;61;
$GPXUP;3222;09:42:10;0;50	38174;8	7235;0;0;59;
$GPXUP;3222;09:42:11;0;50	38181;8	7237;0;0;57;
$GPXUP;3222;09:42:12;0;50	38192;8	72386;0;0;58;
$GPXUP;3222;09:42:13;0;50	38207;8	72396;0;0;59;
$GPXUP;3222;09:42:14;0;50	38222;8	724;0;0;59;
$GPXUP;3222;09:42:15;0;50	38238;8	72398;0;0;59;
$GPXUP;3222;09:42:16;0;50	38252;8	7239;0;0;60;
$GPXUP;3222;09:42:17;0;50	38268;8	72383;0;0;62;
$GPXUP;3222;09:42:18;0;50	38283;8	72383;0;0;59;
$GPXUP;3222;09:42:19;0;50	38298;8	72388;0;0;57;
$GPXUP;3222;09:42:20;0;50	38311;8	72395;0;0;55;
$GPXUP;3222;09:42:21;0;50	38325;8	72397;0;0;55;
$GPXUP;3222;09:42:22;0;50	38339;8	72396;0;0;55;
$GPXUP;3222;09:42:23;0;50	38352;8	72389;0;0;54;
$GPXUP;3222;09:42:24;0;50	38361;8	72374;0;0;49;
$GPXUP;3222;09:42:25;0;50	38359;8	72353;0;0;46;
$GPXUP;3222;09:42:26;0;50	38347;8	72333;0;0;50;
$GPXUP;3222;09:42:27;0;50	38337;8	72325;0;0;28;
$GPXUP;3222;09:42:28;0;50	3833;8	72324;0;0;16;
$GPXUP;3222;09:42:29;0;50	38328;8	72325;0;0;1;
$GPXUP;3222;09:42:30;0;50	38327;8	72325;0;0;0;
$GPXUP;3222;09:42:31;0;50	38327;8	72325;0;0;0;
$GPXUP;3222;09:42:32;0;50	38327;8	72325;0;0;0;
$GPXUP;3222;09:42:33;0;50	38327;8	72325;0;0;0;
$GPXUP;3222;09:42:34;0;50	38327;8	72325;0;0;0;
$GPXUP;3222;09:42:35;0;50	38327;8	72325;0;0;0;
$GPXUP;3222;09:42:36;0;50	38327;8	72325;0;0;0;
$GPXUP;3222;09:42:37;0;50	38327;8	72325;0;0;0;
$GPXUP;3222;09:42:38;0;50	38327;8	72325;0;0;0;
$GPXUP;3222;09:42:39;0;50	38327;8	72325;0;0;0;
$GPXUP;3222;09:42:40;0;50	38327;8	72325;0;0;0;
$GPXUP;3222;09:42:41;0;50	38327;8	72325;0;0;0;
$GPXUP;3222;09:42:42;0;50	38327;8	72325;0;0;0;
$GPXUP;3222;09:42:43;0;50	38327;8	72325;0;0;0;
$GPXUP;3222;09:42:44;0;50	38327;8	72325;0;0;0;
$GPXUP;3222;09:42:45;0;50	38327;8	72325;0;0;0;
$GPXUP;3222;09:42:46;0;50	38327;8	72325;0;0;0;
$GPXUP;3222;09:42:47;0;50	38327;8	72325;0;0;0;
$GPXUP;3222;09:42:48;0;50	38327;8	72325;0;0;0;
$GPXUP;3222;09:42:49;0;50	38327;8	72325;0;0;0;
$GPXUP;3222;09:42:50;0;50	38327;8	72325;0;0;0;
$GPXUP;3222;09:42:51;0;50	38327;8	72325;0;0;0;
$GPXUP;3222;09:42:52;0;50	38327;8	72325;0;0;0;
$GPXUP;3222;09:42:53;0;50	38327;8	72325;0;0;0;
$GPXUP;3222;09:42:54;0;50	38327;8	72325;0;0;0;
$GPXUP;3222;09:42:55;0;50	38327;8	72325;0;0;0;
$GPXUP;3222;09:42:56;0;50	38327;8	72325;0;0;0;
$GPXUP;3222;09:42:57;0;50	38327;8	72325;0;0;0;
$GPXUP;3222;09:42:58;0;50	38327;8	72325;0;0;0;
$GPXUP;3222;09:42:59;0;50	38327;8	72325;0;0;0;
$GPXUP;3222;09:43:00;0;50	38327;8	72325;0;0;0;
$GPXUP;3222;09:43:01;0;50	38327;8	72325;0;0;0;
$GPXUP;3222;09:43:02;0;50	38327;8	72325;0;0;0;
$GPXUP;3222;09:43:03;0;50	38327;8	72325;0;0;0;
$GPXUP;3222;09:43:04;0;50	38327;8	72325;0;0;0;
$GPXUP;3222;09:43:05;0;50	38327;8	72325;0;0;0;
$GPXUP;3222;09:43:06;0;50	38327;8	72325;0;0;0;
$GPXUP;3222;09:43:07;0;50	38327;8	72325;0;0;0;
$GPXUP;3222;09:43:08;0;50	38327;8	72325;0;0;0;
$GPXUP;3222;09:43:09;0;50	38327;8	72325;0;0;0;
$GPXUP;3222;09:43:10;0;50	38327;8	72325;0;0;0;
$GPXUP;3222;09:43:11;0;50	38327;8	72325;0;0;0;
$GPXUP;3222;09:43:12;0;50	38327;8	72325;0;0;0;
$GPXUP;3222;09:43:13;0;50	38327;8	72325;0;0;0;
$GPXUP;3222;09:43:14;0;50	38327;8	72325;0;0;0;
$GPXUP;3222;09:43:15;0;50	38327;8	72325;0;0;0;
$GPXUP;3222;09:43:16;0;50	38327;8	72325;0;0;0;
$GPXUP;3222;09:43:17;0;50	38327;8	72325;0;0;0;
$GPXUP;3222;09:43:18;0;50	38327;8	72325;0;0;0;
$GPXUP;3222;09:43:19;0;50	38327;8	72325;0;0;0;
$GPXUP;3222;09:43:20;0;50	38327;8	72325;0;0;0;
$GPXUP;3222;09:43:21;0;50	38327;8	72325;0;0;0;
$GPXUP;3222;09:43:22;0;50	38327;8	72325;0;0;0;
$GPXUP;3222;09:43:23;0;50	38327;8	72325;0;0;0;
$GPXUP;3222;09:43:24;0;50	38327;8	72325;0;0;0;
$GPXUP;3222;09:43:25;0;50	38327;8	72325;0;0;0;
$GPXUP;3222;09:43:26;0;50	38327;8	72325;0;0;0;
$GPXUP;3222;09:43:27;0;50	38327;8	72325;0;0;0;
$GPXUP;3222;09:43:28;0;50	38327;8	72325;0;0;0;
$GPXUP;3222;09:43:29;0;50	38327;8	72325;0;0;0;
$GPXUP;3222;09:43:30;0;50	38327;8	72325;0;0;0;
$GPXUP;3222;09:43:31;0;50	38327;8	72325;0;0;0;
$GPXUP;3222;09:43:32;0;50	38327;8	72325;0;0;0;
$GPXUP;3222;09:43:33;0;50	38327;8	72325;0;0;0;
$GPXUP;3222;09:43:34;0;50	38327;8	72325;0;0;0;
$GPXUP;3222;09:43:35;0;50	38327;8	72325;0;0;0;
$GPXUP;3222;09:43:36;0;50	38327;8	72325;0;0;0;
$GPXUP;3222;09:43:37;0;50	38327;8	72325;0;0;0;
$GPXUP;3222;09:43:38;0;50	38327;8	72325;0;0;0;
$GPXUP;3222;09:43:39;0;50	38327;8	72325;0;0;0;
$GPXUP;3222;09:43:40;0;50	38327;8	72325;0;0;0;
$GPXUP;3222;09:43:41;0;50	38327;8	72325;0;0;0;
$GPXUP;3222;09:43:42;0;50	38327;8	72325;0;0;0;
$GPXUP;3222;09:43:43;0;50	38327;8	72325;0;0;0;
$GPXUP;3222;09:43:44;0;50	38327;8	72325;0;0;0;
$GPXUP;3222;09:43:45;0;50	38327;8	72325;0;0;0;
$GPXUP;3222;09:43:46;0;50	38327;8	72325;0;0;0;
$GPXUP;3222;09:43:47;0;50	38327;8	72325;0;0;0;
$GPXUP;3222;09:43:48;0;50	38327;8	72325;0;0;0;
$GPXUP;3222;09:43:49;0;50	38327;8	72325;0;0;0;
$GPXUP;3222;09:43:50;0;50	38327;8	72325;0;0;0;
$GPXUP;3222;09:43:51;0;50	38327;8	72325;0;0;0;
$GPXUP;3222;09:43:52;0;50	38327;8	72325;0;0;0;
$GPXUP;3222;09:43:53;0;50	38327;8	72325;0;0;0;
$GPXUP;3222;09:43:54;0;50	38327;8	72325;0;0;0;
$GPXUP;3222;09:43:55;0;50	38327;8	72325;0;0;0;
$GPXUP;3222;09:43:56;0;50	38327;8	72325;0;0;0;
$GPXUP;3222;09:43:57;0;50	38327;8	72325;0;0;0;
$GPXUP;3222;09:43:58;0;50	38327;8	72325;0;0;0;
$GPXUP;3222;09:43:59;0;50	38327;8	72325;0;0;0;
$GPXUP;3222;09:44:00;0;50	38327;8	72325;0;0;0;
$GPXUP;3222;09:44:01;0;50	38327;8	72325;0;0;0;
$GPXUP;3222;09:44:02;0;50	38327;8	72325;0;0;0;
$GPXUP;3222;09:44:03;0;50	38327;8	72325;0;0;0;
$GPXUP;3222;09:44:04;0;50	38327;8	72325;0;0;0;
$GPXUP;3222;09:44:05;0;50	38327;8	72325;0;0;0;
$GPXUP;3222;09:44:06;0;50	38327;8	72325;0;0;0;
$GPXUP;3222;09:44:07;0;50	38327;8	72325;0;0;0;
$GPXUP;3222;09:44:08;0;50	38327;8	72325;0;0;0;
$GPXUP;3222;09:44:09;0;50	38327;8	72325;0;0;0;
$GPXUP;3222;09:44:10;0;50	38327;8	72325;0;0;0;
$GPXUP;3222;09:44:11;0;50	38327;8	72325;0;0;0;
$GPXUP;3222;09:44:12;0;50	38327;8	72325;0;0;0;
$GPXUP;3222;09:44:13;0;50	38327;8	72325;0;0;0;
$GPXUP;3222;09:44:14;0;50	38327;8	72325;0;0;0;
$GPXUP;3222;09:44:15;0;50	38327;8	72325;0;0;0;
$GPXUP;3222;09:44:16;0;50	38327;8	72325;0;0;0;
$GPXUP;3222;09:44:17;0;50	38327;8	72325;0;0;0;
$GPXUP;3222;09:44:18;0;50	38327;8	72325;0;0;0;
$GPXUP;3222;09:44:19;0;50	38327;8	72325;0;0;0;
$GPXUP;3222;09:44:20;0;50	38327;8	72325;0;0;0;
$GPXUP;3222;09:44:21;0;50	38327;8	72325;0;0;0;
$GPXUP;3222;09:44:22;0;50	38327;8	72325;0;0;0;
$GPXUP;3222;09:44:23;0;50	38327;8	72325;0;0;0;
$GPXUP;3222;09:44:24;0;50	38327;8	72325;0;0;0;
$GPXUP;3222;09:44:25;0;50	38327;8	72325;0;0;0;
$GPXUP;3222;09:44:26;0;50	38327;8	72325;0;0;0;
$GPXUP;3222;09:44:27;0;50	38327;8	72325;0;0;0;
$GPXUP;3222;09:44:28;0;50	38327;8	72325;0;0;0;
$GPXUP;3222;09:44:29;0;50	38327;8	72325;0;0;0;
$GPXUP;3222;09:44:30;0;50	38327;8	72325;0;0;0;
$GPXUP;3222;09:44:31;0;50	38327;8	72325;0;0;0;
$GPXUP;3222;09:44:32;0;50	38327;8	72325;0;0;0;
$GPXUP;3222;09:44:33;0;50	38327;8	72325;0;0;0;
$GPXUP;3222;09:44:34;0;50	38327;8	72325;0;0;0;
$GPXUP;3222;09:44:35;0;50	38327;8	72325;0;0;0;
$GPXUP;3222;09:44:36;0;50	38327;8	72325;0;0;0;
$GPXUP;3222;09:44:37;0;50	38327;8	72325;0;0;0;
$GPXUP;3222;09:44:38;0;50	38327;8	72325;0;0;0;
$GPXUP;3222;09:44:39;0;50	38327;8	72325;0;0;0;
$GPXUP;3222;09:44:40;0;50	38327;8	72325;0;0;0;
$GPXUP;3222;09:44:41;0;50	38327;8	72325;0;0;0;
$GPXUP;3222;09:44:42;0;50	38327;8	72325;0;0;0;
$GPXUP;3222;09:44:43;0;50	38327;8	72325;0;0;0;
$GPXUP;3222;09:44:44;0;50	38327;8	72325;0;0;0;
$GPXUP;3222;09:44:45;0;50	38327;8	72325;0;0;0;
$GPXUP;3222;09:44:46;0;50	38327;8	72325;0;0;0;
$GPXUP;3222;09:44:47;0;50	38327;8	72325;0;0;0;
$GPXUP;3222;09:44:48;0;50	38327;8	72325;0;0;0;
$GPXUP;3222;09:44:49;0;50	38327;8	72325;0;0;0;
$GPXUP;3222;09:44:50;0;50	38327;8	72325;0;0;0;
$GPXUP;3222;09:44:51;0;50	38327;8	72325;0;0;0;
$GPXUP;3222;09:44:52;0;50	38327;8	72325;0;0;0;
$GPXUP;3222;09:44:53;0;50	38327;8	72325;0;0;0;
$GPXUP;3222;09:44:54;0;50	38327;8	72325;0;0;0;
$GPXUP;3222;09:44:55;0;50	38327;8	72325;0;0;0;
$GPXUP;3222;09:44:56;0;50	38327;8	72325;0;0;0;
$GPXUP;3222;09:44:57;0;50	38327;8	72325;0;0;0;
$GPXUP;3222;09:44:58;0;50	38327;8	72325;0;0;0;
$GPXUP;3222;09:44:59;0;50	38327;8	72325;0;0;0;
$GPXUP;3222;09:45:00;0;50	38327;8	72325;0;0;0;
$GPXUP;3222;09:45:01;0;50	38327;8	72325;0;0;0;
$GPXUP;3222;09:45:02;0;50	38327;8	72325;0;0;0;
$GPXUP;3222;09:45:03;0;50	38327;8	72325;0;0;0;
$GPXUP;3222;09:45:04;0;50	38327;8	72325;0;0;0;
$GPXUP;3222;09:45:05;0;50	38327;8	72325;0;0;0;
$GPXUP;3222;09:45:06;0;50	38327;8	72325;0;0;0;
$GPXUP;3222;09:45:07;0;50	38327;8	72325;0;0;0;
$GPXUP;3222;09:45:08;0;50	38327;8	72325;0;0;0;
$GPXUP;3222;09:45:09;0;50	38327;8	72325;0;0;0;
$GPXUP;3222;09:45:10;0;50	38327;8	72325;0;0;0;
$GPXUP;3222;09:45:11;0;50	38327;8	72325;0;0;0;
$GPXUP;3222;09:45:12;0;50	38327;8	72325;0;0;0;
$GPXUP;3222;09:45:13;0;50	38327;8	72325;0;0;0;
$GPXUP;3222;09:45:14;0;50	38327;8	72325;0;0;0;
$GPXUP;3222;09:45:15;0;50	38327;8	72325;0;0;0;
$GPXUP;3222;09:45:16;0;50	38327;8	72325;0;0;0;
$GPXUP;3222;09:45:17;0;50	38327;8	72325;0;0;0;
$GPXUP;3222;09:45:18;0;50	38327;8	72325;0;0;0;
$GPXUP;3222;09:45:19;0;50	38327;8	72325;0;0;0;
$GPXUP;3222;09:45:20;0;50	38327;8	72325;0;0;0;
$GPXUP;3222;09:45:21;0;50	38327;8	72325;0;0;0;
$GPXUP;3222;09:45:22;0;50	38327;8	72325;0;0;0;
$GPXUP;3222;09:45:23;0;50	38327;8	72325;0;0;0;
$GPXUP;3222;09:45:24;0;50	38327;8	72325;0;0;0;
$GPXUP;3222;09:45:25;0;50	38327;8	72325;0;0;0;
$GPXUP;3222;09:45:26;0;50	38327;8	72325;0;0;0;
$GPXUP;3222;09:45:27;0;50	38327;8	72325;0;0;0;
$GPXUP;3222;09:45:28;0;50	38327;8	72325;0;0;0;
$GPXUP;3222;09:45:29;0;50	38327;8	72325;0;0;0;
$GPXUP;3222;09:45:30;0;50	38327;8	72325;0;0;0;
$GPXUP;3222;09:45:31;0;50	38327;8	72325;0;0;0;
$GPXUP;3222;09:45:32;0;50	38327;8	72325;0;0;0;
$GPXUP;3222;09:45:33;0;50	38327;8	72325;0;0;0;
$GPXUP;3222;09:45:34;0;50	38327;8	72325;0;0;0;
$GPXUP;3222;09:45:35;0;50	38327;8	72325;0;0;0;
$GPXUP;3222;09:45:36;0;50	38327;8	72325;0;0;0;
$GPXUP;3222;09:45:37;0;50	38327;8	72325;0;0;0;
$GPXUP;3222;09:45:38;0;50	38327;8	72325;0;0;0;
$GPXUP;3222;09:45:39;0;50	38327;8	72325;0;0;0;
$GPXUP;3222;09:45:40;0;50	38327;8	72325;0;0;0;
$GPXUP;3222;09:45:41;0;50	38327;8	72325;0;0;0;
$GPXUP;3222;09:45:42;0;50	38327;8	72325;0;0;0;
$GPXUP;3222;09:45:43;0;50	38327;8	72325;0;0;0;
$GPXUP;3222;09:45:44;0;50	38327;8	72325;0;0;0;
$GPXUP;3222;09:45:45;0;50	38327;8	72325;0;0;0;
$GPXUP;3222;09:45:46;0;50	38327;8	72325;0;0;0;
$GPXUP;3222;09:45:47;0;50	38327;8	72325;0;0;0;
$GPXUP;3222;09:45:48;0;50	38327;8	72325;0;0;0;
$GPXUP;3222;09:45:49;0;50	38327;8	72325;0;0;0;
$GPXUP;3222;09:45:50;0;50	38327;8	72325;0;0;0;
$GPXUP;3222;09:45:51;0;50	38327;8	72325;0;0;0;
$GPXUP;3222;09:45:52;0;50	38327;8	72325;0;0;0;
$GPXUP;3222;09:45:53;0;50	38327;8	72325;0;0;0;
$GPXUP;3222;09:45:54;0;50	38327;8	72325;0;0;0;
$GPXUP;3222;09:45:55;0;50	38327;8	72325;0;0;0;
$GPXUP;3222;09:45:56;0;50	38327;8	72325;0;0;0;
$GPXUP;3222;09:45:57;0;50	38327;8	72325;0;0;0;
$GPXUP;3222;09:45:58;0;50	38327;8	72325;0;0;0;
$GPXUP;3222;09:45:59;0;50	38327;8	72325;0;0;0;
$GPXUP;3222;09:46:00;0;50	38327;8	72325;0;0;0;
$GPXUP;3222;09:46:01;0;50	38327;8	72325;0;0;0;
$GPXUP;3222;09:46:02;0;50	38327;8	72325;0;0;0;
$GPXUP;3222;09:46:03;0;50	38327;8	72325;0;0;0;
$GPXUP;3222;09:46:04;0;50	38327;8	72325;0;0;0;
$GPXUP;3222;09:46:05;0;50	38327;8	72325;0;0;0;
$GPXUP;3222;09:46:06;0;50	38327;8	72325;0;0;0;
$GPXUP;3222;09:46:07;0;50	38327;8	72325;0;0;0;
$GPXUP;3222;09:46:08;0;50	38327;8	72325;0;0;0;
$GPXUP;3222;09:46:09;0;50	38327;8	72325;0;0;0;
$GPXUP;3222;09:46:10;0;50	38327;8	72325;0;0;0;
$GPXUP;3222;09:46:11;0;50	38327;8	72325;0;0;0;
$GPXUP;3222;09:46:12;0;50	38327;8	72325;0;0;0;
$GPXUP;3222;09:46:13;0;50	38327;8	72325;0;0;0;
$GPXUP;3222;09:46:14;0;50	38327;8	72325;0;0;0;
$GPXUP;3222;09:46:15;0;50	38327;8	72325;0;0;0;
$GPXUP;3222;09:46:16;0;50	38327;8	72325;0;0;0;
$GPXUP;3222;09:46:17;0;50	38327;8	72325;0;0;0;
$GPXUP;3222;09:46:18;0;50	38327;8	72325;0;0;0;
$GPXUP;3222;09:46:19;0;50	38327;8	72325;0;0;0;
$GPXUP;3222;09:46:20;0;50	38327;8	72325;0;0;0;
$GPXUP;3222;09:46:21;0;50	38327;8	72325;0;0;0;
$GPXUP;3222;09:46:22;0;50	38327;8	72325;0;0;0;
$GPXUP;3222;09:46:23;0;50	38327;8	72325;0;0;0;
$GPXUP;3222;09:46:24;0;50	38327;8	72325;0;0;0;
$GPXUP;3222;09:46:25;0;50	38327;8	72325;0;0;0;
$GPXUP;3222;09:46:26;0;50	38327;8	72325;0;0;0;
$GPXUP;3222;09:46:27;0;50	38327;8	72325;0;0;0;
$GPXUP;3222;09:46:28;0;50	38327;8	72325;0;0;0;
$GPXUP;3222;09:46:29;0;50	38327;8	72325;0;0;0;
$GPXUP;3222;09:46:30;0;50	38327;8	72325;0;0;0;
$GPXUP;3222;09:46:31;0;50	38327;8	72325;0;0;0;
$GPXUP;3222;09:46:32;0;50	38327;8	72325;0;0;0;
$GPXUP;3222;09:46:33;0;50	38327;8	72325;0;0;0;
$GPXUP;3222;09:46:34;0;50	38327;8	72325;0;0;0;
$GPXUP;3222;09:46:35;0;50	38327;8	72325;0;0;0;
$GPXUP;3222;09:46:36;0;50	38327;8	72325;0;0;0;
$GPXUP;3222;09:46:37;0;50	38327;8	72325;0;0;0;
$GPXUP;3222;09:46:38;0;50	38327;8	72325;0;0;0;
$GPXUP;3222;09:46:39;0;50	38327;8	72325;0;0;0;
$GPXUP;3222;09:46:40;0;50	38327;8	72325;0;0;0;
$GPXUP;3222;09:46:41;0;50	38327;8	72325;0;0;0;
$GPXUP;3222;09:46:42;0;50	38327;8	72325;0;0;0;
$GPXUP;3222;09:46:43;0;50	38327;8	72325;0;0;0;
$GPXUP;3222;09:46:44;0;50	38327;8	72325;0;0;0;
$GPXUP;3222;09:46:45;0;50	38327;8	72325;0;0;0;
$GPXUP;3222;09:46:46;0;50	38327;8	72325;0;0;0;
$GPXUP;3222;09:46:47;0;50	38327;8	72325;0;0;0;
$GPXUP;3222;09:46:48;0;50	38327;8	72325;0;0;0;
$GPXUP;3222;09:46:49;0;50	38327;8	72325;0;0;0;
$GPXUP;3222;09:46:50;0;50	38327;8	72325;0;0;0;
$GPXUP;3222;09:46:51;0;50	38327;8	72325;0;0;0;
$GPXUP;3222;09:46:52;0;50	38327;8	72325;0;0;0;
$GPXUP;3222;09:46:53;0;50	38327;8	72325;0;0;0;
$GPXUP;3222;09:46:54;0;50	38327;8	72325;0;0;0;
$GPXUP;3222;09:46:55;0;50	38327;8	72325;0;0;0;
$GPXUP;3222;09:46:56;0;50	38327;8	72325;0;0;0;
$GPXUP;3222;09:46:57;0;50	38327;8	72325;0;0;0;
$GPXUP;3222;09:46:58;0;50	38327;8	72325;0;0;0;
$GPXUP;3222;09:46:59;0;50	38327;8	72325;0;0;0;
$GPXUP;3222;09:47:00;0;50	38327;8	72325;0;0;0;
$GPXUP;3222;09:47:01;0;50	38327;8	72325;0;0;0;
$GPXUP;3222;09:47:02;0;50	38327;8	72325;0;0;0;
$GPXUP;3222;09:47:03;0;50	38327;8	72325;0;0;0;
$GPXUP;3222;09:47:04;0;50	38327;8	72325;0;0;0;
$GPXUP;3222;09:47:05;0;50	38327;8	72325;0;0;0;
$GPXUP;3222;09:47:06;0;50	38327;8	72325;0;0;0;
$GPXUP;3222;09:47:07;0;50	38327;8	72325;0;0;0;
$GPXUP;3222;09:47:08;0;50	38327;8	72325;0;0;0;
$GPXUP;3222;09:47:09;0;50	38327;8	72325;0;0;0;
$GPXUP;3222;09:47:10;0;50	38327;8	72325;0;0;0;
$GPXUP;3222;09:47:11;0;50	38327;8	72325;0;0;0;
$GPXUP;3222;09:47:12;0;50	38327;8	72325;0;0;0;
$GPXUP;3222;09:47:13;0;50	38327;8	72325;0;0;0;
$GPXUP;3222;09:47:14;0;50	38327;8	72325;0;0;0;
$GPXUP;3222;09:47:15;0;50	38327;8	72325;0;0;0;
$GPXUP;3222;09:47:16;0;50	38327;8	72325;0;0;0;
$GPXUP;3222;09:47:17;0;50	38327;8	72325;0;0;0;
$GPXUP;3222;09:47:18;0;50	38327;8	72325;0;0;0;
$GPXUP;3222;09:47:19;0;50	38327;8	72325;0;0;0;
$GPXUP;3222;09:47:20;0;50	38327;8	72325;0;0;0;
$GPXUP;3222;09:47:21;0;50	38327;8	72325;0;0;0;
$GPXUP;3222;09:47:22;0;50	38327;8	72325;0;0;0;
$GPXUP;3222;09:47:23;0;50	38327;8	72325;0;0;0;
$GPXUP;3222;09:47:24;0;50	38327;8	72325;0;0;0;
$GPXUP;3222;09:47:25;0;50	38327;8	72325;0;0;0;
$GPXUP;3222;09:47:26;0;50	38327;8	72325;0;0;0;
$GPXUP;3222;09:47:27;0;50	38327;8	72325;0;0;0;
$GPXUP;3222;09:47:28;0;50	38327;8	72325;0;0;0;
$GPXUP;3222;09:47:29;0;50	38327;8	72325;0;0;0;
$GPXUP;3222;09:47:30;0;50	38327;8	72325;0;0;0;
$GPXUP;3222;09:47:31;0;50	38327;8	72325;0;0;0;
$GPXUP;3222;09:47:32;0;50	38327;8	72325;0;0;0;
$GPXUP;3222;09:47:33;0;50	38327;8	72325;0;0;0;
$GPXUP;3222;09:47:34;0;50	38327;8	72325;0;0;0;
$GPXUP;3222;09:47:35;0;50	38327;8	72325;0;0;0;
$GPXUP;3222;09:47:36;0;50	38327;8	72325;0;0;0;
$GPXUP;3222;09:47:37;0;50	38327;8	72325;0;0;0;
$GPXUP;3222;09:47:38;0;50	38327;8	72325;0;0;0;
$GPXUP;3222;09:47:39;0;50	38327;8	72325;0;0;0;
$GPXUP;3222;09:47:40;0;50	38327;8	72325;0;0;0;
$GPXUP;3222;09:47:41;0;50	38327;8	72325;0;0;0;
$GPXUP;3222;09:47:42;0;50	38327;8	72325;0;0;0;
$GPXUP;3222;09:47:43;0;50	38327;8	72325;0;0;0;
$GPXUP;3222;09:47:44;0;50	38327;8	72325;0;0;0;
$GPXUP;3222;09:47:45;0;50	38327;8	72325;0;0;0;
$GPXUP;3222;09:47:46;0;50	38327;8	72325;0;0;0;
$GPXUP;3222;09:47:47;0;50	38327;8	72325;0;0;0;
$GPXUP;3222;09:47:48;0;50	38327;8	72325;0;0;0;
$GPXUP;3222;09:47:49;0;50	38327;8	72325;0;0;0;
$GPXUP;3222;09:47:50;0;50	38327;8	72325;0;0;0;
$GPXUP;3222;09:47:51;0;50	38327;8	72325;0;0;0;
$GPXUP;3222;09:47:52;0;50	38327;8	72325;0;0;0;
$GPXUP;3222;09:47:53;0;50	38327;8	72325;0;0;0;
$GPXUP;3222;09:47:54;0;50	38327;8	72325;0;0;0;
$GPXUP;3222;09:47:55;0;50	38327;8	72325;0;0;0;
$GPXUP;3222;09:47:56;0;50	38327;8	72325;0;0;0;
$GPXUP;3222;09:47:57;0;50	38327;8	72325;0;0;0;
$GPXUP;3222;09:47:58;0;50	38327;8	72325;0;0;0;
$GPXUP;3222;09:47:59;0;50	38327;8	72325;0;0;0;
$GPXUP;3222;09:48:00;0;50	38327;8	72325;0;0;0;
$GPXUP;3222;09:48:01;0;50	38327;8	72325;0;0;0;
$GPXUP;3222;09:48:02;0;50	38327;8	72325;0;0;0;
$GPXUP;3222;09:48:03;0;50	38327;8	72325;0;0;0;
$GPXUP;3222;09:48:04;0;50	38327;8	72325;0;0;0;
$GPXUP;3222;09:48:05;0;50	38327;8	72325;0;0;0;
$GPXUP;3222;09:48:06;0;50	38327;8	72325;0;0;0;
$GPXUP;3222;09:48:07;0;50	38327;8	72325;0;0;0;
$GPXUP;3222;09:48:08;0;50	38327;8	72325;0;0;0;
$GPXUP;3222;09:48:09;0;50	38327;8	72325;0;0;0;
$GPXUP;3222;09:48:10;0;50	38327;8	72325;0;0;0;
$GPXUP;3222;09:48:11;0;50	38327;8	72325;0;0;0;
$GPXUP;3222;09:48:12;0;50	38327;8	72325;0;0;0;
$GPXUP;3222;09:48:13;0;50	38327;8	72325;0;0;0;
$GPXUP;3222;09:48:14;0;50	38327;8	72325;0;0;0;
$GPXUP;3222;09:48:15;0;50	38327;8	72325;0;0;0;
$GPXUP;3222;09:48:16;0;50	38327;8	72325;0;0;0;
$GPXUP;3222;09:48:17;0;50	38327;8	72325;0;0;0;
$GPXUP;3222;09:48:18;0;50	38327;8	72325;0;0;0;
$GPXUP;3222;09:48:19;0;50	38327;8	72325;0;0;0;
$GPXUP;3222;09:48:20;0;50	38327;8	72325;0;0;0;
$GPXUP;3222;09:48:21;0;50	38327;8	72325;0;0;0;
$GPXUP;3222;09:48:22;0;50	38327;8	72325;0;0;0;
$GPXUP;3222;09:48:23;0;50	38327;8	72325;0;0;0;
$GPXUP;3222;09:48:24;0;50	38327;8	72325;0;0;0;
$GPXUP;3222;09:48:25;0;50	38327;8	72325;0;0;0;
$GPXUP;3222;09:48:26;0;50	38327;8	72325;0;0;0;
$GPXUP;3222;09:48:27;0;50	38327;8	72325;0;0;0;
$GPXUP;3222;09:48:28;0;50	38327;8	72325;0;0;0;
$GPXUP;3222;09:48:29;0;50	38327;8	72325;0;0;0;
$GPXUP;3222;09:48:30;0;50	38327;8	72325;0;0;0;
$GPXUP;3222;09:48:31;0;50	38327;8	72325;0;0;0;
$GPXUP;3222;09:48:32;0;50	38327;8	72325;0;0;0;
$GPXUP;3222;09:48:33;0;50	38327;8	72325;0;0;0;
$GPXUP;3222;09:48:34;0;50	38327;8	72325;0;0;0;
$GPXUP;3222;09:48:35;0;50	38327;8	72325;0;0;0;
$GPXUP;3222;09:48:36;0;50	38327;8	72325;0;0;0;
$GPXUP;3222;09:48:37;0;50	38327;8	72325;0;0;0;
$GPXUP;3222;09:48:38;0;50	38327;8	72325;0;0;0;
$GPXUP;3222;09:48:39;0;50	38327;8	72325;0;0;0;
$GPXUP;3222;09:48:40;0;50	38327;8	72325;0;0;0;
$GPXUP;3222;09:48:41;0;50	38327;8	72325;0;0;0;
$GPXUP;3222;09:48:42;0;50	38327;8	72325;0;0;0;
$GPXUP;3222;09:48:43;0;50	38327;8	72325;0;0;0;
$GPXUP;3222;09:48:44;0;50	38327;8	72325;0;0;0;
$GPXUP;3222;09:48:45;0;50	38327;8	72325;0;0;0;
$GPXUP;3222;09:48:46;0;50	38327;8	72325;0;0;0;
$GPXUP;3222;09:48:47;0;50	38327;8	72325;0;0;0;
$GPXUP;3222;09:48:48;0;50	38327;8	72325;0;0;0;
$GPXUP;3222;09:48:49;0;50	38327;8	72325;0;0;0;
$GPXUP;3222;09:48:50;0;50	38327;8	72325;0;0;0;
$GPXUP;3222;09:48:51;0;50	38327;8	72325;0;0;0;
$GPXUP;3222;09:48:52;0;50	38327;8	72325;0;0;0;
$GPXUP;3222;09:48:53;0;50	38327;8	72325;0;0;0;
$GPXUP;3222;09:48:54;0;50	38327;8	72325;0;0;0;
$GPXUP;3222;09:48:55;0;50	38327;8	72325;0;0;0;
$GPXUP;3222;09:48:56;0;50	38327;8	72325;0;0;0;
$GPXUP;3222;09:48:57;0;50	38327;8	72325;0;0;0;
$GPXUP;3222;09:48:58;0;50	38327;8	72325;0;0;0;
$GPXUP;3222;09:48:59;0;50	38327;8	72325;0;0;0;
$GPXUP;3222;09:49:00;0;50	38327;8	72325;0;0;0;
$GPXUP;3222;09:49:01;0;50	38327;8	72325;0;0;0;
$GPXUP;3222;09:49:02;0;50	38327;8	72325;0;0;0;
$GPXUP;3222;09:49:03;0;50	38327;8	72325;0;0;0;
$GPXUP;3222;09:49:04;0;50	38327;8	72325;0;0;0;
$GPXUP;3222;09:49:05;0;50	38327;8	72325;0;0;0;
$GPXUP;3222;09:49:06;0;50	38327;8	72325;0;0;0;
$GPXUP;3222;09:49:07;0;50	38327;8	72325;0;0;0;
$GPXUP;3222;09:49:08;0;50	38327;8	72325;0;0;0;
$GPXUP;3222;09:49:09;0;50	38327;8	72325;0;0;0;
$GPXUP;3222;09:49:10;0;50	38327;8	72325;0;0;0;
$GPXUP;3222;09:49:11;0;50	38327;8	72325;0;0;0;
$GPXUP;3222;09:49:12;0;50	38327;8	72325;0;0;0;
$GPXUP;3222;09:49:13;0;50	38327;8	72325;0;0;0;
$GPXUP;3222;09:49:14;0;50	38327;8	72325;0;0;0;
$GPXUP;3222;09:49:15;0;50	38327;8	72325;0;0;0;
$GPXUP;3222;09:49:16;0;50	38327;8	72325;0;0;0;
$GPXUP;3222;09:49:17;0;50	38327;8	72325;0;0;0;
$GPXUP;3222;09:49:18;0;50	38327;8	72325;0;0;0;
$GPXUP;3222;09:49:19;0;50	38327;8	72325;0;0;0;
$GPXUP;3222;09:49:20;0;50	38327;8	72325;0;0;0;
$GPXUP;3222;09:49:21;0;50	38327;8	72325;0;0;0;
$GPXUP;3222;09:49:22;0;50	38327;8	72325;0;0;0;
$GPXUP;3222;09:49:23;0;50	38327;8	72325;0;0;0;
$GPXUP;3222;09:49:24;0;50	38327;8	72325;0;0;0;
$GPXUP;3222;09:49:25;0;50	38325;8	72331;0;0;0;
$GPXUP;3222;09:49:26;0;50	38325;8	72331;0;0;0;
$GPXUP;3222;09:49:27;0;50	38325;8	72331;0;0;0;
$GPXUP;3222;09:49:28;0;50	38325;8	72331;0;0;0;
$GPXUP;3222;09:49:29;0;50	38325;8	72331;0;0;0;
$GPXUP;3222;09:49:30;0;50	38325;8	72331;0;0;0;
$GPXUP;3222;09:49:31;0;50	38325;8	72331;0;0;0;
$GPXUP;3222;09:49:32;0;50	38325;8	72331;0;0;0;
$GPXUP;3222;09:49:33;0;50	38325;8	72331;0;0;0;
$GPXUP;3222;09:49:34;0;50	38325;8	72331;0;0;0;
$GPXUP;3222;09:49:35;0;50	38325;8	72331;0;0;0;
$GPXUP;3222;09:49:36;0;50	38325;8	72331;0;0;0;
$GPXUP;3222;09:49:37;0;50	38325;8	72331;0;0;0;
$GPXUP;3222;09:49:38;0;50	38325;8	72331;0;0;0;
$GPXUP;3222;09:49:39;0;50	38325;8	72331;0;0;0;
$GPXUP;3222;09:49:40;0;50	38325;8	72331;0;0;0;
$GPXUP;3222;09:49:41;0;50	38325;8	72331;0;0;0;
$GPXUP;3222;09:49:42;0;50	38325;8	72331;0;0;0;
$GPXUP;3222;09:49:43;0;50	38325;8	72331;0;0;0;
$GPXUP;3222;09:49:44;0;50	38325;8	72331;0;0;0;
$GPXUP;3222;09:49:45;0;50	38325;8	72331;0;0;0;
$GPXUP;3222;09:49:46;0;50	38325;8	72331;0;0;0;
$GPXUP;3222;09:49:47;0;50	38325;8	72331;0;0;0;
$GPXUP;3222;09:49:48;0;50	38325;8	72331;0;0;0;
$GPXUP;3222;09:49:49;0;50	38325;8	72331;0;0;0;
$GPXUP;3222;09:49:50;0;50	38325;8	72331;0;0;0;
$GPXUP;3222;09:49:51;0;50	38325;8	72331;0;0;0;
$GPXUP;3222;09:49:52;0;50	38325;8	72331;0;0;0;
$GPXUP;3222;09:49:53;0;50	38325;8	72331;0;0;0;
$GPXUP;3222;09:49:54;0;50	38325;8	72331;0;0;0;
$GPXUP;3222;09:49:55;0;50	38325;8	72331;0;0;0;
$GPXUP;3222;09:49:56;0;50	38325;8	72331;0;0;0;
$GPXUP;3222;09:49:57;0;50	38325;8	72331;0;0;0;
$GPXUP;3222;09:49:58;0;50	38325;8	72331;0;0;0;
$GPXUP;3222;09:49:59;0;50	38325;8	72331;0;0;0;
$GPXUP;3222;09:50:00;0;50	38325;8	72331;0;0;0;
$GPXUP;3222;09:50:01;0;50	38325;8	72331;0;0;0;
$GPXUP;3222;09:50:02;0;50	38325;8	72331;0;0;0;
$GPXUP;3222;09:50:03;0;50	38325;8	72331;0;0;0;
$GPXUP;3222;09:50:04;0;50	38325;8	72331;0;0;0;
$GPXUP;3222;09:50:05;0;50	38325;8	72331;0;0;0;
$GPXUP;3222;09:50:06;0;50	38325;8	72331;0;0;0;
$GPXUP;3222;09:50:07;0;50	38325;8	72331;0;0;0;
$GPXUP;3222;09:50:08;0;50	38325;8	72331;0;0;0;
$GPXUP;3222;09:50:09;0;50	38325;8	72331;0;0;0;
$GPXUP;3222;09:50:10;0;50	38325;8	72331;0;0;0;
$GPXUP;3222;09:50:11;0;50	38325;8	72331;0;0;0;
$GPXUP;3222;09:50:12;0;50	38325;8	72331;0;0;0;
$GPXUP;3222;09:50:13;0;50	38325;8	72331;0;0;0;
$GPXUP;3222;09:50:14;0;50	38325;8	72331;0;0;0;
$GPXUP;3222;09:50:15;0;50	38325;8	72331;0;0;0;
$GPXUP;3222;09:50:16;0;50	38325;8	72331;0;0;0;
$GPXUP;3222;09:50:17;0;50	38325;8	72331;0;0;0;
$GPXUP;3222;09:50:18;0;50	38325;8	72331;0;0;0;
$GPXUP;3222;09:50:19;0;50	38325;8	72331;0;0;0;
$GPXUP;3222;09:50:20;0;50	38325;8	72331;0;0;0;
$GPXUP;3222;09:50:21;0;50	38325;8	72331;0;0;0;
$GPXUP;3222;09:50:22;0;50	38325;8	72331;0;0;0;
$GPXUP;3222;09:50:23;0;50	38325;8	72331;0;0;0;
$GPXUP;3222;09:50:24;0;50	38325;8	72331;0;0;0;
$GPXUP;3222;09:50:25;0;50	38325;8	72331;0;0;0;
$GPXUP;3222;09:50:26;0;50	38325;8	72331;0;0;0;
$GPXUP;3222;09:50:27;0;50	38325;8	72331;0;0;0;
$GPXUP;3222;09:50:28;0;50	38325;8	72331;0;0;0;
$GPXUP;3222;09:50:29;0;50	38325;8	72331;0;0;0;
$GPXUP;3222;09:50:30;0;50	38325;8	72331;0;0;0;
$GPXUP;3222;09:50:31;0;50	38325;8	72331;0;0;0;
$GPXUP;3222;09:50:32;0;50	38325;8	72331;0;0;0;
$GPXUP;3222;09:50:33;0;50	38325;8	72331;0;0;0;
$GPXUP;3222;09:50:34;0;50	38325;8	72331;0;0;0;
$GPXUP;3222;09:50:35;0;50	38325;8	72331;0;0;0;
$GPXUP;3222;09:50:36;0;50	38325;8	72331;0;0;0;
$GPXUP;3222;09:50:37;0;50	38325;8	72331;0;0;0;
$GPXUP;3222;09:50:38;0;50	38325;8	72331;0;0;0;
$GPXUP;3222;09:50:39;0;50	38325;8	72331;0;0;0;
$GPXUP;3222;09:50:40;0;50	38325;8	72331;0;0;0;
$GPXUP;3222;09:50:41;0;50	38325;8	72331;0;0;0;
$GPXUP;3222;09:50:42;0;50	38325;8	72331;0;0;0;
$GPXUP;3222;09:50:43;0;50	38325;8	72331;0;0;0;
$GPXUP;3222;09:50:44;0;50	38325;8	72331;0;0;0;
$GPXUP;3222;09:50:45;0;50	38325;8	72331;0;0;0;
$GPXUP;3222;09:50:46;0;50	38325;8	72331;0;0;0;
$GPXUP;3222;09:50:47;0;50	38325;8	72331;0;0;0;
$GPXUP;3222;09:50:48;0;50	38325;8	72331;0;0;0;
$GPXUP;3222;09:50:49;0;50	38325;8	72331;0;0;0;
$GPXUP;3222;09:50:50;0;50	38325;8	72331;0;0;0;
$GPXUP;3222;09:50:51;0;50	38325;8	72331;0;0;0;
$GPXUP;3222;09:50:52;0;50	38325;8	72331;0;0;0;
$GPXUP;3222;09:50:53;0;50	38325;8	72331;0;0;0;
$GPXUP;3222;09:50:54;0;50	38325;8	72331;0;0;0;
$GPXUP;3222;09:50:55;0;50	38325;8	72331;0;0;0;
$GPXUP;3222;09:50:56;0;50	38325;8	72331;0;0;0;
$GPXUP;3222;09:50:57;0;50	38325;8	72331;0;0;0;
$GPXUP;3222;09:50:58;0;50	38325;8	72331;0;0;0;
$GPXUP;3222;09:50:59;0;50	38325;8	72331;0;0;0;
$GPXUP;3222;09:51:00;0;50	38325;8	72331;0;0;0;
$GPXUP;3222;09:51:01;0;50	38325;8	72331;0;0;0;
$GPXUP;3222;09:51:02;0;50	38325;8	72331;0;0;0;
$GPXUP;3222;09:51:03;0;50	38325;8	72331;0;0;0;
$GPXUP;3222;09:51:04;0;50	38325;8	72331;0;0;0;
$GPXUP;3222;09:51:05;0;50	38325;8	72331;0;0;0;
$GPXUP;3222;09:51:06;0;50	38325;8	72331;0;0;0;
$GPXUP;3222;09:51:07;0;50	38325;8	72331;0;0;0;
$GPXUP;3222;09:51:08;0;50	38325;8	72331;0;0;0;
$GPXUP;3222;09:51:09;0;50	38325;8	72331;0;0;0;
$GPXUP;3222;09:51:10;0;50	38325;8	72331;0;0;0;
$GPXUP;3222;09:51:11;0;50	38325;8	72331;0;0;0;
$GPXUP;3222;09:51:12;0;50	38325;8	72331;0;0;0;
$GPXUP;3222;09:51:13;0;50	38325;8	72331;0;0;0;
$GPXUP;3222;09:51:14;0;50	38325;8	72331;0;0;0;
$GPXUP;3222;09:51:15;0;50	38325;8	72331;0;0;0;
$GPXUP;3222;09:51:16;0;50	38325;8	72331;0;0;0;
$GPXUP;3222;09:51:17;0;50	38325;8	72331;0;0;0;
$GPXUP;3222;09:51:18;0;50	38325;8	72331;0;0;0;
$GPXUP;3222;09:51:19;0;50	38325;8	72331;0;0;0;
$GPXUP;3222;09:51:20;0;50	38325;8	72331;0;0;0;
$GPXUP;3222;09:51:21;0;50	38325;8	72331;0;0;0;
$GPXUP;3222;09:51:22;0;50	38325;8	72331;0;0;0;
$GPXUP;3222;09:51:23;0;50	38325;8	72331;0;0;0;
$GPXUP;3222;09:51:24;0;50	38325;8	72331;0;0;0;
$GPXUP;3222;09:51:25;0;50	38325;8	72331;0;0;0;
$GPXUP;3222;09:51:26;0;50	38325;8	72331;0;0;0;
$GPXUP;3222;09:51:27;0;50	38325;8	72331;0;0;0;
$GPXUP;3222;09:51:28;0;50	38325;8	72331;0;0;0;
$GPXUP;3222;09:51:29;0;50	38325;8	72331;0;0;0;
$GPXUP;3222;09:51:30;0;50	38325;8	72331;0;0;0;
$GPXUP;3222;09:51:31;0;50	38325;8	72331;0;0;0;
$GPXUP;3222;09:51:32;0;50	38325;8	72331;0;0;0;
$GPXUP;3222;09:51:33;0;50	38325;8	72331;0;0;0;
$GPXUP;3222;09:51:34;0;50	38325;8	72331;0;0;0;
$GPXUP;3222;09:51:35;0;50	38325;8	72331;0;0;0;
$GPXUP;3222;09:51:36;0;50	38325;8	72331;0;0;0;
$GPXUP;3222;09:51:37;0;50	38325;8	72331;0;0;0;
$GPXUP;3222;09:51:38;0;50	38325;8	72331;0;0;0;
$GPXUP;3222;09:51:39;0;50	38325;8	72331;0;0;0;
$GPXUP;3222;09:51:40;0;50	38325;8	72331;0;0;0;
$GPXUP;3222;09:51:41;0;50	38325;8	72331;0;0;0;
$GPXUP;3222;09:51:42;0;50	38325;8	72331;0;0;0;
$GPXUP;3222;09:51:43;0;50	38325;8	72331;0;0;0;
$GPXUP;3222;09:51:44;0;50	38325;8	72331;0;0;0;
$GPXUP;3222;09:51:45;0;50	38325;8	72331;0;0;0;
$GPXUP;3222;09:51:46;0;50	38325;8	72331;0;0;0;
$GPXUP;3222;09:51:47;0;50	38325;8	72331;0;0;0;
$GPXUP;3222;09:51:48;0;50	38325;8	72331;0;0;0;
$GPXUP;3222;09:51:49;0;50	38325;8	72331;0;0;0;
$GPXUP;3222;09:51:50;0;50	38325;8	72331;0;0;0;
$GPXUP;3222;09:51:51;0;50	38325;8	72331;0;0;0;
$GPXUP;3222;09:51:52;0;50	38325;8	72331;0;0;0;
$GPXUP;3222;09:51:53;0;50	38325;8	72331;0;0;0;
$GPXUP;3222;09:51:54;0;50	38325;8	72331;0;0;0;
$GPXUP;3222;09:51:55;0;50	38325;8	72331;0;0;0;
$GPXUP;3222;09:51:56;0;50	38325;8	72331;0;0;0;
$GPXUP;3222;09:51:57;0;50	38325;8	72331;0;0;0;
$GPXUP;3222;09:51:58;0;50	38325;8	72331;0;0;0;
$GPXUP;3222;09:51:59;0;50	38325;8	72331;0;0;0;
$GPXUP;3222;09:52:00;0;50	38325;8	72331;0;0;0;
$GPXUP;3222;09:52:01;0;50	38325;8	72331;0;0;0;
$GPXUP;3222;09:52:02;0;50	38325;8	72331;0;0;0;
$GPXUP;3222;09:52:03;0;50	38325;8	72331;0;0;0;
$GPXUP;3222;09:52:04;0;50	38325;8	72331;0;0;0;
$GPXUP;3222;09:52:05;0;50	38325;8	72331;0;0;0;
$GPXUP;3222;09:52:06;0;50	38325;8	72331;0;0;0;
$GPXUP;3222;09:52:07;0;50	38325;8	72331;0;0;0;
$GPXUP;3222;09:52:08;0;50	38325;8	72331;0;0;0;
$GPXUP;3222;09:52:09;0;50	38325;8	72331;0;0;0;
$GPXUP;3222;09:52:10;0;50	38325;8	72331;0;0;0;
$GPXUP;3222;09:52:11;0;50	38325;8	72331;0;0;0;
$GPXUP;3222;09:52:12;0;50	38325;8	72331;0;0;0;
$GPXUP;3222;09:52:13;0;50	38325;8	72331;0;0;0;
$GPXUP;3222;09:52:14;0;50	38325;8	72331;0;0;0;
$GPXUP;3222;09:52:15;0;50	38325;8	72331;0;0;0;
$GPXUP;3222;09:52:16;0;50	38325;8	72331;0;0;0;
$GPXUP;3222;09:52:17;0;50	38325;8	72331;0;0;0;
$GPXUP;3222;09:52:18;0;50	38325;8	72331;0;0;0;
$GPXUP;3222;09:52:19;0;50	38325;8	72331;0;0;0;
$GPXUP;3222;09:52:20;0;50	38325;8	72331;0;0;0;
$GPXUP;3222;09:52:21;0;50	38325;8	72331;0;0;0;
$GPXUP;3222;09:52:22;0;50	38325;8	72331;0;0;0;
$GPXUP;3222;09:52:23;0;50	38325;8	72331;0;0;0;
$GPXUP;3222;09:52:24;0;50	38325;8	72331;0;0;0;
$GPXUP;3222;09:52:25;0;50	38325;8	72331;0;0;0;
$GPXUP;3222;09:52:26;0;50	38325;8	72331;0;0;0;
$GPXUP;3222;09:52:27;0;50	38325;8	72331;0;0;0;
$GPXUP;3222;09:52:28;0;50	38325;8	72331;0;0;0;
$GPXUP;3222;09:52:29;0;50	38325;8	72331;0;0;0;
$GPXUP;3222;09:52:30;0;50	38325;8	72331;0;0;0;
$GPXUP;3222;09:52:31;0;50	38325;8	72331;0;0;0;
$GPXUP;3222;09:52:32;0;50	38325;8	72331;0;0;0;
$GPXUP;3222;09:52:33;0;50	38325;8	72331;0;0;0;
$GPXUP;3222;09:52:34;0;50	38325;8	72331;0;0;0;
$GPXUP;3222;09:52:35;0;50	38325;8	72331;0;0;0;
$GPXUP;3222;09:52:36;0;50	38325;8	72331;0;0;0;
$GPXUP;3222;09:52:37;0;50	38325;8	72331;0;0;0;
$GPXUP;3222;09:52:38;0;50	38325;8	72331;0;0;0;
$GPXUP;3222;09:52:39;0;50	38325;8	72331;0;0;0;
$GPXUP;3222;09:52:40;0;50	38325;8	72331;0;0;0;
$GPXUP;3222;09:52:41;0;50	38325;8	72331;0;0;0;
$GPXUP;3222;09:52:42;0;50	38325;8	72331;0;0;0;
$GPXUP;3222;09:52:43;0;50	38325;8	72331;0;0;0;
$GPXUP;3222;09:52:44;0;50	38325;8	72331;0;0;0;
$GPXUP;3222;09:52:45;0;50	38325;8	72331;0;0;0;
$GPXUP;3222;09:52:46;0;50	38325;8	72331;0;0;0;
$GPXUP;3222;09:52:47;0;50	38325;8	72331;0;0;0;
$GPXUP;3222;09:52:48;0;50	38325;8	72331;0;0;0;
$GPXUP;3222;09:52:49;0;50	38325;8	72331;0;0;0;
$GPXUP;3222;09:52:50;0;50	38325;8	72331;0;0;0;
$GPXUP;3222;09:52:51;0;50	38325;8	72331;0;0;0;
$GPXUP;3222;09:52:52;0;50	38325;8	72331;0;0;0;
$GPXUP;3222;09:52:53;0;50	38325;8	72331;0;0;0;
$GPXUP;3222;09:52:54;0;50	38325;8	72331;0;0;0;
$GPXUP;3222;09:52:55;0;50	38325;8	72331;0;0;0;
$GPXUP;3222;09:52:56;0;50	38325;8	72331;0;0;0;
$GPXUP;3222;09:52:57;0;50	38325;8	72331;0;0;0;
$GPXUP;3222;09:52:58;0;50	38325;8	72331;0;0;0;
$GPXUP;3222;09:52:59;0;50	38325;8	72331;0;0;0;
$GPXUP;3222;09:53:00;0;50	38325;8	72331;0;0;0;
$GPXUP;3222;09:53:01;0;50	38325;8	72331;0;0;0;
$GPXUP;3222;09:53:02;0;50	38325;8	72331;0;0;0;
$GPXUP;3222;09:53:03;0;50	38325;8	72331;0;0;0;
$GPXUP;3222;09:53:04;0;50	38325;8	72331;0;0;0;
$GPXUP;3222;09:53:05;0;50	38325;8	72331;0;0;0;
$GPXUP;3222;09:53:06;0;50	38325;8	72331;0;0;0;
$GPXUP;3222;09:53:07;0;50	38325;8	72331;0;0;0;
$GPXUP;3222;09:53:08;0;50	38325;8	72331;0;0;0;
$GPXUP;3222;09:53:09;0;50	38325;8	72331;0;0;0;
$GPXUP;3222;09:53:10;0;50	38325;8	72331;0;0;0;
$GPXUP;3222;09:53:11;0;50	38325;8	72331;0;0;0;
$GPXUP;3222;09:53:12;0;50	38325;8	72331;0;0;0;
$GPXUP;3222;09:53:13;0;50	38325;8	72331;0;0;0;
$GPXUP;3222;09:53:14;0;50	38325;8	72331;0;0;0;
$GPXUP;3222;09:53:15;0;50	38325;8	72331;0;0;0;
$GPXUP;3222;09:53:16;0;50	38325;8	72331;0;0;0;
$GPXUP;3222;09:53:17;0;50	38325;8	72331;0;0;0;
$GPXUP;3222;09:53:18;0;50	38325;8	72331;0;0;0;
$GPXUP;3222;09:53:19;0;50	38325;8	72331;0;0;0;
$GPXUP;3222;09:53:20;0;50	38325;8	72331;0;0;0;
$GPXUP;3222;09:53:21;0;50	38325;8	72331;0;0;0;
$GPXUP;3222;09:53:22;0;50	38325;8	72331;0;0;0;
$GPXUP;3222;09:53:23;0;50	38325;8	72331;0;0;0;
$GPXUP;3222;09:53:24;0;50	38325;8	72331;0;0;0;
$GPXUP;3222;09:53:25;0;50	38325;8	72331;0;0;0;
$GPXUP;3222;09:53:26;0;50	38325;8	72331;0;0;0;
$GPXUP;3222;09:53:27;0;50	38325;8	72331;0;0;0;
$GPXUP;3222;09:53:28;0;50	38325;8	72331;0;0;0;
$GPXUP;3222;09:53:29;0;50	38325;8	72331;0;0;0;
$GPXUP;3222;09:53:30;0;50	38325;8	72331;0;0;0;
$GPXUP;3222;09:53:31;0;50	38325;8	72331;0;0;0;
$GPXUP;3222;09:53:32;0;50	38325;8	72331;0;0;0;
$GPXUP;3222;09:53:33;0;50	38325;8	72331;0;0;0;
$GPXUP;3222;09:53:34;0;50	38325;8	72331;0;0;0;
$GPXUP;3222;09:53:35;0;50	38325;8	72331;0;0;0;
$GPXUP;3222;09:53:36;0;50	38325;8	72331;0;0;0;
$GPXUP;3222;09:53:37;0;50	38325;8	72331;0;0;0;
$GPXUP;3222;09:53:38;0;50	38325;8	72331;0;0;0;
$GPXUP;3222;09:53:39;0;50	38325;8	72331;0;0;0;
$GPXUP;3222;09:53:40;0;50	38325;8	72331;0;0;0;
$GPXUP;3222;09:53:41;0;50	38325;8	72331;0;0;0;
$GPXUP;3222;09:53:42;0;50	38325;8	72331;0;0;0;
$GPXUP;3222;09:53:43;0;50	38325;8	72331;0;0;0;
$GPXUP;3222;09:53:44;0;50	38325;8	72331;0;0;0;
$GPXUP;3222;09:53:45;0;50	38325;8	72331;0;0;0;
$GPXUP;3222;09:53:46;0;50	38325;8	72331;0;0;0;
$GPXUP;3222;09:53:47;0;50	38325;8	72331;0;0;0;
$GPXUP;3222;09:53:48;0;50	38325;8	72331;0;0;0;
$GPXUP;3222;09:53:49;0;50	38325;8	72331;0;0;0;
$GPXUP;3222;09:53:50;0;50	38325;8	72331;0;0;0;
$GPXUP;3222;09:53:51;0;50	38325;8	72331;0;0;0;
$GPXUP;3222;09:53:52;0;50	38325;8	72331;0;0;0;
$GPXUP;3222;09:53:53;0;50	38325;8	72331;0;0;0;
$GPXUP;3222;09:53:54;0;50	38325;8	72331;0;0;0;
$GPXUP;3222;09:53:55;0;50	38325;8	72331;0;0;0;
$GPXUP;3222;09:53:56;0;50	38325;8	72331;0;0;0;
$GPXUP;3222;09:53:57;0;50	38325;8	72331;0;0;0;
$GPXUP;3222;09:53:58;0;50	38325;8	72331;0;0;0;
$GPXUP;3222;09:53:59;0;50	38325;8	72331;0;0;0;
$GPXUP;3222;09:54:00;0;50	38325;8	72331;0;0;0;
$GPXUP;3222;09:54:01;0;50	38325;8	72331;0;0;0;
$GPXUP;3222;09:54:02;0;50	38325;8	72331;0;0;0;
$GPXUP;3222;09:54:03;0;50	38325;8	72331;0;0;0;
$GPXUP;3222;09:54:04;0;50	38325;8	72331;0;0;0;
$GPXUP;3222;09:54:05;0;50	38325;8	72331;0;0;0;
$GPXUP;3222;09:54:06;0;50	38325;8	72331;0;0;0;
$GPXUP;3222;09:54:07;0;50	38325;8	72331;0;0;0;
$GPXUP;3222;09:54:08;0;50	38325;8	72331;0;0;0;
$GPXUP;3222;09:54:09;0;50	38325;8	72331;0;0;0;
$GPXUP;3222;09:54:10;0;50	38325;8	72331;0;0;0;
$GPXUP;3222;09:54:11;0;50	38325;8	72331;0;0;0;
$GPXUP;3222;09:54:12;0;50	38325;8	72331;0;0;0;
$GPXUP;3222;09:54:13;0;50	38325;8	72331;0;0;0;
$GPXUP;3222;09:54:14;0;50	38325;8	72331;0;0;0;
$GPXUP;3222;09:54:15;0;50	38325;8	72331;0;0;0;
$GPXUP;3222;09:54:16;0;50	38325;8	72331;0;0;0;
$GPXUP;3222;09:54:17;0;50	38325;8	72331;0;0;0;
$GPXUP;3222;09:54:18;0;50	38325;8	72331;0;0;0;
$GPXUP;3222;09:54:19;0;50	38325;8	72331;0;0;0;
$GPXUP;3222;09:54:20;0;50	38325;8	72331;0;0;0;
$GPXUP;3222;09:54:21;0;50	38325;8	72331;0;0;0;
$GPXUP;3222;09:54:22;0;50	38325;8	72331;0;0;0;
$GPXUP;3222;09:54:23;0;50	38325;8	72331;0;0;0;
$GPXUP;3222;09:54:24;0;50	38325;8	72331;0;0;0;
$GPXUP;3222;09:54:25;0;50	38325;8	72331;0;0;0;
$GPXUP;3222;09:54:26;0;50	38325;8	72331;0;0;0;
$GPXUP;3222;09:54:27;0;50	38325;8	72331;0;0;0;
$GPXUP;3222;09:54:28;0;50	38325;8	72331;0;0;0;
$GPXUP;3222;09:54:29;0;50	38325;8	72331;0;0;0;
$GPXUP;3222;09:54:30;0;50	38325;8	72331;0;0;0;
$GPXUP;3222;09:54:31;0;50	38325;8	72331;0;0;0;
$GPXUP;3222;09:54:32;0;50	38325;8	72331;0;0;0;
$GPXUP;3222;09:54:33;0;50	38325;8	72331;0;0;0;
$GPXUP;3222;09:54:34;0;50	38325;8	72331;0;0;0;
$GPXUP;3222;09:54:35;0;50	38325;8	72331;0;0;0;
$GPXUP;3222;09:54:36;0;50	38325;8	72331;0;0;0;
$GPXUP;3222;09:54:37;0;50	38325;8	72331;0;0;0;
$GPXUP;3222;09:54:38;0;50	38325;8	72331;0;0;0;
$GPXUP;3222;09:54:39;0;50	38325;8	72331;0;0;0;
$GPXUP;3222;09:54:40;0;50	38325;8	72331;0;0;0;
$GPXUP;3222;09:54:41;0;50	38325;8	72331;0;0;0;
$GPXUP;3222;09:54:42;0;50	38325;8	72331;0;0;0;
$GPXUP;3222;09:54:43;0;50	38325;8	72331;0;0;0;
$GPXUP;3222;09:54:44;0;50	38325;8	72331;0;0;0;
$GPXUP;3222;09:54:45;0;50	38325;8	72331;0;0;0;
$GPXUP;3222;09:54:46;0;50	38325;8	72331;0;0;0;
$GPXUP;3222;09:54:47;0;50	38325;8	72331;0;0;0;
$GPXUP;3222;09:54:48;0;50	38325;8	72331;0;0;0;
$GPXUP;3222;09:54:49;0;50	38325;8	72331;0;0;0;
$GPXUP;3222;09:54:50;0;50	38325;8	72331;0;0;0;
$GPXUP;3222;09:54:51;0;50	38325;8	72331;0;0;0;
$GPXUP;3222;09:54:52;0;50	38325;8	72331;0;0;0;
$GPXUP;3222;09:54:53;0;50	38325;8	72331;0;0;0;
$GPXUP;3222;09:54:54;0;50	38325;8	72331;0;0;0;
$GPXUP;3222;09:54:55;0;50	38325;8	72331;0;0;0;
$GPXUP;3222;09:54:56;0;50	38325;8	72331;0;0;0;
$GPXUP;3222;09:54:57;0;50	38325;8	72331;0;0;0;
$GPXUP;3222;09:54:58;0;50	38325;8	72331;0;0;0;
$GPXUP;3222;09:54:59;0;50	38325;8	72331;0;0;0;
$GPXUP;3222;09:55:00;0;50	38325;8	72331;0;0;0;
$GPXUP;3222;09:55:01;0;50	38325;8	72331;0;0;0;
$GPXUP;3222;09:55:02;0;50	38325;8	72331;0;0;0;
$GPXUP;3222;09:55:03;0;50	38325;8	72331;0;0;0;
$GPXUP;3222;09:55:04;0;50	38325;8	72331;0;0;0;
$GPXUP;3222;09:55:05;0;50	38325;8	72331;0;0;0;
$GPXUP;3222;09:55:06;0;50	38325;8	72331;0;0;0;
$GPXUP;3222;09:55:07;0;50	38325;8	72331;0;0;0;
$GPXUP;3222;09:55:08;0;50	38325;8	72331;0;0;0;
$GPXUP;3222;09:55:09;0;50	38325;8	72331;0;0;0;
$GPXUP;3222;09:55:10;0;50	38325;8	72331;0;0;0;
$GPXUP;3222;09:55:11;0;50	38325;8	72331;0;0;0;
$GPXUP;3222;09:55:12;0;50	38325;8	72331;0;0;0;
$GPXUP;3222;09:55:13;0;50	38325;8	72331;0;0;0;
$GPXUP;3222;09:55:14;0;50	38325;8	72331;0;0;0;
$GPXUP;3222;09:55:15;0;50	38325;8	72331;0;0;0;
$GPXUP;3222;09:55:16;0;50	38325;8	72331;0;0;0;
$GPXUP;3222;09:55:17;0;50	38325;8	72331;0;0;0;
$GPXUP;3222;09:55:18;0;50	38325;8	72331;0;0;0;
$GPXUP;3222;09:55:19;0;50	38325;8	72331;0;0;0;
$GPXUP;3222;09:55:20;0;50	38325;8	72331;0;0;0;
$GPXUP;3222;09:55:21;0;50	38325;8	72331;0;0;0;
$GPXUP;3222;09:55:22;0;50	38325;8	72331;0;0;0;
$GPXUP;3222;09:55:23;0;50	38325;8	72331;0;0;0;
$GPXUP;3222;09:55:24;0;50	38325;8	72331;0;0;0;
$GPXUP;3222;09:55:25;0;50	38325;8	72331;0;0;0;
$GPXUP;3222;09:55:26;0;50	38325;8	72331;0;0;0;
$GPXUP;3222;09:55:27;0;50	38325;8	72331;0;0;0;
$GPXUP;3222;09:55:28;0;50	38325;8	72331;0;0;0;
$GPXUP;3222;09:55:29;0;50	38325;8	72331;0;0;0;
$GPXUP;3222;09:55:30;0;50	38325;8	72331;0;0;0;
$GPXUP;3222;09:55:31;0;50	38325;8	72331;0;0;0;
$GPXUP;3222;09:55:32;0;50	38325;8	72331;0;0;0;
$GPXUP;3222;09:55:33;0;50	38325;8	72331;0;0;0;
$GPXUP;3222;09:55:34;0;50	38325;8	72331;0;0;0;
$GPXUP;3222;09:55:35;0;50	38325;8	72331;0;0;0;
$GPXUP;3222;09:55:36;0;50	38325;8	72331;0;0;0;
$GPXUP;3222;09:55:37;0;50	38325;8	72331;0;0;0;
$GPXUP;3222;09:55:38;0;50	38325;8	72331;0;0;0;
$GPXUP;3222;09:55:39;0;50	38325;8	72331;0;0;0;
$GPXUP;3222;09:55:40;0;50	38325;8	72331;0;0;0;
$GPXUP;3222;09:55:41;0;50	38325;8	72331;0;0;0;
$GPXUP;3222;09:55:42;0;50	38325;8	72331;0;0;0;
$GPXUP;3222;09:55:43;0;50	38325;8	72331;0;0;0;
$GPXUP;3222;09:55:44;0;50	38325;8	72331;0;0;0;
$GPXUP;3222;09:55:45;0;50	38325;8	72331;0;0;0;
$GPXUP;3222;09:55:46;0;50	38325;8	72331;0;0;0;
$GPXUP;3222;09:55:47;0;50	38325;8	72331;0;0;0;
$GPXUP;3222;09:55:48;0;50	38325;8	72331;0;0;0;
$GPXUP;3222;09:55:49;0;50	38325;8	72331;0;0;0;
$GPXUP;3222;09:55:50;0;50	38325;8	72331;0;0;0;
$GPXUP;3222;09:55:51;0;50	38325;8	72331;0;0;0;
$GPXUP;3222;09:55:52;0;50	38325;8	72331;0;0;0;
$GPXUP;3222;09:55:53;0;50	38325;8	72331;0;0;0;
$GPXUP;3222;09:55:54;0;50	38325;8	72331;0;0;0;
$GPXUP;3222;09:55:55;0;50	38325;8	72331;0;0;0;
$GPXUP;3222;09:55:56;0;50	38325;8	72331;0;0;0;
$GPXUP;3222;09:55:57;0;50	38325;8	72331;0;0;0;
$GPXUP;3222;09:55:58;0;50	38325;8	72331;0;0;0;
$GPXUP;3222;09:55:59;0;50	38325;8	72331;0;0;0;
$GPXUP;3222;09:56:00;0;50	38325;8	72331;0;0;0;
$GPXUP;3222;09:56:01;0;50	38325;8	72331;0;0;0;
$GPXUP;3222;09:56:02;0;50	38325;8	72331;0;0;0;
$GPXUP;3222;09:56:03;0;50	38325;8	72331;0;0;0;
$GPXUP;3222;09:56:04;0;50	38325;8	72331;0;0;0;
$GPXUP;3222;09:56:05;0;50	38325;8	72331;0;0;0;
$GPXUP;3222;09:56:06;0;50	38325;8	72331;0;0;0;
$GPXUP;3222;09:56:07;0;50	38325;8	72331;0;0;0;
$GPXUP;3222;09:56:08;0;50	38325;8	72331;0;0;0;
$GPXUP;3222;09:56:09;0;50	38325;8	72331;0;0;0;
$GPXUP;3222;09:56:10;0;50	38325;8	72331;0;0;0;
$GPXUP;3222;09:56:11;0;50	38325;8	72331;0;0;0;
$GPXUP;3222;09:56:12;0;50	38325;8	72331;0;0;0;
$GPXUP;3222;09:56:13;0;50	38325;8	72331;0;0;0;
$GPXUP;3222;09:56:14;0;50	38325;8	72331;0;0;0;
$GPXUP;3222;09:56:15;0;50	38325;8	72331;0;0;0;
$GPXUP;3222;09:56:16;0;50	38325;8	72331;0;0;0;
$GPXUP;3222;09:56:17;0;50	38325;8	72331;0;0;0;
$GPXUP;3222;09:56:18;0;50	38325;8	72331;0;0;0;
$GPXUP;3222;09:56:19;0;50	38325;8	72331;0;0;0;
$GPXUP;3222;09:56:20;0;50	38325;8	72331;0;0;0;
$GPXUP;3222;09:56:21;0;50	38325;8	72331;0;0;0;
$GPXUP;3222;09:56:22;0;50	38325;8	72331;0;0;0;
$GPXUP;3222;09:56:23;0;50	38325;8	72331;0;0;0;
$GPXUP;3222;09:56:24;0;50	38325;8	72331;0;0;0;
$GPXUP;3222;09:56:25;0;50	38325;8	72331;0;0;0;
$GPXUP;3222;09:56:26;0;50	38325;8	72331;0;0;0;
$GPXUP;3222;09:56:27;0;50	38325;8	72331;0;0;0;
$GPXUP;3222;09:56:28;0;50	38325;8	72331;0;0;0;
$GPXUP;3222;09:56:29;0;50	38325;8	72331;0;0;0;
$GPXUP;3222;09:56:30;0;50	38325;8	72331;0;0;0;
$GPXUP;3222;09:56:31;0;50	38325;8	72331;0;0;0;
$GPXUP;3222;09:56:32;0;50	38325;8	72331;0;0;0;
$GPXUP;3222;09:56:33;0;50	38325;8	72331;0;0;0;
$GPXUP;3222;09:56:34;0;50	38325;8	72331;0;0;0;
$GPXUP;3222;09:56:35;0;50	38325;8	72331;0;0;0;
$GPXUP;3222;09:56:36;0;50	38325;8	72331;0;0;0;
$GPXUP;3222;09:56:37;0;50	38325;8	72331;0;0;0;
$GPXUP;3222;09:56:38;0;50	38325;8	72331;0;0;0;
$GPXUP;3222;09:56:39;0;50	38325;8	72331;0;0;0;
$GPXUP;3222;09:56:40;0;50	38325;8	72331;0;0;0;
$GPXUP;3222;09:56:41;0;50	38325;8	72331;0;0;0;
$GPXUP;3222;09:56:42;0;50	38325;8	72331;0;0;0;
$GPXUP;3222;09:56:43;0;50	38325;8	72331;0;0;0;
$GPXUP;3222;09:56:44;0;50	38325;8	72331;0;0;0;
$GPXUP;3222;09:56:45;0;50	38325;8	72331;0;0;0;
$GPXUP;3222;09:56:46;0;50	38325;8	72331;0;0;0;
$GPXUP;3222;09:56:47;0;50	38325;8	72331;0;0;0;
$GPXUP;3222;09:56:48;0;50	38325;8	72331;0;0;0;
$GPXUP;3222;09:56:49;0;50	38325;8	72331;0;0;0;
$GPXUP;3222;09:56:50;0;50	38325;8	72331;0;0;0;
$GPXUP;3222;09:56:51;0;50	38325;8	72331;0;0;0;
$GPXUP;3222;09:56:52;0;50	38325;8	72331;0;0;0;
$GPXUP;3222;09:56:53;0;50	38325;8	72331;0;0;0;
$GPXUP;3222;09:56:54;0;50	38325;8	72331;0;0;0;
$GPXUP;3222;09:56:55;0;50	38325;8	72331;0;0;0;
$GPXUP;3222;09:56:56;0;50	38325;8	72331;0;0;0;
$GPXUP;3222;09:56:57;0;50	38325;8	72331;0;0;0;
$GPXUP;3222;09:56:58;0;50	38325;8	72331;0;0;0;
$GPXUP;3222;09:56:59;0;50	38325;8	72331;0;0;0;
$GPXUP;3222;09:57:00;0;50	38325;8	72331;0;0;0;
$GPXUP;3222;09:57:01;0;50	38325;8	72331;0;0;0;
$GPXUP;3222;09:57:02;0;50	38325;8	72331;0;0;0;
$GPXUP;3222;09:57:03;0;50	38325;8	72331;0;0;0;
$GPXUP;3222;09:57:04;0;50	38325;8	72331;0;0;0;
$GPXUP;3222;09:57:05;0;50	38325;8	72331;0;0;0;
$GPXUP;3222;09:57:06;0;50	38325;8	72331;0;0;0;
$GPXUP;3222;09:57:07;0;50	38325;8	72331;0;0;0;
$GPXUP;3222;09:57:08;0;50	38325;8	72331;0;0;0;
$GPXUP;3222;09:57:09;0;50	38325;8	72331;0;0;0;
$GPXUP;3222;09:57:10;0;50	38325;8	72331;0;0;0;
$GPXUP;3222;09:57:11;0;50	38325;8	72331;0;0;0;
$GPXUP;3222;09:57:12;0;50	38325;8	72331;0;0;0;
$GPXUP;3222;09:57:13;0;50	38325;8	72331;0;0;0;
$GPXUP;3222;09:57:14;0;50	38325;8	72331;0;0;0;
$GPXUP;3222;09:57:15;0;50	38325;8	72331;0;0;0;
$GPXUP;3222;09:57:16;0;50	38325;8	72331;0;0;0;
$GPXUP;3222;09:57:17;0;50	38325;8	72331;0;0;0;
$GPXUP;3222;09:57:18;0;50	38325;8	72331;0;0;0;
$GPXUP;3222;09:57:19;0;50	38325;8	72331;0;0;0;
$GPXUP;3222;09:57:20;0;50	38325;8	72331;0;0;0;
$GPXUP;3222;09:57:21;0;50	38325;8	72331;0;0;0;
$GPXUP;3222;09:57:22;0;50	38325;8	72331;0;0;0;
$GPXUP;3222;09:57:23;0;50	38325;8	72331;0;0;0;
$GPXUP;3222;09:57:24;0;50	38325;8	72331;0;0;0;
$GPXUP;3222;09:57:25;0;50	38325;8	72331;0;0;0;
$GPXUP;3222;09:57:26;0;50	38325;8	72331;0;0;0;
$GPXUP;3222;09:57:27;0;50	38325;8	72331;0;0;0;
$GPXUP;3222;09:57:28;0;50	38325;8	72331;0;0;0;
$GPXUP;3222;09:57:29;0;50	38325;8	72331;0;0;0;
$GPXUP;3222;09:57:30;0;50	38325;8	72331;0;0;0;
$GPXUP;3222;09:57:31;0;50	38325;8	72331;0;0;0;
$GPXUP;3222;09:57:32;0;50	38325;8	72331;0;0;0;
$GPXUP;3222;09:57:33;0;50	38325;8	72331;0;0;0;
$GPXUP;3222;09:57:34;0;50	38325;8	72331;0;0;0;
$GPXUP;3222;09:57:35;0;50	38325;8	72331;0;0;0;
$GPXUP;3222;09:57:36;0;50	38325;8	72331;0;0;0;
$GPXUP;3222;09:57:37;0;50	38325;8	72331;0;0;0;
$GPXUP;3222;09:57:38;0;50	38325;8	72331;0;0;0;
$GPXUP;3222;09:57:39;0;50	38325;8	72331;0;0;0;
$GPXUP;3222;09:57:40;0;50	38325;8	72331;0;0;0;
$GPXUP;3222;09:57:41;0;50	38325;8	72331;0;0;0;
$GPXUP;3222;09:57:42;0;50	38325;8	72331;0;0;0;
$GPXUP;3222;09:57:43;0;50	38325;8	72331;0;0;0;
$GPXUP;3222;09:57:44;0;50	38325;8	72331;0;0;0;
$GPXUP;3222;09:57:45;0;50	38325;8	72331;0;0;0;
$GPXUP;3222;09:57:46;0;50	3832;8	72332;0;0;0;
$GPXUP;3222;09:57:47;0;50	3832;8	72332;0;0;0;
$GPXUP;3222;09:57:48;0;50	3832;8	72332;0;0;0;
$GPXUP;3222;09:57:49;0;50	3832;8	72332;0;0;0;
$GPXUP;3222;09:57:50;0;50	3832;8	72332;0;0;0;
$GPXUP;3222;09:57:51;0;50	3832;8	72332;0;0;0;
$GPXUP;3222;09:57:52;0;50	3832;8	72332;0;0;0;
$GPXUP;3222;09:57:53;0;50	3832;8	72332;0;0;0;
$GPXUP;3222;09:57:54;0;50	3832;8	72332;0;0;0;
$GPXUP;3222;09:57:55;0;50	3832;8	72332;0;0;0;
$GPXUP;3222;09:57:56;0;50	3832;8	72332;0;0;0;
$GPXUP;3222;09:57:57;0;50	3832;8	72332;0;0;0;
$GPXUP;3222;09:57:58;0;50	3832;8	72332;0;0;0;
$GPXUP;3222;09:57:59;0;50	3832;8	72332;0;0;0;
$GPXUP;3222;09:58:00;0;50	3832;8	72332;0;0;0;
$GPXUP;3222;09:58:01;0;50	3832;8	72332;0;0;0;
$GPXUP;3222;09:58:02;0;50	3832;8	72332;0;0;0;
$GPXUP;3222;09:58:03;0;50	3832;8	72332;0;0;0;
$GPXUP;3222;09:58:04;0;50	3832;8	72332;0;0;0;
$GPXUP;3222;09:58:05;0;50	3832;8	72332;0;0;0;
$GPXUP;3222;09:58:06;0;50	3832;8	72332;0;0;0;
$GPXUP;3222;09:58:07;0;50	3832;8	72332;0;0;0;
$GPXUP;3222;09:58:08;0;50	3832;8	72332;0;0;0;
$GPXUP;3222;09:58:09;0;50	3832;8	72332;0;0;0;
$GPXUP;3222;09:58:10;0;50	3832;8	72332;0;0;0;
$GPXUP;3222;09:58:11;0;50	3832;8	72332;0;0;0;
$GPXUP;3222;09:58:12;0;50	3832;8	72332;0;0;0;
$GPXUP;3222;09:58:13;0;50	3832;8	72332;0;0;0;
$GPXUP;3222;09:58:14;0;50	3832;8	72332;0;0;0;
$GPXUP;3222;09:58:15;0;50	3832;8	72332;0;0;0;
$GPXUP;3222;09:58:16;0;50	3832;8	72332;0;0;0;
$GPXUP;3222;09:58:17;0;50	3832;8	72332;0;0;0;
$GPXUP;3222;09:58:18;0;50	3832;8	72332;0;0;0;
$GPXUP;3222;09:58:19;0;50	3832;8	72332;0;0;0;
$GPXUP;3222;09:58:20;0;50	3832;8	72332;0;0;0;
$GPXUP;3222;09:58:21;0;50	3832;8	72332;0;0;0;
$GPXUP;3222;09:58:22;0;50	3832;8	72332;0;0;0;
$GPXUP;3222;09:58:23;0;50	3832;8	72332;0;0;0;
$GPXUP;3222;09:58:24;0;50	3832;8	72332;0;0;0;
$GPXUP;3222;09:58:25;0;50	3832;8	72332;0;0;0;
$GPXUP;3222;09:58:26;0;50	3832;8	72332;0;0;0;
$GPXUP;3222;09:58:27;0;50	3832;8	72332;0;0;0;
$GPXUP;3222;09:58:28;0;50	3832;8	72332;0;0;0;
$GPXUP;3222;09:58:29;0;50	3832;8	72332;0;0;0;
$GPXUP;3222;09:58:30;0;50	3832;8	72332;0;0;0;
$GPXUP;3222;09:58:31;0;50	3832;8	72332;0;0;0;
$GPXUP;3222;09:58:32;0;50	3832;8	72332;0;0;0;
$GPXUP;3222;09:58:33;0;50	3832;8	72332;0;0;0;
$GPXUP;3222;09:58:34;0;50	3832;8	72332;0;0;0;
$GPXUP;3222;09:58:35;0;50	3832;8	72332;0;0;0;
$GPXUP;3222;09:58:36;0;50	3832;8	72332;0;0;0;
$GPXUP;3222;09:58:37;0;50	3832;8	72332;0;0;0;
$GPXUP;3222;09:58:38;0;50	3832;8	72332;0;0;0;
$GPXUP;3222;09:58:39;0;50	3832;8	72332;0;0;0;
$GPXUP;3222;09:58:40;0;50	3832;8	72332;0;0;0;
$GPXUP;3222;09:58:41;0;50	3832;8	72332;0;0;0;
$GPXUP;3222;09:58:42;0;50	3832;8	72332;0;0;0;
$GPXUP;3222;09:58:43;0;50	3832;8	72332;0;0;0;
$GPXUP;3222;09:58:44;0;50	3832;8	72332;0;0;0;
$GPXUP;3222;09:58:45;0;50	3832;8	72332;0;0;0;
$GPXUP;3222;09:58:46;0;50	3832;8	72332;0;0;0;
$GPXUP;3222;09:58:47;0;50	3832;8	72332;0;0;0;
$GPXUP;3222;09:58:48;0;50	3832;8	72332;0;0;0;
$GPXUP;3222;09:58:49;0;50	3832;8	72332;0;0;0;
$GPXUP;3222;09:58:50;0;50	3832;8	72332;0;0;0;
$GPXUP;3222;09:58:51;0;50	3832;8	72332;0;0;0;
$GPXUP;3222;09:58:52;0;50	3832;8	72332;0;0;0;
$GPXUP;3222;09:58:53;0;50	3832;8	72332;0;0;0;
$GPXUP;3222;09:58:54;0;50	3832;8	72332;0;0;0;
$GPXUP;3222;09:58:55;0;50	3832;8	72332;0;0;0;
$GPXUP;3222;09:58:56;0;50	3832;8	72332;0;0;0;
$GPXUP;3222;09:58:57;0;50	3832;8	72332;0;0;0;
$GPXUP;3222;09:58:58;0;50	3832;8	72332;0;0;0;
$GPXUP;3222;09:58:59;0;50	3832;8	72332;0;0;0;
$GPXUP;3222;09:59:00;0;50	3832;8	72332;0;0;0;
$GPXUP;3222;09:59:01;0;50	3832;8	72332;0;0;0;
$GPXUP;3222;09:59:02;0;50	3832;8	72332;0;0;0;
$GPXUP;3222;09:59:03;0;50	3832;8	72332;0;0;0;
$GPXUP;3222;09:59:04;0;50	3832;8	72332;0;0;0;
$GPXUP;3222;09:59:05;0;50	3832;8	72332;0;0;0;
$GPXUP;3222;09:59:06;0;50	3832;8	72332;0;0;0;
$GPXUP;3222;09:59:07;0;50	3832;8	72332;0;0;0;
$GPXUP;3222;09:59:08;0;50	3832;8	72332;0;0;0;
$GPXUP;3222;09:59:09;0;50	3832;8	72332;0;0;0;
$GPXUP;3222;09:59:10;0;50	3832;8	72332;0;0;0;
$GPXUP;3222;09:59:11;0;50	3832;8	72332;0;0;0;
$GPXUP;3222;09:59:12;0;50	3832;8	72332;0;0;0;
$GPXUP;3222;09:59:13;0;50	3832;8	72332;0;0;0;
$GPXUP;3222;09:59:14;0;50	3832;8	72332;0;0;0;
$GPXUP;3222;09:59:15;0;50	3832;8	72332;0;0;0;
$GPXUP;3222;09:59:16;0;50	3832;8	72332;0;0;0;
$GPXUP;3222;09:59:17;0;50	3832;8	72332;0;0;0;
$GPXUP;3222;09:59:18;0;50	3832;8	72332;0;0;0;
$GPXUP;3222;09:59:19;0;50	3832;8	72332;0;0;0;
$GPXUP;3222;09:59:20;0;50	3832;8	72332;0;0;0;
$GPXUP;3222;09:59:21;0;50	3832;8	72332;0;0;0;
$GPXUP;3222;09:59:22;0;50	3832;8	72332;0;0;0;
$GPXUP;3222;09:59:23;0;50	3832;8	72332;0;0;0;
$GPXUP;3222;09:59:24;0;50	3832;8	72332;0;0;0;
$GPXUP;3222;09:59:25;0;50	3832;8	72332;0;0;0;
$GPXUP;3222;09:59:26;0;50	3832;8	72332;0;0;0;
$GPXUP;3222;09:59:27;0;50	3832;8	72332;0;0;0;
$GPXUP;3222;09:59:28;0;50	3832;8	72332;0;0;0;
$GPXUP;3222;09:59:29;0;50	3832;8	72332;0;0;0;
$GPXUP;3222;09:59:30;0;50	3832;8	72332;0;0;0;
$GPXUP;3222;09:59:31;0;50	3832;8	72332;0;0;0;
$GPXUP;3222;09:59:32;0;50	3832;8	72332;0;0;0;
$GPXUP;3222;09:59:33;0;50	3832;8	72332;0;0;0;
$GPXUP;3222;09:59:34;0;50	3832;8	72332;0;0;0;
$GPXUP;3222;09:59:35;0;50	3832;8	72332;0;0;0;
$GPXUP;3222;09:59:36;0;50	3832;8	72332;0;0;0;
$GPXUP;3222;09:59:37;0;50	3832;8	72332;0;0;0;
$GPXUP;3222;09:59:38;0;50	3832;8	72332;0;0;0;
$GPXUP;3222;09:59:39;0;50	3832;8	72332;0;0;0;
$GPXUP;3222;09:59:40;0;50	3832;8	72332;0;0;0;
$GPXUP;3222;09:59:41;0;50	3832;8	72332;0;0;0;
$GPXUP;3222;09:59:42;0;50	3832;8	72332;0;0;0;
$GPXUP;3222;09:59:43;0;50	3832;8	72332;0;0;0;
$GPXUP;3222;09:59:44;0;50	3832;8	72332;0;0;0;
$GPXUP;3222;09:59:45;0;50	3832;8	72332;0;0;0;
$GPXUP;3222;09:59:46;0;50	3832;8	72332;0;0;0;
$GPXUP;3222;09:59:47;0;50	3832;8	72332;0;0;0;
$GPXUP;3222;09:59:48;0;50	3832;8	72332;0;0;0;
$GPXUP;3222;09:59:49;0;50	3832;8	72332;0;0;0;
$GPXUP;3222;09:59:50;0;50	3832;8	72332;0;0;0;
$GPXUP;3222;09:59:51;0;50	3832;8	72332;0;0;0;
$GPXUP;3222;09:59:52;0;50	3832;8	72332;0;0;0;
$GPXUP;3222;09:59:53;0;50	3832;8	72332;0;0;0;
$GPXUP;3222;09:59:54;0;50	3832;8	72332;0;0;0;
$GPXUP;3222;09:59:55;0;50	3832;8	72332;0;0;0;
$GPXUP;3222;09:59:56;0;50	3832;8	72332;0;0;0;
$GPXUP;3222;09:59:57;0;50	3832;8	72332;0;0;0;
$GPXUP;3222;09:59:58;0;50	3832;8	72332;0;0;0;
$GPXUP;3222;09:59:59;0;50	3832;8	72332;0;0;0;
$GPXUP;3222;10:00:00;0;50	3832;8	72332;0;0;0;
$GPXUP;3222;10:00:01;0;50	3832;8	72332;0;0;0;
$GPXUP;3222;10:00:02;0;50	3832;8	72332;0;0;0;
$GPXUP;3222;10:00:03;0;50	3832;8	72332;0;0;0;
$GPXUP;3222;10:00:04;0;50	3832;8	72332;0;0;0;
$GPXUP;3222;10:00:05;0;50	3832;8	72332;0;0;0;
$GPXUP;3222;10:00:06;0;50	3832;8	72332;0;0;0;
$GPXUP;3222;10:00:07;0;50	3832;8	72332;0;0;0;
$GPXUP;3222;10:00:08;0;50	3832;8	72332;0;0;0;
$GPXUP;3222;10:00:09;0;50	3832;8	72332;0;0;0;
$GPXUP;3222;10:00:10;0;50	3832;8	72332;0;0;0;
$GPXUP;3222;10:00:11;0;50	3832;8	72332;0;0;0;
$GPXUP;3222;10:00:12;0;50	3832;8	72332;0;0;0;
$GPXUP;3222;10:00:13;0;50	3832;8	72332;0;0;0;
$GPXUP;3222;10:00:14;0;50	3832;8	72332;0;0;0;
$GPXUP;3222;10:00:15;0;50	3832;8	72332;0;0;0;
$GPXUP;3222;10:00:16;0;50	3832;8	72332;0;0;0;
$GPXUP;3222;10:00:17;0;50	3832;8	72332;0;0;0;
$GPXUP;3222;10:00:18;0;50	3832;8	72332;0;0;0;
$GPXUP;3222;10:00:19;0;50	3832;8	72332;0;0;0;
$GPXUP;3222;10:00:20;0;50	3832;8	72332;0;0;0;
$GPXUP;3222;10:00:21;0;50	3832;8	72332;0;0;0;
$GPXUP;3222;10:00:22;0;50	3832;8	72332;0;0;0;
$GPXUP;3222;10:00:23;0;50	3832;8	72332;0;0;0;
$GPXUP;3222;10:00:24;0;50	3832;8	72332;0;0;0;
$GPXUP;3222;10:00:25;0;50	3832;8	72332;0;0;0;
$GPXUP;3222;10:00:26;0;50	3832;8	72332;0;0;0;
$GPXUP;3222;10:00:27;0;50	3832;8	72332;0;0;0;
$GPXUP;3222;10:00:28;0;50	3832;8	72332;0;0;0;
$GPXUP;3222;10:00:29;0;50	3832;8	72332;0;0;0;
$GPXUP;3222;10:00:30;0;50	3832;8	72332;0;0;0;
$GPXUP;3222;10:00:31;0;50	3832;8	72332;0;0;0;
$GPXUP;3222;10:00:32;0;50	3832;8	72332;0;0;0;
$GPXUP;3222;10:00:33;0;50	3832;8	72332;0;0;0;
$GPXUP;3222;10:00:34;0;50	3832;8	72332;0;0;0;
$GPXUP;3222;10:00:35;0;50	3832;8	72332;0;0;0;
$GPXUP;3222;10:00:36;0;50	3832;8	72332;0;0;0;
$GPXUP;3222;10:00:37;0;50	3832;8	72332;0;0;0;
$GPXUP;3222;10:00:38;0;50	3832;8	72332;0;0;0;
$GPXUP;3222;10:00:39;0;50	3832;8	72332;0;0;0;
$GPXUP;3222;10:00:40;0;50	3832;8	72332;0;0;0;
$GPXUP;3222;10:00:41;0;50	3832;8	72332;0;0;0;
$GPXUP;3222;10:00:42;0;50	3832;8	72332;0;0;0;
$GPXUP;3222;10:00:43;0;50	3832;8	72332;0;0;0;
$GPXUP;3222;10:00:44;0;50	3832;8	72332;0;0;0;
$GPXUP;3222;10:00:45;0;50	3832;8	72332;0;0;0;
$GPXUP;3222;10:00:46;0;50	3832;8	72332;0;0;0;
$GPXUP;3222;10:00:47;0;50	3832;8	72332;0;0;0;
$GPXUP;3222;10:00:48;0;50	3832;8	72332;0;0;0;
$GPXUP;3222;10:00:49;0;50	3832;8	72332;0;0;0;
$GPXUP;3222;10:00:50;0;50	3832;8	72332;0;0;0;
$GPXUP;3222;10:00:51;0;50	3832;8	72332;0;0;0;
$GPXUP;3222;10:00:52;0;50	3832;8	72332;0;0;0;
$GPXUP;3222;10:00:53;0;50	3832;8	72332;0;0;0;
$GPXUP;3222;10:00:54;0;50	3832;8	72332;0;0;0;
$GPXUP;3222;10:00:55;0;50	3832;8	72332;0;0;0;
$GPXUP;3222;10:00:56;0;50	3832;8	72332;0;0;0;
$GPXUP;3222;10:00:57;0;50	3832;8	72332;0;0;0;
$GPXUP;3222;10:00:58;0;50	3832;8	72332;0;0;0;
$GPXUP;3222;10:00:59;0;50	3832;8	72332;0;0;0;
$GPXUP;3222;10:01:00;0;50	3832;8	72332;0;0;0;
$GPXUP;3222;10:01:01;0;50	3832;8	72332;0;0;0;
$GPXUP;3222;10:01:02;0;50	3832;8	72332;0;0;0;
$GPXUP;3222;10:01:03;0;50	3832;8	72332;0;0;0;
$GPXUP;3222;10:01:04;0;50	3832;8	72332;0;0;0;
$GPXUP;3222;10:01:05;0;50	3832;8	72332;0;0;0;
$GPXUP;3222;10:01:06;0;50	3832;8	72332;0;0;0;
$GPXUP;3222;10:01:07;0;50	3832;8	72332;0;0;0;
$GPXUP;3222;10:01:08;0;50	3832;8	72332;0;0;0;
$GPXUP;3222;10:01:09;0;50	3832;8	72332;0;0;0;
$GPXUP;3222;10:01:10;0;50	3832;8	72332;0;0;0;
$GPXUP;3222;10:01:11;0;50	3832;8	72332;0;0;0;
$GPXUP;3222;10:01:12;0;50	3832;8	72332;0;0;0;
$GPXUP;3222;10:01:13;0;50	3832;8	72332;0;0;0;
$GPXUP;3222;10:01:14;0;50	3832;8	72332;0;0;0;
$GPXUP;3222;10:01:15;0;50	3832;8	72332;0;0;0;
$GPXUP;3222;10:01:16;0;50	3832;8	72332;0;0;0;
$GPXUP;3222;10:01:17;0;50	3832;8	72332;0;0;0;
$GPXUP;3222;10:01:18;0;50	3832;8	72332;0;0;0;
$GPXUP;3222;10:01:19;0;50	3832;8	72332;0;0;0;
$GPXUP;3222;10:01:20;0;50	3832;8	72332;0;0;0;
$GPXUP;3222;10:01:21;0;50	3832;8	72332;0;0;0;
$GPXUP;3222;10:01:22;0;50	3832;8	72332;0;0;0;
$GPXUP;3222;10:01:23;0;50	3832;8	72332;0;0;0;
$GPXUP;3222;10:01:24;0;50	3832;8	72332;0;0;0;
$GPXUP;3222;10:01:25;0;50	3832;8	72332;0;0;0;
$GPXUP;3222;10:01:26;0;50	3832;8	72332;0;0;0;
$GPXUP;3222;10:01:27;0;50	3832;8	72332;0;0;0;
$GPXUP;3222;10:01:28;0;50	3832;8	72332;0;0;0;
$GPXUP;3222;10:01:29;0;50	3832;8	72332;0;0;0;
$GPXUP;3222;10:01:30;0;50	3832;8	72332;0;0;0;
$GPXUP;3222;10:01:31;0;50	3832;8	72332;0;0;0;
$GPXUP;3222;10:01:32;0;50	3832;8	72332;0;0;0;
$GPXUP;3222;10:01:33;0;50	3832;8	72332;0;0;0;
$GPXUP;3222;10:01:34;0;50	3832;8	72332;0;0;0;
$GPXUP;3222;10:01:35;0;50	3832;8	72332;0;0;0;
$GPXUP;3222;10:01:36;0;50	3832;8	72332;0;0;0;
$GPXUP;3222;10:01:37;0;50	3832;8	72332;0;0;0;
$GPXUP;3222;10:01:38;0;50	3832;8	72332;0;0;0;
$GPXUP;3222;10:01:39;0;50	3832;8	72332;0;0;0;
$GPXUP;3222;10:01:40;0;50	3832;8	72332;0;0;0;
$GPXUP;3222;10:01:41;0;50	3832;8	72332;0;0;0;
$GPXUP;3222;10:01:42;0;50	3832;8	72332;0;0;0;
$GPXUP;3222;10:01:43;0;50	3832;8	72332;0;0;0;
$GPXUP;3222;10:01:44;0;50	3832;8	72332;0;0;0;
$GPXUP;3222;10:01:45;0;50	3832;8	72332;0;0;0;
$GPXUP;3222;10:01:46;0;50	3832;8	72332;0;0;0;
$GPXUP;3222;10:01:47;0;50	3832;8	72332;0;0;0;
$GPXUP;3222;10:01:48;0;50	3832;8	72332;0;0;0;
$GPXUP;3222;10:01:49;0;50	3832;8	72332;0;0;0;
$GPXUP;3222;10:01:50;0;50	3832;8	72332;0;0;0;
$GPXUP;3222;10:01:51;0;50	3832;8	72332;0;0;0;
$GPXUP;3222;10:01:52;0;50	3832;8	72332;0;0;0;
$GPXUP;3222;10:01:53;0;50	3832;8	72332;0;0;0;
$GPXUP;3222;10:01:54;0;50	3832;8	72332;0;0;0;
$GPXUP;3222;10:01:55;0;50	3832;8	72332;0;0;0;
$GPXUP;3222;10:01:56;0;50	3832;8	72332;0;0;0;
$GPXUP;3222;10:01:57;0;50	3832;8	72332;0;0;0;
$GPXUP;3222;10:01:58;0;50	3832;8	72332;0;0;0;
$GPXUP;3222;10:01:59;0;50	3832;8	72332;0;0;0;
$GPXUP;3222;10:02:00;0;50	3832;8	72332;0;0;0;
$GPXUP;3222;10:02:01;0;50	3832;8	72332;0;0;0;
$GPXUP;3222;10:02:02;0;50	3832;8	72332;0;0;0;
$GPXUP;3222;10:02:03;0;50	3832;8	72332;0;0;0;
$GPXUP;3222;10:02:04;0;50	3832;8	72332;0;0;0;
$GPXUP;3222;10:02:05;0;50	3832;8	72332;0;0;0;
$GPXUP;3222;10:02:06;0;50	3832;8	72332;0;0;0;
$GPXUP;3222;10:02:07;0;50	3832;8	72332;0;0;0;
$GPXUP;3222;10:02:08;0;50	3832;8	72332;0;0;0;
$GPXUP;3222;10:02:09;0;50	3832;8	72332;0;0;0;
$GPXUP;3222;10:02:10;0;50	3832;8	72332;0;0;0;
$GPXUP;3222;10:02:11;0;50	3832;8	72332;0;0;0;
$GPXUP;3222;10:02:12;0;50	3832;8	72332;0;0;0;
$GPXUP;3222;10:02:13;0;50	3832;8	72332;0;0;0;
$GPXUP;3222;10:02:14;0;50	3832;8	72332;0;0;0;
$GPXUP;3222;10:02:15;0;50	3832;8	72332;0;0;0;
$GPXUP;3222;10:02:16;0;50	3832;8	72332;0;0;0;
$GPXUP;3222;10:02:17;0;50	3832;8	72332;0;0;0;
$GPXUP;3222;10:02:18;0;50	3832;8	72332;0;0;0;
$GPXUP;3222;10:02:19;0;50	3832;8	72332;0;0;0;
$GPXUP;3222;10:02:20;0;50	3832;8	72332;0;0;0;
$GPXUP;3222;10:02:21;0;50	3832;8	72332;0;0;0;
$GPXUP;3222;10:02:22;0;50	3832;8	72332;0;0;0;
$GPXUP;3222;10:02:23;0;50	3832;8	72332;0;0;0;
$GPXUP;3222;10:02:24;0;50	3832;8	72332;0;0;0;
$GPXUP;3222;10:02:25;0;50	3832;8	72332;0;0;0;
$GPXUP;3222;10:02:26;0;50	3832;8	72332;0;0;0;
$GPXUP;3222;10:02:27;0;50	3832;8	72332;0;0;0;
$GPXUP;3222;10:02:28;0;50	3832;8	72332;0;0;0;
$GPXUP;3222;10:02:29;0;50	3832;8	72332;0;0;0;
$GPXUP;3222;10:02:30;0;50	3832;8	72332;0;0;0;
$GPXUP;3222;10:02:31;0;50	3832;8	72332;0;0;0;
$GPXUP;3222;10:02:32;0;50	3832;8	72332;0;0;0;
$GPXUP;3222;10:02:33;0;50	3832;8	72332;0;0;0;
$GPXUP;3222;10:02:34;0;50	3832;8	72332;0;0;0;
$GPXUP;3222;10:02:35;0;50	3832;8	72332;0;0;0;
$GPXUP;3222;10:02:36;0;50	3832;8	72332;0;0;0;
$GPXUP;3222;10:02:37;0;50	3832;8	72332;0;0;0;
$GPXUP;3222;10:02:38;0;50	3832;8	72332;0;0;0;
$GPXUP;3222;10:02:39;0;50	3832;8	72332;0;0;0;
$GPXUP;3222;10:02:40;0;50	3832;8	72332;0;0;0;
$GPXUP;3222;10:02:41;0;50	3832;8	72332;0;0;0;
$GPXUP;3222;10:02:42;0;50	3832;8	72332;0;0;0;
$GPXUP;3222;10:02:43;0;50	3832;8	72332;0;0;0;
$GPXUP;3222;10:02:44;0;50	3832;8	72332;0;0;0;
$GPXUP;3222;10:02:45;0;50	3832;8	72332;0;0;0;
$GPXUP;3222;10:02:46;0;50	3832;8	72332;0;0;0;
$GPXUP;3222;10:02:47;0;50	3832;8	72332;0;0;0;
$GPXUP;3222;10:02:48;0;50	3832;8	72332;0;0;0;
$GPXUP;3222;10:02:49;0;50	3832;8	72332;0;0;0;
$GPXUP;3222;10:02:50;0;50	3832;8	72332;0;0;0;
$GPXUP;3222;10:02:51;0;50	3832;8	72332;0;0;0;
$GPXUP;3222;10:02:52;0;50	3832;8	72332;0;0;0;
$GPXUP;3222;10:02:53;0;50	38323;8	7233;0;0;0;
$GPXUP;3222;10:02:54;0;50	38323;8	7233;0;0;0;
$GPXUP;3222;10:02:55;0;50	38323;8	7233;0;0;0;
$GPXUP;3222;10:02:56;0;50	38323;8	7233;0;0;0;
$GPXUP;3222;10:02:57;0;50	38323;8	7233;0;0;0;
$GPXUP;3222;10:02:58;0;50	38323;8	7233;0;0;0;
$GPXUP;3222;10:02:59;0;50	38323;8	7233;0;0;0;
$GPXUP;3222;10:03:00;0;50	38323;8	7233;0;0;0;
$GPXUP;3222;10:03:01;0;50	38323;8	7233;0;0;0;
$GPXUP;3222;10:03:02;0;50	38323;8	7233;0;0;0;
$GPXUP;3222;10:03:03;0;50	38323;8	7233;0;0;0;
$GPXUP;3222;10:03:04;0;50	38323;8	7233;0;0;0;
$GPXUP;3222;10:03:05;0;50	38323;8	7233;0;0;0;
$GPXUP;3222;10:03:06;0;50	38323;8	7233;0;0;0;
$GPXUP;3222;10:03:07;0;50	38323;8	7233;0;0;0;
$GPXUP;3222;10:03:08;0;50	38323;8	7233;0;0;0;
$GPXUP;3222;10:03:09;0;50	38323;8	7233;0;0;0;
$GPXUP;3222;10:03:10;0;50	38323;8	7233;0;0;0;
$GPXUP;3222;10:03:11;0;50	38323;8	7233;0;0;0;
$GPXUP;3222;10:03:12;0;50	38323;8	7233;0;0;0;
$GPXUP;3222;10:03:13;0;50	38323;8	7233;0;0;0;
$GPXUP;3222;10:03:14;0;50	38323;8	7233;0;0;0;
$GPXUP;3222;10:03:15;0;50	38323;8	7233;0;0;0;
$GPXUP;3222;10:03:16;0;50	38323;8	7233;0;0;0;
$GPXUP;3222;10:03:17;0;50	38323;8	7233;0;0;0;
$GPXUP;3222;10:03:18;0;50	38323;8	7233;0;0;0;
$GPXUP;3222;10:03:19;0;50	38323;8	7233;0;0;0;
$GPXUP;3222;10:03:20;0;50	38323;8	7233;0;0;0;
$GPXUP;3222;10:03:21;0;50	38323;8	7233;0;0;0;
$GPXUP;3222;10:03:22;0;50	38323;8	7233;0;0;0;
$GPXUP;3222;10:03:23;0;50	38323;8	7233;0;0;0;
$GPXUP;3222;10:03:24;0;50	38323;8	7233;0;0;0;
$GPXUP;3222;10:03:25;0;50	38323;8	7233;0;0;0;
$GPXUP;3222;10:03:26;0;50	38323;8	7233;0;0;0;
$GPXUP;3222;10:03:27;0;50	38323;8	7233;0;0;0;
$GPXUP;3222;10:03:28;0;50	38323;8	7233;0;0;0;
$GPXUP;3222;10:03:29;0;50	38323;8	7233;0;0;0;
$GPXUP;3222;10:03:30;0;50	38323;8	7233;0;0;0;
$GPXUP;3222;10:03:31;0;50	38323;8	7233;0;0;0;
$GPXUP;3222;10:03:32;0;50	38323;8	7233;0;0;0;
$GPXUP;3222;10:03:33;0;50	38323;8	7233;0;0;0;
$GPXUP;3222;10:03:34;0;50	38323;8	7233;0;0;0;
$GPXUP;3222;10:03:35;0;50	38323;8	7233;0;0;0;
$GPXUP;3222;10:03:36;0;50	38323;8	7233;0;0;0;
$GPXUP;3222;10:03:37;0;50	38323;8	7233;0;0;0;
$GPXUP;3222;10:03:38;0;50	38323;8	7233;0;0;0;
$GPXUP;3222;10:03:39;0;50	38323;8	7233;0;0;0;
$GPXUP;3222;10:03:40;0;50	38323;8	7233;0;0;0;
$GPXUP;3222;10:03:41;0;50	38323;8	7233;0;0;0;
$GPXUP;3222;10:03:42;0;50	38323;8	7233;0;0;0;
$GPXUP;3222;10:03:43;0;50	38323;8	7233;0;0;0;
$GPXUP;3222;10:03:44;0;50	38323;8	7233;0;0;0;
$GPXUP;3222;10:03:45;0;50	38323;8	7233;0;0;0;
$GPXUP;3222;10:03:46;0;50	38323;8	7233;0;0;0;
$GPXUP;3222;10:03:47;0;50	38323;8	7233;0;0;0;
$GPXUP;3222;10:03:48;0;50	38323;8	7233;0;0;0;
$GPXUP;3222;10:03:49;0;50	38323;8	7233;0;0;0;
$GPXUP;3222;10:03:50;0;50	38323;8	7233;0;0;0;
$GPXUP;3222;10:03:51;0;50	38323;8	7233;0;0;0;
$GPXUP;3222;10:03:52;0;50	38323;8	7233;0;0;0;
$GPXUP;3222;10:03:53;0;50	38323;8	7233;0;0;0;
$GPXUP;3222;10:03:54;0;50	38323;8	7233;0;0;0;
$GPXUP;3222;10:03:55;0;50	38323;8	7233;0;0;0;
$GPXUP;3222;10:03:56;0;50	38323;8	7233;0;0;0;
$GPXUP;3222;10:03:57;0;50	38323;8	7233;0;0;0;
$GPXUP;3222;10:03:58;0;50	38323;8	7233;0;0;0;
$GPXUP;3222;10:03:59;0;50	38323;8	7233;0;0;0;
$GPXUP;3222;10:04:00;0;50	38323;8	7233;0;0;0;
$GPXUP;3222;10:04:01;0;50	38323;8	7233;0;0;0;
$GPXUP;3222;10:04:02;0;50	38323;8	7233;0;0;0;
$GPXUP;3222;10:04:03;0;50	38323;8	7233;0;0;0;
$GPXUP;3222;10:04:04;0;50	38323;8	7233;0;0;0;
$GPXUP;3222;10:04:05;0;50	38323;8	7233;0;0;0;
$GPXUP;3222;10:04:06;0;50	38323;8	7233;0;0;0;
$GPXUP;3222;10:04:07;0;50	38323;8	7233;0;0;0;
$GPXUP;3222;10:04:08;0;50	38323;8	7233;0;0;0;
$GPXUP;3222;10:04:09;0;50	38323;8	7233;0;0;0;
$GPXUP;3222;10:04:10;0;50	38323;8	7233;0;0;0;
$GPXUP;3222;10:04:11;0;50	38323;8	7233;0;0;0;
$GPXUP;3222;10:04:12;0;50	38323;8	7233;0;0;0;
$GPXUP;3222;10:04:13;0;50	38323;8	7233;0;0;0;
$GPXUP;3222;10:04:14;0;50	38323;8	7233;0;0;0;
$GPXUP;3222;10:04:15;0;50	38323;8	7233;0;0;0;
$GPXUP;3222;10:04:16;0;50	38323;8	7233;0;0;0;
$GPXUP;3222;10:04:17;0;50	38323;8	7233;0;0;0;
$GPXUP;3222;10:04:18;0;50	38323;8	7233;0;0;0;
$GPXUP;3222;10:04:19;0;50	38323;8	7233;0;0;0;
$GPXUP;3222;10:04:20;0;50	38323;8	7233;0;0;0;
$GPXUP;3222;10:04:21;0;50	38323;8	7233;0;0;0;
$GPXUP;3222;10:04:22;0;50	38323;8	7233;0;0;0;
$GPXUP;3222;10:04:23;0;50	38323;8	7233;0;0;0;
$GPXUP;3222;10:04:24;0;50	38323;8	7233;0;0;0;
$GPXUP;3222;10:04:25;0;50	38323;8	7233;0;0;0;
$GPXUP;3222;10:04:26;0;50	38323;8	7233;0;0;0;
$GPXUP;3222;10:04:27;0;50	38323;8	7233;0;0;0;
$GPXUP;3222;10:04:28;0;50	38323;8	7233;0;0;0;
$GPXUP;3222;10:04:29;0;50	38323;8	7233;0;0;0;
$GPXUP;3222;10:04:30;0;50	38323;8	7233;0;0;0;
$GPXUP;3222;10:04:31;0;50	38323;8	7233;0;0;0;
$GPXUP;3222;10:04:32;0;50	38323;8	7233;0;0;0;
$GPXUP;3222;10:04:33;0;50	38323;8	7233;0;0;0;
$GPXUP;3222;10:04:34;0;50	38323;8	7233;0;0;0;
$GPXUP;3222;10:04:35;0;50	38323;8	7233;0;0;0;
$GPXUP;3222;10:04:36;0;50	38323;8	7233;0;0;0;
$GPXUP;3222;10:04:37;0;50	38323;8	7233;0;0;0;
$GPXUP;3222;10:04:38;0;50	38323;8	7233;0;0;0;
$GPXUP;3222;10:04:39;0;50	38323;8	7233;0;0;0;
$GPXUP;3222;10:04:40;0;50	38323;8	7233;0;0;0;
$GPXUP;3222;10:04:41;0;50	38323;8	7233;0;0;0;
$GPXUP;3222;10:04:42;0;50	38323;8	7233;0;0;0;
$GPXUP;3222;10:04:43;0;50	38323;8	7233;0;0;0;
$GPXUP;3222;10:04:44;0;50	38323;8	7233;0;0;0;
$GPXUP;3222;10:04:45;0;50	38323;8	7233;0;0;0;
$GPXUP;3222;10:04:46;0;50	38323;8	7233;0;0;0;
$GPXUP;3222;10:04:47;0;50	38323;8	7233;0;0;0;
$GPXUP;3222;10:04:48;0;50	38323;8	7233;0;0;0;
$GPXUP;3222;10:04:49;0;50	38323;8	7233;0;0;0;
$GPXUP;3222;10:04:50;0;50	38323;8	7233;0;0;0;
$GPXUP;3222;10:04:51;0;50	38323;8	7233;0;0;0;
$GPXUP;3222;10:04:52;0;50	38323;8	7233;0;0;0;
$GPXUP;3222;10:04:53;0;50	38323;8	7233;0;0;0;
$GPXUP;3222;10:04:54;0;50	38323;8	7233;0;0;0;
$GPXUP;3222;10:04:55;0;50	38323;8	7233;0;0;0;
$GPXUP;3222;10:04:56;0;50	38323;8	7233;0;0;0;
$GPXUP;3222;10:04:57;0;50	38323;8	7233;0;0;0;
$GPXUP;3222;10:04:58;0;50	38323;8	7233;0;0;0;
$GPXUP;3222;10:04:59;0;50	38323;8	7233;0;0;0;
$GPXUP;3222;10:05:00;0;50	38323;8	7233;0;0;0;
$GPXUP;3222;10:05:01;0;50	38323;8	7233;0;0;0;
$GPXUP;3222;10:05:02;0;50	38323;8	7233;0;0;0;
$GPXUP;3222;10:05:03;0;50	38323;8	7233;0;0;0;
$GPXUP;3222;10:05:04;0;50	38323;8	7233;0;0;0;
$GPXUP;3222;10:05:05;0;50	38323;8	7233;0;0;0;
$GPXUP;3222;10:05:06;0;50	38323;8	7233;0;0;0;
$GPXUP;3222;10:05:07;0;50	38323;8	7233;0;0;0;
$GPXUP;3222;10:05:08;0;50	38323;8	7233;0;0;0;
$GPXUP;3222;10:05:09;0;50	38323;8	7233;0;0;0;
$GPXUP;3222;10:05:10;0;50	38323;8	7233;0;0;0;
$GPXUP;3222;10:05:11;0;50	38323;8	7233;0;0;0;
$GPXUP;3222;10:05:12;0;50	38323;8	7233;0;0;0;
$GPXUP;3222;10:05:13;0;50	3832;8	72333;0;0;0;
$GPXUP;3222;10:05:14;0;50	3832;8	72333;0;0;0;
$GPXUP;3222;10:05:15;0;50	3832;8	72333;0;0;0;
$GPXUP;3222;10:05:16;0;50	3832;8	72333;0;0;0;
$GPXUP;3222;10:05:17;0;50	3832;8	72333;0;0;0;
$GPXUP;3222;10:05:18;0;50	3832;8	72333;0;0;0;
$GPXUP;3222;10:05:19;0;50	3832;8	72333;0;0;0;
$GPXUP;3222;10:05:20;0;50	3832;8	72333;0;0;0;
$GPXUP;3222;10:05:21;0;50	3832;8	72333;0;0;0;
$GPXUP;3222;10:05:22;0;50	3832;8	72333;0;0;0;
$GPXUP;3222;10:05:23;0;50	3832;8	72333;0;0;0;
$GPXUP;3222;10:05:24;0;50	3832;8	72333;0;0;0;
$GPXUP;3222;10:05:25;0;50	3832;8	72333;0;0;0;
$GPXUP;3222;10:05:26;0;50	3832;8	72333;0;0;0;
$GPXUP;3222;10:05:27;0;50	3832;8	72333;0;0;0;
$GPXUP;3222;10:05:28;0;50	3832;8	72333;0;0;0;
$GPXUP;3222;10:05:29;0;50	3832;8	72333;0;0;0;
$GPXUP;3222;10:05:30;0;50	3832;8	72333;0;0;0;
$GPXUP;3222;10:05:31;0;50	3832;8	72333;0;0;0;
$GPXUP;3222;10:05:32;0;50	3832;8	72333;0;0;0;
$GPXUP;3222;10:05:33;0;50	3832;8	72333;0;0;0;
$GPXUP;3222;10:05:34;0;50	3832;8	72333;0;0;0;
$GPXUP;3222;10:05:35;0;50	3832;8	72333;0;0;0;
$GPXUP;3222;10:05:36;0;50	3832;8	72333;0;0;0;
$GPXUP;3222;10:05:37;0;50	3832;8	72333;0;0;0;
$GPXUP;3222;10:05:38;0;50	3832;8	72333;0;0;0;
$GPXUP;3222;10:05:39;0;50	3832;8	72333;0;0;0;
$GPXUP;3222;10:05:40;0;50	3832;8	72333;0;0;0;
$GPXUP;3222;10:05:41;0;50	3832;8	72333;0;0;0;
$GPXUP;3222;10:05:42;0;50	3832;8	72333;0;0;0;
$GPXUP;3222;10:05:43;0;50	3832;8	72333;0;0;0;
$GPXUP;3222;10:05:44;0;50	3832;8	72333;0;0;0;
$GPXUP;3222;10:05:45;0;50	3832;8	72333;0;0;0;
$GPXUP;3222;10:05:46;0;50	3832;8	72333;0;0;0;
$GPXUP;3222;10:05:47;0;50	3832;8	72333;0;0;0;
$GPXUP;3222;10:05:48;0;50	3832;8	72333;0;0;0;
$GPXUP;3222;10:05:49;0;50	3832;8	72333;0;0;0;
$GPXUP;3222;10:05:50;0;50	3832;8	72333;0;0;0;
$GPXUP;3222;10:05:51;0;50	3832;8	72333;0;0;0;
$GPXUP;3222;10:05:52;0;50	3832;8	72333;0;0;0;
$GPXUP;3222;10:05:53;0;50	3832;8	72333;0;0;0;
$GPXUP;3222;10:05:54;0;50	3832;8	72333;0;0;0;
$GPXUP;3222;10:05:55;0;50	3832;8	72333;0;0;0;
$GPXUP;3222;10:05:56;0;50	3832;8	72333;0;0;0;
$GPXUP;3222;10:05:57;0;50	3832;8	72333;0;0;0;
$GPXUP;3222;10:05:58;0;50	3832;8	72333;0;0;0;
$GPXUP;3222;10:05:59;0;50	3832;8	72333;0;0;0;
$GPXUP;3222;10:06:00;0;50	3832;8	72333;0;0;0;
$GPXUP;3222;10:06:01;0;50	3832;8	72333;0;0;0;
$GPXUP;3222;10:06:02;0;50	3832;8	72333;0;0;0;
$GPXUP;3222;10:06:03;0;50	3832;8	72333;0;0;0;
$GPXUP;3222;10:06:04;0;50	3832;8	72333;0;0;0;
$GPXUP;3222;10:06:05;0;50	3832;8	72333;0;0;0;
$GPXUP;3222;10:06:06;0;50	3832;8	72333;0;0;0;
$GPXUP;3222;10:06:07;0;50	3832;8	72333;0;0;0;
$GPXUP;3222;10:06:08;0;50	3832;8	72333;0;0;0;
$GPXUP;3222;10:06:09;0;50	3832;8	72333;0;0;0;
$GPXUP;3222;10:06:10;0;50	3832;8	72333;0;0;0;
$GPXUP;3222;10:06:11;0;50	3832;8	72333;0;0;0;
$GPXUP;3222;10:06:12;0;50	3832;8	72333;0;0;0;
$GPXUP;3222;10:06:13;0;50	3832;8	72333;0;0;0;
$GPXUP;3222;10:06:14;0;50	3832;8	72333;0;0;0;
$GPXUP;3222;10:06:15;0;50	3832;8	72333;0;0;0;
$GPXUP;3222;10:06:16;0;50	3832;8	72333;0;0;0;
$GPXUP;3222;10:06:17;0;50	3832;8	72333;0;0;0;
$GPXUP;3222;10:06:18;0;50	3832;8	72333;0;0;0;
$GPXUP;3222;10:06:19;0;50	3832;8	72333;0;0;0;
$GPXUP;3222;10:06:20;0;50	3832;8	72333;0;0;0;
$GPXUP;3222;10:06:21;0;50	3832;8	72333;0;0;0;
$GPXUP;3222;10:06:22;0;50	3832;8	72333;0;0;0;
$GPXUP;3222;10:06:23;0;50	3832;8	72333;0;0;0;
$GPXUP;3222;10:06:24;0;50	3832;8	72333;0;0;0;
$GPXUP;3222;10:06:25;0;50	3832;8	72333;0;0;0;
$GPXUP;3222;10:06:26;0;50	3832;8	72333;0;0;0;
$GPXUP;3222;10:06:27;0;50	3832;8	72333;0;0;0;
$GPXUP;3222;10:06:28;0;50	3832;8	72333;0;0;0;
$GPXUP;3222;10:06:29;0;50	3832;8	72333;0;0;0;
$GPXUP;3222;10:06:30;0;50	3832;8	72333;0;0;0;
$GPXUP;3222;10:06:31;0;50	3832;8	72333;0;0;0;
$GPXUP;3222;10:06:32;0;50	3832;8	72333;0;0;0;
$GPXUP;3222;10:06:33;0;50	3832;8	72333;0;0;0;
$GPXUP;3222;10:06:34;0;50	3832;8	72333;0;0;0;
$GPXUP;3222;10:06:35;0;50	3832;8	72333;0;0;0;
$GPXUP;3222;10:06:36;0;50	3832;8	72333;0;0;0;
$GPXUP;3222;10:06:37;0;50	3832;8	72333;0;0;0;
$GPXUP;3222;10:06:38;0;50	3832;8	72333;0;0;0;
$GPXUP;3222;10:06:39;0;50	3832;8	72333;0;0;0;
$GPXUP;3222;10:06:40;0;50	3832;8	72333;0;0;0;
$GPXUP;3222;10:06:41;0;50	3832;8	72333;0;0;0;
$GPXUP;3222;10:06:42;0;50	3832;8	72333;0;0;0;
$GPXUP;3222;10:06:43;0;50	3832;8	72333;0;0;0;
$GPXUP;3222;10:06:44;0;50	3832;8	72333;0;0;0;
$GPXUP;3222;10:06:45;0;50	3832;8	72333;0;0;0;
$GPXUP;3222;10:06:46;0;50	3832;8	72333;0;0;0;
$GPXUP;3222;10:06:47;0;50	3832;8	72333;0;0;0;
$GPXUP;3222;10:06:48;0;50	3832;8	72333;0;0;0;
$GPXUP;3222;10:06:49;0;50	3832;8	72333;0;0;0;
$GPXUP;3222;10:06:50;0;50	3832;8	72333;0;0;0;
$GPXUP;3222;10:06:51;0;50	3832;8	72333;0;0;0;
$GPXUP;3222;10:06:52;0;50	3832;8	72333;0;0;0;
$GPXUP;3222;10:06:53;0;50	3832;8	72333;0;0;0;
$GPXUP;3222;10:06:54;0;50	3832;8	72333;0;0;0;
$GPXUP;3222;10:06:55;0;50	3832;8	72333;0;0;0;
$GPXUP;3222;10:06:56;0;50	3832;8	72333;0;0;0;
$GPXUP;3222;10:06:57;0;50	3832;8	72333;0;0;0;
$GPXUP;3222;10:06:58;0;50	3832;8	72333;0;0;0;
$GPXUP;3222;10:06:59;0;50	3832;8	72333;0;0;0;
$GPXUP;3222;10:07:00;0;50	3832;8	72333;0;0;0;
$GPXUP;3222;10:07:01;0;50	3832;8	72333;0;0;0;
$GPXUP;3222;10:07:02;0;50	3832;8	72333;0;0;0;
$GPXUP;3222;10:07:03;0;50	3832;8	72333;0;0;0;
$GPXUP;3222;10:07:04;0;50	3832;8	72333;0;0;0;
$GPXUP;3222;10:07:05;0;50	3832;8	72333;0;0;0;
$GPXUP;3222;10:07:06;0;50	3832;8	72333;0;0;0;
$GPXUP;3222;10:07:07;0;50	3832;8	72333;0;0;0;
$GPXUP;3222;10:07:08;0;50	3832;8	72333;0;0;0;
$GPXUP;3222;10:07:09;0;50	3832;8	72333;0;0;0;
$GPXUP;3222;10:07:10;0;50	3832;8	72333;0;0;0;
$GPXUP;3222;10:07:11;0;50	3832;8	72333;0;0;0;
$GPXUP;3222;10:07:12;0;50	3832;8	72333;0;0;0;
$GPXUP;3222;10:07:13;0;50	3832;8	72333;0;0;0;
$GPXUP;3222;10:07:14;0;50	3832;8	72333;0;0;0;
$GPXUP;3222;10:07:15;0;50	3832;8	72333;0;0;0;
$GPXUP;3222;10:07:16;0;50	3832;8	72333;0;0;0;
$GPXUP;3222;10:07:17;0;50	3832;8	72333;0;0;0;
$GPXUP;3222;10:07:18;0;50	3832;8	72333;0;0;0;
$GPXUP;3222;10:07:19;0;50	3832;8	72333;0;0;0;
$GPXUP;3222;10:07:20;0;50	3832;8	72333;0;0;0;
$GPXUP;3222;10:07:21;0;50	3832;8	72333;0;0;0;
$GPXUP;3222;10:07:22;0;50	3832;8	72333;0;0;0;
$GPXUP;3222;10:07:23;0;50	3832;8	72333;0;0;0;
$GPXUP;3222;10:07:24;0;50	3832;8	72333;0;0;0;
$GPXUP;3222;10:07:25;0;50	3832;8	72333;0;0;0;
$GPXUP;3222;10:07:26;0;50	3832;8	72333;0;0;0;
$GPXUP;3222;10:07:27;0;50	3832;8	72333;0;0;0;
$GPXUP;3222;10:07:28;0;50	3832;8	72333;0;0;0;
$GPXUP;3222;10:07:29;0;50	3832;8	72333;0;0;0;
$GPXUP;3222;10:07:30;0;50	3832;8	72333;0;0;0;
$GPXUP;3222;10:07:31;0;50	3832;8	72333;0;0;0;
$GPXUP;3222;10:07:32;0;50	3832;8	72333;0;0;0;
$GPXUP;3222;10:07:33;0;50	3832;8	72333;0;0;0;
$GPXUP;3222;10:07:34;0;50	3832;8	72333;0;0;0;
$GPXUP;3222;10:07:35;0;50	3832;8	72333;0;0;0;
$GPXUP;3222;10:07:36;0;50	3832;8	72333;0;0;0;
$GPXUP;3222;10:07:37;0;50	3832;8	72333;0;0;0;
$GPXUP;3222;10:07:38;0;50	3832;8	72333;0;0;0;
$GPXUP;3222;10:07:39;0;50	3832;8	72333;0;0;0;
$GPXUP;3222;10:07:40;0;50	3832;8	72333;0;0;0;
$GPXUP;3222;10:07:41;0;50	3832;8	72333;0;0;0;
$GPXUP;3222;10:07:42;0;50	3832;8	72333;0;0;0;
$GPXUP;3222;10:07:43;0;50	3832;8	72333;0;0;0;
$GPXUP;3222;10:07:44;0;50	3832;8	72333;0;0;0;
$GPXUP;3222;10:07:45;0;50	3832;8	72333;0;0;0;
$GPXUP;3222;10:07:46;0;50	3832;8	72333;0;0;0;
$GPXUP;3222;10:07:47;0;50	3832;8	72333;0;0;0;
$GPXUP;3222;10:07:48;0;50	3832;8	72333;0;0;0;
$GPXUP;3222;10:07:49;0;50	3832;8	72333;0;0;0;
$GPXUP;3222;10:07:50;0;50	3832;8	72333;0;0;0;
$GPXUP;3222;10:07:51;0;50	3832;8	72333;0;0;0;
$GPXUP;3222;10:07:52;0;50	3832;8	72333;0;0;0;
$GPXUP;3222;10:07:53;0;50	3832;8	72333;0;0;0;
$GPXUP;3222;10:07:54;0;50	3832;8	72333;0;0;0;
$GPXUP;3222;10:07:55;0;50	3832;8	72333;0;0;0;
$GPXUP;3222;10:07:56;0;50	3832;8	72333;0;0;0;
$GPXUP;3222;10:07:57;0;50	3832;8	72333;0;0;0;
$GPXUP;3222;10:07:58;0;50	3832;8	72333;0;0;0;
$GPXUP;3222;10:07:59;0;50	3832;8	72333;0;0;0;
$GPXUP;3222;10:08:00;0;50	3832;8	72333;0;0;0;
$GPXUP;3222;10:08:01;0;50	3832;8	72333;0;0;0;
$GPXUP;3222;10:08:02;0;50	3832;8	72333;0;0;0;
$GPXUP;3222;10:08:03;0;50	3832;8	72333;0;0;0;
$GPXUP;3222;10:08:04;0;50	3832;8	72333;0;0;0;
$GPXUP;3222;10:08:05;0;50	3832;8	72333;0;0;0;
$GPXUP;3222;10:08:06;0;50	3832;8	72333;0;0;0;
$GPXUP;3222;10:08:07;0;50	3832;8	72333;0;0;0;
$GPXUP;3222;10:08:08;0;50	3832;8	72333;0;0;0;
$GPXUP;3222;10:08:09;0;50	3832;8	72333;0;0;0;
$GPXUP;3222;10:08:10;0;50	3832;8	72333;0;0;0;
$GPXUP;3222;10:08:11;0;50	3832;8	72333;0;0;0;
$GPXUP;3222;10:08:12;0;50	3832;8	72333;0;0;0;
$GPXUP;3222;10:08:13;0;50	3832;8	72333;0;0;0;
$GPXUP;3222;10:08:14;0;50	3832;8	72333;0;0;0;
$GPXUP;3222;10:08:15;0;50	3832;8	72333;0;0;0;
$GPXUP;3222;10:08:16;0;50	3832;8	72333;0;0;0;
$GPXUP;3222;10:08:17;0;50	3832;8	72333;0;0;0;
$GPXUP;3222;10:08:18;0;50	3832;8	72333;0;0;0;
$GPXUP;3222;10:08:19;0;50	3832;8	72333;0;0;0;
$GPXUP;3222;10:08:20;0;50	3832;8	72333;0;0;0;
$GPXUP;3222;10:08:21;0;50	3832;8	72333;0;0;0;
$GPXUP;3222;10:08:22;0;50	3832;8	72333;0;0;0;
$GPXUP;3222;10:08:23;0;50	3832;8	72333;0;0;0;
$GPXUP;3222;10:08:24;0;50	3832;8	72333;0;0;0;
$GPXUP;3222;10:08:25;0;50	3832;8	72333;0;0;0;
$GPXUP;3222;10:08:26;0;50	3832;8	72333;0;0;0;
$GPXUP;3222;10:08:27;0;50	3832;8	72333;0;0;0;
$GPXUP;3222;10:08:28;0;50	3832;8	72333;0;0;0;
$GPXUP;3222;10:08:29;0;50	3832;8	72333;0;0;0;
$GPXUP;3222;10:08:30;0;50	3832;8	72333;0;0;0;
$GPXUP;3222;10:08:31;0;50	3832;8	72333;0;0;0;
$GPXUP;3222;10:08:32;0;50	3832;8	72333;0;0;0;
$GPXUP;3222;10:08:33;0;50	3832;8	72333;0;0;0;
$GPXUP;3222;10:08:34;0;50	3832;8	72333;0;0;0;
$GPXUP;3222;10:08:35;0;50	3832;8	72333;0;0;0;
$GPXUP;3222;10:08:36;0;50	3832;8	72333;0;0;0;
$GPXUP;3222;10:08:37;0;50	3832;8	72333;0;0;0;
$GPXUP;3222;10:08:38;0;50	3832;8	72333;0;0;0;
$GPXUP;3222;10:08:39;0;50	3832;8	72333;0;0;0;
$GPXUP;3222;10:08:40;0;50	3832;8	72333;0;0;0;
$GPXUP;3222;10:08:41;0;50	3832;8	72333;0;0;0;
$GPXUP;3222;10:08:42;0;50	3832;8	72333;0;0;0;
$GPXUP;3222;10:08:43;0;50	3832;8	72333;0;0;0;
$GPXUP;3222;10:08:44;0;50	3832;8	72333;0;0;0;
$GPXUP;3222;10:08:45;0;50	3832;8	72333;0;0;0;
$GPXUP;3222;10:08:46;0;50	3832;8	72333;0;0;0;
$GPXUP;3222;10:08:47;0;50	3832;8	72333;0;0;0;
$GPXUP;3222;10:08:48;0;50	3832;8	72333;0;0;0;
$GPXUP;3222;10:08:49;0;50	3832;8	72333;0;0;0;
$GPXUP;3222;10:08:50;0;50	3832;8	72333;0;0;0;
$GPXUP;3222;10:08:51;0;50	3832;8	72333;0;0;0;
$GPXUP;3222;10:08:52;0;50	3832;8	72333;0;0;0;
$GPXUP;3222;10:08:53;0;50	3832;8	72333;0;0;0;
$GPXUP;3222;10:08:54;0;50	3832;8	72333;0;0;0;
$GPXUP;3222;10:08:55;0;50	3832;8	72333;0;0;0;
$GPXUP;3222;10:08:56;0;50	3832;8	72333;0;0;0;
$GPXUP;3222;10:08:57;0;50	3832;8	72333;0;0;0;
$GPXUP;3222;10:08:58;0;50	3832;8	72333;0;0;0;
$GPXUP;3222;10:08:59;0;50	3832;8	72333;0;0;0;
$GPXUP;3222;10:09:00;0;50	3832;8	72333;0;0;0;
$GPXUP;3222;10:09:01;0;50	3832;8	72333;0;0;0;
$GPXUP;3222;10:09:02;0;50	3832;8	72333;0;0;0;
$GPXUP;3222;10:09:03;0;50	3832;8	72333;0;0;0;
$GPXUP;3222;10:09:04;0;50	3832;8	72333;0;0;0;
$GPXUP;3222;10:09:05;0;50	3832;8	72333;0;0;0;
$GPXUP;3222;10:09:06;0;50	3832;8	72333;0;0;0;
$GPXUP;3222;10:09:07;0;50	3832;8	72333;0;0;0;
$GPXUP;3222;10:09:08;0;50	3832;8	72333;0;0;0;
$GPXUP;3222;10:09:09;0;50	3832;8	72333;0;0;0;
$GPXUP;3222;10:09:10;0;50	3832;8	72333;0;0;0;
$GPXUP;3222;10:09:11;0;50	3832;8	72333;0;0;0;
$GPXUP;3222;10:09:12;0;50	3832;8	72333;0;0;0;
$GPXUP;3222;10:09:13;0;50	3832;8	72333;0;0;0;
$GPXUP;3222;10:09:14;0;50	3832;8	72333;0;0;0;
$GPXUP;3222;10:09:15;0;50	3832;8	72333;0;0;0;
$GPXUP;3222;10:09:16;0;50	3832;8	72333;0;0;0;
$GPXUP;3222;10:09:17;0;50	3832;8	72333;0;0;0;
$GPXUP;3222;10:09:18;0;50	3832;8	72333;0;0;0;
$GPXUP;3222;10:09:19;0;50	3832;8	72333;0;0;0;
$GPXUP;3222;10:09:20;0;50	3832;8	72333;0;0;0;
$GPXUP;3222;10:09:21;0;50	3832;8	72333;0;0;0;
$GPXUP;3222;10:09:22;0;50	3832;8	72333;0;0;0;
$GPXUP;3222;10:09:23;0;50	3832;8	72333;0;0;0;
$GPXUP;3222;10:09:24;0;50	3832;8	72333;0;0;0;
$GPXUP;3222;10:09:25;0;50	3832;8	72333;0;0;0;
$GPXUP;3222;10:09:26;0;50	3832;8	72333;0;0;0;
$GPXUP;3222;10:09:27;0;50	3832;8	72333;0;0;0;
$GPXUP;3222;10:09:28;0;50	3832;8	72333;0;0;0;
$GPXUP;3222;10:09:29;0;50	3832;8	72333;0;0;0;
$GPXUP;3222;10:09:30;0;50	3832;8	72333;0;0;0;
$GPXUP;3222;10:09:31;0;50	3832;8	72333;0;0;0;
$GPXUP;3222;10:09:32;0;50	3832;8	72333;0;0;0;
$GPXUP;3222;10:09:33;0;50	3832;8	72333;0;0;0;
$GPXUP;3222;10:09:34;0;50	3832;8	72333;0;0;0;
$GPXUP;3222;10:09:35;0;50	3832;8	72333;0;0;0;
$GPXUP;3222;10:09:36;0;50	3832;8	72333;0;0;0;
$GPXUP;3222;10:09:37;0;50	3832;8	72333;0;0;0;
$GPXUP;3222;10:09:38;0;50	3832;8	72333;0;0;0;
$GPXUP;3222;10:09:39;0;50	3832;8	72333;0;0;0;
$GPXUP;3222;10:09:40;0;50	3832;8	72333;0;0;0;
$GPXUP;3222;10:09:41;0;50	3832;8	72333;0;0;0;
$GPXUP;3222;10:09:42;0;50	3832;8	72333;0;0;0;
$GPXUP;3222;10:09:43;0;50	3832;8	72333;0;0;0;
$GPXUP;3222;10:09:44;0;50	3832;8	72333;0;0;0;
$GPXUP;3222;10:09:45;0;50	3832;8	72333;0;0;0;
$GPXUP;3222;10:09:46;0;50	3832;8	72333;0;0;0;
$GPXUP;3222;10:09:47;0;50	3832;8	72333;0;0;0;
$GPXUP;3222;10:09:48;0;50	3832;8	72333;0;0;0;
$GPXUP;3222;10:09:49;0;50	3832;8	72333;0;0;0;
$GPXUP;3222;10:09:50;0;50	3832;8	72333;0;0;0;
$GPXUP;3222;10:09:51;0;50	3832;8	72333;0;0;0;
$GPXUP;3222;10:09:52;0;50	3832;8	72333;0;0;0;
$GPXUP;3222;10:09:53;0;50	3832;8	72333;0;0;0;
$GPXUP;3222;10:09:54;0;50	3832;8	72333;0;0;0;
$GPXUP;3222;10:09:55;0;50	3832;8	72333;0;0;0;
$GPXUP;3222;10:09:56;0;50	3832;8	72333;0;0;0;
$GPXUP;3222;10:09:57;0;50	3832;8	72333;0;0;0;
$GPXUP;3222;10:09:58;0;50	3832;8	72333;0;0;0;
$GPXUP;3222;10:09:59;0;50	3832;8	72333;0;0;0;
$GPXUP;3222;10:10:00;0;50	3832;8	72333;0;0;0;
$GPXUP;3222;10:10:01;0;50	3832;8	72333;0;0;0;
$GPXUP;3222;10:10:02;0;50	3832;8	72333;0;0;0;
$GPXUP;3222;10:10:03;0;50	3832;8	72333;0;0;0;
$GPXUP;3222;10:10:04;0;50	3832;8	72333;0;0;0;
$GPXUP;3222;10:10:05;0;50	3832;8	72333;0;0;0;
$GPXUP;3222;10:10:06;0;50	3832;8	72333;0;0;0;
$GPXUP;3222;10:10:07;0;50	3832;8	72333;0;0;0;
$GPXUP;3222;10:10:08;0;50	3832;8	72333;0;0;0;
$GPXUP;3222;10:10:09;0;50	3832;8	72333;0;0;0;
$GPXUP;3222;10:10:10;0;50	3832;8	72333;0;0;0;
$GPXUP;3222;10:10:11;0;50	3832;8	72333;0;0;0;
$GPXUP;3222;10:10:12;0;50	3832;8	72333;0;0;0;
$GPXUP;3222;10:10:13;0;50	3832;8	72333;0;0;0;
$GPXUP;3222;10:10:14;0;50	3832;8	72333;0;0;0;
$GPXUP;3222;10:10:15;0;50	3832;8	72333;0;0;0;
$GPXUP;3222;10:10:16;0;50	3832;8	72333;0;0;0;
$GPXUP;3222;10:10:17;0;50	3832;8	72333;0;0;0;
$GPXUP;3222;10:10:18;0;50	3832;8	72333;0;0;0;
$GPXUP;3222;10:10:19;0;50	3832;8	72333;0;0;0;
$GPXUP;3222;10:10:20;0;50	3832;8	72333;0;0;0;
$GPXUP;3222;10:10:21;0;50	3832;8	72333;0;0;0;
$GPXUP;3222;10:10:22;0;50	3832;8	72333;0;0;0;
$GPXUP;3222;10:10:23;0;50	3832;8	72333;0;0;0;
$GPXUP;3222;10:10:24;0;50	3832;8	72333;0;0;0;
$GPXUP;3222;10:10:25;0;50	3832;8	72333;0;0;0;
$GPXUP;3222;10:10:26;0;50	3832;8	72333;0;0;0;
$GPXUP;3222;10:10:27;0;50	3832;8	72333;0;0;0;
$GPXUP;3222;10:10:28;0;50	3832;8	72333;0;0;0;
$GPXUP;3222;10:10:29;0;50	3832;8	72333;0;0;0;
$GPXUP;3222;10:10:30;0;50	3832;8	72333;0;0;0;
$GPXUP;3222;10:10:31;0;50	3832;8	72333;0;0;0;
$GPXUP;3222;10:10:32;0;50	3832;8	72333;0;0;0;
$GPXUP;3222;10:10:33;0;50	3832;8	72333;0;0;0;
$GPXUP;3222;10:10:34;0;50	3832;8	72333;0;0;0;
$GPXUP;3222;10:10:35;0;50	3832;8	72333;0;0;0;
$GPXUP;3222;10:10:36;0;50	3832;8	72333;0;0;0;
$GPXUP;3222;10:10:37;0;50	3832;8	72333;0;0;0;
$GPXUP;3222;10:10:38;0;50	3832;8	72333;0;0;0;
$GPXUP;3222;10:10:39;0;50	3832;8	72333;0;0;0;
$GPXUP;3222;10:10:40;0;50	3832;8	72333;0;0;0;
$GPXUP;3222;10:10:41;0;50	3832;8	72333;0;0;0;
$GPXUP;3222;10:10:42;0;50	3832;8	72333;0;0;0;
$GPXUP;3222;10:10:43;0;50	3832;8	72333;0;0;0;
$GPXUP;3222;10:10:44;0;50	3832;8	72333;0;0;0;
$GPXUP;3222;10:10:45;0;50	3832;8	72333;0;0;0;
$GPXUP;3222;10:10:46;0;50	3832;8	72333;0;0;0;
$GPXUP;3222;10:10:47;0;50	3832;8	72333;0;0;0;
$GPXUP;3222;10:10:48;0;50	3832;8	72333;0;0;0;
$GPXUP;3222;10:10:49;0;50	3832;8	72333;0;0;0;
$GPXUP;3222;10:10:50;0;50	3832;8	72333;0;0;0;
$GPXUP;3222;10:10:51;0;50	3832;8	72333;0;0;0;
$GPXUP;3222;10:10:52;0;50	3832;8	72333;0;0;0;
$GPXUP;3222;10:10:53;0;50	3832;8	72333;0;0;0;
$GPXUP;3222;10:10:54;0;50	3832;8	72333;0;0;0;
$GPXUP;3222;10:10:55;0;50	3832;8	72333;0;0;0;
$GPXUP;3222;10:10:56;0;50	3832;8	72333;0;0;0;
$GPXUP;3222;10:10:57;0;50	3832;8	72333;0;0;0;
$GPXUP;3222;10:10:58;0;50	3832;8	72333;0;0;0;
$GPXUP;3222;10:10:59;0;50	3832;8	72333;0;0;0;
$GPXUP;3222;10:11:00;0;50	3832;8	72333;0;0;0;
$GPXUP;3222;10:11:01;0;50	3832;8	72333;0;0;0;
$GPXUP;3222;10:11:02;0;50	3832;8	72333;0;0;0;
$GPXUP;3222;10:11:03;0;50	3832;8	72333;0;0;0;
$GPXUP;3222;10:11:04;0;50	3832;8	72333;0;0;0;
$GPXUP;3222;10:11:05;0;50	3832;8	72333;0;0;0;
$GPXUP;3222;10:11:06;0;50	3832;8	72333;0;0;0;
$GPXUP;3222;10:11:07;0;50	3832;8	72333;0;0;0;
$GPXUP;3222;10:11:08;0;50	3832;8	72333;0;0;0;
$GPXUP;3222;10:11:09;0;50	3832;8	72333;0;0;0;
$GPXUP;3222;10:11:10;0;50	3832;8	72333;0;0;0;
$GPXUP;3222;10:11:11;0;50	3832;8	72333;0;0;0;
$GPXUP;3222;10:11:12;0;50	3832;8	72333;0;0;0;
$GPXUP;3222;10:11:13;0;50	3832;8	72333;0;0;0;
$GPXUP;3222;10:11:14;0;50	3832;8	72333;0;0;0;
$GPXUP;3222;10:11:15;0;50	3832;8	72333;0;0;0;
$GPXUP;3222;10:11:16;0;50	3832;8	72333;0;0;0;
$GPXUP;3222;10:11:17;0;50	3832;8	72333;0;0;0;
$GPXUP;3222;10:11:18;0;50	3832;8	72333;0;0;0;
$GPXUP;3222;10:11:19;0;50	3832;8	72333;0;0;0;
$GPXUP;3222;10:11:20;0;50	3832;8	72333;0;0;0;
$GPXUP;3222;10:11:21;0;50	3832;8	72333;0;0;0;
$GPXUP;3222;10:11:22;0;50	3832;8	72333;0;0;0;
$GPXUP;3222;10:11:23;0;50	3832;8	72333;0;0;0;
$GPXUP;3222;10:11:24;0;50	3832;8	72333;0;0;0;
$GPXUP;3222;10:11:25;0;50	3832;8	72333;0;0;0;
$GPXUP;3222;10:11:26;0;50	3832;8	72333;0;0;0;
$GPXUP;3222;10:11:27;0;50	3832;8	72333;0;0;0;
$GPXUP;3222;10:11:28;0;50	3832;8	72333;0;0;0;
$GPXUP;3222;10:11:29;0;50	3832;8	72333;0;0;0;
$GPXUP;3222;10:11:30;0;50	3832;8	72333;0;0;0;
$GPXUP;3222;10:11:31;0;50	3832;8	72333;0;0;0;
$GPXUP;3222;10:11:32;0;50	3832;8	72333;0;0;0;
$GPXUP;3222;10:11:33;0;50	3832;8	72333;0;0;0;
$GPXUP;3222;10:11:34;0;50	3832;8	72333;0;0;0;
$GPXUP;3222;10:11:35;0;50	3832;8	72333;0;0;0;
$GPXUP;3222;10:11:36;0;50	3832;8	72333;0;0;0;
$GPXUP;3222;10:11:37;0;50	3832;8	72333;0;0;0;
$GPXUP;3222;10:11:38;0;50	3832;8	72333;0;0;0;
$GPXUP;3222;10:11:39;0;50	3832;8	72333;0;0;0;
$GPXUP;3222;10:11:40;0;50	3832;8	72333;0;0;0;
$GPXUP;3222;10:11:41;0;50	3832;8	72333;0;0;0;
$GPXUP;3222;10:11:42;0;50	3832;8	72333;0;0;0;
$GPXUP;3222;10:11:43;0;50	3832;8	72333;0;0;0;
$GPXUP;3222;10:11:44;0;50	3832;8	72333;0;0;0;
$GPXUP;3222;10:11:45;0;50	3832;8	72333;0;0;0;
$GPXUP;3222;10:11:46;0;50	3832;8	72333;0;0;0;
$GPXUP;3222;10:11:47;0;50	3832;8	72333;0;0;0;
$GPXUP;3222;10:11:48;0;50	3832;8	72333;0;0;0;
$GPXUP;3222;10:11:49;0;50	3832;8	72333;0;0;0;
$GPXUP;3222;10:11:50;0;50	3832;8	72333;0;0;0;
$GPXUP;3222;10:11:51;0;50	3832;8	72333;0;0;0;
$GPXUP;3222;10:11:52;0;50	3832;8	72333;0;0;0;
$GPXUP;3222;10:11:53;0;50	3832;8	72333;0;0;0;
$GPXUP;3222;10:11:54;0;50	3832;8	72333;0;0;0;
$GPXUP;3222;10:11:55;0;50	3832;8	72333;0;0;0;
$GPXUP;3222;10:11:56;0;50	3832;8	72333;0;0;0;
$GPXUP;3222;10:11:57;0;50	3832;8	72333;0;0;0;
$GPXUP;3222;10:11:58;0;50	3832;8	72333;0;0;0;
$GPXUP;3222;10:11:59;0;50	3832;8	72333;0;0;0;
$GPXUP;3222;10:12:00;0;50	3832;8	72333;0;0;0;
$GPXUP;3222;10:12:01;0;50	3832;8	72333;0;0;0;
$GPXUP;3222;10:12:02;0;50	3832;8	72333;0;0;0;
$GPXUP;3222;10:12:03;0;50	3832;8	72333;0;0;0;
$GPXUP;3222;10:12:04;0;50	3832;8	72333;0;0;0;
$GPXUP;3222;10:12:05;0;50	3832;8	72333;0;0;0;
$GPXUP;3222;10:12:06;0;50	3832;8	72333;0;0;0;
$GPXUP;3222;10:12:07;0;50	3832;8	72333;0;0;0;
$GPXUP;3222;10:12:08;0;50	3832;8	72333;0;0;0;
$GPXUP;3222;10:12:09;0;50	3832;8	72333;0;0;0;
$GPXUP;3222;10:12:10;0;50	3832;8	72333;0;0;0;
$GPXUP;3222;10:12:11;0;50	3832;8	72333;0;0;0;
$GPXUP;3222;10:12:12;0;50	3832;8	72333;0;0;0;
$GPXUP;3222;10:12:13;0;50	3832;8	72333;0;0;0;
$GPXUP;3222;10:12:14;0;50	3832;8	72333;0;0;0;
$GPXUP;3222;10:12:15;0;50	3832;8	72333;0;0;0;
$GPXUP;3222;10:12:16;0;50	3832;8	72333;0;0;0;
$GPXUP;3222;10:12:17;0;50	3832;8	72333;0;0;0;
$GPXUP;3222;10:12:18;0;50	3832;8	72333;0;0;0;
$GPXUP;3222;10:12:19;0;50	3832;8	72333;0;0;0;
$GPXUP;3222;10:12:20;0;50	3832;8	72333;0;0;0;
$GPXUP;3222;10:12:21;0;50	3832;8	72333;0;0;0;
$GPXUP;3222;10:12:22;0;50	3832;8	72333;0;0;0;
$GPXUP;3222;10:12:23;0;50	3832;8	72333;0;0;0;
$GPXUP;3222;10:12:24;0;50	3832;8	72333;0;0;0;
$GPXUP;3222;10:12:25;0;50	3832;8	72333;0;0;0;
$GPXUP;3222;10:12:26;0;50	3832;8	72333;0;0;0;
$GPXUP;3222;10:12:27;0;50	3832;8	72333;0;0;0;
$GPXUP;3222;10:12:28;0;50	3832;8	72333;0;0;0;
$GPXUP;3222;10:12:29;0;50	3832;8	72333;0;0;0;
$GPXUP;3222;10:12:30;0;50	3832;8	72333;0;0;0;
$GPXUP;3222;10:12:31;0;50	3832;8	72333;0;0;0;
[truncated: 4,454 more rows]
