# Supplementary material for: Pigeon Navigation: Different Routes Lead to Frankfurt
Source: PLoS One. 2014 Nov 12;9(11):e112439. doi: 10.1371/journal.pone.0112439 (PMC4229201; doi:10.1371/journal.pone.0112439)
Supplement: File S4 — Files containing the original track data and a ‘Read me’ explaining the data format. (ZIP) [file pone.0112439.s004.zip › N-SF/080617xup07_392.log]

$GPXUP;3222;08:06:38;0;50	39782;8	72328;0;0;0;
$GPXUP;3222;08:06:39;0;50	39783;8	72327;0;0;2;
$GPXUP;3222;08:06:40;0;50	39784;8	72327;0;0;2;
$GPXUP;3222;08:06:41;0;50	39784;8	72326;0;0;2;
$GPXUP;3222;08:06:42;0;50	39785;8	72327;0;0;5;
$GPXUP;3222;08:06:43;0;50	39787;8	72326;0;0;5;
$GPXUP;3222;08:06:44;0;50	3979;8	72321;0;0;14;
$GPXUP;3222;08:06:45;0;50	39792;8	7231;0;0;24;
$GPXUP;3222;08:06:46;0;50	39792;8	72294;0;0;29;
$GPXUP;3222;08:06:47;0;50	39788;8	72276;0;0;37;
$GPXUP;3222;08:06:48;0;50	39782;8	72255;0;0;45;
$GPXUP;3222;08:06:49;0;50	39776;8	72235;0;0;49;
$GPXUP;3222;08:06:50;0;50	39771;8	72216;0;0;48;
$GPXUP;3222;08:06:51;0;50	39767;8	72196;0;0;48;
$GPXUP;3222;08:06:52;0;50	39766;8	72176;0;0;49;
$GPXUP;3222;08:06:53;0;50	39766;8	72156;0;0;48;
$GPXUP;3222;08:06:54;0;50	39768;8	72137;0;0;49;
$GPXUP;3222;08:06:55;0;50	39772;8	72117;0;0;48;
$GPXUP;3222;08:06:56;0;50	39779;8	72098;0;0;50;
$GPXUP;3222;08:06:57;0;50	39787;8	72081;0;0;50;
$GPXUP;3222;08:06:58;0;50	39794;8	72063;0;0;53;
$GPXUP;3222;08:06:59;0;50	39798;8	72042;0;0;54;
$GPXUP;3222;08:07:00;0;50	398;8	72021;0;0;56;
$GPXUP;3222;08:07:01;0;50	398;8	72;0;0;54;
$GPXUP;3222;08:07:02;0;50	39796;8	71982;0;0;47;
$GPXUP;3222;08:07:03;0;50	39788;8	71966;0;0;48;
$GPXUP;3222;08:07:04;0;50	39778;8	7195;0;0;52;
$GPXUP;3222;08:07:05;0;50	39766;8	71935;0;0;55;
$GPXUP;3222;08:07:06;0;50	39756;8	7192;0;0;55;
$GPXUP;3222;08:07:07;0;50	39746;8	71903;0;0;54;
$GPXUP;3222;08:07:08;0;50	39737;8	71886;0;0;56;
$GPXUP;3222;08:07:09;0;50	39727;8	71869;0;0;57;
$GPXUP;3222;08:07:10;0;50	39718;8	71851;0;0;57;
$GPXUP;3222;08:07:11;0;50	39709;8	71833;0;0;59;
$GPXUP;3222;08:07:12;0;50	39699;8	71816;0;0;58;
$GPXUP;3222;08:07:13;0;50	39689;8	71799;0;0;59;
$GPXUP;3222;08:07:14;0;50	39679;8	71781;0;0;59;
$GPXUP;3222;08:07:15;0;50	39668;8	71765;0;0;59;
$GPXUP;3222;08:07:16;0;50	39656;8	71752;0;0;53;
$GPXUP;3222;08:07:17;0;50	39644;8	71744;0;0;52;
$GPXUP;3222;08:07:18;0;50	39629;8	71745;0;0;52;
$GPXUP;3222;08:07:19;0;50	39617;8	71749;0;0;45;
$GPXUP;3222;08:07:20;0;50	39606;8	71754;0;0;43;
$GPXUP;3222;08:07:21;0;50	39597;8	71758;0;0;39;
$GPXUP;3222;08:07:22;0;50	39594;8	71761;0;0;23;
$GPXUP;3222;08:07:23;0;50	39597;8	71761;0;0;3;
$GPXUP;3222;08:07:24;0;50	39598;8	71761;0;0;0;
$GPXUP;3222;08:07:25;0;50	396;8	71761;0;0;0;
$GPXUP;3222;08:07:26;0;50	39601;8	71761;0;0;0;
$GPXUP;3222;08:07:27;0;50	39601;8	71761;0;0;0;
$GPXUP;3222;08:07:28;0;50	39601;8	71761;0;0;0;
$GPXUP;3222;08:07:29;0;50	39601;8	71761;0;0;0;
$GPXUP;3222;08:07:30;0;50	39601;8	71761;0;0;0;
$GPXUP;3222;08:07:31;0;50	39601;8	71761;0;0;0;
$GPXUP;3222;08:07:32;0;50	39601;8	71761;0;0;0;
$GPXUP;3222;08:07:33;0;50	39601;8	71761;0;0;0;
$GPXUP;3222;08:07:34;0;50	39601;8	71761;0;0;0;
$GPXUP;3222;08:07:35;0;50	39601;8	71761;0;0;0;
$GPXUP;3222;08:07:36;0;50	39601;8	71761;0;0;0;
$GPXUP;3222;08:07:37;0;50	39601;8	71761;0;0;0;
$GPXUP;3222;08:07:38;0;50	39601;8	71761;0;0;0;
$GPXUP;3222;08:07:39;0;50	39601;8	71761;0;0;0;
$GPXUP;3222;08:07:40;0;50	39601;8	71761;0;0;0;
$GPXUP;3222;08:07:41;0;50	39601;8	71761;0;0;0;
$GPXUP;3222;08:07:42;0;50	39601;8	71761;0;0;0;
$GPXUP;3222;08:07:43;0;50	39601;8	71761;0;0;0;
$GPXUP;3222;08:07:44;0;50	39601;8	71761;0;0;0;
$GPXUP;3222;08:07:45;0;50	39601;8	71761;0;0;0;
$GPXUP;3222;08:07:46;0;50	39601;8	71761;0;0;0;
$GPXUP;3222;08:07:47;0;50	39601;8	71761;0;0;0;
$GPXUP;3222;08:07:48;0;50	39601;8	71761;0;0;0;
$GPXUP;3222;08:07:49;0;50	39601;8	71761;0;0;0;
$GPXUP;3222;08:07:50;0;50	39601;8	71761;0;0;0;
$GPXUP;3222;08:07:51;0;50	39601;8	71761;0;0;0;
$GPXUP;3222;08:07:52;0;50	39601;8	71761;0;0;0;
$GPXUP;3222;08:07:53;0;50	39601;8	71761;0;0;0;
$GPXUP;3222;08:07:54;0;50	39601;8	71761;0;0;0;
$GPXUP;3222;08:07:55;0;50	39601;8	71761;0;0;0;
$GPXUP;3222;08:07:56;0;50	39601;8	71761;0;0;0;
$GPXUP;3222;08:07:57;0;50	39601;8	71761;0;0;0;
$GPXUP;3222;08:07:58;0;50	39601;8	71761;0;0;0;
$GPXUP;3222;08:07:59;0;50	39601;8	71761;0;0;0;
$GPXUP;3222;08:08:00;0;50	39601;8	71761;0;0;0;
$GPXUP;3222;08:08:01;0;50	39601;8	71761;0;0;0;
$GPXUP;3222;08:08:02;0;50	39601;8	71761;0;0;0;
$GPXUP;3222;08:08:03;0;50	39601;8	71761;0;0;0;
$GPXUP;3222;08:08:04;0;50	39601;8	71761;0;0;0;
$GPXUP;3222;08:08:05;0;50	39601;8	71761;0;0;0;
$GPXUP;3222;08:08:06;0;50	39601;8	71761;0;0;0;
$GPXUP;3222;08:08:07;0;50	39601;8	71761;0;0;0;
$GPXUP;3222;08:08:08;0;50	39601;8	71761;0;0;0;
$GPXUP;3222;08:08:09;0;50	39601;8	71761;0;0;0;
$GPXUP;3222;08:08:10;0;50	39601;8	71761;0;0;0;
$GPXUP;3222;08:08:11;0;50	39601;8	71761;0;0;0;
$GPXUP;3222;08:08:12;0;50	39601;8	71761;0;0;0;
$GPXUP;3222;08:08:13;0;50	39601;8	71761;0;0;0;
$GPXUP;3222;08:08:14;0;50	39601;8	71761;0;0;0;
$GPXUP;3222;08:08:15;0;50	39601;8	71761;0;0;0;
$GPXUP;3222;08:08:16;0;50	39601;8	71761;0;0;0;
$GPXUP;3222;08:08:17;0;50	39601;8	71761;0;0;0;
$GPXUP;3222;08:08:18;0;50	39601;8	71761;0;0;0;
$GPXUP;3222;08:08:19;0;50	39601;8	71761;0;0;0;
$GPXUP;3222;08:08:20;0;50	39601;8	71761;0;0;0;
$GPXUP;3222;08:08:21;0;50	39601;8	71761;0;0;0;
$GPXUP;3222;08:08:22;0;50	39601;8	71761;0;0;0;
$GPXUP;3222;08:08:23;0;50	39601;8	71761;0;0;0;
$GPXUP;3222;08:08:24;0;50	39601;8	71761;0;0;0;
$GPXUP;3222;08:08:25;0;50	39601;8	71761;0;0;0;
$GPXUP;3222;08:08:26;0;50	39601;8	71761;0;0;0;
$GPXUP;3222;08:08:27;0;50	39601;8	71761;0;0;0;
$GPXUP;3222;08:08:28;0;50	39601;8	71761;0;0;0;
$GPXUP;3222;08:08:29;0;50	39601;8	71761;0;0;0;
$GPXUP;3222;08:08:30;0;50	39601;8	71761;0;0;0;
$GPXUP;3222;08:08:31;0;50	39601;8	71761;0;0;0;
$GPXUP;3222;08:08:32;0;50	39601;8	71761;0;0;0;
$GPXUP;3222;08:08:33;0;50	39601;8	71761;0;0;0;
$GPXUP;3222;08:08:34;0;50	39601;8	71761;0;0;0;
$GPXUP;3222;08:08:35;0;50	39601;8	71761;0;0;0;
$GPXUP;3222;08:08:36;0;50	39601;8	71761;0;0;0;
$GPXUP;3222;08:08:37;0;50	39601;8	71761;0;0;0;
$GPXUP;3222;08:08:38;0;50	39601;8	71761;0;0;0;
$GPXUP;3222;08:08:39;0;50	39601;8	71761;0;0;0;
$GPXUP;3222;08:08:40;0;50	39601;8	71761;0;0;0;
$GPXUP;3222;08:08:41;0;50	39601;8	71761;0;0;0;
$GPXUP;3222;08:08:42;0;50	39601;8	71761;0;0;0;
$GPXUP;3222;08:08:43;0;50	39601;8	71761;0;0;0;
$GPXUP;3222;08:08:44;0;50	39601;8	71761;0;0;0;
$GPXUP;3222;08:08:45;0;50	39601;8	71761;0;0;0;
$GPXUP;3222;08:08:46;0;50	39601;8	71761;0;0;0;
$GPXUP;3222;08:08:47;0;50	39601;8	71761;0;0;0;
$GPXUP;3222;08:08:48;0;50	39601;8	71761;0;0;0;
$GPXUP;3222;08:08:49;0;50	39601;8	71761;0;0;0;
$GPXUP;3222;08:08:50;0;50	39601;8	71761;0;0;0;
$GPXUP;3222;08:08:51;0;50	39601;8	71761;0;0;0;
$GPXUP;3222;08:08:52;0;50	39601;8	71761;0;0;0;
$GPXUP;3222;08:08:53;0;50	39601;8	71761;0;0;0;
$GPXUP;3222;08:08:54;0;50	39601;8	71761;0;0;0;
$GPXUP;3222;08:08:55;0;50	39601;8	71761;0;0;0;
$GPXUP;3222;08:08:56;0;50	39601;8	71761;0;0;0;
$GPXUP;3222;08:08:57;0;50	39601;8	71761;0;0;0;
$GPXUP;3222;08:08:58;0;50	39601;8	71761;0;0;0;
$GPXUP;3222;08:08:59;0;50	39601;8	71761;0;0;0;
$GPXUP;3222;08:09:00;0;50	39601;8	71761;0;0;0;
$GPXUP;3222;08:09:01;0;50	39601;8	71761;0;0;0;
$GPXUP;3222;08:09:02;0;50	39601;8	71761;0;0;0;
$GPXUP;3222;08:09:03;0;50	39601;8	71761;0;0;0;
$GPXUP;3222;08:09:04;0;50	39601;8	71761;0;0;0;
$GPXUP;3222;08:09:05;0;50	39601;8	71761;0;0;0;
$GPXUP;3222;08:09:06;0;50	39601;8	71761;0;0;0;
$GPXUP;3222;08:09:07;0;50	39601;8	71761;0;0;0;
$GPXUP;3222;08:09:08;0;50	39601;8	71761;0;0;0;
$GPXUP;3222;08:09:09;0;50	39601;8	71761;0;0;0;
$GPXUP;3222;08:09:10;0;50	39601;8	71761;0;0;0;
$GPXUP;3222;08:09:11;0;50	39601;8	71761;0;0;0;
$GPXUP;3222;08:09:12;0;50	39601;8	71761;0;0;0;
$GPXUP;3222;08:09:13;0;50	39601;8	71761;0;0;0;
$GPXUP;3222;08:09:14;0;50	39601;8	71761;0;0;0;
$GPXUP;3222;08:09:15;0;50	39601;8	71761;0;0;0;
$GPXUP;3222;08:09:16;0;50	39601;8	71761;0;0;0;
$GPXUP;3222;08:09:17;0;50	39601;8	71761;0;0;0;
$GPXUP;3222;08:09:18;0;50	39601;8	71761;0;0;0;
$GPXUP;3222;08:09:19;0;50	39601;8	71761;0;0;0;
$GPXUP;3222;08:09:20;0;50	39601;8	71761;0;0;0;
$GPXUP;3222;08:09:21;0;50	39601;8	71761;0;0;0;
$GPXUP;3222;08:09:22;0;50	39601;8	71761;0;0;0;
$GPXUP;3222;08:09:23;0;50	39601;8	71761;0;0;0;
$GPXUP;3222;08:09:24;0;50	39601;8	71761;0;0;0;
$GPXUP;3222;08:09:25;0;50	39601;8	71761;0;0;0;
$GPXUP;3222;08:09:26;0;50	39601;8	71761;0;0;0;
$GPXUP;3222;08:09:27;0;50	39601;8	71761;0;0;0;
$GPXUP;3222;08:09:28;0;50	39601;8	71761;0;0;0;
$GPXUP;3222;08:09:29;0;50	39601;8	71761;0;0;0;
$GPXUP;3222;08:09:30;0;50	39601;8	71761;0;0;0;
$GPXUP;3222;08:09:31;0;50	39601;8	71761;0;0;0;
$GPXUP;3222;08:09:32;0;50	39601;8	71761;0;0;0;
$GPXUP;3222;08:09:33;0;50	39601;8	71761;0;0;0;
$GPXUP;3222;08:09:34;0;50	39601;8	71761;0;0;0;
$GPXUP;3222;08:09:35;0;50	39601;8	71761;0;0;0;
$GPXUP;3222;08:09:36;0;50	39601;8	71761;0;0;0;
$GPXUP;3222;08:09:37;0;50	39601;8	71761;0;0;0;
$GPXUP;3222;08:09:38;0;50	39601;8	71761;0;0;0;
$GPXUP;3222;08:09:39;0;50	39601;8	71761;0;0;0;
$GPXUP;3222;08:09:40;0;50	39601;8	71761;0;0;0;
$GPXUP;3222;08:09:41;0;50	39601;8	71761;0;0;0;
$GPXUP;3222;08:09:42;0;50	39601;8	71761;0;0;0;
$GPXUP;3222;08:09:43;0;50	39601;8	71761;0;0;0;
$GPXUP;3222;08:09:44;0;50	39601;8	71761;0;0;0;
$GPXUP;3222;08:09:45;0;50	39601;8	71761;0;0;0;
$GPXUP;3222;08:09:46;0;50	39601;8	71761;0;0;0;
$GPXUP;3222;08:09:47;0;50	39601;8	71761;0;0;0;
$GPXUP;3222;08:09:48;0;50	39601;8	71761;0;0;0;
$GPXUP;3222;08:09:49;0;50	39601;8	71761;0;0;0;
$GPXUP;3222;08:09:50;0;50	39601;8	71761;0;0;0;
$GPXUP;3222;08:09:51;0;50	39601;8	71761;0;0;0;
$GPXUP;3222;08:09:52;0;50	39601;8	71761;0;0;0;
$GPXUP;3222;08:09:53;0;50	39601;8	71761;0;0;0;
$GPXUP;3222;08:09:54;0;50	39601;8	71761;0;0;0;
$GPXUP;3222;08:09:55;0;50	39601;8	71761;0;0;0;
$GPXUP;3222;08:09:56;0;50	39601;8	71761;0;0;0;
$GPXUP;3222;08:09:57;0;50	39601;8	71761;0;0;0;
$GPXUP;3222;08:09:58;0;50	39601;8	71761;0;0;0;
$GPXUP;3222;08:09:59;0;50	39601;8	71761;0;0;0;
$GPXUP;3222;08:10:00;0;50	39601;8	71761;0;0;0;
$GPXUP;3222;08:10:01;0;50	39601;8	71761;0;0;0;
$GPXUP;3222;08:10:02;0;50	39601;8	71761;0;0;0;
$GPXUP;3222;08:10:03;0;50	39601;8	71761;0;0;0;
$GPXUP;3222;08:10:04;0;50	39601;8	71761;0;0;0;
$GPXUP;3222;08:10:05;0;50	39601;8	71761;0;0;0;
$GPXUP;3222;08:10:06;0;50	39601;8	71761;0;0;0;
$GPXUP;3222;08:10:07;0;50	39601;8	71761;0;0;0;
$GPXUP;3222;08:10:08;0;50	39601;8	71761;0;0;0;
$GPXUP;3222;08:10:09;0;50	39601;8	71761;0;0;0;
$GPXUP;3222;08:10:10;0;50	39601;8	71761;0;0;0;
$GPXUP;3222;08:10:11;0;50	39601;8	71761;0;0;0;
$GPXUP;3222;08:10:12;0;50	39601;8	71761;0;0;0;
$GPXUP;3222;08:10:13;0;50	39601;8	71761;0;0;0;
$GPXUP;3222;08:10:14;0;50	39601;8	71761;0;0;0;
$GPXUP;3222;08:10:15;0;50	39601;8	71761;0;0;0;
$GPXUP;3222;08:10:16;0;50	39601;8	71761;0;0;0;
$GPXUP;3222;08:10:17;0;50	39601;8	71761;0;0;0;
$GPXUP;3222;08:10:18;0;50	39601;8	71761;0;0;0;
$GPXUP;3222;08:10:19;0;50	39601;8	71761;0;0;0;
$GPXUP;3222;08:10:20;0;50	39601;8	71761;0;0;0;
$GPXUP;3222;08:10:21;0;50	39601;8	71761;0;0;0;
$GPXUP;3222;08:10:22;0;50	39601;8	71761;0;0;0;
$GPXUP;3222;08:10:23;0;50	39601;8	71761;0;0;0;
$GPXUP;3222;08:10:24;0;50	39601;8	71761;0;0;0;
$GPXUP;3222;08:10:25;0;50	39601;8	71761;0;0;0;
$GPXUP;3222;08:10:26;0;50	39601;8	71761;0;0;0;
$GPXUP;3222;08:10:27;0;50	39601;8	71761;0;0;0;
$GPXUP;3222;08:10:28;0;50	39601;8	71761;0;0;0;
$GPXUP;3222;08:10:29;0;50	39601;8	71761;0;0;0;
$GPXUP;3222;08:10:30;0;50	39601;8	71761;0;0;0;
$GPXUP;3222;08:10:31;0;50	39601;8	71761;0;0;0;
$GPXUP;3222;08:10:32;0;50	39601;8	71761;0;0;0;
$GPXUP;3222;08:10:33;0;50	39601;8	71761;0;0;0;
$GPXUP;3222;08:10:34;0;50	39601;8	71761;0;0;0;
$GPXUP;3222;08:10:35;0;50	39601;8	71761;0;0;0;
$GPXUP;3222;08:10:36;0;50	39601;8	71761;0;0;0;
$GPXUP;3222;08:10:37;0;50	39601;8	71761;0;0;0;
$GPXUP;3222;08:10:38;0;50	39601;8	71761;0;0;0;
$GPXUP;3222;08:10:39;0;50	39601;8	71761;0;0;0;
$GPXUP;3222;08:10:40;0;50	39601;8	71761;0;0;0;
$GPXUP;3222;08:10:41;0;50	39601;8	71761;0;0;0;
$GPXUP;3222;08:10:42;0;50	39601;8	71761;0;0;0;
$GPXUP;3222;08:10:43;0;50	39601;8	71761;0;0;0;
$GPXUP;3222;08:10:44;0;50	39601;8	71761;0;0;0;
$GPXUP;3222;08:10:45;0;50	39601;8	71761;0;0;0;
$GPXUP;3222;08:10:46;0;50	39601;8	71761;0;0;0;
$GPXUP;3222;08:10:47;0;50	39601;8	71761;0;0;0;
$GPXUP;3222;08:10:48;0;50	39601;8	71761;0;0;0;
$GPXUP;3222;08:10:49;0;50	39601;8	71761;0;0;0;
$GPXUP;3222;08:10:50;0;50	39601;8	71761;0;0;0;
$GPXUP;3222;08:10:51;0;50	39601;8	71761;0;0;0;
$GPXUP;3222;08:10:52;0;50	39601;8	71761;0;0;0;
$GPXUP;3222;08:10:53;0;50	39601;8	71761;0;0;0;
$GPXUP;3222;08:10:54;0;50	39601;8	71761;0;0;0;
$GPXUP;3222;08:10:55;0;50	39601;8	71761;0;0;0;
$GPXUP;3222;08:10:56;0;50	39601;8	71761;0;0;0;
$GPXUP;3222;08:10:57;0;50	39601;8	71761;0;0;0;
$GPXUP;3222;08:10:58;0;50	39601;8	71761;0;0;0;
$GPXUP;3222;08:10:59;0;50	39601;8	71761;0;0;0;
$GPXUP;3222;08:11:00;0;50	39601;8	71761;0;0;0;
$GPXUP;3222;08:11:01;0;50	39601;8	71761;0;0;0;
$GPXUP;3222;08:11:02;0;50	39601;8	71761;0;0;0;
$GPXUP;3222;08:11:03;0;50	39601;8	71761;0;0;0;
$GPXUP;3222;08:11:04;0;50	39601;8	71761;0;0;0;
$GPXUP;3222;08:11:05;0;50	39601;8	71761;0;0;0;
$GPXUP;3222;08:11:06;0;50	39601;8	71761;0;0;0;
$GPXUP;3222;08:11:07;0;50	39601;8	71761;0;0;0;
$GPXUP;3222;08:11:08;0;50	39601;8	71761;0;0;0;
$GPXUP;3222;08:11:09;0;50	39601;8	71761;0;0;0;
$GPXUP;3222;08:11:10;0;50	39601;8	71761;0;0;0;
$GPXUP;3222;08:11:11;0;50	39601;8	71761;0;0;0;
$GPXUP;3222;08:11:12;0;50	39601;8	71761;0;0;0;
$GPXUP;3222;08:11:13;0;50	39601;8	71761;0;0;0;
$GPXUP;3222;08:11:14;0;50	39601;8	71761;0;0;0;
$GPXUP;3222;08:11:15;0;50	39601;8	71761;0;0;0;
$GPXUP;3222;08:11:16;0;50	39601;8	71761;0;0;0;
$GPXUP;3222;08:11:17;0;50	39601;8	71761;0;0;0;
$GPXUP;3222;08:11:18;0;50	39601;8	71761;0;0;0;
$GPXUP;3222;08:11:19;0;50	39601;8	71761;0;0;0;
$GPXUP;3222;08:11:20;0;50	39601;8	71761;0;0;0;
$GPXUP;3222;08:11:21;0;50	39601;8	71761;0;0;0;
$GPXUP;3222;08:11:22;0;50	39601;8	71761;0;0;0;
$GPXUP;3222;08:11:23;0;50	39601;8	71761;0;0;0;
$GPXUP;3222;08:11:24;0;50	39601;8	71761;0;0;0;
$GPXUP;3222;08:11:25;0;50	39601;8	71761;0;0;0;
$GPXUP;3222;08:11:26;0;50	39601;8	71761;0;0;0;
$GPXUP;3222;08:11:27;0;50	39601;8	71761;0;0;0;
$GPXUP;3222;08:11:28;0;50	39601;8	71761;0;0;0;
$GPXUP;3222;08:11:29;0;50	39601;8	71761;0;0;0;
$GPXUP;3222;08:11:30;0;50	39601;8	71761;0;0;0;
$GPXUP;3222;08:11:31;0;50	39601;8	71761;0;0;0;
$GPXUP;3222;08:11:32;0;50	39601;8	71761;0;0;0;
$GPXUP;3222;08:11:33;0;50	39601;8	71761;0;0;0;
$GPXUP;3222;08:11:34;0;50	39601;8	71761;0;0;0;
$GPXUP;3222;08:11:35;0;50	39601;8	71761;0;0;0;
$GPXUP;3222;08:11:36;0;50	39601;8	71761;0;0;0;
$GPXUP;3222;08:11:37;0;50	39601;8	71761;0;0;0;
$GPXUP;3222;08:11:38;0;50	39601;8	71761;0;0;0;
$GPXUP;3222;08:11:39;0;50	39601;8	71761;0;0;0;
$GPXUP;3222;08:11:40;0;50	39601;8	71761;0;0;0;
$GPXUP;3222;08:11:41;0;50	39601;8	71761;0;0;0;
$GPXUP;3222;08:11:42;0;50	39601;8	71761;0;0;0;
$GPXUP;3222;08:11:43;0;50	39601;8	71761;0;0;0;
$GPXUP;3222;08:11:44;0;50	39601;8	71761;0;0;0;
$GPXUP;3222;08:11:45;0;50	39601;8	71761;0;0;0;
$GPXUP;3222;08:11:46;0;50	39601;8	71761;0;0;0;
$GPXUP;3222;08:11:47;0;50	39601;8	71761;0;0;0;
$GPXUP;3222;08:11:48;0;50	39601;8	71761;0;0;0;
$GPXUP;3222;08:11:49;0;50	39601;8	71761;0;0;0;
$GPXUP;3222;08:11:50;0;50	39601;8	71761;0;0;0;
$GPXUP;3222;08:11:51;0;50	39601;8	71761;0;0;0;
$GPXUP;3222;08:11:52;0;50	39601;8	71761;0;0;0;
$GPXUP;3222;08:11:53;0;50	39601;8	71761;0;0;0;
$GPXUP;3222;08:11:54;0;50	39601;8	71761;0;0;0;
$GPXUP;3222;08:11:55;0;50	39601;8	71761;0;0;0;
$GPXUP;3222;08:11:56;0;50	39601;8	71761;0;0;0;
$GPXUP;3222;08:11:57;0;50	39601;8	71761;0;0;0;
$GPXUP;3222;08:11:58;0;50	39601;8	71761;0;0;0;
$GPXUP;3222;08:11:59;0;50	39601;8	71761;0;0;0;
$GPXUP;3222;08:12:00;0;50	39601;8	71761;0;0;0;
$GPXUP;3222;08:12:01;0;50	39601;8	71761;0;0;0;
$GPXUP;3222;08:12:02;0;50	39601;8	71761;0;0;0;
$GPXUP;3222;08:12:03;0;50	39601;8	71761;0;0;0;
$GPXUP;3222;08:12:04;0;50	39601;8	71761;0;0;0;
$GPXUP;3222;08:12:05;0;50	39601;8	71761;0;0;0;
$GPXUP;3222;08:12:06;0;50	39601;8	71761;0;0;0;
$GPXUP;3222;08:12:07;0;50	39601;8	71761;0;0;0;
$GPXUP;3222;08:12:08;0;50	39601;8	71761;0;0;0;
$GPXUP;3222;08:12:09;0;50	39601;8	71761;0;0;0;
$GPXUP;3222;08:12:10;0;50	39601;8	71761;0;0;0;
$GPXUP;3222;08:12:11;0;50	39601;8	71761;0;0;0;
$GPXUP;3222;08:12:12;0;50	39601;8	71761;0;0;0;
$GPXUP;3222;08:12:13;0;50	39601;8	71761;0;0;0;
$GPXUP;3222;08:12:14;0;50	39601;8	71761;0;0;0;
$GPXUP;3222;08:12:15;0;50	39601;8	71761;0;0;0;
$GPXUP;3222;08:12:16;0;50	39601;8	71761;0;0;0;
$GPXUP;3222;08:12:17;0;50	39601;8	71761;0;0;0;
$GPXUP;3222;08:12:18;0;50	39601;8	71761;0;0;0;
$GPXUP;3222;08:12:19;0;50	39601;8	71761;0;0;0;
$GPXUP;3222;08:12:20;0;50	39601;8	71761;0;0;0;
$GPXUP;3222;08:12:21;0;50	39601;8	71761;0;0;0;
$GPXUP;3222;08:12:22;0;50	39601;8	71761;0;0;0;
$GPXUP;3222;08:12:23;0;50	39601;8	71761;0;0;0;
$GPXUP;3222;08:12:24;0;50	39601;8	71761;0;0;0;
$GPXUP;3222;08:12:25;0;50	39601;8	71761;0;0;0;
$GPXUP;3222;08:12:26;0;50	39601;8	71761;0;0;0;
$GPXUP;3222;08:12:27;0;50	39601;8	71761;0;0;0;
$GPXUP;3222;08:12:28;0;50	39601;8	71761;0;0;0;
$GPXUP;3222;08:12:29;0;50	39601;8	71761;0;0;0;
$GPXUP;3222;08:12:30;0;50	39601;8	71761;0;0;0;
$GPXUP;3222;08:12:31;0;50	39601;8	71761;0;0;0;
$GPXUP;3222;08:12:32;0;50	39601;8	71761;0;0;0;
$GPXUP;3222;08:12:33;0;50	39601;8	71761;0;0;0;
$GPXUP;3222;08:12:34;0;50	39601;8	71761;0;0;0;
$GPXUP;3222;08:12:35;0;50	39601;8	71761;0;0;0;
$GPXUP;3222;08:12:36;0;50	39601;8	71761;0;0;0;
$GPXUP;3222;08:12:37;0;50	39601;8	71761;0;0;0;
$GPXUP;3222;08:12:38;0;50	39601;8	71761;0;0;0;
$GPXUP;3222;08:12:39;0;50	39601;8	71761;0;0;0;
$GPXUP;3222;08:12:40;0;50	39601;8	71761;0;0;0;
$GPXUP;3222;08:12:41;0;50	39601;8	71761;0;0;0;
$GPXUP;3222;08:12:42;0;50	39601;8	71761;0;0;0;
$GPXUP;3222;08:12:43;0;50	39601;8	71761;0;0;0;
$GPXUP;3222;08:12:44;0;50	39601;8	71761;0;0;0;
$GPXUP;3222;08:12:45;0;50	39601;8	71761;0;0;0;
$GPXUP;3222;08:12:46;0;50	39601;8	71761;0;0;0;
$GPXUP;3222;08:12:47;0;50	39601;8	71761;0;0;0;
$GPXUP;3222;08:12:48;0;50	39601;8	71761;0;0;0;
$GPXUP;3222;08:12:49;0;50	39601;8	71761;0;0;0;
$GPXUP;3222;08:12:50;0;50	39601;8	71761;0;0;0;
$GPXUP;3222;08:12:51;0;50	39601;8	71761;0;0;0;
$GPXUP;3222;08:12:52;0;50	39601;8	71761;0;0;0;
$GPXUP;3222;08:12:53;0;50	39601;8	71761;0;0;0;
$GPXUP;3222;08:12:54;0;50	39601;8	71761;0;0;0;
$GPXUP;3222;08:12:55;0;50	39601;8	71761;0;0;0;
$GPXUP;3222;08:12:56;0;50	39601;8	71761;0;0;0;
$GPXUP;3222;08:12:57;0;50	39601;8	71761;0;0;0;
$GPXUP;3222;08:12:58;0;50	39601;8	71761;0;0;0;
$GPXUP;3222;08:12:59;0;50	39601;8	71761;0;0;0;
$GPXUP;3222;08:13:00;0;50	39601;8	71761;0;0;0;
$GPXUP;3222;08:13:01;0;50	39601;8	71761;0;0;0;
$GPXUP;3222;08:13:02;0;50	39601;8	71761;0;0;0;
$GPXUP;3222;08:13:03;0;50	39601;8	71761;0;0;0;
$GPXUP;3222;08:13:04;0;50	39601;8	71761;0;0;0;
$GPXUP;3222;08:13:05;0;50	39601;8	71761;0;0;0;
$GPXUP;3222;08:13:06;0;50	39601;8	71761;0;0;0;
$GPXUP;3222;08:13:07;0;50	39601;8	71761;0;0;0;
$GPXUP;3222;08:13:08;0;50	39601;8	71761;0;0;0;
$GPXUP;3222;08:13:09;0;50	39601;8	71761;0;0;0;
$GPXUP;3222;08:13:10;0;50	39601;8	71761;0;0;0;
$GPXUP;3222;08:13:11;0;50	39601;8	71761;0;0;0;
$GPXUP;3222;08:13:12;0;50	39601;8	71761;0;0;0;
$GPXUP;3222;08:13:13;0;50	39601;8	71761;0;0;0;
$GPXUP;3222;08:13:14;0;50	39601;8	71761;0;0;0;
$GPXUP;3222;08:13:15;0;50	39601;8	71761;0;0;0;
$GPXUP;3222;08:13:16;0;50	39601;8	71761;0;0;0;
$GPXUP;3222;08:13:17;0;50	39601;8	71761;0;0;0;
$GPXUP;3222;08:13:18;0;50	39601;8	71761;0;0;0;
$GPXUP;3222;08:13:19;0;50	39601;8	71761;0;0;0;
$GPXUP;3222;08:13:20;0;50	39601;8	71761;0;0;0;
$GPXUP;3222;08:13:21;0;50	39601;8	71761;0;0;0;
$GPXUP;3222;08:13:22;0;50	39601;8	71761;0;0;0;
$GPXUP;3222;08:13:23;0;50	39601;8	71761;0;0;0;
$GPXUP;3222;08:13:24;0;50	39601;8	71761;0;0;0;
$GPXUP;3222;08:13:25;0;50	39601;8	71761;0;0;0;
$GPXUP;3222;08:13:26;0;50	39601;8	71761;0;0;0;
$GPXUP;3222;08:13:27;0;50	39601;8	71761;0;0;0;
$GPXUP;3222;08:13:28;0;50	39601;8	71761;0;0;0;
$GPXUP;3222;08:13:29;0;50	39601;8	71761;0;0;0;
$GPXUP;3222;08:13:30;0;50	39601;8	71761;0;0;0;
$GPXUP;3222;08:13:31;0;50	39601;8	71761;0;0;0;
$GPXUP;3222;08:13:32;0;50	39601;8	71761;0;0;0;
$GPXUP;3222;08:13:33;0;50	39601;8	71761;0;0;0;
$GPXUP;3222;08:13:34;0;50	39601;8	71761;0;0;0;
$GPXUP;3222;08:13:35;0;50	39601;8	71761;0;0;0;
$GPXUP;3222;08:13:36;0;50	39601;8	71761;0;0;0;
$GPXUP;3222;08:13:37;0;50	39601;8	71761;0;0;0;
$GPXUP;3222;08:13:38;0;50	39601;8	71761;0;0;0;
$GPXUP;3222;08:13:39;0;50	39601;8	71761;0;0;0;
$GPXUP;3222;08:13:40;0;50	39601;8	71761;0;0;0;
$GPXUP;3222;08:13:41;0;50	39601;8	71761;0;0;0;
$GPXUP;3222;08:13:42;0;50	39601;8	71761;0;0;0;
$GPXUP;3222;08:13:43;0;50	39601;8	71761;0;0;0;
$GPXUP;3222;08:13:44;0;50	39601;8	71761;0;0;0;
$GPXUP;3222;08:13:45;0;50	39601;8	71761;0;0;0;
$GPXUP;3222;08:13:46;0;50	39601;8	71761;0;0;0;
$GPXUP;3222;08:13:47;0;50	39601;8	71761;0;0;0;
$GPXUP;3222;08:13:48;0;50	39601;8	71761;0;0;0;
$GPXUP;3222;08:13:49;0;50	39601;8	71761;0;0;0;
$GPXUP;3222;08:13:50;0;50	39601;8	71761;0;0;0;
$GPXUP;3222;08:13:51;0;50	39601;8	71761;0;0;0;
$GPXUP;3222;08:13:52;0;50	39601;8	71761;0;0;0;
$GPXUP;3222;08:13:53;0;50	39601;8	71761;0;0;0;
$GPXUP;3222;08:13:54;0;50	39601;8	71761;0;0;0;
$GPXUP;3222;08:13:55;0;50	39601;8	71761;0;0;0;
$GPXUP;3222;08:13:56;0;50	39601;8	71761;0;0;0;
$GPXUP;3222;08:13:57;0;50	39601;8	71761;0;0;0;
$GPXUP;3222;08:13:58;0;50	39601;8	71761;0;0;0;
$GPXUP;3222;08:13:59;0;50	39601;8	71761;0;0;0;
$GPXUP;3222;08:14:00;0;50	39601;8	71761;0;0;0;
$GPXUP;3222;08:14:01;0;50	39601;8	71761;0;0;0;
$GPXUP;3222;08:14:02;0;50	39601;8	71761;0;0;0;
$GPXUP;3222;08:14:03;0;50	39601;8	71761;0;0;0;
$GPXUP;3222;08:14:04;0;50	39601;8	71761;0;0;0;
$GPXUP;3222;08:14:05;0;50	39601;8	71761;0;0;0;
$GPXUP;3222;08:14:06;0;50	39601;8	71761;0;0;0;
$GPXUP;3222;08:14:07;0;50	39601;8	71761;0;0;0;
$GPXUP;3222;08:14:08;0;50	39601;8	71761;0;0;0;
$GPXUP;3222;08:14:09;0;50	39601;8	71761;0;0;0;
$GPXUP;3222;08:14:10;0;50	39601;8	71761;0;0;0;
$GPXUP;3222;08:14:11;0;50	39601;8	71761;0;0;0;
$GPXUP;3222;08:14:12;0;50	39601;8	71761;0;0;0;
$GPXUP;3222;08:14:13;0;50	39601;8	71761;0;0;0;
$GPXUP;3222;08:14:14;0;50	39601;8	71761;0;0;0;
$GPXUP;3222;08:14:15;0;50	39601;8	71761;0;0;0;
$GPXUP;3222;08:14:16;0;50	39601;8	71761;0;0;0;
$GPXUP;3222;08:14:17;0;50	39601;8	71761;0;0;0;
$GPXUP;3222;08:14:18;0;50	39601;8	71761;0;0;0;
$GPXUP;3222;08:14:19;0;50	39601;8	71761;0;0;0;
$GPXUP;3222;08:14:20;0;50	39601;8	71761;0;0;0;
$GPXUP;3222;08:14:21;0;50	39601;8	71761;0;0;0;
$GPXUP;3222;08:14:22;0;50	39601;8	71761;0;0;0;
$GPXUP;3222;08:14:23;0;50	39601;8	71761;0;0;0;
$GPXUP;3222;08:14:24;0;50	39601;8	71761;0;0;0;
$GPXUP;3222;08:14:25;0;50	39601;8	71761;0;0;0;
$GPXUP;3222;08:14:26;0;50	39601;8	71761;0;0;0;
$GPXUP;3222;08:14:27;0;50	39601;8	71761;0;0;0;
$GPXUP;3222;08:14:28;0;50	39601;8	71761;0;0;0;
$GPXUP;3222;08:14:29;0;50	39601;8	71761;0;0;0;
$GPXUP;3222;08:14:30;0;50	39601;8	71761;0;0;0;
$GPXUP;3222;08:14:31;0;50	39601;8	71761;0;0;0;
$GPXUP;3222;08:14:32;0;50	39601;8	71761;0;0;0;
$GPXUP;3222;08:14:33;0;50	39601;8	71761;0;0;0;
$GPXUP;3222;08:14:34;0;50	39601;8	71761;0;0;0;
$GPXUP;3222;08:14:35;0;50	39601;8	71761;0;0;0;
$GPXUP;3222;08:14:36;0;50	39601;8	71761;0;0;0;
$GPXUP;3222;08:14:37;0;50	39601;8	71761;0;0;0;
$GPXUP;3222;08:14:38;0;50	39601;8	71761;0;0;0;
$GPXUP;3222;08:14:39;0;50	39601;8	71761;0;0;0;
$GPXUP;3222;08:14:40;0;50	39601;8	71761;0;0;0;
$GPXUP;3222;08:14:41;0;50	39601;8	71761;0;0;0;
$GPXUP;3222;08:14:42;0;50	39601;8	71761;0;0;0;
$GPXUP;3222;08:14:43;0;50	39601;8	71761;0;0;0;
$GPXUP;3222;08:14:44;0;50	39601;8	71761;0;0;0;
$GPXUP;3222;08:14:45;0;50	39601;8	71761;0;0;0;
$GPXUP;3222;08:14:46;0;50	39601;8	71761;0;0;0;
$GPXUP;3222;08:14:47;0;50	39601;8	71761;0;0;0;
$GPXUP;3222;08:14:48;0;50	39601;8	71761;0;0;0;
$GPXUP;3222;08:14:49;0;50	39601;8	71761;0;0;0;
$GPXUP;3222;08:14:50;0;50	39601;8	71761;0;0;0;
$GPXUP;3222;08:14:51;0;50	39601;8	71761;0;0;0;
$GPXUP;3222;08:14:52;0;50	39601;8	71761;0;0;0;
$GPXUP;3222;08:14:53;0;50	39601;8	71761;0;0;0;
$GPXUP;3222;08:14:54;0;50	39601;8	71761;0;0;0;
$GPXUP;3222;08:14:55;0;50	39601;8	71761;0;0;0;
$GPXUP;3222;08:14:56;0;50	39601;8	71761;0;0;0;
$GPXUP;3222;08:14:57;0;50	39601;8	71761;0;0;0;
$GPXUP;3222;08:14:58;0;50	39601;8	71761;0;0;0;
$GPXUP;3222;08:14:59;0;50	39601;8	71761;0;0;0;
$GPXUP;3222;08:15:00;0;50	39601;8	71761;0;0;0;
$GPXUP;3222;08:15:01;0;50	39601;8	71761;0;0;0;
$GPXUP;3222;08:15:02;0;50	39601;8	71761;0;0;0;
$GPXUP;3222;08:15:03;0;50	39601;8	71761;0;0;0;
$GPXUP;3222;08:15:04;0;50	39601;8	71761;0;0;0;
$GPXUP;3222;08:15:05;0;50	39601;8	71761;0;0;0;
$GPXUP;3222;08:15:06;0;50	39601;8	71761;0;0;0;
$GPXUP;3222;08:15:07;0;50	39601;8	71761;0;0;0;
$GPXUP;3222;08:15:08;0;50	39601;8	71761;0;0;0;
$GPXUP;3222;08:15:09;0;50	39601;8	71761;0;0;0;
$GPXUP;3222;08:15:10;0;50	39601;8	71761;0;0;0;
$GPXUP;3222;08:15:11;0;50	39601;8	71761;0;0;0;
$GPXUP;3222;08:15:12;0;50	39601;8	71761;0;0;0;
$GPXUP;3222;08:15:13;0;50	39601;8	71761;0;0;0;
$GPXUP;3222;08:15:14;0;50	39601;8	71761;0;0;0;
$GPXUP;3222;08:15:15;0;50	39601;8	71761;0;0;0;
$GPXUP;3222;08:15:16;0;50	39601;8	71761;0;0;0;
$GPXUP;3222;08:15:17;0;50	39601;8	71761;0;0;0;
$GPXUP;3222;08:15:18;0;50	39601;8	71761;0;0;0;
$GPXUP;3222;08:15:19;0;50	39601;8	71761;0;0;0;
$GPXUP;3222;08:15:20;0;50	39601;8	71761;0;0;0;
$GPXUP;3222;08:15:21;0;50	39601;8	71761;0;0;0;
$GPXUP;3222;08:15:22;0;50	39601;8	71761;0;0;0;
$GPXUP;3222;08:15:23;0;50	39601;8	71761;0;0;0;
$GPXUP;3222;08:15:24;0;50	39601;8	71761;0;0;0;
$GPXUP;3222;08:15:25;0;50	39601;8	71761;0;0;0;
$GPXUP;3222;08:15:26;0;50	39601;8	71761;0;0;0;
$GPXUP;3222;08:15:27;0;50	39601;8	71761;0;0;0;
$GPXUP;3222;08:15:28;0;50	39601;8	71761;0;0;0;
$GPXUP;3222;08:15:29;0;50	39601;8	71761;0;0;0;
$GPXUP;3222;08:15:30;0;50	39601;8	71761;0;0;0;
$GPXUP;3222;08:15:31;0;50	39601;8	71761;0;0;0;
$GPXUP;3222;08:15:32;0;50	39601;8	71761;0;0;0;
$GPXUP;3222;08:15:33;0;50	39601;8	71761;0;0;0;
$GPXUP;3222;08:15:34;0;50	39601;8	71761;0;0;0;
$GPXUP;3222;08:15:35;0;50	39601;8	71761;0;0;0;
$GPXUP;3222;08:15:36;0;50	39601;8	71761;0;0;0;
$GPXUP;3222;08:15:37;0;50	39601;8	71761;0;0;0;
$GPXUP;3222;08:15:38;0;50	39601;8	71761;0;0;0;
$GPXUP;3222;08:15:39;0;50	39601;8	71761;0;0;0;
$GPXUP;3222;08:15:40;0;50	39601;8	71761;0;0;0;
$GPXUP;3222;08:15:41;0;50	39601;8	71761;0;0;0;
$GPXUP;3222;08:15:42;0;50	39601;8	71761;0;0;0;
$GPXUP;3222;08:15:43;0;50	39601;8	71761;0;0;0;
$GPXUP;3222;08:15:44;0;50	39601;8	71761;0;0;0;
$GPXUP;3222;08:15:45;0;50	39601;8	71761;0;0;0;
$GPXUP;3222;08:15:46;0;50	39601;8	71761;0;0;0;
$GPXUP;3222;08:15:47;0;50	39601;8	71761;0;0;0;
$GPXUP;3222;08:15:48;0;50	39601;8	71761;0;0;0;
$GPXUP;3222;08:15:49;0;50	39601;8	71761;0;0;0;
$GPXUP;3222;08:15:50;0;50	39601;8	71761;0;0;0;
$GPXUP;3222;08:15:51;0;50	39601;8	71761;0;0;0;
$GPXUP;3222;08:15:52;0;50	39601;8	71761;0;0;0;
$GPXUP;3222;08:15:53;0;50	39601;8	71761;0;0;0;
$GPXUP;3222;08:15:54;0;50	39601;8	71761;0;0;0;
$GPXUP;3222;08:15:55;0;50	39601;8	71761;0;0;0;
$GPXUP;3222;08:15:56;0;50	39601;8	71761;0;0;0;
$GPXUP;3222;08:15:57;0;50	39601;8	71761;0;0;0;
$GPXUP;3222;08:15:58;0;50	39601;8	71761;0;0;0;
$GPXUP;3222;08:15:59;0;50	39601;8	71761;0;0;0;
$GPXUP;3222;08:16:00;0;50	39601;8	71761;0;0;0;
$GPXUP;3222;08:16:01;0;50	39601;8	71761;0;0;0;
$GPXUP;3222;08:16:02;0;50	39601;8	71761;0;0;0;
$GPXUP;3222;08:16:03;0;50	39601;8	71761;0;0;0;
$GPXUP;3222;08:16:04;0;50	39601;8	71761;0;0;0;
$GPXUP;3222;08:16:05;0;50	39601;8	71761;0;0;0;
$GPXUP;3222;08:16:06;0;50	39601;8	71761;0;0;0;
$GPXUP;3222;08:16:07;0;50	39601;8	71761;0;0;0;
$GPXUP;3222;08:16:08;0;50	39601;8	71761;0;0;0;
$GPXUP;3222;08:16:09;0;50	39601;8	71761;0;0;0;
$GPXUP;3222;08:16:10;0;50	39601;8	71761;0;0;0;
$GPXUP;3222;08:16:11;0;50	39601;8	71761;0;0;0;
$GPXUP;3222;08:16:12;0;50	39601;8	71761;0;0;0;
$GPXUP;3222;08:16:13;0;50	39601;8	71761;0;0;0;
$GPXUP;3222;08:16:14;0;50	39601;8	71761;0;0;0;
$GPXUP;3222;08:16:15;0;50	39601;8	71761;0;0;0;
$GPXUP;3222;08:16:16;0;50	39601;8	71761;0;0;0;
$GPXUP;3222;08:16:17;0;50	39601;8	71761;0;0;0;
$GPXUP;3222;08:16:18;0;50	39601;8	71761;0;0;0;
$GPXUP;3222;08:16:19;0;50	39601;8	71761;0;0;0;
$GPXUP;3222;08:16:20;0;50	39601;8	71761;0;0;0;
$GPXUP;3222;08:16:21;0;50	39601;8	71761;0;0;0;
$GPXUP;3222;08:16:22;0;50	39601;8	71761;0;0;0;
$GPXUP;3222;08:16:23;0;50	39601;8	71761;0;0;0;
$GPXUP;3222;08:16:24;0;50	39601;8	71761;0;0;0;
$GPXUP;3222;08:16:25;0;50	39601;8	71761;0;0;0;
$GPXUP;3222;08:16:26;0;50	39601;8	71761;0;0;0;
$GPXUP;3222;08:16:27;0;50	39601;8	71761;0;0;0;
$GPXUP;3222;08:16:28;0;50	39601;8	71761;0;0;0;
$GPXUP;3222;08:16:29;0;50	39601;8	71761;0;0;0;
$GPXUP;3222;08:16:30;0;50	39601;8	71761;0;0;0;
$GPXUP;3222;08:16:31;0;50	39601;8	71761;0;0;0;
$GPXUP;3222;08:16:32;0;50	39601;8	71761;0;0;0;
$GPXUP;3222;08:16:33;0;50	39601;8	71761;0;0;0;
$GPXUP;3222;08:16:34;0;50	39601;8	71761;0;0;0;
$GPXUP;3222;08:16:35;0;50	39601;8	71761;0;0;0;
$GPXUP;3222;08:16:36;0;50	39601;8	71761;0;0;0;
$GPXUP;3222;08:16:37;0;50	39601;8	71761;0;0;0;
$GPXUP;3222;08:16:38;0;50	39601;8	71761;0;0;0;
$GPXUP;3222;08:16:39;0;50	39601;8	71761;0;0;0;
$GPXUP;3222;08:16:40;0;50	39601;8	71761;0;0;0;
$GPXUP;3222;08:16:41;0;50	39601;8	71761;0;0;0;
$GPXUP;3222;08:16:42;0;50	39601;8	71761;0;0;0;
$GPXUP;3222;08:16:43;0;50	39601;8	71761;0;0;0;
$GPXUP;3222;08:16:44;0;50	39601;8	71761;0;0;0;
$GPXUP;3222;08:16:45;0;50	39601;8	71761;0;0;0;
$GPXUP;3222;08:16:46;0;50	39601;8	71761;0;0;0;
$GPXUP;3222;08:16:47;0;50	39601;8	71761;0;0;0;
$GPXUP;3222;08:16:48;0;50	39601;8	71761;0;0;0;
$GPXUP;3222;08:16:49;0;50	39601;8	71761;0;0;0;
$GPXUP;3222;08:16:50;0;50	39601;8	71761;0;0;0;
$GPXUP;3222;08:16:51;0;50	39601;8	71761;0;0;0;
$GPXUP;3222;08:16:52;0;50	39601;8	71761;0;0;0;
$GPXUP;3222;08:16:53;0;50	39601;8	71761;0;0;0;
$GPXUP;3222;08:16:54;0;50	39601;8	71761;0;0;0;
$GPXUP;3222;08:16:55;0;50	39601;8	71761;0;0;0;
$GPXUP;3222;08:16:56;0;50	39601;8	71761;0;0;0;
$GPXUP;3222;08:16:57;0;50	39601;8	71761;0;0;0;
$GPXUP;3222;08:16:58;0;50	39601;8	71761;0;0;0;
$GPXUP;3222;08:16:59;0;50	39601;8	71761;0;0;0;
$GPXUP;3222;08:17:00;0;50	39601;8	71761;0;0;0;
$GPXUP;3222;08:17:01;0;50	39601;8	71761;0;0;0;
$GPXUP;3222;08:17:02;0;50	39601;8	71761;0;0;0;
$GPXUP;3222;08:17:03;0;50	39601;8	71761;0;0;0;
$GPXUP;3222;08:17:04;0;50	39601;8	71761;0;0;0;
$GPXUP;3222;08:17:05;0;50	39601;8	71761;0;0;0;
$GPXUP;3222;08:17:06;0;50	39601;8	71761;0;0;0;
$GPXUP;3222;08:17:07;0;50	39601;8	71761;0;0;0;
$GPXUP;3222;08:17:08;0;50	39601;8	71761;0;0;0;
$GPXUP;3222;08:17:09;0;50	39601;8	71761;0;0;0;
$GPXUP;3222;08:17:10;0;50	39601;8	71761;0;0;0;
$GPXUP;3222;08:17:11;0;50	39601;8	71761;0;0;0;
$GPXUP;3222;08:17:12;0;50	39601;8	71761;0;0;0;
$GPXUP;3222;08:17:13;0;50	39601;8	71761;0;0;0;
$GPXUP;3222;08:17:14;0;50	39601;8	71761;0;0;0;
$GPXUP;3222;08:17:15;0;50	39601;8	71761;0;0;0;
$GPXUP;3222;08:17:16;0;50	39601;8	71761;0;0;0;
$GPXUP;3222;08:17:17;0;50	39601;8	71761;0;0;0;
$GPXUP;3222;08:17:18;0;50	39601;8	71761;0;0;0;
$GPXUP;3222;08:17:19;0;50	39601;8	71761;0;0;0;
$GPXUP;3222;08:17:20;0;50	39601;8	71761;0;0;0;
$GPXUP;3222;08:17:21;0;50	39601;8	71761;0;0;0;
$GPXUP;3222;08:17:22;0;50	39601;8	71761;0;0;0;
$GPXUP;3222;08:17:23;0;50	39601;8	71761;0;0;0;
$GPXUP;3222;08:17:24;0;50	39601;8	71761;0;0;0;
$GPXUP;3222;08:17:25;0;50	39601;8	71761;0;0;0;
$GPXUP;3222;08:17:26;0;50	39601;8	71761;0;0;0;
$GPXUP;3222;08:17:27;0;50	39601;8	71761;0;0;0;
$GPXUP;3222;08:17:28;0;50	39601;8	71761;0;0;0;
$GPXUP;3222;08:17:29;0;50	39601;8	71761;0;0;0;
$GPXUP;3222;08:17:30;0;50	39601;8	71761;0;0;0;
$GPXUP;3222;08:17:31;0;50	39601;8	71761;0;0;0;
$GPXUP;3222;08:17:32;0;50	39601;8	71761;0;0;0;
$GPXUP;3222;08:17:33;0;50	39601;8	71761;0;0;0;
$GPXUP;3222;08:17:34;0;50	39601;8	71761;0;0;0;
$GPXUP;3222;08:17:35;0;50	39601;8	71761;0;0;0;
$GPXUP;3222;08:17:36;0;50	39601;8	71761;0;0;0;
$GPXUP;3222;08:17:37;0;50	39601;8	71761;0;0;0;
$GPXUP;3222;08:17:38;0;50	39601;8	71761;0;0;0;
$GPXUP;3222;08:17:39;0;50	39601;8	71761;0;0;0;
$GPXUP;3222;08:17:40;0;50	39601;8	71761;0;0;0;
$GPXUP;3222;08:17:41;0;50	39601;8	71761;0;0;0;
$GPXUP;3222;08:17:42;0;50	39601;8	71761;0;0;0;
$GPXUP;3222;08:17:43;0;50	39601;8	71761;0;0;0;
$GPXUP;3222;08:17:44;0;50	39601;8	71761;0;0;0;
$GPXUP;3222;08:17:45;0;50	39601;8	71761;0;0;0;
$GPXUP;3222;08:17:46;0;50	39601;8	71761;0;0;0;
$GPXUP;3222;08:17:47;0;50	39601;8	71761;0;0;0;
$GPXUP;3222;08:17:48;0;50	39601;8	71761;0;0;0;
$GPXUP;3222;08:17:49;0;50	39601;8	71761;0;0;0;
$GPXUP;3222;08:17:50;0;50	39601;8	71761;0;0;0;
$GPXUP;3222;08:17:51;0;50	39601;8	71761;0;0;0;
$GPXUP;3222;08:17:52;0;50	39601;8	71761;0;0;0;
$GPXUP;3222;08:17:53;0;50	39601;8	71761;0;0;0;
$GPXUP;3222;08:17:54;0;50	39601;8	71761;0;0;0;
$GPXUP;3222;08:17:55;0;50	39601;8	71761;0;0;0;
$GPXUP;3222;08:17:56;0;50	39601;8	71761;0;0;0;
$GPXUP;3222;08:17:57;0;50	39601;8	71761;0;0;0;
$GPXUP;3222;08:17:58;0;50	39601;8	71761;0;0;0;
$GPXUP;3222;08:17:59;0;50	39601;8	71761;0;0;0;
$GPXUP;3222;08:18:00;0;50	39601;8	71761;0;0;0;
$GPXUP;3222;08:18:01;0;50	39601;8	71761;0;0;0;
$GPXUP;3222;08:18:02;0;50	39601;8	71761;0;0;0;
$GPXUP;3222;08:18:03;0;50	39601;8	71761;0;0;0;
$GPXUP;3222;08:18:04;0;50	39601;8	71761;0;0;0;
$GPXUP;3222;08:18:05;0;50	39601;8	71761;0;0;0;
$GPXUP;3222;08:18:06;0;50	39601;8	71761;0;0;0;
$GPXUP;3222;08:18:07;0;50	39601;8	71761;0;0;0;
$GPXUP;3222;08:18:08;0;50	39601;8	71761;0;0;0;
$GPXUP;3222;08:18:09;0;50	39601;8	71761;0;0;0;
$GPXUP;3222;08:18:10;0;50	39601;8	71761;0;0;0;
$GPXUP;3222;08:18:11;0;50	39601;8	71761;0;0;0;
$GPXUP;3222;08:18:12;0;50	39601;8	71761;0;0;0;
$GPXUP;3222;08:18:13;0;50	39601;8	71761;0;0;0;
$GPXUP;3222;08:18:14;0;50	39601;8	71761;0;0;0;
$GPXUP;3222;08:18:15;0;50	39601;8	71761;0;0;0;
$GPXUP;3222;08:18:16;0;50	39601;8	71761;0;0;0;
$GPXUP;3222;08:18:17;0;50	39601;8	71761;0;0;0;
$GPXUP;3222;08:18:18;0;50	39601;8	71761;0;0;0;
$GPXUP;3222;08:18:19;0;50	39601;8	71761;0;0;0;
$GPXUP;3222;08:18:20;0;50	39601;8	71761;0;0;0;
$GPXUP;3222;08:18:21;0;50	39601;8	71761;0;0;0;
$GPXUP;3222;08:18:22;0;50	39601;8	71761;0;0;0;
$GPXUP;3222;08:18:23;0;50	39601;8	71761;0;0;0;
$GPXUP;3222;08:18:24;0;50	39601;8	71761;0;0;0;
$GPXUP;3222;08:18:25;0;50	39601;8	71761;0;0;0;
$GPXUP;3222;08:18:26;0;50	39601;8	71761;0;0;0;
$GPXUP;3222;08:18:27;0;50	39601;8	71761;0;0;0;
$GPXUP;3222;08:18:28;0;50	39601;8	71761;0;0;0;
$GPXUP;3222;08:18:29;0;50	39601;8	71761;0;0;0;
$GPXUP;3222;08:18:30;0;50	39601;8	71761;0;0;0;
$GPXUP;3222;08:18:31;0;50	39601;8	71761;0;0;0;
$GPXUP;3222;08:18:32;0;50	39601;8	71761;0;0;0;
$GPXUP;3222;08:18:33;0;50	39601;8	71761;0;0;0;
$GPXUP;3222;08:18:34;0;50	39601;8	71761;0;0;0;
$GPXUP;3222;08:18:35;0;50	39601;8	71761;0;0;0;
$GPXUP;3222;08:18:36;0;50	39601;8	71761;0;0;0;
$GPXUP;3222;08:18:37;0;50	39601;8	71761;0;0;0;
$GPXUP;3222;08:18:38;0;50	39601;8	71761;0;0;0;
$GPXUP;3222;08:18:39;0;50	39601;8	71761;0;0;0;
$GPXUP;3222;08:18:40;0;50	39601;8	71761;0;0;0;
$GPXUP;3222;08:18:41;0;50	39601;8	71761;0;0;0;
$GPXUP;3222;08:18:42;0;50	39601;8	71761;0;0;0;
$GPXUP;3222;08:18:43;0;50	39601;8	71761;0;0;0;
$GPXUP;3222;08:18:44;0;50	39601;8	71761;0;0;0;
$GPXUP;3222;08:18:45;0;50	39601;8	71761;0;0;0;
$GPXUP;3222;08:18:46;0;50	39601;8	71761;0;0;0;
$GPXUP;3222;08:18:47;0;50	39601;8	71761;0;0;0;
$GPXUP;3222;08:18:48;0;50	39601;8	71761;0;0;0;
$GPXUP;3222;08:18:49;0;50	39601;8	71761;0;0;0;
$GPXUP;3222;08:18:50;0;50	39601;8	71761;0;0;0;
$GPXUP;3222;08:18:51;0;50	39601;8	71761;0;0;0;
$GPXUP;3222;08:18:52;0;50	39601;8	71761;0;0;0;
$GPXUP;3222;08:18:53;0;50	39601;8	71761;0;0;0;
$GPXUP;3222;08:18:54;0;50	39601;8	71761;0;0;0;
$GPXUP;3222;08:18:55;0;50	39601;8	71761;0;0;0;
$GPXUP;3222;08:18:56;0;50	39601;8	71761;0;0;0;
$GPXUP;3222;08:18:57;0;50	39601;8	71761;0;0;0;
$GPXUP;3222;08:18:58;0;50	39601;8	71761;0;0;0;
$GPXUP;3222;08:18:59;0;50	39601;8	71761;0;0;0;
$GPXUP;3222;08:19:00;0;50	39601;8	71761;0;0;0;
$GPXUP;3222;08:19:01;0;50	39601;8	71761;0;0;0;
$GPXUP;3222;08:19:02;0;50	39601;8	71761;0;0;0;
$GPXUP;3222;08:19:03;0;50	39601;8	71761;0;0;0;
$GPXUP;3222;08:19:04;0;50	39601;8	71761;0;0;0;
$GPXUP;3222;08:19:05;0;50	39601;8	71761;0;0;0;
$GPXUP;3222;08:19:06;0;50	39601;8	71761;0;0;0;
$GPXUP;3222;08:19:07;0;50	39601;8	71761;0;0;0;
$GPXUP;3222;08:19:08;0;50	39601;8	71761;0;0;0;
$GPXUP;3222;08:19:09;0;50	39601;8	71761;0;0;0;
$GPXUP;3222;08:19:10;0;50	39601;8	71761;0;0;0;
$GPXUP;3222;08:19:11;0;50	39601;8	71761;0;0;0;
$GPXUP;3222;08:19:12;0;50	39601;8	71761;0;0;0;
$GPXUP;3222;08:19:13;0;50	39601;8	71761;0;0;0;
$GPXUP;3222;08:19:14;0;50	39601;8	71761;0;0;0;
$GPXUP;3222;08:19:15;0;50	39601;8	71761;0;0;0;
$GPXUP;3222;08:19:16;0;50	39601;8	71761;0;0;0;
$GPXUP;3222;08:19:17;0;50	39601;8	71761;0;0;0;
$GPXUP;3222;08:19:18;0;50	39601;8	71761;0;0;0;
$GPXUP;3222;08:19:19;0;50	39601;8	71761;0;0;0;
$GPXUP;3222;08:19:20;0;50	39601;8	71761;0;0;0;
$GPXUP;3222;08:19:21;0;50	39601;8	71761;0;0;0;
$GPXUP;3222;08:19:22;0;50	39601;8	71761;0;0;0;
$GPXUP;3222;08:19:23;0;50	39601;8	71761;0;0;0;
$GPXUP;3222;08:19:24;0;50	39601;8	71761;0;0;0;
$GPXUP;3222;08:19:25;0;50	39601;8	71761;0;0;0;
$GPXUP;3222;08:19:26;0;50	39601;8	71761;0;0;0;
$GPXUP;3222;08:19:27;0;50	39601;8	71761;0;0;0;
$GPXUP;3222;08:19:28;0;50	39601;8	71761;0;0;0;
$GPXUP;3222;08:19:29;0;50	39601;8	71761;0;0;0;
$GPXUP;3222;08:19:30;0;50	39601;8	71761;0;0;0;
$GPXUP;3222;08:19:31;0;50	39601;8	71761;0;0;0;
$GPXUP;3222;08:19:32;0;50	39601;8	71761;0;0;0;
$GPXUP;3222;08:19:33;0;50	39601;8	71761;0;0;0;
$GPXUP;3222;08:19:34;0;50	39601;8	71761;0;0;0;
$GPXUP;3222;08:19:35;0;50	39601;8	71761;0;0;0;
$GPXUP;3222;08:19:36;0;50	39601;8	71761;0;0;0;
$GPXUP;3222;08:19:37;0;50	39601;8	71761;0;0;0;
$GPXUP;3222;08:19:38;0;50	39601;8	71761;0;0;0;
$GPXUP;3222;08:19:39;0;50	39601;8	71761;0;0;0;
$GPXUP;3222;08:19:40;0;50	39601;8	71761;0;0;0;
$GPXUP;3222;08:19:41;0;50	39601;8	71761;0;0;0;
$GPXUP;3222;08:19:42;0;50	39601;8	71761;0;0;0;
$GPXUP;3222;08:19:43;0;50	39601;8	71761;0;0;0;
$GPXUP;3222;08:19:44;0;50	39601;8	71761;0;0;0;
$GPXUP;3222;08:19:45;0;50	39601;8	71761;0;0;0;
$GPXUP;3222;08:19:46;0;50	39601;8	71761;0;0;0;
$GPXUP;3222;08:19:47;0;50	39601;8	71761;0;0;0;
$GPXUP;3222;08:19:48;0;50	39601;8	71761;0;0;0;
$GPXUP;3222;08:19:49;0;50	39601;8	71761;0;0;0;
$GPXUP;3222;08:19:50;0;50	39601;8	71761;0;0;0;
$GPXUP;3222;08:19:51;0;50	39601;8	71761;0;0;0;
$GPXUP;3222;08:19:52;0;50	39601;8	71761;0;0;0;
$GPXUP;3222;08:19:53;0;50	39601;8	71761;0;0;0;
$GPXUP;3222;08:19:54;0;50	39601;8	71761;0;0;0;
$GPXUP;3222;08:19:55;0;50	39601;8	71761;0;0;0;
$GPXUP;3222;08:19:56;0;50	39601;8	71761;0;0;0;
$GPXUP;3222;08:19:57;0;50	39601;8	71761;0;0;0;
$GPXUP;3222;08:19:58;0;50	39601;8	71761;0;0;0;
$GPXUP;3222;08:19:59;0;50	39601;8	71761;0;0;0;
$GPXUP;3222;08:20:00;0;50	39601;8	71761;0;0;0;
$GPXUP;3222;08:20:01;0;50	39601;8	71761;0;0;0;
$GPXUP;3222;08:20:02;0;50	39601;8	71761;0;0;0;
$GPXUP;3222;08:20:03;0;50	39601;8	71761;0;0;0;
$GPXUP;3222;08:20:04;0;50	39601;8	71761;0;0;0;
$GPXUP;3222;08:20:05;0;50	39601;8	71761;0;0;0;
$GPXUP;3222;08:20:06;0;50	39601;8	71761;0;0;0;
$GPXUP;3222;08:20:07;0;50	39601;8	71761;0;0;0;
$GPXUP;3222;08:20:08;0;50	39601;8	71761;0;0;0;
$GPXUP;3222;08:20:09;0;50	39601;8	71761;0;0;0;
$GPXUP;3222;08:20:10;0;50	39601;8	71761;0;0;0;
$GPXUP;3222;08:20:11;0;50	39601;8	71761;0;0;0;
$GPXUP;3222;08:20:12;0;50	39601;8	71761;0;0;0;
$GPXUP;3222;08:20:13;0;50	39601;8	71761;0;0;0;
$GPXUP;3222;08:20:14;0;50	39601;8	71761;0;0;0;
$GPXUP;3222;08:20:15;0;50	39601;8	71761;0;0;0;
$GPXUP;3222;08:20:16;0;50	39601;8	71761;0;0;0;
$GPXUP;3222;08:20:17;0;50	39601;8	71761;0;0;0;
$GPXUP;3222;08:20:18;0;50	39601;8	71761;0;0;0;
$GPXUP;3222;08:20:19;0;50	39601;8	71761;0;0;0;
$GPXUP;3222;08:20:20;0;50	39601;8	71761;0;0;0;
$GPXUP;3222;08:20:21;0;50	39601;8	71761;0;0;0;
$GPXUP;3222;08:20:22;0;50	39601;8	71761;0;0;0;
$GPXUP;3222;08:20:23;0;50	39601;8	71761;0;0;0;
$GPXUP;3222;08:20:24;0;50	39601;8	71761;0;0;0;
$GPXUP;3222;08:20:25;0;50	39601;8	71761;0;0;0;
$GPXUP;3222;08:20:26;0;50	39601;8	71761;0;0;0;
$GPXUP;3222;08:20:27;0;50	39601;8	71761;0;0;0;
$GPXUP;3222;08:20:28;0;50	39601;8	71761;0;0;0;
$GPXUP;3222;08:20:29;0;50	39601;8	71761;0;0;0;
$GPXUP;3222;08:20:30;0;50	39601;8	71761;0;0;0;
$GPXUP;3222;08:20:31;0;50	39601;8	71761;0;0;0;
$GPXUP;3222;08:20:32;0;50	39601;8	71761;0;0;0;
$GPXUP;3222;08:20:33;0;50	39601;8	71761;0;0;0;
$GPXUP;3222;08:20:34;0;50	39601;8	71761;0;0;0;
$GPXUP;3222;08:20:35;0;50	39601;8	71761;0;0;0;
$GPXUP;3222;08:20:36;0;50	39601;8	71761;0;0;0;
$GPXUP;3222;08:20:37;0;50	39601;8	71761;0;0;0;
$GPXUP;3222;08:20:38;0;50	39601;8	71761;0;0;0;
$GPXUP;3222;08:20:39;0;50	39601;8	71761;0;0;0;
$GPXUP;3222;08:20:40;0;50	39601;8	71761;0;0;0;
$GPXUP;3222;08:20:41;0;50	39601;8	71761;0;0;0;
$GPXUP;3222;08:20:42;0;50	39601;8	71761;0;0;0;
$GPXUP;3222;08:20:43;0;50	39601;8	71761;0;0;0;
$GPXUP;3222;08:20:44;0;50	39601;8	71761;0;0;0;
$GPXUP;3222;08:20:45;0;50	39601;8	71761;0;0;0;
$GPXUP;3222;08:20:46;0;50	39601;8	71761;0;0;0;
$GPXUP;3222;08:20:47;0;50	39601;8	71761;0;0;0;
$GPXUP;3222;08:20:48;0;50	39601;8	71761;0;0;0;
$GPXUP;3222;08:20:49;0;50	39601;8	71761;0;0;0;
$GPXUP;3222;08:20:50;0;50	39601;8	71761;0;0;0;
$GPXUP;3222;08:20:51;0;50	39601;8	71761;0;0;0;
$GPXUP;3222;08:20:52;0;50	39601;8	71761;0;0;0;
$GPXUP;3222;08:20:53;0;50	39601;8	71761;0;0;0;
$GPXUP;3222;08:20:54;0;50	39601;8	71761;0;0;0;
$GPXUP;3222;08:20:55;0;50	39601;8	71761;0;0;0;
$GPXUP;3222;08:20:56;0;50	39601;8	71761;0;0;0;
$GPXUP;3222;08:20:57;0;50	39601;8	71761;0;0;0;
$GPXUP;3222;08:20:58;0;50	39601;8	71761;0;0;0;
$GPXUP;3222;08:20:59;0;50	39601;8	71761;0;0;0;
$GPXUP;3222;08:21:00;0;50	39601;8	71761;0;0;0;
$GPXUP;3222;08:21:01;0;50	39601;8	71761;0;0;0;
$GPXUP;3222;08:21:02;0;50	39601;8	71761;0;0;0;
$GPXUP;3222;08:21:03;0;50	39601;8	71761;0;0;0;
$GPXUP;3222;08:21:04;0;50	39601;8	71761;0;0;0;
$GPXUP;3222;08:21:05;0;50	39601;8	71761;0;0;0;
$GPXUP;3222;08:21:06;0;50	39601;8	71761;0;0;0;
$GPXUP;3222;08:21:07;0;50	39601;8	71761;0;0;0;
$GPXUP;3222;08:21:08;0;50	39601;8	71761;0;0;0;
$GPXUP;3222;08:21:09;0;50	39601;8	71761;0;0;0;
$GPXUP;3222;08:21:10;0;50	39601;8	71761;0;0;0;
$GPXUP;3222;08:21:11;0;50	39601;8	71761;0;0;0;
$GPXUP;3222;08:21:12;0;50	39601;8	71761;0;0;0;
$GPXUP;3222;08:21:13;0;50	39601;8	71761;0;0;0;
$GPXUP;3222;08:21:14;0;50	39601;8	71761;0;0;0;
$GPXUP;3222;08:21:15;0;50	39601;8	71761;0;0;0;
$GPXUP;3222;08:21:16;0;50	39601;8	71761;0;0;0;
$GPXUP;3222;08:21:17;0;50	39601;8	71761;0;0;0;
$GPXUP;3222;08:21:18;0;50	39601;8	71761;0;0;0;
$GPXUP;3222;08:21:19;0;50	39601;8	71761;0;0;0;
$GPXUP;3222;08:21:20;0;50	39601;8	71761;0;0;0;
$GPXUP;3222;08:21:21;0;50	39601;8	71761;0;0;0;
$GPXUP;3222;08:21:22;0;50	39601;8	71761;0;0;0;
$GPXUP;3222;08:21:23;0;50	39601;8	71761;0;0;0;
$GPXUP;3222;08:21:24;0;50	39601;8	71761;0;0;0;
$GPXUP;3222;08:21:25;0;50	39601;8	71761;0;0;0;
$GPXUP;3222;08:21:26;0;50	39601;8	71761;0;0;0;
$GPXUP;3222;08:21:27;0;50	39601;8	71761;0;0;0;
$GPXUP;3222;08:21:28;0;50	39601;8	71761;0;0;0;
$GPXUP;3222;08:21:29;0;50	39601;8	71761;0;0;0;
$GPXUP;3222;08:21:30;0;50	39601;8	71761;0;0;0;
$GPXUP;3222;08:21:31;0;50	39601;8	71761;0;0;0;
$GPXUP;3222;08:21:32;0;50	39601;8	71761;0;0;0;
$GPXUP;3222;08:21:33;0;50	39601;8	71761;0;0;0;
$GPXUP;3222;08:21:34;0;50	39601;8	71761;0;0;0;
$GPXUP;3222;08:21:35;0;50	39601;8	71761;0;0;0;
$GPXUP;3222;08:21:36;0;50	39601;8	71761;0;0;0;
$GPXUP;3222;08:21:37;0;50	39601;8	71761;0;0;0;
$GPXUP;3222;08:21:38;0;50	39601;8	71761;0;0;0;
$GPXUP;3222;08:21:39;0;50	39601;8	71761;0;0;0;
$GPXUP;3222;08:21:40;0;50	39601;8	71761;0;0;0;
$GPXUP;3222;08:21:41;0;50	39601;8	71761;0;0;0;
$GPXUP;3222;08:21:42;0;50	39601;8	71761;0;0;0;
$GPXUP;3222;08:21:43;0;50	39601;8	71761;0;0;0;
$GPXUP;3222;08:21:44;0;50	39601;8	71761;0;0;0;
$GPXUP;3222;08:21:45;0;50	39601;8	71761;0;0;0;
$GPXUP;3222;08:21:46;0;50	39601;8	71761;0;0;0;
$GPXUP;3222;08:21:47;0;50	39601;8	71761;0;0;0;
$GPXUP;3222;08:21:48;0;50	39601;8	71761;0;0;0;
$GPXUP;3222;08:21:49;0;50	39601;8	71761;0;0;0;
$GPXUP;3222;08:21:50;0;50	39601;8	71761;0;0;0;
$GPXUP;3222;08:21:51;0;50	39601;8	71761;0;0;0;
$GPXUP;3222;08:21:52;0;50	39601;8	71761;0;0;0;
$GPXUP;3222;08:21:53;0;50	39601;8	71761;0;0;0;
$GPXUP;3222;08:21:54;0;50	39601;8	71761;0;0;0;
$GPXUP;3222;08:21:55;0;50	39601;8	71761;0;0;0;
$GPXUP;3222;08:21:56;0;50	39601;8	71761;0;0;0;
$GPXUP;3222;08:21:57;0;50	39601;8	71761;0;0;0;
$GPXUP;3222;08:21:58;0;50	39601;8	71761;0;0;0;
$GPXUP;3222;08:21:59;0;50	39601;8	71761;0;0;0;
$GPXUP;3222;08:22:00;0;50	39601;8	71761;0;0;0;
$GPXUP;3222;08:22:01;0;50	39601;8	71761;0;0;0;
$GPXUP;3222;08:22:02;0;50	39601;8	71761;0;0;0;
$GPXUP;3222;08:22:03;0;50	39601;8	71761;0;0;0;
$GPXUP;3222;08:22:04;0;50	39601;8	71761;0;0;0;
$GPXUP;3222;08:22:05;0;50	39601;8	71761;0;0;0;
$GPXUP;3222;08:22:06;0;50	39601;8	71761;0;0;0;
$GPXUP;3222;08:22:07;0;50	39601;8	71761;0;0;0;
$GPXUP;3222;08:22:08;0;50	39601;8	71761;0;0;0;
$GPXUP;3222;08:22:09;0;50	39601;8	71761;0;0;0;
$GPXUP;3222;08:22:10;0;50	39601;8	71761;0;0;0;
$GPXUP;3222;08:22:11;0;50	39601;8	71761;0;0;0;
$GPXUP;3222;08:22:12;0;50	39601;8	71761;0;0;0;
$GPXUP;3222;08:22:13;0;50	39601;8	71761;0;0;0;
$GPXUP;3222;08:22:14;0;50	39601;8	71761;0;0;0;
$GPXUP;3222;08:22:15;0;50	39601;8	71761;0;0;0;
$GPXUP;3222;08:22:16;0;50	39601;8	71761;0;0;0;
$GPXUP;3222;08:22:17;0;50	39601;8	71761;0;0;0;
$GPXUP;3222;08:22:18;0;50	39601;8	71761;0;0;0;
$GPXUP;3222;08:22:19;0;50	39601;8	71761;0;0;0;
$GPXUP;3222;08:22:20;0;50	39601;8	71761;0;0;0;
$GPXUP;3222;08:22:21;0;50	39601;8	71761;0;0;0;
$GPXUP;3222;08:22:22;0;50	39601;8	71761;0;0;0;
$GPXUP;3222;08:22:23;0;50	39601;8	71761;0;0;0;
$GPXUP;3222;08:22:24;0;50	39601;8	71761;0;0;0;
$GPXUP;3222;08:22:25;0;50	39601;8	71761;0;0;0;
$GPXUP;3222;08:22:26;0;50	39601;8	71761;0;0;0;
$GPXUP;3222;08:22:27;0;50	39601;8	71761;0;0;0;
$GPXUP;3222;08:22:28;0;50	39601;8	71761;0;0;0;
$GPXUP;3222;08:22:29;0;50	39601;8	71761;0;0;0;
$GPXUP;3222;08:22:30;0;50	39601;8	71761;0;0;0;
$GPXUP;3222;08:22:31;0;50	39601;8	71761;0;0;0;
$GPXUP;3222;08:22:32;0;50	39601;8	71761;0;0;0;
$GPXUP;3222;08:22:33;0;50	39601;8	71761;0;0;0;
$GPXUP;3222;08:22:34;0;50	39601;8	71761;0;0;0;
$GPXUP;3222;08:22:35;0;50	39601;8	71761;0;0;0;
$GPXUP;3222;08:22:36;0;50	39601;8	71761;0;0;0;
$GPXUP;3222;08:22:37;0;50	39601;8	71761;0;0;0;
$GPXUP;3222;08:22:38;0;50	39601;8	71761;0;0;0;
$GPXUP;3222;08:22:39;0;50	39601;8	71761;0;0;0;
$GPXUP;3222;08:22:40;0;50	39601;8	71761;0;0;0;
$GPXUP;3222;08:22:41;0;50	39601;8	71761;0;0;0;
$GPXUP;3222;08:22:42;0;50	39601;8	71761;0;0;0;
$GPXUP;3222;08:22:43;0;50	39601;8	71761;0;0;0;
$GPXUP;3222;08:22:44;0;50	39601;8	71761;0;0;0;
$GPXUP;3222;08:22:45;0;50	39601;8	71761;0;0;0;
$GPXUP;3222;08:22:46;0;50	39601;8	71761;0;0;0;
$GPXUP;3222;08:22:47;0;50	39601;8	71761;0;0;0;
$GPXUP;3222;08:22:48;0;50	39601;8	71761;0;0;0;
$GPXUP;3222;08:22:49;0;50	39601;8	71761;0;0;0;
$GPXUP;3222;08:22:50;0;50	39601;8	71761;0;0;0;
$GPXUP;3222;08:22:51;0;50	39601;8	71761;0;0;0;
$GPXUP;3222;08:22:52;0;50	39601;8	71761;0;0;0;
$GPXUP;3222;08:22:53;0;50	39601;8	71761;0;0;0;
$GPXUP;3222;08:22:54;0;50	39601;8	71761;0;0;0;
$GPXUP;3222;08:22:55;0;50	39601;8	71761;0;0;0;
$GPXUP;3222;08:22:56;0;50	39601;8	71761;0;0;0;
$GPXUP;3222;08:22:57;0;50	39601;8	71761;0;0;0;
$GPXUP;3222;08:22:58;0;50	39601;8	71761;0;0;0;
$GPXUP;3222;08:22:59;0;50	39601;8	71761;0;0;0;
$GPXUP;3222;08:23:00;0;50	39601;8	71761;0;0;0;
$GPXUP;3222;08:23:01;0;50	39601;8	71761;0;0;0;
$GPXUP;3222;08:23:02;0;50	39601;8	71761;0;0;0;
$GPXUP;3222;08:23:03;0;50	39601;8	71761;0;0;0;
$GPXUP;3222;08:23:04;0;50	39601;8	71761;0;0;0;
$GPXUP;3222;08:23:05;0;50	39601;8	71761;0;0;0;
$GPXUP;3222;08:23:06;0;50	39601;8	71761;0;0;0;
$GPXUP;3222;08:23:07;0;50	39601;8	71761;0;0;0;
$GPXUP;3222;08:23:08;0;50	39601;8	71761;0;0;0;
$GPXUP;3222;08:23:09;0;50	39601;8	71761;0;0;0;
$GPXUP;3222;08:23:10;0;50	39601;8	71761;0;0;0;
$GPXUP;3222;08:23:11;0;50	39601;8	71761;0;0;0;
$GPXUP;3222;08:23:12;0;50	39601;8	71761;0;0;0;
$GPXUP;3222;08:23:13;0;50	39601;8	71761;0;0;0;
$GPXUP;3222;08:23:14;0;50	39601;8	71761;0;0;0;
$GPXUP;3222;08:23:15;0;50	39601;8	71761;0;0;0;
$GPXUP;3222;08:23:16;0;50	39601;8	71761;0;0;0;
$GPXUP;3222;08:23:17;0;50	39601;8	71761;0;0;0;
$GPXUP;3222;08:23:18;0;50	39601;8	71761;0;0;0;
$GPXUP;3222;08:23:19;0;50	39601;8	71761;0;0;0;
$GPXUP;3222;08:23:20;0;50	39601;8	71761;0;0;0;
$GPXUP;3222;08:23:21;0;50	39601;8	71761;0;0;0;
$GPXUP;3222;08:23:22;0;50	39601;8	71761;0;0;0;
$GPXUP;3222;08:23:23;0;50	39601;8	71761;0;0;0;
$GPXUP;3222;08:23:24;0;50	39601;8	71761;0;0;0;
$GPXUP;3222;08:23:25;0;50	39601;8	71761;0;0;0;
$GPXUP;3222;08:23:26;0;50	39601;8	71761;0;0;0;
$GPXUP;3222;08:23:27;0;50	39601;8	71761;0;0;0;
$GPXUP;3222;08:23:28;0;50	39601;8	71761;0;0;0;
$GPXUP;3222;08:23:29;0;50	39601;8	71761;0;0;0;
$GPXUP;3222;08:23:30;0;50	39601;8	71761;0;0;0;
$GPXUP;3222;08:23:31;0;50	39601;8	71761;0;0;0;
$GPXUP;3222;08:23:32;0;50	39601;8	71761;0;0;0;
$GPXUP;3222;08:23:33;0;50	39601;8	71761;0;0;0;
$GPXUP;3222;08:23:34;0;50	39601;8	71761;0;0;0;
$GPXUP;3222;08:23:35;0;50	39601;8	71761;0;0;0;
$GPXUP;3222;08:23:36;0;50	39601;8	71761;0;0;0;
$GPXUP;3222;08:23:37;0;50	39601;8	71761;0;0;0;
$GPXUP;3222;08:23:38;0;50	39601;8	71761;0;0;0;
$GPXUP;3222;08:23:39;0;50	39601;8	71761;0;0;0;
$GPXUP;3222;08:23:40;0;50	39601;8	71761;0;0;0;
$GPXUP;3222;08:23:41;0;50	39601;8	71761;0;0;0;
$GPXUP;3222;08:23:42;0;50	39601;8	71761;0;0;0;
$GPXUP;3222;08:23:43;0;50	39601;8	71761;0;0;0;
$GPXUP;3222;08:23:44;0;50	39601;8	71761;0;0;0;
$GPXUP;3222;08:23:45;0;50	39601;8	71761;0;0;0;
$GPXUP;3222;08:23:46;0;50	39601;8	71761;0;0;0;
$GPXUP;3222;08:23:47;0;50	39601;8	71761;0;0;0;
$GPXUP;3222;08:23:48;0;50	39601;8	71761;0;0;0;
$GPXUP;3222;08:23:49;0;50	39601;8	71761;0;0;0;
$GPXUP;3222;08:23:50;0;50	39601;8	71761;0;0;0;
$GPXUP;3222;08:23:51;0;50	39601;8	71761;0;0;0;
$GPXUP;3222;08:23:52;0;50	39601;8	71761;0;0;0;
$GPXUP;3222;08:23:53;0;50	39601;8	71761;0;0;0;
$GPXUP;3222;08:23:54;0;50	39601;8	71761;0;0;0;
$GPXUP;3222;08:23:55;0;50	39601;8	71761;0;0;0;
$GPXUP;3222;08:23:56;0;50	39601;8	71761;0;0;0;
$GPXUP;3222;08:23:57;0;50	39601;8	71761;0;0;0;
$GPXUP;3222;08:23:58;0;50	39601;8	71761;0;0;0;
$GPXUP;3222;08:23:59;0;50	39601;8	71761;0;0;0;
$GPXUP;3222;08:24:00;0;50	39601;8	71761;0;0;0;
$GPXUP;3222;08:24:01;0;50	39601;8	71761;0;0;0;
$GPXUP;3222;08:24:02;0;50	39601;8	71761;0;0;0;
$GPXUP;3222;08:24:03;0;50	39601;8	71761;0;0;0;
$GPXUP;3222;08:24:04;0;50	39601;8	71761;0;0;0;
$GPXUP;3222;08:24:05;0;50	39601;8	71761;0;0;0;
$GPXUP;3222;08:24:06;0;50	39601;8	71761;0;0;0;
$GPXUP;3222;08:24:07;0;50	39601;8	71761;0;0;0;
$GPXUP;3222;08:24:08;0;50	39601;8	71761;0;0;0;
$GPXUP;3222;08:24:09;0;50	39601;8	71761;0;0;0;
$GPXUP;3222;08:24:10;0;50	39601;8	71761;0;0;0;
$GPXUP;3222;08:24:11;0;50	39601;8	71761;0;0;0;
$GPXUP;3222;08:24:12;0;50	39601;8	71761;0;0;0;
$GPXUP;3222;08:24:13;0;50	39601;8	71761;0;0;0;
$GPXUP;3222;08:24:14;0;50	39601;8	71761;0;0;0;
$GPXUP;3222;08:24:15;0;50	39601;8	71761;0;0;0;
$GPXUP;3222;08:24:16;0;50	39601;8	71761;0;0;0;
$GPXUP;3222;08:24:17;0;50	39601;8	71761;0;0;0;
$GPXUP;3222;08:24:18;0;50	39601;8	71761;0;0;0;
$GPXUP;3222;08:24:19;0;50	39601;8	71761;0;0;0;
$GPXUP;3222;08:24:20;0;50	39601;8	71761;0;0;0;
$GPXUP;3222;08:24:21;0;50	39601;8	71761;0;0;0;
$GPXUP;3222;08:24:22;0;50	39601;8	71761;0;0;0;
$GPXUP;3222;08:24:23;0;50	39601;8	71761;0;0;0;
$GPXUP;3222;08:24:24;0;50	39601;8	71761;0;0;0;
$GPXUP;3222;08:24:25;0;50	39601;8	71761;0;0;0;
$GPXUP;3222;08:24:26;0;50	39601;8	71761;0;0;0;
$GPXUP;3222;08:24:27;0;50	39601;8	71761;0;0;0;
$GPXUP;3222;08:24:28;0;50	39601;8	71761;0;0;0;
$GPXUP;3222;08:24:29;0;50	39601;8	71761;0;0;0;
$GPXUP;3222;08:24:30;0;50	39601;8	71761;0;0;0;
$GPXUP;3222;08:24:31;0;50	39601;8	71761;0;0;0;
$GPXUP;3222;08:24:32;0;50	39601;8	71761;0;0;0;
$GPXUP;3222;08:24:33;0;50	39601;8	71761;0;0;0;
$GPXUP;3222;08:24:34;0;50	39601;8	71761;0;0;0;
$GPXUP;3222;08:24:35;0;50	39601;8	71761;0;0;0;
$GPXUP;3222;08:24:36;0;50	39601;8	71761;0;0;0;
$GPXUP;3222;08:24:37;0;50	39601;8	71761;0;0;0;
$GPXUP;3222;08:24:38;0;50	39601;8	71761;0;0;0;
$GPXUP;3222;08:24:39;0;50	39601;8	71761;0;0;0;
$GPXUP;3222;08:24:40;0;50	39601;8	71761;0;0;0;
$GPXUP;3222;08:24:41;0;50	39601;8	71761;0;0;0;
$GPXUP;3222;08:24:42;0;50	39601;8	71761;0;0;0;
$GPXUP;3222;08:24:43;0;50	39601;8	71761;0;0;0;
$GPXUP;3222;08:24:44;0;50	39601;8	71761;0;0;0;
$GPXUP;3222;08:24:45;0;50	39601;8	71761;0;0;0;
$GPXUP;3222;08:24:46;0;50	39601;8	71761;0;0;0;
$GPXUP;3222;08:24:47;0;50	39601;8	71761;0;0;0;
$GPXUP;3222;08:24:48;0;50	39601;8	71761;0;0;0;
$GPXUP;3222;08:24:49;0;50	39601;8	71761;0;0;0;
$GPXUP;3222;08:24:50;0;50	39601;8	71761;0;0;0;
$GPXUP;3222;08:24:51;0;50	39601;8	71761;0;0;0;
$GPXUP;3222;08:24:52;0;50	39601;8	71761;0;0;0;
$GPXUP;3222;08:24:53;0;50	39601;8	71761;0;0;0;
$GPXUP;3222;08:24:54;0;50	39601;8	71761;0;0;0;
$GPXUP;3222;08:24:55;0;50	39601;8	71761;0;0;0;
$GPXUP;3222;08:24:56;0;50	39601;8	71761;0;0;0;
$GPXUP;3222;08:24:57;0;50	39601;8	71761;0;0;0;
$GPXUP;3222;08:24:58;0;50	39601;8	71761;0;0;0;
$GPXUP;3222;08:24:59;0;50	39601;8	71761;0;0;0;
$GPXUP;3222;08:25:00;0;50	39601;8	71761;0;0;0;
$GPXUP;3222;08:25:01;0;50	39601;8	71761;0;0;0;
$GPXUP;3222;08:25:02;0;50	39601;8	71761;0;0;0;
$GPXUP;3222;08:25:03;0;50	39601;8	71761;0;0;0;
$GPXUP;3222;08:25:04;0;50	39601;8	71761;0;0;0;
$GPXUP;3222;08:25:05;0;50	39601;8	71761;0;0;0;
$GPXUP;3222;08:25:06;0;50	39601;8	71761;0;0;0;
$GPXUP;3222;08:25:07;0;50	39601;8	71761;0;0;0;
$GPXUP;3222;08:25:08;0;50	39601;8	71761;0;0;0;
$GPXUP;3222;08:25:09;0;50	39601;8	71761;0;0;0;
$GPXUP;3222;08:25:10;0;50	39601;8	71761;0;0;0;
$GPXUP;3222;08:25:11;0;50	39601;8	71761;0;0;0;
$GPXUP;3222;08:25:12;0;50	39601;8	71761;0;0;0;
$GPXUP;3222;08:25:13;0;50	39601;8	71761;0;0;0;
$GPXUP;3222;08:25:14;0;50	39601;8	71761;0;0;0;
$GPXUP;3222;08:25:15;0;50	39601;8	71761;0;0;0;
$GPXUP;3222;08:25:16;0;50	39601;8	71761;0;0;0;
$GPXUP;3222;08:25:17;0;50	39601;8	71761;0;0;0;
$GPXUP;3222;08:25:18;0;50	39601;8	71761;0;0;0;
$GPXUP;3222;08:25:19;0;50	39601;8	71761;0;0;0;
$GPXUP;3222;08:25:20;0;50	39601;8	71761;0;0;0;
$GPXUP;3222;08:25:21;0;50	39601;8	71761;0;0;0;
$GPXUP;3222;08:25:22;0;50	39601;8	71761;0;0;0;
$GPXUP;3222;08:25:23;0;50	39601;8	71761;0;0;0;
$GPXUP;3222;08:25:24;0;50	39601;8	71761;0;0;0;
$GPXUP;3222;08:25:25;0;50	39601;8	71761;0;0;0;
$GPXUP;3222;08:25:26;0;50	39601;8	71761;0;0;0;
$GPXUP;3222;08:25:27;0;50	39601;8	71761;0;0;0;
$GPXUP;3222;08:25:28;0;50	39601;8	71761;0;0;0;
$GPXUP;3222;08:25:29;0;50	39601;8	71761;0;0;0;
$GPXUP;3222;08:25:30;0;50	39601;8	71761;0;0;0;
$GPXUP;3222;08:25:31;0;50	39601;8	71761;0;0;0;
$GPXUP;3222;08:25:32;0;50	39601;8	71761;0;0;0;
$GPXUP;3222;08:25:33;0;50	39601;8	71761;0;0;0;
$GPXUP;3222;08:25:34;0;50	39601;8	71761;0;0;0;
$GPXUP;3222;08:25:35;0;50	39601;8	71761;0;0;0;
$GPXUP;3222;08:25:36;0;50	39601;8	71761;0;0;0;
$GPXUP;3222;08:25:37;0;50	39601;8	71761;0;0;0;
$GPXUP;3222;08:25:38;0;50	39601;8	71761;0;0;0;
$GPXUP;3222;08:25:39;0;50	39601;8	71761;0;0;0;
$GPXUP;3222;08:25:40;0;50	39601;8	71761;0;0;0;
$GPXUP;3222;08:25:41;0;50	39601;8	71761;0;0;0;
$GPXUP;3222;08:25:42;0;50	39601;8	71761;0;0;0;
$GPXUP;3222;08:25:43;0;50	39601;8	71761;0;0;0;
$GPXUP;3222;08:25:44;0;50	39601;8	71761;0;0;0;
$GPXUP;3222;08:25:45;0;50	39601;8	71761;0;0;0;
$GPXUP;3222;08:25:46;0;50	39601;8	71761;0;0;0;
$GPXUP;3222;08:25:47;0;50	39601;8	71761;0;0;0;
$GPXUP;3222;08:25:48;0;50	39601;8	71761;0;0;0;
$GPXUP;3222;08:25:49;0;50	39601;8	71761;0;0;0;
$GPXUP;3222;08:25:50;0;50	39601;8	71761;0;0;0;
$GPXUP;3222;08:25:51;0;50	39601;8	71761;0;0;0;
$GPXUP;3222;08:25:52;0;50	39601;8	71761;0;0;0;
$GPXUP;3222;08:25:53;0;50	39601;8	71761;0;0;0;
$GPXUP;3222;08:25:54;0;50	39601;8	71761;0;0;0;
$GPXUP;3222;08:25:55;0;50	39601;8	71761;0;0;0;
$GPXUP;3222;08:25:56;0;50	39601;8	71761;0;0;0;
$GPXUP;3222;08:25:57;0;50	39601;8	71761;0;0;0;
$GPXUP;3222;08:25:58;0;50	39601;8	71761;0;0;0;
$GPXUP;3222;08:25:59;0;50	39601;8	71761;0;0;0;
$GPXUP;3222;08:26:00;0;50	39601;8	71761;0;0;0;
$GPXUP;3222;08:26:01;0;50	39601;8	71761;0;0;0;
$GPXUP;3222;08:26:02;0;50	39601;8	71761;0;0;0;
$GPXUP;3222;08:26:03;0;50	39601;8	71761;0;0;0;
$GPXUP;3222;08:26:04;0;50	39601;8	71761;0;0;0;
$GPXUP;3222;08:26:05;0;50	39601;8	71761;0;0;0;
$GPXUP;3222;08:26:06;0;50	39601;8	71761;0;0;0;
$GPXUP;3222;08:26:07;0;50	39601;8	71761;0;0;0;
$GPXUP;3222;08:26:08;0;50	39601;8	71761;0;0;0;
$GPXUP;3222;08:26:09;0;50	39601;8	71761;0;0;0;
$GPXUP;3222;08:26:10;0;50	39601;8	71761;0;0;0;
$GPXUP;3222;08:26:11;0;50	39601;8	71761;0;0;0;
$GPXUP;3222;08:26:12;0;50	39601;8	71761;0;0;0;
$GPXUP;3222;08:26:13;0;50	39601;8	71761;0;0;0;
$GPXUP;3222;08:26:14;0;50	39601;8	71761;0;0;0;
$GPXUP;3222;08:26:15;0;50	39601;8	71761;0;0;0;
$GPXUP;3222;08:26:16;0;50	39601;8	71761;0;0;0;
$GPXUP;3222;08:26:17;0;50	39601;8	71761;0;0;0;
$GPXUP;3222;08:26:18;0;50	39601;8	71761;0;0;0;
$GPXUP;3222;08:26:19;0;50	39601;8	71761;0;0;0;
$GPXUP;3222;08:26:20;0;50	39601;8	71761;0;0;0;
$GPXUP;3222;08:26:21;0;50	39601;8	71761;0;0;0;
$GPXUP;3222;08:26:22;0;50	39601;8	71761;0;0;0;
$GPXUP;3222;08:26:23;0;50	39601;8	71761;0;0;0;
$GPXUP;3222;08:26:24;0;50	39601;8	71761;0;0;0;
$GPXUP;3222;08:26:25;0;50	39601;8	71761;0;0;0;
$GPXUP;3222;08:26:26;0;50	39601;8	71761;0;0;0;
$GPXUP;3222;08:26:27;0;50	39601;8	71761;0;0;0;
$GPXUP;3222;08:26:28;0;50	39601;8	71761;0;0;0;
$GPXUP;3222;08:26:29;0;50	39601;8	71761;0;0;0;
$GPXUP;3222;08:26:30;0;50	39601;8	71761;0;0;0;
$GPXUP;3222;08:26:31;0;50	39601;8	71761;0;0;0;
$GPXUP;3222;08:26:32;0;50	39601;8	71761;0;0;0;
$GPXUP;3222;08:26:33;0;50	39601;8	71761;0;0;0;
$GPXUP;3222;08:26:34;0;50	39601;8	71761;0;0;0;
$GPXUP;3222;08:26:35;0;50	39601;8	71761;0;0;0;
$GPXUP;3222;08:26:36;0;50	39601;8	71761;0;0;0;
$GPXUP;3222;08:26:37;0;50	39601;8	71761;0;0;0;
$GPXUP;3222;08:26:38;0;50	39601;8	71761;0;0;0;
$GPXUP;3222;08:26:39;0;50	39601;8	71761;0;0;0;
$GPXUP;3222;08:26:40;0;50	39601;8	71761;0;0;0;
$GPXUP;3222;08:26:41;0;50	39601;8	71761;0;0;0;
$GPXUP;3222;08:26:42;0;50	39601;8	71761;0;0;0;
$GPXUP;3222;08:26:43;0;50	39601;8	71761;0;0;0;
$GPXUP;3222;08:26:44;0;50	39601;8	71761;0;0;0;
$GPXUP;3222;08:26:45;0;50	39601;8	71761;0;0;0;
$GPXUP;3222;08:26:46;0;50	39601;8	71761;0;0;0;
$GPXUP;3222;08:26:47;0;50	39601;8	71761;0;0;0;
$GPXUP;3222;08:26:48;0;50	39601;8	71761;0;0;0;
$GPXUP;3222;08:26:49;0;50	39601;8	71761;0;0;0;
$GPXUP;3222;08:26:50;0;50	39601;8	71761;0;0;0;
$GPXUP;3222;08:26:51;0;50	39601;8	71761;0;0;0;
$GPXUP;3222;08:26:52;0;50	39601;8	71761;0;0;0;
$GPXUP;3222;08:26:53;0;50	39601;8	71761;0;0;0;
$GPXUP;3222;08:26:54;0;50	39601;8	71761;0;0;0;
$GPXUP;3222;08:26:55;0;50	39601;8	71761;0;0;0;
$GPXUP;3222;08:26:56;0;50	39601;8	71761;0;0;0;
$GPXUP;3222;08:26:57;0;50	39601;8	71761;0;0;0;
$GPXUP;3222;08:26:58;0;50	39601;8	71761;0;0;0;
$GPXUP;3222;08:26:59;0;50	39601;8	71761;0;0;0;
$GPXUP;3222;08:27:00;0;50	39601;8	71761;0;0;0;
$GPXUP;3222;08:27:01;0;50	39601;8	71761;0;0;0;
$GPXUP;3222;08:27:02;0;50	39601;8	71761;0;0;0;
$GPXUP;3222;08:27:03;0;50	39601;8	71761;0;0;0;
$GPXUP;3222;08:27:04;0;50	39601;8	71761;0;0;0;
$GPXUP;3222;08:27:05;0;50	39601;8	71761;0;0;0;
$GPXUP;3222;08:27:06;0;50	39601;8	71761;0;0;0;
$GPXUP;3222;08:27:07;0;50	39601;8	71761;0;0;0;
$GPXUP;3222;08:27:08;0;50	39601;8	71761;0;0;0;
$GPXUP;3222;08:27:09;0;50	39601;8	71761;0;0;0;
$GPXUP;3222;08:27:10;0;50	39601;8	71761;0;0;0;
$GPXUP;3222;08:27:11;0;50	39601;8	71761;0;0;0;
$GPXUP;3222;08:27:12;0;50	39601;8	71761;0;0;0;
$GPXUP;3222;08:27:13;0;50	39601;8	71761;0;0;0;
$GPXUP;3222;08:27:14;0;50	39601;8	71761;0;0;0;
$GPXUP;3222;08:27:15;0;50	39601;8	71761;0;0;0;
$GPXUP;3222;08:27:16;0;50	39601;8	71761;0;0;0;
$GPXUP;3222;08:27:17;0;50	39601;8	71761;0;0;0;
$GPXUP;3222;08:27:18;0;50	39601;8	71761;0;0;0;
$GPXUP;3222;08:27:19;0;50	39601;8	71761;0;0;0;
$GPXUP;3222;08:27:20;0;50	39601;8	71761;0;0;0;
$GPXUP;3222;08:27:21;0;50	39601;8	71761;0;0;0;
$GPXUP;3222;08:27:22;0;50	39601;8	71761;0;0;0;
$GPXUP;3222;08:27:23;0;50	39601;8	71761;0;0;0;
$GPXUP;3222;08:27:24;0;50	39601;8	71761;0;0;0;
$GPXUP;3222;08:27:25;0;50	39601;8	71761;0;0;0;
$GPXUP;3222;08:27:26;0;50	39601;8	71761;0;0;0;
$GPXUP;3222;08:27:27;0;50	39601;8	71761;0;0;0;
$GPXUP;3222;08:27:28;0;50	39601;8	71761;0;0;0;
$GPXUP;3222;08:27:29;0;50	39601;8	71761;0;0;0;
$GPXUP;3222;08:27:30;0;50	39601;8	71761;0;0;0;
$GPXUP;3222;08:27:31;0;50	39601;8	71761;0;0;0;
$GPXUP;3222;08:27:32;0;50	39601;8	71761;0;0;0;
$GPXUP;3222;08:27:33;0;50	39601;8	71761;0;0;0;
$GPXUP;3222;08:27:34;0;50	39601;8	71761;0;0;0;
$GPXUP;3222;08:27:35;0;50	39601;8	71761;0;0;0;
$GPXUP;3222;08:27:36;0;50	39601;8	71761;0;0;0;
$GPXUP;3222;08:27:37;0;50	39601;8	71761;0;0;0;
$GPXUP;3222;08:27:38;0;50	39601;8	71761;0;0;0;
$GPXUP;3222;08:27:39;0;50	39601;8	71761;0;0;0;
$GPXUP;3222;08:27:40;0;50	39601;8	71761;0;0;0;
$GPXUP;3222;08:27:41;0;50	39601;8	71761;0;0;0;
$GPXUP;3222;08:27:42;0;50	39601;8	71761;0;0;0;
$GPXUP;3222;08:27:43;0;50	39601;8	71761;0;0;0;
$GPXUP;3222;08:27:44;0;50	39601;8	71761;0;0;0;
$GPXUP;3222;08:27:45;0;50	39601;8	71761;0;0;0;
$GPXUP;3222;08:27:46;0;50	39601;8	71761;0;0;0;
$GPXUP;3222;08:27:47;0;50	39601;8	71761;0;0;0;
$GPXUP;3222;08:27:48;0;50	39601;8	71761;0;0;0;
$GPXUP;3222;08:27:49;0;50	39601;8	71761;0;0;0;
$GPXUP;3222;08:27:50;0;50	39601;8	71761;0;0;0;
$GPXUP;3222;08:27:51;0;50	39601;8	71761;0;0;0;
$GPXUP;3222;08:27:52;0;50	39601;8	71761;0;0;0;
$GPXUP;3222;08:27:53;0;50	39601;8	71761;0;0;0;
$GPXUP;3222;08:27:54;0;50	39601;8	71761;0;0;0;
$GPXUP;3222;08:27:55;0;50	39601;8	71761;0;0;0;
$GPXUP;3222;08:27:56;0;50	39601;8	71761;0;0;0;
$GPXUP;3222;08:27:57;0;50	39601;8	71761;0;0;0;
$GPXUP;3222;08:27:58;0;50	39601;8	71761;0;0;0;
$GPXUP;3222;08:27:59;0;50	39601;8	71761;0;0;0;
$GPXUP;3222;08:28:00;0;50	39601;8	71761;0;0;0;
$GPXUP;3222;08:28:01;0;50	39601;8	71761;0;0;0;
$GPXUP;3222;08:28:02;0;50	39601;8	71761;0;0;0;
$GPXUP;3222;08:28:03;0;50	39601;8	71761;0;0;0;
$GPXUP;3222;08:28:04;0;50	39601;8	71761;0;0;0;
$GPXUP;3222;08:28:05;0;50	39601;8	71761;0;0;0;
$GPXUP;3222;08:28:06;0;50	39601;8	71761;0;0;0;
$GPXUP;3222;08:28:07;0;50	39601;8	71761;0;0;0;
$GPXUP;3222;08:28:08;0;50	39601;8	71761;0;0;0;
$GPXUP;3222;08:28:09;0;50	39601;8	71761;0;0;0;
$GPXUP;3222;08:28:10;0;50	39601;8	71761;0;0;0;
$GPXUP;3222;08:28:11;0;50	39601;8	71761;0;0;0;
$GPXUP;3222;08:28:12;0;50	39601;8	71761;0;0;0;
$GPXUP;3222;08:28:13;0;50	39601;8	71761;0;0;0;
$GPXUP;3222;08:28:14;0;50	39601;8	71761;0;0;0;
$GPXUP;3222;08:28:15;0;50	39601;8	71761;0;0;0;
$GPXUP;3222;08:28:16;0;50	39601;8	71761;0;0;0;
$GPXUP;3222;08:28:17;0;50	39601;8	71761;0;0;0;
$GPXUP;3222;08:28:18;0;50	39601;8	71761;0;0;0;
$GPXUP;3222;08:28:19;0;50	39601;8	71761;0;0;0;
$GPXUP;3222;08:28:20;0;50	39601;8	71761;0;0;0;
$GPXUP;3222;08:28:21;0;50	39601;8	71761;0;0;0;
$GPXUP;3222;08:28:22;0;50	39601;8	71761;0;0;0;
$GPXUP;3222;08:28:23;0;50	39601;8	71761;0;0;0;
$GPXUP;3222;08:28:24;0;50	39601;8	71761;0;0;0;
$GPXUP;3222;08:28:25;0;50	39601;8	71761;0;0;0;
$GPXUP;3222;08:28:26;0;50	39601;8	71761;0;0;0;
$GPXUP;3222;08:28:27;0;50	39601;8	71761;0;0;0;
$GPXUP;3222;08:28:28;0;50	39601;8	71761;0;0;0;
$GPXUP;3222;08:28:29;0;50	39601;8	71761;0;0;0;
$GPXUP;3222;08:28:30;0;50	39601;8	71761;0;0;0;
$GPXUP;3222;08:28:31;0;50	39601;8	71761;0;0;0;
$GPXUP;3222;08:28:32;0;50	39601;8	71761;0;0;0;
$GPXUP;3222;08:28:33;0;50	39601;8	71761;0;0;0;
$GPXUP;3222;08:28:34;0;50	39601;8	71761;0;0;0;
$GPXUP;3222;08:28:35;0;50	39601;8	71761;0;0;0;
$GPXUP;3222;08:28:36;0;50	39601;8	71761;0;0;0;
$GPXUP;3222;08:28:37;0;50	39601;8	71761;0;0;0;
$GPXUP;3222;08:28:38;0;50	39601;8	71761;0;0;0;
$GPXUP;3222;08:28:39;0;50	39601;8	71761;0;0;0;
$GPXUP;3222;08:28:40;0;50	39601;8	71761;0;0;0;
$GPXUP;3222;08:28:41;0;50	39601;8	71761;0;0;0;
$GPXUP;3222;08:28:42;0;50	39601;8	71761;0;0;0;
$GPXUP;3222;08:28:43;0;50	39601;8	71761;0;0;0;
$GPXUP;3222;08:28:44;0;50	39601;8	71761;0;0;0;
$GPXUP;3222;08:28:45;0;50	39601;8	71761;0;0;0;
$GPXUP;3222;08:28:46;0;50	39601;8	71761;0;0;0;
$GPXUP;3222;08:28:47;0;50	39601;8	71761;0;0;0;
$GPXUP;3222;08:28:48;0;50	39601;8	71761;0;0;0;
$GPXUP;3222;08:28:49;0;50	39601;8	71761;0;0;0;
$GPXUP;3222;08:28:50;0;50	39601;8	71761;0;0;0;
$GPXUP;3222;08:28:51;0;50	39601;8	71761;0;0;0;
$GPXUP;3222;08:28:52;0;50	39601;8	71761;0;0;0;
$GPXUP;3222;08:28:53;0;50	39601;8	71761;0;0;0;
$GPXUP;3222;08:28:54;0;50	39601;8	71761;0;0;0;
$GPXUP;3222;08:28:55;0;50	39601;8	71761;0;0;0;
$GPXUP;3222;08:28:56;0;50	39601;8	71761;0;0;0;
$GPXUP;3222;08:28:57;0;50	39601;8	71761;0;0;0;
$GPXUP;3222;08:28:58;0;50	39601;8	71761;0;0;0;
$GPXUP;3222;08:28:59;0;50	39601;8	71761;0;0;0;
$GPXUP;3222;08:29:00;0;50	39601;8	71761;0;0;0;
$GPXUP;3222;08:29:01;0;50	39601;8	71761;0;0;0;
$GPXUP;3222;08:29:02;0;50	39601;8	71761;0;0;0;
$GPXUP;3222;08:29:03;0;50	39601;8	71761;0;0;0;
$GPXUP;3222;08:29:04;0;50	39601;8	71761;0;0;0;
$GPXUP;3222;08:29:05;0;50	39601;8	71761;0;0;0;
$GPXUP;3222;08:29:06;0;50	39601;8	71761;0;0;0;
$GPXUP;3222;08:29:07;0;50	39601;8	71761;0;0;0;
$GPXUP;3222;08:29:08;0;50	39601;8	71761;0;0;0;
$GPXUP;3222;08:29:09;0;50	39601;8	71761;0;0;0;
$GPXUP;3222;08:29:10;0;50	39601;8	71761;0;0;0;
$GPXUP;3222;08:29:11;0;50	39601;8	71761;0;0;0;
$GPXUP;3222;08:29:12;0;50	39601;8	71761;0;0;0;
$GPXUP;3222;08:29:13;0;50	39601;8	71761;0;0;0;
$GPXUP;3222;08:29:14;0;50	39601;8	71761;0;0;0;
$GPXUP;3222;08:29:15;0;50	39601;8	71761;0;0;0;
$GPXUP;3222;08:29:16;0;50	39601;8	71761;0;0;0;
$GPXUP;3222;08:29:17;0;50	39601;8	71761;0;0;0;
$GPXUP;3222;08:29:18;0;50	39601;8	71761;0;0;0;
$GPXUP;3222;08:29:19;0;50	39601;8	71761;0;0;0;
$GPXUP;3222;08:29:20;0;50	39601;8	71761;0;0;0;
$GPXUP;3222;08:29:21;0;50	39601;8	71761;0;0;0;
$GPXUP;3222;08:29:22;0;50	39601;8	71761;0;0;0;
$GPXUP;3222;08:29:23;0;50	39601;8	71761;0;0;0;
$GPXUP;3222;08:29:24;0;50	39601;8	71761;0;0;0;
$GPXUP;3222;08:29:25;0;50	39601;8	71761;0;0;0;
$GPXUP;3222;08:29:26;0;50	39601;8	71761;0;0;0;
$GPXUP;3222;08:29:27;0;50	39601;8	71761;0;0;0;
$GPXUP;3222;08:29:28;0;50	39601;8	71761;0;0;0;
$GPXUP;3222;08:29:29;0;50	39601;8	71761;0;0;0;
$GPXUP;3222;08:29:30;0;50	39601;8	71761;0;0;0;
$GPXUP;3222;08:29:31;0;50	39601;8	71761;0;0;0;
$GPXUP;3222;08:29:32;0;50	39601;8	71761;0;0;0;
$GPXUP;3222;08:29:33;0;50	39601;8	71761;0;0;0;
$GPXUP;3222;08:29:34;0;50	39601;8	71761;0;0;0;
$GPXUP;3222;08:29:35;0;50	39601;8	71761;0;0;0;
$GPXUP;3222;08:29:36;0;50	39601;8	71761;0;0;0;
$GPXUP;3222;08:29:37;0;50	39601;8	71761;0;0;0;
$GPXUP;3222;08:29:38;0;50	39601;8	71761;0;0;0;
$GPXUP;3222;08:29:39;0;50	39601;8	71761;0;0;0;
$GPXUP;3222;08:29:40;0;50	39601;8	71761;0;0;0;
$GPXUP;3222;08:29:41;0;50	39601;8	71761;0;0;0;
$GPXUP;3222;08:29:42;0;50	39601;8	71761;0;0;0;
$GPXUP;3222;08:29:43;0;50	39601;8	71761;0;0;0;
$GPXUP;3222;08:29:44;0;50	39601;8	71761;0;0;0;
$GPXUP;3222;08:29:45;0;50	39601;8	71761;0;0;0;
$GPXUP;3222;08:29:46;0;50	39601;8	71761;0;0;0;
$GPXUP;3222;08:29:47;0;50	39601;8	71761;0;0;0;
$GPXUP;3222;08:29:48;0;50	39601;8	71761;0;0;0;
$GPXUP;3222;08:29:49;0;50	39601;8	71761;0;0;0;
$GPXUP;3222;08:29:50;0;50	39601;8	71761;0;0;0;
$GPXUP;3222;08:29:51;0;50	39601;8	71761;0;0;0;
$GPXUP;3222;08:29:52;0;50	39601;8	71761;0;0;0;
$GPXUP;3222;08:29:53;0;50	39601;8	71761;0;0;0;
$GPXUP;3222;08:29:54;0;50	39601;8	71761;0;0;0;
$GPXUP;3222;08:29:55;0;50	39601;8	71761;0;0;0;
$GPXUP;3222;08:29:56;0;50	39601;8	71761;0;0;0;
$GPXUP;3222;08:29:57;0;50	39601;8	71761;0;0;0;
$GPXUP;3222;08:29:58;0;50	39601;8	71761;0;0;0;
$GPXUP;3222;08:29:59;0;50	39601;8	71761;0;0;0;
$GPXUP;3222;08:30:00;0;50	39601;8	71761;0;0;0;
$GPXUP;3222;08:30:01;0;50	39601;8	71761;0;0;0;
$GPXUP;3222;08:30:02;0;50	39601;8	71761;0;0;0;
$GPXUP;3222;08:30:03;0;50	39601;8	71761;0;0;0;
$GPXUP;3222;08:30:04;0;50	39601;8	71761;0;0;0;
$GPXUP;3222;08:30:05;0;50	39601;8	71761;0;0;0;
$GPXUP;3222;08:30:06;0;50	39601;8	71761;0;0;0;
$GPXUP;3222;08:30:07;0;50	39601;8	71761;0;0;0;
$GPXUP;3222;08:30:08;0;50	39601;8	71761;0;0;0;
$GPXUP;3222;08:30:09;0;50	39601;8	71761;0;0;0;
$GPXUP;3222;08:30:10;0;50	39601;8	71761;0;0;0;
$GPXUP;3222;08:30:11;0;50	39601;8	71761;0;0;0;
$GPXUP;3222;08:30:12;0;50	39601;8	71761;0;0;0;
$GPXUP;3222;08:30:13;0;50	39601;8	71761;0;0;0;
$GPXUP;3222;08:30:14;0;50	39601;8	71761;0;0;0;
$GPXUP;3222;08:30:15;0;50	39601;8	71761;0;0;0;
$GPXUP;3222;08:30:16;0;50	39601;8	71761;0;0;0;
$GPXUP;3222;08:30:17;0;50	39601;8	71761;0;0;0;
$GPXUP;3222;08:30:18;0;50	39601;8	71761;0;0;0;
$GPXUP;3222;08:30:19;0;50	39601;8	71761;0;0;0;
$GPXUP;3222;08:30:20;0;50	39601;8	71761;0;0;0;
$GPXUP;3222;08:30:21;0;50	39601;8	71761;0;0;0;
$GPXUP;3222;08:30:22;0;50	39601;8	71761;0;0;0;
$GPXUP;3222;08:30:23;0;50	39601;8	71761;0;0;0;
$GPXUP;3222;08:30:24;0;50	39601;8	71761;0;0;0;
$GPXUP;3222;08:30:25;0;50	39601;8	71761;0;0;0;
$GPXUP;3222;08:30:26;0;50	39601;8	71761;0;0;0;
$GPXUP;3222;08:30:27;0;50	39601;8	71761;0;0;0;
$GPXUP;3222;08:30:28;0;50	39601;8	71761;0;0;0;
$GPXUP;3222;08:30:29;0;50	39601;8	71761;0;0;0;
$GPXUP;3222;08:30:30;0;50	39601;8	71761;0;0;0;
$GPXUP;3222;08:30:31;0;50	39601;8	71761;0;0;0;
$GPXUP;3222;08:30:32;0;50	39601;8	71761;0;0;0;
$GPXUP;3222;08:30:33;0;50	39601;8	71761;0;0;0;
$GPXUP;3222;08:30:34;0;50	39601;8	71761;0;0;0;
$GPXUP;3222;08:30:35;0;50	39601;8	71761;0;0;0;
$GPXUP;3222;08:30:36;0;50	39601;8	71761;0;0;0;
$GPXUP;3222;08:30:37;0;50	39601;8	71761;0;0;0;
$GPXUP;3222;08:30:38;0;50	39601;8	71761;0;0;0;
$GPXUP;3222;08:30:39;0;50	39601;8	71761;0;0;0;
$GPXUP;3222;08:30:40;0;50	39601;8	71761;0;0;0;
$GPXUP;3222;08:30:41;0;50	39601;8	71761;0;0;0;
$GPXUP;3222;08:30:42;0;50	39601;8	71761;0;0;0;
$GPXUP;3222;08:30:43;0;50	39601;8	71761;0;0;0;
$GPXUP;3222;08:30:44;0;50	39601;8	71761;0;0;0;
$GPXUP;3222;08:30:45;0;50	39601;8	71761;0;0;0;
$GPXUP;3222;08:30:46;0;50	39601;8	71761;0;0;0;
$GPXUP;3222;08:30:47;0;50	39601;8	71761;0;0;0;
$GPXUP;3222;08:30:48;0;50	39601;8	71761;0;0;0;
$GPXUP;3222;08:30:49;0;50	39601;8	71761;0;0;0;
$GPXUP;3222;08:30:50;0;50	39601;8	71761;0;0;0;
$GPXUP;3222;08:30:51;0;50	39601;8	71761;0;0;0;
$GPXUP;3222;08:30:52;0;50	39601;8	71761;0;0;0;
$GPXUP;3222;08:30:53;0;50	39601;8	71761;0;0;0;
$GPXUP;3222;08:30:54;0;50	39601;8	71761;0;0;0;
$GPXUP;3222;08:30:55;0;50	39601;8	71761;0;0;0;
$GPXUP;3222;08:30:56;0;50	39601;8	71761;0;0;0;
$GPXUP;3222;08:30:57;0;50	39601;8	71761;0;0;0;
$GPXUP;3222;08:30:58;0;50	39601;8	71761;0;0;0;
$GPXUP;3222;08:30:59;0;50	39601;8	71761;0;0;0;
$GPXUP;3222;08:31:00;0;50	39601;8	71761;0;0;0;
$GPXUP;3222;08:31:01;0;50	39601;8	71761;0;0;0;
$GPXUP;3222;08:31:02;0;50	39601;8	71761;0;0;0;
$GPXUP;3222;08:31:03;0;50	39601;8	71761;0;0;0;
$GPXUP;3222;08:31:04;0;50	39601;8	71761;0;0;0;
$GPXUP;3222;08:31:05;0;50	39601;8	71761;0;0;0;
$GPXUP;3222;08:31:06;0;50	39601;8	71761;0;0;0;
$GPXUP;3222;08:31:07;0;50	39601;8	71761;0;0;0;
$GPXUP;3222;08:31:08;0;50	39601;8	71761;0;0;0;
$GPXUP;3222;08:31:09;0;50	39601;8	71761;0;0;0;
$GPXUP;3222;08:31:10;0;50	39601;8	71761;0;0;0;
$GPXUP;3222;08:31:11;0;50	39601;8	71761;0;0;0;
$GPXUP;3222;08:31:12;0;50	39601;8	71761;0;0;0;
$GPXUP;3222;08:31:13;0;50	39601;8	71761;0;0;0;
$GPXUP;3222;08:31:14;0;50	39601;8	71761;0;0;0;
$GPXUP;3222;08:31:15;0;50	39601;8	71761;0;0;0;
$GPXUP;3222;08:31:16;0;50	39601;8	71761;0;0;0;
$GPXUP;3222;08:31:17;0;50	39601;8	71761;0;0;0;
$GPXUP;3222;08:31:18;0;50	39601;8	71761;0;0;0;
$GPXUP;3222;08:31:19;0;50	39601;8	71761;0;0;0;
$GPXUP;3222;08:31:20;0;50	39601;8	71761;0;0;0;
$GPXUP;3222;08:31:21;0;50	39601;8	71761;0;0;0;
$GPXUP;3222;08:31:22;0;50	39601;8	71761;0;0;0;
$GPXUP;3222;08:31:23;0;50	39601;8	71761;0;0;0;
$GPXUP;3222;08:31:24;0;50	39601;8	71761;0;0;0;
$GPXUP;3222;08:31:25;0;50	39601;8	71761;0;0;0;
$GPXUP;3222;08:31:26;0;50	39601;8	71761;0;0;0;
$GPXUP;3222;08:31:27;0;50	39601;8	71761;0;0;0;
$GPXUP;3222;08:31:28;0;50	39601;8	71761;0;0;0;
$GPXUP;3222;08:31:29;0;50	39601;8	71761;0;0;0;
$GPXUP;3222;08:31:30;0;50	39601;8	71761;0;0;0;
$GPXUP;3222;08:31:31;0;50	39601;8	71761;0;0;0;
$GPXUP;3222;08:31:32;0;50	39601;8	71761;0;0;0;
$GPXUP;3222;08:31:33;0;50	39601;8	71761;0;0;0;
$GPXUP;3222;08:31:34;0;50	39601;8	71761;0;0;0;
$GPXUP;3222;08:31:35;0;50	39601;8	71761;0;0;0;
$GPXUP;3222;08:31:36;0;50	39601;8	71761;0;0;0;
$GPXUP;3222;08:31:37;0;50	39601;8	71761;0;0;0;
$GPXUP;3222;08:31:38;0;50	39601;8	71761;0;0;0;
$GPXUP;3222;08:31:39;0;50	39601;8	71761;0;0;0;
$GPXUP;3222;08:31:40;0;50	39601;8	71761;0;0;0;
$GPXUP;3222;08:31:41;0;50	39601;8	71761;0;0;0;
$GPXUP;3222;08:31:42;0;50	39601;8	71761;0;0;0;
$GPXUP;3222;08:31:43;0;50	39601;8	71761;0;0;0;
$GPXUP;3222;08:31:44;0;50	39601;8	71761;0;0;0;
$GPXUP;3222;08:31:45;0;50	39601;8	71761;0;0;0;
$GPXUP;3222;08:31:46;0;50	39601;8	71761;0;0;0;
$GPXUP;3222;08:31:47;0;50	39601;8	71761;0;0;0;
$GPXUP;3222;08:31:48;0;50	39601;8	71761;0;0;0;
$GPXUP;3222;08:31:49;0;50	39601;8	71761;0;0;0;
$GPXUP;3222;08:31:50;0;50	39601;8	71761;0;0;0;
$GPXUP;3222;08:31:51;0;50	39601;8	71761;0;0;0;
$GPXUP;3222;08:31:52;0;50	39601;8	71761;0;0;0;
$GPXUP;3222;08:31:53;0;50	39601;8	71761;0;0;0;
$GPXUP;3222;08:31:54;0;50	39601;8	71761;0;0;0;
$GPXUP;3222;08:31:55;0;50	39601;8	71761;0;0;0;
$GPXUP;3222;08:31:56;0;50	39601;8	71761;0;0;0;
$GPXUP;3222;08:31:57;0;50	39601;8	71761;0;0;0;
$GPXUP;3222;08:31:58;0;50	39601;8	71761;0;0;0;
$GPXUP;3222;08:31:59;0;50	39601;8	71761;0;0;0;
$GPXUP;3222;08:32:00;0;50	39601;8	71761;0;0;0;
$GPXUP;3222;08:32:01;0;50	39601;8	71761;0;0;0;
$GPXUP;3222;08:32:02;0;50	39601;8	71761;0;0;0;
$GPXUP;3222;08:32:03;0;50	39601;8	71761;0;0;0;
$GPXUP;3222;08:32:04;0;50	39601;8	71761;0;0;0;
$GPXUP;3222;08:32:05;0;50	39601;8	71761;0;0;0;
$GPXUP;3222;08:32:06;0;50	39601;8	71761;0;0;0;
$GPXUP;3222;08:32:07;0;50	39601;8	71761;0;0;0;
$GPXUP;3222;08:32:08;0;50	39601;8	71761;0;0;0;
$GPXUP;3222;08:32:09;0;50	39601;8	71761;0;0;0;
$GPXUP;3222;08:32:10;0;50	39601;8	71761;0;0;0;
$GPXUP;3222;08:32:11;0;50	39601;8	71761;0;0;0;
$GPXUP;3222;08:32:12;0;50	39601;8	71761;0;0;0;
$GPXUP;3222;08:32:13;0;50	39601;8	71761;0;0;0;
$GPXUP;3222;08:32:14;0;50	39601;8	71761;0;0;0;
$GPXUP;3222;08:32:15;0;50	39601;8	71761;0;0;0;
$GPXUP;3222;08:32:16;0;50	39601;8	71761;0;0;0;
$GPXUP;3222;08:32:17;0;50	39601;8	71761;0;0;0;
$GPXUP;3222;08:32:18;0;50	39601;8	71761;0;0;0;
$GPXUP;3222;08:32:19;0;50	39601;8	71761;0;0;0;
$GPXUP;3222;08:32:20;0;50	39601;8	71761;0;0;0;
$GPXUP;3222;08:32:21;0;50	39601;8	71761;0;0;0;
$GPXUP;3222;08:32:22;0;50	39601;8	71761;0;0;0;
$GPXUP;3222;08:32:23;0;50	39601;8	71761;0;0;0;
$GPXUP;3222;08:32:24;0;50	39601;8	71761;0;0;0;
$GPXUP;3222;08:32:25;0;50	39601;8	71761;0;0;0;
$GPXUP;3222;08:32:26;0;50	39601;8	71761;0;0;0;
$GPXUP;3222;08:32:27;0;50	39601;8	71761;0;0;0;
$GPXUP;3222;08:32:28;0;50	39601;8	71761;0;0;0;
$GPXUP;3222;08:32:29;0;50	39601;8	71761;0;0;0;
$GPXUP;3222;08:32:30;0;50	39601;8	71761;0;0;0;
$GPXUP;3222;08:32:31;0;50	39601;8	71761;0;0;0;
$GPXUP;3222;08:32:32;0;50	39601;8	71761;0;0;0;
$GPXUP;3222;08:32:33;0;50	39601;8	71761;0;0;0;
$GPXUP;3222;08:32:34;0;50	39601;8	71761;0;0;0;
$GPXUP;3222;08:32:35;0;50	39601;8	71761;0;0;0;
$GPXUP;3222;08:32:36;0;50	39601;8	71761;0;0;0;
$GPXUP;3222;08:32:37;0;50	39601;8	71761;0;0;0;
$GPXUP;3222;08:32:38;0;50	39601;8	71761;0;0;0;
$GPXUP;3222;08:32:39;0;50	39601;8	71761;0;0;0;
$GPXUP;3222;08:32:40;0;50	39601;8	71761;0;0;0;
$GPXUP;3222;08:32:41;0;50	39601;8	71761;0;0;0;
$GPXUP;3222;08:32:42;0;50	39601;8	71761;0;0;0;
$GPXUP;3222;08:32:43;0;50	39601;8	71761;0;0;0;
$GPXUP;3222;08:32:44;0;50	39601;8	71761;0;0;0;
$GPXUP;3222;08:32:45;0;50	39601;8	71761;0;0;0;
$GPXUP;3222;08:32:46;0;50	39601;8	71761;0;0;0;
$GPXUP;3222;08:32:47;0;50	39601;8	71761;0;0;0;
$GPXUP;3222;08:32:48;0;50	39601;8	71761;0;0;0;
$GPXUP;3222;08:32:49;0;50	39601;8	71761;0;0;0;
$GPXUP;3222;08:32:50;0;50	39601;8	71761;0;0;0;
$GPXUP;3222;08:32:51;0;50	39601;8	71761;0;0;0;
$GPXUP;3222;08:32:52;0;50	39601;8	71761;0;0;0;
$GPXUP;3222;08:32:53;0;50	39601;8	71761;0;0;0;
$GPXUP;3222;08:32:54;0;50	39601;8	71761;0;0;0;
$GPXUP;3222;08:32:55;0;50	39601;8	71761;0;0;0;
$GPXUP;3222;08:32:56;0;50	39601;8	71761;0;0;0;
$GPXUP;3222;08:32:57;0;50	39601;8	71761;0;0;0;
$GPXUP;3222;08:32:58;0;50	39601;8	71761;0;0;0;
$GPXUP;3222;08:32:59;0;50	39601;8	71761;0;0;0;
$GPXUP;3222;08:33:00;0;50	39601;8	71761;0;0;0;
$GPXUP;3222;08:33:01;0;50	39601;8	71761;0;0;0;
$GPXUP;3222;08:33:02;0;50	39601;8	71761;0;0;0;
$GPXUP;3222;08:33:03;0;50	39601;8	71761;0;0;0;
$GPXUP;3222;08:33:04;0;50	39601;8	71761;0;0;0;
$GPXUP;3222;08:33:05;0;50	39601;8	71761;0;0;0;
$GPXUP;3222;08:33:06;0;50	39601;8	71761;0;0;0;
$GPXUP;3222;08:33:07;0;50	39601;8	71761;0;0;0;
$GPXUP;3222;08:33:08;0;50	39601;8	71761;0;0;0;
$GPXUP;3222;08:33:09;0;50	39601;8	71761;0;0;0;
$GPXUP;3222;08:33:10;0;50	39601;8	71761;0;0;0;
$GPXUP;3222;08:33:11;0;50	39601;8	71761;0;0;0;
$GPXUP;3222;08:33:12;0;50	39601;8	71761;0;0;0;
$GPXUP;3222;08:33:13;0;50	39601;8	71761;0;0;0;
$GPXUP;3222;08:33:14;0;50	39601;8	71761;0;0;0;
$GPXUP;3222;08:33:15;0;50	39601;8	71761;0;0;0;
$GPXUP;3222;08:33:16;0;50	39601;8	71761;0;0;0;
$GPXUP;3222;08:33:17;0;50	39601;8	71761;0;0;0;
$GPXUP;3222;08:33:18;0;50	39601;8	71761;0;0;0;
$GPXUP;3222;08:33:19;0;50	39601;8	71761;0;0;0;
$GPXUP;3222;08:33:20;0;50	39601;8	71761;0;0;0;
$GPXUP;3222;08:33:21;0;50	39601;8	71761;0;0;0;
$GPXUP;3222;08:33:22;0;50	39601;8	71761;0;0;0;
$GPXUP;3222;08:33:23;0;50	39601;8	71761;0;0;0;
$GPXUP;3222;08:33:24;0;50	39601;8	71761;0;0;0;
$GPXUP;3222;08:33:25;0;50	39601;8	71761;0;0;0;
$GPXUP;3222;08:33:26;0;50	39601;8	71761;0;0;0;
$GPXUP;3222;08:33:27;0;50	39601;8	71761;0;0;0;
$GPXUP;3222;08:33:28;0;50	39601;8	71761;0;0;0;
$GPXUP;3222;08:33:29;0;50	39601;8	71761;0;0;0;
$GPXUP;3222;08:33:30;0;50	39601;8	71761;0;0;0;
$GPXUP;3222;08:33:31;0;50	39601;8	71761;0;0;0;
$GPXUP;3222;08:33:32;0;50	39601;8	71761;0;0;0;
$GPXUP;3222;08:33:33;0;50	39601;8	71761;0;0;0;
$GPXUP;3222;08:33:34;0;50	39601;8	71761;0;0;0;
$GPXUP;3222;08:33:35;0;50	39601;8	71761;0;0;0;
$GPXUP;3222;08:33:36;0;50	39601;8	71761;0;0;0;
$GPXUP;3222;08:33:37;0;50	39601;8	71761;0;0;0;
$GPXUP;3222;08:33:38;0;50	39601;8	71761;0;0;0;
$GPXUP;3222;08:33:39;0;50	39601;8	71761;0;0;0;
$GPXUP;3222;08:33:40;0;50	39601;8	71761;0;0;0;
$GPXUP;3222;08:33:41;0;50	39601;8	71761;0;0;0;
$GPXUP;3222;08:33:42;0;50	39601;8	71761;0;0;0;
$GPXUP;3222;08:33:43;0;50	39601;8	71761;0;0;0;
$GPXUP;3222;08:33:44;0;50	39601;8	71761;0;0;0;
$GPXUP;3222;08:33:45;0;50	39601;8	71761;0;0;0;
$GPXUP;3222;08:33:46;0;50	39601;8	71761;0;0;0;
$GPXUP;3222;08:33:47;0;50	39601;8	71761;0;0;0;
$GPXUP;3222;08:33:48;0;50	39601;8	71761;0;0;0;
$GPXUP;3222;08:33:49;0;50	39601;8	71761;0;0;0;
$GPXUP;3222;08:33:50;0;50	39601;8	71761;0;0;0;
$GPXUP;3222;08:33:51;0;50	39601;8	71761;0;0;0;
$GPXUP;3222;08:33:52;0;50	39601;8	71761;0;0;0;
$GPXUP;3222;08:33:53;0;50	39601;8	71761;0;0;0;
$GPXUP;3222;08:33:54;0;50	39601;8	71761;0;0;0;
$GPXUP;3222;08:33:55;0;50	39601;8	71761;0;0;0;
$GPXUP;3222;08:33:56;0;50	39601;8	71761;0;0;0;
$GPXUP;3222;08:33:57;0;50	39601;8	71761;0;0;0;
$GPXUP;3222;08:33:58;0;50	39601;8	71761;0;0;0;
$GPXUP;3222;08:33:59;0;50	39601;8	71761;0;0;0;
$GPXUP;3222;08:34:00;0;50	39601;8	71761;0;0;0;
$GPXUP;3222;08:34:01;0;50	39601;8	71761;0;0;0;
$GPXUP;3222;08:34:02;0;50	39601;8	71761;0;0;0;
$GPXUP;3222;08:34:03;0;50	39601;8	71761;0;0;0;
$GPXUP;3222;08:34:04;0;50	39601;8	71761;0;0;0;
$GPXUP;3222;08:34:05;0;50	39601;8	71761;0;0;0;
$GPXUP;3222;08:34:06;0;50	39601;8	71761;0;0;0;
$GPXUP;3222;08:34:07;0;50	39601;8	71761;0;0;0;
$GPXUP;3222;08:34:08;0;50	39601;8	71761;0;0;0;
$GPXUP;3222;08:34:09;0;50	39601;8	71761;0;0;0;
$GPXUP;3222;08:34:10;0;50	39601;8	71761;0;0;0;
$GPXUP;3222;08:34:11;0;50	39601;8	71761;0;0;0;
$GPXUP;3222;08:34:12;0;50	39601;8	71761;0;0;0;
$GPXUP;3222;08:34:13;0;50	39601;8	71761;0;0;0;
$GPXUP;3222;08:34:14;0;50	39601;8	71761;0;0;0;
$GPXUP;3222;08:34:15;0;50	39601;8	71761;0;0;0;
$GPXUP;3222;08:34:16;0;50	39601;8	71761;0;0;0;
$GPXUP;3222;08:34:17;0;50	39601;8	71761;0;0;0;
$GPXUP;3222;08:34:18;0;50	39601;8	71761;0;0;0;
$GPXUP;3222;08:34:19;0;50	39601;8	71761;0;0;0;
$GPXUP;3222;08:34:20;0;50	39601;8	71761;0;0;0;
$GPXUP;3222;08:34:21;0;50	39601;8	71761;0;0;0;
$GPXUP;3222;08:34:22;0;50	39601;8	71761;0;0;0;
$GPXUP;3222;08:34:23;0;50	39601;8	71761;0;0;0;
$GPXUP;3222;08:34:24;0;50	39601;8	71761;0;0;0;
$GPXUP;3222;08:34:25;0;50	39601;8	71761;0;0;0;
$GPXUP;3222;08:34:26;0;50	39601;8	71761;0;0;0;
$GPXUP;3222;08:34:27;0;50	39601;8	71761;0;0;0;
$GPXUP;3222;08:34:28;0;50	39601;8	71761;0;0;0;
$GPXUP;3222;08:34:29;0;50	39601;8	71761;0;0;0;
$GPXUP;3222;08:34:30;0;50	39601;8	71761;0;0;0;
$GPXUP;3222;08:34:31;0;50	39601;8	71761;0;0;0;
$GPXUP;3222;08:34:32;0;50	39601;8	71761;0;0;0;
$GPXUP;3222;08:34:33;0;50	39601;8	71761;0;0;0;
$GPXUP;3222;08:34:34;0;50	39601;8	71761;0;0;0;
$GPXUP;3222;08:34:35;0;50	39601;8	71761;0;0;0;
$GPXUP;3222;08:34:36;0;50	39601;8	71761;0;0;0;
$GPXUP;3222;08:34:37;0;50	39601;8	71761;0;0;0;
$GPXUP;3222;08:34:38;0;50	39601;8	71761;0;0;0;
$GPXUP;3222;08:34:39;0;50	39601;8	71761;0;0;0;
$GPXUP;3222;08:34:40;0;50	39601;8	71761;0;0;0;
$GPXUP;3222;08:34:41;0;50	39601;8	71761;0;0;0;
$GPXUP;3222;08:34:42;0;50	39601;8	71761;0;0;0;
$GPXUP;3222;08:34:43;0;50	39601;8	71761;0;0;0;
$GPXUP;3222;08:34:44;0;50	39601;8	71761;0;0;0;
$GPXUP;3222;08:34:45;0;50	39601;8	71761;0;0;0;
$GPXUP;3222;08:34:46;0;50	39601;8	71761;0;0;0;
$GPXUP;3222;08:34:47;0;50	39601;8	71761;0;0;0;
$GPXUP;3222;08:34:48;0;50	39601;8	71761;0;0;0;
$GPXUP;3222;08:34:49;0;50	39601;8	71761;0;0;0;
$GPXUP;3222;08:34:50;0;50	39601;8	71761;0;0;0;
$GPXUP;3222;08:34:51;0;50	39601;8	71761;0;0;0;
$GPXUP;3222;08:34:52;0;50	39601;8	71761;0;0;0;
$GPXUP;3222;08:34:53;0;50	39601;8	71761;0;0;0;
$GPXUP;3222;08:34:54;0;50	39601;8	71761;0;0;0;
$GPXUP;3222;08:34:55;0;50	39601;8	71761;0;0;0;
$GPXUP;3222;08:34:56;0;50	39601;8	71761;0;0;0;
$GPXUP;3222;08:34:57;0;50	39601;8	71761;0;0;0;
$GPXUP;3222;08:34:58;0;50	39601;8	71761;0;0;0;
$GPXUP;3222;08:34:59;0;50	39601;8	71761;0;0;0;
$GPXUP;3222;08:35:00;0;50	39601;8	71761;0;0;0;
$GPXUP;3222;08:35:01;0;50	39601;8	71761;0;0;0;
$GPXUP;3222;08:35:02;0;50	39601;8	71761;0;0;0;
$GPXUP;3222;08:35:03;0;50	39601;8	71761;0;0;0;
$GPXUP;3222;08:35:04;0;50	39601;8	71761;0;0;0;
$GPXUP;3222;08:35:05;0;50	39601;8	71761;0;0;0;
$GPXUP;3222;08:35:06;0;50	39601;8	71761;0;0;0;
$GPXUP;3222;08:35:07;0;50	39601;8	71761;0;0;0;
$GPXUP;3222;08:35:08;0;50	39601;8	71761;0;0;0;
$GPXUP;3222;08:35:09;0;50	39601;8	71761;0;0;0;
$GPXUP;3222;08:35:10;0;50	39601;8	71761;0;0;0;
$GPXUP;3222;08:35:11;0;50	39601;8	71761;0;0;0;
$GPXUP;3222;08:35:12;0;50	39601;8	71761;0;0;0;
$GPXUP;3222;08:35:13;0;50	39601;8	71761;0;0;0;
$GPXUP;3222;08:35:14;0;50	39601;8	71761;0;0;0;
$GPXUP;3222;08:35:15;0;50	39601;8	71761;0;0;0;
$GPXUP;3222;08:35:16;0;50	39601;8	71761;0;0;0;
$GPXUP;3222;08:35:17;0;50	39601;8	71761;0;0;0;
$GPXUP;3222;08:35:18;0;50	39601;8	71761;0;0;0;
$GPXUP;3222;08:35:19;0;50	39601;8	71761;0;0;0;
$GPXUP;3222;08:35:20;0;50	39601;8	71761;0;0;0;
$GPXUP;3222;08:35:21;0;50	39601;8	71761;0;0;0;
$GPXUP;3222;08:35:22;0;50	39601;8	71761;0;0;0;
$GPXUP;3222;08:35:23;0;50	39601;8	71761;0;0;0;
$GPXUP;3222;08:35:24;0;50	39601;8	71761;0;0;0;
$GPXUP;3222;08:35:25;0;50	39601;8	71761;0;0;0;
$GPXUP;3222;08:35:26;0;50	39601;8	71761;0;0;0;
$GPXUP;3222;08:35:27;0;50	39601;8	71761;0;0;0;
$GPXUP;3222;08:35:28;0;50	39601;8	71761;0;0;0;
$GPXUP;3222;08:35:29;0;50	39601;8	71761;0;0;0;
$GPXUP;3222;08:35:30;0;50	39601;8	71761;0;0;0;
$GPXUP;3222;08:35:31;0;50	39601;8	71761;0;0;0;
$GPXUP;3222;08:35:32;0;50	39601;8	71761;0;0;0;
$GPXUP;3222;08:35:33;0;50	39601;8	71761;0;0;0;
$GPXUP;3222;08:35:34;0;50	39601;8	71761;0;0;0;
$GPXUP;3222;08:35:35;0;50	39601;8	71761;0;0;0;
$GPXUP;3222;08:35:36;0;50	39601;8	71761;0;0;0;
$GPXUP;3222;08:35:37;0;50	39601;8	71761;0;0;0;
$GPXUP;3222;08:35:38;0;50	39601;8	71761;0;0;0;
$GPXUP;3222;08:35:39;0;50	39601;8	71761;0;0;0;
$GPXUP;3222;08:35:40;0;50	39601;8	71761;0;0;0;
$GPXUP;3222;08:35:41;0;50	39601;8	71761;0;0;0;
$GPXUP;3222;08:35:42;0;50	39601;8	71761;0;0;0;
$GPXUP;3222;08:35:43;0;50	39601;8	71761;0;0;0;
$GPXUP;3222;08:35:44;0;50	39601;8	71761;0;0;0;
$GPXUP;3222;08:35:45;0;50	39601;8	71761;0;0;0;
$GPXUP;3222;08:35:46;0;50	39601;8	71761;0;0;0;
$GPXUP;3222;08:35:47;0;50	39601;8	71761;0;0;0;
$GPXUP;3222;08:35:48;0;50	39601;8	71761;0;0;0;
$GPXUP;3222;08:35:49;0;50	39601;8	71761;0;0;0;
$GPXUP;3222;08:35:50;0;50	39601;8	71761;0;0;0;
$GPXUP;3222;08:35:51;0;50	39601;8	71761;0;0;0;
$GPXUP;3222;08:35:52;0;50	39601;8	71761;0;0;0;
$GPXUP;3222;08:35:53;0;50	39601;8	71761;0;0;0;
$GPXUP;3222;08:35:54;0;50	39601;8	71761;0;0;0;
$GPXUP;3222;08:35:55;0;50	39601;8	71761;0;0;0;
$GPXUP;3222;08:35:56;0;50	39601;8	71761;0;0;0;
$GPXUP;3222;08:35:57;0;50	39601;8	71761;0;0;0;
$GPXUP;3222;08:35:58;0;50	39601;8	71761;0;0;0;
$GPXUP;3222;08:35:59;0;50	39601;8	71761;0;0;0;
$GPXUP;3222;08:36:00;0;50	39601;8	71761;0;0;0;
$GPXUP;3222;08:36:01;0;50	39601;8	71761;0;0;0;
$GPXUP;3222;08:36:02;0;50	39601;8	71761;0;0;0;
$GPXUP;3222;08:36:03;0;50	39601;8	71761;0;0;0;
$GPXUP;3222;08:36:04;0;50	39601;8	71761;0;0;0;
$GPXUP;3222;08:36:05;0;50	39601;8	71761;0;0;0;
$GPXUP;3222;08:36:06;0;50	39601;8	71761;0;0;0;
$GPXUP;3222;08:36:07;0;50	39601;8	71761;0;0;0;
$GPXUP;3222;08:36:08;0;50	39601;8	71761;0;0;0;
$GPXUP;3222;08:36:09;0;50	39601;8	71761;0;0;0;
$GPXUP;3222;08:36:10;0;50	39601;8	71761;0;0;0;
$GPXUP;3222;08:36:11;0;50	39601;8	71761;0;0;0;
$GPXUP;3222;08:36:12;0;50	39601;8	71761;0;0;0;
$GPXUP;3222;08:36:13;0;50	39601;8	71761;0;0;0;
$GPXUP;3222;08:36:14;0;50	39601;8	71761;0;0;0;
$GPXUP;3222;08:36:15;0;50	39601;8	71761;0;0;0;
$GPXUP;3222;08:36:16;0;50	39601;8	71761;0;0;0;
$GPXUP;3222;08:36:17;0;50	39601;8	71761;0;0;0;
$GPXUP;3222;08:36:18;0;50	39601;8	71761;0;0;0;
$GPXUP;3222;08:36:19;0;50	39601;8	71761;0;0;0;
$GPXUP;3222;08:36:20;0;50	39601;8	71761;0;0;0;
$GPXUP;3222;08:36:21;0;50	39601;8	71761;0;0;0;
$GPXUP;3222;08:36:22;0;50	39601;8	71761;0;0;0;
$GPXUP;3222;08:36:23;0;50	39601;8	71761;0;0;0;
$GPXUP;3222;08:36:24;0;50	39601;8	71761;0;0;0;
$GPXUP;3222;08:36:25;0;50	39601;8	71761;0;0;0;
$GPXUP;3222;08:36:26;0;50	39601;8	71761;0;0;0;
$GPXUP;3222;08:36:27;0;50	39601;8	71761;0;0;0;
$GPXUP;3222;08:36:28;0;50	39601;8	71761;0;0;0;
$GPXUP;3222;08:36:29;0;50	39601;8	71761;0;0;0;
$GPXUP;3222;08:36:30;0;50	39601;8	71761;0;0;0;
$GPXUP;3222;08:36:31;0;50	39601;8	71761;0;0;0;
$GPXUP;3222;08:36:32;0;50	39601;8	71761;0;0;0;
$GPXUP;3222;08:36:33;0;50	39601;8	71761;0;0;0;
$GPXUP;3222;08:36:34;0;50	39601;8	71761;0;0;0;
$GPXUP;3222;08:36:35;0;50	39601;8	71761;0;0;0;
$GPXUP;3222;08:36:36;0;50	39601;8	71761;0;0;0;
$GPXUP;3222;08:36:37;0;50	39601;8	71761;0;0;0;
$GPXUP;3222;08:36:38;0;50	39601;8	71761;0;0;0;
$GPXUP;3222;08:36:39;0;50	39601;8	71761;0;0;0;
$GPXUP;3222;08:36:40;0;50	39601;8	71761;0;0;0;
$GPXUP;3222;08:36:41;0;50	39601;8	71761;0;0;0;
$GPXUP;3222;08:36:42;0;50	39601;8	71761;0;0;0;
$GPXUP;3222;08:36:43;0;50	39601;8	71761;0;0;0;
$GPXUP;3222;08:36:44;0;50	39601;8	71761;0;0;0;
$GPXUP;3222;08:36:45;0;50	39601;8	71761;0;0;0;
$GPXUP;3222;08:36:46;0;50	39601;8	71761;0;0;0;
$GPXUP;3222;08:36:47;0;50	39601;8	71761;0;0;0;
$GPXUP;3222;08:36:48;0;50	39601;8	71761;0;0;0;
$GPXUP;3222;08:36:49;0;50	39601;8	71761;0;0;0;
$GPXUP;3222;08:36:50;0;50	39601;8	71761;0;0;0;
$GPXUP;3222;08:36:51;0;50	39601;8	71761;0;0;0;
$GPXUP;3222;08:36:52;0;50	39601;8	71761;0;0;0;
$GPXUP;3222;08:36:53;0;50	39601;8	71761;0;0;0;
$GPXUP;3222;08:36:54;0;50	39601;8	71761;0;0;0;
$GPXUP;3222;08:36:55;0;50	39601;8	71761;0;0;0;
$GPXUP;3222;08:36:56;0;50	39601;8	71761;0;0;0;
$GPXUP;3222;08:36:57;0;50	39601;8	71761;0;0;0;
$GPXUP;3222;08:36:58;0;50	39601;8	71761;0;0;0;
$GPXUP;3222;08:36:59;0;50	39601;8	71761;0;0;0;
$GPXUP;3222;08:37:00;0;50	39601;8	71761;0;0;0;
$GPXUP;3222;08:37:01;0;50	39601;8	71761;0;0;0;
$GPXUP;3222;08:37:02;0;50	39601;8	71761;0;0;0;
$GPXUP;3222;08:37:03;0;50	39601;8	71761;0;0;0;
$GPXUP;3222;08:37:04;0;50	39601;8	71761;0;0;0;
$GPXUP;3222;08:37:05;0;50	39601;8	71761;0;0;0;
$GPXUP;3222;08:37:06;0;50	39601;8	71761;0;0;0;
$GPXUP;3222;08:37:07;0;50	39601;8	71761;0;0;0;
$GPXUP;3222;08:37:08;0;50	39601;8	71761;0;0;0;
$GPXUP;3222;08:37:09;0;50	39601;8	71761;0;0;0;
$GPXUP;3222;08:37:10;0;50	39601;8	71761;0;0;0;
$GPXUP;3222;08:37:11;0;50	39601;8	71761;0;0;0;
$GPXUP;3222;08:37:12;0;50	39601;8	71761;0;0;0;
$GPXUP;3222;08:37:13;0;50	39601;8	71761;0;0;0;
$GPXUP;3222;08:37:14;0;50	39601;8	71761;0;0;0;
$GPXUP;3222;08:37:15;0;50	39601;8	71761;0;0;0;
$GPXUP;3222;08:37:16;0;50	39601;8	71761;0;0;0;
$GPXUP;3222;08:37:17;0;50	39601;8	71761;0;0;0;
$GPXUP;3222;08:37:18;0;50	39601;8	71761;0;0;0;
$GPXUP;3222;08:37:19;0;50	39601;8	71761;0;0;0;
$GPXUP;3222;08:37:20;0;50	39601;8	71761;0;0;0;
$GPXUP;3222;08:37:21;0;50	39601;8	71761;0;0;0;
$GPXUP;3222;08:37:22;0;50	39601;8	71761;0;0;0;
$GPXUP;3222;08:37:23;0;50	39601;8	71761;0;0;0;
$GPXUP;3222;08:37:24;0;50	39601;8	71761;0;0;0;
$GPXUP;3222;08:37:25;0;50	39601;8	71761;0;0;0;
$GPXUP;3222;08:37:26;0;50	39601;8	71761;0;0;0;
$GPXUP;3222;08:37:27;0;50	39601;8	71761;0;0;0;
$GPXUP;3222;08:37:28;0;50	39601;8	71761;0;0;0;
$GPXUP;3222;08:37:29;0;50	39601;8	71761;0;0;0;
$GPXUP;3222;08:37:30;0;50	39601;8	71761;0;0;0;
$GPXUP;3222;08:37:31;0;50	39601;8	71761;0;0;0;
$GPXUP;3222;08:37:32;0;50	39601;8	71761;0;0;0;
$GPXUP;3222;08:37:33;0;50	39601;8	71761;0;0;0;
$GPXUP;3222;08:37:34;0;50	39601;8	71761;0;0;0;
$GPXUP;3222;08:37:35;0;50	39601;8	71761;0;0;0;
$GPXUP;3222;08:37:36;0;50	39601;8	71761;0;0;0;
$GPXUP;3222;08:37:37;0;50	39601;8	71761;0;0;0;
$GPXUP;3222;08:37:38;0;50	39601;8	71761;0;0;0;
$GPXUP;3222;08:37:39;0;50	39601;8	71761;0;0;0;
$GPXUP;3222;08:37:40;0;50	39601;8	71761;0;0;0;
$GPXUP;3222;08:37:41;0;50	39601;8	71761;0;0;0;
$GPXUP;3222;08:37:42;0;50	39601;8	71761;0;0;0;
$GPXUP;3222;08:37:43;0;50	39601;8	71761;0;0;0;
$GPXUP;3222;08:37:44;0;50	39601;8	71761;0;0;0;
$GPXUP;3222;08:37:45;0;50	39601;8	71761;0;0;0;
$GPXUP;3222;08:37:46;0;50	39601;8	71761;0;0;0;
$GPXUP;3222;08:37:47;0;50	39601;8	71761;0;0;0;
$GPXUP;3222;08:37:48;0;50	39601;8	71761;0;0;0;
$GPXUP;3222;08:37:49;0;50	39601;8	71761;0;0;0;
$GPXUP;3222;08:37:50;0;50	39601;8	71761;0;0;0;
$GPXUP;3222;08:37:51;0;50	39601;8	71761;0;0;0;
$GPXUP;3222;08:37:52;0;50	39601;8	71761;0;0;0;
$GPXUP;3222;08:37:53;0;50	39601;8	71761;0;0;0;
$GPXUP;3222;08:37:54;0;50	39601;8	71761;0;0;0;
$GPXUP;3222;08:37:55;0;50	39601;8	71761;0;0;0;
$GPXUP;3222;08:37:56;0;50	39601;8	71761;0;0;0;
$GPXUP;3222;08:37:57;0;50	39601;8	71761;0;0;0;
$GPXUP;3222;08:37:58;0;50	39601;8	71761;0;0;0;
$GPXUP;3222;08:37:59;0;50	39601;8	71761;0;0;0;
$GPXUP;3222;08:38:00;0;50	39601;8	71761;0;0;0;
$GPXUP;3222;08:38:01;0;50	39601;8	71761;0;0;0;
$GPXUP;3222;08:38:02;0;50	39601;8	71761;0;0;0;
$GPXUP;3222;08:38:03;0;50	39601;8	71761;0;0;0;
$GPXUP;3222;08:38:04;0;50	39601;8	71761;0;0;0;
$GPXUP;3222;08:38:05;0;50	39601;8	71761;0;0;0;
$GPXUP;3222;08:38:06;0;50	39601;8	71761;0;0;0;
$GPXUP;3222;08:38:07;0;50	39601;8	71761;0;0;0;
$GPXUP;3222;08:38:08;0;50	39601;8	71761;0;0;0;
$GPXUP;3222;08:38:09;0;50	39601;8	71761;0;0;0;
$GPXUP;3222;08:38:10;0;50	39601;8	71761;0;0;0;
$GPXUP;3222;08:38:11;0;50	39601;8	71761;0;0;0;
$GPXUP;3222;08:38:12;0;50	39601;8	71761;0;0;0;
$GPXUP;3222;08:38:13;0;50	39601;8	71761;0;0;0;
$GPXUP;3222;08:38:14;0;50	39601;8	71761;0;0;0;
$GPXUP;3222;08:38:15;0;50	39601;8	71761;0;0;0;
$GPXUP;3222;08:38:16;0;50	39601;8	71761;0;0;0;
$GPXUP;3222;08:38:17;0;50	39601;8	71761;0;0;0;
$GPXUP;3222;08:38:18;0;50	39601;8	71761;0;0;0;
$GPXUP;3222;08:38:19;0;50	39601;8	71761;0;0;0;
$GPXUP;3222;08:38:20;0;50	39601;8	71761;0;0;0;
$GPXUP;3222;08:38:21;0;50	39601;8	71761;0;0;0;
$GPXUP;3222;08:38:22;0;50	39601;8	71761;0;0;0;
$GPXUP;3222;08:38:23;0;50	39601;8	71761;0;0;0;
$GPXUP;3222;08:38:24;0;50	39601;8	71761;0;0;0;
$GPXUP;3222;08:38:25;0;50	39601;8	71761;0;0;0;
$GPXUP;3222;08:38:26;0;50	39601;8	71761;0;0;0;
$GPXUP;3222;08:38:27;0;50	39601;8	71761;0;0;0;
$GPXUP;3222;08:38:28;0;50	39601;8	71761;0;0;0;
$GPXUP;3222;08:38:29;0;50	39601;8	71761;0;0;0;
$GPXUP;3222;08:38:30;0;50	39601;8	71761;0;0;0;
$GPXUP;3222;08:38:31;0;50	39601;8	71761;0;0;0;
$GPXUP;3222;08:38:32;0;50	39601;8	71761;0;0;0;
$GPXUP;3222;08:38:33;0;50	39601;8	71761;0;0;0;
$GPXUP;3222;08:38:34;0;50	39601;8	71761;0;0;0;
$GPXUP;3222;08:38:35;0;50	39601;8	71761;0;0;0;
$GPXUP;3222;08:38:36;0;50	39601;8	71761;0;0;0;
$GPXUP;3222;08:38:37;0;50	39601;8	71761;0;0;0;
$GPXUP;3222;08:38:38;0;50	39601;8	71761;0;0;0;
$GPXUP;3222;08:38:39;0;50	39601;8	71761;0;0;0;
$GPXUP;3222;08:38:40;0;50	39601;8	71761;0;0;0;
$GPXUP;3222;08:38:41;0;50	39601;8	71761;0;0;0;
$GPXUP;3222;08:38:42;0;50	39601;8	71761;0;0;0;
$GPXUP;3222;08:38:43;0;50	39601;8	71761;0;0;0;
$GPXUP;3222;08:38:44;0;50	39601;8	71761;0;0;0;
$GPXUP;3222;08:38:45;0;50	39601;8	71761;0;0;0;
$GPXUP;3222;08:38:46;0;50	39601;8	71761;0;0;0;
$GPXUP;3222;08:38:47;0;50	39601;8	71761;0;0;0;
$GPXUP;3222;08:38:48;0;50	39601;8	71761;0;0;0;
$GPXUP;3222;08:38:49;0;50	39601;8	71761;0;0;0;
$GPXUP;3222;08:38:50;0;50	39601;8	71761;0;0;0;
$GPXUP;3222;08:38:51;0;50	39601;8	71761;0;0;0;
$GPXUP;3222;08:38:52;0;50	39601;8	71761;0;0;0;
$GPXUP;3222;08:38:53;0;50	39601;8	71761;0;0;0;
$GPXUP;3222;08:38:54;0;50	39601;8	71761;0;0;0;
$GPXUP;3222;08:38:55;0;50	39601;8	71761;0;0;0;
$GPXUP;3222;08:38:56;0;50	39601;8	71761;0;0;0;
$GPXUP;3222;08:38:57;0;50	39601;8	71761;0;0;0;
$GPXUP;3222;08:38:58;0;50	39601;8	71761;0;0;0;
$GPXUP;3222;08:38:59;0;50	39601;8	71761;0;0;0;
$GPXUP;3222;08:39:00;0;50	39601;8	71761;0;0;0;
$GPXUP;3222;08:39:01;0;50	39601;8	71761;0;0;0;
$GPXUP;3222;08:39:02;0;50	39601;8	71761;0;0;0;
$GPXUP;3222;08:39:03;0;50	39601;8	71761;0;0;0;
$GPXUP;3222;08:39:04;0;50	39601;8	71761;0;0;0;
$GPXUP;3222;08:39:05;0;50	39601;8	71761;0;0;0;
$GPXUP;3222;08:39:06;0;50	39601;8	71761;0;0;0;
$GPXUP;3222;08:39:07;0;50	39601;8	71761;0;0;0;
$GPXUP;3222;08:39:08;0;50	39601;8	71761;0;0;0;
$GPXUP;3222;08:39:09;0;50	39601;8	71761;0;0;0;
$GPXUP;3222;08:39:10;0;50	39601;8	71761;0;0;0;
$GPXUP;3222;08:39:11;0;50	39601;8	71761;0;0;0;
$GPXUP;3222;08:39:12;0;50	39601;8	71761;0;0;0;
$GPXUP;3222;08:39:13;0;50	39601;8	71761;0;0;0;
$GPXUP;3222;08:39:14;0;50	39601;8	71761;0;0;0;
$GPXUP;3222;08:39:15;0;50	39601;8	71761;0;0;0;
$GPXUP;3222;08:39:16;0;50	39601;8	71761;0;0;0;
$GPXUP;3222;08:39:17;0;50	39601;8	71761;0;0;0;
$GPXUP;3222;08:39:18;0;50	39601;8	71761;0;0;0;
$GPXUP;3222;08:39:19;0;50	39601;8	71761;0;0;0;
$GPXUP;3222;08:39:20;0;50	39601;8	71761;0;0;0;
$GPXUP;3222;08:39:21;0;50	39601;8	71761;0;0;0;
$GPXUP;3222;08:39:22;0;50	39601;8	71761;0;0;0;
$GPXUP;3222;08:39:23;0;50	39601;8	71761;0;0;0;
$GPXUP;3222;08:39:24;0;50	39601;8	71761;0;0;0;
$GPXUP;3222;08:39:25;0;50	39601;8	71761;0;0;0;
$GPXUP;3222;08:39:26;0;50	39601;8	71761;0;0;0;
$GPXUP;3222;08:39:27;0;50	39601;8	71761;0;0;0;
$GPXUP;3222;08:39:28;0;50	39601;8	71761;0;0;0;
$GPXUP;3222;08:39:29;0;50	39601;8	71761;0;0;0;
$GPXUP;3222;08:39:30;0;50	39601;8	71761;0;0;0;
$GPXUP;3222;08:39:31;0;50	39601;8	71761;0;0;0;
$GPXUP;3222;08:39:32;0;50	39601;8	71761;0;0;0;
$GPXUP;3222;08:39:33;0;50	39601;8	71761;0;0;0;
$GPXUP;3222;08:39:34;0;50	39601;8	71761;0;0;0;
$GPXUP;3222;08:39:35;0;50	39601;8	71761;0;0;0;
$GPXUP;3222;08:39:36;0;50	39601;8	71761;0;0;0;
$GPXUP;3222;08:39:37;0;50	39608;8	71763;0;0;7;
$GPXUP;3222;08:39:38;0;50	39611;8	71764;0;0;13;
$GPXUP;3222;08:39:39;0;50	39617;8	71762;0;0;22;
$GPXUP;3222;08:39:40;0;50	39626;8	71754;0;0;34;
$GPXUP;3222;08:39:41;0;50	39636;8	71735;0;0;46;
$GPXUP;3222;08:39:42;0;50	39642;8	71713;0;0;51;
$GPXUP;3222;08:39:43;0;50	39643;8	71693;0;0;51;
$GPXUP;3222;08:39:44;0;50	39638;8	71682;0;0;36;
$GPXUP;3222;08:39:45;0;50	3963;8	71678;0;0;26;
$GPXUP;3222;08:39:46;0;50	39621;8	7169;0;0;18;
$GPXUP;3222;08:39:47;0;50	39615;8	71716;0;0;30;
$GPXUP;3222;08:39:48;0;50	39616;8	71736;0;0;34;
$GPXUP;3222;08:39:49;0;50	39612;8	71753;0;0;31;
$GPXUP;3222;08:39:50;0;50	39609;8	71766;0;0;27;
$GPXUP;3222;08:39:51;0;50	39607;8	71776;0;0;24;
$GPXUP;3222;08:39:52;0;50	39605;8	7178;0;0;16;
$GPXUP;3222;08:39:53;0;50	39604;8	7178;0;0;2;
$GPXUP;3222;08:39:54;0;50	39604;8	71778;0;0;0;
$GPXUP;3222;08:39:55;0;50	39604;8	71778;0;0;0;
$GPXUP;3222;08:39:56;0;50	39604;8	71778;0;0;0;
$GPXUP;3222;08:39:57;0;50	39604;8	71778;0;0;0;
[truncated: 10,166 more rows]
