# Supplementary material for: Pigeon Navigation: Different Routes Lead to Frankfurt
Source: PLoS One. 2014 Nov 12;9(11):e112439. doi: 10.1371/journal.pone.0112439 (PMC4229201; doi:10.1371/journal.pone.0112439)
Supplement: File S4 — Files containing the original track data and a ‘Read me’ explaining the data format. (ZIP) [file pone.0112439.s004.zip › N-SF/080701xup07_393.log]

$GPXUP;3236;07:37:43;0;50	3978;8	72323;0;0;0;
$GPXUP;3236;07:37:44;0;50	39778;8	72324;0;0;3;
$GPXUP;3236;07:37:45;0;50	39778;8	72324;0;0;3;
$GPXUP;3236;07:37:46;0;50	39777;8	72323;0;0;3;
$GPXUP;3236;07:37:47;0;50	39777;8	72323;0;0;2;
$GPXUP;3236;07:37:48;0;50	39776;8	72323;0;0;3;
$GPXUP;3236;07:37:49;0;50	39775;8	72322;0;0;3;
$GPXUP;3236;07:37:50;0;50	39775;8	72321;0;0;4;
$GPXUP;3236;07:37:51;0;50	39776;8	72318;0;0;6;
$GPXUP;3236;07:37:52;0;50	3978;8	72312;0;0;20;
$GPXUP;3236;07:37:53;0;50	39786;8	72298;0;0;36;
$GPXUP;3236;07:37:54;0;50	39792;8	7228;0;0;44;
$GPXUP;3236;07:37:55;0;50	39799;8	72264;0;0;43;
$GPXUP;3236;07:37:56;0;50	39806;8	72251;0;0;40;
$GPXUP;3236;07:37:57;0;50	39816;8	72244;0;0;39;
$GPXUP;3236;07:37:58;0;50	39827;8	72246;0;0;40;
$GPXUP;3236;07:37:59;0;50	39838;8	72254;0;0;42;
$GPXUP;3236;07:38:00;0;50	39848;8	72257;0;0;42;
$GPXUP;3236;07:38:01;0;50	3986;8	72254;0;0;43;
$GPXUP;3236;07:38:02;0;50	3987;8	72248;0;0;43;
$GPXUP;3236;07:38:03;0;50	39879;8	72239;0;0;44;
$GPXUP;3236;07:38:04;0;50	39888;8	72227;0;0;44;
$GPXUP;3236;07:38:05;0;50	39896;8	72216;0;0;43;
$GPXUP;3236;07:38:06;0;50	39906;8	72212;0;0;40;
$GPXUP;3236;07:38:07;0;50	39916;8	72215;0;0;42;
$GPXUP;3236;07:38:08;0;50	39927;8	72225;0;0;45;
$GPXUP;3236;07:38:09;0;50	39936;8	72236;0;0;42;
$GPXUP;3236;07:38:10;0;50	39942;8	72251;0;0;42;
$GPXUP;3236;07:38:11;0;50	39943;8	72268;0;0;41;
$GPXUP;3236;07:38:12;0;50	39944;8	72286;0;0;41;
$GPXUP;3236;07:38:13;0;50	39948;8	72301;0;0;39;
$GPXUP;3236;07:38:14;0;50	39955;8	72312;0;0;40;
$GPXUP;3236;07:38:15;0;50	39964;8	72318;0;0;39;
$GPXUP;3236;07:38:16;0;50	39975;8	7232;0;0;40;
$GPXUP;3236;07:38:17;0;50	39985;8	72323;0;0;41;
$GPXUP;3236;07:38:18;0;50	39995;8	7233;0;0;42;
$GPXUP;3236;07:38:19;0;50	40002;8	72342;0;0;42;
$GPXUP;3236;07:38:20;0;50	40007;8	72357;0;0;42;
$GPXUP;3236;07:38:21;0;50	4001;8	72373;0;0;42;
$GPXUP;3236;07:38:22;0;50	40009;8	7239;0;0;43;
$GPXUP;3236;07:38:23;0;50	40007;8	72406;0;0;43;
$GPXUP;3236;07:38:24;0;50	40008;8	72423;0;0;41;
$GPXUP;3236;07:38:25;0;50	40012;8	72437;0;0;39;
$GPXUP;3236;07:38:26;0;50	4002;8	72447;0;0;39;
$GPXUP;3236;07:38:27;0;50	40031;8	72451;0;0;40;
$GPXUP;3236;07:38:28;0;50	40042;8	72447;0;0;42;
$GPXUP;3236;07:38:29;0;50	40053;8	72441;0;0;43;
$GPXUP;3236;07:38:30;0;50	40064;8	72433;0;0;45;
$GPXUP;3236;07:38:31;0;50	40073;8	72422;0;0;46;
$GPXUP;3236;07:38:32;0;50	4008;8	72407;0;0;46;
$GPXUP;3236;07:38:33;0;50	40084;8	72389;0;0;47;
$GPXUP;3236;07:38:34;0;50	40082;8	72369;0;0;48;
$GPXUP;3236;07:38:35;0;50	40076;8	72348;0;0;53;
$GPXUP;3236;07:38:36;0;50	40073;8	72327;0;0;53;
$GPXUP;3236;07:38:37;0;50	40072;8	72305;0;0;54;
$GPXUP;3236;07:38:38;0;50	40072;8	72284;0;0;54;
$GPXUP;3236;07:38:39;0;50	40072;8	72262;0;0;53;
$GPXUP;3236;07:38:40;0;50	40075;8	72242;0;0;50;
$GPXUP;3236;07:38:41;0;50	4008;8	72225;0;0;43;
$GPXUP;3236;07:38:42;0;50	40089;8	72213;0;0;41;
$GPXUP;3236;07:38:43;0;50	40102;8	72207;0;0;49;
$GPXUP;3236;07:38:44;0;50	40114;8	722;0;0;49;
$GPXUP;3236;07:38:45;0;50	40126;8	72194;0;0;50;
$GPXUP;3236;07:38:46;0;50	40138;8	7219;0;0;49;
$GPXUP;3236;07:38:47;0;50	4015;8	72192;0;0;48;
$GPXUP;3236;07:38:48;0;50	4016;8	722;0;0;45;
$GPXUP;3236;07:38:49;0;50	40169;8	72212;0;0;44;
$GPXUP;3236;07:38:50;0;50	40178;8	72222;0;0;43;
$GPXUP;3236;07:38:51;0;50	40188;8	72228;0;0;43;
$GPXUP;3236;07:38:52;0;50	40199;8	72229;0;0;45;
$GPXUP;3236;07:38:53;0;50	4021;8	7223;0;0;44;
$GPXUP;3236;07:38:54;0;50	4022;8	72237;0;0;43;
$GPXUP;3236;07:38:55;0;50	40228;8	72248;0;0;44;
$GPXUP;3236;07:38:56;0;50	40235;8	72264;0;0;44;
$GPXUP;3236;07:38:57;0;50	40239;8	7228;0;0;44;
$GPXUP;3236;07:38:58;0;50	40242;8	72297;0;0;44;
$GPXUP;3236;07:38:59;0;50	40246;8	72314;0;0;43;
$GPXUP;3236;07:39:00;0;50	40247;8	72331;0;0;44;
$GPXUP;3236;07:39:01;0;50	40246;8	72349;0;0;46;
$GPXUP;3236;07:39:02;0;50	40246;8	72366;0;0;44;
$GPXUP;3236;07:39:03;0;50	4025;8	72382;0;0;39;
$GPXUP;3236;07:39:04;0;50	40258;8	72393;0;0;41;
$GPXUP;3236;07:39:05;0;50	40268;8	72403;0;0;45;
$GPXUP;3236;07:39:06;0;50	40277;8	72413;0;0;45;
$GPXUP;3236;07:39:07;0;50	40286;8	72424;0;0;46;
$GPXUP;3236;07:39:08;0;50	40294;8	72438;0;0;46;
$GPXUP;3236;07:39:09;0;50	403;8	72453;0;0;45;
$GPXUP;3236;07:39:10;0;50	40304;8	72469;0;0;45;
$GPXUP;3236;07:39:11;0;50	40309;8	72486;0;0;45;
$GPXUP;3236;07:39:12;0;50	40313;8	72502;0;0;47;
$GPXUP;3236;07:39:13;0;50	40316;8	7252;0;0;45;
$GPXUP;3236;07:39:14;0;50	40316;8	72537;0;0;45;
$GPXUP;3236;07:39:15;0;50	40315;8	72555;0;0;46;
$GPXUP;3236;07:39:16;0;50	40314;8	72573;0;0;46;
$GPXUP;3236;07:39:17;0;50	40314;8	72591;0;0;46;
$GPXUP;3236;07:39:18;0;50	40312;8	72609;0;0;47;
$GPXUP;3236;07:39:19;0;50	40312;8	72627;0;0;46;
$GPXUP;3236;07:39:20;0;50	40314;8	72644;0;0;45;
$GPXUP;3236;07:39:21;0;50	40321;8	72658;0;0;42;
$GPXUP;3236;07:39:22;0;50	4033;8	72668;0;0;43;
$GPXUP;3236;07:39:23;0;50	40341;8	72674;0;0;45;
$GPXUP;3236;07:39:24;0;50	40352;8	72676;0;0;43;
$GPXUP;3236;07:39:25;0;50	40363;8	72678;0;0;42;
$GPXUP;3236;07:39:26;0;50	40374;8	7268;0;0;42;
$GPXUP;3236;07:39:27;0;50	40385;8	72678;0;0;42;
$GPXUP;3236;07:39:28;0;50	40395;8	7267;0;0;46;
$GPXUP;3236;07:39:29;0;50	40404;8	72657;0;0;48;
$GPXUP;3236;07:39:30;0;50	40411;8	7264;0;0;50;
$GPXUP;3236;07:39:31;0;50	40413;8	7262;0;0;50;
$GPXUP;3236;07:39:32;0;50	40411;8	72599;0;0;50;
$GPXUP;3236;07:39:33;0;50	40404;8	72582;0;0;47;
$GPXUP;3236;07:39:34;0;50	40391;8	72572;0;0;47;
$GPXUP;3236;07:39:35;0;50	40377;8	72573;0;0;46;
$GPXUP;3236;07:39:36;0;50	40362;8	72583;0;0;52;
$GPXUP;3236;07:39:37;0;50	4035;8	72594;0;0;53;
$GPXUP;3236;07:39:38;0;50	40339;8	72609;0;0;53;
$GPXUP;3236;07:39:39;0;50	40332;8	72626;0;0;50;
$GPXUP;3236;07:39:40;0;50	40327;8	72646;0;0;50;
$GPXUP;3236;07:39:41;0;50	40323;8	72666;0;0;49;
$GPXUP;3236;07:39:42;0;50	40319;8	72684;0;0;50;
$GPXUP;3236;07:39:43;0;50	40314;8	72702;0;0;49;
$GPXUP;3236;07:39:44;0;50	40309;8	7272;0;0;47;
$GPXUP;3236;07:39:45;0;50	40305;8	72737;0;0;46;
$GPXUP;3236;07:39:46;0;50	40301;8	72754;0;0;46;
$GPXUP;3236;07:39:47;0;50	40296;8	72771;0;0;47;
$GPXUP;3236;07:39:48;0;50	4029;8	72788;0;0;48;
$GPXUP;3236;07:39:49;0;50	40285;8	72805;0;0;48;
$GPXUP;3236;07:39:50;0;50	40283;8	72823;0;0;47;
$GPXUP;3236;07:39:51;0;50	40281;8	72842;0;0;47;
$GPXUP;3236;07:39:52;0;50	40279;8	7286;0;0;47;
$GPXUP;3236;07:39:53;0;50	40276;8	72878;0;0;48;
$GPXUP;3236;07:39:54;0;50	40272;8	72896;0;0;49;
$GPXUP;3236;07:39:55;0;50	4027;8	72915;0;0;48;
$GPXUP;3236;07:39:56;0;50	4027;8	72934;0;0;49;
$GPXUP;3236;07:39:57;0;50	40268;8	72952;0;0;46;
$GPXUP;3236;07:39:58;0;50	40263;8	72968;0;0;46;
$GPXUP;3236;07:39:59;0;50	40256;8	72983;0;0;46;
$GPXUP;3236;07:40:00;0;50	40248;8	72996;0;0;45;
$GPXUP;3236;07:40:01;0;50	40239;8	73005;0;0;43;
$GPXUP;3236;07:40:02;0;50	40228;8	73009;0;0;45;
$GPXUP;3236;07:40:03;0;50	40216;8	73014;0;0;50;
$GPXUP;3236;07:40:04;0;50	40205;8	73023;0;0;49;
$GPXUP;3236;07:40:05;0;50	40197;8	73038;0;0;50;
$GPXUP;3236;07:40:06;0;50	4019;8	73054;0;0;50;
$GPXUP;3236;07:40:07;0;50	40183;8	73071;0;0;53;
$GPXUP;3236;07:40:08;0;50	40179;8	7309;0;0;52;
$GPXUP;3236;07:40:09;0;50	40177;8	7311;0;0;51;
$GPXUP;3236;07:40:10;0;50	40175;8	7313;0;0;50;
$GPXUP;3236;07:40:11;0;50	40171;8	73149;0;0;51;
$GPXUP;3236;07:40:12;0;50	40166;8	73168;0;0;52;
$GPXUP;3236;07:40:13;0;50	40162;8	73187;0;0;52;
$GPXUP;3236;07:40:14;0;50	40158;8	73206;0;0;53;
$GPXUP;3236;07:40:15;0;50	40152;8	73225;0;0;53;
$GPXUP;3236;07:40:16;0;50	40144;8	73242;0;0;54;
$GPXUP;3236;07:40:17;0;50	40136;8	73258;0;0;53;
$GPXUP;3236;07:40:18;0;50	40129;8	73276;0;0;54;
$GPXUP;3236;07:40:19;0;50	40124;8	73296;0;0;54;
$GPXUP;3236;07:40:20;0;50	40119;8	73315;0;0;52;
$GPXUP;3236;07:40:21;0;50	40113;8	73333;0;0;52;
$GPXUP;3236;07:40:22;0;50	40107;8	73351;0;0;52;
$GPXUP;3236;07:40:23;0;50	40103;8	7337;0;0;52;
$GPXUP;3236;07:40:24;0;50	40101;8	7339;0;0;52;
$GPXUP;3236;07:40:25;0;50	401;8	73411;0;0;53;
$GPXUP;3236;07:40:26;0;50	40099;8	73432;0;0;52;
$GPXUP;3236;07:40:27;0;50	40101;8	73452;0;0;53;
$GPXUP;3236;07:40:28;0;50	40102;8	73472;0;0;52;
$GPXUP;3236;07:40:29;0;50	40101;8	73492;0;0;51;
$GPXUP;3236;07:40:30;0;50	40098;8	73511;0;0;51;
$GPXUP;3236;07:40:31;0;50	40093;8	7353;0;0;51;
$GPXUP;3236;07:40:32;0;50	40087;8	73547;0;0;49;
$GPXUP;3236;07:40:33;0;50	40079;8	73561;0;0;45;
$GPXUP;3236;07:40:34;0;50	4007;8	73568;0;0;40;
$GPXUP;3236;07:40:35;0;50	40058;8	73566;0;0;43;
$GPXUP;3236;07:40:36;0;50	40046;8	73556;0;0;47;
$GPXUP;3236;07:40:37;0;50	40036;8	7354;0;0;48;
$GPXUP;3236;07:40:38;0;50	40026;8	73526;0;0;48;
$GPXUP;3236;07:40:39;0;50	40016;8	73513;0;0;49;
$GPXUP;3236;07:40:40;0;50	40007;8	73499;0;0;49;
$GPXUP;3236;07:40:41;0;50	39999;8	73484;0;0;49;
$GPXUP;3236;07:40:42;0;50	39991;8	73468;0;0;50;
$GPXUP;3236;07:40:43;0;50	39983;8	73452;0;0;49;
$GPXUP;3236;07:40:44;0;50	39976;8	73436;0;0;49;
$GPXUP;3236;07:40:45;0;50	3997;8	73418;0;0;52;
$GPXUP;3236;07:40:46;0;50	39969;8	73399;0;0;48;
$GPXUP;3236;07:40:47;0;50	39973;8	73381;0;0;46;
$GPXUP;3236;07:40:48;0;50	39981;8	73366;0;0;44;
$GPXUP;3236;07:40:49;0;50	39989;8	73356;0;0;37;
$GPXUP;3236;07:40:50;0;50	4;8	73356;0;0;36;
$GPXUP;3236;07:40:51;0;50	40012;8	73365;0;0;44;
$GPXUP;3236;07:40:52;0;50	40022;8	73377;0;0;45;
$GPXUP;3236;07:40:53;0;50	40032;8	73389;0;0;45;
$GPXUP;3236;07:40:54;0;50	40041;8	73401;0;0;46;
$GPXUP;3236;07:40:55;0;50	4005;8	73413;0;0;46;
$GPXUP;3236;07:40:56;0;50	40057;8	73428;0;0;45;
$GPXUP;3236;07:40:57;0;50	4006;8	73446;0;0;45;
$GPXUP;3236;07:40:58;0;50	40062;8	73464;0;0;46;
$GPXUP;3236;07:40:59;0;50	40064;8	73484;0;0;49;
$GPXUP;3236;07:41:00;0;50	40067;8	73503;0;0;49;
$GPXUP;3236;07:41:01;0;50	4007;8	73522;0;0;49;
$GPXUP;3236;07:41:02;0;50	40075;8	73539;0;0;49;
$GPXUP;3236;07:41:03;0;50	40082;8	73557;0;0;50;
$GPXUP;3236;07:41:04;0;50	40088;8	73575;0;0;56;
$GPXUP;3236;07:41:05;0;50	40095;8	73595;0;0;57;
$GPXUP;3236;07:41:06;0;50	40101;8	73616;0;0;57;
$GPXUP;3236;07:41:07;0;50	40106;8	73637;0;0;56;
$GPXUP;3236;07:41:08;0;50	40111;8	73658;0;0;56;
$GPXUP;3236;07:41:09;0;50	40118;8	73676;0;0;56;
$GPXUP;3236;07:41:10;0;50	40126;8	73695;0;0;57;
$GPXUP;3236;07:41:11;0;50	40134;8	73714;0;0;56;
$GPXUP;3236;07:41:12;0;50	4014;8	73732;0;0;53;
$GPXUP;3236;07:41:13;0;50	40145;8	7375;0;0;50;
$GPXUP;3236;07:41:14;0;50	40147;8	7377;0;0;50;
$GPXUP;3236;07:41:15;0;50	40148;8	7379;0;0;50;
$GPXUP;3236;07:41:16;0;50	40146;8	73809;0;0;49;
$GPXUP;3236;07:41:17;0;50	40145;8	73828;0;0;48;
$GPXUP;3236;07:41:18;0;50	40145;8	73847;0;0;49;
$GPXUP;3236;07:41:19;0;50	40146;8	73866;0;0;49;
$GPXUP;3236;07:41:20;0;50	40145;8	73886;0;0;51;
$GPXUP;3236;07:41:21;0;50	40144;8	73906;0;0;51;
$GPXUP;3236;07:41:22;0;50	40142;8	73926;0;0;50;
$GPXUP;3236;07:41:23;0;50	40141;8	73945;0;0;49;
$GPXUP;3236;07:41:24;0;50	40139;8	73964;0;0;49;
$GPXUP;3236;07:41:25;0;50	40136;8	73983;0;0;50;
$GPXUP;3236;07:41:26;0;50	40132;8	74001;0;0;50;
$GPXUP;3236;07:41:27;0;50	40126;8	7402;0;0;51;
$GPXUP;3236;07:41:28;0;50	40122;8	74039;0;0;52;
$GPXUP;3236;07:41:29;0;50	4012;8	74059;0;0;52;
$GPXUP;3236;07:41:30;0;50	40122;8	74079;0;0;52;
$GPXUP;3236;07:41:31;0;50	40124;8	74099;0;0;51;
$GPXUP;3236;07:41:32;0;50	40126;8	74118;0;0;49;
$GPXUP;3236;07:41:33;0;50	40128;8	74137;0;0;49;
$GPXUP;3236;07:41:34;0;50	40134;8	74154;0;0;49;
$GPXUP;3236;07:41:35;0;50	4014;8	74171;0;0;50;
$GPXUP;3236;07:41:36;0;50	40146;8	74188;0;0;49;
$GPXUP;3236;07:41:37;0;50	40148;8	74207;0;0;50;
$GPXUP;3236;07:41:38;0;50	40146;8	74226;0;0;50;
$GPXUP;3236;07:41:39;0;50	40142;8	74245;0;0;51;
$GPXUP;3236;07:41:40;0;50	40138;8	74264;0;0;50;
$GPXUP;3236;07:41:41;0;50	40135;8	74283;0;0;51;
$GPXUP;3236;07:41:42;0;50	4013;8	74303;0;0;54;
$GPXUP;3236;07:41:43;0;50	40128;8	74324;0;0;56;
$GPXUP;3236;07:41:44;0;50	40128;8	74345;0;0;52;
$GPXUP;3236;07:41:45;0;50	40133;8	74364;0;0;50;
$GPXUP;3236;07:41:46;0;50	40142;8	74379;0;0;50;
$GPXUP;3236;07:41:47;0;50	4015;8	74393;0;0;49;
$GPXUP;3236;07:41:48;0;50	40159;8	74407;0;0;49;
$GPXUP;3236;07:41:49;0;50	40168;8	74422;0;0;50;
$GPXUP;3236;07:41:50;0;50	40174;8	74438;0;0;50;
$GPXUP;3236;07:41:51;0;50	40179;8	74457;0;0;52;
$GPXUP;3236;07:41:52;0;50	40181;8	74477;0;0;51;
$GPXUP;3236;07:41:53;0;50	40183;8	74496;0;0;49;
$GPXUP;3236;07:41:54;0;50	40187;8	74515;0;0;50;
$GPXUP;3236;07:41:55;0;50	40194;8	74531;0;0;50;
$GPXUP;3236;07:41:56;0;50	40202;8	74545;0;0;51;
$GPXUP;3236;07:41:57;0;50	40212;8	74559;0;0;50;
$GPXUP;3236;07:41:58;0;50	4022;8	74572;0;0;51;
$GPXUP;3236;07:41:59;0;50	4023;8	74586;0;0;50;
$GPXUP;3236;07:42:00;0;50	4024;8	74596;0;0;47;
$GPXUP;3236;07:42:01;0;50	4025;8	74601;0;0;43;
$GPXUP;3236;07:42:02;0;50	4026;8	74594;0;0;42;
$GPXUP;3236;07:42:03;0;50	40265;8	74578;0;0;40;
$GPXUP;3236;07:42:04;0;50	40264;8	74556;0;0;42;
$GPXUP;3236;07:42:05;0;50	40258;8	74534;0;0;48;
$GPXUP;3236;07:42:06;0;50	40251;8	74515;0;0;50;
$GPXUP;3236;07:42:07;0;50	40243;8	74498;0;0;50;
$GPXUP;3236;07:42:08;0;50	40232;8	74484;0;0;51;
$GPXUP;3236;07:42:09;0;50	40222;8	74472;0;0;50;
$GPXUP;3236;07:42:10;0;50	40212;8	7446;0;0;48;
$GPXUP;3236;07:42:11;0;50	40204;8	74446;0;0;47;
$GPXUP;3236;07:42:12;0;50	40198;8	74429;0;0;45;
$GPXUP;3236;07:42:13;0;50	40196;8	74412;0;0;46;
$GPXUP;3236;07:42:14;0;50	40198;8	74394;0;0;42;
$GPXUP;3236;07:42:15;0;50	402;8	74378;0;0;41;
$GPXUP;3236;07:42:16;0;50	40198;8	74362;0;0;41;
$GPXUP;3236;07:42:17;0;50	40193;8	74349;0;0;38;
$GPXUP;3236;07:42:18;0;50	40183;8	74341;0;0;39;
$GPXUP;3236;07:42:19;0;50	4017;8	74343;0;0;44;
$GPXUP;3236;07:42:20;0;50	40157;8	74355;0;0;51;
$GPXUP;3236;07:42:21;0;50	40145;8	74368;0;0;55;
$GPXUP;3236;07:42:22;0;50	40133;8	74382;0;0;57;
$GPXUP;3236;07:42:23;0;50	40123;8	74399;0;0;56;
$GPXUP;3236;07:42:24;0;50	40116;8	74419;0;0;53;
$GPXUP;3236;07:42:25;0;50	40113;8	74439;0;0;50;
$GPXUP;3236;07:42:26;0;50	40112;8	7446;0;0;51;
$GPXUP;3236;07:42:27;0;50	4011;8	7448;0;0;53;
$GPXUP;3236;07:42:28;0;50	40104;8	74499;0;0;54;
$GPXUP;3236;07:42:29;0;50	40094;8	74515;0;0;57;
$GPXUP;3236;07:42:30;0;50	40083;8	7453;0;0;57;
$GPXUP;3236;07:42:31;0;50	40071;8	74543;0;0;57;
$GPXUP;3236;07:42:32;0;50	4006;8	74556;0;0;55;
$GPXUP;3236;07:42:33;0;50	40051;8	74572;0;0;53;
$GPXUP;3236;07:42:34;0;50	40046;8	7459;0;0;50;
$GPXUP;3236;07:42:35;0;50	40044;8	7461;0;0;48;
$GPXUP;3236;07:42:36;0;50	40044;8	74628;0;0;46;
$GPXUP;3236;07:42:37;0;50	40048;8	74645;0;0;43;
$GPXUP;3236;07:42:38;0;50	40056;8	74658;0;0;42;
$GPXUP;3236;07:42:39;0;50	40066;8	74666;0;0;44;
$GPXUP;3236;07:42:40;0;50	40078;8	74667;0;0;43;
$GPXUP;3236;07:42:41;0;50	40089;8	74662;0;0;42;
$GPXUP;3236;07:42:42;0;50	40098;8	74652;0;0;41;
$GPXUP;3236;07:42:43;0;50	40103;8	74635;0;0;43;
$GPXUP;3236;07:42:44;0;50	40105;8	74617;0;0;43;
$GPXUP;3236;07:42:45;0;50	40104;8	74599;0;0;43;
$GPXUP;3236;07:42:46;0;50	40099;8	74579;0;0;51;
$GPXUP;3236;07:42:47;0;50	40091;8	7456;0;0;55;
$GPXUP;3236;07:42:48;0;50	40082;8	74543;0;0;54;
$GPXUP;3236;07:42:49;0;50	40075;8	74525;0;0;52;
$GPXUP;3236;07:42:50;0;50	40071;8	74507;0;0;48;
$GPXUP;3236;07:42:51;0;50	40072;8	7449;0;0;43;
$GPXUP;3236;07:42:52;0;50	40078;8	74475;0;0;39;
$GPXUP;3236;07:42:53;0;50	40086;8	74466;0;0;39;
$GPXUP;3236;07:42:54;0;50	40097;8	7446;0;0;42;
$GPXUP;3236;07:42:55;0;50	40107;8	74454;0;0;43;
$GPXUP;3236;07:42:56;0;50	40117;8	74445;0;0;45;
$GPXUP;3236;07:42:57;0;50	40126;8	74434;0;0;47;
$GPXUP;3236;07:42:58;0;50	40136;8	74422;0;0;48;
$GPXUP;3236;07:42:59;0;50	40147;8	74416;0;0;46;
$GPXUP;3236;07:43:00;0;50	40159;8	74413;0;0;47;
$GPXUP;3236;07:43:01;0;50	4017;8	7441;0;0;47;
$GPXUP;3236;07:43:02;0;50	40182;8	74408;0;0;45;
$GPXUP;3236;07:43:03;0;50	40193;8	74407;0;0;44;
$GPXUP;3236;07:43:04;0;50	40204;8	74409;0;0;44;
$GPXUP;3236;07:43:05;0;50	40214;8	74417;0;0;45;
$GPXUP;3236;07:43:06;0;50	40223;8	74428;0;0;46;
$GPXUP;3236;07:43:07;0;50	4023;8	74443;0;0;47;
$GPXUP;3236;07:43:08;0;50	40235;8	7446;0;0;50;
$GPXUP;3236;07:43:09;0;50	40239;8	7448;0;0;51;
$GPXUP;3236;07:43:10;0;50	40244;8	74499;0;0;50;
$GPXUP;3236;07:43:11;0;50	4025;8	74515;0;0;49;
$GPXUP;3236;07:43:12;0;50	40259;8	74528;0;0;46;
$GPXUP;3236;07:43:13;0;50	40269;8	74536;0;0;46;
$GPXUP;3236;07:43:14;0;50	4028;8	74542;0;0;43;
$GPXUP;3236;07:43:15;0;50	4029;8	74544;0;0;42;
$GPXUP;3236;07:43:16;0;50	403;8	7454;0;0;42;
$GPXUP;3236;07:43:17;0;50	4031;8	74533;0;0;42;
$GPXUP;3236;07:43:18;0;50	4032;8	74526;0;0;42;
$GPXUP;3236;07:43:19;0;50	40329;8	74518;0;0;41;
$GPXUP;3236;07:43:20;0;50	40338;8	74512;0;0;40;
$GPXUP;3236;07:43:21;0;50	40346;8	74503;0;0;38;
$GPXUP;3236;07:43:22;0;50	40351;8	7449;0;0;40;
$GPXUP;3236;07:43:23;0;50	40353;8	74474;0;0;40;
$GPXUP;3236;07:43:24;0;50	40351;8	74459;0;0;37;
$GPXUP;3236;07:43:25;0;50	40344;8	74445;0;0;40;
$GPXUP;3236;07:43:26;0;50	40332;8	74435;0;0;47;
$GPXUP;3236;07:43:27;0;50	40318;8	74432;0;0;50;
$GPXUP;3236;07:43:28;0;50	40303;8	74436;0;0;52;
$GPXUP;3236;07:43:29;0;50	4029;8	74444;0;0;52;
$GPXUP;3236;07:43:30;0;50	40278;8	74455;0;0;52;
$GPXUP;3236;07:43:31;0;50	40268;8	74469;0;0;53;
$GPXUP;3236;07:43:32;0;50	4026;8	74487;0;0;54;
$GPXUP;3236;07:43:33;0;50	40256;8	74507;0;0;52;
$GPXUP;3236;07:43:34;0;50	40254;8	74527;0;0;50;
$GPXUP;3236;07:43:35;0;50	40252;8	74547;0;0;49;
$GPXUP;3236;07:43:36;0;50	40249;8	74566;0;0;49;
$GPXUP;3236;07:43:37;0;50	40243;8	74583;0;0;49;
$GPXUP;3236;07:43:38;0;50	40234;8	74597;0;0;51;
$GPXUP;3236;07:43:39;0;50	40222;8	74606;0;0;51;
$GPXUP;3236;07:43:40;0;50	40209;8	74608;0;0;49;
$GPXUP;3236;07:43:41;0;50	40198;8	74605;0;0;46;
$GPXUP;3236;07:43:42;0;50	40189;8	74595;0;0;41;
$GPXUP;3236;07:43:43;0;50	40183;8	7458;0;0;41;
$GPXUP;3236;07:43:44;0;50	40181;8	7456;0;0;43;
$GPXUP;3236;07:43:45;0;50	40185;8	74542;0;0;41;
$GPXUP;3236;07:43:46;0;50	40192;8	74526;0;0;44;
$GPXUP;3236;07:43:47;0;50	402;8	7451;0;0;44;
$GPXUP;3236;07:43:48;0;50	40208;8	74497;0;0;44;
$GPXUP;3236;07:43:49;0;50	40218;8	74487;0;0;44;
$GPXUP;3236;07:43:50;0;50	40228;8	7448;0;0;43;
$GPXUP;3236;07:43:51;0;50	40239;8	74477;0;0;43;
$GPXUP;3236;07:43:52;0;50	4025;8	74478;0;0;44;
$GPXUP;3236;07:43:53;0;50	40262;8	74477;0;0;44;
$GPXUP;3236;07:43:54;0;50	40272;8	74474;0;0;43;
$GPXUP;3236;07:43:55;0;50	40283;8	74471;0;0;44;
$GPXUP;3236;07:43:56;0;50	40295;8	74472;0;0;45;
$GPXUP;3236;07:43:57;0;50	40305;8	74477;0;0;44;
$GPXUP;3236;07:43:58;0;50	40314;8	74487;0;0;43;
$GPXUP;3236;07:43:59;0;50	40322;8	745;0;0;42;
$GPXUP;3236;07:44:00;0;50	40326;8	74517;0;0;43;
$GPXUP;3236;07:44:01;0;50	40327;8	74535;0;0;42;
$GPXUP;3236;07:44:02;0;50	40324;8	74553;0;0;44;
$GPXUP;3236;07:44:03;0;50	40317;8	74569;0;0;46;
$GPXUP;3236;07:44:04;0;50	40308;8	74582;0;0;47;
$GPXUP;3236;07:44:05;0;50	40297;8	74594;0;0;47;
$GPXUP;3236;07:44:06;0;50	40288;8	74607;0;0;49;
$GPXUP;3236;07:44:07;0;50	4028;8	74623;0;0;50;
$GPXUP;3236;07:44:08;0;50	40272;8	74638;0;0;48;
$GPXUP;3236;07:44:09;0;50	40263;8	74651;0;0;50;
$GPXUP;3236;07:44:10;0;50	40252;8	74662;0;0;48;
$GPXUP;3236;07:44:11;0;50	40241;8	74666;0;0;47;
$GPXUP;3236;07:44:12;0;50	40229;8	74666;0;0;47;
$GPXUP;3236;07:44:13;0;50	40217;8	74664;0;0;47;
$GPXUP;3236;07:44:14;0;50	40205;8	7466;0;0;49;
$GPXUP;3236;07:44:15;0;50	40192;8	74657;0;0;49;
$GPXUP;3236;07:44:16;0;50	4018;8	74654;0;0;49;
$GPXUP;3236;07:44:17;0;50	40168;8	74648;0;0;48;
$GPXUP;3236;07:44:18;0;50	40159;8	74636;0;0;47;
$GPXUP;3236;07:44:19;0;50	40151;8	74621;0;0;47;
$GPXUP;3236;07:44:20;0;50	40145;8	74605;0;0;45;
$GPXUP;3236;07:44:21;0;50	40142;8	74588;0;0;42;
$GPXUP;3236;07:44:22;0;50	4014;8	74571;0;0;43;
$GPXUP;3236;07:44:23;0;50	40139;8	74554;0;0;44;
$GPXUP;3236;07:44:24;0;50	40136;8	74536;0;0;45;
$GPXUP;3236;07:44:25;0;50	40132;8	74519;0;0;45;
$GPXUP;3236;07:44:26;0;50	40129;8	74502;0;0;45;
$GPXUP;3236;07:44:27;0;50	40126;8	74484;0;0;46;
$GPXUP;3236;07:44:28;0;50	40124;8	74466;0;0;47;
$GPXUP;3236;07:44:29;0;50	40125;8	74448;0;0;47;
$GPXUP;3236;07:44:30;0;50	40128;8	7443;0;0;45;
$GPXUP;3236;07:44:31;0;50	40135;8	74416;0;0;45;
$GPXUP;3236;07:44:32;0;50	40145;8	74406;0;0;45;
$GPXUP;3236;07:44:33;0;50	40156;8	74399;0;0;46;
$GPXUP;3236;07:44:34;0;50	40168;8	74397;0;0;47;
$GPXUP;3236;07:44:35;0;50	4018;8	74395;0;0;47;
$GPXUP;3236;07:44:36;0;50	40191;8	7439;0;0;47;
$GPXUP;3236;07:44:37;0;50	40202;8	74381;0;0;47;
$GPXUP;3236;07:44:38;0;50	40212;8	74371;0;0;46;
$GPXUP;3236;07:44:39;0;50	4022;8	7436;0;0;41;
$GPXUP;3236;07:44:40;0;50	40226;8	74348;0;0;40;
$GPXUP;3236;07:44:41;0;50	4023;8	74334;0;0;39;
$GPXUP;3236;07:44:42;0;50	40234;8	7432;0;0;39;
$GPXUP;3236;07:44:43;0;50	40236;8	74305;0;0;39;
$GPXUP;3236;07:44:44;0;50	40237;8	7429;0;0;39;
$GPXUP;3236;07:44:45;0;50	40239;8	74276;0;0;38;
$GPXUP;3236;07:44:46;0;50	40244;8	74262;0;0;39;
$GPXUP;3236;07:44:47;0;50	4025;8	74251;0;0;39;
$GPXUP;3236;07:44:48;0;50	40258;8	74239;0;0;41;
$GPXUP;3236;07:44:49;0;50	40264;8	74226;0;0;43;
$GPXUP;3236;07:44:50;0;50	40267;8	7421;0;0;43;
$GPXUP;3236;07:44:51;0;50	40266;8	74192;0;0;46;
$GPXUP;3236;07:44:52;0;50	40265;8	74174;0;0;47;
$GPXUP;3236;07:44:53;0;50	40266;8	74156;0;0;45;
$GPXUP;3236;07:44:54;0;50	40268;8	74139;0;0;43;
$GPXUP;3236;07:44:55;0;50	40275;8	74126;0;0;39;
$GPXUP;3236;07:44:56;0;50	40285;8	74121;0;0;39;
$GPXUP;3236;07:44:57;0;50	40295;8	74116;0;0;40;
$GPXUP;3236;07:44:58;0;50	40304;8	74107;0;0;41;
$GPXUP;3236;07:44:59;0;50	40309;8	74093;0;0;43;
$GPXUP;3236;07:45:00;0;50	40309;8	74076;0;0;41;
$GPXUP;3236;07:45:01;0;50	40304;8	74059;0;0;46;
$GPXUP;3236;07:45:02;0;50	40298;8	74043;0;0;43;
$GPXUP;3236;07:45:03;0;50	40293;8	74028;0;0;42;
$GPXUP;3236;07:45:04;0;50	40291;8	74012;0;0;41;
$GPXUP;3236;07:45:05;0;50	40291;8	73996;0;0;43;
$GPXUP;3236;07:45:06;0;50	40293;8	73979;0;0;44;
$GPXUP;3236;07:45:07;0;50	40292;8	73962;0;0;40;
$GPXUP;3236;07:45:08;0;50	40287;8	73948;0;0;39;
$GPXUP;3236;07:45:09;0;50	40276;8	73939;0;0;43;
$GPXUP;3236;07:45:10;0;50	40263;8	73937;0;0;43;
$GPXUP;3236;07:45:11;0;50	40251;8	7394;0;0;44;
$GPXUP;3236;07:45:12;0;50	40239;8	73944;0;0;45;
$GPXUP;3236;07:45:13;0;50	40228;8	73951;0;0;45;
$GPXUP;3236;07:45:14;0;50	40218;8	73963;0;0;46;
$GPXUP;3236;07:45:15;0;50	4021;8	73978;0;0;48;
$GPXUP;3236;07:45:16;0;50	40204;8	73995;0;0;48;
$GPXUP;3236;07:45:17;0;50	40198;8	74012;0;0;48;
$GPXUP;3236;07:45:18;0;50	40191;8	74028;0;0;48;
$GPXUP;3236;07:45:19;0;50	40182;8	74042;0;0;50;
$GPXUP;3236;07:45:20;0;50	40172;8	74055;0;0;51;
$GPXUP;3236;07:45:21;0;50	40162;8	74067;0;0;49;
$GPXUP;3236;07:45:22;0;50	40152;8	74077;0;0;46;
$GPXUP;3236;07:45:23;0;50	40142;8	74088;0;0;46;
$GPXUP;3236;07:45:24;0;50	40133;8	74099;0;0;46;
$GPXUP;3236;07:45:25;0;50	40124;8	7411;0;0;46;
$GPXUP;3236;07:45:26;0;50	40115;8	74122;0;0;48;
$GPXUP;3236;07:45:27;0;50	40106;8	74136;0;0;50;
$GPXUP;3236;07:45:28;0;50	40097;8	7415;0;0;50;
$GPXUP;3236;07:45:29;0;50	40088;8	74161;0;0;45;
$GPXUP;3236;07:45:30;0;50	40078;8	74168;0;0;42;
$GPXUP;3236;07:45:31;0;50	40068;8	74168;0;0;41;
$GPXUP;3236;07:45:32;0;50	40059;8	74161;0;0;40;
$GPXUP;3236;07:45:33;0;50	40052;8	74149;0;0;36;
$GPXUP;3236;07:45:34;0;50	40049;8	7413;0;0;40;
$GPXUP;3236;07:45:35;0;50	40051;8	74112;0;0;40;
$GPXUP;3236;07:45:36;0;50	40058;8	74096;0;0;41;
$GPXUP;3236;07:45:37;0;50	40066;8	74081;0;0;43;
$GPXUP;3236;07:45:38;0;50	40075;8	74069;0;0;47;
$GPXUP;3236;07:45:39;0;50	40085;8	74057;0;0;48;
$GPXUP;3236;07:45:40;0;50	40095;8	74046;0;0;48;
$GPXUP;3236;07:45:41;0;50	40105;8	74037;0;0;45;
$GPXUP;3236;07:45:42;0;50	40116;8	7403;0;0;46;
$GPXUP;3236;07:45:43;0;50	40126;8	74023;0;0;44;
$GPXUP;3236;07:45:44;0;50	40135;8	74013;0;0;43;
$GPXUP;3236;07:45:45;0;50	40142;8	74;0;0;42;
$GPXUP;3236;07:45:46;0;50	40146;8	73985;0;0;42;
$GPXUP;3236;07:45:47;0;50	40148;8	73969;0;0;40;
$GPXUP;3236;07:45:48;0;50	40144;8	73954;0;0;36;
$GPXUP;3236;07:45:49;0;50	40136;8	73941;0;0;43;
$GPXUP;3236;07:45:50;0;50	40126;8	73929;0;0;47;
$GPXUP;3236;07:45:51;0;50	40117;8	73916;0;0;47;
$GPXUP;3236;07:45:52;0;50	4011;8	73902;0;0;43;
$GPXUP;3236;07:45:53;0;50	40104;8	73888;0;0;40;
$GPXUP;3236;07:45:54;0;50	40102;8	73873;0;0;40;
$GPXUP;3236;07:45:55;0;50	40103;8	73857;0;0;40;
$GPXUP;3236;07:45:56;0;50	40105;8	73842;0;0;41;
$GPXUP;3236;07:45:57;0;50	40106;8	73826;0;0;41;
$GPXUP;3236;07:45:58;0;50	40106;8	7381;0;0;38;
$GPXUP;3236;07:45:59;0;50	40102;8	73796;0;0;38;
$GPXUP;3236;07:46:00;0;50	40094;8	73784;0;0;43;
$GPXUP;3236;07:46:01;0;50	40085;8	73772;0;0;45;
$GPXUP;3236;07:46:02;0;50	40075;8	73763;0;0;45;
$GPXUP;3236;07:46:03;0;50	40065;8	73754;0;0;45;
$GPXUP;3236;07:46:04;0;50	40056;8	73743;0;0;43;
$GPXUP;3236;07:46:05;0;50	40049;8	73731;0;0;43;
$GPXUP;3236;07:46:06;0;50	40042;8	73717;0;0;44;
$GPXUP;3236;07:46:07;0;50	40036;8	73702;0;0;45;
$GPXUP;3236;07:46:08;0;50	40031;8	73686;0;0;47;
$GPXUP;3236;07:46:09;0;50	40026;8	73668;0;0;50;
$GPXUP;3236;07:46:10;0;50	40022;8	7365;0;0;48;
$GPXUP;3236;07:46:11;0;50	40021;8	73633;0;0;44;
$GPXUP;3236;07:46:12;0;50	40022;8	73616;0;0;44;
$GPXUP;3236;07:46:13;0;50	40022;8	73599;0;0;45;
$GPXUP;3236;07:46:14;0;50	40018;8	73582;0;0;44;
$GPXUP;3236;07:46:15;0;50	40012;8	73568;0;0;46;
$GPXUP;3236;07:46:16;0;50	40004;8	73555;0;0;48;
$GPXUP;3236;07:46:17;0;50	39994;8	73544;0;0;49;
$GPXUP;3236;07:46:18;0;50	39982;8	73536;0;0;50;
$GPXUP;3236;07:46:19;0;50	3997;8	73528;0;0;49;
$GPXUP;3236;07:46:20;0;50	39959;8	73519;0;0;51;
$GPXUP;3236;07:46:21;0;50	39948;8	73508;0;0;52;
$GPXUP;3236;07:46:22;0;50	39938;8	73496;0;0;52;
$GPXUP;3236;07:46:23;0;50	39927;8	73486;0;0;48;
$GPXUP;3236;07:46:24;0;50	39918;8	73475;0;0;44;
$GPXUP;3236;07:46:25;0;50	39909;8	73466;0;0;44;
$GPXUP;3236;07:46:26;0;50	399;8	7346;0;0;42;
$GPXUP;3236;07:46:27;0;50	39889;8	73461;0;0;42;
$GPXUP;3236;07:46:28;0;50	39878;8	73468;0;0;45;
$GPXUP;3236;07:46:29;0;50	39867;8	73475;0;0;45;
$GPXUP;3236;07:46:30;0;50	39856;8	73478;0;0;43;
$GPXUP;3236;07:46:31;0;50	39845;8	73478;0;0;41;
$GPXUP;3236;07:46:32;0;50	39836;8	73476;0;0;39;
$GPXUP;3236;07:46:33;0;50	39826;8	73472;0;0;38;
$GPXUP;3236;07:46:34;0;50	39817;8	73467;0;0;37;
$GPXUP;3236;07:46:35;0;50	39807;8	73465;0;0;45;
$GPXUP;3236;07:46:36;0;50	39796;8	73468;0;0;44;
$GPXUP;3236;07:46:37;0;50	39786;8	7348;0;0;45;
$GPXUP;3236;07:46:38;0;50	3978;8	73498;0;0;46;
$GPXUP;3236;07:46:39;0;50	39778;8	73519;0;0;46;
$GPXUP;3236;07:46:40;0;50	39778;8	73538;0;0;44;
$GPXUP;3236;07:46:41;0;50	39777;8	73556;0;0;40;
$GPXUP;3236;07:46:42;0;50	39776;8	73571;0;0;39;
$GPXUP;3236;07:46:43;0;50	39772;8	73585;0;0;39;
$GPXUP;3236;07:46:44;0;50	39766;8	73597;0;0;39;
$GPXUP;3236;07:46:45;0;50	39756;8	73606;0;0;43;
$GPXUP;3236;07:46:46;0;50	39744;8	73614;0;0;50;
$GPXUP;3236;07:46:47;0;50	3973;8	73621;0;0;54;
$GPXUP;3236;07:46:48;0;50	39717;8	73627;0;0;51;
$GPXUP;3236;07:46:49;0;50	39705;8	7363;0;0;46;
$GPXUP;3236;07:46:50;0;50	39694;8	73629;0;0;43;
$GPXUP;3236;07:46:51;0;50	39684;8	73622;0;0;45;
$GPXUP;3236;07:46:52;0;50	39673;8	73615;0;0;46;
$GPXUP;3236;07:46:53;0;50	39661;8	73613;0;0;45;
$GPXUP;3236;07:46:54;0;50	3965;8	73615;0;0;46;
$GPXUP;3236;07:46:55;0;50	39638;8	73621;0;0;46;
$GPXUP;3236;07:46:56;0;50	39629;8	7363;0;0;45;
$GPXUP;3236;07:46:57;0;50	3962;8	73642;0;0;44;
$GPXUP;3236;07:46:58;0;50	39612;8	73653;0;0;46;
$GPXUP;3236;07:46:59;0;50	39601;8	73662;0;0;49;
$GPXUP;3236;07:47:00;0;50	3959;8	73669;0;0;50;
$GPXUP;3236;07:47:01;0;50	39578;8	73678;0;0;50;
$GPXUP;3236;07:47:02;0;50	39567;8	73687;0;0;50;
$GPXUP;3236;07:47:03;0;50	39557;8	73698;0;0;49;
$GPXUP;3236;07:47:04;0;50	39547;8	7371;0;0;50;
$GPXUP;3236;07:47:05;0;50	39538;8	73722;0;0;50;
$GPXUP;3236;07:47:06;0;50	39527;8	73734;0;0;51;
$GPXUP;3236;07:47:07;0;50	39517;8	73746;0;0;50;
$GPXUP;3236;07:47:08;0;50	39509;8	7376;0;0;47;
$GPXUP;3236;07:47:09;0;50	39503;8	73775;0;0;45;
$GPXUP;3236;07:47:10;0;50	39497;8	73789;0;0;43;
$GPXUP;3236;07:47:11;0;50	39489;8	73801;0;0;45;
$GPXUP;3236;07:47:12;0;50	3948;8	73813;0;0;46;
$GPXUP;3236;07:47:13;0;50	39471;8	73824;0;0;50;
$GPXUP;3236;07:47:14;0;50	3946;8	73834;0;0;52;
$GPXUP;3236;07:47:15;0;50	39449;8	73844;0;0;51;
$GPXUP;3236;07:47:16;0;50	39441;8	7386;0;0;50;
$GPXUP;3236;07:47:17;0;50	39435;8	73877;0;0;48;
$GPXUP;3236;07:47:18;0;50	39432;8	73894;0;0;46;
$GPXUP;3236;07:47:19;0;50	3943;8	73912;0;0;43;
$GPXUP;3236;07:47:20;0;50	3943;8	73929;0;0;42;
$GPXUP;3236;07:47:21;0;50	39429;8	73946;0;0;43;
$GPXUP;3236;07:47:22;0;50	39426;8	73962;0;0;43;
$GPXUP;3236;07:47:23;0;50	39424;8	73978;0;0;43;
$GPXUP;3236;07:47:24;0;50	39423;8	73995;0;0;45;
$GPXUP;3236;07:47:25;0;50	3942;8	74013;0;0;48;
$GPXUP;3236;07:47:26;0;50	39417;8	74031;0;0;49;
$GPXUP;3236;07:47:27;0;50	39415;8	74051;0;0;49;
$GPXUP;3236;07:47:28;0;50	39412;8	74069;0;0;50;
$GPXUP;3236;07:47:29;0;50	39405;8	74086;0;0;50;
$GPXUP;3236;07:47:30;0;50	39395;8	74099;0;0;51;
$GPXUP;3236;07:47:31;0;50	39384;8	74108;0;0;48;
$GPXUP;3236;07:47:32;0;50	39373;8	74116;0;0;46;
$GPXUP;3236;07:47:33;0;50	39362;8	74123;0;0;49;
$GPXUP;3236;07:47:34;0;50	3935;8	74132;0;0;55;
$GPXUP;3236;07:47:35;0;50	39338;8	74142;0;0;54;
$GPXUP;3236;07:47:36;0;50	39326;8	74154;0;0;50;
$GPXUP;3236;07:47:37;0;50	39319;8	74167;0;0;46;
$GPXUP;3236;07:47:38;0;50	39314;8	74183;0;0;45;
$GPXUP;3236;07:47:39;0;50	3931;8	742;0;0;46;
$GPXUP;3236;07:47:40;0;50	39307;8	74217;0;0;44;
$GPXUP;3236;07:47:41;0;50	39306;8	74235;0;0;44;
$GPXUP;3236;07:47:42;0;50	39302;8	7425;0;0;43;
$GPXUP;3236;07:47:43;0;50	39295;8	74264;0;0;44;
$GPXUP;3236;07:47:44;0;50	39286;8	74276;0;0;48;
$GPXUP;3236;07:47:45;0;50	39276;8	74286;0;0;47;
$GPXUP;3236;07:47:46;0;50	39265;8	74291;0;0;47;
$GPXUP;3236;07:47:47;0;50	39252;8	7429;0;0;49;
$GPXUP;3236;07:47:48;0;50	3924;8	74286;0;0;48;
$GPXUP;3236;07:47:49;0;50	3923;8	74276;0;0;45;
$GPXUP;3236;07:47:50;0;50	39223;8	74259;0;0;46;
$GPXUP;3236;07:47:51;0;50	39216;8	74243;0;0;48;
$GPXUP;3236;07:47:52;0;50	39206;8	7423;0;0;50;
$GPXUP;3236;07:47:53;0;50	39194;8	74221;0;0;54;
$GPXUP;3236;07:47:54;0;50	3918;8	74219;0;0;55;
$GPXUP;3236;07:47:55;0;50	39166;8	74218;0;0;55;
$GPXUP;3236;07:47:56;0;50	39153;8	74213;0;0;54;
$GPXUP;3236;07:47:57;0;50	39141;8	74203;0;0;54;
$GPXUP;3236;07:47:58;0;50	3913;8	74189;0;0;54;
$GPXUP;3236;07:47:59;0;50	39118;8	74178;0;0;56;
$GPXUP;3236;07:48:00;0;50	39105;8	74171;0;0;57;
$GPXUP;3236;07:48:01;0;50	39091;8	74166;0;0;57;
$GPXUP;3236;07:48:02;0;50	39077;8	74161;0;0;56;
$GPXUP;3236;07:48:03;0;50	39064;8	74155;0;0;55;
$GPXUP;3236;07:48:04;0;50	3905;8	7415;0;0;55;
$GPXUP;3236;07:48:05;0;50	39037;8	74146;0;0;55;
$GPXUP;3236;07:48:06;0;50	39023;8	74144;0;0;56;
$GPXUP;3236;07:48:07;0;50	39009;8	7414;0;0;55;
$GPXUP;3236;07:48:08;0;50	38996;8	74132;0;0;56;
$GPXUP;3236;07:48:09;0;50	38984;8	74125;0;0;54;
$GPXUP;3236;07:48:10;0;50	3897;8	7412;0;0;54;
$GPXUP;3236;07:48:11;0;50	38957;8	74115;0;0;54;
$GPXUP;3236;07:48:12;0;50	38945;8	74114;0;0;48;
$GPXUP;3236;07:48:13;0;50	38934;8	74115;0;0;46;
$GPXUP;3236;07:48:14;0;50	38922;8	74115;0;0;46;
$GPXUP;3236;07:48:15;0;50	38911;8	74115;0;0;45;
$GPXUP;3236;07:48:16;0;50	389;8	7412;0;0;46;
$GPXUP;3236;07:48:17;0;50	38889;8	74125;0;0;46;
$GPXUP;3236;07:48:18;0;50	38878;8	74128;0;0;46;
$GPXUP;3236;07:48:19;0;50	38866;8	74126;0;0;48;
$GPXUP;3236;07:48:20;0;50	38855;8	74122;0;0;48;
$GPXUP;3236;07:48:21;0;50	38843;8	74116;0;0;50;
$GPXUP;3236;07:48:22;0;50	38831;8	74111;0;0;51;
$GPXUP;3236;07:48:23;0;50	38818;8	74105;0;0;53;
$GPXUP;3236;07:48:24;0;50	38806;8	74096;0;0;53;
$GPXUP;3236;07:48:25;0;50	38794;8	74089;0;0;54;
$GPXUP;3236;07:48:26;0;50	38781;8	74082;0;0;55;
$GPXUP;3236;07:48:27;0;50	38768;8	74074;0;0;56;
$GPXUP;3236;07:48:28;0;50	38755;8	74068;0;0;55;
$GPXUP;3236;07:48:29;0;50	38741;8	74068;0;0;55;
$GPXUP;3236;07:48:30;0;50	38727;8	74071;0;0;55;
$GPXUP;3236;07:48:31;0;50	38714;8	74075;0;0;54;
$GPXUP;3236;07:48:32;0;50	387;8	74078;0;0;54;
$GPXUP;3236;07:48:33;0;50	38687;8	74081;0;0;53;
$GPXUP;3236;07:48:34;0;50	38674;8	74086;0;0;52;
$GPXUP;3236;07:48:35;0;50	38662;8	74094;0;0;52;
$GPXUP;3236;07:48:36;0;50	3865;8	74101;0;0;51;
$GPXUP;3236;07:48:37;0;50	38638;8	74104;0;0;51;
$GPXUP;3236;07:48:38;0;50	38626;8	741;0;0;50;
$GPXUP;3236;07:48:39;0;50	38614;8	74095;0;0;50;
$GPXUP;3236;07:48:40;0;50	38602;8	74089;0;0;49;
$GPXUP;3236;07:48:41;0;50	3859;8	74086;0;0;49;
$GPXUP;3236;07:48:42;0;50	38577;8	74086;0;0;49;
$GPXUP;3236;07:48:43;0;50	38565;8	74089;0;0;50;
$GPXUP;3236;07:48:44;0;50	38552;8	7409;0;0;49;
$GPXUP;3236;07:48:45;0;50	3854;8	74087;0;0;49;
$GPXUP;3236;07:48:46;0;50	38529;8	7408;0;0;49;
$GPXUP;3236;07:48:47;0;50	38518;8	74071;0;0;50;
$GPXUP;3236;07:48:48;0;50	38508;8	74057;0;0;52;
$GPXUP;3236;07:48:49;0;50	38499;8	74042;0;0;53;
$GPXUP;3236;07:48:50;0;50	38489;8	74029;0;0;53;
$GPXUP;3236;07:48:51;0;50	38479;8	74015;0;0;54;
$GPXUP;3236;07:48:52;0;50	38469;8	73998;0;0;58;
$GPXUP;3236;07:48:53;0;50	38459;8	73981;0;0;58;
$GPXUP;3236;07:48:54;0;50	38448;8	73965;0;0;60;
$GPXUP;3236;07:48:55;0;50	38435;8	73954;0;0;60;
$GPXUP;3236;07:48:56;0;50	38423;8	73941;0;0;59;
$GPXUP;3236;07:48:57;0;50	38412;8	73925;0;0;59;
$GPXUP;3236;07:48:58;0;50	384;8	7391;0;0;58;
$GPXUP;3236;07:48:59;0;50	38388;8	73899;0;0;58;
$GPXUP;3236;07:49:00;0;50	38375;8	7389;0;0;57;
$GPXUP;3236;07:49:01;0;50	38362;8	7388;0;0;56;
$GPXUP;3236;07:49:02;0;50	38349;8	73872;0;0;56;
$GPXUP;3236;07:49:03;0;50	38335;8	73866;0;0;57;
$GPXUP;3236;07:49:04;0;50	38322;8	73857;0;0;57;
$GPXUP;3236;07:49:05;0;50	38309;8	73846;0;0;58;
$GPXUP;3236;07:49:06;0;50	38297;8	73835;0;0;58;
$GPXUP;3236;07:49:07;0;50	38284;8	73824;0;0;57;
$GPXUP;3236;07:49:08;0;50	38272;8	73814;0;0;56;
$GPXUP;3236;07:49:09;0;50	38258;8	73807;0;0;57;
$GPXUP;3236;07:49:10;0;50	38244;8	73803;0;0;59;
$GPXUP;3236;07:49:11;0;50	38229;8	73799;0;0;61;
$GPXUP;3236;07:49:12;0;50	38214;8	73793;0;0;61;
$GPXUP;3236;07:49:13;0;50	38201;8	73784;0;0;58;
$GPXUP;3236;07:49:14;0;50	38189;8	73769;0;0;59;
$GPXUP;3236;07:49:15;0;50	38178;8	73752;0;0;59;
$GPXUP;3236;07:49:16;0;50	38167;8	73737;0;0;59;
$GPXUP;3236;07:49:17;0;50	38155;8	73724;0;0;58;
$GPXUP;3236;07:49:18;0;50	38141;8	73716;0;0;58;
$GPXUP;3236;07:49:19;0;50	38127;8	7371;0;0;57;
$GPXUP;3236;07:49:20;0;50	38114;8	73704;0;0;56;
$GPXUP;3236;07:49:21;0;50	381;8	73701;0;0;55;
$GPXUP;3236;07:49:22;0;50	38086;8	737;0;0;56;
$GPXUP;3236;07:49:23;0;50	38072;8	73696;0;0;56;
$GPXUP;3236;07:49:24;0;50	38058;8	73691;0;0;54;
$GPXUP;3236;07:49:25;0;50	38047;8	73681;0;0;52;
$GPXUP;3236;07:49:26;0;50	38036;8	7367;0;0;53;
$GPXUP;3236;07:49:27;0;50	38024;8	73661;0;0;50;
$GPXUP;3236;07:49:28;0;50	38012;8	73657;0;0;46;
$GPXUP;3236;07:49:29;0;50	38001;8	73658;0;0;44;
$GPXUP;3236;07:49:30;0;50	3799;8	73662;0;0;45;
$GPXUP;3236;07:49:31;0;50	37978;8	73665;0;0;46;
$GPXUP;3236;07:49:32;0;50	37967;8	73666;0;0;47;
$GPXUP;3236;07:49:33;0;50	37955;8	73664;0;0;48;
$GPXUP;3236;07:49:34;0;50	37944;8	73659;0;0;47;
$GPXUP;3236;07:49:35;0;50	37932;8	73654;0;0;48;
$GPXUP;3236;07:49:36;0;50	3792;8	73652;0;0;50;
$GPXUP;3236;07:49:37;0;50	37907;8	73652;0;0;51;
$GPXUP;3236;07:49:38;0;50	37894;8	73653;0;0;52;
$GPXUP;3236;07:49:39;0;50	37882;8	73652;0;0;52;
$GPXUP;3236;07:49:40;0;50	37869;8	73646;0;0;51;
$GPXUP;3236;07:49:41;0;50	37858;8	73634;0;0;52;
$GPXUP;3236;07:49:42;0;50	37848;8	73621;0;0;53;
$GPXUP;3236;07:49:43;0;50	37839;8	73606;0;0;52;
$GPXUP;3236;07:49:44;0;50	37828;8	73594;0;0;52;
$GPXUP;3236;07:49:45;0;50	37817;8	73586;0;0;51;
$GPXUP;3236;07:49:46;0;50	37804;8	73583;0;0;49;
$GPXUP;3236;07:49:47;0;50	37792;8	73586;0;0;49;
$GPXUP;3236;07:49:48;0;50	3778;8	73594;0;0;51;
$GPXUP;3236;07:49:49;0;50	37768;8	73601;0;0;52;
$GPXUP;3236;07:49:50;0;50	37755;8	73604;0;0;54;
$GPXUP;3236;07:49:51;0;50	37741;8	73603;0;0;56;
$GPXUP;3236;07:49:52;0;50	37728;8	736;0;0;55;
$GPXUP;3236;07:49:53;0;50	37714;8	73597;0;0;53;
$GPXUP;3236;07:49:54;0;50	37701;8	73596;0;0;51;
$GPXUP;3236;07:49:55;0;50	37688;8	73597;0;0;51;
$GPXUP;3236;07:49:56;0;50	37676;8	73598;0;0;52;
$GPXUP;3236;07:49:57;0;50	37663;8	73598;0;0;52;
$GPXUP;3236;07:49:58;0;50	3765;8	73594;0;0;53;
$GPXUP;3236;07:49:59;0;50	37638;8	73585;0;0;52;
$GPXUP;3236;07:50:00;0;50	37627;8	73575;0;0;52;
$GPXUP;3236;07:50:01;0;50	37616;8	73566;0;0;49;
$GPXUP;3236;07:50:02;0;50	37604;8	7356;0;0;49;
$GPXUP;3236;07:50:03;0;50	37592;8	73552;0;0;49;
$GPXUP;3236;07:50:04;0;50	37581;8	73543;0;0;49;
$GPXUP;3236;07:50:05;0;50	37571;8	73532;0;0;50;
$GPXUP;3236;07:50:06;0;50	3756;8	73521;0;0;50;
$GPXUP;3236;07:50:07;0;50	37549;8	73512;0;0;50;
$GPXUP;3236;07:50:08;0;50	37538;8	73504;0;0;51;
$GPXUP;3236;07:50:09;0;50	37526;8	73496;0;0;50;
$GPXUP;3236;07:50:10;0;50	37514;8	73489;0;0;51;
$GPXUP;3236;07:50:11;0;50	37502;8	73482;0;0;50;
$GPXUP;3236;07:50:12;0;50	3749;8	73475;0;0;51;
$GPXUP;3236;07:50:13;0;50	37478;8	73467;0;0;53;
$GPXUP;3236;07:50:14;0;50	37466;8	73458;0;0;53;
$GPXUP;3236;07:50:15;0;50	37454;8	73449;0;0;55;
$GPXUP;3236;07:50:16;0;50	37441;8	73442;0;0;53;
$GPXUP;3236;07:50:17;0;50	37428;8	73438;0;0;52;
$GPXUP;3236;07:50:18;0;50	37416;8	73434;0;0;51;
$GPXUP;3236;07:50:19;0;50	37403;8	73434;0;0;50;
$GPXUP;3236;07:50:20;0;50	3739;8	73436;0;0;50;
$GPXUP;3236;07:50:21;0;50	37378;8	73441;0;0;51;
$GPXUP;3236;07:50:22;0;50	37366;8	73447;0;0;46;
$GPXUP;3236;07:50:23;0;50	37355;8	7345;0;0;47;
$GPXUP;3236;07:50:24;0;50	37343;8	7345;0;0;49;
$GPXUP;3236;07:50:25;0;50	3733;8	73447;0;0;52;
$GPXUP;3236;07:50:26;0;50	37318;8	73442;0;0;54;
$GPXUP;3236;07:50:27;0;50	37305;8	73438;0;0;53;
$GPXUP;3236;07:50:28;0;50	37292;8	73436;0;0;52;
$GPXUP;3236;07:50:29;0;50	37279;8	73441;0;0;51;
$GPXUP;3236;07:50:30;0;50	37267;8	73451;0;0;54;
$GPXUP;3236;07:50:31;0;50	37257;8	73464;0;0;51;
$GPXUP;3236;07:50:32;0;50	37248;8	73478;0;0;50;
$GPXUP;3236;07:50:33;0;50	37238;8	73489;0;0;50;
$GPXUP;3236;07:50:34;0;50	37226;8	73496;0;0;49;
$GPXUP;3236;07:50:35;0;50	37214;8	73501;0;0;48;
$GPXUP;3236;07:50:36;0;50	37202;8	73504;0;0;49;
$GPXUP;3236;07:50:37;0;50	3719;8	73506;0;0;51;
$GPXUP;3236;07:50:38;0;50	37177;8	73505;0;0;52;
$GPXUP;3236;07:50:39;0;50	37165;8	73502;0;0;50;
$GPXUP;3236;07:50:40;0;50	37153;8	73496;0;0;47;
$GPXUP;3236;07:50:41;0;50	37145;8	73483;0;0;45;
$GPXUP;3236;07:50:42;0;50	37138;8	73468;0;0;47;
$GPXUP;3236;07:50:43;0;50	37131;8	73454;0;0;43;
$GPXUP;3236;07:50:44;0;50	37122;8	73446;0;0;44;
$GPXUP;3236;07:50:45;0;50	37111;8	73442;0;0;45;
$GPXUP;3236;07:50:46;0;50	37099;8	73446;0;0;45;
$GPXUP;3236;07:50:47;0;50	37088;8	73454;0;0;47;
$GPXUP;3236;07:50:48;0;50	37078;8	73466;0;0;51;
$GPXUP;3236;07:50:49;0;50	37066;8	73476;0;0;52;
$GPXUP;3236;07:50:50;0;50	37054;8	73486;0;0;54;
$GPXUP;3236;07:50:51;0;50	37042;8	73497;0;0;53;
$GPXUP;3236;07:50:52;0;50	37032;8	73509;0;0;50;
$GPXUP;3236;07:50:53;0;50	37022;8	7352;0;0;49;
$GPXUP;3236;07:50:54;0;50	37011;8	73529;0;0;50;
$GPXUP;3236;07:50:55;0;50	36998;8	73534;0;0;52;
$GPXUP;3236;07:50:56;0;50	36985;8	73535;0;0;53;
$GPXUP;3236;07:50:57;0;50	36971;8	73535;0;0;55;
$GPXUP;3236;07:50:58;0;50	36957;8	73536;0;0;56;
$GPXUP;3236;07:50:59;0;50	36943;8	73536;0;0;56;
$GPXUP;3236;07:51:00;0;50	36929;8	73535;0;0;55;
$GPXUP;3236;07:51:01;0;50	36916;8	73531;0;0;52;
$GPXUP;3236;07:51:02;0;50	36904;8	73522;0;0;50;
$GPXUP;3236;07:51:03;0;50	36893;8	73514;0;0;50;
$GPXUP;3236;07:51:04;0;50	36881;8	73507;0;0;51;
$GPXUP;3236;07:51:05;0;50	36868;8	73506;0;0;50;
$GPXUP;3236;07:51:06;0;50	36856;8	73512;0;0;51;
$GPXUP;3236;07:51:07;0;50	36844;8	73524;0;0;55;
$GPXUP;3236;07:51:08;0;50	36832;8	73536;0;0;55;
$GPXUP;3236;07:51:09;0;50	36819;8	73544;0;0;55;
$GPXUP;3236;07:51:10;0;50	36806;8	7355;0;0;56;
$GPXUP;3236;07:51:11;0;50	36792;8	73555;0;0;55;
$GPXUP;3236;07:51:12;0;50	36779;8	73561;0;0;54;
$GPXUP;3236;07:51:13;0;50	36766;8	73566;0;0;53;
$GPXUP;3236;07:51:14;0;50	36753;8	73569;0;0;55;
$GPXUP;3236;07:51:15;0;50	36739;8	73569;0;0;57;
$GPXUP;3236;07:51:16;0;50	36724;8	73571;0;0;59;
$GPXUP;3236;07:51:17;0;50	3671;8	73578;0;0;59;
$GPXUP;3236;07:51:18;0;50	36697;8	73589;0;0;58;
$GPXUP;3236;07:51:19;0;50	36685;8	73602;0;0;56;
$GPXUP;3236;07:51:20;0;50	36674;8	73614;0;0;56;
$GPXUP;3236;07:51:21;0;50	36662;8	73624;0;0;54;
$GPXUP;3236;07:51:22;0;50	3665;8	73632;0;0;52;
$GPXUP;3236;07:51:23;0;50	36637;8	73636;0;0;51;
$GPXUP;3236;07:51:24;0;50	36624;8	73637;0;0;52;
$GPXUP;3236;07:51:25;0;50	36611;8	73635;0;0;54;
$GPXUP;3236;07:51:26;0;50	36598;8	73629;0;0;54;
$GPXUP;3236;07:51:27;0;50	36585;8	73621;0;0;54;
$GPXUP;3236;07:51:28;0;50	36572;8	73615;0;0;54;
$GPXUP;3236;07:51:29;0;50	36559;8	73614;0;0;51;
$GPXUP;3236;07:51:30;0;50	36547;8	7362;0;0;51;
$GPXUP;3236;07:51:31;0;50	36536;8	73631;0;0;51;
$GPXUP;3236;07:51:32;0;50	36528;8	73645;0;0;48;
$GPXUP;3236;07:51:33;0;50	3652;8	73658;0;0;47;
$GPXUP;3236;07:51:34;0;50	3651;8	73669;0;0;46;
$GPXUP;3236;07:51:35;0;50	365;8	73674;0;0;44;
$GPXUP;3236;07:51:36;0;50	36488;8	73671;0;0;46;
$GPXUP;3236;07:51:37;0;50	36476;8	73663;0;0;49;
$GPXUP;3236;07:51:38;0;50	36466;8	73651;0;0;48;
$GPXUP;3236;07:51:39;0;50	36458;8	73636;0;0;48;
$GPXUP;3236;07:51:40;0;50	36451;8	73619;0;0;47;
$GPXUP;3236;07:51:41;0;50	36444;8	73603;0;0;48;
$GPXUP;3236;07:51:42;0;50	36436;8	73589;0;0;48;
$GPXUP;3236;07:51:43;0;50	36426;8	73578;0;0;51;
$GPXUP;3236;07:51:44;0;50	36414;8	73576;0;0;50;
$GPXUP;3236;07:51:45;0;50	36402;8	73586;0;0;51;
$GPXUP;3236;07:51:46;0;50	36393;8	73604;0;0;50;
$GPXUP;3236;07:51:47;0;50	36384;8	7362;0;0;51;
$GPXUP;3236;07:51:48;0;50	36375;8	73636;0;0;52;
$GPXUP;3236;07:51:49;0;50	36368;8	73654;0;0;50;
$GPXUP;3236;07:51:50;0;50	36361;8	7367;0;0;48;
$GPXUP;3236;07:51:51;0;50	36353;8	73685;0;0;48;
$GPXUP;3236;07:51:52;0;50	36344;8	73696;0;0;49;
$GPXUP;3236;07:51:53;0;50	36332;8	73705;0;0;50;
$GPXUP;3236;07:51:54;0;50	3632;8	73713;0;0;53;
$GPXUP;3236;07:51:55;0;50	36308;8	73723;0;0;55;
$GPXUP;3236;07:51:56;0;50	36298;8	73738;0;0;54;
$GPXUP;3236;07:51:57;0;50	3629;8	73754;0;0;51;
$GPXUP;3236;07:51:58;0;50	36284;8	73771;0;0;48;
$GPXUP;3236;07:51:59;0;50	36279;8	73788;0;0;47;
$GPXUP;3236;07:52:00;0;50	36272;8	73803;0;0;48;
$GPXUP;3236;07:52:01;0;50	36262;8	73815;0;0;50;
$GPXUP;3236;07:52:02;0;50	36251;8	73824;0;0;50;
$GPXUP;3236;07:52:03;0;50	36238;8	73828;0;0;52;
$GPXUP;3236;07:52:04;0;50	36224;8	73826;0;0;55;
$GPXUP;3236;07:52:05;0;50	3621;8	73823;0;0;54;
$GPXUP;3236;07:52:06;0;50	36197;8	73823;0;0;52;
$GPXUP;3236;07:52:07;0;50	36184;8	73828;0;0;52;
$GPXUP;3236;07:52:08;0;50	36173;8	73838;0;0;52;
$GPXUP;3236;07:52:09;0;50	36164;8	73852;0;0;49;
$GPXUP;3236;07:52:10;0;50	36156;8	73866;0;0;48;
$GPXUP;3236;07:52:11;0;50	36147;8	7388;0;0;48;
$GPXUP;3236;07:52:12;0;50	36138;8	73892;0;0;48;
$GPXUP;3236;07:52:13;0;50	36127;8	73901;0;0;49;
$GPXUP;3236;07:52:14;0;50	36116;8	73906;0;0;46;
$GPXUP;3236;07:52:15;0;50	36104;8	73905;0;0;45;
$GPXUP;3236;07:52:16;0;50	36092;8	73901;0;0;48;
$GPXUP;3236;07:52:17;0;50	3608;8	739;0;0;49;
$GPXUP;3236;07:52:18;0;50	36068;8	73902;0;0;51;
$GPXUP;3236;07:52:19;0;50	36055;8	73905;0;0;53;
$GPXUP;3236;07:52:20;0;50	36042;8	73909;0;0;53;
$GPXUP;3236;07:52:21;0;50	36029;8	73912;0;0;53;
$GPXUP;3236;07:52:22;0;50	36016;8	73914;0;0;53;
$GPXUP;3236;07:52:23;0;50	36003;8	73917;0;0;51;
$GPXUP;3236;07:52:24;0;50	3599;8	73921;0;0;50;
$GPXUP;3236;07:52:25;0;50	35979;8	73929;0;0;51;
$GPXUP;3236;07:52:26;0;50	35968;8	73938;0;0;51;
$GPXUP;3236;07:52:27;0;50	35955;8	73947;0;0;53;
$GPXUP;3236;07:52:28;0;50	35942;8	73952;0;0;55;
$GPXUP;3236;07:52:29;0;50	35928;8	73953;0;0;57;
$GPXUP;3236;07:52:30;0;50	35914;8	7395;0;0;58;
$GPXUP;3236;07:52:31;0;50	35899;8	73947;0;0;56;
$GPXUP;3236;07:52:32;0;50	35886;8	73945;0;0;54;
$GPXUP;3236;07:52:33;0;50	35872;8	73948;0;0;54;
$GPXUP;3236;07:52:34;0;50	3586;8	73957;0;0;53;
$GPXUP;3236;07:52:35;0;50	3585;8	7397;0;0;51;
$GPXUP;3236;07:52:36;0;50	3584;8	73982;0;0;51;
$GPXUP;3236;07:52:37;0;50	35829;8	73991;0;0;51;
$GPXUP;3236;07:52:38;0;50	35817;8	74;0;0;52;
$GPXUP;3236;07:52:39;0;50	35806;8	7401;0;0;52;
$GPXUP;3236;07:52:40;0;50	35797;8	74025;0;0;52;
$GPXUP;3236;07:52:41;0;50	35789;8	74041;0;0;53;
$GPXUP;3236;07:52:42;0;50	3578;8	74056;0;0;52;
$GPXUP;3236;07:52:43;0;50	3577;8	7407;0;0;51;
$GPXUP;3236;07:52:44;0;50	35761;8	74083;0;0;50;
$GPXUP;3236;07:52:45;0;50	35751;8	74095;0;0;50;
$GPXUP;3236;07:52:46;0;50	35741;8	74106;0;0;51;
$GPXUP;3236;07:52:47;0;50	35732;8	7412;0;0;51;
$GPXUP;3236;07:52:48;0;50	35724;8	74136;0;0;52;
$GPXUP;3236;07:52:49;0;50	35715;8	74151;0;0;52;
$GPXUP;3236;07:52:50;0;50	35705;8	74162;0;0;52;
$GPXUP;3236;07:52:51;0;50	35692;8	7417;0;0;53;
$GPXUP;3236;07:52:52;0;50	3568;8	74178;0;0;54;
$GPXUP;3236;07:52:53;0;50	35668;8	74186;0;0;54;
$GPXUP;3236;07:52:54;0;50	35656;8	74196;0;0;52;
$GPXUP;3236;07:52:55;0;50	35646;8	7421;0;0;52;
$GPXUP;3236;07:52:56;0;50	35637;8	74224;0;0;53;
$GPXUP;3236;07:52:57;0;50	35627;8	74238;0;0;53;
$GPXUP;3236;07:52:58;0;50	35616;8	74249;0;0;53;
$GPXUP;3236;07:52:59;0;50	35604;8	74258;0;0;51;
$GPXUP;3236;07:53:00;0;50	35592;8	74263;0;0;50;
$GPXUP;3236;07:53:01;0;50	35579;8	74264;0;0;49;
$GPXUP;3236;07:53:02;0;50	35567;8	74262;0;0;49;
$GPXUP;3236;07:53:03;0;50	35554;8	74263;0;0;51;
$GPXUP;3236;07:53:04;0;50	35543;8	74271;0;0;51;
$GPXUP;3236;07:53:05;0;50	35533;8	74284;0;0;49;
$GPXUP;3236;07:53:06;0;50	35528;8	74302;0;0;49;
$GPXUP;3236;07:53:07;0;50	35523;8	7432;0;0;50;
$GPXUP;3236;07:53:08;0;50	35517;8	74338;0;0;49;
$GPXUP;3236;07:53:09;0;50	35509;8	74352;0;0;49;
$GPXUP;3236;07:53:10;0;50	355;8	74364;0;0;50;
$GPXUP;3236;07:53:11;0;50	3549;8	74377;0;0;50;
$GPXUP;3236;07:53:12;0;50	35484;8	74393;0;0;48;
$GPXUP;3236;07:53:13;0;50	35479;8	7441;0;0;47;
$GPXUP;3236;07:53:14;0;50	35475;8	74428;0;0;47;
$GPXUP;3236;07:53:15;0;50	35469;8	74444;0;0;46;
$GPXUP;3236;07:53:16;0;50	35463;8	74459;0;0;48;
$GPXUP;3236;07:53:17;0;50	35456;8	74475;0;0;49;
$GPXUP;3236;07:53:18;0;50	35449;8	74491;0;0;50;
$GPXUP;3236;07:53:19;0;50	35441;8	74507;0;0;51;
$GPXUP;3236;07:53:20;0;50	35434;8	74523;0;0;52;
$GPXUP;3236;07:53:21;0;50	35427;8	7454;0;0;50;
$GPXUP;3236;07:53:22;0;50	35422;8	74558;0;0;47;
$GPXUP;3236;07:53:23;0;50	35419;8	74575;0;0;44;
$GPXUP;3236;07:53:24;0;50	35414;8	7459;0;0;45;
$GPXUP;3236;07:53:25;0;50	35406;8	74603;0;0;46;
$GPXUP;3236;07:53:26;0;50	35396;8	74611;0;0;44;
$GPXUP;3236;07:53:27;0;50	35384;8	74614;0;0;48;
$GPXUP;3236;07:53:28;0;50	35371;8	74615;0;0;50;
$GPXUP;3236;07:53:29;0;50	35358;8	74618;0;0;52;
$GPXUP;3236;07:53:30;0;50	35346;8	74624;0;0;51;
$GPXUP;3236;07:53:31;0;50	35334;8	74632;0;0;50;
$GPXUP;3236;07:53:32;0;50	35323;8	7464;0;0;49;
$GPXUP;3236;07:53:33;0;50	35312;8	74648;0;0;49;
$GPXUP;3236;07:53:34;0;50	353;8	74656;0;0;49;
$GPXUP;3236;07:53:35;0;50	35288;8	74658;0;0;47;
$GPXUP;3236;07:53:36;0;50	35276;8	74654;0;0;49;
$GPXUP;3236;07:53:37;0;50	35264;8	7465;0;0;50;
$GPXUP;3236;07:53:38;0;50	35251;8	74647;0;0;50;
$GPXUP;3236;07:53:39;0;50	35238;8	74647;0;0;51;
$GPXUP;3236;07:53:40;0;50	35226;8	74653;0;0;52;
$GPXUP;3236;07:53:41;0;50	35215;8	74663;0;0;51;
$GPXUP;3236;07:53:42;0;50	35204;8	74673;0;0;52;
$GPXUP;3236;07:53:43;0;50	35192;8	74681;0;0;53;
$GPXUP;3236;07:53:44;0;50	35178;8	74684;0;0;54;
$GPXUP;3236;07:53:45;0;50	35164;8	74683;0;0;57;
$GPXUP;3236;07:53:46;0;50	3515;8	74681;0;0;56;
$GPXUP;3236;07:53:47;0;50	35136;8	74682;0;0;55;
$GPXUP;3236;07:53:48;0;50	35122;8	74682;0;0;55;
$GPXUP;3236;07:53:49;0;50	35108;8	7468;0;0;57;
$GPXUP;3236;07:53:50;0;50	35093;8	74676;0;0;59;
$GPXUP;3236;07:53:51;0;50	35078;8	74672;0;0;60;
$GPXUP;3236;07:53:52;0;50	35063;8	74669;0;0;61;
$GPXUP;3236;07:53:53;0;50	35048;8	74666;0;0;63;
$GPXUP;3236;07:53:54;0;50	35032;8	74663;0;0;62;
$GPXUP;3236;07:53:55;0;50	35017;8	74659;0;0;62;
$GPXUP;3236;07:53:56;0;50	35002;8	74655;0;0;61;
$GPXUP;3236;07:53:57;0;50	34987;8	74654;0;0;59;
$GPXUP;3236;07:53:58;0;50	34972;8	74655;0;0;58;
$GPXUP;3236;07:53:59;0;50	34958;8	74655;0;0;58;
$GPXUP;3236;07:54:00;0;50	34943;8	74653;0;0;59;
$GPXUP;3236;07:54:01;0;50	34928;8	74651;0;0;59;
$GPXUP;3236;07:54:02;0;50	34913;8	74651;0;0;59;
$GPXUP;3236;07:54:03;0;50	34899;8	74655;0;0;58;
$GPXUP;3236;07:54:04;0;50	34886;8	74663;0;0;56;
$GPXUP;3236;07:54:05;0;50	34873;8	74672;0;0;55;
$GPXUP;3236;07:54:06;0;50	3486;8	74677;0;0;56;
$GPXUP;3236;07:54:07;0;50	34846;8	74681;0;0;57;
$GPXUP;3236;07:54:08;0;50	34832;8	74685;0;0;57;
$GPXUP;3236;07:54:09;0;50	34818;8	74692;0;0;56;
$GPXUP;3236;07:54:10;0;50	34805;8	747;0;0;56;
$GPXUP;3236;07:54:11;0;50	34792;8	74708;0;0;55;
$GPXUP;3236;07:54:12;0;50	34779;8	74713;0;0;55;
$GPXUP;3236;07:54:13;0;50	34766;8	74717;0;0;56;
$GPXUP;3236;07:54:14;0;50	34752;8	74722;0;0;54;
$GPXUP;3236;07:54:15;0;50	34739;8	74727;0;0;53;
$GPXUP;3236;07:54:16;0;50	34728;8	74734;0;0;47;
$GPXUP;3236;07:54:17;0;50	34718;8	74743;0;0;46;
$GPXUP;3236;07:54:18;0;50	34708;8	7475;0;0;46;
$GPXUP;3236;07:54:19;0;50	34696;8	74755;0;0;49;
$GPXUP;3236;07:54:20;0;50	34683;8	74758;0;0;53;
$GPXUP;3236;07:54:21;0;50	3467;8	7476;0;0;52;
$GPXUP;3236;07:54:22;0;50	34657;8	74763;0;0;52;
$GPXUP;3236;07:54:23;0;50	34645;8	74768;0;0;52;
$GPXUP;3236;07:54:24;0;50	34632;8	74776;0;0;53;
$GPXUP;3236;07:54:25;0;50	3462;8	74783;0;0;54;
$GPXUP;3236;07:54:26;0;50	34607;8	74789;0;0;53;
$GPXUP;3236;07:54:27;0;50	34594;8	74791;0;0;55;
$GPXUP;3236;07:54:28;0;50	3458;8	7479;0;0;55;
$GPXUP;3236;07:54:29;0;50	34566;8	74786;0;0;55;
$GPXUP;3236;07:54:30;0;50	34553;8	74785;0;0;55;
$GPXUP;3236;07:54:31;0;50	34539;8	74786;0;0;55;
$GPXUP;3236;07:54:32;0;50	34525;8	74788;0;0;55;
$GPXUP;3236;07:54:33;0;50	34511;8	74788;0;0;56;
$GPXUP;3236;07:54:34;0;50	34497;8	74791;0;0;56;
$GPXUP;3236;07:54:35;0;50	34484;8	74797;0;0;57;
$GPXUP;3236;07:54:36;0;50	34471;8	74804;0;0;53;
$GPXUP;3236;07:54:37;0;50	34459;8	74811;0;0;50;
$GPXUP;3236;07:54:38;0;50	34447;8	74818;0;0;50;
$GPXUP;3236;07:54:39;0;50	34435;8	74824;0;0;52;
$GPXUP;3236;07:54:40;0;50	34423;8	74833;0;0;53;
$GPXUP;3236;07:54:41;0;50	34412;8	74842;0;0;52;
$GPXUP;3236;07:54:42;0;50	344;8	74848;0;0;51;
$GPXUP;3236;07:54:43;0;50	34387;8	74851;0;0;54;
$GPXUP;3236;07:54:44;0;50	34373;8	74854;0;0;58;
$GPXUP;3236;07:54:45;0;50	34358;8	74859;0;0;60;
$GPXUP;3236;07:54:46;0;50	34344;8	74867;0;0;61;
$GPXUP;3236;07:54:47;0;50	34331;8	74879;0;0;60;
$GPXUP;3236;07:54:48;0;50	34318;8	7489;0;0;60;
$GPXUP;3236;07:54:49;0;50	34304;8	749;0;0;60;
$GPXUP;3236;07:54:50;0;50	34292;8	74912;0;0;60;
$GPXUP;3236;07:54:51;0;50	34279;8	74926;0;0;60;
$GPXUP;3236;07:54:52;0;50	34267;8	7494;0;0;60;
$GPXUP;3236;07:54:53;0;50	34256;8	74954;0;0;59;
$GPXUP;3236;07:54:54;0;50	34245;8	74969;0;0;56;
$GPXUP;3236;07:54:55;0;50	34235;8	74983;0;0;52;
$GPXUP;3236;07:54:56;0;50	34225;8	74995;0;0;49;
$GPXUP;3236;07:54:57;0;50	34214;8	75002;0;0;45;
$GPXUP;3236;07:54:58;0;50	34202;8	75002;0;0;49;
$GPXUP;3236;07:54:59;0;50	34188;8	75;0;0;56;
$GPXUP;3236;07:55:00;0;50	34174;8	75002;0;0;55;
$GPXUP;3236;07:55:01;0;50	34162;8	75008;0;0;53;
$GPXUP;3236;07:55:02;0;50	34153;8	7502;0;0;48;
$GPXUP;3236;07:55:03;0;50	34146;8	75036;0;0;47;
$GPXUP;3236;07:55:04;0;50	34139;8	75052;0;0;49;
$GPXUP;3236;07:55:05;0;50	34132;8	75066;0;0;48;
$GPXUP;3236;07:55:06;0;50	34122;8	75076;0;0;46;
$GPXUP;3236;07:55:07;0;50	34111;8	75082;0;0;45;
$GPXUP;3236;07:55:08;0;50	341;8	75084;0;0;44;
$GPXUP;3236;07:55:09;0;50	34089;8	75084;0;0;45;
$GPXUP;3236;07:55:10;0;50	34078;8	7508;0;0;48;
$GPXUP;3236;07:55:11;0;50	34066;8	75071;0;0;52;
$GPXUP;3236;07:55:12;0;50	34054;8	7506;0;0;56;
$GPXUP;3236;07:55:13;0;50	34043;8	75047;0;0;56;
$GPXUP;3236;07:55:14;0;50	34033;8	75031;0;0;56;
$GPXUP;3236;07:55:15;0;50	34023;8	75015;0;0;55;
$GPXUP;3236;07:55:16;0;50	34012;8	75001;0;0;57;
$GPXUP;3236;07:55:17;0;50	33999;8	74992;0;0;59;
$GPXUP;3236;07:55:18;0;50	33984;8	74989;0;0;58;
$GPXUP;3236;07:55:19;0;50	3397;8	74988;0;0;58;
$GPXUP;3236;07:55:20;0;50	33956;8	74988;0;0;57;
$GPXUP;3236;07:55:21;0;50	33941;8	74989;0;0;58;
$GPXUP;3236;07:55:22;0;50	33927;8	74994;0;0;59;
$GPXUP;3236;07:55:23;0;50	33913;8	75003;0;0;58;
$GPXUP;3236;07:55:24;0;50	33901;8	75014;0;0;57;
$GPXUP;3236;07:55:25;0;50	33889;8	75027;0;0;56;
$GPXUP;3236;07:55:26;0;50	33878;8	75042;0;0;57;
$GPXUP;3236;07:55:27;0;50	33866;8	75054;0;0;58;
$GPXUP;3236;07:55:28;0;50	33855;8	75068;0;0;57;
$GPXUP;3236;07:55:29;0;50	33846;8	75085;0;0;55;
$GPXUP;3236;07:55:30;0;50	33837;8	75102;0;0;56;
$GPXUP;3236;07:55:31;0;50	33826;8	75117;0;0;57;
$GPXUP;3236;07:55:32;0;50	33814;8	75129;0;0;56;
$GPXUP;3236;07:55:33;0;50	33803;8	75142;0;0;55;
$GPXUP;3236;07:55:34;0;50	33792;8	75156;0;0;55;
$GPXUP;3236;07:55:35;0;50	33781;8	75169;0;0;57;
$GPXUP;3236;07:55:36;0;50	33769;8	75182;0;0;61;
$GPXUP;3236;07:55:37;0;50	33757;8	75198;0;0;62;
$GPXUP;3236;07:55:38;0;50	33746;8	75215;0;0;63;
$GPXUP;3236;07:55:39;0;50	33736;8	75233;0;0;60;
$GPXUP;3236;07:55:40;0;50	33726;8	7525;0;0;58;
$GPXUP;3236;07:55:41;0;50	33717;8	75268;0;0;57;
$GPXUP;3236;07:55:42;0;50	33708;8	75285;0;0;57;
$GPXUP;3236;07:55:43;0;50	33698;8	75301;0;0;57;
$GPXUP;3236;07:55:44;0;50	33689;8	75318;0;0;54;
$GPXUP;3236;07:55:45;0;50	33681;8	75334;0;0;53;
$GPXUP;3236;07:55:46;0;50	33671;8	75348;0;0;54;
$GPXUP;3236;07:55:47;0;50	33659;8	75359;0;0;55;
$GPXUP;3236;07:55:48;0;50	33647;8	75369;0;0;55;
$GPXUP;3236;07:55:49;0;50	33634;8	75378;0;0;55;
$GPXUP;3236;07:55:50;0;50	33623;8	75389;0;0;54;
$GPXUP;3236;07:55:51;0;50	33612;8	75402;0;0;54;
$GPXUP;3236;07:55:52;0;50	33602;8	75415;0;0;54;
$GPXUP;3236;07:55:53;0;50	33591;8	75428;0;0;56;
$GPXUP;3236;07:55:54;0;50	33579;8	7544;0;0;56;
$GPXUP;3236;07:55:55;0;50	33568;8	75454;0;0;56;
$GPXUP;3236;07:55:56;0;50	33559;8	7547;0;0;56;
$GPXUP;3236;07:55:57;0;50	33549;8	75485;0;0;57;
$GPXUP;3236;07:55:58;0;50	33538;8	75499;0;0;57;
$GPXUP;3236;07:55:59;0;50	33525;8	7551;0;0;57;
$GPXUP;3236;07:56:00;0;50	33513;8	75522;0;0;57;
$GPXUP;3236;07:56:01;0;50	33501;8	75532;0;0;56;
$GPXUP;3236;07:56:02;0;50	33488;8	75542;0;0;53;
$GPXUP;3236;07:56:03;0;50	33476;8	75547;0;0;50;
$GPXUP;3236;07:56:04;0;50	33464;8	75552;0;0;51;
$GPXUP;3236;07:56:05;0;50	33452;8	75557;0;0;50;
$GPXUP;3236;07:56:06;0;50	3344;8	75564;0;0;48;
$GPXUP;3236;07:56:07;0;50	33431;8	75573;0;0;45;
$GPXUP;3236;07:56:08;0;50	33421;8	75582;0;0;46;
$GPXUP;3236;07:56:09;0;50	33411;8	75588;0;0;44;
$GPXUP;3236;07:56:10;0;50	33399;8	75587;0;0;47;
$GPXUP;3236;07:56:11;0;50	33387;8	75584;0;0;50;
$GPXUP;3236;07:56:12;0;50	33374;8	75584;0;0;50;
$GPXUP;3236;07:56:13;0;50	33362;8	7559;0;0;50;
$GPXUP;3236;07:56:14;0;50	33352;8	756;0;0;49;
$GPXUP;3236;07:56:15;0;50	33343;8	75612;0;0;50;
$GPXUP;3236;07:56:16;0;50	33333;8	75624;0;0;50;
$GPXUP;3236;07:56:17;0;50	33321;8	75632;0;0;53;
$GPXUP;3236;07:56:18;0;50	33307;8	75638;0;0;57;
$GPXUP;3236;07:56:19;0;50	33294;8	75643;0;0;56;
$GPXUP;3236;07:56:20;0;50	33281;8	7565;0;0;53;
$GPXUP;3236;07:56:21;0;50	33269;8	7566;0;0;51;
$GPXUP;3236;07:56:22;0;50	33258;8	7567;0;0;50;
$GPXUP;3236;07:56:23;0;50	33247;8	75679;0;0;51;
$GPXUP;3236;07:56:24;0;50	33235;8	75687;0;0;53;
$GPXUP;3236;07:56:25;0;50	33222;8	75693;0;0;54;
$GPXUP;3236;07:56:26;0;50	33209;8	75697;0;0;55;
$GPXUP;3236;07:56:27;0;50	33195;8	75702;0;0;56;
$GPXUP;3236;07:56:28;0;50	33181;8	75707;0;0;58;
$GPXUP;3236;07:56:29;0;50	33167;8	75709;0;0;57;
$GPXUP;3236;07:56:30;0;50	33153;8	75706;0;0;57;
$GPXUP;3236;07:56:31;0;50	33139;8	75698;0;0;58;
$GPXUP;3236;07:56:32;0;50	33126;8	75688;0;0;57;
$GPXUP;3236;07:56:33;0;50	33113;8	75678;0;0;58;
$GPXUP;3236;07:56:34;0;50	331;8	75672;0;0;52;
$GPXUP;3236;07:56:35;0;50	33088;8	75669;0;0;49;
$GPXUP;3236;07:56:36;0;50	33076;8	75672;0;0;47;
$GPXUP;3236;07:56:37;0;50	33066;8	75679;0;0;44;
$GPXUP;3236;07:56:38;0;50	33056;8	75689;0;0;47;
$GPXUP;3236;07:56:39;0;50	33046;8	75698;0;0;49;
$GPXUP;3236;07:56:40;0;50	33034;8	75704;0;0;50;
$GPXUP;3236;07:56:41;0;50	33022;8	75705;0;0;51;
$GPXUP;3236;07:56:42;0;50	33009;8	75706;0;0;52;
$GPXUP;3236;07:56:43;0;50	32996;8	7571;0;0;52;
$GPXUP;3236;07:56:44;0;50	32984;8	75717;0;0;51;
$GPXUP;3236;07:56:45;0;50	32974;8	75728;0;0;51;
$GPXUP;3236;07:56:46;0;50	32966;8	75743;0;0;50;
$GPXUP;3236;07:56:47;0;50	3296;8	7576;0;0;49;
$GPXUP;3236;07:56:48;0;50	32953;8	75777;0;0;49;
$GPXUP;3236;07:56:49;0;50	32945;8	75792;0;0;52;
$GPXUP;3236;07:56:50;0;50	32935;8	75806;0;0;54;
$GPXUP;3236;07:56:51;0;50	32924;8	75818;0;0;56;
$GPXUP;3236;07:56:52;0;50	32912;8	75831;0;0;55;
$GPXUP;3236;07:56:53;0;50	32903;8	75845;0;0;52;
$GPXUP;3236;07:56:54;0;50	32895;8	75861;0;0;50;
$GPXUP;3236;07:56:55;0;50	32887;8	75876;0;0;50;
$GPXUP;3236;07:56:56;0;50	32878;8	75889;0;0;51;
$GPXUP;3236;07:56:57;0;50	32868;8	75902;0;0;52;
$GPXUP;3236;07:56:58;0;50	32858;8	75915;0;0;52;
$GPXUP;3236;07:56:59;0;50	32848;8	75928;0;0;52;
$GPXUP;3236;07:57:00;0;50	32838;8	75941;0;0;51;
$GPXUP;3236;07:57:01;0;50	3283;8	75956;0;0;49;
$GPXUP;3236;07:57:02;0;50	32823;8	75972;0;0;49;
$GPXUP;3236;07:57:03;0;50	32816;8	75987;0;0;50;
$GPXUP;3236;07:57:04;0;50	32808;8	76003;0;0;50;
$GPXUP;3236;07:57:05;0;50	32802;8	7602;0;0;48;
$GPXUP;3236;07:57:06;0;50	32796;8	76036;0;0;48;
$GPXUP;3236;07:57:07;0;50	3279;8	76052;0;0;48;
$GPXUP;3236;07:57:08;0;50	32782;8	76065;0;0;48;
$GPXUP;3236;07:57:09;0;50	32773;8	76077;0;0;45;
$GPXUP;3236;07:57:10;0;50	32765;8	76088;0;0;43;
$GPXUP;3236;07:57:11;0;50	32758;8	761;0;0;41;
$GPXUP;3236;07:57:12;0;50	32755;8	76116;0;0;41;
$GPXUP;3236;07:57:13;0;50	32755;8	76133;0;0;44;
$GPXUP;3236;07:57:14;0;50	32754;8	76151;0;0;45;
$GPXUP;3236;07:57:15;0;50	3275;8	76167;0;0;46;
$GPXUP;3236;07:57:16;0;50	32744;8	76182;0;0;46;
$GPXUP;3236;07:57:17;0;50	32736;8	76194;0;0;47;
$GPXUP;3236;07:57:18;0;50	32726;8	76206;0;0;46;
$GPXUP;3236;07:57:19;0;50	32716;8	76215;0;0;47;
$GPXUP;3236;07:57:20;0;50	32705;8	76222;0;0;48;
$GPXUP;3236;07:57:21;0;50	32694;8	76229;0;0;49;
$GPXUP;3236;07:57:22;0;50	32683;8	76237;0;0;50;
$GPXUP;3236;07:57:23;0;50	32671;8	76245;0;0;51;
$GPXUP;3236;07:57:24;0;50	32659;8	7625;0;0;51;
$GPXUP;3236;07:57:25;0;50	32646;8	7625;0;0;51;
$GPXUP;3236;07:57:26;0;50	32633;8	76245;0;0;51;
$GPXUP;3236;07:57:27;0;50	32621;8	76239;0;0;52;
$GPXUP;3236;07:57:28;0;50	32608;8	76234;0;0;52;
$GPXUP;3236;07:57:29;0;50	32595;8	76233;0;0;50;
$GPXUP;3236;07:57:30;0;50	32583;8	76238;0;0;49;
$GPXUP;3236;07:57:31;0;50	32574;8	7625;0;0;46;
$GPXUP;3236;07:57:32;0;50	32568;8	76266;0;0;45;
$GPXUP;3236;07:57:33;0;50	32567;8	76286;0;0;46;
$GPXUP;3236;07:57:34;0;50	32565;8	76305;0;0;47;
$GPXUP;3236;07:57:35;0;50	32563;8	76323;0;0;46;
$GPXUP;3236;07:57:36;0;50	32558;8	7634;0;0;48;
$GPXUP;3236;07:57:37;0;50	32552;8	76357;0;0;50;
$GPXUP;3236;07:57:38;0;50	32549;8	76376;0;0;49;
$GPXUP;3236;07:57:39;0;50	32548;8	76394;0;0;46;
$GPXUP;3236;07:57:40;0;50	3255;8	76412;0;0;44;
$GPXUP;3236;07:57:41;0;50	32553;8	76428;0;0;43;
$GPXUP;3236;07:57:42;0;50	32556;8	76445;0;0;43;
$GPXUP;3236;07:57:43;0;50	32556;8	76462;0;0;44;
$GPXUP;3236;07:57:44;0;50	32552;8	76479;0;0;45;
$GPXUP;3236;07:57:45;0;50	32547;8	76495;0;0;46;
$GPXUP;3236;07:57:46;0;50	32542;8	76511;0;0;46;
$GPXUP;3236;07:57:47;0;50	32538;8	76527;0;0;44;
$GPXUP;3236;07:57:48;0;50	32534;8	76544;0;0;45;
$GPXUP;3236;07:57:49;0;50	32528;8	7656;0;0;49;
$GPXUP;3236;07:57:50;0;50	3252;8	76575;0;0;49;
$GPXUP;3236;07:57:51;0;50	3251;8	76584;0;0;45;
$GPXUP;3236;07:57:52;0;50	32497;8	76587;0;0;48;
$GPXUP;3236;07:57:53;0;50	32484;8	76585;0;0;50;
$GPXUP;3236;07:57:54;0;50	32471;8	7658;0;0;51;
$GPXUP;3236;07:57:55;0;50	32458;8	76572;0;0;52;
$GPXUP;3236;07:57:56;0;50	32446;8	76561;0;0;53;
$GPXUP;3236;07:57:57;0;50	32436;8	76549;0;0;51;
$GPXUP;3236;07:57:58;0;50	32428;8	76531;0;0;52;
$GPXUP;3236;07:57:59;0;50	32424;8	76507;0;0;56;
$GPXUP;3236;07:58:00;0;50	32425;8	76482;0;0;57;
$GPXUP;3236;07:58:01;0;50	32427;8	76459;0;0;54;
$GPXUP;3236;07:58:02;0;50	3243;8	76437;0;0;53;
$GPXUP;3236;07:58:03;0;50	32431;8	76415;0;0;55;
$GPXUP;3236;07:58:04;0;50	32428;8	76394;0;0;54;
$GPXUP;3236;07:58:05;0;50	32421;8	76374;0;0;55;
$GPXUP;3236;07:58:06;0;50	3241;8	76358;0;0;58;
$GPXUP;3236;07:58:07;0;50	32396;8	76348;0;0;59;
$GPXUP;3236;07:58:08;0;50	32381;8	76343;0;0;56;
$GPXUP;3236;07:58:09;0;50	32366;8	76346;0;0;56;
$GPXUP;3236;07:58:10;0;50	32353;8	76356;0;0;55;
$GPXUP;3236;07:58:11;0;50	32344;8	76371;0;0;47;
$GPXUP;3236;07:58:12;0;50	3234;8	76391;0;0;44;
$GPXUP;3236;07:58:13;0;50	32342;8	76411;0;0;41;
$GPXUP;3236;07:58:14;0;50	32346;8	76429;0;0;38;
$GPXUP;3236;07:58:15;0;50	32348;8	76445;0;0;38;
$GPXUP;3236;07:58:16;0;50	32351;8	76461;0;0;38;
$GPXUP;3236;07:58:17;0;50	32355;8	76475;0;0;38;
$GPXUP;3236;07:58:18;0;50	32363;8	76486;0;0;40;
$GPXUP;3236;07:58:19;0;50	32371;8	76497;0;0;40;
$GPXUP;3236;07:58:20;0;50	32379;8	76508;0;0;41;
$GPXUP;3236;07:58:21;0;50	32388;8	76518;0;0;43;
$GPXUP;3236;07:58:22;0;50	32398;8	76527;0;0;43;
$GPXUP;3236;07:58:23;0;50	32407;8	76536;0;0;42;
$GPXUP;3236;07:58:24;0;50	32414;8	76549;0;0;41;
$GPXUP;3236;07:58:25;0;50	32418;8	76564;0;0;41;
$GPXUP;3236;07:58:26;0;50	32418;8	7658;0;0;41;
$GPXUP;3236;07:58:27;0;50	32418;8	76596;0;0;41;
$GPXUP;3236;07:58:28;0;50	32417;8	76613;0;0;43;
$GPXUP;3236;07:58:29;0;50	32416;8	7663;0;0;43;
$GPXUP;3236;07:58:30;0;50	32416;8	76647;0;0;42;
$GPXUP;3236;07:58:31;0;50	32416;8	76663;0;0;39;
$GPXUP;3236;07:58:32;0;50	32412;8	76678;0;0;40;
$GPXUP;3236;07:58:33;0;50	32406;8	76689;0;0;41;
$GPXUP;3236;07:58:34;0;50	32397;8	767;0;0;44;
$GPXUP;3236;07:58:35;0;50	32389;8	76712;0;0;44;
$GPXUP;3236;07:58:36;0;50	32383;8	76726;0;0;42;
$GPXUP;3236;07:58:37;0;50	32378;8	7674;0;0;40;
$GPXUP;3236;07:58:38;0;50	32375;8	76755;0;0;41;
$GPXUP;3236;07:58:39;0;50	32374;8	76771;0;0;42;
$GPXUP;3236;07:58:40;0;50	3237;8	76787;0;0;42;
$GPXUP;3236;07:58:41;0;50	32364;8	768;0;0;43;
$GPXUP;3236;07:58:42;0;50	32354;8	76809;0;0;45;
$GPXUP;3236;07:58:43;0;50	32344;8	76818;0;0;45;
$GPXUP;3236;07:58:44;0;50	32334;8	76828;0;0;42;
$GPXUP;3236;07:58:45;0;50	32327;8	7684;0;0;41;
$GPXUP;3236;07:58:46;0;50	32321;8	76853;0;0;44;
$GPXUP;3236;07:58:47;0;50	32314;8	76867;0;0;44;
$GPXUP;3236;07:58:48;0;50	32307;8	7688;0;0;44;
$GPXUP;3236;07:58:49;0;50	32301;8	76894;0;0;43;
$GPXUP;3236;07:58:50;0;50	32293;8	76905;0;0;41;
$GPXUP;3236;07:58:51;0;50	32283;8	76912;0;0;44;
$GPXUP;3236;07:58:52;0;50	32272;8	76918;0;0;46;
$GPXUP;3236;07:58:53;0;50	32262;8	76926;0;0;48;
$GPXUP;3236;07:58:54;0;50	32252;8	76937;0;0;47;
$GPXUP;3236;07:58:55;0;50	32243;8	76949;0;0;46;
$GPXUP;3236;07:58:56;0;50	32234;8	7696;0;0;45;
$GPXUP;3236;07:58:57;0;50	32226;8	76972;0;0;45;
$GPXUP;3236;07:58:58;0;50	32218;8	76986;0;0;47;
$GPXUP;3236;07:58:59;0;50	32211;8	77001;0;0;47;
$GPXUP;3236;07:59:00;0;50	32202;8	77013;0;0;47;
$GPXUP;3236;07:59:01;0;50	32191;8	77021;0;0;49;
$GPXUP;3236;07:59:02;0;50	32178;8	77025;0;0;54;
$GPXUP;3236;07:59:03;0;50	32164;8	77029;0;0;53;
$GPXUP;3236;07:59:04;0;50	32151;8	77032;0;0;51;
$GPXUP;3236;07:59:05;0;50	32139;8	77039;0;0;49;
$GPXUP;3236;07:59:06;0;50	32128;8	77049;0;0;48;
$GPXUP;3236;07:59:07;0;50	32118;8	77059;0;0;50;
$GPXUP;3236;07:59:08;0;50	32107;8	77069;0;0;51;
$GPXUP;3236;07:59:09;0;50	32097;8	7708;0;0;49;
$GPXUP;3236;07:59:10;0;50	32089;8	77094;0;0;48;
$GPXUP;3236;07:59:11;0;50	32083;8	77111;0;0;48;
$GPXUP;3236;07:59:12;0;50	32077;8	77128;0;0;48;
$GPXUP;3236;07:59:13;0;50	3207;8	77142;0;0;50;
$GPXUP;3236;07:59:14;0;50	3206;8	77156;0;0;51;
$GPXUP;3236;07:59:15;0;50	32052;8	7717;0;0;49;
$GPXUP;3236;07:59:16;0;50	32046;8	77187;0;0;50;
$GPXUP;3236;07:59:17;0;50	3204;8	77204;0;0;51;
$GPXUP;3236;07:59:18;0;50	3203;8	77218;0;0;52;
$GPXUP;3236;07:59:19;0;50	32019;8	7723;0;0;53;
$GPXUP;3236;07:59:20;0;50	32008;8	77242;0;0;53;
$GPXUP;3236;07:59:21;0;50	31999;8	77256;0;0;52;
$GPXUP;3236;07:59:22;0;50	3199;8	7727;0;0;51;
$GPXUP;3236;07:59:23;0;50	31979;8	7728;0;0;51;
$GPXUP;3236;07:59:24;0;50	31966;8	77287;0;0;54;
$GPXUP;3236;07:59:25;0;50	31954;8	77296;0;0;53;
$GPXUP;3236;07:59:26;0;50	31943;8	77308;0;0;53;
$GPXUP;3236;07:59:27;0;50	31934;8	77322;0;0;53;
$GPXUP;3236;07:59:28;0;50	31925;8	77337;0;0;53;
$GPXUP;3236;07:59:29;0;50	31914;8	77349;0;0;52;
$GPXUP;3236;07:59:30;0;50	31902;8	77357;0;0;52;
$GPXUP;3236;07:59:31;0;50	3189;8	77364;0;0;52;
$GPXUP;3236;07:59:32;0;50	31879;8	77373;0;0;52;
$GPXUP;3236;07:59:33;0;50	31869;8	77386;0;0;51;
$GPXUP;3236;07:59:34;0;50	31859;8	77399;0;0;50;
$GPXUP;3236;07:59:35;0;50	3185;8	77412;0;0;51;
$GPXUP;3236;07:59:36;0;50	31839;8	77423;0;0;51;
$GPXUP;3236;07:59:37;0;50	31827;8	7743;0;0;51;
$GPXUP;3236;07:59:38;0;50	31814;8	77435;0;0;54;
$GPXUP;3236;07:59:39;0;50	31802;8	77441;0;0;53;
$GPXUP;3236;07:59:40;0;50	3179;8	7745;0;0;53;
$GPXUP;3236;07:59:41;0;50	31778;8	77458;0;0;52;
$GPXUP;3236;07:59:42;0;50	31766;8	77466;0;0;52;
$GPXUP;3236;07:59:43;0;50	31753;8	77471;0;0;52;
$GPXUP;3236;07:59:44;0;50	3174;8	77475;0;0;53;
$GPXUP;3236;07:59:45;0;50	31726;8	77477;0;0;55;
$GPXUP;3236;07:59:46;0;50	31713;8	7748;0;0;55;
$GPXUP;3236;07:59:47;0;50	317;8	77487;0;0;54;
$GPXUP;3236;07:59:48;0;50	31689;8	77498;0;0;53;
$GPXUP;3236;07:59:49;0;50	31677;8	77508;0;0;53;
$GPXUP;3236;07:59:50;0;50	31666;8	77518;0;0;54;
$GPXUP;3236;07:59:51;0;50	31653;8	77526;0;0;54;
$GPXUP;3236;07:59:52;0;50	3164;8	77531;0;0;54;
$GPXUP;3236;07:59:53;0;50	31627;8	77534;0;0;53;
$GPXUP;3236;07:59:54;0;50	31614;8	77538;0;0;52;
$GPXUP;3236;07:59:55;0;50	31601;8	77544;0;0;52;
$GPXUP;3236;07:59:56;0;50	31591;8	77556;0;0;50;
$GPXUP;3236;07:59:57;0;50	31582;8	77569;0;0;51;
$GPXUP;3236;07:59:58;0;50	31572;8	77581;0;0;52;
$GPXUP;3236;07:59:59;0;50	3156;8	77589;0;0;53;
$GPXUP;3236;08:00:00;0;50	31546;8	77595;0;0;56;
$GPXUP;3236;08:00:01;0;50	31533;8	77603;0;0;56;
$GPXUP;3236;08:00:02;0;50	31522;8	77616;0;0;56;
$GPXUP;3236;08:00:03;0;50	31511;8	7763;0;0;56;
$GPXUP;3236;08:00:04;0;50	315;8	77644;0;0;55;
$GPXUP;3236;08:00:05;0;50	31491;8	77658;0;0;53;
$GPXUP;3236;08:00:06;0;50	31482;8	77674;0;0;54;
$GPXUP;3236;08:00:07;0;50	31473;8	77689;0;0;52;
$GPXUP;3236;08:00:08;0;50	31462;8	77701;0;0;52;
$GPXUP;3236;08:00:09;0;50	31451;8	77709;0;0;52;
$GPXUP;3236;08:00:10;0;50	31438;8	77716;0;0;54;
$GPXUP;3236;08:00:11;0;50	31426;8	77725;0;0;55;
$GPXUP;3236;08:00:12;0;50	31415;8	77738;0;0;56;
$GPXUP;3236;08:00:13;0;50	31404;8	77752;0;0;58;
$GPXUP;3236;08:00:14;0;50	31392;8	77764;0;0;59;
$GPXUP;3236;08:00:15;0;50	31378;8	77772;0;0;57;
$GPXUP;3236;08:00:16;0;50	31365;8	7778;0;0;55;
$GPXUP;3236;08:00:17;0;50	31353;8	77789;0;0;52;
$GPXUP;3236;08:00:18;0;50	31343;8	77801;0;0;49;
$GPXUP;3236;08:00:19;0;50	31334;8	77813;0;0;48;
$GPXUP;3236;08:00:20;0;50	31326;8	77826;0;0;46;
$GPXUP;3236;08:00:21;0;50	31318;8	77838;0;0;46;
$GPXUP;3236;08:00:22;0;50	31308;8	77846;0;0;46;
$GPXUP;3236;08:00:23;0;50	31296;8	77851;0;0;47;
$GPXUP;3236;08:00:24;0;50	31285;8	77859;0;0;49;
$GPXUP;3236;08:00:25;0;50	31275;8	7787;0;0;50;
$GPXUP;3236;08:00:26;0;50	31265;8	77883;0;0;52;
$GPXUP;3236;08:00:27;0;50	31254;8	77893;0;0;49;
$GPXUP;3236;08:00:28;0;50	31242;8	77897;0;0;52;
$GPXUP;3236;08:00:29;0;50	31228;8	77899;0;0;56;
$GPXUP;3236;08:00:30;0;50	31214;8	77904;0;0;56;
$GPXUP;3236;08:00:31;0;50	31202;8	77915;0;0;55;
$GPXUP;3236;08:00:32;0;50	31191;8	77928;0;0;54;
$GPXUP;3236;08:00:33;0;50	3118;8	77938;0;0;54;
$GPXUP;3236;08:00:34;0;50	31167;8	77946;0;0;54;
$GPXUP;3236;08:00:35;0;50	31154;8	77954;0;0;53;
$GPXUP;3236;08:00:36;0;50	31143;8	77965;0;0;53;
$GPXUP;3236;08:00:37;0;50	31133;8	77977;0;0;52;
$GPXUP;3236;08:00:38;0;50	31122;8	77988;0;0;51;
$GPXUP;3236;08:00:39;0;50	31111;8	77998;0;0;49;
$GPXUP;3236;08:00:40;0;50	31103;8	78011;0;0;47;
$GPXUP;3236;08:00:41;0;50	31096;8	78026;0;0;46;
$GPXUP;3236;08:00:42;0;50	3109;8	7804;0;0;45;
$GPXUP;3236;08:00:43;0;50	31082;8	78051;0;0;44;
$GPXUP;3236;08:00:44;0;50	31073;8	78061;0;0;44;
$GPXUP;3236;08:00:45;0;50	31064;8	78072;0;0;44;
$GPXUP;3236;08:00:46;0;50	31056;8	78082;0;0;46;
$GPXUP;3236;08:00:47;0;50	31047;8	78095;0;0;48;
$GPXUP;3236;08:00:48;0;50	31039;8	78109;0;0;47;
$GPXUP;3236;08:00:49;0;50	31033;8	78124;0;0;45;
$GPXUP;3236;08:00:50;0;50	31026;8	78138;0;0;45;
$GPXUP;3236;08:00:51;0;50	31019;8	78151;0;0;44;
$GPXUP;3236;08:00:52;0;50	3101;8	7816;0;0;44;
$GPXUP;3236;08:00:53;0;50	30999;8	78166;0;0;45;
$GPXUP;3236;08:00:54;0;50	30988;8	78172;0;0;45;
$GPXUP;3236;08:00:55;0;50	30979;8	78181;0;0;45;
$GPXUP;3236;08:00:56;0;50	30969;8	78192;0;0;46;
$GPXUP;3236;08:00:57;0;50	30959;8	782;0;0;48;
$GPXUP;3236;08:00:58;0;50	30948;8	78209;0;0;49;
$GPXUP;3236;08:00:59;0;50	30939;8	7822;0;0;47;
$GPXUP;3236;08:01:00;0;50	3093;8	78232;0;0;46;
$GPXUP;3236;08:01:01;0;50	30922;8	78244;0;0;43;
$GPXUP;3236;08:01:02;0;50	30912;8	78252;0;0;42;
$GPXUP;3236;08:01:03;0;50	30902;8	78259;0;0;46;
$GPXUP;3236;08:01:04;0;50	30891;8	78268;0;0;50;
$GPXUP;3236;08:01:05;0;50	3088;8	78279;0;0;52;
$GPXUP;3236;08:01:06;0;50	3087;8	78291;0;0;54;
$GPXUP;3236;08:01:07;0;50	30858;8	78301;0;0;54;
$GPXUP;3236;08:01:08;0;50	30845;8	78308;0;0;52;
$GPXUP;3236;08:01:09;0;50	30832;8	78313;0;0;52;
$GPXUP;3236;08:01:10;0;50	3082;8	78321;0;0;50;
$GPXUP;3236;08:01:11;0;50	30811;8	78332;0;0;47;
$GPXUP;3236;08:01:12;0;50	30803;8	78345;0;0;47;
$GPXUP;3236;08:01:13;0;50	30795;8	78359;0;0;47;
$GPXUP;3236;08:01:14;0;50	30786;8	78371;0;0;50;
$GPXUP;3236;08:01:15;0;50	30774;8	78382;0;0;54;
$GPXUP;3236;08:01:16;0;50	30764;8	78394;0;0;53;
$GPXUP;3236;08:01:17;0;50	30754;8	78408;0;0;53;
$GPXUP;3236;08:01:18;0;50	30745;8	78422;0;0;52;
$GPXUP;3236;08:01:19;0;50	30735;8	78436;0;0;52;
$GPXUP;3236;08:01:20;0;50	30724;8	78448;0;0;53;
$GPXUP;3236;08:01:21;0;50	30712;8	78458;0;0;52;
$GPXUP;3236;08:01:22;0;50	30702;8	78468;0;0;51;
$GPXUP;3236;08:01:23;0;50	30692;8	7848;0;0;49;
$GPXUP;3236;08:01:24;0;50	30682;8	78492;0;0;48;
$GPXUP;3236;08:01:25;0;50	30672;8	78502;0;0;51;
$GPXUP;3236;08:01:26;0;50	3066;8	78512;0;0;53;
$GPXUP;3236;08:01:27;0;50	30647;8	78519;0;0;55;
$GPXUP;3236;08:01:28;0;50	30634;8	78525;0;0;55;
$GPXUP;3236;08:01:29;0;50	30622;8	78534;0;0;55;
$GPXUP;3236;08:01:30;0;50	3061;8	78544;0;0;57;
$GPXUP;3236;08:01:31;0;50	30597;8	78557;0;0;59;
$GPXUP;3236;08:01:32;0;50	30586;8	7857;0;0;58;
$GPXUP;3236;08:01:33;0;50	30574;8	78584;0;0;58;
$GPXUP;3236;08:01:34;0;50	30564;8	78599;0;0;57;
$GPXUP;3236;08:01:35;0;50	30555;8	78616;0;0;56;
$GPXUP;3236;08:01:36;0;50	30546;8	78633;0;0;55;
$GPXUP;3236;08:01:37;0;50	30534;8	78644;0;0;56;
$GPXUP;3236;08:01:38;0;50	30522;8	78656;0;0;56;
$GPXUP;3236;08:01:39;0;50	30511;8	78669;0;0;55;
$GPXUP;3236;08:01:40;0;50	30501;8	78684;0;0;54;
$GPXUP;3236;08:01:41;0;50	30493;8	787;0;0;53;
$GPXUP;3236;08:01:42;0;50	30484;8	78715;0;0;53;
$GPXUP;3236;08:01:43;0;50	30473;8	78727;0;0;53;
$GPXUP;3236;08:01:44;0;50	30461;8	78736;0;0;54;
$GPXUP;3236;08:01:45;0;50	30448;8	78743;0;0;55;
$GPXUP;3236;08:01:46;0;50	30436;8	78754;0;0;56;
$GPXUP;3236;08:01:47;0;50	30426;8	78769;0;0;54;
$GPXUP;3236;08:01:48;0;50	30419;8	78786;0;0;52;
$GPXUP;3236;08:01:49;0;50	3041;8	78801;0;0;51;
$GPXUP;3236;08:01:50;0;50	304;8	78812;0;0;52;
$GPXUP;3236;08:01:51;0;50	30388;8	78822;0;0;56;
$GPXUP;3236;08:01:52;0;50	30376;8	78834;0;0;57;
$GPXUP;3236;08:01:53;0;50	30364;8	78846;0;0;55;
$GPXUP;3236;08:01:54;0;50	30353;8	78857;0;0;53;
$GPXUP;3236;08:01:55;0;50	30343;8	78868;0;0;50;
$GPXUP;3236;08:01:56;0;50	30333;8	7888;0;0;48;
$GPXUP;3236;08:01:57;0;50	30324;8	78892;0;0;50;
$GPXUP;3236;08:01:58;0;50	30314;8	78904;0;0;51;
$GPXUP;3236;08:01:59;0;50	30302;8	78913;0;0;52;
$GPXUP;3236;08:02:00;0;50	30289;8	78918;0;0;54;
$GPXUP;3236;08:02:01;0;50	30276;8	78923;0;0;54;
$GPXUP;3236;08:02:02;0;50	30264;8	7893;0;0;53;
$GPXUP;3236;08:02:03;0;50	30252;8	7894;0;0;52;
$GPXUP;3236;08:02:04;0;50	30241;8	78949;0;0;51;
$GPXUP;3236;08:02:05;0;50	30229;8	78957;0;0;51;
$GPXUP;3236;08:02:06;0;50	30217;8	78964;0;0;52;
$GPXUP;3236;08:02:07;0;50	30204;8	78967;0;0;54;
$GPXUP;3236;08:02:08;0;50	3019;8	78971;0;0;59;
$GPXUP;3236;08:02:09;0;50	30176;8	78978;0;0;58;
$GPXUP;3236;08:02:10;0;50	30163;8	78988;0;0;57;
$GPXUP;3236;08:02:11;0;50	30151;8	79;0;0;55;
$GPXUP;3236;08:02:12;0;50	30142;8	79015;0;0;52;
$GPXUP;3236;08:02:13;0;50	30132;8	79029;0;0;52;
$GPXUP;3236;08:02:14;0;50	30123;8	79042;0;0;53;
$GPXUP;3236;08:02:15;0;50	30111;8	79052;0;0;54;
$GPXUP;3236;08:02:16;0;50	30099;8	79061;0;0;54;
$GPXUP;3236;08:02:17;0;50	30086;8	79069;0;0;57;
$GPXUP;3236;08:02:18;0;50	30073;8	7908;0;0;58;
$GPXUP;3236;08:02:19;0;50	30061;8	79093;0;0;58;
$GPXUP;3236;08:02:20;0;50	30049;8	79104;0;0;58;
$GPXUP;3236;08:02:21;0;50	30036;8	79114;0;0;58;
$GPXUP;3236;08:02:22;0;50	30022;8	79123;0;0;58;
$GPXUP;3236;08:02:23;0;50	3001;8	79135;0;0;58;
$GPXUP;3236;08:02:24;0;50	29998;8	79148;0;0;59;
$GPXUP;3236;08:02:25;0;50	29986;8	79161;0;0;59;
$GPXUP;3236;08:02:26;0;50	29973;8	79173;0;0;59;
$GPXUP;3236;08:02:27;0;50	29961;8	79184;0;0;58;
$GPXUP;3236;08:02:28;0;50	29948;8	79197;0;0;59;
$GPXUP;3236;08:02:29;0;50	29936;8	79207;0;0;58;
$GPXUP;3236;08:02:30;0;50	29922;8	79214;0;0;59;
$GPXUP;3236;08:02:31;0;50	29907;8	7922;0;0;59;
$GPXUP;3236;08:02:32;0;50	29893;8	79227;0;0;58;
$GPXUP;3236;08:02:33;0;50	2988;8	79236;0;0;56;
$GPXUP;3236;08:02:34;0;50	2987;8	7925;0;0;52;
$GPXUP;3236;08:02:35;0;50	29861;8	79264;0;0;50;
$GPXUP;3236;08:02:36;0;50	29852;8	79276;0;0;49;
$GPXUP;3236;08:02:37;0;50	29843;8	79289;0;0;49;
$GPXUP;3236;08:02:38;0;50	29833;8	793;0;0;50;
$GPXUP;3236;08:02:39;0;50	29823;8	79311;0;0;50;
$GPXUP;3236;08:02:40;0;50	29812;8	79319;0;0;50;
$GPXUP;3236;08:02:41;0;50	298;8	79326;0;0;51;
$GPXUP;3236;08:02:42;0;50	29787;8	79333;0;0;53;
$GPXUP;3236;08:02:43;0;50	29776;8	79344;0;0;52;
$GPXUP;3236;08:02:44;0;50	29768;8	79358;0;0;50;
$GPXUP;3236;08:02:45;0;50	29759;8	79372;0;0;49;
$GPXUP;3236;08:02:46;0;50	29749;8	79382;0;0;49;
$GPXUP;3236;08:02:47;0;50	29738;8	79392;0;0;50;
$GPXUP;3236;08:02:48;0;50	29727;8	79403;0;0;52;
$GPXUP;3236;08:02:49;0;50	29717;8	79415;0;0;53;
$GPXUP;3236;08:02:50;0;50	29705;8	79425;0;0;53;
$GPXUP;3236;08:02:51;0;50	29692;8	79432;0;0;56;
$GPXUP;3236;08:02:52;0;50	29679;8	79441;0;0;60;
$GPXUP;3236;08:02:53;0;50	29666;8	79455;0;0;60;
$GPXUP;3236;08:02:54;0;50	29655;8	7947;0;0;59;
$GPXUP;3236;08:02:55;0;50	29644;8	79484;0;0;56;
$GPXUP;3236;08:02:56;0;50	29632;8	79496;0;0;54;
$GPXUP;3236;08:02:57;0;50	29621;8	79508;0;0;54;
$GPXUP;3236;08:02:58;0;50	29611;8	79522;0;0;54;
$GPXUP;3236;08:02:59;0;50	29599;8	79533;0;0;56;
$GPXUP;3236;08:03:00;0;50	29588;8	79546;0;0;56;
$GPXUP;3236;08:03:01;0;50	29578;8	79562;0;0;55;
$GPXUP;3236;08:03:02;0;50	2957;8	79578;0;0;54;
$GPXUP;3236;08:03:03;0;50	29561;8	79594;0;0;53;
$GPXUP;3236;08:03:04;0;50	2955;8	79606;0;0;52;
$GPXUP;3236;08:03:05;0;50	29538;8	79614;0;0;53;
$GPXUP;3236;08:03:06;0;50	29526;8	79623;0;0;53;
$GPXUP;3236;08:03:07;0;50	29514;8	79632;0;0;52;
$GPXUP;3236;08:03:08;0;50	29503;8	79642;0;0;53;
$GPXUP;3236;08:03:09;0;50	29492;8	79653;0;0;53;
$GPXUP;3236;08:03:10;0;50	29481;8	79666;0;0;54;
$GPXUP;3236;08:03:11;0;50	2947;8	79678;0;0;54;
$GPXUP;3236;08:03:12;0;50	29458;8	79687;0;0;54;
$GPXUP;3236;08:03:13;0;50	29445;8	79693;0;0;54;
$GPXUP;3236;08:03:14;0;50	29432;8	79696;0;0;55;
$GPXUP;3236;08:03:15;0;50	29418;8	79694;0;0;55;
$GPXUP;3236;08:03:16;0;50	29404;8	79692;0;0;54;
$GPXUP;3236;08:03:17;0;50	29391;8	79692;0;0;53;
$GPXUP;3236;08:03:18;0;50	29378;8	79696;0;0;53;
$GPXUP;3236;08:03:19;0;50	29365;8	79702;0;0;53;
$GPXUP;3236;08:03:20;0;50	29353;8	79711;0;0;53;
$GPXUP;3236;08:03:21;0;50	29341;8	79718;0;0;52;
$GPXUP;3236;08:03:22;0;50	29329;8	79724;0;0;50;
$GPXUP;3236;08:03:23;0;50	29316;8	79727;0;0;52;
$GPXUP;3236;08:03:24;0;50	29303;8	79726;0;0;54;
$GPXUP;3236;08:03:25;0;50	29289;8	79726;0;0;55;
$GPXUP;3236;08:03:26;0;50	29276;8	7973;0;0;54;
$GPXUP;3236;08:03:27;0;50	29263;8	79736;0;0;54;
$GPXUP;3236;08:03:28;0;50	2925;8	79744;0;0;55;
$GPXUP;3236;08:03:29;0;50	29237;8	79751;0;0;57;
$GPXUP;3236;08:03:30;0;50	29223;8	79757;0;0;58;
$GPXUP;3236;08:03:31;0;50	29209;8	79762;0;0;58;
$GPXUP;3236;08:03:32;0;50	29194;8	79765;0;0;59;
$GPXUP;3236;08:03:33;0;50	2918;8	79766;0;0;59;
$GPXUP;3236;08:03:34;0;50	29165;8	79768;0;0;58;
$GPXUP;3236;08:03:35;0;50	29152;8	79775;0;0;57;
$GPXUP;3236;08:03:36;0;50	29138;8	79784;0;0;56;
$GPXUP;3236;08:03:37;0;50	29126;8	79794;0;0;55;
$GPXUP;3236;08:03:38;0;50	29114;8	79804;0;0;55;
$GPXUP;3236;08:03:39;0;50	29101;8	79811;0;0;56;
$GPXUP;3236;08:03:40;0;50	29087;8	79816;0;0;59;
$GPXUP;3236;08:03:41;0;50	29072;8	79818;0;0;60;
$GPXUP;3236;08:03:42;0;50	29057;8	79822;0;0;59;
$GPXUP;3236;08:03:43;0;50	29043;8	79829;0;0;59;
$GPXUP;3236;08:03:44;0;50	2903;8	79837;0;0;57;
$GPXUP;3236;08:03:45;0;50	29016;8	79844;0;0;56;
$GPXUP;3236;08:03:46;0;50	29002;8	79848;0;0;57;
$GPXUP;3236;08:03:47;0;50	28988;8	79852;0;0;58;
$GPXUP;3236;08:03:48;0;50	28974;8	79854;0;0;58;
$GPXUP;3236;08:03:49;0;50	2896;8	79858;0;0;58;
$GPXUP;3236;08:03:50;0;50	28946;8	79864;0;0;54;
$GPXUP;3236;08:03:51;0;50	28933;8	7987;0;0;54;
$GPXUP;3236;08:03:52;0;50	28921;8	79879;0;0;54;
$GPXUP;3236;08:03:53;0;50	2891;8	7989;0;0;54;
$GPXUP;3236;08:03:54;0;50	28898;8	79901;0;0;53;
$GPXUP;3236;08:03:55;0;50	28888;8	79913;0;0;51;
$GPXUP;3236;08:03:56;0;50	28878;8	79923;0;0;48;
$GPXUP;3236;08:03:57;0;50	28866;8	79929;0;0;50;
$GPXUP;3236;08:03:58;0;50	28854;8	79934;0;0;51;
$GPXUP;3236;08:03:59;0;50	28841;8	7994;0;0;53;
$GPXUP;3236;08:04:00;0;50	28828;8	79943;0;0;53;
$GPXUP;3236;08:04:01;0;50	28815;8	79943;0;0;54;
$GPXUP;3236;08:04:02;0;50	28802;8	79942;0;0;54;
$GPXUP;3236;08:04:03;0;50	28788;8	79943;0;0;55;
$GPXUP;3236;08:04:04;0;50	28775;8	7995;0;0;56;
$GPXUP;3236;08:04:05;0;50	28763;8	79959;0;0;56;
$GPXUP;3236;08:04:06;0;50	2875;8	79968;0;0;55;
$GPXUP;3236;08:04:07;0;50	28736;8	79972;0;0;55;
$GPXUP;3236;08:04:08;0;50	28723;8	79973;0;0;56;
$GPXUP;3236;08:04:09;0;50	28708;8	79972;0;0;60;
$GPXUP;3236;08:04:10;0;50	28693;8	79974;0;0;61;
$GPXUP;3236;08:04:11;0;50	28678;8	7998;0;0;60;
$GPXUP;3236;08:04:12;0;50	28664;8	79988;0;0;59;
$GPXUP;3236;08:04:13;0;50	28651;8	79997;0;0;58;
$GPXUP;3236;08:04:14;0;50	28637;8	80004;0;0;57;
$GPXUP;3236;08:04:15;0;50	28623;8	80009;0;0;56;
$GPXUP;3236;08:04:16;0;50	28609;8	80012;0;0;56;
$GPXUP;3236;08:04:17;0;50	28595;8	80015;0;0;56;
$GPXUP;3236;08:04:18;0;50	28582;8	80019;0;0;58;
$GPXUP;3236;08:04:19;0;50	28567;8	80024;0;0;58;
$GPXUP;3236;08:04:20;0;50	28553;8	80026;0;0;58;
$GPXUP;3236;08:04:21;0;50	28538;8	80028;0;0;59;
$GPXUP;3236;08:04:22;0;50	28524;8	8003;0;0;59;
$GPXUP;3236;08:04:23;0;50	28509;8	80033;0;0;58;
$GPXUP;3236;08:04:24;0;50	28495;8	80037;0;0;58;
$GPXUP;3236;08:04:25;0;50	2848;8	80039;0;0;58;
$GPXUP;3236;08:04:26;0;50	28466;8	80043;0;0;58;
$GPXUP;3236;08:04:27;0;50	28452;8	80049;0;0;59;
$GPXUP;3236;08:04:28;0;50	28438;8	80056;0;0;58;
$GPXUP;3236;08:04:29;0;50	28424;8	80061;0;0;57;
$GPXUP;3236;08:04:30;0;50	2841;8	80062;0;0;57;
$GPXUP;3236;08:04:31;0;50	28396;8	80059;0;0;57;
$GPXUP;3236;08:04:32;0;50	28381;8	80056;0;0;59;
$GPXUP;3236;08:04:33;0;50	28366;8	80055;0;0;59;
$GPXUP;3236;08:04:34;0;50	28352;8	80055;0;0;57;
$GPXUP;3236;08:04:35;0;50	28338;8	8006;0;0;56;
$GPXUP;3236;08:04:36;0;50	28325;8	80066;0;0;56;
$GPXUP;3236;08:04:37;0;50	28312;8	80073;0;0;55;
$GPXUP;3236;08:04:38;0;50	28298;8	80077;0;0;56;
$GPXUP;3236;08:04:39;0;50	28284;8	80079;0;0;57;
$GPXUP;3236;08:04:40;0;50	2827;8	8008;0;0;57;
$GPXUP;3236;08:04:41;0;50	28256;8	80082;0;0;54;
$GPXUP;3236;08:04:42;0;50	28243;8	80087;0;0;55;
$GPXUP;3236;08:04:43;0;50	2823;8	80093;0;0;56;
$GPXUP;3236;08:04:44;0;50	28216;8	80099;0;0;59;
$GPXUP;3236;08:04:45;0;50	28202;8	80104;0;0;59;
$GPXUP;3236;08:04:46;0;50	28187;8	80109;0;0;59;
$GPXUP;3236;08:04:47;0;50	28173;8	80114;0;0;59;
$GPXUP;3236;08:04:48;0;50	28158;8	80121;0;0;59;
$GPXUP;3236;08:04:49;0;50	28145;8	80128;0;0;57;
$GPXUP;3236;08:04:50;0;50	28132;8	80135;0;0;54;
$GPXUP;3236;08:04:51;0;50	28119;8	80137;0;0;52;
$GPXUP;3236;08:04:52;0;50	28106;8	80134;0;0;52;
$GPXUP;3236;08:04:53;0;50	28093;8	80131;0;0;50;
$GPXUP;3236;08:04:54;0;50	28081;8	80129;0;0;51;
$GPXUP;3236;08:04:55;0;50	28068;8	80127;0;0;52;
$GPXUP;3236;08:04:56;0;50	28054;8	80124;0;0;55;
$GPXUP;3236;08:04:57;0;50	28041;8	8012;0;0;55;
$GPXUP;3236;08:04:58;0;50	28028;8	80115;0;0;54;
$GPXUP;3236;08:04:59;0;50	28014;8	80111;0;0;53;
$GPXUP;3236;08:05:00;0;50	28001;8	80111;0;0;53;
$GPXUP;3236;08:05:01;0;50	27988;8	80114;0;0;54;
$GPXUP;3236;08:05:02;0;50	27975;8	80118;0;0;54;
$GPXUP;3236;08:05:03;0;50	27962;8	80121;0;0;50;
$GPXUP;3236;08:05:04;0;50	2795;8	80124;0;0;50;
$GPXUP;3236;08:05:05;0;50	27937;8	80126;0;0;50;
$GPXUP;3236;08:05:06;0;50	27924;8	80125;0;0;52;
$GPXUP;3236;08:05:07;0;50	27911;8	80123;0;0;55;
$GPXUP;3236;08:05:08;0;50	27897;8	80122;0;0;55;
$GPXUP;3236;08:05:09;0;50	27883;8	8012;0;0;57;
$GPXUP;3236;08:05:10;0;50	27869;8	80119;0;0;57;
$GPXUP;3236;08:05:11;0;50	27854;8	8012;0;0;56;
$GPXUP;3236;08:05:12;0;50	2784;8	80124;0;0;57;
$GPXUP;3236;08:05:13;0;50	27826;8	80128;0;0;57;
$GPXUP;3236;08:05:14;0;50	27812;8	80134;0;0;58;
$GPXUP;3236;08:05:15;0;50	27798;8	80136;0;0;58;
$GPXUP;3236;08:05:16;0;50	27784;8	80138;0;0;57;
$GPXUP;3236;08:05:17;0;50	2777;8	80144;0;0;56;
$GPXUP;3236;08:05:18;0;50	27757;8	80152;0;0;56;
$GPXUP;3236;08:05:19;0;50	27744;8	80159;0;0;56;
$GPXUP;3236;08:05:20;0;50	27731;8	80167;0;0;55;
$GPXUP;3236;08:05:21;0;50	27719;8	80176;0;0;54;
$GPXUP;3236;08:05:22;0;50	27707;8	80185;0;0;54;
$GPXUP;3236;08:05:23;0;50	27694;8	80192;0;0;54;
$GPXUP;3236;08:05:24;0;50	2768;8	80194;0;0;55;
$GPXUP;3236;08:05:25;0;50	27666;8	80192;0;0;56;
$GPXUP;3236;08:05:26;0;50	27653;8	80192;0;0;54;
$GPXUP;3236;08:05:27;0;50	2764;8	80196;0;0;54;
$GPXUP;3236;08:05:28;0;50	27626;8	802;0;0;54;
$GPXUP;3236;08:05:29;0;50	27613;8	80204;0;0;54;
$GPXUP;3236;08:05:30;0;50	276;8	80208;0;0;54;
$GPXUP;3236;08:05:31;0;50	27586;8	80211;0;0;54;
$GPXUP;3236;08:05:32;0;50	27573;8	80213;0;0;54;
$GPXUP;3236;08:05:33;0;50	27559;8	80213;0;0;54;
$GPXUP;3236;08:05:34;0;50	27546;8	80214;0;0;54;
$GPXUP;3236;08:05:35;0;50	27533;8	80217;0;0;52;
$GPXUP;3236;08:05:36;0;50	27521;8	80223;0;0;51;
$GPXUP;3236;08:05:37;0;50	27508;8	80228;0;0;51;
$GPXUP;3236;08:05:38;0;50	27496;8	80232;0;0;51;
$GPXUP;3236;08:05:39;0;50	27484;8	80236;0;0;50;
$GPXUP;3236;08:05:40;0;50	27472;8	80242;0;0;51;
$GPXUP;3236;08:05:41;0;50	2746;8	80251;0;0;51;
$GPXUP;3236;08:05:42;0;50	27449;8	80259;0;0;51;
$GPXUP;3236;08:05:43;0;50	27436;8	80263;0;0;53;
$GPXUP;3236;08:05:44;0;50	27423;8	80263;0;0;54;
$GPXUP;3236;08:05:45;0;50	27409;8	80264;0;0;54;
$GPXUP;3236;08:05:46;0;50	27397;8	8027;0;0;53;
$GPXUP;3236;08:05:47;0;50	27385;8	8028;0;0;53;
$GPXUP;3236;08:05:48;0;50	27374;8	8029;0;0;53;
$GPXUP;3236;08:05:49;0;50	27361;8	80298;0;0;52;
$GPXUP;3236;08:05:50;0;50	27349;8	80302;0;0;52;
$GPXUP;3236;08:05:51;0;50	27336;8	80304;0;0;53;
$GPXUP;3236;08:05:52;0;50	27323;8	80308;0;0;53;
$GPXUP;3236;08:05:53;0;50	2731;8	80314;0;0;53;
$GPXUP;3236;08:05:54;0;50	27297;8	80322;0;0;54;
$GPXUP;3236;08:05:55;0;50	27284;8	80326;0;0;53;
$GPXUP;3236;08:05:56;0;50	27271;8	80328;0;0;52;
$GPXUP;3236;08:05:57;0;50	27258;8	80324;0;0;52;
$GPXUP;3236;08:05:58;0;50	27246;8	80318;0;0;53;
$GPXUP;3236;08:05:59;0;50	27234;8	8031;0;0;54;
$GPXUP;3236;08:06:00;0;50	27221;8	80304;0;0;52;
$GPXUP;3236;08:06:01;0;50	27208;8	80304;0;0;51;
$GPXUP;3236;08:06:02;0;50	27196;8	8031;0;0;52;
$GPXUP;3236;08:06:03;0;50	27183;8	80316;0;0;53;
$GPXUP;3236;08:06:04;0;50	2717;8	80322;0;0;53;
$GPXUP;3236;08:06:05;0;50	27157;8	80325;0;0;53;
$GPXUP;3236;08:06:06;0;50	27144;8	80328;0;0;53;
$GPXUP;3236;08:06:07;0;50	27131;8	80333;0;0;54;
$GPXUP;3236;08:06:08;0;50	27118;8	80338;0;0;53;
$GPXUP;3236;08:06:09;0;50	27104;8	80339;0;0;53;
$GPXUP;3236;08:06:10;0;50	27091;8	80338;0;0;53;
$GPXUP;3236;08:06:11;0;50	27078;8	80336;0;0;53;
$GPXUP;3236;08:06:12;0;50	27065;8	80335;0;0;52;
$GPXUP;3236;08:06:13;0;50	27052;8	80336;0;0;52;
$GPXUP;3236;08:06:14;0;50	27038;8	80336;0;0;54;
$GPXUP;3236;08:06:15;0;50	27025;8	80334;0;0;55;
$GPXUP;3236;08:06:16;0;50	27011;8	80332;0;0;56;
$GPXUP;3236;08:06:17;0;50	26998;8	80332;0;0;55;
$GPXUP;3236;08:06:18;0;50	26984;8	80333;0;0;55;
$GPXUP;3236;08:06:19;0;50	2697;8	80331;0;0;55;
$GPXUP;3236;08:06:20;0;50	26957;8	80328;0;0;54;
$GPXUP;3236;08:06:21;0;50	26943;8	80327;0;0;54;
$GPXUP;3236;08:06:22;0;50	2693;8	80327;0;0;54;
$GPXUP;3236;08:06:23;0;50	26916;8	80328;0;0;54;
$GPXUP;3236;08:06:24;0;50	26903;8	80331;0;0;53;
$GPXUP;3236;08:06:25;0;50	2689;8	80335;0;0;52;
$GPXUP;3236;08:06:26;0;50	26877;8	80338;0;0;51;
$GPXUP;3236;08:06:27;0;50	26865;8	8034;0;0;50;
$GPXUP;3236;08:06:28;0;50	26852;8	80336;0;0;51;
$GPXUP;3236;08:06:29;0;50	2684;8	8033;0;0;52;
$GPXUP;3236;08:06:30;0;50	26827;8	80328;0;0;52;
$GPXUP;3236;08:06:31;0;50	26814;8	8033;0;0;52;
$GPXUP;3236;08:06:32;0;50	26801;8	80332;0;0;53;
$GPXUP;3236;08:06:33;0;50	26788;8	80334;0;0;53;
$GPXUP;3236;08:06:34;0;50	26774;8	80333;0;0;52;
$GPXUP;3236;08:06:35;0;50	26762;8	80331;0;0;52;
$GPXUP;3236;08:06:36;0;50	26749;8	80326;0;0;53;
$GPXUP;3236;08:06:37;0;50	26736;8	80321;0;0;54;
$GPXUP;3236;08:06:38;0;50	26723;8	80313;0;0;55;
$GPXUP;3236;08:06:39;0;50	26711;8	80304;0;0;54;
$GPXUP;3236;08:06:40;0;50	26698;8	80299;0;0;53;
$GPXUP;3236;08:06:41;0;50	26685;8	80296;0;0;54;
$GPXUP;3236;08:06:42;0;50	26672;8	8029;0;0;55;
$GPXUP;3236;08:06:43;0;50	2666;8	8028;0;0;55;
$GPXUP;3236;08:06:44;0;50	26648;8	80269;0;0;55;
$GPXUP;3236;08:06:45;0;50	26636;8	80258;0;0;56;
$GPXUP;3236;08:06:46;0;50	26623;8	8025;0;0;55;
$GPXUP;3236;08:06:47;0;50	2661;8	80248;0;0;53;
$GPXUP;3236;08:06:48;0;50	26596;8	80248;0;0;53;
$GPXUP;3236;08:06:49;0;50	26583;8	80246;0;0;55;
$GPXUP;3236;08:06:50;0;50	26569;8	80243;0;0;57;
$GPXUP;3236;08:06:51;0;50	26555;8	80241;0;0;59;
$GPXUP;3236;08:06:52;0;50	2654;8	80238;0;0;59;
$GPXUP;3236;08:06:53;0;50	26525;8	80233;0;0;60;
$GPXUP;3236;08:06:54;0;50	26511;8	80227;0;0;60;
$GPXUP;3236;08:06:55;0;50	26496;8	80223;0;0;59;
$GPXUP;3236;08:06:56;0;50	26482;8	80219;0;0;59;
$GPXUP;3236;08:06:57;0;50	26467;8	80215;0;0;59;
$GPXUP;3236;08:06:58;0;50	26452;8	8021;0;0;58;
$GPXUP;3236;08:06:59;0;50	26438;8	80206;0;0;56;
$GPXUP;3236;08:07:00;0;50	26424;8	80206;0;0;54;
$GPXUP;3236;08:07:01;0;50	26411;8	80208;0;0;53;
$GPXUP;3236;08:07:02;0;50	26398;8	8021;0;0;51;
$GPXUP;3236;08:07:03;0;50	26386;8	8021;0;0;51;
$GPXUP;3236;08:07:04;0;50	26372;8	80211;0;0;54;
$GPXUP;3236;08:07:05;0;50	26359;8	80212;0;0;56;
$GPXUP;3236;08:07:06;0;50	26345;8	80211;0;0;56;
$GPXUP;3236;08:07:07;0;50	26331;8	80209;0;0;53;
$GPXUP;3236;08:07:08;0;50	26319;8	80204;0;0;49;
$GPXUP;3236;08:07:09;0;50	26307;8	80199;0;0;48;
$GPXUP;3236;08:07:10;0;50	26295;8	80198;0;0;49;
$GPXUP;3236;08:07:11;0;50	26282;8	80202;0;0;51;
$GPXUP;3236;08:07:12;0;50	2627;8	80207;0;0;52;
$GPXUP;3236;08:07:13;0;50	26256;8	80209;0;0;53;
$GPXUP;3236;08:07:14;0;50	26244;8	80206;0;0;53;
$GPXUP;3236;08:07:15;0;50	26231;8	80199;0;0;53;
$GPXUP;3236;08:07:16;0;50	26219;8	80192;0;0;52;
$GPXUP;3236;08:07:17;0;50	26206;8	80189;0;0;53;
$GPXUP;3236;08:07:18;0;50	26192;8	8019;0;0;53;
$GPXUP;3236;08:07:19;0;50	26179;8	80193;0;0;54;
$GPXUP;3236;08:07:20;0;50	26166;8	80193;0;0;54;
$GPXUP;3236;08:07:21;0;50	26152;8	80191;0;0;56;
$GPXUP;3236;08:07:22;0;50	26138;8	80185;0;0;55;
$GPXUP;3236;08:07:23;0;50	26126;8	80175;0;0;58;
$GPXUP;3236;08:07:24;0;50	26114;8	80163;0;0;57;
$GPXUP;3236;08:07:25;0;50	26102;8	80151;0;0;55;
$GPXUP;3236;08:07:26;0;50	2609;8	80139;0;0;55;
$GPXUP;3236;08:07:27;0;50	26078;8	80128;0;0;55;
$GPXUP;3236;08:07:28;0;50	26066;8	80119;0;0;56;
$GPXUP;3236;08:07:29;0;50	26052;8	80112;0;0;57;
$GPXUP;3236;08:07:30;0;50	26039;8	80105;0;0;57;
$GPXUP;3236;08:07:31;0;50	26025;8	80098;0;0;56;
$GPXUP;3236;08:07:32;0;50	26012;8	80092;0;0;55;
$GPXUP;3236;08:07:33;0;50	25998;8	8009;0;0;54;
$GPXUP;3236;08:07:34;0;50	25985;8	80089;0;0;53;
$GPXUP;3236;08:07:35;0;50	25972;8	80089;0;0;52;
$GPXUP;3236;08:07:36;0;50	25958;8	80089;0;0;53;
$GPXUP;3236;08:07:37;0;50	25945;8	80087;0;0;54;
$GPXUP;3236;08:07:38;0;50	25931;8	80084;0;0;56;
$GPXUP;3236;08:07:39;0;50	25917;8	80083;0;0;59;
$GPXUP;3236;08:07:40;0;50	25902;8	80086;0;0;60;
$GPXUP;3236;08:07:41;0;50	25888;8	8009;0;0;59;
$GPXUP;3236;08:07:42;0;50	25873;8	80093;0;0;59;
$GPXUP;3236;08:07:43;0;50	25858;8	80093;0;0;59;
$GPXUP;3236;08:07:44;0;50	25843;8	80092;0;0;58;
$GPXUP;3236;08:07:45;0;50	25829;8	80092;0;0;57;
$GPXUP;3236;08:07:46;0;50	25814;8	80091;0;0;57;
$GPXUP;3236;08:07:47;0;50	258;8	8009;0;0;57;
$GPXUP;3236;08:07:48;0;50	25786;8	80089;0;0;56;
$GPXUP;3236;08:07:49;0;50	25772;8	80092;0;0;55;
$GPXUP;3236;08:07:50;0;50	25759;8	801;0;0;54;
$GPXUP;3236;08:07:51;0;50	25746;8	80106;0;0;53;
$GPXUP;3236;08:07:52;0;50	25733;8	80109;0;0;53;
$GPXUP;3236;08:07:53;0;50	2572;8	80112;0;0;53;
$GPXUP;3236;08:07:54;0;50	25707;8	80113;0;0;52;
$GPXUP;3236;08:07:55;0;50	25694;8	80111;0;0;52;
$GPXUP;3236;08:07:56;0;50	25681;8	80103;0;0;55;
$GPXUP;3236;08:07:57;0;50	25668;8	80097;0;0;53;
$GPXUP;3236;08:07:58;0;50	25655;8	80095;0;0;53;
$GPXUP;3236;08:07:59;0;50	25643;8	80098;0;0;53;
$GPXUP;3236;08:08:00;0;50	2563;8	801;0;0;52;
$GPXUP;3236;08:08:01;0;50	25617;8	801;0;0;50;
$GPXUP;3236;08:08:02;0;50	25605;8	80099;0;0;50;
$GPXUP;3236;08:08:03;0;50	25592;8	80097;0;0;50;
$GPXUP;3236;08:08:04;0;50	2558;8	80096;0;0;55;
$GPXUP;3236;08:08:05;0;50	25566;8	80093;0;0;56;
$GPXUP;3236;08:08:06;0;50	25552;8	80089;0;0;55;
$GPXUP;3236;08:08:07;0;50	25539;8	80085;0;0;53;
$GPXUP;3236;08:08:08;0;50	25526;8	80084;0;0;52;
$GPXUP;3236;08:08:09;0;50	25513;8	80084;0;0;52;
$GPXUP;3236;08:08:10;0;50	255;8	80086;0;0;52;
$GPXUP;3236;08:08:11;0;50	25487;8	80088;0;0;52;
$GPXUP;3236;08:08:12;0;50	25474;8	80087;0;0;53;
$GPXUP;3236;08:08:13;0;50	25461;8	80086;0;0;54;
$GPXUP;3236;08:08:14;0;50	25447;8	80084;0;0;55;
$GPXUP;3236;08:08:15;0;50	25434;8	80079;0;0;54;
$GPXUP;3236;08:08:16;0;50	25422;8	80071;0;0;50;
$GPXUP;3236;08:08:17;0;50	25411;8	8006;0;0;49;
$GPXUP;3236;08:08:18;0;50	254;8	80051;0;0;49;
$GPXUP;3236;08:08:19;0;50	25389;8	80046;0;0;48;
$GPXUP;3236;08:08:20;0;50	25377;8	80043;0;0;48;
$GPXUP;3236;08:08:21;0;50	25365;8	80041;0;0;48;
$GPXUP;3236;08:08:22;0;50	25354;8	80038;0;0;47;
$GPXUP;3236;08:08:23;0;50	25342;8	80033;0;0;47;
$GPXUP;3236;08:08:24;0;50	25331;8	80026;0;0;48;
$GPXUP;3236;08:08:25;0;50	25319;8	80021;0;0;51;
$GPXUP;3236;08:08:26;0;50	25306;8	8002;0;0;52;
$GPXUP;3236;08:08:27;0;50	25293;8	80019;0;0;52;
$GPXUP;3236;08:08:28;0;50	2528;8	80017;0;0;53;
$GPXUP;3236;08:08:29;0;50	25267;8	80012;0;0;54;
$GPXUP;3236;08:08:30;0;50	25254;8	80007;0;0;55;
$GPXUP;3236;08:08:31;0;50	2524;8	80003;0;0;57;
$GPXUP;3236;08:08:32;0;50	25226;8	80001;0;0;57;
$GPXUP;3236;08:08:33;0;50	25212;8	79998;0;0;55;
$GPXUP;3236;08:08:34;0;50	25199;8	79994;0;0;54;
$GPXUP;3236;08:08:35;0;50	25186;8	79986;0;0;54;
$GPXUP;3236;08:08:36;0;50	25174;8	79978;0;0;53;
$GPXUP;3236;08:08:37;0;50	25161;8	79972;0;0;55;
$GPXUP;3236;08:08:38;0;50	25147;8	79969;0;0;57;
$GPXUP;3236;08:08:39;0;50	25133;8	79966;0;0;57;
$GPXUP;3236;08:08:40;0;50	25119;8	79962;0;0;57;
$GPXUP;3236;08:08:41;0;50	25105;8	79961;0;0;57;
$GPXUP;3236;08:08:42;0;50	2509;8	79958;0;0;57;
$GPXUP;3236;08:08:43;0;50	25076;8	79954;0;0;57;
$GPXUP;3236;08:08:44;0;50	25063;8	79948;0;0;57;
$GPXUP;3236;08:08:45;0;50	25049;8	79944;0;0;57;
$GPXUP;3236;08:08:46;0;50	25035;8	79943;0;0;54;
$GPXUP;3236;08:08:47;0;50	25022;8	79948;0;0;54;
$GPXUP;3236;08:08:48;0;50	2501;8	79958;0;0;55;
$GPXUP;3236;08:08:49;0;50	24997;8	79967;0;0;55;
$GPXUP;3236;08:08:50;0;50	24984;8	79972;0;0;54;
$GPXUP;3236;08:08:51;0;50	2497;8	79971;0;0;53;
$GPXUP;3236;08:08:52;0;50	24956;8	79964;0;0;57;
$GPXUP;3236;08:08:53;0;50	24943;8	79958;0;0;56;
$GPXUP;3236;08:08:54;0;50	24929;8	79954;0;0;56;
$GPXUP;3236;08:08:55;0;50	24915;8	79952;0;0;55;
$GPXUP;3236;08:08:56;0;50	24901;8	7995;0;0;55;
$GPXUP;3236;08:08:57;0;50	24887;8	79948;0;0;56;
$GPXUP;3236;08:08:58;0;50	24873;8	79945;0;0;56;
$GPXUP;3236;08:08:59;0;50	24859;8	79943;0;0;55;
$GPXUP;3236;08:09:00;0;50	24846;8	7994;0;0;54;
$GPXUP;3236;08:09:01;0;50	24832;8	79937;0;0;55;
$GPXUP;3236;08:09:02;0;50	24818;8	79934;0;0;57;
$GPXUP;3236;08:09:03;0;50	24804;8	7993;0;0;57;
$GPXUP;3236;08:09:04;0;50	24791;8	79922;0;0;57;
$GPXUP;3236;08:09:05;0;50	24779;8	79911;0;0;57;
$GPXUP;3236;08:09:06;0;50	24766;8	79901;0;0;55;
$GPXUP;3236;08:09:07;0;50	24753;8	79897;0;0;54;
$GPXUP;3236;08:09:08;0;50	2474;8	79898;0;0;53;
$GPXUP;3236;08:09:09;0;50	24726;8	79896;0;0;53;
$GPXUP;3236;08:09:10;0;50	24713;8	79892;0;0;54;
$GPXUP;3236;08:09:11;0;50	247;8	79887;0;0;55;
$GPXUP;3236;08:09:12;0;50	24686;8	79884;0;0;53;
$GPXUP;3236;08:09:13;0;50	24673;8	79882;0;0;54;
$GPXUP;3236;08:09:14;0;50	2466;8	79881;0;0;50;
$GPXUP;3236;08:09:15;0;50	24648;8	79877;0;0;49;
$GPXUP;3236;08:09:16;0;50	24636;8	79875;0;0;49;
$GPXUP;3236;08:09:17;0;50	24624;8	79874;0;0;51;
$GPXUP;3236;08:09:18;0;50	24611;8	79873;0;0;52;
$GPXUP;3236;08:09:19;0;50	24598;8	7987;0;0;54;
$GPXUP;3236;08:09:20;0;50	24584;8	79866;0;0;56;
$GPXUP;3236;08:09:21;0;50	2457;8	79862;0;0;55;
$GPXUP;3236;08:09:22;0;50	24557;8	7986;0;0;55;
$GPXUP;3236;08:09:23;0;50	24543;8	7986;0;0;54;
$GPXUP;3236;08:09:24;0;50	2453;8	79864;0;0;54;
$GPXUP;3236;08:09:25;0;50	24518;8	79872;0;0;53;
$GPXUP;3236;08:09:26;0;50	24506;8	7988;0;0;51;
$GPXUP;3236;08:09:27;0;50	24493;8	79885;0;0;51;
$GPXUP;3236;08:09:28;0;50	24481;8	79885;0;0;51;
$GPXUP;3236;08:09:29;0;50	24468;8	79883;0;0;51;
$GPXUP;3236;08:09:30;0;50	24456;8	7988;0;0;50;
$GPXUP;3236;08:09:31;0;50	24444;8	79876;0;0;48;
$GPXUP;3236;08:09:32;0;50	24432;8	79871;0;0;47;
$GPXUP;3236;08:09:33;0;50	24421;8	79868;0;0;45;
$GPXUP;3236;08:09:34;0;50	2441;8	79871;0;0;45;
$GPXUP;3236;08:09:35;0;50	24398;8	79875;0;0;49;
$GPXUP;3236;08:09:36;0;50	24386;8	79878;0;0;50;
$GPXUP;3236;08:09:37;0;50	24373;8	79879;0;0;51;
$GPXUP;3236;08:09:38;0;50	2436;8	7988;0;0;51;
$GPXUP;3236;08:09:39;0;50	24348;8	79878;0;0;49;
$GPXUP;3236;08:09:40;0;50	24337;8	7987;0;0;49;
$GPXUP;3236;08:09:41;0;50	24327;8	79858;0;0;50;
$GPXUP;3236;08:09:42;0;50	24318;8	79843;0;0;50;
$GPXUP;3236;08:09:43;0;50	2431;8	79828;0;0;49;
$GPXUP;3236;08:09:44;0;50	24302;8	79812;0;0;49;
$GPXUP;3236;08:09:45;0;50	24295;8	79797;0;0;49;
$GPXUP;3236;08:09:46;0;50	24288;8	7978;0;0;51;
$GPXUP;3236;08:09:47;0;50	2428;8	79764;0;0;53;
$GPXUP;3236;08:09:48;0;50	2427;8	79751;0;0;54;
$GPXUP;3236;08:09:49;0;50	24258;8	79738;0;0;54;
$GPXUP;3236;08:09:50;0;50	24247;8	79728;0;0;53;
$GPXUP;3236;08:09:51;0;50	24235;8	7972;0;0;53;
$GPXUP;3236;08:09:52;0;50	24222;8	79713;0;0;53;
$GPXUP;3236;08:09:53;0;50	2421;8	79705;0;0;53;
$GPXUP;3236;08:09:54;0;50	24199;8	79694;0;0;52;
$GPXUP;3236;08:09:55;0;50	24189;8	79681;0;0;51;
$GPXUP;3236;08:09:56;0;50	24179;8	7967;0;0;48;
$GPXUP;3236;08:09:57;0;50	24168;8	79664;0;0;45;
$GPXUP;3236;08:09:58;0;50	24157;8	79659;0;0;47;
$GPXUP;3236;08:09:59;0;50	24146;8	79652;0;0;46;
$GPXUP;3236;08:10:00;0;50	24136;8	79642;0;0;48;
$GPXUP;3236;08:10:01;0;50	24125;8	79635;0;0;49;
$GPXUP;3236;08:10:02;0;50	24114;8	79628;0;0;50;
$GPXUP;3236;08:10:03;0;50	24102;8	79621;0;0;52;
$GPXUP;3236;08:10:04;0;50	2409;8	79612;0;0;53;
$GPXUP;3236;08:10:05;0;50	24078;8	79602;0;0;54;
$GPXUP;3236;08:10:06;0;50	24066;8	79594;0;0;54;
$GPXUP;3236;08:10:07;0;50	24053;8	79588;0;0;54;
$GPXUP;3236;08:10:08;0;50	2404;8	7958;0;0;53;
$GPXUP;3236;08:10:09;0;50	24028;8	79571;0;0;53;
$GPXUP;3236;08:10:10;0;50	24016;8	79563;0;0;52;
$GPXUP;3236;08:10:11;0;50	24004;8	79558;0;0;50;
$GPXUP;3236;08:10:12;0;50	23992;8	79554;0;0;50;
$GPXUP;3236;08:10:13;0;50	2398;8	79548;0;0;51;
$GPXUP;3236;08:10:14;0;50	23968;8	79539;0;0;53;
$GPXUP;3236;08:10:15;0;50	23956;8	7953;0;0;52;
$GPXUP;3236;08:10:16;0;50	23944;8	79524;0;0;51;
$GPXUP;3236;08:10:17;0;50	23932;8	79518;0;0;52;
$GPXUP;3236;08:10:18;0;50	23919;8	79512;0;0;54;
$GPXUP;3236;08:10:19;0;50	23907;8	79503;0;0;55;
$GPXUP;3236;08:10:20;0;50	23895;8	79492;0;0;56;
$GPXUP;3236;08:10:21;0;50	23883;8	7948;0;0;56;
$GPXUP;3236;08:10:22;0;50	23872;8	79469;0;0;54;
$GPXUP;3236;08:10:23;0;50	23859;8	79462;0;0;52;
$GPXUP;3236;08:10:24;0;50	23846;8	79459;0;0;53;
$GPXUP;3236;08:10:25;0;50	23833;8	79454;0;0;55;
$GPXUP;3236;08:10:26;0;50	2382;8	79448;0;0;55;
$GPXUP;3236;08:10:27;0;50	23807;8	79441;0;0;54;
$GPXUP;3236;08:10:28;0;50	23794;8	79434;0;0;53;
$GPXUP;3236;08:10:29;0;50	23782;8	79428;0;0;52;
$GPXUP;3236;08:10:30;0;50	23769;8	79424;0;0;52;
$GPXUP;3236;08:10:31;0;50	23756;8	79419;0;0;52;
$GPXUP;3236;08:10:32;0;50	23744;8	79414;0;0;51;
$GPXUP;3236;08:10:33;0;50	23732;8	79411;0;0;51;
$GPXUP;3236;08:10:34;0;50	23719;8	79407;0;0;51;
$GPXUP;3236;08:10:35;0;50	23706;8	79401;0;0;53;
$GPXUP;3236;08:10:36;0;50	23694;8	79392;0;0;54;
$GPXUP;3236;08:10:37;0;50	23683;8	79381;0;0;54;
$GPXUP;3236;08:10:38;0;50	23673;8	79367;0;0;52;
$GPXUP;3236;08:10:39;0;50	23664;8	79351;0;0;52;
$GPXUP;3236;08:10:40;0;50	23656;8	79336;0;0;51;
$GPXUP;3236;08:10:41;0;50	23647;8	79322;0;0;51;
$GPXUP;3236;08:10:42;0;50	23638;8	79308;0;0;50;
$GPXUP;3236;08:10:43;0;50	23628;8	79296;0;0;49;
$GPXUP;3236;08:10:44;0;50	23617;8	79289;0;0;49;
$GPXUP;3236;08:10:45;0;50	23605;8	79281;0;0;51;
$GPXUP;3236;08:10:46;0;50	23594;8	79271;0;0;54;
$GPXUP;3236;08:10:47;0;50	23583;8	79258;0;0;56;
$GPXUP;3236;08:10:48;0;50	23572;8	79245;0;0;57;
$GPXUP;3236;08:10:49;0;50	23559;8	79235;0;0;56;
$GPXUP;3236;08:10:50;0;50	23546;8	79228;0;0;55;
$GPXUP;3236;08:10:51;0;50	23532;8	79226;0;0;55;
$GPXUP;3236;08:10:52;0;50	23518;8	79224;0;0;56;
$GPXUP;3236;08:10:53;0;50	23504;8	79219;0;0;57;
$GPXUP;3236;08:10:54;0;50	23492;8	79209;0;0;56;
$GPXUP;3236;08:10:55;0;50	2348;8	79198;0;0;55;
$GPXUP;3236;08:10:56;0;50	23468;8	7919;0;0;52;
$GPXUP;3236;08:10:57;0;50	23455;8	79185;0;0;54;
$GPXUP;3236;08:10:58;0;50	23442;8	7918;0;0;54;
$GPXUP;3236;08:10:59;0;50	23428;8	79175;0;0;53;
$GPXUP;3236;08:11:00;0;50	23416;8	79167;0;0;53;
$GPXUP;3236;08:11:01;0;50	23406;8	79154;0;0;54;
$GPXUP;3236;08:11:02;0;50	23396;8	79137;0;0;58;
[truncated: 1,009 more rows]
