# Supplementary material for: Pigeon Navigation: Different Routes Lead to Frankfurt
Source: PLoS One. 2014 Nov 12;9(11):e112439. doi: 10.1371/journal.pone.0112439 (PMC4229201; doi:10.1371/journal.pone.0112439)
Supplement: File S4 — Files containing the original track data and a ‘Read me’ explaining the data format. (ZIP) [file pone.0112439.s004.zip › N-SF/080704xup07_389.log]

$GPXUP;3239;06:59:16;0;50	39785;8	72323;0;0;0;
$GPXUP;3239;06:59:17;0;50	39784;8	72322;0;0;3;
$GPXUP;3239;06:59:18;0;50	39783;8	72322;0;0;3;
$GPXUP;3239;06:59:19;0;50	39782;8	72321;0;0;2;
$GPXUP;3239;06:59:20;0;50	39782;8	7232;0;0;5;
$GPXUP;3239;06:59:21;0;50	39779;8	72318;0;0;9;
$GPXUP;3239;06:59:22;0;50	39773;8	7231;0;0;24;
$GPXUP;3239;06:59:23;0;50	39764;8	72298;0;0;39;
$GPXUP;3239;06:59:24;0;50	39754;8	72288;0;0;42;
$GPXUP;3239;06:59:25;0;50	39742;8	72281;0;0;46;
$GPXUP;3239;06:59:26;0;50	39729;8	72282;0;0;45;
$GPXUP;3239;06:59:27;0;50	39716;8	72296;0;0;51;
$GPXUP;3239;06:59:28;0;50	39706;8	72321;0;0;58;
$GPXUP;3239;06:59:29;0;50	39703;8	7235;0;0;60;
$GPXUP;3239;06:59:30;0;50	39704;8	72382;0;0;70;
$GPXUP;3239;06:59:31;0;50	39709;8	7241;0;0;64;
$GPXUP;3239;06:59:32;0;50	39721;8	72431;0;0;62;
$GPXUP;3239;06:59:33;0;50	39737;8	72444;0;0;62;
$GPXUP;3239;06:59:34;0;50	39753;8	72446;0;0;55;
$GPXUP;3239;06:59:35;0;50	39767;8	72436;0;0;49;
$GPXUP;3239;06:59:36;0;50	39777;8	72419;0;0;46;
$GPXUP;3239;06:59:37;0;50	39782;8	72399;0;0;44;
$GPXUP;3239;06:59:38;0;50	39782;8	72379;0;0;42;
$GPXUP;3239;06:59:39;0;50	39778;8	72361;0;0;39;
$GPXUP;3239;06:59:40;0;50	39771;8	72348;0;0;37;
$GPXUP;3239;06:59:41;0;50	39763;8	72336;0;0;39;
$GPXUP;3239;06:59:42;0;50	39756;8	72324;0;0;39;
$GPXUP;3239;06:59:43;0;50	39752;8	7231;0;0;40;
$GPXUP;3239;06:59:44;0;50	39749;8	72295;0;0;39;
$GPXUP;3239;06:59:45;0;50	3975;8	72279;0;0;41;
$GPXUP;3239;06:59:46;0;50	39755;8	72264;0;0;37;
$GPXUP;3239;06:59:47;0;50	39762;8	72252;0;0;41;
$GPXUP;3239;06:59:48;0;50	39773;8	72244;0;0;41;
$GPXUP;3239;06:59:49;0;50	39785;8	72245;0;0;40;
$GPXUP;3239;06:59:50;0;50	39798;8	72257;0;0;47;
$GPXUP;3239;06:59:51;0;50	39809;8	72279;0;0;55;
$GPXUP;3239;06:59:52;0;50	39816;8	72306;0;0;64;
$GPXUP;3239;06:59:53;0;50	39824;8	7233;0;0;64;
$GPXUP;3239;06:59:54;0;50	39833;8	72353;0;0;64;
$GPXUP;3239;06:59:55;0;50	39844;8	72374;0;0;66;
$GPXUP;3239;06:59:56;0;50	39856;8	72392;0;0;65;
$GPXUP;3239;06:59:57;0;50	39871;8	72404;0;0;63;
$GPXUP;3239;06:59:58;0;50	39887;8	72408;0;0;58;
$GPXUP;3239;06:59:59;0;50	399;8	72403;0;0;50;
$GPXUP;3239;07:00:00;0;50	3991;8	72386;0;0;45;
$GPXUP;3239;07:00:01;0;50	39914;8	72365;0;0;45;
$GPXUP;3239;07:00:02;0;50	39914;8	72344;0;0;46;
$GPXUP;3239;07:00:03;0;50	39912;8	72326;0;0;42;
$GPXUP;3239;07:00:04;0;50	39908;8	72311;0;0;37;
$GPXUP;3239;07:00:05;0;50	399;8	723;0;0;32;
$GPXUP;3239;07:00:06;0;50	39888;8	72295;0;0;39;
$GPXUP;3239;07:00:07;0;50	39871;8	72296;0;0;52;
$GPXUP;3239;07:00:08;0;50	39854;8	72303;0;0;60;
$GPXUP;3239;07:00:09;0;50	39838;8	72313;0;0;64;
$GPXUP;3239;07:00:10;0;50	39822;8	72325;0;0;64;
$GPXUP;3239;07:00:11;0;50	39807;8	72335;0;0;62;
$GPXUP;3239;07:00:12;0;50	39793;8	72344;0;0;59;
$GPXUP;3239;07:00:13;0;50	39779;8	72351;0;0;56;
$GPXUP;3239;07:00:14;0;50	39765;8	72352;0;0;53;
$GPXUP;3239;07:00:15;0;50	39753;8	72346;0;0;47;
$GPXUP;3239;07:00:16;0;50	39745;8	72331;0;0;46;
$GPXUP;3239;07:00:17;0;50	3974;8	72312;0;0;40;
$GPXUP;3239;07:00:18;0;50	39745;8	72294;0;0;34;
$GPXUP;3239;07:00:19;0;50	39753;8	72276;0;0;41;
$GPXUP;3239;07:00:20;0;50	39758;8	7226;0;0;40;
$GPXUP;3239;07:00:21;0;50	39763;8	72246;0;0;38;
$GPXUP;3239;07:00:22;0;50	3977;8	72233;0;0;40;
$GPXUP;3239;07:00:23;0;50	39778;8	7222;0;0;45;
$GPXUP;3239;07:00:24;0;50	39787;8	72208;0;0;46;
$GPXUP;3239;07:00:25;0;50	39796;8	72198;0;0;43;
$GPXUP;3239;07:00:26;0;50	39805;8	72188;0;0;40;
$GPXUP;3239;07:00:27;0;50	39814;8	7218;0;0;41;
$GPXUP;3239;07:00:28;0;50	39825;8	72176;0;0;46;
$GPXUP;3239;07:00:29;0;50	39837;8	72178;0;0;47;
$GPXUP;3239;07:00:30;0;50	39851;8	72186;0;0;54;
$GPXUP;3239;07:00:31;0;50	39864;8	72198;0;0;57;
$GPXUP;3239;07:00:32;0;50	39877;8	72211;0;0;60;
$GPXUP;3239;07:00:33;0;50	3989;8	72224;0;0;61;
$GPXUP;3239;07:00:34;0;50	39904;8	72236;0;0;59;
$GPXUP;3239;07:00:35;0;50	39918;8	72246;0;0;60;
$GPXUP;3239;07:00:36;0;50	39932;8	72258;0;0;63;
$GPXUP;3239;07:00:37;0;50	39946;8	72272;0;0;66;
$GPXUP;3239;07:00:38;0;50	3996;8	72287;0;0;68;
$GPXUP;3239;07:00:39;0;50	39974;8	72302;0;0;70;
$GPXUP;3239;07:00:40;0;50	39989;8	72317;0;0;69;
$GPXUP;3239;07:00:41;0;50	40005;8	72329;0;0;68;
$GPXUP;3239;07:00:42;0;50	4002;8	7234;0;0;69;
$GPXUP;3239;07:00:43;0;50	40036;8	72353;0;0;70;
$GPXUP;3239;07:00:44;0;50	40051;8	72364;0;0;66;
$GPXUP;3239;07:00:45;0;50	40066;8	72372;0;0;62;
$GPXUP;3239;07:00:46;0;50	40081;8	72373;0;0;57;
$GPXUP;3239;07:00:47;0;50	40095;8	72366;0;0;54;
$GPXUP;3239;07:00:48;0;50	40106;8	72353;0;0;47;
$GPXUP;3239;07:00:49;0;50	40112;8	72336;0;0;42;
$GPXUP;3239;07:00:50;0;50	40113;8	72315;0;0;44;
$GPXUP;3239;07:00:51;0;50	40113;8	72296;0;0;42;
$GPXUP;3239;07:00:52;0;50	40113;8	72279;0;0;40;
$GPXUP;3239;07:00:53;0;50	40115;8	72263;0;0;39;
$GPXUP;3239;07:00:54;0;50	40119;8	72248;0;0;41;
$GPXUP;3239;07:00:55;0;50	40122;8	72232;0;0;41;
$GPXUP;3239;07:00:56;0;50	40121;8	72216;0;0;41;
$GPXUP;3239;07:00:57;0;50	40118;8	722;0;0;39;
$GPXUP;3239;07:00:58;0;50	40114;8	72186;0;0;38;
$GPXUP;3239;07:00:59;0;50	40112;8	72172;0;0;37;
$GPXUP;3239;07:01:00;0;50	40112;8	72157;0;0;35;
$GPXUP;3239;07:01:01;0;50	40116;8	72145;0;0;32;
$GPXUP;3239;07:01:02;0;50	40124;8	72134;0;0;39;
$GPXUP;3239;07:01:03;0;50	40138;8	72126;0;0;51;
$GPXUP;3239;07:01:04;0;50	40154;8	72124;0;0;57;
$GPXUP;3239;07:01:05;0;50	4017;8	72123;0;0;59;
$GPXUP;3239;07:01:06;0;50	40185;8	72121;0;0;57;
$GPXUP;3239;07:01:07;0;50	40199;8	72117;0;0;53;
$GPXUP;3239;07:01:08;0;50	40211;8	72111;0;0;49;
$GPXUP;3239;07:01:09;0;50	4022;8	721;0;0;43;
$GPXUP;3239;07:01:10;0;50	40225;8	72086;0;0;40;
$GPXUP;3239;07:01:11;0;50	40226;8	72068;0;0;40;
$GPXUP;3239;07:01:12;0;50	40226;8	72052;0;0;39;
$GPXUP;3239;07:01:13;0;50	40224;8	72037;0;0;36;
$GPXUP;3239;07:01:14;0;50	40218;8	72024;0;0;36;
$GPXUP;3239;07:01:15;0;50	40207;8	72016;0;0;38;
$GPXUP;3239;07:01:16;0;50	40195;8	72009;0;0;45;
$GPXUP;3239;07:01:17;0;50	40185;8	72;0;0;43;
$GPXUP;3239;07:01:18;0;50	40176;8	7199;0;0;41;
$GPXUP;3239;07:01:19;0;50	40166;8	7198;0;0;43;
$GPXUP;3239;07:01:20;0;50	40155;8	71974;0;0;44;
$GPXUP;3239;07:01:21;0;50	40142;8	71972;0;0;48;
$GPXUP;3239;07:01:22;0;50	40126;8	71978;0;0;56;
$GPXUP;3239;07:01:23;0;50	4011;8	71988;0;0;62;
$GPXUP;3239;07:01:24;0;50	40095;8	72002;0;0;62;
$GPXUP;3239;07:01:25;0;50	4008;8	72013;0;0;60;
$GPXUP;3239;07:01:26;0;50	40066;8	7202;0;0;56;
$GPXUP;3239;07:01:27;0;50	40053;8	72022;0;0;53;
$GPXUP;3239;07:01:28;0;50	40041;8	72019;0;0;48;
$GPXUP;3239;07:01:29;0;50	40031;8	72012;0;0;44;
$GPXUP;3239;07:01:30;0;50	40024;8	71997;0;0;44;
$GPXUP;3239;07:01:31;0;50	40023;8	71979;0;0;37;
$GPXUP;3239;07:01:32;0;50	40034;8	7196;0;0;39;
$GPXUP;3239;07:01:33;0;50	40048;8	71945;0;0;48;
$GPXUP;3239;07:01:34;0;50	40064;8	71936;0;0;54;
$GPXUP;3239;07:01:35;0;50	40079;8	71929;0;0;55;
$GPXUP;3239;07:01:36;0;50	40091;8	7192;0;0;49;
$GPXUP;3239;07:01:37;0;50	401;8	71908;0;0;43;
$GPXUP;3239;07:01:38;0;50	40104;8	71892;0;0;41;
$GPXUP;3239;07:01:39;0;50	4011;8	71877;0;0;49;
$GPXUP;3239;07:01:40;0;50	4012;8	71863;0;0;54;
$GPXUP;3239;07:01:41;0;50	40132;8	71853;0;0;53;
$GPXUP;3239;07:01:42;0;50	40146;8	7185;0;0;56;
$GPXUP;3239;07:01:43;0;50	40161;8	71847;0;0;56;
$GPXUP;3239;07:01:44;0;50	40174;8	71842;0;0;55;
$GPXUP;3239;07:01:45;0;50	40188;8	71838;0;0;56;
$GPXUP;3239;07:01:46;0;50	40202;8	71838;0;0;55;
$GPXUP;3239;07:01:47;0;50	40216;8	71838;0;0;56;
$GPXUP;3239;07:01:48;0;50	4023;8	71839;0;0;56;
$GPXUP;3239;07:01:49;0;50	40244;8	71842;0;0;58;
$GPXUP;3239;07:01:50;0;50	40259;8	71846;0;0;60;
$GPXUP;3239;07:01:51;0;50	40274;8	71852;0;0;65;
$GPXUP;3239;07:01:52;0;50	4029;8	71863;0;0;68;
$GPXUP;3239;07:01:53;0;50	40304;8	7188;0;0;71;
$GPXUP;3239;07:01:54;0;50	40317;8	71901;0;0;72;
$GPXUP;3239;07:01:55;0;50	40328;8	71927;0;0;75;
$GPXUP;3239;07:01:56;0;50	40337;8	71955;0;0;75;
$GPXUP;3239;07:01:57;0;50	40343;8	71986;0;0;79;
$GPXUP;3239;07:01:58;0;50	40345;8	72019;0;0;78;
$GPXUP;3239;07:01:59;0;50	40342;8	72052;0;0;78;
$GPXUP;3239;07:02:00;0;50	40337;8	72084;0;0;79;
$GPXUP;3239;07:02:01;0;50	40331;8	72115;0;0;80;
$GPXUP;3239;07:02:02;0;50	40327;8	72144;0;0;73;
$GPXUP;3239;07:02:03;0;50	40325;8	72172;0;0;72;
$GPXUP;3239;07:02:04;0;50	40325;8	722;0;0;72;
$GPXUP;3239;07:02:05;0;50	40326;8	72228;0;0;74;
$GPXUP;3239;07:02:06;0;50	40329;8	72257;0;0;75;
$GPXUP;3239;07:02:07;0;50	40334;8	72285;0;0;76;
$GPXUP;3239;07:02:08;0;50	40341;8	72312;0;0;76;
$GPXUP;3239;07:02:09;0;50	40348;8	7234;0;0;76;
$GPXUP;3239;07:02:10;0;50	40354;8	72368;0;0;76;
$GPXUP;3239;07:02:11;0;50	40358;8	72396;0;0;74;
$GPXUP;3239;07:02:12;0;50	40361;8	72424;0;0;73;
$GPXUP;3239;07:02:13;0;50	40363;8	72452;0;0;73;
$GPXUP;3239;07:02:14;0;50	40365;8	72481;0;0;75;
$GPXUP;3239;07:02:15;0;50	4037;8	7251;0;0;76;
$GPXUP;3239;07:02:16;0;50	40375;8	72538;0;0;75;
$GPXUP;3239;07:02:17;0;50	40382;8	72565;0;0;74;
$GPXUP;3239;07:02:18;0;50	40389;8	7259;0;0;71;
$GPXUP;3239;07:02:19;0;50	404;8	72613;0;0;69;
$GPXUP;3239;07:02:20;0;50	40414;8	7263;0;0;68;
$GPXUP;3239;07:02:21;0;50	40432;8	7264;0;0;67;
$GPXUP;3239;07:02:22;0;50	4045;8	72637;0;0;60;
$GPXUP;3239;07:02:23;0;50	40464;8	72628;0;0;51;
$GPXUP;3239;07:02:24;0;50	40472;8	72613;0;0;43;
$GPXUP;3239;07:02:25;0;50	40473;8	72593;0;0;40;
$GPXUP;3239;07:02:26;0;50	40469;8	72576;0;0;35;
$GPXUP;3239;07:02:27;0;50	40464;8	72562;0;0;34;
$GPXUP;3239;07:02:28;0;50	40462;8	72549;0;0;33;
$GPXUP;3239;07:02:29;0;50	40463;8	72536;0;0;29;
$GPXUP;3239;07:02:30;0;50	4047;8	72526;0;0;30;
$GPXUP;3239;07:02:31;0;50	40483;8	72525;0;0;39;
$GPXUP;3239;07:02:32;0;50	40498;8	72533;0;0;47;
$GPXUP;3239;07:02:33;0;50	40513;8	7255;0;0;57;
$GPXUP;3239;07:02:34;0;50	40524;8	72573;0;0;62;
$GPXUP;3239;07:02:35;0;50	40533;8	72597;0;0;65;
$GPXUP;3239;07:02:36;0;50	40542;8	7262;0;0;67;
$GPXUP;3239;07:02:37;0;50	40552;8	72643;0;0;66;
$GPXUP;3239;07:02:38;0;50	40562;8	72664;0;0;66;
$GPXUP;3239;07:02:39;0;50	40572;8	72686;0;0;66;
$GPXUP;3239;07:02:40;0;50	40579;8	7271;0;0;68;
$GPXUP;3239;07:02:41;0;50	40583;8	72736;0;0;68;
$GPXUP;3239;07:02:42;0;50	40585;8	72764;0;0;70;
$GPXUP;3239;07:02:43;0;50	40584;8	72792;0;0;66;
$GPXUP;3239;07:02:44;0;50	40579;8	72818;0;0;67;
$GPXUP;3239;07:02:45;0;50	40574;8	72844;0;0;68;
$GPXUP;3239;07:02:46;0;50	4057;8	72871;0;0;69;
$GPXUP;3239;07:02:47;0;50	40568;8	72899;0;0;70;
$GPXUP;3239;07:02:48;0;50	40567;8	72926;0;0;71;
$GPXUP;3239;07:02:49;0;50	40568;8	72955;0;0;73;
$GPXUP;3239;07:02:50;0;50	40571;8	72983;0;0;74;
$GPXUP;3239;07:02:51;0;50	40574;8	73012;0;0;73;
$GPXUP;3239;07:02:52;0;50	40576;8	7304;0;0;72;
$GPXUP;3239;07:02:53;0;50	40576;8	73068;0;0;72;
$GPXUP;3239;07:02:54;0;50	40575;8	73097;0;0;73;
$GPXUP;3239;07:02:55;0;50	40578;8	73125;0;0;73;
$GPXUP;3239;07:02:56;0;50	40584;8	73152;0;0;72;
$GPXUP;3239;07:02:57;0;50	40592;8	73176;0;0;70;
$GPXUP;3239;07:02:58;0;50	40601;8	732;0;0;70;
$GPXUP;3239;07:02:59;0;50	40611;8	73222;0;0;69;
$GPXUP;3239;07:03:00;0;50	40623;8	73241;0;0;67;
$GPXUP;3239;07:03:01;0;50	40636;8	73258;0;0;68;
$GPXUP;3239;07:03:02;0;50	40649;8	73276;0;0;69;
$GPXUP;3239;07:03:03;0;50	40661;8	73295;0;0;70;
$GPXUP;3239;07:03:04;0;50	40672;8	73317;0;0;70;
$GPXUP;3239;07:03:05;0;50	4068;8	73341;0;0;70;
$GPXUP;3239;07:03:06;0;50	40688;8	73366;0;0;71;
$GPXUP;3239;07:03:07;0;50	40693;8	73392;0;0;69;
$GPXUP;3239;07:03:08;0;50	40694;8	7342;0;0;70;
$GPXUP;3239;07:03:09;0;50	40694;8	73447;0;0;70;
$GPXUP;3239;07:03:10;0;50	40692;8	73474;0;0;69;
$GPXUP;3239;07:03:11;0;50	40689;8	73501;0;0;69;
$GPXUP;3239;07:03:12;0;50	40688;8	73528;0;0;71;
$GPXUP;3239;07:03:13;0;50	4069;8	73556;0;0;72;
$GPXUP;3239;07:03:14;0;50	40691;8	73584;0;0;73;
$GPXUP;3239;07:03:15;0;50	40691;8	73613;0;0;72;
$GPXUP;3239;07:03:16;0;50	40689;8	73641;0;0;71;
$GPXUP;3239;07:03:17;0;50	40685;8	73667;0;0;70;
$GPXUP;3239;07:03:18;0;50	40678;8	73692;0;0;67;
$GPXUP;3239;07:03:19;0;50	40672;8	73716;0;0;67;
$GPXUP;3239;07:03:20;0;50	40668;8	73742;0;0;68;
$GPXUP;3239;07:03:21;0;50	40668;8	73769;0;0;70;
$GPXUP;3239;07:03:22;0;50	40673;8	73796;0;0;74;
$GPXUP;3239;07:03:23;0;50	40681;8	73822;0;0;72;
$GPXUP;3239;07:03:24;0;50	40693;8	73844;0;0;70;
$GPXUP;3239;07:03:25;0;50	40708;8	73861;0;0;68;
$GPXUP;3239;07:03:26;0;50	40724;8	73872;0;0;67;
$GPXUP;3239;07:03:27;0;50	4074;8	73882;0;0;63;
$GPXUP;3239;07:03:28;0;50	40754;8	7389;0;0;60;
$GPXUP;3239;07:03:29;0;50	40769;8	73895;0;0;59;
$GPXUP;3239;07:03:30;0;50	40784;8	73898;0;0;59;
$GPXUP;3239;07:03:31;0;50	408;8	73899;0;0;64;
$GPXUP;3239;07:03:32;0;50	40816;8	73898;0;0;63;
$GPXUP;3239;07:03:33;0;50	40832;8	73896;0;0;61;
$GPXUP;3239;07:03:34;0;50	40847;8	73893;0;0;58;
$GPXUP;3239;07:03:35;0;50	4086;8	73885;0;0;54;
$GPXUP;3239;07:03:36;0;50	40867;8	7387;0;0;46;
$GPXUP;3239;07:03:37;0;50	40867;8	73848;0;0;44;
$GPXUP;3239;07:03:38;0;50	40856;8	73832;0;0;38;
$GPXUP;3239;07:03:39;0;50	4084;8	73821;0;0;45;
$GPXUP;3239;07:03:40;0;50	40825;8	73812;0;0;50;
$GPXUP;3239;07:03:41;0;50	40812;8	73804;0;0;48;
$GPXUP;3239;07:03:42;0;50	40799;8	73798;0;0;49;
$GPXUP;3239;07:03:43;0;50	40786;8	73794;0;0;49;
$GPXUP;3239;07:03:44;0;50	40773;8	73791;0;0;47;
$GPXUP;3239;07:03:45;0;50	40761;8	73786;0;0;46;
$GPXUP;3239;07:03:46;0;50	40752;8	73776;0;0;44;
$GPXUP;3239;07:03:47;0;50	40743;8	73764;0;0;44;
$GPXUP;3239;07:03:48;0;50	40736;8	73749;0;0;47;
$GPXUP;3239;07:03:49;0;50	40732;8	73731;0;0;47;
$GPXUP;3239;07:03:50;0;50	40731;8	73711;0;0;50;
$GPXUP;3239;07:03:51;0;50	40732;8	7369;0;0;53;
$GPXUP;3239;07:03:52;0;50	40737;8	73669;0;0;55;
$GPXUP;3239;07:03:53;0;50	40748;8	73656;0;0;51;
$GPXUP;3239;07:03:54;0;50	40764;8	73657;0;0;47;
$GPXUP;3239;07:03:55;0;50	4078;8	7367;0;0;50;
$GPXUP;3239;07:03:56;0;50	4079;8	73693;0;0;48;
$GPXUP;3239;07:03:57;0;50	40795;8	73724;0;0;61;
$GPXUP;3239;07:03:58;0;50	40795;8	73754;0;0;62;
$GPXUP;3239;07:03:59;0;50	40788;8	73781;0;0;68;
$GPXUP;3239;07:04:00;0;50	40777;8	73804;0;0;67;
$GPXUP;3239;07:04:01;0;50	40764;8	73819;0;0;60;
$GPXUP;3239;07:04:02;0;50	40751;8	73829;0;0;55;
$GPXUP;3239;07:04:03;0;50	40737;8	73835;0;0;52;
$GPXUP;3239;07:04:04;0;50	40724;8	73838;0;0;50;
$GPXUP;3239;07:04:05;0;50	40712;8	73838;0;0;49;
$GPXUP;3239;07:04:06;0;50	40699;8	73833;0;0;49;
$GPXUP;3239;07:04:07;0;50	40688;8	73826;0;0;46;
$GPXUP;3239;07:04:08;0;50	40678;8	73817;0;0;42;
$GPXUP;3239;07:04:09;0;50	40669;8	73808;0;0;39;
$GPXUP;3239;07:04:10;0;50	4066;8	738;0;0;38;
$GPXUP;3239;07:04:11;0;50	40651;8	73794;0;0;41;
$GPXUP;3239;07:04:12;0;50	40641;8	73789;0;0;43;
$GPXUP;3239;07:04:13;0;50	40631;8	73785;0;0;45;
$GPXUP;3239;07:04:14;0;50	4062;8	7378;0;0;42;
$GPXUP;3239;07:04:15;0;50	4061;8	73775;0;0;39;
$GPXUP;3239;07:04:16;0;50	40601;8	73772;0;0;40;
$GPXUP;3239;07:04:17;0;50	4059;8	73774;0;0;45;
$GPXUP;3239;07:04:18;0;50	40577;8	7378;0;0;53;
$GPXUP;3239;07:04:19;0;50	40563;8	7379;0;0;61;
$GPXUP;3239;07:04:20;0;50	4055;8	73806;0;0;64;
$GPXUP;3239;07:04:21;0;50	40539;8	73826;0;0;67;
$GPXUP;3239;07:04:22;0;50	4053;8	73851;0;0;71;
$GPXUP;3239;07:04:23;0;50	40522;8	73877;0;0;71;
$GPXUP;3239;07:04:24;0;50	40516;8	73904;0;0;71;
$GPXUP;3239;07:04:25;0;50	4051;8	73931;0;0;70;
$GPXUP;3239;07:04:26;0;50	40506;8	73958;0;0;70;
$GPXUP;3239;07:04:27;0;50	405;8	73984;0;0;71;
$GPXUP;3239;07:04:28;0;50	40492;8	7401;0;0;73;
$GPXUP;3239;07:04:29;0;50	40483;8	74035;0;0;73;
$GPXUP;3239;07:04:30;0;50	40472;8	74058;0;0;72;
$GPXUP;3239;07:04:31;0;50	4046;8	74078;0;0;71;
$GPXUP;3239;07:04:32;0;50	40446;8	74095;0;0;68;
$GPXUP;3239;07:04:33;0;50	40432;8	7411;0;0;68;
$GPXUP;3239;07:04:34;0;50	40418;8	74123;0;0;67;
$GPXUP;3239;07:04:35;0;50	40403;8	74133;0;0;60;
$GPXUP;3239;07:04:36;0;50	4039;8	74136;0;0;51;
$GPXUP;3239;07:04:37;0;50	40378;8	74131;0;0;47;
$GPXUP;3239;07:04:38;0;50	40368;8	74119;0;0;47;
$GPXUP;3239;07:04:39;0;50	40358;8	74107;0;0;45;
$GPXUP;3239;07:04:40;0;50	40348;8	74097;0;0;47;
$GPXUP;3239;07:04:41;0;50	40336;8	74091;0;0;49;
$GPXUP;3239;07:04:42;0;50	40324;8	74089;0;0;49;
$GPXUP;3239;07:04:43;0;50	40309;8	74093;0;0;57;
$GPXUP;3239;07:04:44;0;50	40294;8	74107;0;0;67;
$GPXUP;3239;07:04:45;0;50	4028;8	74127;0;0;72;
$GPXUP;3239;07:04:46;0;50	40266;8	74149;0;0;74;
$GPXUP;3239;07:04:47;0;50	40253;8	74169;0;0;71;
$GPXUP;3239;07:04:48;0;50	40239;8	74186;0;0;69;
$GPXUP;3239;07:04:49;0;50	40225;8	74201;0;0;66;
$GPXUP;3239;07:04:50;0;50	40211;8	74213;0;0;64;
$GPXUP;3239;07:04:51;0;50	40196;8	74223;0;0;61;
$GPXUP;3239;07:04:52;0;50	40182;8	74229;0;0;55;
$GPXUP;3239;07:04:53;0;50	40169;8	74232;0;0;52;
$GPXUP;3239;07:04:54;0;50	40156;8	74235;0;0;52;
$GPXUP;3239;07:04:55;0;50	40143;8	74239;0;0;57;
$GPXUP;3239;07:04:56;0;50	40128;8	74243;0;0;61;
$GPXUP;3239;07:04:57;0;50	40113;8	74245;0;0;59;
$GPXUP;3239;07:04:58;0;50	40099;8	74244;0;0;55;
$GPXUP;3239;07:04:59;0;50	40086;8	7424;0;0;51;
$GPXUP;3239;07:05:00;0;50	40074;8	74234;0;0;47;
$GPXUP;3239;07:05:01;0;50	40064;8	74226;0;0;45;
$GPXUP;3239;07:05:02;0;50	40054;8	74219;0;0;43;
$GPXUP;3239;07:05:03;0;50	40045;8	7421;0;0;41;
$GPXUP;3239;07:05:04;0;50	40038;8	742;0;0;38;
$GPXUP;3239;07:05:05;0;50	40031;8	74188;0;0;38;
$GPXUP;3239;07:05:06;0;50	40025;8	74177;0;0;38;
$GPXUP;3239;07:05:07;0;50	40018;8	74166;0;0;41;
$GPXUP;3239;07:05:08;0;50	40009;8	74155;0;0;45;
$GPXUP;3239;07:05:09;0;50	39998;8	74148;0;0;49;
$GPXUP;3239;07:05:10;0;50	39984;8	74145;0;0;55;
$GPXUP;3239;07:05:11;0;50	39969;8	74143;0;0;56;
$GPXUP;3239;07:05:12;0;50	39955;8	74142;0;0;57;
$GPXUP;3239;07:05:13;0;50	3994;8	74143;0;0;60;
$GPXUP;3239;07:05:14;0;50	39924;8	74147;0;0;62;
$GPXUP;3239;07:05:15;0;50	39909;8	74152;0;0;63;
$GPXUP;3239;07:05:16;0;50	39893;8	74157;0;0;64;
$GPXUP;3239;07:05:17;0;50	39877;8	74159;0;0;61;
$GPXUP;3239;07:05:18;0;50	39864;8	74156;0;0;54;
$GPXUP;3239;07:05:19;0;50	39852;8	74146;0;0;48;
$GPXUP;3239;07:05:20;0;50	39842;8	74137;0;0;48;
$GPXUP;3239;07:05:21;0;50	3983;8	7413;0;0;51;
$GPXUP;3239;07:05:22;0;50	39816;8	74128;0;0;59;
$GPXUP;3239;07:05:23;0;50	398;8	74129;0;0;65;
$GPXUP;3239;07:05:24;0;50	39785;8	74127;0;0;62;
$GPXUP;3239;07:05:25;0;50	3977;8	74122;0;0;60;
$GPXUP;3239;07:05:26;0;50	39756;8	74116;0;0;56;
$GPXUP;3239;07:05:27;0;50	39744;8	7411;0;0;51;
$GPXUP;3239;07:05:28;0;50	39731;8	74106;0;0;51;
$GPXUP;3239;07:05:29;0;50	39718;8	74105;0;0;57;
$GPXUP;3239;07:05:30;0;50	39703;8	74108;0;0;61;
$GPXUP;3239;07:05:31;0;50	39687;8	74113;0;0;67;
$GPXUP;3239;07:05:32;0;50	3967;8	74121;0;0;70;
$GPXUP;3239;07:05:33;0;50	39653;8	74128;0;0;69;
$GPXUP;3239;07:05:34;0;50	39637;8	74134;0;0;65;
$GPXUP;3239;07:05:35;0;50	39621;8	74136;0;0;60;
$GPXUP;3239;07:05:36;0;50	39607;8	74136;0;0;57;
$GPXUP;3239;07:05:37;0;50	39592;8	74138;0;0;61;
$GPXUP;3239;07:05:38;0;50	39577;8	74142;0;0;62;
$GPXUP;3239;07:05:39;0;50	39561;8	74146;0;0;64;
$GPXUP;3239;07:05:40;0;50	39545;8	74148;0;0;64;
$GPXUP;3239;07:05:41;0;50	3953;8	74149;0;0;61;
$GPXUP;3239;07:05:42;0;50	39515;8	74147;0;0;59;
$GPXUP;3239;07:05:43;0;50	39503;8	74137;0;0;55;
$GPXUP;3239;07:05:44;0;50	39495;8	7412;0;0;50;
$GPXUP;3239;07:05:45;0;50	39494;8	74102;0;0;40;
$GPXUP;3239;07:05:46;0;50	39498;8	74083;0;0;39;
$GPXUP;3239;07:05:47;0;50	39499;8	74065;0;0;41;
$GPXUP;3239;07:05:48;0;50	39501;8	74046;0;0;49;
$GPXUP;3239;07:05:49;0;50	39501;8	74025;0;0;50;
$GPXUP;3239;07:05:50;0;50	39502;8	74005;0;0;49;
$GPXUP;3239;07:05:51;0;50	39501;8	73986;0;0;46;
$GPXUP;3239;07:05:52;0;50	395;8	73968;0;0;45;
$GPXUP;3239;07:05:53;0;50	39502;8	73952;0;0;43;
$GPXUP;3239;07:05:54;0;50	3951;8	73938;0;0;45;
$GPXUP;3239;07:05:55;0;50	39525;8	73935;0;0;45;
$GPXUP;3239;07:05:56;0;50	39541;8	73945;0;0;49;
$GPXUP;3239;07:05:57;0;50	39552;8	7397;0;0;50;
$GPXUP;3239;07:05:58;0;50	39557;8	74005;0;0;64;
$GPXUP;3239;07:05:59;0;50	39556;8	74037;0;0;64;
$GPXUP;3239;07:06:00;0;50	3955;8	74066;0;0;67;
$GPXUP;3239;07:06:01;0;50	39539;8	74094;0;0;73;
$GPXUP;3239;07:06:02;0;50	39527;8	74115;0;0;71;
$GPXUP;3239;07:06:03;0;50	39512;8	74126;0;0;67;
$GPXUP;3239;07:06:04;0;50	39495;8	74128;0;0;61;
$GPXUP;3239;07:06:05;0;50	3948;8	74126;0;0;57;
$GPXUP;3239;07:06:06;0;50	39466;8	74123;0;0;54;
$GPXUP;3239;07:06:07;0;50	39453;8	74116;0;0;51;
$GPXUP;3239;07:06:08;0;50	39443;8	74103;0;0;49;
$GPXUP;3239;07:06:09;0;50	39436;8	74088;0;0;41;
$GPXUP;3239;07:06:10;0;50	39429;8	74075;0;0;40;
$GPXUP;3239;07:06:11;0;50	39424;8	74062;0;0;36;
$GPXUP;3239;07:06:12;0;50	3942;8	74049;0;0;35;
$GPXUP;3239;07:06:13;0;50	39422;8	74036;0;0;31;
$GPXUP;3239;07:06:14;0;50	3943;8	74028;0;0;30;
$GPXUP;3239;07:06:15;0;50	39443;8	7403;0;0;31;
$GPXUP;3239;07:06:16;0;50	39456;8	74047;0;0;44;
$GPXUP;3239;07:06:17;0;50	39465;8	74072;0;0;53;
$GPXUP;3239;07:06:18;0;50	39471;8	74101;0;0;65;
$GPXUP;3239;07:06:19;0;50	39476;8	74128;0;0;65;
$GPXUP;3239;07:06:20;0;50	39475;8	74155;0;0;62;
$GPXUP;3239;07:06:21;0;50	39471;8	74182;0;0;69;
$GPXUP;3239;07:06:22;0;50	39464;8	74208;0;0;70;
$GPXUP;3239;07:06:23;0;50	39454;8	7423;0;0;69;
$GPXUP;3239;07:06:24;0;50	39442;8	74246;0;0;65;
$GPXUP;3239;07:06:25;0;50	39426;8	74259;0;0;68;
$GPXUP;3239;07:06:26;0;50	39411;8	7427;0;0;67;
$GPXUP;3239;07:06:27;0;50	39395;8	7428;0;0;65;
$GPXUP;3239;07:06:28;0;50	3938;8	74288;0;0;63;
$GPXUP;3239;07:06:29;0;50	39364;8	74297;0;0;62;
$GPXUP;3239;07:06:30;0;50	3935;8	74305;0;0;63;
$GPXUP;3239;07:06:31;0;50	39334;8	74312;0;0;63;
$GPXUP;3239;07:06:32;0;50	39319;8	74318;0;0;63;
$GPXUP;3239;07:06:33;0;50	39303;8	74325;0;0;66;
$GPXUP;3239;07:06:34;0;50	39287;8	74334;0;0;69;
$GPXUP;3239;07:06:35;0;50	39271;8	74344;0;0;69;
$GPXUP;3239;07:06:36;0;50	39255;8	74356;0;0;70;
$GPXUP;3239;07:06:37;0;50	3924;8	74368;0;0;70;
$GPXUP;3239;07:06:38;0;50	39225;8	74383;0;0;70;
$GPXUP;3239;07:06:39;0;50	3921;8	74399;0;0;72;
$GPXUP;3239;07:06:40;0;50	39197;8	74418;0;0;72;
$GPXUP;3239;07:06:41;0;50	39183;8	74435;0;0;70;
$GPXUP;3239;07:06:42;0;50	39168;8	74448;0;0;66;
$GPXUP;3239;07:06:43;0;50	39153;8	74458;0;0;65;
$GPXUP;3239;07:06:44;0;50	39138;8	74465;0;0;59;
$GPXUP;3239;07:06:45;0;50	39124;8	74469;0;0;56;
$GPXUP;3239;07:06:46;0;50	3911;8	74474;0;0;61;
$GPXUP;3239;07:06:47;0;50	39094;8	74482;0;0;67;
$GPXUP;3239;07:06:48;0;50	3908;8	74492;0;0;66;
$GPXUP;3239;07:06:49;0;50	39064;8	74503;0;0;66;
$GPXUP;3239;07:06:50;0;50	39049;8	74512;0;0;63;
$GPXUP;3239;07:06:51;0;50	39034;8	74516;0;0;59;
$GPXUP;3239;07:06:52;0;50	39021;8	74515;0;0;52;
$GPXUP;3239;07:06:53;0;50	3901;8	74506;0;0;48;
$GPXUP;3239;07:06:54;0;50	39002;8	7449;0;0;47;
$GPXUP;3239;07:06:55;0;50	39;8	74472;0;0;41;
$GPXUP;3239;07:06:56;0;50	39004;8	74455;0;0;35;
$GPXUP;3239;07:06:57;0;50	39014;8	74438;0;0;37;
$GPXUP;3239;07:06:58;0;50	39024;8	74424;0;0;43;
$GPXUP;3239;07:06:59;0;50	39036;8	74416;0;0;44;
$GPXUP;3239;07:07:00;0;50	39049;8	74413;0;0;50;
$GPXUP;3239;07:07:01;0;50	39063;8	74412;0;0;54;
$GPXUP;3239;07:07:02;0;50	39077;8	74408;0;0;54;
$GPXUP;3239;07:07:03;0;50	39089;8	744;0;0;50;
$GPXUP;3239;07:07:04;0;50	39098;8	74387;0;0;48;
$GPXUP;3239;07:07:05;0;50	39104;8	7437;0;0;46;
$GPXUP;3239;07:07:06;0;50	39107;8	74351;0;0;47;
$GPXUP;3239;07:07:07;0;50	3911;8	74333;0;0;44;
$GPXUP;3239;07:07:08;0;50	39114;8	74318;0;0;42;
$GPXUP;3239;07:07:09;0;50	39117;8	74302;0;0;41;
$GPXUP;3239;07:07:10;0;50	39119;8	74286;0;0;42;
$GPXUP;3239;07:07:11;0;50	39121;8	7427;0;0;42;
$GPXUP;3239;07:07:12;0;50	39124;8	74254;0;0;40;
$GPXUP;3239;07:07:13;0;50	39129;8	7424;0;0;42;
$GPXUP;3239;07:07:14;0;50	39136;8	74227;0;0;42;
$GPXUP;3239;07:07:15;0;50	39143;8	74215;0;0;42;
$GPXUP;3239;07:07:16;0;50	39149;8	74202;0;0;41;
$GPXUP;3239;07:07:17;0;50	39154;8	74188;0;0;40;
$GPXUP;3239;07:07:18;0;50	3916;8	74175;0;0;42;
$GPXUP;3239;07:07:19;0;50	39166;8	74163;0;0;42;
$GPXUP;3239;07:07:20;0;50	39173;8	7415;0;0;41;
$GPXUP;3239;07:07:21;0;50	39178;8	74136;0;0;42;
$GPXUP;3239;07:07:22;0;50	39183;8	74122;0;0;41;
$GPXUP;3239;07:07:23;0;50	39186;8	74107;0;0;40;
$GPXUP;3239;07:07:24;0;50	39187;8	74092;0;0;39;
$GPXUP;3239;07:07:25;0;50	39187;8	74077;0;0;39;
$GPXUP;3239;07:07:26;0;50	39184;8	74062;0;0;37;
$GPXUP;3239;07:07:27;0;50	3918;8	7405;0;0;35;
$GPXUP;3239;07:07:28;0;50	39172;8	74041;0;0;37;
$GPXUP;3239;07:07:29;0;50	3916;8	74034;0;0;44;
$GPXUP;3239;07:07:30;0;50	39146;8	7403;0;0;50;
$GPXUP;3239;07:07:31;0;50	39133;8	74025;0;0;50;
$GPXUP;3239;07:07:32;0;50	3912;8	74022;0;0;53;
$GPXUP;3239;07:07:33;0;50	39106;8	74018;0;0;50;
$GPXUP;3239;07:07:34;0;50	39094;8	74014;0;0;49;
$GPXUP;3239;07:07:35;0;50	39082;8	74008;0;0;49;
$GPXUP;3239;07:07:36;0;50	3907;8	74001;0;0;50;
$GPXUP;3239;07:07:37;0;50	39059;8	73992;0;0;50;
$GPXUP;3239;07:07:38;0;50	39049;8	73982;0;0;47;
$GPXUP;3239;07:07:39;0;50	39042;8	73968;0;0;46;
$GPXUP;3239;07:07:40;0;50	39039;8	73952;0;0;40;
$GPXUP;3239;07:07:41;0;50	39038;8	73936;0;0;38;
$GPXUP;3239;07:07:42;0;50	39036;8	73922;0;0;36;
$GPXUP;3239;07:07:43;0;50	39033;8	73909;0;0;36;
$GPXUP;3239;07:07:44;0;50	39028;8	73896;0;0;39;
$GPXUP;3239;07:07:45;0;50	39021;8	73886;0;0;41;
$GPXUP;3239;07:07:46;0;50	3901;8	73879;0;0;44;
$GPXUP;3239;07:07:47;0;50	38995;8	73879;0;0;53;
$GPXUP;3239;07:07:48;0;50	38981;8	73879;0;0;53;
$GPXUP;3239;07:07:49;0;50	38967;8	73879;0;0;53;
$GPXUP;3239;07:07:50;0;50	38954;8	73879;0;0;50;
$GPXUP;3239;07:07:51;0;50	38941;8	7388;0;0;50;
$GPXUP;3239;07:07:52;0;50	38928;8	73881;0;0;49;
$GPXUP;3239;07:07:53;0;50	38916;8	7388;0;0;49;
$GPXUP;3239;07:07:54;0;50	38906;8	73875;0;0;44;
$GPXUP;3239;07:07:55;0;50	38896;8	73866;0;0;44;
$GPXUP;3239;07:07:56;0;50	38887;8	73857;0;0;44;
$GPXUP;3239;07:07:57;0;50	3888;8	73845;0;0;43;
$GPXUP;3239;07:07:58;0;50	38874;8	73831;0;0;40;
$GPXUP;3239;07:07:59;0;50	38874;8	73816;0;0;33;
$GPXUP;3239;07:08:00;0;50	3888;8	73802;0;0;32;
$GPXUP;3239;07:08:01;0;50	3889;8	73789;0;0;42;
$GPXUP;3239;07:08:02;0;50	38899;8	73776;0;0;43;
$GPXUP;3239;07:08:03;0;50	38906;8	73762;0;0;44;
$GPXUP;3239;07:08:04;0;50	38908;8	73746;0;0;44;
$GPXUP;3239;07:08:05;0;50	38906;8	73732;0;0;37;
$GPXUP;3239;07:08:06;0;50	38901;8	7372;0;0;34;
$GPXUP;3239;07:08:07;0;50	38894;8	73709;0;0;36;
$GPXUP;3239;07:08:08;0;50	38889;8	73697;0;0;37;
$GPXUP;3239;07:08:09;0;50	38886;8	73684;0;0;36;
$GPXUP;3239;07:08:10;0;50	38888;8	73671;0;0;33;
$GPXUP;3239;07:08:11;0;50	38896;8	73664;0;0;31;
$GPXUP;3239;07:08:12;0;50	38911;8	7367;0;0;39;
$GPXUP;3239;07:08:13;0;50	38924;8	73693;0;0;50;
$GPXUP;3239;07:08:14;0;50	38931;8	73726;0;0;67;
$GPXUP;3239;07:08:15;0;50	38931;8	73757;0;0;63;
$GPXUP;3239;07:08:16;0;50	38926;8	73786;0;0;64;
$GPXUP;3239;07:08:17;0;50	38918;8	73811;0;0;62;
$GPXUP;3239;07:08:18;0;50	38909;8	73831;0;0;59;
$GPXUP;3239;07:08:19;0;50	38898;8	73847;0;0;60;
$GPXUP;3239;07:08:20;0;50	38885;8	73856;0;0;54;
$GPXUP;3239;07:08:21;0;50	38872;8	73864;0;0;52;
$GPXUP;3239;07:08:22;0;50	3886;8	7387;0;0;50;
$GPXUP;3239;07:08:23;0;50	38847;8	73875;0;0;50;
$GPXUP;3239;07:08:24;0;50	38835;8	73882;0;0;52;
$GPXUP;3239;07:08:25;0;50	38822;8	73892;0;0;62;
$GPXUP;3239;07:08:26;0;50	38808;8	73906;0;0;64;
$GPXUP;3239;07:08:27;0;50	38794;8	73918;0;0;61;
$GPXUP;3239;07:08:28;0;50	3878;8	73927;0;0;57;
$GPXUP;3239;07:08:29;0;50	38767;8	7393;0;0;53;
$GPXUP;3239;07:08:30;0;50	38756;8	73929;0;0;45;
$GPXUP;3239;07:08:31;0;50	38745;8	73927;0;0;43;
$GPXUP;3239;07:08:32;0;50	38734;8	73927;0;0;45;
$GPXUP;3239;07:08:33;0;50	38721;8	73929;0;0;54;
$GPXUP;3239;07:08:34;0;50	38708;8	73931;0;0;53;
$GPXUP;3239;07:08:35;0;50	38694;8	7393;0;0;53;
$GPXUP;3239;07:08:36;0;50	38681;8	73927;0;0;55;
$GPXUP;3239;07:08:37;0;50	38667;8	73925;0;0;56;
$GPXUP;3239;07:08:38;0;50	38653;8	73922;0;0;55;
$GPXUP;3239;07:08:39;0;50	3864;8	73918;0;0;53;
$GPXUP;3239;07:08:40;0;50	38628;8	73911;0;0;49;
$GPXUP;3239;07:08:41;0;50	38617;8	73905;0;0;46;
$GPXUP;3239;07:08:42;0;50	38605;8	73902;0;0;48;
$GPXUP;3239;07:08:43;0;50	38594;8	73898;0;0;48;
$GPXUP;3239;07:08:44;0;50	38581;8	73895;0;0;51;
$GPXUP;3239;07:08:45;0;50	38569;8	73891;0;0;51;
$GPXUP;3239;07:08:46;0;50	38557;8	73886;0;0;51;
$GPXUP;3239;07:08:47;0;50	38544;8	73883;0;0;51;
$GPXUP;3239;07:08:48;0;50	38531;8	7388;0;0;53;
$GPXUP;3239;07:08:49;0;50	38518;8	73875;0;0;57;
$GPXUP;3239;07:08:50;0;50	38504;8	7387;0;0;54;
$GPXUP;3239;07:08:51;0;50	38493;8	73862;0;0;48;
$GPXUP;3239;07:08:52;0;50	38483;8	73854;0;0;43;
$GPXUP;3239;07:08:53;0;50	38476;8	73843;0;0;40;
$GPXUP;3239;07:08:54;0;50	38471;8	73829;0;0;42;
$GPXUP;3239;07:08:55;0;50	38464;8	73817;0;0;41;
$GPXUP;3239;07:08:56;0;50	38456;8	73808;0;0;42;
$GPXUP;3239;07:08:57;0;50	38445;8	73802;0;0;46;
$GPXUP;3239;07:08:58;0;50	38435;8	73795;0;0;47;
$GPXUP;3239;07:08:59;0;50	38424;8	73788;0;0;42;
$GPXUP;3239;07:09:00;0;50	38414;8	73782;0;0;41;
$GPXUP;3239;07:09:01;0;50	38403;8	73782;0;0;44;
$GPXUP;3239;07:09:02;0;50	38389;8	7379;0;0;53;
$GPXUP;3239;07:09:03;0;50	38373;8	73806;0;0;67;
$GPXUP;3239;07:09:04;0;50	38357;8	73822;0;0;69;
$GPXUP;3239;07:09:05;0;50	38342;8	73838;0;0;70;
$GPXUP;3239;07:09:06;0;50	38327;8	73855;0;0;68;
$GPXUP;3239;07:09:07;0;50	38315;8	73874;0;0;68;
$GPXUP;3239;07:09:08;0;50	38303;8	73894;0;0;68;
$GPXUP;3239;07:09:09;0;50	38291;8	73914;0;0;67;
$GPXUP;3239;07:09:10;0;50	38279;8	73932;0;0;66;
$GPXUP;3239;07:09:11;0;50	38266;8	7395;0;0;68;
$GPXUP;3239;07:09:12;0;50	38254;8	73969;0;0;70;
$GPXUP;3239;07:09:13;0;50	38242;8	73988;0;0;68;
$GPXUP;3239;07:09:14;0;50	38229;8	74004;0;0;63;
$GPXUP;3239;07:09:15;0;50	38215;8	74014;0;0;60;
$GPXUP;3239;07:09:16;0;50	38202;8	74024;0;0;61;
$GPXUP;3239;07:09:17;0;50	38188;8	74033;0;0;61;
$GPXUP;3239;07:09:18;0;50	38174;8	74042;0;0;59;
$GPXUP;3239;07:09:19;0;50	3816;8	74049;0;0;57;
$GPXUP;3239;07:09:20;0;50	38147;8	74055;0;0;54;
$GPXUP;3239;07:09:21;0;50	38134;8	74058;0;0;51;
$GPXUP;3239;07:09:22;0;50	38122;8	74056;0;0;47;
$GPXUP;3239;07:09:23;0;50	38112;8	74049;0;0;40;
$GPXUP;3239;07:09:24;0;50	38105;8	74036;0;0;41;
$GPXUP;3239;07:09:25;0;50	38098;8	74024;0;0;40;
$GPXUP;3239;07:09:26;0;50	38091;8	74014;0;0;40;
$GPXUP;3239;07:09:27;0;50	38082;8	74004;0;0;41;
$GPXUP;3239;07:09:28;0;50	38073;8	73998;0;0;40;
$GPXUP;3239;07:09:29;0;50	38063;8	73994;0;0;45;
$GPXUP;3239;07:09:30;0;50	3805;8	73995;0;0;51;
$GPXUP;3239;07:09:31;0;50	38036;8	73999;0;0;55;
$GPXUP;3239;07:09:32;0;50	38022;8	74002;0;0;57;
$GPXUP;3239;07:09:33;0;50	38008;8	74002;0;0;56;
$GPXUP;3239;07:09:34;0;50	37994;8	74003;0;0;54;
$GPXUP;3239;07:09:35;0;50	37981;8	74006;0;0;54;
$GPXUP;3239;07:09:36;0;50	37967;8	74012;0;0;56;
$GPXUP;3239;07:09:37;0;50	37954;8	7402;0;0;59;
$GPXUP;3239;07:09:38;0;50	3794;8	7403;0;0;62;
$GPXUP;3239;07:09:39;0;50	37925;8	74037;0;0;59;
$GPXUP;3239;07:09:40;0;50	37911;8	74041;0;0;55;
$GPXUP;3239;07:09:41;0;50	37898;8	74042;0;0;52;
$GPXUP;3239;07:09:42;0;50	37884;8	74044;0;0;55;
$GPXUP;3239;07:09:43;0;50	3787;8	74048;0;0;60;
$GPXUP;3239;07:09:44;0;50	37856;8	74054;0;0;61;
$GPXUP;3239;07:09:45;0;50	37841;8	7406;0;0;61;
$GPXUP;3239;07:09:46;0;50	37826;8	74066;0;0;61;
$GPXUP;3239;07:09:47;0;50	37812;8	74075;0;0;62;
$GPXUP;3239;07:09:48;0;50	37798;8	74086;0;0;63;
$GPXUP;3239;07:09:49;0;50	37784;8	74099;0;0;63;
$GPXUP;3239;07:09:50;0;50	37771;8	74112;0;0;62;
$GPXUP;3239;07:09:51;0;50	37756;8	74122;0;0;64;
$GPXUP;3239;07:09:52;0;50	37741;8	7413;0;0;64;
$GPXUP;3239;07:09:53;0;50	37726;8	74136;0;0;59;
$GPXUP;3239;07:09:54;0;50	37711;8	7414;0;0;61;
$GPXUP;3239;07:09:55;0;50	37696;8	74148;0;0;64;
$GPXUP;3239;07:09:56;0;50	37681;8	74156;0;0;65;
$GPXUP;3239;07:09:57;0;50	37666;8	74161;0;0;62;
$GPXUP;3239;07:09:58;0;50	37652;8	74161;0;0;57;
$GPXUP;3239;07:09:59;0;50	37639;8	74158;0;0;52;
$GPXUP;3239;07:10:00;0;50	37626;8	74155;0;0;53;
$GPXUP;3239;07:10:01;0;50	37612;8	74156;0;0;56;
$GPXUP;3239;07:10:02;0;50	37598;8	74156;0;0;59;
$GPXUP;3239;07:10:03;0;50	37584;8	74154;0;0;59;
$GPXUP;3239;07:10:04;0;50	3757;8	74149;0;0;56;
$GPXUP;3239;07:10:05;0;50	37557;8	74142;0;0;54;
$GPXUP;3239;07:10:06;0;50	37544;8	74137;0;0;54;
$GPXUP;3239;07:10:07;0;50	37531;8	74134;0;0;54;
$GPXUP;3239;07:10:08;0;50	37518;8	7413;0;0;52;
$GPXUP;3239;07:10:09;0;50	37506;8	74126;0;0;52;
$GPXUP;3239;07:10:10;0;50	37492;8	74124;0;0;55;
$GPXUP;3239;07:10:11;0;50	37478;8	74124;0;0;57;
$GPXUP;3239;07:10:12;0;50	37464;8	74125;0;0;56;
$GPXUP;3239;07:10:13;0;50	37451;8	74121;0;0;55;
$GPXUP;3239;07:10:14;0;50	3744;8	74112;0;0;50;
$GPXUP;3239;07:10:15;0;50	37429;8	74102;0;0;47;
$GPXUP;3239;07:10:16;0;50	37419;8	74094;0;0;49;
$GPXUP;3239;07:10:17;0;50	37407;8	74089;0;0;51;
$GPXUP;3239;07:10:18;0;50	37395;8	74084;0;0;50;
$GPXUP;3239;07:10:19;0;50	37383;8	74078;0;0;49;
$GPXUP;3239;07:10:20;0;50	37371;8	74073;0;0;51;
$GPXUP;3239;07:10:21;0;50	37358;8	74071;0;0;55;
$GPXUP;3239;07:10:22;0;50	37343;8	74073;0;0;58;
$GPXUP;3239;07:10:23;0;50	37328;8	74078;0;0;63;
$GPXUP;3239;07:10:24;0;50	37312;8	74087;0;0;65;
$GPXUP;3239;07:10:25;0;50	37297;8	74098;0;0;66;
$GPXUP;3239;07:10:26;0;50	37282;8	7411;0;0;66;
$GPXUP;3239;07:10:27;0;50	37267;8	74123;0;0;67;
$GPXUP;3239;07:10:28;0;50	37252;8	74135;0;0;67;
$GPXUP;3239;07:10:29;0;50	37236;8	74146;0;0;70;
$GPXUP;3239;07:10:30;0;50	3722;8	74156;0;0;71;
$GPXUP;3239;07:10:31;0;50	37203;8	74164;0;0;68;
$GPXUP;3239;07:10:32;0;50	37188;8	74168;0;0;64;
$GPXUP;3239;07:10:33;0;50	37175;8	74164;0;0;52;
$GPXUP;3239;07:10:34;0;50	37165;8	74151;0;0;45;
$GPXUP;3239;07:10:35;0;50	37159;8	74132;0;0;47;
$GPXUP;3239;07:10:36;0;50	37157;8	74112;0;0;44;
$GPXUP;3239;07:10:37;0;50	37157;8	74092;0;0;44;
$GPXUP;3239;07:10:38;0;50	37167;8	74074;0;0;43;
$GPXUP;3239;07:10:39;0;50	37181;8	7406;0;0;52;
$GPXUP;3239;07:10:40;0;50	37197;8	74057;0;0;50;
$GPXUP;3239;07:10:41;0;50	37212;8	74068;0;0;50;
$GPXUP;3239;07:10:42;0;50	37225;8	74085;0;0;54;
$GPXUP;3239;07:10:43;0;50	37235;8	74107;0;0;57;
$GPXUP;3239;07:10:44;0;50	37241;8	74131;0;0;60;
$GPXUP;3239;07:10:45;0;50	37243;8	74157;0;0;57;
$GPXUP;3239;07:10:46;0;50	37238;8	74183;0;0;61;
$GPXUP;3239;07:10:47;0;50	37227;8	74205;0;0;61;
$GPXUP;3239;07:10:48;0;50	37215;8	74218;0;0;51;
$GPXUP;3239;07:10:49;0;50	372;8	74219;0;0;52;
$GPXUP;3239;07:10:50;0;50	37186;8	74214;0;0;44;
$GPXUP;3239;07:10:51;0;50	37174;8	742;0;0;42;
$GPXUP;3239;07:10:52;0;50	37166;8	74185;0;0;40;
$GPXUP;3239;07:10:53;0;50	3716;8	74169;0;0;41;
$GPXUP;3239;07:10:54;0;50	37157;8	74153;0;0;36;
$GPXUP;3239;07:10:55;0;50	37161;8	74139;0;0;32;
$GPXUP;3239;07:10:56;0;50	3717;8	74133;0;0;29;
$GPXUP;3239;07:10:57;0;50	37181;8	74141;0;0;32;
$GPXUP;3239;07:10:58;0;50	37192;8	74165;0;0;48;
$GPXUP;3239;07:10:59;0;50	372;8	74194;0;0;63;
$GPXUP;3239;07:11:00;0;50	37205;8	74222;0;0;61;
$GPXUP;3239;07:11:01;0;50	37207;8	74247;0;0;59;
$GPXUP;3239;07:11:02;0;50	37203;8	74271;0;0;62;
$GPXUP;3239;07:11:03;0;50	37195;8	74287;0;0;55;
$GPXUP;3239;07:11:04;0;50	37183;8	74291;0;0;45;
$GPXUP;3239;07:11:05;0;50	3717;8	74282;0;0;41;
$GPXUP;3239;07:11:06;0;50	37162;8	74266;0;0;39;
$GPXUP;3239;07:11:07;0;50	37162;8	74246;0;0;34;
$GPXUP;3239;07:11:08;0;50	37167;8	74232;0;0;34;
$GPXUP;3239;07:11:09;0;50	37178;8	74223;0;0;34;
$GPXUP;3239;07:11:10;0;50	37192;8	74225;0;0;39;
$GPXUP;3239;07:11:11;0;50	37207;8	74234;0;0;49;
$GPXUP;3239;07:11:12;0;50	3722;8	74241;0;0;48;
$GPXUP;3239;07:11:13;0;50	37233;8	74247;0;0;49;
$GPXUP;3239;07:11:14;0;50	37244;8	74257;0;0;49;
$GPXUP;3239;07:11:15;0;50	37253;8	74273;0;0;49;
$GPXUP;3239;07:11:16;0;50	37257;8	74299;0;0;59;
$GPXUP;3239;07:11:17;0;50	37257;8	74324;0;0;56;
$GPXUP;3239;07:11:18;0;50	3725;8	74348;0;0;60;
$GPXUP;3239;07:11:19;0;50	37239;8	74368;0;0;59;
$GPXUP;3239;07:11:20;0;50	37226;8	74378;0;0;51;
$GPXUP;3239;07:11:21;0;50	37213;8	74373;0;0;42;
$GPXUP;3239;07:11:22;0;50	37203;8	74361;0;0;39;
$GPXUP;3239;07:11:23;0;50	37196;8	74345;0;0;37;
$GPXUP;3239;07:11:24;0;50	37195;8	74328;0;0;35;
$GPXUP;3239;07:11:25;0;50	372;8	74313;0;0;33;
$GPXUP;3239;07:11:26;0;50	3721;8	74304;0;0;39;
$GPXUP;3239;07:11:27;0;50	37223;8	74302;0;0;42;
$GPXUP;3239;07:11:28;0;50	37236;8	74306;0;0;47;
$GPXUP;3239;07:11:29;0;50	37248;8	74316;0;0;49;
$GPXUP;3239;07:11:30;0;50	37257;8	74334;0;0;49;
$GPXUP;3239;07:11:31;0;50	37261;8	74362;0;0;61;
$GPXUP;3239;07:11:32;0;50	37258;8	74388;0;0;56;
$GPXUP;3239;07:11:33;0;50	3725;8	74412;0;0;58;
$GPXUP;3239;07:11:34;0;50	37239;8	7443;0;0;57;
$GPXUP;3239;07:11:35;0;50	37227;8	74442;0;0;49;
$GPXUP;3239;07:11:36;0;50	37216;8	74443;0;0;40;
$GPXUP;3239;07:11:37;0;50	37205;8	74433;0;0;36;
$GPXUP;3239;07:11:38;0;50	37198;8	74419;0;0;36;
$GPXUP;3239;07:11:39;0;50	37192;8	74406;0;0;36;
$GPXUP;3239;07:11:40;0;50	37186;8	74394;0;0;38;
$GPXUP;3239;07:11:41;0;50	3718;8	74381;0;0;37;
$GPXUP;3239;07:11:42;0;50	37177;8	74367;0;0;37;
$GPXUP;3239;07:11:43;0;50	37178;8	74352;0;0;31;
$GPXUP;3239;07:11:44;0;50	37184;8	7434;0;0;35;
$GPXUP;3239;07:11:45;0;50	37193;8	74334;0;0;35;
$GPXUP;3239;07:11:46;0;50	37205;8	74336;0;0;39;
$GPXUP;3239;07:11:47;0;50	37216;8	74355;0;0;44;
$GPXUP;3239;07:11:48;0;50	3722;8	74384;0;0;55;
$GPXUP;3239;07:11:49;0;50	37221;8	74418;0;0;65;
$GPXUP;3239;07:11:50;0;50	37216;8	74447;0;0;65;
$GPXUP;3239;07:11:51;0;50	37211;8	74473;0;0;66;
$GPXUP;3239;07:11:52;0;50	37206;8	745;0;0;68;
$GPXUP;3239;07:11:53;0;50	37202;8	74527;0;0;68;
$GPXUP;3239;07:11:54;0;50	37197;8	74552;0;0;65;
$GPXUP;3239;07:11:55;0;50	37189;8	74574;0;0;65;
$GPXUP;3239;07:11:56;0;50	37179;8	74592;0;0;59;
$GPXUP;3239;07:11:57;0;50	37167;8	74602;0;0;52;
$GPXUP;3239;07:11:58;0;50	37154;8	74596;0;0;41;
$GPXUP;3239;07:11:59;0;50	37145;8	74583;0;0;37;
$GPXUP;3239;07:12:00;0;50	37139;8	74564;0;0;39;
$GPXUP;3239;07:12:01;0;50	37137;8	74546;0;0;40;
$GPXUP;3239;07:12:02;0;50	37136;8	74528;0;0;37;
$GPXUP;3239;07:12:03;0;50	37136;8	74513;0;0;35;
$GPXUP;3239;07:12:04;0;50	37138;8	74499;0;0;35;
$GPXUP;3239;07:12:05;0;50	37143;8	74487;0;0;36;
$GPXUP;3239;07:12:06;0;50	37152;8	74481;0;0;35;
$GPXUP;3239;07:12:07;0;50	37164;8	74486;0;0;41;
$GPXUP;3239;07:12:08;0;50	37177;8	745;0;0;48;
$GPXUP;3239;07:12:09;0;50	37186;8	7452;0;0;54;
$GPXUP;3239;07:12:10;0;50	37188;8	74547;0;0;56;
$GPXUP;3239;07:12:11;0;50	37181;8	74574;0;0;57;
$GPXUP;3239;07:12:12;0;50	37167;8	74598;0;0;67;
$GPXUP;3239;07:12:13;0;50	37152;8	74614;0;0;63;
$GPXUP;3239;07:12:14;0;50	37138;8	74624;0;0;57;
$GPXUP;3239;07:12:15;0;50	37123;8	74624;0;0;49;
$GPXUP;3239;07:12:16;0;50	37109;8	74612;0;0;50;
$GPXUP;3239;07:12:17;0;50	37096;8	74604;0;0;51;
$GPXUP;3239;07:12:18;0;50	37083;8	74599;0;0;51;
$GPXUP;3239;07:12:19;0;50	3707;8	74596;0;0;55;
$GPXUP;3239;07:12:20;0;50	37055;8	74594;0;0;57;
$GPXUP;3239;07:12:21;0;50	3704;8	74593;0;0;58;
$GPXUP;3239;07:12:22;0;50	37026;8	74591;0;0;60;
$GPXUP;3239;07:12:23;0;50	37011;8	74586;0;0;58;
$GPXUP;3239;07:12:24;0;50	36997;8	7458;0;0;56;
$GPXUP;3239;07:12:25;0;50	36983;8	74574;0;0;56;
$GPXUP;3239;07:12:26;0;50	3697;8	74568;0;0;56;
$GPXUP;3239;07:12:27;0;50	36956;8	74562;0;0;54;
$GPXUP;3239;07:12:28;0;50	36944;8	74555;0;0;50;
$GPXUP;3239;07:12:29;0;50	36932;8	74549;0;0;49;
$GPXUP;3239;07:12:30;0;50	3692;8	74544;0;0;51;
$GPXUP;3239;07:12:31;0;50	36907;8	74541;0;0;53;
$GPXUP;3239;07:12:32;0;50	36893;8	74538;0;0;54;
$GPXUP;3239;07:12:33;0;50	3688;8	74533;0;0;56;
$GPXUP;3239;07:12:34;0;50	36866;8	74529;0;0;57;
$GPXUP;3239;07:12:35;0;50	36852;8	74524;0;0;57;
$GPXUP;3239;07:12:36;0;50	36838;8	74518;0;0;55;
$GPXUP;3239;07:12:37;0;50	36825;8	74513;0;0;56;
$GPXUP;3239;07:12:38;0;50	36811;8	74506;0;0;55;
$GPXUP;3239;07:12:39;0;50	36799;8	74498;0;0;53;
$GPXUP;3239;07:12:40;0;50	36786;8	7449;0;0;55;
$GPXUP;3239;07:12:41;0;50	36773;8	74484;0;0;57;
$GPXUP;3239;07:12:42;0;50	36758;8	74479;0;0;58;
$GPXUP;3239;07:12:43;0;50	36744;8	74472;0;0;58;
$GPXUP;3239;07:12:44;0;50	3673;8	74467;0;0;59;
$GPXUP;3239;07:12:45;0;50	36716;8	74461;0;0;58;
$GPXUP;3239;07:12:46;0;50	36702;8	74454;0;0;56;
$GPXUP;3239;07:12:47;0;50	3669;8	74446;0;0;55;
$GPXUP;3239;07:12:48;0;50	36677;8	74437;0;0;53;
$GPXUP;3239;07:12:49;0;50	36666;8	74427;0;0;52;
$GPXUP;3239;07:12:50;0;50	36655;8	74416;0;0;51;
$GPXUP;3239;07:12:51;0;50	36645;8	74405;0;0;49;
$GPXUP;3239;07:12:52;0;50	36635;8	74393;0;0;49;
$GPXUP;3239;07:12:53;0;50	36625;8	74381;0;0;50;
$GPXUP;3239;07:12:54;0;50	36616;8	74368;0;0;48;
$GPXUP;3239;07:12:55;0;50	3661;8	74353;0;0;44;
$GPXUP;3239;07:12:56;0;50	36606;8	74337;0;0;45;
$GPXUP;3239;07:12:57;0;50	36601;8	74321;0;0;43;
$GPXUP;3239;07:12:58;0;50	36597;8	74305;0;0;42;
$GPXUP;3239;07:12:59;0;50	36592;8	7429;0;0;43;
$GPXUP;3239;07:13:00;0;50	36587;8	74275;0;0;43;
$GPXUP;3239;07:13:01;0;50	36584;8	74259;0;0;45;
$GPXUP;3239;07:13:02;0;50	3658;8	74242;0;0;45;
$GPXUP;3239;07:13:03;0;50	36574;8	74226;0;0;49;
$GPXUP;3239;07:13:04;0;50	36566;8	74211;0;0;52;
$GPXUP;3239;07:13:05;0;50	36555;8	74198;0;0;54;
$GPXUP;3239;07:13:06;0;50	36544;8	74187;0;0;55;
$GPXUP;3239;07:13:07;0;50	36532;8	74176;0;0;54;
$GPXUP;3239;07:13:08;0;50	36521;8	74162;0;0;55;
$GPXUP;3239;07:13:09;0;50	36512;8	74148;0;0;53;
$GPXUP;3239;07:13:10;0;50	36503;8	74133;0;0;49;
$GPXUP;3239;07:13:11;0;50	36496;8	7412;0;0;43;
$GPXUP;3239;07:13:12;0;50	36489;8	74107;0;0;46;
$GPXUP;3239;07:13:13;0;50	36481;8	74094;0;0;47;
$GPXUP;3239;07:13:14;0;50	36472;8	74083;0;0;49;
$GPXUP;3239;07:13:15;0;50	36461;8	74073;0;0;49;
$GPXUP;3239;07:13:16;0;50	36449;8	74066;0;0;52;
$GPXUP;3239;07:13:17;0;50	36436;8	7406;0;0;54;
$GPXUP;3239;07:13:18;0;50	36422;8	74057;0;0;58;
$GPXUP;3239;07:13:19;0;50	36407;8	74056;0;0;59;
$GPXUP;3239;07:13:20;0;50	36392;8	74056;0;0;59;
$GPXUP;3239;07:13:21;0;50	36378;8	74057;0;0;59;
$GPXUP;3239;07:13:22;0;50	36362;8	74057;0;0;60;
$GPXUP;3239;07:13:23;0;50	36347;8	74055;0;0;61;
$GPXUP;3239;07:13:24;0;50	36332;8	74051;0;0;58;
$GPXUP;3239;07:13:25;0;50	36319;8	74044;0;0;56;
$GPXUP;3239;07:13:26;0;50	36307;8	74034;0;0;55;
$GPXUP;3239;07:13:27;0;50	36297;8	74021;0;0;51;
$GPXUP;3239;07:13:28;0;50	36289;8	74007;0;0;49;
$GPXUP;3239;07:13:29;0;50	36283;8	73992;0;0;47;
$GPXUP;3239;07:13:30;0;50	36277;8	73977;0;0;46;
$GPXUP;3239;07:13:31;0;50	36268;8	73964;0;0;48;
$GPXUP;3239;07:13:32;0;50	36258;8	73953;0;0;50;
$GPXUP;3239;07:13:33;0;50	36248;8	73944;0;0;51;
$GPXUP;3239;07:13:34;0;50	36237;8	73934;0;0;51;
$GPXUP;3239;07:13:35;0;50	36227;8	73922;0;0;50;
$GPXUP;3239;07:13:36;0;50	36218;8	73908;0;0;49;
$GPXUP;3239;07:13:37;0;50	3621;8	73893;0;0;49;
$GPXUP;3239;07:13:38;0;50	36202;8	73879;0;0;51;
$GPXUP;3239;07:13:39;0;50	36192;8	73866;0;0;54;
$GPXUP;3239;07:13:40;0;50	3618;8	73855;0;0;55;
$GPXUP;3239;07:13:41;0;50	36167;8	73847;0;0;56;
$GPXUP;3239;07:13:42;0;50	36154;8	73842;0;0;55;
$GPXUP;3239;07:13:43;0;50	3614;8	73839;0;0;56;
$GPXUP;3239;07:13:44;0;50	36125;8	73838;0;0;59;
$GPXUP;3239;07:13:45;0;50	36111;8	73837;0;0;59;
$GPXUP;3239;07:13:46;0;50	36096;8	73836;0;0;60;
$GPXUP;3239;07:13:47;0;50	36081;8	73836;0;0;61;
$GPXUP;3239;07:13:48;0;50	36065;8	73836;0;0;62;
$GPXUP;3239;07:13:49;0;50	3605;8	73833;0;0;58;
$GPXUP;3239;07:13:50;0;50	36038;8	73826;0;0;51;
$GPXUP;3239;07:13:51;0;50	36028;8	73817;0;0;50;
$GPXUP;3239;07:13:52;0;50	36017;8	73808;0;0;47;
$GPXUP;3239;07:13:53;0;50	36007;8	73798;0;0;48;
$GPXUP;3239;07:13:54;0;50	35997;8	73788;0;0;50;
$GPXUP;3239;07:13:55;0;50	35987;8	73777;0;0;48;
$GPXUP;3239;07:13:56;0;50	35978;8	73768;0;0;43;
$GPXUP;3239;07:13:57;0;50	35968;8	7376;0;0;45;
$GPXUP;3239;07:13:58;0;50	35956;8	73758;0;0;50;
$GPXUP;3239;07:13:59;0;50	35943;8	73758;0;0;55;
$GPXUP;3239;07:14:00;0;50	35928;8	73762;0;0;60;
$GPXUP;3239;07:14:01;0;50	35913;8	73769;0;0;66;
$GPXUP;3239;07:14:02;0;50	35897;8	7378;0;0;69;
$GPXUP;3239;07:14:03;0;50	35882;8	73795;0;0;70;
$GPXUP;3239;07:14:04;0;50	35867;8	7381;0;0;71;
$GPXUP;3239;07:14:05;0;50	35852;8	73827;0;0;74;
$GPXUP;3239;07:14:06;0;50	35836;8	73843;0;0;72;
$GPXUP;3239;07:14:07;0;50	35821;8	73858;0;0;70;
$GPXUP;3239;07:14:08;0;50	35806;8	73872;0;0;67;
$GPXUP;3239;07:14:09;0;50	35791;8	73883;0;0;65;
$GPXUP;3239;07:14:10;0;50	35776;8	73892;0;0;64;
$GPXUP;3239;07:14:11;0;50	35761;8	73898;0;0;63;
$GPXUP;3239;07:14:12;0;50	35745;8	73902;0;0;63;
$GPXUP;3239;07:14:13;0;50	3573;8	73903;0;0;63;
$GPXUP;3239;07:14:14;0;50	35714;8	73901;0;0;62;
$GPXUP;3239;07:14:15;0;50	35699;8	73897;0;0;61;
$GPXUP;3239;07:14:16;0;50	35684;8	7389;0;0;61;
$GPXUP;3239;07:14:17;0;50	3567;8	73882;0;0;60;
$GPXUP;3239;07:14:18;0;50	35657;8	73874;0;0;56;
$GPXUP;3239;07:14:19;0;50	35645;8	73866;0;0;53;
$GPXUP;3239;07:14:20;0;50	35634;8	73859;0;0;49;
$GPXUP;3239;07:14:21;0;50	35622;8	73852;0;0;49;
$GPXUP;3239;07:14:22;0;50	3561;8	73847;0;0;56;
$GPXUP;3239;07:14:23;0;50	35596;8	7384;0;0;60;
$GPXUP;3239;07:14:24;0;50	35582;8	73831;0;0;59;
$GPXUP;3239;07:14:25;0;50	3557;8	73819;0;0;57;
$GPXUP;3239;07:14:26;0;50	3556;8	73806;0;0;53;
$GPXUP;3239;07:14:27;0;50	3555;8	73793;0;0;51;
$GPXUP;3239;07:14:28;0;50	35541;8	7378;0;0;49;
$GPXUP;3239;07:14:29;0;50	3553;8	73769;0;0;51;
$GPXUP;3239;07:14:30;0;50	35518;8	73762;0;0;56;
$GPXUP;3239;07:14:31;0;50	35504;8	73757;0;0;58;
$GPXUP;3239;07:14:32;0;50	35489;8	73752;0;0;58;
$GPXUP;3239;07:14:33;0;50	35476;8	73745;0;0;55;
$GPXUP;3239;07:14:34;0;50	35463;8	73738;0;0;56;
$GPXUP;3239;07:14:35;0;50	3545;8	7373;0;0;57;
$GPXUP;3239;07:14:36;0;50	35437;8	73722;0;0;56;
$GPXUP;3239;07:14:37;0;50	35426;8	7371;0;0;53;
$GPXUP;3239;07:14:38;0;50	35415;8	73697;0;0;53;
$GPXUP;3239;07:14:39;0;50	35404;8	73685;0;0;56;
$GPXUP;3239;07:14:40;0;50	35391;8	73675;0;0;58;
$GPXUP;3239;07:14:41;0;50	35377;8	73668;0;0;61;
$GPXUP;3239;07:14:42;0;50	35362;8	73663;0;0;62;
$GPXUP;3239;07:14:43;0;50	35346;8	73658;0;0;62;
$GPXUP;3239;07:14:44;0;50	3533;8	73651;0;0;66;
$GPXUP;3239;07:14:45;0;50	35314;8	73645;0;0;70;
$GPXUP;3239;07:14:46;0;50	35297;8	73638;0;0;65;
$GPXUP;3239;07:14:47;0;50	35283;8	73629;0;0;60;
$GPXUP;3239;07:14:48;0;50	3527;8	73619;0;0;58;
$GPXUP;3239;07:14:49;0;50	35256;8	73611;0;0;61;
$GPXUP;3239;07:14:50;0;50	3524;8	73605;0;0;62;
$GPXUP;3239;07:14:51;0;50	35225;8	73598;0;0;62;
$GPXUP;3239;07:14:52;0;50	35212;8	7359;0;0;58;
$GPXUP;3239;07:14:53;0;50	352;8	73578;0;0;55;
$GPXUP;3239;07:14:54;0;50	35189;8	73566;0;0;53;
$GPXUP;3239;07:14:55;0;50	3518;8	7355;0;0;51;
$GPXUP;3239;07:14:56;0;50	35174;8	73534;0;0;49;
$GPXUP;3239;07:14:57;0;50	35168;8	73516;0;0;50;
$GPXUP;3239;07:14:58;0;50	35163;8	73498;0;0;51;
$GPXUP;3239;07:14:59;0;50	35157;8	73481;0;0;50;
$GPXUP;3239;07:15:00;0;50	35149;8	73466;0;0;50;
$GPXUP;3239;07:15:01;0;50	3514;8	73453;0;0;44;
$GPXUP;3239;07:15:02;0;50	35132;8	73444;0;0;41;
$GPXUP;3239;07:15:03;0;50	35121;8	73438;0;0;47;
$GPXUP;3239;07:15:04;0;50	35107;8	7344;0;0;53;
$GPXUP;3239;07:15:05;0;50	35091;8	73454;0;0;63;
$GPXUP;3239;07:15:06;0;50	35078;8	73476;0;0;67;
$GPXUP;3239;07:15:07;0;50	35066;8	73499;0;0;67;
$GPXUP;3239;07:15:08;0;50	35056;8	7352;0;0;64;
$GPXUP;3239;07:15:09;0;50	35044;8	73537;0;0;63;
$GPXUP;3239;07:15:10;0;50	35031;8	73552;0;0;63;
$GPXUP;3239;07:15:11;0;50	35018;8	73567;0;0;64;
$GPXUP;3239;07:15:12;0;50	35007;8	73586;0;0;67;
$GPXUP;3239;07:15:13;0;50	34996;8	73606;0;0;68;
$GPXUP;3239;07:15:14;0;50	34986;8	73628;0;0;69;
$GPXUP;3239;07:15:15;0;50	34977;8	73652;0;0;70;
$GPXUP;3239;07:15:16;0;50	3497;8	73677;0;0;70;
$GPXUP;3239;07:15:17;0;50	34966;8	73704;0;0;69;
$GPXUP;3239;07:15:18;0;50	34961;8	7373;0;0;68;
$GPXUP;3239;07:15:19;0;50	34954;8	73754;0;0;69;
$GPXUP;3239;07:15:20;0;50	34944;8	73774;0;0;64;
$GPXUP;3239;07:15:21;0;50	34933;8	73791;0;0;62;
$GPXUP;3239;07:15:22;0;50	34921;8	73804;0;0;59;
$GPXUP;3239;07:15:23;0;50	34908;8	73817;0;0;59;
$GPXUP;3239;07:15:24;0;50	34896;8	73829;0;0;57;
$GPXUP;3239;07:15:25;0;50	34883;8	73837;0;0;55;
$GPXUP;3239;07:15:26;0;50	3487;8	73842;0;0;53;
$GPXUP;3239;07:15:27;0;50	34857;8	73844;0;0;52;
$GPXUP;3239;07:15:28;0;50	34844;8	73844;0;0;50;
$GPXUP;3239;07:15:29;0;50	34831;8	73844;0;0;52;
$GPXUP;3239;07:15:30;0;50	34818;8	73843;0;0;51;
$GPXUP;3239;07:15:31;0;50	34806;8	7384;0;0;48;
$GPXUP;3239;07:15:32;0;50	34796;8	73834;0;0;43;
$GPXUP;3239;07:15:33;0;50	34787;8	73825;0;0;40;
$GPXUP;3239;07:15:34;0;50	34779;8	73815;0;0;41;
$GPXUP;3239;07:15:35;0;50	3477;8	73807;0;0;45;
$GPXUP;3239;07:15:36;0;50	34759;8	73799;0;0;47;
$GPXUP;3239;07:15:37;0;50	34748;8	73792;0;0;50;
$GPXUP;3239;07:15:38;0;50	34736;8	73784;0;0;50;
$GPXUP;3239;07:15:39;0;50	34725;8	73774;0;0;48;
$GPXUP;3239;07:15:40;0;50	34716;8	73762;0;0;47;
$GPXUP;3239;07:15:41;0;50	34708;8	73749;0;0;45;
$GPXUP;3239;07:15:42;0;50	34701;8	73735;0;0;45;
$GPXUP;3239;07:15:43;0;50	34696;8	7372;0;0;43;
$GPXUP;3239;07:15:44;0;50	34692;8	73704;0;0;41;
$GPXUP;3239;07:15:45;0;50	3469;8	73688;0;0;40;
$GPXUP;3239;07:15:46;0;50	34686;8	73673;0;0;42;
$GPXUP;3239;07:15:47;0;50	34679;8	7366;0;0;45;
$GPXUP;3239;07:15:48;0;50	34671;8	73646;0;0;48;
$GPXUP;3239;07:15:49;0;50	34662;8	73632;0;0;49;
$GPXUP;3239;07:15:50;0;50	34654;8	73617;0;0;49;
$GPXUP;3239;07:15:51;0;50	34647;8	73602;0;0;48;
$GPXUP;3239;07:15:52;0;50	3464;8	73587;0;0;48;
$GPXUP;3239;07:15:53;0;50	34631;8	73573;0;0;49;
$GPXUP;3239;07:15:54;0;50	34622;8	7356;0;0;50;
$GPXUP;3239;07:15:55;0;50	34613;8	73545;0;0;49;
$GPXUP;3239;07:15:56;0;50	34606;8	7353;0;0;49;
$GPXUP;3239;07:15:57;0;50	34598;8	73515;0;0;49;
$GPXUP;3239;07:15:58;0;50	34589;8	73501;0;0;50;
$GPXUP;3239;07:15:59;0;50	34578;8	7349;0;0;53;
$GPXUP;3239;07:16:00;0;50	34566;8	73483;0;0;55;
$GPXUP;3239;07:16:01;0;50	34552;8	73478;0;0;57;
$GPXUP;3239;07:16:02;0;50	34537;8	73478;0;0;60;
$GPXUP;3239;07:16:03;0;50	34521;8	73479;0;0;61;
$GPXUP;3239;07:16:04;0;50	34505;8	73482;0;0;63;
$GPXUP;3239;07:16:05;0;50	3449;8	73487;0;0;64;
$GPXUP;3239;07:16:06;0;50	34474;8	73495;0;0;64;
$GPXUP;3239;07:16:07;0;50	34459;8	73504;0;0;63;
$GPXUP;3239;07:16:08;0;50	34444;8	73512;0;0;63;
$GPXUP;3239;07:16:09;0;50	34429;8	73519;0;0;62;
$GPXUP;3239;07:16:10;0;50	34414;8	73526;0;0;63;
$GPXUP;3239;07:16:11;0;50	34398;8	73533;0;0;63;
$GPXUP;3239;07:16:12;0;50	34383;8	73539;0;0;62;
$GPXUP;3239;07:16:13;0;50	34368;8	73542;0;0;60;
$GPXUP;3239;07:16:14;0;50	34352;8	73543;0;0;60;
$GPXUP;3239;07:16:15;0;50	34337;8	73543;0;0;61;
$GPXUP;3239;07:16:16;0;50	34322;8	73543;0;0;61;
$GPXUP;3239;07:16:17;0;50	34306;8	73544;0;0;63;
$GPXUP;3239;07:16:18;0;50	3429;8	73549;0;0;65;
$GPXUP;3239;07:16:19;0;50	34275;8	7356;0;0;67;
$GPXUP;3239;07:16:20;0;50	3426;8	73572;0;0;68;
$GPXUP;3239;07:16:21;0;50	34245;8	73584;0;0;66;
$GPXUP;3239;07:16:22;0;50	3423;8	73591;0;0;63;
$GPXUP;3239;07:16:23;0;50	34214;8	73593;0;0;61;
$GPXUP;3239;07:16:24;0;50	342;8	73591;0;0;58;
$GPXUP;3239;07:16:25;0;50	34188;8	73583;0;0;50;
$GPXUP;3239;07:16:26;0;50	34179;8	73569;0;0;47;
$GPXUP;3239;07:16:27;0;50	34173;8	73553;0;0;44;
$GPXUP;3239;07:16:28;0;50	34166;8	73538;0;0;46;
$GPXUP;3239;07:16:29;0;50	34157;8	73526;0;0;50;
$GPXUP;3239;07:16:30;0;50	34145;8	73516;0;0;53;
$GPXUP;3239;07:16:31;0;50	34132;8	7351;0;0;54;
$GPXUP;3239;07:16:32;0;50	34118;8	73508;0;0;55;
$GPXUP;3239;07:16:33;0;50	34104;8	73511;0;0;57;
$GPXUP;3239;07:16:34;0;50	3409;8	73516;0;0;58;
$GPXUP;3239;07:16:35;0;50	34076;8	73525;0;0;62;
$GPXUP;3239;07:16:36;0;50	34062;8	73541;0;0;64;
$GPXUP;3239;07:16:37;0;50	34051;8	7356;0;0;66;
$GPXUP;3239;07:16:38;0;50	3404;8	73582;0;0;67;
$GPXUP;3239;07:16:39;0;50	34031;8	73604;0;0;69;
$GPXUP;3239;07:16:40;0;50	34021;8	73627;0;0;70;
$GPXUP;3239;07:16:41;0;50	3401;8	73649;0;0;70;
$GPXUP;3239;07:16:42;0;50	33998;8	73669;0;0;69;
$GPXUP;3239;07:16:43;0;50	33986;8	73688;0;0;66;
$GPXUP;3239;07:16:44;0;50	33975;8	73706;0;0;63;
$GPXUP;3239;07:16:45;0;50	33962;8	7372;0;0;60;
$GPXUP;3239;07:16:46;0;50	33949;8	73729;0;0;58;
$GPXUP;3239;07:16:47;0;50	33935;8	73736;0;0;56;
$GPXUP;3239;07:16:48;0;50	33922;8	73741;0;0;56;
$GPXUP;3239;07:16:49;0;50	33908;8	73744;0;0;53;
$GPXUP;3239;07:16:50;0;50	33895;8	73746;0;0;53;
$GPXUP;3239;07:16:51;0;50	33882;8	7375;0;0;56;
$GPXUP;3239;07:16:52;0;50	33868;8	73757;0;0;58;
$GPXUP;3239;07:16:53;0;50	33855;8	73768;0;0;61;
$GPXUP;3239;07:16:54;0;50	33843;8	73784;0;0;64;
$GPXUP;3239;07:16:55;0;50	33831;8	73801;0;0;64;
$GPXUP;3239;07:16:56;0;50	33819;8	73818;0;0;62;
$GPXUP;3239;07:16:57;0;50	33808;8	73833;0;0;60;
$GPXUP;3239;07:16:58;0;50	33796;8	73846;0;0;58;
$GPXUP;3239;07:16:59;0;50	33783;8	73857;0;0;54;
$GPXUP;3239;07:17:00;0;50	33771;8	73866;0;0;56;
$GPXUP;3239;07:17:01;0;50	33757;8	73872;0;0;58;
$GPXUP;3239;07:17:02;0;50	33742;8	73876;0;0;61;
$GPXUP;3239;07:17:03;0;50	33726;8	7388;0;0;63;
$GPXUP;3239;07:17:04;0;50	33712;8	73882;0;0;58;
$GPXUP;3239;07:17:05;0;50	33698;8	73881;0;0;56;
$GPXUP;3239;07:17:06;0;50	33686;8	73875;0;0;51;
$GPXUP;3239;07:17:07;0;50	33676;8	73864;0;0;48;
$GPXUP;3239;07:17:08;0;50	33666;8	73855;0;0;50;
$GPXUP;3239;07:17:09;0;50	33654;8	73849;0;0;52;
$GPXUP;3239;07:17:10;0;50	3364;8	73848;0;0;53;
$GPXUP;3239;07:17:11;0;50	33627;8	73851;0;0;55;
$GPXUP;3239;07:17:12;0;50	33614;8	7386;0;0;59;
$GPXUP;3239;07:17:13;0;50	336;8	73872;0;0;61;
$GPXUP;3239;07:17:14;0;50	33589;8	73888;0;0;62;
$GPXUP;3239;07:17:15;0;50	33577;8	73903;0;0;60;
$GPXUP;3239;07:17:16;0;50	33565;8	73916;0;0;57;
$GPXUP;3239;07:17:17;0;50	33553;8	73928;0;0;57;
$GPXUP;3239;07:17:18;0;50	33541;8	7394;0;0;57;
$GPXUP;3239;07:17:19;0;50	33529;8	73951;0;0;58;
$GPXUP;3239;07:17:20;0;50	33516;8	73958;0;0;53;
$GPXUP;3239;07:17:21;0;50	33504;8	7396;0;0;48;
$GPXUP;3239;07:17:22;0;50	33492;8	7396;0;0;49;
$GPXUP;3239;07:17:23;0;50	3348;8	7396;0;0;43;
$GPXUP;3239;07:17:24;0;50	3347;8	7396;0;0;43;
$GPXUP;3239;07:17:25;0;50	33459;8	73959;0;0;42;
$GPXUP;3239;07:17:26;0;50	33449;8	73957;0;0;41;
$GPXUP;3239;07:17:27;0;50	33439;8	73956;0;0;43;
$GPXUP;3239;07:17:28;0;50	33427;8	73958;0;0;51;
$GPXUP;3239;07:17:29;0;50	33414;8	73964;0;0;55;
$GPXUP;3239;07:17:30;0;50	33401;8	7397;0;0;54;
$GPXUP;3239;07:17:31;0;50	33388;8	73976;0;0;51;
$GPXUP;3239;07:17:32;0;50	33376;8	73983;0;0;56;
$GPXUP;3239;07:17:33;0;50	33362;8	73992;0;0;58;
$GPXUP;3239;07:17:34;0;50	33348;8	73998;0;0;57;
$GPXUP;3239;07:17:35;0;50	33334;8	74;0;0;56;
$GPXUP;3239;07:17:36;0;50	3332;8	74001;0;0;56;
$GPXUP;3239;07:17:37;0;50	33306;8	74;0;0;58;
$GPXUP;3239;07:17:38;0;50	33292;8	73998;0;0;56;
$GPXUP;3239;07:17:39;0;50	33279;8	73994;0;0;50;
$GPXUP;3239;07:17:40;0;50	33266;8	73992;0;0;51;
$GPXUP;3239;07:17:41;0;50	33253;8	73993;0;0;56;
$GPXUP;3239;07:17:42;0;50	33238;8	73997;0;0;61;
$GPXUP;3239;07:17:43;0;50	33223;8	74003;0;0;63;
$GPXUP;3239;07:17:44;0;50	33208;8	74012;0;0;64;
$GPXUP;3239;07:17:45;0;50	33193;8	74021;0;0;65;
$GPXUP;3239;07:17:46;0;50	33178;8	74031;0;0;65;
$GPXUP;3239;07:17:47;0;50	33163;8	7404;0;0;65;
$GPXUP;3239;07:17:48;0;50	33147;8	74049;0;0;66;
$GPXUP;3239;07:17:49;0;50	33132;8	74059;0;0;66;
$GPXUP;3239;07:17:50;0;50	33117;8	74071;0;0;68;
$GPXUP;3239;07:17:51;0;50	33102;8	74085;0;0;70;
$GPXUP;3239;07:17:52;0;50	33087;8	741;0;0;70;
$GPXUP;3239;07:17:53;0;50	33072;8	74112;0;0;68;
$GPXUP;3239;07:17:54;0;50	33056;8	74122;0;0;68;
$GPXUP;3239;07:17:55;0;50	3304;8	74132;0;0;69;
$GPXUP;3239;07:17:56;0;50	33024;8	7414;0;0;68;
$GPXUP;3239;07:17:57;0;50	33008;8	74148;0;0;67;
$GPXUP;3239;07:17:58;0;50	32992;8	74154;0;0;67;
$GPXUP;3239;07:17:59;0;50	32975;8	74159;0;0;66;
$GPXUP;3239;07:18:00;0;50	32959;8	74166;0;0;68;
$GPXUP;3239;07:18:01;0;50	32942;8	74172;0;0;68;
$GPXUP;3239;07:18:02;0;50	32926;8	74175;0;0;65;
$GPXUP;3239;07:18:03;0;50	3291;8	74174;0;0;62;
$GPXUP;3239;07:18:04;0;50	32895;8	7417;0;0;59;
$GPXUP;3239;07:18:05;0;50	32882;8	74162;0;0;58;
$GPXUP;3239;07:18:06;0;50	32869;8	74153;0;0;56;
$GPXUP;3239;07:18:07;0;50	32856;8	74143;0;0;55;
$GPXUP;3239;07:18:08;0;50	32843;8	74136;0;0;59;
$GPXUP;3239;07:18:09;0;50	32828;8	74128;0;0;62;
$GPXUP;3239;07:18:10;0;50	32814;8	7412;0;0;61;
$GPXUP;3239;07:18:11;0;50	32801;8	7411;0;0;55;
$GPXUP;3239;07:18:12;0;50	32791;8	74098;0;0;48;
$GPXUP;3239;07:18:13;0;50	32784;8	74084;0;0;43;
$GPXUP;3239;07:18:14;0;50	32777;8	7407;0;0;45;
$GPXUP;3239;07:18:15;0;50	32771;8	74056;0;0;45;
$GPXUP;3239;07:18:16;0;50	32763;8	74042;0;0;48;
$GPXUP;3239;07:18:17;0;50	32756;8	74028;0;0;47;
$GPXUP;3239;07:18:18;0;50	32749;8	74012;0;0;47;
$GPXUP;3239;07:18:19;0;50	32742;8	73998;0;0;47;
$GPXUP;3239;07:18:20;0;50	32735;8	73984;0;0;43;
$GPXUP;3239;07:18:21;0;50	32733;8	73968;0;0;41;
$GPXUP;3239;07:18:22;0;50	32736;8	73952;0;0;39;
$GPXUP;3239;07:18:23;0;50	3274;8	73936;0;0;41;
$GPXUP;3239;07:18:24;0;50	32743;8	7392;0;0;39;
$GPXUP;3239;07:18:25;0;50	32742;8	73905;0;0;36;
$GPXUP;3239;07:18:26;0;50	32737;8	73892;0;0;36;
$GPXUP;3239;07:18:27;0;50	32727;8	73882;0;0;43;
$GPXUP;3239;07:18:28;0;50	32715;8	73874;0;0;50;
$GPXUP;3239;07:18:29;0;50	32703;8	73865;0;0;50;
$GPXUP;3239;07:18:30;0;50	32692;8	73856;0;0;48;
$GPXUP;3239;07:18:31;0;50	32681;8	73846;0;0;48;
$GPXUP;3239;07:18:32;0;50	3267;8	73838;0;0;48;
$GPXUP;3239;07:18:33;0;50	32659;8	7383;0;0;50;
$GPXUP;3239;07:18:34;0;50	32647;8	73822;0;0;50;
$GPXUP;3239;07:18:35;0;50	32637;8	73812;0;0;47;
$GPXUP;3239;07:18:36;0;50	32628;8	73802;0;0;44;
$GPXUP;3239;07:18:37;0;50	3262;8	7379;0;0;43;
$GPXUP;3239;07:18:38;0;50	3261;8	7378;0;0;46;
$GPXUP;3239;07:18:39;0;50	326;8	73772;0;0;48;
$GPXUP;3239;07:18:40;0;50	32591;8	73762;0;0;42;
$GPXUP;3239;07:18:41;0;50	32584;8	73751;0;0;39;
$GPXUP;3239;07:18:42;0;50	32578;8	7374;0;0;38;
$GPXUP;3239;07:18:43;0;50	32571;8	73729;0;0;41;
$GPXUP;3239;07:18:44;0;50	32561;8	7372;0;0;47;
$GPXUP;3239;07:18:45;0;50	32549;8	73712;0;0;51;
$GPXUP;3239;07:18:46;0;50	32537;8	73705;0;0;53;
$GPXUP;3239;07:18:47;0;50	32525;8	73697;0;0;52;
$GPXUP;3239;07:18:48;0;50	32514;8	73688;0;0;50;
$GPXUP;3239;07:18:49;0;50	32503;8	73677;0;0;49;
$GPXUP;3239;07:18:50;0;50	32492;8	73668;0;0;50;
$GPXUP;3239;07:18:51;0;50	3248;8	7366;0;0;52;
$GPXUP;3239;07:18:52;0;50	32468;8	73655;0;0;52;
$GPXUP;3239;07:18:53;0;50	32455;8	73652;0;0;50;
$GPXUP;3239;07:18:54;0;50	32443;8	7365;0;0;47;
$GPXUP;3239;07:18:55;0;50	32432;8	73648;0;0;47;
$GPXUP;3239;07:18:56;0;50	3242;8	73646;0;0;48;
$GPXUP;3239;07:18:57;0;50	32408;8	73644;0;0;50;
$GPXUP;3239;07:18:58;0;50	32396;8	7364;0;0;49;
$GPXUP;3239;07:18:59;0;50	32384;8	73636;0;0;48;
$GPXUP;3239;07:19:00;0;50	32372;8	73632;0;0;48;
$GPXUP;3239;07:19:01;0;50	3236;8	7363;0;0;50;
$GPXUP;3239;07:19:02;0;50	32347;8	73628;0;0;51;
$GPXUP;3239;07:19:03;0;50	32334;8	73625;0;0;53;
$GPXUP;3239;07:19:04;0;50	32319;8	73624;0;0;59;
$GPXUP;3239;07:19:05;0;50	32303;8	73625;0;0;63;
$GPXUP;3239;07:19:06;0;50	32287;8	73629;0;0;65;
$GPXUP;3239;07:19:07;0;50	32271;8	73636;0;0;66;
$GPXUP;3239;07:19:08;0;50	32255;8	73644;0;0;66;
$GPXUP;3239;07:19:09;0;50	32239;8	73653;0;0;66;
$GPXUP;3239;07:19:10;0;50	32223;8	7366;0;0;66;
$GPXUP;3239;07:19:11;0;50	32207;8	73664;0;0;63;
$GPXUP;3239;07:19:12;0;50	32192;8	73663;0;0;61;
$GPXUP;3239;07:19:13;0;50	32179;8	73656;0;0;55;
$GPXUP;3239;07:19:14;0;50	3217;8	73643;0;0;48;
$GPXUP;3239;07:19:15;0;50	32162;8	7363;0;0;45;
$GPXUP;3239;07:19:16;0;50	32154;8	73618;0;0;45;
$GPXUP;3239;07:19:17;0;50	32144;8	73607;0;0;49;
$GPXUP;3239;07:19:18;0;50	32133;8	73596;0;0;50;
$GPXUP;3239;07:19:19;0;50	32124;8	73583;0;0;50;
$GPXUP;3239;07:19:20;0;50	32116;8	73568;0;0;48;
$GPXUP;3239;07:19:21;0;50	32109;8	73555;0;0;43;
$GPXUP;3239;07:19:22;0;50	32101;8	73544;0;0;42;
$GPXUP;3239;07:19:23;0;50	32092;8	73533;0;0;44;
$GPXUP;3239;07:19:24;0;50	32083;8	73522;0;0;48;
$GPXUP;3239;07:19:25;0;50	32073;8	7351;0;0;52;
$GPXUP;3239;07:19:26;0;50	32065;8	73495;0;0;52;
$GPXUP;3239;07:19:27;0;50	32057;8	73479;0;0;48;
$GPXUP;3239;07:19:28;0;50	32051;8	73464;0;0;48;
$GPXUP;3239;07:19:29;0;50	32045;8	7345;0;0;41;
$GPXUP;3239;07:19:30;0;50	32041;8	73438;0;0;37;
$GPXUP;3239;07:19:31;0;50	32035;8	73426;0;0;37;
$GPXUP;3239;07:19:32;0;50	32028;8	73415;0;0;38;
$GPXUP;3239;07:19:33;0;50	32021;8	73404;0;0;45;
$GPXUP;3239;07:19:34;0;50	32012;8	73392;0;0;44;
$GPXUP;3239;07:19:35;0;50	32005;8	73381;0;0;45;
$GPXUP;3239;07:19:36;0;50	31996;8	73369;0;0;47;
$GPXUP;3239;07:19:37;0;50	31987;8	73357;0;0;49;
$GPXUP;3239;07:19:38;0;50	31977;8	73347;0;0;50;
$GPXUP;3239;07:19:39;0;50	31966;8	73337;0;0;49;
$GPXUP;3239;07:19:40;0;50	31956;8	73327;0;0;47;
$GPXUP;3239;07:19:41;0;50	31948;8	73316;0;0;44;
$GPXUP;3239;07:19:42;0;50	31941;8	73303;0;0;44;
$GPXUP;3239;07:19:43;0;50	31933;8	73291;0;0;47;
$GPXUP;3239;07:19:44;0;50	31922;8	73281;0;0;49;
$GPXUP;3239;07:19:45;0;50	31912;8	73272;0;0;47;
$GPXUP;3239;07:19:46;0;50	31903;8	73261;0;0;46;
$GPXUP;3239;07:19:47;0;50	31893;8	7325;0;0;48;
$GPXUP;3239;07:19:48;0;50	31884;8	73239;0;0;45;
$GPXUP;3239;07:19:49;0;50	31876;8	73226;0;0;47;
$GPXUP;3239;07:19:50;0;50	31868;8	73212;0;0;51;
$GPXUP;3239;07:19:51;0;50	31858;8	73198;0;0;52;
$GPXUP;3239;07:19:52;0;50	31847;8	73188;0;0;53;
$GPXUP;3239;07:19:53;0;50	31834;8	73182;0;0;55;
$GPXUP;3239;07:19:54;0;50	3182;8	73178;0;0;56;
$GPXUP;3239;07:19:55;0;50	31807;8	73174;0;0;52;
$GPXUP;3239;07:19:56;0;50	31795;8	73166;0;0;49;
$GPXUP;3239;07:19:57;0;50	31785;8	73156;0;0;48;
$GPXUP;3239;07:19:58;0;50	31777;8	73142;0;0;48;
$GPXUP;3239;07:19:59;0;50	31769;8	73127;0;0;47;
$GPXUP;3239;07:20:00;0;50	31761;8	73114;0;0;49;
$GPXUP;3239;07:20:01;0;50	31752;8	73102;0;0;49;
$GPXUP;3239;07:20:02;0;50	31742;8	7309;0;0;47;
$GPXUP;3239;07:20:03;0;50	31735;8	73077;0;0;44;
$GPXUP;3239;07:20:04;0;50	31728;8	73063;0;0;42;
$GPXUP;3239;07:20:05;0;50	31724;8	73048;0;0;40;
$GPXUP;3239;07:20:06;0;50	31721;8	73034;0;0;41;
$GPXUP;3239;07:20:07;0;50	31716;8	73019;0;0;43;
$GPXUP;3239;07:20:08;0;50	31707;8	73007;0;0;46;
$GPXUP;3239;07:20:09;0;50	31696;8	72996;0;0;52;
$GPXUP;3239;07:20:10;0;50	31686;8	72984;0;0;50;
$GPXUP;3239;07:20:11;0;50	31676;8	72972;0;0;51;
$GPXUP;3239;07:20:12;0;50	31663;8	72964;0;0;52;
$GPXUP;3239;07:20:13;0;50	3165;8	72959;0;0;54;
$GPXUP;3239;07:20:14;0;50	31636;8	72956;0;0;54;
$GPXUP;3239;07:20:15;0;50	31622;8	72956;0;0;56;
$GPXUP;3239;07:20:16;0;50	31608;8	72957;0;0;58;
$GPXUP;3239;07:20:17;0;50	31593;8	72957;0;0;58;
$GPXUP;3239;07:20:18;0;50	31578;8	72956;0;0;58;
$GPXUP;3239;07:20:19;0;50	31564;8	72956;0;0;59;
$GPXUP;3239;07:20:20;0;50	31549;8	72956;0;0;57;
$GPXUP;3239;07:20:21;0;50	31534;8	72953;0;0;57;
$GPXUP;3239;07:20:22;0;50	31522;8	72946;0;0;53;
$GPXUP;3239;07:20:23;0;50	3151;8	72937;0;0;51;
$GPXUP;3239;07:20:24;0;50	315;8	72926;0;0;49;
$GPXUP;3239;07:20:25;0;50	31491;8	72912;0;0;50;
$GPXUP;3239;07:20:26;0;50	31481;8	72899;0;0;52;
$GPXUP;3239;07:20:27;0;50	31469;8	7289;0;0;52;
$GPXUP;3239;07:20:28;0;50	31453;8	72888;0;0;61;
$GPXUP;3239;07:20:29;0;50	31436;8	72888;0;0;62;
$GPXUP;3239;07:20:30;0;50	3142;8	72889;0;0;63;
$GPXUP;3239;07:20:31;0;50	31405;8	72892;0;0;62;
$GPXUP;3239;07:20:32;0;50	31389;8	72895;0;0;62;
$GPXUP;3239;07:20:33;0;50	31373;8	72893;0;0;61;
$GPXUP;3239;07:20:34;0;50	31361;8	72886;0;0;51;
$GPXUP;3239;07:20:35;0;50	31352;8	72871;0;0;49;
$GPXUP;3239;07:20:36;0;50	31345;8	72852;0;0;49;
$GPXUP;3239;07:20:37;0;50	3134;8	72833;0;0;48;
$GPXUP;3239;07:20:38;0;50	31333;8	72817;0;0;49;
$GPXUP;3239;07:20:39;0;50	31324;8	72803;0;0;51;
$GPXUP;3239;07:20:40;0;50	31312;8	72793;0;0;56;
$GPXUP;3239;07:20:41;0;50	31299;8	72784;0;0;57;
$GPXUP;3239;07:20:42;0;50	31286;8	72775;0;0;57;
$GPXUP;3239;07:20:43;0;50	31274;8	72764;0;0;53;
$GPXUP;3239;07:20:44;0;50	31264;8	72751;0;0;49;
$GPXUP;3239;07:20:45;0;50	31256;8	72737;0;0;48;
$GPXUP;3239;07:20:46;0;50	31248;8	72724;0;0;47;
$GPXUP;3239;07:20:47;0;50	3124;8	72712;0;0;46;
$GPXUP;3239;07:20:48;0;50	31232;8	72699;0;0;44;
$GPXUP;3239;07:20:49;0;50	31226;8	72686;0;0;43;
$GPXUP;3239;07:20:50;0;50	3122;8	72672;0;0;40;
$GPXUP;3239;07:20:51;0;50	31213;8	7266;0;0;43;
$GPXUP;3239;07:20:52;0;50	31203;8	72651;0;0;49;
$GPXUP;3239;07:20:53;0;50	3119;8	72645;0;0;50;
$GPXUP;3239;07:20:54;0;50	31176;8	7264;0;0;54;
$GPXUP;3239;07:20:55;0;50	31163;8	72635;0;0;54;
$GPXUP;3239;07:20:56;0;50	31149;8	7263;0;0;54;
$GPXUP;3239;07:20:57;0;50	31136;8	72622;0;0;53;
$GPXUP;3239;07:20:58;0;50	31124;8	72614;0;0;50;
$GPXUP;3239;07:20:59;0;50	31114;8	72602;0;0;50;
$GPXUP;3239;07:21:00;0;50	31106;8	72588;0;0;50;
$GPXUP;3239;07:21:01;0;50	31098;8	72572;0;0;51;
$GPXUP;3239;07:21:02;0;50	31089;8	72558;0;0;50;
$GPXUP;3239;07:21:03;0;50	31079;8	72546;0;0;49;
$GPXUP;3239;07:21:04;0;50	31069;8	72535;0;0;50;
$GPXUP;3239;07:21:05;0;50	31058;8	72525;0;0;50;
$GPXUP;3239;07:21:06;0;50	31047;8	72515;0;0;50;
$GPXUP;3239;07:21:07;0;50	31037;8	72502;0;0;51;
$GPXUP;3239;07:21:08;0;50	31028;8	72488;0;0;51;
$GPXUP;3239;07:21:09;0;50	31019;8	72474;0;0;53;
$GPXUP;3239;07:21:10;0;50	31007;8	72462;0;0;56;
$GPXUP;3239;07:21:11;0;50	30994;8	72454;0;0;58;
$GPXUP;3239;07:21:12;0;50	3098;8	72448;0;0;59;
$GPXUP;3239;07:21:13;0;50	30965;8	72443;0;0;59;
$GPXUP;3239;07:21:14;0;50	3095;8	72438;0;0;60;
$GPXUP;3239;07:21:15;0;50	30935;8	72435;0;0;62;
$GPXUP;3239;07:21:16;0;50	30919;8	72433;0;0;63;
$GPXUP;3239;07:21:17;0;50	30904;8	72431;0;0;61;
$GPXUP;3239;07:21:18;0;50	30889;8	72426;0;0;58;
$GPXUP;3239;07:21:19;0;50	30876;8	72417;0;0;57;
$GPXUP;3239;07:21:20;0;50	30862;8	72407;0;0;60;
$GPXUP;3239;07:21:21;0;50	30848;8	724;0;0;63;
$GPXUP;3239;07:21:22;0;50	30831;8	72398;0;0;68;
$GPXUP;3239;07:21:23;0;50	30813;8	72398;0;0;73;
$GPXUP;3239;07:21:24;0;50	30794;8	72399;0;0;74;
$GPXUP;3239;07:21:25;0;50	30777;8	72403;0;0;70;
$GPXUP;3239;07:21:26;0;50	3076;8	72408;0;0;66;
$GPXUP;3239;07:21:27;0;50	30744;8	72412;0;0;64;
$GPXUP;3239;07:21:28;0;50	30728;8	72413;0;0;62;
$GPXUP;3239;07:21:29;0;50	30713;8	72413;0;0;62;
$GPXUP;3239;07:21:30;0;50	30697;8	72414;0;0;64;
$GPXUP;3239;07:21:31;0;50	30682;8	72415;0;0;63;
$GPXUP;3239;07:21:32;0;50	30666;8	72414;0;0;60;
$GPXUP;3239;07:21:33;0;50	30652;8	72407;0;0;58;
$GPXUP;3239;07:21:34;0;50	3064;8	72398;0;0;57;
$GPXUP;3239;07:21:35;0;50	30628;8	72386;0;0;56;
$GPXUP;3239;07:21:36;0;50	30616;8	72374;0;0;57;
$GPXUP;3239;07:21:37;0;50	30604;8	72362;0;0;58;
$GPXUP;3239;07:21:38;0;50	30594;8	72347;0;0;54;
$GPXUP;3239;07:21:39;0;50	30586;8	7233;0;0;52;
$GPXUP;3239;07:21:40;0;50	30578;8	72314;0;0;51;
$GPXUP;3239;07:21:41;0;50	3057;8	72298;0;0;54;
$GPXUP;3239;07:21:42;0;50	30558;8	72286;0;0;54;
$GPXUP;3239;07:21:43;0;50	30542;8	72281;0;0;61;
$GPXUP;3239;07:21:44;0;50	30525;8	72277;0;0;66;
$GPXUP;3239;07:21:45;0;50	30508;8	72275;0;0;66;
$GPXUP;3239;07:21:46;0;50	30492;8	72273;0;0;63;
$GPXUP;3239;07:21:47;0;50	30476;8	72268;0;0;61;
$GPXUP;3239;07:21:48;0;50	30464;8	72258;0;0;57;
$GPXUP;3239;07:21:49;0;50	30455;8	72243;0;0;51;
$GPXUP;3239;07:21:50;0;50	30445;8	7223;0;0;53;
$GPXUP;3239;07:21:51;0;50	30435;8	72218;0;0;51;
$GPXUP;3239;07:21:52;0;50	30424;8	72207;0;0;52;
$GPXUP;3239;07:21:53;0;50	30414;8	72195;0;0;52;
$GPXUP;3239;07:21:54;0;50	30402;8	72184;0;0;57;
$GPXUP;3239;07:21:55;0;50	30389;8	72175;0;0;61;
$GPXUP;3239;07:21:56;0;50	30375;8	72166;0;0;60;
$GPXUP;3239;07:21:57;0;50	30362;8	72156;0;0;57;
$GPXUP;3239;07:21:58;0;50	30351;8	72144;0;0;52;
$GPXUP;3239;07:21:59;0;50	30342;8	7213;0;0;49;
$GPXUP;3239;07:22:00;0;50	30334;8	72116;0;0;49;
$GPXUP;3239;07:22:01;0;50	30325;8	72104;0;0;50;
$GPXUP;3239;07:22:02;0;50	30314;8	72093;0;0;53;
$GPXUP;3239;07:22:03;0;50	30301;8	72085;0;0;55;
$GPXUP;3239;07:22:04;0;50	30288;8	7208;0;0;55;
$GPXUP;3239;07:22:05;0;50	30274;8	72078;0;0;52;
$GPXUP;3239;07:22:06;0;50	30262;8	72075;0;0;52;
$GPXUP;3239;07:22:07;0;50	30248;8	72074;0;0;51;
$GPXUP;3239;07:22:08;0;50	30236;8	72072;0;0;51;
$GPXUP;3239;07:22:09;0;50	30223;8	7207;0;0;51;
$GPXUP;3239;07:22:10;0;50	3021;8	7207;0;0;53;
$GPXUP;3239;07:22:11;0;50	30195;8	72074;0;0;61;
$GPXUP;3239;07:22:12;0;50	30179;8	72082;0;0;64;
$GPXUP;3239;07:22:13;0;50	30163;8	7209;0;0;64;
$GPXUP;3239;07:22:14;0;50	30147;8	72096;0;0;65;
$GPXUP;3239;07:22:15;0;50	30132;8	72096;0;0;61;
$GPXUP;3239;07:22:16;0;50	30118;8	72091;0;0;57;
$GPXUP;3239;07:22:17;0;50	30105;8	72083;0;0;53;
$GPXUP;3239;07:22:18;0;50	30094;8	72074;0;0;50;
$GPXUP;3239;07:22:19;0;50	30082;8	72067;0;0;51;
$GPXUP;3239;07:22:20;0;50	30068;8	72063;0;0;55;
$GPXUP;3239;07:22:21;0;50	30053;8	72062;0;0;61;
$GPXUP;3239;07:22:22;0;50	30038;8	72059;0;0;59;
$GPXUP;3239;07:22:23;0;50	30025;8	72052;0;0;57;
$GPXUP;3239;07:22:24;0;50	30013;8	72042;0;0;52;
$GPXUP;3239;07:22:25;0;50	30002;8	72031;0;0;51;
$GPXUP;3239;07:22:26;0;50	29992;8	72019;0;0;52;
$GPXUP;3239;07:22:27;0;50	29982;8	72007;0;0;53;
$GPXUP;3239;07:22:28;0;50	29973;8	71992;0;0;51;
$GPXUP;3239;07:22:29;0;50	29966;8	71977;0;0;48;
$GPXUP;3239;07:22:30;0;50	29959;8	71963;0;0;42;
$GPXUP;3239;07:22:31;0;50	29951;8	71952;0;0;45;
$GPXUP;3239;07:22:32;0;50	29941;8	71943;0;0;48;
$GPXUP;3239;07:22:33;0;50	29931;8	71934;0;0;50;
$GPXUP;3239;07:22:34;0;50	29921;8	71924;0;0;47;
$GPXUP;3239;07:22:35;0;50	29912;8	71912;0;0;47;
$GPXUP;3239;07:22:36;0;50	29906;8	71897;0;0;43;
$GPXUP;3239;07:22:37;0;50	29904;8	71881;0;0;42;
$GPXUP;3239;07:22:38;0;50	29905;8	71864;0;0;40;
$GPXUP;3239;07:22:39;0;50	29904;8	71848;0;0;41;
$GPXUP;3239;07:22:40;0;50	29901;8	71834;0;0;39;
$GPXUP;3239;07:22:41;0;50	29895;8	71821;0;0;44;
$GPXUP;3239;07:22:42;0;50	29885;8	7181;0;0;51;
$GPXUP;3239;07:22:43;0;50	29874;8	71798;0;0;50;
$GPXUP;3239;07:22:44;0;50	29863;8	71788;0;0;50;
$GPXUP;3239;07:22:45;0;50	29852;8	71779;0;0;49;
$GPXUP;3239;07:22:46;0;50	29841;8	71773;0;0;49;
$GPXUP;3239;07:22:47;0;50	29828;8	71769;0;0;50;
$GPXUP;3239;07:22:48;0;50	29815;8	71769;0;0;54;
$GPXUP;3239;07:22:49;0;50	29801;8	71773;0;0;57;
$GPXUP;3239;07:22:50;0;50	29787;8	71778;0;0;56;
$GPXUP;3239;07:22:51;0;50	29773;8	71779;0;0;53;
$GPXUP;3239;07:22:52;0;50	29762;8	71775;0;0;44;
$GPXUP;3239;07:22:53;0;50	29754;8	71763;0;0;42;
$GPXUP;3239;07:22:54;0;50	29746;8	7175;0;0;43;
$GPXUP;3239;07:22:55;0;50	29738;8	71738;0;0;45;
$GPXUP;3239;07:22:56;0;50	2973;8	71725;0;0;46;
$GPXUP;3239;07:22:57;0;50	29721;8	71714;0;0;47;
$GPXUP;3239;07:22:58;0;50	2971;8	71704;0;0;49;
$GPXUP;3239;07:22:59;0;50	29698;8	71699;0;0;51;
$GPXUP;3239;07:23:00;0;50	29683;8	71699;0;0;58;
$GPXUP;3239;07:23:01;0;50	29668;8	71701;0;0;58;
$GPXUP;3239;07:23:02;0;50	29653;8	71703;0;0;58;
$GPXUP;3239;07:23:03;0;50	29638;8	71705;0;0;59;
$GPXUP;3239;07:23:04;0;50	29624;8	71705;0;0;57;
$GPXUP;3239;07:23:05;0;50	2961;8	71702;0;0;55;
$GPXUP;3239;07:23:06;0;50	29598;8	71696;0;0;52;
$GPXUP;3239;07:23:07;0;50	29586;8	71687;0;0;50;
$GPXUP;3239;07:23:08;0;50	29575;8	71679;0;0;52;
$GPXUP;3239;07:23:09;0;50	29562;8	71672;0;0;53;
$GPXUP;3239;07:23:10;0;50	29549;8	71666;0;0;56;
$GPXUP;3239;07:23:11;0;50	29535;8	71662;0;0;57;
$GPXUP;3239;07:23:12;0;50	29521;8	71659;0;0;59;
$GPXUP;3239;07:23:13;0;50	29506;8	71658;0;0;60;
$GPXUP;3239;07:23:14;0;50	2949;8	71659;0;0;63;
$GPXUP;3239;07:23:15;0;50	29474;8	71662;0;0;66;
$GPXUP;3239;07:23:16;0;50	29457;8	71667;0;0;68;
$GPXUP;3239;07:23:17;0;50	29441;8	71674;0;0;69;
$GPXUP;3239;07:23:18;0;50	29424;8	71682;0;0;68;
$GPXUP;3239;07:23:19;0;50	29408;8	71693;0;0;71;
$GPXUP;3239;07:23:20;0;50	29392;8	71705;0;0;71;
$GPXUP;3239;07:23:21;0;50	29376;8	71716;0;0;70;
$GPXUP;3239;07:23:22;0;50	29359;8	71722;0;0;66;
$GPXUP;3239;07:23:23;0;50	29343;8	71724;0;0;62;
$GPXUP;3239;07:23:24;0;50	29328;8	71722;0;0;60;
$GPXUP;3239;07:23:25;0;50	29315;8	71717;0;0;56;
$GPXUP;3239;07:23:26;0;50	29302;8	7171;0;0;52;
$GPXUP;3239;07:23:27;0;50	29291;8	71702;0;0;50;
$GPXUP;3239;07:23:28;0;50	29281;8	71692;0;0;45;
$GPXUP;3239;07:23:29;0;50	29274;8	71679;0;0;41;
$GPXUP;3239;07:23:30;0;50	29269;8	71665;0;0;38;
$GPXUP;3239;07:23:31;0;50	29264;8	71652;0;0;38;
$GPXUP;3239;07:23:32;0;50	29258;8	7164;0;0;40;
$GPXUP;3239;07:23:33;0;50	29252;8	71628;0;0;42;
$GPXUP;3239;07:23:34;0;50	29244;8	71617;0;0;43;
$GPXUP;3239;07:23:35;0;50	29235;8	71607;0;0;44;
$GPXUP;3239;07:23:36;0;50	29226;8	71596;0;0;42;
$GPXUP;3239;07:23:37;0;50	29219;8	71585;0;0;43;
$GPXUP;3239;07:23:38;0;50	2921;8	71574;0;0;46;
$GPXUP;3239;07:23:39;0;50	29198;8	71566;0;0;52;
$GPXUP;3239;07:23:40;0;50	29185;8	7156;0;0;54;
$GPXUP;3239;07:23:41;0;50	29173;8	71552;0;0;52;
$GPXUP;3239;07:23:42;0;50	29163;8	71541;0;0;46;
$GPXUP;3239;07:23:43;0;50	29157;8	71527;0;0;44;
$GPXUP;3239;07:23:44;0;50	2915;8	71514;0;0;45;
$GPXUP;3239;07:23:45;0;50	29141;8	71502;0;0;48;
$GPXUP;3239;07:23:46;0;50	29132;8	7149;0;0;49;
$GPXUP;3239;07:23:47;0;50	29122;8	71477;0;0;49;
$GPXUP;3239;07:23:48;0;50	29112;8	71465;0;0;51;
$GPXUP;3239;07:23:49;0;50	29102;8	71453;0;0;52;
$GPXUP;3239;07:23:50;0;50	29091;8	71441;0;0;52;
$GPXUP;3239;07:23:51;0;50	2908;8	71431;0;0;53;
$GPXUP;3239;07:23:52;0;50	29067;8	71424;0;0;56;
$GPXUP;3239;07:23:53;0;50	29053;8	71418;0;0;57;
$GPXUP;3239;07:23:54;0;50	29039;8	71413;0;0;56;
$GPXUP;3239;07:23:55;0;50	29026;8	71407;0;0;52;
$GPXUP;3239;07:23:56;0;50	29015;8	71399;0;0;48;
$GPXUP;3239;07:23:57;0;50	29004;8	7139;0;0;46;
$GPXUP;3239;07:23:58;0;50	28995;8	7138;0;0;46;
$GPXUP;3239;07:23:59;0;50	28985;8	7137;0;0;48;
$GPXUP;3239;07:24:00;0;50	28973;8	71363;0;0;52;
$GPXUP;3239;07:24:01;0;50	2896;8	71358;0;0;54;
$GPXUP;3239;07:24:02;0;50	28946;8	71356;0;0;57;
$GPXUP;3239;07:24:03;0;50	28932;8	71351;0;0;57;
$GPXUP;3239;07:24:04;0;50	28919;8	71342;0;0;54;
$GPXUP;3239;07:24:05;0;50	28909;8	7133;0;0;50;
$GPXUP;3239;07:24:06;0;50	28902;8	71315;0;0;48;
$GPXUP;3239;07:24:07;0;50	28896;8	713;0;0;44;
$GPXUP;3239;07:24:08;0;50	2889;8	71285;0;0;45;
$GPXUP;3239;07:24:09;0;50	28882;8	71273;0;0;46;
$GPXUP;3239;07:24:10;0;50	28872;8	71262;0;0;47;
$GPXUP;3239;07:24:11;0;50	28862;8	71254;0;0;47;
$GPXUP;3239;07:24:12;0;50	2885;8	71249;0;0;50;
$GPXUP;3239;07:24:13;0;50	28837;8	71246;0;0;52;
$GPXUP;3239;07:24:14;0;50	28824;8	71242;0;0;52;
$GPXUP;3239;07:24:15;0;50	28813;8	71234;0;0;48;
$GPXUP;3239;07:24:16;0;50	28804;8	71221;0;0;49;
$GPXUP;3239;07:24:17;0;50	28799;8	71204;0;0;47;
$GPXUP;3239;07:24:18;0;50	28795;8	71187;0;0;46;
$GPXUP;3239;07:24:19;0;50	28789;8	71171;0;0;47;
$GPXUP;3239;07:24:20;0;50	28782;8	71156;0;0;49;
$GPXUP;3239;07:24:21;0;50	28774;8	71142;0;0;46;
$GPXUP;3239;07:24:22;0;50	28766;8	7113;0;0;43;
$GPXUP;3239;07:24:23;0;50	28758;8	7112;0;0;41;
$GPXUP;3239;07:24:24;0;50	2875;8	7111;0;0;41;
$GPXUP;3239;07:24:25;0;50	28742;8	71101;0;0;43;
$GPXUP;3239;07:24:26;0;50	28732;8	71093;0;0;43;
$GPXUP;3239;07:24:27;0;50	28722;8	71087;0;0;46;
$GPXUP;3239;07:24:28;0;50	2871;8	71084;0;0;50;
$GPXUP;3239;07:24:29;0;50	28696;8	71084;0;0;56;
$GPXUP;3239;07:24:30;0;50	28682;8	71086;0;0;56;
$GPXUP;3239;07:24:31;0;50	28669;8	7109;0;0;52;
$GPXUP;3239;07:24:32;0;50	28656;8	71092;0;0;48;
$GPXUP;3239;07:24:33;0;50	28644;8	71092;0;0;46;
$GPXUP;3239;07:24:34;0;50	28632;8	71089;0;0;46;
$GPXUP;3239;07:24:35;0;50	2862;8	71087;0;0;54;
$GPXUP;3239;07:24:36;0;50	28606;8	71084;0;0;53;
$GPXUP;3239;07:24:37;0;50	28594;8	71078;0;0;51;
$GPXUP;3239;07:24:38;0;50	28583;8	71068;0;0;47;
$GPXUP;3239;07:24:39;0;50	28575;8	71056;0;0;45;
$GPXUP;3239;07:24:40;0;50	28566;8	71044;0;0;47;
$GPXUP;3239;07:24:41;0;50	28554;8	71036;0;0;53;
$GPXUP;3239;07:24:42;0;50	28541;8	71028;0;0;57;
$GPXUP;3239;07:24:43;0;50	28528;8	71021;0;0;57;
$GPXUP;3239;07:24:44;0;50	28515;8	71014;0;0;54;
$GPXUP;3239;07:24:45;0;50	28502;8	71009;0;0;50;
$GPXUP;3239;07:24:46;0;50	28491;8	71005;0;0;43;
$GPXUP;3239;07:24:47;0;50	28483;8	70996;0;0;41;
$GPXUP;3239;07:24:48;0;50	28476;8	70985;0;0;40;
$GPXUP;3239;07:24:49;0;50	28469;8	70974;0;0;41;
$GPXUP;3239;07:24:50;0;50	2846;8	70965;0;0;45;
$GPXUP;3239;07:24:51;0;50	28448;8	70957;0;0;50;
$GPXUP;3239;07:24:52;0;50	28436;8	70952;0;0;56;
$GPXUP;3239;07:24:53;0;50	28422;8	70947;0;0;56;
$GPXUP;3239;07:24:54;0;50	28408;8	70944;0;0;55;
$GPXUP;3239;07:24:55;0;50	28394;8	70943;0;0;58;
$GPXUP;3239;07:24:56;0;50	28379;8	70946;0;0;61;
$GPXUP;3239;07:24:57;0;50	28363;8	70952;0;0;63;
$GPXUP;3239;07:24:58;0;50	28348;8	70958;0;0;62;
$GPXUP;3239;07:24:59;0;50	28333;8	70962;0;0;59;
$GPXUP;3239;07:25:00;0;50	28319;8	70963;0;0;56;
$GPXUP;3239;07:25:01;0;50	28306;8	7096;0;0;50;
$GPXUP;3239;07:25:02;0;50	28295;8	70953;0;0;46;
$GPXUP;3239;07:25:03;0;50	28285;8	70943;0;0;45;
$GPXUP;3239;07:25:04;0;50	28275;8	70934;0;0;48;
$GPXUP;3239;07:25:05;0;50	28264;8	70927;0;0;51;
$GPXUP;3239;07:25:06;0;50	28251;8	70921;0;0;53;
$GPXUP;3239;07:25:07;0;50	28239;8	70913;0;0;49;
$GPXUP;3239;07:25:08;0;50	2823;8	70903;0;0;46;
$GPXUP;3239;07:25:09;0;50	2822;8	70892;0;0;46;
$GPXUP;3239;07:25:10;0;50	2821;8	70882;0;0;48;
$GPXUP;3239;07:25:11;0;50	282;8	70872;0;0;50;
$GPXUP;3239;07:25:12;0;50	2819;8	70862;0;0;46;
$GPXUP;3239;07:25:13;0;50	28182;8	70849;0;0;46;
$GPXUP;3239;07:25:14;0;50	28173;8	70838;0;0;46;
$GPXUP;3239;07:25:15;0;50	28163;8	70827;0;0;49;
$GPXUP;3239;07:25:16;0;50	28154;8	70815;0;0;50;
$GPXUP;3239;07:25:17;0;50	28146;8	708;0;0;49;
$GPXUP;3239;07:25:18;0;50	2814;8	70784;0;0;47;
$GPXUP;3239;07:25:19;0;50	28134;8	70769;0;0;44;
$GPXUP;3239;07:25:20;0;50	28126;8	70755;0;0;49;
$GPXUP;3239;07:25:21;0;50	28115;8	70745;0;0;52;
$GPXUP;3239;07:25:22;0;50	28103;8	70738;0;0;54;
$GPXUP;3239;07:25:23;0;50	2809;8	70732;0;0;52;
$GPXUP;3239;07:25:24;0;50	28077;8	70725;0;0;54;
$GPXUP;3239;07:25:25;0;50	28064;8	70717;0;0;55;
$GPXUP;3239;07:25:26;0;50	28052;8	70707;0;0;56;
$GPXUP;3239;07:25:27;0;50	2804;8	70695;0;0;56;
$GPXUP;3239;07:25:28;0;50	2803;8	7068;0;0;53;
$GPXUP;3239;07:25:29;0;50	2802;8	70666;0;0;51;
$GPXUP;3239;07:25:30;0;50	28011;8	70652;0;0;51;
$GPXUP;3239;07:25:31;0;50	28;8	7064;0;0;54;
$GPXUP;3239;07:25:32;0;50	27987;8	70632;0;0;57;
$GPXUP;3239;07:25:33;0;50	27972;8	70626;0;0;61;
$GPXUP;3239;07:25:34;0;50	27957;8	70622;0;0;63;
$GPXUP;3239;07:25:35;0;50	2794;8	7062;0;0;65;
$GPXUP;3239;07:25:36;0;50	27924;8	70621;0;0;68;
$GPXUP;3239;07:25:37;0;50	27906;8	70626;0;0;70;
$GPXUP;3239;07:25:38;0;50	27889;8	70632;0;0;69;
$GPXUP;3239;07:25:39;0;50	27872;8	70638;0;0;68;
$GPXUP;3239;07:25:40;0;50	27856;8	70643;0;0;67;
$GPXUP;3239;07:25:41;0;50	27839;8	70648;0;0;66;
$GPXUP;3239;07:25:42;0;50	27824;8	70657;0;0;67;
$GPXUP;3239;07:25:43;0;50	27808;8	70668;0;0;67;
$GPXUP;3239;07:25:44;0;50	27792;8	70676;0;0;63;
$GPXUP;3239;07:25:45;0;50	27778;8	70678;0;0;59;
$GPXUP;3239;07:25:46;0;50	27763;8	70678;0;0;59;
$GPXUP;3239;07:25:47;0;50	27748;8	70681;0;0;62;
$GPXUP;3239;07:25:48;0;50	27732;8	70684;0;0;61;
$GPXUP;3239;07:25:49;0;50	27717;8	70685;0;0;63;
$GPXUP;3239;07:25:50;0;50	27702;8	70682;0;0;60;
$GPXUP;3239;07:25:51;0;50	27688;8	70674;0;0;57;
$GPXUP;3239;07:25:52;0;50	27676;8	70664;0;0;54;
$GPXUP;3239;07:25:53;0;50	27665;8	70652;0;0;50;
$GPXUP;3239;07:25:54;0;50	27657;8	70639;0;0;48;
$GPXUP;3239;07:25:55;0;50	27648;8	70626;0;0;47;
$GPXUP;3239;07:25:56;0;50	27639;8	70614;0;0;49;
$GPXUP;3239;07:25:57;0;50	27628;8	70603;0;0;51;
$GPXUP;3239;07:25:58;0;50	27618;8	70592;0;0;50;
$GPXUP;3239;07:25:59;0;50	2761;8	70579;0;0;46;
$GPXUP;3239;07:26:00;0;50	27603;8	70566;0;0;41;
$GPXUP;3239;07:26:01;0;50	27598;8	70554;0;0;38;
$GPXUP;3239;07:26:02;0;50	27593;8	70541;0;0;35;
$GPXUP;3239;07:26:03;0;50	27589;8	70529;0;0;35;
$GPXUP;3239;07:26:04;0;50	27581;8	7052;0;0;40;
$GPXUP;3239;07:26:05;0;50	2757;8	70514;0;0;46;
$GPXUP;3239;07:26:06;0;50	27559;8	70506;0;0;46;
$GPXUP;3239;07:26:07;0;50	2755;8	70496;0;0;43;
$GPXUP;3239;07:26:08;0;50	27544;8	70482;0;0;42;
$GPXUP;3239;07:26:09;0;50	27538;8	70468;0;0;44;
$GPXUP;3239;07:26:10;0;50	27532;8	70454;0;0;45;
$GPXUP;3239;07:26:11;0;50	27525;8	7044;0;0;45;
$GPXUP;3239;07:26:12;0;50	2752;8	70426;0;0;41;
$GPXUP;3239;07:26:13;0;50	27515;8	70412;0;0;38;
$GPXUP;3239;07:26:14;0;50	27509;8	70401;0;0;40;
$GPXUP;3239;07:26:15;0;50	275;8	70392;0;0;44;
$GPXUP;3239;07:26:16;0;50	27487;8	70387;0;0;52;
$GPXUP;3239;07:26:17;0;50	27473;8	70381;0;0;55;
$GPXUP;3239;07:26:18;0;50	2746;8	70373;0;0;56;
$GPXUP;3239;07:26:19;0;50	27448;8	70362;0;0;52;
$GPXUP;3239;07:26:20;0;50	27438;8	7035;0;0;50;
$GPXUP;3239;07:26:21;0;50	27428;8	70338;0;0;51;
$GPXUP;3239;07:26:22;0;50	27415;8	70331;0;0;56;
$GPXUP;3239;07:26:23;0;50	27398;8	7033;0;0;67;
$GPXUP;3239;07:26:24;0;50	27379;8	70333;0;0;73;
$GPXUP;3239;07:26:25;0;50	27361;8	70333;0;0;69;
$GPXUP;3239;07:26:26;0;50	27345;8	70328;0;0;62;
$GPXUP;3239;07:26:27;0;50	2733;8	70322;0;0;59;
$GPXUP;3239;07:26:28;0;50	27315;8	70317;0;0;58;
$GPXUP;3239;07:26:29;0;50	27301;8	70312;0;0;59;
$GPXUP;3239;07:26:30;0;50	27287;8	70306;0;0;58;
$GPXUP;3239;07:26:31;0;50	27272;8	70302;0;0;60;
$GPXUP;3239;07:26:32;0;50	27256;8	70299;0;0;66;
$GPXUP;3239;07:26:33;0;50	27239;8	70298;0;0;68;
$GPXUP;3239;07:26:34;0;50	27221;8	70298;0;0;70;
$GPXUP;3239;07:26:35;0;50	27202;8	70299;0;0;73;
$GPXUP;3239;07:26:36;0;50	27183;8	70299;0;0;78;
$GPXUP;3239;07:26:37;0;50	27163;8	70299;0;0;77;
$GPXUP;3239;07:26:38;0;50	27144;8	70299;0;0;73;
$GPXUP;3239;07:26:39;0;50	27126;8	70298;0;0;72;
$GPXUP;3239;07:26:40;0;50	27108;8	70297;0;0;71;
$GPXUP;3239;07:26:41;0;50	2709;8	70296;0;0;71;
$GPXUP;3239;07:26:42;0;50	27072;8	70296;0;0;69;
$GPXUP;3239;07:26:43;0;50	27056;8	70294;0;0;62;
$GPXUP;3239;07:26:44;0;50	2704;8	70291;0;0;64;
$GPXUP;3239;07:26:45;0;50	27024;8	70288;0;0;64;
$GPXUP;3239;07:26:46;0;50	27008;8	70287;0;0;69;
$GPXUP;3239;07:26:47;0;50	2699;8	70285;0;0;67;
$GPXUP;3239;07:26:48;0;50	26974;8	7028;0;0;64;
$GPXUP;3239;07:26:49;0;50	26959;8	70275;0;0;63;
$GPXUP;3239;07:26:50;0;50	26944;8	70269;0;0;64;
$GPXUP;3239;07:26:51;0;50	26929;8	70259;0;0;61;
$GPXUP;3239;07:26:52;0;50	26918;8	70245;0;0;56;
$GPXUP;3239;07:26:53;0;50	26908;8	7023;0;0;56;
$GPXUP;3239;07:26:54;0;50	26898;8	70217;0;0;52;
$GPXUP;3239;07:26:55;0;50	26888;8	70207;0;0;49;
$GPXUP;3239;07:26:56;0;50	26878;8	70197;0;0;50;
$GPXUP;3239;07:26:57;0;50	26868;8	70187;0;0;49;
$GPXUP;3239;07:26:58;0;50	26858;8	70175;0;0;48;
$GPXUP;3239;07:26:59;0;50	26848;8	70164;0;0;49;
$GPXUP;3239;07:27:00;0;50	26837;8	70155;0;0;51;
$GPXUP;3239;07:27:01;0;50	26825;8	70148;0;0;54;
$GPXUP;3239;07:27:02;0;50	26812;8	70143;0;0;53;
$GPXUP;3239;07:27:03;0;50	26799;8	70136;0;0;57;
$GPXUP;3239;07:27:04;0;50	26786;8	70126;0;0;57;
$GPXUP;3239;07:27:05;0;50	26774;8	70116;0;0;55;
$GPXUP;3239;07:27:06;0;50	26762;8	70105;0;0;54;
$GPXUP;3239;07:27:07;0;50	26751;8	70094;0;0;53;
$GPXUP;3239;07:27:08;0;50	2674;8	70082;0;0;53;
$GPXUP;3239;07:27:09;0;50	26728;8	70072;0;0;53;
$GPXUP;3239;07:27:10;0;50	26718;8	70061;0;0;50;
$GPXUP;3239;07:27:11;0;50	26708;8	70049;0;0;48;
$GPXUP;3239;07:27:12;0;50	26699;8	70038;0;0;48;
$GPXUP;3239;07:27:13;0;50	26688;8	70028;0;0;48;
$GPXUP;3239;07:27:14;0;50	26677;8	70017;0;0;53;
$GPXUP;3239;07:27:15;0;50	26666;8	70005;0;0;56;
$GPXUP;3239;07:27:16;0;50	26656;8	6999;0;0;56;
$GPXUP;3239;07:27:17;0;50	26646;8	69974;0;0;56;
$GPXUP;3239;07:27:18;0;50	26637;8	69958;0;0;54;
$GPXUP;3239;07:27:19;0;50	26628;8	69944;0;0;49;
$GPXUP;3239;07:27:20;0;50	26618;8	69933;0;0;50;
$GPXUP;3239;07:27:21;0;50	26608;8	69922;0;0;49;
$GPXUP;3239;07:27:22;0;50	26598;8	69912;0;0;48;
$GPXUP;3239;07:27:23;0;50	26588;8	69903;0;0;48;
$GPXUP;3239;07:27:24;0;50	26576;8	69897;0;0;48;
$GPXUP;3239;07:27:25;0;50	26565;8	69892;0;0;48;
$GPXUP;3239;07:27:26;0;50	26553;8	69888;0;0;47;
$GPXUP;3239;07:27:27;0;50	26542;8	69882;0;0;45;
$GPXUP;3239;07:27:28;0;50	26532;8	69874;0;0;45;
$GPXUP;3239;07:27:29;0;50	26523;8	69864;0;0;44;
$GPXUP;3239;07:27:30;0;50	26516;8	69851;0;0;41;
$GPXUP;3239;07:27:31;0;50	26511;8	69838;0;0;41;
$GPXUP;3239;07:27:32;0;50	26503;8	69825;0;0;45;
$GPXUP;3239;07:27:33;0;50	26494;8	69814;0;0;48;
$GPXUP;3239;07:27:34;0;50	26485;8	69803;0;0;48;
$GPXUP;3239;07:27:35;0;50	26478;8	69789;0;0;45;
$GPXUP;3239;07:27:36;0;50	26472;8	69775;0;0;41;
$GPXUP;3239;07:27:37;0;50	26465;8	69763;0;0;43;
$GPXUP;3239;07:27:38;0;50	26455;8	69754;0;0;45;
$GPXUP;3239;07:27:39;0;50	26443;8	69749;0;0;50;
$GPXUP;3239;07:27:40;0;50	26428;8	69747;0;0;57;
$GPXUP;3239;07:27:41;0;50	26413;8	69745;0;0;58;
$GPXUP;3239;07:27:42;0;50	26399;8	69741;0;0;59;
$GPXUP;3239;07:27:43;0;50	26384;8	69736;0;0;60;
$GPXUP;3239;07:27:44;0;50	26368;8	69731;0;0;62;
$GPXUP;3239;07:27:45;0;50	26353;8	69728;0;0;61;
$GPXUP;3239;07:27:46;0;50	26337;8	69727;0;0;62;
$GPXUP;3239;07:27:47;0;50	26321;8	69728;0;0;63;
$GPXUP;3239;07:27:48;0;50	26306;8	69729;0;0;63;
$GPXUP;3239;07:27:49;0;50	2629;8	6973;0;0;62;
$GPXUP;3239;07:27:50;0;50	26274;8	69728;0;0;62;
$GPXUP;3239;07:27:51;0;50	26258;8	69727;0;0;64;
$GPXUP;3239;07:27:52;0;50	26242;8	69727;0;0;65;
$GPXUP;3239;07:27:53;0;50	26226;8	69727;0;0;65;
$GPXUP;3239;07:27:54;0;50	2621;8	69725;0;0;63;
$GPXUP;3239;07:27:55;0;50	26195;8	69722;0;0;60;
$GPXUP;3239;07:27:56;0;50	2618;8	69716;0;0;61;
$GPXUP;3239;07:27:57;0;50	26165;8	69714;0;0;59;
$GPXUP;3239;07:27:58;0;50	2615;8	69715;0;0;62;
$GPXUP;3239;07:27:59;0;50	26134;8	69717;0;0;63;
$GPXUP;3239;07:28:00;0;50	26119;8	69718;0;0;62;
$GPXUP;3239;07:28:01;0;50	26104;8	69715;0;0;60;
$GPXUP;3239;07:28:02;0;50	2609;8	69709;0;0;56;
$GPXUP;3239;07:28:03;0;50	26078;8	69698;0;0;53;
$GPXUP;3239;07:28:04;0;50	26071;8	69682;0;0;50;
$GPXUP;3239;07:28:05;0;50	26064;8	69667;0;0;47;
$GPXUP;3239;07:28:06;0;50	26057;8	69652;0;0;46;
$GPXUP;3239;07:28:07;0;50	2605;8	69638;0;0;45;
$GPXUP;3239;07:28:08;0;50	26043;8	69623;0;0;47;
$GPXUP;3239;07:28:09;0;50	26036;8	69609;0;0;46;
$GPXUP;3239;07:28:10;0;50	26029;8	69595;0;0;44;
$GPXUP;3239;07:28:11;0;50	26023;8	69581;0;0;41;
$GPXUP;3239;07:28:12;0;50	26016;8	69569;0;0;43;
$GPXUP;3239;07:28:13;0;50	26009;8	69556;0;0;44;
$GPXUP;3239;07:28:14;0;50	26002;8	69542;0;0;45;
$GPXUP;3239;07:28:15;0;50	25998;8	69526;0;0;44;
$GPXUP;3239;07:28:16;0;50	25994;8	6951;0;0;42;
$GPXUP;3239;07:28:17;0;50	25992;8	69494;0;0;42;
$GPXUP;3239;07:28:18;0;50	25988;8	69479;0;0;43;
$GPXUP;3239;07:28:19;0;50	25982;8	69464;0;0;46;
$GPXUP;3239;07:28:20;0;50	25975;8	69449;0;0;47;
$GPXUP;3239;07:28:21;0;50	25968;8	69435;0;0;47;
$GPXUP;3239;07:28:22;0;50	25961;8	6942;0;0;46;
$GPXUP;3239;07:28:23;0;50	25955;8	69404;0;0;45;
$GPXUP;3239;07:28:24;0;50	25953;8	69387;0;0;47;
$GPXUP;3239;07:28:25;0;50	25953;8	69367;0;0;50;
$GPXUP;3239;07:28:26;0;50	25954;8	69347;0;0;50;
$GPXUP;3239;07:28:27;0;50	25954;8	69328;0;0;47;
$GPXUP;3239;07:28:28;0;50	25952;8	6931;0;0;47;
$GPXUP;3239;07:28:29;0;50	25947;8	69294;0;0;50;
$GPXUP;3239;07:28:30;0;50	25941;8	69277;0;0;51;
$GPXUP;3239;07:28:31;0;50	25935;8	6926;0;0;49;
$GPXUP;3239;07:28:32;0;50	25933;8	69242;0;0;45;
$GPXUP;3239;07:28:33;0;50	25932;8	69225;0;0;43;
$GPXUP;3239;07:28:34;0;50	25935;8	6921;0;0;39;
$GPXUP;3239;07:28:35;0;50	25944;8	69198;0;0;37;
$GPXUP;3239;07:28:36;0;50	25955;8	69191;0;0;43;
$GPXUP;3239;07:28:37;0;50	25966;8	69184;0;0;42;
$GPXUP;3239;07:28:38;0;50	25976;8	69177;0;0;42;
$GPXUP;3239;07:28:39;0;50	25986;8	69171;0;0;39;
$GPXUP;3239;07:28:40;0;50	25996;8	69168;0;0;39;
$GPXUP;3239;07:28:41;0;50	26006;8	69174;0;0;37;
$GPXUP;3239;07:28:42;0;50	26013;8	69191;0;0;43;
$GPXUP;3239;07:28:43;0;50	26017;8	69216;0;0;51;
$GPXUP;3239;07:28:44;0;50	26014;8	69246;0;0;56;
$GPXUP;3239;07:28:45;0;50	26005;8	69274;0;0;65;
$GPXUP;3239;07:28:46;0;50	25993;8	69295;0;0;64;
$GPXUP;3239;07:28:47;0;50	25978;8	69303;0;0;56;
$GPXUP;3239;07:28:48;0;50	25963;8	69297;0;0;48;
$GPXUP;3239;07:28:49;0;50	25948;8	69283;0;0;54;
$GPXUP;3239;07:28:50;0;50	25937;8	69265;0;0;50;
$GPXUP;3239;07:28:51;0;50	25929;8	69247;0;0;49;
$GPXUP;3239;07:28:52;0;50	25924;8	69228;0;0;45;
$GPXUP;3239;07:28:53;0;50	25921;8	69211;0;0;43;
$GPXUP;3239;07:28:54;0;50	25917;8	69194;0;0;45;
$GPXUP;3239;07:28:55;0;50	25911;8	69178;0;0;49;
$GPXUP;3239;07:28:56;0;50	25902;8	69163;0;0;52;
$GPXUP;3239;07:28:57;0;50	25892;8	69149;0;0;52;
$GPXUP;3239;07:28:58;0;50	25883;8	69134;0;0;50;
$GPXUP;3239;07:28:59;0;50	25876;8	69119;0;0;47;
$GPXUP;3239;07:29:00;0;50	25872;8	69103;0;0;44;
$GPXUP;3239;07:29:01;0;50	2587;8	69087;0;0;39;
$GPXUP;3239;07:29:02;0;50	2587;8	69072;0;0;38;
$GPXUP;3239;07:29:03;0;50	25872;8	69058;0;0;36;
$GPXUP;3239;07:29:04;0;50	25876;8	69045;0;0;35;
$GPXUP;3239;07:29:05;0;50	25878;8	69031;0;0;37;
$GPXUP;3239;07:29:06;0;50	25879;8	69016;0;0;41;
$GPXUP;3239;07:29:07;0;50	25876;8	68999;0;0;44;
$GPXUP;3239;07:29:08;0;50	25871;8	68983;0;0;47;
$GPXUP;3239;07:29:09;0;50	25864;8	68967;0;0;49;
$GPXUP;3239;07:29:10;0;50	25858;8	6895;0;0;48;
$GPXUP;3239;07:29:11;0;50	25851;8	68934;0;0;50;
$GPXUP;3239;07:29:12;0;50	2584;8	68921;0;0;53;
$GPXUP;3239;07:29:13;0;50	25828;8	6891;0;0;53;
$GPXUP;3239;07:29:14;0;50	25816;8	68898;0;0;54;
$GPXUP;3239;07:29:15;0;50	25803;8	68888;0;0;60;
$GPXUP;3239;07:29:16;0;50	25788;8	68879;0;0;59;
$GPXUP;3239;07:29:17;0;50	25775;8	68868;0;0;58;
$GPXUP;3239;07:29:18;0;50	25764;8	68856;0;0;54;
$GPXUP;3239;07:29:19;0;50	25757;8	68841;0;0;48;
$GPXUP;3239;07:29:20;0;50	25748;8	68826;0;0;52;
$GPXUP;3239;07:29:21;0;50	25738;8	68813;0;0;54;
$GPXUP;3239;07:29:22;0;50	25726;8	68802;0;0;56;
$GPXUP;3239;07:29:23;0;50	25711;8	68797;0;0;58;
$GPXUP;3239;07:29:24;0;50	25696;8	68796;0;0;60;
$GPXUP;3239;07:29:25;0;50	25681;8	68796;0;0;61;
$GPXUP;3239;07:29:26;0;50	25665;8	68796;0;0;61;
$GPXUP;3239;07:29:27;0;50	2565;8	68795;0;0;60;
$GPXUP;3239;07:29:28;0;50	25635;8	68795;0;0;60;
$GPXUP;3239;07:29:29;0;50	2562;8	68794;0;0;59;
$GPXUP;3239;07:29:30;0;50	25606;8	68792;0;0;57;
$GPXUP;3239;07:29:31;0;50	25592;8	68787;0;0;55;
$GPXUP;3239;07:29:32;0;50	25578;8	68783;0;0;59;
$GPXUP;3239;07:29:33;0;50	25563;8	6878;0;0;60;
$GPXUP;3239;07:29:34;0;50	25548;8	68777;0;0;60;
$GPXUP;3239;07:29:35;0;50	25533;8	68775;0;0;63;
$GPXUP;3239;07:29:36;0;50	25517;8	68771;0;0;62;
$GPXUP;3239;07:29:37;0;50	25502;8	68764;0;0;63;
$GPXUP;3239;07:29:38;0;50	25487;8	68757;0;0;63;
$GPXUP;3239;07:29:39;0;50	25472;8	6875;0;0;64;
$GPXUP;3239;07:29:40;0;50	25455;8	68748;0;0;67;
$GPXUP;3239;07:29:41;0;50	25439;8	68746;0;0;66;
$GPXUP;3239;07:29:42;0;50	25422;8	68746;0;0;69;
$GPXUP;3239;07:29:43;0;50	25405;8	68746;0;0;66;
$GPXUP;3239;07:29:44;0;50	2539;8	68742;0;0;58;
$GPXUP;3239;07:29:45;0;50	25377;8	68734;0;0;55;
$GPXUP;3239;07:29:46;0;50	25367;8	6872;0;0;52;
$GPXUP;3239;07:29:47;0;50	25358;8	68706;0;0;49;
$GPXUP;3239;07:29:48;0;50	25351;8	68691;0;0;46;
$GPXUP;3239;07:29:49;0;50	25347;8	68676;0;0;38;
$GPXUP;3239;07:29:50;0;50	25343;8	68663;0;0;36;
$GPXUP;3239;07:29:51;0;50	25338;8	68651;0;0;39;
$GPXUP;3239;07:29:52;0;50	25332;8	68639;0;0;39;
$GPXUP;3239;07:29:53;0;50	25324;8	68629;0;0;41;
$GPXUP;3239;07:29:54;0;50	25314;8	68622;0;0;43;
$GPXUP;3239;07:29:55;0;50	25302;8	68618;0;0;52;
$GPXUP;3239;07:29:56;0;50	25288;8	68614;0;0;54;
$GPXUP;3239;07:29:57;0;50	25274;8	6861;0;0;55;
$GPXUP;3239;07:29:58;0;50	25261;8	68607;0;0;55;
$GPXUP;3239;07:29:59;0;50	25247;8	68603;0;0;56;
$GPXUP;3239;07:30:00;0;50	25233;8	68598;0;0;57;
$GPXUP;3239;07:30:01;0;50	25219;8	68591;0;0;58;
$GPXUP;3239;07:30:02;0;50	25206;8	6858;0;0;54;
$GPXUP;3239;07:30:03;0;50	25196;8	68569;0;0;53;
$GPXUP;3239;07:30:04;0;50	25185;8	68558;0;0;50;
$GPXUP;3239;07:30:05;0;50	25174;8	68548;0;0;51;
$GPXUP;3239;07:30:06;0;50	25162;8	6854;0;0;54;
$GPXUP;3239;07:30:07;0;50	2515;8	68533;0;0;53;
$GPXUP;3239;07:30:08;0;50	25138;8	68523;0;0;52;
$GPXUP;3239;07:30:09;0;50	25127;8	68512;0;0;54;
$GPXUP;3239;07:30:10;0;50	25116;8	68499;0;0;55;
$GPXUP;3239;07:30:11;0;50	25107;8	68485;0;0;52;
$GPXUP;3239;07:30:12;0;50	25101;8	6847;0;0;44;
$GPXUP;3239;07:30:13;0;50	25099;8	68455;0;0;41;
$GPXUP;3239;07:30:14;0;50	25098;8	68439;0;0;40;
$GPXUP;3239;07:30:15;0;50	25095;8	68424;0;0;41;
$GPXUP;3239;07:30:16;0;50	25091;8	6841;0;0;42;
$GPXUP;3239;07:30:17;0;50	25084;8	68396;0;0;47;
$GPXUP;3239;07:30:18;0;50	25075;8	68383;0;0;49;
$GPXUP;3239;07:30:19;0;50	25064;8	68372;0;0;53;
$GPXUP;3239;07:30:20;0;50	25051;8	68363;0;0;57;
$GPXUP;3239;07:30:21;0;50	25035;8	68357;0;0;64;
$GPXUP;3239;07:30:22;0;50	25017;8	68354;0;0;74;
$GPXUP;3239;07:30:23;0;50	24999;8	68348;0;0;70;
$GPXUP;3239;07:30:24;0;50	24984;8	68337;0;0;66;
$GPXUP;3239;07:30:25;0;50	24972;8	68324;0;0;57;
$GPXUP;3239;07:30:26;0;50	24963;8	68309;0;0;52;
$GPXUP;3239;07:30:27;0;50	24954;8	68297;0;0;47;
$GPXUP;3239;07:30:28;0;50	24944;8	68288;0;0;48;
$GPXUP;3239;07:30:29;0;50	24932;8	68281;0;0;51;
$GPXUP;3239;07:30:30;0;50	24919;8	68278;0;0;54;
$GPXUP;3239;07:30:31;0;50	24904;8	68278;0;0;61;
$GPXUP;3239;07:30:32;0;50	24886;8	68281;0;0;67;
$GPXUP;3239;07:30:33;0;50	24869;8	68284;0;0;68;
$GPXUP;3239;07:30:34;0;50	24851;8	68285;0;0;71;
$GPXUP;3239;07:30:35;0;50	24833;8	68284;0;0;70;
$GPXUP;3239;07:30:36;0;50	24816;8	6828;0;0;68;
$GPXUP;3239;07:30:37;0;50	24799;8	68274;0;0;67;
$GPXUP;3239;07:30:38;0;50	24782;8	68267;0;0;69;
$GPXUP;3239;07:30:39;0;50	24764;8	68263;0;0;75;
$GPXUP;3239;07:30:40;0;50	24744;8	68262;0;0;79;
$GPXUP;3239;07:30:41;0;50	24725;8	6826;0;0;75;
$GPXUP;3239;07:30:42;0;50	24708;8	68253;0;0;72;
$GPXUP;3239;07:30:43;0;50	24695;8	68241;0;0;62;
$GPXUP;3239;07:30:44;0;50	24687;8	68225;0;0;51;
$GPXUP;3239;07:30:45;0;50	24682;8	68209;0;0;46;
$GPXUP;3239;07:30:46;0;50	24677;8	68192;0;0;48;
$GPXUP;3239;07:30:47;0;50	24672;8	68174;0;0;51;
$GPXUP;3239;07:30:48;0;50	24667;8	68156;0;0;47;
$GPXUP;3239;07:30:49;0;50	2466;8	68141;0;0;46;
$GPXUP;3239;07:30:50;0;50	24649;8	68129;0;0;51;
$GPXUP;3239;07:30:51;0;50	24633;8	6812;0;0;62;
$GPXUP;3239;07:30:52;0;50	24616;8	68111;0;0;68;
$GPXUP;3239;07:30:53;0;50	246;8	681;0;0;67;
$GPXUP;3239;07:30:54;0;50	24586;8	68086;0;0;64;
$GPXUP;3239;07:30:55;0;50	24573;8	68071;0;0;62;
$GPXUP;3239;07:30:56;0;50	24561;8	68056;0;0;62;
$GPXUP;3239;07:30:57;0;50	24549;8	68042;0;0;61;
$GPXUP;3239;07:30:58;0;50	24535;8	6803;0;0;61;
$GPXUP;3239;07:30:59;0;50	24521;8	68021;0;0;62;
$GPXUP;3239;07:31:00;0;50	24504;8	68015;0;0;67;
$GPXUP;3239;07:31:01;0;50	24485;8	68011;0;0;72;
$GPXUP;3239;07:31:02;0;50	24467;8	68007;0;0;72;
$GPXUP;3239;07:31:03;0;50	2445;8	67998;0;0;71;
$GPXUP;3239;07:31:04;0;50	24434;8	67988;0;0;68;
$GPXUP;3239;07:31:05;0;50	24419;8	67976;0;0;66;
$GPXUP;3239;07:31:06;0;50	24403;8	67967;0;0;63;
$GPXUP;3239;07:31:07;0;50	24386;8	67964;0;0;68;
$GPXUP;3239;07:31:08;0;50	24367;8	67969;0;0;71;
$GPXUP;3239;07:31:09;0;50	24348;8	67974;0;0;74;
$GPXUP;3239;07:31:10;0;50	2433;8	67978;0;0;72;
$GPXUP;3239;07:31:11;0;50	24312;8	67979;0;0;66;
$GPXUP;3239;07:31:12;0;50	24298;8	67972;0;0;60;
$GPXUP;3239;07:31:13;0;50	24287;8	67956;0;0;54;
$GPXUP;3239;07:31:14;0;50	24283;8	67937;0;0;46;
$GPXUP;3239;07:31:15;0;50	24276;8	6792;0;0;47;
$GPXUP;3239;07:31:16;0;50	24268;8	67905;0;0;51;
$GPXUP;3239;07:31:17;0;50	24257;8	67892;0;0;56;
$GPXUP;3239;07:31:18;0;50	24248;8	67877;0;0;55;
$GPXUP;3239;07:31:19;0;50	24242;8	67859;0;0;50;
$GPXUP;3239;07:31:20;0;50	24236;8	67841;0;0;51;
$GPXUP;3239;07:31:21;0;50	2423;8	67825;0;0;47;
$GPXUP;3239;07:31:22;0;50	24223;8	67811;0;0;46;
$GPXUP;3239;07:31:23;0;50	24214;8	67799;0;0;48;
$GPXUP;3239;07:31:24;0;50	24202;8	67788;0;0;57;
$GPXUP;3239;07:31:25;0;50	24189;8	67779;0;0;60;
$GPXUP;3239;07:31:26;0;50	24174;8	67773;0;0;62;
$GPXUP;3239;07:31:27;0;50	24158;8	67768;0;0;65;
$GPXUP;3239;07:31:28;0;50	24142;8	67764;0;0;64;
$GPXUP;3239;07:31:29;0;50	24126;8	67758;0;0;66;
$GPXUP;3239;07:31:30;0;50	2411;8	67752;0;0;69;
$GPXUP;3239;07:31:31;0;50	24092;8	67748;0;0;73;
$GPXUP;3239;07:31:32;0;50	24074;8	67742;0;0;71;
$GPXUP;3239;07:31:33;0;50	24059;8	6773;0;0;70;
$GPXUP;3239;07:31:34;0;50	24048;8	67714;0;0;59;
$GPXUP;3239;07:31:35;0;50	24043;8	67694;0;0;53;
$GPXUP;3239;07:31:36;0;50	24038;8	67675;0;0;50;
$GPXUP;3239;07:31:37;0;50	24032;8	67659;0;0;47;
$GPXUP;3239;07:31:38;0;50	24027;8	67646;0;0;43;
$GPXUP;3239;07:31:39;0;50	2402;8	67633;0;0;42;
$GPXUP;3239;07:31:40;0;50	24014;8	6762;0;0;45;
$GPXUP;3239;07:31:41;0;50	24005;8	67607;0;0;50;
$GPXUP;3239;07:31:42;0;50	23994;8	67596;0;0;55;
$GPXUP;3239;07:31:43;0;50	23982;8	67586;0;0;56;
$GPXUP;3239;07:31:44;0;50	23968;8	67578;0;0;55;
$GPXUP;3239;07:31:45;0;50	23953;8	67575;0;0;59;
$GPXUP;3239;07:31:46;0;50	23934;8	67577;0;0;69;
$GPXUP;3239;07:31:47;0;50	23913;8	67586;0;0;78;
$GPXUP;3239;07:31:48;0;50	23893;8	67592;0;0;74;
$GPXUP;3239;07:31:49;0;50	23875;8	67597;0;0;69;
$GPXUP;3239;07:31:50;0;50	23858;8	67602;0;0;72;
$GPXUP;3239;07:31:51;0;50	23839;8	67605;0;0;75;
$GPXUP;3239;07:31:52;0;50	23821;8	67606;0;0;72;
$GPXUP;3239;07:31:53;0;50	23804;8	67605;0;0;65;
$GPXUP;3239;07:31:54;0;50	2379;8	67602;0;0;58;
$GPXUP;3239;07:31:55;0;50	23775;8	67601;0;0;60;
$GPXUP;3239;07:31:56;0;50	2376;8	67604;0;0;64;
$GPXUP;3239;07:31:57;0;50	23745;8	67609;0;0;65;
$GPXUP;3239;07:31:58;0;50	23729;8	67614;0;0;63;
$GPXUP;3239;07:31:59;0;50	23714;8	67618;0;0;61;
$GPXUP;3239;07:32:00;0;50	23699;8	67618;0;0;59;
$GPXUP;3239;07:32:01;0;50	23685;8	67616;0;0;57;
$GPXUP;3239;07:32:02;0;50	23672;8	67612;0;0;55;
$GPXUP;3239;07:32:03;0;50	23659;8	67607;0;0;52;
$GPXUP;3239;07:32:04;0;50	23647;8	676;0;0;50;
$GPXUP;3239;07:32:05;0;50	23636;8	67593;0;0;50;
$GPXUP;3239;07:32:06;0;50	23624;8	67588;0;0;51;
$GPXUP;3239;07:32:07;0;50	23611;8	67585;0;0;52;
$GPXUP;3239;07:32:08;0;50	23596;8	67586;0;0;59;
$GPXUP;3239;07:32:09;0;50	23581;8	67591;0;0;63;
$GPXUP;3239;07:32:10;0;50	23565;8	67601;0;0;66;
$GPXUP;3239;07:32:11;0;50	2355;8	67612;0;0;67;
$GPXUP;3239;07:32:12;0;50	23534;8	6762;0;0;66;
$GPXUP;3239;07:32:13;0;50	23518;8	67623;0;0;63;
$GPXUP;3239;07:32:14;0;50	23502;8	67622;0;0;63;
$GPXUP;3239;07:32:15;0;50	23487;8	67618;0;0;62;
$GPXUP;3239;07:32:16;0;50	23472;8	6761;0;0;60;
$GPXUP;3239;07:32:17;0;50	23459;8	67603;0;0;58;
$GPXUP;3239;07:32:18;0;50	23445;8	67596;0;0;57;
$GPXUP;3239;07:32:19;0;50	23431;8	67591;0;0;56;
$GPXUP;3239;07:32:20;0;50	23418;8	67586;0;0;57;
$GPXUP;3239;07:32:21;0;50	23404;8	67583;0;0;58;
$GPXUP;3239;07:32:22;0;50	23389;8	67582;0;0;59;
$GPXUP;3239;07:32:23;0;50	23373;8	67582;0;0;63;
$GPXUP;3239;07:32:24;0;50	23355;8	67584;0;0;69;
$GPXUP;3239;07:32:25;0;50	23336;8	67588;0;0;75;
$GPXUP;3239;07:32:26;0;50	23317;8	67594;0;0;76;
$GPXUP;3239;07:32:27;0;50	23299;8	676;0;0;72;
$GPXUP;3239;07:32:28;0;50	23281;8	67605;0;0;70;
$GPXUP;3239;07:32:29;0;50	23264;8	6761;0;0;69;
$GPXUP;3239;07:32:30;0;50	23246;8	67612;0;0;69;
$GPXUP;3239;07:32:31;0;50	23229;8	67614;0;0;70;
$GPXUP;3239;07:32:32;0;50	23212;8	67614;0;0;65;
$GPXUP;3239;07:32:33;0;50	23197;8	67609;0;0;60;
$GPXUP;3239;07:32:34;0;50	23183;8	67602;0;0;58;
$GPXUP;3239;07:32:35;0;50	23168;8	67597;0;0;62;
[truncated: 819 more rows]
