# Supplementary material for: Pigeon Navigation: Different Routes Lead to Frankfurt
Source: PLoS One. 2014 Nov 12;9(11):e112439. doi: 10.1371/journal.pone.0112439 (PMC4229201; doi:10.1371/journal.pone.0112439)
Supplement: File S4 — Files containing the original track data and a ‘Read me’ explaining the data format. (ZIP) [file pone.0112439.s004.zip › N-SF/080710xup07_371.log]

$GPXUP;3245;08:48:47;0;50	39781;8	72324;0;0;0;
$GPXUP;3245;08:48:48;0;50	39781;8	72324;0;0;4;
$GPXUP;3245;08:48:49;0;50	3978;8	72323;0;0;4;
$GPXUP;3245;08:48:50;0;50	39779;8	72322;0;0;3;
$GPXUP;3245;08:48:51;0;50	39779;8	72322;0;0;3;
$GPXUP;3245;08:48:52;0;50	39777;8	72322;0;0;6;
$GPXUP;3245;08:48:53;0;50	39774;8	7232;0;0;11;
$GPXUP;3245;08:48:54;0;50	39767;8	7231;0;0;31;
$GPXUP;3245;08:48:55;0;50	39758;8	72294;0;0;45;
$GPXUP;3245;08:48:56;0;50	39751;8	72276;0;0;46;
$GPXUP;3245;08:48:57;0;50	39747;8	72258;0;0;46;
$GPXUP;3245;08:48:58;0;50	39748;8	72238;0;0;46;
$GPXUP;3245;08:48:59;0;50	39756;8	72218;0;0;49;
$GPXUP;3245;08:49:00;0;50	39772;8	72202;0;0;57;
$GPXUP;3245;08:49:01;0;50	39791;8	72195;0;0;64;
$GPXUP;3245;08:49:02;0;50	39812;8	72196;0;0;73;
$GPXUP;3245;08:49:03;0;50	39832;8	72208;0;0;75;
$GPXUP;3245;08:49:04;0;50	39849;8	72222;0;0;74;
$GPXUP;3245;08:49:05;0;50	39866;8	72236;0;0;72;
$GPXUP;3245;08:49:06;0;50	39881;8	72251;0;0;69;
$GPXUP;3245;08:49:07;0;50	39895;8	72267;0;0;68;
$GPXUP;3245;08:49:08;0;50	3991;8	72281;0;0;70;
$GPXUP;3245;08:49:09;0;50	39926;8	7229;0;0;68;
$GPXUP;3245;08:49:10;0;50	39943;8	72295;0;0;64;
$GPXUP;3245;08:49:11;0;50	39959;8	72286;0;0;62;
$GPXUP;3245;08:49:12;0;50	39967;8	72263;0;0;55;
$GPXUP;3245;08:49:13;0;50	39967;8	72234;0;0;60;
$GPXUP;3245;08:49:14;0;50	39962;8	7221;0;0;55;
$GPXUP;3245;08:49:15;0;50	39954;8	72192;0;0;49;
$GPXUP;3245;08:49:16;0;50	39944;8	72182;0;0;39;
$GPXUP;3245;08:49:17;0;50	39933;8	72181;0;0;35;
$GPXUP;3245;08:49:18;0;50	39922;8	72186;0;0;36;
$GPXUP;3245;08:49:19;0;50	39913;8	72198;0;0;39;
$GPXUP;3245;08:49:20;0;50	39908;8	72213;0;0;41;
$GPXUP;3245;08:49:21;0;50	39905;8	72231;0;0;45;
$GPXUP;3245;08:49:22;0;50	39908;8	72253;0;0;55;
$GPXUP;3245;08:49:23;0;50	39916;8	72276;0;0;62;
$GPXUP;3245;08:49:24;0;50	3993;8	72296;0;0;67;
$GPXUP;3245;08:49:25;0;50	39946;8	72309;0;0;66;
$GPXUP;3245;08:49:26;0;50	39964;8	72314;0;0;62;
$GPXUP;3245;08:49:27;0;50	39982;8	72308;0;0;61;
$GPXUP;3245;08:49:28;0;50	4;8	72287;0;0;69;
$GPXUP;3245;08:49:29;0;50	40009;8	72261;0;0;65;
$GPXUP;3245;08:49:30;0;50	40008;8	72233;0;0;62;
$GPXUP;3245;08:49:31;0;50	40002;8	72211;0;0;52;
$GPXUP;3245;08:49:32;0;50	39991;8	72197;0;0;44;
$GPXUP;3245;08:49:33;0;50	3998;8	72191;0;0;35;
$GPXUP;3245;08:49:34;0;50	39968;8	72194;0;0;35;
$GPXUP;3245;08:49:35;0;50	39957;8	72205;0;0;41;
$GPXUP;3245;08:49:36;0;50	39949;8	72218;0;0;42;
$GPXUP;3245;08:49:37;0;50	39943;8	72233;0;0;43;
$GPXUP;3245;08:49:38;0;50	39937;8	72249;0;0;44;
$GPXUP;3245;08:49:39;0;50	39932;8	72266;0;0;47;
$GPXUP;3245;08:49:40;0;50	39928;8	72284;0;0;50;
$GPXUP;3245;08:49:41;0;50	39923;8	72304;0;0;52;
$GPXUP;3245;08:49:42;0;50	3992;8	72324;0;0;56;
$GPXUP;3245;08:49:43;0;50	39918;8	72348;0;0;61;
$GPXUP;3245;08:49:44;0;50	39916;8	72372;0;0;62;
$GPXUP;3245;08:49:45;0;50	39914;8	72395;0;0;59;
$GPXUP;3245;08:49:46;0;50	3991;8	72416;0;0;52;
$GPXUP;3245;08:49:47;0;50	39904;8	72433;0;0;45;
$GPXUP;3245;08:49:48;0;50	39896;8	7244;0;0;36;
$GPXUP;3245;08:49:49;0;50	39886;8	72433;0;0;39;
$GPXUP;3245;08:49:50;0;50	39878;8	72414;0;0;46;
$GPXUP;3245;08:49:51;0;50	39874;8	72392;0;0;50;
$GPXUP;3245;08:49:52;0;50	39868;8	72372;0;0;49;
$GPXUP;3245;08:49:53;0;50	39861;8	72356;0;0;44;
$GPXUP;3245;08:49:54;0;50	39855;8	72341;0;0;43;
$GPXUP;3245;08:49:55;0;50	39851;8	72326;0;0;41;
$GPXUP;3245;08:49:56;0;50	39847;8	7231;0;0;41;
$GPXUP;3245;08:49:57;0;50	39842;8	72296;0;0;41;
$GPXUP;3245;08:49:58;0;50	39836;8	72282;0;0;43;
$GPXUP;3245;08:49:59;0;50	3983;8	72268;0;0;46;
$GPXUP;3245;08:50:00;0;50	39822;8	72255;0;0;43;
$GPXUP;3245;08:50:01;0;50	39813;8	72247;0;0;40;
$GPXUP;3245;08:50:02;0;50	39803;8	72243;0;0;39;
$GPXUP;3245;08:50:03;0;50	39793;8	72243;0;0;39;
$GPXUP;3245;08:50:04;0;50	39783;8	72247;0;0;40;
$GPXUP;3245;08:50:05;0;50	39774;8	72253;0;0;41;
$GPXUP;3245;08:50:06;0;50	39764;8	72259;0;0;40;
$GPXUP;3245;08:50:07;0;50	39754;8	72262;0;0;39;
$GPXUP;3245;08:50:08;0;50	39744;8	72262;0;0;40;
$GPXUP;3245;08:50:09;0;50	39734;8	72259;0;0;41;
$GPXUP;3245;08:50:10;0;50	39726;8	7225;0;0;40;
$GPXUP;3245;08:50:11;0;50	3972;8	72236;0;0;40;
$GPXUP;3245;08:50:12;0;50	39719;8	72217;0;0;47;
$GPXUP;3245;08:50:13;0;50	39719;8	72195;0;0;52;
$GPXUP;3245;08:50:14;0;50	3972;8	72174;0;0;51;
$GPXUP;3245;08:50:15;0;50	39722;8	72153;0;0;51;
$GPXUP;3245;08:50:16;0;50	39726;8	72134;0;0;51;
$GPXUP;3245;08:50:17;0;50	39734;8	72115;0;0;57;
$GPXUP;3245;08:50:18;0;50	39742;8	72095;0;0;57;
$GPXUP;3245;08:50:19;0;50	39747;8	72074;0;0;56;
$GPXUP;3245;08:50:20;0;50	39749;8	72053;0;0;54;
$GPXUP;3245;08:50:21;0;50	39747;8	72033;0;0;50;
$GPXUP;3245;08:50:22;0;50	39742;8	72015;0;0;47;
$GPXUP;3245;08:50:23;0;50	39735;8	72002;0;0;43;
$GPXUP;3245;08:50:24;0;50	39728;8	7199;0;0;41;
$GPXUP;3245;08:50:25;0;50	3972;8	71979;0;0;38;
$GPXUP;3245;08:50:26;0;50	39714;8	71968;0;0;39;
$GPXUP;3245;08:50:27;0;50	39708;8	71954;0;0;42;
$GPXUP;3245;08:50:28;0;50	39705;8	71936;0;0;49;
$GPXUP;3245;08:50:29;0;50	39704;8	71912;0;0;58;
$GPXUP;3245;08:50:30;0;50	39704;8	71888;0;0;60;
$GPXUP;3245;08:50:31;0;50	39703;8	71864;0;0;61;
$GPXUP;3245;08:50:32;0;50	397;8	71841;0;0;59;
$GPXUP;3245;08:50:33;0;50	39697;8	7182;0;0;52;
$GPXUP;3245;08:50:34;0;50	39693;8	71802;0;0;48;
$GPXUP;3245;08:50:35;0;50	39691;8	71783;0;0;53;
$GPXUP;3245;08:50:36;0;50	39692;8	71762;0;0;57;
$GPXUP;3245;08:50:37;0;50	39697;8	71738;0;0;64;
$GPXUP;3245;08:50:38;0;50	39705;8	71714;0;0;70;
$GPXUP;3245;08:50:39;0;50	39711;8	71689;0;0;68;
$GPXUP;3245;08:50:40;0;50	39715;8	71663;0;0;67;
$GPXUP;3245;08:50:41;0;50	39718;8	71637;0;0;68;
$GPXUP;3245;08:50:42;0;50	3972;8	7161;0;0;68;
$GPXUP;3245;08:50:43;0;50	39722;8	71584;0;0;68;
$GPXUP;3245;08:50:44;0;50	39724;8	71557;0;0;67;
$GPXUP;3245;08:50:45;0;50	39726;8	71532;0;0;65;
$GPXUP;3245;08:50:46;0;50	39726;8	71506;0;0;63;
$GPXUP;3245;08:50:47;0;50	39726;8	71482;0;0;63;
$GPXUP;3245;08:50:48;0;50	39725;8	71458;0;0;62;
$GPXUP;3245;08:50:49;0;50	39722;8	71434;0;0;61;
$GPXUP;3245;08:50:50;0;50	39719;8	71413;0;0;55;
$GPXUP;3245;08:50:51;0;50	39713;8	71395;0;0;50;
$GPXUP;3245;08:50:52;0;50	39705;8	71383;0;0;41;
$GPXUP;3245;08:50:53;0;50	39695;8	71381;0;0;36;
$GPXUP;3245;08:50:54;0;50	39685;8	71385;0;0;35;
$GPXUP;3245;08:50:55;0;50	39676;8	71392;0;0;34;
$GPXUP;3245;08:50:56;0;50	39668;8	71404;0;0;43;
$GPXUP;3245;08:50:57;0;50	39661;8	7142;0;0;47;
$GPXUP;3245;08:50:58;0;50	39656;8	71436;0;0;46;
$GPXUP;3245;08:50:59;0;50	39654;8	71456;0;0;49;
$GPXUP;3245;08:51:00;0;50	39659;8	71477;0;0;54;
$GPXUP;3245;08:51:01;0;50	39673;8	71497;0;0;64;
$GPXUP;3245;08:51:02;0;50	39695;8	71508;0;0;73;
$GPXUP;3245;08:51:03;0;50	39717;8	71508;0;0;74;
$GPXUP;3245;08:51:04;0;50	39738;8	7149;0;0;78;
$GPXUP;3245;08:51:05;0;50	39757;8	71454;0;0;88;
$GPXUP;3245;08:51:06;0;50	39765;8	71418;0;0;89;
$GPXUP;3245;08:51:07;0;50	39766;8	71386;0;0;79;
$GPXUP;3245;08:51:08;0;50	39762;8	71358;0;0;68;
$GPXUP;3245;08:51:09;0;50	39756;8	71337;0;0;58;
$GPXUP;3245;08:51:10;0;50	39748;8	71324;0;0;43;
$GPXUP;3245;08:51:11;0;50	39735;8	7132;0;0;39;
$GPXUP;3245;08:51:12;0;50	39724;8	71314;0;0;40;
$GPXUP;3245;08:51:13;0;50	39715;8	71306;0;0;41;
$GPXUP;3245;08:51:14;0;50	39706;8	71296;0;0;42;
$GPXUP;3245;08:51:15;0;50	39697;8	71288;0;0;42;
$GPXUP;3245;08:51:16;0;50	39688;8	7128;0;0;42;
$GPXUP;3245;08:51:17;0;50	39678;8	71272;0;0;42;
$GPXUP;3245;08:51:18;0;50	3967;8	71262;0;0;42;
$GPXUP;3245;08:51:19;0;50	39663;8	7125;0;0;43;
$GPXUP;3245;08:51:20;0;50	39655;8	71239;0;0;43;
$GPXUP;3245;08:51:21;0;50	39645;8	71232;0;0;40;
$GPXUP;3245;08:51:22;0;50	39634;8	71232;0;0;42;
$GPXUP;3245;08:51:23;0;50	39624;8	71236;0;0;41;
$GPXUP;3245;08:51:24;0;50	39614;8	71242;0;0;43;
$GPXUP;3245;08:51:25;0;50	39604;8	71253;0;0;47;
$GPXUP;3245;08:51:26;0;50	39597;8	7127;0;0;52;
$GPXUP;3245;08:51:27;0;50	39593;8	71291;0;0;53;
$GPXUP;3245;08:51:28;0;50	39588;8	7131;0;0;48;
$GPXUP;3245;08:51:29;0;50	39581;8	71324;0;0;43;
$GPXUP;3245;08:51:30;0;50	39572;8	71334;0;0;41;
$GPXUP;3245;08:51:31;0;50	39564;8	71341;0;0;37;
$GPXUP;3245;08:51:32;0;50	39556;8	71349;0;0;36;
$GPXUP;3245;08:51:33;0;50	39551;8	7136;0;0;39;
$GPXUP;3245;08:51:34;0;50	39547;8	71376;0;0;43;
$GPXUP;3245;08:51:35;0;50	39542;8	71392;0;0;42;
$GPXUP;3245;08:51:36;0;50	39537;8	71406;0;0;42;
$GPXUP;3245;08:51:37;0;50	39529;8	71418;0;0;42;
$GPXUP;3245;08:51:38;0;50	3952;8	71426;0;0;43;
$GPXUP;3245;08:51:39;0;50	3951;8	71431;0;0;41;
$GPXUP;3245;08:51:40;0;50	395;8	71435;0;0;38;
$GPXUP;3245;08:51:41;0;50	39491;8	71435;0;0;37;
$GPXUP;3245;08:51:42;0;50	39482;8	71429;0;0;38;
$GPXUP;3245;08:51:43;0;50	39475;8	7142;0;0;39;
$GPXUP;3245;08:51:44;0;50	39468;8	71408;0;0;41;
$GPXUP;3245;08:51:45;0;50	39461;8	71396;0;0;41;
$GPXUP;3245;08:51:46;0;50	39454;8	71384;0;0;41;
$GPXUP;3245;08:51:47;0;50	39446;8	71374;0;0;39;
$GPXUP;3245;08:51:48;0;50	39437;8	71366;0;0;40;
$GPXUP;3245;08:51:49;0;50	39428;8	71358;0;0;41;
$GPXUP;3245;08:51:50;0;50	3942;8	71348;0;0;43;
$GPXUP;3245;08:51:51;0;50	39412;8	71337;0;0;42;
$GPXUP;3245;08:51:52;0;50	39402;8	71329;0;0;42;
$GPXUP;3245;08:51:53;0;50	39392;8	71326;0;0;43;
$GPXUP;3245;08:51:54;0;50	39381;8	71324;0;0;44;
$GPXUP;3245;08:51:55;0;50	39371;8	7132;0;0;42;
$GPXUP;3245;08:51:56;0;50	39361;8	71315;0;0;40;
$GPXUP;3245;08:51:57;0;50	39351;8	71312;0;0;41;
$GPXUP;3245;08:51:58;0;50	3934;8	7131;0;0;44;
$GPXUP;3245;08:51:59;0;50	39329;8	71307;0;0;45;
$GPXUP;3245;08:52:00;0;50	39318;8	71304;0;0;44;
$GPXUP;3245;08:52:01;0;50	39307;8	71303;0;0;43;
$GPXUP;3245;08:52:02;0;50	39297;8	71301;0;0;42;
$GPXUP;3245;08:52:03;0;50	39286;8	71298;0;0;43;
$GPXUP;3245;08:52:04;0;50	39276;8	71291;0;0;45;
$GPXUP;3245;08:52:05;0;50	39266;8	71283;0;0;44;
$GPXUP;3245;08:52:06;0;50	39257;8	71275;0;0;43;
$GPXUP;3245;08:52:07;0;50	39248;8	71266;0;0;44;
$GPXUP;3245;08:52:08;0;50	39238;8	71258;0;0;43;
$GPXUP;3245;08:52:09;0;50	39228;8	71252;0;0;43;
$GPXUP;3245;08:52:10;0;50	39218;8	71248;0;0;44;
$GPXUP;3245;08:52:11;0;50	39207;8	71242;0;0;44;
$GPXUP;3245;08:52:12;0;50	39197;8	71235;0;0;45;
$GPXUP;3245;08:52:13;0;50	39187;8	71226;0;0;45;
$GPXUP;3245;08:52:14;0;50	39179;8	71214;0;0;45;
$GPXUP;3245;08:52:15;0;50	39171;8	71202;0;0;43;
$GPXUP;3245;08:52:16;0;50	39162;8	71193;0;0;41;
$GPXUP;3245;08:52:17;0;50	39152;8	71192;0;0;36;
$GPXUP;3245;08:52:18;0;50	39142;8	71202;0;0;42;
$GPXUP;3245;08:52:19;0;50	39133;8	7122;0;0;50;
$GPXUP;3245;08:52:20;0;50	39127;8	71241;0;0;55;
$GPXUP;3245;08:52:21;0;50	39124;8	71267;0;0;64;
$GPXUP;3245;08:52:22;0;50	39126;8	71295;0;0;67;
$GPXUP;3245;08:52:23;0;50	39132;8	71321;0;0;70;
$GPXUP;3245;08:52:24;0;50	39142;8	71346;0;0;70;
$GPXUP;3245;08:52:25;0;50	39156;8	71367;0;0;74;
$GPXUP;3245;08:52:26;0;50	39175;8	7138;0;0;73;
$GPXUP;3245;08:52:27;0;50	39198;8	71384;0;0;79;
$GPXUP;3245;08:52:28;0;50	39221;8	71379;0;0;80;
$GPXUP;3245;08:52:29;0;50	39242;8	71368;0;0;81;
$GPXUP;3245;08:52:30;0;50	39261;8	71354;0;0;76;
$GPXUP;3245;08:52:31;0;50	39276;8	71338;0;0;69;
$GPXUP;3245;08:52:32;0;50	39287;8	71318;0;0;62;
$GPXUP;3245;08:52:33;0;50	39292;8	71297;0;0;56;
$GPXUP;3245;08:52:34;0;50	39293;8	71276;0;0;52;
$GPXUP;3245;08:52:35;0;50	39291;8	71255;0;0;50;
$GPXUP;3245;08:52:36;0;50	39286;8	71237;0;0;49;
$GPXUP;3245;08:52:37;0;50	39279;8	71222;0;0;42;
$GPXUP;3245;08:52:38;0;50	39272;8	71209;0;0;42;
$GPXUP;3245;08:52:39;0;50	39264;8	71196;0;0;42;
$GPXUP;3245;08:52:40;0;50	39258;8	71182;0;0;44;
$GPXUP;3245;08:52:41;0;50	39254;8	71165;0;0;48;
$GPXUP;3245;08:52:42;0;50	39252;8	71145;0;0;52;
$GPXUP;3245;08:52:43;0;50	3925;8	71125;0;0;51;
$GPXUP;3245;08:52:44;0;50	39247;8	71106;0;0;47;
$GPXUP;3245;08:52:45;0;50	39244;8	71088;0;0;50;
$GPXUP;3245;08:52:46;0;50	39241;8	71068;0;0;51;
$GPXUP;3245;08:52:47;0;50	39241;8	71047;0;0;55;
$GPXUP;3245;08:52:48;0;50	39243;8	71024;0;0;57;
$GPXUP;3245;08:52:49;0;50	39247;8	71;0;0;64;
$GPXUP;3245;08:52:50;0;50	39256;8	70976;0;0;66;
$GPXUP;3245;08:52:51;0;50	39269;8	70956;0;0;74;
$GPXUP;3245;08:52:52;0;50	39285;8	70939;0;0;76;
$GPXUP;3245;08:52:53;0;50	39303;8	70928;0;0;77;
$GPXUP;3245;08:52:54;0;50	39324;8	70922;0;0;81;
$GPXUP;3245;08:52:55;0;50	39345;8	70919;0;0;82;
$GPXUP;3245;08:52:56;0;50	39366;8	70916;0;0;82;
$GPXUP;3245;08:52:57;0;50	39387;8	7091;0;0;81;
$GPXUP;3245;08:52:58;0;50	39407;8	70902;0;0;80;
$GPXUP;3245;08:52:59;0;50	39426;8	70892;0;0;79;
$GPXUP;3245;08:53:00;0;50	39444;8	70878;0;0;79;
$GPXUP;3245;08:53:01;0;50	39459;8	7086;0;0;75;
$GPXUP;3245;08:53:02;0;50	39469;8	70837;0;0;70;
$GPXUP;3245;08:53:03;0;50	39473;8	7081;0;0;68;
$GPXUP;3245;08:53:04;0;50	39469;8	70787;0;0;57;
$GPXUP;3245;08:53:05;0;50	3946;8	70771;0;0;45;
$GPXUP;3245;08:53:06;0;50	39449;8	70766;0;0;37;
$GPXUP;3245;08:53:07;0;50	39437;8	70771;0;0;36;
$GPXUP;3245;08:53:08;0;50	39426;8	70785;0;0;44;
$GPXUP;3245;08:53:09;0;50	39418;8	708;0;0;45;
$GPXUP;3245;08:53:10;0;50	39413;8	70818;0;0;48;
$GPXUP;3245;08:53:11;0;50	39408;8	70837;0;0;50;
$GPXUP;3245;08:53:12;0;50	39403;8	70856;0;0;51;
$GPXUP;3245;08:53:13;0;50	39399;8	70877;0;0;56;
$GPXUP;3245;08:53:14;0;50	39397;8	70901;0;0;62;
$GPXUP;3245;08:53:15;0;50	39398;8	70927;0;0;69;
$GPXUP;3245;08:53:16;0;50	39403;8	70955;0;0;72;
$GPXUP;3245;08:53:17;0;50	39408;8	70982;0;0;70;
$GPXUP;3245;08:53:18;0;50	39409;8	7101;0;0;67;
$GPXUP;3245;08:53:19;0;50	39408;8	71037;0;0;68;
$GPXUP;3245;08:53:20;0;50	39406;8	71064;0;0;69;
$GPXUP;3245;08:53:21;0;50	39405;8	7109;0;0;68;
$GPXUP;3245;08:53:22;0;50	39402;8	71116;0;0;65;
$GPXUP;3245;08:53:23;0;50	39398;8	71141;0;0;64;
$GPXUP;3245;08:53:24;0;50	39393;8	71165;0;0;63;
$GPXUP;3245;08:53:25;0;50	39388;8	71187;0;0;61;
$GPXUP;3245;08:53:26;0;50	39383;8	71209;0;0;57;
$GPXUP;3245;08:53:27;0;50	39377;8	71228;0;0;53;
$GPXUP;3245;08:53:28;0;50	39369;8	71245;0;0;49;
$GPXUP;3245;08:53:29;0;50	3936;8	71256;0;0;46;
$GPXUP;3245;08:53:30;0;50	39349;8	71262;0;0;48;
$GPXUP;3245;08:53:31;0;50	39337;8	71267;0;0;49;
$GPXUP;3245;08:53:32;0;50	39325;8	71271;0;0;49;
$GPXUP;3245;08:53:33;0;50	39313;8	71273;0;0;45;
$GPXUP;3245;08:53:34;0;50	39302;8	71276;0;0;43;
$GPXUP;3245;08:53:35;0;50	39292;8	7128;0;0;38;
$GPXUP;3245;08:53:36;0;50	39284;8	71288;0;0;41;
$GPXUP;3245;08:53:37;0;50	39275;8	71298;0;0;44;
$GPXUP;3245;08:53:38;0;50	39266;8	71309;0;0;45;
$GPXUP;3245;08:53:39;0;50	39257;8	71319;0;0;46;
$GPXUP;3245;08:53:40;0;50	39246;8	71327;0;0;47;
$GPXUP;3245;08:53:41;0;50	39234;8	71332;0;0;48;
$GPXUP;3245;08:53:42;0;50	39222;8	71339;0;0;52;
$GPXUP;3245;08:53:43;0;50	39212;8	71349;0;0;52;
$GPXUP;3245;08:53:44;0;50	39201;8	71363;0;0;56;
$GPXUP;3245;08:53:45;0;50	39191;8	71377;0;0;53;
$GPXUP;3245;08:53:46;0;50	39181;8	71389;0;0;50;
$GPXUP;3245;08:53:47;0;50	3917;8	71398;0;0;48;
$GPXUP;3245;08:53:48;0;50	39159;8	71404;0;0;44;
$GPXUP;3245;08:53:49;0;50	39149;8	71409;0;0;44;
$GPXUP;3245;08:53:50;0;50	39139;8	71417;0;0;47;
$GPXUP;3245;08:53:51;0;50	3913;8	71429;0;0;47;
$GPXUP;3245;08:53:52;0;50	39123;8	71442;0;0;45;
$GPXUP;3245;08:53:53;0;50	39114;8	71453;0;0;42;
$GPXUP;3245;08:53:54;0;50	39104;8	71464;0;0;50;
$GPXUP;3245;08:53:55;0;50	39095;8	71476;0;0;51;
$GPXUP;3245;08:53:56;0;50	39086;8	7149;0;0;51;
$GPXUP;3245;08:53:57;0;50	39077;8	71505;0;0;48;
$GPXUP;3245;08:53:58;0;50	39068;8	71517;0;0;47;
$GPXUP;3245;08:53:59;0;50	39059;8	7153;0;0;51;
$GPXUP;3245;08:54:00;0;50	3905;8	71546;0;0;55;
$GPXUP;3245;08:54:01;0;50	3904;8	71561;0;0;55;
$GPXUP;3245;08:54:02;0;50	39029;8	71574;0;0;54;
$GPXUP;3245;08:54:03;0;50	39018;8	71586;0;0;52;
$GPXUP;3245;08:54:04;0;50	39008;8	71597;0;0;49;
$GPXUP;3245;08:54:05;0;50	38997;8	71605;0;0;47;
$GPXUP;3245;08:54:06;0;50	38986;8	71611;0;0;45;
$GPXUP;3245;08:54:07;0;50	38974;8	71613;0;0;46;
$GPXUP;3245;08:54:08;0;50	38962;8	71616;0;0;50;
$GPXUP;3245;08:54:09;0;50	3895;8	71621;0;0;52;
$GPXUP;3245;08:54:10;0;50	38938;8	71628;0;0;52;
$GPXUP;3245;08:54:11;0;50	38925;8	71636;0;0;53;
$GPXUP;3245;08:54:12;0;50	38914;8	71646;0;0;52;
$GPXUP;3245;08:54:13;0;50	38904;8	71657;0;0;49;
$GPXUP;3245;08:54:14;0;50	38896;8	7167;0;0;43;
$GPXUP;3245;08:54:15;0;50	38889;8	71682;0;0;44;
$GPXUP;3245;08:54:16;0;50	38882;8	71698;0;0;49;
$GPXUP;3245;08:54:17;0;50	38876;8	71714;0;0;50;
$GPXUP;3245;08:54:18;0;50	38868;8	71729;0;0;47;
$GPXUP;3245;08:54:19;0;50	3886;8	71743;0;0;48;
$GPXUP;3245;08:54:20;0;50	3885;8	71756;0;0;53;
$GPXUP;3245;08:54:21;0;50	3884;8	7177;0;0;53;
$GPXUP;3245;08:54:22;0;50	3883;8	71783;0;0;54;
$GPXUP;3245;08:54:23;0;50	3882;8	71797;0;0;54;
$GPXUP;3245;08:54:24;0;50	3881;8	71813;0;0;55;
$GPXUP;3245;08:54:25;0;50	38801;8	71828;0;0;56;
$GPXUP;3245;08:54:26;0;50	3879;8	71844;0;0;58;
$GPXUP;3245;08:54:27;0;50	3878;8	71861;0;0;64;
$GPXUP;3245;08:54:28;0;50	3877;8	7188;0;0;64;
$GPXUP;3245;08:54:29;0;50	38758;8	71896;0;0;60;
$GPXUP;3245;08:54:30;0;50	38747;8	7191;0;0;60;
$GPXUP;3245;08:54:31;0;50	38737;8	71927;0;0;58;
$GPXUP;3245;08:54:32;0;50	38728;8	71945;0;0;57;
$GPXUP;3245;08:54:33;0;50	38721;8	71964;0;0;59;
$GPXUP;3245;08:54:34;0;50	38713;8	71983;0;0;56;
$GPXUP;3245;08:54:35;0;50	38704;8	71999;0;0;54;
$GPXUP;3245;08:54:36;0;50	38696;8	72014;0;0;53;
$GPXUP;3245;08:54:37;0;50	38685;8	72026;0;0;51;
$GPXUP;3245;08:54:38;0;50	38674;8	72034;0;0;50;
$GPXUP;3245;08:54:39;0;50	38661;8	72035;0;0;51;
$GPXUP;3245;08:54:40;0;50	38649;8	72032;0;0;50;
$GPXUP;3245;08:54:41;0;50	38638;8	72028;0;0;45;
$GPXUP;3245;08:54:42;0;50	38627;8	72023;0;0;43;
$GPXUP;3245;08:54:43;0;50	38617;8	72017;0;0;41;
$GPXUP;3245;08:54:44;0;50	38608;8	72013;0;0;38;
$GPXUP;3245;08:54:45;0;50	38598;8	72015;0;0;38;
$GPXUP;3245;08:54:46;0;50	38589;8	72022;0;0;44;
$GPXUP;3245;08:54:47;0;50	38579;8	7203;0;0;43;
$GPXUP;3245;08:54:48;0;50	38568;8	72033;0;0;43;
$GPXUP;3245;08:54:49;0;50	38557;8	72035;0;0;46;
$GPXUP;3245;08:54:50;0;50	38546;8	72035;0;0;47;
$GPXUP;3245;08:54:51;0;50	38534;8	72034;0;0;47;
$GPXUP;3245;08:54:52;0;50	38524;8	72029;0;0;42;
$GPXUP;3245;08:54:53;0;50	38514;8	72022;0;0;42;
$GPXUP;3245;08:54:54;0;50	38504;8	72014;0;0;45;
$GPXUP;3245;08:54:55;0;50	38493;8	72006;0;0;48;
$GPXUP;3245;08:54:56;0;50	38481;8	71998;0;0;55;
$GPXUP;3245;08:54:57;0;50	38467;8	71992;0;0;57;
$GPXUP;3245;08:54:58;0;50	38452;8	71987;0;0;62;
$GPXUP;3245;08:54:59;0;50	38436;8	71982;0;0;62;
$GPXUP;3245;08:55:00;0;50	38421;8	71977;0;0;61;
$GPXUP;3245;08:55:01;0;50	38408;8	71973;0;0;53;
$GPXUP;3245;08:55:02;0;50	38396;8	71968;0;0;46;
$GPXUP;3245;08:55:03;0;50	38385;8	71964;0;0;44;
$GPXUP;3245;08:55:04;0;50	38374;8	71964;0;0;43;
$GPXUP;3245;08:55:05;0;50	38364;8	71971;0;0;47;
$GPXUP;3245;08:55:06;0;50	38354;8	71982;0;0;50;
$GPXUP;3245;08:55:07;0;50	38345;8	71997;0;0;54;
$GPXUP;3245;08:55:08;0;50	38338;8	72016;0;0;55;
$GPXUP;3245;08:55:09;0;50	38336;8	72038;0;0;55;
$GPXUP;3245;08:55:10;0;50	38337;8	7206;0;0;60;
$GPXUP;3245;08:55:11;0;50	38342;8	72084;0;0;62;
$GPXUP;3245;08:55:12;0;50	38354;8	72105;0;0;67;
$GPXUP;3245;08:55:13;0;50	3837;8	72125;0;0;73;
$GPXUP;3245;08:55:14;0;50	38384;8	72145;0;0;71;
$GPXUP;3245;08:55:15;0;50	38395;8	72165;0;0;65;
$GPXUP;3245;08:55:16;0;50	38401;8	72186;0;0;55;
$GPXUP;3245;08:55:17;0;50	38397;8	72205;0;0;44;
$GPXUP;3245;08:55:18;0;50	38386;8	72218;0;0;44;
$GPXUP;3245;08:55:19;0;50	38372;8	72221;0;0;42;
$GPXUP;3245;08:55:20;0;50	38358;8	72216;0;0;42;
$GPXUP;3245;08:55:21;0;50	38349;8	72204;0;0;40;
$GPXUP;3245;08:55:22;0;50	38345;8	72187;0;0;41;
$GPXUP;3245;08:55:23;0;50	38346;8	72166;0;0;44;
$GPXUP;3245;08:55:24;0;50	3835;8	72145;0;0;51;
$GPXUP;3245;08:55:25;0;50	38351;8	72124;0;0;52;
$GPXUP;3245;08:55:26;0;50	38352;8	72102;0;0;53;
$GPXUP;3245;08:55:27;0;50	38356;8	72082;0;0;52;
$GPXUP;3245;08:55:28;0;50	38363;8	72062;0;0;56;
$GPXUP;3245;08:55:29;0;50	3837;8	72042;0;0;55;
$GPXUP;3245;08:55:30;0;50	38374;8	72022;0;0;54;
$GPXUP;3245;08:55:31;0;50	38374;8	72001;0;0;52;
$GPXUP;3245;08:55:32;0;50	3837;8	71983;0;0;48;
$GPXUP;3245;08:55:33;0;50	38363;8	71968;0;0;43;
$GPXUP;3245;08:55:34;0;50	38355;8	71957;0;0;41;
$GPXUP;3245;08:55:35;0;50	38346;8	71949;0;0;38;
$GPXUP;3245;08:55:36;0;50	38336;8	71946;0;0;37;
$GPXUP;3245;08:55:37;0;50	38327;8	7195;0;0;36;
$GPXUP;3245;08:55:38;0;50	3832;8	71962;0;0;39;
$GPXUP;3245;08:55:39;0;50	38316;8	7198;0;0;46;
$GPXUP;3245;08:55:40;0;50	38314;8	72002;0;0;54;
$GPXUP;3245;08:55:41;0;50	38317;8	72026;0;0;61;
$GPXUP;3245;08:55:42;0;50	38323;8	7205;0;0;63;
$GPXUP;3245;08:55:43;0;50	38333;8	72073;0;0;66;
$GPXUP;3245;08:55:44;0;50	38344;8	72094;0;0;66;
$GPXUP;3245;08:55:45;0;50	38356;8	72113;0;0;65;
$GPXUP;3245;08:55:46;0;50	38369;8	7213;0;0;62;
$GPXUP;3245;08:55:47;0;50	38383;8	72141;0;0;61;
$GPXUP;3245;08:55:48;0;50	38396;8	72152;0;0;58;
$GPXUP;3245;08:55:49;0;50	38408;8	72165;0;0;55;
$GPXUP;3245;08:55:50;0;50	38414;8	72182;0;0;52;
$GPXUP;3245;08:55:51;0;50	38411;8	72201;0;0;43;
$GPXUP;3245;08:55:52;0;50	38396;8	72216;0;0;48;
$GPXUP;3245;08:55:53;0;50	38381;8	72222;0;0;48;
$GPXUP;3245;08:55:54;0;50	38368;8	72224;0;0;43;
$GPXUP;3245;08:55:55;0;50	38357;8	72223;0;0;41;
$GPXUP;3245;08:55:56;0;50	38346;8	72222;0;0;40;
$GPXUP;3245;08:55:57;0;50	38336;8	72223;0;0;40;
$GPXUP;3245;08:55:58;0;50	38325;8	72226;0;0;40;
$GPXUP;3245;08:55:59;0;50	38315;8	72232;0;0;41;
$GPXUP;3245;08:56:00;0;50	38305;8	72235;0;0;40;
$GPXUP;3245;08:56:01;0;50	38294;8	72234;0;0;44;
$GPXUP;3245;08:56:02;0;50	38284;8	72228;0;0;45;
$GPXUP;3245;08:56:03;0;50	38275;8	72217;0;0;41;
$GPXUP;3245;08:56:04;0;50	38272;8	722;0;0;42;
$GPXUP;3245;08:56:05;0;50	3827;8	72181;0;0;45;
$GPXUP;3245;08:56:06;0;50	38272;8	72162;0;0;46;
$GPXUP;3245;08:56:07;0;50	38276;8	72144;0;0;45;
$GPXUP;3245;08:56:08;0;50	38281;8	72127;0;0;46;
$GPXUP;3245;08:56:09;0;50	38292;8	72115;0;0;50;
$GPXUP;3245;08:56:10;0;50	38306;8	72106;0;0;59;
$GPXUP;3245;08:56:11;0;50	38321;8	72098;0;0;62;
$GPXUP;3245;08:56:12;0;50	38336;8	72092;0;0;64;
$GPXUP;3245;08:56:13;0;50	38352;8	72083;0;0;59;
$GPXUP;3245;08:56:14;0;50	38366;8	72076;0;0;59;
$GPXUP;3245;08:56:15;0;50	38379;8	72067;0;0;55;
$GPXUP;3245;08:56:16;0;50	38389;8	72056;0;0;48;
$GPXUP;3245;08:56:17;0;50	38396;8	72046;0;0;39;
$GPXUP;3245;08:56:18;0;50	384;8	72041;0;0;27;
$GPXUP;3245;08:56:19;0;50	38399;8	72043;0;0;4;
$GPXUP;3245;08:56:20;0;50	38398;8	72045;0;0;0;
$GPXUP;3245;08:56:21;0;50	38397;8	72047;0;0;0;
$GPXUP;3245;08:56:22;0;50	38396;8	72048;0;0;0;
$GPXUP;3245;08:56:23;0;50	38396;8	72048;0;0;0;
$GPXUP;3245;08:56:24;0;50	38396;8	72048;0;0;0;
$GPXUP;3245;08:56:25;0;50	38396;8	72048;0;0;0;
$GPXUP;3245;08:56:26;0;50	38396;8	72048;0;0;0;
$GPXUP;3245;08:56:27;0;50	38396;8	72048;0;0;0;
$GPXUP;3245;08:56:28;0;50	38396;8	72048;0;0;0;
$GPXUP;3245;08:56:29;0;50	38396;8	72048;0;0;0;
$GPXUP;3245;08:56:30;0;50	38396;8	72048;0;0;0;
$GPXUP;3245;08:56:31;0;50	38396;8	72048;0;0;0;
$GPXUP;3245;08:56:32;0;50	38396;8	72048;0;0;0;
$GPXUP;3245;08:56:33;0;50	38396;8	72048;0;0;0;
$GPXUP;3245;08:56:34;0;50	38396;8	72048;0;0;0;
$GPXUP;3245;08:56:35;0;50	38396;8	72048;0;0;0;
$GPXUP;3245;08:56:36;0;50	38396;8	72048;0;0;0;
$GPXUP;3245;08:56:37;0;50	38396;8	72048;0;0;0;
$GPXUP;3245;08:56:38;0;50	38396;8	72048;0;0;0;
$GPXUP;3245;08:56:39;0;50	38396;8	72048;0;0;0;
$GPXUP;3245;08:56:40;0;50	38396;8	72048;0;0;0;
$GPXUP;3245;08:56:41;0;50	38396;8	72048;0;0;0;
$GPXUP;3245;08:56:42;0;50	38396;8	72048;0;0;0;
$GPXUP;3245;08:56:43;0;50	38396;8	72048;0;0;0;
$GPXUP;3245;08:56:44;0;50	38396;8	72048;0;0;0;
$GPXUP;3245;08:56:45;0;50	38396;8	72048;0;0;0;
$GPXUP;3245;08:56:46;0;50	38396;8	72048;0;0;0;
$GPXUP;3245;08:56:47;0;50	38396;8	72048;0;0;0;
$GPXUP;3245;08:56:48;0;50	38396;8	72048;0;0;0;
$GPXUP;3245;08:56:49;0;50	38396;8	72048;0;0;0;
$GPXUP;3245;08:56:50;0;50	38396;8	72048;0;0;0;
$GPXUP;3245;08:56:51;0;50	38396;8	72048;0;0;0;
$GPXUP;3245;08:56:52;0;50	38396;8	72048;0;0;0;
$GPXUP;3245;08:56:53;0;50	38396;8	72048;0;0;0;
$GPXUP;3245;08:56:54;0;50	38396;8	72048;0;0;0;
$GPXUP;3245;08:56:55;0;50	38396;8	72048;0;0;0;
$GPXUP;3245;08:56:56;0;50	38396;8	72048;0;0;0;
$GPXUP;3245;08:56:57;0;50	38396;8	72048;0;0;0;
$GPXUP;3245;08:56:58;0;50	38396;8	72048;0;0;0;
$GPXUP;3245;08:56:59;0;50	38396;8	72048;0;0;0;
$GPXUP;3245;08:57:00;0;50	38396;8	72048;0;0;0;
$GPXUP;3245;08:57:01;0;50	38396;8	72048;0;0;0;
$GPXUP;3245;08:57:02;0;50	38396;8	72048;0;0;0;
$GPXUP;3245;08:57:03;0;50	38396;8	72048;0;0;0;
$GPXUP;3245;08:57:04;0;50	38396;8	72048;0;0;0;
$GPXUP;3245;08:57:05;0;50	38396;8	72048;0;0;0;
$GPXUP;3245;08:57:06;0;50	38396;8	72048;0;0;0;
$GPXUP;3245;08:57:07;0;50	38396;8	72048;0;0;0;
$GPXUP;3245;08:57:08;0;50	38396;8	72048;0;0;0;
$GPXUP;3245;08:57:09;0;50	38396;8	72048;0;0;0;
$GPXUP;3245;08:57:10;0;50	38396;8	72048;0;0;0;
$GPXUP;3245;08:57:11;0;50	38396;8	72048;0;0;0;
$GPXUP;3245;08:57:12;0;50	38396;8	72048;0;0;0;
$GPXUP;3245;08:57:13;0;50	38396;8	72048;0;0;0;
$GPXUP;3245;08:57:14;0;50	38396;8	72048;0;0;0;
$GPXUP;3245;08:57:15;0;50	38396;8	72048;0;0;0;
$GPXUP;3245;08:57:16;0;50	38396;8	72048;0;0;0;
$GPXUP;3245;08:57:17;0;50	38396;8	72048;0;0;0;
$GPXUP;3245;08:57:18;0;50	38396;8	72048;0;0;0;
$GPXUP;3245;08:57:19;0;50	38396;8	72048;0;0;0;
$GPXUP;3245;08:57:20;0;50	38396;8	72048;0;0;0;
$GPXUP;3245;08:57:21;0;50	38396;8	72048;0;0;0;
$GPXUP;3245;08:57:22;0;50	38396;8	72048;0;0;0;
$GPXUP;3245;08:57:23;0;50	38396;8	72048;0;0;0;
$GPXUP;3245;08:57:24;0;50	38396;8	72048;0;0;0;
$GPXUP;3245;08:57:25;0;50	38396;8	72048;0;0;0;
$GPXUP;3245;08:57:26;0;50	38396;8	72048;0;0;0;
$GPXUP;3245;08:57:27;0;50	38396;8	72048;0;0;0;
$GPXUP;3245;08:57:28;0;50	38396;8	72048;0;0;0;
$GPXUP;3245;08:57:29;0;50	38396;8	72048;0;0;0;
$GPXUP;3245;08:57:30;0;50	38396;8	72048;0;0;0;
$GPXUP;3245;08:57:31;0;50	38396;8	72048;0;0;0;
$GPXUP;3245;08:57:32;0;50	38396;8	72048;0;0;0;
$GPXUP;3245;08:57:33;0;50	38396;8	72048;0;0;0;
$GPXUP;3245;08:57:34;0;50	38396;8	72048;0;0;0;
$GPXUP;3245;08:57:35;0;50	38396;8	72048;0;0;0;
$GPXUP;3245;08:57:36;0;50	38396;8	72048;0;0;0;
$GPXUP;3245;08:57:37;0;50	38396;8	72048;0;0;0;
$GPXUP;3245;08:57:38;0;50	38396;8	72048;0;0;0;
$GPXUP;3245;08:57:39;0;50	38396;8	72048;0;0;0;
$GPXUP;3245;08:57:40;0;50	38396;8	72048;0;0;0;
$GPXUP;3245;08:57:41;0;50	38396;8	72048;0;0;0;
$GPXUP;3245;08:57:42;0;50	38396;8	72048;0;0;0;
$GPXUP;3245;08:57:43;0;50	38396;8	72048;0;0;0;
$GPXUP;3245;08:57:44;0;50	38396;8	72048;0;0;0;
$GPXUP;3245;08:57:45;0;50	38396;8	72048;0;0;0;
$GPXUP;3245;08:57:46;0;50	38396;8	72048;0;0;0;
$GPXUP;3245;08:57:47;0;50	38396;8	72048;0;0;0;
$GPXUP;3245;08:57:48;0;50	38396;8	72048;0;0;0;
$GPXUP;3245;08:57:49;0;50	38396;8	72048;0;0;0;
$GPXUP;3245;08:57:50;0;50	38396;8	72048;0;0;0;
$GPXUP;3245;08:57:51;0;50	38396;8	72048;0;0;0;
$GPXUP;3245;08:57:52;0;50	38396;8	72048;0;0;0;
$GPXUP;3245;08:57:53;0;50	38396;8	72048;0;0;0;
$GPXUP;3245;08:57:54;0;50	38396;8	72048;0;0;0;
$GPXUP;3245;08:57:55;0;50	38396;8	72048;0;0;0;
$GPXUP;3245;08:57:56;0;50	38396;8	72048;0;0;0;
$GPXUP;3245;08:57:57;0;50	38396;8	72048;0;0;0;
$GPXUP;3245;08:57:58;0;50	38396;8	72048;0;0;0;
$GPXUP;3245;08:57:59;0;50	38396;8	72048;0;0;0;
$GPXUP;3245;08:58:00;0;50	38396;8	72048;0;0;0;
$GPXUP;3245;08:58:01;0;50	38396;8	72048;0;0;0;
$GPXUP;3245;08:58:02;0;50	38396;8	72048;0;0;0;
$GPXUP;3245;08:58:03;0;50	38396;8	72048;0;0;0;
$GPXUP;3245;08:58:04;0;50	38396;8	72048;0;0;0;
$GPXUP;3245;08:58:05;0;50	38396;8	72048;0;0;0;
$GPXUP;3245;08:58:06;0;50	38396;8	72048;0;0;0;
$GPXUP;3245;08:58:07;0;50	38396;8	72048;0;0;0;
$GPXUP;3245;08:58:08;0;50	38396;8	72048;0;0;0;
$GPXUP;3245;08:58:09;0;50	38396;8	72048;0;0;0;
$GPXUP;3245;08:58:10;0;50	38396;8	72048;0;0;0;
$GPXUP;3245;08:58:11;0;50	38396;8	72048;0;0;0;
$GPXUP;3245;08:58:12;0;50	38396;8	72048;0;0;0;
$GPXUP;3245;08:58:13;0;50	38396;8	72048;0;0;0;
$GPXUP;3245;08:58:14;0;50	38396;8	72048;0;0;0;
$GPXUP;3245;08:58:15;0;50	38396;8	72048;0;0;0;
$GPXUP;3245;08:58:16;0;50	38396;8	72048;0;0;0;
$GPXUP;3245;08:58:17;0;50	38396;8	72048;0;0;0;
$GPXUP;3245;08:58:18;0;50	38396;8	72048;0;0;0;
$GPXUP;3245;08:58:19;0;50	38396;8	72048;0;0;0;
$GPXUP;3245;08:58:20;0;50	38396;8	72048;0;0;0;
$GPXUP;3245;08:58:21;0;50	38396;8	72048;0;0;0;
$GPXUP;3245;08:58:22;0;50	38396;8	72048;0;0;0;
$GPXUP;3245;08:58:23;0;50	38396;8	72048;0;0;0;
$GPXUP;3245;08:58:24;0;50	38396;8	72048;0;0;0;
$GPXUP;3245;08:58:25;0;50	38396;8	72048;0;0;0;
$GPXUP;3245;08:58:26;0;50	38396;8	72048;0;0;0;
$GPXUP;3245;08:58:27;0;50	38396;8	72048;0;0;0;
$GPXUP;3245;08:58:28;0;50	38396;8	72048;0;0;0;
$GPXUP;3245;08:58:29;0;50	38396;8	72048;0;0;0;
$GPXUP;3245;08:58:30;0;50	38396;8	72048;0;0;0;
$GPXUP;3245;08:58:31;0;50	38396;8	72048;0;0;0;
$GPXUP;3245;08:58:32;0;50	38396;8	72048;0;0;0;
$GPXUP;3245;08:58:33;0;50	38396;8	72048;0;0;0;
$GPXUP;3245;08:58:34;0;50	38396;8	72048;0;0;0;
$GPXUP;3245;08:58:35;0;50	38396;8	72048;0;0;0;
$GPXUP;3245;08:58:36;0;50	38396;8	72048;0;0;0;
$GPXUP;3245;08:58:37;0;50	38396;8	72048;0;0;0;
$GPXUP;3245;08:58:38;0;50	38396;8	72048;0;0;0;
$GPXUP;3245;08:58:39;0;50	38396;8	72048;0;0;0;
$GPXUP;3245;08:58:40;0;50	38396;8	72048;0;0;0;
$GPXUP;3245;08:58:41;0;50	38396;8	72048;0;0;0;
$GPXUP;3245;08:58:42;0;50	38396;8	72048;0;0;0;
$GPXUP;3245;08:58:43;0;50	38396;8	72048;0;0;0;
$GPXUP;3245;08:58:44;0;50	38396;8	72048;0;0;0;
$GPXUP;3245;08:58:45;0;50	38396;8	72048;0;0;0;
$GPXUP;3245;08:58:46;0;50	38396;8	72048;0;0;0;
$GPXUP;3245;08:58:47;0;50	38396;8	72048;0;0;0;
$GPXUP;3245;08:58:48;0;50	38396;8	72048;0;0;0;
$GPXUP;3245;08:58:49;0;50	38396;8	72048;0;0;0;
$GPXUP;3245;08:58:50;0;50	38396;8	72048;0;0;0;
$GPXUP;3245;08:58:51;0;50	38396;8	72048;0;0;0;
$GPXUP;3245;08:58:52;0;50	38396;8	72048;0;0;0;
$GPXUP;3245;08:58:53;0;50	38396;8	72048;0;0;0;
$GPXUP;3245;08:58:54;0;50	38396;8	72048;0;0;0;
$GPXUP;3245;08:58:55;0;50	38396;8	72048;0;0;0;
$GPXUP;3245;08:58:56;0;50	38396;8	72048;0;0;0;
$GPXUP;3245;08:58:57;0;50	38396;8	72048;0;0;0;
$GPXUP;3245;08:58:58;0;50	38396;8	72048;0;0;0;
$GPXUP;3245;08:58:59;0;50	38396;8	72048;0;0;0;
$GPXUP;3245;08:59:00;0;50	38396;8	72048;0;0;0;
$GPXUP;3245;08:59:01;0;50	38396;8	72048;0;0;0;
$GPXUP;3245;08:59:02;0;50	38396;8	72048;0;0;0;
$GPXUP;3245;08:59:03;0;50	38396;8	72048;0;0;0;
$GPXUP;3245;08:59:04;0;50	38396;8	72048;0;0;0;
$GPXUP;3245;08:59:05;0;50	38396;8	72048;0;0;0;
$GPXUP;3245;08:59:06;0;50	38396;8	72048;0;0;0;
$GPXUP;3245;08:59:07;0;50	38396;8	72048;0;0;0;
$GPXUP;3245;08:59:08;0;50	38396;8	72048;0;0;0;
$GPXUP;3245;08:59:09;0;50	38396;8	72048;0;0;0;
$GPXUP;3245;08:59:10;0;50	38396;8	72048;0;0;0;
$GPXUP;3245;08:59:11;0;50	38396;8	72048;0;0;0;
$GPXUP;3245;08:59:12;0;50	38396;8	72048;0;0;0;
$GPXUP;3245;08:59:13;0;50	38396;8	72048;0;0;0;
$GPXUP;3245;08:59:14;0;50	38396;8	72048;0;0;0;
$GPXUP;3245;08:59:15;0;50	38396;8	72048;0;0;0;
$GPXUP;3245;08:59:16;0;50	38396;8	72048;0;0;0;
$GPXUP;3245;08:59:17;0;50	38396;8	72048;0;0;0;
$GPXUP;3245;08:59:18;0;50	38396;8	72048;0;0;0;
$GPXUP;3245;08:59:19;0;50	38396;8	72048;0;0;0;
$GPXUP;3245;08:59:20;0;50	38396;8	72048;0;0;0;
$GPXUP;3245;08:59:21;0;50	38396;8	72048;0;0;0;
$GPXUP;3245;08:59:22;0;50	38396;8	72048;0;0;0;
$GPXUP;3245;08:59:23;0;50	38396;8	72048;0;0;0;
$GPXUP;3245;08:59:24;0;50	38396;8	72048;0;0;0;
$GPXUP;3245;08:59:25;0;50	38396;8	72048;0;0;0;
$GPXUP;3245;08:59:26;0;50	38396;8	72048;0;0;0;
$GPXUP;3245;08:59:27;0;50	38396;8	72048;0;0;0;
$GPXUP;3245;08:59:28;0;50	38396;8	72048;0;0;0;
$GPXUP;3245;08:59:29;0;50	38396;8	72048;0;0;0;
$GPXUP;3245;08:59:30;0;50	38396;8	72048;0;0;0;
$GPXUP;3245;08:59:31;0;50	38396;8	72048;0;0;0;
$GPXUP;3245;08:59:32;0;50	38396;8	72048;0;0;0;
$GPXUP;3245;08:59:33;0;50	38396;8	72048;0;0;0;
$GPXUP;3245;08:59:34;0;50	38396;8	72048;0;0;0;
$GPXUP;3245;08:59:35;0;50	38396;8	72048;0;0;0;
$GPXUP;3245;08:59:36;0;50	38396;8	72048;0;0;0;
$GPXUP;3245;08:59:37;0;50	38396;8	72048;0;0;0;
$GPXUP;3245;08:59:38;0;50	38396;8	72048;0;0;0;
$GPXUP;3245;08:59:39;0;50	38396;8	72048;0;0;0;
$GPXUP;3245;08:59:40;0;50	38396;8	72048;0;0;0;
$GPXUP;3245;08:59:41;0;50	38396;8	72048;0;0;0;
$GPXUP;3245;08:59:42;0;50	38396;8	72048;0;0;0;
$GPXUP;3245;08:59:43;0;50	38396;8	72048;0;0;0;
$GPXUP;3245;08:59:44;0;50	38396;8	72048;0;0;0;
$GPXUP;3245;08:59:45;0;50	38396;8	72048;0;0;0;
$GPXUP;3245;08:59:46;0;50	38396;8	72048;0;0;0;
$GPXUP;3245;08:59:47;0;50	38396;8	72048;0;0;0;
$GPXUP;3245;08:59:48;0;50	38396;8	72048;0;0;0;
$GPXUP;3245;08:59:49;0;50	38396;8	72048;0;0;0;
$GPXUP;3245;08:59:50;0;50	38396;8	72048;0;0;0;
$GPXUP;3245;08:59:51;0;50	38396;8	72048;0;0;0;
$GPXUP;3245;08:59:52;0;50	38396;8	72048;0;0;0;
$GPXUP;3245;08:59:53;0;50	38396;8	72048;0;0;0;
$GPXUP;3245;08:59:54;0;50	38396;8	72048;0;0;0;
$GPXUP;3245;08:59:55;0;50	38396;8	72048;0;0;0;
$GPXUP;3245;08:59:56;0;50	38396;8	72048;0;0;0;
$GPXUP;3245;08:59:57;0;50	38396;8	72048;0;0;0;
$GPXUP;3245;08:59:58;0;50	38396;8	72048;0;0;0;
$GPXUP;3245;08:59:59;0;50	38396;8	72048;0;0;0;
$GPXUP;3245;09:00:00;0;50	38396;8	72048;0;0;0;
$GPXUP;3245;09:00:01;0;50	38396;8	72048;0;0;0;
$GPXUP;3245;09:00:02;0;50	38396;8	72048;0;0;0;
$GPXUP;3245;09:00:03;0;50	38396;8	72048;0;0;0;
$GPXUP;3245;09:00:04;0;50	38396;8	72048;0;0;0;
$GPXUP;3245;09:00:05;0;50	38396;8	72048;0;0;0;
$GPXUP;3245;09:00:06;0;50	38396;8	72048;0;0;0;
$GPXUP;3245;09:00:07;0;50	38396;8	72048;0;0;0;
$GPXUP;3245;09:00:08;0;50	38396;8	72048;0;0;0;
$GPXUP;3245;09:00:09;0;50	38396;8	72048;0;0;0;
$GPXUP;3245;09:00:10;0;50	38396;8	72048;0;0;0;
$GPXUP;3245;09:00:11;0;50	38396;8	72048;0;0;0;
$GPXUP;3245;09:00:12;0;50	38396;8	72048;0;0;0;
$GPXUP;3245;09:00:13;0;50	38396;8	72048;0;0;0;
$GPXUP;3245;09:00:14;0;50	38396;8	72048;0;0;0;
$GPXUP;3245;09:00:15;0;50	38396;8	72048;0;0;0;
$GPXUP;3245;09:00:16;0;50	38396;8	72048;0;0;0;
$GPXUP;3245;09:00:17;0;50	38396;8	72048;0;0;0;
$GPXUP;3245;09:00:18;0;50	38396;8	72048;0;0;0;
$GPXUP;3245;09:00:19;0;50	38396;8	72048;0;0;0;
$GPXUP;3245;09:00:20;0;50	38396;8	72048;0;0;0;
$GPXUP;3245;09:00:21;0;50	38396;8	72048;0;0;0;
$GPXUP;3245;09:00:22;0;50	38396;8	72048;0;0;0;
$GPXUP;3245;09:00:23;0;50	38396;8	72048;0;0;0;
$GPXUP;3245;09:00:24;0;50	38396;8	72048;0;0;0;
$GPXUP;3245;09:00:25;0;50	38396;8	72048;0;0;0;
$GPXUP;3245;09:00:26;0;50	38396;8	72048;0;0;0;
$GPXUP;3245;09:00:27;0;50	38396;8	72048;0;0;0;
$GPXUP;3245;09:00:28;0;50	38396;8	72048;0;0;0;
$GPXUP;3245;09:00:29;0;50	38396;8	72048;0;0;0;
$GPXUP;3245;09:00:30;0;50	38396;8	72048;0;0;0;
$GPXUP;3245;09:00:31;0;50	38396;8	72048;0;0;0;
$GPXUP;3245;09:00:32;0;50	38396;8	72048;0;0;0;
$GPXUP;3245;09:00:33;0;50	38396;8	72048;0;0;0;
$GPXUP;3245;09:00:34;0;50	38396;8	72048;0;0;0;
$GPXUP;3245;09:00:35;0;50	38396;8	72048;0;0;0;
$GPXUP;3245;09:00:36;0;50	38396;8	72048;0;0;0;
$GPXUP;3245;09:00:37;0;50	38396;8	72048;0;0;0;
$GPXUP;3245;09:00:38;0;50	38396;8	72048;0;0;0;
$GPXUP;3245;09:00:39;0;50	38396;8	72048;0;0;0;
$GPXUP;3245;09:00:40;0;50	38396;8	72048;0;0;0;
$GPXUP;3245;09:00:41;0;50	38396;8	72048;0;0;0;
$GPXUP;3245;09:00:42;0;50	38396;8	72048;0;0;0;
$GPXUP;3245;09:00:43;0;50	38396;8	72048;0;0;0;
$GPXUP;3245;09:00:44;0;50	38396;8	72048;0;0;0;
$GPXUP;3245;09:00:45;0;50	38396;8	72048;0;0;0;
$GPXUP;3245;09:00:46;0;50	38396;8	72048;0;0;0;
$GPXUP;3245;09:00:47;0;50	38396;8	72048;0;0;0;
$GPXUP;3245;09:00:48;0;50	38396;8	72048;0;0;0;
$GPXUP;3245;09:00:49;0;50	38396;8	72048;0;0;0;
$GPXUP;3245;09:00:50;0;50	38396;8	72048;0;0;0;
$GPXUP;3245;09:00:51;0;50	38396;8	72048;0;0;0;
$GPXUP;3245;09:00:52;0;50	38396;8	72048;0;0;0;
$GPXUP;3245;09:00:53;0;50	38396;8	72048;0;0;0;
$GPXUP;3245;09:00:54;0;50	38396;8	72048;0;0;0;
$GPXUP;3245;09:00:55;0;50	38396;8	72048;0;0;0;
$GPXUP;3245;09:00:56;0;50	38396;8	72048;0;0;0;
$GPXUP;3245;09:00:57;0;50	38396;8	72048;0;0;0;
$GPXUP;3245;09:00:58;0;50	38396;8	72048;0;0;0;
$GPXUP;3245;09:00:59;0;50	38396;8	72048;0;0;0;
$GPXUP;3245;09:01:00;0;50	38396;8	72048;0;0;0;
$GPXUP;3245;09:01:01;0;50	38396;8	72048;0;0;0;
$GPXUP;3245;09:01:02;0;50	38396;8	72048;0;0;0;
$GPXUP;3245;09:01:03;0;50	38396;8	72048;0;0;0;
$GPXUP;3245;09:01:04;0;50	38396;8	72048;0;0;0;
$GPXUP;3245;09:01:05;0;50	38396;8	72048;0;0;0;
$GPXUP;3245;09:01:06;0;50	38396;8	72048;0;0;0;
$GPXUP;3245;09:01:07;0;50	38396;8	72048;0;0;0;
$GPXUP;3245;09:01:08;0;50	38396;8	72048;0;0;0;
$GPXUP;3245;09:01:09;0;50	38396;8	72048;0;0;0;
$GPXUP;3245;09:01:10;0;50	38396;8	72048;0;0;0;
$GPXUP;3245;09:01:11;0;50	38396;8	72048;0;0;0;
$GPXUP;3245;09:01:12;0;50	38396;8	72048;0;0;0;
$GPXUP;3245;09:01:13;0;50	38396;8	72048;0;0;0;
$GPXUP;3245;09:01:14;0;50	38396;8	72048;0;0;0;
$GPXUP;3245;09:01:15;0;50	38396;8	72048;0;0;0;
$GPXUP;3245;09:01:16;0;50	38396;8	72048;0;0;0;
$GPXUP;3245;09:01:17;0;50	38396;8	72048;0;0;0;
$GPXUP;3245;09:01:18;0;50	38396;8	72048;0;0;0;
$GPXUP;3245;09:01:19;0;50	38396;8	72048;0;0;0;
$GPXUP;3245;09:01:20;0;50	38396;8	72048;0;0;0;
$GPXUP;3245;09:01:21;0;50	38396;8	72048;0;0;0;
$GPXUP;3245;09:01:22;0;50	38396;8	72048;0;0;0;
$GPXUP;3245;09:01:23;0;50	38396;8	72048;0;0;0;
$GPXUP;3245;09:01:24;0;50	38396;8	72048;0;0;0;
$GPXUP;3245;09:01:25;0;50	38396;8	72048;0;0;0;
$GPXUP;3245;09:01:26;0;50	38396;8	72048;0;0;0;
$GPXUP;3245;09:01:27;0;50	38396;8	72048;0;0;0;
$GPXUP;3245;09:01:28;0;50	38396;8	72048;0;0;0;
$GPXUP;3245;09:01:29;0;50	38396;8	72048;0;0;0;
$GPXUP;3245;09:01:30;0;50	38396;8	72048;0;0;0;
$GPXUP;3245;09:01:31;0;50	38396;8	72048;0;0;0;
$GPXUP;3245;09:01:32;0;50	38396;8	72048;0;0;0;
$GPXUP;3245;09:01:33;0;50	38396;8	72048;0;0;0;
$GPXUP;3245;09:01:34;0;50	38396;8	72048;0;0;0;
$GPXUP;3245;09:01:35;0;50	38396;8	72048;0;0;0;
$GPXUP;3245;09:01:36;0;50	38396;8	72048;0;0;0;
$GPXUP;3245;09:01:37;0;50	38396;8	72048;0;0;0;
$GPXUP;3245;09:01:38;0;50	38396;8	72048;0;0;0;
$GPXUP;3245;09:01:39;0;50	38396;8	72048;0;0;0;
$GPXUP;3245;09:01:40;0;50	38396;8	72048;0;0;0;
$GPXUP;3245;09:01:41;0;50	38396;8	72048;0;0;0;
$GPXUP;3245;09:01:42;0;50	38396;8	72048;0;0;0;
$GPXUP;3245;09:01:43;0;50	38396;8	72048;0;0;0;
$GPXUP;3245;09:01:44;0;50	38396;8	72048;0;0;0;
$GPXUP;3245;09:01:45;0;50	38396;8	72048;0;0;0;
$GPXUP;3245;09:01:46;0;50	38396;8	72048;0;0;0;
$GPXUP;3245;09:01:47;0;50	38396;8	72048;0;0;0;
$GPXUP;3245;09:01:48;0;50	38396;8	72048;0;0;0;
$GPXUP;3245;09:01:49;0;50	38396;8	72048;0;0;0;
$GPXUP;3245;09:01:50;0;50	38396;8	72048;0;0;0;
$GPXUP;3245;09:01:51;0;50	38396;8	72048;0;0;0;
$GPXUP;3245;09:01:52;0;50	38396;8	72048;0;0;0;
$GPXUP;3245;09:01:53;0;50	38396;8	72048;0;0;0;
$GPXUP;3245;09:01:54;0;50	38396;8	72048;0;0;0;
$GPXUP;3245;09:01:55;0;50	38396;8	72048;0;0;0;
$GPXUP;3245;09:01:56;0;50	38396;8	72048;0;0;0;
$GPXUP;3245;09:01:57;0;50	38396;8	72048;0;0;0;
$GPXUP;3245;09:01:58;0;50	38396;8	72048;0;0;0;
$GPXUP;3245;09:01:59;0;50	38396;8	72048;0;0;0;
$GPXUP;3245;09:02:00;0;50	38396;8	72048;0;0;0;
$GPXUP;3245;09:02:01;0;50	38396;8	72048;0;0;0;
$GPXUP;3245;09:02:02;0;50	38396;8	72048;0;0;0;
$GPXUP;3245;09:02:03;0;50	38396;8	72048;0;0;0;
$GPXUP;3245;09:02:04;0;50	38396;8	72048;0;0;0;
$GPXUP;3245;09:02:05;0;50	38396;8	72048;0;0;0;
$GPXUP;3245;09:02:06;0;50	38396;8	72048;0;0;0;
$GPXUP;3245;09:02:07;0;50	38396;8	72048;0;0;0;
$GPXUP;3245;09:02:08;0;50	38396;8	72048;0;0;0;
$GPXUP;3245;09:02:09;0;50	38396;8	72048;0;0;0;
$GPXUP;3245;09:02:10;0;50	38396;8	72048;0;0;0;
$GPXUP;3245;09:02:11;0;50	38396;8	72048;0;0;0;
$GPXUP;3245;09:02:12;0;50	38396;8	72048;0;0;0;
$GPXUP;3245;09:02:13;0;50	38396;8	72048;0;0;0;
$GPXUP;3245;09:02:14;0;50	38396;8	72048;0;0;0;
$GPXUP;3245;09:02:15;0;50	38396;8	72048;0;0;0;
$GPXUP;3245;09:02:16;0;50	38396;8	72048;0;0;0;
$GPXUP;3245;09:02:17;0;50	38396;8	72048;0;0;0;
$GPXUP;3245;09:02:18;0;50	38396;8	72048;0;0;0;
$GPXUP;3245;09:02:19;0;50	38396;8	72048;0;0;0;
$GPXUP;3245;09:02:20;0;50	38396;8	72048;0;0;0;
$GPXUP;3245;09:02:21;0;50	38396;8	72048;0;0;0;
$GPXUP;3245;09:02:22;0;50	38396;8	72048;0;0;0;
$GPXUP;3245;09:02:23;0;50	38396;8	72048;0;0;0;
$GPXUP;3245;09:02:24;0;50	38396;8	72048;0;0;0;
$GPXUP;3245;09:02:25;0;50	38396;8	72048;0;0;0;
$GPXUP;3245;09:02:26;0;50	38396;8	72048;0;0;0;
$GPXUP;3245;09:02:27;0;50	38396;8	72048;0;0;0;
$GPXUP;3245;09:02:28;0;50	38396;8	72048;0;0;0;
$GPXUP;3245;09:02:29;0;50	38396;8	72048;0;0;0;
$GPXUP;3245;09:02:30;0;50	38396;8	72048;0;0;0;
$GPXUP;3245;09:02:31;0;50	38396;8	72048;0;0;0;
$GPXUP;3245;09:02:32;0;50	38396;8	72048;0;0;0;
$GPXUP;3245;09:02:33;0;50	38396;8	72048;0;0;0;
$GPXUP;3245;09:02:34;0;50	38396;8	72048;0;0;0;
$GPXUP;3245;09:02:35;0;50	38396;8	72048;0;0;0;
$GPXUP;3245;09:02:36;0;50	38396;8	72048;0;0;0;
$GPXUP;3245;09:02:37;0;50	38396;8	72048;0;0;0;
$GPXUP;3245;09:02:38;0;50	38396;8	72048;0;0;0;
$GPXUP;3245;09:02:39;0;50	38396;8	72048;0;0;0;
$GPXUP;3245;09:02:40;0;50	38396;8	72048;0;0;0;
$GPXUP;3245;09:02:41;0;50	38396;8	72048;0;0;0;
$GPXUP;3245;09:02:42;0;50	38396;8	72048;0;0;0;
$GPXUP;3245;09:02:43;0;50	38396;8	72048;0;0;0;
$GPXUP;3245;09:02:44;0;50	38396;8	72048;0;0;0;
$GPXUP;3245;09:02:45;0;50	38396;8	72048;0;0;0;
$GPXUP;3245;09:02:46;0;50	38396;8	72048;0;0;0;
$GPXUP;3245;09:02:47;0;50	38396;8	72048;0;0;0;
$GPXUP;3245;09:02:48;0;50	38396;8	72048;0;0;0;
$GPXUP;3245;09:02:49;0;50	38396;8	72048;0;0;0;
$GPXUP;3245;09:02:50;0;50	38396;8	72048;0;0;0;
$GPXUP;3245;09:02:51;0;50	38396;8	72048;0;0;0;
$GPXUP;3245;09:02:52;0;50	38396;8	72048;0;0;0;
$GPXUP;3245;09:02:53;0;50	38396;8	72048;0;0;0;
$GPXUP;3245;09:02:54;0;50	38396;8	72048;0;0;0;
$GPXUP;3245;09:02:55;0;50	38396;8	72048;0;0;0;
$GPXUP;3245;09:02:56;0;50	38396;8	72048;0;0;0;
$GPXUP;3245;09:02:57;0;50	38396;8	72048;0;0;0;
$GPXUP;3245;09:02:58;0;50	38396;8	72048;0;0;0;
$GPXUP;3245;09:02:59;0;50	38396;8	72048;0;0;0;
$GPXUP;3245;09:03:00;0;50	38396;8	72048;0;0;0;
$GPXUP;3245;09:03:01;0;50	38396;8	72048;0;0;0;
$GPXUP;3245;09:03:02;0;50	38396;8	72048;0;0;0;
$GPXUP;3245;09:03:03;0;50	38396;8	72048;0;0;0;
$GPXUP;3245;09:03:04;0;50	38396;8	72048;0;0;0;
$GPXUP;3245;09:03:05;0;50	38396;8	72048;0;0;0;
$GPXUP;3245;09:03:06;0;50	38396;8	72048;0;0;0;
$GPXUP;3245;09:03:07;0;50	38396;8	72048;0;0;0;
$GPXUP;3245;09:03:08;0;50	38396;8	72048;0;0;0;
$GPXUP;3245;09:03:09;0;50	38396;8	72048;0;0;0;
$GPXUP;3245;09:03:10;0;50	38396;8	72048;0;0;0;
$GPXUP;3245;09:03:11;0;50	38396;8	72048;0;0;0;
$GPXUP;3245;09:03:12;0;50	38396;8	72048;0;0;0;
$GPXUP;3245;09:03:13;0;50	38396;8	72048;0;0;0;
$GPXUP;3245;09:03:14;0;50	38396;8	72048;0;0;0;
$GPXUP;3245;09:03:15;0;50	38396;8	72048;0;0;0;
$GPXUP;3245;09:03:16;0;50	38396;8	72048;0;0;0;
$GPXUP;3245;09:03:17;0;50	38396;8	72048;0;0;0;
$GPXUP;3245;09:03:18;0;50	38396;8	72048;0;0;0;
$GPXUP;3245;09:03:19;0;50	38396;8	72048;0;0;0;
$GPXUP;3245;09:03:20;0;50	38396;8	72048;0;0;0;
$GPXUP;3245;09:03:21;0;50	38396;8	72048;0;0;0;
$GPXUP;3245;09:03:22;0;50	38396;8	72048;0;0;0;
$GPXUP;3245;09:03:23;0;50	38396;8	72048;0;0;0;
$GPXUP;3245;09:03:24;0;50	38396;8	72048;0;0;0;
$GPXUP;3245;09:03:25;0;50	38396;8	72048;0;0;0;
$GPXUP;3245;09:03:26;0;50	38396;8	72048;0;0;0;
$GPXUP;3245;09:03:27;0;50	38396;8	72048;0;0;0;
$GPXUP;3245;09:03:28;0;50	38396;8	72048;0;0;0;
$GPXUP;3245;09:03:29;0;50	38396;8	72048;0;0;0;
$GPXUP;3245;09:03:30;0;50	38396;8	72048;0;0;0;
$GPXUP;3245;09:03:31;0;50	38396;8	72048;0;0;0;
$GPXUP;3245;09:03:32;0;50	38396;8	72048;0;0;0;
$GPXUP;3245;09:03:33;0;50	38396;8	72048;0;0;0;
$GPXUP;3245;09:03:34;0;50	38396;8	72048;0;0;0;
$GPXUP;3245;09:03:35;0;50	38396;8	72048;0;0;0;
$GPXUP;3245;09:03:36;0;50	38396;8	72048;0;0;0;
$GPXUP;3245;09:03:37;0;50	38396;8	72048;0;0;0;
$GPXUP;3245;09:03:38;0;50	38396;8	72048;0;0;0;
$GPXUP;3245;09:03:39;0;50	38396;8	72048;0;0;0;
$GPXUP;3245;09:03:40;0;50	38396;8	72048;0;0;0;
$GPXUP;3245;09:03:41;0;50	38396;8	72048;0;0;0;
$GPXUP;3245;09:03:42;0;50	38396;8	72048;0;0;0;
$GPXUP;3245;09:03:43;0;50	38396;8	72048;0;0;0;
$GPXUP;3245;09:03:44;0;50	38396;8	72048;0;0;0;
$GPXUP;3245;09:03:45;0;50	38396;8	72048;0;0;0;
$GPXUP;3245;09:03:46;0;50	38396;8	72048;0;0;0;
$GPXUP;3245;09:03:47;0;50	38396;8	72048;0;0;0;
$GPXUP;3245;09:03:48;0;50	38396;8	72048;0;0;0;
$GPXUP;3245;09:03:49;0;50	38396;8	72048;0;0;0;
$GPXUP;3245;09:03:50;0;50	38396;8	72048;0;0;0;
$GPXUP;3245;09:03:51;0;50	38396;8	72048;0;0;0;
$GPXUP;3245;09:03:52;0;50	38396;8	72048;0;0;0;
$GPXUP;3245;09:03:53;0;50	38396;8	72048;0;0;0;
$GPXUP;3245;09:03:54;0;50	38396;8	72048;0;0;0;
$GPXUP;3245;09:03:55;0;50	38396;8	72048;0;0;0;
$GPXUP;3245;09:03:56;0;50	38396;8	72048;0;0;0;
$GPXUP;3245;09:03:57;0;50	38396;8	72048;0;0;0;
$GPXUP;3245;09:03:58;0;50	38396;8	72048;0;0;0;
$GPXUP;3245;09:03:59;0;50	38396;8	72048;0;0;0;
$GPXUP;3245;09:04:00;0;50	38396;8	72048;0;0;0;
$GPXUP;3245;09:04:01;0;50	38396;8	72048;0;0;0;
$GPXUP;3245;09:04:02;0;50	38396;8	72048;0;0;0;
$GPXUP;3245;09:04:03;0;50	38396;8	72048;0;0;0;
$GPXUP;3245;09:04:04;0;50	38396;8	72048;0;0;0;
$GPXUP;3245;09:04:05;0;50	38396;8	72048;0;0;0;
$GPXUP;3245;09:04:06;0;50	38396;8	72048;0;0;0;
$GPXUP;3245;09:04:07;0;50	38396;8	72048;0;0;0;
$GPXUP;3245;09:04:08;0;50	38396;8	72048;0;0;0;
$GPXUP;3245;09:04:09;0;50	38396;8	72048;0;0;0;
$GPXUP;3245;09:04:10;0;50	38396;8	72048;0;0;0;
$GPXUP;3245;09:04:11;0;50	38396;8	72048;0;0;0;
$GPXUP;3245;09:04:12;0;50	38396;8	72048;0;0;0;
$GPXUP;3245;09:04:13;0;50	38396;8	72048;0;0;0;
$GPXUP;3245;09:04:14;0;50	38396;8	72048;0;0;0;
$GPXUP;3245;09:04:15;0;50	38396;8	72048;0;0;0;
$GPXUP;3245;09:04:16;0;50	38396;8	72048;0;0;0;
$GPXUP;3245;09:04:17;0;50	38396;8	72048;0;0;0;
$GPXUP;3245;09:04:18;0;50	38396;8	72048;0;0;0;
$GPXUP;3245;09:04:19;0;50	38396;8	72048;0;0;0;
$GPXUP;3245;09:04:20;0;50	38396;8	72048;0;0;0;
$GPXUP;3245;09:04:21;0;50	38396;8	72048;0;0;0;
$GPXUP;3245;09:04:22;0;50	38396;8	72048;0;0;0;
$GPXUP;3245;09:04:23;0;50	38396;8	72048;0;0;0;
$GPXUP;3245;09:04:24;0;50	38396;8	72048;0;0;0;
$GPXUP;3245;09:04:25;0;50	38396;8	72048;0;0;0;
$GPXUP;3245;09:04:26;0;50	38396;8	72048;0;0;0;
$GPXUP;3245;09:04:27;0;50	38396;8	72048;0;0;0;
$GPXUP;3245;09:04:28;0;50	38396;8	72048;0;0;0;
$GPXUP;3245;09:04:29;0;50	38396;8	72048;0;0;0;
$GPXUP;3245;09:04:30;0;50	38396;8	72048;0;0;0;
$GPXUP;3245;09:04:31;0;50	38396;8	72048;0;0;0;
$GPXUP;3245;09:04:32;0;50	38396;8	72048;0;0;0;
$GPXUP;3245;09:04:33;0;50	38396;8	72048;0;0;0;
$GPXUP;3245;09:04:34;0;50	38396;8	72048;0;0;0;
$GPXUP;3245;09:04:35;0;50	38396;8	72048;0;0;0;
$GPXUP;3245;09:04:36;0;50	38396;8	72048;0;0;0;
$GPXUP;3245;09:04:37;0;50	38396;8	72048;0;0;0;
$GPXUP;3245;09:04:38;0;50	38396;8	72048;0;0;0;
$GPXUP;3245;09:04:39;0;50	38396;8	72048;0;0;0;
$GPXUP;3245;09:04:40;0;50	38396;8	72048;0;0;0;
$GPXUP;3245;09:04:41;0;50	38396;8	72048;0;0;0;
$GPXUP;3245;09:04:42;0;50	38396;8	72048;0;0;0;
$GPXUP;3245;09:04:43;0;50	38396;8	72048;0;0;0;
$GPXUP;3245;09:04:44;0;50	38396;8	72048;0;0;0;
$GPXUP;3245;09:04:45;0;50	38396;8	72048;0;0;0;
$GPXUP;3245;09:04:46;0;50	38396;8	72048;0;0;0;
$GPXUP;3245;09:04:47;0;50	38396;8	72048;0;0;0;
$GPXUP;3245;09:04:48;0;50	38396;8	72048;0;0;0;
$GPXUP;3245;09:04:49;0;50	38396;8	72048;0;0;0;
$GPXUP;3245;09:04:50;0;50	38396;8	72048;0;0;0;
$GPXUP;3245;09:04:51;0;50	38396;8	72048;0;0;0;
$GPXUP;3245;09:04:52;0;50	38396;8	72048;0;0;0;
$GPXUP;3245;09:04:53;0;50	38396;8	72048;0;0;0;
$GPXUP;3245;09:04:54;0;50	38396;8	72048;0;0;0;
$GPXUP;3245;09:04:55;0;50	38396;8	72048;0;0;0;
$GPXUP;3245;09:04:56;0;50	38396;8	72048;0;0;0;
$GPXUP;3245;09:04:57;0;50	38396;8	72048;0;0;0;
$GPXUP;3245;09:04:58;0;50	38396;8	72048;0;0;0;
$GPXUP;3245;09:04:59;0;50	38396;8	72048;0;0;0;
$GPXUP;3245;09:05:00;0;50	38396;8	72048;0;0;0;
$GPXUP;3245;09:05:01;0;50	38396;8	72048;0;0;0;
$GPXUP;3245;09:05:02;0;50	38396;8	72048;0;0;0;
$GPXUP;3245;09:05:03;0;50	38396;8	72048;0;0;0;
$GPXUP;3245;09:05:04;0;50	38396;8	72048;0;0;0;
$GPXUP;3245;09:05:05;0;50	38396;8	72048;0;0;0;
$GPXUP;3245;09:05:06;0;50	38396;8	72048;0;0;0;
$GPXUP;3245;09:05:07;0;50	38396;8	72048;0;0;0;
$GPXUP;3245;09:05:08;0;50	38396;8	72048;0;0;0;
$GPXUP;3245;09:05:09;0;50	38396;8	72048;0;0;0;
$GPXUP;3245;09:05:10;0;50	38396;8	72048;0;0;0;
$GPXUP;3245;09:05:11;0;50	38396;8	72048;0;0;0;
$GPXUP;3245;09:05:12;0;50	38396;8	72048;0;0;0;
$GPXUP;3245;09:05:13;0;50	38396;8	72048;0;0;0;
$GPXUP;3245;09:05:14;0;50	38396;8	72048;0;0;0;
$GPXUP;3245;09:05:15;0;50	38396;8	72048;0;0;0;
$GPXUP;3245;09:05:16;0;50	38396;8	72048;0;0;0;
$GPXUP;3245;09:05:17;0;50	38396;8	72048;0;0;0;
$GPXUP;3245;09:05:18;0;50	38396;8	72048;0;0;0;
$GPXUP;3245;09:05:19;0;50	38396;8	72048;0;0;0;
$GPXUP;3245;09:05:20;0;50	38396;8	72048;0;0;0;
$GPXUP;3245;09:05:21;0;50	38396;8	72048;0;0;0;
$GPXUP;3245;09:05:22;0;50	38396;8	72048;0;0;0;
$GPXUP;3245;09:05:23;0;50	38396;8	72048;0;0;0;
$GPXUP;3245;09:05:24;0;50	38396;8	72048;0;0;0;
$GPXUP;3245;09:05:25;0;50	38396;8	72048;0;0;0;
$GPXUP;3245;09:05:26;0;50	38396;8	72048;0;0;0;
$GPXUP;3245;09:05:27;0;50	38396;8	72048;0;0;0;
$GPXUP;3245;09:05:28;0;50	38396;8	72048;0;0;0;
$GPXUP;3245;09:05:29;0;50	38396;8	72048;0;0;0;
$GPXUP;3245;09:05:30;0;50	38396;8	72048;0;0;0;
$GPXUP;3245;09:05:31;0;50	38396;8	72048;0;0;0;
$GPXUP;3245;09:05:32;0;50	38396;8	72048;0;0;0;
$GPXUP;3245;09:05:33;0;50	38396;8	72048;0;0;0;
$GPXUP;3245;09:05:34;0;50	38396;8	72048;0;0;0;
$GPXUP;3245;09:05:35;0;50	38396;8	72048;0;0;0;
$GPXUP;3245;09:05:36;0;50	38396;8	72048;0;0;0;
$GPXUP;3245;09:05:37;0;50	38396;8	72048;0;0;0;
$GPXUP;3245;09:05:38;0;50	38396;8	72048;0;0;0;
$GPXUP;3245;09:05:39;0;50	38396;8	72048;0;0;0;
$GPXUP;3245;09:05:40;0;50	38396;8	72048;0;0;0;
$GPXUP;3245;09:05:41;0;50	38396;8	72048;0;0;0;
$GPXUP;3245;09:05:42;0;50	38396;8	72048;0;0;0;
$GPXUP;3245;09:05:43;0;50	38396;8	72048;0;0;0;
$GPXUP;3245;09:05:44;0;50	38396;8	72048;0;0;0;
$GPXUP;3245;09:05:45;0;50	38396;8	72048;0;0;0;
$GPXUP;3245;09:05:46;0;50	38396;8	72048;0;0;0;
$GPXUP;3245;09:05:47;0;50	38396;8	72048;0;0;0;
$GPXUP;3245;09:05:48;0;50	38396;8	72048;0;0;0;
$GPXUP;3245;09:05:49;0;50	38396;8	72048;0;0;0;
$GPXUP;3245;09:05:50;0;50	38396;8	72048;0;0;0;
$GPXUP;3245;09:05:51;0;50	38396;8	72048;0;0;0;
$GPXUP;3245;09:05:52;0;50	38396;8	72048;0;0;0;
$GPXUP;3245;09:05:53;0;50	38396;8	72048;0;0;0;
$GPXUP;3245;09:05:54;0;50	38396;8	72048;0;0;0;
$GPXUP;3245;09:05:55;0;50	38396;8	72048;0;0;0;
$GPXUP;3245;09:05:56;0;50	38396;8	72048;0;0;0;
$GPXUP;3245;09:05:57;0;50	38396;8	72048;0;0;0;
$GPXUP;3245;09:05:58;0;50	38396;8	72048;0;0;0;
$GPXUP;3245;09:05:59;0;50	38396;8	72048;0;0;0;
$GPXUP;3245;09:06:00;0;50	38396;8	72048;0;0;0;
$GPXUP;3245;09:06:01;0;50	38396;8	72048;0;0;0;
$GPXUP;3245;09:06:02;0;50	38396;8	72048;0;0;0;
$GPXUP;3245;09:06:03;0;50	38396;8	72048;0;0;0;
$GPXUP;3245;09:06:04;0;50	38396;8	72048;0;0;0;
$GPXUP;3245;09:06:05;0;50	38396;8	72048;0;0;0;
$GPXUP;3245;09:06:06;0;50	38396;8	72048;0;0;0;
$GPXUP;3245;09:06:07;0;50	38396;8	72048;0;0;0;
$GPXUP;3245;09:06:08;0;50	38396;8	72048;0;0;0;
$GPXUP;3245;09:06:09;0;50	38396;8	72048;0;0;0;
$GPXUP;3245;09:06:10;0;50	38396;8	72048;0;0;0;
$GPXUP;3245;09:06:11;0;50	38396;8	72048;0;0;0;
$GPXUP;3245;09:06:12;0;50	38396;8	72048;0;0;0;
$GPXUP;3245;09:06:13;0;50	38396;8	72048;0;0;0;
$GPXUP;3245;09:06:14;0;50	38396;8	72048;0;0;0;
$GPXUP;3245;09:06:15;0;50	38396;8	72048;0;0;0;
$GPXUP;3245;09:06:16;0;50	38396;8	72048;0;0;0;
$GPXUP;3245;09:06:17;0;50	38396;8	72048;0;0;0;
$GPXUP;3245;09:06:18;0;50	38396;8	72048;0;0;0;
$GPXUP;3245;09:06:19;0;50	38396;8	72048;0;0;0;
$GPXUP;3245;09:06:20;0;50	38396;8	72048;0;0;0;
$GPXUP;3245;09:06:21;0;50	38396;8	72048;0;0;0;
$GPXUP;3245;09:06:22;0;50	38396;8	72048;0;0;0;
$GPXUP;3245;09:06:23;0;50	38396;8	72048;0;0;0;
$GPXUP;3245;09:06:24;0;50	38396;8	72048;0;0;0;
$GPXUP;3245;09:06:25;0;50	38396;8	72048;0;0;0;
$GPXUP;3245;09:06:26;0;50	38396;8	72048;0;0;0;
$GPXUP;3245;09:06:27;0;50	38396;8	72048;0;0;0;
$GPXUP;3245;09:06:28;0;50	38396;8	72048;0;0;0;
$GPXUP;3245;09:06:29;0;50	38396;8	72048;0;0;0;
$GPXUP;3245;09:06:30;0;50	38396;8	72048;0;0;0;
$GPXUP;3245;09:06:31;0;50	38396;8	72048;0;0;0;
$GPXUP;3245;09:06:32;0;50	38396;8	72048;0;0;0;
$GPXUP;3245;09:06:33;0;50	38396;8	72048;0;0;0;
$GPXUP;3245;09:06:34;0;50	38396;8	72048;0;0;0;
$GPXUP;3245;09:06:35;0;50	38396;8	72048;0;0;0;
$GPXUP;3245;09:06:36;0;50	38396;8	72048;0;0;0;
$GPXUP;3245;09:06:37;0;50	38396;8	72048;0;0;0;
$GPXUP;3245;09:06:38;0;50	38396;8	72048;0;0;0;
$GPXUP;3245;09:06:39;0;50	38396;8	72048;0;0;0;
$GPXUP;3245;09:06:40;0;50	38396;8	72048;0;0;0;
$GPXUP;3245;09:06:41;0;50	38396;8	72048;0;0;0;
$GPXUP;3245;09:06:42;0;50	38396;8	72048;0;0;0;
$GPXUP;3245;09:06:43;0;50	38396;8	72048;0;0;0;
$GPXUP;3245;09:06:44;0;50	38396;8	72048;0;0;0;
$GPXUP;3245;09:06:45;0;50	38396;8	72048;0;0;0;
$GPXUP;3245;09:06:46;0;50	38396;8	72048;0;0;0;
$GPXUP;3245;09:06:47;0;50	38396;8	72048;0;0;0;
$GPXUP;3245;09:06:48;0;50	38396;8	72048;0;0;0;
$GPXUP;3245;09:06:49;0;50	38396;8	72048;0;0;0;
$GPXUP;3245;09:06:50;0;50	38396;8	72048;0;0;0;
$GPXUP;3245;09:06:51;0;50	38396;8	72048;0;0;0;
$GPXUP;3245;09:06:52;0;50	38396;8	72048;0;0;0;
$GPXUP;3245;09:06:53;0;50	38396;8	72048;0;0;0;
$GPXUP;3245;09:06:54;0;50	38396;8	72048;0;0;0;
$GPXUP;3245;09:06:55;0;50	38396;8	72048;0;0;0;
$GPXUP;3245;09:06:56;0;50	38396;8	72048;0;0;0;
$GPXUP;3245;09:06:57;0;50	38396;8	72048;0;0;0;
$GPXUP;3245;09:06:58;0;50	38396;8	72048;0;0;0;
$GPXUP;3245;09:06:59;0;50	38396;8	72048;0;0;0;
$GPXUP;3245;09:07:00;0;50	38396;8	72048;0;0;0;
$GPXUP;3245;09:07:01;0;50	38396;8	72048;0;0;0;
$GPXUP;3245;09:07:02;0;50	38396;8	72048;0;0;0;
$GPXUP;3245;09:07:03;0;50	38396;8	72048;0;0;0;
$GPXUP;3245;09:07:04;0;50	38396;8	72048;0;0;0;
$GPXUP;3245;09:07:05;0;50	38396;8	72048;0;0;0;
$GPXUP;3245;09:07:06;0;50	38396;8	72048;0;0;0;
$GPXUP;3245;09:07:07;0;50	38396;8	72048;0;0;0;
$GPXUP;3245;09:07:08;0;50	38396;8	72048;0;0;0;
$GPXUP;3245;09:07:09;0;50	38396;8	72048;0;0;0;
$GPXUP;3245;09:07:10;0;50	38396;8	72048;0;0;0;
$GPXUP;3245;09:07:11;0;50	38396;8	72048;0;0;0;
$GPXUP;3245;09:07:12;0;50	38396;8	72048;0;0;0;
$GPXUP;3245;09:07:13;0;50	38396;8	72048;0;0;0;
$GPXUP;3245;09:07:14;0;50	38396;8	72048;0;0;0;
$GPXUP;3245;09:07:15;0;50	38396;8	72048;0;0;0;
$GPXUP;3245;09:07:16;0;50	38396;8	72048;0;0;0;
$GPXUP;3245;09:07:17;0;50	38396;8	72048;0;0;0;
$GPXUP;3245;09:07:18;0;50	38396;8	72048;0;0;0;
$GPXUP;3245;09:07:19;0;50	38396;8	72048;0;0;0;
$GPXUP;3245;09:07:20;0;50	38396;8	72048;0;0;0;
$GPXUP;3245;09:07:21;0;50	38396;8	72048;0;0;0;
$GPXUP;3245;09:07:22;0;50	38396;8	72048;0;0;0;
$GPXUP;3245;09:07:23;0;50	38396;8	72048;0;0;0;
$GPXUP;3245;09:07:24;0;50	38396;8	72048;0;0;0;
$GPXUP;3245;09:07:25;0;50	38396;8	72048;0;0;0;
$GPXUP;3245;09:07:26;0;50	38396;8	72048;0;0;0;
$GPXUP;3245;09:07:27;0;50	38396;8	72048;0;0;0;
$GPXUP;3245;09:07:28;0;50	38396;8	72048;0;0;0;
$GPXUP;3245;09:07:29;0;50	38396;8	72048;0;0;0;
$GPXUP;3245;09:07:30;0;50	38396;8	72048;0;0;0;
$GPXUP;3245;09:07:31;0;50	38396;8	72048;0;0;0;
$GPXUP;3245;09:07:32;0;50	38396;8	72048;0;0;0;
$GPXUP;3245;09:07:33;0;50	38396;8	72048;0;0;0;
$GPXUP;3245;09:07:34;0;50	38396;8	72048;0;0;0;
$GPXUP;3245;09:07:35;0;50	38396;8	72048;0;0;0;
$GPXUP;3245;09:07:36;0;50	38396;8	72048;0;0;0;
$GPXUP;3245;09:07:37;0;50	38396;8	72048;0;0;0;
$GPXUP;3245;09:07:38;0;50	38396;8	72048;0;0;0;
$GPXUP;3245;09:07:39;0;50	38396;8	72048;0;0;0;
$GPXUP;3245;09:07:40;0;50	38396;8	72048;0;0;0;
$GPXUP;3245;09:07:41;0;50	38396;8	72048;0;0;0;
$GPXUP;3245;09:07:42;0;50	38396;8	72048;0;0;0;
$GPXUP;3245;09:07:43;0;50	38396;8	72048;0;0;0;
$GPXUP;3245;09:07:44;0;50	38396;8	72048;0;0;0;
$GPXUP;3245;09:07:45;0;50	38396;8	72048;0;0;0;
$GPXUP;3245;09:07:46;0;50	38396;8	72048;0;0;0;
$GPXUP;3245;09:07:47;0;50	38396;8	72048;0;0;0;
$GPXUP;3245;09:07:48;0;50	38396;8	72048;0;0;0;
$GPXUP;3245;09:07:49;0;50	38396;8	72048;0;0;0;
$GPXUP;3245;09:07:50;0;50	38396;8	72048;0;0;0;
$GPXUP;3245;09:07:51;0;50	38396;8	72048;0;0;0;
$GPXUP;3245;09:07:52;0;50	38396;8	72048;0;0;0;
$GPXUP;3245;09:07:53;0;50	38396;8	72048;0;0;0;
$GPXUP;3245;09:07:54;0;50	38396;8	72048;0;0;0;
$GPXUP;3245;09:07:55;0;50	38396;8	72048;0;0;0;
$GPXUP;3245;09:07:56;0;50	38396;8	72048;0;0;0;
$GPXUP;3245;09:07:57;0;50	38396;8	72048;0;0;0;
$GPXUP;3245;09:07:58;0;50	38396;8	72048;0;0;0;
$GPXUP;3245;09:07:59;0;50	38396;8	72048;0;0;0;
$GPXUP;3245;09:08:00;0;50	38396;8	72048;0;0;0;
$GPXUP;3245;09:08:01;0;50	38396;8	72048;0;0;0;
$GPXUP;3245;09:08:02;0;50	38396;8	72048;0;0;0;
$GPXUP;3245;09:08:03;0;50	38396;8	72048;0;0;0;
$GPXUP;3245;09:08:04;0;50	38396;8	72048;0;0;0;
$GPXUP;3245;09:08:05;0;50	38396;8	72048;0;0;0;
$GPXUP;3245;09:08:06;0;50	38396;8	72048;0;0;0;
$GPXUP;3245;09:08:07;0;50	38396;8	72048;0;0;0;
$GPXUP;3245;09:08:08;0;50	38396;8	72048;0;0;0;
$GPXUP;3245;09:08:09;0;50	38396;8	72048;0;0;0;
$GPXUP;3245;09:08:10;0;50	38392;8	72056;0;0;3;
$GPXUP;3245;09:08:11;0;50	38391;8	72058;0;0;9;
$GPXUP;3245;09:08:12;0;50	38386;8	72063;0;0;21;
$GPXUP;3245;09:08:13;0;50	38377;8	72072;0;0;36;
$GPXUP;3245;09:08:14;0;50	38366;8	72082;0;0;45;
$GPXUP;3245;09:08:15;0;50	38356;8	72094;0;0;45;
$GPXUP;3245;09:08:16;0;50	38348;8	7211;0;0;46;
$GPXUP;3245;09:08:17;0;50	38345;8	72129;0;0;49;
$GPXUP;3245;09:08:18;0;50	38343;8	72149;0;0;50;
$GPXUP;3245;09:08:19;0;50	3834;8	72169;0;0;51;
$GPXUP;3245;09:08:20;0;50	38335;8	72187;0;0;49;
$GPXUP;3245;09:08:21;0;50	3833;8	72206;0;0;50;
$GPXUP;3245;09:08:22;0;50	38327;8	72225;0;0;51;
$GPXUP;3245;09:08:23;0;50	38325;8	72245;0;0;49;
$GPXUP;3245;09:08:24;0;50	38321;8	72262;0;0;45;
$GPXUP;3245;09:08:25;0;50	38315;8	72276;0;0;39;
$GPXUP;3245;09:08:26;0;50	38308;8	72284;0;0;34;
$GPXUP;3245;09:08:27;0;50	38298;8	72282;0;0;35;
$GPXUP;3245;09:08:28;0;50	38292;8	7227;0;0;32;
$GPXUP;3245;09:08:29;0;50	3829;8	72253;0;0;34;
$GPXUP;3245;09:08:30;0;50	38294;8	72234;0;0;40;
$GPXUP;3245;09:08:31;0;50	38304;8	72216;0;0;50;
$GPXUP;3245;09:08:32;0;50	38317;8	722;0;0;61;
$GPXUP;3245;09:08:33;0;50	3833;8	72183;0;0;63;
$GPXUP;3245;09:08:34;0;50	3834;8	72163;0;0;61;
$GPXUP;3245;09:08:35;0;50	38344;8	72142;0;0;53;
$GPXUP;3245;09:08:36;0;50	38342;8	72124;0;0;43;
$GPXUP;3245;09:08:37;0;50	38336;8	72113;0;0;30;
$GPXUP;3245;09:08:38;0;50	38327;8	72113;0;0;22;
$GPXUP;3245;09:08:39;0;50	38318;8	72124;0;0;29;
$GPXUP;3245;09:08:40;0;50	38311;8	72142;0;0;42;
$GPXUP;3245;09:08:41;0;50	38304;8	72158;0;0;47;
$GPXUP;3245;09:08:42;0;50	38298;8	72176;0;0;49;
$GPXUP;3245;09:08:43;0;50	38292;8	72195;0;0;49;
$GPXUP;3245;09:08:44;0;50	38289;8	72216;0;0;54;
$GPXUP;3245;09:08:45;0;50	38286;8	72237;0;0;54;
$GPXUP;3245;09:08:46;0;50	38281;8	72258;0;0;55;
$GPXUP;3245;09:08:47;0;50	38274;8	72278;0;0;56;
$GPXUP;3245;09:08:48;0;50	38268;8	72298;0;0;56;
$GPXUP;3245;09:08:49;0;50	38263;8	7232;0;0;59;
$GPXUP;3245;09:08:50;0;50	38256;8	7234;0;0;56;
$GPXUP;3245;09:08:51;0;50	38246;8	72355;0;0;57;
$GPXUP;3245;09:08:52;0;50	38233;8	72367;0;0;58;
$GPXUP;3245;09:08:53;0;50	3822;8	72375;0;0;54;
$GPXUP;3245;09:08:54;0;50	38208;8	72382;0;0;49;
$GPXUP;3245;09:08:55;0;50	38198;8	72391;0;0;48;
$GPXUP;3245;09:08:56;0;50	38189;8	72405;0;0;52;
$GPXUP;3245;09:08:57;0;50	38181;8	72423;0;0;55;
$GPXUP;3245;09:08:58;0;50	38174;8	72442;0;0;56;
$GPXUP;3245;09:08:59;0;50	38167;8	7246;0;0;53;
$GPXUP;3245;09:09:00;0;50	38159;8	72477;0;0;55;
$GPXUP;3245;09:09:01;0;50	38151;8	72494;0;0;54;
$GPXUP;3245;09:09:02;0;50	38143;8	72511;0;0;54;
$GPXUP;3245;09:09:03;0;50	38134;8	72527;0;0;53;
$GPXUP;3245;09:09:04;0;50	38124;8	72541;0;0;53;
$GPXUP;3245;09:09:05;0;50	38113;8	72553;0;0;58;
$GPXUP;3245;09:09:06;0;50	381;8	72562;0;0;56;
$GPXUP;3245;09:09:07;0;50	38087;8	72568;0;0;54;
$GPXUP;3245;09:09:08;0;50	38074;8	72572;0;0;52;
$GPXUP;3245;09:09:09;0;50	38061;8	72572;0;0;50;
$GPXUP;3245;09:09:10;0;50	38049;8	72568;0;0;49;
$GPXUP;3245;09:09:11;0;50	38036;8	72566;0;0;48;
$GPXUP;3245;09:09:12;0;50	38024;8	72567;0;0;52;
$GPXUP;3245;09:09:13;0;50	38011;8	72568;0;0;50;
$GPXUP;3245;09:09:14;0;50	37999;8	7257;0;0;47;
$GPXUP;3245;09:09:15;0;50	37989;8	72578;0;0;46;
$GPXUP;3245;09:09:16;0;50	37982;8	72593;0;0;49;
$GPXUP;3245;09:09:17;0;50	37977;8	72613;0;0;55;
$GPXUP;3245;09:09:18;0;50	37972;8	72635;0;0;59;
$GPXUP;3245;09:09:19;0;50	37968;8	72659;0;0;64;
$GPXUP;3245;09:09:20;0;50	37964;8	72684;0;0;66;
$GPXUP;3245;09:09:21;0;50	37958;8	72706;0;0;61;
$GPXUP;3245;09:09:22;0;50	37951;8	72726;0;0;56;
$GPXUP;3245;09:09:23;0;50	37946;8	72747;0;0;58;
$GPXUP;3245;09:09:24;0;50	37946;8	7277;0;0;59;
$GPXUP;3245;09:09:25;0;50	37946;8	72794;0;0;61;
$GPXUP;3245;09:09:26;0;50	37948;8	72818;0;0;62;
$GPXUP;3245;09:09:27;0;50	37947;8	72843;0;0;63;
$GPXUP;3245;09:09:28;0;50	37942;8	72866;0;0;61;
$GPXUP;3245;09:09:29;0;50	37934;8	72887;0;0;64;
$GPXUP;3245;09:09:30;0;50	37927;8	72909;0;0;63;
$GPXUP;3245;09:09:31;0;50	37921;8	72933;0;0;64;
$GPXUP;3245;09:09:32;0;50	37914;8	72955;0;0;61;
$GPXUP;3245;09:09:33;0;50	37906;8	72974;0;0;59;
$GPXUP;3245;09:09:34;0;50	37896;8	7299;0;0;57;
$GPXUP;3245;09:09:35;0;50	37885;8	73004;0;0;53;
$GPXUP;3245;09:09:36;0;50	37874;8	73014;0;0;53;
$GPXUP;3245;09:09:37;0;50	37862;8	73023;0;0;52;
$GPXUP;3245;09:09:38;0;50	3785;8	7303;0;0;51;
$GPXUP;3245;09:09:39;0;50	37837;8	73034;0;0;50;
$GPXUP;3245;09:09:40;0;50	37825;8	73035;0;0;49;
$GPXUP;3245;09:09:41;0;50	37813;8	7304;0;0;49;
$GPXUP;3245;09:09:42;0;50	37804;8	73051;0;0;45;
$GPXUP;3245;09:09:43;0;50	37798;8	73069;0;0;51;
$GPXUP;3245;09:09:44;0;50	37793;8	7309;0;0;55;
$GPXUP;3245;09:09:45;0;50	37786;8	73108;0;0;52;
$GPXUP;3245;09:09:46;0;50	37778;8	73124;0;0;51;
$GPXUP;3245;09:09:47;0;50	37768;8	73138;0;0;51;
$GPXUP;3245;09:09:48;0;50	37757;8	7315;0;0;54;
$GPXUP;3245;09:09:49;0;50	37746;8	73162;0;0;54;
$GPXUP;3245;09:09:50;0;50	37736;8	73176;0;0;55;
$GPXUP;3245;09:09:51;0;50	37726;8	73192;0;0;56;
$GPXUP;3245;09:09:52;0;50	37716;8	73208;0;0;58;
$GPXUP;3245;09:09:53;0;50	37705;8	73223;0;0;57;
$GPXUP;3245;09:09:54;0;50	37693;8	73235;0;0;53;
$GPXUP;3245;09:09:55;0;50	37682;8	73247;0;0;54;
$GPXUP;3245;09:09:56;0;50	37672;8	73262;0;0;55;
$GPXUP;3245;09:09:57;0;50	37664;8	7328;0;0;57;
$GPXUP;3245;09:09:58;0;50	37653;8	73296;0;0;58;
$GPXUP;3245;09:09:59;0;50	37639;8	7331;0;0;63;
$GPXUP;3245;09:10:00;0;50	37624;8	73317;0;0;60;
$GPXUP;3245;09:10:01;0;50	3761;8	7332;0;0;55;
$GPXUP;3245;09:10:02;0;50	37597;8	7332;0;0;49;
$GPXUP;3245;09:10:03;0;50	37585;8	73322;0;0;49;
$GPXUP;3245;09:10:04;0;50	37574;8	73329;0;0;50;
$GPXUP;3245;09:10:05;0;50	37565;8	73343;0;0;50;
$GPXUP;3245;09:10:06;0;50	37558;8	73361;0;0;55;
$GPXUP;3245;09:10:07;0;50	37549;8	73378;0;0;54;
$GPXUP;3245;09:10:08;0;50	37539;8	73391;0;0;53;
$GPXUP;3245;09:10:09;0;50	37528;8	73401;0;0;50;
$GPXUP;3245;09:10:10;0;50	37516;8	73406;0;0;48;
$GPXUP;3245;09:10:11;0;50	37505;8	7341;0;0;47;
$GPXUP;3245;09:10:12;0;50	37494;8	73416;0;0;48;
$GPXUP;3245;09:10:13;0;50	37486;8	73428;0;0;48;
$GPXUP;3245;09:10:14;0;50	37478;8	73446;0;0;51;
$GPXUP;3245;09:10:15;0;50	37471;8	73462;0;0;50;
$GPXUP;3245;09:10:16;0;50	37462;8	73476;0;0;48;
$GPXUP;3245;09:10:17;0;50	37453;8	73489;0;0;51;
$GPXUP;3245;09:10:18;0;50	37445;8	73505;0;0;52;
$GPXUP;3245;09:10:19;0;50	37438;8	73522;0;0;53;
$GPXUP;3245;09:10:20;0;50	3743;8	73539;0;0;51;
$GPXUP;3245;09:10:21;0;50	37422;8	73553;0;0;47;
$GPXUP;3245;09:10:22;0;50	37412;8	73564;0;0;51;
$GPXUP;3245;09:10:23;0;50	374;8	73572;0;0;51;
$GPXUP;3245;09:10:24;0;50	37389;8	73582;0;0;52;
$GPXUP;3245;09:10:25;0;50	37379;8	73595;0;0;53;
$GPXUP;3245;09:10:26;0;50	37371;8	73613;0;0;58;
$GPXUP;3245;09:10:27;0;50	37363;8	73632;0;0;57;
$GPXUP;3245;09:10:28;0;50	37354;8	73648;0;0;51;
$GPXUP;3245;09:10:29;0;50	37342;8	73655;0;0;53;
$GPXUP;3245;09:10:30;0;50	37326;8	73656;0;0;60;
$GPXUP;3245;09:10:31;0;50	3731;8	73659;0;0;60;
$GPXUP;3245;09:10:32;0;50	37296;8	73663;0;0;57;
$GPXUP;3245;09:10:33;0;50	37284;8	73669;0;0;52;
$GPXUP;3245;09:10:34;0;50	37272;8	73676;0;0;48;
$GPXUP;3245;09:10:35;0;50	37261;8	73682;0;0;46;
$GPXUP;3245;09:10:36;0;50	3725;8	73686;0;0;44;
$GPXUP;3245;09:10:37;0;50	3724;8	73686;0;0;43;
$GPXUP;3245;09:10:38;0;50	3723;8	73676;0;0;46;
$GPXUP;3245;09:10:39;0;50	37223;8	73657;0;0;49;
$GPXUP;3245;09:10:40;0;50	37218;8	73638;0;0;49;
$GPXUP;3245;09:10:41;0;50	37211;8	73621;0;0;48;
$GPXUP;3245;09:10:42;0;50	37203;8	73608;0;0;43;
$GPXUP;3245;09:10:43;0;50	37194;8	73599;0;0;42;
$GPXUP;3245;09:10:44;0;50	37184;8	73592;0;0;43;
$GPXUP;3245;09:10:45;0;50	37175;8	73585;0;0;41;
$GPXUP;3245;09:10:46;0;50	37166;8	73577;0;0;40;
$GPXUP;3245;09:10:47;0;50	37157;8	73569;0;0;40;
$GPXUP;3245;09:10:48;0;50	37147;8	73564;0;0;42;
$GPXUP;3245;09:10:49;0;50	37138;8	73558;0;0;41;
$GPXUP;3245;09:10:50;0;50	37128;8	73552;0;0;39;
$GPXUP;3245;09:10:51;0;50	37118;8	73549;0;0;39;
$GPXUP;3245;09:10:52;0;50	37109;8	73549;0;0;39;
$GPXUP;3245;09:10:53;0;50	37098;8	73549;0;0;40;
$GPXUP;3245;09:10:54;0;50	37088;8	73549;0;0;42;
$GPXUP;3245;09:10:55;0;50	37076;8	73547;0;0;51;
$GPXUP;3245;09:10:56;0;50	37062;8	73548;0;0;50;
$GPXUP;3245;09:10:57;0;50	3705;8	73556;0;0;52;
$GPXUP;3245;09:10:58;0;50	37038;8	73575;0;0;63;
$GPXUP;3245;09:10:59;0;50	37029;8	73599;0;0;64;
$GPXUP;3245;09:11:00;0;50	3702;8	73622;0;0;64;
$GPXUP;3245;09:11:01;0;50	37009;8	73641;0;0;62;
$GPXUP;3245;09:11:02;0;50	36996;8	73654;0;0;61;
$GPXUP;3245;09:11:03;0;50	36982;8	73662;0;0;59;
$GPXUP;3245;09:11:04;0;50	36967;8	73666;0;0;58;
$GPXUP;3245;09:11:05;0;50	36953;8	73666;0;0;57;
$GPXUP;3245;09:11:06;0;50	36939;8	73667;0;0;56;
$GPXUP;3245;09:11:07;0;50	36924;8	73667;0;0;56;
$GPXUP;3245;09:11:08;0;50	36911;8	73666;0;0;55;
$GPXUP;3245;09:11:09;0;50	36898;8	73658;0;0;52;
$GPXUP;3245;09:11:10;0;50	36888;8	73645;0;0;49;
$GPXUP;3245;09:11:11;0;50	3688;8	73629;0;0;52;
$GPXUP;3245;09:11:12;0;50	36872;8	73609;0;0;57;
$GPXUP;3245;09:11:13;0;50	36864;8	73591;0;0;56;
$GPXUP;3245;09:11:14;0;50	36852;8	73578;0;0;56;
$GPXUP;3245;09:11:15;0;50	3684;8	73566;0;0;58;
$GPXUP;3245;09:11:16;0;50	36826;8	73558;0;0;57;
$GPXUP;3245;09:11:17;0;50	36813;8	73555;0;0;53;
$GPXUP;3245;09:11:18;0;50	368;8	73554;0;0;54;
$GPXUP;3245;09:11:19;0;50	36787;8	73556;0;0;50;
$GPXUP;3245;09:11:20;0;50	36776;8	73566;0;0;49;
$GPXUP;3245;09:11:21;0;50	36765;8	73578;0;0;51;
$GPXUP;3245;09:11:22;0;50	36755;8	73591;0;0;53;
$GPXUP;3245;09:11:23;0;50	36744;8	73606;0;0;57;
$GPXUP;3245;09:11:24;0;50	36732;8	73621;0;0;62;
$GPXUP;3245;09:11:25;0;50	36718;8	73635;0;0;65;
$GPXUP;3245;09:11:26;0;50	36706;8	73652;0;0;65;
$GPXUP;3245;09:11:27;0;50	36694;8	73671;0;0;65;
$GPXUP;3245;09:11:28;0;50	36682;8	73688;0;0;65;
$GPXUP;3245;09:11:29;0;50	36668;8	73701;0;0;62;
$GPXUP;3245;09:11:30;0;50	36654;8	73709;0;0;59;
$GPXUP;3245;09:11:31;0;50	36641;8	7371;0;0;54;
$GPXUP;3245;09:11:32;0;50	36632;8	73699;0;0;44;
$GPXUP;3245;09:11:33;0;50	36628;8	7368;0;0;40;
$GPXUP;3245;09:11:34;0;50	36631;8	73658;0;0;45;
$GPXUP;3245;09:11:35;0;50	36637;8	73634;0;0;52;
$GPXUP;3245;09:11:36;0;50	36648;8	73611;0;0;62;
$GPXUP;3245;09:11:37;0;50	36662;8	73587;0;0;71;
$GPXUP;3245;09:11:38;0;50	36674;8	73564;0;0;72;
$GPXUP;3245;09:11:39;0;50	3668;8	73541;0;0;64;
$GPXUP;3245;09:11:40;0;50	36679;8	73519;0;0;55;
$GPXUP;3245;09:11:41;0;50	36672;8	73503;0;0;47;
$GPXUP;3245;09:11:42;0;50	36659;8	73493;0;0;44;
$GPXUP;3245;09:11:43;0;50	36644;8	7349;0;0;50;
$GPXUP;3245;09:11:44;0;50	36629;8	73487;0;0;51;
$GPXUP;3245;09:11:45;0;50	36615;8	73488;0;0;51;
$GPXUP;3245;09:11:46;0;50	36602;8	73495;0;0;50;
$GPXUP;3245;09:11:47;0;50	36592;8	7351;0;0;51;
$GPXUP;3245;09:11:48;0;50	36586;8	7353;0;0;55;
$GPXUP;3245;09:11:49;0;50	36583;8	73553;0;0;56;
$GPXUP;3245;09:11:50;0;50	36581;8	73578;0;0;61;
$GPXUP;3245;09:11:51;0;50	36585;8	73604;0;0;64;
$GPXUP;3245;09:11:52;0;50	36592;8	7363;0;0;70;
$GPXUP;3245;09:11:53;0;50	36598;8	73656;0;0;68;
$GPXUP;3245;09:11:54;0;50	36601;8	73684;0;0;68;
$GPXUP;3245;09:11:55;0;50	36599;8	73712;0;0;68;
$GPXUP;3245;09:11:56;0;50	36593;8	73738;0;0;69;
$GPXUP;3245;09:11:57;0;50	36584;8	73762;0;0;65;
$GPXUP;3245;09:11:58;0;50	36573;8	73782;0;0;63;
$GPXUP;3245;09:11:59;0;50	3656;8	73796;0;0;59;
$GPXUP;3245;09:12:00;0;50	36546;8	73807;0;0;59;
$GPXUP;3245;09:12:01;0;50	36531;8	73812;0;0;60;
$GPXUP;3245;09:12:02;0;50	36516;8	73813;0;0;55;
$GPXUP;3245;09:12:03;0;50	36503;8	73809;0;0;49;
$GPXUP;3245;09:12:04;0;50	36493;8	73801;0;0;46;
$GPXUP;3245;09:12:05;0;50	36484;8	73788;0;0;44;
$GPXUP;3245;09:12:06;0;50	36476;8	73777;0;0;40;
$GPXUP;3245;09:12:07;0;50	36468;8	73768;0;0;38;
$GPXUP;3245;09:12:08;0;50	36458;8	7376;0;0;43;
$GPXUP;3245;09:12:09;0;50	36447;8	73754;0;0;50;
$GPXUP;3245;09:12:10;0;50	36436;8	73751;0;0;44;
$GPXUP;3245;09:12:11;0;50	36424;8	73757;0;0;45;
$GPXUP;3245;09:12:12;0;50	36415;8	73772;0;0;48;
$GPXUP;3245;09:12:13;0;50	36408;8	7379;0;0;50;
$GPXUP;3245;09:12:14;0;50	36403;8	7381;0;0;54;
$GPXUP;3245;09:12:15;0;50	36399;8	73834;0;0;63;
$GPXUP;3245;09:12:16;0;50	36396;8	73859;0;0;66;
$GPXUP;3245;09:12:17;0;50	36393;8	73884;0;0;61;
$GPXUP;3245;09:12:18;0;50	36389;8	73906;0;0;56;
$GPXUP;3245;09:12:19;0;50	36383;8	73924;0;0;51;
$GPXUP;3245;09:12:20;0;50	36374;8	73936;0;0;45;
$GPXUP;3245;09:12:21;0;50	36363;8	73939;0;0;42;
$GPXUP;3245;09:12:22;0;50	36352;8	73938;0;0;41;
$GPXUP;3245;09:12:23;0;50	36343;8	7393;0;0;41;
$GPXUP;3245;09:12:24;0;50	36337;8	73915;0;0;42;
$GPXUP;3245;09:12:25;0;50	36335;8	73894;0;0;48;
$GPXUP;3245;09:12:26;0;50	36331;8	73874;0;0;50;
$GPXUP;3245;09:12:27;0;50	36326;8	73855;0;0;50;
$GPXUP;3245;09:12:28;0;50	36322;8	73836;0;0;49;
$GPXUP;3245;09:12:29;0;50	36318;8	73816;0;0;51;
$GPXUP;3245;09:12:30;0;50	36313;8	73797;0;0;53;
$GPXUP;3245;09:12:31;0;50	36305;8	73779;0;0;54;
$GPXUP;3245;09:12:32;0;50	36296;8	73764;0;0;50;
$GPXUP;3245;09:12:33;0;50	36285;8	73756;0;0;45;
$GPXUP;3245;09:12:34;0;50	36274;8	73756;0;0;44;
$GPXUP;3245;09:12:35;0;50	36261;8	7376;0;0;49;
$GPXUP;3245;09:12:36;0;50	36248;8	73762;0;0;51;
$GPXUP;3245;09:12:37;0;50	36236;8	73762;0;0;50;
$GPXUP;3245;09:12:38;0;50	36224;8	73762;0;0;46;
$GPXUP;3245;09:12:39;0;50	36214;8	73759;0;0;41;
$GPXUP;3245;09:12:40;0;50	36206;8	73751;0;0;37;
$GPXUP;3245;09:12:41;0;50	36198;8	73746;0;0;35;
$GPXUP;3245;09:12:42;0;50	36189;8	73743;0;0;38;
$GPXUP;3245;09:12:43;0;50	36179;8	73741;0;0;41;
$GPXUP;3245;09:12:44;0;50	36169;8	73738;0;0;42;
$GPXUP;3245;09:12:45;0;50	36159;8	73732;0;0;43;
$GPXUP;3245;09:12:46;0;50	36149;8	73727;0;0;42;
$GPXUP;3245;09:12:47;0;50	36138;8	73723;0;0;42;
$GPXUP;3245;09:12:48;0;50	36129;8	73717;0;0;41;
$GPXUP;3245;09:12:49;0;50	3612;8	73712;0;0;39;
$GPXUP;3245;09:12:50;0;50	3611;8	73714;0;0;43;
$GPXUP;3245;09:12:51;0;50	361;8	73722;0;0;44;
$GPXUP;3245;09:12:52;0;50	36092;8	73734;0;0;45;
$GPXUP;3245;09:12:53;0;50	36084;8	73748;0;0;49;
$GPXUP;3245;09:12:54;0;50	36077;8	73765;0;0;54;
$GPXUP;3245;09:12:55;0;50	36069;8	73784;0;0;58;
$GPXUP;3245;09:12:56;0;50	36061;8	73803;0;0;59;
$GPXUP;3245;09:12:57;0;50	36055;8	73825;0;0;63;
$GPXUP;3245;09:12:58;0;50	3605;8	73848;0;0;62;
$GPXUP;3245;09:12:59;0;50	36046;8	73872;0;0;60;
$GPXUP;3245;09:13:00;0;50	36045;8	73896;0;0;61;
$GPXUP;3245;09:13:01;0;50	36046;8	7392;0;0;62;
$GPXUP;3245;09:13:02;0;50	36048;8	73946;0;0;68;
$GPXUP;3245;09:13:03;0;50	36052;8	73972;0;0;70;
$GPXUP;3245;09:13:04;0;50	36057;8	74;0;0;76;
$GPXUP;3245;09:13:05;0;50	36064;8	74029;0;0;78;
$GPXUP;3245;09:13:06;0;50	36069;8	74058;0;0;74;
$GPXUP;3245;09:13:07;0;50	36071;8	74086;0;0;70;
$GPXUP;3245;09:13:08;0;50	36071;8	74113;0;0;68;
$GPXUP;3245;09:13:09;0;50	36071;8	7414;0;0;67;
$GPXUP;3245;09:13:10;0;50	36071;8	74165;0;0;65;
$GPXUP;3245;09:13:11;0;50	36072;8	7419;0;0;65;
$GPXUP;3245;09:13:12;0;50	36077;8	74215;0;0;66;
$GPXUP;3245;09:13:13;0;50	36085;8	74239;0;0;70;
$GPXUP;3245;09:13:14;0;50	36091;8	74264;0;0;69;
$GPXUP;3245;09:13:15;0;50	36094;8	7429;0;0;63;
$GPXUP;3245;09:13:16;0;50	36094;8	74314;0;0;58;
$GPXUP;3245;09:13:17;0;50	36086;8	7433;0;0;51;
$GPXUP;3245;09:13:18;0;50	36072;8	74338;0;0;52;
$GPXUP;3245;09:13:19;0;50	36058;8	74344;0;0;50;
$GPXUP;3245;09:13:20;0;50	36046;8	74353;0;0;50;
$GPXUP;3245;09:13:21;0;50	36037;8	74367;0;0;53;
$GPXUP;3245;09:13:22;0;50	36034;8	74388;0;0;55;
$GPXUP;3245;09:13:23;0;50	36038;8	74418;0;0;67;
$GPXUP;3245;09:13:24;0;50	36047;8	74448;0;0;75;
$GPXUP;3245;09:13:25;0;50	36055;8	74479;0;0;78;
$GPXUP;3245;09:13:26;0;50	36062;8	7451;0;0;80;
$GPXUP;3245;09:13:27;0;50	36066;8	7454;0;0;78;
$GPXUP;3245;09:13:28;0;50	36064;8	74568;0;0;72;
$GPXUP;3245;09:13:29;0;50	36054;8	74588;0;0;62;
$GPXUP;3245;09:13:30;0;50	3604;8	74595;0;0;51;
$GPXUP;3245;09:13:31;0;50	36024;8	74595;0;0;51;
$GPXUP;3245;09:13:32;0;50	36011;8	74601;0;0;50;
$GPXUP;3245;09:13:33;0;50	36;8	74611;0;0;50;
$GPXUP;3245;09:13:34;0;50	35989;8	74623;0;0;53;
$GPXUP;3245;09:13:35;0;50	35977;8	74634;0;0;54;
$GPXUP;3245;09:13:36;0;50	35964;8	74643;0;0;56;
$GPXUP;3245;09:13:37;0;50	35952;8	74653;0;0;57;
$GPXUP;3245;09:13:38;0;50	35938;8	74662;0;0;57;
$GPXUP;3245;09:13:39;0;50	35925;8	74665;0;0;55;
$GPXUP;3245;09:13:40;0;50	35911;8	74669;0;0;55;
$GPXUP;3245;09:13:41;0;50	35898;8	74675;0;0;58;
$GPXUP;3245;09:13:42;0;50	35884;8	7468;0;0;59;
$GPXUP;3245;09:13:43;0;50	3587;8	74688;0;0;60;
$GPXUP;3245;09:13:44;0;50	35856;8	74695;0;0;56;
$GPXUP;3245;09:13:45;0;50	35843;8	74696;0;0;51;
$GPXUP;3245;09:13:46;0;50	35831;8	74691;0;0;55;
$GPXUP;3245;09:13:47;0;50	3582;8	74678;0;0;53;
$GPXUP;3245;09:13:48;0;50	3581;8	74663;0;0;55;
$GPXUP;3245;09:13:49;0;50	35799;8	74649;0;0;55;
$GPXUP;3245;09:13:50;0;50	35789;8	74637;0;0;50;
$GPXUP;3245;09:13:51;0;50	35777;8	74628;0;0;52;
$GPXUP;3245;09:13:52;0;50	35765;8	7462;0;0;53;
$GPXUP;3245;09:13:53;0;50	35754;8	74609;0;0;53;
$GPXUP;3245;09:13:54;0;50	35743;8	74598;0;0;50;
$GPXUP;3245;09:13:55;0;50	35732;8	7459;0;0;48;
$GPXUP;3245;09:13:56;0;50	3572;8	74585;0;0;49;
$GPXUP;3245;09:13:57;0;50	35706;8	74581;0;0;60;
$GPXUP;3245;09:13:58;0;50	35692;8	74573;0;0;59;
$GPXUP;3245;09:13:59;0;50	35678;8	74564;0;0;60;
$GPXUP;3245;09:14:00;0;50	35666;8	74552;0;0;61;
$GPXUP;3245;09:14:01;0;50	35653;8	74541;0;0;54;
$GPXUP;3245;09:14:02;0;50	3564;8	74539;0;0;49;
$GPXUP;3245;09:14:03;0;50	35626;8	74542;0;0;55;
$GPXUP;3245;09:14:04;0;50	35612;8	74544;0;0;53;
$GPXUP;3245;09:14:05;0;50	356;8	74545;0;0;48;
$GPXUP;3245;09:14:06;0;50	35588;8	74546;0;0;44;
$GPXUP;3245;09:14:07;0;50	35577;8	7455;0;0;43;
$GPXUP;3245;09:14:08;0;50	35566;8	74553;0;0;47;
$GPXUP;3245;09:14:09;0;50	35554;8	7455;0;0;52;
$GPXUP;3245;09:14:10;0;50	35541;8	74544;0;0;53;
$GPXUP;3245;09:14:11;0;50	35529;8	74535;0;0;53;
$GPXUP;3245;09:14:12;0;50	35517;8	74527;0;0;50;
$GPXUP;3245;09:14:13;0;50	35505;8	74522;0;0;48;
$GPXUP;3245;09:14:14;0;50	35494;8	74515;0;0;47;
$GPXUP;3245;09:14:15;0;50	35484;8	74508;0;0;45;
$GPXUP;3245;09:14:16;0;50	35473;8	74502;0;0;44;
$GPXUP;3245;09:14:17;0;50	35462;8	74499;0;0;46;
$GPXUP;3245;09:14:18;0;50	35451;8	74496;0;0;45;
$GPXUP;3245;09:14:19;0;50	35441;8	74488;0;0;47;
$GPXUP;3245;09:14:20;0;50	35433;8	74474;0;0;50;
$GPXUP;3245;09:14:21;0;50	35427;8	74455;0;0;52;
$GPXUP;3245;09:14:22;0;50	3542;8	74438;0;0;48;
$GPXUP;3245;09:14:23;0;50	35412;8	74426;0;0;43;
$GPXUP;3245;09:14:24;0;50	35401;8	74422;0;0;45;
$GPXUP;3245;09:14:25;0;50	35389;8	74419;0;0;48;
$GPXUP;3245;09:14:26;0;50	35376;8	74416;0;0;50;
$GPXUP;3245;09:14:27;0;50	35364;8	74412;0;0;49;
$GPXUP;3245;09:14:28;0;50	35353;8	74406;0;0;46;
$GPXUP;3245;09:14:29;0;50	35342;8	744;0;0;47;
$GPXUP;3245;09:14:30;0;50	3533;8	74398;0;0;48;
$GPXUP;3245;09:14:31;0;50	35318;8	74401;0;0;52;
$GPXUP;3245;09:14:32;0;50	35305;8	74405;0;0;50;
$GPXUP;3245;09:14:33;0;50	35293;8	74408;0;0;46;
$GPXUP;3245;09:14:34;0;50	35282;8	74411;0;0;44;
$GPXUP;3245;09:14:35;0;50	35271;8	74416;0;0;45;
$GPXUP;3245;09:14:36;0;50	3526;8	74426;0;0;50;
$GPXUP;3245;09:14:37;0;50	3525;8	74439;0;0;55;
$GPXUP;3245;09:14:38;0;50	3524;8	74454;0;0;55;
$GPXUP;3245;09:14:39;0;50	35229;8	74467;0;0;53;
$GPXUP;3245;09:14:40;0;50	35217;8	74477;0;0;53;
$GPXUP;3245;09:14:41;0;50	35203;8	74486;0;0;59;
$GPXUP;3245;09:14:42;0;50	35189;8	74496;0;0;63;
$GPXUP;3245;09:14:43;0;50	35174;8	74507;0;0;65;
$GPXUP;3245;09:14:44;0;50	35159;8	74517;0;0;64;
$GPXUP;3245;09:14:45;0;50	35144;8	74522;0;0;61;
$GPXUP;3245;09:14:46;0;50	35128;8	74522;0;0;62;
$GPXUP;3245;09:14:47;0;50	35114;8	74518;0;0;60;
$GPXUP;3245;09:14:48;0;50	35099;8	74514;0;0;60;
$GPXUP;3245;09:14:49;0;50	35084;8	74512;0;0;59;
$GPXUP;3245;09:14:50;0;50	35069;8	74514;0;0;61;
$GPXUP;3245;09:14:51;0;50	35053;8	74513;0;0;64;
$GPXUP;3245;09:14:52;0;50	35037;8	7451;0;0;64;
$GPXUP;3245;09:14:53;0;50	35022;8	74506;0;0;63;
$GPXUP;3245;09:14:54;0;50	35006;8	74502;0;0;64;
$GPXUP;3245;09:14:55;0;50	3499;8	74499;0;0;65;
$GPXUP;3245;09:14:56;0;50	34974;8	74494;0;0;63;
$GPXUP;3245;09:14:57;0;50	3496;8	74486;0;0;62;
$GPXUP;3245;09:14:58;0;50	34946;8	74475;0;0;59;
$GPXUP;3245;09:14:59;0;50	34935;8	74461;0;0;56;
$GPXUP;3245;09:15:00;0;50	34926;8	74445;0;0;55;
$GPXUP;3245;09:15:01;0;50	34917;8	74429;0;0;52;
$GPXUP;3245;09:15:02;0;50	34907;8	74416;0;0;49;
$GPXUP;3245;09:15:03;0;50	34898;8	74404;0;0;48;
$GPXUP;3245;09:15:04;0;50	34889;8	74393;0;0;45;
$GPXUP;3245;09:15:05;0;50	3488;8	74385;0;0;44;
$GPXUP;3245;09:15:06;0;50	34869;8	74381;0;0;43;
$GPXUP;3245;09:15:07;0;50	34858;8	74381;0;0;44;
$GPXUP;3245;09:15:08;0;50	34848;8	74383;0;0;42;
$GPXUP;3245;09:15:09;0;50	34838;8	74384;0;0;37;
$GPXUP;3245;09:15:10;0;50	34829;8	74383;0;0;36;
$GPXUP;3245;09:15:11;0;50	3482;8	7438;0;0;37;
$GPXUP;3245;09:15:12;0;50	34812;8	74377;0;0;35;
$GPXUP;3245;09:15:13;0;50	34803;8	74378;0;0;37;
$GPXUP;3245;09:15:14;0;50	34795;8	74388;0;0;47;
$GPXUP;3245;09:15:15;0;50	34787;8	74403;0;0;51;
$GPXUP;3245;09:15:16;0;50	34778;8	7442;0;0;55;
$GPXUP;3245;09:15:17;0;50	3477;8	74438;0;0;62;
$GPXUP;3245;09:15:18;0;50	34761;8	7446;0;0;66;
$GPXUP;3245;09:15:19;0;50	34751;8	74481;0;0;66;
$GPXUP;3245;09:15:20;0;50	34739;8	74498;0;0;62;
$GPXUP;3245;09:15:21;0;50	34725;8	7451;0;0;65;
$GPXUP;3245;09:15:22;0;50	3471;8	74518;0;0;62;
$GPXUP;3245;09:15:23;0;50	34696;8	74526;0;0;60;
$GPXUP;3245;09:15:24;0;50	34682;8	74539;0;0;62;
$GPXUP;3245;09:15:25;0;50	34669;8	74552;0;0;63;
$GPXUP;3245;09:15:26;0;50	34656;8	74564;0;0;63;
$GPXUP;3245;09:15:27;0;50	34643;8	74581;0;0;68;
$GPXUP;3245;09:15:28;0;50	34634;8	74603;0;0;71;
$GPXUP;3245;09:15:29;0;50	34624;8	74625;0;0;67;
$GPXUP;3245;09:15:30;0;50	34612;8	74644;0;0;67;
$GPXUP;3245;09:15:31;0;50	34598;8	74659;0;0;68;
$GPXUP;3245;09:15:32;0;50	34583;8	74673;0;0;67;
$GPXUP;3245;09:15:33;0;50	3457;8	74688;0;0;68;
$GPXUP;3245;09:15:34;0;50	34557;8	74703;0;0;61;
$GPXUP;3245;09:15:35;0;50	34546;8	7472;0;0;61;
$GPXUP;3245;09:15:36;0;50	34535;8	74735;0;0;58;
$GPXUP;3245;09:15:37;0;50	34522;8	74745;0;0;56;
$GPXUP;3245;09:15:38;0;50	3451;8	74755;0;0;58;
$GPXUP;3245;09:15:39;0;50	34497;8	74764;0;0;56;
$GPXUP;3245;09:15:40;0;50	34483;8	74769;0;0;56;
$GPXUP;3245;09:15:41;0;50	3447;8	74772;0;0;54;
$GPXUP;3245;09:15:42;0;50	34456;8	74772;0;0;51;
$GPXUP;3245;09:15:43;0;50	34444;8	74767;0;0;52;
$GPXUP;3245;09:15:44;0;50	34431;8	74761;0;0;53;
$GPXUP;3245;09:15:45;0;50	34418;8	74755;0;0;55;
$GPXUP;3245;09:15:46;0;50	34404;8	74751;0;0;58;
$GPXUP;3245;09:15:47;0;50	3439;8	7475;0;0;56;
$GPXUP;3245;09:15:48;0;50	34376;8	7475;0;0;55;
$GPXUP;3245;09:15:49;0;50	34363;8	7475;0;0;50;
$GPXUP;3245;09:15:50;0;50	34351;8	74748;0;0;51;
$GPXUP;3245;09:15:51;0;50	34338;8	74749;0;0;52;
$GPXUP;3245;09:15:52;0;50	34325;8	74751;0;0;53;
$GPXUP;3245;09:15:53;0;50	34312;8	74754;0;0;54;
$GPXUP;3245;09:15:54;0;50	34298;8	74759;0;0;55;
$GPXUP;3245;09:15:55;0;50	34285;8	74766;0;0;54;
$GPXUP;3245;09:15:56;0;50	34273;8	74772;0;0;53;
$GPXUP;3245;09:15:57;0;50	3426;8	74777;0;0;53;
$GPXUP;3245;09:15:58;0;50	34247;8	7478;0;0;53;
$GPXUP;3245;09:15:59;0;50	34234;8	74782;0;0;54;
$GPXUP;3245;09:16:00;0;50	3422;8	74782;0;0;57;
$GPXUP;3245;09:16:01;0;50	34206;8	74782;0;0;55;
$GPXUP;3245;09:16:02;0;50	34193;8	74782;0;0;52;
$GPXUP;3245;09:16:03;0;50	3418;8	74785;0;0;49;
$GPXUP;3245;09:16:04;0;50	34168;8	74788;0;0;51;
$GPXUP;3245;09:16:05;0;50	34155;8	7479;0;0;52;
$GPXUP;3245;09:16:06;0;50	34142;8	74794;0;0;51;
$GPXUP;3245;09:16:07;0;50	34131;8	748;0;0;50;
$GPXUP;3245;09:16:08;0;50	3412;8	7481;0;0;52;
$GPXUP;3245;09:16:09;0;50	3411;8	74825;0;0;57;
$GPXUP;3245;09:16:10;0;50	34101;8	74842;0;0;57;
$GPXUP;3245;09:16:11;0;50	34091;8	74856;0;0;55;
$GPXUP;3245;09:16:12;0;50	34079;8	74864;0;0;52;
$GPXUP;3245;09:16:13;0;50	34067;8	7487;0;0;50;
$GPXUP;3245;09:16:14;0;50	34054;8	74875;0;0;52;
$GPXUP;3245;09:16:15;0;50	34041;8	74881;0;0;57;
$GPXUP;3245;09:16:16;0;50	34027;8	74889;0;0;61;
$GPXUP;3245;09:16:17;0;50	34013;8	74896;0;0;59;
$GPXUP;3245;09:16:18;0;50	33999;8	749;0;0;58;
$GPXUP;3245;09:16:19;0;50	33985;8	749;0;0;57;
$GPXUP;3245;09:16:20;0;50	33971;8	74896;0;0;54;
$GPXUP;3245;09:16:21;0;50	33958;8	74894;0;0;52;
$GPXUP;3245;09:16:22;0;50	33946;8	74893;0;0;52;
$GPXUP;3245;09:16:23;0;50	33933;8	74892;0;0;51;
$GPXUP;3245;09:16:24;0;50	3392;8	74894;0;0;51;
$GPXUP;3245;09:16:25;0;50	33909;8	74904;0;0;53;
$GPXUP;3245;09:16:26;0;50	33899;8	74917;0;0;56;
$GPXUP;3245;09:16:27;0;50	33889;8	74933;0;0;60;
$GPXUP;3245;09:16:28;0;50	33877;8	74948;0;0;62;
$GPXUP;3245;09:16:29;0;50	33863;8	74958;0;0;64;
$GPXUP;3245;09:16:30;0;50	33848;8	74964;0;0;61;
$GPXUP;3245;09:16:31;0;50	33833;8	74964;0;0;60;
$GPXUP;3245;09:16:32;0;50	33818;8	7496;0;0;59;
$GPXUP;3245;09:16:33;0;50	33804;8	74955;0;0;60;
$GPXUP;3245;09:16:34;0;50	33789;8	7495;0;0;59;
$GPXUP;3245;09:16:35;0;50	33775;8	74945;0;0;58;
$GPXUP;3245;09:16:36;0;50	33761;8	74938;0;0;57;
$GPXUP;3245;09:16:37;0;50	33748;8	7493;0;0;55;
$GPXUP;3245;09:16:38;0;50	33735;8	74924;0;0;55;
$GPXUP;3245;09:16:39;0;50	33722;8	74919;0;0;53;
$GPXUP;3245;09:16:40;0;50	3371;8	74913;0;0;52;
$GPXUP;3245;09:16:41;0;50	33697;8	74906;0;0;53;
$GPXUP;3245;09:16:42;0;50	33684;8	74899;0;0;56;
$GPXUP;3245;09:16:43;0;50	33671;8	7489;0;0;58;
$GPXUP;3245;09:16:44;0;50	33658;8	74882;0;0;60;
$GPXUP;3245;09:16:45;0;50	33643;8	74877;0;0;57;
$GPXUP;3245;09:16:46;0;50	33629;8	74879;0;0;54;
$GPXUP;3245;09:16:47;0;50	33617;8	74886;0;0;52;
$GPXUP;3245;09:16:48;0;50	33604;8	74893;0;0;52;
$GPXUP;3245;09:16:49;0;50	33592;8	74898;0;0;51;
$GPXUP;3245;09:16:50;0;50	3358;8	74904;0;0;51;
$GPXUP;3245;09:16:51;0;50	33567;8	74913;0;0;56;
$GPXUP;3245;09:16:52;0;50	33555;8	7492;0;0;53;
$GPXUP;3245;09:16:53;0;50	33544;8	74921;0;0;44;
$GPXUP;3245;09:16:54;0;50	33534;8	74917;0;0;38;
$GPXUP;3245;09:16:55;0;50	33525;8	74915;0;0;39;
$GPXUP;3245;09:16:56;0;50	33516;8	74916;0;0;41;
$GPXUP;3245;09:16:57;0;50	33505;8	74918;0;0;42;
$GPXUP;3245;09:16:58;0;50	33495;8	74924;0;0;47;
$GPXUP;3245;09:16:59;0;50	33484;8	74935;0;0;54;
$GPXUP;3245;09:17:00;0;50	33475;8	74952;0;0;60;
$GPXUP;3245;09:17:01;0;50	33467;8	74972;0;0;61;
$GPXUP;3245;09:17:02;0;50	33458;8	74991;0;0;59;
$GPXUP;3245;09:17:03;0;50	33448;8	75006;0;0;55;
$GPXUP;3245;09:17:04;0;50	33438;8	75021;0;0;53;
$GPXUP;3245;09:17:05;0;50	3343;8	75038;0;0;53;
$GPXUP;3245;09:17:06;0;50	33423;8	75054;0;0;51;
$GPXUP;3245;09:17:07;0;50	33416;8	75072;0;0;54;
$GPXUP;3245;09:17:08;0;50	33409;8	7509;0;0;54;
$GPXUP;3245;09:17:09;0;50	33401;8	75106;0;0;51;
$GPXUP;3245;09:17:10;0;50	3339;8	75117;0;0;52;
$GPXUP;3245;09:17:11;0;50	33379;8	75126;0;0;50;
$GPXUP;3245;09:17:12;0;50	33368;8	75132;0;0;46;
$GPXUP;3245;09:17:13;0;50	33356;8	75134;0;0;44;
$GPXUP;3245;09:17:14;0;50	33346;8	75133;0;0;45;
$GPXUP;3245;09:17:15;0;50	33335;8	75129;0;0;43;
$GPXUP;3245;09:17:16;0;50	33325;8	75122;0;0;42;
$GPXUP;3245;09:17:17;0;50	33315;8	75118;0;0;43;
$GPXUP;3245;09:17:18;0;50	33304;8	75116;0;0;46;
$GPXUP;3245;09:17:19;0;50	33292;8	75117;0;0;49;
$GPXUP;3245;09:17:20;0;50	33279;8	7512;0;0;52;
$GPXUP;3245;09:17:21;0;50	33267;8	75126;0;0;50;
$GPXUP;3245;09:17:22;0;50	33256;8	75128;0;0;44;
$GPXUP;3245;09:17:23;0;50	33246;8	75126;0;0;39;
$GPXUP;3245;09:17:24;0;50	33239;8	75117;0;0;35;
$GPXUP;3245;09:17:25;0;50	33234;8	75104;0;0;38;
$GPXUP;3245;09:17:26;0;50	33233;8	75085;0;0;47;
$GPXUP;3245;09:17:27;0;50	3323;8	75067;0;0;45;
$GPXUP;3245;09:17:28;0;50	33225;8	75051;0;0;41;
$GPXUP;3245;09:17:29;0;50	33219;8	7504;0;0;35;
$GPXUP;3245;09:17:30;0;50	33211;8	75033;0;0;33;
$GPXUP;3245;09:17:31;0;50	33202;8	75032;0;0;35;
$GPXUP;3245;09:17:32;0;50	33193;8	75035;0;0;35;
$GPXUP;3245;09:17:33;0;50	33185;8	75042;0;0;37;
$GPXUP;3245;09:17:34;0;50	33179;8	75057;0;0;46;
$GPXUP;3245;09:17:35;0;50	33175;8	75077;0;0;54;
$GPXUP;3245;09:17:36;0;50	3317;8	75099;0;0;56;
$GPXUP;3245;09:17:37;0;50	33164;8	7512;0;0;57;
$GPXUP;3245;09:17:38;0;50	33158;8	75143;0;0;61;
$GPXUP;3245;09:17:39;0;50	33152;8	75168;0;0;69;
$GPXUP;3245;09:17:40;0;50	33149;8	75195;0;0;71;
$GPXUP;3245;09:17:41;0;50	33145;8	75221;0;0;62;
$GPXUP;3245;09:17:42;0;50	33139;8	75242;0;0;53;
$GPXUP;3245;09:17:43;0;50	33132;8	75258;0;0;45;
$GPXUP;3245;09:17:44;0;50	33124;8	75268;0;0;41;
$GPXUP;3245;09:17:45;0;50	33113;8	75272;0;0;38;
$GPXUP;3245;09:17:46;0;50	33102;8	75273;0;0;39;
$GPXUP;3245;09:17:47;0;50	33092;8	75271;0;0;37;
$GPXUP;3245;09:17:48;0;50	33083;8	75268;0;0;36;
$GPXUP;3245;09:17:49;0;50	33074;8	75261;0;0;35;
$GPXUP;3245;09:17:50;0;50	33067;8	75252;0;0;39;
$GPXUP;3245;09:17:51;0;50	33058;8	75243;0;0;39;
$GPXUP;3245;09:17:52;0;50	33049;8	75236;0;0;40;
$GPXUP;3245;09:17:53;0;50	33039;8	75233;0;0;40;
$GPXUP;3245;09:17:54;0;50	33029;8	7523;0;0;40;
$GPXUP;3245;09:17:55;0;50	3302;8	75224;0;0;42;
$GPXUP;3245;09:17:56;0;50	3301;8	75218;0;0;42;
$GPXUP;3245;09:17:57;0;50	32999;8	75216;0;0;43;
$GPXUP;3245;09:17:58;0;50	32989;8	75221;0;0;45;
$GPXUP;3245;09:17:59;0;50	32979;8	75232;0;0;52;
$GPXUP;3245;09:18:00;0;50	3297;8	75246;0;0;51;
$GPXUP;3245;09:18:01;0;50	3296;8	75258;0;0;47;
$GPXUP;3245;09:18:02;0;50	32949;8	75264;0;0;47;
$GPXUP;3245;09:18:03;0;50	32937;8	75269;0;0;49;
$GPXUP;3245;09:18:04;0;50	32925;8	75274;0;0;53;
$GPXUP;3245;09:18:05;0;50	32912;8	75279;0;0;55;
$GPXUP;3245;09:18:06;0;50	32898;8	75282;0;0;52;
$GPXUP;3245;09:18:07;0;50	32885;8	75282;0;0;53;
$GPXUP;3245;09:18:08;0;50	32872;8	7528;0;0;49;
$GPXUP;3245;09:18:09;0;50	32861;8	75275;0;0;48;
$GPXUP;3245;09:18:10;0;50	32849;8	75272;0;0;47;
$GPXUP;3245;09:18:11;0;50	32837;8	75271;0;0;48;
$GPXUP;3245;09:18:12;0;50	32825;8	75273;0;0;52;
$GPXUP;3245;09:18:13;0;50	32812;8	75278;0;0;53;
$GPXUP;3245;09:18:14;0;50	328;8	75283;0;0;50;
$GPXUP;3245;09:18:15;0;50	32788;8	75291;0;0;48;
$GPXUP;3245;09:18:16;0;50	32778;8	75299;0;0;45;
$GPXUP;3245;09:18:17;0;50	32768;8	75306;0;0;45;
$GPXUP;3245;09:18:18;0;50	32759;8	75317;0;0;46;
$GPXUP;3245;09:18:19;0;50	32751;8	75331;0;0;47;
$GPXUP;3245;09:18:20;0;50	32744;8	75346;0;0;49;
$GPXUP;3245;09:18:21;0;50	32736;8	7536;0;0;46;
$GPXUP;3245;09:18:22;0;50	32726;8	75367;0;0;45;
$GPXUP;3245;09:18:23;0;50	32714;8	75369;0;0;48;
$GPXUP;3245;09:18:24;0;50	32702;8	75367;0;0;48;
$GPXUP;3245;09:18:25;0;50	32691;8	75361;0;0;45;
$GPXUP;3245;09:18:26;0;50	32682;8	75355;0;0;41;
$GPXUP;3245;09:18:27;0;50	32672;8	7535;0;0;40;
$GPXUP;3245;09:18:28;0;50	32664;8	75345;0;0;35;
$GPXUP;3245;09:18:29;0;50	32656;8	75337;0;0;35;
$GPXUP;3245;09:18:30;0;50	3265;8	75327;0;0;39;
$GPXUP;3245;09:18:31;0;50	32642;8	75317;0;0;39;
$GPXUP;3245;09:18:32;0;50	32632;8	75316;0;0;44;
$GPXUP;3245;09:18:33;0;50	3262;8	75323;0;0;50;
$GPXUP;3245;09:18:34;0;50	3261;8	75334;0;0;51;
$GPXUP;3245;09:18:35;0;50	32599;8	75347;0;0;56;
$GPXUP;3245;09:18:36;0;50	32589;8	75364;0;0;58;
$GPXUP;3245;09:18:37;0;50	32579;8	75381;0;0;58;
$GPXUP;3245;09:18:38;0;50	3257;8	75399;0;0;60;
$GPXUP;3245;09:18:39;0;50	32562;8	7542;0;0;63;
$GPXUP;3245;09:18:40;0;50	32554;8	75442;0;0;65;
$GPXUP;3245;09:18:41;0;50	32548;8	75466;0;0;67;
$GPXUP;3245;09:18:42;0;50	32539;8	75488;0;0;65;
$GPXUP;3245;09:18:43;0;50	32529;8	75506;0;0;58;
$GPXUP;3245;09:18:44;0;50	32518;8	75516;0;0;50;
$GPXUP;3245;09:18:45;0;50	32508;8	75524;0;0;45;
$GPXUP;3245;09:18:46;0;50	32498;8	75532;0;0;41;
$GPXUP;3245;09:18:47;0;50	3249;8	75541;0;0;42;
$GPXUP;3245;09:18:48;0;50	32481;8	75552;0;0;46;
$GPXUP;3245;09:18:49;0;50	32473;8	75566;0;0;52;
$GPXUP;3245;09:18:50;0;50	32466;8	75582;0;0;54;
$GPXUP;3245;09:18:51;0;50	32458;8	75599;0;0;52;
$GPXUP;3245;09:18:52;0;50	3245;8	75615;0;0;51;
$GPXUP;3245;09:18:53;0;50	32442;8	75628;0;0;47;
$GPXUP;3245;09:18:54;0;50	32432;8	75637;0;0;45;
$GPXUP;3245;09:18:55;0;50	32422;8	75642;0;0;44;
$GPXUP;3245;09:18:56;0;50	32412;8	75648;0;0;43;
$GPXUP;3245;09:18:57;0;50	32402;8	75656;0;0;42;
$GPXUP;3245;09:18:58;0;50	32393;8	75664;0;0;44;
$GPXUP;3245;09:18:59;0;50	32384;8	75674;0;0;47;
$GPXUP;3245;09:19:00;0;50	32374;8	75686;0;0;51;
$GPXUP;3245;09:19:01;0;50	32366;8	75702;0;0;57;
$GPXUP;3245;09:19:02;0;50	32356;8	75719;0;0;59;
$GPXUP;3245;09:19:03;0;50	32346;8	75735;0;0;58;
$GPXUP;3245;09:19:04;0;50	32335;8	75749;0;0;57;
$GPXUP;3245;09:19:05;0;50	32322;8	7576;0;0;57;
$GPXUP;3245;09:19:06;0;50	32309;8	75766;0;0;56;
$GPXUP;3245;09:19:07;0;50	32296;8	75768;0;0;48;
$GPXUP;3245;09:19:08;0;50	32285;8	75766;0;0;46;
$GPXUP;3245;09:19:09;0;50	32274;8	75761;0;0;45;
$GPXUP;3245;09:19:10;0;50	32264;8	75755;0;0;44;
$GPXUP;3245;09:19:11;0;50	32253;8	7575;0;0;41;
$GPXUP;3245;09:19:12;0;50	32244;8	75749;0;0;38;
$GPXUP;3245;09:19:13;0;50	32235;8	75749;0;0;35;
$GPXUP;3245;09:19:14;0;50	32226;8	75749;0;0;34;
$GPXUP;3245;09:19:15;0;50	32218;8	75748;0;0;37;
$GPXUP;3245;09:19:16;0;50	32208;8	75752;0;0;42;
$GPXUP;3245;09:19:17;0;50	32199;8	75763;0;0;50;
$GPXUP;3245;09:19:18;0;50	32189;8	75775;0;0;50;
$GPXUP;3245;09:19:19;0;50	32179;8	75786;0;0;48;
$GPXUP;3245;09:19:20;0;50	32169;8	75796;0;0;49;
$GPXUP;3245;09:19:21;0;50	32158;8	75802;0;0;47;
$GPXUP;3245;09:19:22;0;50	32146;8	75806;0;0;47;
$GPXUP;3245;09:19:23;0;50	32135;8	75806;0;0;47;
$GPXUP;3245;09:19:24;0;50	32124;8	758;0;0;44;
$GPXUP;3245;09:19:25;0;50	32115;8	75791;0;0;43;
$GPXUP;3245;09:19:26;0;50	32107;8	75782;0;0;41;
$GPXUP;3245;09:19:27;0;50	32098;8	75773;0;0;43;
$GPXUP;3245;09:19:28;0;50	32088;8	75769;0;0;43;
$GPXUP;3245;09:19:29;0;50	32076;8	75768;0;0;47;
$GPXUP;3245;09:19:30;0;50	32064;8	75769;0;0;52;
$GPXUP;3245;09:19:31;0;50	3205;8	75771;0;0;52;
$GPXUP;3245;09:19:32;0;50	32037;8	75775;0;0;56;
$GPXUP;3245;09:19:33;0;50	32024;8	75786;0;0;63;
$GPXUP;3245;09:19:34;0;50	32011;8	75801;0;0;64;
$GPXUP;3245;09:19:35;0;50	31998;8	75814;0;0;61;
$GPXUP;3245;09:19:36;0;50	31984;8	75823;0;0;61;
$GPXUP;3245;09:19:37;0;50	3197;8	75829;0;0;60;
$GPXUP;3245;09:19:38;0;50	31957;8	75826;0;0;54;
$GPXUP;3245;09:19:39;0;50	31946;8	75809;0;0;57;
$GPXUP;3245;09:19:40;0;50	31936;8	7579;0;0;60;
$GPXUP;3245;09:19:41;0;50	31926;8	75774;0;0;56;
$GPXUP;3245;09:19:42;0;50	31915;8	75762;0;0;48;
$GPXUP;3245;09:19:43;0;50	31905;8	75754;0;0;45;
$GPXUP;3245;09:19:44;0;50	31896;8	75748;0;0;42;
$GPXUP;3245;09:19:45;0;50	31885;8	75746;0;0;44;
$GPXUP;3245;09:19:46;0;50	31874;8	75745;0;0;45;
$GPXUP;3245;09:19:47;0;50	31864;8	75742;0;0;46;
$GPXUP;3245;09:19:48;0;50	31852;8	75737;0;0;47;
$GPXUP;3245;09:19:49;0;50	31841;8	75733;0;0;47;
$GPXUP;3245;09:19:50;0;50	31829;8	7573;0;0;51;
$GPXUP;3245;09:19:51;0;50	31815;8	7573;0;0;58;
$GPXUP;3245;09:19:52;0;50	318;8	75733;0;0;63;
$GPXUP;3245;09:19:53;0;50	31785;8	75742;0;0;64;
$GPXUP;3245;09:19:54;0;50	31771;8	75754;0;0;64;
$GPXUP;3245;09:19:55;0;50	31758;8	75771;0;0;67;
$GPXUP;3245;09:19:56;0;50	31748;8	75791;0;0;64;
$GPXUP;3245;09:19:57;0;50	31741;8	75814;0;0;65;
$GPXUP;3245;09:19:58;0;50	31735;8	75838;0;0;66;
$GPXUP;3245;09:19:59;0;50	31729;8	75862;0;0;64;
$GPXUP;3245;09:20:00;0;50	31722;8	75884;0;0;62;
$GPXUP;3245;09:20:01;0;50	31714;8	75906;0;0;63;
$GPXUP;3245;09:20:02;0;50	31705;8	75927;0;0;65;
$GPXUP;3245;09:20:03;0;50	31696;8	75946;0;0;61;
$GPXUP;3245;09:20:04;0;50	31684;8	75959;0;0;56;
$GPXUP;3245;09:20:05;0;50	3167;8	75962;0;0;52;
$GPXUP;3245;09:20:06;0;50	31658;8	75961;0;0;48;
$GPXUP;3245;09:20:07;0;50	31647;8	75961;0;0;45;
$GPXUP;3245;09:20:08;0;50	31636;8	75964;0;0;44;
$GPXUP;3245;09:20:09;0;50	31625;8	75966;0;0;45;
$GPXUP;3245;09:20:10;0;50	31614;8	75968;0;0;46;
$GPXUP;3245;09:20:11;0;50	31603;8	75967;0;0;44;
$GPXUP;3245;09:20:12;0;50	31593;8	75964;0;0;41;
$GPXUP;3245;09:20:13;0;50	31583;8	7596;0;0;39;
$GPXUP;3245;09:20:14;0;50	31574;8	75957;0;0;38;
$GPXUP;3245;09:20:15;0;50	31564;8	75958;0;0;38;
$GPXUP;3245;09:20:16;0;50	31556;8	75961;0;0;36;
$GPXUP;3245;09:20:17;0;50	31547;8	75963;0;0;38;
$GPXUP;3245;09:20:18;0;50	31537;8	75966;0;0;41;
$GPXUP;3245;09:20:19;0;50	31526;8	75971;0;0;47;
$GPXUP;3245;09:20:20;0;50	31515;8	75978;0;0;49;
$GPXUP;3245;09:20:21;0;50	31504;8	75984;0;0;48;
$GPXUP;3245;09:20:22;0;50	31493;8	75991;0;0;47;
$GPXUP;3245;09:20:23;0;50	31482;8	75997;0;0;46;
$GPXUP;3245;09:20:24;0;50	31471;8	76002;0;0;46;
$GPXUP;3245;09:20:25;0;50	3146;8	76007;0;0;47;
$GPXUP;3245;09:20:26;0;50	31449;8	76012;0;0;47;
$GPXUP;3245;09:20:27;0;50	31438;8	7602;0;0;47;
$GPXUP;3245;09:20:28;0;50	31428;8	7603;0;0;48;
$GPXUP;3245;09:20:29;0;50	31419;8	76045;0;0;54;
$GPXUP;3245;09:20:30;0;50	31411;8	76064;0;0;60;
$GPXUP;3245;09:20:31;0;50	31405;8	76086;0;0;66;
$GPXUP;3245;09:20:32;0;50	314;8	76112;0;0;69;
$GPXUP;3245;09:20:33;0;50	31396;8	76138;0;0;66;
$GPXUP;3245;09:20:34;0;50	3139;8	76161;0;0;58;
$GPXUP;3245;09:20:35;0;50	31384;8	7618;0;0;51;
$GPXUP;3245;09:20:36;0;50	31377;8	76194;0;0;46;
$GPXUP;3245;09:20:37;0;50	31368;8	76203;0;0;42;
$GPXUP;3245;09:20:38;0;50	31361;8	76206;0;0;31;
$GPXUP;3245;09:20:39;0;50	31356;8	76202;0;0;23;
$GPXUP;3245;09:20:40;0;50	31352;8	76192;0;0;28;
$GPXUP;3245;09:20:41;0;50	31351;8	76177;0;0;33;
$GPXUP;3245;09:20:42;0;50	31351;8	7616;0;0;39;
$GPXUP;3245;09:20:43;0;50	31353;8	76138;0;0;52;
$GPXUP;3245;09:20:44;0;50	31355;8	76115;0;0;53;
$GPXUP;3245;09:20:45;0;50	3136;8	76094;0;0;52;
$GPXUP;3245;09:20:46;0;50	31365;8	76074;0;0;51;
$GPXUP;3245;09:20:47;0;50	31373;8	76056;0;0;55;
$GPXUP;3245;09:20:48;0;50	31381;8	76038;0;0;55;
$GPXUP;3245;09:20:49;0;50	31389;8	76018;0;0;57;
$GPXUP;3245;09:20:50;0;50	314;8	75999;0;0;61;
$GPXUP;3245;09:20:51;0;50	31416;8	7598;0;0;76;
$GPXUP;3245;09:20:52;0;50	31431;8	7596;0;0;75;
$GPXUP;3245;09:20:53;0;50	31444;8	75938;0;0;72;
$GPXUP;3245;09:20:54;0;50	31453;8	75915;0;0;65;
$GPXUP;3245;09:20:55;0;50	31457;8	75892;0;0;65;
$GPXUP;3245;09:20:56;0;50	31459;8	7587;0;0;55;
$GPXUP;3245;09:20:57;0;50	31461;8	75853;0;0;48;
$GPXUP;3245;09:20:58;0;50	31467;8	75835;0;0;52;
$GPXUP;3245;09:20:59;0;50	31474;8	75817;0;0;56;
$GPXUP;3245;09:21:00;0;50	3148;8	75797;0;0;58;
$GPXUP;3245;09:21:01;0;50	31484;8	75776;0;0;53;
$GPXUP;3245;09:21:02;0;50	31484;8	75757;0;0;50;
$GPXUP;3245;09:21:03;0;50	31484;8	75738;0;0;48;
$GPXUP;3245;09:21:04;0;50	31485;8	7572;0;0;49;
$GPXUP;3245;09:21:05;0;50	31488;8	75701;0;0;50;
$GPXUP;3245;09:21:06;0;50	31489;8	75682;0;0;49;
$GPXUP;3245;09:21:07;0;50	31488;8	75663;0;0;47;
$GPXUP;3245;09:21:08;0;50	31487;8	75644;0;0;48;
$GPXUP;3245;09:21:09;0;50	31488;8	75625;0;0;50;
$GPXUP;3245;09:21:10;0;50	31492;8	75605;0;0;53;
$GPXUP;3245;09:21:11;0;50	31499;8	75584;0;0;58;
$GPXUP;3245;09:21:12;0;50	31511;8	75563;0;0;68;
$GPXUP;3245;09:21:13;0;50	31528;8	75544;0;0;76;
$GPXUP;3245;09:21:14;0;50	31547;8	75528;0;0;82;
$GPXUP;3245;09:21:15;0;50	31566;8	75512;0;0;79;
$GPXUP;3245;09:21:16;0;50	31582;8	75495;0;0;75;
$GPXUP;3245;09:21:17;0;50	31597;8	75477;0;0;72;
$GPXUP;3245;09:21:18;0;50	31612;8	7546;0;0;70;
$GPXUP;3245;09:21:19;0;50	31625;8	75442;0;0;67;
$GPXUP;3245;09:21:20;0;50	31636;8	75422;0;0;65;
$GPXUP;3245;09:21:21;0;50	31646;8	75401;0;0;63;
$GPXUP;3245;09:21:22;0;50	31654;8	75379;0;0;67;
$GPXUP;3245;09:21:23;0;50	31662;8	75356;0;0;67;
$GPXUP;3245;09:21:24;0;50	31668;8	75332;0;0;65;
$GPXUP;3245;09:21:25;0;50	31672;8	7531;0;0;61;
$GPXUP;3245;09:21:26;0;50	3167;8	7529;0;0;51;
$GPXUP;3245;09:21:27;0;50	31664;8	7528;0;0;35;
$GPXUP;3245;09:21:28;0;50	31654;8	75278;0;0;31;
$GPXUP;3245;09:21:29;0;50	31644;8	75276;0;0;33;
$GPXUP;3245;09:21:30;0;50	31635;8	75274;0;0;32;
$GPXUP;3245;09:21:31;0;50	31627;8	7527;0;0;30;
$GPXUP;3245;09:21:32;0;50	31619;8	75268;0;0;31;
$GPXUP;3245;09:21:33;0;50	3161;8	75268;0;0;35;
$GPXUP;3245;09:21:34;0;50	316;8	7527;0;0;39;
$GPXUP;3245;09:21:35;0;50	3159;8	75273;0;0;38;
$GPXUP;3245;09:21:36;0;50	3158;8	75278;0;0;38;
$GPXUP;3245;09:21:37;0;50	31571;8	75282;0;0;36;
$GPXUP;3245;09:21:38;0;50	31561;8	75284;0;0;36;
$GPXUP;3245;09:21:39;0;50	31552;8	75286;0;0;35;
$GPXUP;3245;09:21:40;0;50	31544;8	75289;0;0;36;
$GPXUP;3245;09:21:41;0;50	31534;8	75295;0;0;41;
$GPXUP;3245;09:21:42;0;50	31524;8	75302;0;0;43;
$GPXUP;3245;09:21:43;0;50	31514;8	75311;0;0;49;
$GPXUP;3245;09:21:44;0;50	31503;8	7532;0;0;49;
$GPXUP;3245;09:21:45;0;50	31491;8	75327;0;0;48;
$GPXUP;3245;09:21:46;0;50	3148;8	75331;0;0;45;
$GPXUP;3245;09:21:47;0;50	3147;8	75332;0;0;40;
$GPXUP;3245;09:21:48;0;50	31461;8	75328;0;0;34;
$GPXUP;3245;09:21:49;0;50	31453;8	75325;0;0;34;
$GPXUP;3245;09:21:50;0;50	31445;8	75321;0;0;35;
$GPXUP;3245;09:21:51;0;50	31438;8	75314;0;0;36;
$GPXUP;3245;09:21:52;0;50	31431;8	75304;0;0;37;
$GPXUP;3245;09:21:53;0;50	31426;8	75291;0;0;38;
$GPXUP;3245;09:21:54;0;50	31424;8	75273;0;0;45;
$GPXUP;3245;09:21:55;0;50	31424;8	75251;0;0;50;
$GPXUP;3245;09:21:56;0;50	31424;8	75225;0;0;61;
$GPXUP;3245;09:21:57;0;50	31423;8	752;0;0;59;
$GPXUP;3245;09:21:58;0;50	3142;8	75177;0;0;55;
$GPXUP;3245;09:21:59;0;50	31416;8	75156;0;0;52;
$GPXUP;3245;09:22:00;0;50	31411;8	75138;0;0;47;
$GPXUP;3245;09:22:01;0;50	31406;8	75122;0;0;44;
$GPXUP;3245;09:22:02;0;50	31402;8	75107;0;0;40;
$GPXUP;3245;09:22:03;0;50	31399;8	75092;0;0;39;
$GPXUP;3245;09:22:04;0;50	31397;8	75076;0;0;38;
$GPXUP;3245;09:22:05;0;50	31396;8	75062;0;0;38;
$GPXUP;3245;09:22:06;0;50	31394;8	75045;0;0;44;
[truncated: 3,693 more rows]
