# Supplementary material for: Pigeon Navigation: Different Routes Lead to Frankfurt
Source: PLoS One. 2014 Nov 12;9(11):e112439. doi: 10.1371/journal.pone.0112439 (PMC4229201; doi:10.1371/journal.pone.0112439)
Supplement: File S4 — Files containing the original track data and a ‘Read me’ explaining the data format. (ZIP) [file pone.0112439.s004.zip › S-BER/060717xup03_650.log]

$GPXUP;2521;07:03:43;0;49	89303;8	46673;3;128;0;
$GPXUP;2521;07:03:44;0;49	89303;8	46673;5;128;2;
$GPXUP;2521;07:03:45;0;49	89304;8	46673;5;129;24;
$GPXUP;2521;07:03:46;0;49	89316;8	4667;5;128;44;
$GPXUP;2521;07:03:47;0;49	8933;8	46667;5;127;50;
$GPXUP;2521;07:03:48;0;49	89343;8	46661;5;127;52;
$GPXUP;2521;07:03:49;0;49	89354;8	46644;5;128;59;
$GPXUP;2521;07:03:50;0;49	89363;8	46623;5;129;64;
$GPXUP;2521;07:03:51;0;49	89369;8	466;5;130;63;
$GPXUP;2521;07:03:52;0;49	89373;8	46577;5;131;64;
$GPXUP;2521;07:03:53;0;49	89383;8	46558;5;131;65;
$GPXUP;2521;07:03:54;0;49	89397;8	46543;5;132;63;
$GPXUP;2521;07:03:55;0;49	8941;8	46533;5;133;57;
$GPXUP;2521;07:03:56;0;49	89422;8	4652;5;135;57;
$GPXUP;2521;07:03:57;0;49	89431;8	46502;5;137;59;
$GPXUP;2521;07:03:58;0;49	8944;8	46485;5;138;61;
$GPXUP;2521;07:03:59;0;49	89452;8	46469;5;138;64;
$GPXUP;2521;07:04:00;0;49	89462;8	46448;5;138;62;
$GPXUP;2521;07:04:01;0;49	89472;8	46431;5;139;60;
$GPXUP;2521;07:04:02;0;49	89483;8	46415;5;140;59;
$GPXUP;2521;07:04:03;0;49	8949;8	46395;5;142;63;
$GPXUP;2521;07:04:04;0;49	89496;8	46369;5;143;63;
$GPXUP;2521;07:04:05;0;49	89502;8	46347;5;143;66;
$GPXUP;2521;07:04:06;0;49	89514;8	46332;5;141;64;
$GPXUP;2521;07:04:07;0;49	89529;8	4632;5;140;62;
$GPXUP;2521;07:04:08;0;49	89543;8	46316;5;140;56;
$GPXUP;2521;07:04:09;0;49	89556;8	46315;5;142;55;
$GPXUP;2521;07:04:10;0;49	89568;8	46319;5;146;48;
$GPXUP;2521;07:04:11;0;49	89581;8	46317;5;147;48;
$GPXUP;2521;07:04:12;0;49	89593;8	46315;5;148;53;
$GPXUP;2521;07:04:13;0;49	89604;8	46303;5;148;54;
$GPXUP;2521;07:04:14;0;49	89613;8	46285;5;149;55;
$GPXUP;2521;07:04:15;0;49	89619;8	46263;5;152;59;
$GPXUP;2521;07:04:16;0;49	89619;8	46236;5;153;63;
$GPXUP;2521;07:04:17;0;49	89618;8	4621;5;156;64;
$GPXUP;2521;07:04:18;0;49	8962;8	46185;5;155;69;
$GPXUP;2521;07:04:19;0;49	89621;8	46155;5;154;72;
$GPXUP;2521;07:04:20;0;49	89618;8	46126;5;154;76;
$GPXUP;2521;07:04:21;0;49	89615;8	46096;5;154;72;
$GPXUP;2521;07:04:22;0;49	89614;8	46068;5;154;72;
$GPXUP;2521;07:04:23;0;49	89616;8	46044;5;153;71;
$GPXUP;2521;07:04:24;0;49	89619;8	46016;5;153;72;
$GPXUP;2521;07:04:25;0;49	89618;8	45985;5;153;74;
$GPXUP;2521;07:04:26;0;49	89611;8	45956;5;154;78;
$GPXUP;2521;07:04:27;0;49	89604;8	45929;5;155;75;
$GPXUP;2521;07:04:28;0;49	89601;8	45903;5;155;74;
$GPXUP;2521;07:04:29;0;49	89604;8	45876;5;155;74;
$GPXUP;2521;07:04:30;0;49	8961;8	45849;5;153;71;
$GPXUP;2521;07:04:31;0;49	89618;8	45825;5;153;69;
$GPXUP;2521;07:04:32;0;49	89627;8	45805;5;153;66;
$GPXUP;2521;07:04:33;0;49	89639;8	45789;5;152;60;
$GPXUP;2521;07:04:34;0;49	89653;8	45776;5;152;60;
$GPXUP;2521;07:04:35;0;49	89663;8	45758;5;152;64;
$GPXUP;2521;07:04:36;0;49	89673;8	45739;5;152;65;
$GPXUP;2521;07:04:37;0;49	89685;8	45729;5;152;60;
$GPXUP;2521;07:04:38;0;49	89699;8	45722;5;152;56;
$GPXUP;2521;07:04:39;0;49	89712;8	45728;5;151;51;
$GPXUP;2521;07:04:40;0;49	89723;8	45737;5;151;46;
$GPXUP;2521;07:04:41;0;49	8973;8	45749;5;154;42;
$GPXUP;2521;07:04:42;0;49	89735;8	45762;5;156;40;
$GPXUP;2521;07:04:43;0;49	89739;8	45776;5;159;39;
$GPXUP;2521;07:04:44;0;49	89742;8	45789;5;161;36;
$GPXUP;2521;07:04:45;0;49	89748;8	458;5;162;37;
$GPXUP;2521;07:04:46;0;49	89757;8	45807;5;163;40;
$GPXUP;2521;07:04:47;0;49	89767;8	45812;5;162;43;
$GPXUP;2521;07:04:48;0;49	89777;8	45817;5;162;45;
$GPXUP;2521;07:04:49;0;49	89789;8	45819;5;161;45;
$GPXUP;2521;07:04:50;0;49	898;8	45822;5;161;43;
$GPXUP;2521;07:04:51;0;49	89809;8	45831;5;160;43;
$GPXUP;2521;07:04:52;0;49	89819;8	45841;5;161;44;
$GPXUP;2521;07:04:53;0;49	89828;8	4585;5;161;44;
$GPXUP;2521;07:04:54;0;49	89839;8	45857;5;161;46;
$GPXUP;2521;07:04:55;0;49	8985;8	45859;5;161;47;
$GPXUP;2521;07:04:56;0;49	89862;8	45861;5;161;47;
$GPXUP;2521;07:04:57;0;49	89872;8	45871;5;161;46;
$GPXUP;2521;07:04:58;0;49	89881;8	45883;5;161;45;
$GPXUP;2521;07:04:59;0;49	8989;8	45894;5;161;45;
$GPXUP;2521;07:05:00;0;49	899;8	45905;5;161;46;
$GPXUP;2521;07:05:01;0;49	89912;8	4591;5;160;49;
$GPXUP;2521;07:05:02;0;49	89924;8	45913;5;158;53;
$GPXUP;2521;07:05:03;0;49	89937;8	45919;5;156;60;
$GPXUP;2521;07:05:04;0;49	89952;8	45923;5;156;58;
$GPXUP;2521;07:05:05;0;49	89967;8	45928;5;155;56;
$GPXUP;2521;07:05:06;0;49	8998;8	45938;5;156;56;
$GPXUP;2521;07:05:07;0;49	89995;8	45937;5;156;59;
$GPXUP;2521;07:05:08;0;49	9001;8	45936;5;157;60;
$GPXUP;2521;07:05:09;0;49	90026;8	45935;5;158;63;
$GPXUP;2521;07:05:10;0;49	90041;8	4593;5;157;62;
$GPXUP;2521;07:05:11;0;49	90055;8	45915;5;158;66;
$GPXUP;2521;07:05:12;0;49	90064;8	45891;5;159;73;
$GPXUP;2521;07:05:13;0;49	90075;8	45865;5;157;72;
$GPXUP;2521;07:05:14;0;49	90084;8	45839;5;156;75;
$GPXUP;2521;07:05:15;0;49	90094;8	45817;5;155;73;
$GPXUP;2521;07:05:16;0;49	90107;8	45798;5;154;72;
$GPXUP;2521;07:05:17;0;49	90119;8	45779;5;155;67;
$GPXUP;2521;07:05:18;0;49	90134;8	45766;5;155;65;
$GPXUP;2521;07:05:19;0;49	90148;8	45758;5;155;63;
$GPXUP;2521;07:05:20;0;49	90163;8	45748;5;154;63;
$GPXUP;2521;07:05:21;0;49	90177;8	45736;5;154;65;
$GPXUP;2521;07:05:22;0;49	90192;8	45729;5;153;62;
$GPXUP;2521;07:05:23;0;49	90207;8	45722;5;154;61;
$GPXUP;2521;07:05:24;0;49	90222;8	45713;5;154;62;
$GPXUP;2521;07:05:25;0;49	90235;8	45701;5;154;62;
$GPXUP;2521;07:05:26;0;49	90249;8	45691;5;153;61;
$GPXUP;2521;07:05:27;0;49	90264;8	4569;5;153;60;
$GPXUP;2521;07:05:28;0;49	90279;8	45692;5;153;60;
$GPXUP;2521;07:05:29;0;49	90295;8	45698;5;152;60;
$GPXUP;2521;07:05:30;0;49	9031;8	457;5;153;60;
$GPXUP;2521;07:05:31;0;49	90325;8	45697;5;154;59;
$GPXUP;2521;07:05:32;0;49	9034;8	4569;5;156;58;
$GPXUP;2521;07:05:33;0;49	90353;8	45681;5;157;58;
$GPXUP;2521;07:05:34;0;49	90365;8	45669;5;156;61;
$GPXUP;2521;07:05:35;0;49	90378;8	45659;5;155;62;
$GPXUP;2521;07:05:36;0;49	90394;8	45658;5;153;61;
$GPXUP;2521;07:05:37;0;49	90408;8	45656;5;152;58;
$GPXUP;2521;07:05:38;0;49	90422;8	45651;5;152;58;
$GPXUP;2521;07:05:39;0;49	90436;8	45642;5;154;57;
$GPXUP;2521;07:05:40;0;49	90451;8	45638;5;153;57;
$GPXUP;2521;07:05:41;0;49	90464;8	45635;5;153;56;
$GPXUP;2521;07:05:42;0;49	90478;8	45629;5;154;58;
$GPXUP;2521;07:05:43;0;49	90491;8	45623;5;153;54;
$GPXUP;2521;07:05:44;0;49	90504;8	45626;5;154;50;
$GPXUP;2521;07:05:45;0;49	90515;8	45638;5;155;48;
$GPXUP;2521;07:05:46;0;49	90525;8	45648;5;156;48;
$GPXUP;2521;07:05:47;0;49	90536;8	45658;5;156;47;
$GPXUP;2521;07:05:48;0;49	90544;8	45671;5;156;47;
$GPXUP;2521;07:05:49;0;49	90554;8	45683;5;156;48;
$GPXUP;2521;07:05:50;0;49	90564;8	45694;5;157;50;
$GPXUP;2521;07:05:51;0;49	90574;8	45706;5;157;51;
$GPXUP;2521;07:05:52;0;49	90585;8	45716;5;157;54;
$GPXUP;2521;07:05:53;0;49	90597;8	45725;5;157;55;
$GPXUP;2521;07:05:54;0;49	90609;8	45736;5;158;52;
$GPXUP;2521;07:05:55;0;49	90617;8	45751;5;159;49;
$GPXUP;2521;07:05:56;0;49	90623;8	45767;5;161;48;
$GPXUP;2521;07:05:57;0;49	90629;8	45783;5;163;47;
$GPXUP;2521;07:05:58;0;49	90634;8	458;5;165;45;
$GPXUP;2521;07:05:59;0;49	90636;8	45817;5;167;44;
$GPXUP;2521;07:06:00;0;49	90634;8	45833;5;168;43;
$GPXUP;2521;07:06:01;0;49	90634;8	45851;5;171;44;
$GPXUP;2521;07:06:02;0;49	90634;8	45868;5;171;44;
$GPXUP;2521;07:06:03;0;49	90638;8	45884;5;171;43;
$GPXUP;2521;07:06:04;0;49	90645;8	45896;5;171;43;
$GPXUP;2521;07:06:05;0;49	90654;8	45903;5;173;42;
$GPXUP;2521;07:06:06;0;49	90666;8	45903;5;175;45;
$GPXUP;2521;07:06:07;0;49	90679;8	45896;5;176;49;
$GPXUP;2521;07:06:08;0;49	90691;8	4589;5;177;50;
$GPXUP;2521;07:06:09;0;49	90703;8	45885;5;177;50;
$GPXUP;2521;07:06:10;0;49	90716;8	45881;5;177;48;
$GPXUP;2521;07:06:11;0;49	90727;8	45883;5;176;47;
$GPXUP;2521;07:06:12;0;49	9074;8	45886;5;176;48;
$GPXUP;2521;07:06:13;0;49	90752;8	45888;5;175;51;
$GPXUP;2521;07:06:14;0;49	90765;8	45888;5;174;52;
$GPXUP;2521;07:06:15;0;49	90778;8	4589;5;174;54;
$GPXUP;2521;07:06:16;0;49	90791;8	4589;5;173;56;
$GPXUP;2521;07:06:17;0;49	90805;8	45882;5;174;56;
$GPXUP;2521;07:06:18;0;49	90819;8	45876;5;174;56;
$GPXUP;2521;07:06:19;0;49	90833;8	45871;5;174;58;
$GPXUP;2521;07:06:20;0;49	90848;8	45866;5;175;61;
$GPXUP;2521;07:06:21;0;49	90861;8	45858;5;174;59;
$GPXUP;2521;07:06:22;0;49	90876;8	45859;5;173;57;
$GPXUP;2521;07:06:23;0;49	9089;8	45863;5;173;54;
$GPXUP;2521;07:06:24;0;49	90903;8	45869;5;173;52;
$GPXUP;2521;07:06:25;0;49	90916;8	45874;5;173;53;
$GPXUP;2521;07:06:26;0;49	90928;8	45876;5;174;51;
$GPXUP;2521;07:06:27;0;49	90941;8	45879;5;175;49;
$GPXUP;2521;07:06:28;0;49	90953;8	45884;5;176;47;
$GPXUP;2521;07:06:29;0;49	90963;8	45894;5;178;45;
$GPXUP;2521;07:06:30;0;49	90971;8	45908;5;180;45;
$GPXUP;2521;07:06:31;0;49	90979;8	4592;5;182;47;
$GPXUP;2521;07:06:32;0;49	90987;8	45933;5;183;49;
$GPXUP;2521;07:06:33;0;49	90995;8	45946;5;184;49;
$GPXUP;2521;07:06:34;0;49	91002;8	45963;5;186;48;
$GPXUP;2521;07:06:35;0;49	91009;8	45978;5;189;48;
$GPXUP;2521;07:06:36;0;49	91017;8	45992;5;190;48;
$GPXUP;2521;07:06:37;0;49	91028;8	46003;5;192;49;
$GPXUP;2521;07:06:38;0;49	91041;8	46007;5;192;52;
$GPXUP;2521;07:06:39;0;49	91055;8	46009;5;192;53;
$GPXUP;2521;07:06:40;0;49	91068;8	46013;5;193;54;
$GPXUP;2521;07:06:41;0;49	91081;8	46018;5;193;53;
$GPXUP;2521;07:06:42;0;49	91092;8	4603;5;192;53;
$GPXUP;2521;07:06:43;0;49	91103;8	46043;5;191;53;
$GPXUP;2521;07:06:44;0;49	91112;8	46058;5;190;53;
$GPXUP;2521;07:06:45;0;49	91123;8	46071;5;189;54;
$GPXUP;2521;07:06:46;0;49	91133;8	46086;5;189;53;
$GPXUP;2521;07:06:47;0;49	91141;8	46103;5;189;52;
$GPXUP;2521;07:06:48;0;49	91149;8	46118;5;188;52;
$GPXUP;2521;07:06:49;0;49	9116;8	46126;5;188;54;
$GPXUP;2521;07:06:50;0;49	91174;8	46132;5;188;53;
$GPXUP;2521;07:06:51;0;49	91187;8	46139;5;189;54;
$GPXUP;2521;07:06:52;0;49	912;8	46145;5;189;56;
$GPXUP;2521;07:06:53;0;49	91213;8	46152;5;188;56;
$GPXUP;2521;07:06:54;0;49	91226;8	46161;5;187;56;
$GPXUP;2521;07:06:55;0;49	91237;8	46175;5;186;56;
$GPXUP;2521;07:06:56;0;49	91247;8	46191;5;184;57;
$GPXUP;2521;07:06:57;0;49	91253;8	46213;5;182;58;
$GPXUP;2521;07:06:58;0;49	91261;8	46234;5;181;57;
$GPXUP;2521;07:06:59;0;49	91268;8	46253;5;181;55;
$GPXUP;2521;07:07:00;0;49	91274;8	4627;5;182;52;
$GPXUP;2521;07:07:01;0;49	91279;8	46288;5;184;52;
$GPXUP;2521;07:07:02;0;49	91287;8	46305;5;184;52;
$GPXUP;2521;07:07:03;0;49	91294;8	46321;5;185;51;
$GPXUP;2521;07:07:04;0;49	91301;8	46339;5;186;53;
$GPXUP;2521;07:07:05;0;49	91307;8	46356;5;186;54;
$GPXUP;2521;07:07:06;0;49	91317;8	4637;5;186;53;
$GPXUP;2521;07:07:07;0;49	91327;8	46385;5;187;54;
$GPXUP;2521;07:07:08;0;49	91337;8	46399;5;189;52;
$GPXUP;2521;07:07:09;0;49	91345;8	46414;5;190;51;
$GPXUP;2521;07:07:10;0;49	91356;8	46423;5;190;50;
$GPXUP;2521;07:07:11;0;49	91369;8	46431;5;189;51;
$GPXUP;2521;07:07:12;0;49	91381;8	46438;5;188;54;
$GPXUP;2521;07:07:13;0;49	91394;8	46446;5;185;56;
$GPXUP;2521;07:07:14;0;49	91407;8	46456;5;183;58;
$GPXUP;2521;07:07:15;0;49	9142;8	46469;5;181;60;
$GPXUP;2521;07:07:16;0;49	9143;8	46486;5;178;60;
$GPXUP;2521;07:07:17;0;49	91436;8	46508;5;177;62;
$GPXUP;2521;07:07:18;0;49	91442;8	4653;5;176;59;
$GPXUP;2521;07:07:19;0;49	91452;8	46547;5;176;59;
$GPXUP;2521;07:07:20;0;49	91462;8	46565;5;177;59;
$GPXUP;2521;07:07:21;0;49	9147;8	46585;5;175;59;
$GPXUP;2521;07:07:22;0;49	91478;8	46603;5;175;58;
$GPXUP;2521;07:07:23;0;49	91487;8	4662;5;174;55;
$GPXUP;2521;07:07:24;0;49	91498;8	46635;5;174;55;
$GPXUP;2521;07:07:25;0;49	91509;8	46647;5;173;57;
$GPXUP;2521;07:07:26;0;49	9152;8	4666;5;171;59;
$GPXUP;2521;07:07:27;0;49	9153;8	46675;5;170;58;
$GPXUP;2521;07:07:28;0;49	91542;8	46688;5;169;56;
$GPXUP;2521;07:07:29;0;49	91555;8	467;5;170;56;
$GPXUP;2521;07:07:30;0;49	91568;8	46707;5;171;58;
$GPXUP;2521;07:07:31;0;49	91583;8	46708;5;172;61;
$GPXUP;2521;07:07:32;0;49	91598;8	46709;5;170;60;
$GPXUP;2521;07:07:33;0;49	91612;8	46716;5;170;59;
$GPXUP;2521;07:07:34;0;49	91626;8	46724;5;169;60;
$GPXUP;2521;07:07:35;0;49	91641;8	4673;5;168;64;
$GPXUP;2521;07:07:36;0;49	91657;8	46727;5;167;64;
$GPXUP;2521;07:07:37;0;49	91673;8	46721;5;168;63;
$GPXUP;2521;07:07:38;0;49	91689;8	46715;5;169;60;
$GPXUP;2521;07:07:39;0;49	91704;8	4672;5;169;56;
$GPXUP;2521;07:07:40;0;49	91717;8	46728;5;166;58;
$GPXUP;2521;07:07:41;0;49	9173;8	46737;5;164;61;
$GPXUP;2521;07:07:42;0;49	91744;8	46747;5;161;61;
$GPXUP;2521;07:07:43;0;49	91758;8	46757;5;161;61;
$GPXUP;2521;07:07:44;0;49	91771;8	46772;5;160;62;
$GPXUP;2521;07:07:45;0;49	91783;8	46788;5;158;63;
$GPXUP;2521;07:07:46;0;49	91795;8	46805;5;157;64;
$GPXUP;2521;07:07:47;0;49	91806;8	46821;5;157;61;
$GPXUP;2521;07:07:48;0;49	91819;8	4683;5;157;59;
$GPXUP;2521;07:07:49;0;49	91834;8	46833;5;159;58;
$GPXUP;2521;07:07:50;0;49	91849;8	46826;5;162;61;
$GPXUP;2521;07:07:51;0;49	91862;8	46814;5;163;62;
$GPXUP;2521;07:07:52;0;49	91877;8	46802;5;163;63;
$GPXUP;2521;07:07:53;0;49	9189;8	4679;5;163;59;
$GPXUP;2521;07:07:54;0;49	91905;8	46789;5;164;57;
$GPXUP;2521;07:07:55;0;49	91919;8	46789;5;164;58;
$GPXUP;2521;07:07:56;0;49	91935;8	46786;5;164;62;
$GPXUP;2521;07:07:57;0;49	9195;8	46782;5;162;64;
$GPXUP;2521;07:07:58;0;49	91966;8	46778;5;161;64;
$GPXUP;2521;07:07:59;0;49	91982;8	46773;5;160;62;
$GPXUP;2521;07:08:00;0;49	91997;8	46768;5;159;63;
$GPXUP;2521;07:08:01;0;49	92013;8	46764;5;158;63;
$GPXUP;2521;07:08:02;0;49	92029;8	46764;5;157;62;
$GPXUP;2521;07:08:03;0;49	92043;8	46771;5;156;60;
$GPXUP;2521;07:08:04;0;49	92056;8	46778;5;158;56;
$GPXUP;2521;07:08:05;0;49	9207;8	46781;5;160;53;
$GPXUP;2521;07:08:06;0;49	92083;8	4678;5;163;55;
$GPXUP;2521;07:08:07;0;49	92097;8	46776;5;163;54;
$GPXUP;2521;07:08:08;0;49	92111;8	46774;5;162;56;
$GPXUP;2521;07:08:09;0;49	92126;8	46774;5;160;61;
$GPXUP;2521;07:08:10;0;49	92141;8	46771;5;159;61;
$GPXUP;2521;07:08:11;0;49	92156;8	46774;5;157;59;
$GPXUP;2521;07:08:12;0;49	92168;8	46786;5;156;58;
$GPXUP;2521;07:08:13;0;49	9218;8	46798;5;157;56;
$GPXUP;2521;07:08:14;0;49	92193;8	46807;5;158;56;
$GPXUP;2521;07:08:15;0;49	92208;8	46811;5;159;57;
$GPXUP;2521;07:08:16;0;49	92223;8	46815;5;159;57;
$GPXUP;2521;07:08:17;0;49	92236;8	46819;5;160;57;
$GPXUP;2521;07:08:18;0;49	92251;8	46824;5;159;57;
$GPXUP;2521;07:08:19;0;49	92264;8	46834;5;157;58;
$GPXUP;2521;07:08:20;0;49	92276;8	46845;5;156;60;
$GPXUP;2521;07:08:21;0;49	92289;8	46857;5;156;59;
$GPXUP;2521;07:08:22;0;49	92302;8	46868;5;156;59;
$GPXUP;2521;07:08:23;0;49	92315;8	4688;5;155;58;
$GPXUP;2521;07:08:24;0;49	92327;8	46892;5;155;59;
$GPXUP;2521;07:08:25;0;49	9234;8	46904;5;155;58;
$GPXUP;2521;07:08:26;0;49	92352;8	46916;5;156;58;
$GPXUP;2521;07:08:27;0;49	92365;8	46927;5;156;57;
$GPXUP;2521;07:08:28;0;49	92375;8	46942;5;156;58;
$GPXUP;2521;07:08:29;0;49	92384;8	46962;5;156;60;
$GPXUP;2521;07:08:30;0;49	92394;8	46981;5;156;61;
$GPXUP;2521;07:08:31;0;49	92403;8	46999;5;157;59;
$GPXUP;2521;07:08:32;0;49	92416;8	4701;5;159;60;
$GPXUP;2521;07:08:33;0;49	9243;8	47018;5;158;60;
$GPXUP;2521;07:08:34;0;49	92445;8	47026;5;158;60;
$GPXUP;2521;07:08:35;0;49	92458;8	47039;5;157;60;
$GPXUP;2521;07:08:36;0;49	92469;8	47053;5;157;60;
$GPXUP;2521;07:08:37;0;49	92477;8	47074;5;158;59;
$GPXUP;2521;07:08:38;0;49	92486;8	47093;5;158;58;
$GPXUP;2521;07:08:39;0;49	92497;8	47107;5;159;59;
$GPXUP;2521;07:08:40;0;49	9251;8	4712;5;158;60;
$GPXUP;2521;07:08:41;0;49	92523;8	47133;5;158;60;
$GPXUP;2521;07:08:42;0;49	92533;8	47149;5;158;59;
$GPXUP;2521;07:08:43;0;49	9254;8	4717;5;157;58;
$GPXUP;2521;07:08:44;0;49	92545;8	4719;5;157;54;
$GPXUP;2521;07:08:45;0;49	92546;8	47212;5;158;56;
$GPXUP;2521;07:08:46;0;49	92546;8	47234;5;159;55;
$GPXUP;2521;07:08:47;0;49	92551;8	47253;5;159;55;
$GPXUP;2521;07:08:48;0;49	92562;8	47269;5;159;56;
$GPXUP;2521;07:08:49;0;49	92573;8	47283;5;157;57;
$GPXUP;2521;07:08:50;0;49	92583;8	47299;5;157;57;
$GPXUP;2521;07:08:51;0;49	92592;8	47314;5;157;55;
$GPXUP;2521;07:08:52;0;49	92602;8	47329;5;157;54;
$GPXUP;2521;07:08:53;0;49	92613;8	4734;5;159;53;
$GPXUP;2521;07:08:54;0;49	92622;8	47355;5;159;53;
$GPXUP;2521;07:08:55;0;49	9263;8	47371;5;160;53;
$GPXUP;2521;07:08:56;0;49	92637;8	47389;5;161;51;
$GPXUP;2521;07:08:57;0;49	9264;8	47408;5;163;51;
$GPXUP;2521;07:08:58;0;49	92644;8	47427;5;165;50;
$GPXUP;2521;07:08:59;0;49	9265;8	47443;5;167;49;
$GPXUP;2521;07:09:00;0;49	92661;8	47452;5;168;50;
$GPXUP;2521;07:09:01;0;49	92673;8	47458;5;169;50;
$GPXUP;2521;07:09:02;0;49	92684;8	47468;5;171;47;
$GPXUP;2521;07:09:03;0;49	92693;8	47479;5;173;47;
$GPXUP;2521;07:09:04;0;49	92704;8	47488;5;174;47;
$GPXUP;2521;07:09:05;0;49	92715;8	47494;5;174;48;
$GPXUP;2521;07:09:06;0;49	92728;8	47499;5;174;50;
$GPXUP;2521;07:09:07;0;49	92739;8	47504;5;174;50;
$GPXUP;2521;07:09:08;0;49	92751;8	47512;5;173;50;
$GPXUP;2521;07:09:09;0;49	92762;8	47521;5;173;51;
$GPXUP;2521;07:09:10;0;49	92775;8	47526;5;172;51;
$GPXUP;2521;07:09:11;0;49	92787;8	47533;5;171;52;
$GPXUP;2521;07:09:12;0;49	92799;8	47541;5;170;53;
$GPXUP;2521;07:09:13;0;49	9281;8	47553;5;169;54;
$GPXUP;2521;07:09:14;0;49	9282;8	47567;5;169;54;
$GPXUP;2521;07:09:15;0;49	92828;8	47584;5;169;54;
$GPXUP;2521;07:09:16;0;49	92835;8	47602;5;170;53;
$GPXUP;2521;07:09:17;0;49	9284;8	47621;5;171;50;
$GPXUP;2521;07:09:18;0;49	92846;8	47637;5;172;48;
$GPXUP;2521;07:09:19;0;49	92855;8	47649;5;173;47;
$GPXUP;2521;07:09:20;0;49	92867;8	47654;5;174;48;
$GPXUP;2521;07:09:21;0;49	9288;8	47653;5;174;52;
$GPXUP;2521;07:09:22;0;49	92895;8	47652;5;173;55;
$GPXUP;2521;07:09:23;0;49	92909;8	47654;5;172;55;
$GPXUP;2521;07:09:24;0;49	92921;8	47665;5;170;56;
$GPXUP;2521;07:09:25;0;49	92931;8	47679;5;171;55;
$GPXUP;2521;07:09:26;0;49	92941;8	47692;5;170;52;
$GPXUP;2521;07:09:27;0;49	92952;8	477;5;172;52;
$GPXUP;2521;07:09:28;0;49	92967;8	47701;5;173;53;
$GPXUP;2521;07:09:29;0;49	9298;8	47703;5;172;54;
$GPXUP;2521;07:09:30;0;49	92994;8	47704;5;172;55;
$GPXUP;2521;07:09:31;0;49	93008;8	47707;5;172;55;
$GPXUP;2521;07:09:32;0;49	93021;8	47714;5;170;57;
$GPXUP;2521;07:09:33;0;49	93035;8	47721;5;169;57;
$GPXUP;2521;07:09:34;0;49	93049;8	47727;5;168;56;
$GPXUP;2521;07:09:35;0;49	93063;8	47733;5;166;56;
$GPXUP;2521;07:09:36;0;49	93077;8	47738;5;165;56;
$GPXUP;2521;07:09:37;0;49	93091;8	47742;5;164;57;
$GPXUP;2521;07:09:38;0;49	93104;8	47748;5;163;58;
$GPXUP;2521;07:09:39;0;49	93117;8	47757;5;161;58;
$GPXUP;2521;07:09:40;0;49	9313;8	47768;5;160;58;
$GPXUP;2521;07:09:41;0;49	93143;8	47776;5;159;59;
$GPXUP;2521;07:09:42;0;49	93159;8	47775;5;160;61;
$GPXUP;2521;07:09:43;0;49	93175;8	47775;5;160;60;
$GPXUP;2521;07:09:44;0;49	9319;8	47779;5;160;59;
$GPXUP;2521;07:09:45;0;49	93204;8	47784;5;160;56;
$GPXUP;2521;07:09:46;0;49	93217;8	4779;5;160;57;
$GPXUP;2521;07:09:47;0;49	93231;8	47796;5;161;57;
$GPXUP;2521;07:09:48;0;49	93245;8	47802;5;160;57;
$GPXUP;2521;07:09:49;0;49	93258;8	4781;5;160;56;
$GPXUP;2521;07:09:50;0;49	93271;8	47821;5;160;56;
$GPXUP;2521;07:09:51;0;49	93283;8	47829;5;160;56;
$GPXUP;2521;07:09:52;0;49	93297;8	47833;5;160;57;
$GPXUP;2521;07:09:53;0;49	93313;8	47833;5;160;58;
$GPXUP;2521;07:09:54;0;49	93327;8	47834;5;159;58;
$GPXUP;2521;07:09:55;0;49	93342;8	47835;5;159;60;
$GPXUP;2521;07:09:56;0;49	93358;8	47835;5;157;62;
$GPXUP;2521;07:09:57;0;49	93373;8	47836;5;156;61;
$GPXUP;2521;07:09:58;0;49	93388;8	47841;5;155;59;
$GPXUP;2521;07:09:59;0;49	934;8	47854;5;155;56;
$GPXUP;2521;07:10:00;0;49	93411;8	47869;5;154;54;
$GPXUP;2521;07:10:01;0;49	93419;8	47883;5;154;54;
$GPXUP;2521;07:10:02;0;49	9343;8	47898;5;155;54;
$GPXUP;2521;07:10:03;0;49	9344;8	47912;5;155;54;
$GPXUP;2521;07:10:04;0;49	93449;8	47928;5;155;54;
$GPXUP;2521;07:10:05;0;49	93458;8	47942;5;154;53;
$GPXUP;2521;07:10:06;0;49	93468;8	47957;5;155;53;
$GPXUP;2521;07:10:07;0;49	93479;8	47966;5;154;53;
$GPXUP;2521;07:10:08;0;49	93491;8	47976;5;155;54;
$GPXUP;2521;07:10:09;0;49	93503;8	4799;5;154;56;
$GPXUP;2521;07:10:10;0;49	93513;8	48006;5;153;56;
$GPXUP;2521;07:10:11;0;49	93522;8	48023;5;153;56;
$GPXUP;2521;07:10:12;0;49	93532;8	4804;5;153;54;
$GPXUP;2521;07:10:13;0;49	93539;8	48055;5;153;54;
$GPXUP;2521;07:10:14;0;49	93549;8	4807;5;153;53;
$GPXUP;2521;07:10:15;0;49	9356;8	48082;5;153;53;
$GPXUP;2521;07:10:16;0;49	93572;8	48091;5;152;56;
$GPXUP;2521;07:10:17;0;49	93585;8	481;5;151;57;
$GPXUP;2521;07:10:18;0;49	93596;8	48112;5;151;56;
$GPXUP;2521;07:10:19;0;49	93607;8	48127;5;151;56;
$GPXUP;2521;07:10:20;0;49	93617;8	48141;5;151;56;
$GPXUP;2521;07:10:21;0;49	93628;8	48156;5;151;55;
$GPXUP;2521;07:10:22;0;49	9364;8	48166;5;150;57;
$GPXUP;2521;07:10:23;0;49	93656;8	48169;5;150;60;
$GPXUP;2521;07:10:24;0;49	93672;8	48169;5;149;62;
$GPXUP;2521;07:10:25;0;49	93688;8	4817;5;149;62;
$GPXUP;2521;07:10:26;0;49	93704;8	48168;5;148;64;
$GPXUP;2521;07:10:27;0;49	93719;8	48158;5;148;68;
$GPXUP;2521;07:10:28;0;49	93735;8	48145;5;148;69;
$GPXUP;2521;07:10:29;0;49	93751;8	48136;5;149;67;
$GPXUP;2521;07:10:30;0;49	93767;8	48134;5;149;65;
$GPXUP;2521;07:10:31;0;49	93783;8	48133;5;151;64;
$GPXUP;2521;07:10:32;0;49	93799;8	4813;5;152;63;
$GPXUP;2521;07:10:33;0;49	93815;8	48125;5;153;64;
$GPXUP;2521;07:10:34;0;49	93829;8	48112;5;154;67;
$GPXUP;2521;07:10:35;0;49	93844;8	48098;5;153;69;
$GPXUP;2521;07:10:36;0;49	9386;8	48087;5;153;67;
$GPXUP;2521;07:10:37;0;49	93875;8	48081;5;153;62;
$GPXUP;2521;07:10:38;0;49	9389;8	48083;5;155;57;
$GPXUP;2521;07:10:39;0;49	93903;8	48091;5;156;55;
$GPXUP;2521;07:10:40;0;49	93915;8	481;5;156;53;
$GPXUP;2521;07:10:41;0;49	93927;8	48107;5;156;54;
$GPXUP;2521;07:10:42;0;49	93941;8	48102;5;156;51;
$GPXUP;2521;07:10:43;0;49	93954;8	48089;5;157;44;
$GPXUP;2521;07:10:44;0;49	93964;8	48065;5;157;67;
$GPXUP;2521;07:10:45;0;49	93969;8	48036;5;157;69;
$GPXUP;2521;07:10:46;0;49	93969;8	48006;5;156;73;
$GPXUP;2521;07:10:47;0;49	93968;8	47977;5;156;73;
$GPXUP;2521;07:10:48;0;49	93969;8	47949;5;156;74;
$GPXUP;2521;07:10:49;0;49	9397;8	47921;5;155;76;
$GPXUP;2521;07:10:50;0;49	93973;8	47894;5;156;73;
$GPXUP;2521;07:10:51;0;49	93981;8	4787;5;157;70;
$GPXUP;2521;07:10:52;0;49	93992;8	47849;5;158;67;
$GPXUP;2521;07:10:53;0;49	94001;8	47826;5;159;66;
$GPXUP;2521;07:10:54;0;49	9401;8	47807;5;159;64;
$GPXUP;2521;07:10:55;0;49	94022;8	47791;5;160;63;
$GPXUP;2521;07:10:56;0;49	94035;8	47777;5;160;62;
$GPXUP;2521;07:10:57;0;49	94049;8	47767;5;160;61;
$GPXUP;2521;07:10:58;0;49	94064;8	47759;5;159;62;
$GPXUP;2521;07:10:59;0;49	94079;8	47749;5;158;63;
$GPXUP;2521;07:11:00;0;49	94093;8	47739;5;158;63;
$GPXUP;2521;07:11:01;0;49	94109;8	47733;5;157;62;
$GPXUP;2521;07:11:02;0;49	94124;8	47736;5;157;60;
$GPXUP;2521;07:11:03;0;49	94138;8	4774;5;157;57;
$GPXUP;2521;07:11:04;0;49	94152;8	47743;5;159;58;
$GPXUP;2521;07:11:05;0;49	94167;8	4774;5;159;59;
$GPXUP;2521;07:11:06;0;49	94182;8	47741;5;159;61;
$GPXUP;2521;07:11:07;0;49	94197;8	47748;5;159;61;
$GPXUP;2521;07:11:08;0;49	94211;8	47758;5;159;60;
$GPXUP;2521;07:11:09;0;49	94222;8	47774;5;159;61;
$GPXUP;2521;07:11:10;0;49	94231;8	47794;5;160;60;
$GPXUP;2521;07:11:11;0;49	94238;8	47813;5;161;57;
$GPXUP;2521;07:11:12;0;49	94242;8	47836;5;161;57;
$GPXUP;2521;07:11:13;0;49	94247;8	47855;5;162;56;
$GPXUP;2521;07:11:14;0;49	94257;8	47872;5;163;58;
$GPXUP;2521;07:11:15;0;49	9427;8	47883;5;162;60;
$GPXUP;2521;07:11:16;0;49	94285;8	4789;5;161;62;
$GPXUP;2521;07:11:17;0;49	94301;8	47896;5;162;64;
$GPXUP;2521;07:11:18;0;49	94318;8	47897;5;162;64;
$GPXUP;2521;07:11:19;0;49	94334;8	47898;5;161;64;
$GPXUP;2521;07:11:20;0;49	94351;8	47894;5;161;66;
$GPXUP;2521;07:11:21;0;49	94366;8	47887;5;160;67;
$GPXUP;2521;07:11:22;0;49	94382;8	47885;5;159;66;
$GPXUP;2521;07:11:23;0;49	94399;8	47891;5;157;67;
$GPXUP;2521;07:11:24;0;49	94416;8	47899;5;157;68;
$GPXUP;2521;07:11:25;0;49	94433;8	47906;5;156;64;
$GPXUP;2521;07:11:26;0;49	94448;8	4791;5;157;64;
$GPXUP;2521;07:11:27;0;49	94463;8	47908;5;157;66;
$GPXUP;2521;07:11:28;0;49	9448;8	47906;5;156;66;
$GPXUP;2521;07:11:29;0;49	94496;8	47906;5;156;65;
$GPXUP;2521;07:11:30;0;49	94513;8	47909;5;156;64;
$GPXUP;2521;07:11:31;0;49	94529;8	47909;5;157;65;
$GPXUP;2521;07:11:32;0;49	94544;8	47913;5;156;63;
$GPXUP;2521;07:11:33;0;49	94558;8	47926;5;157;62;
$GPXUP;2521;07:11:34;0;49	9457;8	4794;5;159;59;
$GPXUP;2521;07:11:35;0;49	94581;8	47954;5;160;57;
$GPXUP;2521;07:11:36;0;49	94592;8	47969;5;161;57;
$GPXUP;2521;07:11:37;0;49	94605;8	47981;5;163;59;
$GPXUP;2521;07:11:38;0;49	94619;8	47987;5;164;60;
$GPXUP;2521;07:11:39;0;49	94634;8	47997;5;164;62;
$GPXUP;2521;07:11:40;0;49	94648;8	48006;5;166;61;
$GPXUP;2521;07:11:41;0;49	94661;8	48017;5;166;58;
$GPXUP;2521;07:11:42;0;49	94674;8	4803;5;168;56;
$GPXUP;2521;07:11:43;0;49	94681;8	48047;5;168;56;
$GPXUP;2521;07:11:44;0;49	94688;8	48066;5;170;57;
$GPXUP;2521;07:11:45;0;49	94691;8	48087;5;172;55;
$GPXUP;2521;07:11:46;0;49	94695;8	48109;5;175;51;
$GPXUP;2521;07:11:47;0;49	947;8	48127;5;177;50;
$GPXUP;2521;07:11:48;0;49	94709;8	48138;5;177;52;
$GPXUP;2521;07:11:49;0;49	94723;8	48144;5;178;53;
$GPXUP;2521;07:11:50;0;49	94736;8	48148;5;179;53;
$GPXUP;2521;07:11:51;0;49	94749;8	48154;5;179;51;
$GPXUP;2521;07:11:52;0;49	94761;8	48162;5;180;48;
$GPXUP;2521;07:11:53;0;49	94771;8	48174;5;181;48;
$GPXUP;2521;07:11:54;0;49	9478;8	48186;5;182;45;
$GPXUP;2521;07:11:55;0;49	94787;8	48199;5;183;45;
$GPXUP;2521;07:11:56;0;49	94796;8	4821;5;184;44;
$GPXUP;2521;07:11:57;0;49	94804;8	4822;5;184;44;
$GPXUP;2521;07:11:58;0;49	94813;8	48226;5;186;44;
$GPXUP;2521;07:11:59;0;49	94825;8	48225;5;187;46;
$GPXUP;2521;07:12:00;0;49	94837;8	48222;5;188;47;
$GPXUP;2521;07:12:01;0;49	94848;8	48219;5;188;47;
$GPXUP;2521;07:12:02;0;49	94859;8	48211;5;189;48;
$GPXUP;2521;07:12:03;0;49	94871;8	48206;5;189;46;
$GPXUP;2521;07:12:04;0;49	94884;8	48209;5;189;49;
$GPXUP;2521;07:12:05;0;49	94895;8	48214;5;188;51;
$GPXUP;2521;07:12:06;0;49	94908;8	48218;5;188;51;
$GPXUP;2521;07:12:07;0;49	94921;8	48218;5;188;51;
$GPXUP;2521;07:12:08;0;49	94934;8	48217;5;189;49;
$GPXUP;2521;07:12:09;0;49	94946;8	4822;5;190;48;
$GPXUP;2521;07:12:10;0;49	94958;8	48225;5;191;48;
$GPXUP;2521;07:12:11;0;49	9497;8	48227;5;191;48;
$GPXUP;2521;07:12:12;0;49	94981;8	48229;5;191;47;
$GPXUP;2521;07:12:13;0;49	94993;8	48234;5;192;45;
$GPXUP;2521;07:12:14;0;49	95003;8	48239;5;192;43;
$GPXUP;2521;07:12:15;0;49	95013;8	48242;5;193;48;
$GPXUP;2521;07:12:16;0;49	95026;8	48238;5;194;49;
$GPXUP;2521;07:12:17;0;49	95039;8	48235;5;194;51;
$GPXUP;2521;07:12:18;0;49	95052;8	48231;5;194;51;
$GPXUP;2521;07:12:19;0;49	95065;8	48234;5;193;50;
$GPXUP;2521;07:12:20;0;49	95077;8	48242;5;193;48;
$GPXUP;2521;07:12:21;0;49	95087;8	4825;5;194;47;
$GPXUP;2521;07:12:22;0;49	95098;8	48258;5;193;46;
$GPXUP;2521;07:12:23;0;49	95107;8	48265;5;194;44;
$GPXUP;2521;07:12:24;0;49	95118;8	48268;5;195;43;
$GPXUP;2521;07:12:25;0;49	95129;8	48272;5;195;43;
$GPXUP;2521;07:12:26;0;49	9514;8	48276;5;197;45;
$GPXUP;2521;07:12:27;0;49	95151;8	48278;5;197;47;
$GPXUP;2521;07:12:28;0;49	95163;8	4828;5;197;47;
$GPXUP;2521;07:12:29;0;49	95174;8	48285;5;196;46;
$GPXUP;2521;07:12:30;0;49	95186;8	48293;5;196;47;
$GPXUP;2521;07:12:31;0;49	95197;8	48296;5;196;48;
$GPXUP;2521;07:12:32;0;49	95209;8	483;5;195;46;
$GPXUP;2521;07:12:33;0;49	95219;8	48307;5;195;42;
$GPXUP;2521;07:12:34;0;49	95225;8	48318;5;196;38;
$GPXUP;2521;07:12:35;0;49	95232;8	4833;5;197;39;
$GPXUP;2521;07:12:36;0;49	95239;8	4834;5;197;42;
$GPXUP;2521;07:12:37;0;49	95248;8	48348;5;197;47;
$GPXUP;2521;07:12:38;0;49	95261;8	48348;5;197;49;
$GPXUP;2521;07:12:39;0;49	95274;8	48345;5;196;52;
$GPXUP;2521;07:12:40;0;49	95288;8	48341;5;196;53;
$GPXUP;2521;07:12:41;0;49	95301;8	48337;5;196;53;
$GPXUP;2521;07:12:42;0;49	95315;8	48331;5;195;52;
$GPXUP;2521;07:12:43;0;49	95328;8	48328;5;195;53;
$GPXUP;2521;07:12:44;0;49	95341;8	48328;5;195;52;
$GPXUP;2521;07:12:45;0;49	95353;8	48331;5;195;51;
$GPXUP;2521;07:12:46;0;49	95366;8	48338;5;195;50;
$GPXUP;2521;07:12:47;0;49	95377;8	48344;5;194;49;
$GPXUP;2521;07:12:48;0;49	95389;8	4835;5;195;50;
$GPXUP;2521;07:12:49;0;49	95401;8	48357;5;195;51;
$GPXUP;2521;07:12:50;0;49	95415;8	48359;5;194;55;
$GPXUP;2521;07:12:51;0;49	95429;8	4836;5;194;55;
$GPXUP;2521;07:12:52;0;49	95442;8	48367;5;194;54;
$GPXUP;2521;07:12:53;0;49	95453;8	4838;5;194;53;
$GPXUP;2521;07:12:54;0;49	95463;8	48392;5;193;52;
$GPXUP;2521;07:12:55;0;49	95474;8	48398;5;193;52;
$GPXUP;2521;07:12:56;0;49	95487;8	48403;5;195;52;
$GPXUP;2521;07:12:57;0;49	955;8	48409;5;196;54;
$GPXUP;2521;07:12:58;0;49	95514;8	48414;5;196;57;
$GPXUP;2521;07:12:59;0;49	95528;8	48417;5;197;57;
$GPXUP;2521;07:13:00;0;49	95543;8	48418;5;198;57;
$GPXUP;2521;07:13:01;0;49	95557;8	48423;5;198;56;
$GPXUP;2521;07:13:02;0;49	95568;8	48436;5;200;53;
$GPXUP;2521;07:13:03;0;49	95577;8	4845;5;202;50;
$GPXUP;2521;07:13:04;0;49	95588;8	48455;5;204;49;
$GPXUP;2521;07:13:05;0;49	95601;8	48448;5;207;49;
$GPXUP;2521;07:13:06;0;49	95614;8	48443;5;208;49;
$GPXUP;2521;07:13:07;0;49	95627;8	4844;5;207;50;
$GPXUP;2521;07:13:08;0;49	95638;8	48446;5;206;50;
$GPXUP;2521;07:13:09;0;49	9565;8	48454;5;206;49;
$GPXUP;2521;07:13:10;0;49	95662;8	48463;5;207;48;
$GPXUP;2521;07:13:11;0;49	95674;8	48465;5;207;49;
$GPXUP;2521;07:13:12;0;49	95686;8	48466;5;208;49;
$GPXUP;2521;07:13:13;0;49	95699;8	48465;5;207;49;
$GPXUP;2521;07:13:14;0;49	95711;8	48465;5;208;49;
$GPXUP;2521;07:13:15;0;49	95723;8	48463;5;208;49;
$GPXUP;2521;07:13:16;0;49	95735;8	48462;5;207;51;
$GPXUP;2521;07:13:17;0;49	95748;8	48464;5;206;48;
$GPXUP;2521;07:13:18;0;49	95757;8	48476;5;205;46;
$GPXUP;2521;07:13:19;0;49	95764;8	48491;5;205;44;
$GPXUP;2521;07:13:20;0;49	95771;8	48505;5;204;43;
$GPXUP;2521;07:13:21;0;49	95776;8	4852;5;203;44;
$GPXUP;2521;07:13:22;0;49	95782;8	48534;5;202;44;
$GPXUP;2521;07:13:23;0;49	95791;8	48546;5;201;46;
$GPXUP;2521;07:13:24;0;49	95799;8	48557;5;201;46;
$GPXUP;2521;07:13:25;0;49	95808;8	48569;5;199;46;
$GPXUP;2521;07:13:26;0;49	95817;8	48579;5;197;46;
$GPXUP;2521;07:13:27;0;49	9583;8	48581;5;197;49;
$GPXUP;2521;07:13:28;0;49	95843;8	48581;5;196;52;
$GPXUP;2521;07:13:29;0;49	95856;8	48581;5;195;53;
$GPXUP;2521;07:13:30;0;49	95871;8	48578;5;193;57;
$GPXUP;2521;07:13:31;0;49	95885;8	48574;5;191;58;
$GPXUP;2521;07:13:32;0;49	95899;8	48574;5;189;57;
$GPXUP;2521;07:13:33;0;49	95914;8	48572;5;188;58;
$GPXUP;2521;07:13:34;0;49	95929;8	48571;5;187;57;
$GPXUP;2521;07:13:35;0;49	95942;8	48573;5;186;55;
$GPXUP;2521;07:13:36;0;49	95956;8	48581;5;187;53;
$GPXUP;2521;07:13:37;0;49	95967;8	48592;5;188;52;
$GPXUP;2521;07:13:38;0;49	95978;8	48599;5;188;52;
$GPXUP;2521;07:13:39;0;49	9599;8	48605;5;189;51;
$GPXUP;2521;07:13:40;0;49	96001;8	48618;5;190;51;
$GPXUP;2521;07:13:41;0;49	96009;8	48634;5;191;50;
$GPXUP;2521;07:13:42;0;49	96019;8	48646;5;193;48;
$GPXUP;2521;07:13:43;0;49	96027;8	48658;5;194;46;
$GPXUP;2521;07:13:44;0;49	96037;8	48665;5;195;44;
$GPXUP;2521;07:13:45;0;49	96048;8	48671;5;196;45;
$GPXUP;2521;07:13:46;0;49	96059;8	48674;5;196;45;
$GPXUP;2521;07:13:47;0;49	9607;8	48678;5;196;46;
$GPXUP;2521;07:13:48;0;49	96082;8	4868;5;195;47;
$GPXUP;2521;07:13:49;0;49	96094;8	48685;5;195;49;
$GPXUP;2521;07:13:50;0;49	96106;8	48689;5;195;49;
$GPXUP;2521;07:13:51;0;49	96117;8	48698;5;194;48;
$GPXUP;2521;07:13:52;0;49	96127;8	48711;5;194;48;
$GPXUP;2521;07:13:53;0;49	96136;8	48722;5;194;48;
$GPXUP;2521;07:13:54;0;49	96145;8	48734;5;194;48;
$GPXUP;2521;07:13:55;0;49	96157;8	48741;5;195;48;
$GPXUP;2521;07:13:56;0;49	96168;8	48747;5;195;50;
$GPXUP;2521;07:13:57;0;49	9618;8	48754;5;195;49;
$GPXUP;2521;07:13:58;0;49	96191;8	4876;5;195;49;
$GPXUP;2521;07:13:59;0;49	96203;8	48759;5;195;52;
$GPXUP;2521;07:14:00;0;49	96217;8	48758;5;194;52;
$GPXUP;2521;07:14:01;0;49	96231;8	48757;5;194;52;
$GPXUP;2521;07:14:02;0;49	96244;8	48762;5;193;53;
$GPXUP;2521;07:14:03;0;49	96257;8	48766;5;192;53;
$GPXUP;2521;07:14:04;0;49	96271;8	4877;5;192;53;
$GPXUP;2521;07:14:05;0;49	96284;8	48771;5;192;52;
$GPXUP;2521;07:14:06;0;49	96297;8	48775;5;191;53;
$GPXUP;2521;07:14:07;0;49	9631;8	4878;5;192;52;
$GPXUP;2521;07:14:08;0;49	96323;8	48781;5;192;52;
$GPXUP;2521;07:14:09;0;49	96337;8	48778;5;191;54;
$GPXUP;2521;07:14:10;0;49	9635;8	48776;5;190;55;
$GPXUP;2521;07:14:11;0;49	96364;8	48779;5;188;56;
$GPXUP;2521;07:14:12;0;49	96378;8	48783;5;187;56;
$GPXUP;2521;07:14:13;0;49	96391;8	48789;5;187;53;
$GPXUP;2521;07:14:14;0;49	96403;8	48799;5;186;50;
$GPXUP;2521;07:14:15;0;49	96414;8	48809;5;188;48;
$GPXUP;2521;07:14:16;0;49	96424;8	48817;5;189;49;
$GPXUP;2521;07:14:17;0;49	96435;8	48824;5;189;52;
$GPXUP;2521;07:14:18;0;49	96448;8	48829;5;189;52;
$GPXUP;2521;07:14:19;0;49	96461;8	48834;5;188;52;
$GPXUP;2521;07:14:20;0;49	96473;8	48842;5;187;52;
$GPXUP;2521;07:14:21;0;49	96485;8	48844;5;186;53;
$GPXUP;2521;07:14:22;0;49	96499;8	48839;5;187;55;
$GPXUP;2521;07:14:23;0;49	96513;8	48833;5;187;53;
$GPXUP;2521;07:14:24;0;49	96526;8	48832;5;186;51;
$GPXUP;2521;07:14:25;0;49	96539;8	4883;5;187;51;
$GPXUP;2521;07:14:26;0;49	96552;8	48828;5;187;50;
$GPXUP;2521;07:14:27;0;49	96564;8	48827;5;187;49;
$GPXUP;2521;07:14:28;0;49	96576;8	48832;5;187;49;
$GPXUP;2521;07:14:29;0;49	96588;8	48837;5;187;49;
$GPXUP;2521;07:14:30;0;49	966;8	48845;5;186;49;
$GPXUP;2521;07:14:31;0;49	96611;8	48852;5;186;49;
$GPXUP;2521;07:14:32;0;49	96622;8	48861;5;186;50;
$GPXUP;2521;07:14:33;0;49	96634;8	48864;5;186;51;
$GPXUP;2521;07:14:34;0;49	96648;8	48864;5;186;50;
$GPXUP;2521;07:14:35;0;49	96659;8	48871;5;186;49;
$GPXUP;2521;07:14:36;0;49	96668;8	48884;5;187;47;
$GPXUP;2521;07:14:37;0;49	96675;8	48899;5;188;45;
$GPXUP;2521;07:14:38;0;49	96682;8	48914;5;188;46;
$GPXUP;2521;07:14:39;0;49	96689;8	48928;5;188;47;
$GPXUP;2521;07:14:40;0;49	96696;8	4894;5;189;46;
$GPXUP;2521;07:14:41;0;49	96706;8	48949;5;190;44;
$GPXUP;2521;07:14:42;0;49	96718;8	48951;5;191;46;
$GPXUP;2521;07:14:43;0;49	9673;8	4895;5;190;48;
$GPXUP;2521;07:14:44;0;49	96743;8	48953;5;190;51;
$GPXUP;2521;07:14:45;0;49	96755;8	48958;5;189;51;
$GPXUP;2521;07:14:46;0;49	96768;8	48966;5;187;50;
$GPXUP;2521;07:14:47;0;49	9678;8	48971;5;186;48;
$GPXUP;2521;07:14:48;0;49	96791;8	48969;5;188;48;
$GPXUP;2521;07:14:49;0;49	96804;8	48967;5;189;48;
$GPXUP;2521;07:14:50;0;49	96817;8	48969;5;189;49;
$GPXUP;2521;07:14:51;0;49	96827;8	48976;5;190;49;
$GPXUP;2521;07:14:52;0;49	96838;8	48985;5;190;47;
$GPXUP;2521;07:14:53;0;49	9685;8	48984;5;189;50;
$GPXUP;2521;07:14:54;0;49	96863;8	4898;5;190;48;
$GPXUP;2521;07:14:55;0;49	96875;8	48975;5;190;49;
$GPXUP;2521;07:14:56;0;49	96887;8	48971;5;189;49;
$GPXUP;2521;07:14:57;0;49	96899;8	48974;5;188;49;
$GPXUP;2521;07:14:58;0;49	9691;8	48979;5;187;51;
$GPXUP;2521;07:14:59;0;49	96923;8	48982;5;185;50;
$GPXUP;2521;07:15:00;0;49	96935;8	48985;5;184;46;
$GPXUP;2521;07:15:01;0;49	96945;8	48992;5;185;43;
$GPXUP;2521;07:15:02;0;49	96954;8	49002;5;186;41;
$GPXUP;2521;07:15:03;0;49	96964;8	49007;5;186;44;
$GPXUP;2521;07:15:04;0;49	96977;8	49006;5;185;47;
$GPXUP;2521;07:15:05;0;49	96989;8	49006;5;184;48;
$GPXUP;2521;07:15:06;0;49	97002;8	49008;5;183;49;
$GPXUP;2521;07:15:07;0;49	97015;8	49015;5;182;50;
$GPXUP;2521;07:15:08;0;49	97026;8	49024;5;180;52;
$GPXUP;2521;07:15:09;0;49	97038;8	49032;5;179;53;
$GPXUP;2521;07:15:10;0;49	9705;8	49037;5;179;39;
$GPXUP;2521;07:15:11;0;49	97059;8	49036;5;178;54;
$GPXUP;2521;07:15:12;0;49	97074;8	49021;5;178;55;
$GPXUP;2521;07:15:13;0;49	97087;8	49012;5;178;57;
$GPXUP;2521;07:15:14;0;49	97103;8	4901;5;177;59;
$GPXUP;2521;07:15:15;0;49	9712;8	49013;5;177;60;
$GPXUP;2521;07:15:16;0;49	97134;8	49017;5;178;57;
$GPXUP;2521;07:15:17;0;49	97146;8	49027;5;179;55;
$GPXUP;2521;07:15:18;0;49	97158;8	49039;5;181;50;
$GPXUP;2521;07:15:19;0;49	97169;8	49045;5;182;49;
$GPXUP;2521;07:15:20;0;49	97181;8	49043;5;182;50;
$GPXUP;2521;07:15:21;0;49	97194;8	49042;5;183;50;
$GPXUP;2521;07:15:22;0;49	97206;8	49049;5;181;51;
$GPXUP;2521;07:15:23;0;49	97216;8	49059;5;180;50;
$GPXUP;2521;07:15:24;0;49	97225;8	49069;5;181;48;
$GPXUP;2521;07:15:25;0;49	97236;8	49078;5;181;46;
$GPXUP;2521;07:15:26;0;49	97246;8	49088;5;180;46;
$GPXUP;2521;07:15:27;0;49	97254;8	49101;5;179;49;
$GPXUP;2521;07:15:28;0;49	97262;8	49117;5;178;51;
$GPXUP;2521;07:15:29;0;49	97268;8	49135;5;176;53;
$GPXUP;2521;07:15:30;0;49	97273;8	49156;5;176;54;
$GPXUP;2521;07:15:31;0;49	97276;8	49175;5;175;50;
$GPXUP;2521;07:15:32;0;49	97282;8	49193;5;175;47;
$GPXUP;2521;07:15:33;0;49	97289;8	49207;5;175;48;
$GPXUP;2521;07:15:34;0;49	97299;8	49218;5;174;51;
$GPXUP;2521;07:15:35;0;49	9731;8	49229;5;175;51;
$GPXUP;2521;07:15:36;0;49	97322;8	49238;5;174;52;
$GPXUP;2521;07:15:37;0;49	97335;8	49243;5;175;53;
$GPXUP;2521;07:15:38;0;49	97348;8	49252;5;176;53;
$GPXUP;2521;07:15:39;0;49	97357;8	49268;5;177;51;
$GPXUP;2521;07:15:40;0;49	97365;8	49282;5;178;49;
$GPXUP;2521;07:15:41;0;49	97375;8	49292;5;179;49;
$GPXUP;2521;07:15:42;0;49	97385;8	49302;5;179;49;
$GPXUP;2521;07:15:43;0;49	97394;8	49315;5;180;49;
$GPXUP;2521;07:15:44;0;49	97404;8	49328;5;180;49;
$GPXUP;2521;07:15:45;0;49	97413;8	49339;5;180;49;
$GPXUP;2521;07:15:46;0;49	97423;8	49348;5;180;50;
$GPXUP;2521;07:15:47;0;49	97437;8	49352;5;180;52;
$GPXUP;2521;07:15:48;0;49	9745;8	49356;5;180;54;
$GPXUP;2521;07:15:49;0;49	97463;8	49362;5;179;54;
$GPXUP;2521;07:15:50;0;49	97474;8	49376;5;178;53;
$GPXUP;2521;07:15:51;0;49	97486;8	49386;5;179;51;
$GPXUP;2521;07:15:52;0;49	97498;8	49394;5;179;52;
$GPXUP;2521;07:15:53;0;49	97511;8	49395;5;179;53;
$GPXUP;2521;07:15:54;0;49	97525;8	4939;5;181;54;
$GPXUP;2521;07:15:55;0;49	97538;8	49385;5;181;52;
$GPXUP;2521;07:15:56;0;49	9755;8	49388;5;180;51;
$GPXUP;2521;07:15:57;0;49	9756;8	49401;5;180;53;
$GPXUP;2521;07:15:58;0;49	9757;8	49416;5;179;54;
$GPXUP;2521;07:15:59;0;49	9758;8	4943;5;179;52;
$GPXUP;2521;07:16:00;0;49	97592;8	49437;5;180;50;
$GPXUP;2521;07:16:01;0;49	97602;8	49446;5;181;48;
$GPXUP;2521;07:16:02;0;49	97612;8	49456;5;182;46;
$GPXUP;2521;07:16:03;0;49	97623;8	49465;5;182;47;
$GPXUP;2521;07:16:04;0;49	97633;8	49472;5;182;49;
$GPXUP;2521;07:16:05;0;49	97645;8	49479;5;182;50;
$GPXUP;2521;07:16:06;0;49	97658;8	49481;5;182;53;
$GPXUP;2521;07:16:07;0;49	97672;8	49482;5;180;54;
$GPXUP;2521;07:16:08;0;49	97685;8	49485;5;179;54;
$GPXUP;2521;07:16:09;0;49	97698;8	4949;5;178;55;
$GPXUP;2521;07:16:10;0;49	97712;8	49496;5;176;55;
$GPXUP;2521;07:16:11;0;49	97725;8	49501;5;175;55;
$GPXUP;2521;07:16:12;0;49	97738;8	49509;5;173;55;
$GPXUP;2521;07:16:13;0;49	97751;8	49519;5;172;55;
$GPXUP;2521;07:16:14;0;49	97763;8	49528;5;171;56;
$GPXUP;2521;07:16:15;0;49	97776;8	49536;5;169;56;
$GPXUP;2521;07:16:16;0;49	9779;8	49544;5;168;57;
$GPXUP;2521;07:16:17;0;49	97803;8	49555;5;166;56;
$GPXUP;2521;07:16:18;0;49	97816;8	49561;5;166;58;
$GPXUP;2521;07:16:19;0;49	97831;8	49561;5;164;60;
$GPXUP;2521;07:16:20;0;49	97846;8	49566;5;164;61;
$GPXUP;2521;07:16:21;0;49	97861;8	49576;5;164;60;
$GPXUP;2521;07:16:22;0;49	97876;8	49581;5;166;59;
$GPXUP;2521;07:16:23;0;49	97891;8	49587;5;165;59;
$GPXUP;2521;07:16:24;0;49	97905;8	49593;5;165;61;
$GPXUP;2521;07:16:25;0;49	97919;8	496;5;163;61;
$GPXUP;2521;07:16:26;0;49	97934;8	4961;5;162;62;
$GPXUP;2521;07:16:27;0;49	97948;8	4962;5;161;63;
$GPXUP;2521;07:16:28;0;49	97963;8	49628;5;159;64;
$GPXUP;2521;07:16:29;0;49	97978;8	49634;5;159;65;
$GPXUP;2521;07:16:30;0;49	97993;8	49639;5;159;62;
$GPXUP;2521;07:16:31;0;49	98004;8	49657;5;159;61;
$GPXUP;2521;07:16:32;0;49	98015;8	49675;5;160;58;
$GPXUP;2521;07:16:33;0;49	98024;8	49691;5;160;59;
$GPXUP;2521;07:16:34;0;49	98036;8	49707;5;160;59;
$GPXUP;2521;07:16:35;0;49	98045;8	49726;5;160;59;
$GPXUP;2521;07:16:36;0;49	98052;8	49746;5;160;58;
$GPXUP;2521;07:16:37;0;49	9806;8	49764;5;161;56;
$GPXUP;2521;07:16:38;0;49	98071;8	49775;5;162;54;
$GPXUP;2521;07:16:39;0;49	98083;8	49783;5;163;51;
$GPXUP;2521;07:16:40;0;49	98095;8	49789;5;163;48;
$GPXUP;2521;07:16:41;0;49	98106;8	498;5;164;46;
$GPXUP;2521;07:16:42;0;49	98113;8	49814;5;164;46;
$GPXUP;2521;07:16:43;0;49	98118;8	4983;5;163;49;
$GPXUP;2521;07:16:44;0;49	98121;8	49851;5;162;52;
$GPXUP;2521;07:16:45;0;49	98123;8	49871;5;160;56;
$GPXUP;2521;07:16:46;0;49	98123;8	49892;5;158;56;
$GPXUP;2521;07:16:47;0;49	98127;8	49913;5;157;54;
$GPXUP;2521;07:16:48;0;49	98134;8	49931;5;158;53;
$GPXUP;2521;07:16:49;0;49	98141;8	49948;5;157;53;
$GPXUP;2521;07:16:50;0;49	98151;8	49962;5;157;53;
$GPXUP;2521;07:16:51;0;49	98159;8	49979;5;156;53;
$GPXUP;2521;07:16:52;0;49	98164;8	5;5;154;55;
$GPXUP;2521;07:16:53;0;49	98166;8	50022;5;153;57;
$GPXUP;2521;07:16:54;0;49	98167;8	50045;5;152;58;
$GPXUP;2521;07:16:55;0;49	98163;8	50067;5;151;58;
$GPXUP;2521;07:16:56;0;49	98156;8	50088;5;152;56;
$GPXUP;2521;07:16:57;0;49	98153;8	50108;5;154;51;
$GPXUP;2521;07:16:58;0;49	98154;8	50129;5;154;50;
$GPXUP;2521;07:16:59;0;49	98154;8	50149;5;154;55;
$GPXUP;2521;07:17:00;0;49	98155;8	50172;5;154;59;
$GPXUP;2521;07:17:01;0;49	98154;8	50195;5;154;56;
$GPXUP;2521;07:17:02;0;49	98153;8	50217;5;155;53;
$GPXUP;2521;07:17:03;0;49	98156;8	50237;5;156;50;
$GPXUP;2521;07:17:04;0;49	98166;8	50248;5;157;51;
$GPXUP;2521;07:17:05;0;49	98177;8	5026;5;159;51;
$GPXUP;2521;07:17:06;0;49	98187;8	50272;5;158;50;
$GPXUP;2521;07:17:07;0;49	98199;8	50282;5;158;49;
$GPXUP;2521;07:17:08;0;49	98208;8	50295;5;158;50;
$GPXUP;2521;07:17:09;0;49	98218;8	50307;5;159;49;
$GPXUP;2521;07:17:10;0;49	98229;8	50317;5;158;50;
$GPXUP;2521;07:17:11;0;49	98239;8	50327;5;158;51;
$GPXUP;2521;07:17:12;0;49	98247;8	50343;5;157;53;
$GPXUP;2521;07:17:13;0;49	98256;8	5036;5;157;53;
$GPXUP;2521;07:17:14;0;49	98267;8	50372;5;157;52;
$GPXUP;2521;07:17:15;0;49	98278;8	50378;5;157;51;
$GPXUP;2521;07:17:16;0;49	98291;8	50382;5;157;52;
$GPXUP;2521;07:17:17;0;49	98306;8	50383;5;156;54;
$GPXUP;2521;07:17:18;0;49	9832;8	50385;5;155;56;
$GPXUP;2521;07:17:19;0;49	98334;8	50391;5;154;57;
$GPXUP;2521;07:17:20;0;49	98346;8	50405;5;153;58;
$GPXUP;2521;07:17:21;0;49	98357;8	50421;5;154;57;
$GPXUP;2521;07:17:22;0;49	98368;8	50433;5;154;55;
$GPXUP;2521;07:17:23;0;49	98382;8	50441;5;154;55;
$GPXUP;2521;07:17:24;0;49	98393;8	5045;5;154;55;
$GPXUP;2521;07:17:25;0;49	98406;8	50459;5;154;55;
$GPXUP;2521;07:17:26;0;49	98419;8	50463;5;155;55;
$GPXUP;2521;07:17:27;0;49	98433;8	50457;5;155;57;
$GPXUP;2521;07:17:28;0;49	98448;8	50451;5;153;59;
$GPXUP;2521;07:17:29;0;49	98462;8	50445;5;152;60;
$GPXUP;2521;07:17:30;0;49	98477;8	5044;5;152;57;
$GPXUP;2521;07:17:31;0;49	98491;8	50438;5;151;55;
$GPXUP;2521;07:17:32;0;49	98503;8	50447;5;152;54;
$GPXUP;2521;07:17:33;0;49	98515;8	50457;5;153;51;
$GPXUP;2521;07:17:34;0;49	98526;8	50464;5;152;49;
$GPXUP;2521;07:17:35;0;49	98537;8	50467;5;151;43;
$GPXUP;2521;07:17:36;0;49	98547;8	50471;5;150;34;
$GPXUP;2521;07:17:37;0;49	98553;8	50477;5;150;29;
$GPXUP;2521;07:17:38;0;49	98556;8	50488;5;150;29;
$GPXUP;2521;07:17:39;0;49	9856;8	50498;5;149;36;
$GPXUP;2521;07:17:40;0;49	98567;8	50511;5;148;46;
$GPXUP;2521;07:17:41;0;49	98576;8	50524;5;146;50;
$GPXUP;2521;07:17:42;0;49	98585;8	50538;5;146;51;
$GPXUP;2521;07:17:43;0;49	98595;8	5055;5;146;50;
$GPXUP;2521;07:17:44;0;49	98605;8	50556;5;146;48;
$GPXUP;2521;07:17:45;0;49	98618;8	50558;5;148;49;
$GPXUP;2521;07:17:46;0;49	98631;8	50558;5;148;51;
$GPXUP;2521;07:17:47;0;49	98644;8	50558;5;149;50;
$GPXUP;2521;07:17:48;0;49	98657;8	50563;5;151;49;
$GPXUP;2521;07:17:49;0;49	98669;8	50567;5;152;47;
$GPXUP;2521;07:17:50;0;49	9868;8	5057;5;155;46;
$GPXUP;2521;07:17:51;0;49	9869;8	50578;5;156;43;
$GPXUP;2521;07:17:52;0;49	98698;8	50589;5;158;41;
$GPXUP;2521;07:17:53;0;49	98705;8	50599;5;159;42;
$GPXUP;2521;07:17:54;0;49	98717;8	50597;5;159;43;
$GPXUP;2521;07:17:55;0;49	98728;8	50593;5;158;48;
$GPXUP;2521;07:17:56;0;49	98741;8	5059;5;157;50;
$GPXUP;2521;07:17:57;0;49	98754;8	50593;5;156;52;
$GPXUP;2521;07:17:58;0;49	98766;8	50599;5;154;53;
$GPXUP;2521;07:17:59;0;49	98779;8	50604;5;154;51;
$GPXUP;2521;07:18:00;0;49	98792;8	50605;5;155;51;
$GPXUP;2521;07:18:01;0;49	98805;8	50606;5;156;54;
$GPXUP;2521;07:18:02;0;49	9882;8	50607;5;154;57;
$GPXUP;2521;07:18:03;0;49	98834;8	50607;5;153;57;
$GPXUP;2521;07:18:04;0;49	98848;8	5061;5;153;56;
$GPXUP;2521;07:18:05;0;49	98862;8	50618;5;152;55;
$GPXUP;2521;07:18:06;0;49	98874;8	50628;5;153;55;
$GPXUP;2521;07:18:07;0;49	98885;8	50637;5;153;53;
$GPXUP;2521;07:18:08;0;49	98899;8	50637;5;154;54;
$GPXUP;2521;07:18:09;0;49	98913;8	50634;5;154;56;
$GPXUP;2521;07:18:10;0;49	98928;8	50632;5;154;57;
$GPXUP;2521;07:18:11;0;49	98943;8	50635;5;155;58;
$GPXUP;2521;07:18:12;0;49	98958;8	50642;5;154;58;
$GPXUP;2521;07:18:13;0;49	98972;8	50641;5;154;60;
$GPXUP;2521;07:18:14;0;49	98988;8	50636;5;154;59;
$GPXUP;2521;07:18:15;0;49	99003;8	50636;5;154;59;
$GPXUP;2521;07:18:16;0;49	99018;8	50637;5;154;60;
$GPXUP;2521;07:18:17;0;49	99032;8	50634;5;154;60;
$GPXUP;2521;07:18:18;0;49	99047;8	50629;5;154;59;
$GPXUP;2521;07:18:19;0;49	99063;8	50631;5;154;58;
$GPXUP;2521;07:18:20;0;49	99076;8	50635;5;155;58;
$GPXUP;2521;07:18:21;0;49	99092;8	50634;5;155;61;
$GPXUP;2521;07:18:22;0;49	99107;8	50634;5;154;63;
$GPXUP;2521;07:18:23;0;49	99123;8	50636;5;153;63;
$GPXUP;2521;07:18:24;0;49	99137;8	50647;5;153;63;
$GPXUP;2521;07:18:25;0;49	99148;8	50664;5;153;61;
$GPXUP;2521;07:18:26;0;49	99158;8	50683;5;154;60;
$GPXUP;2521;07:18:27;0;49	99168;8	50699;5;156;57;
$GPXUP;2521;07:18:28;0;49	9918;8	50709;5;158;54;
$GPXUP;2521;07:18:29;0;49	99192;8	50721;5;160;51;
$GPXUP;2521;07:18:30;0;49	99202;8	50732;5;161;50;
$GPXUP;2521;07:18:31;0;49	99212;8	50744;5;162;53;
$GPXUP;2521;07:18:32;0;49	99222;8	50757;5;161;56;
$GPXUP;2521;07:18:33;0;49	99231;8	50774;5;161;57;
$GPXUP;2521;07:18:34;0;49	99241;8	5079;5;163;53;
$GPXUP;2521;07:18:35;0;49	99253;8	50794;5;164;53;
$GPXUP;2521;07:18:36;0;49	99267;8	50799;5;166;52;
$GPXUP;2521;07:18:37;0;49	99281;8	50802;5;167;56;
$GPXUP;2521;07:18:38;0;49	99295;8	50804;5;166;57;
$GPXUP;2521;07:18:39;0;49	99309;8	50813;5;165;59;
$GPXUP;2521;07:18:40;0;49	99322;8	50822;5;164;60;
$GPXUP;2521;07:18:41;0;49	99337;8	50829;5;164;58;
$GPXUP;2521;07:18:42;0;49	99349;8	5084;5;164;57;
$GPXUP;2521;07:18:43;0;49	99361;8	50853;5;164;57;
$GPXUP;2521;07:18:44;0;49	99373;8	50864;5;164;58;
$GPXUP;2521;07:18:45;0;49	99386;8	50873;5;164;58;
$GPXUP;2521;07:18:46;0;49	99399;8	50884;5;164;59;
$GPXUP;2521;07:18:47;0;49	99413;8	50892;5;164;58;
$GPXUP;2521;07:18:48;0;49	99426;8	50904;5;164;57;
$GPXUP;2521;07:18:49;0;49	99437;8	50917;5;164;58;
$GPXUP;2521;07:18:50;0;49	9945;8	50924;5;163;57;
$GPXUP;2521;07:18:51;0;49	99464;8	50929;5;165;54;
$GPXUP;2521;07:18:52;0;49	99475;8	50939;5;166;50;
$GPXUP;2521;07:18:53;0;49	99486;8	50951;5;167;48;
$GPXUP;2521;07:18:54;0;49	99497;8	50959;5;167;50;
$GPXUP;2521;07:18:55;0;49	99509;8	50966;5;166;51;
$GPXUP;2521;07:18:56;0;49	99518;8	50978;5;165;51;
$GPXUP;2521;07:18:57;0;49	99528;8	50991;5;165;50;
$GPXUP;2521;07:18:58;0;49	99537;8	51006;5;165;49;
$GPXUP;2521;07:18:59;0;49	99546;8	5102;5;164;50;
$GPXUP;2521;07:19:00;0;49	99557;8	51029;5;165;50;
$GPXUP;2521;07:19:01;0;49	99568;8	51032;5;165;52;
$GPXUP;2521;07:19:02;0;49	99582;8	51035;5;165;53;
$GPXUP;2521;07:19:03;0;49	99596;8	51039;5;165;53;
$GPXUP;2521;07:19:04;0;49	99609;8	51044;5;164;55;
$GPXUP;2521;07:19:05;0;49	99623;8	51048;5;164;55;
$GPXUP;2521;07:19:06;0;49	99636;8	51057;5;163;55;
$GPXUP;2521;07:19:07;0;49	99648;8	51066;5;164;55;
$GPXUP;2521;07:19:08;0;49	99662;8	51069;5;163;55;
$GPXUP;2521;07:19:09;0;49	99676;8	51073;5;164;53;
$GPXUP;2521;07:19:10;0;49	99689;8	51082;5;165;53;
$GPXUP;2521;07:19:11;0;49	997;8	51094;5;165;54;
$GPXUP;2521;07:19:12;0;49	99711;8	51105;5;167;55;
$GPXUP;2521;07:19:13;0;49	99724;8	51113;5;168;56;
$GPXUP;2521;07:19:14;0;49	99738;8	51119;5;166;58;
$GPXUP;2521;07:19:15;0;49	99751;8	51128;5;167;60;
$GPXUP;2521;07:19:16;0;49	99763;8	51141;5;166;58;
$GPXUP;2521;07:19:17;0;49	99775;8	51152;5;167;55;
$GPXUP;2521;07:19:18;0;49	99788;8	51154;5;169;54;
$GPXUP;2521;07:19:19;0;49	99803;8	51155;5;169;54;
$GPXUP;2521;07:19:20;0;49	99817;8	51162;5;170;57;
$GPXUP;2521;07:19:21;0;49	99826;8	51179;5;170;54;
$GPXUP;2521;07:19:22;0;49	99833;8	51199;5;169;55;
$GPXUP;2521;07:19:23;0;49	99841;8	51217;5;168;57;
$GPXUP;2521;07:19:24;0;49	99849;8	51234;5;168;54;
$GPXUP;2521;07:19:25;0;49	99858;8	51248;5;169;51;
$GPXUP;2521;07:19:26;0;49	99868;8	5126;5;171;48;
$GPXUP;2521;07:19:27;0;49	99879;8	51267;5;172;46;
$GPXUP;2521;07:19:28;0;49	99889;8	51273;5;173;43;
$GPXUP;2521;07:19:29;0;49	99898;8	51281;5;173;40;
$GPXUP;2521;07:19:30;0;49	99904;8	51292;5;174;40;
$GPXUP;2521;07:19:31;0;49	99912;8	51305;5;174;41;
$GPXUP;2521;07:19:32;0;49	99918;8	51318;5;172;44;
$GPXUP;2521;07:19:33;0;49	99921;8	51335;5;170;47;
$GPXUP;2521;07:19:34;0;49	9992;8	51355;5;170;48;
$GPXUP;2521;07:19:35;0;49	99919;8	51375;5;168;45;
$GPXUP;2521;07:19:36;0;49	99923;8	5139;5;167;44;
$GPXUP;2521;07:19:37;0;49	9993;8	514;5;167;44;
$GPXUP;2521;07:19:38;0;49	99942;8	51404;5;167;47;
$GPXUP;2521;07:19:39;0;49	99954;8	51404;5;168;47;
$GPXUP;2521;07:19:40;0;49	99966;8	51407;5;168;43;
$GPXUP;2521;07:19:41;0;49	99975;8	51416;5;168;44;
$GPXUP;2521;07:19:42;0;49	99986;8	51425;5;167;49;
$GPXUP;2521;07:19:43;0;49	99996;8	51434;5;167;51;
$GPXUP;2521;07:19:44;0;50	00004;8	51452;5;167;51;
$GPXUP;2521;07:19:45;0;50	00012;8	51469;5;167;50;
$GPXUP;2521;07:19:46;0;50	00019;8	51484;5;168;48;
$GPXUP;2521;07:19:47;0;50	00029;8	51496;5;170;47;
$GPXUP;2521;07:19:48;0;50	00041;8	51502;5;172;48;
$GPXUP;2521;07:19:49;0;50	00054;8	51505;5;172;50;
$GPXUP;2521;07:19:50;0;50	00066;8	5151;5;171;52;
$GPXUP;2521;07:19:51;0;50	00078;8	51518;5;170;52;
$GPXUP;2521;07:19:52;0;50	00089;8	51529;5;169;51;
$GPXUP;2521;07:19:53;0;50	00099;8	51541;5;169;49;
$GPXUP;2521;07:19:54;0;50	00109;8	51552;5;169;47;
$GPXUP;2521;07:19:55;0;50	00116;8	51566;5;168;47;
$GPXUP;2521;07:19:56;0;50	00125;8	51578;5;168;48;
$GPXUP;2521;07:19:57;0;50	00137;8	51586;5;166;52;
$GPXUP;2521;07:19:58;0;50	00151;8	51587;5;165;55;
$GPXUP;2521;07:19:59;0;50	00165;8	51588;5;163;56;
$GPXUP;2521;07:20:00;0;50	00179;8	51594;5;162;54;
$GPXUP;2521;07:20:01;0;50	0019;8	51603;5;161;50;
$GPXUP;2521;07:20:02;0;50	00201;8	51613;5;161;47;
$GPXUP;2521;07:20:03;0;50	00211;8	51622;5;161;49;
$GPXUP;2521;07:20:04;0;50	00222;8	51629;5;159;51;
$GPXUP;2521;07:20:05;0;50	00235;8	51634;5;158;51;
$GPXUP;2521;07:20:06;0;50	00247;8	51643;5;156;52;
$GPXUP;2521;07:20:07;0;50	00258;8	51653;5;154;53;
$GPXUP;2521;07:20:08;0;50	00271;8	51662;5;153;55;
$GPXUP;2521;07:20:09;0;50	00284;8	51669;5;152;58;
$GPXUP;2521;07:20:10;0;50	00299;8	51672;5;150;59;
$GPXUP;2521;07:20:11;0;50	00315;8	51676;5;150;60;
$GPXUP;2521;07:20:12;0;50	00328;8	51688;5;149;59;
$GPXUP;2521;07:20:13;0;50	0034;8	51702;5;149;59;
$GPXUP;2521;07:20:14;0;50	00352;8	51714;5;149;57;
$GPXUP;2521;07:20:15;0;50	00364;8	51726;5;150;55;
$GPXUP;2521;07:20:16;0;50	00376;8	51736;5;149;54;
$GPXUP;2521;07:20:17;0;50	00388;8	51747;5;151;54;
$GPXUP;2521;07:20:18;0;50	00397;8	51761;5;152;53;
$GPXUP;2521;07:20:19;0;50	00407;8	51773;5;154;52;
$GPXUP;2521;07:20:20;0;50	0042;8	51778;5;154;53;
$GPXUP;2521;07:20:21;0;50	00434;8	51781;5;155;52;
$GPXUP;2521;07:20:22;0;50	00447;8	51785;5;155;53;
$GPXUP;2521;07:20:23;0;50	0046;8	5179;5;155;56;
$GPXUP;2521;07:20:24;0;50	00474;8	51798;5;155;59;
$GPXUP;2521;07:20:25;0;50	00487;8	51808;5;155;56;
$GPXUP;2521;07:20:26;0;50	005;8	51817;5;156;54;
$GPXUP;2521;07:20:27;0;50	00514;8	51818;5;157;57;
$GPXUP;2521;07:20:28;0;50	00529;8	51818;5;156;61;
$GPXUP;2521;07:20:29;0;50	00545;8	51819;5;155;59;
$GPXUP;2521;07:20:30;0;50	00558;8	51823;5;156;56;
$GPXUP;2521;07:20:31;0;50	00572;8	51817;5;157;60;
$GPXUP;2521;07:20:32;0;50	00585;8	51804;5;157;64;
$GPXUP;2521;07:20:33;0;50	006;8	51794;5;156;66;
$GPXUP;2521;07:20:34;0;50	00617;8	51795;5;155;66;
$GPXUP;2521;07:20:35;0;50	00632;8	51806;5;156;62;
$GPXUP;2521;07:20:36;0;50	00646;8	51816;5;158;59;
$GPXUP;2521;07:20:37;0;50	00661;8	51818;5;159;58;
$GPXUP;2521;07:20:38;0;50	00674;8	51824;5;159;56;
$GPXUP;2521;07:20:39;0;50	00687;8	51834;5;159;55;
$GPXUP;2521;07:20:40;0;50	00697;8	51849;5;160;54;
$GPXUP;2521;07:20:41;0;50	00708;8	51862;5;161;56;
$GPXUP;2521;07:20:42;0;50	0072;8	51871;5;160;57;
$GPXUP;2521;07:20:43;0;50	00732;8	5188;5;160;54;
$GPXUP;2521;07:20:44;0;50	00746;8	51885;5;162;54;
$GPXUP;2521;07:20:45;0;50	0076;8	51886;5;163;55;
$GPXUP;2521;07:20:46;0;50	00774;8	51887;5;163;56;
$GPXUP;2521;07:20:47;0;50	00788;8	51891;5;162;59;
$GPXUP;2521;07:20:48;0;50	00804;8	51896;5;161;61;
$GPXUP;2521;07:20:49;0;50	00819;8	51905;5;161;60;
$GPXUP;2521;07:20:50;0;50	00833;8	51912;5;160;61;
$GPXUP;2521;07:20:51;0;50	00848;8	51911;5;160;58;
$GPXUP;2521;07:20:52;0;50	00862;8	51916;5;162;56;
$GPXUP;2521;07:20:53;0;50	00874;8	51928;5;162;55;
$GPXUP;2521;07:20:54;0;50	00886;8	51938;5;163;53;
$GPXUP;2521;07:20:55;0;50	00897;8	51949;5;163;54;
$GPXUP;2521;07:20:56;0;50	00909;8	51961;5;164;54;
$GPXUP;2521;07:20:57;0;50	0092;8	51971;5;163;55;
$GPXUP;2521;07:20:58;0;50	00934;8	51975;5;163;57;
$GPXUP;2521;07:20:59;0;50	00949;8	51979;5;164;56;
$GPXUP;2521;07:21:00;0;50	00962;8	51987;5;163;56;
$GPXUP;2521;07:21:01;0;50	00974;8	51999;5;163;57;
$GPXUP;2521;07:21:02;0;50	00987;8	5201;5;162;57;
$GPXUP;2521;07:21:03;0;50	00998;8	52022;5;162;57;
$GPXUP;2521;07:21:04;0;50	01009;8	52038;5;162;59;
$GPXUP;2521;07:21:05;0;50	01019;8	52054;5;161;58;
$GPXUP;2521;07:21:06;0;50	01031;8	52067;5;161;56;
$GPXUP;2521;07:21:07;0;50	01043;8	52076;5;162;54;
$GPXUP;2521;07:21:08;0;50	01056;8	52087;5;161;56;
$GPXUP;2521;07:21:09;0;50	01068;8	52099;5;160;56;
$GPXUP;2521;07:21:10;0;50	01079;8	5211;5;160;55;
$GPXUP;2521;07:21:11;0;50	01092;8	52119;5;160;54;
$GPXUP;2521;07:21:12;0;50	01103;8	52131;5;159;55;
$GPXUP;2521;07:21:13;0;50	01115;8	52143;5;159;57;
$GPXUP;2521;07:21:14;0;50	01129;8	5215;5;158;57;
$GPXUP;2521;07:21:15;0;50	01142;8	52155;5;158;58;
$GPXUP;2521;07:21:16;0;50	01157;8	52159;5;158;59;
$GPXUP;2521;07:21:17;0;50	01171;8	52163;5;157;59;
$GPXUP;2521;07:21:18;0;50	01186;8	52167;5;157;58;
$GPXUP;2521;07:21:19;0;50	012;8	52173;5;156;57;
$GPXUP;2521;07:21:20;0;50	01215;8	52177;5;157;55;
$GPXUP;2521;07:21:21;0;50	01227;8	52186;5;158;55;
$GPXUP;2521;07:21:22;0;50	01236;8	52202;5;157;56;
$GPXUP;2521;07:21:23;0;50	01246;8	52218;5;157;54;
$GPXUP;2521;07:21:24;0;50	01256;8	52229;5;157;55;
$GPXUP;2521;07:21:25;0;50	0127;8	52237;5;157;59;
$GPXUP;2521;07:21:26;0;50	01284;8	52245;5;159;59;
$GPXUP;2521;07:21:27;0;50	01298;8	52253;5;161;55;
$GPXUP;2521;07:21:28;0;50	01311;8	52261;5;165;52;
$GPXUP;2521;07:21:29;0;50	01324;8	52262;5;168;52;
$GPXUP;2521;07:21:30;0;50	01337;8	52265;5;169;51;
$GPXUP;2521;07:21:31;0;50	01346;8	52276;5;169;49;
$GPXUP;2521;07:21:32;0;50	01352;8	52293;5;170;49;
$GPXUP;2521;07:21:33;0;50	01357;8	5231;5;172;47;
$GPXUP;2521;07:21:34;0;50	01362;8	52326;5;175;45;
$GPXUP;2521;07:21:35;0;50	01369;8	52341;5;178;47;
$GPXUP;2521;07:21:36;0;50	01379;8	52355;5;179;50;
$GPXUP;2521;07:21:37;0;50	01388;8	52367;5;180;52;
$GPXUP;2521;07:21:38;0;50	01398;8	5238;5;181;49;
$GPXUP;2521;07:21:39;0;50	01405;8	52395;5;183;44;
$GPXUP;2521;07:21:40;0;50	01412;8	5241;5;185;43;
$GPXUP;2521;07:21:41;0;50	01418;8	52424;5;185;45;
$GPXUP;2521;07:21:42;0;50	01427;8	52435;5;184;54;
$GPXUP;2521;07:21:43;0;50	01438;8	52446;5;182;53;
$GPXUP;2521;07:21:44;0;50	0145;8	52458;5;182;52;
$GPXUP;2521;07:21:45;0;50	01461;8	52467;5;182;51;
$GPXUP;2521;07:21:46;0;50	01472;8	52479;5;182;48;
$GPXUP;2521;07:21:47;0;50	01479;8	52493;5;182;48;
$GPXUP;2521;07:21:48;0;50	01485;8	5251;5;179;50;
$GPXUP;2521;07:21:49;0;50	0149;8	52526;5;178;51;
$GPXUP;2521;07:21:50;0;50	01498;8	52542;5;177;50;
$GPXUP;2521;07:21:51;0;50	01507;8	52555;5;177;49;
$GPXUP;2521;07:21:52;0;50	01515;8	5257;5;177;46;
$GPXUP;2521;07:21:53;0;50	0152;8	52587;5;178;48;
$GPXUP;2521;07:21:54;0;50	01525;8	52605;5;177;50;
$GPXUP;2521;07:21:55;0;50	01529;8	52624;5;176;49;
$GPXUP;2521;07:21:56;0;50	01534;8	52642;5;177;50;
$GPXUP;2521;07:21:57;0;50	01543;8	52656;5;176;49;
$GPXUP;2521;07:21:58;0;50	01553;8	52669;5;177;51;
$GPXUP;2521;07:21:59;0;50	01562;8	52683;5;177;54;
$GPXUP;2521;07:22:00;0;50	0157;8	52701;5;177;56;
$GPXUP;2521;07:22:01;0;50	01577;8	52719;5;179;56;
$GPXUP;2521;07:22:02;0;50	01585;8	52738;5;180;53;
$GPXUP;2521;07:22:03;0;50	01591;8	52754;5;182;48;
$GPXUP;2521;07:22:04;0;50	01596;8	52771;5;184;45;
$GPXUP;2521;07:22:05;0;50	01602;8	52784;5;186;42;
$GPXUP;2521;07:22:06;0;50	01611;8	52792;5;187;44;
$GPXUP;2521;07:22:07;0;50	01621;8	52801;5;185;45;
$GPXUP;2521;07:22:08;0;50	01628;8	52817;5;184;47;
$GPXUP;2521;07:22:09;0;50	0163;8	52834;5;184;48;
$GPXUP;2521;07:22:10;0;50	01632;8	52853;5;183;47;
$GPXUP;2521;07:22:11;0;50	01636;8	52871;5;182;47;
$GPXUP;2521;07:22:12;0;50	01645;8	52884;5;180;48;
$GPXUP;2521;07:22:13;0;50	01654;8	52895;5;178;50;
$GPXUP;2521;07:22:14;0;50	01663;8	52911;5;178;51;
$GPXUP;2521;07:22:15;0;50	01669;8	5293;5;176;52;
$GPXUP;2521;07:22:16;0;50	01672;8	5295;5;174;53;
$GPXUP;2521;07:22:17;0;50	01676;8	52969;5;173;55;
$GPXUP;2521;07:22:18;0;50	01684;8	52986;5;172;52;
$GPXUP;2521;07:22:19;0;50	01693;8	52999;5;173;50;
$GPXUP;2521;07:22:20;0;50	01704;8	53011;5;172;50;
$GPXUP;2521;07:22:21;0;50	01715;8	53022;5;172;52;
$GPXUP;2521;07:22:22;0;50	01726;8	53033;5;171;51;
$GPXUP;2521;07:22:23;0;50	01736;8	53047;5;171;50;
$GPXUP;2521;07:22:24;0;50	01745;8	53059;5;171;50;
$GPXUP;2521;07:22:25;0;50	01753;8	53075;5;169;52;
$GPXUP;2521;07:22:26;0;50	01761;8	53091;5;168;53;
$GPXUP;2521;07:22:27;0;50	01768;8	53108;5;167;53;
$GPXUP;2521;07:22:28;0;50	01777;8	53125;5;166;54;
$GPXUP;2521;07:22:29;0;50	01785;8	53142;5;165;56;
$GPXUP;2521;07:22:30;0;50	01791;8	53162;5;164;55;
$GPXUP;2521;07:22:31;0;50	01799;8	53179;5;165;54;
$GPXUP;2521;07:22:32;0;50	01813;8	53185;5;164;54;
$GPXUP;2521;07:22:33;0;50	01826;8	53189;5;165;53;
$GPXUP;2521;07:22:34;0;50	01839;8	53197;5;164;54;
$GPXUP;2521;07:22:35;0;50	0185;8	53212;5;161;59;
$GPXUP;2521;07:22:36;0;50	01862;8	53226;5;158;63;
$GPXUP;2521;07:22:37;0;50	01876;8	53237;5;155;64;
$GPXUP;2521;07:22:38;0;50	01889;8	53249;5;156;61;
$GPXUP;2521;07:22:39;0;50	01899;8	53268;5;157;60;
$GPXUP;2521;07:22:40;0;50	01907;8	53288;5;158;57;
$GPXUP;2521;07:22:41;0;50	01917;8	53302;5;159;53;
$GPXUP;2521;07:22:42;0;50	01927;8	53312;5;161;50;
$GPXUP;2521;07:22:43;0;50	01937;8	53322;5;162;47;
$GPXUP;2521;07:22:44;0;50	01948;8	5333;5;163;47;
$GPXUP;2521;07:22:45;0;50	01959;8	53337;5;163;48;
$GPXUP;2521;07:22:46;0;50	0197;8	53346;5;162;50;
$GPXUP;2521;07:22:47;0;50	0198;8	53358;5;161;51;
$GPXUP;2521;07:22:48;0;50	01989;8	53374;5;160;52;
$GPXUP;2521;07:22:49;0;50	01997;8	53388;5;158;54;
$GPXUP;2521;07:22:50;0;50	02009;8	53396;5;156;58;
$GPXUP;2521;07:22:51;0;50	02024;8	53402;5;156;58;
$GPXUP;2521;07:22:52;0;50	02038;8	5341;5;156;54;
$GPXUP;2521;07:22:53;0;50	02047;8	53425;5;155;53;
$GPXUP;2521;07:22:54;0;50	02055;8	53443;5;153;53;
$GPXUP;2521;07:22:55;0;50	02059;8	53462;5;153;52;
$GPXUP;2521;07:22:56;0;50	02065;8	5348;5;153;50;
$GPXUP;2521;07:22:57;0;50	02072;8	53497;5;152;50;
$GPXUP;2521;07:22:58;0;50	02079;8	53512;5;151;51;
$GPXUP;2521;07:22:59;0;50	02086;8	53529;5;151;51;
$GPXUP;2521;07:23:00;0;50	02095;8	53545;5;151;52;
$GPXUP;2521;07:23:01;0;50	02104;8	53559;5;150;54;
$GPXUP;2521;07:23:02;0;50	02113;8	53574;5;149;53;
$GPXUP;2521;07:23:03;0;50	02125;8	53587;5;149;53;
$GPXUP;2521;07:23:04;0;50	02136;8	53596;5;149;54;
$GPXUP;2521;07:23:05;0;50	02149;8	53606;5;148;56;
$GPXUP;2521;07:23:06;0;50	02162;8	53614;5;146;59;
$GPXUP;2521;07:23:07;0;50	02176;8	53622;5;144;59;
$GPXUP;2521;07:23:08;0;50	02188;8	53636;5;144;58;
$GPXUP;2521;07:23:09;0;50	02199;8	53652;5;145;56;
$GPXUP;2521;07:23:10;0;50	02207;8	53669;5;146;55;
$GPXUP;2521;07:23:11;0;50	02216;8	53687;5;148;55;
$GPXUP;2521;07:23:12;0;50	02223;8	53705;5;148;57;
$GPXUP;2521;07:23:13;0;50	02228;8	53726;5;149;57;
$GPXUP;2521;07:23:14;0;50	02232;8	53747;5;150;55;
$GPXUP;2521;07:23:15;0;50	02236;8	53768;5;151;54;
$GPXUP;2521;07:23:16;0;50	02239;8	53788;5;151;54;
$GPXUP;2521;07:23:17;0;50	02241;8	5381;5;150;56;
$GPXUP;2521;07:23:18;0;50	02245;8	5383;5;149;60;
$GPXUP;2521;07:23:19;0;50	02251;8	53853;5;149;60;
$GPXUP;2521;07:23:20;0;50	02255;8	53876;5;148;62;
$GPXUP;2521;07:23:21;0;50	02259;8	53901;5;148;62;
$GPXUP;2521;07:23:22;0;50	02268;8	53921;5;148;62;
$GPXUP;2521;07:23:23;0;50	02279;8	53938;5;149;60;
$GPXUP;2521;07:23:24;0;50	02287;8	53956;5;149;58;
$GPXUP;2521;07:23:25;0;50	02293;8	53977;5;148;57;
$GPXUP;2521;07:23:26;0;50	02298;8	53998;5;148;56;
$GPXUP;2521;07:23:27;0;50	02305;8	54016;5;147;55;
$GPXUP;2521;07:23:28;0;50	02313;8	54033;5;146;54;
$GPXUP;2521;07:23:29;0;50	0232;8	54052;5;144;55;
$GPXUP;2521;07:23:30;0;50	02326;8	5407;5;144;55;
$GPXUP;2521;07:23:31;0;50	02336;8	54086;5;143;56;
$GPXUP;2521;07:23:32;0;50	02348;8	54094;5;142;56;
$GPXUP;2521;07:23:33;0;50	02362;8	54102;5;142;54;
$GPXUP;2521;07:23:34;0;50	02374;8	54111;5;143;55;
$GPXUP;2521;07:23:35;0;50	02387;8	54119;5;144;57;
$GPXUP;2521;07:23:36;0;50	02401;8	54123;5;144;57;
$GPXUP;2521;07:23:37;0;50	02415;8	54127;5;143;56;
$GPXUP;2521;07:23:38;0;50	02429;8	54135;5;144;55;
$GPXUP;2521;07:23:39;0;50	02442;8	5414;5;144;56;
$GPXUP;2521;07:23:40;0;50	02456;8	54142;5;144;57;
$GPXUP;2521;07:23:41;0;50	02471;8	54144;5;145;57;
$GPXUP;2521;07:23:42;0;50	02486;8	54146;5;144;57;
$GPXUP;2521;07:23:43;0;50	02499;8	54153;5;145;54;
$GPXUP;2521;07:23:44;0;50	02507;8	54168;5;145;52;
$GPXUP;2521;07:23:45;0;50	02508;8	54188;5;145;49;
$GPXUP;2521;07:23:46;0;50	02507;8	54206;5;146;47;
$GPXUP;2521;07:23:47;0;50	02509;8	54225;5;147;44;
$GPXUP;2521;07:23:48;0;50	02511;8	54242;5;148;45;
$GPXUP;2521;07:23:49;0;50	02515;8	5426;5;147;49;
$GPXUP;2521;07:23:50;0;50	02522;8	54277;5;146;52;
$GPXUP;2521;07:23:51;0;50	02531;8	54293;5;145;54;
$GPXUP;2521;07:23:52;0;50	02538;8	54311;5;144;54;
$GPXUP;2521;07:23:53;0;50	02546;8	54328;5;144;52;
$GPXUP;2521;07:23:54;0;50	02551;8	54347;5;144;52;
$GPXUP;2521;07:23:55;0;50	02556;8	54366;5;145;51;
$GPXUP;2521;07:23:56;0;50	0256;8	54384;5;145;49;
$GPXUP;2521;07:23:57;0;50	02566;8	544;5;146;48;
$GPXUP;2521;07:23:58;0;50	02573;8	54417;5;146;50;
$GPXUP;2521;07:23:59;0;50	02576;8	54436;5;144;55;
$GPXUP;2521;07:24:00;0;50	02577;8	54458;5;143;57;
$GPXUP;2521;07:24:01;0;50	0258;8	54481;5;142;56;
$GPXUP;2521;07:24:02;0;50	02586;8	545;5;141;56;
$GPXUP;2521;07:24:03;0;50	02592;8	5452;5;139;58;
$GPXUP;2521;07:24:04;0;50	02596;8	54542;5;138;61;
$GPXUP;2521;07:24:05;0;50	02598;8	54565;5;136;60;
$GPXUP;2521;07:24:06;0;50	02599;8	5459;5;136;58;
$GPXUP;2521;07:24:07;0;50	02601;8	54613;5;136;57;
$GPXUP;2521;07:24:08;0;50	02604;8	54634;5;136;56;
$GPXUP;2521;07:24:09;0;50	02609;8	54655;5;136;57;
$GPXUP;2521;07:24:10;0;50	02613;8	54675;5;135;59;
$GPXUP;2521;07:24:11;0;50	02619;8	54696;5;134;61;
$GPXUP;2521;07:24:12;0;50	02625;8	54719;5;134;61;
$GPXUP;2521;07:24:13;0;50	0263;8	54741;5;133;61;
$GPXUP;2521;07:24:14;0;50	02634;8	54764;5;133;59;
$GPXUP;2521;07:24:15;0;50	0264;8	54785;5;133;57;
$GPXUP;2521;07:24:16;0;50	02643;8	54807;5;133;55;
$GPXUP;2521;07:24:17;0;50	02644;8	54828;5;133;55;
$GPXUP;2521;07:24:18;0;50	02645;8	54849;5;134;54;
$GPXUP;2521;07:24:19;0;50	02651;8	54869;5;133;54;
$GPXUP;2521;07:24:20;0;50	02659;8	54884;5;132;55;
$GPXUP;2521;07:24:21;0;50	02665;8	54904;5;133;55;
$GPXUP;2521;07:24:22;0;50	02668;8	54924;5;133;54;
$GPXUP;2521;07:24:23;0;50	02669;8	54945;5;134;51;
$GPXUP;2521;07:24:24;0;50	02672;8	54964;5;137;46;
$GPXUP;2521;07:24:25;0;50	02682;8	54975;5;138;46;
$GPXUP;2521;07:24:26;0;50	02694;8	54983;5;139;53;
$GPXUP;2521;07:24:27;0;50	02708;8	54988;5;140;55;
$GPXUP;2521;07:24:28;0;50	02719;8	54991;5;143;32;
$GPXUP;2521;07:24:29;0;50	02723;8	55;5;143;28;
$GPXUP;2521;07:24:30;0;50	02726;8	55009;5;143;0;
$GPXUP;2521;07:24:31;0;50	02725;8	55009;5;144;0;
$GPXUP;2521;07:24:32;0;50	02725;8	55008;5;144;0;
$GPXUP;2521;07:24:33;0;50	02725;8	55007;5;144;0;
$GPXUP;2521;07:24:34;0;50	02725;8	55006;5;144;0;
$GPXUP;2521;07:24:35;0;50	02724;8	55006;5;145;0;
$GPXUP;2521;07:24:36;0;50	02724;8	55006;5;145;0;
$GPXUP;2521;07:24:37;0;50	02724;8	55006;5;145;0;
$GPXUP;2521;07:24:38;0;50	02724;8	55006;5;145;0;
$GPXUP;2521;07:24:39;0;50	02723;8	55004;5;145;0;
$GPXUP;2521;07:24:40;0;50	02723;8	55004;5;145;0;
$GPXUP;2521;07:24:41;0;50	02723;8	55004;5;145;0;
$GPXUP;2521;07:24:42;0;50	02723;8	55004;5;145;0;
$GPXUP;2521;07:24:43;0;50	02723;8	55004;5;146;0;
$GPXUP;2521;07:24:44;0;50	02723;8	55004;5;146;0;
$GPXUP;2521;07:24:45;0;50	02723;8	55003;5;146;0;
$GPXUP;2521;07:24:46;0;50	02723;8	55003;5;146;0;
$GPXUP;2521;07:24:47;0;50	02723;8	55003;5;146;0;
$GPXUP;2521;07:24:48;0;50	02722;8	55002;5;146;0;
$GPXUP;2521;07:24:49;0;50	02722;8	55002;5;146;0;
$GPXUP;2521;07:24:50;0;50	02722;8	55002;5;146;0;
$GPXUP;2521;07:24:51;0;50	02722;8	55001;5;146;0;
$GPXUP;2521;07:24:52;0;50	02722;8	55001;5;146;0;
$GPXUP;2521;07:24:53;0;50	02722;8	55001;5;147;0;
$GPXUP;2521;07:24:54;0;50	02722;8	55001;5;147;0;
$GPXUP;2521;07:24:55;0;50	02722;8	55001;5;147;0;
$GPXUP;2521;07:24:56;0;50	02722;8	55001;5;147;0;
$GPXUP;2521;07:24:57;0;50	02722;8	55;5;147;0;
$GPXUP;2521;07:24:58;0;50	02721;8	54999;5;148;0;
$GPXUP;2521;07:24:59;0;50	02721;8	54999;5;148;0;
$GPXUP;2521;07:25:00;0;50	02721;8	54999;5;148;0;
$GPXUP;2521;07:25:01;0;50	02721;8	54999;5;148;0;
$GPXUP;2521;07:25:02;0;50	02721;8	54999;5;148;0;
$GPXUP;2521;07:25:03;0;50	0272;8	54999;5;148;0;
$GPXUP;2521;07:25:04;0;50	0272;8	54999;5;148;0;
$GPXUP;2521;07:25:05;0;50	0272;8	54998;5;148;0;
$GPXUP;2521;07:25:06;0;50	0272;8	54998;5;148;0;
$GPXUP;2521;07:25:07;0;50	0272;8	54998;5;148;0;
$GPXUP;2521;07:25:08;0;50	0272;8	54998;5;148;0;
$GPXUP;2521;07:25:09;0;50	0272;8	54998;5;150;0;
$GPXUP;2521;07:25:10;0;50	0272;8	54998;5;150;0;
$GPXUP;2521;07:25:11;0;50	0272;8	54998;5;150;0;
$GPXUP;2521;07:25:12;0;50	0272;8	54998;5;150;0;
$GPXUP;2521;07:25:13;0;50	0272;8	54996;5;149;0;
$GPXUP;2521;07:25:14;0;50	0272;8	54996;5;149;0;
$GPXUP;2521;07:25:15;0;50	0272;8	54996;5;150;0;
$GPXUP;2521;07:25:16;0;50	0272;8	54996;5;150;0;
$GPXUP;2521;07:25:17;0;50	0272;8	54996;5;150;0;
$GPXUP;2521;07:25:18;0;50	0272;8	54996;5;150;0;
$GPXUP;2521;07:25:19;0;50	0272;8	54996;5;150;0;
$GPXUP;2521;07:25:20;0;50	0272;8	54996;5;150;0;
$GPXUP;2521;07:25:21;0;50	02719;8	54994;5;151;0;
$GPXUP;2521;07:25:22;0;50	02719;8	54994;5;151;0;
$GPXUP;2521;07:25:23;0;50	02719;8	54994;5;151;0;
$GPXUP;2521;07:25:24;0;50	02719;8	54994;5;151;0;
$GPXUP;2521;07:25:25;0;50	02719;8	54994;5;151;0;
$GPXUP;2521;07:25:26;0;50	02719;8	54994;5;151;0;
$GPXUP;2521;07:25:27;0;50	02719;8	54993;5;151;0;
$GPXUP;2521;07:25:28;0;50	02719;8	54993;5;151;0;
$GPXUP;2521;07:25:29;0;50	02719;8	54993;5;151;0;
$GPXUP;2521;07:25:30;0;50	02719;8	54993;5;151;0;
$GPXUP;2521;07:25:31;0;50	02719;8	54993;5;151;0;
$GPXUP;2521;07:25:32;0;50	02719;8	54993;5;152;0;
$GPXUP;2521;07:25:33;0;50	02719;8	54991;5;152;0;
$GPXUP;2521;07:25:34;0;50	02719;8	54991;5;152;0;
$GPXUP;2521;07:25:35;0;50	02719;8	54991;5;152;0;
$GPXUP;2521;07:25:36;0;50	02719;8	54991;5;152;0;
$GPXUP;2521;07:25:37;0;50	02719;8	54991;5;152;0;
$GPXUP;2521;07:25:38;0;50	02719;8	54991;5;152;0;
$GPXUP;2521;07:25:39;0;50	02719;8	54991;5;152;0;
$GPXUP;2521;07:25:40;0;50	02719;8	54991;5;152;0;
$GPXUP;2521;07:25:41;0;50	02719;8	5499;5;152;0;
$GPXUP;2521;07:25:42;0;50	02719;8	5499;5;152;0;
$GPXUP;2521;07:25:43;0;50	02719;8	5499;5;152;0;
$GPXUP;2521;07:25:44;0;50	02719;8	5499;5;152;0;
$GPXUP;2521;07:25:45;0;50	02718;8	5499;5;153;0;
$GPXUP;2521;07:25:46;0;50	02718;8	5499;5;153;0;
$GPXUP;2521;07:25:47;0;50	02718;8	5499;5;153;0;
$GPXUP;2521;07:25:48;0;50	02718;8	5499;5;153;0;
$GPXUP;2521;07:25:49;0;50	02718;8	5499;5;153;0;
$GPXUP;2521;07:25:50;0;50	02718;8	5499;5;153;0;
$GPXUP;2521;07:25:51;0;50	02718;8	5499;5;153;0;
$GPXUP;2521;07:25:52;0;50	02718;8	5499;5;153;0;
$GPXUP;2521;07:25:53;0;50	02718;8	54988;5;153;0;
$GPXUP;2521;07:25:54;0;50	02718;8	54988;5;153;0;
$GPXUP;2521;07:25:55;0;50	02717;8	54988;5;154;0;
$GPXUP;2521;07:25:56;0;50	02717;8	54988;5;154;0;
$GPXUP;2521;07:25:57;0;50	02717;8	54988;5;154;0;
$GPXUP;2521;07:25:58;0;50	02717;8	54988;5;154;0;
$GPXUP;2521;07:25:59;0;50	02717;8	54988;5;154;0;
$GPXUP;2521;07:26:00;0;50	02717;8	54988;5;154;0;
$GPXUP;2521;07:26:01;0;50	02717;8	54988;5;154;0;
$GPXUP;2521;07:26:02;0;50	02717;8	54988;5;154;0;
$GPXUP;2521;07:26:03;0;50	02717;8	54988;5;154;0;
$GPXUP;2521;07:26:04;0;50	02717;8	54988;5;154;0;
$GPXUP;2521;07:26:05;0;50	02717;8	54988;5;154;0;
$GPXUP;2521;07:26:06;0;50	02717;8	54988;5;154;0;
$GPXUP;2521;07:26:07;0;50	02717;8	54988;5;154;0;
$GPXUP;2521;07:26:08;0;50	02717;8	54986;5;154;0;
$GPXUP;2521;07:26:09;0;50	02717;8	54986;5;154;0;
$GPXUP;2521;07:26:10;0;50	02717;8	54986;5;154;0;
$GPXUP;2521;07:26:11;0;50	02717;8	54986;5;154;0;
$GPXUP;2521;07:26:12;0;50	02717;8	54986;5;154;0;
$GPXUP;2521;07:26:13;0;50	02717;8	54986;5;154;0;
$GPXUP;2521;07:26:14;0;50	02717;8	54986;5;154;0;
$GPXUP;2521;07:26:15;0;50	02717;8	54986;5;154;0;
$GPXUP;2521;07:26:16;0;50	02717;8	54986;5;154;0;
$GPXUP;2521;07:26:17;0;50	02717;8	54986;5;154;0;
$GPXUP;2521;07:26:18;0;50	02717;8	54986;5;154;0;
$GPXUP;2521;07:26:19;0;50	02716;8	54986;5;155;0;
$GPXUP;2521;07:26:20;0;50	02716;8	54986;5;155;0;
$GPXUP;2521;07:26:21;0;50	02716;8	54986;5;155;0;
$GPXUP;2521;07:26:22;0;50	02716;8	54986;5;155;0;
$GPXUP;2521;07:26:23;0;50	02716;8	54986;5;155;0;
$GPXUP;2521;07:26:24;0;50	02716;8	54986;5;155;0;
$GPXUP;2521;07:26:25;0;50	02716;8	54986;5;155;0;
$GPXUP;2521;07:26:26;0;50	02716;8	54986;5;155;0;
$GPXUP;2521;07:26:27;0;50	02716;8	54986;5;155;0;
$GPXUP;2521;07:26:28;0;50	02716;8	54985;5;155;0;
$GPXUP;2521;07:26:29;0;50	02716;8	54985;5;155;0;
$GPXUP;2521;07:26:30;0;50	02716;8	54985;5;155;0;
$GPXUP;2521;07:26:31;0;50	02716;8	54985;5;155;0;
$GPXUP;2521;07:26:32;0;50	02716;8	54985;5;155;0;
$GPXUP;2521;07:26:33;0;50	02716;8	54985;5;155;0;
$GPXUP;2521;07:26:34;0;50	02716;8	54985;5;155;0;
$GPXUP;2521;07:26:35;0;50	02716;8	54985;5;155;0;
$GPXUP;2521;07:26:36;0;50	02716;8	54985;5;155;0;
$GPXUP;2521;07:26:37;0;50	02716;8	54985;5;155;0;
$GPXUP;2521;07:26:38;0;50	02716;8	54985;5;155;0;
$GPXUP;2521;07:26:39;0;50	02716;8	54985;5;155;0;
$GPXUP;2521;07:26:40;0;50	02716;8	54985;5;155;0;
$GPXUP;2521;07:26:41;0;50	02716;8	54985;5;155;0;
$GPXUP;2521;07:26:42;0;50	02716;8	54985;5;155;0;
$GPXUP;2521;07:26:43;0;50	02716;8	54985;5;155;0;
$GPXUP;2521;07:26:44;0;50	02716;8	54985;5;155;0;
$GPXUP;2521;07:26:45;0;50	02716;8	54985;5;155;0;
$GPXUP;2521;07:26:46;0;50	02716;8	54985;5;155;0;
$GPXUP;2521;07:26:47;0;50	02716;8	54985;5;155;0;
$GPXUP;2521;07:26:48;0;50	02716;8	54985;5;155;0;
$GPXUP;2521;07:26:49;0;50	02716;8	54985;5;155;0;
$GPXUP;2521;07:26:50;0;50	02716;8	54985;5;155;0;
$GPXUP;2521;07:26:51;0;50	02716;8	54985;5;155;0;
$GPXUP;2521;07:26:52;0;50	02716;8	54985;5;155;0;
$GPXUP;2521;07:26:53;0;50	02716;8	54985;5;155;0;
$GPXUP;2521;07:26:54;0;50	02716;8	54985;5;155;0;
$GPXUP;2521;07:26:55;0;50	02716;8	54985;5;155;0;
$GPXUP;2521;07:26:56;0;50	02716;8	54985;5;155;0;
$GPXUP;2521;07:26:57;0;50	02716;8	54985;5;155;0;
$GPXUP;2521;07:26:58;0;50	02716;8	54985;5;155;0;
$GPXUP;2521;07:26:59;0;50	02716;8	54985;5;155;0;
$GPXUP;2521;07:27:00;0;50	02716;8	54985;5;155;0;
$GPXUP;2521;07:27:01;0;50	02716;8	54985;5;155;0;
$GPXUP;2521;07:27:02;0;50	02716;8	54985;5;155;0;
$GPXUP;2521;07:27:03;0;50	02716;8	54985;5;155;0;
$GPXUP;2521;07:27:04;0;50	02715;8	54984;5;156;0;
$GPXUP;2521;07:27:05;0;50	02715;8	54984;5;156;0;
$GPXUP;2521;07:27:06;0;50	02715;8	54984;5;156;0;
$GPXUP;2521;07:27:07;0;50	02715;8	54984;5;156;0;
$GPXUP;2521;07:27:08;0;50	02715;8	54984;5;156;0;
$GPXUP;2521;07:27:09;0;50	02715;8	54984;5;156;0;
$GPXUP;2521;07:27:10;0;50	02715;8	54984;5;156;0;
$GPXUP;2521;07:27:11;0;50	02715;8	54984;5;156;0;
$GPXUP;2521;07:27:12;0;50	02715;8	54984;5;156;0;
$GPXUP;2521;07:27:13;0;50	02715;8	54984;5;156;0;
$GPXUP;2521;07:27:14;0;50	02715;8	54984;5;156;0;
$GPXUP;2521;07:27:15;0;50	02715;8	54983;5;156;0;
$GPXUP;2521;07:27:16;0;50	02715;8	54983;5;156;0;
$GPXUP;2521;07:27:17;0;50	02715;8	54983;5;156;0;
$GPXUP;2521;07:27:18;0;50	02716;8	54983;5;157;0;
$GPXUP;2521;07:27:19;0;50	02716;8	54983;5;157;0;
$GPXUP;2521;07:27:20;0;50	02716;8	54983;5;157;0;
$GPXUP;2521;07:27:21;0;50	02716;8	54983;5;157;0;
$GPXUP;2521;07:27:22;0;50	02716;8	54983;5;157;0;
$GPXUP;2521;07:27:23;0;50	02716;8	54983;5;157;0;
$GPXUP;2521;07:27:24;0;50	02716;8	54983;5;157;0;
$GPXUP;2521;07:27:25;0;50	02716;8	54983;5;157;0;
$GPXUP;2521;07:27:26;0;50	02716;8	54983;5;157;0;
$GPXUP;2521;07:27:27;0;50	02716;8	54983;5;157;0;
$GPXUP;2521;07:27:28;0;50	02716;8	54983;5;157;0;
$GPXUP;2521;07:27:29;0;50	02716;8	54983;5;157;0;
$GPXUP;2521;07:27:30;0;50	02716;8	54983;5;157;0;
$GPXUP;2521;07:27:31;0;50	02716;8	54983;5;157;0;
$GPXUP;2521;07:27:32;0;50	02716;8	54983;5;157;0;
$GPXUP;2521;07:27:33;0;50	02716;8	54983;5;157;0;
$GPXUP;2521;07:27:34;0;50	02716;8	54983;5;157;0;
$GPXUP;2521;07:27:35;0;50	02716;8	54983;5;157;0;
$GPXUP;2521;07:27:36;0;50	02716;8	54983;5;157;0;
$GPXUP;2521;07:27:37;0;50	02716;8	54983;5;157;0;
$GPXUP;2521;07:27:38;0;50	02716;8	54983;5;157;0;
$GPXUP;2521;07:27:39;0;50	02716;8	54983;5;157;0;
$GPXUP;2521;07:27:40;0;50	02716;8	54983;5;157;0;
$GPXUP;2521;07:27:41;0;50	02716;8	54983;5;157;0;
$GPXUP;2521;07:27:42;0;50	02716;8	54983;5;157;0;
$GPXUP;2521;07:27:43;0;50	02716;8	54983;5;157;0;
$GPXUP;2521;07:27:44;0;50	02716;8	54983;5;157;0;
$GPXUP;2521;07:27:45;0;50	02716;8	54983;5;157;0;
$GPXUP;2521;07:27:46;0;50	02716;8	54983;5;157;0;
$GPXUP;2521;07:27:47;0;50	02716;8	54983;5;157;0;
$GPXUP;2521;07:27:48;0;50	02716;8	54983;5;157;0;
$GPXUP;2521;07:27:49;0;50	02716;8	54983;5;157;0;
$GPXUP;2521;07:27:50;0;50	02716;8	54983;5;157;0;
$GPXUP;2521;07:27:51;0;50	02716;8	54983;5;157;0;
$GPXUP;2521;07:27:52;0;50	02716;8	54983;5;157;0;
$GPXUP;2521;07:27:53;0;50	02716;8	54983;5;157;0;
$GPXUP;2521;07:27:54;0;50	02716;8	54983;5;157;0;
$GPXUP;2521;07:27:55;0;50	02716;8	54983;5;157;0;
$GPXUP;2521;07:27:56;0;50	02716;8	54983;5;157;0;
$GPXUP;2521;07:27:57;0;50	02716;8	54983;5;157;0;
$GPXUP;2521;07:27:58;0;50	02716;8	54983;5;157;0;
$GPXUP;2521;07:27:59;0;50	02716;8	54983;5;157;0;
$GPXUP;2521;07:28:00;0;50	02716;8	54983;5;157;0;
$GPXUP;2521;07:28:01;0;50	02716;8	54983;5;157;0;
$GPXUP;2521;07:28:02;0;50	02716;8	54983;5;157;0;
$GPXUP;2521;07:28:03;0;50	02716;8	54983;5;157;0;
$GPXUP;2521;07:28:04;0;50	02716;8	54983;5;157;0;
$GPXUP;2521;07:28:05;0;50	02716;8	54983;5;157;0;
$GPXUP;2521;07:28:06;0;50	02716;8	54983;5;157;0;
$GPXUP;2521;07:28:07;0;50	02716;8	54983;5;157;0;
$GPXUP;2521;07:28:08;0;50	02716;8	54983;5;157;0;
$GPXUP;2521;07:28:09;0;50	02716;8	54983;5;157;0;
$GPXUP;2521;07:28:10;0;50	02716;8	54983;5;157;0;
$GPXUP;2521;07:28:11;0;50	02716;8	54983;5;157;0;
$GPXUP;2521;07:28:12;0;50	02716;8	54983;5;157;0;
$GPXUP;2521;07:28:13;0;50	02716;8	54983;5;157;0;
$GPXUP;2521;07:28:14;0;50	02716;8	54983;5;157;0;
$GPXUP;2521;07:28:15;0;50	02716;8	54983;5;157;0;
$GPXUP;2521;07:28:16;0;50	02716;8	54983;5;157;0;
$GPXUP;2521;07:28:17;0;50	02716;8	54983;5;157;0;
$GPXUP;2521;07:28:18;0;50	02716;8	54984;5;157;0;
$GPXUP;2521;07:28:19;0;50	02716;8	54984;5;157;0;
$GPXUP;2521;07:28:20;0;50	02716;8	54984;5;157;0;
$GPXUP;2521;07:28:21;0;50	02716;8	54984;5;157;0;
$GPXUP;2521;07:28:22;0;50	02716;8	54984;5;157;0;
$GPXUP;2521;07:28:23;0;50	02716;8	54984;5;157;0;
$GPXUP;2521;07:28:24;0;50	02716;8	54984;5;157;0;
$GPXUP;2521;07:28:25;0;50	02716;8	54984;5;157;0;
$GPXUP;2521;07:28:26;0;50	02716;8	54984;5;157;0;
$GPXUP;2521;07:28:27;0;50	02716;8	54984;5;157;0;
$GPXUP;2521;07:28:28;0;50	02716;8	54984;5;157;0;
$GPXUP;2521;07:28:29;0;50	02716;8	54984;5;157;0;
$GPXUP;2521;07:28:30;0;50	02716;8	54984;5;157;0;
$GPXUP;2521;07:28:31;0;50	02716;8	54984;5;157;0;
$GPXUP;2521;07:28:32;0;50	02716;8	54984;5;157;0;
$GPXUP;2521;07:28:33;0;50	02716;8	54984;5;157;0;
$GPXUP;2521;07:28:34;0;50	02716;8	54984;5;157;0;
$GPXUP;2521;07:28:35;0;50	02716;8	54984;5;157;0;
$GPXUP;2521;07:28:36;0;50	02716;8	54984;5;157;0;
$GPXUP;2521;07:28:37;0;50	02716;8	54984;5;157;0;
$GPXUP;2521;07:28:38;0;50	02716;8	54984;5;157;0;
$GPXUP;2521;07:28:39;0;50	02716;8	54984;5;157;0;
$GPXUP;2521;07:28:40;0;50	02716;8	54984;5;157;0;
$GPXUP;2521;07:28:41;0;50	02716;8	54984;5;157;0;
$GPXUP;2521;07:28:42;0;50	02716;8	54984;5;157;0;
$GPXUP;2521;07:28:43;0;50	02716;8	54986;5;157;0;
$GPXUP;2521;07:28:44;0;50	02716;8	54986;5;157;0;
$GPXUP;2521;07:28:45;0;50	02716;8	54986;5;157;0;
$GPXUP;2521;07:28:46;0;50	02716;8	54986;5;157;0;
$GPXUP;2521;07:28:47;0;50	02716;8	54986;5;157;0;
$GPXUP;2521;07:28:48;0;50	02716;8	54986;5;157;0;
$GPXUP;2521;07:28:49;0;50	02716;8	54986;5;157;0;
$GPXUP;2521;07:28:50;0;50	02716;8	54986;5;157;0;
$GPXUP;2521;07:28:51;0;50	02716;8	54986;5;157;0;
$GPXUP;2521;07:28:52;0;50	02716;8	54986;5;157;0;
$GPXUP;2521;07:28:53;0;50	02716;8	54986;5;157;0;
$GPXUP;2521;07:28:54;0;50	02716;8	54986;5;157;0;
$GPXUP;2521;07:28:55;0;50	02716;8	54986;5;157;0;
$GPXUP;2521;07:28:56;0;50	02716;8	54986;5;157;0;
$GPXUP;2521;07:28:57;0;50	02716;8	54986;5;157;0;
$GPXUP;2521;07:28:58;0;50	02716;8	54986;5;157;0;
$GPXUP;2521;07:28:59;0;50	02716;8	54986;5;157;0;
$GPXUP;2521;07:29:00;0;50	02716;8	54986;5;157;0;
$GPXUP;2521;07:29:01;0;50	02716;8	54986;5;157;0;
$GPXUP;2521;07:29:02;0;50	02716;8	54986;5;157;0;
$GPXUP;2521;07:29:03;0;50	02716;8	54986;5;157;0;
$GPXUP;2521;07:29:04;0;50	02716;8	54986;5;157;0;
$GPXUP;2521;07:29:05;0;50	02716;8	54986;5;157;0;
$GPXUP;2521;07:29:06;0;50	02716;8	54986;5;157;0;
$GPXUP;2521;07:29:07;0;50	02716;8	54986;5;157;0;
$GPXUP;2521;07:29:08;0;50	02716;8	54986;5;157;0;
$GPXUP;2521;07:29:09;0;50	02716;8	54986;5;157;0;
$GPXUP;2521;07:29:10;0;50	02716;8	54986;5;157;0;
$GPXUP;2521;07:29:11;0;50	02716;8	54986;5;157;0;
$GPXUP;2521;07:29:12;0;50	02716;8	54986;5;157;0;
$GPXUP;2521;07:29:13;0;50	02716;8	54986;5;157;0;
$GPXUP;2521;07:29:14;0;50	02716;8	54986;5;157;0;
$GPXUP;2521;07:29:15;0;50	02716;8	54986;5;157;0;
$GPXUP;2521;07:29:16;0;50	02716;8	54986;5;157;0;
$GPXUP;2521;07:29:17;0;50	02716;8	54986;5;157;0;
$GPXUP;2521;07:29:18;0;50	02716;8	54986;5;157;0;
$GPXUP;2521;07:29:19;0;50	02716;8	54986;5;157;0;
$GPXUP;2521;07:29:20;0;50	02716;8	54986;5;157;0;
$GPXUP;2521;07:29:21;0;50	02716;8	54986;5;157;0;
$GPXUP;2521;07:29:22;0;50	02716;8	54986;5;157;0;
$GPXUP;2521;07:29:23;0;50	02716;8	54986;5;157;0;
$GPXUP;2521;07:29:24;0;50	02716;8	54986;5;157;0;
$GPXUP;2521;07:29:25;0;50	02716;8	54986;5;157;0;
$GPXUP;2521;07:29:26;0;50	02716;8	54986;5;157;0;
$GPXUP;2521;07:29:27;0;50	02716;8	54986;5;157;0;
$GPXUP;2521;07:29:28;0;50	02716;8	54986;5;157;0;
$GPXUP;2521;07:29:29;0;50	02716;8	54986;5;157;0;
$GPXUP;2521;07:29:30;0;50	02716;8	54986;5;157;0;
$GPXUP;2521;07:29:31;0;50	02716;8	54986;5;157;0;
$GPXUP;2521;07:29:32;0;50	02716;8	54986;5;157;0;
$GPXUP;2521;07:29:33;0;50	02716;8	54986;5;157;0;
$GPXUP;2521;07:29:34;0;50	02716;8	54986;5;157;0;
$GPXUP;2521;07:29:35;0;50	02716;8	54986;5;157;0;
$GPXUP;2521;07:29:36;0;50	02716;8	54986;5;157;0;
$GPXUP;2521;07:29:37;0;50	02716;8	54986;5;157;0;
$GPXUP;2521;07:29:38;0;50	02716;8	54986;5;157;0;
$GPXUP;2521;07:29:39;0;50	02716;8	54986;5;157;0;
$GPXUP;2521;07:29:40;0;50	02716;8	54986;5;157;0;
$GPXUP;2521;07:29:41;0;50	02716;8	54986;5;157;0;
$GPXUP;2521;07:29:42;0;50	02716;8	54986;5;157;0;
$GPXUP;2521;07:29:43;0;50	02716;8	54986;5;157;0;
$GPXUP;2521;07:29:44;0;50	02716;8	54986;5;157;0;
$GPXUP;2521;07:29:45;0;50	02716;8	54986;5;157;0;
$GPXUP;2521;07:29:46;0;50	02716;8	54986;5;157;0;
$GPXUP;2521;07:29:47;0;50	02716;8	54986;5;157;0;
$GPXUP;2521;07:29:48;0;50	02716;8	54986;5;157;0;
$GPXUP;2521;07:29:49;0;50	02716;8	54986;5;157;0;
$GPXUP;2521;07:29:50;0;50	02716;8	54986;5;157;0;
$GPXUP;2521;07:29:51;0;50	02716;8	54986;5;157;0;
$GPXUP;2521;07:29:52;0;50	02716;8	54986;5;157;0;
$GPXUP;2521;07:29:53;0;50	02716;8	54987;5;158;0;
$GPXUP;2521;07:29:54;0;50	02716;8	54987;5;158;0;
$GPXUP;2521;07:29:55;0;50	02716;8	54987;5;158;0;
$GPXUP;2521;07:29:56;0;50	02716;8	54987;5;158;0;
$GPXUP;2521;07:29:57;0;50	02716;8	54987;5;158;0;
$GPXUP;2521;07:29:58;0;50	02716;8	54987;5;158;0;
$GPXUP;2521;07:29:59;0;50	02716;8	54987;5;158;0;
$GPXUP;2521;07:30:00;0;50	02716;8	54987;5;158;0;
$GPXUP;2521;07:30:01;0;50	02716;8	54986;5;157;0;
$GPXUP;2521;07:30:02;0;50	02716;8	54986;5;157;0;
$GPXUP;2521;07:30:03;0;50	02716;8	54986;5;157;0;
$GPXUP;2521;07:30:04;0;50	02716;8	54986;5;157;0;
$GPXUP;2521;07:30:05;0;50	02716;8	54986;5;157;0;
$GPXUP;2521;07:30:06;0;50	02716;8	54986;5;157;0;
$GPXUP;2521;07:30:07;0;50	02716;8	54986;5;157;0;
$GPXUP;2521;07:30:08;0;50	02716;8	54986;5;157;0;
$GPXUP;2521;07:30:09;0;50	02716;8	54986;5;157;0;
$GPXUP;2521;07:30:10;0;50	02716;8	54986;5;157;0;
$GPXUP;2521;07:30:11;0;50	02716;8	54986;5;157;0;
$GPXUP;2521;07:30:12;0;50	02716;8	54986;5;157;0;
$GPXUP;2521;07:30:13;0;50	02716;8	54986;5;157;0;
$GPXUP;2521;07:30:14;0;50	02716;8	54986;5;157;0;
$GPXUP;2521;07:30:15;0;50	02716;8	54986;5;157;0;
$GPXUP;2521;07:30:16;0;50	02716;8	54986;5;157;0;
$GPXUP;2521;07:30:17;0;50	02716;8	54986;5;157;0;
$GPXUP;2521;07:30:18;0;50	02716;8	54987;5;158;0;
$GPXUP;2521;07:30:19;0;50	02716;8	54987;5;158;0;
$GPXUP;2521;07:30:20;0;50	02716;8	54987;5;158;0;
$GPXUP;2521;07:30:21;0;50	02716;8	54987;5;158;0;
$GPXUP;2521;07:30:22;0;50	02716;8	54987;5;158;0;
$GPXUP;2521;07:30:23;0;50	02716;8	54987;5;158;0;
$GPXUP;2521;07:30:24;0;50	02716;8	54987;5;158;0;
$GPXUP;2521;07:30:25;0;50	02716;8	54987;5;158;0;
$GPXUP;2521;07:30:26;0;50	02716;8	54987;5;158;0;
$GPXUP;2521;07:30:27;0;50	02716;8	54987;5;158;0;
$GPXUP;2521;07:30:28;0;50	02716;8	54987;5;158;0;
$GPXUP;2521;07:30:29;0;50	02716;8	54987;5;158;0;
$GPXUP;2521;07:30:30;0;50	02716;8	54987;5;158;0;
$GPXUP;2521;07:30:31;0;50	02716;8	54987;5;158;0;
$GPXUP;2521;07:30:32;0;50	02716;8	54987;5;158;0;
$GPXUP;2521;07:30:33;0;50	02716;8	54987;5;158;0;
$GPXUP;2521;07:30:34;0;50	02716;8	54987;5;158;0;
$GPXUP;2521;07:30:35;0;50	02716;8	54987;5;158;0;
$GPXUP;2521;07:30:36;0;50	02716;8	54987;5;158;0;
$GPXUP;2521;07:30:37;0;50	02716;8	54987;5;158;0;
$GPXUP;2521;07:30:38;0;50	02716;8	54987;5;158;0;
$GPXUP;2521;07:30:39;0;50	02716;8	54987;5;158;0;
$GPXUP;2521;07:30:40;0;50	02715;8	54987;5;157;0;
$GPXUP;2521;07:30:41;0;50	02715;8	54987;5;157;0;
$GPXUP;2521;07:30:42;0;50	02715;8	54987;5;157;0;
$GPXUP;2521;07:30:43;0;50	02715;8	54987;5;157;0;
$GPXUP;2521;07:30:44;0;50	02715;8	54987;5;157;0;
$GPXUP;2521;07:30:45;0;50	02715;8	54987;5;157;0;
$GPXUP;2521;07:30:46;0;50	02715;8	54987;5;157;0;
$GPXUP;2521;07:30:47;0;50	02715;8	54987;5;157;0;
$GPXUP;2521;07:30:48;0;50	02715;8	54989;5;157;0;
$GPXUP;2521;07:30:49;0;50	02715;8	54989;5;157;0;
$GPXUP;2521;07:30:50;0;50	02715;8	54989;5;157;0;
$GPXUP;2521;07:30:51;0;50	02715;8	54989;5;157;0;
$GPXUP;2521;07:30:52;0;50	02714;8	54988;5;158;0;
$GPXUP;2521;07:30:53;0;50	02714;8	54988;5;158;0;
$GPXUP;2521;07:30:54;0;50	02714;8	54988;5;158;0;
$GPXUP;2521;07:30:55;0;50	02714;8	54988;5;158;0;
$GPXUP;2521;07:30:56;0;50	02714;8	54988;5;158;0;
$GPXUP;2521;07:30:57;0;50	02714;8	54988;5;158;0;
$GPXUP;2521;07:30:58;0;50	02714;8	54988;5;158;0;
$GPXUP;2521;07:30:59;0;50	02714;8	54988;5;158;0;
$GPXUP;2521;07:31:00;0;50	02714;8	54988;5;158;0;
$GPXUP;2521;07:31:01;0;50	02714;8	54988;5;158;0;
$GPXUP;2521;07:31:02;0;50	02714;8	54988;5;158;0;
$GPXUP;2521;07:31:03;0;50	02714;8	54988;5;158;0;
$GPXUP;2521;07:31:04;0;50	02714;8	54988;5;158;0;
$GPXUP;2521;07:31:05;0;50	02714;8	54988;5;158;0;
$GPXUP;2521;07:31:06;0;50	02714;8	54988;5;158;0;
$GPXUP;2521;07:31:07;0;50	02714;8	5499;5;158;0;
$GPXUP;2521;07:31:08;0;50	02714;8	5499;5;158;0;
$GPXUP;2521;07:31:09;0;50	02714;8	5499;5;158;0;
$GPXUP;2521;07:31:10;0;50	02714;8	5499;5;158;0;
$GPXUP;2521;07:31:11;0;50	02714;8	5499;5;158;0;
$GPXUP;2521;07:31:12;0;50	02714;8	5499;5;158;0;
$GPXUP;2521;07:31:13;0;50	02714;8	5499;5;158;0;
$GPXUP;2521;07:31:14;0;50	02714;8	5499;5;158;0;
$GPXUP;2521;07:31:15;0;50	02714;8	5499;5;158;0;
$GPXUP;2521;07:31:16;0;50	02714;8	5499;5;158;0;
$GPXUP;2521;07:31:17;0;50	02714;8	5499;5;158;0;
$GPXUP;2521;07:31:18;0;50	02714;8	5499;5;158;0;
$GPXUP;2521;07:31:19;0;50	02714;8	5499;5;158;0;
$GPXUP;2521;07:31:20;0;50	02714;8	5499;5;158;0;
$GPXUP;2521;07:31:21;0;50	02714;8	5499;5;158;0;
$GPXUP;2521;07:31:22;0;50	02714;8	5499;5;158;0;
$GPXUP;2521;07:31:23;0;50	02714;8	5499;5;158;0;
$GPXUP;2521;07:31:24;0;50	02714;8	5499;5;158;0;
$GPXUP;2521;07:31:25;0;50	02714;8	5499;5;158;0;
$GPXUP;2521;07:31:26;0;50	02714;8	54991;5;157;0;
$GPXUP;2521;07:31:27;0;50	02714;8	54991;5;157;0;
$GPXUP;2521;07:31:28;0;50	02714;8	54991;5;157;0;
$GPXUP;2521;07:31:29;0;50	02714;8	54991;5;157;0;
$GPXUP;2521;07:31:30;0;50	02714;8	54991;5;157;0;
$GPXUP;2521;07:31:31;0;50	02714;8	54991;5;157;0;
$GPXUP;2521;07:31:32;0;50	02714;8	54991;5;157;0;
$GPXUP;2521;07:31:33;0;50	02714;8	54991;5;157;0;
$GPXUP;2521;07:31:34;0;50	02714;8	54991;5;157;0;
$GPXUP;2521;07:31:35;0;50	02714;8	54991;5;157;0;
$GPXUP;2521;07:31:36;0;50	02714;8	54991;5;157;0;
$GPXUP;2521;07:31:37;0;50	02714;8	54991;5;157;0;
$GPXUP;2521;07:31:38;0;50	02714;8	54991;5;157;0;
$GPXUP;2521;07:31:39;0;50	02714;8	54991;5;157;0;
$GPXUP;2521;07:31:40;0;50	02714;8	54991;5;157;0;
$GPXUP;2521;07:31:41;0;50	02714;8	54991;5;157;0;
$GPXUP;2521;07:31:42;0;50	02714;8	54991;5;157;0;
$GPXUP;2521;07:31:43;0;50	02714;8	54992;5;157;0;
$GPXUP;2521;07:31:44;0;50	02714;8	54992;5;157;0;
$GPXUP;2521;07:31:45;0;50	02714;8	54992;5;157;0;
$GPXUP;2521;07:31:46;0;50	02714;8	54992;5;157;0;
$GPXUP;2521;07:31:47;0;50	02714;8	54992;5;157;0;
$GPXUP;2521;07:31:48;0;50	02714;8	54992;5;157;0;
$GPXUP;2521;07:31:49;0;50	02714;8	54992;5;157;0;
$GPXUP;2521;07:31:50;0;50	02714;8	54992;5;157;0;
$GPXUP;2521;07:31:51;0;50	02714;8	54992;5;157;0;
$GPXUP;2521;07:31:52;0;50	02714;8	54992;5;157;0;
$GPXUP;2521;07:31:53;0;50	02714;8	54992;5;157;0;
$GPXUP;2521;07:31:54;0;50	02714;8	54992;5;157;0;
$GPXUP;2521;07:31:55;0;50	02714;8	54992;5;157;0;
$GPXUP;2521;07:31:56;0;50	02714;8	54992;5;157;0;
$GPXUP;2521;07:31:57;0;50	02714;8	54992;5;157;0;
$GPXUP;2521;07:31:58;0;50	02714;8	54992;5;157;0;
$GPXUP;2521;07:31:59;0;50	02714;8	54992;5;157;0;
$GPXUP;2521;07:32:00;0;50	02714;8	54992;5;157;0;
$GPXUP;2521;07:32:01;0;50	02714;8	54992;5;157;0;
$GPXUP;2521;07:32:02;0;50	02714;8	54992;5;157;0;
$GPXUP;2521;07:32:03;0;50	02714;8	54992;5;157;0;
$GPXUP;2521;07:32:04;0;50	02714;8	54992;5;157;0;
$GPXUP;2521;07:32:05;0;50	02714;8	54992;5;157;0;
$GPXUP;2521;07:32:06;0;50	02714;8	54992;5;157;0;
$GPXUP;2521;07:32:07;0;50	02714;8	54992;5;157;0;
$GPXUP;2521;07:32:08;0;50	02714;8	54992;5;157;0;
$GPXUP;2521;07:32:09;0;50	02714;8	54992;5;157;0;
$GPXUP;2521;07:32:10;0;50	02714;8	54992;5;157;0;
$GPXUP;2521;07:32:11;0;50	02714;8	54992;5;157;0;
$GPXUP;2521;07:32:12;0;50	02714;8	54992;5;157;0;
$GPXUP;2521;07:32:13;0;50	02714;8	54992;5;157;0;
$GPXUP;2521;07:32:14;0;50	02714;8	54992;5;157;0;
$GPXUP;2521;07:32:15;0;50	02714;8	54992;5;157;0;
$GPXUP;2521;07:32:16;0;50	02714;8	54992;5;157;0;
$GPXUP;2521;07:32:17;0;50	02714;8	54992;5;157;0;
$GPXUP;2521;07:32:18;0;50	02714;8	54992;5;158;0;
$GPXUP;2521;07:32:19;0;50	02714;8	54992;5;158;0;
$GPXUP;2521;07:32:20;0;50	02714;8	54992;5;158;0;
$GPXUP;2521;07:32:21;0;50	02714;8	54992;5;158;0;
$GPXUP;2521;07:32:22;0;50	02714;8	54992;5;158;0;
$GPXUP;2521;07:32:23;0;50	02714;8	54992;5;158;0;
$GPXUP;2521;07:32:24;0;50	02714;8	54992;5;158;0;
$GPXUP;2521;07:32:25;0;50	02714;8	54992;5;158;0;
$GPXUP;2521;07:32:26;0;50	02714;8	54992;5;158;0;
$GPXUP;2521;07:32:27;0;50	02714;8	54992;5;158;0;
$GPXUP;2521;07:32:28;0;50	02714;8	54992;5;158;0;
$GPXUP;2521;07:32:29;0;50	02714;8	54992;5;158;0;
$GPXUP;2521;07:32:30;0;50	02714;8	54992;5;158;0;
$GPXUP;2521;07:32:31;0;50	02714;8	54992;5;158;0;
$GPXUP;2521;07:32:32;0;50	02714;8	54992;5;158;0;
$GPXUP;2521;07:32:33;0;50	02714;8	54992;5;158;0;
$GPXUP;2521;07:32:34;0;50	02714;8	54992;5;158;0;
$GPXUP;2521;07:32:35;0;50	02714;8	54992;5;158;0;
$GPXUP;2521;07:32:36;0;50	02714;8	54992;5;158;0;
$GPXUP;2521;07:32:37;0;50	02714;8	54992;5;158;0;
$GPXUP;2521;07:32:38;0;50	02714;8	54992;5;158;0;
$GPXUP;2521;07:32:39;0;50	02714;8	54992;5;158;0;
$GPXUP;2521;07:32:40;0;50	02714;8	54992;5;158;0;
$GPXUP;2521;07:32:41;0;50	02714;8	54992;5;158;0;
$GPXUP;2521;07:32:42;0;50	02714;8	54992;5;158;0;
$GPXUP;2521;07:32:43;0;50	02714;8	54992;5;158;0;
$GPXUP;2521;07:32:44;0;50	02714;8	54992;5;158;0;
$GPXUP;2521;07:32:45;0;50	02714;8	54992;5;158;0;
$GPXUP;2521;07:32:46;0;50	02714;8	54992;5;158;0;
$GPXUP;2521;07:32:47;0;50	02714;8	54992;5;158;0;
$GPXUP;2521;07:32:48;0;50	02714;8	54992;5;158;0;
$GPXUP;2521;07:32:49;0;50	02714;8	54992;5;158;0;
$GPXUP;2521;07:32:50;0;50	02714;8	54992;5;158;0;
$GPXUP;2521;07:32:51;0;50	02714;8	54992;5;158;0;
$GPXUP;2521;07:32:52;0;50	02714;8	54992;5;158;0;
$GPXUP;2521;07:32:53;0;50	02714;8	54992;5;158;0;
$GPXUP;2521;07:32:54;0;50	02714;8	54992;5;158;0;
$GPXUP;2521;07:32:55;0;50	02714;8	54992;5;158;0;
$GPXUP;2521;07:32:56;0;50	02714;8	54992;5;158;0;
$GPXUP;2521;07:32:57;0;50	02714;8	54994;5;158;0;
$GPXUP;2521;07:32:58;0;50	02714;8	54994;5;158;0;
$GPXUP;2521;07:32:59;0;50	02714;8	54994;5;158;0;
$GPXUP;2521;07:33:00;0;50	02714;8	54994;5;158;0;
$GPXUP;2521;07:33:01;0;50	02714;8	54994;5;158;0;
$GPXUP;2521;07:33:02;0;50	02714;8	54994;5;158;0;
$GPXUP;2521;07:33:03;0;50	02714;8	54994;5;158;0;
$GPXUP;2521;07:33:04;0;50	02714;8	54994;5;158;0;
$GPXUP;2521;07:33:05;0;50	02714;8	54994;5;158;0;
$GPXUP;2521;07:33:06;0;50	02714;8	54994;5;158;0;
$GPXUP;2521;07:33:07;0;50	02714;8	54994;5;158;0;
$GPXUP;2521;07:33:08;0;50	02714;8	54994;5;158;0;
$GPXUP;2521;07:33:09;0;50	02714;8	54994;5;158;0;
$GPXUP;2521;07:33:10;0;50	02715;8	54994;5;157;0;
$GPXUP;2521;07:33:11;0;50	02715;8	54993;5;157;0;
$GPXUP;2521;07:33:12;0;50	02715;8	54993;5;157;0;
$GPXUP;2521;07:33:13;0;50	02715;8	54993;5;157;0;
$GPXUP;2521;07:33:14;0;50	02715;8	54993;5;157;0;
$GPXUP;2521;07:33:15;0;50	02715;8	54993;5;157;0;
$GPXUP;2521;07:33:16;0;50	02715;8	54993;5;157;0;
$GPXUP;2521;07:33:17;0;50	02715;8	54993;5;157;0;
$GPXUP;2521;07:33:18;0;50	02715;8	54993;5;157;0;
$GPXUP;2521;07:33:19;0;50	02715;8	54993;5;157;0;
$GPXUP;2521;07:33:20;0;50	02715;8	54993;5;157;0;
$GPXUP;2521;07:33:21;0;50	02715;8	54993;5;157;0;
$GPXUP;2521;07:33:22;0;50	02715;8	54993;5;157;0;
$GPXUP;2521;07:33:23;0;50	02715;8	54993;5;157;0;
$GPXUP;2521;07:33:24;0;50	02715;8	54993;5;157;0;
$GPXUP;2521;07:33:25;0;50	02715;8	54993;5;157;0;
$GPXUP;2521;07:33:26;0;50	02715;8	54993;5;157;0;
$GPXUP;2521;07:33:27;0;50	02715;8	54993;5;157;0;
$GPXUP;2521;07:33:28;0;50	02715;8	54993;5;157;0;
$GPXUP;2521;07:33:29;0;50	02715;8	54993;5;157;0;
$GPXUP;2521;07:33:30;0;50	02715;8	54993;5;157;0;
$GPXUP;2521;07:33:31;0;50	02715;8	54993;5;157;0;
$GPXUP;2521;07:33:32;0;50	02715;8	54993;5;157;0;
$GPXUP;2521;07:33:33;0;50	02715;8	54993;5;157;0;
$GPXUP;2521;07:33:34;0;50	02715;8	54993;5;157;0;
$GPXUP;2521;07:33:35;0;50	02715;8	54993;5;157;0;
$GPXUP;2521;07:33:36;0;50	02715;8	54993;5;157;0;
$GPXUP;2521;07:33:37;0;50	02715;8	54993;5;157;0;
$GPXUP;2521;07:33:38;0;50	02715;8	54993;5;157;0;
$GPXUP;2521;07:33:39;0;50	02715;8	54993;5;157;0;
$GPXUP;2521;07:33:40;0;50	02715;8	54993;5;157;0;
$GPXUP;2521;07:33:41;0;50	02715;8	54993;5;157;0;
$GPXUP;2521;07:33:42;0;50	02715;8	54993;5;157;0;
$GPXUP;2521;07:33:43;0;50	02715;8	54993;5;157;0;
$GPXUP;2521;07:33:44;0;50	02715;8	54993;5;158;0;
$GPXUP;2521;07:33:45;0;50	02715;8	54993;5;158;0;
$GPXUP;2521;07:33:46;0;50	02715;8	54993;5;158;0;
$GPXUP;2521;07:33:47;0;50	02715;8	54993;5;158;0;
$GPXUP;2521;07:33:48;0;50	02715;8	54993;5;158;0;
$GPXUP;2521;07:33:49;0;50	02715;8	54993;5;158;0;
$GPXUP;2521;07:33:50;0;50	02715;8	54993;5;158;0;
$GPXUP;2521;07:33:51;0;50	02715;8	54993;5;158;0;
$GPXUP;2521;07:33:52;0;50	02715;8	54993;5;158;0;
$GPXUP;2521;07:33:53;0;50	02715;8	54993;5;158;0;
$GPXUP;2521;07:33:54;0;50	02715;8	54993;5;158;0;
$GPXUP;2521;07:33:55;0;50	02715;8	54993;5;158;0;
$GPXUP;2521;07:33:56;0;50	02715;8	54993;5;158;0;
$GPXUP;2521;07:33:57;0;50	02715;8	54993;5;158;0;
$GPXUP;2521;07:33:58;0;50	02715;8	54993;5;158;0;
$GPXUP;2521;07:33:59;0;50	02716;8	54993;5;157;0;
$GPXUP;2521;07:34:00;0;50	02716;8	54993;5;157;0;
$GPXUP;2521;07:34:01;0;50	02716;8	54993;5;157;0;
$GPXUP;2521;07:34:02;0;50	02716;8	54993;5;157;0;
$GPXUP;2521;07:34:03;0;50	02716;8	54993;5;157;0;
$GPXUP;2521;07:34:04;0;50	02716;8	54993;5;157;0;
$GPXUP;2521;07:34:05;0;50	02716;8	54993;5;157;0;
$GPXUP;2521;07:34:06;0;50	02716;8	54993;5;157;0;
$GPXUP;2521;07:34:07;0;50	02716;8	54993;5;157;0;
$GPXUP;2521;07:34:08;0;50	02716;8	54993;5;157;0;
$GPXUP;2521;07:34:09;0;50	02716;8	54993;5;157;0;
$GPXUP;2521;07:34:10;0;50	02716;8	54993;5;157;0;
$GPXUP;2521;07:34:11;0;50	02716;8	54993;5;157;0;
$GPXUP;2521;07:34:12;0;50	02716;8	54993;5;157;0;
$GPXUP;2521;07:34:13;0;50	02716;8	54993;5;157;0;
$GPXUP;2521;07:34:14;0;50	02716;8	54993;5;157;0;
$GPXUP;2521;07:34:15;0;50	02716;8	54993;5;157;0;
$GPXUP;2521;07:34:16;0;50	02716;8	54993;5;157;0;
$GPXUP;2521;07:34:17;0;50	02716;8	54993;5;157;0;
$GPXUP;2521;07:34:18;0;50	02716;8	54993;5;157;0;
$GPXUP;2521;07:34:19;0;50	02716;8	54993;5;157;0;
$GPXUP;2521;07:34:20;0;50	02716;8	54993;5;157;0;
$GPXUP;2521;07:34:21;0;50	02716;8	54993;5;157;0;
$GPXUP;2521;07:34:22;0;50	02716;8	54993;5;157;0;
$GPXUP;2521;07:34:23;0;50	02716;8	54993;5;157;0;
$GPXUP;2521;07:34:24;0;50	02716;8	54994;5;157;0;
$GPXUP;2521;07:34:25;0;50	02716;8	54994;5;157;0;
$GPXUP;2521;07:34:26;0;50	02716;8	54994;5;157;0;
$GPXUP;2521;07:34:27;0;50	02716;8	54994;5;157;0;
$GPXUP;2521;07:34:28;0;50	02716;8	54994;5;157;0;
$GPXUP;2521;07:34:29;0;50	02716;8	54994;5;157;0;
$GPXUP;2521;07:34:30;0;50	02716;8	54994;5;157;0;
$GPXUP;2521;07:34:31;0;50	02716;8	54994;5;157;0;
$GPXUP;2521;07:34:32;0;50	02716;8	54994;5;157;0;
$GPXUP;2521;07:34:33;0;50	02716;8	54994;5;157;0;
$GPXUP;2521;07:34:34;0;50	02716;8	54994;5;157;0;
$GPXUP;2521;07:34:35;0;50	02716;8	54994;5;157;0;
$GPXUP;2521;07:34:36;0;50	02716;8	54994;5;157;0;
$GPXUP;2521;07:34:37;0;50	02716;8	54994;5;157;0;
$GPXUP;2521;07:34:38;0;50	02717;8	54994;5;157;0;
$GPXUP;2521;07:34:39;0;50	02717;8	54994;5;157;0;
$GPXUP;2521;07:34:40;0;50	02717;8	54994;5;157;0;
$GPXUP;2521;07:34:41;0;50	02717;8	54994;5;157;0;
$GPXUP;2521;07:34:42;0;50	02717;8	54996;5;157;0;
$GPXUP;2521;07:34:43;0;50	02717;8	54996;5;157;0;
$GPXUP;2521;07:34:44;0;50	02717;8	54996;5;157;0;
$GPXUP;2521;07:34:45;0;50	02717;8	54996;5;157;0;
$GPXUP;2521;07:34:46;0;50	02717;8	54996;5;157;0;
$GPXUP;2521;07:34:47;0;50	02717;8	54996;5;157;0;
$GPXUP;2521;07:34:48;0;50	02717;8	54996;5;157;0;
$GPXUP;2521;07:34:49;0;50	02717;8	54996;5;157;0;
$GPXUP;2521;07:34:50;0;50	02717;8	54996;5;157;0;
$GPXUP;2521;07:34:51;0;50	02717;8	54996;5;158;0;
$GPXUP;2521;07:34:52;0;50	02717;8	54996;5;158;0;
$GPXUP;2521;07:34:53;0;50	02717;8	54996;5;158;0;
$GPXUP;2521;07:34:54;0;50	02717;8	54996;5;158;0;
$GPXUP;2521;07:34:55;0;50	02717;8	54996;5;158;0;
$GPXUP;2521;07:34:56;0;50	02717;8	54996;5;158;0;
$GPXUP;2521;07:34:57;0;50	02717;8	54996;5;158;0;
$GPXUP;2521;07:34:58;0;50	02717;8	54996;5;158;0;
$GPXUP;2521;07:34:59;0;50	02717;8	54996;5;158;0;
$GPXUP;2521;07:35:00;0;50	02717;8	54996;5;158;0;
$GPXUP;2521;07:35:01;0;50	02717;8	54996;5;158;0;
$GPXUP;2521;07:35:02;0;50	02717;8	54996;5;158;0;
$GPXUP;2521;07:35:03;0;50	02717;8	54996;5;158;0;
$GPXUP;2521;07:35:04;0;50	02717;8	54996;5;158;0;
$GPXUP;2521;07:35:05;0;50	02717;8	54996;5;158;0;
$GPXUP;2521;07:35:06;0;50	02717;8	54996;5;158;0;
$GPXUP;2521;07:35:07;0;50	02717;8	54997;5;158;0;
$GPXUP;2521;07:35:08;0;50	02717;8	54997;5;158;0;
$GPXUP;2521;07:35:09;0;50	02717;8	54997;5;158;0;
$GPXUP;2521;07:35:10;0;50	02717;8	54997;5;158;0;
$GPXUP;2521;07:35:11;0;50	02717;8	54997;5;158;0;
$GPXUP;2521;07:35:12;0;50	02717;8	54997;5;158;0;
$GPXUP;2521;07:35:13;0;50	02717;8	54997;5;158;0;
$GPXUP;2521;07:35:14;0;50	02717;8	54997;5;158;0;
$GPXUP;2521;07:35:15;0;50	02717;8	54997;5;158;0;
$GPXUP;2521;07:35:16;0;50	02717;8	54997;5;158;0;
$GPXUP;2521;07:35:17;0;50	02717;8	54997;5;158;0;
$GPXUP;2521;07:35:18;0;50	02717;8	54997;5;158;0;
$GPXUP;2521;07:35:19;0;50	02717;8	54997;5;158;0;
$GPXUP;2521;07:35:20;0;50	02717;8	54997;5;158;0;
$GPXUP;2521;07:35:21;0;50	02717;8	54997;5;158;0;
$GPXUP;2521;07:35:22;0;50	02716;8	54997;5;157;0;
$GPXUP;2521;07:35:23;0;50	02716;8	54997;5;157;0;
$GPXUP;2521;07:35:24;0;50	02716;8	54997;5;157;0;
$GPXUP;2521;07:35:25;0;50	02716;8	54997;5;157;0;
$GPXUP;2521;07:35:26;0;50	02716;8	54997;5;157;0;
$GPXUP;2521;07:35:27;0;50	02716;8	54997;5;157;0;
$GPXUP;2521;07:35:28;0;50	02716;8	54997;5;157;0;
$GPXUP;2521;07:35:29;0;50	02716;8	54997;5;157;0;
$GPXUP;2521;07:35:30;0;50	02716;8	54997;5;157;0;
$GPXUP;2521;07:35:31;0;50	02716;8	54997;5;157;0;
$GPXUP;2521;07:35:32;0;50	02716;8	54997;5;157;0;
$GPXUP;2521;07:35:33;0;50	02716;8	54997;5;157;0;
$GPXUP;2521;07:35:34;0;50	02716;8	54997;5;157;0;
$GPXUP;2521;07:35:35;0;50	02716;8	54997;5;157;0;
$GPXUP;2521;07:35:36;0;50	02716;8	54997;5;157;0;
$GPXUP;2521;07:35:37;0;50	02716;8	54997;5;157;0;
$GPXUP;2521;07:35:38;0;50	02717;8	54997;5;158;0;
$GPXUP;2521;07:35:39;0;50	02717;8	54997;5;158;0;
$GPXUP;2521;07:35:40;0;50	02716;8	54997;5;157;0;
$GPXUP;2521;07:35:41;0;50	02716;8	54997;5;157;0;
$GPXUP;2521;07:35:42;0;50	02716;8	54997;5;157;0;
$GPXUP;2521;07:35:43;0;50	02716;8	54997;5;157;0;
$GPXUP;2521;07:35:44;0;50	02716;8	54997;5;157;0;
$GPXUP;2521;07:35:45;0;50	02716;8	54997;5;157;0;
$GPXUP;2521;07:35:46;0;50	02716;8	54997;5;157;0;
$GPXUP;2521;07:35:47;0;50	02716;8	54997;5;157;0;
$GPXUP;2521;07:35:48;0;50	02716;8	54997;5;157;0;
$GPXUP;2521;07:35:49;0;50	02716;8	54997;5;157;0;
$GPXUP;2521;07:35:50;0;50	02716;8	54997;5;157;0;
$GPXUP;2521;07:35:51;0;50	02716;8	54997;5;157;0;
$GPXUP;2521;07:35:52;0;50	02716;8	54997;5;157;0;
$GPXUP;2521;07:35:53;0;50	02716;8	54997;5;157;0;
$GPXUP;2521;07:35:54;0;50	02716;8	54997;5;157;0;
$GPXUP;2521;07:35:55;0;50	02716;8	54997;5;157;0;
$GPXUP;2521;07:35:56;0;50	02716;8	54997;5;157;0;
$GPXUP;2521;07:35:57;0;50	02716;8	54997;5;157;0;
$GPXUP;2521;07:35:58;0;50	02716;8	54997;5;157;0;
$GPXUP;2521;07:35:59;0;50	02716;8	54997;5;157;0;
$GPXUP;2521;07:36:00;0;50	02717;8	54996;5;157;0;
$GPXUP;2521;07:36:01;0;50	02717;8	54996;5;157;0;
$GPXUP;2521;07:36:02;0;50	02717;8	54996;5;157;0;
$GPXUP;2521;07:36:03;0;50	02717;8	54996;5;157;0;
$GPXUP;2521;07:36:04;0;50	02717;8	54996;5;157;0;
$GPXUP;2521;07:36:05;0;50	02717;8	54996;5;157;0;
$GPXUP;2521;07:36:06;0;50	02717;8	54996;5;157;0;
$GPXUP;2521;07:36:07;0;50	02717;8	54996;5;157;0;
$GPXUP;2521;07:36:08;0;50	02717;8	54996;5;157;0;
$GPXUP;2521;07:36:09;0;50	02717;8	54996;5;157;0;
$GPXUP;2521;07:36:10;0;50	02717;8	54996;5;157;0;
$GPXUP;2521;07:36:11;0;50	02717;8	54996;5;157;0;
$GPXUP;2521;07:36:12;0;50	02717;8	54996;5;158;0;
$GPXUP;2521;07:36:13;0;50	02717;8	54997;5;158;0;
$GPXUP;2521;07:36:14;0;50	02717;8	54997;5;158;0;
$GPXUP;2521;07:36:15;0;50	02717;8	54997;5;158;0;
$GPXUP;2521;07:36:16;0;50	02717;8	54997;5;158;0;
$GPXUP;2521;07:36:17;0;50	02717;8	54997;5;158;0;
$GPXUP;2521;07:36:18;0;50	02717;8	54997;5;158;0;
$GPXUP;2521;07:36:19;0;50	02717;8	54997;5;158;0;
$GPXUP;2521;07:36:20;0;50	02717;8	54997;5;158;0;
$GPXUP;2521;07:36:21;0;50	02717;8	54997;5;158;0;
$GPXUP;2521;07:36:22;0;50	02717;8	54997;5;158;0;
$GPXUP;2521;07:36:23;0;50	02717;8	54997;5;158;0;
$GPXUP;2521;07:36:24;0;50	02717;8	54997;5;158;0;
$GPXUP;2521;07:36:25;0;50	02717;8	54997;5;158;0;
$GPXUP;2521;07:36:26;0;50	02717;8	54997;5;158;0;
$GPXUP;2521;07:36:27;0;50	02717;8	54997;5;158;0;
$GPXUP;2521;07:36:28;0;50	02717;8	54997;5;158;0;
$GPXUP;2521;07:36:29;0;50	02717;8	54997;5;158;0;
$GPXUP;2521;07:36:30;0;50	02717;8	54997;5;158;0;
$GPXUP;2521;07:36:31;0;50	02717;8	54996;5;158;0;
$GPXUP;2521;07:36:32;0;50	02717;8	54996;5;158;0;
$GPXUP;2521;07:36:33;0;50	02717;8	54996;5;158;0;
$GPXUP;2521;07:36:34;0;50	02717;8	54996;5;158;0;
$GPXUP;2521;07:36:35;0;50	02717;8	54996;5;158;0;
$GPXUP;2521;07:36:36;0;50	02717;8	54996;5;158;0;
$GPXUP;2521;07:36:37;0;50	02717;8	54996;5;158;0;
$GPXUP;2521;07:36:38;0;50	02717;8	54996;5;158;0;
$GPXUP;2521;07:36:39;0;50	02717;8	54996;5;158;0;
$GPXUP;2521;07:36:40;0;50	02717;8	54996;5;158;0;
$GPXUP;2521;07:36:41;0;50	02717;8	54996;5;158;0;
$GPXUP;2521;07:36:42;0;50	02717;8	54997;5;158;0;
$GPXUP;2521;07:36:43;0;50	02717;8	54997;5;158;0;
$GPXUP;2521;07:36:44;0;50	02717;8	54997;5;158;0;
$GPXUP;2521;07:36:45;0;50	02716;8	54997;5;157;0;
$GPXUP;2521;07:36:46;0;50	02716;8	54997;5;157;0;
$GPXUP;2521;07:36:47;0;50	02716;8	54997;5;157;0;
$GPXUP;2521;07:36:48;0;50	02716;8	54997;5;157;0;
$GPXUP;2521;07:36:49;0;50	02716;8	54997;5;158;0;
$GPXUP;2521;07:36:50;0;50	02716;8	54997;5;158;0;
$GPXUP;2521;07:36:51;0;50	02716;8	54997;5;158;0;
$GPXUP;2521;07:36:52;0;50	02716;8	54997;5;158;0;
$GPXUP;2521;07:36:53;0;50	02716;8	54997;5;158;0;
$GPXUP;2521;07:36:54;0;50	02716;8	54997;5;158;0;
$GPXUP;2521;07:36:55;0;50	02716;8	54997;5;158;0;
$GPXUP;2521;07:36:56;0;50	02715;8	54998;5;157;0;
$GPXUP;2521;07:36:57;0;50	02715;8	54998;5;157;0;
$GPXUP;2521;07:36:58;0;50	02715;8	54998;5;157;0;
$GPXUP;2521;07:36:59;0;50	02715;8	54998;5;157;0;
$GPXUP;2521;07:37:00;0;50	02715;8	54998;5;157;0;
$GPXUP;2521;07:37:01;0;50	02714;8	54998;5;158;0;
$GPXUP;2521;07:37:02;0;50	02714;8	54998;5;158;0;
[truncated: 5,476 more rows]
