# Supplementary material for: Pigeon Navigation: Different Routes Lead to Frankfurt
Source: PLoS One. 2014 Nov 12;9(11):e112439. doi: 10.1371/journal.pone.0112439 (PMC4229201; doi:10.1371/journal.pone.0112439)
Supplement: File S4 — Files containing the original track data and a ‘Read me’ explaining the data format. (ZIP) [file pone.0112439.s004.zip › S-BER/060717xup05_1007_INC.log]

$GPXUP;2521;09:52:04;0;49	89303;8	46673;5;139;0;
$GPXUP;2521;09:52:05;0;49	89304;8	46672;5;140;6;
$GPXUP;2521;09:52:06;0;49	89307;8	46668;5;140;11;
$GPXUP;2521;09:52:07;0;49	89308;8	46663;5;140;15;
$GPXUP;2521;09:52:08;0;49	89311;8	46653;5;141;25;
$GPXUP;2521;09:52:09;0;49	89316;8	46637;5;142;44;
$GPXUP;2521;09:52:10;0;49	89327;8	46616;5;143;64;
$GPXUP;2521;09:52:11;0;49	89339;8	46596;5;143;66;
$GPXUP;2521;09:52:12;0;49	89351;8	46574;5;144;67;
$GPXUP;2521;09:52:13;0;49	89361;8	46549;5;145;67;
$GPXUP;2521;09:52:14;0;49	89369;8	46523;5;147;68;
$GPXUP;2521;09:52:15;0;49	89374;8	46494;5;149;70;
$GPXUP;2521;09:52:16;0;49	89377;8	46467;5;151;68;
$GPXUP;2521;09:52:17;0;49	8938;8	46436;5;152;74;
$GPXUP;2521;09:52:18;0;49	89384;8	46407;5;153;70;
$GPXUP;2521;09:52:19;0;49	89388;8	46375;5;155;77;
$GPXUP;2521;09:52:20;0;49	89395;8	46347;5;155;74;
$GPXUP;2521;09:52:21;0;49	89402;8	46317;5;156;76;
$GPXUP;2521;09:52:22;0;49	8941;8	46289;5;157;76;
$GPXUP;2521;09:52:23;0;49	8942;8	46262;5;158;75;
$GPXUP;2521;09:52:24;0;49	89431;8	46242;5;158;67;
$GPXUP;2521;09:52:25;0;49	89445;8	46226;5;158;65;
$GPXUP;2521;09:52:26;0;49	89462;8	4622;5;159;65;
$GPXUP;2521;09:52:27;0;49	89479;8	46221;5;158;63;
$GPXUP;2521;09:52:28;0;49	89496;8	46223;5;159;60;
$GPXUP;2521;09:52:29;0;49	89512;8	46225;5;159;60;
$GPXUP;2521;09:52:30;0;49	89528;8	46223;5;159;61;
$GPXUP;2521;09:52:31;0;49	89546;8	46222;5;159;63;
$GPXUP;2521;09:52:32;0;49	89563;8	46222;5;159;66;
$GPXUP;2521;09:52:33;0;49	89578;8	46228;5;158;59;
$GPXUP;2521;09:52:34;0;49	89593;8	46233;5;159;58;
$GPXUP;2521;09:52:35;0;49	89608;8	4624;5;159;57;
$GPXUP;2521;09:52:36;0;49	89622;8	46248;5;159;56;
$GPXUP;2521;09:52:37;0;49	89635;8	46256;5;161;52;
$GPXUP;2521;09:52:38;0;49	89646;8	46267;5;160;50;
$GPXUP;2521;09:52:39;0;49	89657;8	46281;5;161;53;
$GPXUP;2521;09:52:40;0;49	89669;8	46291;5;161;54;
$GPXUP;2521;09:52:41;0;49	89681;8	46303;5;162;53;
$GPXUP;2521;09:52:42;0;49	89693;8	46312;5;164;52;
$GPXUP;2521;09:52:43;0;49	89706;8	46319;5;164;53;
$GPXUP;2521;09:52:44;0;49	8972;8	46322;5;166;54;
$GPXUP;2521;09:52:45;0;49	89732;8	46323;5;167;48;
$GPXUP;2521;09:52:46;0;49	89747;8	46321;5;168;61;
$GPXUP;2521;09:52:47;0;49	89765;8	46317;5;168;68;
$GPXUP;2521;09:52:48;0;49	89782;8	46312;5;169;71;
$GPXUP;2521;09:52:49;0;49	89799;8	46311;5;169;68;
$GPXUP;2521;09:52:50;0;49	89816;8	46311;5;168;67;
$GPXUP;2521;09:52:51;0;49	89834;8	46311;5;167;69;
$GPXUP;2521;09:52:52;0;49	89851;8	46307;5;168;70;
$GPXUP;2521;09:52:53;0;49	8987;8	46302;5;168;71;
$GPXUP;2521;09:52:54;0;49	89886;8	46294;5;168;70;
$GPXUP;2521;09:52:55;0;49	89903;8	46285;5;168;69;
$GPXUP;2521;09:52:56;0;49	89918;8	46284;5;168;65;
$GPXUP;2521;09:52:57;0;49	89934;8	46284;5;169;62;
$GPXUP;2521;09:52:58;0;49	8995;8	46282;5;170;61;
$GPXUP;2521;09:52:59;0;49	89964;8	46283;5;171;58;
$GPXUP;2521;09:53:00;0;49	89978;8	46281;5;171;58;
$GPXUP;2521;09:53:01;0;49	89994;8	4628;5;171;61;
$GPXUP;2521;09:53:02;0;49	9001;8	46277;5;171;66;
$GPXUP;2521;09:53:03;0;49	90026;8	46273;5;170;64;
$GPXUP;2521;09:53:04;0;49	90043;8	46267;5;171;68;
$GPXUP;2521;09:53:05;0;49	90058;8	4626;5;171;64;
$GPXUP;2521;09:53:06;0;49	90073;8	46247;5;171;68;
$GPXUP;2521;09:53:07;0;49	90085;8	46228;5;171;66;
$GPXUP;2521;09:53:08;0;49	90097;8	46212;5;172;65;
$GPXUP;2521;09:53:09;0;49	90108;8	46196;5;172;61;
$GPXUP;2521;09:53:10;0;49	9012;8	46178;5;173;62;
$GPXUP;2521;09:53:11;0;49	90131;8	46163;5;174;60;
$GPXUP;2521;09:53:12;0;49	90142;8	46146;5;175;61;
$GPXUP;2521;09:53:13;0;49	90152;8	46126;5;175;63;
$GPXUP;2521;09:53:14;0;49	90161;8	46106;5;176;62;
$GPXUP;2521;09:53:15;0;49	90172;8	46088;5;177;61;
$GPXUP;2521;09:53:16;0;49	90183;8	46073;5;178;59;
$GPXUP;2521;09:53:17;0;49	90193;8	46061;5;179;53;
$GPXUP;2521;09:53:18;0;49	90205;8	46051;5;180;50;
$GPXUP;2521;09:53:19;0;49	90215;8	46049;5;180;45;
$GPXUP;2521;09:53:20;0;49	90223;8	46049;5;181;32;
$GPXUP;2521;09:53:21;0;49	90225;8	46058;5;181;24;
$GPXUP;2521;09:53:22;0;49	90224;8	46077;5;182;36;
$GPXUP;2521;09:53:23;0;49	9022;8	46096;5;182;38;
$GPXUP;2521;09:53:24;0;49	90211;8	46117;5;184;49;
$GPXUP;2521;09:53:25;0;49	90197;8	46132;5;185;54;
$GPXUP;2521;09:53:26;0;49	90184;8	46147;5;186;48;
$GPXUP;2521;09:53:27;0;49	90172;8	4616;5;188;44;
$GPXUP;2521;09:53:28;0;49	90164;8	46178;5;189;42;
$GPXUP;2521;09:53:29;0;49	90158;8	46195;5;190;41;
$GPXUP;2521;09:53:30;0;49	90155;8	46213;5;192;39;
$GPXUP;2521;09:53:31;0;49	90157;8	4623;5;193;36;
$GPXUP;2521;09:53:32;0;49	90161;8	46242;5;194;30;
$GPXUP;2521;09:53:33;0;49	9017;8	46247;5;195;33;
$GPXUP;2521;09:53:34;0;49	90187;8	4625;5;195;57;
$GPXUP;2521;09:53:35;0;49	90203;8	46257;5;194;59;
$GPXUP;2521;09:53:36;0;49	90216;8	46267;5;195;55;
$GPXUP;2521;09:53:37;0;49	90229;8	4628;5;195;52;
$GPXUP;2521;09:53:38;0;49	90242;8	46291;5;196;52;
$GPXUP;2521;09:53:39;0;49	90256;8	46297;5;196;52;
$GPXUP;2521;09:53:40;0;49	90268;8	46307;5;196;50;
$GPXUP;2521;09:53:41;0;49	90279;8	46317;5;196;48;
$GPXUP;2521;09:53:42;0;49	9029;8	46329;5;197;47;
$GPXUP;2521;09:53:43;0;49	90301;8	46337;5;198;47;
$GPXUP;2521;09:53:44;0;49	90313;8	46346;5;200;48;
$GPXUP;2521;09:53:45;0;49	90324;8	46355;5;201;47;
$GPXUP;2521;09:53:46;0;49	90337;8	46359;5;203;49;
$GPXUP;2521;09:53:47;0;49	9035;8	46361;5;205;50;
$GPXUP;2521;09:53:48;0;49	90364;8	46366;5;207;51;
$GPXUP;2521;09:53:49;0;49	90374;8	46376;5;208;48;
$GPXUP;2521;09:53:50;0;49	90383;8	4639;5;210;48;
$GPXUP;2521;09:53:51;0;49	90391;8	46405;5;212;48;
$GPXUP;2521;09:53:52;0;49	904;8	46417;5;214;47;
$GPXUP;2521;09:53:53;0;49	90411;8	46423;5;216;48;
$GPXUP;2521;09:53:54;0;49	90425;8	46427;5;218;51;
$GPXUP;2521;09:53:55;0;49	90439;8	46426;5;219;51;
$GPXUP;2521;09:53:56;0;49	90452;8	46428;5;221;53;
$GPXUP;2521;09:53:57;0;49	90464;8	46429;5;223;50;
$GPXUP;2521;09:53:58;0;49	90476;8	46432;5;224;42;
$GPXUP;2521;09:53:59;0;49	90484;8	46442;5;225;41;
$GPXUP;2521;09:54:00;0;49	9049;8	46457;5;226;41;
$GPXUP;2521;09:54:01;0;49	90497;8	46479;5;226;57;
$GPXUP;2521;09:54:02;0;49	90506;8	46502;5;227;61;
$GPXUP;2521;09:54:03;0;49	90513;8	46526;5;226;62;
$GPXUP;2521;09:54:04;0;49	90517;8	46551;5;227;60;
$GPXUP;2521;09:54:05;0;49	90521;8	46577;5;227;59;
$GPXUP;2521;09:54:06;0;49	90521;8	46602;5;226;59;
$GPXUP;2521;09:54:07;0;49	90521;8	46629;5;224;62;
$GPXUP;2521;09:54:08;0;49	90518;8	46657;5;222;65;
$GPXUP;2521;09:54:09;0;49	90517;8	46683;5;221;65;
$GPXUP;2521;09:54:10;0;49	90518;8	46709;5;219;61;
$GPXUP;2521;09:54:11;0;49	90519;8	46734;5;217;56;
$GPXUP;2521;09:54:12;0;49	90524;8	46755;5;215;53;
$GPXUP;2521;09:54:13;0;49	90529;8	46773;5;213;46;
$GPXUP;2521;09:54:14;0;49	90536;8	46791;5;211;46;
$GPXUP;2521;09:54:15;0;49	90544;8	46805;5;210;46;
$GPXUP;2521;09:54:16;0;49	90553;8	46813;5;207;42;
$GPXUP;2521;09:54:17;0;49	90564;8	46813;5;206;39;
$GPXUP;2521;09:54:18;0;49	90572;8	46808;5;204;34;
$GPXUP;2521;09:54:19;0;49	9058;8	46794;5;202;40;
$GPXUP;2521;09:54:20;0;49	90591;8	46774;5;201;60;
$GPXUP;2521;09:54:21;0;49	90605;8	46758;5;199;63;
$GPXUP;2521;09:54:22;0;49	90621;8	46747;5;198;60;
$GPXUP;2521;09:54:23;0;49	90636;8	46737;5;196;61;
$GPXUP;2521;09:54:24;0;49	90652;8	46729;5;195;62;
$GPXUP;2521;09:54:25;0;49	90668;8	46719;5;194;62;
$GPXUP;2521;09:54:26;0;49	90683;8	46711;5;193;60;
$GPXUP;2521;09:54:27;0;49	90696;8	46696;5;194;60;
$GPXUP;2521;09:54:28;0;49	9071;8	46679;5;194;61;
$GPXUP;2521;09:54:29;0;49	90722;8	46664;5;194;59;
$GPXUP;2521;09:54:30;0;49	90736;8	46646;5;192;66;
$GPXUP;2521;09:54:31;0;49	90749;8	46624;5;191;69;
$GPXUP;2521;09:54:32;0;49	90762;8	46601;5;190;74;
$GPXUP;2521;09:54:33;0;49	90776;8	46578;5;187;77;
$GPXUP;2521;09:54:34;0;49	90791;8	46554;5;186;80;
$GPXUP;2521;09:54:35;0;49	90808;8	46532;5;183;80;
$GPXUP;2521;09:54:36;0;49	90823;8	46511;5;181;80;
$GPXUP;2521;09:54:37;0;49	90839;8	46493;5;179;72;
$GPXUP;2521;09:54:38;0;49	90855;8	46479;5;177;71;
$GPXUP;2521;09:54:39;0;49	90873;8	46475;5;175;68;
$GPXUP;2521;09:54:40;0;49	90891;8	4647;5;174;69;
$GPXUP;2521;09:54:41;0;49	90908;8	46466;5;173;69;
$GPXUP;2521;09:54:42;0;49	90927;8	46462;5;172;69;
$GPXUP;2521;09:54:43;0;49	90944;8	46463;5;171;68;
$GPXUP;2521;09:54:44;0;49	90961;8	46463;5;170;67;
$GPXUP;2521;09:54:45;0;49	90978;8	46465;5;169;64;
$GPXUP;2521;09:54:46;0;49	90992;8	46473;5;169;61;
$GPXUP;2521;09:54:47;0;49	91003;8	46482;5;169;49;
$GPXUP;2521;09:54:48;0;49	9101;8	46497;5;169;47;
$GPXUP;2521;09:54:49;0;49	91015;8	46519;5;169;53;
$GPXUP;2521;09:54:50;0;49	91017;8	46542;5;169;54;
$GPXUP;2521;09:54:51;0;49	91021;8	46562;5;170;49;
$GPXUP;2521;09:54:52;0;49	91026;8	46581;5;172;46;
$GPXUP;2521;09:54:53;0;49	9103;8	466;5;173;48;
$GPXUP;2521;09:54:54;0;49	91036;8	46619;5;174;51;
$GPXUP;2521;09:54:55;0;49	91043;8	46637;5;175;52;
$GPXUP;2521;09:54:56;0;49	91051;8	46654;5;177;51;
$GPXUP;2521;09:54:57;0;49	91059;8	46669;5;179;49;
$GPXUP;2521;09:54:58;0;49	91068;8	46682;5;182;46;
$GPXUP;2521;09:54:59;0;49	91078;8	46692;5;183;47;
$GPXUP;2521;09:55:00;0;49	91088;8	46702;5;185;48;
$GPXUP;2521;09:55:01;0;49	91097;8	46717;5;186;49;
$GPXUP;2521;09:55:02;0;49	91104;8	46732;5;187;49;
$GPXUP;2521;09:55:03;0;49	91112;8	46748;5;189;50;
$GPXUP;2521;09:55:04;0;49	91117;8	46767;5;189;51;
$GPXUP;2521;09:55:05;0;49	9112;8	46787;5;191;52;
$GPXUP;2521;09:55:06;0;49	91123;8	46808;5;192;52;
$GPXUP;2521;09:55:07;0;49	91128;8	46827;5;194;51;
$GPXUP;2521;09:55:08;0;49	91135;8	46847;5;194;57;
$GPXUP;2521;09:55:09;0;49	91142;8	46865;5;196;54;
$GPXUP;2521;09:55:10;0;49	9115;8	46879;5;196;47;
$GPXUP;2521;09:55:11;0;49	9116;8	4689;5;198;50;
$GPXUP;2521;09:55:12;0;49	91174;8	46898;5;197;56;
$GPXUP;2521;09:55:13;0;49	91186;8	46907;5;198;55;
$GPXUP;2521;09:55:14;0;49	91198;8	46916;5;198;54;
$GPXUP;2521;09:55:15;0;49	91209;8	46925;5;198;48;
$GPXUP;2521;09:55:16;0;49	91218;8	46935;5;198;43;
$GPXUP;2521;09:55:17;0;49	91224;8	46948;5;198;44;
$GPXUP;2521;09:55:18;0;49	91226;8	46968;5;198;50;
$GPXUP;2521;09:55:19;0;49	9123;8	4699;5;197;58;
$GPXUP;2521;09:55:20;0;49	91234;8	4701;5;196;55;
$GPXUP;2521;09:55:21;0;49	9124;8	4703;5;196;53;
$GPXUP;2521;09:55:22;0;49	91246;8	47048;5;195;53;
$GPXUP;2521;09:55:23;0;49	91254;8	47065;5;194;54;
$GPXUP;2521;09:55:24;0;49	91262;8	47082;5;193;53;
$GPXUP;2521;09:55:25;0;49	91272;8	47096;5;193;55;
$GPXUP;2521;09:55:26;0;49	91283;8	47111;5;192;56;
$GPXUP;2521;09:55:27;0;49	91292;8	47128;5;190;57;
$GPXUP;2521;09:55:28;0;49	91301;8	47146;5;188;58;
$GPXUP;2521;09:55:29;0;49	91309;8	47166;5;187;59;
$GPXUP;2521;09:55:30;0;49	91316;8	47185;5;186;59;
$GPXUP;2521;09:55:31;0;49	9132;8	47207;5;185;57;
$GPXUP;2521;09:55:32;0;49	91324;8	47228;5;185;55;
$GPXUP;2521;09:55:33;0;49	91329;8	47245;5;185;50;
$GPXUP;2521;09:55:34;0;49	91335;8	47263;5;184;52;
$GPXUP;2521;09:55:35;0;49	91341;8	47281;5;183;52;
$GPXUP;2521;09:55:36;0;49	9135;8	47296;5;183;50;
$GPXUP;2521;09:55:37;0;49	91362;8	47308;5;183;59;
$GPXUP;2521;09:55:38;0;49	91373;8	47324;5;181;59;
$GPXUP;2521;09:55:39;0;49	91383;8	47343;5;180;59;
$GPXUP;2521;09:55:40;0;49	91391;8	47361;5;179;58;
$GPXUP;2521;09:55:41;0;49	91398;8	47379;5;179;56;
$GPXUP;2521;09:55:42;0;49	91404;8	47397;5;177;54;
$GPXUP;2521;09:55:43;0;49	91409;8	47417;5;178;53;
$GPXUP;2521;09:55:44;0;49	91415;8	47433;5;177;52;
$GPXUP;2521;09:55:45;0;49	91417;8	47452;5;177;51;
$GPXUP;2521;09:55:46;0;49	91416;8	4747;5;177;49;
$GPXUP;2521;09:55:47;0;49	91413;8	47491;5;176;56;
$GPXUP;2521;09:55:48;0;49	9141;8	47513;5;176;60;
$GPXUP;2521;09:55:49;0;49	91407;8	47533;5;177;59;
$GPXUP;2521;09:55:50;0;49	91402;8	47555;5;177;60;
$GPXUP;2521;09:55:51;0;49	91397;8	47576;5;177;60;
$GPXUP;2521;09:55:52;0;49	91394;8	47598;5;177;59;
$GPXUP;2521;09:55:53;0;49	91394;8	47618;5;177;55;
$GPXUP;2521;09:55:54;0;49	91398;8	47638;5;178;52;
$GPXUP;2521;09:55:55;0;49	91402;8	47655;5;178;47;
$GPXUP;2521;09:55:56;0;49	91408;8	47671;5;178;51;
$GPXUP;2521;09:55:57;0;49	91417;8	47685;5;178;50;
$GPXUP;2521;09:55:58;0;49	91426;8	47695;5;179;46;
$GPXUP;2521;09:55:59;0;49	91436;8	477;5;179;38;
$GPXUP;2521;09:56:00;0;49	9145;8	477;5;178;50;
$GPXUP;2521;09:56:01;0;49	91462;8	47701;5;177;47;
$GPXUP;2521;09:56:02;0;49	91477;8	47703;5;177;52;
$GPXUP;2521;09:56:03;0;49	91491;8	47707;5;176;55;
$GPXUP;2521;09:56:04;0;49	91505;8	47711;5;176;55;
$GPXUP;2521;09:56:05;0;49	91518;8	4772;5;176;54;
$GPXUP;2521;09:56:06;0;49	9153;8	47731;5;177;55;
$GPXUP;2521;09:56:07;0;49	91541;8	4774;5;177;50;
$GPXUP;2521;09:56:08;0;49	91555;8	47747;5;177;52;
$GPXUP;2521;09:56:09;0;49	91567;8	4775;5;177;48;
$GPXUP;2521;09:56:10;0;49	91579;8	47754;5;178;47;
$GPXUP;2521;09:56:11;0;49	91591;8	47753;5;177;45;
$GPXUP;2521;09:56:12;0;49	91607;8	47742;5;176;65;
$GPXUP;2521;09:56:13;0;49	91625;8	47732;5;175;70;
$GPXUP;2521;09:56:14;0;49	91644;8	47729;5;174;70;
$GPXUP;2521;09:56:15;0;49	91662;8	47731;5;173;69;
$GPXUP;2521;09:56:16;0;49	91679;8	47734;5;173;66;
$GPXUP;2521;09:56:17;0;49	91695;8	47735;5;172;61;
$GPXUP;2521;09:56:18;0;49	91711;8	47733;5;171;60;
$GPXUP;2521;09:56:19;0;49	9173;8	47725;5;170;71;
$GPXUP;2521;09:56:20;0;49	91749;8	47723;5;169;71;
$GPXUP;2521;09:56:21;0;49	91768;8	47721;5;169;74;
$GPXUP;2521;09:56:22;0;49	91787;8	47723;5;168;76;
$GPXUP;2521;09:56:23;0;49	91804;8	47728;5;168;70;
$GPXUP;2521;09:56:24;0;49	91817;8	47736;5;167;53;
$GPXUP;2521;09:56:25;0;49	91829;8	47749;5;167;57;
$GPXUP;2521;09:56:26;0;49	91843;8	47758;5;166;62;
$GPXUP;2521;09:56:27;0;49	91857;8	4777;5;166;63;
$GPXUP;2521;09:56:28;0;49	9187;8	47784;5;165;66;
$GPXUP;2521;09:56:29;0;49	91883;8	47802;5;165;69;
$GPXUP;2521;09:56:30;0;49	91892;8	4782;5;164;60;
$GPXUP;2521;09:56:31;0;49	91896;8	47841;5;165;52;
$GPXUP;2521;09:56:32;0;49	91902;8	47862;5;164;60;
$GPXUP;2521;09:56:33;0;49	9191;8	47883;5;164;63;
$GPXUP;2521;09:56:34;0;49	91919;8	479;5;165;59;
$GPXUP;2521;09:56:35;0;49	91929;8	47909;5;165;47;
$GPXUP;2521;09:56:36;0;49	91941;8	47915;5;165;57;
$GPXUP;2521;09:56:37;0;49	91956;8	47923;5;166;63;
$GPXUP;2521;09:56:38;0;49	9197;8	47934;5;167;64;
$GPXUP;2521;09:56:39;0;49	91984;8	47943;5;168;63;
$GPXUP;2521;09:56:40;0;49	91996;8	47955;5;167;63;
$GPXUP;2521;09:56:41;0;49	92009;8	47964;5;169;58;
$GPXUP;2521;09:56:42;0;49	92024;8	47971;5;169;61;
$GPXUP;2521;09:56:43;0;49	92039;8	47979;5;170;65;
$GPXUP;2521;09:56:44;0;49	92053;8	47987;5;171;64;
$GPXUP;2521;09:56:45;0;49	92064;8	48001;5;171;59;
$GPXUP;2521;09:56:46;0;49	92072;8	48013;5;171;49;
$GPXUP;2521;09:56:47;0;49	92076;8	48033;5;173;56;
$GPXUP;2521;09:56:48;0;49	92082;8	48053;5;173;57;
$GPXUP;2521;09:56:49;0;49	92091;8	4807;5;175;57;
$GPXUP;2521;09:56:50;0;49	92099;8	48088;5;176;59;
$GPXUP;2521;09:56:51;0;49	92107;8	48105;5;177;57;
$GPXUP;2521;09:56:52;0;49	92118;8	48118;5;179;56;
$GPXUP;2521;09:56:53;0;49	9213;8	48128;5;180;55;
$GPXUP;2521;09:56:54;0;49	9214;8	48137;5;180;52;
$GPXUP;2521;09:56:55;0;49	92152;8	48146;5;181;53;
$GPXUP;2521;09:56:56;0;49	92163;8	48153;5;182;50;
$GPXUP;2521;09:56:57;0;49	92173;8	48156;5;184;45;
$GPXUP;2521;09:56:58;0;49	92186;8	48154;5;183;53;
$GPXUP;2521;09:56:59;0;49	922;8	48145;5;184;60;
$GPXUP;2521;09:57:00;0;49	92216;8	48127;5;184;76;
$GPXUP;2521;09:57:01;0;49	92232;8	48104;5;185;82;
$GPXUP;2521;09:57:02;0;49	92247;8	48078;5;185;86;
$GPXUP;2521;09:57:03;0;49	9226;8	4805;5;183;79;
$GPXUP;2521;09:57:04;0;49	92274;8	48022;5;181;86;
$GPXUP;2521;09:57:05;0;49	92286;8	47997;5;179;79;
$GPXUP;2521;09:57:06;0;49	92299;8	47975;5;178;71;
$GPXUP;2521;09:57:07;0;49	92314;8	47958;5;177;68;
$GPXUP;2521;09:57:08;0;49	92329;8	47941;5;176;69;
$GPXUP;2521;09:57:09;0;49	92342;8	47925;5;175;63;
$GPXUP;2521;09:57:10;0;49	92353;8	47905;5;173;62;
$GPXUP;2521;09:57:11;0;49	9236;8	47881;5;172;61;
$GPXUP;2521;09:57:12;0;49	92362;8	47855;5;170;55;
$GPXUP;2521;09:57:13;0;49	92358;8	47828;5;169;57;
$GPXUP;2521;09:57:14;0;49	92351;8	47797;5;167;63;
$GPXUP;2521;09:57:15;0;49	92341;8	47769;5;167;63;
$GPXUP;2521;09:57:16;0;49	92327;8	4774;5;166;73;
$GPXUP;2521;09:57:17;0;49	92314;8	4771;2;165;74;
$GPXUP;2521;09:57:18;0;49	92309;8	47687;5;165;52;
$GPXUP;2521;09:57:19;0;49	92303;8	47669;5;165;42;
$GPXUP;2521;09:57:20;0;49	92296;8	47652;5;165;37;
$GPXUP;2521;09:57:21;0;49	92292;8	47645;5;165;21;
$GPXUP;2521;09:57:22;0;49	92291;8	47642;5;165;8;
$GPXUP;2521;09:57:23;0;49	92292;8	47645;5;165;6;
$GPXUP;2521;09:57:24;0;49	92297;8	47648;5;166;22;
$GPXUP;2521;09:57:25;0;49	92303;8	47656;5;165;31;
$GPXUP;2521;09:57:26;0;49	92309;8	47662;5;165;24;
$GPXUP;2521;09:57:27;0;49	92316;8	47664;5;165;31;
$GPXUP;2521;09:57:28;0;49	92326;8	47668;5;163;42;
$GPXUP;2521;09:57:29;0;49	92339;8	47662;5;162;59;
$GPXUP;2521;09:57:30;0;49	92354;8	47653;5;161;63;
$GPXUP;2521;09:57:31;0;49	92367;8	47645;5;159;61;
$GPXUP;2521;09:57:32;0;49	92379;8	47639;5;158;52;
$GPXUP;2521;09:57:33;0;49	92394;8	47637;5;156;57;
$GPXUP;2521;09:57:34;0;49	92407;8	47638;5;155;54;
$GPXUP;2521;09:57:35;0;49	92417;8	4764;5;154;41;
$GPXUP;2521;09:57:36;0;49	92424;8	47649;5;153;33;
$GPXUP;2521;09:57:37;0;49	92428;8	47665;5;153;34;
$GPXUP;2521;09:57:38;0;49	92435;8	47681;5;152;41;
$GPXUP;2521;09:57:39;0;49	92443;8	47697;5;152;48;
$GPXUP;2521;09:57:40;0;49	92454;8	4771;5;151;49;
$GPXUP;2521;09:57:41;0;49	92467;8	47718;5;150;53;
$GPXUP;2521;09:57:42;0;49	9248;8	47726;5;150;54;
$GPXUP;2521;09:57:43;0;49	92491;8	47737;5;150;53;
$GPXUP;2521;09:57:44;0;49	925;8	47748;5;149;45;
$GPXUP;2521;09:57:45;0;49	92509;8	47765;5;149;48;
$GPXUP;2521;09:57:46;0;49	92515;8	47781;5;149;42;
$GPXUP;2521;09:57:47;0;49	92524;8	47796;5;149;47;
$GPXUP;2521;09:57:48;0;49	92532;8	4781;5;150;47;
$GPXUP;2521;09:57:49;0;49	92539;8	47825;5;150;44;
$GPXUP;2521;09:57:50;0;49	92542;8	47842;5;149;39;
$GPXUP;2521;09:57:51;0;49	9254;8	47858;5;149;35;
$GPXUP;2521;09:57:52;0;49	92532;8	47875;5;150;44;
$GPXUP;2521;09:57:53;0;49	92521;8	47891;5;150;46;
$GPXUP;2521;09:57:54;0;49	92508;8	47903;5;150;44;
$GPXUP;2521;09:57:55;0;49	92492;8	47917;5;151;59;
$GPXUP;2521;09:57:56;0;49	92476;8	4793;5;151;57;
$GPXUP;2521;09:57:57;0;49	92462;8	47942;5;153;53;
$GPXUP;2521;09:57:58;0;49	92451;8	47959;5;154;49;
$GPXUP;2521;09:57:59;0;49	92441;8	47975;5;155;48;
$GPXUP;2521;09:58:00;0;49	92433;8	47986;5;156;37;
$GPXUP;2521;09:58:01;0;49	92428;8	47995;5;158;23;
$GPXUP;2521;09:58:02;0;49	92428;8	47996;5;159;7;
$GPXUP;2521;09:58:03;0;49	9243;8	47994;5;160;4;
$GPXUP;2521;09:58:04;0;49	92433;8	47983;5;162;23;
$GPXUP;2521;09:58:05;0;49	92438;8	47961;5;163;44;
$GPXUP;2521;09:58:06;0;49	92439;8	4793;5;164;67;
$GPXUP;2521;09:58:07;0;49	92439;8	47899;5;164;68;
$GPXUP;2521;09:58:08;0;49	92439;8	47869;5;166;64;
$GPXUP;2521;09:58:09;0;49	92442;8	47841;5;166;61;
$GPXUP;2521;09:58:10;0;49	92444;8	47813;5;167;61;
$GPXUP;2521;09:58:11;0;49	92448;8	47789;5;167;57;
$GPXUP;2521;09:58:12;0;49	9245;8	4777;5;167;41;
$GPXUP;2521;09:58:13;0;49	92454;8	47755;5;168;37;
$GPXUP;2521;09:58:14;0;49	92456;8	47745;5;169;22;
$GPXUP;2521;09:58:15;0;49	92461;8	47749;5;169;11;
$GPXUP;2521;09:58:16;0;49	9247;8	4776;5;170;30;
$GPXUP;2521;09:58:17;0;49	92479;8	47774;5;169;36;
$GPXUP;2521;09:58:18;0;49	92485;8	47794;5;170;43;
$GPXUP;2521;09:58:19;0;49	92488;8	47814;5;170;42;
$GPXUP;2521;09:58:20;0;49	9249;8	47834;5;170;44;
$GPXUP;2521;09:58:21;0;49	92489;8	47853;5;170;41;
$GPXUP;2521;09:58:22;0;49	92487;8	47871;5;169;41;
$GPXUP;2521;09:58:23;0;49	92484;8	47888;5;170;40;
$GPXUP;2521;09:58:24;0;49	92479;8	47898;5;169;31;
$GPXUP;2521;09:58:25;0;49	92467;8	47905;5;169;46;
$GPXUP;2521;09:58:26;0;49	92455;8	47912;5;170;53;
$GPXUP;2521;09:58:27;0;49	92442;8	47921;5;170;53;
$GPXUP;2521;09:58:28;0;49	92432;8	47928;5;170;43;
$GPXUP;2521;09:58:29;0;49	92425;8	47936;5;171;34;
$GPXUP;2521;09:58:30;0;49	92423;8	47944;5;171;22;
$GPXUP;2521;09:58:31;0;49	92425;8	47948;5;171;5;
$GPXUP;2521;09:58:32;0;49	9243;8	47948;5;172;9;
$GPXUP;2521;09:58:33;0;49	9244;8	47944;5;173;30;
$GPXUP;2521;09:58:34;0;49	92452;8	47935;5;174;42;
$GPXUP;2521;09:58:35;0;49	92462;8	47917;5;174;55;
$GPXUP;2521;09:58:36;0;49	92473;8	47898;5;174;54;
$GPXUP;2521;09:58:37;0;49	92481;8	47877;5;175;58;
$GPXUP;2521;09:58:38;0;49	9249;8	47854;5;174;64;
$GPXUP;2521;09:58:39;0;49	92503;8	47831;5;174;68;
$GPXUP;2521;09:58:40;0;49	92515;8	4781;5;174;69;
$GPXUP;2521;09:58:41;0;49	92528;8	47788;5;173;68;
$GPXUP;2521;09:58:42;0;49	92541;8	47773;5;174;59;
$GPXUP;2521;09:58:43;0;49	92553;8	47759;5;174;58;
$GPXUP;2521;09:58:44;0;49	92563;8	47744;5;174;51;
$GPXUP;2521;09:58:45;0;49	92572;8	47725;5;174;51;
$GPXUP;2521;09:58:46;0;49	92578;8	47704;5;175;57;
$GPXUP;2521;09:58:47;0;49	9258;8	47676;5;175;68;
$GPXUP;2521;09:58:48;0;49	92582;8	47651;5;176;63;
$GPXUP;2521;09:58:49;0;49	92587;8	47625;5;177;65;
$GPXUP;2521;09:58:50;0;49	92591;8	476;5;177;64;
$GPXUP;2521;09:58:51;0;49	92598;8	47576;5;177;63;
$GPXUP;2521;09:58:52;0;49	92607;8	47552;5;177;70;
$GPXUP;2521;09:58:53;0;49	92616;8	4753;5;178;66;
$GPXUP;2521;09:58:54;0;49	92627;8	47515;5;180;58;
$GPXUP;2521;09:58:55;0;49	92639;8	47503;5;180;53;
$GPXUP;2521;09:58:56;0;49	9265;8	47494;5;182;49;
$GPXUP;2521;09:58:57;0;49	92659;8	47492;5;183;37;
$GPXUP;2521;09:58:58;0;49	92665;8	47495;5;183;22;
$GPXUP;2521;09:58:59;0;49	92666;8	47505;5;185;13;
$GPXUP;2521;09:59:00;0;49	92663;8	47515;5;186;9;
$GPXUP;2521;09:59:01;0;49	92657;8	47526;5;187;27;
$GPXUP;2521;09:59:02;0;49	92644;8	47545;5;188;54;
$GPXUP;2521;09:59:03;0;49	92632;8	47564;5;189;49;
$GPXUP;2521;09:59:04;0;49	92623;8	4758;5;190;42;
$GPXUP;2521;09:59:05;0;49	92616;8	47598;5;190;41;
$GPXUP;2521;09:59:06;0;49	92611;8	47617;5;191;36;
$GPXUP;2521;09:59:07;0;49	92607;8	47632;5;192;28;
$GPXUP;2521;09:59:08;0;49	92604;8	47644;5;192;20;
$GPXUP;2521;09:59:09;0;49	92603;8	47654;5;193;14;
$GPXUP;2521;09:59:10;0;49	92606;8	47664;5;194;23;
$GPXUP;2521;09:59:11;0;49	92611;8	47674;5;195;24;
$GPXUP;2521;09:59:12;0;49	92614;8	47685;5;195;24;
$GPXUP;2521;09:59:13;0;49	92615;8	47696;5;196;22;
$GPXUP;2521;09:59:14;0;49	92615;8	47705;5;196;18;
$GPXUP;2521;09:59:15;0;49	92614;8	47706;5;196;1;
$GPXUP;2521;09:59:16;0;49	92608;8	47699;5;196;22;
$GPXUP;2521;09:59:17;0;49	92604;8	4769;5;196;19;
$GPXUP;2521;09:59:18;0;49	92601;8	47675;5;196;32;
$GPXUP;2521;09:59:19;0;49	92603;8	47662;5;197;33;
$GPXUP;2521;09:59:20;0;49	92605;8	47648;5;197;35;
$GPXUP;2521;09:59:21;0;49	92608;8	47639;5;196;27;
$GPXUP;2521;09:59:22;0;49	9261;8	47631;5;195;18;
$GPXUP;2521;09:59:23;0;49	92616;8	47629;5;195;23;
$GPXUP;2521;09:59:24;0;49	92622;8	47632;5;193;22;
$GPXUP;2521;09:59:25;0;49	92624;8	47635;5;192;10;
$GPXUP;2521;09:59:26;0;49	92625;8	47634;5;190;6;
$GPXUP;2521;09:59:27;0;49	92629;8	47632;5;190;12;
$GPXUP;2521;09:59:28;0;49	92634;8	47629;5;189;23;
$GPXUP;2521;09:59:29;0;49	92642;8	47626;5;186;30;
$GPXUP;2521;09:59:30;0;49	9265;8	47629;5;185;31;
$GPXUP;2521;09:59:31;0;49	92661;8	4764;5;184;43;
$GPXUP;2521;09:59:32;0;49	92672;8	47649;5;184;42;
$GPXUP;2521;09:59:33;0;49	92682;8	47656;5;184;42;
$GPXUP;2521;09:59:34;0;49	92693;8	47664;5;184;42;
$GPXUP;2521;09:59:35;0;49	92704;8	47671;5;185;43;
$GPXUP;2521;09:59:36;0;49	92716;8	47679;5;185;46;
$GPXUP;2521;09:59:37;0;49	92726;8	47683;5;186;40;
$GPXUP;2521;09:59:38;0;49	92737;8	47687;5;186;39;
$GPXUP;2521;09:59:39;0;49	92747;8	47685;5;188;38;
$GPXUP;2521;09:59:40;0;49	92756;8	47673;5;188;48;
$GPXUP;2521;09:59:41;0;49	92762;8	47654;5;189;47;
$GPXUP;2521;09:59:42;0;49	92764;8	4763;5;190;53;
$GPXUP;2521;09:59:43;0;49	92764;8	47599;5;191;72;
$GPXUP;2521;09:59:44;0;49	92768;8	47569;5;192;72;
$GPXUP;2521;09:59:45;0;49	92773;8	47537;5;192;75;
$GPXUP;2521;09:59:46;0;49	92779;8	47507;5;192;75;
$GPXUP;2521;09:59:47;0;49	92788;8	47481;5;191;75;
$GPXUP;2521;09:59:48;0;49	92799;8	47458;5;191;70;
$GPXUP;2521;09:59:49;0;49	92809;8	47438;5;191;60;
$GPXUP;2521;09:59:50;0;49	92818;8	47421;5;192;55;
$GPXUP;2521;09:59:51;0;49	92828;8	47408;5;191;50;
$GPXUP;2521;09:59:52;0;49	92838;8	474;5;191;48;
$GPXUP;2521;09:59:53;0;49	92848;8	47395;5;191;40;
$GPXUP;2521;09:59:54;0;49	92854;8	47396;5;191;28;
$GPXUP;2521;09:59:55;0;49	92855;8	47401;5;191;14;
$GPXUP;2521;09:59:56;0;49	9285;8	47412;5;190;20;
$GPXUP;2521;09:59:57;0;49	92841;8	4742;5;190;29;
$GPXUP;2521;09:59:58;0;49	92826;8	47433;5;190;53;
$GPXUP;2521;09:59:59;0;49	9281;8	47447;5;190;55;
$GPXUP;2521;10:00:00;0;49	92796;8	4746;5;190;54;
$GPXUP;2521;10:00:01;0;49	92779;8	4747;5;190;59;
$GPXUP;2521;10:00:02;0;49	9276;8	47478;5;191;63;
$GPXUP;2521;10:00:03;0;49	92742;8	47479;5;190;65;
$GPXUP;2521;10:00:04;0;49	92723;8	47482;5;189;67;
$GPXUP;2521;10:00:05;0;49	92705;8	47488;5;188;65;
$GPXUP;2521;10:00:06;0;49	92688;8	47496;5;187;60;
$GPXUP;2521;10:00:07;0;49	92673;8	47504;5;186;52;
$GPXUP;2521;10:00:08;0;49	92662;8	47513;5;185;45;
$GPXUP;2521;10:00:09;0;49	92653;8	47524;5;185;36;
$GPXUP;2521;10:00:10;0;49	92646;8	47536;5;184;34;
$GPXUP;2521;10:00:11;0;49	92642;8	47543;5;184;22;
$GPXUP;2521;10:00:12;0;49	92636;8	47548;5;183;22;
$GPXUP;2521;10:00:13;0;49	92629;8	47553;5;182;24;
$GPXUP;2521;10:00:14;0;49	92623;8	47562;5;180;30;
$GPXUP;2521;10:00:15;0;49	92618;8	47571;5;179;29;
$GPXUP;2521;10:00:16;0;49	92615;8	4758;5;178;24;
$GPXUP;2521;10:00:17;0;49	92616;8	4759;5;178;21;
$GPXUP;2521;10:00:18;0;49	9262;8	47609;5;178;43;
$GPXUP;2521;10:00:19;0;49	92621;8	47631;5;178;49;
$GPXUP;2521;10:00:20;0;49	9262;8	47654;5;179;54;
$GPXUP;2521;10:00:21;0;49	92616;8	47675;5;179;52;
$GPXUP;2521;10:00:22;0;49	92609;8	47695;5;179;57;
$GPXUP;2521;10:00:23;0;49	926;8	47711;5;180;57;
$GPXUP;2521;10:00:24;0;49	92586;8	47721;5;180;59;
$GPXUP;2521;10:00:25;0;49	9257;8	47724;5;179;63;
$GPXUP;2521;10:00:26;0;49	92554;8	47727;5;180;63;
$GPXUP;2521;10:00:27;0;49	92537;8	4773;5;180;66;
$GPXUP;2521;10:00:28;0;49	9252;8	47735;5;180;67;
$GPXUP;2521;10:00:29;0;49	92508;8	47745;5;180;55;
$GPXUP;2521;10:00:30;0;49	92494;8	47752;5;180;57;
$GPXUP;2521;10:00:31;0;49	92481;8	47758;5;180;55;
$GPXUP;2521;10:00:32;0;49	9247;8	47764;5;180;46;
$GPXUP;2521;10:00:33;0;49	92462;8	47775;5;180;46;
$GPXUP;2521;10:00:34;0;49	92451;8	47788;5;178;53;
$GPXUP;2521;10:00:35;0;49	92437;8	47794;5;178;58;
$GPXUP;2521;10:00:36;0;49	92422;8	47798;5;178;61;
$GPXUP;2521;10:00:37;0;49	92409;8	478;5;177;56;
$GPXUP;2521;10:00:38;0;49	92396;8	47798;5;176;51;
$GPXUP;2521;10:00:39;0;49	92383;8	47789;5;175;56;
$GPXUP;2521;10:00:40;0;49	92367;8	47775;5;176;71;
$GPXUP;2521;10:00:41;0;49	92351;8	47765;5;174;71;
$GPXUP;2521;10:00:42;0;49	92334;8	47758;5;174;66;
$GPXUP;2521;10:00:43;0;49	92318;8	47752;5;174;65;
$GPXUP;2521;10:00:44;0;49	92302;8	47748;5;174;62;
$GPXUP;2521;10:00:45;0;49	9229;8	4775;5;173;53;
$GPXUP;2521;10:00:46;0;49	92282;8	47753;5;172;36;
$GPXUP;2521;10:00:47;0;49	92282;8	4776;5;172;17;
$GPXUP;2521;10:00:48;0;49	92286;8	47767;5;172;9;
$GPXUP;2521;10:00:49;0;49	92293;8	47771;5;172;15;
$GPXUP;2521;10:00:50;0;49	92304;8	47772;5;173;31;
$GPXUP;2521;10:00:51;0;49	92317;8	47771;5;173;35;
$GPXUP;2521;10:00:52;0;49	92331;8	47762;5;173;47;
$GPXUP;2521;10:00:53;0;49	92344;8	47747;5;173;50;
$GPXUP;2521;10:00:54;0;49	92354;8	47729;5;172;50;
$GPXUP;2521;10:00:55;0;49	92361;8	47701;5;171;65;
$GPXUP;2521;10:00:56;0;49	92366;8	47672;5;171;66;
$GPXUP;2521;10:00:57;0;49	92372;8	47647;5;171;62;
$GPXUP;2521;10:00:58;0;49	92379;8	47621;5;170;58;
$GPXUP;2521;10:00:59;0;49	92386;8	476;5;168;56;
$GPXUP;2521;10:01:00;0;49	92396;8	47578;5;166;60;
$GPXUP;2521;10:01:01;0;49	92405;8	47558;5;165;58;
$GPXUP;2521;10:01:02;0;49	92414;8	47541;5;163;50;
$GPXUP;2521;10:01:03;0;49	92422;8	47531;5;161;35;
$GPXUP;2521;10:01:04;0;49	92424;8	47532;5;160;8;
$GPXUP;2521;10:01:05;0;49	92426;8	47537;5;159;11;
$GPXUP;2521;10:01:06;0;49	92429;8	4755;5;157;27;
$GPXUP;2521;10:01:07;0;49	92429;8	47567;5;156;35;
$GPXUP;2521;10:01:08;0;49	92427;8	47587;5;155;42;
$GPXUP;2521;10:01:09;0;49	92425;8	47606;5;154;44;
$GPXUP;2521;10:01:10;0;49	92426;8	47628;5;152;45;
$GPXUP;2521;10:01:11;0;49	92429;8	47647;5;152;47;
$GPXUP;2521;10:01:12;0;49	92433;8	47667;5;151;48;
$GPXUP;2521;10:01:13;0;49	92436;8	47685;5;150;42;
$GPXUP;2521;10:01:14;0;49	92437;8	47705;5;150;44;
$GPXUP;2521;10:01:15;0;49	92433;8	47724;5;149;47;
$GPXUP;2521;10:01:16;0;49	92429;8	47741;5;149;45;
$GPXUP;2521;10:01:17;0;49	92422;8	47753;5;149;33;
$GPXUP;2521;10:01:18;0;49	92411;8	47761;5;149;43;
$GPXUP;2521;10:01:19;0;49	92398;8	47761;5;150;42;
$GPXUP;2521;10:01:20;0;49	92384;8	47759;5;150;45;
$GPXUP;2521;10:01:21;0;49	92365;8	4775;5;149;68;
$GPXUP;2521;10:01:22;0;49	92345;8	47739;5;150;71;
$GPXUP;2521;10:01:23;0;49	92326;8	47732;5;149;71;
$GPXUP;2521;10:01:24;0;49	92306;8	47724;5;151;70;
$GPXUP;2521;10:01:25;0;49	92288;8	47716;5;151;69;
$GPXUP;2521;10:01:26;0;49	92272;8	4771;5;152;60;
$GPXUP;2521;10:01:27;0;49	9226;8	47707;5;152;47;
$GPXUP;2521;10:01:28;0;49	92252;8	47705;5;154;31;
$GPXUP;2521;10:01:29;0;49	92252;8	47705;5;156;4;
$GPXUP;2521;10:01:30;0;49	92253;8	47707;5;156;0;
$GPXUP;2521;10:01:31;0;49	92254;8	47708;5;158;0;
$GPXUP;2521;10:01:32;0;49	92255;8	47708;5;158;0;
$GPXUP;2521;10:01:33;0;49	92256;8	47709;5;159;0;
$GPXUP;2521;10:01:34;0;49	92257;8	47711;5;159;1;
$GPXUP;2521;10:01:35;0;49	92257;8	47712;5;160;0;
$GPXUP;2521;10:01:36;0;49	92259;8	47713;5;160;0;
$GPXUP;2521;10:01:37;0;49	92258;8	47714;5;160;0;
$GPXUP;2521;10:01:38;0;49	9226;8	47714;5;160;0;
$GPXUP;2521;10:01:39;0;49	9226;8	47714;5;160;0;
$GPXUP;2521;10:01:40;0;49	9226;8	47716;5;159;0;
$GPXUP;2521;10:01:41;0;49	92261;8	47716;5;160;0;
$GPXUP;2521;10:01:42;0;49	92262;8	47716;5;160;0;
$GPXUP;2521;10:01:43;0;49	92262;8	47717;5;160;0;
$GPXUP;2521;10:01:44;0;49	92262;8	47717;5;160;0;
$GPXUP;2521;10:01:45;0;49	92262;8	47717;5;160;0;
$GPXUP;2521;10:01:46;0;49	92263;8	47718;5;161;0;
$GPXUP;2521;10:01:47;0;49	92263;8	47719;5;161;0;
$GPXUP;2521;10:01:48;0;49	92263;8	47719;5;161;0;
$GPXUP;2521;10:01:49;0;49	92263;8	47719;5;161;0;
$GPXUP;2521;10:01:50;0;49	92264;8	47719;5;161;0;
$GPXUP;2521;10:01:51;0;49	92264;8	47721;5;161;0;
$GPXUP;2521;10:01:52;0;49	92265;8	47721;5;162;0;
$GPXUP;2521;10:01:53;0;49	92265;8	47721;5;162;0;
$GPXUP;2521;10:01:54;0;49	92265;8	47721;5;162;0;
$GPXUP;2521;10:01:55;0;49	92265;8	47721;5;162;0;
$GPXUP;2521;10:01:56;0;49	92265;8	47721;5;162;0;
$GPXUP;2521;10:01:57;0;49	92265;8	47722;5;163;0;
$GPXUP;2521;10:01:58;0;49	92266;8	47722;5;163;0;
$GPXUP;2521;10:01:59;0;49	92266;8	47722;5;163;0;
$GPXUP;2521;10:02:00;0;49	92267;8	47722;5;164;0;
$GPXUP;2521;10:02:01;0;49	92266;8	47722;5;165;0;
$GPXUP;2521;10:02:02;0;49	92266;8	47722;5;165;0;
$GPXUP;2521;10:02:03;0;49	92266;8	47723;5;166;0;
$GPXUP;2521;10:02:04;0;49	92266;8	47723;5;166;0;
$GPXUP;2521;10:02:05;0;49	92266;8	47723;5;166;0;
$GPXUP;2521;10:02:06;0;49	92266;8	47723;5;166;0;
$GPXUP;2521;10:02:07;0;49	92267;8	47723;5;166;0;
$GPXUP;2521;10:02:08;0;49	92267;8	47723;5;166;0;
$GPXUP;2521;10:02:09;0;49	92267;8	47723;5;166;0;
$GPXUP;2521;10:02:10;0;49	92267;8	47723;5;166;0;
$GPXUP;2521;10:02:11;0;49	92267;8	47724;5;166;0;
$GPXUP;2521;10:02:12;0;49	92267;8	47724;5;166;0;
$GPXUP;2521;10:02:13;0;49	92267;8	47724;5;166;0;
$GPXUP;2521;10:02:14;0;49	92267;8	47724;5;166;0;
$GPXUP;2521;10:02:15;0;49	92267;8	47724;5;167;0;
$GPXUP;2521;10:02:16;0;49	92267;8	47726;5;167;0;
$GPXUP;2521;10:02:17;0;49	92267;8	47726;5;167;0;
$GPXUP;2521;10:02:18;0;49	92267;8	47726;5;167;0;
$GPXUP;2521;10:02:19;0;49	92267;8	47726;5;167;1;
$GPXUP;2521;10:02:20;0;49	92267;8	47726;5;167;0;
$GPXUP;2521;10:02:21;0;49	92267;8	47726;5;167;0;
$GPXUP;2521;10:02:22;0;49	92267;8	47726;5;167;0;
$GPXUP;2521;10:02:23;0;49	92267;8	47726;5;167;0;
$GPXUP;2521;10:02:24;0;49	92267;8	47726;5;167;0;
$GPXUP;2521;10:02:25;0;49	92267;8	47726;5;167;0;
$GPXUP;2521;10:02:26;0;49	92267;8	47726;5;167;0;
$GPXUP;2521;10:02:27;0;49	92267;8	47726;5;167;0;
$GPXUP;2521;10:02:28;0;49	92267;8	47726;5;167;0;
$GPXUP;2521;10:02:29;0;49	92267;8	47726;5;166;0;
$GPXUP;2521;10:02:30;0;49	92267;8	47726;5;166;0;
$GPXUP;2521;10:02:31;0;49	92267;8	47726;5;166;0;
$GPXUP;2521;10:02:32;0;49	92267;8	47726;5;166;0;
$GPXUP;2521;10:02:33;0;49	92267;8	47726;5;166;0;
$GPXUP;2521;10:02:34;0;49	92267;8	47726;5;166;0;
$GPXUP;2521;10:02:35;0;49	92267;8	47727;5;166;0;
$GPXUP;2521;10:02:36;0;49	92267;8	47727;5;166;0;
$GPXUP;2521;10:02:37;0;49	92267;8	47727;5;166;0;
$GPXUP;2521;10:02:38;0;49	92267;8	47727;5;166;0;
$GPXUP;2521;10:02:39;0;49	92267;8	47727;5;166;0;
$GPXUP;2521;10:02:40;0;49	92267;8	47727;5;165;0;
$GPXUP;2521;10:02:41;0;49	92267;8	47728;5;165;0;
$GPXUP;2521;10:02:42;0;49	92267;8	47728;5;165;0;
$GPXUP;2521;10:02:43;0;49	92267;8	47728;5;165;0;
$GPXUP;2521;10:02:44;0;49	92267;8	47728;5;164;0;
$GPXUP;2521;10:02:45;0;49	92268;8	47726;5;163;0;
$GPXUP;2521;10:02:46;0;49	92268;8	47726;5;163;0;
$GPXUP;2521;10:02:47;0;49	92268;8	47726;5;163;0;
$GPXUP;2521;10:02:48;0;49	92268;8	47726;5;163;0;
$GPXUP;2521;10:02:49;0;49	92267;8	47726;5;162;1;
$GPXUP;2521;10:02:50;0;49	92268;8	47727;5;162;0;
$GPXUP;2521;10:02:51;0;49	92268;8	47727;5;162;0;
$GPXUP;2521;10:02:52;0;49	92268;8	47727;5;162;0;
$GPXUP;2521;10:02:53;0;49	92268;8	47727;5;162;0;
$GPXUP;2521;10:02:54;0;49	92267;8	47727;5;161;0;
$GPXUP;2521;10:02:55;0;49	92267;8	47727;5;161;0;
$GPXUP;2521;10:02:56;0;49	92268;8	47727;5;160;0;
$GPXUP;2521;10:02:57;0;49	92268;8	47727;5;160;0;
$GPXUP;2521;10:02:58;0;49	92268;8	47727;5;160;0;
$GPXUP;2521;10:02:59;0;49	92268;8	47727;5;160;0;
$GPXUP;2521;10:03:00;0;49	92268;8	47727;5;160;0;
$GPXUP;2521;10:03:01;0;49	92268;8	47727;5;160;0;
$GPXUP;2521;10:03:02;0;49	92268;8	47727;5;160;0;
$GPXUP;2521;10:03:03;0;49	92268;8	47727;5;160;0;
$GPXUP;2521;10:03:04;0;49	92268;8	47727;5;160;0;
$GPXUP;2521;10:03:05;0;49	92268;8	47727;5;160;0;
$GPXUP;2521;10:03:06;0;49	92268;8	47727;5;160;0;
$GPXUP;2521;10:03:07;0;49	92268;8	47727;5;160;0;
$GPXUP;2521;10:03:08;0;49	92268;8	47727;5;160;0;
$GPXUP;2521;10:03:09;0;49	92268;8	47727;5;161;0;
$GPXUP;2521;10:03:10;0;49	92268;8	47727;5;161;0;
$GPXUP;2521;10:03:11;0;49	92268;8	47727;5;161;0;
$GPXUP;2521;10:03:12;0;49	92268;8	47727;5;161;0;
$GPXUP;2521;10:03:13;0;49	92268;8	47727;5;161;0;
$GPXUP;2521;10:03:14;0;49	92268;8	47727;5;161;0;
$GPXUP;2521;10:03:15;0;49	92268;8	47727;5;161;0;
$GPXUP;2521;10:03:16;0;49	92268;8	47727;5;161;0;
$GPXUP;2521;10:03:17;0;49	92268;8	47727;5;161;0;
$GPXUP;2521;10:03:18;0;49	92269;8	47727;5;162;0;
$GPXUP;2521;10:03:19;0;49	92269;8	47727;5;162;0;
$GPXUP;2521;10:03:20;0;49	92269;8	47727;5;162;0;
$GPXUP;2521;10:03:21;0;49	92269;8	47727;5;162;0;
$GPXUP;2521;10:03:22;0;49	92268;8	47727;5;161;0;
$GPXUP;2521;10:03:23;0;49	92269;8	47727;5;160;0;
$GPXUP;2521;10:03:24;0;49	92269;8	47727;5;160;0;
$GPXUP;2521;10:03:25;0;49	92269;8	47727;5;160;0;
$GPXUP;2521;10:03:26;0;49	92269;8	47727;5;160;1;
$GPXUP;2521;10:03:27;0;49	92268;8	47727;5;160;0;
$GPXUP;2521;10:03:28;0;49	92269;8	47727;5;159;0;
$GPXUP;2521;10:03:29;0;49	92269;8	47727;5;159;0;
$GPXUP;2521;10:03:30;0;49	92269;8	47727;5;159;0;
$GPXUP;2521;10:03:31;0;49	92269;8	47727;5;159;0;
$GPXUP;2521;10:03:32;0;49	92269;8	47727;5;159;0;
$GPXUP;2521;10:03:33;0;49	9227;8	47728;5;158;0;
$GPXUP;2521;10:03:34;0;49	92269;8	47728;5;158;0;
$GPXUP;2521;10:03:35;0;49	92269;8	47728;5;158;0;
$GPXUP;2521;10:03:36;0;49	92269;8	47726;5;158;0;
$GPXUP;2521;10:03:37;0;49	92269;8	47726;5;158;0;
$GPXUP;2521;10:03:38;0;49	92269;8	47726;5;158;0;
$GPXUP;2521;10:03:39;0;49	92269;8	47726;5;158;0;
$GPXUP;2521;10:03:40;0;49	92269;8	47726;5;158;0;
$GPXUP;2521;10:03:41;0;49	92269;8	47726;5;158;0;
$GPXUP;2521;10:03:42;0;49	9227;8	47726;5;157;0;
$GPXUP;2521;10:03:43;0;49	92269;8	47726;5;156;0;
$GPXUP;2521;10:03:44;0;49	92269;8	47726;5;156;0;
$GPXUP;2521;10:03:45;0;49	92269;8	47726;5;156;0;
$GPXUP;2521;10:03:46;0;49	92269;8	47726;5;156;0;
$GPXUP;2521;10:03:47;0;49	92269;8	47726;5;156;0;
$GPXUP;2521;10:03:48;0;49	92269;8	47726;5;156;0;
$GPXUP;2521;10:03:49;0;49	92269;8	47726;5;156;0;
$GPXUP;2521;10:03:50;0;49	92269;8	47726;5;156;0;
$GPXUP;2521;10:03:51;0;49	92269;8	47726;5;156;0;
$GPXUP;2521;10:03:52;0;49	92269;8	47726;5;156;0;
$GPXUP;2521;10:03:53;0;49	92269;8	47726;5;156;0;
$GPXUP;2521;10:03:54;0;49	92269;8	47726;5;156;0;
$GPXUP;2521;10:03:55;0;49	92269;8	47726;5;156;0;
$GPXUP;2521;10:03:56;0;49	9227;8	47725;5;156;0;
$GPXUP;2521;10:03:57;0;49	9227;8	47725;5;156;0;
$GPXUP;2521;10:03:58;0;49	9227;8	47725;5;156;0;
$GPXUP;2521;10:03:59;0;49	9227;8	47725;5;156;0;
$GPXUP;2521;10:04:00;0;49	9227;8	47725;5;156;0;
$GPXUP;2521;10:04:01;0;49	9227;8	47725;5;156;0;
$GPXUP;2521;10:04:02;0;49	9227;8	47725;5;156;0;
$GPXUP;2521;10:04:03;0;49	9227;8	47725;5;156;0;
$GPXUP;2521;10:04:04;0;49	9227;8	47725;5;156;0;
$GPXUP;2521;10:04:05;0;49	9227;8	47725;5;156;0;
$GPXUP;2521;10:04:06;0;49	9227;8	47725;5;156;0;
$GPXUP;2521;10:04:07;0;49	9227;8	47725;5;156;0;
$GPXUP;2521;10:04:08;0;49	9227;8	47725;5;155;0;
$GPXUP;2521;10:04:09;0;49	9227;8	47725;5;155;0;
$GPXUP;2521;10:04:10;0;49	9227;8	47725;5;155;0;
$GPXUP;2521;10:04:11;0;49	9227;8	47725;5;155;0;
$GPXUP;2521;10:04:12;0;49	9227;8	47725;5;155;0;
$GPXUP;2521;10:04:13;0;49	9227;8	47724;5;155;0;
$GPXUP;2521;10:04:14;0;49	9227;8	47724;5;155;0;
$GPXUP;2521;10:04:15;0;49	9227;8	47724;5;155;0;
$GPXUP;2521;10:04:16;0;49	9227;8	47724;5;155;0;
$GPXUP;2521;10:04:17;0;49	9227;8	47724;5;155;0;
$GPXUP;2521;10:04:18;0;49	9227;8	47724;5;155;0;
$GPXUP;2521;10:04:19;0;49	9227;8	47724;5;155;0;
$GPXUP;2521;10:04:20;0;49	9227;8	47724;5;156;0;
$GPXUP;2521;10:04:21;0;49	9227;8	47724;5;156;0;
$GPXUP;2521;10:04:22;0;49	9227;8	47724;5;157;0;
$GPXUP;2521;10:04:23;0;49	9227;8	47724;5;157;0;
$GPXUP;2521;10:04:24;0;49	9227;8	47724;5;157;0;
$GPXUP;2521;10:04:25;0;49	9227;8	47724;5;157;0;
$GPXUP;2521;10:04:26;0;49	92271;8	47724;5;157;0;
$GPXUP;2521;10:04:27;0;49	9227;8	47723;5;158;0;
$GPXUP;2521;10:04:28;0;49	9227;8	47723;5;158;0;
$GPXUP;2521;10:04:29;0;49	9227;8	47723;5;158;0;
$GPXUP;2521;10:04:30;0;49	9227;8	47723;5;158;0;
$GPXUP;2521;10:04:31;0;49	9227;8	47723;5;158;0;
$GPXUP;2521;10:04:32;0;49	9227;8	47723;5;158;0;
$GPXUP;2521;10:04:33;0;49	9227;8	47723;5;158;0;
$GPXUP;2521;10:04:34;0;49	9227;8	47723;5;158;0;
$GPXUP;2521;10:04:35;0;49	9227;8	47723;5;158;0;
$GPXUP;2521;10:04:36;0;49	9227;8	47723;5;158;0;
$GPXUP;2521;10:04:37;0;49	9227;8	47723;5;158;0;
$GPXUP;2521;10:04:38;0;49	9227;8	47723;5;158;0;
$GPXUP;2521;10:04:39;0;49	9227;8	47724;5;157;0;
$GPXUP;2521;10:04:40;0;49	9227;8	47722;5;157;0;
$GPXUP;2521;10:04:41;0;49	9227;8	47722;5;157;0;
$GPXUP;2521;10:04:42;0;49	9227;8	47722;5;155;0;
$GPXUP;2521;10:04:43;0;49	9227;8	47722;5;155;0;
$GPXUP;2521;10:04:44;0;49	9227;8	47722;5;155;0;
$GPXUP;2521;10:04:45;0;49	9227;8	47722;5;155;0;
$GPXUP;2521;10:04:46;0;49	9227;8	47722;5;155;0;
$GPXUP;2521;10:04:47;0;49	92271;8	47723;5;154;0;
$GPXUP;2521;10:04:48;0;49	92271;8	47723;5;154;0;
$GPXUP;2521;10:04:49;0;49	92271;8	47721;5;154;0;
$GPXUP;2521;10:04:50;0;49	92271;8	47721;5;154;0;
$GPXUP;2521;10:04:51;0;49	92271;8	47721;5;154;0;
$GPXUP;2521;10:04:52;0;49	92271;8	47721;5;154;0;
$GPXUP;2521;10:04:53;0;49	92271;8	47721;5;154;0;
$GPXUP;2521;10:04:54;0;49	92271;8	47721;5;154;0;
$GPXUP;2521;10:04:55;0;49	92271;8	47721;5;154;0;
$GPXUP;2521;10:04:56;0;49	92271;8	47721;5;154;0;
$GPXUP;2521;10:04:57;0;49	92271;8	47721;5;154;0;
$GPXUP;2521;10:04:58;0;49	92271;8	47721;5;154;0;
$GPXUP;2521;10:04:59;0;49	92271;8	47721;5;154;0;
$GPXUP;2521;10:05:00;0;49	92271;8	47721;5;154;0;
$GPXUP;2521;10:05:01;0;49	92271;8	47721;5;156;0;
$GPXUP;2521;10:05:02;0;49	92271;8	47721;5;156;0;
$GPXUP;2521;10:05:03;0;49	92271;8	47721;5;156;0;
$GPXUP;2521;10:05:04;0;49	92271;8	47721;5;156;0;
$GPXUP;2521;10:05:05;0;49	92271;8	47721;5;157;0;
$GPXUP;2521;10:05:06;0;49	92271;8	47721;5;157;0;
$GPXUP;2521;10:05:07;0;49	92271;8	47721;5;157;0;
$GPXUP;2521;10:05:08;0;49	92271;8	47722;5;158;0;
$GPXUP;2521;10:05:09;0;49	92271;8	47722;5;159;0;
$GPXUP;2521;10:05:10;0;49	92271;8	47722;5;159;0;
$GPXUP;2521;10:05:11;0;49	92271;8	47722;5;159;0;
$GPXUP;2521;10:05:12;0;49	92271;8	47722;5;160;0;
$GPXUP;2521;10:05:13;0;49	92271;8	47722;5;160;0;
$GPXUP;2521;10:05:14;0;49	92271;8	47722;5;160;0;
$GPXUP;2521;10:05:15;0;49	92271;8	47722;5;160;0;
$GPXUP;2521;10:05:16;0;49	92271;8	47722;5;160;0;
$GPXUP;2521;10:05:17;0;49	92271;8	47722;5;160;0;
$GPXUP;2521;10:05:18;0;49	92271;8	47722;5;160;0;
$GPXUP;2521;10:05:19;0;49	92272;8	47722;5;160;0;
$GPXUP;2521;10:05:20;0;49	92271;8	47722;5;161;0;
$GPXUP;2521;10:05:21;0;49	92271;8	47722;5;161;0;
$GPXUP;2521;10:05:22;0;49	92271;8	47722;5;161;0;
$GPXUP;2521;10:05:23;0;49	92271;8	47722;5;161;0;
$GPXUP;2521;10:05:24;0;49	92271;8	47722;5;161;0;
$GPXUP;2521;10:05:25;0;49	92271;8	47722;5;161;0;
$GPXUP;2521;10:05:26;0;49	92271;8	47722;5;161;0;
$GPXUP;2521;10:05:27;0;49	92271;8	47722;5;161;0;
$GPXUP;2521;10:05:28;0;49	92271;8	47722;5;161;0;
$GPXUP;2521;10:05:29;0;49	92271;8	47722;5;161;0;
$GPXUP;2521;10:05:30;0;49	92271;8	47722;5;161;0;
$GPXUP;2521;10:05:31;0;49	92271;8	47722;5;161;0;
$GPXUP;2521;10:05:32;0;49	92272;8	47722;5;162;0;
$GPXUP;2521;10:05:33;0;49	92272;8	47722;5;162;0;
$GPXUP;2521;10:05:34;0;49	92272;8	47723;5;162;0;
$GPXUP;2521;10:05:35;0;49	92272;8	47723;5;162;0;
$GPXUP;2521;10:05:36;0;49	92271;8	47723;5;161;0;
$GPXUP;2521;10:05:37;0;49	92271;8	47723;5;161;0;
$GPXUP;2521;10:05:38;0;49	92271;8	47723;5;161;0;
$GPXUP;2521;10:05:39;0;49	92271;8	47723;5;161;0;
$GPXUP;2521;10:05:40;0;49	92272;8	47723;5;162;0;
$GPXUP;2521;10:05:41;0;49	92272;8	47723;5;162;0;
$GPXUP;2521;10:05:42;0;49	92272;8	47723;5;162;0;
$GPXUP;2521;10:05:43;0;49	92272;8	47723;5;162;0;
$GPXUP;2521;10:05:44;0;49	92271;8	47723;5;162;0;
$GPXUP;2521;10:05:45;0;49	92271;8	47723;5;162;0;
$GPXUP;2521;10:05:46;0;49	92272;8	47723;5;163;0;
$GPXUP;2521;10:05:47;0;49	92272;8	47723;5;163;0;
$GPXUP;2521;10:05:48;0;49	92272;8	47723;5;163;0;
$GPXUP;2521;10:05:49;0;49	92272;8	47723;5;163;0;
$GPXUP;2521;10:05:50;0;49	92271;8	47723;5;164;0;
$GPXUP;2521;10:05:51;0;49	92271;8	47723;5;164;0;
$GPXUP;2521;10:05:52;0;49	92272;8	47723;5;165;0;
$GPXUP;2521;10:05:53;0;49	92272;8	47723;5;165;0;
$GPXUP;2521;10:05:54;0;49	92272;8	47723;5;165;0;
$GPXUP;2521;10:05:55;0;49	92272;8	47723;5;165;0;
$GPXUP;2521;10:05:56;0;49	92272;8	47723;5;165;0;
$GPXUP;2521;10:05:57;0;49	92272;8	47723;5;165;0;
$GPXUP;2521;10:05:58;0;49	92271;8	47723;5;165;0;
$GPXUP;2521;10:05:59;0;49	92271;8	47723;5;165;0;
$GPXUP;2521;10:06:00;0;49	92271;8	47723;5;165;0;
$GPXUP;2521;10:06:01;0;49	92271;8	47723;5;165;0;
$GPXUP;2521;10:06:02;0;49	92271;8	47723;5;165;0;
$GPXUP;2521;10:06:03;0;49	92271;8	47723;5;165;0;
$GPXUP;2521;10:06:04;0;49	92271;8	47723;5;165;0;
$GPXUP;2521;10:06:05;0;49	92271;8	47724;5;165;0;
$GPXUP;2521;10:06:06;0;49	92271;8	47724;5;165;0;
$GPXUP;2521;10:06:07;0;49	9227;8	47724;5;166;0;
$GPXUP;2521;10:06:08;0;49	9227;8	47724;5;166;0;
$GPXUP;2521;10:06:09;0;49	9227;8	47724;5;166;0;
$GPXUP;2521;10:06:10;0;49	9227;8	47724;5;166;0;
$GPXUP;2521;10:06:11;0;49	9227;8	47724;5;166;0;
$GPXUP;2521;10:06:12;0;49	9227;8	47724;5;166;0;
$GPXUP;2521;10:06:13;0;49	9227;8	47724;5;166;0;
$GPXUP;2521;10:06:14;0;49	9227;8	47724;5;166;0;
$GPXUP;2521;10:06:15;0;49	9227;8	47725;5;166;0;
$GPXUP;2521;10:06:16;0;49	9227;8	47725;5;166;0;
$GPXUP;2521;10:06:17;0;49	92269;8	47725;5;167;0;
$GPXUP;2521;10:06:18;0;49	92269;8	47725;5;167;0;
$GPXUP;2521;10:06:19;0;49	9227;8	47725;5;167;0;
$GPXUP;2521;10:06:20;0;49	92269;8	47725;5;168;0;
$GPXUP;2521;10:06:21;0;49	92269;8	47725;5;168;0;
$GPXUP;2521;10:06:22;0;49	9227;8	47726;5;169;0;
$GPXUP;2521;10:06:23;0;49	9227;8	47726;5;169;0;
$GPXUP;2521;10:06:24;0;49	92269;8	47726;5;170;0;
$GPXUP;2521;10:06:25;0;49	92269;8	47726;5;170;0;
$GPXUP;2521;10:06:26;0;49	9227;8	47726;5;170;0;
$GPXUP;2521;10:06:27;0;49	9227;8	47726;5;170;0;
$GPXUP;2521;10:06:28;0;49	9227;8	47726;5;170;0;
$GPXUP;2521;10:06:29;0;49	9227;8	47726;5;170;0;
$GPXUP;2521;10:06:30;0;49	9227;8	47726;5;170;0;
$GPXUP;2521;10:06:31;0;49	9227;8	47726;5;170;0;
$GPXUP;2521;10:06:32;0;49	9227;8	47726;5;170;0;
$GPXUP;2521;10:06:33;0;49	92269;8	47726;5;170;0;
$GPXUP;2521;10:06:34;0;49	92269;8	47726;5;170;0;
$GPXUP;2521;10:06:35;0;49	92269;8	47726;5;170;0;
$GPXUP;2521;10:06:36;0;49	92269;8	47726;5;170;0;
$GPXUP;2521;10:06:37;0;49	92269;8	47726;5;170;0;
$GPXUP;2521;10:06:38;0;49	92269;8	47726;5;170;0;
$GPXUP;2521;10:06:39;0;49	92269;8	47726;5;170;0;
$GPXUP;2521;10:06:40;0;49	92269;8	47726;5;170;0;
$GPXUP;2521;10:06:41;0;49	92269;8	47726;5;170;0;
$GPXUP;2521;10:06:42;0;49	92269;8	47726;5;170;0;
$GPXUP;2521;10:06:43;0;49	92269;8	47726;5;170;0;
$GPXUP;2521;10:06:44;0;49	92268;8	47726;5;170;0;
$GPXUP;2521;10:06:45;0;49	92268;8	47726;5;170;0;
$GPXUP;2521;10:06:46;0;49	92268;8	47726;5;170;0;
$GPXUP;2521;10:06:47;0;49	92269;8	47726;5;171;0;
$GPXUP;2521;10:06:48;0;49	92269;8	47726;5;171;0;
$GPXUP;2521;10:06:49;0;49	92269;8	47726;5;171;0;
$GPXUP;2521;10:06:50;0;49	92269;8	47726;5;171;0;
$GPXUP;2521;10:06:51;0;49	92269;8	47726;5;171;0;
$GPXUP;2521;10:06:52;0;49	92269;8	47726;5;171;0;
$GPXUP;2521;10:06:53;0;49	92269;8	47726;5;171;0;
$GPXUP;2521;10:06:54;0;49	92268;8	47726;5;170;0;
$GPXUP;2521;10:06:55;0;49	92268;8	47726;5;170;0;
$GPXUP;2521;10:06:56;0;49	92268;8	47726;5;170;0;
$GPXUP;2521;10:06:57;0;49	92268;8	47726;5;170;0;
$GPXUP;2521;10:06:58;0;49	92268;8	47726;5;170;0;
$GPXUP;2521;10:06:59;0;49	92268;8	47726;5;169;0;
$GPXUP;2521;10:07:00;0;49	92268;8	47726;5;169;0;
$GPXUP;2521;10:07:01;0;49	92268;8	47726;5;169;0;
$GPXUP;2521;10:07:02;0;49	92269;8	47724;5;169;0;
$GPXUP;2521;10:07:03;0;49	92269;8	47724;5;169;0;
$GPXUP;2521;10:07:04;0;49	92269;8	47724;5;169;0;
$GPXUP;2521;10:07:05;0;49	92268;8	47724;5;168;0;
$GPXUP;2521;10:07:06;0;49	92268;8	47724;5;168;0;
$GPXUP;2521;10:07:07;0;49	92269;8	47725;5;167;0;
$GPXUP;2521;10:07:08;0;49	92268;8	47725;5;167;0;
$GPXUP;2521;10:07:09;0;49	92268;8	47725;5;167;0;
$GPXUP;2521;10:07:10;0;49	92268;8	47725;5;167;0;
$GPXUP;2521;10:07:11;0;49	92268;8	47725;5;167;0;
$GPXUP;2521;10:07:12;0;49	92268;8	47725;5;165;0;
$GPXUP;2521;10:07:13;0;49	92268;8	47725;5;165;0;
$GPXUP;2521;10:07:14;0;49	92268;8	47725;5;165;0;
$GPXUP;2521;10:07:15;0;49	92268;8	47724;5;165;0;
$GPXUP;2521;10:07:16;0;49	92268;8	47724;5;164;0;
$GPXUP;2521;10:07:17;0;49	92268;8	47724;5;164;0;
$GPXUP;2521;10:07:18;0;49	92268;8	47724;5;164;0;
$GPXUP;2521;10:07:19;0;49	92268;8	47724;5;163;0;
$GPXUP;2521;10:07:20;0;49	92268;8	47724;5;162;0;
$GPXUP;2521;10:07:21;0;49	92268;8	47724;5;162;0;
$GPXUP;2521;10:07:22;0;49	92268;8	47724;5;161;0;
$GPXUP;2521;10:07:23;0;49	92269;8	47724;5;161;0;
$GPXUP;2521;10:07:24;0;49	92269;8	47724;5;161;0;
$GPXUP;2521;10:07:25;0;49	92269;8	47724;5;161;0;
$GPXUP;2521;10:07:26;0;49	92268;8	47724;5;160;0;
$GPXUP;2521;10:07:27;0;49	92268;8	47724;5;160;0;
$GPXUP;2521;10:07:28;0;49	92269;8	47724;5;159;0;
$GPXUP;2521;10:07:29;0;49	92269;8	47724;5;159;0;
$GPXUP;2521;10:07:30;0;49	92269;8	47724;5;159;0;
$GPXUP;2521;10:07:31;0;49	92269;8	47724;5;159;0;
$GPXUP;2521;10:07:32;0;49	92269;8	47724;5;159;0;
$GPXUP;2521;10:07:33;0;49	92269;8	47724;5;159;0;
$GPXUP;2521;10:07:34;0;49	92269;8	47724;5;159;0;
$GPXUP;2521;10:07:35;0;49	92269;8	47724;5;160;0;
$GPXUP;2521;10:07:36;0;49	92269;8	47724;5;161;0;
$GPXUP;2521;10:07:37;0;49	92269;8	47724;5;161;0;
$GPXUP;2521;10:07:38;0;49	92269;8	47724;5;161;0;
$GPXUP;2521;10:07:39;0;49	92269;8	47724;5;161;0;
$GPXUP;2521;10:07:40;0;49	92269;8	47724;5;161;0;
$GPXUP;2521;10:07:41;0;49	92269;8	47724;5;161;0;
$GPXUP;2521;10:07:42;0;49	92269;8	47724;5;161;0;
$GPXUP;2521;10:07:43;0;49	92269;8	47724;5;161;0;
$GPXUP;2521;10:07:44;0;49	92269;8	47724;5;161;0;
$GPXUP;2521;10:07:45;0;49	92269;8	47724;5;161;0;
$GPXUP;2521;10:07:46;0;49	92269;8	47724;5;161;0;
$GPXUP;2521;10:07:47;0;49	92269;8	47724;5;161;0;
$GPXUP;2521;10:07:48;0;49	92269;8	47724;5;161;0;
$GPXUP;2521;10:07:49;0;49	92269;8	47723;5;161;0;
$GPXUP;2521;10:07:50;0;49	92269;8	47723;5;161;0;
$GPXUP;2521;10:07:51;0;49	92269;8	47723;5;161;0;
$GPXUP;2521;10:07:52;0;49	92269;8	47723;5;160;0;
$GPXUP;2521;10:07:53;0;49	92269;8	47723;5;160;0;
$GPXUP;2521;10:07:54;0;49	92269;8	47723;5;159;0;
$GPXUP;2521;10:07:55;0;49	92269;8	47723;5;159;0;
$GPXUP;2521;10:07:56;0;49	92269;8	47723;5;159;0;
$GPXUP;2521;10:07:57;0;49	92269;8	47723;5;159;0;
$GPXUP;2521;10:07:58;0;49	92269;8	47723;5;159;0;
$GPXUP;2521;10:07:59;0;49	92269;8	47723;5;159;0;
$GPXUP;2521;10:08:00;0;49	92269;8	47723;5;159;0;
$GPXUP;2521;10:08:01;0;49	92269;8	47723;5;159;0;
$GPXUP;2521;10:08:02;0;49	92269;8	47723;5;158;0;
$GPXUP;2521;10:08:03;0;49	92269;8	47723;5;158;0;
$GPXUP;2521;10:08:04;0;49	92269;8	47723;5;158;0;
$GPXUP;2521;10:08:05;0;49	92269;8	47723;5;159;0;
$GPXUP;2521;10:08:06;0;49	92269;8	47723;5;159;0;
$GPXUP;2521;10:08:07;0;49	92269;8	47723;5;159;0;
$GPXUP;2521;10:08:08;0;49	92269;8	47724;5;159;0;
$GPXUP;2521;10:08:09;0;49	92269;8	47724;5;160;0;
$GPXUP;2521;10:08:10;0;49	92269;8	47724;5;160;0;
$GPXUP;2521;10:08:11;0;49	92269;8	47724;5;161;0;
$GPXUP;2521;10:08:12;0;49	92269;8	47724;5;161;0;
$GPXUP;2521;10:08:13;0;49	92269;8	47724;5;162;0;
$GPXUP;2521;10:08:14;0;49	92269;8	47724;5;162;0;
$GPXUP;2521;10:08:15;0;49	9227;8	47724;5;162;0;
$GPXUP;2521;10:08:16;0;49	92269;8	47724;5;163;0;
$GPXUP;2521;10:08:17;0;49	92269;8	47725;5;163;0;
$GPXUP;2521;10:08:18;0;49	92269;8	47725;5;163;0;
$GPXUP;2521;10:08:19;0;49	92269;8	47725;5;163;0;
$GPXUP;2521;10:08:20;0;49	92269;8	47725;5;163;0;
$GPXUP;2521;10:08:21;0;49	92269;8	47725;5;163;0;
$GPXUP;2521;10:08:22;0;49	92269;8	47725;5;163;0;
$GPXUP;2521;10:08:23;0;49	92269;8	47725;5;163;0;
$GPXUP;2521;10:08:24;0;49	92269;8	47725;5;163;0;
$GPXUP;2521;10:08:25;0;49	9227;8	47725;5;164;0;
$GPXUP;2521;10:08:26;0;49	9227;8	47725;5;164;0;
$GPXUP;2521;10:08:27;0;49	9227;8	47725;5;164;0;
$GPXUP;2521;10:08:28;0;49	9227;8	47725;5;164;0;
$GPXUP;2521;10:08:29;0;49	9227;8	47725;5;164;0;
$GPXUP;2521;10:08:30;0;49	9227;8	47725;5;164;0;
$GPXUP;2521;10:08:31;0;49	92269;8	47725;5;165;0;
$GPXUP;2521;10:08:32;0;49	92269;8	47725;5;165;0;
$GPXUP;2521;10:08:33;0;49	92269;8	47725;5;165;0;
$GPXUP;2521;10:08:34;0;49	92269;8	47725;5;165;0;
$GPXUP;2521;10:08:35;0;49	92269;8	47725;5;165;0;
$GPXUP;2521;10:08:36;0;49	92269;8	47725;5;165;0;
$GPXUP;2521;10:08:37;0;49	92269;8	47725;5;166;0;
$GPXUP;2521;10:08:38;0;49	92269;8	47725;5;167;0;
$GPXUP;2521;10:08:39;0;49	92269;8	47725;5;167;0;
$GPXUP;2521;10:08:40;0;49	92269;8	47725;5;167;0;
$GPXUP;2521;10:08:41;0;49	92269;8	47725;5;167;0;
$GPXUP;2521;10:08:42;0;49	92269;8	47725;5;167;0;
$GPXUP;2521;10:08:43;0;49	92269;8	47725;5;167;0;
$GPXUP;2521;10:08:44;0;49	92269;8	47725;5;167;0;
$GPXUP;2521;10:08:45;0;49	92269;8	47725;5;167;0;
$GPXUP;2521;10:08:46;0;49	92269;8	47725;5;167;0;
$GPXUP;2521;10:08:47;0;49	92269;8	47725;5;167;0;
$GPXUP;2521;10:08:48;0;49	92269;8	47725;5;167;0;
$GPXUP;2521;10:08:49;0;49	92268;8	47726;5;169;0;
$GPXUP;2521;10:08:50;0;49	92268;8	47726;5;169;0;
$GPXUP;2521;10:08:51;0;49	92268;8	47726;5;169;0;
$GPXUP;2521;10:08:52;0;49	92268;8	47726;5;170;0;
$GPXUP;2521;10:08:53;0;49	92268;8	47726;5;170;0;
$GPXUP;2521;10:08:54;0;49	92268;8	47726;5;170;0;
$GPXUP;2521;10:08:55;0;49	92268;8	47725;5;171;0;
$GPXUP;2521;10:08:56;0;49	92268;8	47725;5;172;0;
$GPXUP;2521;10:08:57;0;49	92268;8	47727;5;172;0;
$GPXUP;2521;10:08:58;0;49	92268;8	47727;5;172;0;
$GPXUP;2521;10:08:59;0;49	92268;8	47727;5;172;0;
$GPXUP;2521;10:09:00;0;49	92268;8	47727;5;171;0;
$GPXUP;2521;10:09:01;0;49	92268;8	47727;5;171;0;
$GPXUP;2521;10:09:02;0;49	92268;8	47727;5;170;0;
$GPXUP;2521;10:09:03;0;49	92268;8	47727;5;170;0;
$GPXUP;2521;10:09:04;0;49	92268;8	47727;5;170;0;
$GPXUP;2521;10:09:05;0;49	92268;8	47727;5;170;0;
$GPXUP;2521;10:09:06;0;49	92268;8	47727;5;169;0;
$GPXUP;2521;10:09:07;0;49	92268;8	47727;5;168;0;
$GPXUP;2521;10:09:08;0;49	92268;8	47727;5;168;0;
$GPXUP;2521;10:09:09;0;49	92267;8	47727;5;167;0;
$GPXUP;2521;10:09:10;0;49	92267;8	47727;5;167;0;
$GPXUP;2521;10:09:11;0;49	92268;8	47727;5;167;0;
$GPXUP;2521;10:09:12;0;49	92268;8	47727;5;167;0;
$GPXUP;2521;10:09:13;0;49	92267;8	47727;5;166;0;
$GPXUP;2521;10:09:14;0;49	92267;8	47727;5;166;0;
$GPXUP;2521;10:09:15;0;49	92267;8	47727;5;166;0;
$GPXUP;2521;10:09:16;0;49	92267;8	47727;5;166;0;
$GPXUP;2521;10:09:17;0;49	92267;8	47729;5;166;0;
$GPXUP;2521;10:09:18;0;49	92267;8	47729;5;165;0;
$GPXUP;2521;10:09:19;0;49	92267;8	47729;5;165;0;
$GPXUP;2521;10:09:20;0;49	92267;8	47729;5;165;0;
$GPXUP;2521;10:09:21;0;49	92267;8	47729;5;165;0;
$GPXUP;2521;10:09:22;0;49	92267;8	47728;5;164;0;
$GPXUP;2521;10:09:23;0;49	92267;8	47728;5;164;0;
$GPXUP;2521;10:09:24;0;49	92267;8	47728;5;164;0;
$GPXUP;2521;10:09:25;0;49	92267;8	47728;5;164;0;
$GPXUP;2521;10:09:26;0;49	92267;8	47728;5;164;0;
$GPXUP;2521;10:09:27;0;49	92267;8	47728;5;164;0;
$GPXUP;2521;10:09:28;0;49	92267;8	47728;5;164;0;
$GPXUP;2521;10:09:29;0;49	92267;8	47728;5;164;0;
$GPXUP;2521;10:09:30;0;49	92267;8	47728;5;164;0;
$GPXUP;2521;10:09:31;0;49	92267;8	47728;5;164;0;
$GPXUP;2521;10:09:32;0;49	92267;8	47728;5;164;0;
$GPXUP;2521;10:09:33;0;49	92267;8	47728;5;164;0;
$GPXUP;2521;10:09:34;0;49	92267;8	47728;5;164;0;
$GPXUP;2521;10:09:35;0;49	92267;8	47727;5;165;0;
$GPXUP;2521;10:09:36;0;49	92267;8	47729;5;165;0;
$GPXUP;2521;10:09:37;0;49	92267;8	47729;5;165;0;
$GPXUP;2521;10:09:38;0;49	92267;8	47729;5;165;0;
$GPXUP;2521;10:09:39;0;49	92267;8	47729;5;165;0;
$GPXUP;2521;10:09:40;0;49	92267;8	47729;5;165;0;
$GPXUP;2521;10:09:41;0;49	92266;8	47729;5;166;0;
$GPXUP;2521;10:09:42;0;49	92266;8	47729;5;166;0;
$GPXUP;2521;10:09:43;0;49	92267;8	47729;5;165;0;
$GPXUP;2521;10:09:44;0;49	92267;8	47729;5;165;0;
$GPXUP;2521;10:09:45;0;49	92267;8	47729;5;165;0;
$GPXUP;2521;10:09:46;0;49	92266;8	47729;5;165;0;
$GPXUP;2521;10:09:47;0;49	92267;8	47729;5;164;0;
$GPXUP;2521;10:09:48;0;49	92266;8	47728;5;163;0;
$GPXUP;2521;10:09:49;0;49	92266;8	47728;5;162;0;
$GPXUP;2521;10:09:50;0;49	92266;8	47728;5;162;0;
$GPXUP;2521;10:09:51;0;49	92266;8	47728;5;160;0;
$GPXUP;2521;10:09:52;0;49	92266;8	47728;5;160;0;
$GPXUP;2521;10:09:53;0;49	92267;8	47727;5;160;0;
$GPXUP;2521;10:09:54;0;49	92267;8	47727;5;159;0;
$GPXUP;2521;10:09:55;0;49	92267;8	47727;5;159;0;
$GPXUP;2521;10:09:56;0;49	92267;8	47727;5;159;0;
$GPXUP;2521;10:09:57;0;49	92267;8	47727;5;158;0;
$GPXUP;2521;10:09:58;0;49	92267;8	47726;5;157;0;
$GPXUP;2521;10:09:59;0;49	92267;8	47726;5;157;0;
$GPXUP;2521;10:10:00;0;49	92268;8	47726;5;157;0;
$GPXUP;2521;10:10:01;0;49	92267;8	47726;5;156;0;
$GPXUP;2521;10:10:02;0;49	92267;8	47725;5;156;0;
$GPXUP;2521;10:10:03;0;49	92268;8	47725;5;155;0;
$GPXUP;2521;10:10:04;0;49	92267;8	47725;5;154;0;
$GPXUP;2521;10:10:05;0;49	92267;8	47723;5;154;0;
$GPXUP;2521;10:10:06;0;49	92268;8	47724;5;154;0;
$GPXUP;2521;10:10:07;0;49	92268;8	47724;5;154;0;
$GPXUP;2521;10:10:08;0;49	92268;8	47724;5;154;0;
$GPXUP;2521;10:10:09;0;49	92267;8	47724;5;153;0;
$GPXUP;2521;10:10:10;0;49	92267;8	47724;5;153;0;
$GPXUP;2521;10:10:11;0;49	92267;8	47722;5;153;0;
$GPXUP;2521;10:10:12;0;49	92268;8	47722;5;152;0;
$GPXUP;2521;10:10:13;0;49	92268;8	47722;5;152;0;
$GPXUP;2521;10:10:14;0;49	92268;8	47722;5;152;0;
$GPXUP;2521;10:10:15;0;49	92268;8	47722;5;152;0;
$GPXUP;2521;10:10:16;0;49	92268;8	47722;5;152;0;
$GPXUP;2521;10:10:17;0;49	92268;8	47722;5;152;0;
$GPXUP;2521;10:10:18;0;49	92269;8	47722;5;153;0;
$GPXUP;2521;10:10:19;0;49	92269;8	47722;5;153;0;
$GPXUP;2521;10:10:20;0;49	92269;8	47722;5;153;0;
$GPXUP;2521;10:10:21;0;49	92268;8	47722;5;154;0;
$GPXUP;2521;10:10:22;0;49	92269;8	47722;5;154;0;
$GPXUP;2521;10:10:23;0;49	92269;8	47722;5;154;0;
$GPXUP;2521;10:10:24;0;49	92269;8	47722;5;154;0;
$GPXUP;2521;10:10:25;0;49	92269;8	47722;5;155;0;
$GPXUP;2521;10:10:26;0;49	92269;8	47722;5;155;0;
$GPXUP;2521;10:10:27;0;49	92269;8	47722;5;155;0;
$GPXUP;2521;10:10:28;0;49	92269;8	47722;5;155;0;
$GPXUP;2521;10:10:29;0;49	9227;8	47722;5;156;0;
$GPXUP;2521;10:10:30;0;49	92269;8	47722;5;156;0;
$GPXUP;2521;10:10:31;0;49	92269;8	47722;5;156;0;
$GPXUP;2521;10:10:32;0;49	9227;8	47722;5;157;0;
$GPXUP;2521;10:10:33;0;49	9227;8	47722;5;157;0;
$GPXUP;2521;10:10:34;0;49	9227;8	47722;5;157;0;
$GPXUP;2521;10:10:35;0;49	9227;8	47722;5;157;0;
$GPXUP;2521;10:10:36;0;49	9227;8	47722;5;157;0;
$GPXUP;2521;10:10:37;0;49	9227;8	47722;5;157;0;
$GPXUP;2521;10:10:38;0;49	9227;8	47722;5;157;0;
$GPXUP;2521;10:10:39;0;49	9227;8	47722;5;157;0;
$GPXUP;2521;10:10:40;0;49	9227;8	47722;5;157;0;
$GPXUP;2521;10:10:41;0;49	9227;8	47722;5;157;0;
$GPXUP;2521;10:10:42;0;49	9227;8	47723;5;157;0;
$GPXUP;2521;10:10:43;0;49	9227;8	47723;5;157;0;
$GPXUP;2521;10:10:44;0;49	92269;8	47723;5;158;0;
$GPXUP;2521;10:10:45;0;49	92269;8	47723;5;158;0;
$GPXUP;2521;10:10:46;0;49	92269;8	47723;5;158;0;
$GPXUP;2521;10:10:47;0;49	92269;8	47723;5;159;0;
$GPXUP;2521;10:10:48;0;49	92269;8	47723;5;159;0;
$GPXUP;2521;10:10:49;0;49	92269;8	47723;5;159;0;
$GPXUP;2521;10:10:50;0;49	92269;8	47724;5;161;0;
$GPXUP;2521;10:10:51;0;49	92269;8	47724;5;161;0;
$GPXUP;2521;10:10:52;0;49	92269;8	47724;5;162;0;
$GPXUP;2521;10:10:53;0;49	92268;8	47724;5;162;0;
$GPXUP;2521;10:10:54;0;49	92268;8	47724;5;162;0;
$GPXUP;2521;10:10:55;0;49	92268;8	47724;5;162;0;
$GPXUP;2521;10:10:56;0;49	92268;8	47724;5;162;0;
$GPXUP;2521;10:10:57;0;49	92268;8	47724;5;162;0;
$GPXUP;2521;10:10:58;0;49	92269;8	47724;5;163;0;
$GPXUP;2521;10:10:59;0;49	92269;8	47724;5;163;0;
$GPXUP;2521;10:11:00;0;49	92269;8	47724;5;163;0;
$GPXUP;2521;10:11:01;0;49	92269;8	47724;5;163;0;
$GPXUP;2521;10:11:02;0;49	92269;8	47724;5;163;0;
$GPXUP;2521;10:11:03;0;49	92269;8	47724;5;163;0;
$GPXUP;2521;10:11:04;0;49	92268;8	47724;5;162;0;
$GPXUP;2521;10:11:05;0;49	92269;8	47724;5;163;0;
$GPXUP;2521;10:11:06;0;49	92269;8	47724;5;163;0;
$GPXUP;2521;10:11:07;0;49	92269;8	47724;5;163;0;
$GPXUP;2521;10:11:08;0;49	92269;8	47724;5;163;0;
$GPXUP;2521;10:11:09;0;49	92269;8	47724;5;163;0;
$GPXUP;2521;10:11:10;0;49	92268;8	47724;5;164;0;
$GPXUP;2521;10:11:11;0;49	92268;8	47724;5;164;0;
$GPXUP;2521;10:11:12;0;49	92269;8	47724;5;164;0;
$GPXUP;2521;10:11:13;0;49	92269;8	47724;5;164;0;
$GPXUP;2521;10:11:14;0;49	92269;8	47725;5;165;0;
$GPXUP;2521;10:11:15;0;49	92269;8	47725;5;165;0;
$GPXUP;2521;10:11:16;0;49	92269;8	47725;5;166;0;
$GPXUP;2521;10:11:17;0;49	92269;8	47725;5;166;0;
$GPXUP;2521;10:11:18;0;49	92269;8	47725;5;167;0;
$GPXUP;2521;10:11:19;0;49	92269;8	47725;5;167;0;
$GPXUP;2521;10:11:20;0;49	92269;8	47725;5;167;0;
$GPXUP;2521;10:11:21;0;49	92269;8	47725;5;167;0;
$GPXUP;2521;10:11:22;0;49	92269;8	47725;5;168;0;
$GPXUP;2521;10:11:23;0;49	92269;8	47725;5;168;0;
$GPXUP;2521;10:11:24;0;49	92269;8	47725;5;168;0;
$GPXUP;2521;10:11:25;0;49	92269;8	47725;5;168;0;
$GPXUP;2521;10:11:26;0;49	9227;8	47725;5;169;0;
$GPXUP;2521;10:11:27;0;49	92269;8	47724;5;169;0;
$GPXUP;2521;10:11:28;0;49	92269;8	47726;5;170;0;
$GPXUP;2521;10:11:29;0;49	9227;8	47726;5;170;0;
$GPXUP;2521;10:11:30;0;49	9227;8	47726;5;170;0;
$GPXUP;2521;10:11:31;0;49	9227;8	47726;5;170;0;
$GPXUP;2521;10:11:32;0;49	9227;8	47726;5;170;0;
$GPXUP;2521;10:11:33;0;49	9227;8	47726;5;170;0;
$GPXUP;2521;10:11:34;0;49	9227;8	47726;5;170;0;
$GPXUP;2521;10:11:35;0;49	92269;8	47726;5;170;0;
$GPXUP;2521;10:11:36;0;49	92269;8	47726;5;170;0;
$GPXUP;2521;10:11:37;0;49	92269;8	47726;5;170;0;
$GPXUP;2521;10:11:38;0;49	92269;8	47726;5;170;0;
$GPXUP;2521;10:11:39;0;49	9227;8	47727;5;169;0;
$GPXUP;2521;10:11:40;0;49	9227;8	47727;5;169;0;
$GPXUP;2521;10:11:41;0;49	9227;8	47727;5;169;0;
$GPXUP;2521;10:11:42;0;49	9227;8	47727;5;169;0;
$GPXUP;2521;10:11:43;0;49	9227;8	47727;5;169;0;
$GPXUP;2521;10:11:44;0;49	9227;8	47727;5;169;0;
$GPXUP;2521;10:11:45;0;49	9227;8	47727;5;169;0;
$GPXUP;2521;10:11:46;0;49	9227;8	47727;5;169;0;
$GPXUP;2521;10:11:47;0;49	9227;8	47727;5;169;0;
$GPXUP;2521;10:11:48;0;49	9227;8	47727;5;169;0;
$GPXUP;2521;10:11:49;0;49	9227;8	47727;5;169;0;
$GPXUP;2521;10:11:50;0;49	92269;8	47729;5;169;0;
$GPXUP;2521;10:11:51;0;49	92269;8	47729;5;169;0;
$GPXUP;2521;10:11:52;0;49	92269;8	47729;5;169;0;
$GPXUP;2521;10:11:53;0;49	9227;8	47727;5;169;0;
$GPXUP;2521;10:11:54;0;49	9227;8	47727;5;169;0;
$GPXUP;2521;10:11:55;0;49	92269;8	47727;5;168;0;
$GPXUP;2521;10:11:56;0;49	9227;8	47728;5;168;0;
$GPXUP;2521;10:11:57;0;49	9227;8	47728;5;168;0;
$GPXUP;2521;10:11:58;0;49	92269;8	47728;5;167;0;
$GPXUP;2521;10:11:59;0;49	92269;8	47728;5;167;0;
$GPXUP;2521;10:12:00;0;49	92269;8	47728;5;165;0;
$GPXUP;2521;10:12:01;0;49	92269;8	47728;5;165;0;
$GPXUP;2521;10:12:02;0;49	92269;8	47728;5;165;0;
$GPXUP;2521;10:12:03;0;49	92269;8	47728;5;164;0;
$GPXUP;2521;10:12:04;0;49	92269;8	47728;5;164;0;
$GPXUP;2521;10:12:05;0;49	92269;8	47728;5;163;0;
$GPXUP;2521;10:12:06;0;49	9227;8	47727;5;163;0;
$GPXUP;2521;10:12:07;0;49	9227;8	47727;5;163;0;
$GPXUP;2521;10:12:08;0;49	9227;8	47727;5;163;0;
$GPXUP;2521;10:12:09;0;49	92269;8	47727;5;162;0;
$GPXUP;2521;10:12:10;0;49	92269;8	47727;5;162;0;
$GPXUP;2521;10:12:11;0;49	92269;8	47727;5;162;0;
$GPXUP;2521;10:12:12;0;49	9227;8	47727;5;161;0;
$GPXUP;2521;10:12:13;0;49	9227;8	47727;5;161;0;
$GPXUP;2521;10:12:14;0;49	9227;8	47727;5;161;0;
$GPXUP;2521;10:12:15;0;49	9227;8	47727;5;161;0;
$GPXUP;2521;10:12:16;0;49	9227;8	47727;5;161;0;
$GPXUP;2521;10:12:17;0;49	9227;8	47727;5;161;0;
$GPXUP;2521;10:12:18;0;49	9227;8	47727;5;161;0;
$GPXUP;2521;10:12:19;0;49	9227;8	47727;5;161;0;
$GPXUP;2521;10:12:20;0;49	9227;8	47727;5;161;0;
$GPXUP;2521;10:12:21;0;49	9227;8	47727;5;161;0;
$GPXUP;2521;10:12:22;0;49	9227;8	47727;5;160;0;
$GPXUP;2521;10:12:23;0;49	9227;8	47727;5;160;0;
$GPXUP;2521;10:12:24;0;49	9227;8	47727;5;160;0;
$GPXUP;2521;10:12:25;0;49	9227;8	47727;5;160;0;
$GPXUP;2521;10:12:26;0;49	9227;8	47727;5;160;0;
$GPXUP;2521;10:12:27;0;49	9227;8	47728;5;159;0;
$GPXUP;2521;10:12:28;0;49	9227;8	47728;5;159;0;
$GPXUP;2521;10:12:29;0;49	9227;8	47728;5;159;0;
$GPXUP;2521;10:12:30;0;49	9227;8	47728;5;159;0;
$GPXUP;2521;10:12:31;0;49	9227;8	47728;5;159;0;
$GPXUP;2521;10:12:32;0;49	9227;8	47728;5;159;0;
$GPXUP;2521;10:12:33;0;49	9227;8	47728;5;159;0;
$GPXUP;2521;10:12:34;0;49	9227;8	47728;5;159;0;
$GPXUP;2521;10:12:35;0;49	9227;8	47728;5;159;0;
$GPXUP;2521;10:12:36;0;49	9227;8	47728;5;159;0;
$GPXUP;2521;10:12:37;0;49	9227;8	47727;5;160;0;
$GPXUP;2521;10:12:38;0;49	9227;8	47727;5;160;0;
$GPXUP;2521;10:12:39;0;49	9227;8	47727;5;160;0;
$GPXUP;2521;10:12:40;0;49	9227;8	47727;5;160;0;
$GPXUP;2521;10:12:41;0;49	9227;8	47727;5;160;0;
$GPXUP;2521;10:12:42;0;49	9227;8	47727;5;160;0;
$GPXUP;2521;10:12:43;0;49	9227;8	47727;5;160;0;
$GPXUP;2521;10:12:44;0;49	9227;8	47727;5;160;0;
$GPXUP;2521;10:12:45;0;49	9227;8	47727;5;160;0;
$GPXUP;2521;10:12:46;0;49	9227;8	47727;5;160;0;
$GPXUP;2521;10:12:47;0;49	9227;8	47727;5;160;0;
$GPXUP;2521;10:12:48;0;49	9227;8	47727;5;160;0;
$GPXUP;2521;10:12:49;0;49	9227;8	47727;5;161;0;
$GPXUP;2521;10:12:50;0;49	9227;8	47727;5;161;0;
$GPXUP;2521;10:12:51;0;49	9227;8	47727;5;161;0;
$GPXUP;2521;10:12:52;0;49	9227;8	47727;5;161;0;
$GPXUP;2521;10:12:53;0;49	9227;8	47727;5;163;0;
$GPXUP;2521;10:12:54;0;49	9227;8	47727;5;163;0;
$GPXUP;2521;10:12:55;0;49	9227;8	47727;5;163;0;
$GPXUP;2521;10:12:56;0;49	9227;8	47727;5;163;0;
$GPXUP;2521;10:12:57;0;49	9227;8	47727;5;163;0;
$GPXUP;2521;10:12:58;0;49	9227;8	47727;5;163;0;
$GPXUP;2521;10:12:59;0;49	9227;8	47727;5;163;0;
$GPXUP;2521;10:13:00;0;49	9227;8	47727;5;163;0;
$GPXUP;2521;10:13:01;0;49	9227;8	47727;5;163;0;
$GPXUP;2521;10:13:02;0;49	9227;8	47727;5;163;0;
$GPXUP;2521;10:13:03;0;49	9227;8	47727;5;163;0;
$GPXUP;2521;10:13:04;0;49	92269;8	47727;5;162;0;
$GPXUP;2521;10:13:05;0;49	92269;8	47727;5;162;0;
$GPXUP;2521;10:13:06;0;49	92269;8	47727;5;162;0;
$GPXUP;2521;10:13:07;0;49	92268;8	47727;5;162;0;
$GPXUP;2521;10:13:08;0;49	92268;8	47727;5;162;0;
$GPXUP;2521;10:13:09;0;49	92268;8	47727;5;162;0;
$GPXUP;2521;10:13:10;0;49	92268;8	47727;5;162;0;
$GPXUP;2521;10:13:11;0;49	92268;8	47727;5;162;0;
$GPXUP;2521;10:13:12;0;49	92268;8	47727;5;162;0;
$GPXUP;2521;10:13:13;0;49	92268;8	47727;5;162;0;
$GPXUP;2521;10:13:14;0;49	92268;8	47727;5;162;0;
$GPXUP;2521;10:13:15;0;49	92268;8	47727;5;162;0;
$GPXUP;2521;10:13:16;0;49	92268;8	47726;5;163;0;
$GPXUP;2521;10:13:17;0;49	92268;8	47726;5;163;0;
$GPXUP;2521;10:13:18;0;49	92268;8	47726;5;163;0;
$GPXUP;2521;10:13:19;0;49	92268;8	47726;5;163;0;
$GPXUP;2521;10:13:20;0;49	92268;8	47726;5;163;0;
$GPXUP;2521;10:13:21;0;49	92268;8	47726;5;163;0;
$GPXUP;2521;10:13:22;0;49	92268;8	47726;5;163;0;
$GPXUP;2521;10:13:23;0;49	92267;8	47728;5;163;0;
$GPXUP;2521;10:13:24;0;49	92268;8	47728;5;164;0;
$GPXUP;2521;10:13:25;0;49	92268;8	47728;5;164;0;
$GPXUP;2521;10:13:26;0;49	92268;8	47728;5;164;0;
$GPXUP;2521;10:13:27;0;49	92268;8	47726;5;164;0;
$GPXUP;2521;10:13:28;0;49	92268;8	47726;5;163;0;
$GPXUP;2521;10:13:29;0;49	92268;8	47726;5;163;0;
$GPXUP;2521;10:13:30;0;49	92268;8	47726;5;163;0;
$GPXUP;2521;10:13:31;0;49	92268;8	47726;5;163;0;
$GPXUP;2521;10:13:32;0;49	92268;8	47726;5;163;0;
$GPXUP;2521;10:13:33;0;49	92268;8	47726;5;163;0;
$GPXUP;2521;10:13:34;0;49	92268;8	47726;5;163;0;
$GPXUP;2521;10:13:35;0;49	92268;8	47726;5;163;0;
$GPXUP;2521;10:13:36;0;49	92268;8	47726;5;163;0;
$GPXUP;2521;10:13:37;0;49	92268;8	47726;5;163;0;
$GPXUP;2521;10:13:38;0;49	92268;8	47726;5;163;0;
$GPXUP;2521;10:13:39;0;49	92268;8	47726;5;163;0;
$GPXUP;2521;10:13:40;0;49	92268;8	47726;5;163;0;
$GPXUP;2521;10:13:41;0;49	92268;8	47726;5;163;0;
$GPXUP;2521;10:13:42;0;49	92268;8	47726;5;163;0;
$GPXUP;2521;10:13:43;0;49	92267;8	47726;5;164;0;
$GPXUP;2521;10:13:44;0;49	92267;8	47726;5;164;0;
$GPXUP;2521;10:13:45;0;49	92267;8	47726;5;164;0;
$GPXUP;2521;10:13:46;0;49	92267;8	47726;5;164;0;
$GPXUP;2521;10:13:47;0;49	92267;8	47726;5;164;0;
$GPXUP;2521;10:13:48;0;49	92267;8	47726;5;164;0;
$GPXUP;2521;10:13:49;0;49	92267;8	47726;5;164;0;
$GPXUP;2521;10:13:50;0;49	92267;8	47726;5;164;0;
$GPXUP;2521;10:13:51;0;49	92267;8	47726;5;164;0;
$GPXUP;2521;10:13:52;0;49	92267;8	47726;5;164;0;
$GPXUP;2521;10:13:53;0;49	92268;8	47726;5;163;0;
$GPXUP;2521;10:13:54;0;49	92268;8	47726;5;163;0;
$GPXUP;2521;10:13:55;0;49	92268;8	47726;5;163;0;
$GPXUP;2521;10:13:56;0;49	92268;8	47725;5;163;0;
$GPXUP;2521;10:13:57;0;49	92267;8	47725;5;162;0;
$GPXUP;2521;10:13:58;0;49	92268;8	47725;5;162;0;
$GPXUP;2521;10:13:59;0;49	92268;8	47725;5;162;0;
$GPXUP;2521;10:14:00;0;49	92268;8	47725;5;162;0;
$GPXUP;2521;10:14:01;0;49	92268;8	47725;5;162;0;
$GPXUP;2521;10:14:02;0;49	92268;8	47725;5;162;0;
$GPXUP;2521;10:14:03;0;49	92267;8	47725;5;161;0;
$GPXUP;2521;10:14:04;0;49	92267;8	47725;5;161;0;
$GPXUP;2521;10:14:05;0;49	92268;8	47726;5;160;0;
$GPXUP;2521;10:14:06;0;49	92268;8	47726;5;160;0;
$GPXUP;2521;10:14:07;0;49	92268;8	47726;5;160;0;
$GPXUP;2521;10:14:08;0;49	92268;8	47726;5;160;0;
$GPXUP;2521;10:14:09;0;49	92268;8	47726;5;160;0;
$GPXUP;2521;10:14:10;0;49	92268;8	47726;5;160;0;
$GPXUP;2521;10:14:11;0;49	92268;8	47726;5;160;0;
$GPXUP;2521;10:14:12;0;49	92268;8	47726;5;161;0;
$GPXUP;2521;10:14:13;0;49	92268;8	47726;5;161;0;
$GPXUP;2521;10:14:14;0;49	92268;8	47726;5;161;0;
$GPXUP;2521;10:14:15;0;49	92268;8	47725;5;162;0;
$GPXUP;2521;10:14:16;0;49	92268;8	47725;5;162;0;
$GPXUP;2521;10:14:17;0;49	92268;8	47725;5;162;0;
$GPXUP;2521;10:14:18;0;49	92268;8	47725;5;162;0;
$GPXUP;2521;10:14:19;0;49	92268;8	47725;5;164;0;
$GPXUP;2521;10:14:20;0;49	92268;8	47726;5;164;0;
$GPXUP;2521;10:14:21;0;49	92268;8	47726;5;164;0;
$GPXUP;2521;10:14:22;0;49	92268;8	47726;5;164;0;
$GPXUP;2521;10:14:23;0;49	92268;8	47726;5;164;0;
$GPXUP;2521;10:14:24;0;49	92269;8	47726;5;165;0;
$GPXUP;2521;10:14:25;0;49	92269;8	47726;5;165;0;
$GPXUP;2521;10:14:26;0;49	92269;8	47726;5;165;0;
$GPXUP;2521;10:14:27;0;49	92269;8	47726;5;165;0;
$GPXUP;2521;10:14:28;0;49	92269;8	47726;5;165;0;
$GPXUP;2521;10:14:29;0;49	92269;8	47726;5;165;0;
$GPXUP;2521;10:14:30;0;49	92268;8	47726;5;165;0;
$GPXUP;2521;10:14:31;0;49	92268;8	47726;5;165;0;
$GPXUP;2521;10:14:32;0;49	92269;8	47726;5;166;0;
$GPXUP;2521;10:14:33;0;49	92269;8	47726;5;166;0;
$GPXUP;2521;10:14:34;0;49	92268;8	47726;5;167;0;
$GPXUP;2521;10:14:35;0;49	92269;8	47726;5;167;0;
$GPXUP;2521;10:14:36;0;49	92269;8	47726;5;167;0;
$GPXUP;2521;10:14:37;0;49	92268;8	47727;5;168;0;
$GPXUP;2521;10:14:38;0;49	92268;8	47727;5;168;0;
$GPXUP;2521;10:14:39;0;49	92268;8	47727;5;168;0;
$GPXUP;2521;10:14:40;0;49	92268;8	47727;5;168;0;
$GPXUP;2521;10:14:41;0;49	92268;8	47727;5;168;0;
$GPXUP;2521;10:14:42;0;49	92268;8	47727;5;168;0;
$GPXUP;2521;10:14:43;0;49	92268;8	47727;5;168;0;
$GPXUP;2521;10:14:44;0;49	92268;8	47727;5;168;0;
$GPXUP;2521;10:14:45;0;49	92268;8	47727;5;168;0;
$GPXUP;2521;10:14:46;0;49	92268;8	47727;5;168;0;
$GPXUP;2521;10:14:47;0;49	92268;8	47727;5;168;0;
$GPXUP;2521;10:14:48;0;49	92268;8	47727;5;167;0;
$GPXUP;2521;10:14:49;0;49	92269;8	47728;5;166;0;
$GPXUP;2521;10:14:50;0;49	92269;8	47728;5;166;0;
$GPXUP;2521;10:14:51;0;49	92269;8	47728;5;166;0;
$GPXUP;2521;10:14:52;0;49	92268;8	47728;5;165;0;
$GPXUP;2521;10:14:53;0;49	92269;8	47728;5;165;0;
$GPXUP;2521;10:14:54;0;49	92268;8	47728;5;164;0;
$GPXUP;2521;10:14:55;0;49	92268;8	47728;5;164;0;
$GPXUP;2521;10:14:56;0;49	92268;8	47728;5;164;0;
$GPXUP;2521;10:14:57;0;49	92269;8	47728;5;163;0;
$GPXUP;2521;10:14:58;0;49	92268;8	47728;5;163;0;
$GPXUP;2521;10:14:59;0;49	92268;8	47728;5;163;0;
$GPXUP;2521;10:15:00;0;49	92268;8	47728;5;163;0;
$GPXUP;2521;10:15:01;0;49	92268;8	47727;5;162;0;
$GPXUP;2521;10:15:02;0;49	92269;8	47727;5;162;0;
$GPXUP;2521;10:15:03;0;49	92268;8	47727;5;161;0;
$GPXUP;2521;10:15:04;0;49	92268;8	47727;5;161;0;
$GPXUP;2521;10:15:05;0;49	92268;8	47727;5;161;0;
$GPXUP;2521;10:15:06;0;49	92268;8	47727;5;161;0;
$GPXUP;2521;10:15:07;0;49	92268;8	47727;5;160;0;
$GPXUP;2521;10:15:08;0;49	92268;8	47727;5;160;0;
$GPXUP;2521;10:15:09;0;49	92268;8	47727;5;160;0;
$GPXUP;2521;10:15:10;0;49	92268;8	47727;5;160;0;
$GPXUP;2521;10:15:11;0;49	92268;8	47727;5;160;0;
$GPXUP;2521;10:15:12;0;49	92268;8	47727;5;160;0;
$GPXUP;2521;10:15:13;0;49	92269;8	47727;5;158;0;
$GPXUP;2521;10:15:14;0;49	92269;8	47726;5;158;0;
$GPXUP;2521;10:15:15;0;49	92269;8	47726;5;158;0;
$GPXUP;2521;10:15:16;0;49	92269;8	47726;5;158;0;
$GPXUP;2521;10:15:17;0;49	92269;8	47726;5;158;0;
$GPXUP;2521;10:15:18;0;49	92269;8	47726;5;158;0;
$GPXUP;2521;10:15:19;0;49	92269;8	47726;5;158;0;
$GPXUP;2521;10:15:20;0;49	92269;8	47726;5;158;0;
$GPXUP;2521;10:15:21;0;49	92269;8	47725;5;157;0;
$GPXUP;2521;10:15:22;0;49	92269;8	47725;5;157;0;
$GPXUP;2521;10:15:23;0;49	92269;8	47725;5;157;0;
$GPXUP;2521;10:15:24;0;49	9227;8	47725;5;156;0;
$GPXUP;2521;10:15:25;0;49	9227;8	47725;5;156;0;
$GPXUP;2521;10:15:26;0;49	9227;8	47725;5;156;0;
$GPXUP;2521;10:15:27;0;49	9227;8	47725;5;156;0;
$GPXUP;2521;10:15:28;0;49	9227;8	47725;5;156;0;
$GPXUP;2521;10:15:29;0;49	9227;8	47724;5;157;0;
$GPXUP;2521;10:15:30;0;49	9227;8	47724;5;157;0;
$GPXUP;2521;10:15:31;0;49	9227;8	47724;5;157;0;
$GPXUP;2521;10:15:32;0;49	9227;8	47724;5;157;0;
$GPXUP;2521;10:15:33;0;49	9227;8	47724;5;157;0;
$GPXUP;2521;10:15:34;0;49	92271;8	47724;5;157;0;
$GPXUP;2521;10:15:35;0;49	9227;8	47723;5;158;0;
$GPXUP;2521;10:15:36;0;49	9227;8	47723;5;158;0;
$GPXUP;2521;10:15:37;0;49	9227;8	47723;5;158;0;
$GPXUP;2521;10:15:38;0;49	92271;8	47723;5;159;0;
$GPXUP;2521;10:15:39;0;49	92271;8	47723;5;159;0;
$GPXUP;2521;10:15:40;0;49	92271;8	47723;5;159;0;
$GPXUP;2521;10:15:41;0;49	92271;8	47723;5;159;0;
$GPXUP;2521;10:15:42;0;49	92271;8	47723;5;160;0;
$GPXUP;2521;10:15:43;0;49	92271;8	47723;5;160;0;
$GPXUP;2521;10:15:44;0;49	92271;8	47723;5;160;0;
$GPXUP;2521;10:15:45;0;49	92271;8	47723;5;160;0;
$GPXUP;2521;10:15:46;0;49	92271;8	47723;5;160;0;
$GPXUP;2521;10:15:47;0;49	92271;8	47723;5;160;0;
$GPXUP;2521;10:15:48;0;49	92271;8	47723;5;160;0;
$GPXUP;2521;10:15:49;0;49	9227;8	47724;5;162;0;
$GPXUP;2521;10:15:50;0;49	9227;8	47724;5;162;0;
$GPXUP;2521;10:15:51;0;49	9227;8	47724;5;162;0;
$GPXUP;2521;10:15:52;0;49	9227;8	47724;5;162;0;
$GPXUP;2521;10:15:53;0;49	9227;8	47724;5;162;0;
$GPXUP;2521;10:15:54;0;49	9227;8	47724;5;162;0;
$GPXUP;2521;10:15:55;0;49	9227;8	47726;5;162;0;
$GPXUP;2521;10:15:56;0;49	9227;8	47726;5;162;0;
$GPXUP;2521;10:15:57;0;49	9227;8	47726;5;162;0;
$GPXUP;2521;10:15:58;0;49	9227;8	47726;5;162;0;
$GPXUP;2521;10:15:59;0;49	9227;8	47726;5;162;0;
$GPXUP;2521;10:16:00;0;49	9227;8	47726;5;162;0;
$GPXUP;2521;10:16:01;0;49	9227;8	47727;5;163;0;
$GPXUP;2521;10:16:02;0;49	9227;8	47727;5;163;0;
$GPXUP;2521;10:16:03;0;49	9227;8	47727;5;163;0;
$GPXUP;2521;10:16:04;0;49	9227;8	47727;5;163;0;
$GPXUP;2521;10:16:05;0;49	9227;8	47727;5;163;0;
$GPXUP;2521;10:16:06;0;49	9227;8	47727;5;163;0;
$GPXUP;2521;10:16:07;0;49	9227;8	47727;5;163;0;
$GPXUP;2521;10:16:08;0;49	9227;8	47727;5;163;0;
$GPXUP;2521;10:16:09;0;49	9227;8	47727;5;163;0;
$GPXUP;2521;10:16:10;0;49	9227;8	47727;5;163;0;
$GPXUP;2521;10:16:11;0;49	9227;8	47727;5;163;0;
$GPXUP;2521;10:16:12;0;49	9227;8	47727;5;163;0;
$GPXUP;2521;10:16:13;0;49	92269;8	47727;5;163;0;
$GPXUP;2521;10:16:14;0;49	92269;8	47727;5;163;0;
$GPXUP;2521;10:16:15;0;49	9227;8	47727;5;163;0;
$GPXUP;2521;10:16:16;0;49	9227;8	47727;5;163;0;
$GPXUP;2521;10:16:17;0;49	92269;8	47727;5;162;0;
$GPXUP;2521;10:16:18;0;49	92269;8	47727;5;162;0;
$GPXUP;2521;10:16:19;0;49	9227;8	47727;5;161;0;
$GPXUP;2521;10:16:20;0;49	92269;8	47727;5;160;0;
$GPXUP;2521;10:16:21;0;49	92269;8	47727;5;160;0;
$GPXUP;2521;10:16:22;0;49	92268;8	47727;5;160;0;
$GPXUP;2521;10:16:23;0;49	92268;8	47727;5;160;0;
$GPXUP;2521;10:16:24;0;49	92268;8	47727;5;160;0;
$GPXUP;2521;10:16:25;0;49	92268;8	47727;5;160;0;
$GPXUP;2521;10:16:26;0;49	92268;8	47727;5;160;0;
$GPXUP;2521;10:16:27;0;49	92268;8	47727;5;160;0;
$GPXUP;2521;10:16:28;0;49	92268;8	47727;5;160;0;
$GPXUP;2521;10:16:29;0;49	92268;8	47727;5;160;0;
$GPXUP;2521;10:16:30;0;49	92268;8	47727;5;160;0;
$GPXUP;2521;10:16:31;0;49	92268;8	47727;5;160;0;
$GPXUP;2521;10:16:32;0;49	92268;8	47727;5;160;0;
$GPXUP;2521;10:16:33;0;49	92268;8	47727;5;160;0;
$GPXUP;2521;10:16:34;0;49	92268;8	47727;5;162;0;
$GPXUP;2521;10:16:35;0;49	92268;8	47728;5;162;0;
$GPXUP;2521;10:16:36;0;49	92268;8	47728;5;162;0;
$GPXUP;2521;10:16:37;0;49	92267;8	47728;5;162;0;
$GPXUP;2521;10:16:38;0;49	92267;8	47728;5;162;0;
$GPXUP;2521;10:16:39;0;49	92267;8	47728;5;162;0;
$GPXUP;2521;10:16:40;0;49	92267;8	47728;5;162;0;
$GPXUP;2521;10:16:41;0;49	92267;8	47728;5;162;0;
$GPXUP;2521;10:16:42;0;49	92267;8	47728;5;162;0;
$GPXUP;2521;10:16:43;0;49	92267;8	47728;5;162;0;
$GPXUP;2521;10:16:44;0;49	92267;8	47728;5;163;0;
$GPXUP;2521;10:16:45;0;49	92267;8	47728;5;163;0;
$GPXUP;2521;10:16:46;0;49	92267;8	47728;5;163;0;
$GPXUP;2521;10:16:47;0;49	92267;8	47728;5;163;0;
$GPXUP;2521;10:16:48;0;49	92267;8	47728;5;163;0;
$GPXUP;2521;10:16:49;0;49	92267;8	47728;5;163;0;
$GPXUP;2521;10:16:50;0;49	92267;8	47729;5;164;0;
$GPXUP;2521;10:16:51;0;49	92267;8	47729;5;164;0;
$GPXUP;2521;10:16:52;0;49	92267;8	47729;5;164;0;
$GPXUP;2521;10:16:53;0;49	92267;8	47729;5;165;0;
$GPXUP;2521;10:16:54;0;49	92267;8	47729;5;165;0;
$GPXUP;2521;10:16:55;0;49	92267;8	47729;5;165;0;
$GPXUP;2521;10:16:56;0;49	92267;8	47729;5;165;0;
$GPXUP;2521;10:16:57;0;49	92267;8	4773;5;166;0;
$GPXUP;2521;10:16:58;0;49	92267;8	4773;5;166;0;
$GPXUP;2521;10:16:59;0;49	92267;8	4773;5;166;0;
$GPXUP;2521;10:17:00;0;49	92267;8	4773;5;168;0;
$GPXUP;2521;10:17:01;0;49	92267;8	47731;5;168;0;
$GPXUP;2521;10:17:02;0;49	92267;8	47731;5;168;0;
$GPXUP;2521;10:17:03;0;49	92267;8	47731;5;169;0;
$GPXUP;2521;10:17:04;0;49	92267;8	47731;5;169;0;
$GPXUP;2521;10:17:05;0;49	92267;8	47731;5;169;0;
$GPXUP;2521;10:17:06;0;49	92267;8	47731;5;170;0;
$GPXUP;2521;10:17:07;0;49	92267;8	47731;5;170;0;
$GPXUP;2521;10:17:08;0;49	92267;8	47731;5;170;0;
$GPXUP;2521;10:17:09;0;49	92267;8	47731;5;170;0;
$GPXUP;2521;10:17:10;0;49	92267;8	47731;5;170;0;
$GPXUP;2521;10:17:11;0;49	92267;8	47731;5;170;0;
$GPXUP;2521;10:17:12;0;49	92267;8	47731;5;168;0;
$GPXUP;2521;10:17:13;0;49	92267;8	47731;5;168;0;
$GPXUP;2521;10:17:14;0;49	92267;8	47731;5;168;0;
$GPXUP;2521;10:17:15;0;49	92267;8	47731;5;168;0;
$GPXUP;2521;10:17:16;0;49	92268;8	4773;5;168;0;
$GPXUP;2521;10:17:17;0;49	92268;8	4773;5;168;0;
$GPXUP;2521;10:17:18;0;49	92268;8	4773;5;168;0;
$GPXUP;2521;10:17:19;0;49	92268;8	4773;5;168;0;
$GPXUP;2521;10:17:20;0;49	92268;8	4773;5;168;0;
$GPXUP;2521;10:17:21;0;49	92268;8	4773;5;168;0;
$GPXUP;2521;10:17:22;0;49	92268;8	4773;5;168;0;
$GPXUP;2521;10:17:23;0;49	92268;8	4773;5;168;0;
$GPXUP;2521;10:17:24;0;49	92268;8	47729;5;168;0;
$GPXUP;2521;10:17:25;0;49	92268;8	47729;5;168;0;
$GPXUP;2521;10:17:26;0;49	92268;8	47729;5;168;0;
$GPXUP;2521;10:17:27;0;49	92268;8	47729;5;168;0;
$GPXUP;2521;10:17:28;0;49	92269;8	47729;5;168;0;
$GPXUP;2521;10:17:29;0;49	92268;8	47729;5;169;0;
$GPXUP;2521;10:17:30;0;49	92268;8	47729;5;169;0;
$GPXUP;2521;10:17:31;0;49	92269;8	47729;5;170;0;
$GPXUP;2521;10:17:32;0;49	92269;8	47727;5;170;0;
$GPXUP;2521;10:17:33;0;49	92269;8	47727;5;170;0;
$GPXUP;2521;10:17:34;0;49	92269;8	47727;5;170;0;
$GPXUP;2521;10:17:35;0;49	92269;8	47727;5;170;0;
$GPXUP;2521;10:17:36;0;49	92269;8	47727;5;172;0;
$GPXUP;2521;10:17:37;0;49	92269;8	47727;5;172;0;
$GPXUP;2521;10:17:38;0;49	92269;8	47727;5;172;0;
$GPXUP;2521;10:17:39;0;49	92269;8	47726;5;172;0;
$GPXUP;2521;10:17:40;0;49	9227;8	47726;5;173;0;
$GPXUP;2521;10:17:41;0;49	9227;8	47726;5;173;0;
$GPXUP;2521;10:17:42;0;49	9227;8	47726;5;173;0;
$GPXUP;2521;10:17:43;0;49	9227;8	47726;5;173;0;
$GPXUP;2521;10:17:44;0;49	9227;8	47726;5;173;0;
$GPXUP;2521;10:17:45;0;49	9227;8	47726;5;173;0;
$GPXUP;2521;10:17:46;0;49	9227;8	47726;5;173;0;
$GPXUP;2521;10:17:47;0;49	9227;8	47726;5;173;0;
$GPXUP;2521;10:17:48;0;49	9227;8	47724;5;172;0;
$GPXUP;2521;10:17:49;0;49	92271;8	47724;5;172;0;
$GPXUP;2521;10:17:50;0;49	92271;8	47724;5;172;0;
$GPXUP;2521;10:17:51;0;49	9227;8	47724;5;171;0;
$GPXUP;2521;10:17:52;0;49	92271;8	47725;5;170;0;
$GPXUP;2521;10:17:53;0;49	9227;8	47725;5;170;0;
$GPXUP;2521;10:17:54;0;49	9227;8	47725;5;170;0;
$GPXUP;2521;10:17:55;0;49	9227;8	47725;5;168;0;
$GPXUP;2521;10:17:56;0;49	9227;8	47725;5;168;0;
$GPXUP;2521;10:17:57;0;49	9227;8	47725;5;167;0;
$GPXUP;2521;10:17:58;0;49	92271;8	47724;5;167;0;
$GPXUP;2521;10:17:59;0;49	92271;8	47724;5;167;0;
$GPXUP;2521;10:18:00;0;49	92271;8	47724;5;167;0;
$GPXUP;2521;10:18:01;0;49	92271;8	47724;5;167;0;
$GPXUP;2521;10:18:02;0;49	92271;8	47724;5;167;0;
$GPXUP;2521;10:18:03;0;49	92271;8	47724;5;167;0;
$GPXUP;2521;10:18:04;0;49	92271;8	47725;5;167;0;
$GPXUP;2521;10:18:05;0;49	92271;8	47725;5;167;0;
$GPXUP;2521;10:18:06;0;49	9227;8	47725;5;167;0;
$GPXUP;2521;10:18:07;0;49	9227;8	47725;5;167;0;
$GPXUP;2521;10:18:08;0;49	9227;8	47725;5;167;0;
$GPXUP;2521;10:18:09;0;49	9227;8	47725;5;167;0;
$GPXUP;2521;10:18:10;0;49	92269;8	47725;5;168;0;
$GPXUP;2521;10:18:11;0;49	92269;8	47725;5;168;0;
$GPXUP;2521;10:18:12;0;49	9227;8	47725;5;169;0;
$GPXUP;2521;10:18:13;0;49	92269;8	47724;5;169;0;
$GPXUP;2521;10:18:14;0;49	92269;8	47724;5;169;0;
$GPXUP;2521;10:18:15;0;49	92269;8	47726;5;170;0;
$GPXUP;2521;10:18:16;0;49	92268;8	47726;5;170;0;
$GPXUP;2521;10:18:17;0;49	92269;8	47726;5;171;0;
$GPXUP;2521;10:18:18;0;49	92268;8	47726;5;170;0;
$GPXUP;2521;10:18:19;0;49	92268;8	47726;5;170;0;
$GPXUP;2521;10:18:20;0;49	92268;8	47726;5;170;0;
$GPXUP;2521;10:18:21;0;49	92268;8	47726;5;170;0;
$GPXUP;2521;10:18:22;0;49	92268;8	47726;5;170;0;
$GPXUP;2521;10:18:23;0;49	92269;8	47726;5;170;0;
$GPXUP;2521;10:18:24;0;49	92268;8	47726;5;169;0;
$GPXUP;2521;10:18:25;0;49	92268;8	47726;5;169;0;
$GPXUP;2521;10:18:26;0;49	92268;8	47726;5;169;0;
$GPXUP;2521;10:18:27;0;49	92268;8	47726;5;169;0;
$GPXUP;2521;10:18:28;0;49	92269;8	47726;5;167;0;
$GPXUP;2521;10:18:29;0;49	92269;8	47726;5;167;0;
$GPXUP;2521;10:18:30;0;49	92269;8	47726;5;167;0;
$GPXUP;2521;10:18:31;0;49	92269;8	47726;5;167;0;
$GPXUP;2521;10:18:32;0;49	92269;8	47726;5;167;0;
$GPXUP;2521;10:18:33;0;49	92269;8	47726;5;167;0;
$GPXUP;2521;10:18:34;0;49	92269;8	47726;5;167;0;
$GPXUP;2521;10:18:35;0;49	92269;8	47726;5;166;0;
$GPXUP;2521;10:18:36;0;49	92269;8	47726;5;166;0;
$GPXUP;2521;10:18:37;0;49	92269;8	47726;5;166;0;
$GPXUP;2521;10:18:38;0;49	92269;8	47726;5;166;0;
$GPXUP;2521;10:18:39;0;49	92269;8	47726;5;166;0;
$GPXUP;2521;10:18:40;0;49	92269;8	47726;5;167;0;
$GPXUP;2521;10:18:41;0;49	92269;8	47726;5;167;0;
$GPXUP;2521;10:18:42;0;49	92269;8	47725;5;167;0;
$GPXUP;2521;10:18:43;0;49	92269;8	47725;5;167;0;
$GPXUP;2521;10:18:44;0;49	92269;8	47725;5;167;0;
$GPXUP;2521;10:18:45;0;49	92269;8	47725;5;167;0;
$GPXUP;2521;10:18:46;0;49	92269;8	47725;5;167;0;
$GPXUP;2521;10:18:47;0;49	92269;8	47725;5;167;0;
$GPXUP;2521;10:18:48;0;49	92269;8	47725;5;167;0;
$GPXUP;2521;10:18:49;0;49	92269;8	47725;5;167;0;
$GPXUP;2521;10:18:50;0;49	92269;8	47725;5;167;0;
$GPXUP;2521;10:18:51;0;49	92269;8	47725;5;167;0;
$GPXUP;2521;10:18:52;0;49	92269;8	47725;5;167;0;
$GPXUP;2521;10:18:53;0;49	92269;8	47725;5;167;0;
$GPXUP;2521;10:18:54;0;49	92269;8	47725;5;167;0;
$GPXUP;2521;10:18:55;0;49	92269;8	47725;5;165;0;
$GPXUP;2521;10:18:56;0;49	92269;8	47725;5;165;0;
$GPXUP;2521;10:18:57;0;49	92269;8	47725;5;165;0;
$GPXUP;2521;10:18:58;0;49	92269;8	47725;5;165;0;
$GPXUP;2521;10:18:59;0;49	92269;8	47725;5;165;0;
$GPXUP;2521;10:19:00;0;49	9227;8	47725;5;164;0;
$GPXUP;2521;10:19:01;0;49	9227;8	47725;5;164;0;
$GPXUP;2521;10:19:02;0;49	92269;8	47725;5;163;0;
$GPXUP;2521;10:19:03;0;49	92269;8	47725;5;163;0;
$GPXUP;2521;10:19:04;0;49	92269;8	47725;5;163;0;
$GPXUP;2521;10:19:05;0;49	92269;8	47725;5;163;0;
$GPXUP;2521;10:19:06;0;49	92269;8	47725;5;163;0;
$GPXUP;2521;10:19:07;0;49	92269;8	47725;5;163;0;
$GPXUP;2521;10:19:08;0;49	92269;8	47725;5;163;0;
$GPXUP;2521;10:19:09;0;49	92268;8	47725;5;164;0;
$GPXUP;2521;10:19:10;0;49	92268;8	47725;5;164;0;
$GPXUP;2521;10:19:11;0;49	92268;8	47725;5;164;0;
$GPXUP;2521;10:19:12;0;49	92268;8	47725;5;164;0;
$GPXUP;2521;10:19:13;0;49	92268;8	47725;5;164;0;
$GPXUP;2521;10:19:14;0;49	92268;8	47725;5;164;0;
$GPXUP;2521;10:19:15;0;49	92268;8	47725;5;164;0;
$GPXUP;2521;10:19:16;0;49	92268;8	47724;5;164;0;
$GPXUP;2521;10:19:17;0;49	92268;8	47724;5;164;0;
$GPXUP;2521;10:19:18;0;49	92269;8	47724;5;163;0;
$GPXUP;2521;10:19:19;0;49	92269;8	47724;5;163;0;
$GPXUP;2521;10:19:20;0;49	92269;8	47724;5;163;0;
$GPXUP;2521;10:19:21;0;49	92268;8	47724;5;162;0;
$GPXUP;2521;10:19:22;0;49	92268;8	47724;5;162;0;
$GPXUP;2521;10:19:23;0;49	92268;8	47724;5;162;0;
$GPXUP;2521;10:19:24;0;49	92269;8	47723;5;162;0;
$GPXUP;2521;10:19:25;0;49	92269;8	47723;5;161;0;
$GPXUP;2521;10:19:26;0;49	92269;8	47723;5;161;0;
$GPXUP;2521;10:19:27;0;49	92269;8	47723;5;161;0;
$GPXUP;2521;10:19:28;0;49	92268;8	47723;5;160;0;
$GPXUP;2521;10:19:29;0;49	92269;8	47723;5;159;0;
$GPXUP;2521;10:19:30;0;49	92269;8	47723;5;159;0;
$GPXUP;2521;10:19:31;0;49	92269;8	47723;5;159;0;
$GPXUP;2521;10:19:32;0;49	92268;8	47723;5;159;0;
$GPXUP;2521;10:19:33;0;49	92268;8	47723;5;159;0;
$GPXUP;2521;10:19:34;0;49	92268;8	47723;5;159;0;
$GPXUP;2521;10:19:35;0;49	92269;8	47723;5;158;0;
$GPXUP;2521;10:19:36;0;49	92269;8	47723;5;158;0;
$GPXUP;2521;10:19:37;0;49	92268;8	47723;5;159;0;
$GPXUP;2521;10:19:38;0;49	92268;8	47723;5;159;0;
$GPXUP;2521;10:19:39;0;49	92268;8	47723;5;159;0;
$GPXUP;2521;10:19:40;0;49	92268;8	47723;5;159;0;
$GPXUP;2521;10:19:41;0;49	92268;8	47723;5;159;0;
$GPXUP;2521;10:19:42;0;49	92268;8	47723;5;159;0;
$GPXUP;2521;10:19:43;0;49	92268;8	47723;5;159;0;
$GPXUP;2521;10:19:44;0;49	92268;8	47723;5;159;0;
$GPXUP;2521;10:19:45;0;49	92268;8	47723;5;159;0;
$GPXUP;2521;10:19:46;0;49	92268;8	47723;5;159;0;
$GPXUP;2521;10:19:47;0;49	92268;8	47723;5;158;0;
$GPXUP;2521;10:19:48;0;49	92268;8	47723;5;158;0;
$GPXUP;2521;10:19:49;0;49	92268;8	47723;5;158;0;
$GPXUP;2521;10:19:50;0;49	92268;8	47723;5;158;0;
$GPXUP;2521;10:19:51;0;49	92268;8	47723;5;158;0;
$GPXUP;2521;10:19:52;0;49	92268;8	47723;5;158;0;
$GPXUP;2521;10:19:53;0;49	92268;8	47723;5;158;0;
$GPXUP;2521;10:19:54;0;49	92268;8	47723;5;158;0;
$GPXUP;2521;10:19:55;0;49	92268;8	47723;5;158;0;
$GPXUP;2521;10:19:56;0;49	92268;8	47723;5;159;0;
$GPXUP;2521;10:19:57;0;49	92268;8	47723;5;159;0;
$GPXUP;2521;10:19:58;0;49	92268;8	47723;5;159;0;
$GPXUP;2521;10:19:59;0;49	92268;8	47723;5;159;0;
$GPXUP;2521;10:20:00;0;49	92268;8	47723;5;159;0;
$GPXUP;2521;10:20:01;0;49	92268;8	47723;5;159;0;
$GPXUP;2521;10:20:02;0;49	92268;8	47723;5;159;0;
$GPXUP;2521;10:20:03;0;49	92268;8	47723;5;158;0;
$GPXUP;2521;10:20:04;0;49	92268;8	47723;5;158;0;
$GPXUP;2521;10:20:05;0;49	92268;8	47723;5;157;0;
$GPXUP;2521;10:20:06;0;49	92268;8	47723;5;157;0;
$GPXUP;2521;10:20:07;0;49	92268;8	47722;5;156;0;
$GPXUP;2521;10:20:08;0;49	92269;8	47722;5;156;0;
$GPXUP;2521;10:20:09;0;49	92269;8	47722;5;156;0;
$GPXUP;2521;10:20:10;0;49	92269;8	47722;5;156;0;
$GPXUP;2521;10:20:11;0;49	92268;8	47722;5;155;0;
$GPXUP;2521;10:20:12;0;49	92269;8	47722;5;154;0;
$GPXUP;2521;10:20:13;0;49	92269;8	47722;5;154;0;
$GPXUP;2521;10:20:14;0;49	92269;8	47722;5;154;0;
$GPXUP;2521;10:20:15;0;49	92269;8	47722;5;154;0;
$GPXUP;2521;10:20:16;0;49	92269;8	47722;5;155;0;
$GPXUP;2521;10:20:17;0;49	92269;8	47722;5;155;0;
$GPXUP;2521;10:20:18;0;49	92269;8	47722;5;156;0;
$GPXUP;2521;10:20:19;0;49	92269;8	47722;5;156;0;
$GPXUP;2521;10:20:20;0;49	92269;8	47722;5;156;0;
$GPXUP;2521;10:20:21;0;49	9227;8	47722;5;156;0;
$GPXUP;2521;10:20:22;0;49	9227;8	47722;5;156;0;
$GPXUP;2521;10:20:23;0;49	9227;8	47722;5;156;0;
$GPXUP;2521;10:20:24;0;49	9227;8	47722;5;156;0;
$GPXUP;2521;10:20:25;0;49	92269;8	47722;5;156;0;
$GPXUP;2521;10:20:26;0;49	92269;8	47722;5;156;0;
$GPXUP;2521;10:20:27;0;49	92269;8	47722;5;156;0;
$GPXUP;2521;10:20:28;0;49	9227;8	47722;5;157;0;
$GPXUP;2521;10:20:29;0;49	9227;8	47722;5;157;0;
$GPXUP;2521;10:20:30;0;49	9227;8	47722;5;158;0;
$GPXUP;2521;10:20:31;0;49	9227;8	47722;5;158;0;
$GPXUP;2521;10:20:32;0;49	9227;8	47722;5;159;0;
$GPXUP;2521;10:20:33;0;49	9227;8	47722;5;159;0;
$GPXUP;2521;10:20:34;0;49	9227;8	47722;5;159;0;
$GPXUP;2521;10:20:35;0;49	9227;8	47722;5;161;0;
$GPXUP;2521;10:20:36;0;49	9227;8	47722;5;161;0;
$GPXUP;2521;10:20:37;0;49	92271;8	47722;5;162;0;
$GPXUP;2521;10:20:38;0;49	9227;8	47723;5;162;0;
$GPXUP;2521;10:20:39;0;49	9227;8	47723;5;163;0;
$GPXUP;2521;10:20:40;0;49	9227;8	47723;5;163;0;
$GPXUP;2521;10:20:41;0;49	9227;8	47723;5;163;0;
$GPXUP;2521;10:20:42;0;49	9227;8	47723;5;164;0;
$GPXUP;2521;10:20:43;0;49	9227;8	47723;5;164;0;
$GPXUP;2521;10:20:44;0;49	9227;8	47723;5;164;0;
$GPXUP;2521;10:20:45;0;49	9227;8	47723;5;164;0;
$GPXUP;2521;10:20:46;0;49	92271;8	47723;5;165;0;
$GPXUP;2521;10:20:47;0;49	92271;8	47724;5;165;0;
$GPXUP;2521;10:20:48;0;49	9227;8	47724;5;166;0;
$GPXUP;2521;10:20:49;0;49	9227;8	47724;5;166;0;
$GPXUP;2521;10:20:50;0;49	9227;8	47724;5;166;0;
$GPXUP;2521;10:20:51;0;49	9227;8	47724;5;166;0;
$GPXUP;2521;10:20:52;0;49	9227;8	47724;5;166;0;
$GPXUP;2521;10:20:53;0;49	9227;8	47724;5;166;0;
$GPXUP;2521;10:20:54;0;49	9227;8	47724;5;166;0;
$GPXUP;2521;10:20:55;0;49	92271;8	47724;5;167;0;
$GPXUP;2521;10:20:56;0;49	92271;8	47724;5;167;0;
$GPXUP;2521;10:20:57;0;49	9227;8	47724;5;167;0;
$GPXUP;2521;10:20:58;0;49	92271;8	47724;5;168;0;
$GPXUP;2521;10:20:59;0;49	92271;8	47724;5;168;0;
$GPXUP;2521;10:21:00;0;49	9227;8	47723;5;170;0;
$GPXUP;2521;10:21:01;0;49	92271;8	47725;5;170;0;
$GPXUP;2521;10:21:02;0;49	92271;8	47725;5;170;0;
$GPXUP;2521;10:21:03;0;49	92271;8	47724;5;172;0;
$GPXUP;2521;10:21:04;0;49	92271;8	47724;5;172;0;
$GPXUP;2521;10:21:05;0;49	92271;8	47724;5;172;0;
$GPXUP;2521;10:21:06;0;49	92271;8	47724;5;173;0;
$GPXUP;2521;10:21:07;0;49	92271;8	47724;5;173;0;
$GPXUP;2521;10:21:08;0;49	92271;8	47724;5;173;0;
$GPXUP;2521;10:21:09;0;49	92271;8	47724;5;173;0;
$GPXUP;2521;10:21:10;0;49	92271;8	47724;5;173;0;
$GPXUP;2521;10:21:11;0;49	92271;8	47724;5;173;0;
$GPXUP;2521;10:21:12;0;49	92271;8	47724;5;173;0;
$GPXUP;2521;10:21:13;0;49	92271;8	47724;5;173;0;
$GPXUP;2521;10:21:14;0;49	92271;8	47724;5;173;0;
$GPXUP;2521;10:21:15;0;49	92271;8	47724;5;173;0;
$GPXUP;2521;10:21:16;0;49	92271;8	47724;5;173;0;
$GPXUP;2521;10:21:17;0;49	92272;8	47725;5;172;0;
$GPXUP;2521;10:21:18;0;49	92272;8	47725;5;172;0;
$GPXUP;2521;10:21:19;0;49	92272;8	47723;5;172;0;
$GPXUP;2521;10:21:20;0;49	92272;8	47723;5;171;0;
$GPXUP;2521;10:21:21;0;49	92272;8	47723;5;171;0;
$GPXUP;2521;10:21:22;0;49	92272;8	47725;5;171;0;
$GPXUP;2521;10:21:23;0;49	92272;8	47725;5;171;0;
$GPXUP;2521;10:21:24;0;49	92272;8	47725;5;171;0;
$GPXUP;2521;10:21:25;0;49	92272;8	47725;5;170;0;
$GPXUP;2521;10:21:26;0;49	92272;8	47725;5;170;0;
$GPXUP;2521;10:21:27;0;49	92272;8	47725;5;170;0;
$GPXUP;2521;10:21:28;0;49	92272;8	47725;5;168;0;
$GPXUP;2521;10:21:29;0;49	92272;8	47725;5;168;0;
$GPXUP;2521;10:21:30;0;49	92272;8	47725;5;168;0;
$GPXUP;2521;10:21:31;0;49	92271;8	47725;5;168;0;
$GPXUP;2521;10:21:32;0;49	92272;8	47725;5;167;0;
$GPXUP;2521;10:21:33;0;49	92271;8	47725;5;166;0;
$GPXUP;2521;10:21:34;0;49	92272;8	47724;5;165;0;
$GPXUP;2521;10:21:35;0;49	92271;8	47724;5;165;0;
$GPXUP;2521;10:21:36;0;49	92272;8	47724;5;163;0;
$GPXUP;2521;10:21:37;0;49	92271;8	47724;5;163;0;
$GPXUP;2521;10:21:38;0;49	92272;8	47725;5;162;0;
$GPXUP;2521;10:21:39;0;49	92271;8	47725;5;161;0;
$GPXUP;2521;10:21:40;0;49	92272;8	47725;5;160;0;
$GPXUP;2521;10:21:41;0;49	92271;8	47725;5;160;0;
$GPXUP;2521;10:21:42;0;49	92271;8	47723;5;160;0;
$GPXUP;2521;10:21:43;0;49	92272;8	47724;5;159;0;
$GPXUP;2521;10:21:44;0;49	92272;8	47724;5;159;0;
$GPXUP;2521;10:21:45;0;49	92272;8	47724;5;159;0;
$GPXUP;2521;10:21:46;0;49	92272;8	47724;5;159;0;
$GPXUP;2521;10:21:47;0;49	92272;8	47724;5;159;0;
$GPXUP;2521;10:21:48;0;49	92272;8	47724;5;159;0;
$GPXUP;2521;10:21:49;0;49	92272;8	47724;5;159;0;
$GPXUP;2521;10:21:50;0;49	92271;8	47723;5;160;0;
$GPXUP;2521;10:21:51;0;49	92271;8	47723;5;160;0;
$GPXUP;2521;10:21:52;0;49	92271;8	47723;5;160;0;
$GPXUP;2521;10:21:53;0;49	92271;8	47723;5;160;0;
$GPXUP;2521;10:21:54;0;49	92271;8	47723;5;160;0;
$GPXUP;2521;10:21:55;0;49	92271;8	47725;5;160;0;
$GPXUP;2521;10:21:56;0;49	92271;8	47725;5;160;0;
$GPXUP;2521;10:21:57;0;49	92271;8	47725;5;160;0;
$GPXUP;2521;10:21:58;0;49	92271;8	47725;5;160;0;
$GPXUP;2521;10:21:59;0;49	92271;8	47725;5;160;0;
$GPXUP;2521;10:22:00;0;49	92271;8	47725;5;160;0;
$GPXUP;2521;10:22:01;0;49	9227;8	47726;5;160;0;
$GPXUP;2521;10:22:02;0;49	92269;8	47726;5;160;0;
$GPXUP;2521;10:22:03;0;49	92269;8	47726;5;160;0;
$GPXUP;2521;10:22:04;0;49	92269;8	47726;5;160;0;
$GPXUP;2521;10:22:05;0;49	92269;8	47726;5;160;0;
$GPXUP;2521;10:22:06;0;49	92269;8	47726;5;160;0;
$GPXUP;2521;10:22:07;0;49	92268;8	47727;5;161;0;
$GPXUP;2521;10:22:08;0;49	92268;8	47727;5;161;0;
$GPXUP;2521;10:22:09;0;49	92269;8	47727;5;162;0;
$GPXUP;2521;10:22:10;0;49	92269;8	47727;5;162;0;
$GPXUP;2521;10:22:11;0;49	92268;8	47727;5;162;0;
$GPXUP;2521;10:22:12;0;49	92268;8	47727;5;162;0;
$GPXUP;2521;10:22:13;0;49	92268;8	47727;5;162;0;
$GPXUP;2521;10:22:14;0;49	92268;8	47727;5;162;0;
$GPXUP;2521;10:22:15;0;49	92268;8	47726;5;163;0;
$GPXUP;2521;10:22:16;0;49	92268;8	47726;5;163;0;
$GPXUP;2521;10:22:17;0;49	92267;8	47728;5;163;0;
$GPXUP;2521;10:22:18;0;49	92267;8	47728;5;163;0;
$GPXUP;2521;10:22:19;0;49	92267;8	47728;5;163;0;
$GPXUP;2521;10:22:20;0;49	92267;8	47728;5;163;0;
$GPXUP;2521;10:22:21;0;49	92267;8	47728;5;163;0;
$GPXUP;2521;10:22:22;0;49	92267;8	47728;5;164;0;
$GPXUP;2521;10:22:23;0;49	92267;8	47728;5;164;0;
$GPXUP;2521;10:22:24;0;49	92266;8	47728;5;163;0;
$GPXUP;2521;10:22:25;0;49	92266;8	47728;5;163;0;
$GPXUP;2521;10:22:26;0;49	92266;8	47728;5;163;0;
$GPXUP;2521;10:22:27;0;49	92266;8	47728;5;163;0;
$GPXUP;2521;10:22:28;0;49	92266;8	47728;5;163;0;
$GPXUP;2521;10:22:29;0;49	92266;8	47728;5;163;0;
$GPXUP;2521;10:22:30;0;49	92266;8	47728;5;163;0;
$GPXUP;2521;10:22:31;0;49	92266;8	47728;5;163;0;
$GPXUP;2521;10:22:32;0;49	92266;8	47728;5;163;0;
$GPXUP;2521;10:22:33;0;49	92266;8	47728;5;163;0;
$GPXUP;2521;10:22:34;0;49	92266;8	47728;5;163;0;
$GPXUP;2521;10:22:35;0;49	92266;8	47728;5;163;0;
$GPXUP;2521;10:22:36;0;49	92266;8	47728;5;163;0;
$GPXUP;2521;10:22:37;0;49	92267;8	47728;5;164;0;
$GPXUP;2521;10:22:38;0;49	92267;8	47728;5;164;0;
$GPXUP;2521;10:22:39;0;49	92267;8	47728;5;164;0;
$GPXUP;2521;10:22:40;0;49	92267;8	47728;5;164;0;
$GPXUP;2521;10:22:41;0;49	92267;8	47728;5;164;0;
$GPXUP;2521;10:22:42;0;49	92267;8	47728;5;164;0;
$GPXUP;2521;10:22:43;0;49	92267;8	47728;5;164;0;
$GPXUP;2521;10:22:44;0;49	92267;8	47728;5;164;0;
$GPXUP;2521;10:22:45;0;49	92267;8	47728;5;165;0;
$GPXUP;2521;10:22:46;0;49	92267;8	47728;5;165;0;
$GPXUP;2521;10:22:47;0;49	92267;8	47728;5;165;0;
$GPXUP;2521;10:22:48;0;49	92267;8	47728;5;165;0;
$GPXUP;2521;10:22:49;0;49	92267;8	47728;5;165;0;
$GPXUP;2521;10:22:50;0;49	92267;8	47728;5;165;0;
$GPXUP;2521;10:22:51;0;49	92268;8	47728;5;165;0;
$GPXUP;2521;10:22:52;0;49	92268;8	47728;5;165;0;
$GPXUP;2521;10:22:53;0;49	92268;8	47728;5;165;0;
$GPXUP;2521;10:22:54;0;49	92268;8	47726;5;165;0;
$GPXUP;2521;10:22:55;0;49	92269;8	47726;5;166;0;
$GPXUP;2521;10:22:56;0;49	92269;8	47726;5;166;0;
$GPXUP;2521;10:22:57;0;49	92269;8	47726;5;166;0;
$GPXUP;2521;10:22:58;0;49	92269;8	47726;5;166;0;
$GPXUP;2521;10:22:59;0;49	92269;8	47726;5;166;0;
$GPXUP;2521;10:23:00;0;49	92269;8	47726;5;166;0;
$GPXUP;2521;10:23:01;0;49	92269;8	47726;5;166;0;
$GPXUP;2521;10:23:02;0;49	92269;8	47726;5;166;0;
$GPXUP;2521;10:23:03;0;49	92269;8	47726;5;166;0;
$GPXUP;2521;10:23:04;0;49	92269;8	47728;5;166;0;
$GPXUP;2521;10:23:05;0;49	92269;8	47728;5;166;0;
$GPXUP;2521;10:23:06;0;49	92269;8	47728;5;166;0;
$GPXUP;2521;10:23:07;0;49	92268;8	47729;5;167;0;
$GPXUP;2521;10:23:08;0;49	92268;8	47729;5;167;0;
$GPXUP;2521;10:23:09;0;49	92267;8	47729;5;166;0;
$GPXUP;2521;10:23:10;0;49	92267;8	47729;5;166;0;
$GPXUP;2521;10:23:11;0;49	92267;8	4773;5;166;0;
$GPXUP;2521;10:23:12;0;49	92267;8	4773;5;166;0;
$GPXUP;2521;10:23:13;0;49	92267;8	4773;5;166;0;
$GPXUP;2521;10:23:14;0;49	92267;8	47732;5;166;0;
$GPXUP;2521;10:23:15;0;49	92266;8	47732;5;165;0;
$GPXUP;2521;10:23:16;0;49	92266;8	47732;5;165;0;
$GPXUP;2521;10:23:17;0;49	92266;8	47732;5;165;0;
$GPXUP;2521;10:23:18;0;49	92266;8	47732;5;165;0;
$GPXUP;2521;10:23:19;0;49	92266;8	47732;5;165;0;
$GPXUP;2521;10:23:20;0;49	92266;8	47732;5;165;0;
$GPXUP;2521;10:23:21;0;49	92266;8	47733;5;166;0;
$GPXUP;2521;10:23:22;0;49	92266;8	47733;5;166;0;
$GPXUP;2521;10:23:23;0;49	92266;8	47733;5;166;0;
$GPXUP;2521;10:23:24;0;49	92266;8	47733;5;166;0;
$GPXUP;2521;10:23:25;0;49	92267;8	47733;5;166;0;
$GPXUP;2521;10:23:26;0;49	92266;8	47733;5;167;0;
$GPXUP;2521;10:23:27;0;49	92266;8	47733;5;167;0;
$GPXUP;2521;10:23:28;0;49	92266;8	47733;5;167;0;
$GPXUP;2521;10:23:29;0;49	92266;8	47733;5;167;0;
$GPXUP;2521;10:23:30;0;49	92266;8	47733;5;167;0;
$GPXUP;2521;10:23:31;0;49	92266;8	47733;5;167;0;
$GPXUP;2521;10:23:32;0;49	92266;8	47733;5;167;0;
$GPXUP;2521;10:23:33;0;49	92266;8	47733;5;167;0;
$GPXUP;2521;10:23:34;0;49	92266;8	47733;5;167;0;
$GPXUP;2521;10:23:35;0;49	92267;8	47733;5;166;0;
$GPXUP;2521;10:23:36;0;49	92267;8	47732;5;166;0;
$GPXUP;2521;10:23:37;0;49	92266;8	47732;5;165;0;
$GPXUP;2521;10:23:38;0;49	92266;8	47732;5;165;0;
$GPXUP;2521;10:23:39;0;49	92267;8	47732;5;165;0;
$GPXUP;2521;10:23:40;0;49	92267;8	47732;5;165;0;
$GPXUP;2521;10:23:41;0;49	92267;8	47732;5;165;0;
$GPXUP;2521;10:23:42;0;49	92267;8	47732;5;165;0;
$GPXUP;2521;10:23:43;0;49	92267;8	47732;5;165;0;
$GPXUP;2521;10:23:44;0;49	92267;8	4773;5;165;0;
$GPXUP;2521;10:23:45;0;49	92268;8	47731;5;164;0;
$GPXUP;2521;10:23:46;0;49	92268;8	47732;5;164;0;
$GPXUP;2521;10:23:47;0;49	92268;8	47731;5;164;0;
$GPXUP;2521;10:23:48;0;49	92268;8	47731;5;164;0;
$GPXUP;2521;10:23:49;0;49	92268;8	47731;5;164;0;
$GPXUP;2521;10:23:50;0;49	92268;8	47731;5;164;0;
$GPXUP;2521;10:23:51;0;49	92268;8	47732;5;164;0;
$GPXUP;2521;10:23:52;0;49	92268;8	47732;5;164;0;
$GPXUP;2521;10:23:53;0;49	92268;8	47731;5;164;0;
$GPXUP;2521;10:23:54;0;49	92268;8	47731;5;164;0;
$GPXUP;2521;10:23:55;0;49	92268;8	47731;5;164;0;
$GPXUP;2521;10:23:56;0;49	92268;8	47731;5;164;0;
$GPXUP;2521;10:23:57;0;49	92268;8	47731;5;164;0;
$GPXUP;2521;10:23:58;0;49	92268;8	47731;5;163;0;
$GPXUP;2521;10:23:59;0;49	92268;8	47731;5;163;0;
$GPXUP;2521;10:24:00;0;49	92268;8	47731;5;163;0;
$GPXUP;2521;10:24:01;0;49	92268;8	4773;5;161;0;
$GPXUP;2521;10:24:02;0;49	92268;8	4773;5;161;0;
$GPXUP;2521;10:24:03;0;49	92268;8	4773;5;161;0;
$GPXUP;2521;10:24:04;0;49	92268;8	4773;5;160;0;
$GPXUP;2521;10:24:05;0;49	92268;8	47728;5;160;0;
$GPXUP;2521;10:24:06;0;49	92268;8	47728;5;160;0;
$GPXUP;2521;10:24:07;0;49	92268;8	47728;5;160;0;
$GPXUP;2521;10:24:08;0;49	92268;8	47728;5;160;0;
$GPXUP;2521;10:24:09;0;49	92268;8	47728;5;160;0;
$GPXUP;2521;10:24:10;0;49	92268;8	47727;5;160;0;
$GPXUP;2521;10:24:11;0;49	92268;8	47727;5;160;0;
$GPXUP;2521;10:24:12;0;49	92269;8	47727;5;159;0;
$GPXUP;2521;10:24:13;0;49	92269;8	47727;5;159;0;
$GPXUP;2521;10:24:14;0;49	92269;8	47727;5;160;0;
$GPXUP;2521;10:24:15;0;49	92269;8	47727;5;160;0;
$GPXUP;2521;10:24:16;0;49	92269;8	47727;5;160;0;
$GPXUP;2521;10:24:17;0;49	92269;8	47728;5;160;0;
$GPXUP;2521;10:24:18;0;49	92269;8	47728;5;160;0;
$GPXUP;2521;10:24:19;0;49	92269;8	47728;5;160;0;
$GPXUP;2521;10:24:20;0;49	9227;8	47728;5;161;0;
$GPXUP;2521;10:24:21;0;49	9227;8	47728;5;161;0;
$GPXUP;2521;10:24:22;0;49	9227;8	47728;5;161;0;
$GPXUP;2521;10:24:23;0;49	9227;8	47728;5;161;0;
$GPXUP;2521;10:24:24;0;49	92269;8	47728;5;162;0;
$GPXUP;2521;10:24:25;0;49	92269;8	47728;5;163;0;
$GPXUP;2521;10:24:26;0;49	92269;8	47728;5;163;0;
$GPXUP;2521;10:24:27;0;49	92269;8	4773;5;163;0;
$GPXUP;2521;10:24:28;0;49	92269;8	47729;5;163;0;
$GPXUP;2521;10:24:29;0;49	92269;8	47729;5;163;0;
$GPXUP;2521;10:24:30;0;49	92269;8	47729;5;163;0;
$GPXUP;2521;10:24:31;0;49	92269;8	47729;5;164;0;
$GPXUP;2521;10:24:32;0;49	92269;8	47729;5;164;0;
$GPXUP;2521;10:24:33;0;49	92269;8	47731;5;164;0;
$GPXUP;2521;10:24:34;0;49	92268;8	47731;5;165;0;
$GPXUP;2521;10:24:35;0;49	92268;8	47731;5;165;0;
$GPXUP;2521;10:24:36;0;49	92268;8	47731;5;165;0;
$GPXUP;2521;10:24:37;0;49	92268;8	47731;5;165;0;
$GPXUP;2521;10:24:38;0;49	92268;8	47732;5;166;0;
$GPXUP;2521;10:24:39;0;49	92268;8	47732;5;166;0;
$GPXUP;2521;10:24:40;0;49	92268;8	47732;5;166;0;
$GPXUP;2521;10:24:41;0;49	92268;8	47732;5;167;0;
$GPXUP;2521;10:24:42;0;49	92268;8	47732;5;168;0;
$GPXUP;2521;10:24:43;0;49	92268;8	47732;5;168;0;
$GPXUP;2521;10:24:44;0;49	92267;8	47731;5;168;0;
$GPXUP;2521;10:24:45;0;49	92267;8	47731;5;168;0;
$GPXUP;2521;10:24:46;0;49	92268;8	47731;5;169;0;
$GPXUP;2521;10:24:47;0;49	92268;8	47731;5;169;0;
$GPXUP;2521;10:24:48;0;49	92268;8	47731;5;169;0;
$GPXUP;2521;10:24:49;0;49	92267;8	47731;5;170;0;
$GPXUP;2521;10:24:50;0;49	92268;8	47731;5;169;0;
$GPXUP;2521;10:24:51;0;49	92268;8	47731;5;169;0;
$GPXUP;2521;10:24:52;0;49	92268;8	47731;5;169;0;
$GPXUP;2521;10:24:53;0;49	92267;8	47731;5;168;0;
$GPXUP;2521;10:24:54;0;49	92267;8	47731;5;168;0;
$GPXUP;2521;10:24:55;0;49	92268;8	4773;5;168;0;
$GPXUP;2521;10:24:56;0;49	92268;8	4773;5;168;0;
$GPXUP;2521;10:24:57;0;49	92268;8	4773;5;168;0;
$GPXUP;2521;10:24:58;0;49	92268;8	4773;5;168;0;
$GPXUP;2521;10:24:59;0;49	92268;8	4773;5;168;0;
$GPXUP;2521;10:25:00;0;49	92268;8	4773;5;167;0;
$GPXUP;2521;10:25:01;0;49	92268;8	47729;5;167;0;
$GPXUP;2521;10:25:02;0;49	92268;8	47729;5;167;0;
$GPXUP;2521;10:25:03;0;49	92268;8	47729;5;166;0;
$GPXUP;2521;10:25:04;0;49	92268;8	47729;5;166;0;
$GPXUP;2521;10:25:05;0;49	92268;8	47729;5;166;0;
$GPXUP;2521;10:25:06;0;49	92269;8	47729;5;167;0;
$GPXUP;2521;10:25:07;0;49	92269;8	47729;5;167;0;
$GPXUP;2521;10:25:08;0;49	92269;8	47729;5;167;0;
$GPXUP;2521;10:25:09;0;49	92269;8	47729;5;167;0;
$GPXUP;2521;10:25:10;0;49	9227;8	47729;5;168;0;
$GPXUP;2521;10:25:11;0;49	92269;8	47727;5;168;0;
$GPXUP;2521;10:25:12;0;49	92269;8	47727;5;168;0;
$GPXUP;2521;10:25:13;0;49	9227;8	47727;5;169;0;
$GPXUP;2521;10:25:14;0;49	9227;8	47727;5;169;0;
$GPXUP;2521;10:25:15;0;49	9227;8	47727;5;169;0;
$GPXUP;2521;10:25:16;0;49	9227;8	47727;5;169;0;
$GPXUP;2521;10:25:17;0;49	9227;8	47727;5;170;0;
$GPXUP;2521;10:25:18;0;49	9227;8	47727;5;170;0;
$GPXUP;2521;10:25:19;0;49	9227;8	47727;5;170;0;
$GPXUP;2521;10:25:20;0;49	92271;8	47727;5;171;0;
$GPXUP;2521;10:25:21;0;49	92271;8	47727;5;171;0;
$GPXUP;2521;10:25:22;0;49	92271;8	47727;5;171;0;
$GPXUP;2521;10:25:23;0;49	92271;8	47727;5;171;0;
[truncated: 9,508 more rows]
