# Supplementary material for: Pigeon Navigation: Different Routes Lead to Frankfurt
Source: PLoS One. 2014 Nov 12;9(11):e112439. doi: 10.1371/journal.pone.0112439 (PMC4229201; doi:10.1371/journal.pone.0112439)
Supplement: File S4 — Files containing the original track data and a ‘Read me’ explaining the data format. (ZIP) [file pone.0112439.s004.zip › S-BER/060717xup05_1038_INC.log]

$GPXUP;2521;08:44:43;0;49	893;8	46672;5;135;0;
$GPXUP;2521;08:44:44;0;49	89301;8	46671;5;135;1;
$GPXUP;2521;08:44:45;0;49	893;8	46672;5;135;1;
$GPXUP;2521;08:44:46;0;49	89302;8	46672;5;135;3;
$GPXUP;2521;08:44:47;0;49	89302;8	46673;5;136;4;
$GPXUP;2521;08:44:48;0;49	893;8	4668;5;136;17;
$GPXUP;2521;08:44:49;0;49	89302;8	46692;5;137;26;
$GPXUP;2521;08:44:50;0;49	89306;8	46709;5;138;45;
$GPXUP;2521;08:44:51;0;49	89312;8	46728;5;137;49;
$GPXUP;2521;08:44:52;0;49	89319;8	46747;5;138;50;
$GPXUP;2521;08:44:53;0;49	89325;8	46764;5;139;48;
$GPXUP;2521;08:44:54;0;49	89332;8	46782;5;140;46;
$GPXUP;2521;08:44:55;0;49	8934;8	46798;5;140;47;
$GPXUP;2521;08:44:56;0;49	8935;8	46811;5;141;47;
$GPXUP;2521;08:44:57;0;49	89359;8	46825;5;142;47;
$GPXUP;2521;08:44:58;0;49	89366;8	46843;5;142;53;
$GPXUP;2521;08:44:59;0;49	89373;8	46862;5;144;54;
$GPXUP;2521;08:45:00;0;49	89378;8	46881;5;144;52;
$GPXUP;2521;08:45:01;0;49	89381;8	46897;5;146;40;
$GPXUP;2521;08:45:02;0;49	89379;8	46912;5;147;33;
$GPXUP;2521;08:45:03;0;49	89372;8	46919;5;149;25;
$GPXUP;2521;08:45:04;0;49	89359;8	46924;5;149;43;
$GPXUP;2521;08:45:05;0;49	89345;8	46931;5;151;47;
$GPXUP;2521;08:45:06;0;49	89332;8	46937;5;152;44;
$GPXUP;2521;08:45:07;0;49	89323;8	46946;5;153;40;
$GPXUP;2521;08:45:08;0;49	89316;8	46956;5;154;31;
$GPXUP;2521;08:45:09;0;49	89314;8	46961;5;155;18;
$GPXUP;2521;08:45:10;0;49	89317;8	46962;5;157;8;
$GPXUP;2521;08:45:11;0;49	89327;8	46959;5;158;27;
$GPXUP;2521;08:45:12;0;49	89341;8	46954;5;159;50;
$GPXUP;2521;08:45:13;0;49	89357;8	46956;5;159;51;
$GPXUP;2521;08:45:14;0;49	89371;8	46953;5;160;47;
$GPXUP;2521;08:45:15;0;49	89386;8	46948;5;162;51;
$GPXUP;2521;08:45:16;0;49	89399;8	46942;5;163;45;
$GPXUP;2521;08:45:17;0;49	89411;8	46934;5;164;40;
$GPXUP;2521;08:45:18;0;49	89418;8	46919;5;165;37;
$GPXUP;2521;08:45:19;0;49	89425;8	46901;5;166;47;
$GPXUP;2521;08:45:20;0;49	89434;8	46878;5;167;57;
$GPXUP;2521;08:45:21;0;49	89442;8	46854;5;167;58;
$GPXUP;2521;08:45:22;0;49	89449;8	46835;5;167;53;
$GPXUP;2521;08:45:23;0;49	89457;8	46816;5;168;48;
$GPXUP;2521;08:45:24;0;49	89466;8	46808;5;167;40;
$GPXUP;2521;08:45:25;0;49	89472;8	46806;5;168;25;
$GPXUP;2521;08:45:26;0;49	89476;8	46808;5;168;17;
$GPXUP;2521;08:45:27;0;49	89478;8	46817;5;169;16;
$GPXUP;2521;08:45:28;0;49	89477;8	46829;5;168;24;
$GPXUP;2521;08:45:29;0;49	89474;8	46847;5;169;36;
$GPXUP;2521;08:45:30;0;49	89469;8	46864;5;170;41;
$GPXUP;2521;08:45:31;0;49	89466;8	46885;5;169;43;
$GPXUP;2521;08:45:32;0;49	89466;8	46903;5;169;42;
$GPXUP;2521;08:45:33;0;49	89463;8	46924;5;169;44;
$GPXUP;2521;08:45:34;0;49	8946;8	46944;5;170;47;
$GPXUP;2521;08:45:35;0;49	89458;8	46964;5;169;45;
$GPXUP;2521;08:45:36;0;49	89457;8	46983;5;170;44;
$GPXUP;2521;08:45:37;0;49	89458;8	47;5;170;38;
$GPXUP;2521;08:45:38;0;49	89459;8	47015;5;169;33;
$GPXUP;2521;08:45:39;0;49	89466;8	4703;5;170;43;
$GPXUP;2521;08:45:40;0;49	89475;8	47039;5;170;42;
$GPXUP;2521;08:45:41;0;49	89487;8	47043;5;170;42;
$GPXUP;2521;08:45:42;0;49	895;8	47041;5;171;46;
$GPXUP;2521;08:45:43;0;49	89512;8	47034;5;171;51;
$GPXUP;2521;08:45:44;0;49	89525;8	47026;5;172;51;
$GPXUP;2521;08:45:45;0;49	89539;8	47023;5;172;52;
$GPXUP;2521;08:45:46;0;49	89553;8	47015;5;172;56;
$GPXUP;2521;08:45:47;0;49	89567;8	47005;5;172;58;
$GPXUP;2521;08:45:48;0;49	8958;8	46995;5;172;60;
$GPXUP;2521;08:45:49;0;49	89593;8	46982;5;173;59;
$GPXUP;2521;08:45:50;0;49	89602;8	46968;5;173;48;
$GPXUP;2521;08:45:51;0;49	89608;8	46952;5;174;45;
$GPXUP;2521;08:45:52;0;49	89611;8	4693;5;174;52;
$GPXUP;2521;08:45:53;0;49	89609;8	469;5;174;70;
$GPXUP;2521;08:45:54;0;49	89608;8	4687;5;175;71;
$GPXUP;2521;08:45:55;0;49	89608;8	4684;5;176;69;
$GPXUP;2521;08:45:56;0;49	8961;8	4681;5;177;75;
$GPXUP;2521;08:45:57;0;49	89616;8	4678;5;177;76;
$GPXUP;2521;08:45:58;0;49	89621;8	46752;5;178;72;
$GPXUP;2521;08:45:59;0;49	89628;8	46731;5;179;64;
$GPXUP;2521;08:46:00;0;49	89637;8	46718;5;179;50;
$GPXUP;2521;08:46:01;0;49	89646;8	46714;5;179;40;
$GPXUP;2521;08:46:02;0;49	89654;8	4672;5;179;35;
$GPXUP;2521;08:46:03;0;49	89659;8	46731;5;178;29;
$GPXUP;2521;08:46:04;0;49	89659;8	46748;5;179;29;
$GPXUP;2521;08:46:05;0;49	89657;8	46767;5;180;36;
$GPXUP;2521;08:46:06;0;49	89651;8	4679;5;180;45;
$GPXUP;2521;08:46:07;0;49	89645;8	46814;5;181;47;
$GPXUP;2521;08:46:08;0;49	89637;8	46835;5;181;49;
$GPXUP;2521;08:46:09;0;49	89628;8	46856;5;182;49;
$GPXUP;2521;08:46:10;0;49	8962;8	46875;5;184;46;
$GPXUP;2521;08:46:11;0;49	89613;8	46893;5;185;41;
$GPXUP;2521;08:46:12;0;49	89609;8	46916;5;186;47;
$GPXUP;2521;08:46:13;0;49	8961;8	46938;5;188;46;
$GPXUP;2521;08:46:14;0;49	89608;8	4696;5;188;47;
$GPXUP;2521;08:46:15;0;49	89606;8	4698;5;190;47;
$GPXUP;2521;08:46:16;0;49	89606;8	47003;5;191;48;
$GPXUP;2521;08:46:17;0;49	89608;8	47024;5;192;49;
$GPXUP;2521;08:46:18;0;49	89611;8	47045;5;192;49;
$GPXUP;2521;08:46:19;0;49	89617;8	47065;5;193;53;
$GPXUP;2521;08:46:20;0;49	89625;8	47083;5;193;52;
$GPXUP;2521;08:46:21;0;49	89634;8	47101;5;195;57;
$GPXUP;2521;08:46:22;0;49	8964;8	47121;5;196;55;
$GPXUP;2521;08:46:23;0;49	89646;8	47141;5;197;54;
$GPXUP;2521;08:46:24;0;49	89655;8	47161;5;198;58;
$GPXUP;2521;08:46:25;0;49	89666;8	47178;5;198;60;
$GPXUP;2521;08:46:26;0;49	89675;8	47197;5;199;58;
$GPXUP;2521;08:46:27;0;49	8968;8	47217;5;199;56;
$GPXUP;2521;08:46:28;0;49	89685;8	47238;5;199;51;
$GPXUP;2521;08:46:29;0;49	89689;8	47257;5;199;50;
$GPXUP;2521;08:46:30;0;49	8969;8	47279;5;199;54;
$GPXUP;2521;08:46:31;0;49	89689;8	47302;5;200;55;
$GPXUP;2521;08:46:32;0;49	89689;8	47323;5;200;55;
$GPXUP;2521;08:46:33;0;49	89691;8	47345;5;201;55;
$GPXUP;2521;08:46:34;0;49	89696;8	47366;5;202;56;
$GPXUP;2521;08:46:35;0;49	89704;8	47387;5;201;61;
$GPXUP;2521;08:46:36;0;49	89714;8	47407;5;202;65;
$GPXUP;2521;08:46:37;0;49	89724;8	47429;5;201;66;
$GPXUP;2521;08:46:38;0;49	89731;8	47452;5;201;66;
$GPXUP;2521;08:46:39;0;49	89736;8	47477;5;199;66;
$GPXUP;2521;08:46:40;0;49	89742;8	475;5;198;63;
$GPXUP;2521;08:46:41;0;49	89749;8	47521;5;197;59;
$GPXUP;2521;08:46:42;0;49	89756;8	4754;5;197;56;
$GPXUP;2521;08:46:43;0;49	89767;8	47558;5;196;62;
$GPXUP;2521;08:46:44;0;49	8978;8	47573;5;196;63;
$GPXUP;2521;08:46:45;0;49	89792;8	47589;5;195;63;
$GPXUP;2521;08:46:46;0;49	89803;8	47607;5;195;63;
$GPXUP;2521;08:46:47;0;49	89814;8	47626;5;194;64;
$GPXUP;2521;08:46:48;0;49	89824;8	47646;5;192;63;
$GPXUP;2521;08:46:49;0;49	89834;8	47665;5;191;62;
$GPXUP;2521;08:46:50;0;49	89845;8	47682;5;190;61;
$GPXUP;2521;08:46:51;0;49	89852;8	47702;5;189;58;
$GPXUP;2521;08:46:52;0;49	8986;8	47719;5;188;56;
$GPXUP;2521;08:46:53;0;49	89867;8	47737;5;188;52;
$GPXUP;2521;08:46:54;0;49	89871;8	47758;5;187;52;
$GPXUP;2521;08:46:55;0;49	89877;8	47776;5;187;53;
$GPXUP;2521;08:46:56;0;49	89884;8	47792;5;187;53;
$GPXUP;2521;08:46:57;0;49	89892;8	47808;5;186;47;
$GPXUP;2521;08:46:58;0;49	899;8	47825;5;185;53;
$GPXUP;2521;08:46:59;0;49	89908;8	47843;5;184;57;
$GPXUP;2521;08:47:00;0;49	89911;8	47865;5;183;56;
$GPXUP;2521;08:47:01;0;49	89916;8	47884;5;182;55;
$GPXUP;2521;08:47:02;0;49	89923;8	47904;5;181;56;
$GPXUP;2521;08:47:03;0;49	89931;8	47923;5;179;57;
$GPXUP;2521;08:47:04;0;49	89939;8	47941;5;178;56;
$GPXUP;2521;08:47:05;0;49	89946;8	47959;5;176;56;
$GPXUP;2521;08:47:06;0;49	89954;8	47976;5;175;52;
$GPXUP;2521;08:47:07;0;49	89962;8	47989;5;175;50;
$GPXUP;2521;08:47:08;0;49	89972;8	48002;5;174;49;
$GPXUP;2521;08:47:09;0;49	89982;8	48014;5;174;49;
$GPXUP;2521;08:47:10;0;49	89991;8	48027;5;173;50;
$GPXUP;2521;08:47:11;0;49	90002;8	48039;5;172;52;
$GPXUP;2521;08:47:12;0;49	90013;8	48049;5;171;54;
$GPXUP;2521;08:47:13;0;49	90026;8	4806;5;169;58;
$GPXUP;2521;08:47:14;0;49	90038;8	48074;5;167;59;
$GPXUP;2521;08:47:15;0;49	90047;8	48091;5;166;58;
$GPXUP;2521;08:47:16;0;49	90057;8	48107;5;165;56;
$GPXUP;2521;08:47:17;0;49	90068;8	48121;5;164;55;
$GPXUP;2521;08:47:18;0;49	90078;8	48136;5;164;56;
$GPXUP;2521;08:47:19;0;49	90088;8	48154;5;164;57;
$GPXUP;2521;08:47:20;0;49	90099;8	48168;5;163;60;
$GPXUP;2521;08:47:21;0;49	90114;8	48178;5;163;63;
$GPXUP;2521;08:47:22;0;49	90128;8	48189;5;162;64;
$GPXUP;2521;08:47:23;0;49	90142;8	48201;5;161;63;
$GPXUP;2521;08:47:24;0;49	90156;8	48214;5;161;63;
$GPXUP;2521;08:47:25;0;49	90166;8	48225;5;162;54;
$GPXUP;2521;08:47:26;0;49	90176;8	48236;5;162;46;
$GPXUP;2521;08:47:27;0;49	90183;8	4825;5;162;45;
$GPXUP;2521;08:47:28;0;49	90189;8	48263;5;163;43;
$GPXUP;2521;08:47:29;0;49	90196;8	48277;5;163;44;
$GPXUP;2521;08:47:30;0;49	90203;8	48289;5;163;44;
$GPXUP;2521;08:47:31;0;49	90212;8	48299;5;164;46;
$GPXUP;2521;08:47:32;0;49	90222;8	48304;5;164;44;
$GPXUP;2521;08:47:33;0;49	90236;8	48301;5;163;56;
$GPXUP;2521;08:47:34;0;49	9025;8	48291;5;163;56;
$GPXUP;2521;08:47:35;0;49	90265;8	48269;5;163;74;
$GPXUP;2521;08:47:36;0;49	9028;8	48252;5;163;71;
$GPXUP;2521;08:47:37;0;49	90296;8	48238;5;164;69;
$GPXUP;2521;08:47:38;0;49	9031;8	48227;5;164;59;
$GPXUP;2521;08:47:39;0;49	90324;8	48216;5;166;58;
$GPXUP;2521;08:47:40;0;49	90337;8	48204;5;166;59;
$GPXUP;2521;08:47:41;0;49	90351;8	48191;5;167;61;
$GPXUP;2521;08:47:42;0;49	90366;8	4818;5;167;62;
$GPXUP;2521;08:47:43;0;49	90381;8	48173;5;166;61;
$GPXUP;2521;08:47:44;0;49	90396;8	4817;5;168;60;
$GPXUP;2521;08:47:45;0;49	90411;8	48172;5;167;58;
$GPXUP;2521;08:47:46;0;49	90424;8	48176;5;168;57;
$GPXUP;2521;08:47:47;0;49	90436;8	48183;5;169;50;
$GPXUP;2521;08:47:48;0;49	90448;8	48187;5;169;50;
$GPXUP;2521;08:47:49;0;49	90461;8	48186;5;170;52;
$GPXUP;2521;08:47:50;0;49	90474;8	48187;5;171;51;
$GPXUP;2521;08:47:51;0;49	90486;8	48192;5;171;53;
$GPXUP;2521;08:47:52;0;49	90499;8	48197;5;172;55;
$GPXUP;2521;08:47:53;0;49	90512;8	48205;5;171;56;
$GPXUP;2521;08:47:54;0;49	90525;8	48213;5;172;56;
$GPXUP;2521;08:47:55;0;49	90539;8	48218;5;172;56;
$GPXUP;2521;08:47:56;0;49	90553;8	48215;5;172;57;
$GPXUP;2521;08:47:57;0;49	90568;8	48211;5;172;63;
$GPXUP;2521;08:47:58;0;49	90585;8	48205;5;173;65;
$GPXUP;2521;08:47:59;0;49	90598;8	4819;5;172;65;
$GPXUP;2521;08:48:00;0;49	90612;8	48179;5;173;63;
$GPXUP;2521;08:48:01;0;49	90625;8	48171;5;173;56;
$GPXUP;2521;08:48:02;0;49	90639;8	48165;5;173;58;
$GPXUP;2521;08:48:03;0;49	90654;8	48162;5;174;58;
$GPXUP;2521;08:48:04;0;49	90667;8	48167;5;173;56;
$GPXUP;2521;08:48:05;0;49	9068;8	48174;5;173;58;
$GPXUP;2521;08:48:06;0;49	90695;8	48179;5;174;59;
$GPXUP;2521;08:48:07;0;49	90709;8	48187;5;174;59;
$GPXUP;2521;08:48:08;0;49	90722;8	48197;5;174;59;
$GPXUP;2521;08:48:09;0;49	90737;8	48206;5;174;60;
$GPXUP;2521;08:48:10;0;49	90751;8	48212;5;174;62;
$GPXUP;2521;08:48:11;0;49	90765;8	48216;5;175;61;
$GPXUP;2521;08:48:12;0;49	90781;8	48217;5;175;60;
$GPXUP;2521;08:48:13;0;49	90795;8	48218;5;175;58;
$GPXUP;2521;08:48:14;0;49	9081;8	48222;5;176;60;
$GPXUP;2521;08:48:15;0;49	90823;8	4823;5;176;54;
$GPXUP;2521;08:48:16;0;49	90835;8	48244;5;177;58;
$GPXUP;2521;08:48:17;0;49	90846;8	48259;5;177;57;
$GPXUP;2521;08:48:18;0;49	90854;8	48279;5;177;57;
$GPXUP;2521;08:48:19;0;49	90862;8	48297;5;177;58;
$GPXUP;2521;08:48:20;0;49	90872;8	48314;5;177;59;
$GPXUP;2521;08:48:21;0;49	90882;8	48333;5;177;59;
$GPXUP;2521;08:48:22;0;49	9089;8	48353;5;177;57;
$GPXUP;2521;08:48:23;0;49	90897;8	48372;5;177;55;
$GPXUP;2521;08:48:24;0;49	909;8	48395;5;178;57;
$GPXUP;2521;08:48:25;0;49	90903;8	48417;5;178;55;
$GPXUP;2521;08:48:26;0;49	90907;8	48435;5;180;50;
$GPXUP;2521;08:48:27;0;49	90911;8	48452;5;179;46;
$GPXUP;2521;08:48:28;0;49	90915;8	48471;5;181;46;
$GPXUP;2521;08:48:29;0;49	9092;8	48487;5;181;49;
$GPXUP;2521;08:48:30;0;49	9093;8	48503;5;182;52;
$GPXUP;2521;08:48:31;0;49	90939;8	48517;5;182;53;
$GPXUP;2521;08:48:32;0;49	90949;8	48531;5;182;53;
$GPXUP;2521;08:48:33;0;49	9096;8	48542;5;182;52;
$GPXUP;2521;08:48:34;0;49	90973;8	48547;5;183;53;
$GPXUP;2521;08:48:35;0;49	90986;8	4855;5;183;55;
$GPXUP;2521;08:48:36;0;49	90999;8	48554;5;183;55;
$GPXUP;2521;08:48:37;0;49	91012;8	48556;5;183;54;
$GPXUP;2521;08:48:38;0;49	91026;8	48556;5;183;56;
$GPXUP;2521;08:48:39;0;49	9104;8	48553;5;183;59;
$GPXUP;2521;08:48:40;0;49	91055;8	48551;5;182;59;
$GPXUP;2521;08:48:41;0;49	9107;8	4855;5;182;60;
$GPXUP;2521;08:48:42;0;49	91085;8	48546;5;181;63;
$GPXUP;2521;08:48:43;0;49	911;8	48538;5;181;65;
$GPXUP;2521;08:48:44;0;49	91116;8	48531;5;180;66;
$GPXUP;2521;08:48:45;0;49	91132;8	48526;5;179;66;
$GPXUP;2521;08:48:46;0;49	91148;8	48518;5;177;67;
$GPXUP;2521;08:48:47;0;49	91164;8	4851;5;176;69;
$GPXUP;2521;08:48:48;0;49	91181;8	48503;5;175;69;
$GPXUP;2521;08:48:49;0;49	91197;8	48497;5;175;65;
$GPXUP;2521;08:48:50;0;49	91213;8	48497;5;174;63;
$GPXUP;2521;08:48:51;0;49	91228;8	48502;5;173;60;
$GPXUP;2521;08:48:52;0;49	91242;8	48508;5;172;59;
$GPXUP;2521;08:48:53;0;49	91255;8	48518;5;172;56;
$GPXUP;2521;08:48:54;0;49	91267;8	48526;5;172;53;
$GPXUP;2521;08:48:55;0;49	91281;8	48532;5;172;55;
$GPXUP;2521;08:48:56;0;49	91296;8	48532;5;171;60;
$GPXUP;2521;08:48:57;0;49	91313;8	48527;5;171;66;
$GPXUP;2521;08:48:58;0;49	91329;8	48519;5;170;73;
$GPXUP;2521;08:48:59;0;49	91348;8	48512;5;169;73;
$GPXUP;2521;08:49:00;0;49	91367;8	4851;5;167;74;
$GPXUP;2521;08:49:01;0;49	91383;8	48511;5;167;66;
$GPXUP;2521;08:49:02;0;49	91399;8	48515;5;166;65;
$GPXUP;2521;08:49:03;0;49	91415;8	48522;5;165;66;
$GPXUP;2521;08:49:04;0;49	9143;8	4853;5;164;65;
$GPXUP;2521;08:49:05;0;49	91446;8	48537;5;164;65;
$GPXUP;2521;08:49:06;0;49	91462;8	48542;5;162;65;
$GPXUP;2521;08:49:07;0;49	91478;8	48547;5;161;65;
$GPXUP;2521;08:49:08;0;49	91493;8	48556;5;161;64;
$GPXUP;2521;08:49:09;0;49	91506;8	48568;5;160;61;
$GPXUP;2521;08:49:10;0;49	91519;8	4858;5;160;57;
$GPXUP;2521;08:49:11;0;49	91529;8	4859;5;160;53;
$GPXUP;2521;08:49:12;0;49	91542;8	48598;5;160;54;
$GPXUP;2521;08:49:13;0;49	91556;8	48602;5;160;56;
$GPXUP;2521;08:49:14;0;49	9157;8	4861;5;160;56;
$GPXUP;2521;08:49:15;0;49	91581;8	48621;5;160;57;
$GPXUP;2521;08:49:16;0;49	91592;8	48635;5;160;55;
$GPXUP;2521;08:49:17;0;49	91602;8	48651;5;160;57;
$GPXUP;2521;08:49:18;0;49	91611;8	48667;5;160;55;
$GPXUP;2521;08:49:19;0;49	91623;8	48679;5;159;54;
$GPXUP;2521;08:49:20;0;49	91635;8	48685;5;159;55;
$GPXUP;2521;08:49:21;0;49	91649;8	48688;5;159;55;
$GPXUP;2521;08:49:22;0;49	91663;8	48686;5;159;54;
$GPXUP;2521;08:49:23;0;49	91676;8	48686;5;158;55;
$GPXUP;2521;08:49:24;0;49	9169;8	48689;5;158;56;
$GPXUP;2521;08:49:25;0;49	91703;8	48695;5;158;56;
$GPXUP;2521;08:49:26;0;49	91717;8	487;5;158;54;
$GPXUP;2521;08:49:27;0;49	9173;8	48703;5;158;51;
$GPXUP;2521;08:49:28;0;49	91742;8	48703;5;158;50;
$GPXUP;2521;08:49:29;0;49	91754;8	48699;5;159;51;
$GPXUP;2521;08:49:30;0;49	91767;8	48695;5;159;53;
$GPXUP;2521;08:49:31;0;49	91781;8	48694;5;158;54;
$GPXUP;2521;08:49:32;0;49	91794;8	48697;5;157;55;
$GPXUP;2521;08:49:33;0;49	91808;8	48701;5;157;57;
$GPXUP;2521;08:49:34;0;49	91822;8	48704;5;157;56;
$GPXUP;2521;08:49:35;0;49	91835;8	48708;5;158;55;
$GPXUP;2521;08:49:36;0;49	91849;8	48709;5;158;57;
$GPXUP;2521;08:49:37;0;49	91863;8	48709;5;158;57;
$GPXUP;2521;08:49:38;0;49	91878;8	48707;5;158;58;
$GPXUP;2521;08:49:39;0;49	91891;8	48706;5;159;54;
$GPXUP;2521;08:49:40;0;49	91905;8	4871;5;160;56;
$GPXUP;2521;08:49:41;0;49	91917;8	48718;5;161;52;
$GPXUP;2521;08:49:42;0;49	91928;8	48728;5;162;53;
$GPXUP;2521;08:49:43;0;49	9194;8	48735;5;162;53;
$GPXUP;2521;08:49:44;0;49	91954;8	48735;5;163;52;
$GPXUP;2521;08:49:45;0;49	91967;8	48731;5;164;56;
$GPXUP;2521;08:49:46;0;49	91981;8	48723;5;163;60;
$GPXUP;2521;08:49:47;0;49	91996;8	48713;5;164;64;
$GPXUP;2521;08:49:48;0;49	9201;8	48706;5;164;62;
$GPXUP;2521;08:49:49;0;49	92024;8	48697;5;165;63;
$GPXUP;2521;08:49:50;0;49	92038;8	48684;5;165;64;
$GPXUP;2521;08:49:51;0;49	92052;8	48674;5;165;62;
$GPXUP;2521;08:49:52;0;49	92066;8	48665;5;165;62;
$GPXUP;2521;08:49:53;0;49	92081;8	48661;5;165;61;
$GPXUP;2521;08:49:54;0;49	92097;8	48653;5;165;62;
$GPXUP;2521;08:49:55;0;49	92111;8	48643;5;166;64;
$GPXUP;2521;08:49:56;0;49	92127;8	48636;5;166;65;
$GPXUP;2521;08:49:57;0;49	92143;8	48629;5;165;65;
$GPXUP;2521;08:49:58;0;49	92158;8	48622;5;165;65;
$GPXUP;2521;08:49:59;0;49	92173;8	48615;5;165;64;
$GPXUP;2521;08:50:00;0;49	92188;8	4861;5;166;61;
$GPXUP;2521;08:50:01;0;49	92203;8	48606;5;166;59;
$GPXUP;2521;08:50:02;0;49	92217;8	48603;5;167;59;
$GPXUP;2521;08:50:03;0;49	92231;8	48602;5;167;56;
$GPXUP;2521;08:50:04;0;49	92246;8	48609;5;167;60;
$GPXUP;2521;08:50:05;0;49	92261;8	48616;5;168;64;
$GPXUP;2521;08:50:06;0;49	92277;8	48624;5;168;65;
$GPXUP;2521;08:50:07;0;49	92293;8	48632;5;167;67;
$GPXUP;2521;08:50:08;0;49	92311;8	48638;5;167;73;
$GPXUP;2521;08:50:09;0;49	9233;8	48641;5;167;79;
$GPXUP;2521;08:50:10;0;49	92349;8	4864;5;167;76;
$GPXUP;2521;08:50:11;0;49	92366;8	48636;5;166;69;
$GPXUP;2521;08:50:12;0;49	9238;8	48625;5;166;66;
$GPXUP;2521;08:50:13;0;49	9239;8	48607;5;166;57;
$GPXUP;2521;08:50:14;0;49	92397;8	48585;5;166;55;
$GPXUP;2521;08:50:15;0;49	924;8	48555;5;166;68;
$GPXUP;2521;08:50:16;0;49	92406;8	48526;5;165;68;
$GPXUP;2521;08:50:17;0;49	92414;8	48501;5;165;65;
$GPXUP;2521;08:50:18;0;49	92423;8	48478;5;164;70;
$GPXUP;2521;08:50:19;0;49	92436;8	48457;5;164;72;
$GPXUP;2521;08:50:20;0;49	92448;8	48447;5;164;59;
$GPXUP;2521;08:50:21;0;49	92461;8	48444;5;163;55;
$GPXUP;2521;08:50:22;0;49	92474;8	48446;5;163;54;
$GPXUP;2521;08:50:23;0;49	92485;8	48452;5;165;51;
$GPXUP;2521;08:50:24;0;49	92494;8	48462;5;165;47;
$GPXUP;2521;08:50:25;0;49	92502;8	48473;5;166;46;
$GPXUP;2521;08:50:26;0;49	92509;8	48485;5;167;46;
$GPXUP;2521;08:50:27;0;49	92515;8	485;5;168;45;
$GPXUP;2521;08:50:28;0;49	9252;8	48515;5;168;45;
$GPXUP;2521;08:50:29;0;49	92524;8	4853;5;170;44;
$GPXUP;2521;08:50:30;0;49	9253;8	48543;5;171;44;
$GPXUP;2521;08:50:31;0;49	92539;8	48555;5;172;46;
$GPXUP;2521;08:50:32;0;49	9255;8	48564;5;173;50;
$GPXUP;2521;08:50:33;0;49	92562;8	4857;5;173;54;
$GPXUP;2521;08:50:34;0;49	92575;8	48574;5;173;55;
$GPXUP;2521;08:50:35;0;49	92589;8	48576;5;173;55;
$GPXUP;2521;08:50:36;0;49	92602;8	48578;5;173;53;
$GPXUP;2521;08:50:37;0;49	92615;8	48578;5;174;53;
$GPXUP;2521;08:50:38;0;49	92628;8	48574;5;174;54;
$GPXUP;2521;08:50:39;0;49	92642;8	4857;5;173;56;
$GPXUP;2521;08:50:40;0;49	92656;8	48568;5;174;56;
$GPXUP;2521;08:50:41;0;49	9267;8	48569;5;174;54;
$GPXUP;2521;08:50:42;0;49	92683;8	4857;5;174;53;
$GPXUP;2521;08:50:43;0;49	92695;8	48567;5;174;52;
$GPXUP;2521;08:50:44;0;49	92709;8	48563;5;175;54;
$GPXUP;2521;08:50:45;0;49	92722;8	48557;5;174;54;
$GPXUP;2521;08:50:46;0;49	92736;8	48554;5;174;53;
$GPXUP;2521;08:50:47;0;49	92749;8	48554;5;174;53;
$GPXUP;2521;08:50:48;0;49	92762;8	48556;5;173;54;
$GPXUP;2521;08:50:49;0;49	92775;8	48561;5;173;54;
$GPXUP;2521;08:50:50;0;49	92788;8	48568;5;173;53;
$GPXUP;2521;08:50:51;0;49	92799;8	48578;5;173;53;
$GPXUP;2521;08:50:52;0;49	92809;8	48591;5;172;54;
$GPXUP;2521;08:50:53;0;49	92819;8	48607;5;171;55;
$GPXUP;2521;08:50:54;0;49	92827;8	48624;5;172;55;
$GPXUP;2521;08:50:55;0;49	92833;8	48642;5;171;52;
$GPXUP;2521;08:50:56;0;49	9284;8	48657;5;171;48;
$GPXUP;2521;08:50:57;0;49	92848;8	4867;5;172;45;
$GPXUP;2521;08:50:58;0;49	92857;8	48681;5;172;47;
$GPXUP;2521;08:50:59;0;49	92866;8	48694;5;171;49;
$GPXUP;2521;08:51:00;0;49	92874;8	4871;5;172;52;
$GPXUP;2521;08:51:01;0;49	92884;8	48724;5;170;54;
$GPXUP;2521;08:51:02;0;49	92894;8	48737;5;170;54;
$GPXUP;2521;08:51:03;0;49	92906;8	48748;5;169;54;
$GPXUP;2521;08:51:04;0;49	92916;8	4876;5;169;53;
$GPXUP;2521;08:51:05;0;49	92926;8	48774;5;169;50;
$GPXUP;2521;08:51:06;0;49	92935;8	48789;5;168;50;
$GPXUP;2521;08:51:07;0;49	92944;8	48802;5;167;52;
$GPXUP;2521;08:51:08;0;49	92957;8	48811;5;166;57;
$GPXUP;2521;08:51:09;0;49	9297;8	48823;5;166;58;
$GPXUP;2521;08:51:10;0;49	92979;8	48838;5;165;55;
$GPXUP;2521;08:51:11;0;49	92988;8	48853;5;164;51;
$GPXUP;2521;08:51:12;0;49	92997;8	48868;5;164;51;
$GPXUP;2521;08:51:13;0;49	93006;8	4888;5;165;50;
$GPXUP;2521;08:51:14;0;49	93016;8	48891;5;164;51;
$GPXUP;2521;08:51:15;0;49	93027;8	48903;5;165;51;
$GPXUP;2521;08:51:16;0;49	93038;8	48911;5;165;50;
$GPXUP;2521;08:51:17;0;49	93049;8	48923;5;165;50;
$GPXUP;2521;08:51:18;0;49	93058;8	48935;5;166;50;
$GPXUP;2521;08:51:19;0;49	93068;8	48948;5;167;50;
$GPXUP;2521;08:51:20;0;49	93078;8	4896;5;167;52;
$GPXUP;2521;08:51:21;0;49	93088;8	48974;5;166;53;
$GPXUP;2521;08:51:22;0;49	93099;8	48984;5;167;52;
$GPXUP;2521;08:51:23;0;49	93111;8	48993;5;167;51;
$GPXUP;2521;08:51:24;0;49	93121;8	49003;5;167;49;
$GPXUP;2521;08:51:25;0;49	93131;8	49015;5;167;49;
$GPXUP;2521;08:51:26;0;49	93141;8	49025;5;166;50;
$GPXUP;2521;08:51:27;0;49	93153;8	49034;5;166;51;
$GPXUP;2521;08:51:28;0;49	93168;8	49039;5;165;59;
$GPXUP;2521;08:51:29;0;49	93182;8	49045;5;165;58;
$GPXUP;2521;08:51:30;0;49	93195;8	49055;5;165;56;
$GPXUP;2521;08:51:31;0;49	93207;8	49062;5;165;53;
$GPXUP;2521;08:51:32;0;49	93218;8	49073;5;165;50;
$GPXUP;2521;08:51:33;0;49	93227;8	49086;5;166;48;
$GPXUP;2521;08:51:34;0;49	93234;8	49101;5;166;49;
$GPXUP;2521;08:51:35;0;49	9324;8	49118;5;165;50;
$GPXUP;2521;08:51:36;0;49	93247;8	49134;5;165;51;
$GPXUP;2521;08:51:37;0;49	93253;8	49149;5;165;48;
$GPXUP;2521;08:51:38;0;49	9326;8	49165;5;165;46;
$GPXUP;2521;08:51:39;0;49	93267;8	49177;5;165;42;
$GPXUP;2521;08:51:40;0;49	93275;8	49189;5;164;41;
$GPXUP;2521;08:51:41;0;49	93283;8	49197;5;164;43;
$GPXUP;2521;08:51:42;0;49	93292;8	49209;5;164;46;
$GPXUP;2521;08:51:43;0;49	93299;8	49224;5;163;48;
$GPXUP;2521;08:51:44;0;49	93304;8	4924;5;163;48;
$GPXUP;2521;08:51:45;0;49	93309;8	49258;5;163;47;
$GPXUP;2521;08:51:46;0;49	93312;8	49274;5;163;46;
$GPXUP;2521;08:51:47;0;49	93314;8	49292;5;163;45;
$GPXUP;2521;08:51:48;0;49	93313;8	49311;5;162;49;
$GPXUP;2521;08:51:49;0;49	93314;8	4933;5;161;51;
$GPXUP;2521;08:51:50;0;49	93315;8	4935;5;161;49;
$GPXUP;2521;08:51:51;0;49	93313;8	49368;5;161;49;
$GPXUP;2521;08:51:52;0;49	9331;8	49385;5;160;50;
$GPXUP;2521;08:51:53;0;49	93307;8	49405;5;160;48;
$GPXUP;2521;08:51:54;0;49	93307;8	49421;5;160;47;
$GPXUP;2521;08:51:55;0;49	93307;8	4944;5;160;46;
$GPXUP;2521;08:51:56;0;49	93309;8	49456;5;160;42;
$GPXUP;2521;08:51:57;0;49	93316;8	4947;5;160;45;
$GPXUP;2521;08:51:58;0;49	93324;8	49481;5;161;42;
$GPXUP;2521;08:51:59;0;49	93339;8	49486;5;160;52;
$GPXUP;2521;08:52:00;0;49	93355;8	49488;5;161;57;
$GPXUP;2521;08:52:01;0;49	93371;8	49488;5;162;56;
$GPXUP;2521;08:52:02;0;49	93387;8	49487;5;163;55;
$GPXUP;2521;08:52:03;0;49	93401;8	4949;5;163;51;
$GPXUP;2521;08:52:04;0;49	93413;8	49496;5;164;47;
$GPXUP;2521;08:52:05;0;49	93427;8	49503;5;165;51;
$GPXUP;2521;08:52:06;0;49	9344;8	49511;5;165;51;
$GPXUP;2521;08:52:07;0;49	93454;8	49519;5;165;58;
$GPXUP;2521;08:52:08;0;49	93467;8	49528;5;166;52;
$GPXUP;2521;08:52:09;0;49	93478;8	49535;5;167;46;
$GPXUP;2521;08:52:10;0;49	93491;8	4954;5;167;46;
$GPXUP;2521;08:52:11;0;49	93502;8	49544;5;168;49;
$GPXUP;2521;08:52:12;0;49	93516;8	49541;5;168;49;
$GPXUP;2521;08:52:13;0;49	93529;8	49537;5;168;47;
$GPXUP;2521;08:52:14;0;49	93541;8	49529;5;169;50;
$GPXUP;2521;08:52:15;0;49	93553;8	49522;5;169;51;
$GPXUP;2521;08:52:16;0;49	93567;8	49514;5;169;51;
$GPXUP;2521;08:52:17;0;49	9358;8	49512;5;170;50;
$GPXUP;2521;08:52:18;0;49	93591;8	49517;5;170;45;
$GPXUP;2521;08:52:19;0;49	936;8	49526;5;170;42;
$GPXUP;2521;08:52:20;0;49	93607;8	49535;5;171;37;
$GPXUP;2521;08:52:21;0;49	93613;8	49548;5;170;39;
$GPXUP;2521;08:52:22;0;49	93617;8	4956;5;170;40;
$GPXUP;2521;08:52:23;0;49	9362;8	49574;5;170;39;
$GPXUP;2521;08:52:24;0;49	93619;8	49588;5;170;36;
$GPXUP;2521;08:52:25;0;49	93612;8	49604;5;169;44;
$GPXUP;2521;08:52:26;0;49	93601;8	49617;5;169;54;
$GPXUP;2521;08:52:27;0;49	93588;8	49631;5;167;53;
$GPXUP;2521;08:52:28;0;49	93574;8	49638;5;167;52;
$GPXUP;2521;08:52:29;0;49	9356;8	49642;5;166;51;
$GPXUP;2521;08:52:30;0;49	93546;8	49639;5;165;48;
$GPXUP;2521;08:52:31;0;49	93531;8	49633;5;164;60;
$GPXUP;2521;08:52:32;0;49	93513;8	49625;5;163;63;
$GPXUP;2521;08:52:33;0;49	93496;8	49621;5;161;65;
$GPXUP;2521;08:52:34;0;49	93479;8	49618;5;159;61;
$GPXUP;2521;08:52:35;0;49	93466;8	49622;5;159;51;
$GPXUP;2521;08:52:36;0;49	93459;8	49632;5;158;40;
$GPXUP;2521;08:52:37;0;49	93456;8	4964;5;157;25;
$GPXUP;2521;08:52:38;0;49	93459;8	4965;5;156;18;
$GPXUP;2521;08:52:39;0;49	93466;8	49662;5;155;24;
$GPXUP;2521;08:52:40;0;49	93474;8	4968;5;156;43;
$GPXUP;2521;08:52:41;0;49	93482;8	497;5;156;45;
$GPXUP;2521;08:52:42;0;49	93489;8	49718;5;156;42;
$GPXUP;2521;08:52:43;0;49	93496;8	49734;5;156;39;
$GPXUP;2521;08:52:44;0;49	93504;8	49748;5;157;36;
$GPXUP;2521;08:52:45;0;49	93511;8	49764;5;156;37;
$GPXUP;2521;08:52:46;0;49	93517;8	49779;5;156;39;
$GPXUP;2521;08:52:47;0;49	93526;8	49795;5;156;42;
$GPXUP;2521;08:52:48;0;49	93533;8	49812;5;155;43;
$GPXUP;2521;08:52:49;0;49	93541;8	49826;5;155;42;
$GPXUP;2521;08:52:50;0;49	9355;8	4984;5;155;41;
$GPXUP;2521;08:52:51;0;49	93557;8	49854;5;156;37;
$GPXUP;2521;08:52:52;0;49	93562;8	49867;5;155;36;
$GPXUP;2521;08:52:53;0;49	93564;8	49883;5;155;36;
$GPXUP;2521;08:52:54;0;49	9356;8	499;5;155;41;
$GPXUP;2521;08:52:55;0;49	93556;8	49916;5;155;46;
$GPXUP;2521;08:52:56;0;49	93551;8	49929;5;154;41;
$GPXUP;2521;08:52:57;0;49	93545;8	49938;5;153;36;
$GPXUP;2521;08:52:58;0;49	93538;8	49941;5;153;30;
$GPXUP;2521;08:52:59;0;49	93532;8	49934;5;152;30;
$GPXUP;2521;08:53:00;0;49	93526;8	49919;5;151;37;
$GPXUP;2521;08:53:01;0;49	93522;8	49903;5;152;34;
$GPXUP;2521;08:53:02;0;49	93523;8	49884;5;151;38;
$GPXUP;2521;08:53:03;0;49	93522;8	49868;5;151;26;
$GPXUP;2521;08:53:04;0;49	93524;8	49857;5;150;18;
$GPXUP;2521;08:53:05;0;49	9353;8	4985;5;150;15;
$GPXUP;2521;08:53:06;0;49	93537;8	49847;5;150;17;
$GPXUP;2521;08:53:07;0;49	93549;8	49856;5;149;40;
$GPXUP;2521;08:53:08;0;49	93561;8	49864;5;150;40;
$GPXUP;2521;08:53:09;0;49	93572;8	49871;5;150;37;
$GPXUP;2521;08:53:10;0;49	93582;8	49882;5;149;37;
$GPXUP;2521;08:53:11;0;49	93591;8	49894;5;149;42;
$GPXUP;2521;08:53:12;0;49	93598;8	49908;5;149;41;
$GPXUP;2521;08:53:13;0;49	93602;8	49925;5;149;41;
$GPXUP;2521;08:53:14;0;49	93605;8	49939;5;150;39;
$GPXUP;2521;08:53:15;0;49	9361;8	49951;5;150;34;
$GPXUP;2521;08:53:16;0;49	93616;8	49962;5;151;31;
$GPXUP;2521;08:53:17;0;49	93622;8	49964;5;151;19;
$GPXUP;2521;08:53:18;0;49	93631;8	4996;5;152;25;
$GPXUP;2521;08:53:19;0;49	93644;8	49951;5;152;42;
$GPXUP;2521;08:53:20;0;49	93653;8	49937;5;154;39;
$GPXUP;2521;08:53:21;0;49	9366;8	49922;5;154;33;
$GPXUP;2521;08:53:22;0;49	93665;8	49901;5;155;39;
$GPXUP;2521;08:53:23;0;49	93665;8	49883;5;156;35;
$GPXUP;2521;08:53:24;0;49	93664;8	49864;5;157;36;
$GPXUP;2521;08:53:25;0;49	93661;8	49849;5;157;29;
$GPXUP;2521;08:53:26;0;49	93653;8	49837;5;157;33;
$GPXUP;2521;08:53:27;0;49	93641;8	49829;5;158;46;
$GPXUP;2521;08:53:28;0;49	93625;8	49833;5;158;54;
$GPXUP;2521;08:53:29;0;49	93613;8	49842;5;159;51;
$GPXUP;2521;08:53:30;0;49	93599;8	49849;5;160;49;
$GPXUP;2521;08:53:31;0;49	93586;8	49854;5;159;46;
$GPXUP;2521;08:53:32;0;49	93573;8	49855;5;159;47;
$GPXUP;2521;08:53:33;0;49	93558;8	49854;5;158;48;
$GPXUP;2521;08:53:34;0;49	93546;8	49853;5;158;43;
$GPXUP;2521;08:53:35;0;49	93535;8	49852;5;157;38;
$GPXUP;2521;08:53:36;0;49	93526;8	49848;5;157;30;
$GPXUP;2521;08:53:37;0;49	93519;8	49841;5;156;28;
$GPXUP;2521;08:53:38;0;49	93514;8	49826;5;156;35;
$GPXUP;2521;08:53:39;0;49	93512;8	49813;5;155;23;
$GPXUP;2521;08:53:40;0;49	93512;8	49804;5;154;17;
$GPXUP;2521;08:53:41;0;49	93508;8	49796;5;154;21;
$GPXUP;2521;08:53:42;0;49	93505;8	49793;5;154;18;
$GPXUP;2521;08:53:43;0;49	93503;8	49795;5;154;22;
$GPXUP;2521;08:53:44;0;49	93502;8	49805;5;153;28;
$GPXUP;2521;08:53:45;0;49	93504;8	49817;5;152;29;
$GPXUP;2521;08:53:46;0;49	93508;8	4983;5;152;34;
$GPXUP;2521;08:53:47;0;49	93518;8	4984;5;153;36;
$GPXUP;2521;08:53:48;0;49	93526;8	49853;5;154;38;
$GPXUP;2521;08:53:49;0;49	93535;8	49867;5;155;38;
$GPXUP;2521;08:53:50;0;49	93543;8	49879;5;157;36;
$GPXUP;2521;08:53:51;0;49	93548;8	49893;5;158;34;
$GPXUP;2521;08:53:52;0;49	9355;8	49907;5;159;36;
$GPXUP;2521;08:53:53;0;49	9355;8	49922;5;161;37;
$GPXUP;2521;08:53:54;0;49	93553;8	49938;5;162;40;
$GPXUP;2521;08:53:55;0;49	93555;8	49954;5;163;41;
$GPXUP;2521;08:53:56;0;49	93557;8	49971;5;163;42;
$GPXUP;2521;08:53:57;0;49	93554;8	49987;5;164;43;
$GPXUP;2521;08:53:58;0;49	93551;8	50004;5;164;44;
$GPXUP;2521;08:53:59;0;49	93547;8	5002;5;163;47;
$GPXUP;2521;08:54:00;0;49	9354;8	50033;5;163;48;
$GPXUP;2521;08:54:01;0;49	93532;8	50044;5;164;47;
$GPXUP;2521;08:54:02;0;49	93525;8	50055;5;164;43;
$GPXUP;2521;08:54:03;0;49	9352;8	50068;5;165;40;
$GPXUP;2521;08:54:04;0;49	93514;8	50079;5;166;36;
$GPXUP;2521;08:54:05;0;49	93507;8	50086;5;167;35;
$GPXUP;2521;08:54:06;0;49	935;8	50092;5;169;37;
$GPXUP;2521;08:54:07;0;49	93492;8	50099;5;170;39;
$GPXUP;2521;08:54:08;0;49	93482;8	50106;5;170;44;
$GPXUP;2521;08:54:09;0;49	93472;8	50113;5;171;45;
$GPXUP;2521;08:54:10;0;49	93463;8	50122;5;171;45;
$GPXUP;2521;08:54:11;0;49	93456;8	50132;5;171;43;
$GPXUP;2521;08:54:12;0;49	9345;8	50147;5;171;43;
$GPXUP;2521;08:54:13;0;49	93447;8	50162;5;171;41;
$GPXUP;2521;08:54:14;0;49	93445;8	50177;5;171;39;
$GPXUP;2521;08:54:15;0;49	93446;8	50193;5;171;40;
$GPXUP;2521;08:54:16;0;49	93451;8	50206;5;171;39;
$GPXUP;2521;08:54:17;0;49	93458;8	5022;5;170;44;
$GPXUP;2521;08:54:18;0;49	93465;8	50236;5;169;45;
$GPXUP;2521;08:54:19;0;49	93469;8	50252;5;168;44;
$GPXUP;2521;08:54:20;0;49	93471;8	50269;5;167;43;
$GPXUP;2521;08:54:21;0;49	93472;8	50286;5;167;44;
$GPXUP;2521;08:54:22;0;49	93471;8	50303;5;166;44;
$GPXUP;2521;08:54:23;0;49	93472;8	5032;5;166;45;
$GPXUP;2521;08:54:24;0;49	93473;8	50339;5;164;46;
$GPXUP;2521;08:54:25;0;49	93477;8	50355;5;164;45;
$GPXUP;2521;08:54:26;0;49	93482;8	50372;5;163;46;
$GPXUP;2521;08:54:27;0;49	9349;8	50386;5;164;47;
$GPXUP;2521;08:54:28;0;49	93499;8	50399;5;163;47;
$GPXUP;2521;08:54:29;0;49	93507;8	50413;5;163;47;
$GPXUP;2521;08:54:30;0;49	93513;8	50428;5;163;46;
$GPXUP;2521;08:54:31;0;49	93521;8	50442;5;164;47;
$GPXUP;2521;08:54:32;0;49	93527;8	50456;5;163;42;
$GPXUP;2521;08:54:33;0;49	93533;8	50468;5;163;37;
$GPXUP;2521;08:54:34;0;49	93539;8	50482;5;164;41;
$GPXUP;2521;08:54:35;0;49	93547;8	50494;5;164;47;
$GPXUP;2521;08:54:36;0;49	93557;8	50506;5;164;50;
$GPXUP;2521;08:54:37;0;49	93569;8	50517;5;164;53;
$GPXUP;2521;08:54:38;0;49	9358;8	50528;5;164;52;
$GPXUP;2521;08:54:39;0;49	93587;8	50544;5;164;49;
$GPXUP;2521;08:54:40;0;49	93593;8	5056;5;165;47;
$GPXUP;2521;08:54:41;0;49	93597;8	50578;5;166;46;
$GPXUP;2521;08:54:42;0;49	93601;8	50594;5;166;45;
$GPXUP;2521;08:54:43;0;49	93604;8	50611;5;167;45;
$GPXUP;2521;08:54:44;0;49	93608;8	50629;5;168;47;
$GPXUP;2521;08:54:45;0;49	9361;8	50647;5;168;48;
$GPXUP;2521;08:54:46;0;49	93611;8	50666;5;169;47;
$GPXUP;2521;08:54:47;0;49	93613;8	50683;5;169;46;
$GPXUP;2521;08:54:48;0;49	93614;8	507;5;170;45;
$GPXUP;2521;08:54:49;0;49	93616;8	50717;5;170;45;
$GPXUP;2521;08:54:50;0;49	93619;8	50735;5;171;45;
$GPXUP;2521;08:54:51;0;49	93623;8	50751;5;170;45;
$GPXUP;2521;08:54:52;0;49	93626;8	50768;5;171;46;
$GPXUP;2521;08:54:53;0;49	93628;8	50787;5;171;48;
$GPXUP;2521;08:54:54;0;49	93631;8	50804;5;171;46;
$GPXUP;2521;08:54:55;0;49	93635;8	5082;5;171;44;
$GPXUP;2521;08:54:56;0;49	9364;8	50835;5;170;44;
$GPXUP;2521;08:54:57;0;49	93647;8	50851;5;171;49;
$GPXUP;2521;08:54:58;0;49	93655;8	50861;5;170;39;
$GPXUP;2521;08:54:59;0;49	93666;8	50867;5;170;44;
$GPXUP;2521;08:55:00;0;49	93678;8	5087;5;170;45;
$GPXUP;2521;08:55:01;0;49	9369;8	50875;5;170;50;
$GPXUP;2521;08:55:02;0;49	937;8	50883;5;171;45;
$GPXUP;2521;08:55:03;0;49	9371;8	5089;5;170;41;
$GPXUP;2521;08:55:04;0;49	93715;8	50901;5;171;37;
$GPXUP;2521;08:55:05;0;49	93717;8	50912;5;171;34;
$GPXUP;2521;08:55:06;0;49	93717;8	50928;5;172;40;
$GPXUP;2521;08:55:07;0;49	93715;8	50943;5;172;41;
$GPXUP;2521;08:55:08;0;49	93712;8	50958;5;172;39;
$GPXUP;2521;08:55:09;0;49	93707;8	50971;5;173;37;
$GPXUP;2521;08:55:10;0;49	93701;8	5098;5;172;33;
$GPXUP;2521;08:55:11;0;49	93692;8	50988;5;172;38;
$GPXUP;2521;08:55:12;0;49	93682;8	50995;5;173;43;
$GPXUP;2521;08:55:13;0;49	93668;8	50998;5;172;51;
$GPXUP;2521;08:55:14;0;49	93655;8	51005;5;172;51;
$GPXUP;2521;08:55:15;0;49	93644;8	51012;5;171;44;
$GPXUP;2521;08:55:16;0;49	93634;8	51022;5;170;44;
$GPXUP;2521;08:55:17;0;49	93626;8	51033;5;170;42;
$GPXUP;2521;08:55:18;0;49	93622;8	51045;5;170;36;
$GPXUP;2521;08:55:19;0;49	93623;8	51055;5;170;28;
$GPXUP;2521;08:55:20;0;49	93628;8	51062;5;169;22;
$GPXUP;2521;08:55:21;0;49	93636;8	51063;5;170;22;
$GPXUP;2521;08:55:22;0;49	93647;8	51052;5;170;39;
$GPXUP;2521;08:55:23;0;49	93657;8	51037;5;170;43;
$GPXUP;2521;08:55:24;0;49	93667;8	51025;5;171;40;
$GPXUP;2521;08:55:25;0;49	93679;8	51017;5;171;40;
$GPXUP;2521;08:55:26;0;49	93691;8	51016;5;171;40;
$GPXUP;2521;08:55:27;0;49	93702;8	51018;5;171;38;
$GPXUP;2521;08:55:28;0;49	93713;8	51022;5;171;37;
$GPXUP;2521;08:55:29;0;49	93723;8	51019;5;170;36;
$GPXUP;2521;08:55:30;0;49	93734;8	51021;5;171;37;
$GPXUP;2521;08:55:31;0;49	93744;8	51026;5;171;39;
$GPXUP;2521;08:55:32;0;49	93754;8	51033;5;171;41;
$GPXUP;2521;08:55:33;0;49	93763;8	51043;5;170;41;
$GPXUP;2521;08:55:34;0;49	93768;8	51054;5;171;36;
$GPXUP;2521;08:55:35;0;49	9377;8	51067;5;170;39;
$GPXUP;2521;08:55:36;0;49	93769;8	5108;5;169;38;
$GPXUP;2521;08:55:37;0;49	93766;8	51085;5;169;25;
$GPXUP;2521;08:55:38;0;49	93764;8	5109;5;169;21;
$GPXUP;2521;08:55:39;0;49	93765;8	51092;5;168;10;
$GPXUP;2521;08:55:40;0;49	93767;8	51091;5;168;11;
$GPXUP;2521;08:55:41;0;49	9377;8	51088;5;168;10;
$GPXUP;2521;08:55:42;0;49	93769;8	51084;5;167;4;
$GPXUP;2521;08:55:43;0;49	93769;8	51083;5;167;0;
$GPXUP;2521;08:55:44;0;49	93769;8	51081;5;167;0;
$GPXUP;2521;08:55:45;0;49	93769;8	5108;5;166;0;
$GPXUP;2521;08:55:46;0;49	93769;8	51077;5;165;0;
$GPXUP;2521;08:55:47;0;49	93769;8	51076;5;165;0;
$GPXUP;2521;08:55:48;0;49	93769;8	51075;5;165;0;
$GPXUP;2521;08:55:49;0;49	93768;8	51073;5;164;0;
$GPXUP;2521;08:55:50;0;49	93768;8	51073;5;164;0;
$GPXUP;2521;08:55:51;0;49	93768;8	51072;5;164;0;
$GPXUP;2521;08:55:52;0;49	93768;8	5107;5;164;0;
$GPXUP;2521;08:55:53;0;49	93767;8	5107;5;163;0;
$GPXUP;2521;08:55:54;0;49	93767;8	51069;5;163;0;
$GPXUP;2521;08:55:55;0;49	93767;8	51069;5;163;0;
$GPXUP;2521;08:55:56;0;49	93767;8	51067;5;163;0;
$GPXUP;2521;08:55:57;0;49	93767;8	51067;5;163;0;
$GPXUP;2521;08:55:58;0;49	93767;8	51066;5;162;0;
$GPXUP;2521;08:55:59;0;49	93767;8	51066;5;162;0;
$GPXUP;2521;08:56:00;0;49	93766;8	51066;5;162;0;
$GPXUP;2521;08:56:01;0;49	93767;8	51065;5;161;0;
$GPXUP;2521;08:56:02;0;49	93766;8	51065;5;162;0;
$GPXUP;2521;08:56:03;0;49	93765;8	51063;5;161;0;
$GPXUP;2521;08:56:04;0;49	93765;8	51063;5;161;0;
$GPXUP;2521;08:56:05;0;49	93765;8	51063;5;161;0;
$GPXUP;2521;08:56:06;0;49	93765;8	51062;5;160;0;
$GPXUP;2521;08:56:07;0;49	93764;8	51062;5;161;0;
$GPXUP;2521;08:56:08;0;49	93764;8	51062;5;161;0;
$GPXUP;2521;08:56:09;0;49	93764;8	51062;5;161;0;
$GPXUP;2521;08:56:10;0;49	93764;8	51061;5;162;0;
$GPXUP;2521;08:56:11;0;49	93763;8	51061;5;162;0;
$GPXUP;2521;08:56:12;0;49	93763;8	51061;5;162;0;
$GPXUP;2521;08:56:13;0;49	93762;8	51061;5;163;0;
$GPXUP;2521;08:56:14;0;49	93762;8	51061;5;163;0;
$GPXUP;2521;08:56:15;0;49	93761;8	51061;5;164;0;
$GPXUP;2521;08:56:16;0;49	93761;8	51061;5;164;0;
$GPXUP;2521;08:56:17;0;49	93761;8	51061;5;164;0;
$GPXUP;2521;08:56:18;0;49	93761;8	51061;5;164;0;
$GPXUP;2521;08:56:19;0;49	93761;8	51061;5;164;0;
$GPXUP;2521;08:56:20;0;49	93761;8	51062;5;164;0;
$GPXUP;2521;08:56:21;0;49	93761;8	51062;5;164;0;
$GPXUP;2521;08:56:22;0;49	93761;8	51062;5;165;0;
$GPXUP;2521;08:56:23;0;49	93761;8	51062;5;165;0;
$GPXUP;2521;08:56:24;0;49	93761;8	51062;5;165;1;
$GPXUP;2521;08:56:25;0;49	93761;8	51062;5;165;0;
$GPXUP;2521;08:56:26;0;49	93762;8	51062;5;166;0;
$GPXUP;2521;08:56:27;0;49	93762;8	51062;5;166;0;
$GPXUP;2521;08:56:28;0;49	93762;8	51063;5;166;0;
$GPXUP;2521;08:56:29;0;49	93762;8	51063;5;166;0;
$GPXUP;2521;08:56:30;0;49	93762;8	51063;5;166;0;
$GPXUP;2521;08:56:31;0;49	93762;8	51063;5;166;0;
$GPXUP;2521;08:56:32;0;49	93762;8	51063;5;167;0;
$GPXUP;2521;08:56:33;0;49	93762;8	51065;5;167;0;
$GPXUP;2521;08:56:34;0;49	93762;8	51065;5;167;0;
$GPXUP;2521;08:56:35;0;49	93762;8	51064;5;168;0;
$GPXUP;2521;08:56:36;0;49	93762;8	51064;5;168;0;
$GPXUP;2521;08:56:37;0;49	93762;8	51066;5;168;0;
$GPXUP;2521;08:56:38;0;49	93763;8	51066;5;169;0;
$GPXUP;2521;08:56:39;0;49	93762;8	51066;5;170;0;
$GPXUP;2521;08:56:40;0;49	93762;8	51067;5;171;0;
$GPXUP;2521;08:56:41;0;49	93762;8	51067;5;171;0;
$GPXUP;2521;08:56:42;0;49	93762;8	51067;5;171;0;
$GPXUP;2521;08:56:43;0;49	93762;8	51068;5;172;0;
$GPXUP;2521;08:56:44;0;49	93762;8	51068;5;173;0;
$GPXUP;2521;08:56:45;0;49	93761;8	51069;5;174;1;
$GPXUP;2521;08:56:46;0;49	93761;8	5107;5;175;1;
$GPXUP;2521;08:56:47;0;49	9376;8	5107;5;176;1;
$GPXUP;2521;08:56:48;0;49	93759;8	51072;5;178;1;
$GPXUP;2521;08:56:49;0;49	93759;8	51073;5;181;1;
$GPXUP;2521;08:56:50;0;49	93758;8	51074;5;183;1;
$GPXUP;2521;08:56:51;0;49	93757;8	51075;5;185;2;
$GPXUP;2521;08:56:52;0;49	93755;8	51077;5;188;2;
$GPXUP;2521;08:56:53;0;49	93754;8	51078;5;190;2;
$GPXUP;2521;08:56:54;0;49	93753;8	51079;5;192;2;
$GPXUP;2521;08:56:55;0;49	93752;8	5108;5;193;1;
$GPXUP;2521;08:56:56;0;49	93752;8	51082;5;195;1;
$GPXUP;2521;08:56:57;0;49	93751;8	51081;5;196;0;
$GPXUP;2521;08:56:58;0;49	9375;8	51083;5;196;0;
$GPXUP;2521;08:56:59;0;49	9375;8	51083;5;196;0;
$GPXUP;2521;08:57:00;0;49	9375;8	51082;5;197;0;
$GPXUP;2521;08:57:01;0;49	9375;8	51082;5;197;0;
$GPXUP;2521;08:57:02;0;49	93749;8	51082;5;196;0;
$GPXUP;2521;08:57:03;0;49	93749;8	51081;5;196;0;
$GPXUP;2521;08:57:04;0;49	93749;8	51081;5;195;0;
$GPXUP;2521;08:57:05;0;49	93749;8	51081;5;195;0;
$GPXUP;2521;08:57:06;0;49	93749;8	51081;5;195;0;
$GPXUP;2521;08:57:07;0;49	93749;8	51081;5;195;0;
$GPXUP;2521;08:57:08;0;49	93749;8	51081;5;195;0;
$GPXUP;2521;08:57:09;0;49	93749;8	51081;5;195;0;
$GPXUP;2521;08:57:10;0;49	93749;8	51081;5;195;0;
$GPXUP;2521;08:57:11;0;49	93748;8	51081;5;196;0;
$GPXUP;2521;08:57:12;0;49	93747;8	51082;5;197;0;
$GPXUP;2521;08:57:13;0;49	93747;8	51082;5;198;1;
$GPXUP;2521;08:57:14;0;49	93745;8	51083;5;199;1;
$GPXUP;2521;08:57:15;0;49	93745;8	51082;5;200;0;
$GPXUP;2521;08:57:16;0;49	93745;8	51084;5;202;0;
$GPXUP;2521;08:57:17;0;49	93744;8	51083;5;202;1;
$GPXUP;2521;08:57:18;0;49	93744;8	51085;5;204;1;
$GPXUP;2521;08:57:19;0;49	93743;8	51084;5;204;0;
$GPXUP;2521;08:57:20;0;49	93744;8	51084;5;205;0;
$GPXUP;2521;08:57:21;0;49	93743;8	51084;5;206;0;
$GPXUP;2521;08:57:22;0;49	93743;8	51086;5;207;0;
$GPXUP;2521;08:57:23;0;49	93743;8	51085;3;207;0;
$GPXUP;2521;08:57:24;0;49	93743;8	51086;5;207;0;
$GPXUP;2521;08:57:25;0;49	93743;8	51086;5;207;0;
$GPXUP;2521;08:57:26;0;49	93744;8	51084;5;206;0;
$GPXUP;2521;08:57:27;0;49	93745;8	51085;5;205;0;
$GPXUP;2521;08:57:28;0;49	93746;8	51083;5;204;0;
$GPXUP;2521;08:57:29;0;49	93746;8	51084;5;203;0;
$GPXUP;2521;08:57:30;0;49	93746;8	51084;5;202;0;
$GPXUP;2521;08:57:31;0;49	93747;8	51083;5;202;0;
$GPXUP;2521;08:57:32;0;49	93747;8	51083;5;200;0;
$GPXUP;2521;08:57:33;0;49	93748;8	51083;5;200;0;
$GPXUP;2521;08:57:34;0;49	93748;8	51083;5;200;0;
$GPXUP;2521;08:57:35;0;49	93749;8	51082;5;199;0;
$GPXUP;2521;08:57:36;0;49	93749;8	51082;5;198;0;
$GPXUP;2521;08:57:37;0;49	93749;8	51082;5;198;0;
$GPXUP;2521;08:57:38;0;49	9375;8	51082;5;197;0;
$GPXUP;2521;08:57:39;0;49	9375;8	51082;5;197;0;
$GPXUP;2521;08:57:40;0;49	9375;8	51083;3;196;0;
$GPXUP;2521;08:57:41;0;49	9375;8	51081;5;196;0;
$GPXUP;2521;08:57:42;0;49	93751;8	51081;5;196;0;
$GPXUP;2521;08:57:43;0;49	93751;8	51081;5;196;0;
$GPXUP;2521;08:57:44;0;49	93751;8	51081;5;196;0;
$GPXUP;2521;08:57:45;0;49	93751;8	51083;5;196;0;
$GPXUP;2521;08:57:46;0;49	93752;8	51082;5;196;0;
$GPXUP;2521;08:57:47;0;49	93752;8	51082;5;196;0;
$GPXUP;2521;08:57:48;0;49	93753;8	51082;5;195;0;
$GPXUP;2521;08:57:49;0;49	93753;8	51082;5;195;0;
$GPXUP;2521;08:57:50;0;49	93753;8	51082;5;194;0;
$GPXUP;2521;08:57:51;0;49	93753;8	51082;5;194;0;
$GPXUP;2521;08:57:52;0;49	93754;8	51082;5;193;0;
$GPXUP;2521;08:57:53;0;49	93754;8	51082;5;193;0;
$GPXUP;2521;08:57:54;0;49	93754;8	51082;5;193;0;
$GPXUP;2521;08:57:55;0;49	93754;8	51081;5;191;0;
$GPXUP;2521;08:57:56;0;49	93754;8	51081;5;191;0;
$GPXUP;2521;08:57:57;0;49	93754;8	51081;5;191;0;
$GPXUP;2521;08:57:58;0;49	93755;8	51081;5;191;0;
$GPXUP;2521;08:57:59;0;49	93755;8	51081;5;191;0;
$GPXUP;2521;08:58:00;0;49	93755;8	51081;5;191;0;
$GPXUP;2521;08:58:01;0;49	93755;8	51081;5;191;0;
$GPXUP;2521;08:58:02;0;49	93755;8	51081;5;190;0;
$GPXUP;2521;08:58:03;0;49	93755;8	51081;5;191;0;
$GPXUP;2521;08:58:04;0;49	93755;8	51081;5;191;0;
$GPXUP;2521;08:58:05;0;49	93755;8	51083;5;191;0;
$GPXUP;2521;08:58:06;0;49	93754;8	51082;5;192;0;
$GPXUP;2521;08:58:07;0;49	93754;8	51082;5;192;0;
$GPXUP;2521;08:58:08;0;49	93754;8	51084;5;192;0;
$GPXUP;2521;08:58:09;0;49	93755;8	51084;5;193;0;
$GPXUP;2521;08:58:10;0;49	93754;8	51084;5;194;0;
$GPXUP;2521;08:58:11;0;49	93754;8	51085;5;194;0;
$GPXUP;2521;08:58:12;0;49	93754;8	51085;5;195;0;
$GPXUP;2521;08:58:13;0;49	93754;8	51085;5;195;0;
$GPXUP;2521;08:58:14;0;49	93754;8	51085;5;195;0;
$GPXUP;2521;08:58:15;0;49	93754;8	51085;5;195;0;
$GPXUP;2521;08:58:16;0;49	93755;8	51085;5;195;0;
$GPXUP;2521;08:58:17;0;49	93755;8	51084;5;194;0;
$GPXUP;2521;08:58:18;0;49	93755;8	51084;5;194;0;
$GPXUP;2521;08:58:19;0;49	93756;8	51083;5;193;0;
$GPXUP;2521;08:58:20;0;49	93757;8	51083;5;193;0;
$GPXUP;2521;08:58:21;0;49	93758;8	51082;5;192;0;
$GPXUP;2521;08:58:22;0;49	93758;8	51082;5;192;0;
$GPXUP;2521;08:58:23;0;49	93759;8	5108;5;191;0;
$GPXUP;2521;08:58:24;0;49	93759;8	5108;5;191;0;
$GPXUP;2521;08:58:25;0;49	93759;8	5108;5;191;0;
$GPXUP;2521;08:58:26;0;49	93759;8	51079;5;191;0;
$GPXUP;2521;08:58:27;0;49	93759;8	51079;5;190;0;
$GPXUP;2521;08:58:28;0;49	9376;8	51079;5;191;0;
$GPXUP;2521;08:58:29;0;49	9376;8	51079;5;191;0;
$GPXUP;2521;08:58:30;0;49	9376;8	51079;5;191;0;
$GPXUP;2521;08:58:31;0;49	9376;8	51079;5;191;0;
$GPXUP;2521;08:58:32;0;49	9376;8	51079;5;191;0;
$GPXUP;2521;08:58:33;0;49	9376;8	51078;5;191;0;
$GPXUP;2521;08:58:34;0;49	9376;8	51078;5;191;0;
$GPXUP;2521;08:58:35;0;49	9376;8	51078;5;191;0;
$GPXUP;2521;08:58:36;0;49	9376;8	51078;5;191;0;
$GPXUP;2521;08:58:37;0;49	9376;8	51078;5;191;0;
$GPXUP;2521;08:58:38;0;49	9376;8	51078;5;191;0;
$GPXUP;2521;08:58:39;0;49	9376;8	51078;5;191;0;
$GPXUP;2521;08:58:40;0;49	9376;8	51078;5;191;0;
$GPXUP;2521;08:58:41;0;49	93759;8	51079;5;190;0;
$GPXUP;2521;08:58:42;0;49	93759;8	51079;5;190;0;
$GPXUP;2521;08:58:43;0;49	93759;8	51079;5;191;0;
$GPXUP;2521;08:58:44;0;49	93759;8	51079;5;191;0;
$GPXUP;2521;08:58:45;0;49	93759;8	5108;5;192;0;
$GPXUP;2521;08:58:46;0;49	93759;8	5108;5;192;0;
$GPXUP;2521;08:58:47;0;49	93759;8	5108;5;192;0;
$GPXUP;2521;08:58:48;0;49	93759;8	5108;5;192;0;
$GPXUP;2521;08:58:49;0;49	93758;8	51082;5;193;0;
$GPXUP;2521;08:58:50;0;49	93758;8	51082;5;193;0;
$GPXUP;2521;08:58:51;0;49	93758;8	51082;5;193;0;
$GPXUP;2521;08:58:52;0;49	93758;8	51082;5;193;0;
$GPXUP;2521;08:58:53;0;49	93758;8	51082;5;193;0;
$GPXUP;2521;08:58:54;0;49	93758;8	51082;5;193;0;
$GPXUP;2521;08:58:55;0;49	93758;8	51082;5;193;0;
$GPXUP;2521;08:58:56;0;49	93758;8	51082;5;193;0;
$GPXUP;2521;08:58:57;0;49	93758;8	51082;5;193;0;
$GPXUP;2521;08:58:58;0;49	93758;8	51082;5;192;0;
$GPXUP;2521;08:58:59;0;49	93758;8	51082;5;192;0;
$GPXUP;2521;08:59:00;0;49	93758;8	5108;5;192;0;
$GPXUP;2521;08:59:01;0;49	93758;8	5108;5;192;0;
$GPXUP;2521;08:59:02;0;49	93758;8	5108;5;192;0;
$GPXUP;2521;08:59:03;0;49	93758;8	5108;5;192;0;
$GPXUP;2521;08:59:04;0;49	93758;8	51079;5;190;0;
$GPXUP;2521;08:59:05;0;49	93758;8	51079;5;190;0;
$GPXUP;2521;08:59:06;0;49	93759;8	51079;5;190;0;
$GPXUP;2521;08:59:07;0;49	93758;8	51078;5;189;0;
$GPXUP;2521;08:59:08;0;49	93758;8	51078;5;189;0;
$GPXUP;2521;08:59:09;0;49	93759;8	51078;5;188;0;
$GPXUP;2521;08:59:10;0;49	93758;8	51078;5;187;0;
$GPXUP;2521;08:59:11;0;49	93758;8	51078;5;187;0;
$GPXUP;2521;08:59:12;0;49	93758;8	51078;5;187;0;
$GPXUP;2521;08:59:13;0;49	93758;8	51078;5;186;0;
$GPXUP;2521;08:59:14;0;49	93758;8	51078;5;186;0;
$GPXUP;2521;08:59:15;0;49	93758;8	51078;5;186;0;
$GPXUP;2521;08:59:16;0;49	93759;8	51079;5;185;0;
$GPXUP;2521;08:59:17;0;49	93759;8	51079;5;185;0;
$GPXUP;2521;08:59:18;0;49	93759;8	51079;5;183;0;
$GPXUP;2521;08:59:19;0;49	93759;8	51079;5;183;0;
$GPXUP;2521;08:59:20;0;49	93759;8	51079;5;183;0;
$GPXUP;2521;08:59:21;0;49	93759;8	51079;5;182;0;
$GPXUP;2521;08:59:22;0;49	93759;8	51078;5;182;0;
$GPXUP;2521;08:59:23;0;49	9376;8	51078;5;181;0;
$GPXUP;2521;08:59:24;0;49	93759;8	51078;5;180;0;
$GPXUP;2521;08:59:25;0;49	93759;8	51078;5;180;0;
$GPXUP;2521;08:59:26;0;49	93759;8	51078;5;180;0;
$GPXUP;2521;08:59:27;0;49	93759;8	51078;5;179;0;
$GPXUP;2521;08:59:28;0;49	93759;8	51078;5;179;0;
$GPXUP;2521;08:59:29;0;49	93759;8	51077;5;179;0;
$GPXUP;2521;08:59:30;0;49	93759;8	51077;5;177;0;
$GPXUP;2521;08:59:31;0;49	93759;8	51077;5;177;0;
$GPXUP;2521;08:59:32;0;49	93759;8	51077;5;177;0;
$GPXUP;2521;08:59:33;0;49	93759;8	51077;5;177;0;
$GPXUP;2521;08:59:34;0;49	93759;8	51075;5;177;0;
$GPXUP;2521;08:59:35;0;49	9376;8	51076;5;177;0;
$GPXUP;2521;08:59:36;0;49	9376;8	51076;5;177;0;
$GPXUP;2521;08:59:37;0;49	9376;8	51074;5;175;0;
$GPXUP;2521;08:59:38;0;49	9376;8	51074;5;175;0;
$GPXUP;2521;08:59:39;0;49	9376;8	51074;5;175;0;
$GPXUP;2521;08:59:40;0;49	93761;8	51074;5;176;0;
$GPXUP;2521;08:59:41;0;49	93761;8	51074;5;176;0;
$GPXUP;2521;08:59:42;0;49	93761;8	51074;5;176;0;
$GPXUP;2521;08:59:43;0;49	93761;8	51074;5;177;0;
$GPXUP;2521;08:59:44;0;49	93761;8	51074;5;177;0;
$GPXUP;2521;08:59:45;0;49	93761;8	51074;5;177;0;
$GPXUP;2521;08:59:46;0;49	93761;8	51076;5;177;0;
$GPXUP;2521;08:59:47;0;49	93761;8	51076;5;178;0;
$GPXUP;2521;08:59:48;0;49	93761;8	51076;5;178;0;
$GPXUP;2521;08:59:49;0;49	93761;8	51076;5;178;0;
$GPXUP;2521;08:59:50;0;49	93761;8	51076;5;178;0;
$GPXUP;2521;08:59:51;0;49	93761;8	51076;5;178;0;
$GPXUP;2521;08:59:52;0;49	93761;8	51076;5;178;0;
$GPXUP;2521;08:59:53;0;49	93761;8	51076;5;178;0;
$GPXUP;2521;08:59:54;0;49	93761;8	51076;5;177;0;
$GPXUP;2521;08:59:55;0;49	93761;8	51076;5;177;0;
$GPXUP;2521;08:59:56;0;49	93761;8	51076;5;177;0;
$GPXUP;2521;08:59:57;0;49	93761;8	51076;5;177;0;
$GPXUP;2521;08:59:58;0;49	9376;8	51075;5;178;0;
$GPXUP;2521;08:59:59;0;49	93759;8	51075;5;177;0;
$GPXUP;2521;09:00:00;0;49	93759;8	51075;5;177;0;
$GPXUP;2521;09:00:01;0;49	93759;8	51075;5;177;0;
$GPXUP;2521;09:00:02;0;49	93759;8	51075;5;177;0;
$GPXUP;2521;09:00:03;0;49	93759;8	51075;5;177;0;
$GPXUP;2521;09:00:04;0;49	93758;8	51075;5;176;0;
$GPXUP;2521;09:00:05;0;49	93758;8	51075;5;176;0;
$GPXUP;2521;09:00:06;0;49	93758;8	51074;5;176;0;
$GPXUP;2521;09:00:07;0;49	93758;8	51074;5;174;0;
$GPXUP;2521;09:00:08;0;49	93758;8	51074;5;174;0;
$GPXUP;2521;09:00:09;0;49	93758;8	51073;5;173;0;
$GPXUP;2521;09:00:10;0;49	93758;8	51073;5;173;0;
$GPXUP;2521;09:00:11;0;49	93759;8	51073;5;173;0;
$GPXUP;2521;09:00:12;0;49	93758;8	51072;5;172;0;
$GPXUP;2521;09:00:13;0;49	93758;8	51072;5;172;0;
$GPXUP;2521;09:00:14;0;49	93759;8	51071;5;171;0;
$GPXUP;2521;09:00:15;0;49	93758;8	51071;5;170;0;
$GPXUP;2521;09:00:16;0;49	93758;8	51071;5;170;0;
$GPXUP;2521;09:00:17;0;49	93758;8	51069;5;170;0;
$GPXUP;2521;09:00:18;0;49	93758;8	51069;5;170;0;
$GPXUP;2521;09:00:19;0;49	93759;8	51069;5;169;0;
$GPXUP;2521;09:00:20;0;49	93759;8	51068;5;169;0;
$GPXUP;2521;09:00:21;0;49	93759;8	51068;5;169;0;
$GPXUP;2521;09:00:22;0;49	93759;8	51068;5;169;0;
$GPXUP;2521;09:00:23;0;49	93759;8	51068;5;169;0;
$GPXUP;2521;09:00:24;0;49	93758;8	51067;5;168;0;
$GPXUP;2521;09:00:25;0;49	93759;8	51067;5;167;0;
$GPXUP;2521;09:00:26;0;49	93759;8	51067;5;167;0;
$GPXUP;2521;09:00:27;0;49	93759;8	51067;5;167;0;
$GPXUP;2521;09:00:28;0;49	93759;8	51067;5;167;0;
$GPXUP;2521;09:00:29;0;49	93759;8	51065;5;167;0;
$GPXUP;2521;09:00:30;0;49	93759;8	51066;5;166;0;
$GPXUP;2521;09:00:31;0;49	93759;8	51066;5;166;0;
$GPXUP;2521;09:00:32;0;49	93759;8	51066;5;166;0;
$GPXUP;2521;09:00:33;0;49	93759;8	51066;5;166;0;
$GPXUP;2521;09:00:34;0;49	93759;8	51066;5;166;0;
$GPXUP;2521;09:00:35;0;49	9376;8	51066;5;165;0;
$GPXUP;2521;09:00:36;0;49	9376;8	51066;5;165;0;
$GPXUP;2521;09:00:37;0;49	9376;8	51067;5;165;0;
$GPXUP;2521;09:00:38;0;49	9376;8	51067;5;165;0;
$GPXUP;2521;09:00:39;0;49	9376;8	51067;5;165;0;
$GPXUP;2521;09:00:40;0;49	9376;8	51067;5;165;0;
$GPXUP;2521;09:00:41;0;49	9376;8	51067;5;165;0;
$GPXUP;2521;09:00:42;0;49	9376;8	51067;5;165;0;
$GPXUP;2521;09:00:43;0;49	9376;8	51067;5;165;0;
$GPXUP;2521;09:00:44;0;49	9376;8	51067;5;165;0;
$GPXUP;2521;09:00:45;0;49	9376;8	51067;5;165;0;
$GPXUP;2521;09:00:46;0;49	93759;8	51067;5;165;0;
$GPXUP;2521;09:00:47;0;49	93759;8	51067;5;165;0;
$GPXUP;2521;09:00:48;0;49	93759;8	51067;5;165;0;
$GPXUP;2521;09:00:49;0;49	9376;8	51069;5;165;0;
$GPXUP;2521;09:00:50;0;49	9376;8	51069;5;165;0;
$GPXUP;2521;09:00:51;0;49	9376;8	51069;5;165;0;
$GPXUP;2521;09:00:52;0;49	9376;8	51069;5;165;0;
$GPXUP;2521;09:00:53;0;49	9376;8	51069;5;165;0;
$GPXUP;2521;09:00:54;0;49	9376;8	51069;5;165;0;
$GPXUP;2521;09:00:55;0;49	9376;8	51069;5;165;0;
$GPXUP;2521;09:00:56;0;49	93759;8	51068;5;166;0;
$GPXUP;2521;09:00:57;0;49	93759;8	51068;5;167;0;
$GPXUP;2521;09:00:58;0;49	93759;8	5107;5;167;0;
$GPXUP;2521;09:00:59;0;49	93759;8	5107;5;168;0;
$GPXUP;2521;09:01:00;0;49	93759;8	5107;5;168;0;
$GPXUP;2521;09:01:01;0;49	93759;8	51071;5;168;0;
$GPXUP;2521;09:01:02;0;49	93758;8	51071;5;169;0;
$GPXUP;2521;09:01:03;0;49	93759;8	51071;5;170;0;
$GPXUP;2521;09:01:04;0;49	93759;8	51071;5;170;0;
$GPXUP;2521;09:01:05;0;49	93759;8	51071;5;171;0;
$GPXUP;2521;09:01:06;0;49	93759;8	51072;5;171;0;
$GPXUP;2521;09:01:07;0;49	93759;8	51072;5;171;0;
$GPXUP;2521;09:01:08;0;49	93759;8	51072;5;172;0;
$GPXUP;2521;09:01:09;0;49	93759;8	51072;5;172;0;
$GPXUP;2521;09:01:10;0;49	93759;8	51072;5;172;0;
$GPXUP;2521;09:01:11;0;49	93759;8	51072;5;172;0;
$GPXUP;2521;09:01:12;0;49	9376;8	51071;5;173;0;
$GPXUP;2521;09:01:13;0;49	9376;8	51071;5;173;0;
$GPXUP;2521;09:01:14;0;49	9376;8	51071;5;173;0;
$GPXUP;2521;09:01:15;0;49	93759;8	51071;5;172;0;
$GPXUP;2521;09:01:16;0;49	93759;8	51071;5;172;0;
$GPXUP;2521;09:01:17;0;49	9376;8	51069;5;172;0;
$GPXUP;2521;09:01:18;0;49	9376;8	51069;5;172;0;
$GPXUP;2521;09:01:19;0;49	9376;8	51069;5;171;0;
$GPXUP;2521;09:01:20;0;49	9376;8	51069;5;171;0;
$GPXUP;2521;09:01:21;0;49	9376;8	51069;5;171;0;
$GPXUP;2521;09:01:22;0;49	9376;8	51068;5;171;0;
$GPXUP;2521;09:01:23;0;49	9376;8	51068;5;170;0;
$GPXUP;2521;09:01:24;0;49	9376;8	51068;5;170;0;
$GPXUP;2521;09:01:25;0;49	9376;8	51068;5;170;0;
$GPXUP;2521;09:01:26;0;49	93761;8	51068;5;169;0;
$GPXUP;2521;09:01:27;0;49	93761;8	51068;5;169;0;
$GPXUP;2521;09:01:28;0;49	93761;8	51068;5;169;0;
$GPXUP;2521;09:01:29;0;49	93761;8	51068;5;168;0;
$GPXUP;2521;09:01:30;0;49	93761;8	51068;5;168;0;
$GPXUP;2521;09:01:31;0;49	93761;8	51068;5;168;0;
$GPXUP;2521;09:01:32;0;49	93761;8	51068;5;168;0;
$GPXUP;2521;09:01:33;0;49	93761;8	51069;5;168;0;
$GPXUP;2521;09:01:34;0;49	93761;8	51069;5;168;0;
$GPXUP;2521;09:01:35;0;49	93761;8	51069;5;168;0;
$GPXUP;2521;09:01:36;0;49	93762;8	51069;5;168;0;
$GPXUP;2521;09:01:37;0;49	93762;8	51069;5;168;0;
$GPXUP;2521;09:01:38;0;49	93762;8	51069;5;168;0;
$GPXUP;2521;09:01:39;0;49	93762;8	51069;5;168;0;
$GPXUP;2521;09:01:40;0;49	93762;8	51069;5;169;0;
$GPXUP;2521;09:01:41;0;49	93762;8	51069;5;169;0;
$GPXUP;2521;09:01:42;0;49	93762;8	51069;5;169;0;
$GPXUP;2521;09:01:43;0;49	93762;8	51069;5;169;0;
$GPXUP;2521;09:01:44;0;49	93763;8	51069;5;170;0;
$GPXUP;2521;09:01:45;0;49	93763;8	51069;5;170;0;
$GPXUP;2521;09:01:46;0;49	93763;8	51069;5;170;0;
$GPXUP;2521;09:01:47;0;49	93764;8	51069;5;171;0;
$GPXUP;2521;09:01:48;0;49	93764;8	51069;5;171;0;
$GPXUP;2521;09:01:49;0;49	93764;8	51069;5;171;0;
$GPXUP;2521;09:01:50;0;49	93764;8	51069;5;171;0;
$GPXUP;2521;09:01:51;0;49	93764;8	51069;5;171;0;
$GPXUP;2521;09:01:52;0;49	93763;8	51068;5;172;0;
$GPXUP;2521;09:01:53;0;49	93763;8	51068;5;172;0;
$GPXUP;2521;09:01:54;0;49	93763;8	51068;5;172;0;
$GPXUP;2521;09:01:55;0;49	93763;8	51068;5;173;0;
$GPXUP;2521;09:01:56;0;49	93763;8	51068;5;173;0;
$GPXUP;2521;09:01:57;0;49	93763;8	51068;5;173;0;
$GPXUP;2521;09:01:58;0;49	93762;8	51068;5;173;0;
$GPXUP;2521;09:01:59;0;49	93762;8	51068;5;173;0;
$GPXUP;2521;09:02:00;0;49	93761;8	51068;5;174;0;
$GPXUP;2521;09:02:01;0;49	93761;8	51068;5;174;0;
$GPXUP;2521;09:02:02;0;49	93761;8	51068;5;175;0;
$GPXUP;2521;09:02:03;0;49	93761;8	51068;5;175;0;
$GPXUP;2521;09:02:04;0;49	9376;8	51066;5;175;0;
$GPXUP;2521;09:02:05;0;49	9376;8	51066;5;175;0;
$GPXUP;2521;09:02:06;0;49	9376;8	51066;5;175;0;
$GPXUP;2521;09:02:07;0;49	93759;8	51066;5;176;0;
$GPXUP;2521;09:02:08;0;49	9376;8	51066;5;177;0;
$GPXUP;2521;09:02:09;0;49	93759;8	51066;5;177;0;
$GPXUP;2521;09:02:10;0;49	93759;8	51065;5;179;0;
$GPXUP;2521;09:02:11;0;49	93759;8	51065;5;179;0;
$GPXUP;2521;09:02:12;0;49	93759;8	51065;5;179;0;
$GPXUP;2521;09:02:13;0;49	93759;8	51065;5;180;0;
$GPXUP;2521;09:02:14;0;49	93759;8	51065;5;180;0;
$GPXUP;2521;09:02:15;0;49	93759;8	51065;5;181;0;
$GPXUP;2521;09:02:16;0;49	93759;8	51065;5;181;0;
$GPXUP;2521;09:02:17;0;49	93759;8	51065;5;181;0;
$GPXUP;2521;09:02:18;0;49	93759;8	51065;5;181;0;
$GPXUP;2521;09:02:19;0;49	93758;8	51066;5;181;0;
$GPXUP;2521;09:02:20;0;49	93758;8	51066;5;181;0;
$GPXUP;2521;09:02:21;0;49	93758;8	51066;5;181;0;
$GPXUP;2521;09:02:22;0;49	93758;8	51066;5;181;0;
$GPXUP;2521;09:02:23;0;49	93758;8	51066;5;181;0;
$GPXUP;2521;09:02:24;0;49	93758;8	51066;5;180;0;
$GPXUP;2521;09:02:25;0;49	93758;8	51066;5;180;0;
$GPXUP;2521;09:02:26;0;49	93758;8	51066;5;180;0;
$GPXUP;2521;09:02:27;0;49	93758;8	51066;5;180;0;
$GPXUP;2521;09:02:28;0;49	93757;8	51066;5;179;0;
$GPXUP;2521;09:02:29;0;49	93757;8	51066;5;179;0;
$GPXUP;2521;09:02:30;0;49	93758;8	51067;5;179;0;
$GPXUP;2521;09:02:31;0;49	93757;8	51068;5;179;0;
$GPXUP;2521;09:02:32;0;49	93757;8	51068;5;178;0;
$GPXUP;2521;09:02:33;0;49	93757;8	51068;5;178;0;
$GPXUP;2521;09:02:34;0;49	93757;8	51068;5;178;0;
$GPXUP;2521;09:02:35;0;49	93757;8	51068;5;178;0;
$GPXUP;2521;09:02:36;0;49	93757;8	51069;5;178;0;
$GPXUP;2521;09:02:37;0;49	93757;8	51069;5;178;0;
$GPXUP;2521;09:02:38;0;49	93757;8	51069;5;177;0;
$GPXUP;2521;09:02:39;0;49	93757;8	51069;5;177;0;
$GPXUP;2521;09:02:40;0;49	93756;8	51071;5;177;0;
$GPXUP;2521;09:02:41;0;49	93756;8	51071;5;177;0;
$GPXUP;2521;09:02:42;0;49	93756;8	51071;5;177;0;
$GPXUP;2521;09:02:43;0;49	93757;8	51071;5;176;0;
$GPXUP;2521;09:02:44;0;49	93756;8	51071;5;175;0;
$GPXUP;2521;09:02:45;0;49	93757;8	51071;5;175;0;
$GPXUP;2521;09:02:46;0;49	93757;8	51071;5;175;0;
$GPXUP;2521;09:02:47;0;49	93756;8	51071;5;174;0;
$GPXUP;2521;09:02:48;0;49	93757;8	51071;5;173;0;
$GPXUP;2521;09:02:49;0;49	93756;8	51071;5;172;0;
$GPXUP;2521;09:02:50;0;49	93756;8	51071;5;172;0;
$GPXUP;2521;09:02:51;0;49	93757;8	51071;5;172;0;
$GPXUP;2521;09:02:52;0;49	93757;8	51073;5;172;0;
$GPXUP;2521;09:02:53;0;49	93757;8	51073;5;172;0;
$GPXUP;2521;09:02:54;0;49	93757;8	51073;5;172;0;
$GPXUP;2521;09:02:55;0;49	93757;8	51073;5;172;0;
$GPXUP;2521;09:02:56;0;49	93757;8	51073;5;172;0;
$GPXUP;2521;09:02:57;0;49	93757;8	51073;5;172;0;
$GPXUP;2521;09:02:58;0;49	93757;8	51073;5;172;0;
$GPXUP;2521;09:02:59;0;49	93757;8	51073;5;172;0;
$GPXUP;2521;09:03:00;0;49	93757;8	51073;5;173;0;
$GPXUP;2521;09:03:01;0;49	93757;8	51073;5;173;0;
$GPXUP;2521;09:03:02;0;49	93757;8	51073;5;173;0;
$GPXUP;2521;09:03:03;0;49	93758;8	51072;5;172;0;
$GPXUP;2521;09:03:04;0;49	93758;8	51072;5;172;0;
$GPXUP;2521;09:03:05;0;49	93759;8	51071;5;171;0;
$GPXUP;2521;09:03:06;0;49	93759;8	51069;5;170;0;
$GPXUP;2521;09:03:07;0;49	93759;8	51068;5;168;0;
$GPXUP;2521;09:03:08;0;49	93761;8	51069;5;167;0;
$GPXUP;2521;09:03:09;0;49	93761;8	51067;5;165;0;
$GPXUP;2521;09:03:10;0;49	93761;8	51066;5;164;0;
$GPXUP;2521;09:03:11;0;49	93762;8	51066;5;163;0;
$GPXUP;2521;09:03:12;0;49	93761;8	51065;5;162;0;
$GPXUP;2521;09:03:13;0;49	93761;8	51065;5;161;0;
$GPXUP;2521;09:03:14;0;49	93762;8	51064;5;160;0;
$GPXUP;2521;09:03:15;0;49	93762;8	51064;5;160;0;
$GPXUP;2521;09:03:16;0;49	93762;8	51064;5;159;0;
$GPXUP;2521;09:03:17;0;49	93762;8	51063;5;158;0;
$GPXUP;2521;09:03:18;0;49	93762;8	51063;5;157;0;
$GPXUP;2521;09:03:19;0;49	93762;8	51063;5;157;0;
$GPXUP;2521;09:03:20;0;49	93762;8	51062;5;157;0;
$GPXUP;2521;09:03:21;0;49	93762;8	51062;5;157;0;
$GPXUP;2521;09:03:22;0;49	93763;8	51062;5;157;0;
$GPXUP;2521;09:03:23;0;49	93763;8	51062;5;157;0;
$GPXUP;2521;09:03:24;0;49	93763;8	51062;5;157;0;
$GPXUP;2521;09:03:25;0;49	93762;8	51063;5;158;0;
$GPXUP;2521;09:03:26;0;49	93762;8	51063;5;159;0;
$GPXUP;2521;09:03:27;0;49	93762;8	51063;5;159;0;
$GPXUP;2521;09:03:28;0;49	93762;8	51063;5;159;0;
$GPXUP;2521;09:03:29;0;49	93762;8	51063;5;160;0;
$GPXUP;2521;09:03:30;0;49	93762;8	51064;5;160;0;
$GPXUP;2521;09:03:31;0;49	93762;8	51064;5;162;0;
$GPXUP;2521;09:03:32;0;49	93762;8	51064;5;162;0;
$GPXUP;2521;09:03:33;0;49	93763;8	51064;5;162;0;
$GPXUP;2521;09:03:34;0;49	93762;8	51064;5;163;0;
$GPXUP;2521;09:03:35;0;49	93762;8	51065;5;164;0;
$GPXUP;2521;09:03:36;0;49	93762;8	51065;5;164;0;
$GPXUP;2521;09:03:37;0;49	93763;8	51065;5;165;0;
$GPXUP;2521;09:03:38;0;49	93762;8	51065;5;165;0;
$GPXUP;2521;09:03:39;0;49	93763;8	51065;5;166;0;
$GPXUP;2521;09:03:40;0;49	93763;8	51066;5;166;0;
$GPXUP;2521;09:03:41;0;49	93763;8	51066;5;168;0;
$GPXUP;2521;09:03:42;0;49	93762;8	51067;5;168;0;
$GPXUP;2521;09:03:43;0;49	93763;8	51067;5;169;0;
$GPXUP;2521;09:03:44;0;49	93762;8	51068;5;171;0;
$GPXUP;2521;09:03:45;0;49	93762;8	5107;5;171;0;
$GPXUP;2521;09:03:46;0;49	93762;8	5107;5;172;0;
$GPXUP;2521;09:03:47;0;49	93762;8	5107;5;172;0;
$GPXUP;2521;09:03:48;0;49	93761;8	51071;5;173;0;
$GPXUP;2521;09:03:49;0;49	93761;8	51071;5;173;0;
$GPXUP;2521;09:03:50;0;49	93761;8	51072;5;173;0;
$GPXUP;2521;09:03:51;0;49	93761;8	51072;5;174;0;
$GPXUP;2521;09:03:52;0;49	93761;8	51073;5;174;0;
$GPXUP;2521;09:03:53;0;49	93761;8	51073;5;174;0;
$GPXUP;2521;09:03:54;0;49	9376;8	51073;5;175;0;
$GPXUP;2521;09:03:55;0;49	9376;8	51074;5;175;0;
$GPXUP;2521;09:03:56;0;49	9376;8	51074;5;177;0;
$GPXUP;2521;09:03:57;0;49	9376;8	51076;5;177;0;
$GPXUP;2521;09:03:58;0;49	9376;8	51077;5;178;0;
$GPXUP;2521;09:03:59;0;49	9376;8	51078;5;178;0;
$GPXUP;2521;09:04:00;0;49	9376;8	51079;5;180;0;
$GPXUP;2521;09:04:01;0;49	93759;8	51079;5;181;0;
$GPXUP;2521;09:04:02;0;49	9376;8	51081;5;182;0;
$GPXUP;2521;09:04:03;0;49	93759;8	51082;5;183;0;
$GPXUP;2521;09:04:04;0;49	93759;8	51081;5;184;0;
$GPXUP;2521;09:04:05;0;49	93759;8	51081;5;184;0;
$GPXUP;2521;09:04:06;0;49	93759;8	51083;5;185;0;
$GPXUP;2521;09:04:07;0;49	93759;8	51083;5;185;0;
$GPXUP;2521;09:04:08;0;49	93759;8	51083;5;185;0;
$GPXUP;2521;09:04:09;0;49	9376;8	51083;5;186;0;
$GPXUP;2521;09:04:10;0;49	93761;8	51083;5;185;0;
$GPXUP;2521;09:04:11;0;49	93761;8	51083;5;185;0;
$GPXUP;2521;09:04:12;0;49	93761;8	51083;5;185;0;
$GPXUP;2521;09:04:13;0;49	93761;8	51083;5;185;0;
$GPXUP;2521;09:04:14;0;49	93761;8	51083;5;186;0;
$GPXUP;2521;09:04:15;0;49	93761;8	51083;5;186;0;
$GPXUP;2521;09:04:16;0;49	93761;8	51083;5;186;0;
$GPXUP;2521;09:04:17;0;49	93761;8	51083;5;186;0;
$GPXUP;2521;09:04:18;0;49	93761;8	51083;5;186;0;
$GPXUP;2521;09:04:19;0;49	93761;8	51083;5;186;0;
$GPXUP;2521;09:04:20;0;49	93761;8	51083;5;186;0;
$GPXUP;2521;09:04:21;0;49	93761;8	51083;5;186;0;
$GPXUP;2521;09:04:22;0;49	93762;8	51082;5;185;0;
$GPXUP;2521;09:04:23;0;49	93762;8	51082;5;185;0;
$GPXUP;2521;09:04:24;0;49	93762;8	51082;5;184;0;
$GPXUP;2521;09:04:25;0;49	93762;8	51082;5;184;0;
$GPXUP;2521;09:04:26;0;49	93762;8	51081;5;184;0;
$GPXUP;2521;09:04:27;0;49	93762;8	51081;5;184;0;
$GPXUP;2521;09:04:28;0;49	93762;8	51081;5;184;0;
$GPXUP;2521;09:04:29;0;49	93762;8	51081;5;184;0;
$GPXUP;2521;09:04:30;0;49	93762;8	51079;5;184;0;
$GPXUP;2521;09:04:31;0;49	93762;8	51079;5;184;0;
$GPXUP;2521;09:04:32;0;49	93762;8	51079;5;184;0;
$GPXUP;2521;09:04:33;0;49	93762;8	51079;5;184;0;
$GPXUP;2521;09:04:34;0;49	93763;8	51078;5;183;0;
$GPXUP;2521;09:04:35;0;49	93763;8	51078;5;183;0;
$GPXUP;2521;09:04:36;0;49	93763;8	51078;5;183;0;
$GPXUP;2521;09:04:37;0;49	93763;8	51078;5;184;0;
$GPXUP;2521;09:04:38;0;49	93763;8	51078;5;184;0;
$GPXUP;2521;09:04:39;0;49	93763;8	51078;5;184;0;
$GPXUP;2521;09:04:40;0;49	93763;8	51078;5;184;0;
$GPXUP;2521;09:04:41;0;49	93764;8	51078;5;185;0;
$GPXUP;2521;09:04:42;0;49	93763;8	51078;5;186;0;
$GPXUP;2521;09:04:43;0;49	93763;8	51078;5;186;0;
$GPXUP;2521;09:04:44;0;49	93763;8	51078;5;186;0;
$GPXUP;2521;09:04:45;0;49	93763;8	51078;5;186;0;
$GPXUP;2521;09:04:46;0;49	93763;8	51078;5;186;0;
$GPXUP;2521;09:04:47;0;49	93764;8	51078;5;186;0;
$GPXUP;2521;09:04:48;0;49	93764;8	51078;5;186;0;
$GPXUP;2521;09:04:49;0;49	93763;8	51078;5;187;0;
$GPXUP;2521;09:04:50;0;49	93763;8	51078;5;187;0;
$GPXUP;2521;09:04:51;0;49	93763;8	51078;5;187;0;
$GPXUP;2521;09:04:52;0;49	93763;8	51078;5;187;0;
$GPXUP;2521;09:04:53;0;49	93763;8	51078;5;187;0;
$GPXUP;2521;09:04:54;0;49	93763;8	51078;5;187;0;
$GPXUP;2521;09:04:55;0;49	93762;8	51078;5;186;0;
$GPXUP;2521;09:04:56;0;49	93762;8	51078;5;186;0;
$GPXUP;2521;09:04:57;0;49	93762;8	51078;5;186;0;
$GPXUP;2521;09:04:58;0;49	93762;8	51076;5;186;0;
$GPXUP;2521;09:04:59;0;49	93762;8	51076;5;185;0;
$GPXUP;2521;09:05:00;0;49	93762;8	51076;5;185;0;
$GPXUP;2521;09:05:01;0;49	93761;8	51076;5;185;0;
$GPXUP;2521;09:05:02;0;49	93761;8	51076;5;185;0;
$GPXUP;2521;09:05:03;0;49	93761;8	51076;5;183;0;
$GPXUP;2521;09:05:04;0;49	93761;8	51076;5;183;0;
$GPXUP;2521;09:05:05;0;49	93761;8	51076;5;182;0;
$GPXUP;2521;09:05:06;0;49	93761;8	51076;5;182;0;
$GPXUP;2521;09:05:07;0;49	9376;8	51076;5;182;0;
$GPXUP;2521;09:05:08;0;49	9376;8	51076;5;182;0;
$GPXUP;2521;09:05:09;0;49	9376;8	51076;5;181;0;
$GPXUP;2521;09:05:10;0;49	9376;8	51076;5;181;0;
$GPXUP;2521;09:05:11;0;49	9376;8	51076;5;181;0;
$GPXUP;2521;09:05:12;0;49	93759;8	51076;5;180;0;
$GPXUP;2521;09:05:13;0;49	93759;8	51076;5;180;0;
$GPXUP;2521;09:05:14;0;49	93758;8	51076;5;179;0;
$GPXUP;2521;09:05:15;0;49	93758;8	51076;5;179;0;
$GPXUP;2521;09:05:16;0;49	93759;8	51077;5;178;0;
$GPXUP;2521;09:05:17;0;49	93759;8	51077;5;178;0;
$GPXUP;2521;09:05:18;0;49	93758;8	51077;5;177;0;
$GPXUP;2521;09:05:19;0;49	93759;8	51077;5;177;0;
$GPXUP;2521;09:05:20;0;49	93758;8	51077;5;176;0;
$GPXUP;2521;09:05:21;0;49	93758;8	51075;5;176;0;
$GPXUP;2521;09:05:22;0;49	93758;8	51076;5;174;0;
$GPXUP;2521;09:05:23;0;49	93758;8	51076;5;174;0;
$GPXUP;2521;09:05:24;0;49	93758;8	51076;5;174;0;
$GPXUP;2521;09:05:25;0;49	93758;8	51077;5;174;0;
$GPXUP;2521;09:05:26;0;49	93758;8	51077;5;174;0;
$GPXUP;2521;09:05:27;0;49	93758;8	51077;5;174;0;
$GPXUP;2521;09:05:28;0;49	93758;8	51077;5;174;0;
$GPXUP;2521;09:05:29;0;49	93759;8	51078;5;175;0;
$GPXUP;2521;09:05:30;0;49	93759;8	51078;3;175;0;
$GPXUP;2521;09:05:31;0;49	93759;8	51078;5;175;0;
$GPXUP;2521;09:05:32;0;49	93759;8	51078;5;176;0;
$GPXUP;2521;09:05:33;0;49	93759;8	51078;5;176;0;
$GPXUP;2521;09:05:34;0;49	93759;8	51078;5;176;0;
$GPXUP;2521;09:05:35;0;49	9376;8	51078;5;177;0;
$GPXUP;2521;09:05:36;0;49	9376;8	51078;5;177;0;
$GPXUP;2521;09:05:37;0;49	9376;8	51078;5;177;0;
$GPXUP;2521;09:05:38;0;49	9376;8	5108;5;178;0;
$GPXUP;2521;09:05:39;0;49	9376;8	5108;5;178;0;
$GPXUP;2521;09:05:40;0;49	9376;8	5108;5;178;0;
$GPXUP;2521;09:05:41;0;49	93761;8	5108;5;178;0;
$GPXUP;2521;09:05:42;0;49	93761;8	5108;5;178;0;
$GPXUP;2521;09:05:43;0;49	93761;8	5108;5;178;0;
$GPXUP;2521;09:05:44;0;49	93761;8	5108;5;178;0;
$GPXUP;2521;09:05:45;0;49	93761;8	5108;5;178;0;
$GPXUP;2521;09:05:46;0;49	93761;8	51081;5;178;0;
$GPXUP;2521;09:05:47;0;49	93761;8	51081;5;177;0;
$GPXUP;2521;09:05:48;0;49	93761;8	51081;5;177;0;
$GPXUP;2521;09:05:49;0;49	93761;8	51081;5;177;0;
$GPXUP;2521;09:05:50;0;49	93761;8	51081;5;177;0;
$GPXUP;2521;09:05:51;0;49	93761;8	51081;5;177;0;
$GPXUP;2521;09:05:52;0;49	93761;8	51083;5;177;0;
$GPXUP;2521;09:05:53;0;49	93761;8	51083;5;177;0;
$GPXUP;2521;09:05:54;0;49	93761;8	51083;5;177;0;
$GPXUP;2521;09:05:55;0;49	93761;8	51083;5;177;0;
$GPXUP;2521;09:05:56;0;49	93761;8	51084;5;176;0;
$GPXUP;2521;09:05:57;0;49	93761;8	51084;5;176;0;
$GPXUP;2521;09:05:58;0;49	93761;8	51084;5;176;0;
$GPXUP;2521;09:05:59;0;49	93761;8	51086;5;176;0;
$GPXUP;2521;09:06:00;0;49	9376;8	51086;5;175;0;
$GPXUP;2521;09:06:01;0;49	9376;8	51086;5;175;0;
$GPXUP;2521;09:06:02;0;49	9376;8	51086;5;175;0;
$GPXUP;2521;09:06:03;0;49	9376;8	51086;5;174;0;
$GPXUP;2521;09:06:04;0;49	9376;8	51086;5;173;0;
$GPXUP;2521;09:06:05;0;49	9376;8	51085;5;172;0;
$GPXUP;2521;09:06:06;0;49	93759;8	51085;5;169;0;
$GPXUP;2521;09:06:07;0;49	9376;8	51084;5;168;0;
$GPXUP;2521;09:06:08;0;49	9376;8	51083;5;167;0;
$GPXUP;2521;09:06:09;0;49	93761;8	51081;5;166;0;
$GPXUP;2521;09:06:10;0;49	93761;8	51082;5;164;0;
$GPXUP;2521;09:06:11;0;49	93761;8	5108;5;164;0;
$GPXUP;2521;09:06:12;0;49	93762;8	51079;5;163;0;
$GPXUP;2521;09:06:13;0;49	93762;8	51079;5;162;0;
$GPXUP;2521;09:06:14;0;49	93762;8	51078;5;162;0;
$GPXUP;2521;09:06:15;0;49	93762;8	51078;5;161;0;
$GPXUP;2521;09:06:16;0;49	93763;8	51077;5;161;0;
$GPXUP;2521;09:06:17;0;49	93763;8	51076;5;161;0;
$GPXUP;2521;09:06:18;0;49	93763;8	51076;5;161;0;
$GPXUP;2521;09:06:19;0;49	93764;8	51074;5;160;0;
$GPXUP;2521;09:06:20;0;49	93764;8	51075;5;158;0;
$GPXUP;2521;09:06:21;0;49	93765;8	51073;5;159;0;
$GPXUP;2521;09:06:22;0;49	93765;8	51073;5;159;0;
$GPXUP;2521;09:06:23;0;49	93766;8	51072;5;158;0;
$GPXUP;2521;09:06:24;0;49	93766;8	51072;5;159;0;
$GPXUP;2521;09:06:25;0;49	93766;8	51072;5;159;0;
$GPXUP;2521;09:06:26;0;49	93767;8	51072;5;160;0;
$GPXUP;2521;09:06:27;0;49	93767;8	51072;5;161;0;
$GPXUP;2521;09:06:28;0;49	93768;8	51072;5;161;0;
$GPXUP;2521;09:06:29;0;49	93768;8	51072;5;161;0;
$GPXUP;2521;09:06:30;0;49	93769;8	51072;5;162;0;
$GPXUP;2521;09:06:31;0;49	93768;8	51072;5;164;0;
$GPXUP;2521;09:06:32;0;49	93768;8	51072;5;164;0;
$GPXUP;2521;09:06:33;0;49	93769;8	51072;5;164;0;
$GPXUP;2521;09:06:34;0;49	93769;8	51072;5;164;0;
$GPXUP;2521;09:06:35;0;49	93769;8	51072;5;164;0;
$GPXUP;2521;09:06:36;0;49	9377;8	51072;5;165;0;
$GPXUP;2521;09:06:37;0;49	9377;8	51072;5;165;0;
$GPXUP;2521;09:06:38;0;49	9377;8	51072;5;165;0;
$GPXUP;2521;09:06:39;0;49	9377;8	51072;5;165;0;
$GPXUP;2521;09:06:40;0;49	9377;8	51072;5;165;0;
$GPXUP;2521;09:06:41;0;49	9377;8	5107;5;165;0;
$GPXUP;2521;09:06:42;0;49	9377;8	5107;5;165;0;
$GPXUP;2521;09:06:43;0;49	9377;8	5107;5;165;0;
$GPXUP;2521;09:06:44;0;49	9377;8	5107;5;165;0;
$GPXUP;2521;09:06:45;0;49	9377;8	5107;5;165;0;
$GPXUP;2521;09:06:46;0;49	93769;8	51069;5;164;0;
$GPXUP;2521;09:06:47;0;49	93769;8	51069;5;164;0;
$GPXUP;2521;09:06:48;0;49	93769;8	51069;5;164;0;
$GPXUP;2521;09:06:49;0;49	93769;8	51068;5;164;0;
$GPXUP;2521;09:06:50;0;49	93769;8	51068;5;164;0;
$GPXUP;2521;09:06:51;0;49	93769;8	51068;5;164;0;
$GPXUP;2521;09:06:52;0;49	93769;8	51066;5;163;0;
$GPXUP;2521;09:06:53;0;49	93769;8	51066;5;163;0;
$GPXUP;2521;09:06:54;0;49	93769;8	51066;5;163;0;
$GPXUP;2521;09:06:55;0;49	93769;8	51065;5;163;0;
$GPXUP;2521;09:06:56;0;49	93769;8	51065;5;163;0;
$GPXUP;2521;09:06:57;0;49	93769;8	51065;5;163;0;
$GPXUP;2521;09:06:58;0;49	93769;8	51064;5;163;0;
$GPXUP;2521;09:06:59;0;49	93769;8	51064;5;163;0;
$GPXUP;2521;09:07:00;0;49	93769;8	51064;5;163;0;
$GPXUP;2521;09:07:01;0;49	93769;8	51064;5;163;0;
$GPXUP;2521;09:07:02;0;49	93769;8	51064;5;163;0;
$GPXUP;2521;09:07:03;0;49	93769;8	51064;5;163;0;
$GPXUP;2521;09:07:04;0;49	93769;8	51064;5;162;0;
$GPXUP;2521;09:07:05;0;49	93769;8	51064;5;162;0;
$GPXUP;2521;09:07:06;0;49	93769;8	51064;5;162;0;
$GPXUP;2521;09:07:07;0;49	93769;8	51064;5;162;0;
$GPXUP;2521;09:07:08;0;49	93769;8	51064;5;162;0;
$GPXUP;2521;09:07:09;0;49	93769;8	51064;5;162;0;
$GPXUP;2521;09:07:10;0;49	93769;8	51064;5;161;0;
$GPXUP;2521;09:07:11;0;49	93769;8	51064;5;161;0;
$GPXUP;2521;09:07:12;0;49	93769;8	51064;5;160;0;
$GPXUP;2521;09:07:13;0;49	93769;8	51064;5;160;0;
$GPXUP;2521;09:07:14;0;49	93769;8	51064;5;159;0;
$GPXUP;2521;09:07:15;0;49	93769;8	51063;5;159;0;
$GPXUP;2521;09:07:16;0;49	93769;8	51063;5;159;0;
$GPXUP;2521;09:07:17;0;49	93769;8	51063;5;159;0;
$GPXUP;2521;09:07:18;0;49	93769;8	51063;5;159;0;
$GPXUP;2521;09:07:19;0;49	93769;8	51063;5;159;0;
$GPXUP;2521;09:07:20;0;49	93769;8	51063;5;159;0;
$GPXUP;2521;09:07:21;0;49	93768;8	51064;5;160;0;
$GPXUP;2521;09:07:22;0;49	93769;8	51064;5;161;0;
$GPXUP;2521;09:07:23;0;49	93769;8	51064;5;161;0;
$GPXUP;2521;09:07:24;0;49	93769;8	51064;5;161;0;
$GPXUP;2521;09:07:25;0;49	93769;8	51064;5;161;0;
$GPXUP;2521;09:07:26;0;49	93769;8	51064;5;161;0;
$GPXUP;2521;09:07:27;0;49	93769;8	51064;5;160;0;
$GPXUP;2521;09:07:28;0;49	93769;8	51064;5;160;0;
$GPXUP;2521;09:07:29;0;49	93769;8	51064;5;160;0;
$GPXUP;2521;09:07:30;0;49	9377;8	51064;5;161;0;
$GPXUP;2521;09:07:31;0;49	9377;8	51064;5;161;0;
$GPXUP;2521;09:07:32;0;49	9377;8	51064;5;161;0;
$GPXUP;2521;09:07:33;0;49	9377;8	51064;5;161;0;
$GPXUP;2521;09:07:34;0;49	9377;8	51064;5;161;0;
$GPXUP;2521;09:07:35;0;49	9377;8	51064;5;161;0;
$GPXUP;2521;09:07:36;0;49	9377;8	51064;5;161;0;
$GPXUP;2521;09:07:37;0;49	9377;8	51064;5;161;0;
$GPXUP;2521;09:07:38;0;49	9377;8	51064;5;161;0;
$GPXUP;2521;09:07:39;0;49	9377;8	51064;5;161;0;
$GPXUP;2521;09:07:40;0;49	9377;8	51064;5;161;0;
$GPXUP;2521;09:07:41;0;49	9377;8	51064;5;162;0;
$GPXUP;2521;09:07:42;0;49	9377;8	51064;5;162;0;
$GPXUP;2521;09:07:43;0;49	9377;8	51064;5;162;0;
$GPXUP;2521;09:07:44;0;49	9377;8	51064;5;162;0;
$GPXUP;2521;09:07:45;0;49	9377;8	51064;5;162;0;
$GPXUP;2521;09:07:46;0;49	9377;8	51064;5;162;0;
$GPXUP;2521;09:07:47;0;49	9377;8	51064;5;162;0;
$GPXUP;2521;09:07:48;0;49	93771;8	51064;5;160;0;
$GPXUP;2521;09:07:49;0;49	93771;8	51064;5;160;0;
$GPXUP;2521;09:07:50;0;49	93771;8	51064;5;160;0;
$GPXUP;2521;09:07:51;0;49	93771;8	51064;5;160;0;
$GPXUP;2521;09:07:52;0;49	93771;8	51065;5;158;0;
$GPXUP;2521;09:07:53;0;49	93772;8	51065;5;158;0;
$GPXUP;2521;09:07:54;0;49	93772;8	51065;5;158;0;
$GPXUP;2521;09:07:55;0;49	93772;8	51065;5;156;0;
$GPXUP;2521;09:07:56;0;49	93773;8	51065;5;156;0;
$GPXUP;2521;09:07:57;0;49	93773;8	51065;5;156;0;
$GPXUP;2521;09:07:58;0;49	93773;8	51065;5;154;0;
$GPXUP;2521;09:07:59;0;49	93774;8	51066;5;154;0;
$GPXUP;2521;09:08:00;0;49	93773;8	51066;5;153;0;
$GPXUP;2521;09:08:01;0;49	93773;8	51066;5;151;0;
$GPXUP;2521;09:08:02;0;49	93774;8	51066;5;151;0;
$GPXUP;2521;09:08:03;0;49	93773;8	51066;5;150;0;
$GPXUP;2521;09:08:04;0;49	93773;8	51066;5;149;0;
$GPXUP;2521;09:08:05;0;49	93773;8	51065;5;147;0;
$GPXUP;2521;09:08:06;0;49	93774;8	51065;5;146;0;
$GPXUP;2521;09:08:07;0;49	93774;8	51065;5;144;0;
$GPXUP;2521;09:08:08;0;49	93774;8	51065;5;144;0;
$GPXUP;2521;09:08:09;0;49	93774;8	51066;5;143;0;
$GPXUP;2521;09:08:10;0;49	93774;8	51066;5;141;0;
$GPXUP;2521;09:08:11;0;49	93773;8	51065;5;141;0;
$GPXUP;2521;09:08:12;0;49	93773;8	51065;5;138;0;
$GPXUP;2521;09:08:13;0;49	93772;8	51065;5;138;0;
$GPXUP;2521;09:08:14;0;49	93773;8	51064;5;136;0;
$GPXUP;2521;09:08:15;0;49	93773;8	51064;5;135;0;
$GPXUP;2521;09:08:16;0;49	93772;8	51064;5;134;0;
$GPXUP;2521;09:08:17;0;49	93772;8	51062;5;133;0;
$GPXUP;2521;09:08:18;0;49	93771;8	51062;5;132;0;
$GPXUP;2521;09:08:19;0;49	9377;8	51062;5;132;0;
$GPXUP;2521;09:08:20;0;49	9377;8	51062;5;132;0;
$GPXUP;2521;09:08:21;0;49	9377;8	51061;5;131;0;
$GPXUP;2521;09:08:22;0;49	9377;8	51061;5;131;0;
$GPXUP;2521;09:08:23;0;49	93769;8	51061;5;130;0;
$GPXUP;2521;09:08:24;0;49	93769;8	51061;5;130;0;
$GPXUP;2521;09:08:25;0;49	93769;8	51061;5;130;0;
$GPXUP;2521;09:08:26;0;49	93769;8	51059;5;131;0;
$GPXUP;2521;09:08:27;0;49	93769;8	51059;5;131;0;
$GPXUP;2521;09:08:28;0;49	93768;8	51059;5;131;0;
$GPXUP;2521;09:08:29;0;49	93769;8	51059;5;132;0;
$GPXUP;2521;09:08:30;0;49	93768;8	51059;5;133;0;
$GPXUP;2521;09:08:31;0;49	93769;8	51058;5;133;0;
$GPXUP;2521;09:08:32;0;49	93768;8	51057;5;134;0;
$GPXUP;2521;09:08:33;0;49	93769;8	51057;5;135;0;
$GPXUP;2521;09:08:34;0;49	93768;8	51057;5;135;0;
$GPXUP;2521;09:08:35;0;49	93768;8	51057;5;137;0;
$GPXUP;2521;09:08:36;0;49	93768;8	51057;5;137;0;
$GPXUP;2521;09:08:37;0;49	93769;8	51057;5;140;0;
$GPXUP;2521;09:08:38;0;49	93769;8	51057;5;141;0;
$GPXUP;2521;09:08:39;0;49	93769;8	51057;5;142;0;
$GPXUP;2521;09:08:40;0;49	93769;8	51056;5;143;0;
$GPXUP;2521;09:08:41;0;49	93769;8	51058;5;145;0;
$GPXUP;2521;09:08:42;0;49	9377;8	51058;5;145;0;
$GPXUP;2521;09:08:43;0;49	93769;8	51057;5;146;0;
$GPXUP;2521;09:08:44;0;49	9377;8	51057;5;147;0;
$GPXUP;2521;09:08:45;0;49	93769;8	51057;5;148;0;
$GPXUP;2521;09:08:46;0;49	93769;8	51057;5;148;0;
$GPXUP;2521;09:08:47;0;49	93769;8	51057;5;148;0;
$GPXUP;2521;09:08:48;0;49	93769;8	51057;5;148;0;
$GPXUP;2521;09:08:49;0;49	9377;8	51057;5;149;0;
$GPXUP;2521;09:08:50;0;49	9377;8	51057;5;149;0;
$GPXUP;2521;09:08:51;0;49	9377;8	51057;5;149;0;
$GPXUP;2521;09:08:52;0;49	9377;8	51057;5;149;0;
$GPXUP;2521;09:08:53;0;49	9377;8	51057;5;149;0;
$GPXUP;2521;09:08:54;0;49	9377;8	51057;5;149;0;
$GPXUP;2521;09:08:55;0;49	9377;8	51057;5;149;0;
$GPXUP;2521;09:08:56;0;49	9377;8	51057;5;149;0;
$GPXUP;2521;09:08:57;0;49	9377;8	51057;5;149;0;
$GPXUP;2521;09:08:58;0;49	9377;8	51057;5;149;0;
$GPXUP;2521;09:08:59;0;49	9377;8	51056;5;148;0;
$GPXUP;2521;09:09:00;0;49	9377;8	51056;5;148;0;
$GPXUP;2521;09:09:01;0;49	9377;8	51056;5;147;0;
$GPXUP;2521;09:09:02;0;49	9377;8	51055;5;146;0;
$GPXUP;2521;09:09:03;0;49	9377;8	51055;5;145;0;
$GPXUP;2521;09:09:04;0;49	9377;8	51055;5;145;0;
$GPXUP;2521;09:09:05;0;49	9377;8	51055;5;144;0;
$GPXUP;2521;09:09:06;0;49	9377;8	51054;5;144;0;
$GPXUP;2521;09:09:07;0;49	9377;8	51054;5;144;0;
$GPXUP;2521;09:09:08;0;49	9377;8	51054;5;144;0;
$GPXUP;2521;09:09:09;0;49	9377;8	51055;5;144;0;
$GPXUP;2521;09:09:10;0;49	93771;8	51055;5;145;0;
$GPXUP;2521;09:09:11;0;49	93771;8	51055;5;145;0;
$GPXUP;2521;09:09:12;0;49	93771;8	51055;5;145;0;
$GPXUP;2521;09:09:13;0;49	93771;8	51055;5;145;0;
$GPXUP;2521;09:09:14;0;49	93771;8	51055;5;145;0;
$GPXUP;2521;09:09:15;0;49	9377;8	51056;5;146;0;
$GPXUP;2521;09:09:16;0;49	9377;8	51056;5;146;0;
$GPXUP;2521;09:09:17;0;49	9377;8	51056;5;146;0;
$GPXUP;2521;09:09:18;0;49	9377;8	51056;5;146;0;
$GPXUP;2521;09:09:19;0;49	9377;8	51056;5;146;0;
$GPXUP;2521;09:09:20;0;49	9377;8	51058;5;146;0;
$GPXUP;2521;09:09:21;0;49	9377;8	51058;5;146;0;
$GPXUP;2521;09:09:22;0;49	9377;8	51058;5;146;0;
$GPXUP;2521;09:09:23;0;49	9377;8	51058;5;146;0;
$GPXUP;2521;09:09:24;0;49	9377;8	51058;5;145;0;
$GPXUP;2521;09:09:25;0;49	9377;8	51059;5;146;0;
$GPXUP;2521;09:09:26;0;49	93769;8	51059;5;146;0;
$GPXUP;2521;09:09:27;0;49	93769;8	51059;5;147;0;
$GPXUP;2521;09:09:28;0;49	93769;8	5106;5;147;0;
$GPXUP;2521;09:09:29;0;49	93769;8	5106;5;147;0;
$GPXUP;2521;09:09:30;0;49	93769;8	5106;5;148;0;
$GPXUP;2521;09:09:31;0;49	93769;8	51061;5;148;0;
$GPXUP;2521;09:09:32;0;49	93769;8	51061;5;149;0;
$GPXUP;2521;09:09:33;0;49	93769;8	51061;5;149;0;
$GPXUP;2521;09:09:34;0;49	93768;8	51061;5;149;0;
$GPXUP;2521;09:09:35;0;49	93768;8	51062;5;149;0;
$GPXUP;2521;09:09:36;0;49	93768;8	51062;5;149;0;
$GPXUP;2521;09:09:37;0;49	93768;8	51062;5;149;0;
$GPXUP;2521;09:09:38;0;49	93769;8	51062;5;150;0;
$GPXUP;2521;09:09:39;0;49	93769;8	51062;5;150;0;
$GPXUP;2521;09:09:40;0;49	93768;8	51064;5;151;0;
$GPXUP;2521;09:09:41;0;49	93769;8	51064;5;152;1;
$GPXUP;2521;09:09:42;0;49	93769;8	51064;5;152;0;
$GPXUP;2521;09:09:43;0;49	93769;8	51064;5;152;0;
$GPXUP;2521;09:09:44;0;49	93769;8	51064;5;152;0;
$GPXUP;2521;09:09:45;0;49	93769;8	51064;5;152;0;
$GPXUP;2521;09:09:46;0;49	93769;8	51064;5;152;0;
$GPXUP;2521;09:09:47;0;49	9377;8	51064;5;153;0;
$GPXUP;2521;09:09:48;0;49	9377;8	51064;5;153;0;
$GPXUP;2521;09:09:49;0;49	93771;8	51064;5;152;0;
$GPXUP;2521;09:09:50;0;49	93771;8	51062;5;152;0;
$GPXUP;2521;09:09:51;0;49	9377;8	51062;5;152;0;
$GPXUP;2521;09:09:52;0;49	9377;8	51062;5;152;0;
$GPXUP;2521;09:09:53;0;49	9377;8	51062;5;152;0;
$GPXUP;2521;09:09:54;0;49	9377;8	51062;5;152;0;
$GPXUP;2521;09:09:55;0;49	93771;8	51062;5;152;0;
$GPXUP;2521;09:09:56;0;49	93771;8	51062;5;152;0;
$GPXUP;2521;09:09:57;0;49	93771;8	51062;5;152;0;
$GPXUP;2521;09:09:58;0;49	93771;8	51062;5;152;0;
$GPXUP;2521;09:09:59;0;49	93771;8	51062;5;152;0;
$GPXUP;2521;09:10:00;0;49	93771;8	51062;5;152;0;
$GPXUP;2521;09:10:01;0;49	93771;8	51062;5;153;0;
$GPXUP;2521;09:10:02;0;49	93771;8	51062;5;154;0;
$GPXUP;2521;09:10:03;0;49	93771;8	51062;5;154;0;
$GPXUP;2521;09:10:04;0;49	93771;8	51062;5;154;0;
$GPXUP;2521;09:10:05;0;49	93771;8	51062;5;155;0;
$GPXUP;2521;09:10:06;0;49	9377;8	51062;5;155;0;
$GPXUP;2521;09:10:07;0;49	9377;8	51062;5;155;0;
$GPXUP;2521;09:10:08;0;49	9377;8	51062;5;156;0;
$GPXUP;2521;09:10:09;0;49	9377;8	51062;5;157;0;
$GPXUP;2521;09:10:10;0;49	9377;8	51062;5;157;0;
$GPXUP;2521;09:10:11;0;49	93769;8	51062;5;156;0;
$GPXUP;2521;09:10:12;0;49	93769;8	51062;5;156;0;
$GPXUP;2521;09:10:13;0;49	93769;8	51062;5;156;0;
$GPXUP;2521;09:10:14;0;49	93769;8	51062;5;156;0;
$GPXUP;2521;09:10:15;0;49	93768;8	51061;5;157;0;
$GPXUP;2521;09:10:16;0;49	93769;8	51063;5;158;0;
$GPXUP;2521;09:10:17;0;49	93769;8	51063;5;158;0;
$GPXUP;2521;09:10:18;0;49	93768;8	51063;5;159;0;
$GPXUP;2521;09:10:19;0;49	93768;8	51063;5;159;0;
$GPXUP;2521;09:10:20;0;49	93768;8	51063;5;159;0;
$GPXUP;2521;09:10:21;0;49	93768;8	51062;5;160;0;
$GPXUP;2521;09:10:22;0;49	93768;8	51062;5;160;0;
$GPXUP;2521;09:10:23;0;49	93768;8	51062;5;160;0;
$GPXUP;2521;09:10:24;0;49	93767;8	51064;5;161;0;
$GPXUP;2521;09:10:25;0;49	93768;8	51064;5;161;0;
$GPXUP;2521;09:10:26;0;49	93768;8	51064;5;161;0;
$GPXUP;2521;09:10:27;0;49	93768;8	51063;5;163;0;
$GPXUP;2521;09:10:28;0;49	93768;8	51063;5;163;0;
$GPXUP;2521;09:10:29;0;49	93768;8	51063;5;164;0;
$GPXUP;2521;09:10:30;0;49	93768;8	51063;5;164;0;
$GPXUP;2521;09:10:31;0;49	93768;8	51063;5;165;0;
$GPXUP;2521;09:10:32;0;49	93768;8	51063;5;166;0;
$GPXUP;2521;09:10:33;0;49	93768;8	51063;5;166;0;
$GPXUP;2521;09:10:34;0;49	93768;8	51063;5;166;0;
$GPXUP;2521;09:10:35;0;49	93768;8	51063;5;166;0;
$GPXUP;2521;09:10:36;0;49	93768;8	51063;5;166;0;
$GPXUP;2521;09:10:37;0;49	93767;8	51063;5;165;0;
$GPXUP;2521;09:10:38;0;49	93767;8	51063;5;165;0;
$GPXUP;2521;09:10:39;0;49	93767;8	51062;5;164;0;
$GPXUP;2521;09:10:40;0;49	93767;8	51062;5;164;0;
$GPXUP;2521;09:10:41;0;49	93766;8	51062;5;163;0;
$GPXUP;2521;09:10:42;0;49	93766;8	5106;5;162;0;
$GPXUP;2521;09:10:43;0;49	93766;8	5106;5;161;0;
$GPXUP;2521;09:10:44;0;49	93766;8	51061;5;160;0;
$GPXUP;2521;09:10:45;0;49	93766;8	51059;5;160;0;
$GPXUP;2521;09:10:46;0;49	93765;8	51059;5;159;0;
$GPXUP;2521;09:10:47;0;49	93765;8	51059;5;157;0;
$GPXUP;2521;09:10:48;0;49	93765;8	51059;5;157;0;
$GPXUP;2521;09:10:49;0;49	93765;8	51058;5;155;0;
$GPXUP;2521;09:10:50;0;49	93764;8	51058;5;154;0;
$GPXUP;2521;09:10:51;0;49	93765;8	51058;5;154;0;
$GPXUP;2521;09:10:52;0;49	93764;8	51058;5;153;0;
$GPXUP;2521;09:10:53;0;49	93764;8	51058;5;153;0;
$GPXUP;2521;09:10:54;0;49	93764;8	51057;5;152;0;
$GPXUP;2521;09:10:55;0;49	93765;8	51057;5;151;0;
$GPXUP;2521;09:10:56;0;49	93765;8	51057;5;151;0;
$GPXUP;2521;09:10:57;0;49	93765;8	51057;5;151;0;
$GPXUP;2521;09:10:58;0;49	93765;8	51057;5;151;0;
$GPXUP;2521;09:10:59;0;49	93765;8	51057;5;151;0;
$GPXUP;2521;09:11:00;0;49	93765;8	51057;5;151;0;
$GPXUP;2521;09:11:01;0;49	93765;8	51058;5;151;0;
$GPXUP;2521;09:11:02;0;49	93765;8	51056;5;151;0;
$GPXUP;2521;09:11:03;0;49	93765;8	51056;5;150;0;
$GPXUP;2521;09:11:04;0;49	93765;8	51056;5;150;0;
$GPXUP;2521;09:11:05;0;49	93765;8	51056;5;150;0;
$GPXUP;2521;09:11:06;0;49	93765;8	51056;5;150;0;
$GPXUP;2521;09:11:07;0;49	93766;8	51056;5;149;0;
$GPXUP;2521;09:11:08;0;49	93766;8	51056;5;149;0;
$GPXUP;2521;09:11:09;0;49	93766;8	51056;5;149;0;
$GPXUP;2521;09:11:10;0;49	93765;8	51056;5;149;0;
$GPXUP;2521;09:11:11;0;49	93766;8	51057;5;148;0;
$GPXUP;2521;09:11:12;0;49	93766;8	51057;5;148;0;
$GPXUP;2521;09:11:13;0;49	93765;8	51055;5;147;0;
$GPXUP;2521;09:11:14;0;49	93765;8	51055;5;147;0;
$GPXUP;2521;09:11:15;0;49	93765;8	51055;5;147;0;
$GPXUP;2521;09:11:16;0;49	93765;8	51055;5;147;0;
$GPXUP;2521;09:11:17;0;49	93765;8	51055;5;146;0;
$GPXUP;2521;09:11:18;0;49	93765;8	51055;5;146;0;
$GPXUP;2521;09:11:19;0;49	93765;8	51055;5;146;0;
$GPXUP;2521;09:11:20;0;49	93765;8	51055;5;146;0;
$GPXUP;2521;09:11:21;0;49	93765;8	51055;5;146;0;
$GPXUP;2521;09:11:22;0;49	93765;8	51055;5;146;0;
$GPXUP;2521;09:11:23;0;49	93765;8	51055;5;146;0;
$GPXUP;2521;09:11:24;0;49	93765;8	51055;5;145;0;
$GPXUP;2521;09:11:25;0;49	93765;8	51057;5;145;0;
$GPXUP;2521;09:11:26;0;49	93765;8	51057;5;145;0;
$GPXUP;2521;09:11:27;0;49	93765;8	51057;5;144;0;
$GPXUP;2521;09:11:28;0;49	93765;8	51057;5;144;0;
$GPXUP;2521;09:11:29;0;49	93765;8	51057;5;144;0;
$GPXUP;2521;09:11:30;0;49	93765;8	51057;5;144;0;
$GPXUP;2521;09:11:31;0;49	93765;8	51057;5;144;0;
$GPXUP;2521;09:11:32;0;49	93765;8	51057;5;144;0;
$GPXUP;2521;09:11:33;0;49	93765;8	51058;5;144;0;
$GPXUP;2521;09:11:34;0;49	93765;8	51058;5;144;0;
$GPXUP;2521;09:11:35;0;49	93765;8	51058;5;144;0;
$GPXUP;2521;09:11:36;0;49	93765;8	51058;5;144;0;
$GPXUP;2521;09:11:37;0;49	93765;8	51058;5;144;0;
$GPXUP;2521;09:11:38;0;49	93765;8	51058;5;144;0;
$GPXUP;2521;09:11:39;0;49	93765;8	51058;5;144;0;
$GPXUP;2521;09:11:40;0;49	93764;8	51058;5;144;0;
$GPXUP;2521;09:11:41;0;49	93764;8	51058;5;145;0;
$GPXUP;2521;09:11:42;0;49	93764;8	51058;5;145;0;
$GPXUP;2521;09:11:43;0;49	93765;8	51058;5;146;0;
$GPXUP;2521;09:11:44;0;49	93764;8	51059;5;147;0;
$GPXUP;2521;09:11:45;0;49	93765;8	51059;5;147;0;
$GPXUP;2521;09:11:46;0;49	93765;8	51059;5;147;0;
$GPXUP;2521;09:11:47;0;49	93765;8	51059;5;148;0;
$GPXUP;2521;09:11:48;0;49	93765;8	51059;5;149;0;
$GPXUP;2521;09:11:49;0;49	93765;8	5106;5;150;0;
$GPXUP;2521;09:11:50;0;49	93765;8	5106;5;151;0;
$GPXUP;2521;09:11:51;0;49	93765;8	5106;5;151;0;
$GPXUP;2521;09:11:52;0;49	93765;8	51061;5;152;0;
$GPXUP;2521;09:11:53;0;49	93766;8	51061;5;153;0;
$GPXUP;2521;09:11:54;0;49	93765;8	51061;5;154;0;
$GPXUP;2521;09:11:55;0;49	93765;8	51061;5;155;0;
$GPXUP;2521;09:11:56;0;49	93765;8	51063;5;155;0;
$GPXUP;2521;09:11:57;0;49	93765;8	51062;5;156;0;
$GPXUP;2521;09:11:58;0;49	93765;8	51062;5;156;0;
$GPXUP;2521;09:11:59;0;49	93765;8	51062;5;158;0;
$GPXUP;2521;09:12:00;0;49	93765;8	51062;5;158;0;
$GPXUP;2521;09:12:01;0;49	93765;8	51062;5;158;0;
$GPXUP;2521;09:12:02;0;49	93764;8	51062;5;158;0;
$GPXUP;2521;09:12:03;0;49	93765;8	51062;5;159;0;
$GPXUP;2521;09:12:04;0;49	93765;8	51062;5;159;0;
$GPXUP;2521;09:12:05;0;49	93765;8	51062;5;159;0;
$GPXUP;2521;09:12:06;0;49	93764;8	51062;5;160;0;
$GPXUP;2521;09:12:07;0;49	93764;8	51062;5;160;0;
$GPXUP;2521;09:12:08;0;49	93765;8	51062;5;160;0;
$GPXUP;2521;09:12:09;0;49	93765;8	51062;5;160;0;
$GPXUP;2521;09:12:10;0;49	93765;8	51062;5;160;0;
$GPXUP;2521;09:12:11;0;49	93765;8	51062;5;160;0;
$GPXUP;2521;09:12:12;0;49	93765;8	51062;5;160;0;
$GPXUP;2521;09:12:13;0;49	93765;8	51062;5;160;0;
$GPXUP;2521;09:12:14;0;49	93765;8	51062;5;160;0;
$GPXUP;2521;09:12:15;0;49	93765;8	51062;5;160;0;
$GPXUP;2521;09:12:16;0;49	93765;8	51062;5;160;0;
$GPXUP;2521;09:12:17;0;49	93765;8	51062;5;160;0;
$GPXUP;2521;09:12:18;0;49	93764;8	51062;5;160;0;
$GPXUP;2521;09:12:19;0;49	93764;8	51062;5;160;0;
$GPXUP;2521;09:12:20;0;49	93764;8	51062;5;160;0;
$GPXUP;2521;09:12:21;0;49	93764;8	51062;5;159;0;
$GPXUP;2521;09:12:22;0;49	93764;8	51062;5;158;0;
$GPXUP;2521;09:12:23;0;49	93764;8	51062;5;158;0;
$GPXUP;2521;09:12:24;0;49	93764;8	51062;5;157;0;
$GPXUP;2521;09:12:25;0;49	93764;8	51062;5;157;0;
$GPXUP;2521;09:12:26;0;49	93764;8	51061;5;156;0;
$GPXUP;2521;09:12:27;0;49	93764;8	51061;5;156;0;
$GPXUP;2521;09:12:28;0;49	93764;8	51061;5;156;0;
$GPXUP;2521;09:12:29;0;49	93763;8	51061;5;155;0;
$GPXUP;2521;09:12:30;0;49	93763;8	51061;5;155;0;
$GPXUP;2521;09:12:31;0;49	93763;8	51061;5;155;0;
$GPXUP;2521;09:12:32;0;49	93763;8	51061;5;155;0;
$GPXUP;2521;09:12:33;0;49	93764;8	51061;5;156;0;
$GPXUP;2521;09:12:34;0;49	93764;8	51061;5;156;0;
$GPXUP;2521;09:12:35;0;49	93764;8	51061;5;157;0;
$GPXUP;2521;09:12:36;0;49	93764;8	51061;5;157;0;
$GPXUP;2521;09:12:37;0;49	93764;8	5106;5;159;0;
$GPXUP;2521;09:12:38;0;49	93764;8	5106;5;159;0;
$GPXUP;2521;09:12:39;0;49	93764;8	5106;5;160;0;
$GPXUP;2521;09:12:40;0;49	93764;8	5106;5;160;0;
$GPXUP;2521;09:12:41;0;49	93764;8	5106;5;161;0;
$GPXUP;2521;09:12:42;0;49	93764;8	5106;5;161;0;
$GPXUP;2521;09:12:43;0;49	93765;8	5106;5;162;0;
$GPXUP;2521;09:12:44;0;49	93765;8	5106;5;162;0;
$GPXUP;2521;09:12:45;0;49	93765;8	5106;5;162;0;
$GPXUP;2521;09:12:46;0;49	93765;8	5106;5;162;0;
$GPXUP;2521;09:12:47;0;49	93765;8	51059;5;162;0;
$GPXUP;2521;09:12:48;0;49	93766;8	51059;5;161;0;
$GPXUP;2521;09:12:49;0;49	93766;8	51059;5;160;0;
$GPXUP;2521;09:12:50;0;49	93766;8	51058;5;160;0;
$GPXUP;2521;09:12:51;0;49	93767;8	51058;5;159;0;
$GPXUP;2521;09:12:52;0;49	93767;8	51058;5;159;0;
$GPXUP;2521;09:12:53;0;49	93767;8	51057;5;158;0;
$GPXUP;2521;09:12:54;0;49	93767;8	51057;5;157;0;
$GPXUP;2521;09:12:55;0;49	93767;8	51057;5;157;0;
$GPXUP;2521;09:12:56;0;49	93768;8	51057;5;156;0;
$GPXUP;2521;09:12:57;0;49	93768;8	51057;5;156;0;
$GPXUP;2521;09:12:58;0;49	93768;8	51057;5;156;0;
$GPXUP;2521;09:12:59;0;49	93769;8	51058;5;155;0;
$GPXUP;2521;09:13:00;0;49	93769;8	51058;5;155;0;
$GPXUP;2521;09:13:01;0;49	93769;8	51058;5;155;0;
$GPXUP;2521;09:13:02;0;49	93769;8	51058;5;155;0;
$GPXUP;2521;09:13:03;0;49	93769;8	51058;5;155;0;
$GPXUP;2521;09:13:04;0;49	9377;8	51059;5;156;0;
$GPXUP;2521;09:13:05;0;49	9377;8	51059;5;156;0;
$GPXUP;2521;09:13:06;0;49	9377;8	51059;5;156;0;
$GPXUP;2521;09:13:07;0;49	93771;8	51059;5;156;0;
$GPXUP;2521;09:13:08;0;49	9377;8	5106;5;156;0;
$GPXUP;2521;09:13:09;0;49	9377;8	5106;5;156;0;
$GPXUP;2521;09:13:10;0;49	9377;8	5106;5;156;0;
$GPXUP;2521;09:13:11;0;49	93771;8	5106;5;157;0;
$GPXUP;2521;09:13:12;0;49	93771;8	5106;5;157;0;
$GPXUP;2521;09:13:13;0;49	93771;8	5106;5;157;0;
$GPXUP;2521;09:13:14;0;49	93772;8	51061;5;157;0;
$GPXUP;2521;09:13:15;0;49	93772;8	51061;5;157;0;
$GPXUP;2521;09:13:16;0;49	93772;8	51061;5;157;0;
$GPXUP;2521;09:13:17;0;49	93772;8	51061;5;157;0;
$GPXUP;2521;09:13:18;0;49	93772;8	51061;5;155;0;
$GPXUP;2521;09:13:19;0;49	93772;8	51061;5;155;0;
$GPXUP;2521;09:13:20;0;49	93772;8	51061;5;155;0;
$GPXUP;2521;09:13:21;0;49	93772;8	51059;5;155;0;
$GPXUP;2521;09:13:22;0;49	93773;8	5106;5;154;0;
$GPXUP;2521;09:13:23;0;49	93772;8	5106;5;154;0;
$GPXUP;2521;09:13:24;0;49	93772;8	5106;5;154;0;
$GPXUP;2521;09:13:25;0;49	93773;8	5106;5;153;0;
$GPXUP;2521;09:13:26;0;49	93773;8	5106;5;153;0;
$GPXUP;2521;09:13:27;0;49	93773;8	51059;5;153;0;
$GPXUP;2521;09:13:28;0;49	93773;8	51059;5;152;0;
$GPXUP;2521;09:13:29;0;49	93773;8	51059;5;152;0;
$GPXUP;2521;09:13:30;0;49	93774;8	51059;5;151;0;
$GPXUP;2521;09:13:31;0;49	93773;8	51059;5;150;0;
$GPXUP;2521;09:13:32;0;49	93774;8	51058;5;149;0;
$GPXUP;2521;09:13:33;0;49	93773;8	51058;5;149;0;
$GPXUP;2521;09:13:34;0;49	93774;8	51058;5;148;0;
$GPXUP;2521;09:13:35;0;49	93773;8	51058;5;147;0;
$GPXUP;2521;09:13:36;0;49	93774;8	51057;5;147;0;
$GPXUP;2521;09:13:37;0;49	93774;8	51057;5;147;0;
$GPXUP;2521;09:13:38;0;49	93774;8	51057;5;146;0;
$GPXUP;2521;09:13:39;0;49	93774;8	51057;5;146;0;
$GPXUP;2521;09:13:40;0;49	93774;8	51057;5;146;0;
$GPXUP;2521;09:13:41;0;49	93774;8	51055;5;146;0;
$GPXUP;2521;09:13:42;0;49	93774;8	51055;5;146;0;
$GPXUP;2521;09:13:43;0;49	93774;8	51055;5;146;0;
$GPXUP;2521;09:13:44;0;49	93774;8	51055;5;146;0;
$GPXUP;2521;09:13:45;0;49	93774;8	51055;5;146;0;
$GPXUP;2521;09:13:46;0;49	93774;8	51055;5;146;0;
$GPXUP;2521;09:13:47;0;49	93774;8	51055;5;147;0;
$GPXUP;2521;09:13:48;0;49	93774;8	51055;5;147;0;
$GPXUP;2521;09:13:49;0;49	93774;8	51055;5;147;0;
$GPXUP;2521;09:13:50;0;49	93774;8	51055;5;147;0;
$GPXUP;2521;09:13:51;0;49	93774;8	51055;5;147;0;
$GPXUP;2521;09:13:52;0;49	93774;8	51055;5;148;0;
$GPXUP;2521;09:13:53;0;49	93774;8	51055;5;148;0;
$GPXUP;2521;09:13:54;0;49	93774;8	51055;5;148;0;
$GPXUP;2521;09:13:55;0;49	93773;8	51055;5;148;0;
$GPXUP;2521;09:13:56;0;49	93773;8	51055;5;148;0;
$GPXUP;2521;09:13:57;0;49	93774;8	51055;5;149;0;
$GPXUP;2521;09:13:58;0;49	93774;8	51055;5;149;0;
$GPXUP;2521;09:13:59;0;49	93774;8	51055;5;149;0;
$GPXUP;2521;09:14:00;0;49	93774;8	51055;5;149;0;
$GPXUP;2521;09:14:01;0;49	93775;8	51055;5;149;0;
$GPXUP;2521;09:14:02;0;49	93775;8	51055;5;149;0;
$GPXUP;2521;09:14:03;0;49	93775;8	51054;5;149;0;
$GPXUP;2521;09:14:04;0;49	93775;8	51054;5;149;0;
$GPXUP;2521;09:14:05;0;49	93775;8	51054;5;149;0;
$GPXUP;2521;09:14:06;0;49	93775;8	51054;5;149;0;
$GPXUP;2521;09:14:07;0;49	93775;8	51052;5;149;0;
$GPXUP;2521;09:14:08;0;49	93775;8	51052;5;149;0;
$GPXUP;2521;09:14:09;0;49	93776;8	51052;5;150;0;
$GPXUP;2521;09:14:10;0;49	93776;8	51051;5;150;0;
$GPXUP;2521;09:14:11;0;49	93777;8	51051;5;149;0;
$GPXUP;2521;09:14:12;0;49	93777;8	51051;5;149;0;
$GPXUP;2521;09:14:13;0;49	93777;8	51051;5;149;0;
$GPXUP;2521;09:14:14;0;49	93777;8	5105;5;149;0;
$GPXUP;2521;09:14:15;0;49	93777;8	5105;5;149;0;
$GPXUP;2521;09:14:16;0;49	93777;8	5105;5;149;0;
$GPXUP;2521;09:14:17;0;49	93777;8	5105;5;149;0;
$GPXUP;2521;09:14:18;0;49	93776;8	5105;5;148;0;
$GPXUP;2521;09:14:19;0;49	93777;8	5105;5;149;0;
$GPXUP;2521;09:14:20;0;49	93777;8	5105;5;149;0;
$GPXUP;2521;09:14:21;0;49	93777;8	5105;5;149;0;
$GPXUP;2521;09:14:22;0;49	93776;8	5105;5;150;0;
$GPXUP;2521;09:14:23;0;49	93777;8	5105;5;151;0;
$GPXUP;2521;09:14:24;0;49	93777;8	5105;5;151;0;
$GPXUP;2521;09:14:25;0;49	93776;8	5105;5;151;0;
$GPXUP;2521;09:14:26;0;49	93776;8	51051;5;151;0;
$GPXUP;2521;09:14:27;0;49	93776;8	51051;5;153;0;
$GPXUP;2521;09:14:28;0;49	93776;8	51051;5;153;0;
$GPXUP;2521;09:14:29;0;49	93775;8	5105;5;153;0;
$GPXUP;2521;09:14:30;0;49	93775;8	5105;5;153;0;
$GPXUP;2521;09:14:31;0;49	93775;8	5105;5;153;0;
$GPXUP;2521;09:14:32;0;49	93775;8	5105;5;154;0;
$GPXUP;2521;09:14:33;0;49	93775;8	51052;5;155;0;
$GPXUP;2521;09:14:34;0;49	93775;8	51052;5;155;0;
$GPXUP;2521;09:14:35;0;49	93774;8	51051;5;155;0;
$GPXUP;2521;09:14:36;0;49	93774;8	51053;5;156;0;
$GPXUP;2521;09:14:37;0;49	93774;8	51053;5;156;0;
$GPXUP;2521;09:14:38;0;49	93774;8	51053;5;157;0;
$GPXUP;2521;09:14:39;0;49	93774;8	51053;5;157;0;
$GPXUP;2521;09:14:40;0;49	93774;8	51053;5;157;0;
$GPXUP;2521;09:14:41;0;49	93774;8	51053;5;157;0;
$GPXUP;2521;09:14:42;0;49	93774;8	51053;5;157;0;
$GPXUP;2521;09:14:43;0;49	93774;8	51053;5;156;0;
$GPXUP;2521;09:14:44;0;49	93774;8	51053;5;156;0;
$GPXUP;2521;09:14:45;0;49	93774;8	51053;5;156;0;
$GPXUP;2521;09:14:46;0;49	93774;8	51053;5;156;0;
$GPXUP;2521;09:14:47;0;49	93773;8	51054;5;156;0;
$GPXUP;2521;09:14:48;0;49	93773;8	51054;5;155;0;
$GPXUP;2521;09:14:49;0;49	93773;8	51054;5;155;0;
$GPXUP;2521;09:14:50;0;49	93773;8	51054;5;155;0;
$GPXUP;2521;09:14:51;0;49	93772;8	51054;5;155;0;
$GPXUP;2521;09:14:52;0;49	93772;8	51054;5;155;0;
$GPXUP;2521;09:14:53;0;49	93772;8	51054;5;154;0;
$GPXUP;2521;09:14:54;0;49	93772;8	51054;5;154;0;
$GPXUP;2521;09:14:55;0;49	93771;8	51054;5;153;0;
$GPXUP;2521;09:14:56;0;49	93772;8	51054;5;153;0;
$GPXUP;2521;09:14:57;0;49	93772;8	51054;5;153;0;
$GPXUP;2521;09:14:58;0;49	93771;8	51054;5;152;0;
$GPXUP;2521;09:14:59;0;49	93771;8	51054;5;152;0;
$GPXUP;2521;09:15:00;0;49	93771;8	51054;5;152;0;
$GPXUP;2521;09:15:01;0;49	93771;8	51054;5;152;0;
$GPXUP;2521;09:15:02;0;49	9377;8	51055;5;154;0;
$GPXUP;2521;09:15:03;0;49	9377;8	51055;5;154;0;
$GPXUP;2521;09:15:04;0;49	9377;8	51055;5;154;0;
$GPXUP;2521;09:15:05;0;49	9377;8	51055;5;154;0;
$GPXUP;2521;09:15:06;0;49	9377;8	51055;5;155;0;
$GPXUP;2521;09:15:07;0;49	9377;8	51056;5;155;0;
$GPXUP;2521;09:15:08;0;49	9377;8	51056;5;155;0;
$GPXUP;2521;09:15:09;0;49	9377;8	51056;5;155;0;
$GPXUP;2521;09:15:10;0;49	93769;8	51056;5;155;0;
$GPXUP;2521;09:15:11;0;49	93769;8	51056;5;154;0;
$GPXUP;2521;09:15:12;0;49	93769;8	51056;5;154;0;
$GPXUP;2521;09:15:13;0;49	93769;8	51058;5;154;0;
$GPXUP;2521;09:15:14;0;49	93768;8	51058;5;153;0;
$GPXUP;2521;09:15:15;0;49	93768;8	51058;5;153;0;
$GPXUP;2521;09:15:16;0;49	93768;8	51058;5;152;0;
$GPXUP;2521;09:15:17;0;49	93767;8	51058;5;152;0;
$GPXUP;2521;09:15:18;0;49	93767;8	51058;5;152;0;
$GPXUP;2521;09:15:19;0;49	93767;8	51059;5;152;0;
$GPXUP;2521;09:15:20;0;49	93766;8	51059;5;152;0;
$GPXUP;2521;09:15:21;0;49	93766;8	51059;5;152;0;
$GPXUP;2521;09:15:22;0;49	93766;8	51059;5;152;0;
$GPXUP;2521;09:15:23;0;49	93766;8	5106;5;153;0;
$GPXUP;2521;09:15:24;0;49	93766;8	5106;5;153;0;
$GPXUP;2521;09:15:25;0;49	93766;8	5106;5;153;0;
$GPXUP;2521;09:15:26;0;49	93766;8	5106;5;153;0;
$GPXUP;2521;09:15:27;0;49	93766;8	51061;5;153;0;
$GPXUP;2521;09:15:28;0;49	93765;8	51061;5;152;0;
$GPXUP;2521;09:15:29;0;49	93765;8	51061;5;152;0;
$GPXUP;2521;09:15:30;0;49	93765;8	51061;5;152;0;
$GPXUP;2521;09:15:31;0;49	93765;8	51061;5;152;0;
$GPXUP;2521;09:15:32;0;49	93766;8	51062;5;152;0;
$GPXUP;2521;09:15:33;0;49	93766;8	51062;5;152;0;
$GPXUP;2521;09:15:34;0;49	93766;8	51062;5;152;0;
$GPXUP;2521;09:15:35;0;49	93766;8	51062;5;152;0;
$GPXUP;2521;09:15:36;0;49	93766;8	51062;5;152;0;
$GPXUP;2521;09:15:37;0;49	93766;8	51062;5;151;0;
$GPXUP;2521;09:15:38;0;49	93766;8	51062;5;151;0;
$GPXUP;2521;09:15:39;0;49	93766;8	51062;5;151;0;
$GPXUP;2521;09:15:40;0;49	93766;8	51062;5;151;0;
$GPXUP;2521;09:15:41;0;49	93767;8	51062;5;151;0;
$GPXUP;2521;09:15:42;0;49	93767;8	51062;5;151;0;
$GPXUP;2521;09:15:43;0;49	93767;8	51062;5;151;0;
$GPXUP;2521;09:15:44;0;49	93767;8	51062;5;151;0;
$GPXUP;2521;09:15:45;0;49	93767;8	51062;5;149;0;
$GPXUP;2521;09:15:46;0;49	93767;8	51062;5;149;0;
$GPXUP;2521;09:15:47;0;49	93767;8	51062;5;149;0;
$GPXUP;2521;09:15:48;0;49	93767;8	51062;5;149;0;
$GPXUP;2521;09:15:49;0;49	93767;8	51062;5;149;0;
$GPXUP;2521;09:15:50;0;49	93767;8	51062;5;149;0;
$GPXUP;2521;09:15:51;0;49	93767;8	51062;5;149;0;
$GPXUP;2521;09:15:52;0;49	93768;8	51064;5;149;0;
$GPXUP;2521;09:15:53;0;49	93768;8	51064;5;149;0;
$GPXUP;2521;09:15:54;0;49	93768;8	51064;5;149;0;
$GPXUP;2521;09:15:55;0;49	93768;8	51064;5;149;0;
$GPXUP;2521;09:15:56;0;49	93768;8	51064;5;149;0;
$GPXUP;2521;09:15:57;0;49	93768;8	51064;5;149;0;
$GPXUP;2521;09:15:58;0;49	93768;8	51064;5;149;0;
$GPXUP;2521;09:15:59;0;49	93768;8	51064;5;149;0;
$GPXUP;2521;09:16:00;0;49	93768;8	51065;5;149;0;
$GPXUP;2521;09:16:01;0;49	93768;8	51065;5;149;0;
$GPXUP;2521;09:16:02;0;49	93768;8	51065;5;149;0;
$GPXUP;2521;09:16:03;0;49	93768;8	51065;5;149;0;
$GPXUP;2521;09:16:04;0;49	93768;8	51065;5;149;0;
$GPXUP;2521;09:16:05;0;49	93768;8	51065;5;149;0;
$GPXUP;2521;09:16:06;0;49	93769;8	51065;5;149;0;
$GPXUP;2521;09:16:07;0;49	93769;8	51067;5;149;0;
$GPXUP;2521;09:16:08;0;49	93769;8	51067;5;149;0;
$GPXUP;2521;09:16:09;0;49	93768;8	51067;5;150;0;
$GPXUP;2521;09:16:10;0;49	93769;8	51067;5;150;0;
$GPXUP;2521;09:16:11;0;49	93769;8	51067;5;150;0;
$GPXUP;2521;09:16:12;0;49	93769;8	51067;5;150;0;
$GPXUP;2521;09:16:13;0;49	93769;8	51068;5;150;0;
$GPXUP;2521;09:16:14;0;49	93769;8	51068;5;150;0;
$GPXUP;2521;09:16:15;0;49	93769;8	51068;5;151;0;
$GPXUP;2521;09:16:16;0;49	93769;8	51068;5;151;0;
$GPXUP;2521;09:16:17;0;49	93768;8	51068;5;152;0;
$GPXUP;2521;09:16:18;0;49	93769;8	51069;5;153;0;
$GPXUP;2521;09:16:19;0;49	93769;8	51069;5;153;0;
$GPXUP;2521;09:16:20;0;49	93769;8	51069;5;153;0;
$GPXUP;2521;09:16:21;0;49	93768;8	5107;5;153;0;
$GPXUP;2521;09:16:22;0;49	93768;8	5107;5;153;0;
$GPXUP;2521;09:16:23;0;49	93768;8	51071;5;152;0;
$GPXUP;2521;09:16:24;0;49	93768;8	51071;5;152;0;
$GPXUP;2521;09:16:25;0;49	93768;8	51071;5;151;0;
$GPXUP;2521;09:16:26;0;49	93767;8	51071;5;150;0;
$GPXUP;2521;09:16:27;0;49	93767;8	51071;5;150;0;
$GPXUP;2521;09:16:28;0;49	93767;8	51071;5;149;0;
$GPXUP;2521;09:16:29;0;49	93767;8	51071;5;148;0;
$GPXUP;2521;09:16:30;0;49	93767;8	51071;5;147;0;
$GPXUP;2521;09:16:31;0;49	93766;8	51071;5;146;0;
$GPXUP;2521;09:16:32;0;49	93766;8	51071;5;145;0;
$GPXUP;2521;09:16:33;0;49	93766;8	5107;5;144;0;
$GPXUP;2521;09:16:34;0;49	93766;8	5107;5;142;0;
$GPXUP;2521;09:16:35;0;49	93766;8	5107;5;142;0;
$GPXUP;2521;09:16:36;0;49	93765;8	5107;5;142;0;
$GPXUP;2521;09:16:37;0;49	93765;8	51069;5;140;0;
$GPXUP;2521;09:16:38;0;49	93765;8	51069;5;140;0;
$GPXUP;2521;09:16:39;0;49	93765;8	51069;5;139;0;
$GPXUP;2521;09:16:40;0;49	93765;8	51069;5;139;0;
$GPXUP;2521;09:16:41;0;49	93764;8	51067;5;139;0;
$GPXUP;2521;09:16:42;0;49	93764;8	51067;5;139;0;
$GPXUP;2521;09:16:43;0;49	93764;8	51067;5;139;0;
$GPXUP;2521;09:16:44;0;49	93764;8	51067;5;139;0;
$GPXUP;2521;09:16:45;0;49	93764;8	51067;5;139;0;
$GPXUP;2521;09:16:46;0;49	93764;8	51066;5;138;0;
$GPXUP;2521;09:16:47;0;49	93764;8	51066;5;139;0;
$GPXUP;2521;09:16:48;0;49	93764;8	51066;5;139;0;
$GPXUP;2521;09:16:49;0;49	93764;8	51066;5;139;0;
$GPXUP;2521;09:16:50;0;49	93764;8	51067;5;141;0;
$GPXUP;2521;09:16:51;0;49	93764;8	51067;5;142;0;
$GPXUP;2521;09:16:52;0;49	93764;8	51067;5;143;0;
$GPXUP;2521;09:16:53;0;49	93764;8	51067;5;144;0;
$GPXUP;2521;09:16:54;0;49	93764;8	51068;5;146;0;
$GPXUP;2521;09:16:55;0;49	93764;8	51068;5;147;0;
$GPXUP;2521;09:16:56;0;49	93764;8	51067;5;149;0;
$GPXUP;2521;09:16:57;0;49	93764;8	51069;5;149;0;
$GPXUP;2521;09:16:58;0;49	93763;8	51069;5;150;0;
$GPXUP;2521;09:16:59;0;49	93763;8	51068;5;151;0;
$GPXUP;2521;09:17:00;0;49	93764;8	5107;5;152;0;
$GPXUP;2521;09:17:01;0;49	93764;8	5107;5;152;0;
$GPXUP;2521;09:17:02;0;49	93763;8	51069;5;153;0;
$GPXUP;2521;09:17:03;0;49	93764;8	51069;5;154;0;
$GPXUP;2521;09:17:04;0;49	93764;8	51069;5;154;0;
$GPXUP;2521;09:17:05;0;49	93764;8	51071;5;154;0;
$GPXUP;2521;09:17:06;0;49	93763;8	51071;5;153;0;
$GPXUP;2521;09:17:07;0;49	93763;8	51071;5;153;0;
$GPXUP;2521;09:17:08;0;49	93763;8	51071;5;153;0;
$GPXUP;2521;09:17:09;0;49	93763;8	51071;5;153;0;
$GPXUP;2521;09:17:10;0;49	93763;8	51071;5;153;0;
$GPXUP;2521;09:17:11;0;49	93762;8	51071;5;152;0;
$GPXUP;2521;09:17:12;0;49	93762;8	51071;5;152;0;
$GPXUP;2521;09:17:13;0;49	93762;8	51071;5;152;0;
$GPXUP;2521;09:17:14;0;49	93762;8	51071;5;152;0;
$GPXUP;2521;09:17:15;0;49	93762;8	51071;5;154;0;
$GPXUP;2521;09:17:16;0;49	93762;8	51071;5;154;0;
$GPXUP;2521;09:17:17;0;49	93762;8	51071;5;154;0;
$GPXUP;2521;09:17:18;0;49	93763;8	51071;5;154;0;
$GPXUP;2521;09:17:19;0;49	93762;8	5107;5;155;0;
$GPXUP;2521;09:17:20;0;49	93763;8	5107;5;156;0;
$GPXUP;2521;09:17:21;0;49	93762;8	5107;5;156;0;
$GPXUP;2521;09:17:22;0;49	93763;8	5107;5;157;0;
$GPXUP;2521;09:17:23;0;49	93763;8	51069;5;159;0;
$GPXUP;2521;09:17:24;0;49	93763;8	51069;5;159;0;
$GPXUP;2521;09:17:25;0;49	93763;8	51069;5;159;0;
$GPXUP;2521;09:17:26;0;49	93763;8	51067;5;160;0;
$GPXUP;2521;09:17:27;0;49	93763;8	51067;5;161;0;
$GPXUP;2521;09:17:28;0;49	93764;8	51067;5;161;0;
$GPXUP;2521;09:17:29;0;49	93764;8	51065;5;163;0;
$GPXUP;2521;09:17:30;0;49	93764;8	51065;5;163;0;
$GPXUP;2521;09:17:31;0;49	93764;8	51064;5;165;0;
$GPXUP;2521;09:17:32;0;49	93765;8	51064;5;166;0;
$GPXUP;2521;09:17:33;0;49	93765;8	51064;5;167;0;
$GPXUP;2521;09:17:34;0;49	93766;8	51062;5;168;0;
$GPXUP;2521;09:17:35;0;49	93765;8	51062;5;169;0;
$GPXUP;2521;09:17:36;0;49	93766;8	51062;5;170;0;
$GPXUP;2521;09:17:37;0;49	93766;8	51061;5;170;0;
$GPXUP;2521;09:17:38;0;49	93766;8	51061;5;171;0;
$GPXUP;2521;09:17:39;0;49	93766;8	51059;5;171;0;
$GPXUP;2521;09:17:40;0;49	93767;8	51059;5;170;0;
$GPXUP;2521;09:17:41;0;49	93767;8	51058;5;170;0;
$GPXUP;2521;09:17:42;0;49	93767;8	51058;5;170;0;
$GPXUP;2521;09:17:43;0;49	93768;8	51057;5;169;0;
$GPXUP;2521;09:17:44;0;49	93767;8	51057;5;169;0;
$GPXUP;2521;09:17:45;0;49	93768;8	51056;5;168;0;
$GPXUP;2521;09:17:46;0;49	93767;8	51056;5;167;0;
$GPXUP;2521;09:17:47;0;49	93768;8	51054;5;166;0;
$GPXUP;2521;09:17:48;0;49	93768;8	51055;5;164;0;
$GPXUP;2521;09:17:49;0;49	93768;8	51053;5;164;0;
$GPXUP;2521;09:17:50;0;49	93768;8	51052;5;163;0;
$GPXUP;2521;09:17:51;0;49	93768;8	51051;5;161;0;
$GPXUP;2521;09:17:52;0;49	93768;8	5105;5;161;0;
$GPXUP;2521;09:17:53;0;49	93768;8	51048;5;160;0;
$GPXUP;2521;09:17:54;0;49	93769;8	51047;5;158;1;
$GPXUP;2521;09:17:55;0;49	93769;8	51046;5;158;0;
$GPXUP;2521;09:17:56;0;49	93769;8	51045;5;157;0;
$GPXUP;2521;09:17:57;0;49	93769;8	51045;5;157;0;
$GPXUP;2521;09:17:58;0;49	93769;8	51044;5;155;0;
$GPXUP;2521;09:17:59;0;49	93769;8	51042;5;155;0;
$GPXUP;2521;09:18:00;0;49	9377;8	51042;5;154;0;
$GPXUP;2521;09:18:01;0;49	93769;8	51041;5;153;0;
$GPXUP;2521;09:18:02;0;49	93769;8	51041;5;153;0;
[truncated: 9,528 more rows]
