# Supplementary material for: Pigeon Navigation: Different Routes Lead to Frankfurt
Source: PLoS One. 2014 Nov 12;9(11):e112439. doi: 10.1371/journal.pone.0112439 (PMC4229201; doi:10.1371/journal.pone.0112439)
Supplement: File S4 — Files containing the original track data and a ‘Read me’ explaining the data format. (ZIP) [file pone.0112439.s004.zip › S-BER/060717xup05_1056.log]

$GPXUP;2521;07:36:43;0;49	89301;8	46673;2;138;0;
$GPXUP;2521;07:36:44;0;49	89288;8	46666;4;140;3;
$GPXUP;2521;07:36:45;0;49	89292;8	46668;4;142;2;
$GPXUP;2521;07:36:46;0;49	89293;8	4667;3;142;2;
$GPXUP;2521;07:36:47;0;49	89295;8	46671;3;142;2;
$GPXUP;2521;07:36:48;0;49	89297;8	46672;4;141;1;
$GPXUP;2521;07:36:49;0;49	89298;8	46672;4;143;1;
$GPXUP;2521;07:36:50;0;49	89298;8	46666;4;144;1;
$GPXUP;2521;07:36:51;0;49	89299;8	46655;4;145;2;
$GPXUP;2521;07:36:52;0;49	8931;8	4663;4;146;2;
$GPXUP;2521;07:36:53;0;49	89329;8	46616;4;138;3;
$GPXUP;2521;07:36:54;0;49	8934;8	46611;4;138;2;
$GPXUP;2521;07:36:55;0;49	89345;8	46606;4;135;5;
$GPXUP;2521;07:36:56;0;49	89349;8	46603;4;133;4;
$GPXUP;2521;07:36:57;0;49	8938;8	4659;4;134;9;
$GPXUP;2521;07:36:58;0;49	8939;8	46576;4;130;17;
$GPXUP;2521;07:36:59;0;49	89393;8	46558;4;132;16;
$GPXUP;2521;07:37:00;0;49	89407;8	46538;4;130;7;
$GPXUP;2521;07:37:01;0;49	89418;8	46527;4;131;7;
$GPXUP;2521;07:37:02;0;49	89427;8	46511;4;128;8;
$GPXUP;2521;07:37:03;0;49	89436;8	46503;4;127;7;
$GPXUP;2521;07:37:04;0;49	89441;8	4649;4;126;8;
$GPXUP;2521;07:37:05;0;49	89449;8	46479;4;122;10;
$GPXUP;2521;07:37:06;0;49	89471;8	46485;4;115;5;
$GPXUP;2521;07:37:07;0;49	89472;8	46486;4;111;17;
$GPXUP;2521;07:37:08;0;49	89492;8	465;4;113;17;
$GPXUP;2521;07:37:09;0;49	89495;8	46513;4;115;23;
$GPXUP;2521;07:37:10;0;49	89488;8	46524;4;110;27;
$GPXUP;2521;07:37:11;0;49	89492;8	46545;4;102;43;
$GPXUP;2521;07:37:12;0;49	89485;8	46538;4;97;43;
$GPXUP;2521;07:37:13;0;49	89474;8	46575;4;89;43;
$GPXUP;2521;07:37:14;0;49	89464;8	46597;4;93;43;
$GPXUP;2521;07:37:15;0;49	89457;8	46588;4;81;43;
$GPXUP;2521;07:37:16;0;49	89437;8	46596;4;85;43;
$GPXUP;2521;07:37:17;0;49	89426;8	46583;4;67;43;
$GPXUP;2521;07:37:18;0;49	89417;8	46565;4;48;43;
$GPXUP;2521;07:37:19;0;49	89412;8	46544;4;57;43;
$GPXUP;2521;07:37:20;0;49	89415;8	46522;4;30;43;
$GPXUP;2521;07:37:21;0;49	8943;8	46538;4;27;43;
$GPXUP;2521;07:37:22;0;49	89423;8	46528;4;6;43;
$GPXUP;2521;07:37:23;0;49	89443;8	4649;4;3;43;
$GPXUP;2521;07:37:24;0;49	89451;8	4648;4;-11;43;
$GPXUP;2521;07:37:25;0;49	89472;8	46461;4;21;41;
$GPXUP;2521;07:37:26;0;49	89442;8	46428;4;30;38;
$GPXUP;2521;07:37:27;0;49	89499;8	46434;4;68;33;
$GPXUP;2521;07:37:28;0;49	8951;8	46419;4;91;31;
$GPXUP;2521;07:37:29;0;49	89522;8	464;4;104;30;
$GPXUP;2521;07:37:30;0;49	89515;8	4637;4;96;30;
$GPXUP;2521;07:37:31;0;49	89533;8	46366;4;81;30;
$GPXUP;2521;07:37:32;0;49	89553;8	46347;4;109;33;
$GPXUP;2521;07:37:33;0;49	89556;8	46335;4;109;33;
$GPXUP;2521;07:37:34;0;49	8957;8	46338;4;111;47;
$GPXUP;2521;07:37:35;0;49	89583;8	4636;4;136;23;
$GPXUP;2521;07:37:36;0;49	89587;8	46369;4;146;7;
$GPXUP;2521;07:37:37;0;49	89587;8	46374;4;152;7;
$GPXUP;2521;07:37:38;0;49	89579;8	46388;4;154;3;
$GPXUP;2521;07:37:39;0;49	89581;8	4641;4;156;3;
$GPXUP;2521;07:37:40;0;49	89582;8	46427;4;162;12;
$GPXUP;2521;07:37:41;0;49	89587;8	46439;4;169;20;
$GPXUP;2521;07:37:42;0;49	89587;8	46442;4;172;22;
$GPXUP;2521;07:37:43;0;49	89596;8	46457;4;174;22;
$GPXUP;2521;07:37:44;0;49	89606;8	46454;4;179;22;
$GPXUP;2521;07:37:45;0;49	89617;8	46448;4;182;23;
$GPXUP;2521;07:37:46;0;49	89629;8	46437;4;181;23;
$GPXUP;2521;07:37:47;0;49	89641;8	46422;4;182;24;
$GPXUP;2521;07:37:48;0;49	89654;8	4641;4;184;25;
$GPXUP;2521;07:37:49;0;49	89665;8	46398;4;194;26;
$GPXUP;2521;07:37:50;0;49	89685;8	46401;4;191;26;
$GPXUP;2521;07:37:51;0;49	89691;8	46393;4;186;26;
$GPXUP;2521;07:37:52;0;49	89702;8	46384;4;183;27;
$GPXUP;2521;07:37:53;0;49	89715;8	46378;4;194;29;
$GPXUP;2521;07:37:54;0;49	89724;8	46365;4;200;30;
$GPXUP;2521;07:37:55;0;49	89741;8	46383;4;193;28;
$GPXUP;2521;07:37:56;0;49	8976;8	46389;4;192;29;
$GPXUP;2521;07:37:57;0;49	89766;8	4638;4;205;30;
$GPXUP;2521;07:37:58;0;49	89777;8	46378;4;196;30;
$GPXUP;2521;07:37:59;0;49	8979;8	46376;4;191;32;
$GPXUP;2521;07:38:00;0;49	898;8	4638;4;191;32;
$GPXUP;2521;07:38:01;0;49	89807;8	46388;4;193;31;
$GPXUP;2521;07:38:02;0;49	89809;8	46403;4;194;27;
$GPXUP;2521;07:38:03;0;49	89817;8	46424;4;200;17;
$GPXUP;2521;07:38:04;0;49	8982;8	46443;4;208;14;
$GPXUP;2521;07:38:05;0;49	89797;8	46435;4;216;15;
$GPXUP;2521;07:38:06;0;49	89795;8	46441;4;229;18;
$GPXUP;2521;07:38:07;0;49	89802;8	46476;4;249;19;
$GPXUP;2521;07:38:08;0;49	8981;8	46488;4;229;21;
$GPXUP;2521;07:38:09;0;49	8982;8	46497;4;224;26;
$GPXUP;2521;07:38:10;0;49	89827;8	46482;4;237;38;
$GPXUP;2521;07:38:11;0;49	89839;8	46511;4;231;37;
$GPXUP;2521;07:38:12;0;49	89849;8	46521;4;251;43;
$GPXUP;2521;07:38:13;0;49	8987;8	46535;4;247;37;
$GPXUP;2521;07:38:14;0;49	89866;8	46545;4;238;44;
$GPXUP;2521;07:38:15;0;49	89874;8	46557;4;236;52;
$GPXUP;2521;07:38:16;0;49	89882;8	46567;4;257;58;
$GPXUP;2521;07:38:17;0;49	8989;8	46579;4;278;45;
$GPXUP;2521;07:38:18;0;49	89896;8	46591;4;251;54;
$GPXUP;2521;07:38:19;0;49	89903;8	46609;4;242;58;
$GPXUP;2521;07:38:20;0;49	89905;8	46629;4;236;61;
$GPXUP;2521;07:38:21;0;49	89906;8	46647;4;234;66;
$GPXUP;2521;07:38:22;0;49	89904;8	46637;4;252;82;
$GPXUP;2521;07:38:23;0;49	89919;8	46684;4;250;56;
$GPXUP;2521;07:38:24;0;49	89911;8	46699;4;243;74;
$GPXUP;2521;07:38:25;0;49	89914;8	46712;4;266;81;
$GPXUP;2521;07:38:26;0;49	89922;8	46724;4;251;64;
$GPXUP;2521;07:38:27;0;49	89932;8	46737;4;241;76;
$GPXUP;2521;07:38:28;0;49	89943;8	46749;4;265;80;
$GPXUP;2521;07:38:29;0;49	89938;8	46771;4;256;52;
$GPXUP;2521;07:38:30;0;49	89961;8	46734;4;269;114;
$GPXUP;2521;07:38:31;0;49	89969;8	46784;4;260;41;
$GPXUP;2521;07:38:32;0;49	89993;8	46778;4;285;78;
$GPXUP;2521;07:38:33;0;49	90008;8	46779;4;311;61;
$GPXUP;2521;07:38:34;0;49	90021;8	46785;4;272;97;
$GPXUP;2521;07:38:35;0;49	90032;8	46797;4;260;100;
$GPXUP;2521;07:38:36;0;49	9003;8	46782;4;283;100;
$GPXUP;2521;07:38:37;0;49	90066;8	4681;4;283;100;
$GPXUP;2521;07:38:38;0;49	90094;8	46819;4;283;101;
$GPXUP;2521;07:38:39;0;49	90081;8	46778;4;310;102;
$GPXUP;2521;07:38:40;0;49	9008;8	46757;4;338;104;
$GPXUP;2521;07:38:41;0;49	90093;8	46757;4;367;104;
$GPXUP;2521;07:38:42;0;49	9011;8	46822;4;407;102;
$GPXUP;2521;07:38:43;0;49	90111;8	46836;4;334;102;
$GPXUP;2521;07:38:44;0;49	90117;8	46859;4;300;101;
$GPXUP;2521;07:38:45;0;49	90129;8	4687;4;322;101;
$GPXUP;2521;07:38:46;0;49	90127;8	4684;4;336;101;
$GPXUP;2521;07:38:47;0;49	90143;8	46827;3;338;104;
$GPXUP;2521;07:38:48;0;49	90152;8	46834;3;339;100;
$GPXUP;2521;07:38:49;0;49	90152;8	46804;3;336;91;
$GPXUP;2521;07:38:50;0;49	90146;8	46788;3;337;109;
$GPXUP;2521;07:38:51;0;49	90171;8	46877;3;341;100;
$GPXUP;2521;07:38:52;0;49	90178;8	46899;3;339;95;
$GPXUP;2521;07:38:53;0;49	90165;8	46901;3;339;94;
$GPXUP;2521;07:38:54;0;49	90183;8	46937;3;339;93;
$GPXUP;2521;07:38:55;0;49	90184;8	46951;3;339;90;
$GPXUP;2521;07:38:56;0;49	9019;8	46965;3;338;88;
$GPXUP;2521;07:38:57;0;49	90197;8	46973;3;338;92;
$GPXUP;2521;07:38:58;0;49	90206;8	46987;3;339;94;
$GPXUP;2521;07:38:59;0;49	90213;8	46998;3;339;91;
$GPXUP;2521;07:39:00;0;49	9022;8	47012;3;338;89;
$GPXUP;2521;07:39:01;0;49	90223;8	47024;3;339;86;
$GPXUP;2521;07:39:02;0;49	90228;8	47039;3;338;88;
$GPXUP;2521;07:39:03;0;49	90237;8	47048;3;339;88;
$GPXUP;2521;07:39:04;0;49	90246;8	47059;3;339;90;
$GPXUP;2521;07:39:05;0;49	90258;8	4707;3;339;96;
$GPXUP;2521;07:39:06;0;49	90271;8	47073;3;338;101;
$GPXUP;2521;07:39:07;0;49	90285;8	4708;3;338;107;
$GPXUP;2521;07:39:08;0;49	90298;8	47092;3;338;98;
$GPXUP;2521;07:39:09;0;49	90297;8	47067;3;337;86;
$GPXUP;2521;07:39:10;0;49	90315;8	47118;3;339;96;
$GPXUP;2521;07:39:11;0;49	90332;8	47123;3;339;99;
$GPXUP;2521;07:39:12;0;49	90345;8	47122;3;338;98;
$GPXUP;2521;07:39:13;0;49	90359;8	47117;3;339;104;
$GPXUP;2521;07:39:14;0;49	90373;8	47108;3;338;112;
$GPXUP;2521;07:39:15;0;49	90389;8	47103;3;339;112;
$GPXUP;2521;07:39:16;0;49	90402;8	47105;3;339;107;
$GPXUP;2521;07:39:17;0;49	90414;8	47114;3;339;107;
$GPXUP;2521;07:39:18;0;49	90426;8	47127;3;338;104;
$GPXUP;2521;07:39:19;0;49	90441;8	4713;3;339;113;
$GPXUP;2521;07:39:20;0;49	9045;8	47136;3;339;122;
$GPXUP;2521;07:39:21;0;49	90458;8	47097;3;337;131;
$GPXUP;2521;07:39:22;0;49	90468;8	47074;3;337;124;
$GPXUP;2521;07:39:23;0;49	90493;8	47136;3;339;136;
$GPXUP;2521;07:39:24;0;49	90508;8	47128;3;338;136;
$GPXUP;2521;07:39:25;0;49	90509;8	47099;3;338;136;
$GPXUP;2521;07:39:26;0;49	90526;8	47053;3;336;144;
$GPXUP;2521;07:39:27;0;49	90528;8	47016;3;337;150;
$GPXUP;2521;07:39:28;0;49	90545;8	46985;3;337;155;
$GPXUP;2521;07:39:29;0;49	9055;8	46962;3;337;155;
$GPXUP;2521;07:39:30;0;49	90576;8	47005;3;339;158;
$GPXUP;2521;07:39:31;0;49	90581;8	46979;3;338;154;
$GPXUP;2521;07:39:32;0;49	90584;8	46951;3;338;151;
$GPXUP;2521;07:39:33;0;49	90587;8	46897;3;337;151;
$GPXUP;2521;07:39:34;0;49	90597;8	46901;3;338;143;
$GPXUP;2521;07:39:35;0;49	9061;8	46891;3;338;143;
$GPXUP;2521;07:39:36;0;49	90624;8	46889;3;339;132;
$GPXUP;2521;07:39:37;0;49	90635;8	46897;3;339;120;
$GPXUP;2521;07:39:38;0;49	90635;8	46862;3;336;111;
$GPXUP;2521;07:39:39;0;49	90649;8	46913;3;338;116;
$GPXUP;2521;07:39:40;0;49	9064;8	46887;3;337;108;
$GPXUP;2521;07:39:41;0;49	90637;8	46879;3;337;106;
$GPXUP;2521;07:39:42;0;49	90628;8	4684;2;337;0;
$GPXUP;2521;07:39:43;0;49	90664;8	47055;4;375;0;
$GPXUP;2521;07:39:44;0;49	90671;8	47064;4;382;0;
$GPXUP;2521;07:39:45;0;49	90679;8	47078;4;303;0;
$GPXUP;2521;07:39:46;0;49	90683;8	47103;4;261;0;
$GPXUP;2521;07:39:47;0;49	90685;8	47124;4;235;0;
$GPXUP;2521;07:39:48;0;49	90687;8	47143;4;219;0;
$GPXUP;2521;07:39:49;0;49	9069;8	47162;4;227;5;
$GPXUP;2521;07:39:50;0;49	90692;8	47164;4;224;2;
$GPXUP;2521;07:39:51;0;49	90703;8	47176;4;228;4;
$GPXUP;2521;07:39:52;0;49	9071;8	4718;4;226;4;
$GPXUP;2521;07:39:53;0;49	90729;8	47219;4;203;7;
$GPXUP;2521;07:39:54;0;49	90739;8	4723;4;188;9;
$GPXUP;2521;07:39:55;0;49	90752;8	4724;4;181;44;
$GPXUP;2521;07:39:56;0;49	90765;8	47244;4;180;44;
$GPXUP;2521;07:39:57;0;49	90772;8	47252;4;176;46;
$GPXUP;2521;07:39:58;0;49	90791;8	47253;4;163;37;
$GPXUP;2521;07:39:59;0;49	908;8	47254;4;162;28;
$GPXUP;2521;07:40:00;0;49	90818;8	47241;4;161;32;
$GPXUP;2521;07:40:01;0;49	90834;8	47236;4;160;32;
$GPXUP;2521;07:40:02;0;49	90847;8	47229;4;158;51;
$GPXUP;2521;07:40:03;0;49	90864;8	47218;4;155;69;
$GPXUP;2521;07:40:04;0;49	90884;8	47209;4;155;73;
$GPXUP;2521;07:40:05;0;49	90902;8	47205;4;153;64;
$GPXUP;2521;07:40:06;0;49	90917;8	47204;4;153;64;
$GPXUP;2521;07:40:07;0;49	90932;8	47204;4;152;60;
$GPXUP;2521;07:40:08;0;49	90945;8	47211;4;152;63;
$GPXUP;2521;07:40:09;0;49	90954;8	47225;4;150;61;
$GPXUP;2521;07:40:10;0;49	90964;8	47239;4;148;57;
$GPXUP;2521;07:40:11;0;49	90974;8	47249;4;150;48;
$GPXUP;2521;07:40:12;0;49	90986;8	47258;4;153;50;
$GPXUP;2521;07:40:13;0;49	90998;8	4727;4;155;50;
$GPXUP;2521;07:40:14;0;49	91009;8	47276;4;155;55;
$GPXUP;2521;07:40:15;0;49	91021;8	47281;4;155;49;
$GPXUP;2521;07:40:16;0;49	91032;8	47288;4;156;50;
$GPXUP;2521;07:40:17;0;49	91043;8	47293;4;154;46;
$GPXUP;2521;07:40:18;0;49	91054;8	47297;4;152;49;
$GPXUP;2521;07:40:19;0;49	91067;8	47294;4;150;52;
$GPXUP;2521;07:40:20;0;49	91082;8	47287;4;149;54;
$GPXUP;2521;07:40:21;0;49	91096;8	47281;4;149;55;
$GPXUP;2521;07:40:22;0;49	91112;8	47277;4;155;57;
$GPXUP;2521;07:40:23;0;49	91128;8	47274;4;157;58;
$GPXUP;2521;07:40:24;0;49	91145;8	47273;4;157;62;
$GPXUP;2521;07:40:25;0;49	9116;8	4726;4;156;54;
$GPXUP;2521;07:40:26;0;49	91174;8	47246;4;156;67;
$GPXUP;2521;07:40:27;0;49	91188;8	47228;4;151;67;
$GPXUP;2521;07:40:28;0;49	91202;8	47213;4;152;67;
$GPXUP;2521;07:40:29;0;49	91215;8	47206;4;151;60;
$GPXUP;2521;07:40:30;0;49	91228;8	47209;4;154;62;
$GPXUP;2521;07:40:31;0;49	9124;8	47219;4;156;67;
$GPXUP;2521;07:40:32;0;49	91252;8	47231;4;156;70;
$GPXUP;2521;07:40:33;0;49	91265;8	47237;4;155;69;
$GPXUP;2521;07:40:34;0;49	91274;8	4725;4;159;70;
$GPXUP;2521;07:40:35;0;49	91288;8	47257;4;158;70;
$GPXUP;2521;07:40:36;0;49	9129;8	47271;4;160;55;
$GPXUP;2521;07:40:37;0;49	91294;8	47288;4;160;55;
$GPXUP;2521;07:40:38;0;49	91295;8	47309;4;161;42;
$GPXUP;2521;07:40:39;0;49	91299;8	47315;4;162;55;
$GPXUP;2521;07:40:40;0;49	91286;8	47338;4;163;43;
$GPXUP;2521;07:40:41;0;49	91285;8	47353;4;164;47;
$GPXUP;2521;07:40:42;0;49	91283;8	47368;4;163;40;
$GPXUP;2521;07:40:43;0;49	91279;8	4738;4;162;41;
$GPXUP;2521;07:40:44;0;49	91268;8	47381;4;163;28;
$GPXUP;2521;07:40:45;0;49	91256;8	47397;4;166;46;
$GPXUP;2521;07:40:46;0;49	91247;8	47408;4;166;46;
$GPXUP;2521;07:40:47;0;49	91231;8	47416;4;157;55;
$GPXUP;2521;07:40:48;0;49	9122;8	47413;4;155;47;
$GPXUP;2521;07:40:49;0;49	91208;8	47396;4;152;49;
$GPXUP;2521;07:40:50;0;49	91203;8	47365;4;145;51;
$GPXUP;2521;07:40:51;0;49	91194;8	47348;4;143;51;
$GPXUP;2521;07:40:52;0;49	91208;8	47314;4;141;51;
$GPXUP;2521;07:40:53;0;49	91205;8	47298;4;143;50;
$GPXUP;2521;07:40:54;0;49	91226;8	47268;4;139;50;
$GPXUP;2521;07:40:55;0;49	91241;8	47264;4;141;44;
$GPXUP;2521;07:40:56;0;49	91256;8	47261;4;140;44;
$GPXUP;2521;07:40:57;0;49	9127;8	47261;4;149;48;
$GPXUP;2521;07:40:58;0;49	91274;8	47263;4;158;38;
$GPXUP;2521;07:40:59;0;49	91286;8	47247;4;159;38;
$GPXUP;2521;07:41:00;0;49	91298;8	47248;4;166;22;
$GPXUP;2521;07:41:01;0;49	9132;8	47224;4;165;29;
$GPXUP;2521;07:41:02;0;49	91332;8	47213;4;165;34;
$GPXUP;2521;07:41:03;0;49	91343;8	47204;4;166;43;
$GPXUP;2521;07:41:04;0;49	91357;8	47195;4;159;60;
$GPXUP;2521;07:41:05;0;49	9137;8	47177;4;159;58;
$GPXUP;2521;07:41:06;0;49	9138;8	47157;4;156;69;
$GPXUP;2521;07:41:07;0;49	91389;8	47134;4;156;69;
$GPXUP;2521;07:41:08;0;49	91401;8	47114;4;158;66;
$GPXUP;2521;07:41:09;0;49	91408;8	47089;4;161;65;
$GPXUP;2521;07:41:10;0;49	91416;8	47071;4;161;59;
$GPXUP;2521;07:41:11;0;49	91426;8	47046;4;168;63;
$GPXUP;2521;07:41:12;0;49	91432;8	47025;4;167;63;
$GPXUP;2521;07:41:13;0;49	91433;8	46996;4;168;65;
$GPXUP;2521;07:41:14;0;49	91428;8	46962;4;169;74;
$GPXUP;2521;07:41:15;0;49	91426;8	46935;4;169;71;
$GPXUP;2521;07:41:16;0;49	91421;8	46906;4;169;72;
$GPXUP;2521;07:41:17;0;49	91422;8	46878;4;169;72;
$GPXUP;2521;07:41:18;0;49	9143;8	46854;4;169;73;
$GPXUP;2521;07:41:19;0;49	91442;8	46842;4;174;66;
$GPXUP;2521;07:41:20;0;49	91454;8	4683;4;179;54;
$GPXUP;2521;07:41:21;0;49	91457;8	46815;4;179;54;
$GPXUP;2521;07:41:22;0;49	91467;8	46821;4;182;47;
$GPXUP;2521;07:41:23;0;49	91493;8	46832;4;186;46;
$GPXUP;2521;07:41:24;0;49	91503;8	46836;4;195;44;
$GPXUP;2521;07:41:25;0;49	91509;8	46834;4;194;46;
$GPXUP;2521;07:41:26;0;49	91533;8	46829;4;195;22;
$GPXUP;2521;07:41:27;0;49	91545;8	46812;4;191;19;
$GPXUP;2521;07:41:28;0;49	91561;8	46806;4;179;33;
$GPXUP;2521;07:41:29;0;49	91574;8	468;4;179;54;
$GPXUP;2521;07:41:30;0;49	91589;8	46811;4;177;53;
$GPXUP;2521;07:41:31;0;49	91598;8	4682;4;176;47;
$GPXUP;2521;07:41:32;0;49	91608;8	46831;4;176;49;
$GPXUP;2521;07:41:33;0;49	91621;8	46842;4;177;53;
$GPXUP;2521;07:41:34;0;49	91632;8	46848;4;177;52;
$GPXUP;2521;07:41:35;0;49	91642;8	4686;4;176;54;
$GPXUP;2521;07:41:36;0;49	91653;8	46877;4;175;58;
$GPXUP;2521;07:41:37;0;49	91661;8	46894;4;174;57;
$GPXUP;2521;07:41:38;0;49	91673;8	4691;4;174;60;
$GPXUP;2521;07:41:39;0;49	91685;8	46928;4;168;67;
$GPXUP;2521;07:41:40;0;49	91695;8	46946;4;168;66;
$GPXUP;2521;07:41:41;0;49	917;8	46963;4;166;60;
$GPXUP;2521;07:41:42;0;49	91705;8	46981;4;164;58;
$GPXUP;2521;07:41:43;0;49	91709;8	47001;4;167;56;
$GPXUP;2521;07:41:44;0;49	91717;8	47022;4;166;57;
$GPXUP;2521;07:41:45;0;49	91723;8	47042;4;165;55;
$GPXUP;2521;07:41:46;0;49	91733;8	47059;4;165;55;
$GPXUP;2521;07:41:47;0;49	91739;8	4708;4;162;58;
$GPXUP;2521;07:41:48;0;49	91746;8	47097;4;163;59;
$GPXUP;2521;07:41:49;0;49	91753;8	4711;4;159;54;
$GPXUP;2521;07:41:50;0;49	91766;8	47123;4;160;53;
$GPXUP;2521;07:41:51;0;49	91777;8	47129;4;162;54;
$GPXUP;2521;07:41:52;0;49	9179;8	4714;4;163;50;
$GPXUP;2521;07:41:53;0;49	91802;8	47149;4;163;56;
$GPXUP;2521;07:41:54;0;49	91811;8	47167;4;163;60;
$GPXUP;2521;07:41:55;0;49	9182;8	47186;4;163;61;
$GPXUP;2521;07:41:56;0;49	9183;8	47201;4;160;54;
$GPXUP;2521;07:41:57;0;49	91841;8	47211;4;158;53;
$GPXUP;2521;07:41:58;0;49	91854;8	47222;4;158;54;
$GPXUP;2521;07:41:59;0;49	91862;8	47236;4;156;56;
$GPXUP;2521;07:42:00;0;49	91869;8	47257;4;158;58;
$GPXUP;2521;07:42:01;0;49	91875;8	47279;4;160;56;
$GPXUP;2521;07:42:02;0;49	91884;8	47296;4;162;57;
$GPXUP;2521;07:42:03;0;49	91895;8	47313;4;162;54;
$GPXUP;2521;07:42:04;0;49	91905;8	47329;4;164;57;
$GPXUP;2521;07:42:05;0;49	91911;8	47346;4;165;55;
$GPXUP;2521;07:42:06;0;49	91918;8	47365;4;164;53;
$GPXUP;2521;07:42:07;0;49	91926;8	47385;4;163;57;
$GPXUP;2521;07:42:08;0;49	91933;8	47402;4;166;58;
$GPXUP;2521;07:42:09;0;49	91936;8	47421;4;167;55;
$GPXUP;2521;07:42:10;0;49	91942;8	47441;4;165;46;
$GPXUP;2521;07:42:11;0;49	9195;8	47456;4;163;53;
$GPXUP;2521;07:42:12;0;49	91961;8	47473;4;166;51;
$GPXUP;2521;07:42:13;0;49	9197;8	47488;4;164;52;
$GPXUP;2521;07:42:14;0;49	9198;8	47505;4;162;56;
$GPXUP;2521;07:42:15;0;49	91989;8	47519;4;160;50;
$GPXUP;2521;07:42:16;0;49	92008;8	47516;4;155;46;
$GPXUP;2521;07:42:17;0;49	92022;8	4752;4;153;54;
$GPXUP;2521;07:42:18;0;49	92034;8	47528;4;153;53;
$GPXUP;2521;07:42:19;0;49	92044;8	47549;4;154;57;
$GPXUP;2521;07:42:20;0;49	92049;8	47572;4;157;54;
$GPXUP;2521;07:42:21;0;49	92051;8	47591;4;156;55;
$GPXUP;2521;07:42:22;0;49	92055;8	47611;4;155;54;
$GPXUP;2521;07:42:23;0;49	92064;8	47624;4;154;53;
$GPXUP;2521;07:42:24;0;49	92073;8	47638;4;155;51;
$GPXUP;2521;07:42:25;0;49	92085;8	47647;4;155;45;
$GPXUP;2521;07:42:26;0;49	92095;8	47655;4;155;44;
$GPXUP;2521;07:42:27;0;49	92106;8	47663;4;154;47;
$GPXUP;2521;07:42:28;0;49	92117;8	47672;4;150;45;
$GPXUP;2521;07:42:29;0;49	92127;8	47681;4;149;48;
$GPXUP;2521;07:42:30;0;49	92138;8	47691;4;149;50;
$GPXUP;2521;07:42:31;0;49	92148;8	47704;4;151;52;
$GPXUP;2521;07:42:32;0;49	92158;8	47717;4;150;52;
$GPXUP;2521;07:42:33;0;49	92166;8	47718;4;153;48;
$GPXUP;2521;07:42:34;0;49	92182;8	47718;4;154;44;
$GPXUP;2521;07:42:35;0;49	92196;8	47709;4;155;29;
$GPXUP;2521;07:42:36;0;49	92207;8	477;4;157;34;
$GPXUP;2521;07:42:37;0;49	92222;8	47697;4;154;54;
$GPXUP;2521;07:42:38;0;49	92235;8	47694;4;152;51;
$GPXUP;2521;07:42:39;0;49	92249;8	47698;4;151;53;
$GPXUP;2521;07:42:40;0;49	9226;8	47707;4;152;43;
$GPXUP;2521;07:42:41;0;49	92268;8	47719;4;153;38;
$GPXUP;2521;07:42:42;0;49	92274;8	47732;4;153;40;
$GPXUP;2521;07:42:43;0;49	92284;8	47739;4;156;44;
$GPXUP;2521;07:42:44;0;49	92294;8	47749;4;156;44;
$GPXUP;2521;07:42:45;0;49	92304;8	47759;4;155;51;
$GPXUP;2521;07:42:46;0;49	92308;8	47772;4;163;54;
$GPXUP;2521;07:42:47;0;49	92314;8	47787;4;162;53;
$GPXUP;2521;07:42:48;0;49	92311;8	47803;4;164;45;
$GPXUP;2521;07:42:49;0;49	9231;8	47821;4;165;45;
$GPXUP;2521;07:42:50;0;49	92301;8	47828;4;163;29;
$GPXUP;2521;07:42:51;0;49	9229;8	47844;4;164;18;
$GPXUP;2521;07:42:52;0;49	92285;8	47865;4;164;20;
$GPXUP;2521;07:42:53;0;49	92281;8	47885;4;165;40;
$GPXUP;2521;07:42:54;0;49	9228;8	47904;4;165;45;
$GPXUP;2521;07:42:55;0;49	92277;8	47924;4;172;48;
$GPXUP;2521;07:42:56;0;49	92278;8	47943;4;173;54;
$GPXUP;2521;07:42:57;0;49	92282;8	47958;4;170;54;
$GPXUP;2521;07:42:58;0;49	92293;8	47974;4;166;45;
$GPXUP;2521;07:42:59;0;49	92298;8	47985;4;166;42;
$GPXUP;2521;07:43:00;0;49	92306;8	47998;4;165;43;
$GPXUP;2521;07:43:01;0;49	92325;8	4799;4;166;22;
$GPXUP;2521;07:43:02;0;49	92328;8	47994;4;169;22;
$GPXUP;2521;07:43:03;0;49	92352;8	47978;4;182;13;
$GPXUP;2521;07:43:50;0;49	92372;8	47879;4;203;6;
$GPXUP;2521;07:43:51;0;49	92364;8	47849;4;203;22;
$GPXUP;2521;07:43:52;0;49	92364;8	47833;4;203;26;
$GPXUP;2521;07:43:53;0;49	92349;8	47798;4;209;71;
$GPXUP;2521;07:43:54;0;49	92343;8	47773;4;208;69;
$GPXUP;2521;07:43:55;0;49	92337;8	47747;4;207;71;
$GPXUP;2521;07:43:56;0;49	9233;8	47719;4;209;76;
$GPXUP;2521;07:43:57;0;49	92325;8	47693;4;213;74;
$GPXUP;2521;07:43:58;0;49	92329;8	47671;4;215;77;
$GPXUP;2521;07:43:59;0;49	92335;8	47645;4;220;51;
$GPXUP;2521;07:44:00;0;49	92346;8	47626;4;220;59;
$GPXUP;2521;07:44:01;0;49	92353;8	47608;4;222;57;
$GPXUP;2521;07:44:02;0;49	9237;8	47604;4;223;58;
$GPXUP;2521;07:44:03;0;49	92384;8	47604;4;225;50;
$GPXUP;2521;07:44:04;0;49	92396;8	47601;4;227;48;
$GPXUP;2521;07:44:05;0;49	92408;8	47603;4;226;48;
$GPXUP;2521;07:44:06;0;49	92419;8	47606;4;224;49;
$GPXUP;2521;07:44:07;0;49	92432;8	47609;4;224;51;
$GPXUP;2521;07:44:08;0;49	92438;8	47623;4;217;47;
$GPXUP;2521;07:44:09;0;49	92453;8	47623;4;215;47;
$GPXUP;2521;07:44:10;0;49	92464;8	47625;4;216;47;
$GPXUP;2521;07:44:11;0;49	92477;8	47618;4;218;50;
$GPXUP;2521;07:44:12;0;49	92489;8	47616;4;221;54;
$GPXUP;2521;07:44:13;0;49	92504;8	47612;4;223;53;
$GPXUP;2521;07:44:14;0;49	92516;8	47616;4;226;51;
$GPXUP;2521;07:44:15;0;49	92529;8	47615;4;227;55;
$GPXUP;2521;07:44:16;0;49	92543;8	47613;4;226;50;
$GPXUP;2521;07:44:17;0;49	92558;8	47605;4;226;51;
$GPXUP;2521;07:44:18;0;49	92569;8	47597;4;222;54;
$GPXUP;2521;07:44:19;0;49	92581;8	47587;4;220;54;
$GPXUP;2521;07:44:20;0;49	92593;8	47585;4;220;49;
$GPXUP;2521;07:44:21;0;49	92604;8	47591;4;224;48;
$GPXUP;2521;07:44:22;0;49	92615;8	47599;4;230;50;
$GPXUP;2521;07:44:23;0;49	92628;8	47607;4;228;56;
$GPXUP;2521;07:44:24;0;49	92649;8	47609;4;228;54;
$GPXUP;2521;07:44:25;0;49	92659;8	47603;4;231;66;
$GPXUP;2521;07:44:26;0;49	92671;8	47593;4;231;64;
$GPXUP;2521;07:44:27;0;49	92681;8	47582;4;231;60;
$GPXUP;2521;07:44:28;0;49	9269;8	47569;4;237;60;
$GPXUP;2521;07:44:29;0;49	927;8	47552;4;239;62;
$GPXUP;2521;07:44:30;0;49	9271;8	47532;4;240;63;
$GPXUP;2521;07:44:31;0;49	92714;8	47511;4;238;62;
$GPXUP;2521;07:44:32;0;49	92722;8	47493;4;238;58;
$GPXUP;2521;07:44:33;0;49	92732;8	47476;4;238;58;
$GPXUP;2521;07:44:34;0;49	9274;8	47469;4;241;58;
$GPXUP;2521;07:44:35;0;49	9276;8	47473;4;249;58;
$GPXUP;2521;07:44:36;0;49	92772;8	47476;4;252;58;
$GPXUP;2521;07:44:37;0;49	92782;8	47477;4;252;58;
$GPXUP;2521;07:44:38;0;49	92795;8	47483;4;252;61;
$GPXUP;2521;07:44:39;0;49	92803;8	47475;4;258;61;
$GPXUP;2521;07:44:40;0;49	92815;8	47488;4;270;61;
$GPXUP;2521;07:44:41;0;49	92826;8	47501;4;272;62;
$GPXUP;2521;07:44:42;0;49	9282;8	47516;4;276;62;
$GPXUP;2521;07:44:43;0;49	92815;8	47526;4;282;62;
$GPXUP;2521;07:44:44;0;49	92816;8	47515;4;283;63;
$GPXUP;2521;07:44:45;0;49	92794;8	47534;4;286;60;
$GPXUP;2521;07:44:46;0;49	92791;8	47533;4;278;60;
$GPXUP;2521;07:44:47;0;49	92771;8	47553;4;274;58;
$GPXUP;2521;07:44:48;0;49	92771;8	47558;4;266;55;
$GPXUP;2521;07:44:49;0;49	92758;8	47584;4;266;56;
$GPXUP;2521;07:44:50;0;49	92759;8	47599;4;272;59;
$GPXUP;2521;07:44:51;0;49	92761;8	47614;4;277;62;
$GPXUP;2521;07:44:52;0;49	92763;8	4763;4;279;41;
$GPXUP;2521;07:44:53;0;49	92764;8	4764;4;277;37;
$GPXUP;2521;07:44:54;0;49	92762;8	47654;4;277;35;
$GPXUP;2521;07:44:55;0;49	92757;8	47667;4;276;35;
$GPXUP;2521;07:44:56;0;49	92749;8	47677;4;272;39;
$GPXUP;2521;07:44:57;0;49	92739;8	47688;4;275;44;
$GPXUP;2521;07:44:58;0;49	92727;8	47693;4;273;46;
$GPXUP;2521;07:44:59;0;49	92716;8	47692;4;273;43;
$GPXUP;2521;07:45:00;0;49	92696;8	47685;4;264;57;
$GPXUP;2521;07:45:01;0;49	92682;8	47681;4;259;61;
$GPXUP;2521;07:45:02;0;49	9267;8	47674;4;258;59;
$GPXUP;2521;07:45:03;0;49	92657;8	47658;4;255;64;
$GPXUP;2521;07:45:04;0;49	92646;8	4764;4;253;67;
$GPXUP;2521;07:45:05;0;49	92651;8	47617;4;253;80;
$GPXUP;2521;07:45:06;0;49	92652;8	47593;4;255;72;
$GPXUP;2521;07:45:07;0;49	92661;8	4758;4;251;44;
$GPXUP;2521;07:45:08;0;49	92671;8	47575;4;249;19;
$GPXUP;2521;07:45:09;0;49	92682;8	4758;4;250;30;
$GPXUP;2521;07:45:10;0;49	92691;8	47583;4;249;33;
$GPXUP;2521;07:45:11;0;49	92699;8	47583;4;247;32;
$GPXUP;2521;07:45:12;0;49	92711;8	47575;4;240;47;
$GPXUP;2521;07:45:13;0;49	92721;8	47569;4;237;53;
$GPXUP;2521;07:45:14;0;49	92736;8	47562;4;232;51;
$GPXUP;2521;07:45:15;0;49	92747;8	47559;4;229;50;
$GPXUP;2521;07:45:16;0;49	9276;8	47551;4;228;55;
$GPXUP;2521;07:45:17;0;49	92773;8	47533;4;232;60;
$GPXUP;2521;07:45:18;0;49	92782;8	47511;4;234;66;
$GPXUP;2521;07:45:19;0;49	92786;8	47484;4;228;70;
$GPXUP;2521;07:45:20;0;49	92786;8	47457;4;227;71;
$GPXUP;2521;07:45:21;0;49	92783;8	4743;4;228;70;
$GPXUP;2521;07:45:22;0;49	92784;8	47405;4;226;69;
$GPXUP;2521;07:45:23;0;49	92787;8	47378;4;226;68;
$GPXUP;2521;07:45:24;0;49	92784;8	47355;4;225;68;
$GPXUP;2521;07:45:25;0;49	92786;8	47325;4;226;65;
$GPXUP;2521;07:45:26;0;49	92789;8	47304;4;231;65;
$GPXUP;2521;07:45:27;0;49	92798;8	47284;4;226;58;
$GPXUP;2521;07:45:28;0;49	92811;8	47274;4;224;56;
$GPXUP;2521;07:45:29;0;49	92824;8	47269;4;224;53;
$GPXUP;2521;07:45:30;0;49	92837;8	47272;4;221;40;
$GPXUP;2521;07:45:31;0;49	92846;8	47277;4;225;43;
$GPXUP;2521;07:45:32;0;49	92857;8	47276;4;223;46;
$GPXUP;2521;07:45:33;0;49	9287;8	47273;4;224;46;
$GPXUP;2521;07:45:34;0;49	92881;8	47265;4;223;45;
$GPXUP;2521;07:45:35;0;49	92895;8	47251;4;220;61;
$GPXUP;2521;07:45:36;0;49	92907;8	47233;4;220;60;
$GPXUP;2521;07:45:37;0;49	92916;8	47215;4;221;62;
$GPXUP;2521;07:45:38;0;49	92924;8	47195;4;224;62;
$GPXUP;2521;07:45:39;0;49	92931;8	4717;4;224;64;
$GPXUP;2521;07:45:40;0;49	92934;8	47144;4;226;64;
$GPXUP;2521;07:45:41;0;49	92933;8	4712;4;228;66;
$GPXUP;2521;07:45:42;0;49	92933;8	47095;4;230;68;
$GPXUP;2521;07:45:43;0;49	92932;8	47069;4;232;67;
$GPXUP;2521;07:45:44;0;49	92937;8	47043;4;234;66;
$GPXUP;2521;07:45:45;0;49	92943;8	47015;4;234;69;
$GPXUP;2521;07:45:46;0;49	92949;8	4699;4;234;70;
$GPXUP;2521;07:45:47;0;49	92947;8	46963;4;239;70;
$GPXUP;2521;07:45:48;0;49	92942;8	46933;4;247;73;
$GPXUP;2521;07:45:49;0;49	92937;8	46908;4;252;72;
$GPXUP;2521;07:45:50;0;49	92925;8	46881;4;254;73;
$GPXUP;2521;07:45:51;0;49	92916;8	46856;4;251;74;
$GPXUP;2521;07:45:52;0;49	92908;8	46832;4;250;74;
$GPXUP;2521;07:45:53;0;49	92901;8	46807;4;250;72;
$GPXUP;2521;07:45:54;0;49	92898;8	4678;4;249;69;
$GPXUP;2521;07:45:55;0;49	92896;8	46754;4;252;67;
$GPXUP;2521;07:45:56;0;49	9289;8	46728;4;251;77;
$GPXUP;2521;07:45:57;0;49	92882;8	46701;4;249;69;
$GPXUP;2521;07:45:58;0;49	92874;8	46675;4;247;67;
$GPXUP;2521;07:45:59;0;49	92864;8	46655;4;249;66;
$GPXUP;2521;07:46:00;0;49	92852;8	46643;4;248;69;
$GPXUP;2521;07:46:01;0;49	92839;8	46633;4;249;61;
$GPXUP;2521;07:46:02;0;49	92824;8	46628;4;250;56;
$GPXUP;2521;07:46:03;0;49	92806;8	46626;4;246;63;
$GPXUP;2521;07:46:04;0;49	92788;8	46625;4;242;64;
$GPXUP;2521;07:46:05;0;49	9277;8	46621;4;242;66;
$GPXUP;2521;07:46:06;0;49	92754;8	4662;4;237;69;
$GPXUP;2521;07:46:07;0;49	92736;8	46616;4;238;70;
$GPXUP;2521;07:46:08;0;49	92719;8	46615;4;237;66;
$GPXUP;2521;07:46:09;0;49	92703;8	46621;4;236;66;
$GPXUP;2521;07:46:10;0;49	92689;8	46631;4;235;65;
$GPXUP;2521;07:46:11;0;49	92675;8	46641;4;238;60;
$GPXUP;2521;07:46:12;0;49	92661;8	46647;4;238;59;
$GPXUP;2521;07:46:13;0;49	92646;8	4665;4;238;64;
$GPXUP;2521;07:46:14;0;49	92631;8	46653;4;237;62;
$GPXUP;2521;07:46:15;0;49	92615;8	46654;4;237;62;
$GPXUP;2521;07:46:16;0;49	92598;8	46657;4;239;62;
$GPXUP;2521;07:46:17;0;49	92586;8	46663;4;242;60;
$GPXUP;2521;07:46:18;0;49	92569;8	46666;4;241;58;
$GPXUP;2521;07:46:19;0;49	92555;8	46664;4;241;60;
$GPXUP;2521;07:46:20;0;49	92541;8	46657;4;238;56;
$GPXUP;2521;07:46:21;0;49	92527;8	46652;4;236;59;
$GPXUP;2521;07:46:22;0;49	92513;8	46646;4;239;57;
$GPXUP;2521;07:46:23;0;49	925;8	46636;4;245;55;
$GPXUP;2521;07:46:24;0;49	92486;8	46625;4;244;53;
$GPXUP;2521;07:46:25;0;49	92475;8	46613;4;245;56;
$GPXUP;2521;07:46:26;0;49	92465;8	46601;4;249;55;
$GPXUP;2521;07:46:27;0;49	92451;8	4659;4;251;58;
$GPXUP;2521;07:46:28;0;49	92437;8	46582;4;250;56;
$GPXUP;2521;07:46:29;0;49	92421;8	4658;4;252;61;
$GPXUP;2521;07:46:30;0;49	92405;8	46585;4;250;61;
$GPXUP;2521;07:46:31;0;49	92393;8	46596;4;247;61;
$GPXUP;2521;07:46:32;0;49	92383;8	46615;4;249;53;
$GPXUP;2521;07:46:33;0;49	92376;8	46633;4;251;52;
$GPXUP;2521;07:46:34;0;49	92369;8	46649;4;252;50;
$GPXUP;2521;07:46:35;0;49	92363;8	46662;4;245;48;
$GPXUP;2521;07:46:36;0;49	92359;8	46677;4;243;48;
$GPXUP;2521;07:46:37;0;49	92352;8	46695;4;240;51;
$GPXUP;2521;07:46:38;0;49	92345;8	46712;4;238;51;
$GPXUP;2521;07:46:39;0;49	92338;8	46728;4;240;49;
$GPXUP;2521;07:46:40;0;49	92334;8	46742;4;242;46;
$GPXUP;2521;07:46:41;0;49	92328;8	46759;4;244;45;
$GPXUP;2521;07:46:42;0;49	92324;8	46775;4;244;44;
$GPXUP;2521;07:46:43;0;49	92318;8	46791;4;244;45;
$GPXUP;2521;07:46:44;0;49	92315;8	46807;4;244;45;
$GPXUP;2521;07:46:45;0;49	92306;8	46818;4;247;49;
$GPXUP;2521;07:46:46;0;49	923;8	46833;4;252;49;
$GPXUP;2521;07:46:47;0;49	92299;8	46853;4;250;42;
$GPXUP;2521;07:46:48;0;49	92299;8	46869;4;245;42;
$GPXUP;2521;07:46:49;0;49	92298;8	46888;4;243;44;
$GPXUP;2521;07:46:50;0;49	92296;8	46905;4;238;44;
$GPXUP;2521;07:46:51;0;49	92294;8	46921;4;239;40;
$GPXUP;2521;07:46:52;0;49	92298;8	46935;4;238;37;
$GPXUP;2521;07:46:53;0;49	92307;8	46942;4;237;41;
$GPXUP;2521;07:46:54;0;49	92316;8	46943;4;234;45;
$GPXUP;2521;07:46:55;0;49	92324;8	46939;4;231;38;
$GPXUP;2521;07:46:56;0;49	92335;8	46927;4;227;28;
$GPXUP;2521;07:46:57;0;49	92342;8	46909;4;226;61;
$GPXUP;2521;07:46:58;0;49	92352;8	46892;4;228;55;
$GPXUP;2521;07:46:59;0;49	92361;8	46881;4;228;51;
$GPXUP;2521;07:47:00;0;49	92371;8	46869;4;228;51;
$GPXUP;2521;07:47:01;0;49	92383;8	46855;4;229;53;
$GPXUP;2521;07:47:02;0;49	92393;8	46838;4;233;56;
$GPXUP;2521;07:47:03;0;49	924;8	46814;4;233;64;
$GPXUP;2521;07:47:04;0;49	92406;8	46791;4;231;62;
$GPXUP;2521;07:47:05;0;49	92413;8	46768;4;227;64;
$GPXUP;2521;07:47:06;0;49	92421;8	4675;4;225;63;
$GPXUP;2521;07:47:07;0;49	92431;8	46736;4;224;55;
$GPXUP;2521;07:47:08;0;49	92441;8	46726;4;223;54;
$GPXUP;2521;07:47:09;0;49	92458;8	46724;4;226;54;
$GPXUP;2521;07:47:10;0;49	9247;8	46725;4;225;53;
$GPXUP;2521;07:47:11;0;49	9248;8	46727;4;222;49;
$GPXUP;2521;07:47:12;0;49	92493;8	46726;4;215;53;
$GPXUP;2521;07:47:13;0;49	92508;8	4672;4;208;57;
$GPXUP;2521;07:47:14;0;49	92521;8	46715;4;205;60;
$GPXUP;2521;07:47:15;0;49	92536;8	46712;4;206;64;
$GPXUP;2521;07:47:16;0;49	92553;8	4671;4;204;66;
$GPXUP;2521;07:47:17;0;49	9257;8	46708;4;200;61;
$GPXUP;2521;07:47:18;0;49	92583;8	46703;4;200;59;
$GPXUP;2521;07:47:19;0;49	92596;8	46705;4;200;50;
$GPXUP;2521;07:47:20;0;49	92611;8	46706;4;203;51;
$GPXUP;2521;07:47:21;0;49	92625;8	46701;4;204;54;
$GPXUP;2521;07:47:22;0;49	92639;8	46693;4;204;57;
$GPXUP;2521;07:47:23;0;49	92652;8	46681;4;206;60;
$GPXUP;2521;07:47:24;0;49	92665;8	46666;4;205;65;
$GPXUP;2521;07:47:25;0;49	92679;8	46653;4;205;63;
$GPXUP;2521;07:47:26;0;49	9269;8	46639;4;208;61;
$GPXUP;2521;07:47:27;0;49	92702;8	46627;4;209;63;
$GPXUP;2521;07:47:28;0;49	92716;8	46614;4;206;61;
$GPXUP;2521;07:47:29;0;49	92728;8	46597;4;205;69;
$GPXUP;2521;07:47:30;0;49	92742;8	46585;4;207;65;
$GPXUP;2521;07:47:31;0;49	92756;8	46582;4;209;60;
$GPXUP;2521;07:47:32;0;49	92772;8	4658;4;210;56;
$GPXUP;2521;07:47:33;0;49	92786;8	46568;4;211;56;
$GPXUP;2521;07:47:34;0;49	92799;8	46556;4;212;61;
$GPXUP;2521;07:47:35;0;49	9281;8	46547;4;210;58;
$GPXUP;2521;07:47:36;0;49	92823;8	46542;4;207;55;
$GPXUP;2521;07:47:37;0;49	92836;8	46537;4;208;55;
$GPXUP;2521;07:47:38;0;49	9285;8	46526;4;210;60;
$GPXUP;2521;07:47:39;0;49	92863;8	46512;4;208;63;
$GPXUP;2521;07:47:40;0;49	92877;8	46499;4;207;61;
$GPXUP;2521;07:47:41;0;49	9289;8	46487;4;209;63;
$GPXUP;2521;07:47:42;0;49	92906;8	46477;4;209;52;
$GPXUP;2521;07:47:43;0;49	92919;8	46475;4;211;55;
$GPXUP;2521;07:47:44;0;49	92932;8	46468;4;216;57;
$GPXUP;2521;07:47:45;0;49	92946;8	46457;4;214;58;
$GPXUP;2521;07:47:46;0;49	92962;8	46446;4;213;58;
$GPXUP;2521;07:47:47;0;49	92973;8	46439;4;211;54;
$GPXUP;2521;07:47:48;0;49	92987;8	46439;4;209;50;
$GPXUP;2521;07:47:49;0;49	92998;8	46433;4;210;51;
$GPXUP;2521;07:47:50;0;49	93011;8	46428;4;211;58;
$GPXUP;2521;07:47:51;0;49	93026;8	46423;4;214;54;
$GPXUP;2521;07:47:52;0;49	93038;8	46421;4;213;54;
$GPXUP;2521;07:47:53;0;49	93052;8	46413;4;217;54;
$GPXUP;2521;07:47:54;0;49	93065;8	46403;4;218;54;
$GPXUP;2521;07:47:55;0;49	93077;8	46394;4;217;57;
$GPXUP;2521;07:47:56;0;49	9309;8	46386;4;220;53;
$GPXUP;2521;07:47:57;0;49	93104;8	46377;4;220;52;
$GPXUP;2521;07:47:58;0;49	93115;8	46371;4;218;52;
$GPXUP;2521;07:47:59;0;49	93128;8	46362;4;214;55;
$GPXUP;2521;07:48:00;0;49	9314;8	46354;4;213;56;
$GPXUP;2521;07:48:01;0;49	93152;8	46347;4;212;56;
$GPXUP;2521;07:48:02;0;49	93167;8	46343;4;206;55;
$GPXUP;2521;07:48:03;0;49	93181;8	4634;4;204;55;
$GPXUP;2521;07:48:04;0;49	93195;8	46336;4;203;56;
$GPXUP;2521;07:48:05;0;49	93207;8	46329;4;201;58;
$GPXUP;2521;07:48:06;0;49	93222;8	46327;4;199;58;
$GPXUP;2521;07:48:07;0;49	93235;8	46334;4;198;55;
$GPXUP;2521;07:48:08;0;49	93248;8	46343;4;201;60;
$GPXUP;2521;07:48:09;0;49	93262;8	46349;4;201;57;
$GPXUP;2521;07:48:10;0;49	93276;8	46351;4;200;59;
$GPXUP;2521;07:48:11;0;49	9329;8	46349;4;199;52;
$GPXUP;2521;07:48:12;0;49	93301;8	46347;4;198;49;
$GPXUP;2521;07:48:13;0;49	93313;8	46347;4;196;46;
$GPXUP;2521;07:48:14;0;49	93324;8	46344;4;195;50;
$GPXUP;2521;07:48:15;0;49	93336;8	46337;4;193;56;
$GPXUP;2521;07:48:16;0;49	93348;8	46329;4;195;53;
$GPXUP;2521;07:48:17;0;49	93362;8	46326;4;197;51;
$GPXUP;2521;07:48:18;0;49	93375;8	46318;4;195;54;
$GPXUP;2521;07:48:19;0;49	93388;8	46308;4;192;56;
$GPXUP;2521;07:48:20;0;49	93401;8	46299;4;193;56;
$GPXUP;2521;07:48:21;0;49	93411;8	46292;4;193;57;
$GPXUP;2521;07:48:22;0;49	93424;8	46288;4;193;54;
$GPXUP;2521;07:48:23;0;49	93437;8	46279;4;190;53;
$GPXUP;2521;07:48:24;0;49	93449;8	46271;4;191;50;
$GPXUP;2521;07:48:25;0;49	93462;8	46269;4;190;46;
$GPXUP;2521;07:48:26;0;49	93474;8	46273;4;192;47;
$GPXUP;2521;07:48:27;0;49	93483;8	46285;4;194;44;
$GPXUP;2521;07:48:28;0;49	93488;8	463;4;192;45;
$GPXUP;2521;07:48:29;0;49	93489;8	46321;4;190;47;
$GPXUP;2521;07:48:30;0;49	93486;8	46339;4;195;50;
$GPXUP;2521;07:48:31;0;49	93482;8	46355;4;197;51;
$GPXUP;2521;07:48:32;0;49	93477;8	46369;4;201;49;
$GPXUP;2521;07:48:33;0;49	93471;8	46385;4;204;46;
$GPXUP;2521;07:48:34;0;49	93468;8	46402;4;205;42;
$GPXUP;2521;07:48:35;0;49	93471;8	46419;4;202;44;
$GPXUP;2521;07:48:36;0;49	93475;8	46435;4;203;41;
$GPXUP;2521;07:48:37;0;49	93482;8	46448;4;204;42;
$GPXUP;2521;07:48:38;0;49	93483;8	46464;4;206;42;
$GPXUP;2521;07:48:39;0;49	93483;8	4648;4;202;41;
$GPXUP;2521;07:48:40;0;49	93483;8	46496;4;201;40;
$GPXUP;2521;07:48:41;0;49	93485;8	4651;4;201;42;
$GPXUP;2521;07:48:42;0;49	93491;8	46524;4;202;39;
$GPXUP;2521;07:48:43;0;49	935;8	46536;4;205;44;
$GPXUP;2521;07:48:44;0;49	93507;8	46546;4;205;39;
$GPXUP;2521;07:48:45;0;49	93511;8	4656;4;207;38;
$GPXUP;2521;07:48:46;0;49	93508;8	46576;4;208;40;
$GPXUP;2521;07:48:47;0;49	93507;8	46593;4;210;43;
$GPXUP;2521;07:48:48;0;49	93504;8	46609;4;210;41;
$GPXUP;2521;07:48:49;0;49	93502;8	46624;4;211;39;
$GPXUP;2521;07:48:50;0;49	93502;8	4664;4;211;39;
$GPXUP;2521;07:48:51;0;49	93502;8	46657;4;212;41;
$GPXUP;2521;07:48:52;0;49	935;8	46673;4;210;41;
$GPXUP;2521;07:48:53;0;49	93497;8	46689;4;207;41;
$GPXUP;2521;07:48:54;0;49	93498;8	46709;4;205;43;
$GPXUP;2521;07:48:55;0;49	93498;8	46726;4;203;42;
$GPXUP;2521;07:48:56;0;49	93498;8	46743;4;206;42;
$GPXUP;2521;07:48:57;0;49	93495;8	46756;4;209;42;
$GPXUP;2521;07:48:58;0;49	93489;8	4677;4;207;44;
$GPXUP;2521;07:48:59;0;49	9348;8	46785;4;204;47;
$GPXUP;2521;07:49:00;0;49	9347;8	46795;4;201;50;
$GPXUP;2521;07:49:01;0;49	93459;8	46808;4;200;51;
$GPXUP;2521;07:49:02;0;49	93448;8	46818;4;198;51;
$GPXUP;2521;07:49:03;0;49	93434;8	46824;4;199;52;
$GPXUP;2521;07:49:04;0;49	93419;8	46833;4;198;51;
$GPXUP;2521;07:49:05;0;49	93407;8	46835;4;198;51;
$GPXUP;2521;07:49:06;0;49	93394;8	46844;4;203;49;
$GPXUP;2521;07:49:07;0;49	93387;8	46859;4;204;47;
$GPXUP;2521;07:49:08;0;49	93384;8	46871;4;204;43;
$GPXUP;2521;07:49:09;0;49	93381;8	46888;4;206;40;
$GPXUP;2521;07:49:10;0;49	9338;8	46904;4;202;41;
$GPXUP;2521;07:49:11;0;49	93376;8	46919;4;199;41;
$GPXUP;2521;07:49:12;0;49	93368;8	46933;4;197;53;
$GPXUP;2521;07:49:13;0;49	93357;8	46946;4;195;57;
$GPXUP;2521;07:49:14;0;49	93342;8	46959;4;195;56;
$GPXUP;2521;07:49:15;0;49	93332;8	46972;4;195;55;
$GPXUP;2521;07:49:16;0;49	93322;8	46988;4;195;55;
$GPXUP;2521;07:49:17;0;49	93311;8	47001;4;193;57;
$GPXUP;2521;07:49:18;0;49	93299;8	4701;4;188;65;
$GPXUP;2521;07:49:19;0;49	93277;8	47014;4;187;62;
$GPXUP;2521;07:49:20;0;49	93263;8	47027;4;183;63;
$GPXUP;2521;07:49:21;0;49	93256;8	47044;4;183;56;
$GPXUP;2521;07:49:22;0;49	93246;8	47057;4;185;56;
$GPXUP;2521;07:49:23;0;49	93236;8	47074;4;184;54;
$GPXUP;2521;07:49:24;0;49	93231;8	47094;4;188;53;
$GPXUP;2521;07:49:25;0;49	93221;8	47108;4;192;55;
$GPXUP;2521;07:49:26;0;49	93213;8	47122;4;192;57;
$GPXUP;2521;07:49:27;0;49	932;8	47134;4;193;55;
$GPXUP;2521;07:49:28;0;49	93191;8	47151;4;193;56;
$GPXUP;2521;07:49:29;0;49	93183;8	47166;4;194;52;
$GPXUP;2521;07:49:30;0;49	93174;8	47182;4;190;54;
$GPXUP;2521;07:49:31;0;49	93164;8	47195;4;191;52;
$GPXUP;2521;07:49:32;0;49	93155;8	47202;4;194;54;
$GPXUP;2521;07:49:33;0;49	93138;8	4721;4;194;58;
$GPXUP;2521;07:49:34;0;49	93123;8	47204;4;195;79;
$GPXUP;2521;07:49:35;0;49	93106;8	472;4;198;62;
$GPXUP;2521;07:49:36;0;49	9309;8	47198;4;198;58;
$GPXUP;2521;07:49:37;0;49	93075;8	47201;4;197;53;
$GPXUP;2521;07:49:38;0;49	93058;8	47201;4;196;59;
$GPXUP;2521;07:49:39;0;49	93045;8	47207;4;191;55;
$GPXUP;2521;07:49:40;0;49	93032;8	47217;4;189;49;
$GPXUP;2521;07:49:41;0;49	93024;8	47229;4;187;46;
$GPXUP;2521;07:49:42;0;49	93015;8	47239;4;185;47;
$GPXUP;2521;07:49:43;0;49	93003;8	47244;4;186;48;
$GPXUP;2521;07:49:44;0;49	92988;8	47246;4;194;53;
$GPXUP;2521;07:49:45;0;49	92975;8	47247;4;200;56;
$GPXUP;2521;07:49:46;0;49	92962;8	47253;4;208;54;
$GPXUP;2521;07:49:47;0;49	92949;8	47259;4;201;56;
$GPXUP;2521;07:49:48;0;49	92937;8	47269;4;196;53;
$GPXUP;2521;07:49:49;0;49	92923;8	47278;4;192;57;
$GPXUP;2521;07:49:50;0;49	9291;8	47287;4;190;57;
$GPXUP;2521;07:49:51;0;49	929;8	47297;4;191;57;
$GPXUP;2521;07:49:52;0;49	92887;8	47309;4;190;53;
$GPXUP;2521;07:49:53;0;49	92875;8	4732;4;195;56;
$GPXUP;2521;07:49:54;0;49	92864;8	47334;4;194;54;
$GPXUP;2521;07:49:55;0;49	9285;8	47341;4;192;53;
$GPXUP;2521;07:49:56;0;49	92837;8	47349;4;191;53;
$GPXUP;2521;07:49:57;0;49	92823;8	47356;4;190;59;
$GPXUP;2521;07:49:58;0;49	9281;8	47363;4;186;56;
$GPXUP;2521;07:49:59;0;49	92796;8	47372;4;185;56;
$GPXUP;2521;07:50:00;0;49	92782;8	47382;4;187;56;
$GPXUP;2521;07:50:01;0;49	92768;8	4739;4;190;57;
$GPXUP;2521;07:50:02;0;49	92755;8	47399;4;191;57;
$GPXUP;2521;07:50:03;0;49	92739;8	47402;4;191;63;
$GPXUP;2521;07:50:04;0;49	92724;8	47408;4;191;63;
$GPXUP;2521;07:50:05;0;49	92714;8	47426;4;191;64;
$GPXUP;2521;07:50:06;0;49	92706;8	47441;4;193;54;
$GPXUP;2521;07:50:07;0;49	92694;8	47452;4;196;53;
$GPXUP;2521;07:50:08;0;49	92682;8	47461;4;197;54;
$GPXUP;2521;07:50:09;0;49	9267;8	47472;4;200;55;
$GPXUP;2521;07:50:10;0;49	92657;8	47481;4;200;54;
$GPXUP;2521;07:50:11;0;49	92643;8	47489;4;194;56;
$GPXUP;2521;07:50:12;0;49	9263;8	47499;4;195;52;
$GPXUP;2521;07:50:13;0;49	92622;8	47509;4;191;50;
$GPXUP;2521;07:50:14;0;49	92611;8	47517;4;193;47;
$GPXUP;2521;07:50:15;0;49	92598;8	47511;4;192;56;
$GPXUP;2521;07:50:16;0;49	92591;8	47494;4;189;63;
$GPXUP;2521;07:50:17;0;49	92581;8	47472;4;186;69;
$GPXUP;2521;07:50:18;0;49	92577;8	47453;4;187;78;
$GPXUP;2521;07:50:19;0;49	92562;8	47437;4;188;83;
$GPXUP;2521;07:50:20;0;49	92554;8	47424;4;185;97;
$GPXUP;2521;07:50:21;0;49	92551;8	47399;4;187;93;
$GPXUP;2521;07:50:22;0;49	92559;8	47384;4;184;93;
$GPXUP;2521;07:50:23;0;49	92572;8	47375;4;191;92;
$GPXUP;2521;07:50:24;0;49	92583;8	47385;4;193;91;
$GPXUP;2521;07:50:25;0;49	92588;8	47391;4;201;96;
$GPXUP;2521;07:50:26;0;49	92591;8	47404;4;213;94;
$GPXUP;2521;07:50:27;0;49	92595;8	47417;4;224;93;
$GPXUP;2521;07:50:28;0;49	92599;8	47446;4;232;93;
$GPXUP;2521;07:50:29;0;49	92598;8	47465;4;228;82;
$GPXUP;2521;07:50:30;0;49	926;8	4748;4;227;92;
$GPXUP;2521;07:50:31;0;49	92602;8	47489;4;230;100;
$GPXUP;2521;07:50:34;0;49	92575;8	47497;4;168;4;
$GPXUP;2521;07:50:35;0;49	92586;8	47496;4;170;0;
$GPXUP;2521;07:50:36;0;49	92595;8	47495;4;177;0;
$GPXUP;2521;07:50:37;0;49	92602;8	47496;4;182;0;
$GPXUP;2521;07:50:38;0;49	92607;8	47495;4;187;0;
$GPXUP;2521;07:50:39;0;49	92613;8	47495;4;193;0;
$GPXUP;2521;07:50:40;0;49	92616;8	47495;4;198;0;
$GPXUP;2521;07:50:41;0;49	92619;8	47494;4;205;0;
$GPXUP;2521;07:50:42;0;49	9262;8	47494;4;211;0;
$GPXUP;2521;07:50:43;0;49	92621;8	47493;4;216;0;
$GPXUP;2521;07:50:44;0;49	9262;8	47494;4;219;0;
$GPXUP;2521;07:50:45;0;49	92619;8	47493;4;223;0;
$GPXUP;2521;07:50:46;0;49	92605;8	47487;4;220;0;
$GPXUP;2521;07:50:47;0;49	92596;8	47485;4;215;0;
$GPXUP;2521;07:50:48;0;49	92592;8	47483;4;212;0;
$GPXUP;2521;07:50:49;0;49	92586;8	47481;4;209;2;
$GPXUP;2521;07:50:50;0;49	92584;8	47481;4;207;0;
$GPXUP;2521;07:50:51;0;49	92581;8	47481;4;205;1;
$GPXUP;2521;07:50:52;0;49	92576;8	47479;4;202;1;
$GPXUP;2521;07:50:53;0;49	92573;8	47477;4;199;1;
$GPXUP;2521;07:50:54;0;49	92569;8	47476;4;195;1;
$GPXUP;2521;07:50:55;0;49	92567;8	47474;4;192;1;
$GPXUP;2521;07:50:56;0;49	92567;8	47476;4;189;1;
$GPXUP;2521;07:50:57;0;49	92566;8	47476;4;186;1;
$GPXUP;2521;07:50:58;0;49	92568;8	47477;4;184;2;
$GPXUP;2521;07:50:59;0;49	92572;8	47479;4;185;0;
$GPXUP;2521;07:51:00;0;49	92579;8	47483;4;188;1;
$GPXUP;2521;07:51:01;0;49	92586;8	47485;4;191;1;
$GPXUP;2521;07:51:02;0;49	92589;8	47486;4;193;1;
$GPXUP;2521;07:51:03;0;49	92592;8	47488;4;196;1;
$GPXUP;2521;07:51:04;0;49	92595;8	4749;4;199;0;
$GPXUP;2521;07:51:05;0;49	92596;8	4749;4;200;0;
$GPXUP;2521;07:51:06;0;49	92596;8	47492;4;203;1;
$GPXUP;2521;07:51:07;0;49	92595;8	47493;4;204;1;
$GPXUP;2521;07:51:08;0;49	92593;8	47491;4;204;0;
$GPXUP;2521;07:51:09;0;49	92592;8	47493;4;203;0;
$GPXUP;2521;07:51:10;0;49	92593;8	47493;4;202;0;
$GPXUP;2521;07:51:11;0;49	92593;8	47494;4;203;0;
$GPXUP;2521;07:51:12;0;49	92592;8	47496;4;206;0;
$GPXUP;2521;07:51:13;0;49	92594;8	47497;4;206;0;
$GPXUP;2521;07:51:14;0;49	92594;8	47498;4;207;0;
$GPXUP;2521;07:51:15;0;49	92595;8	475;4;207;0;
$GPXUP;2521;07:51:16;0;49	92595;8	475;4;207;0;
$GPXUP;2521;07:51:17;0;49	92595;8	47501;4;208;0;
$GPXUP;2521;07:51:18;0;49	92595;8	47502;4;209;0;
$GPXUP;2521;07:51:19;0;49	92596;8	47502;4;210;0;
$GPXUP;2521;07:51:20;0;49	92601;8	47498;4;206;0;
$GPXUP;2521;07:51:21;0;49	92607;8	47495;4;202;0;
$GPXUP;2521;07:51:22;0;49	92609;8	47495;4;200;0;
$GPXUP;2521;07:51:23;0;49	92609;8	47495;4;201;0;
$GPXUP;2521;07:51:24;0;49	92611;8	47495;4;203;0;
$GPXUP;2521;07:51:25;0;49	92608;8	47498;4;207;1;
$GPXUP;2521;07:51:26;0;49	92608;8	47499;4;210;0;
$GPXUP;2521;07:51:27;0;49	92608;8	47499;4;211;0;
$GPXUP;2521;07:51:28;0;49	92608;8	47498;4;213;0;
$GPXUP;2521;07:51:29;0;49	9261;8	47497;4;212;0;
$GPXUP;2521;07:51:30;0;49	92609;8	47498;4;214;0;
$GPXUP;2521;07:51:31;0;49	92606;8	47499;4;216;0;
$GPXUP;2521;07:51:32;0;49	92607;8	47499;4;217;0;
$GPXUP;2521;07:51:33;0;49	92612;8	47495;4;212;0;
$GPXUP;2521;07:51:34;0;49	92617;8	47492;4;208;0;
$GPXUP;2521;07:51:35;0;49	92617;8	47492;4;207;3;
$GPXUP;2521;07:51:36;0;49	92619;8	47491;4;205;0;
$GPXUP;2521;07:51:37;0;49	9262;8	47492;4;205;1;
$GPXUP;2521;07:51:38;0;49	92621;8	47491;4;203;1;
$GPXUP;2521;07:51:39;0;49	92619;8	47493;4;205;1;
$GPXUP;2521;07:51:40;0;49	92616;8	47495;4;210;0;
$GPXUP;2521;07:51:41;0;49	92614;8	47497;4;213;0;
$GPXUP;2521;07:51:42;0;49	92613;8	47496;4;216;0;
$GPXUP;2521;07:51:43;0;49	92615;8	47494;4;217;2;
$GPXUP;2521;07:51:44;0;49	92619;8	47492;4;215;0;
$GPXUP;2521;07:51:45;0;49	92622;8	4749;4;212;0;
$GPXUP;2521;07:51:46;0;49	92625;8	47486;4;210;1;
$GPXUP;2521;07:51:47;0;49	92626;8	47485;4;208;0;
$GPXUP;2521;07:51:48;0;49	92623;8	47487;4;210;0;
$GPXUP;2521;07:51:49;0;49	92622;8	47488;4;213;0;
$GPXUP;2521;07:51:50;0;49	9262;8	47489;4;216;0;
$GPXUP;2521;07:51:51;0;49	92619;8	47491;4;217;0;
$GPXUP;2521;07:51:52;0;49	92617;8	47493;4;205;0;
$GPXUP;2521;07:51:53;0;49	92615;8	47494;4;202;0;
$GPXUP;2521;07:51:54;0;49	92609;8	47493;4;200;1;
$GPXUP;2521;07:51:55;0;49	92601;8	47492;4;200;0;
$GPXUP;2521;07:51:56;0;49	92592;8	47489;4;197;0;
$GPXUP;2521;07:51:57;0;49	92588;8	47489;4;195;0;
$GPXUP;2521;07:51:58;0;49	92586;8	47489;4;194;0;
$GPXUP;2521;07:51:59;0;49	92584;8	47488;4;194;0;
$GPXUP;2521;07:52:00;0;49	92585;8	47488;4;195;0;
$GPXUP;2521;07:52:01;0;49	92587;8	4749;4;196;0;
$GPXUP;2521;07:52:02;0;49	92587;8	47492;4;200;0;
$GPXUP;2521;07:52:03;0;49	92587;8	47492;4;201;1;
$GPXUP;2521;07:52:04;0;49	92589;8	47495;4;205;0;
$GPXUP;2521;07:52:05;0;49	92589;8	47496;4;209;0;
$GPXUP;2521;07:52:06;0;49	92587;8	47496;4;211;0;
$GPXUP;2521;07:52:07;0;49	9258;8	47495;4;211;0;
$GPXUP;2521;07:52:08;0;49	92574;8	47494;4;211;0;
$GPXUP;2521;07:52:09;0;49	92573;8	47494;4;211;0;
$GPXUP;2521;07:52:10;0;49	92571;8	47495;4;211;0;
$GPXUP;2521;07:52:11;0;49	92568;8	47493;4;211;0;
$GPXUP;2521;07:52:12;0;49	92562;8	47491;4;209;0;
$GPXUP;2521;07:52:13;0;49	9256;8	47491;4;207;0;
$GPXUP;2521;07:52:14;0;49	92561;8	47491;4;207;0;
$GPXUP;2521;07:52:15;0;49	92562;8	47491;4;207;0;
$GPXUP;2521;07:52:16;0;49	92571;8	47495;4;210;1;
$GPXUP;2521;07:52:17;0;49	92577;8	47496;4;213;0;
$GPXUP;2521;07:52:18;0;49	92582;8	47497;4;217;0;
$GPXUP;2521;07:52:19;0;49	92585;8	47498;4;219;0;
$GPXUP;2521;07:52:20;0;49	92588;8	47499;4;220;0;
$GPXUP;2521;07:52:21;0;49	9259;8	475;4;222;0;
$GPXUP;2521;07:52:22;0;49	92592;8	475;4;223;0;
$GPXUP;2521;07:52:23;0;49	92593;8	475;4;223;0;
$GPXUP;2521;07:52:24;0;49	926;8	47495;4;219;0;
$GPXUP;2521;07:52:25;0;49	92604;8	47493;4;216;0;
$GPXUP;2521;07:52:26;0;49	92605;8	47493;4;214;0;
$GPXUP;2521;07:52:27;0;49	92607;8	47494;4;213;0;
$GPXUP;2521;07:52:28;0;49	92607;8	47494;4;213;0;
$GPXUP;2521;07:52:29;0;49	92607;8	47494;4;213;0;
$GPXUP;2521;07:52:30;0;49	92606;8	47495;4;214;0;
$GPXUP;2521;07:52:31;0;49	92605;8	47495;4;214;0;
$GPXUP;2521;07:52:32;0;49	92604;8	47496;4;215;0;
$GPXUP;2521;07:52:33;0;49	92603;8	47496;4;215;0;
$GPXUP;2521;07:52:34;0;49	926;8	47498;4;216;0;
$GPXUP;2521;07:52:35;0;49	92601;8	47495;4;215;0;
$GPXUP;2521;07:52:36;0;49	92601;8	47494;4;214;0;
$GPXUP;2521;07:52:37;0;49	92601;8	47494;4;213;0;
$GPXUP;2521;07:52:38;0;49	92602;8	47493;4;210;0;
$GPXUP;2521;07:52:39;0;49	92601;8	47493;4;209;0;
$GPXUP;2521;07:52:40;0;49	926;8	47495;4;209;0;
$GPXUP;2521;07:52:41;0;49	92599;8	47494;4;209;0;
$GPXUP;2521;07:52:42;0;49	92597;8	47496;4;209;0;
$GPXUP;2521;07:52:43;0;49	92596;8	47495;4;209;0;
$GPXUP;2521;07:52:44;0;49	92595;8	47497;4;209;0;
$GPXUP;2521;07:52:45;0;49	92595;8	47497;4;209;0;
$GPXUP;2521;07:52:46;0;49	92595;8	47498;4;208;0;
$GPXUP;2521;07:52:47;0;49	92595;8	47498;4;208;0;
$GPXUP;2521;07:52:48;0;49	92595;8	47498;4;208;0;
$GPXUP;2521;07:52:49;0;49	92595;8	47499;4;210;0;
$GPXUP;2521;07:52:50;0;49	92595;8	47499;4;210;0;
$GPXUP;2521;07:52:51;0;49	92596;8	475;4;210;0;
$GPXUP;2521;07:52:52;0;49	92597;8	475;4;209;0;
$GPXUP;2521;07:52:53;0;49	92598;8	475;4;208;0;
$GPXUP;2521;07:52:54;0;49	926;8	47499;4;208;0;
$GPXUP;2521;07:52:55;0;49	926;8	47499;4;207;0;
$GPXUP;2521;07:52:56;0;49	92602;8	47498;4;207;0;
$GPXUP;2521;07:52:57;0;49	92603;8	47498;4;206;0;
$GPXUP;2521;07:52:58;0;49	92604;8	47499;4;205;0;
$GPXUP;2521;07:52:59;0;49	92604;8	47497;4;205;0;
$GPXUP;2521;07:53:00;0;49	92604;8	47497;4;205;0;
$GPXUP;2521;07:53:01;0;49	92604;8	47497;4;205;0;
$GPXUP;2521;07:53:02;0;49	92604;8	47497;4;205;0;
$GPXUP;2521;07:53:03;0;49	92605;8	47497;4;205;0;
$GPXUP;2521;07:53:04;0;49	92605;8	47496;4;204;0;
$GPXUP;2521;07:53:05;0;49	92604;8	47496;4;204;0;
$GPXUP;2521;07:53:06;0;49	92605;8	47496;4;203;0;
$GPXUP;2521;07:53:07;0;49	92606;8	47495;4;202;0;
$GPXUP;2521;07:53:08;0;49	92606;8	47495;4;202;0;
$GPXUP;2521;07:53:09;0;49	92606;8	47495;4;202;0;
$GPXUP;2521;07:53:10;0;49	92608;8	47496;4;200;0;
$GPXUP;2521;07:53:11;0;49	92611;8	47496;4;201;0;
$GPXUP;2521;07:53:12;0;49	92612;8	47497;4;200;0;
$GPXUP;2521;07:53:13;0;49	92613;8	47497;4;200;0;
$GPXUP;2521;07:53:14;0;49	92613;8	47497;4;200;0;
$GPXUP;2521;07:53:15;0;49	92613;8	47497;4;198;0;
$GPXUP;2521;07:53:16;0;49	92612;8	47497;4;197;0;
$GPXUP;2521;07:53:17;0;49	92611;8	47497;4;196;0;
$GPXUP;2521;07:53:18;0;49	92611;8	47496;4;194;0;
$GPXUP;2521;07:53:19;0;49	92615;8	47498;4;195;0;
$GPXUP;2521;07:53:20;0;49	92626;8	47492;4;188;0;
$GPXUP;2521;07:53:21;0;49	92631;8	47491;4;184;0;
$GPXUP;2521;07:53:22;0;49	92632;8	47491;4;183;0;
$GPXUP;2521;07:53:23;0;49	92632;8	47492;4;183;0;
$GPXUP;2521;07:53:24;0;49	92631;8	47493;4;185;0;
$GPXUP;2521;07:53:25;0;49	92625;8	47498;4;189;0;
$GPXUP;2521;07:53:26;0;49	92616;8	47498;4;191;0;
$GPXUP;2521;07:53:27;0;49	92607;8	47496;4;190;0;
$GPXUP;2521;07:53:28;0;49	92602;8	47495;4;188;0;
$GPXUP;2521;07:53:29;0;49	926;8	47495;4;188;0;
$GPXUP;2521;07:53:30;0;49	92598;8	47496;4;189;0;
$GPXUP;2521;07:53:31;0;49	92598;8	47496;4;190;0;
$GPXUP;2521;07:53:32;0;49	92599;8	47497;4;191;0;
$GPXUP;2521;07:53:33;0;49	92607;8	47499;4;193;0;
$GPXUP;2521;07:53:34;0;49	92608;8	47501;4;196;0;
$GPXUP;2521;07:53:35;0;49	92607;8	47499;4;196;0;
$GPXUP;2521;07:53:36;0;49	92606;8	47499;4;195;0;
$GPXUP;2521;07:53:37;0;49	92605;8	47499;4;195;0;
$GPXUP;2521;07:53:38;0;49	92605;8	47499;4;195;0;
$GPXUP;2521;07:53:39;0;49	92603;8	47498;4;195;0;
$GPXUP;2521;07:53:40;0;49	92601;8	47498;4;195;0;
$GPXUP;2521;07:53:41;0;49	92598;8	47498;4;195;0;
$GPXUP;2521;07:53:42;0;49	92596;8	47497;4;195;1;
$GPXUP;2521;07:53:43;0;49	92595;8	47497;4;195;0;
$GPXUP;2521;07:53:44;0;49	92596;8	47498;4;196;0;
$GPXUP;2521;07:53:45;0;49	92596;8	47497;4;196;0;
$GPXUP;2521;07:53:46;0;49	92599;8	4749;4;189;0;
$GPXUP;2521;07:53:47;0;49	92599;8	47485;4;183;0;
$GPXUP;2521;07:53:48;0;49	92597;8	47484;4;179;0;
$GPXUP;2521;07:53:49;0;49	9259;8	47482;4;175;0;
$GPXUP;2521;07:53:50;0;49	92589;8	47483;4;175;0;
$GPXUP;2521;07:53:51;0;49	92585;8	47485;4;177;0;
$GPXUP;2521;07:53:52;0;49	92583;8	47486;4;179;0;
$GPXUP;2521;07:53:53;0;49	92581;8	47488;4;182;0;
$GPXUP;2521;07:53:54;0;49	92582;8	4749;4;186;0;
$GPXUP;2521;07:53:55;0;49	92583;8	47491;4;189;0;
$GPXUP;2521;07:53:56;0;49	92584;8	47494;4;194;0;
$GPXUP;2521;07:53:57;0;49	92585;8	47495;4;198;0;
$GPXUP;2521;07:53:58;0;49	92587;8	47498;4;202;0;
$GPXUP;2521;07:53:59;0;49	92588;8	47499;4;204;0;
$GPXUP;2521;07:54:00;0;49	92591;8	47499;4;207;0;
$GPXUP;2521;07:54:01;0;49	92592;8	475;4;209;0;
$GPXUP;2521;07:54:02;0;49	92594;8	47501;4;210;0;
$GPXUP;2521;07:54:03;0;49	92595;8	47502;4;210;0;
$GPXUP;2521;07:54:04;0;49	92596;8	47502;4;211;0;
$GPXUP;2521;07:54:05;0;49	92596;8	47503;4;213;0;
$GPXUP;2521;07:54:06;0;49	92595;8	47503;4;213;0;
$GPXUP;2521;07:54:07;0;49	92594;8	47504;4;214;0;
$GPXUP;2521;07:54:08;0;49	92594;8	47504;4;215;0;
$GPXUP;2521;07:54:09;0;49	92593;8	47505;4;215;0;
$GPXUP;2521;07:54:10;0;49	92592;8	47505;4;216;0;
$GPXUP;2521;07:54:11;0;49	92591;8	47505;4;217;0;
$GPXUP;2521;07:54:12;0;49	92593;8	47504;4;215;0;
$GPXUP;2521;07:54:13;0;49	92594;8	47499;4;210;2;
$GPXUP;2521;07:54:14;0;49	92597;8	47498;4;200;0;
$GPXUP;2521;07:54:15;0;49	926;8	475;4;192;0;
$GPXUP;2521;07:54:16;0;49	92601;8	47499;4;188;0;
$GPXUP;2521;07:54:17;0;49	92603;8	475;4;187;0;
$GPXUP;2521;07:54:18;0;49	92603;8	47499;4;189;0;
$GPXUP;2521;07:54:19;0;49	92604;8	47498;4;192;0;
$GPXUP;2521;07:54:20;0;49	92603;8	47497;4;193;0;
$GPXUP;2521;07:54:21;0;49	926;8	47497;4;192;0;
$GPXUP;2521;07:54:22;0;49	92599;8	47496;4;189;0;
$GPXUP;2521;07:54:23;0;49	92597;8	47496;4;184;0;
$GPXUP;2521;07:54:24;0;49	92596;8	47497;4;177;0;
$GPXUP;2521;07:54:25;0;49	92596;8	47498;4;171;0;
$GPXUP;2521;07:54:26;0;49	92596;8	47498;4;165;0;
$GPXUP;2521;07:54:27;0;49	92599;8	47497;4;156;0;
$GPXUP;2521;07:54:28;0;49	92603;8	47496;4;150;0;
$GPXUP;2521;07:54:29;0;49	9261;8	47499;4;147;0;
$GPXUP;2521;07:54:30;0;49	92611;8	47498;4;147;0;
$GPXUP;2521;07:54:31;0;49	9261;8	47497;4;144;0;
$GPXUP;2521;07:54:32;0;49	92607;8	47494;4;141;0;
$GPXUP;2521;07:54:33;0;49	92606;8	47493;4;138;0;
$GPXUP;2521;07:54:34;0;49	92603;8	47491;4;135;0;
$GPXUP;2521;07:54:35;0;49	92598;8	47489;4;133;0;
$GPXUP;2521;07:54:36;0;49	926;8	47487;4;129;0;
$GPXUP;2521;07:54:37;0;49	92603;8	47485;4;125;0;
$GPXUP;2521;07:54:38;0;49	92603;8	47484;4;123;1;
$GPXUP;2521;07:54:39;0;49	92601;8	47484;4;122;0;
$GPXUP;2521;07:54:40;0;49	92599;8	47485;4;122;0;
$GPXUP;2521;07:54:41;0;49	92597;8	47485;4;122;0;
$GPXUP;2521;07:54:42;0;49	92603;8	47484;4;123;0;
$GPXUP;2521;07:54:43;0;49	92606;8	47485;4;125;0;
$GPXUP;2521;07:54:44;0;49	92611;8	47482;4;125;0;
$GPXUP;2521;07:54:45;0;49	92611;8	47485;4;129;0;
$GPXUP;2521;07:54:46;0;49	9261;8	47488;4;136;0;
$GPXUP;2521;07:54:47;0;49	92608;8	4749;4;141;0;
$GPXUP;2521;07:54:48;0;49	92619;8	47495;4;149;0;
$GPXUP;2521;07:54:49;0;49	92625;8	47498;4;154;0;
$GPXUP;2521;07:54:50;0;49	92625;8	475;4;159;0;
$GPXUP;2521;07:54:51;0;49	92626;8	47503;4;163;0;
$GPXUP;2521;07:54:52;0;49	92626;8	47502;4;165;0;
$GPXUP;2521;07:54:53;0;49	92626;8	47505;4;166;0;
$GPXUP;2521;07:54:54;0;49	92626;8	47505;4;169;0;
$GPXUP;2521;07:54:55;0;49	92624;8	47505;4;172;0;
$GPXUP;2521;07:54:56;0;49	92613;8	47502;4;172;0;
$GPXUP;2521;07:54:57;0;49	92605;8	47499;4;172;0;
$GPXUP;2521;07:54:58;0;49	92604;8	475;4;174;0;
$GPXUP;2521;07:54:59;0;49	92604;8	475;4;175;0;
$GPXUP;2521;07:55:00;0;49	92601;8	47499;4;177;0;
$GPXUP;2521;07:55:01;0;49	92594;8	47495;4;175;0;
$GPXUP;2521;07:55:02;0;49	92592;8	47495;4;174;0;
$GPXUP;2521;07:55:03;0;49	92594;8	47495;4;174;0;
$GPXUP;2521;07:55:04;0;49	92591;8	47495;4;175;0;
$GPXUP;2521;07:55:05;0;49	92585;8	47492;4;175;0;
$GPXUP;2521;07:55:06;0;49	92579;8	4749;4;173;0;
$GPXUP;2521;07:55:07;0;49	92582;8	47491;4;174;0;
$GPXUP;2521;07:55:08;0;49	92586;8	47491;4;176;0;
$GPXUP;2521;07:55:09;0;49	92595;8	47495;4;181;0;
$GPXUP;2521;07:55:10;0;49	92602;8	47497;4;185;0;
$GPXUP;2521;07:55:11;0;49	92605;8	47498;4;187;0;
$GPXUP;2521;07:55:12;0;49	92607;8	47499;4;189;0;
$GPXUP;2521;07:55:13;0;49	92609;8	47499;4;190;0;
$GPXUP;2521;07:55:14;0;49	92611;8	47499;4;192;0;
$GPXUP;2521;07:55:15;0;49	92613;8	47501;4;193;0;
$GPXUP;2521;07:55:16;0;49	92614;8	47501;4;194;0;
$GPXUP;2521;07:55:17;0;49	92616;8	47502;4;196;0;
$GPXUP;2521;07:55:18;0;49	92618;8	47502;4;198;0;
$GPXUP;2521;07:55:19;0;49	92619;8	47504;4;199;0;
$GPXUP;2521;07:55:20;0;49	92621;8	47503;4;199;0;
$GPXUP;2521;07:55:21;0;49	92627;8	47504;4;199;0;
$GPXUP;2521;07:55:22;0;49	92628;8	47503;4;197;0;
$GPXUP;2521;07:55:23;0;49	92628;8	475;4;195;0;
$GPXUP;2521;07:55:24;0;49	9262;8	47496;4;190;0;
$GPXUP;2521;07:55:25;0;49	92615;8	47493;4;186;0;
$GPXUP;2521;07:55:26;0;49	92614;8	47493;4;184;0;
$GPXUP;2521;07:55:27;0;49	92614;8	47495;4;183;0;
$GPXUP;2521;07:55:28;0;49	92614;8	47495;4;182;0;
$GPXUP;2521;07:55:29;0;49	92615;8	47496;4;183;0;
$GPXUP;2521;07:55:30;0;49	92616;8	47497;4;183;0;
$GPXUP;2521;07:55:31;0;49	92616;8	47498;4;183;0;
$GPXUP;2521;07:55:32;0;49	92618;8	47498;4;183;0;
$GPXUP;2521;07:55:33;0;49	9262;8	47499;4;182;0;
$GPXUP;2521;07:55:34;0;49	9262;8	47499;4;182;0;
$GPXUP;2521;07:55:35;0;49	92621;8	47499;4;181;0;
$GPXUP;2521;07:55:36;0;49	92623;8	47498;4;180;0;
$GPXUP;2521;07:55:37;0;49	92623;8	47499;4;179;0;
$GPXUP;2521;07:55:38;0;49	92624;8	47499;4;180;0;
$GPXUP;2521;07:55:39;0;49	92624;8	47499;4;179;0;
$GPXUP;2521;07:55:40;0;49	92625;8	47499;4;180;0;
$GPXUP;2521;07:55:41;0;49	92625;8	47499;4;181;0;
$GPXUP;2521;07:55:42;0;49	92625;8	47499;4;181;0;
$GPXUP;2521;07:55:43;0;49	92625;8	47498;4;183;0;
$GPXUP;2521;07:55:44;0;49	92625;8	47498;4;184;0;
$GPXUP;2521;07:55:45;0;49	92625;8	47499;4;185;0;
$GPXUP;2521;07:55:46;0;49	92625;8	47499;4;187;0;
$GPXUP;2521;07:55:47;0;49	92624;8	47499;4;187;0;
$GPXUP;2521;07:55:48;0;49	92625;8	475;4;188;0;
$GPXUP;2521;07:55:49;0;49	92624;8	475;4;189;0;
$GPXUP;2521;07:55:50;0;49	92624;8	475;4;190;0;
$GPXUP;2521;07:55:51;0;49	92623;8	475;4;191;0;
$GPXUP;2521;07:55:52;0;49	92623;8	475;4;191;0;
$GPXUP;2521;07:55:53;0;49	92623;8	47498;4;191;0;
$GPXUP;2521;07:55:54;0;49	92624;8	47497;4;191;0;
$GPXUP;2521;07:55:55;0;49	92624;8	47497;4;191;0;
$GPXUP;2521;07:55:56;0;49	92622;8	47498;4;192;0;
$GPXUP;2521;07:55:57;0;49	92621;8	47498;4;193;0;
$GPXUP;2521;07:55:58;0;49	92608;8	47494;4;190;0;
$GPXUP;2521;07:55:59;0;49	92599;8	47492;4;188;0;
$GPXUP;2521;07:56:00;0;49	92595;8	47491;4;187;0;
$GPXUP;2521;07:56:01;0;49	92592;8	47491;4;187;0;
$GPXUP;2521;07:56:02;0;49	9259;8	4749;4;186;0;
$GPXUP;2521;07:56:03;0;49	92595;8	47491;4;187;0;
$GPXUP;2521;07:56:04;0;49	92602;8	47493;4;190;0;
$GPXUP;2521;07:56:05;0;49	92605;8	47494;4;191;0;
$GPXUP;2521;07:56:06;0;49	92607;8	47495;4;192;0;
$GPXUP;2521;07:56:07;0;49	92611;8	47496;4;193;0;
$GPXUP;2521;07:56:08;0;49	92616;8	47498;4;196;0;
$GPXUP;2521;07:56:09;0;49	92619;8	475;4;197;0;
$GPXUP;2521;07:56:10;0;49	9262;8	475;4;204;0;
$GPXUP;2521;07:56:11;0;49	92622;8	47501;4;211;0;
$GPXUP;2521;07:56:12;0;49	92623;8	475;4;220;0;
$GPXUP;2521;07:56:13;0;49	92625;8	47502;4;230;0;
$GPXUP;2521;07:56:14;0;49	92627;8	47502;4;242;0;
$GPXUP;2521;07:56:15;0;49	92629;8	47502;4;253;0;
$GPXUP;2521;07:56:16;0;49	92631;8	47503;4;262;0;
$GPXUP;2521;07:56:17;0;49	92626;8	475;4;267;0;
$GPXUP;2521;07:56:18;0;49	9262;8	47497;4;267;0;
$GPXUP;2521;07:56:19;0;49	92618;8	47497;4;264;0;
$GPXUP;2521;07:56:20;0;49	9262;8	47498;4;260;0;
$GPXUP;2521;07:56:21;0;49	92623;8	475;4;255;0;
$GPXUP;2521;07:56:22;0;49	92621;8	47499;4;248;0;
$GPXUP;2521;07:56:23;0;49	92618;8	47499;4;223;0;
$GPXUP;2521;07:56:24;0;49	92615;8	47499;4;206;0;
$GPXUP;2521;07:56:25;0;49	92617;8	47501;4;219;0;
$GPXUP;2521;07:56:26;0;49	92622;8	47501;4;247;0;
$GPXUP;2521;07:56:27;0;49	92628;8	47503;4;278;0;
$GPXUP;2521;07:56:28;0;49	92635;8	47504;4;313;0;
$GPXUP;2521;07:56:29;0;49	92641;8	47505;4;342;0;
$GPXUP;2521;07:56:30;0;49	92643;8	47506;4;353;0;
$GPXUP;2521;07:56:31;0;49	92644;8	47505;4;349;0;
$GPXUP;2521;07:56:32;0;49	92643;8	47505;4;333;0;
$GPXUP;2521;07:56:33;0;49	92641;8	47505;4;313;0;
$GPXUP;2521;07:56:34;0;49	92638;8	47506;4;293;0;
$GPXUP;2521;07:56:35;0;49	92635;8	47505;4;262;0;
$GPXUP;2521;07:56:36;0;49	9263;8	47504;4;232;0;
$GPXUP;2521;07:56:37;0;49	92641;8	4751;4;232;0;
$GPXUP;2521;07:56:38;0;49	92635;8	4751;3;233;0;
$GPXUP;2521;07:56:39;0;49	92624;8	47507;3;233;0;
$GPXUP;2521;07:56:40;0;49	92603;8	475;3;233;0;
$GPXUP;2521;07:56:41;0;49	92576;8	4749;3;234;0;
$GPXUP;2521;07:56:42;0;49	9255;8	4748;3;233;0;
$GPXUP;2521;07:56:43;0;49	92539;8	47474;3;233;0;
$GPXUP;2521;07:56:44;0;49	92543;8	47472;3;232;0;
$GPXUP;2521;07:56:45;0;49	926;8	47494;4;221;1;
$GPXUP;2521;07:56:46;0;49	92604;8	47496;4;205;0;
$GPXUP;2521;07:56:47;0;49	926;8	47495;4;186;0;
$GPXUP;2521;07:56:48;0;49	92602;8	47497;4;173;0;
$GPXUP;2521;07:56:49;0;49	92601;8	47497;4;164;0;
$GPXUP;2521;07:56:50;0;49	92599;8	47497;4;161;0;
$GPXUP;2521;07:56:51;0;49	926;8	47498;4;164;0;
$GPXUP;2521;07:56:52;0;49	92602;8	47499;4;172;0;
$GPXUP;2521;07:56:53;0;49	92603;8	47499;4;181;0;
$GPXUP;2521;07:56:54;0;49	92607;8	47499;4;206;0;
$GPXUP;2521;07:56:55;0;49	92611;8	47501;4;232;0;
$GPXUP;2521;07:56:56;0;49	92615;8	47501;4;244;0;
$GPXUP;2521;07:56:57;0;49	92621;8	47502;4;231;0;
$GPXUP;2521;07:56:58;0;49	92618;8	47502;4;209;0;
$GPXUP;2521;07:56:59;0;49	92614;8	47501;4;193;0;
$GPXUP;2521;07:57:00;0;49	92609;8	475;4;183;0;
$GPXUP;2521;07:57:01;0;49	92608;8	475;4;179;0;
$GPXUP;2521;07:57:02;0;49	92608;8	475;4;182;0;
$GPXUP;2521;07:57:03;0;49	9262;8	47495;4;201;0;
$GPXUP;2521;07:57:04;0;49	92629;8	47495;4;241;0;
$GPXUP;2521;07:57:05;0;49	92631;8	47495;4;271;0;
$GPXUP;2521;07:57:06;0;49	92636;8	47495;4;288;0;
$GPXUP;2521;07:57:07;0;49	92637;8	47496;4;292;0;
$GPXUP;2521;07:57:08;0;49	92637;8	47495;4;286;0;
$GPXUP;2521;07:57:09;0;49	92634;8	47495;4;273;0;
$GPXUP;2521;07:57:10;0;49	92632;8	47494;4;259;0;
$GPXUP;2521;07:57:11;0;49	92629;8	47494;4;244;0;
$GPXUP;2521;07:57:12;0;49	92627;8	47492;4;230;0;
$GPXUP;2521;07:57:13;0;49	92626;8	47492;4;221;0;
$GPXUP;2521;07:57:14;0;49	92625;8	47493;4;215;0;
$GPXUP;2521;07:57:15;0;49	92625;8	47493;4;215;0;
$GPXUP;2521;07:57:16;0;49	92625;8	47492;4;220;0;
$GPXUP;2521;07:57:17;0;49	92626;8	47493;4;228;0;
$GPXUP;2521;07:57:18;0;49	92629;8	47493;4;252;0;
$GPXUP;2521;07:57:19;0;49	92633;8	47495;4;281;0;
$GPXUP;2521;07:57:20;0;49	92636;8	47495;4;298;0;
$GPXUP;2521;07:57:21;0;49	92637;8	47495;4;306;0;
$GPXUP;2521;07:57:22;0;49	92637;8	47494;4;304;0;
$GPXUP;2521;07:57:23;0;49	92634;8	47493;4;289;2;
$GPXUP;2521;07:57:24;0;49	92628;8	47493;4;248;0;
$GPXUP;2521;07:57:25;0;49	92623;8	47488;4;218;0;
$GPXUP;2521;07:57:26;0;49	92618;8	47488;4;211;0;
$GPXUP;2521;07:57:27;0;49	92613;8	47488;4;215;0;
$GPXUP;2521;07:57:28;0;49	92611;8	47488;4;223;0;
$GPXUP;2521;07:57:29;0;49	92605;8	47486;4;227;0;
$GPXUP;2521;07:57:30;0;49	92604;8	47486;4;229;0;
$GPXUP;2521;07:57:31;0;49	92604;8	47486;4;226;0;
$GPXUP;2521;07:57:32;0;49	92603;8	47486;4;222;0;
$GPXUP;2521;07:57:33;0;49	92601;8	47486;4;215;0;
$GPXUP;2521;07:57:34;0;49	926;8	47486;4;212;0;
$GPXUP;2521;07:57:35;0;49	92599;8	47486;4;209;0;
$GPXUP;2521;07:57:36;0;49	92597;8	47486;4;210;0;
$GPXUP;2521;07:57:37;0;49	92597;8	47485;4;214;0;
$GPXUP;2521;07:57:38;0;49	92598;8	47484;4;220;0;
$GPXUP;2521;07:57:39;0;49	92599;8	47485;4;225;0;
$GPXUP;2521;07:57:40;0;49	92602;8	47485;4;229;0;
$GPXUP;2521;07:57:41;0;49	92604;8	47485;4;231;0;
$GPXUP;2521;07:57:42;0;49	92605;8	47486;4;232;0;
$GPXUP;2521;07:57:43;0;49	92607;8	47486;4;231;0;
$GPXUP;2521;07:57:44;0;49	92608;8	47486;4;229;0;
$GPXUP;2521;07:57:45;0;49	92609;8	47487;4;227;0;
$GPXUP;2521;07:57:46;0;49	9261;8	47487;4;224;0;
$GPXUP;2521;07:57:47;0;49	9261;8	47488;4;221;0;
$GPXUP;2521;07:57:48;0;49	92611;8	47488;4;221;0;
$GPXUP;2521;07:57:49;0;49	92611;8	4749;4;220;0;
$GPXUP;2521;07:57:50;0;49	92612;8	4749;4;221;0;
$GPXUP;2521;07:57:51;0;49	92613;8	47491;4;223;0;
$GPXUP;2521;07:57:52;0;49	92613;8	47492;4;225;0;
$GPXUP;2521;07:57:53;0;49	92614;8	47492;4;226;0;
$GPXUP;2521;07:57:54;0;49	92614;8	47492;4;226;0;
$GPXUP;2521;07:57:55;0;49	92613;8	47492;4;225;0;
$GPXUP;2521;07:57:56;0;49	92614;8	47493;4;222;0;
$GPXUP;2521;07:57:57;0;49	92613;8	47493;4;219;0;
$GPXUP;2521;07:57:58;0;49	92612;8	47492;4;216;0;
$GPXUP;2521;07:57:59;0;49	92611;8	47492;4;212;0;
$GPXUP;2521;07:58:00;0;49	9261;8	47492;4;209;0;
$GPXUP;2521;07:58:01;0;49	92608;8	47492;4;207;0;
$GPXUP;2521;07:58:02;0;49	92608;8	47492;4;207;0;
$GPXUP;2521;07:58:03;0;49	92607;8	47492;4;207;0;
$GPXUP;2521;07:58:04;0;49	92607;8	47492;4;209;0;
$GPXUP;2521;07:58:05;0;49	92608;8	47492;4;211;0;
$GPXUP;2521;07:58:06;0;49	92607;8	47491;4;211;0;
$GPXUP;2521;07:58:07;0;49	92608;8	47491;4;212;0;
$GPXUP;2521;07:58:08;0;49	92608;8	47492;4;212;0;
$GPXUP;2521;07:58:09;0;49	92608;8	47492;4;210;0;
$GPXUP;2521;07:58:10;0;49	92608;8	47492;4;209;0;
$GPXUP;2521;07:58:11;0;49	92608;8	47492;4;207;0;
$GPXUP;2521;07:58:12;0;49	92608;8	47492;4;205;0;
$GPXUP;2521;07:58:13;0;49	92609;8	47493;4;205;0;
$GPXUP;2521;07:58:14;0;49	92609;8	47493;4;204;0;
$GPXUP;2521;07:58:15;0;49	92609;8	47493;4;204;0;
$GPXUP;2521;07:58:16;0;49	92609;8	47493;4;204;0;
$GPXUP;2521;07:58:17;0;49	92609;8	47493;4;205;0;
$GPXUP;2521;07:58:18;0;49	92593;8	47487;4;203;0;
$GPXUP;2521;07:58:19;0;49	92583;8	47483;4;200;0;
$GPXUP;2521;07:58:20;0;49	92573;8	4748;4;198;0;
$GPXUP;2521;07:58:21;0;49	92568;8	47478;4;196;0;
$GPXUP;2521;07:58:22;0;49	92569;8	47479;4;194;0;
$GPXUP;2521;07:58:23;0;49	92573;8	47479;4;194;0;
$GPXUP;2521;07:58:24;0;49	92576;8	47481;4;194;0;
$GPXUP;2521;07:58:25;0;49	92578;8	47482;4;192;0;
$GPXUP;2521;07:58:26;0;49	92581;8	47482;4;193;0;
$GPXUP;2521;07:58:27;0;49	92587;8	47481;4;190;0;
$GPXUP;2521;07:58:28;0;49	92594;8	4748;4;186;0;
$GPXUP;2521;07:58:29;0;49	92598;8	47479;4;185;0;
$GPXUP;2521;07:58:30;0;49	926;8	47481;4;184;0;
$GPXUP;2521;07:58:31;0;49	92601;8	47482;4;186;0;
$GPXUP;2521;07:58:32;0;49	92602;8	47484;4;188;0;
$GPXUP;2521;07:58:33;0;49	92602;8	47485;4;188;0;
$GPXUP;2521;07:58:34;0;49	92603;8	47487;4;189;0;
$GPXUP;2521;07:58:35;0;49	92603;8	47487;4;189;0;
$GPXUP;2521;07:58:36;0;49	92602;8	47488;4;189;0;
$GPXUP;2521;07:58:37;0;49	92602;8	47488;4;187;0;
$GPXUP;2521;07:58:38;0;49	92603;8	47489;4;186;0;
$GPXUP;2521;07:58:39;0;49	92604;8	47489;4;185;0;
$GPXUP;2521;07:58:40;0;49	92604;8	47489;4;183;0;
$GPXUP;2521;07:58:41;0;49	92604;8	47489;4;183;0;
$GPXUP;2521;07:58:42;0;49	92604;8	47489;3;183;0;
$GPXUP;2521;07:58:43;0;49	92604;8	47489;3;183;0;
$GPXUP;2521;07:58:44;0;49	92604;8	4749;3;183;0;
$GPXUP;2521;07:58:45;0;49	92604;8	4749;3;183;0;
$GPXUP;2521;07:58:46;0;49	92604;8	4749;3;183;0;
$GPXUP;2521;07:58:47;0;49	92604;8	4749;3;183;0;
$GPXUP;2521;07:58:48;0;49	92605;8	47491;3;183;0;
$GPXUP;2521;07:58:49;0;49	92571;8	47477;4;179;0;
$GPXUP;2521;07:58:50;0;49	92571;8	47478;3;179;0;
$GPXUP;2521;07:58:51;0;49	92573;8	4748;3;179;0;
$GPXUP;2521;07:58:52;0;49	92576;8	4748;3;179;0;
$GPXUP;2521;07:58:53;0;49	92578;8	47482;3;179;0;
$GPXUP;2521;07:58:54;0;49	9258;8	47484;3;179;0;
$GPXUP;2521;07:58:55;0;49	92582;8	47484;3;179;0;
$GPXUP;2521;07:58:56;0;49	92583;8	47486;3;179;0;
$GPXUP;2521;07:58:57;0;49	92584;8	47486;3;179;0;
$GPXUP;2521;07:58:58;0;49	92586;8	47486;3;179;0;
$GPXUP;2521;07:58:59;0;49	92587;8	47488;3;179;0;
$GPXUP;2521;07:59:00;0;49	92589;8	47488;3;180;0;
$GPXUP;2521;07:59:01;0;49	92591;8	47489;3;179;0;
$GPXUP;2521;07:59:02;0;49	92593;8	47489;3;179;0;
$GPXUP;2521;07:59:03;0;49	92595;8	47491;3;180;0;
$GPXUP;2521;07:59:04;0;49	92597;8	47491;3;179;0;
$GPXUP;2521;07:59:05;0;49	92598;8	47491;3;179;0;
$GPXUP;2521;07:59:06;0;49	92599;8	47491;3;179;0;
$GPXUP;2521;07:59:07;0;49	926;8	47493;3;179;0;
$GPXUP;2521;07:59:08;0;49	926;8	47493;3;179;0;
$GPXUP;2521;07:59:09;0;49	92599;8	47493;3;179;0;
$GPXUP;2521;07:59:10;0;49	9264;8	4751;4;181;0;
$GPXUP;2521;07:59:11;0;49	9264;8	47509;4;184;0;
$GPXUP;2521;07:59:12;0;49	92641;8	47509;4;187;0;
$GPXUP;2521;07:59:13;0;49	92641;8	47509;4;187;0;
$GPXUP;2521;07:59:14;0;49	92642;8	47509;4;188;0;
$GPXUP;2521;07:59:15;0;49	92642;8	4751;4;189;0;
$GPXUP;2521;07:59:16;0;49	92643;8	4751;4;190;0;
$GPXUP;2521;07:59:17;0;49	92643;8	47511;4;189;0;
$GPXUP;2521;07:59:18;0;49	92643;8	4751;4;190;0;
$GPXUP;2521;07:59:19;0;49	92637;8	47519;4;201;0;
$GPXUP;2521;07:59:20;0;49	92637;8	47516;4;203;0;
$GPXUP;2521;07:59:21;0;49	92636;8	47517;4;204;0;
$GPXUP;2521;07:59:22;0;49	92635;8	47517;4;205;0;
$GPXUP;2521;07:59:23;0;49	92624;8	47513;4;206;0;
$GPXUP;2521;07:59:24;0;49	92609;8	47508;4;206;0;
$GPXUP;2521;07:59:25;0;49	92597;8	47503;4;204;0;
$GPXUP;2521;07:59:26;0;49	92592;8	47503;4;202;0;
$GPXUP;2521;07:59:27;0;49	92588;8	47501;4;200;0;
$GPXUP;2521;07:59:28;0;49	92586;8	47501;4;200;0;
$GPXUP;2521;07:59:29;0;49	92584;8	475;4;198;0;
$GPXUP;2521;07:59:30;0;49	92582;8	47499;4;197;0;
$GPXUP;2521;07:59:31;0;49	92582;8	47499;4;196;0;
$GPXUP;2521;07:59:32;0;49	92583;8	47499;4;195;0;
$GPXUP;2521;07:59:33;0;49	92582;8	47499;4;194;0;
$GPXUP;2521;07:59:34;0;49	92583;8	47498;4;193;0;
$GPXUP;2521;07:59:35;0;49	92583;8	47498;3;193;0;
$GPXUP;2521;07:59:36;0;49	92586;8	475;4;202;0;
$GPXUP;2521;07:59:37;0;49	92588;8	47505;4;203;0;
$GPXUP;2521;07:59:38;0;49	92588;8	47501;3;203;0;
$GPXUP;2521;07:59:39;0;49	92589;8	47499;3;203;0;
$GPXUP;2521;07:59:40;0;49	92589;8	47498;3;202;0;
$GPXUP;2521;07:59:41;0;49	92589;8	47498;3;203;0;
$GPXUP;2521;07:59:42;0;49	92589;8	47499;3;203;0;
$GPXUP;2521;07:59:43;0;49	9259;8	47501;3;204;0;
$GPXUP;2521;07:59:44;0;49	92591;8	47502;3;203;0;
$GPXUP;2521;07:59:45;0;49	92591;8	47504;3;204;0;
$GPXUP;2521;07:59:46;0;49	92592;8	47505;3;203;0;
$GPXUP;2521;07:59:47;0;49	92592;8	47505;3;203;0;
$GPXUP;2521;07:59:48;0;49	92593;8	47505;3;203;0;
$GPXUP;2521;07:59:49;0;49	92594;8	47506;3;203;0;
$GPXUP;2521;07:59:50;0;49	92595;8	47506;3;203;0;
$GPXUP;2521;07:59:51;0;49	92595;8	47505;3;203;0;
$GPXUP;2521;07:59:52;0;49	92596;8	47505;3;203;0;
$GPXUP;2521;07:59:53;0;49	92596;8	47505;3;203;0;
$GPXUP;2521;07:59:54;0;49	92598;8	47505;3;203;0;
$GPXUP;2521;07:59:55;0;49	92598;8	47505;3;202;0;
$GPXUP;2521;07:59:56;0;49	926;8	47505;3;203;0;
$GPXUP;2521;07:59:57;0;49	92601;8	47507;3;203;0;
$GPXUP;2521;07:59:58;0;49	92601;8	47508;3;204;0;
$GPXUP;2521;07:59:59;0;49	92602;8	47508;3;203;0;
$GPXUP;2521;08:00:00;0;49	92603;8	4751;3;203;0;
$GPXUP;2521;08:00:01;0;49	92604;8	4751;3;203;0;
$GPXUP;2521;08:00:02;0;49	92604;8	4751;3;203;0;
$GPXUP;2521;08:00:03;0;49	92604;8	4751;3;203;0;
$GPXUP;2521;08:00:04;0;49	92604;8	4751;3;203;0;
$GPXUP;2521;08:00:05;0;49	92604;8	4751;3;203;0;
$GPXUP;2521;08:00:06;0;49	92604;8	4751;3;203;0;
$GPXUP;2521;08:00:07;0;49	92603;8	47503;4;213;0;
$GPXUP;2521;08:00:08;0;49	92604;8	475;4;225;0;
$GPXUP;2521;08:00:09;0;49	92608;8	47502;4;219;2;
$GPXUP;2521;08:00:10;0;49	9261;8	47501;4;215;0;
$GPXUP;2521;08:00:11;0;49	9261;8	475;4;211;0;
$GPXUP;2521;08:00:12;0;49	9261;8	475;3;211;0;
$GPXUP;2521;08:00:13;0;49	9261;8	475;3;211;0;
$GPXUP;2521;08:00:14;0;49	9261;8	47499;3;211;0;
$GPXUP;2521;08:00:15;0;49	92575;8	47483;4;211;0;
$GPXUP;2521;08:00:16;0;49	92572;8	47481;4;211;0;
$GPXUP;2521;08:00:17;0;49	92577;8	47481;4;214;0;
$GPXUP;2521;08:00:18;0;49	92582;8	47485;4;218;0;
$GPXUP;2521;08:00:19;0;49	92587;8	47487;4;221;0;
$GPXUP;2521;08:00:20;0;49	92592;8	47486;4;220;1;
$GPXUP;2521;08:00:21;0;49	92601;8	47492;4;217;0;
$GPXUP;2521;08:00:22;0;49	92609;8	47495;4;210;0;
$GPXUP;2521;08:00:23;0;49	92613;8	47496;4;199;1;
$GPXUP;2521;08:00:24;0;49	92615;8	47497;4;183;0;
$GPXUP;2521;08:00:25;0;49	92616;8	47499;4;170;0;
$GPXUP;2521;08:00:26;0;49	92616;8	47501;4;160;0;
$GPXUP;2521;08:00:27;0;49	92616;8	47501;4;154;0;
$GPXUP;2521;08:00:28;0;49	92617;8	47501;4;151;0;
$GPXUP;2521;08:00:29;0;49	9261;8	47499;4;151;0;
$GPXUP;2521;08:00:30;0;49	92601;8	47496;4;156;0;
$GPXUP;2521;08:00:31;0;49	92592;8	47494;4;158;0;
$GPXUP;2521;08:00:32;0;49	9259;8	47493;4;163;0;
$GPXUP;2521;08:00:33;0;49	9259;8	47497;4;179;1;
$GPXUP;2521;08:00:34;0;49	92588;8	47496;4;185;0;
$GPXUP;2521;08:00:35;0;49	92586;8	47494;4;183;0;
$GPXUP;2521;08:00:36;0;49	92585;8	47494;4;174;0;
$GPXUP;2521;08:00:37;0;49	92582;8	47493;4;167;0;
$GPXUP;2521;08:00:38;0;49	92579;8	47493;4;161;0;
$GPXUP;2521;08:00:39;0;49	92579;8	47492;4;157;0;
$GPXUP;2521;08:00:40;0;49	92578;8	47493;4;153;0;
$GPXUP;2521;08:00:41;0;49	92581;8	47493;4;152;0;
$GPXUP;2521;08:00:42;0;49	92583;8	47493;4;153;0;
$GPXUP;2521;08:00:43;0;49	92585;8	47495;4;156;0;
$GPXUP;2521;08:00:44;0;49	92588;8	47496;4;160;0;
$GPXUP;2521;08:00:45;0;49	92591;8	47497;4;168;0;
$GPXUP;2521;08:00:46;0;49	92595;8	47498;4;176;0;
$GPXUP;2521;08:00:47;0;49	92597;8	47499;4;183;0;
$GPXUP;2521;08:00:48;0;49	926;8	475;4;190;0;
$GPXUP;2521;08:00:49;0;49	92602;8	475;3;190;0;
$GPXUP;2521;08:00:50;0;49	92609;8	47508;4;192;0;
$GPXUP;2521;08:00:51;0;49	92614;8	47509;4;191;0;
$GPXUP;2521;08:00:52;0;49	92616;8	47509;4;189;0;
$GPXUP;2521;08:00:53;0;49	92616;8	47507;4;183;0;
$GPXUP;2521;08:00:54;0;49	92619;8	47506;4;174;0;
$GPXUP;2521;08:00:55;0;49	92617;8	47503;4;161;0;
$GPXUP;2521;08:00:56;0;49	92617;8	47503;4;159;0;
$GPXUP;2521;08:00:57;0;49	92617;8	47503;4;160;0;
$GPXUP;2521;08:00:58;0;49	92617;8	47502;4;165;0;
$GPXUP;2521;08:00:59;0;49	92615;8	47501;4;172;0;
$GPXUP;2521;08:01:00;0;49	92614;8	475;4;178;0;
$GPXUP;2521;08:01:01;0;49	92611;8	47497;4;182;0;
$GPXUP;2521;08:01:02;0;49	92611;8	47497;4;183;0;
$GPXUP;2521;08:01:03;0;49	9261;8	47496;4;181;0;
$GPXUP;2521;08:01:04;0;49	92609;8	47495;4;177;0;
$GPXUP;2521;08:01:05;0;49	92611;8	47495;4;170;0;
$GPXUP;2521;08:01:06;0;49	92612;8	47494;4;166;0;
$GPXUP;2521;08:01:07;0;49	92612;8	47496;4;164;0;
$GPXUP;2521;08:01:08;0;49	92615;8	47495;4;165;0;
$GPXUP;2521;08:01:09;0;49	92618;8	47495;4;167;0;
$GPXUP;2521;08:01:10;0;49	9262;8	47496;4;177;0;
$GPXUP;2521;08:01:11;0;49	92624;8	47497;4;183;0;
$GPXUP;2521;08:01:12;0;49	92624;8	47497;4;191;1;
$GPXUP;2521;08:01:13;0;49	9263;8	47496;4;203;0;
$GPXUP;2521;08:01:14;0;49	92634;8	47498;4;217;0;
$GPXUP;2521;08:01:15;0;49	92638;8	47498;4;223;0;
$GPXUP;2521;08:01:16;0;49	92639;8	47499;4;225;0;
$GPXUP;2521;08:01:17;0;49	9263;8	47499;4;224;0;
$GPXUP;2521;08:01:18;0;49	92619;8	47499;4;221;0;
$GPXUP;2521;08:01:19;0;49	9261;8	47498;4;217;0;
$GPXUP;2521;08:01:20;0;49	92606;8	47492;5;194;0;
$GPXUP;2521;08:01:21;0;49	92599;8	47492;5;174;0;
$GPXUP;2521;08:01:22;0;49	92589;8	47494;5;159;0;
$GPXUP;2521;08:01:23;0;49	92586;8	47493;5;158;0;
$GPXUP;2521;08:01:24;0;49	92584;8	47493;5;157;0;
$GPXUP;2521;08:01:25;0;49	92585;8	47494;5;162;0;
$GPXUP;2521;08:01:26;0;49	92585;8	47495;5;165;0;
$GPXUP;2521;08:01:27;0;49	92585;8	47495;5;167;0;
$GPXUP;2521;08:01:28;0;49	92584;8	47495;5;168;0;
$GPXUP;2521;08:01:29;0;49	92585;8	47495;5;168;0;
$GPXUP;2521;08:01:30;0;49	92584;8	47494;5;169;0;
$GPXUP;2521;08:01:31;0;49	92584;8	47494;5;169;0;
$GPXUP;2521;08:01:32;0;49	92584;8	47494;5;169;0;
$GPXUP;2521;08:01:33;0;49	92584;8	47494;5;170;0;
$GPXUP;2521;08:01:34;0;49	92584;8	47494;5;170;0;
$GPXUP;2521;08:01:35;0;49	92584;8	47494;5;170;0;
$GPXUP;2521;08:01:36;0;49	92584;8	47494;5;170;0;
$GPXUP;2521;08:01:37;0;49	92584;8	47494;5;170;0;
$GPXUP;2521;08:01:38;0;49	92584;8	47494;5;170;0;
$GPXUP;2521;08:01:39;0;49	92584;8	47494;5;170;0;
$GPXUP;2521;08:01:40;0;49	92584;8	47494;5;170;0;
$GPXUP;2521;08:01:41;0;49	92584;8	47494;5;170;0;
$GPXUP;2521;08:01:42;0;49	92584;8	47494;5;170;0;
$GPXUP;2521;08:01:43;0;49	92584;8	47494;5;170;0;
$GPXUP;2521;08:01:44;0;49	92584;8	47494;5;169;0;
$GPXUP;2521;08:01:45;0;49	92585;8	47495;5;168;0;
$GPXUP;2521;08:01:46;0;49	92585;8	47495;5;168;0;
$GPXUP;2521;08:01:47;0;49	92585;8	47495;5;168;0;
$GPXUP;2521;08:01:48;0;49	92585;8	47495;5;168;0;
$GPXUP;2521;08:01:49;0;49	92585;8	47495;5;168;0;
$GPXUP;2521;08:01:50;0;49	92585;8	47495;5;168;0;
$GPXUP;2521;08:01:51;0;49	92585;8	47495;5;168;0;
$GPXUP;2521;08:01:52;0;49	92585;8	47495;5;168;0;
$GPXUP;2521;08:01:53;0;49	92585;8	47495;5;168;0;
$GPXUP;2521;08:01:54;0;49	92585;8	47495;5;168;0;
$GPXUP;2521;08:01:55;0;49	92585;8	47495;5;168;0;
$GPXUP;2521;08:01:56;0;49	92585;8	47495;5;168;0;
$GPXUP;2521;08:01:57;0;49	92584;8	47495;5;168;0;
$GPXUP;2521;08:01:58;0;49	92584;8	47495;5;168;0;
$GPXUP;2521;08:01:59;0;49	92584;8	47495;5;168;0;
$GPXUP;2521;08:02:00;0;49	92585;8	47495;5;167;0;
$GPXUP;2521;08:02:01;0;49	92584;8	47493;5;167;0;
$GPXUP;2521;08:02:02;0;49	92585;8	47493;5;167;0;
$GPXUP;2521;08:02:03;0;49	92585;8	47493;5;167;0;
$GPXUP;2521;08:02:04;0;49	92584;8	47493;5;166;0;
$GPXUP;2521;08:02:05;0;49	92585;8	47494;5;165;0;
$GPXUP;2521;08:02:06;0;49	92584;8	47494;5;165;0;
$GPXUP;2521;08:02:07;0;49	92585;8	47494;5;164;0;
$GPXUP;2521;08:02:08;0;49	92585;8	47494;5;164;0;
$GPXUP;2521;08:02:09;0;49	92584;8	47494;5;163;0;
$GPXUP;2521;08:02:10;0;49	92585;8	47494;5;163;0;
$GPXUP;2521;08:02:11;0;49	92585;8	47494;5;163;0;
$GPXUP;2521;08:02:12;0;49	92585;8	47494;5;163;0;
$GPXUP;2521;08:02:13;0;49	92585;8	47494;5;163;0;
$GPXUP;2521;08:02:14;0;49	92585;8	47494;5;163;0;
$GPXUP;2521;08:02:15;0;49	92585;8	47494;5;163;0;
$GPXUP;2521;08:02:16;0;49	92585;8	47494;5;163;0;
$GPXUP;2521;08:02:17;0;49	92586;8	47494;5;162;0;
$GPXUP;2521;08:02:18;0;49	92585;8	47494;5;161;0;
$GPXUP;2521;08:02:19;0;49	92585;8	47494;5;161;0;
$GPXUP;2521;08:02:20;0;49	92585;8	47494;5;161;0;
$GPXUP;2521;08:02:21;0;49	92585;8	47494;5;161;0;
$GPXUP;2521;08:02:22;0;49	92585;8	47494;5;161;0;
$GPXUP;2521;08:02:23;0;49	92585;8	47494;5;161;0;
$GPXUP;2521;08:02:24;0;49	92585;8	47494;5;161;0;
$GPXUP;2521;08:02:25;0;49	92585;8	47494;5;161;0;
$GPXUP;2521;08:02:26;0;49	92585;8	47494;5;161;0;
$GPXUP;2521;08:02:27;0;49	92585;8	47494;5;161;0;
$GPXUP;2521;08:02:28;0;49	92585;8	47494;5;161;0;
$GPXUP;2521;08:02:29;0;49	92586;8	47494;5;161;0;
$GPXUP;2521;08:02:30;0;49	92586;8	47494;5;161;0;
$GPXUP;2521;08:02:31;0;49	92586;8	47494;5;161;0;
$GPXUP;2521;08:02:32;0;49	92586;8	47494;5;161;0;
$GPXUP;2521;08:02:33;0;49	92586;8	47494;5;161;0;
$GPXUP;2521;08:02:34;0;49	92586;8	47494;5;161;0;
$GPXUP;2521;08:02:35;0;49	92586;8	47494;5;161;0;
$GPXUP;2521;08:02:36;0;49	92586;8	47494;5;161;0;
$GPXUP;2521;08:02:37;0;49	92586;8	47494;5;161;0;
$GPXUP;2521;08:02:38;0;49	92586;8	47494;5;161;0;
$GPXUP;2521;08:02:39;0;49	92586;8	47494;5;161;0;
$GPXUP;2521;08:02:40;0;49	92586;8	47494;5;161;0;
$GPXUP;2521;08:02:41;0;49	92586;8	47494;5;161;0;
$GPXUP;2521;08:02:42;0;49	92586;8	47494;5;161;0;
$GPXUP;2521;08:02:43;0;49	92586;8	47494;5;161;0;
$GPXUP;2521;08:02:44;0;49	92586;8	47494;5;161;0;
$GPXUP;2521;08:02:45;0;49	92586;8	47496;5;161;0;
$GPXUP;2521;08:02:46;0;49	92586;8	47496;5;161;0;
$GPXUP;2521;08:02:47;0;49	92586;8	47496;5;161;0;
$GPXUP;2521;08:02:48;0;49	92586;8	47496;5;161;0;
$GPXUP;2521;08:02:49;0;49	92586;8	47496;5;161;0;
$GPXUP;2521;08:02:50;0;49	92586;8	47496;5;161;0;
$GPXUP;2521;08:02:51;0;49	92586;8	47496;5;161;0;
$GPXUP;2521;08:02:52;0;49	92586;8	47496;5;161;0;
$GPXUP;2521;08:02:53;0;49	92586;8	47496;5;161;0;
$GPXUP;2521;08:02:54;0;49	92586;8	47496;5;161;0;
$GPXUP;2521;08:02:55;0;49	92586;8	47497;5;161;0;
$GPXUP;2521;08:02:56;0;49	92586;8	47497;5;161;0;
$GPXUP;2521;08:02:57;0;49	92586;8	47497;5;161;0;
$GPXUP;2521;08:02:58;0;49	92586;8	47497;5;161;0;
$GPXUP;2521;08:02:59;0;49	92586;8	47497;5;161;0;
$GPXUP;2521;08:03:00;0;49	92586;8	47497;5;161;0;
$GPXUP;2521;08:03:01;0;49	92586;8	47497;5;161;0;
$GPXUP;2521;08:03:02;0;49	92586;8	47497;5;161;0;
$GPXUP;2521;08:03:03;0;49	92586;8	47497;5;161;0;
$GPXUP;2521;08:03:04;0;49	92586;8	47497;5;161;0;
$GPXUP;2521;08:03:05;0;49	92586;8	47497;5;161;0;
$GPXUP;2521;08:03:06;0;49	92586;8	47497;5;161;0;
$GPXUP;2521;08:03:07;0;49	92586;8	47497;5;161;0;
$GPXUP;2521;08:03:08;0;49	92586;8	47499;5;161;0;
$GPXUP;2521;08:03:09;0;49	92586;8	47499;5;161;0;
$GPXUP;2521;08:03:10;0;49	92586;8	47499;5;161;0;
$GPXUP;2521;08:03:11;0;49	92586;8	47499;5;161;0;
$GPXUP;2521;08:03:12;0;49	92586;8	47499;5;161;0;
$GPXUP;2521;08:03:13;0;49	92586;8	47499;5;161;0;
$GPXUP;2521;08:03:14;0;49	92586;8	47499;5;161;0;
$GPXUP;2521;08:03:15;0;49	92586;8	47499;5;161;0;
$GPXUP;2521;08:03:16;0;49	92586;8	47499;5;161;0;
$GPXUP;2521;08:03:17;0;49	92586;8	47499;5;161;0;
$GPXUP;2521;08:03:18;0;49	92586;8	47499;5;161;0;
$GPXUP;2521;08:03:19;0;49	92586;8	47499;5;161;0;
$GPXUP;2521;08:03:20;0;49	92586;8	47499;5;161;0;
$GPXUP;2521;08:03:21;0;49	92586;8	47499;5;161;0;
$GPXUP;2521;08:03:22;0;49	92586;8	47499;5;161;0;
$GPXUP;2521;08:03:23;0;49	92585;8	47499;5;160;0;
$GPXUP;2521;08:03:24;0;49	92585;8	47499;5;160;0;
$GPXUP;2521;08:03:25;0;49	92585;8	47499;5;160;0;
$GPXUP;2521;08:03:26;0;49	92585;8	47499;5;160;0;
$GPXUP;2521;08:03:27;0;49	92585;8	47499;5;160;0;
$GPXUP;2521;08:03:28;0;49	92585;8	47499;5;160;0;
$GPXUP;2521;08:03:29;0;49	92585;8	47499;5;160;0;
$GPXUP;2521;08:03:30;0;49	92585;8	47499;5;160;0;
$GPXUP;2521;08:03:31;0;49	92585;8	47499;5;160;0;
$GPXUP;2521;08:03:32;0;49	92585;8	47499;5;160;0;
$GPXUP;2521;08:03:33;0;49	92585;8	47499;5;160;0;
$GPXUP;2521;08:03:34;0;49	92585;8	47499;5;160;0;
$GPXUP;2521;08:03:35;0;49	92585;8	47499;5;160;0;
$GPXUP;2521;08:03:36;0;49	92586;8	47499;5;161;0;
$GPXUP;2521;08:03:37;0;49	92586;8	47499;5;161;0;
$GPXUP;2521;08:03:38;0;49	92586;8	47499;5;161;0;
$GPXUP;2521;08:03:39;0;49	92586;8	47499;5;161;0;
$GPXUP;2521;08:03:40;0;49	92585;8	47498;5;161;0;
$GPXUP;2521;08:03:41;0;49	92585;8	47498;5;161;0;
$GPXUP;2521;08:03:42;0;49	92585;8	47498;5;161;0;
$GPXUP;2521;08:03:43;0;49	92585;8	47498;5;161;0;
$GPXUP;2521;08:03:44;0;49	92585;8	47498;5;161;0;
$GPXUP;2521;08:03:45;0;49	92584;8	47498;5;161;0;
$GPXUP;2521;08:03:46;0;49	92585;8	47499;5;160;0;
$GPXUP;2521;08:03:47;0;49	92585;8	47499;5;160;0;
$GPXUP;2521;08:03:48;0;49	92585;8	47499;5;160;0;
$GPXUP;2521;08:03:49;0;49	92585;8	47497;5;160;2;
$GPXUP;2521;08:03:50;0;49	92586;8	47497;5;161;0;
$GPXUP;2521;08:03:51;0;49	92586;8	47497;5;161;0;
$GPXUP;2521;08:03:52;0;49	92586;8	47497;5;161;1;
$GPXUP;2521;08:03:53;0;49	92586;8	47496;5;160;1;
$GPXUP;2521;08:03:54;0;49	92586;8	47496;5;160;0;
$GPXUP;2521;08:03:55;0;49	92587;8	47496;5;161;2;
$GPXUP;2521;08:03:56;0;49	92587;8	47495;5;161;1;
$GPXUP;2521;08:03:57;0;49	92588;8	47495;5;160;2;
$GPXUP;2521;08:03:58;0;49	92588;8	47495;5;160;1;
$GPXUP;2521;08:03:59;0;49	92589;8	47493;5;161;0;
$GPXUP;2521;08:04:00;0;49	92589;8	47493;5;161;0;
$GPXUP;2521;08:04:01;0;49	92589;8	47493;5;161;0;
$GPXUP;2521;08:04:02;0;49	92589;8	47493;5;161;0;
$GPXUP;2521;08:04:03;0;49	92589;8	47493;5;161;0;
$GPXUP;2521;08:04:04;0;49	92589;8	47493;5;161;0;
$GPXUP;2521;08:04:05;0;49	92589;8	47492;5;161;0;
$GPXUP;2521;08:04:06;0;49	92589;8	47492;5;160;7;
$GPXUP;2521;08:04:07;0;49	9259;8	47495;5;160;1;
$GPXUP;2521;08:04:08;0;49	9259;8	47495;5;160;0;
$GPXUP;2521;08:04:09;0;49	9259;8	47495;5;160;1;
$GPXUP;2521;08:04:10;0;49	92591;8	47495;5;161;1;
$GPXUP;2521;08:04:11;0;49	92592;8	47495;5;160;1;
$GPXUP;2521;08:04:12;0;49	92592;8	47497;5;161;0;
$GPXUP;2521;08:04:13;0;49	92592;8	47497;5;161;1;
$GPXUP;2521;08:04:14;0;49	92592;8	47497;5;161;0;
$GPXUP;2521;08:04:15;0;49	92592;8	47497;5;161;1;
$GPXUP;2521;08:04:16;0;49	92591;8	47498;5;161;1;
$GPXUP;2521;08:04:17;0;49	92592;8	47498;5;160;0;
$GPXUP;2521;08:04:18;0;49	92593;8	47498;5;161;2;
$GPXUP;2521;08:04:19;0;49	92593;8	475;5;161;1;
$GPXUP;2521;08:04:20;0;49	92593;8	475;5;161;0;
$GPXUP;2521;08:04:21;0;49	92593;8	475;5;161;0;
$GPXUP;2521;08:04:22;0;49	92592;8	47501;5;161;0;
$GPXUP;2521;08:04:23;0;49	92593;8	47501;5;160;0;
$GPXUP;2521;08:04:24;0;49	92593;8	47501;5;160;0;
$GPXUP;2521;08:04:25;0;49	92593;8	47501;5;160;0;
$GPXUP;2521;08:04:26;0;49	92593;8	47501;5;160;0;
$GPXUP;2521;08:04:27;0;49	92593;8	47501;5;160;0;
$GPXUP;2521;08:04:28;0;49	92593;8	47501;5;160;0;
$GPXUP;2521;08:04:29;0;49	92593;8	47501;5;160;0;
$GPXUP;2521;08:04:30;0;49	92593;8	47501;5;160;0;
$GPXUP;2521;08:04:31;0;49	92593;8	47501;5;160;0;
$GPXUP;2521;08:04:32;0;49	92592;8	47501;5;161;1;
$GPXUP;2521;08:04:33;0;49	92593;8	475;5;161;2;
$GPXUP;2521;08:04:34;0;49	92592;8	475;5;160;1;
$GPXUP;2521;08:04:35;0;49	92591;8	475;5;161;4;
$GPXUP;2521;08:04:36;0;49	92591;8	47498;5;161;11;
$GPXUP;2521;08:04:37;0;49	92594;8	47499;5;161;11;
$GPXUP;2521;08:04:38;0;49	92596;8	47499;5;161;10;
$GPXUP;2521;08:04:39;0;49	926;8	47505;5;161;14;
$GPXUP;2521;08:04:40;0;49	92601;8	47511;5;161;13;
$GPXUP;2521;08:04:41;0;49	926;8	47518;5;161;14;
$GPXUP;2521;08:04:42;0;49	92605;8	47551;5;161;29;
$GPXUP;2521;08:04:43;0;49	92613;8	47581;5;161;39;
$GPXUP;2521;08:04:44;0;49	9262;8	47593;5;161;37;
$GPXUP;2521;08:04:45;0;49	92629;8	47603;5;161;38;
$GPXUP;2521;08:04:46;0;49	9264;8	47607;5;161;38;
$GPXUP;2521;08:04:47;0;49	92647;8	47618;5;161;38;
$GPXUP;2521;08:04:48;0;49	92659;8	47604;5;160;36;
$GPXUP;2521;08:04:49;0;49	92672;8	47584;5;161;49;
$GPXUP;2521;08:04:50;0;49	92673;8	4757;5;161;38;
$GPXUP;2521;08:04:51;0;49	92681;8	47555;5;161;21;
$GPXUP;2521;08:04:52;0;49	92699;8	47561;5;161;42;
$GPXUP;2521;08:04:53;0;49	92707;8	47567;5;161;46;
$GPXUP;2521;08:04:54;0;49	9272;8	47581;5;161;49;
$GPXUP;2521;08:04:55;0;49	92725;8	47596;5;160;33;
$GPXUP;2521;08:04:56;0;49	92726;8	47611;5;160;28;
$GPXUP;2521;08:04:57;0;49	9272;8	47624;5;161;26;
$GPXUP;2521;08:04:58;0;49	92714;8	47633;5;160;48;
$GPXUP;2521;08:04:59;0;49	92703;8	47642;5;161;48;
$GPXUP;2521;08:05:00;0;49	92691;8	47642;5;160;51;
$GPXUP;2521;08:05:01;0;49	92677;8	47644;5;160;49;
$GPXUP;2521;08:05:02;0;49	92663;8	47626;5;160;42;
$GPXUP;2521;08:05:03;0;49	92655;8	47602;5;160;75;
$GPXUP;2521;08:05:04;0;49	92653;8	47597;5;160;40;
$GPXUP;2521;08:05:05;0;49	92649;8	47556;5;160;91;
$GPXUP;2521;08:05:06;0;49	92659;8	47533;5;160;78;
$GPXUP;2521;08:05:07;0;49	92673;8	47532;5;160;57;
$GPXUP;2521;08:05:08;0;49	92679;8	47535;5;161;43;
$GPXUP;2521;08:05:09;0;49	92685;8	47542;5;160;41;
$GPXUP;2521;08:05:10;0;49	92701;8	47563;5;160;61;
$GPXUP;2521;08:05:11;0;49	9273;8	47558;5;163;45;
$GPXUP;2521;08:05:12;0;49	92721;8	47565;5;165;49;
$GPXUP;2521;08:05:13;0;49	92723;8	47589;5;169;43;
$GPXUP;2521;08:05:14;0;49	92721;8	47607;5;171;43;
$GPXUP;2521;08:05:15;0;49	9272;8	47621;5;172;43;
$GPXUP;2521;08:05:16;0;49	92714;8	47628;5;174;20;
$GPXUP;2521;08:05:17;0;49	92702;8	47631;5;173;38;
$GPXUP;2521;08:05:18;0;49	92688;8	47626;5;173;63;
$GPXUP;2521;08:05:19;0;49	92667;8	47613;5;173;75;
$GPXUP;2521;08:05:20;0;49	92653;8	47596;5;174;61;
$GPXUP;2521;08:05:21;0;49	92613;8	47575;5;172;56;
$GPXUP;2521;08:05:22;0;49	92602;8	47552;5;171;56;
$GPXUP;2521;08:05:23;0;49	926;8	47539;5;169;55;
$GPXUP;2521;08:05:24;0;49	92604;8	47518;5;169;55;
$GPXUP;2521;08:05:25;0;49	92609;8	47498;5;168;48;
$GPXUP;2521;08:05:26;0;49	92626;8	47486;5;168;46;
$GPXUP;2521;08:05:27;0;49	92643;8	47484;5;167;36;
$GPXUP;2521;08:05:28;0;49	92652;8	47481;5;167;14;
$GPXUP;2521;08:05:29;0;49	92655;8	47483;5;167;29;
$GPXUP;2521;08:05:30;0;49	92652;8	47486;5;167;55;
$GPXUP;2521;08:05:31;0;49	92664;8	47498;5;166;39;
$GPXUP;2521;08:05:32;0;49	9267;8	47509;5;166;39;
$GPXUP;2521;08:05:33;0;49	92677;8	47521;5;165;45;
$GPXUP;2521;08:05:34;0;49	92677;8	47532;5;164;34;
$GPXUP;2521;08:05:35;0;49	92677;8	47548;5;164;33;
$GPXUP;2521;08:05:36;0;49	92673;8	47564;5;164;34;
$GPXUP;2521;08:05:37;0;49	92667;8	47576;5;163;36;
$GPXUP;2521;08:05:38;0;49	92662;8	47585;5;162;30;
$GPXUP;2521;08:05:39;0;49	92657;8	47598;5;162;33;
$GPXUP;2521;08:05:40;0;49	92647;8	47598;5;162;36;
$GPXUP;2521;08:05:41;0;49	92639;8	47598;5;162;34;
$GPXUP;2521;08:05:42;0;49	9264;8	47598;5;161;20;
$GPXUP;2521;08:05:43;0;49	92636;8	476;5;162;20;
$GPXUP;2521;08:05:44;0;49	9263;8	47599;5;161;21;
$GPXUP;2521;08:05:45;0;49	92628;8	4754;5;161;39;
$GPXUP;2521;08:05:46;0;49	92627;8	47527;5;161;35;
$GPXUP;2521;08:05:47;0;49	92628;8	47505;5;162;30;
$GPXUP;2521;08:05:48;0;49	92659;8	47519;5;161;88;
$GPXUP;2521;08:05:49;0;49	92681;8	47532;5;161;93;
$GPXUP;2521;08:05:50;0;49	92702;8	47537;5;161;82;
$GPXUP;2521;08:05:51;0;49	92716;8	47537;5;162;68;
$GPXUP;2521;08:05:52;0;49	92729;8	47535;5;161;60;
$GPXUP;2521;08:05:53;0;49	92736;8	47529;5;162;28;
$GPXUP;2521;08:05:54;0;49	92746;8	47524;5;161;38;
$GPXUP;2521;08:05:55;0;49	92759;8	47521;5;161;58;
$GPXUP;2521;08:05:56;0;49	9276;8	47505;5;161;46;
$GPXUP;2521;08:05:57;0;49	92764;8	47493;5;161;60;
$GPXUP;2521;08:05:58;0;49	92779;8	4749;5;161;63;
$GPXUP;2521;08:05:59;0;49	92796;8	47503;5;161;58;
$GPXUP;2521;08:06:00;0;49	92807;8	47514;5;160;53;
$GPXUP;2521;08:06:01;0;49	9282;8	47522;5;160;45;
$GPXUP;2521;08:06:02;0;49	92829;8	4753;5;159;36;
$GPXUP;2521;08:06:03;0;49	92836;8	47533;5;159;35;
$GPXUP;2521;08:06:04;0;49	92844;8	47536;5;160;11;
$GPXUP;2521;08:06:05;0;49	92847;8	47538;5;159;11;
$GPXUP;2521;08:06:06;0;49	92854;8	47529;5;159;29;
$GPXUP;2521;08:06:07;0;49	92879;8	47529;5;160;49;
$GPXUP;2521;08:06:08;0;49	92891;8	47533;5;160;50;
$GPXUP;2521;08:06:09;0;49	92901;8	4754;5;159;51;
$GPXUP;2521;08:06:10;0;49	92911;8	47551;5;159;0;
$GPXUP;2521;08:06:11;0;49	9291;8	47556;5;159;25;
$GPXUP;2521;08:06:12;0;49	92893;8	47593;5;159;38;
$GPXUP;2521;08:06:13;0;49	92896;8	47604;5;158;42;
$GPXUP;2521;08:06:14;0;49	92898;8	4762;5;158;42;
$GPXUP;2521;08:06:15;0;49	92913;8	4762;5;157;58;
$GPXUP;2521;08:06:16;0;49	92921;8	47631;5;160;67;
$GPXUP;2521;08:06:17;0;49	9294;8	47643;5;160;49;
$GPXUP;2521;08:06:18;0;49	9295;8	47656;5;162;22;
$GPXUP;2521;08:06:19;0;49	92955;8	47663;5;165;51;
$GPXUP;2521;08:06:20;0;49	92965;8	47679;5;168;58;
$GPXUP;2521;08:06:21;0;49	92975;8	47696;5;170;50;
$GPXUP;2521;08:06:22;0;49	92982;8	47711;5;171;48;
$GPXUP;2521;08:06:23;0;49	92988;8	4773;5;170;37;
$GPXUP;2521;08:06:24;0;49	92989;8	47743;5;169;38;
$GPXUP;2521;08:06:25;0;49	9299;8	47759;5;170;41;
$GPXUP;2521;08:06:26;0;49	92972;8	47759;5;167;29;
$GPXUP;2521;08:06:27;0;49	92971;8	4777;5;166;46;
$GPXUP;2521;08:06:28;0;49	92978;8	47787;5;166;36;
$GPXUP;2521;08:06:29;0;49	92976;8	47802;5;167;44;
$GPXUP;2521;08:06:30;0;49	92989;8	47818;5;168;50;
$GPXUP;2521;08:06:31;0;49	92996;8	47833;5;170;60;
$GPXUP;2521;08:06:32;0;49	93014;8	47848;5;170;45;
$GPXUP;2521;08:06:33;0;49	93029;8	47853;5;170;47;
$GPXUP;2521;08:06:34;0;49	93045;8	47852;5;170;54;
$GPXUP;2521;08:06:35;0;49	93058;8	47838;5;170;64;
$GPXUP;2521;08:06:36;0;49	93076;8	47832;5;169;49;
$GPXUP;2521;08:06:37;0;49	93092;8	47828;5;169;62;
$GPXUP;2521;08:06:38;0;49	9311;8	47824;5;168;70;
$GPXUP;2521;08:06:39;0;49	93127;8	47823;5;168;73;
$GPXUP;2521;08:06:40;0;49	93122;8	47835;5;166;68;
$GPXUP;2521;08:06:41;0;49	93144;8	47822;5;163;57;
$GPXUP;2521;08:06:42;0;49	93159;8	47813;5;160;64;
$GPXUP;2521;08:06:43;0;49	93175;8	47807;5;159;64;
$GPXUP;2521;08:06:44;0;49	93185;8	47822;5;158;40;
$GPXUP;2521;08:06:45;0;49	93193;8	47833;5;158;55;
$GPXUP;2521;08:06:46;0;49	93202;8	4785;5;158;53;
$GPXUP;2521;08:06:47;0;49	93205;8	47867;5;158;46;
$GPXUP;2521;08:06:48;0;49	93202;8	47887;5;158;39;
$GPXUP;2521;08:06:49;0;49	93204;8	479;5;158;46;
$GPXUP;2521;08:06:50;0;49	93212;8	47915;5;161;47;
$GPXUP;2521;08:06:51;0;49	9322;8	4793;5;163;46;
$GPXUP;2521;08:06:52;0;49	9323;8	47943;5;164;44;
$GPXUP;2521;08:06:53;0;49	93239;8	47947;5;165;43;
$GPXUP;2521;08:06:54;0;49	93247;8	47954;5;166;25;
$GPXUP;2521;08:06:55;0;49	93255;8	47958;5;169;42;
$GPXUP;2521;08:06:56;0;49	93267;8	4796;5;171;51;
$GPXUP;2521;08:06:57;0;49	93281;8	4796;5;174;51;
$GPXUP;2521;08:06:58;0;49	93294;8	47958;5;177;57;
$GPXUP;2521;08:06:59;0;49	93309;8	47947;5;178;57;
$GPXUP;2521;08:07:00;0;49	93323;8	47938;5;179;58;
$GPXUP;2521;08:07:01;0;49	93333;8	47921;5;179;56;
$GPXUP;2521;08:07:02;0;49	93346;8	47909;5;180;65;
$GPXUP;2521;08:07:03;0;49	93361;8	47898;5;179;61;
$GPXUP;2521;08:07:04;0;49	93375;8	47884;5;177;59;
$GPXUP;2521;08:07:05;0;49	93386;8	47869;5;175;64;
$GPXUP;2521;08:07:06;0;49	93402;8	47858;5;174;53;
$GPXUP;2521;08:07:07;0;49	93413;8	47849;5;173;64;
$GPXUP;2521;08:07:08;0;49	93428;8	47835;5;176;62;
$GPXUP;2521;08:07:09;0;49	93441;8	47821;5;173;71;
$GPXUP;2521;08:07:10;0;49	93457;8	47806;5;169;64;
$GPXUP;2521;08:07:11;0;49	93472;8	47792;5;166;63;
$GPXUP;2521;08:07:12;0;49	93483;8	47772;5;163;75;
$GPXUP;2521;08:07:13;0;49	93495;8	4775;5;158;71;
$GPXUP;2521;08:07:14;0;49	93508;8	47731;5;156;62;
$GPXUP;2521;08:07:15;0;49	9352;8	47719;5;150;66;
$GPXUP;2521;08:07:16;0;49	93534;8	47704;5;148;69;
$GPXUP;2521;08:07:17;0;49	93546;8	47686;5;147;67;
$GPXUP;2521;08:07:18;0;49	93559;8	47669;5;145;80;
$GPXUP;2521;08:07:19;0;49	93574;8	47659;5;142;64;
$GPXUP;2521;08:07:20;0;49	93589;8	47645;5;141;58;
$GPXUP;2521;08:07:21;0;49	93603;8	47636;5;141;66;
$GPXUP;2521;08:07:22;0;49	93618;8	47622;5;141;69;
$GPXUP;2521;08:07:23;0;49	93633;8	47608;5;139;54;
$GPXUP;2521;08:07:24;0;49	93646;8	47603;5;137;66;
$GPXUP;2521;08:07:25;0;49	93664;8	47601;5;137;71;
$GPXUP;2521;08:07:26;0;49	93682;8	47596;5;135;71;
$GPXUP;2521;08:07:27;0;49	937;8	47587;5;130;71;
$GPXUP;2521;08:07:28;0;49	93717;8	47583;5;128;59;
$GPXUP;2521;08:07:29;0;49	93732;8	47586;5;123;59;
$GPXUP;2521;08:07:30;0;49	93741;8	47597;5;121;51;
$GPXUP;2521;08:07:31;0;49	93748;8	47612;5;123;57;
$GPXUP;2521;08:07:32;0;49	9376;8	47623;5;127;56;
$GPXUP;2521;08:07:33;0;49	93772;8	4763;5;128;57;
$GPXUP;2521;08:07:34;0;49	93784;8	47634;5;128;59;
$GPXUP;2521;08:07:35;0;49	93799;8	47637;5;127;52;
$GPXUP;2521;08:07:36;0;49	93812;8	47641;5;126;52;
$GPXUP;2521;08:07:37;0;49	93825;8	47648;5;125;49;
$GPXUP;2521;08:07:38;0;49	93837;8	47651;5;124;50;
$GPXUP;2521;08:07:39;0;49	93851;8	47652;5;124;50;
$GPXUP;2521;08:07:40;0;49	93867;8	47651;5;123;60;
$GPXUP;2521;08:07:41;0;49	9388;8	47663;5;123;53;
$GPXUP;2521;08:07:42;0;49	9389;8	47674;5;123;50;
$GPXUP;2521;08:07:43;0;49	93901;8	47681;5;122;47;
$GPXUP;2521;08:07:44;0;49	93912;8	47686;5;122;47;
$GPXUP;2521;08:07:45;0;49	93935;8	47697;5;123;43;
$GPXUP;2521;08:07:46;0;49	9394;8	47704;5;126;39;
$GPXUP;2521;08:07:47;0;49	93948;8	4771;5;128;46;
$GPXUP;2521;08:07:48;0;49	93959;8	47717;5;130;48;
$GPXUP;2521;08:07:49;0;49	93941;8	47749;5;129;52;
$GPXUP;2521;08:07:50;0;49	93961;8	47729;5;126;46;
$GPXUP;2521;08:07:51;0;49	93976;8	47727;5;124;44;
$GPXUP;2521;08:07:52;0;49	93987;8	47727;5;122;46;
$GPXUP;2521;08:07:53;0;49	94001;8	47734;5;121;34;
$GPXUP;2521;08:07:54;0;49	94011;8	47735;5;119;51;
$GPXUP;2521;08:07:55;0;49	94024;8	47747;5;119;37;
$GPXUP;2521;08:07:56;0;49	9403;8	47758;5;119;46;
$GPXUP;2521;08:07:57;0;49	9404;8	4777;5;119;47;
$GPXUP;2521;08:07:58;0;49	94051;8	47783;5;119;41;
$GPXUP;2521;08:07:59;0;49	94062;8	47781;5;119;34;
$GPXUP;2521;08:08:00;0;49	94075;8	47774;5;119;51;
$GPXUP;2521;08:08:01;0;49	94089;8	47766;5;119;50;
$GPXUP;2521;08:08:02;0;49	94101;8	47759;5;118;35;
$GPXUP;2521;08:08:03;0;49	94111;8	47762;5;119;43;
$GPXUP;2521;08:08:04;0;49	94122;8	47772;5;123;48;
$GPXUP;2521;08:08:05;0;49	94134;8	47778;5;126;41;
$GPXUP;2521;08:08:06;0;49	94146;8	47779;5;128;51;
$GPXUP;2521;08:08:07;0;49	9416;8	47777;5;128;47;
$GPXUP;2521;08:08:08;0;49	94173;8	47778;5;128;51;
$GPXUP;2521;08:08:09;0;49	94185;8	47781;5;130;48;
$GPXUP;2521;08:08:10;0;49	94198;8	4778;5;134;47;
$GPXUP;2521;08:08:11;0;49	9421;8	47772;5;137;56;
$GPXUP;2521;08:08:12;0;49	94224;8	47763;5;138;54;
$GPXUP;2521;08:08:13;0;49	94236;8	47755;5;138;39;
$GPXUP;2521;08:08:14;0;49	94245;8	47755;5;140;47;
$GPXUP;2521;08:08:15;0;49	94256;8	47762;5;143;46;
$GPXUP;2521;08:08:16;0;49	94268;8	47766;5;145;54;
$GPXUP;2521;08:08:17;0;49	94282;8	47765;5;146;58;
$GPXUP;2521;08:08:18;0;49	94298;8	47761;5;147;60;
$GPXUP;2521;08:08:19;0;49	94312;8	47751;5;146;62;
$GPXUP;2521;08:08:20;0;49	94326;8	4774;5;142;61;
$GPXUP;2521;08:08:21;0;49	9434;8	47727;5;141;62;
$GPXUP;2521;08:08:22;0;49	94353;8	47714;5;139;65;
$GPXUP;2521;08:08:23;0;49	94367;8	47701;5;138;62;
$GPXUP;2521;08:08:24;0;49	94379;8	47692;5;137;51;
$GPXUP;2521;08:08:25;0;49	94392;8	4769;5;136;52;
$GPXUP;2521;08:08:26;0;49	94405;8	47687;5;135;54;
$GPXUP;2521;08:08:27;0;49	94418;8	47679;5;134;57;
$GPXUP;2521;08:08:28;0;49	94431;8	47669;5;133;65;
$GPXUP;2521;08:08:29;0;49	94443;8	47663;5;132;64;
$GPXUP;2521;08:08:30;0;49	94455;8	47679;5;131;67;
$GPXUP;2521;08:08:31;0;49	94467;8	477;5;131;47;
$GPXUP;2521;08:08:32;0;49	94473;8	47717;5;130;48;
$GPXUP;2521;08:08:33;0;49	94481;8	47729;5;130;46;
$GPXUP;2521;08:08:34;0;49	94491;8	47738;5;128;52;
$GPXUP;2521;08:08:35;0;49	94504;8	47746;5;128;46;
$GPXUP;2521;08:08:36;0;49	94515;8	47747;5;129;48;
$GPXUP;2521;08:08:37;0;49	94527;8	47749;5;127;52;
$GPXUP;2521;08:08:38;0;49	9454;8	47753;5;127;50;
$GPXUP;2521;08:08:39;0;49	94551;8	47756;5;127;45;
$GPXUP;2521;08:08:40;0;49	94561;8	47758;5;125;53;
$GPXUP;2521;08:08:41;0;49	94576;8	47754;5;126;55;
$GPXUP;2521;08:08:42;0;49	94589;8	47743;5;125;59;
$GPXUP;2521;08:08:43;0;49	94602;8	47732;5;124;59;
$GPXUP;2521;08:08:44;0;49	94615;8	4772;5;124;58;
$GPXUP;2521;08:08:45;0;49	94628;8	47708;5;124;58;
$GPXUP;2521;08:08:46;0;49	94641;8	47696;5;124;61;
$GPXUP;2521;08:08:47;0;49	94655;8	47686;5;124;60;
$GPXUP;2521;08:08:48;0;49	94669;8	47676;5;123;60;
$GPXUP;2521;08:08:49;0;49	94683;8	47666;5;122;58;
$GPXUP;2521;08:08:50;0;49	94696;8	47655;5;122;57;
$GPXUP;2521;08:08:51;0;49	94709;8	47647;5;122;59;
$GPXUP;2521;08:08:52;0;49	94722;8	47641;5;121;55;
$GPXUP;2521;08:08:53;0;49	94736;8	47637;5;121;50;
$GPXUP;2521;08:08:54;0;49	94747;8	47634;5;120;48;
$GPXUP;2521;08:08:55;0;49	9476;8	47635;5;120;47;
$GPXUP;2521;08:08:56;0;49	94771;8	47638;5;120;46;
$GPXUP;2521;08:08:57;0;49	94784;8	47643;5;121;37;
$GPXUP;2521;08:08:58;0;49	94793;8	47654;5;121;45;
$GPXUP;2521;08:08:59;0;49	948;8	4767;5;123;42;
$GPXUP;2521;08:09:00;0;49	94808;8	47681;5;123;39;
$GPXUP;2521;08:09:01;0;49	94817;8	47692;5;124;46;
$GPXUP;2521;08:09:02;0;49	94827;8	47698;5;126;39;
$GPXUP;2521;08:09:03;0;49	94839;8	477;5;128;49;
$GPXUP;2521;08:09:04;0;49	94853;8	47692;5;128;52;
$GPXUP;2521;08:09:05;0;49	94866;8	47689;5;129;51;
$GPXUP;2521;08:09:06;0;49	9488;8	47687;5;130;53;
$GPXUP;2521;08:09:07;0;49	94894;8	47684;5;131;50;
$GPXUP;2521;08:09:08;0;49	94906;8	47679;5;131;55;
$GPXUP;2521;08:09:09;0;49	9492;8	47669;5;130;59;
$GPXUP;2521;08:09:10;0;49	94935;8	47659;5;131;62;
$GPXUP;2521;08:09:11;0;49	9495;8	47647;5;130;60;
$GPXUP;2521;08:09:12;0;49	94963;8	47637;5;129;65;
$GPXUP;2521;08:09:13;0;49	94979;8	47627;5;128;66;
$GPXUP;2521;08:09:14;0;49	94994;8	47617;5;127;63;
$GPXUP;2521;08:09:15;0;49	95009;8	47607;5;126;60;
$GPXUP;2521;08:09:16;0;49	95023;8	476;5;125;57;
$GPXUP;2521;08:09:17;0;49	95036;8	47592;5;124;57;
$GPXUP;2521;08:09:18;0;49	95049;8	47581;5;123;56;
$GPXUP;2521;08:09:19;0;49	95061;8	47575;5;121;51;
$GPXUP;2521;08:09:20;0;49	95073;8	47576;5;121;51;
$GPXUP;2521;08:09:21;0;49	95086;8	47577;5;121;49;
$GPXUP;2521;08:09:22;0;49	95098;8	47578;5;120;53;
$GPXUP;2521;08:09:23;0;49	95111;8	47577;5;120;49;
$GPXUP;2521;08:09:24;0;49	95124;8	47578;5;119;45;
$GPXUP;2521;08:09:25;0;49	95135;8	47567;5;119;54;
$GPXUP;2521;08:09:26;0;49	95149;8	47554;5;119;59;
$GPXUP;2521;08:09:27;0;49	95164;8	47539;5;119;64;
$GPXUP;2521;08:09:28;0;49	95175;8	47518;5;119;65;
$GPXUP;2521;08:09:29;0;49	95185;8	47496;5;117;68;
$GPXUP;2521;08:09:30;0;49	95194;8	47474;5;115;71;
$GPXUP;2521;08:09:31;0;49	95205;8	47452;5;112;68;
$GPXUP;2521;08:09:32;0;49	95216;8	47435;5;110;66;
$GPXUP;2521;08:09:33;0;49	95227;8	47422;5;110;75;
$GPXUP;2521;08:09:34;0;49	95237;8	47408;5;109;63;
$GPXUP;2521;08:09:35;0;49	95251;8	47412;5;109;54;
$GPXUP;2521;08:09:36;0;49	95266;8	4742;5;109;51;
$GPXUP;2521;08:09:37;0;49	95279;8	47428;5;108;55;
$GPXUP;2521;08:09:38;0;49	95299;8	47445;5;104;57;
$GPXUP;2521;08:09:39;0;49	95314;8	47434;5;102;65;
$GPXUP;2521;08:09:40;0;49	9533;8	47419;5;99;56;
$GPXUP;2521;08:09:41;0;49	95341;8	47412;5;97;57;
$GPXUP;2521;08:09:42;0;49	95355;8	47408;5;96;56;
$GPXUP;2521;08:09:43;0;49	95368;8	47403;5;94;58;
$GPXUP;2521;08:09:44;0;49	95382;8	47402;5;93;50;
$GPXUP;2521;08:09:45;0;49	95393;8	47403;5;92;53;
$GPXUP;2521;08:09:46;0;49	95415;8	47396;5;92;49;
$GPXUP;2521;08:09:47;0;49	95426;8	47402;5;94;49;
$GPXUP;2521;08:09:48;0;49	95438;8	47409;5;93;46;
$GPXUP;2521;08:09:49;0;49	95448;8	47411;5;92;52;
$GPXUP;2521;08:09:50;0;49	95462;8	47412;5;93;53;
$GPXUP;2521;08:09:51;0;49	95476;8	47408;5;93;55;
$GPXUP;2521;08:09:52;0;49	9549;8	47404;5;94;51;
$GPXUP;2521;08:09:53;0;49	95504;8	47402;5;97;54;
$GPXUP;2521;08:09:54;0;49	95518;8	47398;5;99;51;
$GPXUP;2521;08:09:55;0;49	9553;8	47391;5;98;64;
$GPXUP;2521;08:09:56;0;49	95545;8	47378;5;99;61;
$GPXUP;2521;08:09:57;0;49	95557;8	47363;5;98;61;
$GPXUP;2521;08:09:58;0;49	95566;8	47349;5;99;58;
$GPXUP;2521;08:09:59;0;49	95579;8	47338;5;101;59;
$GPXUP;2521;08:10:00;0;49	95593;8	4733;5;99;67;
$GPXUP;2521;08:10:01;0;49	95608;8	47317;5;98;63;
$GPXUP;2521;08:10:02;0;49	95621;8	473;5;98;65;
$GPXUP;2521;08:10:03;0;49	95632;8	4728;5;98;65;
$GPXUP;2521;08:10:04;0;49	95643;8	47264;5;99;56;
$GPXUP;2521;08:10:05;0;49	95653;8	47259;5;99;58;
$GPXUP;2521;08:10:06;0;49	95667;8	47258;5;101;56;
$GPXUP;2521;08:10:07;0;49	9568;8	47257;5;102;52;
$GPXUP;2521;08:10:08;0;49	95694;8	47253;5;103;52;
$GPXUP;2521;08:10:09;0;49	95706;8	47246;5;104;54;
$GPXUP;2521;08:10:10;0;49	95719;8	47246;5;105;45;
$GPXUP;2521;08:10:11;0;49	9573;8	47246;5;106;47;
$GPXUP;2521;08:10:12;0;49	95742;8	47245;5;108;46;
$GPXUP;2521;08:10:13;0;49	95754;8	47233;5;109;53;
$GPXUP;2521;08:10:14;0;49	95765;8	47218;5;109;55;
$GPXUP;2521;08:10:15;0;49	95775;8	47202;5;108;52;
$GPXUP;2521;08:10:16;0;49	95783;8	47185;5;108;53;
$GPXUP;2521;08:10:17;0;49	95792;8	47168;5;108;52;
$GPXUP;2521;08:10:18;0;49	95801;8	47152;5;109;57;
$GPXUP;2521;08:10:19;0;49	9581;8	47134;5;108;56;
$GPXUP;2521;08:10:20;0;49	95817;8	47115;5;107;59;
$GPXUP;2521;08:10:21;0;49	95823;8	47093;5;108;54;
$GPXUP;2521;08:10:22;0;49	95829;8	47076;5;107;58;
$GPXUP;2521;08:10:23;0;49	95838;8	47058;5;107;61;
$GPXUP;2521;08:10:24;0;49	95843;8	47035;5;107;64;
$GPXUP;2521;08:10:25;0;49	95847;8	4701;5;107;63;
$GPXUP;2521;08:10:26;0;49	9585;8	46985;5;106;62;
$GPXUP;2521;08:10:27;0;49	95856;8	46962;5;107;60;
$GPXUP;2521;08:10:28;0;49	95863;8	46942;5;107;54;
$GPXUP;2521;08:10:29;0;49	9587;8	46925;5;108;51;
$GPXUP;2521;08:10:30;0;49	95878;8	46907;5;107;50;
$GPXUP;2521;08:10:31;0;49	95885;8	4689;5;107;55;
$GPXUP;2521;08:10:32;0;49	95891;8	46869;5;106;58;
$GPXUP;2521;08:10:33;0;49	95893;8	46848;5;106;59;
$GPXUP;2521;08:10:34;0;49	95892;8	46824;5;105;60;
$GPXUP;2521;08:10:35;0;49	95891;8	468;5;105;58;
$GPXUP;2521;08:10:36;0;49	95892;8	46777;5;105;59;
$GPXUP;2521;08:10:37;0;49	95894;8	46755;5;104;61;
$GPXUP;2521;08:10:38;0;49	95894;8	46732;5;102;62;
$GPXUP;2521;08:10:39;0;49	95892;8	46706;5;101;68;
$GPXUP;2521;08:10:40;0;49	95888;8	4668;5;100;67;
$GPXUP;2521;08:10:41;0;49	95886;8	46654;5;99;61;
$GPXUP;2521;08:10:42;0;49	95888;8	46631;5;100;65;
$GPXUP;2521;08:10:43;0;49	95886;8	46605;5;99;67;
$GPXUP;2521;08:10:44;0;49	95883;8	46579;5;99;63;
$GPXUP;2521;08:10:45;0;49	95885;8	46555;5;97;61;
$GPXUP;2521;08:10:46;0;49	95892;8	46533;5;96;64;
$GPXUP;2521;08:10:47;0;49	95897;8	46508;5;94;64;
$GPXUP;2521;08:10:48;0;49	959;8	46484;5;95;61;
$GPXUP;2521;08:10:49;0;49	95904;8	4646;5;94;62;
$GPXUP;2521;08:10:50;0;49	95909;8	46437;5;93;61;
[truncated: 2,158 more rows]
