# Supplementary material for: Pigeon Navigation: Different Routes Lead to Frankfurt
Source: PLoS One. 2014 Nov 12;9(11):e112439. doi: 10.1371/journal.pone.0112439 (PMC4229201; doi:10.1371/journal.pone.0112439)
Supplement: File S4 — Files containing the original track data and a ‘Read me’ explaining the data format. (ZIP) [file pone.0112439.s004.zip › S-BER/060831xup01_1044_GAP.log]

$GPXUP;2566;08:10:30;0;49	89363;8	46646;3;-1;0;
$GPXUP;2566;08:10:31;0;49	89366;8	46647;3;-1;3;
$GPXUP;2566;08:10:32;0;49	89368;8	46646;3;0;5;
$GPXUP;2566;08:10:33;0;49	89372;8	46641;3;0;3;
$GPXUP;2566;08:10:34;0;49	89376;8	46636;3;1;6;
$GPXUP;2566;08:10:35;0;49	89381;8	4662;3;-1;10;
$GPXUP;2566;08:10:36;0;49	89401;8	46616;3;-1;8;
$GPXUP;2566;08:10:37;0;49	89407;8	46589;3;-2;2;
$GPXUP;2566;08:10:38;0;49	89408;8	4658;3;-3;2;
$GPXUP;2566;08:10:39;0;49	89409;8	46566;3;-3;2;
$GPXUP;2566;08:10:40;0;49	89436;8	46575;3;-2;2;
$GPXUP;2566;08:10:41;0;49	89445;8	46553;3;-5;2;
$GPXUP;2566;08:10:42;0;49	89445;8	46558;3;-5;2;
$GPXUP;2566;08:10:43;0;49	89449;8	46534;3;-7;2;
$GPXUP;2566;08:10:44;0;49	89501;8	46533;3;-7;2;
$GPXUP;2566;08:10:45;0;49	89517;8	46527;3;-9;2;
$GPXUP;2566;08:10:46;0;49	89532;8	46528;3;-9;2;
$GPXUP;2566;08:10:47;0;49	89548;8	46533;3;-9;2;
$GPXUP;2566;08:10:48;0;49	89551;8	46537;3;-7;2;
$GPXUP;2566;08:10:49;0;49	89579;8	46525;3;-12;2;
$GPXUP;2566;08:10:50;0;49	89593;8	46518;3;-12;2;
$GPXUP;2566;08:10:51;0;49	89612;8	46512;3;-13;2;
$GPXUP;2566;08:10:52;0;49	89626;8	46516;3;-15;2;
$GPXUP;2566;08:10:53;0;49	89637;8	4652;3;-15;2;
$GPXUP;2566;08:10:54;0;49	89662;8	46522;3;-16;2;
$GPXUP;2566;08:10:55;0;49	89665;8	46545;3;-21;2;
$GPXUP;2566;08:10:56;0;49	89673;8	4656;3;-39;2;
$GPXUP;2566;08:10:57;0;49	89694;8	46555;3;-11;9;
$GPXUP;2566;08:10:58;0;49	89657;8	4659;3;-11;12;
$GPXUP;2566;08:10:59;0;49	89661;8	46566;3;-8;14;
$GPXUP;2566;08:11:00;0;49	89643;8	46607;3;-11;19;
$GPXUP;2566;08:11:01;0;49	89636;8	46601;3;-9;20;
$GPXUP;2566;08:11:02;0;49	89628;8	46593;3;-10;22;
$GPXUP;2566;08:11:03;0;49	89645;8	4656;3;-8;26;
$GPXUP;2566;08:11:04;0;49	8966;8	46533;3;-8;32;
$GPXUP;2566;08:11:05;0;49	8963;8	46547;3;-10;34;
$GPXUP;2566;08:11:06;0;49	89641;8	46533;3;-8;38;
$GPXUP;2566;08:11:07;0;49	8964;8	46514;3;-6;33;
$GPXUP;2566;08:11:08;0;49	8966;8	46498;3;-4;29;
$GPXUP;2566;08:11:09;0;49	89662;8	46478;3;-4;24;
$GPXUP;2566;08:11:10;0;49	89666;8	4646;3;-2;19;
$GPXUP;2566;08:11:11;0;49	89668;8	46444;3;-1;7;
$GPXUP;2566;08:11:12;0;49	89666;8	46428;3;-1;17;
$GPXUP;2566;08:11:13;0;49	89665;8	46412;3;-1;22;
$GPXUP;2566;08:11:14;0;49	89661;8	46399;3;-1;23;
$GPXUP;2566;08:11:15;0;49	89659;8	46386;3;-1;22;
$GPXUP;2566;08:11:16;0;49	89675;8	46365;3;0;21;
$GPXUP;2566;08:11:17;0;49	89682;8	46349;3;0;25;
$GPXUP;2566;08:11:18;0;49	89681;8	46342;3;-1;26;
$GPXUP;2566;08:11:19;0;49	89697;8	46319;3;0;35;
$GPXUP;2566;08:11:20;0;49	89693;8	46302;3;0;34;
$GPXUP;2566;08:11:21;0;49	89697;8	46284;3;0;30;
$GPXUP;2566;08:11:22;0;49	89692;8	46269;3;0;27;
$GPXUP;2566;08:11:23;0;49	89683;8	46262;3;-1;27;
$GPXUP;2566;08:11:24;0;49	89671;8	46264;3;0;27;
$GPXUP;2566;08:11:25;0;49	8966;8	46274;3;-1;27;
$GPXUP;2566;08:11:26;0;49	89657;8	46288;3;0;27;
$GPXUP;2566;08:11:27;0;49	89658;8	46307;3;0;40;
$GPXUP;2566;08:11:28;0;49	89663;8	46322;3;0;37;
$GPXUP;2566;08:11:29;0;49	89675;8	46336;3;1;43;
$GPXUP;2566;08:11:30;0;49	89685;8	46347;3;1;48;
$GPXUP;2566;08:11:31;0;49	89697;8	46353;3;1;57;
$GPXUP;2566;08:11:32;0;49	89709;8	46356;3;2;68;
$GPXUP;2566;08:11:33;0;49	89724;8	4636;3;2;67;
$GPXUP;2566;08:11:34;0;49	89738;8	46367;3;3;74;
$GPXUP;2566;08:11:35;0;49	89752;8	46369;3;3;80;
$GPXUP;2566;08:11:36;0;49	89765;8	46366;3;3;80;
$GPXUP;2566;08:11:37;0;49	8976;8	46377;3;1;80;
$GPXUP;2566;08:11:38;0;49	89788;8	46355;3;3;79;
$GPXUP;2566;08:11:39;0;49	89799;8	46337;3;3;78;
$GPXUP;2566;08:11:40;0;49	89806;8	46318;3;3;77;
$GPXUP;2566;08:11:41;0;49	89806;8	463;3;3;77;
$GPXUP;2566;08:11:42;0;49	89802;8	46287;3;2;76;
$GPXUP;2566;08:11:43;0;49	89794;8	46281;3;2;76;
$GPXUP;2566;08:11:44;0;49	89784;8	46282;3;2;75;
$GPXUP;2566;08:11:45;0;49	89774;8	46292;3;2;74;
$GPXUP;2566;08:11:46;0;49	89767;8	46308;3;1;72;
$GPXUP;2566;08:11:47;0;49	8976;8	46326;3;2;69;
$GPXUP;2566;08:11:48;0;49	89761;8	46343;3;1;64;
$GPXUP;2566;08:11:49;0;49	89762;8	46363;3;2;59;
$GPXUP;2566;08:11:50;0;49	89763;8	4638;3;2;54;
$GPXUP;2566;08:11:51;0;49	8976;8	46399;3;2;51;
$GPXUP;2566;08:11:52;0;49	89754;8	46415;3;1;50;
$GPXUP;2566;08:11:53;0;49	89745;8	46425;3;1;49;
$GPXUP;2566;08:11:54;0;49	8974;8	46437;3;0;46;
$GPXUP;2566;08:11:55;0;49	89735;8	46447;3;0;39;
$GPXUP;2566;08:11:56;0;49	89737;8	46471;3;0;27;
$GPXUP;2566;08:11:57;0;49	89742;8	46489;3;0;29;
$GPXUP;2566;08:11:58;0;49	89742;8	465;3;0;23;
$GPXUP;2566;08:11:59;0;49	89767;8	4651;3;0;24;
$GPXUP;2566;08:12:00;0;49	89779;8	46511;3;0;31;
$GPXUP;2566;08:12:01;0;49	89795;8	46507;3;0;31;
$GPXUP;2566;08:12:02;0;49	89806;8	46496;3;0;37;
$GPXUP;2566;08:12:03;0;49	89818;8	46482;3;-1;44;
$GPXUP;2566;08:12:04;0;49	89828;8	46465;3;-1;49;
$GPXUP;2566;08:12:05;0;49	89832;8	46449;3;-1;52;
$GPXUP;2566;08:12:06;0;49	89838;8	46429;3;-1;59;
$GPXUP;2566;08:12:07;0;49	89837;8	46413;3;-1;61;
$GPXUP;2566;08:12:08;0;49	89839;8	46394;3;-1;60;
$GPXUP;2566;08:12:09;0;49	89835;8	46379;3;-1;54;
$GPXUP;2566;08:12:10;0;49	89826;8	4637;3;-1;53;
$GPXUP;2566;08:12:11;0;49	89817;8	46369;3;-1;61;
$GPXUP;2566;08:12:12;0;49	89807;8	46371;3;-1;59;
$GPXUP;2566;08:12:13;0;49	89801;8	46386;3;-1;68;
$GPXUP;2566;08:12:14;0;49	898;8	46404;3;-1;70;
$GPXUP;2566;08:12:15;0;49	89803;8	46421;3;0;67;
$GPXUP;2566;08:12:16;0;49	89811;8	46438;3;0;53;
$GPXUP;2566;08:12:17;0;49	89822;8	46454;3;0;34;
$GPXUP;2566;08:12:18;0;49	89824;8	46469;3;-1;34;
$GPXUP;2566;08:12:19;0;49	89846;8	46464;3;0;33;
$GPXUP;2566;08:12:20;0;49	89847;8	46472;3;0;33;
$GPXUP;2566;08:12:21;0;49	89875;8	46455;3;1;17;
$GPXUP;2566;08:12:22;0;49	89886;8	4645;3;1;16;
$GPXUP;2566;08:12:23;0;49	89899;8	46442;3;1;15;
$GPXUP;2566;08:12:24;0;49	89901;8	46443;3;0;15;
$GPXUP;2566;08:12:25;0;49	89924;8	46421;3;1;20;
$GPXUP;2566;08:12:26;0;49	89935;8	46405;3;0;21;
$GPXUP;2566;08:12:27;0;49	89948;8	46386;3;1;29;
$GPXUP;2566;08:12:28;0;49	89958;8	46372;3;1;26;
$GPXUP;2566;08:12:29;0;49	89969;8	46361;3;1;24;
$GPXUP;2566;08:12:30;0;49	89979;8	46356;3;0;21;
$GPXUP;2566;08:12:31;0;49	8999;8	46353;3;0;25;
$GPXUP;2566;08:12:32;0;49	90002;8	46358;3;1;34;
$GPXUP;2566;08:12:33;0;49	90017;8	46369;3;0;35;
$GPXUP;2566;08:12:34;0;49	90028;8	4638;3;0;36;
$GPXUP;2566;08:12:35;0;49	90033;8	46402;3;0;33;
$GPXUP;2566;08:12:36;0;49	90048;8	46414;3;0;30;
$GPXUP;2566;08:12:37;0;49	90057;8	46433;3;0;25;
$GPXUP;2566;08:12:38;0;49	90064;8	46453;3;0;25;
$GPXUP;2566;08:12:39;0;49	90073;8	46473;3;0;23;
$GPXUP;2566;08:12:40;0;49	90082;8	46491;3;0;23;
$GPXUP;2566;08:12:41;0;49	90086;8	46512;3;0;23;
$GPXUP;2566;08:12:42;0;49	90085;8	46534;3;0;22;
$GPXUP;2566;08:12:43;0;49	90078;8	46551;3;0;23;
$GPXUP;2566;08:12:44;0;49	90068;8	46565;3;-1;23;
$GPXUP;2566;08:12:45;0;49	90061;8	46574;3;-1;23;
$GPXUP;2566;08:12:46;0;49	90054;8	46584;3;0;23;
$GPXUP;2566;08:12:47;0;49	90043;8	46594;3;0;23;
$GPXUP;2566;08:12:48;0;49	90034;8	46597;3;-1;23;
$GPXUP;2566;08:12:49;0;49	90025;8	46595;3;-1;24;
$GPXUP;2566;08:12:50;0;49	9002;8	46594;3;0;24;
$GPXUP;2566;08:12:51;0;49	9001;8	46601;3;0;24;
$GPXUP;2566;08:12:52;0;49	90004;8	46613;3;0;30;
$GPXUP;2566;08:12:53;0;49	9;8	46632;3;0;28;
$GPXUP;2566;08:12:54;0;49	9;8	46657;3;0;28;
$GPXUP;2566;08:12:55;0;49	90001;8	46675;3;0;28;
$GPXUP;2566;08:12:56;0;49	90012;8	46698;3;1;28;
$GPXUP;2566;08:12:57;0;49	90012;8	4672;3;0;29;
$GPXUP;2566;08:12:58;0;49	90011;8	46739;3;0;32;
$GPXUP;2566;08:12:59;0;49	90009;8	46756;3;1;35;
$GPXUP;2566;08:13:00;0;49	90004;8	46773;3;1;39;
$GPXUP;2566;08:13:01;0;49	89999;8	46788;3;0;40;
$GPXUP;2566;08:13:02;0;49	89995;8	46808;3;0;38;
$GPXUP;2566;08:13:03;0;49	9;8	46831;3;0;32;
$GPXUP;2566;08:13:04;0;49	9;8	46857;3;0;29;
$GPXUP;2566;08:13:05;0;49	90015;8	46872;3;1;29;
$GPXUP;2566;08:13:06;0;49	90023;8	46888;3;0;31;
$GPXUP;2566;08:13:07;0;49	90023;8	46913;3;1;33;
$GPXUP;2566;08:13:08;0;49	90025;8	46924;3;0;36;
$GPXUP;2566;08:13:09;0;49	90032;8	4696;3;0;36;
$GPXUP;2566;08:13:10;0;49	90038;8	46979;3;1;36;
$GPXUP;2566;08:13:11;0;49	90054;8	4697;3;2;36;
$GPXUP;2566;08:13:12;0;49	90081;8	46992;3;1;39;
$GPXUP;2566;08:13:13;0;49	90079;8	47007;3;0;43;
$GPXUP;2566;08:13:14;0;49	90109;8	46997;3;3;51;
$GPXUP;2566;08:13:15;0;49	9011;8	4699;3;2;51;
$GPXUP;2566;08:13:16;0;49	90117;8	47003;3;0;51;
$GPXUP;2566;08:13:17;0;49	90152;8	46983;3;3;50;
$GPXUP;2566;08:13:18;0;49	90164;8	4698;3;2;60;
$GPXUP;2566;08:13:19;0;49	90182;8	46981;3;2;51;
$GPXUP;2566;08:13:20;0;49	90197;8	46993;3;2;44;
$GPXUP;2566;08:13:21;0;49	9021;8	4701;3;2;44;
$GPXUP;2566;08:13:22;0;49	90223;8	47028;3;2;47;
$GPXUP;2566;08:13:23;0;49	9022;8	47049;3;1;47;
$GPXUP;2566;08:13:24;0;49	90231;8	47071;3;1;58;
$GPXUP;2566;08:13:25;0;49	90237;8	47091;3;1;60;
$GPXUP;2566;08:13:26;0;49	90233;8	47102;3;0;59;
$GPXUP;2566;08:13:27;0;49	90237;8	47143;3;2;58;
$GPXUP;2566;08:13:28;0;49	90265;8	47148;3;2;61;
$GPXUP;2566;08:13:29;0;49	9028;8	47158;3;2;66;
$GPXUP;2566;08:13:30;0;49	90275;8	47175;3;1;74;
$GPXUP;2566;08:13:31;0;49	90309;8	47161;3;4;86;
$GPXUP;2566;08:13:32;0;49	90323;8	47156;3;3;95;
$GPXUP;2566;08:13:33;0;49	90336;8	47147;3;3;100;
$GPXUP;2566;08:13:34;0;49	90349;8	47135;3;2;107;
$GPXUP;2566;08:13:35;0;49	90362;8	4712;3;3;109;
$GPXUP;2566;08:13:36;0;49	90376;8	47111;3;2;101;
$GPXUP;2566;08:13:37;0;49	90369;8	4712;3;1;97;
$GPXUP;2566;08:13:38;0;49	90408;8	47103;3;3;91;
$GPXUP;2566;08:13:39;0;49	90423;8	47103;3;3;92;
$GPXUP;2566;08:13:40;0;49	90438;8	47104;3;3;93;
$GPXUP;2566;08:13:41;0;49	90455;8	47111;3;3;84;
$GPXUP;2566;08:13:42;0;49	9047;8	4711;3;2;84;
$GPXUP;2566;08:13:43;0;49	90464;8	47144;3;2;84;
$GPXUP;2566;08:13:44;0;49	90481;8	47168;3;2;97;
$GPXUP;2566;08:13:45;0;49	90471;8	47193;3;1;106;
$GPXUP;2566;08:13:46;0;49	90466;8	47219;3;1;107;
$GPXUP;2566;08:13:47;0;49	90466;8	47222;3;2;102;
$GPXUP;2566;08:13:48;0;49	90497;8	47247;3;3;104;
$GPXUP;2566;08:13:49;0;49	9049;8	47277;3;1;104;
$GPXUP;2566;08:13:50;0;49	9049;8	47296;3;1;110;
$GPXUP;2566;08:13:51;0;49	90531;8	47284;3;3;118;
$GPXUP;2566;08:13:52;0;49	90549;8	47287;3;4;125;
$GPXUP;2566;08:13:53;0;49	90564;8	47284;3;4;134;
$GPXUP;2566;08:13:54;0;49	90581;8	4728;3;4;143;
$GPXUP;2566;08:13:55;0;49	90594;8	47275;3;4;147;
$GPXUP;2566;08:13:56;0;49	90609;8	47266;3;5;150;
$GPXUP;2566;08:13:57;0;49	90597;8	47276;3;2;155;
$GPXUP;2566;08:13:58;0;49	90638;8	47243;3;5;157;
$GPXUP;2566;08:13:59;0;49	90649;8	47235;3;4;154;
$GPXUP;2566;08:14:00;0;49	90664;8	47232;3;4;144;
$GPXUP;2566;08:14:01;0;49	90682;8	47234;3;4;136;
$GPXUP;2566;08:14:02;0;49	90672;8	47258;3;2;136;
$GPXUP;2566;08:14:03;0;49	90709;8	47253;3;4;137;
$GPXUP;2566;08:14:04;0;49	907;8	47284;3;2;141;
$GPXUP;2566;08:14:05;0;49	90736;8	47263;3;5;146;
$GPXUP;2566;08:14:06;0;49	90707;8	4723;2;4;146;
$GPXUP;2566;08:14:07;0;49	90737;8	47324;3;4;152;
$GPXUP;2566;08:14:08;0;49	90719;8	47349;3;2;156;
$GPXUP;2566;08:14:09;0;49	90706;8	47346;3;2;152;
$GPXUP;2566;08:14:10;0;49	90723;8	47381;3;3;152;
$GPXUP;2566;08:14:11;0;49	90728;8	47403;3;2;151;
$GPXUP;2566;08:14:12;0;49	90738;8	47424;3;3;150;
$GPXUP;2566;08:14:13;0;49	9073;8	47454;3;1;148;
$GPXUP;2566;08:14:14;0;49	90733;8	47476;3;1;147;
$GPXUP;2566;08:14:15;0;49	90779;8	47464;3;4;144;
$GPXUP;2566;08:14:16;0;49	90772;8	4749;3;1;142;
$GPXUP;2566;08:14:17;0;49	90811;8	47481;3;3;140;
$GPXUP;2566;08:14:18;0;49	90805;8	47501;3;1;138;
$GPXUP;2566;08:14:19;0;49	90845;8	47485;3;3;135;
$GPXUP;2566;08:14:20;0;49	90838;8	47503;3;1;133;
$GPXUP;2566;08:14:21;0;49	90878;8	4748;3;3;129;
$GPXUP;2566;08:14:22;0;49	90892;8	4747;3;3;125;
$GPXUP;2566;08:14:23;0;49	90883;8	47474;3;1;122;
$GPXUP;2566;08:14:24;0;49	9092;8	47449;3;3;118;
$GPXUP;2566;08:14:25;0;49	90934;8	47449;3;3;113;
$GPXUP;2566;08:14:26;0;49	9095;8	47452;3;2;106;
$GPXUP;2566;08:14:27;0;49	90967;8	47465;3;2;98;
$GPXUP;2566;08:14:28;0;49	90966;8	47493;3;0;92;
$GPXUP;2566;08:14:29;0;49	90994;8	47494;3;1;85;
$GPXUP;2566;08:14:30;0;49	90992;8	47526;3;0;81;
$GPXUP;2566;08:14:31;0;49	9102;8	47526;3;1;76;
$GPXUP;2566;08:14:32;0;49	91034;8	4753;3;1;74;
$GPXUP;2566;08:14:33;0;49	91036;8	47538;3;-1;73;
$GPXUP;2566;08:14:34;0;49	91067;8	47518;3;1;71;
$GPXUP;2566;08:14:35;0;49	9108;8	47505;3;1;61;
$GPXUP;2566;08:14:36;0;49	9109;8	47487;3;0;74;
$GPXUP;2566;08:14:37;0;49	91099;8	47469;3;0;91;
$GPXUP;2566;08:14:38;0;49	91103;8	47447;3;0;100;
$GPXUP;2566;08:14:39;0;49	91102;8	4743;3;0;112;
$GPXUP;2566;08:14:40;0;49	91095;8	47419;3;0;112;
$GPXUP;2566;08:14:41;0;49	91085;8	47414;3;-1;104;
$GPXUP;2566;08:14:42;0;49	91075;8	47412;3;-1;100;
$GPXUP;2566;08:14:43;0;49	91062;8	47413;3;-1;106;
$GPXUP;2566;08:14:44;0;49	9105;8	47412;3;-1;113;
$GPXUP;2566;08:14:45;0;49	91041;8	47402;3;-1;112;
$GPXUP;2566;08:14:46;0;49	91034;8	47388;3;-1;110;
$GPXUP;2566;08:14:47;0;49	91029;8	47378;3;-1;108;
$GPXUP;2566;08:14:48;0;49	91022;8	47371;3;-1;106;
$GPXUP;2566;08:14:49;0;49	9101;8	47367;3;-2;104;
$GPXUP;2566;08:14:50;0;49	91;8	47373;3;-1;101;
$GPXUP;2566;08:14:51;0;49	90992;8	47387;3;-2;93;
$GPXUP;2566;08:14:52;0;49	90989;8	47403;3;-2;89;
$GPXUP;2566;08:14:53;0;49	90986;8	47425;3;-2;84;
$GPXUP;2566;08:14:54;0;49	90988;8	47446;3;-2;82;
$GPXUP;2566;08:14:55;0;49	90992;8	47464;3;-1;78;
$GPXUP;2566;08:14:56;0;49	91001;8	47487;3;-1;73;
$GPXUP;2566;08:14:57;0;49	91011;8	47504;3;-1;75;
$GPXUP;2566;08:14:58;0;49	91023;8	47517;3;-1;77;
$GPXUP;2566;08:14:59;0;49	91037;8	4753;3;-1;73;
$GPXUP;2566;08:15:00;0;49	91043;8	47552;3;-1;65;
$GPXUP;2566;08:15:01;0;49	91043;8	47555;3;-2;64;
$GPXUP;2566;08:15:02;0;49	91032;8	47536;2;-2;0;
$GPXUP;2566;08:15:03;0;49	91093;8	47572;3;-1;5;
$GPXUP;2566;08:15:04;0;49	91107;8	4757;3;-1;7;
$GPXUP;2566;08:15:05;0;49	91123;8	47574;3;-2;10;
$GPXUP;2566;08:15:06;0;49	91138;8	47583;3;-2;13;
$GPXUP;2566;08:15:07;0;49	91155;8	47593;3;-2;17;
$GPXUP;2566;08:15:08;0;49	9117;8	4761;3;-2;20;
$GPXUP;2566;08:15:09;0;49	91182;8	47626;3;-2;24;
$GPXUP;2566;08:15:10;0;49	91193;8	47642;3;-2;27;
$GPXUP;2566;08:15:11;0;49	91203;8	47651;3;-2;28;
$GPXUP;2566;08:15:12;0;49	91208;8	47684;3;-3;31;
$GPXUP;2566;08:15:13;0;49	91211;8	47704;3;-3;33;
$GPXUP;2566;08:15:14;0;49	91211;8	47724;3;-3;34;
$GPXUP;2566;08:15:15;0;49	91206;8	47746;3;-4;34;
$GPXUP;2566;08:15:16;0;49	91203;8	47754;3;-4;33;
$GPXUP;2566;08:15:17;0;49	91185;8	47753;3;-4;31;
$GPXUP;2566;08:15:18;0;49	91177;8	47746;3;-4;28;
$GPXUP;2566;08:15:19;0;49	9117;8	47734;3;-4;26;
$GPXUP;2566;08:15:20;0;49	91165;8	47716;3;-3;25;
$GPXUP;2566;08:15:21;0;49	91161;8	47697;3;-4;25;
$GPXUP;2566;08:15:22;0;49	91158;8	47682;3;-5;26;
$GPXUP;2566;08:15:23;0;49	91148;8	47671;3;-4;27;
$GPXUP;2566;08:15:24;0;49	91136;8	47667;3;-5;27;
$GPXUP;2566;08:15:25;0;49	91125;8	47678;3;-5;27;
$GPXUP;2566;08:15:26;0;49	91114;8	47678;3;-5;26;
$GPXUP;2566;08:15:27;0;49	91103;8	47688;3;-5;26;
$GPXUP;2566;08:15:28;0;49	91114;8	47686;3;-4;33;
$GPXUP;2566;08:15:29;0;49	91089;8	47713;3;-6;31;
$GPXUP;2566;08:15:30;0;49	91084;8	47733;3;-6;35;
$GPXUP;2566;08:15:31;0;49	91088;8	47755;3;-5;43;
$GPXUP;2566;08:15:32;0;49	91091;8	47779;3;-5;51;
$GPXUP;2566;08:15:33;0;49	91114;8	47789;3;-4;64;
$GPXUP;2566;08:15:34;0;49	91108;8	4782;3;-5;67;
$GPXUP;2566;08:15:35;0;49	91123;8	47837;3;-5;77;
$GPXUP;2566;08:15:36;0;49	91136;8	47846;3;-4;82;
$GPXUP;2566;08:15:37;0;49	91162;8	47842;3;-3;90;
$GPXUP;2566;08:15:38;0;49	91169;8	47842;3;-4;88;
$GPXUP;2566;08:15:39;0;49	91185;8	47836;3;-3;88;
$GPXUP;2566;08:15:40;0;49	91203;8	47827;3;-2;87;
$GPXUP;2566;08:15:41;0;49	91217;8	47814;3;-1;79;
$GPXUP;2566;08:15:42;0;49	91229;8	47797;3;-2;42;
$GPXUP;2566;08:15:43;0;49	91233;8	47777;3;-1;43;
$GPXUP;2566;08:15:44;0;49	91233;8	47756;3;-2;41;
$GPXUP;2566;08:15:45;0;49	91231;8	47733;3;-1;51;
$GPXUP;2566;08:15:46;0;49	91233;8	47711;3;-1;66;
$GPXUP;2566;08:15:47;0;49	91233;8	4769;3;-1;58;
$GPXUP;2566;08:15:48;0;49	91228;8	47672;3;-2;58;
$GPXUP;2566;08:15:49;0;49	91222;8	47654;3;-2;58;
$GPXUP;2566;08:15:50;0;49	91221;8	47635;3;-2;65;
$GPXUP;2566;08:15:51;0;49	91221;8	47614;3;-1;75;
$GPXUP;2566;08:15:52;0;49	91226;8	47595;3;-1;82;
$GPXUP;2566;08:15:53;0;49	91233;8	47576;3;-2;86;
$GPXUP;2566;08:15:54;0;49	91244;8	47556;3;-1;94;
$GPXUP;2566;08:15:55;0;49	91256;8	47535;3;-1;96;
$GPXUP;2566;08:15:56;0;49	91264;8	47516;3;-2;94;
$GPXUP;2566;08:15:57;0;49	91274;8	47498;3;-1;94;
$GPXUP;2566;08:15:58;0;49	91289;8	4748;3;-1;93;
$GPXUP;2566;08:15:59;0;49	91293;8	47465;3;-2;100;
$GPXUP;2566;08:16:00;0;49	91296;8	47443;3;-2;96;
$GPXUP;2566;08:16:01;0;49	91293;8	47423;3;-2;95;
$GPXUP;2566;08:16:02;0;49	91287;8	47406;3;-2;94;
$GPXUP;2566;08:16:03;0;49	91277;8	47392;3;-2;100;
$GPXUP;2566;08:16:04;0;49	9127;8	47374;3;-3;112;
$GPXUP;2566;08:16:05;0;49	91267;8	47358;3;-2;117;
$GPXUP;2566;08:16:06;0;49	91262;8	4734;3;-3;114;
$GPXUP;2566;08:16:07;0;49	91271;8	47313;3;-1;114;
$GPXUP;2566;08:16:08;0;49	91239;8	47317;3;-3;103;
$GPXUP;2566;08:16:09;0;49	91235;8	47303;3;-2;118;
$GPXUP;2566;08:16:10;0;49	91229;8	47289;3;-2;122;
$GPXUP;2566;08:16:11;0;49	91229;8	47272;3;-3;131;
$GPXUP;2566;08:16:12;0;49	91226;8	47256;3;-2;134;
$GPXUP;2566;08:16:13;0;49	91228;8	47237;3;-3;140;
$GPXUP;2566;08:16:14;0;49	91235;8	47221;3;-2;145;
$GPXUP;2566;08:16:15;0;49	91243;8	47207;3;-2;137;
$GPXUP;2566;08:16:16;0;49	91251;8	47192;3;-2;142;
$GPXUP;2566;08:16:17;0;49	9128;8	47171;3;-1;142;
$GPXUP;2566;08:16:18;0;49	91314;8	47161;2;-1;142;
$GPXUP;2566;08:16:19;0;49	91349;8	4715;2;-1;142;
$GPXUP;2566;08:16:20;0;49	91385;8	47138;2;-1;142;
$GPXUP;2566;08:16:21;0;49	91419;8	47127;2;-1;142;
$GPXUP;2566;08:16:58;36;49	90881;8	4682;3;-8;142;
$GPXUP;2566;08:16:59;0;49	9094;8	46865;3;-3;142;
$GPXUP;2566;08:17:00;0;49	91001;8	4681;3;4;142;
$GPXUP;2566;08:17:01;0;49	91024;8	46785;3;1;142;
$GPXUP;2566;08:17:02;0;49	91039;8	46759;3;-1;142;
$GPXUP;2566;08:17:03;0;49	91048;8	46735;3;-2;142;
$GPXUP;2566;08:17:04;0;49	91052;8	46715;3;-4;142;
$GPXUP;2566;08:17:05;0;49	91037;8	46727;3;-28;142;
$GPXUP;2566;08:17:06;0;49	9098;8	4673;3;-10;134;
$GPXUP;2566;08:17:07;0;49	90978;8	46717;3;-4;132;
$GPXUP;2566;08:17:08;0;49	90984;8	46701;3;-3;126;
$GPXUP;2566;08:17:09;0;49	90996;8	46685;3;-3;126;
$GPXUP;2566;08:17:10;0;49	91002;8	46665;3;-3;127;
$GPXUP;2566;08:17:11;0;49	91005;8	46647;3;-3;126;
$GPXUP;2566;08:17:12;0;49	91007;8	46628;3;-3;125;
$GPXUP;2566;08:17:13;0;49	91003;8	4661;3;-3;125;
$GPXUP;2566;08:17:14;0;49	91019;8	46581;3;-2;125;
$GPXUP;2566;08:17:15;0;49	90991;8	4658;3;-4;125;
$GPXUP;2566;08:17:16;0;49	90985;8	46567;3;-4;125;
$GPXUP;2566;08:17:17;0;49	90974;8	46558;3;-4;131;
$GPXUP;2566;08:17:18;0;49	90964;8	46554;3;-4;131;
$GPXUP;2566;08:17:19;0;49	9098;8	46532;3;-2;131;
$GPXUP;2566;08:17:20;0;49	91007;8	46501;2;-2;0;
$GPXUP;2566;08:17:21;0;49	90936;8	46531;3;-4;3;
$GPXUP;2566;08:17:22;0;49	9093;8	46514;3;-3;4;
$GPXUP;2566;08:17:23;0;49	90928;8	46496;3;-1;9;
$GPXUP;2566;08:17:24;0;49	9093;8	46475;3;-1;11;
$GPXUP;2566;08:17:25;0;49	90934;8	46453;3;0;11;
$GPXUP;2566;08:17:26;0;49	90935;8	46432;3;-1;10;
$GPXUP;2566;08:17:27;0;49	90934;8	46412;3;-1;21;
$GPXUP;2566;08:17:28;0;49	90934;8	46391;3;0;20;
$GPXUP;2566;08:17:29;0;49	90937;8	46372;3;0;11;
$GPXUP;2566;08:17:30;0;49	90944;8	46353;3;-1;29;
$GPXUP;2566;08:17:31;0;49	90951;8	46342;3;-1;37;
$GPXUP;2566;08:17:32;0;49	90967;8	46329;3;-1;44;
$GPXUP;2566;08:17:33;0;49	90975;8	46317;3;-1;42;
$GPXUP;2566;08:17:34;0;49	90984;8	46299;3;-1;33;
$GPXUP;2566;08:17:35;0;49	90997;8	46271;3;-1;33;
$GPXUP;2566;08:17:36;0;49	90997;8	46254;3;0;34;
$GPXUP;2566;08:17:37;0;49	90991;8	46241;3;-1;36;
$GPXUP;2566;08:17:38;0;49	90982;8	46229;3;-2;38;
$GPXUP;2566;08:17:39;0;49	90977;8	46212;3;-1;37;
$GPXUP;2566;08:17:40;0;49	9097;8	46195;3;-1;37;
$GPXUP;2566;08:17:41;0;49	90971;8	46175;3;-1;36;
$GPXUP;2566;08:17:42;0;49	90976;8	46154;3;-1;36;
$GPXUP;2566;08:17:43;0;49	90978;8	46134;3;-1;35;
$GPXUP;2566;08:17:44;0;49	90983;8	46115;3;0;35;
$GPXUP;2566;08:17:45;0;49	90986;8	46096;3;0;34;
$GPXUP;2566;08:17:46;0;49	90988;8	46073;3;-1;33;
$GPXUP;2566;08:17:47;0;49	90985;8	46055;3;-1;30;
$GPXUP;2566;08:17:48;0;49	90974;8	46042;3;-2;27;
$GPXUP;2566;08:17:49;0;49	90964;8	46032;3;-2;25;
$GPXUP;2566;08:17:50;0;49	90952;8	46026;3;-1;24;
$GPXUP;2566;08:17:51;0;49	90939;8	46026;3;-2;25;
$GPXUP;2566;08:17:52;0;49	90924;8	46031;3;-2;13;
$GPXUP;2566;08:17:53;0;49	9091;8	46034;3;-1;13;
$GPXUP;2566;08:17:54;0;49	90897;8	4603;3;-2;15;
$GPXUP;2566;08:17:55;0;49	90886;8	46023;3;-1;21;
$GPXUP;2566;08:17:56;0;49	9088;8	4601;3;-2;36;
$GPXUP;2566;08:17:57;0;49	90874;8	45989;3;-1;39;
$GPXUP;2566;08:17:58;0;49	90872;8	45969;3;-1;45;
$GPXUP;2566;08:17:59;0;49	9087;8	45951;3;-1;44;
$GPXUP;2566;08:18:00;0;49	90865;8	45934;3;-2;46;
$GPXUP;2566;08:18:01;0;49	90853;8	45924;3;-2;32;
$GPXUP;2566;08:18:02;0;49	90843;8	45909;3;-2;38;
$GPXUP;2566;08:18:03;0;49	90839;8	45893;3;-1;57;
$GPXUP;2566;08:18:04;0;49	90837;8	45876;3;-1;56;
$GPXUP;2566;08:18:05;0;49	90835;8	45859;3;-1;54;
$GPXUP;2566;08:18:06;0;49	9083;8	45839;3;-2;52;
$GPXUP;2566;08:18:07;0;49	90818;8	45825;3;-2;42;
$GPXUP;2566;08:18:08;0;49	9081;8	45811;3;-1;46;
$GPXUP;2566;08:18:09;0;49	90803;8	45791;3;-1;63;
$GPXUP;2566;08:18:10;0;49	90804;8	45769;3;-1;77;
$GPXUP;2566;08:18:11;0;49	90808;8	45746;3;-1;76;
$GPXUP;2566;08:18:12;0;49	90815;8	45723;3;-1;74;
$GPXUP;2566;08:18:13;0;49	90814;8	457;3;-1;61;
$GPXUP;2566;08:18:14;0;49	90807;8	45678;3;-2;58;
$GPXUP;2566;08:18:15;0;49	90795;8	45662;3;-2;44;
$GPXUP;2566;08:18:16;0;49	90781;8	45651;3;-2;30;
$GPXUP;2566;08:18:17;0;49	90764;8	45648;3;-2;24;
$GPXUP;2566;08:18:18;0;49	90749;8	45648;3;-2;26;
$GPXUP;2566;08:18:19;0;49	90736;8	4565;3;-2;29;
$GPXUP;2566;08:18:20;0;49	90726;8	45644;3;-1;32;
$GPXUP;2566;08:18:21;0;49	90719;8	45633;3;-2;34;
$GPXUP;2566;08:18:22;0;49	90715;8	45618;3;-2;45;
$GPXUP;2566;08:18:23;0;49	90714;8	45601;3;-1;43;
$GPXUP;2566;08:18:24;0;49	90716;8	45586;3;-1;48;
$GPXUP;2566;08:18:25;0;49	9072;8	45565;3;-1;51;
$GPXUP;2566;08:18:26;0;49	90719;8	45544;3;-1;51;
$GPXUP;2566;08:18:27;0;49	90713;8	45528;3;-1;49;
$GPXUP;2566;08:18:28;0;49	90707;8	45511;3;-1;50;
$GPXUP;2566;08:18:29;0;49	90699;8	45497;3;-1;51;
$GPXUP;2566;08:18:30;0;49	90692;8	45477;3;-1;54;
$GPXUP;2566;08:18:31;0;49	90692;8	45458;3;-1;53;
$GPXUP;2566;08:18:32;0;49	90693;8	45437;3;-1;53;
$GPXUP;2566;08:18:33;0;49	90695;8	45414;3;0;53;
$GPXUP;2566;08:18:34;0;49	90695;8	45392;3;-1;55;
$GPXUP;2566;08:18:35;0;49	90691;8	45371;3;-1;53;
$GPXUP;2566;08:18:36;0;49	90683;8	45356;3;-1;52;
$GPXUP;2566;08:18:37;0;49	90676;8	45341;3;0;50;
$GPXUP;2566;08:18:38;0;49	90668;8	45324;3;-1;50;
$GPXUP;2566;08:18:39;0;49	90662;8	45306;3;-1;52;
$GPXUP;2566;08:18:40;0;49	90662;8	45285;3;0;54;
$GPXUP;2566;08:18:41;0;49	90667;8	45263;3;0;59;
$GPXUP;2566;08:18:42;0;49	90672;8	45239;3;0;59;
$GPXUP;2566;08:18:43;0;49	90675;8	45218;3;-1;58;
$GPXUP;2566;08:18:44;0;49	90678;8	45199;3;-1;52;
$GPXUP;2566;08:18:45;0;49	90675;8	4518;3;0;48;
$GPXUP;2566;08:18:46;0;49	9067;8	45165;3;-1;45;
$GPXUP;2566;08:18:47;0;49	90664;8	4515;3;-1;46;
$GPXUP;2566;08:18:48;0;49	90656;8	4514;3;-1;50;
$GPXUP;2566;08:18:49;0;49	90647;8	45137;3;-1;43;
$GPXUP;2566;08:18:50;0;49	90637;8	45141;3;0;37;
$GPXUP;2566;08:18:51;0;49	90626;8	45148;3;-1;29;
$GPXUP;2566;08:18:52;0;49	90619;8	45153;3;-1;19;
$GPXUP;2566;08:18:53;0;49	90613;8	4518;3;0;6;
$GPXUP;2566;08:18:54;0;49	90614;8	452;3;0;12;
$GPXUP;2566;08:18:55;0;49	90619;8	45222;3;-1;27;
$GPXUP;2566;08:18:56;0;49	90624;8	45247;3;0;35;
$GPXUP;2566;08:18:57;0;49	90628;8	4527;3;-1;36;
$GPXUP;2566;08:18:58;0;49	90634;8	45284;3;0;33;
$GPXUP;2566;08:18:59;0;49	90638;8	45317;3;-1;32;
$GPXUP;2566;08:19:00;0;49	90642;8	4534;3;-1;28;
$GPXUP;2566;08:19:01;0;49	90644;8	45365;3;-1;24;
$GPXUP;2566;08:19:02;0;49	90648;8	45388;3;-1;36;
$GPXUP;2566;08:19:03;0;49	90659;8	45408;3;0;53;
$GPXUP;2566;08:19:04;0;49	90667;8	45431;3;-1;49;
$GPXUP;2566;08:19:05;0;49	90674;8	45453;3;-1;40;
$GPXUP;2566;08:19:06;0;49	90678;8	45476;3;-1;34;
$GPXUP;2566;08:19:07;0;49	90687;8	45496;3;0;34;
$GPXUP;2566;08:19:08;0;49	90685;8	45521;3;-1;34;
$GPXUP;2566;08:19:09;0;49	9069;8	45543;3;0;31;
$GPXUP;2566;08:19:10;0;49	90692;8	45569;3;-1;27;
$GPXUP;2566;08:19:11;0;49	90689;8	45591;3;-1;18;
$GPXUP;2566;08:19:12;0;49	90681;8	45612;3;-1;22;
$GPXUP;2566;08:19:13;0;49	90673;8	45632;3;-1;21;
$GPXUP;2566;08:19:14;0;49	90663;8	45652;3;-1;21;
$GPXUP;2566;08:19:15;0;49	90657;8	45674;3;0;15;
$GPXUP;2566;08:19:16;0;49	90657;8	45685;3;-1;14;
$GPXUP;2566;08:19:17;0;49	90651;8	45725;3;-1;4;
$GPXUP;2566;08:19:18;0;49	90646;8	45748;3;-1;8;
$GPXUP;2566;08:19:19;0;49	9064;8	45769;3;0;12;
$GPXUP;2566;08:19:20;0;49	90634;8	45786;3;-1;15;
$GPXUP;2566;08:19:21;0;49	90621;8	458;3;-1;17;
$GPXUP;2566;08:19:22;0;49	9061;8	45806;3;-1;17;
$GPXUP;2566;08:19:23;0;49	906;8	45814;3;-1;35;
$GPXUP;2566;08:19:24;0;49	90592;8	45818;3;-1;36;
$GPXUP;2566;08:19:25;0;49	90584;8	45831;3;-1;35;
$GPXUP;2566;08:19:26;0;49	90582;8	45848;3;0;35;
$GPXUP;2566;08:19:27;0;49	90583;8	45872;3;-1;36;
$GPXUP;2566;08:19:28;0;49	90586;8	45895;3;1;33;
$GPXUP;2566;08:19:29;0;49	90593;8	45913;3;0;31;
$GPXUP;2566;08:19:30;0;49	90596;8	45936;3;0;31;
$GPXUP;2566;08:19:31;0;49	90615;8	45949;3;1;31;
$GPXUP;2566;08:19:32;0;49	90626;8	45962;3;1;33;
$GPXUP;2566;08:19:33;0;49	90632;8	45973;3;0;33;
$GPXUP;2566;08:19:34;0;49	90655;8	45973;3;1;33;
$GPXUP;2566;08:19:35;0;49	90662;8	4598;3;0;32;
$GPXUP;2566;08:19:36;0;49	90674;8	45968;3;0;32;
$GPXUP;2566;08:19:37;0;49	90701;8	45959;3;0;23;
$GPXUP;2566;08:19:38;0;49	90709;8	45942;3;0;23;
$GPXUP;2566;08:19:39;0;49	90717;8	45922;3;0;30;
$GPXUP;2566;08:19:40;0;49	9072;8	45903;3;0;43;
$GPXUP;2566;08:19:41;0;49	90717;8	45883;3;0;51;
$GPXUP;2566;08:19:42;0;49	90718;8	45862;3;0;52;
$GPXUP;2566;08:19:43;0;49	9072;8	4584;3;-1;53;
$GPXUP;2566;08:19:44;0;49	90724;8	45821;3;0;56;
$GPXUP;2566;08:19:45;0;49	90731;8	45798;3;-1;58;
$GPXUP;2566;08:19:46;0;49	90736;8	45778;3;-1;56;
$GPXUP;2566;08:19:47;0;49	90737;8	45755;3;-1;57;
$GPXUP;2566;08:19:48;0;49	90734;8	45735;3;-1;55;
$GPXUP;2566;08:19:49;0;49	90726;8	4572;3;-1;52;
$GPXUP;2566;08:19:50;0;49	90717;8	45706;3;-1;44;
$GPXUP;2566;08:19:51;0;49	90707;8	45695;3;-1;49;
$GPXUP;2566;08:19:52;0;49	90699;8	45685;3;-1;44;
$GPXUP;2566;08:19:53;0;49	9069;8	45677;3;-1;38;
$GPXUP;2566;08:19:54;0;49	90685;8	45663;3;0;39;
$GPXUP;2566;08:19:55;0;49	90681;8	45648;3;-1;41;
$GPXUP;2566;08:19:56;0;49	90677;8	45632;3;-1;43;
$GPXUP;2566;08:19:57;0;49	90681;8	45613;3;-1;50;
$GPXUP;2566;08:19:58;0;49	90687;8	45595;3;0;52;
$GPXUP;2566;08:19:59;0;49	90695;8	45576;3;0;55;
$GPXUP;2566;08:20:00;0;49	90705;8	4556;3;0;60;
$GPXUP;2566;08:20:01;0;49	9072;8	4555;3;-1;71;
$GPXUP;2566;08:20:02;0;49	90735;8	45541;3;-1;70;
$GPXUP;2566;08:20:03;0;49	90747;8	45539;3;-1;73;
$GPXUP;2566;08:20:04;0;49	90759;8	45541;3;-1;78;
$GPXUP;2566;08:20:05;0;49	90774;8	45542;3;-1;74;
$GPXUP;2566;08:20:06;0;49	90791;8	45562;3;0;73;
$GPXUP;2566;08:20:07;0;49	90802;8	45577;3;0;78;
$GPXUP;2566;08:20:08;0;49	90817;8	45587;3;0;80;
$GPXUP;2566;08:20:09;0;49	90832;8	45599;3;-1;78;
$GPXUP;2566;08:20:10;0;49	90842;8	45616;3;-2;67;
$GPXUP;2566;08:20:11;0;49	90846;8	45635;3;-1;55;
$GPXUP;2566;08:20:12;0;49	90847;8	45657;3;-1;55;
$GPXUP;2566;08:20:13;0;49	90845;8	45675;3;-1;60;
$GPXUP;2566;08:20:14;0;49	90851;8	45685;3;-1;64;
$GPXUP;2566;08:20:15;0;49	90851;8	45695;3;-1;70;
$GPXUP;2566;08:20:16;0;49	90828;8	45715;3;-2;71;
$GPXUP;2566;08:20:17;0;49	90822;8	45725;3;-1;79;
$GPXUP;2566;08:20:18;0;49	90812;8	45734;3;-1;75;
$GPXUP;2566;08:20:19;0;49	90803;8	45735;3;-1;75;
$GPXUP;2566;08:20:20;0;49	90794;8	45732;3;-1;84;
$GPXUP;2566;08:20:21;0;49	90787;8	45723;3;-1;96;
$GPXUP;2566;08:20:22;0;49	90782;8	45714;3;-1;95;
$GPXUP;2566;08:20:23;0;49	90779;8	45701;3;0;95;
$GPXUP;2566;08:20:24;0;49	90767;8	45696;3;-1;93;
$GPXUP;2566;08:20:25;0;49	90762;8	45675;3;-1;91;
$GPXUP;2566;08:20:26;0;49	90752;8	4569;3;-1;82;
$GPXUP;2566;08:20:27;0;49	90747;8	45681;3;0;79;
$GPXUP;2566;08:20:28;0;49	90743;8	45651;2;-1;79;
$GPXUP;2566;08:20:29;0;49	90742;8	4562;2;0;79;
$GPXUP;2566;08:20:30;0;49	90739;8	4559;2;-1;79;
$GPXUP;2566;08:20:31;0;49	90736;8	4556;2;0;79;
$GPXUP;2566;08:24:13;221;49	92083;8	47971;3;5;12;
$GPXUP;2566;08:24:14;0;49	92109;8	47972;3;2;22;
$GPXUP;2566;08:24:15;0;49	92127;8	4798;3;1;25;
$GPXUP;2566;08:24:16;0;49	92133;8	48001;3;0;26;
$GPXUP;2566;08:24:17;0;49	92142;8	48019;3;-1;21;
$GPXUP;2566;08:24:18;0;49	92149;8	4804;3;-1;17;
$GPXUP;2566;08:24:19;0;49	92153;8	4806;3;0;17;
$GPXUP;2566;08:24:20;0;49	92152;8	48081;3;0;16;
$GPXUP;2566;08:24:21;0;49	92147;8	48099;3;-1;16;
$GPXUP;2566;08:24:22;0;49	92142;8	48116;3;-1;46;
$GPXUP;2566;08:24:23;0;49	92134;8	48125;3;-1;43;
$GPXUP;2566;08:24:24;0;49	92123;8	48133;3;-1;39;
$GPXUP;2566;08:24:25;0;49	92114;8	48136;3;0;38;
$GPXUP;2566;08:24:26;0;49	921;8	4814;3;-1;38;
$GPXUP;2566;08:24:27;0;49	92091;8	48137;3;-1;40;
$GPXUP;2566;08:24:28;0;49	92083;8	48133;3;0;35;
$GPXUP;2566;08:24:29;0;49	9208;8	48122;3;-1;32;
$GPXUP;2566;08:24:30;0;49	92081;8	4811;3;-1;32;
$GPXUP;2566;08:24:31;0;49	92086;8	48098;3;-1;32;
$GPXUP;2566;08:24:32;0;49	92096;8	48094;3;0;15;
$GPXUP;2566;08:24:33;0;49	92106;8	48103;3;-1;15;
$GPXUP;2566;08:24:34;0;49	92125;8	48109;3;0;14;
$GPXUP;2566;08:24:35;0;49	92143;8	48122;3;0;10;
$GPXUP;2566;08:24:36;0;49	92156;8	48141;3;0;9;
$GPXUP;2566;08:24:37;0;49	92162;8	48158;3;0;21;
$GPXUP;2566;08:24:38;0;49	92165;8	48191;3;0;21;
$GPXUP;2566;08:24:39;0;49	92167;8	48215;3;0;20;
$GPXUP;2566;08:24:40;0;49	92165;8	48237;3;-1;19;
$GPXUP;2566;08:24:41;0;49	92163;8	48262;3;-1;24;
$GPXUP;2566;08:24:42;0;49	92168;8	48283;3;0;11;
$GPXUP;2566;08:24:43;0;49	92173;8	48309;3;0;3;
$GPXUP;2566;08:24:44;0;49	92194;8	48324;3;0;9;
$GPXUP;2566;08:24:45;0;49	92204;8	48334;3;-1;9;
$GPXUP;2566;08:24:46;0;49	92214;8	48332;3;0;7;
$GPXUP;2566;08:24:47;0;49	9223;8	48305;3;1;8;
$GPXUP;2566;08:24:48;0;49	92246;8	48287;3;0;8;
$GPXUP;2566;08:24:49;0;49	92245;8	4827;3;0;8;
$GPXUP;2566;08:24:50;0;49	92244;8	48251;3;-1;6;
$GPXUP;2566;08:24:51;0;49	92233;8	48242;3;-2;17;
$GPXUP;2566;08:24:52;0;49	92225;8	48241;3;-1;17;
$GPXUP;2566;08:24:53;0;49	92206;8	48243;3;-2;54;
$GPXUP;2566;08:24:54;0;49	92193;8	48248;3;-1;52;
$GPXUP;2566;08:24:55;0;49	9218;8	48255;3;0;45;
$GPXUP;2566;08:24:56;0;49	92169;8	48263;3;-1;46;
$GPXUP;2566;08:24:57;0;49	92157;8	48272;3;-1;51;
$GPXUP;2566;08:24:58;0;49	92144;8	48284;3;-1;52;
$GPXUP;2566;08:24:59;0;49	92134;8	48298;3;-1;52;
$GPXUP;2566;08:25:00;0;49	92124;8	48313;3;-1;55;
$GPXUP;2566;08:25:01;0;49	92114;8	48322;3;-1;55;
$GPXUP;2566;08:25:02;0;49	92103;8	48329;3;0;52;
$GPXUP;2566;08:25:03;0;49	92088;8	48332;3;-1;51;
$GPXUP;2566;08:25:04;0;49	92076;8	48331;3;0;50;
$GPXUP;2566;08:25:05;0;49	92063;8	48332;3;-1;47;
$GPXUP;2566;08:25:06;0;49	92057;8	48325;3;0;46;
$GPXUP;2566;08:25:07;0;49	92047;8	48323;3;0;46;
$GPXUP;2566;08:25:08;0;49	92036;8	48324;3;0;46;
$GPXUP;2566;08:25:09;0;49	92023;8	48326;3;0;48;
$GPXUP;2566;08:25:10;0;49	92007;8	4833;3;-1;49;
$GPXUP;2566;08:25:11;0;49	91995;8	48335;3;0;50;
$GPXUP;2566;08:25:12;0;49	91983;8	48343;3;-1;50;
$GPXUP;2566;08:25:13;0;49	91973;8	48345;3;-1;48;
$GPXUP;2566;08:25:14;0;49	91958;8	48347;3;0;47;
$GPXUP;2566;08:25:15;0;49	91949;8	48342;3;0;47;
$GPXUP;2566;08:25:16;0;49	91935;8	48337;3;0;47;
$GPXUP;2566;08:25:17;0;49	91925;8	4834;3;0;47;
$GPXUP;2566;08:25:18;0;49	91913;8	48347;3;0;47;
$GPXUP;2566;08:25:19;0;49	91905;8	4836;3;-1;53;
$GPXUP;2566;08:25:20;0;49	91899;8	48384;3;0;51;
$GPXUP;2566;08:25:21;0;49	91895;8	48403;3;0;51;
$GPXUP;2566;08:25:22;0;49	91887;8	48417;3;0;51;
$GPXUP;2566;08:25:23;0;49	91877;8	48433;3;0;51;
$GPXUP;2566;08:25:24;0;49	9187;8	48441;3;0;51;
$GPXUP;2566;08:25:25;0;49	9186;8	48445;3;0;51;
$GPXUP;2566;08:25:26;0;49	91851;8	48446;3;0;54;
$GPXUP;2566;08:25:27;0;49	91837;8	48445;3;0;53;
$GPXUP;2566;08:25:28;0;49	91825;8	48447;3;0;51;
$GPXUP;2566;08:25:29;0;49	9182;8	48436;3;0;52;
$GPXUP;2566;08:25:30;0;49	91808;8	4844;3;0;52;
$GPXUP;2566;08:25:31;0;49	91799;8	48451;3;0;52;
$GPXUP;2566;08:25:32;0;49	91793;8	48471;3;0;54;
$GPXUP;2566;08:25:33;0;49	91791;8	48496;3;0;51;
$GPXUP;2566;08:25:34;0;49	91791;8	48521;3;0;51;
$GPXUP;2566;08:25:35;0;49	91794;8	48549;3;1;53;
$GPXUP;2566;08:25:36;0;49	91792;8	48581;3;0;54;
$GPXUP;2566;08:25:37;0;49	91794;8	48608;3;0;53;
$GPXUP;2566;08:25:38;0;49	91827;8	48608;3;3;52;
$GPXUP;2566;08:25:39;0;49	91843;8	48615;3;2;52;
$GPXUP;2566;08:25:40;0;49	91858;8	48615;3;3;52;
$GPXUP;2566;08:25:41;0;49	91852;8	48622;3;1;52;
$GPXUP;2566;08:25:42;0;49	91866;8	48592;3;3;59;
$GPXUP;2566;08:25:43;0;49	91896;8	48576;3;2;53;
$GPXUP;2566;08:25:44;0;49	91886;8	48573;3;0;52;
$GPXUP;2566;08:25:45;0;49	91914;8	48546;3;3;51;
$GPXUP;2566;08:25:46;0;49	91921;8	48529;3;2;50;
$GPXUP;2566;08:25:47;0;49	91921;8	4851;3;1;50;
$GPXUP;2566;08:25:48;0;49	91934;8	4849;3;2;49;
$GPXUP;2566;08:25:49;0;49	91932;8	48472;3;2;51;
$GPXUP;2566;08:25:50;0;49	91928;8	48458;3;1;53;
$GPXUP;2566;08:25:51;0;49	91921;8	48447;3;1;55;
$GPXUP;2566;08:25:52;0;49	91913;8	48443;3;1;56;
$GPXUP;2566;08:25:53;0;49	91902;8	48443;3;0;56;
$GPXUP;2566;08:25:54;0;49	91891;8	48449;3;1;57;
$GPXUP;2566;08:25:55;0;49	9188;8	48457;3;0;57;
$GPXUP;2566;08:25:56;0;49	91864;8	48464;3;0;58;
$GPXUP;2566;08:25:57;0;49	91854;8	48472;3;0;58;
$GPXUP;2566;08:25:58;0;49	91844;8	48497;3;0;59;
$GPXUP;2566;08:25:59;0;49	91837;8	48523;3;0;59;
$GPXUP;2566;08:26:00;0;49	91837;8	48542;3;1;64;
$GPXUP;2566;08:26:01;0;49	91838;8	48575;3;1;58;
$GPXUP;2566;08:26:02;0;49	9184;8	48602;3;1;60;
$GPXUP;2566;08:26:03;0;49	91835;8	48635;3;0;58;
$GPXUP;2566;08:26:04;0;49	91845;8	48656;3;1;58;
$GPXUP;2566;08:26:05;0;49	91846;8	48679;3;0;57;
$GPXUP;2566;08:26:06;0;49	91844;8	48701;3;1;56;
$GPXUP;2566;08:26:07;0;49	9184;8	48724;3;0;57;
$GPXUP;2566;08:26:08;0;49	91829;8	48745;3;0;57;
$GPXUP;2566;08:26:09;0;49	91821;8	48763;3;0;58;
$GPXUP;2566;08:26:10;0;49	91814;8	48782;3;0;58;
$GPXUP;2566;08:26:11;0;49	9181;8	48804;3;0;57;
$GPXUP;2566;08:26:12;0;49	9181;8	48827;3;1;57;
$GPXUP;2566;08:26:13;0;49	91813;8	48852;3;1;57;
$GPXUP;2566;08:26:14;0;49	9181;8	48884;3;0;57;
$GPXUP;2566;08:26:15;0;49	91825;8	489;3;1;57;
$GPXUP;2566;08:26:16;0;49	91823;8	48934;3;0;57;
$GPXUP;2566;08:26:17;0;49	91849;8	48944;3;2;57;
$GPXUP;2566;08:26:18;0;49	91847;8	48965;3;0;57;
$GPXUP;2566;08:26:19;0;49	91876;8	48956;3;2;60;
$GPXUP;2566;08:26:20;0;49	91888;8	48958;3;2;57;
$GPXUP;2566;08:26:21;0;49	91906;8	48953;3;2;53;
$GPXUP;2566;08:26:22;0;49	91918;8	48938;3;1;53;
$GPXUP;2566;08:26:23;0;49	91927;8	4892;3;2;52;
$GPXUP;2566;08:26:24;0;49	91929;8	48896;3;1;52;
$GPXUP;2566;08:26:25;0;49	91928;8	48872;3;1;51;
$GPXUP;2566;08:26:26;0;49	9192;8	48855;3;1;50;
$GPXUP;2566;08:26:27;0;49	91911;8	48841;3;1;49;
$GPXUP;2566;08:26:28;0;49	91902;8	4883;3;0;49;
$GPXUP;2566;08:26:29;0;49	9189;8	4883;3;-1;48;
$GPXUP;2566;08:26:30;0;49	91883;8	48826;3;-1;38;
$GPXUP;2566;08:26:31;0;49	91872;8	48839;3;-1;42;
$GPXUP;2566;08:26:32;0;49	91863;8	48862;3;-1;44;
$GPXUP;2566;08:26:33;0;49	91859;8	48886;3;-1;45;
$GPXUP;2566;08:26:34;0;49	91856;8	48903;3;0;46;
$GPXUP;2566;08:26:35;0;49	91854;8	48933;3;0;46;
$GPXUP;2566;08:26:36;0;49	91852;8	48955;3;0;46;
$GPXUP;2566;08:26:37;0;49	91853;8	48987;3;0;46;
$GPXUP;2566;08:26:38;0;49	91868;8	49001;3;1;41;
$GPXUP;2566;08:26:39;0;49	9187;8	49034;3;-1;41;
$GPXUP;2566;08:26:40;0;49	91896;8	49044;3;1;33;
$GPXUP;2566;08:26:41;0;49	91894;8	49056;3;0;33;
$GPXUP;2566;08:26:42;0;49	91905;8	49068;3;0;34;
$GPXUP;2566;08:26:43;0;49	91922;8	49047;3;2;33;
$GPXUP;2566;08:26:44;0;49	91953;8	4905;3;1;32;
$GPXUP;2566;08:26:45;0;49	91955;8	49059;3;0;32;
$GPXUP;2566;08:26:46;0;49	91963;8	49064;3;0;31;
$GPXUP;2566;08:26:47;0;49	91974;8	49073;3;0;31;
$GPXUP;2566;08:26:48;0;49	92014;8	49073;3;2;29;
$GPXUP;2566;08:26:49;0;49	92026;8	49088;3;1;24;
$GPXUP;2566;08:26:50;0;49	92031;8	49114;3;-1;23;
$GPXUP;2566;08:26:51;0;49	9204;8	49132;3;-1;22;
$GPXUP;2566;08:26:52;0;49	92052;8	49152;3;0;22;
$GPXUP;2566;08:26:53;0;49	92087;8	49149;3;2;21;
$GPXUP;2566;08:26:54;0;49	92104;8	49157;3;1;20;
$GPXUP;2566;08:26:55;0;49	92123;8	4916;3;2;19;
$GPXUP;2566;08:26:56;0;49	92141;8	49159;3;2;22;
$GPXUP;2566;08:26:57;0;49	92146;8	49166;3;0;17;
$GPXUP;2566;08:26:58;0;49	92173;8	49149;3;2;14;
$GPXUP;2566;08:26:59;0;49	92178;8	4914;3;1;13;
$GPXUP;2566;08:27:00;0;49	92206;8	4914;3;1;12;
$GPXUP;2566;08:27:01;0;49	92224;8	49129;3;1;11;
$GPXUP;2566;08:27:02;0;49	92242;8	49132;3;2;9;
$GPXUP;2566;08:27:03;0;49	92262;8	49134;3;1;8;
$GPXUP;2566;08:27:04;0;49	9228;8	49134;3;1;6;
$GPXUP;2566;08:27:05;0;49	923;8	49132;3;1;14;
$GPXUP;2566;08:27:06;0;49	92306;8	49141;3;0;14;
$GPXUP;2566;08:27:07;0;49	92335;8	49127;3;1;18;
$GPXUP;2566;08:27:08;0;49	92351;8	49125;3;1;18;
$GPXUP;2566;08:27:09;0;49	92371;8	49115;3;1;22;
$GPXUP;2566;08:27:10;0;49	9239;8	49119;3;1;24;
$GPXUP;2566;08:27:11;0;49	92412;8	49118;3;2;23;
$GPXUP;2566;08:27:12;0;49	92421;8	49123;3;0;19;
$GPXUP;2566;08:27:13;0;49	9245;8	49111;3;2;19;
$GPXUP;2566;08:27:14;0;49	92466;8	49107;3;1;14;
$GPXUP;2566;08:27:15;0;49	92482;8	49098;3;1;6;
$GPXUP;2566;08:27:16;0;49	92497;8	4909;3;1;3;
$GPXUP;2566;08:27:17;0;49	92512;8	49081;3;1;4;
$GPXUP;2566;08:27:18;0;49	92516;8	49078;3;0;4;
$GPXUP;2566;08:27:19;0;49	92523;8	49068;3;0;12;
$GPXUP;2566;08:27:20;0;49	92534;8	49053;3;0;14;
$GPXUP;2566;08:27:21;0;49	92541;8	49037;3;0;17;
$GPXUP;2566;08:27:22;0;49	92569;8	49018;3;1;20;
$GPXUP;2566;08:27:23;0;49	92585;8	48998;3;1;17;
$GPXUP;2566;08:27:24;0;49	92591;8	48988;3;1;16;
$GPXUP;2566;08:27:25;0;49	92617;8	48986;3;1;16;
$GPXUP;2566;08:27:26;0;49	92624;8	48977;3;0;23;
$GPXUP;2566;08:27:27;0;49	92652;8	48976;3;0;13;
$GPXUP;2566;08:27:28;0;49	92668;8	48974;3;0;14;
$GPXUP;2566;08:27:29;0;49	92674;8	48972;3;0;22;
$GPXUP;2566;08:27:30;0;49	92683;8	48957;3;0;30;
$GPXUP;2566;08:27:31;0;49	92693;8	48939;3;0;34;
$GPXUP;2566;08:27:32;0;49	92726;8	48898;3;2;39;
$GPXUP;2566;08:27:33;0;49	92734;8	48878;3;1;39;
$GPXUP;2566;08:27:34;0;49	92741;8	48851;3;0;49;
$GPXUP;2566;08:27:35;0;49	92743;8	48829;3;0;60;
$GPXUP;2566;08:27:36;0;49	92744;8	48807;3;0;61;
$GPXUP;2566;08:27:37;0;49	92744;8	48784;3;0;60;
$GPXUP;2566;08:27:38;0;49	92746;8	48764;3;-1;59;
$GPXUP;2566;08:27:39;0;49	92747;8	4874;3;-1;59;
$GPXUP;2566;08:27:40;0;49	9275;8	48716;3;-1;59;
$GPXUP;2566;08:27:41;0;49	92755;8	48693;3;0;61;
$GPXUP;2566;08:27:42;0;49	9276;8	48669;3;-1;60;
$GPXUP;2566;08:27:43;0;49	92764;8	48649;3;-1;60;
$GPXUP;2566;08:27:44;0;49	92767;8	48625;3;-1;64;
$GPXUP;2566;08:27:45;0;49	92765;8	48602;3;-1;58;
$GPXUP;2566;08:27:46;0;49	92769;8	48578;3;0;59;
$GPXUP;2566;08:27:47;0;49	92776;8	48558;3;0;60;
$GPXUP;2566;08:27:48;0;49	92784;8	48538;3;0;68;
$GPXUP;2566;08:27:49;0;49	92797;8	48523;3;0;56;
$GPXUP;2566;08:27:50;0;49	92811;8	48509;3;0;73;
$GPXUP;2566;08:27:51;0;49	92826;8	48498;3;0;73;
$GPXUP;2566;08:27:52;0;49	92841;8	48485;3;-1;72;
$GPXUP;2566;08:27:53;0;49	92858;8	48468;3;-1;60;
$GPXUP;2566;08:27:54;0;49	9287;8	48452;3;-1;63;
$GPXUP;2566;08:27:55;0;49	92881;8	48431;3;0;64;
$GPXUP;2566;08:27:56;0;49	92891;8	48412;3;-1;65;
$GPXUP;2566;08:27:57;0;49	92899;8	48395;3;-2;66;
$GPXUP;2566;08:27:58;0;49	92912;8	48382;3;-1;68;
$GPXUP;2566;08:27:59;0;49	9293;8	48367;3;0;71;
$GPXUP;2566;08:28:00;0;49	92944;8	48358;3;-1;75;
$GPXUP;2566;08:28:01;0;49	92962;8	4835;3;-1;74;
$GPXUP;2566;08:28:02;0;49	92978;8	48347;3;-1;72;
$GPXUP;2566;08:28:03;0;49	92995;8	48342;3;0;72;
$GPXUP;2566;08:28:04;0;49	93015;8	48341;3;-1;74;
$GPXUP;2566;08:28:05;0;49	93035;8	48342;3;-1;73;
$GPXUP;2566;08:28:06;0;49	93053;8	48339;3;-1;74;
$GPXUP;2566;08:28:07;0;49	93071;8	48341;3;0;75;
$GPXUP;2566;08:28:08;0;49	93088;8	48343;3;-1;75;
$GPXUP;2566;08:28:09;0;49	93106;8	48341;3;-1;70;
$GPXUP;2566;08:28:10;0;49	93124;8	48332;3;0;80;
$GPXUP;2566;08:28:11;0;49	9314;8	48315;3;-1;84;
$GPXUP;2566;08:28:12;0;49	93153;8	48298;3;-1;92;
$GPXUP;2566;08:28:13;0;49	93163;8	48278;3;-2;87;
$GPXUP;2566;08:28:14;0;49	93178;8	48256;3;-1;90;
$GPXUP;2566;08:28:15;0;49	93175;8	48236;3;-2;88;
$GPXUP;2566;08:28:16;0;49	93181;8	48214;3;-2;88;
$GPXUP;2566;08:28:17;0;49	93185;8	48195;3;-2;90;
$GPXUP;2566;08:28:18;0;49	93191;8	48178;3;-2;81;
$GPXUP;2566;08:28:19;0;49	93197;8	48159;3;-1;75;
$GPXUP;2566;08:28:20;0;49	93209;8	48141;3;-1;64;
$GPXUP;2566;08:28:21;0;49	93215;8	4813;3;-2;63;
$GPXUP;2566;08:28:22;0;49	93227;8	48115;3;0;62;
$GPXUP;2566;08:28:23;0;49	93244;8	48103;3;-1;72;
$GPXUP;2566;08:28:24;0;49	9326;8	4809;3;0;67;
$GPXUP;2566;08:28:25;0;49	93275;8	48074;3;-1;67;
$GPXUP;2566;08:28:26;0;49	93289;8	48059;3;-1;68;
$GPXUP;2566;08:28:27;0;49	93305;8	48043;3;-1;66;
$GPXUP;2566;08:28:28;0;49	9332;8	4803;3;-1;66;
$GPXUP;2566;08:28:29;0;49	93335;8	48017;3;-1;67;
$GPXUP;2566;08:28:30;0;49	9335;8	48003;3;-1;68;
$GPXUP;2566;08:28:31;0;49	93364;8	47986;3;-1;68;
$GPXUP;2566;08:28:32;0;49	93381;8	4797;3;0;70;
$GPXUP;2566;08:28:33;0;49	93397;8	47959;3;-1;69;
$GPXUP;2566;08:28:34;0;49	9341;8	47949;3;-1;68;
$GPXUP;2566;08:28:35;0;49	93425;8	47936;3;-1;61;
$GPXUP;2566;08:28:36;0;49	93437;8	47923;3;-1;64;
$GPXUP;2566;08:28:37;0;49	9345;8	47909;3;-1;66;
$GPXUP;2566;08:28:38;0;49	93464;8	47892;3;-1;63;
$GPXUP;2566;08:28:39;0;49	93475;8	47873;3;-1;65;
$GPXUP;2566;08:28:40;0;49	93486;8	47852;3;-1;68;
$GPXUP;2566;08:28:41;0;49	93497;8	47832;3;0;61;
$GPXUP;2566;08:28:42;0;49	93505;8	47812;3;0;64;
$GPXUP;2566;08:28:43;0;49	93517;8	47796;3;-1;65;
$GPXUP;2566;08:28:44;0;49	93529;8	4778;3;-1;66;
$GPXUP;2566;08:28:45;0;49	93542;8	47768;3;0;61;
$GPXUP;2566;08:28:46;0;49	93557;8	47755;3;-1;69;
$GPXUP;2566;08:28:47;0;49	9357;8	47741;3;-1;66;
$GPXUP;2566;08:28:48;0;49	93586;8	47728;3;0;71;
$GPXUP;2566;08:28:49;0;49	93602;8	47717;3;-1;70;
$GPXUP;2566;08:28:50;0;49	93617;8	47701;3;-1;69;
$GPXUP;2566;08:28:51;0;49	93636;8	47679;3;-1;78;
$GPXUP;2566;08:28:52;0;49	93647;8	47657;3;-1;79;
$GPXUP;2566;08:28:53;0;49	93657;8	47633;3;-1;75;
$GPXUP;2566;08:28:54;0;49	93667;8	47608;3;-1;77;
$GPXUP;2566;08:28:55;0;49	93669;8	4759;3;-2;76;
$GPXUP;2566;08:28:56;0;49	93677;8	47567;3;-1;78;
$GPXUP;2566;08:28:57;0;49	93688;8	47543;3;-1;78;
$GPXUP;2566;08:28:58;0;49	9369;8	47524;3;-1;77;
$GPXUP;2566;08:28:59;0;49	93692;8	47505;3;-2;76;
$GPXUP;2566;08:29:00;0;49	93699;8	47485;3;-1;63;
$GPXUP;2566;08:29:01;0;49	93708;8	47466;3;0;65;
$GPXUP;2566;08:29:02;0;49	93719;8	47443;3;0;71;
$GPXUP;2566;08:29:03;0;49	93726;8	47422;3;-1;66;
$GPXUP;2566;08:29:04;0;49	93737;8	474;3;-1;65;
$GPXUP;2566;08:29:05;0;49	93749;8	47381;3;0;70;
$GPXUP;2566;08:29:06;0;49	93763;8	47363;3;-1;70;
$GPXUP;2566;08:29:07;0;49	93775;8	47343;3;-1;70;
$GPXUP;2566;08:29:08;0;49	93789;8	47329;3;-1;73;
$GPXUP;2566;08:29:09;0;49	93804;8	47313;3;0;73;
$GPXUP;2566;08:29:10;0;49	9382;8	47299;3;-1;70;
$GPXUP;2566;08:29:11;0;49	93834;8	47285;3;-1;70;
$GPXUP;2566;08:29:12;0;49	93848;8	47273;3;-1;64;
$GPXUP;2566;08:29:13;0;49	93863;8	4726;3;-1;72;
$GPXUP;2566;08:29:14;0;49	93879;8	47244;3;-1;72;
$GPXUP;2566;08:29:15;0;49	93895;8	4723;3;-1;64;
$GPXUP;2566;08:29:16;0;49	93908;8	47212;3;-1;63;
$GPXUP;2566;08:29:17;0;49	93919;8	47195;3;-1;63;
$GPXUP;2566;08:29:18;0;49	93929;8	47172;3;-1;61;
$GPXUP;2566;08:29:19;0;49	93938;8	47155;3;-1;58;
$GPXUP;2566;08:29:20;0;49	93949;8	47137;3;0;63;
$GPXUP;2566;08:29:21;0;49	9396;8	47121;3;0;60;
$GPXUP;2566;08:29:22;0;49	93971;8	47103;3;-1;61;
$GPXUP;2566;08:29:23;0;49	93981;8	47085;3;-1;63;
$GPXUP;2566;08:29:24;0;49	93989;8	47065;3;-1;59;
$GPXUP;2566;08:29:25;0;49	93994;8	47044;3;-1;61;
$GPXUP;2566;08:29:26;0;49	93999;8	47025;3;-1;59;
$GPXUP;2566;08:29:27;0;49	94008;8	47004;3;0;60;
$GPXUP;2566;08:29:28;0;49	94019;8	46986;3;0;66;
$GPXUP;2566;08:29:29;0;49	9403;8	46968;3;0;66;
$GPXUP;2566;08:29:30;0;49	94041;8	4695;3;-1;65;
$GPXUP;2566;08:29:31;0;49	94053;8	46933;3;0;72;
$GPXUP;2566;08:29:32;0;49	94067;8	46917;3;0;67;
$GPXUP;2566;08:29:33;0;49	9408;8	46905;3;-1;71;
$GPXUP;2566;08:29:34;0;49	94094;8	46894;3;0;69;
$GPXUP;2566;08:29:35;0;49	94109;8	46878;3;-1;69;
$GPXUP;2566;08:29:36;0;49	94117;8	4686;3;-1;58;
$GPXUP;2566;08:29:37;0;49	94126;8	4684;3;-1;62;
$GPXUP;2566;08:29:38;0;49	94128;8	46824;3;-1;61;
$GPXUP;2566;08:29:39;0;49	94134;8	46802;3;-1;61;
$GPXUP;2566;08:29:40;0;49	94139;8	46782;3;-1;60;
$GPXUP;2566;08:29:41;0;49	94138;8	46768;3;-1;62;
$GPXUP;2566;08:29:42;0;49	94145;8	46752;3;-1;53;
$GPXUP;2566;08:29:43;0;49	94153;8	46737;3;0;50;
$GPXUP;2566;08:29:44;0;49	94168;8	46724;3;-1;57;
$GPXUP;2566;08:29:45;0;49	9418;8	46712;3;-1;57;
$GPXUP;2566;08:29:46;0;49	94194;8	46697;3;0;57;
$GPXUP;2566;08:29:47;0;49	94207;8	46678;3;-1;54;
$GPXUP;2566;08:29:48;0;49	94216;8	4666;3;-1;58;
$GPXUP;2566;08:29:49;0;49	94223;8	46642;3;-1;61;
$GPXUP;2566;08:29:50;0;49	9423;8	46622;3;-1;60;
$GPXUP;2566;08:29:51;0;49	94237;8	46605;3;-1;57;
$GPXUP;2566;08:29:52;0;49	94244;8	46591;3;0;62;
$GPXUP;2566;08:29:53;0;49	94258;8	46579;3;-1;59;
$GPXUP;2566;08:29:54;0;49	94274;8	46569;3;-1;65;
$GPXUP;2566;08:29:55;0;49	94289;8	46559;3;-1;66;
$GPXUP;2566;08:29:56;0;49	94301;8	46549;3;-1;67;
$GPXUP;2566;08:29:57;0;49	94316;8	46534;3;-1;67;
$GPXUP;2566;08:29:58;0;49	94326;8	46516;3;-1;77;
$GPXUP;2566;08:29:59;0;49	94335;8	46498;3;-1;77;
$GPXUP;2566;08:30:00;0;49	94344;8	46479;3;-1;76;
$GPXUP;2566;08:30:01;0;49	94354;8	46459;3;-1;75;
$GPXUP;2566;08:30:02;0;49	94365;8	46441;3;-1;76;
$GPXUP;2566;08:30:03;0;49	94373;8	46425;3;-1;57;
$GPXUP;2566;08:30:04;0;49	94383;8	46408;3;-1;57;
$GPXUP;2566;08:30:05;0;49	94392;8	46391;3;-1;57;
$GPXUP;2566;08:30:06;0;49	94402;8	46373;3;0;58;
$GPXUP;2566;08:30:07;0;49	94411;8	46358;3;-1;57;
$GPXUP;2566;08:30:08;0;49	94418;8	46338;3;-1;59;
$GPXUP;2566;08:30:09;0;49	94425;8	4632;3;-1;52;
$GPXUP;2566;08:30:10;0;49	94431;8	46301;3;-1;50;
$GPXUP;2566;08:30:11;0;49	94437;8	4628;3;-1;56;
$GPXUP;2566;08:30:12;0;49	94444;8	4626;3;0;58;
$GPXUP;2566;08:30:13;0;49	94451;8	46243;3;-1;58;
$GPXUP;2566;08:30:14;0;49	94457;8	46221;3;-1;59;
$GPXUP;2566;08:30:15;0;49	94465;8	46203;3;0;62;
$GPXUP;2566;08:30:16;0;49	94477;8	46188;3;-1;58;
$GPXUP;2566;08:30:17;0;49	94489;8	46173;3;-1;62;
$GPXUP;2566;08:30:18;0;49	94501;8	46154;3;0;65;
$GPXUP;2566;08:30:19;0;49	94514;8	46137;3;0;62;
$GPXUP;2566;08:30:20;0;49	94524;8	46117;3;-1;63;
$GPXUP;2566;08:30:21;0;49	94534;8	46101;3;-1;61;
$GPXUP;2566;08:30:22;0;49	94545;8	46086;3;-1;59;
$GPXUP;2566;08:30:23;0;49	94557;8	46073;3;-1;60;
$GPXUP;2566;08:30:24;0;49	94567;8	46055;3;-1;60;
$GPXUP;2566;08:30:25;0;49	94577;8	4604;3;-1;61;
$GPXUP;2566;08:30:26;0;49	94588;8	46027;3;-1;66;
$GPXUP;2566;08:30:27;0;49	94602;8	46014;3;-1;65;
$GPXUP;2566;08:30:28;0;49	94618;8	46009;3;-1;65;
$GPXUP;2566;08:30:29;0;49	94635;8	46006;3;-1;63;
$GPXUP;2566;08:30:30;0;49	94653;8	46009;3;0;76;
$GPXUP;2566;08:30:31;0;49	94672;8	4601;3;-1;75;
$GPXUP;2566;08:30:32;0;49	94691;8	46008;3;-1;63;
$GPXUP;2566;08:30:33;0;49	94706;8	46007;3;-1;67;
$GPXUP;2566;08:30:34;0;49	94723;8	46009;3;0;71;
$GPXUP;2566;08:30:35;0;49	94738;8	46014;3;-1;68;
$GPXUP;2566;08:30:36;0;49	94754;8	46019;3;0;64;
$GPXUP;2566;08:30:37;0;49	9477;8	46017;3;-1;55;
$GPXUP;2566;08:30:38;0;49	94785;8	46014;3;-1;53;
$GPXUP;2566;08:30:39;0;49	94806;8	46004;3;0;65;
$GPXUP;2566;08:30:40;0;49	94823;8	45996;3;-1;68;
$GPXUP;2566;08:30:41;0;49	94841;8	45993;3;-1;70;
$GPXUP;2566;08:30:42;0;49	94859;8	45986;3;0;65;
$GPXUP;2566;08:30:43;0;49	94874;8	45978;3;0;64;
$GPXUP;2566;08:30:44;0;49	94888;8	45969;3;-1;71;
$GPXUP;2566;08:30:45;0;49	94905;8	45961;3;0;64;
$GPXUP;2566;08:30:46;0;49	9492;8	45949;3;-1;68;
$GPXUP;2566;08:30:47;0;49	94936;8	45937;3;-1;69;
$GPXUP;2566;08:30:48;0;49	94947;8	45917;3;-1;74;
$GPXUP;2566;08:30:49;0;49	94957;8	459;3;-1;78;
$GPXUP;2566;08:30:50;0;49	94969;8	45885;3;-1;61;
$GPXUP;2566;08:30:51;0;49	9498;8	4587;3;-1;62;
$GPXUP;2566;08:30:52;0;49	94992;8	45855;3;-1;66;
$GPXUP;2566;08:30:53;0;49	95004;8	45837;3;-1;66;
$GPXUP;2566;08:30:54;0;49	95015;8	45821;3;-1;60;
$GPXUP;2566;08:30:55;0;49	95026;8	45807;3;-1;60;
$GPXUP;2566;08:30:56;0;49	95041;8	45795;3;-1;67;
$GPXUP;2566;08:30:57;0;49	95055;8	45784;3;-1;64;
$GPXUP;2566;08:30:58;0;49	95068;8	45775;3;-1;61;
$GPXUP;2566;08:30:59;0;49	95083;8	45774;3;-1;53;
$GPXUP;2566;08:31:00;0;49	95099;8	45771;3;-1;65;
$GPXUP;2566;08:31:01;0;49	95116;8	45777;3;0;68;
$GPXUP;2566;08:31:02;0;49	95134;8	45776;3;0;67;
$GPXUP;2566;08:31:03;0;49	9515;8	45769;3;0;66;
$GPXUP;2566;08:31:04;0;49	95166;8	45758;3;-1;62;
$GPXUP;2566;08:31:05;0;49	9518;8	45744;3;0;61;
$GPXUP;2566;08:31:06;0;49	95194;8	45731;3;0;62;
$GPXUP;2566;08:31:07;0;49	95209;8	45719;3;-1;64;
$GPXUP;2566;08:31:08;0;49	95222;8	4571;3;-1;63;
$GPXUP;2566;08:31:09;0;49	95234;8	45702;3;-1;60;
$GPXUP;2566;08:31:10;0;49	9525;8	45693;3;0;65;
$GPXUP;2566;08:31:11;0;49	95267;8	45691;3;0;62;
$GPXUP;2566;08:31:12;0;49	95282;8	45696;3;-1;57;
$GPXUP;2566;08:31:13;0;49	953;8	45705;3;-1;68;
$GPXUP;2566;08:31:14;0;49	95318;8	45712;3;0;75;
$GPXUP;2566;08:31:15;0;49	95335;8	45717;3;-1;73;
$GPXUP;2566;08:31:16;0;49	95353;8	4572;3;-1;73;
$GPXUP;2566;08:31:17;0;49	9537;8	45723;3;-1;72;
$GPXUP;2566;08:31:18;0;49	95387;8	45726;3;0;71;
$GPXUP;2566;08:31:19;0;49	95405;8	45729;3;-1;73;
$GPXUP;2566;08:31:20;0;49	95422;8	45734;3;-1;74;
$GPXUP;2566;08:31:21;0;49	95441;8	45737;3;-1;72;
$GPXUP;2566;08:31:22;0;49	95457;8	45737;3;-1;69;
$GPXUP;2566;08:31:23;0;49	95475;8	45736;3;-1;68;
$GPXUP;2566;08:31:24;0;49	95493;8	45739;3;-1;65;
$GPXUP;2566;08:31:25;0;49	95511;8	45744;3;-1;74;
$GPXUP;2566;08:31:26;0;49	95529;8	45748;3;-1;72;
$GPXUP;2566;08:31:27;0;49	95545;8	45748;3;-1;70;
$GPXUP;2566;08:31:28;0;49	95562;8	4575;3;-1;72;
$GPXUP;2566;08:31:29;0;49	9558;8	4575;3;0;72;
$GPXUP;2566;08:31:30;0;49	95596;8	45757;3;-1;74;
$GPXUP;2566;08:31:31;0;49	95615;8	45763;3;0;71;
$GPXUP;2566;08:31:32;0;49	95632;8	45766;3;-1;67;
$GPXUP;2566;08:31:33;0;49	9565;8	4576;3;-1;69;
$GPXUP;2566;08:31:34;0;49	95667;8	45753;3;-1;63;
$GPXUP;2566;08:31:35;0;49	95682;8	45744;3;-1;63;
$GPXUP;2566;08:31:36;0;49	95696;8	45734;3;-1;62;
$GPXUP;2566;08:31:37;0;49	9571;8	45725;3;-1;63;
$GPXUP;2566;08:31:38;0;49	95726;8	45721;3;-1;63;
$GPXUP;2566;08:31:39;0;49	95741;8	45715;3;-1;64;
$GPXUP;2566;08:31:40;0;49	95758;8	45712;3;-1;65;
$GPXUP;2566;08:31:41;0;49	95775;8	45707;3;-1;64;
$GPXUP;2566;08:31:42;0;49	9579;8	45701;3;-1;64;
$GPXUP;2566;08:31:43;0;49	95805;8	45693;3;-1;64;
$GPXUP;2566;08:31:44;0;49	95818;8	45684;3;-1;64;
$GPXUP;2566;08:31:45;0;49	95831;8	45676;3;-1;64;
$GPXUP;2566;08:31:46;0;49	95847;8	45669;3;-1;66;
$GPXUP;2566;08:31:47;0;49	95862;8	45665;3;0;66;
$GPXUP;2566;08:31:48;0;49	95879;8	45658;3;0;65;
$GPXUP;2566;08:31:49;0;49	95895;8	45654;3;-1;66;
$GPXUP;2566;08:31:50;0;49	9591;8	45651;3;-1;68;
$GPXUP;2566;08:31:51;0;49	95928;8	45647;3;-1;68;
$GPXUP;2566;08:31:52;0;49	95943;8	45642;3;-1;69;
$GPXUP;2566;08:31:53;0;49	95959;8	45642;3;-1;71;
$GPXUP;2566;08:31:54;0;49	95979;8	45642;3;-1;69;
$GPXUP;2566;08:31:55;0;49	95998;8	45636;3;0;66;
$GPXUP;2566;08:31:56;0;49	96012;8	45629;3;-1;65;
$GPXUP;2566;08:31:57;0;49	96026;8	45622;3;-1;58;
$GPXUP;2566;08:31:58;0;49	9604;8	45612;3;-1;54;
$GPXUP;2566;08:31:59;0;49	96051;8	45599;3;0;47;
$GPXUP;2566;08:32:00;0;49	96065;8	45585;3;0;62;
$GPXUP;2566;08:32:01;0;49	96078;8	45575;3;-1;63;
$GPXUP;2566;08:32:02;0;49	96093;8	45569;3;-1;71;
$GPXUP;2566;08:32:03;0;49	96111;8	45565;3;0;74;
$GPXUP;2566;08:32:04;0;49	96128;8	45559;3;-1;70;
$GPXUP;2566;08:32:05;0;49	96146;8	45556;3;-1;72;
$GPXUP;2566;08:32:06;0;49	96163;8	45547;3;-1;68;
$GPXUP;2566;08:32:07;0;49	96178;8	45537;3;-1;63;
$GPXUP;2566;08:32:08;0;49	96193;8	45526;3;0;64;
$GPXUP;2566;08:32:09;0;49	96208;8	4551;3;0;64;
$GPXUP;2566;08:32:10;0;49	96222;8	45494;3;-1;65;
$GPXUP;2566;08:32:11;0;49	96231;8	45475;3;-1;58;
$GPXUP;2566;08:32:12;0;49	96239;8	45457;3;-1;61;
$GPXUP;2566;08:32:13;0;49	96247;8	45438;3;-1;63;
$GPXUP;2566;08:32:14;0;49	96254;8	45423;3;-1;63;
$GPXUP;2566;08:32:15;0;49	96257;8	45408;3;-1;53;
$GPXUP;2566;08:32:16;0;49	96266;8	45392;3;-1;56;
$GPXUP;2566;08:32:17;0;49	96279;8	45381;3;-1;49;
$GPXUP;2566;08:32:18;0;49	96293;8	45372;3;-1;62;
$GPXUP;2566;08:32:19;0;49	96307;8	45366;3;-1;66;
$GPXUP;2566;08:32:20;0;49	96322;8	45365;3;-1;65;
$GPXUP;2566;08:32:21;0;49	96338;8	45363;3;0;64;
$GPXUP;2566;08:32:22;0;49	96355;8	45361;3;-1;68;
$GPXUP;2566;08:32:23;0;49	9637;8	4536;3;-1;65;
$GPXUP;2566;08:32:24;0;49	96385;8	45355;3;-1;62;
$GPXUP;2566;08:32:25;0;49	96403;8	45347;3;0;65;
$GPXUP;2566;08:32:26;0;49	96418;8	45339;3;-1;66;
$GPXUP;2566;08:32:27;0;49	96433;8	45329;3;-1;62;
$GPXUP;2566;08:32:28;0;49	96448;8	45316;3;-1;65;
$GPXUP;2566;08:32:29;0;49	96464;8	45305;3;-1;66;
$GPXUP;2566;08:32:30;0;49	96478;8	45296;3;-1;62;
$GPXUP;2566;08:32:31;0;49	96494;8	45286;3;-1;66;
$GPXUP;2566;08:32:32;0;49	9651;8	4528;3;0;65;
$GPXUP;2566;08:32:33;0;49	96526;8	45269;3;-1;64;
$GPXUP;2566;08:32:34;0;49	96543;8	45264;3;-1;64;
$GPXUP;2566;08:32:35;0;49	96557;8	4526;3;-1;68;
$GPXUP;2566;08:32:36;0;49	96574;8	45256;3;-1;67;
$GPXUP;2566;08:32:37;0;49	96591;8	45255;3;0;68;
$GPXUP;2566;08:32:38;0;49	96608;8	45251;3;-1;60;
$GPXUP;2566;08:32:39;0;49	96622;8	45244;3;0;63;
$GPXUP;2566;08:32:40;0;49	96637;8	45235;3;-1;59;
$GPXUP;2566;08:32:41;0;49	96651;8	45225;3;-1;59;
$GPXUP;2566;08:32:42;0;49	96664;8	45214;3;-1;65;
$GPXUP;2566;08:32:43;0;49	96679;8	45203;3;-1;64;
$GPXUP;2566;08:32:44;0;49	96694;8	45193;3;-1;62;
$GPXUP;2566;08:32:45;0;49	96709;8	45187;3;0;64;
$GPXUP;2566;08:32:46;0;49	96725;8	45176;3;-1;63;
$GPXUP;2566;08:32:47;0;49	96738;8	45163;3;0;59;
$GPXUP;2566;08:32:48;0;49	96752;8	45148;3;-1;60;
$GPXUP;2566;08:32:49;0;49	96764;8	45131;3;-1;60;
$GPXUP;2566;08:32:50;0;49	96778;8	45115;3;0;62;
$GPXUP;2566;08:32:51;0;49	96789;8	45101;3;-1;62;
$GPXUP;2566;08:32:52;0;49	96799;8	45082;3;-1;63;
$GPXUP;2566;08:32:53;0;49	96807;8	45066;3;-1;63;
$GPXUP;2566;08:32:54;0;49	9682;8	45052;3;-1;60;
$GPXUP;2566;08:32:55;0;49	96833;8	4504;3;-1;60;
$GPXUP;2566;08:32:56;0;49	96846;8	4503;3;-1;60;
$GPXUP;2566;08:32:57;0;49	9686;8	45019;3;-1;60;
$GPXUP;2566;08:32:58;0;49	96877;8	45005;3;0;62;
$GPXUP;2566;08:32:59;0;49	9689;8	44994;3;-1;61;
$GPXUP;2566;08:33:00;0;49	96905;8	44984;3;-1;63;
$GPXUP;2566;08:33:01;0;49	96919;8	44973;3;-1;64;
$GPXUP;2566;08:33:02;0;49	96932;8	44963;3;-1;65;
$GPXUP;2566;08:33:03;0;49	96947;8	44953;3;-1;65;
$GPXUP;2566;08:33:04;0;49	96962;8	44944;3;-1;64;
$GPXUP;2566;08:33:05;0;49	96977;8	44933;3;0;60;
$GPXUP;2566;08:33:06;0;49	96991;8	44927;3;0;59;
$GPXUP;2566;08:33:07;0;49	97007;8	44921;3;-1;72;
$GPXUP;2566;08:33:08;0;49	97024;8	44913;3;0;72;
$GPXUP;2566;08:33:09;0;49	97038;8	44903;3;-1;64;
$GPXUP;2566;08:33:10;0;49	97053;8	44894;3;-1;63;
$GPXUP;2566;08:33:11;0;49	9707;8	44883;3;-1;63;
$GPXUP;2566;08:33:12;0;49	97084;8	44871;3;-1;58;
$GPXUP;2566;08:33:13;0;49	97098;8	44861;3;-1;57;
$GPXUP;2566;08:33:14;0;49	97112;8	44852;3;-1;56;
$GPXUP;2566;08:33:15;0;49	97125;8	44841;3;0;55;
$GPXUP;2566;08:33:16;0;49	97137;8	44826;3;-1;54;
$GPXUP;2566;08:33:17;0;49	97155;8	44806;3;0;64;
$GPXUP;2566;08:33:18;0;49	97165;8	44791;3;0;61;
$GPXUP;2566;08:33:19;0;49	97176;8	44775;3;-1;59;
$GPXUP;2566;08:33:20;0;49	97188;8	44763;3;0;58;
$GPXUP;2566;08:33:21;0;49	97198;8	44751;3;0;56;
$GPXUP;2566;08:33:22;0;49	9721;8	4474;3;-1;55;
$GPXUP;2566;08:33:23;0;49	97224;8	44728;3;-1;61;
$GPXUP;2566;08:33:24;0;49	97241;8	44723;3;0;67;
$GPXUP;2566;08:33:25;0;49	97255;8	44718;3;-1;58;
$GPXUP;2566;08:33:26;0;49	97269;8	44714;3;-1;58;
$GPXUP;2566;08:33:27;0;49	97283;8	44705;3;-1;53;
$GPXUP;2566;08:33:28;0;49	97299;8	44691;3;-1;66;
$GPXUP;2566;08:33:29;0;49	97315;8	44682;3;-1;68;
$GPXUP;2566;08:33:30;0;49	97331;8	4468;3;-1;70;
$GPXUP;2566;08:33:31;0;49	97352;8	44675;3;-1;69;
$GPXUP;2566;08:33:32;0;49	97369;8	44669;3;-1;69;
$GPXUP;2566;08:33:33;0;49	97385;8	44664;3;-1;65;
$GPXUP;2566;08:33:34;0;49	97402;8	44658;3;0;65;
$GPXUP;2566;08:33:35;0;49	97419;8	4465;3;-1;64;
$GPXUP;2566;08:33:36;0;49	97436;8	44639;3;-1;63;
$GPXUP;2566;08:33:37;0;49	97452;8	44626;3;0;62;
$GPXUP;2566;08:33:38;0;49	9747;8	4461;3;-1;57;
$GPXUP;2566;08:33:39;0;49	97479;8	44591;3;0;60;
$GPXUP;2566;08:33:40;0;49	97492;8	44577;3;-1;59;
$GPXUP;2566;08:33:41;0;49	97508;8	44561;3;-1;67;
$GPXUP;2566;08:33:42;0;49	97521;8	44547;3;-1;67;
$GPXUP;2566;08:33:43;0;49	97536;8	44535;3;-1;63;
$GPXUP;2566;08:33:44;0;49	9755;8	44527;3;-1;57;
$GPXUP;2566;08:33:45;0;49	97563;8	44513;3;0;53;
$GPXUP;2566;08:33:46;0;49	97576;8	44493;3;0;59;
$GPXUP;2566;08:33:47;0;49	97585;8	44475;3;-1;55;
$GPXUP;2566;08:33:48;0;49	97597;8	44459;3;0;56;
$GPXUP;2566;08:33:49;0;49	97605;8	4444;3;0;56;
$GPXUP;2566;08:33:50;0;49	97611;8	44425;3;-1;56;
$GPXUP;2566;08:33:51;0;49	9762;8	44405;3;-1;57;
$GPXUP;2566;08:33:52;0;49	97627;8	44388;3;-1;52;
$GPXUP;2566;08:33:53;0;49	97635;8	44371;3;-1;63;
$GPXUP;2566;08:33:54;0;49	97649;8	44358;3;-1;64;
$GPXUP;2566;08:33:55;0;49	97662;8	44345;3;-1;63;
$GPXUP;2566;08:33:56;0;49	97674;8	44333;3;-1;64;
$GPXUP;2566;08:33:57;0;49	97686;8	44321;3;-1;65;
$GPXUP;2566;08:33:58;0;49	97697;8	44317;3;-1;60;
$GPXUP;2566;08:33:59;0;49	97713;8	44313;3;-1;59;
$GPXUP;2566;08:34:00;0;49	97734;8	44304;3;0;65;
$GPXUP;2566;08:34:01;0;49	9775;8	44297;3;0;65;
$GPXUP;2566;08:34:02;0;49	97764;8	44287;3;-1;65;
$GPXUP;2566;08:34:03;0;49	97776;8	44276;3;-1;54;
$GPXUP;2566;08:34:04;0;49	97791;8	44266;3;-1;68;
$GPXUP;2566;08:34:05;0;49	97808;8	44253;3;0;67;
$GPXUP;2566;08:34:06;0;49	97823;8	44238;3;-1;64;
$GPXUP;2566;08:34:07;0;49	97837;8	44223;3;-1;62;
$GPXUP;2566;08:34:08;0;49	97847;8	44208;3;-1;63;
$GPXUP;2566;08:34:09;0;49	97862;8	44198;3;-1;64;
$GPXUP;2566;08:34:10;0;49	97873;8	44189;3;-1;65;
$GPXUP;2566;08:34:11;0;49	97892;8	44182;3;-1;72;
$GPXUP;2566;08:34:12;0;49	9791;8	4418;3;-1;72;
$GPXUP;2566;08:34:13;0;49	97929;8	4418;3;0;68;
$GPXUP;2566;08:34:14;0;49	97945;8	44182;3;0;69;
$GPXUP;2566;08:34:15;0;49	97961;8	44182;3;0;66;
$GPXUP;2566;08:34:16;0;49	97977;8	44179;3;0;60;
$GPXUP;2566;08:34:17;0;49	97994;8	44169;3;-1;72;
$GPXUP;2566;08:34:18;0;49	98011;8	44158;3;0;71;
$GPXUP;2566;08:34:19;0;49	98027;8	44147;3;0;70;
$GPXUP;2566;08:34:20;0;49	98043;8	44131;3;-1;69;
$GPXUP;2566;08:34:21;0;49	98057;8	44116;3;-1;69;
$GPXUP;2566;08:34:22;0;49	98071;8	44104;3;-1;71;
$GPXUP;2566;08:34:23;0;49	98091;8	44095;3;-1;64;
$GPXUP;2566;08:34:24;0;49	98106;8	44089;3;-1;70;
$GPXUP;2566;08:34:25;0;49	9812;8	44083;3;-1;66;
$GPXUP;2566;08:34:26;0;49	98135;8	44077;3;-1;70;
$GPXUP;2566;08:34:27;0;49	98153;8	44066;3;-1;67;
$GPXUP;2566;08:34:28;0;49	98173;8	44054;3;0;73;
$GPXUP;2566;08:34:29;0;49	98188;8	4404;3;0;69;
$GPXUP;2566;08:34:30;0;49	98204;8	44036;3;-1;70;
$GPXUP;2566;08:34:31;0;49	9822;8	44029;3;-1;74;
$GPXUP;2566;08:34:32;0;49	98235;8	44021;3;-1;74;
$GPXUP;2566;08:34:33;0;49	98251;8	44023;3;-1;75;
$GPXUP;2566;08:34:34;0;49	98271;8	44021;3;-1;73;
$GPXUP;2566;08:34:35;0;49	98288;8	44014;3;-1;73;
$GPXUP;2566;08:34:36;0;49	98302;8	44007;3;-1;69;
$GPXUP;2566;08:34:37;0;49	9832;8	43998;3;-1;70;
$GPXUP;2566;08:34:38;0;49	98335;8	43991;3;-1;67;
$GPXUP;2566;08:34:39;0;49	98352;8	43982;3;-1;66;
$GPXUP;2566;08:34:40;0;49	98373;8	43965;3;-1;69;
$GPXUP;2566;08:34:41;0;49	98387;8	43951;3;-1;68;
$GPXUP;2566;08:34:42;0;49	98403;8	43941;3;-1;71;
$GPXUP;2566;08:34:43;0;49	98417;8	43932;3;-1;67;
$GPXUP;2566;08:34:44;0;49	98433;8	43929;3;-1;72;
$GPXUP;2566;08:34:45;0;49	9845;8	43927;3;-1;71;
$GPXUP;2566;08:34:46;0;49	98467;8	43927;3;-1;67;
$GPXUP;2566;08:34:47;0;49	98484;8	43929;3;-1;66;
$GPXUP;2566;08:34:48;0;49	98501;8	43934;3;0;68;
$GPXUP;2566;08:34:49;0;49	9852;8	43939;3;-1;70;
$GPXUP;2566;08:34:50;0;49	98537;8	43941;3;0;68;
$GPXUP;2566;08:34:51;0;49	98557;8	43936;3;0;73;
$GPXUP;2566;08:34:52;0;49	98577;8	43931;3;0;72;
$GPXUP;2566;08:34:53;0;49	98593;8	4392;3;-1;74;
$GPXUP;2566;08:34:54;0;49	98606;8	43912;3;-1;69;
$GPXUP;2566;08:34:55;0;49	98622;8	43901;3;-1;70;
$GPXUP;2566;08:34:56;0;49	98638;8	43895;3;-1;67;
$GPXUP;2566;08:34:57;0;49	98657;8	43893;3;-1;70;
$GPXUP;2566;08:34:58;0;49	98675;8	43883;3;-1;75;
$GPXUP;2566;08:34:59;0;49	98692;8	43872;3;-1;67;
$GPXUP;2566;08:35:00;0;49	98709;8	4386;3;-1;68;
$GPXUP;2566;08:35:01;0;49	98724;8	43847;3;0;68;
$GPXUP;2566;08:35:02;0;49	98738;8	43829;3;0;71;
$GPXUP;2566;08:35:03;0;49	98751;8	43815;3;-1;73;
$GPXUP;2566;08:35:04;0;49	9876;8	43804;3;-2;67;
$GPXUP;2566;08:35:05;0;49	98772;8	43789;3;-1;63;
$GPXUP;2566;08:35:06;0;49	98786;8	43775;3;-1;63;
$GPXUP;2566;08:35:07;0;49	98799;8	43764;3;0;64;
$GPXUP;2566;08:35:08;0;49	98815;8	43756;3;-1;68;
$GPXUP;2566;08:35:09;0;49	98832;8	43747;3;0;61;
$GPXUP;2566;08:35:10;0;49	9885;8	43739;3;0;64;
$GPXUP;2566;08:35:11;0;49	98868;8	4373;3;0;59;
$GPXUP;2566;08:35:12;0;49	98883;8	43723;3;0;63;
$GPXUP;2566;08:35:13;0;49	98897;8	43719;3;-1;65;
$GPXUP;2566;08:35:14;0;49	98917;8	43716;3;0;70;
$GPXUP;2566;08:35:15;0;49	98934;8	43712;3;-1;73;
$GPXUP;2566;08:35:16;0;49	9895;8	43703;3;0;65;
$GPXUP;2566;08:35:17;0;49	98966;8	43695;3;0;62;
$GPXUP;2566;08:35:18;0;49	98981;8	43685;3;-1;61;
$GPXUP;2566;08:35:19;0;49	98995;8	43672;3;0;61;
$GPXUP;2566;08:35:20;0;49	99006;8	43663;3;-1;60;
$GPXUP;2566;08:35:21;0;49	99018;8	43658;3;-1;61;
$GPXUP;2566;08:35:22;0;49	99033;8	43652;3;0;58;
$GPXUP;2566;08:35:23;0;49	99047;8	43647;3;-1;58;
$GPXUP;2566;08:35:24;0;49	99062;8	43641;3;0;53;
$GPXUP;2566;08:35:25;0;49	99076;8	43633;3;-1;49;
$GPXUP;2566;08:35:26;0;49	99094;8	43619;3;0;61;
$GPXUP;2566;08:35:27;0;49	99106;8	43606;3;-1;58;
$GPXUP;2566;08:35:28;0;49	99118;8	43592;3;-1;64;
$GPXUP;2566;08:35:29;0;49	99131;8	43576;3;-1;62;
$GPXUP;2566;08:35:30;0;49	9914;8	43558;3;-1;57;
$GPXUP;2566;08:35:31;0;49	99149;8	4354;3;-1;56;
$GPXUP;2566;08:35:32;0;49	99158;8	43522;3;-1;51;
$GPXUP;2566;08:35:33;0;49	99165;8	43503;3;0;55;
$GPXUP;2566;08:35:34;0;49	99173;8	43486;3;-1;57;
$GPXUP;2566;08:35:35;0;49	99185;8	43474;3;-1;59;
$GPXUP;2566;08:35:36;0;49	99199;8	43467;3;-1;64;
$GPXUP;2566;08:35:37;0;49	99213;8	43457;3;-1;66;
$GPXUP;2566;08:35:38;0;49	99227;8	43449;3;-1;63;
$GPXUP;2566;08:35:39;0;49	99243;8	43439;3;-1;65;
$GPXUP;2566;08:35:40;0;49	99258;8	43431;3;-1;65;
$GPXUP;2566;08:35:41;0;49	99273;8	4342;3;0;66;
$GPXUP;2566;08:35:42;0;49	9929;8	4341;3;-1;67;
$GPXUP;2566;08:35:43;0;49	99307;8	43395;3;0;66;
$GPXUP;2566;08:35:44;0;49	99319;8	43379;3;0;62;
$GPXUP;2566;08:35:45;0;49	9933;8	43361;3;-1;63;
$GPXUP;2566;08:35:46;0;49	99342;8	43347;3;-1;62;
$GPXUP;2566;08:35:47;0;49	99353;8	43337;3;-1;60;
$GPXUP;2566;08:35:48;0;49	99374;8	43333;3;0;53;
$GPXUP;2566;08:35:49;0;49	99392;8	43329;3;0;53;
$GPXUP;2566;08:35:50;0;49	99412;8	43324;3;-1;73;
$GPXUP;2566;08:35:51;0;49	99429;8	43313;3;-1;71;
$GPXUP;2566;08:35:52;0;49	99444;8	43298;3;-1;69;
$GPXUP;2566;08:35:53;0;49	99453;8	43286;3;-1;60;
$GPXUP;2566;08:35:54;0;49	99464;8	43271;3;-1;56;
$GPXUP;2566;08:35:55;0;49	99477;8	43258;3;-1;55;
$GPXUP;2566;08:35:56;0;49	99487;8	43243;3;0;56;
$GPXUP;2566;08:35:57;0;49	99499;8	43225;3;-1;59;
$GPXUP;2566;08:35:58;0;49	99507;8	43205;3;-1;59;
$GPXUP;2566;08:35:59;0;49	99511;8	43185;3;0;52;
$GPXUP;2566;08:36:00;0;49	99518;8	43166;3;-1;54;
$GPXUP;2566;08:36:01;0;49	99524;8	43149;3;-1;56;
$GPXUP;2566;08:36:02;0;49	99534;8	43135;3;-1;56;
$GPXUP;2566;08:36:03;0;49	99545;8	4312;3;-1;56;
$GPXUP;2566;08:36:04;0;49	99556;8	43101;3;-1;60;
$GPXUP;2566;08:36:05;0;49	99565;8	43082;3;-1;55;
$GPXUP;2566;08:36:06;0;49	99571;8	43061;3;-1;55;
$GPXUP;2566;08:36:07;0;49	99576;8	43044;3;-1;55;
$GPXUP;2566;08:36:08;0;49	99581;8	43025;3;-1;55;
$GPXUP;2566;08:36:09;0;49	99588;8	43009;3;-1;56;
$GPXUP;2566;08:36:10;0;49	99598;8	43001;3;-1;43;
$GPXUP;2566;08:36:11;0;49	9961;8	42995;3;-1;38;
$GPXUP;2566;08:36:12;0;49	99623;8	42994;3;-1;35;
$GPXUP;2566;08:36:13;0;49	99642;8	42992;3;0;40;
$GPXUP;2566;08:36:14;0;49	99659;8	42995;3;0;37;
$GPXUP;2566;08:36:15;0;49	99676;8	42995;3;0;65;
$GPXUP;2566;08:36:16;0;49	99692;8	42997;3;-1;64;
$GPXUP;2566;08:36:17;0;49	99708;8	43;3;-1;63;
$GPXUP;2566;08:36:18;0;49	99724;8	43001;3;-1;60;
$GPXUP;2566;08:36:19;0;49	99739;8	42998;3;-1;69;
$GPXUP;2566;08:36:20;0;49	99755;8	42999;3;-1;65;
$GPXUP;2566;08:36:21;0;49	99773;8	42998;3;-1;65;
$GPXUP;2566;08:36:22;0;49	99788;8	42998;3;-1;65;
$GPXUP;2566;08:36:23;0;49	99805;8	42995;3;-1;59;
$GPXUP;2566;08:36:24;0;49	99819;8	42991;3;-1;55;
$GPXUP;2566;08:36:25;0;49	99835;8	42982;3;-1;59;
$GPXUP;2566;08:36:26;0;49	99849;8	42972;3;-1;58;
$GPXUP;2566;08:36:27;0;49	99862;8	42963;3;-1;54;
$GPXUP;2566;08:36:28;0;49	99876;8	42951;3;0;58;
$GPXUP;2566;08:36:29;0;49	99888;8	42938;3;-1;52;
$GPXUP;2566;08:36:30;0;49	99898;8	42922;3;-1;59;
$GPXUP;2566;08:36:31;0;49	99909;8	42904;3;0;58;
$GPXUP;2566;08:36:32;0;49	99919;8	42887;3;-1;53;
$GPXUP;2566;08:36:33;0;49	99926;8	42869;3;-1;54;
$GPXUP;2566;08:36:34;0;49	9993;8	4285;3;-1;53;
$GPXUP;2566;08:36:35;0;49	99934;8	42829;3;-1;52;
$GPXUP;2566;08:36:36;0;49	99944;8	42814;3;-1;41;
$GPXUP;2566;08:36:37;0;49	99954;8	42803;3;0;41;
$GPXUP;2566;08:36:38;0;49	99966;8	42792;3;-1;32;
$GPXUP;2566;08:36:39;0;49	99978;8	42788;3;0;24;
$GPXUP;2566;08:36:40;0;49	99993;8	42786;3;0;22;
$GPXUP;2566;08:36:41;0;50	0001;8	42783;3;1;14;
$GPXUP;2566;08:36:42;0;50	00018;8	42782;3;-1;14;
$GPXUP;2566;08:36:43;0;50	00042;8	42786;3;0;10;
$GPXUP;2566;08:36:44;0;50	00053;8	42798;3;-1;10;
$GPXUP;2566;08:36:45;0;50	00076;8	42812;3;1;12;
$GPXUP;2566;08:36:46;0;50	00086;8	42822;3;-1;12;
$GPXUP;2566;08:36:47;0;50	00113;8	42815;3;2;13;
$GPXUP;2566;08:36:48;0;50	00127;8	42809;3;1;18;
$GPXUP;2566;08:36:49;0;50	00133;8	42805;3;0;13;
$GPXUP;2566;08:36:50;0;50	00155;8	42788;3;1;17;
$GPXUP;2566;08:36:51;0;50	00158;8	42778;3;0;17;
$GPXUP;2566;08:36:52;0;50	00165;8	4277;3;0;21;
$GPXUP;2566;08:36:53;0;50	00185;8	42742;3;1;28;
$GPXUP;2566;08:36:54;0;50	00185;8	42727;3;0;36;
$GPXUP;2566;08:36:55;0;50	00195;8	42705;3;0;30;
$GPXUP;2566;08:36:56;0;50	00197;8	42695;3;0;22;
$GPXUP;2566;08:36:57;0;50	00204;8	42685;3;0;19;
$GPXUP;2566;08:36:58;0;50	00226;8	42663;3;1;21;
$GPXUP;2566;08:36:59;0;50	00234;8	42652;3;1;21;
$GPXUP;2566;08:37:00;0;50	00246;8	42633;3;1;21;
$GPXUP;2566;08:37:01;0;50	00249;8	42621;3;0;21;
$GPXUP;2566;08:37:02;0;50	00264;8	42597;3;1;23;
$GPXUP;2566;08:37:03;0;50	00272;8	42578;3;1;22;
$GPXUP;2566;08:37:04;0;50	0028;8	42567;3;1;19;
$GPXUP;2566;08:37:05;0;50	0029;8	42555;3;1;9;
$GPXUP;2566;08:37:06;0;50	00304;8	42544;3;1;8;
$GPXUP;2566;08:37:07;0;50	00318;8	42534;3;1;8;
$GPXUP;2566;08:37:08;0;50	00329;8	42521;3;1;11;
$GPXUP;2566;08:37:09;0;50	00337;8	42504;3;1;13;
$GPXUP;2566;08:37:10;0;50	00349;8	42486;3;1;13;
$GPXUP;2566;08:37:11;0;50	00359;8	42471;3;1;12;
$GPXUP;2566;08:37:12;0;50	00371;8	42456;3;1;10;
$GPXUP;2566;08:37:13;0;50	00383;8	42448;3;1;4;
$GPXUP;2566;08:37:14;0;50	00387;8	42448;3;0;1;
$GPXUP;2566;08:37:15;0;50	00412;8	42431;3;1;4;
$GPXUP;2566;08:37:16;0;50	00417;8	42432;3;0;8;
$GPXUP;2566;08:37:17;0;50	00426;8	42425;3;0;3;
$GPXUP;2566;08:37:18;0;50	00437;8	42414;3;0;12;
$GPXUP;2566;08:37:19;0;50	00448;8	42401;3;0;12;
$GPXUP;2566;08:37:20;0;50	00487;8	42374;3;2;5;
$GPXUP;2566;08:37:21;0;50	00491;8	42376;3;0;14;
$GPXUP;2566;08:37:22;0;50	00517;8	42368;3;1;22;
$GPXUP;2566;08:37:23;0;50	00533;8	42369;3;1;28;
$GPXUP;2566;08:37:24;0;50	0055;8	42372;3;1;37;
$GPXUP;2566;08:37:25;0;50	00566;8	42373;3;1;34;
$GPXUP;2566;08:37:26;0;50	00582;8	42375;3;2;31;
$GPXUP;2566;08:37:27;0;50	00599;8	42372;3;2;27;
$GPXUP;2566;08:37:28;0;50	00615;8	42369;3;2;22;
$GPXUP;2566;08:37:29;0;50	00629;8	42365;3;2;20;
$GPXUP;2566;08:37:30;0;50	00645;8	42359;3;2;21;
$GPXUP;2566;08:37:31;0;50	00665;8	42354;3;2;21;
$GPXUP;2566;08:37:32;0;50	0068;8	42347;3;2;17;
$GPXUP;2566;08:37:33;0;50	00693;8	42336;3;2;15;
$GPXUP;2566;08:37:34;0;50	00708;8	42326;3;2;18;
$GPXUP;2566;08:37:35;0;50	00708;8	42322;3;1;18;
$GPXUP;2566;08:37:36;0;50	00737;8	423;3;2;17;
$GPXUP;2566;08:37:37;0;50	00748;8	4229;3;2;17;
$GPXUP;2566;08:37:38;0;50	00759;8	4228;3;1;12;
$GPXUP;2566;08:37:39;0;50	00775;8	42273;3;2;12;
$GPXUP;2566;08:37:40;0;50	00789;8	42266;3;2;12;
$GPXUP;2566;08:37:41;0;50	00802;8	42254;3;2;13;
$GPXUP;2566;08:37:42;0;50	00816;8	42242;3;2;12;
$GPXUP;2566;08:37:43;0;50	0083;8	42229;3;2;12;
$GPXUP;2566;08:37:44;0;50	00844;8	42221;3;2;11;
$GPXUP;2566;08:37:45;0;50	00859;8	42208;3;2;15;
$GPXUP;2566;08:37:46;0;50	00871;8	42193;3;2;22;
$GPXUP;2566;08:37:47;0;50	00882;8	42178;3;1;18;
$GPXUP;2566;08:37:48;0;50	00884;8	42177;3;0;10;
$GPXUP;2566;08:37:49;0;50	00909;8	42164;3;1;13;
$GPXUP;2566;08:37:50;0;50	00913;8	4217;3;-1;15;
$GPXUP;2566;08:37:51;0;50	0094;8	42154;3;1;14;
$GPXUP;2566;08:37:52;0;50	00951;8	42144;3;2;11;
$GPXUP;2566;08:37:53;0;50	00962;8	42134;3;1;12;
$GPXUP;2566;08:37:54;0;50	0097;8	4214;3;0;15;
$GPXUP;2566;08:37:55;0;50	01004;8	42123;3;2;19;
$GPXUP;2566;08:37:56;0;50	01018;8	42123;3;1;27;
$GPXUP;2566;08:37:57;0;50	01024;8	42131;3;0;26;
$GPXUP;2566;08:37:58;0;50	01054;8	42118;3;2;21;
$GPXUP;2566;08:37:59;0;50	01058;8	42122;3;0;15;
$GPXUP;2566;08:38:00;0;50	0109;8	42102;3;2;14;
$GPXUP;2566;08:38:01;0;50	01104;8	42097;3;1;15;
$GPXUP;2566;08:38:02;0;50	01122;8	42095;3;1;22;
$GPXUP;2566;08:38:03;0;50	01141;8	42091;3;1;23;
$GPXUP;2566;08:38:04;0;50	01146;8	42095;3;0;16;
$GPXUP;2566;08:38:05;0;50	01177;8	42075;3;2;14;
$GPXUP;2566;08:38:06;0;50	01177;8	42072;3;0;15;
$GPXUP;2566;08:38:07;0;50	01203;8	42055;3;2;15;
$GPXUP;2566;08:38:08;0;50	01207;8	4206;3;0;18;
$GPXUP;2566;08:38:09;0;50	01214;8	42062;3;0;22;
$GPXUP;2566;08:38:10;0;50	01222;8	42062;3;0;22;
$GPXUP;2566;08:38:11;0;50	01239;8	42055;3;1;16;
$GPXUP;2566;08:38:12;0;50	01282;8	42024;3;2;13;
$GPXUP;2566;08:38:13;0;50	01295;8	42011;3;2;15;
$GPXUP;2566;08:38:14;0;50	0131;8	41998;3;2;19;
$GPXUP;2566;08:38:15;0;50	01321;8	41986;3;2;19;
$GPXUP;2566;08:38:16;0;50	01333;8	41971;3;1;23;
$GPXUP;2566;08:38:17;0;50	01343;8	41956;3;2;28;
$GPXUP;2566;08:38:18;0;50	01349;8	41944;3;1;25;
$GPXUP;2566;08:38:19;0;50	01358;8	41929;3;1;22;
$GPXUP;2566;08:38:20;0;50	01369;8	41917;3;1;18;
$GPXUP;2566;08:38:21;0;50	0137;8	41914;3;0;15;
$GPXUP;2566;08:38:22;0;50	01377;8	41911;3;0;12;
$GPXUP;2566;08:38:23;0;50	01387;8	41906;3;0;13;
$GPXUP;2566;08:38:24;0;50	014;8	419;3;0;13;
$GPXUP;2566;08:38:25;0;50	01411;8	4189;3;0;13;
$GPXUP;2566;08:38:26;0;50	01449;8	41865;3;1;14;
$GPXUP;2566;08:38:27;0;50	01452;8	41868;3;0;16;
$GPXUP;2566;08:38:28;0;50	01478;8	41853;3;2;15;
$GPXUP;2566;08:38:29;0;50	01492;8	41845;3;2;15;
$GPXUP;2566;08:38:30;0;50	01504;8	41836;3;1;15;
$GPXUP;2566;08:38:31;0;50	01516;8	41827;3;2;15;
$GPXUP;2566;08:38:32;0;50	01527;8	41822;3;2;18;
$GPXUP;2566;08:38:33;0;50	01533;8	41833;3;0;21;
$GPXUP;2566;08:38:34;0;50	01537;8	41834;3;0;28;
$GPXUP;2566;08:38:35;0;50	01573;8	41828;3;2;41;
$GPXUP;2566;08:38:36;0;50	01578;8	41841;3;0;36;
$GPXUP;2566;08:38:37;0;50	01588;8	41844;3;0;24;
$GPXUP;2566;08:38:38;0;50	01621;8	41823;3;1;19;
$GPXUP;2566;08:38:39;0;50	01635;8	41817;3;1;16;
$GPXUP;2566;08:38:40;0;50	01668;8	41817;4;12;16;
$GPXUP;2566;08:38:41;0;50	01684;8	41804;4;11;14;
$GPXUP;2566;08:38:42;0;50	01693;8	41793;4;10;14;
$GPXUP;2566;08:38:43;0;50	01747;8	41734;4;11;20;
$GPXUP;2566;08:38:44;0;50	01724;8	41759;4;5;27;
$GPXUP;2566;08:38:45;0;50	01767;8	41697;4;9;30;
$GPXUP;2566;08:38:46;0;50	01727;8	41718;4;-4;26;
$GPXUP;2566;08:38:47;0;50	01728;8	41709;3;0;15;
$GPXUP;2566;08:38:48;0;50	01737;8	41705;3;0;18;
$GPXUP;2566;08:38:49;0;50	01751;8	41703;3;1;20;
$GPXUP;2566;08:38:50;0;50	01768;8	41702;3;2;22;
$GPXUP;2566;08:38:51;0;50	01772;8	41713;3;-1;25;
$GPXUP;2566;08:38:52;0;50	01799;8	41705;3;2;28;
$GPXUP;2566;08:38:53;0;50	01841;8	41722;4;13;35;
$GPXUP;2566;08:38:54;0;50	01843;8	41715;4;2;39;
$GPXUP;2566;08:38:55;0;50	01858;8	41726;4;1;42;
$GPXUP;2566;08:38:56;0;50	01872;8	41742;4;1;50;
$GPXUP;2566;08:38:57;0;50	01886;8	41759;4;1;38;
$GPXUP;2566;08:38:58;0;50	01895;8	41788;4;1;40;
$GPXUP;2566;08:38:59;0;50	01963;8	41763;4;10;40;
$GPXUP;2566;08:39:00;0;50	01985;8	41774;4;4;41;
$GPXUP;2566;08:39:01;0;50	01952;8	41849;4;1;62;
$GPXUP;2566;08:39:02;0;50	01953;8	41872;4;7;55;
$GPXUP;2566;08:39:03;0;50	01972;8	41882;4;8;54;
$GPXUP;2566;08:39:04;0;50	02029;8	41832;4;8;56;
$GPXUP;2566;08:39:05;0;50	02063;8	41816;4;4;59;
$GPXUP;2566;08:39:06;0;50	02087;8	41805;3;2;59;
$GPXUP;2566;08:39:07;0;50	02105;8	41795;3;1;62;
$GPXUP;2566;08:39:08;0;50	0212;8	41788;3;-1;57;
$GPXUP;2566;08:39:09;0;50	02134;8	41777;3;0;50;
$GPXUP;2566;08:39:10;0;50	02153;8	41783;3;-1;52;
$GPXUP;2566;08:39:11;0;50	02165;8	41779;3;-1;65;
$GPXUP;2566;08:39:12;0;50	02182;8	41778;3;-1;72;
$GPXUP;2566;08:39:13;0;50	022;8	41783;3;-1;71;
$GPXUP;2566;08:39:14;0;50	02217;8	41787;3;-1;75;
$GPXUP;2566;08:39:15;0;50	02234;8	41786;3;-1;72;
$GPXUP;2566;08:39:16;0;50	02251;8	41792;3;-1;71;
$GPXUP;2566;08:39:17;0;50	02268;8	41797;3;-1;73;
$GPXUP;2566;08:39:18;0;50	02282;8	41811;3;-1;78;
$GPXUP;2566;08:39:19;0;50	02299;8	41818;3;-1;75;
$GPXUP;2566;08:39:20;0;50	02312;8	41826;3;-1;64;
$GPXUP;2566;08:39:21;0;50	02329;8	41829;3;-1;65;
$GPXUP;2566;08:39:22;0;50	02343;8	4183;3;-1;57;
$GPXUP;2566;08:39:23;0;50	02359;8	41829;3;-1;65;
$GPXUP;2566;08:39:24;0;50	02376;8	41826;3;0;68;
$GPXUP;2566;08:39:25;0;50	02393;8	41825;3;-1;67;
$GPXUP;2566;08:39:26;0;50	0241;8	41827;3;-1;68;
$GPXUP;2566;08:39:27;0;50	02423;8	41825;3;-1;57;
$GPXUP;2566;08:39:28;0;50	02441;8	41822;3;0;57;
$GPXUP;2566;08:39:29;0;50	02459;8	41815;3;0;61;
$GPXUP;2566;08:39:30;0;50	02475;8	41814;3;0;65;
$GPXUP;2566;08:39:31;0;50	0249;8	41821;3;-1;49;
$GPXUP;2566;08:39:32;0;50	025;8	41833;3;-2;47;
$GPXUP;2566;08:39:33;0;50	02515;8	41852;3;-1;50;
$GPXUP;2566;08:39:34;0;50	02528;8	41873;3;-1;55;
$GPXUP;2566;08:39:35;0;50	02545;8	41894;3;0;56;
$GPXUP;2566;08:39:36;0;50	02558;8	41912;3;-1;55;
$GPXUP;2566;08:39:37;0;50	02572;8	41934;3;0;53;
$GPXUP;2566;08:39:38;0;50	02583;8	41954;3;-1;55;
$GPXUP;2566;08:39:39;0;50	02592;8	41974;3;-1;53;
$GPXUP;2566;08:39:40;0;50	02594;8	42002;3;-2;69;
$GPXUP;2566;08:39:41;0;50	02595;8	4203;3;-1;71;
$GPXUP;2566;08:39:42;0;50	02597;8	4206;3;-1;73;
$GPXUP;2566;08:39:43;0;50	02604;8	42085;3;0;70;
$GPXUP;2566;08:39:44;0;50	02609;8	42109;3;-1;69;
$GPXUP;2566;08:39:45;0;50	02615;8	42136;3;-1;70;
$GPXUP;2566;08:39:46;0;50	02625;8	42159;3;-1;69;
$GPXUP;2566;08:39:47;0;50	02587;8	42239;4;-1;69;
$GPXUP;2566;08:39:48;0;50	02597;8	42257;4;5;71;
$GPXUP;2566;08:39:49;0;50	02615;8	42267;4;6;71;
$GPXUP;2566;08:39:50;0;50	02627;8	42289;4;5;71;
$GPXUP;2566;08:39:51;0;50	0264;8	42308;4;5;69;
$GPXUP;2566;08:39:52;0;50	02657;8	42315;4;5;72;
$GPXUP;2566;08:39:53;0;50	02672;8	423;4;0;70;
$GPXUP;2566;08:39:54;0;50	02692;8	42298;4;0;57;
$GPXUP;2566;08:39:55;0;50	02715;8	42315;4;6;63;
$GPXUP;2566;08:39:56;0;50	02729;8	42296;4;0;66;
$GPXUP;2566;08:39:57;0;50	02727;8	42312;4;-3;65;
$GPXUP;2566;08:39:58;0;50	02749;8	42309;4;0;65;
$GPXUP;2566;08:39:59;0;50	02772;8	42325;4;6;65;
$GPXUP;2566;08:40:00;0;50	02772;8	42314;4;-2;64;
$GPXUP;2566;08:40:01;0;50	02844;8	42276;4;7;64;
$GPXUP;2566;08:40:02;0;50	02852;8	4228;4;-2;65;
$GPXUP;2566;08:40:03;0;50	02846;8	42328;4;1;65;
$GPXUP;2566;08:40:04;0;50	02855;8	42317;4;-1;70;
$GPXUP;2566;08:40:05;0;50	02846;8	42347;4;-3;70;
$GPXUP;2566;08:40:06;0;50	02878;8	4237;4;4;68;
$GPXUP;2566;08:40:07;0;50	0289;8	42391;4;4;70;
$GPXUP;2566;08:40:08;0;50	02892;8	424;4;-2;70;
$GPXUP;2566;08:40:09;0;50	02916;8	42431;4;5;70;
$GPXUP;2566;08:40:10;0;50	0293;8	42449;4;4;70;
$GPXUP;2566;08:40:11;0;50	02935;8	42457;4;-1;70;
$GPXUP;2566;08:40:12;0;50	02942;8	42475;4;-1;70;
$GPXUP;2566;08:40:13;0;50	02965;8	42506;4;5;69;
$GPXUP;2566;08:40:14;0;50	0298;8	42529;4;4;68;
$GPXUP;2566;08:40:15;0;50	03022;8	42518;4;5;68;
$GPXUP;2566;08:40:16;0;50	02992;8	42548;4;-5;68;
$GPXUP;2566;08:40:17;0;50	03012;8	42577;4;4;67;
$GPXUP;2566;08:40:18;0;50	03026;8	42589;4;4;68;
$GPXUP;2566;08:40:19;0;50	03043;8	42603;4;4;67;
$GPXUP;2566;08:40:20;0;50	03058;8	42616;4;5;67;
$GPXUP;2566;08:40:21;0;50	0311;8	42584;4;6;64;
$GPXUP;2566;08:40:22;0;50	03099;8	42629;4;0;67;
$GPXUP;2566;08:40:23;0;50	03113;8	42634;4;4;66;
$GPXUP;2566;08:40:24;0;50	03116;8	42642;4;-2;67;
$GPXUP;2566;08:40:25;0;50	03129;8	42647;4;-1;71;
$GPXUP;2566;08:40:26;0;50	03188;8	42637;4;6;75;
$GPXUP;2566;08:40:27;0;50	03175;8	42693;4;0;71;
$GPXUP;2566;08:40:28;0;50	03181;8	42718;4;2;68;
$GPXUP;2566;08:40:29;0;50	032;8	42734;4;1;58;
$GPXUP;2566;08:40:30;0;50	03218;8	42726;4;4;59;
$GPXUP;2566;08:40:31;0;50	03267;8	42686;4;6;61;
$GPXUP;2566;08:40:32;0;50	03292;8	42669;4;2;54;
$GPXUP;2566;08:40:33;0;50	03257;8	42695;4;-7;60;
$GPXUP;2566;08:40:34;0;50	0331;8	4266;4;5;61;
$GPXUP;2566;08:40:35;0;50	03282;8	42684;4;-6;58;
$GPXUP;2566;08:40:36;0;50	03305;8	42693;4;4;53;
$GPXUP;2566;08:40:37;0;50	03315;8	42688;4;4;50;
$GPXUP;2566;08:40:38;0;50	03332;8	42682;4;5;54;
$GPXUP;2566;08:40:39;0;50	03332;8	42672;4;-2;61;
$GPXUP;2566;08:40:40;0;50	03366;8	42684;4;5;69;
$GPXUP;2566;08:40:41;0;50	03377;8	42699;4;3;68;
$GPXUP;2566;08:40:42;0;50	03381;8	42696;4;-1;68;
$GPXUP;2566;08:40:43;0;50	03406;8	42715;4;5;68;
$GPXUP;2566;08:40:44;0;50	03449;8	42686;4;5;65;
$GPXUP;2566;08:40:45;0;50	03476;8	42684;4;2;66;
$GPXUP;2566;08:40:46;0;50	03482;8	42697;4;-2;65;
$GPXUP;2566;08:40:47;0;50	03506;8	42701;4;0;61;
$GPXUP;2566;08:40:48;0;50	03491;8	42741;4;-1;59;
$GPXUP;2566;08:40:49;0;50	03534;8	42705;4;4;59;
$GPXUP;2566;08:40:50;0;50	03526;8	42729;4;0;63;
$GPXUP;2566;08:40:51;0;50	03566;8	42684;4;4;61;
$GPXUP;2566;08:40:52;0;50	03557;8	42713;4;1;62;
$GPXUP;2566;08:40:53;0;50	03567;8	42714;4;4;69;
$GPXUP;2566;08:40:54;0;50	03564;8	42706;4;-2;67;
$GPXUP;2566;08:40:55;0;50	03586;8	42703;4;0;69;
$GPXUP;2566;08:40:56;0;50	03643;8	42685;4;4;65;
$GPXUP;2566;08:40:57;0;50	03633;8	42732;4;0;68;
$GPXUP;2566;08:40:58;0;50	03672;8	42707;4;4;67;
$GPXUP;2566;08:40:59;0;50	03668;8	42743;4;1;66;
$GPXUP;2566;08:41:00;0;50	03681;8	42747;4;4;70;
$GPXUP;2566;08:41:01;0;50	03695;8	42759;4;3;70;
$GPXUP;2566;08:41:02;0;50	03707;8	42778;4;4;71;
$GPXUP;2566;08:41:03;0;50	03722;8	42792;4;5;71;
$GPXUP;2566;08:41:04;0;50	03733;8	4281;4;4;70;
$GPXUP;2566;08:41:05;0;50	03744;8	42831;4;3;71;
$GPXUP;2566;08:41:06;0;50	03758;8	42852;4;5;69;
$GPXUP;2566;08:41:07;0;50	03769;8	42872;4;4;70;
$GPXUP;2566;08:41:08;0;50	03781;8	42892;4;3;68;
$GPXUP;2566;08:41:09;0;50	03796;8	42908;4;3;63;
$GPXUP;2566;08:41:10;0;50	03803;8	42902;4;0;65;
$GPXUP;2566;08:41:11;0;50	03829;8	42923;4;4;68;
$GPXUP;2566;08:41:12;0;50	03844;8	42935;4;4;70;
$GPXUP;2566;08:41:13;0;50	03848;8	42942;4;-1;72;
$GPXUP;2566;08:41:14;0;50	03873;8	42968;4;4;69;
$GPXUP;2566;08:41:15;0;50	0389;8	42977;4;4;67;
$GPXUP;2566;08:41:16;0;50	03905;8	42991;4;4;69;
$GPXUP;2566;08:41:17;0;50	03918;8	42995;4;0;73;
$GPXUP;2566;08:41:18;0;50	03932;8	43028;4;2;72;
$GPXUP;2566;08:41:19;0;50	03925;8	43086;4;-3;71;
$GPXUP;2566;08:41:20;0;50	03945;8	43078;4;4;71;
$GPXUP;2566;08:41:21;0;50	03955;8	43102;4;2;69;
$GPXUP;2566;08:41:22;0;50	03971;8	4312;4;3;65;
$GPXUP;2566;08:41:23;0;50	03986;8	43132;4;3;65;
$GPXUP;2566;08:41:24;0;50	04006;8	43139;4;3;63;
$GPXUP;2566;08:41:25;0;50	04021;8	43144;4;2;59;
$GPXUP;2566;08:41:26;0;50	04033;8	43152;4;2;63;
$GPXUP;2566;08:41:27;0;50	04072;8	43125;4;4;64;
$GPXUP;2566;08:41:28;0;50	04057;8	43149;4;-4;65;
$GPXUP;2566;08:41:29;0;50	04106;8	43124;4;4;67;
$GPXUP;2566;08:41:30;0;50	04132;8	43116;4;1;65;
$GPXUP;2566;08:41:31;0;50	04123;8	43152;4;-2;62;
$GPXUP;2566;08:41:32;0;50	04118;8	43148;4;-4;63;
$GPXUP;2566;08:41:33;0;50	04142;8	43151;4;4;60;
$GPXUP;2566;08:41:34;0;50	04156;8	43147;4;3;61;
$GPXUP;2566;08:41:35;0;50	04168;8	43125;4;0;63;
$GPXUP;2566;08:41:36;0;50	04215;8	43102;4;3;62;
$GPXUP;2566;08:41:37;0;50	0421;8	4313;4;-1;59;
$GPXUP;2566;08:41:38;0;50	042;8	43127;4;-3;59;
$GPXUP;2566;08:41:39;0;50	04253;8	43107;4;4;65;
$GPXUP;2566;08:41:40;0;50	04251;8	4314;4;0;66;
$GPXUP;2566;08:41:41;0;50	04265;8	43145;4;1;63;
$GPXUP;2566;08:41:42;0;50	04279;8	43152;4;1;59;
$GPXUP;2566;08:41:43;0;50	04295;8	43153;4;2;60;
$GPXUP;2566;08:41:44;0;50	04334;8	43123;4;4;59;
$GPXUP;2566;08:41:45;0;50	04319;8	43148;4;-4;60;
$GPXUP;2566;08:41:46;0;50	04344;8	4316;4;2;62;
$GPXUP;2566;08:41:47;0;50	04357;8	43174;4;2;66;
$GPXUP;2566;08:41:48;0;50	04369;8	43189;4;2;73;
$GPXUP;2566;08:41:49;0;50	04373;8	43194;4;-2;74;
$GPXUP;2566;08:41:50;0;50	04397;8	43218;4;2;70;
$GPXUP;2566;08:41:51;0;50	04419;8	4322;4;2;67;
$GPXUP;2566;08:41:52;0;50	04462;8	43188;4;4;66;
$GPXUP;2566;08:41:53;0;50	04462;8	43216;4;-1;66;
$GPXUP;2566;08:41:54;0;50	04475;8	43219;4;0;64;
$GPXUP;2566;08:41:55;0;50	04512;8	43193;4;3;69;
$GPXUP;2566;08:41:56;0;50	04537;8	43192;4;1;69;
$GPXUP;2566;08:41:57;0;50	0453;8	43232;4;-2;69;
$GPXUP;2566;08:41:58;0;50	04544;8	43241;4;1;68;
$GPXUP;2566;08:41:59;0;50	04556;8	43253;4;0;69;
$GPXUP;2566;08:42:00;0;50	04571;8	43254;4;0;68;
$GPXUP;2566;08:42:01;0;50	04588;8	43254;4;2;63;
$GPXUP;2566;08:42:02;0;50	04604;8	43249;4;2;62;
$GPXUP;2566;08:42:03;0;50	04646;8	43213;4;5;60;
$GPXUP;2566;08:42:04;0;50	04645;8	43238;4;-2;63;
$GPXUP;2566;08:42:05;0;50	04683;8	43202;4;3;63;
$GPXUP;2566;08:42:06;0;50	04677;8	43228;4;-2;62;
$GPXUP;2566;08:42:07;0;50	04688;8	43227;4;1;61;
$GPXUP;2566;08:42:08;0;50	04705;8	43227;4;2;65;
$GPXUP;2566;08:42:09;0;50	04721;8	43233;4;2;68;
$GPXUP;2566;08:42:10;0;50	04736;8	43242;4;1;69;
$GPXUP;2566;08:42:11;0;50	04747;8	43259;4;0;71;
$GPXUP;2566;08:42:12;0;50	04749;8	43262;4;-3;71;
$GPXUP;2566;08:42:13;0;50	04778;8	43284;4;2;71;
$GPXUP;2566;08:42:14;0;50	04799;8	4329;4;2;71;
$GPXUP;2566;08:42:15;0;50	04815;8	43304;4;1;72;
$GPXUP;2566;08:42:16;0;50	04828;8	43322;4;1;71;
$GPXUP;2566;08:42:17;0;50	04844;8	43338;4;0;69;
$GPXUP;2566;08:42:18;0;50	0488;8	43321;4;4;65;
$GPXUP;2566;08:42:19;0;50	04882;8	43348;4;-1;66;
$GPXUP;2566;08:42:20;0;50	04894;8	43354;4;1;64;
$GPXUP;2566;08:42:21;0;50	0491;8	43355;4;1;62;
$GPXUP;2566;08:42:22;0;50	04925;8	43363;4;1;65;
$GPXUP;2566;08:42:23;0;50	04959;8	43342;4;3;63;
$GPXUP;2566;08:42:24;0;50	0498;8	43339;4;0;61;
$GPXUP;2566;08:42:25;0;50	04976;8	43364;4;-1;60;
$GPXUP;2566;08:42:26;0;50	04984;8	43363;4;0;60;
$GPXUP;2566;08:42:27;0;50	05;8	43355;4;1;59;
$GPXUP;2566;08:42:28;0;50	05001;8	43343;4;-2;60;
$GPXUP;2566;08:42:29;0;50	05011;8	43344;4;-2;58;
$GPXUP;2566;08:42:30;0;50	05059;8	43319;4;4;60;
$GPXUP;2566;08:42:31;0;50	05043;8	43343;4;-5;63;
$GPXUP;2566;08:42:32;0;50	0507;8	43355;4;0;64;
$GPXUP;2566;08:42:33;0;50	05084;8	43366;4;0;63;
$GPXUP;2566;08:42:34;0;50	05098;8	43374;4;1;63;
$GPXUP;2566;08:42:35;0;50	05116;8	43377;4;1;63;
$GPXUP;2566;08:42:36;0;50	0513;8	43385;4;0;63;
$GPXUP;2566;08:42:37;0;50	05146;8	43387;4;1;63;
$GPXUP;2566;08:42:38;0;50	05162;8	43387;4;2;65;
$GPXUP;2566;08:42:39;0;50	05202;8	43355;4;3;62;
$GPXUP;2566;08:42:40;0;50	05205;8	43372;4;0;64;
$GPXUP;2566;08:42:41;0;50	05221;8	4337;4;1;60;
$GPXUP;2566;08:42:42;0;50	05232;8	43372;4;0;65;
$GPXUP;2566;08:42:43;0;50	05248;8	43379;4;1;63;
$GPXUP;2566;08:42:44;0;50	05262;8	4339;4;1;69;
$GPXUP;2566;08:42:45;0;50	05297;8	43375;4;3;69;
$GPXUP;2566;08:42:46;0;50	05298;8	43411;4;-1;70;
$GPXUP;2566;08:42:47;0;50	05314;8	43418;4;1;73;
$GPXUP;2566;08:42:48;0;50	05316;8	43431;4;-3;77;
$GPXUP;2566;08:42:49;0;50	05342;8	43457;4;1;77;
$GPXUP;2566;08:42:50;0;50	05357;8	43474;4;1;77;
$GPXUP;2566;08:42:51;0;50	05371;8	43494;4;0;77;
$GPXUP;2566;08:42:52;0;50	05383;8	43518;4;1;76;
$GPXUP;2566;08:42:53;0;50	05389;8	4353;4;-1;74;
$GPXUP;2566;08:42:54;0;50	0541;8	43556;4;1;74;
$GPXUP;2566;08:42:55;0;50	05412;8	43577;4;-2;75;
$GPXUP;2566;08:42:56;0;50	05427;8	4361;4;1;75;
$GPXUP;2566;08:42:57;0;50	05441;8	43636;4;2;74;
$GPXUP;2566;08:42:58;0;50	05453;8	4366;4;1;72;
$GPXUP;2566;08:42:59;0;50	05482;8	43651;4;2;68;
$GPXUP;2566;08:43:00;0;50	0549;8	43678;4;-1;70;
$GPXUP;2566;08:43:01;0;50	05503;8	43675;4;-1;70;
$GPXUP;2566;08:43:02;0;50	05519;8	4369;4;1;70;
$GPXUP;2566;08:43:03;0;50	05534;8	43694;4;1;71;
$GPXUP;2566;08:43:04;0;50	05535;8	43696;4;-3;74;
$GPXUP;2566;08:43:05;0;50	05562;8	4371;4;0;71;
$GPXUP;2566;08:43:06;0;50	05582;8	43718;4;1;73;
$GPXUP;2566;08:43:07;0;50	05612;8	43712;4;2;75;
$GPXUP;2566;08:43:08;0;50	05613;8	43746;4;-2;72;
$GPXUP;2566;08:43:09;0;50	05643;8	43737;4;2;70;
$GPXUP;2566;08:43:10;0;50	05646;8	43759;4;-1;69;
$GPXUP;2566;08:43:11;0;50	05675;8	43744;4;1;68;
$GPXUP;2566;08:43:12;0;50	05681;8	43768;4;-1;68;
$GPXUP;2566;08:43:13;0;50	05711;8	43752;4;2;66;
$GPXUP;2566;08:43:14;0;50	05734;8	43748;4;1;64;
$GPXUP;2566;08:43:15;0;50	05739;8	43774;4;-2;65;
$GPXUP;2566;08:43:16;0;50	05754;8	43774;4;-1;70;
$GPXUP;2566;08:43:17;0;50	05758;8	4379;4;-2;71;
$GPXUP;2566;08:43:18;0;50	05774;8	43804;4;-1;73;
$GPXUP;2566;08:43:19;0;50	05807;8	43803;4;2;73;
$GPXUP;2566;08:43:20;0;50	05827;8	43811;4;0;73;
$GPXUP;2566;08:43:21;0;50	05829;8	43847;4;-3;72;
$GPXUP;2566;08:43:22;0;50	05858;8	4384;4;1;73;
$GPXUP;2566;08:43:23;0;50	05863;8	43874;4;-2;75;
$GPXUP;2566;08:43:24;0;50	05875;8	43893;4;0;76;
$GPXUP;2566;08:43:25;0;50	05887;8	43913;4;1;77;
$GPXUP;2566;08:43:26;0;50	05891;8	43931;4;-2;78;
$GPXUP;2566;08:43:27;0;50	05911;8	43958;4;1;76;
$GPXUP;2566;08:43:28;0;50	0594;8	43959;4;2;75;
$GPXUP;2566;08:43:29;0;50	05959;8	43975;4;1;72;
$GPXUP;2566;08:43:30;0;50	05963;8	44004;4;-1;70;
$GPXUP;2566;08:43:31;0;50	05977;8	44013;4;1;69;
$GPXUP;2566;08:43:32;0;50	05993;8	44023;4;1;70;
$GPXUP;2566;08:43:33;0;50	06009;8	44036;4;0;72;
$GPXUP;2566;08:43:34;0;50	06038;8	4403;4;1;73;
$GPXUP;2566;08:43:35;0;50	06037;8	44063;4;-2;73;
$GPXUP;2566;08:43:36;0;50	06052;8	44082;4;0;72;
$GPXUP;2566;08:43:37;0;50	06068;8	44096;4;0;70;
$GPXUP;2566;08:43:38;0;50	06086;8	44106;4;1;68;
$GPXUP;2566;08:43:39;0;50	06103;8	44112;4;1;67;
$GPXUP;2566;08:43:40;0;50	06116;8	4412;4;1;69;
$GPXUP;2566;08:43:41;0;50	06134;8	4413;4;1;68;
$GPXUP;2566;08:43:42;0;50	0615;8	44137;4;0;67;
$GPXUP;2566;08:43:43;0;50	06167;8	44145;4;0;65;
$GPXUP;2566;08:43:44;0;50	06184;8	44148;4;1;65;
$GPXUP;2566;08:43:45;0;50	06201;8	44156;4;1;69;
$GPXUP;2566;08:43:46;0;50	06226;8	44152;4;1;72;
$GPXUP;2566;08:43:47;0;50	06242;8	44166;4;0;72;
$GPXUP;2566;08:43:48;0;50	06242;8	44198;4;-2;73;
$GPXUP;2566;08:43:49;0;50	06257;8	44214;4;0;74;
$GPXUP;2566;08:43:50;0;50	0627;8	44232;4;0;75;
$GPXUP;2566;08:43:51;0;50	06283;8	44246;4;-1;74;
$GPXUP;2566;08:43:52;0;50	06302;8	44266;4;1;73;
$GPXUP;2566;08:43:53;0;50	06319;8	4428;4;0;72;
$GPXUP;2566;08:43:54;0;50	06334;8	44297;4;0;73;
$GPXUP;2566;08:43:55;0;50	06344;8	44319;4;0;74;
$GPXUP;2566;08:43:56;0;50	06357;8	44341;4;0;76;
$GPXUP;2566;08:43:57;0;50	06356;8	44382;4;-2;75;
$GPXUP;2566;08:43:58;0;50	06373;8	44396;4;0;78;
$GPXUP;2566;08:43:59;0;50	06382;8	44426;4;0;77;
$GPXUP;2566;08:44:00;0;50	06391;8	44451;4;1;77;
$GPXUP;2566;08:44:01;0;50	06401;8	44478;4;1;77;
$GPXUP;2566;08:44:02;0;50	06407;8	44502;4;-1;75;
$GPXUP;2566;08:44:03;0;50	06421;8	4453;4;1;73;
$GPXUP;2566;08:44:04;0;50	06436;8	44549;4;1;70;
$GPXUP;2566;08:44:05;0;50	0645;8	44565;4;0;70;
$GPXUP;2566;08:44:06;0;50	06463;8	44585;4;-1;69;
$GPXUP;2566;08:44:07;0;50	06471;8	44604;4;-1;71;
$GPXUP;2566;08:44:08;0;50	06481;8	44623;4;-1;72;
$GPXUP;2566;08:44:09;0;50	06499;8	44647;4;0;72;
$GPXUP;2566;08:44:10;0;50	06514;8	44666;4;1;71;
$GPXUP;2566;08:44:11;0;50	06522;8	44688;4;0;72;
$GPXUP;2566;08:44:12;0;50	06537;8	4471;4;1;73;
$GPXUP;2566;08:44:13;0;50	06548;8	44733;4;0;73;
$GPXUP;2566;08:44:14;0;50	06558;8	44756;4;0;72;
$GPXUP;2566;08:44:15;0;50	06568;8	44779;4;-1;70;
$GPXUP;2566;08:44:16;0;50	06576;8	44799;4;0;68;
$GPXUP;2566;08:44:17;0;50	06588;8	44816;4;0;66;
$GPXUP;2566;08:44:18;0;50	06603;8	44829;4;0;65;
$GPXUP;2566;08:44:19;0;50	06629;8	44829;4;2;60;
$GPXUP;2566;08:44:20;0;50	06641;8	44847;4;-1;63;
$GPXUP;2566;08:44:21;0;50	06659;8	44856;4;0;69;
$GPXUP;2566;08:44:22;0;50	06665;8	44881;4;-2;71;
$GPXUP;2566;08:44:23;0;50	06675;8	44905;4;0;73;
$GPXUP;2566;08:44:24;0;50	06681;8	44927;4;0;75;
$GPXUP;2566;08:44:25;0;50	06692;8	44953;4;0;74;
$GPXUP;2566;08:44:26;0;50	067;8	44977;4;0;75;
$GPXUP;2566;08:44:27;0;50	06711;8	45005;4;0;75;
$GPXUP;2566;08:44:28;0;50	06719;8	45029;4;1;74;
$GPXUP;2566;08:44:29;0;50	06735;8	45053;4;0;72;
$GPXUP;2566;08:44:30;0;50	06747;8	45075;4;0;71;
$GPXUP;2566;08:44:31;0;50	06757;8	45095;4;0;71;
$GPXUP;2566;08:44:32;0;50	06769;8	45115;4;0;72;
$GPXUP;2566;08:44:33;0;50	06781;8	45138;4;0;73;
$GPXUP;2566;08:44:34;0;50	0679;8	45163;4;0;74;
$GPXUP;2566;08:44:35;0;50	06792;8	45187;4;-1;74;
$GPXUP;2566;08:44:36;0;50	06802;8	4521;4;-1;73;
$GPXUP;2566;08:44:37;0;50	06817;8	45234;4;0;72;
$GPXUP;2566;08:44:38;0;50	06832;8	45252;4;-1;72;
$GPXUP;2566;08:44:39;0;50	0685;8	45268;4;0;69;
$GPXUP;2566;08:44:40;0;50	06866;8	45281;4;0;68;
$GPXUP;2566;08:44:41;0;50	06885;8	45288;4;0;67;
$GPXUP;2566;08:44:42;0;50	06897;8	45298;4;-1;67;
$GPXUP;2566;08:44:43;0;50	06912;8	45307;4;0;70;
$GPXUP;2566;08:44:44;0;50	06927;8	4532;4;-1;73;
$GPXUP;2566;08:44:45;0;50	06942;8	45335;4;-1;74;
$GPXUP;2566;08:44:46;0;50	06952;8	45351;4;-1;75;
$GPXUP;2566;08:44:47;0;50	0697;8	45364;4;0;71;
$GPXUP;2566;08:44:48;0;50	06998;8	45358;4;1;64;
$GPXUP;2566;08:44:49;0;50	07008;8	45372;4;-1;68;
$GPXUP;2566;08:44:50;0;50	07024;8	45379;4;0;69;
$GPXUP;2566;08:44:51;0;50	07042;8	45391;4;-1;71;
$GPXUP;2566;08:44:52;0;50	07055;8	45408;4;-1;71;
$GPXUP;2566;08:44:53;0;50	07074;8	45425;4;0;74;
$GPXUP;2566;08:44:54;0;50	07088;8	45446;4;0;76;
$GPXUP;2566;08:44:55;0;50	07096;8	45467;4;-1;76;
$GPXUP;2566;08:44:56;0;50	07107;8	45486;4;0;74;
$GPXUP;2566;08:44:57;0;50	0712;8	45501;4;-1;73;
$GPXUP;2566;08:44:58;0;50	07142;8	45519;4;0;75;
$GPXUP;2566;08:44:59;0;50	07152;8	45543;4;-1;77;
$GPXUP;2566;08:45:00;0;50	07167;8	45566;4;0;77;
$GPXUP;2566;08:45:01;0;50	07181;8	45587;4;-1;77;
$GPXUP;2566;08:45:02;0;50	0719;8	45614;4;-1;78;
$GPXUP;2566;08:45:03;0;50	07195;8	45646;4;-2;79;
$GPXUP;2566;08:45:04;0;50	07202;8	45675;4;0;79;
$GPXUP;2566;08:45:05;0;50	07212;8	45698;4;0;77;
$GPXUP;2566;08:45:06;0;50	07221;8	45728;4;-1;77;
$GPXUP;2566;08:45:07;0;50	07234;8	45754;4;0;77;
$GPXUP;2566;08:45:08;0;50	07237;8	45779;4;-1;77;
$GPXUP;2566;08:45:09;0;50	07245;8	45803;4;0;76;
$GPXUP;2566;08:45:10;0;50	07263;8	4583;4;0;76;
$GPXUP;2566;08:45:11;0;50	07269;8	45852;4;-1;76;
$GPXUP;2566;08:45:12;0;50	07282;8	45877;4;0;76;
$GPXUP;2566;08:45:13;0;50	07294;8	459;4;0;78;
$GPXUP;2566;08:45:14;0;50	073;8	45927;4;-1;77;
$GPXUP;2566;08:45:15;0;50	07311;8	45953;5;-1;78;
$GPXUP;2566;08:45:16;0;50	07326;8	45975;5;0;77;
$GPXUP;2566;08:45:17;0;50	06923;8	46267;5;327;74;
$GPXUP;2566;08:45:18;0;50	0687;8	46304;5;465;69;
$GPXUP;2566;08:45:19;0;50	06866;8	46325;5;505;68;
$GPXUP;2566;08:45:20;0;50	06881;8	46335;5;508;67;
$GPXUP;2566;08:45:21;0;50	06896;8	46344;5;508;66;
$GPXUP;2566;08:45:22;0;50	06912;8	46355;5;508;71;
$GPXUP;2566;08:45:23;0;50	06927;8	46373;5;508;73;
$GPXUP;2566;08:45:24;0;50	06941;8	46391;5;507;72;
$GPXUP;2566;08:45:25;0;50	06954;8	46412;5;507;72;
$GPXUP;2566;08:45:26;0;50	06968;8	46429;5;506;74;
$GPXUP;2566;08:45:27;0;50	06985;8	46443;5;505;73;
$GPXUP;2566;08:45:28;0;50	07002;8	46453;5;506;72;
$GPXUP;2566;08:45:29;0;50	0702;8	46461;5;506;71;
$GPXUP;2566;08:45:30;0;50	07036;8	46469;5;505;69;
$GPXUP;2566;08:45:31;0;50	07052;8	46479;5;507;71;
$GPXUP;2566;08:45:32;0;50	07067;8	46494;5;506;72;
$GPXUP;2566;08:45:33;0;50	07079;8	46516;5;506;76;
$GPXUP;2566;08:45:34;0;50	07093;8	46541;5;506;76;
$GPXUP;2566;08:45:35;0;50	07106;8	46563;5;506;78;
$GPXUP;2566;08:45:36;0;50	07117;8	46588;5;506;79;
$GPXUP;2566;08:45:37;0;50	07128;8	46614;5;507;77;
$GPXUP;2566;08:45:38;0;50	07139;8	46638;5;507;76;
$GPXUP;2566;08:45:39;0;50	07152;8	46661;5;506;79;
$GPXUP;2566;08:45:40;0;50	07166;8	46684;5;505;79;
$GPXUP;2566;08:45:41;0;50	07177;8	4671;5;505;81;
$GPXUP;2566;08:45:42;0;50	07189;8	46738;5;504;81;
$GPXUP;2566;08:45:43;0;50	07199;8	46768;5;504;81;
$GPXUP;2566;08:45:44;0;50	07209;8	46798;5;504;81;
$GPXUP;2566;08:45:45;0;50	07217;8	46825;5;503;79;
$GPXUP;2566;08:45:46;0;50	07223;8	46854;5;503;79;
$GPXUP;2566;08:45:47;0;50	07228;8	46884;5;502;79;
$GPXUP;2566;08:45:48;0;50	07234;8	46913;5;500;79;
$GPXUP;2566;08:45:49;0;50	07241;8	46941;5;500;80;
$GPXUP;2566;08:45:50;0;50	0725;8	46968;5;499;80;
$GPXUP;2566;08:45:51;0;50	07261;8	46994;5;498;77;
$GPXUP;2566;08:45:52;0;50	07274;8	47018;5;496;77;
$GPXUP;2566;08:45:53;0;50	07287;8	4704;5;497;76;
$GPXUP;2566;08:45:54;0;50	073;8	47062;5;496;77;
$GPXUP;2566;08:45:55;0;50	07313;8	47084;5;497;77;
$GPXUP;2566;08:45:56;0;50	07324;8	47109;5;496;79;
$GPXUP;2566;08:45:57;0;50	07333;8	47137;5;496;78;
$GPXUP;2566;08:45:58;0;50	07341;8	47164;5;496;76;
$GPXUP;2566;08:45:59;0;50	07347;8	47192;5;495;75;
$GPXUP;2566;08:46:00;0;50	07352;8	47221;5;496;75;
$GPXUP;2566;08:46:01;0;50	07358;8	47248;5;496;77;
$GPXUP;2566;08:46:02;0;50	07365;8	47277;5;496;77;
$GPXUP;2566;08:46:03;0;50	07372;8	47305;5;497;76;
$GPXUP;2566;08:46:04;0;50	07379;8	47333;5;497;74;
$GPXUP;2566;08:46:05;0;50	07384;8	47361;5;497;74;
$GPXUP;2566;08:46:06;0;50	07386;8	4739;5;497;73;
$GPXUP;2566;08:46:07;0;50	07388;8	47418;5;498;75;
$GPXUP;2566;08:46:08;0;50	07394;8	47446;5;497;76;
$GPXUP;2566;08:46:09;0;50	07402;8	47473;5;498;75;
$GPXUP;2566;08:46:10;0;50	0741;8	475;5;498;74;
$GPXUP;2566;08:46:11;0;50	0742;8	47525;5;498;76;
$GPXUP;2566;08:46:12;0;50	07431;8	4755;5;498;75;
$GPXUP;2566;08:46:13;0;50	07443;8	47573;5;498;74;
$GPXUP;2566;08:46:14;0;50	07457;8	47593;5;498;72;
$GPXUP;2566;08:46:15;0;50	07472;8	47607;5;499;72;
$GPXUP;2566;08:46:16;0;50	07486;8	47625;5;499;73;
$GPXUP;2566;08:46:17;0;50	07498;8	47646;5;499;72;
$GPXUP;2566;08:46:18;0;50	07508;8	47671;5;500;74;
$GPXUP;2566;08:46:19;0;50	07517;8	47696;5;499;73;
$GPXUP;2566;08:46:20;0;50	07525;8	47722;5;500;73;
$GPXUP;2566;08:46:21;0;50	07534;8	47747;5;499;73;
$GPXUP;2566;08:46:22;0;50	07543;8	47772;5;498;74;
$GPXUP;2566;08:46:23;0;50	07553;8	47798;5;497;75;
$GPXUP;2566;08:46:24;0;50	07562;8	47822;5;496;74;
$GPXUP;2566;08:46:25;0;50	07574;8	47844;5;496;74;
$GPXUP;2566;08:46:26;0;50	07586;8	47866;5;495;75;
$GPXUP;2566;08:46:27;0;50	07599;8	47887;5;494;75;
$GPXUP;2566;08:46:28;0;50	07613;8	47908;5;493;75;
$GPXUP;2566;08:46:29;0;50	07627;8	47927;5;493;74;
$GPXUP;2566;08:46:30;0;50	07639;8	47951;5;493;77;
$GPXUP;2566;08:46:31;0;50	07649;8	47978;5;493;76;
$GPXUP;2566;08:46:32;0;50	07656;8	48004;5;493;77;
$GPXUP;2566;08:46:33;0;50	07665;8	48031;5;493;77;
$GPXUP;2566;08:46:34;0;50	07675;8	48057;5;493;76;
$GPXUP;2566;08:46:35;0;50	07685;8	4808;5;492;77;
$GPXUP;2566;08:46:36;0;50	07697;8	48105;5;492;76;
$GPXUP;2566;08:46:37;0;50	07708;8	4813;5;491;78;
$GPXUP;2566;08:46:38;0;50	07717;8	48157;5;491;79;
$GPXUP;2566;08:46:39;0;50	07726;8	48185;5;490;80;
$GPXUP;2566;08:46:40;0;50	07734;8	48214;5;488;79;
$GPXUP;2566;08:46:41;0;50	07743;8	48242;5;488;80;
$GPXUP;2566;08:46:42;0;50	07755;8	48267;5;487;79;
$GPXUP;2566;08:46:43;0;50	07768;8	48292;5;486;78;
$GPXUP;2566;08:46:44;0;50	0778;8	48314;5;486;77;
$GPXUP;2566;08:46:45;0;50	07795;8	48334;5;486;75;
$GPXUP;2566;08:46:46;0;50	07809;8	48352;5;486;75;
$GPXUP;2566;08:46:47;0;50	07824;8	48368;5;486;73;
$GPXUP;2566;08:46:48;0;50	07836;8	4839;5;485;74;
$GPXUP;2566;08:46:49;0;50	07847;8	48415;5;485;75;
$GPXUP;2566;08:46:50;0;50	07857;8	4844;5;484;77;
$GPXUP;2566;08:46:51;0;50	07865;8	48467;5;482;77;
$GPXUP;2566;08:46:52;0;50	07875;8	48494;5;482;78;
$GPXUP;2566;08:46:53;0;50	07884;8	4852;5;480;78;
$GPXUP;2566;08:46:54;0;50	07895;8	48546;5;480;76;
$GPXUP;2566;08:46:55;0;50	07906;8	48571;5;478;75;
$GPXUP;2566;08:46:56;0;50	07917;8	48594;5;478;75;
$GPXUP;2566;08:46:57;0;50	07928;8	48616;5;477;73;
$GPXUP;2566;08:46:58;0;50	07939;8	4864;5;477;73;
$GPXUP;2566;08:46:59;0;50	07947;8	48666;5;476;75;
$GPXUP;2566;08:47:00;0;50	07954;8	48694;5;474;78;
$GPXUP;2566;08:47:01;0;50	07961;8	48724;5;472;77;
$GPXUP;2566;08:47:02;0;50	07968;8	48752;5;471;78;
$GPXUP;2566;08:47:03;0;50	07974;8	4878;5;470;77;
$GPXUP;2566;08:47:04;0;50	07983;8	48809;5;469;74;
$GPXUP;2566;08:47:05;0;50	07995;8	48832;5;469;72;
$GPXUP;2566;08:47:06;0;50	08007;8	48851;5;468;73;
$GPXUP;2566;08:47:07;0;50	0802;8	48869;5;469;74;
$GPXUP;2566;08:47:08;0;50	08034;8	48888;5;468;74;
$GPXUP;2566;08:47:09;0;50	08047;8	48909;5;467;74;
$GPXUP;2566;08:47:10;0;50	0806;8	48929;5;467;74;
$GPXUP;2566;08:47:11;0;50	08075;8	48947;5;465;75;
$GPXUP;2566;08:47:12;0;50	08091;8	4896;5;464;70;
$GPXUP;2566;08:47:13;0;50	08107;8	48971;5;464;71;
$GPXUP;2566;08:47:14;0;50	08122;8	48988;5;463;73;
$GPXUP;2566;08:47:15;0;50	08135;8	49008;5;462;74;
$GPXUP;2566;08:47:16;0;50	08149;8	49028;5;461;75;
$GPXUP;2566;08:47:17;0;50	08162;8	49051;5;460;75;
$GPXUP;2566;08:47:18;0;50	08174;8	49073;5;458;76;
$GPXUP;2566;08:47:19;0;50	08185;8	49097;5;458;75;
$GPXUP;2566;08:47:20;0;50	08196;8	49121;5;455;75;
$GPXUP;2566;08:47:21;0;50	08204;8	49148;5;455;76;
$GPXUP;2566;08:47:22;0;50	08213;8	49174;5;454;75;
$GPXUP;2566;08:47:23;0;50	08221;8	49199;5;452;75;
$GPXUP;2566;08:47:24;0;50	08229;8	49226;5;451;75;
$GPXUP;2566;08:47:25;0;50	08239;8	49251;5;450;74;
$GPXUP;2566;08:47:26;0;50	08249;8	49274;5;448;73;
$GPXUP;2566;08:47:27;0;50	08261;8	49296;5;448;74;
$GPXUP;2566;08:47:28;0;50	08274;8	49318;5;447;74;
$GPXUP;2566;08:47:29;0;50	08284;8	49341;5;446;75;
$GPXUP;2566;08:47:30;0;50	08295;8	49365;5;445;74;
$GPXUP;2566;08:47:31;0;50	08306;8	49388;5;444;72;
$GPXUP;2566;08:47:32;0;50	08318;8	49408;5;443;68;
$GPXUP;2566;08:47:33;0;50	08332;8	49422;5;442;66;
$GPXUP;2566;08:47:34;0;50	08348;8	49435;5;442;64;
$GPXUP;2566;08:47:35;0;50	08361;8	49446;5;441;63;
$GPXUP;2566;08:47:36;0;50	08374;8	4946;5;440;67;
$GPXUP;2566;08:47:37;0;50	08387;8	4948;5;440;70;
$GPXUP;2566;08:47:38;0;50	08398;8	49502;5;439;69;
$GPXUP;2566;08:47:39;0;50	08407;8	49524;5;438;71;
$GPXUP;2566;08:47:40;0;50	08417;8	49547;5;438;73;
$GPXUP;2566;08:47:41;0;50	08429;8	4957;5;437;73;
$GPXUP;2566;08:47:42;0;50	08441;8	49593;5;437;72;
$GPXUP;2566;08:47:43;0;50	08453;8	49613;5;437;70;
$GPXUP;2566;08:47:44;0;50	08468;8	49631;5;437;70;
$GPXUP;2566;08:47:45;0;50	0848;8	4965;5;437;72;
$GPXUP;2566;08:47:46;0;50	08489;8	49674;5;438;73;
$GPXUP;2566;08:47:47;0;50	08498;8	49698;5;438;76;
$GPXUP;2566;08:47:48;0;50	08506;8	49725;5;438;74;
$GPXUP;2566;08:47:49;0;50	08515;8	49752;5;438;75;
$GPXUP;2566;08:47:50;0;50	08524;8	49775;5;437;76;
$GPXUP;2566;08:47:51;0;50	08531;8	49802;5;437;76;
$GPXUP;2566;08:47:52;0;50	08535;8	49831;5;438;76;
$GPXUP;2566;08:47:53;0;50	08541;8	4986;5;437;75;
$GPXUP;2566;08:47:54;0;50	08546;8	49888;5;437;74;
$GPXUP;2566;08:47:55;0;50	08554;8	49914;5;438;74;
$GPXUP;2566;08:47:56;0;50	08564;8	49936;5;438;73;
$GPXUP;2566;08:47:57;0;50	08576;8	49958;5;437;71;
$GPXUP;2566;08:47:58;0;50	08588;8	49979;5;437;71;
$GPXUP;2566;08:47:59;0;50	08603;8	49998;5;437;70;
$GPXUP;2566;08:48:00;0;50	08615;8	50016;5;436;69;
$GPXUP;2566;08:48:01;0;50	08628;8	50035;5;436;71;
$GPXUP;2566;08:48:02;0;50	0864;8	50057;5;436;73;
$GPXUP;2566;08:48:03;0;50	08648;8	50081;5;436;76;
$GPXUP;2566;08:48:04;0;50	08656;8	50107;5;435;76;
$GPXUP;2566;08:48:05;0;50	08665;8	50134;5;435;73;
$GPXUP;2566;08:48:06;0;50	08672;8	50159;5;435;74;
[truncated: 679 more rows]
