# Supplementary material for: Pigeon Navigation: Different Routes Lead to Frankfurt
Source: PLoS One. 2014 Nov 12;9(11):e112439. doi: 10.1371/journal.pone.0112439 (PMC4229201; doi:10.1371/journal.pone.0112439)
Supplement: File S4 — Files containing the original track data and a ‘Read me’ explaining the data format. (ZIP) [file pone.0112439.s004.zip › S-BER/090806xup06_210.log]

$GPXUP;3637;08:16:03;0;49	89305;8	46672;0;0;0;
$GPXUP;3637;08:16:04;0;49	89304;8	46674;0;0;6;
$GPXUP;3637;08:16:05;0;49	89302;8	46677;0;0;15;
$GPXUP;3637;08:16:06;0;49	89298;8	4668;0;0;16;
$GPXUP;3637;08:16:07;0;49	89288;8	46679;0;0;31;
$GPXUP;3637;08:16:08;0;49	89275;8	46673;0;0;47;
$GPXUP;3637;08:16:09;0;49	89261;8	46671;0;0;47;
$GPXUP;3637;08:16:10;0;49	89247;8	46677;0;0;54;
$GPXUP;3637;08:16:11;0;49	89234;8	46688;0;0;55;
$GPXUP;3637;08:16:12;0;49	89224;8	46705;0;0;54;
$GPXUP;3637;08:16:13;0;49	8922;8	46725;0;0;50;
$GPXUP;3637;08:16:14;0;49	8922;8	46742;0;0;40;
$GPXUP;3637;08:16:15;0;49	89226;8	46755;0;0;32;
$GPXUP;3637;08:16:16;0;49	89236;8	46763;0;0;30;
$GPXUP;3637;08:16:17;0;49	89248;8	46763;0;0;31;
$GPXUP;3637;08:16:18;0;49	8926;8	46757;0;0;41;
$GPXUP;3637;08:16:19;0;49	89272;8	46749;0;0;46;
$GPXUP;3637;08:16:20;0;49	89284;8	46744;0;0;40;
$GPXUP;3637;08:16:21;0;49	89294;8	46746;0;0;38;
$GPXUP;3637;08:16:22;0;49	89303;8	46751;0;0;37;
$GPXUP;3637;08:16:23;0;49	89312;8	46757;0;0;36;
$GPXUP;3637;08:16:24;0;49	8932;8	46762;0;0;38;
$GPXUP;3637;08:16:25;0;49	8933;8	46765;0;0;41;
$GPXUP;3637;08:16:26;0;49	89342;8	46762;0;0;45;
$GPXUP;3637;08:16:27;0;49	89354;8	46748;0;0;56;
$GPXUP;3637;08:16:28;0;49	89361;8	46724;0;0;60;
$GPXUP;3637;08:16:29;0;49	89366;8	467;0;0;61;
$GPXUP;3637;08:16:30;0;49	89374;8	46679;0;0;60;
$GPXUP;3637;08:16:31;0;49	89384;8	46666;0;0;51;
$GPXUP;3637;08:16:32;0;49	89396;8	46669;0;0;45;
$GPXUP;3637;08:16:33;0;49	89408;8	46679;0;0;45;
$GPXUP;3637;08:16:34;0;49	89419;8	46688;0;0;43;
$GPXUP;3637;08:16:35;0;49	89428;8	46697;0;0;45;
$GPXUP;3637;08:16:36;0;49	89436;8	4671;0;0;44;
$GPXUP;3637;08:16:37;0;49	8944;8	46727;0;0;43;
$GPXUP;3637;08:16:38;0;49	8944;8	46746;0;0;44;
$GPXUP;3637;08:16:39;0;49	89437;8	46764;0;0;45;
$GPXUP;3637;08:16:40;0;49	8943;8	46782;0;0;50;
$GPXUP;3637;08:16:41;0;49	89421;8	46797;0;0;51;
$GPXUP;3637;08:16:42;0;49	89412;8	46811;0;0;49;
$GPXUP;3637;08:16:43;0;49	89404;8	46827;0;0;47;
$GPXUP;3637;08:16:44;0;49	89401;8	46843;0;0;43;
$GPXUP;3637;08:16:45;0;49	89402;8	46858;0;0;37;
$GPXUP;3637;08:16:46;0;49	89408;8	46871;0;0;38;
$GPXUP;3637;08:16:47;0;49	89412;8	46885;0;0;38;
$GPXUP;3637;08:16:48;0;49	89414;8	469;0;0;39;
$GPXUP;3637;08:16:49;0;49	89411;8	46915;0;0;42;
$GPXUP;3637;08:16:50;0;49	89406;8	4693;0;0;44;
$GPXUP;3637;08:16:51;0;49	89398;8	46944;0;0;48;
$GPXUP;3637;08:16:52;0;49	89388;8	46953;0;0;45;
$GPXUP;3637;08:16:53;0;49	89375;8	46956;0;0;48;
$GPXUP;3637;08:16:54;0;49	8936;8	4695;0;0;60;
$GPXUP;3637;08:16:55;0;49	89343;8	4694;0;0;64;
$GPXUP;3637;08:16:56;0;49	89326;8	46932;0;0;66;
$GPXUP;3637;08:16:57;0;49	89309;8	46928;0;0;63;
$GPXUP;3637;08:16:58;0;49	89294;8	4693;0;0;60;
$GPXUP;3637;08:16:59;0;49	89279;8	46936;0;0;57;
$GPXUP;3637;08:17:00;0;49	89267;8	46946;0;0;54;
$GPXUP;3637;08:17:01;0;49	89259;8	46961;0;0;51;
$GPXUP;3637;08:17:02;0;49	89257;8	46978;0;0;43;
$GPXUP;3637;08:17:03;0;49	89263;8	46995;0;0;39;
$GPXUP;3637;08:17:04;0;49	8927;8	4701;0;0;44;
$GPXUP;3637;08:17:05;0;49	89277;8	47026;0;0;45;
$GPXUP;3637;08:17:06;0;49	89282;8	47044;0;0;49;
$GPXUP;3637;08:17:07;0;49	89288;8	47062;0;0;49;
$GPXUP;3637;08:17:08;0;49	89294;8	47078;0;0;46;
$GPXUP;3637;08:17:09;0;49	89303;8	47088;0;0;38;
$GPXUP;3637;08:17:10;0;49	89316;8	47089;0;0;40;
$GPXUP;3637;08:17:11;0;49	8933;8	47076;0;0;52;
$GPXUP;3637;08:17:12;0;49	89337;8	47052;0;0;57;
$GPXUP;3637;08:17:13;0;49	89334;8	47022;0;0;60;
$GPXUP;3637;08:17:14;0;49	89324;8	46992;0;0;69;
$GPXUP;3637;08:17:15;0;49	89314;8	46962;0;0;78;
$GPXUP;3637;08:17:16;0;49	89305;8	46933;0;0;76;
$GPXUP;3637;08:17:17;0;49	89298;8	46905;0;0;73;
$GPXUP;3637;08:17:18;0;49	89293;8	46878;0;0;70;
$GPXUP;3637;08:17:19;0;49	89286;8	46852;0;0;69;
$GPXUP;3637;08:17:20;0;49	89276;8	4683;0;0;68;
$GPXUP;3637;08:17:21;0;49	89261;8	46813;0;0;66;
$GPXUP;3637;08:17:22;0;49	89244;8	46805;0;0;62;
$GPXUP;3637;08:17:23;0;49	89225;8	46807;0;0;64;
$GPXUP;3637;08:17:24;0;49	89209;8	46816;0;0;60;
$GPXUP;3637;08:17:25;0;49	89195;8	46829;0;0;59;
$GPXUP;3637;08:17:26;0;49	89183;8	46843;0;0;56;
$GPXUP;3637;08:17:27;0;49	89172;8	46857;0;0;53;
$GPXUP;3637;08:17:28;0;49	89164;8	46874;0;0;51;
$GPXUP;3637;08:17:29;0;49	89158;8	46892;0;0;51;
$GPXUP;3637;08:17:30;0;49	8915;8	46908;0;0;53;
$GPXUP;3637;08:17:31;0;49	89141;8	46924;0;0;54;
$GPXUP;3637;08:17:32;0;49	89132;8	4694;0;0;55;
$GPXUP;3637;08:17:33;0;49	89123;8	46957;0;0;57;
$GPXUP;3637;08:17:34;0;49	89113;8	46974;0;0;57;
$GPXUP;3637;08:17:35;0;49	89106;8	46991;0;0;53;
$GPXUP;3637;08:17:36;0;49	89102;8	4701;0;0;48;
$GPXUP;3637;08:17:37;0;49	89096;8	47027;0;0;49;
$GPXUP;3637;08:17:38;0;49	89089;8	47043;0;0;54;
$GPXUP;3637;08:17:39;0;49	89081;8	4706;0;0;55;
$GPXUP;3637;08:17:40;0;49	89075;8	47078;0;0;53;
$GPXUP;3637;08:17:41;0;49	89071;8	47098;0;0;51;
$GPXUP;3637;08:17:42;0;49	89068;8	47116;0;0;48;
$GPXUP;3637;08:17:43;0;49	89067;8	47134;0;0;46;
$GPXUP;3637;08:17:44;0;49	89068;8	47151;0;0;42;
$GPXUP;3637;08:17:45;0;49	89073;8	47166;0;0;40;
$GPXUP;3637;08:17:46;0;49	8908;8	47177;0;0;39;
$GPXUP;3637;08:17:47;0;49	89089;8	47186;0;0;38;
$GPXUP;3637;08:17:48;0;49	89099;8	47192;0;0;39;
$GPXUP;3637;08:17:49;0;49	89109;8	47195;0;0;41;
$GPXUP;3637;08:17:50;0;49	89121;8	47194;0;0;47;
$GPXUP;3637;08:17:51;0;49	89135;8	47186;0;0;55;
$GPXUP;3637;08:17:52;0;49	89147;8	47168;0;0;60;
$GPXUP;3637;08:17:53;0;49	89152;8	47138;0;0;72;
$GPXUP;3637;08:17:54;0;49	89149;8	47107;0;0;68;
$GPXUP;3637;08:17:55;0;49	8914;8	47078;0;0;72;
$GPXUP;3637;08:17:56;0;49	89134;8	47049;0;0;71;
$GPXUP;3637;08:17:57;0;49	89131;8	4702;0;0;73;
$GPXUP;3637;08:17:58;0;49	89131;8	46991;0;0;70;
$GPXUP;3637;08:17:59;0;49	89135;8	46965;0;0;66;
$GPXUP;3637;08:18:00;0;49	89142;8	46942;0;0;65;
$GPXUP;3637;08:18:01;0;49	8915;8	46921;0;0;61;
$GPXUP;3637;08:18:02;0;49	89159;8	46902;0;0;61;
$GPXUP;3637;08:18:03;0;49	89166;8	46881;0;0;62;
$GPXUP;3637;08:18:04;0;49	8917;8	46857;0;0;65;
$GPXUP;3637;08:18:05;0;49	89169;8	46832;0;0;66;
$GPXUP;3637;08:18:06;0;49	89162;8	46807;0;0;63;
$GPXUP;3637;08:18:07;0;49	89148;8	46786;0;0;62;
$GPXUP;3637;08:18:08;0;49	8913;8	46772;0;0;68;
$GPXUP;3637;08:18:09;0;49	8911;8	46763;0;0;65;
$GPXUP;3637;08:18:10;0;49	89089;8	46762;0;0;70;
$GPXUP;3637;08:18:11;0;49	89072;8	46772;0;0;66;
$GPXUP;3637;08:18:12;0;49	89061;8	46792;0;0;58;
$GPXUP;3637;08:18:13;0;49	89052;8	46813;0;0;59;
$GPXUP;3637;08:18:14;0;49	89045;8	46833;0;0;54;
$GPXUP;3637;08:18:15;0;49	8904;8	46852;0;0;51;
$GPXUP;3637;08:18:16;0;49	89035;8	46872;0;0;50;
$GPXUP;3637;08:18:17;0;49	89028;8	46889;0;0;53;
$GPXUP;3637;08:18:18;0;49	89019;8	46906;0;0;57;
$GPXUP;3637;08:18:19;0;49	89009;8	46923;0;0;58;
$GPXUP;3637;08:18:20;0;49	89001;8	4694;0;0;54;
$GPXUP;3637;08:18:21;0;49	88995;8	46958;0;0;49;
$GPXUP;3637;08:18:22;0;49	88992;8	46976;0;0;46;
$GPXUP;3637;08:18:23;0;49	88993;8	46994;0;0;44;
$GPXUP;3637;08:18:24;0;49	88996;8	4701;0;0;41;
$GPXUP;3637;08:18:25;0;49	88999;8	47025;0;0;37;
$GPXUP;3637;08:18:26;0;49	89004;8	47036;0;0;31;
$GPXUP;3637;08:18:27;0;49	89011;8	47042;0;0;30;
$GPXUP;3637;08:18:28;0;49	89023;8	47033;0;0;39;
$GPXUP;3637;08:18:29;0;49	89033;8	4701;0;0;52;
$GPXUP;3637;08:18:30;0;49	89035;8	46976;0;0;66;
$GPXUP;3637;08:18:31;0;49	89031;8	46941;0;0;72;
$GPXUP;3637;08:18:32;0;49	89022;8	46908;0;0;76;
$GPXUP;3637;08:18:33;0;49	89011;8	46879;0;0;76;
$GPXUP;3637;08:18:34;0;49	88997;8	46853;0;0;77;
$GPXUP;3637;08:18:35;0;49	88983;8	46828;0;0;81;
$GPXUP;3637;08:18:36;0;49	88971;8	46801;0;0;80;
$GPXUP;3637;08:18:37;0;49	88963;8	46772;0;0;79;
$GPXUP;3637;08:18:38;0;49	88959;8	46743;0;0;75;
$GPXUP;3637;08:18:39;0;49	8896;8	46715;0;0;68;
$GPXUP;3637;08:18:40;0;49	88966;8	4669;0;0;63;
$GPXUP;3637;08:18:41;0;49	88973;8	46668;0;0;60;
$GPXUP;3637;08:18:42;0;49	88983;8	4665;0;0;57;
$GPXUP;3637;08:18:43;0;49	88995;8	46637;0;0;56;
$GPXUP;3637;08:18:44;0;49	89008;8	46629;0;0;54;
$GPXUP;3637;08:18:45;0;49	89021;8	46628;0;0;53;
$GPXUP;3637;08:18:46;0;49	89035;8	46627;0;0;53;
$GPXUP;3637;08:18:47;0;49	89048;8	46624;0;0;54;
$GPXUP;3637;08:18:48;0;49	89062;8	46622;0;0;52;
$GPXUP;3637;08:18:49;0;49	89075;8	46624;0;0;51;
$GPXUP;3637;08:18:50;0;49	89087;8	46628;0;0;50;
$GPXUP;3637;08:18:51;0;49	891;8	46629;0;0;51;
$GPXUP;3637;08:18:52;0;49	89113;8	46622;0;0;56;
$GPXUP;3637;08:18:53;0;49	89124;8	46603;0;0;61;
$GPXUP;3637;08:18:53;0;49	8913;8	46577;0;0;66;
$GPXUP;3637;08:18:54;0;49	89139;8	46555;0;0;64;
$GPXUP;3637;08:18:55;0;49	8915;8	46537;0;0;62;
$GPXUP;3637;08:18:56;0;49	89163;8	46525;0;0;59;
$GPXUP;3637;08:18:57;0;49	89177;8	46518;0;0;57;
$GPXUP;3637;08:18:58;0;49	89191;8	46517;0;0;53;
$GPXUP;3637;08:18:59;0;49	89204;8	46516;0;0;50;
$GPXUP;3637;08:19:00;0;49	89217;8	46514;0;0;48;
$GPXUP;3637;08:19:01;0;49	89229;8	46511;0;0;48;
$GPXUP;3637;08:19:02;0;49	89242;8	46511;0;0;48;
$GPXUP;3637;08:19:03;0;49	89253;8	46516;0;0;49;
$GPXUP;3637;08:19:04;0;49	89265;8	46523;0;0;46;
$GPXUP;3637;08:19:05;0;49	89276;8	46526;0;0;45;
$GPXUP;3637;08:19:06;0;49	89288;8	46525;0;0;51;
$GPXUP;3637;08:19:07;0;49	89302;8	46519;0;0;59;
$GPXUP;3637;08:19:08;0;49	89316;8	46513;0;0;60;
$GPXUP;3637;08:19:09;0;49	8933;8	4651;0;0;59;
$GPXUP;3637;08:19:10;0;49	89345;8	46513;0;0;59;
$GPXUP;3637;08:19:11;0;49	89358;8	46522;0;0;55;
$GPXUP;3637;08:19:12;0;49	8937;8	4653;0;0;54;
$GPXUP;3637;08:19:13;0;49	89383;8	46534;0;0;55;
$GPXUP;3637;08:19:14;0;49	89398;8	46535;0;0;59;
$GPXUP;3637;08:19:15;0;49	89412;8	46537;0;0;57;
$GPXUP;3637;08:19:16;0;49	89425;8	46543;0;0;54;
$GPXUP;3637;08:19:17;0;49	89438;8	46548;0;0;55;
$GPXUP;3637;08:19:18;0;49	89452;8	46548;0;0;57;
$GPXUP;3637;08:19:19;0;49	89466;8	46544;0;0;60;
$GPXUP;3637;08:19:20;0;49	89481;8	46542;0;0;57;
$GPXUP;3637;08:19:21;0;49	89495;8	46542;0;0;52;
$GPXUP;3637;08:19:22;0;49	89507;8	46548;0;0;50;
$GPXUP;3637;08:19:23;0;49	89518;8	46557;0;0;50;
$GPXUP;3637;08:19:24;0;49	8953;8	46566;0;0;52;
$GPXUP;3637;08:19:25;0;49	8954;8	46577;0;0;51;
$GPXUP;3637;08:19:26;0;49	89549;8	46591;0;0;49;
$GPXUP;3637;08:19:27;0;49	89557;8	46606;0;0;48;
$GPXUP;3637;08:19:28;0;49	89566;8	46618;0;0;47;
$GPXUP;3637;08:19:29;0;49	89577;8	46625;0;0;50;
$GPXUP;3637;08:19:30;0;49	89589;8	46632;0;0;52;
$GPXUP;3637;08:19:31;0;49	896;8	46643;0;0;53;
$GPXUP;3637;08:19:32;0;49	89609;8	46657;0;0;52;
$GPXUP;3637;08:19:33;0;49	89614;8	46676;0;0;50;
$GPXUP;3637;08:19:34;0;49	89619;8	46693;0;0;47;
$GPXUP;3637;08:19:35;0;49	89624;8	46709;0;0;44;
$GPXUP;3637;08:19:36;0;49	89633;8	46719;0;0;42;
$GPXUP;3637;08:19:37;0;49	89645;8	46724;0;0;46;
$GPXUP;3637;08:19:38;0;49	89659;8	46724;0;0;53;
$GPXUP;3637;08:19:39;0;49	89672;8	46728;0;0;51;
$GPXUP;3637;08:19:40;0;49	89683;8	46735;0;0;49;
$GPXUP;3637;08:19:41;0;49	89693;8	46746;0;0;48;
$GPXUP;3637;08:19:42;0;49	89703;8	46757;0;0;51;
$GPXUP;3637;08:19:43;0;49	89714;8	46767;0;0;54;
$GPXUP;3637;08:19:44;0;49	89726;8	46775;0;0;53;
$GPXUP;3637;08:19:45;0;49	89738;8	46783;0;0;51;
$GPXUP;3637;08:19:46;0;49	8975;8	46791;0;0;48;
$GPXUP;3637;08:19:47;0;49	89761;8	46793;0;0;45;
$GPXUP;3637;08:19:48;0;49	89774;8	46791;0;0;53;
$GPXUP;3637;08:19:49;0;49	89787;8	4679;0;0;53;
$GPXUP;3637;08:19:50;0;49	898;8	46793;0;0;53;
$GPXUP;3637;08:19:51;0;49	89811;8	46802;0;0;50;
$GPXUP;3637;08:19:52;0;49	8982;8	46814;0;0;47;
$GPXUP;3637;08:19:53;0;49	89829;8	46825;0;0;49;
$GPXUP;3637;08:19:54;0;49	89838;8	46837;0;0;50;
$GPXUP;3637;08:19:55;0;49	89846;8	46852;0;0;51;
$GPXUP;3637;08:19:56;0;49	89852;8	4687;0;0;51;
$GPXUP;3637;08:19:57;0;49	89855;8	46888;0;0;49;
$GPXUP;3637;08:19:58;0;49	89858;8	46906;0;0;44;
$GPXUP;3637;08:19:59;0;49	89862;8	46921;0;0;41;
$GPXUP;3637;08:20:00;0;49	89868;8	46934;0;0;43;
$GPXUP;3637;08:20:01;0;49	89875;8	46948;0;0;47;
$GPXUP;3637;08:20:02;0;49	8988;8	46965;0;0;51;
$GPXUP;3637;08:20:03;0;49	89882;8	46984;0;0;50;
$GPXUP;3637;08:20:04;0;49	8988;8	47004;0;0;50;
$GPXUP;3637;08:20:05;0;49	89881;8	47024;0;0;50;
$GPXUP;3637;08:20:06;0;49	89884;8	47043;0;0;52;
$GPXUP;3637;08:20:07;0;49	89887;8	47062;0;0;52;
$GPXUP;3637;08:20:08;0;49	89892;8	47082;0;0;53;
$GPXUP;3637;08:20:09;0;49	89898;8	47101;0;0;57;
$GPXUP;3637;08:20:10;0;49	89902;8	47122;0;0;59;
$GPXUP;3637;08:20:11;0;49	89904;8	47145;0;0;60;
$GPXUP;3637;08:20:12;0;49	89906;8	47167;0;0;57;
$GPXUP;3637;08:20:13;0;49	89909;8	47188;0;0;54;
$GPXUP;3637;08:20:14;0;49	89914;8	47207;0;0;49;
$GPXUP;3637;08:20:15;0;49	89921;8	47222;0;0;48;
$GPXUP;3637;08:20:16;0;49	8993;8	47237;0;0;54;
$GPXUP;3637;08:20:17;0;49	89938;8	47255;0;0;58;
$GPXUP;3637;08:20:18;0;49	89944;8	47275;0;0;59;
$GPXUP;3637;08:20:19;0;49	89948;8	47296;0;0;56;
$GPXUP;3637;08:20:20;0;49	89952;8	47316;0;0;53;
$GPXUP;3637;08:20:21;0;49	89958;8	47334;0;0;52;
$GPXUP;3637;08:20:22;0;49	89968;8	47351;0;0;58;
$GPXUP;3637;08:20:23;0;49	89978;8	47368;0;0;57;
$GPXUP;3637;08:20:24;0;49	89985;8	47387;0;0;57;
$GPXUP;3637;08:20:25;0;49	89991;8	47407;0;0;56;
$GPXUP;3637;08:20:26;0;49	89998;8	47425;0;0;54;
$GPXUP;3637;08:20:27;0;49	90007;8	4744;0;0;50;
$GPXUP;3637;08:20:28;0;49	90019;8	47448;0;0;47;
$GPXUP;3637;08:20:29;0;49	90032;8	4745;0;0;47;
$GPXUP;3637;08:20:30;0;49	90048;8	47444;0;0;53;
$GPXUP;3637;08:20:31;0;49	90062;8	47438;0;0;52;
$GPXUP;3637;08:20:32;0;49	90075;8	47431;0;0;53;
$GPXUP;3637;08:20:33;0;49	90088;8	47426;0;0;52;
$GPXUP;3637;08:20:34;0;49	90101;8	47424;0;0;53;
$GPXUP;3637;08:20:35;0;49	90115;8	47427;0;0;55;
$GPXUP;3637;08:20:36;0;49	90128;8	47434;0;0;58;
$GPXUP;3637;08:20:37;0;49	90139;8	47447;0;0;57;
$GPXUP;3637;08:20:38;0;49	90146;8	47466;0;0;54;
$GPXUP;3637;08:20:39;0;49	90147;8	47488;0;0;54;
$GPXUP;3637;08:20:40;0;49	90147;8	4751;0;0;54;
$GPXUP;3637;08:20:41;0;49	90149;8	47531;0;0;51;
$GPXUP;3637;08:20:42;0;49	90153;8	4755;0;0;49;
$GPXUP;3637;08:20:43;0;49	9016;8	47565;0;0;49;
$GPXUP;3637;08:20:44;0;49	90171;8	47576;0;0;47;
$GPXUP;3637;08:20:45;0;49	90183;8	4758;0;0;42;
$GPXUP;3637;08:20:46;0;49	90196;8	47578;0;0;49;
$GPXUP;3637;08:20:47;0;49	9021;8	47573;0;0;55;
$GPXUP;3637;08:20:48;0;49	90225;8	47568;0;0;58;
$GPXUP;3637;08:20:49;0;49	9024;8	47566;0;0;60;
$GPXUP;3637;08:20:50;0;49	90254;8	4757;0;0;61;
$GPXUP;3637;08:20:51;0;49	90266;8	47582;0;0;57;
$GPXUP;3637;08:20:52;0;49	90273;8	47597;0;0;49;
$GPXUP;3637;08:20:53;0;49	90279;8	47613;0;0;46;
$GPXUP;3637;08:20:54;0;49	90284;8	47629;0;0;44;
$GPXUP;3637;08:20:55;0;49	9029;8	47642;0;0;42;
$GPXUP;3637;08:20:56;0;49	903;8	4765;0;0;40;
$GPXUP;3637;08:20:57;0;49	90312;8	47653;0;0;48;
$GPXUP;3637;08:20:58;0;49	90326;8	47655;0;0;53;
$GPXUP;3637;08:20:59;0;49	90339;8	47656;0;0;54;
$GPXUP;3637;08:21:00;0;49	90353;8	47657;0;0;55;
$GPXUP;3637;08:21:01;0;49	90367;8	47656;0;0;59;
$GPXUP;3637;08:21:02;0;49	90383;8	47652;0;0;66;
$GPXUP;3637;08:21:03;0;49	904;8	47645;0;0;69;
$GPXUP;3637;08:21:04;0;49	90417;8	47637;0;0;71;
$GPXUP;3637;08:21:05;0;49	90433;8	47627;0;0;70;
$GPXUP;3637;08:21:06;0;49	90448;8	47613;0;0;71;
$GPXUP;3637;08:21:07;0;49	90462;8	47594;0;0;73;
$GPXUP;3637;08:21:08;0;49	90476;8	47576;0;0;73;
$GPXUP;3637;08:21:09;0;49	90491;8	47561;0;0;70;
$GPXUP;3637;08:21:10;0;49	90506;8	4755;0;0;70;
$GPXUP;3637;08:21:11;0;49	90523;8	47544;0;0;69;
$GPXUP;3637;08:21:12;0;49	9054;8	47545;0;0;65;
$GPXUP;3637;08:21:13;0;49	90555;8	4755;0;0;62;
$GPXUP;3637;08:21:14;0;49	9057;8	47556;0;0;60;
$GPXUP;3637;08:21:15;0;49	90585;8	47561;0;0;61;
$GPXUP;3637;08:21:16;0;49	906;8	47564;0;0;62;
$GPXUP;3637;08:21:17;0;49	90615;8	47569;0;0;60;
$GPXUP;3637;08:21:18;0;49	90629;8	47577;0;0;59;
$GPXUP;3637;08:21:19;0;49	90642;8	47587;0;0;58;
$GPXUP;3637;08:21:20;0;49	90654;8	47597;0;0;56;
$GPXUP;3637;08:21:21;0;49	90669;8	476;0;0;56;
$GPXUP;3637;08:21:22;0;49	90685;8	47596;0;0;64;
$GPXUP;3637;08:21:23;0;49	90701;8	4759;0;0;66;
$GPXUP;3637;08:21:24;0;49	90717;8	47588;0;0;65;
$GPXUP;3637;08:21:25;0;49	90733;8	4759;0;0;65;
$GPXUP;3637;08:21:26;0;49	90748;8	47597;0;0;62;
$GPXUP;3637;08:21:27;0;49	90762;8	47607;0;0;59;
$GPXUP;3637;08:21:28;0;49	90773;8	47619;0;0;54;
$GPXUP;3637;08:21:29;0;49	90784;8	4763;0;0;53;
$GPXUP;3637;08:21:30;0;49	90798;8	47636;0;0;53;
$GPXUP;3637;08:21:31;0;49	90813;8	47634;0;0;58;
$GPXUP;3637;08:21:32;0;49	9083;8	47624;0;0;67;
$GPXUP;3637;08:21:33;0;49	90846;8	47612;0;0;69;
$GPXUP;3637;08:21:34;0;49	90862;8	47603;0;0;63;
$GPXUP;3637;08:21:35;0;49	90877;8	47598;0;0;58;
$GPXUP;3637;08:21:36;0;49	90889;8	476;0;0;51;
$GPXUP;3637;08:21:37;0;49	90899;8	47608;0;0;46;
$GPXUP;3637;08:21:38;0;49	90906;8	47621;0;0;45;
$GPXUP;3637;08:21:39;0;49	90912;8	47638;0;0;46;
$GPXUP;3637;08:21:40;0;49	90919;8	47653;0;0;45;
$GPXUP;3637;08:21:41;0;49	90928;8	47664;0;0;48;
$GPXUP;3637;08:21:42;0;49	9094;8	47673;0;0;51;
$GPXUP;3637;08:21:43;0;49	90953;8	47679;0;0;55;
$GPXUP;3637;08:21:44;0;49	90968;8	47683;0;0;60;
$GPXUP;3637;08:21:45;0;49	90983;8	47691;0;0;61;
$GPXUP;3637;08:21:46;0;49	90994;8	47704;0;0;57;
$GPXUP;3637;08:21:47;0;49	91002;8	47721;0;0;53;
$GPXUP;3637;08:21:48;0;49	91008;8	47739;0;0;51;
$GPXUP;3637;08:21:49;0;49	91015;8	47756;0;0;50;
$GPXUP;3637;08:21:50;0;49	91023;8	4777;0;0;50;
$GPXUP;3637;08:21:51;0;49	91032;8	47783;0;0;49;
$GPXUP;3637;08:21:52;0;49	91042;8	47794;0;0;50;
$GPXUP;3637;08:21:53;0;49	91054;8	47802;0;0;50;
$GPXUP;3637;08:21:54;0;49	91066;8	47806;0;0;49;
$GPXUP;3637;08:21:55;0;49	9108;8	47806;0;0;54;
$GPXUP;3637;08:21:56;0;49	91094;8	47802;0;0;60;
$GPXUP;3637;08:21:57;0;49	9111;8	47798;0;0;63;
$GPXUP;3637;08:21:58;0;49	91125;8	47791;0;0;64;
$GPXUP;3637;08:21:59;0;49	9114;8	4778;0;0;66;
$GPXUP;3637;08:22:00;0;49	91154;8	47764;0;0;69;
$GPXUP;3637;08:22:01;0;49	91166;8	47744;0;0;71;
$GPXUP;3637;08:22:02;0;49	91178;8	47722;0;0;71;
$GPXUP;3637;08:22:03;0;49	9119;8	47702;0;0;67;
$GPXUP;3637;08:22:04;0;49	91204;8	47688;0;0;64;
$GPXUP;3637;08:22:05;0;49	91218;8	4768;0;0;61;
$GPXUP;3637;08:22:06;0;49	91232;8	47678;0;0;56;
$GPXUP;3637;08:22:07;0;49	91245;8	47681;0;0;49;
$GPXUP;3637;08:22:08;0;49	91256;8	47687;0;0;44;
$GPXUP;3637;08:22:09;0;49	91266;8	47694;0;0;45;
$GPXUP;3637;08:22:10;0;49	91277;8	47699;0;0;48;
$GPXUP;3637;08:22:11;0;49	9129;8	47701;0;0;53;
$GPXUP;3637;08:22:12;0;49	91304;8	47697;0;0;59;
$GPXUP;3637;08:22:13;0;49	91319;8	47687;0;0;64;
$GPXUP;3637;08:22:14;0;49	91334;8	47677;0;0;63;
$GPXUP;3637;08:22:15;0;49	91348;8	4767;0;0;62;
$GPXUP;3637;08:22:16;0;49	91364;8	47665;0;0;59;
$GPXUP;3637;08:22:17;0;49	91378;8	47664;0;0;56;
$GPXUP;3637;08:22:18;0;49	91391;8	47667;0;0;53;
$GPXUP;3637;08:22:19;0;49	91403;8	47674;0;0;50;
$GPXUP;3637;08:22:20;0;49	91414;8	47681;0;0;49;
$GPXUP;3637;08:22:21;0;49	91426;8	47687;0;0;49;
$GPXUP;3637;08:22:22;0;49	91438;8	4769;0;0;53;
$GPXUP;3637;08:22:23;0;49	91452;8	47692;0;0;55;
$GPXUP;3637;08:22:24;0;49	91465;8	47698;0;0;54;
$GPXUP;3637;08:22:25;0;49	91475;8	47709;0;0;50;
$GPXUP;3637;08:22:26;0;49	91484;8	47721;0;0;45;
$GPXUP;3637;08:22:27;0;49	91493;8	47731;0;0;42;
$GPXUP;3637;08:22:28;0;49	91504;8	47736;0;0;44;
$GPXUP;3637;08:22:29;0;49	91515;8	47741;0;0;44;
$GPXUP;3637;08:22:30;0;49	91525;8	47749;0;0;44;
$GPXUP;3637;08:22:31;0;49	91533;8	4776;0;0;45;
$GPXUP;3637;08:22:32;0;49	91542;8	47772;0;0;48;
$GPXUP;3637;08:22:33;0;49	91551;8	47784;0;0;50;
$GPXUP;3637;08:22:34;0;49	91562;8	47795;0;0;50;
$GPXUP;3637;08:22:35;0;49	91573;8	47804;0;0;49;
$GPXUP;3637;08:22:36;0;49	91584;8	47812;0;0;46;
$GPXUP;3637;08:22:37;0;49	91593;8	47822;0;0;44;
$GPXUP;3637;08:22:38;0;49	916;8	47835;0;0;43;
$GPXUP;3637;08:22:39;0;49	91606;8	47849;0;0;44;
$GPXUP;3637;08:22:40;0;49	91613;8	47861;0;0;42;
$GPXUP;3637;08:22:41;0;49	91623;8	47869;0;0;42;
$GPXUP;3637;08:22:42;0;49	91635;8	47869;0;0;46;
$GPXUP;3637;08:22:43;0;49	9165;8	47862;0;0;55;
$GPXUP;3637;08:22:44;0;49	91664;8	47848;0;0;65;
$GPXUP;3637;08:22:45;0;49	91678;8	47829;0;0;72;
$GPXUP;3637;08:22:46;0;49	91691;8	47807;0;0;74;
$GPXUP;3637;08:22:47;0;49	91703;8	47784;0;0;75;
$GPXUP;3637;08:22:48;0;49	91712;8	47757;0;0;76;
$GPXUP;3637;08:22:49;0;49	91717;8	47728;0;0;76;
$GPXUP;3637;08:22:50;0;49	91717;8	47699;0;0;75;
$GPXUP;3637;08:22:51;0;49	9171;8	4767;0;0;75;
$GPXUP;3637;08:22:52;0;49	91696;8	47644;0;0;75;
$GPXUP;3637;08:22:53;0;49	91682;8	47621;0;0;76;
$GPXUP;3637;08:22:54;0;49	91667;8	476;0;0;75;
$GPXUP;3637;08:22:55;0;49	91651;8	47582;0;0;70;
$GPXUP;3637;08:22:56;0;49	91634;8	47572;0;0;65;
$GPXUP;3637;08:22:57;0;49	91616;8	47574;0;0;64;
$GPXUP;3637;08:22:58;0;49	91602;8	47588;0;0;55;
$GPXUP;3637;08:22:59;0;49	91596;8	47609;0;0;51;
$GPXUP;3637;08:23:00;0;49	91593;8	4763;0;0;47;
$GPXUP;3637;08:23:01;0;49	91594;8	47649;0;0;42;
$GPXUP;3637;08:23:02;0;49	91597;8	47666;0;0;40;
$GPXUP;3637;08:23:03;0;49	91602;8	4768;0;0;37;
$GPXUP;3637;08:23:04;0;49	91609;8	4769;0;0;35;
$GPXUP;3637;08:23:05;0;49	9162;8	47693;0;0;37;
$GPXUP;3637;08:23:06;0;49	91632;8	47691;0;0;48;
$GPXUP;3637;08:23:07;0;49	91646;8	47689;0;0;52;
$GPXUP;3637;08:23:08;0;49	9166;8	47686;0;0;56;
$GPXUP;3637;08:23:09;0;49	91675;8	47679;0;0;59;
$GPXUP;3637;08:23:10;0;49	91689;8	47668;0;0;64;
$GPXUP;3637;08:23:11;0;49	91704;8	47654;0;0;65;
$GPXUP;3637;08:23:12;0;49	91718;8	47641;0;0;65;
$GPXUP;3637;08:23:13;0;49	91733;8	4763;0;0;64;
$GPXUP;3637;08:23:14;0;49	91749;8	47622;0;0;63;
$GPXUP;3637;08:23:15;0;49	91764;8	47615;0;0;64;
$GPXUP;3637;08:23:16;0;49	91779;8	47609;0;0;61;
$GPXUP;3637;08:23:17;0;49	91795;8	47605;0;0;65;
$GPXUP;3637;08:23:18;0;49	91811;8	47602;0;0;62;
$GPXUP;3637;08:23:19;0;49	91826;8	47598;0;0;63;
$GPXUP;3637;08:23:20;0;49	91842;8	47589;0;0;67;
$GPXUP;3637;08:23:21;0;49	91857;8	47575;0;0;71;
$GPXUP;3637;08:23:22;0;49	91871;8	47558;0;0;72;
$GPXUP;3637;08:23:23;0;49	91885;8	47539;0;0;72;
$GPXUP;3637;08:23:24;0;49	91897;8	47519;0;0;69;
$GPXUP;3637;08:23:25;0;49	91909;8	47499;0;0;68;
$GPXUP;3637;08:23:26;0;49	9192;8	4748;0;0;66;
$GPXUP;3637;08:23:27;0;49	91932;8	47463;0;0;63;
$GPXUP;3637;08:23:28;0;49	91945;8	47449;0;0;62;
$GPXUP;3637;08:23:29;0;49	91958;8	47438;0;0;58;
$GPXUP;3637;08:23:30;0;49	91972;8	47435;0;0;56;
$GPXUP;3637;08:23:31;0;49	91985;8	47437;0;0;52;
$GPXUP;3637;08:23:32;0;49	91998;8	47439;0;0;53;
$GPXUP;3637;08:23:33;0;49	92012;8	47438;0;0;58;
$GPXUP;3637;08:23:34;0;49	92027;8	47432;0;0;65;
$GPXUP;3637;08:23:35;0;49	92042;8	4742;0;0;71;
$GPXUP;3637;08:23:36;0;49	92057;8	47406;0;0;71;
$GPXUP;3637;08:23:37;0;49	92072;8	47389;0;0;72;
$GPXUP;3637;08:23:38;0;49	92086;8	47373;0;0;71;
$GPXUP;3637;08:23:39;0;49	92101;8	47357;0;0;72;
$GPXUP;3637;08:23:40;0;49	92115;8	4734;0;0;73;
$GPXUP;3637;08:23:41;0;49	92129;8	47322;0;0;73;
$GPXUP;3637;08:23:42;0;49	92142;8	47303;0;0;70;
$GPXUP;3637;08:23:43;0;49	92156;8	47287;0;0;68;
$GPXUP;3637;08:23:44;0;49	9217;8	47274;0;0;65;
$GPXUP;3637;08:23:45;0;49	92185;8	47266;0;0;63;
$GPXUP;3637;08:23:46;0;49	922;8	47264;0;0;60;
$GPXUP;3637;08:23:47;0;49	92214;8	4727;0;0;57;
$GPXUP;3637;08:23:48;0;49	92226;8	4728;0;0;56;
$GPXUP;3637;08:23:49;0;49	92237;8	47291;0;0;54;
$GPXUP;3637;08:23:50;0;49	92249;8	47302;0;0;51;
$GPXUP;3637;08:23:51;0;49	9226;8	4731;0;0;49;
$GPXUP;3637;08:23:52;0;49	92272;8	47316;0;0;48;
$GPXUP;3637;08:23:53;0;49	92284;8	4732;0;0;48;
$GPXUP;3637;08:23:54;0;49	92296;8	47324;0;0;50;
$GPXUP;3637;08:23:55;0;49	92308;8	47325;0;0;55;
$GPXUP;3637;08:23:56;0;49	92322;8	47323;0;0;57;
$GPXUP;3637;08:23:57;0;49	92336;8	47324;0;0;55;
$GPXUP;3637;08:23:58;0;49	92349;8	47328;0;0;51;
$GPXUP;3637;08:23:59;0;49	92362;8	47334;0;0;50;
$GPXUP;3637;08:24:00;0;49	92374;8	47337;0;0;51;
$GPXUP;3637;08:24:01;0;49	92388;8	47338;0;0;52;
$GPXUP;3637;08:24:02;0;49	92401;8	47337;0;0;51;
$GPXUP;3637;08:24:03;0;49	92414;8	47337;0;0;54;
$GPXUP;3637;08:24:04;0;49	92427;8	47338;0;0;56;
$GPXUP;3637;08:24:05;0;49	9244;8	47342;0;0;55;
$GPXUP;3637;08:24:06;0;49	92453;8	47348;0;0;52;
$GPXUP;3637;08:24:07;0;49	92465;8	47354;0;0;51;
$GPXUP;3637;08:24:08;0;49	92477;8	4736;0;0;52;
$GPXUP;3637;08:24:09;0;49	92489;8	47368;0;0;55;
$GPXUP;3637;08:24:10;0;49	92503;8	47374;0;0;57;
$GPXUP;3637;08:24:11;0;49	92517;8	47377;0;0;56;
$GPXUP;3637;08:24:12;0;49	92531;8	47373;0;0;57;
$GPXUP;3637;08:24:13;0;49	92546;8	47365;0;0;62;
$GPXUP;3637;08:24:14;0;49	9256;8	47355;0;0;65;
$GPXUP;3637;08:24:15;0;49	92575;8	47344;0;0;68;
$GPXUP;3637;08:24:16;0;49	9259;8	4733;0;0;71;
$GPXUP;3637;08:24:17;0;49	92605;8	47315;0;0;72;
$GPXUP;3637;08:24:18;0;49	9262;8	47299;0;0;72;
$GPXUP;3637;08:24:19;0;49	92634;8	4728;0;0;73;
$GPXUP;3637;08:24:20;0;49	92645;8	47257;0;0;73;
$GPXUP;3637;08:24:21;0;49	92654;8	47232;0;0;75;
$GPXUP;3637;08:24:22;0;49	92663;8	47205;0;0;76;
$GPXUP;3637;08:24:23;0;49	92671;8	47178;0;0;75;
$GPXUP;3637;08:24:24;0;49	92679;8	47151;0;0;77;
$GPXUP;3637;08:24:25;0;49	92686;8	47122;0;0;78;
$GPXUP;3637;08:24:26;0;49	92692;8	47094;0;0;77;
$GPXUP;3637;08:24:27;0;49	92698;8	47066;0;0;71;
$GPXUP;3637;08:24:28;0;49	92706;8	47044;0;0;63;
$GPXUP;3637;08:24:29;0;49	92716;8	47029;0;0;54;
$GPXUP;3637;08:24:30;0;49	92728;8	47021;0;0;49;
$GPXUP;3637;08:24:31;0;49	9274;8	47016;0;0;50;
$GPXUP;3637;08:24:32;0;49	92753;8	47012;0;0;53;
$GPXUP;3637;08:24:33;0;49	92767;8	4701;0;0;55;
$GPXUP;3637;08:24:34;0;49	92781;8	47007;0;0;55;
$GPXUP;3637;08:24:35;0;49	92795;8	47002;0;0;60;
$GPXUP;3637;08:24:36;0;49	9281;8	46994;0;0;65;
$GPXUP;3637;08:24:37;0;49	92826;8	46984;0;0;69;
$GPXUP;3637;08:24:38;0;49	92841;8	46973;0;0;70;
$GPXUP;3637;08:24:39;0;49	92857;8	46965;0;0;67;
$GPXUP;3637;08:24:40;0;49	92873;8	46959;0;0;66;
$GPXUP;3637;08:24:41;0;49	92889;8	46954;0;0;64;
$GPXUP;3637;08:24:42;0;49	92904;8	46954;0;0;61;
$GPXUP;3637;08:24:43;0;49	92919;8	46958;0;0;59;
$GPXUP;3637;08:24:44;0;49	92934;8	46962;0;0;61;
$GPXUP;3637;08:24:45;0;49	9295;8	46961;0;0;66;
$GPXUP;3637;08:24:46;0;49	92966;8	46957;0;0;68;
$GPXUP;3637;08:24:47;0;49	92983;8	46949;0;0;70;
$GPXUP;3637;08:24:48;0;49	92999;8	46938;0;0;67;
$GPXUP;3637;08:24:49;0;49	93014;8	46929;0;0;60;
$GPXUP;3637;08:24:50;0;49	93027;8	46923;0;0;55;
$GPXUP;3637;08:24:51;0;49	93041;8	46918;0;0;55;
$GPXUP;3637;08:24:52;0;49	93056;8	46917;0;0;56;
$GPXUP;3637;08:24:53;0;49	93069;8	46918;0;0;53;
$GPXUP;3637;08:24:54;0;49	93082;8	46921;0;0;51;
$GPXUP;3637;08:24:55;0;49	93095;8	46922;0;0;51;
$GPXUP;3637;08:24:56;0;49	93108;8	46919;0;0;53;
$GPXUP;3637;08:24:57;0;49	93122;8	46908;0;0;62;
$GPXUP;3637;08:24:58;0;49	93135;8	46894;0;0;64;
$GPXUP;3637;08:24:59;0;49	93147;8	46878;0;0;65;
$GPXUP;3637;08:25:00;0;49	93159;8	46861;0;0;66;
$GPXUP;3637;08:25:01;0;49	93171;8	46843;0;0;67;
$GPXUP;3637;08:25:02;0;49	93184;8	46827;0;0;68;
$GPXUP;3637;08:25:03;0;49	93198;8	46813;0;0;68;
$GPXUP;3637;08:25:04;0;49	93213;8	46798;0;0;68;
$GPXUP;3637;08:25:05;0;49	93226;8	46783;0;0;68;
$GPXUP;3637;08:25:06;0;49	93239;8	46765;0;0;68;
$GPXUP;3637;08:25:07;0;49	9325;8	46744;0;0;69;
$GPXUP;3637;08:25:08;0;49	93259;8	46721;0;0;70;
$GPXUP;3637;08:25:09;0;49	93268;8	46698;0;0;71;
$GPXUP;3637;08:25:10;0;49	93278;8	46675;0;0;72;
$GPXUP;3637;08:25:11;0;49	9329;8	46653;0;0;72;
$GPXUP;3637;08:25:12;0;49	93301;8	46631;0;0;74;
$GPXUP;3637;08:25:13;0;49	93312;8	46608;0;0;75;
$GPXUP;3637;08:25:14;0;49	93323;8	46584;0;0;76;
$GPXUP;3637;08:25:15;0;49	93334;8	4656;0;0;76;
$GPXUP;3637;08:25:16;0;49	93344;8	46536;0;0;76;
$GPXUP;3637;08:25:17;0;49	93354;8	46509;0;0;78;
$GPXUP;3637;08:25:18;0;49	9336;8	46481;0;0;78;
$GPXUP;3637;08:25:19;0;49	93366;8	46452;0;0;74;
$GPXUP;3637;08:25:20;0;49	93372;8	46426;0;0;72;
$GPXUP;3637;08:25:21;0;49	9338;8	46402;0;0;67;
$GPXUP;3637;08:25:22;0;49	93391;8	46383;0;0;63;
$GPXUP;3637;08:25:23;0;49	93405;8	46375;0;0;58;
$GPXUP;3637;08:25:24;0;49	9342;8	46373;0;0;52;
$GPXUP;3637;08:25:25;0;49	93433;8	46372;0;0;48;
$GPXUP;3637;08:25:26;0;49	93447;8	4637;0;0;49;
$GPXUP;3637;08:25:27;0;49	9346;8	46366;0;0;52;
$GPXUP;3637;08:25:28;0;49	93474;8	4636;0;0;54;
$GPXUP;3637;08:25:29;0;49	93487;8	46353;0;0;56;
$GPXUP;3637;08:25:30;0;49	935;8	46345;0;0;59;
$GPXUP;3637;08:25:31;0;49	93514;8	46335;0;0;59;
$GPXUP;3637;08:25:32;0;49	93528;8	46327;0;0;57;
$GPXUP;3637;08:25:33;0;49	93542;8	46321;0;0;57;
$GPXUP;3637;08:25:34;0;49	93556;8	4632;0;0;56;
$GPXUP;3637;08:25:35;0;49	9357;8	4632;0;0;56;
$GPXUP;3637;08:25:36;0;49	93584;8	4632;0;0;55;
$GPXUP;3637;08:25:37;0;49	93598;8	46315;0;0;55;
$GPXUP;3637;08:25:38;0;49	9361;8	46305;0;0;59;
$GPXUP;3637;08:25:39;0;49	93623;8	46292;0;0;62;
$GPXUP;3637;08:25:40;0;49	93635;8	46275;0;0;65;
$GPXUP;3637;08:25:41;0;49	93645;8	46255;0;0;67;
$GPXUP;3637;08:25:42;0;49	93654;8	46233;0;0;68;
$GPXUP;3637;08:25:43;0;49	93664;8	46211;0;0;68;
$GPXUP;3637;08:25:44;0;49	93674;8	4619;0;0;69;
$GPXUP;3637;08:25:45;0;49	93685;8	4617;0;0;67;
$GPXUP;3637;08:25:46;0;49	93697;8	46154;0;0;65;
$GPXUP;3637;08:25:47;0;49	93711;8	46143;0;0;63;
$GPXUP;3637;08:25:48;0;49	93726;8	46133;0;0;63;
$GPXUP;3637;08:25:49;0;49	9374;8	46124;0;0;62;
$GPXUP;3637;08:25:50;0;49	93755;8	46116;0;0;63;
$GPXUP;3637;08:25:51;0;49	9377;8	4611;0;0;58;
$GPXUP;3637;08:25:52;0;49	93784;8	4611;0;0;55;
$GPXUP;3637;08:25:53;0;49	93797;8	46116;0;0;53;
$GPXUP;3637;08:25:54;0;49	9381;8	46118;0;0;52;
$GPXUP;3637;08:25:55;0;49	93823;8	46115;0;0;55;
$GPXUP;3637;08:25:56;0;49	93837;8	46109;0;0;54;
$GPXUP;3637;08:25:57;0;49	93849;8	46104;0;0;47;
$GPXUP;3637;08:25:58;0;49	9386;8	46104;0;0;41;
$GPXUP;3637;08:25:59;0;49	93869;8	4611;0;0;37;
$GPXUP;3637;08:26:00;0;49	93877;8	4612;0;0;40;
$GPXUP;3637;08:26:01;0;49	93886;8	46131;0;0;43;
$GPXUP;3637;08:26:02;0;49	93895;8	46141;0;0;42;
$GPXUP;3637;08:26:03;0;49	93905;8	46148;0;0;44;
$GPXUP;3637;08:26:04;0;49	93916;8	4615;0;0;48;
$GPXUP;3637;08:26:05;0;49	93929;8	4615;0;0;54;
$GPXUP;3637;08:26:06;0;49	93943;8	46144;0;0;56;
$GPXUP;3637;08:26:07;0;49	93956;8	46136;0;0;58;
$GPXUP;3637;08:26:08;0;49	9397;8	46125;0;0;63;
$GPXUP;3637;08:26:09;0;49	93984;8	4611;0;0;69;
$GPXUP;3637;08:26:10;0;49	93997;8	46093;0;0;70;
$GPXUP;3637;08:26:11;0;49	9401;8	46075;0;0;70;
$GPXUP;3637;08:26:12;0;49	94022;8	46055;0;0;70;
$GPXUP;3637;08:26:13;0;49	94033;8	46034;0;0;70;
$GPXUP;3637;08:26:14;0;49	94042;8	4601;0;0;73;
$GPXUP;3637;08:26:15;0;49	94051;8	45985;0;0;73;
$GPXUP;3637;08:26:16;0;49	9406;8	45961;0;0;72;
$GPXUP;3637;08:26:17;0;49	94071;8	45938;0;0;72;
$GPXUP;3637;08:26:18;0;49	94082;8	45916;0;0;71;
$GPXUP;3637;08:26:19;0;49	94092;8	45893;0;0;71;
$GPXUP;3637;08:26:20;0;49	94102;8	45869;0;0;72;
$GPXUP;3637;08:26:21;0;49	94111;8	45845;0;0;73;
$GPXUP;3637;08:26:22;0;49	94121;8	45821;0;0;74;
$GPXUP;3637;08:26:23;0;49	94132;8	45797;0;0;75;
$GPXUP;3637;08:26:24;0;49	94142;8	45772;0;0;77;
$GPXUP;3637;08:26:25;0;49	94149;8	45744;0;0;79;
$GPXUP;3637;08:26:26;0;49	94156;8	45715;0;0;79;
$GPXUP;3637;08:26:27;0;49	94163;8	45687;0;0;78;
$GPXUP;3637;08:26:28;0;49	94174;8	45662;0;0;75;
$GPXUP;3637;08:26:29;0;49	94186;8	45641;0;0;73;
$GPXUP;3637;08:26:30;0;49	94199;8	45621;0;0;69;
$GPXUP;3637;08:26:31;0;49	94211;8	45603;0;0;66;
$GPXUP;3637;08:26:32;0;49	94224;8	45586;0;0;66;
$GPXUP;3637;08:26:33;0;49	94237;8	45572;0;0;65;
$GPXUP;3637;08:26:34;0;49	94251;8	45558;0;0;67;
$GPXUP;3637;08:26:35;0;49	94264;8	45544;0;0;67;
$GPXUP;3637;08:26:36;0;49	94278;8	45527;0;0;69;
$GPXUP;3637;08:26:37;0;49	9429;8	45508;0;0;69;
$GPXUP;3637;08:26:38;0;49	94302;8	45489;0;0;69;
$GPXUP;3637;08:26:39;0;49	94315;8	45472;0;0;66;
$GPXUP;3637;08:26:40;0;49	94328;8	45459;0;0;60;
$GPXUP;3637;08:26:41;0;49	94342;8	45449;0;0;58;
$GPXUP;3637;08:26:42;0;49	94355;8	4544;0;0;59;
$GPXUP;3637;08:26:43;0;49	94369;8	45431;0;0;58;
$GPXUP;3637;08:26:44;0;49	94382;8	45419;0;0;61;
$GPXUP;3637;08:26:45;0;49	94393;8	45403;0;0;66;
$GPXUP;3637;08:26:46;0;49	94405;8	45383;0;0;71;
$GPXUP;3637;08:26:47;0;49	94416;8	45362;0;0;73;
$GPXUP;3637;08:26:48;0;49	94428;8	45341;0;0;72;
$GPXUP;3637;08:26:49;0;49	9444;8	45321;0;0;71;
$GPXUP;3637;08:26:50;0;49	94452;8	453;0;0;72;
$GPXUP;3637;08:26:51;0;49	94464;8	45281;0;0;72;
$GPXUP;3637;08:26:52;0;49	94478;8	45261;0;0;71;
$GPXUP;3637;08:26:53;0;49	9449;8	45242;0;0;71;
$GPXUP;3637;08:26:54;0;49	94503;8	45224;0;0;71;
$GPXUP;3637;08:26:55;0;49	94517;8	45208;0;0;70;
$GPXUP;3637;08:26:56;0;49	94532;8	45193;0;0;69;
$GPXUP;3637;08:26:57;0;49	94546;8	4518;0;0;67;
$GPXUP;3637;08:26:58;0;49	9456;8	45166;0;0;62;
$GPXUP;3637;08:26:59;0;49	94574;8	45157;0;0;58;
$GPXUP;3637;08:27:00;0;49	94588;8	4515;0;0;57;
$GPXUP;3637;08:27:01;0;49	94602;8	45144;0;0;57;
$GPXUP;3637;08:27:02;0;49	94616;8	45138;0;0;58;
$GPXUP;3637;08:27:03;0;49	9463;8	45133;0;0;57;
$GPXUP;3637;08:27:04;0;49	94644;8	45131;0;0;51;
$GPXUP;3637;08:27:05;0;49	94656;8	45131;0;0;45;
$GPXUP;3637;08:27:06;0;49	94667;8	45133;0;0;44;
$GPXUP;3637;08:27:07;0;49	94678;8	45135;0;0;43;
$GPXUP;3637;08:27:08;0;49	94689;8	45138;0;0;45;
$GPXUP;3637;08:27:09;0;49	947;8	45143;0;0;47;
$GPXUP;3637;08:27:10;0;49	9471;8	45152;0;0;44;
$GPXUP;3637;08:27:11;0;49	9472;8	45159;0;0;41;
$GPXUP;3637;08:27:12;0;49	9473;8	45165;0;0;42;
$GPXUP;3637;08:27:13;0;49	94741;8	45168;0;0;47;
$GPXUP;3637;08:27:14;0;49	94754;8	45167;0;0;52;
$GPXUP;3637;08:27:15;0;49	94767;8	45163;0;0;59;
$GPXUP;3637;08:27:16;0;49	94781;8	45154;0;0;64;
$GPXUP;3637;08:27:17;0;49	94796;8	45142;0;0;66;
$GPXUP;3637;08:27:18;0;49	9481;8	4513;0;0;66;
$GPXUP;3637;08:27:19;0;49	94823;8	45115;0;0;65;
$GPXUP;3637;08:27:20;0;49	94836;8	45099;0;0;63;
$GPXUP;3637;08:27:21;0;49	94846;8	45082;0;0;61;
$GPXUP;3637;08:27:22;0;49	94856;8	45064;0;0;61;
$GPXUP;3637;08:27:23;0;49	94864;8	45044;0;0;63;
$GPXUP;3637;08:27:24;0;49	94873;8	45023;0;0;65;
$GPXUP;3637;08:27:25;0;49	9488;8	45;0;0;68;
$GPXUP;3637;08:27:26;0;49	94886;8	44974;0;0;70;
$GPXUP;3637;08:27:27;0;49	94892;8	44949;0;0;69;
$GPXUP;3637;08:27:28;0;49	94901;8	44926;0;0;66;
$GPXUP;3637;08:27:29;0;49	94912;8	44907;0;0;67;
$GPXUP;3637;08:27:30;0;49	94926;8	44891;0;0;69;
$GPXUP;3637;08:27:31;0;49	9494;8	44876;0;0;71;
$GPXUP;3637;08:27:32;0;49	94954;8	44858;0;0;73;
$GPXUP;3637;08:27:33;0;49	94965;8	44836;0;0;74;
$GPXUP;3637;08:27:34;0;49	94972;8	44809;0;0;74;
$GPXUP;3637;08:27:35;0;49	94976;8	4478;0;0;77;
$GPXUP;3637;08:27:36;0;49	94976;8	4475;0;0;78;
$GPXUP;3637;08:27:37;0;49	9497;8	44721;0;0;74;
$GPXUP;3637;08:27:38;0;49	94964;8	44694;0;0;71;
$GPXUP;3637;08:27:39;0;49	94955;8	4467;0;0;69;
$GPXUP;3637;08:27:40;0;49	94945;8	44648;0;0;67;
$GPXUP;3637;08:27:41;0;49	94934;8	44628;0;0;66;
$GPXUP;3637;08:27:42;0;49	94925;8	44605;0;0;71;
$GPXUP;3637;08:27:43;0;49	94918;8	44578;0;0;72;
$GPXUP;3637;08:27:44;0;49	94916;8	4455;0;0;74;
$GPXUP;3637;08:27:45;0;49	94918;8	4452;0;0;74;
$GPXUP;3637;08:27:46;0;49	94923;8	44492;0;0;71;
$GPXUP;3637;08:27:47;0;49	94928;8	44466;0;0;69;
$GPXUP;3637;08:27:48;0;49	94932;8	44441;0;0;64;
$GPXUP;3637;08:27:49;0;49	94935;8	44416;0;0;63;
$GPXUP;3637;08:27:50;0;49	9494;8	44394;0;0;58;
$GPXUP;3637;08:27:51;0;49	94947;8	44376;0;0;54;
$GPXUP;3637;08:27:52;0;49	94957;8	44362;0;0;51;
$GPXUP;3637;08:27:53;0;49	94968;8	4435;0;0;52;
$GPXUP;3637;08:27:54;0;49	94978;8	44336;0;0;56;
$GPXUP;3637;08:27:55;0;49	94988;8	44319;0;0;62;
$GPXUP;3637;08:27:56;0;49	94996;8	44299;0;0;63;
$GPXUP;3637;08:27:57;0;49	95004;8	44277;0;0;64;
$GPXUP;3637;08:27:58;0;49	95012;8	44256;0;0;61;
$GPXUP;3637;08:27:59;0;49	95022;8	44239;0;0;59;
$GPXUP;3637;08:28:00;0;49	95035;8	44228;0;0;57;
$GPXUP;3637;08:28:01;0;49	95049;8	44223;0;0;57;
$GPXUP;3637;08:28:02;0;49	95063;8	44221;0;0;57;
$GPXUP;3637;08:28:03;0;49	95078;8	44223;0;0;55;
$GPXUP;3637;08:28:04;0;49	95092;8	44225;0;0;58;
$GPXUP;3637;08:28:05;0;49	95107;8	44222;0;0;60;
$GPXUP;3637;08:28:06;0;49	95122;8	44212;0;0;65;
$GPXUP;3637;08:28:07;0;49	95136;8	44198;0;0;69;
$GPXUP;3637;08:28:08;0;49	95149;8	44181;0;0;70;
$GPXUP;3637;08:28:09;0;49	95162;8	44162;0;0;72;
$GPXUP;3637;08:28:10;0;49	95174;8	4414;0;0;72;
$GPXUP;3637;08:28:11;0;49	95184;8	44117;0;0;71;
$GPXUP;3637;08:28:12;0;49	95193;8	44094;0;0;67;
$GPXUP;3637;08:28:13;0;49	95203;8	44074;0;0;64;
$GPXUP;3637;08:28:14;0;49	95215;8	44057;0;0;64;
$GPXUP;3637;08:28:15;0;49	95227;8	44041;0;0;66;
$GPXUP;3637;08:28:16;0;49	9524;8	44027;0;0;66;
$GPXUP;3637;08:28:17;0;49	95255;8	44015;0;0;66;
$GPXUP;3637;08:28:18;0;49	9527;8	44005;0;0;63;
$GPXUP;3637;08:28:19;0;49	95284;8	43998;0;0;60;
$GPXUP;3637;08:28:20;0;49	95299;8	43993;0;0;57;
$GPXUP;3637;08:28:21;0;49	95313;8	43991;0;0;56;
$GPXUP;3637;08:28:22;0;49	95327;8	4399;0;0;56;
$GPXUP;3637;08:28:23;0;49	95341;8	43988;0;0;58;
$GPXUP;3637;08:28:24;0;49	95355;8	43982;0;0;61;
$GPXUP;3637;08:28:25;0;49	95369;8	43971;0;0;65;
$GPXUP;3637;08:28:26;0;49	95383;8	43959;0;0;62;
$GPXUP;3637;08:28:27;0;49	95397;8	4395;0;0;54;
$GPXUP;3637;08:28:28;0;49	95409;8	43948;0;0;48;
$GPXUP;3637;08:28:29;0;49	9542;8	4395;0;0;44;
$GPXUP;3637;08:28:30;0;49	95431;8	43955;0;0;43;
$GPXUP;3637;08:28:31;0;49	95442;8	43961;0;0;43;
$GPXUP;3637;08:28:32;0;49	95452;8	4397;0;0;42;
$GPXUP;3637;08:28:33;0;49	95461;8	43978;0;0;43;
$GPXUP;3637;08:28:34;0;49	95471;8	43983;0;0;43;
$GPXUP;3637;08:28:35;0;49	95484;8	43982;0;0;51;
$GPXUP;3637;08:28:36;0;49	95499;8	4398;0;0;54;
$GPXUP;3637;08:28:37;0;49	95512;8	4398;0;0;49;
$GPXUP;3637;08:28:38;0;49	95524;8	43985;0;0;44;
$GPXUP;3637;08:28:39;0;49	95534;8	43993;0;0;42;
$GPXUP;3637;08:28:40;0;49	95543;8	44002;0;0;43;
$GPXUP;3637;08:28:41;0;49	95552;8	44011;0;0;45;
$GPXUP;3637;08:28:42;0;49	95562;8	44019;0;0;47;
$GPXUP;3637;08:28:43;0;49	95573;8	44028;0;0;48;
$GPXUP;3637;08:28:44;0;49	95583;8	44038;0;0;49;
$GPXUP;3637;08:28:45;0;49	95592;8	4405;0;0;51;
$GPXUP;3637;08:28:46;0;49	95603;8	44061;0;0;53;
$GPXUP;3637;08:28:47;0;49	95615;8	44071;0;0;54;
$GPXUP;3637;08:28:48;0;49	95627;8	4408;0;0;54;
$GPXUP;3637;08:28:49;0;49	9564;8	44089;0;0;53;
$GPXUP;3637;08:28:50;0;49	95651;8	44098;0;0;50;
$GPXUP;3637;08:28:51;0;49	95662;8	44109;0;0;49;
$GPXUP;3637;08:28:52;0;49	9567;8	44122;0;0;49;
$GPXUP;3637;08:28:53;0;49	95677;8	44139;0;0;51;
$GPXUP;3637;08:28:54;0;49	9568;8	44157;0;0;49;
$GPXUP;3637;08:28:55;0;49	95684;8	44175;0;0;45;
$GPXUP;3637;08:28:56;0;49	95688;8	44191;0;0;44;
$GPXUP;3637;08:28:57;0;49	95693;8	44206;0;0;45;
$GPXUP;3637;08:28:58;0;49	95699;8	44221;0;0;44;
$GPXUP;3637;08:28:59;0;49	95706;8	44235;0;0;44;
$GPXUP;3637;08:29:00;0;49	95713;8	44248;0;0;44;
$GPXUP;3637;08:29:01;0;49	95722;8	44257;0;0;45;
$GPXUP;3637;08:29:02;0;49	95732;8	44265;0;0;47;
$GPXUP;3637;08:29:03;0;49	95744;8	44272;0;0;50;
$GPXUP;3637;08:29:04;0;49	95756;8	44279;0;0;53;
$GPXUP;3637;08:29:05;0;49	95768;8	44288;0;0;53;
$GPXUP;3637;08:29:06;0;49	9578;8	44298;0;0;50;
$GPXUP;3637;08:29:07;0;49	95791;8	44306;0;0;47;
$GPXUP;3637;08:29:08;0;49	95802;8	44311;0;0;48;
$GPXUP;3637;08:29:09;0;49	95815;8	44312;0;0;52;
$GPXUP;3637;08:29:10;0;49	95829;8	44307;0;0;60;
$GPXUP;3637;08:29:11;0;49	95844;8	44299;0;0;65;
$GPXUP;3637;08:29:12;0;49	95859;8	4429;0;0;63;
$GPXUP;3637;08:29:13;0;49	95874;8	44284;0;0;61;
$GPXUP;3637;08:29:14;0;49	95889;8	44283;0;0;61;
$GPXUP;3637;08:29:15;0;49	95904;8	44287;0;0;58;
$GPXUP;3637;08:29:16;0;49	95916;8	44296;0;0;56;
$GPXUP;3637;08:29:17;0;49	95928;8	44308;0;0;53;
$GPXUP;3637;08:29:18;0;49	95939;8	44317;0;0;52;
$GPXUP;3637;08:29:19;0;49	95952;8	44324;0;0;54;
$GPXUP;3637;08:29:20;0;49	95965;8	44328;0;0;58;
$GPXUP;3637;08:29:21;0;49	95979;8	44333;0;0;56;
$GPXUP;3637;08:29:22;0;49	95991;8	44342;0;0;53;
$GPXUP;3637;08:29:23;0;49	96;8	44355;0;0;50;
$GPXUP;3637;08:29:24;0;49	96008;8	44369;0;0;48;
$GPXUP;3637;08:29:25;0;49	96017;8	44381;0;0;47;
$GPXUP;3637;08:29:26;0;49	96027;8	44391;0;0;47;
$GPXUP;3637;08:29:27;0;49	96038;8	44397;0;0;49;
$GPXUP;3637;08:29:28;0;49	96051;8	44401;0;0;51;
$GPXUP;3637;08:29:29;0;49	96064;8	44405;0;0;58;
$GPXUP;3637;08:29:30;0;49	96078;8	4441;0;0;58;
$GPXUP;3637;08:29:31;0;49	96092;8	44415;0;0;57;
$GPXUP;3637;08:29:32;0;49	96107;8	44415;0;0;58;
$GPXUP;3637;08:29:33;0;49	96122;8	44409;0;0;62;
$GPXUP;3637;08:29:34;0;49	96136;8	444;0;0;63;
$GPXUP;3637;08:29:35;0;49	96151;8	44391;0;0;62;
$GPXUP;3637;08:29:36;0;49	96166;8	44383;0;0;62;
$GPXUP;3637;08:29:37;0;49	96181;8	44379;0;0;61;
$GPXUP;3637;08:29:38;0;49	96196;8	44377;0;0;62;
$GPXUP;3637;08:29:39;0;49	96212;8	44373;0;0;62;
$GPXUP;3637;08:29:40;0;49	96227;8	44367;0;0;62;
$GPXUP;3637;08:29:41;0;49	96242;8	44362;0;0;61;
$GPXUP;3637;08:29:42;0;49	96256;8	44357;0;0;61;
$GPXUP;3637;08:29:43;0;49	96272;8	44352;0;0;68;
$GPXUP;3637;08:29:44;0;49	96289;8	44341;0;0;73;
$GPXUP;3637;08:29:45;0;49	96305;8	44328;0;0;73;
$GPXUP;3637;08:29:46;0;49	96321;8	44316;0;0;71;
$GPXUP;3637;08:29:47;0;49	96338;8	44306;0;0;68;
$GPXUP;3637;08:29:48;0;49	96354;8	44298;0;0;67;
$GPXUP;3637;08:29:49;0;49	96369;8	44286;0;0;66;
$GPXUP;3637;08:29:50;0;49	96383;8	44273;0;0;63;
$GPXUP;3637;08:29:51;0;49	96396;8	44261;0;0;62;
$GPXUP;3637;08:29:52;0;49	9641;8	44247;0;0;64;
$GPXUP;3637;08:29:53;0;49	96424;8	44235;0;0;63;
$GPXUP;3637;08:29:54;0;49	96438;8	44228;0;0;59;
$GPXUP;3637;08:29:55;0;49	96452;8	44228;0;0;55;
$GPXUP;3637;08:29:56;0;49	96465;8	44232;0;0;50;
$GPXUP;3637;08:29:57;0;49	96477;8	44238;0;0;49;
$GPXUP;3637;08:29:58;0;49	96488;8	44244;0;0;50;
$GPXUP;3637;08:29:59;0;49	965;8	4425;0;0;52;
$GPXUP;3637;08:30:00;0;49	96514;8	44252;0;0;56;
$GPXUP;3637;08:30:01;0;49	96528;8	4425;0;0;62;
$GPXUP;3637;08:30:02;0;49	96543;8	44244;0;0;63;
$GPXUP;3637;08:30:03;0;49	96558;8	44236;0;0;63;
$GPXUP;3637;08:30:04;0;49	96572;8	44225;0;0;61;
$GPXUP;3637;08:30:05;0;49	96585;8	44213;0;0;57;
$GPXUP;3637;08:30:06;0;49	96597;8	44204;0;0;49;
$GPXUP;3637;08:30:07;0;49	96608;8	44199;0;0;50;
$GPXUP;3637;08:30:08;0;49	9662;8	44197;0;0;50;
$GPXUP;3637;08:30:09;0;49	96633;8	44199;0;0;53;
$GPXUP;3637;08:30:10;0;49	96645;8	44208;0;0;56;
$GPXUP;3637;08:30:11;0;49	96655;8	44223;0;0;55;
$GPXUP;3637;08:30:12;0;49	96664;8	44238;0;0;50;
$GPXUP;3637;08:30:13;0;49	96673;8	4425;0;0;47;
$GPXUP;3637;08:30:14;0;49	96684;8	44259;0;0;46;
$GPXUP;3637;08:30:15;0;49	96695;8	44263;0;0;48;
$GPXUP;3637;08:30:16;0;49	96707;8	44262;0;0;52;
$GPXUP;3637;08:30:17;0;49	9672;8	44256;0;0;54;
$GPXUP;3637;08:30:18;0;49	96732;8	44246;0;0;56;
$GPXUP;3637;08:30:19;0;49	96744;8	44234;0;0;57;
$GPXUP;3637;08:30:20;0;49	96756;8	4422;0;0;58;
$GPXUP;3637;08:30:21;0;49	96766;8	44204;0;0;57;
$GPXUP;3637;08:30:22;0;49	96776;8	44189;0;0;57;
$GPXUP;3637;08:30:23;0;49	96786;8	44172;0;0;60;
$GPXUP;3637;08:30:24;0;49	96796;8	44154;0;0;61;
$GPXUP;3637;08:30:25;0;49	96806;8	44135;0;0;62;
$GPXUP;3637;08:30:26;0;49	96816;8	44118;0;0;61;
$GPXUP;3637;08:30:27;0;49	96828;8	44105;0;0;58;
$GPXUP;3637;08:30:28;0;49	96842;8	44097;0;0;57;
$GPXUP;3637;08:30:29;0;49	96856;8	44093;0;0;57;
$GPXUP;3637;08:30:30;0;49	96869;8	44094;0;0;55;
$GPXUP;3637;08:30:31;0;49	96882;8	44099;0;0;54;
$GPXUP;3637;08:30:32;0;49	96896;8	44101;0;0;54;
$GPXUP;3637;08:30:33;0;49	9691;8	44099;0;0;58;
$GPXUP;3637;08:30:34;0;49	96924;8	44094;0;0;60;
$GPXUP;3637;08:30:35;0;49	96938;8	44086;0;0;62;
$GPXUP;3637;08:30:36;0;49	96952;8	44074;0;0;64;
$GPXUP;3637;08:30:37;0;49	96965;8	44061;0;0;66;
$GPXUP;3637;08:30:38;0;49	96979;8	44048;0;0;65;
$GPXUP;3637;08:30:39;0;49	96994;8	44036;0;0;65;
$GPXUP;3637;08:30:40;0;49	97008;8	44024;0;0;65;
$GPXUP;3637;08:30:41;0;49	97022;8	4401;0;0;65;
$GPXUP;3637;08:30:42;0;49	97036;8	43997;0;0;64;
$GPXUP;3637;08:30:43;0;49	97049;8	43984;0;0;65;
$GPXUP;3637;08:30:44;0;49	97063;8	43972;0;0;66;
$GPXUP;3637;08:30:45;0;49	97077;8	43957;0;0;67;
$GPXUP;3637;08:30:46;0;49	9709;8	4394;0;0;68;
$GPXUP;3637;08:30:47;0;49	97102;8	43922;0;0;68;
$GPXUP;3637;08:30:48;0;49	97115;8	43905;0;0;66;
$GPXUP;3637;08:30:49;0;49	97128;8	43891;0;0;65;
$GPXUP;3637;08:30:50;0;49	97143;8	43881;0;0;63;
$GPXUP;3637;08:30:51;0;49	97158;8	43876;0;0;60;
$GPXUP;3637;08:30:52;0;49	97172;8	43877;0;0;56;
$GPXUP;3637;08:30:53;0;49	97185;8	43881;0;0;52;
$GPXUP;3637;08:30:54;0;49	97198;8	43887;0;0;51;
$GPXUP;3637;08:30:55;0;49	9721;8	43893;0;0;51;
$GPXUP;3637;08:30:56;0;49	97222;8	43896;0;0;51;
$GPXUP;3637;08:30:57;0;49	97235;8	43898;0;0;52;
$GPXUP;3637;08:30:58;0;49	97248;8	439;0;0;51;
$GPXUP;3637;08:30:59;0;49	97261;8	43899;0;0;51;
$GPXUP;3637;08:31:00;0;49	97274;8	43892;0;0;57;
$GPXUP;3637;08:31:01;0;49	97288;8	43885;0;0;60;
$GPXUP;3637;08:31:02;0;49	97302;8	43877;0;0;61;
$GPXUP;3637;08:31:03;0;49	97317;8	43872;0;0;61;
$GPXUP;3637;08:31:04;0;49	97332;8	43872;0;0;60;
$GPXUP;3637;08:31:05;0;49	97346;8	43877;0;0;58;
$GPXUP;3637;08:31:06;0;49	9736;8	43884;0;0;57;
$GPXUP;3637;08:31:07;0;49	97374;8	4389;0;0;59;
$GPXUP;3637;08:31:08;0;49	97389;8	43892;0;0;60;
$GPXUP;3637;08:31:09;0;49	97404;8	43892;0;0;61;
$GPXUP;3637;08:31:10;0;49	9742;8	43888;0;0;63;
$GPXUP;3637;08:31:11;0;49	97436;8	43883;0;0;64;
$GPXUP;3637;08:31:12;0;49	97451;8	43876;0;0;63;
$GPXUP;3637;08:31:13;0;49	97466;8	43866;0;0;65;
$GPXUP;3637;08:31:14;0;49	97481;8	43856;0;0;63;
$GPXUP;3637;08:31:15;0;49	97495;8	43849;0;0;58;
$GPXUP;3637;08:31:16;0;49	9751;8	43843;0;0;58;
$GPXUP;3637;08:31:17;0;49	97524;8	43839;0;0;52;
$GPXUP;3637;08:31:18;0;49	97536;8	43839;0;0;47;
$GPXUP;3637;08:31:19;0;49	97547;8	43844;0;0;44;
$GPXUP;3637;08:31:20;0;49	97556;8	43854;0;0;44;
$GPXUP;3637;08:31:21;0;49	97566;8	43863;0;0;46;
$GPXUP;3637;08:31:22;0;49	97576;8	43872;0;0;47;
$GPXUP;3637;08:31:23;0;49	97587;8	43881;0;0;47;
$GPXUP;3637;08:31:24;0;49	97599;8	43887;0;0;48;
$GPXUP;3637;08:31:25;0;49	9761;8	43893;0;0;49;
$GPXUP;3637;08:31:26;0;49	97621;8	43901;0;0;49;
$GPXUP;3637;08:31:27;0;49	97631;8	43913;0;0;47;
$GPXUP;3637;08:31:28;0;49	97639;8	43926;0;0;46;
$GPXUP;3637;08:31:29;0;49	97646;8	4394;0;0;46;
$GPXUP;3637;08:31:30;0;49	97652;8	43956;0;0;45;
$GPXUP;3637;08:31:31;0;49	97658;8	4397;0;0;44;
$GPXUP;3637;08:31:32;0;49	97666;8	43982;0;0;42;
$GPXUP;3637;08:31:33;0;49	97675;8	4399;0;0;40;
$GPXUP;3637;08:31:34;0;49	97685;8	43993;0;0;42;
$GPXUP;3637;08:31:35;0;49	97696;8	43993;0;0;46;
$GPXUP;3637;08:31:36;0;49	97708;8	43993;0;0;47;
$GPXUP;3637;08:31:37;0;49	97721;8	43996;0;0;52;
$GPXUP;3637;08:31:38;0;49	97734;8	44003;0;0;55;
$GPXUP;3637;08:31:39;0;49	97746;8	44014;0;0;55;
$GPXUP;3637;08:31:40;0;49	97756;8	44028;0;0;54;
$GPXUP;3637;08:31:41;0;49	97766;8	44042;0;0;53;
$GPXUP;3637;08:31:42;0;49	97775;8	44058;0;0;53;
$GPXUP;3637;08:31:43;0;49	97785;8	44072;0;0;53;
$GPXUP;3637;08:31:44;0;49	97796;8	44084;0;0;53;
$GPXUP;3637;08:31:45;0;49	97808;8	44093;0;0;54;
$GPXUP;3637;08:31:46;0;49	9782;8	44103;0;0;55;
$GPXUP;3637;08:31:47;0;49	97831;8	44116;0;0;56;
$GPXUP;3637;08:31:48;0;49	97839;8	44134;0;0;56;
$GPXUP;3637;08:31:49;0;49	97846;8	44152;0;0;51;
$GPXUP;3637;08:31:50;0;49	97854;8	44166;0;0;49;
$GPXUP;3637;08:31:51;0;49	97865;8	44175;0;0;48;
$GPXUP;3637;08:31:52;0;49	97877;8	44182;0;0;49;
$GPXUP;3637;08:31:53;0;49	97888;8	44189;0;0;49;
$GPXUP;3637;08:31:54;0;49	97899;8	44198;0;0;51;
$GPXUP;3637;08:31:55;0;49	97911;8	44207;0;0;50;
$GPXUP;3637;08:31:56;0;49	97922;8	44213;0;0;50;
$GPXUP;3637;08:31:57;0;49	97934;8	44216;0;0;44;
$GPXUP;3637;08:31:58;0;49	97945;8	44216;0;0;41;
$GPXUP;3637;08:31:59;0;49	97955;8	44217;0;0;41;
$GPXUP;3637;08:32:00;0;49	97966;8	44219;0;0;44;
$GPXUP;3637;08:32:01;0;49	97977;8	44218;0;0;48;
$GPXUP;3637;08:32:02;0;49	97989;8	44216;0;0;51;
$GPXUP;3637;08:32:03;0;49	98002;8	44216;0;0;51;
$GPXUP;3637;08:32:04;0;49	98015;8	44218;0;0;51;
$GPXUP;3637;08:32:05;0;49	98028;8	44218;0;0;49;
$GPXUP;3637;08:32:06;0;49	9804;8	44222;0;0;47;
$GPXUP;3637;08:32:07;0;49	9805;8	4423;0;0;46;
$GPXUP;3637;08:32:08;0;49	98059;8	4424;0;0;45;
$GPXUP;3637;08:32:09;0;49	98067;8	44252;0;0;44;
$GPXUP;3637;08:32:10;0;49	98076;8	44262;0;0;42;
$GPXUP;3637;08:32:11;0;49	98086;8	44268;0;0;45;
$GPXUP;3637;08:32:12;0;49	98098;8	4427;0;0;48;
$GPXUP;3637;08:32:13;0;49	98111;8	4427;0;0;51;
$GPXUP;3637;08:32:14;0;49	98125;8	44269;0;0;56;
$GPXUP;3637;08:32:15;0;49	98139;8	4427;0;0;57;
$GPXUP;3637;08:32:16;0;49	98153;8	44275;0;0;56;
$GPXUP;3637;08:32:17;0;49	98165;8	44285;0;0;53;
$GPXUP;3637;08:32:18;0;49	98174;8	44298;0;0;51;
$GPXUP;3637;08:32:19;0;49	98179;8	44315;0;0;48;
$GPXUP;3637;08:32:20;0;49	98179;8	44335;0;0;47;
$GPXUP;3637;08:32:21;0;49	9818;8	44352;0;0;42;
$GPXUP;3637;08:32:22;0;49	98181;8	44368;0;0;41;
$GPXUP;3637;08:32:23;0;49	98185;8	44384;0;0;45;
$GPXUP;3637;08:32:24;0;49	98189;8	44402;0;0;49;
$GPXUP;3637;08:32:25;0;49	98193;8	4442;0;0;51;
$GPXUP;3637;08:32:26;0;49	98196;8	44439;0;0;49;
$GPXUP;3637;08:32:27;0;49	98199;8	44456;0;0;44;
$GPXUP;3637;08:32:28;0;49	98202;8	44472;0;0;43;
$GPXUP;3637;08:32:29;0;49	98206;8	44488;0;0;45;
$GPXUP;3637;08:32:30;0;49	98212;8	44504;0;0;46;
$GPXUP;3637;08:32:31;0;49	98219;8	44518;0;0;48;
$GPXUP;3637;08:32:32;0;49	98227;8	44532;0;0;49;
$GPXUP;3637;08:32:33;0;49	98238;8	44542;0;0;49;
$GPXUP;3637;08:32:34;0;49	98249;8	4455;0;0;49;
$GPXUP;3637;08:32:35;0;49	98261;8	44556;0;0;49;
$GPXUP;3637;08:32:36;0;49	98272;8	44562;0;0;49;
$GPXUP;3637;08:32:37;0;49	98283;8	44572;0;0;49;
$GPXUP;3637;08:32:38;0;49	98292;8	44585;0;0;50;
$GPXUP;3637;08:32:39;0;49	98298;8	44602;0;0;49;
$GPXUP;3637;08:32:40;0;49	98301;8	4462;0;0;48;
$GPXUP;3637;08:32:41;0;49	98303;8	44637;0;0;44;
$GPXUP;3637;08:32:42;0;49	98305;8	44654;0;0;44;
$GPXUP;3637;08:32:43;0;49	98306;8	44671;0;0;44;
$GPXUP;3637;08:32:44;0;49	98308;8	44688;0;0;44;
$GPXUP;3637;08:32:45;0;49	98311;8	44704;0;0;43;
$GPXUP;3637;08:32:46;0;49	98313;8	4472;0;0;41;
$GPXUP;3637;08:32:47;0;49	98313;8	44736;0;0;42;
$GPXUP;3637;08:32:48;0;49	98311;8	44752;0;0;44;
$GPXUP;3637;08:32:49;0;49	98307;8	4477;0;0;47;
$GPXUP;3637;08:32:50;0;49	98303;8	44787;0;0;47;
$GPXUP;3637;08:32:51;0;49	98301;8	44804;0;0;45;
$GPXUP;3637;08:32:52;0;49	98302;8	44821;0;0;43;
$GPXUP;3637;08:32:53;0;49	98307;8	44836;0;0;43;
$GPXUP;3637;08:32:54;0;49	98317;8	44846;0;0;41;
$GPXUP;3637;08:32:55;0;49	98332;8	44848;0;0;51;
$GPXUP;3637;08:32:56;0;49	98345;8	44853;0;0;53;
$GPXUP;3637;08:32:57;0;49	98358;8	44862;0;0;53;
$GPXUP;3637;08:32:58;0;49	98367;8	44876;0;0;50;
$GPXUP;3637;08:32:59;0;49	98371;8	44893;0;0;48;
$GPXUP;3637;08:33:00;0;49	98374;8	4491;0;0;45;
$GPXUP;3637;08:33:01;0;49	98376;8	44926;0;0;41;
$GPXUP;3637;08:33:02;0;49	98378;8	44941;0;0;40;
$GPXUP;3637;08:33:03;0;49	98384;8	44954;0;0;40;
$GPXUP;3637;08:33:04;0;49	98392;8	44967;0;0;48;
$GPXUP;3637;08:33:05;0;49	98399;8	44982;0;0;47;
$GPXUP;3637;08:33:06;0;49	98404;8	44998;0;0;47;
$GPXUP;3637;08:33:07;0;49	98409;8	45015;0;0;48;
$GPXUP;3637;08:33:08;0;49	98414;8	45032;0;0;46;
$GPXUP;3637;08:33:09;0;49	98421;8	45046;0;0;44;
$GPXUP;3637;08:33:10;0;49	9843;8	45055;0;0;44;
$GPXUP;3637;08:33:11;0;49	98442;8	45059;0;0;47;
$GPXUP;3637;08:33:12;0;49	98455;8	45058;0;0;49;
$GPXUP;3637;08:33:13;0;49	98468;8	45054;0;0;53;
$GPXUP;3637;08:33:14;0;49	98482;8	45046;0;0;55;
$GPXUP;3637;08:33:15;0;49	98495;8	45039;0;0;56;
$GPXUP;3637;08:33:16;0;49	98508;8	4503;0;0;61;
$GPXUP;3637;08:33:17;0;49	98522;8	45016;0;0;66;
$GPXUP;3637;08:33:18;0;49	98536;8	45002;0;0;66;
$GPXUP;3637;08:33:19;0;49	9855;8	44991;0;0;62;
$GPXUP;3637;08:33:20;0;49	98566;8	44986;0;0;59;
$GPXUP;3637;08:33:21;0;49	9858;8	44984;0;0;58;
$GPXUP;3637;08:33:22;0;49	98595;8	44982;0;0;59;
$GPXUP;3637;08:33:23;0;49	98609;8	44974;0;0;61;
$GPXUP;3637;08:33:24;0;49	98623;8	44961;0;0;65;
$GPXUP;3637;08:33:25;0;49	98636;8	44945;0;0;66;
$GPXUP;3637;08:33:26;0;49	98649;8	44928;0;0;67;
$GPXUP;3637;08:33:27;0;49	98663;8	44914;0;0;63;
$GPXUP;3637;08:33:28;0;49	98678;8	44905;0;0;61;
$GPXUP;3637;08:33:29;0;49	98692;8	44903;0;0;60;
$GPXUP;3637;08:33:30;0;49	98707;8	44905;0;0;57;
$GPXUP;3637;08:33:31;0;49	9872;8	4491;0;0;56;
$GPXUP;3637;08:33:32;0;49	98734;8	44913;0;0;56;
$GPXUP;3637;08:33:33;0;49	98749;8	44912;0;0;58;
$GPXUP;3637;08:33:34;0;49	98763;8	44908;0;0;61;
$GPXUP;3637;08:33:35;0;49	98778;8	44901;0;0;63;
$GPXUP;3637;08:33:36;0;49	98793;8	44892;0;0;63;
$GPXUP;3637;08:33:37;0;49	98808;8	44886;0;0;58;
$GPXUP;3637;08:33:38;0;49	98821;8	44885;0;0;55;
$GPXUP;3637;08:33:39;0;49	98834;8	44888;0;0;52;
$GPXUP;3637;08:33:40;0;49	98847;8	44892;0;0;52;
$GPXUP;3637;08:33:41;0;49	9886;8	44896;0;0;50;
$GPXUP;3637;08:33:42;0;49	9887;8	44904;0;0;48;
$GPXUP;3637;08:33:43;0;49	98879;8	44916;0;0;47;
$GPXUP;3637;08:33:44;0;49	98887;8	44931;0;0;47;
$GPXUP;3637;08:33:45;0;49	98892;8	44946;0;0;42;
$GPXUP;3637;08:33:46;0;49	98897;8	44961;0;0;43;
$GPXUP;3637;08:33:47;0;49	98903;8	44975;0;0;42;
$GPXUP;3637;08:33:48;0;49	98911;8	44986;0;0;40;
$GPXUP;3637;08:33:49;0;49	98921;8	4499;0;0;40;
$GPXUP;3637;08:33:50;0;49	98934;8	44988;0;0;49;
$GPXUP;3637;08:33:51;0;49	98947;8	44982;0;0;53;
$GPXUP;3637;08:33:52;0;49	9896;8	44975;0;0;55;
$GPXUP;3637;08:33:53;0;49	98973;8	44968;0;0;54;
$GPXUP;3637;08:33:54;0;49	98987;8	44963;0;0;56;
$GPXUP;3637;08:33:55;0;49	99001;8	44963;0;0;55;
$GPXUP;3637;08:33:56;0;49	99014;8	44968;0;0;53;
$GPXUP;3637;08:33:57;0;49	99026;8	44976;0;0;50;
$GPXUP;3637;08:33:58;0;49	99035;8	44987;0;0;47;
$GPXUP;3637;08:33:59;0;49	99044;8	44999;0;0;47;
$GPXUP;3637;08:34:00;0;49	99054;8	45009;0;0;47;
$GPXUP;3637;08:34:01;0;49	99064;8	45018;0;0;47;
$GPXUP;3637;08:34:02;0;49	99076;8	45024;0;0;49;
$GPXUP;3637;08:34:03;0;49	99089;8	45026;0;0;54;
$GPXUP;3637;08:34:04;0;49	99103;8	45026;0;0;56;
$GPXUP;3637;08:34:05;0;49	99117;8	45026;0;0;55;
$GPXUP;3637;08:34:06;0;49	9913;8	45032;0;0;53;
$GPXUP;3637;08:34:07;0;49	99141;8	4504;0;0;51;
$GPXUP;3637;08:34:08;0;49	99152;8	4505;0;0;50;
$GPXUP;3637;08:34:09;0;49	99164;8	45057;0;0;53;
$GPXUP;3637;08:34:10;0;49	99177;8	45058;0;0;52;
$GPXUP;3637;08:34:11;0;49	99191;8	4505;0;0;57;
$GPXUP;3637;08:34:12;0;49	99206;8	45036;0;0;63;
$GPXUP;3637;08:34:13;0;49	9922;8	45025;0;0;61;
$GPXUP;3637;08:34:14;0;49	99234;8	4502;0;0;57;
$GPXUP;3637;08:34:15;0;49	99248;8	45022;0;0;54;
$GPXUP;3637;08:34:16;0;49	99261;8	45029;0;0;54;
$GPXUP;3637;08:34:17;0;49	99273;8	45039;0;0;52;
$GPXUP;3637;08:34:18;0;49	99284;8	45048;0;0;52;
$GPXUP;3637;08:34:19;0;49	99297;8	45054;0;0;53;
$GPXUP;3637;08:34:20;0;49	9931;8	45059;0;0;55;
$GPXUP;3637;08:34:21;0;49	99323;8	45066;0;0;55;
$GPXUP;3637;08:34:22;0;49	99333;8	4508;0;0;56;
$GPXUP;3637;08:34:23;0;49	99339;8	45099;0;0;53;
$GPXUP;3637;08:34:24;0;49	99342;8	4512;0;0;52;
$GPXUP;3637;08:34:25;0;49	99343;8	45142;0;0;55;
$GPXUP;3637;08:34:26;0;49	99348;8	45161;0;0;52;
$GPXUP;3637;08:34:27;0;49	99356;8	45176;0;0;52;
$GPXUP;3637;08:34:28;0;49	99368;8	45186;0;0;44;
$GPXUP;3637;08:34:29;0;49	99381;8	45189;0;0;47;
$GPXUP;3637;08:34:30;0;49	99396;8	45187;0;0;54;
$GPXUP;3637;08:34:31;0;49	99412;8	45186;0;0;58;
$GPXUP;3637;08:34:32;0;49	99426;8	45188;0;0;56;
$GPXUP;3637;08:34:33;0;49	9944;8	45192;0;0;54;
$GPXUP;3637;08:34:34;0;49	99453;8	45195;0;0;49;
$GPXUP;3637;08:34:35;0;49	99465;8	45197;0;0;48;
$GPXUP;3637;08:34:36;0;49	99478;8	45196;0;0;50;
$GPXUP;3637;08:34:37;0;49	9949;8	45195;0;0;52;
$GPXUP;3637;08:34:38;0;49	99503;8	45198;0;0;54;
$GPXUP;3637;08:34:39;0;49	99517;8	45201;0;0;53;
$GPXUP;3637;08:34:40;0;49	9953;8	45203;0;0;52;
$GPXUP;3637;08:34:41;0;49	99543;8	45202;0;0;53;
$GPXUP;3637;08:34:42;0;49	99556;8	452;0;0;53;
$GPXUP;3637;08:34:43;0;49	99569;8	45195;0;0;53;
$GPXUP;3637;08:34:44;0;49	99582;8	45191;0;0;52;
$GPXUP;3637;08:34:45;0;49	99594;8	45188;0;0;51;
$GPXUP;3637;08:34:46;0;49	99607;8	45186;0;0;53;
$GPXUP;3637;08:34:47;0;49	99621;8	45183;0;0;59;
$GPXUP;3637;08:34:48;0;49	99636;8	4518;0;0;61;
$GPXUP;3637;08:34:49;0;49	99651;8	45176;0;0;60;
$GPXUP;3637;08:34:50;0;49	99666;8	45172;0;0;60;
$GPXUP;3637;08:34:51;0;49	99681;8	45174;0;0;62;
$GPXUP;3637;08:34:52;0;49	99695;8	45182;0;0;63;
$GPXUP;3637;08:34:53;0;49	99705;8	45198;0;0;57;
$GPXUP;3637;08:34:54;0;49	99711;8	45217;0;0;53;
$GPXUP;3637;08:34:55;0;49	99717;8	45235;0;0;51;
$GPXUP;3637;08:34:56;0;49	99724;8	45252;0;0;49;
$GPXUP;3637;08:34:57;0;49	99732;8	45265;0;0;47;
$GPXUP;3637;08:34:58;0;49	99742;8	45274;0;0;43;
$GPXUP;3637;08:34:59;0;49	99754;8	45277;0;0;49;
$GPXUP;3637;08:35:00;0;49	99768;8	4528;0;0;54;
$GPXUP;3637;08:35:01;0;49	99781;8	45284;0;0;52;
$GPXUP;3637;08:35:02;0;49	99793;8	45292;0;0;51;
$GPXUP;3637;08:35:03;0;49	99804;8	45303;0;0;50;
$GPXUP;3637;08:35:04;0;49	99814;8	45314;0;0;47;
$GPXUP;3637;08:35:05;0;49	99823;8	45325;0;0;47;
$GPXUP;3637;08:35:06;0;49	99833;8	45334;0;0;47;
$GPXUP;3637;08:35:07;0;49	99845;8	45339;0;0;51;
$GPXUP;3637;08:35:08;0;49	99859;8	45341;0;0;56;
$GPXUP;3637;08:35:09;0;49	99874;8	45342;0;0;55;
$GPXUP;3637;08:35:10;0;49	99887;8	45342;0;0;53;
$GPXUP;3637;08:35:11;0;49	99901;8	4534;0;0;51;
$GPXUP;3637;08:35:12;0;49	99913;8	45342;0;0;46;
$GPXUP;3637;08:35:13;0;49	99923;8	45348;0;0;44;
$GPXUP;3637;08:35:14;0;49	9993;8	45361;0;0;46;
$GPXUP;3637;08:35:15;0;49	99935;8	45377;0;0;46;
$GPXUP;3637;08:35:16;0;49	99941;8	45392;0;0;46;
$GPXUP;3637;08:35:17;0;49	9995;8	45404;0;0;46;
$GPXUP;3637;08:35:18;0;49	9996;8	45412;0;0;45;
$GPXUP;3637;08:35:19;0;49	99972;8	45415;0;0;48;
$GPXUP;3637;08:35:20;0;49	99985;8	45416;0;0;47;
$GPXUP;3637;08:35:21;0;49	99996;8	4542;0;0;45;
$GPXUP;3637;08:35:22;0;50	00005;8	45428;0;0;43;
$GPXUP;3637;08:35:23;0;50	00014;8	45437;0;0;43;
$GPXUP;3637;08:35:24;0;50	00022;8	45447;0;0;41;
$GPXUP;3637;08:35:25;0;50	00028;8	45459;0;0;39;
$GPXUP;3637;08:35:26;0;50	00034;8	45472;0;0;40;
$GPXUP;3637;08:35:27;0;50	0004;8	45484;0;0;39;
$GPXUP;3637;08:35:28;0;50	00047;8	45493;0;0;40;
$GPXUP;3637;08:35:29;0;50	00058;8	45498;0;0;45;
$GPXUP;3637;08:35:30;0;50	0007;8	45502;0;0;49;
$GPXUP;3637;08:35:31;0;50	00082;8	45506;0;0;53;
$GPXUP;3637;08:35:32;0;50	00096;8	45509;0;0;57;
$GPXUP;3637;08:35:33;0;50	00111;8	45512;0;0;56;
$GPXUP;3637;08:35:34;0;50	00124;8	45515;0;0;55;
$GPXUP;3637;08:35:35;0;50	00138;8	4552;0;0;56;
$GPXUP;3637;08:35:36;0;50	00152;8	45523;0;0;59;
$GPXUP;3637;08:35:37;0;50	00166;8	45524;0;0;59;
$GPXUP;3637;08:35:38;0;50	00181;8	45522;0;0;61;
$GPXUP;3637;08:35:39;0;50	00196;8	45515;0;0;61;
$GPXUP;3637;08:35:40;0;50	00211;8	45506;0;0;64;
$GPXUP;3637;08:35:41;0;50	00226;8	45496;0;0;64;
$GPXUP;3637;08:35:42;0;50	0024;8	45485;0;0;64;
$GPXUP;3637;08:35:43;0;50	00255;8	45475;0;0;63;
$GPXUP;3637;08:35:44;0;50	00269;8	45468;0;0;61;
$GPXUP;3637;08:35:45;0;50	00284;8	45466;0;0;58;
$GPXUP;3637;08:35:46;0;50	00298;8	4547;0;0;57;
$GPXUP;3637;08:35:47;0;50	00309;8	45481;0;0;54;
$GPXUP;3637;08:35:48;0;50	00321;8	45491;0;0;51;
$GPXUP;3637;08:35:49;0;50	00332;8	45501;0;0;50;
$GPXUP;3637;08:35:50;0;50	00342;8	45512;0;0;49;
$GPXUP;3637;08:35:51;0;50	00351;8	45524;0;0;46;
$GPXUP;3637;08:35:52;0;50	00358;8	45537;0;0;45;
$GPXUP;3637;08:35:53;0;50	00366;8	4555;0;0;47;
$GPXUP;3637;08:35:54;0;50	00376;8	45559;0;0;47;
$GPXUP;3637;08:35:55;0;50	00388;8	45564;0;0;49;
$GPXUP;3637;08:35:56;0;50	00401;8	45566;0;0;48;
$GPXUP;3637;08:35:57;0;50	00413;8	45565;0;0;51;
$GPXUP;3637;08:35:58;0;50	00426;8	45563;0;0;53;
$GPXUP;3637;08:35:59;0;50	00439;8	45563;0;0;53;
$GPXUP;3637;08:36:00;0;50	00452;8	45568;0;0;54;
$GPXUP;3637;08:36:01;0;50	00465;8	45574;0;0;55;
$GPXUP;3637;08:36:02;0;50	00478;8	45579;0;0;56;
$GPXUP;3637;08:36:03;0;50	00492;8	45584;0;0;56;
$GPXUP;3637;08:36:04;0;50	00505;8	4559;0;0;56;
$GPXUP;3637;08:36:05;0;50	00518;8	45598;0;0;55;
$GPXUP;3637;08:36:06;0;50	0053;8	45608;0;0;53;
$GPXUP;3637;08:36:07;0;50	00541;8	45618;0;0;51;
$GPXUP;3637;08:36:08;0;50	00552;8	45626;0;0;45;
$GPXUP;3637;08:36:09;0;50	00562;8	45635;0;0;42;
$GPXUP;3637;08:36:10;0;50	0057;8	45644;0;0;38;
$GPXUP;3637;08:36:11;0;50	00576;8	45655;0;0;40;
$GPXUP;3637;08:36:12;0;50	00583;8	45667;0;0;42;
$GPXUP;3637;08:36:13;0;50	00591;8	45679;0;0;42;
$GPXUP;3637;08:36:14;0;50	00599;8	45689;0;0;42;
$GPXUP;3637;08:36:15;0;50	00608;8	45698;0;0;44;
$GPXUP;3637;08:36:16;0;50	00618;8	45707;0;0;45;
$GPXUP;3637;08:36:17;0;50	00628;8	45717;0;0;47;
$GPXUP;3637;08:36:18;0;50	00638;8	45723;0;0;46;
$GPXUP;3637;08:36:19;0;50	00651;8	45724;0;0;48;
$GPXUP;3637;08:36:20;0;50	00663;8	45721;0;0;51;
$GPXUP;3637;08:36:21;0;50	00676;8	45718;0;0;52;
$GPXUP;3637;08:36:22;0;50	00689;8	45716;0;0;52;
$GPXUP;3637;08:36:23;0;50	00702;8	45716;0;0;50;
$GPXUP;3637;08:36:24;0;50	00714;8	45719;0;0;47;
$GPXUP;3637;08:36:25;0;50	00724;8	45724;0;0;45;
$GPXUP;3637;08:36:26;0;50	00735;8	45728;0;0;45;
$GPXUP;3637;08:36:27;0;50	00748;8	45729;0;0;52;
$GPXUP;3637;08:36:28;0;50	00762;8	45728;0;0;58;
$GPXUP;3637;08:36:29;0;50	00776;8	45724;0;0;60;
$GPXUP;3637;08:36:30;0;50	00791;8	45721;0;0;60;
$GPXUP;3637;08:36:31;0;50	00806;8	4572;0;0;60;
$GPXUP;3637;08:36:32;0;50	00822;8	4572;0;0;61;
$GPXUP;3637;08:36:33;0;50	00837;8	45719;0;0;61;
$GPXUP;3637;08:36:34;0;50	00852;8	45718;0;0;62;
$GPXUP;3637;08:36:35;0;50	00867;8	45721;0;0;61;
$GPXUP;3637;08:36:36;0;50	00882;8	45729;0;0;61;
$GPXUP;3637;08:36:37;0;50	00895;8	4574;0;0;60;
$GPXUP;3637;08:36:38;0;50	00908;8	4575;0;0;55;
$GPXUP;3637;08:36:39;0;50	0092;8	45757;0;0;52;
$GPXUP;3637;08:36:40;0;50	00932;8	4576;0;0;50;
$GPXUP;3637;08:36:41;0;50	00944;8	45765;0;0;48;
$GPXUP;3637;08:36:42;0;50	00955;8	4577;0;0;46;
$GPXUP;3637;08:36:43;0;50	00966;8	45774;0;0;47;
$GPXUP;3637;08:36:44;0;50	00979;8	45776;0;0;51;
$GPXUP;3637;08:36:45;0;50	00992;8	45779;0;0;56;
$GPXUP;3637;08:36:46;0;50	01005;8	45785;0;0;54;
$GPXUP;3637;08:36:47;0;50	01018;8	45791;0;0;51;
$GPXUP;3637;08:36:48;0;50	0103;8	45796;0;0;49;
$GPXUP;3637;08:36:49;0;50	01041;8	45803;0;0;47;
$GPXUP;3637;08:36:50;0;50	0105;8	45814;0;0;46;
$GPXUP;3637;08:36:51;0;50	01058;8	45826;0;0;43;
$GPXUP;3637;08:36:52;0;50	01066;8	45836;0;0;43;
$GPXUP;3637;08:36:53;0;50	01076;8	45843;0;0;45;
$GPXUP;3637;08:36:54;0;50	0109;8	45846;0;0;54;
$GPXUP;3637;08:36:55;0;50	01104;8	45848;0;0;58;
$GPXUP;3637;08:36:56;0;50	01119;8	45849;0;0;57;
$GPXUP;3637;08:36:57;0;50	01132;8	45854;0;0;54;
$GPXUP;3637;08:36:58;0;50	01144;8	45861;0;0;52;
$GPXUP;3637;08:36:59;0;50	01156;8	45869;0;0;52;
$GPXUP;3637;08:37:00;0;50	01169;8	45875;0;0;54;
$GPXUP;3637;08:37:01;0;50	01183;8	45878;0;0;59;
$GPXUP;3637;08:37:02;0;50	01198;8	45879;0;0;57;
$GPXUP;3637;08:37:03;0;50	01212;8	45883;0;0;56;
$GPXUP;3637;08:37:04;0;50	01223;8	45892;0;0;53;
$GPXUP;3637;08:37:05;0;50	01232;8	45905;0;0;50;
$GPXUP;3637;08:37:06;0;50	01241;8	45918;0;0;50;
$GPXUP;3637;08:37:07;0;50	01251;8	4593;0;0;50;
$GPXUP;3637;08:37:08;0;50	01262;8	45938;0;0;50;
$GPXUP;3637;08:37:09;0;50	01274;8	45944;0;0;51;
$GPXUP;3637;08:37:10;0;50	01287;8	45946;0;0;53;
$GPXUP;3637;08:37:11;0;50	01301;8	45944;0;0;59;
$GPXUP;3637;08:37:12;0;50	01316;8	45943;0;0;60;
$GPXUP;3637;08:37:13;0;50	0133;8	45945;0;0;59;
$GPXUP;3637;08:37:14;0;50	01345;8	45944;0;0;59;
$GPXUP;3637;08:37:15;0;50	0136;8	45936;0;0;62;
$GPXUP;3637;08:37:16;0;50	01375;8	45924;0;0;65;
$GPXUP;3637;08:37:17;0;50	0139;8	45913;0;0;59;
$GPXUP;3637;08:37:18;0;50	01404;8	45908;0;0;56;
$GPXUP;3637;08:37:19;0;50	01417;8	4591;0;0;52;
$GPXUP;3637;08:37:20;0;50	0143;8	45914;0;0;51;
$GPXUP;3637;08:37:21;0;50	01442;8	45919;0;0;50;
$GPXUP;3637;08:37:22;0;50	01455;8	45924;0;0;49;
$GPXUP;3637;08:37:23;0;50	01468;8	45927;0;0;48;
$GPXUP;3637;08:37:24;0;50	01479;8	4593;0;0;47;
$GPXUP;3637;08:37:25;0;50	0149;8	45938;0;0;46;
$GPXUP;3637;08:37:26;0;50	01497;8	45952;0;0;46;
$GPXUP;3637;08:37:27;0;50	01501;8	45968;0;0;43;
$GPXUP;3637;08:37:28;0;50	01504;8	45984;0;0;41;
$GPXUP;3637;08:37:29;0;50	01506;8	46001;0;0;45;
$GPXUP;3637;08:37:30;0;50	01509;8	46019;0;0;48;
$GPXUP;3637;08:37:31;0;50	01509;8	46039;0;0;49;
$GPXUP;3637;08:37:32;0;50	01508;8	46059;0;0;52;
$GPXUP;3637;08:37:33;0;50	01509;8	46078;0;0;49;
$GPXUP;3637;08:37:34;0;50	01513;8	46095;0;0;43;
$GPXUP;3637;08:37:35;0;50	01521;8	46106;0;0;37;
$GPXUP;3637;08:37:36;0;50	01534;8	46111;0;0;46;
$GPXUP;3637;08:37:37;0;50	01547;8	46116;0;0;52;
$GPXUP;3637;08:37:38;0;50	0156;8	46121;0;0;51;
$GPXUP;3637;08:37:39;0;50	01572;8	4613;0;0;51;
$GPXUP;3637;08:37:40;0;50	01581;8	46143;0;0;52;
$GPXUP;3637;08:37:41;0;50	01588;8	4616;0;0;53;
$GPXUP;3637;08:37:42;0;50	01593;8	46179;0;0;50;
$GPXUP;3637;08:37:43;0;50	01595;8	46198;0;0;49;
$GPXUP;3637;08:37:44;0;50	01595;8	46217;0;0;48;
$GPXUP;3637;08:37:45;0;50	01596;8	46235;0;0;44;
$GPXUP;3637;08:37:46;0;50	01596;8	46253;0;0;44;
$GPXUP;3637;08:37:47;0;50	01595;8	4627;0;0;45;
$GPXUP;3637;08:37:48;0;50	01594;8	46288;0;0;45;
$GPXUP;3637;08:37:49;0;50	01593;8	46305;0;0;45;
$GPXUP;3637;08:37:50;0;50	01591;8	46323;0;0;47;
$GPXUP;3637;08:37:51;0;50	01593;8	46341;0;0;48;
$GPXUP;3637;08:37:52;0;50	01597;8	46358;0;0;49;
$GPXUP;3637;08:37:53;0;50	01605;8	46374;0;0;51;
$GPXUP;3637;08:37:54;0;50	01614;8	46389;0;0;52;
$GPXUP;3637;08:37:55;0;50	01622;8	46403;0;0;47;
$GPXUP;3637;08:37:56;0;50	01632;8	46413;0;0;44;
$GPXUP;3637;08:37:57;0;50	01643;8	46419;0;0;47;
$GPXUP;3637;08:37:58;0;50	01655;8	46424;0;0;52;
$GPXUP;3637;08:37:59;0;50	01668;8	46432;0;0;55;
$GPXUP;3637;08:38:00;0;50	01679;8	46444;0;0;56;
$GPXUP;3637;08:38:01;0;50	0169;8	46458;0;0;58;
$GPXUP;3637;08:38:02;0;50	01702;8	46473;0;0;58;
$GPXUP;3637;08:38:03;0;50	01714;8	46484;0;0;58;
$GPXUP;3637;08:38:04;0;50	01729;8	46491;0;0;62;
$GPXUP;3637;08:38:05;0;50	01744;8	46499;0;0;63;
$GPXUP;3637;08:38:06;0;50	01757;8	4651;0;0;60;
$GPXUP;3637;08:38:07;0;50	01768;8	46524;0;0;58;
$GPXUP;3637;08:38:08;0;50	01775;8	46541;0;0;52;
$GPXUP;3637;08:38:09;0;50	01776;8	46561;0;0;48;
$GPXUP;3637;08:38:10;0;50	01775;8	46581;0;0;51;
$GPXUP;3637;08:38:11;0;50	01775;8	46601;0;0;52;
$GPXUP;3637;08:38:12;0;50	01776;8	4662;0;0;48;
$GPXUP;3637;08:38:13;0;50	01777;8	46638;0;0;44;
$GPXUP;3637;08:38:14;0;50	01782;8	46653;0;0;43;
$GPXUP;3637;08:38:15;0;50	01792;8	46666;0;0;48;
$GPXUP;3637;08:38:16;0;50	018;8	46679;0;0;49;
$GPXUP;3637;08:38:17;0;50	01806;8	46694;0;0;46;
$GPXUP;3637;08:38:18;0;50	01807;8	46711;0;0;42;
$GPXUP;3637;08:38:19;0;50	018;8	46728;0;0;42;
$GPXUP;3637;08:38:20;0;50	01786;8	46742;0;0;50;
$GPXUP;3637;08:38:21;0;50	01768;8	46745;0;0;52;
$GPXUP;3637;08:38:22;0;50	01749;8	46734;0;0;65;
$GPXUP;3637;08:38:23;0;50	01733;8	4671;0;0;71;
$GPXUP;3637;08:38:24;0;50	01726;8	46676;0;0;77;
$GPXUP;3637;08:38:25;0;50	01725;8	46639;0;0;80;
$GPXUP;3637;08:38:26;0;50	01726;8	46602;0;0;87;
$GPXUP;3637;08:38:27;0;50	01722;8	46567;0;0;84;
$GPXUP;3637;08:38:28;0;50	01716;8	46535;0;0;82;
$GPXUP;3637;08:38:29;0;50	0171;8	46504;0;0;80;
$GPXUP;3637;08:38:30;0;50	01704;8	46474;0;0;81;
$GPXUP;3637;08:38:31;0;50	01697;8	46444;0;0;81;
$GPXUP;3637;08:38:32;0;50	01693;8	46414;0;0;78;
$GPXUP;3637;08:38:33;0;50	01693;8	46384;0;0;75;
$GPXUP;3637;08:38:34;0;50	01698;8	46353;0;0;81;
$GPXUP;3637;08:38:35;0;50	01704;8	46322;0;0;82;
$GPXUP;3637;08:38:36;0;50	0171;8	46291;0;0;81;
$GPXUP;3637;08:38:37;0;50	01716;8	46261;0;0;81;
$GPXUP;3637;08:38:38;0;50	01724;8	46232;0;0;79;
$GPXUP;3637;08:38:39;0;50	01732;8	46204;0;0;76;
$GPXUP;3637;08:38:40;0;50	01739;8	46177;0;0;75;
$GPXUP;3637;08:38:41;0;50	01742;8	46148;0;0;77;
$GPXUP;3637;08:38:42;0;50	01744;8	46117;0;0;80;
$GPXUP;3637;08:38:43;0;50	01748;8	46086;0;0;82;
$GPXUP;3637;08:38:44;0;50	01755;8	46056;0;0;82;
$GPXUP;3637;08:38:45;0;50	01765;8	46028;0;0;81;
$GPXUP;3637;08:38:46;0;50	01774;8	46;0;0;84;
$GPXUP;3637;08:38:47;0;50	01783;8	4597;0;0;85;
$GPXUP;3637;08:38:48;0;50	01789;8	45938;0;0;86;
$GPXUP;3637;08:38:49;0;50	01796;8	45906;0;0;85;
$GPXUP;3637;08:38:50;0;50	01804;8	45877;0;0;83;
$GPXUP;3637;08:38:51;0;50	01814;8	45848;0;0;83;
$GPXUP;3637;08:38:52;0;50	01825;8	45821;0;0;81;
$GPXUP;3637;08:38:53;0;50	01837;8	45796;0;0;81;
$GPXUP;3637;08:38:54;0;50	01851;8	45773;0;0;83;
$GPXUP;3637;08:38:55;0;50	01867;8	45751;0;0;83;
$GPXUP;3637;08:38:56;0;50	01881;8	45728;0;0;84;
$GPXUP;3637;08:38:57;0;50	01894;8	457;0;0;89;
$GPXUP;3637;08:38:58;0;50	01906;8	45669;0;0;95;
$GPXUP;3637;08:38:59;0;50	01919;8	45639;0;0;91;
$GPXUP;3637;08:39:00;0;50	01932;8	45611;0;0;89;
$GPXUP;3637;08:39:01;0;50	01946;8	45585;0;0;85;
$GPXUP;3637;08:39:02;0;50	0196;8	45561;0;0;87;
$GPXUP;3637;08:39:03;0;50	01974;8	45534;0;0;90;
$GPXUP;3637;08:39:04;0;50	01986;8	45504;0;0;89;
$GPXUP;3637;08:39:05;0;50	01997;8	45476;0;0;86;
$GPXUP;3637;08:39:06;0;50	0201;8	4545;0;0;81;
$GPXUP;3637;08:39:07;0;50	02024;8	45429;0;0;77;
$GPXUP;3637;08:39:08;0;50	0204;8	45414;0;0;71;
$GPXUP;3637;08:39:09;0;50	02057;8	45412;0;0;66;
$GPXUP;3637;08:39:10;0;50	02073;8	45423;0;0;61;
$GPXUP;3637;08:39:11;0;50	02085;8	45439;0;0;56;
$GPXUP;3637;08:39:12;0;50	02098;8	45453;0;0;55;
$GPXUP;3637;08:39:13;0;50	02109;8	45468;0;0;53;
$GPXUP;3637;08:39:14;0;50	02117;8	45485;0;0;51;
$GPXUP;3637;08:39:15;0;50	02125;8	455;0;0;47;
$GPXUP;3637;08:39:16;0;50	02134;8	45512;0;0;46;
$GPXUP;3637;08:39:17;0;50	02145;8	45519;0;0;44;
$GPXUP;3637;08:39:18;0;50	02158;8	45522;0;0;51;
$GPXUP;3637;08:39:19;0;50	02171;8	45528;0;0;56;
$GPXUP;3637;08:39:20;0;50	02184;8	45538;0;0;53;
$GPXUP;3637;08:39:21;0;50	02195;8	4555;0;0;53;
$GPXUP;3637;08:39:22;0;50	02204;8	45564;0;0;53;
$GPXUP;3637;08:39:23;0;50	02212;8	4558;0;0;53;
$GPXUP;3637;08:39:24;0;50	0222;8	45598;0;0;52;
$GPXUP;3637;08:39:25;0;50	02227;8	45614;0;0;50;
$GPXUP;3637;08:39:26;0;50	02236;8	45627;0;0;46;
$GPXUP;3637;08:39:27;0;50	02248;8	45636;0;0;51;
$GPXUP;3637;08:39:28;0;50	02258;8	45646;0;0;51;
$GPXUP;3637;08:39:29;0;50	02268;8	45659;0;0;50;
$GPXUP;3637;08:39:30;0;50	02275;8	45674;0;0;50;
$GPXUP;3637;08:39:31;0;50	02281;8	45691;0;0;49;
$GPXUP;3637;08:39:32;0;50	02285;8	45709;0;0;47;
$GPXUP;3637;08:39:33;0;50	02288;8	45726;0;0;44;
$GPXUP;3637;08:39:34;0;50	02292;8	45741;0;0;41;
$GPXUP;3637;08:39:35;0;50	02296;8	45756;0;0;41;
$GPXUP;3637;08:39:36;0;50	02301;8	45769;0;0;41;
$GPXUP;3637;08:39:37;0;50	0231;8	45779;0;0;41;
$GPXUP;3637;08:39:38;0;50	02321;8	45784;0;0;45;
$GPXUP;3637;08:39:39;0;50	02335;8	4578;0;0;49;
$GPXUP;3637;08:39:40;0;50	02349;8	45773;0;0;52;
$GPXUP;3637;08:39:41;0;50	02362;8	45766;0;0;50;
$GPXUP;3637;08:39:42;0;50	02374;8	45762;0;0;43;
$GPXUP;3637;08:39:43;0;50	02384;8	45762;0;0;43;
$GPXUP;3637;08:39:44;0;50	02396;8	45762;0;0;44;
$GPXUP;3637;08:39:45;0;50	02408;8	45762;0;0;51;
$GPXUP;3637;08:39:46;0;50	02422;8	45757;0;0;59;
$GPXUP;3637;08:39:47;0;50	02436;8	45749;0;0;60;
$GPXUP;3637;08:39:48;0;50	0245;8	45743;0;0;58;
$GPXUP;3637;08:39:49;0;50	02464;8	45741;0;0;56;
$GPXUP;3637;08:39:50;0;50	02478;8	45742;0;0;56;
$GPXUP;3637;08:39:51;0;50	02492;8	45746;0;0;56;
$GPXUP;3637;08:39:52;0;50	02506;8	4575;0;0;57;
$GPXUP;3637;08:39:53;0;50	0252;8	45752;0;0;58;
$GPXUP;3637;08:39:54;0;50	02535;8	45752;0;0;59;
$GPXUP;3637;08:39:55;0;50	0255;8	45749;0;0;62;
$GPXUP;3637;08:39:56;0;50	02565;8	45744;0;0;65;
$GPXUP;3637;08:39:57;0;50	02581;8	4574;0;0;64;
$GPXUP;3637;08:39:58;0;50	02597;8	4574;0;0;60;
$GPXUP;3637;08:39:59;0;50	0261;8	45747;0;0;55;
$GPXUP;3637;08:40:00;0;50	02623;8	45756;0;0;54;
$GPXUP;3637;08:40:01;0;50	02635;8	45765;0;0;53;
$GPXUP;3637;08:40:02;0;50	02648;8	4577;0;0;53;
$GPXUP;3637;08:40:03;0;50	02661;8	45773;0;0;53;
$GPXUP;3637;08:40:04;0;50	02674;8	45779;0;0;52;
$GPXUP;3637;08:40:05;0;50	02683;8	45792;0;0;53;
$GPXUP;3637;08:40:06;0;50	02686;8	45812;0;0;47;
$GPXUP;3637;08:40:07;0;50	02684;8	45835;0;0;50;
$GPXUP;3637;08:40:08;0;50	02684;8	45854;0;0;46;
$GPXUP;3637;08:40:09;0;50	02686;8	45872;0;0;44;
$GPXUP;3637;08:40:10;0;50	02691;8	45887;0;0;42;
$GPXUP;3637;08:40:11;0;50	02698;8	45899;0;0;43;
$GPXUP;3637;08:40:12;0;50	02708;8	45907;0;0;44;
$GPXUP;3637;08:40:13;0;50	02721;8	45912;0;0;53;
$GPXUP;3637;08:40:14;0;50	02734;8	45916;0;0;58;
$GPXUP;3637;08:40:15;0;50	02749;8	45919;0;0;59;
$GPXUP;3637;08:40:16;0;50	02764;8	45921;0;0;62;
$GPXUP;3637;08:40:17;0;50	0278;8	45926;0;0;64;
$GPXUP;3637;08:40:18;0;50	02795;8	45935;0;0;64;
$GPXUP;3637;08:40:19;0;50	02807;8	45948;0;0;60;
$GPXUP;3637;08:40:20;0;50	02816;8	45963;0;0;52;
$GPXUP;3637;08:40:21;0;50	02822;8	45978;0;0;47;
$GPXUP;3637;08:40:22;0;50	02824;8	45996;0;0;45;
$GPXUP;3637;08:40:23;0;50	02828;8	46013;0;0;44;
$GPXUP;3637;08:40:24;0;50	02833;8	46027;0;0;43;
$GPXUP;3637;08:40:25;0;50	02843;8	46038;0;0;48;
$GPXUP;3637;08:40:26;0;50	02854;8	46046;0;0;51;
$GPXUP;3637;08:40:27;0;50	02868;8	46053;0;0;55;
$GPXUP;3637;08:40:28;0;50	02883;8	46054;0;0;61;
$GPXUP;3637;08:40:29;0;50	02899;8	46052;0;0;65;
$GPXUP;3637;08:40:30;0;50	02915;8	4605;0;0;65;
$GPXUP;3637;08:40:31;0;50	02931;8	46054;0;0;64;
$GPXUP;3637;08:40:32;0;50	02945;8	46063;0;0;61;
$GPXUP;3637;08:40:33;0;50	02955;8	46076;0;0;56;
$GPXUP;3637;08:40:34;0;50	02963;8	46093;0;0;53;
$GPXUP;3637;08:40:35;0;50	02967;8	46112;0;0;50;
$GPXUP;3637;08:40:36;0;50	02973;8	46129;0;0;50;
$GPXUP;3637;08:40:37;0;50	0298;8	46144;0;0;49;
$GPXUP;3637;08:40:38;0;50	02989;8	46157;0;0;48;
$GPXUP;3637;08:40:39;0;50	02998;8	46168;0;0;45;
$GPXUP;3637;08:40:40;0;50	03008;8	46174;0;0;42;
$GPXUP;3637;08:40:41;0;50	0302;8	46174;0;0;44;
$GPXUP;3637;08:40:42;0;50	03034;8	46169;0;0;54;
$GPXUP;3637;08:40:43;0;50	0305;8	46168;0;0;60;
$GPXUP;3637;08:40:44;0;50	03065;8	46174;0;0;62;
$GPXUP;3637;08:40:45;0;50	03077;8	46186;0;0;58;
$GPXUP;3637;08:40:46;0;50	03087;8	462;0;0;52;
$GPXUP;3637;08:40:47;0;50	03097;8	46212;0;0;49;
$GPXUP;3637;08:40:48;0;50	03107;8	46223;0;0;49;
$GPXUP;3637;08:40:49;0;50	03117;8	46235;0;0;49;
$GPXUP;3637;08:40:50;0;50	03126;8	46248;0;0;49;
$GPXUP;3637;08:40:51;0;50	03136;8	46259;0;0;50;
$GPXUP;3637;08:40:52;0;50	03146;8	4627;0;0;52;
$GPXUP;3637;08:40:53;0;50	03157;8	46282;0;0;52;
$GPXUP;3637;08:40:54;0;50	03167;8	46297;0;0;59;
$GPXUP;3637;08:40:55;0;50	03178;8	46313;0;0;56;
$GPXUP;3637;08:40:56;0;50	03188;8	46325;0;0;52;
$GPXUP;3637;08:40:57;0;50	03201;8	46331;0;0;50;
$GPXUP;3637;08:40:58;0;50	03213;8	46336;0;0;52;
$GPXUP;3637;08:40:59;0;50	03226;8	46344;0;0;55;
$GPXUP;3637;08:41:00;0;50	03237;8	46356;0;0;56;
$GPXUP;3637;08:41:01;0;50	03247;8	4637;0;0;55;
$GPXUP;3637;08:41:02;0;50	03254;8	46388;0;0;53;
$GPXUP;3637;08:41:03;0;50	03259;8	46408;0;0;54;
$GPXUP;3637;08:41:04;0;50	03262;8	46428;0;0;53;
$GPXUP;3637;08:41:05;0;50	03264;8	46447;0;0;49;
$GPXUP;3637;08:41:06;0;50	03267;8	46465;0;0;44;
$GPXUP;3637;08:41:07;0;50	03272;8	4648;0;0;43;
$GPXUP;3637;08:41:08;0;50	03279;8	46494;0;0;43;
$GPXUP;3637;08:41:09;0;50	03288;8	46505;0;0;44;
$GPXUP;3637;08:41:10;0;50	033;8	46511;0;0;50;
$GPXUP;3637;08:41:11;0;50	03317;8	46512;0;0;59;
$GPXUP;3637;08:41:12;0;50	03332;8	46516;0;0;59;
$GPXUP;3637;08:41:13;0;50	03346;8	46525;0;0;63;
$GPXUP;3637;08:41:14;0;50	03358;8	46539;0;0;59;
$GPXUP;3637;08:41:15;0;50	03368;8	46555;0;0;55;
$GPXUP;3637;08:41:16;0;50	03377;8	46569;0;0;49;
$GPXUP;3637;08:41:17;0;50	03387;8	4658;0;0;48;
$GPXUP;3637;08:41:18;0;50	03396;8	46591;0;0;48;
$GPXUP;3637;08:41:19;0;50	03405;8	46604;0;0;50;
$GPXUP;3637;08:41:20;0;50	03416;8	46614;0;0;52;
$GPXUP;3637;08:41:21;0;50	03428;8	46622;0;0;50;
$GPXUP;3637;08:41:22;0;50	03438;8	46632;0;0;50;
$GPXUP;3637;08:41:23;0;50	03447;8	46646;0;0;50;
$GPXUP;3637;08:41:24;0;50	03455;8	46661;0;0;50;
$GPXUP;3637;08:41:25;0;50	03463;8	46676;0;0;48;
$GPXUP;3637;08:41:26;0;50	03471;8	46688;0;0;47;
$GPXUP;3637;08:41:27;0;50	03482;8	46697;0;0;47;
$GPXUP;3637;08:41:28;0;50	03493;8	46705;0;0;51;
$GPXUP;3637;08:41:29;0;50	03503;8	46716;0;0;51;
$GPXUP;3637;08:41:30;0;50	03512;8	4673;0;0;50;
$GPXUP;3637;08:41:31;0;50	03519;8	46746;0;0;52;
$GPXUP;3637;08:41:32;0;50	03525;8	46765;0;0;53;
$GPXUP;3637;08:41:33;0;50	0353;8	46784;0;0;51;
$GPXUP;3637;08:41:34;0;50	03535;8	468;0;0;49;
$GPXUP;3637;08:41:35;0;50	03544;8	46814;0;0;49;
$GPXUP;3637;08:41:36;0;50	03555;8	46824;0;0;51;
$GPXUP;3637;08:41:37;0;50	03567;8	46833;0;0;51;
$GPXUP;3637;08:41:38;0;50	03578;8	46844;0;0;51;
$GPXUP;3637;08:41:39;0;50	03587;8	46857;0;0;51;
$GPXUP;3637;08:41:40;0;50	03596;8	4687;0;0;51;
$GPXUP;3637;08:41:41;0;50	03608;8	4688;0;0;52;
$GPXUP;3637;08:41:42;0;50	03619;8	46888;0;0;51;
$GPXUP;3637;08:41:43;0;50	0363;8	46899;0;0;51;
$GPXUP;3637;08:41:44;0;50	03637;8	46914;0;0;48;
$GPXUP;3637;08:41:45;0;50	03642;8	46931;0;0;47;
$GPXUP;3637;08:41:46;0;50	03648;8	46947;0;0;47;
$GPXUP;3637;08:41:47;0;50	03654;8	46961;0;0;44;
$GPXUP;3637;08:41:48;0;50	03664;8	46969;0;0;41;
$GPXUP;3637;08:41:49;0;50	03677;8	46968;0;0;45;
$GPXUP;3637;08:41:50;0;50	03691;8	46955;0;0;54;
$GPXUP;3637;08:41:51;0;50	03703;8	46939;0;0;56;
$GPXUP;3637;08:41:52;0;50	03712;8	46919;0;0;58;
$GPXUP;3637;08:41:53;0;50	03718;8	46894;0;0;65;
$GPXUP;3637;08:41:54;0;50	03721;8	46865;0;0;70;
$GPXUP;3637;08:41:55;0;50	03724;8	46835;0;0;75;
$GPXUP;3637;08:41:56;0;50	0373;8	46805;0;0;80;
$GPXUP;3637;08:41:57;0;50	03736;8	46774;0;0;78;
$GPXUP;3637;08:41:58;0;50	03743;8	46746;0;0;73;
$GPXUP;3637;08:41:59;0;50	0375;8	46721;0;0;67;
$GPXUP;3637;08:42:00;0;50	03759;8	46701;0;0;60;
$GPXUP;3637;08:42:01;0;50	0377;8	4669;0;0;53;
$GPXUP;3637;08:42:02;0;50	03781;8	46691;0;0;39;
$GPXUP;3637;08:42:03;0;50	0379;8	46704;0;0;40;
$GPXUP;3637;08:42:04;0;50	03798;8	46718;0;0;41;
$GPXUP;3637;08:42:05;0;50	03804;8	46733;0;0;43;
$GPXUP;3637;08:42:06;0;50	03808;8	4675;0;0;41;
$GPXUP;3637;08:42:07;0;50	03813;8	46766;0;0;40;
$GPXUP;3637;08:42:08;0;50	0382;8	46777;0;0;37;
$GPXUP;3637;08:42:09;0;50	03831;8	46784;0;0;43;
$GPXUP;3637;08:42:10;0;50	03846;8	46787;0;0;54;
$GPXUP;3637;08:42:11;0;50	03859;8	46794;0;0;53;
$GPXUP;3637;08:42:12;0;50	0387;8	46807;0;0;55;
$GPXUP;3637;08:42:13;0;50	03877;8	46824;0;0;51;
$GPXUP;3637;08:42:14;0;50	03886;8	4684;0;0;54;
$GPXUP;3637;08:42:15;0;50	03896;8	46854;0;0;53;
$GPXUP;3637;08:42:16;0;50	03905;8	4687;0;0;51;
$GPXUP;3637;08:42:17;0;50	03913;8	46885;0;0;48;
$GPXUP;3637;08:42:18;0;50	03922;8	46898;0;0;46;
$GPXUP;3637;08:42:19;0;50	03933;8	46907;0;0;51;
$GPXUP;3637;08:42:20;0;50	03944;8	46916;0;0;47;
$GPXUP;3637;08:42:21;0;50	03952;8	46928;0;0;45;
$GPXUP;3637;08:42:22;0;50	03957;8	46944;0;0;45;
$GPXUP;3637;08:42:23;0;50	03956;8	46964;0;0;46;
$GPXUP;3637;08:42:24;0;50	03953;8	46984;0;0;47;
$GPXUP;3637;08:42:25;0;50	03951;8	47002;0;0;45;
$GPXUP;3637;08:42:26;0;50	03953;8	47019;0;0;43;
$GPXUP;3637;08:42:27;0;50	03956;8	47033;0;0;33;
$GPXUP;3637;08:42:28;0;50	03959;8	47042;0;0;26;
$GPXUP;3637;08:42:29;0;50	03959;8	47043;0;0;8;
$GPXUP;3637;08:42:30;0;50	03958;8	47041;0;0;2;
$GPXUP;3637;08:42:31;0;50	03958;8	47039;0;0;1;
$GPXUP;3637;08:42:32;0;50	03958;8	47038;0;0;1;
$GPXUP;3637;08:42:33;0;50	03958;8	47038;0;0;0;
$GPXUP;3637;08:42:34;0;50	03958;8	47038;0;0;0;
$GPXUP;3637;08:42:35;0;50	03958;8	47038;0;0;0;
$GPXUP;3637;08:42:36;0;50	03958;8	47038;0;0;0;
$GPXUP;3637;08:42:37;0;50	03958;8	47038;0;0;0;
$GPXUP;3637;08:42:38;0;50	03958;8	47038;0;0;0;
$GPXUP;3637;08:42:39;0;50	03958;8	47038;0;0;0;
$GPXUP;3637;08:42:40;0;50	03958;8	47038;0;0;0;
$GPXUP;3637;08:42:41;0;50	03958;8	47038;0;0;0;
$GPXUP;3637;08:42:42;0;50	03958;8	47038;0;0;0;
$GPXUP;3637;08:42:43;0;50	03958;8	47038;0;0;0;
$GPXUP;3637;08:42:44;0;50	03958;8	47038;0;0;0;
$GPXUP;3637;08:42:45;0;50	03958;8	47038;0;0;0;
$GPXUP;3637;08:42:46;0;50	03958;8	47038;0;0;0;
$GPXUP;3637;08:42:47;0;50	03958;8	47038;0;0;0;
$GPXUP;3637;08:42:48;0;50	03958;8	47038;0;0;0;
$GPXUP;3637;08:42:49;0;50	03958;8	47038;0;0;0;
$GPXUP;3637;08:42:50;0;50	03958;8	47038;0;0;0;
$GPXUP;3637;08:42:51;0;50	03958;8	47038;0;0;0;
$GPXUP;3637;08:42:52;0;50	03958;8	47038;0;0;0;
$GPXUP;3637;08:42:53;0;50	03958;8	47038;0;0;0;
$GPXUP;3637;08:42:54;0;50	03958;8	47038;0;0;0;
$GPXUP;3637;08:42:55;0;50	03958;8	47038;0;0;0;
$GPXUP;3637;08:42:56;0;50	03958;8	47038;0;0;0;
$GPXUP;3637;08:42:57;0;50	03958;8	47038;0;0;0;
$GPXUP;3637;08:42:58;0;50	03958;8	47038;0;0;0;
$GPXUP;3637;08:42:59;0;50	03958;8	47038;0;0;0;
$GPXUP;3637;08:43:00;0;50	03958;8	47038;0;0;0;
$GPXUP;3637;08:43:01;0;50	03958;8	47038;0;0;0;
$GPXUP;3637;08:43:02;0;50	03958;8	47038;0;0;0;
$GPXUP;3637;08:43:03;0;50	03958;8	47038;0;0;0;
$GPXUP;3637;08:43:04;0;50	03958;8	47038;0;0;0;
$GPXUP;3637;08:43:05;0;50	03958;8	47038;0;0;0;
$GPXUP;3637;08:43:06;0;50	03958;8	47038;0;0;0;
$GPXUP;3637;08:43:07;0;50	03958;8	47038;0;0;0;
$GPXUP;3637;08:43:08;0;50	03958;8	47038;0;0;0;
$GPXUP;3637;08:43:09;0;50	03958;8	47038;0;0;0;
$GPXUP;3637;08:43:10;0;50	03958;8	47038;0;0;0;
$GPXUP;3637;08:43:11;0;50	03958;8	47038;0;0;0;
$GPXUP;3637;08:43:12;0;50	03958;8	47038;0;0;0;
$GPXUP;3637;08:43:13;0;50	03958;8	47038;0;0;0;
$GPXUP;3637;08:43:14;0;50	03958;8	47038;0;0;0;
$GPXUP;3637;08:43:15;0;50	03958;8	47038;0;0;0;
$GPXUP;3637;08:43:16;0;50	03958;8	47038;0;0;0;
$GPXUP;3637;08:43:17;0;50	03958;8	47038;0;0;0;
$GPXUP;3637;08:43:18;0;50	03958;8	47038;0;0;0;
$GPXUP;3637;08:43:19;0;50	03958;8	47038;0;0;0;
$GPXUP;3637;08:43:20;0;50	03958;8	47038;0;0;0;
$GPXUP;3637;08:43:21;0;50	03958;8	47038;0;0;0;
$GPXUP;3637;08:43:22;0;50	03958;8	47038;0;0;0;
$GPXUP;3637;08:43:23;0;50	03958;8	47038;0;0;0;
$GPXUP;3637;08:43:24;0;50	03958;8	47038;0;0;0;
$GPXUP;3637;08:43:25;0;50	03958;8	47038;0;0;0;
$GPXUP;3637;08:43:26;0;50	03958;8	47038;0;0;0;
$GPXUP;3637;08:43:27;0;50	03958;8	47038;0;0;0;
$GPXUP;3637;08:43:28;0;50	03958;8	47038;0;0;0;
$GPXUP;3637;08:43:29;0;50	03958;8	47038;0;0;0;
$GPXUP;3637;08:43:30;0;50	03958;8	47038;0;0;0;
$GPXUP;3637;08:43:31;0;50	03958;8	47038;0;0;0;
$GPXUP;3637;08:43:32;0;50	03958;8	47038;0;0;0;
$GPXUP;3637;08:43:33;0;50	03958;8	47038;0;0;0;
$GPXUP;3637;08:43:34;0;50	03958;8	47038;0;0;0;
$GPXUP;3637;08:43:35;0;50	03958;8	47038;0;0;0;
$GPXUP;3637;08:43:36;0;50	03958;8	47038;0;0;0;
$GPXUP;3637;08:43:37;0;50	03958;8	47038;0;0;0;
$GPXUP;3637;08:43:38;0;50	03958;8	47038;0;0;0;
$GPXUP;3637;08:43:39;0;50	03958;8	47038;0;0;0;
$GPXUP;3637;08:43:40;0;50	03958;8	47038;0;0;0;
$GPXUP;3637;08:43:41;0;50	03958;8	47038;0;0;0;
$GPXUP;3637;08:43:42;0;50	03958;8	47038;0;0;0;
$GPXUP;3637;08:43:43;0;50	03958;8	47038;0;0;0;
$GPXUP;3637;08:43:44;0;50	03958;8	47038;0;0;0;
$GPXUP;3637;08:43:45;0;50	03958;8	47038;0;0;0;
$GPXUP;3637;08:43:46;0;50	03958;8	47038;0;0;0;
$GPXUP;3637;08:43:47;0;50	03958;8	47038;0;0;0;
$GPXUP;3637;08:43:48;0;50	03958;8	47038;0;0;0;
$GPXUP;3637;08:43:49;0;50	03958;8	47038;0;0;0;
$GPXUP;3637;08:43:50;0;50	03958;8	47038;0;0;0;
$GPXUP;3637;08:43:51;0;50	03958;8	47038;0;0;0;
$GPXUP;3637;08:43:52;0;50	03958;8	47038;0;0;0;
$GPXUP;3637;08:43:53;0;50	03958;8	47038;0;0;0;
$GPXUP;3637;08:43:54;0;50	03958;8	47038;0;0;0;
$GPXUP;3637;08:43:55;0;50	03958;8	47038;0;0;0;
$GPXUP;3637;08:43:56;0;50	03958;8	47038;0;0;0;
$GPXUP;3637;08:43:57;0;50	03958;8	47038;0;0;0;
$GPXUP;3637;08:43:58;0;50	03958;8	47038;0;0;0;
$GPXUP;3637;08:43:59;0;50	03958;8	47038;0;0;0;
$GPXUP;3637;08:44:00;0;50	03958;8	47038;0;0;0;
$GPXUP;3637;08:44:01;0;50	03958;8	47038;0;0;0;
$GPXUP;3637;08:44:02;0;50	03958;8	47038;0;0;0;
$GPXUP;3637;08:44:03;0;50	03958;8	47038;0;0;0;
$GPXUP;3637;08:44:04;0;50	03958;8	47038;0;0;0;
$GPXUP;3637;08:44:05;0;50	03958;8	47038;0;0;0;
$GPXUP;3637;08:44:06;0;50	03958;8	47038;0;0;0;
$GPXUP;3637;08:44:07;0;50	03958;8	47038;0;0;0;
$GPXUP;3637;08:44:08;0;50	03958;8	47038;0;0;0;
$GPXUP;3637;08:44:09;0;50	03958;8	47038;0;0;0;
$GPXUP;3637;08:44:10;0;50	03958;8	47038;0;0;0;
$GPXUP;3637;08:44:11;0;50	03958;8	47038;0;0;0;
$GPXUP;3637;08:44:12;0;50	03958;8	47038;0;0;0;
$GPXUP;3637;08:44:13;0;50	03958;8	47038;0;0;0;
$GPXUP;3637;08:44:14;0;50	03958;8	47038;0;0;0;
$GPXUP;3637;08:44:15;0;50	03958;8	47038;0;0;0;
$GPXUP;3637;08:44:16;0;50	03958;8	47038;0;0;0;
$GPXUP;3637;08:44:17;0;50	03958;8	47038;0;0;0;
$GPXUP;3637;08:44:18;0;50	03958;8	47038;0;0;0;
$GPXUP;3637;08:44:19;0;50	03958;8	47038;0;0;0;
$GPXUP;3637;08:44:20;0;50	03958;8	47038;0;0;0;
$GPXUP;3637;08:44:21;0;50	03958;8	47038;0;0;0;
$GPXUP;3637;08:44:22;0;50	03958;8	47038;0;0;0;
$GPXUP;3637;08:44:23;0;50	03958;8	47038;0;0;0;
$GPXUP;3637;08:44:24;0;50	03958;8	47038;0;0;0;
$GPXUP;3637;08:44:25;0;50	03958;8	47038;0;0;0;
$GPXUP;3637;08:44:26;0;50	03958;8	47038;0;0;0;
$GPXUP;3637;08:44:27;0;50	03958;8	47038;0;0;0;
$GPXUP;3637;08:44:28;0;50	03958;8	47038;0;0;0;
$GPXUP;3637;08:44:29;0;50	03958;8	47038;0;0;0;
$GPXUP;3637;08:44:30;0;50	03958;8	47038;0;0;0;
$GPXUP;3637;08:44:31;0;50	03958;8	47038;0;0;0;
$GPXUP;3637;08:44:32;0;50	03958;8	47038;0;0;0;
$GPXUP;3637;08:44:33;0;50	03958;8	47038;0;0;0;
$GPXUP;3637;08:44:34;0;50	03958;8	47038;0;0;0;
$GPXUP;3637;08:44:35;0;50	03958;8	47038;0;0;0;
$GPXUP;3637;08:44:36;0;50	03958;8	47038;0;0;0;
$GPXUP;3637;08:44:37;0;50	03958;8	47038;0;0;0;
$GPXUP;3637;08:44:38;0;50	03958;8	47038;0;0;0;
$GPXUP;3637;08:44:39;0;50	03958;8	47038;0;0;0;
$GPXUP;3637;08:44:40;0;50	03958;8	47038;0;0;0;
$GPXUP;3637;08:44:41;0;50	03958;8	47038;0;0;0;
$GPXUP;3637;08:44:42;0;50	03958;8	47038;0;0;0;
$GPXUP;3637;08:44:43;0;50	03958;8	47038;0;0;0;
$GPXUP;3637;08:44:44;0;50	03958;8	47038;0;0;0;
$GPXUP;3637;08:44:45;0;50	03958;8	47038;0;0;0;
$GPXUP;3637;08:44:46;0;50	03958;8	47038;0;0;0;
$GPXUP;3637;08:44:47;0;50	03958;8	47038;0;0;0;
$GPXUP;3637;08:44:48;0;50	03958;8	47038;0;0;0;
$GPXUP;3637;08:44:49;0;50	03958;8	47038;0;0;0;
$GPXUP;3637;08:44:50;0;50	03958;8	47038;0;0;0;
$GPXUP;3637;08:44:51;0;50	03958;8	47038;0;0;0;
$GPXUP;3637;08:44:52;0;50	03958;8	47038;0;0;0;
$GPXUP;3637;08:44:53;0;50	03958;8	47038;0;0;0;
$GPXUP;3637;08:44:54;0;50	03958;8	47038;0;0;0;
$GPXUP;3637;08:44:55;0;50	03958;8	47038;0;0;0;
$GPXUP;3637;08:44:56;0;50	03958;8	47038;0;0;0;
$GPXUP;3637;08:44:57;0;50	03958;8	47038;0;0;0;
$GPXUP;3637;08:44:58;0;50	03958;8	47038;0;0;0;
$GPXUP;3637;08:44:59;0;50	03958;8	47038;0;0;0;
$GPXUP;3637;08:45:00;0;50	03958;8	47038;0;0;0;
$GPXUP;3637;08:45:01;0;50	03958;8	47038;0;0;0;
$GPXUP;3637;08:45:02;0;50	03958;8	47038;0;0;0;
$GPXUP;3637;08:45:03;0;50	03958;8	47038;0;0;0;
$GPXUP;3637;08:45:04;0;50	03958;8	47038;0;0;0;
$GPXUP;3637;08:45:05;0;50	03958;8	47038;0;0;0;
$GPXUP;3637;08:45:06;0;50	03958;8	47038;0;0;0;
$GPXUP;3637;08:45:07;0;50	03958;8	47038;0;0;0;
$GPXUP;3637;08:45:08;0;50	03958;8	47038;0;0;0;
$GPXUP;3637;08:45:09;0;50	03958;8	47038;0;0;0;
$GPXUP;3637;08:45:10;0;50	03958;8	47038;0;0;0;
$GPXUP;3637;08:45:11;0;50	03958;8	47038;0;0;0;
$GPXUP;3637;08:45:12;0;50	03958;8	47038;0;0;0;
$GPXUP;3637;08:45:13;0;50	03958;8	47038;0;0;0;
$GPXUP;3637;08:45:14;0;50	03958;8	47038;0;0;0;
$GPXUP;3637;08:45:15;0;50	03958;8	47038;0;0;0;
$GPXUP;3637;08:45:16;0;50	03958;8	47038;0;0;0;
$GPXUP;3637;08:45:17;0;50	03958;8	47038;0;0;0;
$GPXUP;3637;08:45:18;0;50	03958;8	47038;0;0;0;
$GPXUP;3637;08:45:19;0;50	03958;8	47038;0;0;0;
$GPXUP;3637;08:45:20;0;50	03958;8	47038;0;0;0;
$GPXUP;3637;08:45:21;0;50	03958;8	47038;0;0;0;
$GPXUP;3637;08:45:22;0;50	03958;8	47038;0;0;0;
$GPXUP;3637;08:45:23;0;50	03958;8	47038;0;0;0;
$GPXUP;3637;08:45:24;0;50	03958;8	47038;0;0;0;
$GPXUP;3637;08:45:25;0;50	03958;8	47038;0;0;0;
$GPXUP;3637;08:45:26;0;50	03958;8	47038;0;0;0;
$GPXUP;3637;08:45:27;0;50	03958;8	47038;0;0;0;
$GPXUP;3637;08:45:28;0;50	03958;8	47038;0;0;0;
$GPXUP;3637;08:45:29;0;50	03958;8	47038;0;0;0;
$GPXUP;3637;08:45:30;0;50	03958;8	47038;0;0;0;
$GPXUP;3637;08:45:31;0;50	03958;8	47038;0;0;0;
$GPXUP;3637;08:45:32;0;50	03958;8	47038;0;0;0;
$GPXUP;3637;08:45:33;0;50	03958;8	47038;0;0;0;
$GPXUP;3637;08:45:34;0;50	03958;8	47038;0;0;0;
$GPXUP;3637;08:45:35;0;50	03958;8	47038;0;0;0;
$GPXUP;3637;08:45:36;0;50	03958;8	47038;0;0;0;
$GPXUP;3637;08:45:37;0;50	03958;8	47038;0;0;0;
$GPXUP;3637;08:45:38;0;50	03958;8	47038;0;0;0;
$GPXUP;3637;08:45:39;0;50	03958;8	47038;0;0;0;
$GPXUP;3637;08:45:40;0;50	03958;8	47038;0;0;0;
$GPXUP;3637;08:45:41;0;50	03958;8	47038;0;0;0;
$GPXUP;3637;08:45:42;0;50	03958;8	47038;0;0;0;
$GPXUP;3637;08:45:43;0;50	03958;8	47038;0;0;0;
$GPXUP;3637;08:45:44;0;50	03958;8	47038;0;0;0;
$GPXUP;3637;08:45:45;0;50	03958;8	47038;0;0;0;
$GPXUP;3637;08:45:46;0;50	03958;8	47038;0;0;0;
$GPXUP;3637;08:45:47;0;50	03958;8	47038;0;0;0;
$GPXUP;3637;08:45:48;0;50	03958;8	47038;0;0;0;
$GPXUP;3637;08:45:49;0;50	03958;8	47038;0;0;0;
$GPXUP;3637;08:45:50;0;50	03958;8	47038;0;0;0;
$GPXUP;3637;08:45:51;0;50	03958;8	47038;0;0;0;
$GPXUP;3637;08:45:52;0;50	03958;8	47038;0;0;0;
$GPXUP;3637;08:45:53;0;50	03958;8	47038;0;0;0;
$GPXUP;3637;08:45:54;0;50	03958;8	47038;0;0;0;
$GPXUP;3637;08:45:55;0;50	03958;8	47038;0;0;0;
$GPXUP;3637;08:45:56;0;50	03958;8	47038;0;0;0;
$GPXUP;3637;08:45:57;0;50	03958;8	47038;0;0;0;
$GPXUP;3637;08:45:58;0;50	03958;8	47038;0;0;0;
$GPXUP;3637;08:45:59;0;50	03958;8	47038;0;0;0;
$GPXUP;3637;08:46:00;0;50	03958;8	47038;0;0;0;
$GPXUP;3637;08:46:01;0;50	03958;8	47038;0;0;0;
$GPXUP;3637;08:46:02;0;50	03958;8	47038;0;0;0;
$GPXUP;3637;08:46:03;0;50	03958;8	47038;0;0;0;
$GPXUP;3637;08:46:04;0;50	03958;8	47038;0;0;0;
$GPXUP;3637;08:46:05;0;50	03958;8	47038;0;0;0;
$GPXUP;3637;08:46:06;0;50	03958;8	47038;0;0;0;
$GPXUP;3637;08:46:07;0;50	03958;8	47038;0;0;0;
$GPXUP;3637;08:46:08;0;50	03958;8	47038;0;0;0;
$GPXUP;3637;08:46:09;0;50	03958;8	47038;0;0;0;
$GPXUP;3637;08:46:10;0;50	03958;8	47038;0;0;0;
$GPXUP;3637;08:46:11;0;50	03958;8	47038;0;0;0;
$GPXUP;3637;08:46:12;0;50	03958;8	47038;0;0;0;
$GPXUP;3637;08:46:13;0;50	03958;8	47038;0;0;0;
$GPXUP;3637;08:46:14;0;50	03958;8	47038;0;0;0;
$GPXUP;3637;08:46:15;0;50	03958;8	47038;0;0;0;
$GPXUP;3637;08:46:16;0;50	03958;8	47038;0;0;0;
$GPXUP;3637;08:46:17;0;50	03958;8	47038;0;0;0;
$GPXUP;3637;08:46:18;0;50	03958;8	47038;0;0;0;
$GPXUP;3637;08:46:19;0;50	03958;8	47038;0;0;0;
$GPXUP;3637;08:46:20;0;50	03958;8	47038;0;0;0;
$GPXUP;3637;08:46:21;0;50	03958;8	47038;0;0;0;
$GPXUP;3637;08:46:22;0;50	03958;8	47038;0;0;0;
$GPXUP;3637;08:46:23;0;50	03958;8	47038;0;0;0;
$GPXUP;3637;08:46:24;0;50	03958;8	47038;0;0;0;
$GPXUP;3637;08:46:25;0;50	03958;8	47038;0;0;0;
$GPXUP;3637;08:46:26;0;50	03958;8	47038;0;0;0;
$GPXUP;3637;08:46:27;0;50	03958;8	47038;0;0;0;
$GPXUP;3637;08:46:28;0;50	03958;8	47038;0;0;0;
$GPXUP;3637;08:46:29;0;50	03958;8	47038;0;0;0;
$GPXUP;3637;08:46:30;0;50	03958;8	47038;0;0;0;
$GPXUP;3637;08:46:31;0;50	03958;8	47038;0;0;0;
$GPXUP;3637;08:46:32;0;50	03958;8	47038;0;0;0;
$GPXUP;3637;08:46:33;0;50	03958;8	47038;0;0;0;
$GPXUP;3637;08:46:34;0;50	03958;8	47038;0;0;0;
$GPXUP;3637;08:46:35;0;50	03958;8	47038;0;0;0;
$GPXUP;3637;08:46:36;0;50	03958;8	47038;0;0;0;
$GPXUP;3637;08:46:37;0;50	03958;8	47038;0;0;0;
$GPXUP;3637;08:46:38;0;50	03958;8	47038;0;0;0;
$GPXUP;3637;08:46:39;0;50	03958;8	47038;0;0;0;
$GPXUP;3637;08:46:40;0;50	03958;8	47038;0;0;0;
$GPXUP;3637;08:46:41;0;50	03958;8	47038;0;0;0;
$GPXUP;3637;08:46:42;0;50	03958;8	47038;0;0;0;
$GPXUP;3637;08:46:43;0;50	03958;8	47038;0;0;0;
$GPXUP;3637;08:46:44;0;50	03958;8	47038;0;0;0;
$GPXUP;3637;08:46:45;0;50	03958;8	47038;0;0;0;
$GPXUP;3637;08:46:46;0;50	03958;8	47038;0;0;0;
$GPXUP;3637;08:46:47;0;50	03958;8	47038;0;0;0;
$GPXUP;3637;08:46:48;0;50	03958;8	47038;0;0;0;
$GPXUP;3637;08:46:49;0;50	03958;8	47038;0;0;0;
$GPXUP;3637;08:46:50;0;50	03958;8	47038;0;0;0;
$GPXUP;3637;08:46:51;0;50	03958;8	47038;0;0;0;
$GPXUP;3637;08:46:52;0;50	03958;8	47038;0;0;0;
$GPXUP;3637;08:46:53;0;50	03958;8	47038;0;0;0;
$GPXUP;3637;08:46:54;0;50	03958;8	47038;0;0;0;
$GPXUP;3637;08:46:55;0;50	03958;8	47038;0;0;0;
$GPXUP;3637;08:46:56;0;50	03958;8	47038;0;0;0;
$GPXUP;3637;08:46:57;0;50	03958;8	47038;0;0;0;
$GPXUP;3637;08:46:58;0;50	03958;8	47038;0;0;0;
$GPXUP;3637;08:46:59;0;50	03958;8	47038;0;0;0;
$GPXUP;3637;08:47:00;0;50	03958;8	47038;0;0;0;
$GPXUP;3637;08:47:01;0;50	03958;8	47038;0;0;0;
$GPXUP;3637;08:47:02;0;50	03958;8	47038;0;0;0;
$GPXUP;3637;08:47:03;0;50	03958;8	47038;0;0;0;
$GPXUP;3637;08:47:04;0;50	03958;8	47038;0;0;0;
$GPXUP;3637;08:47:05;0;50	03958;8	47038;0;0;0;
$GPXUP;3637;08:47:06;0;50	03958;8	47038;0;0;0;
$GPXUP;3637;08:47:07;0;50	03958;8	47038;0;0;0;
$GPXUP;3637;08:47:08;0;50	03958;8	47038;0;0;0;
$GPXUP;3637;08:47:09;0;50	03958;8	47038;0;0;0;
$GPXUP;3637;08:47:10;0;50	03958;8	47038;0;0;0;
$GPXUP;3637;08:47:11;0;50	03958;8	47038;0;0;0;
$GPXUP;3637;08:47:12;0;50	03958;8	47038;0;0;0;
$GPXUP;3637;08:47:13;0;50	03958;8	47038;0;0;0;
$GPXUP;3637;08:47:14;0;50	03958;8	47038;0;0;0;
$GPXUP;3637;08:47:15;0;50	03958;8	47038;0;0;0;
$GPXUP;3637;08:47:16;0;50	03958;8	47038;0;0;0;
$GPXUP;3637;08:47:17;0;50	03958;8	47038;0;0;0;
$GPXUP;3637;08:47:18;0;50	03958;8	47038;0;0;0;
$GPXUP;3637;08:47:19;0;50	03958;8	47038;0;0;0;
$GPXUP;3637;08:47:20;0;50	03958;8	47038;0;0;0;
$GPXUP;3637;08:47:21;0;50	03958;8	47038;0;0;0;
$GPXUP;3637;08:47:22;0;50	03958;8	47038;0;0;0;
$GPXUP;3637;08:47:23;0;50	03958;8	47038;0;0;0;
$GPXUP;3637;08:47:24;0;50	03958;8	47038;0;0;0;
$GPXUP;3637;08:47:25;0;50	03958;8	47038;0;0;0;
$GPXUP;3637;08:47:26;0;50	03958;8	47038;0;0;0;
$GPXUP;3637;08:47:27;0;50	03958;8	47038;0;0;0;
$GPXUP;3637;08:47:28;0;50	03958;8	47038;0;0;0;
$GPXUP;3637;08:47:29;0;50	03958;8	47038;0;0;0;
$GPXUP;3637;08:47:30;0;50	03958;8	47038;0;0;0;
$GPXUP;3637;08:47:31;0;50	03958;8	47038;0;0;0;
$GPXUP;3637;08:47:32;0;50	03958;8	47038;0;0;0;
$GPXUP;3637;08:47:33;0;50	03958;8	47038;0;0;0;
$GPXUP;3637;08:47:34;0;50	03958;8	47038;0;0;0;
$GPXUP;3637;08:47:35;0;50	03958;8	47038;0;0;0;
$GPXUP;3637;08:47:36;0;50	03958;8	47038;0;0;0;
$GPXUP;3637;08:47:37;0;50	03958;8	47038;0;0;0;
$GPXUP;3637;08:47:38;0;50	03958;8	47038;0;0;0;
$GPXUP;3637;08:47:39;0;50	03958;8	47038;0;0;0;
$GPXUP;3637;08:47:40;0;50	03958;8	47038;0;0;0;
$GPXUP;3637;08:47:41;0;50	03958;8	47038;0;0;0;
$GPXUP;3637;08:47:42;0;50	03958;8	47038;0;0;0;
$GPXUP;3637;08:47:43;0;50	03958;8	47038;0;0;0;
$GPXUP;3637;08:47:44;0;50	03958;8	47038;0;0;0;
$GPXUP;3637;08:47:45;0;50	03958;8	47038;0;0;0;
$GPXUP;3637;08:47:46;0;50	03958;8	47038;0;0;0;
$GPXUP;3637;08:47:47;0;50	03958;8	47038;0;0;0;
$GPXUP;3637;08:47:48;0;50	03958;8	47038;0;0;0;
$GPXUP;3637;08:47:49;0;50	03958;8	47038;0;0;0;
$GPXUP;3637;08:47:50;0;50	03958;8	47038;0;0;0;
$GPXUP;3637;08:47:51;0;50	03958;8	47038;0;0;0;
$GPXUP;3637;08:47:52;0;50	03958;8	47038;0;0;0;
$GPXUP;3637;08:47:53;0;50	03958;8	47038;0;0;0;
$GPXUP;3637;08:47:54;0;50	03958;8	47038;0;0;0;
$GPXUP;3637;08:47:55;0;50	03958;8	47038;0;0;0;
$GPXUP;3637;08:47:56;0;50	03958;8	47038;0;0;0;
$GPXUP;3637;08:47:57;0;50	03958;8	47038;0;0;0;
$GPXUP;3637;08:47:58;0;50	03958;8	47038;0;0;0;
$GPXUP;3637;08:47:59;0;50	03958;8	47038;0;0;0;
$GPXUP;3637;08:48:00;0;50	03958;8	47038;0;0;0;
$GPXUP;3637;08:48:01;0;50	03958;8	47038;0;0;0;
$GPXUP;3637;08:48:02;0;50	03958;8	47038;0;0;0;
$GPXUP;3637;08:48:03;0;50	03958;8	47038;0;0;0;
$GPXUP;3637;08:48:04;0;50	03958;8	47038;0;0;0;
$GPXUP;3637;08:48:05;0;50	03958;8	47038;0;0;0;
$GPXUP;3637;08:48:06;0;50	03958;8	47038;0;0;0;
$GPXUP;3637;08:48:07;0;50	03958;8	47038;0;0;0;
$GPXUP;3637;08:48:08;0;50	03958;8	47038;0;0;0;
$GPXUP;3637;08:48:09;0;50	03958;8	47038;0;0;0;
$GPXUP;3637;08:48:10;0;50	03958;8	47038;0;0;0;
$GPXUP;3637;08:48:11;0;50	03958;8	47038;0;0;0;
$GPXUP;3637;08:48:12;0;50	03958;8	47038;0;0;0;
$GPXUP;3637;08:48:13;0;50	03958;8	47038;0;0;0;
$GPXUP;3637;08:48:14;0;50	03958;8	47038;0;0;0;
$GPXUP;3637;08:48:15;0;50	03958;8	47038;0;0;0;
$GPXUP;3637;08:48:16;0;50	03958;8	47038;0;0;0;
$GPXUP;3637;08:48:17;0;50	03958;8	47038;0;0;0;
$GPXUP;3637;08:48:18;0;50	03958;8	47038;0;0;0;
$GPXUP;3637;08:48:19;0;50	03958;8	47038;0;0;0;
$GPXUP;3637;08:48:20;0;50	03958;8	47038;0;0;0;
$GPXUP;3637;08:48:21;0;50	03958;8	47038;0;0;0;
$GPXUP;3637;08:48:22;0;50	03958;8	47038;0;0;0;
$GPXUP;3637;08:48:23;0;50	03958;8	47038;0;0;0;
$GPXUP;3637;08:48:24;0;50	03958;8	47038;0;0;0;
$GPXUP;3637;08:48:25;0;50	03958;8	47038;0;0;0;
$GPXUP;3637;08:48:26;0;50	03958;8	47038;0;0;0;
$GPXUP;3637;08:48:27;0;50	03958;8	47038;0;0;0;
$GPXUP;3637;08:48:28;0;50	03958;8	47038;0;0;0;
$GPXUP;3637;08:48:29;0;50	03958;8	47038;0;0;0;
$GPXUP;3637;08:48:30;0;50	03958;8	47038;0;0;0;
$GPXUP;3637;08:48:31;0;50	03958;8	47038;0;0;0;
$GPXUP;3637;08:48:32;0;50	03958;8	47038;0;0;0;
$GPXUP;3637;08:48:33;0;50	03958;8	47038;0;0;0;
$GPXUP;3637;08:48:34;0;50	03958;8	47038;0;0;0;
$GPXUP;3637;08:48:35;0;50	03958;8	47038;0;0;0;
$GPXUP;3637;08:48:36;0;50	03958;8	47038;0;0;0;
$GPXUP;3637;08:48:37;0;50	03958;8	47038;0;0;0;
$GPXUP;3637;08:48:38;0;50	03958;8	47038;0;0;0;
$GPXUP;3637;08:48:39;0;50	03958;8	47038;0;0;0;
$GPXUP;3637;08:48:40;0;50	03958;8	47038;0;0;0;
$GPXUP;3637;08:48:41;0;50	03958;8	47038;0;0;0;
$GPXUP;3637;08:48:42;0;50	03958;8	47038;0;0;0;
$GPXUP;3637;08:48:43;0;50	03958;8	47038;0;0;0;
$GPXUP;3637;08:48:44;0;50	03958;8	47038;0;0;0;
$GPXUP;3637;08:48:45;0;50	03958;8	47038;0;0;0;
$GPXUP;3637;08:48:46;0;50	03958;8	47038;0;0;0;
$GPXUP;3637;08:48:47;0;50	03958;8	47038;0;0;0;
$GPXUP;3637;08:48:48;0;50	03958;8	47038;0;0;0;
$GPXUP;3637;08:48:49;0;50	03958;8	47038;0;0;0;
$GPXUP;3637;08:48:50;0;50	03958;8	47038;0;0;0;
$GPXUP;3637;08:48:51;0;50	03958;8	47038;0;0;0;
$GPXUP;3637;08:48:52;0;50	03958;8	47038;0;0;0;
$GPXUP;3637;08:48:53;0;50	03958;8	47038;0;0;0;
$GPXUP;3637;08:48:54;0;50	03958;8	47038;0;0;0;
$GPXUP;3637;08:48:55;0;50	03958;8	47038;0;0;0;
$GPXUP;3637;08:48:56;0;50	03958;8	47038;0;0;0;
$GPXUP;3637;08:48:57;0;50	03958;8	47038;0;0;0;
$GPXUP;3637;08:48:58;0;50	03958;8	47038;0;0;0;
$GPXUP;3637;08:48:59;0;50	03958;8	47038;0;0;0;
$GPXUP;3637;08:49:00;0;50	03958;8	47038;0;0;0;
$GPXUP;3637;08:49:01;0;50	03958;8	47038;0;0;0;
$GPXUP;3637;08:49:02;0;50	03958;8	47038;0;0;0;
$GPXUP;3637;08:49:03;0;50	03958;8	47038;0;0;0;
$GPXUP;3637;08:49:04;0;50	03958;8	47038;0;0;0;
$GPXUP;3637;08:49:05;0;50	03958;8	47038;0;0;0;
$GPXUP;3637;08:49:06;0;50	03958;8	47038;0;0;0;
$GPXUP;3637;08:49:07;0;50	03958;8	47038;0;0;0;
$GPXUP;3637;08:49:08;0;50	03958;8	47038;0;0;0;
$GPXUP;3637;08:49:09;0;50	03958;8	47038;0;0;0;
$GPXUP;3637;08:49:10;0;50	03958;8	47038;0;0;0;
$GPXUP;3637;08:49:11;0;50	03958;8	47038;0;0;0;
$GPXUP;3637;08:49:12;0;50	03958;8	47038;0;0;0;
$GPXUP;3637;08:49:13;0;50	03958;8	47038;0;0;0;
$GPXUP;3637;08:49:14;0;50	03958;8	47038;0;0;0;
$GPXUP;3637;08:49:15;0;50	03958;8	47038;0;0;0;
$GPXUP;3637;08:49:16;0;50	03958;8	47038;0;0;0;
$GPXUP;3637;08:49:17;0;50	03958;8	47038;0;0;0;
$GPXUP;3637;08:49:18;0;50	03958;8	47038;0;0;0;
$GPXUP;3637;08:49:19;0;50	03958;8	47038;0;0;0;
$GPXUP;3637;08:49:20;0;50	03958;8	47038;0;0;0;
$GPXUP;3637;08:49:21;0;50	03958;8	47038;0;0;0;
[truncated: 17,302 more rows]
