# Supplementary material for: Pigeon Navigation: Different Routes Lead to Frankfurt
Source: PLoS One. 2014 Nov 12;9(11):e112439. doi: 10.1371/journal.pone.0112439 (PMC4229201; doi:10.1371/journal.pone.0112439)
Supplement: File S4 — Files containing the original track data and a ‘Read me’ explaining the data format. (ZIP) [file pone.0112439.s004.zip › S-BER/090806xup06_213_GAP.log]

$GPXUP;3637;07:43:39;0;49	89288;8	46662;0;0;0;
$GPXUP;3637;07:43:40;0;49	89288;8	46662;0;0;3;
$GPXUP;3637;07:43:41;0;49	8929;8	46669;0;0;24;
$GPXUP;3637;07:43:42;0;49	89291;8	46682;0;0;37;
$GPXUP;3637;07:43:43;0;49	89289;8	46697;0;0;40;
$GPXUP;3637;07:43:44;0;49	89282;8	4671;0;0;49;
$GPXUP;3637;07:43:45;0;49	89269;8	46719;0;0;54;
$GPXUP;3637;07:43:46;0;49	89255;8	46724;0;0;59;
$GPXUP;3637;07:43:47;0;49	8924;8	46725;0;0;62;
$GPXUP;3637;07:43:48;0;49	89224;8	46724;0;0;63;
$GPXUP;3637;07:43:49;0;49	89208;8	46722;0;0;64;
$GPXUP;3637;07:43:50;0;49	89192;8	46716;0;0;67;
$GPXUP;3637;07:43:51;0;49	89178;8	46703;0;0;68;
$GPXUP;3637;07:43:52;0;49	89164;8	46688;0;0;69;
$GPXUP;3637;07:43:53;0;49	89152;8	46669;0;0;67;
$GPXUP;3637;07:43:54;0;49	89141;8	46649;0;0;67;
$GPXUP;3637;07:43:55;0;49	89128;8	46636;0;0;63;
$GPXUP;3637;07:43:56;0;49	89113;8	46632;0;0;59;
$GPXUP;3637;07:43:57;0;49	89098;8	46632;0;0;59;
$GPXUP;3637;07:43:58;0;49	89083;8	46628;0;0;67;
$GPXUP;3637;07:43:59;0;49	89067;8	46617;0;0;66;
$GPXUP;3637;07:44:00;0;49	89055;8	46601;0;0;64;
$GPXUP;3637;07:44:01;0;49	89047;8	46579;0;0;64;
$GPXUP;3637;07:44:02;0;49	89043;8	46556;0;0;62;
$GPXUP;3637;07:44:03;0;49	89044;8	46532;0;0;58;
$GPXUP;3637;07:44:04;0;49	89048;8	4651;0;0;58;
$GPXUP;3637;07:44:05;0;49	89054;8	4649;0;0;54;
$GPXUP;3637;07:44:06;0;49	89061;8	46472;0;0;54;
$GPXUP;3637;07:44:07;0;49	89066;8	46453;0;0;54;
$GPXUP;3637;07:44:08;0;49	89063;8	46432;0;0;59;
$GPXUP;3637;07:44:09;0;49	89054;8	46416;0;0;59;
$GPXUP;3637;07:44:10;0;49	89041;8	46406;0;0;60;
$GPXUP;3637;07:44:11;0;49	89026;8	46403;0;0;61;
$GPXUP;3637;07:44:12;0;49	8901;8	46403;0;0;63;
$GPXUP;3637;07:44:13;0;49	88995;8	46401;0;0;62;
$GPXUP;3637;07:44:14;0;49	88981;8	46393;0;0;61;
$GPXUP;3637;07:44:15;0;49	88968;8	46378;0;0;61;
$GPXUP;3637;07:44:16;0;49	88958;8	46362;0;0;62;
$GPXUP;3637;07:44:17;0;49	88947;8	46344;0;0;61;
$GPXUP;3637;07:44:18;0;49	88938;8	46325;0;0;63;
$GPXUP;3637;07:44:19;0;49	88928;8	46306;0;0;65;
$GPXUP;3637;07:44:20;0;49	88919;8	46284;0;0;64;
$GPXUP;3637;07:44:21;0;49	88912;8	46262;0;0;63;
$GPXUP;3637;07:44:22;0;49	88902;8	46241;0;0;65;
$GPXUP;3637;07:44:23;0;49	8889;8	46226;0;0;64;
$GPXUP;3637;07:44:24;0;49	88876;8	46214;0;0;62;
$GPXUP;3637;07:44:25;0;49	88862;8	46208;0;0;61;
$GPXUP;3637;07:44:26;0;49	88847;8	46206;0;0;59;
$GPXUP;3637;07:44:27;0;49	88833;8	46208;0;0;54;
$GPXUP;3637;07:44:28;0;49	8882;8	46214;0;0;56;
$GPXUP;3637;07:44:29;0;49	88806;8	4622;0;0;57;
$GPXUP;3637;07:44:30;0;49	88792;8	46225;0;0;57;
$GPXUP;3637;07:44:31;0;49	88778;8	46228;0;0;51;
$GPXUP;3637;07:44:32;0;49	88765;8	46228;0;0;54;
$GPXUP;3637;07:44:33;0;49	88751;8	46222;0;0;61;
$GPXUP;3637;07:44:34;0;49	88737;8	46211;0;0;65;
$GPXUP;3637;07:44:35;0;49	88724;8	46196;0;0;68;
$GPXUP;3637;07:44:36;0;49	88709;8	46181;0;0;69;
$GPXUP;3637;07:44:37;0;49	88695;8	46163;0;0;79;
$GPXUP;3637;07:44:38;0;49	88682;8	46138;0;0;78;
$GPXUP;3637;07:44:39;0;49	88673;8	46111;0;0;75;
$GPXUP;3637;07:44:40;0;49	88665;8	46085;0;0;75;
$GPXUP;3637;07:44:41;0;49	88653;8	46064;0;0;73;
$GPXUP;3637;07:44:42;0;49	88639;8	46046;0;0;72;
$GPXUP;3637;07:44:43;0;49	88626;8	46028;0;0;74;
$GPXUP;3637;07:44:44;0;49	88616;8	46003;0;0;74;
$GPXUP;3637;07:44:45;0;49	88613;8	45976;0;0;70;
$GPXUP;3637;07:44:46;0;49	88613;8	4595;0;0;66;
$GPXUP;3637;07:44:47;0;49	8862;8	45929;0;0;60;
$GPXUP;3637;07:44:48;0;49	88633;8	45919;0;0;56;
$GPXUP;3637;07:44:49;0;49	88647;8	4592;0;0;53;
$GPXUP;3637;07:44:50;0;49	8866;8	45927;0;0;49;
$GPXUP;3637;07:44:51;0;49	88671;8	45936;0;0;49;
$GPXUP;3637;07:44:52;0;49	8868;8	45947;0;0;43;
$GPXUP;3637;07:44:53;0;49	88687;8	45961;0;0;45;
$GPXUP;3637;07:44:54;0;49	88693;8	45977;0;0;47;
$GPXUP;3637;07:44:55;0;49	88698;8	45993;0;0;46;
$GPXUP;3637;07:44:56;0;49	88704;8	46009;0;0;46;
$GPXUP;3637;07:44:57;0;49	8871;8	46024;0;0;46;
$GPXUP;3637;07:44:58;0;49	88714;8	46041;0;0;47;
$GPXUP;3637;07:44:59;0;49	88712;8	46058;0;0;46;
$GPXUP;3637;07:45:00;0;49	88709;8	46076;0;0;45;
$GPXUP;3637;07:45:01;0;49	88705;8	46092;0;0;44;
$GPXUP;3637;07:45:02;0;49	88704;8	46108;0;0;41;
$GPXUP;3637;07:45:03;0;49	88707;8	46122;0;0;37;
$GPXUP;3637;07:45:04;0;49	88715;8	46132;0;0;40;
$GPXUP;3637;07:45:05;0;49	88724;8	4614;0;0;42;
$GPXUP;3637;07:45:06;0;49	88734;8	46149;0;0;46;
$GPXUP;3637;07:45:07;0;49	88744;8	46158;0;0;46;
$GPXUP;3637;07:45:08;0;49	88751;8	46172;0;0;47;
$GPXUP;3637;07:45:09;0;49	88756;8	46188;0;0;49;
$GPXUP;3637;07:45:10;0;49	88759;8	46207;0;0;50;
$GPXUP;3637;07:45:11;0;49	88759;8	46227;0;0;54;
$GPXUP;3637;07:45:12;0;49	88755;8	46248;0;0;55;
$GPXUP;3637;07:45:13;0;49	88748;8	46267;0;0;55;
$GPXUP;3637;07:45:14;0;49	88742;8	46286;0;0;54;
$GPXUP;3637;07:45:15;0;49	88739;8	46307;0;0;54;
$GPXUP;3637;07:45:16;0;49	88734;8	46327;0;0;59;
$GPXUP;3637;07:45:17;0;49	88724;8	46345;0;0;61;
$GPXUP;3637;07:45:18;0;49	88716;8	46363;0;0;56;
$GPXUP;3637;07:45:19;0;49	8871;8	46382;0;0;50;
$GPXUP;3637;07:45:20;0;49	88708;8	464;0;0;49;
$GPXUP;3637;07:45:21;0;49	88711;8	46418;0;0;47;
$GPXUP;3637;07:45:22;0;49	88718;8	46431;0;0;45;
$GPXUP;3637;07:45:23;0;49	88728;8	4644;0;0;46;
$GPXUP;3637;07:45:24;0;49	88739;8	46446;0;0;48;
$GPXUP;3637;07:45:25;0;49	88751;8	46449;0;0;47;
$GPXUP;3637;07:45:26;0;49	88763;8	46451;0;0;48;
$GPXUP;3637;07:45:27;0;49	88774;8	46457;0;0;46;
$GPXUP;3637;07:45:28;0;49	88781;8	46471;0;0;48;
$GPXUP;3637;07:45:29;0;49	88784;8	46489;0;0;49;
$GPXUP;3637;07:45:30;0;49	88789;8	46507;0;0;49;
$GPXUP;3637;07:45:31;0;49	88796;8	46523;0;0;50;
$GPXUP;3637;07:45:32;0;49	88804;8	46538;0;0;49;
$GPXUP;3637;07:45:33;0;49	88813;8	46549;0;0;47;
$GPXUP;3637;07:45:34;0;49	88824;8	46554;0;0;46;
$GPXUP;3637;07:45:35;0;49	88836;8	46553;0;0;49;
$GPXUP;3637;07:45:36;0;49	88848;8	46545;0;0;51;
$GPXUP;3637;07:45:37;0;49	88858;8	46532;0;0;55;
$GPXUP;3637;07:45:38;0;49	88869;8	46517;0;0;55;
$GPXUP;3637;07:45:39;0;49	88879;8	46502;0;0;55;
$GPXUP;3637;07:45:40;0;49	88889;8	46486;0;0;57;
$GPXUP;3637;07:45:41;0;49	889;8	46472;0;0;56;
$GPXUP;3637;07:45:42;0;49	88911;8	46458;0;0;54;
$GPXUP;3637;07:45:43;0;49	88922;8	46446;0;0;53;
$GPXUP;3637;07:45:44;0;49	88933;8	46435;0;0;53;
$GPXUP;3637;07:45:45;0;49	88945;8	46427;0;0;54;
$GPXUP;3637;07:45:46;0;49	88958;8	46422;0;0;48;
$GPXUP;3637;07:45:47;0;49	8897;8	46421;0;0;49;
$GPXUP;3637;07:45:48;0;49	88982;8	46419;0;0;49;
$GPXUP;3637;07:45:49;0;49	88994;8	46419;0;0;49;
$GPXUP;3637;07:45:50;0;49	89005;8	46425;0;0;46;
$GPXUP;3637;07:45:51;0;49	89013;8	46438;0;0;46;
$GPXUP;3637;07:45:52;0;49	89017;8	46455;0;0;48;
$GPXUP;3637;07:45:53;0;49	89015;8	46474;0;0;49;
$GPXUP;3637;07:45:54;0;49	89009;8	46492;0;0;52;
$GPXUP;3637;07:45:55;0;49	89;8	46508;0;0;56;
$GPXUP;3637;07:45:56;0;49	88988;8	4652;0;0;59;
$GPXUP;3637;07:45:57;0;49	88974;8	46532;0;0;61;
$GPXUP;3637;07:45:58;0;49	8896;8	46545;0;0;62;
$GPXUP;3637;07:45:59;0;49	88946;8	46557;0;0;63;
$GPXUP;3637;07:46:00;0;49	88931;8	46566;0;0;66;
$GPXUP;3637;07:46:01;0;49	88915;8	46573;0;0;65;
$GPXUP;3637;07:46:02;0;49	889;8	46582;0;0;62;
$GPXUP;3637;07:46:03;0;49	88886;8	46592;0;0;61;
$GPXUP;3637;07:46:04;0;49	88872;8	46605;0;0;62;
$GPXUP;3637;07:46:05;0;49	88859;8	4662;0;0;63;
$GPXUP;3637;07:46:06;0;49	88847;8	46636;0;0;61;
$GPXUP;3637;07:46:07;0;49	88836;8	46652;0;0;60;
$GPXUP;3637;07:46:08;0;49	88826;8	46669;0;0;59;
$GPXUP;3637;07:46:09;0;49	88815;8	46684;0;0;59;
$GPXUP;3637;07:46:10;0;49	88803;8	46697;0;0;59;
$GPXUP;3637;07:46:11;0;49	8879;8	46708;0;0;61;
$GPXUP;3637;07:46:12;0;49	88775;8	46716;0;0;64;
$GPXUP;3637;07:46:13;0;49	88759;8	4672;0;0;67;
$GPXUP;3637;07:46:14;0;49	88742;8	46716;0;0;70;
$GPXUP;3637;07:46:15;0;49	88727;8	46704;0;0;70;
$GPXUP;3637;07:46:16;0;49	88713;8	46688;0;0;69;
$GPXUP;3637;07:46:17;0;49	88701;8	46669;0;0;69;
$GPXUP;3637;07:46:18;0;49	88694;8	46645;0;0;68;
$GPXUP;3637;07:46:19;0;49	88694;8	46618;0;0;66;
$GPXUP;3637;07:46:20;0;49	88698;8	46594;0;0;62;
$GPXUP;3637;07:46:21;0;49	88706;8	46574;0;0;56;
$GPXUP;3637;07:46:22;0;49	88717;8	46562;0;0;51;
$GPXUP;3637;07:46:23;0;49	88729;8	46558;0;0;47;
$GPXUP;3637;07:46:24;0;49	88741;8	46562;0;0;46;
$GPXUP;3637;07:46:25;0;49	8875;8	46571;0;0;44;
$GPXUP;3637;07:46:26;0;49	88757;8	46585;0;0;45;
$GPXUP;3637;07:46:27;0;49	88762;8	46601;0;0;48;
$GPXUP;3637;07:46:28;0;49	88765;8	4662;0;0;53;
$GPXUP;3637;07:46:29;0;49	88766;8	46641;0;0;53;
$GPXUP;3637;07:46:30;0;49	88767;8	46662;0;0;51;
$GPXUP;3637;07:46:31;0;49	88768;8	4668;0;0;46;
$GPXUP;3637;07:46:32;0;49	88773;8	46696;0;0;44;
$GPXUP;3637;07:46:33;0;49	88782;8	46704;0;0;43;
$GPXUP;3637;07:46:34;0;49	88794;8	46703;0;0;47;
$GPXUP;3637;07:46:35;0;49	88805;8	46695;0;0;53;
$GPXUP;3637;07:46:36;0;49	88816;8	46684;0;0;56;
$GPXUP;3637;07:46:37;0;49	88829;8	46672;0;0;58;
$GPXUP;3637;07:46:38;0;49	88842;8	46663;0;0;60;
$GPXUP;3637;07:46:39;0;49	88857;8	46656;0;0;62;
$GPXUP;3637;07:46:40;0;49	88872;8	46654;0;0;55;
$GPXUP;3637;07:46:41;0;49	88886;8	46654;0;0;54;
$GPXUP;3637;07:46:42;0;49	88898;8	46657;0;0;47;
$GPXUP;3637;07:46:43;0;49	88909;8	46666;0;0;49;
$GPXUP;3637;07:46:44;0;49	88919;8	46678;0;0;48;
$GPXUP;3637;07:46:45;0;49	88928;8	46691;0;0;50;
$GPXUP;3637;07:46:46;0;49	88936;8	46704;0;0;49;
$GPXUP;3637;07:46:47;0;49	88946;8	46717;0;0;48;
$GPXUP;3637;07:46:48;0;49	88954;8	46731;0;0;47;
$GPXUP;3637;07:46:49;0;49	88958;8	46748;0;0;48;
$GPXUP;3637;07:46:50;0;49	88958;8	46766;0;0;49;
$GPXUP;3637;07:46:51;0;49	88955;8	46785;0;0;50;
$GPXUP;3637;07:46:52;0;49	88949;8	46803;0;0;53;
$GPXUP;3637;07:46:53;0;49	88939;8	46819;0;0;57;
$GPXUP;3637;07:46:54;0;49	88926;8	46831;0;0;57;
$GPXUP;3637;07:46:55;0;49	88913;8	4684;0;0;58;
$GPXUP;3637;07:46:56;0;49	88898;8	46847;0;0;59;
$GPXUP;3637;07:46:57;0;49	88883;8	46849;0;0;65;
$GPXUP;3637;07:46:58;0;49	88866;8	46844;0;0;68;
$GPXUP;3637;07:46:59;0;49	8885;8	46835;0;0;68;
$GPXUP;3637;07:47:00;0;49	88834;8	46826;0;0;63;
$GPXUP;3637;07:47:01;0;49	8882;8	46812;0;0;66;
$GPXUP;3637;07:47:02;0;49	88806;8	468;0;0;65;
$GPXUP;3637;07:47:03;0;49	8879;8	46795;0;0;64;
$GPXUP;3637;07:47:04;0;49	88774;8	46799;0;0;63;
$GPXUP;3637;07:47:05;0;49	8876;8	46809;0;0;61;
$GPXUP;3637;07:47:06;0;49	88748;8	46823;0;0;58;
$GPXUP;3637;07:47:07;0;49	88738;8	46837;0;0;54;
$GPXUP;3637;07:47:08;0;49	88728;8	46851;0;0;57;
$GPXUP;3637;07:47:09;0;49	8872;8	46867;0;0;54;
$GPXUP;3637;07:47:10;0;49	88714;8	46885;0;0;50;
$GPXUP;3637;07:47:11;0;49	88709;8	46903;0;0;49;
$GPXUP;3637;07:47:12;0;49	88704;8	4692;0;0;50;
$GPXUP;3637;07:47:13;0;49	88693;8	46934;0;0;59;
$GPXUP;3637;07:47:14;0;49	88678;8	46941;0;0;66;
$GPXUP;3637;07:47:15;0;49	88662;8	46941;0;0;67;
$GPXUP;3637;07:47:16;0;49	88645;8	46937;0;0;67;
$GPXUP;3637;07:47:17;0;49	88629;8	46928;0;0;69;
$GPXUP;3637;07:47:18;0;49	88615;8	46911;0;0;72;
$GPXUP;3637;07:47:19;0;49	88604;8	46888;0;0;74;
$GPXUP;3637;07:47:20;0;49	88595;8	46862;0;0;74;
$GPXUP;3637;07:47:21;0;49	88592;8	46834;0;0;71;
$GPXUP;3637;07:47:22;0;49	88594;8	46806;0;0;71;
$GPXUP;3637;07:47:23;0;49	886;8	4678;0;0;69;
$GPXUP;3637;07:47:24;0;49	88611;8	4676;0;0;64;
$GPXUP;3637;07:47:25;0;49	88624;8	46744;0;0;63;
$GPXUP;3637;07:47:26;0;49	88638;8	46732;0;0;63;
$GPXUP;3637;07:47:27;0;49	88651;8	46722;0;0;58;
$GPXUP;3637;07:47:28;0;49	88665;8	46718;0;0;51;
$GPXUP;3637;07:47:29;0;49	88678;8	46719;0;0;53;
$GPXUP;3637;07:47:30;0;49	88691;8	46724;0;0;48;
$GPXUP;3637;07:47:31;0;49	88701;8	46735;0;0;47;
$GPXUP;3637;07:47:32;0;49	88708;8	46749;0;0;47;
$GPXUP;3637;07:47:33;0;49	88715;8	46766;0;0;49;
$GPXUP;3637;07:47:34;0;49	88723;8	46781;0;0;47;
$GPXUP;3637;07:47:35;0;49	88732;8	46792;0;0;47;
$GPXUP;3637;07:47:36;0;49	88744;8	46794;0;0;47;
$GPXUP;3637;07:47:37;0;49	88755;8	46788;0;0;55;
$GPXUP;3637;07:47:38;0;49	88767;8	46774;0;0;61;
$GPXUP;3637;07:47:39;0;49	88777;8	46756;0;0;63;
$GPXUP;3637;07:47:40;0;49	88786;8	46736;0;0;63;
$GPXUP;3637;07:47:41;0;49	88795;8	46714;0;0;65;
$GPXUP;3637;07:47:42;0;49	88799;8	46688;0;0;67;
$GPXUP;3637;07:47:43;0;49	888;8	46662;0;0;69;
$GPXUP;3637;07:47:44;0;49	88799;8	46635;0;0;68;
$GPXUP;3637;07:47:45;0;49	88798;8	46608;0;0;67;
$GPXUP;3637;07:47:46;0;49	888;8	46583;0;0;65;
$GPXUP;3637;07:47:47;0;49	88805;8	46558;0;0;66;
$GPXUP;3637;07:47:48;0;49	88813;8	46537;0;0;63;
$GPXUP;3637;07:47:49;0;49	88822;8	46518;0;0;62;
$GPXUP;3637;07:47:50;0;49	88832;8	465;0;0;58;
$GPXUP;3637;07:47:51;0;49	88842;8	46487;0;0;56;
$GPXUP;3637;07:47:52;0;49	88855;8	46481;0;0;55;
$GPXUP;3637;07:47:53;0;49	88869;8	46482;0;0;55;
$GPXUP;3637;07:47:54;0;49	88881;8	46491;0;0;52;
$GPXUP;3637;07:47:55;0;49	88892;8	46504;0;0;51;
$GPXUP;3637;07:47:56;0;49	88899;8	4652;0;0;50;
$GPXUP;3637;07:47:57;0;49	88902;8	46539;0;0;49;
$GPXUP;3637;07:47:58;0;49	88907;8	46557;0;0;47;
$GPXUP;3637;07:47:59;0;49	88913;8	46573;0;0;48;
$GPXUP;3637;07:48:00;0;49	88922;8	46584;0;0;48;
$GPXUP;3637;07:48:01;0;49	88934;8	46586;0;0;47;
$GPXUP;3637;07:48:02;0;49	88946;8	46582;0;0;52;
$GPXUP;3637;07:48:03;0;49	88957;8	4657;0;0;56;
$GPXUP;3637;07:48:04;0;49	88967;8	46552;0;0;60;
$GPXUP;3637;07:48:05;0;49	88976;8	46533;0;0;61;
$GPXUP;3637;07:48:06;0;49	88982;8	4651;0;0;66;
$GPXUP;3637;07:48:07;0;49	88985;8	46485;0;0;66;
$GPXUP;3637;07:48:08;0;49	88984;8	46459;0;0;66;
$GPXUP;3637;07:48:09;0;49	8898;8	46433;0;0;70;
$GPXUP;3637;07:48:10;0;49	88971;8	46412;0;0;67;
$GPXUP;3637;07:48:11;0;49	88956;8	46397;0;0;66;
$GPXUP;3637;07:48:12;0;49	88941;8	46388;0;0;65;
$GPXUP;3637;07:48:13;0;49	88924;8	46388;0;0;64;
$GPXUP;3637;07:48:14;0;49	88909;8	46394;0;0;64;
$GPXUP;3637;07:48:15;0;49	88894;8	46404;0;0;64;
$GPXUP;3637;07:48:16;0;49	8888;8	46418;0;0;63;
$GPXUP;3637;07:48:17;0;49	8887;8	46436;0;0;59;
$GPXUP;3637;07:48:18;0;49	88865;8	46457;0;0;55;
$GPXUP;3637;07:48:19;0;49	88862;8	46477;0;0;52;
$GPXUP;3637;07:48:20;0;49	88858;8	46497;0;0;50;
$GPXUP;3637;07:48:21;0;49	88856;8	46516;0;0;52;
$GPXUP;3637;07:48:22;0;49	88854;8	46536;0;0;54;
$GPXUP;3637;07:48:23;0;49	88852;8	46557;0;0;56;
$GPXUP;3637;07:48:24;0;49	88851;8	46579;0;0;56;
$GPXUP;3637;07:48:25;0;49	88854;8	466;0;0;51;
$GPXUP;3637;07:48:26;0;49	88861;8	46616;0;0;49;
$GPXUP;3637;07:48:27;0;49	8887;8	4663;0;0;48;
$GPXUP;3637;07:48:28;0;49	88879;8	46643;0;0;48;
$GPXUP;3637;07:48:29;0;49	8889;8	46653;0;0;49;
$GPXUP;3637;07:48:30;0;49	88901;8	46659;0;0;47;
$GPXUP;3637;07:48:31;0;49	88912;8	46664;0;0;48;
$GPXUP;3637;07:48:32;0;49	88924;8	46664;0;0;48;
$GPXUP;3637;07:48:33;0;49	88936;8	46666;0;0;45;
$GPXUP;3637;07:48:34;0;49	88946;8	46673;0;0;45;
$GPXUP;3637;07:48:35;0;49	88954;8	46685;0;0;45;
$GPXUP;3637;07:48:36;0;49	88961;8	46698;0;0;44;
$GPXUP;3637;07:48:37;0;49	88967;8	46712;0;0;40;
$GPXUP;3637;07:48:38;0;49	8897;8	46727;0;0;41;
$GPXUP;3637;07:48:39;0;49	88969;8	46742;0;0;44;
$GPXUP;3637;07:48:40;0;49	88962;8	46756;0;0;49;
$GPXUP;3637;07:48:41;0;49	88952;8	46768;0;0;55;
$GPXUP;3637;07:48:42;0;49	88939;8	46776;0;0;55;
$GPXUP;3637;07:48:43;0;49	88926;8	46784;0;0;53;
$GPXUP;3637;07:48:44;0;49	88914;8	46793;0;0;51;
$GPXUP;3637;07:48:45;0;49	88904;8	46804;0;0;48;
$GPXUP;3637;07:48:46;0;49	88898;8	46818;0;0;43;
$GPXUP;3637;07:48:47;0;49	88892;8	46832;0;0;44;
$GPXUP;3637;07:48:48;0;49	88885;8	46846;0;0;51;
$GPXUP;3637;07:48:49;0;49	88872;8	46852;0;0;58;
$GPXUP;3637;07:48:50;0;49	88857;8	46849;0;0;63;
$GPXUP;3637;07:48:51;0;49	88842;8	46838;0;0;67;
$GPXUP;3637;07:48:52;0;49	8883;8	46819;0;0;70;
$GPXUP;3637;07:48:53;0;49	88821;8	46796;0;0;70;
$GPXUP;3637;07:48:54;0;49	88816;8	4677;0;0;71;
$GPXUP;3637;07:48:55;0;49	88814;8	46742;0;0;72;
$GPXUP;3637;07:48:56;0;49	88818;8	46714;0;0;67;
$GPXUP;3637;07:48:57;0;49	88825;8	46692;0;0;65;
$GPXUP;3637;07:48:58;0;49	88836;8	46675;0;0;59;
$GPXUP;3637;07:48:59;0;49	8885;8	46668;0;0;55;
$GPXUP;3637;07:49:00;0;49	88863;8	4667;0;0;50;
$GPXUP;3637;07:49:01;0;49	88874;8	46678;0;0;47;
$GPXUP;3637;07:49:02;0;49	88882;8	4669;0;0;44;
$GPXUP;3637;07:49:03;0;49	88889;8	46705;0;0;45;
$GPXUP;3637;07:49:04;0;49	88894;8	4672;0;0;43;
$GPXUP;3637;07:49:05;0;49	88899;8	46735;0;0;42;
$GPXUP;3637;07:49:06;0;49	88904;8	4675;0;0;42;
$GPXUP;3637;07:49:07;0;49	88908;8	46765;0;0;41;
$GPXUP;3637;07:49:08;0;49	88908;8	46781;0;0;44;
$GPXUP;3637;07:49:09;0;49	88903;8	46797;0;0;47;
$GPXUP;3637;07:49:10;0;49	88894;8	46812;0;0;49;
$GPXUP;3637;07:49:11;0;49	88884;8	46824;0;0;51;
$GPXUP;3637;07:49:12;0;49	88874;8	46835;0;0;54;
$GPXUP;3637;07:49:13;0;49	8886;8	4684;0;0;58;
$GPXUP;3637;07:49:14;0;49	88845;8	46837;0;0;62;
$GPXUP;3637;07:49:15;0;49	8883;8	46826;0;0;66;
$GPXUP;3637;07:49:16;0;49	88817;8	4681;0;0;69;
$GPXUP;3637;07:49:17;0;49	88804;8	46791;0;0;69;
$GPXUP;3637;07:49:18;0;49	8879;8	46775;0;0;68;
$GPXUP;3637;07:49:19;0;49	88774;8	46764;0;0;68;
$GPXUP;3637;07:49:20;0;49	88758;8	46758;0;0;65;
$GPXUP;3637;07:49:21;0;49	88742;8	46755;0;0;65;
$GPXUP;3637;07:49:22;0;49	88727;8	46754;0;0;61;
$GPXUP;3637;07:49:23;0;49	88711;8	46753;0;0;62;
$GPXUP;3637;07:49:24;0;49	88695;8	46748;0;0;65;
$GPXUP;3637;07:49:25;0;49	8868;8	46739;0;0;67;
$GPXUP;3637;07:49:26;0;49	88664;8	46726;0;0;71;
$GPXUP;3637;07:49:27;0;49	88649;8	46712;0;0;72;
$GPXUP;3637;07:49:28;0;49	88634;8	46696;0;0;73;
$GPXUP;3637;07:49:29;0;49	88618;8	46682;0;0;70;
$GPXUP;3637;07:49:30;0;49	88602;8	46672;0;0;68;
$GPXUP;3637;07:49:31;0;49	88586;8	46668;0;0;62;
$GPXUP;3637;07:49:32;0;49	88573;8	46672;0;0;57;
$GPXUP;3637;07:49:33;0;49	88561;8	46684;0;0;53;
$GPXUP;3637;07:49:34;0;49	8855;8	46696;0;0;54;
$GPXUP;3637;07:49:35;0;49	8854;8	46711;0;0;52;
$GPXUP;3637;07:49:36;0;49	88534;8	46728;0;0;47;
$GPXUP;3637;07:49:37;0;49	88536;8	46745;0;0;45;
$GPXUP;3637;07:49:38;0;49	88542;8	4676;0;0;41;
$GPXUP;3637;07:49:39;0;49	88551;8	46769;0;0;43;
$GPXUP;3637;07:49:40;0;49	88562;8	46774;0;0;47;
$GPXUP;3637;07:49:41;0;49	88574;8	4677;0;0;52;
$GPXUP;3637;07:49:42;0;49	88586;8	4676;0;0;56;
$GPXUP;3637;07:49:43;0;49	88597;8	46744;0;0;59;
$GPXUP;3637;07:49:44;0;49	88604;8	46724;0;0;63;
$GPXUP;3637;07:49:45;0;49	88607;8	46698;0;0;69;
$GPXUP;3637;07:49:46;0;49	88608;8	46671;0;0;69;
$GPXUP;3637;07:49:47;0;49	88608;8	46644;0;0;70;
$GPXUP;3637;07:49:48;0;49	88608;8	46616;0;0;67;
$GPXUP;3637;07:49:49;0;49	88606;8	4659;0;0;69;
$GPXUP;3637;07:49:50;0;49	88602;8	46564;0;0;70;
$GPXUP;3637;07:49:51;0;49	88596;8	46538;0;0;70;
$GPXUP;3637;07:49:52;0;49	88592;8	46511;0;0;71;
$GPXUP;3637;07:49:53;0;49	88592;8	46485;0;0;67;
$GPXUP;3637;07:49:54;0;49	88596;8	4646;0;0;64;
$GPXUP;3637;07:49:55;0;49	88605;8	4644;0;0;65;
$GPXUP;3637;07:49:56;0;49	88617;8	46423;0;0;60;
$GPXUP;3637;07:49:57;0;49	8863;8	46412;0;0;58;
$GPXUP;3637;07:49:58;0;49	88644;8	4641;0;0;52;
$GPXUP;3637;07:49:59;0;49	88656;8	46416;0;0;48;
$GPXUP;3637;07:50:00;0;49	88665;8	46428;0;0;47;
$GPXUP;3637;07:50:01;0;49	88672;8	46443;0;0;46;
$GPXUP;3637;07:50:02;0;49	88678;8	46459;0;0;47;
$GPXUP;3637;07:50:03;0;49	88685;8	46474;0;0;46;
$GPXUP;3637;07:50:04;0;49	88692;8	46488;0;0;46;
$GPXUP;3637;07:50:05;0;49	88699;8	46503;0;0;46;
$GPXUP;3637;07:50:06;0;49	88704;8	46519;0;0;46;
$GPXUP;3637;07:50:07;0;49	88708;8	46536;0;0;46;
$GPXUP;3637;07:50:08;0;49	88708;8	46553;0;0;44;
$GPXUP;3637;07:50:09;0;49	88706;8	4657;0;0;44;
$GPXUP;3637;07:50:10;0;49	88704;8	46587;0;0;43;
$GPXUP;3637;07:50:11;0;49	88703;8	46603;0;0;42;
$GPXUP;3637;07:50:12;0;49	88701;8	4662;0;0;41;
$GPXUP;3637;07:50:13;0;49	88702;8	46636;0;0;43;
$GPXUP;3637;07:50:14;0;49	88708;8	4665;0;0;43;
$GPXUP;3637;07:50:15;0;49	88717;8	46658;0;0;42;
$GPXUP;3637;07:50:16;0;49	88727;8	46664;0;0;43;
$GPXUP;3637;07:50:17;0;49	88738;8	46666;0;0;49;
$GPXUP;3637;07:50:18;0;49	88751;8	46664;0;0;54;
$GPXUP;3637;07:50:19;0;49	88765;8	46659;0;0;55;
$GPXUP;3637;07:50:20;0;49	88778;8	4665;0;0;55;
$GPXUP;3637;07:50:21;0;49	88792;8	46642;0;0;58;
$GPXUP;3637;07:50:22;0;49	88806;8	46636;0;0;55;
$GPXUP;3637;07:50:23;0;49	88818;8	46639;0;0;49;
$GPXUP;3637;07:50:24;0;49	88828;8	46648;0;0;45;
$GPXUP;3637;07:50:25;0;49	88835;8	4666;0;0;43;
$GPXUP;3637;07:50:26;0;49	88842;8	46673;0;0;43;
$GPXUP;3637;07:50:27;0;49	88851;8	46682;0;0;46;
$GPXUP;3637;07:50:28;0;49	88862;8	46684;0;0;48;
$GPXUP;3637;07:50:29;0;49	88874;8	46681;0;0;50;
$GPXUP;3637;07:50:30;0;49	88887;8	46675;0;0;53;
$GPXUP;3637;07:50:31;0;49	889;8	46669;0;0;53;
$GPXUP;3637;07:50:32;0;49	88913;8	46667;0;0;54;
$GPXUP;3637;07:50:33;0;49	88926;8	46669;0;0;53;
$GPXUP;3637;07:50:34;0;49	88939;8	46673;0;0;54;
$GPXUP;3637;07:50:35;0;49	88952;8	46678;0;0;56;
$GPXUP;3637;07:50:36;0;49	88965;8	46686;0;0;51;
$GPXUP;3637;07:50:37;0;49	88976;8	46698;0;0;51;
$GPXUP;3637;07:50:38;0;49	88986;8	46709;0;0;51;
$GPXUP;3637;07:50:39;0;49	88996;8	4672;0;0;50;
$GPXUP;3637;07:50:40;0;49	89007;8	46731;0;0;49;
$GPXUP;3637;07:50:41;0;49	89017;8	46741;0;0;50;
$GPXUP;3637;07:50:42;0;49	89026;8	46754;0;0;49;
$GPXUP;3637;07:50:43;0;49	89034;8	4677;0;0;51;
$GPXUP;3637;07:50:44;0;49	89043;8	46784;0;0;51;
$GPXUP;3637;07:50:45;0;49	89055;8	46795;0;0;53;
$GPXUP;3637;07:50:46;0;49	89068;8	46802;0;0;54;
$GPXUP;3637;07:50:47;0;49	89081;8	46803;0;0;57;
$GPXUP;3637;07:50:48;0;49	89095;8	46798;0;0;57;
$GPXUP;3637;07:50:49;0;49	8911;8	46796;0;0;55;
$GPXUP;3637;07:50:50;0;49	89122;8	46799;0;0;50;
$GPXUP;3637;07:50:51;0;49	89133;8	46807;0;0;46;
$GPXUP;3637;07:50:52;0;49	89142;8	46817;0;0;45;
$GPXUP;3637;07:50:53;0;49	89151;8	46828;0;0;45;
$GPXUP;3637;07:50:54;0;49	89158;8	4684;0;0;45;
$GPXUP;3637;07:50:55;0;49	89167;8	46851;0;0;47;
$GPXUP;3637;07:50:56;0;49	89178;8	46855;0;0;49;
$GPXUP;3637;07:50:57;0;49	8919;8	46852;0;0;55;
$GPXUP;3637;07:50:58;0;49	89203;8	46841;0;0;60;
$GPXUP;3637;07:50:59;0;49	89216;8	46826;0;0;65;
$GPXUP;3637;07:51:00;0;49	89228;8	4681;0;0;65;
$GPXUP;3637;07:51:01;0;49	89242;8	46796;0;0;64;
$GPXUP;3637;07:51:02;0;49	89255;8	46781;0;0;69;
$GPXUP;3637;07:51:03;0;49	89268;8	46761;0;0;70;
$GPXUP;3637;07:51:04;0;49	8928;8	46742;0;0;67;
$GPXUP;3637;07:51:05;0;49	89293;8	46725;0;0;65;
$GPXUP;3637;07:51:06;0;49	89307;8	46714;0;0;64;
$GPXUP;3637;07:51:07;0;49	89322;8	46712;0;0;61;
$GPXUP;3637;07:51:08;0;49	89338;8	46713;0;0;58;
$GPXUP;3637;07:51:09;0;49	89352;8	46714;0;0;58;
$GPXUP;3637;07:51:10;0;49	89367;8	46714;0;0;56;
$GPXUP;3637;07:51:11;0;49	89381;8	46715;0;0;54;
$GPXUP;3637;07:51:12;0;49	89394;8	46718;0;0;52;
$GPXUP;3637;07:51:13;0;49	89407;8	46722;0;0;51;
$GPXUP;3637;07:51:14;0;49	8942;8	46725;0;0;50;
$GPXUP;3637;07:51:15;0;49	89432;8	46727;0;0;49;
$GPXUP;3637;07:51:16;0;49	89444;8	46727;0;0;51;
$GPXUP;3637;07:51:17;0;49	89456;8	4673;0;0;47;
$GPXUP;3637;07:51:18;0;49	89466;8	46738;0;0;42;
$GPXUP;3637;07:51:19;0;49	89474;8	46748;0;0;40;
$GPXUP;3637;07:51:20;0;49	89483;8	46756;0;0;42;
$GPXUP;3637;07:51:21;0;49	89493;8	4676;0;0;44;
$GPXUP;3637;07:51:22;0;49	89504;8	4676;0;0;46;
$GPXUP;3637;07:51:23;0;49	89515;8	46758;0;0;45;
$GPXUP;3637;07:51:24;0;49	89525;8	46762;0;0;40;
$GPXUP;3637;07:51:25;0;49	89532;8	46773;0;0;41;
$GPXUP;3637;07:51:26;0;49	89532;8	46789;0;0;43;
$GPXUP;3637;07:51:27;0;49	89529;8	46806;0;0;48;
$GPXUP;3637;07:51:28;0;49	89524;8	46823;0;0;47;
$GPXUP;3637;07:51:29;0;49	89518;8	46839;0;0;46;
$GPXUP;3637;07:51:30;0;49	89513;8	46855;0;0;44;
$GPXUP;3637;07:51:31;0;49	8951;8	4687;0;0;37;
$GPXUP;3637;07:51:32;0;49	89511;8	46883;0;0;36;
$GPXUP;3637;07:51:33;0;49	89518;8	46892;0;0;38;
$GPXUP;3637;07:51:34;0;49	89528;8	46894;0;0;47;
$GPXUP;3637;07:51:35;0;49	8954;8	46891;0;0;50;
$GPXUP;3637;07:51:36;0;49	89552;8	46886;0;0;51;
$GPXUP;3637;07:51:37;0;49	89564;8	46881;0;0;51;
$GPXUP;3637;07:51:38;0;49	89576;8	46875;0;0;49;
$GPXUP;3637;07:51:39;0;49	89588;8	4687;0;0;49;
$GPXUP;3637;07:51:40;0;49	89601;8	46865;0;0;51;
$GPXUP;3637;07:51:41;0;49	89612;8	46857;0;0;52;
$GPXUP;3637;07:51:42;0;49	89622;8	46842;0;0;61;
$GPXUP;3637;07:51:43;0;49	89631;8	46822;0;0;66;
$GPXUP;3637;07:51:44;0;49	89639;8	46799;0;0;67;
$GPXUP;3637;07:51:45;0;49	89648;8	46776;0;0;67;
$GPXUP;3637;07:51:46;0;49	89656;8	46754;0;0;66;
$GPXUP;3637;07:51:47;0;49	89665;8	46732;0;0;66;
$GPXUP;3637;07:51:48;0;49	89676;8	46712;0;0;65;
$GPXUP;3637;07:51:49;0;49	89688;8	46696;0;0;63;
$GPXUP;3637;07:51:50;0;49	89702;8	46684;0;0;60;
$GPXUP;3637;07:51:51;0;49	89716;8	46681;0;0;54;
$GPXUP;3637;07:51:52;0;49	89729;8	46684;0;0;51;
$GPXUP;3637;07:51:53;0;49	8974;8	46694;0;0;48;
$GPXUP;3637;07:51:54;0;49	8975;8	46705;0;0;48;
$GPXUP;3637;07:51:55;0;49	89759;8	46718;0;0;46;
$GPXUP;3637;07:51:56;0;49	89768;8	4673;0;0;46;
$GPXUP;3637;07:51:57;0;49	89777;8	4674;0;0;47;
$GPXUP;3637;07:51:58;0;49	89788;8	46748;0;0;50;
$GPXUP;3637;07:51:59;0;49	898;8	46756;0;0;49;
$GPXUP;3637;07:52:00;0;49	89813;8	46761;0;0;51;
$GPXUP;3637;07:52:01;0;49	89826;8	46766;0;0;51;
$GPXUP;3637;07:52:02;0;49	89838;8	46772;0;0;47;
$GPXUP;3637;07:52:03;0;49	89848;8	4678;0;0;44;
$GPXUP;3637;07:52:04;0;49	89856;8	46792;0;0;43;
$GPXUP;3637;07:52:05;0;49	89862;8	46807;0;0;44;
$GPXUP;3637;07:52:06;0;49	89864;8	46823;0;0;44;
$GPXUP;3637;07:52:07;0;49	89864;8	46841;0;0;44;
$GPXUP;3637;07:52:08;0;49	89862;8	46858;0;0;45;
$GPXUP;3637;07:52:09;0;49	89861;8	46876;0;0;44;
$GPXUP;3637;07:52:10;0;49	89857;8	46893;0;0;45;
$GPXUP;3637;07:52:11;0;49	89853;8	46909;0;0;43;
$GPXUP;3637;07:52:12;0;49	89854;8	46923;0;0;34;
$GPXUP;3637;07:52:13;0;49	89859;8	46931;0;0;38;
$GPXUP;3637;07:52:14;0;49	89869;8	46932;0;0;47;
$GPXUP;3637;07:52:15;0;49	8988;8	46922;0;0;55;
$GPXUP;3637;07:52:16;0;49	89892;8	4691;0;0;57;
$GPXUP;3637;07:52:17;0;49	89904;8	46898;0;0;56;
$GPXUP;3637;07:52:18;0;49	89917;8	46892;0;0;53;
$GPXUP;3637;07:52:19;0;49	8993;8	4689;0;0;50;
$GPXUP;3637;07:52:20;0;49	89942;8	4689;0;0;50;
$GPXUP;3637;07:52:21;0;49	89954;8	4689;0;0;48;
$GPXUP;3637;07:52:22;0;49	89967;8	46888;0;0;48;
$GPXUP;3637;07:52:23;0;49	89978;8	46888;0;0;47;
$GPXUP;3637;07:52:24;0;49	89988;8	46893;0;0;38;
$GPXUP;3637;07:52:25;0;49	89992;8	46905;0;0;34;
$GPXUP;3637;07:52:26;0;49	8999;8	46918;0;0;35;
$GPXUP;3637;07:52:27;0;49	89983;8	46928;0;0;33;
$GPXUP;3637;07:52:28;0;49	89977;8	46936;0;0;29;
$GPXUP;3637;07:52:29;0;49	89972;8	46946;0;0;31;
$GPXUP;3637;07:52:30;0;49	89973;8	4696;0;0;38;
$GPXUP;3637;07:52:31;0;49	89977;8	46972;0;0;39;
$GPXUP;3637;07:52:32;0;49	89983;8	46986;0;0;39;
$GPXUP;3637;07:52:33;0;49	8999;8	46997;0;0;39;
$GPXUP;3637;07:52:34;0;49	89998;8	47007;0;0;41;
$GPXUP;3637;07:52:35;0;49	90008;8	47015;0;0;44;
$GPXUP;3637;07:52:36;0;49	90018;8	47021;0;0;48;
$GPXUP;3637;07:52:37;0;49	90031;8	47024;0;0;50;
$GPXUP;3637;07:52:38;0;49	90044;8	47025;0;0;50;
$GPXUP;3637;07:52:39;0;49	90056;8	47024;0;0;49;
$GPXUP;3637;07:52:40;0;49	90069;8	47024;0;0;50;
$GPXUP;3637;07:52:41;0;49	90081;8	47026;0;0;48;
$GPXUP;3637;07:52:42;0;49	90093;8	47028;0;0;49;
$GPXUP;3637;07:52:43;0;49	90105;8	47032;0;0;48;
$GPXUP;3637;07:52:44;0;49	90116;8	4704;0;0;49;
$GPXUP;3637;07:52:45;0;49	90128;8	47046;0;0;48;
$GPXUP;3637;07:52:46;0;49	90138;8	47054;0;0;44;
$GPXUP;3637;07:52:47;0;49	90146;8	47064;0;0;42;
$GPXUP;3637;07:52:48;0;49	90152;8	47078;0;0;41;
$GPXUP;3637;07:52:49;0;49	90154;8	47094;0;0;43;
$GPXUP;3637;07:52:50;0;49	90155;8	4711;0;0;42;
$GPXUP;3637;07:52:51;0;49	90157;8	47125;0;0;42;
$GPXUP;3637;07:52:52;0;49	90163;8	47138;0;0;43;
$GPXUP;3637;07:52:53;0;49	90172;8	47147;0;0;49;
$GPXUP;3637;07:52:54;0;49	90184;8	47148;0;0;53;
$GPXUP;3637;07:52:55;0;49	90198;8	47142;0;0;54;
$GPXUP;3637;07:52:56;0;49	9021;8	47135;0;0;54;
$GPXUP;3637;07:52:57;0;49	90222;8	47122;0;0;62;
$GPXUP;3637;07:52:58;0;49	90231;8	471;0;0;66;
$GPXUP;3637;07:52:59;0;49	90239;8	47077;0;0;69;
$GPXUP;3637;07:53:00;0;49	9025;8	47056;0;0;63;
$GPXUP;3637;07:53:01;0;49	90262;8	4704;0;0;58;
$GPXUP;3637;07:53:02;0;49	90272;8	4703;0;0;58;
$GPXUP;3637;07:53:03;0;49	90285;8	47017;0;0;59;
$GPXUP;3637;07:53:04;0;49	90298;8	47013;0;0;55;
$GPXUP;3637;07:53:05;0;49	90312;8	47018;0;0;53;
$GPXUP;3637;07:53:06;0;49	90321;8	47031;0;0;50;
$GPXUP;3637;07:53:07;0;49	90326;8	4705;0;0;51;
$GPXUP;3637;07:53:08;0;49	90328;8	47069;0;0;51;
$GPXUP;3637;07:53:09;0;49	90328;8	47089;0;0;51;
$GPXUP;3637;07:53:10;0;49	90329;8	47109;0;0;52;
$GPXUP;3637;07:53:11;0;49	90329;8	47129;0;0;52;
$GPXUP;3637;07:53:12;0;49	90327;8	4715;0;0;55;
$GPXUP;3637;07:53:13;0;49	90323;8	4717;0;0;54;
$GPXUP;3637;07:53:14;0;49	9032;8	4719;0;0;54;
$GPXUP;3637;07:53:15;0;49	90316;8	47211;0;0;52;
$GPXUP;3637;07:53:16;0;49	90315;8	47231;0;0;50;
$GPXUP;3637;07:53:17;0;49	90315;8	4725;0;0;51;
$GPXUP;3637;07:53:18;0;49	90316;8	47269;0;0;51;
$GPXUP;3637;07:53:19;0;49	90317;8	47289;0;0;51;
$GPXUP;3637;07:53:20;0;49	90318;8	47308;0;0;50;
$GPXUP;3637;07:53:21;0;49	90321;8	47328;0;0;50;
$GPXUP;3637;07:53:22;0;49	90326;8	47344;0;0;47;
$GPXUP;3637;07:53:23;0;49	90334;8	47358;0;0;47;
$GPXUP;3637;07:53:24;0;49	90345;8	47366;0;0;48;
$GPXUP;3637;07:53:25;0;49	90357;8	47372;0;0;50;
$GPXUP;3637;07:53:26;0;49	90369;8	47376;0;0;50;
$GPXUP;3637;07:53:27;0;49	90382;8	47378;0;0;48;
$GPXUP;3637;07:53:28;0;49	90394;8	4738;0;0;49;
$GPXUP;3637;07:53:29;0;49	90406;8	47382;0;0;47;
$GPXUP;3637;07:53:30;0;49	90416;8	47391;0;0;45;
$GPXUP;3637;07:53:31;0;49	90424;8	47402;0;0;45;
$GPXUP;3637;07:53:32;0;49	9043;8	47416;0;0;44;
$GPXUP;3637;07:53:33;0;49	90435;8	47432;0;0;48;
$GPXUP;3637;07:53:34;0;49	90438;8	4745;0;0;53;
$GPXUP;3637;07:53:35;0;49	9044;8	4747;0;0;50;
$GPXUP;3637;07:53:36;0;49	90448;8	47486;0;0;50;
$GPXUP;3637;07:53:37;0;49	90457;8	47498;0;0;48;
$GPXUP;3637;07:53:38;0;49	90468;8	47508;0;0;49;
$GPXUP;3637;07:53:39;0;49	90478;8	47519;0;0;50;
$GPXUP;3637;07:53:40;0;49	90488;8	4753;0;0;48;
$GPXUP;3637;07:53:41;0;49	905;8	47534;0;0;52;
$GPXUP;3637;07:53:42;0;49	90514;8	47531;0;0;57;
$GPXUP;3637;07:53:43;0;49	90528;8	47523;0;0;59;
$GPXUP;3637;07:53:44;0;49	90541;8	47514;0;0;59;
$GPXUP;3637;07:53:45;0;49	90555;8	47509;0;0;53;
$GPXUP;3637;07:53:46;0;49	90567;8	47515;0;0;50;
$GPXUP;3637;07:53:47;0;49	90576;8	47527;0;0;50;
$GPXUP;3637;07:53:48;0;49	90583;8	47544;0;0;52;
$GPXUP;3637;07:53:49;0;49	90588;8	47562;0;0;53;
$GPXUP;3637;07:53:50;0;49	9059;8	47583;0;0;53;
$GPXUP;3637;07:53:51;0;49	90591;8	47604;0;0;53;
$GPXUP;3637;07:53:52;0;49	90593;8	47625;0;0;53;
$GPXUP;3637;07:53:53;0;49	90598;8	47644;0;0;51;
$GPXUP;3637;07:53:54;0;49	90605;8	4766;0;0;49;
$GPXUP;3637;07:53:55;0;49	90613;8	47674;0;0;48;
$GPXUP;3637;07:53:56;0;49	90623;8	47684;0;0;50;
$GPXUP;3637;07:53:57;0;49	90635;8	47692;0;0;52;
$GPXUP;3637;07:53:58;0;49	90647;8	47698;0;0;51;
$GPXUP;3637;07:53:59;0;49	9066;8	47702;0;0;55;
$GPXUP;3637;07:54:00;0;49	90674;8	47706;0;0;53;
$GPXUP;3637;07:54:01;0;49	90688;8	47709;0;0;54;
$GPXUP;3637;07:54:02;0;49	90701;8	47711;0;0;54;
$GPXUP;3637;07:54:03;0;49	90715;8	47712;0;0;57;
$GPXUP;3637;07:54:04;0;49	90728;8	47715;0;0;54;
$GPXUP;3637;07:54:05;0;49	9074;8	47724;0;0;53;
$GPXUP;3637;07:54:06;0;49	9075;8	47737;0;0;53;
$GPXUP;3637;07:54:07;0;49	9076;8	47752;0;0;54;
$GPXUP;3637;07:54:08;0;49	90771;8	47765;0;0;53;
$GPXUP;3637;07:54:09;0;49	90782;8	47776;0;0;51;
$GPXUP;3637;07:54:10;0;49	90793;8	47781;0;0;48;
$GPXUP;3637;07:54:11;0;49	90805;8	47783;0;0;49;
$GPXUP;3637;07:54:12;0;49	90818;8	47784;0;0;51;
$GPXUP;3637;07:54:13;0;49	90831;8	47784;0;0;53;
$GPXUP;3637;07:54:14;0;49	90845;8	47782;0;0;57;
$GPXUP;3637;07:54:15;0;49	9086;8	47778;0;0;55;
$GPXUP;3637;07:54:16;0;49	90874;8	47776;0;0;55;
$GPXUP;3637;07:54:17;0;49	90887;8	47776;0;0;51;
$GPXUP;3637;07:54:18;0;49	90899;8	4778;0;0;50;
$GPXUP;3637;07:54:19;0;49	9091;8	47788;0;0;51;
$GPXUP;3637;07:54:20;0;49	90921;8	47798;0;0;51;
$GPXUP;3637;07:54:21;0;49	90933;8	47807;0;0;54;
$GPXUP;3637;07:54:22;0;49	90946;8	47813;0;0;54;
$GPXUP;3637;07:54:23;0;49	9096;8	47815;0;0;58;
$GPXUP;3637;07:54:24;0;49	90974;8	47811;0;0;58;
$GPXUP;3637;07:54:25;0;49	90989;8	47806;0;0;58;
$GPXUP;3637;07:54:26;0;49	91004;8	47801;0;0;60;
$GPXUP;3637;07:54:27;0;49	91019;8	47795;0;0;61;
$GPXUP;3637;07:54:28;0;49	91034;8	4779;0;0;61;
$GPXUP;3637;07:54:29;0;49	9105;8	47789;0;0;58;
$GPXUP;3637;07:54:30;0;49	91063;8	47795;0;0;53;
$GPXUP;3637;07:54:31;0;49	91074;8	47806;0;0;53;
$GPXUP;3637;07:54:32;0;49	91083;8	4782;0;0;49;
$GPXUP;3637;07:54:33;0;49	91093;8	47832;0;0;48;
$GPXUP;3637;07:54:34;0;49	91102;8	47842;0;0;43;
$GPXUP;3637;07:54:35;0;49	91111;8	47851;0;0;45;
$GPXUP;3637;07:54:36;0;49	91119;8	4786;0;0;41;
$GPXUP;3637;07:54:37;0;49	91126;8	47872;0;0;41;
$GPXUP;3637;07:54:38;0;49	91133;8	47884;0;0;39;
$GPXUP;3637;07:54:39;0;49	91141;8	47895;0;0;41;
$GPXUP;3637;07:54:40;0;49	91149;8	47904;0;0;41;
$GPXUP;3637;07:54:41;0;49	9116;8	47904;0;0;45;
$GPXUP;3637;07:54:42;0;49	91171;8	479;0;0;52;
$GPXUP;3637;07:54:43;0;49	91182;8	47889;0;0;55;
$GPXUP;3637;07:54:44;0;49	91194;8	47876;0;0;58;
$GPXUP;3637;07:54:45;0;49	91206;8	47863;0;0;58;
$GPXUP;3637;07:54:46;0;49	91218;8	47851;0;0;57;
$GPXUP;3637;07:54:47;0;49	9123;8	47844;0;0;55;
$GPXUP;3637;07:54:48;0;49	91244;8	47842;0;0;51;
$GPXUP;3637;07:54:49;0;49	91257;8	47842;0;0;51;
$GPXUP;3637;07:54:50;0;49	9127;8	47842;0;0;52;
$GPXUP;3637;07:54:51;0;49	91282;8	4784;0;0;52;
$GPXUP;3637;07:54:52;0;49	91295;8	4784;0;0;50;
$GPXUP;3637;07:54:53;0;49	91307;8	47845;0;0;51;
$GPXUP;3637;07:54:54;0;49	91319;8	47851;0;0;51;
$GPXUP;3637;07:54:55;0;49	91331;8	4786;0;0;52;
$GPXUP;3637;07:54:56;0;49	91343;8	47871;0;0;53;
$GPXUP;3637;07:54:57;0;49	91354;8	47882;0;0;51;
$GPXUP;3637;07:54:58;0;49	91365;8	4789;0;0;48;
$GPXUP;3637;07:54:59;0;49	91375;8	47901;0;0;49;
$GPXUP;3637;07:55:00;0;49	91383;8	47914;0;0;46;
$GPXUP;3637;07:55:01;0;49	91389;8	4793;0;0;47;
$GPXUP;3637;07:55:02;0;49	91394;8	47947;0;0;47;
$GPXUP;3637;07:55:03;0;49	91399;8	47964;0;0;44;
$GPXUP;3637;07:55:04;0;49	91405;8	47977;0;0;43;
$GPXUP;3637;07:55:05;0;49	91414;8	47987;0;0;46;
$GPXUP;3637;07:55:06;0;49	91425;8	47993;0;0;48;
$GPXUP;3637;07:55:07;0;49	91436;8	48002;0;0;49;
$GPXUP;3637;07:55:08;0;49	91446;8	4801;0;0;50;
$GPXUP;3637;07:55:09;0;49	91458;8	48018;0;0;49;
$GPXUP;3637;07:55:10;0;49	9147;8	48026;0;0;50;
$GPXUP;3637;07:55:11;0;49	91482;8	48033;0;0;48;
$GPXUP;3637;07:55:12;0;49	91494;8	48035;0;0;53;
$GPXUP;3637;07:55:13;0;49	91507;8	48037;0;0;55;
$GPXUP;3637;07:55:14;0;49	91521;8	48041;0;0;55;
$GPXUP;3637;07:55:15;0;49	91533;8	48047;0;0;53;
$GPXUP;3637;07:55:16;0;49	91546;8	48056;0;0;56;
$GPXUP;3637;07:55:17;0;49	91557;8	48069;0;0;55;
$GPXUP;3637;07:55:18;0;49	91567;8	48083;0;0;51;
$GPXUP;3637;07:55:19;0;49	91578;8	48094;0;0;51;
$GPXUP;3637;07:55:20;0;49	91589;8	48101;0;0;50;
$GPXUP;3637;07:55:21;0;49	91602;8	48102;0;0;52;
$GPXUP;3637;07:55:22;0;49	91615;8	481;0;0;54;
$GPXUP;3637;07:55:23;0;49	91628;8	48094;0;0;57;
$GPXUP;3637;07:55:24;0;49	91641;8	48083;0;0;60;
$GPXUP;3637;07:55:25;0;49	91655;8	48071;0;0;62;
$GPXUP;3637;07:55:26;0;49	91668;8	48056;0;0;65;
$GPXUP;3637;07:55:27;0;49	9168;8	48039;0;0;65;
$GPXUP;3637;07:55:28;0;49	91693;8	48024;0;0;64;
$GPXUP;3637;07:55:29;0;49	91707;8	48016;0;0;55;
$GPXUP;3637;07:55:30;0;49	91721;8	48018;0;0;54;
$GPXUP;3637;07:55:31;0;49	91732;8	48026;0;0;52;
$GPXUP;3637;07:55:32;0;49	91744;8	48036;0;0;50;
$GPXUP;3637;07:55:33;0;49	91754;8	48048;0;0;49;
$GPXUP;3637;07:55:34;0;49	91763;8	4806;0;0;47;
$GPXUP;3637;07:55:35;0;49	91773;8	48071;0;0;48;
$GPXUP;3637;07:55:36;0;49	9178;8	48084;0;0;45;
$GPXUP;3637;07:55:37;0;49	91785;8	48101;0;0;49;
$GPXUP;3637;07:55:38;0;49	91789;8	48119;0;0;49;
$GPXUP;3637;07:55:39;0;49	91794;8	48136;0;0;47;
$GPXUP;3637;07:55:40;0;49	918;8	48152;0;0;46;
$GPXUP;3637;07:55:41;0;49	91806;8	48166;0;0;46;
$GPXUP;3637;07:55:42;0;49	91811;8	48182;0;0;48;
$GPXUP;3637;07:55:43;0;49	91815;8	482;0;0;47;
$GPXUP;3637;07:55:44;0;49	91822;8	48215;0;0;49;
$GPXUP;3637;07:55:45;0;49	91831;8	48225;0;0;47;
$GPXUP;3637;07:55:46;0;49	91842;8	48228;0;0;50;
$GPXUP;3637;07:55:47;0;49	91855;8	48226;0;0;56;
$GPXUP;3637;07:55:48;0;49	91869;8	4822;0;0;57;
$GPXUP;3637;07:55:49;0;49	91884;8	48214;0;0;60;
$GPXUP;3637;07:55:50;0;49	91898;8	48211;0;0;55;
$GPXUP;3637;07:55:51;0;49	91912;8	48208;0;0;56;
$GPXUP;3637;07:55:52;0;49	91925;8	48204;0;0;57;
$GPXUP;3637;07:55:53;0;49	91939;8	48198;0;0;60;
$GPXUP;3637;07:55:54;0;49	91952;8	48198;0;0;51;
$GPXUP;3637;07:55:55;0;49	91964;8	48206;0;0;50;
$GPXUP;3637;07:55:56;0;49	91974;8	48218;0;0;48;
$GPXUP;3637;07:55:57;0;49	91982;8	48232;0;0;50;
$GPXUP;3637;07:55:58;0;49	91989;8	48246;0;0;49;
$GPXUP;3637;07:55:59;0;49	91995;8	48262;0;0;48;
$GPXUP;3637;07:56:00;0;49	92002;8	48279;0;0;49;
$GPXUP;3637;07:56:01;0;49	92008;8	48294;0;0;47;
$GPXUP;3637;07:56:02;0;49	92014;8	48308;0;0;45;
$GPXUP;3637;07:56:03;0;49	92021;8	48323;0;0;48;
$GPXUP;3637;07:56:04;0;49	92027;8	4834;0;0;50;
$GPXUP;3637;07:56:05;0;49	92032;8	48358;0;0;52;
$GPXUP;3637;07:56:06;0;49	92038;8	48374;0;0;48;
$GPXUP;3637;07:56:07;0;49	92045;8	4839;0;0;46;
$GPXUP;3637;07:56:08;0;49	92051;8	48405;0;0;46;
$GPXUP;3637;07:56:09;0;49	92057;8	4842;0;0;47;
$GPXUP;3637;07:56:10;0;49	92065;8	48434;0;0;48;
$GPXUP;3637;07:56:11;0;49	92075;8	48446;0;0;47;
$GPXUP;3637;07:56:12;0;49	92085;8	48456;0;0;46;
$GPXUP;3637;07:56:13;0;49	92096;8	48464;0;0;51;
$GPXUP;3637;07:56:14;0;49	92109;8	48465;0;0;54;
$GPXUP;3637;07:56:15;0;49	92122;8	48459;0;0;57;
$GPXUP;3637;07:56:16;0;49	92136;8	48451;0;0;58;
$GPXUP;3637;07:56:17;0;49	9215;8	4844;0;0;60;
$GPXUP;3637;07:56:18;0;49	92162;8	48425;0;0;61;
$GPXUP;3637;07:56:19;0;49	92173;8	48407;0;0;64;
$GPXUP;3637;07:56:20;0;49	92181;8	48383;0;0;68;
$GPXUP;3637;07:56:21;0;49	92183;8	48356;0;0;71;
$GPXUP;3637;07:56:22;0;49	9218;8	48328;0;0;74;
$GPXUP;3637;07:56:23;0;49	92171;8	48302;0;0;75;
$GPXUP;3637;07:56:24;0;49	92158;8	4828;0;0;74;
$GPXUP;3637;07:56:25;0;49	92143;8	48266;0;0;71;
$GPXUP;3637;07:56:26;0;49	92126;8	48258;0;0;68;
$GPXUP;3637;07:56:27;0;49	92108;8	48254;0;0;69;
$GPXUP;3637;07:56:28;0;49	92091;8	4825;0;0;67;
$GPXUP;3637;07:56:29;0;49	92074;8	48247;0;0;69;
$GPXUP;3637;07:56:30;0;49	92057;8	48242;0;0;73;
$GPXUP;3637;07:56:31;0;49	92039;8	48231;0;0;78;
$GPXUP;3637;07:56:32;0;49	92022;8	48217;0;0;78;
$GPXUP;3637;07:56:33;0;49	92005;8	48203;0;0;75;
$GPXUP;3637;07:56:34;0;49	91987;8	48194;0;0;75;
$GPXUP;3637;07:56:35;0;49	91969;8	4819;0;0;72;
$GPXUP;3637;07:56:36;0;49	91952;8	48192;0;0;65;
$GPXUP;3637;07:56:37;0;49	91937;8	48199;0;0;62;
$GPXUP;3637;07:56:38;0;49	91923;8	4821;0;0;59;
$GPXUP;3637;07:56:39;0;49	91913;8	48225;0;0;55;
$GPXUP;3637;07:56:40;0;49	91906;8	48242;0;0;54;
$GPXUP;3637;07:56:41;0;49	91904;8	48262;0;0;52;
$GPXUP;3637;07:56:42;0;49	91904;8	48281;0;0;47;
$GPXUP;3637;07:56:43;0;49	91906;8	483;0;0;45;
$GPXUP;3637;07:56:44;0;49	91912;8	48315;0;0;42;
$GPXUP;3637;07:56:45;0;49	9192;8	48326;0;0;44;
$GPXUP;3637;07:56:46;0;49	9193;8	48334;0;0;42;
$GPXUP;3637;07:56:47;0;49	9194;8	48342;0;0;41;
$GPXUP;3637;07:56:48;0;49	9195;8	48348;0;0;46;
$GPXUP;3637;07:56:49;0;49	91961;8	48349;0;0;50;
$GPXUP;3637;07:56:50;0;49	91974;8	48348;0;0;55;
$GPXUP;3637;07:56:51;0;49	91988;8	48346;0;0;58;
$GPXUP;3637;07:56:52;0;49	92003;8	4834;0;0;62;
$GPXUP;3637;07:56:53;0;49	92018;8	48328;0;0;66;
$GPXUP;3637;07:56:54;0;49	92032;8	48314;0;0;65;
$GPXUP;3637;07:56:55;0;49	92045;8	483;0;0;64;
$GPXUP;3637;07:56:56;0;49	92058;8	48283;0;0;65;
$GPXUP;3637;07:56:57;0;49	9207;8	48266;0;0;64;
$GPXUP;3637;07:56:58;0;49	92083;8	4825;0;0;62;
$GPXUP;3637;07:56:59;0;49	92097;8	48242;0;0;61;
$GPXUP;3637;07:57:00;0;49	92111;8	48244;0;0;53;
$GPXUP;3637;07:57:01;0;49	92123;8	48253;0;0;53;
$GPXUP;3637;07:57:02;0;49	92134;8	48265;0;0;52;
$GPXUP;3637;07:57:03;0;49	92143;8	48279;0;0;50;
$GPXUP;3637;07:57:04;0;49	92151;8	48293;0;0;49;
$GPXUP;3637;07:57:05;0;49	92158;8	48307;0;0;44;
$GPXUP;3637;07:57:06;0;49	92167;8	48317;0;0;47;
$GPXUP;3637;07:57:07;0;49	92176;8	48326;0;0;46;
$GPXUP;3637;07:57:08;0;49	92186;8	48336;0;0;45;
$GPXUP;3637;07:57:09;0;49	92194;8	48351;0;0;47;
$GPXUP;3637;07:57:10;0;49	92202;8	48363;0;0;47;
$GPXUP;3637;07:57:11;0;49	92212;8	48374;0;0;51;
$GPXUP;3637;07:57:12;0;49	92224;8	48382;0;0;52;
$GPXUP;3637;07:57:13;0;49	92236;8	48389;0;0;50;
$GPXUP;3637;07:57:14;0;49	92248;8	48396;0;0;51;
$GPXUP;3637;07:57:15;0;49	9226;8	48402;0;0;51;
$GPXUP;3637;07:57:16;0;49	92272;8	48406;0;0;55;
$GPXUP;3637;07:57:17;0;49	92286;8	48408;0;0;55;
$GPXUP;3637;07:57:18;0;49	92301;8	48409;0;0;56;
$GPXUP;3637;07:57:19;0;49	92314;8	4841;0;0;55;
$GPXUP;3637;07:57:20;0;49	92328;8	48411;0;0;54;
$GPXUP;3637;07:57:21;0;49	92342;8	48412;0;0;56;
$GPXUP;3637;07:57:22;0;49	92356;8	48411;0;0;57;
$GPXUP;3637;07:57:23;0;49	92369;8	48414;0;0;52;
$GPXUP;3637;07:57:24;0;49	9238;8	48426;0;0;49;
$GPXUP;3637;07:57:25;0;49	92388;8	48438;0;0;44;
$GPXUP;3637;07:57:26;0;49	92394;8	48452;0;0;44;
$GPXUP;3637;07:57:27;0;49	92401;8	48466;0;0;49;
$GPXUP;3637;07:57:28;0;49	9241;8	48479;0;0;51;
$GPXUP;3637;07:57:29;0;49	9242;8	48492;0;0;51;
$GPXUP;3637;07:57:30;0;49	9243;8	48503;0;0;50;
$GPXUP;3637;07:57:31;0;49	92442;8	48512;0;0;51;
$GPXUP;3637;07:57:32;0;49	92455;8	48516;0;0;53;
$GPXUP;3637;07:57:33;0;49	92468;8	4852;0;0;51;
$GPXUP;3637;07:57:34;0;49	92481;8	4852;0;0;53;
$GPXUP;3637;07:57:35;0;49	92494;8	48516;0;0;53;
$GPXUP;3637;07:57:36;0;49	92508;8	48513;0;0;54;
$GPXUP;3637;07:57:37;0;49	92521;8	48508;0;0;54;
$GPXUP;3637;07:57:38;0;49	92534;8	485;0;0;55;
$GPXUP;3637;07:57:39;0;49	92548;8	48497;0;0;58;
$GPXUP;3637;07:57:40;0;49	92562;8	48497;0;0;54;
$GPXUP;3637;07:57:41;0;49	92575;8	48497;0;0;55;
$GPXUP;3637;07:57:42;0;49	92589;8	48495;0;0;57;
$GPXUP;3637;07:57:43;0;49	92603;8	48493;0;0;59;
$GPXUP;3637;07:57:44;0;49	92619;8	48492;0;0;61;
$GPXUP;3637;07:57:45;0;49	92634;8	48494;0;0;58;
$GPXUP;3637;07:57:46;0;49	92648;8	48501;0;0;54;
$GPXUP;3637;07:57:47;0;49	9266;8	48509;0;0;53;
$GPXUP;3637;07:57:48;0;49	92673;8	48514;0;0;55;
$GPXUP;3637;07:57:49;0;49	92687;8	48515;0;0;55;
$GPXUP;3637;07:57:50;0;49	92701;8	48518;0;0;54;
$GPXUP;3637;07:57:51;0;49	92714;8	48522;0;0;52;
$GPXUP;3637;07:57:52;0;49	92725;8	48532;0;0;49;
$GPXUP;3637;07:57:53;0;49	92734;8	48546;0;0;46;
$GPXUP;3637;07:57:54;0;49	92742;8	4856;0;0;47;
$GPXUP;3637;07:57:55;0;49	92751;8	48573;0;0;50;
$GPXUP;3637;07:57:56;0;49	92761;8	48585;0;0;51;
$GPXUP;3637;07:57:57;0;49	92772;8	48596;0;0;53;
$GPXUP;3637;07:57:58;0;49	92784;8	48602;0;0;54;
$GPXUP;3637;07:57:59;0;49	92797;8	48608;0;0;53;
$GPXUP;3637;07:58:00;0;49	92809;8	48615;0;0;52;
$GPXUP;3637;07:58:01;0;49	92821;8	48625;0;0;56;
$GPXUP;3637;07:58:02;0;49	92832;8	48639;0;0;55;
$GPXUP;3637;07:58:03;0;49	9284;8	48655;0;0;50;
$GPXUP;3637;07:58:04;0;49	92848;8	48671;0;0;52;
$GPXUP;3637;07:58:05;0;49	92856;8	48686;0;0;51;
$GPXUP;3637;07:58:06;0;49	92866;8	48699;0;0;50;
$GPXUP;3637;07:58:07;0;49	92876;8	48711;0;0;53;
$GPXUP;3637;07:58:08;0;49	92887;8	48722;0;0;53;
$GPXUP;3637;07:58:09;0;49	92898;8	48733;0;0;53;
$GPXUP;3637;07:58:10;0;49	9291;8	48745;0;0;53;
$GPXUP;3637;07:58:11;0;49	92921;8	48757;0;0;53;
$GPXUP;3637;07:58:12;0;49	92933;8	48766;0;0;56;
$GPXUP;3637;07:58:13;0;49	92946;8	48772;0;0;56;
$GPXUP;3637;07:58:14;0;49	9296;8	48775;0;0;55;
$GPXUP;3637;07:58:15;0;49	92973;8	48778;0;0;55;
$GPXUP;3637;07:58:16;0;49	92986;8	48784;0;0;53;
$GPXUP;3637;07:58:17;0;49	92998;8	4879;0;0;53;
$GPXUP;3637;07:58:18;0;49	9301;8	48794;0;0;52;
$GPXUP;3637;07:58:19;0;49	93024;8	48796;0;0;56;
$GPXUP;3637;07:58:20;0;49	93037;8	48795;0;0;56;
$GPXUP;3637;07:58:21;0;49	93051;8	48796;0;0;57;
$GPXUP;3637;07:58:22;0;49	93065;8	48798;0;0;56;
$GPXUP;3637;07:58:23;0;49	93079;8	48802;0;0;57;
$GPXUP;3637;07:58:24;0;49	93092;8	4881;0;0;53;
$GPXUP;3637;07:58:25;0;49	93102;8	48823;0;0;53;
$GPXUP;3637;07:58:26;0;49	93109;8	48839;0;0;51;
$GPXUP;3637;07:58:27;0;49	93117;8	48856;0;0;51;
$GPXUP;3637;07:58:28;0;49	93123;8	48874;0;0;52;
$GPXUP;3637;07:58:29;0;49	93126;8	48892;0;0;52;
$GPXUP;3637;07:58:30;0;49	9313;8	48912;0;0;53;
$GPXUP;3637;07:58:31;0;49	93132;8	48932;0;0;54;
$GPXUP;3637;07:58:32;0;49	93132;8	48953;0;0;56;
$GPXUP;3637;07:58:33;0;49	93132;8	48976;0;0;59;
$GPXUP;3637;07:58:34;0;49	93133;8	48999;0;0;58;
$GPXUP;3637;07:58:35;0;49	93135;8	49022;0;0;56;
$GPXUP;3637;07:58:36;0;49	93137;8	49043;0;0;54;
$GPXUP;3637;07:58:37;0;49	93139;8	49063;0;0;52;
$GPXUP;3637;07:58:38;0;49	93144;8	49081;0;0;47;
$GPXUP;3637;07:58:39;0;49	93151;8	49095;0;0;48;
$GPXUP;3637;07:58:40;0;49	9316;8	49106;0;0;46;
$GPXUP;3637;07:58:41;0;49	9317;8	49118;0;0;47;
$GPXUP;3637;07:58:42;0;49	93176;8	49132;0;0;44;
$GPXUP;3637;07:58:43;0;49	93179;8	49148;0;0;44;
$GPXUP;3637;07:58:44;0;49	93178;8	49165;0;0;46;
$GPXUP;3637;07:58:45;0;49	93175;8	49182;0;0;47;
$GPXUP;3637;07:58:46;0;49	93171;8	492;0;0;50;
$GPXUP;3637;07:58:47;0;49	93167;8	49218;0;0;50;
$GPXUP;3637;07:58:48;0;49	93165;8	49237;0;0;49;
$GPXUP;3637;07:58:49;0;49	93169;8	49254;0;0;48;
$GPXUP;3637;07:58:50;0;49	93179;8	49264;0;0;50;
$GPXUP;3637;07:58:51;0;49	93192;8	49268;0;0;53;
$GPXUP;3637;07:58:52;0;49	93206;8	49267;0;0;55;
$GPXUP;3637;07:58:53;0;49	9322;8	49263;0;0;55;
$GPXUP;3637;07:58:54;0;49	93233;8	49261;0;0;56;
$GPXUP;3637;07:58:55;0;49	93245;8	49266;0;0;51;
$GPXUP;3637;07:58:56;0;49	93253;8	49282;0;0;50;
$GPXUP;3637;07:58:57;0;49	93254;8	49301;0;0;47;
$GPXUP;3637;07:58:58;0;49	93251;8	49318;0;0;46;
$GPXUP;3637;07:58:59;0;49	93244;8	49333;0;0;46;
$GPXUP;3637;07:59:00;0;49	93234;8	49344;0;0;51;
$GPXUP;3637;07:59:01;0;49	93221;8	49346;0;0;57;
$GPXUP;3637;07:59:02;0;49	93206;8	4934;0;0;62;
$GPXUP;3637;07:59:03;0;49	93193;8	49324;0;0;66;
$GPXUP;3637;07:59:04;0;49	93182;8	49303;0;0;70;
$GPXUP;3637;07:59:05;0;49	9317;8	49281;0;0;70;
$GPXUP;3637;07:59:06;0;49	93157;8	49262;0;0;71;
$GPXUP;3637;07:59:07;0;49	93141;8	49249;0;0;69;
$GPXUP;3637;07:59:08;0;49	93125;8	49241;0;0;67;
$GPXUP;3637;07:59:09;0;49	93109;8	4924;0;0;62;
$GPXUP;3637;07:59:10;0;49	93094;8	49245;0;0;59;
$GPXUP;3637;07:59:11;0;49	9308;8	49251;0;0;58;
$GPXUP;3637;07:59:12;0;49	93066;8	49258;0;0;55;
$GPXUP;3637;07:59:13;0;49	93054;8	49264;0;0;53;
$GPXUP;3637;07:59:14;0;49	93039;8	49265;0;0;59;
$GPXUP;3637;07:59:15;0;49	93024;8	49264;0;0;63;
$GPXUP;3637;07:59:16;0;49	93008;8	49267;0;0;65;
$GPXUP;3637;07:59:17;0;49	92992;8	49272;0;0;66;
$GPXUP;3637;07:59:18;0;49	92976;8	49276;0;0;66;
$GPXUP;3637;07:59:19;0;49	92959;8	4928;0;0;67;
$GPXUP;3637;07:59:20;0;49	92942;8	49278;0;0;69;
$GPXUP;3637;07:59:21;0;49	92926;8	49271;0;0;67;
$GPXUP;3637;07:59:22;0;49	92909;8	49263;0;0;66;
$GPXUP;3637;07:59:23;0;49	92894;8	49253;0;0;68;
$GPXUP;3637;07:59:24;0;49	9288;8	4924;0;0;63;
$GPXUP;3637;07:59:25;0;49	92868;8	49222;0;0;69;
$GPXUP;3637;07:59:26;0;49	92859;8	49201;0;0;68;
$GPXUP;3637;07:59:27;0;49	92851;8	49176;0;0;68;
$GPXUP;3637;07:59:28;0;49	92842;8	49153;0;0;70;
$GPXUP;3637;07:59:29;0;49	9283;8	49131;0;0;73;
$GPXUP;3637;07:59:30;0;49	92818;8	49109;0;0;76;
$GPXUP;3637;07:59:31;0;49	92805;8	49086;0;0;77;
$GPXUP;3637;07:59:32;0;49	92794;8	49062;0;0;76;
$GPXUP;3637;07:59:33;0;49	92782;8	49038;0;0;75;
$GPXUP;3637;07:59:34;0;49	92771;8	49014;0;0;75;
$GPXUP;3637;07:59:35;0;49	92759;8	48992;0;0;77;
$GPXUP;3637;07:59:36;0;49	92744;8	48971;0;0;77;
$GPXUP;3637;07:59:37;0;49	9273;8	48951;0;0;74;
$GPXUP;3637;07:59:38;0;49	92716;8	48934;0;0;69;
$GPXUP;3637;07:59:39;0;49	92702;8	48921;0;0;65;
$GPXUP;3637;07:59:40;0;49	92688;8	4891;0;0;62;
$GPXUP;3637;07:59:41;0;49	92674;8	489;0;0;64;
$GPXUP;3637;07:59:42;0;49	9266;8	48887;0;0;65;
$GPXUP;3637;07:59:43;0;49	92647;8	48871;0;0;67;
$GPXUP;3637;07:59:44;0;49	92632;8	48859;0;0;67;
$GPXUP;3637;07:59:45;0;49	92616;8	4885;0;0;65;
$GPXUP;3637;07:59:46;0;49	92602;8	48844;0;0;59;
$GPXUP;3637;07:59:47;0;49	92587;8	48842;0;0;59;
$GPXUP;3637;07:59:48;0;49	92572;8	48842;0;0;57;
$GPXUP;3637;07:59:49;0;49	92558;8	48844;0;0;56;
$GPXUP;3637;07:59:50;0;49	92546;8	48852;0;0;53;
$GPXUP;3637;07:59:51;0;49	92533;8	48865;0;0;64;
$GPXUP;3637;07:59:52;0;49	92519;8	48878;0;0;63;
$GPXUP;3637;07:59:53;0;49	92506;8	4889;0;0;60;
$GPXUP;3637;07:59:54;0;49	92492;8	48898;0;0;60;
$GPXUP;3637;07:59:55;0;49	92478;8	48899;0;0;54;
$GPXUP;3637;07:59:56;0;49	92464;8	48896;0;0;54;
$GPXUP;3637;07:59:57;0;49	92452;8	48888;0;0;54;
$GPXUP;3637;07:59:58;0;49	9244;8	48876;0;0;60;
$GPXUP;3637;07:59:59;0;49	9243;8	48856;0;0;65;
$GPXUP;3637;08:00:00;0;49	92423;8	48832;0;0;68;
$GPXUP;3637;08:00:01;0;49	92419;8	48805;0;0;71;
$GPXUP;3637;08:00:02;0;49	92416;8	48778;0;0;71;
$GPXUP;3637;08:00:03;0;49	92414;8	48749;0;0;71;
$GPXUP;3637;08:00:04;0;49	92413;8	48721;0;0;71;
$GPXUP;3637;08:00:05;0;49	92413;8	48694;0;0;71;
$GPXUP;3637;08:00:06;0;49	92415;8	48666;0;0;67;
$GPXUP;3637;08:00:07;0;49	92419;8	48641;0;0;68;
$GPXUP;3637;08:00:08;0;49	92423;8	48615;0;0;69;
$GPXUP;3637;08:00:09;0;49	92426;8	48589;0;0;68;
$GPXUP;3637;08:00:10;0;49	9243;8	48564;0;0;65;
$GPXUP;3637;08:00:11;0;49	92438;8	48543;0;0;61;
$GPXUP;3637;08:00:12;0;49	9245;8	48528;0;0;59;
$GPXUP;3637;08:00:13;0;49	92463;8	48515;0;0;60;
$GPXUP;3637;08:00:14;0;49	92474;8	485;0;0;61;
$GPXUP;3637;08:00:15;0;49	92484;8	48482;0;0;63;
$GPXUP;3637;08:00:16;0;49	92494;8	48461;0;0;64;
$GPXUP;3637;08:00:17;0;49	92503;8	4844;0;0;67;
$GPXUP;3637;08:00:18;0;49	92513;8	48418;0;0;68;
$GPXUP;3637;08:00:19;0;49	92524;8	48398;0;0;66;
$GPXUP;3637;08:00:20;0;49	92536;8	48383;0;0;62;
$GPXUP;3637;08:00:21;0;49	9255;8	48375;0;0;56;
$GPXUP;3637;08:00:22;0;49	92564;8	48374;0;0;54;
$GPXUP;3637;08:00:23;0;49	92578;8	48373;0;0;55;
$GPXUP;3637;08:00:24;0;49	92591;8	48367;0;0;59;
$GPXUP;3637;08:00:25;0;49	92604;8	48359;0;0;57;
$GPXUP;3637;08:00:26;0;49	92618;8	48354;0;0;51;
$GPXUP;3637;08:00:27;0;49	92631;8	48352;0;0;47;
$GPXUP;3637;08:00:28;0;49	92644;8	48349;0;0;53;
$GPXUP;3637;08:00:29;0;49	92656;8	48341;0;0;56;
$GPXUP;3637;08:00:30;0;49	92668;8	48327;0;0;60;
$GPXUP;3637;08:00:31;0;49	92679;8	48311;0;0;61;
$GPXUP;3637;08:00:32;0;49	9269;8	48293;0;0;64;
$GPXUP;3637;08:00:33;0;49	927;8	48274;0;0;64;
$GPXUP;3637;08:00:34;0;49	92711;8	48254;0;0;67;
$GPXUP;3637;08:00:35;0;49	92721;8	48234;0;0;66;
$GPXUP;3637;08:00:36;0;49	92733;8	48216;0;0;65;
$GPXUP;3637;08:00:37;0;49	92744;8	48199;0;0;64;
$GPXUP;3637;08:00:38;0;49	92756;8	48181;0;0;64;
$GPXUP;3637;08:00:39;0;49	92767;8	48165;0;0;61;
$GPXUP;3637;08:00:40;0;49	9278;8	48152;0;0;56;
$GPXUP;3637;08:00:41;0;49	92793;8	48143;0;0;57;
$GPXUP;3637;08:00:42;0;49	92805;8	48132;0;0;58;
$GPXUP;3637;08:00:43;0;49	92818;8	48124;0;0;59;
$GPXUP;3637;08:00:44;0;49	92832;8	4812;0;0;56;
$GPXUP;3637;08:00:45;0;49	92846;8	48122;0;0;52;
$GPXUP;3637;08:00:46;0;49	92857;8	48129;0;0;47;
$GPXUP;3637;08:00:47;0;49	92867;8	4814;0;0;47;
$GPXUP;3637;08:00:48;0;49	92878;8	48149;0;0;46;
$GPXUP;3637;08:00:49;0;49	92888;8	48158;0;0;48;
$GPXUP;3637;08:00:50;0;49	92898;8	48168;0;0;48;
$GPXUP;3637;08:00:51;0;49	92907;8	4818;0;0;48;
$GPXUP;3637;08:00:52;0;49	92916;8	48194;0;0;48;
$GPXUP;3637;08:00:53;0;49	92925;8	48205;0;0;50;
$GPXUP;3637;08:00:54;0;49	92936;8	48214;0;0;51;
$GPXUP;3637;08:00:55;0;49	92948;8	48223;0;0;51;
$GPXUP;3637;08:00:56;0;49	92958;8	48233;0;0;48;
$GPXUP;3637;08:00:57;0;49	92968;8	48246;0;0;49;
$GPXUP;3637;08:00:58;0;49	92976;8	4826;0;0;48;
$GPXUP;3637;08:00:59;0;49	92984;8	48275;0;0;48;
$GPXUP;3637;08:01:00;0;49	92992;8	48288;0;0;50;
$GPXUP;3637;08:01:01;0;49	93003;8	48298;0;0;52;
$GPXUP;3637;08:01:02;0;49	93016;8	48304;0;0;56;
$GPXUP;3637;08:01:03;0;49	9303;8	48305;0;0;57;
$GPXUP;3637;08:01:04;0;49	93044;8	48303;0;0;58;
$GPXUP;3637;08:01:05;0;49	93058;8	48294;0;0;58;
$GPXUP;3637;08:01:06;0;49	9307;8	4828;0;0;61;
$GPXUP;3637;08:01:07;0;49	93082;8	48262;0;0;64;
$GPXUP;3637;08:01:08;0;49	93092;8	48241;0;0;66;
$GPXUP;3637;08:01:09;0;49	93101;8	48219;0;0;67;
$GPXUP;3637;08:01:10;0;49	93111;8	48199;0;0;66;
$GPXUP;3637;08:01:11;0;49	93123;8	48182;0;0;62;
$GPXUP;3637;08:01:12;0;49	93136;8	48169;0;0;59;
$GPXUP;3637;08:01:13;0;49	93149;8	4816;0;0;56;
$GPXUP;3637;08:01:14;0;49	93162;8	48151;0;0;57;
$GPXUP;3637;08:01:15;0;49	93176;8	48142;0;0;58;
$GPXUP;3637;08:01:16;0;49	93189;8	48133;0;0;60;
$GPXUP;3637;08:01:17;0;49	93202;8	48122;0;0;60;
$GPXUP;3637;08:01:18;0;49	93216;8	48113;0;0;59;
$GPXUP;3637;08:01:19;0;49	9323;8	48108;0;0;55;
$GPXUP;3637;08:01:20;0;49	93243;8	48109;0;0;51;
$GPXUP;3637;08:01:21;0;49	93256;8	48114;0;0;51;
$GPXUP;3637;08:01:22;0;49	93267;8	48122;0;0;50;
$GPXUP;3637;08:01:23;0;49	93277;8	48132;0;0;46;
$GPXUP;3637;08:01:24;0;49	93283;8	48146;0;0;45;
$GPXUP;3637;08:01:25;0;49	93288;8	48163;0;0;44;
$GPXUP;3637;08:01:26;0;49	93292;8	48179;0;0;44;
$GPXUP;3637;08:01:27;0;49	93299;8	48194;0;0;46;
$GPXUP;3637;08:01:28;0;49	93308;8	48206;0;0;48;
$GPXUP;3637;08:01:29;0;49	93318;8	48212;0;0;47;
$GPXUP;3637;08:01:30;0;49	9333;8	48219;0;0;48;
$GPXUP;3637;08:01:31;0;49	93341;8	48228;0;0;47;
$GPXUP;3637;08:01:32;0;49	93352;8	48234;0;0;48;
$GPXUP;3637;08:01:33;0;49	93364;8	48238;0;0;48;
$GPXUP;3637;08:01:34;0;49	93376;8	48239;0;0;54;
$GPXUP;3637;08:01:35;0;49	9339;8	48236;0;0;60;
$GPXUP;3637;08:01:36;0;49	93405;8	48228;0;0;63;
$GPXUP;3637;08:01:37;0;49	93419;8	48218;0;0;64;
$GPXUP;3637;08:01:38;0;49	93435;8	48209;0;0;66;
$GPXUP;3637;08:01:39;0;49	93451;8	48201;0;0;67;
$GPXUP;3637;08:01:40;0;49	93467;8	48195;0;0;64;
$GPXUP;3637;08:01:41;0;49	93483;8	4819;0;0;66;
$GPXUP;3637;08:01:42;0;49	93499;8	48182;0;0;64;
$GPXUP;3637;08:01:43;0;49	93513;8	48172;0;0;63;
$GPXUP;3637;08:01:44;0;49	93527;8	4816;0;0;64;
$GPXUP;3637;08:01:45;0;49	9354;8	48146;0;0;64;
$GPXUP;3637;08:01:46;0;49	93554;8	48132;0;0;64;
$GPXUP;3637;08:01:47;0;49	93568;8	48122;0;0;63;
$GPXUP;3637;08:01:48;0;49	93583;8	48114;0;0;60;
$GPXUP;3637;08:01:49;0;49	93598;8	4811;0;0;58;
$GPXUP;3637;08:01:50;0;49	93612;8	48105;0;0;58;
$GPXUP;3637;08:01:51;0;49	93624;8	481;0;0;55;
$GPXUP;3637;08:01:52;0;49	93638;8	48094;0;0;59;
$GPXUP;3637;08:01:53;0;49	93652;8	48089;0;0;58;
$GPXUP;3637;08:01:54;0;49	93665;8	48088;0;0;51;
$GPXUP;3637;08:01:55;0;49	93678;8	48092;0;0;48;
$GPXUP;3637;08:01:56;0;49	93688;8	48099;0;0;48;
$GPXUP;3637;08:01:57;0;49	93698;8	48109;0;0;44;
$GPXUP;3637;08:01:58;0;49	93705;8	48123;0;0;45;
$GPXUP;3637;08:01:59;0;49	93711;8	48138;0;0;45;
$GPXUP;3637;08:02:00;0;49	93716;8	48153;0;0;42;
$GPXUP;3637;08:02:01;0;49	9372;8	48168;0;0;43;
$GPXUP;3637;08:02:02;0;49	93724;8	48185;0;0;44;
$GPXUP;3637;08:02:03;0;49	93726;8	48202;0;0;45;
$GPXUP;3637;08:02:04;0;49	93727;8	48219;0;0;46;
$GPXUP;3637;08:02:05;0;49	93724;8	48236;0;0;46;
$GPXUP;3637;08:02:06;0;49	93718;8	48252;0;0;47;
$GPXUP;3637;08:02:07;0;49	93708;8	48264;0;0;53;
$GPXUP;3637;08:02:08;0;49	93695;8	48274;0;0;55;
$GPXUP;3637;08:02:09;0;49	93682;8	48284;0;0;55;
$GPXUP;3637;08:02:10;0;49	93668;8	48289;0;0;59;
$GPXUP;3637;08:02:11;0;49	93653;8	48289;0;0;60;
$GPXUP;3637;08:02:12;0;49	93638;8	48283;0;0;64;
$GPXUP;3637;08:02:13;0;49	93622;8	48273;0;0;66;
$GPXUP;3637;08:02:14;0;49	93608;8	4826;0;0;66;
$GPXUP;3637;08:02:15;0;49	93594;8	48244;0;0;66;
$GPXUP;3637;08:02:16;0;49	93581;8	48229;0;0;65;
$GPXUP;3637;08:02:17;0;49	93567;8	48215;0;0;67;
$GPXUP;3637;08:02:18;0;49	93554;8	48198;0;0;68;
$GPXUP;3637;08:02:19;0;49	93542;8	48179;0;0;69;
$GPXUP;3637;08:02:20;0;49	93532;8	48155;0;0;71;
$GPXUP;3637;08:02:21;0;49	93526;8	48127;0;0;73;
$GPXUP;3637;08:02:22;0;49	93523;8	48099;0;0;72;
$GPXUP;3637;08:02:23;0;49	93525;8	48071;0;0;69;
$GPXUP;3637;08:02:24;0;49	93532;8	48046;0;0;68;
$GPXUP;3637;08:02:25;0;49	93542;8	48025;0;0;64;
$GPXUP;3637;08:02:26;0;49	93553;8	48008;0;0;60;
$GPXUP;3637;08:02:27;0;49	93566;8	47996;0;0;58;
$GPXUP;3637;08:02:28;0;49	9358;8	47988;0;0;58;
$GPXUP;3637;08:02:29;0;49	93595;8	47984;0;0;58;
$GPXUP;3637;08:02:30;0;49	9361;8	47984;0;0;60;
$GPXUP;3637;08:02:31;0;49	93625;8	47987;0;0;60;
$GPXUP;3637;08:02:32;0;49	9364;8	47992;0;0;59;
$GPXUP;3637;08:02:33;0;49	93655;8	47998;0;0;59;
$GPXUP;3637;08:02:34;0;49	93668;8	48004;0;0;55;
$GPXUP;3637;08:02:35;0;49	93682;8	48009;0;0;55;
$GPXUP;3637;08:02:36;0;49	93696;8	48014;0;0;54;
$GPXUP;3637;08:02:37;0;49	93708;8	4802;0;0;53;
$GPXUP;3637;08:02:38;0;49	9372;8	48031;0;0;51;
$GPXUP;3637;08:02:39;0;49	93731;8	48042;0;0;51;
$GPXUP;3637;08:02:40;0;49	93742;8	48052;0;0;51;
$GPXUP;3637;08:02:41;0;49	93752;8	48062;0;0;47;
$GPXUP;3637;08:02:42;0;49	93761;8	48074;0;0;44;
$GPXUP;3637;08:02:43;0;49	9377;8	48085;0;0;45;
$GPXUP;3637;08:02:44;0;49	93778;8	48096;0;0;44;
$GPXUP;3637;08:02:45;0;49	93787;8	48107;0;0;45;
$GPXUP;3637;08:02:46;0;49	93795;8	48119;0;0;45;
$GPXUP;3637;08:02:47;0;49	93802;8	48134;0;0;47;
$GPXUP;3637;08:02:48;0;49	9381;8	48147;0;0;47;
$GPXUP;3637;08:02:49;0;49	9382;8	48157;0;0;44;
$GPXUP;3637;08:02:50;0;49	93829;8	48166;0;0;44;
$GPXUP;3637;08:02:51;0;49	93839;8	48172;0;0;45;
$GPXUP;3637;08:02:52;0;49	93851;8	48172;0;0;52;
$GPXUP;3637;08:02:53;0;49	93864;8	48167;0;0;55;
$GPXUP;3637;08:02:54;0;49	93876;8	48157;0;0;57;
$GPXUP;3637;08:02:55;0;49	93889;8	48146;0;0;57;
$GPXUP;3637;08:02:56;0;49	93902;8	48136;0;0;56;
$GPXUP;3637;08:02:57;0;49	93914;8	48128;0;0;53;
$GPXUP;3637;08:02:58;0;49	93927;8	48125;0;0;51;
$GPXUP;3637;08:02:59;0;49	93938;8	48116;0;0;62;
$GPXUP;3637;08:03:00;0;49	93948;8	48095;0;0;69;
$GPXUP;3637;08:03:01;0;49	93954;8	48069;0;0;72;
$GPXUP;3637;08:03:02;0;49	93953;8	48043;0;0;68;
$GPXUP;3637;08:03:03;0;49	93945;8	4802;0;0;65;
$GPXUP;3637;08:03:04;0;49	93932;8	48004;0;0;65;
$GPXUP;3637;08:03:05;0;49	93918;8	47993;0;0;59;
$GPXUP;3637;08:03:06;0;49	93905;8	47982;0;0;58;
$GPXUP;3637;08:03:07;0;49	93892;8	47972;0;0;57;
$GPXUP;3637;08:03:08;0;49	93879;8	47962;0;0;60;
$GPXUP;3637;08:03:09;0;49	93866;8	47948;0;0;62;
$GPXUP;3637;08:03:10;0;49	93855;8	47931;0;0;63;
$GPXUP;3637;08:03:11;0;49	93845;8	47911;0;0;66;
$GPXUP;3637;08:03:12;0;49	93836;8	47888;0;0;68;
$GPXUP;3637;08:03:13;0;49	93831;8	47863;0;0;68;
$GPXUP;3637;08:03:14;0;49	93828;8	47837;0;0;68;
$GPXUP;3637;08:03:15;0;49	9383;8	47811;0;0;63;
$GPXUP;3637;08:03:16;0;49	93837;8	47789;0;0;63;
$GPXUP;3637;08:03:17;0;49	93847;8	47772;0;0;57;
$GPXUP;3637;08:03:18;0;49	93859;8	47759;0;0;55;
$GPXUP;3637;08:03:19;0;49	93871;8	47748;0;0;55;
$GPXUP;3637;08:03:20;0;49	93884;8	4774;0;0;53;
$GPXUP;3637;08:03:21;0;49	93897;8	47739;0;0;49;
$GPXUP;3637;08:03:22;0;49	9391;8	47743;0;0;50;
$GPXUP;3637;08:03:23;0;49	93922;8	47747;0;0;49;
$GPXUP;3637;08:03:24;0;49	93934;8	47752;0;0;49;
$GPXUP;3637;08:03:25;0;49	93946;8	47757;0;0;47;
$GPXUP;3637;08:03:26;0;49	93956;8	47765;0;0;46;
$GPXUP;3637;08:03:27;0;49	93967;8	47773;0;0;46;
$GPXUP;3637;08:03:28;0;49	93978;8	47779;0;0;50;
$GPXUP;3637;08:03:29;0;49	9399;8	47786;0;0;49;
$GPXUP;3637;08:03:30;0;49	94002;8	47792;0;0;50;
$GPXUP;3637;08:03:31;0;49	94014;8	47798;0;0;51;
$GPXUP;3637;08:03:32;0;49	94026;8	47805;0;0;47;
$GPXUP;3637;08:03:33;0;49	94036;8	47813;0;0;45;
$GPXUP;3637;08:03:34;0;49	94046;8	47823;0;0;46;
$GPXUP;3637;08:03:35;0;49	94056;8	47832;0;0;48;
$GPXUP;3637;08:03:36;0;49	94066;8	47841;0;0;49;
$GPXUP;3637;08:03:37;0;49	94077;8	4785;0;0;51;
$GPXUP;3637;08:03:38;0;49	9409;8	4786;0;0;56;
$GPXUP;3637;08:03:39;0;49	94102;8	47867;0;0;57;
$GPXUP;3637;08:03:40;0;49	94116;8	47872;0;0;55;
$GPXUP;3637;08:03:41;0;49	94129;8	47877;0;0;54;
$GPXUP;3637;08:03:42;0;49	94142;8	47883;0;0;52;
$GPXUP;3637;08:03:43;0;49	94154;8	47889;0;0;53;
$GPXUP;3637;08:03:44;0;49	94166;8	47899;0;0;52;
$GPXUP;3637;08:03:45;0;49	94176;8	47911;0;0;52;
$GPXUP;3637;08:03:46;0;49	94186;8	47924;0;0;51;
$GPXUP;3637;08:03:47;0;49	94197;8	47936;0;0;50;
$GPXUP;3637;08:03:48;0;49	94207;8	47945;0;0;45;
$GPXUP;3637;08:03:49;0;49	94218;8	47951;0;0;46;
$GPXUP;3637;08:03:50;0;49	94229;8	47953;0;0;49;
$GPXUP;3637;08:03:51;0;49	94241;8	47946;0;0;54;
$GPXUP;3637;08:03:52;0;49	94252;8	47933;0;0;57;
$GPXUP;3637;08:03:53;0;49	94264;8	47918;0;0;57;
$GPXUP;3637;08:03:54;0;49	94274;8	47902;0;0;59;
$GPXUP;3637;08:03:55;0;49	94284;8	47885;0;0;57;
$GPXUP;3637;08:03:56;0;49	94292;8	47868;0;0;55;
$GPXUP;3637;08:03:57;0;49	94304;8	47856;0;0;53;
$GPXUP;3637;08:03:58;0;49	94316;8	47849;0;0;54;
$GPXUP;3637;08:03:59;0;49	94329;8	47842;0;0;55;
$GPXUP;3637;08:04:00;0;49	94342;8	47832;0;0;56;
$GPXUP;3637;08:04:01;0;49	94354;8	47822;0;0;59;
$GPXUP;3637;08:04:02;0;49	94366;8	47807;0;0;65;
$GPXUP;3637;08:04:03;0;49	94378;8	4779;0;0;62;
$GPXUP;3637;08:04:04;0;49	9439;8	47776;0;0;59;
$GPXUP;3637;08:04:05;0;49	94402;8	47764;0;0;58;
$GPXUP;3637;08:04:06;0;49	94416;8	47753;0;0;57;
$GPXUP;3637;08:04:07;0;49	94428;8	47744;0;0;59;
$GPXUP;3637;08:04:08;0;49	94441;8	47731;0;0;62;
$GPXUP;3637;08:04:09;0;49	94454;8	47716;0;0;64;
$GPXUP;3637;08:04:10;0;49	94467;8	47701;0;0;65;
$GPXUP;3637;08:04:11;0;49	94482;8	47688;0;0;65;
$GPXUP;3637;08:04:12;0;49	94498;8	4768;0;0;65;
$GPXUP;3637;08:04:13;0;49	94513;8	47674;0;0;64;
$GPXUP;3637;08:04:14;0;49	94528;8	47669;0;0;63;
$GPXUP;3637;08:04:15;0;49	94543;8	47663;0;0;62;
$GPXUP;3637;08:04:16;0;49	94558;8	47655;0;0;62;
$GPXUP;3637;08:04:17;0;49	94572;8	47651;0;0;59;
$GPXUP;3637;08:04:18;0;49	94587;8	47651;0;0;58;
$GPXUP;3637;08:04:19;0;49	94601;8	47653;0;0;52;
$GPXUP;3637;08:04:20;0;49	94613;8	47657;0;0;48;
$GPXUP;3637;08:04:21;0;49	94624;8	47663;0;0;46;
$GPXUP;3637;08:04:22;0;49	94636;8	47669;0;0;47;
$GPXUP;3637;08:04:23;0;49	94647;8	47669;0;0;52;
$GPXUP;3637;08:04:24;0;49	9466;8	47664;0;0;53;
$GPXUP;3637;08:04:25;0;49	94672;8	47657;0;0;51;
$GPXUP;3637;08:04:26;0;49	94685;8	47653;0;0;51;
$GPXUP;3637;08:04:27;0;49	94698;8	47652;0;0;52;
$GPXUP;3637;08:04:28;0;49	94711;8	47648;0;0;56;
$GPXUP;3637;08:04:29;0;49	94724;8	47639;0;0;59;
$GPXUP;3637;08:04:30;0;49	94738;8	47629;0;0;61;
$GPXUP;3637;08:04:31;0;49	94751;8	47619;0;0;60;
$GPXUP;3637;08:04:32;0;49	94766;8	47612;0;0;60;
$GPXUP;3637;08:04:33;0;49	9478;8	47608;0;0;58;
$GPXUP;3637;08:04:34;0;49	94795;8	47606;0;0;59;
$GPXUP;3637;08:04:35;0;49	94809;8	476;0;0;58;
$GPXUP;3637;08:04:36;0;49	94823;8	47595;0;0;59;
$GPXUP;3637;08:04:37;0;49	94837;8	47586;0;0;62;
$GPXUP;3637;08:04:38;0;49	94851;8	47575;0;0;62;
$GPXUP;3637;08:04:39;0;49	94864;8	47566;0;0;61;
$GPXUP;3637;08:04:40;0;49	94879;8	47558;0;0;61;
$GPXUP;3637;08:04:41;0;49	94894;8	47554;0;0;62;
$GPXUP;3637;08:04:42;0;49	94909;8	4755;0;0;60;
$GPXUP;3637;08:04:43;0;49	94924;8	47545;0;0;61;
$GPXUP;3637;08:04:44;0;49	9494;8	47538;0;0;58;
$GPXUP;3637;08:04:45;0;49	94954;8	4753;0;0;58;
$GPXUP;3637;08:04:46;0;49	94968;8	47523;0;0;58;
$GPXUP;3637;08:04:47;0;49	94981;8	47518;0;0;55;
$GPXUP;3637;08:04:48;0;49	94994;8	47517;0;0;51;
$GPXUP;3637;08:04:49;0;49	95006;8	47522;0;0;49;
$GPXUP;3637;08:04:50;0;49	95017;8	47531;0;0;48;
$GPXUP;3637;08:04:51;0;49	95026;8	47543;0;0;45;
$GPXUP;3637;08:04:52;0;49	95035;8	47553;0;0;46;
$GPXUP;3637;08:04:53;0;49	95046;8	47559;0;0;45;
$GPXUP;3637;08:04:54;0;49	95057;8	47562;0;0;48;
$GPXUP;3637;08:04:55;0;49	95068;8	47562;0;0;47;
$GPXUP;3637;08:04:56;0;49	9508;8	47562;0;0;48;
$GPXUP;3637;08:04:57;0;49	95092;8	4756;0;0;48;
$GPXUP;3637;08:04:58;0;49	95103;8	4756;0;0;47;
$GPXUP;3637;08:04:59;0;49	95114;8	47564;0;0;48;
$GPXUP;3637;08:05:00;0;49	95127;8	47568;0;0;48;
$GPXUP;3637;08:05:01;0;49	95139;8	47568;0;0;52;
$GPXUP;3637;08:05:02;0;49	95152;8	47567;0;0;50;
$GPXUP;3637;08:05:03;0;49	95164;8	47566;0;0;52;
$GPXUP;3637;08:05:04;0;49	95177;8	47564;0;0;53;
$GPXUP;3637;08:05:05;0;49	95191;8	47563;0;0;53;
$GPXUP;3637;08:05:06;0;49	95204;8	4756;0;0;54;
$GPXUP;3637;08:05:07;0;49	95217;8	47553;0;0;55;
$GPXUP;3637;08:05:08;0;49	95231;8	47547;0;0;55;
$GPXUP;3637;08:05:09;0;49	95244;8	4754;0;0;55;
$GPXUP;3637;08:05:10;0;49	95256;8	4753;0;0;58;
$GPXUP;3637;08:05:11;0;49	95267;8	47512;0;0;67;
$GPXUP;3637;08:05:12;0;49	95278;8	47492;0;0;68;
$GPXUP;3637;08:05:13;0;49	95286;8	47468;0;0;68;
$GPXUP;3637;08:05:14;0;49	95294;8	47445;0;0;66;
$GPXUP;3637;08:05:15;0;49	95302;8	47422;0;0;64;
$GPXUP;3637;08:05:16;0;49	9531;8	47402;0;0;60;
$GPXUP;3637;08:05:17;0;49	9532;8	47386;0;0;55;
$GPXUP;3637;08:05:18;0;49	95331;8	47374;0;0;54;
$GPXUP;3637;08:05:19;0;49	95342;8	47365;0;0;52;
$GPXUP;3637;08:05:20;0;49	95354;8	47357;0;0;51;
$GPXUP;3637;08:05:21;0;49	95365;8	47349;0;0;51;
$GPXUP;3637;08:05:22;0;49	95376;8	4734;0;0;51;
$GPXUP;3637;08:05:23;0;49	95385;8	47325;0;0;55;
$GPXUP;3637;08:05:24;0;49	95392;8	47306;0;0;58;
$GPXUP;3637;08:05:25;0;49	954;8	47286;0;0;60;
$GPXUP;3637;08:05:26;0;49	95408;8	47267;0;0;58;
$GPXUP;3637;08:05:27;0;49	95418;8	47251;0;0;57;
$GPXUP;3637;08:05:28;0;49	95428;8	47236;0;0;57;
$GPXUP;3637;08:05:29;0;49	9544;8	47224;0;0;57;
$GPXUP;3637;08:05:30;0;49	95453;8	47216;0;0;54;
$GPXUP;3637;08:05:31;0;49	95468;8	47213;0;0;54;
$GPXUP;3637;08:05:32;0;49	95482;8	47214;0;0;52;
$GPXUP;3637;08:05:33;0;49	95495;8	47218;0;0;51;
$GPXUP;3637;08:05:34;0;49	95508;8	47222;0;0;51;
$GPXUP;3637;08:05:35;0;49	9552;8	47227;0;0;50;
$GPXUP;3637;08:05:36;0;49	95532;8	47233;0;0;50;
$GPXUP;3637;08:05:37;0;49	95544;8	47235;0;0;51;
$GPXUP;3637;08:05:38;0;49	95557;8	47232;0;0;54;
$GPXUP;3637;08:05:39;0;49	9557;8	47228;0;0;54;
$GPXUP;3637;08:05:40;0;49	95583;8	47224;0;0;54;
$GPXUP;3637;08:05:41;0;49	95597;8	47221;0;0;55;
$GPXUP;3637;08:05:42;0;49	95611;8	47218;0;0;55;
$GPXUP;3637;08:05:43;0;49	95625;8	47216;0;0;56;
$GPXUP;3637;08:05:44;0;49	95638;8	47217;0;0;55;
$GPXUP;3637;08:05:45;0;49	95652;8	47219;0;0;56;
$GPXUP;3637;08:05:46;0;49	95665;8	47219;0;0;54;
$GPXUP;3637;08:05:47;0;49	95679;8	47216;0;0;56;
$GPXUP;3637;08:05:48;0;49	95692;8	4721;0;0;57;
$GPXUP;3637;08:05:49;0;49	95706;8	47202;0;0;56;
$GPXUP;3637;08:05:50;0;49	95717;8	47188;0;0;58;
$GPXUP;3637;08:05:51;0;49	95728;8	47172;0;0;61;
$GPXUP;3637;08:05:52;0;49	9574;8	47159;0;0;58;
$GPXUP;3637;08:05:53;0;49	95752;8	47147;0;0;56;
$GPXUP;3637;08:05:54;0;49	95764;8	47137;0;0;52;
$GPXUP;3637;08:05:55;0;49	95775;8	47128;0;0;53;
$GPXUP;3637;08:05:56;0;49	95787;8	47118;0;0;53;
$GPXUP;3637;08:05:57;0;49	95799;8	4711;0;0;53;
$GPXUP;3637;08:05:58;0;49	95811;8	47099;0;0;57;
$GPXUP;3637;08:05:59;0;49	95822;8	47083;0;0;63;
$GPXUP;3637;08:06:00;0;49	95832;8	47063;0;0;69;
$GPXUP;3637;08:06:01;0;49	95842;8	4704;0;0;71;
$GPXUP;3637;08:06:02;0;49	95851;8	47017;0;0;69;
$GPXUP;3637;08:06:03;0;49	95862;8	46996;0;0;65;
$GPXUP;3637;08:06:04;0;49	95872;8	46978;0;0;64;
$GPXUP;3637;08:06:05;0;49	95881;8	46958;0;0;63;
$GPXUP;3637;08:06:06;0;49	95889;8	46936;0;0;65;
$GPXUP;3637;08:06:07;0;49	95895;8	46912;0;0;65;
$GPXUP;3637;08:06:08;0;49	959;8	46889;0;0;64;
$GPXUP;3637;08:06:09;0;49	95904;8	46864;0;0;64;
$GPXUP;3637;08:06:10;0;49	95909;8	4684;0;0;63;
$GPXUP;3637;08:06:11;0;49	95915;8	46818;0;0;62;
$GPXUP;3637;08:06:12;0;49	95922;8	46796;0;0;63;
$GPXUP;3637;08:06:13;0;49	95929;8	46774;0;0;64;
$GPXUP;3637;08:06:14;0;49	95937;8	46753;0;0;64;
$GPXUP;3637;08:06:15;0;49	95946;8	46732;0;0;65;
$GPXUP;3637;08:06:16;0;49	95954;8	4671;0;0;61;
$GPXUP;3637;08:06:17;0;49	95962;8	46693;0;0;58;
$GPXUP;3637;08:06:18;0;49	95971;8	46676;0;0;56;
$GPXUP;3637;08:06:19;0;49	95982;8	46663;0;0;54;
$GPXUP;3637;08:06:20;0;49	95993;8	46652;0;0;56;
$GPXUP;3637;08:06:21;0;49	96005;8	4664;0;0;57;
$GPXUP;3637;08:06:22;0;49	96016;8	46627;0;0;58;
$GPXUP;3637;08:06:23;0;49	96028;8	46615;0;0;55;
$GPXUP;3637;08:06:24;0;49	9604;8	46606;0;0;54;
$GPXUP;3637;08:06:25;0;49	96053;8	46599;0;0;56;
$GPXUP;3637;08:06:26;0;49	96066;8	4659;0;0;54;
$GPXUP;3637;08:06:27;0;49	96079;8	46584;0;0;54;
$GPXUP;3637;08:06:28;0;49	96092;8	46579;0;0;54;
$GPXUP;3637;08:06:29;0;49	96105;8	46575;0;0;54;
$GPXUP;3637;08:06:30;0;49	96119;8	46568;0;0;60;
$GPXUP;3637;08:06:31;0;49	96132;8	46559;0;0;57;
$GPXUP;3637;08:06:32;0;49	96145;8	46552;0;0;53;
$GPXUP;3637;08:06:33;0;49	96158;8	46551;0;0;48;
$GPXUP;3637;08:06:34;0;49	9617;8	46553;0;0;45;
$GPXUP;3637;08:06:35;0;49	96181;8	46557;0;0;47;
$GPXUP;3637;08:06:36;0;49	96194;8	46556;0;0;49;
$GPXUP;3637;08:06:37;0;49	96206;8	46552;0;0;51;
$GPXUP;3637;08:06:38;0;49	96218;8	46545;0;0;54;
$GPXUP;3637;08:06:39;0;49	96229;8	46532;0;0;57;
$GPXUP;3637;08:06:40;0;49	96239;8	46515;0;0;58;
$GPXUP;3637;08:06:41;0;49	96248;8	46497;0;0;59;
$GPXUP;3637;08:06:42;0;49	96258;8	46479;0;0;60;
$GPXUP;3637;08:06:43;0;49	96267;8	46461;0;0;61;
$GPXUP;3637;08:06:44;0;49	96278;8	46448;0;0;56;
$GPXUP;3637;08:06:45;0;49	96292;8	46442;0;0;52;
$GPXUP;3637;08:06:46;0;49	96304;8	4644;0;0;52;
$GPXUP;3637;08:06:47;0;49	96318;8	46436;0;0;55;
$GPXUP;3637;08:06:48;0;49	96331;8	4643;0;0;57;
$GPXUP;3637;08:06:49;0;49	96345;8	46424;0;0;58;
$GPXUP;3637;08:06:50;0;49	96359;8	46422;0;0;53;
$GPXUP;3637;08:06:51;0;49	96372;8	46423;0;0;52;
$GPXUP;3637;08:06:52;0;49	96386;8	46425;0;0;52;
$GPXUP;3637;08:06:53;0;49	96398;8	46428;0;0;51;
$GPXUP;3637;08:06:54;0;49	96411;8	46426;0;0;60;
$GPXUP;3637;08:06:55;0;49	96424;8	46411;0;0;72;
$GPXUP;3637;08:06:56;0;49	96432;8	46385;0;0;80;
$GPXUP;3637;08:06:57;0;49	96438;8	46354;0;0;78;
$GPXUP;3637;08:06:58;0;49	96444;8	46326;0;0;74;
$GPXUP;3637;08:06:59;0;49	96454;8	46304;0;0;67;
$GPXUP;3637;08:07:00;0;49	96465;8	46285;0;0;65;
$GPXUP;3637;08:07:01;0;49	96477;8	46269;0;0;63;
$GPXUP;3637;08:07:02;0;49	96489;8	46254;0;0;62;
$GPXUP;3637;08:07:03;0;49	965;8	46242;0;0;54;
$GPXUP;3637;08:07:04;0;49	96512;8	46235;0;0;54;
$GPXUP;3637;08:07:05;0;49	96525;8	4623;0;0;56;
$GPXUP;3637;08:07:06;0;49	96539;8	46225;0;0;56;
$GPXUP;3637;08:07:07;0;49	96553;8	46222;0;0;58;
$GPXUP;3637;08:07:08;0;49	96568;8	46219;0;0;61;
$GPXUP;3637;08:07:09;0;49	96582;8	46215;0;0;58;
$GPXUP;3637;08:07:10;0;49	96596;8	46215;0;0;51;
$GPXUP;3637;08:07:11;0;49	96608;8	4622;0;0;49;
$GPXUP;3637;08:07:12;0;49	96619;8	46226;0;0;48;
$GPXUP;3637;08:07:13;0;49	9663;8	46234;0;0;48;
$GPXUP;3637;08:07:14;0;49	96641;8	46241;0;0;46;
$GPXUP;3637;08:07:15;0;49	96652;8	46248;0;0;44;
$GPXUP;3637;08:07:16;0;49	96661;8	46257;0;0;43;
$GPXUP;3637;08:07:17;0;49	9667;8	46266;0;0;44;
$GPXUP;3637;08:07:18;0;49	96679;8	46274;0;0;50;
$GPXUP;3637;08:07:19;0;49	96691;8	46274;0;0;52;
$GPXUP;3637;08:07:20;0;49	96703;8	46268;0;0;55;
$GPXUP;3637;08:07:21;0;49	96716;8	4626;0;0;57;
$GPXUP;3637;08:07:22;0;49	96728;8	46248;0;0;60;
$GPXUP;3637;08:07:23;0;49	9674;8	46232;0;0;62;
$GPXUP;3637;08:07:24;0;49	96751;8	46215;0;0;62;
$GPXUP;3637;08:07:25;0;49	96762;8	462;0;0;57;
$GPXUP;3637;08:07:26;0;49	96774;8	46189;0;0;53;
$GPXUP;3637;08:07:27;0;49	96786;8	46181;0;0;51;
$GPXUP;3637;08:07:28;0;49	96798;8	46177;0;0;50;
$GPXUP;3637;08:07:29;0;49	9681;8	46173;0;0;50;
$GPXUP;3637;08:07:30;0;49	96823;8	46164;0;0;57;
$GPXUP;3637;08:07:31;0;49	96835;8	46152;0;0;62;
$GPXUP;3637;08:07:32;0;49	96848;8	46137;0;0;64;
$GPXUP;3637;08:07:33;0;49	96861;8	46122;0;0;65;
$GPXUP;3637;08:07:34;0;49	96873;8	46106;0;0;63;
$GPXUP;3637;08:07:35;0;49	96886;8	46092;0;0;63;
$GPXUP;3637;08:07:36;0;49	969;8	46078;0;0;64;
$GPXUP;3637;08:07:37;0;49	96913;8	46062;0;0;67;
$GPXUP;3637;08:07:38;0;49	96926;8	46047;0;0;64;
$GPXUP;3637;08:07:39;0;49	96939;8	46033;0;0;59;
$GPXUP;3637;08:07:40;0;49	96952;8	46026;0;0;54;
$GPXUP;3637;08:07:41;0;49	96965;8	46025;0;0;52;
$GPXUP;3637;08:07:42;0;49	96978;8	46024;0;0;51;
$GPXUP;3637;08:07:43;0;49	96989;8	4602;0;0;51;
$GPXUP;3637;08:07:44;0;49	97;8	46012;0;0;52;
$GPXUP;3637;08:07:45;0;49	97012;8	46003;0;0;56;
$GPXUP;3637;08:07:46;0;49	97024;8	4599;0;0;59;
$GPXUP;3637;08:07:47;0;49	97034;8	45972;0;0;61;
$GPXUP;3637;08:07:48;0;49	97044;8	45954;0;0;61;
$GPXUP;3637;08:07:49;0;49	97055;8	45937;0;0;60;
$GPXUP;3637;08:07:50;0;49	97066;8	45921;0;0;61;
$GPXUP;3637;08:07:51;0;49	97079;8	45909;0;0;59;
$GPXUP;3637;08:07:52;0;49	97092;8	459;0;0;56;
$GPXUP;3637;08:07:53;0;49	97106;8	45895;0;0;55;
$GPXUP;3637;08:07:54;0;49	97119;8	45894;0;0;54;
$GPXUP;3637;08:07:55;0;49	97132;8	45894;0;0;52;
$GPXUP;3637;08:07:56;0;49	97145;8	45889;0;0;52;
$GPXUP;3637;08:07:57;0;49	97157;8	45882;0;0;50;
$GPXUP;3637;08:07:58;0;49	97168;8	45877;0;0;49;
$GPXUP;3637;08:07:59;0;49	9718;8	45873;0;0;50;
$GPXUP;3637;08:08:00;0;49	97192;8	45864;0;0;54;
$GPXUP;3637;08:08:01;0;49	97204;8	45852;0;0;57;
$GPXUP;3637;08:08:02;0;49	97215;8	45837;0;0;60;
$GPXUP;3637;08:08:03;0;49	97225;8	45819;0;0;61;
$GPXUP;3637;08:08:04;0;49	97233;8	45798;0;0;62;
$GPXUP;3637;08:08:05;0;49	97241;8	45778;0;0;64;
$GPXUP;3637;08:08:06;0;49	9725;8	45756;0;0;65;
$GPXUP;3637;08:08:07;0;49	97259;8	45735;0;0;65;
$GPXUP;3637;08:08:08;0;49	9727;8	45715;0;0;66;
$GPXUP;3637;08:08:09;0;49	97282;8	45697;0;0;65;
$GPXUP;3637;08:08:10;0;49	97295;8	45685;0;0;58;
$GPXUP;3637;08:08:11;0;49	97308;8	45677;0;0;56;
$GPXUP;3637;08:08:12;0;49	97322;8	4567;0;0;56;
$GPXUP;3637;08:08:13;0;49	97334;8	45665;0;0;54;
$GPXUP;3637;08:08:14;0;49	97348;8	45662;0;0;54;
$GPXUP;3637;08:08:15;0;49	97361;8	45658;0;0;56;
$GPXUP;3637;08:08:16;0;49	97374;8	45653;0;0;56;
$GPXUP;3637;08:08:17;0;49	97389;8	45647;0;0;61;
$GPXUP;3637;08:08:18;0;49	97403;8	45639;0;0;61;
$GPXUP;3637;08:08:19;0;49	97418;8	45631;0;0;64;
$GPXUP;3637;08:08:20;0;49	97433;8	45628;0;0;59;
$GPXUP;3637;08:08:21;0;49	97448;8	45629;0;0;56;
$GPXUP;3637;08:08:22;0;49	97462;8	45633;0;0;53;
$GPXUP;3637;08:08:23;0;49	97474;8	45637;0;0;50;
$GPXUP;3637;08:08:24;0;49	97487;8	45636;0;0;57;
$GPXUP;3637;08:08:25;0;49	975;8	45628;0;0;60;
$GPXUP;3637;08:08:26;0;49	97515;8	45621;0;0;66;
$GPXUP;3637;08:08:27;0;49	9753;8	45619;0;0;58;
$GPXUP;3637;08:08:28;0;49	97545;8	45619;0;0;57;
$GPXUP;3637;08:08:29;0;49	97558;8	45622;0;0;51;
$GPXUP;3637;08:08:30;0;49	9757;8	45628;0;0;47;
$GPXUP;3637;08:08:31;0;49	97582;8	4563;0;0;51;
$GPXUP;3637;08:08:32;0;49	97594;8	45633;0;0;51;
$GPXUP;3637;08:08:33;0;49	97606;8	45638;0;0;48;
$GPXUP;3637;08:08:34;0;49	97617;8	45643;0;0;48;
$GPXUP;3637;08:08:35;0;49	9763;8	45644;0;0;51;
$GPXUP;3637;08:08:36;0;49	97643;8	45642;0;0;53;
$GPXUP;3637;08:08:37;0;49	97656;8	45643;0;0;55;
$GPXUP;3637;08:08:38;0;49	9767;8	45646;0;0;55;
$GPXUP;3637;08:08:39;0;49	97684;8	45648;0;0;56;
$GPXUP;3637;08:08:40;0;49	97697;8	45646;0;0;54;
$GPXUP;3637;08:08:41;0;49	9771;8	45641;0;0;55;
$GPXUP;3637;08:08:42;0;49	97724;8	45634;0;0;55;
$GPXUP;3637;08:08:43;0;49	97737;8	45624;0;0;58;
$GPXUP;3637;08:08:44;0;49	9775;8	45614;0;0;61;
$GPXUP;3637;08:08:45;0;49	97764;8	45602;0;0;63;
$GPXUP;3637;08:08:46;0;49	97779;8	45592;0;0;62;
$GPXUP;3637;08:08:47;0;49	97792;8	4558;0;0;62;
$GPXUP;3637;08:08:48;0;49	97805;8	45565;0;0;65;
$GPXUP;3637;08:08:49;0;49	97818;8	45549;0;0;66;
$GPXUP;3637;08:08:50;0;49	97831;8	45532;0;0;69;
$GPXUP;3637;08:08:51;0;49	97845;8	45514;0;0;68;
$GPXUP;3637;08:08:52;0;49	97859;8	45503;0;0;57;
$GPXUP;3637;08:08:53;0;49	97872;8	45498;0;0;54;
$GPXUP;3637;08:08:54;0;49	97885;8	45494;0;0;51;
$GPXUP;3637;08:08:55;0;49	97896;8	45492;0;0;47;
$GPXUP;3637;08:08:56;0;49	97908;8	45492;0;0;45;
$GPXUP;3637;08:08:57;0;49	97919;8	45487;0;0;50;
$GPXUP;3637;08:08:58;0;49	9793;8	45476;0;0;56;
$GPXUP;3637;08:08:59;0;49	9794;8	45461;0;0;57;
$GPXUP;3637;08:09:00;0;49	97949;8	45442;0;0;59;
$GPXUP;3637;08:09:01;0;49	97958;8	45424;0;0;59;
$GPXUP;3637;08:09:02;0;49	97965;8	45404;0;0;61;
$GPXUP;3637;08:09:03;0;49	97971;8	45381;0;0;63;
$GPXUP;3637;08:09:04;0;49	97975;8	45358;0;0;61;
$GPXUP;3637;08:09:05;0;49	9798;8	45337;0;0;57;
$GPXUP;3637;08:09:06;0;49	97988;8	45318;0;0;54;
$GPXUP;3637;08:09:07;0;49	97995;8	453;0;0;57;
$GPXUP;3637;08:09:08;0;49	98;8	4528;0;0;60;
$GPXUP;3637;08:09:09;0;49	98003;8	45256;0;0;66;
$GPXUP;3637;08:09:10;0;49	98006;8	4523;0;0;65;
$GPXUP;3637;08:09:11;0;49	98008;8	45205;0;0;65;
$GPXUP;3637;08:09:12;0;49	98011;8	45181;0;0;64;
$GPXUP;3637;08:09:13;0;49	98015;8	45157;0;0;63;
$GPXUP;3637;08:09:14;0;49	98019;8	45133;0;0;63;
$GPXUP;3637;08:09:15;0;49	98025;8	45111;0;0;63;
$GPXUP;3637;08:09:16;0;49	98032;8	45089;0;0;63;
$GPXUP;3637;08:09:17;0;49	98039;8	45067;0;0;62;
$GPXUP;3637;08:09:18;0;49	98047;8	45047;0;0;60;
$GPXUP;3637;08:09:19;0;49	98054;8	45027;0;0;59;
$GPXUP;3637;08:09:20;0;49	98062;8	45008;0;0;60;
$GPXUP;3637;08:09:21;0;49	9807;8	44989;0;0;60;
$GPXUP;3637;08:09:22;0;49	98081;8	44972;0;0;58;
$GPXUP;3637;08:09:23;0;49	98092;8	4496;0;0;58;
$GPXUP;3637;08:09:24;0;49	98103;8	44946;0;0;57;
$GPXUP;3637;08:09:25;0;49	98114;8	44931;0;0;57;
$GPXUP;3637;08:09:26;0;49	98124;8	44915;0;0;59;
$GPXUP;3637;08:09:27;0;49	98133;8	44896;0;0;63;
$GPXUP;3637;08:09:28;0;49	98141;8	44874;0;0;65;
$GPXUP;3637;08:09:29;0;49	98148;8	44851;0;0;67;
$GPXUP;3637;08:09:30;0;49	98155;8	44828;0;0;66;
$GPXUP;3637;08:09:31;0;49	98164;8	44806;0;0;65;
$GPXUP;3637;08:09:32;0;49	98172;8	44785;0;0;63;
$GPXUP;3637;08:09:33;0;49	98181;8	44765;0;0;61;
$GPXUP;3637;08:09:34;0;49	9819;8	44746;0;0;60;
$GPXUP;3637;08:09:35;0;49	98198;8	44727;0;0;60;
$GPXUP;3637;08:09:36;0;49	98209;8	44711;0;0;57;
$GPXUP;3637;08:09:37;0;49	9822;8	44699;0;0;55;
$GPXUP;3637;08:09:38;0;49	98233;8	44692;0;0;51;
$GPXUP;3637;08:09:39;0;49	98246;8	44686;0;0;52;
$GPXUP;3637;08:09:40;0;49	98257;8	4468;0;0;52;
$GPXUP;3637;08:09:41;0;49	98269;8	44669;0;0;55;
$GPXUP;3637;08:09:42;0;49	9828;8	44656;0;0;53;
$GPXUP;3637;08:09:43;0;49	98291;8	44643;0;0;54;
$GPXUP;3637;08:09:44;0;49	98301;8	44631;0;0;51;
$GPXUP;3637;08:09:45;0;49	98312;8	4462;0;0;52;
$GPXUP;3637;08:09:46;0;49	98324;8	44611;0;0;55;
$GPXUP;3637;08:09:47;0;49	98338;8	44606;0;0;57;
$GPXUP;3637;08:09:48;0;49	98352;8	44604;0;0;54;
$GPXUP;3637;08:09:49;0;49	98366;8	44605;0;0;56;
$GPXUP;3637;08:09:50;0;49	9838;8	44601;0;0;55;
$GPXUP;3637;08:09:51;0;49	98394;8	44597;0;0;54;
$GPXUP;3637;08:09:52;0;49	98407;8	44589;0;0;54;
$GPXUP;3637;08:09:53;0;49	98419;8	44582;0;0;51;
$GPXUP;3637;08:09:54;0;49	98431;8	44574;0;0;51;
$GPXUP;3637;08:09:55;0;49	98442;8	44569;0;0;47;
$GPXUP;3637;08:09:56;0;49	98454;8	44566;0;0;44;
$GPXUP;3637;08:09:57;0;49	98464;8	44565;0;0;44;
$GPXUP;3637;08:09:58;0;49	98476;8	44563;0;0;43;
$GPXUP;3637;08:09:59;0;49	98486;8	4456;0;0;42;
$GPXUP;3637;08:10:00;0;49	98497;8	44557;0;0;44;
$GPXUP;3637;08:10:01;0;49	98507;8	44551;0;0;47;
$GPXUP;3637;08:10:02;0;49	98519;8	44543;0;0;48;
$GPXUP;3637;08:10:03;0;49	98531;8	44536;0;0;53;
$GPXUP;3637;08:10:04;0;49	98544;8	4453;0;0;55;
$GPXUP;3637;08:10:05;0;49	98557;8	44519;0;0;59;
$GPXUP;3637;08:10:06;0;49	98569;8	44504;0;0;62;
$GPXUP;3637;08:10:07;0;49	9858;8	44488;0;0;60;
$GPXUP;3637;08:10:08;0;49	98593;8	44475;0;0;60;
$GPXUP;3637;08:10:09;0;49	98606;8	44465;0;0;60;
$GPXUP;3637;08:10:10;0;49	9862;8	44458;0;0;57;
$GPXUP;3637;08:10:11;0;49	98635;8	44457;0;0;55;
$GPXUP;3637;08:10:12;0;49	98648;8	44461;0;0;53;
$GPXUP;3637;08:10:13;0;49	98661;8	44468;0;0;52;
$GPXUP;3637;08:10:14;0;49	98673;8	44475;0;0;51;
$GPXUP;3637;08:10:15;0;49	98686;8	44478;0;0;54;
$GPXUP;3637;08:10:16;0;49	987;8	44477;0;0;55;
$GPXUP;3637;08:10:17;0;49	98714;8	44475;0;0;55;
$GPXUP;3637;08:10:18;0;49	98727;8	44474;0;0;55;
$GPXUP;3637;08:10:19;0;49	9874;8	44475;0;0;52;
$GPXUP;3637;08:10:20;0;49	98753;8	44478;0;0;55;
$GPXUP;3637;08:10:21;0;49	98767;8	44479;0;0;53;
$GPXUP;3637;08:10:22;0;49	9878;8	4448;0;0;53;
$GPXUP;3637;08:10:23;0;49	98793;8	44479;0;0;54;
$GPXUP;3637;08:10:24;0;49	98807;8	44479;0;0;56;
$GPXUP;3637;08:10:25;0;49	9882;8	44482;0;0;51;
$GPXUP;3637;08:10:26;0;49	98832;8	44485;0;0;47;
$GPXUP;3637;08:10:27;0;49	98843;8	44491;0;0;46;
$GPXUP;3637;08:10:28;0;49	98854;8	44496;0;0;46;
$GPXUP;3637;08:10:29;0;49	98866;8	445;0;0;47;
$GPXUP;3637;08:10:30;0;49	98877;8	44504;0;0;45;
$GPXUP;3637;08:10:31;0;49	98888;8	44504;0;0;46;
$GPXUP;3637;08:10:32;0;49	98899;8	44501;0;0;46;
$GPXUP;3637;08:10:33;0;49	9891;8	44498;0;0;46;
$GPXUP;3637;08:10:34;0;49	98921;8	44492;0;0;48;
$GPXUP;3637;08:10:35;0;49	98932;8	44486;0;0;49;
$GPXUP;3637;08:10:36;0;49	98944;8	44479;0;0;50;
$GPXUP;3637;08:10:37;0;49	98956;8	44473;0;0;52;
$GPXUP;3637;08:10:38;0;49	98969;8	44468;0;0;53;
$GPXUP;3637;08:10:39;0;49	98982;8	44465;0;0;53;
$GPXUP;3637;08:10:40;0;49	98995;8	44464;0;0;52;
$GPXUP;3637;08:10:41;0;49	99008;8	44463;0;0;52;
$GPXUP;3637;08:10:42;0;49	99021;8	44461;0;0;52;
$GPXUP;3637;08:10:43;0;49	99034;8	44456;0;0;56;
$GPXUP;3637;08:10:44;0;49	99048;8	44448;0;0;60;
$GPXUP;3637;08:10:45;0;49	99062;8	44438;0;0;59;
$GPXUP;3637;08:10:46;0;49	99075;8	44425;0;0;59;
$GPXUP;3637;08:10:47;0;49	99087;8	44412;0;0;57;
$GPXUP;3637;08:10:48;0;49	99099;8	44402;0;0;54;
$GPXUP;3637;08:10:49;0;49	99112;8	44394;0;0;55;
$GPXUP;3637;08:10:50;0;49	99125;8	44386;0;0;57;
$GPXUP;3637;08:10:51;0;49	99139;8	44378;0;0;57;
$GPXUP;3637;08:10:52;0;49	99153;8	4437;0;0;58;
$GPXUP;3637;08:10:53;0;49	99168;8	44365;0;0;59;
$GPXUP;3637;08:10:54;0;49	99182;8	44355;0;0;66;
$GPXUP;3637;08:10:55;0;49	99196;8	44342;0;0;65;
$GPXUP;3637;08:10:56;0;49	99211;8	44332;0;0;64;
$GPXUP;3637;08:10:57;0;49	99226;8	44329;0;0;55;
$GPXUP;3637;08:10:58;0;49	99239;8	44329;0;0;49;
$GPXUP;3637;08:10:59;0;49	9925;8	4433;0;0;45;
$GPXUP;3637;08:11:00;0;49	99262;8	4433;0;0;53;
$GPXUP;3637;08:11:01;0;49	99274;8	44326;0;0;56;
$GPXUP;3637;08:11:02;0;49	99287;8	44315;0;0;63;
$GPXUP;3637;08:11:03;0;49	99299;8	443;0;0;64;
$GPXUP;3637;08:11:04;0;49	99312;8	44287;0;0;62;
$GPXUP;3637;08:11:05;0;49	99327;8	44276;0;0;61;
$GPXUP;3637;08:11:06;0;49	99341;8	44268;0;0;61;
$GPXUP;3637;08:11:07;0;49	99355;8	44261;0;0;61;
$GPXUP;3637;08:11:08;0;49	99369;8	44255;0;0;58;
$GPXUP;3637;08:11:09;0;49	99383;8	44251;0;0;52;
$GPXUP;3637;08:11:10;0;49	99395;8	44253;0;0;50;
$GPXUP;3637;08:11:11;0;49	99407;8	44259;0;0;48;
$GPXUP;3637;08:11:12;0;49	99417;8	44268;0;0;47;
$GPXUP;3637;08:11:13;0;49	99427;8	44277;0;0;46;
$GPXUP;3637;08:11:14;0;49	99437;8	44284;0;0;45;
$GPXUP;3637;08:11:15;0;49	99448;8	44289;0;0;46;
$GPXUP;3637;08:11:16;0;49	99458;8	44293;0;0;46;
$GPXUP;3637;08:11:17;0;49	99469;8	443;0;0;50;
$GPXUP;3637;08:11:18;0;49	9948;8	44309;0;0;49;
$GPXUP;3637;08:11:19;0;49	99491;8	44318;0;0;49;
$GPXUP;3637;08:11:20;0;49	99502;8	44327;0;0;48;
$GPXUP;3637;08:11:21;0;49	99514;8	44335;0;0;49;
$GPXUP;3637;08:11:22;0;49	99525;8	44342;0;0;50;
$GPXUP;3637;08:11:23;0;49	99537;8	44344;0;0;52;
$GPXUP;3637;08:11:24;0;49	9955;8	44344;0;0;52;
$GPXUP;3637;08:11:25;0;49	99563;8	44342;0;0;52;
$GPXUP;3637;08:11:26;0;49	99576;8	44338;0;0;52;
$GPXUP;3637;08:11:27;0;49	99589;8	44334;0;0;51;
$GPXUP;3637;08:11:28;0;49	99601;8	44338;0;0;44;
$GPXUP;3637;08:11:29;0;49	99612;8	44344;0;0;47;
$GPXUP;3637;08:11:30;0;49	99624;8	44343;0;0;54;
$GPXUP;3637;08:11:31;0;49	99638;8	44334;0;0;65;
$GPXUP;3637;08:11:32;0;49	99652;8	4432;0;0;68;
$GPXUP;3637;08:11:33;0;49	99668;8	44308;0;0;66;
$GPXUP;3637;08:11:34;0;49	99682;8	44298;0;0;64;
$GPXUP;3637;08:11:35;0;49	99696;8	44288;0;0;63;
$GPXUP;3637;08:11:36;0;49	9971;8	44276;0;0;61;
$GPXUP;3637;08:11:37;0;49	99724;8	44266;0;0;56;
$GPXUP;3637;08:11:38;0;49	99737;8	4426;0;0;55;
$GPXUP;3637;08:11:39;0;49	9975;8	44256;0;0;54;
$GPXUP;3637;08:11:40;0;49	99763;8	44255;0;0;53;
$GPXUP;3637;08:11:41;0;49	99776;8	44254;0;0;51;
$GPXUP;3637;08:11:42;0;49	99789;8	44256;0;0;53;
$GPXUP;3637;08:11:43;0;49	99801;8	44262;0;0;49;
$GPXUP;3637;08:11:44;0;49	99812;8	44272;0;0;48;
$GPXUP;3637;08:11:45;0;49	99821;8	44282;0;0;48;
$GPXUP;3637;08:11:46;0;49	99831;8	44293;0;0;46;
$GPXUP;3637;08:11:47;0;49	99842;8	443;0;0;44;
$GPXUP;3637;08:11:48;0;49	99852;8	44304;0;0;44;
$GPXUP;3637;08:11:49;0;49	99862;8	44306;0;0;42;
$GPXUP;3637;08:11:50;0;49	99873;8	44306;0;0;43;
$GPXUP;3637;08:11:51;0;49	99884;8	44303;0;0;45;
$GPXUP;3637;08:11:52;0;49	99895;8	44299;0;0;46;
$GPXUP;3637;08:11:53;0;49	99906;8	44294;0;0;44;
$GPXUP;3637;08:11:54;0;49	99916;8	44291;0;0;45;
$GPXUP;3637;08:11:55;0;49	99928;8	4429;0;0;43;
$GPXUP;3637;08:11:56;0;49	99938;8	44291;0;0;43;
$GPXUP;3637;08:11:57;0;49	99949;8	44291;0;0;42;
$GPXUP;3637;08:11:58;0;49	99959;8	44292;0;0;42;
$GPXUP;3637;08:11:59;0;49	9997;8	44297;0;0;46;
$GPXUP;3637;08:12:00;0;49	9998;8	44301;0;0;46;
$GPXUP;3637;08:12:01;0;49	99991;8	44302;0;0;49;
$GPXUP;3637;08:12:02;0;50	00003;8	443;0;0;48;
$GPXUP;3637;08:12:03;0;50	00015;8	44296;0;0;50;
$GPXUP;3637;08:12:04;0;50	00028;8	44292;0;0;53;
$GPXUP;3637;08:12:05;0;50	0004;8	44288;0;0;52;
$GPXUP;3637;08:12:06;0;50	00053;8	4429;0;0;50;
$GPXUP;3637;08:12:07;0;50	00065;8	44294;0;0;48;
$GPXUP;3637;08:12:08;0;50	00077;8	44298;0;0;48;
$GPXUP;3637;08:12:09;0;50	00089;8	44299;0;0;48;
$GPXUP;3637;08:12:10;0;50	00102;8	44297;0;0;48;
$GPXUP;3637;08:12:16;6;50	00176;8	4429;0;0;55;
$GPXUP;3637;08:12:17;0;50	0019;8	44287;0;0;57;
$GPXUP;3637;08:12:18;0;50	00204;8	44286;0;0;59;
$GPXUP;3637;08:12:19;0;50	00219;8	44286;0;0;59;
$GPXUP;3637;08:12:20;0;50	00233;8	44288;0;0;56;
$GPXUP;3637;08:12:21;0;50	00247;8	44294;0;0;56;
$GPXUP;3637;08:12:22;0;50	0026;8	443;0;0;55;
$GPXUP;3637;08:12:23;0;50	00274;8	44306;0;0;54;
$GPXUP;3637;08:12:24;0;50	00288;8	44305;0;0;56;
$GPXUP;3637;08:12:25;0;50	00301;8	443;0;0;55;
$GPXUP;3637;08:12:26;0;50	00314;8	44294;0;0;55;
$GPXUP;3637;08:12:27;0;50	00327;8	44288;0;0;54;
$GPXUP;3637;08:12:28;0;50	0034;8	44284;0;0;56;
$GPXUP;3637;08:12:29;0;50	00354;8	44286;0;0;52;
$GPXUP;3637;08:12:30;0;50	00366;8	44291;0;0;49;
$GPXUP;3637;08:12:31;0;50	00377;8	44298;0;0;45;
$GPXUP;3637;08:12:32;0;50	00388;8	44307;0;0;49;
$GPXUP;3637;08:12:33;0;50	00399;8	44316;0;0;51;
$GPXUP;3637;08:12:34;0;50	00412;8	44321;0;0;54;
$GPXUP;3637;08:12:35;0;50	00426;8	44324;0;0;54;
$GPXUP;3637;08:12:36;0;50	00439;8	44325;0;0;53;
$GPXUP;3637;08:12:37;0;50	00453;8	44325;0;0;53;
$GPXUP;3637;08:12:38;0;50	00465;8	44322;0;0;53;
$GPXUP;3637;08:12:39;0;50	00479;8	44319;0;0;53;
$GPXUP;3637;08:12:40;0;50	00492;8	44318;0;0;54;
$GPXUP;3637;08:12:41;0;50	00505;8	44318;0;0;55;
$GPXUP;3637;08:12:42;0;50	0052;8	44318;0;0;56;
$GPXUP;3637;08:12:43;0;50	00533;8	44319;0;0;56;
$GPXUP;3637;08:12:44;0;50	00548;8	4432;0;0;55;
$GPXUP;3637;08:12:45;0;50	00562;8	44318;0;0;58;
$GPXUP;3637;08:12:46;0;50	00576;8	44314;0;0;57;
$GPXUP;3637;08:12:47;0;50	0059;8	44312;0;0;56;
$GPXUP;3637;08:12:48;0;50	00603;8	44313;0;0;51;
$GPXUP;3637;08:12:49;0;50	00616;8	44318;0;0;50;
$GPXUP;3637;08:12:50;0;50	00628;8	44323;0;0;51;
$GPXUP;3637;08:12:51;0;50	0064;8	4433;0;0;50;
$GPXUP;3637;08:12:52;0;50	00651;8	44339;0;0;50;
$GPXUP;3637;08:12:53;0;50	00662;8	44349;0;0;48;
$GPXUP;3637;08:12:54;0;50	00673;8	44359;0;0;47;
$GPXUP;3637;08:12:55;0;50	00683;8	44367;0;0;49;
$GPXUP;3637;08:12:56;0;50	00694;8	44376;0;0;49;
$GPXUP;3637;08:12:57;0;50	00705;8	44384;0;0;49;
$GPXUP;3637;08:12:58;0;50	00718;8	44384;0;0;53;
$GPXUP;3637;08:12:59;0;50	0073;8	44379;0;0;50;
$GPXUP;3637;08:13:00;0;50	00742;8	44373;0;0;48;
$GPXUP;3637;08:13:01;0;50	00754;8	4437;0;0;49;
$GPXUP;3637;08:13:02;0;50	00765;8	44372;0;0;46;
$GPXUP;3637;08:13:03;0;50	00777;8	44377;0;0;47;
$GPXUP;3637;08:13:04;0;50	00789;8	44382;0;0;49;
$GPXUP;3637;08:13:05;0;50	008;8	44383;0;0;49;
$GPXUP;3637;08:13:06;0;50	00813;8	44381;0;0;53;
$GPXUP;3637;08:13:07;0;50	00826;8	44378;0;0;54;
$GPXUP;3637;08:13:08;0;50	0084;8	44375;0;0;53;
$GPXUP;3637;08:13:09;0;50	00853;8	44371;0;0;55;
$GPXUP;3637;08:13:10;0;50	00866;8	4437;0;0;49;
$GPXUP;3637;08:13:11;0;50	00878;8	44373;0;0;44;
$GPXUP;3637;08:13:12;0;50	00888;8	44378;0;0;47;
$GPXUP;3637;08:13:13;0;50	009;8	44378;0;0;55;
$GPXUP;3637;08:13:14;0;50	00914;8	44374;0;0;59;
$GPXUP;3637;08:13:15;0;50	00928;8	44368;0;0;62;
$GPXUP;3637;08:13:16;0;50	00944;8	44362;0;0;64;
$GPXUP;3637;08:13:17;0;50	00959;8	44356;0;0;62;
$GPXUP;3637;08:13:18;0;50	00974;8	44351;0;0;63;
$GPXUP;3637;08:13:19;0;50	0099;8	44343;0;0;64;
$GPXUP;3637;08:13:20;0;50	01006;8	44334;0;0;67;
$GPXUP;3637;08:13:21;0;50	01022;8	44326;0;0;68;
$GPXUP;3637;08:13:22;0;50	01038;8	44318;0;0;75;
$GPXUP;3637;08:13:23;0;50	01056;8	44316;0;0;63;
$GPXUP;3637;08:13:24;0;50	01071;8	44315;0;0;61;
$GPXUP;3637;08:13:25;0;50	01086;8	44316;0;0;60;
$GPXUP;3637;08:13:26;0;50	01101;8	44312;0;0;64;
$GPXUP;3637;08:13:27;0;50	01115;8	44304;0;0;62;
$GPXUP;3637;08:13:28;0;50	0113;8	44297;0;0;61;
$GPXUP;3637;08:13:29;0;50	01144;8	4429;0;0;59;
$GPXUP;3637;08:13:30;0;50	01158;8	44286;0;0;58;
$GPXUP;3637;08:13:31;0;50	01172;8	44283;0;0;58;
$GPXUP;3637;08:13:32;0;50	01187;8	44282;0;0;63;
$GPXUP;3637;08:13:33;0;50	01202;8	44285;0;0;57;
$GPXUP;3637;08:13:34;0;50	01216;8	4429;0;0;54;
$GPXUP;3637;08:13:35;0;50	01229;8	44294;0;0;51;
$GPXUP;3637;08:13:36;0;50	01242;8	44291;0;0;53;
$GPXUP;3637;08:13:37;0;50	01255;8	44284;0;0;57;
$GPXUP;3637;08:13:38;0;50	01269;8	44275;0;0;60;
$GPXUP;3637;08:13:39;0;50	01283;8	44266;0;0;63;
$GPXUP;3637;08:13:40;0;50	01298;8	44261;0;0;62;
$GPXUP;3637;08:13:41;0;50	01314;8	44261;0;0;63;
$GPXUP;3637;08:13:42;0;50	01329;8	44261;0;0;63;
$GPXUP;3637;08:13:43;0;50	01345;8	44257;0;0;64;
$GPXUP;3637;08:13:44;0;50	01361;8	44253;0;0;65;
$GPXUP;3637;08:13:45;0;50	01377;8	44248;0;0;66;
$GPXUP;3637;08:13:46;0;50	01393;8	44246;0;0;63;
$GPXUP;3637;08:13:47;0;50	01408;8	44246;0;0;57;
$GPXUP;3637;08:13:48;0;50	01423;8	4425;0;0;59;
$GPXUP;3637;08:13:49;0;50	01436;8	44258;0;0;55;
$GPXUP;3637;08:13:50;0;50	01447;8	4427;0;0;52;
$GPXUP;3637;08:13:51;0;50	01457;8	44282;0;0;51;
$GPXUP;3637;08:13:52;0;50	01468;8	44294;0;0;53;
$GPXUP;3637;08:13:53;0;50	0148;8	44304;0;0;57;
$GPXUP;3637;08:13:54;0;50	01492;8	44313;0;0;50;
$GPXUP;3637;08:13:55;0;50	01502;8	44324;0;0;48;
$GPXUP;3637;08:13:56;0;50	01511;8	44337;0;0;48;
$GPXUP;3637;08:13:57;0;50	01521;8	44348;0;0;51;
$GPXUP;3637;08:13:58;0;50	01533;8	44355;0;0;50;
$GPXUP;3637;08:13:59;0;50	01544;8	44362;0;0;50;
$GPXUP;3637;08:14:00;0;50	01557;8	44369;0;0;50;
$GPXUP;3637;08:14:01;0;50	01569;8	44374;0;0;51;
$GPXUP;3637;08:14:02;0;50	0158;8	44381;0;0;49;
$GPXUP;3637;08:14:03;0;50	0159;8	4439;0;0;48;
$GPXUP;3637;08:14:04;0;50	016;8	44402;0;0;49;
$GPXUP;3637;08:14:05;0;50	01609;8	44414;0;0;48;
$GPXUP;3637;08:14:06;0;50	0162;8	44424;0;0;54;
$GPXUP;3637;08:14:07;0;50	01632;8	44432;0;0;55;
$GPXUP;3637;08:14:08;0;50	01646;8	44436;0;0;60;
$GPXUP;3637;08:14:09;0;50	01661;8	44439;0;0;60;
$GPXUP;3637;08:14:10;0;50	01676;8	44443;0;0;62;
$GPXUP;3637;08:14:11;0;50	01692;8	44449;0;0;60;
$GPXUP;3637;08:14:12;0;50	01705;8	44459;0;0;54;
$GPXUP;3637;08:14:13;0;50	01716;8	44471;0;0;51;
$GPXUP;3637;08:14:14;0;50	01726;8	44482;0;0;53;
$GPXUP;3637;08:14:15;0;50	01737;8	44492;0;0;53;
$GPXUP;3637;08:14:16;0;50	0175;8	445;0;0;55;
$GPXUP;3637;08:14:17;0;50	01762;8	44508;0;0;56;
$GPXUP;3637;08:14:18;0;50	01774;8	44518;0;0;54;
$GPXUP;3637;08:14:19;0;50	01784;8	44532;0;0;51;
$GPXUP;3637;08:14:20;0;50	01792;8	44548;0;0;49;
$GPXUP;3637;08:14:21;0;50	01799;8	44563;0;0;51;
$GPXUP;3637;08:14:22;0;50	01807;8	44578;0;0;52;
$GPXUP;3637;08:14:23;0;50	01816;8	44592;0;0;52;
$GPXUP;3637;08:14:24;0;50	01828;8	44603;0;0;56;
$GPXUP;3637;08:14:25;0;50	01841;8	44611;0;0;57;
$GPXUP;3637;08:14:26;0;50	01854;8	44616;0;0;57;
$GPXUP;3637;08:14:27;0;50	01868;8	44622;0;0;55;
$GPXUP;3637;08:14:28;0;50	0188;8	44631;0;0;54;
$GPXUP;3637;08:14:29;0;50	01892;8	44642;0;0;55;
$GPXUP;3637;08:14:30;0;50	01903;8	44655;0;0;53;
$GPXUP;3637;08:14:31;0;50	01912;8	44669;0;0;52;
$GPXUP;3637;08:14:32;0;50	01921;8	44684;0;0;50;
$GPXUP;3637;08:14:33;0;50	0193;8	44697;0;0;50;
$GPXUP;3637;08:14:34;0;50	0194;8	44708;0;0;48;
$GPXUP;3637;08:14:35;0;50	0195;8	44718;0;0;50;
$GPXUP;3637;08:14:36;0;50	01959;8	4473;0;0;47;
$GPXUP;3637;08:14:37;0;50	01967;8	44744;0;0;47;
$GPXUP;3637;08:14:38;0;50	01973;8	4476;0;0;45;
$GPXUP;3637;08:14:39;0;50	01979;8	44774;0;0;46;
$GPXUP;3637;08:14:40;0;50	01986;8	44789;0;0;46;
$GPXUP;3637;08:14:41;0;50	01992;8	44803;0;0;47;
$GPXUP;3637;08:14:42;0;50	01999;8	44818;0;0;48;
$GPXUP;3637;08:14:43;0;50	02004;8	44835;0;0;49;
$GPXUP;3637;08:14:44;0;50	02007;8	44853;0;0;51;
$GPXUP;3637;08:14:45;0;50	02007;8	44874;0;0;55;
$GPXUP;3637;08:14:46;0;50	02005;8	44895;0;0;54;
$GPXUP;3637;08:14:47;0;50	02004;8	44916;0;0;53;
$GPXUP;3637;08:14:48;0;50	02004;8	44936;0;0;52;
$GPXUP;3637;08:14:49;0;50	02006;8	44955;0;0;51;
$GPXUP;3637;08:14:50;0;50	02012;8	44972;0;0;50;
$GPXUP;3637;08:14:51;0;50	0202;8	44987;0;0;48;
$GPXUP;3637;08:14:52;0;50	02027;8	45002;0;0;48;
$GPXUP;3637;08:14:53;0;50	02032;8	45018;0;0;51;
$GPXUP;3637;08:14:54;0;50	02034;8	45038;0;0;53;
$GPXUP;3637;08:14:55;0;50	02035;8	4506;0;0;54;
$GPXUP;3637;08:14:56;0;50	02035;8	45081;0;0;53;
$GPXUP;3637;08:14:57;0;50	02034;8	45102;0;0;52;
$GPXUP;3637;08:14:58;0;50	02032;8	45121;0;0;48;
$GPXUP;3637;08:14:59;0;50	02031;8	45139;0;0;44;
$GPXUP;3637;08:15:00;0;50	02029;8	45155;0;0;41;
$GPXUP;3637;08:15:01;0;50	02028;8	4517;0;0;39;
$GPXUP;3637;08:15:02;0;50	0203;8	45185;0;0;40;
$GPXUP;3637;08:15:03;0;50	02034;8	45199;0;0;41;
$GPXUP;3637;08:15:04;0;50	02039;8	45214;0;0;41;
$GPXUP;3637;08:15:05;0;50	02045;8	45228;0;0;41;
$GPXUP;3637;08:15:06;0;50	0205;8	45242;0;0;43;
$GPXUP;3637;08:15:07;0;50	02055;8	45256;0;0;42;
$GPXUP;3637;08:15:08;0;50	0206;8	45271;0;0;39;
$GPXUP;3637;08:15:09;0;50	02065;8	45283;0;0;38;
$GPXUP;3637;08:15:10;0;50	02072;8	45294;0;0;40;
$GPXUP;3637;08:15:11;0;50	0208;8	45304;0;0;42;
$GPXUP;3637;08:15:12;0;50	02089;8	45312;0;0;49;
$GPXUP;3637;08:15:13;0;50	02102;8	45317;0;0;51;
$GPXUP;3637;08:15:14;0;50	02112;8	45325;0;0;46;
$GPXUP;3637;08:15:15;0;50	02119;8	45339;0;0;45;
$GPXUP;3637;08:15:16;0;50	02123;8	45355;0;0;45;
$GPXUP;3637;08:15:17;0;50	02125;8	45372;0;0;45;
$GPXUP;3637;08:15:18;0;50	02124;8	45388;0;0;45;
$GPXUP;3637;08:15:19;0;50	02121;8	45406;0;0;46;
$GPXUP;3637;08:15:20;0;50	02118;8	45422;0;0;46;
$GPXUP;3637;08:15:21;0;50	02117;8	4544;0;0;47;
$GPXUP;3637;08:15:22;0;50	02117;8	45459;0;0;47;
$GPXUP;3637;08:15:23;0;50	0212;8	45477;0;0;48;
$GPXUP;3637;08:15:24;0;50	02126;8	45493;0;0;50;
$GPXUP;3637;08:15:25;0;50	02131;8	45511;0;0;51;
$GPXUP;3637;08:15:26;0;50	0213;8	45532;0;0;52;
$GPXUP;3637;08:15:27;0;50	02128;8	45552;0;0;52;
$GPXUP;3637;08:15:28;0;50	0213;8	45572;0;0;50;
$GPXUP;3637;08:15:29;0;50	02136;8	4559;0;0;48;
$GPXUP;3637;08:15:30;0;50	0214;8	45608;0;0;49;
$GPXUP;3637;08:15:31;0;50	02142;8	45626;0;0;50;
$GPXUP;3637;08:15:32;0;50	02145;8	45645;0;0;50;
$GPXUP;3637;08:15:33;0;50	02149;8	45664;0;0;50;
$GPXUP;3637;08:15:34;0;50	02153;8	45683;0;0;49;
$GPXUP;3637;08:15:35;0;50	02158;8	457;0;0;49;
$GPXUP;3637;08:15:36;0;50	02164;8	45717;0;0;51;
$GPXUP;3637;08:15:37;0;50	02174;8	45731;0;0;51;
$GPXUP;3637;08:15:38;0;50	02185;8	45743;0;0;53;
$GPXUP;3637;08:15:39;0;50	02197;8	45753;0;0;52;
$GPXUP;3637;08:15:40;0;50	02208;8	45764;0;0;54;
$GPXUP;3637;08:15:41;0;50	02217;8	45779;0;0;52;
$GPXUP;3637;08:15:42;0;50	02224;8	45796;0;0;52;
$GPXUP;3637;08:15:43;0;50	02229;8	45815;0;0;53;
$GPXUP;3637;08:15:44;0;50	02232;8	45836;0;0;54;
$GPXUP;3637;08:15:45;0;50	02235;8	45856;0;0;55;
$GPXUP;3637;08:15:46;0;50	0224;8	45876;0;0;54;
$GPXUP;3637;08:15:47;0;50	02248;8	45894;0;0;55;
$GPXUP;3637;08:15:48;0;50	02256;8	4591;0;0;53;
$GPXUP;3637;08:15:49;0;50	02263;8	45927;0;0;52;
$GPXUP;3637;08:15:50;0;50	02268;8	45945;0;0;51;
$GPXUP;3637;08:15:51;0;50	02275;8	45962;0;0;52;
$GPXUP;3637;08:15:52;0;50	02284;8	45976;0;0;55;
$GPXUP;3637;08:15:53;0;50	02294;8	4599;0;0;50;
$GPXUP;3637;08:15:54;0;50	02302;8	46006;0;0;51;
$GPXUP;3637;08:15:55;0;50	0231;8	46021;0;0;52;
$GPXUP;3637;08:15:56;0;50	0232;8	46035;0;0;53;
$GPXUP;3637;08:15:57;0;50	0233;8	46046;0;0;52;
$GPXUP;3637;08:15:58;0;50	02341;8	46058;0;0;50;
$GPXUP;3637;08:15:59;0;50	0235;8	46072;0;0;52;
$GPXUP;3637;08:16:00;0;50	0236;8	46085;0;0;51;
$GPXUP;3637;08:16:01;0;50	0237;8	46096;0;0;51;
$GPXUP;3637;08:16:02;0;50	0238;8	46108;0;0;50;
$GPXUP;3637;08:16:03;0;50	02387;8	46123;0;0;50;
$GPXUP;3637;08:16:04;0;50	02392;8	46141;0;0;51;
$GPXUP;3637;08:16:05;0;50	02395;8	46161;0;0;52;
$GPXUP;3637;08:16:06;0;50	02399;8	46179;0;0;49;
$GPXUP;3637;08:16:07;0;50	02406;8	46194;0;0;51;
$GPXUP;3637;08:16:08;0;50	02416;8	46204;0;0;52;
$GPXUP;3637;08:16:09;0;50	02428;8	46211;0;0;51;
$GPXUP;3637;08:16:10;0;50	0244;8	4622;0;0;52;
$GPXUP;3637;08:16:11;0;50	02451;8	4623;0;0;54;
$GPXUP;3637;08:16:12;0;50	02463;8	46241;0;0;56;
$GPXUP;3637;08:16:13;0;50	02473;8	46254;0;0;55;
$GPXUP;3637;08:16:14;0;50	02483;8	4627;0;0;57;
$GPXUP;3637;08:16:15;0;50	02493;8	46287;0;0;60;
$GPXUP;3637;08:16:16;0;50	02501;8	46308;0;0;62;
$GPXUP;3637;08:16:17;0;50	02509;8	4633;0;0;62;
$GPXUP;3637;08:16:18;0;50	02518;8	4635;0;0;61;
$GPXUP;3637;08:16:19;0;50	02528;8	46368;0;0;59;
$GPXUP;3637;08:16:20;0;50	02536;8	46386;0;0;56;
$GPXUP;3637;08:16:21;0;50	02544;8	46405;0;0;55;
$GPXUP;3637;08:16:22;0;50	02552;8	46422;0;0;55;
$GPXUP;3637;08:16:23;0;50	0256;8	4644;0;0;53;
$GPXUP;3637;08:16:24;0;50	02566;8	46457;0;0;53;
$GPXUP;3637;08:16:25;0;50	02571;8	46476;0;0;52;
$GPXUP;3637;08:16:26;0;50	02578;8	46492;0;0;52;
$GPXUP;3637;08:16:27;0;50	02588;8	46507;0;0;52;
$GPXUP;3637;08:16:28;0;50	02594;8	46525;0;0;52;
$GPXUP;3637;08:16:29;0;50	02599;8	46544;0;0;52;
$GPXUP;3637;08:16:30;0;50	02605;8	46561;0;0;51;
$GPXUP;3637;08:16:31;0;50	02612;8	46575;0;0;50;
$GPXUP;3637;08:16:32;0;50	02618;8	46592;0;0;50;
$GPXUP;3637;08:16:33;0;50	02625;8	46608;0;0;49;
$GPXUP;3637;08:16:34;0;50	02632;8	46623;0;0;49;
$GPXUP;3637;08:16:35;0;50	02638;8	46639;0;0;48;
$GPXUP;3637;08:16:36;0;50	02648;8	46649;0;0;50;
$GPXUP;3637;08:16:37;0;50	0266;8	46654;0;0;48;
$GPXUP;3637;08:16:38;0;50	02672;8	46657;0;0;48;
$GPXUP;3637;08:16:39;0;50	02683;8	4666;0;0;46;
$GPXUP;3637;08:16:40;0;50	02693;8	46666;0;0;47;
$GPXUP;3637;08:16:41;0;50	02703;8	46676;0;0;49;
$GPXUP;3637;08:16:42;0;50	02715;8	46684;0;0;58;
$GPXUP;3637;08:16:43;0;50	02729;8	46688;0;0;59;
$GPXUP;3637;08:16:44;0;50	02744;8	46685;0;0;61;
$GPXUP;3637;08:16:45;0;50	0276;8	46679;0;0;63;
$GPXUP;3637;08:16:46;0;50	02776;8	46677;0;0;61;
$GPXUP;3637;08:16:47;0;50	02791;8	46683;0;0;59;
$GPXUP;3637;08:16:48;0;50	02805;8	46692;0;0;59;
$GPXUP;3637;08:16:49;0;50	02818;8	46702;0;0;59;
$GPXUP;3637;08:16:50;0;50	02831;8	46712;0;0;57;
$GPXUP;3637;08:16:51;0;50	02843;8	46719;0;0;52;
$GPXUP;3637;08:16:52;0;50	02856;8	46722;0;0;51;
$GPXUP;3637;08:16:53;0;50	02869;8	46722;0;0;54;
$GPXUP;3637;08:16:54;0;50	02882;8	46724;0;0;55;
$GPXUP;3637;08:16:55;0;50	02895;8	4673;0;0;54;
$GPXUP;3637;08:16:56;0;50	02905;8	46742;0;0;50;
$GPXUP;3637;08:16:57;0;50	02914;8	46756;0;0;48;
$GPXUP;3637;08:16:58;0;50	02924;8	46769;0;0;50;
$GPXUP;3637;08:16:59;0;50	02934;8	4678;0;0;50;
$GPXUP;3637;08:17:00;0;50	02945;8	46787;0;0;50;
$GPXUP;3637;08:17:01;0;50	02958;8	46792;0;0;52;
$GPXUP;3637;08:17:02;0;50	02971;8	46795;0;0;54;
$GPXUP;3637;08:17:03;0;50	02985;8	46796;0;0;52;
[truncated: 1,318 more rows]
