# Supplementary material for: Pigeon Navigation: Different Routes Lead to Frankfurt
Source: PLoS One. 2014 Nov 12;9(11):e112439. doi: 10.1371/journal.pone.0112439 (PMC4229201; doi:10.1371/journal.pone.0112439)
Supplement: File S4 — Files containing the original track data and a ‘Read me’ explaining the data format. (ZIP) [file pone.0112439.s004.zip › S-BER/090806xup06_214.log]

$GPXUP;3637;08:28:39;0;49	8929;8	46662;0;0;0;
$GPXUP;3637;08:28:40;0;49	8929;8	46664;0;0;3;
$GPXUP;3637;08:28:41;0;49	8929;8	46664;0;0;4;
$GPXUP;3637;08:28:42;0;49	89292;8	46666;0;0;11;
$GPXUP;3637;08:28:43;0;49	89294;8	46673;0;0;21;
$GPXUP;3637;08:28:44;0;49	89294;8	46685;0;0;28;
$GPXUP;3637;08:28:45;0;49	89289;8	46698;0;0;34;
$GPXUP;3637;08:28:46;0;49	89279;8	46709;0;0;39;
$GPXUP;3637;08:28:47;0;49	89266;8	4671;0;0;43;
$GPXUP;3637;08:28:48;0;49	8925;8	46701;0;0;53;
$GPXUP;3637;08:28:49;0;49	89236;8	46684;0;0;62;
$GPXUP;3637;08:28:50;0;49	89225;8	46664;0;0;59;
$GPXUP;3637;08:28:51;0;49	89221;8	46642;0;0;52;
$GPXUP;3637;08:28:52;0;49	89222;8	46618;0;0;49;
$GPXUP;3637;08:28:53;0;49	89229;8	46596;0;0;48;
$GPXUP;3637;08:28:54;0;49	89239;8	4658;0;0;48;
$GPXUP;3637;08:28:55;0;49	89251;8	4657;0;0;49;
$GPXUP;3637;08:28:56;0;49	89263;8	46565;0;0;43;
$GPXUP;3637;08:28:57;0;49	89274;8	46558;0;0;45;
$GPXUP;3637;08:28:58;0;49	89284;8	46548;0;0;46;
$GPXUP;3637;08:28:59;0;49	89294;8	4654;0;0;44;
$GPXUP;3637;08:29:00;0;49	89305;8	46533;0;0;45;
$GPXUP;3637;08:29:01;0;49	89316;8	46527;0;0;43;
$GPXUP;3637;08:29:02;0;49	89326;8	46526;0;0;43;
$GPXUP;3637;08:29:03;0;49	89335;8	4653;0;0;38;
$GPXUP;3637;08:29:04;0;49	8934;8	46543;0;0;32;
$GPXUP;3637;08:29:05;0;49	89338;8	46558;0;0;28;
$GPXUP;3637;08:29:06;0;49	89331;8	46574;0;0;35;
$GPXUP;3637;08:29:07;0;49	8932;8	46585;0;0;41;
$GPXUP;3637;08:29:08;0;49	89305;8	46588;0;0;48;
$GPXUP;3637;08:29:09;0;49	89289;8	46582;0;0;56;
$GPXUP;3637;08:29:10;0;49	89274;8	4657;0;0;62;
$GPXUP;3637;08:29:11;0;49	89263;8	46549;0;0;63;
$GPXUP;3637;08:29:12;0;49	89255;8	46523;0;0;69;
$GPXUP;3637;08:29:13;0;49	89245;8	46499;0;0;70;
$GPXUP;3637;08:29:14;0;49	89233;8	46477;0;0;69;
$GPXUP;3637;08:29:15;0;49	8922;8	46461;0;0;65;
$GPXUP;3637;08:29:16;0;49	89205;8	46451;0;0;61;
$GPXUP;3637;08:29:17;0;49	8919;8	46448;0;0;56;
$GPXUP;3637;08:29:18;0;49	89176;8	46451;0;0;51;
$GPXUP;3637;08:29:19;0;49	89164;8	46462;0;0;50;
$GPXUP;3637;08:29:20;0;49	89156;8	46478;0;0;47;
$GPXUP;3637;08:29:21;0;49	89153;8	46494;0;0;43;
$GPXUP;3637;08:29:22;0;49	89152;8	46512;0;0;41;
$GPXUP;3637;08:29:23;0;49	89152;8	46528;0;0;42;
$GPXUP;3637;08:29:24;0;49	8915;8	46545;0;0;44;
$GPXUP;3637;08:29:25;0;49	89146;8	46562;0;0;44;
$GPXUP;3637;08:29:26;0;49	89144;8	46577;0;0;37;
$GPXUP;3637;08:29:27;0;49	89143;8	4659;0;0;31;
$GPXUP;3637;08:29:28;0;49	89148;8	46598;0;0;25;
$GPXUP;3637;08:29:29;0;49	89159;8	46599;0;0;33;
$GPXUP;3637;08:29:30;0;49	89174;8	46598;0;0;49;
$GPXUP;3637;08:29:31;0;49	89187;8	46601;0;0;48;
$GPXUP;3637;08:29:32;0;49	892;8	46604;0;0;47;
$GPXUP;3637;08:29:33;0;49	89215;8	46599;0;0;55;
$GPXUP;3637;08:29:34;0;49	8923;8	46593;0;0;58;
$GPXUP;3637;08:29:35;0;49	89245;8	46588;0;0;60;
$GPXUP;3637;08:29:36;0;49	8926;8	46581;0;0;63;
$GPXUP;3637;08:29:37;0;49	89276;8	46576;0;0;62;
$GPXUP;3637;08:29:38;0;49	89291;8	46576;0;0;60;
$GPXUP;3637;08:29:39;0;49	89306;8	46578;0;0;55;
$GPXUP;3637;08:29:40;0;49	89319;8	46578;0;0;53;
$GPXUP;3637;08:29:41;0;49	89333;8	46574;0;0;54;
$GPXUP;3637;08:29:42;0;49	89346;8	4657;0;0;54;
$GPXUP;3637;08:29:43;0;49	89359;8	46567;0;0;53;
$GPXUP;3637;08:29:44;0;49	89372;8	46564;0;0;54;
$GPXUP;3637;08:29:45;0;49	89385;8	4656;0;0;53;
$GPXUP;3637;08:29:46;0;49	89398;8	46558;0;0;52;
$GPXUP;3637;08:29:47;0;49	89412;8	46555;0;0;53;
$GPXUP;3637;08:29:48;0;49	89425;8	46552;0;0;54;
$GPXUP;3637;08:29:49;0;49	89438;8	46547;0;0;55;
$GPXUP;3637;08:29:50;0;49	89451;8	46542;0;0;54;
$GPXUP;3637;08:29:51;0;49	89464;8	4654;0;0;54;
$GPXUP;3637;08:29:52;0;49	89478;8	46537;0;0;52;
$GPXUP;3637;08:29:53;0;49	89491;8	46535;0;0;51;
$GPXUP;3637;08:29:54;0;49	89503;8	46534;0;0;52;
$GPXUP;3637;08:29:55;0;49	89516;8	46536;0;0;52;
$GPXUP;3637;08:29:56;0;49	89528;8	46541;0;0;50;
$GPXUP;3637;08:29:57;0;49	89541;8	46546;0;0;53;
$GPXUP;3637;08:29:58;0;49	89554;8	46548;0;0;55;
$GPXUP;3637;08:29:59;0;49	89567;8	46551;0;0;53;
$GPXUP;3637;08:30:00;0;49	89579;8	4656;0;0;51;
$GPXUP;3637;08:30:01;0;49	8959;8	46568;0;0;51;
$GPXUP;3637;08:30:02;0;49	89603;8	46574;0;0;54;
$GPXUP;3637;08:30:03;0;49	89617;8	46576;0;0;58;
$GPXUP;3637;08:30:04;0;49	89632;8	46576;0;0;60;
$GPXUP;3637;08:30:05;0;49	89647;8	46576;0;0;60;
$GPXUP;3637;08:30:06;0;49	89661;8	46578;0;0;56;
$GPXUP;3637;08:30:07;0;49	89675;8	46582;0;0;55;
$GPXUP;3637;08:30:08;0;49	89688;8	46584;0;0;52;
$GPXUP;3637;08:30:09;0;49	89702;8	46578;0;0;54;
$GPXUP;3637;08:30:10;0;49	89716;8	46572;0;0;59;
$GPXUP;3637;08:30:11;0;49	89731;8	46567;0;0;62;
$GPXUP;3637;08:30:12;0;49	89747;8	46566;0;0;62;
$GPXUP;3637;08:30:13;0;49	89762;8	4657;0;0;62;
$GPXUP;3637;08:30:14;0;49	89776;8	46577;0;0;57;
$GPXUP;3637;08:30:15;0;49	89786;8	46587;0;0;51;
$GPXUP;3637;08:30:16;0;49	89795;8	466;0;0;47;
$GPXUP;3637;08:30:17;0;49	89804;8	46612;0;0;47;
$GPXUP;3637;08:30:18;0;49	89814;8	46622;0;0;47;
$GPXUP;3637;08:30:19;0;49	89826;8	46628;0;0;49;
$GPXUP;3637;08:30:20;0;49	89839;8	46634;0;0;56;
$GPXUP;3637;08:30:21;0;49	89854;8	46642;0;0;60;
$GPXUP;3637;08:30:22;0;49	89868;8	46651;0;0;61;
$GPXUP;3637;08:30:23;0;49	89882;8	46658;0;0;59;
$GPXUP;3637;08:30:24;0;49	89897;8	46663;0;0;61;
$GPXUP;3637;08:30:25;0;49	89913;8	46667;0;0;61;
$GPXUP;3637;08:30:26;0;49	89928;8	46666;0;0;61;
$GPXUP;3637;08:30:27;0;49	89944;8	46661;0;0;63;
$GPXUP;3637;08:30:28;0;49	8996;8	46653;0;0;61;
$GPXUP;3637;08:30:29;0;49	89975;8	46646;0;0;64;
$GPXUP;3637;08:30:30;0;49	89991;8	46642;0;0;64;
$GPXUP;3637;08:30:31;0;49	90006;8	46642;0;0;59;
$GPXUP;3637;08:30:32;0;49	9002;8	46644;0;0;56;
$GPXUP;3637;08:30:33;0;49	90034;8	46646;0;0;57;
$GPXUP;3637;08:30:34;0;49	90049;8	46644;0;0;60;
$GPXUP;3637;08:30:35;0;49	90064;8	4664;0;0;63;
$GPXUP;3637;08:30:36;0;49	9008;8	46637;0;0;63;
$GPXUP;3637;08:30:37;0;49	90096;8	46633;0;0;64;
$GPXUP;3637;08:30:38;0;49	90111;8	46626;0;0;65;
$GPXUP;3637;08:30:39;0;49	90126;8	46617;0;0;64;
$GPXUP;3637;08:30:40;0;49	90141;8	4661;0;0;59;
$GPXUP;3637;08:30:41;0;49	90155;8	46605;0;0;59;
$GPXUP;3637;08:30:42;0;49	90169;8	46598;0;0;57;
$GPXUP;3637;08:30:43;0;49	90182;8	4659;0;0;55;
$GPXUP;3637;08:30:44;0;49	90195;8	46585;0;0;53;
$GPXUP;3637;08:30:45;0;49	90208;8	46583;0;0;49;
$GPXUP;3637;08:30:46;0;49	9022;8	46582;0;0;48;
$GPXUP;3637;08:30:47;0;49	90232;8	46578;0;0;52;
$GPXUP;3637;08:30:48;0;49	90245;8	46568;0;0;59;
$GPXUP;3637;08:30:49;0;49	90258;8	4656;0;0;58;
$GPXUP;3637;08:30:50;0;49	90272;8	46554;0;0;56;
$GPXUP;3637;08:30:51;0;49	90285;8	46547;0;0;56;
$GPXUP;3637;08:30:52;0;49	90298;8	46539;0;0;54;
$GPXUP;3637;08:30:53;0;49	9031;8	46532;0;0;50;
$GPXUP;3637;08:30:54;0;49	90322;8	46528;0;0;49;
$GPXUP;3637;08:30:55;0;49	90334;8	46522;0;0;50;
$GPXUP;3637;08:30:56;0;49	90346;8	46512;0;0;57;
$GPXUP;3637;08:30:57;0;49	90358;8	46496;0;0;66;
$GPXUP;3637;08:30:58;0;49	9037;8	46478;0;0;68;
$GPXUP;3637;08:30:59;0;49	90382;8	46458;0;0;71;
$GPXUP;3637;08:31:00;0;49	90393;8	46437;0;0;72;
$GPXUP;3637;08:31:01;0;49	90403;8	46414;0;0;73;
$GPXUP;3637;08:31:02;0;49	90414;8	46392;0;0;69;
$GPXUP;3637;08:31:03;0;49	90428;8	46376;0;0;65;
$GPXUP;3637;08:31:04;0;49	90442;8	46365;0;0;63;
$GPXUP;3637;08:31:05;0;49	90455;8	46364;0;0;58;
$GPXUP;3637;08:31:06;0;49	90462;8	46376;0;0;38;
$GPXUP;3637;08:31:07;0;49	90462;8	46392;0;0;21;
$GPXUP;3637;08:31:08;0;49	90454;8	4641;0;0;35;
$GPXUP;3637;08:31:09;0;49	90445;8	46427;0;0;44;
$GPXUP;3637;08:31:10;0;49	90438;8	46444;0;0;47;
$GPXUP;3637;08:31:11;0;49	90432;8	4646;0;0;42;
$GPXUP;3637;08:31:12;0;49	90431;8	46476;0;0;39;
$GPXUP;3637;08:31:13;0;49	90433;8	46491;0;0;37;
$GPXUP;3637;08:31:14;0;49	90438;8	46505;0;0;39;
$GPXUP;3637;08:31:15;0;49	90444;8	46518;0;0;39;
$GPXUP;3637;08:31:16;0;49	90449;8	46533;0;0;44;
$GPXUP;3637;08:31:17;0;49	90457;8	46547;0;0;44;
$GPXUP;3637;08:31:18;0;49	90467;8	46558;0;0;48;
$GPXUP;3637;08:31:19;0;49	90481;8	46566;0;0;53;
$GPXUP;3637;08:31:20;0;49	90494;8	46572;0;0;54;
$GPXUP;3637;08:31:21;0;49	90507;8	4658;0;0;54;
$GPXUP;3637;08:31:22;0;49	90519;8	46592;0;0;55;
$GPXUP;3637;08:31:23;0;49	90528;8	46607;0;0;52;
$GPXUP;3637;08:31:23;0;49	90533;8	46625;0;0;50;
$GPXUP;3637;08:31:24;0;49	90535;8	46646;0;0;52;
$GPXUP;3637;08:31:25;0;49	90534;8	46668;0;0;55;
$GPXUP;3637;08:31:26;0;49	90533;8	4669;0;0;54;
$GPXUP;3637;08:31:27;0;49	90533;8	46711;0;0;52;
$GPXUP;3637;08:31:28;0;49	90535;8	4673;0;0;52;
$GPXUP;3637;08:31:29;0;49	9054;8	46749;0;0;52;
$GPXUP;3637;08:31:30;0;49	90548;8	46766;0;0;55;
$GPXUP;3637;08:31:31;0;49	90555;8	46785;0;0;54;
$GPXUP;3637;08:31:32;0;49	9056;8	46804;0;0;54;
$GPXUP;3637;08:31:33;0;49	90564;8	46825;0;0;55;
$GPXUP;3637;08:31:34;0;49	90568;8	46846;0;0;58;
$GPXUP;3637;08:31:35;0;49	90568;8	46868;0;0;57;
$GPXUP;3637;08:31:36;0;49	9057;8	46889;0;0;53;
$GPXUP;3637;08:31:37;0;49	90573;8	4691;0;0;54;
$GPXUP;3637;08:31:38;0;49	90576;8	4693;0;0;56;
$GPXUP;3637;08:31:39;0;49	90578;8	46952;0;0;57;
$GPXUP;3637;08:31:40;0;49	90579;8	46974;0;0;57;
$GPXUP;3637;08:31:41;0;49	9058;8	46996;0;0;55;
$GPXUP;3637;08:31:42;0;49	90583;8	47017;0;0;55;
$GPXUP;3637;08:31:43;0;49	90588;8	47038;0;0;58;
$GPXUP;3637;08:31:44;0;49	90591;8	4706;0;0;60;
$GPXUP;3637;08:31:45;0;49	90592;8	47082;0;0;58;
$GPXUP;3637;08:31:46;0;49	90593;8	47104;0;0;57;
$GPXUP;3637;08:31:47;0;49	90594;8	47126;0;0;56;
$GPXUP;3637;08:31:48;0;49	90597;8	47146;0;0;54;
$GPXUP;3637;08:31:49;0;49	90603;8	47165;0;0;54;
$GPXUP;3637;08:31:50;0;49	9061;8	47182;0;0;53;
$GPXUP;3637;08:31:51;0;49	90618;8	47199;0;0;53;
$GPXUP;3637;08:31:52;0;49	90624;8	47216;0;0;50;
$GPXUP;3637;08:31:53;0;49	90632;8	47232;0;0;49;
$GPXUP;3637;08:31:54;0;49	90639;8	47248;0;0;48;
$GPXUP;3637;08:31:55;0;49	90646;8	47262;0;0;46;
$GPXUP;3637;08:31:56;0;49	90655;8	47273;0;0;47;
$GPXUP;3637;08:31:57;0;49	90666;8	47282;0;0;51;
$GPXUP;3637;08:31:58;0;49	90677;8	47292;0;0;51;
$GPXUP;3637;08:31:59;0;49	90686;8	47306;0;0;52;
$GPXUP;3637;08:32:00;0;49	90694;8	47322;0;0;53;
$GPXUP;3637;08:32:01;0;49	90701;8	47339;0;0;51;
$GPXUP;3637;08:32:02;0;49	9071;8	47352;0;0;48;
$GPXUP;3637;08:32:03;0;49	9072;8	47364;0;0;51;
$GPXUP;3637;08:32:04;0;49	90728;8	47379;0;0;55;
$GPXUP;3637;08:32:05;0;49	90735;8	47397;0;0;53;
$GPXUP;3637;08:32:06;0;49	90741;8	47413;0;0;46;
$GPXUP;3637;08:32:07;0;49	90748;8	47425;0;0;40;
$GPXUP;3637;08:32:08;0;49	90758;8	47433;0;0;42;
$GPXUP;3637;08:32:09;0;49	90768;8	47441;0;0;46;
$GPXUP;3637;08:32:10;0;49	90778;8	47452;0;0;51;
$GPXUP;3637;08:32:11;0;49	9079;8	47464;0;0;56;
$GPXUP;3637;08:32:12;0;49	90804;8	47472;0;0;59;
$GPXUP;3637;08:32:13;0;49	90817;8	4748;0;0;57;
$GPXUP;3637;08:32:14;0;49	9083;8	47489;0;0;51;
$GPXUP;3637;08:32:15;0;49	9084;8	47499;0;0;48;
$GPXUP;3637;08:32:16;0;49	90851;8	47509;0;0;46;
$GPXUP;3637;08:32:17;0;49	9086;8	47519;0;0;44;
$GPXUP;3637;08:32:18;0;49	90869;8	47531;0;0;46;
$GPXUP;3637;08:32:19;0;49	90876;8	47546;0;0;46;
$GPXUP;3637;08:32:20;0;49	90882;8	4756;0;0;45;
$GPXUP;3637;08:32:21;0;49	9089;8	47572;0;0;46;
$GPXUP;3637;08:32:22;0;49	909;8	47583;0;0;44;
$GPXUP;3637;08:32:23;0;49	90908;8	47594;0;0;45;
$GPXUP;3637;08:32:24;0;49	90917;8	47605;0;0;46;
$GPXUP;3637;08:32:25;0;49	90928;8	47614;0;0;47;
$GPXUP;3637;08:32:26;0;49	90938;8	47621;0;0;46;
$GPXUP;3637;08:32:27;0;49	90948;8	4763;0;0;44;
$GPXUP;3637;08:32:28;0;49	90958;8	4764;0;0;45;
$GPXUP;3637;08:32:29;0;49	90968;8	47649;0;0;45;
$GPXUP;3637;08:32:30;0;49	90978;8	47656;0;0;45;
$GPXUP;3637;08:32:31;0;49	90988;8	47664;0;0;46;
$GPXUP;3637;08:32:32;0;49	91;8	47669;0;0;49;
$GPXUP;3637;08:32:33;0;49	91014;8	47672;0;0;56;
$GPXUP;3637;08:32:34;0;49	91027;8	47677;0;0;55;
$GPXUP;3637;08:32:35;0;49	91039;8	47686;0;0;54;
$GPXUP;3637;08:32:36;0;49	91046;8	47701;0;0;46;
$GPXUP;3637;08:32:37;0;49	91047;8	4772;0;0;44;
$GPXUP;3637;08:32:38;0;49	91054;8	4773;0;0;40;
$GPXUP;3637;08:32:39;0;49	91063;8	47737;0;0;40;
$GPXUP;3637;08:32:40;0;49	91072;8	47745;0;0;47;
$GPXUP;3637;08:32:41;0;49	91082;8	47756;0;0;47;
$GPXUP;3637;08:32:42;0;49	9109;8	47769;0;0;44;
$GPXUP;3637;08:32:43;0;49	91098;8	47779;0;0;41;
$GPXUP;3637;08:32:44;0;49	91108;8	47785;0;0;42;
$GPXUP;3637;08:32:45;0;49	91117;8	47794;0;0;46;
$GPXUP;3637;08:32:46;0;49	91126;8	47805;0;0;45;
$GPXUP;3637;08:32:47;0;49	91136;8	4781;0;0;44;
$GPXUP;3637;08:32:48;0;49	91148;8	4781;0;0;50;
$GPXUP;3637;08:32:49;0;49	91162;8	47803;0;0;57;
$GPXUP;3637;08:32:50;0;49	91175;8	47796;0;0;58;
$GPXUP;3637;08:32:51;0;49	91189;8	4779;0;0;57;
$GPXUP;3637;08:32:52;0;49	91204;8	47788;0;0;60;
$GPXUP;3637;08:32:53;0;49	91219;8	47788;0;0;60;
$GPXUP;3637;08:32:54;0;49	91234;8	47792;0;0;62;
$GPXUP;3637;08:32:55;0;49	91249;8	47798;0;0;60;
$GPXUP;3637;08:32:56;0;49	91264;8	47804;0;0;61;
$GPXUP;3637;08:32:57;0;49	91278;8	4781;0;0;57;
$GPXUP;3637;08:32:58;0;49	91292;8	47817;0;0;56;
$GPXUP;3637;08:32:59;0;49	91305;8	47822;0;0;55;
$GPXUP;3637;08:33:00;0;49	91319;8	47826;0;0;56;
$GPXUP;3637;08:33:01;0;49	91333;8	47827;0;0;60;
$GPXUP;3637;08:33:02;0;49	91349;8	47828;0;0;66;
$GPXUP;3637;08:33:03;0;49	91366;8	47828;0;0;65;
$GPXUP;3637;08:33:04;0;49	91381;8	47832;0;0;64;
$GPXUP;3637;08:33:05;0;49	91396;8	47843;0;0;63;
$GPXUP;3637;08:33:06;0;49	91408;8	47856;0;0;57;
$GPXUP;3637;08:33:07;0;49	91419;8	47869;0;0;55;
$GPXUP;3637;08:33:08;0;49	91431;8	4788;0;0;54;
$GPXUP;3637;08:33:09;0;49	91444;8	4789;0;0;55;
$GPXUP;3637;08:33:10;0;49	91457;8	47897;0;0;57;
$GPXUP;3637;08:33:11;0;49	91471;8	47903;0;0;61;
$GPXUP;3637;08:33:12;0;49	91484;8	47912;0;0;60;
$GPXUP;3637;08:33:13;0;49	91498;8	47924;0;0;61;
$GPXUP;3637;08:33:14;0;49	91508;8	47941;0;0;63;
$GPXUP;3637;08:33:15;0;49	91514;8	47962;0;0;61;
$GPXUP;3637;08:33:16;0;49	91515;8	47983;0;0;53;
$GPXUP;3637;08:33:17;0;49	91516;8	48003;0;0;50;
$GPXUP;3637;08:33:18;0;49	91516;8	48022;0;0;47;
$GPXUP;3637;08:33:19;0;49	91516;8	48038;0;0;41;
$GPXUP;3637;08:33:20;0;49	91516;8	48054;0;0;43;
$GPXUP;3637;08:33:21;0;49	91514;8	48072;0;0;46;
$GPXUP;3637;08:33:22;0;49	9151;8	48089;0;0;48;
$GPXUP;3637;08:33:23;0;49	91504;8	48106;0;0;48;
$GPXUP;3637;08:33:24;0;49	915;8	48123;0;0;47;
$GPXUP;3637;08:33:25;0;49	91499;8	48141;0;0;48;
$GPXUP;3637;08:33:26;0;49	91502;8	48159;0;0;48;
$GPXUP;3637;08:33:27;0;49	91507;8	48175;0;0;46;
$GPXUP;3637;08:33:28;0;49	91513;8	48191;0;0;47;
$GPXUP;3637;08:33:29;0;49	91518;8	48207;0;0;47;
$GPXUP;3637;08:33:30;0;49	91524;8	48222;0;0;46;
$GPXUP;3637;08:33:31;0;49	91529;8	48239;0;0;47;
$GPXUP;3637;08:33:32;0;49	91532;8	48257;0;0;47;
$GPXUP;3637;08:33:33;0;49	91532;8	48275;0;0;46;
$GPXUP;3637;08:33:34;0;49	91533;8	48292;0;0;44;
$GPXUP;3637;08:33:35;0;49	91537;8	48307;0;0;43;
$GPXUP;3637;08:33:36;0;49	91544;8	48321;0;0;45;
$GPXUP;3637;08:33:37;0;49	91552;8	48332;0;0;44;
$GPXUP;3637;08:33:38;0;49	91562;8	4834;0;0;46;
$GPXUP;3637;08:33:39;0;49	91573;8	48348;0;0;45;
$GPXUP;3637;08:33:40;0;49	91584;8	48353;0;0;46;
$GPXUP;3637;08:33:41;0;49	91595;8	48357;0;0;46;
$GPXUP;3637;08:33:42;0;49	91606;8	48362;0;0;44;
$GPXUP;3637;08:33:43;0;49	91616;8	48367;0;0;45;
$GPXUP;3637;08:33:44;0;49	91629;8	48367;0;0;53;
$GPXUP;3637;08:33:45;0;49	91643;8	48363;0;0;57;
$GPXUP;3637;08:33:46;0;49	91658;8	48358;0;0;60;
$GPXUP;3637;08:33:47;0;49	91673;8	48354;0;0;61;
$GPXUP;3637;08:33:48;0;49	91688;8	48352;0;0;58;
$GPXUP;3637;08:33:49;0;49	91703;8	4835;0;0;59;
$GPXUP;3637;08:33:50;0;49	91717;8	48349;0;0;59;
$GPXUP;3637;08:33:51;0;49	9173;8	48354;0;0;52;
$GPXUP;3637;08:33:52;0;49	91738;8	48368;0;0;47;
$GPXUP;3637;08:33:53;0;49	91742;8	48384;0;0;44;
$GPXUP;3637;08:33:54;0;49	9175;8	48397;0;0;40;
$GPXUP;3637;08:33:55;0;49	91758;8	48405;0;0;42;
$GPXUP;3637;08:33:56;0;49	91768;8	48409;0;0;45;
$GPXUP;3637;08:33:57;0;49	9178;8	48408;0;0;52;
$GPXUP;3637;08:33:58;0;49	91794;8	48404;0;0;55;
$GPXUP;3637;08:33:59;0;49	91807;8	48398;0;0;55;
$GPXUP;3637;08:34:00;0;49	91819;8	48387;0;0;57;
$GPXUP;3637;08:34:01;0;49	91832;8	48377;0;0;58;
$GPXUP;3637;08:34:02;0;49	91845;8	48372;0;0;57;
$GPXUP;3637;08:34:03;0;49	91854;8	48379;0;0;44;
$GPXUP;3637;08:34:04;0;49	91858;8	48397;0;0;39;
$GPXUP;3637;08:34:05;0;49	91862;8	48415;0;0;44;
$GPXUP;3637;08:34:06;0;49	91868;8	4843;0;0;40;
$GPXUP;3637;08:34:07;0;49	91875;8	48441;0;0;40;
$GPXUP;3637;08:34:08;0;49	91884;8	4845;0;0;40;
$GPXUP;3637;08:34:09;0;49	91894;8	48452;0;0;45;
$GPXUP;3637;08:34:10;0;49	91906;8	4845;0;0;46;
$GPXUP;3637;08:34:11;0;49	91917;8	48442;0;0;47;
$GPXUP;3637;08:34:12;0;49	91927;8	48429;0;0;54;
$GPXUP;3637;08:34:13;0;49	91936;8	4841;0;0;60;
$GPXUP;3637;08:34:14;0;49	91944;8	4839;0;0;61;
$GPXUP;3637;08:34:15;0;49	91954;8	48373;0;0;56;
$GPXUP;3637;08:34:16;0;49	91966;8	48362;0;0;50;
$GPXUP;3637;08:34:17;0;49	91978;8	48358;0;0;48;
$GPXUP;3637;08:34:18;0;49	91989;8	48351;0;0;51;
$GPXUP;3637;08:34:19;0;49	92;8	48337;0;0;58;
$GPXUP;3637;08:34:20;0;49	92008;8	48316;0;0;63;
$GPXUP;3637;08:34:21;0;49	92016;8	4829;0;0;73;
$GPXUP;3637;08:34:22;0;49	92024;8	48264;0;0;71;
$GPXUP;3637;08:34:23;0;49	92033;8	48242;0;0;70;
$GPXUP;3637;08:34:24;0;49	92046;8	48224;0;0;66;
$GPXUP;3637;08:34:25;0;49	92061;8	48215;0;0;64;
$GPXUP;3637;08:34:26;0;49	92078;8	48217;0;0;63;
$GPXUP;3637;08:34:27;0;49	92092;8	48228;0;0;58;
$GPXUP;3637;08:34:28;0;49	92106;8	48236;0;0;56;
$GPXUP;3637;08:34:29;0;49	9212;8	48242;0;0;56;
$GPXUP;3637;08:34:30;0;49	92133;8	4825;0;0;55;
$GPXUP;3637;08:34:31;0;49	92143;8	48262;0;0;52;
$GPXUP;3637;08:34:32;0;49	92154;8	48273;0;0;53;
$GPXUP;3637;08:34:33;0;49	92165;8	48285;0;0;55;
$GPXUP;3637;08:34:34;0;49	92175;8	483;0;0;53;
$GPXUP;3637;08:34:35;0;49	92182;8	48317;0;0;51;
$GPXUP;3637;08:34:36;0;49	92188;8	48335;0;0;49;
$GPXUP;3637;08:34:37;0;49	92191;8	48353;0;0;46;
$GPXUP;3637;08:34:38;0;49	92196;8	48368;0;0;42;
$GPXUP;3637;08:34:39;0;49	92204;8	48381;0;0;48;
$GPXUP;3637;08:34:40;0;49	92213;8	48393;0;0;48;
$GPXUP;3637;08:34:41;0;49	92221;8	48405;0;0;44;
$GPXUP;3637;08:34:42;0;49	92228;8	48418;0;0;42;
$GPXUP;3637;08:34:43;0;49	92233;8	48433;0;0;41;
$GPXUP;3637;08:34:44;0;49	92236;8	48448;0;0;41;
$GPXUP;3637;08:34:45;0;49	92238;8	48464;0;0;42;
$GPXUP;3637;08:34:46;0;49	92242;8	48479;0;0;44;
$GPXUP;3637;08:34:47;0;49	92247;8	48495;0;0;45;
$GPXUP;3637;08:34:48;0;49	9225;8	48512;0;0;45;
$GPXUP;3637;08:34:49;0;49	92252;8	48529;0;0;44;
$GPXUP;3637;08:34:50;0;49	92252;8	48546;0;0;42;
$GPXUP;3637;08:34:51;0;49	92251;8	48561;0;0;40;
$GPXUP;3637;08:34:52;0;49	92248;8	48576;0;0;38;
$GPXUP;3637;08:34:53;0;49	92246;8	4859;0;0;36;
$GPXUP;3637;08:34:54;0;49	92246;8	48603;0;0;31;
$GPXUP;3637;08:34:55;0;49	92251;8	48611;0;0;26;
$GPXUP;3637;08:34:56;0;49	92263;8	48612;0;0;46;
$GPXUP;3637;08:34:57;0;49	92276;8	48606;0;0;50;
$GPXUP;3637;08:34:58;0;49	9229;8	48594;0;0;59;
$GPXUP;3637;08:34:59;0;49	92302;8	48578;0;0;62;
$GPXUP;3637;08:35:00;0;49	92316;8	48563;0;0;61;
$GPXUP;3637;08:35:01;0;49	9233;8	4855;0;0;60;
$GPXUP;3637;08:35:02;0;49	92342;8	48535;0;0;60;
$GPXUP;3637;08:35:03;0;49	92354;8	48519;0;0;60;
$GPXUP;3637;08:35:04;0;49	92364;8	485;0;0;62;
$GPXUP;3637;08:35:05;0;49	92373;8	4848;0;0;61;
$GPXUP;3637;08:35:06;0;49	9238;8	48459;0;0;61;
$GPXUP;3637;08:35:07;0;49	92383;8	48435;0;0;63;
$GPXUP;3637;08:35:08;0;49	92383;8	48409;0;0;65;
$GPXUP;3637;08:35:09;0;49	9238;8	48383;0;0;67;
$GPXUP;3637;08:35:10;0;49	92377;8	48358;0;0;66;
$GPXUP;3637;08:35:11;0;49	92374;8	48333;0;0;62;
$GPXUP;3637;08:35:12;0;49	92373;8	4831;0;0;55;
$GPXUP;3637;08:35:13;0;49	92376;8	48291;0;0;50;
$GPXUP;3637;08:35:14;0;49	92386;8	48279;0;0;41;
$GPXUP;3637;08:35:15;0;49	92401;8	4828;0;0;44;
$GPXUP;3637;08:35:16;0;49	92415;8	48288;0;0;45;
$GPXUP;3637;08:35:17;0;49	92424;8	48302;0;0;43;
$GPXUP;3637;08:35:18;0;49	9243;8	48318;0;0;40;
$GPXUP;3637;08:35:19;0;49	92437;8	48331;0;0;40;
$GPXUP;3637;08:35:20;0;49	92445;8	4834;0;0;39;
$GPXUP;3637;08:35:21;0;49	92456;8	48344;0;0;44;
$GPXUP;3637;08:35:22;0;49	92468;8	48343;0;0;44;
$GPXUP;3637;08:35:23;0;49	9248;8	48335;0;0;51;
$GPXUP;3637;08:35:24;0;49	92492;8	48321;0;0;61;
$GPXUP;3637;08:35:25;0;49	92505;8	48308;0;0;60;
$GPXUP;3637;08:35:26;0;49	92519;8	48296;0;0;64;
$GPXUP;3637;08:35:27;0;49	92534;8	48289;0;0;60;
$GPXUP;3637;08:35:28;0;49	92549;8	48289;0;0;55;
$GPXUP;3637;08:35:29;0;49	92562;8	48297;0;0;52;
$GPXUP;3637;08:35:30;0;49	9257;8	48313;0;0;49;
$GPXUP;3637;08:35:31;0;49	92581;8	48323;0;0;48;
$GPXUP;3637;08:35:32;0;49	92592;8	48328;0;0;46;
$GPXUP;3637;08:35:33;0;49	92604;8	48326;0;0;45;
$GPXUP;3637;08:35:34;0;49	92616;8	48316;0;0;52;
$GPXUP;3637;08:35:35;0;49	92628;8	48302;0;0;58;
$GPXUP;3637;08:35:36;0;49	9264;8	48292;0;0;51;
$GPXUP;3637;08:35:37;0;49	9265;8	48289;0;0;43;
$GPXUP;3637;08:35:38;0;49	92659;8	48298;0;0;39;
$GPXUP;3637;08:35:39;0;49	92664;8	48315;0;0;40;
$GPXUP;3637;08:35:40;0;49	92665;8	48334;0;0;39;
$GPXUP;3637;08:35:41;0;49	92663;8	48352;0;0;42;
$GPXUP;3637;08:35:42;0;49	92662;8	4837;0;0;41;
$GPXUP;3637;08:35:43;0;49	92664;8	48385;0;0;39;
$GPXUP;3637;08:35:44;0;49	92671;8	48397;0;0;39;
$GPXUP;3637;08:35:45;0;49	92682;8	48404;0;0;43;
$GPXUP;3637;08:35:46;0;49	92692;8	48409;0;0;44;
$GPXUP;3637;08:35:47;0;49	92703;8	48416;0;0;44;
$GPXUP;3637;08:35:48;0;49	92711;8	48428;0;0;45;
$GPXUP;3637;08:35:49;0;49	92715;8	48443;0;0;43;
$GPXUP;3637;08:35:50;0;49	92714;8	48459;0;0;39;
$GPXUP;3637;08:35:51;0;49	92706;8	48473;0;0;43;
$GPXUP;3637;08:35:52;0;49	92692;8	48478;0;0;39;
$GPXUP;3637;08:35:53;0;49	92678;8	48467;0;0;43;
$GPXUP;3637;08:35:54;0;49	92668;8	48445;0;0;55;
$GPXUP;3637;08:35:55;0;49	92664;8	4842;0;0;56;
$GPXUP;3637;08:35:56;0;49	92665;8	48392;0;0;61;
$GPXUP;3637;08:35:57;0;49	92664;8	48367;0;0;60;
$GPXUP;3637;08:35:58;0;49	92661;8	48342;0;0;62;
$GPXUP;3637;08:35:59;0;49	92657;8	48317;0;0;62;
$GPXUP;3637;08:36:00;0;49	92655;8	48293;0;0;59;
$GPXUP;3637;08:36:01;0;49	92657;8	48269;0;0;58;
$GPXUP;3637;08:36:02;0;49	92658;8	48246;0;0;61;
$GPXUP;3637;08:36:03;0;49	92656;8	48221;0;0;65;
$GPXUP;3637;08:36:04;0;49	9265;8	48196;0;0;69;
$GPXUP;3637;08:36:05;0;49	92642;8	48171;0;0;70;
$GPXUP;3637;08:36:06;0;49	92636;8	48145;0;0;71;
$GPXUP;3637;08:36:07;0;49	92632;8	48118;0;0;68;
$GPXUP;3637;08:36:08;0;49	92633;8	48092;0;0;67;
$GPXUP;3637;08:36:09;0;49	92634;8	48066;0;0;69;
$GPXUP;3637;08:36:10;0;49	92632;8	48038;0;0;70;
$GPXUP;3637;08:36:11;0;49	9263;8	48011;0;0;72;
$GPXUP;3637;08:36:12;0;49	92628;8	47983;0;0;71;
$GPXUP;3637;08:36:13;0;49	92626;8	47956;0;0;69;
$GPXUP;3637;08:36:14;0;49	9262;8	4793;0;0;69;
$GPXUP;3637;08:36:15;0;49	92616;8	47905;0;0;70;
$GPXUP;3637;08:36:16;0;49	92615;8	47878;0;0;67;
$GPXUP;3637;08:36:17;0;49	92619;8	47853;0;0;65;
$GPXUP;3637;08:36:18;0;49	9263;8	47836;0;0;54;
$GPXUP;3637;08:36:19;0;49	92647;8	4783;0;0;55;
$GPXUP;3637;08:36:20;0;49	92666;8	4783;0;0;58;
$GPXUP;3637;08:36:21;0;49	92681;8	47834;0;0;54;
$GPXUP;3637;08:36:22;0;49	92695;8	4784;0;0;50;
$GPXUP;3637;08:36:23;0;49	92708;8	47846;0;0;50;
$GPXUP;3637;08:36:24;0;49	9272;8	47853;0;0;47;
$GPXUP;3637;08:36:25;0;49	9273;8	47864;0;0;47;
$GPXUP;3637;08:36:26;0;49	92736;8	47881;0;0;48;
$GPXUP;3637;08:36:27;0;49	92741;8	47899;0;0;48;
$GPXUP;3637;08:36:28;0;49	92746;8	47917;0;0;47;
$GPXUP;3637;08:36:29;0;49	92752;8	47932;0;0;47;
$GPXUP;3637;08:36:30;0;49	9276;8	47947;0;0;47;
$GPXUP;3637;08:36:31;0;49	92767;8	47962;0;0;46;
$GPXUP;3637;08:36:32;0;49	92775;8	47974;0;0;45;
$GPXUP;3637;08:36:33;0;49	92784;8	47985;0;0;44;
$GPXUP;3637;08:36:34;0;49	92795;8	47994;0;0;50;
$GPXUP;3637;08:36:35;0;49	92805;8	48006;0;0;52;
$GPXUP;3637;08:36:36;0;49	92814;8	4802;0;0;52;
$GPXUP;3637;08:36:37;0;49	92821;8	48038;0;0;51;
$GPXUP;3637;08:36:38;0;49	92825;8	48057;0;0;51;
$GPXUP;3637;08:36:39;0;49	92829;8	48076;0;0;50;
$GPXUP;3637;08:36:40;0;49	92834;8	48093;0;0;47;
$GPXUP;3637;08:36:41;0;49	92842;8	48107;0;0;48;
$GPXUP;3637;08:36:42;0;49	92851;8	4812;0;0;50;
$GPXUP;3637;08:36:43;0;49	92863;8	48128;0;0;51;
$GPXUP;3637;08:36:44;0;49	92876;8	48132;0;0;53;
$GPXUP;3637;08:36:45;0;49	9289;8	48131;0;0;55;
$GPXUP;3637;08:36:46;0;49	92904;8	4813;0;0;55;
$GPXUP;3637;08:36:47;0;49	92918;8	4813;0;0;58;
$GPXUP;3637;08:36:48;0;49	92932;8	48128;0;0;59;
$GPXUP;3637;08:36:49;0;49	92948;8	48125;0;0;65;
$GPXUP;3637;08:36:50;0;49	92964;8	48117;0;0;71;
$GPXUP;3637;08:36:51;0;49	9298;8	48108;0;0;69;
$GPXUP;3637;08:36:52;0;49	92997;8	48101;0;0;67;
$GPXUP;3637;08:36:53;0;49	93013;8	48097;0;0;66;
$GPXUP;3637;08:36:54;0;49	9303;8	48093;0;0;65;
$GPXUP;3637;08:36:55;0;49	93046;8	4809;0;0;65;
$GPXUP;3637;08:36:56;0;49	93062;8	48086;0;0;64;
$GPXUP;3637;08:36:57;0;49	93078;8	48079;0;0;64;
$GPXUP;3637;08:36:58;0;49	93093;8	48072;0;0;62;
$GPXUP;3637;08:36:59;0;49	93108;8	4807;0;0;61;
$GPXUP;3637;08:37:00;0;49	93123;8	48069;0;0;61;
$GPXUP;3637;08:37:01;0;49	93138;8	48071;0;0;59;
$GPXUP;3637;08:37:02;0;49	93153;8	48075;0;0;58;
$GPXUP;3637;08:37:03;0;49	93166;8	48081;0;0;56;
$GPXUP;3637;08:37:04;0;49	93178;8	48091;0;0;55;
$GPXUP;3637;08:37:05;0;49	9319;8	48103;0;0;54;
$GPXUP;3637;08:37:06;0;49	932;8	48116;0;0;51;
$GPXUP;3637;08:37:07;0;49	93208;8	48128;0;0;45;
$GPXUP;3637;08:37:08;0;49	93216;8	4814;0;0;43;
$GPXUP;3637;08:37:09;0;49	93223;8	48153;0;0;44;
$GPXUP;3637;08:37:10;0;49	93228;8	48168;0;0;44;
$GPXUP;3637;08:37:11;0;49	93232;8	48184;0;0;45;
$GPXUP;3637;08:37:12;0;49	93236;8	482;0;0;46;
$GPXUP;3637;08:37:13;0;49	93241;8	48216;0;0;46;
$GPXUP;3637;08:37:14;0;49	93245;8	48233;0;0;47;
$GPXUP;3637;08:37:15;0;49	93248;8	48251;0;0;48;
$GPXUP;3637;08:37:16;0;49	93249;8	4827;0;0;49;
$GPXUP;3637;08:37:17;0;49	9325;8	48289;0;0;48;
$GPXUP;3637;08:37:18;0;49	93253;8	48308;0;0;52;
$GPXUP;3637;08:37:19;0;49	9326;8	48326;0;0;54;
$GPXUP;3637;08:37:20;0;49	93269;8	48341;0;0;56;
$GPXUP;3637;08:37:21;0;49	9328;8	48356;0;0;58;
$GPXUP;3637;08:37:22;0;49	93291;8	48368;0;0;54;
$GPXUP;3637;08:37:23;0;49	93302;8	48381;0;0;53;
$GPXUP;3637;08:37:24;0;49	93309;8	48398;0;0;55;
$GPXUP;3637;08:37:25;0;49	93312;8	48417;0;0;50;
$GPXUP;3637;08:37:26;0;49	93314;8	48435;0;0;47;
$GPXUP;3637;08:37:27;0;49	93318;8	48451;0;0;45;
$GPXUP;3637;08:37:28;0;49	93324;8	48467;0;0;45;
$GPXUP;3637;08:37:29;0;49	93328;8	48483;0;0;47;
$GPXUP;3637;08:37:30;0;49	93331;8	485;0;0;44;
$GPXUP;3637;08:37:31;0;49	93334;8	48516;0;0;42;
$GPXUP;3637;08:37:32;0;49	93338;8	48532;0;0;44;
$GPXUP;3637;08:37:33;0;49	93344;8	48546;0;0;45;
$GPXUP;3637;08:37:34;0;49	93353;8	48556;0;0;45;
$GPXUP;3637;08:37:35;0;49	93365;8	48561;0;0;48;
$GPXUP;3637;08:37:36;0;49	93377;8	4856;0;0;52;
$GPXUP;3637;08:37:37;0;49	9339;8	48554;0;0;54;
$GPXUP;3637;08:37:38;0;49	93404;8	48548;0;0;55;
$GPXUP;3637;08:37:39;0;49	93417;8	48541;0;0;58;
$GPXUP;3637;08:37:40;0;49	93431;8	48533;0;0;60;
$GPXUP;3637;08:37:41;0;49	93445;8	48524;0;0;61;
$GPXUP;3637;08:37:42;0;49	9346;8	48514;0;0;61;
$GPXUP;3637;08:37:43;0;49	93474;8	48506;0;0;61;
$GPXUP;3637;08:37:44;0;49	93488;8	485;0;0;57;
$GPXUP;3637;08:37:45;0;49	93502;8	48496;0;0;53;
$GPXUP;3637;08:37:46;0;49	93515;8	48496;0;0;48;
$GPXUP;3637;08:37:47;0;49	93527;8	48495;0;0;50;
$GPXUP;3637;08:37:48;0;49	9354;8	48491;0;0;57;
$GPXUP;3637;08:37:49;0;49	93555;8	48482;0;0;64;
$GPXUP;3637;08:37:50;0;49	9357;8	48474;0;0;62;
$GPXUP;3637;08:37:51;0;49	93586;8	48468;0;0;62;
$GPXUP;3637;08:37:52;0;49	936;8	48462;0;0;63;
$GPXUP;3637;08:37:53;0;49	93616;8	48457;0;0;63;
$GPXUP;3637;08:37:54;0;49	93631;8	48455;0;0;60;
$GPXUP;3637;08:37:55;0;49	93646;8	48454;0;0;60;
$GPXUP;3637;08:37:56;0;49	93662;8	4845;0;0;63;
$GPXUP;3637;08:37:57;0;49	93677;8	48442;0;0;65;
$GPXUP;3637;08:37:58;0;49	93692;8	48432;0;0;66;
$GPXUP;3637;08:37:59;0;49	93707;8	48423;0;0;63;
$GPXUP;3637;08:38:00;0;49	93722;8	48418;0;0;62;
$GPXUP;3637;08:38:01;0;49	93738;8	48413;0;0;64;
$GPXUP;3637;08:38:02;0;49	93754;8	48407;0;0;69;
$GPXUP;3637;08:38:03;0;49	93771;8	48402;0;0;66;
$GPXUP;3637;08:38:04;0;49	93787;8	48399;0;0;62;
$GPXUP;3637;08:38:05;0;49	93803;8	48398;0;0;61;
$GPXUP;3637;08:38:06;0;49	93818;8	48397;0;0;62;
$GPXUP;3637;08:38:07;0;49	93834;8	48395;0;0;64;
$GPXUP;3637;08:38:08;0;49	9385;8	48394;0;0;65;
$GPXUP;3637;08:38:09;0;49	93866;8	48394;0;0;66;
$GPXUP;3637;08:38:10;0;49	93883;8	48396;0;0;70;
$GPXUP;3637;08:38:11;0;49	93901;8	48398;0;0;72;
$GPXUP;3637;08:38:12;0;49	93919;8	484;0;0;71;
$GPXUP;3637;08:38:13;0;49	93936;8	48404;0;0;69;
$GPXUP;3637;08:38:14;0;49	93953;8	4841;0;0;69;
$GPXUP;3637;08:38:15;0;49	93968;8	4842;0;0;65;
$GPXUP;3637;08:38:16;0;49	93978;8	48434;0;0;60;
$GPXUP;3637;08:38:17;0;49	93983;8	48454;0;0;57;
$GPXUP;3637;08:38:18;0;49	93988;8	48474;0;0;52;
$GPXUP;3637;08:38:19;0;49	93994;8	48492;0;0;49;
$GPXUP;3637;08:38:20;0;49	94;8	48508;0;0;48;
$GPXUP;3637;08:38:21;0;49	94006;8	48524;0;0;47;
$GPXUP;3637;08:38:22;0;49	94013;8	48539;0;0;51;
$GPXUP;3637;08:38:23;0;49	94021;8	48556;0;0;52;
$GPXUP;3637;08:38:24;0;49	94027;8	48572;0;0;49;
$GPXUP;3637;08:38:25;0;49	94033;8	48588;0;0;45;
$GPXUP;3637;08:38:26;0;49	94039;8	48602;0;0;44;
$GPXUP;3637;08:38:27;0;49	94043;8	48618;0;0;46;
$GPXUP;3637;08:38:28;0;49	94044;8	48637;0;0;49;
$GPXUP;3637;08:38:29;0;49	94042;8	48656;0;0;51;
$GPXUP;3637;08:38:30;0;49	94042;8	48676;0;0;50;
$GPXUP;3637;08:38:31;0;49	94044;8	48694;0;0;43;
$GPXUP;3637;08:38:32;0;49	9405;8	48707;0;0;39;
$GPXUP;3637;08:38:33;0;49	94058;8	48715;0;0;36;
$GPXUP;3637;08:38:34;0;49	94071;8	48716;0;0;44;
$GPXUP;3637;08:38:35;0;49	94085;8	48709;0;0;54;
$GPXUP;3637;08:38:36;0;49	941;8	48702;0;0;57;
$GPXUP;3637;08:38:37;0;49	94114;8	48697;0;0;51;
$GPXUP;3637;08:38:38;0;49	94126;8	48696;0;0;49;
$GPXUP;3637;08:38:39;0;49	94137;8	48702;0;0;45;
$GPXUP;3637;08:38:40;0;49	94143;8	48715;0;0;42;
$GPXUP;3637;08:38:41;0;49	94148;8	4873;0;0;42;
$GPXUP;3637;08:38:42;0;49	94154;8	48744;0;0;42;
$GPXUP;3637;08:38:43;0;49	94162;8	48756;0;0;46;
$GPXUP;3637;08:38:44;0;49	94171;8	48768;0;0;48;
$GPXUP;3637;08:38:45;0;49	9418;8	4878;0;0;49;
$GPXUP;3637;08:38:46;0;49	9419;8	48792;0;0;50;
$GPXUP;3637;08:38:47;0;49	94202;8	488;0;0;51;
$GPXUP;3637;08:38:48;0;49	94215;8	48804;0;0;54;
$GPXUP;3637;08:38:49;0;49	94229;8	48808;0;0;58;
$GPXUP;3637;08:38:50;0;49	94244;8	48813;0;0;58;
$GPXUP;3637;08:38:51;0;49	94258;8	48818;0;0;57;
$GPXUP;3637;08:38:52;0;49	94271;8	48826;0;0;55;
$GPXUP;3637;08:38:53;0;49	94284;8	48832;0;0;53;
$GPXUP;3637;08:38:54;0;49	94298;8	48834;0;0;57;
$GPXUP;3637;08:38:55;0;49	94312;8	48834;0;0;58;
$GPXUP;3637;08:38:56;0;49	94327;8	48836;0;0;58;
$GPXUP;3637;08:38:57;0;49	94341;8	48842;0;0;57;
$GPXUP;3637;08:38:58;0;49	94355;8	48845;0;0;56;
$GPXUP;3637;08:38:59;0;49	94369;8	48844;0;0;58;
$GPXUP;3637;08:39:00;0;49	94384;8	48839;0;0;63;
$GPXUP;3637;08:39:01;0;49	944;8	48834;0;0;64;
$GPXUP;3637;08:39:02;0;49	94416;8	48829;0;0;67;
$GPXUP;3637;08:39:03;0;49	94432;8	48826;0;0;64;
$GPXUP;3637;08:39:04;0;49	94448;8	48829;0;0;63;
$GPXUP;3637;08:39:05;0;49	94462;8	48837;0;0;56;
$GPXUP;3637;08:39:06;0;49	94473;8	48849;0;0;54;
$GPXUP;3637;08:39:07;0;49	94484;8	48862;0;0;54;
$GPXUP;3637;08:39:08;0;49	94495;8	48874;0;0;52;
$GPXUP;3637;08:39:09;0;49	94507;8	48884;0;0;53;
$GPXUP;3637;08:39:10;0;49	94519;8	48894;0;0;54;
$GPXUP;3637;08:39:11;0;49	9453;8	48905;0;0;50;
$GPXUP;3637;08:39:12;0;49	94541;8	48912;0;0;49;
$GPXUP;3637;08:39:13;0;49	94554;8	48915;0;0;55;
$GPXUP;3637;08:39:14;0;49	94568;8	48916;0;0;52;
$GPXUP;3637;08:39:15;0;49	94581;8	48916;0;0;52;
$GPXUP;3637;08:39:16;0;49	94594;8	48916;0;0;52;
$GPXUP;3637;08:39:17;0;49	94608;8	48919;0;0;54;
$GPXUP;3637;08:39:18;0;49	9462;8	48924;0;0;52;
$GPXUP;3637;08:39:19;0;49	94633;8	4893;0;0;51;
$GPXUP;3637;08:39:20;0;49	94645;8	48934;0;0;51;
$GPXUP;3637;08:39:21;0;49	94658;8	48937;0;0;53;
$GPXUP;3637;08:39:22;0;49	94671;8	48942;0;0;52;
$GPXUP;3637;08:39:23;0;49	94683;8	48952;0;0;52;
$GPXUP;3637;08:39:24;0;49	94693;8	48964;0;0;52;
$GPXUP;3637;08:39:25;0;49	94701;8	48978;0;0;48;
$GPXUP;3637;08:39:26;0;49	94709;8	48992;0;0;47;
$GPXUP;3637;08:39:27;0;49	94719;8	49002;0;0;47;
$GPXUP;3637;08:39:28;0;49	94729;8	49012;0;0;51;
$GPXUP;3637;08:39:29;0;49	94739;8	49025;0;0;52;
$GPXUP;3637;08:39:30;0;49	94747;8	4904;0;0;51;
$GPXUP;3637;08:39:31;0;49	94754;8	49056;0;0;48;
$GPXUP;3637;08:39:32;0;49	94759;8	49072;0;0;45;
$GPXUP;3637;08:39:33;0;49	94765;8	49087;0;0;44;
$GPXUP;3637;08:39:34;0;49	94773;8	49099;0;0;44;
$GPXUP;3637;08:39:35;0;49	94783;8	49107;0;0;45;
$GPXUP;3637;08:39:36;0;49	94794;8	49111;0;0;45;
$GPXUP;3637;08:39:37;0;49	94806;8	49112;0;0;50;
$GPXUP;3637;08:39:38;0;49	94819;8	49108;0;0;54;
$GPXUP;3637;08:39:39;0;49	94832;8	491;0;0;58;
$GPXUP;3637;08:39:40;0;49	94846;8	49093;0;0;60;
$GPXUP;3637;08:39:41;0;49	94861;8	49088;0;0;60;
$GPXUP;3637;08:39:42;0;49	94876;8	49087;0;0;60;
$GPXUP;3637;08:39:43;0;49	94892;8	49084;0;0;62;
$GPXUP;3637;08:39:44;0;49	94907;8	49078;0;0;64;
$GPXUP;3637;08:39:45;0;49	94922;8	49072;0;0;64;
$GPXUP;3637;08:39:46;0;49	94938;8	49068;0;0;63;
$GPXUP;3637;08:39:47;0;49	94953;8	49066;0;0;58;
$GPXUP;3637;08:39:48;0;49	94968;8	49066;0;0;55;
$GPXUP;3637;08:39:49;0;49	94981;8	49068;0;0;53;
$GPXUP;3637;08:39:50;0;49	94994;8	49073;0;0;53;
$GPXUP;3637;08:39:51;0;49	95007;8	49078;0;0;51;
$GPXUP;3637;08:39:52;0;49	9502;8	49078;0;0;53;
$GPXUP;3637;08:39:53;0;49	95034;8	49076;0;0;57;
$GPXUP;3637;08:39:54;0;49	95049;8	49071;0;0;63;
$GPXUP;3637;08:39:55;0;49	95065;8	49067;0;0;61;
$GPXUP;3637;08:39:56;0;49	9508;8	49066;0;0;57;
$GPXUP;3637;08:39:57;0;49	95094;8	49069;0;0;55;
$GPXUP;3637;08:39:58;0;49	95108;8	49073;0;0;58;
$GPXUP;3637;08:39:59;0;49	95123;8	49073;0;0;63;
$GPXUP;3637;08:40:00;0;49	95139;8	49072;0;0;64;
$GPXUP;3637;08:40:01;0;49	95155;8	4907;0;0;64;
$GPXUP;3637;08:40:02;0;49	95172;8	49069;0;0;63;
$GPXUP;3637;08:40:03;0;49	95187;8	49066;0;0;61;
$GPXUP;3637;08:40:04;0;49	95201;8	49058;0;0;60;
$GPXUP;3637;08:40:05;0;49	95214;8	49045;0;0;63;
$GPXUP;3637;08:40:06;0;49	95228;8	49031;0;0;65;
$GPXUP;3637;08:40:07;0;49	95243;8	49016;0;0;72;
$GPXUP;3637;08:40:08;0;49	95258;8	49;0;0;76;
$GPXUP;3637;08:40:09;0;49	95274;8	48982;0;0;80;
$GPXUP;3637;08:40:10;0;49	95289;8	48961;0;0;80;
$GPXUP;3637;08:40:11;0;49	95305;8	48942;0;0;80;
$GPXUP;3637;08:40:12;0;49	95322;8	48926;0;0;81;
$GPXUP;3637;08:40:13;0;49	95341;8	48915;0;0;80;
$GPXUP;3637;08:40:14;0;49	9536;8	48912;0;0;76;
$GPXUP;3637;08:40:15;0;49	95377;8	48917;0;0;70;
$GPXUP;3637;08:40:16;0;49	95393;8	48928;0;0;67;
$GPXUP;3637;08:40:17;0;49	95408;8	48938;0;0;65;
$GPXUP;3637;08:40:18;0;49	95422;8	48945;0;0;58;
$GPXUP;3637;08:40:19;0;49	95434;8	48949;0;0;53;
$GPXUP;3637;08:40:20;0;49	95447;8	48947;0;0;55;
$GPXUP;3637;08:40:21;0;49	95461;8	48944;0;0;57;
$GPXUP;3637;08:40:22;0;49	95475;8	48941;0;0;58;
$GPXUP;3637;08:40:23;0;49	95489;8	4894;0;0;59;
$GPXUP;3637;08:40:24;0;49	95503;8	48942;0;0;56;
$GPXUP;3637;08:40:25;0;49	95516;8	48946;0;0;53;
$GPXUP;3637;08:40:26;0;49	9553;8	4895;0;0;54;
$GPXUP;3637;08:40:27;0;49	95542;8	48956;0;0;48;
$GPXUP;3637;08:40:28;0;49	95552;8	48965;0;0;46;
$GPXUP;3637;08:40:29;0;49	9556;8	48978;0;0;48;
$GPXUP;3637;08:40:30;0;49	95568;8	48991;0;0;46;
$GPXUP;3637;08:40:31;0;49	95578;8	49002;0;0;47;
$GPXUP;3637;08:40:32;0;49	95588;8	4901;0;0;48;
$GPXUP;3637;08:40:33;0;49	956;8	49012;0;0;52;
$GPXUP;3637;08:40:34;0;49	95614;8	49012;0;0;56;
$GPXUP;3637;08:40:35;0;49	95628;8	49012;0;0;56;
$GPXUP;3637;08:40:36;0;49	95642;8	49014;0;0;56;
$GPXUP;3637;08:40:37;0;49	95655;8	4902;0;0;51;
$GPXUP;3637;08:40:38;0;49	95665;8	49029;0;0;48;
$GPXUP;3637;08:40:39;0;49	95676;8	49039;0;0;48;
$GPXUP;3637;08:40:40;0;49	95687;8	49046;0;0;49;
$GPXUP;3637;08:40:41;0;49	95698;8	49054;0;0;50;
$GPXUP;3637;08:40:42;0;49	95708;8	49064;0;0;50;
$GPXUP;3637;08:40:43;0;49	95716;8	49078;0;0;50;
$GPXUP;3637;08:40:44;0;49	95724;8	49092;0;0;46;
$GPXUP;3637;08:40:45;0;49	95732;8	49104;0;0;45;
$GPXUP;3637;08:40:46;0;49	95744;8	49109;0;0;49;
$GPXUP;3637;08:40:47;0;49	95757;8	49108;0;0;53;
$GPXUP;3637;08:40:48;0;49	9577;8	491;0;0;58;
$GPXUP;3637;08:40:49;0;49	95784;8	49092;0;0;59;
$GPXUP;3637;08:40:50;0;49	95798;8	49085;0;0;62;
$GPXUP;3637;08:40:51;0;49	95814;8	49082;0;0;65;
$GPXUP;3637;08:40:52;0;49	9583;8	4908;0;0;65;
$GPXUP;3637;08:40:53;0;49	95846;8	49079;0;0;65;
$GPXUP;3637;08:40:54;0;49	95863;8	49077;0;0;69;
$GPXUP;3637;08:40:55;0;49	95882;8	49074;0;0;75;
$GPXUP;3637;08:40:56;0;49	959;8	49073;0;0;75;
$GPXUP;3637;08:40:57;0;49	95919;8	49075;0;0;72;
$GPXUP;3637;08:40:58;0;49	95936;8	49082;0;0;69;
$GPXUP;3637;08:40:59;0;49	95951;8	4909;0;0;64;
$GPXUP;3637;08:41:00;0;49	95965;8	49098;0;0;58;
$GPXUP;3637;08:41:01;0;49	95979;8	49102;0;0;57;
$GPXUP;3637;08:41:02;0;49	95992;8	49107;0;0;56;
$GPXUP;3637;08:41:03;0;49	96004;8	49117;0;0;55;
$GPXUP;3637;08:41:04;0;49	96013;8	49132;0;0;54;
$GPXUP;3637;08:41:05;0;49	9602;8	49149;0;0;52;
$GPXUP;3637;08:41:06;0;49	96026;8	49166;0;0;50;
$GPXUP;3637;08:41:07;0;49	96034;8	4918;0;0;48;
$GPXUP;3637;08:41:08;0;49	96044;8	49189;0;0;47;
$GPXUP;3637;08:41:09;0;49	96056;8	49196;0;0;50;
$GPXUP;3637;08:41:10;0;49	96068;8	49201;0;0;50;
$GPXUP;3637;08:41:11;0;49	9608;8	49206;0;0;49;
$GPXUP;3637;08:41:12;0;49	96092;8	4921;0;0;49;
$GPXUP;3637;08:41:13;0;49	96104;8	49212;0;0;52;
$GPXUP;3637;08:41:14;0;49	96117;8	49211;0;0;55;
$GPXUP;3637;08:41:15;0;49	96131;8	49206;0;0;57;
$GPXUP;3637;08:41:16;0;49	96145;8	49202;0;0;54;
$GPXUP;3637;08:41:17;0;49	96158;8	49197;0;0;54;
$GPXUP;3637;08:41:18;0;49	96171;8	4919;0;0;56;
$GPXUP;3637;08:41:19;0;49	96185;8	49183;0;0;59;
$GPXUP;3637;08:41:20;0;49	96199;8	49174;0;0;63;
$GPXUP;3637;08:41:21;0;49	96214;8	49164;0;0;65;
$GPXUP;3637;08:41:22;0;49	96229;8	49156;0;0;67;
$GPXUP;3637;08:41:23;0;49	96246;8	49152;0;0;67;
$GPXUP;3637;08:41:24;0;49	96262;8	49152;0;0;62;
$GPXUP;3637;08:41:25;0;49	96277;8	49155;0;0;61;
$GPXUP;3637;08:41:26;0;49	96292;8	49155;0;0;57;
$GPXUP;3637;08:41:27;0;49	96306;8	49153;0;0;55;
$GPXUP;3637;08:41:28;0;49	9632;8	49151;0;0;55;
$GPXUP;3637;08:41:29;0;49	96334;8	4915;0;0;57;
$GPXUP;3637;08:41:30;0;49	96348;8	49147;0;0;57;
$GPXUP;3637;08:41:31;0;49	96362;8	49145;0;0;56;
$GPXUP;3637;08:41:32;0;49	96376;8	4914;0;0;60;
$GPXUP;3637;08:41:33;0;49	96391;8	49133;0;0;66;
$GPXUP;3637;08:41:34;0;49	96406;8	49123;0;0;67;
$GPXUP;3637;08:41:35;0;49	96422;8	49115;0;0;68;
$GPXUP;3637;08:41:36;0;49	96438;8	49111;0;0;66;
$GPXUP;3637;08:41:37;0;49	96454;8	49112;0;0;64;
$GPXUP;3637;08:41:38;0;49	96468;8	49119;0;0;58;
$GPXUP;3637;08:41:39;0;49	96478;8	49133;0;0;55;
$GPXUP;3637;08:41:40;0;49	96487;8	49149;0;0;52;
$GPXUP;3637;08:41:41;0;49	96496;8	49163;0;0;49;
$GPXUP;3637;08:41:42;0;49	96506;8	49172;0;0;50;
$GPXUP;3637;08:41:43;0;49	96518;8	49178;0;0;54;
$GPXUP;3637;08:41:44;0;49	96531;8	49184;0;0;52;
$GPXUP;3637;08:41:45;0;49	96542;8	49193;0;0;52;
$GPXUP;3637;08:41:46;0;49	96553;8	49203;0;0;48;
$GPXUP;3637;08:41:47;0;49	96564;8	4921;0;0;48;
$GPXUP;3637;08:41:48;0;49	96575;8	49214;0;0;49;
$GPXUP;3637;08:41:49;0;49	96588;8	49214;0;0;51;
$GPXUP;3637;08:41:50;0;49	96601;8	49211;0;0;56;
$GPXUP;3637;08:41:51;0;49	96615;8	49208;0;0;56;
$GPXUP;3637;08:41:52;0;49	9663;8	49208;0;0;61;
$GPXUP;3637;08:41:53;0;49	96644;8	49212;0;0;60;
$GPXUP;3637;08:41:54;0;49	96659;8	49215;0;0;59;
$GPXUP;3637;08:41:55;0;49	96674;8	49217;0;0;55;
$GPXUP;3637;08:41:56;0;49	96687;8	49217;0;0;54;
$GPXUP;3637;08:41:57;0;49	96701;8	49216;0;0;53;
$GPXUP;3637;08:41:58;0;49	96714;8	49218;0;0;51;
$GPXUP;3637;08:41:59;0;49	96726;8	49223;0;0;50;
$GPXUP;3637;08:42:00;0;49	96738;8	49226;0;0;50;
$GPXUP;3637;08:42:01;0;49	9675;8	49226;0;0;51;
$GPXUP;3637;08:42:02;0;49	96763;8	49227;0;0;49;
$GPXUP;3637;08:42:03;0;49	96775;8	4923;0;0;49;
$GPXUP;3637;08:42:04;0;49	96787;8	49233;0;0;49;
$GPXUP;3637;08:42:05;0;49	96799;8	49237;0;0;51;
$GPXUP;3637;08:42:06;0;49	96812;8	49237;0;0;53;
$GPXUP;3637;08:42:07;0;49	96825;8	49231;0;0;54;
$GPXUP;3637;08:42:08;0;49	96838;8	49224;0;0;55;
$GPXUP;3637;08:42:09;0;49	96851;8	49218;0;0;53;
$GPXUP;3637;08:42:10;0;49	96864;8	49216;0;0;53;
$GPXUP;3637;08:42:11;0;49	96877;8	49212;0;0;55;
$GPXUP;3637;08:42:12;0;49	96891;8	49205;0;0;61;
$GPXUP;3637;08:42:13;0;49	96905;8	49193;0;0;69;
$GPXUP;3637;08:42:14;0;49	9692;8	49181;0;0;65;
$GPXUP;3637;08:42:15;0;49	96935;8	49173;0;0;66;
$GPXUP;3637;08:42:16;0;49	96951;8	4917;0;0;64;
$GPXUP;3637;08:42:17;0;49	96965;8	49174;0;0;57;
$GPXUP;3637;08:42:18;0;49	96979;8	49179;0;0;55;
$GPXUP;3637;08:42:19;0;49	96993;8	49182;0;0;56;
$GPXUP;3637;08:42:20;0;49	97007;8	4918;0;0;58;
$GPXUP;3637;08:42:21;0;49	97021;8	49176;0;0;58;
$GPXUP;3637;08:42:22;0;49	97035;8	49172;0;0;60;
$GPXUP;3637;08:42:23;0;49	9705;8	49168;0;0;64;
$GPXUP;3637;08:42:24;0;49	97065;8	49158;0;0;68;
$GPXUP;3637;08:42:25;0;49	9708;8	49145;0;0;70;
$GPXUP;3637;08:42:26;0;49	97095;8	49132;0;0;70;
$GPXUP;3637;08:42:27;0;49	97111;8	49121;0;0;71;
$GPXUP;3637;08:42:28;0;49	97128;8	49112;0;0;71;
$GPXUP;3637;08:42:29;0;49	97145;8	49104;0;0;71;
$GPXUP;3637;08:42:30;0;49	97162;8	49098;0;0;68;
$GPXUP;3637;08:42:31;0;49	97178;8	49096;0;0;64;
$GPXUP;3637;08:42:32;0;49	97194;8	49095;0;0;61;
$GPXUP;3637;08:42:33;0;49	97209;8	49094;0;0;59;
$GPXUP;3637;08:42:34;0;49	97223;8	49094;0;0;56;
$GPXUP;3637;08:42:35;0;49	97237;8	49095;0;0;53;
$GPXUP;3637;08:42:36;0;49	9725;8	49099;0;0;49;
$GPXUP;3637;08:42:37;0;49	97262;8	49105;0;0;49;
$GPXUP;3637;08:42:38;0;49	97273;8	49112;0;0;47;
$GPXUP;3637;08:42:39;0;49	97283;8	4912;0;0;45;
$GPXUP;3637;08:42:40;0;49	97293;8	49129;0;0;46;
$GPXUP;3637;08:42:41;0;49	97303;8	49135;0;0;42;
$GPXUP;3637;08:42:42;0;49	97315;8	49134;0;0;47;
$GPXUP;3637;08:42:43;0;49	97328;8	4913;0;0;52;
$GPXUP;3637;08:42:44;0;49	97341;8	4913;0;0;49;
$GPXUP;3637;08:42:45;0;49	97353;8	49132;0;0;48;
$GPXUP;3637;08:42:46;0;49	97364;8	49136;0;0;43;
$GPXUP;3637;08:42:47;0;49	97374;8	49144;0;0;43;
$GPXUP;3637;08:42:48;0;49	97383;8	49149;0;0;39;
$GPXUP;3637;08:42:49;0;49	97393;8	4915;0;0;38;
$GPXUP;3637;08:42:50;0;49	97405;8	49146;0;0;51;
$GPXUP;3637;08:42:51;0;49	97417;8	49145;0;0;49;
$GPXUP;3637;08:42:52;0;49	97427;8	49149;0;0;43;
$GPXUP;3637;08:42:53;0;49	97433;8	49159;0;0;37;
$GPXUP;3637;08:42:54;0;49	97435;8	49173;0;0;37;
$GPXUP;3637;08:42:55;0;49	97434;8	4919;0;0;41;
$GPXUP;3637;08:42:56;0;49	97436;8	49206;0;0;42;
$GPXUP;3637;08:42:57;0;49	9744;8	4922;0;0;39;
$GPXUP;3637;08:42:58;0;49	97447;8	4923;0;0;36;
$GPXUP;3637;08:42:59;0;49	97458;8	49234;0;0;40;
$GPXUP;3637;08:43:00;0;49	97469;8	49237;0;0;39;
$GPXUP;3637;08:43:01;0;49	97479;8	49239;0;0;38;
$GPXUP;3637;08:43:02;0;49	97491;8	49238;0;0;47;
$GPXUP;3637;08:43:03;0;49	97504;8	49237;0;0;49;
$GPXUP;3637;08:43:04;0;49	97516;8	49236;0;0;47;
$GPXUP;3637;08:43:05;0;49	97528;8	49233;0;0;48;
$GPXUP;3637;08:43:06;0;49	97541;8	49228;0;0;51;
$GPXUP;3637;08:43:07;0;49	97554;8	49221;0;0;54;
$GPXUP;3637;08:43:08;0;49	97567;8	49213;0;0;54;
$GPXUP;3637;08:43:09;0;49	97579;8	49202;0;0;56;
$GPXUP;3637;08:43:10;0;49	97591;8	49189;0;0;58;
$GPXUP;3637;08:43:11;0;49	97603;8	49176;0;0;59;
$GPXUP;3637;08:43:12;0;49	97616;8	49164;0;0;60;
$GPXUP;3637;08:43:13;0;49	97629;8	49153;0;0;57;
$GPXUP;3637;08:43:14;0;49	97642;8	49142;0;0;57;
$GPXUP;3637;08:43:15;0;49	97655;8	49131;0;0;58;
$GPXUP;3637;08:43:16;0;49	97667;8	49119;0;0;59;
$GPXUP;3637;08:43:17;0;49	97681;8	49109;0;0;60;
$GPXUP;3637;08:43:18;0;49	97695;8	49104;0;0;55;
$GPXUP;3637;08:43:19;0;49	97708;8	49103;0;0;52;
$GPXUP;3637;08:43:20;0;49	97721;8	49107;0;0;49;
$GPXUP;3637;08:43:21;0;49	97733;8	49112;0;0;49;
$GPXUP;3637;08:43:22;0;49	97746;8	49116;0;0;52;
$GPXUP;3637;08:43:23;0;49	97759;8	49114;0;0;57;
$GPXUP;3637;08:43:24;0;49	97774;8	49104;0;0;65;
$GPXUP;3637;08:43:25;0;49	97789;8	49096;0;0;60;
$GPXUP;3637;08:43:26;0;49	97804;8	49094;0;0;56;
$GPXUP;3637;08:43:27;0;49	97817;8	49097;0;0;51;
$GPXUP;3637;08:43:28;0;49	97828;8	49106;0;0;47;
$GPXUP;3637;08:43:29;0;49	97837;8	49118;0;0;46;
$GPXUP;3637;08:43:30;0;49	97846;8	49131;0;0;46;
$GPXUP;3637;08:43:31;0;49	97855;8	49143;0;0;46;
$GPXUP;3637;08:43:32;0;49	97866;8	4915;0;0;48;
$GPXUP;3637;08:43:33;0;49	97878;8	49154;0;0;49;
$GPXUP;3637;08:43:34;0;49	9789;8	49159;0;0;47;
$GPXUP;3637;08:43:35;0;49	979;8	49165;0;0;44;
$GPXUP;3637;08:43:36;0;49	97911;8	4917;0;0;44;
$GPXUP;3637;08:43:37;0;49	97922;8	4917;0;0;48;
$GPXUP;3637;08:43:38;0;49	97935;8	49167;0;0;52;
$GPXUP;3637;08:43:39;0;49	97948;8	49162;0;0;54;
$GPXUP;3637;08:43:40;0;49	97961;8	49156;0;0;54;
$GPXUP;3637;08:43:41;0;49	97974;8	49151;0;0;56;
$GPXUP;3637;08:43:42;0;49	97988;8	49147;0;0;60;
$GPXUP;3637;08:43:43;0;49	98003;8	49145;0;0;59;
$GPXUP;3637;08:43:44;0;49	98016;8	49149;0;0;52;
$GPXUP;3637;08:43:45;0;49	98028;8	49155;0;0;49;
$GPXUP;3637;08:43:46;0;49	9804;8	49158;0;0;47;
$GPXUP;3637;08:43:47;0;49	98051;8	49157;0;0;45;
$GPXUP;3637;08:43:48;0;49	98062;8	49153;0;0;49;
$GPXUP;3637;08:43:49;0;49	98075;8	49148;0;0;50;
$GPXUP;3637;08:43:50;0;49	98087;8	49145;0;0;52;
$GPXUP;3637;08:43:51;0;49	98101;8	49143;0;0;55;
$GPXUP;3637;08:43:52;0;49	98114;8	49143;0;0;51;
$GPXUP;3637;08:43:53;0;49	98127;8	49144;0;0;49;
$GPXUP;3637;08:43:54;0;49	98139;8	49143;0;0;51;
$GPXUP;3637;08:43:55;0;49	98152;8	49138;0;0;59;
$GPXUP;3637;08:43:56;0;49	98166;8	4913;0;0;60;
$GPXUP;3637;08:43:57;0;49	9818;8	49121;0;0;61;
$GPXUP;3637;08:43:58;0;49	98194;8	49114;0;0;55;
$GPXUP;3637;08:43:59;0;49	98207;8	49112;0;0;52;
$GPXUP;3637;08:44:00;0;49	9822;8	49115;0;0;55;
$GPXUP;3637;08:44:01;0;49	98233;8	49123;0;0;55;
$GPXUP;3637;08:44:02;0;49	98244;8	49133;0;0;50;
$GPXUP;3637;08:44:03;0;49	98252;8	49144;0;0;40;
$GPXUP;3637;08:44:04;0;49	98261;8	4915;0;0;37;
$GPXUP;3637;08:44:05;0;49	9827;8	49151;0;0;38;
$GPXUP;3637;08:44:06;0;49	98282;8	49144;0;0;47;
$GPXUP;3637;08:44:07;0;49	98295;8	49135;0;0;54;
$GPXUP;3637;08:44:08;0;49	98309;8	49126;0;0;59;
$GPXUP;3637;08:44:09;0;49	98322;8	49117;0;0;56;
$GPXUP;3637;08:44:10;0;49	98335;8	49112;0;0;50;
$GPXUP;3637;08:44:11;0;49	98347;8	49112;0;0;44;
$GPXUP;3637;08:44:12;0;49	98358;8	49113;0;0;47;
$GPXUP;3637;08:44:13;0;49	98371;8	49111;0;0;53;
$GPXUP;3637;08:44:14;0;49	98384;8	49104;0;0;60;
$GPXUP;3637;08:44:15;0;49	98398;8	49096;0;0;60;
$GPXUP;3637;08:44:16;0;49	98412;8	4909;0;0;55;
$GPXUP;3637;08:44:17;0;49	98425;8	4909;0;0;51;
$GPXUP;3637;08:44:18;0;49	98436;8	49097;0;0;46;
$GPXUP;3637;08:44:19;0;49	98446;8	49106;0;0;45;
$GPXUP;3637;08:44:20;0;49	98456;8	49115;0;0;44;
$GPXUP;3637;08:44:21;0;49	98466;8	49124;0;0;46;
$GPXUP;3637;08:44:22;0;49	98476;8	49131;0;0;47;
$GPXUP;3637;08:44:23;0;49	98488;8	49133;0;0;47;
$GPXUP;3637;08:44:24;0;49	98501;8	49128;0;0;53;
$GPXUP;3637;08:44:25;0;49	98514;8	4912;0;0;57;
$GPXUP;3637;08:44:26;0;49	98528;8	49113;0;0;60;
$GPXUP;3637;08:44:27;0;49	98542;8	49107;0;0;57;
$GPXUP;3637;08:44:28;0;49	98556;8	49104;0;0;57;
$GPXUP;3637;08:44:29;0;49	9857;8	49104;0;0;52;
$GPXUP;3637;08:44:30;0;49	98583;8	49108;0;0;51;
$GPXUP;3637;08:44:31;0;49	98594;8	49115;0;0;46;
$GPXUP;3637;08:44:32;0;49	98602;8	49126;0;0;44;
$GPXUP;3637;08:44:33;0;49	9861;8	49139;0;0;43;
$GPXUP;3637;08:44:34;0;49	98617;8	49151;0;0;40;
$GPXUP;3637;08:44:35;0;49	98624;8	4916;0;0;39;
$GPXUP;3637;08:44:36;0;49	98634;8	49164;0;0;40;
$GPXUP;3637;08:44:37;0;49	98646;8	49164;0;0;46;
$GPXUP;3637;08:44:38;0;49	98659;8	49159;0;0;55;
$GPXUP;3637;08:44:39;0;49	98673;8	49156;0;0;51;
$GPXUP;3637;08:44:40;0;49	98685;8	4916;0;0;48;
$GPXUP;3637;08:44:41;0;49	98695;8	49168;0;0;45;
$GPXUP;3637;08:44:42;0;49	98705;8	49176;0;0;45;
$GPXUP;3637;08:44:43;0;49	98716;8	49179;0;0;44;
$GPXUP;3637;08:44:44;0;49	98728;8	49177;0;0;47;
$GPXUP;3637;08:44:45;0;49	98741;8	49171;0;0;58;
$GPXUP;3637;08:44:46;0;49	98755;8	49162;0;0;58;
$GPXUP;3637;08:44:47;0;49	98768;8	49152;0;0;60;
$GPXUP;3637;08:44:48;0;49	98782;8	4914;0;0;61;
$GPXUP;3637;08:44:49;0;49	98795;8	49128;0;0;61;
$GPXUP;3637;08:44:50;0;49	9881;8	49119;0;0;62;
$GPXUP;3637;08:44:51;0;49	98825;8	49113;0;0;62;
$GPXUP;3637;08:44:52;0;49	9884;8	49111;0;0;58;
$GPXUP;3637;08:44:53;0;49	98854;8	49114;0;0;58;
$GPXUP;3637;08:44:54;0;49	98867;8	4912;0;0;55;
$GPXUP;3637;08:44:55;0;49	9888;8	49124;0;0;48;
$GPXUP;3637;08:44:56;0;49	98891;8	49125;0;0;44;
$GPXUP;3637;08:44:57;0;49	98902;8	49122;0;0;45;
$GPXUP;3637;08:44:58;0;49	98912;8	49119;0;0;44;
$GPXUP;3637;08:44:59;0;49	98923;8	49121;0;0;41;
$GPXUP;3637;08:45:00;0;49	98932;8	49126;0;0;40;
$GPXUP;3637;08:45:01;0;49	98942;8	4913;0;0;43;
$GPXUP;3637;08:45:02;0;49	98954;8	49128;0;0;45;
$GPXUP;3637;08:45:03;0;49	98966;8	49119;0;0;55;
$GPXUP;3637;08:45:04;0;49	98981;8	49106;0;0;68;
$GPXUP;3637;08:45:05;0;49	98996;8	49092;0;0;69;
$GPXUP;3637;08:45:06;0;49	9901;8	49076;0;0;68;
$GPXUP;3637;08:45:07;0;49	99025;8	4906;0;0;70;
$GPXUP;3637;08:45:08;0;49	9904;8	49043;0;0;78;
$GPXUP;3637;08:45:09;0;49	99055;8	49023;0;0;77;
$GPXUP;3637;08:45:10;0;49	99069;8	49002;0;0;81;
$GPXUP;3637;08:45:11;0;49	99082;8	48978;0;0;81;
$GPXUP;3637;08:45:12;0;49	99097;8	48956;0;0;79;
$GPXUP;3637;08:45:13;0;49	99113;8	48938;0;0;77;
$GPXUP;3637;08:45:14;0;49	99128;8	4892;0;0;74;
$GPXUP;3637;08:45:15;0;49	99143;8	48903;0;0;71;
$GPXUP;3637;08:45:16;0;49	99156;8	48887;0;0;66;
$GPXUP;3637;08:45:17;0;49	9917;8	48872;0;0;64;
$GPXUP;3637;08:45:18;0;49	99183;8	48858;0;0;64;
$GPXUP;3637;08:45:19;0;49	99197;8	48846;0;0;62;
$GPXUP;3637;08:45:20;0;49	99211;8	4884;0;0;56;
$GPXUP;3637;08:45:21;0;49	99225;8	48842;0;0;54;
$GPXUP;3637;08:45:22;0;49	99237;8	48846;0;0;49;
$GPXUP;3637;08:45:23;0;49	99249;8	48848;0;0;48;
$GPXUP;3637;08:45:24;0;49	99261;8	48846;0;0;50;
$GPXUP;3637;08:45:25;0;49	99274;8	48845;0;0;48;
$GPXUP;3637;08:45:26;0;49	99285;8	48848;0;0;46;
$GPXUP;3637;08:45:27;0;49	99295;8	48857;0;0;46;
$GPXUP;3637;08:45:28;0;49	99304;8	48868;0;0;46;
$GPXUP;3637;08:45:29;0;49	99313;8	4888;0;0;46;
$GPXUP;3637;08:45:30;0;49	99322;8	48891;0;0;45;
$GPXUP;3637;08:45:31;0;49	99334;8	48897;0;0;48;
$GPXUP;3637;08:45:32;0;49	99346;8	48897;0;0;48;
$GPXUP;3637;08:45:33;0;49	99358;8	4889;0;0;51;
$GPXUP;3637;08:45:34;0;49	99369;8	48879;0;0;51;
$GPXUP;3637;08:45:35;0;49	9938;8	48869;0;0;48;
$GPXUP;3637;08:45:36;0;49	99391;8	48864;0;0;48;
$GPXUP;3637;08:45:37;0;49	99402;8	48863;0;0;44;
$GPXUP;3637;08:45:38;0;49	99413;8	48864;0;0;40;
$GPXUP;3637;08:45:39;0;49	99423;8	48864;0;0;38;
$GPXUP;3637;08:45:40;0;49	99433;8	4886;0;0;44;
$GPXUP;3637;08:45:41;0;49	99443;8	48853;0;0;47;
$GPXUP;3637;08:45:42;0;49	99455;8	48846;0;0;52;
$GPXUP;3637;08:45:43;0;49	99468;8	48842;0;0;53;
$GPXUP;3637;08:45:44;0;49	99481;8	48842;0;0;52;
$GPXUP;3637;08:45:45;0;49	99494;8	4884;0;0;52;
$GPXUP;3637;08:45:46;0;49	99506;8	48836;0;0;51;
$GPXUP;3637;08:45:47;0;49	99518;8	4883;0;0;50;
$GPXUP;3637;08:45:48;0;49	9953;8	48824;0;0;52;
$GPXUP;3637;08:45:49;0;49	99542;8	48818;0;0;54;
$GPXUP;3637;08:45:50;0;49	99556;8	48813;0;0;55;
$GPXUP;3637;08:45:51;0;49	99569;8	48809;0;0;54;
$GPXUP;3637;08:45:52;0;49	99582;8	48804;0;0;55;
$GPXUP;3637;08:45:53;0;49	99596;8	48797;0;0;57;
$GPXUP;3637;08:45:54;0;49	99609;8	48788;0;0;59;
$GPXUP;3637;08:45:55;0;49	99623;8	4878;0;0;60;
$GPXUP;3637;08:45:56;0;49	99638;8	48773;0;0;61;
$GPXUP;3637;08:45:57;0;49	99652;8	48766;0;0;60;
$GPXUP;3637;08:45:58;0;49	99666;8	48759;0;0;57;
$GPXUP;3637;08:45:59;0;49	99679;8	48753;0;0;54;
$GPXUP;3637;08:46:00;0;49	99692;8	48746;0;0;53;
$GPXUP;3637;08:46:01;0;49	99704;8	48738;0;0;54;
$GPXUP;3637;08:46:02;0;49	99716;8	48729;0;0;52;
$GPXUP;3637;08:46:03;0;49	99728;8	48724;0;0;52;
$GPXUP;3637;08:46:04;0;49	99741;8	48723;0;0;50;
$GPXUP;3637;08:46:05;0;49	99754;8	48724;0;0;50;
$GPXUP;3637;08:46:06;0;49	99766;8	48726;0;0;49;
$GPXUP;3637;08:46:07;0;49	99778;8	48726;0;0;50;
$GPXUP;3637;08:46:08;0;49	99791;8	48724;0;0;55;
$GPXUP;3637;08:46:09;0;49	99804;8	48718;0;0;57;
$GPXUP;3637;08:46:10;0;49	99818;8	48714;0;0;53;
$GPXUP;3637;08:46:11;0;49	99831;8	48715;0;0;49;
$GPXUP;3637;08:46:12;0;49	99842;8	4872;0;0;49;
$GPXUP;3637;08:46:13;0;49	99853;8	48729;0;0;48;
$GPXUP;3637;08:46:14;0;49	99862;8	48742;0;0;48;
$GPXUP;3637;08:46:15;0;49	99871;8	48755;0;0;47;
$GPXUP;3637;08:46:16;0;49	9988;8	48767;0;0;44;
$GPXUP;3637;08:46:17;0;49	99889;8	48776;0;0;45;
$GPXUP;3637;08:46:18;0;49	99899;8	48782;0;0;43;
$GPXUP;3637;08:46:19;0;49	9991;8	48781;0;0;43;
$GPXUP;3637;08:46:20;0;49	99921;8	48774;0;0;48;
$GPXUP;3637;08:46:21;0;49	99933;8	48768;0;0;51;
$GPXUP;3637;08:46:22;0;49	99946;8	48762;0;0;57;
$GPXUP;3637;08:46:23;0;49	9996;8	48756;0;0;58;
$GPXUP;3637;08:46:24;0;49	99975;8	48748;0;0;58;
$GPXUP;3637;08:46:25;0;49	99989;8	48742;0;0;56;
$GPXUP;3637;08:46:26;0;50	00002;8	48738;0;0;56;
$GPXUP;3637;08:46:27;0;50	00016;8	48734;0;0;56;
$GPXUP;3637;08:46:28;0;50	0003;8	48731;0;0;56;
$GPXUP;3637;08:46:29;0;50	00044;8	48728;0;0;54;
$GPXUP;3637;08:46:30;0;50	00057;8	48726;0;0;51;
$GPXUP;3637;08:46:31;0;50	0007;8	48722;0;0;51;
$GPXUP;3637;08:46:32;0;50	00082;8	48716;0;0;53;
$GPXUP;3637;08:46:33;0;50	00095;8	4871;0;0;53;
$GPXUP;3637;08:46:34;0;50	00108;8	48704;0;0;55;
$GPXUP;3637;08:46:35;0;50	00121;8	48696;0;0;56;
$GPXUP;3637;08:46:36;0;50	00133;8	48685;0;0;59;
$GPXUP;3637;08:46:37;0;50	00146;8	48674;0;0;58;
$GPXUP;3637;08:46:38;0;50	00159;8	48666;0;0;54;
$GPXUP;3637;08:46:39;0;50	00172;8	48667;0;0;48;
$GPXUP;3637;08:46:40;0;50	00182;8	48676;0;0;46;
$GPXUP;3637;08:46:41;0;50	00192;8	48689;0;0;47;
$GPXUP;3637;08:46:42;0;50	002;8	48704;0;0;49;
$GPXUP;3637;08:46:43;0;50	00208;8	4872;0;0;51;
$GPXUP;3637;08:46:44;0;50	00217;8	48736;0;0;54;
$GPXUP;3637;08:46:45;0;50	00226;8	48752;0;0;56;
$GPXUP;3637;08:46:46;0;50	00234;8	48771;0;0;56;
$GPXUP;3637;08:46:47;0;50	0024;8	48791;0;0;56;
$GPXUP;3637;08:46:48;0;50	00248;8	4881;0;0;55;
$GPXUP;3637;08:46:49;0;50	00256;8	48826;0;0;52;
$GPXUP;3637;08:46:50;0;50	00267;8	48839;0;0;52;
$GPXUP;3637;08:46:51;0;50	00279;8	48846;0;0;55;
$GPXUP;3637;08:46:52;0;50	00293;8	48848;0;0;57;
$GPXUP;3637;08:46:53;0;50	00308;8	48849;0;0;55;
$GPXUP;3637;08:46:54;0;50	00321;8	48853;0;0;53;
$GPXUP;3637;08:46:55;0;50	00334;8	48859;0;0;55;
$GPXUP;3637;08:46:56;0;50	00348;8	48862;0;0;55;
$GPXUP;3637;08:46:57;0;50	00362;8	48858;0;0;60;
$GPXUP;3637;08:46:58;0;50	00378;8	48852;0;0;62;
$GPXUP;3637;08:46:59;0;50	00393;8	4885;0;0;58;
$GPXUP;3637;08:47:00;0;50	00407;8	48855;0;0;58;
$GPXUP;3637;08:47:01;0;50	00419;8	48866;0;0;55;
$GPXUP;3637;08:47:02;0;50	00428;8	48882;0;0;51;
$GPXUP;3637;08:47:03;0;50	00435;8	48898;0;0;49;
$GPXUP;3637;08:47:04;0;50	00443;8	48912;0;0;47;
$GPXUP;3637;08:47:05;0;50	00451;8	48926;0;0;48;
$GPXUP;3637;08:47:06;0;50	00461;8	48938;0;0;50;
$GPXUP;3637;08:47:07;0;50	00471;8	48948;0;0;51;
$GPXUP;3637;08:47:08;0;50	00483;8	48957;0;0;53;
$GPXUP;3637;08:47:09;0;50	00495;8	48965;0;0;53;
$GPXUP;3637;08:47:10;0;50	00506;8	48976;0;0;50;
$GPXUP;3637;08:47:11;0;50	00514;8	48989;0;0;44;
$GPXUP;3637;08:47:12;0;50	0052;8	49001;0;0;40;
$GPXUP;3637;08:47:13;0;50	00528;8	4901;0;0;40;
$GPXUP;3637;08:47:14;0;50	00538;8	49012;0;0;40;
$GPXUP;3637;08:47:15;0;50	00549;8	49009;0;0;48;
$GPXUP;3637;08:47:16;0;50	00562;8	49003;0;0;53;
$GPXUP;3637;08:47:17;0;50	00574;8	48998;0;0;52;
$GPXUP;3637;08:47:18;0;50	00587;8	48994;0;0;52;
$GPXUP;3637;08:47:19;0;50	006;8	48993;0;0;52;
$GPXUP;3637;08:47:20;0;50	00613;8	48994;0;0;52;
$GPXUP;3637;08:47:21;0;50	00626;8	48996;0;0;52;
$GPXUP;3637;08:47:22;0;50	00638;8	48998;0;0;50;
$GPXUP;3637;08:47:23;0;50	00651;8	48998;0;0;52;
$GPXUP;3637;08:47:24;0;50	00664;8	48992;0;0;57;
$GPXUP;3637;08:47:25;0;50	00677;8	48982;0;0;57;
$GPXUP;3637;08:47:26;0;50	0069;8	48973;0;0;55;
$GPXUP;3637;08:47:27;0;50	00702;8	48965;0;0;55;
$GPXUP;3637;08:47:28;0;50	00716;8	48957;0;0;61;
$GPXUP;3637;08:47:29;0;50	0073;8	48947;0;0;60;
$GPXUP;3637;08:47:30;0;50	00742;8	48939;0;0;53;
$GPXUP;3637;08:47:31;0;50	00754;8	48937;0;0;49;
$GPXUP;3637;08:47:32;0;50	00766;8	48938;0;0;47;
$GPXUP;3637;08:47:33;0;50	00778;8	48938;0;0;48;
$GPXUP;3637;08:47:34;0;50	00789;8	48936;0;0;49;
$GPXUP;3637;08:47:35;0;50	00802;8	48933;0;0;50;
$GPXUP;3637;08:47:36;0;50	00814;8	48929;0;0;52;
$GPXUP;3637;08:47:37;0;50	00827;8	48922;0;0;59;
$GPXUP;3637;08:47:38;0;50	0084;8	4891;0;0;64;
$GPXUP;3637;08:47:39;0;50	00852;8	48892;0;0;66;
$GPXUP;3637;08:47:40;0;50	00863;8	48873;0;0;67;
$GPXUP;3637;08:47:41;0;50	00875;8	48855;0;0;66;
$GPXUP;3637;08:47:42;0;50	00888;8	48841;0;0;63;
$GPXUP;3637;08:47:43;0;50	00901;8	48829;0;0;60;
$GPXUP;3637;08:47:44;0;50	00915;8	48819;0;0;60;
$GPXUP;3637;08:47:45;0;50	00928;8	4881;0;0;59;
$GPXUP;3637;08:47:46;0;50	00942;8	48802;0;0;63;
$GPXUP;3637;08:47:47;0;50	00957;8	48792;0;0;66;
$GPXUP;3637;08:47:48;0;50	00972;8	48784;0;0;64;
$GPXUP;3637;08:47:49;0;50	00988;8	48779;0;0;59;
$GPXUP;3637;08:47:50;0;50	01002;8	48778;0;0;57;
$GPXUP;3637;08:47:51;0;50	01016;8	48778;0;0;54;
$GPXUP;3637;08:47:52;0;50	0103;8	48778;0;0;52;
$GPXUP;3637;08:47:53;0;50	01043;8	48775;0;0;55;
$GPXUP;3637;08:47:54;0;50	01056;8	48768;0;0;61;
$GPXUP;3637;08:47:55;0;50	0107;8	48757;0;0;64;
$GPXUP;3637;08:47:56;0;50	01085;8	48749;0;0;62;
$GPXUP;3637;08:47:57;0;50	011;8	48747;0;0;60;
$GPXUP;3637;08:47:58;0;50	01116;8	48745;0;0;59;
$GPXUP;3637;08:47:59;0;50	0113;8	48742;0;0;58;
$GPXUP;3637;08:48:00;0;50	01145;8	48738;0;0;59;
$GPXUP;3637;08:48:01;0;50	01159;8	48732;0;0;59;
$GPXUP;3637;08:48:02;0;50	01173;8	48728;0;0;56;
$GPXUP;3637;08:48:03;0;50	01187;8	48725;0;0;54;
$GPXUP;3637;08:48:04;0;50	012;8	48722;0;0;56;
$GPXUP;3637;08:48:05;0;50	01214;8	4872;0;0;52;
$GPXUP;3637;08:48:06;0;50	01226;8	48723;0;0;47;
$GPXUP;3637;08:48:07;0;50	01236;8	48728;0;0;42;
$GPXUP;3637;08:48:08;0;50	01247;8	48728;0;0;46;
$GPXUP;3637;08:48:09;0;50	01259;8	48725;0;0;50;
$GPXUP;3637;08:48:10;0;50	01271;8	4872;0;0;54;
$GPXUP;3637;08:48:11;0;50	01285;8	48718;0;0;56;
$GPXUP;3637;08:48:12;0;50	01299;8	4872;0;0;53;
$GPXUP;3637;08:48:13;0;50	01311;8	48722;0;0;47;
$GPXUP;3637;08:48:14;0;50	01322;8	48725;0;0;46;
$GPXUP;3637;08:48:15;0;50	01333;8	48728;0;0;45;
$GPXUP;3637;08:48:16;0;50	01344;8	48731;0;0;46;
$GPXUP;3637;08:48:17;0;50	01355;8	48736;0;0;43;
$GPXUP;3637;08:48:18;0;50	01364;8	48744;0;0;44;
$GPXUP;3637;08:48:19;0;50	01374;8	48752;0;0;43;
$GPXUP;3637;08:48:20;0;50	01384;8	48758;0;0;43;
$GPXUP;3637;08:48:21;0;50	01394;8	48762;0;0;43;
$GPXUP;3637;08:48:22;0;50	01405;8	48764;0;0;44;
$GPXUP;3637;08:48:23;0;50	01416;8	48763;0;0;45;
$GPXUP;3637;08:48:24;0;50	01429;8	4876;0;0;52;
$GPXUP;3637;08:48:25;0;50	01443;8	48756;0;0;59;
$GPXUP;3637;08:48:26;0;50	01457;8	48749;0;0;61;
$GPXUP;3637;08:48:27;0;50	01472;8	4874;0;0;65;
$GPXUP;3637;08:48:28;0;50	01488;8	48732;0;0;69;
$GPXUP;3637;08:48:29;0;50	01505;8	48726;0;0;66;
$GPXUP;3637;08:48:30;0;50	0152;8	48727;0;0;57;
$GPXUP;3637;08:48:31;0;50	01534;8	48726;0;0;61;
$GPXUP;3637;08:48:32;0;50	0155;8	48722;0;0;65;
$GPXUP;3637;08:48:33;0;50	01566;8	48719;0;0;63;
$GPXUP;3637;08:48:34;0;50	01581;8	4872;0;0;55;
$GPXUP;3637;08:48:35;0;50	01594;8	48722;0;0;52;
$GPXUP;3637;08:48:36;0;50	01607;8	48725;0;0;53;
$GPXUP;3637;08:48:37;0;50	0162;8	48725;0;0;51;
$GPXUP;3637;08:48:38;0;50	01633;8	48722;0;0;54;
$GPXUP;3637;08:48:39;0;50	01646;8	48718;0;0;56;
$GPXUP;3637;08:48:40;0;50	0166;8	48713;0;0;57;
$GPXUP;3637;08:48:41;0;50	01674;8	48709;0;0;52;
$GPXUP;3637;08:48:42;0;50	01684;8	48712;0;0;41;
$GPXUP;3637;08:48:43;0;50	01693;8	48717;0;0;37;
$GPXUP;3637;08:48:44;0;50	017;8	48725;0;0;36;
$GPXUP;3637;08:48:45;0;50	01708;8	48734;0;0;37;
$GPXUP;3637;08:48:46;0;50	01716;8	4874;0;0;34;
$GPXUP;3637;08:48:47;0;50	01725;8	4874;0;0;36;
$GPXUP;3637;08:48:48;0;50	01736;8	48733;0;0;42;
$GPXUP;3637;08:48:49;0;50	01748;8	48725;0;0;52;
$GPXUP;3637;08:48:50;0;50	01762;8	48718;0;0;57;
$GPXUP;3637;08:48:51;0;50	01777;8	48712;0;0;58;
$GPXUP;3637;08:48:52;0;50	01791;8	48707;0;0;54;
$GPXUP;3637;08:48:53;0;50	01804;8	48702;0;0;52;
$GPXUP;3637;08:48:54;0;50	01817;8	48697;0;0;52;
$GPXUP;3637;08:48:55;0;50	01829;8	48694;0;0;46;
$GPXUP;3637;08:48:56;0;50	0184;8	48695;0;0;40;
$GPXUP;3637;08:48:57;0;50	01847;8	48703;0;0;36;
$GPXUP;3637;08:48:58;0;50	01855;8	48712;0;0;38;
$GPXUP;3637;08:48:59;0;50	01862;8	48722;0;0;37;
$GPXUP;3637;08:49:00;0;50	01866;8	48734;0;0;35;
$GPXUP;3637;08:49:01;0;50	01867;8	48748;0;0;35;
$GPXUP;3637;08:49:02;0;50	01863;8	48759;0;0;29;
$GPXUP;3637;08:49:03;0;50	01854;8	48754;0;0;22;
$GPXUP;3637;08:49:04;0;50	01842;8	4873;0;0;52;
$GPXUP;3637;08:49:05;0;50	01837;8	48707;0;0;53;
$GPXUP;3637;08:49:06;0;50	01838;8	48684;0;0;54;
$GPXUP;3637;08:49:07;0;50	01847;8	48663;0;0;51;
$GPXUP;3637;08:49:08;0;50	0186;8	48649;0;0;50;
$GPXUP;3637;08:49:09;0;50	01877;8	48645;0;0;55;
$GPXUP;3637;08:49:10;0;50	01891;8	48652;0;0;51;
$GPXUP;3637;08:49:11;0;50	019;8	48667;0;0;46;
$GPXUP;3637;08:49:12;0;50	01902;8	48684;0;0;38;
$GPXUP;3637;08:49:13;0;50	01909;8	48696;0;0;40;
$GPXUP;3637;08:49:14;0;50	01918;8	48704;0;0;40;
$GPXUP;3637;08:49:15;0;50	01928;8	48706;0;0;43;
$GPXUP;3637;08:49:16;0;50	01942;8	48701;0;0;51;
$GPXUP;3637;08:49:17;0;50	01957;8	48687;0;0;65;
$GPXUP;3637;08:49:18;0;50	01971;8	48672;0;0;67;
$GPXUP;3637;08:49:19;0;50	01985;8	48656;0;0;69;
$GPXUP;3637;08:49:20;0;50	02001;8	48642;0;0;71;
$GPXUP;3637;08:49:21;0;50	02017;8	48628;0;0;73;
$GPXUP;3637;08:49:22;0;50	02034;8	48617;0;0;74;
$GPXUP;3637;08:49:23;0;50	02051;8	4861;0;0;70;
$GPXUP;3637;08:49:24;0;50	02068;8	48607;0;0;68;
$GPXUP;3637;08:49:25;0;50	02084;8	48606;0;0;66;
$GPXUP;3637;08:49:26;0;50	021;8	48605;0;0;68;
$GPXUP;3637;08:49:27;0;50	02117;8	486;0;0;71;
$GPXUP;3637;08:49:28;0;50	02134;8	48596;0;0;69;
$GPXUP;3637;08:49:29;0;50	02151;8	48594;0;0;67;
$GPXUP;3637;08:49:30;0;50	02168;8	48596;0;0;66;
$GPXUP;3637;08:49:31;0;50	02184;8	48595;0;0;70;
$GPXUP;3637;08:49:32;0;50	02202;8	48592;0;0;72;
$GPXUP;3637;08:49:33;0;50	0222;8	4859;0;0;71;
$GPXUP;3637;08:49:34;0;50	02236;8	48595;0;0;68;
$GPXUP;3637;08:49:35;0;50	02252;8	486;0;0;65;
$GPXUP;3637;08:49:36;0;50	02267;8	48604;0;0;62;
$GPXUP;3637;08:49:37;0;50	02282;8	48605;0;0;62;
$GPXUP;3637;08:49:38;0;50	02297;8	48608;0;0;61;
$GPXUP;3637;08:49:39;0;50	02312;8	48612;0;0;61;
$GPXUP;3637;08:49:40;0;50	02326;8	48619;0;0;57;
$GPXUP;3637;08:49:41;0;50	02339;8	48624;0;0;55;
$GPXUP;3637;08:49:42;0;50	02352;8	48627;0;0;57;
$GPXUP;3637;08:49:43;0;50	02366;8	48628;0;0;59;
$GPXUP;3637;08:49:44;0;50	0238;8	48632;0;0;58;
$GPXUP;3637;08:49:45;0;50	02394;8	48637;0;0;58;
$GPXUP;3637;08:49:46;0;50	02408;8	48645;0;0;56;
$GPXUP;3637;08:49:47;0;50	02418;8	48656;0;0;53;
$GPXUP;3637;08:49:48;0;50	02428;8	4867;0;0;50;
$GPXUP;3637;08:49:49;0;50	02437;8	48681;0;0;47;
$GPXUP;3637;08:49:50;0;50	02448;8	48688;0;0;47;
$GPXUP;3637;08:49:51;0;50	0246;8	48692;0;0;56;
$GPXUP;3637;08:49:52;0;50	02474;8	48693;0;0;59;
$GPXUP;3637;08:49:53;0;50	02489;8	48694;0;0;60;
$GPXUP;3637;08:49:54;0;50	02504;8	48694;0;0;62;
$GPXUP;3637;08:49:55;0;50	0252;8	48694;0;0;62;
$GPXUP;3637;08:49:56;0;50	02535;8	48697;0;0;63;
$GPXUP;3637;08:49:57;0;50	02549;8	48704;0;0;60;
$GPXUP;3637;08:49:58;0;50	02562;8	48712;0;0;55;
$GPXUP;3637;08:49:59;0;50	02572;8	48724;0;0;51;
$GPXUP;3637;08:50:00;0;50	0258;8	48736;0;0;45;
$GPXUP;3637;08:50:01;0;50	02586;8	48748;0;0;42;
$GPXUP;3637;08:50:02;0;50	02592;8	4876;0;0;38;
$GPXUP;3637;08:50:03;0;50	02598;8	4877;0;0;37;
$GPXUP;3637;08:50:04;0;50	02604;8	48779;0;0;35;
$GPXUP;3637;08:50:05;0;50	02612;8	48785;0;0;34;
$GPXUP;3637;08:50:06;0;50	02619;8	4879;0;0;34;
$GPXUP;3637;08:50:07;0;50	02626;8	48797;0;0;33;
$GPXUP;3637;08:50:08;0;50	02633;8	48805;0;0;36;
$GPXUP;3637;08:50:09;0;50	0264;8	48813;0;0;38;
$GPXUP;3637;08:50:10;0;50	0265;8	48819;0;0;40;
$GPXUP;3637;08:50:11;0;50	02659;8	48825;0;0;45;
$GPXUP;3637;08:50:12;0;50	02669;8	48834;0;0;46;
$GPXUP;3637;08:50:13;0;50	02678;8	48844;0;0;46;
$GPXUP;3637;08:50:14;0;50	02687;8	48856;0;0;46;
$GPXUP;3637;08:50:15;0;50	02696;8	48868;0;0;48;
$GPXUP;3637;08:50:16;0;50	02707;8	48877;0;0;51;
$GPXUP;3637;08:50:17;0;50	02719;8	48885;0;0;53;
$GPXUP;3637;08:50:18;0;50	02732;8	48892;0;0;55;
$GPXUP;3637;08:50:19;0;50	02745;8	48898;0;0;55;
$GPXUP;3637;08:50:20;0;50	02759;8	48904;0;0;59;
$GPXUP;3637;08:50:21;0;50	02774;8	48908;0;0;62;
$GPXUP;3637;08:50:22;0;50	0279;8	48912;0;0;66;
$GPXUP;3637;08:50:23;0;50	02806;8	48917;0;0;66;
$GPXUP;3637;08:50:24;0;50	02822;8	48923;0;0;69;
$GPXUP;3637;08:50:25;0;50	02838;8	48934;0;0;67;
$GPXUP;3637;08:50:26;0;50	0285;8	48947;0;0;61;
$GPXUP;3637;08:50:27;0;50	02859;8	48963;0;0;60;
$GPXUP;3637;08:50:28;0;50	02866;8	4898;0;0;52;
$GPXUP;3637;08:50:29;0;50	02872;8	48997;0;0;50;
$GPXUP;3637;08:50:30;0;50	02874;8	49015;0;0;47;
$GPXUP;3637;08:50:31;0;50	02875;8	49033;0;0;47;
$GPXUP;3637;08:50:32;0;50	02878;8	4905;0;0;41;
$GPXUP;3637;08:50:33;0;50	02884;8	49065;0;0;51;
$GPXUP;3637;08:50:34;0;50	0289;8	49081;0;0;50;
$GPXUP;3637;08:50:35;0;50	02898;8	49096;0;0;49;
$GPXUP;3637;08:50:36;0;50	02907;8	49108;0;0;47;
$GPXUP;3637;08:50:37;0;50	02918;8	49116;0;0;48;
$GPXUP;3637;08:50:38;0;50	02929;8	49125;0;0;49;
$GPXUP;3637;08:50:39;0;50	02939;8	49136;0;0;52;
$GPXUP;3637;08:50:40;0;50	0295;8	49148;0;0;54;
$GPXUP;3637;08:50:41;0;50	02963;8	49157;0;0;59;
$GPXUP;3637;08:50:42;0;50	02976;8	49167;0;0;57;
$GPXUP;3637;08:50:43;0;50	0299;8	49174;0;0;58;
$GPXUP;3637;08:50:44;0;50	03005;8	4918;0;0;62;
$GPXUP;3637;08:50:45;0;50	0302;8	49188;0;0;62;
$GPXUP;3637;08:50:46;0;50	03035;8	49196;0;0;62;
$GPXUP;3637;08:50:47;0;50	0305;8	49202;0;0;60;
$GPXUP;3637;08:50:48;0;50	03064;8	49207;0;0;57;
$GPXUP;3637;08:50:49;0;50	03076;8	49217;0;0;55;
$GPXUP;3637;08:50:50;0;50	03088;8	49231;0;0;59;
$GPXUP;3637;08:50:51;0;50	031;8	49244;0;0;62;
$GPXUP;3637;08:50:52;0;50	03115;8	49253;0;0;64;
$GPXUP;3637;08:50:53;0;50	03131;8	49257;0;0;63;
$GPXUP;3637;08:50:54;0;50	03146;8	4926;0;0;62;
$GPXUP;3637;08:50:55;0;50	03162;8	49264;0;0;66;
$GPXUP;3637;08:50:56;0;50	03179;8	49268;0;0;67;
$GPXUP;3637;08:50:57;0;50	03195;8	49274;0;0;65;
$GPXUP;3637;08:50:58;0;50	0321;8	49282;0;0;63;
$GPXUP;3637;08:50:59;0;50	03225;8	4929;0;0;60;
$GPXUP;3637;08:51:00;0;50	03236;8	49302;0;0;55;
$GPXUP;3637;08:51:01;0;50	03246;8	49313;0;0;48;
$GPXUP;3637;08:51:02;0;50	03257;8	4932;0;0;46;
$GPXUP;3637;08:51:03;0;50	03269;8	49321;0;0;50;
$GPXUP;3637;08:51:04;0;50	03284;8	4932;0;0;63;
$GPXUP;3637;08:51:05;0;50	033;8	49321;0;0;62;
$GPXUP;3637;08:51:06;0;50	03314;8	49326;0;0;55;
$GPXUP;3637;08:51:07;0;50	03327;8	49331;0;0;54;
$GPXUP;3637;08:51:08;0;50	03341;8	49333;0;0;56;
$GPXUP;3637;08:51:09;0;50	03355;8	49334;0;0;57;
$GPXUP;3637;08:51:10;0;50	03369;8	49338;0;0;60;
$GPXUP;3637;08:51:11;0;50	03383;8	49345;0;0;59;
$GPXUP;3637;08:51:12;0;50	03395;8	49359;0;0;61;
$GPXUP;3637;08:51:13;0;50	03399;8	49383;0;0;59;
$GPXUP;3637;08:51:14;0;50	03396;8	49405;0;0;54;
$GPXUP;3637;08:51:15;0;50	03394;8	49425;0;0;46;
$GPXUP;3637;08:51:16;0;50	03395;8	4944;0;0;34;
$GPXUP;3637;08:51:17;0;50	034;8	4945;0;0;35;
$GPXUP;3637;08:51:18;0;50	03406;8	49461;0;0;44;
$GPXUP;3637;08:51:19;0;50	03411;8	49476;0;0;46;
$GPXUP;3637;08:51:20;0;50	03415;8	49492;0;0;41;
$GPXUP;3637;08:51:21;0;50	03418;8	49506;0;0;39;
$GPXUP;3637;08:51:22;0;50	03424;8	49518;0;0;36;
$GPXUP;3637;08:51:23;0;50	03431;8	49524;0;0;32;
$GPXUP;3637;08:51:24;0;50	0344;8	49527;0;0;36;
$GPXUP;3637;08:51:25;0;50	03451;8	49526;0;0;44;
$GPXUP;3637;08:51:26;0;50	03465;8	49523;0;0;50;
$GPXUP;3637;08:51:27;0;50	03481;8	49519;0;0;57;
$GPXUP;3637;08:51:28;0;50	03498;8	49517;0;0;63;
$GPXUP;3637;08:51:29;0;50	03516;8	49515;0;0;68;
$GPXUP;3637;08:51:30;0;50	03535;8	49511;0;0;70;
$GPXUP;3637;08:51:31;0;50	03553;8	49507;0;0;70;
$GPXUP;3637;08:51:32;0;50	03571;8	49506;0;0;67;
$GPXUP;3637;08:51:33;0;50	03588;8	4951;0;0;68;
$GPXUP;3637;08:51:34;0;50	03605;8	49519;0;0;69;
$GPXUP;3637;08:51:35;0;50	03619;8	4953;0;0;63;
$GPXUP;3637;08:51:36;0;50	03631;8	49543;0;0;56;
$GPXUP;3637;08:51:37;0;50	03642;8	49554;0;0;53;
$GPXUP;3637;08:51:38;0;50	03654;8	49563;0;0;52;
$GPXUP;3637;08:51:39;0;50	03665;8	49573;0;0;49;
$GPXUP;3637;08:51:40;0;50	03673;8	49586;0;0;47;
$GPXUP;3637;08:51:41;0;50	03678;8	49601;0;0;46;
$GPXUP;3637;08:51:42;0;50	03682;8	49618;0;0;44;
$GPXUP;3637;08:51:43;0;50	03687;8	49634;0;0;45;
$GPXUP;3637;08:51:44;0;50	03692;8	4965;0;0;47;
$GPXUP;3637;08:51:45;0;50	03694;8	49668;0;0;47;
$GPXUP;3637;08:51:46;0;50	03693;8	49686;0;0;48;
$GPXUP;3637;08:51:47;0;50	03691;8	49705;0;0;48;
$GPXUP;3637;08:51:48;0;50	0369;8	49724;0;0;48;
$GPXUP;3637;08:51:49;0;50	03692;8	49743;0;0;52;
$GPXUP;3637;08:51:50;0;50	03696;8	49762;0;0;53;
$GPXUP;3637;08:51:51;0;50	037;8	49782;0;0;53;
$GPXUP;3637;08:51:52;0;50	03703;8	49802;0;0;52;
$GPXUP;3637;08:51:53;0;50	03706;8	49821;0;0;52;
$GPXUP;3637;08:51:54;0;50	0371;8	4984;0;0;51;
$GPXUP;3637;08:51:55;0;50	03716;8	49858;0;0;51;
$GPXUP;3637;08:51:56;0;50	03723;8	49874;0;0;51;
$GPXUP;3637;08:51:57;0;50	03732;8	4989;0;0;52;
$GPXUP;3637;08:51:58;0;50	0374;8	49904;0;0;52;
$GPXUP;3637;08:51:59;0;50	0375;8	49918;0;0;50;
$GPXUP;3637;08:52:00;0;50	0376;8	49927;0;0;47;
$GPXUP;3637;08:52:01;0;50	03772;8	49934;0;0;47;
$GPXUP;3637;08:52:02;0;50	03784;8	49942;0;0;54;
$GPXUP;3637;08:52:03;0;50	03798;8	49952;0;0;62;
$GPXUP;3637;08:52:04;0;50	03812;8	49965;0;0;66;
$GPXUP;3637;08:52:05;0;50	03827;8	49978;0;0;69;
$GPXUP;3637;08:52:06;0;50	03842;8	49992;0;0;70;
$GPXUP;3637;08:52:07;0;50	03855;8	5001;0;0;71;
$GPXUP;3637;08:52:08;0;50	03866;8	5003;0;0;65;
$GPXUP;3637;08:52:09;0;50	03874;8	50049;0;0;58;
$GPXUP;3637;08:52:10;0;50	03882;8	50067;0;0;56;
$GPXUP;3637;08:52:11;0;50	0389;8	50085;0;0;55;
$GPXUP;3637;08:52:12;0;50	03898;8	501;0;0;54;
$GPXUP;3637;08:52:13;0;50	0391;8	50112;0;0;52;
$GPXUP;3637;08:52:14;0;50	03922;8	50123;0;0;54;
$GPXUP;3637;08:52:15;0;50	03935;8	50135;0;0;62;
$GPXUP;3637;08:52:16;0;50	0395;8	5015;0;0;70;
$GPXUP;3637;08:52:17;0;50	03963;8	50169;0;0;69;
$GPXUP;3637;08:52:18;0;50	03976;8	50187;0;0;66;
$GPXUP;3637;08:52:19;0;50	03988;8	50204;0;0;65;
$GPXUP;3637;08:52:20;0;50	04002;8	50218;0;0;64;
$GPXUP;3637;08:52:21;0;50	04017;8	50227;0;0;63;
$GPXUP;3637;08:52:22;0;50	04031;8	50237;0;0;60;
$GPXUP;3637;08:52:23;0;50	04044;8	50249;0;0;59;
$GPXUP;3637;08:52:24;0;50	04056;8	50263;0;0;59;
$GPXUP;3637;08:52:25;0;50	04066;8	50279;0;0;57;
$GPXUP;3637;08:52:26;0;50	04077;8	50293;0;0;56;
$GPXUP;3637;08:52:27;0;50	04087;8	50309;0;0;59;
$GPXUP;3637;08:52:28;0;50	04095;8	50329;0;0;63;
$GPXUP;3637;08:52:29;0;50	041;8	50351;0;0;60;
$GPXUP;3637;08:52:30;0;50	04101;8	50374;0;0;56;
$GPXUP;3637;08:52:31;0;50	04101;8	50394;0;0;51;
$GPXUP;3637;08:52:32;0;50	04102;8	50413;0;0;46;
$GPXUP;3637;08:52:33;0;50	04106;8	50428;0;0;40;
$GPXUP;3637;08:52:34;0;50	04114;8	5044;0;0;45;
$GPXUP;3637;08:52:35;0;50	04122;8	5045;0;0;44;
$GPXUP;3637;08:52:36;0;50	04132;8	50459;0;0;44;
$GPXUP;3637;08:52:37;0;50	04143;8	50464;0;0;46;
$GPXUP;3637;08:52:38;0;50	04155;8	50468;0;0;51;
$GPXUP;3637;08:52:39;0;50	04168;8	50471;0;0;54;
$GPXUP;3637;08:52:40;0;50	04181;8	50476;0;0;54;
$GPXUP;3637;08:52:41;0;50	04193;8	50484;0;0;51;
$GPXUP;3637;08:52:42;0;50	04204;8	50494;0;0;49;
$GPXUP;3637;08:52:43;0;50	04213;8	50506;0;0;47;
$GPXUP;3637;08:52:44;0;50	04222;8	50517;0;0;45;
$GPXUP;3637;08:52:45;0;50	04232;8	50526;0;0;46;
$GPXUP;3637;08:52:46;0;50	04243;8	5053;0;0;46;
$GPXUP;3637;08:52:47;0;50	04255;8	50532;0;0;48;
$GPXUP;3637;08:52:48;0;50	04268;8	50535;0;0;54;
$GPXUP;3637;08:52:49;0;50	04282;8	50541;0;0;56;
$GPXUP;3637;08:52:50;0;50	04296;8	50552;0;0;60;
$GPXUP;3637;08:52:51;0;50	04307;8	50565;0;0;60;
$GPXUP;3637;08:52:52;0;50	04318;8	50579;0;0;53;
$GPXUP;3637;08:52:53;0;50	04328;8	50593;0;0;54;
$GPXUP;3637;08:52:54;0;50	04334;8	50609;0;0;53;
$GPXUP;3637;08:52:55;0;50	04336;8	50627;0;0;44;
$GPXUP;3637;08:52:56;0;50	0434;8	50641;0;0;40;
$GPXUP;3637;08:52:57;0;50	04347;8	50652;0;0;36;
$GPXUP;3637;08:52:58;0;50	04355;8	5066;0;0;38;
$GPXUP;3637;08:52:59;0;50	04364;8	50669;0;0;41;
$GPXUP;3637;08:53:00;0;50	04377;8	50678;0;0;57;
$GPXUP;3637;08:53:01;0;50	0439;8	50686;0;0;55;
$GPXUP;3637;08:53:02;0;50	04404;8	50693;0;0;54;
$GPXUP;3637;08:53:03;0;50	04418;8	50699;0;0;57;
$GPXUP;3637;08:53:04;0;50	04432;8	50709;0;0;61;
$GPXUP;3637;08:53:05;0;50	04446;8	50722;0;0;64;
$GPXUP;3637;08:53:06;0;50	04459;8	50736;0;0;62;
$GPXUP;3637;08:53:07;0;50	04471;8	5075;0;0;58;
$GPXUP;3637;08:53:08;0;50	04482;8	50764;0;0;54;
$GPXUP;3637;08:53:09;0;50	04492;8	50777;0;0;51;
$GPXUP;3637;08:53:10;0;50	04501;8	5079;0;0;47;
$GPXUP;3637;08:53:11;0;50	04511;8	50798;0;0;47;
$GPXUP;3637;08:53:12;0;50	04523;8	50803;0;0;48;
$GPXUP;3637;08:53:13;0;50	04535;8	50807;0;0;49;
$GPXUP;3637;08:53:14;0;50	04547;8	50811;0;0;50;
$GPXUP;3637;08:53:15;0;50	04559;8	50815;0;0;50;
$GPXUP;3637;08:53:16;0;50	04572;8	50818;0;0;49;
$GPXUP;3637;08:53:17;0;50	04584;8	50823;0;0;50;
$GPXUP;3637;08:53:18;0;50	04596;8	50827;0;0;52;
$GPXUP;3637;08:53:19;0;50	04609;8	5083;0;0;53;
$GPXUP;3637;08:53:20;0;50	04622;8	50834;0;0;55;
$GPXUP;3637;08:53:21;0;50	04636;8	5084;0;0;58;
$GPXUP;3637;08:53:22;0;50	04648;8	5085;0;0;53;
$GPXUP;3637;08:53:23;0;50	0466;8	50858;0;0;53;
$GPXUP;3637;08:53:24;0;50	04673;8	50861;0;0;53;
$GPXUP;3637;08:53:25;0;50	04686;8	5086;0;0;51;
$GPXUP;3637;08:53:26;0;50	04698;8	50862;0;0;50;
$GPXUP;3637;08:53:27;0;50	04708;8	5087;0;0;48;
$GPXUP;3637;08:53:28;0;50	04715;8	50886;0;0;50;
$GPXUP;3637;08:53:29;0;50	04722;8	50903;0;0;48;
$GPXUP;3637;08:53:30;0;50	04728;8	50918;0;0;44;
$GPXUP;3637;08:53:31;0;50	04734;8	50932;0;0;41;
$GPXUP;3637;08:53:32;0;50	04738;8	50946;0;0;40;
$GPXUP;3637;08:53:33;0;50	04742;8	50959;0;0;36;
$GPXUP;3637;08:53:34;0;50	04746;8	5097;0;0;33;
$GPXUP;3637;08:53:35;0;50	04752;8	50978;0;0;33;
$GPXUP;3637;08:53:36;0;50	04759;8	50985;0;0;36;
$GPXUP;3637;08:53:37;0;50	04768;8	50992;0;0;40;
$GPXUP;3637;08:53:38;0;50	04776;8	51;0;0;44;
$GPXUP;3637;08:53:39;0;50	04786;8	51008;0;0;45;
$GPXUP;3637;08:53:40;0;50	04796;8	51017;0;0;46;
$GPXUP;3637;08:53:41;0;50	04804;8	51029;0;0;46;
$GPXUP;3637;08:53:42;0;50	0481;8	51044;0;0;44;
$GPXUP;3637;08:53:43;0;50	04816;8	51058;0;0;45;
$GPXUP;3637;08:53:44;0;50	04824;8	51071;0;0;45;
$GPXUP;3637;08:53:45;0;50	04833;8	51082;0;0;47;
$GPXUP;3637;08:53:46;0;50	04844;8	51091;0;0;50;
$GPXUP;3637;08:53:47;0;50	04855;8	51098;0;0;52;
$GPXUP;3637;08:53:48;0;50	04867;8	51106;0;0;52;
$GPXUP;3637;08:53:49;0;50	0488;8	5111;0;0;54;
$GPXUP;3637;08:53:50;0;50	04893;8	51114;0;0;55;
$GPXUP;3637;08:53:51;0;50	04907;8	51116;0;0;56;
$GPXUP;3637;08:53:52;0;50	04921;8	5112;0;0;58;
$GPXUP;3637;08:53:53;0;50	04936;8	51124;0;0;59;
$GPXUP;3637;08:53:54;0;50	04951;8	51125;0;0;58;
$GPXUP;3637;08:53:55;0;50	04965;8	51124;0;0;58;
$GPXUP;3637;08:53:56;0;50	0498;8	51121;0;0;57;
$GPXUP;3637;08:53:57;0;50	04993;8	5112;0;0;51;
$GPXUP;3637;08:53:58;0;50	05005;8	51124;0;0;48;
$GPXUP;3637;08:53:59;0;50	05014;8	51136;0;0;47;
$GPXUP;3637;08:54:00;0;50	05019;8	51155;0;0;51;
$GPXUP;3637;08:54:01;0;50	05025;8	51172;0;0;49;
$GPXUP;3637;08:54:02;0;50	05034;8	51185;0;0;46;
$GPXUP;3637;08:54:03;0;50	05044;8	51192;0;0;44;
$GPXUP;3637;08:54:04;0;50	05054;8	51195;0;0;46;
$GPXUP;3637;08:54:05;0;50	05065;8	51199;0;0;50;
$GPXUP;3637;08:54:06;0;50	05077;8	51204;0;0;52;
$GPXUP;3637;08:54:07;0;50	05089;8	51212;0;0;51;
$GPXUP;3637;08:54:08;0;50	05099;8	51223;0;0;50;
$GPXUP;3637;08:54:09;0;50	05109;8	51235;0;0;49;
$GPXUP;3637;08:54:10;0;50	05119;8	51245;0;0;47;
$GPXUP;3637;08:54:11;0;50	05128;8	51256;0;0;44;
$GPXUP;3637;08:54:12;0;50	05136;8	51266;0;0;43;
$GPXUP;3637;08:54:13;0;50	05146;8	51273;0;0;43;
$GPXUP;3637;08:54:14;0;50	05157;8	51272;0;0;46;
$GPXUP;3637;08:54:15;0;50	05169;8	51269;0;0;45;
$GPXUP;3637;08:54:16;0;50	0518;8	51264;0;0;45;
$GPXUP;3637;08:54:17;0;50	0519;8	51261;0;0;40;
$GPXUP;3637;08:54:18;0;50	052;8	51263;0;0;37;
$GPXUP;3637;08:54:19;0;50	05205;8	51274;0;0;37;
$GPXUP;3637;08:54:20;0;50	05206;8	51295;0;0;45;
$GPXUP;3637;08:54:21;0;50	05206;8	51315;0;0;48;
$GPXUP;3637;08:54:22;0;50	05207;8	51335;0;0;48;
$GPXUP;3637;08:54:23;0;50	05209;8	51353;0;0;46;
$GPXUP;3637;08:54:24;0;50	05212;8	5137;0;0;45;
$GPXUP;3637;08:54:25;0;50	05216;8	51387;0;0;44;
$GPXUP;3637;08:54:26;0;50	0522;8	51402;0;0;41;
$GPXUP;3637;08:54:27;0;50	05227;8	51413;0;0;38;
$GPXUP;3637;08:54:28;0;50	05234;8	51423;0;0;38;
$GPXUP;3637;08:54:29;0;50	0524;8	51435;0;0;39;
$GPXUP;3637;08:54:30;0;50	05245;8	51448;0;0;40;
$GPXUP;3637;08:54:31;0;50	05251;8	51461;0;0;42;
$GPXUP;3637;08:54:32;0;50	05257;8	51473;0;0;41;
$GPXUP;3637;08:54:33;0;50	05265;8	51483;0;0;39;
$GPXUP;3637;08:54:34;0;50	05272;8	51492;0;0;38;
$GPXUP;3637;08:54:35;0;50	05279;8	51502;0;0;40;
$GPXUP;3637;08:54:36;0;50	05282;8	51517;0;0;43;
$GPXUP;3637;08:54:37;0;50	05284;8	51534;0;0;44;
$GPXUP;3637;08:54:38;0;50	05282;8	51551;0;0;42;
$GPXUP;3637;08:54:39;0;50	05279;8	51567;0;0;42;
$GPXUP;3637;08:54:40;0;50	0528;8	51581;0;0;34;
$GPXUP;3637;08:54:41;0;50	05285;8	51589;0;0;28;
$GPXUP;3637;08:54:42;0;50	05296;8	5159;0;0;40;
$GPXUP;3637;08:54:43;0;50	05306;8	51592;0;0;40;
$GPXUP;3637;08:54:44;0;50	05316;8	51599;0;0;40;
$GPXUP;3637;08:54:45;0;50	05323;8	51609;0;0;39;
$GPXUP;3637;08:54:46;0;50	0533;8	51619;0;0;37;
$GPXUP;3637;08:54:47;0;50	05336;8	51631;0;0;38;
$GPXUP;3637;08:54:48;0;50	05341;8	51643;0;0;37;
$GPXUP;3637;08:54:49;0;50	05346;8	51656;0;0;37;
$GPXUP;3637;08:54:50;0;50	0535;8	51668;0;0;38;
$GPXUP;3637;08:54:51;0;50	05354;8	51682;0;0;40;
$GPXUP;3637;08:54:52;0;50	05359;8	51696;0;0;41;
$GPXUP;3637;08:54:53;0;50	05366;8	51707;0;0;40;
$GPXUP;3637;08:54:54;0;50	05374;8	51716;0;0;37;
$GPXUP;3637;08:54:55;0;50	05384;8	51723;0;0;44;
$GPXUP;3637;08:54:56;0;50	05394;8	51732;0;0;47;
$GPXUP;3637;08:54:57;0;50	05405;8	5174;0;0;50;
$GPXUP;3637;08:54:58;0;50	05417;8	51748;0;0;53;
$GPXUP;3637;08:54:59;0;50	0543;8	51757;0;0;56;
$GPXUP;3637;08:55:00;0;50	05444;8	51765;0;0;59;
$GPXUP;3637;08:55:01;0;50	05458;8	51773;0;0;62;
$GPXUP;3637;08:55:02;0;50	05471;8	51784;0;0;59;
$GPXUP;3637;08:55:03;0;50	05483;8	51796;0;0;57;
$GPXUP;3637;08:55:04;0;50	05492;8	51811;0;0;51;
$GPXUP;3637;08:55:05;0;50	05498;8	51826;0;0;49;
$GPXUP;3637;08:55:06;0;50	05505;8	51842;0;0;48;
$GPXUP;3637;08:55:07;0;50	05511;8	51858;0;0;47;
$GPXUP;3637;08:55:08;0;50	05516;8	51873;0;0;44;
$GPXUP;3637;08:55:09;0;50	05518;8	5189;0;0;42;
$GPXUP;3637;08:55:10;0;50	0552;8	51906;0;0;41;
$GPXUP;3637;08:55:11;0;50	05522;8	51922;0;0;45;
$GPXUP;3637;08:55:12;0;50	05525;8	5194;0;0;50;
$GPXUP;3637;08:55:13;0;50	05527;8	5196;0;0;53;
$GPXUP;3637;08:55:14;0;50	0553;8	51979;0;0;49;
$GPXUP;3637;08:55:15;0;50	05536;8	51996;0;0;48;
$GPXUP;3637;08:55:16;0;50	05542;8	52013;0;0;50;
$GPXUP;3637;08:55:17;0;50	05548;8	5203;0;0;50;
$GPXUP;3637;08:55:18;0;50	05553;8	52048;0;0;50;
$GPXUP;3637;08:55:19;0;50	05558;8	52065;0;0;48;
$GPXUP;3637;08:55:20;0;50	05564;8	5208;0;0;45;
$GPXUP;3637;08:55:21;0;50	05572;8	52093;0;0;45;
$GPXUP;3637;08:55:22;0;50	0558;8	52106;0;0;48;
$GPXUP;3637;08:55:23;0;50	05588;8	5212;0;0;49;
$GPXUP;3637;08:55:24;0;50	05596;8	52134;0;0;50;
$GPXUP;3637;08:55:25;0;50	05603;8	52148;0;0;43;
$GPXUP;3637;08:55:26;0;50	05611;8	5216;0;0;42;
$GPXUP;3637;08:55:27;0;50	0562;8	52169;0;0;45;
$GPXUP;3637;08:55:28;0;50	05629;8	52179;0;0;46;
$GPXUP;3637;08:55:29;0;50	05639;8	52188;0;0;48;
$GPXUP;3637;08:55:30;0;50	0565;8	52196;0;0;49;
$GPXUP;3637;08:55:31;0;50	05661;8	52205;0;0;50;
$GPXUP;3637;08:55:32;0;50	05671;8	52217;0;0;52;
$GPXUP;3637;08:55:33;0;50	0568;8	52232;0;0;54;
$GPXUP;3637;08:55:34;0;50	0569;8	52247;0;0;55;
$GPXUP;3637;08:55:35;0;50	05701;8	52259;0;0;52;
$GPXUP;3637;08:55:36;0;50	05712;8	5227;0;0;53;
$GPXUP;3637;08:55:37;0;50	05724;8	52284;0;0;60;
$GPXUP;3637;08:55:38;0;50	05737;8	52299;0;0;67;
$GPXUP;3637;08:55:39;0;50	05751;8	52315;0;0;67;
$GPXUP;3637;08:55:40;0;50	05764;8	52329;0;0;62;
$GPXUP;3637;08:55:41;0;50	05778;8	52342;0;0;63;
$GPXUP;3637;08:55:42;0;50	0579;8	52357;0;0;62;
$GPXUP;3637;08:55:43;0;50	05798;8	52373;0;0;55;
$GPXUP;3637;08:55:44;0;50	05804;8	52391;0;0;50;
$GPXUP;3637;08:55:45;0;50	05809;8	52408;0;0;51;
$GPXUP;3637;08:55:46;0;50	05815;8	52426;0;0;52;
$GPXUP;3637;08:55:47;0;50	05823;8	52442;0;0;52;
$GPXUP;3637;08:55:48;0;50	05833;8	52455;0;0;55;
$GPXUP;3637;08:55:49;0;50	05845;8	52467;0;0;56;
$GPXUP;3637;08:55:50;0;50	05857;8	52478;0;0;57;
$GPXUP;3637;08:55:51;0;50	05868;8	52492;0;0;60;
$GPXUP;3637;08:55:52;0;50	0588;8	52508;0;0;63;
$GPXUP;3637;08:55:53;0;50	05891;8	52525;0;0;63;
$GPXUP;3637;08:55:54;0;50	05903;8	52541;0;0;62;
$GPXUP;3637;08:55:55;0;50	05914;8	52557;0;0;60;
$GPXUP;3637;08:55:56;0;50	05924;8	52574;0;0;61;
$GPXUP;3637;08:55:57;0;50	05933;8	52594;0;0;59;
$GPXUP;3637;08:55:58;0;50	05942;8	52612;0;0;58;
$GPXUP;3637;08:55:59;0;50	0595;8	52629;0;0;55;
$GPXUP;3637;08:56:00;0;50	05957;8	52647;0;0;53;
$GPXUP;3637;08:56:01;0;50	05962;8	52665;0;0;48;
$GPXUP;3637;08:56:02;0;50	05966;8	52682;0;0;48;
$GPXUP;3637;08:56:03;0;50	05972;8	52697;0;0;47;
$GPXUP;3637;08:56:04;0;50	05982;8	52707;0;0;44;
$GPXUP;3637;08:56:05;0;50	05993;8	52714;0;0;47;
$GPXUP;3637;08:56:06;0;50	06005;8	52722;0;0;50;
$GPXUP;3637;08:56:07;0;50	06018;8	52733;0;0;56;
$GPXUP;3637;08:56:08;0;50	0603;8	52749;0;0;64;
$GPXUP;3637;08:56:09;0;50	06042;8	52768;0;0;66;
$GPXUP;3637;08:56:10;0;50	06053;8	52788;0;0;63;
$GPXUP;3637;08:56:11;0;50	06063;8	52806;0;0;60;
$GPXUP;3637;08:56:12;0;50	06073;8	52823;0;0;57;
$GPXUP;3637;08:56:13;0;50	06083;8	52838;0;0;55;
$GPXUP;3637;08:56:14;0;50	06093;8	52852;0;0;53;
$GPXUP;3637;08:56:15;0;50	06103;8	52866;0;0;52;
$GPXUP;3637;08:56:16;0;50	06111;8	52881;0;0;51;
$GPXUP;3637;08:56:17;0;50	0612;8	52896;0;0;51;
$GPXUP;3637;08:56:18;0;50	0613;8	52908;0;0;52;
$GPXUP;3637;08:56:19;0;50	0614;8	5292;0;0;51;
$GPXUP;3637;08:56:20;0;50	06151;8	52932;0;0;50;
$GPXUP;3637;08:56:21;0;50	06161;8	52943;0;0;49;
$GPXUP;3637;08:56:22;0;50	0617;8	52956;0;0;47;
$GPXUP;3637;08:56:23;0;50	06176;8	52971;0;0;47;
$GPXUP;3637;08:56:24;0;50	0618;8	52987;0;0;47;
$GPXUP;3637;08:56:25;0;50	06185;8	53005;0;0;49;
$GPXUP;3637;08:56:26;0;50	0619;8	53022;0;0;49;
$GPXUP;3637;08:56:27;0;50	06195;8	53039;0;0;49;
$GPXUP;3637;08:56:28;0;50	062;8	53056;0;0;49;
$GPXUP;3637;08:56:29;0;50	06202;8	53074;0;0;46;
$GPXUP;3637;08:56:30;0;50	06204;8	53092;0;0;45;
$GPXUP;3637;08:56:31;0;50	06209;8	53108;0;0;45;
$GPXUP;3637;08:56:32;0;50	06216;8	53121;0;0;45;
$GPXUP;3637;08:56:33;0;50	06222;8	53134;0;0;42;
$GPXUP;3637;08:56:34;0;50	06226;8	53149;0;0;41;
$GPXUP;3637;08:56:35;0;50	06226;8	53165;0;0;42;
$GPXUP;3637;08:56:36;0;50	06226;8	53182;0;0;43;
$GPXUP;3637;08:56:37;0;50	0623;8	53198;0;0;45;
$GPXUP;3637;08:56:38;0;50	06235;8	53213;0;0;46;
$GPXUP;3637;08:56:39;0;50	06242;8	53226;0;0;42;
$GPXUP;3637;08:56:40;0;50	0625;8	53237;0;0;40;
$GPXUP;3637;08:56:41;0;50	06257;8	5325;0;0;42;
$GPXUP;3637;08:56:42;0;50	06262;8	53264;0;0;46;
$GPXUP;3637;08:56:43;0;50	06268;8	5328;0;0;46;
$GPXUP;3637;08:56:44;0;50	06274;8	53295;0;0;43;
$GPXUP;3637;08:56:45;0;50	0628;8	53306;0;0;35;
$GPXUP;3637;08:56:46;0;50	06288;8	53314;0;0;39;
$GPXUP;3637;08:56:47;0;50	06296;8	53324;0;0;43;
$GPXUP;3637;08:56:48;0;50	06304;8	53336;0;0;42;
$GPXUP;3637;08:56:49;0;50	0631;8	53348;0;0;41;
$GPXUP;3637;08:56:50;0;50	06315;8	53362;0;0;41;
$GPXUP;3637;08:56:51;0;50	0632;8	53376;0;0;42;
$GPXUP;3637;08:56:52;0;50	06326;8	5339;0;0;42;
$GPXUP;3637;08:56:53;0;50	06334;8	53402;0;0;45;
$GPXUP;3637;08:56:54;0;50	06343;8	53414;0;0;48;
$GPXUP;3637;08:56:55;0;50	06353;8	53425;0;0;49;
$GPXUP;3637;08:56:56;0;50	06362;8	53438;0;0;50;
$GPXUP;3637;08:56:57;0;50	06372;8	53451;0;0;51;
$GPXUP;3637;08:56:58;0;50	06383;8	53462;0;0;51;
$GPXUP;3637;08:56:59;0;50	06394;8	53472;0;0;52;
$GPXUP;3637;08:57:00;0;50	06406;8	53482;0;0;54;
$GPXUP;3637;08:57:01;0;50	06418;8	53494;0;0;55;
$GPXUP;3637;08:57:02;0;50	06428;8	53508;0;0;55;
$GPXUP;3637;08:57:03;0;50	06438;8	53522;0;0;55;
$GPXUP;3637;08:57:04;0;50	06449;8	53536;0;0;54;
$GPXUP;3637;08:57:05;0;50	06458;8	5355;0;0;49;
$GPXUP;3637;08:57:06;0;50	06468;8	53561;0;0;48;
$GPXUP;3637;08:57:07;0;50	06478;8	53571;0;0;46;
$GPXUP;3637;08:57:08;0;50	06486;8	53582;0;0;45;
$GPXUP;3637;08:57:09;0;50	06492;8	53597;0;0;45;
$GPXUP;3637;08:57:10;0;50	06498;8	53612;0;0;44;
$GPXUP;3637;08:57:11;0;50	06505;8	53624;0;0;43;
$GPXUP;3637;08:57:12;0;50	06513;8	53634;0;0;42;
$GPXUP;3637;08:57:13;0;50	06521;8	53643;0;0;40;
$GPXUP;3637;08:57:14;0;50	06528;8	53654;0;0;40;
$GPXUP;3637;08:57:15;0;50	06533;8	53667;0;0;41;
$GPXUP;3637;08:57:16;0;50	06538;8	53682;0;0;43;
$GPXUP;3637;08:57:17;0;50	06542;8	53697;0;0;44;
$GPXUP;3637;08:57:18;0;50	06543;8	53714;0;0;44;
$GPXUP;3637;08:57:19;0;50	06542;8	53731;0;0;43;
$GPXUP;3637;08:57:20;0;50	0654;8	53747;0;0;42;
$GPXUP;3637;08:57:21;0;50	06539;8	53764;0;0;42;
$GPXUP;3637;08:57:22;0;50	0654;8	5378;0;0;43;
$GPXUP;3637;08:57:23;0;50	06542;8	53797;0;0;46;
$GPXUP;3637;08:57:24;0;50	06544;8	53815;0;0;48;
$GPXUP;3637;08:57:25;0;50	06548;8	53831;0;0;42;
$GPXUP;3637;08:57:26;0;50	06555;8	53844;0;0;42;
$GPXUP;3637;08:57:27;0;50	06562;8	53856;0;0;44;
$GPXUP;3637;08:57:28;0;50	06567;8	5387;0;0;41;
$GPXUP;3637;08:57:29;0;50	06573;8	53883;0;0;40;
$GPXUP;3637;08:57:30;0;50	0658;8	53894;0;0;40;
$GPXUP;3637;08:57:31;0;50	06588;8	53906;0;0;46;
$GPXUP;3637;08:57:32;0;50	06596;8	53921;0;0;52;
$GPXUP;3637;08:57:33;0;50	06602;8	53939;0;0;56;
$GPXUP;3637;08:57:34;0;50	0661;8	53957;0;0;53;
$GPXUP;3637;08:57:35;0;50	06618;8	53972;0;0;51;
$GPXUP;3637;08:57:36;0;50	06627;8	53986;0;0;49;
$GPXUP;3637;08:57:37;0;50	06634;8	54001;0;0;47;
$GPXUP;3637;08:57:38;0;50	0664;8	54016;0;0;44;
$GPXUP;3637;08:57:39;0;50	06645;8	54031;0;0;42;
$GPXUP;3637;08:57:40;0;50	0665;8	54046;0;0;45;
$GPXUP;3637;08:57:41;0;50	06656;8	54061;0;0;45;
$GPXUP;3637;08:57:42;0;50	06663;8	54075;0;0;47;
$GPXUP;3637;08:57:43;0;50	06672;8	5409;0;0;52;
$GPXUP;3637;08:57:44;0;50	06682;8	54104;0;0;56;
$GPXUP;3637;08:57:45;0;50	06694;8	54118;0;0;56;
$GPXUP;3637;08:57:46;0;50	06706;8	5413;0;0;56;
$GPXUP;3637;08:57:47;0;50	06718;8	54142;0;0;55;
$GPXUP;3637;08:57:48;0;50	06729;8	54156;0;0;55;
$GPXUP;3637;08:57:49;0;50	06739;8	5417;0;0;54;
$GPXUP;3637;08:57:50;0;50	0675;8	54182;0;0;54;
$GPXUP;3637;08:57:51;0;50	06762;8	5419;0;0;51;
$GPXUP;3637;08:57:52;0;50	06773;8	54199;0;0;49;
$GPXUP;3637;08:57:53;0;50	06784;8	54211;0;0;54;
$GPXUP;3637;08:57:54;0;50	06794;8	54225;0;0;55;
$GPXUP;3637;08:57:55;0;50	06804;8	54239;0;0;53;
$GPXUP;3637;08:57:56;0;50	06814;8	54252;0;0;50;
$GPXUP;3637;08:57:57;0;50	06823;8	54265;0;0;48;
$GPXUP;3637;08:57:58;0;50	06831;8	54279;0;0;47;
$GPXUP;3637;08:57:59;0;50	06837;8	54292;0;0;42;
$GPXUP;3637;08:58:00;0;50	06843;8	54306;0;0;41;
$GPXUP;3637;08:58:01;0;50	06849;8	54318;0;0;39;
$GPXUP;3637;08:58:02;0;50	06857;8	54327;0;0;38;
$GPXUP;3637;08:58:03;0;50	06865;8	54335;0;0;42;
$GPXUP;3637;08:58:04;0;50	06875;8	54343;0;0;45;
$GPXUP;3637;08:58:05;0;50	06886;8	54349;0;0;46;
$GPXUP;3637;08:58:06;0;50	06897;8	54353;0;0;46;
$GPXUP;3637;08:58:07;0;50	06908;8	54354;0;0;48;
$GPXUP;3637;08:58:08;0;50	0692;8	54354;0;0;48;
$GPXUP;3637;08:58:09;0;50	06932;8	54358;0;0;47;
$GPXUP;3637;08:58:10;0;50	06943;8	54366;0;0;49;
$GPXUP;3637;08:58:11;0;50	06952;8	54378;0;0;50;
$GPXUP;3637;08:58:12;0;50	06963;8	54389;0;0;50;
$GPXUP;3637;08:58:13;0;50	06975;8	54393;0;0;52;
$GPXUP;3637;08:58:14;0;50	06988;8	54394;0;0;55;
$GPXUP;3637;08:58:15;0;50	07002;8	54395;0;0;56;
$GPXUP;3637;08:58:16;0;50	07016;8	54401;0;0;53;
$GPXUP;3637;08:58:17;0;50	07028;8	54409;0;0;57;
$GPXUP;3637;08:58:18;0;50	07043;8	54416;0;0;58;
$GPXUP;3637;08:58:19;0;50	07058;8	54422;0;0;65;
$GPXUP;3637;08:58:20;0;50	07076;8	54427;0;0;68;
$GPXUP;3637;08:58:21;0;50	07092;8	54434;0;0;68;
$GPXUP;3637;08:58:22;0;50	07108;8	54442;0;0;65;
$GPXUP;3637;08:58:23;0;50	07123;8	54452;0;0;63;
$GPXUP;3637;08:58:24;0;50	07137;8	54462;0;0;62;
$GPXUP;3637;08:58:25;0;50	07153;8	54468;0;0;64;
$GPXUP;3637;08:58:26;0;50	07169;8	54471;0;0;63;
$GPXUP;3637;08:58:27;0;50	07184;8	54474;0;0;61;
$GPXUP;3637;08:58:28;0;50	07198;8	5448;0;0;58;
$GPXUP;3637;08:58:29;0;50	07212;8	54489;0;0;57;
$GPXUP;3637;08:58:30;0;50	07225;8	54498;0;0;57;
$GPXUP;3637;08:58:31;0;50	07238;8	54507;0;0;57;
$GPXUP;3637;08:58:32;0;50	07251;8	54515;0;0;54;
$GPXUP;3637;08:58:33;0;50	07264;8	5452;0;0;54;
$GPXUP;3637;08:58:34;0;50	07278;8	54524;0;0;54;
$GPXUP;3637;08:58:35;0;50	0729;8	54532;0;0;51;
$GPXUP;3637;08:58:36;0;50	073;8	54545;0;0;51;
$GPXUP;3637;08:58:37;0;50	07308;8	54559;0;0;48;
$GPXUP;3637;08:58:38;0;50	07318;8	5457;0;0;48;
$GPXUP;3637;08:58:39;0;50	0733;8	54576;0;0;49;
$GPXUP;3637;08:58:40;0;50	07341;8	54582;0;0;48;
$GPXUP;3637;08:58:41;0;50	07351;8	54591;0;0;47;
$GPXUP;3637;08:58:42;0;50	07359;8	54604;0;0;45;
$GPXUP;3637;08:58:43;0;50	07366;8	54618;0;0;44;
$GPXUP;3637;08:58:44;0;50	07373;8	5463;0;0;43;
$GPXUP;3637;08:58:45;0;50	07381;8	54641;0;0;42;
$GPXUP;3637;08:58:46;0;50	07389;8	54652;0;0;42;
$GPXUP;3637;08:58:47;0;50	07398;8	54659;0;0;42;
$GPXUP;3637;08:58:48;0;50	07409;8	54662;0;0;45;
$GPXUP;3637;08:58:49;0;50	0742;8	54667;0;0;45;
$GPXUP;3637;08:58:50;0;50	07429;8	54676;0;0;42;
$GPXUP;3637;08:58:51;0;50	07436;8	54687;0;0;41;
$GPXUP;3637;08:58:52;0;50	0744;8	54701;0;0;41;
$GPXUP;3637;08:58:53;0;50	07445;8	54715;0;0;39;
$GPXUP;3637;08:58:54;0;50	0745;8	54728;0;0;39;
$GPXUP;3637;08:58:55;0;50	07457;8	5474;0;0;41;
$GPXUP;3637;08:58:56;0;50	07463;8	54752;0;0;42;
$GPXUP;3637;08:58:57;0;50	07471;8	54763;0;0;43;
$GPXUP;3637;08:58:58;0;50	07479;8	54774;0;0;43;
$GPXUP;3637;08:58:59;0;50	07488;8	54783;0;0;42;
$GPXUP;3637;08:59:00;0;50	07498;8	54788;0;0;42;
$GPXUP;3637;08:59:01;0;50	07509;8	54791;0;0;45;
$GPXUP;3637;08:59:02;0;50	0752;8	54795;0;0;46;
$GPXUP;3637;08:59:03;0;50	07531;8	54802;0;0;50;
$GPXUP;3637;08:59:04;0;50	07544;8	54808;0;0;54;
$GPXUP;3637;08:59:05;0;50	07556;8	54816;0;0;56;
$GPXUP;3637;08:59:06;0;50	07569;8	54826;0;0;57;
$GPXUP;3637;08:59:07;0;50	0758;8	54838;0;0;52;
$GPXUP;3637;08:59:08;0;50	07591;8	54849;0;0;50;
$GPXUP;3637;08:59:09;0;50	07602;8	54859;0;0;52;
$GPXUP;3637;08:59:10;0;50	07613;8	5487;0;0;54;
$GPXUP;3637;08:59:11;0;50	07623;8	54883;0;0;50;
$GPXUP;3637;08:59:12;0;50	07634;8	54893;0;0;52;
$GPXUP;3637;08:59:13;0;50	07646;8	54898;0;0;52;
$GPXUP;3637;08:59:14;0;50	07658;8	54902;0;0;49;
$GPXUP;3637;08:59:15;0;50	07669;8	54911;0;0;48;
$GPXUP;3637;08:59:16;0;50	07678;8	54921;0;0;46;
$GPXUP;3637;08:59:17;0;50	07688;8	54931;0;0;45;
$GPXUP;3637;08:59:18;0;50	07698;8	54939;0;0;44;
$GPXUP;3637;08:59:19;0;50	07708;8	54945;0;0;43;
$GPXUP;3637;08:59:20;0;50	07716;8	54954;0;0;41;
$GPXUP;3637;08:59:21;0;50	07723;8	54965;0;0;40;
$GPXUP;3637;08:59:22;0;50	07728;8	54977;0;0;40;
$GPXUP;3637;08:59:23;0;50	07733;8	54991;0;0;39;
$GPXUP;3637;08:59:24;0;50	07735;8	55005;0;0;39;
$GPXUP;3637;08:59:25;0;50	0774;8	55018;0;0;36;
$GPXUP;3637;08:59:26;0;50	07747;8	55027;0;0;38;
$GPXUP;3637;08:59:27;0;50	07758;8	55034;0;0;46;
$GPXUP;3637;08:59:28;0;50	0777;8	55039;0;0;50;
$GPXUP;3637;08:59:29;0;50	07784;8	55046;0;0;55;
$GPXUP;3637;08:59:30;0;50	07797;8	55057;0;0;56;
$GPXUP;3637;08:59:31;0;50	07808;8	5507;0;0;58;
$GPXUP;3637;08:59:32;0;50	07821;8	55085;0;0;64;
$GPXUP;3637;08:59:33;0;50	07833;8	551;0;0;64;
$GPXUP;3637;08:59:34;0;50	07845;8	55116;0;0;60;
$GPXUP;3637;08:59:35;0;50	07857;8	5513;0;0;59;
$GPXUP;3637;08:59:36;0;50	07868;8	55144;0;0;56;
$GPXUP;3637;08:59:37;0;50	07878;8	55159;0;0;55;
$GPXUP;3637;08:59:38;0;50	07888;8	55172;0;0;54;
$GPXUP;3637;08:59:39;0;50	07899;8	55185;0;0;52;
$GPXUP;3637;08:59:40;0;50	07909;8	55197;0;0;51;
$GPXUP;3637;08:59:41;0;50	0792;8	55207;0;0;51;
$GPXUP;3637;08:59:42;0;50	0793;8	5522;0;0;53;
$GPXUP;3637;08:59:43;0;50	07936;8	55236;0;0;50;
$GPXUP;3637;08:59:44;0;50	07937;8	55254;0;0;45;
$GPXUP;3637;08:59:45;0;50	07933;8	55272;0;0;45;
$GPXUP;3637;08:59:46;0;50	07932;8	55289;0;0;44;
$GPXUP;3637;08:59:47;0;50	07933;8	55306;0;0;42;
$GPXUP;3637;08:59:48;0;50	07938;8	55321;0;0;43;
$GPXUP;3637;08:59:49;0;50	07944;8	55335;0;0;46;
$GPXUP;3637;08:59:50;0;50	07952;8	55348;0;0;45;
$GPXUP;3637;08:59:51;0;50	07959;8	55361;0;0;45;
$GPXUP;3637;08:59:52;0;50	07968;8	55372;0;0;45;
$GPXUP;3637;08:59:53;0;50	07978;8	55382;0;0;49;
$GPXUP;3637;08:59:54;0;50	07988;8	55394;0;0;50;
$GPXUP;3637;08:59:55;0;50	07998;8	55406;0;0;53;
$GPXUP;3637;08:59:56;0;50	0801;8	55418;0;0;53;
$GPXUP;3637;08:59:57;0;50	0802;8	55431;0;0;56;
$GPXUP;3637;08:59:58;0;50	0803;8	55448;0;0;59;
$GPXUP;3637;08:59:59;0;50	08039;8	55466;0;0;60;
$GPXUP;3637;09:00:00;0;50	0805;8	55481;0;0;59;
$GPXUP;3637;09:00:01;0;50	08063;8	55494;0;0;64;
$GPXUP;3637;09:00:02;0;50	08077;8	55508;0;0;65;
$GPXUP;3637;09:00:03;0;50	08088;8	55525;0;0;65;
$GPXUP;3637;09:00:04;0;50	08098;8	55544;0;0;64;
$GPXUP;3637;09:00:05;0;50	08107;8	55563;0;0;58;
$GPXUP;3637;09:00:06;0;50	08115;8	55582;0;0;56;
$GPXUP;3637;09:00:07;0;50	08122;8	556;0;0;56;
$GPXUP;3637;09:00:08;0;50	08131;8	55617;0;0;57;
$GPXUP;3637;09:00:09;0;50	08142;8	55631;0;0;58;
$GPXUP;3637;09:00:10;0;50	08153;8	55647;0;0;62;
$GPXUP;3637;09:00:11;0;50	08163;8	55665;0;0;64;
$GPXUP;3637;09:00:12;0;50	08174;8	55683;0;0;63;
$GPXUP;3637;09:00:13;0;50	08186;8	55699;0;0;63;
$GPXUP;3637;09:00:14;0;50	08198;8	55715;0;0;64;
$GPXUP;3637;09:00:15;0;50	0821;8	55731;0;0;63;
$GPXUP;3637;09:00:16;0;50	0822;8	5575;0;0;64;
$GPXUP;3637;09:00:17;0;50	08229;8	55771;0;0;65;
$GPXUP;3637;09:00:18;0;50	08237;8	55792;0;0;64;
$GPXUP;3637;09:00:19;0;50	08243;8	55815;0;0;63;
$GPXUP;3637;09:00:20;0;50	0825;8	55836;0;0;61;
$GPXUP;3637;09:00:21;0;50	08259;8	55855;0;0;59;
$GPXUP;3637;09:00:22;0;50	08267;8	55874;0;0;59;
$GPXUP;3637;09:00:23;0;50	08273;8	55895;0;0;60;
$GPXUP;3637;09:00:24;0;50	08278;8	55917;0;0;59;
$GPXUP;3637;09:00:25;0;50	08284;8	55937;0;0;58;
$GPXUP;3637;09:00:26;0;50	08293;8	55955;0;0;58;
$GPXUP;3637;09:00:27;0;50	08304;8	55969;0;0;58;
$GPXUP;3637;09:00:28;0;50	08317;8	5598;0;0;58;
$GPXUP;3637;09:00:29;0;50	0833;8	5599;0;0;59;
$GPXUP;3637;09:00:30;0;50	08343;8	56;0;0;59;
$GPXUP;3637;09:00:31;0;50	08356;8	5601;0;0;60;
$GPXUP;3637;09:00:32;0;50	08369;8	56022;0;0;59;
$GPXUP;3637;09:00:33;0;50	08381;8	56036;0;0;59;
$GPXUP;3637;09:00:34;0;50	08391;8	56052;0;0;58;
$GPXUP;3637;09:00:35;0;50	084;8	56069;0;0;57;
$GPXUP;3637;09:00:36;0;50	08408;8	56087;0;0;56;
$GPXUP;3637;09:00:37;0;50	08417;8	56104;0;0;55;
$GPXUP;3637;09:00:38;0;50	08427;8	56119;0;0;54;
$GPXUP;3637;09:00:39;0;50	08436;8	56133;0;0;52;
$GPXUP;3637;09:00:40;0;50	08444;8	56148;0;0;50;
$GPXUP;3637;09:00:41;0;50	0845;8	56164;0;0;47;
$GPXUP;3637;09:00:42;0;50	08456;8	56179;0;0;47;
$GPXUP;3637;09:00:43;0;50	08462;8	56195;0;0;48;
$GPXUP;3637;09:00:44;0;50	08468;8	56211;0;0;48;
$GPXUP;3637;09:00:45;0;50	08474;8	56227;0;0;46;
$GPXUP;3637;09:00:46;0;50	08477;8	56244;0;0;46;
$GPXUP;3637;09:00:47;0;50	08481;8	56261;0;0;47;
$GPXUP;3637;09:00:48;0;50	08487;8	56276;0;0;45;
$GPXUP;3637;09:00:49;0;50	08494;8	56289;0;0;45;
$GPXUP;3637;09:00:50;0;50	08502;8	563;0;0;44;
$GPXUP;3637;09:00:51;0;50	08512;8	56307;0;0;44;
$GPXUP;3637;09:00:52;0;50	08523;8	56312;0;0;47;
$GPXUP;3637;09:00:53;0;50	08534;8	56318;0;0;48;
$GPXUP;3637;09:00:54;0;50	08544;8	56328;0;0;48;
$GPXUP;3637;09:00:55;0;50	08551;8	56342;0;0;46;
$GPXUP;3637;09:00:56;0;50	08552;8	56358;0;0;42;
$GPXUP;3637;09:00:57;0;50	08551;8	56375;0;0;42;
$GPXUP;3637;09:00:58;0;50	08551;8	56391;0;0;41;
$GPXUP;3637;09:00:59;0;50	08554;8	56406;0;0;41;
$GPXUP;3637;09:01:00;0;50	08558;8	56421;0;0;41;
$GPXUP;3637;09:01:01;0;50	0856;8	56437;0;0;44;
$GPXUP;3637;09:01:02;0;50	08558;8	56454;0;0;46;
$GPXUP;3637;09:01:03;0;50	08556;8	56472;0;0;45;
$GPXUP;3637;09:01:04;0;50	08554;8	56488;0;0;42;
$GPXUP;3637;09:01:05;0;50	08553;8	56504;0;0;39;
$GPXUP;3637;09:01:06;0;50	08556;8	56518;0;0;38;
$GPXUP;3637;09:01:07;0;50	08562;8	5653;0;0;39;
$GPXUP;3637;09:01:08;0;50	08568;8	5654;0;0;39;
$GPXUP;3637;09:01:09;0;50	08576;8	5655;0;0;39;
$GPXUP;3637;09:01:10;0;50	08582;8	56562;0;0;43;
$GPXUP;3637;09:01:11;0;50	0859;8	56575;0;0;46;
$GPXUP;3637;09:01:12;0;50	08599;8	56586;0;0;47;
$GPXUP;3637;09:01:13;0;50	08609;8	56595;0;0;47;
$GPXUP;3637;09:01:14;0;50	0862;8	56605;0;0;49;
$GPXUP;3637;09:01:15;0;50	08629;8	56618;0;0;52;
$GPXUP;3637;09:01:16;0;50	08637;8	56634;0;0;54;
$GPXUP;3637;09:01:17;0;50	08645;8	56652;0;0;55;
$GPXUP;3637;09:01:18;0;50	08653;8	5667;0;0;58;
$GPXUP;3637;09:01:19;0;50	0866;8	5669;0;0;60;
$GPXUP;3637;09:01:20;0;50	08668;8	5671;0;0;60;
$GPXUP;3637;09:01:21;0;50	08677;8	56729;0;0;61;
$GPXUP;3637;09:01:22;0;50	08688;8	56747;0;0;67;
$GPXUP;3637;09:01:23;0;50	08699;8	56767;0;0;67;
$GPXUP;3637;09:01:24;0;50	08709;8	56787;0;0;64;
$GPXUP;3637;09:01:25;0;50	08718;8	56808;0;0;62;
$GPXUP;3637;09:01:26;0;50	08724;8	56828;0;0;58;
$GPXUP;3637;09:01:27;0;50	08729;8	56848;0;0;53;
$GPXUP;3637;09:01:28;0;50	08734;8	56867;0;0;50;
$GPXUP;3637;09:01:29;0;50	08736;8	56885;0;0;47;
$GPXUP;3637;09:01:30;0;50	08737;8	56903;0;0;46;
$GPXUP;3637;09:01:31;0;50	08737;8	56921;0;0;47;
$GPXUP;3637;09:01:32;0;50	08737;8	56939;0;0;47;
$GPXUP;3637;09:01:33;0;50	0874;8	56956;0;0;47;
$GPXUP;3637;09:01:34;0;50	08745;8	56973;0;0;48;
$GPXUP;3637;09:01:35;0;50	08748;8	56991;0;0;49;
$GPXUP;3637;09:01:36;0;50	0875;8	5701;0;0;50;
$GPXUP;3637;09:01:37;0;50	08751;8	57029;0;0;49;
$GPXUP;3637;09:01:38;0;50	08755;8	57047;0;0;49;
$GPXUP;3637;09:01:39;0;50	0876;8	57064;0;0;47;
$GPXUP;3637;09:01:40;0;50	08764;8	57081;0;0;47;
$GPXUP;3637;09:01:41;0;50	08768;8	57098;0;0;46;
$GPXUP;3637;09:01:42;0;50	0877;8	57115;0;0;44;
$GPXUP;3637;09:01:43;0;50	08771;8	57131;0;0;42;
$GPXUP;3637;09:01:44;0;50	08774;8	57147;0;0;42;
$GPXUP;3637;09:01:45;0;50	08777;8	57163;0;0;44;
$GPXUP;3637;09:01:46;0;50	0878;8	5718;0;0;45;
$GPXUP;3637;09:01:47;0;50	08783;8	57197;0;0;46;
$GPXUP;3637;09:01:48;0;50	08787;8	57213;0;0;44;
$GPXUP;3637;09:01:49;0;50	08791;8	57229;0;0;44;
$GPXUP;3637;09:01:50;0;50	08794;8	57245;0;0;47;
$GPXUP;3637;09:01:51;0;50	08796;8	57263;0;0;46;
$GPXUP;3637;09:01:52;0;50	08798;8	57281;0;0;48;
$GPXUP;3637;09:01:53;0;50	08802;8	57299;0;0;49;
$GPXUP;3637;09:01:54;0;50	08808;8	57316;0;0;48;
$GPXUP;3637;09:01:55;0;50	08814;8	5733;0;0;46;
$GPXUP;3637;09:01:56;0;50	08822;8	57343;0;0;44;
$GPXUP;3637;09:01:57;0;50	08832;8	57351;0;0;45;
[truncated: 609 more rows]
