# Supplementary material for: Pigeon Navigation: Different Routes Lead to Frankfurt
Source: PLoS One. 2014 Nov 12;9(11):e112439. doi: 10.1371/journal.pone.0112439 (PMC4229201; doi:10.1371/journal.pone.0112439)
Supplement: File S4 — Files containing the original track data and a ‘Read me’ explaining the data format. (ZIP) [file pone.0112439.s004.zip › S-BER/090806xup06_219.log]

$GPXUP;3637;07:54:44;0;49	89287;8	46662;0;0;0;
$GPXUP;3637;07:54:45;0;49	89287;8	46663;0;0;1;
$GPXUP;3637;07:54:46;0;49	89287;8	46663;0;0;23;
$GPXUP;3637;07:54:47;0;49	89287;8	46676;0;0;34;
$GPXUP;3637;07:54:48;0;49	89288;8	46692;0;0;37;
$GPXUP;3637;07:54:49;0;49	89287;8	46709;0;0;40;
$GPXUP;3637;07:54:50;0;49	89284;8	46726;0;0;43;
$GPXUP;3637;07:54:51;0;49	89284;8	46742;0;0;38;
$GPXUP;3637;07:54:52;0;49	89288;8	46756;0;0;36;
$GPXUP;3637;07:54:53;0;49	89297;8	46762;0;0;38;
$GPXUP;3637;07:54:54;0;49	89306;8	46764;0;0;38;
$GPXUP;3637;07:54:55;0;49	89316;8	46766;0;0;38;
$GPXUP;3637;07:54:56;0;49	89326;8	46763;0;0;40;
$GPXUP;3637;07:54:57;0;49	89333;8	46753;0;0;46;
$GPXUP;3637;07:54:58;0;49	89338;8	46735;0;0;55;
$GPXUP;3637;07:54:59;0;49	8934;8	46713;0;0;59;
$GPXUP;3637;07:55:00;0;49	89339;8	46691;0;0;60;
$GPXUP;3637;07:55:01;0;49	89334;8	46668;0;0;63;
$GPXUP;3637;07:55:02;0;49	89324;8	4665;0;0;62;
$GPXUP;3637;07:55:03;0;49	89309;8	4664;0;0;62;
$GPXUP;3637;07:55:04;0;49	89293;8	46637;0;0;63;
$GPXUP;3637;07:55:05;0;49	89278;8	46639;0;0;60;
$GPXUP;3637;07:55:06;0;49	89265;8	46645;0;0;56;
$GPXUP;3637;07:55:07;0;49	89252;8	46653;0;0;53;
$GPXUP;3637;07:55:08;0;49	89241;8	46663;0;0;50;
$GPXUP;3637;07:55:09;0;49	89231;8	46676;0;0;51;
$GPXUP;3637;07:55:10;0;49	89224;8	46691;0;0;46;
$GPXUP;3637;07:55:11;0;49	89216;8	46704;0;0;46;
$GPXUP;3637;07:55:12;0;49	8921;8	46718;0;0;40;
$GPXUP;3637;07:55:13;0;49	89208;8	46734;0;0;41;
$GPXUP;3637;07:55:14;0;49	8921;8	46748;0;0;38;
$GPXUP;3637;07:55:15;0;49	89215;8	4676;0;0;35;
$GPXUP;3637;07:55:16;0;49	89223;8	46765;0;0;37;
$GPXUP;3637;07:55:17;0;49	89233;8	46763;0;0;43;
$GPXUP;3637;07:55:18;0;49	89244;8	46754;0;0;49;
$GPXUP;3637;07:55:19;0;49	89251;8	46737;0;0;55;
$GPXUP;3637;07:55:20;0;49	89252;8	46714;0;0;61;
$GPXUP;3637;07:55:21;0;49	89248;8	46691;0;0;64;
$GPXUP;3637;07:55:22;0;49	89238;8	46672;0;0;65;
$GPXUP;3637;07:55:23;0;49	89224;8	46659;0;0;64;
$GPXUP;3637;07:55:24;0;49	89208;8	46653;0;0;58;
$GPXUP;3637;07:55:25;0;49	89192;8	46652;0;0;64;
$GPXUP;3637;07:55:26;0;49	89176;8	46656;0;0;64;
$GPXUP;3637;07:55:27;0;49	89163;8	46666;0;0;60;
$GPXUP;3637;07:55:28;0;49	89152;8	46678;0;0;49;
$GPXUP;3637;07:55:29;0;49	89145;8	46692;0;0;43;
$GPXUP;3637;07:55:30;0;49	8914;8	46708;0;0;42;
$GPXUP;3637;07:55:31;0;49	89136;8	46722;0;0;38;
$GPXUP;3637;07:55:32;0;49	89136;8	46735;0;0;32;
$GPXUP;3637;07:55:33;0;49	8914;8	46746;0;0;36;
$GPXUP;3637;07:55:34;0;49	8915;8	46749;0;0;41;
$GPXUP;3637;07:55:35;0;49	8916;8	46743;0;0;49;
$GPXUP;3637;07:55:36;0;49	8917;8	4673;0;0;53;
$GPXUP;3637;07:55:37;0;49	89179;8	46714;0;0;54;
$GPXUP;3637;07:55:38;0;49	89188;8	46698;0;0;52;
$GPXUP;3637;07:55:39;0;49	89197;8	46683;0;0;51;
$GPXUP;3637;07:55:40;0;49	89207;8	46671;0;0;49;
$GPXUP;3637;07:55:41;0;49	89218;8	46665;0;0;48;
$GPXUP;3637;07:55:42;0;49	89229;8	46664;0;0;44;
$GPXUP;3637;07:55:43;0;49	8924;8	46664;0;0;44;
$GPXUP;3637;07:55:44;0;49	8925;8	46656;0;0;50;
$GPXUP;3637;07:55:45;0;49	89259;8	46642;0;0;53;
$GPXUP;3637;07:55:46;0;49	89267;8	46623;0;0;58;
$GPXUP;3637;07:55:47;0;49	89272;8	46602;0;0;60;
$GPXUP;3637;07:55:48;0;49	8927;8	46577;0;0;65;
$GPXUP;3637;07:55:49;0;49	89264;8	46553;0;0;69;
$GPXUP;3637;07:55:50;0;49	89252;8	46532;0;0;69;
$GPXUP;3637;07:55:51;0;49	8924;8	46513;0;0;70;
$GPXUP;3637;07:55:52;0;49	89228;8	46496;0;0;67;
$GPXUP;3637;07:55:53;0;49	89213;8	46485;0;0;64;
$GPXUP;3637;07:55:54;0;49	89196;8	46479;0;0;65;
$GPXUP;3637;07:55:55;0;49	8918;8	46476;0;0;64;
$GPXUP;3637;07:55:56;0;49	89165;8	46478;0;0;61;
$GPXUP;3637;07:55:57;0;49	8915;8	46484;0;0;58;
$GPXUP;3637;07:55:58;0;49	89136;8	4649;0;0;62;
$GPXUP;3637;07:55:59;0;49	89121;8	46494;0;0;60;
$GPXUP;3637;07:56:00;0;49	89105;8	46495;0;0;61;
$GPXUP;3637;07:56:01;0;49	89089;8	46492;0;0;61;
$GPXUP;3637;07:56:02;0;49	89074;8	46486;0;0;63;
$GPXUP;3637;07:56:03;0;49	89058;8	46478;0;0;66;
$GPXUP;3637;07:56:04;0;49	89044;8	46466;0;0;64;
$GPXUP;3637;07:56:05;0;49	89032;8	46452;0;0;63;
$GPXUP;3637;07:56:06;0;49	8902;8	46435;0;0;63;
$GPXUP;3637;07:56:07;0;49	8901;8	46416;0;0;63;
$GPXUP;3637;07:56:08;0;49	88998;8	46399;0;0;65;
$GPXUP;3637;07:56:09;0;49	88982;8	46386;0;0;67;
$GPXUP;3637;07:56:10;0;49	88966;8	46378;0;0;67;
$GPXUP;3637;07:56:11;0;49	88951;8	46375;0;0;62;
$GPXUP;3637;07:56:12;0;49	88936;8	4638;0;0;60;
$GPXUP;3637;07:56:13;0;49	88923;8	46388;0;0;55;
$GPXUP;3637;07:56:14;0;49	88909;8	46398;0;0;55;
$GPXUP;3637;07:56:15;0;49	88899;8	46411;0;0;52;
$GPXUP;3637;07:56:16;0;49	8889;8	46427;0;0;50;
$GPXUP;3637;07:56:17;0;49	88884;8	46443;0;0;46;
$GPXUP;3637;07:56:18;0;49	88877;8	46459;0;0;45;
$GPXUP;3637;07:56:19;0;49	8887;8	46473;0;0;49;
$GPXUP;3637;07:56:20;0;49	8886;8	46487;0;0;52;
$GPXUP;3637;07:56:21;0;49	8885;8	46499;0;0;49;
$GPXUP;3637;07:56:22;0;49	88842;8	46512;0;0;46;
$GPXUP;3637;07:56:23;0;49	88836;8	46526;0;0;43;
$GPXUP;3637;07:56:24;0;49	8883;8	46542;0;0;46;
$GPXUP;3637;07:56:25;0;49	88823;8	46558;0;0;53;
$GPXUP;3637;07:56:26;0;49	88814;8	46572;0;0;50;
$GPXUP;3637;07:56:27;0;49	88803;8	46582;0;0;52;
$GPXUP;3637;07:56:28;0;49	8879;8	46588;0;0;55;
$GPXUP;3637;07:56:29;0;49	88777;8	46594;0;0;55;
$GPXUP;3637;07:56:30;0;49	88764;8	46597;0;0;56;
$GPXUP;3637;07:56:31;0;49	88749;8	46595;0;0;59;
$GPXUP;3637;07:56:32;0;49	88735;8	46587;0;0;61;
$GPXUP;3637;07:56:33;0;49	88724;8	46572;0;0;65;
$GPXUP;3637;07:56:34;0;49	88715;8	46551;0;0;63;
$GPXUP;3637;07:56:35;0;49	88712;8	46528;0;0;59;
$GPXUP;3637;07:56:36;0;49	88715;8	46505;0;0;58;
$GPXUP;3637;07:56:37;0;49	88724;8	46488;0;0;52;
$GPXUP;3637;07:56:38;0;49	88735;8	46479;0;0;44;
$GPXUP;3637;07:56:39;0;49	88745;8	46481;0;0;41;
$GPXUP;3637;07:56:40;0;49	88753;8	46491;0;0;41;
$GPXUP;3637;07:56:41;0;49	88756;8	46507;0;0;42;
$GPXUP;3637;07:56:42;0;49	88754;8	46524;0;0;46;
$GPXUP;3637;07:56:43;0;49	88749;8	46541;0;0;49;
$GPXUP;3637;07:56:44;0;49	88742;8	46558;0;0;49;
$GPXUP;3637;07:56:45;0;49	88736;8	46573;0;0;47;
$GPXUP;3637;07:56:46;0;49	8873;8	46588;0;0;46;
$GPXUP;3637;07:56:47;0;49	88726;8	46603;0;0;42;
$GPXUP;3637;07:56:48;0;49	88725;8	4662;0;0;42;
$GPXUP;3637;07:56:49;0;49	88726;8	46636;0;0;40;
$GPXUP;3637;07:56:50;0;49	8873;8	4665;0;0;39;
$GPXUP;3637;07:56:51;0;49	88733;8	46665;0;0;37;
$GPXUP;3637;07:56:52;0;49	88736;8	46679;0;0;37;
$GPXUP;3637;07:56:53;0;49	88738;8	46694;0;0;38;
$GPXUP;3637;07:56:54;0;49	88739;8	46708;0;0;39;
$GPXUP;3637;07:56:55;0;49	8874;8	46724;0;0;39;
$GPXUP;3637;07:56:56;0;49	88739;8	4674;0;0;41;
$GPXUP;3637;07:56:57;0;49	88738;8	46756;0;0;43;
$GPXUP;3637;07:56:58;0;49	88735;8	46773;0;0;44;
$GPXUP;3637;07:56:59;0;49	88728;8	46788;0;0;44;
$GPXUP;3637;07:57:00;0;49	88722;8	46801;0;0;46;
$GPXUP;3637;07:57:01;0;49	88714;8	46816;0;0;50;
$GPXUP;3637;07:57:02;0;49	88707;8	46833;0;0;51;
$GPXUP;3637;07:57:03;0;49	88702;8	4685;0;0;47;
$GPXUP;3637;07:57:04;0;49	88702;8	46866;0;0;38;
$GPXUP;3637;07:57:05;0;49	88705;8	4688;0;0;34;
$GPXUP;3637;07:57:06;0;49	88711;8	46887;0;0;41;
$GPXUP;3637;07:57:07;0;49	88721;8	46888;0;0;45;
$GPXUP;3637;07:57:08;0;49	88733;8	46884;0;0;45;
$GPXUP;3637;07:57:09;0;49	88743;8	46878;0;0;47;
$GPXUP;3637;07:57:10;0;49	88753;8	46872;0;0;48;
$GPXUP;3637;07:57:11;0;49	88765;8	46868;0;0;48;
$GPXUP;3637;07:57:12;0;49	88777;8	46868;0;0;49;
$GPXUP;3637;07:57:13;0;49	88789;8	46874;0;0;40;
$GPXUP;3637;07:57:14;0;49	88797;8	4688;0;0;41;
$GPXUP;3637;07:57:15;0;49	88808;8	46882;0;0;45;
$GPXUP;3637;07:57:16;0;49	88819;8	46879;0;0;48;
$GPXUP;3637;07:57:17;0;49	8883;8	46871;0;0;53;
$GPXUP;3637;07:57:18;0;49	88842;8	46861;0;0;52;
$GPXUP;3637;07:57:19;0;49	88853;8	46851;0;0;54;
$GPXUP;3637;07:57:20;0;49	88865;8	46838;0;0;57;
$GPXUP;3637;07:57:21;0;49	88877;8	46829;0;0;52;
$GPXUP;3637;07:57:22;0;49	8889;8	46824;0;0;51;
$GPXUP;3637;07:57:23;0;49	88902;8	46823;0;0;52;
$GPXUP;3637;07:57:24;0;49	88915;8	46822;0;0;50;
$GPXUP;3637;07:57:25;0;49	88928;8	46819;0;0;51;
$GPXUP;3637;07:57:26;0;49	88941;8	46814;0;0;50;
$GPXUP;3637;07:57:27;0;49	88952;8	46808;0;0;49;
$GPXUP;3637;07:57:28;0;49	88964;8	46805;0;0;48;
$GPXUP;3637;07:57:29;0;49	88975;8	46806;0;0;47;
$GPXUP;3637;07:57:30;0;49	88988;8	46805;0;0;49;
$GPXUP;3637;07:57:31;0;49	89;8	468;0;0;55;
$GPXUP;3637;07:57:32;0;49	89014;8	4679;0;0;56;
$GPXUP;3637;07:57:33;0;49	89026;8	46781;0;0;55;
$GPXUP;3637;07:57:34;0;49	8904;8	46776;0;0;51;
$GPXUP;3637;07:57:35;0;49	89052;8	46771;0;0;50;
$GPXUP;3637;07:57:36;0;49	89064;8	46762;0;0;55;
$GPXUP;3637;07:57:37;0;49	89075;8	46753;0;0;54;
$GPXUP;3637;07:57:38;0;49	89088;8	46746;0;0;55;
$GPXUP;3637;07:57:39;0;49	89101;8	46739;0;0;54;
$GPXUP;3637;07:57:40;0;49	89113;8	46736;0;0;47;
$GPXUP;3637;07:57:41;0;49	89124;8	46734;0;0;51;
$GPXUP;3637;07:57:42;0;49	89137;8	46733;0;0;48;
$GPXUP;3637;07:57:43;0;49	89148;8	46733;0;0;47;
$GPXUP;3637;07:57:44;0;49	89159;8	46733;0;0;45;
$GPXUP;3637;07:57:45;0;49	89168;8	4674;0;0;45;
$GPXUP;3637;07:57:46;0;49	89176;8	46753;0;0;43;
$GPXUP;3637;07:57:47;0;49	89176;8	4677;0;0;42;
$GPXUP;3637;07:57:48;0;49	89173;8	46786;0;0;41;
$GPXUP;3637;07:57:49;0;49	8917;8	46802;0;0;41;
$GPXUP;3637;07:57:50;0;49	89168;8	46816;0;0;40;
$GPXUP;3637;07:57:51;0;49	89169;8	4683;0;0;37;
$GPXUP;3637;07:57:52;0;49	89176;8	4684;0;0;41;
$GPXUP;3637;07:57:53;0;49	89186;8	46844;0;0;48;
$GPXUP;3637;07:57:54;0;49	89196;8	46851;0;0;46;
$GPXUP;3637;07:57:55;0;49	89206;8	46861;0;0;44;
$GPXUP;3637;07:57:56;0;49	89214;8	46874;0;0;41;
$GPXUP;3637;07:57:57;0;49	8922;8	46888;0;0;37;
$GPXUP;3637;07:57:58;0;49	89224;8	469;0;0;38;
$GPXUP;3637;07:57:59;0;49	89229;8	46911;0;0;38;
$GPXUP;3637;07:58:00;0;49	89236;8	46922;0;0;39;
$GPXUP;3637;07:58:01;0;49	89244;8	46931;0;0;39;
$GPXUP;3637;07:58:02;0;49	89251;8	46942;0;0;38;
$GPXUP;3637;07:58:03;0;49	89258;8	46952;0;0;36;
$GPXUP;3637;07:58:04;0;49	89266;8	46958;0;0;36;
$GPXUP;3637;07:58:05;0;49	89275;8	46961;0;0;38;
$GPXUP;3637;07:58:06;0;49	89284;8	46964;0;0;37;
$GPXUP;3637;07:58:07;0;49	89292;8	46968;0;0;34;
$GPXUP;3637;07:58:08;0;49	89301;8	46972;0;0;34;
$GPXUP;3637;07:58:09;0;49	89308;8	46977;0;0;32;
$GPXUP;3637;07:58:10;0;49	89311;8	46988;0;0;33;
$GPXUP;3637;07:58:11;0;49	89308;8	47002;0;0;38;
$GPXUP;3637;07:58:12;0;49	89304;8	47017;0;0;40;
$GPXUP;3637;07:58:13;0;49	89302;8	47032;0;0;39;
$GPXUP;3637;07:58:14;0;49	89302;8	47048;0;0;39;
$GPXUP;3637;07:58:15;0;49	89304;8	47064;0;0;41;
$GPXUP;3637;07:58:16;0;49	89306;8	4708;0;0;45;
$GPXUP;3637;07:58:17;0;49	89307;8	47098;0;0;47;
$GPXUP;3637;07:58:18;0;49	89304;8	47115;0;0;47;
$GPXUP;3637;07:58:19;0;49	893;8	47132;0;0;45;
$GPXUP;3637;07:58:20;0;49	89298;8	47147;0;0;38;
$GPXUP;3637;07:58:21;0;49	89302;8	4716;0;0;37;
$GPXUP;3637;07:58:22;0;49	89309;8	4717;0;0;41;
$GPXUP;3637;07:58:23;0;49	89317;8	47179;0;0;41;
$GPXUP;3637;07:58:24;0;49	89326;8	47188;0;0;42;
$GPXUP;3637;07:58:25;0;49	89334;8	47198;0;0;43;
$GPXUP;3637;07:58:26;0;49	89342;8	4721;0;0;43;
$GPXUP;3637;07:58:27;0;49	89349;8	47224;0;0;43;
$GPXUP;3637;07:58:28;0;49	89357;8	47235;0;0;39;
$GPXUP;3637;07:58:29;0;49	89367;8	47244;0;0;40;
$GPXUP;3637;07:58:30;0;49	89374;8	47254;0;0;38;
$GPXUP;3637;07:58:31;0;49	8938;8	47265;0;0;37;
$GPXUP;3637;07:58:32;0;49	89384;8	47278;0;0;37;
$GPXUP;3637;07:58:33;0;49	89385;8	47293;0;0;41;
$GPXUP;3637;07:58:34;0;49	89385;8	4731;0;0;44;
$GPXUP;3637;07:58:35;0;49	89385;8	47328;0;0;46;
$GPXUP;3637;07:58:36;0;49	89384;8	47345;0;0;44;
$GPXUP;3637;07:58:37;0;49	89384;8	47361;0;0;41;
$GPXUP;3637;07:58:38;0;49	89389;8	47375;0;0;39;
$GPXUP;3637;07:58:39;0;49	89396;8	47384;0;0;41;
$GPXUP;3637;07:58:40;0;49	89406;8	4739;0;0;41;
$GPXUP;3637;07:58:41;0;49	89416;8	47394;0;0;43;
$GPXUP;3637;07:58:42;0;49	89427;8	47398;0;0;43;
$GPXUP;3637;07:58:43;0;49	89437;8	47403;0;0;43;
$GPXUP;3637;07:58:44;0;49	89448;8	47408;0;0;47;
$GPXUP;3637;07:58:45;0;49	89458;8	47413;0;0;46;
$GPXUP;3637;07:58:46;0;49	89467;8	47424;0;0;44;
$GPXUP;3637;07:58:47;0;49	8947;8	47441;0;0;46;
$GPXUP;3637;07:58:48;0;49	89472;8	47459;0;0;46;
$GPXUP;3637;07:58:49;0;49	89474;8	47477;0;0;47;
$GPXUP;3637;07:58:50;0;49	8948;8	47491;0;0;44;
$GPXUP;3637;07:58:51;0;49	8949;8	475;0;0;47;
$GPXUP;3637;07:58:52;0;49	89501;8	47505;0;0;51;
$GPXUP;3637;07:58:53;0;49	89514;8	47509;0;0;48;
$GPXUP;3637;07:58:54;0;49	89524;8	47519;0;0;46;
$GPXUP;3637;07:58:55;0;49	89533;8	47529;0;0;47;
$GPXUP;3637;07:58:56;0;49	89541;8	47542;0;0;47;
$GPXUP;3637;07:58:57;0;49	89551;8	47552;0;0;47;
$GPXUP;3637;07:58:58;0;49	89561;8	47563;0;0;47;
$GPXUP;3637;07:58:59;0;49	89572;8	47569;0;0;47;
$GPXUP;3637;07:59:00;0;49	89582;8	47575;0;0;47;
$GPXUP;3637;07:59:01;0;49	89593;8	47584;0;0;47;
$GPXUP;3637;07:59:02;0;49	89604;8	47591;0;0;47;
$GPXUP;3637;07:59:03;0;49	89615;8	47599;0;0;45;
$GPXUP;3637;07:59:04;0;49	89625;8	47608;0;0;45;
$GPXUP;3637;07:59:05;0;49	89634;8	47617;0;0;48;
$GPXUP;3637;07:59:06;0;49	89644;8	47626;0;0;47;
$GPXUP;3637;07:59:07;0;49	89654;8	47635;0;0;46;
$GPXUP;3637;07:59:08;0;49	89664;8	47643;0;0;45;
$GPXUP;3637;07:59:09;0;49	89673;8	47654;0;0;45;
$GPXUP;3637;07:59:10;0;49	89681;8	47667;0;0;47;
$GPXUP;3637;07:59:11;0;49	89689;8	4768;0;0;47;
$GPXUP;3637;07:59:12;0;49	89698;8	47693;0;0;49;
$GPXUP;3637;07:59:13;0;49	89708;8	47704;0;0;48;
$GPXUP;3637;07:59:14;0;49	89718;8	47714;0;0;48;
$GPXUP;3637;07:59:15;0;49	89728;8	47724;0;0;49;
$GPXUP;3637;07:59:16;0;49	89737;8	47735;0;0;49;
$GPXUP;3637;07:59:17;0;49	89746;8	47748;0;0;52;
$GPXUP;3637;07:59:18;0;49	89755;8	47762;0;0;51;
$GPXUP;3637;07:59:19;0;49	89765;8	47775;0;0;52;
$GPXUP;3637;07:59:20;0;49	89775;8	47787;0;0;48;
$GPXUP;3637;07:59:21;0;49	89784;8	47799;0;0;46;
$GPXUP;3637;07:59:22;0;49	89792;8	47812;0;0;45;
$GPXUP;3637;07:59:23;0;49	89799;8	47824;0;0;43;
$GPXUP;3637;07:59:24;0;49	89806;8	47837;0;0;45;
$GPXUP;3637;07:59:25;0;49	8981;8	47854;0;0;45;
$GPXUP;3637;07:59:26;0;49	89813;8	4787;0;0;43;
$GPXUP;3637;07:59:27;0;49	89818;8	47883;0;0;41;
$GPXUP;3637;07:59:28;0;49	89826;8	47892;0;0;43;
$GPXUP;3637;07:59:29;0;49	89838;8	47896;0;0;48;
$GPXUP;3637;07:59:30;0;49	89849;8	47896;0;0;44;
$GPXUP;3637;07:59:31;0;49	89859;8	479;0;0;41;
$GPXUP;3637;07:59:32;0;49	89869;8	47905;0;0;43;
$GPXUP;3637;07:59:33;0;49	8988;8	4791;0;0;40;
$GPXUP;3637;07:59:34;0;49	89891;8	47907;0;0;42;
$GPXUP;3637;07:59:35;0;49	89899;8	47896;0;0;45;
$GPXUP;3637;07:59:36;0;49	89903;8	47878;0;0;51;
$GPXUP;3637;07:59:37;0;49	89908;8	4786;0;0;52;
$GPXUP;3637;07:59:38;0;49	89912;8	4784;0;0;57;
$GPXUP;3637;07:59:39;0;49	89915;8	47817;0;0;59;
$GPXUP;3637;07:59:40;0;49	89917;8	47793;0;0;59;
$GPXUP;3637;07:59:41;0;49	89924;8	47772;0;0;58;
$GPXUP;3637;07:59:42;0;49	89934;8	47755;0;0;60;
$GPXUP;3637;07:59:43;0;49	89944;8	4774;0;0;55;
$GPXUP;3637;07:59:44;0;49	89955;8	47727;0;0;53;
$GPXUP;3637;07:59:45;0;49	89966;8	47717;0;0;51;
$GPXUP;3637;07:59:46;0;49	89978;8	47713;0;0;48;
$GPXUP;3637;07:59:47;0;49	8999;8	47717;0;0;50;
$GPXUP;3637;07:59:48;0;49	9;8	47726;0;0;48;
$GPXUP;3637;07:59:49;0;49	9001;8	47737;0;0;45;
$GPXUP;3637;07:59:50;0;49	90018;8	47751;0;0;48;
$GPXUP;3637;07:59:51;0;49	90025;8	47766;0;0;43;
$GPXUP;3637;07:59:52;0;49	90031;8	4778;0;0;40;
$GPXUP;3637;07:59:53;0;49	90038;8	47791;0;0;39;
$GPXUP;3637;07:59:54;0;49	90047;8	47798;0;0;42;
$GPXUP;3637;07:59:55;0;49	90058;8	47801;0;0;47;
$GPXUP;3637;07:59:56;0;49	90071;8	47802;0;0;53;
$GPXUP;3637;07:59:57;0;49	90084;8	47798;0;0;54;
$GPXUP;3637;07:59:58;0;49	90097;8	47791;0;0;51;
$GPXUP;3637;07:59:59;0;49	90108;8	47782;0;0;52;
$GPXUP;3637;08:00:00;0;49	9012;8	47773;0;0;53;
$GPXUP;3637;08:00:01;0;49	90132;8	4777;0;0;53;
$GPXUP;3637;08:00:02;0;49	90145;8	47771;0;0;46;
$GPXUP;3637;08:00:03;0;49	90157;8	47774;0;0;46;
$GPXUP;3637;08:00:04;0;49	90168;8	47774;0;0;51;
$GPXUP;3637;08:00:05;0;49	9018;8	47772;0;0;54;
$GPXUP;3637;08:00:06;0;49	90194;8	47771;0;0;55;
$GPXUP;3637;08:00:07;0;49	90206;8	47768;0;0;54;
$GPXUP;3637;08:00:08;0;49	9022;8	47768;0;0;54;
$GPXUP;3637;08:00:09;0;49	90234;8	47767;0;0;56;
$GPXUP;3637;08:00:10;0;49	90247;8	47763;0;0;50;
$GPXUP;3637;08:00:11;0;49	90259;8	47766;0;0;47;
$GPXUP;3637;08:00:12;0;49	90272;8	47766;0;0;48;
$GPXUP;3637;08:00:13;0;49	90284;8	47766;0;0;46;
$GPXUP;3637;08:00:14;0;49	90294;8	47769;0;0;47;
$GPXUP;3637;08:00:15;0;49	90305;8	47774;0;0;48;
$GPXUP;3637;08:00:16;0;49	90316;8	47781;0;0;49;
$GPXUP;3637;08:00:17;0;49	90326;8	47793;0;0;47;
$GPXUP;3637;08:00:18;0;49	90336;8	47805;0;0;45;
$GPXUP;3637;08:00:19;0;49	90344;8	47814;0;0;41;
$GPXUP;3637;08:00:20;0;49	90352;8	47826;0;0;39;
$GPXUP;3637;08:00:21;0;49	9036;8	47838;0;0;42;
$GPXUP;3637;08:00:22;0;49	90369;8	47848;0;0;44;
$GPXUP;3637;08:00:23;0;49	9038;8	47856;0;0;49;
$GPXUP;3637;08:00:24;0;49	90392;8	47855;0;0;50;
$GPXUP;3637;08:00:25;0;49	90404;8	47855;0;0;50;
$GPXUP;3637;08:00:26;0;49	90416;8	47858;0;0;50;
$GPXUP;3637;08:00:27;0;49	90428;8	47864;0;0;51;
$GPXUP;3637;08:00:28;0;49	90439;8	47872;0;0;49;
$GPXUP;3637;08:00:29;0;49	9045;8	47881;0;0;44;
$GPXUP;3637;08:00:30;0;49	90462;8	4788;0;0;50;
$GPXUP;3637;08:00:31;0;49	90473;8	47868;0;0;58;
$GPXUP;3637;08:00:32;0;49	90481;8	47847;0;0;64;
$GPXUP;3637;08:00:33;0;49	90482;8	47822;0;0;70;
$GPXUP;3637;08:00:34;0;49	90479;8	47794;0;0;70;
$GPXUP;3637;08:00:35;0;49	90473;8	47768;0;0;70;
$GPXUP;3637;08:00:36;0;49	90465;8	47743;0;0;71;
$GPXUP;3637;08:00:37;0;49	90456;8	47718;0;0;73;
$GPXUP;3637;08:00:38;0;49	90447;8	47693;0;0;73;
$GPXUP;3637;08:00:39;0;49	90438;8	47668;0;0;73;
$GPXUP;3637;08:00:40;0;49	90428;8	47643;0;0;74;
$GPXUP;3637;08:00:41;0;49	90418;8	47619;0;0;76;
$GPXUP;3637;08:00:42;0;49	90406;8	47595;0;0;74;
$GPXUP;3637;08:00:43;0;49	90396;8	47572;0;0;73;
$GPXUP;3637;08:00:44;0;49	90389;8	47547;0;0;69;
$GPXUP;3637;08:00:45;0;49	90388;8	47521;0;0;65;
$GPXUP;3637;08:00:46;0;49	90393;8	47498;0;0;63;
$GPXUP;3637;08:00:47;0;49	90402;8	47476;0;0;65;
$GPXUP;3637;08:00:48;0;49	90411;8	47455;0;0;66;
$GPXUP;3637;08:00:49;0;49	90421;8	47437;0;0;58;
$GPXUP;3637;08:00:50;0;49	90431;8	47421;0;0;55;
$GPXUP;3637;08:00:51;0;49	9044;8	47405;0;0;56;
$GPXUP;3637;08:00:52;0;49	90448;8	47388;0;0;58;
$GPXUP;3637;08:00:53;0;49	90459;8	47369;0;0;58;
$GPXUP;3637;08:00:54;0;49	9047;8	47355;0;0;54;
$GPXUP;3637;08:00:55;0;49	90481;8	47345;0;0;48;
$GPXUP;3637;08:00:56;0;49	9049;8	47334;0;0;49;
$GPXUP;3637;08:00:57;0;49	90498;8	47318;0;0;54;
$GPXUP;3637;08:00:58;0;49	90506;8	47302;0;0;55;
$GPXUP;3637;08:00:59;0;49	90515;8	47284;0;0;56;
$GPXUP;3637;08:01:00;0;49	90524;8	47268;0;0;56;
$GPXUP;3637;08:01:01;0;49	90534;8	47254;0;0;52;
$GPXUP;3637;08:01:02;0;49	90545;8	47242;0;0;54;
$GPXUP;3637;08:01:03;0;49	90556;8	47228;0;0;55;
$GPXUP;3637;08:01:04;0;49	90566;8	47216;0;0;51;
$GPXUP;3637;08:01:05;0;49	90577;8	47207;0;0;52;
$GPXUP;3637;08:01:06;0;49	9059;8	472;0;0;56;
$GPXUP;3637;08:01:07;0;49	90602;8	47186;0;0;60;
$GPXUP;3637;08:01:08;0;49	90609;8	47166;0;0;65;
$GPXUP;3637;08:01:09;0;49	90616;8	47142;0;0;65;
$GPXUP;3637;08:01:10;0;49	90624;8	4712;0;0;66;
$GPXUP;3637;08:01:11;0;49	90632;8	47097;0;0;67;
$GPXUP;3637;08:01:12;0;49	9064;8	47075;0;0;66;
$GPXUP;3637;08:01:13;0;49	90647;8	47053;0;0;62;
$GPXUP;3637;08:01:14;0;49	90656;8	47034;0;0;59;
$GPXUP;3637;08:01:15;0;49	90662;8	47014;0;0;59;
$GPXUP;3637;08:01:16;0;49	90666;8	46991;0;0;64;
$GPXUP;3637;08:01:17;0;49	90666;8	46965;0;0;69;
$GPXUP;3637;08:01:18;0;49	90661;8	4694;0;0;69;
$GPXUP;3637;08:01:19;0;49	90654;8	46916;0;0;67;
$GPXUP;3637;08:01:20;0;49	90646;8	46892;0;0;67;
$GPXUP;3637;08:01:21;0;49	90638;8	46869;0;0;65;
$GPXUP;3637;08:01:22;0;49	90631;8	46847;0;0;63;
$GPXUP;3637;08:01:23;0;49	90626;8	46823;0;0;68;
$GPXUP;3637;08:01:24;0;49	90626;8	46797;0;0;69;
$GPXUP;3637;08:01:25;0;49	90629;8	46771;0;0;65;
$GPXUP;3637;08:01:26;0;49	90635;8	46749;0;0;62;
$GPXUP;3637;08:01:27;0;49	90642;8	46729;0;0;57;
$GPXUP;3637;08:01:28;0;49	90648;8	4671;0;0;57;
$GPXUP;3637;08:01:29;0;49	90654;8	46689;0;0;60;
$GPXUP;3637;08:01:30;0;49	90658;8	46666;0;0;61;
$GPXUP;3637;08:01:31;0;49	90662;8	46643;0;0;63;
$GPXUP;3637;08:01:32;0;49	90664;8	46618;0;0;68;
$GPXUP;3637;08:01:33;0;49	90661;8	46592;0;0;69;
$GPXUP;3637;08:01:34;0;49	90656;8	46566;0;0;69;
$GPXUP;3637;08:01:35;0;49	90648;8	46543;0;0;69;
$GPXUP;3637;08:01:36;0;49	90637;8	46522;0;0;69;
$GPXUP;3637;08:01:37;0;49	90623;8	46507;0;0;66;
$GPXUP;3637;08:01:38;0;49	90607;8	46497;0;0;68;
$GPXUP;3637;08:01:39;0;49	9059;8	46496;0;0;65;
$GPXUP;3637;08:01:40;0;49	90574;8	46502;0;0;65;
$GPXUP;3637;08:01:41;0;49	90561;8	46514;0;0;63;
$GPXUP;3637;08:01:42;0;49	90549;8	46531;0;0;59;
$GPXUP;3637;08:01:43;0;49	90543;8	4655;0;0;55;
$GPXUP;3637;08:01:44;0;49	9054;8	4657;0;0;51;
$GPXUP;3637;08:01:45;0;49	90539;8	4659;0;0;48;
$GPXUP;3637;08:01:46;0;49	90533;8	46608;0;0;50;
$GPXUP;3637;08:01:47;0;49	90527;8	46624;0;0;49;
$GPXUP;3637;08:01:48;0;49	90521;8	46642;0;0;49;
$GPXUP;3637;08:01:49;0;49	90515;8	46659;0;0;49;
$GPXUP;3637;08:01:50;0;49	90508;8	46675;0;0;49;
$GPXUP;3637;08:01:51;0;49	90501;8	4669;0;0;49;
$GPXUP;3637;08:01:52;0;49	90493;8	46705;0;0;48;
$GPXUP;3637;08:01:53;0;49	90489;8	46722;0;0;46;
$GPXUP;3637;08:01:54;0;49	9049;8	4674;0;0;47;
$GPXUP;3637;08:01:55;0;49	90496;8	46756;0;0;45;
$GPXUP;3637;08:01:56;0;49	90505;8	46769;0;0;46;
$GPXUP;3637;08:01:57;0;49	90515;8	46778;0;0;48;
$GPXUP;3637;08:01:58;0;49	90526;8	46784;0;0;47;
$GPXUP;3637;08:01:59;0;49	90538;8	4679;0;0;48;
$GPXUP;3637;08:02:00;0;49	90548;8	46797;0;0;44;
$GPXUP;3637;08:02:01;0;49	90557;8	46807;0;0;45;
$GPXUP;3637;08:02:02;0;49	90566;8	46818;0;0;46;
$GPXUP;3637;08:02:03;0;49	90575;8	4683;0;0;47;
$GPXUP;3637;08:02:04;0;49	90583;8	46842;0;0;44;
$GPXUP;3637;08:02:05;0;49	90593;8	46852;0;0;46;
$GPXUP;3637;08:02:06;0;49	90602;8	46864;0;0;48;
$GPXUP;3637;08:02:07;0;49	90609;8	46879;0;0;49;
$GPXUP;3637;08:02:08;0;49	90616;8	46895;0;0;52;
$GPXUP;3637;08:02:09;0;49	90625;8	4691;0;0;53;
$GPXUP;3637;08:02:10;0;49	90637;8	46922;0;0;57;
$GPXUP;3637;08:02:11;0;49	9065;8	46932;0;0;56;
$GPXUP;3637;08:02:12;0;49	90662;8	46943;0;0;52;
$GPXUP;3637;08:02:13;0;49	90672;8	46955;0;0;52;
$GPXUP;3637;08:02:14;0;49	90682;8	46969;0;0;53;
$GPXUP;3637;08:02:15;0;49	90691;8	46983;0;0;50;
$GPXUP;3637;08:02:16;0;49	90699;8	46999;0;0;50;
$GPXUP;3637;08:02:17;0;49	90706;8	47015;0;0;52;
$GPXUP;3637;08:02:18;0;49	90712;8	47032;0;0;53;
$GPXUP;3637;08:02:19;0;49	90716;8	47051;0;0;54;
$GPXUP;3637;08:02:20;0;49	9072;8	47072;0;0;52;
$GPXUP;3637;08:02:21;0;49	90724;8	47092;0;0;50;
$GPXUP;3637;08:02:22;0;49	90728;8	47108;0;0;48;
$GPXUP;3637;08:02:23;0;49	90736;8	47123;0;0;51;
$GPXUP;3637;08:02:24;0;49	90744;8	47138;0;0;52;
$GPXUP;3637;08:02:25;0;49	90752;8	47154;0;0;53;
$GPXUP;3637;08:02:26;0;49	90758;8	47173;0;0;54;
$GPXUP;3637;08:02:27;0;49	90764;8	47192;0;0;53;
$GPXUP;3637;08:02:28;0;49	9077;8	4721;0;0;53;
$GPXUP;3637;08:02:29;0;49	90778;8	47228;0;0;52;
$GPXUP;3637;08:02:30;0;49	90785;8	47244;0;0;52;
$GPXUP;3637;08:02:31;0;49	90792;8	4726;0;0;51;
$GPXUP;3637;08:02:32;0;49	908;8	47276;0;0;49;
$GPXUP;3637;08:02:33;0;49	90808;8	47289;0;0;48;
$GPXUP;3637;08:02:34;0;49	90815;8	47302;0;0;48;
$GPXUP;3637;08:02:35;0;49	90821;8	47318;0;0;49;
$GPXUP;3637;08:02:36;0;49	90826;8	47336;0;0;51;
$GPXUP;3637;08:02:37;0;49	9083;8	47354;0;0;47;
$GPXUP;3637;08:02:38;0;49	90836;8	47368;0;0;45;
$GPXUP;3637;08:02:39;0;49	90845;8	4738;0;0;46;
$GPXUP;3637;08:02:40;0;49	90854;8	4739;0;0;47;
$GPXUP;3637;08:02:41;0;49	90862;8	47403;0;0;48;
$GPXUP;3637;08:02:42;0;49	90867;8	4742;0;0;50;
$GPXUP;3637;08:02:43;0;49	90873;8	47439;0;0;51;
$GPXUP;3637;08:02:44;0;49	9088;8	47456;0;0;50;
$GPXUP;3637;08:02:45;0;49	90887;8	47473;0;0;49;
$GPXUP;3637;08:02:46;0;49	90894;8	47488;0;0;49;
$GPXUP;3637;08:02:47;0;49	909;8	47504;0;0;49;
$GPXUP;3637;08:02:48;0;49	90908;8	4752;0;0;49;
$GPXUP;3637;08:02:49;0;49	90915;8	47535;0;0;49;
$GPXUP;3637;08:02:50;0;49	90923;8	47549;0;0;49;
$GPXUP;3637;08:02:51;0;49	90933;8	47561;0;0;49;
$GPXUP;3637;08:02:52;0;49	90942;8	47572;0;0;48;
$GPXUP;3637;08:02:53;0;49	90952;8	47583;0;0;52;
$GPXUP;3637;08:02:54;0;49	90964;8	47591;0;0;56;
$GPXUP;3637;08:02:55;0;49	90976;8	47603;0;0;52;
$GPXUP;3637;08:02:56;0;49	90984;8	47618;0;0;50;
$GPXUP;3637;08:02:57;0;49	90993;8	47633;0;0;50;
$GPXUP;3637;08:02:58;0;49	91;8	47647;0;0;47;
$GPXUP;3637;08:02:59;0;49	91009;8	4766;0;0;47;
$GPXUP;3637;08:03:00;0;49	91018;8	47672;0;0;48;
$GPXUP;3637;08:03:01;0;49	91028;8	47683;0;0;50;
$GPXUP;3637;08:03:02;0;49	91038;8	47695;0;0;50;
$GPXUP;3637;08:03:03;0;49	91046;8	4771;0;0;53;
$GPXUP;3637;08:03:04;0;49	91055;8	47726;0;0;54;
$GPXUP;3637;08:03:05;0;49	91065;8	47739;0;0;49;
$GPXUP;3637;08:03:06;0;49	91074;8	4775;0;0;48;
$GPXUP;3637;08:03:07;0;49	91085;8	47759;0;0;48;
$GPXUP;3637;08:03:08;0;49	91094;8	47768;0;0;43;
$GPXUP;3637;08:03:09;0;49	91102;8	47781;0;0;48;
$GPXUP;3637;08:03:10;0;49	91108;8	47798;0;0;49;
$GPXUP;3637;08:03:11;0;49	9111;8	47816;0;0;52;
$GPXUP;3637;08:03:12;0;49	91114;8	47836;0;0;53;
$GPXUP;3637;08:03:13;0;49	91118;8	47857;0;0;52;
$GPXUP;3637;08:03:14;0;49	91121;8	47875;0;0;48;
$GPXUP;3637;08:03:15;0;49	91124;8	47891;0;0;43;
$GPXUP;3637;08:03:16;0;49	9113;8	47906;0;0;48;
$GPXUP;3637;08:03:17;0;49	91139;8	47919;0;0;50;
$GPXUP;3637;08:03:18;0;49	91149;8	47931;0;0;50;
$GPXUP;3637;08:03:19;0;49	9116;8	47941;0;0;51;
$GPXUP;3637;08:03:20;0;49	91172;8	47951;0;0;53;
$GPXUP;3637;08:03:21;0;49	91185;8	47956;0;0;53;
$GPXUP;3637;08:03:22;0;49	91199;8	47958;0;0;57;
$GPXUP;3637;08:03:23;0;49	91213;8	47952;0;0;57;
$GPXUP;3637;08:03:24;0;49	91225;8	47942;0;0;57;
$GPXUP;3637;08:03:25;0;49	91234;8	47926;0;0;58;
$GPXUP;3637;08:03:26;0;49	9124;8	47905;0;0;57;
$GPXUP;3637;08:03:27;0;49	91243;8	47883;0;0;55;
$GPXUP;3637;08:03:28;0;49	91251;8	47866;0;0;51;
$GPXUP;3637;08:03:29;0;49	91261;8	47861;0;0;48;
$GPXUP;3637;08:03:30;0;49	91274;8	47864;0;0;50;
$GPXUP;3637;08:03:31;0;49	91284;8	47873;0;0;48;
$GPXUP;3637;08:03:32;0;49	91292;8	47886;0;0;51;
$GPXUP;3637;08:03:33;0;49	91299;8	47903;0;0;52;
$GPXUP;3637;08:03:34;0;49	91307;8	4792;0;0;52;
$GPXUP;3637;08:03:35;0;49	91315;8	47936;0;0;50;
$GPXUP;3637;08:03:36;0;49	91322;8	47953;0;0;50;
$GPXUP;3637;08:03:37;0;49	91331;8	47968;0;0;52;
$GPXUP;3637;08:03:38;0;49	91341;8	47978;0;0;50;
$GPXUP;3637;08:03:39;0;49	91352;8	47987;0;0;49;
$GPXUP;3637;08:03:40;0;49	91364;8	47992;0;0;51;
$GPXUP;3637;08:03:41;0;49	91376;8	47998;0;0;50;
$GPXUP;3637;08:03:42;0;49	91386;8	48009;0;0;52;
$GPXUP;3637;08:03:43;0;49	91394;8	48023;0;0;52;
$GPXUP;3637;08:03:44;0;49	91404;8	48036;0;0;52;
$GPXUP;3637;08:03:45;0;49	91415;8	48047;0;0;52;
$GPXUP;3637;08:03:46;0;49	91426;8	48054;0;0;52;
$GPXUP;3637;08:03:47;0;49	91439;8	4806;0;0;53;
$GPXUP;3637;08:03:48;0;49	91453;8	48063;0;0;53;
$GPXUP;3637;08:03:49;0;49	91465;8	48068;0;0;53;
$GPXUP;3637;08:03:50;0;49	91478;8	48071;0;0;52;
$GPXUP;3637;08:03:51;0;49	91491;8	48072;0;0;53;
$GPXUP;3637;08:03:52;0;49	91504;8	48076;0;0;56;
$GPXUP;3637;08:03:53;0;49	91517;8	48086;0;0;53;
$GPXUP;3637;08:03:54;0;49	91527;8	48097;0;0;51;
$GPXUP;3637;08:03:55;0;49	91538;8	48104;0;0;52;
$GPXUP;3637;08:03:56;0;49	91551;8	48108;0;0;52;
$GPXUP;3637;08:03:57;0;49	91564;8	48115;0;0;55;
$GPXUP;3637;08:03:58;0;49	91576;8	48126;0;0;57;
$GPXUP;3637;08:03:59;0;49	91588;8	48139;0;0;53;
$GPXUP;3637;08:04:00;0;49	91598;8	48153;0;0;51;
$GPXUP;3637;08:04:01;0;49	91608;8	48164;0;0;50;
$GPXUP;3637;08:04:02;0;49	91619;8	48173;0;0;51;
$GPXUP;3637;08:04:03;0;49	91629;8	48186;0;0;54;
$GPXUP;3637;08:04:04;0;49	91638;8	48203;0;0;49;
$GPXUP;3637;08:04:05;0;49	91644;8	4822;0;0;49;
$GPXUP;3637;08:04:06;0;49	91651;8	48236;0;0;47;
$GPXUP;3637;08:04:07;0;49	9166;8	48247;0;0;46;
$GPXUP;3637;08:04:08;0;49	91669;8	48256;0;0;47;
$GPXUP;3637;08:04:09;0;49	91679;8	48264;0;0;47;
$GPXUP;3637;08:04:10;0;49	9169;8	48272;0;0;51;
$GPXUP;3637;08:04:11;0;49	91702;8	48282;0;0;62;
$GPXUP;3637;08:04:12;0;49	91714;8	48297;0;0;54;
$GPXUP;3637;08:04:13;0;49	91721;8	48312;0;0;47;
$GPXUP;3637;08:04:14;0;49	91726;8	48326;0;0;38;
$GPXUP;3637;08:04:15;0;49	91732;8	48338;0;0;41;
$GPXUP;3637;08:04:16;0;49	91742;8	48344;0;0;49;
$GPXUP;3637;08:04:17;0;49	91755;8	48343;0;0;57;
$GPXUP;3637;08:04:18;0;49	9177;8	48337;0;0;57;
$GPXUP;3637;08:04:19;0;49	91785;8	48331;0;0;62;
$GPXUP;3637;08:04:20;0;49	918;8	48319;0;0;68;
$GPXUP;3637;08:04:21;0;49	91816;8	4831;0;0;67;
$GPXUP;3637;08:04:22;0;49	91832;8	48306;0;0;59;
$GPXUP;3637;08:04:23;0;49	91845;8	48308;0;0;52;
$GPXUP;3637;08:04:24;0;49	91858;8	48313;0;0;46;
$GPXUP;3637;08:04:25;0;49	91867;8	48322;0;0;47;
$GPXUP;3637;08:04:26;0;49	91874;8	48335;0;0;46;
$GPXUP;3637;08:04:27;0;49	9188;8	48352;0;0;54;
$GPXUP;3637;08:04:28;0;49	91888;8	48367;0;0;54;
$GPXUP;3637;08:04:29;0;49	91897;8	48381;0;0;53;
$GPXUP;3637;08:04:30;0;49	91909;8	48392;0;0;56;
$GPXUP;3637;08:04:31;0;49	91922;8	48402;0;0;55;
$GPXUP;3637;08:04:32;0;49	91935;8	48412;0;0;56;
$GPXUP;3637;08:04:33;0;49	91946;8	48424;0;0;53;
$GPXUP;3637;08:04:34;0;49	91958;8	48433;0;0;55;
$GPXUP;3637;08:04:35;0;49	9197;8	48442;0;0;51;
$GPXUP;3637;08:04:36;0;49	9198;8	48454;0;0;50;
$GPXUP;3637;08:04:37;0;49	91988;8	4847;0;0;50;
$GPXUP;3637;08:04:38;0;49	91996;8	48483;0;0;49;
$GPXUP;3637;08:04:39;0;49	92007;8	48493;0;0;50;
$GPXUP;3637;08:04:40;0;49	92018;8	48502;0;0;50;
$GPXUP;3637;08:04:41;0;49	92028;8	48514;0;0;50;
$GPXUP;3637;08:04:42;0;49	92036;8	48528;0;0;50;
$GPXUP;3637;08:04:43;0;49	92043;8	48544;0;0;49;
$GPXUP;3637;08:04:44;0;49	92053;8	48555;0;0;49;
$GPXUP;3637;08:04:45;0;49	92064;8	48556;0;0;49;
$GPXUP;3637;08:04:46;0;49	92075;8	48546;0;0;57;
$GPXUP;3637;08:04:47;0;49	92085;8	48527;0;0;64;
$GPXUP;3637;08:04:48;0;49	92092;8	48503;0;0;69;
$GPXUP;3637;08:04:49;0;49	92098;8	48474;0;0;72;
$GPXUP;3637;08:04:50;0;49	92104;8	48446;0;0;72;
$GPXUP;3637;08:04:51;0;49	92109;8	48419;0;0;71;
$GPXUP;3637;08:04:52;0;49	92117;8	48394;0;0;69;
$GPXUP;3637;08:04:53;0;49	92127;8	48374;0;0;65;
$GPXUP;3637;08:04:54;0;49	92138;8	48356;0;0;62;
$GPXUP;3637;08:04:55;0;49	9215;8	48342;0;0;62;
$GPXUP;3637;08:04:56;0;49	92164;8	48333;0;0;60;
$GPXUP;3637;08:04:57;0;49	92178;8	48328;0;0;59;
$GPXUP;3637;08:04:58;0;49	92191;8	48321;0;0;58;
$GPXUP;3637;08:04:59;0;49	92204;8	48309;0;0;62;
$GPXUP;3637;08:05:00;0;49	92217;8	48298;0;0;60;
$GPXUP;3637;08:05:01;0;49	92229;8	48291;0;0;53;
$GPXUP;3637;08:05:02;0;49	92242;8	48286;0;0;52;
$GPXUP;3637;08:05:03;0;49	92253;8	48276;0;0;55;
$GPXUP;3637;08:05:04;0;49	92264;8	4826;0;0;61;
$GPXUP;3637;08:05:05;0;49	92275;8	48242;0;0;62;
$GPXUP;3637;08:05:06;0;49	92284;8	48222;0;0;64;
$GPXUP;3637;08:05:07;0;49	92296;8	48204;0;0;68;
$GPXUP;3637;08:05:08;0;49	92311;8	48195;0;0;62;
$GPXUP;3637;08:05:09;0;49	92327;8	48193;0;0;63;
$GPXUP;3637;08:05:10;0;49	92342;8	48197;0;0;62;
$GPXUP;3637;08:05:11;0;49	92357;8	48207;0;0;60;
$GPXUP;3637;08:05:12;0;49	92368;8	48221;0;0;55;
$GPXUP;3637;08:05:13;0;49	92379;8	48235;0;0;59;
$GPXUP;3637;08:05:14;0;49	92393;8	48246;0;0;61;
$GPXUP;3637;08:05:15;0;49	92407;8	48254;0;0;62;
$GPXUP;3637;08:05:16;0;49	9242;8	48266;0;0;58;
$GPXUP;3637;08:05:17;0;49	9243;8	48282;0;0;57;
$GPXUP;3637;08:05:18;0;49	9244;8	48299;0;0;56;
$GPXUP;3637;08:05:19;0;49	9245;8	48314;0;0;55;
$GPXUP;3637;08:05:20;0;49	9246;8	4833;0;0;54;
$GPXUP;3637;08:05:21;0;49	92468;8	48345;0;0;53;
$GPXUP;3637;08:05:22;0;49	9248;8	48357;0;0;58;
$GPXUP;3637;08:05:23;0;49	92493;8	48367;0;0;55;
$GPXUP;3637;08:05:24;0;49	92506;8	48376;0;0;57;
$GPXUP;3637;08:05:25;0;49	9252;8	48382;0;0;57;
$GPXUP;3637;08:05:26;0;49	92534;8	48386;0;0;60;
$GPXUP;3637;08:05:27;0;49	9255;8	48387;0;0;60;
$GPXUP;3637;08:05:28;0;49	92565;8	48394;0;0;63;
$GPXUP;3637;08:05:29;0;49	92576;8	48408;0;0;62;
$GPXUP;3637;08:05:30;0;49	92586;8	48428;0;0;62;
$GPXUP;3637;08:05:31;0;49	92594;8	4845;0;0;64;
$GPXUP;3637;08:05:32;0;49	92602;8	48472;0;0;64;
$GPXUP;3637;08:05:33;0;49	9261;8	48492;0;0;59;
$GPXUP;3637;08:05:34;0;49	92618;8	4851;0;0;54;
$GPXUP;3637;08:05:35;0;49	92629;8	48525;0;0;54;
$GPXUP;3637;08:05:36;0;49	92639;8	48538;0;0;48;
$GPXUP;3637;08:05:37;0;49	92646;8	48552;0;0;53;
$GPXUP;3637;08:05:38;0;49	92652;8	48569;0;0;52;
$GPXUP;3637;08:05:39;0;49	9266;8	48585;0;0;52;
$GPXUP;3637;08:05:40;0;49	92668;8	48602;0;0;50;
$GPXUP;3637;08:05:41;0;49	92674;8	48618;0;0;48;
$GPXUP;3637;08:05:42;0;49	92681;8	48634;0;0;48;
$GPXUP;3637;08:05:43;0;49	92687;8	48649;0;0;47;
$GPXUP;3637;08:05:44;0;49	92692;8	48665;0;0;46;
$GPXUP;3637;08:05:45;0;49	92694;8	48682;0;0;44;
$GPXUP;3637;08:05:46;0;49	92695;8	48698;0;0;41;
$GPXUP;3637;08:05:47;0;49	92692;8	48713;0;0;42;
$GPXUP;3637;08:05:48;0;49	92687;8	48728;0;0;43;
$GPXUP;3637;08:05:49;0;49	92683;8	48745;0;0;45;
$GPXUP;3637;08:05:50;0;49	92679;8	48762;0;0;47;
$GPXUP;3637;08:05:51;0;49	92676;8	48778;0;0;46;
$GPXUP;3637;08:05:52;0;49	92674;8	48796;0;0;44;
$GPXUP;3637;08:05:53;0;49	92674;8	48812;0;0;42;
$GPXUP;3637;08:05:54;0;49	92675;8	48828;0;0;42;
$GPXUP;3637;08:05:55;0;49	92677;8	48844;0;0;43;
$GPXUP;3637;08:05:56;0;49	92683;8	48859;0;0;46;
$GPXUP;3637;08:05:57;0;49	92688;8	48876;0;0;49;
$GPXUP;3637;08:05:58;0;49	9269;8	48895;0;0;52;
$GPXUP;3637;08:05:59;0;49	92687;8	48914;0;0;55;
$GPXUP;3637;08:06:00;0;49	9268;8	48932;0;0;55;
$GPXUP;3637;08:06:01;0;49	92672;8	4895;0;0;55;
$GPXUP;3637;08:06:02;0;49	92664;8	48968;0;0;55;
$GPXUP;3637;08:06:03;0;49	92655;8	48983;0;0;53;
$GPXUP;3637;08:06:04;0;49	92642;8	48994;0;0;54;
$GPXUP;3637;08:06:05;0;49	92629;8	48998;0;0;57;
$GPXUP;3637;08:06:06;0;49	92615;8	48995;0;0;60;
$GPXUP;3637;08:06:07;0;49	926;8	48988;0;0;61;
$GPXUP;3637;08:06:08;0;49	92585;8	48981;0;0;61;
$GPXUP;3637;08:06:09;0;49	92571;8	48971;0;0;61;
$GPXUP;3637;08:06:10;0;49	92559;8	48956;0;0;62;
$GPXUP;3637;08:06:11;0;49	92552;8	48935;0;0;60;
$GPXUP;3637;08:06:12;0;49	92551;8	48911;0;0;63;
$GPXUP;3637;08:06:13;0;49	92553;8	48886;0;0;61;
$GPXUP;3637;08:06:14;0;49	92561;8	48867;0;0;57;
$GPXUP;3637;08:06:15;0;49	92573;8	48855;0;0;55;
$GPXUP;3637;08:06:16;0;49	92586;8	48848;0;0;52;
$GPXUP;3637;08:06:17;0;49	92598;8	48844;0;0;46;
$GPXUP;3637;08:06:18;0;49	92609;8	48836;0;0;52;
$GPXUP;3637;08:06:19;0;49	9262;8	48824;0;0;52;
$GPXUP;3637;08:06:20;0;49	9263;8	4881;0;0;56;
$GPXUP;3637;08:06:21;0;49	92641;8	48795;0;0;56;
$GPXUP;3637;08:06:22;0;49	92652;8	4878;0;0;55;
$GPXUP;3637;08:06:23;0;49	92662;8	48765;0;0;59;
$GPXUP;3637;08:06:24;0;49	92672;8	48748;0;0;59;
$GPXUP;3637;08:06:25;0;49	92684;8	48732;0;0;61;
$GPXUP;3637;08:06:26;0;49	92697;8	4872;0;0;58;
$GPXUP;3637;08:06:27;0;49	9271;8	48712;0;0;55;
$GPXUP;3637;08:06:28;0;49	92724;8	4871;0;0;52;
$GPXUP;3637;08:06:29;0;49	92736;8	4871;0;0;54;
$GPXUP;3637;08:06:30;0;49	9275;8	48709;0;0;55;
$GPXUP;3637;08:06:31;0;49	92763;8	48702;0;0;59;
$GPXUP;3637;08:06:32;0;49	92776;8	48692;0;0;61;
$GPXUP;3637;08:06:33;0;49	9279;8	48682;0;0;61;
$GPXUP;3637;08:06:34;0;49	92805;8	48673;0;0;62;
$GPXUP;3637;08:06:35;0;49	92819;8	48662;0;0;62;
$GPXUP;3637;08:06:36;0;49	92833;8	48652;0;0;61;
$GPXUP;3637;08:06:37;0;49	92846;8	48641;0;0;59;
$GPXUP;3637;08:06:38;0;49	92859;8	48627;0;0;64;
$GPXUP;3637;08:06:39;0;49	92871;8	48611;0;0;64;
$GPXUP;3637;08:06:40;0;49	92883;8	48593;0;0;64;
$GPXUP;3637;08:06:41;0;49	92896;8	48578;0;0;59;
$GPXUP;3637;08:06:42;0;49	92909;8	48571;0;0;50;
$GPXUP;3637;08:06:43;0;49	92921;8	48569;0;0;48;
$GPXUP;3637;08:06:44;0;49	92932;8	48568;0;0;46;
$GPXUP;3637;08:06:45;0;49	92944;8	48565;0;0;52;
$GPXUP;3637;08:06:46;0;49	92955;8	48555;0;0;55;
$GPXUP;3637;08:06:47;0;49	92966;8	48542;0;0;56;
$GPXUP;3637;08:06:48;0;49	92977;8	48528;0;0;57;
$GPXUP;3637;08:06:49;0;49	92987;8	4851;0;0;61;
$GPXUP;3637;08:06:50;0;49	92996;8	48489;0;0;66;
$GPXUP;3637;08:06:51;0;49	93003;8	48465;0;0;67;
$GPXUP;3637;08:06:52;0;49	93011;8	48443;0;0;66;
$GPXUP;3637;08:06:53;0;49	93021;8	48423;0;0;64;
$GPXUP;3637;08:06:54;0;49	93034;8	48409;0;0;62;
$GPXUP;3637;08:06:55;0;49	93048;8	48397;0;0;64;
$GPXUP;3637;08:06:56;0;49	93062;8	48385;0;0;65;
$GPXUP;3637;08:06:57;0;49	93076;8	48373;0;0;66;
$GPXUP;3637;08:06:58;0;49	93092;8	48364;0;0;61;
$GPXUP;3637;08:06:59;0;49	93106;8	4836;0;0;59;
$GPXUP;3637;08:07:00;0;49	93121;8	48358;0;0;59;
$GPXUP;3637;08:07:01;0;49	93134;8	48361;0;0;52;
$GPXUP;3637;08:07:02;0;49	93146;8	48371;0;0;50;
$GPXUP;3637;08:07:03;0;49	93155;8	48385;0;0;49;
$GPXUP;3637;08:07:04;0;49	93164;8	48399;0;0;48;
$GPXUP;3637;08:07:05;0;49	93172;8	48412;0;0;47;
$GPXUP;3637;08:07:06;0;49	93181;8	48426;0;0;49;
$GPXUP;3637;08:07:07;0;49	9319;8	48438;0;0;49;
$GPXUP;3637;08:07:08;0;49	93198;8	48451;0;0;48;
$GPXUP;3637;08:07:09;0;49	93206;8	48466;0;0;48;
$GPXUP;3637;08:07:10;0;49	93213;8	4848;0;0;49;
$GPXUP;3637;08:07:11;0;49	93222;8	48493;0;0;52;
$GPXUP;3637;08:07:12;0;49	93232;8	48507;0;0;54;
$GPXUP;3637;08:07:13;0;49	93241;8	48522;0;0;53;
$GPXUP;3637;08:07:14;0;49	93248;8	4854;0;0;53;
$GPXUP;3637;08:07:15;0;49	93256;8	48556;0;0;51;
$GPXUP;3637;08:07:16;0;49	93262;8	48573;0;0;47;
$GPXUP;3637;08:07:17;0;49	93266;8	4859;0;0;47;
$GPXUP;3637;08:07:18;0;49	93271;8	48607;0;0;48;
$GPXUP;3637;08:07:19;0;49	93278;8	4862;0;0;48;
$GPXUP;3637;08:07:20;0;49	93289;8	48632;0;0;49;
$GPXUP;3637;08:07:21;0;49	93297;8	48646;0;0;48;
$GPXUP;3637;08:07:22;0;49	93302;8	48663;0;0;46;
$GPXUP;3637;08:07:23;0;49	93305;8	4868;0;0;44;
$GPXUP;3637;08:07:24;0;49	93306;8	48696;0;0;45;
$GPXUP;3637;08:07:25;0;49	93308;8	48714;0;0;46;
$GPXUP;3637;08:07:26;0;49	9331;8	48732;0;0;49;
$GPXUP;3637;08:07:27;0;49	93308;8	48752;0;0;52;
$GPXUP;3637;08:07:28;0;49	93306;8	48771;0;0;52;
$GPXUP;3637;08:07:29;0;49	93302;8	4879;0;0;48;
$GPXUP;3637;08:07:30;0;49	93299;8	48808;0;0;45;
$GPXUP;3637;08:07:31;0;49	93297;8	48824;0;0;43;
$GPXUP;3637;08:07:32;0;49	93298;8	48841;0;0;44;
$GPXUP;3637;08:07:33;0;49	93302;8	48856;0;0;42;
$GPXUP;3637;08:07:34;0;49	93309;8	48869;0;0;46;
$GPXUP;3637;08:07:35;0;49	93318;8	48881;0;0;47;
$GPXUP;3637;08:07:36;0;49	93326;8	48894;0;0;47;
$GPXUP;3637;08:07:37;0;49	93334;8	48907;0;0;45;
$GPXUP;3637;08:07:38;0;49	93341;8	4892;0;0;41;
$GPXUP;3637;08:07:39;0;49	93344;8	48935;0;0;41;
$GPXUP;3637;08:07:40;0;49	93346;8	4895;0;0;39;
$GPXUP;3637;08:07:41;0;49	93347;8	48965;0;0;39;
$GPXUP;3637;08:07:42;0;49	93347;8	4898;0;0;40;
$GPXUP;3637;08:07:43;0;49	93347;8	48995;0;0;40;
$GPXUP;3637;08:07:44;0;49	93347;8	49011;0;0;41;
$GPXUP;3637;08:07:45;0;49	93346;8	49026;0;0;43;
$GPXUP;3637;08:07:46;0;49	93345;8	49042;0;0;42;
$GPXUP;3637;08:07:47;0;49	93341;8	49058;0;0;42;
$GPXUP;3637;08:07:48;0;49	93336;8	49074;0;0;44;
$GPXUP;3637;08:07:49;0;49	93331;8	49089;0;0;45;
$GPXUP;3637;08:07:50;0;49	93326;8	49105;0;0;46;
$GPXUP;3637;08:07:51;0;49	93324;8	49122;0;0;43;
$GPXUP;3637;08:07:52;0;49	93325;8	49139;0;0;44;
$GPXUP;3637;08:07:53;0;49	93326;8	49156;0;0;44;
$GPXUP;3637;08:07:54;0;49	93326;8	49174;0;0;46;
$GPXUP;3637;08:07:55;0;49	93322;8	49192;0;0;53;
$GPXUP;3637;08:07:56;0;49	93314;8	49208;0;0;53;
$GPXUP;3637;08:07:57;0;49	93302;8	49218;0;0;57;
$GPXUP;3637;08:07:58;0;49	93288;8	49225;0;0;58;
$GPXUP;3637;08:07:59;0;49	93273;8	49225;0;0;59;
$GPXUP;3637;08:08:00;0;49	9326;8	4922;0;0;57;
$GPXUP;3637;08:08:01;0;49	93246;8	49208;0;0;64;
$GPXUP;3637;08:08:02;0;49	93236;8	49189;0;0;62;
$GPXUP;3637;08:08:03;0;49	93232;8	49166;0;0;61;
$GPXUP;3637;08:08:04;0;49	93236;8	49144;0;0;60;
$GPXUP;3637;08:08:05;0;49	93246;8	49126;0;0;58;
$GPXUP;3637;08:08:06;0;49	93258;8	49116;0;0;52;
$GPXUP;3637;08:08:07;0;49	93271;8	49115;0;0;46;
$GPXUP;3637;08:08:08;0;49	9328;8	49123;0;0;46;
$GPXUP;3637;08:08:09;0;49	93286;8	4914;0;0;50;
$GPXUP;3637;08:08:10;0;49	9329;8	49159;0;0;52;
$GPXUP;3637;08:08:11;0;49	93291;8	49179;0;0;52;
$GPXUP;3637;08:08:12;0;49	9329;8	492;0;0;52;
$GPXUP;3637;08:08:13;0;49	93289;8	4922;0;0;53;
$GPXUP;3637;08:08:14;0;49	93289;8	4924;0;0;52;
$GPXUP;3637;08:08:15;0;49	93291;8	4926;0;0;49;
$GPXUP;3637;08:08:16;0;49	93296;8	49277;0;0;47;
$GPXUP;3637;08:08:17;0;49	93304;8	49292;0;0;47;
$GPXUP;3637;08:08:18;0;49	9331;8	49307;0;0;45;
$GPXUP;3637;08:08:19;0;49	93313;8	49324;0;0;45;
$GPXUP;3637;08:08:20;0;49	93314;8	49341;0;0;44;
$GPXUP;3637;08:08:21;0;49	93315;8	49358;0;0;44;
$GPXUP;3637;08:08:22;0;49	93318;8	49375;0;0;44;
$GPXUP;3637;08:08:23;0;49	93321;8	49391;0;0;45;
$GPXUP;3637;08:08:24;0;49	93329;8	49404;0;0;50;
$GPXUP;3637;08:08:25;0;49	93341;8	49414;0;0;53;
$GPXUP;3637;08:08:26;0;49	93353;8	49421;0;0;52;
$GPXUP;3637;08:08:27;0;49	93366;8	49424;0;0;51;
$GPXUP;3637;08:08:28;0;49	93378;8	49421;0;0;50;
$GPXUP;3637;08:08:29;0;49	9339;8	49413;0;0;53;
$GPXUP;3637;08:08:30;0;49	93402;8	49401;0;0;53;
$GPXUP;3637;08:08:31;0;49	93413;8	49387;0;0;59;
$GPXUP;3637;08:08:32;0;49	93425;8	49377;0;0;54;
$GPXUP;3637;08:08:33;0;49	93439;8	4937;0;0;55;
$GPXUP;3637;08:08:34;0;49	93453;8	49361;0;0;58;
$GPXUP;3637;08:08:35;0;49	93466;8	49348;0;0;59;
$GPXUP;3637;08:08:36;0;49	93478;8	49333;0;0;61;
$GPXUP;3637;08:08:37;0;49	93488;8	49317;0;0;59;
$GPXUP;3637;08:08:38;0;49	93496;8	49296;0;0;63;
$GPXUP;3637;08:08:39;0;49	935;8	49271;0;0;70;
$GPXUP;3637;08:08:40;0;49	93501;8	49244;0;0;69;
$GPXUP;3637;08:08:41;0;49	93498;8	49219;0;0;66;
$GPXUP;3637;08:08:42;0;49	9349;8	49196;0;0;66;
$GPXUP;3637;08:08:43;0;49	93481;8	49175;0;0;64;
$GPXUP;3637;08:08:44;0;49	93473;8	49154;0;0;64;
$GPXUP;3637;08:08:45;0;49	93465;8	49132;0;0;65;
$GPXUP;3637;08:08:46;0;49	93457;8	4911;0;0;65;
$GPXUP;3637;08:08:47;0;49	93448;8	49087;0;0;65;
$GPXUP;3637;08:08:48;0;49	93442;8	49063;0;0;66;
$GPXUP;3637;08:08:49;0;49	93432;8	4904;0;0;68;
$GPXUP;3637;08:08:50;0;49	93421;8	4902;0;0;69;
$GPXUP;3637;08:08:51;0;49	93408;8	49001;0;0;69;
$GPXUP;3637;08:08:52;0;49	93396;8	48983;0;0;68;
$GPXUP;3637;08:08:53;0;49	93383;8	48965;0;0;66;
$GPXUP;3637;08:08:54;0;49	9337;8	4895;0;0;67;
$GPXUP;3637;08:08:55;0;49	93356;8	48936;0;0;66;
$GPXUP;3637;08:08:56;0;49	93342;8	4892;0;0;67;
$GPXUP;3637;08:08:57;0;49	93329;8	48903;0;0;71;
$GPXUP;3637;08:08:58;0;49	93315;8	48884;0;0;70;
$GPXUP;3637;08:08:59;0;49	93301;8	48867;0;0;72;
$GPXUP;3637;08:09:00;0;49	93286;8	48853;0;0;74;
$GPXUP;3637;08:09:01;0;49	93268;8	48844;0;0;73;
$GPXUP;3637;08:09:02;0;49	93251;8	48843;0;0;67;
$GPXUP;3637;08:09:03;0;49	93236;8	48847;0;0;60;
$GPXUP;3637;08:09:04;0;49	93222;8	48854;0;0;54;
$GPXUP;3637;08:09:05;0;49	93208;8	48858;0;0;55;
$GPXUP;3637;08:09:06;0;49	93195;8	48855;0;0;53;
$GPXUP;3637;08:09:07;0;49	93182;8	48848;0;0;54;
$GPXUP;3637;08:09:08;0;49	93169;8	48838;0;0;56;
$GPXUP;3637;08:09:09;0;49	93158;8	48824;0;0;58;
$GPXUP;3637;08:09:10;0;49	93147;8	48809;0;0;60;
$GPXUP;3637;08:09:11;0;49	93137;8	48792;0;0;61;
$GPXUP;3637;08:09:12;0;49	93126;8	48774;0;0;64;
$GPXUP;3637;08:09:13;0;49	93114;8	48758;0;0;63;
$GPXUP;3637;08:09:14;0;49	93103;8	4874;0;0;64;
$GPXUP;3637;08:09:15;0;49	93092;8	4872;0;0;69;
$GPXUP;3637;08:09:16;0;49	93081;8	48698;0;0;69;
$GPXUP;3637;08:09:17;0;49	9307;8	48678;0;0;67;
$GPXUP;3637;08:09:18;0;49	9306;8	48659;0;0;66;
$GPXUP;3637;08:09:19;0;49	93048;8	48641;0;0;66;
$GPXUP;3637;08:09:20;0;49	93036;8	48624;0;0;65;
$GPXUP;3637;08:09:21;0;49	93023;8	48609;0;0;66;
$GPXUP;3637;08:09:22;0;49	9301;8	48595;0;0;65;
$GPXUP;3637;08:09:23;0;49	92996;8	4858;0;0;68;
$GPXUP;3637;08:09:24;0;49	92982;8	48565;0;0;66;
$GPXUP;3637;08:09:25;0;49	92966;8	48556;0;0;64;
$GPXUP;3637;08:09:26;0;49	92952;8	48553;0;0;60;
$GPXUP;3637;08:09:27;0;49	92936;8	48552;0;0;58;
$GPXUP;3637;08:09:28;0;49	92924;8	48556;0;0;50;
$GPXUP;3637;08:09:29;0;49	92912;8	48566;0;0;49;
$GPXUP;3637;08:09:30;0;49	92902;8	48579;0;0;49;
$GPXUP;3637;08:09:31;0;49	9289;8	48582;0;0;50;
$GPXUP;3637;08:09:32;0;49	92878;8	48577;0;0;54;
$GPXUP;3637;08:09:33;0;49	92864;8	48569;0;0;62;
$GPXUP;3637;08:09:34;0;49	9285;8	48556;0;0;63;
$GPXUP;3637;08:09:35;0;49	92836;8	48543;0;0;65;
$GPXUP;3637;08:09:36;0;49	92821;8	48531;0;0;67;
$GPXUP;3637;08:09:37;0;49	92806;8	4852;0;0;68;
$GPXUP;3637;08:09:38;0;49	9279;8	48513;0;0;62;
$GPXUP;3637;08:09:39;0;49	92775;8	48505;0;0;62;
$GPXUP;3637;08:09:40;0;49	9276;8	48501;0;0;58;
$GPXUP;3637;08:09:41;0;49	92746;8	48504;0;0;58;
$GPXUP;3637;08:09:42;0;49	92732;8	48512;0;0;59;
$GPXUP;3637;08:09:43;0;49	92718;8	4852;0;0;61;
$GPXUP;3637;08:09:44;0;49	92703;8	48526;0;0;60;
$GPXUP;3637;08:09:45;0;49	92688;8	48528;0;0;64;
$GPXUP;3637;08:09:46;0;49	92672;8	48522;0;0;64;
$GPXUP;3637;08:09:47;0;49	92657;8	48513;0;0;64;
$GPXUP;3637;08:09:48;0;49	92643;8	48502;0;0;66;
$GPXUP;3637;08:09:49;0;49	92629;8	48488;0;0;68;
$GPXUP;3637;08:09:50;0;49	92613;8	48477;0;0;64;
$GPXUP;3637;08:09:51;0;49	92598;8	4847;0;0;66;
$GPXUP;3637;08:09:52;0;49	92584;8	48455;0;0;71;
$GPXUP;3637;08:09:53;0;49	9257;8	48437;0;0;70;
$GPXUP;3637;08:09:54;0;49	92558;8	48416;0;0;70;
$GPXUP;3637;08:09:55;0;49	92549;8	48393;0;0;70;
$GPXUP;3637;08:09:56;0;49	9254;8	48371;0;0;70;
$GPXUP;3637;08:09:57;0;49	9253;8	48349;0;0;67;
$GPXUP;3637;08:09:58;0;49	92517;8	4833;0;0;72;
$GPXUP;3637;08:09:59;0;49	92501;8	48318;0;0;72;
$GPXUP;3637;08:10:00;0;49	92484;8	48309;0;0;69;
$GPXUP;3637;08:10:01;0;49	92468;8	48301;0;0;70;
$GPXUP;3637;08:10:02;0;49	9245;8	48294;0;0;68;
$GPXUP;3637;08:10:03;0;49	92434;8	4829;0;0;68;
$GPXUP;3637;08:10:04;0;49	92417;8	48288;0;0;68;
$GPXUP;3637;08:10:05;0;49	92401;8	48288;0;0;63;
$GPXUP;3637;08:10:06;0;49	92385;8	48291;0;0;62;
$GPXUP;3637;08:10:07;0;49	9237;8	48294;0;0;61;
$GPXUP;3637;08:10:08;0;49	92354;8	48296;0;0;62;
$GPXUP;3637;08:10:09;0;49	9234;8	48301;0;0;58;
$GPXUP;3637;08:10:10;0;49	92327;8	4831;0;0;56;
$GPXUP;3637;08:10:11;0;49	92314;8	4832;0;0;57;
$GPXUP;3637;08:10:12;0;49	923;8	48324;0;0;60;
$GPXUP;3637;08:10:13;0;49	92285;8	48325;0;0;61;
$GPXUP;3637;08:10:14;0;49	92269;8	48325;0;0;66;
$GPXUP;3637;08:10:15;0;49	92252;8	48325;0;0;66;
$GPXUP;3637;08:10:16;0;49	92236;8	48326;0;0;66;
$GPXUP;3637;08:10:17;0;49	9222;8	48329;0;0;60;
$GPXUP;3637;08:10:18;0;49	92206;8	48329;0;0;55;
$GPXUP;3637;08:10:19;0;49	92192;8	48328;0;0;57;
$GPXUP;3637;08:10:20;0;49	92178;8	48326;0;0;57;
$GPXUP;3637;08:10:21;0;49	92164;8	48325;0;0;62;
$GPXUP;3637;08:10:22;0;49	92149;8	48329;0;0;59;
$GPXUP;3637;08:10:23;0;49	92136;8	48337;0;0;57;
$GPXUP;3637;08:10:24;0;49	92125;8	48349;0;0;55;
$GPXUP;3637;08:10:25;0;49	92115;8	48361;0;0;52;
$GPXUP;3637;08:10:26;0;49	92103;8	4837;0;0;50;
$GPXUP;3637;08:10:27;0;49	92089;8	48372;0;0;56;
$GPXUP;3637;08:10:28;0;49	92074;8	48369;0;0;58;
$GPXUP;3637;08:10:29;0;49	9206;8	48362;0;0;60;
$GPXUP;3637;08:10:30;0;49	92045;8	48355;0;0;61;
$GPXUP;3637;08:10:31;0;49	9203;8	48353;0;0;58;
$GPXUP;3637;08:10:32;0;49	92016;8	48353;0;0;58;
$GPXUP;3637;08:10:33;0;49	92002;8	48355;0;0;55;
$GPXUP;3637;08:10:34;0;49	91989;8	48358;0;0;56;
$GPXUP;3637;08:10:35;0;49	91974;8	48359;0;0;58;
$GPXUP;3637;08:10:36;0;49	91959;8	48355;0;0;59;
$GPXUP;3637;08:10:37;0;49	91944;8	48349;0;0;61;
$GPXUP;3637;08:10:38;0;49	91929;8	48345;0;0;65;
$GPXUP;3637;08:10:39;0;49	91913;8	48344;0;0;64;
$GPXUP;3637;08:10:40;0;49	91898;8	48343;0;0;64;
$GPXUP;3637;08:10:41;0;49	91884;8	48346;0;0;58;
$GPXUP;3637;08:10:42;0;49	9187;8	48354;0;0;55;
$GPXUP;3637;08:10:43;0;49	91858;8	48363;0;0;52;
$GPXUP;3637;08:10:44;0;49	91846;8	48372;0;0;50;
$GPXUP;3637;08:10:45;0;49	91835;8	4838;0;0;49;
$GPXUP;3637;08:10:46;0;49	91822;8	48384;0;0;55;
$GPXUP;3637;08:10:47;0;49	91808;8	48384;0;0;55;
$GPXUP;3637;08:10:48;0;49	91794;8	48384;0;0;56;
$GPXUP;3637;08:10:49;0;49	9178;8	48386;0;0;60;
$GPXUP;3637;08:10:50;0;49	91764;8	48388;0;0;66;
$GPXUP;3637;08:10:51;0;49	91748;8	48386;0;0;67;
$GPXUP;3637;08:10:52;0;49	91731;8	48382;0;0;63;
$GPXUP;3637;08:10:53;0;49	91716;8	48377;0;0;64;
$GPXUP;3637;08:10:54;0;49	91701;8	48375;0;0;55;
$GPXUP;3637;08:10:55;0;49	91688;8	48381;0;0;56;
$GPXUP;3637;08:10:56;0;49	91676;8	48392;0;0;52;
$GPXUP;3637;08:10:57;0;49	91666;8	48404;0;0;49;
$GPXUP;3637;08:10:58;0;49	91655;8	48415;0;0;49;
$GPXUP;3637;08:10:59;0;49	91644;8	48422;0;0;49;
$GPXUP;3637;08:11:00;0;49	91632;8	4843;0;0;52;
$GPXUP;3637;08:11:01;0;49	91619;8	48438;0;0;63;
$GPXUP;3637;08:11:02;0;49	91604;8	48443;0;0;63;
$GPXUP;3637;08:11:03;0;49	91588;8	48445;0;0;63;
$GPXUP;3637;08:11:04;0;49	91571;8	48446;0;0;62;
$GPXUP;3637;08:11:05;0;49	91555;8	48449;0;0;65;
$GPXUP;3637;08:11:06;0;49	91539;8	48454;0;0;66;
$GPXUP;3637;08:11:07;0;49	91524;8	4846;0;0;66;
$GPXUP;3637;08:11:08;0;49	91507;8	48465;0;0;61;
$GPXUP;3637;08:11:09;0;49	91492;8	48469;0;0;60;
$GPXUP;3637;08:11:10;0;49	91478;8	48472;0;0;59;
$GPXUP;3637;08:11:11;0;49	91463;8	4847;0;0;59;
$GPXUP;3637;08:11:12;0;49	91448;8	48468;0;0;59;
$GPXUP;3637;08:11:13;0;49	91433;8	48463;0;0;59;
$GPXUP;3637;08:11:14;0;49	91417;8	4846;0;0;61;
$GPXUP;3637;08:11:15;0;49	91403;8	48457;0;0;59;
$GPXUP;3637;08:11:16;0;49	91388;8	4845;0;0;61;
$GPXUP;3637;08:11:17;0;49	91374;8	48443;0;0;64;
$GPXUP;3637;08:11:18;0;49	91358;8	48435;0;0;64;
$GPXUP;3637;08:11:19;0;49	91343;8	48429;0;0;60;
$GPXUP;3637;08:11:20;0;49	91328;8	48423;0;0;62;
$GPXUP;3637;08:11:21;0;49	91313;8	48417;0;0;62;
$GPXUP;3637;08:11:22;0;49	91298;8	48412;0;0;62;
$GPXUP;3637;08:11:23;0;49	91283;8	48405;0;0;62;
$GPXUP;3637;08:11:24;0;49	91269;8	48395;0;0;62;
$GPXUP;3637;08:11:25;0;49	91257;8	48382;0;0;64;
$GPXUP;3637;08:11:26;0;49	91243;8	48368;0;0;65;
$GPXUP;3637;08:11:27;0;49	91231;8	48352;0;0;62;
$GPXUP;3637;08:11:28;0;49	9122;8	48335;0;0;62;
$GPXUP;3637;08:11:29;0;49	9121;8	48316;0;0;60;
$GPXUP;3637;08:11:30;0;49	91202;8	48294;0;0;62;
$GPXUP;3637;08:11:31;0;49	91197;8	48272;0;0;59;
$GPXUP;3637;08:11:32;0;49	91192;8	48249;0;0;62;
$GPXUP;3637;08:11:33;0;49	91186;8	48226;0;0;66;
$GPXUP;3637;08:11:34;0;49	9118;8	48202;0;0;68;
$GPXUP;3637;08:11:35;0;49	91176;8	48178;0;0;58;
$GPXUP;3637;08:11:36;0;49	91178;8	48158;0;0;50;
$GPXUP;3637;08:11:37;0;49	91186;8	48143;0;0;48;
$GPXUP;3637;08:11:38;0;49	91194;8	48128;0;0;55;
$GPXUP;3637;08:11:39;0;49	91203;8	4811;0;0;57;
$GPXUP;3637;08:11:40;0;49	91213;8	48097;0;0;50;
$GPXUP;3637;08:11:41;0;49	91225;8	48095;0;0;46;
$GPXUP;3637;08:11:42;0;49	91235;8	48102;0;0;46;
$GPXUP;3637;08:11:43;0;49	91245;8	48115;0;0;46;
$GPXUP;3637;08:11:44;0;49	9125;8	4813;0;0;44;
$GPXUP;3637;08:11:45;0;49	9125;8	48147;0;0;42;
$GPXUP;3637;08:11:46;0;49	91246;8	48162;0;0;43;
$GPXUP;3637;08:11:47;0;49	91238;8	48174;0;0;46;
$GPXUP;3637;08:11:48;0;49	91227;8	48183;0;0;45;
$GPXUP;3637;08:11:49;0;49	91215;8	48187;0;0;50;
$GPXUP;3637;08:11:50;0;49	91202;8	48187;0;0;55;
$GPXUP;3637;08:11:51;0;49	91189;8	4818;0;0;57;
$GPXUP;3637;08:11:52;0;49	91176;8	48168;0;0;62;
$GPXUP;3637;08:11:53;0;49	91162;8	48159;0;0;63;
$GPXUP;3637;08:11:54;0;49	91148;8	48151;0;0;55;
$GPXUP;3637;08:11:55;0;49	91134;8	48141;0;0;58;
$GPXUP;3637;08:11:56;0;49	91122;8	48126;0;0;63;
$GPXUP;3637;08:11:57;0;49	9111;8	48109;0;0;65;
$GPXUP;3637;08:11:58;0;49	91098;8	48091;0;0;64;
$GPXUP;3637;08:11:59;0;49	91086;8	48074;0;0;68;
$GPXUP;3637;08:12:00;0;49	91071;8	48061;0;0;65;
$GPXUP;3637;08:12:01;0;49	91056;8	48054;0;0;62;
$GPXUP;3637;08:12:02;0;49	91041;8	48051;0;0;61;
$GPXUP;3637;08:12:03;0;49	91026;8	48052;0;0;57;
$GPXUP;3637;08:12:04;0;49	91013;8	48054;0;0;54;
$GPXUP;3637;08:12:05;0;49	91;8	48058;0;0;53;
$GPXUP;3637;08:12:06;0;49	90988;8	48062;0;0;50;
$GPXUP;3637;08:12:07;0;49	90975;8	48066;0;0;54;
$GPXUP;3637;08:12:08;0;49	90963;8	48075;0;0;57;
$GPXUP;3637;08:12:09;0;49	90951;8	48087;0;0;53;
$GPXUP;3637;08:12:10;0;49	90942;8	48102;0;0;48;
$GPXUP;3637;08:12:11;0;49	90934;8	48115;0;0;46;
$GPXUP;3637;08:12:12;0;49	90927;8	48129;0;0;45;
$GPXUP;3637;08:12:13;0;49	90921;8	48144;0;0;43;
$GPXUP;3637;08:12:14;0;49	90915;8	48159;0;0;43;
$GPXUP;3637;08:12:15;0;49	90908;8	48172;0;0;46;
$GPXUP;3637;08:12:16;0;49	90896;8	48179;0;0;50;
$GPXUP;3637;08:12:17;0;49	90884;8	48178;0;0;56;
$GPXUP;3637;08:12:18;0;49	90871;8	48167;0;0;60;
$GPXUP;3637;08:12:19;0;49	9086;8	4815;0;0;59;
$GPXUP;3637;08:12:20;0;49	90854;8	48129;0;0;59;
$GPXUP;3637;08:12:21;0;49	9085;8	48105;0;0;65;
$GPXUP;3637;08:12:22;0;49	90848;8	48078;0;0;72;
$GPXUP;3637;08:12:23;0;49	90848;8	4805;0;0;69;
$GPXUP;3637;08:12:24;0;49	90851;8	48024;0;0;66;
$GPXUP;3637;08:12:25;0;49	90856;8	48;0;0;59;
$GPXUP;3637;08:12:26;0;49	90864;8	47983;0;0;57;
$GPXUP;3637;08:12:27;0;49	90876;8	47972;0;0;53;
$GPXUP;3637;08:12:28;0;49	90888;8	47963;0;0;52;
$GPXUP;3637;08:12:29;0;49	909;8	47956;0;0;50;
$GPXUP;3637;08:12:30;0;49	90912;8	47948;0;0;51;
$GPXUP;3637;08:12:31;0;49	90921;8	47933;0;0;53;
$GPXUP;3637;08:12:32;0;49	90928;8	47916;0;0;57;
$GPXUP;3637;08:12:33;0;49	90936;8	47896;0;0;59;
$GPXUP;3637;08:12:34;0;49	90944;8	47876;0;0;62;
$GPXUP;3637;08:12:35;0;49	90954;8	47857;0;0;65;
$GPXUP;3637;08:12:36;0;49	90968;8	4785;0;0;58;
$GPXUP;3637;08:12:37;0;49	90982;8	47847;0;0;56;
$GPXUP;3637;08:12:38;0;49	90995;8	47838;0;0;58;
$GPXUP;3637;08:12:39;0;49	91007;8	47824;0;0;58;
$GPXUP;3637;08:12:40;0;49	9102;8	47814;0;0;56;
$GPXUP;3637;08:12:41;0;49	91033;8	47812;0;0;49;
$GPXUP;3637;08:12:42;0;49	91044;8	47817;0;0;47;
$GPXUP;3637;08:12:43;0;49	91056;8	47825;0;0;49;
$GPXUP;3637;08:12:44;0;49	91068;8	47828;0;0;50;
$GPXUP;3637;08:12:45;0;49	91082;8	47831;0;0;57;
$GPXUP;3637;08:12:46;0;49	91095;8	47837;0;0;52;
$GPXUP;3637;08:12:47;0;49	91106;8	47847;0;0;50;
$GPXUP;3637;08:12:48;0;49	91116;8	47859;0;0;47;
$GPXUP;3637;08:12:49;0;49	91125;8	47872;0;0;44;
$GPXUP;3637;08:12:50;0;49	91133;8	47882;0;0;40;
$GPXUP;3637;08:12:51;0;49	91142;8	47886;0;0;39;
$GPXUP;3637;08:12:52;0;49	91151;8	47884;0;0;42;
$GPXUP;3637;08:12:53;0;49	91161;8	47876;0;0;45;
$GPXUP;3637;08:12:54;0;49	91168;8	47864;0;0;48;
$GPXUP;3637;08:12:55;0;49	91175;8	47847;0;0;53;
$GPXUP;3637;08:12:56;0;49	9118;8	47828;0;0;55;
$GPXUP;3637;08:12:57;0;49	91184;8	47805;0;0;61;
$GPXUP;3637;08:12:58;0;49	91187;8	47781;0;0;65;
$GPXUP;3637;08:12:59;0;49	91193;8	47758;0;0;59;
$GPXUP;3637;08:13:00;0;49	91202;8	47741;0;0;56;
$GPXUP;3637;08:13:01;0;49	91212;8	47728;0;0;54;
$GPXUP;3637;08:13:02;0;49	91225;8	47718;0;0;55;
$GPXUP;3637;08:13:03;0;49	91238;8	47717;0;0;49;
$GPXUP;3637;08:13:04;0;49	9125;8	47721;0;0;44;
$GPXUP;3637;08:13:05;0;49	9126;8	47728;0;0;39;
$GPXUP;3637;08:13:06;0;49	91269;8	47733;0;0;42;
$GPXUP;3637;08:13:07;0;49	9128;8	47734;0;0;51;
$GPXUP;3637;08:13:08;0;49	91292;8	47728;0;0;57;
$GPXUP;3637;08:13:09;0;49	91304;8	47714;0;0;60;
$GPXUP;3637;08:13:10;0;49	91315;8	47698;0;0;58;
$GPXUP;3637;08:13:11;0;49	91325;8	47682;0;0;57;
$GPXUP;3637;08:13:12;0;49	91335;8	47668;0;0;56;
$GPXUP;3637;08:13:13;0;49	91346;8	47655;0;0;54;
$GPXUP;3637;08:13:14;0;49	91357;8	47644;0;0;52;
$GPXUP;3637;08:13:15;0;49	91368;8	47634;0;0;51;
$GPXUP;3637;08:13:16;0;49	91379;8	47622;0;0;50;
$GPXUP;3637;08:13:17;0;49	91389;8	4761;0;0;50;
$GPXUP;3637;08:13:18;0;49	914;8	47599;0;0;50;
$GPXUP;3637;08:13:19;0;49	9141;8	47589;0;0;53;
$GPXUP;3637;08:13:20;0;49	91417;8	4757;0;0;57;
$GPXUP;3637;08:13:21;0;49	91422;8	47548;0;0;61;
$GPXUP;3637;08:13:22;0;49	91426;8	47525;0;0;62;
$GPXUP;3637;08:13:23;0;49	9143;8	47503;0;0;61;
$GPXUP;3637;08:13:24;0;49	91431;8	47478;0;0;64;
$GPXUP;3637;08:13:25;0;49	9143;8	47452;0;0;66;
$GPXUP;3637;08:13:26;0;49	91434;8	4743;0;0;60;
$GPXUP;3637;08:13:27;0;49	91444;8	47414;0;0;55;
$GPXUP;3637;08:13:28;0;49	91455;8	47408;0;0;48;
$GPXUP;3637;08:13:29;0;49	91465;8	47415;0;0;44;
$GPXUP;3637;08:13:30;0;49	91472;8	47429;0;0;42;
$GPXUP;3637;08:13:31;0;49	91475;8	47445;0;0;44;
$GPXUP;3637;08:13:32;0;49	91475;8	47462;0;0;44;
$GPXUP;3637;08:13:33;0;49	91473;8	47479;0;0;43;
$GPXUP;3637;08:13:34;0;49	91466;8	47494;0;0;46;
$GPXUP;3637;08:13:35;0;49	91456;8	47505;0;0;51;
$GPXUP;3637;08:13:36;0;49	91445;8	47517;0;0;52;
$GPXUP;3637;08:13:37;0;49	91438;8	47534;0;0;52;
$GPXUP;3637;08:13:38;0;49	91439;8	47552;0;0;47;
$GPXUP;3637;08:13:39;0;49	91447;8	47565;0;0;49;
$GPXUP;3637;08:13:40;0;49	91459;8	47573;0;0;51;
$GPXUP;3637;08:13:41;0;49	9147;8	47581;0;0;51;
$GPXUP;3637;08:13:42;0;49	91481;8	47592;0;0;52;
$GPXUP;3637;08:13:43;0;49	91491;8	47606;0;0;53;
$GPXUP;3637;08:13:44;0;49	915;8	47621;0;0;53;
$GPXUP;3637;08:13:45;0;49	9151;8	47635;0;0;47;
$GPXUP;3637;08:13:46;0;49	91519;8	47645;0;0;47;
$GPXUP;3637;08:13:47;0;49	9153;8	47651;0;0;47;
$GPXUP;3637;08:13:48;0;49	91541;8	47657;0;0;49;
$GPXUP;3637;08:13:49;0;49	91552;8	47666;0;0;51;
$GPXUP;3637;08:13:50;0;49	91561;8	47678;0;0;47;
$GPXUP;3637;08:13:51;0;49	9157;8	4769;0;0;46;
$GPXUP;3637;08:13:52;0;49	91575;8	47706;0;0;52;
$GPXUP;3637;08:13:53;0;49	91577;8	47727;0;0;57;
$GPXUP;3637;08:13:54;0;49	9158;8	4775;0;0;59;
$GPXUP;3637;08:13:55;0;49	91583;8	47771;0;0;52;
$GPXUP;3637;08:13:56;0;49	9159;8	47786;0;0;49;
$GPXUP;3637;08:13:57;0;49	916;8	47796;0;0;49;
$GPXUP;3637;08:13:58;0;49	91611;8	47805;0;0;49;
$GPXUP;3637;08:13:59;0;49	9162;8	47818;0;0;50;
$GPXUP;3637;08:14:00;0;49	91626;8	47836;0;0;53;
$GPXUP;3637;08:14:01;0;49	91629;8	47856;0;0;53;
$GPXUP;3637;08:14:02;0;49	91632;8	47876;0;0;55;
$GPXUP;3637;08:14:03;0;49	91636;8	47899;0;0;60;
$GPXUP;3637;08:14:04;0;49	91643;8	47917;0;0;52;
$GPXUP;3637;08:14:05;0;49	91654;8	47928;0;0;48;
$GPXUP;3637;08:14:06;0;49	91664;8	47937;0;0;46;
$GPXUP;3637;08:14:07;0;49	91674;8	47945;0;0;48;
$GPXUP;3637;08:14:08;0;49	91686;8	47952;0;0;48;
$GPXUP;3637;08:14:09;0;49	91697;8	4796;0;0;49;
$GPXUP;3637;08:14:10;0;49	91708;8	47971;0;0;48;
$GPXUP;3637;08:14:11;0;49	91715;8	47985;0;0;49;
$GPXUP;3637;08:14:12;0;49	91721;8	48002;0;0;50;
$GPXUP;3637;08:14:13;0;49	91727;8	4802;0;0;50;
$GPXUP;3637;08:14:14;0;49	91735;8	48036;0;0;49;
$GPXUP;3637;08:14:15;0;49	91744;8	48048;0;0;49;
$GPXUP;3637;08:14:16;0;49	91755;8	48058;0;0;50;
$GPXUP;3637;08:14:17;0;49	91765;8	48071;0;0;47;
$GPXUP;3637;08:14:18;0;49	91773;8	48086;0;0;48;
$GPXUP;3637;08:14:19;0;49	9178;8	481;0;0;47;
$GPXUP;3637;08:14:20;0;49	91788;8	48113;0;0;47;
$GPXUP;3637;08:14:21;0;49	91795;8	48127;0;0;45;
$GPXUP;3637;08:14:22;0;49	918;8	48142;0;0;46;
$GPXUP;3637;08:14:23;0;49	91805;8	48158;0;0;49;
$GPXUP;3637;08:14:24;0;49	91808;8	48178;0;0;53;
$GPXUP;3637;08:14:25;0;49	9181;8	48198;0;0;51;
$GPXUP;3637;08:14:26;0;49	91813;8	48214;0;0;41;
$GPXUP;3637;08:14:27;0;49	91821;8	48223;0;0;38;
$GPXUP;3637;08:14:28;0;49	91829;8	48229;0;0;39;
$GPXUP;3637;08:14:29;0;49	91838;8	48232;0;0;44;
$GPXUP;3637;08:14:30;0;49	9185;8	48229;0;0;50;
$GPXUP;3637;08:14:31;0;49	91862;8	48221;0;0;50;
$GPXUP;3637;08:14:32;0;49	91874;8	48217;0;0;52;
$GPXUP;3637;08:14:33;0;49	91887;8	48218;0;0;48;
$GPXUP;3637;08:14:34;0;49	91899;8	48219;0;0;48;
$GPXUP;3637;08:14:35;0;49	91911;8	48216;0;0;52;
$GPXUP;3637;08:14:36;0;49	91922;8	48202;0;0;61;
$GPXUP;3637;08:14:37;0;49	91933;8	48188;0;0;57;
$GPXUP;3637;08:14:38;0;49	91946;8	48181;0;0;49;
$GPXUP;3637;08:14:39;0;49	91958;8	48179;0;0;49;
$GPXUP;3637;08:14:40;0;49	9197;8	48173;0;0;49;
$GPXUP;3637;08:14:41;0;49	9198;8	48164;0;0;53;
$GPXUP;3637;08:14:42;0;49	9199;8	48148;0;0;63;
$GPXUP;3637;08:14:43;0;49	92;8	48126;0;0;65;
$GPXUP;3637;08:14:44;0;49	92013;8	4811;0;0;63;
$GPXUP;3637;08:14:45;0;49	92027;8	48105;0;0;54;
$GPXUP;3637;08:14:46;0;49	9204;8	48108;0;0;49;
$GPXUP;3637;08:14:47;0;49	9205;8	48115;0;0;46;
$GPXUP;3637;08:14:48;0;49	9206;8	48128;0;0;44;
$GPXUP;3637;08:14:49;0;49	9207;8	48136;0;0;46;
$GPXUP;3637;08:14:50;0;49	92081;8	48137;0;0;51;
$GPXUP;3637;08:14:51;0;49	92094;8	48132;0;0;56;
$GPXUP;3637;08:14:52;0;49	92107;8	48125;0;0;54;
$GPXUP;3637;08:14:53;0;49	92121;8	48122;0;0;52;
$GPXUP;3637;08:14:54;0;49	92133;8	48121;0;0;48;
$GPXUP;3637;08:14:55;0;49	92144;8	48123;0;0;41;
$GPXUP;3637;08:14:56;0;49	92154;8	48128;0;0;40;
$GPXUP;3637;08:14:57;0;49	92162;8	48135;0;0;39;
$GPXUP;3637;08:14:58;0;49	92171;8	48142;0;0;43;
$GPXUP;3637;08:14:59;0;49	92181;8	48151;0;0;46;
$GPXUP;3637;08:15:00;0;49	9219;8	48162;0;0;47;
$GPXUP;3637;08:15:01;0;49	922;8	48171;0;0;53;
$GPXUP;3637;08:15:02;0;49	92213;8	48175;0;0;56;
$GPXUP;3637;08:15:03;0;49	92227;8	48176;0;0;55;
$GPXUP;3637;08:15:04;0;49	9224;8	4818;0;0;54;
$GPXUP;3637;08:15:05;0;49	9225;8	4819;0;0;50;
$GPXUP;3637;08:15:06;0;49	92259;8	48206;0;0;45;
$GPXUP;3637;08:15:07;0;49	92267;8	48219;0;0;46;
$GPXUP;3637;08:15:08;0;49	92276;8	4823;0;0;45;
$GPXUP;3637;08:15:09;0;49	92286;8	48237;0;0;46;
$GPXUP;3637;08:15:10;0;49	92298;8	48238;0;0;49;
$GPXUP;3637;08:15:11;0;49	9231;8	48234;0;0;55;
$GPXUP;3637;08:15:12;0;49	92324;8	48227;0;0;54;
$GPXUP;3637;08:15:13;0;49	92336;8	48221;0;0;54;
$GPXUP;3637;08:15:14;0;49	9235;8	48219;0;0;52;
$GPXUP;3637;08:15:15;0;49	92362;8	48223;0;0;49;
$GPXUP;3637;08:15:16;0;49	92372;8	4823;0;0;44;
$GPXUP;3637;08:15:17;0;49	92381;8	48241;0;0;43;
$GPXUP;3637;08:15:18;0;49	92388;8	48254;0;0;44;
$GPXUP;3637;08:15:19;0;49	92395;8	48267;0;0;45;
$GPXUP;3637;08:15:20;0;49	92405;8	48277;0;0;49;
$GPXUP;3637;08:15:21;0;49	92416;8	48279;0;0;54;
$GPXUP;3637;08:15:22;0;49	92429;8	48274;0;0;55;
$GPXUP;3637;08:15:23;0;49	92441;8	48265;0;0;56;
$GPXUP;3637;08:15:24;0;49	92454;8	48251;0;0;61;
$GPXUP;3637;08:15:25;0;49	92465;8	48237;0;0;60;
$GPXUP;3637;08:15:26;0;49	92478;8	48223;0;0;60;
$GPXUP;3637;08:15:27;0;49	9249;8	48208;0;0;61;
$GPXUP;3637;08:15:28;0;49	92501;8	48194;0;0;59;
$GPXUP;3637;08:15:29;0;49	92514;8	48181;0;0;59;
$GPXUP;3637;08:15:30;0;49	92526;8	48166;0;0;59;
$GPXUP;3637;08:15:31;0;49	92537;8	48152;0;0;59;
$GPXUP;3637;08:15:32;0;49	9255;8	48146;0;0;55;
$GPXUP;3637;08:15:33;0;49	92563;8	48142;0;0;54;
$GPXUP;3637;08:15:34;0;49	92576;8	48139;0;0;49;
$GPXUP;3637;08:15:35;0;49	92587;8	48138;0;0;42;
$GPXUP;3637;08:15:36;0;49	92596;8	48142;0;0;39;
$GPXUP;3637;08:15:37;0;49	92605;8	48151;0;0;38;
$GPXUP;3637;08:15:38;0;49	92614;8	48154;0;0;44;
$GPXUP;3637;08:15:39;0;49	92626;8	48149;0;0;51;
$GPXUP;3637;08:15:40;0;49	92636;8	48136;0;0;57;
$GPXUP;3637;08:15:41;0;49	92645;8	48117;0;0;61;
$GPXUP;3637;08:15:42;0;49	92651;8	48095;0;0;64;
$GPXUP;3637;08:15:43;0;49	92654;8	48071;0;0;64;
$GPXUP;3637;08:15:44;0;49	92653;8	48046;0;0;65;
$GPXUP;3637;08:15:45;0;49	92648;8	48021;0;0;64;
$GPXUP;3637;08:15:46;0;49	92639;8	48;0;0;64;
$GPXUP;3637;08:15:47;0;49	92626;8	47984;0;0;64;
$GPXUP;3637;08:15:48;0;49	92612;8	47974;0;0;62;
$GPXUP;3637;08:15:49;0;49	92597;8	47972;0;0;57;
$GPXUP;3637;08:15:50;0;49	92585;8	47978;0;0;51;
$GPXUP;3637;08:15:51;0;49	92576;8	47989;0;0;44;
$GPXUP;3637;08:15:52;0;49	9257;8	48003;0;0;41;
$GPXUP;3637;08:15:53;0;49	92568;8	48018;0;0;39;
$GPXUP;3637;08:15:54;0;49	92569;8	48033;0;0;38;
$GPXUP;3637;08:15:55;0;49	92574;8	48045;0;0;37;
$GPXUP;3637;08:15:56;0;49	92579;8	48058;0;0;38;
$GPXUP;3637;08:15:57;0;49	92586;8	48069;0;0;39;
$GPXUP;3637;08:15:58;0;49	92595;8	48074;0;0;40;
$GPXUP;3637;08:15:59;0;49	92606;8	48072;0;0;46;
$GPXUP;3637;08:16:00;0;49	92616;8	48065;0;0;51;
$GPXUP;3637;08:16:01;0;49	92628;8	48056;0;0;54;
$GPXUP;3637;08:16:02;0;49	92641;8	48046;0;0;57;
$GPXUP;3637;08:16:03;0;49	92653;8	48038;0;0;51;
$GPXUP;3637;08:16:04;0;49	92665;8	48034;0;0;44;
$GPXUP;3637;08:16:05;0;49	92676;8	48037;0;0;40;
$GPXUP;3637;08:16:06;0;49	92684;8	48045;0;0;39;
$GPXUP;3637;08:16:07;0;49	9269;8	48057;0;0;38;
$GPXUP;3637;08:16:08;0;49	92692;8	48072;0;0;40;
$GPXUP;3637;08:16:09;0;49	92691;8	48088;0;0;39;
$GPXUP;3637;08:16:10;0;49	92688;8	48104;0;0;40;
$GPXUP;3637;08:16:11;0;49	92683;8	48119;0;0;43;
$GPXUP;3637;08:16:12;0;49	92678;8	48134;0;0;44;
$GPXUP;3637;08:16:13;0;49	92673;8	48151;0;0;43;
$GPXUP;3637;08:16:14;0;49	92672;8	48167;0;0;39;
$GPXUP;3637;08:16:15;0;49	92674;8	48181;0;0;38;
$GPXUP;3637;08:16:16;0;49	92679;8	48194;0;0;38;
$GPXUP;3637;08:16:17;0;49	92685;8	48206;0;0;39;
$GPXUP;3637;08:16:18;0;49	92694;8	48216;0;0;40;
$GPXUP;3637;08:16:19;0;49	92702;8	48225;0;0;38;
$GPXUP;3637;08:16:20;0;49	92709;8	48234;0;0;38;
$GPXUP;3637;08:16:21;0;49	92717;8	48242;0;0;37;
$GPXUP;3637;08:16:22;0;49	92726;8	48248;0;0;37;
$GPXUP;3637;08:16:23;0;49	92735;8	48252;0;0;38;
$GPXUP;3637;08:16:24;0;49	92745;8	48254;0;0;43;
$GPXUP;3637;08:16:25;0;49	92756;8	4825;0;0;48;
$GPXUP;3637;08:16:26;0;49	92765;8	48238;0;0;58;
$GPXUP;3637;08:16:27;0;49	92771;8	48216;0;0;63;
$GPXUP;3637;08:16:28;0;49	92773;8	4819;0;0;64;
$GPXUP;3637;08:16:29;0;49	92773;8	48164;0;0;66;
$GPXUP;3637;08:16:30;0;49	92772;8	48137;0;0;67;
$GPXUP;3637;08:16:31;0;49	92772;8	48111;0;0;64;
$GPXUP;3637;08:16:32;0;49	92774;8	48087;0;0;60;
$GPXUP;3637;08:16:33;0;49	9278;8	48067;0;0;55;
$GPXUP;3637;08:16:34;0;49	92789;8	48052;0;0;54;
$GPXUP;3637;08:16:35;0;49	92801;8	48042;0;0;56;
$GPXUP;3637;08:16:36;0;49	92814;8	48036;0;0;57;
$GPXUP;3637;08:16:37;0;49	92829;8	48028;0;0;56;
$GPXUP;3637;08:16:38;0;49	92843;8	48029;0;0;51;
$GPXUP;3637;08:16:39;0;49	92855;8	48029;0;0;49;
$GPXUP;3637;08:16:40;0;49	92868;8	4803;0;0;49;
$GPXUP;3637;08:16:41;0;49	92881;8	48029;0;0;52;
$GPXUP;3637;08:16:42;0;49	92895;8	48028;0;0;55;
$GPXUP;3637;08:16:43;0;49	92908;8	48027;0;0;53;
$GPXUP;3637;08:16:44;0;49	92921;8	48021;0;0;55;
$GPXUP;3637;08:16:45;0;49	92933;8	48011;0;0;60;
$GPXUP;3637;08:16:46;0;49	92945;8	47996;0;0;60;
$GPXUP;3637;08:16:47;0;49	92956;8	47981;0;0;60;
$GPXUP;3637;08:16:48;0;49	92967;8	47964;0;0;62;
$GPXUP;3637;08:16:49;0;49	92977;8	47944;0;0;66;
$GPXUP;3637;08:16:50;0;49	92985;8	47919;0;0;73;
$GPXUP;3637;08:16:51;0;49	92991;8	47892;0;0;74;
$GPXUP;3637;08:16:52;0;49	92996;8	47864;0;0;68;
$GPXUP;3637;08:16:53;0;49	93002;8	4784;0;0;65;
$GPXUP;3637;08:16:54;0;49	93011;8	47819;0;0;63;
$GPXUP;3637;08:16:55;0;49	93022;8	47802;0;0;59;
$GPXUP;3637;08:16:56;0;49	93034;8	47788;0;0;60;
$GPXUP;3637;08:16:57;0;49	93046;8	47774;0;0;61;
$GPXUP;3637;08:16:58;0;49	93058;8	4776;0;0;54;
$GPXUP;3637;08:16:59;0;49	9307;8	47754;0;0;49;
$GPXUP;3637;08:17:00;0;49	93081;8	47751;0;0;48;
$GPXUP;3637;08:17:01;0;49	93094;8	47748;0;0;54;
$GPXUP;3637;08:17:02;0;49	93107;8	47743;0;0;55;
$GPXUP;3637;08:17:03;0;49	93121;8	4774;0;0;53;
$GPXUP;3637;08:17:04;0;49	93134;8	47744;0;0;48;
$GPXUP;3637;08:17:05;0;49	93145;8	47751;0;0;44;
$GPXUP;3637;08:17:06;0;49	93154;8	47759;0;0;43;
$GPXUP;3637;08:17:07;0;49	93165;8	47763;0;0;49;
$GPXUP;3637;08:17:08;0;49	93177;8	4776;0;0;52;
$GPXUP;3637;08:17:09;0;49	93189;8	47754;0;0;53;
$GPXUP;3637;08:17:10;0;49	93201;8	47742;0;0;56;
$GPXUP;3637;08:17:11;0;49	93211;8	47726;0;0;62;
$GPXUP;3637;08:17:12;0;49	93218;8	47704;0;0;62;
$GPXUP;3637;08:17:13;0;49	93225;8	47682;0;0;62;
$GPXUP;3637;08:17:14;0;49	93231;8	47659;0;0;62;
$GPXUP;3637;08:17:15;0;49	93237;8	47638;0;0;60;
$GPXUP;3637;08:17:16;0;49	93244;8	47617;0;0;58;
$GPXUP;3637;08:17:17;0;49	93252;8	47598;0;0;57;
$GPXUP;3637;08:17:18;0;49	93262;8	47583;0;0;55;
$GPXUP;3637;08:17:19;0;49	93273;8	47571;0;0;53;
$GPXUP;3637;08:17:20;0;49	93285;8	4756;0;0;52;
$GPXUP;3637;08:17:21;0;49	93296;8	47553;0;0;48;
$GPXUP;3637;08:17:22;0;49	93306;8	47544;0;0;51;
$GPXUP;3637;08:17:23;0;49	93316;8	47531;0;0;55;
$GPXUP;3637;08:17:24;0;49	93327;8	47516;0;0;56;
$GPXUP;3637;08:17:25;0;49	93335;8	47498;0;0;62;
$GPXUP;3637;08:17:26;0;49	93342;8	47475;0;0;63;
$GPXUP;3637;08:17:27;0;49	93347;8	4745;0;0;64;
$GPXUP;3637;08:17:28;0;49	93352;8	47428;0;0;63;
$GPXUP;3637;08:17:29;0;49	93358;8	47405;0;0;59;
$GPXUP;3637;08:17:30;0;49	93366;8	47387;0;0;55;
$GPXUP;3637;08:17:31;0;49	93375;8	4737;0;0;56;
$GPXUP;3637;08:17:32;0;49	93384;8	47354;0;0;56;
$GPXUP;3637;08:17:33;0;49	93393;8	47337;0;0;58;
$GPXUP;3637;08:17:34;0;49	93403;8	47321;0;0;56;
$GPXUP;3637;08:17:35;0;49	93415;8	47309;0;0;56;
$GPXUP;3637;08:17:36;0;49	93427;8	47299;0;0;54;
$GPXUP;3637;08:17:37;0;49	9344;8	47292;0;0;52;
$GPXUP;3637;08:17:38;0;49	93452;8	47284;0;0;51;
$GPXUP;3637;08:17:39;0;49	93463;8	47276;0;0;48;
$GPXUP;3637;08:17:40;0;49	93473;8	47268;0;0;46;
$GPXUP;3637;08:17:41;0;49	93484;8	4726;0;0;45;
$GPXUP;3637;08:17:42;0;49	93494;8	47253;0;0;45;
$GPXUP;3637;08:17:43;0;49	93504;8	47246;0;0;47;
$GPXUP;3637;08:17:44;0;49	93515;8	47237;0;0;52;
$GPXUP;3637;08:17:45;0;49	93526;8	47225;0;0;59;
$GPXUP;3637;08:17:46;0;49	93536;8	47208;0;0;61;
$GPXUP;3637;08:17:47;0;49	93544;8	47188;0;0;61;
$GPXUP;3637;08:17:48;0;49	93551;8	47167;0;0;64;
$GPXUP;3637;08:17:49;0;49	93558;8	47144;0;0;66;
$GPXUP;3637;08:17:50;0;49	93565;8	4712;0;0;67;
$GPXUP;3637;08:17:51;0;49	93571;8	47096;0;0;67;
$GPXUP;3637;08:17:52;0;49	93577;8	47072;0;0;65;
$GPXUP;3637;08:17:53;0;49	93585;8	47049;0;0;66;
$GPXUP;3637;08:17:54;0;49	93595;8	47028;0;0;65;
$GPXUP;3637;08:17:55;0;49	93605;8	47009;0;0;64;
$GPXUP;3637;08:17:56;0;49	93615;8	46991;0;0;64;
$GPXUP;3637;08:17:57;0;49	93627;8	46974;0;0;63;
$GPXUP;3637;08:17:58;0;49	93638;8	46958;0;0;62;
$GPXUP;3637;08:17:59;0;49	93649;8	46942;0;0;61;
$GPXUP;3637;08:18:00;0;49	93659;8	46924;0;0;63;
$GPXUP;3637;08:18:01;0;49	93668;8	46904;0;0;66;
$GPXUP;3637;08:18:02;0;49	93678;8	46885;0;0;66;
$GPXUP;3637;08:18:03;0;49	93689;8	46869;0;0;58;
$GPXUP;3637;08:18:04;0;49	93701;8	46858;0;0;54;
$GPXUP;3637;08:18:05;0;49	93714;8	4685;0;0;54;
$GPXUP;3637;08:18:06;0;49	93726;8	46842;0;0;54;
$GPXUP;3637;08:18:07;0;49	93738;8	46836;0;0;53;
$GPXUP;3637;08:18:08;0;49	93751;8	46831;0;0;54;
$GPXUP;3637;08:18:09;0;49	93764;8	46827;0;0;54;
$GPXUP;3637;08:18:10;0;49	93777;8	4682;0;0;58;
$GPXUP;3637;08:18:11;0;49	9379;8	46809;0;0;61;
$GPXUP;3637;08:18:12;0;49	93803;8	46794;0;0;63;
$GPXUP;3637;08:18:13;0;49	93816;8	4678;0;0;63;
$GPXUP;3637;08:18:14;0;49	9383;8	46767;0;0;63;
$GPXUP;3637;08:18:15;0;49	93843;8	46756;0;0;57;
$GPXUP;3637;08:18:16;0;49	93856;8	46749;0;0;54;
$GPXUP;3637;08:18:17;0;49	93869;8	46746;0;0;51;
$GPXUP;3637;08:18:18;0;49	93882;8	46745;0;0;50;
$GPXUP;3637;08:18:19;0;49	93894;8	46744;0;0;48;
$GPXUP;3637;08:18:20;0;49	93906;8	4674;0;0;53;
$GPXUP;3637;08:18:21;0;49	93917;8	46727;0;0;57;
$GPXUP;3637;08:18:22;0;49	93926;8	4671;0;0;60;
$GPXUP;3637;08:18:23;0;49	93935;8	4669;0;0;62;
$GPXUP;3637;08:18:24;0;49	93945;8	46673;0;0;58;
$GPXUP;3637;08:18:25;0;49	93957;8	46662;0;0;53;
$GPXUP;3637;08:18:26;0;49	9397;8	46655;0;0;50;
$GPXUP;3637;08:18:27;0;49	93982;8	46652;0;0;49;
$GPXUP;3637;08:18:28;0;49	93993;8	46644;0;0;52;
$GPXUP;3637;08:18:29;0;49	94002;8	4663;0;0;60;
$GPXUP;3637;08:18:30;0;49	94011;8	4661;0;0;65;
$GPXUP;3637;08:18:31;0;49	9402;8	46587;0;0;66;
$GPXUP;3637;08:18:32;0;49	94026;8	46563;0;0;69;
$GPXUP;3637;08:18:33;0;49	94032;8	46537;0;0;69;
$GPXUP;3637;08:18:34;0;49	94036;8	4651;0;0;71;
$GPXUP;3637;08:18:35;0;49	94041;8	46483;0;0;72;
$GPXUP;3637;08:18:36;0;49	94044;8	46455;0;0;73;
$GPXUP;3637;08:18:37;0;49	94047;8	46428;0;0;72;
$GPXUP;3637;08:18:38;0;49	94052;8	46401;0;0;68;
$GPXUP;3637;08:18:39;0;49	9406;8	46379;0;0;61;
$GPXUP;3637;08:18:40;0;49	9407;8	4636;0;0;62;
$GPXUP;3637;08:18:41;0;49	9408;8	46344;0;0;62;
$GPXUP;3637;08:18:42;0;49	94091;8	46329;0;0;61;
$GPXUP;3637;08:18:43;0;49	94104;8	46314;0;0;63;
$GPXUP;3637;08:18:44;0;49	94116;8	463;0;0;60;
$GPXUP;3637;08:18:45;0;49	94128;8	46287;0;0;60;
$GPXUP;3637;08:18:46;0;49	9414;8	46274;0;0;56;
$GPXUP;3637;08:18:47;0;49	94151;8	46259;0;0;65;
$GPXUP;3637;08:18:48;0;49	94159;8	46237;0;0;69;
$GPXUP;3637;08:18:49;0;49	94166;8	46212;0;0;71;
$GPXUP;3637;08:18:50;0;49	94172;8	46185;0;0;72;
$GPXUP;3637;08:18:51;0;49	94176;8	46159;0;0;70;
$GPXUP;3637;08:18:52;0;49	94182;8	46134;0;0;65;
$GPXUP;3637;08:18:53;0;49	9419;8	46112;0;0;64;
$GPXUP;3637;08:18:54;0;49	94199;8	46092;0;0;64;
$GPXUP;3637;08:18:55;0;49	94208;8	46071;0;0;63;
$GPXUP;3637;08:18:56;0;49	94218;8	46052;0;0;64;
$GPXUP;3637;08:18:57;0;49	94228;8	46033;0;0;64;
$GPXUP;3637;08:18:58;0;49	94239;8	46014;0;0;66;
$GPXUP;3637;08:18:59;0;49	9425;8	45995;0;0;67;
$GPXUP;3637;08:19:00;0;49	94261;8	45976;0;0;66;
$GPXUP;3637;08:19:01;0;49	94272;8	45957;0;0;65;
$GPXUP;3637;08:19:02;0;49	94286;8	45944;0;0;60;
$GPXUP;3637;08:19:03;0;49	94299;8	45937;0;0;50;
$GPXUP;3637;08:19:04;0;49	94311;8	45932;0;0;51;
$GPXUP;3637;08:19:05;0;49	94322;8	45922;0;0;54;
$GPXUP;3637;08:19:06;0;49	94332;8	45908;0;0;58;
$GPXUP;3637;08:19:07;0;49	9434;8	4589;0;0;61;
$GPXUP;3637;08:19:08;0;49	9435;8	45872;0;0;62;
$GPXUP;3637;08:19:09;0;49	94359;8	45851;0;0;63;
$GPXUP;3637;08:19:10;0;49	94368;8	4583;0;0;64;
$GPXUP;3637;08:19:11;0;49	94377;8	45808;0;0;66;
$GPXUP;3637;08:19:12;0;49	94386;8	45788;0;0;64;
$GPXUP;3637;08:19:13;0;49	94397;8	45769;0;0;63;
$GPXUP;3637;08:19:14;0;49	94407;8	45751;0;0;65;
$GPXUP;3637;08:19:15;0;49	94418;8	45734;0;0;61;
$GPXUP;3637;08:19:16;0;49	9443;8	45719;0;0;60;
$GPXUP;3637;08:19:17;0;49	94441;8	45704;0;0;60;
$GPXUP;3637;08:19:18;0;49	94452;8	45689;0;0;59;
$GPXUP;3637;08:19:19;0;49	94464;8	45676;0;0;60;
$GPXUP;3637;08:19:20;0;49	94476;8	45668;0;0;54;
$GPXUP;3637;08:19:21;0;49	9449;8	45664;0;0;54;
$GPXUP;3637;08:19:22;0;49	94504;8	45666;0;0;51;
$GPXUP;3637;08:19:23;0;49	94516;8	4567;0;0;44;
$GPXUP;3637;08:19:24;0;49	94527;8	45672;0;0;49;
$GPXUP;3637;08:19:25;0;49	94539;8	45668;0;0;53;
$GPXUP;3637;08:19:26;0;49	94552;8	45659;0;0;56;
$GPXUP;3637;08:19:27;0;49	94565;8	45649;0;0;58;
$GPXUP;3637;08:19:28;0;49	94578;8	45645;0;0;53;
$GPXUP;3637;08:19:29;0;49	94592;8	45647;0;0;50;
$GPXUP;3637;08:19:30;0;49	94604;8	45652;0;0;46;
$GPXUP;3637;08:19:31;0;49	94616;8	45654;0;0;47;
$GPXUP;3637;08:19:32;0;49	94626;8	45653;0;0;50;
$GPXUP;3637;08:19:33;0;49	94638;8	45644;0;0;54;
$GPXUP;3637;08:19:34;0;49	94649;8	45632;0;0;54;
$GPXUP;3637;08:19:35;0;49	9466;8	4562;0;0;56;
$GPXUP;3637;08:19:36;0;49	94671;8	45606;0;0;56;
$GPXUP;3637;08:19:37;0;49	94681;8	45587;0;0;59;
$GPXUP;3637;08:19:38;0;49	94688;8	45567;0;0;59;
$GPXUP;3637;08:19:39;0;49	94695;8	45548;0;0;58;
$GPXUP;3637;08:19:40;0;49	94703;8	45529;0;0;58;
$GPXUP;3637;08:19:41;0;49	94712;8	45512;0;0;58;
$GPXUP;3637;08:19:42;0;49	94724;8	45498;0;0;58;
$GPXUP;3637;08:19:43;0;49	94736;8	45485;0;0;58;
$GPXUP;3637;08:19:44;0;49	94749;8	45472;0;0;58;
$GPXUP;3637;08:19:45;0;49	9476;8	45458;0;0;57;
$GPXUP;3637;08:19:46;0;49	94772;8	45448;0;0;51;
$GPXUP;3637;08:19:47;0;49	94783;8	4544;0;0;49;
$GPXUP;3637;08:19:48;0;49	94794;8	45431;0;0;48;
$GPXUP;3637;08:19:49;0;49	94804;8	45419;0;0;57;
$GPXUP;3637;08:19:50;0;49	94816;8	45405;0;0;61;
$GPXUP;3637;08:19:51;0;49	94828;8	4539;0;0;59;
$GPXUP;3637;08:19:52;0;49	94838;8	45373;0;0;62;
$GPXUP;3637;08:19:53;0;49	94847;8	45353;0;0;61;
$GPXUP;3637;08:19:54;0;49	94857;8	45339;0;0;58;
$GPXUP;3637;08:19:55;0;49	94869;8	45326;0;0;56;
$GPXUP;3637;08:19:56;0;49	94881;8	45316;0;0;54;
$GPXUP;3637;08:19:57;0;49	94894;8	45308;0;0;52;
$GPXUP;3637;08:19:58;0;49	94905;8	45301;0;0;51;
$GPXUP;3637;08:19:59;0;49	94918;8	45297;0;0;51;
$GPXUP;3637;08:20:00;0;49	9493;8	45294;0;0;49;
$GPXUP;3637;08:20:01;0;49	94941;8	45289;0;0;47;
$GPXUP;3637;08:20:02;0;49	94952;8	45284;0;0;48;
$GPXUP;3637;08:20:03;0;49	94964;8	4528;0;0;43;
$GPXUP;3637;08:20:04;0;49	94973;8	45283;0;0;39;
$GPXUP;3637;08:20:05;0;49	94981;8	45289;0;0;39;
$GPXUP;3637;08:20:06;0;49	9499;8	45297;0;0;40;
$GPXUP;3637;08:20:07;0;49	95;8	45298;0;0;44;
$GPXUP;3637;08:20:08;0;49	9501;8	45293;0;0;50;
$GPXUP;3637;08:20:09;0;49	95021;8	45283;0;0;50;
$GPXUP;3637;08:20:10;0;49	95032;8	45274;0;0;50;
$GPXUP;3637;08:20:11;0;49	95044;8	45266;0;0;48;
$GPXUP;3637;08:20:12;0;49	95054;8	4526;0;0;45;
$GPXUP;3637;08:20:13;0;49	95064;8	45251;0;0;51;
$GPXUP;3637;08:20:14;0;49	95075;8	4524;0;0;48;
$GPXUP;3637;08:20:15;0;49	95084;8	45229;0;0;47;
$GPXUP;3637;08:20:16;0;49	95091;8	45213;0;0;52;
$GPXUP;3637;08:20:17;0;49	95096;8	45194;0;0;58;
$GPXUP;3637;08:20:18;0;49	951;8	45172;0;0;62;
$GPXUP;3637;08:20:19;0;49	95104;8	45147;0;0;63;
$GPXUP;3637;08:20:20;0;49	95106;8	45122;0;0;65;
$GPXUP;3637;08:20:21;0;49	9511;8	45098;0;0;64;
$GPXUP;3637;08:20:22;0;49	95116;8	45074;0;0;63;
$GPXUP;3637;08:20:23;0;49	95122;8	45052;0;0;59;
$GPXUP;3637;08:20:24;0;49	95131;8	45035;0;0;52;
$GPXUP;3637;08:20:25;0;49	9514;8	45022;0;0;51;
$GPXUP;3637;08:20:26;0;49	95151;8	45014;0;0;46;
$GPXUP;3637;08:20:27;0;49	95162;8	45009;0;0;46;
$GPXUP;3637;08:20:28;0;49	95172;8	45002;0;0;49;
$GPXUP;3637;08:20:29;0;49	95181;8	44989;0;0;54;
$GPXUP;3637;08:20:30;0;49	95191;8	44974;0;0;54;
$GPXUP;3637;08:20:31;0;49	95201;8	44962;0;0;47;
$GPXUP;3637;08:20:32;0;49	95212;8	44956;0;0;41;
$GPXUP;3637;08:20:33;0;49	95222;8	44956;0;0;38;
$GPXUP;3637;08:20:34;0;49	95232;8	44957;0;0;46;
$GPXUP;3637;08:20:35;0;49	95244;8	44954;0;0;52;
$GPXUP;3637;08:20:36;0;49	95256;8	44953;0;0;47;
$GPXUP;3637;08:20:37;0;49	95266;8	44958;0;0;38;
$GPXUP;3637;08:20:38;0;49	95274;8	44965;0;0;39;
$GPXUP;3637;08:20:39;0;49	95284;8	4497;0;0;43;
$GPXUP;3637;08:20:40;0;49	95294;8	44972;0;0;49;
$GPXUP;3637;08:20:41;0;49	95306;8	44969;0;0;53;
$GPXUP;3637;08:20:42;0;49	95318;8	44959;0;0;54;
$GPXUP;3637;08:20:43;0;49	95329;8	44946;0;0;54;
$GPXUP;3637;08:20:44;0;49	95337;8	4493;0;0;54;
$GPXUP;3637;08:20:45;0;49	95341;8	44909;0;0;57;
$GPXUP;3637;08:20:46;0;49	95345;8	44888;0;0;54;
$GPXUP;3637;08:20:47;0;49	95351;8	4487;0;0;52;
$GPXUP;3637;08:20:48;0;49	9536;8	44855;0;0;47;
$GPXUP;3637;08:20:49;0;49	95369;8	44843;0;0;50;
$GPXUP;3637;08:20:50;0;49	95378;8	44828;0;0;53;
$GPXUP;3637;08:20:51;0;49	95385;8	44809;0;0;60;
$GPXUP;3637;08:20:52;0;49	95391;8	44786;0;0;64;
$GPXUP;3637;08:20:53;0;49	95397;8	44759;0;0;68;
$GPXUP;3637;08:20:54;0;49	95403;8	44733;0;0;66;
$GPXUP;3637;08:20:55;0;49	95409;8	44709;0;0;65;
$GPXUP;3637;08:20:56;0;49	95416;8	4469;0;0;54;
$GPXUP;3637;08:20:57;0;49	95424;8	44676;0;0;49;
$GPXUP;3637;08:20:58;0;49	95434;8	44669;0;0;45;
$GPXUP;3637;08:20:59;0;49	95445;8	44668;0;0;42;
$GPXUP;3637;08:21:00;0;49	95455;8	44671;0;0;42;
$GPXUP;3637;08:21:01;0;49	95466;8	44676;0;0;49;
$GPXUP;3637;08:21:02;0;49	95476;8	44683;0;0;44;
$GPXUP;3637;08:21:03;0;49	95485;8	44694;0;0;44;
$GPXUP;3637;08:21:04;0;49	95492;8	44707;0;0;41;
$GPXUP;3637;08:21:05;0;49	955;8	44719;0;0;40;
$GPXUP;3637;08:21:06;0;49	95505;8	44732;0;0;39;
$GPXUP;3637;08:21:07;0;49	95508;8	44746;0;0;37;
$GPXUP;3637;08:21:08;0;49	9551;8	44762;0;0;38;
$GPXUP;3637;08:21:09;0;49	95513;8	44776;0;0;39;
$GPXUP;3637;08:21:10;0;49	95515;8	44792;0;0;40;
$GPXUP;3637;08:21:11;0;49	95512;8	44807;0;0;43;
$GPXUP;3637;08:21:12;0;49	95502;8	44817;0;0;50;
$GPXUP;3637;08:21:13;0;49	9549;8	44824;0;0;50;
$GPXUP;3637;08:21:14;0;49	95478;8	44826;0;0;48;
$GPXUP;3637;08:21:15;0;49	95465;8	44824;0;0;50;
$GPXUP;3637;08:21:16;0;49	95452;8	44815;0;0;54;
$GPXUP;3637;08:21:17;0;49	95441;8	44802;0;0;55;
$GPXUP;3637;08:21:18;0;49	95434;8	44782;0;0;60;
$GPXUP;3637;08:21:19;0;49	95432;8	44758;0;0;61;
$GPXUP;3637;08:21:20;0;49	95433;8	44734;0;0;61;
$GPXUP;3637;08:21:21;0;49	95438;8	44712;0;0;61;
$GPXUP;3637;08:21:22;0;49	95443;8	4469;0;0;56;
$GPXUP;3637;08:21:23;0;49	95452;8	44675;0;0;51;
$GPXUP;3637;08:21:24;0;49	95464;8	44666;0;0;52;
$GPXUP;3637;08:21:25;0;49	95477;8	44661;0;0;51;
$GPXUP;3637;08:21:26;0;49	9549;8	4466;0;0;45;
$GPXUP;3637;08:21:27;0;49	95501;8	44663;0;0;40;
$GPXUP;3637;08:21:28;0;49	9551;8	44668;0;0;37;
$GPXUP;3637;08:21:29;0;49	95518;8	44674;0;0;35;
$GPXUP;3637;08:21:30;0;49	95523;8	44684;0;0;33;
$GPXUP;3637;08:21:31;0;49	95526;8	44696;0;0;34;
$GPXUP;3637;08:21:32;0;49	95524;8	44709;0;0;34;
$GPXUP;3637;08:21:33;0;49	95518;8	44722;0;0;39;
$GPXUP;3637;08:21:34;0;49	95509;8	44732;0;0;48;
$GPXUP;3637;08:21:35;0;49	95496;8	44738;0;0;55;
$GPXUP;3637;08:21:36;0;49	95481;8	44736;0;0;60;
$GPXUP;3637;08:21:37;0;49	95466;8	44729;0;0;62;
$GPXUP;3637;08:21:38;0;49	95454;8	44714;0;0;60;
$GPXUP;3637;08:21:39;0;49	95445;8	44694;0;0;62;
$GPXUP;3637;08:21:40;0;49	95442;8	44671;0;0;61;
$GPXUP;3637;08:21:41;0;49	95444;8	44648;0;0;54;
$GPXUP;3637;08:21:42;0;49	95448;8	44628;0;0;53;
$GPXUP;3637;08:21:43;0;49	95455;8	4461;0;0;54;
$GPXUP;3637;08:21:44;0;49	95463;8	44593;0;0;52;
$GPXUP;3637;08:21:45;0;49	95471;8	44579;0;0;49;
$GPXUP;3637;08:21:46;0;49	95479;8	44564;0;0;46;
$GPXUP;3637;08:21:47;0;49	95486;8	44553;0;0;44;
$GPXUP;3637;08:21:48;0;49	95496;8	44546;0;0;48;
$GPXUP;3637;08:21:49;0;49	95508;8	44542;0;0;45;
$GPXUP;3637;08:21:50;0;49	95519;8	44545;0;0;44;
$GPXUP;3637;08:21:51;0;49	9553;8	4455;0;0;42;
$GPXUP;3637;08:21:52;0;49	95541;8	44551;0;0;45;
$GPXUP;3637;08:21:53;0;49	95552;8	44545;0;0;50;
$GPXUP;3637;08:21:54;0;49	95562;8	44534;0;0;53;
$GPXUP;3637;08:21:55;0;49	95572;8	44518;0;0;56;
$GPXUP;3637;08:21:56;0;49	95578;8	44499;0;0;57;
$GPXUP;3637;08:21:57;0;49	95584;8	44478;0;0;58;
$GPXUP;3637;08:21:58;0;49	95588;8	44456;0;0;61;
$GPXUP;3637;08:21:59;0;49	9559;8	44432;0;0;62;
$GPXUP;3637;08:22:00;0;49	95592;8	44407;0;0;65;
$GPXUP;3637;08:22:01;0;49	95593;8	44381;0;0;71;
$GPXUP;3637;08:22:02;0;49	95593;8	44354;0;0;68;
$GPXUP;3637;08:22:03;0;49	95593;8	44326;0;0;69;
$GPXUP;3637;08:22:04;0;49	95592;8	443;0;0;69;
$GPXUP;3637;08:22:05;0;49	95593;8	44273;0;0;70;
$GPXUP;3637;08:22:06;0;49	95593;8	44245;0;0;70;
$GPXUP;3637;08:22:07;0;49	95593;8	44218;0;0;65;
$GPXUP;3637;08:22:08;0;49	95596;8	44192;0;0;67;
$GPXUP;3637;08:22:09;0;49	956;8	44167;0;0;68;
$GPXUP;3637;08:22:10;0;49	95604;8	44142;0;0;66;
$GPXUP;3637;08:22:11;0;49	95609;8	44118;0;0;65;
$GPXUP;3637;08:22:12;0;49	95615;8	44096;0;0;61;
$GPXUP;3637;08:22:13;0;49	95623;8	44075;0;0;62;
$GPXUP;3637;08:22:14;0;49	95632;8	44055;0;0;62;
$GPXUP;3637;08:22:15;0;49	95641;8	44035;0;0;62;
$GPXUP;3637;08:22:16;0;49	95649;8	44015;0;0;64;
$GPXUP;3637;08:22:17;0;49	95657;8	43992;0;0;66;
$GPXUP;3637;08:22:18;0;49	95665;8	43971;0;0;65;
$GPXUP;3637;08:22:19;0;49	95676;8	43952;0;0;66;
$GPXUP;3637;08:22:20;0;49	95689;8	43936;0;0;61;
$GPXUP;3637;08:22:21;0;49	95702;8	43926;0;0;59;
$GPXUP;3637;08:22:22;0;49	95716;8	4392;0;0;57;
$GPXUP;3637;08:22:23;0;49	95731;8	43918;0;0;53;
$GPXUP;3637;08:22:24;0;49	95744;8	43918;0;0;52;
$GPXUP;3637;08:22:25;0;49	95756;8	43918;0;0;50;
$GPXUP;3637;08:22:26;0;49	95769;8	43916;0;0;51;
$GPXUP;3637;08:22:27;0;49	95782;8	43911;0;0;50;
$GPXUP;3637;08:22:28;0;49	95794;8	43906;0;0;49;
$GPXUP;3637;08:22:29;0;49	95805;8	43904;0;0;44;
$GPXUP;3637;08:22:30;0;49	95816;8	43907;0;0;47;
$GPXUP;3637;08:22:31;0;49	95828;8	43912;0;0;48;
$GPXUP;3637;08:22:32;0;49	95839;8	43919;0;0;45;
$GPXUP;3637;08:22:33;0;49	95848;8	43928;0;0;44;
$GPXUP;3637;08:22:34;0;49	95859;8	43934;0;0;47;
$GPXUP;3637;08:22:35;0;49	95871;8	43931;0;0;56;
$GPXUP;3637;08:22:36;0;49	95883;8	43921;0;0;59;
$GPXUP;3637;08:22:37;0;49	95896;8	43908;0;0;60;
$GPXUP;3637;08:22:38;0;49	9591;8	439;0;0;53;
$GPXUP;3637;08:22:39;0;49	95922;8	43894;0;0;52;
$GPXUP;3637;08:22:40;0;49	95935;8	43888;0;0;50;
$GPXUP;3637;08:22:41;0;49	95947;8	43887;0;0;45;
$GPXUP;3637;08:22:42;0;49	95957;8	43892;0;0;44;
$GPXUP;3637;08:22:43;0;49	95966;8	43902;0;0;42;
$GPXUP;3637;08:22:44;0;49	95974;8	43912;0;0;40;
$GPXUP;3637;08:22:45;0;49	9598;8	43925;0;0;39;
$GPXUP;3637;08:22:46;0;49	95984;8	4394;0;0;38;
$GPXUP;3637;08:22:47;0;49	95984;8	43955;0;0;39;
$GPXUP;3637;08:22:48;0;49	9598;8	43971;0;0;46;
$GPXUP;3637;08:22:49;0;49	95972;8	43986;0;0;50;
$GPXUP;3637;08:22:50;0;49	95961;8	43996;0;0;49;
$GPXUP;3637;08:22:51;0;49	95949;8	44002;0;0;47;
$GPXUP;3637;08:22:52;0;49	95936;8	44001;0;0;52;
$GPXUP;3637;08:22:53;0;49	95922;8	43992;0;0;60;
$GPXUP;3637;08:22:54;0;49	95912;8	43974;0;0;62;
$GPXUP;3637;08:22:55;0;49	95906;8	43951;0;0;64;
$GPXUP;3637;08:22:56;0;49	95905;8	43925;0;0;65;
$GPXUP;3637;08:22:57;0;49	95908;8	439;0;0;62;
$GPXUP;3637;08:22:58;0;49	95916;8	43878;0;0;61;
$GPXUP;3637;08:22:59;0;49	95923;8	43856;0;0;61;
$GPXUP;3637;08:23:00;0;49	95932;8	43838;0;0;57;
$GPXUP;3637;08:23:01;0;49	95944;8	43826;0;0;50;
$GPXUP;3637;08:23:02;0;49	95954;8	43816;0;0;48;
$GPXUP;3637;08:23:03;0;49	95962;8	43802;0;0;55;
$GPXUP;3637;08:23:04;0;49	95968;8	43782;0;0;61;
$GPXUP;3637;08:23:05;0;49	95973;8	43758;0;0;61;
$GPXUP;3637;08:23:06;0;49	95975;8	43734;0;0;64;
$GPXUP;3637;08:23:07;0;49	95976;8	43708;0;0;64;
$GPXUP;3637;08:23:08;0;49	95977;8	43684;0;0;62;
$GPXUP;3637;08:23:09;0;49	95983;8	43661;0;0;61;
$GPXUP;3637;08:23:10;0;49	9599;8	43641;0;0;58;
$GPXUP;3637;08:23:11;0;49	96;8	43624;0;0;58;
$GPXUP;3637;08:23:12;0;49	96009;8	43606;0;0;58;
$GPXUP;3637;08:23:13;0;49	96019;8	43588;0;0;60;
$GPXUP;3637;08:23:14;0;49	96028;8	43569;0;0;60;
$GPXUP;3637;08:23:15;0;49	96037;8	43551;0;0;56;
$GPXUP;3637;08:23:16;0;49	96046;8	43537;0;0;52;
$GPXUP;3637;08:23:17;0;49	96057;8	43525;0;0;53;
$GPXUP;3637;08:23:18;0;49	96068;8	43514;0;0;53;
$GPXUP;3637;08:23:19;0;49	96079;8	43503;0;0;52;
$GPXUP;3637;08:23:20;0;49	9609;8	43496;0;0;52;
$GPXUP;3637;08:23:21;0;49	96103;8	4349;0;0;53;
$GPXUP;3637;08:23:22;0;49	96116;8	43482;0;0;54;
$GPXUP;3637;08:23:23;0;49	96129;8	43473;0;0;53;
$GPXUP;3637;08:23:24;0;49	9614;8	43462;0;0;57;
$GPXUP;3637;08:23:25;0;49	96151;8	43448;0;0;62;
$GPXUP;3637;08:23:26;0;49	96162;8	4343;0;0;62;
$GPXUP;3637;08:23:27;0;49	96173;8	43412;0;0;63;
$GPXUP;3637;08:23:28;0;49	96185;8	43396;0;0;63;
$GPXUP;3637;08:23:29;0;49	96197;8	4338;0;0;61;
$GPXUP;3637;08:23:30;0;49	96209;8	43368;0;0;56;
$GPXUP;3637;08:23:31;0;49	96221;8	43356;0;0;53;
$GPXUP;3637;08:23:32;0;49	96232;8	43347;0;0;51;
$GPXUP;3637;08:23:33;0;49	96244;8	4334;0;0;51;
$GPXUP;3637;08:23:34;0;49	96256;8	4333;0;0;56;
$GPXUP;3637;08:23:35;0;49	96266;8	43317;0;0;58;
$GPXUP;3637;08:23:36;0;49	96279;8	43304;0;0;60;
$GPXUP;3637;08:23:37;0;49	9629;8	43291;0;0;59;
$GPXUP;3637;08:23:38;0;49	96303;8	43281;0;0;50;
$GPXUP;3637;08:23:39;0;49	96314;8	43275;0;0;44;
$GPXUP;3637;08:23:40;0;49	96325;8	43268;0;0;42;
$GPXUP;3637;08:23:41;0;49	96333;8	43258;0;0;48;
$GPXUP;3637;08:23:42;0;49	96342;8	43244;0;0;53;
$GPXUP;3637;08:23:43;0;49	9635;8	43229;0;0;54;
$GPXUP;3637;08:23:44;0;49	9636;8	43213;0;0;56;
$GPXUP;3637;08:23:45;0;49	96369;8	43198;0;0;55;
$GPXUP;3637;08:23:46;0;49	96377;8	4318;0;0;56;
$GPXUP;3637;08:23:47;0;49	96385;8	43163;0;0;57;
$GPXUP;3637;08:23:48;0;49	96396;8	43148;0;0;58;
$GPXUP;3637;08:23:49;0;49	96408;8	43135;0;0;59;
$GPXUP;3637;08:23:50;0;49	9642;8	43121;0;0;59;
$GPXUP;3637;08:23:51;0;49	96431;8	43105;0;0;57;
$GPXUP;3637;08:23:52;0;49	96439;8	43088;0;0;56;
$GPXUP;3637;08:23:53;0;49	96448;8	4307;0;0;58;
$GPXUP;3637;08:23:54;0;49	96456;8	43052;0;0;57;
$GPXUP;3637;08:23:55;0;49	96467;8	43037;0;0;56;
$GPXUP;3637;08:23:56;0;49	96478;8	43024;0;0;55;
$GPXUP;3637;08:23:57;0;49	96489;8	43012;0;0;57;
$GPXUP;3637;08:23:58;0;49	96501;8	43;0;0;57;
$GPXUP;3637;08:23:59;0;49	96512;8	42986;0;0;58;
$GPXUP;3637;08:24:00;0;49	96524;8	42973;0;0;59;
$GPXUP;3637;08:24:01;0;49	96537;8	4296;0;0;57;
$GPXUP;3637;08:24:02;0;49	96548;8	42948;0;0;56;
$GPXUP;3637;08:24:03;0;49	9656;8	42935;0;0;55;
$GPXUP;3637;08:24:04;0;49	9657;8	42921;0;0;54;
$GPXUP;3637;08:24:05;0;49	9658;8	42907;0;0;56;
$GPXUP;3637;08:24:06;0;49	96588;8	42888;0;0;63;
$GPXUP;3637;08:24:07;0;49	96595;8	42865;0;0;67;
$GPXUP;3637;08:24:08;0;49	966;8	42839;0;0;67;
$GPXUP;3637;08:24:09;0;49	96604;8	42813;0;0;68;
$GPXUP;3637;08:24:10;0;49	96607;8	42787;0;0;67;
$GPXUP;3637;08:24:11;0;49	96614;8	42763;0;0;67;
$GPXUP;3637;08:24:12;0;49	96621;8	42741;0;0;65;
$GPXUP;3637;08:24:13;0;49	9663;8	4272;0;0;65;
$GPXUP;3637;08:24:14;0;49	9664;8	427;0;0;64;
$GPXUP;3637;08:24:15;0;49	9665;8	42681;0;0;64;
$GPXUP;3637;08:24:16;0;49	9666;8	42663;0;0;63;
$GPXUP;3637;08:24:17;0;49	96672;8	42647;0;0;62;
$GPXUP;3637;08:24:18;0;49	96685;8	42632;0;0;63;
$GPXUP;3637;08:24:19;0;49	96696;8	42614;0;0;66;
$GPXUP;3637;08:24:20;0;49	96704;8	42592;0;0;66;
$GPXUP;3637;08:24:21;0;49	96712;8	42569;0;0;67;
$GPXUP;3637;08:24:22;0;49	96719;8	42546;0;0;67;
$GPXUP;3637;08:24:23;0;49	96726;8	42523;0;0;65;
$GPXUP;3637;08:24:24;0;49	96734;8	42503;0;0;56;
$GPXUP;3637;08:24:25;0;49	96742;8	42486;0;0;56;
$GPXUP;3637;08:24:26;0;49	96752;8	4247;0;0;58;
$GPXUP;3637;08:24:27;0;49	96763;8	42454;0;0;61;
$GPXUP;3637;08:24:28;0;49	96774;8	42436;0;0;67;
$GPXUP;3637;08:24:29;0;49	96782;8	42414;0;0;70;
$GPXUP;3637;08:24:30;0;49	9679;8	42389;0;0;70;
$GPXUP;3637;08:24:31;0;49	96798;8	42365;0;0;70;
$GPXUP;3637;08:24:32;0;49	96808;8	42344;0;0;63;
$GPXUP;3637;08:24:33;0;49	9682;8	42332;0;0;53;
$GPXUP;3637;08:24:34;0;49	96832;8	42327;0;0;50;
$GPXUP;3637;08:24:35;0;49	96844;8	42322;0;0;49;
$GPXUP;3637;08:24:36;0;49	96856;8	42316;0;0;49;
$GPXUP;3637;08:24:37;0;49	96867;8	42312;0;0;44;
$GPXUP;3637;08:24:38;0;49	96877;8	42306;0;0;46;
$GPXUP;3637;08:24:39;0;49	96886;8	42295;0;0;55;
$GPXUP;3637;08:24:40;0;49	96896;8	42282;0;0;54;
$GPXUP;3637;08:24:41;0;49	96907;8	42269;0;0;57;
$GPXUP;3637;08:24:42;0;49	96919;8	42257;0;0;57;
$GPXUP;3637;08:24:43;0;49	96932;8	42248;0;0;53;
$GPXUP;3637;08:24:44;0;49	96944;8	42242;0;0;51;
$GPXUP;3637;08:24:45;0;49	96956;8	42234;0;0;54;
$GPXUP;3637;08:24:46;0;49	96969;8	42228;0;0;56;
$GPXUP;3637;08:24:47;0;49	96982;8	42224;0;0;52;
$GPXUP;3637;08:24:48;0;49	96995;8	42221;0;0;49;
$GPXUP;3637;08:24:49;0;49	97007;8	42216;0;0;48;
$GPXUP;3637;08:24:50;0;49	97018;8	42208;0;0;51;
$GPXUP;3637;08:24:51;0;49	97029;8	42196;0;0;56;
$GPXUP;3637;08:24:52;0;49	9704;8	4218;0;0;59;
$GPXUP;3637;08:24:53;0;49	9705;8	42162;0;0;61;
$GPXUP;3637;08:24:54;0;49	9706;8	42142;0;0;63;
$GPXUP;3637;08:24:55;0;49	97069;8	42121;0;0;64;
$GPXUP;3637;08:24:56;0;49	97078;8	421;0;0;63;
$GPXUP;3637;08:24:57;0;49	97085;8	42078;0;0;63;
$GPXUP;3637;08:24:58;0;49	97092;8	42056;0;0;64;
$GPXUP;3637;08:24:59;0;49	97099;8	42034;0;0;62;
$GPXUP;3637;08:25:00;0;49	97108;8	42015;0;0;59;
$GPXUP;3637;08:25:01;0;49	97119;8	42002;0;0;55;
$GPXUP;3637;08:25:02;0;49	97131;8	41996;0;0;49;
$GPXUP;3637;08:25:03;0;49	97142;8	41998;0;0;46;
$GPXUP;3637;08:25:04;0;49	97154;8	42006;0;0;48;
$GPXUP;3637;08:25:05;0;49	97167;8	42005;0;0;53;
$GPXUP;3637;08:25:06;0;49	9718;8	42003;0;0;54;
$GPXUP;3637;08:25:07;0;49	97194;8	42002;0;0;57;
$GPXUP;3637;08:25:08;0;49	97208;8	41998;0;0;60;
$GPXUP;3637;08:25:09;0;49	97222;8	41988;0;0;63;
$GPXUP;3637;08:25:10;0;49	97237;8	41979;0;0;63;
$GPXUP;3637;08:25:11;0;49	97252;8	4197;0;0;64;
$GPXUP;3637;08:25:12;0;49	97268;8	41964;0;0;62;
$GPXUP;3637;08:25:13;0;49	97283;8	41964;0;0;55;
$GPXUP;3637;08:25:14;0;49	97296;8	41972;0;0;52;
$GPXUP;3637;08:25:15;0;49	97305;8	41986;0;0;50;
$GPXUP;3637;08:25:16;0;49	97316;8	41996;0;0;59;
$GPXUP;3637;08:25:17;0;49	97329;8	42004;0;0;57;
$GPXUP;3637;08:25:18;0;49	97342;8	42014;0;0;54;
$GPXUP;3637;08:25:19;0;49	97354;8	42024;0;0;57;
$GPXUP;3637;08:25:20;0;49	97367;8	42032;0;0;54;
$GPXUP;3637;08:25:21;0;49	9738;8	4204;0;0;55;
$GPXUP;3637;08:25:22;0;49	97393;8	42045;0;0;57;
$GPXUP;3637;08:25:23;0;49	97407;8	42047;0;0;54;
$GPXUP;3637;08:25:24;0;49	9742;8	4205;0;0;49;
$GPXUP;3637;08:25:25;0;49	97431;8	42057;0;0;47;
$GPXUP;3637;08:25:26;0;49	97441;8	42065;0;0;46;
$GPXUP;3637;08:25:27;0;49	97453;8	42072;0;0;51;
$GPXUP;3637;08:25:28;0;49	97466;8	42078;0;0;55;
$GPXUP;3637;08:25:29;0;49	9748;8	42083;0;0;54;
$GPXUP;3637;08:25:30;0;49	97493;8	42086;0;0;55;
$GPXUP;3637;08:25:31;0;49	97507;8	42086;0;0;58;
$GPXUP;3637;08:25:32;0;49	9752;8	42082;0;0;59;
$GPXUP;3637;08:25:33;0;49	97535;8	42075;0;0;64;
$GPXUP;3637;08:25:34;0;49	9755;8	42065;0;0;65;
$GPXUP;3637;08:25:35;0;49	97564;8	42053;0;0;66;
$GPXUP;3637;08:25:36;0;49	97578;8	4204;0;0;67;
$GPXUP;3637;08:25:37;0;49	97594;8	42027;0;0;69;
$GPXUP;3637;08:25:38;0;49	9761;8	42018;0;0;66;
$GPXUP;3637;08:25:39;0;49	97626;8	42011;0;0;63;
$GPXUP;3637;08:25:40;0;49	9764;8	42005;0;0;62;
$GPXUP;3637;08:25:41;0;49	97655;8	41996;0;0;65;
$GPXUP;3637;08:25:42;0;49	9767;8	41984;0;0;67;
$GPXUP;3637;08:25:43;0;49	97685;8	4197;0;0;69;
$GPXUP;3637;08:25:44;0;49	97699;8	41952;0;0;66;
$GPXUP;3637;08:25:45;0;49	97713;8	41942;0;0;61;
$GPXUP;3637;08:25:46;0;49	97727;8	41938;0;0;58;
$GPXUP;3637;08:25:47;0;49	9774;8	41934;0;0;57;
$GPXUP;3637;08:25:48;0;49	97755;8	41931;0;0;58;
$GPXUP;3637;08:25:49;0;49	97768;8	41933;0;0;52;
$GPXUP;3637;08:25:50;0;49	9778;8	4194;0;0;47;
$GPXUP;3637;08:25:51;0;49	97791;8	41949;0;0;45;
$GPXUP;3637;08:25:52;0;49	97801;8	41954;0;0;46;
$GPXUP;3637;08:25:53;0;49	97812;8	41958;0;0;46;
$GPXUP;3637;08:25:54;0;49	97824;8	4196;0;0;48;
$GPXUP;3637;08:25:55;0;49	97836;8	41959;0;0;50;
$GPXUP;3637;08:25:56;0;49	97848;8	41956;0;0;51;
$GPXUP;3637;08:25:57;0;49	97861;8	41953;0;0;52;
$GPXUP;3637;08:25:58;0;49	97874;8	41951;0;0;54;
$GPXUP;3637;08:25:59;0;49	97888;8	41948;0;0;53;
$GPXUP;3637;08:26:00;0;49	97901;8	41942;0;0;56;
$GPXUP;3637;08:26:01;0;49	97914;8	41936;0;0;58;
$GPXUP;3637;08:26:02;0;49	97929;8	41931;0;0;59;
$GPXUP;3637;08:26:03;0;49	97943;8	41927;0;0;58;
$GPXUP;3637;08:26:04;0;49	97958;8	41922;0;0;58;
$GPXUP;3637;08:26:05;0;49	97972;8	41915;0;0;57;
$GPXUP;3637;08:26:06;0;49	97986;8	41906;0;0;58;
$GPXUP;3637;08:26:07;0;49	97999;8	41899;0;0;59;
$GPXUP;3637;08:26:08;0;49	98013;8	41892;0;0;58;
$GPXUP;3637;08:26:09;0;49	98027;8	41887;0;0;57;
$GPXUP;3637;08:26:10;0;49	98039;8	41878;0;0;58;
$GPXUP;3637;08:26:11;0;49	98052;8	41866;0;0;56;
$GPXUP;3637;08:26:12;0;49	98066;8	41858;0;0;56;
$GPXUP;3637;08:26:13;0;49	98078;8	4185;0;0;55;
$GPXUP;3637;08:26:14;0;49	9809;8	41839;0;0;57;
$GPXUP;3637;08:26:15;0;49	98101;8	41826;0;0;57;
$GPXUP;3637;08:26:16;0;49	98113;8	41816;0;0;54;
$GPXUP;3637;08:26:17;0;49	98125;8	41808;0;0;49;
$GPXUP;3637;08:26:18;0;49	98136;8	418;0;0;48;
$GPXUP;3637;08:26:19;0;49	98145;8	41787;0;0;55;
$GPXUP;3637;08:26:20;0;49	98153;8	4177;0;0;60;
$GPXUP;3637;08:26:21;0;49	98161;8	4175;0;0;60;
$GPXUP;3637;08:26:22;0;49	9817;8	41731;0;0;63;
$GPXUP;3637;08:26:23;0;49	9818;8	41711;0;0;62;
$GPXUP;3637;08:26:24;0;49	98187;8	4169;0;0;65;
$GPXUP;3637;08:26:25;0;49	98193;8	41665;0;0;69;
$GPXUP;3637;08:26:26;0;49	982;8	4164;0;0;71;
$GPXUP;3637;08:26:27;0;49	98208;8	41615;0;0;70;
$GPXUP;3637;08:26:28;0;49	98216;8	41592;0;0;68;
$GPXUP;3637;08:26:29;0;49	98224;8	41569;0;0;66;
$GPXUP;3637;08:26:30;0;49	98232;8	41547;0;0;65;
$GPXUP;3637;08:26:31;0;49	98241;8	41526;0;0;65;
$GPXUP;3637;08:26:32;0;49	98249;8	41506;0;0;64;
$GPXUP;3637;08:26:33;0;49	98259;8	41486;0;0;62;
$GPXUP;3637;08:26:34;0;49	9827;8	41469;0;0;60;
$GPXUP;3637;08:26:35;0;49	98282;8	41457;0;0;52;
$GPXUP;3637;08:26:36;0;49	98294;8	41446;0;0;54;
$GPXUP;3637;08:26:37;0;49	98306;8	41433;0;0;59;
$GPXUP;3637;08:26:38;0;49	98317;8	41421;0;0;59;
$GPXUP;3637;08:26:39;0;49	98329;8	41406;0;0;60;
$GPXUP;3637;08:26:40;0;49	9834;8	41392;0;0;60;
$GPXUP;3637;08:26:41;0;49	98353;8	4138;0;0;59;
$GPXUP;3637;08:26:42;0;49	98366;8	41369;0;0;60;
$GPXUP;3637;08:26:43;0;49	98378;8	41354;0;0;61;
$GPXUP;3637;08:26:44;0;49	98389;8	4134;0;0;61;
$GPXUP;3637;08:26:45;0;49	98401;8	41326;0;0;59;
$GPXUP;3637;08:26:46;0;49	98414;8	41316;0;0;58;
$GPXUP;3637;08:26:47;0;49	98426;8	41307;0;0;57;
$GPXUP;3637;08:26:48;0;49	98439;8	41296;0;0;58;
$GPXUP;3637;08:26:49;0;49	98452;8	41284;0;0;59;
$GPXUP;3637;08:26:50;0;49	98464;8	4127;0;0;59;
$GPXUP;3637;08:26:51;0;49	98475;8	41256;0;0;58;
$GPXUP;3637;08:26:52;0;49	98487;8	41245;0;0;58;
$GPXUP;3637;08:26:53;0;49	985;8	4124;0;0;54;
$GPXUP;3637;08:26:54;0;49	98514;8	41237;0;0;55;
$GPXUP;3637;08:26:55;0;49	98528;8	41238;0;0;51;
$GPXUP;3637;08:26:56;0;49	9854;8	41244;0;0;45;
$GPXUP;3637;08:26:57;0;49	9855;8	41254;0;0;44;
$GPXUP;3637;08:26:58;0;49	98561;8	41261;0;0;48;
$GPXUP;3637;08:26:59;0;49	98573;8	41265;0;0;52;
$GPXUP;3637;08:27:00;0;49	98586;8	41262;0;0;57;
$GPXUP;3637;08:27:01;0;49	986;8	41253;0;0;60;
$GPXUP;3637;08:27:02;0;49	98613;8	41242;0;0;60;
$GPXUP;3637;08:27:03;0;49	98626;8	41229;0;0;59;
$GPXUP;3637;08:27:04;0;49	98638;8	41215;0;0;58;
$GPXUP;3637;08:27:05;0;49	9865;8	41203;0;0;55;
$GPXUP;3637;08:27:06;0;49	98662;8	41193;0;0;55;
$GPXUP;3637;08:27:07;0;49	98674;8	41182;0;0;58;
$GPXUP;3637;08:27:08;0;49	98685;8	41167;0;0;62;
$GPXUP;3637;08:27:09;0;49	98695;8	41147;0;0;64;
$GPXUP;3637;08:27:10;0;49	98703;8	41124;0;0;65;
$GPXUP;3637;08:27:11;0;49	98711;8	41102;0;0;62;
$GPXUP;3637;08:27:12;0;49	98721;8	41084;0;0;59;
$GPXUP;3637;08:27:13;0;49	98732;8	4107;0;0;56;
$GPXUP;3637;08:27:14;0;49	98744;8	41061;0;0;52;
$GPXUP;3637;08:27:15;0;49	98756;8	41056;0;0;49;
$GPXUP;3637;08:27:16;0;49	98768;8	41054;0;0;43;
$GPXUP;3637;08:27:17;0;49	98779;8	41055;0;0;41;
$GPXUP;3637;08:27:18;0;49	98788;8	41052;0;0;43;
$GPXUP;3637;08:27:19;0;49	98797;8	4104;0;0;52;
$GPXUP;3637;08:27:20;0;49	98803;8	4102;0;0;59;
$GPXUP;3637;08:27:21;0;49	98808;8	40998;0;0;60;
$GPXUP;3637;08:27:22;0;49	98812;8	40975;0;0;61;
$GPXUP;3637;08:27:23;0;49	98817;8	40951;0;0;61;
$GPXUP;3637;08:27:24;0;49	98823;8	4093;0;0;59;
$GPXUP;3637;08:27:25;0;49	98831;8	40912;0;0;53;
$GPXUP;3637;08:27:26;0;49	9884;8	40897;0;0;50;
$GPXUP;3637;08:27:27;0;49	9885;8	40885;0;0;50;
$GPXUP;3637;08:27:28;0;49	9886;8	40873;0;0;51;
$GPXUP;3637;08:27:29;0;49	98872;8	40868;0;0;45;
$GPXUP;3637;08:27:30;0;49	98882;8	40871;0;0;41;
$GPXUP;3637;08:27:31;0;49	98891;8	40877;0;0;39;
$GPXUP;3637;08:27:32;0;49	989;8	40884;0;0;40;
$GPXUP;3637;08:27:33;0;49	98911;8	40885;0;0;48;
$GPXUP;3637;08:27:34;0;49	98923;8	40884;0;0;47;
$GPXUP;3637;08:27:35;0;49	98934;8	40886;0;0;41;
$GPXUP;3637;08:27:36;0;49	98944;8	40893;0;0;42;
$GPXUP;3637;08:27:37;0;49	98954;8	409;0;0;39;
$GPXUP;3637;08:27:38;0;49	98964;8	40903;0;0;44;
$GPXUP;3637;08:27:39;0;49	98975;8	40905;0;0;48;
$GPXUP;3637;08:27:40;0;49	98988;8	40903;0;0;50;
$GPXUP;3637;08:27:41;0;49	99;8	40899;0;0;46;
$GPXUP;3637;08:27:42;0;49	9901;8	40895;0;0;43;
$GPXUP;3637;08:27:43;0;49	99021;8	40892;0;0;42;
$GPXUP;3637;08:27:44;0;49	99031;8	4089;0;0;44;
$GPXUP;3637;08:27:45;0;49	99041;8	40884;0;0;49;
$GPXUP;3637;08:27:46;0;49	99052;8	40874;0;0;52;
$GPXUP;3637;08:27:47;0;49	99063;8	40863;0;0;53;
$GPXUP;3637;08:27:48;0;49	99076;8	40858;0;0;50;
$GPXUP;3637;08:27:49;0;49	99088;8	40858;0;0;47;
$GPXUP;3637;08:27:50;0;49	99099;8	40861;0;0;47;
$GPXUP;3637;08:27:51;0;49	99112;8	40864;0;0;47;
$GPXUP;3637;08:27:52;0;49	99123;8	40864;0;0;43;
$GPXUP;3637;08:27:53;0;49	99134;8	40862;0;0;47;
$GPXUP;3637;08:27:54;0;49	99144;8	40854;0;0;50;
$GPXUP;3637;08:27:55;0;49	99155;8	40842;0;0;54;
$GPXUP;3637;08:27:56;0;49	99165;8	40828;0;0;55;
$GPXUP;3637;08:27:57;0;49	99177;8	40816;0;0;56;
$GPXUP;3637;08:27:58;0;49	9919;8	40808;0;0;52;
$GPXUP;3637;08:27:59;0;49	99203;8	40805;0;0;51;
$GPXUP;3637;08:28:00;0;49	99215;8	40804;0;0;49;
$GPXUP;3637;08:28:01;0;49	99227;8	40804;0;0;48;
$GPXUP;3637;08:28:02;0;49	99239;8	40806;0;0;50;
$GPXUP;3637;08:28:03;0;49	99252;8	40807;0;0;51;
[truncated: 2,210 more rows]
