# Supplementary material for: Pigeon Navigation: Different Routes Lead to Frankfurt
Source: PLoS One. 2014 Nov 12;9(11):e112439. doi: 10.1371/journal.pone.0112439 (PMC4229201; doi:10.1371/journal.pone.0112439)
Supplement: File S4 — Files containing the original track data and a ‘Read me’ explaining the data format. (ZIP) [file pone.0112439.s004.zip › S-BER/090806xup06_232_GAP.log]

$GPXUP;3637;08:35:43;0;49	89289;8	46664;0;0;0;
$GPXUP;3637;08:35:44;0;49	89291;8	46664;0;0;3;
$GPXUP;3637;08:35:45;0;49	89292;8	46665;0;0;6;
$GPXUP;3637;08:35:46;0;49	89294;8	46667;0;0;11;
$GPXUP;3637;08:35:47;0;49	89298;8	46667;0;0;25;
$GPXUP;3637;08:35:48;0;49	89305;8	46663;0;0;34;
$GPXUP;3637;08:35:49;0;49	89314;8	46662;0;0;32;
$GPXUP;3637;08:35:50;0;49	89321;8	46664;0;0;30;
$GPXUP;3637;08:35:51;0;49	89328;8	46668;0;0;31;
$GPXUP;3637;08:35:52;0;49	89334;8	46674;0;0;31;
$GPXUP;3637;08:35:53;0;49	89337;8	46685;0;0;31;
$GPXUP;3637;08:35:54;0;49	89334;8	46698;0;0;35;
$GPXUP;3637;08:35:55;0;49	8933;8	4671;0;0;38;
$GPXUP;3637;08:35:56;0;49	89325;8	46724;0;0;41;
$GPXUP;3637;08:35:57;0;49	89318;8	46736;0;0;43;
$GPXUP;3637;08:35:58;0;49	8931;8	46748;0;0;43;
$GPXUP;3637;08:35:59;0;49	89301;8	46758;0;0;46;
$GPXUP;3637;08:36:00;0;49	89291;8	46766;0;0;47;
$GPXUP;3637;08:36:01;0;49	89278;8	46766;0;0;51;
$GPXUP;3637;08:36:02;0;49	89265;8	4676;0;0;54;
$GPXUP;3637;08:36:03;0;49	89253;8	4675;0;0;55;
$GPXUP;3637;08:36:04;0;49	89241;8	46735;0;0;60;
$GPXUP;3637;08:36:05;0;49	89231;8	46717;0;0;62;
$GPXUP;3637;08:36:06;0;49	89222;8	46696;0;0;63;
$GPXUP;3637;08:36:07;0;49	89217;8	46673;0;0;63;
$GPXUP;3637;08:36:08;0;49	89218;8	4665;0;0;52;
$GPXUP;3637;08:36:09;0;49	89228;8	46634;0;0;46;
$GPXUP;3637;08:36:10;0;49	89243;8	46623;0;0;55;
$GPXUP;3637;08:36:11;0;49	89258;8	46618;0;0;53;
$GPXUP;3637;08:36:12;0;49	8927;8	46618;0;0;47;
$GPXUP;3637;08:36:13;0;49	89278;8	46626;0;0;36;
$GPXUP;3637;08:36:14;0;49	89281;8	4664;0;0;30;
$GPXUP;3637;08:36:15;0;49	89281;8	46657;0;0;34;
$GPXUP;3637;08:36:16;0;49	8928;8	46673;0;0;38;
$GPXUP;3637;08:36:17;0;49	8928;8	46688;0;0;37;
$GPXUP;3637;08:36:18;0;49	89284;8	46702;0;0;35;
$GPXUP;3637;08:36:19;0;49	8929;8	46712;0;0;34;
$GPXUP;3637;08:36:20;0;49	89297;8	4672;0;0;34;
$GPXUP;3637;08:36:21;0;49	89302;8	4673;0;0;34;
$GPXUP;3637;08:36:22;0;49	89301;8	46744;0;0;41;
$GPXUP;3637;08:36:23;0;49	89297;8	4676;0;0;42;
$GPXUP;3637;08:36:24;0;49	89294;8	46776;0;0;41;
$GPXUP;3637;08:36:25;0;49	89291;8	46791;0;0;41;
$GPXUP;3637;08:36:26;0;49	89287;8	46806;0;0;42;
$GPXUP;3637;08:36:27;0;49	89281;8	4682;0;0;42;
$GPXUP;3637;08:36:28;0;49	89276;8	46833;0;0;39;
$GPXUP;3637;08:36:29;0;49	89274;8	46846;0;0;34;
$GPXUP;3637;08:36:30;0;49	89276;8	46858;0;0;33;
$GPXUP;3637;08:36:31;0;49	89283;8	46867;0;0;39;
$GPXUP;3637;08:36:32;0;49	89293;8	4687;0;0;41;
$GPXUP;3637;08:36:33;0;49	89303;8	46866;0;0;45;
$GPXUP;3637;08:36:34;0;49	89314;8	46856;0;0;49;
$GPXUP;3637;08:36:35;0;49	89324;8	46847;0;0;48;
$GPXUP;3637;08:36:36;0;49	89336;8	46842;0;0;46;
$GPXUP;3637;08:36:37;0;49	89347;8	46843;0;0;45;
$GPXUP;3637;08:36:38;0;49	89355;8	46851;0;0;38;
$GPXUP;3637;08:36:39;0;49	89358;8	46866;0;0;36;
$GPXUP;3637;08:36:40;0;49	8936;8	46881;0;0;36;
$GPXUP;3637;08:36:41;0;49	8936;8	46894;0;0;33;
$GPXUP;3637;08:36:42;0;49	89359;8	46907;0;0;31;
$GPXUP;3637;08:36:43;0;49	8936;8	46918;0;0;28;
$GPXUP;3637;08:36:44;0;49	89367;8	46924;0;0;35;
$GPXUP;3637;08:36:45;0;49	89377;8	46924;0;0;44;
$GPXUP;3637;08:36:46;0;49	89388;8	46918;0;0;49;
$GPXUP;3637;08:36:47;0;49	894;8	46908;0;0;53;
$GPXUP;3637;08:36:48;0;49	89411;8	469;0;0;49;
$GPXUP;3637;08:36:49;0;49	89423;8	46896;0;0;50;
$GPXUP;3637;08:36:50;0;49	89434;8	46898;0;0;41;
$GPXUP;3637;08:36:51;0;49	89436;8	46908;0;0;13;
$GPXUP;3637;08:36:52;0;49	89428;8	46922;0;0;31;
$GPXUP;3637;08:36:53;0;49	89416;8	46933;0;0;46;
$GPXUP;3637;08:36:54;0;49	89402;8	46938;0;0;56;
$GPXUP;3637;08:36:55;0;49	89387;8	46938;0;0;56;
$GPXUP;3637;08:36:56;0;49	89372;8	4694;0;0;55;
$GPXUP;3637;08:36:57;0;49	89358;8	46941;0;0;54;
$GPXUP;3637;08:36:58;0;49	89344;8	46939;0;0;57;
$GPXUP;3637;08:36:59;0;49	8933;8	4693;0;0;61;
$GPXUP;3637;08:37:00;0;49	89316;8	46919;0;0;62;
$GPXUP;3637;08:37:01;0;49	89302;8	46912;0;0;59;
$GPXUP;3637;08:37:02;0;49	89287;8	46914;0;0;55;
$GPXUP;3637;08:37:03;0;49	89274;8	46922;0;0;56;
$GPXUP;3637;08:37:04;0;49	89266;8	46936;0;0;46;
$GPXUP;3637;08:37:05;0;49	89266;8	46949;0;0;33;
$GPXUP;3637;08:37:06;0;49	89271;8	46962;0;0;36;
$GPXUP;3637;08:37:07;0;49	89271;8	46977;0;0;42;
$GPXUP;3637;08:37:08;0;49	89268;8	46989;0;0;28;
$GPXUP;3637;08:37:09;0;49	89257;8	46986;0;0;21;
$GPXUP;3637;08:37:10;0;49	89242;8	46968;0;0;52;
$GPXUP;3637;08:37:11;0;49	89227;8	46946;0;0;67;
$GPXUP;3637;08:37:12;0;49	89216;8	46923;0;0;69;
$GPXUP;3637;08:37:13;0;49	8921;8	46896;0;0;71;
$GPXUP;3637;08:37:14;0;49	89208;8	46869;0;0;69;
$GPXUP;3637;08:37:15;0;49	8921;8	46842;0;0;68;
$GPXUP;3637;08:37:16;0;49	89213;8	46815;0;0;68;
$GPXUP;3637;08:37:17;0;49	89217;8	46788;0;0;67;
$GPXUP;3637;08:37:18;0;49	89222;8	46764;0;0;63;
$GPXUP;3637;08:37:19;0;49	8923;8	46742;0;0;60;
$GPXUP;3637;08:37:20;0;49	8924;8	46725;0;0;58;
$GPXUP;3637;08:37:21;0;49	89252;8	46711;0;0;56;
$GPXUP;3637;08:37:22;0;49	89264;8	46699;0;0;53;
$GPXUP;3637;08:37:23;0;49	89276;8	46692;0;0;48;
$GPXUP;3637;08:37:24;0;49	89288;8	46692;0;0;45;
$GPXUP;3637;08:37:25;0;49	89299;8	46696;0;0;41;
$GPXUP;3637;08:37:26;0;49	89308;8	46704;0;0;40;
$GPXUP;3637;08:37:27;0;49	89316;8	46713;0;0;39;
$GPXUP;3637;08:37:28;0;49	89324;8	46722;0;0;39;
$GPXUP;3637;08:37:29;0;49	8933;8	46734;0;0;37;
$GPXUP;3637;08:37:30;0;49	89334;8	46747;0;0;37;
$GPXUP;3637;08:37:31;0;49	89333;8	46763;0;0;41;
$GPXUP;3637;08:37:32;0;49	89331;8	4678;0;0;44;
$GPXUP;3637;08:37:33;0;49	89328;8	46797;0;0;45;
$GPXUP;3637;08:37:34;0;49	89327;8	46814;0;0;44;
$GPXUP;3637;08:37:35;0;49	89331;8	46829;0;0;41;
$GPXUP;3637;08:37:36;0;49	89339;8	46839;0;0;42;
$GPXUP;3637;08:37:37;0;49	89348;8	46846;0;0;42;
$GPXUP;3637;08:37:38;0;49	89358;8	46853;0;0;43;
$GPXUP;3637;08:37:39;0;49	89368;8	46858;0;0;44;
$GPXUP;3637;08:37:40;0;49	89379;8	46863;0;0;44;
$GPXUP;3637;08:37:41;0;49	8939;8	46866;0;0;42;
$GPXUP;3637;08:37:42;0;49	89399;8	46872;0;0;40;
$GPXUP;3637;08:37:43;0;49	89409;8	46875;0;0;43;
$GPXUP;3637;08:37:44;0;49	89421;8	46872;0;0;50;
$GPXUP;3637;08:37:45;0;49	89432;8	46864;0;0;52;
$GPXUP;3637;08:37:46;0;49	89445;8	4686;0;0;48;
$GPXUP;3637;08:37:47;0;49	89456;8	46861;0;0;46;
$GPXUP;3637;08:37:48;0;49	89467;8	46865;0;0;43;
$GPXUP;3637;08:37:49;0;49	89477;8	4687;0;0;40;
$GPXUP;3637;08:37:50;0;49	89486;8	46876;0;0;41;
$GPXUP;3637;08:37:51;0;49	89495;8	46885;0;0;40;
$GPXUP;3637;08:37:52;0;49	89503;8	46893;0;0;37;
$GPXUP;3637;08:37:53;0;49	89512;8	46897;0;0;39;
$GPXUP;3637;08:37:54;0;49	89522;8	46897;0;0;42;
$GPXUP;3637;08:37:55;0;49	89532;8	469;0;0;39;
$GPXUP;3637;08:37:56;0;49	89541;8	46904;0;0;38;
$GPXUP;3637;08:37:57;0;49	8955;8	469;0;0;44;
$GPXUP;3637;08:37:58;0;49	89561;8	46892;0;0;48;
$GPXUP;3637;08:37:59;0;49	89572;8	46882;0;0;51;
$GPXUP;3637;08:38:00;0;49	89584;8	46874;0;0;52;
$GPXUP;3637;08:38:01;0;49	89596;8	46868;0;0;50;
$GPXUP;3637;08:38:02;0;49	89608;8	46863;0;0;49;
$GPXUP;3637;08:38:03;0;49	8962;8	4686;0;0;47;
$GPXUP;3637;08:38:04;0;49	89631;8	46862;0;0;45;
$GPXUP;3637;08:38:05;0;49	89642;8	46866;0;0;43;
$GPXUP;3637;08:38:06;0;49	89652;8	4687;0;0;40;
$GPXUP;3637;08:38:07;0;49	8966;8	46876;0;0;34;
$GPXUP;3637;08:38:08;0;49	89664;8	46885;0;0;29;
$GPXUP;3637;08:38:09;0;49	89669;8	46894;0;0;31;
$GPXUP;3637;08:38:10;0;49	89675;8	46904;0;0;38;
$GPXUP;3637;08:38:11;0;49	8968;8	46917;0;0;41;
$GPXUP;3637;08:38:12;0;49	89684;8	46932;0;0;44;
$GPXUP;3637;08:38:13;0;49	8969;8	46948;0;0;47;
$GPXUP;3637;08:38:14;0;49	89692;8	46967;0;0;51;
$GPXUP;3637;08:38:15;0;49	89692;8	46987;0;0;54;
$GPXUP;3637;08:38:16;0;49	8969;8	47007;0;0;53;
$GPXUP;3637;08:38:17;0;49	89685;8	47026;0;0;52;
$GPXUP;3637;08:38:18;0;49	89679;8	47044;0;0;51;
$GPXUP;3637;08:38:19;0;49	89671;8	4706;0;0;53;
$GPXUP;3637;08:38:20;0;49	8966;8	47073;0;0;57;
$GPXUP;3637;08:38:21;0;49	89647;8	47084;0;0;58;
$GPXUP;3637;08:38:22;0;49	89634;8	47095;0;0;57;
$GPXUP;3637;08:38:23;0;49	89623;8	47108;0;0;53;
$GPXUP;3637;08:38:24;0;49	89616;8	47124;0;0;48;
$GPXUP;3637;08:38:25;0;49	89614;8	47142;0;0;45;
$GPXUP;3637;08:38:26;0;49	89615;8	47159;0;0;45;
$GPXUP;3637;08:38:27;0;49	89617;8	47176;0;0;46;
$GPXUP;3637;08:38:28;0;49	89614;8	47194;0;0;50;
$GPXUP;3637;08:38:29;0;49	89607;8	4721;0;0;48;
$GPXUP;3637;08:38:30;0;49	89598;8	47223;0;0;53;
$GPXUP;3637;08:38:31;0;49	89585;8	47231;0;0;58;
$GPXUP;3637;08:38:32;0;49	8957;8	47231;0;0;60;
$GPXUP;3637;08:38:33;0;49	89553;8	47224;0;0;67;
$GPXUP;3637;08:38:34;0;49	89536;8	47218;0;0;67;
$GPXUP;3637;08:38:35;0;49	8952;8	4722;0;0;65;
$GPXUP;3637;08:38:36;0;49	89506;8	4723;0;0;63;
$GPXUP;3637;08:38:37;0;49	89493;8	47244;0;0;58;
$GPXUP;3637;08:38:38;0;49	89481;8	47255;0;0;57;
$GPXUP;3637;08:38:39;0;49	89466;8	47259;0;0;59;
$GPXUP;3637;08:38:40;0;49	8945;8	47258;0;0;63;
$GPXUP;3637;08:38:41;0;49	89434;8	47254;0;0;61;
$GPXUP;3637;08:38:42;0;49	8942;8	47244;0;0;63;
$GPXUP;3637;08:38:43;0;49	89408;8	47227;0;0;65;
$GPXUP;3637;08:38:44;0;49	89401;8	47203;0;0;67;
$GPXUP;3637;08:38:45;0;49	89398;8	47179;0;0;62;
$GPXUP;3637;08:38:46;0;49	89402;8	47157;0;0;49;
$GPXUP;3637;08:38:47;0;49	89414;8	47143;0;0;48;
$GPXUP;3637;08:38:48;0;49	89428;8	47138;0;0;50;
$GPXUP;3637;08:38:49;0;49	89442;8	47139;0;0;50;
$GPXUP;3637;08:38:50;0;49	89456;8	47143;0;0;48;
$GPXUP;3637;08:38:51;0;49	89468;8	47148;0;0;45;
$GPXUP;3637;08:38:52;0;49	89476;8	47158;0;0;40;
$GPXUP;3637;08:38:53;0;49	89481;8	47173;0;0;40;
$GPXUP;3637;08:38:54;0;49	89486;8	47187;0;0;39;
$GPXUP;3637;08:38:55;0;49	89492;8	47199;0;0;39;
$GPXUP;3637;08:38:56;0;49	89501;8	47208;0;0;41;
$GPXUP;3637;08:38:57;0;49	89509;8	47218;0;0;40;
$GPXUP;3637;08:38:58;0;49	89517;8	47228;0;0;39;
$GPXUP;3637;08:38:59;0;49	89524;8	47238;0;0;39;
$GPXUP;3637;08:39:00;0;49	89533;8	47247;0;0;41;
$GPXUP;3637;08:39:01;0;49	89543;8	47254;0;0;45;
$GPXUP;3637;08:39:02;0;49	89554;8	47259;0;0;47;
$GPXUP;3637;08:39:03;0;49	89565;8	47265;0;0;49;
$GPXUP;3637;08:39:04;0;49	89576;8	47275;0;0;48;
$GPXUP;3637;08:39:05;0;49	89584;8	47288;0;0;46;
$GPXUP;3637;08:39:06;0;49	8959;8	47303;0;0;46;
$GPXUP;3637;08:39:07;0;49	89596;8	47319;0;0;45;
$GPXUP;3637;08:39:08;0;49	896;8	47334;0;0;43;
$GPXUP;3637;08:39:09;0;49	89604;8	4735;0;0;41;
$GPXUP;3637;08:39:10;0;49	89606;8	47364;0;0;36;
$GPXUP;3637;08:39:11;0;49	8961;8	47376;0;0;34;
$GPXUP;3637;08:39:12;0;49	89616;8	47385;0;0;33;
$GPXUP;3637;08:39:13;0;49	89624;8	47393;0;0;34;
$GPXUP;3637;08:39:14;0;49	89632;8	47399;0;0;37;
$GPXUP;3637;08:39:15;0;49	89641;8	47402;0;0;41;
$GPXUP;3637;08:39:16;0;49	89651;8	47402;0;0;43;
$GPXUP;3637;08:39:17;0;49	89662;8	47396;0;0;47;
$GPXUP;3637;08:39:18;0;49	89673;8	47387;0;0;52;
$GPXUP;3637;08:39:19;0;49	89684;8	47375;0;0;53;
$GPXUP;3637;08:39:20;0;49	89695;8	47364;0;0;53;
$GPXUP;3637;08:39:21;0;49	89707;8	47356;0;0;50;
$GPXUP;3637;08:39:22;0;49	89719;8	47348;0;0;53;
$GPXUP;3637;08:39:23;0;49	8973;8	47334;0;0;58;
$GPXUP;3637;08:39:24;0;49	89739;8	47317;0;0;56;
$GPXUP;3637;08:39:25;0;49	89748;8	473;0;0;56;
$GPXUP;3637;08:39:26;0;49	89756;8	47281;0;0;56;
$GPXUP;3637;08:39:27;0;49	89761;8	47261;0;0;56;
$GPXUP;3637;08:39:28;0;49	89767;8	47242;0;0;52;
$GPXUP;3637;08:39:29;0;49	89776;8	47228;0;0;48;
$GPXUP;3637;08:39:30;0;49	89786;8	47219;0;0;50;
$GPXUP;3637;08:39:31;0;49	89798;8	47212;0;0;51;
$GPXUP;3637;08:39:32;0;49	89811;8	47209;0;0;52;
$GPXUP;3637;08:39:33;0;49	89824;8	47206;0;0;51;
$GPXUP;3637;08:39:34;0;49	89836;8	47203;0;0;53;
$GPXUP;3637;08:39:35;0;49	8985;8	47198;0;0;55;
$GPXUP;3637;08:39:36;0;49	89863;8	47194;0;0;51;
$GPXUP;3637;08:39:37;0;49	89875;8	47198;0;0;48;
$GPXUP;3637;08:39:38;0;49	89884;8	47208;0;0;44;
$GPXUP;3637;08:39:39;0;49	89891;8	47221;0;0;43;
$GPXUP;3637;08:39:40;0;49	89898;8	47234;0;0;42;
$GPXUP;3637;08:39:41;0;49	89906;8	47245;0;0;44;
$GPXUP;3637;08:39:42;0;49	89914;8	47257;0;0;48;
$GPXUP;3637;08:39:43;0;49	89923;8	4727;0;0;48;
$GPXUP;3637;08:39:44;0;49	8993;8	47285;0;0;47;
$GPXUP;3637;08:39:45;0;49	89936;8	473;0;0;43;
$GPXUP;3637;08:39:46;0;49	89942;8	47313;0;0;43;
$GPXUP;3637;08:39:47;0;49	8995;8	47324;0;0;41;
$GPXUP;3637;08:39:48;0;49	89958;8	47334;0;0;39;
$GPXUP;3637;08:39:49;0;49	89964;8	47346;0;0;38;
$GPXUP;3637;08:39:50;0;49	89969;8	47359;0;0;38;
$GPXUP;3637;08:39:51;0;49	89977;8	47368;0;0;45;
$GPXUP;3637;08:39:52;0;49	89987;8	47374;0;0;47;
$GPXUP;3637;08:39:53;0;49	89998;8	4738;0;0;45;
$GPXUP;3637;08:39:54;0;49	90008;8	47388;0;0;42;
$GPXUP;3637;08:39:55;0;49	90016;8	47397;0;0;40;
$GPXUP;3637;08:39:56;0;49	90024;8	47408;0;0;41;
$GPXUP;3637;08:39:57;0;49	90031;8	47419;0;0;40;
$GPXUP;3637;08:39:58;0;49	90038;8	4743;0;0;40;
$GPXUP;3637;08:39:59;0;49	90046;8	4744;0;0;40;
$GPXUP;3637;08:40:00;0;49	90054;8	4745;0;0;41;
$GPXUP;3637;08:40:01;0;49	90063;8	47458;0;0;42;
$GPXUP;3637;08:40:02;0;49	90073;8	47462;0;0;41;
$GPXUP;3637;08:40:03;0;49	90083;8	4746;0;0;44;
$GPXUP;3637;08:40:04;0;49	90094;8	47452;0;0;48;
$GPXUP;3637;08:40:05;0;49	90104;8	47446;0;0;46;
$GPXUP;3637;08:40:06;0;49	90116;8	47443;0;0;47;
$GPXUP;3637;08:40:07;0;49	90128;8	47436;0;0;55;
$GPXUP;3637;08:40:08;0;49	9014;8	47422;0;0;59;
$GPXUP;3637;08:40:09;0;49	90151;8	47408;0;0;56;
$GPXUP;3637;08:40:10;0;49	90163;8	47397;0;0;55;
$GPXUP;3637;08:40:11;0;49	90175;8	47393;0;0;46;
$GPXUP;3637;08:40:12;0;49	90185;8	47399;0;0;42;
$GPXUP;3637;08:40:13;0;49	90193;8	47408;0;0;39;
$GPXUP;3637;08:40:14;0;49	90201;8	47416;0;0;40;
$GPXUP;3637;08:40:15;0;49	90208;8	47426;0;0;36;
$GPXUP;3637;08:40:16;0;49	90212;8	47438;0;0;34;
$GPXUP;3637;08:40:17;0;49	9021;8	47451;0;0;37;
$GPXUP;3637;08:40:18;0;49	90203;8	47464;0;0;46;
$GPXUP;3637;08:40:19;0;49	90192;8	47472;0;0;55;
$GPXUP;3637;08:40:20;0;49	90177;8	47477;0;0;59;
$GPXUP;3637;08:40:21;0;49	90162;8	47477;0;0;57;
$GPXUP;3637;08:40:22;0;49	90148;8	47477;0;0;58;
$GPXUP;3637;08:40:23;0;49	90133;8	47478;0;0;58;
$GPXUP;3637;08:40:24;0;49	90118;8	47479;0;0;58;
$GPXUP;3637;08:40:25;0;49	90103;8	47476;0;0;62;
$GPXUP;3637;08:40:26;0;49	90087;8	47471;0;0;65;
$GPXUP;3637;08:40:27;0;49	90071;8	47464;0;0;65;
$GPXUP;3637;08:40:28;0;49	90056;8	47452;0;0;66;
$GPXUP;3637;08:40:29;0;49	90044;8	47436;0;0;64;
$GPXUP;3637;08:40:30;0;49	90034;8	47416;0;0;61;
$GPXUP;3637;08:40:31;0;49	90029;8	47394;0;0;58;
$GPXUP;3637;08:40:32;0;49	90026;8	47373;0;0;56;
$GPXUP;3637;08:40:33;0;49	90027;8	47351;0;0;56;
$GPXUP;3637;08:40:34;0;49	9003;8	47329;0;0;58;
$GPXUP;3637;08:40:35;0;49	90036;8	47308;0;0;58;
$GPXUP;3637;08:40:36;0;49	90045;8	47289;0;0;59;
$GPXUP;3637;08:40:37;0;49	90058;8	47276;0;0;58;
$GPXUP;3637;08:40:38;0;49	90072;8	47269;0;0;56;
$GPXUP;3637;08:40:39;0;49	90086;8	47261;0;0;59;
$GPXUP;3637;08:40:40;0;49	90101;8	47256;0;0;61;
$GPXUP;3637;08:40:41;0;49	90116;8	47256;0;0;57;
$GPXUP;3637;08:40:42;0;49	9013;8	47259;0;0;53;
$GPXUP;3637;08:40:43;0;49	90144;8	47261;0;0;50;
$GPXUP;3637;08:40:44;0;49	90156;8	4726;0;0;50;
$GPXUP;3637;08:40:45;0;49	90168;8	47258;0;0;47;
$GPXUP;3637;08:40:46;0;49	9018;8	47255;0;0;49;
$GPXUP;3637;08:40:47;0;49	90192;8	47249;0;0;51;
$GPXUP;3637;08:40:48;0;49	90204;8	47242;0;0;49;
$GPXUP;3637;08:40:49;0;49	90216;8	47236;0;0;46;
$GPXUP;3637;08:40:50;0;49	90226;8	47228;0;0;48;
$GPXUP;3637;08:40:51;0;49	90236;8	47216;0;0;53;
$GPXUP;3637;08:40:52;0;49	90247;8	47203;0;0;54;
$GPXUP;3637;08:40:53;0;49	90258;8	47197;0;0;44;
$GPXUP;3637;08:40:54;0;49	90269;8	47196;0;0;41;
$GPXUP;3637;08:40:55;0;49	90279;8	47197;0;0;43;
$GPXUP;3637;08:40:56;0;49	9029;8	47201;0;0;46;
$GPXUP;3637;08:40:57;0;49	903;8	4721;0;0;43;
$GPXUP;3637;08:40:58;0;49	90306;8	47223;0;0;41;
$GPXUP;3637;08:40:59;0;49	9031;8	47237;0;0;40;
$GPXUP;3637;08:41:00;0;49	90308;8	47251;0;0;35;
$GPXUP;3637;08:41:01;0;49	90301;8	47262;0;0;41;
$GPXUP;3637;08:41:02;0;49	90291;8	4727;0;0;44;
$GPXUP;3637;08:41:03;0;49	9028;8	47276;0;0;47;
$GPXUP;3637;08:41:04;0;49	90268;8	47283;0;0;47;
$GPXUP;3637;08:41:05;0;49	90258;8	47292;0;0;44;
$GPXUP;3637;08:41:06;0;49	90249;8	47301;0;0;43;
$GPXUP;3637;08:41:07;0;49	90239;8	4731;0;0;44;
$GPXUP;3637;08:41:08;0;49	90228;8	47316;0;0;49;
$GPXUP;3637;08:41:09;0;49	90215;8	47318;0;0;51;
$GPXUP;3637;08:41:10;0;49	90202;8	47319;0;0;53;
$GPXUP;3637;08:41:11;0;49	90188;8	47318;0;0;56;
$GPXUP;3637;08:41:12;0;49	90174;8	4731;0;0;59;
$GPXUP;3637;08:41:13;0;49	90162;8	47296;0;0;60;
$GPXUP;3637;08:41:14;0;49	90153;8	47276;0;0;65;
$GPXUP;3637;08:41:15;0;49	90149;8	47253;0;0;65;
$GPXUP;3637;08:41:16;0;49	9015;8	47229;0;0;59;
$GPXUP;3637;08:41:17;0;49	90158;8	47207;0;0;59;
$GPXUP;3637;08:41:18;0;49	90166;8	47186;0;0;59;
$GPXUP;3637;08:41:19;0;49	90173;8	47166;0;0;59;
$GPXUP;3637;08:41:20;0;49	90181;8	47145;0;0;59;
$GPXUP;3637;08:41:21;0;49	9019;8	47128;0;0;56;
$GPXUP;3637;08:41:22;0;49	90202;8	4712;0;0;50;
$GPXUP;3637;08:41:23;0;49	90215;8	47118;0;0;49;
$GPXUP;3637;08:41:24;0;49	90228;8	47116;0;0;53;
$GPXUP;3637;08:41:25;0;49	90242;8	47111;0;0;56;
$GPXUP;3637;08:41:26;0;49	90256;8	47109;0;0;55;
$GPXUP;3637;08:41:27;0;49	90269;8	47113;0;0;49;
$GPXUP;3637;08:41:28;0;49	90279;8	47122;0;0;46;
$GPXUP;3637;08:41:29;0;49	90286;8	47136;0;0;44;
$GPXUP;3637;08:41:30;0;49	90292;8	47151;0;0;44;
$GPXUP;3637;08:41:31;0;49	90299;8	47165;0;0;44;
$GPXUP;3637;08:41:32;0;49	90308;8	47173;0;0;44;
$GPXUP;3637;08:41:33;0;49	90319;8	47176;0;0;44;
$GPXUP;3637;08:41:34;0;49	90329;8	47183;0;0;44;
$GPXUP;3637;08:41:35;0;49	90337;8	47195;0;0;46;
$GPXUP;3637;08:41:36;0;49	90345;8	47208;0;0;44;
$GPXUP;3637;08:41:37;0;49	90352;8	47221;0;0;43;
$GPXUP;3637;08:41:38;0;49	90356;8	47236;0;0;43;
$GPXUP;3637;08:41:39;0;49	90357;8	47253;0;0;45;
$GPXUP;3637;08:41:40;0;49	90357;8	47271;0;0;47;
$GPXUP;3637;08:41:41;0;49	9036;8	47289;0;0;48;
$GPXUP;3637;08:41:42;0;49	90364;8	47307;0;0;50;
$GPXUP;3637;08:41:43;0;49	90368;8	47326;0;0;51;
$GPXUP;3637;08:41:44;0;49	90372;8	47344;0;0;49;
$GPXUP;3637;08:41:45;0;49	90375;8	47362;0;0;48;
$GPXUP;3637;08:41:46;0;49	90375;8	4738;0;0;44;
$GPXUP;3637;08:41:47;0;49	9037;8	47396;0;0;46;
$GPXUP;3637;08:41:48;0;49	90366;8	47412;0;0;44;
$GPXUP;3637;08:41:49;0;49	90363;8	47429;0;0;43;
$GPXUP;3637;08:41:50;0;49	90363;8	47446;0;0;44;
$GPXUP;3637;08:41:51;0;49	90364;8	47463;0;0;45;
$GPXUP;3637;08:41:52;0;49	90366;8	4748;0;0;43;
$GPXUP;3637;08:41:53;0;49	90365;8	47496;0;0;42;
$GPXUP;3637;08:41:54;0;49	90361;8	47511;0;0;43;
$GPXUP;3637;08:41:55;0;49	90355;8	47525;0;0;43;
$GPXUP;3637;08:41:56;0;49	9035;8	4754;0;0;45;
$GPXUP;3637;08:41:57;0;49	90346;8	47556;0;0;46;
$GPXUP;3637;08:41:58;0;49	90345;8	47574;0;0;45;
$GPXUP;3637;08:41:59;0;49	90346;8	47592;0;0;47;
$GPXUP;3637;08:42:00;0;49	90347;8	4761;0;0;48;
$GPXUP;3637;08:42:01;0;49	90346;8	47628;0;0;46;
$GPXUP;3637;08:42:02;0;49	90344;8	47646;0;0;46;
$GPXUP;3637;08:42:03;0;49	90342;8	47663;0;0;45;
$GPXUP;3637;08:42:04;0;49	90342;8	47681;0;0;47;
$GPXUP;3637;08:42:05;0;49	90345;8	47699;0;0;49;
$GPXUP;3637;08:42:06;0;49	9035;8	47716;0;0;48;
$GPXUP;3637;08:42:07;0;49	90357;8	47731;0;0;47;
$GPXUP;3637;08:42:08;0;49	90365;8	47744;0;0;47;
$GPXUP;3637;08:42:09;0;49	90372;8	47758;0;0;46;
$GPXUP;3637;08:42:10;0;49	90377;8	47774;0;0;46;
$GPXUP;3637;08:42:11;0;49	9038;8	4779;0;0;44;
$GPXUP;3637;08:42:12;0;49	90381;8	47807;0;0;44;
$GPXUP;3637;08:42:13;0;49	90381;8	47824;0;0;45;
$GPXUP;3637;08:42:14;0;49	90381;8	47842;0;0;44;
$GPXUP;3637;08:42:15;0;49	90382;8	47859;0;0;44;
$GPXUP;3637;08:42:16;0;49	90384;8	47875;0;0;43;
$GPXUP;3637;08:42:17;0;49	90388;8	47889;0;0;39;
$GPXUP;3637;08:42:18;0;49	90396;8	47898;0;0;41;
$GPXUP;3637;08:42:19;0;49	90407;8	47901;0;0;46;
$GPXUP;3637;08:42:20;0;49	90418;8	47901;0;0;49;
$GPXUP;3637;08:42:21;0;49	90431;8	47899;0;0;50;
$GPXUP;3637;08:42:22;0;49	90443;8	479;0;0;47;
$GPXUP;3637;08:42:23;0;49	90455;8	47902;0;0;47;
$GPXUP;3637;08:42:24;0;49	90467;8	47902;0;0;48;
$GPXUP;3637;08:42:25;0;49	90479;8	47902;0;0;48;
$GPXUP;3637;08:42:26;0;49	90491;8	47897;0;0;49;
$GPXUP;3637;08:42:27;0;49	90501;8	47885;0;0;53;
$GPXUP;3637;08:42:28;0;49	90512;8	47872;0;0;54;
$GPXUP;3637;08:42:29;0;49	90522;8	47858;0;0;56;
$GPXUP;3637;08:42:30;0;49	90533;8	47845;0;0;51;
$GPXUP;3637;08:42:31;0;49	90544;8	47841;0;0;46;
$GPXUP;3637;08:42:32;0;49	90555;8	47846;0;0;46;
$GPXUP;3637;08:42:33;0;49	90564;8	47858;0;0;44;
$GPXUP;3637;08:42:34;0;49	9057;8	47871;0;0;44;
$GPXUP;3637;08:42:35;0;49	90579;8	47882;0;0;45;
$GPXUP;3637;08:42:36;0;49	90588;8	47892;0;0;45;
$GPXUP;3637;08:42:37;0;49	90598;8	479;0;0;46;
$GPXUP;3637;08:42:38;0;49	90608;8	47908;0;0;47;
$GPXUP;3637;08:42:39;0;49	90618;8	47918;0;0;45;
$GPXUP;3637;08:42:40;0;49	90628;8	47926;0;0;41;
$GPXUP;3637;08:42:41;0;49	90638;8	47928;0;0;41;
$GPXUP;3637;08:42:42;0;49	90649;8	47926;0;0;43;
$GPXUP;3637;08:42:43;0;49	9066;8	47927;0;0;45;
$GPXUP;3637;08:42:44;0;49	90671;8	47932;0;0;47;
$GPXUP;3637;08:42:45;0;49	90683;8	47937;0;0;50;
$GPXUP;3637;08:42:46;0;49	90695;8	47943;0;0;51;
$GPXUP;3637;08:42:47;0;49	90707;8	4795;0;0;50;
$GPXUP;3637;08:42:48;0;49	90718;8	47959;0;0;47;
$GPXUP;3637;08:42:49;0;49	90728;8	47967;0;0;44;
$GPXUP;3637;08:42:50;0;49	90739;8	47966;0;0;50;
$GPXUP;3637;08:42:51;0;49	9075;8	47956;0;0;57;
$GPXUP;3637;08:42:52;0;49	90762;8	47944;0;0;57;
$GPXUP;3637;08:42:53;0;49	90775;8	47938;0;0;51;
$GPXUP;3637;08:42:54;0;49	90788;8	4794;0;0;50;
$GPXUP;3637;08:42:55;0;49	90799;8	47945;0;0;46;
$GPXUP;3637;08:42:56;0;49	90809;8	47953;0;0;44;
$GPXUP;3637;08:42:57;0;49	90817;8	47965;0;0;44;
$GPXUP;3637;08:42:58;0;49	90825;8	47977;0;0;42;
$GPXUP;3637;08:42:59;0;49	90834;8	47983;0;0;43;
$GPXUP;3637;08:43:00;0;49	90846;8	4798;0;0;52;
$GPXUP;3637;08:43:01;0;49	90857;8	4797;0;0;57;
$GPXUP;3637;08:43:02;0;49	9087;8	4796;0;0;55;
$GPXUP;3637;08:43:03;0;49	90884;8	47957;0;0;55;
$GPXUP;3637;08:43:04;0;49	90896;8	47961;0;0;52;
$GPXUP;3637;08:43:05;0;49	90906;8	47972;0;0;50;
$GPXUP;3637;08:43:06;0;49	90914;8	47987;0;0;47;
$GPXUP;3637;08:43:07;0;49	9092;8	48002;0;0;45;
$GPXUP;3637;08:43:08;0;49	90928;8	48016;0;0;46;
$GPXUP;3637;08:43:09;0;49	90934;8	48031;0;0;47;
$GPXUP;3637;08:43:10;0;49	90941;8	48046;0;0;47;
$GPXUP;3637;08:43:11;0;49	90948;8	4806;0;0;47;
$GPXUP;3637;08:43:12;0;49	90955;8	48076;0;0;47;
$GPXUP;3637;08:43:13;0;49	90959;8	48093;0;0;47;
$GPXUP;3637;08:43:14;0;49	90961;8	48111;0;0;48;
$GPXUP;3637;08:43:15;0;49	90962;8	4813;0;0;51;
$GPXUP;3637;08:43:16;0;49	9096;8	4815;0;0;52;
$GPXUP;3637;08:43:17;0;49	9096;8	48169;0;0;48;
$GPXUP;3637;08:43:18;0;49	90963;8	48188;0;0;49;
$GPXUP;3637;08:43:19;0;49	90967;8	48206;0;0;48;
$GPXUP;3637;08:43:20;0;49	90971;8	48223;0;0;47;
$GPXUP;3637;08:43:21;0;49	90975;8	4824;0;0;45;
$GPXUP;3637;08:43:22;0;49	9098;8	48255;0;0;42;
$GPXUP;3637;08:43:23;0;49	90982;8	48271;0;0;40;
$GPXUP;3637;08:43:24;0;49	9098;8	48286;0;0;43;
$GPXUP;3637;08:43:25;0;49	90975;8	48302;0;0;46;
$GPXUP;3637;08:43:26;0;49	90969;8	48318;0;0;49;
$GPXUP;3637;08:43:27;0;49	90965;8	48336;0;0;47;
$GPXUP;3637;08:43:28;0;49	90964;8	48354;0;0;46;
$GPXUP;3637;08:43:29;0;49	90964;8	48372;0;0;46;
$GPXUP;3637;08:43:30;0;49	90964;8	4839;0;0;47;
$GPXUP;3637;08:43:31;0;49	90962;8	48408;0;0;47;
$GPXUP;3637;08:43:32;0;49	90958;8	48424;0;0;46;
$GPXUP;3637;08:43:33;0;49	90951;8	48438;0;0;47;
$GPXUP;3637;08:43:34;0;49	90943;8	48452;0;0;47;
$GPXUP;3637;08:43:35;0;49	90935;8	48466;0;0;51;
$GPXUP;3637;08:43:36;0;49	90927;8	48483;0;0;55;
$GPXUP;3637;08:43:37;0;49	9092;8	48501;0;0;56;
$GPXUP;3637;08:43:38;0;49	90911;8	48518;0;0;53;
$GPXUP;3637;08:43:39;0;49	90903;8	48534;0;0;53;
$GPXUP;3637;08:43:40;0;49	90894;8	48549;0;0;52;
$GPXUP;3637;08:43:41;0;49	90884;8	48562;0;0;54;
$GPXUP;3637;08:43:42;0;49	90872;8	48573;0;0;56;
$GPXUP;3637;08:43:43;0;49	90862;8	48587;0;0;55;
$GPXUP;3637;08:43:44;0;49	90855;8	48604;0;0;49;
$GPXUP;3637;08:43:45;0;49	90853;8	48623;0;0;47;
$GPXUP;3637;08:43:46;0;49	90853;8	4864;0;0;45;
$GPXUP;3637;08:43:47;0;49	90854;8	48657;0;0;43;
$GPXUP;3637;08:43:48;0;49	90858;8	48671;0;0;37;
$GPXUP;3637;08:43:49;0;49	90864;8	48682;0;0;37;
$GPXUP;3637;08:43:50;0;49	90871;8	48692;0;0;38;
$GPXUP;3637;08:43:51;0;49	90878;8	48701;0;0;40;
$GPXUP;3637;08:43:52;0;49	90888;8	48708;0;0;45;
$GPXUP;3637;08:43:53;0;49	909;8	4871;0;0;50;
$GPXUP;3637;08:43:53;0;49	90913;8	4871;0;0;54;
$GPXUP;3637;08:43:54;0;49	90927;8	48711;0;0;56;
$GPXUP;3637;08:43:55;0;49	90939;8	4872;0;0;54;
$GPXUP;3637;08:43:56;0;49	90948;8	48735;0;0;51;
$GPXUP;3637;08:43:57;0;49	90955;8	48751;0;0;47;
$GPXUP;3637;08:43:58;0;49	90958;8	48768;0;0;44;
$GPXUP;3637;08:43:59;0;49	90958;8	48785;0;0;45;
$GPXUP;3637;08:44:00;0;49	90958;8	48802;0;0;45;
$GPXUP;3637;08:44:01;0;49	90959;8	4882;0;0;47;
$GPXUP;3637;08:44:02;0;49	90963;8	48836;0;0;46;
$GPXUP;3637;08:44:03;0;49	90971;8	4885;0;0;49;
$GPXUP;3637;08:44:04;0;49	90982;8	4886;0;0;52;
$GPXUP;3637;08:44:05;0;49	90992;8	4887;0;0;48;
$GPXUP;3637;08:44:06;0;49	91001;8	48883;0;0;48;
$GPXUP;3637;08:44:07;0;49	91009;8	48898;0;0;47;
$GPXUP;3637;08:44:08;0;49	91016;8	48911;0;0;46;
$GPXUP;3637;08:44:09;0;49	91024;8	48925;0;0;47;
$GPXUP;3637;08:44:10;0;49	9103;8	48941;0;0;47;
$GPXUP;3637;08:44:11;0;49	91035;8	48956;0;0;45;
$GPXUP;3637;08:44:12;0;49	91041;8	48971;0;0;42;
$GPXUP;3637;08:44:13;0;49	91045;8	48985;0;0;40;
$GPXUP;3637;08:44:14;0;49	91046;8	49001;0;0;43;
$GPXUP;3637;08:44:15;0;49	91044;8	49018;0;0;47;
$GPXUP;3637;08:44:16;0;49	91038;8	49034;0;0;48;
$GPXUP;3637;08:44:17;0;49	91036;8	49052;0;0;46;
$GPXUP;3637;08:44:18;0;49	91037;8	49069;0;0;45;
$GPXUP;3637;08:44:19;0;49	9104;8	49086;0;0;44;
$GPXUP;3637;08:44:20;0;49	91044;8	49101;0;0;42;
$GPXUP;3637;08:44:21;0;49	91045;8	49118;0;0;44;
$GPXUP;3637;08:44:22;0;49	91046;8	49135;0;0;47;
$GPXUP;3637;08:44:23;0;49	91049;8	49154;0;0;52;
$GPXUP;3637;08:44:24;0;49	91054;8	49172;0;0;51;
$GPXUP;3637;08:44:25;0;49	91061;8	49188;0;0;47;
$GPXUP;3637;08:44:26;0;49	91067;8	49202;0;0;43;
$GPXUP;3637;08:44:27;0;49	91069;8	49218;0;0;41;
$GPXUP;3637;08:44:28;0;49	91069;8	49234;0;0;44;
$GPXUP;3637;08:44:29;0;49	91068;8	4925;0;0;41;
$GPXUP;3637;08:44:30;0;49	91071;8	49266;0;0;41;
$GPXUP;3637;08:44:31;0;49	91077;8	49279;0;0;42;
$GPXUP;3637;08:44:32;0;49	91084;8	49292;0;0;43;
$GPXUP;3637;08:44:33;0;49	9109;8	49307;0;0;48;
$GPXUP;3637;08:44:34;0;49	91096;8	49322;0;0;43;
$GPXUP;3637;08:44:35;0;49	91104;8	49333;0;0;42;
$GPXUP;3637;08:44:36;0;49	9111;8	49346;0;0;43;
$GPXUP;3637;08:44:37;0;49	91116;8	4936;0;0;45;
$GPXUP;3637;08:44:38;0;49	9112;8	49377;0;0;46;
$GPXUP;3637;08:44:39;0;49	91123;8	49393;0;0;41;
$GPXUP;3637;08:44:40;0;49	91128;8	49405;0;0;37;
$GPXUP;3637;08:44:41;0;49	91136;8	49412;0;0;38;
$GPXUP;3637;08:44:42;0;49	91145;8	49416;0;0;39;
$GPXUP;3637;08:44:43;0;49	91154;8	49422;0;0;41;
$GPXUP;3637;08:44:44;0;49	9116;8	49434;0;0;42;
$GPXUP;3637;08:44:45;0;49	91163;8	4945;0;0;45;
$GPXUP;3637;08:44:46;0;49	91163;8	49468;0;0;43;
$GPXUP;3637;08:44:47;0;49	91166;8	49484;0;0;42;
$GPXUP;3637;08:44:48;0;49	91169;8	49499;0;0;43;
$GPXUP;3637;08:44:49;0;49	91173;8	49514;0;0;44;
$GPXUP;3637;08:44:50;0;49	91177;8	4953;0;0;44;
$GPXUP;3637;08:44:51;0;49	91179;8	49547;0;0;47;
$GPXUP;3637;08:44:52;0;49	91179;8	49566;0;0;49;
$GPXUP;3637;08:44:53;0;49	91179;8	49585;0;0;49;
$GPXUP;3637;08:44:54;0;49	9118;8	49604;0;0;49;
$GPXUP;3637;08:44:55;0;49	91181;8	49622;0;0;49;
$GPXUP;3637;08:44:56;0;49	91184;8	49641;0;0;49;
$GPXUP;3637;08:44:57;0;49	91191;8	49656;0;0;47;
$GPXUP;3637;08:44:58;0;49	91198;8	49671;0;0;46;
$GPXUP;3637;08:44:59;0;49	91205;8	49684;0;0;45;
$GPXUP;3637;08:45:00;0;49	91213;8	49696;0;0;44;
$GPXUP;3637;08:45:01;0;49	9122;8	49709;0;0;42;
$GPXUP;3637;08:45:02;0;49	91225;8	49722;0;0;39;
$GPXUP;3637;08:45:03;0;49	91229;8	49735;0;0;37;
$GPXUP;3637;08:45:04;0;49	91236;8	49746;0;0;38;
$GPXUP;3637;08:45:05;0;49	91243;8	49755;0;0;40;
$GPXUP;3637;08:45:06;0;49	91251;8	49765;0;0;40;
$GPXUP;3637;08:45:07;0;49	91257;8	49777;0;0;39;
$GPXUP;3637;08:45:08;0;49	91263;8	49789;0;0;37;
$GPXUP;3637;08:45:09;0;49	9127;8	49797;0;0;36;
$GPXUP;3637;08:45:10;0;49	91279;8	49802;0;0;37;
$GPXUP;3637;08:45:11;0;49	91288;8	49806;0;0;38;
$GPXUP;3637;08:45:12;0;49	91298;8	49807;0;0;42;
$GPXUP;3637;08:45:13;0;49	91309;8	49804;0;0;49;
$GPXUP;3637;08:45:14;0;49	91321;8	49798;0;0;54;
$GPXUP;3637;08:45:15;0;49	91334;8	4979;0;0;57;
$GPXUP;3637;08:45:16;0;49	91348;8	49784;0;0;57;
$GPXUP;3637;08:45:17;0;49	91362;8	49781;0;0;58;
$GPXUP;3637;08:45:18;0;49	91377;8	49777;0;0;61;
$GPXUP;3637;08:45:19;0;49	91392;8	49772;0;0;61;
$GPXUP;3637;08:45:20;0;49	91408;8	49767;0;0;62;
$GPXUP;3637;08:45:21;0;49	91423;8	49764;0;0;61;
$GPXUP;3637;08:45:22;0;49	91438;8	49764;0;0;59;
$GPXUP;3637;08:45:23;0;49	91452;8	49769;0;0;57;
$GPXUP;3637;08:45:24;0;49	91465;8	49778;0;0;56;
$GPXUP;3637;08:45:25;0;49	91477;8	4979;0;0;55;
$GPXUP;3637;08:45:26;0;49	91489;8	498;0;0;55;
$GPXUP;3637;08:45:27;0;49	91501;8	49809;0;0;53;
$GPXUP;3637;08:45:28;0;49	91512;8	49817;0;0;48;
$GPXUP;3637;08:45:29;0;49	91521;8	49827;0;0;43;
$GPXUP;3637;08:45:30;0;49	91527;8	49841;0;0;43;
$GPXUP;3637;08:45:31;0;49	91532;8	49856;0;0;43;
$GPXUP;3637;08:45:32;0;49	9154;8	49868;0;0;43;
$GPXUP;3637;08:45:33;0;49	91548;8	49878;0;0;43;
$GPXUP;3637;08:45:34;0;49	91556;8	49891;0;0;46;
$GPXUP;3637;08:45:35;0;49	91563;8	49904;0;0;47;
$GPXUP;3637;08:45:36;0;49	91571;8	49918;0;0;47;
$GPXUP;3637;08:45:37;0;49	9158;8	4993;0;0;47;
$GPXUP;3637;08:45:38;0;49	9159;8	4994;0;0;46;
$GPXUP;3637;08:45:39;0;49	916;8	49945;0;0;44;
$GPXUP;3637;08:45:40;0;49	91611;8	49949;0;0;44;
$GPXUP;3637;08:45:41;0;49	91622;8	49956;0;0;48;
$GPXUP;3637;08:45:42;0;49	91632;8	49965;0;0;48;
$GPXUP;3637;08:45:43;0;49	91641;8	49977;0;0;47;
$GPXUP;3637;08:45:44;0;49	91647;8	49992;0;0;47;
$GPXUP;3637;08:45:45;0;49	9165;8	5001;0;0;46;
$GPXUP;3637;08:45:46;0;49	9165;8	50028;0;0;46;
$GPXUP;3637;08:45:47;0;49	91648;8	50046;0;0;46;
$GPXUP;3637;08:45:48;0;49	91648;8	50062;0;0;43;
$GPXUP;3637;08:45:49;0;49	91648;8	50079;0;0;40;
$GPXUP;3637;08:45:50;0;49	91646;8	50094;0;0;39;
$GPXUP;3637;08:45:51;0;49	91642;8	50108;0;0;40;
$GPXUP;3637;08:45:52;0;49	91639;8	50123;0;0;39;
$GPXUP;3637;08:45:53;0;49	91639;8	50137;0;0;38;
$GPXUP;3637;08:45:54;0;49	91642;8	50151;0;0;37;
$GPXUP;3637;08:45:55;0;49	91646;8	50164;0;0;39;
$GPXUP;3637;08:45:56;0;49	91651;8	50178;0;0;41;
$GPXUP;3637;08:45:57;0;49	91657;8	50191;0;0;44;
$GPXUP;3637;08:45:58;0;49	91663;8	50206;0;0;47;
$GPXUP;3637;08:45:59;0;49	91668;8	50223;0;0;50;
$GPXUP;3637;08:46:00;0;49	91672;8	50241;0;0;49;
$GPXUP;3637;08:46:01;0;49	91677;8	50258;0;0;48;
$GPXUP;3637;08:46:02;0;49	91684;8	50273;0;0;46;
$GPXUP;3637;08:46:03;0;49	91693;8	50283;0;0;49;
$GPXUP;3637;08:46:04;0;49	91704;8	50292;0;0;51;
$GPXUP;3637;08:46:05;0;49	91714;8	50304;0;0;52;
$GPXUP;3637;08:46:06;0;49	91723;8	50318;0;0;51;
$GPXUP;3637;08:46:07;0;49	91732;8	50332;0;0;51;
$GPXUP;3637;08:46:08;0;49	9174;8	50347;0;0;51;
$GPXUP;3637;08:46:09;0;49	91748;8	50363;0;0;51;
$GPXUP;3637;08:46:10;0;49	91753;8	50381;0;0;51;
$GPXUP;3637;08:46:11;0;49	91756;8	504;0;0;50;
$GPXUP;3637;08:46:12;0;49	91757;8	50419;0;0;50;
$GPXUP;3637;08:46:13;0;49	91756;8	50438;0;0;49;
$GPXUP;3637;08:46:14;0;49	91753;8	50456;0;0;49;
$GPXUP;3637;08:46:15;0;49	91749;8	50474;0;0;48;
$GPXUP;3637;08:46:16;0;49	91742;8	50489;0;0;48;
$GPXUP;3637;08:46:17;0;49	91733;8	50502;0;0;49;
$GPXUP;3637;08:46:18;0;49	91724;8	50515;0;0;48;
$GPXUP;3637;08:46:19;0;49	91716;8	50529;0;0;47;
$GPXUP;3637;08:46:20;0;49	91711;8	50544;0;0;42;
$GPXUP;3637;08:46:21;0;49	91709;8	50559;0;0;38;
$GPXUP;3637;08:46:22;0;49	9171;8	50573;0;0;37;
$GPXUP;3637;08:46:23;0;49	91711;8	50588;0;0;38;
$GPXUP;3637;08:46:24;0;49	91711;8	50602;0;0;38;
$GPXUP;3637;08:46:25;0;49	91712;8	50616;0;0;38;
$GPXUP;3637;08:46:26;0;49	91717;8	5063;0;0;40;
$GPXUP;3637;08:46:27;0;49	91722;8	50644;0;0;42;
$GPXUP;3637;08:46:28;0;49	91726;8	50658;0;0;41;
$GPXUP;3637;08:46:29;0;49	9173;8	50672;0;0;40;
$GPXUP;3637;08:46:30;0;49	91734;8	50687;0;0;41;
$GPXUP;3637;08:46:31;0;49	91737;8	50702;0;0;43;
$GPXUP;3637;08:46:32;0;49	91735;8	5072;0;0;47;
$GPXUP;3637;08:46:33;0;49	91732;8	50737;0;0;48;
$GPXUP;3637;08:46:34;0;49	91727;8	50754;0;0;49;
$GPXUP;3637;08:46:35;0;49	91721;8	50772;0;0;51;
$GPXUP;3637;08:46:36;0;49	91717;8	5079;0;0;52;
$GPXUP;3637;08:46:37;0;49	91718;8	5081;0;0;52;
$GPXUP;3637;08:46:38;0;49	91721;8	50829;0;0;50;
$GPXUP;3637;08:46:39;0;49	91727;8	50845;0;0;47;
$GPXUP;3637;08:46:40;0;49	91733;8	50859;0;0;42;
$GPXUP;3637;08:46:41;0;49	91736;8	50874;0;0;43;
$GPXUP;3637;08:46:42;0;49	91741;8	50887;0;0;38;
$GPXUP;3637;08:46:43;0;49	9175;8	50893;0;0;40;
$GPXUP;3637;08:46:44;0;49	9176;8	50895;0;0;42;
$GPXUP;3637;08:46:45;0;49	9177;8	509;0;0;42;
$GPXUP;3637;08:46:46;0;49	91779;8	50907;0;0;42;
$GPXUP;3637;08:46:47;0;49	91787;8	50917;0;0;42;
$GPXUP;3637;08:46:48;0;49	91794;8	50929;0;0;41;
$GPXUP;3637;08:46:49;0;49	91799;8	50943;0;0;42;
$GPXUP;3637;08:46:50;0;49	91804;8	50958;0;0;42;
$GPXUP;3637;08:46:51;0;49	91808;8	50973;0;0;44;
$GPXUP;3637;08:46:52;0;49	91814;8	50988;0;0;48;
$GPXUP;3637;08:46:53;0;49	9182;8	51005;0;0;51;
$GPXUP;3637;08:46:54;0;49	91824;8	51023;0;0;51;
$GPXUP;3637;08:46:55;0;49	91827;8	51041;0;0;47;
$GPXUP;3637;08:46:56;0;49	91831;8	51058;0;0;46;
$GPXUP;3637;08:46:57;0;49	91834;8	51076;0;0;47;
$GPXUP;3637;08:46:58;0;49	91839;8	51091;0;0;40;
$GPXUP;3637;08:46:59;0;49	91847;8	51099;0;0;41;
$GPXUP;3637;08:47:00;0;49	91858;8	51101;0;0;43;
$GPXUP;3637;08:47:01;0;49	91869;8	51102;0;0;47;
$GPXUP;3637;08:47:02;0;49	91881;8	51102;0;0;50;
$GPXUP;3637;08:47:03;0;49	91893;8	51105;0;0;51;
$GPXUP;3637;08:47:04;0;49	91906;8	5111;0;0;49;
$GPXUP;3637;08:47:05;0;49	91917;8	51113;0;0;43;
$GPXUP;3637;08:47:06;0;49	91926;8	51118;0;0;40;
$GPXUP;3637;08:47:07;0;49	91935;8	51126;0;0;44;
$GPXUP;3637;08:47:08;0;49	91944;8	51136;0;0;44;
$GPXUP;3637;08:47:09;0;49	91952;8	51147;0;0;45;
$GPXUP;3637;08:47:10;0;49	9196;8	51161;0;0;45;
$GPXUP;3637;08:47:11;0;49	91966;8	51174;0;0;42;
$GPXUP;3637;08:47:12;0;49	91974;8	51185;0;0;45;
$GPXUP;3637;08:47:13;0;49	91985;8	51191;0;0;48;
$GPXUP;3637;08:47:14;0;49	91996;8	51196;0;0;49;
$GPXUP;3637;08:47:15;0;49	92008;8	512;0;0;47;
$GPXUP;3637;08:47:16;0;49	9202;8	51201;0;0;43;
$GPXUP;3637;08:47:17;0;49	9203;8	51203;0;0;39;
$GPXUP;3637;08:47:18;0;49	9204;8	51203;0;0;42;
$GPXUP;3637;08:47:19;0;49	92051;8	51201;0;0;46;
$GPXUP;3637;08:47:20;0;49	92063;8	51201;0;0;48;
$GPXUP;3637;08:47:21;0;49	92074;8	51204;0;0;47;
$GPXUP;3637;08:47:22;0;49	92086;8	51209;0;0;46;
$GPXUP;3637;08:47:23;0;49	92096;8	51214;0;0;45;
$GPXUP;3637;08:47:24;0;49	92108;8	51213;0;0;50;
$GPXUP;3637;08:47:25;0;49	9212;8	51209;0;0;53;
$GPXUP;3637;08:47:26;0;49	92133;8	5121;0;0;52;
$GPXUP;3637;08:47:27;0;49	92146;8	51215;0;0;50;
$GPXUP;3637;08:47:28;0;49	92158;8	51219;0;0;48;
$GPXUP;3637;08:47:29;0;49	92169;8	51224;0;0;46;
$GPXUP;3637;08:47:30;0;49	9218;8	51229;0;0;47;
$GPXUP;3637;08:47:31;0;49	92193;8	51228;0;0;54;
$GPXUP;3637;08:47:32;0;49	92206;8	51224;0;0;58;
$GPXUP;3637;08:47:33;0;49	9222;8	51224;0;0;54;
$GPXUP;3637;08:47:34;0;49	92233;8	51226;0;0;51;
$GPXUP;3637;08:47:35;0;49	92246;8	5123;0;0;51;
$GPXUP;3637;08:47:36;0;49	92259;8	51232;0;0;55;
$GPXUP;3637;08:47:37;0;49	92273;8	51234;0;0;54;
$GPXUP;3637;08:47:38;0;49	92285;8	5124;0;0;51;
$GPXUP;3637;08:47:39;0;49	92296;8	51249;0;0;49;
$GPXUP;3637;08:47:40;0;49	92306;8	5126;0;0;46;
$GPXUP;3637;08:47:41;0;49	92315;8	5127;0;0;43;
$GPXUP;3637;08:47:42;0;49	92325;8	51276;0;0;45;
$GPXUP;3637;08:47:43;0;49	92336;8	51282;0;0;45;
$GPXUP;3637;08:47:44;0;49	92345;8	51291;0;0;42;
$GPXUP;3637;08:47:45;0;49	92353;8	51299;0;0;40;
$GPXUP;3637;08:47:46;0;49	92363;8	51305;0;0;42;
$GPXUP;3637;08:47:47;0;49	92373;8	51308;0;0;42;
$GPXUP;3637;08:47:48;0;49	92384;8	51307;0;0;46;
$GPXUP;3637;08:47:49;0;49	92395;8	51303;0;0;45;
$GPXUP;3637;08:47:50;0;49	92406;8	51302;0;0;44;
$GPXUP;3637;08:47:51;0;49	92418;8	51302;0;0;44;
$GPXUP;3637;08:47:52;0;49	92429;8	51302;0;0;47;
$GPXUP;3637;08:47:53;0;49	9244;8	51296;0;0;54;
$GPXUP;3637;08:47:54;0;49	92452;8	51284;0;0;58;
$GPXUP;3637;08:47:55;0;49	92462;8	51267;0;0;61;
$GPXUP;3637;08:47:56;0;49	9247;8	51247;0;0;61;
$GPXUP;3637;08:47:57;0;49	92481;8	51229;0;0;60;
$GPXUP;3637;08:47:58;0;49	92492;8	51214;0;0;57;
$GPXUP;3637;08:47:59;0;49	92502;8	512;0;0;55;
$GPXUP;3637;08:48:00;0;49	9251;8	51182;0;0;54;
$GPXUP;3637;08:48:01;0;49	92515;8	51162;0;0;58;
$GPXUP;3637;08:48:02;0;49	92518;8	51139;0;0;63;
$GPXUP;3637;08:48:03;0;49	92519;8	51114;0;0;64;
$GPXUP;3637;08:48:04;0;49	9252;8	51088;0;0;64;
$GPXUP;3637;08:48:05;0;49	92522;8	51064;0;0;62;
$GPXUP;3637;08:48:06;0;49	92528;8	51043;0;0;58;
$GPXUP;3637;08:48:07;0;49	92537;8	51025;0;0;57;
$GPXUP;3637;08:48:08;0;49	92547;8	5101;0;0;54;
$GPXUP;3637;08:48:09;0;49	92557;8	50996;0;0;53;
$GPXUP;3637;08:48:10;0;49	92567;8	50983;0;0;53;
$GPXUP;3637;08:48:11;0;49	92578;8	50971;0;0;53;
$GPXUP;3637;08:48:12;0;49	9259;8	50961;0;0;54;
$GPXUP;3637;08:48:13;0;49	92602;8	50952;0;0;52;
$GPXUP;3637;08:48:14;0;49	92614;8	50944;0;0;52;
$GPXUP;3637;08:48:15;0;49	92626;8	50935;0;0;52;
$GPXUP;3637;08:48:16;0;49	92637;8	50924;0;0;52;
$GPXUP;3637;08:48:17;0;49	92646;8	5091;0;0;54;
$GPXUP;3637;08:48:18;0;49	92656;8	50894;0;0;55;
$GPXUP;3637;08:48:19;0;49	92665;8	50879;0;0;53;
$GPXUP;3637;08:48:20;0;49	92676;8	50866;0;0;53;
$GPXUP;3637;08:48:21;0;49	92688;8	50859;0;0;52;
$GPXUP;3637;08:48:22;0;49	927;8	50857;0;0;49;
$GPXUP;3637;08:48:23;0;49	92712;8	50858;0;0;46;
$GPXUP;3637;08:48:24;0;49	92724;8	50858;0;0;47;
$GPXUP;3637;08:48:25;0;49	92736;8	50854;0;0;51;
$GPXUP;3637;08:48:26;0;49	92748;8	50846;0;0;55;
$GPXUP;3637;08:48:27;0;49	9276;8	50835;0;0;59;
$GPXUP;3637;08:48:28;0;49	92772;8	50823;0;0;59;
$GPXUP;3637;08:48:29;0;49	92786;8	50818;0;0;56;
$GPXUP;3637;08:48:30;0;49	928;8	50819;0;0;52;
$GPXUP;3637;08:48:31;0;49	92812;8	50824;0;0;48;
$GPXUP;3637;08:48:32;0;49	92822;8	50831;0;0;45;
$GPXUP;3637;08:48:33;0;49	92833;8	50836;0;0;46;
$GPXUP;3637;08:48:34;0;49	92845;8	50836;0;0;51;
$GPXUP;3637;08:48:35;0;49	92858;8	50833;0;0;52;
$GPXUP;3637;08:48:36;0;49	92871;8	50829;0;0;51;
$GPXUP;3637;08:48:37;0;49	92883;8	50827;0;0;48;
$GPXUP;3637;08:48:38;0;49	92894;8	50828;0;0;44;
$GPXUP;3637;08:48:39;0;49	92905;8	5083;0;0;41;
$GPXUP;3637;08:48:40;0;49	92915;8	50834;0;0;42;
$GPXUP;3637;08:48:41;0;49	92926;8	50836;0;0;43;
$GPXUP;3637;08:48:42;0;49	92936;8	50838;0;0;41;
$GPXUP;3637;08:48:43;0;49	92946;8	50838;0;0;38;
$GPXUP;3637;08:48:44;0;49	92956;8	50838;0;0;37;
$GPXUP;3637;08:48:45;0;49	92965;8	50834;0;0;40;
$GPXUP;3637;08:48:46;0;49	92974;8	50825;0;0;46;
$GPXUP;3637;08:48:47;0;49	92982;8	50811;0;0;49;
$GPXUP;3637;08:48:48;0;49	9299;8	50796;0;0;53;
$GPXUP;3637;08:48:49;0;49	92999;8	5078;0;0;55;
$GPXUP;3637;08:48:50;0;49	93006;8	50762;0;0;54;
$GPXUP;3637;08:48:51;0;49	93012;8	50741;0;0;61;
$GPXUP;3637;08:48:52;0;49	93013;8	50718;0;0;63;
$GPXUP;3637;08:48:53;0;49	93011;8	50692;0;0;66;
$GPXUP;3637;08:48:54;0;49	93006;8	50668;0;0;67;
$GPXUP;3637;08:48:55;0;49	92999;8	50644;0;0;67;
$GPXUP;3637;08:48:56;0;49	92993;8	50619;0;0;67;
$GPXUP;3637;08:48:57;0;49	92988;8	50593;0;0;71;
$GPXUP;3637;08:48:58;0;49	92984;8	50566;0;0;70;
$GPXUP;3637;08:48:59;0;49	92979;8	50541;0;0;65;
$GPXUP;3637;08:49:00;0;49	92975;8	50516;0;0;63;
$GPXUP;3637;08:49:01;0;49	92971;8	50492;0;0;63;
$GPXUP;3637;08:49:02;0;49	92966;8	50469;0;0;63;
$GPXUP;3637;08:49:03;0;49	92962;8	50445;0;0;62;
$GPXUP;3637;08:49:04;0;49	92961;8	50421;0;0;62;
$GPXUP;3637;08:49:05;0;49	92963;8	50397;0;0;65;
$GPXUP;3637;08:49:06;0;49	92967;8	50373;0;0;64;
$GPXUP;3637;08:49:07;0;49	92974;8	5035;0;0;64;
$GPXUP;3637;08:49:08;0;49	92982;8	50328;0;0;66;
$GPXUP;3637;08:49:09;0;49	9299;8	50306;0;0;68;
$GPXUP;3637;08:49:10;0;49	92997;8	50282;0;0;67;
$GPXUP;3637;08:49:11;0;49	93002;8	50257;0;0;66;
$GPXUP;3637;08:49:12;0;49	93008;8	50234;0;0;63;
$GPXUP;3637;08:49:13;0;49	93016;8	50214;0;0;59;
$GPXUP;3637;08:49:14;0;49	93026;8	50199;0;0;58;
$GPXUP;3637;08:49:15;0;49	93038;8	50186;0;0;56;
$GPXUP;3637;08:49:16;0;49	9305;8	50175;0;0;56;
$GPXUP;3637;08:49:17;0;49	93063;8	50167;0;0;54;
$GPXUP;3637;08:49:18;0;49	93076;8	5016;0;0;54;
$GPXUP;3637;08:49:19;0;49	93087;8	5015;0;0;54;
$GPXUP;3637;08:49:20;0;49	93098;8	50136;0;0;55;
$GPXUP;3637;08:49:21;0;49	93109;8	50124;0;0;54;
$GPXUP;3637;08:49:22;0;49	93121;8	50116;0;0;54;
$GPXUP;3637;08:49:23;0;49	93134;8	5011;0;0;55;
$GPXUP;3637;08:49:24;0;49	93148;8	50108;0;0;53;
$GPXUP;3637;08:49:25;0;49	9316;8	50113;0;0;48;
$GPXUP;3637;08:49:26;0;49	9317;8	50124;0;0;46;
$GPXUP;3637;08:49:27;0;49	93178;8	50135;0;0;44;
$GPXUP;3637;08:49:28;0;49	93186;8	50146;0;0;42;
$GPXUP;3637;08:49:29;0;49	93196;8	50155;0;0;43;
$GPXUP;3637;08:49:30;0;49	93206;8	50161;0;0;45;
$GPXUP;3637;08:49:31;0;49	93217;8	50165;0;0;49;
$GPXUP;3637;08:49:32;0;49	9323;8	50169;0;0;52;
$GPXUP;3637;08:49:33;0;49	93242;8	50173;0;0;50;
$GPXUP;3637;08:49:34;0;49	93254;8	5018;0;0;50;
$GPXUP;3637;08:49:35;0;49	93265;8	50188;0;0;50;
$GPXUP;3637;08:49:36;0;49	93275;8	50199;0;0;48;
$GPXUP;3637;08:49:37;0;49	93283;8	50213;0;0;46;
$GPXUP;3637;08:49:38;0;49	93288;8	50229;0;0;45;
$GPXUP;3637;08:49:39;0;49	93291;8	50246;0;0;44;
$GPXUP;3637;08:49:40;0;49	93296;8	50261;0;0;46;
$GPXUP;3637;08:49:41;0;49	93303;8	50276;0;0;50;
$GPXUP;3637;08:49:42;0;49	93312;8	5029;0;0;50;
$GPXUP;3637;08:49:43;0;49	93321;8	50304;0;0;50;
$GPXUP;3637;08:49:44;0;49	9333;8	50317;0;0;51;
$GPXUP;3637;08:49:45;0;49	93341;8	50328;0;0;50;
$GPXUP;3637;08:49:46;0;49	93352;8	50337;0;0;48;
$GPXUP;3637;08:49:47;0;49	93363;8	50344;0;0;49;
$GPXUP;3637;08:49:48;0;49	93376;8	50348;0;0;50;
$GPXUP;3637;08:49:49;0;49	93388;8	50352;0;0;49;
$GPXUP;3637;08:49:50;0;49	93398;8	50361;0;0;47;
$GPXUP;3637;08:49:51;0;49	93405;8	50375;0;0;46;
$GPXUP;3637;08:49:52;0;49	93408;8	50391;0;0;44;
$GPXUP;3637;08:49:53;0;49	9341;8	50408;0;0;43;
$GPXUP;3637;08:49:54;0;49	93407;8	50424;0;0;41;
$GPXUP;3637;08:49:55;0;49	93401;8	50436;0;0;40;
$GPXUP;3637;08:49:56;0;49	93393;8	50446;0;0;41;
$GPXUP;3637;08:49:57;0;49	93383;8	50453;0;0;44;
$GPXUP;3637;08:49:58;0;49	93372;8	50457;0;0;47;
$GPXUP;3637;08:49:59;0;49	9336;8	50453;0;0;52;
$GPXUP;3637;08:50:00;0;49	93347;8	50446;0;0;54;
$GPXUP;3637;08:50:01;0;49	93334;8	50439;0;0;55;
$GPXUP;3637;08:50:02;0;49	9332;8	50435;0;0;55;
$GPXUP;3637;08:50:03;0;49	93306;8	50434;0;0;53;
$GPXUP;3637;08:50:04;0;49	93293;8	50431;0;0;54;
$GPXUP;3637;08:50:05;0;49	9328;8	50425;0;0;54;
$GPXUP;3637;08:50:06;0;49	93268;8	50414;0;0;57;
$GPXUP;3637;08:50:07;0;49	93255;8	50403;0;0;58;
$GPXUP;3637;08:50:08;0;49	93241;8	50395;0;0;58;
$GPXUP;3637;08:50:09;0;49	93227;8	50392;0;0;56;
$GPXUP;3637;08:50:10;0;49	93213;8	50391;0;0;55;
$GPXUP;3637;08:50:11;0;49	93199;8	50389;0;0;55;
$GPXUP;3637;08:50:12;0;49	93186;8	50387;0;0;53;
$GPXUP;3637;08:50:13;0;49	93173;8	50381;0;0;53;
$GPXUP;3637;08:50:14;0;49	93162;8	50371;0;0;52;
$GPXUP;3637;08:50:15;0;49	93151;8	50358;0;0;53;
$GPXUP;3637;08:50:16;0;49	93142;8	50343;0;0;55;
$GPXUP;3637;08:50:17;0;49	93133;8	50325;0;0;61;
$GPXUP;3637;08:50:18;0;49	93128;8	50303;0;0;61;
$GPXUP;3637;08:50:19;0;49	93126;8	50279;0;0;61;
$GPXUP;3637;08:50:20;0;49	93127;8	50256;0;0;61;
$GPXUP;3637;08:50:21;0;49	93131;8	50232;0;0;62;
$GPXUP;3637;08:50:22;0;49	93137;8	50209;0;0;62;
$GPXUP;3637;08:50:23;0;49	93143;8	50187;0;0;61;
$GPXUP;3637;08:50:24;0;49	93149;8	50165;0;0;60;
$GPXUP;3637;08:50:25;0;49	93156;8	50144;0;0;61;
$GPXUP;3637;08:50:26;0;49	93162;8	50122;0;0;59;
$GPXUP;3637;08:50:27;0;49	93164;8	501;0;0;55;
$GPXUP;3637;08:50:28;0;49	93166;8	50079;0;0;55;
$GPXUP;3637;08:50:29;0;49	93167;8	50057;0;0;57;
$GPXUP;3637;08:50:30;0;49	93167;8	50035;0;0;59;
$GPXUP;3637;08:50:31;0;49	93164;8	50012;0;0;58;
$GPXUP;3637;08:50:32;0;49	93159;8	49992;0;0;56;
$GPXUP;3637;08:50:33;0;49	93153;8	49972;0;0;56;
$GPXUP;3637;08:50:34;0;49	93149;8	4995;0;0;60;
$GPXUP;3637;08:50:35;0;49	93144;8	49928;0;0;59;
$GPXUP;3637;08:50:36;0;49	9314;8	49906;0;0;59;
$GPXUP;3637;08:50:37;0;49	93138;8	49883;0;0;58;
$GPXUP;3637;08:50:38;0;49	93136;8	49861;0;0;55;
$GPXUP;3637;08:50:39;0;49	93136;8	4984;0;0;53;
$GPXUP;3637;08:50:40;0;49	93135;8	4982;0;0;53;
$GPXUP;3637;08:50:41;0;49	93133;8	49799;0;0;52;
$GPXUP;3637;08:50:42;0;49	93132;8	49779;0;0;53;
$GPXUP;3637;08:50:43;0;49	93133;8	49758;0;0;55;
$GPXUP;3637;08:50:44;0;49	93137;8	49738;0;0;54;
$GPXUP;3637;08:50:45;0;49	93144;8	4972;0;0;52;
$GPXUP;3637;08:50:46;0;49	93151;8	49704;0;0;49;
$GPXUP;3637;08:50:47;0;49	93158;8	49688;0;0;48;
$GPXUP;3637;08:50:48;0;49	93165;8	49672;0;0;49;
$GPXUP;3637;08:50:49;0;49	93168;8	49654;0;0;53;
$GPXUP;3637;08:50:50;0;49	93168;8	49633;0;0;55;
$GPXUP;3637;08:50:51;0;49	93165;8	49612;0;0;54;
$GPXUP;3637;08:50:52;0;49	9316;8	49592;0;0;54;
$GPXUP;3637;08:50:53;0;49	93153;8	49574;0;0;56;
$GPXUP;3637;08:50:54;0;49	93144;8	49558;0;0;57;
$GPXUP;3637;08:50:55;0;49	93132;8	49546;0;0;56;
$GPXUP;3637;08:50:56;0;49	93119;8	49537;0;0;54;
$GPXUP;3637;08:50:57;0;49	93108;8	49527;0;0;50;
$GPXUP;3637;08:50:58;0;49	931;8	49512;0;0;54;
$GPXUP;3637;08:50:59;0;49	93094;8	49492;0;0;59;
$GPXUP;3637;08:51:00;0;49	93091;8	49469;0;0;60;
$GPXUP;3637;08:51:01;0;49	93089;8	49446;0;0;57;
$GPXUP;3637;08:51:02;0;49	93089;8	49425;0;0;54;
$GPXUP;3637;08:51:03;0;49	9309;8	49404;0;0;56;
$GPXUP;3637;08:51:04;0;49	93091;8	49382;0;0;57;
$GPXUP;3637;08:51:05;0;49	93091;8	4936;0;0;55;
$GPXUP;3637;08:51:06;0;49	93088;8	4934;0;0;54;
$GPXUP;3637;08:51:07;0;49	93084;8	4932;0;0;54;
$GPXUP;3637;08:51:08;0;49	93078;8	49301;0;0;54;
$GPXUP;3637;08:51:09;0;49	93072;8	49283;0;0;49;
$GPXUP;3637;08:51:10;0;49	93068;8	49264;0;0;53;
$GPXUP;3637;08:51:11;0;49	93066;8	49243;0;0;56;
$GPXUP;3637;08:51:12;0;49	93066;8	49222;0;0;56;
$GPXUP;3637;08:51:13;0;49	93064;8	492;0;0;56;
$GPXUP;3637;08:51:14;0;49	93059;8	4918;0;0;54;
$GPXUP;3637;08:51:15;0;49	93053;8	49162;0;0;51;
$GPXUP;3637;08:51:16;0;49	93047;8	49145;0;0;50;
$GPXUP;3637;08:51:17;0;49	9304;8	49129;0;0;50;
$GPXUP;3637;08:51:18;0;49	93033;8	49112;0;0;50;
$GPXUP;3637;08:51:19;0;49	93028;8	49096;0;0;48;
$GPXUP;3637;08:51:20;0;49	93021;8	4908;0;0;48;
$GPXUP;3637;08:51:21;0;49	93012;8	49067;0;0;49;
$GPXUP;3637;08:51:22;0;49	93003;8	49054;0;0;48;
$GPXUP;3637;08:51:23;0;49	92996;8	49039;0;0;51;
$GPXUP;3637;08:51:24;0;49	92991;8	4902;0;0;55;
$GPXUP;3637;08:51:25;0;49	9299;8	48998;0;0;60;
$GPXUP;3637;08:51:26;0;49	92993;8	48975;0;0;60;
$GPXUP;3637;08:51:27;0;49	92997;8	48953;0;0;56;
$GPXUP;3637;08:51:28;0;49	93;8	48933;0;0;53;
$GPXUP;3637;08:51:29;0;49	92999;8	48912;0;0;55;
$GPXUP;3637;08:51:30;0;49	92993;8	48893;0;0;57;
$GPXUP;3637;08:51:31;0;49	92983;8	48876;0;0;58;
$GPXUP;3637;08:51:32;0;49	92972;8	48863;0;0;58;
$GPXUP;3637;08:51:33;0;49	9296;8	48852;0;0;55;
$GPXUP;3637;08:51:34;0;49	92948;8	48844;0;0;50;
$GPXUP;3637;08:51:35;0;49	92936;8	4884;0;0;48;
$GPXUP;3637;08:51:36;0;49	92924;8	48842;0;0;47;
$GPXUP;3637;08:51:37;0;49	92912;8	48847;0;0;46;
$GPXUP;3637;08:51:38;0;49	929;8	4885;0;0;49;
$GPXUP;3637;08:51:39;0;49	92888;8	48848;0;0;52;
$GPXUP;3637;08:51:40;0;49	92876;8	48839;0;0;59;
$GPXUP;3637;08:51:41;0;49	92864;8	48823;0;0;64;
$GPXUP;3637;08:51:42;0;49	92856;8	48802;0;0;67;
$GPXUP;3637;08:51:43;0;49	92848;8	48779;0;0;67;
$GPXUP;3637;08:51:44;0;49	92842;8	48755;0;0;67;
$GPXUP;3637;08:51:45;0;49	92834;8	48732;0;0;67;
$GPXUP;3637;08:51:46;0;49	92824;8	48712;0;0;67;
$GPXUP;3637;08:51:47;0;49	92812;8	48694;0;0;68;
$GPXUP;3637;08:51:48;0;49	92799;8	48676;0;0;69;
$GPXUP;3637;08:51:49;0;49	92787;8	48658;0;0;68;
$GPXUP;3637;08:51:50;0;49	92774;8	48638;0;0;70;
$GPXUP;3637;08:51:51;0;49	92761;8	48622;0;0;70;
$GPXUP;3637;08:51:52;0;49	92746;8	48611;0;0;64;
$GPXUP;3637;08:51:53;0;49	92731;8	48606;0;0;58;
$GPXUP;3637;08:51:54;0;49	92716;8	48603;0;0;57;
$GPXUP;3637;08:51:55;0;49	92702;8	486;0;0;58;
$GPXUP;3637;08:51:56;0;49	92688;8	48597;0;0;56;
$GPXUP;3637;08:51:57;0;49	92675;8	48598;0;0;53;
$GPXUP;3637;08:51:58;0;49	92662;8	48602;0;0;52;
$GPXUP;3637;08:51:59;0;49	92649;8	48606;0;0;56;
$GPXUP;3637;08:52:00;0;49	92634;8	48606;0;0;60;
$GPXUP;3637;08:52:01;0;49	9262;8	48598;0;0;64;
$GPXUP;3637;08:52:02;0;49	92605;8	48587;0;0;66;
$GPXUP;3637;08:52:03;0;49	9259;8	48577;0;0;65;
$GPXUP;3637;08:52:04;0;49	92574;8	48571;0;0;63;
$GPXUP;3637;08:52:05;0;49	9256;8	48571;0;0;58;
$GPXUP;3637;08:52:06;0;49	92547;8	48578;0;0;53;
$GPXUP;3637;08:52:07;0;49	92538;8	48591;0;0;48;
$GPXUP;3637;08:52:08;0;49	92535;8	48606;0;0;41;
$GPXUP;3637;08:52:09;0;49	92538;8	48619;0;0;30;
$GPXUP;3637;08:52:10;0;49	9255;8	48626;0;0;35;
$GPXUP;3637;08:52:11;0;49	92565;8	48625;0;0;47;
$GPXUP;3637;08:52:12;0;49	9258;8	48618;0;0;51;
$GPXUP;3637;08:52:13;0;49	92592;8	4861;0;0;50;
$GPXUP;3637;08:52:14;0;49	92604;8	48602;0;0;47;
$GPXUP;3637;08:52:15;0;49	92616;8	48593;0;0;46;
$GPXUP;3637;08:52:16;0;49	92626;8	48582;0;0;48;
$GPXUP;3637;08:52:17;0;49	92633;8	48566;0;0;54;
$GPXUP;3637;08:52:18;0;49	92638;8	48546;0;0;57;
$GPXUP;3637;08:52:19;0;49	92643;8	48524;0;0;58;
$GPXUP;3637;08:52:20;0;49	92647;8	48502;0;0;60;
$GPXUP;3637;08:52:21;0;49	92654;8	48482;0;0;57;
$GPXUP;3637;08:52:22;0;49	92664;8	48467;0;0;54;
$GPXUP;3637;08:52:23;0;49	92675;8	48456;0;0;52;
$GPXUP;3637;08:52:24;0;49	92687;8	48448;0;0;52;
$GPXUP;3637;08:52:25;0;49	927;8	48445;0;0;52;
$GPXUP;3637;08:52:26;0;49	92712;8	4845;0;0;51;
$GPXUP;3637;08:52:27;0;49	92724;8	48458;0;0;48;
$GPXUP;3637;08:52:28;0;49	92735;8	48465;0;0;47;
$GPXUP;3637;08:52:29;0;49	92746;8	48467;0;0;47;
$GPXUP;3637;08:52:30;0;49	92758;8	48472;0;0;45;
$GPXUP;3637;08:52:31;0;49	92766;8	48482;0;0;41;
$GPXUP;3637;08:52:32;0;49	92772;8	48493;0;0;37;
$GPXUP;3637;08:52:33;0;49	9278;8	48504;0;0;43;
$GPXUP;3637;08:52:34;0;49	9279;8	48513;0;0;48;
$GPXUP;3637;08:52:35;0;49	92801;8	4852;0;0;52;
$GPXUP;3637;08:52:36;0;49	92814;8	48527;0;0;54;
$GPXUP;3637;08:52:37;0;49	92827;8	48532;0;0;52;
$GPXUP;3637;08:52:38;0;49	92838;8	48541;0;0;45;
$GPXUP;3637;08:52:39;0;49	92848;8	48552;0;0;49;
$GPXUP;3637;08:52:40;0;49	92859;8	48561;0;0;52;
$GPXUP;3637;08:52:41;0;49	92872;8	48568;0;0;51;
$GPXUP;3637;08:52:42;0;49	92882;8	48578;0;0;48;
$GPXUP;3637;08:52:43;0;49	9289;8	48592;0;0;48;
$GPXUP;3637;08:52:44;0;49	92896;8	48608;0;0;48;
$GPXUP;3637;08:52:45;0;49	92904;8	48623;0;0;48;
$GPXUP;3637;08:52:46;0;49	92914;8	48634;0;0;48;
$GPXUP;3637;08:52:47;0;49	92924;8	48645;0;0;48;
$GPXUP;3637;08:52:48;0;49	92934;8	48654;0;0;47;
$GPXUP;3637;08:52:49;0;49	92943;8	48666;0;0;47;
$GPXUP;3637;08:52:50;0;49	92952;8	48679;0;0;47;
$GPXUP;3637;08:52:51;0;49	92961;8	4869;0;0;48;
$GPXUP;3637;08:52:52;0;49	92971;8	487;0;0;47;
$GPXUP;3637;08:52:53;0;49	9298;8	48711;0;0;45;
$GPXUP;3637;08:52:54;0;49	92988;8	48724;0;0;45;
$GPXUP;3637;08:52:55;0;49	92996;8	48736;0;0;46;
$GPXUP;3637;08:52:56;0;49	93003;8	48751;0;0;48;
$GPXUP;3637;08:52:57;0;49	93009;8	48767;0;0;47;
$GPXUP;3637;08:52:58;0;49	93017;8	48781;0;0;49;
$GPXUP;3637;08:52:59;0;49	93026;8	48794;0;0;51;
$GPXUP;3637;08:53:00;0;49	93033;8	4881;0;0;50;
$GPXUP;3637;08:53:01;0;49	93039;8	48827;0;0;47;
$GPXUP;3637;08:53:02;0;49	93043;8	48844;0;0;44;
$GPXUP;3637;08:53:03;0;49	93047;8	4886;0;0;46;
$GPXUP;3637;08:53:04;0;49	93052;8	48876;0;0;47;
$GPXUP;3637;08:53:05;0;49	93055;8	48893;0;0;45;
$GPXUP;3637;08:53:06;0;49	93054;8	4891;0;0;44;
$GPXUP;3637;08:53:07;0;49	9305;8	48926;0;0;45;
$GPXUP;3637;08:53:08;0;49	93043;8	4894;0;0;46;
$GPXUP;3637;08:53:09;0;49	93035;8	48952;0;0;45;
$GPXUP;3637;08:53:10;0;49	93027;8	48964;0;0;42;
$GPXUP;3637;08:53:11;0;49	93023;8	48977;0;0;39;
$GPXUP;3637;08:53:12;0;49	9302;8	48992;0;0;37;
$GPXUP;3637;08:53:13;0;49	93016;8	49004;0;0;37;
$GPXUP;3637;08:53:14;0;49	9301;8	49016;0;0;41;
$GPXUP;3637;08:53:15;0;49	93002;8	49028;0;0;44;
$GPXUP;3637;08:53:16;0;49	92996;8	49042;0;0;44;
$GPXUP;3637;08:53:17;0;49	92991;8	49056;0;0;41;
$GPXUP;3637;08:53:18;0;49	92991;8	49072;0;0;41;
$GPXUP;3637;08:53:19;0;49	92999;8	49086;0;0;46;
$GPXUP;3637;08:53:20;0;49	9301;8	49095;0;0;48;
$GPXUP;3637;08:53:21;0;49	93022;8	49099;0;0;48;
$GPXUP;3637;08:53:22;0;49	93034;8	49098;0;0;47;
$GPXUP;3637;08:53:23;0;49	93046;8	49097;0;0;48;
$GPXUP;3637;08:53:24;0;49	93058;8	49099;0;0;48;
$GPXUP;3637;08:53:25;0;49	93069;8	49106;0;0;47;
$GPXUP;3637;08:53:26;0;49	93078;8	49119;0;0;47;
$GPXUP;3637;08:53:27;0;49	93084;8	49133;0;0;45;
$GPXUP;3637;08:53:28;0;49	93091;8	49147;0;0;42;
$GPXUP;3637;08:53:29;0;49	93098;8	49158;0;0;41;
$GPXUP;3637;08:53:30;0;49	93105;8	4917;0;0;39;
$GPXUP;3637;08:53:31;0;49	9311;8	49183;0;0;40;
$GPXUP;3637;08:53:32;0;49	93114;8	49198;0;0;40;
$GPXUP;3637;08:53:33;0;49	93118;8	49211;0;0;39;
$GPXUP;3637;08:53:34;0;49	93126;8	4922;0;0;40;
$GPXUP;3637;08:53:35;0;49	93135;8	49226;0;0;41;
$GPXUP;3637;08:53:36;0;49	93146;8	49226;0;0;47;
$GPXUP;3637;08:53:37;0;49	93158;8	49221;0;0;51;
$GPXUP;3637;08:53:38;0;49	9317;8	49214;0;0;52;
$GPXUP;3637;08:53:39;0;49	93182;8	49209;0;0;50;
$GPXUP;3637;08:53:40;0;49	93195;8	49207;0;0;51;
$GPXUP;3637;08:53:41;0;49	93208;8	49202;0;0;53;
$GPXUP;3637;08:53:42;0;49	9322;8	49193;0;0;52;
$GPXUP;3637;08:53:43;0;49	9323;8	49181;0;0;52;
$GPXUP;3637;08:53:44;0;49	93239;8	49164;0;0;54;
$GPXUP;3637;08:53:45;0;49	93247;8	49147;0;0;55;
$GPXUP;3637;08:53:46;0;49	93254;8	49128;0;0;56;
$GPXUP;3637;08:53:47;0;49	93263;8	49111;0;0;56;
$GPXUP;3637;08:53:48;0;49	93272;8	49094;0;0;56;
$GPXUP;3637;08:53:49;0;49	93284;8	49084;0;0;49;
$GPXUP;3637;08:53:50;0;49	93294;8	4908;0;0;40;
$GPXUP;3637;08:53:51;0;49	93304;8	49083;0;0;40;
$GPXUP;3637;08:53:52;0;49	93312;8	4909;0;0;37;
$GPXUP;3637;08:53:53;0;49	93318;8	491;0;0;37;
$GPXUP;3637;08:53:54;0;49	93324;8	4911;0;0;34;
$GPXUP;3637;08:53:55;0;49	93332;8	49118;0;0;36;
$GPXUP;3637;08:53:56;0;49	93339;8	49127;0;0;37;
$GPXUP;3637;08:53:57;0;49	93344;8	49136;0;0;28;
$GPXUP;3637;08:53:58;0;49	93347;8	49143;0;0;15;
$GPXUP;3637;08:53:59;0;49	93348;8	49145;0;0;2;
$GPXUP;3637;08:54:00;0;49	93347;8	49146;0;0;0;
$GPXUP;3637;08:54:01;0;49	93347;8	49146;0;0;0;
$GPXUP;3637;08:54:02;0;49	93347;8	49146;0;0;0;
$GPXUP;3637;08:54:03;0;49	93347;8	49146;0;0;0;
$GPXUP;3637;08:54:04;0;49	93347;8	49146;0;0;0;
$GPXUP;3637;08:54:05;0;49	93347;8	49146;0;0;0;
$GPXUP;3637;08:54:06;0;49	93347;8	49146;0;0;0;
$GPXUP;3637;08:54:07;0;49	93347;8	49146;0;0;0;
$GPXUP;3637;08:54:08;0;49	93347;8	49146;0;0;0;
$GPXUP;3637;08:54:09;0;49	93347;8	49146;0;0;0;
$GPXUP;3637;08:54:10;0;49	93347;8	49146;0;0;0;
$GPXUP;3637;08:54:11;0;49	93347;8	49146;0;0;0;
$GPXUP;3637;08:54:12;0;49	93347;8	49146;0;0;0;
$GPXUP;3637;08:54:13;0;49	93347;8	49146;0;0;0;
$GPXUP;3637;08:54:14;0;49	93347;8	49146;0;0;0;
$GPXUP;3637;08:54:15;0;49	93347;8	49146;0;0;0;
$GPXUP;3637;08:54:16;0;49	93347;8	49146;0;0;0;
$GPXUP;3637;08:54:17;0;49	93347;8	49146;0;0;0;
$GPXUP;3637;08:54:18;0;49	93347;8	49146;0;0;0;
$GPXUP;3637;08:54:19;0;49	93347;8	49146;0;0;0;
$GPXUP;3637;08:54:20;0;49	93347;8	49146;0;0;0;
$GPXUP;3637;08:54:21;0;49	93347;8	49146;0;0;0;
$GPXUP;3637;08:54:22;0;49	93347;8	49146;0;0;0;
$GPXUP;3637;08:54:23;0;49	93347;8	49146;0;0;0;
$GPXUP;3637;08:54:24;0;49	93347;8	49146;0;0;0;
$GPXUP;3637;08:54:25;0;49	93347;8	49146;0;0;0;
$GPXUP;3637;08:54:26;0;49	93347;8	49146;0;0;0;
$GPXUP;3637;08:54:27;0;49	93347;8	49146;0;0;0;
$GPXUP;3637;08:54:28;0;49	93347;8	49146;0;0;0;
$GPXUP;3637;08:54:29;0;49	93347;8	49146;0;0;0;
$GPXUP;3637;08:54:30;0;49	93347;8	49146;0;0;0;
$GPXUP;3637;08:54:31;0;49	93347;8	49146;0;0;0;
$GPXUP;3637;08:54:32;0;49	93347;8	49146;0;0;0;
$GPXUP;3637;08:54:33;0;49	93347;8	49146;0;0;0;
$GPXUP;3637;08:54:34;0;49	93347;8	49146;0;0;0;
$GPXUP;3637;08:54:35;0;49	93347;8	49146;0;0;0;
$GPXUP;3637;08:54:36;0;49	93347;8	49146;0;0;0;
$GPXUP;3637;08:54:37;0;49	93347;8	49146;0;0;0;
$GPXUP;3637;08:54:38;0;49	93347;8	49146;0;0;0;
$GPXUP;3637;08:54:39;0;49	93347;8	49146;0;0;0;
$GPXUP;3637;08:54:40;0;49	93347;8	49146;0;0;0;
$GPXUP;3637;08:54:41;0;49	93347;8	49146;0;0;0;
$GPXUP;3637;08:54:42;0;49	93347;8	49146;0;0;0;
$GPXUP;3637;08:54:43;0;49	93347;8	49146;0;0;0;
$GPXUP;3637;08:54:44;0;49	93347;8	49146;0;0;0;
$GPXUP;3637;08:54:45;0;49	93347;8	49146;0;0;0;
$GPXUP;3637;08:54:46;0;49	93347;8	49146;0;0;0;
$GPXUP;3637;08:54:47;0;49	93347;8	49146;0;0;0;
$GPXUP;3637;08:54:48;0;49	93347;8	49146;0;0;0;
$GPXUP;3637;08:54:49;0;49	93347;8	49146;0;0;0;
$GPXUP;3637;08:54:50;0;49	93347;8	49146;0;0;0;
$GPXUP;3637;08:54:51;0;49	93347;8	49146;0;0;0;
$GPXUP;3637;08:54:52;0;49	93347;8	49146;0;0;0;
$GPXUP;3637;08:54:53;0;49	93347;8	49146;0;0;0;
$GPXUP;3637;08:54:54;0;49	93347;8	49146;0;0;0;
$GPXUP;3637;08:54:55;0;49	93347;8	49146;0;0;0;
$GPXUP;3637;08:54:56;0;49	93347;8	49146;0;0;0;
$GPXUP;3637;08:54:57;0;49	93347;8	49146;0;0;0;
$GPXUP;3637;08:54:58;0;49	93347;8	49146;0;0;0;
$GPXUP;3637;08:54:59;0;49	93347;8	49146;0;0;0;
$GPXUP;3637;08:55:00;0;49	93347;8	49146;0;0;0;
$GPXUP;3637;08:55:01;0;49	93347;8	49146;0;0;0;
$GPXUP;3637;08:55:02;0;49	93347;8	49146;0;0;0;
$GPXUP;3637;08:55:03;0;49	93347;8	49146;0;0;0;
$GPXUP;3637;08:55:04;0;49	93347;8	49146;0;0;0;
$GPXUP;3637;08:55:05;0;49	93347;8	49146;0;0;0;
$GPXUP;3637;08:55:06;0;49	93347;8	49146;0;0;0;
$GPXUP;3637;08:55:07;0;49	93347;8	49146;0;0;0;
$GPXUP;3637;08:55:08;0;49	93347;8	49146;0;0;0;
$GPXUP;3637;08:55:09;0;49	93347;8	49146;0;0;0;
$GPXUP;3637;08:55:10;0;49	93347;8	49146;0;0;0;
$GPXUP;3637;08:55:11;0;49	93347;8	49146;0;0;0;
$GPXUP;3637;08:55:12;0;49	93347;8	49146;0;0;0;
$GPXUP;3637;08:55:13;0;49	93347;8	49146;0;0;0;
$GPXUP;3637;08:55:14;0;49	93347;8	49146;0;0;0;
$GPXUP;3637;08:55:15;0;49	93347;8	49146;0;0;0;
$GPXUP;3637;08:55:16;0;49	93347;8	49146;0;0;0;
$GPXUP;3637;08:55:17;0;49	93347;8	49146;0;0;0;
$GPXUP;3637;08:55:18;0;49	93347;8	49146;0;0;0;
$GPXUP;3637;08:55:19;0;49	93347;8	49146;0;0;0;
$GPXUP;3637;08:55:20;0;49	93347;8	49146;0;0;0;
$GPXUP;3637;08:55:21;0;49	93347;8	49146;0;0;0;
$GPXUP;3637;08:55:22;0;49	93347;8	49146;0;0;0;
$GPXUP;3637;08:55:23;0;49	93347;8	49146;0;0;0;
$GPXUP;3637;08:55:24;0;49	93347;8	49146;0;0;0;
$GPXUP;3637;08:55:25;0;49	93347;8	49146;0;0;0;
$GPXUP;3637;08:55:26;0;49	93347;8	49146;0;0;0;
$GPXUP;3637;08:55:27;0;49	93347;8	49146;0;0;0;
$GPXUP;3637;08:55:28;0;49	93347;8	49146;0;0;0;
$GPXUP;3637;08:55:29;0;49	93347;8	49146;0;0;0;
$GPXUP;3637;08:55:30;0;49	93347;8	49146;0;0;0;
$GPXUP;3637;08:55:31;0;49	93347;8	49146;0;0;0;
$GPXUP;3637;08:55:32;0;49	93347;8	49146;0;0;0;
$GPXUP;3637;08:55:33;0;49	93347;8	49146;0;0;0;
$GPXUP;3637;08:55:34;0;49	93347;8	49146;0;0;0;
$GPXUP;3637;08:55:35;0;49	93347;8	49146;0;0;0;
$GPXUP;3637;08:55:36;0;49	93347;8	49146;0;0;0;
$GPXUP;3637;08:55:37;0;49	93347;8	49146;0;0;0;
$GPXUP;3637;08:55:38;0;49	93347;8	49146;0;0;0;
$GPXUP;3637;08:55:39;0;49	93347;8	49146;0;0;0;
$GPXUP;3637;08:55:40;0;49	93347;8	49146;0;0;0;
$GPXUP;3637;08:55:41;0;49	93347;8	49146;0;0;0;
$GPXUP;3637;08:55:42;0;49	93347;8	49146;0;0;0;
$GPXUP;3637;08:55:43;0;49	93347;8	49146;0;0;0;
$GPXUP;3637;08:55:44;0;49	93347;8	49146;0;0;0;
$GPXUP;3637;08:55:45;0;49	93347;8	49146;0;0;0;
$GPXUP;3637;08:55:46;0;49	93347;8	49146;0;0;0;
$GPXUP;3637;08:55:47;0;49	93347;8	49146;0;0;0;
$GPXUP;3637;08:55:48;0;49	93347;8	49146;0;0;0;
$GPXUP;3637;08:55:49;0;49	93347;8	49146;0;0;0;
$GPXUP;3637;08:55:50;0;49	93347;8	49146;0;0;0;
$GPXUP;3637;08:55:51;0;49	93347;8	49146;0;0;0;
$GPXUP;3637;08:55:52;0;49	93347;8	49146;0;0;0;
$GPXUP;3637;08:55:53;0;49	93347;8	49146;0;0;0;
$GPXUP;3637;08:55:54;0;49	93347;8	49146;0;0;0;
$GPXUP;3637;08:55:55;0;49	93347;8	49146;0;0;0;
$GPXUP;3637;08:55:56;0;49	93347;8	49146;0;0;0;
$GPXUP;3637;08:55:57;0;49	93347;8	49146;0;0;0;
$GPXUP;3637;08:55:58;0;49	93347;8	49146;0;0;0;
$GPXUP;3637;08:55:59;0;49	93347;8	49146;0;0;0;
$GPXUP;3637;08:56:00;0;49	93347;8	49146;0;0;0;
$GPXUP;3637;08:56:01;0;49	93347;8	49146;0;0;0;
$GPXUP;3637;08:56:02;0;49	93347;8	49146;0;0;0;
$GPXUP;3637;08:56:03;0;49	93347;8	49146;0;0;0;
$GPXUP;3637;08:56:04;0;49	93347;8	49146;0;0;0;
$GPXUP;3637;08:56:05;0;49	93347;8	49146;0;0;0;
$GPXUP;3637;08:56:06;0;49	93347;8	49146;0;0;0;
$GPXUP;3637;08:56:07;0;49	93347;8	49146;0;0;0;
$GPXUP;3637;08:56:08;0;49	93347;8	49146;0;0;0;
$GPXUP;3637;08:56:09;0;49	93347;8	49146;0;0;0;
$GPXUP;3637;08:56:10;0;49	93347;8	49146;0;0;0;
$GPXUP;3637;08:56:11;0;49	93347;8	49146;0;0;0;
$GPXUP;3637;08:56:12;0;49	93347;8	49146;0;0;0;
$GPXUP;3637;08:56:13;0;49	93347;8	49146;0;0;0;
$GPXUP;3637;08:56:14;0;49	93347;8	49146;0;0;0;
$GPXUP;3637;08:56:15;0;49	93347;8	49146;0;0;0;
$GPXUP;3637;08:56:16;0;49	93347;8	49146;0;0;0;
$GPXUP;3637;08:56:17;0;49	93347;8	49146;0;0;0;
$GPXUP;3637;08:56:18;0;49	93347;8	49146;0;0;0;
$GPXUP;3637;08:56:19;0;49	93347;8	49146;0;0;0;
$GPXUP;3637;08:56:20;0;49	93347;8	49146;0;0;0;
$GPXUP;3637;08:56:21;0;49	93347;8	49146;0;0;0;
$GPXUP;3637;08:56:22;0;49	93347;8	49146;0;0;0;
$GPXUP;3637;08:56:23;0;49	93347;8	49146;0;0;0;
$GPXUP;3637;08:56:24;0;49	93347;8	49146;0;0;0;
$GPXUP;3637;08:56:25;0;49	93347;8	49146;0;0;0;
$GPXUP;3637;08:56:26;0;49	93347;8	49146;0;0;0;
$GPXUP;3637;08:56:27;0;49	93347;8	49146;0;0;0;
$GPXUP;3637;08:56:28;0;49	93347;8	49146;0;0;0;
$GPXUP;3637;08:56:29;0;49	93347;8	49146;0;0;0;
$GPXUP;3637;08:56:30;0;49	93347;8	49146;0;0;0;
$GPXUP;3637;08:56:31;0;49	93347;8	49146;0;0;0;
$GPXUP;3637;08:56:32;0;49	93347;8	49146;0;0;0;
$GPXUP;3637;08:56:33;0;49	93347;8	49146;0;0;0;
$GPXUP;3637;08:56:34;0;49	93347;8	49146;0;0;0;
$GPXUP;3637;08:56:35;0;49	93347;8	49146;0;0;0;
$GPXUP;3637;08:56:36;0;49	93347;8	49146;0;0;0;
$GPXUP;3637;08:56:37;0;49	93347;8	49146;0;0;0;
$GPXUP;3637;08:56:38;0;49	93347;8	49146;0;0;0;
$GPXUP;3637;08:56:39;0;49	93347;8	49146;0;0;0;
$GPXUP;3637;08:56:40;0;49	93347;8	49146;0;0;0;
$GPXUP;3637;08:56:41;0;49	93347;8	49146;0;0;0;
$GPXUP;3637;08:56:42;0;49	93347;8	49146;0;0;0;
$GPXUP;3637;08:56:43;0;49	93347;8	49146;0;0;0;
$GPXUP;3637;08:56:44;0;49	93347;8	49146;0;0;0;
$GPXUP;3637;08:56:45;0;49	93347;8	49146;0;0;0;
$GPXUP;3637;08:56:46;0;49	93347;8	49146;0;0;0;
$GPXUP;3637;08:56:47;0;49	93347;8	49146;0;0;0;
$GPXUP;3637;08:56:48;0;49	93347;8	49146;0;0;0;
$GPXUP;3637;08:56:49;0;49	93347;8	49146;0;0;0;
$GPXUP;3637;08:56:50;0;49	93347;8	49146;0;0;0;
$GPXUP;3637;08:56:51;0;49	93347;8	49146;0;0;0;
$GPXUP;3637;08:56:52;0;49	93347;8	49146;0;0;0;
$GPXUP;3637;08:56:53;0;49	93347;8	49146;0;0;0;
$GPXUP;3637;08:56:54;0;49	93347;8	49146;0;0;0;
$GPXUP;3637;08:56:55;0;49	93347;8	49146;0;0;0;
$GPXUP;3637;08:56:56;0;49	93347;8	49146;0;0;0;
$GPXUP;3637;08:56:57;0;49	93347;8	49146;0;0;0;
$GPXUP;3637;08:56:58;0;49	93347;8	49146;0;0;0;
$GPXUP;3637;08:56:59;0;49	93347;8	49146;0;0;0;
$GPXUP;3637;08:57:00;0;49	93347;8	49146;0;0;0;
$GPXUP;3637;08:57:01;0;49	93347;8	49146;0;0;0;
$GPXUP;3637;08:57:02;0;49	93347;8	49146;0;0;0;
$GPXUP;3637;08:57:03;0;49	93347;8	49146;0;0;0;
$GPXUP;3637;08:57:04;0;49	93347;8	49146;0;0;0;
$GPXUP;3637;08:57:05;0;49	93347;8	49146;0;0;0;
$GPXUP;3637;08:57:06;0;49	93347;8	49146;0;0;0;
$GPXUP;3637;08:57:07;0;49	93347;8	49146;0;0;0;
$GPXUP;3637;08:57:08;0;49	93347;8	49146;0;0;0;
$GPXUP;3637;08:57:09;0;49	93347;8	49146;0;0;0;
$GPXUP;3637;08:57:10;0;49	93347;8	49146;0;0;0;
$GPXUP;3637;08:57:11;0;49	93347;8	49146;0;0;0;
$GPXUP;3637;08:57:12;0;49	93347;8	49146;0;0;0;
$GPXUP;3637;08:57:13;0;49	93347;8	49146;0;0;0;
$GPXUP;3637;08:57:14;0;49	93347;8	49146;0;0;0;
$GPXUP;3637;08:57:15;0;49	93347;8	49146;0;0;0;
$GPXUP;3637;08:57:16;0;49	93347;8	49146;0;0;0;
$GPXUP;3637;08:57:17;0;49	93347;8	49146;0;0;0;
$GPXUP;3637;08:57:18;0;49	93347;8	49146;0;0;0;
$GPXUP;3637;08:57:19;0;49	93347;8	49146;0;0;0;
$GPXUP;3637;08:57:20;0;49	93347;8	49146;0;0;0;
$GPXUP;3637;08:57:21;0;49	93347;8	49146;0;0;0;
$GPXUP;3637;08:57:22;0;49	93347;8	49146;0;0;0;
$GPXUP;3637;08:57:23;0;49	93347;8	49146;0;0;0;
$GPXUP;3637;08:57:24;0;49	93347;8	49146;0;0;0;
$GPXUP;3637;08:57:25;0;49	93347;8	49146;0;0;0;
$GPXUP;3637;08:57:26;0;49	93347;8	49146;0;0;0;
$GPXUP;3637;08:57:27;0;49	93347;8	49146;0;0;0;
$GPXUP;3637;08:57:28;0;49	93347;8	49146;0;0;0;
$GPXUP;3637;08:57:29;0;49	93347;8	49146;0;0;0;
$GPXUP;3637;08:57:30;0;49	93347;8	49146;0;0;0;
$GPXUP;3637;08:57:31;0;49	93347;8	49146;0;0;0;
$GPXUP;3637;08:57:32;0;49	93347;8	49146;0;0;0;
$GPXUP;3637;08:57:33;0;49	93347;8	49146;0;0;0;
$GPXUP;3637;08:57:34;0;49	93347;8	49146;0;0;0;
$GPXUP;3637;08:57:35;0;49	93347;8	49146;0;0;0;
$GPXUP;3637;08:57:36;0;49	93347;8	49146;0;0;0;
$GPXUP;3637;08:57:37;0;49	93347;8	49146;0;0;0;
$GPXUP;3637;08:57:38;0;49	93347;8	49146;0;0;0;
$GPXUP;3637;08:57:39;0;49	93347;8	49146;0;0;0;
$GPXUP;3637;08:57:40;0;49	93347;8	49146;0;0;0;
$GPXUP;3637;08:57:41;0;49	93347;8	49146;0;0;0;
$GPXUP;3637;08:57:42;0;49	93347;8	49146;0;0;0;
$GPXUP;3637;08:57:43;0;49	93347;8	49146;0;0;0;
$GPXUP;3637;08:57:44;0;49	93347;8	49146;0;0;0;
$GPXUP;3637;08:57:45;0;49	93347;8	49146;0;0;0;
$GPXUP;3637;08:57:46;0;49	93347;8	49146;0;0;0;
$GPXUP;3637;08:57:47;0;49	93347;8	49146;0;0;0;
$GPXUP;3637;08:57:48;0;49	93347;8	49146;0;0;0;
$GPXUP;3637;08:57:49;0;49	93347;8	49146;0;0;0;
$GPXUP;3637;08:57:50;0;49	93347;8	49146;0;0;0;
$GPXUP;3637;08:57:51;0;49	93347;8	49146;0;0;0;
$GPXUP;3637;08:57:52;0;49	93347;8	49146;0;0;0;
$GPXUP;3637;08:57:53;0;49	93347;8	49146;0;0;0;
$GPXUP;3637;08:57:54;0;49	93347;8	49146;0;0;0;
$GPXUP;3637;08:57:55;0;49	93347;8	49146;0;0;0;
$GPXUP;3637;08:57:56;0;49	93347;8	49146;0;0;0;
$GPXUP;3637;08:57:57;0;49	93347;8	49146;0;0;0;
$GPXUP;3637;08:57:58;0;49	93347;8	49146;0;0;0;
$GPXUP;3637;08:57:59;0;49	93347;8	49146;0;0;0;
$GPXUP;3637;08:58:00;0;49	93347;8	49146;0;0;0;
$GPXUP;3637;08:58:01;0;49	93347;8	49146;0;0;0;
$GPXUP;3637;08:58:02;0;49	93347;8	49146;0;0;0;
$GPXUP;3637;08:58:03;0;49	93347;8	49146;0;0;0;
$GPXUP;3637;08:58:04;0;49	93347;8	49146;0;0;0;
$GPXUP;3637;08:58:05;0;49	93347;8	49146;0;0;0;
$GPXUP;3637;08:58:06;0;49	93347;8	49146;0;0;0;
$GPXUP;3637;08:58:07;0;49	93347;8	49146;0;0;0;
$GPXUP;3637;08:58:08;0;49	93347;8	49146;0;0;0;
$GPXUP;3637;08:58:09;0;49	93347;8	49146;0;0;0;
$GPXUP;3637;08:58:10;0;49	93347;8	49146;0;0;0;
$GPXUP;3637;08:58:11;0;49	93347;8	49146;0;0;0;
$GPXUP;3637;08:58:12;0;49	93347;8	49146;0;0;0;
$GPXUP;3637;08:58:13;0;49	93347;8	49146;0;0;0;
$GPXUP;3637;08:58:14;0;49	93347;8	49146;0;0;0;
$GPXUP;3637;08:58:15;0;49	93347;8	49146;0;0;0;
$GPXUP;3637;08:58:16;0;49	93347;8	49146;0;0;0;
$GPXUP;3637;08:58:17;0;49	93347;8	49146;0;0;0;
$GPXUP;3637;08:58:18;0;49	93347;8	49146;0;0;0;
$GPXUP;3637;08:58:19;0;49	93347;8	49146;0;0;0;
$GPXUP;3637;08:58:20;0;49	93347;8	49146;0;0;0;
$GPXUP;3637;08:58:21;0;49	93347;8	49146;0;0;0;
$GPXUP;3637;08:58:22;0;49	93347;8	49146;0;0;0;
$GPXUP;3637;08:58:23;0;49	93347;8	49146;0;0;0;
$GPXUP;3637;08:58:24;0;49	93347;8	49146;0;0;0;
$GPXUP;3637;08:58:25;0;49	93347;8	49146;0;0;0;
$GPXUP;3637;08:58:26;0;49	93347;8	49146;0;0;0;
$GPXUP;3637;08:58:27;0;49	93347;8	49146;0;0;0;
$GPXUP;3637;08:58:28;0;49	93347;8	49146;0;0;0;
$GPXUP;3637;08:58:29;0;49	93347;8	49146;0;0;0;
$GPXUP;3637;08:58:30;0;49	93347;8	49146;0;0;0;
$GPXUP;3637;08:58:31;0;49	93347;8	49146;0;0;0;
$GPXUP;3637;08:58:32;0;49	93347;8	49146;0;0;0;
$GPXUP;3637;08:58:33;0;49	93347;8	49146;0;0;0;
$GPXUP;3637;08:58:34;0;49	93347;8	49146;0;0;0;
$GPXUP;3637;08:58:35;0;49	93347;8	49146;0;0;0;
$GPXUP;3637;08:58:36;0;49	93347;8	49146;0;0;0;
$GPXUP;3637;08:58:37;0;49	93347;8	49146;0;0;0;
$GPXUP;3637;08:58:38;0;49	93347;8	49146;0;0;0;
$GPXUP;3637;08:58:39;0;49	93347;8	49146;0;0;0;
$GPXUP;3637;08:58:40;0;49	93347;8	49146;0;0;0;
$GPXUP;3637;08:58:41;0;49	93347;8	49146;0;0;0;
$GPXUP;3637;08:58:42;0;49	93347;8	49146;0;0;0;
$GPXUP;3637;08:58:43;0;49	93347;8	49146;0;0;0;
$GPXUP;3637;08:58:44;0;49	93347;8	49146;0;0;0;
$GPXUP;3637;08:58:45;0;49	93347;8	49146;0;0;0;
$GPXUP;3637;08:58:46;0;49	93347;8	49146;0;0;0;
$GPXUP;3637;08:58:47;0;49	93347;8	49146;0;0;0;
$GPXUP;3637;08:58:48;0;49	93347;8	49146;0;0;0;
$GPXUP;3637;08:58:49;0;49	93347;8	49146;0;0;0;
$GPXUP;3637;08:58:50;0;49	93347;8	49146;0;0;0;
$GPXUP;3637;08:58:51;0;49	93347;8	49146;0;0;0;
$GPXUP;3637;08:58:52;0;49	93347;8	49146;0;0;0;
$GPXUP;3637;08:58:53;0;49	93347;8	49146;0;0;0;
$GPXUP;3637;08:58:54;0;49	93347;8	49146;0;0;0;
$GPXUP;3637;08:58:55;0;49	93347;8	49146;0;0;0;
$GPXUP;3637;08:58:56;0;49	93347;8	49146;0;0;0;
$GPXUP;3637;08:58:57;0;49	93347;8	49146;0;0;0;
$GPXUP;3637;08:58:58;0;49	93347;8	49146;0;0;0;
$GPXUP;3637;08:58:59;0;49	93347;8	49146;0;0;0;
$GPXUP;3637;08:59:00;0;49	93347;8	49146;0;0;0;
$GPXUP;3637;08:59:01;0;49	93347;8	49146;0;0;0;
$GPXUP;3637;08:59:02;0;49	93347;8	49146;0;0;0;
$GPXUP;3637;08:59:03;0;49	93347;8	49146;0;0;0;
$GPXUP;3637;08:59:04;0;49	93347;8	49146;0;0;0;
$GPXUP;3637;08:59:05;0;49	93347;8	49146;0;0;0;
$GPXUP;3637;08:59:06;0;49	93347;8	49146;0;0;0;
$GPXUP;3637;08:59:07;0;49	93347;8	49146;0;0;0;
$GPXUP;3637;08:59:08;0;49	93347;8	49146;0;0;0;
$GPXUP;3637;08:59:09;0;49	93347;8	49146;0;0;0;
$GPXUP;3637;08:59:10;0;49	93347;8	49146;0;0;0;
$GPXUP;3637;08:59:11;0;49	93347;8	49146;0;0;0;
$GPXUP;3637;08:59:12;0;49	93347;8	49146;0;0;0;
$GPXUP;3637;08:59:13;0;49	93347;8	49146;0;0;0;
$GPXUP;3637;08:59:14;0;49	93347;8	49146;0;0;0;
$GPXUP;3637;08:59:15;0;49	93347;8	49146;0;0;0;
$GPXUP;3637;08:59:16;0;49	93347;8	49146;0;0;0;
$GPXUP;3637;08:59:17;0;49	93347;8	49146;0;0;0;
$GPXUP;3637;08:59:18;0;49	93347;8	49146;0;0;0;
$GPXUP;3637;08:59:19;0;49	93347;8	49146;0;0;0;
$GPXUP;3637;08:59:20;0;49	93347;8	49146;0;0;0;
$GPXUP;3637;08:59:21;0;49	93347;8	49146;0;0;0;
$GPXUP;3637;08:59:22;0;49	93347;8	49146;0;0;0;
$GPXUP;3637;08:59:23;0;49	93347;8	49146;0;0;0;
$GPXUP;3637;08:59:24;0;49	93347;8	49146;0;0;0;
$GPXUP;3637;08:59:25;0;49	93347;8	49146;0;0;0;
$GPXUP;3637;08:59:26;0;49	93347;8	49146;0;0;0;
$GPXUP;3637;08:59:27;0;49	93347;8	49146;0;0;0;
$GPXUP;3637;08:59:28;0;49	93347;8	49146;0;0;0;
$GPXUP;3637;08:59:29;0;49	93347;8	49146;0;0;0;
$GPXUP;3637;08:59:30;0;49	93347;8	49146;0;0;0;
$GPXUP;3637;08:59:31;0;49	93347;8	49146;0;0;0;
$GPXUP;3637;08:59:32;0;49	93347;8	49146;0;0;0;
$GPXUP;3637;08:59:33;0;49	93347;8	49146;0;0;0;
$GPXUP;3637;08:59:34;0;49	93347;8	49146;0;0;0;
$GPXUP;3637;08:59:35;0;49	93347;8	49146;0;0;0;
$GPXUP;3637;08:59:36;0;49	93347;8	49146;0;0;0;
$GPXUP;3637;08:59:37;0;49	93347;8	49146;0;0;0;
$GPXUP;3637;08:59:38;0;49	93347;8	49146;0;0;0;
$GPXUP;3637;08:59:39;0;49	93347;8	49146;0;0;0;
$GPXUP;3637;08:59:40;0;49	93347;8	49146;0;0;0;
$GPXUP;3637;08:59:41;0;49	93347;8	49146;0;0;0;
$GPXUP;3637;08:59:42;0;49	93347;8	49146;0;0;0;
$GPXUP;3637;08:59:43;0;49	93347;8	49146;0;0;0;
$GPXUP;3637;08:59:44;0;49	93347;8	49146;0;0;0;
$GPXUP;3637;08:59:45;0;49	93347;8	49146;0;0;0;
$GPXUP;3637;08:59:46;0;49	93347;8	49146;0;0;0;
$GPXUP;3637;08:59:47;0;49	93347;8	49146;0;0;0;
$GPXUP;3637;08:59:48;0;49	93347;8	49146;0;0;0;
$GPXUP;3637;08:59:49;0;49	93347;8	49146;0;0;0;
$GPXUP;3637;08:59:50;0;49	93347;8	49146;0;0;0;
$GPXUP;3637;08:59:51;0;49	93347;8	49146;0;0;0;
$GPXUP;3637;08:59:52;0;49	93347;8	49146;0;0;0;
$GPXUP;3637;08:59:53;0;49	93347;8	49146;0;0;0;
$GPXUP;3637;08:59:54;0;49	93347;8	49146;0;0;0;
$GPXUP;3637;08:59:55;0;49	93347;8	49146;0;0;0;
$GPXUP;3637;08:59:56;0;49	93347;8	49146;0;0;0;
$GPXUP;3637;08:59:57;0;49	93347;8	49146;0;0;0;
$GPXUP;3637;08:59:58;0;49	93347;8	49146;0;0;0;
$GPXUP;3637;08:59:59;0;49	93347;8	49146;0;0;0;
$GPXUP;3637;09:00:00;0;49	93347;8	49146;0;0;0;
$GPXUP;3637;09:00:01;0;49	93347;8	49146;0;0;0;
$GPXUP;3637;09:00:02;0;49	93347;8	49146;0;0;0;
$GPXUP;3637;09:00:03;0;49	93347;8	49146;0;0;0;
$GPXUP;3637;09:00:04;0;49	93347;8	49146;0;0;0;
$GPXUP;3637;09:00:05;0;49	93347;8	49146;0;0;0;
$GPXUP;3637;09:00:06;0;49	93347;8	49146;0;0;0;
$GPXUP;3637;09:00:07;0;49	93347;8	49146;0;0;0;
$GPXUP;3637;09:00:08;0;49	93347;8	49146;0;0;0;
$GPXUP;3637;09:00:09;0;49	93347;8	49146;0;0;0;
$GPXUP;3637;09:00:10;0;49	93347;8	49146;0;0;0;
$GPXUP;3637;09:00:11;0;49	93347;8	49146;0;0;0;
$GPXUP;3637;09:00:12;0;49	93347;8	49146;0;0;0;
$GPXUP;3637;09:00:13;0;49	93347;8	49146;0;0;0;
$GPXUP;3637;09:00:14;0;49	93347;8	49146;0;0;0;
$GPXUP;3637;09:00:15;0;49	93347;8	49146;0;0;0;
$GPXUP;3637;09:00:16;0;49	93347;8	49146;0;0;0;
$GPXUP;3637;09:00:17;0;49	93347;8	49146;0;0;0;
$GPXUP;3637;09:00:18;0;49	93347;8	49146;0;0;0;
$GPXUP;3637;09:00:19;0;49	93347;8	49146;0;0;0;
$GPXUP;3637;09:00:20;0;49	93347;8	49146;0;0;0;
$GPXUP;3637;09:00:21;0;49	93347;8	49146;0;0;0;
$GPXUP;3637;09:00:22;0;49	93347;8	49146;0;0;0;
$GPXUP;3637;09:00:23;0;49	93347;8	49146;0;0;0;
$GPXUP;3637;09:00:24;0;49	93347;8	49146;0;0;0;
$GPXUP;3637;09:00:25;0;49	93347;8	49146;0;0;0;
$GPXUP;3637;09:00:26;0;49	93347;8	49146;0;0;0;
$GPXUP;3637;09:00:27;0;49	93347;8	49146;0;0;0;
$GPXUP;3637;09:00:28;0;49	93347;8	49146;0;0;0;
$GPXUP;3637;09:00:29;0;49	93347;8	49146;0;0;0;
$GPXUP;3637;09:00:30;0;49	93347;8	49146;0;0;0;
$GPXUP;3637;09:00:31;0;49	93347;8	49146;0;0;0;
$GPXUP;3637;09:00:32;0;49	93347;8	49146;0;0;0;
$GPXUP;3637;09:00:33;0;49	93347;8	49146;0;0;0;
$GPXUP;3637;09:00:34;0;49	93347;8	49146;0;0;0;
$GPXUP;3637;09:00:35;0;49	93347;8	49146;0;0;0;
$GPXUP;3637;09:00:36;0;49	93347;8	49146;0;0;0;
$GPXUP;3637;09:00:37;0;49	93347;8	49146;0;0;0;
$GPXUP;3637;09:00:38;0;49	93347;8	49146;0;0;0;
$GPXUP;3637;09:00:39;0;49	93347;8	49146;0;0;0;
$GPXUP;3637;09:00:40;0;49	93347;8	49146;0;0;0;
$GPXUP;3637;09:00:41;0;49	93347;8	49146;0;0;0;
$GPXUP;3637;09:00:42;0;49	93347;8	49146;0;0;0;
$GPXUP;3637;09:00:43;0;49	93347;8	49146;0;0;0;
$GPXUP;3637;09:00:44;0;49	93347;8	49146;0;0;0;
$GPXUP;3637;09:00:45;0;49	93347;8	49146;0;0;0;
$GPXUP;3637;09:00:46;0;49	93347;8	49146;0;0;0;
$GPXUP;3637;09:00:47;0;49	93347;8	49146;0;0;0;
$GPXUP;3637;09:00:48;0;49	93347;8	49146;0;0;0;
$GPXUP;3637;09:00:49;0;49	93347;8	49146;0;0;0;
$GPXUP;3637;09:00:50;0;49	93347;8	49146;0;0;0;
$GPXUP;3637;09:00:51;0;49	93347;8	49146;0;0;0;
$GPXUP;3637;09:00:52;0;49	93347;8	49146;0;0;0;
$GPXUP;3637;09:00:53;0;49	93347;8	49146;0;0;0;
$GPXUP;3637;09:00:54;0;49	93347;8	49146;0;0;0;
$GPXUP;3637;09:00:55;0;49	93347;8	49146;0;0;0;
$GPXUP;3637;09:00:56;0;49	93347;8	49146;0;0;0;
$GPXUP;3637;09:00:57;0;49	93347;8	49146;0;0;0;
$GPXUP;3637;09:00:58;0;49	93347;8	49146;0;0;0;
$GPXUP;3637;09:00:59;0;49	93347;8	49146;0;0;0;
$GPXUP;3637;09:01:00;0;49	93347;8	49146;0;0;0;
$GPXUP;3637;09:01:01;0;49	93347;8	49146;0;0;0;
$GPXUP;3637;09:01:02;0;49	93347;8	49146;0;0;0;
$GPXUP;3637;09:01:03;0;49	93347;8	49146;0;0;0;
$GPXUP;3637;09:01:04;0;49	93347;8	49146;0;0;0;
$GPXUP;3637;09:01:05;0;49	93347;8	49146;0;0;0;
$GPXUP;3637;09:01:11;6;49	93347;8	49146;0;0;0;
$GPXUP;3637;09:01:12;0;49	93347;8	49146;0;0;0;
$GPXUP;3637;09:01:13;0;49	93347;8	49146;0;0;0;
$GPXUP;3637;09:01:14;0;49	93347;8	49146;0;0;0;
$GPXUP;3637;09:01:15;0;49	93347;8	49146;0;0;0;
$GPXUP;3637;09:01:16;0;49	93347;8	49146;0;0;0;
$GPXUP;3637;09:01:17;0;49	93347;8	49146;0;0;0;
$GPXUP;3637;09:01:18;0;49	93347;8	49146;0;0;0;
$GPXUP;3637;09:01:19;0;49	93347;8	49146;0;0;0;
$GPXUP;3637;09:01:20;0;49	93347;8	49146;0;0;0;
$GPXUP;3637;09:01:21;0;49	93347;8	49146;0;0;0;
$GPXUP;3637;09:01:22;0;49	93347;8	49146;0;0;0;
$GPXUP;3637;09:01:23;0;49	93347;8	49146;0;0;0;
$GPXUP;3637;09:01:24;0;49	93347;8	49146;0;0;0;
$GPXUP;3637;09:01:25;0;49	93347;8	49146;0;0;0;
$GPXUP;3637;09:01:26;0;49	93347;8	49146;0;0;0;
$GPXUP;3637;09:01:27;0;49	93347;8	49146;0;0;0;
$GPXUP;3637;09:01:28;0;49	93347;8	49146;0;0;0;
$GPXUP;3637;09:01:29;0;49	93347;8	49146;0;0;0;
$GPXUP;3637;09:01:30;0;49	93347;8	49146;0;0;0;
$GPXUP;3637;09:01:31;0;49	93347;8	49146;0;0;0;
$GPXUP;3637;09:01:32;0;49	93347;8	49146;0;0;0;
$GPXUP;3637;09:01:33;0;49	93347;8	49146;0;0;0;
$GPXUP;3637;09:01:34;0;49	93347;8	49146;0;0;0;
$GPXUP;3637;09:01:35;0;49	93347;8	49146;0;0;0;
$GPXUP;3637;09:01:36;0;49	93347;8	49146;0;0;0;
$GPXUP;3637;09:01:37;0;49	93347;8	49146;0;0;0;
$GPXUP;3637;09:01:38;0;49	93347;8	49146;0;0;0;
$GPXUP;3637;09:01:39;0;49	93347;8	49146;0;0;0;
$GPXUP;3637;09:01:40;0;49	93347;8	49146;0;0;0;
$GPXUP;3637;09:01:41;0;49	93347;8	49146;0;0;0;
$GPXUP;3637;09:01:42;0;49	93347;8	49146;0;0;0;
$GPXUP;3637;09:01:43;0;49	93347;8	49146;0;0;0;
$GPXUP;3637;09:01:44;0;49	93347;8	49146;0;0;0;
$GPXUP;3637;09:01:45;0;49	93347;8	49146;0;0;0;
$GPXUP;3637;09:01:46;0;49	93347;8	49146;0;0;0;
$GPXUP;3637;09:01:47;0;49	93347;8	49146;0;0;0;
$GPXUP;3637;09:01:48;0;49	93347;8	49146;0;0;0;
$GPXUP;3637;09:01:49;0;49	93347;8	49146;0;0;0;
$GPXUP;3637;09:01:50;0;49	93347;8	49146;0;0;0;
$GPXUP;3637;09:01:51;0;49	93347;8	49146;0;0;0;
$GPXUP;3637;09:01:52;0;49	93347;8	49146;0;0;0;
$GPXUP;3637;09:01:53;0;49	93347;8	49146;0;0;0;
$GPXUP;3637;09:01:54;0;49	93347;8	49146;0;0;0;
$GPXUP;3637;09:01:55;0;49	93347;8	49146;0;0;0;
$GPXUP;3637;09:01:56;0;49	93347;8	49146;0;0;0;
$GPXUP;3637;09:01:57;0;49	93347;8	49146;0;0;0;
$GPXUP;3637;09:01:58;0;49	93347;8	49146;0;0;0;
$GPXUP;3637;09:01:59;0;49	93347;8	49146;0;0;0;
$GPXUP;3637;09:02:00;0;49	93347;8	49146;0;0;0;
$GPXUP;3637;09:02:01;0;49	93347;8	49146;0;0;0;
$GPXUP;3637;09:02:02;0;49	93347;8	49146;0;0;0;
$GPXUP;3637;09:02:03;0;49	93347;8	49146;0;0;0;
$GPXUP;3637;09:02:04;0;49	93347;8	49146;0;0;0;
$GPXUP;3637;09:02:05;0;49	93347;8	49146;0;0;0;
$GPXUP;3637;09:02:06;0;49	93347;8	49146;0;0;0;
$GPXUP;3637;09:02:07;0;49	93347;8	49146;0;0;0;
$GPXUP;3637;09:02:08;0;49	93347;8	49146;0;0;0;
$GPXUP;3637;09:02:09;0;49	93347;8	49146;0;0;0;
$GPXUP;3637;09:02:10;0;49	93347;8	49146;0;0;0;
$GPXUP;3637;09:02:11;0;49	93347;8	49146;0;0;0;
$GPXUP;3637;09:02:12;0;49	93347;8	49146;0;0;0;
$GPXUP;3637;09:02:13;0;49	93347;8	49146;0;0;0;
$GPXUP;3637;09:02:14;0;49	93347;8	49146;0;0;0;
$GPXUP;3637;09:02:15;0;49	93347;8	49146;0;0;0;
$GPXUP;3637;09:02:16;0;49	93347;8	49146;0;0;0;
$GPXUP;3637;09:02:17;0;49	93347;8	49146;0;0;0;
$GPXUP;3637;09:02:18;0;49	93347;8	49146;0;0;0;
$GPXUP;3637;09:02:19;0;49	93347;8	49146;0;0;0;
$GPXUP;3637;09:02:20;0;49	93347;8	49146;0;0;0;
$GPXUP;3637;09:02:21;0;49	93347;8	49146;0;0;0;
$GPXUP;3637;09:02:22;0;49	93347;8	49146;0;0;0;
$GPXUP;3637;09:02:23;0;49	93347;8	49146;0;0;0;
$GPXUP;3637;09:02:24;0;49	93347;8	49146;0;0;0;
$GPXUP;3637;09:02:25;0;49	93347;8	49146;0;0;0;
$GPXUP;3637;09:02:26;0;49	93347;8	49146;0;0;0;
$GPXUP;3637;09:02:27;0;49	93347;8	49146;0;0;0;
$GPXUP;3637;09:02:28;0;49	93347;8	49146;0;0;0;
$GPXUP;3637;09:02:29;0;49	93347;8	49146;0;0;0;
$GPXUP;3637;09:02:30;0;49	93347;8	49146;0;0;0;
$GPXUP;3637;09:02:31;0;49	93347;8	49146;0;0;0;
$GPXUP;3637;09:02:32;0;49	93347;8	49146;0;0;0;
$GPXUP;3637;09:02:33;0;49	93347;8	49146;0;0;0;
$GPXUP;3637;09:02:34;0;49	93347;8	49146;0;0;0;
$GPXUP;3637;09:02:35;0;49	93347;8	49146;0;0;0;
$GPXUP;3637;09:02:36;0;49	93347;8	49146;0;0;0;
$GPXUP;3637;09:02:37;0;49	93347;8	49146;0;0;0;
$GPXUP;3637;09:02:38;0;49	93347;8	49146;0;0;0;
$GPXUP;3637;09:02:39;0;49	93347;8	49146;0;0;0;
$GPXUP;3637;09:02:40;0;49	93347;8	49146;0;0;0;
$GPXUP;3637;09:02:41;0;49	93347;8	49146;0;0;0;
$GPXUP;3637;09:02:42;0;49	93347;8	49146;0;0;0;
$GPXUP;3637;09:02:43;0;49	93347;8	49146;0;0;0;
$GPXUP;3637;09:02:44;0;49	93347;8	49146;0;0;0;
$GPXUP;3637;09:02:45;0;49	93347;8	49146;0;0;0;
$GPXUP;3637;09:02:46;0;49	93347;8	49146;0;0;0;
$GPXUP;3637;09:02:47;0;49	93347;8	49146;0;0;0;
$GPXUP;3637;09:02:48;0;49	93347;8	49146;0;0;0;
$GPXUP;3637;09:02:49;0;49	93347;8	49146;0;0;0;
$GPXUP;3637;09:02:50;0;49	93347;8	49146;0;0;0;
$GPXUP;3637;09:02:51;0;49	93347;8	49146;0;0;0;
$GPXUP;3637;09:02:52;0;49	93347;8	49146;0;0;0;
$GPXUP;3637;09:02:53;0;49	93347;8	49146;0;0;0;
$GPXUP;3637;09:02:54;0;49	93347;8	49146;0;0;0;
$GPXUP;3637;09:02:55;0;49	93347;8	49146;0;0;0;
$GPXUP;3637;09:02:56;0;49	93347;8	49146;0;0;0;
$GPXUP;3637;09:02:57;0;49	93347;8	49146;0;0;0;
$GPXUP;3637;09:02:58;0;49	93347;8	49146;0;0;0;
$GPXUP;3637;09:02:59;0;49	93347;8	49146;0;0;0;
$GPXUP;3637;09:03:00;0;49	93347;8	49146;0;0;0;
$GPXUP;3637;09:03:01;0;49	93347;8	49146;0;0;0;
$GPXUP;3637;09:03:02;0;49	93347;8	49146;0;0;0;
$GPXUP;3637;09:03:03;0;49	93347;8	49146;0;0;0;
$GPXUP;3637;09:03:04;0;49	93347;8	49146;0;0;0;
$GPXUP;3637;09:03:05;0;49	93347;8	49146;0;0;0;
$GPXUP;3637;09:03:06;0;49	93347;8	49146;0;0;0;
$GPXUP;3637;09:03:07;0;49	93347;8	49146;0;0;0;
$GPXUP;3637;09:03:08;0;49	93347;8	49146;0;0;0;
$GPXUP;3637;09:03:09;0;49	93347;8	49146;0;0;0;
$GPXUP;3637;09:03:10;0;49	93347;8	49146;0;0;0;
$GPXUP;3637;09:03:11;0;49	93347;8	49146;0;0;0;
$GPXUP;3637;09:03:12;0;49	93347;8	49146;0;0;0;
$GPXUP;3637;09:03:13;0;49	93347;8	49146;0;0;0;
$GPXUP;3637;09:03:14;0;49	93347;8	49146;0;0;0;
$GPXUP;3637;09:03:15;0;49	93347;8	49146;0;0;0;
$GPXUP;3637;09:03:16;0;49	93347;8	49146;0;0;0;
$GPXUP;3637;09:03:17;0;49	93347;8	49146;0;0;0;
$GPXUP;3637;09:03:18;0;49	93347;8	49146;0;0;0;
$GPXUP;3637;09:03:19;0;49	93347;8	49146;0;0;0;
$GPXUP;3637;09:03:20;0;49	93347;8	49146;0;0;0;
$GPXUP;3637;09:03:21;0;49	93347;8	49146;0;0;0;
$GPXUP;3637;09:03:22;0;49	93347;8	49146;0;0;0;
$GPXUP;3637;09:03:23;0;49	93347;8	49146;0;0;0;
$GPXUP;3637;09:03:24;0;49	93347;8	49146;0;0;0;
$GPXUP;3637;09:03:25;0;49	93347;8	49146;0;0;0;
$GPXUP;3637;09:03:26;0;49	93347;8	49146;0;0;0;
$GPXUP;3637;09:03:27;0;49	93347;8	49146;0;0;0;
$GPXUP;3637;09:03:28;0;49	93347;8	49146;0;0;0;
$GPXUP;3637;09:03:29;0;49	93347;8	49146;0;0;0;
$GPXUP;3637;09:03:30;0;49	93347;8	49146;0;0;0;
$GPXUP;3637;09:03:31;0;49	93347;8	49146;0;0;0;
$GPXUP;3637;09:03:32;0;49	93347;8	49146;0;0;0;
$GPXUP;3637;09:03:33;0;49	93347;8	49146;0;0;0;
$GPXUP;3637;09:03:34;0;49	93347;8	49146;0;0;0;
$GPXUP;3637;09:03:35;0;49	93347;8	49146;0;0;0;
$GPXUP;3637;09:03:36;0;49	93347;8	49146;0;0;0;
$GPXUP;3637;09:03:37;0;49	93347;8	49146;0;0;0;
$GPXUP;3637;09:03:38;0;49	93347;8	49146;0;0;0;
$GPXUP;3637;09:03:39;0;49	93347;8	49146;0;0;0;
$GPXUP;3637;09:03:40;0;49	93347;8	49146;0;0;0;
$GPXUP;3637;09:03:41;0;49	93347;8	49146;0;0;0;
$GPXUP;3637;09:03:42;0;49	93347;8	49146;0;0;0;
$GPXUP;3637;09:03:43;0;49	93347;8	49146;0;0;0;
$GPXUP;3637;09:03:44;0;49	93347;8	49146;0;0;0;
$GPXUP;3637;09:03:45;0;49	93347;8	49146;0;0;0;
$GPXUP;3637;09:03:46;0;49	93347;8	49146;0;0;0;
$GPXUP;3637;09:03:47;0;49	93347;8	49146;0;0;0;
$GPXUP;3637;09:03:48;0;49	93347;8	49146;0;0;0;
$GPXUP;3637;09:03:49;0;49	93347;8	49146;0;0;0;
$GPXUP;3637;09:03:50;0;49	93347;8	49146;0;0;0;
$GPXUP;3637;09:03:51;0;49	93347;8	49146;0;0;0;
$GPXUP;3637;09:03:52;0;49	93347;8	49146;0;0;0;
$GPXUP;3637;09:03:53;0;49	93347;8	49146;0;0;0;
$GPXUP;3637;09:03:54;0;49	93347;8	49146;0;0;0;
$GPXUP;3637;09:03:55;0;49	93347;8	49146;0;0;0;
$GPXUP;3637;09:03:56;0;49	93347;8	49146;0;0;0;
$GPXUP;3637;09:03:57;0;49	93343;8	49146;0;0;8;
$GPXUP;3637;09:03:58;0;49	93341;8	49151;0;0;19;
$GPXUP;3637;09:03:59;0;49	93338;8	49162;0;0;29;
$GPXUP;3637;09:04:00;0;49	93336;8	49176;0;0;36;
$GPXUP;3637;09:04:01;0;49	9333;8	4919;0;0;39;
$GPXUP;3637;09:04:02;0;49	93323;8	49202;0;0;44;
$GPXUP;3637;09:04:03;0;49	93315;8	49215;0;0;43;
$GPXUP;3637;09:04:04;0;49	93309;8	49229;0;0;44;
$GPXUP;3637;09:04:05;0;49	93305;8	49244;0;0;40;
$GPXUP;3637;09:04:06;0;49	93303;8	49259;0;0;35;
$GPXUP;3637;09:04:07;0;49	93303;8	49272;0;0;32;
$GPXUP;3637;09:04:08;0;49	93303;8	49286;0;0;34;
$GPXUP;3637;09:04:09;0;49	93302;8	49299;0;0;36;
$GPXUP;3637;09:04:10;0;49	93303;8	49312;0;0;33;
$GPXUP;3637;09:04:11;0;49	93307;8	49323;0;0;31;
$GPXUP;3637;09:04:12;0;49	93316;8	4933;0;0;36;
$GPXUP;3637;09:04:13;0;49	93328;8	49332;0;0;45;
$GPXUP;3637;09:04:14;0;49	93342;8	4933;0;0;54;
$GPXUP;3637;09:04:15;0;49	93357;8	49322;0;0;61;
$GPXUP;3637;09:04:16;0;49	93372;8	49314;0;0;61;
$GPXUP;3637;09:04:17;0;49	93387;8	49307;0;0;58;
$GPXUP;3637;09:04:18;0;49	93402;8	49303;0;0;55;
$GPXUP;3637;09:04:19;0;49	93416;8	49303;0;0;53;
$GPXUP;3637;09:04:20;0;49	93428;8	49307;0;0;51;
$GPXUP;3637;09:04:21;0;49	9344;8	49315;0;0;50;
$GPXUP;3637;09:04:22;0;49	93451;8	49326;0;0;50;
$GPXUP;3637;09:04:23;0;49	9346;8	49339;0;0;50;
$GPXUP;3637;09:04:24;0;49	93468;8	49354;0;0;49;
$GPXUP;3637;09:04:25;0;49	93476;8	49368;0;0;45;
$GPXUP;3637;09:04:26;0;49	93485;8	49377;0;0;45;
$GPXUP;3637;09:04:27;0;49	93496;8	49383;0;0;46;
$GPXUP;3637;09:04:28;0;49	93507;8	49388;0;0;47;
$GPXUP;3637;09:04:29;0;49	93519;8	49391;0;0;50;
$GPXUP;3637;09:04:30;0;49	93532;8	49391;0;0;54;
$GPXUP;3637;09:04:31;0;49	93545;8	49391;0;0;52;
$GPXUP;3637;09:04:32;0;49	93558;8	49393;0;0;51;
$GPXUP;3637;09:04:33;0;49	9357;8	49397;0;0;51;
$GPXUP;3637;09:04:34;0;49	93582;8	49405;0;0;53;
$GPXUP;3637;09:04:35;0;49	93594;8	49414;0;0;51;
$GPXUP;3637;09:04:36;0;49	93606;8	4942;0;0;51;
$GPXUP;3637;09:04:37;0;49	93619;8	4942;0;0;51;
$GPXUP;3637;09:04:38;0;49	93631;8	49418;0;0;48;
$GPXUP;3637;09:04:39;0;49	93643;8	49418;0;0;47;
$GPXUP;3637;09:04:40;0;49	93654;8	49417;0;0;47;
$GPXUP;3637;09:04:41;0;49	93666;8	49412;0;0;48;
$GPXUP;3637;09:04:42;0;49	93677;8	49402;0;0;51;
$GPXUP;3637;09:04:43;0;49	93686;8	49388;0;0;54;
$GPXUP;3637;09:04:44;0;49	93696;8	49372;0;0;56;
$GPXUP;3637;09:04:45;0;49	93708;8	4936;0;0;55;
$GPXUP;3637;09:04:46;0;49	93721;8	49354;0;0;52;
$GPXUP;3637;09:04:47;0;49	93733;8	49349;0;0;49;
$GPXUP;3637;09:04:48;0;49	93745;8	49343;0;0;49;
$GPXUP;3637;09:04:49;0;49	93755;8	49332;0;0;53;
$GPXUP;3637;09:04:50;0;49	93766;8	49318;0;0;55;
$GPXUP;3637;09:04:51;0;49	93775;8	49301;0;0;61;
$GPXUP;3637;09:04:52;0;49	93783;8	49279;0;0;64;
$GPXUP;3637;09:04:53;0;49	93788;8	49255;0;0;66;
$GPXUP;3637;09:04:54;0;49	9379;8	49229;0;0;66;
$GPXUP;3637;09:04:55;0;49	93793;8	49204;0;0;63;
$GPXUP;3637;09:04:56;0;49	93799;8	49183;0;0;58;
$GPXUP;3637;09:04:57;0;49	93809;8	49168;0;0;53;
$GPXUP;3637;09:04:58;0;49	93821;8	49164;0;0;50;
$GPXUP;3637;09:04:59;0;49	93833;8	49165;0;0;46;
$GPXUP;3637;09:05:00;0;49	93844;8	49167;0;0;45;
$GPXUP;3637;09:05:01;0;49	93856;8	49168;0;0;45;
$GPXUP;3637;09:05:02;0;49	93867;8	49168;0;0;47;
$GPXUP;3637;09:05:03;0;49	93879;8	49169;0;0;49;
$GPXUP;3637;09:05:04;0;49	93891;8	49169;0;0;49;
$GPXUP;3637;09:05:05;0;49	93903;8	49166;0;0;48;
$GPXUP;3637;09:05:06;0;49	93914;8	49158;0;0;48;
$GPXUP;3637;09:05:07;0;49	93922;8	49143;0;0;55;
$GPXUP;3637;09:05:08;0;49	9393;8	49125;0;0;56;
$GPXUP;3637;09:05:09;0;49	93938;8	49108;0;0;52;
$GPXUP;3637;09:05:10;0;49	93943;8	4909;0;0;53;
$GPXUP;3637;09:05:11;0;49	93944;8	49067;0;0;65;
$GPXUP;3637;09:05:12;0;49	93942;8	49041;0;0;69;
$GPXUP;3637;09:05:13;0;49	93942;8	49014;0;0;66;
$GPXUP;3637;09:05:14;0;49	93942;8	48989;0;0;66;
$GPXUP;3637;09:05:15;0;49	93943;8	48962;0;0;70;
$GPXUP;3637;09:05:16;0;49	93945;8	48936;0;0;65;
$GPXUP;3637;09:05:17;0;49	93951;8	48915;0;0;56;
$GPXUP;3637;09:05:18;0;49	9396;8	48899;0;0;53;
$GPXUP;3637;09:05:19;0;49	9397;8	48884;0;0;55;
$GPXUP;3637;09:05:20;0;49	93977;8	48865;0;0;59;
$GPXUP;3637;09:05:21;0;49	9398;8	48842;0;0;65;
$GPXUP;3637;09:05:22;0;49	93983;8	48817;0;0;63;
$GPXUP;3637;09:05:23;0;49	93986;8	48793;0;0;62;
$GPXUP;3637;09:05:24;0;49	93991;8	4877;0;0;60;
$GPXUP;3637;09:05:25;0;49	93997;8	48748;0;0;61;
$GPXUP;3637;09:05:26;0;49	94002;8	48726;0;0;65;
$GPXUP;3637;09:05:27;0;49	94004;8	487;0;0;66;
$GPXUP;3637;09:05:28;0;49	94006;8	48675;0;0;64;
$GPXUP;3637;09:05:29;0;49	94011;8	48654;0;0;56;
$GPXUP;3637;09:05:30;0;49	94021;8	4864;0;0;54;
$GPXUP;3637;09:05:31;0;49	94033;8	48632;0;0;50;
$GPXUP;3637;09:05:32;0;49	94045;8	4863;0;0;48;
$GPXUP;3637;09:05:33;0;49	94058;8	48628;0;0;48;
$GPXUP;3637;09:05:34;0;49	94069;8	48624;0;0;49;
$GPXUP;3637;09:05:35;0;49	9408;8	48614;0;0;53;
$GPXUP;3637;09:05:36;0;49	9409;8	48599;0;0;62;
$GPXUP;3637;09:05:37;0;49	94099;8	48578;0;0;67;
$GPXUP;3637;09:05:38;0;49	94106;8	48555;0;0;66;
$GPXUP;3637;09:05:39;0;49	94113;8	48532;0;0;66;
$GPXUP;3637;09:05:40;0;49	9412;8	4851;0;0;65;
$GPXUP;3637;09:05:41;0;49	94128;8	48488;0;0;62;
$GPXUP;3637;09:05:42;0;49	94135;8	48466;0;0;65;
$GPXUP;3637;09:05:43;0;49	94142;8	48443;0;0;66;
$GPXUP;3637;09:05:44;0;49	94146;8	48418;0;0;66;
$GPXUP;3637;09:05:45;0;49	94149;8	48394;0;0;59;
$GPXUP;3637;09:05:46;0;49	94155;8	48374;0;0;54;
$GPXUP;3637;09:05:47;0;49	94163;8	48357;0;0;53;
$GPXUP;3637;09:05:48;0;49	94172;8	48341;0;0;59;
$GPXUP;3637;09:05:49;0;49	94181;8	4832;0;0;67;
$GPXUP;3637;09:05:50;0;49	94187;8	48295;0;0;74;
$GPXUP;3637;09:05:51;0;49	9419;8	48268;0;0;69;
$GPXUP;3637;09:05:52;0;49	94195;8	48243;0;0;64;
$GPXUP;3637;09:05:53;0;49	94202;8	48222;0;0;61;
$GPXUP;3637;09:05:54;0;49	94213;8	48205;0;0;60;
$GPXUP;3637;09:05:55;0;49	94224;8	48189;0;0;62;
$GPXUP;3637;09:05:56;0;49	94236;8	48175;0;0;56;
$GPXUP;3637;09:05:57;0;49	94248;8	48169;0;0;52;
$GPXUP;3637;09:05:58;0;49	94262;8	48168;0;0;53;
$GPXUP;3637;09:05:59;0;49	94275;8	48163;0;0;58;
$GPXUP;3637;09:06:00;0;49	94289;8	48154;0;0;63;
$GPXUP;3637;09:06:01;0;49	94303;8	48143;0;0;63;
$GPXUP;3637;09:06:02;0;49	94318;8	4814;0;0;58;
$GPXUP;3637;09:06:03;0;49	94331;8	48146;0;0;54;
$GPXUP;3637;09:06:04;0;49	94342;8	48158;0;0;54;
$GPXUP;3637;09:06:05;0;49	94354;8	48169;0;0;55;
$GPXUP;3637;09:06:06;0;49	94366;8	4818;0;0;55;
$GPXUP;3637;09:06:07;0;49	94377;8	48192;0;0;52;
$GPXUP;3637;09:06:08;0;49	94389;8	48204;0;0;57;
$GPXUP;3637;09:06:09;0;49	94401;8	48214;0;0;56;
$GPXUP;3637;09:06:10;0;49	94412;8	48224;0;0;43;
$GPXUP;3637;09:06:11;0;49	94415;8	48244;0;0;48;
$GPXUP;3637;09:06:12;0;49	94415;8	48264;0;0;50;
$GPXUP;3637;09:06:13;0;49	94412;8	48285;0;0;52;
$GPXUP;3637;09:06:14;0;49	94409;8	48306;0;0;53;
$GPXUP;3637;09:06:15;0;49	94408;8	48327;0;0;51;
$GPXUP;3637;09:06:16;0;49	94409;8	48347;0;0;49;
$GPXUP;3637;09:06:17;0;49	94414;8	48364;0;0;49;
$GPXUP;3637;09:06:18;0;49	94421;8	4838;0;0;51;
$GPXUP;3637;09:06:19;0;49	94429;8	48396;0;0;51;
$GPXUP;3637;09:06:20;0;49	94434;8	48414;0;0;49;
$GPXUP;3637;09:06:21;0;49	94435;8	48433;0;0;50;
$GPXUP;3637;09:06:22;0;49	94434;8	48453;0;0;50;
$GPXUP;3637;09:06:23;0;49	94431;8	48472;0;0;48;
$GPXUP;3637;09:06:24;0;49	94427;8	48489;0;0;44;
$GPXUP;3637;09:06:25;0;49	94421;8	48504;0;0;46;
$GPXUP;3637;09:06:26;0;49	94412;8	48516;0;0;46;
$GPXUP;3637;09:06:27;0;49	94402;8	48527;0;0;49;
$GPXUP;3637;09:06:28;0;49	94393;8	4854;0;0;51;
$GPXUP;3637;09:06:29;0;49	94384;8	48554;0;0;51;
$GPXUP;3637;09:06:30;0;49	9438;8	48573;0;0;50;
$GPXUP;3637;09:06:31;0;49	94379;8	48591;0;0;45;
$GPXUP;3637;09:06:32;0;49	94384;8	48607;0;0;40;
$GPXUP;3637;09:06:33;0;49	94395;8	48618;0;0;45;
$GPXUP;3637;09:06:34;0;49	94408;8	48624;0;0;50;
$GPXUP;3637;09:06:35;0;49	94421;8	48628;0;0;50;
$GPXUP;3637;09:06:36;0;49	94434;8	48631;0;0;50;
$GPXUP;3637;09:06:37;0;49	94446;8	48635;0;0;46;
$GPXUP;3637;09:06:38;0;49	94457;8	48641;0;0;45;
$GPXUP;3637;09:06:39;0;49	94467;8	4865;0;0;45;
$GPXUP;3637;09:06:40;0;49	94475;8	48663;0;0;46;
$GPXUP;3637;09:06:41;0;49	94484;8	48676;0;0;48;
$GPXUP;3637;09:06:42;0;49	94494;8	48685;0;0;50;
$GPXUP;3637;09:06:43;0;49	94506;8	48692;0;0;50;
$GPXUP;3637;09:06:44;0;49	94518;8	48699;0;0;50;
$GPXUP;3637;09:06:45;0;49	9453;8	48704;0;0;52;
$GPXUP;3637;09:06:46;0;49	94544;8	48703;0;0;55;
$GPXUP;3637;09:06:47;0;49	94556;8	48695;0;0;55;
$GPXUP;3637;09:06:48;0;49	94567;8	48678;0;0;59;
$GPXUP;3637;09:06:49;0;49	94574;8	48654;0;0;64;
$GPXUP;3637;09:06:50;0;49	94577;8	48628;0;0;67;
$GPXUP;3637;09:06:51;0;49	94575;8	486;0;0;67;
$GPXUP;3637;09:06:52;0;49	94573;8	48573;0;0;66;
$GPXUP;3637;09:06:53;0;49	94572;8	48547;0;0;64;
$GPXUP;3637;09:06:54;0;49	94573;8	48522;0;0;62;
$GPXUP;3637;09:06:55;0;49	94573;8	48497;0;0;62;
$GPXUP;3637;09:06:56;0;49	9457;8	48473;0;0;65;
$GPXUP;3637;09:06:57;0;49	94563;8	48448;0;0;68;
$GPXUP;3637;09:06:58;0;49	94556;8	48424;0;0;69;
$GPXUP;3637;09:06:59;0;49	94548;8	484;0;0;63;
$GPXUP;3637;09:07:00;0;49	94541;8	48377;0;0;66;
$GPXUP;3637;09:07:01;0;49	94532;8	48356;0;0;64;
$GPXUP;3637;09:07:02;0;49	94521;8	48337;0;0;65;
$GPXUP;3637;09:07:03;0;49	94514;8	48314;0;0;68;
$GPXUP;3637;09:07:04;0;49	94514;8	48288;0;0;67;
$GPXUP;3637;09:07:05;0;49	9452;8	48263;0;0;72;
$GPXUP;3637;09:07:06;0;49	94527;8	48238;0;0;72;
$GPXUP;3637;09:07:07;0;49	94537;8	48214;0;0;72;
$GPXUP;3637;09:07:08;0;49	94551;8	48198;0;0;69;
$GPXUP;3637;09:07:09;0;49	94566;8	48188;0;0;63;
$GPXUP;3637;09:07:10;0;49	94581;8	48181;0;0;58;
$GPXUP;3637;09:07:11;0;49	94596;8	48172;0;0;65;
$GPXUP;3637;09:07:12;0;49	94608;8	48156;0;0;66;
$GPXUP;3637;09:07:13;0;49	94616;8	48135;0;0;63;
$GPXUP;3637;09:07:14;0;49	94625;8	48115;0;0;58;
$GPXUP;3637;09:07:15;0;49	94635;8	48098;0;0;54;
$GPXUP;3637;09:07:16;0;49	94644;8	48081;0;0;55;
$GPXUP;3637;09:07:17;0;49	94652;8	48064;0;0;57;
$GPXUP;3637;09:07:18;0;49	94658;8	48044;0;0;58;
$GPXUP;3637;09:07:19;0;49	94663;8	48022;0;0;60;
$GPXUP;3637;09:07:20;0;49	94667;8	47998;0;0;65;
$GPXUP;3637;09:07:21;0;49	94669;8	47973;0;0;66;
$GPXUP;3637;09:07:22;0;49	94671;8	47947;0;0;64;
$GPXUP;3637;09:07:23;0;49	94673;8	47922;0;0;63;
$GPXUP;3637;09:07:24;0;49	94674;8	47898;0;0;63;
$GPXUP;3637;09:07:25;0;49	94673;8	47873;0;0;62;
$GPXUP;3637;09:07:26;0;49	94671;8	4785;0;0;60;
$GPXUP;3637;09:07:27;0;49	9467;8	47826;0;0;59;
$GPXUP;3637;09:07:28;0;49	94672;8	47803;0;0;60;
$GPXUP;3637;09:07:29;0;49	94676;8	4778;0;0;64;
$GPXUP;3637;09:07:30;0;49	94681;8	47756;0;0;66;
$GPXUP;3637;09:07:31;0;49	94685;8	47732;0;0;65;
$GPXUP;3637;09:07:32;0;49	9469;8	47708;0;0;65;
$GPXUP;3637;09:07:33;0;49	94696;8	47684;0;0;65;
$GPXUP;3637;09:07:34;0;49	94698;8	4766;0;0;66;
$GPXUP;3637;09:07:35;0;49	94695;8	47634;0;0;66;
$GPXUP;3637;09:07:36;0;49	9469;8	47609;0;0;66;
$GPXUP;3637;09:07:37;0;49	94684;8	47584;0;0;69;
$GPXUP;3637;09:07:38;0;49	94675;8	47562;0;0;71;
$GPXUP;3637;09:07:39;0;49	94662;8	47543;0;0;68;
$GPXUP;3637;09:07:40;0;49	94648;8	4753;0;0;63;
$GPXUP;3637;09:07:41;0;49	94634;8	4752;0;0;59;
$GPXUP;3637;09:07:42;0;49	94621;8	47511;0;0;57;
$GPXUP;3637;09:07:43;0;49	94611;8	47495;0;0;59;
$GPXUP;3637;09:07:44;0;49	94606;8	47472;0;0;65;
$GPXUP;3637;09:07:45;0;49	94605;8	47447;0;0;68;
$GPXUP;3637;09:07:46;0;49	94606;8	4742;0;0;69;
$GPXUP;3637;09:07:47;0;49	94609;8	47394;0;0;70;
$GPXUP;3637;09:07:48;0;49	94612;8	47368;0;0;67;
$GPXUP;3637;09:07:49;0;49	94616;8	47343;0;0;61;
$GPXUP;3637;09:07:50;0;49	94618;8	4732;0;0;61;
$GPXUP;3637;09:07:51;0;49	94617;8	47296;0;0;61;
$GPXUP;3637;09:07:52;0;49	94614;8	47273;0;0;60;
$GPXUP;3637;09:07:53;0;49	94611;8	4725;0;0;61;
$GPXUP;3637;09:07:54;0;49	94612;8	47226;0;0;63;
$GPXUP;3637;09:07:55;0;49	94615;8	47202;0;0;65;
$GPXUP;3637;09:07:56;0;49	9462;8	47178;0;0;65;
$GPXUP;3637;09:07:57;0;49	94626;8	47154;0;0;63;
$GPXUP;3637;09:07:58;0;49	94634;8	47132;0;0;63;
$GPXUP;3637;09:07:59;0;49	94644;8	47114;0;0;62;
$GPXUP;3637;09:08:00;0;49	94656;8	47099;0;0;57;
$GPXUP;3637;09:08:01;0;49	94667;8	47087;0;0;52;
$GPXUP;3637;09:08:02;0;49	94678;8	47078;0;0;49;
$GPXUP;3637;09:08:03;0;49	94689;8	47067;0;0;50;
$GPXUP;3637;09:08:04;0;49	94698;8	47053;0;0;52;
$GPXUP;3637;09:08:05;0;49	94704;8	47035;0;0;55;
$GPXUP;3637;09:08:06;0;49	94709;8	47015;0;0;56;
$GPXUP;3637;09:08:07;0;49	9471;8	46993;0;0;57;
$GPXUP;3637;09:08:08;0;49	94708;8	4697;0;0;62;
$GPXUP;3637;09:08:09;0;49	94706;8	46945;0;0;67;
$GPXUP;3637;09:08:10;0;49	94702;8	46919;0;0;70;
$GPXUP;3637;09:08:11;0;49	94701;8	46894;0;0;66;
$GPXUP;3637;09:08:12;0;49	94706;8	4687;0;0;66;
$GPXUP;3637;09:08:13;0;49	94713;8	46848;0;0;64;
$GPXUP;3637;09:08:14;0;49	94723;8	46828;0;0;60;
$GPXUP;3637;09:08:15;0;49	94732;8	46812;0;0;57;
$GPXUP;3637;09:08:16;0;49	94741;8	46792;0;0;61;
$GPXUP;3637;09:08:17;0;49	94747;8	4677;0;0;63;
$GPXUP;3637;09:08:18;0;49	94752;8	46747;0;0;65;
$GPXUP;3637;09:08:19;0;49	94755;8	46722;0;0;67;
$GPXUP;3637;09:08:20;0;49	94756;8	46696;0;0;68;
$GPXUP;3637;09:08:21;0;49	94758;8	4667;0;0;66;
$GPXUP;3637;09:08:22;0;49	94762;8	46645;0;0;64;
$GPXUP;3637;09:08:23;0;49	94768;8	46622;0;0;66;
$GPXUP;3637;09:08:24;0;49	94776;8	46599;0;0;67;
$GPXUP;3637;09:08:25;0;49	94785;8	46578;0;0;65;
$GPXUP;3637;09:08:26;0;49	94796;8	46559;0;0;65;
$GPXUP;3637;09:08:27;0;49	94806;8	46539;0;0;67;
$GPXUP;3637;09:08:28;0;49	94816;8	46519;0;0;67;
$GPXUP;3637;09:08:29;0;49	94828;8	46503;0;0;58;
$GPXUP;3637;09:08:30;0;49	9484;8	46491;0;0;58;
$GPXUP;3637;09:08:31;0;49	94853;8	4648;0;0;59;
$GPXUP;3637;09:08:32;0;49	94866;8	46471;0;0;56;
$GPXUP;3637;09:08:33;0;49	9488;8	46463;0;0;56;
$GPXUP;3637;09:08:34;0;49	94892;8	46452;0;0;59;
$GPXUP;3637;09:08:35;0;49	94904;8	46437;0;0;61;
$GPXUP;3637;09:08:36;0;49	94915;8	46419;0;0;65;
$GPXUP;3637;09:08:37;0;49	94926;8	46401;0;0;65;
$GPXUP;3637;09:08:38;0;49	94938;8	46384;0;0;63;
$GPXUP;3637;09:08:39;0;49	9495;8	4637;0;0;63;
$GPXUP;3637;09:08:40;0;49	94963;8	46354;0;0;66;
$GPXUP;3637;09:08:41;0;49	94976;8	46338;0;0;69;
$GPXUP;3637;09:08:42;0;49	94988;8	46319;0;0;70;
$GPXUP;3637;09:08:43;0;49	95;8	463;0;0;65;
$GPXUP;3637;09:08:44;0;49	9501;8	4628;0;0;67;
$GPXUP;3637;09:08:45;0;49	95022;8	4626;0;0;71;
$GPXUP;3637;09:08:46;0;49	95035;8	46246;0;0;59;
$GPXUP;3637;09:08:47;0;49	95048;8	46238;0;0;55;
$GPXUP;3637;09:08:48;0;49	95062;8	46236;0;0;52;
$GPXUP;3637;09:08:49;0;49	95075;8	46236;0;0;50;
$GPXUP;3637;09:08:50;0;49	95088;8	46237;0;0;51;
$GPXUP;3637;09:08:51;0;49	951;8	46237;0;0;53;
$GPXUP;3637;09:08:52;0;49	95114;8	46239;0;0;52;
$GPXUP;3637;09:08:53;0;49	95126;8	46244;0;0;52;
$GPXUP;3637;09:08:54;0;49	95138;8	46251;0;0;51;
$GPXUP;3637;09:08:55;0;49	9515;8	46259;0;0;49;
$GPXUP;3637;09:08:56;0;49	95161;8	46267;0;0;51;
$GPXUP;3637;09:08:57;0;49	95174;8	46274;0;0;54;
$GPXUP;3637;09:08:58;0;49	95187;8	46278;0;0;53;
$GPXUP;3637;09:08:59;0;49	952;8	46281;0;0;52;
$GPXUP;3637;09:09:00;0;49	95213;8	46284;0;0;52;
$GPXUP;3637;09:09:01;0;49	95227;8	46284;0;0;55;
$GPXUP;3637;09:09:02;0;49	9524;8	46283;0;0;55;
$GPXUP;3637;09:09:03;0;49	95254;8	46285;0;0;51;
$GPXUP;3637;09:09:04;0;49	95266;8	46289;0;0;46;
$GPXUP;3637;09:09:05;0;49	95276;8	46294;0;0;46;
$GPXUP;3637;09:09:06;0;49	95288;8	46299;0;0;46;
[truncated: 7,264 more rows]
