# Supplementary material for: Pigeon Navigation: Different Routes Lead to Frankfurt
Source: PLoS One. 2014 Nov 12;9(11):e112439. doi: 10.1371/journal.pone.0112439 (PMC4229201; doi:10.1371/journal.pone.0112439)
Supplement: File S4 — Files containing the original track data and a ‘Read me’ explaining the data format. (ZIP) [file pone.0112439.s004.zip › S-BER/090806xup06_233.log]

$GPXUP;3637;08:04:10;0;49	89292;8	46666;0;0;0;
$GPXUP;3637;08:04:11;0;49	89292;8	46667;0;0;4;
$GPXUP;3637;08:04:12;0;49	89292;8	46674;0;0;15;
$GPXUP;3637;08:04:13;0;49	8929;8	4669;0;0;34;
$GPXUP;3637;08:04:14;0;49	89291;8	4671;0;0;43;
$GPXUP;3637;08:04:15;0;49	89295;8	46729;0;0;45;
$GPXUP;3637;08:04:16;0;49	89302;8	46743;0;0;40;
$GPXUP;3637;08:04:17;0;49	8931;8	46751;0;0;36;
$GPXUP;3637;08:04:18;0;49	8932;8	46752;0;0;35;
$GPXUP;3637;08:04:19;0;49	89331;8	46744;0;0;42;
$GPXUP;3637;08:04:20;0;49	89336;8	46725;0;0;45;
$GPXUP;3637;08:04:21;0;49	89338;8	46699;0;0;56;
$GPXUP;3637;08:04:22;0;49	89334;8	46673;0;0;55;
$GPXUP;3637;08:04:23;0;49	89325;8	4665;0;0;60;
$GPXUP;3637;08:04:24;0;49	89315;8	46626;0;0;66;
$GPXUP;3637;08:04:25;0;49	89305;8	46604;0;0;68;
$GPXUP;3637;08:04:26;0;49	89294;8	46582;0;0;67;
$GPXUP;3637;08:04:27;0;49	89285;8	4656;0;0;63;
$GPXUP;3637;08:04:28;0;49	89276;8	4654;0;0;62;
$GPXUP;3637;08:04:29;0;49	89266;8	4652;0;0;63;
$GPXUP;3637;08:04:30;0;49	89254;8	46503;0;0;65;
$GPXUP;3637;08:04:31;0;49	8924;8	4649;0;0;62;
$GPXUP;3637;08:04:32;0;49	89224;8	46484;0;0;63;
$GPXUP;3637;08:04:33;0;49	89206;8	4649;0;0;68;
$GPXUP;3637;08:04:34;0;49	89193;8	46506;0;0;58;
$GPXUP;3637;08:04:35;0;49	89186;8	46529;0;0;60;
$GPXUP;3637;08:04:36;0;49	89183;8	46551;0;0;49;
$GPXUP;3637;08:04:37;0;49	89188;8	46572;0;0;47;
$GPXUP;3637;08:04:38;0;49	89196;8	46585;0;0;35;
$GPXUP;3637;08:04:39;0;49	89211;8	46588;0;0;37;
$GPXUP;3637;08:04:40;0;49	89226;8	46587;0;0;44;
$GPXUP;3637;08:04:41;0;49	89239;8	46587;0;0;45;
$GPXUP;3637;08:04:42;0;49	89252;8	46584;0;0;45;
$GPXUP;3637;08:04:43;0;49	89264;8	46576;0;0;50;
$GPXUP;3637;08:04:44;0;49	89273;8	46561;0;0;52;
$GPXUP;3637;08:04:45;0;49	8928;8	4654;0;0;58;
$GPXUP;3637;08:04:46;0;49	89285;8	46516;0;0;59;
$GPXUP;3637;08:04:47;0;49	8929;8	46493;0;0;61;
$GPXUP;3637;08:04:48;0;49	89296;8	46471;0;0;59;
$GPXUP;3637;08:04:49;0;49	89305;8	46456;0;0;52;
$GPXUP;3637;08:04:50;0;49	89318;8	46452;0;0;46;
$GPXUP;3637;08:04:51;0;49	89332;8	46463;0;0;50;
$GPXUP;3637;08:04:52;0;49	8934;8	4648;0;0;46;
$GPXUP;3637;08:04:53;0;49	89345;8	46499;0;0;44;
$GPXUP;3637;08:04:54;0;49	89348;8	46517;0;0;41;
$GPXUP;3637;08:04:55;0;49	89346;8	46536;0;0;46;
$GPXUP;3637;08:04:56;0;49	8934;8	46554;0;0;47;
$GPXUP;3637;08:04:57;0;49	8933;8	46571;0;0;52;
$GPXUP;3637;08:04:58;0;49	89321;8	46587;0;0;53;
$GPXUP;3637;08:04:59;0;49	89312;8	46603;0;0;54;
$GPXUP;3637;08:05:00;0;49	89303;8	46621;0;0;54;
$GPXUP;3637;08:05:01;0;49	89298;8	4664;0;0;52;
$GPXUP;3637;08:05:02;0;49	89297;8	4666;0;0;50;
$GPXUP;3637;08:05:03;0;49	893;8	46676;0;0;43;
$GPXUP;3637;08:05:04;0;49	89308;8	46687;0;0;37;
$GPXUP;3637;08:05:05;0;49	8932;8	46692;0;0;40;
$GPXUP;3637;08:05:06;0;49	89332;8	46695;0;0;42;
$GPXUP;3637;08:05:07;0;49	89344;8	46695;0;0;45;
$GPXUP;3637;08:05:08;0;49	89357;8	4669;0;0;51;
$GPXUP;3637;08:05:09;0;49	8937;8	46676;0;0;60;
$GPXUP;3637;08:05:10;0;49	8938;8	46655;0;0;63;
$GPXUP;3637;08:05:11;0;49	89389;8	46633;0;0;64;
$GPXUP;3637;08:05:12;0;49	89399;8	46614;0;0;60;
$GPXUP;3637;08:05:13;0;49	89411;8	46602;0;0;52;
$GPXUP;3637;08:05:14;0;49	89424;8	46598;0;0;49;
$GPXUP;3637;08:05:15;0;49	89436;8	46601;0;0;48;
$GPXUP;3637;08:05:16;0;49	89447;8	46608;0;0;46;
$GPXUP;3637;08:05:17;0;49	89458;8	46616;0;0;45;
$GPXUP;3637;08:05:18;0;49	89469;8	46619;0;0;44;
$GPXUP;3637;08:05:19;0;49	89481;8	46615;0;0;49;
$GPXUP;3637;08:05:20;0;49	89495;8	46606;0;0;59;
$GPXUP;3637;08:05:21;0;49	89509;8	46598;0;0;60;
$GPXUP;3637;08:05:22;0;49	89524;8	46593;0;0;56;
$GPXUP;3637;08:05:23;0;49	89537;8	46592;0;0;53;
$GPXUP;3637;08:05:24;0;49	89547;8	466;0;0;49;
$GPXUP;3637;08:05:25;0;49	89551;8	46616;0;0;43;
$GPXUP;3637;08:05:26;0;49	89552;8	46636;0;0;46;
$GPXUP;3637;08:05:27;0;49	89553;8	46656;0;0;50;
$GPXUP;3637;08:05:28;0;49	89552;8	46678;0;0;53;
$GPXUP;3637;08:05:29;0;49	8955;8	467;0;0;54;
$GPXUP;3637;08:05:30;0;49	89548;8	46721;0;0;53;
$GPXUP;3637;08:05:31;0;49	89546;8	46742;0;0;53;
$GPXUP;3637;08:05:32;0;49	89545;8	46763;0;0;52;
$GPXUP;3637;08:05:33;0;49	89546;8	46783;0;0;51;
$GPXUP;3637;08:05:34;0;49	8955;8	468;0;0;44;
$GPXUP;3637;08:05:35;0;49	8956;8	46808;0;0;37;
$GPXUP;3637;08:05:36;0;49	89574;8	46809;0;0;46;
$GPXUP;3637;08:05:37;0;49	89589;8	46808;0;0;50;
$GPXUP;3637;08:05:38;0;49	89602;8	46811;0;0;51;
$GPXUP;3637;08:05:39;0;49	89614;8	46819;0;0;51;
$GPXUP;3637;08:05:40;0;49	89623;8	46831;0;0;49;
$GPXUP;3637;08:05:41;0;49	89629;8	46847;0;0;45;
$GPXUP;3637;08:05:42;0;49	89632;8	46864;0;0;44;
$GPXUP;3637;08:05:43;0;49	89637;8	46879;0;0;41;
$GPXUP;3637;08:05:44;0;49	89644;8	46889;0;0;35;
$GPXUP;3637;08:05:45;0;49	89656;8	46891;0;0;38;
$GPXUP;3637;08:05:46;0;49	89672;8	46884;0;0;51;
$GPXUP;3637;08:05:47;0;49	89686;8	46866;0;0;61;
$GPXUP;3637;08:05:48;0;49	89695;8	46841;0;0;64;
$GPXUP;3637;08:05:49;0;49	89699;8	46812;0;0;69;
$GPXUP;3637;08:05:50;0;49	897;8	46782;0;0;72;
$GPXUP;3637;08:05:51;0;49	89698;8	46753;0;0;70;
$GPXUP;3637;08:05:52;0;49	89691;8	46725;0;0;73;
$GPXUP;3637;08:05:53;0;49	89678;8	467;0;0;74;
$GPXUP;3637;08:05:54;0;49	89661;8	46683;0;0;72;
$GPXUP;3637;08:05:55;0;49	8964;8	46671;0;0;76;
$GPXUP;3637;08:05:56;0;49	8962;8	46662;0;0;78;
$GPXUP;3637;08:05:57;0;49	89601;8	46654;0;0;78;
$GPXUP;3637;08:05:58;0;49	89582;8	46646;0;0;74;
$GPXUP;3637;08:05:59;0;49	89563;8	46637;0;0;74;
$GPXUP;3637;08:06:00;0;49	89545;8	46628;0;0;76;
$GPXUP;3637;08:06:01;0;49	89527;8	46622;0;0;72;
$GPXUP;3637;08:06:02;0;49	8951;8	4662;0;0;70;
$GPXUP;3637;08:06:03;0;49	89492;8	4662;0;0;68;
$GPXUP;3637;08:06:04;0;49	89475;8	46624;0;0;68;
$GPXUP;3637;08:06:05;0;49	8946;8	46636;0;0;65;
$GPXUP;3637;08:06:06;0;49	89446;8	46648;0;0;68;
$GPXUP;3637;08:06:07;0;49	8943;8	46658;0;0;66;
$GPXUP;3637;08:06:08;0;49	89414;8	46663;0;0;63;
$GPXUP;3637;08:06:09;0;49	89398;8	4666;0;0;64;
$GPXUP;3637;08:06:10;0;49	89382;8	46649;0;0;69;
$GPXUP;3637;08:06:11;0;49	89366;8	46632;0;0;73;
$GPXUP;3637;08:06:12;0;49	89353;8	46611;0;0;74;
$GPXUP;3637;08:06:13;0;49	89338;8	46591;0;0;74;
$GPXUP;3637;08:06:14;0;49	89323;8	46577;0;0;69;
$GPXUP;3637;08:06:15;0;49	89306;8	4657;0;0;68;
$GPXUP;3637;08:06:16;0;49	89287;8	46572;0;0;72;
$GPXUP;3637;08:06:17;0;49	8927;8	46578;0;0;68;
$GPXUP;3637;08:06:18;0;49	89255;8	46587;0;0;64;
$GPXUP;3637;08:06:19;0;49	89244;8	46603;0;0;62;
$GPXUP;3637;08:06:20;0;49	89242;8	46621;0;0;44;
$GPXUP;3637;08:06:21;0;49	89249;8	4664;0;0;41;
$GPXUP;3637;08:06:22;0;49	89262;8	46648;0;0;35;
$GPXUP;3637;08:06:23;0;49	89284;8	46644;0;0;51;
$GPXUP;3637;08:06:23;0;49	89305;8	46637;0;0;57;
$GPXUP;3637;08:06:24;0;49	89322;8	46636;0;0;54;
$GPXUP;3637;08:06:25;0;49	89337;8	46638;0;0;54;
$GPXUP;3637;08:06:26;0;49	89352;8	46635;0;0;58;
$GPXUP;3637;08:06:27;0;49	89366;8	46627;0;0;57;
$GPXUP;3637;08:06:28;0;49	8938;8	46621;0;0;56;
$GPXUP;3637;08:06:29;0;49	89395;8	46617;0;0;56;
$GPXUP;3637;08:06:30;0;49	89409;8	46614;0;0;54;
$GPXUP;3637;08:06:31;0;49	89423;8	46615;0;0;53;
$GPXUP;3637;08:06:32;0;49	89435;8	4662;0;0;50;
$GPXUP;3637;08:06:33;0;49	89448;8	46623;0;0;51;
$GPXUP;3637;08:06:34;0;49	89461;8	4662;0;0;52;
$GPXUP;3637;08:06:35;0;49	89476;8	46609;0;0;63;
$GPXUP;3637;08:06:36;0;49	8949;8	46595;0;0;67;
$GPXUP;3637;08:06:37;0;49	89504;8	4658;0;0;65;
$GPXUP;3637;08:06:38;0;49	89518;8	4657;0;0;59;
$GPXUP;3637;08:06:39;0;49	89532;8	46565;0;0;58;
$GPXUP;3637;08:06:40;0;49	89547;8	4656;0;0;59;
$GPXUP;3637;08:06:41;0;49	89561;8	46549;0;0;64;
$GPXUP;3637;08:06:42;0;49	89574;8	46535;0;0;67;
$GPXUP;3637;08:06:43;0;49	89588;8	46522;0;0;65;
$GPXUP;3637;08:06:44;0;49	89604;8	46514;0;0;63;
$GPXUP;3637;08:06:45;0;49	89619;8	46513;0;0;61;
$GPXUP;3637;08:06:46;0;49	89634;8	46515;0;0;57;
$GPXUP;3637;08:06:47;0;49	89648;8	46519;0;0;56;
$GPXUP;3637;08:06:48;0;49	89661;8	46525;0;0;56;
$GPXUP;3637;08:06:49;0;49	89674;8	46535;0;0;54;
$GPXUP;3637;08:06:50;0;49	89685;8	46546;0;0;52;
$GPXUP;3637;08:06:51;0;49	89696;8	46556;0;0;49;
$GPXUP;3637;08:06:52;0;49	89707;8	46568;0;0;49;
$GPXUP;3637;08:06:53;0;49	89716;8	4658;0;0;49;
$GPXUP;3637;08:06:54;0;49	89726;8	46592;0;0;48;
$GPXUP;3637;08:06:55;0;49	89738;8	46599;0;0;52;
$GPXUP;3637;08:06:56;0;49	8975;8	46607;0;0;54;
$GPXUP;3637;08:06:57;0;49	89762;8	46615;0;0;53;
$GPXUP;3637;08:06:58;0;49	89775;8	46621;0;0;52;
$GPXUP;3637;08:06:59;0;49	89788;8	46624;0;0;54;
$GPXUP;3637;08:07:00;0;49	89801;8	46629;0;0;57;
$GPXUP;3637;08:07:01;0;49	89813;8	4664;0;0;57;
$GPXUP;3637;08:07:02;0;49	89824;8	46653;0;0;54;
$GPXUP;3637;08:07:03;0;49	89836;8	46663;0;0;54;
$GPXUP;3637;08:07:04;0;49	89849;8	4667;0;0;55;
$GPXUP;3637;08:07:05;0;49	89862;8	46674;0;0;56;
$GPXUP;3637;08:07:06;0;49	89875;8	46681;0;0;55;
$GPXUP;3637;08:07:07;0;49	89886;8	46693;0;0;54;
$GPXUP;3637;08:07:08;0;49	89894;8	46708;0;0;48;
$GPXUP;3637;08:07:09;0;49	89897;8	46727;0;0;48;
$GPXUP;3637;08:07:10;0;49	89898;8	46747;0;0;51;
$GPXUP;3637;08:07:11;0;49	89899;8	46768;0;0;53;
$GPXUP;3637;08:07:12;0;49	89897;8	4679;0;0;56;
$GPXUP;3637;08:07:13;0;49	89892;8	46811;0;0;55;
$GPXUP;3637;08:07:14;0;49	89883;8	46829;0;0;53;
$GPXUP;3637;08:07:15;0;49	89869;8	46842;0;0;56;
$GPXUP;3637;08:07:16;0;49	89853;8	46849;0;0;58;
$GPXUP;3637;08:07:17;0;49	89835;8	46847;0;0;59;
$GPXUP;3637;08:07:18;0;49	89818;8	46839;0;0;65;
$GPXUP;3637;08:07:19;0;49	89801;8	46831;0;0;66;
$GPXUP;3637;08:07:20;0;49	89785;8	4682;0;0;67;
$GPXUP;3637;08:07:21;0;49	8977;8	46806;0;0;68;
$GPXUP;3637;08:07:22;0;49	89755;8	46791;0;0;68;
$GPXUP;3637;08:07:23;0;49	89739;8	46778;0;0;69;
$GPXUP;3637;08:07:24;0;49	89724;8	46764;0;0;71;
$GPXUP;3637;08:07:25;0;49	89709;8	46749;0;0;70;
$GPXUP;3637;08:07:26;0;49	89692;8	4674;0;0;70;
$GPXUP;3637;08:07:27;0;49	89674;8	46736;0;0;69;
$GPXUP;3637;08:07:28;0;49	89656;8	46736;0;0;69;
$GPXUP;3637;08:07:29;0;49	89639;8	46738;0;0;67;
$GPXUP;3637;08:07:30;0;49	89623;8	46742;0;0;66;
$GPXUP;3637;08:07:31;0;49	89606;8	46749;0;0;69;
$GPXUP;3637;08:07:32;0;49	89588;8	46753;0;0;72;
$GPXUP;3637;08:07:33;0;49	8957;8	46755;0;0;74;
$GPXUP;3637;08:07:34;0;49	89552;8	46758;0;0;72;
$GPXUP;3637;08:07:35;0;49	89535;8	46766;0;0;70;
$GPXUP;3637;08:07:36;0;49	89518;8	46774;0;0;69;
$GPXUP;3637;08:07:37;0;49	89501;8	46778;0;0;67;
$GPXUP;3637;08:07:38;0;49	89483;8	46775;0;0;70;
$GPXUP;3637;08:07:39;0;49	89464;8	46768;0;0;76;
$GPXUP;3637;08:07:40;0;49	89446;8	46763;0;0;74;
$GPXUP;3637;08:07:41;0;49	89428;8	46762;0;0;71;
$GPXUP;3637;08:07:42;0;49	8941;8	46762;0;0;73;
$GPXUP;3637;08:07:43;0;49	89392;8	46763;0;0;69;
$GPXUP;3637;08:07:44;0;49	89376;8	4677;0;0;65;
$GPXUP;3637;08:07:45;0;49	89361;8	4678;0;0;66;
$GPXUP;3637;08:07:46;0;49	89346;8	4679;0;0;67;
$GPXUP;3637;08:07:47;0;49	8933;8	46797;0;0;67;
$GPXUP;3637;08:07:48;0;49	89313;8	46798;0;0;70;
$GPXUP;3637;08:07:49;0;49	89295;8	46793;0;0;72;
$GPXUP;3637;08:07:50;0;49	89277;8	46783;0;0;74;
$GPXUP;3637;08:07:51;0;49	89261;8	46769;0;0;76;
$GPXUP;3637;08:07:52;0;49	89249;8	46748;0;0;72;
$GPXUP;3637;08:07:53;0;49	89245;8	4672;0;0;65;
$GPXUP;3637;08:07:54;0;49	89248;8	4669;0;0;68;
$GPXUP;3637;08:07:55;0;49	89257;8	46664;0;0;62;
$GPXUP;3637;08:07:56;0;49	89266;8	46638;0;0;68;
$GPXUP;3637;08:07:57;0;49	89275;8	46614;0;0;67;
$GPXUP;3637;08:07:58;0;49	89286;8	46594;0;0;64;
$GPXUP;3637;08:07:59;0;49	89298;8	46575;0;0;63;
$GPXUP;3637;08:08:00;0;49	8931;8	46558;0;0;60;
$GPXUP;3637;08:08:01;0;49	89322;8	46547;0;0;52;
$GPXUP;3637;08:08:02;0;49	89335;8	46544;0;0;51;
$GPXUP;3637;08:08:03;0;49	89349;8	4654;0;0;55;
$GPXUP;3637;08:08:04;0;49	89362;8	4653;0;0;62;
$GPXUP;3637;08:08:05;0;49	89374;8	46514;0;0;65;
$GPXUP;3637;08:08:06;0;49	89384;8	46491;0;0;69;
$GPXUP;3637;08:08:07;0;49	89391;8	46466;0;0;70;
$GPXUP;3637;08:08:08;0;49	89399;8	46442;0;0;67;
$GPXUP;3637;08:08:09;0;49	8941;8	46422;0;0;63;
$GPXUP;3637;08:08:10;0;49	89422;8	46409;0;0;55;
$GPXUP;3637;08:08:11;0;49	89436;8	46405;0;0;54;
$GPXUP;3637;08:08:12;0;49	89451;8	46406;0;0;56;
$GPXUP;3637;08:08:13;0;49	89465;8	46412;0;0;55;
$GPXUP;3637;08:08:14;0;49	89477;8	46424;0;0;55;
$GPXUP;3637;08:08:15;0;49	89484;8	46442;0;0;56;
$GPXUP;3637;08:08:16;0;49	89487;8	46465;0;0;55;
$GPXUP;3637;08:08:17;0;49	8949;8	46486;0;0;50;
$GPXUP;3637;08:08:18;0;49	89494;8	46505;0;0;50;
$GPXUP;3637;08:08:19;0;49	89502;8	46519;0;0;45;
$GPXUP;3637;08:08:20;0;49	89514;8	46525;0;0;46;
$GPXUP;3637;08:08:21;0;49	8953;8	46525;0;0;55;
$GPXUP;3637;08:08:22;0;49	89547;8	4652;0;0;63;
$GPXUP;3637;08:08:23;0;49	89563;8	4651;0;0;65;
$GPXUP;3637;08:08:24;0;49	89578;8	46502;0;0;61;
$GPXUP;3637;08:08:25;0;49	89593;8	465;0;0;61;
$GPXUP;3637;08:08:26;0;49	89606;8	46507;0;0;55;
$GPXUP;3637;08:08:27;0;49	89616;8	46521;0;0;52;
$GPXUP;3637;08:08:28;0;49	89624;8	46537;0;0;51;
$GPXUP;3637;08:08:29;0;49	89633;8	46552;0;0;50;
$GPXUP;3637;08:08:30;0;49	89643;8	46564;0;0;50;
$GPXUP;3637;08:08:31;0;49	89652;8	46577;0;0;49;
$GPXUP;3637;08:08:32;0;49	89659;8	46592;0;0;47;
$GPXUP;3637;08:08:33;0;49	89667;8	46607;0;0;47;
$GPXUP;3637;08:08:34;0;49	89676;8	46618;0;0;48;
$GPXUP;3637;08:08:35;0;49	89686;8	46629;0;0;48;
$GPXUP;3637;08:08:36;0;49	89695;8	46641;0;0;47;
$GPXUP;3637;08:08:37;0;49	89703;8	46654;0;0;48;
$GPXUP;3637;08:08:38;0;49	8971;8	46669;0;0;48;
$GPXUP;3637;08:08:39;0;49	89715;8	46686;0;0;48;
$GPXUP;3637;08:08:40;0;49	8972;8	46702;0;0;47;
$GPXUP;3637;08:08:41;0;49	89729;8	46715;0;0;46;
$GPXUP;3637;08:08:42;0;49	8974;8	46723;0;0;47;
$GPXUP;3637;08:08:43;0;49	89752;8	46729;0;0;51;
$GPXUP;3637;08:08:44;0;49	89763;8	46739;0;0;52;
$GPXUP;3637;08:08:45;0;49	89772;8	46752;0;0;51;
$GPXUP;3637;08:08:46;0;49	89778;8	46769;0;0;47;
$GPXUP;3637;08:08:47;0;49	89782;8	46786;0;0;47;
$GPXUP;3637;08:08:48;0;49	89787;8	46801;0;0;43;
$GPXUP;3637;08:08:49;0;49	89796;8	46813;0;0;48;
$GPXUP;3637;08:08:50;0;49	8981;8	4682;0;0;55;
$GPXUP;3637;08:08:51;0;49	89823;8	46829;0;0;57;
$GPXUP;3637;08:08:52;0;49	89835;8	46841;0;0;55;
$GPXUP;3637;08:08:53;0;49	89843;8	46856;0;0;51;
$GPXUP;3637;08:08:54;0;49	89848;8	46874;0;0;50;
$GPXUP;3637;08:08:55;0;49	89854;8	46891;0;0;46;
$GPXUP;3637;08:08:56;0;49	89862;8	46901;0;0;41;
$GPXUP;3637;08:08:57;0;49	89876;8	46904;0;0;48;
$GPXUP;3637;08:08:58;0;49	8989;8	46908;0;0;49;
$GPXUP;3637;08:08:59;0;49	89902;8	46914;0;0;47;
$GPXUP;3637;08:09:00;0;49	89911;8	46922;0;0;41;
$GPXUP;3637;08:09:01;0;49	89918;8	46934;0;0;44;
$GPXUP;3637;08:09:02;0;49	89923;8	4695;0;0;50;
$GPXUP;3637;08:09:03;0;49	89928;8	46969;0;0;55;
$GPXUP;3637;08:09:04;0;49	89931;8	46991;0;0;59;
$GPXUP;3637;08:09:05;0;49	89933;8	47015;0;0;61;
$GPXUP;3637;08:09:06;0;49	89936;8	47038;0;0;59;
$GPXUP;3637;08:09:07;0;49	89942;8	47059;0;0;59;
$GPXUP;3637;08:09:08;0;49	89951;8	47077;0;0;59;
$GPXUP;3637;08:09:09;0;49	89961;8	47092;0;0;54;
$GPXUP;3637;08:09:10;0;49	89974;8	47102;0;0;56;
$GPXUP;3637;08:09:11;0;49	89986;8	47113;0;0;55;
$GPXUP;3637;08:09:12;0;49	89996;8	47128;0;0;56;
$GPXUP;3637;08:09:13;0;49	90003;8	47146;0;0;55;
$GPXUP;3637;08:09:14;0;49	9001;8	47164;0;0;52;
$GPXUP;3637;08:09:15;0;49	90018;8	47178;0;0;49;
$GPXUP;3637;08:09:16;0;49	90028;8	4719;0;0;49;
$GPXUP;3637;08:09:17;0;49	90038;8	47203;0;0;55;
$GPXUP;3637;08:09:18;0;49	90046;8	47221;0;0;58;
$GPXUP;3637;08:09:19;0;49	90049;8	47243;0;0;59;
$GPXUP;3637;08:09:20;0;49	90047;8	47268;0;0;60;
$GPXUP;3637;08:09:21;0;49	90048;8	47291;0;0;57;
$GPXUP;3637;08:09:22;0;49	90051;8	47312;0;0;54;
$GPXUP;3637;08:09:23;0;49	90057;8	4733;0;0;51;
$GPXUP;3637;08:09:24;0;49	90063;8	47346;0;0;50;
$GPXUP;3637;08:09:25;0;49	9007;8	47363;0;0;50;
$GPXUP;3637;08:09:26;0;49	90075;8	4738;0;0;49;
$GPXUP;3637;08:09:27;0;49	90081;8	47396;0;0;50;
$GPXUP;3637;08:09:28;0;49	90088;8	47412;0;0;50;
$GPXUP;3637;08:09:29;0;49	90098;8	47423;0;0;50;
$GPXUP;3637;08:09:30;0;49	90107;8	47436;0;0;51;
$GPXUP;3637;08:09:31;0;49	90115;8	47452;0;0;54;
$GPXUP;3637;08:09:32;0;49	90119;8	47471;0;0;52;
$GPXUP;3637;08:09:33;0;49	90119;8	47492;0;0;52;
$GPXUP;3637;08:09:34;0;49	90115;8	47512;0;0;54;
$GPXUP;3637;08:09:35;0;49	90108;8	47532;0;0;56;
$GPXUP;3637;08:09:36;0;49	90103;8	47552;0;0;53;
$GPXUP;3637;08:09:37;0;49	90103;8	47571;0;0;50;
$GPXUP;3637;08:09:38;0;49	90108;8	47586;0;0;38;
$GPXUP;3637;08:09:39;0;49	90119;8	47592;0;0;34;
$GPXUP;3637;08:09:40;0;49	90136;8	47589;0;0;47;
$GPXUP;3637;08:09:41;0;49	90153;8	47578;0;0;60;
$GPXUP;3637;08:09:42;0;49	90168;8	47564;0;0;62;
$GPXUP;3637;08:09:43;0;49	90183;8	47553;0;0;57;
$GPXUP;3637;08:09:44;0;49	90196;8	47547;0;0;55;
$GPXUP;3637;08:09:45;0;49	9021;8	47545;0;0;53;
$GPXUP;3637;08:09:46;0;49	90223;8	47549;0;0;53;
$GPXUP;3637;08:09:47;0;49	90235;8	47555;0;0;51;
$GPXUP;3637;08:09:48;0;49	90248;8	47558;0;0;53;
$GPXUP;3637;08:09:49;0;49	90261;8	47556;0;0;56;
$GPXUP;3637;08:09:50;0;49	90274;8	47547;0;0;57;
$GPXUP;3637;08:09:51;0;49	90284;8	4753;0;0;57;
$GPXUP;3637;08:09:52;0;49	90295;8	47517;0;0;53;
$GPXUP;3637;08:09:53;0;49	90306;8	47511;0;0;46;
$GPXUP;3637;08:09:54;0;49	90318;8	47513;0;0;47;
$GPXUP;3637;08:09:55;0;49	90331;8	4752;0;0;50;
$GPXUP;3637;08:09:56;0;49	90343;8	4753;0;0;50;
$GPXUP;3637;08:09:57;0;49	90353;8	47542;0;0;51;
$GPXUP;3637;08:09:58;0;49	9036;8	4756;0;0;50;
$GPXUP;3637;08:09:59;0;49	90367;8	47577;0;0;50;
$GPXUP;3637;08:10:00;0;49	90375;8	4759;0;0;47;
$GPXUP;3637;08:10:01;0;49	90385;8	476;0;0;47;
$GPXUP;3637;08:10:02;0;49	90396;8	47608;0;0;53;
$GPXUP;3637;08:10:03;0;49	90408;8	47618;0;0;50;
$GPXUP;3637;08:10:04;0;49	90418;8	47627;0;0;47;
$GPXUP;3637;08:10:05;0;49	9043;8	47629;0;0;46;
$GPXUP;3637;08:10:06;0;49	90443;8	47625;0;0;53;
$GPXUP;3637;08:10:07;0;49	90456;8	47622;0;0;53;
$GPXUP;3637;08:10:08;0;49	9047;8	47623;0;0;53;
$GPXUP;3637;08:10:09;0;49	90482;8	4763;0;0;50;
$GPXUP;3637;08:10:10;0;49	90493;8	47637;0;0;49;
$GPXUP;3637;08:10:11;0;49	90504;8	47644;0;0;49;
$GPXUP;3637;08:10:12;0;49	90515;8	47654;0;0;50;
$GPXUP;3637;08:10:13;0;49	90526;8	47662;0;0;47;
$GPXUP;3637;08:10:14;0;49	90538;8	47665;0;0;48;
$GPXUP;3637;08:10:15;0;49	9055;8	47666;0;0;50;
$GPXUP;3637;08:10:16;0;49	90562;8	4767;0;0;49;
$GPXUP;3637;08:10:17;0;49	90572;8	47681;0;0;48;
$GPXUP;3637;08:10:18;0;49	90579;8	47695;0;0;48;
$GPXUP;3637;08:10:19;0;49	90587;8	47708;0;0;47;
$GPXUP;3637;08:10:20;0;49	90597;8	47716;0;0;42;
$GPXUP;3637;08:10:21;0;49	9061;8	47717;0;0;47;
$GPXUP;3637;08:10:22;0;49	90625;8	47714;0;0;58;
$GPXUP;3637;08:10:23;0;49	9064;8	47714;0;0;59;
$GPXUP;3637;08:10:24;0;49	90652;8	47724;0;0;56;
$GPXUP;3637;08:10:25;0;49	90662;8	47737;0;0;51;
$GPXUP;3637;08:10:26;0;49	90672;8	47749;0;0;46;
$GPXUP;3637;08:10:27;0;49	90682;8	47756;0;0;43;
$GPXUP;3637;08:10:28;0;49	90694;8	47755;0;0;45;
$GPXUP;3637;08:10:29;0;49	90707;8	47748;0;0;53;
$GPXUP;3637;08:10:30;0;49	9072;8	47746;0;0;50;
$GPXUP;3637;08:10:31;0;49	90733;8	47753;0;0;54;
$GPXUP;3637;08:10:32;0;49	90745;8	47767;0;0;57;
$GPXUP;3637;08:10:33;0;49	90758;8	47778;0;0;56;
$GPXUP;3637;08:10:34;0;49	90771;8	47786;0;0;57;
$GPXUP;3637;08:10:35;0;49	90785;8	4779;0;0;56;
$GPXUP;3637;08:10:36;0;49	90799;8	47788;0;0;56;
$GPXUP;3637;08:10:37;0;49	90813;8	47787;0;0;57;
$GPXUP;3637;08:10:38;0;49	90826;8	47793;0;0;54;
$GPXUP;3637;08:10:39;0;49	90836;8	47803;0;0;52;
$GPXUP;3637;08:10:40;0;49	90849;8	47809;0;0;54;
$GPXUP;3637;08:10:41;0;49	90862;8	4781;0;0;56;
$GPXUP;3637;08:10:42;0;49	90877;8	47808;0;0;62;
$GPXUP;3637;08:10:43;0;49	90893;8	47807;0;0;61;
$GPXUP;3637;08:10:44;0;49	90908;8	47811;0;0;60;
$GPXUP;3637;08:10:45;0;49	9092;8	47821;0;0;55;
$GPXUP;3637;08:10:46;0;49	90928;8	47835;0;0;49;
$GPXUP;3637;08:10:47;0;49	90937;8	47848;0;0;48;
$GPXUP;3637;08:10:48;0;49	90948;8	47857;0;0;49;
$GPXUP;3637;08:10:49;0;49	90959;8	47861;0;0;50;
$GPXUP;3637;08:10:50;0;49	90972;8	47862;0;0;52;
$GPXUP;3637;08:10:51;0;49	90984;8	47866;0;0;52;
$GPXUP;3637;08:10:52;0;49	90994;8	47877;0;0;50;
$GPXUP;3637;08:10:53;0;49	91002;8	47892;0;0;50;
$GPXUP;3637;08:10:54;0;49	91011;8	47904;0;0;46;
$GPXUP;3637;08:10:55;0;49	91022;8	4791;0;0;48;
$GPXUP;3637;08:10:56;0;49	91034;8	47916;0;0;52;
$GPXUP;3637;08:10:57;0;49	91046;8	47923;0;0;51;
$GPXUP;3637;08:10:58;0;49	91057;8	47934;0;0;52;
$GPXUP;3637;08:10:59;0;49	91067;8	47947;0;0;53;
$GPXUP;3637;08:11:00;0;49	91078;8	47959;0;0;54;
$GPXUP;3637;08:11:01;0;49	9109;8	47966;0;0;50;
$GPXUP;3637;08:11:02;0;49	91104;8	4797;0;0;56;
$GPXUP;3637;08:11:03;0;49	91117;8	47974;0;0;53;
$GPXUP;3637;08:11:04;0;49	91128;8	47982;0;0;51;
$GPXUP;3637;08:11:05;0;49	9114;8	47989;0;0;50;
$GPXUP;3637;08:11:06;0;49	91152;8	47996;0;0;49;
$GPXUP;3637;08:11:07;0;49	91163;8	48004;0;0;47;
$GPXUP;3637;08:11:08;0;49	91174;8	4801;0;0;48;
$GPXUP;3637;08:11:09;0;49	91186;8	48013;0;0;52;
$GPXUP;3637;08:11:10;0;49	91199;8	48012;0;0;53;
$GPXUP;3637;08:11:11;0;49	91212;8	48007;0;0;57;
$GPXUP;3637;08:11:12;0;49	91224;8	47993;0;0;58;
$GPXUP;3637;08:11:13;0;49	91235;8	4798;0;0;56;
$GPXUP;3637;08:11:14;0;49	91247;8	47972;0;0;49;
$GPXUP;3637;08:11:15;0;49	91259;8	47971;0;0;46;
$GPXUP;3637;08:11:16;0;49	9127;8	47977;0;0;48;
$GPXUP;3637;08:11:17;0;49	9128;8	4799;0;0;51;
$GPXUP;3637;08:11:18;0;49	91291;8	48001;0;0;51;
$GPXUP;3637;08:11:19;0;49	91302;8	48007;0;0;47;
$GPXUP;3637;08:11:20;0;49	91315;8	48006;0;0;52;
$GPXUP;3637;08:11:21;0;49	91329;8	47999;0;0;56;
$GPXUP;3637;08:11:22;0;49	91341;8	47988;0;0;58;
$GPXUP;3637;08:11:23;0;49	91351;8	4797;0;0;59;
$GPXUP;3637;08:11:24;0;49	91358;8	47946;0;0;64;
$GPXUP;3637;08:11:25;0;49	91364;8	47922;0;0;64;
$GPXUP;3637;08:11:26;0;49	91372;8	479;0;0;63;
$GPXUP;3637;08:11:27;0;49	91381;8	47882;0;0;55;
$GPXUP;3637;08:11:28;0;49	91392;8	47871;0;0;52;
$GPXUP;3637;08:11:29;0;49	91405;8	47873;0;0;46;
$GPXUP;3637;08:11:30;0;49	91417;8	47886;0;0;48;
$GPXUP;3637;08:11:31;0;49	91426;8	479;0;0;48;
$GPXUP;3637;08:11:32;0;49	91436;8	47914;0;0;52;
$GPXUP;3637;08:11:33;0;49	91448;8	47923;0;0;49;
$GPXUP;3637;08:11:34;0;49	9146;8	47924;0;0;51;
$GPXUP;3637;08:11:35;0;49	91473;8	47925;0;0;48;
$GPXUP;3637;08:11:36;0;49	91485;8	47929;0;0;48;
$GPXUP;3637;08:11:37;0;49	91496;8	47933;0;0;49;
$GPXUP;3637;08:11:38;0;49	91509;8	47934;0;0;51;
$GPXUP;3637;08:11:39;0;49	91522;8	47932;0;0;51;
$GPXUP;3637;08:11:40;0;49	91534;8	47931;0;0;49;
$GPXUP;3637;08:11:41;0;49	91546;8	47934;0;0;45;
$GPXUP;3637;08:11:42;0;49	91558;8	47936;0;0;46;
$GPXUP;3637;08:11:43;0;49	91569;8	47935;0;0;49;
$GPXUP;3637;08:11:44;0;49	91582;8	47936;0;0;50;
$GPXUP;3637;08:11:45;0;49	91594;8	47942;0;0;50;
$GPXUP;3637;08:11:46;0;49	91603;8	47954;0;0;51;
$GPXUP;3637;08:11:47;0;49	91609;8	47971;0;0;49;
$GPXUP;3637;08:11:48;0;49	91614;8	4799;0;0;49;
$GPXUP;3637;08:11:49;0;49	9162;8	48006;0;0;46;
$GPXUP;3637;08:11:50;0;49	91628;8	48018;0;0;43;
$GPXUP;3637;08:11:51;0;49	91639;8	48026;0;0;47;
$GPXUP;3637;08:11:52;0;49	91649;8	48034;0;0;46;
$GPXUP;3637;08:11:53;0;49	91658;8	48045;0;0;46;
$GPXUP;3637;08:11:54;0;49	91664;8	4806;0;0;48;
$GPXUP;3637;08:11:55;0;49	91669;8	48078;0;0;49;
$GPXUP;3637;08:11:56;0;49	91676;8	48094;0;0;47;
$GPXUP;3637;08:11:57;0;49	91684;8	48105;0;0;44;
$GPXUP;3637;08:11:58;0;49	91695;8	48114;0;0;49;
$GPXUP;3637;08:11:59;0;49	91706;8	48124;0;0;51;
$GPXUP;3637;08:12:00;0;49	91716;8	48136;0;0;51;
$GPXUP;3637;08:12:01;0;49	91726;8	48149;0;0;51;
$GPXUP;3637;08:12:02;0;49	91736;8	48161;0;0;50;
$GPXUP;3637;08:12:03;0;49	91747;8	48171;0;0;48;
$GPXUP;3637;08:12:04;0;49	91757;8	48182;0;0;49;
$GPXUP;3637;08:12:05;0;49	91764;8	48197;0;0;47;
$GPXUP;3637;08:12:06;0;49	91773;8	4821;0;0;45;
$GPXUP;3637;08:12:07;0;49	91782;8	48218;0;0;41;
$GPXUP;3637;08:12:08;0;49	91793;8	4822;0;0;43;
$GPXUP;3637;08:12:09;0;49	91807;8	48213;0;0;54;
$GPXUP;3637;08:12:10;0;49	91822;8	48202;0;0;60;
$GPXUP;3637;08:12:11;0;49	91835;8	48186;0;0;61;
$GPXUP;3637;08:12:12;0;49	91845;8	48165;0;0;64;
$GPXUP;3637;08:12:13;0;49	91852;8	48141;0;0;62;
$GPXUP;3637;08:12:14;0;49	91858;8	48117;0;0;64;
$GPXUP;3637;08:12:15;0;49	91866;8	48093;0;0;67;
$GPXUP;3637;08:12:16;0;49	91875;8	48072;0;0;64;
$GPXUP;3637;08:12:17;0;49	91887;8	48055;0;0;60;
$GPXUP;3637;08:12:18;0;49	91901;8	48048;0;0;55;
$GPXUP;3637;08:12:19;0;49	91917;8	4805;0;0;59;
$GPXUP;3637;08:12:20;0;49	91932;8	48054;0;0;59;
$GPXUP;3637;08:12:21;0;49	91948;8	48056;0;0;61;
$GPXUP;3637;08:12:22;0;49	91964;8	48055;0;0;62;
$GPXUP;3637;08:12:23;0;49	91979;8	48052;0;0;61;
$GPXUP;3637;08:12:24;0;49	91994;8	4805;0;0;61;
$GPXUP;3637;08:12:25;0;49	9201;8	4805;0;0;61;
$GPXUP;3637;08:12:26;0;49	92023;8	48054;0;0;53;
$GPXUP;3637;08:12:27;0;49	92037;8	48054;0;0;55;
$GPXUP;3637;08:12:28;0;49	92051;8	48049;0;0;60;
$GPXUP;3637;08:12:29;0;49	92065;8	48042;0;0;60;
$GPXUP;3637;08:12:30;0;49	92079;8	48038;0;0;59;
$GPXUP;3637;08:12:31;0;49	92094;8	48034;0;0;59;
$GPXUP;3637;08:12:32;0;49	92108;8	48027;0;0;61;
$GPXUP;3637;08:12:33;0;49	92121;8	48014;0;0;63;
$GPXUP;3637;08:12:34;0;49	92134;8	47996;0;0;70;
$GPXUP;3637;08:12:35;0;49	92147;8	47978;0;0;68;
$GPXUP;3637;08:12:36;0;49	9216;8	47961;0;0;64;
$GPXUP;3637;08:12:37;0;49	9217;8	47941;0;0;66;
$GPXUP;3637;08:12:38;0;49	92179;8	47919;0;0;66;
$GPXUP;3637;08:12:39;0;49	92185;8	47895;0;0;67;
$GPXUP;3637;08:12:40;0;49	92192;8	47872;0;0;65;
$GPXUP;3637;08:12:41;0;49	92202;8	47852;0;0;63;
$GPXUP;3637;08:12:42;0;49	92213;8	47834;0;0;63;
$GPXUP;3637;08:12:43;0;49	92225;8	47819;0;0;60;
$GPXUP;3637;08:12:44;0;49	92237;8	47805;0;0;60;
$GPXUP;3637;08:12:45;0;49	92248;8	47789;0;0;61;
$GPXUP;3637;08:12:46;0;49	92259;8	47772;0;0;62;
$GPXUP;3637;08:12:47;0;49	92271;8	47758;0;0;60;
$GPXUP;3637;08:12:48;0;49	92284;8	47748;0;0;56;
$GPXUP;3637;08:12:49;0;49	92297;8	47744;0;0;50;
$GPXUP;3637;08:12:50;0;49	92308;8	47747;0;0;45;
$GPXUP;3637;08:12:51;0;49	92317;8	47757;0;0;43;
$GPXUP;3637;08:12:52;0;49	9232;8	47773;0;0;37;
$GPXUP;3637;08:12:53;0;49	92316;8	47794;0;0;44;
$GPXUP;3637;08:12:54;0;49	92308;8	47811;0;0;40;
$GPXUP;3637;08:12:55;0;49	92292;8	47822;0;0;48;
$GPXUP;3637;08:12:56;0;49	92273;8	47823;0;0;55;
$GPXUP;3637;08:12:57;0;49	92255;8	47814;0;0;62;
$GPXUP;3637;08:12:58;0;49	9224;8	47794;0;0;68;
$GPXUP;3637;08:12:59;0;49	92229;8	47768;0;0;68;
$GPXUP;3637;08:13:00;0;49	92225;8	47738;0;0;68;
$GPXUP;3637;08:13:01;0;49	92227;8	47709;0;0;65;
$GPXUP;3637;08:13:02;0;49	92234;8	47685;0;0;58;
$GPXUP;3637;08:13:03;0;49	92246;8	4767;0;0;52;
$GPXUP;3637;08:13:04;0;49	9226;8	47658;0;0;53;
$GPXUP;3637;08:13:05;0;49	92271;8	47643;0;0;55;
$GPXUP;3637;08:13:06;0;49	92278;8	47623;0;0;58;
$GPXUP;3637;08:13:07;0;49	9228;8	47599;0;0;65;
$GPXUP;3637;08:13:08;0;49	9228;8	47572;0;0;69;
$GPXUP;3637;08:13:09;0;49	92276;8	47544;0;0;69;
$GPXUP;3637;08:13:10;0;49	92269;8	47518;0;0;72;
$GPXUP;3637;08:13:11;0;49	92256;8	47498;0;0;68;
$GPXUP;3637;08:13:12;0;49	92239;8	47487;0;0;64;
$GPXUP;3637;08:13:13;0;49	92218;8	47488;0;0;67;
$GPXUP;3637;08:13:14;0;49	922;8	47498;0;0;63;
$GPXUP;3637;08:13:15;0;49	92186;8	47513;0;0;61;
$GPXUP;3637;08:13:16;0;49	92176;8	47532;0;0;61;
$GPXUP;3637;08:13:17;0;49	92172;8	47553;0;0;56;
$GPXUP;3637;08:13:18;0;49	92175;8	47571;0;0;41;
$GPXUP;3637;08:13:19;0;49	92186;8	47583;0;0;32;
$GPXUP;3637;08:13:20;0;49	92202;8	47592;0;0;46;
$GPXUP;3637;08:13:21;0;49	92215;8	47601;0;0;47;
$GPXUP;3637;08:13:22;0;49	92226;8	47612;0;0;46;
$GPXUP;3637;08:13:23;0;49	92236;8	47624;0;0;46;
$GPXUP;3637;08:13:24;0;49	92244;8	47636;0;0;45;
$GPXUP;3637;08:13:25;0;49	92252;8	4765;0;0;46;
$GPXUP;3637;08:13:26;0;49	92257;8	47666;0;0;48;
$GPXUP;3637;08:13:27;0;49	92261;8	47685;0;0;50;
$GPXUP;3637;08:13:28;0;49	92265;8	47703;0;0;49;
$GPXUP;3637;08:13:29;0;49	92272;8	47719;0;0;49;
$GPXUP;3637;08:13:30;0;49	92282;8	47732;0;0;48;
$GPXUP;3637;08:13:31;0;49	92293;8	47741;0;0;52;
$GPXUP;3637;08:13:32;0;49	92305;8	47752;0;0;51;
$GPXUP;3637;08:13:33;0;49	92314;8	47765;0;0;48;
$GPXUP;3637;08:13:34;0;49	92319;8	47781;0;0;45;
$GPXUP;3637;08:13:35;0;49	9232;8	47798;0;0;44;
$GPXUP;3637;08:13:36;0;49	9232;8	47816;0;0;44;
$GPXUP;3637;08:13:37;0;49	92318;8	47833;0;0;46;
$GPXUP;3637;08:13:38;0;49	92318;8	47851;0;0;46;
$GPXUP;3637;08:13:39;0;49	92321;8	47869;0;0;47;
$GPXUP;3637;08:13:40;0;49	92326;8	47886;0;0;48;
$GPXUP;3637;08:13:41;0;49	92334;8	47901;0;0;49;
$GPXUP;3637;08:13:42;0;49	92346;8	47912;0;0;51;
$GPXUP;3637;08:13:43;0;49	92359;8	4792;0;0;52;
$GPXUP;3637;08:13:44;0;49	92373;8	47925;0;0;54;
$GPXUP;3637;08:13:45;0;49	92388;8	47924;0;0;57;
$GPXUP;3637;08:13:46;0;49	92404;8	47915;0;0;63;
$GPXUP;3637;08:13:47;0;49	92418;8	47897;0;0;69;
$GPXUP;3637;08:13:48;0;49	92431;8	47874;0;0;73;
$GPXUP;3637;08:13:49;0;49	92444;8	47852;0;0;70;
$GPXUP;3637;08:13:50;0;49	92456;8	47832;0;0;66;
$GPXUP;3637;08:13:51;0;49	92468;8	47813;0;0;63;
$GPXUP;3637;08:13:52;0;49	9248;8	47798;0;0;62;
$GPXUP;3637;08:13:53;0;49	92493;8	47786;0;0;61;
$GPXUP;3637;08:13:54;0;49	92506;8	47773;0;0;64;
$GPXUP;3637;08:13:55;0;49	9252;8	4776;0;0;65;
$GPXUP;3637;08:13:56;0;49	92535;8	47748;0;0;70;
$GPXUP;3637;08:13:57;0;49	9255;8	47735;0;0;67;
$GPXUP;3637;08:13:58;0;49	92565;8	47726;0;0;66;
$GPXUP;3637;08:13:59;0;49	92582;8	47725;0;0;67;
$GPXUP;3637;08:14:00;0;49	92596;8	47731;0;0;61;
$GPXUP;3637;08:14:01;0;49	92607;8	47745;0;0;54;
$GPXUP;3637;08:14:02;0;49	92616;8	47762;0;0;54;
$GPXUP;3637;08:14:03;0;49	92626;8	47778;0;0;55;
$GPXUP;3637;08:14:04;0;49	92636;8	47793;0;0;55;
$GPXUP;3637;08:14:05;0;49	92647;8	47807;0;0;54;
$GPXUP;3637;08:14:06;0;49	92656;8	47823;0;0;52;
$GPXUP;3637;08:14:07;0;49	92662;8	4784;0;0;50;
$GPXUP;3637;08:14:08;0;49	92664;8	47861;0;0;50;
$GPXUP;3637;08:14:09;0;49	92661;8	47882;0;0;51;
$GPXUP;3637;08:14:10;0;49	92654;8	47902;0;0;52;
$GPXUP;3637;08:14:11;0;49	92645;8	47921;0;0;58;
$GPXUP;3637;08:14:12;0;49	92638;8	47942;0;0;57;
$GPXUP;3637;08:14:13;0;49	92634;8	47963;0;0;55;
$GPXUP;3637;08:14:14;0;49	92631;8	47984;0;0;54;
$GPXUP;3637;08:14:15;0;49	92629;8	48006;0;0;56;
$GPXUP;3637;08:14:16;0;49	92626;8	48028;0;0;58;
$GPXUP;3637;08:14:17;0;49	9262;8	48049;0;0;59;
$GPXUP;3637;08:14:18;0;49	92611;8	48069;0;0;62;
$GPXUP;3637;08:14:19;0;49	92599;8	48086;0;0;63;
$GPXUP;3637;08:14:20;0;49	92584;8	48097;0;0;63;
$GPXUP;3637;08:14:21;0;49	92571;8	4811;0;0;59;
$GPXUP;3637;08:14:22;0;49	9256;8	48125;0;0;59;
$GPXUP;3637;08:14:23;0;49	92553;8	48145;0;0;61;
$GPXUP;3637;08:14:24;0;49	9255;8	48166;0;0;56;
$GPXUP;3637;08:14:25;0;49	92545;8	48186;0;0;52;
$GPXUP;3637;08:14:26;0;49	9254;8	48204;0;0;53;
$GPXUP;3637;08:14:27;0;49	92534;8	48222;0;0;52;
$GPXUP;3637;08:14:28;0;49	92531;8	48241;0;0;51;
$GPXUP;3637;08:14:29;0;49	92528;8	4826;0;0;53;
$GPXUP;3637;08:14:30;0;49	92521;8	48278;0;0;52;
$GPXUP;3637;08:14:31;0;49	92512;8	48293;0;0;54;
$GPXUP;3637;08:14:32;0;49	92502;8	48306;0;0;53;
$GPXUP;3637;08:14:33;0;49	92492;8	48316;0;0;51;
$GPXUP;3637;08:14:34;0;49	9248;8	48324;0;0;50;
$GPXUP;3637;08:14:35;0;49	92469;8	48331;0;0;50;
$GPXUP;3637;08:14:36;0;49	92457;8	48335;0;0;47;
$GPXUP;3637;08:14:37;0;49	92445;8	4834;0;0;49;
$GPXUP;3637;08:14:38;0;49	92433;8	48348;0;0;51;
$GPXUP;3637;08:14:39;0;49	92423;8	4836;0;0;49;
$GPXUP;3637;08:14:40;0;49	92416;8	48374;0;0;47;
$GPXUP;3637;08:14:41;0;49	92412;8	48392;0;0;48;
$GPXUP;3637;08:14:42;0;49	92414;8	48412;0;0;52;
$GPXUP;3637;08:14:43;0;49	92416;8	48432;0;0;50;
$GPXUP;3637;08:14:44;0;49	92418;8	48451;0;0;49;
$GPXUP;3637;08:14:45;0;49	92418;8	4847;0;0;50;
$GPXUP;3637;08:14:46;0;49	92414;8	48489;0;0;50;
$GPXUP;3637;08:14:47;0;49	92406;8	48505;0;0;48;
$GPXUP;3637;08:14:48;0;49	92394;8	48516;0;0;52;
$GPXUP;3637;08:14:49;0;49	92377;8	4852;0;0;59;
$GPXUP;3637;08:14:50;0;49	9236;8	48522;0;0;62;
$GPXUP;3637;08:14:51;0;49	92344;8	48526;0;0;62;
$GPXUP;3637;08:14:52;0;49	9233;8	48536;0;0;61;
$GPXUP;3637;08:14:53;0;49	92316;8	48547;0;0;62;
$GPXUP;3637;08:14:54;0;49	92302;8	48558;0;0;58;
$GPXUP;3637;08:14:55;0;49	92288;8	48565;0;0;62;
$GPXUP;3637;08:14:56;0;49	92271;8	48567;0;0;66;
$GPXUP;3637;08:14:57;0;49	92254;8	48566;0;0;69;
$GPXUP;3637;08:14:58;0;49	92237;8	48565;0;0;68;
$GPXUP;3637;08:14:59;0;49	92221;8	48564;0;0;65;
$GPXUP;3637;08:15:00;0;49	92206;8	48565;0;0;58;
$GPXUP;3637;08:15:01;0;49	92194;8	48573;0;0;54;
$GPXUP;3637;08:15:02;0;49	92183;8	48586;0;0;52;
$GPXUP;3637;08:15:03;0;49	92172;8	48597;0;0;53;
$GPXUP;3637;08:15:04;0;49	92162;8	4861;0;0;57;
$GPXUP;3637;08:15:05;0;49	9215;8	48624;0;0;58;
$GPXUP;3637;08:15:06;0;49	92137;8	48633;0;0;57;
$GPXUP;3637;08:15:07;0;49	92122;8	48636;0;0;59;
$GPXUP;3637;08:15:08;0;49	92106;8	48631;0;0;66;
$GPXUP;3637;08:15:09;0;49	92089;8	48617;0;0;74;
$GPXUP;3637;08:15:10;0;49	92076;8	48594;0;0;74;
$GPXUP;3637;08:15:11;0;49	92069;8	48564;0;0;75;
$GPXUP;3637;08:15:12;0;49	92062;8	48535;0;0;74;
$GPXUP;3637;08:15:13;0;49	92052;8	4851;0;0;74;
$GPXUP;3637;08:15:14;0;49	92039;8	48488;0;0;75;
$GPXUP;3637;08:15:15;0;49	92026;8	48468;0;0;75;
$GPXUP;3637;08:15:16;0;49	92013;8	48447;0;0;74;
$GPXUP;3637;08:15:17;0;49	92001;8	48424;0;0;75;
$GPXUP;3637;08:15:18;0;49	9199;8	484;0;0;75;
$GPXUP;3637;08:15:19;0;49	91979;8	48376;0;0;76;
$GPXUP;3637;08:15:20;0;49	91967;8	48353;0;0;77;
$GPXUP;3637;08:15:21;0;49	91954;8	48332;0;0;75;
$GPXUP;3637;08:15:22;0;49	91938;8	48316;0;0;72;
$GPXUP;3637;08:15:23;0;49	91924;8	483;0;0;72;
$GPXUP;3637;08:15:24;0;49	9191;8	48282;0;0;75;
$GPXUP;3637;08:15:25;0;49	91899;8	48258;0;0;75;
$GPXUP;3637;08:15:26;0;49	91892;8	4823;0;0;74;
$GPXUP;3637;08:15:27;0;49	91889;8	482;0;0;76;
$GPXUP;3637;08:15:28;0;49	91889;8	4817;0;0;76;
$GPXUP;3637;08:15:29;0;49	91892;8	4814;0;0;75;
$GPXUP;3637;08:15:30;0;49	91898;8	48112;0;0;74;
$GPXUP;3637;08:15:31;0;49	91904;8	48084;0;0;75;
$GPXUP;3637;08:15:32;0;49	91911;8	48059;0;0;68;
$GPXUP;3637;08:15:33;0;49	9192;8	48038;0;0;63;
$GPXUP;3637;08:15:34;0;49	91932;8	48023;0;0;58;
$GPXUP;3637;08:15:35;0;49	91945;8	48009;0;0;59;
$GPXUP;3637;08:15:36;0;49	91956;8	47994;0;0;59;
$GPXUP;3637;08:15:37;0;49	91965;8	47975;0;0;62;
$GPXUP;3637;08:15:38;0;49	9197;8	47951;0;0;67;
$GPXUP;3637;08:15:39;0;49	91972;8	47924;0;0;69;
$GPXUP;3637;08:15:40;0;49	91968;8	47899;0;0;66;
$GPXUP;3637;08:15:41;0;49	91959;8	47877;0;0;62;
$GPXUP;3637;08:15:42;0;49	91943;8	47864;0;0;58;
$GPXUP;3637;08:15:43;0;49	91925;8	4786;0;0;58;
$GPXUP;3637;08:15:44;0;49	91906;8	47864;0;0;62;
$GPXUP;3637;08:15:45;0;49	91889;8	47868;0;0;63;
$GPXUP;3637;08:15:46;0;49	91872;8	47868;0;0;64;
$GPXUP;3637;08:15:47;0;49	91856;8	47863;0;0;65;
$GPXUP;3637;08:15:48;0;49	9184;8	47854;0;0;69;
$GPXUP;3637;08:15:49;0;49	91822;8	47844;0;0;72;
$GPXUP;3637;08:15:50;0;49	91804;8	47835;0;0;75;
$GPXUP;3637;08:15:51;0;49	91786;8	47828;0;0;75;
$GPXUP;3637;08:15:52;0;49	91767;8	47825;0;0;75;
$GPXUP;3637;08:15:53;0;49	91748;8	47828;0;0;74;
$GPXUP;3637;08:15:54;0;49	91731;8	47836;0;0;74;
$GPXUP;3637;08:15:55;0;49	91715;8	47845;0;0;69;
$GPXUP;3637;08:15:56;0;49	91698;8	47851;0;0;66;
$GPXUP;3637;08:15:57;0;49	91682;8	47854;0;0;68;
$GPXUP;3637;08:15:58;0;49	91666;8	47858;0;0;69;
$GPXUP;3637;08:15:59;0;49	9165;8	47867;0;0;67;
$GPXUP;3637;08:16:00;0;49	91635;8	47875;0;0;64;
$GPXUP;3637;08:16:01;0;49	91619;8	47881;0;0;67;
$GPXUP;3637;08:16:02;0;49	91603;8	47882;0;0;67;
$GPXUP;3637;08:16:03;0;49	91586;8	4788;0;0;67;
$GPXUP;3637;08:16:04;0;49	9157;8	47883;0;0;67;
$GPXUP;3637;08:16:05;0;49	91557;8	47893;0;0;62;
$GPXUP;3637;08:16:06;0;49	91548;8	47911;0;0;59;
$GPXUP;3637;08:16:07;0;49	9154;8	47931;0;0;59;
$GPXUP;3637;08:16:08;0;49	91534;8	47951;0;0;54;
$GPXUP;3637;08:16:09;0;49	91528;8	47969;0;0;48;
$GPXUP;3637;08:16:10;0;49	91522;8	47984;0;0;46;
$GPXUP;3637;08:16:11;0;49	91513;8	47995;0;0;46;
$GPXUP;3637;08:16:12;0;49	91501;8	48001;0;0;49;
$GPXUP;3637;08:16:13;0;49	91485;8	47998;0;0;57;
$GPXUP;3637;08:16:14;0;49	91468;8	47989;0;0;67;
$GPXUP;3637;08:16:15;0;49	9145;8	47977;0;0;73;
$GPXUP;3637;08:16:16;0;49	91433;8	47962;0;0;73;
$GPXUP;3637;08:16:17;0;49	91418;8	47946;0;0;69;
$GPXUP;3637;08:16:18;0;49	91404;8	4793;0;0;67;
$GPXUP;3637;08:16:19;0;49	9139;8	47915;0;0;66;
$GPXUP;3637;08:16:20;0;49	91376;8	47898;0;0;67;
$GPXUP;3637;08:16:21;0;49	91363;8	47882;0;0;67;
$GPXUP;3637;08:16:22;0;49	91349;8	47869;0;0;62;
$GPXUP;3637;08:16:23;0;49	91334;8	47862;0;0;59;
$GPXUP;3637;08:16:24;0;49	91318;8	47863;0;0;62;
$GPXUP;3637;08:16:25;0;49	91302;8	47865;0;0;60;
$GPXUP;3637;08:16:26;0;49	91286;8	47866;0;0;64;
$GPXUP;3637;08:16:27;0;49	9127;8	47863;0;0;66;
$GPXUP;3637;08:16:28;0;49	91253;8	47856;0;0;68;
$GPXUP;3637;08:16:29;0;49	91237;8	4785;0;0;67;
$GPXUP;3637;08:16:30;0;49	9122;8	47846;0;0;69;
$GPXUP;3637;08:16:31;0;49	91202;8	47845;0;0;69;
$GPXUP;3637;08:16:32;0;49	91185;8	47842;0;0;71;
$GPXUP;3637;08:16:33;0;49	91167;8	47834;0;0;74;
$GPXUP;3637;08:16:34;0;49	9115;8	47825;0;0;73;
$GPXUP;3637;08:16:35;0;49	91132;8	4782;0;0;72;
$GPXUP;3637;08:16:36;0;49	91116;8	47826;0;0;68;
$GPXUP;3637;08:16:37;0;49	91105;8	47843;0;0;61;
$GPXUP;3637;08:16:38;0;49	91095;8	47862;0;0;61;
$GPXUP;3637;08:16:39;0;49	91083;8	47875;0;0;54;
$GPXUP;3637;08:16:40;0;49	9107;8	47881;0;0;50;
$GPXUP;3637;08:16:41;0;49	91056;8	47872;0;0;53;
$GPXUP;3637;08:16:42;0;49	91044;8	47848;0;0;63;
$GPXUP;3637;08:16:43;0;49	91042;8	47818;0;0;66;
$GPXUP;3637;08:16:44;0;49	91046;8	47786;0;0;68;
$GPXUP;3637;08:16:45;0;49	91054;8	4776;0;0;66;
$GPXUP;3637;08:16:46;0;49	91067;8	47742;0;0;60;
$GPXUP;3637;08:16:47;0;49	91084;8	47734;0;0;58;
$GPXUP;3637;08:16:48;0;49	911;8	47729;0;0;58;
$GPXUP;3637;08:16:49;0;49	91115;8	47726;0;0;55;
$GPXUP;3637;08:16:50;0;49	91128;8	47731;0;0;51;
$GPXUP;3637;08:16:51;0;49	91138;8	47747;0;0;48;
$GPXUP;3637;08:16:52;0;49	91142;8	47766;0;0;43;
$GPXUP;3637;08:16:53;0;49	91141;8	47788;0;0;47;
$GPXUP;3637;08:16:54;0;49	91137;8	47808;0;0;46;
$GPXUP;3637;08:16:55;0;49	91134;8	47828;0;0;49;
$GPXUP;3637;08:16:56;0;49	9113;8	47848;0;0;52;
$GPXUP;3637;08:16:57;0;49	91128;8	47868;0;0;53;
$GPXUP;3637;08:16:58;0;49	91128;8	4789;0;0;55;
$GPXUP;3637;08:16:59;0;49	91127;8	47911;0;0;54;
$GPXUP;3637;08:17:00;0;49	91128;8	47931;0;0;50;
$GPXUP;3637;08:17:01;0;49	91132;8	47948;0;0;43;
$GPXUP;3637;08:17:02;0;49	91142;8	47956;0;0;39;
$GPXUP;3637;08:17:03;0;49	91156;8	47959;0;0;46;
$GPXUP;3637;08:17:04;0;49	91169;8	47962;0;0;46;
$GPXUP;3637;08:17:05;0;49	91182;8	47965;0;0;46;
$GPXUP;3637;08:17:06;0;49	91194;8	47964;0;0;48;
$GPXUP;3637;08:17:07;0;49	91207;8	47958;0;0;50;
$GPXUP;3637;08:17:08;0;49	91218;8	47942;0;0;54;
$GPXUP;3637;08:17:09;0;49	91224;8	47914;0;0;65;
$GPXUP;3637;08:17:10;0;49	91225;8	47883;0;0;69;
$GPXUP;3637;08:17:11;0;49	91225;8	47855;0;0;66;
$GPXUP;3637;08:17:12;0;49	91226;8	47828;0;0;66;
$GPXUP;3637;08:17:13;0;49	91231;8	47803;0;0;63;
$GPXUP;3637;08:17:14;0;49	91239;8	47782;0;0;61;
$GPXUP;3637;08:17:15;0;49	91249;8	47762;0;0;65;
$GPXUP;3637;08:17:16;0;49	9126;8	47742;0;0;67;
$GPXUP;3637;08:17:17;0;49	9127;8	47722;0;0;69;
$GPXUP;3637;08:17:18;0;49	91281;8	477;0;0;70;
$GPXUP;3637;08:17:19;0;49	91294;8	47682;0;0;69;
$GPXUP;3637;08:17:20;0;49	91309;8	4767;0;0;65;
$GPXUP;3637;08:17:21;0;49	91326;8	47669;0;0;64;
$GPXUP;3637;08:17:22;0;49	9134;8	47674;0;0;54;
$GPXUP;3637;08:17:23;0;49	91354;8	47677;0;0;54;
$GPXUP;3637;08:17:24;0;49	91368;8	47682;0;0;50;
$GPXUP;3637;08:17:25;0;49	9138;8	47689;0;0;50;
$GPXUP;3637;08:17:26;0;49	91392;8	47696;0;0;54;
$GPXUP;3637;08:17:27;0;49	91406;8	47703;0;0;57;
$GPXUP;3637;08:17:28;0;49	9142;8	47708;0;0;57;
$GPXUP;3637;08:17:29;0;49	91435;8	47706;0;0;59;
$GPXUP;3637;08:17:30;0;49	91446;8	47691;0;0;58;
$GPXUP;3637;08:17:31;0;49	91451;8	47665;0;0;58;
$GPXUP;3637;08:17:32;0;49	91453;8	47637;0;0;61;
$GPXUP;3637;08:17:33;0;49	91456;8	47612;0;0;58;
$GPXUP;3637;08:17:34;0;49	91459;8	47589;0;0;57;
$GPXUP;3637;08:17:35;0;49	91466;8	47567;0;0;61;
$GPXUP;3637;08:17:36;0;49	91472;8	47543;0;0;68;
$GPXUP;3637;08:17:37;0;49	91477;8	47516;0;0;72;
$GPXUP;3637;08:17:38;0;49	91481;8	47488;0;0;70;
$GPXUP;3637;08:17:39;0;49	91484;8	4746;0;0;69;
$GPXUP;3637;08:17:40;0;49	91486;8	47434;0;0;64;
$GPXUP;3637;08:17:41;0;49	91488;8	4741;0;0;61;
$GPXUP;3637;08:17:42;0;49	9149;8	47386;0;0;61;
$GPXUP;3637;08:17:43;0;49	91487;8	47362;0;0;64;
$GPXUP;3637;08:17:44;0;49	91479;8	4734;0;0;63;
$GPXUP;3637;08:17:45;0;49	91466;8	47326;0;0;53;
$GPXUP;3637;08:17:46;0;49	91446;8	47327;0;0;60;
$GPXUP;3637;08:17:47;0;49	91424;8	4734;0;0;70;
$GPXUP;3637;08:17:48;0;49	91411;8	47364;0;0;67;
$GPXUP;3637;08:17:49;0;49	91409;8	47387;0;0;53;
$GPXUP;3637;08:17:50;0;49	91416;8	47405;0;0;37;
$GPXUP;3637;08:17:51;0;49	91428;8	47418;0;0;36;
$GPXUP;3637;08:17:52;0;49	91445;8	47427;0;0;45;
$GPXUP;3637;08:17:53;0;49	91464;8	47431;0;0;57;
$GPXUP;3637;08:17:54;0;49	9148;8	47437;0;0;58;
$GPXUP;3637;08:17:55;0;49	91493;8	47448;0;0;56;
$GPXUP;3637;08:17:56;0;49	91502;8	47464;0;0;53;
$GPXUP;3637;08:17:57;0;49	91507;8	47483;0;0;52;
$GPXUP;3637;08:17:58;0;49	91513;8	47501;0;0;49;
$GPXUP;3637;08:17:59;0;49	9152;8	47516;0;0;46;
$GPXUP;3637;08:18:00;0;49	9153;8	47526;0;0;47;
$GPXUP;3637;08:18:01;0;49	91545;8	47528;0;0;54;
$GPXUP;3637;08:18:02;0;49	91561;8	47529;0;0;62;
$GPXUP;3637;08:18:03;0;49	91577;8	47528;0;0;62;
$GPXUP;3637;08:18:04;0;49	9159;8	47516;0;0;55;
$GPXUP;3637;08:18:05;0;49	91598;8	47493;0;0;59;
$GPXUP;3637;08:18:06;0;49	91594;8	47465;0;0;55;
$GPXUP;3637;08:18:07;0;49	91585;8	47444;0;0;44;
$GPXUP;3637;08:18:08;0;49	91574;8	47435;0;0;33;
$GPXUP;3637;08:18:09;0;49	91559;8	47446;0;0;39;
$GPXUP;3637;08:18:10;0;49	9155;8	47467;0;0;46;
$GPXUP;3637;08:18:11;0;49	91551;8	47484;0;0;38;
$GPXUP;3637;08:18:12;0;49	91559;8	47498;0;0;32;
$GPXUP;3637;08:18:13;0;49	91572;8	47511;0;0;47;
$GPXUP;3637;08:18:14;0;49	91583;8	47527;0;0;53;
$GPXUP;3637;08:18:15;0;49	9159;8	47546;0;0;52;
$GPXUP;3637;08:18:16;0;49	91592;8	47568;0;0;56;
$GPXUP;3637;08:18:17;0;49	91589;8	4759;0;0;54;
$GPXUP;3637;08:18:18;0;49	91583;8	47612;0;0;56;
$GPXUP;3637;08:18:19;0;49	91579;8	47633;0;0;53;
$GPXUP;3637;08:18:20;0;49	91575;8	47653;0;0;54;
$GPXUP;3637;08:18:21;0;49	91572;8	47673;0;0;52;
$GPXUP;3637;08:18:22;0;49	91571;8	47693;0;0;50;
$GPXUP;3637;08:18:23;0;49	91574;8	47711;0;0;46;
$GPXUP;3637;08:18:24;0;49	9158;8	47727;0;0;46;
$GPXUP;3637;08:18:25;0;49	91586;8	47742;0;0;46;
$GPXUP;3637;08:18:26;0;49	91594;8	47755;0;0;45;
$GPXUP;3637;08:18:27;0;49	91603;8	47767;0;0;49;
$GPXUP;3637;08:18:28;0;49	91611;8	47782;0;0;52;
$GPXUP;3637;08:18:29;0;49	91618;8	47799;0;0;52;
$GPXUP;3637;08:18:30;0;49	91624;8	47817;0;0;50;
$GPXUP;3637;08:18:31;0;49	91629;8	47834;0;0;48;
$GPXUP;3637;08:18:32;0;49	91632;8	47852;0;0;47;
$GPXUP;3637;08:18:33;0;49	91635;8	47868;0;0;43;
$GPXUP;3637;08:18:34;0;49	91641;8	47881;0;0;39;
$GPXUP;3637;08:18:35;0;49	91652;8	47886;0;0;40;
$GPXUP;3637;08:18:36;0;49	91669;8	47881;0;0;54;
$GPXUP;3637;08:18:37;0;49	91686;8	47871;0;0;60;
$GPXUP;3637;08:18:38;0;49	917;8	47859;0;0;61;
$GPXUP;3637;08:18:39;0;49	91713;8	47842;0;0;64;
$GPXUP;3637;08:18:40;0;49	91726;8	47828;0;0;61;
$GPXUP;3637;08:18:41;0;49	91738;8	47824;0;0;53;
$GPXUP;3637;08:18:42;0;49	91748;8	47835;0;0;45;
$GPXUP;3637;08:18:43;0;49	91754;8	47854;0;0;47;
$GPXUP;3637;08:18:44;0;49	91764;8	47869;0;0;50;
$GPXUP;3637;08:18:45;0;49	91773;8	47884;0;0;51;
$GPXUP;3637;08:18:46;0;49	9178;8	479;0;0;51;
$GPXUP;3637;08:18:47;0;49	91789;8	47916;0;0;51;
$GPXUP;3637;08:18:48;0;49	918;8	47926;0;0;48;
$GPXUP;3637;08:18:49;0;49	91812;8	4793;0;0;46;
$GPXUP;3637;08:18:50;0;49	91826;8	47928;0;0;51;
$GPXUP;3637;08:18:51;0;49	91839;8	47928;0;0;49;
$GPXUP;3637;08:18:52;0;49	91851;8	47932;0;0;49;
$GPXUP;3637;08:18:53;0;49	91862;8	4794;0;0;48;
$GPXUP;3637;08:18:54;0;49	91873;8	47946;0;0;51;
$GPXUP;3637;08:18:55;0;49	91886;8	47948;0;0;54;
$GPXUP;3637;08:18:56;0;49	91901;8	47944;0;0;57;
$GPXUP;3637;08:18:57;0;49	91916;8	47938;0;0;60;
$GPXUP;3637;08:18:58;0;49	91931;8	47934;0;0;63;
$GPXUP;3637;08:18:59;0;49	91947;8	4793;0;0;66;
$GPXUP;3637;08:19:00;0;49	91963;8	47926;0;0;66;
$GPXUP;3637;08:19:01;0;49	91979;8	47926;0;0;62;
$GPXUP;3637;08:19:02;0;49	91993;8	47934;0;0;59;
$GPXUP;3637;08:19:03;0;49	92006;8	47943;0;0;54;
$GPXUP;3637;08:19:04;0;49	92019;8	47948;0;0;52;
$GPXUP;3637;08:19:05;0;49	92032;8	47947;0;0;55;
$GPXUP;3637;08:19:06;0;49	92048;8	4794;0;0;62;
$GPXUP;3637;08:19:07;0;49	92062;8	47936;0;0;58;
$GPXUP;3637;08:19:08;0;49	92076;8	47939;0;0;58;
$GPXUP;3637;08:19:09;0;49	92088;8	4795;0;0;52;
$GPXUP;3637;08:19:10;0;49	92099;8	47961;0;0;50;
$GPXUP;3637;08:19:11;0;49	92111;8	4797;0;0;47;
$GPXUP;3637;08:19:12;0;49	92122;8	47978;0;0;46;
$GPXUP;3637;08:19:13;0;49	92133;8	47982;0;0;42;
$GPXUP;3637;08:19:14;0;49	92144;8	47979;0;0;45;
$GPXUP;3637;08:19:15;0;49	92158;8	47968;0;0;58;
$GPXUP;3637;08:19:16;0;49	92172;8	47959;0;0;56;
$GPXUP;3637;08:19:17;0;49	92186;8	47956;0;0;55;
$GPXUP;3637;08:19:18;0;49	92201;8	47962;0;0;57;
$GPXUP;3637;08:19:19;0;49	92214;8	47968;0;0;56;
$GPXUP;3637;08:19:20;0;49	92228;8	4797;0;0;52;
$GPXUP;3637;08:19:21;0;49	92242;8	47964;0;0;58;
$GPXUP;3637;08:19:22;0;49	92256;8	47954;0;0;63;
$GPXUP;3637;08:19:23;0;49	9227;8	47944;0;0;64;
$GPXUP;3637;08:19:24;0;49	92284;8	47932;0;0;64;
$GPXUP;3637;08:19:25;0;49	92298;8	47919;0;0;66;
$GPXUP;3637;08:19:26;0;49	92313;8	47907;0;0;67;
$GPXUP;3637;08:19:27;0;49	92328;8	479;0;0;63;
$GPXUP;3637;08:19:28;0;49	92344;8	47902;0;0;60;
$GPXUP;3637;08:19:29;0;49	92357;8	47914;0;0;57;
$GPXUP;3637;08:19:30;0;49	9237;8	47924;0;0;55;
$GPXUP;3637;08:19:31;0;49	92384;8	47929;0;0;53;
$GPXUP;3637;08:19:32;0;49	92397;8	47925;0;0;57;
$GPXUP;3637;08:19:33;0;49	92413;8	47916;0;0;67;
$GPXUP;3637;08:19:34;0;49	92428;8	47907;0;0;70;
$GPXUP;3637;08:19:35;0;49	92445;8	47902;0;0;67;
$GPXUP;3637;08:19:36;0;49	92461;8	47903;0;0;64;
$GPXUP;3637;08:19:37;0;49	92475;8	47912;0;0;59;
$GPXUP;3637;08:19:38;0;49	92485;8	47928;0;0;54;
$GPXUP;3637;08:19:39;0;49	92496;8	47942;0;0;52;
$GPXUP;3637;08:19:40;0;49	92507;8	47955;0;0;55;
$GPXUP;3637;08:19:41;0;49	92519;8	47967;0;0;57;
$GPXUP;3637;08:19:42;0;49	92532;8	47978;0;0;59;
$GPXUP;3637;08:19:43;0;49	92546;8	47986;0;0;57;
$GPXUP;3637;08:19:44;0;49	9256;8	4799;0;0;56;
$GPXUP;3637;08:19:45;0;49	92575;8	47988;0;0;58;
$GPXUP;3637;08:19:46;0;49	9259;8	4798;0;0;64;
$GPXUP;3637;08:19:47;0;49	92604;8	47972;0;0;62;
$GPXUP;3637;08:19:48;0;49	92619;8	47969;0;0;60;
$GPXUP;3637;08:19:49;0;49	92634;8	4797;0;0;59;
$GPXUP;3637;08:19:50;0;49	92647;8	47978;0;0;58;
$GPXUP;3637;08:19:51;0;49	9266;8	47989;0;0;56;
$GPXUP;3637;08:19:52;0;49	92671;8	48;0;0;54;
$GPXUP;3637;08:19:53;0;49	92681;8	48013;0;0;52;
$GPXUP;3637;08:19:54;0;49	92688;8	4803;0;0;48;
$GPXUP;3637;08:19:55;0;49	9269;8	48049;0;0;45;
$GPXUP;3637;08:19:56;0;49	92684;8	48069;0;0;47;
$GPXUP;3637;08:19:57;0;49	92672;8	48086;0;0;50;
$GPXUP;3637;08:19:58;0;49	92658;8	48098;0;0;51;
$GPXUP;3637;08:19:59;0;49	92642;8	48103;0;0;55;
$GPXUP;3637;08:20:00;0;49	92625;8	48102;0;0;60;
$GPXUP;3637;08:20:01;0;49	92608;8	48099;0;0;61;
$GPXUP;3637;08:20:02;0;49	92592;8	48097;0;0;64;
$GPXUP;3637;08:20:03;0;49	92575;8	48096;0;0;66;
$GPXUP;3637;08:20:04;0;49	92558;8	48097;0;0;66;
$GPXUP;3637;08:20:05;0;49	92542;8	48101;0;0;61;
$GPXUP;3637;08:20:06;0;49	92527;8	48106;0;0;60;
$GPXUP;3637;08:20:07;0;49	92512;8	48108;0;0;61;
$GPXUP;3637;08:20:08;0;49	92496;8	48107;0;0;60;
$GPXUP;3637;08:20:09;0;49	92481;8	48101;0;0;60;
$GPXUP;3637;08:20:10;0;49	92466;8	48096;0;0;58;
$GPXUP;3637;08:20:11;0;49	92452;8	48097;0;0;59;
$GPXUP;3637;08:20:12;0;49	92437;8	48104;0;0;60;
$GPXUP;3637;08:20:13;0;49	92422;8	48114;0;0;63;
$GPXUP;3637;08:20:14;0;49	92407;8	48124;0;0;66;
$GPXUP;3637;08:20:15;0;49	92391;8	48132;0;0;65;
$GPXUP;3637;08:20:16;0;49	92377;8	48144;0;0;67;
$GPXUP;3637;08:20:17;0;49	92366;8	48163;0;0;64;
$GPXUP;3637;08:20:18;0;49	92359;8	48186;0;0;64;
$GPXUP;3637;08:20:19;0;49	92354;8	48209;0;0;59;
$GPXUP;3637;08:20:20;0;49	92347;8	4823;0;0;60;
$GPXUP;3637;08:20:21;0;49	92338;8	48248;0;0;61;
$GPXUP;3637;08:20:22;0;49	92326;8	48263;0;0;62;
$GPXUP;3637;08:20:23;0;49	92312;8	48273;0;0;64;
$GPXUP;3637;08:20:24;0;49	92297;8	48281;0;0;65;
$GPXUP;3637;08:20:25;0;49	92281;8	48287;0;0;63;
$GPXUP;3637;08:20:26;0;49	92266;8	48295;0;0;64;
$GPXUP;3637;08:20:27;0;49	92253;8	48307;0;0;63;
$GPXUP;3637;08:20:28;0;49	92243;8	48323;0;0;59;
$GPXUP;3637;08:20:29;0;49	92233;8	48339;0;0;57;
$GPXUP;3637;08:20:30;0;49	92222;8	48353;0;0;57;
$GPXUP;3637;08:20:31;0;49	9221;8	48364;0;0;56;
$GPXUP;3637;08:20:32;0;49	92196;8	48369;0;0;56;
$GPXUP;3637;08:20:33;0;49	92182;8	48373;0;0;58;
$GPXUP;3637;08:20:34;0;49	92168;8	4838;0;0;59;
$GPXUP;3637;08:20:35;0;49	92156;8	48393;0;0;59;
$GPXUP;3637;08:20:36;0;49	92147;8	48413;0;0;64;
$GPXUP;3637;08:20:37;0;49	92135;8	48431;0;0;65;
$GPXUP;3637;08:20:38;0;49	92125;8	48449;0;0;61;
$GPXUP;3637;08:20:39;0;49	92117;8	48468;0;0;57;
$GPXUP;3637;08:20:40;0;49	92113;8	48489;0;0;54;
$GPXUP;3637;08:20:41;0;49	9211;8	4851;0;0;53;
$GPXUP;3637;08:20:42;0;49	92107;8	48531;0;0;56;
$GPXUP;3637;08:20:43;0;49	921;8	48551;0;0;59;
$GPXUP;3637;08:20:44;0;49	92092;8	4857;0;0;58;
$GPXUP;3637;08:20:45;0;49	92083;8	48586;0;0;55;
$GPXUP;3637;08:20:46;0;49	9207;8	48594;0;0;50;
$GPXUP;3637;08:20:47;0;49	92054;8	48591;0;0;61;
$GPXUP;3637;08:20:48;0;49	92036;8	48589;0;0;68;
$GPXUP;3637;08:20:49;0;49	92019;8	48592;0;0;67;
$GPXUP;3637;08:20:50;0;49	92005;8	48602;0;0;64;
$GPXUP;3637;08:20:51;0;49	91993;8	48615;0;0;59;
$GPXUP;3637;08:20:52;0;49	91982;8	48628;0;0;58;
$GPXUP;3637;08:20:53;0;49	91971;8	48639;0;0;53;
$GPXUP;3637;08:20:54;0;49	9196;8	4865;0;0;54;
$GPXUP;3637;08:20:55;0;49	91949;8	48662;0;0;51;
$GPXUP;3637;08:20:56;0;49	91942;8	48676;0;0;48;
$GPXUP;3637;08:20:57;0;49	91941;8	48692;0;0;40;
$GPXUP;3637;08:20:58;0;49	91949;8	48706;0;0;38;
$GPXUP;3637;08:20:59;0;49	91964;8	48711;0;0;41;
$GPXUP;3637;08:21:00;0;49	91983;8	48706;0;0;53;
$GPXUP;3637;08:21:01;0;49	92;8	48693;0;0;57;
$GPXUP;3637;08:21:02;0;49	92013;8	48674;0;0;65;
$GPXUP;3637;08:21:03;0;49	92024;8	48649;0;0;72;
$GPXUP;3637;08:21:04;0;49	9203;8	48621;0;0;73;
$GPXUP;3637;08:21:05;0;49	92039;8	48595;0;0;69;
$GPXUP;3637;08:21:06;0;49	92049;8	48573;0;0;66;
$GPXUP;3637;08:21:07;0;49	9206;8	48554;0;0;65;
$GPXUP;3637;08:21:08;0;49	9207;8	48533;0;0;68;
$GPXUP;3637;08:21:09;0;49	92079;8	48509;0;0;75;
$GPXUP;3637;08:21:10;0;49	92086;8	4848;0;0;80;
$GPXUP;3637;08:21:11;0;49	92094;8	48452;0;0;75;
$GPXUP;3637;08:21:12;0;49	92104;8	4843;0;0;69;
$GPXUP;3637;08:21:13;0;49	92116;8	48415;0;0;61;
$GPXUP;3637;08:21:14;0;49	9213;8	48411;0;0;58;
$GPXUP;3637;08:21:15;0;49	92145;8	4841;0;0;56;
$GPXUP;3637;08:21:16;0;49	9216;8	48406;0;0;59;
$GPXUP;3637;08:21:17;0;49	92174;8	484;0;0;60;
$GPXUP;3637;08:21:18;0;49	92188;8	48391;0;0;61;
$GPXUP;3637;08:21:19;0;49	92202;8	48386;0;0;56;
$GPXUP;3637;08:21:20;0;49	92215;8	48386;0;0;54;
$GPXUP;3637;08:21:21;0;49	92229;8	48385;0;0;59;
$GPXUP;3637;08:21:22;0;49	92244;8	48381;0;0;60;
$GPXUP;3637;08:21:23;0;49	92258;8	48376;0;0;60;
$GPXUP;3637;08:21:24;0;49	92273;8	48368;0;0;65;
$GPXUP;3637;08:21:25;0;49	92287;8	48356;0;0;68;
$GPXUP;3637;08:21:26;0;49	92302;8	48342;0;0;68;
$GPXUP;3637;08:21:27;0;49	92316;8	48327;0;0;66;
$GPXUP;3637;08:21:28;0;49	92328;8	48309;0;0;70;
$GPXUP;3637;08:21:29;0;49	92337;8	48285;0;0;73;
$GPXUP;3637;08:21:30;0;49	92342;8	48256;0;0;75;
$GPXUP;3637;08:21:31;0;49	92349;8	48229;0;0;72;
$GPXUP;3637;08:21:32;0;49	9236;8	48206;0;0;70;
$GPXUP;3637;08:21:33;0;49	92372;8	48189;0;0;65;
$GPXUP;3637;08:21:34;0;49	92386;8	48179;0;0;58;
$GPXUP;3637;08:21:35;0;49	924;8	48172;0;0;58;
$GPXUP;3637;08:21:36;0;49	92414;8	48163;0;0;62;
$GPXUP;3637;08:21:37;0;49	92427;8	48149;0;0;67;
$GPXUP;3637;08:21:38;0;49	92439;8	4813;0;0;71;
$GPXUP;3637;08:21:39;0;49	92452;8	48111;0;0;72;
$GPXUP;3637;08:21:40;0;49	92466;8	48094;0;0;69;
$GPXUP;3637;08:21:41;0;49	9248;8	4808;0;0;64;
$GPXUP;3637;08:21:42;0;49	92494;8	48071;0;0;61;
$GPXUP;3637;08:21:43;0;49	92509;8	48068;0;0;61;
$GPXUP;3637;08:21:44;0;49	92524;8	48072;0;0;58;
$GPXUP;3637;08:21:45;0;49	92538;8	48077;0;0;57;
$GPXUP;3637;08:21:46;0;49	92552;8	48082;0;0;54;
$GPXUP;3637;08:21:47;0;49	92564;8	48091;0;0;52;
$GPXUP;3637;08:21:48;0;49	92574;8	48104;0;0;52;
$GPXUP;3637;08:21:49;0;49	92583;8	4812;0;0;52;
$GPXUP;3637;08:21:50;0;49	92593;8	48133;0;0;52;
$GPXUP;3637;08:21:51;0;49	92604;8	48143;0;0;50;
$GPXUP;3637;08:21:52;0;49	92616;8	48148;0;0;48;
$GPXUP;3637;08:21:53;0;49	92629;8	48145;0;0;51;
$GPXUP;3637;08:21:54;0;49	92642;8	48139;0;0;56;
$GPXUP;3637;08:21:55;0;49	92656;8	48134;0;0;55;
$GPXUP;3637;08:21:56;0;49	92669;8	48129;0;0;54;
$GPXUP;3637;08:21:57;0;49	92683;8	48125;0;0;54;
$GPXUP;3637;08:21:58;0;49	92697;8	4812;0;0;60;
$GPXUP;3637;08:21:59;0;49	92711;8	4811;0;0;65;
$GPXUP;3637;08:22:00;0;49	92726;8	48096;0;0;69;
$GPXUP;3637;08:22:01;0;49	92739;8	48077;0;0;72;
$GPXUP;3637;08:22:02;0;49	92751;8	48057;0;0;68;
$GPXUP;3637;08:22:03;0;49	92763;8	4804;0;0;63;
$GPXUP;3637;08:22:04;0;49	92776;8	48031;0;0;58;
$GPXUP;3637;08:22:05;0;49	92789;8	4803;0;0;52;
$GPXUP;3637;08:22:06;0;49	92802;8	48028;0;0;55;
$GPXUP;3637;08:22:07;0;49	92815;8	48028;0;0;53;
$GPXUP;3637;08:22:08;0;49	92828;8	4803;0;0;56;
$GPXUP;3637;08:22:09;0;49	92843;8	48034;0;0;60;
$GPXUP;3637;08:22:10;0;49	92858;8	48032;0;0;57;
$GPXUP;3637;08:22:11;0;49	92872;8	48023;0;0;62;
$GPXUP;3637;08:22:12;0;49	92886;8	48011;0;0;64;
$GPXUP;3637;08:22:13;0;49	92899;8	47997;0;0;65;
$GPXUP;3637;08:22:14;0;49	92913;8	47984;0;0;65;
$GPXUP;3637;08:22:15;0;49	92928;8	47975;0;0;64;
$GPXUP;3637;08:22:16;0;49	92943;8	47972;0;0;61;
$GPXUP;3637;08:22:17;0;49	92958;8	47972;0;0;61;
$GPXUP;3637;08:22:18;0;49	92974;8	47968;0;0;64;
$GPXUP;3637;08:22:19;0;49	9299;8	47958;0;0;70;
$GPXUP;3637;08:22:20;0;49	93006;8	47949;0;0;68;
$GPXUP;3637;08:22:21;0;49	93022;8	47945;0;0;67;
$GPXUP;3637;08:22:22;0;49	93039;8	47946;0;0;65;
$GPXUP;3637;08:22:23;0;49	93055;8	47948;0;0;63;
$GPXUP;3637;08:22:24;0;49	9307;8	47952;0;0;60;
$GPXUP;3637;08:22:25;0;49	93084;8	47959;0;0;57;
$GPXUP;3637;08:22:26;0;49	93098;8	47965;0;0;56;
$GPXUP;3637;08:22:27;0;49	93112;8	4797;0;0;56;
$GPXUP;3637;08:22:28;0;49	93126;8	4797;0;0;60;
$GPXUP;3637;08:22:29;0;49	93142;8	47967;0;0;65;
$GPXUP;3637;08:22:30;0;49	93158;8	47959;0;0;70;
$GPXUP;3637;08:22:31;0;49	93174;8	47953;0;0;66;
$GPXUP;3637;08:22:32;0;49	9319;8	47951;0;0;63;
$GPXUP;3637;08:22:33;0;49	93204;8	47957;0;0;58;
$GPXUP;3637;08:22:34;0;49	93214;8	47971;0;0;54;
$GPXUP;3637;08:22:35;0;49	93223;8	47987;0;0;51;
$GPXUP;3637;08:22:36;0;49	93232;8	48;0;0;51;
$GPXUP;3637;08:22:37;0;49	93244;8	48009;0;0;51;
$GPXUP;3637;08:22:38;0;49	93257;8	48012;0;0;55;
$GPXUP;3637;08:22:39;0;49	93271;8	48014;0;0;57;
$GPXUP;3637;08:22:40;0;49	93285;8	48014;0;0;56;
$GPXUP;3637;08:22:41;0;49	93299;8	48014;0;0;56;
$GPXUP;3637;08:22:42;0;49	93313;8	48016;0;0;55;
$GPXUP;3637;08:22:43;0;49	93326;8	48022;0;0;53;
$GPXUP;3637;08:22:44;0;49	93336;8	48033;0;0;49;
$GPXUP;3637;08:22:45;0;49	93346;8	48044;0;0;47;
$GPXUP;3637;08:22:46;0;49	93355;8	48054;0;0;45;
$GPXUP;3637;08:22:47;0;49	93366;8	48058;0;0;44;
$GPXUP;3637;08:22:48;0;49	93378;8	48058;0;0;50;
$GPXUP;3637;08:22:49;0;49	93391;8	48053;0;0;55;
$GPXUP;3637;08:22:50;0;49	93404;8	48048;0;0;56;
$GPXUP;3637;08:22:51;0;49	93417;8	48047;0;0;53;
$GPXUP;3637;08:22:52;0;49	9343;8	48052;0;0;51;
$GPXUP;3637;08:22:53;0;49	9344;8	48062;0;0;51;
$GPXUP;3637;08:22:54;0;49	93448;8	48077;0;0;50;
$GPXUP;3637;08:22:55;0;49	93454;8	48094;0;0;49;
$GPXUP;3637;08:22:56;0;49	9346;8	4811;0;0;49;
$GPXUP;3637;08:22:57;0;49	93468;8	48124;0;0;46;
$GPXUP;3637;08:22:58;0;49	93478;8	48134;0;0;48;
$GPXUP;3637;08:22:59;0;49	93492;8	4814;0;0;55;
$GPXUP;3637;08:23:00;0;49	93506;8	48146;0;0;58;
$GPXUP;3637;08:23:01;0;49	9352;8	48153;0;0;56;
$GPXUP;3637;08:23:02;0;49	93533;8	48161;0;0;55;
$GPXUP;3637;08:23:03;0;49	93546;8	48168;0;0;55;
$GPXUP;3637;08:23:04;0;49	93558;8	48177;0;0;54;
$GPXUP;3637;08:23:05;0;49	9357;8	48187;0;0;51;
$GPXUP;3637;08:23:06;0;49	93579;8	48199;0;0;49;
$GPXUP;3637;08:23:07;0;49	93587;8	48214;0;0;50;
$GPXUP;3637;08:23:08;0;49	93594;8	4823;0;0;51;
$GPXUP;3637;08:23:09;0;49	93603;8	48243;0;0;49;
$GPXUP;3637;08:23:10;0;49	93613;8	48254;0;0;47;
$GPXUP;3637;08:23:11;0;49	93623;8	48264;0;0;47;
$GPXUP;3637;08:23:12;0;49	93634;8	48271;0;0;48;
$GPXUP;3637;08:23:13;0;49	93646;8	48272;0;0;45;
$GPXUP;3637;08:23:14;0;49	9366;8	48264;0;0;57;
$GPXUP;3637;08:23:15;0;49	93674;8	48255;0;0;60;
$GPXUP;3637;08:23:16;0;49	93689;8	48248;0;0;59;
$GPXUP;3637;08:23:17;0;49	93704;8	48246;0;0;56;
$GPXUP;3637;08:23:18;0;49	93718;8	4825;0;0;54;
$GPXUP;3637;08:23:19;0;49	93731;8	48255;0;0;54;
$GPXUP;3637;08:23:20;0;49	93744;8	48259;0;0;56;
$GPXUP;3637;08:23:21;0;49	93759;8	48257;0;0;60;
$GPXUP;3637;08:23:22;0;49	93774;8	48252;0;0;62;
$GPXUP;3637;08:23:23;0;49	9379;8	48246;0;0;61;
$GPXUP;3637;08:23:24;0;49	93805;8	48244;0;0;59;
$GPXUP;3637;08:23:25;0;49	93819;8	48248;0;0;58;
$GPXUP;3637;08:23:26;0;49	93831;8	48257;0;0;55;
$GPXUP;3637;08:23:27;0;49	93841;8	48271;0;0;53;
$GPXUP;3637;08:23:28;0;49	9385;8	48287;0;0;55;
$GPXUP;3637;08:23:29;0;49	93859;8	48302;0;0;56;
$GPXUP;3637;08:23:30;0;49	93869;8	48318;0;0;56;
$GPXUP;3637;08:23:31;0;49	93879;8	48334;0;0;56;
$GPXUP;3637;08:23:32;0;49	93888;8	4835;0;0;58;
$GPXUP;3637;08:23:33;0;49	93896;8	4837;0;0;60;
$GPXUP;3637;08:23:34;0;49	93903;8	4839;0;0;58;
$GPXUP;3637;08:23:35;0;49	93909;8	4841;0;0;60;
$GPXUP;3637;08:23:36;0;49	93914;8	48432;0;0;57;
$GPXUP;3637;08:23:37;0;49	9392;8	48452;0;0;54;
$GPXUP;3637;08:23:38;0;49	93928;8	48468;0;0;51;
$GPXUP;3637;08:23:39;0;49	93937;8	48481;0;0;49;
$GPXUP;3637;08:23:40;0;49	93947;8	48493;0;0;50;
$GPXUP;3637;08:23:41;0;49	93957;8	48505;0;0;53;
$GPXUP;3637;08:23:42;0;49	93967;8	48519;0;0;54;
$GPXUP;3637;08:23:43;0;49	93978;8	48533;0;0;55;
$GPXUP;3637;08:23:44;0;49	93988;8	48546;0;0;54;
$GPXUP;3637;08:23:45;0;49	94;8	48556;0;0;54;
$GPXUP;3637;08:23:46;0;49	94013;8	48563;0;0;54;
$GPXUP;3637;08:23:47;0;49	94026;8	48568;0;0;52;
$GPXUP;3637;08:23:48;0;49	94039;8	48571;0;0;50;
$GPXUP;3637;08:23:49;0;49	94052;8	48568;0;0;51;
$GPXUP;3637;08:23:50;0;49	94064;8	48557;0;0;58;
$GPXUP;3637;08:23:51;0;49	94075;8	4854;0;0;62;
$GPXUP;3637;08:23:52;0;49	94086;8	48519;0;0;66;
$GPXUP;3637;08:23:53;0;49	94094;8	48496;0;0;68;
$GPXUP;3637;08:23:54;0;49	94104;8	48472;0;0;72;
$GPXUP;3637;08:23:55;0;49	94113;8	48446;0;0;76;
$GPXUP;3637;08:23:56;0;49	94122;8	48419;0;0;75;
$GPXUP;3637;08:23:57;0;49	9413;8	48392;0;0;73;
$GPXUP;3637;08:23:58;0;49	94136;8	48366;0;0;72;
$GPXUP;3637;08:23:59;0;49	94143;8	48339;0;0;73;
$GPXUP;3637;08:24:00;0;49	94152;8	48314;0;0;71;
$GPXUP;3637;08:24:01;0;49	94162;8	48293;0;0;66;
$GPXUP;3637;08:24:02;0;49	94173;8	48275;0;0;63;
$GPXUP;3637;08:24:03;0;49	94187;8	48266;0;0;57;
$GPXUP;3637;08:24:04;0;49	94201;8	48266;0;0;56;
$GPXUP;3637;08:24:05;0;49	94213;8	48275;0;0;50;
$GPXUP;3637;08:24:06;0;49	94221;8	4829;0;0;47;
$GPXUP;3637;08:24:07;0;49	94225;8	48308;0;0;42;
$GPXUP;3637;08:24:08;0;49	94224;8	48328;0;0;42;
$GPXUP;3637;08:24:09;0;49	94218;8	48348;0;0;49;
$GPXUP;3637;08:24:10;0;49	94208;8	48369;0;0;57;
$GPXUP;3637;08:24:11;0;49	94195;8	48388;0;0;58;
$GPXUP;3637;08:24:12;0;49	94179;8	48401;0;0;62;
$GPXUP;3637;08:24:13;0;49	94161;8	48408;0;0;68;
$GPXUP;3637;08:24:14;0;49	94143;8	48414;0;0;68;
$GPXUP;3637;08:24:15;0;49	94126;8	48422;0;0;66;
$GPXUP;3637;08:24:16;0;49	94111;8	48433;0;0;64;
$GPXUP;3637;08:24:17;0;49	94098;8	48448;0;0;62;
$GPXUP;3637;08:24:18;0;49	94088;8	48466;0;0;60;
$GPXUP;3637;08:24:19;0;49	94077;8	48483;0;0;60;
$GPXUP;3637;08:24:20;0;49	94064;8	48495;0;0;61;
$GPXUP;3637;08:24:21;0;49	94047;8	48501;0;0;67;
$GPXUP;3637;08:24:22;0;49	9403;8	48503;0;0;68;
$GPXUP;3637;08:24:23;0;49	94011;8	48505;0;0;70;
$GPXUP;3637;08:24:24;0;49	93993;8	48511;0;0;72;
$GPXUP;3637;08:24:25;0;49	93977;8	48525;0;0;72;
$GPXUP;3637;08:24:26;0;49	93965;8	48545;0;0;69;
$GPXUP;3637;08:24:27;0;49	93959;8	4857;0;0;66;
$GPXUP;3637;08:24:28;0;49	93954;8	48595;0;0;63;
$GPXUP;3637;08:24:29;0;49	93951;8	4862;0;0;64;
$GPXUP;3637;08:24:30;0;49	93948;8	48644;0;0;61;
$GPXUP;3637;08:24:31;0;49	93946;8	48668;0;0;61;
$GPXUP;3637;08:24:32;0;49	93944;8	48692;0;0;60;
$GPXUP;3637;08:24:33;0;49	93944;8	48714;0;0;55;
$GPXUP;3637;08:24:34;0;49	93944;8	48736;0;0;58;
$GPXUP;3637;08:24:35;0;49	93942;8	48758;0;0;55;
$GPXUP;3637;08:24:36;0;49	93937;8	48777;0;0;56;
$GPXUP;3637;08:24:37;0;49	93928;8	48795;0;0;60;
$GPXUP;3637;08:24:38;0;49	93914;8	4881;0;0;67;
$GPXUP;3637;08:24:39;0;49	93901;8	48825;0;0;66;
$GPXUP;3637;08:24:40;0;49	9389;8	48843;0;0;62;
$GPXUP;3637;08:24:41;0;49	93885;8	48862;0;0;58;
$GPXUP;3637;08:24:42;0;49	93886;8	48882;0;0;51;
$GPXUP;3637;08:24:43;0;49	93887;8	48901;0;0;47;
$GPXUP;3637;08:24:44;0;49	93885;8	48918;0;0;47;
$GPXUP;3637;08:24:45;0;49	93878;8	48935;0;0;52;
$GPXUP;3637;08:24:46;0;49	93869;8	4895;0;0;57;
$GPXUP;3637;08:24:47;0;49	93857;8	48963;0;0;59;
$GPXUP;3637;08:24:48;0;49	93843;8	48972;0;0;62;
$GPXUP;3637;08:24:49;0;49	93827;8	48976;0;0;65;
$GPXUP;3637;08:24:50;0;49	93812;8	4898;0;0;63;
$GPXUP;3637;08:24:51;0;49	93797;8	48985;0;0;58;
$GPXUP;3637;08:24:52;0;49	93783;8	48988;0;0;55;
$GPXUP;3637;08:24:53;0;49	93769;8	48986;0;0;58;
$GPXUP;3637;08:24:54;0;49	93754;8	48979;0;0;61;
$GPXUP;3637;08:24:55;0;49	93739;8	4897;0;0;66;
$GPXUP;3637;08:24:56;0;49	93722;8	48964;0;0;66;
$GPXUP;3637;08:24:57;0;49	93704;8	48963;0;0;70;
$GPXUP;3637;08:24:58;0;49	93688;8	48966;0;0;67;
$GPXUP;3637;08:24:59;0;49	93672;8	48974;0;0;62;
$GPXUP;3637;08:25:00;0;49	93658;8	48985;0;0;58;
$GPXUP;3637;08:25:01;0;49	93645;8	48994;0;0;57;
$GPXUP;3637;08:25:02;0;49	9363;8	48998;0;0;60;
$GPXUP;3637;08:25:03;0;49	93615;8	49;0;0;63;
$GPXUP;3637;08:25:04;0;49	93599;8	48999;0;0;64;
$GPXUP;3637;08:25:05;0;49	93582;8	49;0;0;66;
$GPXUP;3637;08:25:06;0;49	93566;8	49003;0;0;64;
$GPXUP;3637;08:25:07;0;49	93552;8	49011;0;0;61;
$GPXUP;3637;08:25:08;0;49	9354;8	49022;0;0;55;
$GPXUP;3637;08:25:09;0;49	93531;8	49034;0;0;50;
$GPXUP;3637;08:25:10;0;49	93521;8	49044;0;0;50;
$GPXUP;3637;08:25:11;0;49	93509;8	4905;0;0;50;
$GPXUP;3637;08:25:12;0;49	93496;8	4905;0;0;53;
$GPXUP;3637;08:25:13;0;49	93483;8	49043;0;0;57;
$GPXUP;3637;08:25:14;0;49	9347;8	49036;0;0;57;
$GPXUP;3637;08:25:15;0;49	93456;8	4903;0;0;56;
$GPXUP;3637;08:25:16;0;49	93443;8	49023;0;0;56;
$GPXUP;3637;08:25:17;0;49	9343;8	49013;0;0;57;
$GPXUP;3637;08:25:18;0;49	93417;8	49003;0;0;56;
$GPXUP;3637;08:25:19;0;49	93404;8	48997;0;0;53;
$GPXUP;3637;08:25:20;0;49	9339;8	48995;0;0;55;
$GPXUP;3637;08:25:21;0;49	93376;8	48993;0;0;57;
$GPXUP;3637;08:25:22;0;49	93362;8	4899;0;0;60;
$GPXUP;3637;08:25:23;0;49	93346;8	48989;0;0;61;
$GPXUP;3637;08:25:24;0;49	93332;8	48992;0;0;58;
$GPXUP;3637;08:25:25;0;49	93318;8	48995;0;0;54;
$GPXUP;3637;08:25:26;0;49	93305;8	48994;0;0;59;
$GPXUP;3637;08:25:27;0;49	9329;8	48987;0;0;63;
$GPXUP;3637;08:25:28;0;49	93276;8	48976;0;0;65;
$GPXUP;3637;08:25:29;0;49	9326;8	48966;0;0;67;
$GPXUP;3637;08:25:30;0;49	93244;8	48957;0;0;68;
$GPXUP;3637;08:25:31;0;49	93228;8	4895;0;0;68;
$GPXUP;3637;08:25:32;0;49	93212;8	48946;0;0;68;
$GPXUP;3637;08:25:33;0;49	93195;8	48942;0;0;64;
$GPXUP;3637;08:25:34;0;49	9318;8	48937;0;0;65;
$GPXUP;3637;08:25:35;0;49	93163;8	48928;0;0;72;
$GPXUP;3637;08:25:36;0;49	93146;8	4892;0;0;72;
$GPXUP;3637;08:25:37;0;49	93128;8	48916;0;0;70;
$GPXUP;3637;08:25:38;0;49	93111;8	48917;0;0;69;
$GPXUP;3637;08:25:39;0;49	93095;8	48916;0;0;67;
$GPXUP;3637;08:25:40;0;49	93079;8	48914;0;0;64;
$GPXUP;3637;08:25:41;0;49	93063;8	48909;0;0;64;
$GPXUP;3637;08:25:42;0;49	93048;8	48904;0;0;64;
$GPXUP;3637;08:25:43;0;49	93032;8	489;0;0;63;
$GPXUP;3637;08:25:44;0;49	93016;8	48896;0;0;64;
$GPXUP;3637;08:25:45;0;49	93;8	48895;0;0;66;
$GPXUP;3637;08:25:46;0;49	92984;8	48896;0;0;65;
$GPXUP;3637;08:25:47;0;49	92967;8	48899;0;0;65;
$GPXUP;3637;08:25:48;0;49	92952;8	48904;0;0;67;
$GPXUP;3637;08:25:49;0;49	92936;8	48911;0;0;63;
$GPXUP;3637;08:25:50;0;49	92922;8	48918;0;0;60;
$GPXUP;3637;08:25:51;0;49	92907;8	48924;0;0;62;
$GPXUP;3637;08:25:52;0;49	92891;8	48927;0;0;66;
$GPXUP;3637;08:25:53;0;49	92875;8	48927;0;0;68;
$GPXUP;3637;08:25:54;0;49	92858;8	48925;0;0;70;
$GPXUP;3637;08:25:55;0;49	92841;8	4892;0;0;69;
$GPXUP;3637;08:25:56;0;49	92824;8	4891;0;0;74;
$GPXUP;3637;08:25:57;0;49	92807;8	48898;0;0;75;
$GPXUP;3637;08:25:58;0;49	9279;8	48888;0;0;71;
$GPXUP;3637;08:25:59;0;49	92772;8	48885;0;0;70;
$GPXUP;3637;08:26:00;0;49	92755;8	4889;0;0;71;
$GPXUP;3637;08:26:01;0;49	92739;8	48896;0;0;66;
$GPXUP;3637;08:26:02;0;49	92724;8	48902;0;0;61;
$GPXUP;3637;08:26:03;0;49	9271;8	48906;0;0;60;
$GPXUP;3637;08:26:04;0;49	92696;8	48906;0;0;58;
$GPXUP;3637;08:26:05;0;49	92682;8	48904;0;0;60;
$GPXUP;3637;08:26:06;0;49	92668;8	48896;0;0;62;
$GPXUP;3637;08:26:07;0;49	92655;8	48884;0;0;63;
$GPXUP;3637;08:26:08;0;49	92642;8	4887;0;0;62;
$GPXUP;3637;08:26:09;0;49	92628;8	48858;0;0;62;
$GPXUP;3637;08:26:10;0;49	92613;8	48846;0;0;71;
$GPXUP;3637;08:26:11;0;49	92598;8	4883;0;0;76;
$GPXUP;3637;08:26:12;0;49	92582;8	48814;0;0;74;
$GPXUP;3637;08:26:13;0;49	92567;8	48799;0;0;70;
$GPXUP;3637;08:26:14;0;49	92552;8	48786;0;0;68;
$GPXUP;3637;08:26:15;0;49	92536;8	48776;0;0;68;
$GPXUP;3637;08:26:16;0;49	92519;8	48766;0;0;71;
$GPXUP;3637;08:26:17;0;49	92503;8	48755;0;0;72;
$GPXUP;3637;08:26:18;0;49	92486;8	48746;0;0;70;
$GPXUP;3637;08:26:19;0;49	92468;8	48739;0;0;71;
$GPXUP;3637;08:26:20;0;49	92451;8	48734;0;0;71;
$GPXUP;3637;08:26:21;0;49	92433;8	4873;0;0;72;
$GPXUP;3637;08:26:22;0;49	92416;8	48728;0;0;69;
$GPXUP;3637;08:26:23;0;49	92398;8	48725;0;0;69;
$GPXUP;3637;08:26:24;0;49	92381;8	48721;0;0;73;
$GPXUP;3637;08:26:25;0;49	92362;8	48716;0;0;75;
$GPXUP;3637;08:26:26;0;49	92344;8	48714;0;0;73;
$GPXUP;3637;08:26:27;0;49	92327;8	48716;0;0;67;
$GPXUP;3637;08:26:28;0;49	9231;8	48717;0;0;66;
$GPXUP;3637;08:26:29;0;49	92293;8	48715;0;0;72;
$GPXUP;3637;08:26:30;0;49	92275;8	48708;0;0;76;
$GPXUP;3637;08:26:31;0;49	92258;8	48698;0;0;73;
$GPXUP;3637;08:26:32;0;49	92242;8	48685;0;0;75;
$GPXUP;3637;08:26:33;0;49	92226;8	48671;0;0;74;
$GPXUP;3637;08:26:34;0;49	9221;8	48661;0;0;67;
$GPXUP;3637;08:26:35;0;49	92194;8	4866;0;0;63;
$GPXUP;3637;08:26:36;0;49	92182;8	48672;0;0;55;
$GPXUP;3637;08:26:37;0;49	9217;8	48685;0;0;58;
$GPXUP;3637;08:26:38;0;49	92157;8	48696;0;0;59;
$GPXUP;3637;08:26:39;0;49	92144;8	48706;0;0;58;
$GPXUP;3637;08:26:40;0;49	92133;8	48719;0;0;55;
$GPXUP;3637;08:26:41;0;49	92124;8	48734;0;0;51;
$GPXUP;3637;08:26:42;0;49	9212;8	48752;0;0;48;
$GPXUP;3637;08:26:43;0;49	92121;8	4877;0;0;42;
$GPXUP;3637;08:26:44;0;49	92126;8	48784;0;0;35;
$GPXUP;3637;08:26:45;0;49	92134;8	48798;0;0;43;
$GPXUP;3637;08:26:46;0;49	92144;8	48811;0;0;46;
$GPXUP;3637;08:26:47;0;49	92154;8	4882;0;0;42;
$GPXUP;3637;08:26:48;0;49	92166;8	48823;0;0;42;
$GPXUP;3637;08:26:49;0;49	9218;8	48816;0;0;48;
$GPXUP;3637;08:26:50;0;49	92192;8	488;0;0;57;
$GPXUP;3637;08:26:51;0;49	922;8	48776;0;0;63;
$GPXUP;3637;08:26:52;0;49	92201;8	48748;0;0;64;
$GPXUP;3637;08:26:53;0;49	92195;8	4872;0;0;64;
$GPXUP;3637;08:26:54;0;49	92183;8	48696;0;0;67;
$GPXUP;3637;08:26:55;0;49	92169;8	48674;0;0;69;
$GPXUP;3637;08:26:56;0;49	92154;8	48656;0;0;65;
$GPXUP;3637;08:26:57;0;49	92138;8	48646;0;0;62;
$GPXUP;3637;08:26:58;0;49	92121;8	48639;0;0;62;
$GPXUP;3637;08:26:59;0;49	92106;8	48631;0;0;62;
$GPXUP;3637;08:27:00;0;49	92092;8	4862;0;0;61;
$GPXUP;3637;08:27:01;0;49	9208;8	48605;0;0;62;
$GPXUP;3637;08:27:02;0;49	92068;8	48587;0;0;67;
$GPXUP;3637;08:27:03;0;49	92055;8	48571;0;0;65;
$GPXUP;3637;08:27:04;0;49	9204;8	4856;0;0;62;
$GPXUP;3637;08:27:05;0;49	92025;8	48555;0;0;59;
$GPXUP;3637;08:27:06;0;49	92009;8	48556;0;0;60;
$GPXUP;3637;08:27:07;0;49	91995;8	48568;0;0;61;
$GPXUP;3637;08:27:08;0;49	91986;8	48588;0;0;55;
$GPXUP;3637;08:27:09;0;49	91981;8	48608;0;0;49;
$GPXUP;3637;08:27:10;0;49	91977;8	48628;0;0;47;
$GPXUP;3637;08:27:11;0;49	91975;8	48647;0;0;46;
$GPXUP;3637;08:27:12;0;49	91978;8	48666;0;0;47;
$GPXUP;3637;08:27:13;0;49	91988;8	48682;0;0;47;
$GPXUP;3637;08:27:14;0;49	92;8	48694;0;0;49;
$GPXUP;3637;08:27:15;0;49	92013;8	48704;0;0;47;
$GPXUP;3637;08:27:16;0;49	92023;8	48715;0;0;47;
$GPXUP;3637;08:27:17;0;49	92031;8	48728;0;0;46;
$GPXUP;3637;08:27:18;0;49	9204;8	48742;0;0;49;
$GPXUP;3637;08:27:19;0;49	92048;8	48758;0;0;51;
$GPXUP;3637;08:27:20;0;49	92054;8	48775;0;0;51;
$GPXUP;3637;08:27:21;0;49	92058;8	48794;0;0;52;
$GPXUP;3637;08:27:22;0;49	92063;8	48814;0;0;54;
$GPXUP;3637;08:27:23;0;49	92068;8	48834;0;0;55;
$GPXUP;3637;08:27:24;0;49	92072;8	48854;0;0;56;
$GPXUP;3637;08:27:25;0;49	92075;8	48876;0;0;57;
$GPXUP;3637;08:27:26;0;49	92077;8	48898;0;0;57;
$GPXUP;3637;08:27:27;0;49	92076;8	4892;0;0;56;
$GPXUP;3637;08:27:28;0;49	92075;8	48941;0;0;55;
$GPXUP;3637;08:27:29;0;49	92075;8	48962;0;0;53;
$GPXUP;3637;08:27:30;0;49	92076;8	48983;0;0;53;
$GPXUP;3637;08:27:31;0;49	9208;8	49002;0;0;53;
$GPXUP;3637;08:27:32;0;49	92085;8	49021;0;0;53;
$GPXUP;3637;08:27:33;0;49	92092;8	49039;0;0;53;
$GPXUP;3637;08:27:34;0;49	921;8	49056;0;0;53;
$GPXUP;3637;08:27:35;0;49	92109;8	49072;0;0;54;
$GPXUP;3637;08:27:36;0;49	92119;8	49086;0;0;55;
$GPXUP;3637;08:27:37;0;49	9213;8	49099;0;0;56;
$GPXUP;3637;08:27:38;0;49	92141;8	49112;0;0;53;
$GPXUP;3637;08:27:39;0;49	9215;8	49127;0;0;52;
$GPXUP;3637;08:27:40;0;49	92156;8	49144;0;0;51;
$GPXUP;3637;08:27:41;0;49	92162;8	49162;0;0;51;
$GPXUP;3637;08:27:42;0;49	92165;8	4918;0;0;50;
$GPXUP;3637;08:27:43;0;49	92167;8	492;0;0;49;
$GPXUP;3637;08:27:44;0;49	9217;8	49218;0;0;49;
$GPXUP;3637;08:27:45;0;49	92175;8	49235;0;0;48;
$GPXUP;3637;08:27:46;0;49	92181;8	49251;0;0;49;
$GPXUP;3637;08:27:47;0;49	92188;8	49267;0;0;50;
$GPXUP;3637;08:27:48;0;49	92194;8	49284;0;0;51;
$GPXUP;3637;08:27:49;0;49	92198;8	49303;0;0;51;
$GPXUP;3637;08:27:50;0;49	922;8	49321;0;0;45;
$GPXUP;3637;08:27:51;0;49	92201;8	49338;0;0;44;
$GPXUP;3637;08:27:52;0;49	92203;8	49355;0;0;43;
$GPXUP;3637;08:27:53;0;49	92203;8	49371;0;0;41;
$GPXUP;3637;08:27:54;0;49	92205;8	49386;0;0;41;
$GPXUP;3637;08:27:55;0;49	9221;8	494;0;0;38;
$GPXUP;3637;08:27:56;0;49	92218;8	4941;0;0;39;
$GPXUP;3637;08:27:57;0;49	92228;8	49418;0;0;44;
$GPXUP;3637;08:27:58;0;49	92241;8	49424;0;0;51;
$GPXUP;3637;08:27:59;0;49	92255;8	49431;0;0;56;
$GPXUP;3637;08:28:00;0;49	92268;8	49442;0;0;57;
$GPXUP;3637;08:28:01;0;49	92278;8	49456;0;0;55;
$GPXUP;3637;08:28:02;0;49	92288;8	4947;0;0;51;
$GPXUP;3637;08:28:03;0;49	92298;8	49483;0;0;51;
$GPXUP;3637;08:28:04;0;49	92308;8	49496;0;0;53;
$GPXUP;3637;08:28:05;0;49	92318;8	49509;0;0;55;
$GPXUP;3637;08:28:06;0;49	92329;8	49523;0;0;55;
$GPXUP;3637;08:28:07;0;49	9234;8	49536;0;0;57;
$GPXUP;3637;08:28:08;0;49	92353;8	49545;0;0;58;
$GPXUP;3637;08:28:09;0;49	92367;8	49554;0;0;59;
$GPXUP;3637;08:28:10;0;49	92381;8	49562;0;0;62;
$GPXUP;3637;08:28:11;0;49	92395;8	49573;0;0;63;
$GPXUP;3637;08:28:12;0;49	92408;8	49588;0;0;64;
$GPXUP;3637;08:28:13;0;49	92418;8	49606;0;0;63;
$GPXUP;3637;08:28:14;0;49	92424;8	49627;0;0;59;
$GPXUP;3637;08:28:15;0;49	9243;8	49647;0;0;58;
$GPXUP;3637;08:28:16;0;49	92437;8	49666;0;0;55;
$GPXUP;3637;08:28:17;0;49	92445;8	49682;0;0;51;
$GPXUP;3637;08:28:18;0;49	92451;8	49698;0;0;50;
$GPXUP;3637;08:28:19;0;49	92455;8	49715;0;0;49;
$GPXUP;3637;08:28:20;0;49	92456;8	49734;0;0;50;
$GPXUP;3637;08:28:21;0;49	92459;8	49752;0;0;47;
$GPXUP;3637;08:28:22;0;49	92464;8	49768;0;0;43;
$GPXUP;3637;08:28:23;0;49	92475;8	49781;0;0;53;
$GPXUP;3637;08:28:24;0;49	92487;8	49794;0;0;55;
$GPXUP;3637;08:28:25;0;49	92498;8	49807;0;0;52;
$GPXUP;3637;08:28:26;0;49	92508;8	49818;0;0;50;
$GPXUP;3637;08:28:27;0;49	92521;8	49826;0;0;48;
$GPXUP;3637;08:28:28;0;49	92536;8	49832;0;0;58;
$GPXUP;3637;08:28:29;0;49	92552;8	49834;0;0;58;
$GPXUP;3637;08:28:30;0;49	92568;8	4983;0;0;62;
$GPXUP;3637;08:28:31;0;49	92585;8	49828;0;0;64;
$GPXUP;3637;08:28:32;0;49	926;8	49832;0;0;64;
$GPXUP;3637;08:28:33;0;49	92611;8	49845;0;0;59;
$GPXUP;3637;08:28:34;0;49	92618;8	49862;0;0;53;
$GPXUP;3637;08:28:35;0;49	92627;8	49878;0;0;52;
$GPXUP;3637;08:28:36;0;49	92637;8	49889;0;0;48;
$GPXUP;3637;08:28:37;0;49	9265;8	49891;0;0;45;
$GPXUP;3637;08:28:38;0;49	92664;8	49878;0;0;53;
$GPXUP;3637;08:28:39;0;49	9268;8	49868;0;0;62;
$GPXUP;3637;08:28:40;0;49	92696;8	4986;0;0;60;
$GPXUP;3637;08:28:41;0;49	92712;8	49858;0;0;60;
$GPXUP;3637;08:28:42;0;49	92726;8	4986;0;0;61;
$GPXUP;3637;08:28:43;0;49	92741;8	49865;0;0;58;
$GPXUP;3637;08:28:44;0;49	92755;8	4987;0;0;57;
$GPXUP;3637;08:28:45;0;49	9277;8	49869;0;0;56;
$GPXUP;3637;08:28:46;0;49	92784;8	49858;0;0;61;
$GPXUP;3637;08:28:47;0;49	92796;8	49838;0;0;68;
$GPXUP;3637;08:28:48;0;49	92808;8	49812;0;0;74;
$GPXUP;3637;08:28:49;0;49	92818;8	49785;0;0;76;
$GPXUP;3637;08:28:50;0;49	92826;8	49755;0;0;78;
$GPXUP;3637;08:28:51;0;49	92831;8	49724;0;0;82;
$GPXUP;3637;08:28:52;0;49	92835;8	49691;0;0;83;
$GPXUP;3637;08:28:53;0;49	92839;8	49659;0;0;80;
$GPXUP;3637;08:28:54;0;49	9284;8	49627;0;0;81;
$GPXUP;3637;08:28:55;0;49	92842;8	49596;0;0;79;
$GPXUP;3637;08:28:56;0;49	92847;8	49566;0;0;75;
$GPXUP;3637;08:28:57;0;49	92852;8	49539;0;0;74;
$GPXUP;3637;08:28:58;0;49	92857;8	49512;0;0;69;
$GPXUP;3637;08:28:59;0;49	92858;8	49486;0;0;66;
$GPXUP;3637;08:29:00;0;49	92853;8	49462;0;0;66;
$GPXUP;3637;08:29:01;0;49	92841;8	49439;0;0;70;
$GPXUP;3637;08:29:02;0;49	9283;8	49415;0;0;74;
$GPXUP;3637;08:29:03;0;49	9282;8	4939;0;0;75;
$GPXUP;3637;08:29:04;0;49	92814;8	49361;0;0;77;
$GPXUP;3637;08:29:05;0;49	9281;8	49332;0;0;76;
$GPXUP;3637;08:29:06;0;49	92811;8	49302;0;0;75;
$GPXUP;3637;08:29:07;0;49	92813;8	49274;0;0;73;
$GPXUP;3637;08:29:08;0;49	92816;8	49246;0;0;72;
$GPXUP;3637;08:29:09;0;49	92818;8	49219;0;0;70;
$GPXUP;3637;08:29:10;0;49	92823;8	49193;0;0;68;
$GPXUP;3637;08:29:11;0;49	92826;8	49167;0;0;70;
$GPXUP;3637;08:29:12;0;49	92828;8	49139;0;0;74;
$GPXUP;3637;08:29:13;0;49	92825;8	4911;0;0;76;
$GPXUP;3637;08:29:14;0;49	92822;8	49081;0;0;76;
$GPXUP;3637;08:29:15;0;49	9282;8	49052;0;0;73;
$GPXUP;3637;08:29:16;0;49	92823;8	49024;0;0;72;
$GPXUP;3637;08:29:17;0;49	92828;8	48997;0;0;70;
$GPXUP;3637;08:29:18;0;49	92831;8	4897;0;0;71;
$GPXUP;3637;08:29:19;0;49	92832;8	48942;0;0;73;
$GPXUP;3637;08:29:20;0;49	92828;8	48914;0;0;75;
$GPXUP;3637;08:29:21;0;49	9282;8	48886;0;0;76;
$GPXUP;3637;08:29:22;0;49	92808;8	48861;0;0;77;
$GPXUP;3637;08:29:23;0;49	92799;8	48835;0;0;75;
$GPXUP;3637;08:29:24;0;49	92792;8	48808;0;0;73;
$GPXUP;3637;08:29:25;0;49	92789;8	4878;0;0;74;
$GPXUP;3637;08:29:26;0;49	92789;8	48752;0;0;74;
$GPXUP;3637;08:29:27;0;49	9279;8	48723;0;0;74;
$GPXUP;3637;08:29:28;0;49	9279;8	48694;0;0;74;
$GPXUP;3637;08:29:29;0;49	92786;8	48666;0;0;74;
$GPXUP;3637;08:29:30;0;49	9278;8	48638;0;0;76;
$GPXUP;3637;08:29:31;0;49	92776;8	4861;0;0;76;
$GPXUP;3637;08:29:32;0;49	9277;8	48582;0;0;75;
$GPXUP;3637;08:29:33;0;49	92761;8	48556;0;0;74;
$GPXUP;3637;08:29:34;0;49	92751;8	48531;0;0;76;
$GPXUP;3637;08:29:35;0;49	92742;8	48505;0;0;78;
$GPXUP;3637;08:29:36;0;49	92732;8	48478;0;0;79;
$GPXUP;3637;08:29:37;0;49	92724;8	4845;0;0;79;
$GPXUP;3637;08:29:38;0;49	92718;8	4842;0;0;80;
$GPXUP;3637;08:29:39;0;49	9271;8	48392;0;0;79;
$GPXUP;3637;08:29:40;0;49	92698;8	48368;0;0;79;
$GPXUP;3637;08:29:41;0;49	92684;8	48345;0;0;80;
$GPXUP;3637;08:29:42;0;49	9267;8	48323;0;0;80;
$GPXUP;3637;08:29:43;0;49	92654;8	48302;0;0;80;
$GPXUP;3637;08:29:44;0;49	9264;8	48281;0;0;81;
$GPXUP;3637;08:29:45;0;49	92626;8	48258;0;0;81;
$GPXUP;3637;08:29:46;0;49	92612;8	48236;0;0;80;
$GPXUP;3637;08:29:47;0;49	92596;8	48216;0;0;81;
$GPXUP;3637;08:29:48;0;49	9258;8	48197;0;0;81;
$GPXUP;3637;08:29:49;0;49	92563;8	4818;0;0;80;
$GPXUP;3637;08:29:50;0;49	92547;8	48162;0;0;80;
$GPXUP;3637;08:29:51;0;49	92532;8	48142;0;0;76;
$GPXUP;3637;08:29:52;0;49	9252;8	48119;0;0;76;
$GPXUP;3637;08:29:53;0;49	92508;8	48096;0;0;77;
$GPXUP;3637;08:29:54;0;49	92494;8	48076;0;0;77;
$GPXUP;3637;08:29:55;0;49	92478;8	4806;0;0;74;
$GPXUP;3637;08:29:56;0;49	92461;8	48049;0;0;72;
$GPXUP;3637;08:29:57;0;49	92444;8	48042;0;0;72;
$GPXUP;3637;08:29:58;0;49	92426;8	48036;0;0;71;
$GPXUP;3637;08:29:59;0;49	92409;8	48028;0;0;74;
$GPXUP;3637;08:30:00;0;49	92393;8	48016;0;0;75;
$GPXUP;3637;08:30:01;0;49	92379;8	47998;0;0;72;
$GPXUP;3637;08:30:02;0;49	92365;8	4798;0;0;70;
$GPXUP;3637;08:30:03;0;49	92352;8	47963;0;0;70;
$GPXUP;3637;08:30:04;0;49	92337;8	47948;0;0;68;
$GPXUP;3637;08:30:05;0;49	92322;8	47936;0;0;67;
$GPXUP;3637;08:30:06;0;49	92306;8	47927;0;0;69;
$GPXUP;3637;08:30:07;0;49	9229;8	47916;0;0;71;
$GPXUP;3637;08:30:08;0;49	92275;8	47901;0;0;75;
$GPXUP;3637;08:30:09;0;49	92262;8	4788;0;0;75;
$GPXUP;3637;08:30:10;0;49	92251;8	47857;0;0;75;
$GPXUP;3637;08:30:11;0;49	92242;8	47832;0;0;75;
$GPXUP;3637;08:30:12;0;49	92235;8	47805;0;0;76;
$GPXUP;3637;08:30:13;0;49	92234;8	47776;0;0;70;
$GPXUP;3637;08:30:14;0;49	92241;8	47751;0;0;64;
$GPXUP;3637;08:30:15;0;49	92254;8	4773;0;0;64;
$GPXUP;3637;08:30:16;0;49	92269;8	47717;0;0;58;
$GPXUP;3637;08:30:17;0;49	92286;8	47714;0;0;58;
$GPXUP;3637;08:30:18;0;49	92301;8	47724;0;0;55;
$GPXUP;3637;08:30:19;0;49	9231;8	47741;0;0;49;
$GPXUP;3637;08:30:20;0;49	92311;8	4776;0;0;42;
$GPXUP;3637;08:30:21;0;49	92308;8	47776;0;0;33;
$GPXUP;3637;08:30:22;0;49	92301;8	4778;0;0;14;
$GPXUP;3637;08:30:23;0;49	92287;8	47769;0;0;33;
$GPXUP;3637;08:30:24;0;49	9227;8	47747;0;0;58;
$GPXUP;3637;08:30:25;0;49	92256;8	47731;0;0;57;
$GPXUP;3637;08:30:26;0;49	92243;8	47721;0;0;53;
$GPXUP;3637;08:30:27;0;49	9223;8	47721;0;0;49;
$GPXUP;3637;08:30:28;0;49	92218;8	47734;0;0;52;
$GPXUP;3637;08:30:29;0;49	92204;8	47742;0;0;52;
$GPXUP;3637;08:30:30;0;49	9219;8	47743;0;0;54;
$GPXUP;3637;08:30:31;0;49	92177;8	47739;0;0;54;
$GPXUP;3637;08:30:32;0;49	92164;8	47738;0;0;52;
$GPXUP;3637;08:30:33;0;49	92154;8	47743;0;0;46;
$GPXUP;3637;08:30:34;0;49	92149;8	4775;0;0;35;
$GPXUP;3637;08:30:35;0;49	92149;8	47756;0;0;17;
$GPXUP;3637;08:30:36;0;49	92153;8	47759;0;0;4;
$GPXUP;3637;08:30:37;0;49	92156;8	4776;0;0;2;
$GPXUP;3637;08:30:38;0;49	92158;8	4776;0;0;1;
$GPXUP;3637;08:30:39;0;49	9216;8	4776;0;0;0;
$GPXUP;3637;08:30:40;0;49	9216;8	4776;0;0;0;
$GPXUP;3637;08:30:41;0;49	9216;8	4776;0;0;0;
$GPXUP;3637;08:30:42;0;49	9216;8	4776;0;0;0;
$GPXUP;3637;08:30:43;0;49	9216;8	4776;0;0;0;
$GPXUP;3637;08:30:44;0;49	9216;8	4776;0;0;0;
$GPXUP;3637;08:30:45;0;49	9216;8	4776;0;0;0;
$GPXUP;3637;08:30:46;0;49	9216;8	4776;0;0;0;
$GPXUP;3637;08:30:47;0;49	9216;8	4776;0;0;0;
$GPXUP;3637;08:30:48;0;49	9216;8	4776;0;0;0;
$GPXUP;3637;08:30:49;0;49	9216;8	4776;0;0;0;
$GPXUP;3637;08:30:50;0;49	9216;8	4776;0;0;0;
$GPXUP;3637;08:30:51;0;49	9216;8	4776;0;0;0;
$GPXUP;3637;08:30:52;0;49	9216;8	4776;0;0;0;
$GPXUP;3637;08:30:53;0;49	9216;8	4776;0;0;0;
$GPXUP;3637;08:30:54;0;49	9216;8	4776;0;0;0;
$GPXUP;3637;08:30:55;0;49	9216;8	4776;0;0;0;
$GPXUP;3637;08:30:56;0;49	9216;8	4776;0;0;0;
$GPXUP;3637;08:30:57;0;49	9216;8	4776;0;0;0;
$GPXUP;3637;08:30:58;0;49	9216;8	4776;0;0;0;
$GPXUP;3637;08:30:59;0;49	9216;8	4776;0;0;0;
$GPXUP;3637;08:31:00;0;49	9216;8	4776;0;0;0;
$GPXUP;3637;08:31:01;0;49	9216;8	4776;0;0;0;
$GPXUP;3637;08:31:02;0;49	9216;8	4776;0;0;0;
$GPXUP;3637;08:31:03;0;49	9216;8	4776;0;0;0;
$GPXUP;3637;08:31:04;0;49	9216;8	4776;0;0;0;
$GPXUP;3637;08:31:05;0;49	92168;8	47759;0;0;0;
$GPXUP;3637;08:31:06;0;49	92168;8	47759;0;0;0;
$GPXUP;3637;08:31:07;0;49	92168;8	47759;0;0;0;
$GPXUP;3637;08:31:08;0;49	92168;8	47759;0;0;0;
$GPXUP;3637;08:31:09;0;49	92168;8	47759;0;0;0;
$GPXUP;3637;08:31:10;0;49	92168;8	47759;0;0;0;
$GPXUP;3637;08:31:11;0;49	92168;8	47759;0;0;0;
$GPXUP;3637;08:31:12;0;49	92168;8	47759;0;0;0;
$GPXUP;3637;08:31:13;0;49	92168;8	47759;0;0;0;
$GPXUP;3637;08:31:14;0;49	92168;8	47759;0;0;0;
$GPXUP;3637;08:31:15;0;49	92168;8	47759;0;0;0;
$GPXUP;3637;08:31:16;0;49	92168;8	47759;0;0;0;
$GPXUP;3637;08:31:17;0;49	92168;8	47759;0;0;0;
$GPXUP;3637;08:31:18;0;49	92168;8	47759;0;0;0;
$GPXUP;3637;08:31:19;0;49	92168;8	47759;0;0;0;
$GPXUP;3637;08:31:20;0;49	92168;8	47759;0;0;0;
$GPXUP;3637;08:31:21;0;49	92168;8	47759;0;0;0;
$GPXUP;3637;08:31:22;0;49	92168;8	47759;0;0;0;
$GPXUP;3637;08:31:23;0;49	92168;8	47759;0;0;0;
$GPXUP;3637;08:31:24;0;49	92168;8	47759;0;0;0;
$GPXUP;3637;08:31:25;0;49	92168;8	47759;0;0;0;
$GPXUP;3637;08:31:26;0;49	92168;8	47759;0;0;0;
$GPXUP;3637;08:31:27;0;49	92168;8	47759;0;0;0;
$GPXUP;3637;08:31:28;0;49	92168;8	47759;0;0;0;
$GPXUP;3637;08:31:29;0;49	92168;8	47759;0;0;0;
$GPXUP;3637;08:31:30;0;49	92168;8	47759;0;0;0;
$GPXUP;3637;08:31:31;0;49	92168;8	47759;0;0;0;
$GPXUP;3637;08:31:32;0;49	92168;8	47759;0;0;0;
$GPXUP;3637;08:31:33;0;49	92168;8	47759;0;0;0;
$GPXUP;3637;08:31:34;0;49	92168;8	47759;0;0;0;
$GPXUP;3637;08:31:35;0;49	92168;8	47759;0;0;0;
$GPXUP;3637;08:31:36;0;49	92168;8	47759;0;0;0;
$GPXUP;3637;08:31:37;0;49	92168;8	47759;0;0;0;
$GPXUP;3637;08:31:38;0;49	92168;8	47759;0;0;0;
$GPXUP;3637;08:31:39;0;49	92168;8	47759;0;0;0;
$GPXUP;3637;08:31:40;0;49	92168;8	47759;0;0;0;
$GPXUP;3637;08:31:41;0;49	92168;8	47759;0;0;0;
$GPXUP;3637;08:31:42;0;49	92168;8	47759;0;0;0;
$GPXUP;3637;08:31:43;0;49	92168;8	47759;0;0;0;
$GPXUP;3637;08:31:44;0;49	92168;8	47759;0;0;0;
$GPXUP;3637;08:31:45;0;49	92168;8	47759;0;0;0;
$GPXUP;3637;08:31:46;0;49	92168;8	47759;0;0;0;
$GPXUP;3637;08:31:47;0;49	92168;8	47759;0;0;0;
$GPXUP;3637;08:31:48;0;49	92168;8	47759;0;0;0;
$GPXUP;3637;08:31:49;0;49	92168;8	47759;0;0;0;
$GPXUP;3637;08:31:50;0;49	92168;8	47759;0;0;0;
$GPXUP;3637;08:31:51;0;49	92168;8	47759;0;0;0;
$GPXUP;3637;08:31:52;0;49	92168;8	47759;0;0;0;
$GPXUP;3637;08:31:53;0;49	92168;8	47759;0;0;0;
$GPXUP;3637;08:31:54;0;49	92168;8	47759;0;0;0;
$GPXUP;3637;08:31:55;0;49	92168;8	47759;0;0;0;
$GPXUP;3637;08:31:56;0;49	92168;8	47759;0;0;0;
$GPXUP;3637;08:31:57;0;49	92168;8	47759;0;0;0;
$GPXUP;3637;08:31:58;0;49	92168;8	47759;0;0;0;
$GPXUP;3637;08:31:59;0;49	92168;8	47759;0;0;0;
$GPXUP;3637;08:32:00;0;49	92168;8	47759;0;0;0;
$GPXUP;3637;08:32:01;0;49	92168;8	47759;0;0;0;
$GPXUP;3637;08:32:02;0;49	92168;8	47759;0;0;0;
$GPXUP;3637;08:32:03;0;49	92168;8	47759;0;0;0;
$GPXUP;3637;08:32:04;0;49	92168;8	47759;0;0;0;
$GPXUP;3637;08:32:05;0;49	92168;8	47759;0;0;0;
$GPXUP;3637;08:32:06;0;49	92168;8	47759;0;0;0;
$GPXUP;3637;08:32:07;0;49	92168;8	47759;0;0;0;
$GPXUP;3637;08:32:08;0;49	92168;8	47759;0;0;0;
$GPXUP;3637;08:32:09;0;49	92168;8	47759;0;0;0;
$GPXUP;3637;08:32:10;0;49	92168;8	47759;0;0;0;
$GPXUP;3637;08:32:11;0;49	92168;8	47759;0;0;0;
$GPXUP;3637;08:32:12;0;49	92168;8	47759;0;0;0;
$GPXUP;3637;08:32:13;0;49	92168;8	47759;0;0;0;
$GPXUP;3637;08:32:14;0;49	92168;8	47759;0;0;0;
$GPXUP;3637;08:32:15;0;49	92168;8	47759;0;0;0;
$GPXUP;3637;08:32:16;0;49	92168;8	47759;0;0;0;
$GPXUP;3637;08:32:17;0;49	92168;8	47759;0;0;0;
$GPXUP;3637;08:32:18;0;49	92168;8	47759;0;0;0;
$GPXUP;3637;08:32:19;0;49	92168;8	47759;0;0;0;
$GPXUP;3637;08:32:20;0;49	92168;8	47759;0;0;0;
$GPXUP;3637;08:32:21;0;49	92168;8	47759;0;0;0;
$GPXUP;3637;08:32:22;0;49	92168;8	47759;0;0;0;
$GPXUP;3637;08:32:23;0;49	92168;8	47759;0;0;0;
$GPXUP;3637;08:32:24;0;49	92168;8	47759;0;0;0;
$GPXUP;3637;08:32:25;0;49	92168;8	47759;0;0;0;
$GPXUP;3637;08:32:26;0;49	92168;8	47759;0;0;0;
$GPXUP;3637;08:32:27;0;49	92168;8	47759;0;0;0;
$GPXUP;3637;08:32:28;0;49	92168;8	47759;0;0;0;
$GPXUP;3637;08:32:29;0;49	92168;8	47759;0;0;0;
$GPXUP;3637;08:32:30;0;49	92168;8	47759;0;0;0;
$GPXUP;3637;08:32:31;0;49	92168;8	47759;0;0;0;
$GPXUP;3637;08:32:32;0;49	92168;8	47759;0;0;0;
$GPXUP;3637;08:32:33;0;49	92168;8	47759;0;0;0;
$GPXUP;3637;08:32:34;0;49	92168;8	47759;0;0;0;
$GPXUP;3637;08:32:35;0;49	92168;8	47759;0;0;0;
$GPXUP;3637;08:32:36;0;49	92168;8	47759;0;0;0;
$GPXUP;3637;08:32:37;0;49	92168;8	47759;0;0;0;
$GPXUP;3637;08:32:38;0;49	92168;8	47759;0;0;0;
$GPXUP;3637;08:32:39;0;49	92168;8	47759;0;0;0;
$GPXUP;3637;08:32:40;0;49	92168;8	47759;0;0;0;
$GPXUP;3637;08:32:41;0;49	92168;8	47759;0;0;0;
$GPXUP;3637;08:32:42;0;49	92168;8	47759;0;0;0;
$GPXUP;3637;08:32:43;0;49	92168;8	47759;0;0;0;
$GPXUP;3637;08:32:44;0;49	92168;8	47759;0;0;0;
$GPXUP;3637;08:32:45;0;49	92168;8	47759;0;0;0;
$GPXUP;3637;08:32:46;0;49	92168;8	47759;0;0;0;
$GPXUP;3637;08:32:47;0;49	92168;8	47759;0;0;0;
$GPXUP;3637;08:32:48;0;49	92168;8	47759;0;0;0;
$GPXUP;3637;08:32:49;0;49	92168;8	47759;0;0;0;
$GPXUP;3637;08:32:50;0;49	92168;8	47759;0;0;0;
$GPXUP;3637;08:32:51;0;49	92168;8	47759;0;0;0;
$GPXUP;3637;08:32:52;0;49	92168;8	47759;0;0;0;
$GPXUP;3637;08:32:53;0;49	92168;8	47759;0;0;0;
$GPXUP;3637;08:32:54;0;49	92168;8	47759;0;0;0;
$GPXUP;3637;08:32:55;0;49	92168;8	47759;0;0;0;
$GPXUP;3637;08:32:56;0;49	92168;8	47759;0;0;0;
$GPXUP;3637;08:32:57;0;49	92168;8	47759;0;0;0;
$GPXUP;3637;08:32:58;0;49	92168;8	47759;0;0;0;
$GPXUP;3637;08:32:59;0;49	92168;8	47759;0;0;0;
$GPXUP;3637;08:33:00;0;49	92168;8	47759;0;0;0;
$GPXUP;3637;08:33:01;0;49	92168;8	47759;0;0;0;
$GPXUP;3637;08:33:02;0;49	92168;8	47759;0;0;0;
$GPXUP;3637;08:33:03;0;49	92168;8	47759;0;0;0;
$GPXUP;3637;08:33:04;0;49	92168;8	47759;0;0;0;
$GPXUP;3637;08:33:05;0;49	92168;8	47759;0;0;0;
$GPXUP;3637;08:33:06;0;49	92168;8	47759;0;0;0;
$GPXUP;3637;08:33:07;0;49	92168;8	47759;0;0;0;
$GPXUP;3637;08:33:08;0;49	92168;8	47759;0;0;0;
$GPXUP;3637;08:33:09;0;49	92168;8	47759;0;0;0;
$GPXUP;3637;08:33:10;0;49	92168;8	47759;0;0;0;
$GPXUP;3637;08:33:11;0;49	92168;8	47759;0;0;0;
$GPXUP;3637;08:33:12;0;49	92168;8	47759;0;0;0;
$GPXUP;3637;08:33:13;0;49	92168;8	47759;0;0;0;
$GPXUP;3637;08:33:14;0;49	92168;8	47759;0;0;0;
$GPXUP;3637;08:33:15;0;49	92168;8	47759;0;0;0;
$GPXUP;3637;08:33:16;0;49	92168;8	47759;0;0;0;
$GPXUP;3637;08:33:17;0;49	92168;8	47759;0;0;0;
$GPXUP;3637;08:33:18;0;49	92168;8	47759;0;0;0;
$GPXUP;3637;08:33:19;0;49	92168;8	47759;0;0;0;
$GPXUP;3637;08:33:20;0;49	92168;8	47759;0;0;0;
$GPXUP;3637;08:33:21;0;49	92168;8	47759;0;0;0;
$GPXUP;3637;08:33:22;0;49	92168;8	47759;0;0;0;
$GPXUP;3637;08:33:23;0;49	92168;8	47759;0;0;0;
$GPXUP;3637;08:33:24;0;49	92168;8	47759;0;0;0;
$GPXUP;3637;08:33:25;0;49	92168;8	47759;0;0;0;
$GPXUP;3637;08:33:26;0;49	92168;8	47759;0;0;0;
$GPXUP;3637;08:33:27;0;49	92168;8	47759;0;0;0;
$GPXUP;3637;08:33:28;0;49	92168;8	47759;0;0;0;
$GPXUP;3637;08:33:29;0;49	92168;8	47759;0;0;0;
$GPXUP;3637;08:33:30;0;49	92168;8	47759;0;0;0;
$GPXUP;3637;08:33:31;0;49	92168;8	47759;0;0;0;
$GPXUP;3637;08:33:32;0;49	92168;8	47759;0;0;0;
$GPXUP;3637;08:33:33;0;49	92168;8	47759;0;0;0;
$GPXUP;3637;08:33:34;0;49	92168;8	47759;0;0;0;
$GPXUP;3637;08:33:35;0;49	92168;8	47759;0;0;0;
$GPXUP;3637;08:33:36;0;49	92168;8	47759;0;0;0;
$GPXUP;3637;08:33:37;0;49	92168;8	47759;0;0;0;
$GPXUP;3637;08:33:38;0;49	92168;8	47759;0;0;0;
$GPXUP;3637;08:33:39;0;49	92168;8	47759;0;0;0;
$GPXUP;3637;08:33:40;0;49	92168;8	47759;0;0;0;
$GPXUP;3637;08:33:41;0;49	92168;8	47759;0;0;0;
$GPXUP;3637;08:33:42;0;49	92168;8	47759;0;0;0;
$GPXUP;3637;08:33:43;0;49	92168;8	47759;0;0;0;
$GPXUP;3637;08:33:44;0;49	92168;8	47759;0;0;0;
$GPXUP;3637;08:33:45;0;49	92168;8	47759;0;0;0;
$GPXUP;3637;08:33:46;0;49	92168;8	47759;0;0;0;
$GPXUP;3637;08:33:47;0;49	92168;8	47759;0;0;0;
$GPXUP;3637;08:33:48;0;49	92168;8	47759;0;0;0;
$GPXUP;3637;08:33:49;0;49	92168;8	47759;0;0;0;
$GPXUP;3637;08:33:50;0;49	92168;8	47759;0;0;0;
$GPXUP;3637;08:33:51;0;49	92168;8	47759;0;0;0;
$GPXUP;3637;08:33:52;0;49	92168;8	47759;0;0;0;
$GPXUP;3637;08:33:53;0;49	92168;8	47759;0;0;0;
$GPXUP;3637;08:33:54;0;49	92168;8	47759;0;0;0;
$GPXUP;3637;08:33:55;0;49	92168;8	47759;0;0;0;
$GPXUP;3637;08:33:56;0;49	92168;8	47759;0;0;0;
$GPXUP;3637;08:33:57;0;49	92168;8	47759;0;0;0;
$GPXUP;3637;08:33:58;0;49	92168;8	47759;0;0;0;
$GPXUP;3637;08:33:59;0;49	92168;8	47759;0;0;0;
$GPXUP;3637;08:34:00;0;49	92168;8	47759;0;0;0;
$GPXUP;3637;08:34:01;0;49	92168;8	47759;0;0;0;
$GPXUP;3637;08:34:02;0;49	92168;8	47759;0;0;0;
$GPXUP;3637;08:34:03;0;49	92168;8	47759;0;0;0;
$GPXUP;3637;08:34:04;0;49	92168;8	47759;0;0;0;
$GPXUP;3637;08:34:05;0;49	92168;8	47759;0;0;0;
$GPXUP;3637;08:34:06;0;49	92168;8	47759;0;0;0;
$GPXUP;3637;08:34:07;0;49	92168;8	47759;0;0;0;
$GPXUP;3637;08:34:08;0;49	92168;8	47759;0;0;0;
$GPXUP;3637;08:34:09;0;49	92168;8	47759;0;0;0;
$GPXUP;3637;08:34:10;0;49	92168;8	47759;0;0;0;
$GPXUP;3637;08:34:11;0;49	92168;8	47759;0;0;0;
$GPXUP;3637;08:34:12;0;49	92168;8	47759;0;0;0;
$GPXUP;3637;08:34:13;0;49	92168;8	47759;0;0;0;
$GPXUP;3637;08:34:14;0;49	92168;8	47759;0;0;0;
$GPXUP;3637;08:34:15;0;49	92168;8	47759;0;0;0;
$GPXUP;3637;08:34:16;0;49	92168;8	47759;0;0;0;
$GPXUP;3637;08:34:17;0;49	92168;8	47759;0;0;0;
$GPXUP;3637;08:34:18;0;49	92168;8	47759;0;0;0;
$GPXUP;3637;08:34:19;0;49	92168;8	47759;0;0;0;
$GPXUP;3637;08:34:20;0;49	92168;8	47759;0;0;0;
$GPXUP;3637;08:34:21;0;49	92168;8	47759;0;0;0;
$GPXUP;3637;08:34:22;0;49	92168;8	47759;0;0;0;
$GPXUP;3637;08:34:23;0;49	92168;8	47759;0;0;0;
$GPXUP;3637;08:34:24;0;49	92168;8	47759;0;0;0;
$GPXUP;3637;08:34:25;0;49	92168;8	47759;0;0;0;
$GPXUP;3637;08:34:26;0;49	92168;8	47759;0;0;0;
$GPXUP;3637;08:34:27;0;49	92168;8	47759;0;0;0;
$GPXUP;3637;08:34:28;0;49	92168;8	47759;0;0;0;
$GPXUP;3637;08:34:29;0;49	92168;8	47759;0;0;0;
$GPXUP;3637;08:34:30;0;49	92168;8	47759;0;0;0;
$GPXUP;3637;08:34:31;0;49	92168;8	47759;0;0;0;
$GPXUP;3637;08:34:32;0;49	92168;8	47759;0;0;0;
$GPXUP;3637;08:34:33;0;49	92168;8	47759;0;0;0;
$GPXUP;3637;08:34:34;0;49	92168;8	47759;0;0;0;
$GPXUP;3637;08:34:35;0;49	92168;8	47759;0;0;0;
$GPXUP;3637;08:34:36;0;49	92168;8	47759;0;0;0;
$GPXUP;3637;08:34:37;0;49	92168;8	47759;0;0;0;
$GPXUP;3637;08:34:38;0;49	92168;8	47759;0;0;0;
$GPXUP;3637;08:34:39;0;49	92168;8	47759;0;0;0;
$GPXUP;3637;08:34:40;0;49	92168;8	47759;0;0;0;
$GPXUP;3637;08:34:41;0;49	92168;8	47759;0;0;0;
$GPXUP;3637;08:34:42;0;49	92168;8	47759;0;0;0;
$GPXUP;3637;08:34:43;0;49	92168;8	47759;0;0;0;
$GPXUP;3637;08:34:44;0;49	92168;8	47759;0;0;0;
$GPXUP;3637;08:34:45;0;49	92168;8	47759;0;0;0;
$GPXUP;3637;08:34:46;0;49	92168;8	47759;0;0;0;
$GPXUP;3637;08:34:47;0;49	92168;8	47759;0;0;0;
$GPXUP;3637;08:34:48;0;49	92168;8	47759;0;0;0;
$GPXUP;3637;08:34:49;0;49	92168;8	47759;0;0;0;
$GPXUP;3637;08:34:50;0;49	92168;8	47759;0;0;0;
$GPXUP;3637;08:34:51;0;49	92168;8	47759;0;0;0;
$GPXUP;3637;08:34:52;0;49	92168;8	47759;0;0;0;
$GPXUP;3637;08:34:53;0;49	92168;8	47759;0;0;0;
$GPXUP;3637;08:34:54;0;49	92168;8	47759;0;0;0;
$GPXUP;3637;08:34:55;0;49	92168;8	47759;0;0;0;
$GPXUP;3637;08:34:56;0;49	92168;8	47759;0;0;0;
$GPXUP;3637;08:34:57;0;49	92168;8	47759;0;0;0;
$GPXUP;3637;08:34:58;0;49	92168;8	47759;0;0;0;
$GPXUP;3637;08:34:59;0;49	92168;8	47759;0;0;0;
$GPXUP;3637;08:35:00;0;49	92168;8	47759;0;0;0;
$GPXUP;3637;08:35:01;0;49	92168;8	47759;0;0;0;
$GPXUP;3637;08:35:02;0;49	92168;8	47759;0;0;0;
$GPXUP;3637;08:35:03;0;49	92168;8	47759;0;0;0;
$GPXUP;3637;08:35:04;0;49	92168;8	47759;0;0;0;
$GPXUP;3637;08:35:05;0;49	92168;8	47759;0;0;0;
$GPXUP;3637;08:35:06;0;49	92168;8	47759;0;0;0;
$GPXUP;3637;08:35:07;0;49	92168;8	47759;0;0;0;
$GPXUP;3637;08:35:08;0;49	92168;8	47759;0;0;0;
$GPXUP;3637;08:35:09;0;49	92168;8	47759;0;0;0;
$GPXUP;3637;08:35:10;0;49	92168;8	47759;0;0;0;
$GPXUP;3637;08:35:11;0;49	92168;8	47759;0;0;0;
$GPXUP;3637;08:35:12;0;49	92168;8	47759;0;0;0;
$GPXUP;3637;08:35:13;0;49	92168;8	47759;0;0;0;
$GPXUP;3637;08:35:14;0;49	92168;8	47759;0;0;0;
$GPXUP;3637;08:35:15;0;49	92168;8	47759;0;0;0;
$GPXUP;3637;08:35:16;0;49	92168;8	47759;0;0;0;
$GPXUP;3637;08:35:17;0;49	92168;8	47759;0;0;0;
$GPXUP;3637;08:35:18;0;49	92168;8	47759;0;0;0;
$GPXUP;3637;08:35:19;0;49	92168;8	47759;0;0;0;
$GPXUP;3637;08:35:20;0;49	92168;8	47759;0;0;0;
$GPXUP;3637;08:35:21;0;49	92168;8	47759;0;0;0;
$GPXUP;3637;08:35:22;0;49	92168;8	47759;0;0;0;
$GPXUP;3637;08:35:23;0;49	92168;8	47759;0;0;0;
$GPXUP;3637;08:35:24;0;49	92168;8	47759;0;0;0;
$GPXUP;3637;08:35:25;0;49	92168;8	47759;0;0;0;
$GPXUP;3637;08:35:26;0;49	92168;8	47759;0;0;0;
$GPXUP;3637;08:35:27;0;49	92168;8	47759;0;0;0;
$GPXUP;3637;08:35:28;0;49	92168;8	47759;0;0;0;
$GPXUP;3637;08:35:29;0;49	92168;8	47759;0;0;0;
$GPXUP;3637;08:35:30;0;49	92168;8	47759;0;0;0;
$GPXUP;3637;08:35:31;0;49	92168;8	47759;0;0;0;
$GPXUP;3637;08:35:32;0;49	92168;8	47759;0;0;0;
$GPXUP;3637;08:35:33;0;49	92168;8	47759;0;0;0;
$GPXUP;3637;08:35:34;0;49	92168;8	47759;0;0;0;
$GPXUP;3637;08:35:35;0;49	92168;8	47759;0;0;0;
$GPXUP;3637;08:35:36;0;49	92168;8	47759;0;0;0;
$GPXUP;3637;08:35:37;0;49	92168;8	47759;0;0;0;
$GPXUP;3637;08:35:38;0;49	92168;8	47759;0;0;0;
$GPXUP;3637;08:35:39;0;49	92168;8	47759;0;0;0;
$GPXUP;3637;08:35:40;0;49	92168;8	47759;0;0;0;
$GPXUP;3637;08:35:41;0;49	92168;8	47759;0;0;0;
$GPXUP;3637;08:35:42;0;49	92168;8	47759;0;0;0;
$GPXUP;3637;08:35:43;0;49	92168;8	47759;0;0;0;
$GPXUP;3637;08:35:44;0;49	92168;8	47759;0;0;0;
$GPXUP;3637;08:35:45;0;49	92168;8	47759;0;0;0;
$GPXUP;3637;08:35:46;0;49	92168;8	47759;0;0;0;
$GPXUP;3637;08:35:47;0;49	92168;8	47759;0;0;0;
$GPXUP;3637;08:35:48;0;49	92168;8	47759;0;0;0;
$GPXUP;3637;08:35:49;0;49	92168;8	47759;0;0;0;
$GPXUP;3637;08:35:50;0;49	92168;8	47759;0;0;0;
$GPXUP;3637;08:35:51;0;49	92168;8	47759;0;0;0;
$GPXUP;3637;08:35:52;0;49	92168;8	47759;0;0;0;
$GPXUP;3637;08:35:53;0;49	92168;8	47759;0;0;0;
$GPXUP;3637;08:35:54;0;49	92168;8	47759;0;0;0;
$GPXUP;3637;08:35:55;0;49	92168;8	47759;0;0;0;
$GPXUP;3637;08:35:56;0;49	92168;8	47759;0;0;0;
$GPXUP;3637;08:35:57;0;49	92168;8	47759;0;0;0;
$GPXUP;3637;08:35:58;0;49	92168;8	47759;0;0;0;
$GPXUP;3637;08:35:59;0;49	92168;8	47759;0;0;0;
$GPXUP;3637;08:36:00;0;49	92168;8	47759;0;0;0;
$GPXUP;3637;08:36:01;0;49	92168;8	47759;0;0;0;
$GPXUP;3637;08:36:02;0;49	92168;8	47759;0;0;0;
$GPXUP;3637;08:36:03;0;49	92168;8	47759;0;0;0;
$GPXUP;3637;08:36:04;0;49	92168;8	47759;0;0;0;
$GPXUP;3637;08:36:05;0;49	92168;8	47759;0;0;0;
$GPXUP;3637;08:36:06;0;49	92168;8	47759;0;0;0;
$GPXUP;3637;08:36:07;0;49	92168;8	47759;0;0;0;
$GPXUP;3637;08:36:08;0;49	92168;8	47759;0;0;0;
$GPXUP;3637;08:36:09;0;49	92168;8	47759;0;0;0;
$GPXUP;3637;08:36:10;0;49	92168;8	47759;0;0;0;
$GPXUP;3637;08:36:11;0;49	92168;8	47759;0;0;0;
$GPXUP;3637;08:36:12;0;49	92168;8	47759;0;0;0;
$GPXUP;3637;08:36:13;0;49	92168;8	47759;0;0;0;
$GPXUP;3637;08:36:14;0;49	92168;8	47759;0;0;0;
$GPXUP;3637;08:36:15;0;49	92168;8	47759;0;0;0;
$GPXUP;3637;08:36:16;0;49	92168;8	47759;0;0;0;
$GPXUP;3637;08:36:17;0;49	92168;8	47759;0;0;0;
$GPXUP;3637;08:36:18;0;49	92168;8	47759;0;0;0;
$GPXUP;3637;08:36:19;0;49	92168;8	47759;0;0;0;
$GPXUP;3637;08:36:20;0;49	92168;8	47759;0;0;0;
$GPXUP;3637;08:36:21;0;49	92168;8	47759;0;0;0;
$GPXUP;3637;08:36:22;0;49	92168;8	47759;0;0;0;
$GPXUP;3637;08:36:23;0;49	92168;8	47759;0;0;0;
$GPXUP;3637;08:36:24;0;49	92168;8	47759;0;0;0;
$GPXUP;3637;08:36:25;0;49	92168;8	47759;0;0;0;
$GPXUP;3637;08:36:26;0;49	92168;8	47759;0;0;0;
$GPXUP;3637;08:36:27;0;49	92168;8	47759;0;0;0;
$GPXUP;3637;08:36:28;0;49	92168;8	47759;0;0;0;
$GPXUP;3637;08:36:29;0;49	92168;8	47759;0;0;0;
$GPXUP;3637;08:36:30;0;49	92168;8	47759;0;0;0;
$GPXUP;3637;08:36:31;0;49	92168;8	47759;0;0;0;
$GPXUP;3637;08:36:32;0;49	92168;8	47759;0;0;0;
$GPXUP;3637;08:36:33;0;49	92168;8	47759;0;0;0;
$GPXUP;3637;08:36:34;0;49	92168;8	47759;0;0;0;
$GPXUP;3637;08:36:35;0;49	92168;8	47759;0;0;0;
$GPXUP;3637;08:36:36;0;49	92168;8	47759;0;0;0;
$GPXUP;3637;08:36:37;0;49	92168;8	47759;0;0;0;
$GPXUP;3637;08:36:38;0;49	92168;8	47759;0;0;0;
$GPXUP;3637;08:36:39;0;49	92168;8	47759;0;0;0;
$GPXUP;3637;08:36:40;0;49	92168;8	47759;0;0;0;
$GPXUP;3637;08:36:41;0;49	92168;8	47759;0;0;0;
$GPXUP;3637;08:36:42;0;49	92168;8	47759;0;0;0;
$GPXUP;3637;08:36:43;0;49	92168;8	47759;0;0;0;
$GPXUP;3637;08:36:44;0;49	92168;8	47759;0;0;0;
$GPXUP;3637;08:36:45;0;49	92168;8	47759;0;0;0;
$GPXUP;3637;08:36:46;0;49	92168;8	47759;0;0;0;
$GPXUP;3637;08:36:47;0;49	92168;8	47759;0;0;0;
$GPXUP;3637;08:36:48;0;49	92168;8	47759;0;0;0;
$GPXUP;3637;08:36:49;0;49	92168;8	47759;0;0;0;
$GPXUP;3637;08:36:50;0;49	92168;8	47759;0;0;0;
$GPXUP;3637;08:36:51;0;49	92168;8	47759;0;0;0;
$GPXUP;3637;08:36:52;0;49	92168;8	47759;0;0;0;
$GPXUP;3637;08:36:53;0;49	92168;8	47759;0;0;0;
$GPXUP;3637;08:36:54;0;49	92168;8	47759;0;0;0;
$GPXUP;3637;08:36:55;0;49	92168;8	47759;0;0;0;
$GPXUP;3637;08:36:56;0;49	92168;8	47759;0;0;0;
$GPXUP;3637;08:36:57;0;49	92168;8	47759;0;0;0;
$GPXUP;3637;08:36:58;0;49	92168;8	47759;0;0;0;
$GPXUP;3637;08:36:59;0;49	92168;8	47759;0;0;0;
$GPXUP;3637;08:37:00;0;49	92168;8	47759;0;0;0;
$GPXUP;3637;08:37:01;0;49	92168;8	47759;0;0;0;
$GPXUP;3637;08:37:02;0;49	92168;8	47759;0;0;0;
$GPXUP;3637;08:37:03;0;49	92168;8	47759;0;0;0;
$GPXUP;3637;08:37:04;0;49	92168;8	47759;0;0;0;
$GPXUP;3637;08:37:05;0;49	92168;8	47759;0;0;0;
$GPXUP;3637;08:37:06;0;49	92168;8	47759;0;0;0;
$GPXUP;3637;08:37:07;0;49	92168;8	47759;0;0;0;
$GPXUP;3637;08:37:08;0;49	92168;8	47759;0;0;0;
$GPXUP;3637;08:37:09;0;49	92168;8	47759;0;0;0;
$GPXUP;3637;08:37:10;0;49	92168;8	47759;0;0;0;
$GPXUP;3637;08:37:11;0;49	92168;8	47759;0;0;0;
$GPXUP;3637;08:37:12;0;49	92168;8	47759;0;0;0;
$GPXUP;3637;08:37:13;0;49	92168;8	47759;0;0;0;
$GPXUP;3637;08:37:14;0;49	92168;8	47759;0;0;0;
$GPXUP;3637;08:37:15;0;49	92168;8	47759;0;0;0;
$GPXUP;3637;08:37:16;0;49	92168;8	47759;0;0;0;
$GPXUP;3637;08:37:17;0;49	92168;8	47759;0;0;0;
$GPXUP;3637;08:37:18;0;49	92168;8	47759;0;0;0;
$GPXUP;3637;08:37:19;0;49	92168;8	47759;0;0;0;
$GPXUP;3637;08:37:20;0;49	92168;8	47759;0;0;0;
$GPXUP;3637;08:37:21;0;49	92168;8	47759;0;0;0;
$GPXUP;3637;08:37:22;0;49	92168;8	47759;0;0;0;
$GPXUP;3637;08:37:23;0;49	92168;8	47759;0;0;0;
$GPXUP;3637;08:37:24;0;49	92168;8	47759;0;0;0;
$GPXUP;3637;08:37:25;0;49	92168;8	47759;0;0;0;
$GPXUP;3637;08:37:26;0;49	92168;8	47759;0;0;0;
$GPXUP;3637;08:37:27;0;49	92168;8	47759;0;0;0;
$GPXUP;3637;08:37:28;0;49	92168;8	47759;0;0;0;
[truncated: 6,275 more rows]
