# Supplementary material for: Pigeon Navigation: Different Routes Lead to Frankfurt
Source: PLoS One. 2014 Nov 12;9(11):e112439. doi: 10.1371/journal.pone.0112439 (PMC4229201; doi:10.1371/journal.pone.0112439)
Supplement: File S4 — Files containing the original track data and a ‘Read me’ explaining the data format. (ZIP) [file pone.0112439.s004.zip › S-BER/090806xup06_235.log]

$GPXUP;3637;08:10:20;0;49	89288;8	46664;0;0;0;
$GPXUP;3637;08:10:21;0;49	89292;8	46662;0;0;4;
$GPXUP;3637;08:10:22;0;49	89294;8	46662;0;0;14;
$GPXUP;3637;08:10:23;0;49	89298;8	46664;0;0;19;
$GPXUP;3637;08:10:24;0;49	89306;8	46663;0;0;25;
$GPXUP;3637;08:10:25;0;49	89316;8	46658;0;0;39;
$GPXUP;3637;08:10:26;0;49	89327;8	46653;0;0;43;
$GPXUP;3637;08:10:27;0;49	89338;8	46646;0;0;43;
$GPXUP;3637;08:10:28;0;49	89347;8	46635;0;0;46;
$GPXUP;3637;08:10:29;0;49	89354;8	46619;0;0;51;
$GPXUP;3637;08:10:30;0;49	89362;8	46601;0;0;56;
$GPXUP;3637;08:10:31;0;49	89372;8	46585;0;0;56;
$GPXUP;3637;08:10:32;0;49	89384;8	46573;0;0;56;
$GPXUP;3637;08:10:33;0;49	89396;8	46562;0;0;55;
$GPXUP;3637;08:10:34;0;49	89408;8	46549;0;0;57;
$GPXUP;3637;08:10:35;0;49	89419;8	46538;0;0;53;
$GPXUP;3637;08:10:36;0;49	89432;8	46533;0;0;50;
$GPXUP;3637;08:10:37;0;49	89443;8	46533;0;0;46;
$GPXUP;3637;08:10:38;0;49	89455;8	46532;0;0;45;
$GPXUP;3637;08:10:39;0;49	89466;8	46531;0;0;45;
$GPXUP;3637;08:10:40;0;49	89477;8	4653;0;0;44;
$GPXUP;3637;08:10:41;0;49	89488;8	46532;0;0;45;
$GPXUP;3637;08:10:42;0;49	89498;8	46539;0;0;43;
$GPXUP;3637;08:10:43;0;49	89506;8	46549;0;0;43;
$GPXUP;3637;08:10:44;0;49	8951;8	46564;0;0;38;
$GPXUP;3637;08:10:45;0;49	89508;8	46581;0;0;40;
$GPXUP;3637;08:10:46;0;49	89501;8	46597;0;0;39;
$GPXUP;3637;08:10:47;0;49	89488;8	46608;0;0;47;
$GPXUP;3637;08:10:48;0;49	89475;8	46618;0;0;50;
$GPXUP;3637;08:10:49;0;49	89462;8	46626;0;0;51;
$GPXUP;3637;08:10:50;0;49	89448;8	46632;0;0;52;
$GPXUP;3637;08:10:51;0;49	89434;8	46636;0;0;54;
$GPXUP;3637;08:10:52;0;49	8942;8	46639;0;0;56;
$GPXUP;3637;08:10:53;0;49	89405;8	4664;0;0;60;
$GPXUP;3637;08:10:54;0;49	89389;8	4664;0;0;62;
$GPXUP;3637;08:10:55;0;49	89374;8	4664;0;0;60;
$GPXUP;3637;08:10:56;0;49	89358;8	46638;0;0;57;
$GPXUP;3637;08:10:57;0;49	89344;8	46637;0;0;56;
$GPXUP;3637;08:10:58;0;49	89328;8	46637;0;0;62;
$GPXUP;3637;08:10:59;0;49	89312;8	46635;0;0;68;
$GPXUP;3637;08:11:00;0;49	89294;8	46632;0;0;70;
$GPXUP;3637;08:11:01;0;49	89277;8	46627;0;0;67;
$GPXUP;3637;08:11:02;0;49	89261;8	46622;0;0;67;
$GPXUP;3637;08:11:03;0;49	89244;8	46617;0;0;66;
$GPXUP;3637;08:11:04;0;49	89228;8	4661;0;0;66;
$GPXUP;3637;08:11:05;0;49	89212;8	46603;0;0;68;
$GPXUP;3637;08:11:06;0;49	89196;8	46595;0;0;68;
$GPXUP;3637;08:11:07;0;49	89179;8	46586;0;0;68;
$GPXUP;3637;08:11:08;0;49	89162;8	46578;0;0;69;
$GPXUP;3637;08:11:09;0;49	89145;8	46573;0;0;70;
$GPXUP;3637;08:11:10;0;49	89128;8	4657;0;0;70;
$GPXUP;3637;08:11:11;0;49	89111;8	46568;0;0;66;
$GPXUP;3637;08:11:12;0;49	89094;8	46567;0;0;65;
$GPXUP;3637;08:11:13;0;49	89078;8	46568;0;0;68;
$GPXUP;3637;08:11:14;0;49	89061;8	46573;0;0;67;
$GPXUP;3637;08:11:15;0;49	89046;8	46582;0;0;63;
$GPXUP;3637;08:11:16;0;49	89033;8	46594;0;0;63;
$GPXUP;3637;08:11:17;0;49	89021;8	46608;0;0;61;
$GPXUP;3637;08:11:18;0;49	89013;8	46626;0;0;56;
$GPXUP;3637;08:11:19;0;49	89007;8	46644;0;0;51;
$GPXUP;3637;08:11:20;0;49	89002;8	46662;0;0;50;
$GPXUP;3637;08:11:21;0;49	88998;8	4668;0;0;50;
$GPXUP;3637;08:11:22;0;49	88995;8	46699;0;0;50;
$GPXUP;3637;08:11:23;0;49	88991;8	46717;0;0;50;
$GPXUP;3637;08:11:24;0;49	88987;8	46734;0;0;46;
$GPXUP;3637;08:11:25;0;49	88986;8	46751;0;0;41;
$GPXUP;3637;08:11:26;0;49	8899;8	46768;0;0;41;
$GPXUP;3637;08:11:27;0;49	89;8	46778;0;0;37;
$GPXUP;3637;08:11:28;0;49	89016;8	46778;0;0;45;
$GPXUP;3637;08:11:29;0;49	89032;8	46774;0;0;50;
$GPXUP;3637;08:11:30;0;49	89046;8	46771;0;0;51;
$GPXUP;3637;08:11:31;0;49	89061;8	46766;0;0;53;
$GPXUP;3637;08:11:32;0;49	89075;8	46759;0;0;57;
$GPXUP;3637;08:11:33;0;49	89088;8	46748;0;0;60;
$GPXUP;3637;08:11:34;0;49	89102;8	46734;0;0;63;
$GPXUP;3637;08:11:35;0;49	89116;8	4672;0;0;65;
$GPXUP;3637;08:11:36;0;49	89129;8	46705;0;0;65;
$GPXUP;3637;08:11:37;0;49	89142;8	46688;0;0;67;
$GPXUP;3637;08:11:38;0;49	89155;8	4667;0;0;68;
$GPXUP;3637;08:11:39;0;49	89168;8	46651;0;0;70;
$GPXUP;3637;08:11:40;0;49	89182;8	46633;0;0;70;
$GPXUP;3637;08:11:41;0;49	89195;8	46615;0;0;70;
$GPXUP;3637;08:11:42;0;49	89208;8	46596;0;0;71;
$GPXUP;3637;08:11:43;0;49	8922;8	46575;0;0;72;
$GPXUP;3637;08:11:44;0;49	89233;8	46558;0;0;68;
$GPXUP;3637;08:11:45;0;49	89248;8	46546;0;0;62;
$GPXUP;3637;08:11:46;0;49	89263;8	46541;0;0;60;
$GPXUP;3637;08:11:47;0;49	89277;8	46539;0;0;56;
$GPXUP;3637;08:11:48;0;49	89291;8	46539;0;0;56;
$GPXUP;3637;08:11:49;0;49	89306;8	46542;0;0;57;
$GPXUP;3637;08:11:50;0;49	8932;8	46546;0;0;56;
$GPXUP;3637;08:11:51;0;49	89333;8	4655;0;0;55;
$GPXUP;3637;08:11:52;0;49	89346;8	46555;0;0;50;
$GPXUP;3637;08:11:53;0;49	89359;8	46558;0;0;50;
$GPXUP;3637;08:11:54;0;49	89371;8	46561;0;0;50;
$GPXUP;3637;08:11:55;0;49	89384;8	46563;0;0;51;
$GPXUP;3637;08:11:56;0;49	89396;8	46561;0;0;53;
$GPXUP;3637;08:11:57;0;49	8941;8	46554;0;0;57;
$GPXUP;3637;08:11:58;0;49	89424;8	46543;0;0;63;
$GPXUP;3637;08:11:59;0;49	89438;8	4653;0;0;66;
$GPXUP;3637;08:12:00;0;49	89452;8	46518;0;0;62;
$GPXUP;3637;08:12:01;0;49	89466;8	4651;0;0;59;
$GPXUP;3637;08:12:02;0;49	8948;8	46504;0;0;56;
$GPXUP;3637;08:12:03;0;49	89494;8	46498;0;0;59;
$GPXUP;3637;08:12:04;0;49	89508;8	4649;0;0;64;
$GPXUP;3637;08:12:05;0;49	89524;8	46481;0;0;65;
$GPXUP;3637;08:12:06;0;49	89539;8	46474;0;0;63;
$GPXUP;3637;08:12:07;0;49	89553;8	46476;0;0;60;
$GPXUP;3637;08:12:08;0;49	89564;8	46484;0;0;51;
$GPXUP;3637;08:12:09;0;49	89574;8	46495;0;0;48;
$GPXUP;3637;08:12:10;0;49	89583;8	46508;0;0;50;
$GPXUP;3637;08:12:11;0;49	8959;8	46524;0;0;50;
$GPXUP;3637;08:12:12;0;49	89596;8	46542;0;0;50;
$GPXUP;3637;08:12:13;0;49	89601;8	4656;0;0;49;
$GPXUP;3637;08:12:14;0;49	89605;8	46579;0;0;48;
$GPXUP;3637;08:12:15;0;49	89608;8	46598;0;0;48;
$GPXUP;3637;08:12:16;0;49	89607;8	46617;0;0;49;
$GPXUP;3637;08:12:17;0;49	89604;8	46636;0;0;50;
$GPXUP;3637;08:12:18;0;49	89598;8	46654;0;0;50;
$GPXUP;3637;08:12:19;0;49	89592;8	4667;0;0;48;
$GPXUP;3637;08:12:20;0;49	89584;8	46686;0;0;49;
$GPXUP;3637;08:12:21;0;49	89574;8	46699;0;0;52;
$GPXUP;3637;08:12:22;0;49	89562;8	46711;0;0;55;
$GPXUP;3637;08:12:23;0;49	89549;8	46722;0;0;62;
$GPXUP;3637;08:12:24;0;49	89536;8	46735;0;0;60;
$GPXUP;3637;08:12:25;0;49	89525;8	4675;0;0;58;
$GPXUP;3637;08:12:26;0;49	89514;8	46766;0;0;55;
$GPXUP;3637;08:12:27;0;49	89506;8	46782;0;0;52;
$GPXUP;3637;08:12:28;0;49	895;8	46799;0;0;49;
$GPXUP;3637;08:12:29;0;49	89496;8	46817;0;0;47;
$GPXUP;3637;08:12:30;0;49	89495;8	46834;0;0;42;
$GPXUP;3637;08:12:31;0;49	89498;8	4685;0;0;41;
$GPXUP;3637;08:12:32;0;49	89508;8	46863;0;0;46;
$GPXUP;3637;08:12:33;0;49	89522;8	46871;0;0;52;
$GPXUP;3637;08:12:34;0;49	89536;8	46878;0;0;53;
$GPXUP;3637;08:12:35;0;49	89549;8	46885;0;0;53;
$GPXUP;3637;08:12:36;0;49	89561;8	46894;0;0;51;
$GPXUP;3637;08:12:37;0;49	8957;8	46908;0;0;51;
$GPXUP;3637;08:12:38;0;49	89578;8	46925;0;0;52;
$GPXUP;3637;08:12:39;0;49	89585;8	46942;0;0;53;
$GPXUP;3637;08:12:40;0;49	89593;8	46958;0;0;52;
$GPXUP;3637;08:12:41;0;49	89599;8	46976;0;0;52;
$GPXUP;3637;08:12:42;0;49	89603;8	46992;0;0;42;
$GPXUP;3637;08:12:43;0;49	89607;8	47006;0;0;42;
$GPXUP;3637;08:12:44;0;49	89614;8	47019;0;0;42;
$GPXUP;3637;08:12:45;0;49	89625;8	47031;0;0;54;
$GPXUP;3637;08:12:46;0;49	89637;8	47043;0;0;57;
$GPXUP;3637;08:12:47;0;49	89649;8	47054;0;0;58;
$GPXUP;3637;08:12:48;0;49	89662;8	47066;0;0;59;
$GPXUP;3637;08:12:49;0;49	89674;8	47078;0;0;60;
$GPXUP;3637;08:12:50;0;49	89687;8	47092;0;0;61;
$GPXUP;3637;08:12:51;0;49	89698;8	47108;0;0;61;
$GPXUP;3637;08:12:52;0;49	89709;8	47124;0;0;60;
$GPXUP;3637;08:12:53;0;49	89719;8	4714;0;0;55;
$GPXUP;3637;08:12:54;0;49	89728;8	47156;0;0;54;
$GPXUP;3637;08:12:55;0;49	89736;8	47172;0;0;49;
$GPXUP;3637;08:12:56;0;49	89744;8	47186;0;0;50;
$GPXUP;3637;08:12:57;0;49	89753;8	47201;0;0;52;
$GPXUP;3637;08:12:58;0;49	89763;8	47214;0;0;55;
$GPXUP;3637;08:12:59;0;49	89775;8	47226;0;0;58;
$GPXUP;3637;08:13:00;0;49	89787;8	47238;0;0;58;
$GPXUP;3637;08:13:01;0;49	898;8	4725;0;0;58;
$GPXUP;3637;08:13:02;0;49	89812;8	47262;0;0;60;
$GPXUP;3637;08:13:03;0;49	89824;8	47275;0;0;60;
$GPXUP;3637;08:13:04;0;49	89836;8	47291;0;0;61;
$GPXUP;3637;08:13:05;0;49	89846;8	47308;0;0;61;
$GPXUP;3637;08:13:06;0;49	89855;8	47327;0;0;60;
$GPXUP;3637;08:13:07;0;49	89862;8	47347;0;0;57;
$GPXUP;3637;08:13:08;0;49	89868;8	47366;0;0;53;
$GPXUP;3637;08:13:09;0;49	89875;8	47381;0;0;47;
$GPXUP;3637;08:13:10;0;49	89883;8	47394;0;0;47;
$GPXUP;3637;08:13:11;0;49	8989;8	47407;0;0;47;
$GPXUP;3637;08:13:12;0;49	89895;8	47424;0;0;48;
$GPXUP;3637;08:13:13;0;49	89896;8	47443;0;0;50;
$GPXUP;3637;08:13:14;0;49	89896;8	47463;0;0;52;
$GPXUP;3637;08:13:15;0;49	89894;8	47484;0;0;57;
$GPXUP;3637;08:13:16;0;49	89894;8	47505;0;0;52;
$GPXUP;3637;08:13:17;0;49	89898;8	47525;0;0;52;
$GPXUP;3637;08:13:18;0;49	89905;8	47544;0;0;53;
$GPXUP;3637;08:13:19;0;49	89916;8	47558;0;0;54;
$GPXUP;3637;08:13:20;0;49	89927;8	47572;0;0;53;
$GPXUP;3637;08:13:21;0;49	89937;8	47587;0;0;53;
$GPXUP;3637;08:13:22;0;49	89944;8	47604;0;0;53;
$GPXUP;3637;08:13:23;0;49	89951;8	47622;0;0;53;
$GPXUP;3637;08:13:24;0;49	89957;8	4764;0;0;53;
$GPXUP;3637;08:13:25;0;49	89962;8	4766;0;0;55;
$GPXUP;3637;08:13:26;0;49	89966;8	47681;0;0;59;
$GPXUP;3637;08:13:27;0;49	89968;8	47705;0;0;63;
$GPXUP;3637;08:13:28;0;49	89969;8	47731;0;0;69;
$GPXUP;3637;08:13:29;0;49	89971;8	47757;0;0;65;
$GPXUP;3637;08:13:30;0;49	89974;8	47781;0;0;61;
$GPXUP;3637;08:13:31;0;49	89978;8	47804;0;0;60;
$GPXUP;3637;08:13:32;0;49	89982;8	47826;0;0;58;
$GPXUP;3637;08:13:33;0;49	89987;8	47846;0;0;57;
$GPXUP;3637;08:13:34;0;49	89992;8	47867;0;0;55;
$GPXUP;3637;08:13:35;0;49	89999;8	47883;0;0;51;
$GPXUP;3637;08:13:36;0;49	9001;8	47895;0;0;52;
$GPXUP;3637;08:13:37;0;49	90021;8	47907;0;0;54;
$GPXUP;3637;08:13:38;0;49	90031;8	47921;0;0;56;
$GPXUP;3637;08:13:39;0;49	90038;8	47939;0;0;54;
$GPXUP;3637;08:13:40;0;49	90044;8	47958;0;0;55;
$GPXUP;3637;08:13:41;0;49	9005;8	47977;0;0;55;
$GPXUP;3637;08:13:42;0;49	90058;8	47994;0;0;53;
$GPXUP;3637;08:13:43;0;49	90068;8	48007;0;0;52;
$GPXUP;3637;08:13:44;0;49	90079;8	48018;0;0;52;
$GPXUP;3637;08:13:45;0;49	9009;8	48028;0;0;52;
$GPXUP;3637;08:13:46;0;49	90101;8	48041;0;0;53;
$GPXUP;3637;08:13:47;0;49	90109;8	48055;0;0;50;
$GPXUP;3637;08:13:48;0;49	90114;8	48073;0;0;51;
$GPXUP;3637;08:13:49;0;49	9012;8	4809;0;0;50;
$GPXUP;3637;08:13:50;0;49	90128;8	48105;0;0;52;
$GPXUP;3637;08:13:51;0;49	90139;8	48118;0;0;55;
$GPXUP;3637;08:13:52;0;49	90151;8	48127;0;0;54;
$GPXUP;3637;08:13:53;0;49	90166;8	48131;0;0;56;
$GPXUP;3637;08:13:54;0;49	90181;8	4813;0;0;57;
$GPXUP;3637;08:13:55;0;49	90195;8	48123;0;0;57;
$GPXUP;3637;08:13:56;0;49	90208;8	4811;0;0;61;
$GPXUP;3637;08:13:57;0;49	90218;8	48092;0;0;63;
$GPXUP;3637;08:13:58;0;49	90227;8	4807;0;0;65;
$GPXUP;3637;08:13:59;0;49	90233;8	48045;0;0;71;
$GPXUP;3637;08:14:00;0;49	90235;8	48015;0;0;77;
$GPXUP;3637;08:14:01;0;49	9023;8	47984;0;0;74;
$GPXUP;3637;08:14:02;0;49	9022;8	47957;0;0;72;
$GPXUP;3637;08:14:03;0;49	90206;8	47932;0;0;73;
$GPXUP;3637;08:14:04;0;49	90192;8	47909;0;0;76;
$GPXUP;3637;08:14:05;0;49	90178;8	47886;0;0;77;
$GPXUP;3637;08:14:06;0;49	90164;8	47864;0;0;76;
$GPXUP;3637;08:14:07;0;49	90147;8	47846;0;0;75;
$GPXUP;3637;08:14:08;0;49	9013;8	4783;0;0;78;
$GPXUP;3637;08:14:09;0;49	90114;8	47812;0;0;79;
$GPXUP;3637;08:14:10;0;49	90099;8	4779;0;0;79;
$GPXUP;3637;08:14:11;0;49	90086;8	47768;0;0;75;
$GPXUP;3637;08:14:12;0;49	90074;8	47745;0;0;77;
$GPXUP;3637;08:14:13;0;49	90062;8	47722;0;0;76;
$GPXUP;3637;08:14:14;0;49	90052;8	47698;0;0;73;
$GPXUP;3637;08:14:15;0;49	90046;8	47671;0;0;73;
$GPXUP;3637;08:14:16;0;49	90041;8	47644;0;0;71;
$GPXUP;3637;08:14:17;0;49	90035;8	47618;0;0;71;
$GPXUP;3637;08:14:18;0;49	9003;8	4759;0;0;72;
$GPXUP;3637;08:14:19;0;49	90028;8	47562;0;0;73;
$GPXUP;3637;08:14:20;0;49	9003;8	47535;0;0;70;
$GPXUP;3637;08:14:21;0;49	90037;8	4751;0;0;68;
$GPXUP;3637;08:14:22;0;49	90051;8	47494;0;0;59;
$GPXUP;3637;08:14:23;0;49	90068;8	47491;0;0;56;
$GPXUP;3637;08:14:24;0;49	90086;8	47495;0;0;57;
$GPXUP;3637;08:14:25;0;49	90102;8	47495;0;0;58;
$GPXUP;3637;08:14:26;0;49	90118;8	47492;0;0;59;
$GPXUP;3637;08:14:27;0;49	90132;8	47488;0;0;57;
$GPXUP;3637;08:14:28;0;49	90146;8	47486;0;0;53;
$GPXUP;3637;08:14:29;0;49	90159;8	4749;0;0;51;
$GPXUP;3637;08:14:30;0;49	90169;8	47502;0;0;52;
$GPXUP;3637;08:14:31;0;49	90178;8	47518;0;0;56;
$GPXUP;3637;08:14:32;0;49	90185;8	47537;0;0;57;
$GPXUP;3637;08:14:33;0;49	90194;8	47555;0;0;53;
$GPXUP;3637;08:14:34;0;49	90202;8	47569;0;0;45;
$GPXUP;3637;08:14:35;0;49	90213;8	47577;0;0;44;
$GPXUP;3637;08:14:36;0;49	90227;8	4758;0;0;54;
$GPXUP;3637;08:14:37;0;49	9024;8	47585;0;0;55;
$GPXUP;3637;08:14:38;0;49	90253;8	47593;0;0;55;
$GPXUP;3637;08:14:39;0;49	90266;8	476;0;0;56;
$GPXUP;3637;08:14:40;0;49	9028;8	47606;0;0;55;
$GPXUP;3637;08:14:41;0;49	90294;8	4761;0;0;52;
$GPXUP;3637;08:14:42;0;49	90306;8	47616;0;0;50;
$GPXUP;3637;08:14:43;0;49	90319;8	47621;0;0;55;
$GPXUP;3637;08:14:44;0;49	90334;8	47626;0;0;61;
$GPXUP;3637;08:14:45;0;49	90348;8	47631;0;0;62;
$GPXUP;3637;08:14:46;0;49	90363;8	47639;0;0;59;
$GPXUP;3637;08:14:47;0;49	90376;8	4765;0;0;58;
$GPXUP;3637;08:14:48;0;49	90388;8	47661;0;0;55;
$GPXUP;3637;08:14:49;0;49	904;8	47671;0;0;52;
$GPXUP;3637;08:14:50;0;49	90412;8	47678;0;0;53;
$GPXUP;3637;08:14:51;0;49	90425;8	47684;0;0;53;
$GPXUP;3637;08:14:52;0;49	90438;8	47691;0;0;56;
$GPXUP;3637;08:14:53;0;49	90449;8	47703;0;0;57;
$GPXUP;3637;08:14:54;0;49	90457;8	47721;0;0;56;
$GPXUP;3637;08:14:55;0;49	9046;8	47743;0;0;55;
$GPXUP;3637;08:14:56;0;49	9046;8	47766;0;0;55;
$GPXUP;3637;08:14:57;0;49	90462;8	47787;0;0;54;
$GPXUP;3637;08:14:58;0;49	90465;8	47808;0;0;53;
$GPXUP;3637;08:14:59;0;49	90468;8	47828;0;0;53;
$GPXUP;3637;08:15:00;0;49	90471;8	47848;0;0;52;
$GPXUP;3637;08:15:01;0;49	90476;8	47867;0;0;50;
$GPXUP;3637;08:15:02;0;49	90481;8	47884;0;0;46;
$GPXUP;3637;08:15:03;0;49	90488;8	47897;0;0;41;
$GPXUP;3637;08:15:04;0;49	90497;8	47905;0;0;41;
$GPXUP;3637;08:15:05;0;49	90509;8	47909;0;0;48;
$GPXUP;3637;08:15:06;0;49	90524;8	47909;0;0;55;
$GPXUP;3637;08:15:07;0;49	90538;8	47907;0;0;58;
$GPXUP;3637;08:15:08;0;49	90554;8	47908;0;0;62;
$GPXUP;3637;08:15:09;0;49	90568;8	47916;0;0;62;
$GPXUP;3637;08:15:10;0;49	90584;8	47923;0;0;63;
$GPXUP;3637;08:15:11;0;49	90599;8	47927;0;0;64;
$GPXUP;3637;08:15:12;0;49	90616;8	47931;0;0;69;
$GPXUP;3637;08:15:13;0;49	90632;8	4794;0;0;69;
$GPXUP;3637;08:15:14;0;49	90644;8	47954;0;0;64;
$GPXUP;3637;08:15:15;0;49	90656;8	47967;0;0;59;
$GPXUP;3637;08:15:16;0;49	90669;8	47976;0;0;57;
$GPXUP;3637;08:15:17;0;49	90683;8	47981;0;0;62;
$GPXUP;3637;08:15:18;0;49	90698;8	47986;0;0;66;
$GPXUP;3637;08:15:19;0;49	90714;8	47991;0;0;67;
$GPXUP;3637;08:15:20;0;49	9073;8	47994;0;0;65;
$GPXUP;3637;08:15:21;0;49	90747;8	47994;0;0;64;
$GPXUP;3637;08:15:22;0;49	90762;8	47994;0;0;61;
$GPXUP;3637;08:15:23;0;49	90776;8	47999;0;0;56;
$GPXUP;3637;08:15:24;0;49	90787;8	48007;0;0;49;
$GPXUP;3637;08:15:25;0;49	90796;8	48017;0;0;45;
$GPXUP;3637;08:15:26;0;49	90806;8	48027;0;0;46;
$GPXUP;3637;08:15:27;0;49	90814;8	4804;0;0;50;
$GPXUP;3637;08:15:28;0;49	90821;8	48056;0;0;51;
$GPXUP;3637;08:15:29;0;49	90828;8	48072;0;0;50;
$GPXUP;3637;08:15:30;0;49	90834;8	4809;0;0;49;
$GPXUP;3637;08:15:31;0;49	90838;8	48108;0;0;51;
$GPXUP;3637;08:15:32;0;49	90843;8	48126;0;0;51;
$GPXUP;3637;08:15:33;0;49	90847;8	48146;0;0;53;
$GPXUP;3637;08:15:34;0;49	9085;8	48166;0;0;50;
$GPXUP;3637;08:15:35;0;49	90852;8	48185;0;0;50;
$GPXUP;3637;08:15:36;0;49	90852;8	48204;0;0;48;
$GPXUP;3637;08:15:37;0;49	90853;8	48223;0;0;47;
$GPXUP;3637;08:15:38;0;49	90856;8	48241;0;0;48;
$GPXUP;3637;08:15:39;0;49	90858;8	48261;0;0;53;
$GPXUP;3637;08:15:40;0;49	90859;8	48282;0;0;55;
$GPXUP;3637;08:15:41;0;49	90857;8	48303;0;0;55;
$GPXUP;3637;08:15:42;0;49	90854;8	48323;0;0;49;
$GPXUP;3637;08:15:43;0;49	90852;8	48341;0;0;45;
$GPXUP;3637;08:15:44;0;49	90852;8	48359;0;0;47;
$GPXUP;3637;08:15:45;0;49	90855;8	48378;0;0;48;
$GPXUP;3637;08:15:46;0;49	9086;8	48398;0;0;56;
$GPXUP;3637;08:15:47;0;49	90865;8	48418;0;0;55;
$GPXUP;3637;08:15:48;0;49	9087;8	48439;0;0;57;
$GPXUP;3637;08:15:49;0;49	90874;8	4846;0;0;55;
$GPXUP;3637;08:15:50;0;49	90878;8	4848;0;0;54;
$GPXUP;3637;08:15:51;0;49	90881;8	485;0;0;54;
$GPXUP;3637;08:15:52;0;49	90882;8	4852;0;0;52;
$GPXUP;3637;08:15:53;0;49	90878;8	4854;0;0;52;
$GPXUP;3637;08:15:54;0;49	90872;8	48561;0;0;59;
$GPXUP;3637;08:15:55;0;49	90865;8	48581;0;0;58;
$GPXUP;3637;08:15:56;0;49	90861;8	48602;0;0;54;
$GPXUP;3637;08:15:57;0;49	90859;8	48622;0;0;50;
$GPXUP;3637;08:15:58;0;49	90861;8	48639;0;0;43;
$GPXUP;3637;08:15:59;0;49	90869;8	48653;0;0;41;
$GPXUP;3637;08:16:00;0;49	90881;8	48661;0;0;44;
$GPXUP;3637;08:16:01;0;49	90896;8	48663;0;0;49;
$GPXUP;3637;08:16:02;0;49	90911;8	48657;0;0;58;
$GPXUP;3637;08:16:03;0;49	90928;8	48645;0;0;66;
$GPXUP;3637;08:16:04;0;49	90943;8	48628;0;0;71;
$GPXUP;3637;08:16:05;0;49	90956;8	48607;0;0;70;
$GPXUP;3637;08:16:06;0;49	90963;8	48579;0;0;76;
$GPXUP;3637;08:16:07;0;49	90965;8	48548;0;0;74;
$GPXUP;3637;08:16:08;0;49	90963;8	48517;0;0;75;
$GPXUP;3637;08:16:09;0;49	90961;8	48487;0;0;75;
$GPXUP;3637;08:16:10;0;49	9096;8	48457;0;0;74;
$GPXUP;3637;08:16:11;0;49	90963;8	48427;0;0;75;
$GPXUP;3637;08:16:12;0;49	90969;8	48399;0;0;75;
$GPXUP;3637;08:16:13;0;49	90976;8	48372;0;0;72;
$GPXUP;3637;08:16:14;0;49	90984;8	48347;0;0;73;
$GPXUP;3637;08:16:15;0;49	90993;8	48322;0;0;77;
$GPXUP;3637;08:16:16;0;49	91004;8	48297;0;0;80;
$GPXUP;3637;08:16:17;0;49	91018;8	48273;0;0;79;
$GPXUP;3637;08:16:18;0;49	91031;8	48253;0;0;70;
$GPXUP;3637;08:16:19;0;49	91044;8	48238;0;0;62;
$GPXUP;3637;08:16:20;0;49	91056;8	48227;0;0;56;
$GPXUP;3637;08:16:21;0;49	91068;8	48213;0;0;61;
$GPXUP;3637;08:16:22;0;49	91079;8	48196;0;0;67;
$GPXUP;3637;08:16:23;0;49	91091;8	48177;0;0;72;
$GPXUP;3637;08:16:24;0;49	91105;8	48158;0;0;77;
$GPXUP;3637;08:16:25;0;49	9112;8	48139;0;0;77;
$GPXUP;3637;08:16:26;0;49	91135;8	48123;0;0;75;
$GPXUP;3637;08:16:27;0;49	91151;8	48111;0;0;69;
$GPXUP;3637;08:16:28;0;49	91168;8	48103;0;0;66;
$GPXUP;3637;08:16:29;0;49	91182;8	48104;0;0;59;
$GPXUP;3637;08:16:30;0;49	91191;8	48115;0;0;47;
$GPXUP;3637;08:16:31;0;49	91202;8	48125;0;0;46;
$GPXUP;3637;08:16:32;0;49	91212;8	48133;0;0;49;
$GPXUP;3637;08:16:33;0;49	91224;8	48139;0;0;51;
$GPXUP;3637;08:16:34;0;49	91237;8	4814;0;0;53;
$GPXUP;3637;08:16:35;0;49	91252;8	48133;0;0;57;
$GPXUP;3637;08:16:36;0;49	91267;8	4812;0;0;67;
$GPXUP;3637;08:16:37;0;49	9128;8	48103;0;0;67;
$GPXUP;3637;08:16:38;0;49	9129;8	4808;0;0;67;
$GPXUP;3637;08:16:39;0;49	91294;8	48053;0;0;72;
$GPXUP;3637;08:16:40;0;49	91291;8	48024;0;0;71;
$GPXUP;3637;08:16:41;0;49	91281;8	47998;0;0;65;
$GPXUP;3637;08:16:42;0;49	91264;8	47976;0;0;67;
$GPXUP;3637;08:16:43;0;49	91246;8	47958;0;0;74;
$GPXUP;3637;08:16:44;0;49	9123;8	47939;0;0;76;
$GPXUP;3637;08:16:45;0;49	91216;8	47918;0;0;76;
$GPXUP;3637;08:16:46;0;49	91206;8	47894;0;0;77;
$GPXUP;3637;08:16:47;0;49	91198;8	47867;0;0;76;
$GPXUP;3637;08:16:48;0;49	91197;8	47839;0;0;69;
$GPXUP;3637;08:16:49;0;49	91203;8	47813;0;0;62;
$GPXUP;3637;08:16:50;0;49	91215;8	47791;0;0;60;
$GPXUP;3637;08:16:51;0;49	91232;8	47776;0;0;62;
$GPXUP;3637;08:16:52;0;49	9125;8	47768;0;0;61;
$GPXUP;3637;08:16:53;0;49	91265;8	47758;0;0;59;
$GPXUP;3637;08:16:54;0;49	91279;8	47747;0;0;59;
$GPXUP;3637;08:16:55;0;49	91292;8	47737;0;0;57;
$GPXUP;3637;08:16:56;0;49	91306;8	47732;0;0;54;
$GPXUP;3637;08:16:57;0;49	9132;8	47733;0;0;56;
$GPXUP;3637;08:16:58;0;49	91335;8	47741;0;0;60;
$GPXUP;3637;08:16:59;0;49	91346;8	47756;0;0;54;
$GPXUP;3637;08:17:00;0;49	91352;8	47776;0;0;53;
$GPXUP;3637;08:17:01;0;49	91359;8	47796;0;0;52;
$GPXUP;3637;08:17:02;0;49	91365;8	47815;0;0;50;
$GPXUP;3637;08:17:03;0;49	91371;8	47832;0;0;48;
$GPXUP;3637;08:17:04;0;49	91378;8	47847;0;0;45;
$GPXUP;3637;08:17:05;0;49	91384;8	47862;0;0;44;
$GPXUP;3637;08:17:06;0;49	91386;8	4788;0;0;47;
$GPXUP;3637;08:17:07;0;49	91388;8	47899;0;0;49;
$GPXUP;3637;08:17:08;0;49	91391;8	47918;0;0;48;
$GPXUP;3637;08:17:09;0;49	91394;8	47936;0;0;48;
$GPXUP;3637;08:17:10;0;49	91396;8	47955;0;0;50;
$GPXUP;3637;08:17:11;0;49	91398;8	47975;0;0;50;
$GPXUP;3637;08:17:12;0;49	91402;8	47993;0;0;50;
$GPXUP;3637;08:17:13;0;49	91409;8	4801;0;0;52;
$GPXUP;3637;08:17:14;0;49	91417;8	48026;0;0;53;
$GPXUP;3637;08:17:15;0;49	91425;8	48042;0;0;49;
$GPXUP;3637;08:17:16;0;49	9143;8	48058;0;0;47;
$GPXUP;3637;08:17:17;0;49	91432;8	48076;0;0;46;
$GPXUP;3637;08:17:18;0;49	91432;8	48094;0;0;47;
$GPXUP;3637;08:17:19;0;49	91433;8	48111;0;0;43;
$GPXUP;3637;08:17:20;0;49	91437;8	48126;0;0;40;
$GPXUP;3637;08:17:21;0;49	91442;8	48139;0;0;39;
$GPXUP;3637;08:17:22;0;49	91451;8	48148;0;0;44;
$GPXUP;3637;08:17:23;0;49	91462;8	48153;0;0;46;
$GPXUP;3637;08:17:24;0;49	91474;8	48156;0;0;48;
$GPXUP;3637;08:17:25;0;49	91488;8	48156;0;0;53;
$GPXUP;3637;08:17:26;0;49	91502;8	48155;0;0;60;
$GPXUP;3637;08:17:27;0;49	91518;8	48152;0;0;62;
$GPXUP;3637;08:17:28;0;49	91534;8	48152;0;0;60;
$GPXUP;3637;08:17:29;0;49	91547;8	48157;0;0;55;
$GPXUP;3637;08:17:30;0;49	91559;8	48164;0;0;51;
$GPXUP;3637;08:17:31;0;49	9157;8	48172;0;0;48;
$GPXUP;3637;08:17:32;0;49	91581;8	48181;0;0;51;
$GPXUP;3637;08:17:33;0;49	91592;8	4819;0;0;52;
$GPXUP;3637;08:17:34;0;49	91605;8	48197;0;0;54;
$GPXUP;3637;08:17:35;0;49	91618;8	482;0;0;55;
$GPXUP;3637;08:17:36;0;49	91632;8	48195;0;0;56;
$GPXUP;3637;08:17:37;0;49	91647;8	48184;0;0;66;
$GPXUP;3637;08:17:38;0;49	91662;8	4817;0;0;67;
$GPXUP;3637;08:17:39;0;49	91675;8	48156;0;0;60;
$GPXUP;3637;08:17:40;0;49	91688;8	48144;0;0;59;
$GPXUP;3637;08:17:41;0;49	917;8	4813;0;0;60;
$GPXUP;3637;08:17:42;0;49	91711;8	48114;0;0;62;
$GPXUP;3637;08:17:43;0;49	9172;8	48094;0;0;67;
$GPXUP;3637;08:17:44;0;49	91728;8	48069;0;0;72;
$GPXUP;3637;08:17:45;0;49	91733;8	4804;0;0;78;
$GPXUP;3637;08:17:46;0;49	91734;8	48008;0;0;81;
$GPXUP;3637;08:17:47;0;49	91732;8	47975;0;0;84;
$GPXUP;3637;08:17:48;0;49	9173;8	47942;0;0;84;
$GPXUP;3637;08:17:49;0;49	91729;8	4791;0;0;82;
$GPXUP;3637;08:17:50;0;49	91733;8	47883;0;0;71;
$GPXUP;3637;08:17:51;0;49	91744;8	4787;0;0;56;
$GPXUP;3637;08:17:52;0;49	91761;8	47881;0;0;50;
$GPXUP;3637;08:17:53;0;49	91776;8	479;0;0;58;
$GPXUP;3637;08:17:54;0;49	91782;8	47922;0;0;51;
$GPXUP;3637;08:17:55;0;49	91781;8	47946;0;0;51;
$GPXUP;3637;08:17:56;0;49	91774;8	4797;0;0;52;
$GPXUP;3637;08:17:57;0;49	91763;8	4799;0;0;55;
$GPXUP;3637;08:17:58;0;49	91749;8	48004;0;0;59;
$GPXUP;3637;08:17:59;0;49	91735;8	48015;0;0;60;
$GPXUP;3637;08:18:00;0;49	91718;8	4802;0;0;64;
$GPXUP;3637;08:18:01;0;49	917;8	48017;0;0;71;
$GPXUP;3637;08:18:02;0;49	91681;8	4801;0;0;76;
$GPXUP;3637;08:18:03;0;49	91662;8	47999;0;0;79;
$GPXUP;3637;08:18:04;0;49	91643;8	47988;0;0;80;
$GPXUP;3637;08:18:05;0;49	91624;8	47978;0;0;78;
$GPXUP;3637;08:18:06;0;49	91606;8	4797;0;0;75;
$GPXUP;3637;08:18:07;0;49	91588;8	47966;0;0;70;
$GPXUP;3637;08:18:08;0;49	9157;8	47968;0;0;67;
$GPXUP;3637;08:18:09;0;49	91556;8	47979;0;0;63;
$GPXUP;3637;08:18:10;0;49	91543;8	47994;0;0;63;
$GPXUP;3637;08:18:11;0;49	9153;8	48009;0;0;62;
$GPXUP;3637;08:18:12;0;49	91516;8	4802;0;0;64;
$GPXUP;3637;08:18:13;0;49	915;8	48025;0;0;67;
$GPXUP;3637;08:18:14;0;49	91481;8	4802;0;0;71;
$GPXUP;3637;08:18:15;0;49	91463;8	48013;0;0;75;
$GPXUP;3637;08:18:16;0;49	91444;8	48009;0;0;72;
$GPXUP;3637;08:18:17;0;49	91427;8	48006;0;0;72;
$GPXUP;3637;08:18:18;0;49	9141;8	47999;0;0;69;
$GPXUP;3637;08:18:19;0;49	91395;8	47984;0;0;71;
$GPXUP;3637;08:18:20;0;49	91382;8	47964;0;0;72;
$GPXUP;3637;08:18:21;0;49	9137;8	47943;0;0;71;
$GPXUP;3637;08:18:22;0;49	91357;8	47923;0;0;71;
$GPXUP;3637;08:18:23;0;49	91343;8	47907;0;0;69;
$GPXUP;3637;08:18:24;0;49	91326;8	47895;0;0;73;
$GPXUP;3637;08:18:25;0;49	9131;8	47884;0;0;69;
$GPXUP;3637;08:18:26;0;49	91295;8	47875;0;0;65;
$GPXUP;3637;08:18:27;0;49	91278;8	47872;0;0;65;
$GPXUP;3637;08:18:28;0;49	91262;8	47872;0;0;63;
$GPXUP;3637;08:18:29;0;49	91246;8	47874;0;0;66;
$GPXUP;3637;08:18:30;0;49	9123;8	47879;0;0;65;
$GPXUP;3637;08:18:31;0;49	91213;8	47886;0;0;67;
$GPXUP;3637;08:18:32;0;49	91197;8	47894;0;0;70;
$GPXUP;3637;08:18:33;0;49	91181;8	47904;0;0;67;
$GPXUP;3637;08:18:34;0;49	91167;8	47916;0;0;63;
$GPXUP;3637;08:18:35;0;49	91157;8	47933;0;0;62;
$GPXUP;3637;08:18:36;0;49	91151;8	47952;0;0;55;
$GPXUP;3637;08:18:37;0;49	9115;8	47971;0;0;49;
$GPXUP;3637;08:18:38;0;49	91153;8	4799;0;0;48;
$GPXUP;3637;08:18:39;0;49	91154;8	48009;0;0;47;
$GPXUP;3637;08:18:40;0;49	91154;8	48028;0;0;48;
$GPXUP;3637;08:18:41;0;49	91153;8	48047;0;0;49;
$GPXUP;3637;08:18:42;0;49	91154;8	48068;0;0;55;
$GPXUP;3637;08:18:43;0;49	91158;8	48088;0;0;53;
$GPXUP;3637;08:18:44;0;49	91163;8	48107;0;0;49;
$GPXUP;3637;08:18:45;0;49	91168;8	48124;0;0;46;
$GPXUP;3637;08:18:46;0;49	9117;8	48142;0;0;48;
$GPXUP;3637;08:18:47;0;49	91172;8	48162;0;0;52;
$GPXUP;3637;08:18:48;0;49	91174;8	48182;0;0;53;
$GPXUP;3637;08:18:49;0;49	91178;8	48201;0;0;49;
$GPXUP;3637;08:18:50;0;49	91184;8	48216;0;0;43;
$GPXUP;3637;08:18:51;0;49	91194;8	48225;0;0;41;
$GPXUP;3637;08:18:52;0;49	91204;8	48228;0;0;42;
$GPXUP;3637;08:18:53;0;49	91217;8	48223;0;0;48;
$GPXUP;3637;08:18:54;0;49	91228;8	48211;0;0;51;
$GPXUP;3637;08:18:55;0;49	91238;8	48195;0;0;55;
$GPXUP;3637;08:18:56;0;49	91248;8	48177;0;0;54;
$GPXUP;3637;08:18:57;0;49	91257;8	48161;0;0;53;
$GPXUP;3637;08:18:58;0;49	91266;8	48145;0;0;54;
$GPXUP;3637;08:18:59;0;49	91274;8	48126;0;0;58;
$GPXUP;3637;08:19:00;0;49	91279;8	48104;0;0;62;
$GPXUP;3637;08:19:01;0;49	91282;8	48079;0;0;66;
$GPXUP;3637;08:19:02;0;49	91284;8	48053;0;0;65;
$GPXUP;3637;08:19:03;0;49	91284;8	48027;0;0;67;
$GPXUP;3637;08:19:04;0;49	91283;8	48;0;0;70;
$GPXUP;3637;08:19:05;0;49	91278;8	47972;0;0;74;
$GPXUP;3637;08:19:06;0;49	9127;8	47946;0;0;74;
$GPXUP;3637;08:19:07;0;49	91258;8	47923;0;0;73;
$GPXUP;3637;08:19:08;0;49	91244;8	47902;0;0;74;
$GPXUP;3637;08:19:09;0;49	9123;8	47882;0;0;74;
$GPXUP;3637;08:19:10;0;49	91216;8	47863;0;0;74;
$GPXUP;3637;08:19:11;0;49	91199;8	47849;0;0;73;
$GPXUP;3637;08:19:12;0;49	91182;8	47839;0;0;71;
$GPXUP;3637;08:19:13;0;49	91166;8	47832;0;0;64;
$GPXUP;3637;08:19:14;0;49	91151;8	4783;0;0;53;
$GPXUP;3637;08:19:15;0;49	91141;8	47832;0;0;42;
$GPXUP;3637;08:19:16;0;49	91138;8	47833;0;0;22;
$GPXUP;3637;08:19:17;0;49	9114;8	47834;0;0;2;
$GPXUP;3637;08:19:18;0;49	91142;8	47834;0;0;1;
$GPXUP;3637;08:19:19;0;49	91142;8	47834;0;0;0;
$GPXUP;3637;08:19:20;0;49	91142;8	47834;0;0;0;
$GPXUP;3637;08:19:21;0;49	91142;8	47834;0;0;0;
$GPXUP;3637;08:19:22;0;49	91142;8	47834;0;0;0;
$GPXUP;3637;08:19:23;0;49	91142;8	47834;0;0;0;
$GPXUP;3637;08:19:24;0;49	91142;8	47834;0;0;0;
$GPXUP;3637;08:19:25;0;49	91142;8	47834;0;0;0;
$GPXUP;3637;08:19:26;0;49	91142;8	47834;0;0;0;
$GPXUP;3637;08:19:27;0;49	91142;8	47834;0;0;0;
$GPXUP;3637;08:19:28;0;49	91142;8	47834;0;0;0;
$GPXUP;3637;08:19:29;0;49	91142;8	47834;0;0;0;
$GPXUP;3637;08:19:30;0;49	91142;8	47834;0;0;0;
$GPXUP;3637;08:19:31;0;49	91142;8	47834;0;0;0;
$GPXUP;3637;08:19:32;0;49	91142;8	47834;0;0;0;
$GPXUP;3637;08:19:33;0;49	91142;8	47834;0;0;0;
$GPXUP;3637;08:19:34;0;49	91142;8	47834;0;0;0;
$GPXUP;3637;08:19:35;0;49	91142;8	47834;0;0;0;
$GPXUP;3637;08:19:36;0;49	91142;8	47834;0;0;0;
$GPXUP;3637;08:19:37;0;49	91142;8	47834;0;0;0;
$GPXUP;3637;08:19:38;0;49	91142;8	47834;0;0;0;
$GPXUP;3637;08:19:39;0;49	91142;8	47834;0;0;0;
$GPXUP;3637;08:19:40;0;49	91142;8	47834;0;0;0;
$GPXUP;3637;08:19:41;0;49	91142;8	47834;0;0;0;
$GPXUP;3637;08:19:42;0;49	91142;8	47834;0;0;0;
$GPXUP;3637;08:19:43;0;49	91142;8	47834;0;0;0;
$GPXUP;3637;08:19:44;0;49	91142;8	47834;0;0;0;
$GPXUP;3637;08:19:45;0;49	91142;8	47834;0;0;0;
$GPXUP;3637;08:19:46;0;49	91142;8	47834;0;0;0;
$GPXUP;3637;08:19:47;0;49	91142;8	47834;0;0;0;
$GPXUP;3637;08:19:48;0;49	9115;8	47837;0;0;0;
$GPXUP;3637;08:19:49;0;49	91151;8	47838;0;0;0;
$GPXUP;3637;08:19:50;0;49	91151;8	47838;0;0;0;
$GPXUP;3637;08:19:51;0;49	91151;8	47838;0;0;0;
$GPXUP;3637;08:19:52;0;49	91151;8	47838;0;0;0;
$GPXUP;3637;08:19:53;0;49	91151;8	47838;0;0;0;
$GPXUP;3637;08:19:54;0;49	91151;8	47838;0;0;0;
$GPXUP;3637;08:19:55;0;49	91151;8	47838;0;0;0;
$GPXUP;3637;08:19:56;0;49	91151;8	47838;0;0;0;
$GPXUP;3637;08:19:57;0;49	91151;8	47838;0;0;0;
$GPXUP;3637;08:19:58;0;49	91151;8	47838;0;0;0;
$GPXUP;3637;08:19:59;0;49	91151;8	47838;0;0;0;
$GPXUP;3637;08:20:00;0;49	91151;8	47838;0;0;0;
$GPXUP;3637;08:20:01;0;49	91151;8	47838;0;0;0;
$GPXUP;3637;08:20:02;0;49	91151;8	47838;0;0;0;
$GPXUP;3637;08:20:03;0;49	91151;8	47838;0;0;0;
$GPXUP;3637;08:20:04;0;49	91151;8	47838;0;0;0;
$GPXUP;3637;08:20:05;0;49	91151;8	47838;0;0;0;
$GPXUP;3637;08:20:06;0;49	91151;8	47838;0;0;0;
$GPXUP;3637;08:20:07;0;49	91151;8	47838;0;0;0;
$GPXUP;3637;08:20:08;0;49	91151;8	47838;0;0;0;
$GPXUP;3637;08:20:09;0;49	91151;8	47838;0;0;0;
$GPXUP;3637;08:20:10;0;49	91151;8	47838;0;0;0;
$GPXUP;3637;08:20:11;0;49	91151;8	47838;0;0;0;
$GPXUP;3637;08:20:12;0;49	91151;8	47838;0;0;0;
$GPXUP;3637;08:20:13;0;49	91151;8	47838;0;0;0;
$GPXUP;3637;08:20:14;0;49	91151;8	47838;0;0;0;
$GPXUP;3637;08:20:15;0;49	91151;8	47838;0;0;0;
$GPXUP;3637;08:20:16;0;49	91151;8	47838;0;0;0;
$GPXUP;3637;08:20:17;0;49	91151;8	47838;0;0;0;
$GPXUP;3637;08:20:18;0;49	91151;8	47838;0;0;0;
$GPXUP;3637;08:20:19;0;49	91151;8	47838;0;0;0;
$GPXUP;3637;08:20:20;0;49	91151;8	47838;0;0;0;
$GPXUP;3637;08:20:21;0;49	91151;8	47838;0;0;0;
$GPXUP;3637;08:20:22;0;49	91151;8	47838;0;0;0;
$GPXUP;3637;08:20:23;0;49	91151;8	47838;0;0;0;
$GPXUP;3637;08:20:24;0;49	91151;8	47838;0;0;0;
$GPXUP;3637;08:20:25;0;49	91151;8	47838;0;0;0;
$GPXUP;3637;08:20:26;0;49	91151;8	47838;0;0;0;
$GPXUP;3637;08:20:27;0;49	91151;8	47838;0;0;0;
$GPXUP;3637;08:20:28;0;49	91151;8	47838;0;0;0;
$GPXUP;3637;08:20:29;0;49	91151;8	47838;0;0;0;
$GPXUP;3637;08:20:30;0;49	91151;8	47838;0;0;0;
$GPXUP;3637;08:20:31;0;49	91151;8	47838;0;0;0;
$GPXUP;3637;08:20:32;0;49	91151;8	47838;0;0;0;
$GPXUP;3637;08:20:33;0;49	91151;8	47838;0;0;0;
$GPXUP;3637;08:20:34;0;49	91151;8	47838;0;0;0;
$GPXUP;3637;08:20:35;0;49	91151;8	47838;0;0;0;
$GPXUP;3637;08:20:36;0;49	91151;8	47838;0;0;0;
$GPXUP;3637;08:20:37;0;49	91151;8	47838;0;0;0;
$GPXUP;3637;08:20:38;0;49	91151;8	47838;0;0;0;
$GPXUP;3637;08:20:39;0;49	91151;8	47838;0;0;0;
$GPXUP;3637;08:20:40;0;49	91151;8	47838;0;0;0;
$GPXUP;3637;08:20:41;0;49	91151;8	47838;0;0;0;
$GPXUP;3637;08:20:42;0;49	91151;8	47838;0;0;0;
$GPXUP;3637;08:20:43;0;49	91151;8	47838;0;0;0;
$GPXUP;3637;08:20:44;0;49	91151;8	47838;0;0;0;
$GPXUP;3637;08:20:45;0;49	91151;8	47838;0;0;0;
$GPXUP;3637;08:20:46;0;49	91151;8	47838;0;0;0;
$GPXUP;3637;08:20:47;0;49	91151;8	47838;0;0;0;
$GPXUP;3637;08:20:48;0;49	91151;8	47838;0;0;0;
$GPXUP;3637;08:20:49;0;49	91151;8	47838;0;0;0;
$GPXUP;3637;08:20:50;0;49	91151;8	47838;0;0;0;
$GPXUP;3637;08:20:51;0;49	91151;8	47838;0;0;0;
$GPXUP;3637;08:20:52;0;49	91151;8	47838;0;0;0;
$GPXUP;3637;08:20:53;0;49	91151;8	47838;0;0;0;
$GPXUP;3637;08:20:54;0;49	91151;8	47838;0;0;0;
$GPXUP;3637;08:20:55;0;49	91151;8	47838;0;0;0;
$GPXUP;3637;08:20:56;0;49	91151;8	47838;0;0;0;
$GPXUP;3637;08:20:57;0;49	91151;8	47838;0;0;0;
$GPXUP;3637;08:20:58;0;49	91151;8	47838;0;0;0;
$GPXUP;3637;08:20:59;0;49	91151;8	47838;0;0;0;
$GPXUP;3637;08:21:00;0;49	91151;8	47838;0;0;0;
$GPXUP;3637;08:21:01;0;49	91151;8	47838;0;0;0;
$GPXUP;3637;08:21:02;0;49	91151;8	47838;0;0;0;
$GPXUP;3637;08:21:03;0;49	91151;8	47838;0;0;0;
$GPXUP;3637;08:21:04;0;49	91151;8	47838;0;0;0;
$GPXUP;3637;08:21:05;0;49	91151;8	47838;0;0;0;
$GPXUP;3637;08:21:06;0;49	91151;8	47838;0;0;0;
$GPXUP;3637;08:21:07;0;49	91151;8	47838;0;0;0;
$GPXUP;3637;08:21:08;0;49	91151;8	47838;0;0;0;
$GPXUP;3637;08:21:09;0;49	91151;8	47838;0;0;0;
$GPXUP;3637;08:21:10;0;49	91151;8	47838;0;0;0;
$GPXUP;3637;08:21:11;0;49	91151;8	47838;0;0;0;
$GPXUP;3637;08:21:12;0;49	91151;8	47838;0;0;0;
$GPXUP;3637;08:21:13;0;49	91151;8	47838;0;0;0;
$GPXUP;3637;08:21:14;0;49	91151;8	47838;0;0;0;
$GPXUP;3637;08:21:15;0;49	91151;8	47838;0;0;0;
$GPXUP;3637;08:21:16;0;49	91151;8	47838;0;0;0;
$GPXUP;3637;08:21:17;0;49	91151;8	47838;0;0;0;
$GPXUP;3637;08:21:18;0;49	91151;8	47838;0;0;0;
$GPXUP;3637;08:21:19;0;49	91151;8	47838;0;0;0;
$GPXUP;3637;08:21:20;0;49	91151;8	47838;0;0;0;
$GPXUP;3637;08:21:21;0;49	91151;8	47838;0;0;0;
$GPXUP;3637;08:21:22;0;49	91151;8	47838;0;0;0;
$GPXUP;3637;08:21:23;0;49	91151;8	47838;0;0;0;
$GPXUP;3637;08:21:24;0;49	91151;8	47838;0;0;0;
$GPXUP;3637;08:21:25;0;49	91151;8	47838;0;0;0;
$GPXUP;3637;08:21:26;0;49	91151;8	47838;0;0;0;
$GPXUP;3637;08:21:27;0;49	91151;8	47838;0;0;0;
$GPXUP;3637;08:21:28;0;49	91151;8	47838;0;0;0;
$GPXUP;3637;08:21:29;0;49	91151;8	47838;0;0;0;
$GPXUP;3637;08:21:30;0;49	91151;8	47838;0;0;0;
$GPXUP;3637;08:21:31;0;49	91151;8	47838;0;0;0;
$GPXUP;3637;08:21:32;0;49	91151;8	47838;0;0;0;
$GPXUP;3637;08:21:33;0;49	91151;8	47838;0;0;0;
$GPXUP;3637;08:21:34;0;49	91151;8	47838;0;0;0;
$GPXUP;3637;08:21:35;0;49	91151;8	47838;0;0;0;
$GPXUP;3637;08:21:36;0;49	91151;8	47838;0;0;0;
$GPXUP;3637;08:21:37;0;49	91151;8	47838;0;0;0;
$GPXUP;3637;08:21:38;0;49	91151;8	47838;0;0;0;
$GPXUP;3637;08:21:39;0;49	91151;8	47838;0;0;0;
$GPXUP;3637;08:21:40;0;49	91151;8	47838;0;0;0;
$GPXUP;3637;08:21:41;0;49	91151;8	47838;0;0;0;
$GPXUP;3637;08:21:42;0;49	91151;8	47838;0;0;0;
$GPXUP;3637;08:21:43;0;49	91151;8	47838;0;0;0;
$GPXUP;3637;08:21:44;0;49	91151;8	47838;0;0;0;
$GPXUP;3637;08:21:45;0;49	91151;8	47838;0;0;0;
$GPXUP;3637;08:21:46;0;49	91151;8	47838;0;0;0;
$GPXUP;3637;08:21:47;0;49	91151;8	47838;0;0;0;
$GPXUP;3637;08:21:48;0;49	91151;8	47838;0;0;0;
$GPXUP;3637;08:21:49;0;49	91151;8	47838;0;0;0;
$GPXUP;3637;08:21:50;0;49	91151;8	47838;0;0;0;
$GPXUP;3637;08:21:51;0;49	91151;8	47838;0;0;0;
$GPXUP;3637;08:21:52;0;49	91151;8	47838;0;0;0;
$GPXUP;3637;08:21:53;0;49	91151;8	47838;0;0;0;
$GPXUP;3637;08:21:54;0;49	91151;8	47838;0;0;0;
$GPXUP;3637;08:21:55;0;49	91151;8	47838;0;0;0;
$GPXUP;3637;08:21:56;0;49	91151;8	47838;0;0;0;
$GPXUP;3637;08:21:57;0;49	91151;8	47838;0;0;0;
$GPXUP;3637;08:21:58;0;49	91151;8	47838;0;0;0;
$GPXUP;3637;08:21:59;0;49	91151;8	47838;0;0;0;
$GPXUP;3637;08:22:00;0;49	91151;8	47838;0;0;0;
$GPXUP;3637;08:22:01;0;49	91151;8	47838;0;0;0;
$GPXUP;3637;08:22:02;0;49	91151;8	47838;0;0;0;
$GPXUP;3637;08:22:03;0;49	91151;8	47838;0;0;0;
$GPXUP;3637;08:22:04;0;49	91151;8	47838;0;0;0;
$GPXUP;3637;08:22:05;0;49	91151;8	47838;0;0;0;
$GPXUP;3637;08:22:06;0;49	91151;8	47838;0;0;0;
$GPXUP;3637;08:22:07;0;49	91151;8	47838;0;0;0;
$GPXUP;3637;08:22:08;0;49	91151;8	47838;0;0;0;
$GPXUP;3637;08:22:09;0;49	91151;8	47838;0;0;0;
$GPXUP;3637;08:22:10;0;49	91151;8	47838;0;0;0;
$GPXUP;3637;08:22:11;0;49	91151;8	47838;0;0;0;
$GPXUP;3637;08:22:12;0;49	91151;8	47838;0;0;0;
$GPXUP;3637;08:22:13;0;49	91151;8	47838;0;0;0;
$GPXUP;3637;08:22:14;0;49	91151;8	47838;0;0;0;
$GPXUP;3637;08:22:15;0;49	91151;8	47838;0;0;0;
$GPXUP;3637;08:22:16;0;49	91151;8	47838;0;0;0;
$GPXUP;3637;08:22:17;0;49	91151;8	47838;0;0;0;
$GPXUP;3637;08:22:18;0;49	91151;8	47838;0;0;0;
$GPXUP;3637;08:22:19;0;49	91151;8	47838;0;0;0;
$GPXUP;3637;08:22:20;0;49	91151;8	47838;0;0;0;
$GPXUP;3637;08:22:21;0;49	91151;8	47838;0;0;0;
$GPXUP;3637;08:22:22;0;49	91151;8	47838;0;0;0;
$GPXUP;3637;08:22:23;0;49	91151;8	47838;0;0;0;
$GPXUP;3637;08:22:24;0;49	91151;8	47838;0;0;0;
$GPXUP;3637;08:22:25;0;49	91151;8	47838;0;0;0;
$GPXUP;3637;08:22:26;0;49	91151;8	47838;0;0;0;
$GPXUP;3637;08:22:27;0;49	91151;8	47838;0;0;0;
$GPXUP;3637;08:22:28;0;49	91151;8	47838;0;0;0;
$GPXUP;3637;08:22:29;0;49	91151;8	47838;0;0;0;
$GPXUP;3637;08:22:30;0;49	91151;8	47838;0;0;0;
$GPXUP;3637;08:22:31;0;49	91151;8	47838;0;0;0;
$GPXUP;3637;08:22:32;0;49	91151;8	47838;0;0;0;
$GPXUP;3637;08:22:33;0;49	91151;8	47838;0;0;0;
$GPXUP;3637;08:22:34;0;49	91151;8	47838;0;0;0;
$GPXUP;3637;08:22:35;0;49	91151;8	47838;0;0;0;
$GPXUP;3637;08:22:36;0;49	91151;8	47838;0;0;0;
$GPXUP;3637;08:22:37;0;49	91151;8	47838;0;0;0;
$GPXUP;3637;08:22:38;0;49	91151;8	47838;0;0;0;
$GPXUP;3637;08:22:39;0;49	91151;8	47838;0;0;0;
$GPXUP;3637;08:22:40;0;49	91151;8	47838;0;0;0;
$GPXUP;3637;08:22:41;0;49	91151;8	47838;0;0;0;
$GPXUP;3637;08:22:42;0;49	91151;8	47838;0;0;0;
$GPXUP;3637;08:22:43;0;49	91151;8	47838;0;0;0;
$GPXUP;3637;08:22:44;0;49	91151;8	47838;0;0;0;
$GPXUP;3637;08:22:45;0;49	91151;8	47838;0;0;0;
$GPXUP;3637;08:22:46;0;49	91151;8	47838;0;0;0;
$GPXUP;3637;08:22:47;0;49	91151;8	47838;0;0;0;
$GPXUP;3637;08:22:48;0;49	91151;8	47838;0;0;0;
$GPXUP;3637;08:22:49;0;49	91151;8	47838;0;0;0;
$GPXUP;3637;08:22:50;0;49	91151;8	47838;0;0;0;
$GPXUP;3637;08:22:51;0;49	91151;8	47838;0;0;0;
$GPXUP;3637;08:22:52;0;49	91151;8	47838;0;0;0;
$GPXUP;3637;08:22:53;0;49	91151;8	47838;0;0;0;
$GPXUP;3637;08:22:54;0;49	91151;8	47838;0;0;0;
$GPXUP;3637;08:22:55;0;49	91151;8	47838;0;0;0;
$GPXUP;3637;08:22:56;0;49	91151;8	47838;0;0;0;
$GPXUP;3637;08:22:57;0;49	91151;8	47838;0;0;0;
$GPXUP;3637;08:22:58;0;49	91151;8	47838;0;0;0;
$GPXUP;3637;08:22:59;0;49	91151;8	47838;0;0;0;
$GPXUP;3637;08:23:00;0;49	91151;8	47838;0;0;0;
$GPXUP;3637;08:23:01;0;49	91151;8	47838;0;0;0;
$GPXUP;3637;08:23:02;0;49	91151;8	47838;0;0;0;
$GPXUP;3637;08:23:03;0;49	91151;8	47838;0;0;0;
$GPXUP;3637;08:23:04;0;49	91151;8	47838;0;0;0;
$GPXUP;3637;08:23:05;0;49	91151;8	47838;0;0;0;
$GPXUP;3637;08:23:06;0;49	91151;8	47838;0;0;0;
$GPXUP;3637;08:23:07;0;49	91151;8	47838;0;0;0;
$GPXUP;3637;08:23:08;0;49	91151;8	47838;0;0;0;
$GPXUP;3637;08:23:09;0;49	91151;8	47838;0;0;0;
$GPXUP;3637;08:23:10;0;49	91151;8	47838;0;0;0;
$GPXUP;3637;08:23:11;0;49	91151;8	47838;0;0;0;
$GPXUP;3637;08:23:12;0;49	91151;8	47838;0;0;0;
$GPXUP;3637;08:23:13;0;49	91151;8	47838;0;0;0;
$GPXUP;3637;08:23:14;0;49	91151;8	47838;0;0;0;
$GPXUP;3637;08:23:15;0;49	91151;8	47838;0;0;0;
$GPXUP;3637;08:23:16;0;49	91151;8	47838;0;0;0;
$GPXUP;3637;08:23:17;0;49	91151;8	47838;0;0;0;
$GPXUP;3637;08:23:18;0;49	91151;8	47838;0;0;0;
$GPXUP;3637;08:23:19;0;49	91151;8	47838;0;0;0;
$GPXUP;3637;08:23:20;0;49	91151;8	47838;0;0;0;
$GPXUP;3637;08:23:21;0;49	91151;8	47838;0;0;0;
$GPXUP;3637;08:23:22;0;49	91151;8	47838;0;0;0;
$GPXUP;3637;08:23:23;0;49	91151;8	47838;0;0;0;
$GPXUP;3637;08:23:24;0;49	91151;8	47838;0;0;0;
$GPXUP;3637;08:23:25;0;49	91151;8	47838;0;0;0;
$GPXUP;3637;08:23:26;0;49	91151;8	47838;0;0;0;
$GPXUP;3637;08:23:27;0;49	91151;8	47838;0;0;0;
$GPXUP;3637;08:23:28;0;49	91151;8	47838;0;0;0;
$GPXUP;3637;08:23:29;0;49	91151;8	47838;0;0;0;
$GPXUP;3637;08:23:30;0;49	91151;8	47838;0;0;0;
$GPXUP;3637;08:23:31;0;49	91151;8	47838;0;0;0;
$GPXUP;3637;08:23:32;0;49	91151;8	47838;0;0;0;
$GPXUP;3637;08:23:33;0;49	91151;8	47838;0;0;0;
$GPXUP;3637;08:23:34;0;49	91151;8	47838;0;0;0;
$GPXUP;3637;08:23:35;0;49	91151;8	47838;0;0;0;
$GPXUP;3637;08:23:36;0;49	91151;8	47838;0;0;0;
$GPXUP;3637;08:23:37;0;49	91151;8	47838;0;0;0;
$GPXUP;3637;08:23:38;0;49	91151;8	47838;0;0;0;
$GPXUP;3637;08:23:39;0;49	91151;8	47838;0;0;0;
$GPXUP;3637;08:23:40;0;49	91151;8	47838;0;0;0;
$GPXUP;3637;08:23:41;0;49	91151;8	47838;0;0;0;
$GPXUP;3637;08:23:42;0;49	91151;8	47838;0;0;0;
$GPXUP;3637;08:23:43;0;49	91151;8	47838;0;0;0;
$GPXUP;3637;08:23:44;0;49	91151;8	47838;0;0;0;
$GPXUP;3637;08:23:45;0;49	91151;8	47838;0;0;0;
$GPXUP;3637;08:23:46;0;49	91151;8	47838;0;0;0;
$GPXUP;3637;08:23:47;0;49	91151;8	47838;0;0;0;
$GPXUP;3637;08:23:48;0;49	91151;8	47838;0;0;0;
$GPXUP;3637;08:23:49;0;49	91151;8	47838;0;0;0;
$GPXUP;3637;08:23:50;0;49	91151;8	47838;0;0;0;
$GPXUP;3637;08:23:51;0;49	91151;8	47838;0;0;0;
$GPXUP;3637;08:23:52;0;49	91151;8	47838;0;0;0;
$GPXUP;3637;08:23:53;0;49	91151;8	47838;0;0;0;
$GPXUP;3637;08:23:54;0;49	91151;8	47838;0;0;0;
$GPXUP;3637;08:23:55;0;49	91151;8	47838;0;0;0;
$GPXUP;3637;08:23:56;0;49	91151;8	47838;0;0;0;
$GPXUP;3637;08:23:57;0;49	91151;8	47838;0;0;0;
$GPXUP;3637;08:23:58;0;49	91151;8	47838;0;0;0;
$GPXUP;3637;08:23:59;0;49	91151;8	47838;0;0;0;
$GPXUP;3637;08:24:00;0;49	91151;8	47838;0;0;0;
$GPXUP;3637;08:24:01;0;49	91151;8	47838;0;0;0;
$GPXUP;3637;08:24:02;0;49	91151;8	47838;0;0;0;
$GPXUP;3637;08:24:03;0;49	91151;8	47838;0;0;0;
$GPXUP;3637;08:24:04;0;49	91151;8	47838;0;0;0;
$GPXUP;3637;08:24:05;0;49	91151;8	47838;0;0;0;
$GPXUP;3637;08:24:06;0;49	91151;8	47838;0;0;0;
$GPXUP;3637;08:24:07;0;49	91151;8	47838;0;0;0;
$GPXUP;3637;08:24:08;0;49	91151;8	47838;0;0;0;
$GPXUP;3637;08:24:09;0;49	91151;8	47838;0;0;0;
$GPXUP;3637;08:24:10;0;49	91151;8	47838;0;0;0;
$GPXUP;3637;08:24:11;0;49	91151;8	47838;0;0;0;
$GPXUP;3637;08:24:12;0;49	91151;8	47838;0;0;0;
$GPXUP;3637;08:24:13;0;49	91151;8	47838;0;0;0;
$GPXUP;3637;08:24:14;0;49	91151;8	47838;0;0;0;
$GPXUP;3637;08:24:15;0;49	91151;8	47838;0;0;0;
$GPXUP;3637;08:24:16;0;49	91151;8	47838;0;0;0;
$GPXUP;3637;08:24:17;0;49	91151;8	47838;0;0;0;
$GPXUP;3637;08:24:18;0;49	91151;8	47838;0;0;0;
$GPXUP;3637;08:24:19;0;49	91151;8	47838;0;0;0;
$GPXUP;3637;08:24:20;0;49	91151;8	47838;0;0;0;
$GPXUP;3637;08:24:21;0;49	91151;8	47838;0;0;0;
$GPXUP;3637;08:24:22;0;49	91151;8	47838;0;0;0;
$GPXUP;3637;08:24:23;0;49	91151;8	47838;0;0;0;
$GPXUP;3637;08:24:24;0;49	91151;8	47838;0;0;0;
$GPXUP;3637;08:24:25;0;49	91151;8	47838;0;0;0;
$GPXUP;3637;08:24:26;0;49	91151;8	47838;0;0;0;
$GPXUP;3637;08:24:27;0;49	91151;8	47838;0;0;0;
$GPXUP;3637;08:24:28;0;49	91151;8	47838;0;0;0;
$GPXUP;3637;08:24:29;0;49	91151;8	47838;0;0;0;
$GPXUP;3637;08:24:30;0;49	91151;8	47838;0;0;0;
$GPXUP;3637;08:24:31;0;49	91151;8	47838;0;0;0;
$GPXUP;3637;08:24:32;0;49	91151;8	47838;0;0;0;
$GPXUP;3637;08:24:33;0;49	91151;8	47838;0;0;0;
$GPXUP;3637;08:24:34;0;49	91151;8	47838;0;0;0;
$GPXUP;3637;08:24:35;0;49	91151;8	47838;0;0;0;
$GPXUP;3637;08:24:36;0;49	91151;8	47838;0;0;0;
$GPXUP;3637;08:24:37;0;49	91151;8	47838;0;0;0;
$GPXUP;3637;08:24:38;0;49	91151;8	47838;0;0;0;
$GPXUP;3637;08:24:39;0;49	91151;8	47838;0;0;0;
$GPXUP;3637;08:24:40;0;49	91151;8	47838;0;0;0;
$GPXUP;3637;08:24:41;0;49	91151;8	47838;0;0;0;
$GPXUP;3637;08:24:42;0;49	91151;8	47838;0;0;0;
$GPXUP;3637;08:24:43;0;49	91151;8	47838;0;0;0;
$GPXUP;3637;08:24:44;0;49	91151;8	47838;0;0;0;
$GPXUP;3637;08:24:45;0;49	91151;8	47838;0;0;0;
$GPXUP;3637;08:24:46;0;49	91151;8	47838;0;0;0;
$GPXUP;3637;08:24:47;0;49	91151;8	47838;0;0;0;
$GPXUP;3637;08:24:48;0;49	91151;8	47838;0;0;0;
$GPXUP;3637;08:24:49;0;49	91151;8	47838;0;0;0;
$GPXUP;3637;08:24:50;0;49	91151;8	47838;0;0;0;
$GPXUP;3637;08:24:51;0;49	91151;8	47838;0;0;0;
$GPXUP;3637;08:24:52;0;49	91151;8	47838;0;0;0;
$GPXUP;3637;08:24:53;0;49	91151;8	47838;0;0;0;
$GPXUP;3637;08:24:54;0;49	91151;8	47838;0;0;0;
$GPXUP;3637;08:24:55;0;49	91151;8	47838;0;0;0;
$GPXUP;3637;08:24:56;0;49	91151;8	47838;0;0;0;
$GPXUP;3637;08:24:57;0;49	91151;8	47838;0;0;0;
$GPXUP;3637;08:24:58;0;49	91151;8	47838;0;0;0;
$GPXUP;3637;08:24:59;0;49	91151;8	47838;0;0;0;
$GPXUP;3637;08:25:00;0;49	91151;8	47838;0;0;0;
$GPXUP;3637;08:25:01;0;49	91151;8	47838;0;0;0;
$GPXUP;3637;08:25:02;0;49	91151;8	47838;0;0;0;
$GPXUP;3637;08:25:03;0;49	91151;8	47838;0;0;0;
$GPXUP;3637;08:25:04;0;49	91151;8	47838;0;0;0;
$GPXUP;3637;08:25:05;0;49	91151;8	47838;0;0;0;
$GPXUP;3637;08:25:06;0;49	91151;8	47838;0;0;0;
$GPXUP;3637;08:25:07;0;49	91151;8	47838;0;0;0;
$GPXUP;3637;08:25:08;0;49	91151;8	47838;0;0;0;
$GPXUP;3637;08:25:09;0;49	91151;8	47838;0;0;0;
$GPXUP;3637;08:25:10;0;49	91151;8	47838;0;0;0;
$GPXUP;3637;08:25:11;0;49	91151;8	47838;0;0;0;
$GPXUP;3637;08:25:12;0;49	91151;8	47838;0;0;0;
$GPXUP;3637;08:25:13;0;49	91151;8	47838;0;0;0;
$GPXUP;3637;08:25:14;0;49	91151;8	47838;0;0;0;
$GPXUP;3637;08:25:15;0;49	91151;8	47838;0;0;0;
$GPXUP;3637;08:25:16;0;49	91151;8	47838;0;0;0;
$GPXUP;3637;08:25:17;0;49	91151;8	47838;0;0;0;
$GPXUP;3637;08:25:18;0;49	91151;8	47838;0;0;0;
$GPXUP;3637;08:25:19;0;49	91151;8	47838;0;0;0;
$GPXUP;3637;08:25:20;0;49	91151;8	47838;0;0;0;
$GPXUP;3637;08:25:21;0;49	91151;8	47838;0;0;0;
$GPXUP;3637;08:25:22;0;49	91151;8	47838;0;0;0;
$GPXUP;3637;08:25:23;0;49	91151;8	47838;0;0;0;
$GPXUP;3637;08:25:24;0;49	91151;8	47838;0;0;0;
$GPXUP;3637;08:25:25;0;49	91151;8	47838;0;0;0;
$GPXUP;3637;08:25:26;0;49	91151;8	47838;0;0;0;
$GPXUP;3637;08:25:27;0;49	91151;8	47838;0;0;0;
$GPXUP;3637;08:25:28;0;49	91151;8	47838;0;0;0;
$GPXUP;3637;08:25:29;0;49	91151;8	47838;0;0;0;
$GPXUP;3637;08:25:30;0;49	91151;8	47838;0;0;0;
$GPXUP;3637;08:25:31;0;49	91151;8	47838;0;0;0;
$GPXUP;3637;08:25:32;0;49	91151;8	47838;0;0;0;
$GPXUP;3637;08:25:33;0;49	91151;8	47838;0;0;0;
$GPXUP;3637;08:25:34;0;49	91151;8	47838;0;0;0;
$GPXUP;3637;08:25:35;0;49	91151;8	47838;0;0;0;
$GPXUP;3637;08:25:36;0;49	91151;8	47838;0;0;0;
$GPXUP;3637;08:25:37;0;49	91151;8	47838;0;0;0;
$GPXUP;3637;08:25:38;0;49	91151;8	47838;0;0;0;
$GPXUP;3637;08:25:39;0;49	91151;8	47838;0;0;0;
$GPXUP;3637;08:25:40;0;49	91151;8	47838;0;0;0;
$GPXUP;3637;08:25:41;0;49	91151;8	47838;0;0;0;
$GPXUP;3637;08:25:42;0;49	91151;8	47838;0;0;0;
$GPXUP;3637;08:25:43;0;49	91151;8	47838;0;0;0;
$GPXUP;3637;08:25:44;0;49	91151;8	47838;0;0;0;
$GPXUP;3637;08:25:45;0;49	91151;8	47838;0;0;0;
$GPXUP;3637;08:25:46;0;49	91151;8	47838;0;0;0;
$GPXUP;3637;08:25:47;0;49	91151;8	47838;0;0;0;
$GPXUP;3637;08:25:48;0;49	91151;8	47838;0;0;0;
$GPXUP;3637;08:25:49;0;49	91151;8	47838;0;0;0;
$GPXUP;3637;08:25:50;0;49	91151;8	47838;0;0;0;
$GPXUP;3637;08:25:51;0;49	91151;8	47838;0;0;0;
$GPXUP;3637;08:25:52;0;49	91151;8	47838;0;0;0;
$GPXUP;3637;08:25:53;0;49	91151;8	47838;0;0;0;
$GPXUP;3637;08:25:54;0;49	91151;8	47838;0;0;0;
$GPXUP;3637;08:25:55;0;49	91151;8	47838;0;0;0;
$GPXUP;3637;08:25:56;0;49	91151;8	47838;0;0;0;
$GPXUP;3637;08:25:57;0;49	91151;8	47838;0;0;0;
$GPXUP;3637;08:25:58;0;49	91151;8	47838;0;0;0;
$GPXUP;3637;08:25:59;0;49	91151;8	47838;0;0;0;
$GPXUP;3637;08:26:00;0;49	91151;8	47838;0;0;0;
$GPXUP;3637;08:26:01;0;49	91151;8	47838;0;0;0;
$GPXUP;3637;08:26:02;0;49	91151;8	47838;0;0;0;
$GPXUP;3637;08:26:03;0;49	91151;8	47838;0;0;0;
$GPXUP;3637;08:26:04;0;49	91151;8	47838;0;0;0;
$GPXUP;3637;08:26:05;0;49	91151;8	47838;0;0;0;
$GPXUP;3637;08:26:06;0;49	91151;8	47838;0;0;0;
$GPXUP;3637;08:26:07;0;49	91151;8	47838;0;0;0;
$GPXUP;3637;08:26:08;0;49	91151;8	47838;0;0;0;
$GPXUP;3637;08:26:09;0;49	91151;8	47838;0;0;0;
$GPXUP;3637;08:26:10;0;49	91151;8	47838;0;0;0;
$GPXUP;3637;08:26:11;0;49	91151;8	47838;0;0;0;
$GPXUP;3637;08:26:12;0;49	91151;8	47838;0;0;0;
$GPXUP;3637;08:26:13;0;49	91151;8	47838;0;0;0;
$GPXUP;3637;08:26:14;0;49	91151;8	47838;0;0;0;
$GPXUP;3637;08:26:15;0;49	91151;8	47838;0;0;0;
$GPXUP;3637;08:26:16;0;49	91151;8	47838;0;0;0;
$GPXUP;3637;08:26:17;0;49	91151;8	47838;0;0;0;
$GPXUP;3637;08:26:18;0;49	91151;8	47838;0;0;0;
$GPXUP;3637;08:26:19;0;49	91151;8	47838;0;0;0;
$GPXUP;3637;08:26:20;0;49	91151;8	47838;0;0;0;
$GPXUP;3637;08:26:21;0;49	91151;8	47838;0;0;0;
$GPXUP;3637;08:26:22;0;49	91151;8	47838;0;0;0;
$GPXUP;3637;08:26:23;0;49	91151;8	47838;0;0;0;
$GPXUP;3637;08:26:24;0;49	91151;8	47838;0;0;0;
$GPXUP;3637;08:26:25;0;49	91151;8	47838;0;0;0;
$GPXUP;3637;08:26:26;0;49	91151;8	47838;0;0;0;
$GPXUP;3637;08:26:27;0;49	91151;8	47838;0;0;0;
$GPXUP;3637;08:26:28;0;49	91151;8	47838;0;0;0;
$GPXUP;3637;08:26:29;0;49	91151;8	47838;0;0;0;
$GPXUP;3637;08:26:30;0;49	91151;8	47838;0;0;0;
$GPXUP;3637;08:26:31;0;49	91151;8	47838;0;0;0;
$GPXUP;3637;08:26:32;0;49	91151;8	47838;0;0;0;
$GPXUP;3637;08:26:33;0;49	91151;8	47838;0;0;0;
$GPXUP;3637;08:26:34;0;49	91151;8	47838;0;0;0;
$GPXUP;3637;08:26:35;0;49	91151;8	47838;0;0;0;
$GPXUP;3637;08:26:36;0;49	91151;8	47838;0;0;0;
$GPXUP;3637;08:26:37;0;49	91151;8	47838;0;0;0;
$GPXUP;3637;08:26:38;0;49	91151;8	47838;0;0;0;
$GPXUP;3637;08:26:39;0;49	91151;8	47838;0;0;0;
$GPXUP;3637;08:26:40;0;49	91151;8	47838;0;0;0;
$GPXUP;3637;08:26:41;0;49	91151;8	47838;0;0;0;
$GPXUP;3637;08:26:42;0;49	91151;8	47838;0;0;0;
$GPXUP;3637;08:26:43;0;49	91151;8	47838;0;0;0;
$GPXUP;3637;08:26:44;0;49	91151;8	47838;0;0;0;
$GPXUP;3637;08:26:45;0;49	91151;8	47838;0;0;0;
$GPXUP;3637;08:26:46;0;49	91151;8	47838;0;0;0;
$GPXUP;3637;08:26:47;0;49	91151;8	47838;0;0;0;
$GPXUP;3637;08:26:48;0;49	91151;8	47838;0;0;0;
$GPXUP;3637;08:26:49;0;49	91151;8	47838;0;0;0;
$GPXUP;3637;08:26:50;0;49	91151;8	47838;0;0;0;
$GPXUP;3637;08:26:51;0;49	91151;8	47838;0;0;0;
$GPXUP;3637;08:26:52;0;49	91151;8	47838;0;0;0;
$GPXUP;3637;08:26:53;0;49	91151;8	47838;0;0;0;
$GPXUP;3637;08:26:54;0;49	91151;8	47838;0;0;0;
$GPXUP;3637;08:26:55;0;49	91151;8	47838;0;0;0;
$GPXUP;3637;08:26:56;0;49	91151;8	47838;0;0;0;
$GPXUP;3637;08:26:57;0;49	91151;8	47838;0;0;0;
$GPXUP;3637;08:26:58;0;49	91151;8	47838;0;0;0;
$GPXUP;3637;08:26:59;0;49	91151;8	47838;0;0;0;
$GPXUP;3637;08:27:00;0;49	91151;8	47838;0;0;0;
$GPXUP;3637;08:27:01;0;49	91151;8	47838;0;0;0;
$GPXUP;3637;08:27:02;0;49	91151;8	47838;0;0;0;
$GPXUP;3637;08:27:03;0;49	91151;8	47838;0;0;0;
$GPXUP;3637;08:27:04;0;49	91151;8	47838;0;0;0;
$GPXUP;3637;08:27:05;0;49	91151;8	47838;0;0;0;
$GPXUP;3637;08:27:06;0;49	91151;8	47838;0;0;0;
$GPXUP;3637;08:27:07;0;49	91151;8	47838;0;0;0;
$GPXUP;3637;08:27:08;0;49	91151;8	47838;0;0;0;
$GPXUP;3637;08:27:09;0;49	91151;8	47838;0;0;0;
$GPXUP;3637;08:27:10;0;49	91151;8	47838;0;0;0;
$GPXUP;3637;08:27:11;0;49	91151;8	47838;0;0;0;
$GPXUP;3637;08:27:12;0;49	91151;8	47838;0;0;0;
$GPXUP;3637;08:27:13;0;49	91151;8	47838;0;0;0;
$GPXUP;3637;08:27:14;0;49	91151;8	47838;0;0;0;
$GPXUP;3637;08:27:15;0;49	91151;8	47838;0;0;0;
$GPXUP;3637;08:27:16;0;49	91151;8	47838;0;0;0;
$GPXUP;3637;08:27:17;0;49	91151;8	47838;0;0;0;
$GPXUP;3637;08:27:18;0;49	91151;8	47838;0;0;0;
$GPXUP;3637;08:27:19;0;49	91151;8	47838;0;0;0;
$GPXUP;3637;08:27:20;0;49	91151;8	47838;0;0;0;
$GPXUP;3637;08:27:21;0;49	91151;8	47838;0;0;0;
$GPXUP;3637;08:27:22;0;49	91151;8	47838;0;0;0;
$GPXUP;3637;08:27:23;0;49	91151;8	47838;0;0;0;
$GPXUP;3637;08:27:24;0;49	91151;8	47838;0;0;0;
$GPXUP;3637;08:27:25;0;49	91151;8	47838;0;0;0;
$GPXUP;3637;08:27:26;0;49	91151;8	47838;0;0;0;
$GPXUP;3637;08:27:27;0;49	91151;8	47838;0;0;0;
$GPXUP;3637;08:27:28;0;49	91151;8	47838;0;0;0;
$GPXUP;3637;08:27:29;0;49	91151;8	47838;0;0;0;
$GPXUP;3637;08:27:30;0;49	91151;8	47838;0;0;0;
$GPXUP;3637;08:27:31;0;49	91151;8	47838;0;0;0;
$GPXUP;3637;08:27:32;0;49	91151;8	47838;0;0;0;
$GPXUP;3637;08:27:33;0;49	91151;8	47838;0;0;0;
$GPXUP;3637;08:27:34;0;49	91151;8	47838;0;0;0;
$GPXUP;3637;08:27:35;0;49	91151;8	47838;0;0;0;
$GPXUP;3637;08:27:36;0;49	91151;8	47838;0;0;0;
$GPXUP;3637;08:27:37;0;49	91151;8	47838;0;0;0;
$GPXUP;3637;08:27:38;0;49	91151;8	47838;0;0;0;
$GPXUP;3637;08:27:39;0;49	91151;8	47838;0;0;0;
$GPXUP;3637;08:27:40;0;49	91151;8	47838;0;0;0;
$GPXUP;3637;08:27:41;0;49	91151;8	47838;0;0;0;
$GPXUP;3637;08:27:42;0;49	91151;8	47838;0;0;0;
$GPXUP;3637;08:27:43;0;49	91151;8	47838;0;0;0;
$GPXUP;3637;08:27:44;0;49	91151;8	47838;0;0;0;
$GPXUP;3637;08:27:45;0;49	91151;8	47838;0;0;0;
$GPXUP;3637;08:27:46;0;49	91151;8	47838;0;0;0;
$GPXUP;3637;08:27:47;0;49	91151;8	47838;0;0;0;
$GPXUP;3637;08:27:48;0;49	91151;8	47838;0;0;0;
$GPXUP;3637;08:27:49;0;49	91151;8	47838;0;0;0;
$GPXUP;3637;08:27:50;0;49	91151;8	47838;0;0;0;
$GPXUP;3637;08:27:51;0;49	91151;8	47838;0;0;0;
$GPXUP;3637;08:27:52;0;49	91151;8	47838;0;0;0;
$GPXUP;3637;08:27:53;0;49	91151;8	47838;0;0;0;
$GPXUP;3637;08:27:54;0;49	91151;8	47838;0;0;0;
$GPXUP;3637;08:27:55;0;49	91151;8	47838;0;0;0;
$GPXUP;3637;08:27:56;0;49	91151;8	47838;0;0;0;
$GPXUP;3637;08:27:57;0;49	91151;8	47838;0;0;0;
$GPXUP;3637;08:27:58;0;49	91151;8	47838;0;0;0;
$GPXUP;3637;08:27:59;0;49	91151;8	47838;0;0;0;
$GPXUP;3637;08:28:00;0;49	91151;8	47838;0;0;0;
$GPXUP;3637;08:28:01;0;49	91151;8	47838;0;0;0;
$GPXUP;3637;08:28:02;0;49	91151;8	47838;0;0;0;
$GPXUP;3637;08:28:03;0;49	91151;8	47838;0;0;0;
$GPXUP;3637;08:28:04;0;49	91151;8	47838;0;0;0;
$GPXUP;3637;08:28:05;0;49	91151;8	47838;0;0;0;
$GPXUP;3637;08:28:06;0;49	91151;8	47838;0;0;0;
$GPXUP;3637;08:28:07;0;49	91151;8	47838;0;0;0;
$GPXUP;3637;08:28:08;0;49	91151;8	47838;0;0;0;
$GPXUP;3637;08:28:09;0;49	91151;8	47838;0;0;0;
$GPXUP;3637;08:28:10;0;49	91151;8	47838;0;0;0;
$GPXUP;3637;08:28:11;0;49	91151;8	47838;0;0;0;
$GPXUP;3637;08:28:12;0;49	91151;8	47838;0;0;0;
$GPXUP;3637;08:28:13;0;49	91151;8	47838;0;0;0;
$GPXUP;3637;08:28:14;0;49	91151;8	47838;0;0;0;
$GPXUP;3637;08:28:15;0;49	91151;8	47838;0;0;0;
$GPXUP;3637;08:28:16;0;49	91151;8	47838;0;0;0;
$GPXUP;3637;08:28:17;0;49	91151;8	47838;0;0;0;
$GPXUP;3637;08:28:18;0;49	91151;8	47838;0;0;0;
$GPXUP;3637;08:28:19;0;49	91151;8	47838;0;0;0;
$GPXUP;3637;08:28:20;0;49	91151;8	47838;0;0;0;
$GPXUP;3637;08:28:21;0;49	91151;8	47838;0;0;0;
$GPXUP;3637;08:28:22;0;49	91151;8	47838;0;0;0;
$GPXUP;3637;08:28:23;0;49	91151;8	47838;0;0;0;
$GPXUP;3637;08:28:24;0;49	91151;8	47838;0;0;0;
$GPXUP;3637;08:28:25;0;49	91151;8	47838;0;0;0;
$GPXUP;3637;08:28:26;0;49	91151;8	47838;0;0;0;
$GPXUP;3637;08:28:27;0;49	91151;8	47838;0;0;0;
$GPXUP;3637;08:28:28;0;49	91151;8	47838;0;0;0;
$GPXUP;3637;08:28:29;0;49	91151;8	47838;0;0;0;
$GPXUP;3637;08:28:30;0;49	91151;8	47838;0;0;0;
$GPXUP;3637;08:28:31;0;49	91151;8	47838;0;0;0;
$GPXUP;3637;08:28:32;0;49	91151;8	47838;0;0;0;
$GPXUP;3637;08:28:33;0;49	91151;8	47838;0;0;0;
$GPXUP;3637;08:28:34;0;49	91151;8	47838;0;0;0;
$GPXUP;3637;08:28:35;0;49	91151;8	47838;0;0;0;
$GPXUP;3637;08:28:36;0;49	91151;8	47838;0;0;0;
$GPXUP;3637;08:28:37;0;49	91151;8	47838;0;0;0;
$GPXUP;3637;08:28:38;0;49	91151;8	47838;0;0;0;
$GPXUP;3637;08:28:39;0;49	91151;8	47838;0;0;0;
$GPXUP;3637;08:28:40;0;49	91151;8	47838;0;0;0;
$GPXUP;3637;08:28:41;0;49	91151;8	47838;0;0;0;
$GPXUP;3637;08:28:42;0;49	91151;8	47838;0;0;0;
$GPXUP;3637;08:28:43;0;49	91151;8	47838;0;0;0;
$GPXUP;3637;08:28:44;0;49	91151;8	47838;0;0;0;
$GPXUP;3637;08:28:45;0;49	91151;8	47838;0;0;0;
$GPXUP;3637;08:28:46;0;49	91151;8	47838;0;0;0;
$GPXUP;3637;08:28:47;0;49	91151;8	47838;0;0;0;
$GPXUP;3637;08:28:48;0;49	91151;8	47838;0;0;0;
$GPXUP;3637;08:28:49;0;49	91151;8	47838;0;0;0;
$GPXUP;3637;08:28:50;0;49	91151;8	47838;0;0;0;
$GPXUP;3637;08:28:51;0;49	91151;8	47838;0;0;0;
$GPXUP;3637;08:28:52;0;49	91151;8	47838;0;0;0;
$GPXUP;3637;08:28:53;0;49	91151;8	47838;0;0;0;
$GPXUP;3637;08:28:54;0;49	91151;8	47838;0;0;0;
$GPXUP;3637;08:28:55;0;49	91151;8	47838;0;0;0;
$GPXUP;3637;08:28:56;0;49	91151;8	47838;0;0;0;
$GPXUP;3637;08:28:57;0;49	91151;8	47838;0;0;0;
$GPXUP;3637;08:28:58;0;49	91151;8	47838;0;0;0;
$GPXUP;3637;08:28:59;0;49	91151;8	47838;0;0;0;
$GPXUP;3637;08:29:00;0;49	91151;8	47838;0;0;0;
$GPXUP;3637;08:29:01;0;49	91151;8	47838;0;0;0;
$GPXUP;3637;08:29:02;0;49	91151;8	47838;0;0;0;
$GPXUP;3637;08:29:03;0;49	91151;8	47838;0;0;0;
$GPXUP;3637;08:29:04;0;49	91151;8	47838;0;0;0;
$GPXUP;3637;08:29:05;0;49	91151;8	47838;0;0;0;
$GPXUP;3637;08:29:06;0;49	91151;8	47838;0;0;0;
$GPXUP;3637;08:29:07;0;49	91151;8	47838;0;0;0;
$GPXUP;3637;08:29:08;0;49	91151;8	47838;0;0;0;
$GPXUP;3637;08:29:09;0;49	91151;8	47838;0;0;0;
$GPXUP;3637;08:29:10;0;49	91151;8	47838;0;0;0;
$GPXUP;3637;08:29:11;0;49	91151;8	47838;0;0;0;
$GPXUP;3637;08:29:12;0;49	91151;8	47838;0;0;0;
$GPXUP;3637;08:29:13;0;49	91151;8	47838;0;0;0;
$GPXUP;3637;08:29:14;0;49	91151;8	47838;0;0;0;
$GPXUP;3637;08:29:15;0;49	91151;8	47838;0;0;0;
$GPXUP;3637;08:29:16;0;49	91151;8	47838;0;0;0;
$GPXUP;3637;08:29:17;0;49	91151;8	47838;0;0;0;
$GPXUP;3637;08:29:18;0;49	91151;8	47838;0;0;0;
$GPXUP;3637;08:29:19;0;49	91151;8	47838;0;0;0;
$GPXUP;3637;08:29:20;0;49	91151;8	47838;0;0;0;
$GPXUP;3637;08:29:21;0;49	91151;8	47838;0;0;0;
$GPXUP;3637;08:29:22;0;49	91151;8	47838;0;0;0;
$GPXUP;3637;08:29:23;0;49	91151;8	47838;0;0;0;
$GPXUP;3637;08:29:24;0;49	91151;8	47838;0;0;0;
$GPXUP;3637;08:29:25;0;49	91151;8	47838;0;0;0;
$GPXUP;3637;08:29:26;0;49	91151;8	47838;0;0;0;
$GPXUP;3637;08:29:27;0;49	91151;8	47838;0;0;0;
$GPXUP;3637;08:29:28;0;49	91151;8	47838;0;0;0;
$GPXUP;3637;08:29:29;0;49	91151;8	47838;0;0;0;
$GPXUP;3637;08:29:30;0;49	91151;8	47838;0;0;0;
$GPXUP;3637;08:29:31;0;49	91151;8	47838;0;0;0;
$GPXUP;3637;08:29:32;0;49	91151;8	47838;0;0;0;
$GPXUP;3637;08:29:33;0;49	91151;8	47838;0;0;0;
$GPXUP;3637;08:29:34;0;49	91151;8	47838;0;0;0;
$GPXUP;3637;08:29:35;0;49	91151;8	47838;0;0;0;
$GPXUP;3637;08:29:36;0;49	91151;8	47838;0;0;0;
$GPXUP;3637;08:29:37;0;49	91151;8	47838;0;0;0;
$GPXUP;3637;08:29:38;0;49	91151;8	47838;0;0;0;
$GPXUP;3637;08:29:39;0;49	91151;8	47838;0;0;0;
$GPXUP;3637;08:29:40;0;49	91151;8	47838;0;0;0;
$GPXUP;3637;08:29:41;0;49	91151;8	47838;0;0;0;
$GPXUP;3637;08:29:42;0;49	91151;8	47838;0;0;0;
$GPXUP;3637;08:29:43;0;49	91151;8	47838;0;0;0;
$GPXUP;3637;08:29:44;0;49	91151;8	47838;0;0;0;
$GPXUP;3637;08:29:45;0;49	91151;8	47838;0;0;0;
$GPXUP;3637;08:29:46;0;49	91151;8	47838;0;0;0;
$GPXUP;3637;08:29:47;0;49	91151;8	47838;0;0;0;
$GPXUP;3637;08:29:48;0;49	91151;8	47838;0;0;0;
$GPXUP;3637;08:29:49;0;49	91151;8	47838;0;0;0;
$GPXUP;3637;08:29:50;0;49	91151;8	47838;0;0;0;
$GPXUP;3637;08:29:51;0;49	91151;8	47838;0;0;0;
$GPXUP;3637;08:29:52;0;49	91151;8	47838;0;0;0;
$GPXUP;3637;08:29:53;0;49	91151;8	47838;0;0;0;
$GPXUP;3637;08:29:54;0;49	91151;8	47838;0;0;0;
$GPXUP;3637;08:29:55;0;49	91151;8	47838;0;0;0;
$GPXUP;3637;08:29:56;0;49	91151;8	47838;0;0;0;
$GPXUP;3637;08:29:57;0;49	91151;8	47838;0;0;0;
$GPXUP;3637;08:29:58;0;49	91151;8	47838;0;0;0;
$GPXUP;3637;08:29:59;0;49	91151;8	47838;0;0;0;
$GPXUP;3637;08:30:00;0;49	91151;8	47838;0;0;0;
$GPXUP;3637;08:30:01;0;49	91151;8	47838;0;0;0;
$GPXUP;3637;08:30:02;0;49	91151;8	47838;0;0;0;
$GPXUP;3637;08:30:03;0;49	91151;8	47838;0;0;0;
$GPXUP;3637;08:30:04;0;49	91151;8	47838;0;0;0;
$GPXUP;3637;08:30:05;0;49	91151;8	47838;0;0;0;
$GPXUP;3637;08:30:06;0;49	91151;8	47838;0;0;0;
$GPXUP;3637;08:30:07;0;49	91151;8	47838;0;0;0;
$GPXUP;3637;08:30:08;0;49	91151;8	47838;0;0;0;
$GPXUP;3637;08:30:09;0;49	91151;8	47838;0;0;0;
$GPXUP;3637;08:30:10;0;49	91151;8	47838;0;0;0;
$GPXUP;3637;08:30:11;0;49	91151;8	47838;0;0;0;
$GPXUP;3637;08:30:12;0;49	91151;8	47838;0;0;0;
$GPXUP;3637;08:30:13;0;49	91151;8	47838;0;0;0;
$GPXUP;3637;08:30:14;0;49	91151;8	47838;0;0;0;
$GPXUP;3637;08:30:15;0;49	91151;8	47838;0;0;0;
$GPXUP;3637;08:30:16;0;49	91151;8	47838;0;0;0;
$GPXUP;3637;08:30:17;0;49	91151;8	47838;0;0;0;
$GPXUP;3637;08:30:18;0;49	91151;8	47838;0;0;0;
$GPXUP;3637;08:30:19;0;49	91151;8	47838;0;0;0;
$GPXUP;3637;08:30:20;0;49	91151;8	47838;0;0;0;
$GPXUP;3637;08:30:21;0;49	91151;8	47838;0;0;0;
$GPXUP;3637;08:30:22;0;49	91151;8	47838;0;0;0;
$GPXUP;3637;08:30:23;0;49	91151;8	47838;0;0;0;
$GPXUP;3637;08:30:24;0;49	91151;8	47838;0;0;0;
$GPXUP;3637;08:30:25;0;49	91151;8	47838;0;0;0;
$GPXUP;3637;08:30:26;0;49	91151;8	47838;0;0;0;
$GPXUP;3637;08:30:27;0;49	91151;8	47838;0;0;0;
$GPXUP;3637;08:30:28;0;49	91151;8	47838;0;0;0;
$GPXUP;3637;08:30:29;0;49	91151;8	47838;0;0;0;
$GPXUP;3637;08:30:30;0;49	91151;8	47838;0;0;0;
$GPXUP;3637;08:30:31;0;49	91151;8	47838;0;0;0;
$GPXUP;3637;08:30:32;0;49	91151;8	47838;0;0;0;
$GPXUP;3637;08:30:33;0;49	91151;8	47838;0;0;0;
$GPXUP;3637;08:30:34;0;49	91151;8	47838;0;0;0;
$GPXUP;3637;08:30:35;0;49	91151;8	47838;0;0;0;
$GPXUP;3637;08:30:36;0;49	91151;8	47838;0;0;0;
$GPXUP;3637;08:30:37;0;49	91151;8	47838;0;0;0;
$GPXUP;3637;08:30:38;0;49	91151;8	47838;0;0;0;
$GPXUP;3637;08:30:39;0;49	91151;8	47838;0;0;0;
$GPXUP;3637;08:30:40;0;49	91151;8	47838;0;0;0;
$GPXUP;3637;08:30:41;0;49	91151;8	47838;0;0;0;
$GPXUP;3637;08:30:42;0;49	91151;8	47838;0;0;0;
$GPXUP;3637;08:30:43;0;49	91151;8	47838;0;0;0;
$GPXUP;3637;08:30:44;0;49	91151;8	47838;0;0;0;
$GPXUP;3637;08:30:45;0;49	91151;8	47838;0;0;0;
$GPXUP;3637;08:30:46;0;49	91151;8	47838;0;0;0;
$GPXUP;3637;08:30:47;0;49	91151;8	47838;0;0;0;
$GPXUP;3637;08:30:48;0;49	91151;8	47838;0;0;0;
$GPXUP;3637;08:30:49;0;49	91151;8	47838;0;0;0;
$GPXUP;3637;08:30:50;0;49	91151;8	47838;0;0;0;
$GPXUP;3637;08:30:51;0;49	91151;8	47838;0;0;0;
$GPXUP;3637;08:30:52;0;49	91151;8	47838;0;0;0;
$GPXUP;3637;08:30:53;0;49	91151;8	47838;0;0;0;
$GPXUP;3637;08:30:54;0;49	91151;8	47838;0;0;0;
$GPXUP;3637;08:30:55;0;49	91151;8	47838;0;0;0;
$GPXUP;3637;08:30:56;0;49	91151;8	47838;0;0;0;
$GPXUP;3637;08:30:57;0;49	91151;8	47838;0;0;0;
$GPXUP;3637;08:30:58;0;49	91151;8	47838;0;0;0;
$GPXUP;3637;08:30:59;0;49	91151;8	47838;0;0;0;
$GPXUP;3637;08:31:00;0;49	91151;8	47838;0;0;0;
$GPXUP;3637;08:31:01;0;49	91151;8	47838;0;0;0;
$GPXUP;3637;08:31:02;0;49	91151;8	47838;0;0;0;
$GPXUP;3637;08:31:03;0;49	91151;8	47838;0;0;0;
$GPXUP;3637;08:31:04;0;49	91151;8	47838;0;0;0;
$GPXUP;3637;08:31:05;0;49	91151;8	47838;0;0;0;
$GPXUP;3637;08:31:06;0;49	91151;8	47838;0;0;0;
$GPXUP;3637;08:31:07;0;49	91151;8	47838;0;0;0;
$GPXUP;3637;08:31:08;0;49	91151;8	47838;0;0;0;
$GPXUP;3637;08:31:09;0;49	91151;8	47838;0;0;0;
$GPXUP;3637;08:31:10;0;49	91151;8	47838;0;0;0;
$GPXUP;3637;08:31:11;0;49	91151;8	47838;0;0;0;
$GPXUP;3637;08:31:12;0;49	91151;8	47838;0;0;0;
$GPXUP;3637;08:31:13;0;49	91151;8	47838;0;0;0;
$GPXUP;3637;08:31:14;0;49	91151;8	47838;0;0;0;
$GPXUP;3637;08:31:15;0;49	91151;8	47838;0;0;0;
$GPXUP;3637;08:31:16;0;49	91151;8	47838;0;0;0;
$GPXUP;3637;08:31:17;0;49	91151;8	47838;0;0;0;
$GPXUP;3637;08:31:18;0;49	91151;8	47838;0;0;0;
$GPXUP;3637;08:31:19;0;49	91151;8	47838;0;0;0;
$GPXUP;3637;08:31:20;0;49	91151;8	47838;0;0;0;
$GPXUP;3637;08:31:21;0;49	91151;8	47838;0;0;0;
$GPXUP;3637;08:31:22;0;49	91151;8	47838;0;0;0;
$GPXUP;3637;08:31:23;0;49	91151;8	47838;0;0;0;
$GPXUP;3637;08:31:24;0;49	91151;8	47838;0;0;0;
$GPXUP;3637;08:31:25;0;49	91151;8	47838;0;0;0;
$GPXUP;3637;08:31:26;0;49	91151;8	47838;0;0;0;
$GPXUP;3637;08:31:27;0;49	91151;8	47838;0;0;0;
$GPXUP;3637;08:31:28;0;49	91151;8	47838;0;0;0;
$GPXUP;3637;08:31:29;0;49	91151;8	47838;0;0;0;
$GPXUP;3637;08:31:30;0;49	91151;8	47838;0;0;0;
$GPXUP;3637;08:31:31;0;49	91151;8	47838;0;0;0;
$GPXUP;3637;08:31:32;0;49	91151;8	47838;0;0;0;
$GPXUP;3637;08:31:33;0;49	91151;8	47838;0;0;0;
$GPXUP;3637;08:31:34;0;49	91151;8	47838;0;0;0;
$GPXUP;3637;08:31:35;0;49	91151;8	47838;0;0;0;
$GPXUP;3637;08:31:36;0;49	91151;8	47838;0;0;0;
$GPXUP;3637;08:31:37;0;49	91151;8	47838;0;0;0;
$GPXUP;3637;08:31:38;0;49	91151;8	47838;0;0;0;
$GPXUP;3637;08:31:39;0;49	91151;8	47838;0;0;0;
$GPXUP;3637;08:31:40;0;49	91151;8	47838;0;0;0;
$GPXUP;3637;08:31:41;0;49	91151;8	47838;0;0;0;
$GPXUP;3637;08:31:42;0;49	91151;8	47838;0;0;0;
$GPXUP;3637;08:31:43;0;49	91151;8	47838;0;0;0;
$GPXUP;3637;08:31:44;0;49	91151;8	47838;0;0;0;
$GPXUP;3637;08:31:45;0;49	91151;8	47838;0;0;0;
$GPXUP;3637;08:31:46;0;49	91151;8	47838;0;0;0;
$GPXUP;3637;08:31:47;0;49	91151;8	47838;0;0;0;
$GPXUP;3637;08:31:48;0;49	91151;8	47838;0;0;0;
$GPXUP;3637;08:31:49;0;49	91151;8	47838;0;0;0;
$GPXUP;3637;08:31:50;0;49	91151;8	47838;0;0;0;
$GPXUP;3637;08:31:51;0;49	91151;8	47838;0;0;0;
$GPXUP;3637;08:31:52;0;49	91151;8	47838;0;0;0;
$GPXUP;3637;08:31:53;0;49	91151;8	47838;0;0;0;
$GPXUP;3637;08:31:54;0;49	91151;8	47838;0;0;0;
$GPXUP;3637;08:31:55;0;49	91151;8	47838;0;0;0;
$GPXUP;3637;08:31:56;0;49	91151;8	47838;0;0;0;
$GPXUP;3637;08:31:57;0;49	91151;8	47838;0;0;0;
$GPXUP;3637;08:31:58;0;49	91151;8	47838;0;0;0;
$GPXUP;3637;08:31:59;0;49	91151;8	47838;0;0;0;
$GPXUP;3637;08:32:00;0;49	91151;8	47838;0;0;0;
$GPXUP;3637;08:32:01;0;49	91151;8	47838;0;0;0;
$GPXUP;3637;08:32:02;0;49	91151;8	47838;0;0;0;
$GPXUP;3637;08:32:03;0;49	91151;8	47838;0;0;0;
$GPXUP;3637;08:32:04;0;49	91151;8	47838;0;0;0;
$GPXUP;3637;08:32:05;0;49	91151;8	47838;0;0;0;
$GPXUP;3637;08:32:06;0;49	91151;8	47838;0;0;0;
$GPXUP;3637;08:32:07;0;49	91151;8	47838;0;0;0;
$GPXUP;3637;08:32:08;0;49	91151;8	47838;0;0;0;
$GPXUP;3637;08:32:09;0;49	91151;8	47838;0;0;0;
$GPXUP;3637;08:32:10;0;49	91151;8	47838;0;0;0;
$GPXUP;3637;08:32:11;0;49	91151;8	47838;0;0;0;
$GPXUP;3637;08:32:12;0;49	91151;8	47838;0;0;0;
$GPXUP;3637;08:32:13;0;49	91151;8	47838;0;0;0;
$GPXUP;3637;08:32:14;0;49	91151;8	47838;0;0;0;
$GPXUP;3637;08:32:15;0;49	91151;8	47838;0;0;0;
$GPXUP;3637;08:32:16;0;49	91151;8	47838;0;0;0;
$GPXUP;3637;08:32:17;0;49	91151;8	47838;0;0;0;
$GPXUP;3637;08:32:18;0;49	91151;8	47838;0;0;0;
$GPXUP;3637;08:32:19;0;49	91151;8	47838;0;0;0;
$GPXUP;3637;08:32:20;0;49	91151;8	47838;0;0;0;
$GPXUP;3637;08:32:21;0;49	91151;8	47838;0;0;0;
$GPXUP;3637;08:32:22;0;49	91151;8	47838;0;0;0;
$GPXUP;3637;08:32:23;0;49	91151;8	47838;0;0;0;
$GPXUP;3637;08:32:24;0;49	91151;8	47838;0;0;0;
$GPXUP;3637;08:32:25;0;49	91151;8	47838;0;0;0;
$GPXUP;3637;08:32:26;0;49	91151;8	47838;0;0;0;
$GPXUP;3637;08:32:27;0;49	91151;8	47838;0;0;0;
$GPXUP;3637;08:32:28;0;49	91151;8	47838;0;0;0;
$GPXUP;3637;08:32:29;0;49	91151;8	47838;0;0;0;
$GPXUP;3637;08:32:30;0;49	91151;8	47838;0;0;0;
$GPXUP;3637;08:32:31;0;49	91151;8	47838;0;0;0;
$GPXUP;3637;08:32:32;0;49	91151;8	47838;0;0;0;
$GPXUP;3637;08:32:33;0;49	91151;8	47838;0;0;0;
$GPXUP;3637;08:32:34;0;49	91151;8	47838;0;0;0;
$GPXUP;3637;08:32:35;0;49	91151;8	47838;0;0;0;
$GPXUP;3637;08:32:36;0;49	91151;8	47838;0;0;0;
$GPXUP;3637;08:32:37;0;49	91151;8	47838;0;0;0;
$GPXUP;3637;08:32:38;0;49	91151;8	47838;0;0;0;
$GPXUP;3637;08:32:39;0;49	91151;8	47838;0;0;0;
$GPXUP;3637;08:32:40;0;49	91151;8	47838;0;0;0;
$GPXUP;3637;08:32:41;0;49	91151;8	47838;0;0;0;
$GPXUP;3637;08:32:42;0;49	91151;8	47838;0;0;0;
$GPXUP;3637;08:32:43;0;49	91151;8	47838;0;0;0;
$GPXUP;3637;08:32:44;0;49	91151;8	47838;0;0;0;
$GPXUP;3637;08:32:45;0;49	91151;8	47838;0;0;0;
$GPXUP;3637;08:32:46;0;49	91151;8	47838;0;0;0;
$GPXUP;3637;08:32:47;0;49	91151;8	47838;0;0;0;
$GPXUP;3637;08:32:48;0;49	91151;8	47838;0;0;0;
$GPXUP;3637;08:32:49;0;49	91151;8	47838;0;0;0;
$GPXUP;3637;08:32:50;0;49	91151;8	47838;0;0;0;
$GPXUP;3637;08:32:51;0;49	91151;8	47838;0;0;0;
$GPXUP;3637;08:32:52;0;49	91151;8	47838;0;0;0;
$GPXUP;3637;08:32:53;0;49	91151;8	47838;0;0;0;
$GPXUP;3637;08:32:54;0;49	91151;8	47838;0;0;0;
$GPXUP;3637;08:32:55;0;49	91151;8	47838;0;0;0;
$GPXUP;3637;08:32:56;0;49	91151;8	47838;0;0;0;
$GPXUP;3637;08:32:57;0;49	91151;8	47838;0;0;0;
$GPXUP;3637;08:32:58;0;49	91151;8	47838;0;0;0;
$GPXUP;3637;08:32:59;0;49	91151;8	47838;0;0;0;
$GPXUP;3637;08:33:00;0;49	91151;8	47838;0;0;0;
$GPXUP;3637;08:33:01;0;49	91151;8	47838;0;0;0;
$GPXUP;3637;08:33:02;0;49	91151;8	47838;0;0;0;
$GPXUP;3637;08:33:03;0;49	91151;8	47838;0;0;0;
$GPXUP;3637;08:33:04;0;49	91151;8	47838;0;0;0;
$GPXUP;3637;08:33:05;0;49	91151;8	47838;0;0;0;
$GPXUP;3637;08:33:06;0;49	91151;8	47838;0;0;0;
$GPXUP;3637;08:33:07;0;49	91151;8	47838;0;0;0;
$GPXUP;3637;08:33:08;0;49	91151;8	47838;0;0;0;
$GPXUP;3637;08:33:09;0;49	91151;8	47838;0;0;0;
$GPXUP;3637;08:33:10;0;49	91151;8	47838;0;0;0;
$GPXUP;3637;08:33:11;0;49	91151;8	47838;0;0;0;
$GPXUP;3637;08:33:12;0;49	91151;8	47838;0;0;0;
$GPXUP;3637;08:33:13;0;49	91151;8	47838;0;0;0;
$GPXUP;3637;08:33:14;0;49	91151;8	47838;0;0;0;
$GPXUP;3637;08:33:15;0;49	91151;8	47838;0;0;0;
$GPXUP;3637;08:33:16;0;49	91151;8	47838;0;0;0;
$GPXUP;3637;08:33:17;0;49	91151;8	47838;0;0;0;
$GPXUP;3637;08:33:18;0;49	91151;8	47838;0;0;0;
$GPXUP;3637;08:33:19;0;49	91151;8	47838;0;0;0;
$GPXUP;3637;08:33:20;0;49	91151;8	47838;0;0;0;
$GPXUP;3637;08:33:21;0;49	91151;8	47838;0;0;0;
$GPXUP;3637;08:33:22;0;49	91151;8	47838;0;0;0;
$GPXUP;3637;08:33:23;0;49	91151;8	47838;0;0;0;
$GPXUP;3637;08:33:24;0;49	91151;8	47838;0;0;0;
$GPXUP;3637;08:33:25;0;49	91151;8	47838;0;0;0;
$GPXUP;3637;08:33:26;0;49	91151;8	47838;0;0;0;
$GPXUP;3637;08:33:27;0;49	91151;8	47838;0;0;0;
$GPXUP;3637;08:33:28;0;49	91151;8	47838;0;0;0;
$GPXUP;3637;08:33:29;0;49	91151;8	47838;0;0;0;
$GPXUP;3637;08:33:30;0;49	91151;8	47838;0;0;0;
$GPXUP;3637;08:33:31;0;49	91151;8	47838;0;0;0;
$GPXUP;3637;08:33:32;0;49	91151;8	47838;0;0;0;
$GPXUP;3637;08:33:33;0;49	91151;8	47838;0;0;0;
$GPXUP;3637;08:33:34;0;49	91151;8	47838;0;0;0;
$GPXUP;3637;08:33:35;0;49	91151;8	47838;0;0;0;
$GPXUP;3637;08:33:36;0;49	91151;8	47838;0;0;0;
$GPXUP;3637;08:33:37;0;49	91151;8	47838;0;0;0;
$GPXUP;3637;08:33:38;0;49	91151;8	47838;0;0;0;
$GPXUP;3637;08:33:39;0;49	91151;8	47838;0;0;0;
$GPXUP;3637;08:33:40;0;49	91151;8	47838;0;0;0;
$GPXUP;3637;08:33:41;0;49	91151;8	47838;0;0;0;
$GPXUP;3637;08:33:42;0;49	91151;8	47838;0;0;0;
$GPXUP;3637;08:33:43;0;49	91151;8	47838;0;0;0;
$GPXUP;3637;08:33:44;0;49	91151;8	47838;0;0;0;
$GPXUP;3637;08:33:45;0;49	91151;8	47838;0;0;0;
$GPXUP;3637;08:33:46;0;49	91151;8	47838;0;0;0;
$GPXUP;3637;08:33:47;0;49	91151;8	47838;0;0;0;
$GPXUP;3637;08:33:48;0;49	91151;8	47838;0;0;0;
$GPXUP;3637;08:33:49;0;49	91151;8	47838;0;0;0;
$GPXUP;3637;08:33:50;0;49	91151;8	47838;0;0;0;
$GPXUP;3637;08:33:51;0;49	91151;8	47838;0;0;0;
$GPXUP;3637;08:33:52;0;49	91151;8	47838;0;0;0;
$GPXUP;3637;08:33:53;0;49	91151;8	47838;0;0;0;
$GPXUP;3637;08:33:54;0;49	91151;8	47838;0;0;0;
$GPXUP;3637;08:33:55;0;49	91151;8	47838;0;0;0;
$GPXUP;3637;08:33:56;0;49	91151;8	47838;0;0;0;
$GPXUP;3637;08:33:57;0;49	91151;8	47838;0;0;0;
$GPXUP;3637;08:33:58;0;49	91151;8	47838;0;0;0;
$GPXUP;3637;08:33:59;0;49	91151;8	47838;0;0;0;
$GPXUP;3637;08:34:00;0;49	91151;8	47838;0;0;0;
$GPXUP;3637;08:34:01;0;49	91151;8	47838;0;0;0;
$GPXUP;3637;08:34:02;0;49	91151;8	47838;0;0;0;
$GPXUP;3637;08:34:03;0;49	91151;8	47838;0;0;0;
$GPXUP;3637;08:34:04;0;49	91151;8	47838;0;0;0;
$GPXUP;3637;08:34:05;0;49	91151;8	47838;0;0;0;
$GPXUP;3637;08:34:06;0;49	91151;8	47838;0;0;0;
$GPXUP;3637;08:34:07;0;49	91151;8	47838;0;0;0;
$GPXUP;3637;08:34:08;0;49	91151;8	47838;0;0;0;
$GPXUP;3637;08:34:09;0;49	91151;8	47838;0;0;0;
$GPXUP;3637;08:34:10;0;49	91151;8	47838;0;0;0;
$GPXUP;3637;08:34:11;0;49	91151;8	47838;0;0;0;
$GPXUP;3637;08:34:12;0;49	91151;8	47838;0;0;0;
$GPXUP;3637;08:34:13;0;49	91151;8	47838;0;0;0;
$GPXUP;3637;08:34:14;0;49	91151;8	47838;0;0;0;
$GPXUP;3637;08:34:15;0;49	91151;8	47838;0;0;0;
$GPXUP;3637;08:34:16;0;49	91151;8	47838;0;0;0;
$GPXUP;3637;08:34:17;0;49	91151;8	47838;0;0;0;
$GPXUP;3637;08:34:18;0;49	91151;8	47838;0;0;0;
$GPXUP;3637;08:34:19;0;49	91151;8	47838;0;0;0;
$GPXUP;3637;08:34:20;0;49	91151;8	47838;0;0;0;
$GPXUP;3637;08:34:21;0;49	91151;8	47838;0;0;0;
$GPXUP;3637;08:34:22;0;49	91151;8	47838;0;0;0;
$GPXUP;3637;08:34:23;0;49	91151;8	47838;0;0;0;
$GPXUP;3637;08:34:24;0;49	91151;8	47838;0;0;0;
$GPXUP;3637;08:34:25;0;49	91151;8	47838;0;0;0;
$GPXUP;3637;08:34:26;0;49	91151;8	47838;0;0;0;
$GPXUP;3637;08:34:27;0;49	91151;8	47838;0;0;0;
$GPXUP;3637;08:34:28;0;49	91151;8	47838;0;0;0;
$GPXUP;3637;08:34:29;0;49	91151;8	47838;0;0;0;
$GPXUP;3637;08:34:30;0;49	91151;8	47838;0;0;0;
$GPXUP;3637;08:34:31;0;49	91151;8	47838;0;0;0;
$GPXUP;3637;08:34:32;0;49	91151;8	47838;0;0;0;
$GPXUP;3637;08:34:33;0;49	91151;8	47838;0;0;0;
$GPXUP;3637;08:34:34;0;49	91151;8	47838;0;0;0;
$GPXUP;3637;08:34:35;0;49	91151;8	47838;0;0;0;
$GPXUP;3637;08:34:36;0;49	91151;8	47838;0;0;0;
$GPXUP;3637;08:34:37;0;49	91151;8	47838;0;0;0;
$GPXUP;3637;08:34:38;0;49	91151;8	47838;0;0;0;
$GPXUP;3637;08:34:39;0;49	91151;8	47838;0;0;0;
$GPXUP;3637;08:34:40;0;49	91151;8	47838;0;0;0;
$GPXUP;3637;08:34:41;0;49	91151;8	47838;0;0;0;
$GPXUP;3637;08:34:42;0;49	91151;8	47838;0;0;0;
$GPXUP;3637;08:34:43;0;49	91151;8	47838;0;0;0;
$GPXUP;3637;08:34:44;0;49	91151;8	47838;0;0;0;
$GPXUP;3637;08:34:45;0;49	91151;8	47838;0;0;0;
$GPXUP;3637;08:34:46;0;49	91151;8	47838;0;0;0;
$GPXUP;3637;08:34:47;0;49	91151;8	47838;0;0;0;
$GPXUP;3637;08:34:48;0;49	91151;8	47838;0;0;0;
$GPXUP;3637;08:34:49;0;49	91151;8	47838;0;0;0;
$GPXUP;3637;08:34:50;0;49	91151;8	47838;0;0;0;
$GPXUP;3637;08:34:51;0;49	91151;8	47838;0;0;0;
$GPXUP;3637;08:34:52;0;49	91151;8	47838;0;0;0;
$GPXUP;3637;08:34:53;0;49	91151;8	47838;0;0;0;
$GPXUP;3637;08:34:54;0;49	91151;8	47838;0;0;0;
$GPXUP;3637;08:34:55;0;49	91151;8	47838;0;0;0;
$GPXUP;3637;08:34:56;0;49	91151;8	47838;0;0;0;
$GPXUP;3637;08:34:57;0;49	91151;8	47838;0;0;0;
$GPXUP;3637;08:34:58;0;49	91151;8	47838;0;0;0;
$GPXUP;3637;08:34:59;0;49	91151;8	47838;0;0;0;
$GPXUP;3637;08:35:00;0;49	91151;8	47838;0;0;0;
$GPXUP;3637;08:35:01;0;49	91151;8	47838;0;0;0;
$GPXUP;3637;08:35:02;0;49	91151;8	47838;0;0;0;
$GPXUP;3637;08:35:03;0;49	91151;8	47838;0;0;0;
$GPXUP;3637;08:35:04;0;49	91151;8	47838;0;0;0;
$GPXUP;3637;08:35:05;0;49	91151;8	47838;0;0;0;
$GPXUP;3637;08:35:06;0;49	91151;8	47838;0;0;0;
$GPXUP;3637;08:35:07;0;49	91151;8	47838;0;0;0;
$GPXUP;3637;08:35:08;0;49	91151;8	47838;0;0;0;
$GPXUP;3637;08:35:09;0;49	91151;8	47838;0;0;0;
$GPXUP;3637;08:35:10;0;49	91151;8	47838;0;0;0;
$GPXUP;3637;08:35:11;0;49	91151;8	47838;0;0;0;
$GPXUP;3637;08:35:12;0;49	91151;8	47838;0;0;0;
$GPXUP;3637;08:35:13;0;49	91151;8	47838;0;0;0;
$GPXUP;3637;08:35:14;0;49	91151;8	47838;0;0;0;
$GPXUP;3637;08:35:15;0;49	91151;8	47838;0;0;0;
$GPXUP;3637;08:35:16;0;49	91151;8	47838;0;0;0;
$GPXUP;3637;08:35:17;0;49	91151;8	47838;0;0;0;
$GPXUP;3637;08:35:18;0;49	91151;8	47838;0;0;0;
$GPXUP;3637;08:35:19;0;49	91151;8	47838;0;0;0;
$GPXUP;3637;08:35:20;0;49	91151;8	47838;0;0;0;
$GPXUP;3637;08:35:21;0;49	91151;8	47838;0;0;0;
$GPXUP;3637;08:35:22;0;49	91151;8	47838;0;0;0;
$GPXUP;3637;08:35:23;0;49	91151;8	47838;0;0;0;
$GPXUP;3637;08:35:24;0;49	91151;8	47838;0;0;0;
$GPXUP;3637;08:35:25;0;49	91151;8	47838;0;0;0;
$GPXUP;3637;08:35:26;0;49	91151;8	47838;0;0;0;
$GPXUP;3637;08:35:27;0;49	91151;8	47838;0;0;0;
$GPXUP;3637;08:35:28;0;49	91151;8	47838;0;0;0;
$GPXUP;3637;08:35:29;0;49	91151;8	47838;0;0;0;
$GPXUP;3637;08:35:30;0;49	91151;8	47838;0;0;0;
$GPXUP;3637;08:35:31;0;49	91151;8	47838;0;0;0;
$GPXUP;3637;08:35:32;0;49	91151;8	47838;0;0;0;
$GPXUP;3637;08:35:33;0;49	91151;8	47838;0;0;0;
$GPXUP;3637;08:35:34;0;49	91151;8	47838;0;0;0;
$GPXUP;3637;08:35:35;0;49	91151;8	47838;0;0;0;
$GPXUP;3637;08:35:36;0;49	91151;8	47838;0;0;0;
$GPXUP;3637;08:35:37;0;49	91151;8	47838;0;0;0;
$GPXUP;3637;08:35:38;0;49	91151;8	47838;0;0;0;
$GPXUP;3637;08:35:39;0;49	91151;8	47838;0;0;0;
$GPXUP;3637;08:35:40;0;49	91151;8	47838;0;0;0;
$GPXUP;3637;08:35:41;0;49	91151;8	47838;0;0;0;
$GPXUP;3637;08:35:42;0;49	91151;8	47838;0;0;0;
$GPXUP;3637;08:35:43;0;49	91151;8	47838;0;0;0;
$GPXUP;3637;08:35:44;0;49	91151;8	47838;0;0;0;
$GPXUP;3637;08:35:45;0;49	91151;8	47838;0;0;0;
$GPXUP;3637;08:35:46;0;49	91151;8	47838;0;0;0;
$GPXUP;3637;08:35:47;0;49	91151;8	47838;0;0;0;
$GPXUP;3637;08:35:48;0;49	91151;8	47838;0;0;0;
$GPXUP;3637;08:35:49;0;49	91151;8	47838;0;0;0;
$GPXUP;3637;08:35:50;0;49	91151;8	47838;0;0;0;
$GPXUP;3637;08:35:51;0;49	91151;8	47838;0;0;0;
$GPXUP;3637;08:35:52;0;49	91151;8	47838;0;0;0;
$GPXUP;3637;08:35:53;0;49	91153;8	4784;0;0;18;
$GPXUP;3637;08:35:54;0;49	91159;8	47844;0;0;37;
$GPXUP;3637;08:35:55;0;49	9117;8	4785;0;0;50;
$GPXUP;3637;08:35:56;0;49	91183;8	47856;0;0;59;
$GPXUP;3637;08:35:57;0;49	91198;8	47862;0;0;59;
$GPXUP;3637;08:35:58;0;49	91212;8	47866;0;0;55;
$GPXUP;3637;08:35:59;0;49	91226;8	47872;0;0;53;
$GPXUP;3637;08:36:00;0;49	91239;8	47875;0;0;55;
$GPXUP;3637;08:36:01;0;49	91253;8	47875;0;0;58;
$GPXUP;3637;08:36:02;0;49	91268;8	4787;0;0;64;
$GPXUP;3637;08:36:03;0;49	91284;8	47866;0;0;63;
$GPXUP;3637;08:36:04;0;49	913;8	47866;0;0;61;
$GPXUP;3637;08:36:05;0;49	91314;8	47869;0;0;57;
$GPXUP;3637;08:36:06;0;49	91329;8	47872;0;0;54;
$GPXUP;3637;08:36:07;0;49	91342;8	47875;0;0;52;
$GPXUP;3637;08:36:08;0;49	91354;8	47879;0;0;46;
$GPXUP;3637;08:36:09;0;49	91365;8	47888;0;0;44;
$GPXUP;3637;08:36:10;0;49	91374;8	47896;0;0;47;
$GPXUP;3637;08:36:11;0;49	91386;8	47902;0;0;50;
$GPXUP;3637;08:36:12;0;49	91399;8	47904;0;0;51;
$GPXUP;3637;08:36:13;0;49	91412;8	47904;0;0;51;
$GPXUP;3637;08:36:14;0;49	91425;8	47902;0;0;49;
$GPXUP;3637;08:36:15;0;49	91437;8	47901;0;0;45;
$GPXUP;3637;08:36:16;0;49	91448;8	47901;0;0;44;
$GPXUP;3637;08:36:17;0;49	91459;8	47904;0;0;44;
$GPXUP;3637;08:36:18;0;49	9147;8	47909;0;0;48;
$GPXUP;3637;08:36:19;0;49	91482;8	47916;0;0;51;
$GPXUP;3637;08:36:20;0;49	91495;8	47923;0;0;54;
$GPXUP;3637;08:36:21;0;49	91508;8	47927;0;0;55;
$GPXUP;3637;08:36:22;0;49	91522;8	47931;0;0;53;
$GPXUP;3637;08:36:23;0;49	91535;8	47934;0;0;53;
$GPXUP;3637;08:36:24;0;49	91548;8	47935;0;0;52;
$GPXUP;3637;08:36:25;0;49	91562;8	47935;0;0;53;
$GPXUP;3637;08:36:26;0;49	91575;8	47936;0;0;51;
$GPXUP;3637;08:36:27;0;49	91587;8	47939;0;0;48;
$GPXUP;3637;08:36:28;0;49	91599;8	47943;0;0;46;
$GPXUP;3637;08:36:29;0;49	91609;8	47949;0;0;43;
$GPXUP;3637;08:36:30;0;49	91619;8	47956;0;0;41;
$GPXUP;3637;08:36:31;0;49	91628;8	47964;0;0;42;
$GPXUP;3637;08:36:32;0;49	91637;8	47972;0;0;44;
$GPXUP;3637;08:36:33;0;49	91647;8	47979;0;0;45;
$GPXUP;3637;08:36:34;0;49	91658;8	47983;0;0;47;
$GPXUP;3637;08:36:35;0;49	9167;8	47988;0;0;50;
$GPXUP;3637;08:36:36;0;49	91682;8	47997;0;0;55;
$GPXUP;3637;08:36:37;0;49	9169;8	48012;0;0;52;
$GPXUP;3637;08:36:38;0;49	91693;8	48031;0;0;48;
$GPXUP;3637;08:36:39;0;49	91693;8	48051;0;0;46;
$GPXUP;3637;08:36:40;0;49	91693;8	4807;0;0;48;
$GPXUP;3637;08:36:41;0;49	91695;8	48089;0;0;49;
$GPXUP;3637;08:36:42;0;49	917;8	48107;0;0;48;
$GPXUP;3637;08:36:43;0;49	91707;8	48122;0;0;48;
$GPXUP;3637;08:36:44;0;49	91715;8	48135;0;0;46;
$GPXUP;3637;08:36:45;0;49	91723;8	48148;0;0;46;
$GPXUP;3637;08:36:46;0;49	9173;8	48162;0;0;46;
$GPXUP;3637;08:36:47;0;49	91737;8	48176;0;0;46;
$GPXUP;3637;08:36:48;0;49	91744;8	48191;0;0;49;
$GPXUP;3637;08:36:49;0;49	91753;8	48204;0;0;48;
$GPXUP;3637;08:36:50;0;49	91761;8	48217;0;0;45;
$GPXUP;3637;08:36:51;0;49	9177;8	48228;0;0;46;
$GPXUP;3637;08:36:52;0;49	91781;8	48236;0;0;47;
$GPXUP;3637;08:36:53;0;49	91791;8	48244;0;0;46;
$GPXUP;3637;08:36:54;0;49	918;8	48254;0;0;46;
$GPXUP;3637;08:36:55;0;49	91808;8	48268;0;0;46;
$GPXUP;3637;08:36:56;0;49	91814;8	48284;0;0;48;
$GPXUP;3637;08:36:57;0;49	91817;8	48302;0;0;49;
$GPXUP;3637;08:36:58;0;49	91818;8	48321;0;0;48;
$GPXUP;3637;08:36:59;0;49	91818;8	4834;0;0;48;
$GPXUP;3637;08:37:00;0;49	91818;8	48358;0;0;48;
$GPXUP;3637;08:37:01;0;49	9182;8	48376;0;0;48;
$GPXUP;3637;08:37:02;0;49	91826;8	48393;0;0;48;
$GPXUP;3637;08:37:03;0;49	91834;8	48406;0;0;48;
$GPXUP;3637;08:37:04;0;49	91844;8	48418;0;0;47;
$GPXUP;3637;08:37:05;0;49	91852;8	4843;0;0;46;
$GPXUP;3637;08:37:06;0;49	91859;8	48444;0;0;47;
$GPXUP;3637;08:37:07;0;49	91863;8	48462;0;0;49;
$GPXUP;3637;08:37:08;0;49	91864;8	48481;0;0;50;
$GPXUP;3637;08:37:09;0;49	91864;8	485;0;0;51;
$GPXUP;3637;08:37:10;0;49	91862;8	4852;0;0;50;
$GPXUP;3637;08:37:11;0;49	9186;8	48539;0;0;49;
$GPXUP;3637;08:37:12;0;49	91858;8	48558;0;0;52;
$GPXUP;3637;08:37:13;0;49	91856;8	48578;0;0;52;
$GPXUP;3637;08:37:14;0;49	91851;8	48597;0;0;53;
$GPXUP;3637;08:37:15;0;49	91844;8	48616;0;0;57;
$GPXUP;3637;08:37:16;0;49	91835;8	48634;0;0;59;
$GPXUP;3637;08:37:17;0;49	91826;8	48651;0;0;57;
$GPXUP;3637;08:37:18;0;49	91818;8	48668;0;0;52;
$GPXUP;3637;08:37:19;0;49	91812;8	48685;0;0;47;
$GPXUP;3637;08:37:20;0;49	91813;8	48702;0;0;45;
$GPXUP;3637;08:37:21;0;49	9182;8	48717;0;0;53;
$GPXUP;3637;08:37:22;0;49	9183;8	48727;0;0;49;
$GPXUP;3637;08:37:23;0;49	91844;8	4873;0;0;55;
$GPXUP;3637;08:37:24;0;49	91859;8	4873;0;0;59;
$GPXUP;3637;08:37:25;0;49	91874;8	4873;0;0;56;
$GPXUP;3637;08:37:26;0;49	91888;8	48731;0;0;54;
$GPXUP;3637;08:37:27;0;49	919;8	48736;0;0;50;
$GPXUP;3637;08:37:28;0;49	91911;8	48746;0;0;49;
$GPXUP;3637;08:37:29;0;49	9192;8	4876;0;0;50;
$GPXUP;3637;08:37:30;0;49	91925;8	48777;0;0;49;
$GPXUP;3637;08:37:31;0;49	91928;8	48795;0;0;50;
$GPXUP;3637;08:37:32;0;49	91932;8	48813;0;0;47;
$GPXUP;3637;08:37:33;0;49	91936;8	48829;0;0;45;
$GPXUP;3637;08:37:34;0;49	91944;8	48842;0;0;44;
$GPXUP;3637;08:37:35;0;49	91952;8	48852;0;0;42;
$GPXUP;3637;08:37:36;0;49	91964;8	48854;0;0;46;
$GPXUP;3637;08:37:37;0;49	91976;8	48854;0;0;48;
$GPXUP;3637;08:37:38;0;49	91991;8	4885;0;0;58;
$GPXUP;3637;08:37:39;0;49	92006;8	48843;0;0;64;
$GPXUP;3637;08:37:40;0;49	92022;8	4883;0;0;68;
$GPXUP;3637;08:37:41;0;49	92034;8	48812;0;0;68;
$GPXUP;3637;08:37:42;0;49	92046;8	48791;0;0;67;
$GPXUP;3637;08:37:43;0;49	92056;8	48769;0;0;69;
$GPXUP;3637;08:37:44;0;49	92066;8	48747;0;0;66;
$GPXUP;3637;08:37:45;0;49	92077;8	48728;0;0;63;
$GPXUP;3637;08:37:46;0;49	92089;8	48712;0;0;64;
$GPXUP;3637;08:37:47;0;49	92101;8	48694;0;0;66;
$GPXUP;3637;08:37:48;0;49	92111;8	48674;0;0;69;
$GPXUP;3637;08:37:49;0;49	9212;8	48649;0;0;72;
$GPXUP;3637;08:37:50;0;49	92127;8	48623;0;0;73;
$GPXUP;3637;08:37:51;0;49	92136;8	48598;0;0;72;
$GPXUP;3637;08:37:52;0;49	92148;8	48577;0;0;72;
$GPXUP;3637;08:37:53;0;49	92162;8	48558;0;0;72;
$GPXUP;3637;08:37:54;0;49	92176;8	48541;0;0;69;
$GPXUP;3637;08:37:55;0;49	92189;8	48524;0;0;71;
$GPXUP;3637;08:37:56;0;49	92203;8	48506;0;0;72;
$GPXUP;3637;08:37:57;0;49	92215;8	48486;0;0;72;
$GPXUP;3637;08:37:58;0;49	92227;8	48466;0;0;66;
$GPXUP;3637;08:37:59;0;49	9224;8	48451;0;0;60;
$GPXUP;3637;08:38:00;0;49	92253;8	48444;0;0;57;
$GPXUP;3637;08:38:01;0;49	92267;8	48443;0;0;55;
$GPXUP;3637;08:38:02;0;49	92281;8	48445;0;0;55;
$GPXUP;3637;08:38:03;0;49	92295;8	48448;0;0;54;
$GPXUP;3637;08:38:04;0;49	92308;8	48452;0;0;51;
$GPXUP;3637;08:38:05;0;49	92319;8	4846;0;0;47;
$GPXUP;3637;08:38:06;0;49	92328;8	4847;0;0;46;
$GPXUP;3637;08:38:07;0;49	92337;8	48483;0;0;47;
$GPXUP;3637;08:38:08;0;49	92347;8	48494;0;0;50;
$GPXUP;3637;08:38:09;0;49	92357;8	48506;0;0;51;
$GPXUP;3637;08:38:10;0;49	92366;8	4852;0;0;51;
$GPXUP;3637;08:38:11;0;49	92374;8	48536;0;0;51;
$GPXUP;3637;08:38:12;0;49	9238;8	48553;0;0;50;
$GPXUP;3637;08:38:13;0;49	92388;8	48569;0;0;49;
$GPXUP;3637;08:38:14;0;49	92396;8	48582;0;0;48;
$GPXUP;3637;08:38:15;0;49	92406;8	48593;0;0;47;
$GPXUP;3637;08:38:16;0;49	92418;8	486;0;0;51;
$GPXUP;3637;08:38:17;0;49	92431;8	48606;0;0;55;
$GPXUP;3637;08:38:18;0;49	92444;8	48612;0;0;53;
$GPXUP;3637;08:38:19;0;49	92456;8	4862;0;0;51;
$GPXUP;3637;08:38:20;0;49	92468;8	48627;0;0;50;
$GPXUP;3637;08:38:21;0;49	9248;8	48632;0;0;48;
$GPXUP;3637;08:38:22;0;49	92492;8	48635;0;0;47;
$GPXUP;3637;08:38:23;0;49	92504;8	48639;0;0;47;
$GPXUP;3637;08:38:24;0;49	92516;8	48644;0;0;50;
$GPXUP;3637;08:38:25;0;49	92528;8	48647;0;0;53;
$GPXUP;3637;08:38:26;0;49	92542;8	48648;0;0;55;
$GPXUP;3637;08:38:27;0;49	92556;8	48648;0;0;55;
$GPXUP;3637;08:38:28;0;49	9257;8	48645;0;0;56;
$GPXUP;3637;08:38:29;0;49	92584;8	4864;0;0;60;
$GPXUP;3637;08:38:30;0;49	92599;8	48632;0;0;62;
$GPXUP;3637;08:38:31;0;49	92614;8	48625;0;0;63;
$GPXUP;3637;08:38:32;0;49	92629;8	48619;0;0;62;
$GPXUP;3637;08:38:33;0;49	92645;8	48616;0;0;62;
$GPXUP;3637;08:38:34;0;49	9266;8	48614;0;0;63;
$GPXUP;3637;08:38:35;0;49	92676;8	48613;0;0;59;
$GPXUP;3637;08:38:36;0;49	9269;8	48616;0;0;58;
$GPXUP;3637;08:38:37;0;49	92704;8	48622;0;0;58;
$GPXUP;3637;08:38:38;0;49	92718;8	48629;0;0;59;
$GPXUP;3637;08:38:39;0;49	92732;8	48636;0;0;59;
$GPXUP;3637;08:38:40;0;49	92747;8	48642;0;0;60;
$GPXUP;3637;08:38:41;0;49	92761;8	48647;0;0;59;
$GPXUP;3637;08:38:42;0;49	92775;8	48655;0;0;56;
$GPXUP;3637;08:38:43;0;49	92786;8	48666;0;0;53;
$GPXUP;3637;08:38:44;0;49	92795;8	48681;0;0;53;
$GPXUP;3637;08:38:45;0;49	92803;8	48698;0;0;51;
$GPXUP;3637;08:38:46;0;49	92811;8	48713;0;0;51;
$GPXUP;3637;08:38:47;0;49	92819;8	48728;0;0;52;
$GPXUP;3637;08:38:48;0;49	92828;8	48743;0;0;52;
$GPXUP;3637;08:38:49;0;49	92839;8	48754;0;0;51;
$GPXUP;3637;08:38:50;0;49	92851;8	48759;0;0;51;
$GPXUP;3637;08:38:51;0;49	92865;8	48761;0;0;54;
$GPXUP;3637;08:38:52;0;49	9288;8	4876;0;0;56;
$GPXUP;3637;08:38:53;0;49	92896;8	48757;0;0;63;
$GPXUP;3637;08:38:54;0;49	92914;8	48754;0;0;67;
$GPXUP;3637;08:38:55;0;49	92932;8	48754;0;0;67;
$GPXUP;3637;08:38:56;0;49	92948;8	48756;0;0;65;
$GPXUP;3637;08:38:57;0;49	92964;8	4876;0;0;62;
$GPXUP;3637;08:38:58;0;49	92979;8	48766;0;0;58;
$GPXUP;3637;08:38:59;0;49	92993;8	48772;0;0;56;
$GPXUP;3637;08:39:00;0;49	93007;8	48776;0;0;56;
$GPXUP;3637;08:39:01;0;49	93022;8	48775;0;0;58;
$GPXUP;3637;08:39:02;0;49	93036;8	48772;0;0;58;
$GPXUP;3637;08:39:03;0;49	93051;8	48769;0;0;59;
$GPXUP;3637;08:39:04;0;49	93066;8	48766;0;0;60;
$GPXUP;3637;08:39:05;0;49	93081;8	48765;0;0;58;
$GPXUP;3637;08:39:06;0;49	93096;8	48764;0;0;59;
$GPXUP;3637;08:39:07;0;49	9311;8	48758;0;0;62;
$GPXUP;3637;08:39:08;0;49	93126;8	4875;0;0;62;
$GPXUP;3637;08:39:09;0;49	9314;8	48739;0;0;64;
$GPXUP;3637;08:39:10;0;49	93153;8	48726;0;0;64;
$GPXUP;3637;08:39:11;0;49	93168;8	48716;0;0;64;
$GPXUP;3637;08:39:12;0;49	93184;8	4871;0;0;66;
$GPXUP;3637;08:39:13;0;49	93201;8	48703;0;0;70;
$GPXUP;3637;08:39:14;0;49	93218;8	48696;0;0;71;
$GPXUP;3637;08:39:15;0;49	93235;8	48694;0;0;68;
$GPXUP;3637;08:39:16;0;49	93252;8	48698;0;0;69;
$GPXUP;3637;08:39:17;0;49	9327;8	48701;0;0;68;
$GPXUP;3637;08:39:18;0;49	93287;8	48698;0;0;70;
$GPXUP;3637;08:39:19;0;49	93304;8	48694;0;0;70;
$GPXUP;3637;08:39:20;0;49	93321;8	48692;0;0;68;
$GPXUP;3637;08:39:21;0;49	93338;8	48694;0;0;68;
$GPXUP;3637;08:39:22;0;49	93353;8	48701;0;0;65;
$GPXUP;3637;08:39:23;0;49	93369;8	48706;0;0;67;
$GPXUP;3637;08:39:24;0;49	93386;8	4871;0;0;66;
$GPXUP;3637;08:39:25;0;49	93402;8	48713;0;0;67;
$GPXUP;3637;08:39:26;0;49	93419;8	48713;0;0;69;
$GPXUP;3637;08:39:27;0;49	93436;8	4871;0;0;71;
$GPXUP;3637;08:39:28;0;49	93454;8	48706;0;0;70;
$GPXUP;3637;08:39:29;0;49	9347;8	48703;0;0;63;
$GPXUP;3637;08:39:30;0;49	93485;8	48704;0;0;56;
$GPXUP;3637;08:39:31;0;49	93499;8	48706;0;0;58;
$GPXUP;3637;08:39:32;0;49	93514;8	48708;0;0;60;
$GPXUP;3637;08:39:33;0;49	93529;8	4871;0;0;58;
$GPXUP;3637;08:39:34;0;49	93543;8	48713;0;0;57;
$GPXUP;3637;08:39:35;0;49	93558;8	48713;0;0;61;
$GPXUP;3637;08:39:36;0;49	93574;8	48709;0;0;66;
$GPXUP;3637;08:39:37;0;49	9359;8	48702;0;0;70;
$GPXUP;3637;08:39:38;0;49	93607;8	48696;0;0;65;
$GPXUP;3637;08:39:39;0;49	93623;8	48694;0;0;62;
$GPXUP;3637;08:39:40;0;49	93638;8	48696;0;0;60;
$GPXUP;3637;08:39:41;0;49	93653;8	48701;0;0;59;
$GPXUP;3637;08:39:42;0;49	93666;8	48709;0;0;59;
$GPXUP;3637;08:39:43;0;49	93679;8	4872;0;0;58;
$GPXUP;3637;08:39:44;0;49	93689;8	48736;0;0;57;
$GPXUP;3637;08:39:45;0;49	93694;8	48756;0;0;54;
$GPXUP;3637;08:39:46;0;49	93697;8	48776;0;0;51;
$GPXUP;3637;08:39:47;0;49	937;8	48796;0;0;51;
$GPXUP;3637;08:39:48;0;49	93703;8	48816;0;0;50;
$GPXUP;3637;08:39:49;0;49	93705;8	48835;0;0;49;
$GPXUP;3637;08:39:50;0;49	93706;8	48855;0;0;50;
$GPXUP;3637;08:39:51;0;49	93707;8	48875;0;0;52;
$GPXUP;3637;08:39:52;0;49	93706;8	48896;0;0;53;
$GPXUP;3637;08:39:53;0;49	93708;8	48916;0;0;51;
$GPXUP;3637;08:39:54;0;49	93711;8	48935;0;0;51;
$GPXUP;3637;08:39:55;0;49	93716;8	48953;0;0;50;
$GPXUP;3637;08:39:56;0;49	93721;8	4897;0;0;49;
$GPXUP;3637;08:39:57;0;49	93728;8	48986;0;0;49;
$GPXUP;3637;08:39:58;0;49	93736;8	49;0;0;49;
$GPXUP;3637;08:39:59;0;49	93744;8	49015;0;0;47;
$GPXUP;3637;08:40:00;0;49	93752;8	49028;0;0;46;
$GPXUP;3637;08:40:01;0;49	9376;8	4904;0;0;47;
$GPXUP;3637;08:40:02;0;49	93769;8	49054;0;0;48;
$GPXUP;3637;08:40:03;0;49	93776;8	49069;0;0;50;
$GPXUP;3637;08:40:04;0;49	93783;8	49086;0;0;52;
$GPXUP;3637;08:40:05;0;49	93788;8	49104;0;0;51;
$GPXUP;3637;08:40:06;0;49	93788;8	49124;0;0;51;
$GPXUP;3637;08:40:07;0;49	93785;8	49143;0;0;49;
$GPXUP;3637;08:40:08;0;49	93782;8	49161;0;0;47;
$GPXUP;3637;08:40:09;0;49	93781;8	4918;0;0;47;
$GPXUP;3637;08:40:10;0;49	93784;8	49197;0;0;46;
$GPXUP;3637;08:40:11;0;49	93791;8	49212;0;0;46;
$GPXUP;3637;08:40:12;0;49	93797;8	49226;0;0;47;
$GPXUP;3637;08:40:13;0;49	93803;8	49242;0;0;46;
$GPXUP;3637;08:40:14;0;49	93809;8	49257;0;0;46;
$GPXUP;3637;08:40:15;0;49	93813;8	49274;0;0;46;
$GPXUP;3637;08:40:16;0;49	93816;8	49291;0;0;48;
$GPXUP;3637;08:40:17;0;49	93816;8	49309;0;0;47;
$GPXUP;3637;08:40:18;0;49	93812;8	49327;0;0;49;
$GPXUP;3637;08:40:19;0;49	93806;8	49344;0;0;53;
$GPXUP;3637;08:40:20;0;49	93798;8	49361;0;0;55;
$GPXUP;3637;08:40:21;0;49	9379;8	49379;0;0;55;
$GPXUP;3637;08:40:22;0;49	93782;8	49396;0;0;55;
$GPXUP;3637;08:40:23;0;49	93774;8	49414;0;0;54;
$GPXUP;3637;08:40:24;0;49	93768;8	49432;0;0;53;
$GPXUP;3637;08:40:25;0;49	93761;8	49451;0;0;53;
$GPXUP;3637;08:40:26;0;49	93755;8	49469;0;0;55;
$GPXUP;3637;08:40:27;0;49	93747;8	49486;0;0;55;
$GPXUP;3637;08:40:28;0;49	93738;8	49502;0;0;54;
$GPXUP;3637;08:40:29;0;49	93726;8	49516;0;0;57;
$GPXUP;3637;08:40:30;0;49	93714;8	49527;0;0;59;
$GPXUP;3637;08:40:31;0;49	937;8	49539;0;0;61;
$GPXUP;3637;08:40:32;0;49	93688;8	49553;0;0;59;
$GPXUP;3637;08:40:33;0;49	93679;8	49569;0;0;56;
$GPXUP;3637;08:40:34;0;49	93671;8	49587;0;0;55;
$GPXUP;3637;08:40:35;0;49	93663;8	49605;0;0;57;
$GPXUP;3637;08:40:36;0;49	93654;8	49623;0;0;59;
$GPXUP;3637;08:40:37;0;49	93646;8	49643;0;0;60;
$GPXUP;3637;08:40:38;0;49	93639;8	49663;0;0;57;
$GPXUP;3637;08:40:39;0;49	93633;8	49682;0;0;53;
$GPXUP;3637;08:40:40;0;49	93628;8	49701;0;0;53;
$GPXUP;3637;08:40:41;0;49	93624;8	4972;0;0;53;
$GPXUP;3637;08:40:42;0;49	93621;8	4974;0;0;52;
$GPXUP;3637;08:40:43;0;49	93621;8	49761;0;0;53;
$GPXUP;3637;08:40:44;0;49	93623;8	49781;0;0;53;
$GPXUP;3637;08:40:45;0;49	93625;8	49801;0;0;52;
$GPXUP;3637;08:40:46;0;49	93626;8	4982;0;0;50;
$GPXUP;3637;08:40:47;0;49	93628;8	49839;0;0;49;
$GPXUP;3637;08:40:48;0;49	93629;8	49858;0;0;49;
$GPXUP;3637;08:40:49;0;49	9363;8	49878;0;0;52;
$GPXUP;3637;08:40:50;0;49	9363;8	49898;0;0;53;
$GPXUP;3637;08:40:51;0;49	93628;8	49918;0;0;54;
$GPXUP;3637;08:40:52;0;49	93627;8	49939;0;0;53;
$GPXUP;3637;08:40:53;0;49	93628;8	49959;0;0;52;
$GPXUP;3637;08:40:54;0;49	93633;8	49977;0;0;51;
$GPXUP;3637;08:40:55;0;49	93639;8	49994;0;0;51;
$GPXUP;3637;08:40:56;0;49	93646;8	5001;0;0;48;
$GPXUP;3637;08:40:57;0;49	93652;8	50026;0;0;46;
$GPXUP;3637;08:40:58;0;49	93657;8	50042;0;0;45;
$GPXUP;3637;08:40:59;0;49	93662;8	50057;0;0;44;
$GPXUP;3637;08:41:00;0;49	93668;8	50072;0;0;47;
$GPXUP;3637;08:41:01;0;49	93675;8	50087;0;0;47;
$GPXUP;3637;08:41:02;0;49	93683;8	50102;0;0;52;
$GPXUP;3637;08:41:03;0;49	93692;8	50116;0;0;50;
$GPXUP;3637;08:41:04;0;49	93701;8	50129;0;0;47;
$GPXUP;3637;08:41:05;0;49	93712;8	50138;0;0;47;
$GPXUP;3637;08:41:06;0;49	93724;8	50142;0;0;52;
$GPXUP;3637;08:41:07;0;49	93738;8	50144;0;0;54;
$GPXUP;3637;08:41:08;0;49	93752;8	50142;0;0;58;
$GPXUP;3637;08:41:09;0;49	93767;8	50137;0;0;61;
$GPXUP;3637;08:41:10;0;49	93783;8	5013;0;0;67;
$GPXUP;3637;08:41:11;0;49	93799;8	50121;0;0;66;
$GPXUP;3637;08:41:12;0;49	93815;8	50113;0;0;64;
$GPXUP;3637;08:41:13;0;49	9383;8	50106;0;0;61;
$GPXUP;3637;08:41:14;0;49	93846;8	501;0;0;61;
$GPXUP;3637;08:41:15;0;49	93861;8	50093;0;0;63;
$GPXUP;3637;08:41:16;0;49	93876;8	50084;0;0;65;
$GPXUP;3637;08:41:17;0;49	93891;8	50073;0;0;69;
$GPXUP;3637;08:41:18;0;49	93907;8	50059;0;0;73;
$GPXUP;3637;08:41:19;0;49	93922;8	50041;0;0;75;
$GPXUP;3637;08:41:20;0;49	93936;8	50022;0;0;76;
$GPXUP;3637;08:41:21;0;49	93952;8	50002;0;0;79;
$GPXUP;3637;08:41:22;0;49	93967;8	4998;0;0;84;
$GPXUP;3637;08:41:23;0;49	93983;8	49958;0;0;83;
$GPXUP;3637;08:41:24;0;49	93998;8	49938;0;0;78;
$GPXUP;3637;08:41:25;0;49	94013;8	49919;0;0;71;
$GPXUP;3637;08:41:26;0;49	94027;8	49902;0;0;69;
$GPXUP;3637;08:41:27;0;49	94042;8	49889;0;0;66;
$GPXUP;3637;08:41:28;0;49	94057;8	4988;0;0;65;
$GPXUP;3637;08:41:29;0;49	94073;8	49872;0;0;67;
$GPXUP;3637;08:41:30;0;49	94089;8	49864;0;0;65;
$GPXUP;3637;08:41:31;0;49	94106;8	49858;0;0;66;
$GPXUP;3637;08:41:32;0;49	94122;8	49853;0;0;65;
$GPXUP;3637;08:41:33;0;49	94138;8	49849;0;0;67;
$GPXUP;3637;08:41:34;0;49	94155;8	49845;0;0;68;
$GPXUP;3637;08:41:35;0;49	94172;8	49841;0;0;71;
$GPXUP;3637;08:41:36;0;49	9419;8	49838;0;0;71;
$GPXUP;3637;08:41:37;0;49	94208;8	49834;0;0;72;
$GPXUP;3637;08:41:38;0;49	94226;8	49832;0;0;72;
$GPXUP;3637;08:41:39;0;49	94243;8	49829;0;0;69;
$GPXUP;3637;08:41:40;0;49	9426;8	49829;0;0;66;
$GPXUP;3637;08:41:41;0;49	94277;8	49832;0;0;66;
$GPXUP;3637;08:41:42;0;49	94292;8	49839;0;0;62;
$GPXUP;3637;08:41:43;0;49	94305;8	49851;0;0;60;
$GPXUP;3637;08:41:44;0;49	94316;8	49866;0;0;58;
$GPXUP;3637;08:41:45;0;49	94324;8	49884;0;0;56;
$GPXUP;3637;08:41:46;0;49	94326;8	49906;0;0;54;
$GPXUP;3637;08:41:47;0;49	94326;8	49928;0;0;53;
$GPXUP;3637;08:41:48;0;49	94329;8	49948;0;0;50;
$GPXUP;3637;08:41:49;0;49	94333;8	49966;0;0;49;
$GPXUP;3637;08:41:50;0;49	94339;8	49984;0;0;51;
$GPXUP;3637;08:41:51;0;49	94345;8	50002;0;0;53;
$GPXUP;3637;08:41:52;0;49	94343;8	50022;0;0;52;
$GPXUP;3637;08:41:53;0;49	94339;8	50042;0;0;50;
$GPXUP;3637;08:41:54;0;49	94337;8	50061;0;0;46;
$GPXUP;3637;08:41:55;0;49	94337;8	50078;0;0;44;
$GPXUP;3637;08:41:56;0;49	94337;8	50096;0;0;43;
$GPXUP;3637;08:41:57;0;49	94338;8	50115;0;0;53;
$GPXUP;3637;08:41:58;0;49	94337;8	50139;0;0;63;
$GPXUP;3637;08:41:59;0;49	94337;8	50163;0;0;62;
$GPXUP;3637;08:42:00;0;49	94338;8	50185;0;0;53;
$GPXUP;3637;08:42:01;0;49	94343;8	50203;0;0;46;
$GPXUP;3637;08:42:02;0;49	9435;8	50216;0;0;44;
$GPXUP;3637;08:42:03;0;49	94358;8	50228;0;0;45;
$GPXUP;3637;08:42:04;0;49	94367;8	50239;0;0;45;
$GPXUP;3637;08:42:05;0;49	94376;8	50249;0;0;44;
$GPXUP;3637;08:42:06;0;49	94387;8	50257;0;0;45;
$GPXUP;3637;08:42:07;0;49	94399;8	50262;0;0;48;
$GPXUP;3637;08:42:08;0;49	94412;8	50267;0;0;53;
$GPXUP;3637;08:42:09;0;49	94425;8	50273;0;0;53;
$GPXUP;3637;08:42:10;0;49	94438;8	50277;0;0;53;
$GPXUP;3637;08:42:11;0;49	94452;8	5028;0;0;53;
$GPXUP;3637;08:42:12;0;49	94465;8	50285;0;0;52;
$GPXUP;3637;08:42:13;0;49	94476;8	50293;0;0;51;
$GPXUP;3637;08:42:14;0;49	94486;8	50307;0;0;52;
$GPXUP;3637;08:42:15;0;49	94491;8	50325;0;0;49;
$GPXUP;3637;08:42:16;0;49	94492;8	50345;0;0;51;
$GPXUP;3637;08:42:17;0;49	94494;8	50365;0;0;52;
$GPXUP;3637;08:42:18;0;49	94497;8	50385;0;0;51;
$GPXUP;3637;08:42:19;0;49	94498;8	50405;0;0;52;
$GPXUP;3637;08:42:20;0;49	94499;8	50425;0;0;51;
$GPXUP;3637;08:42:21;0;49	94502;8	50444;0;0;49;
$GPXUP;3637;08:42:22;0;49	94507;8	50461;0;0;48;
$GPXUP;3637;08:42:23;0;49	94516;8	50473;0;0;46;
$GPXUP;3637;08:42:24;0;49	94527;8	5048;0;0;45;
$GPXUP;3637;08:42:25;0;49	9454;8	50481;0;0;52;
$GPXUP;3637;08:42:26;0;49	94554;8	50476;0;0;58;
$GPXUP;3637;08:42:27;0;49	94568;8	50467;0;0;61;
$GPXUP;3637;08:42:28;0;49	94582;8	50456;0;0;58;
$GPXUP;3637;08:42:29;0;49	94596;8	50448;0;0;54;
$GPXUP;3637;08:42:30;0;49	94608;8	50443;0;0;48;
$GPXUP;3637;08:42:31;0;49	94619;8	5044;0;0;44;
$GPXUP;3637;08:42:32;0;49	9463;8	5044;0;0;46;
$GPXUP;3637;08:42:33;0;49	9464;8	50448;0;0;45;
$GPXUP;3637;08:42:34;0;49	94645;8	50464;0;0;41;
$GPXUP;3637;08:42:35;0;49	94644;8	50484;0;0;43;
$GPXUP;3637;08:42:36;0;49	94639;8	50507;0;0;51;
$GPXUP;3637;08:42:37;0;49	94635;8	50528;0;0;54;
$GPXUP;3637;08:42:38;0;49	94631;8	50549;0;0;51;
$GPXUP;3637;08:42:39;0;49	94626;8	50568;0;0;47;
$GPXUP;3637;08:42:40;0;49	94621;8	50585;0;0;46;
$GPXUP;3637;08:42:41;0;49	94616;8	50603;0;0;49;
$GPXUP;3637;08:42:42;0;49	94613;8	50623;0;0;54;
$GPXUP;3637;08:42:43;0;49	94611;8	50645;0;0;56;
$GPXUP;3637;08:42:44;0;49	94613;8	50665;0;0;50;
$GPXUP;3637;08:42:45;0;49	9462;8	50681;0;0;51;
$GPXUP;3637;08:42:46;0;49	94628;8	50694;0;0;48;
$GPXUP;3637;08:42:47;0;49	94637;8	50706;0;0;43;
$GPXUP;3637;08:42:48;0;49	94646;8	50716;0;0;42;
$GPXUP;3637;08:42:49;0;49	94655;8	50722;0;0;41;
$GPXUP;3637;08:42:50;0;49	94666;8	50726;0;0;41;
$GPXUP;3637;08:42:51;0;49	94676;8	5073;0;0;47;
$GPXUP;3637;08:42:52;0;49	94686;8	5074;0;0;41;
$GPXUP;3637;08:42:53;0;49	94688;8	50759;0;0;50;
$GPXUP;3637;08:42:54;0;49	94687;8	50779;0;0;52;
$GPXUP;3637;08:42:55;0;49	94685;8	508;0;0;54;
$GPXUP;3637;08:42:56;0;49	94683;8	50822;0;0;56;
$GPXUP;3637;08:42:57;0;49	94682;8	50843;0;0;53;
$GPXUP;3637;08:42:58;0;49	94682;8	50862;0;0;45;
$GPXUP;3637;08:42:59;0;49	94684;8	50878;0;0;41;
$GPXUP;3637;08:43:00;0;49	9469;8	50892;0;0;44;
$GPXUP;3637;08:43:01;0;49	94699;8	50901;0;0;46;
$GPXUP;3637;08:43:02;0;49	9471;8	50908;0;0;46;
$GPXUP;3637;08:43:03;0;49	94721;8	50912;0;0;46;
$GPXUP;3637;08:43:04;0;49	94733;8	50917;0;0;48;
$GPXUP;3637;08:43:05;0;49	94744;8	50924;0;0;49;
$GPXUP;3637;08:43:06;0;49	94754;8	50935;0;0;49;
$GPXUP;3637;08:43:07;0;49	94763;8	50948;0;0;48;
$GPXUP;3637;08:43:08;0;49	94771;8	50961;0;0;46;
$GPXUP;3637;08:43:09;0;49	9478;8	50972;0;0;43;
$GPXUP;3637;08:43:10;0;49	9479;8	50978;0;0;44;
$GPXUP;3637;08:43:11;0;49	94802;8	50977;0;0;51;
$GPXUP;3637;08:43:12;0;49	94815;8	50974;0;0;51;
$GPXUP;3637;08:43:13;0;49	94829;8	50971;0;0;54;
$GPXUP;3637;08:43:14;0;49	94842;8	50971;0;0;54;
$GPXUP;3637;08:43:15;0;49	94856;8	50973;0;0;51;
$GPXUP;3637;08:43:16;0;49	94869;8	50973;0;0;51;
$GPXUP;3637;08:43:17;0;49	94882;8	5097;0;0;55;
$GPXUP;3637;08:43:18;0;49	94897;8	50963;0;0;61;
$GPXUP;3637;08:43:19;0;49	94912;8	50957;0;0;61;
$GPXUP;3637;08:43:20;0;49	94927;8	50952;0;0;60;
$GPXUP;3637;08:43:21;0;49	94942;8	50948;0;0;57;
$GPXUP;3637;08:43:22;0;49	94956;8	50946;0;0;55;
$GPXUP;3637;08:43:23;0;49	9497;8	50946;0;0;51;
$GPXUP;3637;08:43:24;0;49	94981;8	50951;0;0;49;
$GPXUP;3637;08:43:25;0;49	94993;8	50957;0;0;49;
$GPXUP;3637;08:43:26;0;49	95005;8	50964;0;0;52;
$GPXUP;3637;08:43:27;0;49	95018;8	50971;0;0;58;
$GPXUP;3637;08:43:28;0;49	95032;8	50978;0;0;59;
$GPXUP;3637;08:43:29;0;49	95046;8	50985;0;0;59;
$GPXUP;3637;08:43:30;0;49	95061;8	50991;0;0;58;
$GPXUP;3637;08:43:31;0;49	95076;8	50996;0;0;59;
$GPXUP;3637;08:43:32;0;49	9509;8	50999;0;0;58;
$GPXUP;3637;08:43:33;0;49	95103;8	51006;0;0;54;
$GPXUP;3637;08:43:34;0;49	95114;8	51016;0;0;52;
$GPXUP;3637;08:43:35;0;49	95123;8	51032;0;0;52;
$GPXUP;3637;08:43:36;0;49	95127;8	51051;0;0;52;
$GPXUP;3637;08:43:37;0;49	95132;8	5107;0;0;48;
$GPXUP;3637;08:43:38;0;49	95137;8	51086;0;0;49;
$GPXUP;3637;08:43:39;0;49	95145;8	51103;0;0;52;
[truncated: 2,161 more rows]
