# Supplementary material for: Pigeon Navigation: Different Routes Lead to Frankfurt
Source: PLoS One. 2014 Nov 12;9(11):e112439. doi: 10.1371/journal.pone.0112439 (PMC4229201; doi:10.1371/journal.pone.0112439)
Supplement: File S4 — Files containing the original track data and a ‘Read me’ explaining the data format. (ZIP) [file pone.0112439.s004.zip › S-BER/090806xup06_243.log]

$GPXUP;3637;08:57:28;0;49	89289;8	46665;0;0;0;
$GPXUP;3637;08:57:29;0;49	8929;8	4666;0;0;17;
$GPXUP;3637;08:57:30;0;49	8929;8	46657;0;0;7;
$GPXUP;3637;08:57:31;0;49	8929;8	46657;0;0;2;
$GPXUP;3637;08:57:32;0;49	89291;8	46657;0;0;7;
$GPXUP;3637;08:57:33;0;49	89294;8	46651;0;0;35;
$GPXUP;3637;08:57:34;0;49	893;8	46637;0;0;47;
$GPXUP;3637;08:57:35;0;49	89309;8	46624;0;0;49;
$GPXUP;3637;08:57:36;0;49	89318;8	4661;0;0;53;
$GPXUP;3637;08:57:37;0;49	89327;8	46594;0;0;55;
$GPXUP;3637;08:57:38;0;49	89337;8	46579;0;0;56;
$GPXUP;3637;08:57:39;0;49	89347;8	46561;0;0;60;
$GPXUP;3637;08:57:40;0;49	89355;8	4654;0;0;63;
$GPXUP;3637;08:57:41;0;49	89364;8	46522;0;0;61;
$GPXUP;3637;08:57:42;0;49	89377;8	46511;0;0;57;
$GPXUP;3637;08:57:43;0;49	89391;8	46505;0;0;53;
$GPXUP;3637;08:57:44;0;49	89402;8	46496;0;0;53;
$GPXUP;3637;08:57:45;0;49	89412;8	4648;0;0;59;
$GPXUP;3637;08:57:46;0;49	89421;8	46463;0;0;58;
$GPXUP;3637;08:57:47;0;49	89433;8	46452;0;0;54;
$GPXUP;3637;08:57:48;0;49	89446;8	46452;0;0;54;
$GPXUP;3637;08:57:49;0;49	89458;8	46458;0;0;49;
$GPXUP;3637;08:57:50;0;49	8947;8	46466;0;0;46;
$GPXUP;3637;08:57:51;0;49	89478;8	46476;0;0;39;
$GPXUP;3637;08:57:52;0;49	89485;8	46485;0;0;36;
$GPXUP;3637;08:57:53;0;49	89494;8	46489;0;0;42;
$GPXUP;3637;08:57:54;0;49	89505;8	46489;0;0;46;
$GPXUP;3637;08:57:55;0;49	89517;8	46489;0;0;45;
$GPXUP;3637;08:57:56;0;49	89527;8	46494;0;0;41;
$GPXUP;3637;08:57:57;0;49	89534;8	46505;0;0;38;
$GPXUP;3637;08:57:58;0;49	89538;8	46518;0;0;37;
$GPXUP;3637;08:57:59;0;49	89542;8	4653;0;0;35;
$GPXUP;3637;08:58:00;0;49	89544;8	46543;0;0;36;
$GPXUP;3637;08:58:01;0;49	89542;8	46558;0;0;38;
$GPXUP;3637;08:58:02;0;49	89537;8	46571;0;0;41;
$GPXUP;3637;08:58:03;0;49	89532;8	46586;0;0;43;
$GPXUP;3637;08:58:04;0;49	89529;8	46602;0;0;43;
$GPXUP;3637;08:58:05;0;49	89526;8	46618;0;0;42;
$GPXUP;3637;08:58:06;0;49	8952;8	46631;0;0;44;
$GPXUP;3637;08:58:07;0;49	89511;8	46643;0;0;47;
$GPXUP;3637;08:58:08;0;49	89502;8	46655;0;0;50;
$GPXUP;3637;08:58:09;0;49	89491;8	46671;0;0;68;
$GPXUP;3637;08:58:10;0;49	89476;8	46686;0;0;67;
$GPXUP;3637;08:58:11;0;49	89455;8	46684;0;0;68;
$GPXUP;3637;08:58:12;0;49	89434;8	46681;0;0;74;
$GPXUP;3637;08:58:13;0;49	89414;8	46681;0;0;75;
$GPXUP;3637;08:58:14;0;49	89396;8	46682;0;0;82;
$GPXUP;3637;08:58:15;0;49	8938;8	4668;0;0;63;
$GPXUP;3637;08:58:16;0;49	89368;8	46672;0;0;61;
$GPXUP;3637;08:58:17;0;49	89358;8	46654;0;0;64;
$GPXUP;3637;08:58:18;0;49	89345;8	46636;0;0;67;
$GPXUP;3637;08:58:19;0;49	89334;8	46618;0;0;65;
$GPXUP;3637;08:58:20;0;49	89322;8	46601;0;0;62;
$GPXUP;3637;08:58:21;0;49	8931;8	46589;0;0;58;
$GPXUP;3637;08:58:22;0;49	89295;8	46583;0;0;62;
$GPXUP;3637;08:58:23;0;49	8928;8	46581;0;0;58;
$GPXUP;3637;08:58:24;0;49	89266;8	4658;0;0;56;
$GPXUP;3637;08:58:25;0;49	89252;8	46575;0;0;60;
$GPXUP;3637;08:58:26;0;49	89238;8	46566;0;0;63;
$GPXUP;3637;08:58:27;0;49	89223;8	46555;0;0;65;
$GPXUP;3637;08:58:28;0;49	89209;8	46544;0;0;67;
$GPXUP;3637;08:58:29;0;49	89194;8	46534;0;0;60;
$GPXUP;3637;08:58:30;0;49	89179;8	4653;0;0;62;
$GPXUP;3637;08:58:31;0;49	89164;8	4653;0;0;59;
$GPXUP;3637;08:58:32;0;49	89151;8	46537;0;0;54;
$GPXUP;3637;08:58:33;0;49	8914;8	46547;0;0;48;
$GPXUP;3637;08:58:34;0;49	89131;8	46558;0;0;43;
$GPXUP;3637;08:58:35;0;49	89122;8	46568;0;0;45;
$GPXUP;3637;08:58:36;0;49	89113;8	46578;0;0;42;
$GPXUP;3637;08:58:37;0;49	89104;8	46588;0;0;46;
$GPXUP;3637;08:58:38;0;49	89094;8	46596;0;0;48;
$GPXUP;3637;08:58:39;0;49	89082;8	46602;0;0;48;
$GPXUP;3637;08:58:40;0;49	8907;8	46602;0;0;55;
$GPXUP;3637;08:58:41;0;49	89056;8	46597;0;0;59;
$GPXUP;3637;08:58:42;0;49	89042;8	46595;0;0;57;
$GPXUP;3637;08:58:43;0;49	89027;8	46595;0;0;57;
$GPXUP;3637;08:58:44;0;49	89013;8	46596;0;0;59;
$GPXUP;3637;08:58:45;0;49	88998;8	46595;0;0;61;
$GPXUP;3637;08:58:46;0;49	88982;8	4659;0;0;64;
$GPXUP;3637;08:58:47;0;49	88967;8	46584;0;0;65;
$GPXUP;3637;08:58:48;0;49	88951;8	46582;0;0;62;
$GPXUP;3637;08:58:49;0;49	88936;8	46584;0;0;59;
$GPXUP;3637;08:58:50;0;49	88922;8	46586;0;0;59;
$GPXUP;3637;08:58:51;0;49	88907;8	46582;0;0;61;
$GPXUP;3637;08:58:52;0;49	88892;8	46574;0;0;64;
$GPXUP;3637;08:58:53;0;49	88877;8	46569;0;0;63;
$GPXUP;3637;08:58:54;0;49	88861;8	46569;0;0;60;
$GPXUP;3637;08:58:55;0;49	88847;8	46572;0;0;59;
$GPXUP;3637;08:58:56;0;49	88832;8	46569;0;0;62;
$GPXUP;3637;08:58:57;0;49	88816;8	4656;0;0;66;
$GPXUP;3637;08:58:58;0;49	88801;8	46552;0;0;63;
$GPXUP;3637;08:58:59;0;49	88786;8	46548;0;0;64;
$GPXUP;3637;08:59:00;0;49	8877;8	46544;0;0;64;
$GPXUP;3637;08:59:01;0;49	88754;8	46538;0;0;67;
$GPXUP;3637;08:59:02;0;49	88738;8	46528;0;0;70;
$GPXUP;3637;08:59:03;0;49	88722;8	4652;0;0;68;
$GPXUP;3637;08:59:04;0;49	88705;8	46516;0;0;66;
$GPXUP;3637;08:59:05;0;49	88689;8	4651;0;0;69;
$GPXUP;3637;08:59:06;0;49	88672;8	46501;0;0;71;
$GPXUP;3637;08:59:07;0;49	88655;8	46494;0;0;71;
$GPXUP;3637;08:59:08;0;49	88639;8	46486;0;0;69;
$GPXUP;3637;08:59:09;0;49	88623;8	46474;0;0;69;
$GPXUP;3637;08:59:10;0;49	88609;8	4646;0;0;68;
$GPXUP;3637;08:59:11;0;49	88594;8	46448;0;0;67;
$GPXUP;3637;08:59:12;0;49	88577;8	46444;0;0;67;
$GPXUP;3637;08:59:13;0;49	8856;8	46446;0;0;68;
$GPXUP;3637;08:59:14;0;49	88544;8	46451;0;0;64;
$GPXUP;3637;08:59:15;0;49	88531;8	46461;0;0;56;
$GPXUP;3637;08:59:16;0;49	88522;8	46475;0;0;50;
$GPXUP;3637;08:59:17;0;49	88517;8	46492;0;0;44;
$GPXUP;3637;08:59:18;0;49	88516;8	46508;0;0;40;
$GPXUP;3637;08:59:19;0;49	88517;8	46523;0;0;38;
$GPXUP;3637;08:59:20;0;49	8852;8	46537;0;0;38;
$GPXUP;3637;08:59:21;0;49	88526;8	46549;0;0;39;
$GPXUP;3637;08:59:22;0;49	88533;8	4656;0;0;39;
$GPXUP;3637;08:59:23;0;49	88538;8	46573;0;0;40;
$GPXUP;3637;08:59:24;0;49	88541;8	46588;0;0;41;
$GPXUP;3637;08:59:25;0;49	8854;8	46605;0;0;46;
$GPXUP;3637;08:59:26;0;49	88534;8	46621;0;0;53;
$GPXUP;3637;08:59:27;0;49	88524;8	46636;0;0;58;
$GPXUP;3637;08:59:28;0;49	88512;8	4665;0;0;59;
$GPXUP;3637;08:59:29;0;49	885;8	46662;0;0;58;
$GPXUP;3637;08:59:30;0;49	88488;8	46674;0;0;60;
$GPXUP;3637;08:59:31;0;49	88474;8	46683;0;0;59;
$GPXUP;3637;08:59:32;0;49	88461;8	46693;0;0;57;
$GPXUP;3637;08:59:33;0;49	88452;8	46706;0;0;49;
$GPXUP;3637;08:59:34;0;49	88446;8	46723;0;0;45;
$GPXUP;3637;08:59:35;0;49	88444;8	4674;0;0;44;
$GPXUP;3637;08:59:36;0;49	88443;8	46756;0;0;43;
$GPXUP;3637;08:59:37;0;49	8844;8	46773;0;0;46;
$GPXUP;3637;08:59:38;0;49	88437;8	4679;0;0;46;
$GPXUP;3637;08:59:39;0;49	88435;8	46808;0;0;46;
$GPXUP;3637;08:59:40;0;49	88434;8	46827;0;0;48;
$GPXUP;3637;08:59:41;0;49	88434;8	46845;0;0;47;
$GPXUP;3637;08:59:42;0;49	88433;8	46864;0;0;48;
$GPXUP;3637;08:59:43;0;49	88428;8	46881;0;0;52;
$GPXUP;3637;08:59:44;0;49	88419;8	46897;0;0;56;
$GPXUP;3637;08:59:45;0;49	88408;8	46912;0;0;58;
$GPXUP;3637;08:59:46;0;49	88398;8	46928;0;0;57;
$GPXUP;3637;08:59:47;0;49	8839;8	46946;0;0;54;
$GPXUP;3637;08:59:48;0;49	88385;8	46964;0;0;53;
$GPXUP;3637;08:59:49;0;49	8838;8	46983;0;0;53;
$GPXUP;3637;08:59:50;0;49	88374;8	47001;0;0;55;
$GPXUP;3637;08:59:51;0;49	88365;8	47017;0;0;56;
$GPXUP;3637;08:59:52;0;49	88357;8	47034;0;0;53;
$GPXUP;3637;08:59:53;0;49	88352;8	47053;0;0;54;
$GPXUP;3637;08:59:54;0;49	88349;8	47072;0;0;51;
$GPXUP;3637;08:59:55;0;49	88349;8	47091;0;0;47;
$GPXUP;3637;08:59:56;0;49	8835;8	47109;0;0;45;
$GPXUP;3637;08:59:57;0;49	88348;8	47127;0;0;48;
$GPXUP;3637;08:59:58;0;49	88342;8	47144;0;0;54;
$GPXUP;3637;08:59:59;0;49	88333;8	47161;0;0;60;
$GPXUP;3637;09:00:00;0;49	88322;8	47178;0;0;61;
$GPXUP;3637;09:00:01;0;49	88311;8	47194;0;0;62;
$GPXUP;3637;09:00:02;0;49	88299;8	47209;0;0;64;
$GPXUP;3637;09:00:03;0;49	88288;8	47226;0;0;61;
$GPXUP;3637;09:00:04;0;49	88279;8	47245;0;0;61;
$GPXUP;3637;09:00:05;0;49	88269;8	47264;0;0;63;
$GPXUP;3637;09:00:06;0;49	88258;8	47281;0;0;65;
$GPXUP;3637;09:00:07;0;49	88246;8	47299;0;0;65;
$GPXUP;3637;09:00:08;0;49	88236;8	47317;0;0;65;
$GPXUP;3637;09:00:09;0;49	88225;8	47336;0;0;62;
$GPXUP;3637;09:00:10;0;49	88218;8	47356;0;0;58;
$GPXUP;3637;09:00:11;0;49	88214;8	47377;0;0;58;
$GPXUP;3637;09:00:12;0;49	8821;8	47399;0;0;58;
$GPXUP;3637;09:00:13;0;49	88206;8	4742;0;0;56;
$GPXUP;3637;09:00:14;0;49	88199;8	4744;0;0;58;
$GPXUP;3637;09:00:15;0;49	8819;8	47458;0;0;61;
$GPXUP;3637;09:00:16;0;49	8818;8	47475;0;0;61;
$GPXUP;3637;09:00:17;0;49	8817;8	47491;0;0;60;
$GPXUP;3637;09:00:18;0;49	8816;8	47509;0;0;58;
$GPXUP;3637;09:00:19;0;49	88153;8	47528;0;0;57;
$GPXUP;3637;09:00:20;0;49	88146;8	47548;0;0;58;
$GPXUP;3637;09:00:21;0;49	88138;8	47567;0;0;63;
$GPXUP;3637;09:00:22;0;49	88126;8	47584;0;0;66;
$GPXUP;3637;09:00:23;0;49	88113;8	476;0;0;67;
$GPXUP;3637;09:00:24;0;49	881;8	47616;0;0;69;
$GPXUP;3637;09:00:25;0;49	88088;8	47634;0;0;67;
$GPXUP;3637;09:00:26;0;49	88077;8	47654;0;0;67;
$GPXUP;3637;09:00:27;0;49	88066;8	47674;0;0;67;
$GPXUP;3637;09:00:28;0;49	88055;8	47694;0;0;69;
$GPXUP;3637;09:00:29;0;49	88046;8	47716;0;0;68;
$GPXUP;3637;09:00:30;0;49	88038;8	47738;0;0;65;
$GPXUP;3637;09:00:31;0;49	88032;8	47761;0;0;63;
$GPXUP;3637;09:00:32;0;49	88028;8	47784;0;0;61;
$GPXUP;3637;09:00:33;0;49	88023;8	47807;0;0;62;
$GPXUP;3637;09:00:34;0;49	88017;8	47829;0;0;62;
$GPXUP;3637;09:00:35;0;49	8801;8	47851;0;0;62;
$GPXUP;3637;09:00:36;0;49	88004;8	47872;0;0;61;
$GPXUP;3637;09:00:37;0;49	88;8	47895;0;0;61;
$GPXUP;3637;09:00:38;0;49	87996;8	47918;0;0;60;
$GPXUP;3637;09:00:39;0;49	87995;8	4794;0;0;59;
$GPXUP;3637;09:00:40;0;49	87995;8	47963;0;0;58;
$GPXUP;3637;09:00:41;0;49	87994;8	47986;0;0;58;
$GPXUP;3637;09:00:42;0;49	87991;8	48008;0;0;62;
$GPXUP;3637;09:00:43;0;49	87986;8	48031;0;0;64;
$GPXUP;3637;09:00:44;0;49	8798;8	48054;0;0;65;
$GPXUP;3637;09:00:45;0;49	87973;8	48076;0;0;65;
$GPXUP;3637;09:00:46;0;49	87963;8	48097;0;0;68;
$GPXUP;3637;09:00:47;0;49	87954;8	48118;0;0;64;
$GPXUP;3637;09:00:48;0;49	87948;8	48141;0;0;63;
$GPXUP;3637;09:00:49;0;49	87943;8	48164;0;0;65;
$GPXUP;3637;09:00:50;0;49	87936;8	48186;0;0;64;
$GPXUP;3637;09:00:51;0;49	87929;8	48207;0;0;60;
$GPXUP;3637;09:00:52;0;49	87924;8	48228;0;0;56;
$GPXUP;3637;09:00:53;0;49	87923;8	48249;0;0;54;
$GPXUP;3637;09:00:54;0;49	87924;8	4827;0;0;52;
$GPXUP;3637;09:00:55;0;49	87927;8	4829;0;0;52;
$GPXUP;3637;09:00:56;0;49	87932;8	48308;0;0;53;
$GPXUP;3637;09:00:57;0;49	87937;8	48327;0;0;53;
$GPXUP;3637;09:00:58;0;49	87941;8	48347;0;0;55;
$GPXUP;3637;09:00:59;0;49	87942;8	48367;0;0;53;
$GPXUP;3637;09:01:00;0;49	87943;8	48387;0;0;51;
$GPXUP;3637;09:01:01;0;49	87944;8	48406;0;0;50;
$GPXUP;3637;09:01:02;0;49	87944;8	48426;0;0;50;
$GPXUP;3637;09:01:03;0;49	87942;8	48445;0;0;53;
$GPXUP;3637;09:01:04;0;49	87935;8	48464;0;0;56;
$GPXUP;3637;09:01:05;0;49	87927;8	48482;0;0;60;
$GPXUP;3637;09:01:06;0;49	87917;8	485;0;0;61;
$GPXUP;3637;09:01:07;0;49	87909;8	4852;0;0;63;
$GPXUP;3637;09:01:08;0;49	87902;8	48542;0;0;62;
$GPXUP;3637;09:01:09;0;49	87898;8	48564;0;0;59;
$GPXUP;3637;09:01:10;0;49	87898;8	48587;0;0;59;
$GPXUP;3637;09:01:11;0;49	879;8	4861;0;0;59;
$GPXUP;3637;09:01:12;0;49	87906;8	48631;0;0;58;
$GPXUP;3637;09:01:13;0;49	87914;8	48649;0;0;58;
$GPXUP;3637;09:01:14;0;49	87925;8	48665;0;0;59;
$GPXUP;3637;09:01:15;0;49	87936;8	4868;0;0;56;
$GPXUP;3637;09:01:16;0;49	87946;8	48693;0;0;53;
$GPXUP;3637;09:01:17;0;49	87955;8	48708;0;0;51;
$GPXUP;3637;09:01:18;0;49	8796;8	48726;0;0;52;
$GPXUP;3637;09:01:19;0;49	87964;8	48745;0;0;53;
$GPXUP;3637;09:01:20;0;49	87966;8	48765;0;0;53;
$GPXUP;3637;09:01:21;0;49	87966;8	48785;0;0;52;
$GPXUP;3637;09:01:22;0;49	87968;8	48806;0;0;55;
$GPXUP;3637;09:01:23;0;49	87969;8	48828;0;0;58;
$GPXUP;3637;09:01:24;0;49	87969;8	4885;0;0;58;
$GPXUP;3637;09:01:25;0;49	87966;8	48873;0;0;61;
$GPXUP;3637;09:01:26;0;49	87958;8	48894;0;0;63;
$GPXUP;3637;09:01:27;0;49	87948;8	48912;0;0;63;
$GPXUP;3637;09:01:28;0;49	87937;8	48929;0;0;61;
$GPXUP;3637;09:01:29;0;49	87928;8	48948;0;0;58;
$GPXUP;3637;09:01:30;0;49	87922;8	48967;0;0;57;
$GPXUP;3637;09:01:31;0;49	87916;8	48987;0;0;58;
$GPXUP;3637;09:01:32;0;49	8791;8	49008;0;0;59;
$GPXUP;3637;09:01:33;0;49	87907;8	49029;0;0;54;
$GPXUP;3637;09:01:34;0;49	87908;8	49049;0;0;50;
$GPXUP;3637;09:01:35;0;49	87911;8	49067;0;0;49;
$GPXUP;3637;09:01:36;0;49	87917;8	49084;0;0;50;
$GPXUP;3637;09:01:37;0;49	87924;8	49101;0;0;50;
$GPXUP;3637;09:01:38;0;49	87929;8	49118;0;0;52;
$GPXUP;3637;09:01:39;0;49	87932;8	49138;0;0;54;
$GPXUP;3637;09:01:40;0;49	87935;8	49159;0;0;55;
$GPXUP;3637;09:01:41;0;49	87936;8	4918;0;0;54;
$GPXUP;3637;09:01:42;0;49	8794;8	49199;0;0;53;
$GPXUP;3637;09:01:43;0;49	87946;8	49217;0;0;52;
$GPXUP;3637;09:01:44;0;49	87954;8	49233;0;0;52;
$GPXUP;3637;09:01:45;0;49	87964;8	49246;0;0;52;
$GPXUP;3637;09:01:46;0;49	87974;8	49259;0;0;53;
$GPXUP;3637;09:01:47;0;49	87985;8	49271;0;0;57;
$GPXUP;3637;09:01:48;0;49	87998;8	49281;0;0;58;
$GPXUP;3637;09:01:49;0;49	88012;8	49289;0;0;58;
$GPXUP;3637;09:01:50;0;49	88026;8	49294;0;0;60;
$GPXUP;3637;09:01:51;0;49	88042;8	49295;0;0;62;
$GPXUP;3637;09:01:52;0;49	88057;8	49296;0;0;59;
$GPXUP;3637;09:01:53;0;49	8807;8	49304;0;0;55;
$GPXUP;3637;09:01:54;0;49	8808;8	49318;0;0;53;
$GPXUP;3637;09:01:55;0;49	88086;8	49335;0;0;50;
$GPXUP;3637;09:01:56;0;49	8809;8	49353;0;0;48;
$GPXUP;3637;09:01:57;0;49	88094;8	4937;0;0;46;
$GPXUP;3637;09:01:58;0;49	88099;8	49386;0;0;47;
$GPXUP;3637;09:01:59;0;49	88107;8	49399;0;0;48;
$GPXUP;3637;09:02:00;0;49	88115;8	49412;0;0;48;
$GPXUP;3637;09:02:01;0;49	88122;8	49428;0;0;48;
$GPXUP;3637;09:02:02;0;49	88126;8	49445;0;0;49;
$GPXUP;3637;09:02:03;0;49	8813;8	49463;0;0;51;
$GPXUP;3637;09:02:04;0;49	88137;8	4948;0;0;53;
$GPXUP;3637;09:02:05;0;49	88147;8	49495;0;0;57;
$GPXUP;3637;09:02:06;0;49	88159;8	49507;0;0;59;
$GPXUP;3637;09:02:07;0;49	88172;8	49518;0;0;59;
$GPXUP;3637;09:02:08;0;49	88184;8	49531;0;0;58;
$GPXUP;3637;09:02:09;0;49	88195;8	49545;0;0;58;
$GPXUP;3637;09:02:10;0;49	88208;8	49558;0;0;59;
$GPXUP;3637;09:02:11;0;49	8822;8	49569;0;0;58;
$GPXUP;3637;09:02:12;0;49	88232;8	49581;0;0;55;
$GPXUP;3637;09:02:13;0;49	88242;8	49596;0;0;53;
$GPXUP;3637;09:02:14;0;49	88249;8	49613;0;0;53;
$GPXUP;3637;09:02:15;0;49	88256;8	4963;0;0;52;
$GPXUP;3637;09:02:16;0;49	88264;8	49646;0;0;53;
$GPXUP;3637;09:02:17;0;49	88273;8	49662;0;0;54;
$GPXUP;3637;09:02:18;0;49	88283;8	49676;0;0;56;
$GPXUP;3637;09:02:19;0;49	88295;8	49687;0;0;56;
$GPXUP;3637;09:02:20;0;49	88306;8	497;0;0;54;
$GPXUP;3637;09:02:21;0;49	88316;8	49714;0;0;53;
$GPXUP;3637;09:02:22;0;49	88324;8	4973;0;0;53;
$GPXUP;3637;09:02:23;0;49	88332;8	49746;0;0;52;
$GPXUP;3637;09:02:24;0;49	88342;8	4976;0;0;53;
$GPXUP;3637;09:02:25;0;49	88354;8	49769;0;0;56;
$GPXUP;3637;09:02:26;0;49	88366;8	49779;0;0;54;
$GPXUP;3637;09:02:27;0;49	88377;8	4979;0;0;52;
$GPXUP;3637;09:02:28;0;49	88387;8	49803;0;0;52;
$GPXUP;3637;09:02:29;0;49	88396;8	49819;0;0;55;
$GPXUP;3637;09:02:30;0;49	88403;8	49837;0;0;56;
$GPXUP;3637;09:02:31;0;49	88409;8	49857;0;0;57;
$GPXUP;3637;09:02:32;0;49	88414;8	49877;0;0;56;
$GPXUP;3637;09:02:33;0;49	88419;8	49897;0;0;53;
$GPXUP;3637;09:02:34;0;49	88418;8	49917;0;0;54;
$GPXUP;3637;09:02:35;0;49	88416;8	49937;0;0;52;
$GPXUP;3637;09:02:36;0;49	88415;8	49956;0;0;46;
$GPXUP;3637;09:02:37;0;49	88419;8	49972;0;0;43;
$GPXUP;3637;09:02:38;0;49	88426;8	49984;0;0;45;
$GPXUP;3637;09:02:39;0;49	88437;8	49992;0;0;48;
$GPXUP;3637;09:02:40;0;49	88448;8	49998;0;0;51;
$GPXUP;3637;09:02:41;0;49	88461;8	50004;0;0;53;
$GPXUP;3637;09:02:42;0;49	88473;8	5001;0;0;52;
$GPXUP;3637;09:02:43;0;49	88484;8	50021;0;0;51;
$GPXUP;3637;09:02:44;0;49	88493;8	50034;0;0;49;
$GPXUP;3637;09:02:45;0;49	88502;8	50046;0;0;46;
$GPXUP;3637;09:02:46;0;49	88512;8	50056;0;0;45;
$GPXUP;3637;09:02:47;0;49	88523;8	50061;0;0;48;
$GPXUP;3637;09:02:48;0;49	88535;8	50063;0;0;49;
$GPXUP;3637;09:02:49;0;49	88547;8	50064;0;0;51;
$GPXUP;3637;09:02:50;0;49	8856;8	50064;0;0;53;
$GPXUP;3637;09:02:51;0;49	88574;8	50065;0;0;54;
$GPXUP;3637;09:02:52;0;49	88588;8	50065;0;0;58;
$GPXUP;3637;09:02:53;0;49	88602;8	5006;0;0;62;
$GPXUP;3637;09:02:54;0;49	88618;8	50051;0;0;66;
$GPXUP;3637;09:02:55;0;49	88633;8	50039;0;0;68;
$GPXUP;3637;09:02:56;0;49	88647;8	50024;0;0;70;
$GPXUP;3637;09:02:57;0;49	88662;8	50011;0;0;68;
$GPXUP;3637;09:02:58;0;49	88678;8	50003;0;0;64;
$GPXUP;3637;09:02:59;0;49	88694;8	50001;0;0;61;
$GPXUP;3637;09:03:00;0;49	88708;8	50002;0;0;58;
$GPXUP;3637;09:03:01;0;49	88723;8	50004;0;0;57;
$GPXUP;3637;09:03:02;0;49	88737;8	50004;0;0;59;
$GPXUP;3637;09:03:03;0;49	88752;8	50002;0;0;61;
$GPXUP;3637;09:03:04;0;49	88768;8	5;0;0;60;
$GPXUP;3637;09:03:05;0;49	88782;8	50001;0;0;57;
$GPXUP;3637;09:03:06;0;49	88795;8	50007;0;0;53;
$GPXUP;3637;09:03:07;0;49	88808;8	50013;0;0;51;
$GPXUP;3637;09:03:08;0;49	8882;8	50014;0;0;53;
$GPXUP;3637;09:03:09;0;49	88834;8	5001;0;0;56;
$GPXUP;3637;09:03:10;0;49	88848;8	50006;0;0;56;
$GPXUP;3637;09:03:11;0;49	88861;8	50006;0;0;55;
$GPXUP;3637;09:03:12;0;49	88875;8	50009;0;0;55;
$GPXUP;3637;09:03:13;0;49	88889;8	50008;0;0;58;
$GPXUP;3637;09:03:14;0;49	88903;8	50003;0;0;60;
$GPXUP;3637;09:03:15;0;49	88918;8	49998;0;0;60;
$GPXUP;3637;09:03:16;0;49	88933;8	49993;0;0;60;
$GPXUP;3637;09:03:17;0;49	88948;8	49987;0;0;62;
$GPXUP;3637;09:03:18;0;49	88963;8	4998;0;0;63;
$GPXUP;3637;09:03:19;0;49	88977;8	4997;0;0;67;
$GPXUP;3637;09:03:20;0;49	88992;8	49958;0;0;66;
$GPXUP;3637;09:03:21;0;49	89007;8	49946;0;0;67;
$GPXUP;3637;09:03:22;0;49	89022;8	49936;0;0;67;
$GPXUP;3637;09:03:23;0;49	89038;8	49928;0;0;65;
$GPXUP;3637;09:03:24;0;49	89054;8	49922;0;0;66;
$GPXUP;3637;09:03:25;0;49	8907;8	49918;0;0;62;
$GPXUP;3637;09:03:26;0;49	89086;8	49918;0;0;61;
$GPXUP;3637;09:03:27;0;49	89101;8	49918;0;0;61;
$GPXUP;3637;09:03:28;0;49	89116;8	49914;0;0;64;
$GPXUP;3637;09:03:29;0;49	89132;8	49906;0;0;67;
$GPXUP;3637;09:03:30;0;49	89147;8	49896;0;0;66;
$GPXUP;3637;09:03:31;0;49	89163;8	4989;0;0;60;
$GPXUP;3637;09:03:32;0;49	89176;8	49893;0;0;55;
$GPXUP;3637;09:03:33;0;49	89188;8	49903;0;0;51;
$GPXUP;3637;09:03:34;0;49	89197;8	49916;0;0;46;
$GPXUP;3637;09:03:35;0;49	89204;8	49928;0;0;42;
$GPXUP;3637;09:03:36;0;49	89212;8	49939;0;0;42;
$GPXUP;3637;09:03:37;0;49	89222;8	49945;0;0;45;
$GPXUP;3637;09:03:38;0;49	89233;8	49945;0;0;50;
$GPXUP;3637;09:03:39;0;49	89246;8	49941;0;0;54;
$GPXUP;3637;09:03:40;0;49	89259;8	49934;0;0;59;
$GPXUP;3637;09:03:41;0;49	89273;8	49928;0;0;58;
$GPXUP;3637;09:03:42;0;49	89287;8	4993;0;0;56;
$GPXUP;3637;09:03:43;0;49	89298;8	49942;0;0;55;
$GPXUP;3637;09:03:44;0;49	89309;8	49956;0;0;54;
$GPXUP;3637;09:03:45;0;49	89318;8	4997;0;0;52;
$GPXUP;3637;09:03:46;0;49	89328;8	49984;0;0;52;
$GPXUP;3637;09:03:47;0;49	89338;8	49997;0;0;51;
$GPXUP;3637;09:03:48;0;49	89347;8	50009;0;0;49;
$GPXUP;3637;09:03:49;0;49	89357;8	50019;0;0;49;
$GPXUP;3637;09:03:50;0;49	89369;8	50025;0;0;50;
$GPXUP;3637;09:03:51;0;49	89382;8	50027;0;0;53;
$GPXUP;3637;09:03:52;0;49	89396;8	50025;0;0;59;
$GPXUP;3637;09:03:53;0;49	89411;8	50023;0;0;64;
$GPXUP;3637;09:03:54;0;49	89426;8	50024;0;0;60;
$GPXUP;3637;09:03:55;0;49	89441;8	50028;0;0;57;
$GPXUP;3637;09:03:56;0;49	89454;8	50035;0;0;53;
$GPXUP;3637;09:03:57;0;49	89466;8	50042;0;0;49;
$GPXUP;3637;09:03:58;0;49	89478;8	50046;0;0;52;
$GPXUP;3637;09:03:59;0;49	89491;8	50043;0;0;58;
$GPXUP;3637;09:04:00;0;49	89505;8	50035;0;0;63;
$GPXUP;3637;09:04:01;0;49	8952;8	50024;0;0;65;
$GPXUP;3637;09:04:02;0;49	89535;8	50014;0;0;65;
$GPXUP;3637;09:04:03;0;49	8955;8	50003;0;0;68;
$GPXUP;3637;09:04:04;0;49	89565;8	49991;0;0;69;
$GPXUP;3637;09:04:05;0;49	89581;8	49982;0;0;65;
$GPXUP;3637;09:04:06;0;49	89597;8	49981;0;0;60;
$GPXUP;3637;09:04:07;0;49	89611;8	49985;0;0;56;
$GPXUP;3637;09:04:08;0;49	89624;8	4999;0;0;53;
$GPXUP;3637;09:04:09;0;49	89638;8	4999;0;0;55;
$GPXUP;3637;09:04:10;0;49	89652;8	49987;0;0;58;
$GPXUP;3637;09:04:11;0;49	89666;8	4998;0;0;60;
$GPXUP;3637;09:04:12;0;49	8968;8	49972;0;0;61;
$GPXUP;3637;09:04:13;0;49	89694;8	49964;0;0;60;
$GPXUP;3637;09:04:14;0;49	89709;8	49956;0;0;66;
$GPXUP;3637;09:04:15;0;49	89724;8	49943;0;0;72;
$GPXUP;3637;09:04:16;0;49	89739;8	49926;0;0;75;
$GPXUP;3637;09:04:17;0;49	89754;8	4991;0;0;72;
$GPXUP;3637;09:04:18;0;49	89771;8	49898;0;0;70;
$GPXUP;3637;09:04:19;0;49	89787;8	4989;0;0;67;
$GPXUP;3637;09:04:20;0;49	89803;8	49885;0;0;65;
$GPXUP;3637;09:04:21;0;49	89819;8	49886;0;0;60;
$GPXUP;3637;09:04:22;0;49	89832;8	49893;0;0;58;
$GPXUP;3637;09:04:23;0;49	89845;8	49904;0;0;55;
$GPXUP;3637;09:04:24;0;49	89856;8	49915;0;0;52;
$GPXUP;3637;09:04:25;0;49	89869;8	49921;0;0;55;
$GPXUP;3637;09:04:26;0;49	89883;8	49922;0;0;57;
$GPXUP;3637;09:04:27;0;49	89897;8	4992;0;0;58;
$GPXUP;3637;09:04:28;0;49	89912;8	4992;0;0;57;
$GPXUP;3637;09:04:29;0;49	89926;8	49922;0;0;56;
$GPXUP;3637;09:04:30;0;49	89939;8	49924;0;0;54;
$GPXUP;3637;09:04:31;0;49	89952;8	4993;0;0;53;
$GPXUP;3637;09:04:32;0;49	89964;8	49938;0;0;52;
$GPXUP;3637;09:04:33;0;49	89976;8	49947;0;0;53;
$GPXUP;3637;09:04:34;0;49	89987;8	49958;0;0;54;
$GPXUP;3637;09:04:35;0;49	89998;8	49973;0;0;60;
$GPXUP;3637;09:04:36;0;49	90009;8	49989;0;0;63;
$GPXUP;3637;09:04:37;0;49	9002;8	50006;0;0;62;
$GPXUP;3637;09:04:38;0;49	90033;8	5002;0;0;61;
$GPXUP;3637;09:04:39;0;49	90046;8	5003;0;0;60;
$GPXUP;3637;09:04:40;0;49	90061;8	50037;0;0;62;
$GPXUP;3637;09:04:41;0;49	90076;8	50042;0;0;63;
$GPXUP;3637;09:04:42;0;49	90092;8	5005;0;0;64;
$GPXUP;3637;09:04:43;0;49	90106;8	50062;0;0;65;
$GPXUP;3637;09:04:44;0;49	90121;8	50072;0;0;68;
$GPXUP;3637;09:04:45;0;49	90138;8	50078;0;0;71;
$GPXUP;3637;09:04:46;0;49	90155;8	50084;0;0;69;
$GPXUP;3637;09:04:47;0;49	90171;8	50091;0;0;67;
$GPXUP;3637;09:04:48;0;49	90188;8	50092;0;0;67;
$GPXUP;3637;09:04:49;0;49	90205;8	50082;0;0;81;
$GPXUP;3637;09:04:50;0;49	90224;8	50068;0;0;83;
$GPXUP;3637;09:04:51;0;49	90242;8	50055;0;0;82;
$GPXUP;3637;09:04:52;0;49	90261;8	50049;0;0;72;
$GPXUP;3637;09:04:53;0;49	90277;8	50051;0;0;61;
$GPXUP;3637;09:04:54;0;49	90292;8	50055;0;0;54;
$GPXUP;3637;09:04:55;0;49	90304;8	50062;0;0;54;
$GPXUP;3637;09:04:56;0;49	90316;8	50072;0;0;54;
$GPXUP;3637;09:04:57;0;49	90323;8	50084;0;0;32;
$GPXUP;3637;09:04:58;0;49	90325;8	50097;0;0;32;
$GPXUP;3637;09:04:59;0;49	90326;8	50104;0;0;24;
$GPXUP;3637;09:05:00;0;49	90324;8	50106;0;0;12;
$GPXUP;3637;09:05:01;0;49	90323;8	50106;0;0;7;
$GPXUP;3637;09:05:02;0;49	90322;8	50104;0;0;2;
$GPXUP;3637;09:05:03;0;49	90322;8	50101;0;0;3;
$GPXUP;3637;09:05:04;0;49	90318;8	50097;0;0;1;
$GPXUP;3637;09:05:05;0;49	90314;8	50095;0;0;5;
$GPXUP;3637;09:05:06;0;49	90312;8	50097;0;0;8;
$GPXUP;3637;09:05:07;0;49	90312;8	501;0;0;8;
$GPXUP;3637;09:05:08;0;49	90317;8	50104;0;0;15;
$GPXUP;3637;09:05:09;0;49	90327;8	50114;0;0;34;
$GPXUP;3637;09:05:10;0;49	90338;8	50122;0;0;35;
$GPXUP;3637;09:05:11;0;49	90357;8	50123;0;0;62;
$GPXUP;3637;09:05:12;0;49	90373;8	50125;0;0;57;
$GPXUP;3637;09:05:13;0;49	90388;8	50132;0;0;56;
$GPXUP;3637;09:05:14;0;49	90402;8	50136;0;0;56;
$GPXUP;3637;09:05:15;0;49	90417;8	50135;0;0;57;
$GPXUP;3637;09:05:16;0;49	90431;8	50128;0;0;59;
$GPXUP;3637;09:05:17;0;49	90445;8	50117;0;0;60;
$GPXUP;3637;09:05:18;0;49	90457;8	50105;0;0;57;
$GPXUP;3637;09:05:19;0;49	90468;8	50095;0;0;40;
$GPXUP;3637;09:05:20;0;49	90477;8	50092;0;0;38;
$GPXUP;3637;09:05:21;0;49	90488;8	50091;0;0;43;
$GPXUP;3637;09:05:22;0;49	905;8	50089;0;0;55;
$GPXUP;3637;09:05:23;0;49	90514;8	50086;0;0;60;
$GPXUP;3637;09:05:24;0;49	90529;8	50086;0;0;59;
$GPXUP;3637;09:05:25;0;49	90544;8	50086;0;0;58;
$GPXUP;3637;09:05:26;0;49	90558;8	5009;0;0;56;
$GPXUP;3637;09:05:27;0;49	90571;8	50097;0;0;54;
$GPXUP;3637;09:05:28;0;49	90579;8	5011;0;0;44;
$GPXUP;3637;09:05:29;0;49	90578;8	50124;0;0;33;
$GPXUP;3637;09:05:30;0;49	90567;8	50134;0;0;50;
$GPXUP;3637;09:05:31;0;49	90555;8	50137;0;0;45;
$GPXUP;3637;09:05:32;0;49	90543;8	50127;0;0;50;
$GPXUP;3637;09:05:33;0;49	90536;8	5011;0;0;45;
$GPXUP;3637;09:05:34;0;49	9054;8	50093;0;0;39;
$GPXUP;3637;09:05:35;0;49	90553;8	50084;0;0;32;
$GPXUP;3637;09:05:36;0;49	90564;8	50088;0;0;26;
$GPXUP;3637;09:05:37;0;49	90566;8	50096;0;0;12;
$GPXUP;3637;09:05:38;0;49	90567;8	50101;0;0;11;
$GPXUP;3637;09:05:39;0;49	90569;8	50102;0;0;7;
$GPXUP;3637;09:05:40;0;49	9057;8	50103;0;0;5;
$GPXUP;3637;09:05:41;0;49	9057;8	50105;0;0;0;
$GPXUP;3637;09:05:42;0;49	90569;8	50106;0;0;0;
$GPXUP;3637;09:05:43;0;49	9057;8	50108;0;0;0;
$GPXUP;3637;09:05:44;0;49	9057;8	50108;0;0;0;
$GPXUP;3637;09:05:45;0;49	9057;8	50108;0;0;0;
$GPXUP;3637;09:05:46;0;49	9057;8	50108;0;0;0;
$GPXUP;3637;09:05:47;0;49	9057;8	50108;0;0;0;
$GPXUP;3637;09:05:48;0;49	9057;8	50108;0;0;0;
$GPXUP;3637;09:05:49;0;49	90566;8	50112;0;0;8;
$GPXUP;3637;09:05:50;0;49	90568;8	50122;0;0;28;
$GPXUP;3637;09:05:51;0;49	90565;8	50139;0;0;50;
$GPXUP;3637;09:05:52;0;49	9056;8	50158;0;0;52;
$GPXUP;3637;09:05:53;0;49	90554;8	50178;0;0;54;
$GPXUP;3637;09:05:54;0;49	90551;8	50198;0;0;48;
$GPXUP;3637;09:05:55;0;49	90555;8	50213;0;0;32;
$GPXUP;3637;09:05:56;0;49	90565;8	50229;0;0;49;
$GPXUP;3637;09:05:57;0;49	90576;8	50243;0;0;55;
$GPXUP;3637;09:05:58;0;49	90589;8	50255;0;0;57;
$GPXUP;3637;09:05:59;0;49	90603;8	50266;0;0;58;
$GPXUP;3637;09:06:00;0;49	90616;8	50278;0;0;59;
$GPXUP;3637;09:06:01;0;49	90627;8	50293;0;0;56;
$GPXUP;3637;09:06:02;0;49	90635;8	50309;0;0;51;
$GPXUP;3637;09:06:03;0;49	90642;8	50325;0;0;47;
$GPXUP;3637;09:06:04;0;49	90651;8	50337;0;0;48;
$GPXUP;3637;09:06:05;0;49	90662;8	50348;0;0;55;
$GPXUP;3637;09:06:06;0;49	90673;8	5036;0;0;53;
$GPXUP;3637;09:06:07;0;49	9068;8	50375;0;0;50;
$GPXUP;3637;09:06:08;0;49	90682;8	50392;0;0;45;
$GPXUP;3637;09:06:09;0;49	90677;8	50405;0;0;37;
$GPXUP;3637;09:06:10;0;49	9066;8	50409;0;0;44;
$GPXUP;3637;09:06:11;0;49	9064;8	5041;0;0;60;
$GPXUP;3637;09:06:12;0;49	90622;8	50414;0;0;60;
$GPXUP;3637;09:06:13;0;49	90608;8	50425;0;0;61;
$GPXUP;3637;09:06:14;0;49	90608;8	50441;0;0;51;
$GPXUP;3637;09:06:15;0;49	90617;8	5045;0;0;44;
$GPXUP;3637;09:06:16;0;49	90624;8	50442;0;0;43;
$GPXUP;3637;09:06:17;0;49	90626;8	50426;0;0;44;
$GPXUP;3637;09:06:18;0;49	90623;8	50412;0;0;28;
$GPXUP;3637;09:06:19;0;49	90619;8	50404;0;0;22;
$GPXUP;3637;09:06:20;0;49	90615;8	504;0;0;19;
$GPXUP;3637;09:06:21;0;49	90621;8	50404;0;0;12;
$GPXUP;3637;09:06:22;0;49	90626;8	50412;0;0;26;
$GPXUP;3637;09:06:23;0;49	90631;8	50425;0;0;32;
$GPXUP;3637;09:06:24;0;49	90634;8	5044;0;0;39;
$GPXUP;3637;09:06:25;0;49	90639;8	50455;0;0;43;
$GPXUP;3637;09:06:26;0;49	90647;8	50467;0;0;43;
$GPXUP;3637;09:06:27;0;49	90657;8	50472;0;0;41;
$GPXUP;3637;09:06:28;0;49	90667;8	50469;0;0;43;
$GPXUP;3637;09:06:29;0;49	90675;8	50455;0;0;56;
$GPXUP;3637;09:06:30;0;49	90679;8	50433;0;0;59;
$GPXUP;3637;09:06:31;0;49	9068;8	5041;0;0;58;
$GPXUP;3637;09:06:32;0;49	90681;8	50387;0;0;56;
$GPXUP;3637;09:06:33;0;49	90683;8	50365;0;0;59;
$GPXUP;3637;09:06:34;0;49	90684;8	50341;0;0;62;
$GPXUP;3637;09:06:35;0;49	90685;8	50317;0;0;62;
$GPXUP;3637;09:06:36;0;49	9069;8	50296;0;0;55;
$GPXUP;3637;09:06:37;0;49	90696;8	50278;0;0;51;
$GPXUP;3637;09:06:38;0;49	90698;8	50258;0;0;55;
$GPXUP;3637;09:06:39;0;49	90692;8	50238;0;0;60;
$GPXUP;3637;09:06:40;0;49	90682;8	50222;0;0;55;
$GPXUP;3637;09:06:41;0;49	90671;8	50211;0;0;49;
$GPXUP;3637;09:06:42;0;49	90659;8	50212;0;0;52;
$GPXUP;3637;09:06:43;0;49	90653;8	50226;0;0;51;
$GPXUP;3637;09:06:44;0;49	90654;8	50246;0;0;51;
$GPXUP;3637;09:06:45;0;49	90662;8	50261;0;0;50;
$GPXUP;3637;09:06:46;0;49	90673;8	50269;0;0;44;
$GPXUP;3637;09:06:47;0;49	90682;8	50273;0;0;32;
$GPXUP;3637;09:06:48;0;49	90687;8	50277;0;0;15;
$GPXUP;3637;09:06:49;0;49	90688;8	5028;0;0;2;
$GPXUP;3637;09:06:50;0;49	90688;8	5028;0;0;2;
$GPXUP;3637;09:06:51;0;49	90688;8	50281;0;0;0;
$GPXUP;3637;09:06:52;0;49	90688;8	50281;0;0;0;
$GPXUP;3637;09:06:53;0;49	90688;8	50281;0;0;0;
$GPXUP;3637;09:06:54;0;49	90688;8	50281;0;0;0;
$GPXUP;3637;09:06:55;0;49	90688;8	50281;0;0;0;
$GPXUP;3637;09:06:56;0;49	90688;8	50281;0;0;0;
$GPXUP;3637;09:06:57;0;49	90688;8	50281;0;0;0;
$GPXUP;3637;09:06:58;0;49	90688;8	50281;0;0;0;
$GPXUP;3637;09:06:59;0;49	90688;8	50281;0;0;0;
$GPXUP;3637;09:07:00;0;49	90688;8	50281;0;0;0;
$GPXUP;3637;09:07:01;0;49	90688;8	50281;0;0;0;
$GPXUP;3637;09:07:02;0;49	90688;8	50281;0;0;0;
$GPXUP;3637;09:07:03;0;49	90688;8	50281;0;0;0;
$GPXUP;3637;09:07:04;0;49	90688;8	50281;0;0;0;
$GPXUP;3637;09:07:05;0;49	90688;8	50281;0;0;0;
$GPXUP;3637;09:07:06;0;49	90688;8	50281;0;0;0;
$GPXUP;3637;09:07:07;0;49	90688;8	50281;0;0;0;
$GPXUP;3637;09:07:08;0;49	90688;8	50281;0;0;0;
$GPXUP;3637;09:07:09;0;49	90688;8	50281;0;0;0;
$GPXUP;3637;09:07:10;0;49	90688;8	50281;0;0;0;
$GPXUP;3637;09:07:11;0;49	90688;8	50281;0;0;0;
$GPXUP;3637;09:07:12;0;49	90688;8	50281;0;0;0;
$GPXUP;3637;09:07:13;0;49	90688;8	50281;0;0;0;
$GPXUP;3637;09:07:14;0;49	90688;8	50281;0;0;0;
$GPXUP;3637;09:07:15;0;49	90688;8	50281;0;0;0;
$GPXUP;3637;09:07:16;0;49	90688;8	50281;0;0;0;
$GPXUP;3637;09:07:17;0;49	90688;8	50281;0;0;0;
$GPXUP;3637;09:07:18;0;49	90688;8	50281;0;0;0;
$GPXUP;3637;09:07:19;0;49	90688;8	50281;0;0;0;
$GPXUP;3637;09:07:20;0;49	90688;8	50281;0;0;0;
$GPXUP;3637;09:07:21;0;49	90688;8	50281;0;0;0;
$GPXUP;3637;09:07:22;0;49	90688;8	50281;0;0;0;
$GPXUP;3637;09:07:23;0;49	90688;8	50281;0;0;0;
$GPXUP;3637;09:07:24;0;49	90688;8	50281;0;0;0;
$GPXUP;3637;09:07:25;0;49	90688;8	50281;0;0;0;
$GPXUP;3637;09:07:26;0;49	90688;8	50281;0;0;0;
$GPXUP;3637;09:07:27;0;49	90688;8	50281;0;0;0;
$GPXUP;3637;09:07:28;0;49	90688;8	50281;0;0;0;
$GPXUP;3637;09:07:29;0;49	90688;8	50281;0;0;0;
$GPXUP;3637;09:07:30;0;49	90688;8	50281;0;0;0;
$GPXUP;3637;09:07:31;0;49	90688;8	50281;0;0;0;
$GPXUP;3637;09:07:32;0;49	90688;8	50281;0;0;0;
$GPXUP;3637;09:07:33;0;49	90688;8	50281;0;0;0;
$GPXUP;3637;09:07:34;0;49	90688;8	50281;0;0;0;
$GPXUP;3637;09:07:35;0;49	90688;8	50281;0;0;0;
$GPXUP;3637;09:07:36;0;49	90688;8	50281;0;0;0;
$GPXUP;3637;09:07:37;0;49	90688;8	50281;0;0;0;
$GPXUP;3637;09:07:38;0;49	90688;8	50281;0;0;0;
$GPXUP;3637;09:07:39;0;49	90688;8	50281;0;0;0;
$GPXUP;3637;09:07:40;0;49	90688;8	50281;0;0;0;
$GPXUP;3637;09:07:41;0;49	90688;8	50281;0;0;0;
$GPXUP;3637;09:07:42;0;49	90688;8	50281;0;0;0;
$GPXUP;3637;09:07:43;0;49	90688;8	50281;0;0;0;
$GPXUP;3637;09:07:44;0;49	90688;8	50281;0;0;0;
$GPXUP;3637;09:07:45;0;49	90688;8	50281;0;0;0;
$GPXUP;3637;09:07:46;0;49	90688;8	50281;0;0;0;
$GPXUP;3637;09:07:47;0;49	90688;8	50281;0;0;0;
$GPXUP;3637;09:07:48;0;49	90688;8	50281;0;0;0;
$GPXUP;3637;09:07:49;0;49	90688;8	50281;0;0;0;
$GPXUP;3637;09:07:50;0;49	90688;8	50281;0;0;0;
$GPXUP;3637;09:07:51;0;49	90688;8	50281;0;0;0;
$GPXUP;3637;09:07:52;0;49	90688;8	50281;0;0;0;
$GPXUP;3637;09:07:53;0;49	90688;8	50281;0;0;0;
$GPXUP;3637;09:07:54;0;49	90688;8	50281;0;0;0;
$GPXUP;3637;09:07:55;0;49	90688;8	50281;0;0;0;
$GPXUP;3637;09:07:56;0;49	90688;8	50281;0;0;0;
$GPXUP;3637;09:07:57;0;49	90688;8	50281;0;0;0;
$GPXUP;3637;09:07:58;0;49	90688;8	50281;0;0;0;
$GPXUP;3637;09:07:59;0;49	90688;8	50281;0;0;0;
$GPXUP;3637;09:08:00;0;49	90688;8	50281;0;0;0;
$GPXUP;3637;09:08:01;0;49	90688;8	50281;0;0;0;
$GPXUP;3637;09:08:02;0;49	90688;8	50281;0;0;0;
$GPXUP;3637;09:08:03;0;49	90688;8	50281;0;0;0;
$GPXUP;3637;09:08:04;0;49	90688;8	50281;0;0;0;
$GPXUP;3637;09:08:05;0;49	90688;8	50281;0;0;0;
$GPXUP;3637;09:08:06;0;49	90688;8	50281;0;0;0;
$GPXUP;3637;09:08:07;0;49	90688;8	50281;0;0;0;
$GPXUP;3637;09:08:08;0;49	90688;8	50281;0;0;0;
$GPXUP;3637;09:08:09;0;49	90688;8	50281;0;0;0;
$GPXUP;3637;09:08:10;0;49	90688;8	50281;0;0;0;
$GPXUP;3637;09:08:11;0;49	90688;8	50281;0;0;0;
$GPXUP;3637;09:08:12;0;49	90688;8	50281;0;0;0;
$GPXUP;3637;09:08:13;0;49	90688;8	50281;0;0;0;
$GPXUP;3637;09:08:14;0;49	90688;8	50281;0;0;0;
$GPXUP;3637;09:08:15;0;49	90688;8	50281;0;0;0;
$GPXUP;3637;09:08:16;0;49	90688;8	50281;0;0;0;
$GPXUP;3637;09:08:17;0;49	90688;8	50281;0;0;0;
$GPXUP;3637;09:08:18;0;49	90688;8	50281;0;0;0;
$GPXUP;3637;09:08:19;0;49	90688;8	50281;0;0;0;
$GPXUP;3637;09:08:20;0;49	90688;8	50281;0;0;0;
$GPXUP;3637;09:08:21;0;49	90688;8	50281;0;0;0;
$GPXUP;3637;09:08:22;0;49	90688;8	50281;0;0;0;
$GPXUP;3637;09:08:23;0;49	90688;8	50281;0;0;0;
$GPXUP;3637;09:08:24;0;49	90688;8	50281;0;0;0;
$GPXUP;3637;09:08:25;0;49	90688;8	50281;0;0;0;
$GPXUP;3637;09:08:26;0;49	90688;8	50281;0;0;0;
$GPXUP;3637;09:08:27;0;49	90688;8	50281;0;0;0;
$GPXUP;3637;09:08:28;0;49	90688;8	50281;0;0;0;
$GPXUP;3637;09:08:29;0;49	90688;8	50281;0;0;0;
$GPXUP;3637;09:08:30;0;49	90688;8	50281;0;0;0;
$GPXUP;3637;09:08:31;0;49	90688;8	50281;0;0;0;
$GPXUP;3637;09:08:32;0;49	90688;8	50281;0;0;0;
$GPXUP;3637;09:08:33;0;49	90688;8	50281;0;0;0;
$GPXUP;3637;09:08:34;0;49	90688;8	50281;0;0;0;
$GPXUP;3637;09:08:35;0;49	90688;8	50281;0;0;0;
$GPXUP;3637;09:08:36;0;49	90688;8	50281;0;0;0;
$GPXUP;3637;09:08:37;0;49	90688;8	50281;0;0;0;
$GPXUP;3637;09:08:38;0;49	90688;8	50281;0;0;0;
$GPXUP;3637;09:08:39;0;49	90688;8	50281;0;0;0;
$GPXUP;3637;09:08:40;0;49	90688;8	50281;0;0;0;
$GPXUP;3637;09:08:41;0;49	90688;8	50281;0;0;0;
$GPXUP;3637;09:08:42;0;49	90688;8	50281;0;0;0;
$GPXUP;3637;09:08:43;0;49	90688;8	50281;0;0;0;
$GPXUP;3637;09:08:44;0;49	90688;8	50281;0;0;0;
$GPXUP;3637;09:08:45;0;49	90688;8	50281;0;0;0;
$GPXUP;3637;09:08:46;0;49	90688;8	50281;0;0;0;
$GPXUP;3637;09:08:47;0;49	90688;8	50281;0;0;0;
$GPXUP;3637;09:08:48;0;49	90688;8	50281;0;0;0;
$GPXUP;3637;09:08:49;0;49	90688;8	50281;0;0;0;
$GPXUP;3637;09:08:50;0;49	90688;8	50281;0;0;0;
$GPXUP;3637;09:08:51;0;49	90688;8	50281;0;0;0;
$GPXUP;3637;09:08:52;0;49	90688;8	50281;0;0;0;
$GPXUP;3637;09:08:53;0;49	90688;8	50281;0;0;0;
$GPXUP;3637;09:08:54;0;49	90688;8	50281;0;0;0;
$GPXUP;3637;09:08:55;0;49	90688;8	50281;0;0;0;
$GPXUP;3637;09:08:56;0;49	90688;8	50281;0;0;0;
$GPXUP;3637;09:08:57;0;49	90688;8	50281;0;0;0;
$GPXUP;3637;09:08:58;0;49	90688;8	50281;0;0;0;
$GPXUP;3637;09:08:59;0;49	90688;8	50281;0;0;0;
$GPXUP;3637;09:09:00;0;49	90688;8	50281;0;0;0;
$GPXUP;3637;09:09:01;0;49	90688;8	50281;0;0;0;
$GPXUP;3637;09:09:02;0;49	90688;8	50281;0;0;0;
$GPXUP;3637;09:09:03;0;49	90688;8	50281;0;0;0;
$GPXUP;3637;09:09:04;0;49	90688;8	50281;0;0;0;
$GPXUP;3637;09:09:05;0;49	90688;8	50281;0;0;0;
$GPXUP;3637;09:09:06;0;49	90688;8	50281;0;0;0;
$GPXUP;3637;09:09:07;0;49	90688;8	50281;0;0;0;
$GPXUP;3637;09:09:08;0;49	90688;8	50281;0;0;0;
$GPXUP;3637;09:09:09;0;49	90688;8	50281;0;0;0;
$GPXUP;3637;09:09:10;0;49	90688;8	50281;0;0;0;
$GPXUP;3637;09:09:11;0;49	90688;8	50281;0;0;0;
$GPXUP;3637;09:09:12;0;49	90688;8	50281;0;0;0;
$GPXUP;3637;09:09:13;0;49	90688;8	50281;0;0;0;
$GPXUP;3637;09:09:14;0;49	90688;8	50281;0;0;0;
$GPXUP;3637;09:09:15;0;49	90688;8	50281;0;0;0;
$GPXUP;3637;09:09:16;0;49	90688;8	50281;0;0;0;
$GPXUP;3637;09:09:17;0;49	90688;8	50281;0;0;0;
$GPXUP;3637;09:09:18;0;49	90688;8	50281;0;0;0;
$GPXUP;3637;09:09:19;0;49	90688;8	50281;0;0;0;
$GPXUP;3637;09:09:20;0;49	90688;8	50281;0;0;0;
$GPXUP;3637;09:09:21;0;49	90688;8	50281;0;0;0;
$GPXUP;3637;09:09:22;0;49	90688;8	50281;0;0;0;
$GPXUP;3637;09:09:23;0;49	90688;8	50281;0;0;0;
$GPXUP;3637;09:09:24;0;49	90688;8	50281;0;0;0;
$GPXUP;3637;09:09:25;0;49	90688;8	50281;0;0;0;
$GPXUP;3637;09:09:26;0;49	90688;8	50281;0;0;0;
$GPXUP;3637;09:09:27;0;49	90688;8	50281;0;0;0;
$GPXUP;3637;09:09:28;0;49	90688;8	50281;0;0;0;
$GPXUP;3637;09:09:29;0;49	90688;8	50281;0;0;0;
$GPXUP;3637;09:09:30;0;49	90688;8	50281;0;0;0;
$GPXUP;3637;09:09:31;0;49	90688;8	50281;0;0;0;
$GPXUP;3637;09:09:32;0;49	90688;8	50281;0;0;0;
$GPXUP;3637;09:09:33;0;49	90688;8	50281;0;0;0;
$GPXUP;3637;09:09:34;0;49	90688;8	50281;0;0;0;
$GPXUP;3637;09:09:35;0;49	90688;8	50281;0;0;0;
$GPXUP;3637;09:09:36;0;49	90688;8	50281;0;0;0;
$GPXUP;3637;09:09:37;0;49	90688;8	50281;0;0;0;
$GPXUP;3637;09:09:38;0;49	90688;8	50281;0;0;0;
$GPXUP;3637;09:09:39;0;49	90688;8	50281;0;0;0;
$GPXUP;3637;09:09:40;0;49	90688;8	50281;0;0;0;
$GPXUP;3637;09:09:41;0;49	90688;8	50281;0;0;0;
$GPXUP;3637;09:09:42;0;49	90688;8	50281;0;0;0;
$GPXUP;3637;09:09:43;0;49	90688;8	50281;0;0;0;
$GPXUP;3637;09:09:44;0;49	90688;8	50281;0;0;0;
$GPXUP;3637;09:09:45;0;49	90688;8	50281;0;0;0;
$GPXUP;3637;09:09:46;0;49	90688;8	50281;0;0;0;
$GPXUP;3637;09:09:47;0;49	90688;8	50281;0;0;0;
$GPXUP;3637;09:09:48;0;49	90688;8	50281;0;0;0;
$GPXUP;3637;09:09:49;0;49	90688;8	50281;0;0;0;
$GPXUP;3637;09:09:50;0;49	90688;8	50281;0;0;0;
$GPXUP;3637;09:09:51;0;49	90688;8	50281;0;0;0;
$GPXUP;3637;09:09:52;0;49	90688;8	50281;0;0;0;
$GPXUP;3637;09:09:53;0;49	90688;8	50281;0;0;0;
$GPXUP;3637;09:09:54;0;49	90688;8	50281;0;0;0;
$GPXUP;3637;09:09:55;0;49	90688;8	50281;0;0;0;
$GPXUP;3637;09:09:56;0;49	90688;8	50281;0;0;0;
$GPXUP;3637;09:09:57;0;49	90688;8	50281;0;0;0;
$GPXUP;3637;09:09:58;0;49	90688;8	50281;0;0;0;
$GPXUP;3637;09:09:59;0;49	90688;8	50281;0;0;0;
$GPXUP;3637;09:10:00;0;49	90688;8	50281;0;0;0;
$GPXUP;3637;09:10:01;0;49	90688;8	50281;0;0;0;
$GPXUP;3637;09:10:02;0;49	90688;8	50281;0;0;0;
$GPXUP;3637;09:10:03;0;49	90688;8	50281;0;0;0;
$GPXUP;3637;09:10:04;0;49	90688;8	50281;0;0;0;
$GPXUP;3637;09:10:05;0;49	90688;8	50281;0;0;0;
$GPXUP;3637;09:10:06;0;49	90688;8	50281;0;0;0;
$GPXUP;3637;09:10:07;0;49	90688;8	50281;0;0;0;
$GPXUP;3637;09:10:08;0;49	90688;8	50281;0;0;0;
$GPXUP;3637;09:10:09;0;49	90688;8	50281;0;0;0;
$GPXUP;3637;09:10:10;0;49	90688;8	50281;0;0;0;
$GPXUP;3637;09:10:11;0;49	90688;8	50281;0;0;0;
$GPXUP;3637;09:10:12;0;49	90688;8	50281;0;0;0;
$GPXUP;3637;09:10:13;0;49	90688;8	50281;0;0;0;
$GPXUP;3637;09:10:14;0;49	90688;8	50281;0;0;0;
$GPXUP;3637;09:10:15;0;49	90688;8	50281;0;0;0;
$GPXUP;3637;09:10:16;0;49	90688;8	50281;0;0;0;
$GPXUP;3637;09:10:17;0;49	90688;8	50281;0;0;0;
$GPXUP;3637;09:10:18;0;49	90688;8	50281;0;0;0;
$GPXUP;3637;09:10:19;0;49	90688;8	50281;0;0;0;
$GPXUP;3637;09:10:20;0;49	90688;8	50281;0;0;0;
$GPXUP;3637;09:10:21;0;49	90688;8	50281;0;0;0;
$GPXUP;3637;09:10:22;0;49	90688;8	50281;0;0;0;
$GPXUP;3637;09:10:23;0;49	90688;8	50281;0;0;0;
$GPXUP;3637;09:10:24;0;49	90688;8	50281;0;0;0;
$GPXUP;3637;09:10:25;0;49	90688;8	50281;0;0;0;
$GPXUP;3637;09:10:26;0;49	90688;8	50281;0;0;0;
$GPXUP;3637;09:10:27;0;49	90688;8	50281;0;0;0;
$GPXUP;3637;09:10:28;0;49	90688;8	50281;0;0;0;
$GPXUP;3637;09:10:29;0;49	90688;8	50281;0;0;0;
$GPXUP;3637;09:10:30;0;49	90688;8	50281;0;0;0;
$GPXUP;3637;09:10:31;0;49	90688;8	50281;0;0;0;
$GPXUP;3637;09:10:32;0;49	90688;8	50281;0;0;0;
$GPXUP;3637;09:10:33;0;49	90688;8	50281;0;0;0;
$GPXUP;3637;09:10:34;0;49	90688;8	50281;0;0;0;
$GPXUP;3637;09:10:35;0;49	90688;8	50281;0;0;0;
$GPXUP;3637;09:10:36;0;49	90688;8	50281;0;0;0;
$GPXUP;3637;09:10:37;0;49	90688;8	50281;0;0;0;
$GPXUP;3637;09:10:38;0;49	90688;8	50281;0;0;0;
$GPXUP;3637;09:10:39;0;49	90688;8	50281;0;0;0;
$GPXUP;3637;09:10:40;0;49	90688;8	50281;0;0;0;
$GPXUP;3637;09:10:41;0;49	90688;8	50281;0;0;0;
$GPXUP;3637;09:10:42;0;49	90688;8	50281;0;0;0;
$GPXUP;3637;09:10:43;0;49	90688;8	50281;0;0;0;
$GPXUP;3637;09:10:44;0;49	90688;8	50281;0;0;0;
$GPXUP;3637;09:10:45;0;49	90688;8	50281;0;0;0;
$GPXUP;3637;09:10:46;0;49	90688;8	50281;0;0;0;
$GPXUP;3637;09:10:47;0;49	90688;8	50281;0;0;0;
$GPXUP;3637;09:10:48;0;49	90688;8	50281;0;0;0;
$GPXUP;3637;09:10:49;0;49	90688;8	50281;0;0;0;
$GPXUP;3637;09:10:50;0;49	90688;8	50281;0;0;0;
$GPXUP;3637;09:10:51;0;49	90688;8	50281;0;0;0;
$GPXUP;3637;09:10:52;0;49	90688;8	50281;0;0;0;
$GPXUP;3637;09:10:53;0;49	90688;8	50281;0;0;0;
$GPXUP;3637;09:10:54;0;49	90688;8	50281;0;0;0;
$GPXUP;3637;09:10:55;0;49	90688;8	50281;0;0;0;
$GPXUP;3637;09:10:56;0;49	90688;8	50281;0;0;0;
$GPXUP;3637;09:10:57;0;49	90688;8	50281;0;0;0;
$GPXUP;3637;09:10:58;0;49	90688;8	50281;0;0;0;
$GPXUP;3637;09:10:59;0;49	90688;8	50281;0;0;0;
$GPXUP;3637;09:11:00;0;49	90688;8	50281;0;0;0;
$GPXUP;3637;09:11:01;0;49	90688;8	50281;0;0;0;
$GPXUP;3637;09:11:02;0;49	90688;8	50281;0;0;0;
$GPXUP;3637;09:11:03;0;49	90688;8	50281;0;0;0;
$GPXUP;3637;09:11:04;0;49	90688;8	50281;0;0;0;
$GPXUP;3637;09:11:05;0;49	90688;8	50281;0;0;0;
$GPXUP;3637;09:11:06;0;49	90688;8	50281;0;0;0;
$GPXUP;3637;09:11:07;0;49	90688;8	50281;0;0;0;
$GPXUP;3637;09:11:08;0;49	90688;8	50281;0;0;0;
$GPXUP;3637;09:11:09;0;49	90688;8	50281;0;0;0;
$GPXUP;3637;09:11:10;0;49	90688;8	50281;0;0;0;
$GPXUP;3637;09:11:11;0;49	90688;8	50281;0;0;0;
$GPXUP;3637;09:11:12;0;49	90688;8	50281;0;0;0;
$GPXUP;3637;09:11:13;0;49	90688;8	50281;0;0;0;
$GPXUP;3637;09:11:14;0;49	90688;8	50281;0;0;0;
$GPXUP;3637;09:11:15;0;49	90688;8	50281;0;0;0;
$GPXUP;3637;09:11:16;0;49	90688;8	50281;0;0;0;
$GPXUP;3637;09:11:17;0;49	90688;8	50281;0;0;0;
$GPXUP;3637;09:11:18;0;49	90688;8	50281;0;0;0;
$GPXUP;3637;09:11:19;0;49	90688;8	50281;0;0;0;
$GPXUP;3637;09:11:20;0;49	90688;8	50281;0;0;0;
$GPXUP;3637;09:11:21;0;49	90688;8	50281;0;0;0;
$GPXUP;3637;09:11:22;0;49	90688;8	50281;0;0;0;
$GPXUP;3637;09:11:23;0;49	90688;8	50281;0;0;0;
$GPXUP;3637;09:11:24;0;49	90688;8	50281;0;0;0;
$GPXUP;3637;09:11:25;0;49	90688;8	50281;0;0;0;
$GPXUP;3637;09:11:26;0;49	90688;8	50281;0;0;0;
$GPXUP;3637;09:11:27;0;49	90688;8	50281;0;0;0;
$GPXUP;3637;09:11:28;0;49	90688;8	50281;0;0;0;
$GPXUP;3637;09:11:29;0;49	90688;8	50281;0;0;0;
$GPXUP;3637;09:11:30;0;49	90688;8	50281;0;0;0;
$GPXUP;3637;09:11:31;0;49	90688;8	50281;0;0;0;
$GPXUP;3637;09:11:32;0;49	90688;8	50281;0;0;0;
$GPXUP;3637;09:11:33;0;49	90688;8	50281;0;0;0;
$GPXUP;3637;09:11:34;0;49	90688;8	50281;0;0;0;
$GPXUP;3637;09:11:35;0;49	90688;8	50281;0;0;0;
$GPXUP;3637;09:11:36;0;49	90688;8	50281;0;0;0;
$GPXUP;3637;09:11:37;0;49	90688;8	50281;0;0;0;
$GPXUP;3637;09:11:38;0;49	90688;8	50281;0;0;0;
$GPXUP;3637;09:11:39;0;49	90688;8	50281;0;0;0;
$GPXUP;3637;09:11:40;0;49	90688;8	50281;0;0;0;
$GPXUP;3637;09:11:41;0;49	90688;8	50281;0;0;0;
$GPXUP;3637;09:11:42;0;49	90688;8	50281;0;0;0;
$GPXUP;3637;09:11:43;0;49	90688;8	50281;0;0;0;
$GPXUP;3637;09:11:44;0;49	90688;8	50281;0;0;0;
$GPXUP;3637;09:11:45;0;49	90688;8	50281;0;0;0;
$GPXUP;3637;09:11:46;0;49	90688;8	50281;0;0;0;
$GPXUP;3637;09:11:47;0;49	90688;8	50281;0;0;0;
$GPXUP;3637;09:11:48;0;49	90688;8	50281;0;0;0;
$GPXUP;3637;09:11:49;0;49	90688;8	50281;0;0;0;
$GPXUP;3637;09:11:50;0;49	90688;8	50281;0;0;0;
$GPXUP;3637;09:11:51;0;49	90688;8	50281;0;0;0;
$GPXUP;3637;09:11:52;0;49	90688;8	50281;0;0;0;
$GPXUP;3637;09:11:53;0;49	90688;8	50281;0;0;0;
$GPXUP;3637;09:11:54;0;49	90688;8	50281;0;0;0;
$GPXUP;3637;09:11:55;0;49	90688;8	50281;0;0;0;
$GPXUP;3637;09:11:56;0;49	90688;8	50281;0;0;0;
$GPXUP;3637;09:11:57;0;49	90688;8	50281;0;0;0;
$GPXUP;3637;09:11:58;0;49	90688;8	50281;0;0;0;
$GPXUP;3637;09:11:59;0;49	90688;8	50281;0;0;0;
$GPXUP;3637;09:12:00;0;49	90688;8	50281;0;0;0;
$GPXUP;3637;09:12:01;0;49	90688;8	50281;0;0;0;
$GPXUP;3637;09:12:02;0;49	90688;8	50281;0;0;0;
$GPXUP;3637;09:12:03;0;49	90688;8	50281;0;0;0;
$GPXUP;3637;09:12:04;0;49	90688;8	50281;0;0;0;
$GPXUP;3637;09:12:05;0;49	90688;8	50281;0;0;0;
$GPXUP;3637;09:12:06;0;49	90688;8	50281;0;0;0;
$GPXUP;3637;09:12:07;0;49	90688;8	50281;0;0;0;
$GPXUP;3637;09:12:08;0;49	90688;8	50281;0;0;0;
$GPXUP;3637;09:12:09;0;49	90688;8	50281;0;0;0;
$GPXUP;3637;09:12:10;0;49	90688;8	50281;0;0;0;
$GPXUP;3637;09:12:11;0;49	90688;8	50281;0;0;0;
$GPXUP;3637;09:12:12;0;49	90688;8	50281;0;0;0;
$GPXUP;3637;09:12:13;0;49	90688;8	50281;0;0;0;
$GPXUP;3637;09:12:14;0;49	90688;8	50281;0;0;0;
$GPXUP;3637;09:12:15;0;49	90688;8	50281;0;0;0;
$GPXUP;3637;09:12:16;0;49	90688;8	50281;0;0;0;
$GPXUP;3637;09:12:17;0;49	90688;8	50281;0;0;0;
$GPXUP;3637;09:12:18;0;49	90688;8	50281;0;0;0;
$GPXUP;3637;09:12:19;0;49	90688;8	50281;0;0;0;
$GPXUP;3637;09:12:20;0;49	90688;8	50281;0;0;0;
$GPXUP;3637;09:12:21;0;49	90688;8	50281;0;0;0;
$GPXUP;3637;09:12:22;0;49	90688;8	50281;0;0;0;
$GPXUP;3637;09:12:23;0;49	90688;8	50281;0;0;0;
$GPXUP;3637;09:12:24;0;49	90688;8	50281;0;0;0;
$GPXUP;3637;09:12:25;0;49	90688;8	50281;0;0;0;
$GPXUP;3637;09:12:26;0;49	90688;8	50281;0;0;0;
$GPXUP;3637;09:12:27;0;49	90688;8	50281;0;0;0;
$GPXUP;3637;09:12:28;0;49	90688;8	50281;0;0;0;
$GPXUP;3637;09:12:29;0;49	90688;8	50281;0;0;0;
$GPXUP;3637;09:12:30;0;49	90688;8	50281;0;0;0;
$GPXUP;3637;09:12:31;0;49	90688;8	50281;0;0;0;
$GPXUP;3637;09:12:32;0;49	90688;8	50281;0;0;0;
$GPXUP;3637;09:12:33;0;49	90688;8	50281;0;0;0;
$GPXUP;3637;09:12:34;0;49	90688;8	50281;0;0;0;
$GPXUP;3637;09:12:35;0;49	90688;8	50281;0;0;0;
$GPXUP;3637;09:12:36;0;49	90688;8	50281;0;0;0;
$GPXUP;3637;09:12:37;0;49	90688;8	50281;0;0;0;
$GPXUP;3637;09:12:38;0;49	90688;8	50281;0;0;0;
$GPXUP;3637;09:12:39;0;49	90688;8	50281;0;0;0;
$GPXUP;3637;09:12:40;0;49	90688;8	50281;0;0;0;
$GPXUP;3637;09:12:41;0;49	90688;8	50281;0;0;0;
$GPXUP;3637;09:12:42;0;49	90688;8	50281;0;0;0;
$GPXUP;3637;09:12:43;0;49	90688;8	50281;0;0;0;
$GPXUP;3637;09:12:44;0;49	90688;8	50281;0;0;0;
$GPXUP;3637;09:12:45;0;49	90688;8	50281;0;0;0;
$GPXUP;3637;09:12:46;0;49	90688;8	50281;0;0;0;
$GPXUP;3637;09:12:47;0;49	90688;8	50281;0;0;0;
$GPXUP;3637;09:12:48;0;49	90688;8	50281;0;0;0;
$GPXUP;3637;09:12:49;0;49	90688;8	50281;0;0;0;
$GPXUP;3637;09:12:50;0;49	90688;8	50281;0;0;0;
$GPXUP;3637;09:12:51;0;49	90688;8	50281;0;0;0;
$GPXUP;3637;09:12:52;0;49	90688;8	50281;0;0;0;
$GPXUP;3637;09:12:53;0;49	90688;8	50281;0;0;0;
$GPXUP;3637;09:12:54;0;49	90688;8	50281;0;0;0;
$GPXUP;3637;09:12:55;0;49	90688;8	50281;0;0;0;
$GPXUP;3637;09:12:56;0;49	90688;8	50281;0;0;0;
$GPXUP;3637;09:12:57;0;49	90688;8	50281;0;0;0;
$GPXUP;3637;09:12:58;0;49	90688;8	50281;0;0;0;
$GPXUP;3637;09:12:59;0;49	90688;8	50281;0;0;0;
$GPXUP;3637;09:13:00;0;49	90688;8	50281;0;0;0;
$GPXUP;3637;09:13:01;0;49	90688;8	50281;0;0;0;
$GPXUP;3637;09:13:02;0;49	90688;8	50281;0;0;0;
$GPXUP;3637;09:13:03;0;49	90688;8	50281;0;0;0;
$GPXUP;3637;09:13:04;0;49	90688;8	50281;0;0;0;
$GPXUP;3637;09:13:05;0;49	90688;8	50281;0;0;0;
$GPXUP;3637;09:13:06;0;49	90688;8	50281;0;0;0;
$GPXUP;3637;09:13:07;0;49	90688;8	50281;0;0;0;
$GPXUP;3637;09:13:08;0;49	90688;8	50281;0;0;0;
$GPXUP;3637;09:13:09;0;49	90688;8	50281;0;0;0;
$GPXUP;3637;09:13:10;0;49	90688;8	50281;0;0;0;
$GPXUP;3637;09:13:11;0;49	90688;8	50281;0;0;0;
$GPXUP;3637;09:13:12;0;49	90688;8	50281;0;0;0;
$GPXUP;3637;09:13:13;0;49	90688;8	50281;0;0;0;
$GPXUP;3637;09:13:14;0;49	90688;8	50281;0;0;0;
$GPXUP;3637;09:13:15;0;49	90688;8	50281;0;0;0;
$GPXUP;3637;09:13:16;0;49	90688;8	50281;0;0;0;
$GPXUP;3637;09:13:17;0;49	90688;8	50281;0;0;0;
$GPXUP;3637;09:13:18;0;49	90688;8	50281;0;0;0;
$GPXUP;3637;09:13:19;0;49	90688;8	50281;0;0;0;
$GPXUP;3637;09:13:20;0;49	90688;8	50281;0;0;0;
$GPXUP;3637;09:13:21;0;49	90688;8	50281;0;0;0;
$GPXUP;3637;09:13:22;0;49	90688;8	50281;0;0;0;
$GPXUP;3637;09:13:23;0;49	90688;8	50281;0;0;0;
$GPXUP;3637;09:13:24;0;49	90688;8	50281;0;0;0;
$GPXUP;3637;09:13:25;0;49	90688;8	50281;0;0;0;
$GPXUP;3637;09:13:26;0;49	90688;8	50281;0;0;0;
$GPXUP;3637;09:13:27;0;49	90688;8	50281;0;0;0;
$GPXUP;3637;09:13:28;0;49	90688;8	50281;0;0;0;
$GPXUP;3637;09:13:29;0;49	90688;8	50281;0;0;0;
$GPXUP;3637;09:13:30;0;49	90688;8	50281;0;0;0;
$GPXUP;3637;09:13:31;0;49	90688;8	50281;0;0;0;
$GPXUP;3637;09:13:32;0;49	90688;8	50281;0;0;0;
$GPXUP;3637;09:13:33;0;49	90688;8	50281;0;0;0;
$GPXUP;3637;09:13:34;0;49	90688;8	50281;0;0;0;
$GPXUP;3637;09:13:35;0;49	90688;8	50281;0;0;0;
$GPXUP;3637;09:13:36;0;49	90688;8	50281;0;0;0;
$GPXUP;3637;09:13:37;0;49	90688;8	50281;0;0;0;
$GPXUP;3637;09:13:38;0;49	90688;8	50281;0;0;0;
$GPXUP;3637;09:13:39;0;49	90688;8	50281;0;0;0;
$GPXUP;3637;09:13:40;0;49	90688;8	50281;0;0;0;
$GPXUP;3637;09:13:41;0;49	90688;8	50281;0;0;0;
$GPXUP;3637;09:13:42;0;49	90688;8	50281;0;0;0;
$GPXUP;3637;09:13:43;0;49	90688;8	50281;0;0;0;
$GPXUP;3637;09:13:44;0;49	90688;8	50281;0;0;0;
$GPXUP;3637;09:13:45;0;49	90688;8	50281;0;0;0;
$GPXUP;3637;09:13:46;0;49	90688;8	50281;0;0;0;
$GPXUP;3637;09:13:47;0;49	90688;8	50281;0;0;0;
$GPXUP;3637;09:13:48;0;49	90688;8	50281;0;0;0;
$GPXUP;3637;09:13:49;0;49	90688;8	50281;0;0;0;
$GPXUP;3637;09:13:50;0;49	90688;8	50281;0;0;0;
$GPXUP;3637;09:13:51;0;49	90688;8	50281;0;0;0;
$GPXUP;3637;09:13:52;0;49	90688;8	50281;0;0;0;
$GPXUP;3637;09:13:53;0;49	90688;8	50281;0;0;0;
$GPXUP;3637;09:13:54;0;49	90688;8	50281;0;0;0;
$GPXUP;3637;09:13:55;0;49	90688;8	50281;0;0;0;
$GPXUP;3637;09:13:56;0;49	90688;8	50281;0;0;0;
$GPXUP;3637;09:13:57;0;49	90688;8	50281;0;0;0;
$GPXUP;3637;09:13:58;0;49	90688;8	50281;0;0;0;
$GPXUP;3637;09:13:59;0;49	90688;8	50281;0;0;0;
$GPXUP;3637;09:14:00;0;49	90688;8	50281;0;0;0;
$GPXUP;3637;09:14:01;0;49	90688;8	50281;0;0;0;
$GPXUP;3637;09:14:02;0;49	90688;8	50281;0;0;0;
$GPXUP;3637;09:14:03;0;49	90688;8	50281;0;0;0;
$GPXUP;3637;09:14:04;0;49	90688;8	50281;0;0;0;
$GPXUP;3637;09:14:05;0;49	90688;8	50281;0;0;0;
$GPXUP;3637;09:14:06;0;49	90688;8	50281;0;0;0;
$GPXUP;3637;09:14:07;0;49	90688;8	50281;0;0;0;
$GPXUP;3637;09:14:08;0;49	90688;8	50281;0;0;0;
$GPXUP;3637;09:14:09;0;49	90688;8	50281;0;0;0;
$GPXUP;3637;09:14:10;0;49	90688;8	50281;0;0;0;
$GPXUP;3637;09:14:11;0;49	90688;8	50281;0;0;0;
$GPXUP;3637;09:14:12;0;49	90684;8	50293;0;0;0;
$GPXUP;3637;09:14:13;0;49	90684;8	50293;0;0;0;
$GPXUP;3637;09:14:14;0;49	90684;8	50293;0;0;0;
$GPXUP;3637;09:14:15;0;49	90684;8	50293;0;0;0;
$GPXUP;3637;09:14:16;0;49	90684;8	50293;0;0;0;
$GPXUP;3637;09:14:17;0;49	90684;8	50293;0;0;0;
$GPXUP;3637;09:14:18;0;49	90684;8	50293;0;0;0;
$GPXUP;3637;09:14:19;0;49	90684;8	50293;0;0;0;
$GPXUP;3637;09:14:20;0;49	90684;8	50293;0;0;0;
$GPXUP;3637;09:14:21;0;49	90684;8	50293;0;0;0;
$GPXUP;3637;09:14:22;0;49	90684;8	50293;0;0;0;
$GPXUP;3637;09:14:23;0;49	90684;8	50293;0;0;0;
$GPXUP;3637;09:14:24;0;49	90684;8	50293;0;0;0;
$GPXUP;3637;09:14:25;0;49	90684;8	50293;0;0;0;
$GPXUP;3637;09:14:26;0;49	90684;8	50293;0;0;0;
$GPXUP;3637;09:14:27;0;49	90684;8	50293;0;0;0;
$GPXUP;3637;09:14:28;0;49	90684;8	50293;0;0;0;
$GPXUP;3637;09:14:29;0;49	90684;8	50293;0;0;0;
$GPXUP;3637;09:14:30;0;49	90684;8	50293;0;0;0;
$GPXUP;3637;09:14:31;0;49	90684;8	50293;0;0;0;
$GPXUP;3637;09:14:32;0;49	90684;8	50293;0;0;0;
$GPXUP;3637;09:14:33;0;49	90684;8	50293;0;0;0;
$GPXUP;3637;09:14:34;0;49	90684;8	50293;0;0;0;
$GPXUP;3637;09:14:35;0;49	90684;8	50293;0;0;0;
$GPXUP;3637;09:14:36;0;49	90684;8	50293;0;0;0;
$GPXUP;3637;09:14:37;0;49	90684;8	50293;0;0;0;
$GPXUP;3637;09:14:38;0;49	90684;8	50293;0;0;0;
$GPXUP;3637;09:14:39;0;49	90684;8	50293;0;0;0;
$GPXUP;3637;09:14:40;0;49	90684;8	50293;0;0;0;
$GPXUP;3637;09:14:41;0;49	90684;8	50293;0;0;0;
$GPXUP;3637;09:14:42;0;49	90684;8	50293;0;0;0;
$GPXUP;3637;09:14:43;0;49	90684;8	50293;0;0;0;
$GPXUP;3637;09:14:44;0;49	90684;8	50293;0;0;0;
$GPXUP;3637;09:14:45;0;49	90684;8	50293;0;0;0;
$GPXUP;3637;09:14:46;0;49	90684;8	50293;0;0;0;
$GPXUP;3637;09:14:47;0;49	90684;8	50293;0;0;0;
$GPXUP;3637;09:14:48;0;49	90684;8	50293;0;0;0;
$GPXUP;3637;09:14:49;0;49	90684;8	50293;0;0;0;
$GPXUP;3637;09:14:50;0;49	90684;8	50293;0;0;0;
$GPXUP;3637;09:14:51;0;49	90684;8	50293;0;0;0;
$GPXUP;3637;09:14:52;0;49	90684;8	50293;0;0;0;
$GPXUP;3637;09:14:53;0;49	90684;8	50293;0;0;0;
$GPXUP;3637;09:14:54;0;49	90684;8	50293;0;0;0;
$GPXUP;3637;09:14:55;0;49	90684;8	50293;0;0;0;
$GPXUP;3637;09:14:56;0;49	90684;8	50293;0;0;0;
$GPXUP;3637;09:14:57;0;49	90684;8	50293;0;0;0;
$GPXUP;3637;09:14:58;0;49	90684;8	50293;0;0;0;
$GPXUP;3637;09:14:59;0;49	90684;8	50293;0;0;0;
$GPXUP;3637;09:15:00;0;49	90684;8	50293;0;0;0;
$GPXUP;3637;09:15:01;0;49	90684;8	50293;0;0;0;
$GPXUP;3637;09:15:02;0;49	90684;8	50293;0;0;0;
$GPXUP;3637;09:15:03;0;49	90684;8	50293;0;0;0;
$GPXUP;3637;09:15:04;0;49	90684;8	50293;0;0;0;
$GPXUP;3637;09:15:05;0;49	90684;8	50293;0;0;0;
$GPXUP;3637;09:15:06;0;49	90684;8	50293;0;0;0;
$GPXUP;3637;09:15:07;0;49	90684;8	50293;0;0;0;
$GPXUP;3637;09:15:08;0;49	90684;8	50293;0;0;0;
$GPXUP;3637;09:15:09;0;49	90684;8	50293;0;0;0;
$GPXUP;3637;09:15:10;0;49	90684;8	50293;0;0;0;
$GPXUP;3637;09:15:11;0;49	90684;8	50293;0;0;0;
$GPXUP;3637;09:15:12;0;49	90684;8	50293;0;0;0;
$GPXUP;3637;09:15:13;0;49	90684;8	50293;0;0;0;
$GPXUP;3637;09:15:14;0;49	90684;8	50293;0;0;0;
$GPXUP;3637;09:15:15;0;49	90684;8	50293;0;0;0;
$GPXUP;3637;09:15:16;0;49	90684;8	50293;0;0;0;
$GPXUP;3637;09:15:17;0;49	90684;8	50293;0;0;0;
$GPXUP;3637;09:15:18;0;49	90684;8	50293;0;0;0;
$GPXUP;3637;09:15:19;0;49	90684;8	50293;0;0;0;
$GPXUP;3637;09:15:20;0;49	90684;8	50293;0;0;0;
$GPXUP;3637;09:15:21;0;49	90684;8	50293;0;0;0;
$GPXUP;3637;09:15:22;0;49	90684;8	50293;0;0;0;
$GPXUP;3637;09:15:23;0;49	90684;8	50293;0;0;0;
$GPXUP;3637;09:15:24;0;49	90684;8	50293;0;0;0;
$GPXUP;3637;09:15:25;0;49	90684;8	50293;0;0;0;
$GPXUP;3637;09:15:26;0;49	90684;8	50293;0;0;0;
$GPXUP;3637;09:15:27;0;49	90684;8	50293;0;0;0;
$GPXUP;3637;09:15:28;0;49	90684;8	50293;0;0;0;
$GPXUP;3637;09:15:29;0;49	90684;8	50293;0;0;0;
$GPXUP;3637;09:15:30;0;49	90684;8	50293;0;0;0;
$GPXUP;3637;09:15:31;0;49	90684;8	50293;0;0;0;
$GPXUP;3637;09:15:32;0;49	90684;8	50293;0;0;0;
$GPXUP;3637;09:15:33;0;49	90684;8	50293;0;0;0;
$GPXUP;3637;09:15:34;0;49	90684;8	50293;0;0;0;
$GPXUP;3637;09:15:35;0;49	90684;8	50293;0;0;0;
$GPXUP;3637;09:15:36;0;49	90684;8	50293;0;0;0;
$GPXUP;3637;09:15:37;0;49	90684;8	50293;0;0;0;
$GPXUP;3637;09:15:38;0;49	90684;8	50293;0;0;0;
$GPXUP;3637;09:15:39;0;49	90684;8	50293;0;0;0;
$GPXUP;3637;09:15:40;0;49	90684;8	50293;0;0;0;
$GPXUP;3637;09:15:41;0;49	90684;8	50293;0;0;0;
$GPXUP;3637;09:15:42;0;49	90684;8	50293;0;0;0;
$GPXUP;3637;09:15:43;0;49	90684;8	50293;0;0;0;
$GPXUP;3637;09:15:44;0;49	90684;8	50293;0;0;0;
$GPXUP;3637;09:15:45;0;49	90684;8	50293;0;0;0;
$GPXUP;3637;09:15:46;0;49	90684;8	50293;0;0;0;
$GPXUP;3637;09:15:47;0;49	90684;8	50293;0;0;0;
$GPXUP;3637;09:15:48;0;49	90684;8	50293;0;0;0;
$GPXUP;3637;09:15:49;0;49	90684;8	50293;0;0;0;
$GPXUP;3637;09:15:50;0;49	90684;8	50293;0;0;0;
$GPXUP;3637;09:15:51;0;49	90684;8	50293;0;0;0;
$GPXUP;3637;09:15:52;0;49	90684;8	50293;0;0;0;
$GPXUP;3637;09:15:53;0;49	90684;8	50293;0;0;0;
$GPXUP;3637;09:15:54;0;49	90684;8	50293;0;0;0;
$GPXUP;3637;09:15:55;0;49	90684;8	50293;0;0;0;
$GPXUP;3637;09:15:56;0;49	90684;8	50293;0;0;0;
$GPXUP;3637;09:15:57;0;49	90684;8	50293;0;0;0;
$GPXUP;3637;09:15:58;0;49	90684;8	50293;0;0;0;
$GPXUP;3637;09:15:59;0;49	90684;8	50293;0;0;0;
$GPXUP;3637;09:16:00;0;49	90684;8	50293;0;0;0;
$GPXUP;3637;09:16:01;0;49	90684;8	50293;0;0;0;
$GPXUP;3637;09:16:02;0;49	90684;8	50293;0;0;0;
$GPXUP;3637;09:16:03;0;49	90684;8	50293;0;0;0;
$GPXUP;3637;09:16:04;0;49	90684;8	50293;0;0;0;
$GPXUP;3637;09:16:05;0;49	90684;8	50293;0;0;0;
$GPXUP;3637;09:16:06;0;49	90684;8	50293;0;0;0;
$GPXUP;3637;09:16:07;0;49	90684;8	50293;0;0;0;
$GPXUP;3637;09:16:08;0;49	90684;8	50293;0;0;0;
$GPXUP;3637;09:16:09;0;49	90684;8	50293;0;0;0;
$GPXUP;3637;09:16:10;0;49	90684;8	50293;0;0;0;
$GPXUP;3637;09:16:11;0;49	90684;8	50293;0;0;0;
$GPXUP;3637;09:16:12;0;49	90684;8	50293;0;0;0;
$GPXUP;3637;09:16:13;0;49	90684;8	50293;0;0;0;
$GPXUP;3637;09:16:14;0;49	90684;8	50293;0;0;0;
$GPXUP;3637;09:16:15;0;49	90684;8	50293;0;0;0;
$GPXUP;3637;09:16:16;0;49	90684;8	50293;0;0;0;
$GPXUP;3637;09:16:17;0;49	90684;8	50293;0;0;0;
$GPXUP;3637;09:16:18;0;49	90684;8	50293;0;0;0;
$GPXUP;3637;09:16:19;0;49	90684;8	50293;0;0;0;
$GPXUP;3637;09:16:20;0;49	90684;8	50293;0;0;0;
$GPXUP;3637;09:16:21;0;49	90684;8	50293;0;0;0;
$GPXUP;3637;09:16:22;0;49	90684;8	50293;0;0;0;
$GPXUP;3637;09:16:23;0;49	90684;8	50293;0;0;0;
$GPXUP;3637;09:16:24;0;49	90684;8	50293;0;0;0;
$GPXUP;3637;09:16:25;0;49	90684;8	50293;0;0;0;
$GPXUP;3637;09:16:26;0;49	90684;8	50293;0;0;0;
$GPXUP;3637;09:16:27;0;49	90684;8	50293;0;0;0;
$GPXUP;3637;09:16:28;0;49	90684;8	50293;0;0;0;
$GPXUP;3637;09:16:29;0;49	90684;8	50293;0;0;0;
$GPXUP;3637;09:16:30;0;49	90684;8	50293;0;0;0;
$GPXUP;3637;09:16:31;0;49	90684;8	50293;0;0;0;
$GPXUP;3637;09:16:32;0;49	90684;8	50293;0;0;0;
$GPXUP;3637;09:16:33;0;49	90684;8	50293;0;0;0;
$GPXUP;3637;09:16:34;0;49	90684;8	50293;0;0;0;
$GPXUP;3637;09:16:35;0;49	90684;8	50293;0;0;0;
$GPXUP;3637;09:16:36;0;49	90684;8	50293;0;0;0;
$GPXUP;3637;09:16:37;0;49	90684;8	50293;0;0;0;
$GPXUP;3637;09:16:38;0;49	90684;8	50293;0;0;0;
$GPXUP;3637;09:16:39;0;49	90684;8	50293;0;0;0;
$GPXUP;3637;09:16:40;0;49	90684;8	50293;0;0;0;
$GPXUP;3637;09:16:41;0;49	90684;8	50293;0;0;0;
$GPXUP;3637;09:16:42;0;49	90684;8	50293;0;0;0;
$GPXUP;3637;09:16:43;0;49	90684;8	50293;0;0;0;
$GPXUP;3637;09:16:44;0;49	90684;8	50293;0;0;0;
$GPXUP;3637;09:16:45;0;49	90684;8	50293;0;0;0;
$GPXUP;3637;09:16:46;0;49	90684;8	50293;0;0;0;
$GPXUP;3637;09:16:47;0;49	90684;8	50293;0;0;0;
$GPXUP;3637;09:16:48;0;49	90684;8	50293;0;0;0;
$GPXUP;3637;09:16:49;0;49	90684;8	50293;0;0;0;
$GPXUP;3637;09:16:50;0;49	90684;8	50293;0;0;0;
$GPXUP;3637;09:16:51;0;49	90684;8	50293;0;0;0;
$GPXUP;3637;09:16:52;0;49	90684;8	50293;0;0;0;
$GPXUP;3637;09:16:53;0;49	90684;8	50293;0;0;0;
$GPXUP;3637;09:16:54;0;49	90684;8	50293;0;0;0;
$GPXUP;3637;09:16:55;0;49	90684;8	50293;0;0;0;
$GPXUP;3637;09:16:56;0;49	90684;8	50293;0;0;0;
$GPXUP;3637;09:16:57;0;49	90684;8	50293;0;0;0;
$GPXUP;3637;09:16:58;0;49	90684;8	50293;0;0;0;
$GPXUP;3637;09:16:59;0;49	90684;8	50293;0;0;0;
$GPXUP;3637;09:17:00;0;49	90684;8	50293;0;0;0;
$GPXUP;3637;09:17:01;0;49	90684;8	50293;0;0;0;
$GPXUP;3637;09:17:02;0;49	90684;8	50293;0;0;0;
$GPXUP;3637;09:17:03;0;49	90684;8	50293;0;0;0;
$GPXUP;3637;09:17:04;0;49	90684;8	50293;0;0;0;
$GPXUP;3637;09:17:05;0;49	90684;8	50293;0;0;0;
$GPXUP;3637;09:17:06;0;49	90684;8	50293;0;0;0;
$GPXUP;3637;09:17:07;0;49	90684;8	50293;0;0;0;
$GPXUP;3637;09:17:08;0;49	90684;8	50293;0;0;0;
$GPXUP;3637;09:17:09;0;49	90684;8	50293;0;0;0;
$GPXUP;3637;09:17:10;0;49	90684;8	50293;0;0;0;
$GPXUP;3637;09:17:11;0;49	90684;8	50293;0;0;0;
$GPXUP;3637;09:17:12;0;49	90684;8	50293;0;0;0;
$GPXUP;3637;09:17:13;0;49	90684;8	50293;0;0;0;
$GPXUP;3637;09:17:14;0;49	90684;8	50293;0;0;0;
$GPXUP;3637;09:17:15;0;49	90684;8	50293;0;0;0;
$GPXUP;3637;09:17:16;0;49	90684;8	50293;0;0;0;
$GPXUP;3637;09:17:17;0;49	90684;8	50293;0;0;0;
$GPXUP;3637;09:17:18;0;49	90684;8	50293;0;0;0;
$GPXUP;3637;09:17:19;0;49	90684;8	50293;0;0;0;
$GPXUP;3637;09:17:20;0;49	90684;8	50293;0;0;0;
$GPXUP;3637;09:17:21;0;49	90684;8	50293;0;0;0;
$GPXUP;3637;09:17:22;0;49	90684;8	50293;0;0;0;
$GPXUP;3637;09:17:23;0;49	90684;8	50293;0;0;0;
$GPXUP;3637;09:17:24;0;49	90684;8	50293;0;0;0;
$GPXUP;3637;09:17:25;0;49	90684;8	50293;0;0;0;
$GPXUP;3637;09:17:26;0;49	90684;8	50293;0;0;0;
$GPXUP;3637;09:17:27;0;49	90684;8	50293;0;0;0;
$GPXUP;3637;09:17:28;0;49	90684;8	50293;0;0;0;
$GPXUP;3637;09:17:29;0;49	90684;8	50293;0;0;0;
$GPXUP;3637;09:17:30;0;49	90684;8	50293;0;0;0;
$GPXUP;3637;09:17:31;0;49	90684;8	50293;0;0;0;
$GPXUP;3637;09:17:32;0;49	90684;8	50293;0;0;0;
$GPXUP;3637;09:17:33;0;49	90684;8	50293;0;0;0;
$GPXUP;3637;09:17:34;0;49	90684;8	50293;0;0;0;
$GPXUP;3637;09:17:35;0;49	90684;8	50293;0;0;0;
$GPXUP;3637;09:17:36;0;49	90684;8	50293;0;0;0;
$GPXUP;3637;09:17:37;0;49	90684;8	50293;0;0;0;
$GPXUP;3637;09:17:38;0;49	90684;8	50293;0;0;0;
$GPXUP;3637;09:17:39;0;49	90684;8	50293;0;0;0;
$GPXUP;3637;09:17:40;0;49	90684;8	50293;0;0;0;
$GPXUP;3637;09:17:41;0;49	90684;8	50293;0;0;0;
$GPXUP;3637;09:17:42;0;49	90684;8	50293;0;0;0;
$GPXUP;3637;09:17:43;0;49	90684;8	50293;0;0;0;
$GPXUP;3637;09:17:44;0;49	90684;8	50293;0;0;0;
$GPXUP;3637;09:17:45;0;49	90684;8	50293;0;0;0;
$GPXUP;3637;09:17:46;0;49	90684;8	50293;0;0;0;
$GPXUP;3637;09:17:47;0;49	90684;8	50293;0;0;0;
$GPXUP;3637;09:17:48;0;49	90684;8	50293;0;0;0;
$GPXUP;3637;09:17:49;0;49	90684;8	50293;0;0;0;
$GPXUP;3637;09:17:50;0;49	90684;8	50293;0;0;0;
$GPXUP;3637;09:17:51;0;49	90684;8	50293;0;0;0;
$GPXUP;3637;09:17:52;0;49	90684;8	50293;0;0;0;
$GPXUP;3637;09:17:53;0;49	90684;8	50293;0;0;0;
$GPXUP;3637;09:17:54;0;49	90684;8	50293;0;0;0;
$GPXUP;3637;09:17:55;0;49	90684;8	50293;0;0;0;
$GPXUP;3637;09:17:56;0;49	90684;8	50293;0;0;0;
$GPXUP;3637;09:17:57;0;49	90684;8	50293;0;0;0;
$GPXUP;3637;09:17:58;0;49	90684;8	50293;0;0;0;
$GPXUP;3637;09:17:59;0;49	90684;8	50293;0;0;0;
$GPXUP;3637;09:18:00;0;49	90684;8	50293;0;0;0;
$GPXUP;3637;09:18:01;0;49	90684;8	50293;0;0;0;
$GPXUP;3637;09:18:02;0;49	90684;8	50293;0;0;0;
$GPXUP;3637;09:18:03;0;49	90684;8	50293;0;0;0;
$GPXUP;3637;09:18:04;0;49	90684;8	50293;0;0;0;
$GPXUP;3637;09:18:05;0;49	90684;8	50293;0;0;0;
$GPXUP;3637;09:18:06;0;49	90684;8	50293;0;0;0;
$GPXUP;3637;09:18:07;0;49	90684;8	50293;0;0;0;
$GPXUP;3637;09:18:08;0;49	90684;8	50293;0;0;0;
$GPXUP;3637;09:18:09;0;49	90684;8	50293;0;0;0;
$GPXUP;3637;09:18:10;0;49	90684;8	50293;0;0;0;
$GPXUP;3637;09:18:11;0;49	90684;8	50293;0;0;0;
$GPXUP;3637;09:18:12;0;49	90684;8	50293;0;0;0;
$GPXUP;3637;09:18:13;0;49	90684;8	50293;0;0;0;
$GPXUP;3637;09:18:14;0;49	90684;8	50293;0;0;0;
$GPXUP;3637;09:18:15;0;49	90684;8	50293;0;0;0;
$GPXUP;3637;09:18:16;0;49	90684;8	50293;0;0;0;
$GPXUP;3637;09:18:17;0;49	90684;8	50293;0;0;0;
$GPXUP;3637;09:18:18;0;49	90684;8	50293;0;0;0;
$GPXUP;3637;09:18:19;0;49	90684;8	50293;0;0;0;
$GPXUP;3637;09:18:20;0;49	90684;8	50293;0;0;0;
$GPXUP;3637;09:18:21;0;49	90684;8	50293;0;0;0;
$GPXUP;3637;09:18:22;0;49	90684;8	50293;0;0;0;
$GPXUP;3637;09:18:23;0;49	90684;8	50293;0;0;0;
$GPXUP;3637;09:18:24;0;49	90684;8	50293;0;0;0;
$GPXUP;3637;09:18:25;0;49	90684;8	50293;0;0;0;
$GPXUP;3637;09:18:26;0;49	90684;8	50293;0;0;0;
$GPXUP;3637;09:18:27;0;49	90684;8	50293;0;0;0;
$GPXUP;3637;09:18:28;0;49	90684;8	50293;0;0;0;
$GPXUP;3637;09:18:29;0;49	90684;8	50293;0;0;0;
$GPXUP;3637;09:18:30;0;49	90684;8	50293;0;0;0;
$GPXUP;3637;09:18:31;0;49	90684;8	50293;0;0;0;
$GPXUP;3637;09:18:32;0;49	90684;8	50293;0;0;0;
$GPXUP;3637;09:18:33;0;49	90684;8	50293;0;0;0;
$GPXUP;3637;09:18:34;0;49	90684;8	50293;0;0;0;
$GPXUP;3637;09:18:35;0;49	90684;8	50293;0;0;0;
$GPXUP;3637;09:18:36;0;49	90684;8	50293;0;0;0;
$GPXUP;3637;09:18:37;0;49	90684;8	50293;0;0;0;
$GPXUP;3637;09:18:38;0;49	90684;8	50293;0;0;0;
$GPXUP;3637;09:18:39;0;49	90684;8	50293;0;0;0;
$GPXUP;3637;09:18:40;0;49	90684;8	50293;0;0;0;
$GPXUP;3637;09:18:41;0;49	90684;8	50293;0;0;0;
$GPXUP;3637;09:18:42;0;49	90684;8	50293;0;0;0;
$GPXUP;3637;09:18:43;0;49	90684;8	50293;0;0;0;
$GPXUP;3637;09:18:44;0;49	90684;8	50293;0;0;0;
$GPXUP;3637;09:18:45;0;49	90684;8	50293;0;0;0;
$GPXUP;3637;09:18:46;0;49	90684;8	50293;0;0;0;
$GPXUP;3637;09:18:47;0;49	90684;8	50293;0;0;0;
$GPXUP;3637;09:18:48;0;49	90684;8	50293;0;0;0;
$GPXUP;3637;09:18:49;0;49	90684;8	50293;0;0;0;
$GPXUP;3637;09:18:50;0;49	90684;8	50293;0;0;0;
$GPXUP;3637;09:18:51;0;49	90684;8	50293;0;0;0;
$GPXUP;3637;09:18:52;0;49	90684;8	50293;0;0;0;
$GPXUP;3637;09:18:53;0;49	90684;8	50293;0;0;0;
$GPXUP;3637;09:18:54;0;49	90684;8	50293;0;0;0;
$GPXUP;3637;09:18:55;0;49	90684;8	50293;0;0;0;
$GPXUP;3637;09:18:56;0;49	90684;8	50293;0;0;0;
$GPXUP;3637;09:18:57;0;49	90684;8	50293;0;0;0;
$GPXUP;3637;09:18:58;0;49	90684;8	50293;0;0;0;
$GPXUP;3637;09:18:59;0;49	90684;8	50293;0;0;0;
$GPXUP;3637;09:19:00;0;49	90684;8	50293;0;0;0;
$GPXUP;3637;09:19:01;0;49	90684;8	50293;0;0;0;
$GPXUP;3637;09:19:02;0;49	90684;8	50293;0;0;0;
$GPXUP;3637;09:19:03;0;49	90684;8	50293;0;0;0;
$GPXUP;3637;09:19:04;0;49	90684;8	50293;0;0;0;
$GPXUP;3637;09:19:05;0;49	90684;8	50293;0;0;0;
$GPXUP;3637;09:19:06;0;49	90684;8	50293;0;0;0;
$GPXUP;3637;09:19:07;0;49	90684;8	50293;0;0;0;
$GPXUP;3637;09:19:08;0;49	90684;8	50293;0;0;0;
$GPXUP;3637;09:19:09;0;49	90684;8	50293;0;0;0;
$GPXUP;3637;09:19:10;0;49	90684;8	50293;0;0;0;
$GPXUP;3637;09:19:11;0;49	90684;8	50293;0;0;0;
$GPXUP;3637;09:19:12;0;49	90684;8	50293;0;0;0;
$GPXUP;3637;09:19:13;0;49	90684;8	50293;0;0;0;
$GPXUP;3637;09:19:14;0;49	90684;8	50293;0;0;0;
$GPXUP;3637;09:19:15;0;49	90684;8	50293;0;0;0;
$GPXUP;3637;09:19:16;0;49	90684;8	50293;0;0;0;
$GPXUP;3637;09:19:17;0;49	90684;8	50293;0;0;0;
$GPXUP;3637;09:19:18;0;49	90684;8	50293;0;0;0;
$GPXUP;3637;09:19:19;0;49	90684;8	50293;0;0;0;
$GPXUP;3637;09:19:20;0;49	90684;8	50293;0;0;0;
$GPXUP;3637;09:19:21;0;49	90684;8	50293;0;0;0;
$GPXUP;3637;09:19:22;0;49	90684;8	50293;0;0;0;
$GPXUP;3637;09:19:23;0;49	90684;8	50293;0;0;0;
$GPXUP;3637;09:19:24;0;49	90684;8	50293;0;0;0;
$GPXUP;3637;09:19:25;0;49	90684;8	50293;0;0;0;
$GPXUP;3637;09:19:26;0;49	90684;8	50293;0;0;0;
$GPXUP;3637;09:19:27;0;49	90684;8	50293;0;0;0;
$GPXUP;3637;09:19:28;0;49	90684;8	50293;0;0;0;
$GPXUP;3637;09:19:29;0;49	90684;8	50293;0;0;0;
$GPXUP;3637;09:19:30;0;49	90684;8	50293;0;0;0;
$GPXUP;3637;09:19:31;0;49	90684;8	50293;0;0;0;
$GPXUP;3637;09:19:32;0;49	90684;8	50293;0;0;0;
$GPXUP;3637;09:19:33;0;49	90684;8	50293;0;0;0;
$GPXUP;3637;09:19:34;0;49	90684;8	50293;0;0;0;
$GPXUP;3637;09:19:35;0;49	90684;8	50293;0;0;0;
$GPXUP;3637;09:19:36;0;49	90684;8	50293;0;0;0;
$GPXUP;3637;09:19:37;0;49	90684;8	50293;0;0;0;
$GPXUP;3637;09:19:38;0;49	90684;8	50293;0;0;0;
$GPXUP;3637;09:19:39;0;49	90684;8	50293;0;0;0;
$GPXUP;3637;09:19:40;0;49	90684;8	50293;0;0;0;
$GPXUP;3637;09:19:41;0;49	90684;8	50293;0;0;0;
$GPXUP;3637;09:19:42;0;49	90684;8	50293;0;0;0;
$GPXUP;3637;09:19:43;0;49	90684;8	50293;0;0;0;
$GPXUP;3637;09:19:44;0;49	90684;8	50293;0;0;0;
$GPXUP;3637;09:19:45;0;49	90684;8	50293;0;0;0;
$GPXUP;3637;09:19:46;0;49	90684;8	50293;0;0;0;
$GPXUP;3637;09:19:47;0;49	90684;8	50293;0;0;0;
$GPXUP;3637;09:19:48;0;49	90684;8	50293;0;0;0;
$GPXUP;3637;09:19:49;0;49	90684;8	50293;0;0;0;
$GPXUP;3637;09:19:50;0;49	90684;8	50293;0;0;0;
$GPXUP;3637;09:19:51;0;49	90684;8	50293;0;0;0;
$GPXUP;3637;09:19:52;0;49	90684;8	50293;0;0;0;
$GPXUP;3637;09:19:53;0;49	90684;8	50293;0;0;0;
$GPXUP;3637;09:19:54;0;49	90684;8	50293;0;0;0;
$GPXUP;3637;09:19:55;0;49	90684;8	50293;0;0;0;
$GPXUP;3637;09:19:56;0;49	90684;8	50293;0;0;0;
$GPXUP;3637;09:19:57;0;49	90684;8	50293;0;0;0;
$GPXUP;3637;09:19:58;0;49	90684;8	50293;0;0;0;
$GPXUP;3637;09:19:59;0;49	90684;8	50293;0;0;0;
$GPXUP;3637;09:20:00;0;49	90684;8	50293;0;0;0;
$GPXUP;3637;09:20:01;0;49	90684;8	50293;0;0;0;
$GPXUP;3637;09:20:02;0;49	90684;8	50293;0;0;0;
$GPXUP;3637;09:20:03;0;49	90684;8	50293;0;0;0;
$GPXUP;3637;09:20:04;0;49	90684;8	50293;0;0;0;
$GPXUP;3637;09:20:05;0;49	90684;8	50293;0;0;0;
$GPXUP;3637;09:20:06;0;49	90684;8	50293;0;0;0;
$GPXUP;3637;09:20:07;0;49	90684;8	50293;0;0;0;
$GPXUP;3637;09:20:08;0;49	90684;8	50293;0;0;0;
$GPXUP;3637;09:20:09;0;49	90684;8	50293;0;0;0;
$GPXUP;3637;09:20:10;0;49	90684;8	50293;0;0;0;
$GPXUP;3637;09:20:11;0;49	90684;8	50293;0;0;0;
$GPXUP;3637;09:20:12;0;49	90684;8	50293;0;0;0;
$GPXUP;3637;09:20:13;0;49	90684;8	50293;0;0;0;
$GPXUP;3637;09:20:14;0;49	90684;8	50293;0;0;0;
$GPXUP;3637;09:20:15;0;49	90684;8	50293;0;0;0;
$GPXUP;3637;09:20:16;0;49	90684;8	50293;0;0;0;
$GPXUP;3637;09:20:17;0;49	90684;8	50293;0;0;0;
$GPXUP;3637;09:20:18;0;49	90684;8	50293;0;0;0;
$GPXUP;3637;09:20:19;0;49	90684;8	50293;0;0;0;
$GPXUP;3637;09:20:20;0;49	90684;8	50293;0;0;0;
$GPXUP;3637;09:20:21;0;49	90684;8	50293;0;0;0;
$GPXUP;3637;09:20:22;0;49	90684;8	50293;0;0;0;
$GPXUP;3637;09:20:23;0;49	90684;8	50293;0;0;0;
$GPXUP;3637;09:20:24;0;49	90684;8	50293;0;0;0;
$GPXUP;3637;09:20:25;0;49	90684;8	50293;0;0;0;
$GPXUP;3637;09:20:26;0;49	90684;8	50293;0;0;0;
$GPXUP;3637;09:20:27;0;49	90684;8	50293;0;0;0;
$GPXUP;3637;09:20:28;0;49	90684;8	50293;0;0;0;
$GPXUP;3637;09:20:29;0;49	90684;8	50293;0;0;0;
$GPXUP;3637;09:20:30;0;49	90684;8	50293;0;0;0;
$GPXUP;3637;09:20:31;0;49	90684;8	50293;0;0;0;
$GPXUP;3637;09:20:32;0;49	90684;8	50293;0;0;0;
$GPXUP;3637;09:20:33;0;49	90684;8	50293;0;0;0;
$GPXUP;3637;09:20:34;0;49	90684;8	50293;0;0;0;
$GPXUP;3637;09:20:35;0;49	90684;8	50293;0;0;0;
$GPXUP;3637;09:20:36;0;49	90684;8	50293;0;0;0;
$GPXUP;3637;09:20:37;0;49	90684;8	50293;0;0;0;
$GPXUP;3637;09:20:38;0;49	90684;8	50293;0;0;0;
$GPXUP;3637;09:20:39;0;49	90684;8	50293;0;0;0;
$GPXUP;3637;09:20:40;0;49	90684;8	50293;0;0;0;
$GPXUP;3637;09:20:41;0;49	90684;8	50293;0;0;0;
$GPXUP;3637;09:20:42;0;49	90684;8	50293;0;0;0;
$GPXUP;3637;09:20:43;0;49	90684;8	50293;0;0;0;
$GPXUP;3637;09:20:44;0;49	90684;8	50293;0;0;0;
$GPXUP;3637;09:20:45;0;49	90684;8	50293;0;0;0;
$GPXUP;3637;09:20:46;0;49	90684;8	50293;0;0;0;
$GPXUP;3637;09:20:47;0;49	90684;8	50293;0;0;0;
$GPXUP;3637;09:20:48;0;49	90684;8	50293;0;0;0;
$GPXUP;3637;09:20:49;0;49	90684;8	50293;0;0;0;
$GPXUP;3637;09:20:50;0;49	90684;8	50293;0;0;0;
$GPXUP;3637;09:20:51;0;49	90684;8	50293;0;0;0;
$GPXUP;3637;09:20:52;0;49	90684;8	50293;0;0;0;
$GPXUP;3637;09:20:53;0;49	90684;8	50293;0;0;0;
$GPXUP;3637;09:20:54;0;49	90684;8	50293;0;0;0;
$GPXUP;3637;09:20:55;0;49	90684;8	50293;0;0;0;
$GPXUP;3637;09:20:56;0;49	90684;8	50293;0;0;0;
$GPXUP;3637;09:20:57;0;49	90684;8	50293;0;0;0;
$GPXUP;3637;09:20:58;0;49	90684;8	50293;0;0;0;
$GPXUP;3637;09:20:59;0;49	90684;8	50293;0;0;0;
$GPXUP;3637;09:21:00;0;49	90684;8	50293;0;0;0;
$GPXUP;3637;09:21:01;0;49	90684;8	50293;0;0;0;
$GPXUP;3637;09:21:02;0;49	90684;8	50293;0;0;0;
$GPXUP;3637;09:21:03;0;49	90684;8	50293;0;0;0;
$GPXUP;3637;09:21:04;0;49	90684;8	50293;0;0;0;
$GPXUP;3637;09:21:05;0;49	90684;8	50293;0;0;0;
$GPXUP;3637;09:21:06;0;49	90684;8	50293;0;0;0;
$GPXUP;3637;09:21:07;0;49	90684;8	50293;0;0;0;
$GPXUP;3637;09:21:08;0;49	90684;8	50293;0;0;0;
$GPXUP;3637;09:21:09;0;49	90684;8	50293;0;0;0;
$GPXUP;3637;09:21:10;0;49	90684;8	50293;0;0;0;
$GPXUP;3637;09:21:11;0;49	90684;8	50293;0;0;0;
$GPXUP;3637;09:21:12;0;49	90684;8	50293;0;0;0;
$GPXUP;3637;09:21:13;0;49	90684;8	50293;0;0;0;
$GPXUP;3637;09:21:14;0;49	90684;8	50293;0;0;0;
$GPXUP;3637;09:21:15;0;49	90684;8	50293;0;0;0;
$GPXUP;3637;09:21:16;0;49	90684;8	50293;0;0;0;
$GPXUP;3637;09:21:17;0;49	90684;8	50293;0;0;0;
$GPXUP;3637;09:21:18;0;49	90684;8	50293;0;0;0;
$GPXUP;3637;09:21:19;0;49	90684;8	50293;0;0;0;
$GPXUP;3637;09:21:20;0;49	90684;8	50293;0;0;0;
$GPXUP;3637;09:21:21;0;49	90684;8	50293;0;0;0;
$GPXUP;3637;09:21:22;0;49	90684;8	50293;0;0;0;
$GPXUP;3637;09:21:23;0;49	90684;8	50293;0;0;0;
$GPXUP;3637;09:21:24;0;49	90684;8	50293;0;0;0;
$GPXUP;3637;09:21:25;0;49	90684;8	50293;0;0;0;
$GPXUP;3637;09:21:26;0;49	90684;8	50293;0;0;0;
$GPXUP;3637;09:21:27;0;49	90684;8	50293;0;0;0;
$GPXUP;3637;09:21:28;0;49	90684;8	50293;0;0;0;
$GPXUP;3637;09:21:29;0;49	90684;8	50293;0;0;0;
$GPXUP;3637;09:21:30;0;49	90684;8	50293;0;0;0;
$GPXUP;3637;09:21:31;0;49	90684;8	50293;0;0;0;
$GPXUP;3637;09:21:32;0;49	90684;8	50293;0;0;0;
$GPXUP;3637;09:21:33;0;49	90684;8	50293;0;0;0;
$GPXUP;3637;09:21:34;0;49	90684;8	50293;0;0;0;
$GPXUP;3637;09:21:35;0;49	90684;8	50293;0;0;0;
$GPXUP;3637;09:21:36;0;49	90684;8	50293;0;0;0;
$GPXUP;3637;09:21:37;0;49	90684;8	50293;0;0;0;
$GPXUP;3637;09:21:38;0;49	90684;8	50293;0;0;0;
$GPXUP;3637;09:21:39;0;49	90684;8	50293;0;0;0;
$GPXUP;3637;09:21:40;0;49	90684;8	50293;0;0;0;
$GPXUP;3637;09:21:41;0;49	90684;8	50293;0;0;0;
$GPXUP;3637;09:21:42;0;49	90684;8	50293;0;0;0;
$GPXUP;3637;09:21:43;0;49	90684;8	50293;0;0;0;
$GPXUP;3637;09:21:44;0;49	90684;8	50293;0;0;0;
$GPXUP;3637;09:21:45;0;49	90684;8	50293;0;0;0;
$GPXUP;3637;09:21:46;0;49	90684;8	50293;0;0;0;
$GPXUP;3637;09:21:47;0;49	90684;8	50293;0;0;0;
$GPXUP;3637;09:21:48;0;49	90684;8	50293;0;0;0;
$GPXUP;3637;09:21:49;0;49	90684;8	50293;0;0;0;
$GPXUP;3637;09:21:50;0;49	90684;8	50293;0;0;0;
$GPXUP;3637;09:21:51;0;49	90684;8	50293;0;0;0;
$GPXUP;3637;09:21:52;0;49	90684;8	50293;0;0;0;
$GPXUP;3637;09:21:53;0;49	90684;8	50293;0;0;0;
$GPXUP;3637;09:21:54;0;49	90684;8	50293;0;0;0;
$GPXUP;3637;09:21:55;0;49	90684;8	50293;0;0;0;
$GPXUP;3637;09:21:56;0;49	90684;8	50293;0;0;0;
$GPXUP;3637;09:21:57;0;49	90684;8	50293;0;0;0;
$GPXUP;3637;09:21:58;0;49	90684;8	50293;0;0;0;
$GPXUP;3637;09:21:59;0;49	90684;8	50293;0;0;0;
$GPXUP;3637;09:22:00;0;49	90684;8	50293;0;0;0;
$GPXUP;3637;09:22:01;0;49	90684;8	50293;0;0;0;
$GPXUP;3637;09:22:02;0;49	90684;8	50293;0;0;0;
$GPXUP;3637;09:22:03;0;49	90684;8	50293;0;0;0;
$GPXUP;3637;09:22:04;0;49	90684;8	50293;0;0;0;
$GPXUP;3637;09:22:05;0;49	90684;8	50293;0;0;0;
$GPXUP;3637;09:22:06;0;49	90684;8	50293;0;0;0;
$GPXUP;3637;09:22:07;0;49	90684;8	50293;0;0;0;
$GPXUP;3637;09:22:08;0;49	90684;8	50293;0;0;0;
$GPXUP;3637;09:22:09;0;49	90684;8	50293;0;0;0;
$GPXUP;3637;09:22:10;0;49	90684;8	50293;0;0;0;
$GPXUP;3637;09:22:11;0;49	90684;8	50293;0;0;0;
$GPXUP;3637;09:22:12;0;49	90684;8	50293;0;0;0;
$GPXUP;3637;09:22:13;0;49	90684;8	50293;0;0;0;
$GPXUP;3637;09:22:14;0;49	90684;8	50293;0;0;0;
$GPXUP;3637;09:22:15;0;49	90684;8	50293;0;0;0;
$GPXUP;3637;09:22:16;0;49	90684;8	50293;0;0;0;
$GPXUP;3637;09:22:17;0;49	90684;8	50293;0;0;0;
$GPXUP;3637;09:22:18;0;49	90684;8	50293;0;0;0;
$GPXUP;3637;09:22:19;0;49	90684;8	50293;0;0;0;
$GPXUP;3637;09:22:20;0;49	90684;8	50293;0;0;0;
$GPXUP;3637;09:22:21;0;49	90684;8	50293;0;0;0;
$GPXUP;3637;09:22:22;0;49	90684;8	50293;0;0;0;
$GPXUP;3637;09:22:23;0;49	90684;8	50293;0;0;0;
$GPXUP;3637;09:22:24;0;49	90684;8	50293;0;0;0;
$GPXUP;3637;09:22:25;0;49	90684;8	50293;0;0;0;
$GPXUP;3637;09:22:26;0;49	90684;8	50293;0;0;0;
$GPXUP;3637;09:22:27;0;49	90684;8	50293;0;0;0;
$GPXUP;3637;09:22:28;0;49	90684;8	50293;0;0;0;
$GPXUP;3637;09:22:29;0;49	90684;8	50293;0;0;0;
$GPXUP;3637;09:22:30;0;49	90684;8	50293;0;0;0;
$GPXUP;3637;09:22:31;0;49	90684;8	50293;0;0;0;
$GPXUP;3637;09:22:32;0;49	90684;8	50293;0;0;0;
$GPXUP;3637;09:22:33;0;49	90684;8	50293;0;0;0;
$GPXUP;3637;09:22:34;0;49	90684;8	50293;0;0;0;
$GPXUP;3637;09:22:35;0;49	90684;8	50293;0;0;0;
$GPXUP;3637;09:22:36;0;49	90684;8	50293;0;0;0;
$GPXUP;3637;09:22:37;0;49	90684;8	50293;0;0;0;
$GPXUP;3637;09:22:38;0;49	90684;8	50293;0;0;0;
$GPXUP;3637;09:22:39;0;49	90684;8	50293;0;0;0;
$GPXUP;3637;09:22:40;0;49	90684;8	50293;0;0;0;
$GPXUP;3637;09:22:41;0;49	90684;8	50293;0;0;0;
$GPXUP;3637;09:22:42;0;49	90684;8	50293;0;0;0;
$GPXUP;3637;09:22:43;0;49	90684;8	50293;0;0;0;
$GPXUP;3637;09:22:44;0;49	90684;8	50293;0;0;0;
$GPXUP;3637;09:22:45;0;49	90684;8	50293;0;0;0;
$GPXUP;3637;09:22:46;0;49	90684;8	50293;0;0;0;
$GPXUP;3637;09:22:47;0;49	90684;8	50293;0;0;0;
$GPXUP;3637;09:22:48;0;49	90684;8	50293;0;0;0;
$GPXUP;3637;09:22:49;0;49	90684;8	50293;0;0;0;
$GPXUP;3637;09:22:50;0;49	90684;8	50293;0;0;0;
$GPXUP;3637;09:22:51;0;49	90684;8	50293;0;0;0;
$GPXUP;3637;09:22:52;0;49	90684;8	50293;0;0;0;
$GPXUP;3637;09:22:53;0;49	90684;8	50293;0;0;0;
$GPXUP;3637;09:22:54;0;49	90684;8	50293;0;0;0;
$GPXUP;3637;09:22:55;0;49	90684;8	50293;0;0;0;
$GPXUP;3637;09:22:56;0;49	90684;8	50293;0;0;0;
$GPXUP;3637;09:22:57;0;49	90684;8	50293;0;0;0;
$GPXUP;3637;09:22:58;0;49	90684;8	50293;0;0;0;
$GPXUP;3637;09:22:59;0;49	90684;8	50293;0;0;0;
$GPXUP;3637;09:23:00;0;49	90684;8	50293;0;0;0;
$GPXUP;3637;09:23:01;0;49	90684;8	50293;0;0;0;
$GPXUP;3637;09:23:02;0;49	90684;8	50293;0;0;0;
$GPXUP;3637;09:23:03;0;49	90684;8	50293;0;0;0;
$GPXUP;3637;09:23:04;0;49	90684;8	50293;0;0;0;
$GPXUP;3637;09:23:05;0;49	90684;8	50293;0;0;0;
$GPXUP;3637;09:23:06;0;49	90684;8	50293;0;0;0;
$GPXUP;3637;09:23:07;0;49	90684;8	50293;0;0;0;
$GPXUP;3637;09:23:08;0;49	90684;8	50293;0;0;0;
$GPXUP;3637;09:23:09;0;49	90684;8	50293;0;0;0;
$GPXUP;3637;09:23:10;0;49	90684;8	50293;0;0;0;
$GPXUP;3637;09:23:11;0;49	90684;8	50293;0;0;0;
$GPXUP;3637;09:23:12;0;49	90684;8	50293;0;0;0;
$GPXUP;3637;09:23:13;0;49	90684;8	50293;0;0;0;
$GPXUP;3637;09:23:14;0;49	90684;8	50293;0;0;0;
$GPXUP;3637;09:23:15;0;49	90684;8	50293;0;0;0;
$GPXUP;3637;09:23:16;0;49	90684;8	50293;0;0;0;
$GPXUP;3637;09:23:17;0;49	90684;8	50293;0;0;0;
$GPXUP;3637;09:23:18;0;49	90684;8	50293;0;0;0;
$GPXUP;3637;09:23:19;0;49	90684;8	50293;0;0;0;
$GPXUP;3637;09:23:20;0;49	90684;8	50293;0;0;0;
$GPXUP;3637;09:23:21;0;49	90684;8	50293;0;0;0;
$GPXUP;3637;09:23:22;0;49	90684;8	50293;0;0;0;
$GPXUP;3637;09:23:23;0;49	90684;8	50293;0;0;0;
$GPXUP;3637;09:23:24;0;49	90684;8	50293;0;0;0;
$GPXUP;3637;09:23:25;0;49	90684;8	50293;0;0;0;
$GPXUP;3637;09:23:26;0;49	90684;8	50293;0;0;0;
$GPXUP;3637;09:23:27;0;49	90684;8	50293;0;0;0;
$GPXUP;3637;09:23:28;0;49	90684;8	50293;0;0;0;
$GPXUP;3637;09:23:29;0;49	90684;8	50293;0;0;0;
$GPXUP;3637;09:23:30;0;49	90684;8	50293;0;0;0;
$GPXUP;3637;09:23:31;0;49	90684;8	50293;0;0;0;
$GPXUP;3637;09:23:32;0;49	90684;8	50293;0;0;0;
$GPXUP;3637;09:23:33;0;49	90684;8	50293;0;0;0;
$GPXUP;3637;09:23:34;0;49	90684;8	50293;0;0;0;
$GPXUP;3637;09:23:35;0;49	90684;8	50293;0;0;0;
$GPXUP;3637;09:23:36;0;49	90684;8	50293;0;0;0;
$GPXUP;3637;09:23:37;0;49	90684;8	50293;0;0;0;
$GPXUP;3637;09:23:38;0;49	90684;8	50293;0;0;0;
$GPXUP;3637;09:23:39;0;49	90684;8	50293;0;0;0;
$GPXUP;3637;09:23:40;0;49	90684;8	50293;0;0;0;
$GPXUP;3637;09:23:41;0;49	90684;8	50293;0;0;0;
$GPXUP;3637;09:23:42;0;49	90684;8	50293;0;0;0;
$GPXUP;3637;09:23:43;0;49	90684;8	50293;0;0;0;
$GPXUP;3637;09:23:44;0;49	90684;8	50293;0;0;0;
$GPXUP;3637;09:23:45;0;49	90684;8	50293;0;0;0;
$GPXUP;3637;09:23:46;0;49	90684;8	50293;0;0;0;
$GPXUP;3637;09:23:47;0;49	90684;8	50293;0;0;0;
$GPXUP;3637;09:23:48;0;49	90684;8	50293;0;0;0;
$GPXUP;3637;09:23:49;0;49	90684;8	50293;0;0;0;
$GPXUP;3637;09:23:50;0;49	90684;8	50293;0;0;0;
$GPXUP;3637;09:23:51;0;49	90684;8	50293;0;0;0;
$GPXUP;3637;09:23:52;0;49	90684;8	50293;0;0;0;
$GPXUP;3637;09:23:53;0;49	90684;8	50293;0;0;0;
$GPXUP;3637;09:23:54;0;49	90684;8	50293;0;0;0;
$GPXUP;3637;09:23:55;0;49	90684;8	50293;0;0;0;
$GPXUP;3637;09:23:56;0;49	90684;8	50293;0;0;0;
$GPXUP;3637;09:23:57;0;49	90684;8	50293;0;0;0;
$GPXUP;3637;09:23:58;0;49	90684;8	50293;0;0;0;
$GPXUP;3637;09:23:59;0;49	90684;8	50293;0;0;0;
$GPXUP;3637;09:24:00;0;49	90684;8	50293;0;0;0;
$GPXUP;3637;09:24:01;0;49	90684;8	50293;0;0;0;
$GPXUP;3637;09:24:02;0;49	90684;8	50293;0;0;0;
$GPXUP;3637;09:24:03;0;49	90684;8	50293;0;0;0;
$GPXUP;3637;09:24:04;0;49	90684;8	50293;0;0;0;
$GPXUP;3637;09:24:05;0;49	90684;8	50293;0;0;0;
$GPXUP;3637;09:24:06;0;49	90684;8	50293;0;0;0;
$GPXUP;3637;09:24:07;0;49	90684;8	50293;0;0;0;
$GPXUP;3637;09:24:08;0;49	90684;8	50293;0;0;0;
$GPXUP;3637;09:24:09;0;49	90684;8	50293;0;0;0;
$GPXUP;3637;09:24:10;0;49	90684;8	50293;0;0;0;
$GPXUP;3637;09:24:11;0;49	90684;8	50293;0;0;0;
$GPXUP;3637;09:24:12;0;49	90684;8	50293;0;0;0;
$GPXUP;3637;09:24:13;0;49	90684;8	50293;0;0;0;
$GPXUP;3637;09:24:14;0;49	90684;8	50293;0;0;0;
$GPXUP;3637;09:24:15;0;49	90684;8	50293;0;0;0;
$GPXUP;3637;09:24:16;0;49	90684;8	50293;0;0;0;
$GPXUP;3637;09:24:17;0;49	90684;8	50293;0;0;0;
$GPXUP;3637;09:24:18;0;49	90684;8	50293;0;0;0;
$GPXUP;3637;09:24:19;0;49	90684;8	50293;0;0;0;
$GPXUP;3637;09:24:20;0;49	90684;8	50293;0;0;0;
$GPXUP;3637;09:24:21;0;49	90684;8	50293;0;0;0;
$GPXUP;3637;09:24:22;0;49	90684;8	50293;0;0;0;
$GPXUP;3637;09:24:23;0;49	90684;8	50293;0;0;0;
$GPXUP;3637;09:24:24;0;49	90684;8	50293;0;0;0;
$GPXUP;3637;09:24:25;0;49	90684;8	50293;0;0;0;
$GPXUP;3637;09:24:26;0;49	90684;8	50293;0;0;0;
$GPXUP;3637;09:24:27;0;49	90684;8	50293;0;0;0;
$GPXUP;3637;09:24:28;0;49	90684;8	50293;0;0;0;
$GPXUP;3637;09:24:29;0;49	90684;8	50293;0;0;0;
$GPXUP;3637;09:24:30;0;49	90684;8	50293;0;0;0;
$GPXUP;3637;09:24:31;0;49	90684;8	50293;0;0;0;
$GPXUP;3637;09:24:32;0;49	90684;8	50293;0;0;0;
$GPXUP;3637;09:24:33;0;49	90684;8	50293;0;0;0;
$GPXUP;3637;09:24:34;0;49	90684;8	50293;0;0;0;
$GPXUP;3637;09:24:35;0;49	90684;8	50293;0;0;0;
$GPXUP;3637;09:24:36;0;49	90684;8	50293;0;0;0;
$GPXUP;3637;09:24:37;0;49	90684;8	50293;0;0;0;
$GPXUP;3637;09:24:38;0;49	90684;8	50293;0;0;0;
$GPXUP;3637;09:24:39;0;49	90684;8	50293;0;0;0;
$GPXUP;3637;09:24:40;0;49	90684;8	50293;0;0;0;
$GPXUP;3637;09:24:41;0;49	90684;8	50293;0;0;0;
$GPXUP;3637;09:24:42;0;49	90684;8	50293;0;0;0;
$GPXUP;3637;09:24:43;0;49	90684;8	50293;0;0;0;
$GPXUP;3637;09:24:44;0;49	90684;8	50293;0;0;0;
$GPXUP;3637;09:24:45;0;49	90684;8	50293;0;0;0;
$GPXUP;3637;09:24:46;0;49	90684;8	50293;0;0;0;
$GPXUP;3637;09:24:47;0;49	90684;8	50293;0;0;0;
$GPXUP;3637;09:24:48;0;49	90684;8	50293;0;0;0;
$GPXUP;3637;09:24:49;0;49	90684;8	50293;0;0;0;
$GPXUP;3637;09:24:50;0;49	90684;8	50293;0;0;0;
$GPXUP;3637;09:24:51;0;49	90684;8	50293;0;0;0;
$GPXUP;3637;09:24:52;0;49	90684;8	50293;0;0;0;
$GPXUP;3637;09:24:53;0;49	90684;8	50293;0;0;0;
$GPXUP;3637;09:24:54;0;49	90684;8	50293;0;0;0;
$GPXUP;3637;09:24:55;0;49	90684;8	50293;0;0;0;
$GPXUP;3637;09:24:56;0;49	90684;8	50293;0;0;0;
$GPXUP;3637;09:24:57;0;49	90684;8	50293;0;0;0;
$GPXUP;3637;09:24:58;0;49	90684;8	50293;0;0;0;
$GPXUP;3637;09:24:59;0;49	90684;8	50293;0;0;0;
$GPXUP;3637;09:25:00;0;49	90684;8	50293;0;0;0;
$GPXUP;3637;09:25:01;0;49	90684;8	50293;0;0;0;
$GPXUP;3637;09:25:02;0;49	90684;8	50293;0;0;0;
$GPXUP;3637;09:25:03;0;49	90684;8	50293;0;0;0;
$GPXUP;3637;09:25:04;0;49	90684;8	50293;0;0;0;
$GPXUP;3637;09:25:05;0;49	90684;8	50293;0;0;0;
$GPXUP;3637;09:25:06;0;49	90684;8	50293;0;0;0;
$GPXUP;3637;09:25:07;0;49	90684;8	50293;0;0;0;
$GPXUP;3637;09:25:08;0;49	90684;8	50293;0;0;0;
$GPXUP;3637;09:25:09;0;49	90684;8	50293;0;0;0;
$GPXUP;3637;09:25:10;0;49	90684;8	50293;0;0;0;
$GPXUP;3637;09:25:11;0;49	90684;8	50293;0;0;0;
$GPXUP;3637;09:25:12;0;49	90684;8	50293;0;0;0;
$GPXUP;3637;09:25:13;0;49	90684;8	50293;0;0;0;
$GPXUP;3637;09:25:14;0;49	90684;8	50293;0;0;0;
$GPXUP;3637;09:25:15;0;49	90684;8	50293;0;0;0;
$GPXUP;3637;09:25:16;0;49	90684;8	50293;0;0;0;
$GPXUP;3637;09:25:17;0;49	90684;8	50293;0;0;0;
$GPXUP;3637;09:25:18;0;49	90684;8	50293;0;0;0;
$GPXUP;3637;09:25:19;0;49	90684;8	50293;0;0;0;
$GPXUP;3637;09:25:20;0;49	90684;8	50293;0;0;0;
$GPXUP;3637;09:25:21;0;49	90684;8	50293;0;0;0;
$GPXUP;3637;09:25:22;0;49	90684;8	50293;0;0;0;
$GPXUP;3637;09:25:23;0;49	90684;8	50293;0;0;0;
$GPXUP;3637;09:25:24;0;49	90684;8	50293;0;0;0;
$GPXUP;3637;09:25:25;0;49	90684;8	50293;0;0;0;
$GPXUP;3637;09:25:26;0;49	90684;8	50293;0;0;0;
$GPXUP;3637;09:25:27;0;49	90684;8	50293;0;0;0;
$GPXUP;3637;09:25:28;0;49	90684;8	50293;0;0;0;
$GPXUP;3637;09:25:29;0;49	90684;8	50293;0;0;0;
$GPXUP;3637;09:25:30;0;49	90684;8	50293;0;0;0;
$GPXUP;3637;09:25:31;0;49	90684;8	50293;0;0;0;
$GPXUP;3637;09:25:32;0;49	90684;8	50293;0;0;0;
$GPXUP;3637;09:25:33;0;49	90684;8	50293;0;0;0;
$GPXUP;3637;09:25:34;0;49	90684;8	50293;0;0;0;
$GPXUP;3637;09:25:35;0;49	90684;8	50293;0;0;0;
$GPXUP;3637;09:25:36;0;49	90684;8	50293;0;0;0;
$GPXUP;3637;09:25:37;0;49	90684;8	50293;0;0;0;
$GPXUP;3637;09:25:38;0;49	90684;8	50293;0;0;0;
$GPXUP;3637;09:25:39;0;49	90684;8	50293;0;0;0;
$GPXUP;3637;09:25:40;0;49	90684;8	50293;0;0;0;
$GPXUP;3637;09:25:41;0;49	90684;8	50293;0;0;0;
$GPXUP;3637;09:25:42;0;49	90684;8	50293;0;0;0;
$GPXUP;3637;09:25:43;0;49	90684;8	50293;0;0;0;
$GPXUP;3637;09:25:44;0;49	90684;8	50293;0;0;0;
$GPXUP;3637;09:25:45;0;49	90684;8	50293;0;0;0;
$GPXUP;3637;09:25:46;0;49	90684;8	50293;0;0;0;
$GPXUP;3637;09:25:47;0;49	90684;8	50293;0;0;0;
$GPXUP;3637;09:25:48;0;49	90684;8	50293;0;0;0;
$GPXUP;3637;09:25:49;0;49	90684;8	50293;0;0;0;
$GPXUP;3637;09:25:50;0;49	90684;8	50293;0;0;0;
$GPXUP;3637;09:25:51;0;49	90684;8	50293;0;0;0;
$GPXUP;3637;09:25:52;0;49	90684;8	50293;0;0;0;
$GPXUP;3637;09:25:53;0;49	90684;8	50293;0;0;0;
$GPXUP;3637;09:25:54;0;49	90684;8	50293;0;0;0;
$GPXUP;3637;09:25:55;0;49	90684;8	50293;0;0;0;
$GPXUP;3637;09:25:56;0;49	90684;8	50293;0;0;0;
$GPXUP;3637;09:25:57;0;49	90684;8	50293;0;0;0;
$GPXUP;3637;09:25:58;0;49	90684;8	50293;0;0;0;
$GPXUP;3637;09:25:59;0;49	90684;8	50293;0;0;0;
$GPXUP;3637;09:26:00;0;49	90684;8	50293;0;0;0;
$GPXUP;3637;09:26:01;0;49	90684;8	50293;0;0;0;
$GPXUP;3637;09:26:02;0;49	90684;8	50293;0;0;0;
$GPXUP;3637;09:26:03;0;49	90684;8	50293;0;0;0;
$GPXUP;3637;09:26:04;0;49	90684;8	50293;0;0;0;
$GPXUP;3637;09:26:05;0;49	90684;8	50293;0;0;0;
$GPXUP;3637;09:26:06;0;49	90684;8	50293;0;0;0;
$GPXUP;3637;09:26:07;0;49	90684;8	50293;0;0;0;
$GPXUP;3637;09:26:08;0;49	90684;8	50293;0;0;0;
$GPXUP;3637;09:26:09;0;49	90684;8	50293;0;0;0;
$GPXUP;3637;09:26:10;0;49	90684;8	50293;0;0;0;
$GPXUP;3637;09:26:11;0;49	90684;8	50293;0;0;0;
$GPXUP;3637;09:26:12;0;49	90684;8	50293;0;0;0;
$GPXUP;3637;09:26:13;0;49	90684;8	50293;0;0;0;
$GPXUP;3637;09:26:14;0;49	90684;8	50293;0;0;0;
$GPXUP;3637;09:26:15;0;49	90684;8	50293;0;0;0;
$GPXUP;3637;09:26:16;0;49	90684;8	50293;0;0;0;
$GPXUP;3637;09:26:17;0;49	90684;8	50293;0;0;0;
$GPXUP;3637;09:26:18;0;49	90684;8	50293;0;0;0;
$GPXUP;3637;09:26:19;0;49	90684;8	50293;0;0;0;
$GPXUP;3637;09:26:20;0;49	90684;8	50293;0;0;0;
$GPXUP;3637;09:26:21;0;49	90684;8	50293;0;0;0;
$GPXUP;3637;09:26:22;0;49	90684;8	50293;0;0;0;
$GPXUP;3637;09:26:23;0;49	90684;8	50293;0;0;0;
$GPXUP;3637;09:26:24;0;49	90684;8	50293;0;0;0;
$GPXUP;3637;09:26:25;0;49	90684;8	50293;0;0;0;
$GPXUP;3637;09:26:26;0;49	90684;8	50293;0;0;0;
$GPXUP;3637;09:26:27;0;49	90684;8	50293;0;0;0;
$GPXUP;3637;09:26:28;0;49	90684;8	50293;0;0;0;
$GPXUP;3637;09:26:29;0;49	90684;8	50293;0;0;0;
$GPXUP;3637;09:26:30;0;49	90684;8	50293;0;0;0;
$GPXUP;3637;09:26:31;0;49	90684;8	50293;0;0;0;
$GPXUP;3637;09:26:32;0;49	90684;8	50293;0;0;0;
$GPXUP;3637;09:26:33;0;49	90684;8	50293;0;0;0;
$GPXUP;3637;09:26:34;0;49	90684;8	50293;0;0;0;
$GPXUP;3637;09:26:35;0;49	90684;8	50293;0;0;0;
$GPXUP;3637;09:26:36;0;49	90684;8	50293;0;0;0;
$GPXUP;3637;09:26:37;0;49	90684;8	50293;0;0;0;
$GPXUP;3637;09:26:38;0;49	90684;8	50293;0;0;0;
$GPXUP;3637;09:26:39;0;49	90684;8	50293;0;0;0;
$GPXUP;3637;09:26:40;0;49	90684;8	50293;0;0;0;
$GPXUP;3637;09:26:41;0;49	90684;8	50293;0;0;0;
$GPXUP;3637;09:26:42;0;49	90684;8	50293;0;0;0;
$GPXUP;3637;09:26:43;0;49	90684;8	50293;0;0;0;
$GPXUP;3637;09:26:44;0;49	90684;8	50293;0;0;0;
$GPXUP;3637;09:26:45;0;49	90684;8	50293;0;0;0;
$GPXUP;3637;09:26:46;0;49	90684;8	50293;0;0;0;
$GPXUP;3637;09:26:47;0;49	90684;8	50293;0;0;0;
$GPXUP;3637;09:26:48;0;49	90684;8	50293;0;0;0;
$GPXUP;3637;09:26:49;0;49	90684;8	50293;0;0;0;
$GPXUP;3637;09:26:50;0;49	90684;8	50293;0;0;0;
$GPXUP;3637;09:26:51;0;49	90684;8	50293;0;0;0;
$GPXUP;3637;09:26:52;0;49	90684;8	50293;0;0;0;
$GPXUP;3637;09:26:53;0;49	90684;8	50293;0;0;0;
$GPXUP;3637;09:26:54;0;49	90684;8	50293;0;0;0;
$GPXUP;3637;09:26:55;0;49	90684;8	50293;0;0;0;
$GPXUP;3637;09:26:56;0;49	90684;8	50293;0;0;0;
$GPXUP;3637;09:26:57;0;49	90684;8	50293;0;0;0;
$GPXUP;3637;09:26:58;0;49	90684;8	50293;0;0;0;
$GPXUP;3637;09:26:59;0;49	90684;8	50293;0;0;0;
$GPXUP;3637;09:27:00;0;49	90684;8	50293;0;0;0;
$GPXUP;3637;09:27:01;0;49	90684;8	50293;0;0;0;
$GPXUP;3637;09:27:02;0;49	90684;8	50293;0;0;0;
$GPXUP;3637;09:27:03;0;49	90684;8	50293;0;0;0;
$GPXUP;3637;09:27:04;0;49	90684;8	50293;0;0;0;
$GPXUP;3637;09:27:05;0;49	90684;8	50293;0;0;0;
$GPXUP;3637;09:27:06;0;49	90684;8	50293;0;0;0;
$GPXUP;3637;09:27:07;0;49	90684;8	50293;0;0;0;
$GPXUP;3637;09:27:08;0;49	90684;8	50293;0;0;0;
$GPXUP;3637;09:27:09;0;49	90684;8	50293;0;0;0;
$GPXUP;3637;09:27:10;0;49	90684;8	50293;0;0;0;
$GPXUP;3637;09:27:11;0;49	90684;8	50293;0;0;0;
$GPXUP;3637;09:27:12;0;49	90684;8	50293;0;0;0;
$GPXUP;3637;09:27:13;0;49	90684;8	50293;0;0;0;
$GPXUP;3637;09:27:14;0;49	90684;8	50293;0;0;0;
$GPXUP;3637;09:27:15;0;49	90684;8	50293;0;0;0;
$GPXUP;3637;09:27:16;0;49	90684;8	50293;0;0;0;
$GPXUP;3637;09:27:17;0;49	90684;8	50293;0;0;0;
$GPXUP;3637;09:27:18;0;49	90684;8	50293;0;0;0;
$GPXUP;3637;09:27:19;0;49	90684;8	50293;0;0;0;
$GPXUP;3637;09:27:20;0;49	90684;8	50293;0;0;0;
$GPXUP;3637;09:27:21;0;49	90684;8	50293;0;0;0;
$GPXUP;3637;09:27:22;0;49	90684;8	50293;0;0;0;
$GPXUP;3637;09:27:23;0;49	90684;8	50293;0;0;0;
$GPXUP;3637;09:27:24;0;49	90684;8	50293;0;0;0;
$GPXUP;3637;09:27:25;0;49	90684;8	50293;0;0;0;
$GPXUP;3637;09:27:26;0;49	90684;8	50293;0;0;0;
$GPXUP;3637;09:27:27;0;49	90684;8	50293;0;0;0;
$GPXUP;3637;09:27:28;0;49	90684;8	50293;0;0;0;
$GPXUP;3637;09:27:29;0;49	90684;8	50293;0;0;0;
$GPXUP;3637;09:27:30;0;49	90684;8	50293;0;0;0;
$GPXUP;3637;09:27:31;0;49	90684;8	50293;0;0;0;
$GPXUP;3637;09:27:32;0;49	90684;8	50293;0;0;0;
$GPXUP;3637;09:27:33;0;49	90684;8	50293;0;0;0;
$GPXUP;3637;09:27:34;0;49	90684;8	50293;0;0;0;
$GPXUP;3637;09:27:35;0;49	90684;8	50293;0;0;0;
$GPXUP;3637;09:27:36;0;49	90684;8	50293;0;0;0;
$GPXUP;3637;09:27:37;0;49	90684;8	50293;0;0;0;
$GPXUP;3637;09:27:38;0;49	90684;8	50293;0;0;0;
$GPXUP;3637;09:27:39;0;49	90684;8	50293;0;0;0;
$GPXUP;3637;09:27:40;0;49	90684;8	50293;0;0;0;
$GPXUP;3637;09:27:41;0;49	90684;8	50293;0;0;0;
$GPXUP;3637;09:27:42;0;49	90684;8	50293;0;0;0;
$GPXUP;3637;09:27:43;0;49	90684;8	50293;0;0;0;
$GPXUP;3637;09:27:44;0;49	90684;8	50293;0;0;0;
$GPXUP;3637;09:27:45;0;49	90684;8	50293;0;0;0;
$GPXUP;3637;09:27:46;0;49	90684;8	50293;0;0;0;
$GPXUP;3637;09:27:47;0;49	90684;8	50293;0;0;0;
$GPXUP;3637;09:27:48;0;49	90684;8	50293;0;0;0;
$GPXUP;3637;09:27:49;0;49	90684;8	50293;0;0;0;
$GPXUP;3637;09:27:50;0;49	90684;8	50293;0;0;0;
$GPXUP;3637;09:27:51;0;49	90684;8	50293;0;0;0;
$GPXUP;3637;09:27:52;0;49	90684;8	50293;0;0;0;
$GPXUP;3637;09:27:53;0;49	90684;8	50293;0;0;0;
$GPXUP;3637;09:27:54;0;49	90684;8	50293;0;0;0;
$GPXUP;3637;09:27:55;0;49	90684;8	50293;0;0;0;
$GPXUP;3637;09:27:56;0;49	90684;8	50293;0;0;0;
$GPXUP;3637;09:27:57;0;49	90684;8	50293;0;0;0;
$GPXUP;3637;09:27:58;0;49	90684;8	50293;0;0;0;
$GPXUP;3637;09:27:59;0;49	90684;8	50293;0;0;0;
$GPXUP;3637;09:28:00;0;49	90684;8	50293;0;0;0;
$GPXUP;3637;09:28:01;0;49	90684;8	50293;0;0;0;
$GPXUP;3637;09:28:02;0;49	90684;8	50293;0;0;0;
$GPXUP;3637;09:28:03;0;49	90684;8	50293;0;0;0;
$GPXUP;3637;09:28:04;0;49	90684;8	50293;0;0;0;
$GPXUP;3637;09:28:05;0;49	90684;8	50293;0;0;0;
$GPXUP;3637;09:28:06;0;49	90684;8	50293;0;0;0;
$GPXUP;3637;09:28:07;0;49	90684;8	50293;0;0;0;
$GPXUP;3637;09:28:08;0;49	90684;8	50293;0;0;0;
$GPXUP;3637;09:28:09;0;49	90684;8	50293;0;0;0;
$GPXUP;3637;09:28:10;0;49	90684;8	50293;0;0;0;
$GPXUP;3637;09:28:11;0;49	90684;8	50293;0;0;0;
$GPXUP;3637;09:28:12;0;49	90684;8	50293;0;0;0;
$GPXUP;3637;09:28:13;0;49	90684;8	50293;0;0;0;
$GPXUP;3637;09:28:14;0;49	90684;8	50293;0;0;0;
$GPXUP;3637;09:28:15;0;49	90684;8	50293;0;0;0;
$GPXUP;3637;09:28:16;0;49	90684;8	50293;0;0;0;
$GPXUP;3637;09:28:17;0;49	90684;8	50293;0;0;0;
$GPXUP;3637;09:28:18;0;49	90684;8	50293;0;0;0;
$GPXUP;3637;09:28:19;0;49	90684;8	50293;0;0;0;
$GPXUP;3637;09:28:20;0;49	90684;8	50293;0;0;0;
$GPXUP;3637;09:28:21;0;49	90684;8	50293;0;0;0;
$GPXUP;3637;09:28:22;0;49	90684;8	50293;0;0;0;
$GPXUP;3637;09:28:23;0;49	90684;8	50293;0;0;0;
$GPXUP;3637;09:28:24;0;49	90684;8	50293;0;0;0;
$GPXUP;3637;09:28:25;0;49	90684;8	50293;0;0;0;
$GPXUP;3637;09:28:26;0;49	90684;8	50293;0;0;0;
$GPXUP;3637;09:28:27;0;49	90684;8	50293;0;0;0;
$GPXUP;3637;09:28:28;0;49	90684;8	50293;0;0;0;
$GPXUP;3637;09:28:29;0;49	90684;8	50293;0;0;0;
$GPXUP;3637;09:28:30;0;49	90684;8	50293;0;0;0;
$GPXUP;3637;09:28:31;0;49	90684;8	50293;0;0;0;
$GPXUP;3637;09:28:32;0;49	90684;8	50293;0;0;0;
$GPXUP;3637;09:28:33;0;49	90684;8	50293;0;0;0;
$GPXUP;3637;09:28:34;0;49	90684;8	50293;0;0;0;
$GPXUP;3637;09:28:35;0;49	90684;8	50293;0;0;0;
$GPXUP;3637;09:28:36;0;49	90684;8	50293;0;0;0;
$GPXUP;3637;09:28:37;0;49	90684;8	50293;0;0;0;
$GPXUP;3637;09:28:38;0;49	90684;8	50293;0;0;0;
$GPXUP;3637;09:28:39;0;49	90684;8	50293;0;0;0;
$GPXUP;3637;09:28:40;0;49	90684;8	50293;0;0;0;
$GPXUP;3637;09:28:41;0;49	90684;8	50293;0;0;0;
$GPXUP;3637;09:28:42;0;49	90684;8	50293;0;0;0;
$GPXUP;3637;09:28:43;0;49	90684;8	50293;0;0;0;
$GPXUP;3637;09:28:44;0;49	90684;8	50293;0;0;0;
$GPXUP;3637;09:28:45;0;49	90684;8	50293;0;0;0;
$GPXUP;3637;09:28:46;0;49	90684;8	50293;0;0;0;
$GPXUP;3637;09:28:47;0;49	90684;8	50293;0;0;0;
$GPXUP;3637;09:28:48;0;49	90684;8	50293;0;0;0;
$GPXUP;3637;09:28:49;0;49	90684;8	50293;0;0;0;
$GPXUP;3637;09:28:50;0;49	90684;8	50293;0;0;0;
$GPXUP;3637;09:28:51;0;49	90684;8	50293;0;0;0;
$GPXUP;3637;09:28:52;0;49	90684;8	50293;0;0;0;
$GPXUP;3637;09:28:53;0;49	90684;8	50293;0;0;0;
$GPXUP;3637;09:28:54;0;49	90684;8	50293;0;0;0;
$GPXUP;3637;09:28:55;0;49	90684;8	50293;0;0;0;
$GPXUP;3637;09:28:56;0;49	90684;8	50293;0;0;0;
$GPXUP;3637;09:28:57;0;49	90684;8	50293;0;0;0;
$GPXUP;3637;09:28:58;0;49	90684;8	50293;0;0;0;
$GPXUP;3637;09:28:59;0;49	90684;8	50293;0;0;0;
$GPXUP;3637;09:29:00;0;49	90684;8	50293;0;0;0;
$GPXUP;3637;09:29:01;0;49	90684;8	50293;0;0;0;
$GPXUP;3637;09:29:02;0;49	90684;8	50293;0;0;0;
$GPXUP;3637;09:29:03;0;49	90684;8	50293;0;0;0;
$GPXUP;3637;09:29:04;0;49	90684;8	50293;0;0;0;
$GPXUP;3637;09:29:05;0;49	90684;8	50293;0;0;0;
$GPXUP;3637;09:29:06;0;49	90684;8	50293;0;0;0;
$GPXUP;3637;09:29:07;0;49	90684;8	50293;0;0;0;
$GPXUP;3637;09:29:08;0;49	90684;8	50293;0;0;0;
$GPXUP;3637;09:29:09;0;49	90684;8	50293;0;0;0;
$GPXUP;3637;09:29:10;0;49	90684;8	50293;0;0;0;
$GPXUP;3637;09:29:11;0;49	90684;8	50293;0;0;0;
$GPXUP;3637;09:29:12;0;49	90684;8	50293;0;0;0;
$GPXUP;3637;09:29:13;0;49	90684;8	50293;0;0;0;
$GPXUP;3637;09:29:14;0;49	90684;8	50293;0;0;0;
$GPXUP;3637;09:29:15;0;49	90684;8	50293;0;0;0;
$GPXUP;3637;09:29:16;0;49	90684;8	50293;0;0;0;
$GPXUP;3637;09:29:17;0;49	90684;8	50293;0;0;0;
$GPXUP;3637;09:29:18;0;49	90684;8	50293;0;0;0;
$GPXUP;3637;09:29:19;0;49	90684;8	50293;0;0;0;
$GPXUP;3637;09:29:20;0;49	90684;8	50293;0;0;0;
$GPXUP;3637;09:29:21;0;49	90684;8	50293;0;0;0;
$GPXUP;3637;09:29:22;0;49	90684;8	50293;0;0;0;
$GPXUP;3637;09:29:23;0;49	90684;8	50293;0;0;0;
$GPXUP;3637;09:29:24;0;49	90684;8	50293;0;0;0;
$GPXUP;3637;09:29:25;0;49	90684;8	50293;0;0;0;
$GPXUP;3637;09:29:26;0;49	90684;8	50293;0;0;0;
$GPXUP;3637;09:29:27;0;49	90684;8	50293;0;0;0;
$GPXUP;3637;09:29:28;0;49	90684;8	50293;0;0;0;
$GPXUP;3637;09:29:29;0;49	90684;8	50293;0;0;0;
$GPXUP;3637;09:29:30;0;49	90684;8	50293;0;0;0;
$GPXUP;3637;09:29:31;0;49	90684;8	50293;0;0;0;
$GPXUP;3637;09:29:32;0;49	90684;8	50293;0;0;0;
$GPXUP;3637;09:29:33;0;49	90684;8	50293;0;0;0;
$GPXUP;3637;09:29:34;0;49	90684;8	50293;0;0;0;
$GPXUP;3637;09:29:35;0;49	90684;8	50293;0;0;0;
$GPXUP;3637;09:29:36;0;49	90684;8	50293;0;0;0;
$GPXUP;3637;09:29:37;0;49	90684;8	50293;0;0;0;
$GPXUP;3637;09:29:38;0;49	90684;8	50293;0;0;0;
$GPXUP;3637;09:29:39;0;49	90684;8	50293;0;0;0;
$GPXUP;3637;09:29:40;0;49	90684;8	50293;0;0;0;
$GPXUP;3637;09:29:41;0;49	90684;8	50293;0;0;0;
$GPXUP;3637;09:29:42;0;49	90684;8	50293;0;0;0;
$GPXUP;3637;09:29:43;0;49	90684;8	50293;0;0;0;
$GPXUP;3637;09:29:44;0;49	90684;8	50293;0;0;0;
$GPXUP;3637;09:29:45;0;49	90684;8	50293;0;0;0;
$GPXUP;3637;09:29:46;0;49	90684;8	50293;0;0;0;
$GPXUP;3637;09:29:47;0;49	90684;8	50293;0;0;0;
$GPXUP;3637;09:29:48;0;49	90684;8	50293;0;0;0;
$GPXUP;3637;09:29:49;0;49	90684;8	50293;0;0;0;
$GPXUP;3637;09:29:50;0;49	90684;8	50293;0;0;0;
$GPXUP;3637;09:29:51;0;49	90684;8	50293;0;0;0;
$GPXUP;3637;09:29:52;0;49	90684;8	50293;0;0;0;
$GPXUP;3637;09:29:53;0;49	90684;8	50293;0;0;0;
$GPXUP;3637;09:29:54;0;49	90684;8	50293;0;0;0;
$GPXUP;3637;09:29:55;0;49	90684;8	50293;0;0;0;
$GPXUP;3637;09:29:56;0;49	90684;8	50293;0;0;0;
$GPXUP;3637;09:29:57;0;49	90684;8	50293;0;0;0;
$GPXUP;3637;09:29:58;0;49	90684;8	50293;0;0;0;
$GPXUP;3637;09:29:59;0;49	90684;8	50293;0;0;0;
$GPXUP;3637;09:30:00;0;49	90684;8	50293;0;0;0;
$GPXUP;3637;09:30:01;0;49	90684;8	50293;0;0;0;
$GPXUP;3637;09:30:02;0;49	90684;8	50293;0;0;0;
$GPXUP;3637;09:30:03;0;49	90684;8	50293;0;0;0;
$GPXUP;3637;09:30:04;0;49	90684;8	50293;0;0;0;
$GPXUP;3637;09:30:05;0;49	90684;8	50293;0;0;0;
$GPXUP;3637;09:30:06;0;49	90684;8	50293;0;0;0;
$GPXUP;3637;09:30:07;0;49	90684;8	50293;0;0;0;
$GPXUP;3637;09:30:08;0;49	90684;8	50293;0;0;0;
$GPXUP;3637;09:30:09;0;49	90684;8	50293;0;0;0;
$GPXUP;3637;09:30:10;0;49	90684;8	50293;0;0;0;
$GPXUP;3637;09:30:11;0;49	90684;8	50293;0;0;0;
$GPXUP;3637;09:30:12;0;49	90684;8	50293;0;0;0;
$GPXUP;3637;09:30:13;0;49	90684;8	50293;0;0;0;
$GPXUP;3637;09:30:14;0;49	90684;8	50293;0;0;0;
$GPXUP;3637;09:30:15;0;49	90684;8	50293;0;0;0;
$GPXUP;3637;09:30:16;0;49	90684;8	50293;0;0;0;
$GPXUP;3637;09:30:17;0;49	90684;8	50293;0;0;0;
$GPXUP;3637;09:30:18;0;49	90684;8	50293;0;0;0;
$GPXUP;3637;09:30:19;0;49	90684;8	50293;0;0;0;
$GPXUP;3637;09:30:20;0;49	90684;8	50293;0;0;0;
$GPXUP;3637;09:30:21;0;49	90684;8	50293;0;0;0;
$GPXUP;3637;09:30:22;0;49	90684;8	50293;0;0;0;
$GPXUP;3637;09:30:23;0;49	90684;8	50293;0;0;0;
$GPXUP;3637;09:30:24;0;49	90684;8	50293;0;0;0;
$GPXUP;3637;09:30:25;0;49	90684;8	50293;0;0;0;
$GPXUP;3637;09:30:26;0;49	90684;8	50293;0;0;0;
$GPXUP;3637;09:30:27;0;49	90684;8	50293;0;0;0;
$GPXUP;3637;09:30:28;0;49	90684;8	50293;0;0;0;
$GPXUP;3637;09:30:29;0;49	90684;8	50293;0;0;0;
$GPXUP;3637;09:30:30;0;49	90684;8	50293;0;0;0;
$GPXUP;3637;09:30:31;0;49	90684;8	50293;0;0;0;
$GPXUP;3637;09:30:32;0;49	90684;8	50293;0;0;0;
$GPXUP;3637;09:30:33;0;49	90684;8	50293;0;0;0;
$GPXUP;3637;09:30:34;0;49	90684;8	50293;0;0;0;
$GPXUP;3637;09:30:35;0;49	90684;8	50293;0;0;0;
$GPXUP;3637;09:30:36;0;49	90684;8	50293;0;0;0;
$GPXUP;3637;09:30:37;0;49	90684;8	50293;0;0;0;
$GPXUP;3637;09:30:38;0;49	90684;8	50293;0;0;0;
$GPXUP;3637;09:30:39;0;49	90684;8	50293;0;0;0;
$GPXUP;3637;09:30:40;0;49	90684;8	50293;0;0;0;
$GPXUP;3637;09:30:41;0;49	90684;8	50293;0;0;0;
$GPXUP;3637;09:30:42;0;49	90684;8	50293;0;0;0;
$GPXUP;3637;09:30:43;0;49	90684;8	50293;0;0;0;
$GPXUP;3637;09:30:44;0;49	90684;8	50293;0;0;0;
$GPXUP;3637;09:30:45;0;49	90684;8	50293;0;0;0;
$GPXUP;3637;09:30:46;0;49	90684;8	50293;0;0;0;
$GPXUP;3637;09:30:47;0;49	90684;8	50293;0;0;0;
[truncated: 10,929 more rows]
