# Supplementary material for: Pigeon Navigation: Different Routes Lead to Frankfurt
Source: PLoS One. 2014 Nov 12;9(11):e112439. doi: 10.1371/journal.pone.0112439 (PMC4229201; doi:10.1371/journal.pone.0112439)
Supplement: File S4 — Files containing the original track data and a ‘Read me’ explaining the data format. (ZIP) [file pone.0112439.s004.zip › S-BER/090806xup06_249.log]

$GPXUP;3637;07:50:44;0;49	8929;8	46663;0;0;0;
$GPXUP;3637;07:50:45;0;49	8929;8	46667;0;0;8;
$GPXUP;3637;07:50:46;0;49	89292;8	46672;0;0;18;
$GPXUP;3637;07:50:47;0;49	89296;8	46678;0;0;25;
$GPXUP;3637;07:50:48;0;49	89303;8	46684;0;0;30;
$GPXUP;3637;07:50:49;0;49	89312;8	46686;0;0;32;
$GPXUP;3637;07:50:50;0;49	89322;8	46684;0;0;38;
$GPXUP;3637;07:50:51;0;49	89332;8	4668;0;0;39;
$GPXUP;3637;07:50:52;0;49	89343;8	46676;0;0;42;
$GPXUP;3637;07:50:53;0;49	89353;8	46667;0;0;46;
$GPXUP;3637;07:50:54;0;49	89361;8	46654;0;0;49;
$GPXUP;3637;07:50:55;0;49	89369;8	46638;0;0;49;
$GPXUP;3637;07:50:56;0;49	89377;8	46624;0;0;46;
$GPXUP;3637;07:50:57;0;49	89386;8	46617;0;0;40;
$GPXUP;3637;07:50:58;0;49	89397;8	46626;0;0;39;
$GPXUP;3637;07:50:59;0;49	89402;8	46645;0;0;41;
$GPXUP;3637;07:51:00;0;49	89399;8	46665;0;0;40;
$GPXUP;3637;07:51:01;0;49	89392;8	4668;0;0;35;
$GPXUP;3637;07:51:02;0;49	89381;8	4669;0;0;34;
$GPXUP;3637;07:51:03;0;49	89366;8	46696;0;0;46;
$GPXUP;3637;07:51:04;0;49	8935;8	46703;0;0;58;
$GPXUP;3637;07:51:05;0;49	89337;8	46714;0;0;56;
$GPXUP;3637;07:51:06;0;49	89328;8	46729;0;0;54;
$GPXUP;3637;07:51:07;0;49	89324;8	46747;0;0;47;
$GPXUP;3637;07:51:08;0;49	89326;8	46762;0;0;35;
$GPXUP;3637;07:51:09;0;49	89333;8	4677;0;0;23;
$GPXUP;3637;07:51:10;0;49	89346;8	46771;0;0;30;
$GPXUP;3637;07:51:11;0;49	8936;8	46763;0;0;45;
$GPXUP;3637;07:51:12;0;49	89374;8	46751;0;0;55;
$GPXUP;3637;07:51:13;0;49	89387;8	46738;0;0;57;
$GPXUP;3637;07:51:14;0;49	894;8	46727;0;0;54;
$GPXUP;3637;07:51:15;0;49	89412;8	4672;0;0;48;
$GPXUP;3637;07:51:16;0;49	89424;8	46722;0;0;45;
$GPXUP;3637;07:51:17;0;49	89436;8	46726;0;0;45;
$GPXUP;3637;07:51:18;0;49	89446;8	46732;0;0;42;
$GPXUP;3637;07:51:19;0;49	89456;8	46739;0;0;41;
$GPXUP;3637;07:51:20;0;49	89465;8	46746;0;0;41;
$GPXUP;3637;07:51:21;0;49	89475;8	46752;0;0;41;
$GPXUP;3637;07:51:22;0;49	89485;8	46754;0;0;43;
$GPXUP;3637;07:51:23;0;49	89496;8	46754;0;0;45;
$GPXUP;3637;07:51:24;0;49	89507;8	46754;0;0;44;
$GPXUP;3637;07:51:25;0;49	89518;8	46756;0;0;46;
$GPXUP;3637;07:51:26;0;49	89527;8	46766;0;0;46;
$GPXUP;3637;07:51:27;0;49	8953;8	46782;0;0;39;
$GPXUP;3637;07:51:28;0;49	89528;8	468;0;0;39;
$GPXUP;3637;07:51:29;0;49	89522;8	46816;0;0;39;
$GPXUP;3637;07:51:30;0;49	89512;8	46829;0;0;44;
$GPXUP;3637;07:51:31;0;49	89505;8	46844;0;0;44;
$GPXUP;3637;07:51:32;0;49	89502;8	46859;0;0;36;
$GPXUP;3637;07:51:33;0;49	89506;8	46872;0;0;34;
$GPXUP;3637;07:51:34;0;49	89515;8	4688;0;0;33;
$GPXUP;3637;07:51:35;0;49	89528;8	46882;0;0;40;
$GPXUP;3637;07:51:36;0;49	89539;8	4688;0;0;41;
$GPXUP;3637;07:51:37;0;49	89551;8	46877;0;0;46;
$GPXUP;3637;07:51:38;0;49	89563;8	46872;0;0;51;
$GPXUP;3637;07:51:39;0;49	89576;8	46866;0;0;49;
$GPXUP;3637;07:51:40;0;49	89588;8	46864;0;0;45;
$GPXUP;3637;07:51:41;0;49	89599;8	46862;0;0;47;
$GPXUP;3637;07:51:42;0;49	89611;8	46854;0;0;52;
$GPXUP;3637;07:51:43;0;49	89622;8	46842;0;0;55;
$GPXUP;3637;07:51:44;0;49	89632;8	46826;0;0;59;
$GPXUP;3637;07:51:45;0;49	8964;8	46803;0;0;65;
$GPXUP;3637;07:51:46;0;49	89648;8	4678;0;0;65;
$GPXUP;3637;07:51:47;0;49	89656;8	46757;0;0;67;
$GPXUP;3637;07:51:48;0;49	89663;8	46734;0;0;66;
$GPXUP;3637;07:51:49;0;49	89672;8	46713;0;0;63;
$GPXUP;3637;07:51:50;0;49	89682;8	46696;0;0;60;
$GPXUP;3637;07:51:51;0;49	89694;8	46684;0;0;54;
$GPXUP;3637;07:51:52;0;49	89708;8	46682;0;0;51;
$GPXUP;3637;07:51:53;0;49	89721;8	46693;0;0;51;
$GPXUP;3637;07:51:54;0;49	89726;8	46712;0;0;44;
$GPXUP;3637;07:51:55;0;49	89732;8	46726;0;0;38;
$GPXUP;3637;07:51:56;0;49	89741;8	46735;0;0;40;
$GPXUP;3637;07:51:57;0;49	89752;8	46741;0;0;46;
$GPXUP;3637;07:51:58;0;49	89763;8	46748;0;0;48;
$GPXUP;3637;07:51:59;0;49	89774;8	46756;0;0;50;
$GPXUP;3637;07:52:00;0;49	89787;8	46762;0;0;51;
$GPXUP;3637;07:52:01;0;49	89798;8	46771;0;0;50;
$GPXUP;3637;07:52:02;0;49	8981;8	46779;0;0;49;
$GPXUP;3637;07:52:03;0;49	89821;8	46786;0;0;48;
$GPXUP;3637;07:52:04;0;49	89833;8	46793;0;0;49;
$GPXUP;3637;07:52:05;0;49	89843;8	46803;0;0;49;
$GPXUP;3637;07:52:06;0;49	8985;8	46818;0;0;44;
$GPXUP;3637;07:52:07;0;49	89853;8	46834;0;0;41;
$GPXUP;3637;07:52:08;0;49	89853;8	4685;0;0;42;
$GPXUP;3637;07:52:09;0;49	89849;8	46865;0;0;40;
$GPXUP;3637;07:52:10;0;49	89844;8	46879;0;0;40;
$GPXUP;3637;07:52:11;0;49	89838;8	46892;0;0;41;
$GPXUP;3637;07:52:12;0;49	89833;8	46904;0;0;34;
$GPXUP;3637;07:52:13;0;49	89833;8	46916;0;0;28;
$GPXUP;3637;07:52:14;0;49	8984;8	4692;0;0;19;
$GPXUP;3637;07:52:15;0;49	89853;8	46915;0;0;36;
$GPXUP;3637;07:52:16;0;49	89869;8	46903;0;0;52;
$GPXUP;3637;07:52:17;0;49	89882;8	46889;0;0;56;
$GPXUP;3637;07:52:18;0;49	89894;8	46877;0;0;53;
$GPXUP;3637;07:52:19;0;49	89907;8	4687;0;0;51;
$GPXUP;3637;07:52:20;0;49	8992;8	46867;0;0;49;
$GPXUP;3637;07:52:21;0;49	89932;8	46867;0;0;49;
$GPXUP;3637;07:52:22;0;49	89945;8	46867;0;0;48;
$GPXUP;3637;07:52:23;0;49	89956;8	4687;0;0;45;
$GPXUP;3637;07:52:24;0;49	89966;8	46878;0;0;42;
$GPXUP;3637;07:52:25;0;49	89975;8	46886;0;0;39;
$GPXUP;3637;07:52:26;0;49	89982;8	46896;0;0;35;
$GPXUP;3637;07:52:27;0;49	89985;8	46908;0;0;32;
$GPXUP;3637;07:52:28;0;49	89985;8	4692;0;0;31;
$GPXUP;3637;07:52:29;0;49	89981;8	46931;0;0;26;
$GPXUP;3637;07:52:30;0;49	89978;8	46941;0;0;29;
$GPXUP;3637;07:52:31;0;49	89976;8	46953;0;0;33;
$GPXUP;3637;07:52:32;0;49	89976;8	46966;0;0;33;
$GPXUP;3637;07:52:33;0;49	89981;8	46978;0;0;37;
$GPXUP;3637;07:52:34;0;49	89988;8	46989;0;0;40;
$GPXUP;3637;07:52:35;0;49	89996;8	46999;0;0;41;
$GPXUP;3637;07:52:36;0;49	90006;8	47007;0;0;44;
$GPXUP;3637;07:52:37;0;49	90016;8	47014;0;0;46;
$GPXUP;3637;07:52:38;0;49	90027;8	47018;0;0;47;
$GPXUP;3637;07:52:39;0;49	9004;8	47019;0;0;50;
$GPXUP;3637;07:52:40;0;49	90052;8	47017;0;0;49;
$GPXUP;3637;07:52:41;0;49	90065;8	47016;0;0;48;
$GPXUP;3637;07:52:42;0;49	90076;8	47017;0;0;46;
$GPXUP;3637;07:52:43;0;49	90088;8	47021;0;0;48;
$GPXUP;3637;07:52:44;0;49	901;8	47026;0;0;47;
$GPXUP;3637;07:52:45;0;49	90111;8	47032;0;0;47;
$GPXUP;3637;07:52:46;0;49	90123;8	47038;0;0;47;
$GPXUP;3637;07:52:47;0;49	90134;8	47044;0;0;47;
$GPXUP;3637;07:52:48;0;49	90144;8	47054;0;0;47;
$GPXUP;3637;07:52:49;0;49	9015;8	47067;0;0;43;
$GPXUP;3637;07:52:50;0;49	90152;8	47084;0;0;41;
$GPXUP;3637;07:52:51;0;49	90152;8	47102;0;0;46;
$GPXUP;3637;07:52:52;0;49	90153;8	4712;0;0;44;
$GPXUP;3637;07:52:53;0;49	90158;8	47134;0;0;38;
$GPXUP;3637;07:52:54;0;49	90166;8	47142;0;0;38;
$GPXUP;3637;07:52:55;0;49	9018;8	47144;0;0;48;
$GPXUP;3637;07:52:56;0;49	90196;8	47142;0;0;54;
$GPXUP;3637;07:52:57;0;49	9021;8	47134;0;0;55;
$GPXUP;3637;07:52:58;0;49	90222;8	4712;0;0;54;
$GPXUP;3637;07:52:59;0;49	90229;8	47097;0;0;60;
$GPXUP;3637;07:53:00;0;49	90231;8	47069;0;0;65;
$GPXUP;3637;07:53:01;0;49	9023;8	47041;0;0;63;
$GPXUP;3637;07:53:02;0;49	90231;8	47017;0;0;60;
$GPXUP;3637;07:53:03;0;49	90236;8	46996;0;0;57;
$GPXUP;3637;07:53:04;0;49	90246;8	46982;0;0;53;
$GPXUP;3637;07:53:05;0;49	9026;8	46983;0;0;44;
$GPXUP;3637;07:53:06;0;49	90276;8	46998;0;0;56;
$GPXUP;3637;07:53:07;0;49	90289;8	47016;0;0;57;
$GPXUP;3637;07:53:08;0;49	90294;8	47038;0;0;53;
$GPXUP;3637;07:53:09;0;49	90299;8	4706;0;0;54;
$GPXUP;3637;07:53:10;0;49	90302;8	47082;0;0;55;
$GPXUP;3637;07:53:11;0;49	90303;8	47103;0;0;52;
$GPXUP;3637;07:53:12;0;49	90302;8	47124;0;0;53;
$GPXUP;3637;07:53:13;0;49	90299;8	47145;0;0;51;
$GPXUP;3637;07:53:14;0;49	90297;8	47165;0;0;52;
$GPXUP;3637;07:53:15;0;49	90296;8	47185;0;0;52;
$GPXUP;3637;07:53:16;0;49	90296;8	47205;0;0;50;
$GPXUP;3637;07:53:17;0;49	90297;8	47224;0;0;50;
$GPXUP;3637;07:53:18;0;49	903;8	47243;0;0;49;
$GPXUP;3637;07:53:19;0;49	90305;8	47261;0;0;51;
$GPXUP;3637;07:53:20;0;49	90309;8	4728;0;0;54;
$GPXUP;3637;07:53:21;0;49	90313;8	47301;0;0;57;
$GPXUP;3637;07:53:22;0;49	90317;8	47322;0;0;56;
$GPXUP;3637;07:53:23;0;49	90324;8	47341;0;0;52;
$GPXUP;3637;07:53:24;0;49	90331;8	47356;0;0;46;
$GPXUP;3637;07:53:25;0;49	90342;8	47365;0;0;51;
$GPXUP;3637;07:53:26;0;49	90355;8	47372;0;0;50;
$GPXUP;3637;07:53:27;0;49	90368;8	47374;0;0;51;
$GPXUP;3637;07:53:28;0;49	9038;8	47372;0;0;49;
$GPXUP;3637;07:53:29;0;49	90393;8	4737;0;0;52;
$GPXUP;3637;07:53:30;0;49	90406;8	47371;0;0;50;
$GPXUP;3637;07:53:31;0;49	90418;8	47378;0;0;51;
$GPXUP;3637;07:53:32;0;49	90427;8	4739;0;0;50;
$GPXUP;3637;07:53:33;0;49	90434;8	47406;0;0;52;
$GPXUP;3637;07:53:34;0;49	9044;8	47423;0;0;53;
$GPXUP;3637;07:53:35;0;49	90445;8	47443;0;0;55;
$GPXUP;3637;07:53:36;0;49	9045;8	47462;0;0;50;
$GPXUP;3637;07:53:37;0;49	90458;8	47476;0;0;47;
$GPXUP;3637;07:53:38;0;49	90466;8	4749;0;0;47;
$GPXUP;3637;07:53:39;0;49	90473;8	47505;0;0;48;
$GPXUP;3637;07:53:40;0;49	90479;8	47521;0;0;47;
$GPXUP;3637;07:53:41;0;49	90486;8	47535;0;0;44;
$GPXUP;3637;07:53:42;0;49	90496;8	47544;0;0;41;
$GPXUP;3637;07:53:43;0;49	90509;8	47543;0;0;46;
$GPXUP;3637;07:53:44;0;49	90524;8	47529;0;0;60;
$GPXUP;3637;07:53:45;0;49	90536;8	47514;0;0;59;
$GPXUP;3637;07:53:46;0;49	90549;8	475;0;0;59;
$GPXUP;3637;07:53:47;0;49	90562;8	47494;0;0;54;
$GPXUP;3637;07:53:48;0;49	90574;8	47505;0;0;52;
$GPXUP;3637;07:53:49;0;49	90584;8	47527;0;0;59;
$GPXUP;3637;07:53:50;0;49	90588;8	47552;0;0;60;
$GPXUP;3637;07:53:51;0;49	90589;8	47577;0;0;56;
$GPXUP;3637;07:53:52;0;49	9059;8	47599;0;0;54;
$GPXUP;3637;07:53:53;0;49	90592;8	4762;0;0;53;
$GPXUP;3637;07:53:53;0;49	90598;8	4764;0;0;53;
$GPXUP;3637;07:53:54;0;49	90605;8	47657;0;0;50;
$GPXUP;3637;07:53:55;0;49	90614;8	4767;0;0;48;
$GPXUP;3637;07:53:56;0;49	90625;8	47679;0;0;50;
$GPXUP;3637;07:53:57;0;49	90637;8	47686;0;0;51;
$GPXUP;3637;07:53:58;0;49	9065;8	47692;0;0;51;
$GPXUP;3637;07:53:59;0;49	90662;8	47697;0;0;51;
$GPXUP;3637;07:54:00;0;49	90674;8	47702;0;0;52;
$GPXUP;3637;07:54:01;0;49	90688;8	47704;0;0;55;
$GPXUP;3637;07:54:02;0;49	90702;8	47705;0;0;57;
$GPXUP;3637;07:54:03;0;49	90717;8	47706;0;0;58;
$GPXUP;3637;07:54:04;0;49	90731;8	47709;0;0;59;
$GPXUP;3637;07:54:05;0;49	90745;8	47716;0;0;58;
$GPXUP;3637;07:54:06;0;49	90756;8	47729;0;0;56;
$GPXUP;3637;07:54:07;0;49	90766;8	47744;0;0;54;
$GPXUP;3637;07:54:08;0;49	90776;8	47757;0;0;49;
$GPXUP;3637;07:54:09;0;49	90786;8	47767;0;0;45;
$GPXUP;3637;07:54:10;0;49	90796;8	47774;0;0;45;
$GPXUP;3637;07:54:11;0;49	90808;8	47778;0;0;49;
$GPXUP;3637;07:54:12;0;49	90821;8	47781;0;0;52;
$GPXUP;3637;07:54:13;0;49	90834;8	47781;0;0;54;
$GPXUP;3637;07:54:14;0;49	90848;8	47779;0;0;57;
$GPXUP;3637;07:54:15;0;49	90862;8	47776;0;0;55;
$GPXUP;3637;07:54:16;0;49	90876;8	47774;0;0;52;
$GPXUP;3637;07:54:17;0;49	90889;8	47773;0;0;51;
$GPXUP;3637;07:54:18;0;49	90901;8	47776;0;0;50;
$GPXUP;3637;07:54:19;0;49	90913;8	47783;0;0;53;
$GPXUP;3637;07:54:20;0;49	90924;8	47793;0;0;54;
$GPXUP;3637;07:54:21;0;49	90936;8	47802;0;0;54;
$GPXUP;3637;07:54:22;0;49	90949;8	47808;0;0;54;
$GPXUP;3637;07:54:23;0;49	90963;8	4781;0;0;56;
$GPXUP;3637;07:54:24;0;49	90977;8	47808;0;0;57;
$GPXUP;3637;07:54:25;0;49	90992;8	47804;0;0;59;
$GPXUP;3637;07:54:26;0;49	91006;8	47799;0;0;61;
$GPXUP;3637;07:54:27;0;49	91021;8	47793;0;0;64;
$GPXUP;3637;07:54:28;0;49	91037;8	47788;0;0;62;
$GPXUP;3637;07:54:29;0;49	91052;8	47785;0;0;60;
$GPXUP;3637;07:54:30;0;49	91066;8	47786;0;0;56;
$GPXUP;3637;07:54:31;0;49	91079;8	47793;0;0;56;
$GPXUP;3637;07:54:32;0;49	91089;8	47806;0;0;51;
$GPXUP;3637;07:54:33;0;49	91099;8	47818;0;0;48;
$GPXUP;3637;07:54:34;0;49	91107;8	47831;0;0;43;
$GPXUP;3637;07:54:35;0;49	91115;8	47842;0;0;43;
$GPXUP;3637;07:54:36;0;49	91124;8	47852;0;0;44;
$GPXUP;3637;07:54:37;0;49	91131;8	47864;0;0;43;
$GPXUP;3637;07:54:38;0;49	91138;8	47877;0;0;41;
$GPXUP;3637;07:54:39;0;49	91144;8	47889;0;0;38;
$GPXUP;3637;07:54:40;0;49	91151;8	47898;0;0;35;
$GPXUP;3637;07:54:41;0;49	9116;8	47901;0;0;38;
$GPXUP;3637;07:54:42;0;49	91172;8	47898;0;0;46;
$GPXUP;3637;07:54:43;0;49	91184;8	47891;0;0;52;
$GPXUP;3637;07:54:44;0;49	91195;8	47878;0;0;58;
$GPXUP;3637;07:54:45;0;49	91206;8	47861;0;0;61;
$GPXUP;3637;07:54:46;0;49	91218;8	47845;0;0;57;
$GPXUP;3637;07:54:47;0;49	9123;8	47834;0;0;52;
$GPXUP;3637;07:54:48;0;49	91242;8	47829;0;0;53;
$GPXUP;3637;07:54:49;0;49	91256;8	4783;0;0;53;
$GPXUP;3637;07:54:50;0;49	91268;8	47833;0;0;50;
$GPXUP;3637;07:54:51;0;49	91281;8	47836;0;0;50;
$GPXUP;3637;07:54:52;0;49	91294;8	47836;0;0;54;
$GPXUP;3637;07:54:53;0;49	91307;8	47837;0;0;55;
$GPXUP;3637;07:54:54;0;49	91321;8	47844;0;0;58;
$GPXUP;3637;07:54:55;0;49	91331;8	47857;0;0;56;
$GPXUP;3637;07:54:56;0;49	91342;8	47871;0;0;54;
$GPXUP;3637;07:54:57;0;49	91351;8	47885;0;0;50;
$GPXUP;3637;07:54:58;0;49	91359;8	47899;0;0;44;
$GPXUP;3637;07:54:59;0;49	91366;8	47911;0;0;43;
$GPXUP;3637;07:55:00;0;49	91374;8	47923;0;0;45;
$GPXUP;3637;07:55:01;0;49	91382;8	47935;0;0;48;
$GPXUP;3637;07:55:02;0;49	91391;8	47948;0;0;47;
$GPXUP;3637;07:55:03;0;49	914;8	47959;0;0;47;
$GPXUP;3637;07:55:04;0;49	91409;8	4797;0;0;49;
$GPXUP;3637;07:55:05;0;49	9142;8	4798;0;0;51;
$GPXUP;3637;07:55:06;0;49	91431;8	47989;0;0;51;
$GPXUP;3637;07:55:07;0;49	91442;8	47998;0;0;51;
$GPXUP;3637;07:55:08;0;49	91453;8	48005;0;0;48;
$GPXUP;3637;07:55:09;0;49	91464;8	48009;0;0;45;
$GPXUP;3637;07:55:10;0;49	91476;8	4801;0;0;44;
$GPXUP;3637;07:55:11;0;49	91487;8	48012;0;0;49;
$GPXUP;3637;07:55:12;0;49	91499;8	48015;0;0;50;
$GPXUP;3637;07:55:13;0;49	91511;8	48023;0;0;52;
$GPXUP;3637;07:55:14;0;49	91523;8	48032;0;0;51;
$GPXUP;3637;07:55:15;0;49	91534;8	48039;0;0;52;
$GPXUP;3637;07:55:16;0;49	91547;8	48048;0;0;58;
$GPXUP;3637;07:55:17;0;49	91558;8	4806;0;0;55;
$GPXUP;3637;07:55:18;0;49	91569;8	48074;0;0;53;
$GPXUP;3637;07:55:19;0;49	9158;8	48085;0;0;49;
$GPXUP;3637;07:55:20;0;49	91591;8	48093;0;0;45;
$GPXUP;3637;07:55:21;0;49	91602;8	48097;0;0;45;
$GPXUP;3637;07:55:22;0;49	91614;8	48094;0;0;50;
$GPXUP;3637;07:55:23;0;49	91628;8	48084;0;0;61;
$GPXUP;3637;07:55:24;0;49	91639;8	48065;0;0;63;
$GPXUP;3637;07:55:25;0;49	91649;8	48044;0;0;63;
$GPXUP;3637;07:55:26;0;49	9166;8	48028;0;0;57;
$GPXUP;3637;07:55:27;0;49	91672;8	48016;0;0;51;
$GPXUP;3637;07:55:28;0;49	91685;8	4801;0;0;52;
$GPXUP;3637;07:55:29;0;49	91699;8	48009;0;0;56;
$GPXUP;3637;07:55:30;0;49	91714;8	48012;0;0;56;
$GPXUP;3637;07:55:31;0;49	91727;8	48021;0;0;55;
$GPXUP;3637;07:55:32;0;49	91739;8	48033;0;0;51;
$GPXUP;3637;07:55:33;0;49	91748;8	48046;0;0;49;
$GPXUP;3637;07:55:34;0;49	91758;8	48059;0;0;47;
$GPXUP;3637;07:55:35;0;49	91767;8	4807;0;0;45;
$GPXUP;3637;07:55:36;0;49	91776;8	48082;0;0;45;
$GPXUP;3637;07:55:37;0;49	91783;8	48097;0;0;47;
$GPXUP;3637;07:55:38;0;49	91787;8	48115;0;0;48;
$GPXUP;3637;07:55:39;0;49	9179;8	48133;0;0;47;
$GPXUP;3637;07:55:40;0;49	91796;8	48149;0;0;44;
$GPXUP;3637;07:55:41;0;49	91802;8	48163;0;0;43;
$GPXUP;3637;07:55:42;0;49	91807;8	48179;0;0;45;
$GPXUP;3637;07:55:43;0;49	9181;8	48196;0;0;46;
$GPXUP;3637;07:55:44;0;49	91815;8	48212;0;0;46;
$GPXUP;3637;07:55:45;0;49	91822;8	48225;0;0;41;
$GPXUP;3637;07:55:46;0;49	91832;8	48231;0;0;39;
$GPXUP;3637;07:55:47;0;49	91848;8	48226;0;0;52;
$GPXUP;3637;07:55:48;0;49	91864;8	48215;0;0;62;
$GPXUP;3637;07:55:49;0;49	9188;8	48204;0;0;61;
$GPXUP;3637;07:55:50;0;49	91894;8	48194;0;0;58;
$GPXUP;3637;07:55:51;0;49	91908;8	48188;0;0;56;
$GPXUP;3637;07:55:52;0;49	91922;8	48184;0;0;57;
$GPXUP;3637;07:55:53;0;49	91936;8	48185;0;0;57;
$GPXUP;3637;07:55:54;0;49	9195;8	4819;0;0;55;
$GPXUP;3637;07:55:55;0;49	91961;8	48201;0;0;53;
$GPXUP;3637;07:55:56;0;49	9197;8	48215;0;0;52;
$GPXUP;3637;07:55:57;0;49	91978;8	48231;0;0;51;
$GPXUP;3637;07:55:58;0;49	91984;8	48248;0;0;52;
$GPXUP;3637;07:55:59;0;49	91991;8	48264;0;0;52;
$GPXUP;3637;07:56:00;0;49	91998;8	4828;0;0;48;
$GPXUP;3637;07:56:01;0;49	92005;8	48295;0;0;44;
$GPXUP;3637;07:56:02;0;49	92012;8	48308;0;0;45;
$GPXUP;3637;07:56:03;0;49	9202;8	48322;0;0;49;
$GPXUP;3637;07:56:04;0;49	92028;8	48338;0;0;52;
$GPXUP;3637;07:56:05;0;49	92034;8	48356;0;0;53;
$GPXUP;3637;07:56:06;0;49	92038;8	48375;0;0;52;
$GPXUP;3637;07:56:07;0;49	92043;8	48392;0;0;46;
$GPXUP;3637;07:56:08;0;49	92051;8	48405;0;0;44;
$GPXUP;3637;07:56:09;0;49	92058;8	48419;0;0;47;
$GPXUP;3637;07:56:10;0;49	92066;8	48432;0;0;49;
$GPXUP;3637;07:56:11;0;49	92076;8	48444;0;0;49;
$GPXUP;3637;07:56:12;0;49	92086;8	48455;0;0;49;
$GPXUP;3637;07:56:13;0;49	92097;8	48462;0;0;46;
$GPXUP;3637;07:56:14;0;49	92109;8	48464;0;0;49;
$GPXUP;3637;07:56:15;0;49	92124;8	48458;0;0;56;
$GPXUP;3637;07:56:16;0;49	92138;8	4845;0;0;57;
$GPXUP;3637;07:56:17;0;49	92151;8	48439;0;0;60;
$GPXUP;3637;07:56:18;0;49	92164;8	48425;0;0;62;
$GPXUP;3637;07:56:19;0;49	92175;8	48407;0;0;62;
$GPXUP;3637;07:56:20;0;49	92183;8	48385;0;0;66;
$GPXUP;3637;07:56:21;0;49	92187;8	48359;0;0;68;
$GPXUP;3637;07:56:22;0;49	92184;8	4833;0;0;69;
$GPXUP;3637;07:56:23;0;49	92177;8	48304;0;0;66;
$GPXUP;3637;07:56:24;0;49	92163;8	48281;0;0;66;
$GPXUP;3637;07:56:25;0;49	92146;8	48264;0;0;67;
$GPXUP;3637;07:56:26;0;49	92127;8	48255;0;0;67;
$GPXUP;3637;07:56:27;0;49	92109;8	48251;0;0;64;
$GPXUP;3637;07:56:28;0;49	92091;8	48248;0;0;65;
$GPXUP;3637;07:56:29;0;49	92074;8	48244;0;0;65;
$GPXUP;3637;07:56:30;0;49	92056;8	48239;0;0;74;
$GPXUP;3637;07:56:31;0;49	92037;8	4823;0;0;76;
$GPXUP;3637;07:56:32;0;49	92019;8	48218;0;0;78;
$GPXUP;3637;07:56:33;0;49	92002;8	48205;0;0;76;
$GPXUP;3637;07:56:34;0;49	91984;8	48194;0;0;76;
$GPXUP;3637;07:56:35;0;49	91967;8	48187;0;0;71;
$GPXUP;3637;07:56:36;0;49	91949;8	48185;0;0;69;
$GPXUP;3637;07:56:37;0;49	91934;8	48189;0;0;64;
$GPXUP;3637;07:56:38;0;49	91919;8	482;0;0;63;
$GPXUP;3637;07:56:39;0;49	91908;8	48214;0;0;57;
$GPXUP;3637;07:56:40;0;49	919;8	48231;0;0;55;
$GPXUP;3637;07:56:41;0;49	91896;8	4825;0;0;51;
$GPXUP;3637;07:56:42;0;49	91898;8	4827;0;0;48;
$GPXUP;3637;07:56:43;0;49	91901;8	48289;0;0;45;
$GPXUP;3637;07:56:44;0;49	91907;8	48305;0;0;44;
$GPXUP;3637;07:56:45;0;49	91915;8	48318;0;0;42;
$GPXUP;3637;07:56:46;0;49	91926;8	48327;0;0;43;
$GPXUP;3637;07:56:47;0;49	91936;8	48334;0;0;42;
$GPXUP;3637;07:56:48;0;49	91947;8	4834;0;0;42;
$GPXUP;3637;07:56:49;0;49	91958;8	48344;0;0;46;
$GPXUP;3637;07:56:50;0;49	91971;8	48345;0;0;50;
$GPXUP;3637;07:56:51;0;49	91985;8	48343;0;0;57;
$GPXUP;3637;07:56:52;0;49	92;8	48338;0;0;61;
$GPXUP;3637;07:56:53;0;49	92015;8	48329;0;0;64;
$GPXUP;3637;07:56:54;0;49	9203;8	48315;0;0;65;
$GPXUP;3637;07:56:55;0;49	92042;8	48295;0;0;67;
$GPXUP;3637;07:56:56;0;49	92052;8	48274;0;0;65;
$GPXUP;3637;07:56:57;0;49	92063;8	48255;0;0;61;
$GPXUP;3637;07:56:58;0;49	92075;8	4824;0;0;59;
$GPXUP;3637;07:56:59;0;49	92089;8	48232;0;0;59;
$GPXUP;3637;07:57:00;0;49	92104;8	48232;0;0;56;
$GPXUP;3637;07:57:01;0;49	92119;8	48237;0;0;55;
$GPXUP;3637;07:57:02;0;49	92131;8	48248;0;0;53;
$GPXUP;3637;07:57:03;0;49	9214;8	48263;0;0;51;
$GPXUP;3637;07:57:04;0;49	92147;8	48281;0;0;49;
$GPXUP;3637;07:57:05;0;49	92155;8	48297;0;0;49;
$GPXUP;3637;07:57:06;0;49	92164;8	4831;0;0;51;
$GPXUP;3637;07:57:07;0;49	92175;8	48322;0;0;50;
$GPXUP;3637;07:57:08;0;49	92185;8	48334;0;0;49;
$GPXUP;3637;07:57:09;0;49	92193;8	4835;0;0;49;
$GPXUP;3637;07:57:10;0;49	922;8	48365;0;0;48;
$GPXUP;3637;07:57:11;0;49	92208;8	48377;0;0;44;
$GPXUP;3637;07:57:12;0;49	9222;8	48384;0;0;50;
$GPXUP;3637;07:57:13;0;49	92233;8	4839;0;0;53;
$GPXUP;3637;07:57:14;0;49	92246;8	48396;0;0;54;
$GPXUP;3637;07:57:15;0;49	92259;8	48402;0;0;54;
$GPXUP;3637;07:57:16;0;49	92272;8	48407;0;0;53;
$GPXUP;3637;07:57:17;0;49	92286;8	4841;0;0;55;
$GPXUP;3637;07:57:18;0;49	923;8	48411;0;0;56;
$GPXUP;3637;07:57:19;0;49	92314;8	48411;0;0;56;
$GPXUP;3637;07:57:20;0;49	92328;8	48411;0;0;55;
$GPXUP;3637;07:57:21;0;49	92342;8	48409;0;0;57;
$GPXUP;3637;07:57:22;0;49	92357;8	48406;0;0;57;
$GPXUP;3637;07:57:23;0;49	92371;8	48406;0;0;56;
$GPXUP;3637;07:57:24;0;49	92383;8	48412;0;0;52;
$GPXUP;3637;07:57:25;0;49	92391;8	48424;0;0;45;
$GPXUP;3637;07:57:26;0;49	92396;8	4844;0;0;44;
$GPXUP;3637;07:57:27;0;49	92403;8	48454;0;0;46;
$GPXUP;3637;07:57:28;0;49	9241;8	4847;0;0;50;
$GPXUP;3637;07:57:29;0;49	92418;8	48485;0;0;52;
$GPXUP;3637;07:57:30;0;49	92427;8	485;0;0;49;
$GPXUP;3637;07:57:31;0;49	92438;8	4851;0;0;50;
$GPXUP;3637;07:57:32;0;49	9245;8	48514;0;0;49;
$GPXUP;3637;07:57:33;0;49	92464;8	48515;0;0;52;
$GPXUP;3637;07:57:34;0;49	92477;8	48512;0;0;55;
$GPXUP;3637;07:57:35;0;49	92491;8	48508;0;0;56;
$GPXUP;3637;07:57:36;0;49	92505;8	48503;0;0;55;
$GPXUP;3637;07:57:37;0;49	92518;8	48497;0;0;56;
$GPXUP;3637;07:57:38;0;49	92532;8	48492;0;0;53;
$GPXUP;3637;07:57:39;0;49	92546;8	4849;0;0;55;
$GPXUP;3637;07:57:40;0;49	9256;8	48491;0;0;58;
$GPXUP;3637;07:57:41;0;49	92575;8	48491;0;0;58;
$GPXUP;3637;07:57:42;0;49	9259;8	48491;0;0;59;
$GPXUP;3637;07:57:43;0;49	92605;8	48491;0;0;63;
$GPXUP;3637;07:57:44;0;49	92621;8	48491;0;0;63;
$GPXUP;3637;07:57:45;0;49	92636;8	48492;0;0;60;
$GPXUP;3637;07:57:46;0;49	9265;8	48497;0;0;56;
$GPXUP;3637;07:57:47;0;49	92663;8	48504;0;0;54;
$GPXUP;3637;07:57:48;0;49	92676;8	48509;0;0;52;
$GPXUP;3637;07:57:49;0;49	92689;8	48512;0;0;53;
$GPXUP;3637;07:57:50;0;49	92702;8	48513;0;0;53;
$GPXUP;3637;07:57:51;0;49	92716;8	48516;0;0;52;
$GPXUP;3637;07:57:52;0;49	92728;8	48522;0;0;48;
$GPXUP;3637;07:57:53;0;49	92738;8	48531;0;0;46;
$GPXUP;3637;07:57:54;0;49	92747;8	48542;0;0;48;
$GPXUP;3637;07:57:55;0;49	92756;8	48555;0;0;48;
$GPXUP;3637;07:57:56;0;49	92764;8	48569;0;0;50;
$GPXUP;3637;07:57:57;0;49	92774;8	48582;0;0;51;
$GPXUP;3637;07:57:58;0;49	92785;8	48592;0;0;53;
$GPXUP;3637;07:57:59;0;49	92798;8	486;0;0;56;
$GPXUP;3637;07:58:00;0;49	92811;8	48608;0;0;60;
$GPXUP;3637;07:58:01;0;49	92824;8	48619;0;0;60;
$GPXUP;3637;07:58:02;0;49	92833;8	48635;0;0;57;
$GPXUP;3637;07:58:03;0;49	92843;8	4865;0;0;54;
$GPXUP;3637;07:58:04;0;49	92852;8	48665;0;0;52;
$GPXUP;3637;07:58:05;0;49	92861;8	48679;0;0;51;
$GPXUP;3637;07:58:06;0;49	92869;8	48694;0;0;49;
$GPXUP;3637;07:58:07;0;49	92878;8	48707;0;0;49;
$GPXUP;3637;07:58:08;0;49	92888;8	48718;0;0;51;
$GPXUP;3637;07:58:09;0;49	929;8	48727;0;0;54;
$GPXUP;3637;07:58:10;0;49	92912;8	48736;0;0;55;
$GPXUP;3637;07:58:11;0;49	92924;8	48744;0;0;52;
$GPXUP;3637;07:58:12;0;49	92936;8	48751;0;0;51;
$GPXUP;3637;07:58:13;0;49	92948;8	48759;0;0;50;
$GPXUP;3637;07:58:14;0;49	9296;8	48766;0;0;53;
$GPXUP;3637;07:58:15;0;49	92974;8	48771;0;0;54;
$GPXUP;3637;07:58:16;0;49	92986;8	48777;0;0;54;
$GPXUP;3637;07:58:17;0;49	92999;8	48784;0;0;54;
$GPXUP;3637;07:58:18;0;49	93012;8	48789;0;0;54;
$GPXUP;3637;07:58:19;0;49	93026;8	48791;0;0;57;
$GPXUP;3637;07:58:20;0;49	9304;8	48791;0;0;60;
$GPXUP;3637;07:58:21;0;49	93054;8	4879;0;0;57;
$GPXUP;3637;07:58:22;0;49	93068;8	48792;0;0;56;
$GPXUP;3637;07:58:23;0;49	93082;8	48797;0;0;57;
$GPXUP;3637;07:58:24;0;49	93094;8	48808;0;0;57;
$GPXUP;3637;07:58:25;0;49	93102;8	48824;0;0;55;
$GPXUP;3637;07:58:26;0;49	93108;8	48842;0;0;51;
$GPXUP;3637;07:58:27;0;49	93116;8	48858;0;0;52;
$GPXUP;3637;07:58:28;0;49	93124;8	48873;0;0;53;
$GPXUP;3637;07:58:29;0;49	9313;8	48891;0;0;54;
$GPXUP;3637;07:58:30;0;49	93134;8	48912;0;0;56;
$GPXUP;3637;07:58:31;0;49	93134;8	48935;0;0;57;
$GPXUP;3637;07:58:32;0;49	93133;8	48957;0;0;56;
$GPXUP;3637;07:58:33;0;49	93134;8	48978;0;0;53;
$GPXUP;3637;07:58:34;0;49	93138;8	48998;0;0;51;
$GPXUP;3637;07:58:35;0;49	93141;8	49018;0;0;54;
$GPXUP;3637;07:58:36;0;49	93142;8	49039;0;0;55;
$GPXUP;3637;07:58:37;0;49	93142;8	4906;0;0;54;
$GPXUP;3637;07:58:38;0;49	93141;8	49079;0;0;49;
$GPXUP;3637;07:58:39;0;49	93142;8	49096;0;0;43;
$GPXUP;3637;07:58:40;0;49	93145;8	49111;0;0;40;
$GPXUP;3637;07:58:41;0;49	93146;8	49126;0;0;38;
$GPXUP;3637;07:58:42;0;49	93144;8	4914;0;0;40;
$GPXUP;3637;07:58:43;0;49	9314;8	49156;0;0;42;
$GPXUP;3637;07:58:44;0;49	93137;8	49171;0;0;42;
$GPXUP;3637;07:58:45;0;49	93135;8	49187;0;0;42;
$GPXUP;3637;07:58:46;0;49	93137;8	49203;0;0;43;
$GPXUP;3637;07:58:47;0;49	93144;8	49216;0;0;43;
$GPXUP;3637;07:58:48;0;49	93155;8	49223;0;0;40;
$GPXUP;3637;07:58:49;0;49	9317;8	49221;0;0;49;
$GPXUP;3637;07:58:50;0;49	93184;8	49214;0;0;52;
$GPXUP;3637;07:58:51;0;49	93198;8	49209;0;0;51;
$GPXUP;3637;07:58:52;0;49	9321;8	49207;0;0;51;
$GPXUP;3637;07:58:53;0;49	93222;8	49213;0;0;50;
$GPXUP;3637;07:58:54;0;49	9323;8	49227;0;0;48;
$GPXUP;3637;07:58:55;0;49	93233;8	49244;0;0;42;
$GPXUP;3637;07:58:56;0;49	93232;8	49263;0;0;42;
$GPXUP;3637;07:58:57;0;49	93227;8	49278;0;0;38;
$GPXUP;3637;07:58:58;0;49	93219;8	49289;0;0;35;
$GPXUP;3637;07:58:59;0;49	93207;8	49295;0;0;42;
$GPXUP;3637;07:59:00;0;49	93193;8	49296;0;0;47;
$GPXUP;3637;07:59:01;0;49	9318;8	49292;0;0;50;
$GPXUP;3637;07:59:02;0;49	93166;8	49284;0;0;56;
$GPXUP;3637;07:59:03;0;49	93151;8	49279;0;0;56;
$GPXUP;3637;07:59:04;0;49	93136;8	49279;0;0;57;
$GPXUP;3637;07:59:05;0;49	93122;8	49281;0;0;60;
$GPXUP;3637;07:59:06;0;49	93107;8	49285;0;0;59;
$GPXUP;3637;07:59:07;0;49	93093;8	49289;0;0;57;
$GPXUP;3637;07:59:08;0;49	93079;8	49291;0;0;55;
$GPXUP;3637;07:59:09;0;49	93067;8	49288;0;0;51;
$GPXUP;3637;07:59:10;0;49	93055;8	49281;0;0;49;
$GPXUP;3637;07:59:11;0;49	93044;8	4927;0;0;53;
$GPXUP;3637;07:59:12;0;49	93033;8	49256;0;0;56;
$GPXUP;3637;07:59:13;0;49	93022;8	49242;0;0;56;
$GPXUP;3637;07:59:14;0;49	9301;8	49236;0;0;45;
$GPXUP;3637;07:59:15;0;49	92996;8	4924;0;0;53;
$GPXUP;3637;07:59:16;0;49	92982;8	49246;0;0;55;
$GPXUP;3637;07:59:17;0;49	92969;8	49251;0;0;53;
$GPXUP;3637;07:59:18;0;49	92955;8	49256;0;0;53;
$GPXUP;3637;07:59:19;0;49	92942;8	49263;0;0;54;
$GPXUP;3637;07:59:20;0;49	92928;8	49271;0;0;58;
$GPXUP;3637;07:59:21;0;49	92914;8	49275;0;0;59;
$GPXUP;3637;07:59:22;0;49	92899;8	49273;0;0;61;
$GPXUP;3637;07:59:23;0;49	92884;8	49264;0;0;64;
$GPXUP;3637;07:59:24;0;49	92872;8	49249;0;0;67;
$GPXUP;3637;07:59:25;0;49	92862;8	49227;0;0;69;
$GPXUP;3637;07:59:26;0;49	92857;8	492;0;0;70;
$GPXUP;3637;07:59:27;0;49	9285;8	49175;0;0;68;
$GPXUP;3637;07:59:28;0;49	92841;8	49151;0;0;70;
$GPXUP;3637;07:59:29;0;49	9283;8	49128;0;0;71;
$GPXUP;3637;07:59:30;0;49	92818;8	49107;0;0;74;
$GPXUP;3637;07:59:31;0;49	92807;8	49084;0;0;75;
$GPXUP;3637;07:59:32;0;49	92796;8	49061;0;0;74;
$GPXUP;3637;07:59:33;0;49	92785;8	49037;0;0;73;
$GPXUP;3637;07:59:34;0;49	92774;8	49014;0;0;75;
$GPXUP;3637;07:59:35;0;49	92762;8	4899;0;0;77;
$GPXUP;3637;07:59:36;0;49	9275;8	48968;0;0;78;
$GPXUP;3637;07:59:37;0;49	92735;8	48948;0;0;78;
$GPXUP;3637;07:59:38;0;49	9272;8	4893;0;0;76;
$GPXUP;3637;07:59:39;0;49	92705;8	48914;0;0;68;
$GPXUP;3637;07:59:40;0;49	92691;8	48902;0;0;65;
$GPXUP;3637;07:59:41;0;49	92676;8	48892;0;0;63;
$GPXUP;3637;07:59:42;0;49	92662;8	48882;0;0;62;
$GPXUP;3637;07:59:43;0;49	92648;8	48871;0;0;65;
$GPXUP;3637;07:59:44;0;49	92633;8	48862;0;0;68;
$GPXUP;3637;07:59:45;0;49	92617;8	48854;0;0;64;
$GPXUP;3637;07:59:46;0;49	92602;8	48846;0;0;64;
$GPXUP;3637;07:59:47;0;49	92587;8	48841;0;0;64;
$GPXUP;3637;07:59:48;0;49	92571;8	48838;0;0;64;
$GPXUP;3637;07:59:49;0;49	92556;8	48836;0;0;58;
$GPXUP;3637;07:59:50;0;49	92542;8	48837;0;0;55;
$GPXUP;3637;07:59:51;0;49	92528;8	48843;0;0;57;
$GPXUP;3637;07:59:52;0;49	92515;8	48856;0;0;64;
$GPXUP;3637;07:59:53;0;49	92501;8	4887;0;0;63;
$GPXUP;3637;07:59:54;0;49	92487;8	4888;0;0;60;
$GPXUP;3637;07:59:55;0;49	92474;8	48887;0;0;57;
$GPXUP;3637;07:59:56;0;49	92461;8	48891;0;0;51;
$GPXUP;3637;07:59:57;0;49	92449;8	48891;0;0;51;
$GPXUP;3637;07:59:58;0;49	92437;8	48885;0;0;51;
$GPXUP;3637;07:59:59;0;49	92427;8	48871;0;0;57;
$GPXUP;3637;08:00:00;0;49	92419;8	4885;0;0;63;
$GPXUP;3637;08:00:01;0;49	92413;8	48824;0;0;70;
$GPXUP;3637;08:00:02;0;49	92408;8	48796;0;0;74;
$GPXUP;3637;08:00:03;0;49	92403;8	48768;0;0;73;
$GPXUP;3637;08:00:04;0;49	92399;8	4874;0;0;71;
$GPXUP;3637;08:00:05;0;49	92397;8	48712;0;0;69;
$GPXUP;3637;08:00:06;0;49	92396;8	48684;0;0;70;
$GPXUP;3637;08:00:07;0;49	92395;8	48657;0;0;70;
$GPXUP;3637;08:00:08;0;49	92394;8	48629;0;0;71;
$GPXUP;3637;08:00:09;0;49	92394;8	48601;0;0;72;
$GPXUP;3637;08:00:10;0;49	92396;8	48573;0;0;72;
$GPXUP;3637;08:00:11;0;49	92399;8	48545;0;0;70;
$GPXUP;3637;08:00:12;0;49	92402;8	48518;0;0;69;
$GPXUP;3637;08:00:13;0;49	92407;8	48493;0;0;69;
$GPXUP;3637;08:00:14;0;49	92416;8	4847;0;0;67;
$GPXUP;3637;08:00:15;0;49	9243;8	48453;0;0;67;
$GPXUP;3637;08:00:16;0;49	92447;8	48443;0;0;68;
$GPXUP;3637;08:00:17;0;49	92463;8	48431;0;0;67;
$GPXUP;3637;08:00:18;0;49	92478;8	48419;0;0;67;
$GPXUP;3637;08:00:19;0;49	92493;8	48407;0;0;67;
$GPXUP;3637;08:00:20;0;49	92509;8	48398;0;0;66;
$GPXUP;3637;08:00:21;0;49	92525;8	48392;0;0;67;
$GPXUP;3637;08:00:22;0;49	92542;8	48382;0;0;69;
$GPXUP;3637;08:00:23;0;49	92557;8	48371;0;0;70;
$GPXUP;3637;08:00:24;0;49	92572;8	48358;0;0;70;
$GPXUP;3637;08:00:25;0;49	92586;8	48342;0;0;68;
$GPXUP;3637;08:00:26;0;49	92599;8	48324;0;0;68;
$GPXUP;3637;08:00:27;0;49	92612;8	48309;0;0;64;
$GPXUP;3637;08:00:28;0;49	92626;8	48297;0;0;62;
$GPXUP;3637;08:00:29;0;49	9264;8	48287;0;0;59;
$GPXUP;3637;08:00:30;0;49	92654;8	48281;0;0;58;
$GPXUP;3637;08:00:31;0;49	92668;8	48275;0;0;60;
$GPXUP;3637;08:00:32;0;49	92682;8	48266;0;0;63;
$GPXUP;3637;08:00:33;0;49	92697;8	48257;0;0;64;
$GPXUP;3637;08:00:34;0;49	92711;8	48247;0;0;65;
$GPXUP;3637;08:00:35;0;49	92724;8	48232;0;0;67;
$GPXUP;3637;08:00:36;0;49	92735;8	48211;0;0;69;
$GPXUP;3637;08:00:37;0;49	92744;8	48187;0;0;69;
$GPXUP;3637;08:00:38;0;49	92752;8	48164;0;0;67;
$GPXUP;3637;08:00:39;0;49	92763;8	48145;0;0;62;
$GPXUP;3637;08:00:40;0;49	92774;8	48132;0;0;55;
$GPXUP;3637;08:00:41;0;49	92787;8	48123;0;0;57;
$GPXUP;3637;08:00:42;0;49	928;8	48115;0;0;56;
$GPXUP;3637;08:00:43;0;49	92814;8	48109;0;0;59;
$GPXUP;3637;08:00:44;0;49	92828;8	48106;0;0;58;
$GPXUP;3637;08:00:45;0;49	92844;8	48108;0;0;60;
$GPXUP;3637;08:00:46;0;49	92858;8	48115;0;0;58;
$GPXUP;3637;08:00:47;0;49	9287;8	48125;0;0;53;
$GPXUP;3637;08:00:48;0;49	92882;8	48135;0;0;51;
$GPXUP;3637;08:00:49;0;49	92894;8	48144;0;0;51;
$GPXUP;3637;08:00:50;0;49	92905;8	48153;0;0;52;
$GPXUP;3637;08:00:51;0;49	92916;8	48166;0;0;52;
$GPXUP;3637;08:00:52;0;49	92925;8	4818;0;0;50;
$GPXUP;3637;08:00:53;0;49	92934;8	48194;0;0;50;
$GPXUP;3637;08:00:54;0;49	92944;8	48205;0;0;50;
$GPXUP;3637;08:00:55;0;49	92955;8	48216;0;0;52;
$GPXUP;3637;08:00:56;0;49	92966;8	48227;0;0;52;
$GPXUP;3637;08:00:57;0;49	92976;8	4824;0;0;51;
$GPXUP;3637;08:00:58;0;49	92984;8	48254;0;0;49;
$GPXUP;3637;08:00:59;0;49	92992;8	48269;0;0;48;
$GPXUP;3637;08:01:00;0;49	93;8	48282;0;0;49;
$GPXUP;3637;08:01:01;0;49	93011;8	48292;0;0;50;
$GPXUP;3637;08:01:02;0;49	93023;8	48297;0;0;53;
$GPXUP;3637;08:01:03;0;49	93037;8	48298;0;0;56;
$GPXUP;3637;08:01:04;0;49	93051;8	48294;0;0;61;
$GPXUP;3637;08:01:05;0;49	93065;8	48284;0;0;63;
$GPXUP;3637;08:01:06;0;49	93077;8	48268;0;0;62;
$GPXUP;3637;08:01:07;0;49	93087;8	4825;0;0;60;
$GPXUP;3637;08:01:08;0;49	93095;8	4823;0;0;62;
$GPXUP;3637;08:01:09;0;49	93101;8	48207;0;0;64;
$GPXUP;3637;08:01:10;0;49	93108;8	48185;0;0;61;
$GPXUP;3637;08:01:11;0;49	93119;8	48167;0;0;60;
$GPXUP;3637;08:01:12;0;49	93131;8	48155;0;0;55;
$GPXUP;3637;08:01:13;0;49	93144;8	48148;0;0;56;
$GPXUP;3637;08:01:14;0;49	93158;8	48141;0;0;56;
$GPXUP;3637;08:01:15;0;49	93171;8	48132;0;0;58;
$GPXUP;3637;08:01:16;0;49	93185;8	48124;0;0;60;
$GPXUP;3637;08:01:17;0;49	93199;8	48115;0;0;63;
$GPXUP;3637;08:01:18;0;49	93214;8	48105;0;0;63;
$GPXUP;3637;08:01:19;0;49	93228;8	48098;0;0;59;
$GPXUP;3637;08:01:20;0;49	93242;8	48095;0;0;57;
$GPXUP;3637;08:01:21;0;49	93256;8	48097;0;0;53;
$GPXUP;3637;08:01:22;0;49	93268;8	48106;0;0;52;
$GPXUP;3637;08:01:23;0;49	93277;8	4812;0;0;49;
$GPXUP;3637;08:01:24;0;49	93281;8	48138;0;0;45;
$GPXUP;3637;08:01:25;0;49	93284;8	48157;0;0;46;
$GPXUP;3637;08:01:26;0;49	93287;8	48174;0;0;47;
$GPXUP;3637;08:01:27;0;49	93293;8	4819;0;0;47;
$GPXUP;3637;08:01:28;0;49	93302;8	48204;0;0;48;
$GPXUP;3637;08:01:29;0;49	93312;8	48216;0;0;50;
$GPXUP;3637;08:01:30;0;49	93324;8	48222;0;0;50;
$GPXUP;3637;08:01:31;0;49	93338;8	48221;0;0;55;
$GPXUP;3637;08:01:32;0;49	93352;8	48219;0;0;55;
$GPXUP;3637;08:01:33;0;49	93366;8	48217;0;0;56;
$GPXUP;3637;08:01:34;0;49	9338;8	48215;0;0;56;
$GPXUP;3637;08:01:35;0;49	93394;8	48208;0;0;59;
$GPXUP;3637;08:01:36;0;49	93408;8	482;0;0;58;
$GPXUP;3637;08:01:37;0;49	93421;8	48194;0;0;54;
$GPXUP;3637;08:01:38;0;49	93435;8	48193;0;0;52;
$GPXUP;3637;08:01:39;0;49	9345;8	48194;0;0;62;
$GPXUP;3637;08:01:40;0;49	93466;8	48192;0;0;66;
$GPXUP;3637;08:01:41;0;49	93482;8	48184;0;0;64;
$GPXUP;3637;08:01:42;0;49	93497;8	48176;0;0;61;
$GPXUP;3637;08:01:43;0;49	93512;8	48167;0;0;62;
$GPXUP;3637;08:01:44;0;49	93525;8	48156;0;0;63;
$GPXUP;3637;08:01:45;0;49	93539;8	48143;0;0;64;
$GPXUP;3637;08:01:46;0;49	93553;8	4813;0;0;65;
$GPXUP;3637;08:01:47;0;49	93567;8	48119;0;0;63;
$GPXUP;3637;08:01:48;0;49	93582;8	48114;0;0;59;
$GPXUP;3637;08:01:49;0;49	93596;8	48112;0;0;56;
$GPXUP;3637;08:01:50;0;49	93611;8	48109;0;0;57;
$GPXUP;3637;08:01:51;0;49	93624;8	48102;0;0;59;
$GPXUP;3637;08:01:52;0;49	93638;8	48094;0;0;60;
$GPXUP;3637;08:01:53;0;49	93653;8	48088;0;0;58;
$GPXUP;3637;08:01:54;0;49	93667;8	48083;0;0;57;
$GPXUP;3637;08:01:55;0;49	93681;8	48083;0;0;55;
$GPXUP;3637;08:01:56;0;49	93693;8	4809;0;0;50;
$GPXUP;3637;08:01:57;0;49	93701;8	48101;0;0;45;
$GPXUP;3637;08:01:58;0;49	93707;8	48116;0;0;43;
$GPXUP;3637;08:01:59;0;49	93712;8	48131;0;0;45;
$GPXUP;3637;08:02:00;0;49	93717;8	48147;0;0;44;
$GPXUP;3637;08:02:01;0;49	93721;8	48164;0;0;43;
$GPXUP;3637;08:02:02;0;49	93724;8	4818;0;0;44;
$GPXUP;3637;08:02:03;0;49	93726;8	48198;0;0;45;
$GPXUP;3637;08:02:04;0;49	93728;8	48215;0;0;44;
$GPXUP;3637;08:02:05;0;49	93725;8	48232;0;0;42;
$GPXUP;3637;08:02:06;0;49	93717;8	48245;0;0;42;
$GPXUP;3637;08:02:07;0;49	93707;8	48256;0;0;45;
$GPXUP;3637;08:02:08;0;49	93695;8	48265;0;0;50;
$GPXUP;3637;08:02:09;0;49	93682;8	4827;0;0;54;
$GPXUP;3637;08:02:10;0;49	93667;8	48273;0;0;54;
$GPXUP;3637;08:02:11;0;49	93653;8	48276;0;0;53;
$GPXUP;3637;08:02:12;0;49	93638;8	4828;0;0;60;
$GPXUP;3637;08:02:13;0;49	93622;8	48281;0;0;62;
$GPXUP;3637;08:02:14;0;49	93605;8	48277;0;0;65;
$GPXUP;3637;08:02:15;0;49	93588;8	48267;0;0;70;
$GPXUP;3637;08:02:16;0;49	93574;8	4825;0;0;70;
$GPXUP;3637;08:02:17;0;49	93564;8	48228;0;0;68;
$GPXUP;3637;08:02:18;0;49	93555;8	48204;0;0;67;
$GPXUP;3637;08:02:19;0;49	93546;8	4818;0;0;68;
$GPXUP;3637;08:02:20;0;49	93537;8	48156;0;0;72;
$GPXUP;3637;08:02:21;0;49	9353;8	48129;0;0;73;
$GPXUP;3637;08:02:22;0;49	93526;8	48101;0;0;73;
$GPXUP;3637;08:02:23;0;49	93524;8	48072;0;0;73;
$GPXUP;3637;08:02:24;0;49	93526;8	48044;0;0;70;
$GPXUP;3637;08:02:25;0;49	9353;8	48018;0;0;66;
$GPXUP;3637;08:02:26;0;49	93538;8	47996;0;0;62;
$GPXUP;3637;08:02:27;0;49	9355;8	47979;0;0;61;
$GPXUP;3637;08:02:28;0;49	93564;8	4797;0;0;56;
$GPXUP;3637;08:02:29;0;49	93581;8	4797;0;0;55;
$GPXUP;3637;08:02:30;0;49	93598;8	47978;0;0;61;
$GPXUP;3637;08:02:31;0;49	93615;8	47986;0;0;64;
$GPXUP;3637;08:02:32;0;49	93632;8	47989;0;0;66;
$GPXUP;3637;08:02:33;0;49	93649;8	47988;0;0;67;
$GPXUP;3637;08:02:34;0;49	93666;8	47986;0;0;63;
$GPXUP;3637;08:02:35;0;49	93681;8	47987;0;0;59;
$GPXUP;3637;08:02:36;0;49	93695;8	47991;0;0;56;
$GPXUP;3637;08:02:37;0;49	93708;8	48001;0;0;55;
$GPXUP;3637;08:02:38;0;49	93718;8	48014;0;0;54;
$GPXUP;3637;08:02:39;0;49	93726;8	48031;0;0;50;
$GPXUP;3637;08:02:40;0;49	93734;8	48046;0;0;49;
$GPXUP;3637;08:02:41;0;49	93743;8	48059;0;0;46;
$GPXUP;3637;08:02:42;0;49	93752;8	48071;0;0;46;
$GPXUP;3637;08:02:43;0;49	93762;8	48082;0;0;45;
$GPXUP;3637;08:02:44;0;49	9377;8	48094;0;0;46;
$GPXUP;3637;08:02:45;0;49	93779;8	48106;0;0;47;
$GPXUP;3637;08:02:46;0;49	93788;8	48116;0;0;48;
$GPXUP;3637;08:02:47;0;49	93799;8	48127;0;0;53;
$GPXUP;3637;08:02:48;0;49	93809;8	4814;0;0;54;
$GPXUP;3637;08:02:49;0;49	93819;8	48154;0;0;53;
$GPXUP;3637;08:02:50;0;49	9383;8	48166;0;0;51;
$GPXUP;3637;08:02:51;0;49	93841;8	48174;0;0;49;
$GPXUP;3637;08:02:52;0;49	93854;8	48176;0;0;49;
$GPXUP;3637;08:02:53;0;49	93866;8	48172;0;0;54;
$GPXUP;3637;08:02:54;0;49	93878;8	48159;0;0;56;
$GPXUP;3637;08:02:55;0;49	93888;8	48143;0;0;58;
$GPXUP;3637;08:02:56;0;49	93899;8	48128;0;0;57;
$GPXUP;3637;08:02:57;0;49	93911;8	48116;0;0;55;
$GPXUP;3637;08:02:58;0;49	93924;8	48111;0;0;50;
$GPXUP;3637;08:02:59;0;49	93937;8	48108;0;0;54;
$GPXUP;3637;08:03:00;0;49	9395;8	48101;0;0;55;
$GPXUP;3637;08:03:01;0;49	93959;8	48086;0;0;49;
$GPXUP;3637;08:03:02;0;49	93961;8	48058;0;0;58;
$GPXUP;3637;08:03:03;0;49	93955;8	4803;0;0;56;
$GPXUP;3637;08:03:04;0;49	93943;8	48007;0;0;58;
$GPXUP;3637;08:03:05;0;49	93928;8	47993;0;0;54;
$GPXUP;3637;08:03:06;0;49	93912;8	47983;0;0;56;
$GPXUP;3637;08:03:07;0;49	93899;8	47972;0;0;54;
$GPXUP;3637;08:03:08;0;49	93886;8	47961;0;0;56;
$GPXUP;3637;08:03:09;0;49	93872;8	47947;0;0;61;
$GPXUP;3637;08:03:10;0;49	9386;8	47929;0;0;64;
$GPXUP;3637;08:03:11;0;49	93849;8	47909;0;0;68;
$GPXUP;3637;08:03:12;0;49	9384;8	47886;0;0;68;
$GPXUP;3637;08:03:13;0;49	93834;8	47862;0;0;68;
$GPXUP;3637;08:03:14;0;49	9383;8	47836;0;0;66;
$GPXUP;3637;08:03:15;0;49	93828;8	4781;0;0;65;
$GPXUP;3637;08:03:16;0;49	9383;8	47786;0;0;60;
$GPXUP;3637;08:03:17;0;49	93835;8	47765;0;0;54;
$GPXUP;3637;08:03:18;0;49	93846;8	47753;0;0;48;
$GPXUP;3637;08:03:19;0;49	93861;8	47751;0;0;49;
$GPXUP;3637;08:03:20;0;49	93876;8	47749;0;0;52;
$GPXUP;3637;08:03:21;0;49	9389;8	47746;0;0;52;
$GPXUP;3637;08:03:22;0;49	93904;8	47746;0;0;50;
$GPXUP;3637;08:03:23;0;49	93917;8	47748;0;0;51;
$GPXUP;3637;08:03:24;0;49	9393;8	47751;0;0;51;
$GPXUP;3637;08:03:25;0;49	93943;8	47756;0;0;49;
$GPXUP;3637;08:03:26;0;49	93955;8	47762;0;0;48;
$GPXUP;3637;08:03:27;0;49	93966;8	4777;0;0;47;
$GPXUP;3637;08:03:28;0;49	93978;8	47776;0;0;48;
$GPXUP;3637;08:03:29;0;49	9399;8	47781;0;0;50;
$GPXUP;3637;08:03:30;0;49	94002;8	47784;0;0;52;
$GPXUP;3637;08:03:31;0;49	94015;8	47785;0;0;52;
$GPXUP;3637;08:03:32;0;49	94028;8	47788;0;0;49;
$GPXUP;3637;08:03:33;0;49	94039;8	47794;0;0;45;
$GPXUP;3637;08:03:34;0;49	94048;8	47804;0;0;46;
$GPXUP;3637;08:03:35;0;49	94057;8	47816;0;0;48;
$GPXUP;3637;08:03:36;0;49	94067;8	47828;0;0;52;
$GPXUP;3637;08:03:37;0;49	94078;8	47838;0;0;54;
$GPXUP;3637;08:03:38;0;49	94091;8	47847;0;0;55;
$GPXUP;3637;08:03:39;0;49	94103;8	47856;0;0;54;
$GPXUP;3637;08:03:40;0;49	94116;8	47863;0;0;55;
$GPXUP;3637;08:03:41;0;49	94129;8	47869;0;0;54;
$GPXUP;3637;08:03:42;0;49	94142;8	47876;0;0;53;
$GPXUP;3637;08:03:43;0;49	94154;8	47884;0;0;54;
$GPXUP;3637;08:03:44;0;49	94166;8	47895;0;0;54;
$GPXUP;3637;08:03:45;0;49	94177;8	47908;0;0;53;
$GPXUP;3637;08:03:46;0;49	94187;8	47922;0;0;52;
$GPXUP;3637;08:03:47;0;49	94196;8	47936;0;0;49;
$GPXUP;3637;08:03:48;0;49	94205;8	47947;0;0;45;
$GPXUP;3637;08:03:49;0;49	94216;8	47952;0;0;45;
$GPXUP;3637;08:03:50;0;49	94228;8	47952;0;0;49;
$GPXUP;3637;08:03:51;0;49	94241;8	47945;0;0;55;
$GPXUP;3637;08:03:52;0;49	94253;8	47934;0;0;56;
$GPXUP;3637;08:03:53;0;49	94264;8	47918;0;0;59;
$GPXUP;3637;08:03:54;0;49	94274;8	47901;0;0;59;
$GPXUP;3637;08:03:55;0;49	94283;8	47882;0;0;57;
$GPXUP;3637;08:03:56;0;49	94292;8	47865;0;0;54;
$GPXUP;3637;08:03:57;0;49	94302;8	47852;0;0;53;
$GPXUP;3637;08:03:58;0;49	94315;8	47844;0;0;55;
$GPXUP;3637;08:03:59;0;49	94328;8	47838;0;0;56;
$GPXUP;3637;08:04:00;0;49	94342;8	47831;0;0;57;
$GPXUP;3637;08:04:01;0;49	94355;8	4782;0;0;60;
$GPXUP;3637;08:04:02;0;49	94367;8	47805;0;0;64;
$GPXUP;3637;08:04:03;0;49	94378;8	47788;0;0;64;
$GPXUP;3637;08:04:04;0;49	9439;8	47771;0;0;62;
$GPXUP;3637;08:04:05;0;49	94402;8	47756;0;0;61;
$GPXUP;3637;08:04:06;0;49	94414;8	47742;0;0;60;
$GPXUP;3637;08:04:07;0;49	94427;8	4773;0;0;61;
$GPXUP;3637;08:04:08;0;49	94441;8	47719;0;0;62;
$GPXUP;3637;08:04:09;0;49	94455;8	47708;0;0;63;
$GPXUP;3637;08:04:10;0;49	94469;8	47698;0;0;63;
$GPXUP;3637;08:04:11;0;49	94484;8	47689;0;0;66;
$GPXUP;3637;08:04:12;0;49	945;8	4768;0;0;66;
$GPXUP;3637;08:04:13;0;49	94515;8	47673;0;0;63;
$GPXUP;3637;08:04:14;0;49	9453;8	47667;0;0;61;
$GPXUP;3637;08:04:15;0;49	94545;8	47659;0;0;65;
$GPXUP;3637;08:04:16;0;49	9456;8	47651;0;0;63;
$GPXUP;3637;08:04:17;0;49	94575;8	47648;0;0;59;
$GPXUP;3637;08:04:18;0;49	9459;8	47646;0;0;57;
$GPXUP;3637;08:04:19;0;49	94604;8	47647;0;0;53;
$GPXUP;3637;08:04:20;0;49	94616;8	4765;0;0;48;
$GPXUP;3637;08:04:21;0;49	94626;8	47656;0;0;44;
$GPXUP;3637;08:04:22;0;49	94637;8	47662;0;0;46;
$GPXUP;3637;08:04:23;0;49	94648;8	47664;0;0;48;
$GPXUP;3637;08:04:24;0;49	9466;8	4766;0;0;52;
$GPXUP;3637;08:04:25;0;49	94673;8	47654;0;0;53;
$GPXUP;3637;08:04:26;0;49	94686;8	47648;0;0;55;
$GPXUP;3637;08:04:27;0;49	94699;8	47642;0;0;59;
$GPXUP;3637;08:04:28;0;49	94713;8	47637;0;0;60;
$GPXUP;3637;08:04:29;0;49	94728;8	47631;0;0;61;
$GPXUP;3637;08:04:30;0;49	94741;8	47622;0;0;62;
$GPXUP;3637;08:04:31;0;49	94755;8	47613;0;0;62;
$GPXUP;3637;08:04:32;0;49	9477;8	47604;0;0;60;
$GPXUP;3637;08:04:33;0;49	94784;8	47598;0;0;58;
$GPXUP;3637;08:04:34;0;49	94798;8	47594;0;0;57;
$GPXUP;3637;08:04:35;0;49	94812;8	47592;0;0;56;
$GPXUP;3637;08:04:36;0;49	94826;8	47586;0;0;59;
$GPXUP;3637;08:04:37;0;49	9484;8	47578;0;0;60;
$GPXUP;3637;08:04:38;0;49	94854;8	47569;0;0;60;
$GPXUP;3637;08:04:39;0;49	94868;8	47562;0;0;59;
$GPXUP;3637;08:04:40;0;49	94882;8	47557;0;0;61;
$GPXUP;3637;08:04:41;0;49	94897;8	47552;0;0;61;
$GPXUP;3637;08:04:42;0;49	94912;8	47547;0;0;61;
$GPXUP;3637;08:04:43;0;49	94926;8	4754;0;0;61;
$GPXUP;3637;08:04:44;0;49	9494;8	47531;0;0;61;
$GPXUP;3637;08:04:45;0;49	94955;8	47524;0;0;59;
$GPXUP;3637;08:04:46;0;49	94968;8	47517;0;0;56;
$GPXUP;3637;08:04:47;0;49	94982;8	47512;0;0;54;
$GPXUP;3637;08:04:48;0;49	94995;8	47509;0;0;51;
$GPXUP;3637;08:04:49;0;49	95007;8	47511;0;0;48;
$GPXUP;3637;08:04:50;0;49	95018;8	47519;0;0;48;
$GPXUP;3637;08:04:51;0;49	95026;8	47531;0;0;46;
$GPXUP;3637;08:04:52;0;49	95035;8	47542;0;0;47;
$GPXUP;3637;08:04:53;0;49	95046;8	47548;0;0;46;
$GPXUP;3637;08:04:54;0;49	95057;8	47552;0;0;47;
$GPXUP;3637;08:04:55;0;49	95069;8	47553;0;0;48;
$GPXUP;3637;08:04:56;0;49	9508;8	47552;0;0;46;
$GPXUP;3637;08:04:57;0;49	95092;8	47552;0;0;48;
$GPXUP;3637;08:04:58;0;49	95104;8	47553;0;0;50;
$GPXUP;3637;08:04:59;0;49	95117;8	47556;0;0;50;
$GPXUP;3637;08:05:00;0;49	95129;8	4756;0;0;51;
$GPXUP;3637;08:05:01;0;49	95142;8	4756;0;0;52;
$GPXUP;3637;08:05:02;0;49	95155;8	4756;0;0;51;
$GPXUP;3637;08:05:03;0;49	95168;8	4756;0;0;51;
$GPXUP;3637;08:05:04;0;49	9518;8	4756;0;0;51;
$GPXUP;3637;08:05:05;0;49	95193;8	47558;0;0;52;
$GPXUP;3637;08:05:06;0;49	95206;8	47554;0;0;53;
$GPXUP;3637;08:05:07;0;49	95219;8	47548;0;0;56;
$GPXUP;3637;08:05:08;0;49	95232;8	47541;0;0;55;
$GPXUP;3637;08:05:09;0;49	95245;8	47534;0;0;54;
$GPXUP;3637;08:05:10;0;49	95258;8	47526;0;0;57;
$GPXUP;3637;08:05:11;0;49	95271;8	47514;0;0;64;
$GPXUP;3637;08:05:12;0;49	95282;8	47496;0;0;68;
$GPXUP;3637;08:05:13;0;49	95291;8	47472;0;0;69;
$GPXUP;3637;08:05:14;0;49	95298;8	47448;0;0;66;
$GPXUP;3637;08:05:15;0;49	95306;8	47426;0;0;64;
$GPXUP;3637;08:05:16;0;49	95314;8	47406;0;0;60;
$GPXUP;3637;08:05:17;0;49	95323;8	47388;0;0;56;
$GPXUP;3637;08:05:18;0;49	95334;8	47375;0;0;53;
$GPXUP;3637;08:05:19;0;49	95345;8	47366;0;0;52;
$GPXUP;3637;08:05:20;0;49	95357;8	47358;0;0;52;
$GPXUP;3637;08:05:21;0;49	95369;8	4735;0;0;51;
$GPXUP;3637;08:05:22;0;49	9538;8	47342;0;0;51;
$GPXUP;3637;08:05:23;0;49	95391;8	4733;0;0;52;
$GPXUP;3637;08:05:24;0;49	954;8	47315;0;0;57;
$GPXUP;3637;08:05:25;0;49	95407;8	47295;0;0;60;
$GPXUP;3637;08:05:26;0;49	95414;8	47274;0;0;59;
$GPXUP;3637;08:05:27;0;49	95423;8	47258;0;0;57;
$GPXUP;3637;08:05:28;0;49	95434;8	47243;0;0;58;
$GPXUP;3637;08:05:29;0;49	95445;8	47229;0;0;58;
$GPXUP;3637;08:05:30;0;49	95458;8	47219;0;0;53;
$GPXUP;3637;08:05:31;0;49	95471;8	47215;0;0;54;
$GPXUP;3637;08:05:32;0;49	95484;8	47214;0;0;52;
$GPXUP;3637;08:05:33;0;49	95497;8	47216;0;0;51;
$GPXUP;3637;08:05:34;0;49	9551;8	4722;0;0;50;
$GPXUP;3637;08:05:35;0;49	95522;8	47225;0;0;49;
$GPXUP;3637;08:05:36;0;49	95534;8	47229;0;0;49;
$GPXUP;3637;08:05:37;0;49	95547;8	4723;0;0;50;
$GPXUP;3637;08:05:38;0;49	95559;8	47228;0;0;53;
$GPXUP;3637;08:05:39;0;49	95572;8	47224;0;0;55;
$GPXUP;3637;08:05:40;0;49	95586;8	47218;0;0;54;
$GPXUP;3637;08:05:41;0;49	95599;8	47215;0;0;54;
$GPXUP;3637;08:05:42;0;49	95612;8	47212;0;0;56;
$GPXUP;3637;08:05:43;0;49	95627;8	47211;0;0;56;
$GPXUP;3637;08:05:44;0;49	9564;8	47212;0;0;56;
$GPXUP;3637;08:05:45;0;49	95654;8	47214;0;0;56;
$GPXUP;3637;08:05:46;0;49	95668;8	47214;0;0;57;
$GPXUP;3637;08:05:47;0;49	95683;8	47213;0;0;56;
$GPXUP;3637;08:05:48;0;49	95696;8	47208;0;0;57;
$GPXUP;3637;08:05:49;0;49	9571;8	472;0;0;57;
$GPXUP;3637;08:05:50;0;49	95722;8	47188;0;0;57;
$GPXUP;3637;08:05:51;0;49	95732;8	47173;0;0;58;
$GPXUP;3637;08:05:52;0;49	95744;8	4716;0;0;55;
$GPXUP;3637;08:05:53;0;49	95755;8	47148;0;0;52;
$GPXUP;3637;08:05:54;0;49	95766;8	47137;0;0;51;
$GPXUP;3637;08:05:55;0;49	95777;8	47128;0;0;51;
$GPXUP;3637;08:05:56;0;49	95789;8	4712;0;0;53;
$GPXUP;3637;08:05:57;0;49	95802;8	47112;0;0;56;
$GPXUP;3637;08:05:58;0;49	95814;8	47102;0;0;58;
$GPXUP;3637;08:05:59;0;49	95826;8	47089;0;0;63;
$GPXUP;3637;08:06:00;0;49	95838;8	4707;0;0;69;
$GPXUP;3637;08:06:01;0;49	95848;8	47047;0;0;70;
$GPXUP;3637;08:06:02;0;49	95856;8	47024;0;0;68;
$GPXUP;3637;08:06:03;0;49	95866;8	47003;0;0;66;
$GPXUP;3637;08:06:04;0;49	95875;8	46982;0;0;64;
$GPXUP;3637;08:06:05;0;49	95884;8	46961;0;0;63;
$GPXUP;3637;08:06:06;0;49	95892;8	4694;0;0;64;
$GPXUP;3637;08:06:07;0;49	95898;8	46917;0;0;65;
$GPXUP;3637;08:06:08;0;49	95904;8	46894;0;0;64;
$GPXUP;3637;08:06:09;0;49	9591;8	4687;0;0;63;
$GPXUP;3637;08:06:10;0;49	95915;8	46846;0;0;64;
$GPXUP;3637;08:06:11;0;49	95921;8	46824;0;0;63;
$GPXUP;3637;08:06:12;0;49	95928;8	46801;0;0;62;
$GPXUP;3637;08:06:13;0;49	95934;8	46779;0;0;62;
$GPXUP;3637;08:06:14;0;49	95942;8	46758;0;0;64;
$GPXUP;3637;08:06:15;0;49	9595;8	46736;0;0;65;
$GPXUP;3637;08:06:16;0;49	95958;8	46714;0;0;65;
$GPXUP;3637;08:06:17;0;49	95966;8	46694;0;0;58;
$GPXUP;3637;08:06:18;0;49	95974;8	46676;0;0;55;
$GPXUP;3637;08:06:19;0;49	95983;8	46661;0;0;54;
$GPXUP;3637;08:06:20;0;49	95994;8	4665;0;0;56;
$GPXUP;3637;08:06:21;0;49	96007;8	46638;0;0;60;
$GPXUP;3637;08:06:22;0;49	96019;8	46624;0;0;61;
$GPXUP;3637;08:06:23;0;49	96032;8	46612;0;0;59;
$GPXUP;3637;08:06:24;0;49	96045;8	46604;0;0;58;
$GPXUP;3637;08:06:25;0;49	96059;8	46596;0;0;56;
$GPXUP;3637;08:06:26;0;49	96071;8	46588;0;0;53;
$GPXUP;3637;08:06:27;0;49	96084;8	46582;0;0;50;
$GPXUP;3637;08:06:28;0;49	96096;8	46578;0;0;51;
$GPXUP;3637;08:06:29;0;49	96108;8	46573;0;0;53;
$GPXUP;3637;08:06:30;0;49	96121;8	46567;0;0;56;
$GPXUP;3637;08:06:31;0;49	96134;8	4656;0;0;55;
$GPXUP;3637;08:06:32;0;49	96147;8	46554;0;0;53;
$GPXUP;3637;08:06:33;0;49	9616;8	4655;0;0;49;
$GPXUP;3637;08:06:34;0;49	96171;8	4655;0;0;45;
$GPXUP;3637;08:06:35;0;49	96182;8	46552;0;0;44;
$GPXUP;3637;08:06:36;0;49	96193;8	46552;0;0;47;
$GPXUP;3637;08:06:37;0;49	96205;8	46548;0;0;49;
$GPXUP;3637;08:06:38;0;49	96217;8	46542;0;0;54;
$GPXUP;3637;08:06:39;0;49	96228;8	4653;0;0;58;
$GPXUP;3637;08:06:40;0;49	96238;8	46513;0;0;60;
$GPXUP;3637;08:06:41;0;49	96248;8	46496;0;0;60;
$GPXUP;3637;08:06:42;0;49	96259;8	46478;0;0;63;
$GPXUP;3637;08:06:43;0;49	9627;8	46462;0;0;63;
$GPXUP;3637;08:06:44;0;49	96282;8	46447;0;0;56;
$GPXUP;3637;08:06:45;0;49	96293;8	46438;0;0;51;
$GPXUP;3637;08:06:46;0;49	96306;8	46433;0;0;52;
$GPXUP;3637;08:06:47;0;49	96318;8	46428;0;0;55;
$GPXUP;3637;08:06:48;0;49	96332;8	46423;0;0;57;
$GPXUP;3637;08:06:49;0;49	96346;8	46418;0;0;59;
$GPXUP;3637;08:06:50;0;49	9636;8	46414;0;0;57;
$GPXUP;3637;08:06:51;0;49	96374;8	46412;0;0;54;
$GPXUP;3637;08:06:52;0;49	96388;8	46412;0;0;53;
$GPXUP;3637;08:06:53;0;49	96401;8	46413;0;0;50;
$GPXUP;3637;08:06:54;0;49	96414;8	46413;0;0;53;
$GPXUP;3637;08:06:55;0;49	96427;8	46411;0;0;55;
$GPXUP;3637;08:06:56;0;49	9644;8	46396;0;0;62;
$GPXUP;3637;08:06:57;0;49	96446;8	46366;0;0;74;
$GPXUP;3637;08:06:58;0;49	96452;8	46336;0;0;72;
$GPXUP;3637;08:06:59;0;49	96458;8	4631;0;0;69;
$GPXUP;3637;08:07:00;0;49	96468;8	4629;0;0;64;
$GPXUP;3637;08:07:01;0;49	96481;8	46276;0;0;61;
$GPXUP;3637;08:07:02;0;49	96494;8	46265;0;0;58;
$GPXUP;3637;08:07:03;0;49	96506;8	46253;0;0;55;
$GPXUP;3637;08:07:04;0;49	96517;8	46241;0;0;54;
$GPXUP;3637;08:07:05;0;49	96528;8	46231;0;0;56;
$GPXUP;3637;08:07:06;0;49	96542;8	46225;0;0;59;
$GPXUP;3637;08:07:07;0;49	96556;8	46222;0;0;60;
$GPXUP;3637;08:07:08;0;49	9657;8	4622;0;0;58;
$GPXUP;3637;08:07:09;0;49	96584;8	46216;0;0;57;
$GPXUP;3637;08:07:10;0;49	96598;8	46214;0;0;55;
$GPXUP;3637;08:07:11;0;49	96611;8	46215;0;0;53;
$GPXUP;3637;08:07:12;0;49	96623;8	46222;0;0;48;
$GPXUP;3637;08:07:13;0;49	96633;8	46228;0;0;43;
$GPXUP;3637;08:07:14;0;49	96643;8	46234;0;0;40;
$GPXUP;3637;08:07:15;0;49	96652;8	4624;0;0;38;
$GPXUP;3637;08:07:16;0;49	9666;8	46248;0;0;39;
$GPXUP;3637;08:07:17;0;49	96669;8	46257;0;0;40;
$GPXUP;3637;08:07:18;0;49	96678;8	46264;0;0;43;
$GPXUP;3637;08:07:19;0;49	96689;8	46268;0;0;42;
$GPXUP;3637;08:07:20;0;49	96701;8	46265;0;0;49;
$GPXUP;3637;08:07:21;0;49	96714;8	46258;0;0;54;
$GPXUP;3637;08:07:22;0;49	96727;8	46249;0;0;57;
$GPXUP;3637;08:07:23;0;49	96739;8	46234;0;0;64;
$GPXUP;3637;08:07:24;0;49	96751;8	46216;0;0;64;
$GPXUP;3637;08:07:25;0;49	96763;8	462;0;0;59;
$GPXUP;3637;08:07:26;0;49	96774;8	46186;0;0;54;
$GPXUP;3637;08:07:27;0;49	96786;8	46178;0;0;51;
$GPXUP;3637;08:07:28;0;49	96798;8	46173;0;0;49;
$GPXUP;3637;08:07:29;0;49	9681;8	46169;0;0;50;
$GPXUP;3637;08:07:30;0;49	96823;8	46163;0;0;55;
$GPXUP;3637;08:07:31;0;49	96836;8	46154;0;0;61;
$GPXUP;3637;08:07:32;0;49	9685;8	46143;0;0;65;
$GPXUP;3637;08:07:33;0;49	96865;8	4613;0;0;65;
$GPXUP;3637;08:07:34;0;49	96878;8	46116;0;0;64;
$GPXUP;3637;08:07:35;0;49	96891;8	461;0;0;64;
$GPXUP;3637;08:07:36;0;49	96903;8	46084;0;0;67;
$GPXUP;3637;08:07:37;0;49	96916;8	46068;0;0;66;
$GPXUP;3637;08:07:38;0;49	96929;8	46052;0;0;64;
$GPXUP;3637;08:07:39;0;49	96942;8	46037;0;0;61;
$GPXUP;3637;08:07:40;0;49	96954;8	46026;0;0;52;
$GPXUP;3637;08:07:41;0;49	96966;8	46021;0;0;49;
$GPXUP;3637;08:07:42;0;49	96978;8	46019;0;0;49;
$GPXUP;3637;08:07:43;0;49	9699;8	46014;0;0;49;
$GPXUP;3637;08:07:44;0;49	97001;8	46007;0;0;52;
$GPXUP;3637;08:07:45;0;49	97013;8	45998;0;0;54;
$GPXUP;3637;08:07:46;0;49	97025;8	45986;0;0;60;
$GPXUP;3637;08:07:47;0;49	97036;8	4597;0;0;62;
$GPXUP;3637;08:07:48;0;49	97046;8	45952;0;0;62;
$GPXUP;3637;08:07:49;0;49	97057;8	45935;0;0;61;
$GPXUP;3637;08:07:50;0;49	97069;8	4592;0;0;59;
$GPXUP;3637;08:07:51;0;49	97082;8	4591;0;0;57;
$GPXUP;3637;08:07:52;0;49	97094;8	45901;0;0;56;
$GPXUP;3637;08:07:53;0;49	97107;8	45894;0;0;54;
$GPXUP;3637;08:07:54;0;49	9712;8	4589;0;0;53;
$GPXUP;3637;08:07:55;0;49	97134;8	45887;0;0;52;
$GPXUP;3637;08:07:56;0;49	97146;8	45882;0;0;52;
$GPXUP;3637;08:07:57;0;49	97158;8	45876;0;0;49;
$GPXUP;3637;08:07:58;0;49	9717;8	45872;0;0;48;
$GPXUP;3637;08:07:59;0;49	97182;8	45867;0;0;51;
$GPXUP;3637;08:08:00;0;49	97194;8	4586;0;0;55;
$GPXUP;3637;08:08:01;0;49	97206;8	4585;0;0;59;
$GPXUP;3637;08:08:02;0;49	97218;8	45836;0;0;60;
$GPXUP;3637;08:08:03;0;49	97228;8	45818;0;0;61;
$GPXUP;3637;08:08:04;0;49	97238;8	45799;0;0;63;
$GPXUP;3637;08:08:05;0;49	97247;8	45778;0;0;65;
$GPXUP;3637;08:08:06;0;49	97255;8	45757;0;0;65;
$GPXUP;3637;08:08:07;0;49	97264;8	45736;0;0;63;
$GPXUP;3637;08:08:08;0;49	97274;8	45717;0;0;64;
$GPXUP;3637;08:08:09;0;49	97285;8	45698;0;0;65;
$GPXUP;3637;08:08:10;0;49	97296;8	45684;0;0;55;
$GPXUP;3637;08:08:11;0;49	97308;8	45673;0;0;54;
$GPXUP;3637;08:08:12;0;49	97321;8	45665;0;0;54;
$GPXUP;3637;08:08:13;0;49	97334;8	4566;0;0;54;
$GPXUP;3637;08:08:14;0;49	97347;8	45656;0;0;55;
$GPXUP;3637;08:08:15;0;49	97361;8	4565;0;0;57;
$GPXUP;3637;08:08:16;0;49	97374;8	45642;0;0;59;
$GPXUP;3637;08:08:17;0;49	97388;8	45633;0;0;59;
$GPXUP;3637;08:08:18;0;49	97402;8	45626;0;0;60;
$GPXUP;3637;08:08:19;0;49	97417;8	45619;0;0;62;
$GPXUP;3637;08:08:20;0;49	97432;8	45614;0;0;61;
$GPXUP;3637;08:08:21;0;49	97447;8	45612;0;0;59;
$GPXUP;3637;08:08:22;0;49	97462;8	45614;0;0;54;
$GPXUP;3637;08:08:23;0;49	97474;8	45618;0;0;50;
$GPXUP;3637;08:08:24;0;49	97487;8	4562;0;0;48;
$GPXUP;3637;08:08:25;0;49	97499;8	45619;0;0;54;
$GPXUP;3637;08:08:26;0;49	97514;8	45616;0;0;61;
$GPXUP;3637;08:08:27;0;49	97529;8	45615;0;0;61;
$GPXUP;3637;08:08:28;0;49	97544;8	45618;0;0;57;
$GPXUP;3637;08:08:29;0;49	97558;8	45622;0;0;52;
$GPXUP;3637;08:08:30;0;49	9757;8	45626;0;0;48;
$GPXUP;3637;08:08:31;0;49	97582;8	45629;0;0;50;
$GPXUP;3637;08:08:32;0;49	97594;8	45632;0;0;51;
$GPXUP;3637;08:08:33;0;49	97607;8	45636;0;0;49;
$GPXUP;3637;08:08:34;0;49	97619;8	4564;0;0;50;
$GPXUP;3637;08:08:35;0;49	97631;8	45643;0;0;52;
$GPXUP;3637;08:08:36;0;49	97644;8	4564;0;0;55;
$GPXUP;3637;08:08:37;0;49	97659;8	45636;0;0;60;
$GPXUP;3637;08:08:38;0;49	97673;8	45635;0;0;58;
$GPXUP;3637;08:08:39;0;49	97687;8	45637;0;0;56;
$GPXUP;3637;08:08:40;0;49	977;8	45638;0;0;54;
$GPXUP;3637;08:08:41;0;49	97714;8	45634;0;0;55;
$GPXUP;3637;08:08:42;0;49	97727;8	45629;0;0;56;
$GPXUP;3637;08:08:43;0;49	97741;8	45622;0;0;59;
$GPXUP;3637;08:08:44;0;49	97755;8	45612;0;0;63;
$GPXUP;3637;08:08:45;0;49	97769;8	456;0;0;63;
$GPXUP;3637;08:08:46;0;49	97782;8	45588;0;0;62;
$GPXUP;3637;08:08:47;0;49	97796;8	45578;0;0;62;
$GPXUP;3637;08:08:48;0;49	9781;8	45564;0;0;66;
$GPXUP;3637;08:08:49;0;49	97823;8	45548;0;0;69;
$GPXUP;3637;08:08:50;0;49	97836;8	45531;0;0;68;
$GPXUP;3637;08:08:51;0;49	97849;8	45514;0;0;65;
$GPXUP;3637;08:08:52;0;49	97861;8	455;0;0;61;
$GPXUP;3637;08:08:53;0;49	97874;8	45488;0;0;57;
$GPXUP;3637;08:08:54;0;49	97886;8	45481;0;0;52;
$GPXUP;3637;08:08:55;0;49	97898;8	45476;0;0;48;
$GPXUP;3637;08:08:56;0;49	9791;8	45475;0;0;45;
$GPXUP;3637;08:08:57;0;49	97921;8	45473;0;0;48;
$GPXUP;3637;08:08:58;0;49	97933;8	45467;0;0;54;
$GPXUP;3637;08:08:59;0;49	97944;8	45454;0;0;59;
$GPXUP;3637;08:09:00;0;49	97953;8	45437;0;0;60;
$GPXUP;3637;08:09:01;0;49	97961;8	45417;0;0;59;
$GPXUP;3637;08:09:02;0;49	97968;8	45398;0;0;59;
$GPXUP;3637;08:09:03;0;49	97974;8	45377;0;0;62;
$GPXUP;3637;08:09:04;0;49	97979;8	45354;0;0;60;
$GPXUP;3637;08:09:05;0;49	97984;8	45333;0;0;56;
$GPXUP;3637;08:09:06;0;49	97991;8	45315;0;0;53;
$GPXUP;3637;08:09:07;0;49	97998;8	45297;0;0;55;
$GPXUP;3637;08:09:08;0;49	98003;8	45277;0;0;58;
$GPXUP;3637;08:09:09;0;49	98006;8	45254;0;0;62;
$GPXUP;3637;08:09:10;0;49	98009;8	4523;0;0;65;
$GPXUP;3637;08:09:11;0;49	98012;8	45205;0;0;63;
$GPXUP;3637;08:09:12;0;49	98015;8	45181;0;0;63;
$GPXUP;3637;08:09:13;0;49	98018;8	45157;0;0;63;
$GPXUP;3637;08:09:14;0;49	98022;8	45134;0;0;63;
$GPXUP;3637;08:09:15;0;49	98029;8	45111;0;0;63;
$GPXUP;3637;08:09:16;0;49	98036;8	45089;0;0;64;
$GPXUP;3637;08:09:17;0;49	98043;8	45067;0;0;63;
$GPXUP;3637;08:09:18;0;49	98049;8	45046;0;0;58;
$GPXUP;3637;08:09:19;0;49	98056;8	45026;0;0;57;
$GPXUP;3637;08:09:20;0;49	98063;8	45007;0;0;59;
$GPXUP;3637;08:09:21;0;49	98072;8	44988;0;0;62;
$GPXUP;3637;08:09:22;0;49	98081;8	44969;0;0;61;
$GPXUP;3637;08:09:23;0;49	98092;8	44954;0;0;58;
$GPXUP;3637;08:09:24;0;49	98104;8	4494;0;0;59;
$GPXUP;3637;08:09:25;0;49	98114;8	44924;0;0;58;
$GPXUP;3637;08:09:26;0;49	98124;8	44909;0;0;55;
$GPXUP;3637;08:09:27;0;49	98134;8	44893;0;0;59;
$GPXUP;3637;08:09:28;0;49	98143;8	44874;0;0;62;
$GPXUP;3637;08:09:29;0;49	9815;8	44852;0;0;67;
$GPXUP;3637;08:09:30;0;49	98158;8	44829;0;0;68;
$GPXUP;3637;08:09:31;0;49	98166;8	44806;0;0;67;
$GPXUP;3637;08:09:32;0;49	98174;8	44784;0;0;65;
$GPXUP;3637;08:09:33;0;49	98183;8	44764;0;0;61;
$GPXUP;3637;08:09:34;0;49	98192;8	44745;0;0;60;
$GPXUP;3637;08:09:35;0;49	98202;8	44728;0;0;60;
$GPXUP;3637;08:09:36;0;49	98214;8	44714;0;0;59;
$GPXUP;3637;08:09:37;0;49	98226;8	44702;0;0;57;
$GPXUP;3637;08:09:38;0;49	98238;8	44692;0;0;54;
$GPXUP;3637;08:09:39;0;49	9825;8	44684;0;0;50;
$GPXUP;3637;08:09:40;0;49	98262;8	44678;0;0;49;
$GPXUP;3637;08:09:41;0;49	98273;8	4467;0;0;50;
$GPXUP;3637;08:09:42;0;49	98284;8	44661;0;0;52;
$GPXUP;3637;08:09:43;0;49	98295;8	44648;0;0;55;
$GPXUP;3637;08:09:44;0;49	98305;8	44634;0;0;55;
$GPXUP;3637;08:09:45;0;49	98316;8	44621;0;0;56;
$GPXUP;3637;08:09:46;0;49	98328;8	44611;0;0;56;
$GPXUP;3637;08:09:47;0;49	98341;8	44604;0;0;56;
$GPXUP;3637;08:09:48;0;49	98355;8	446;0;0;54;
$GPXUP;3637;08:09:49;0;49	98369;8	44598;0;0;56;
$GPXUP;3637;08:09:50;0;49	98383;8	44595;0;0;57;
$GPXUP;3637;08:09:51;0;49	98397;8	4459;0;0;57;
$GPXUP;3637;08:09:52;0;49	9841;8	44583;0;0;54;
$GPXUP;3637;08:09:53;0;49	98422;8	44576;0;0;51;
$GPXUP;3637;08:09:54;0;49	98434;8	44569;0;0;49;
$GPXUP;3637;08:09:55;0;49	98445;8	44562;0;0;47;
$GPXUP;3637;08:09:56;0;49	98456;8	44557;0;0;44;
$GPXUP;3637;08:09:57;0;49	98466;8	44555;0;0;42;
$GPXUP;3637;08:09:58;0;49	98477;8	44554;0;0;43;
$GPXUP;3637;08:09:59;0;49	98488;8	44553;0;0;43;
$GPXUP;3637;08:10:00;0;49	98498;8	44551;0;0;45;
$GPXUP;3637;08:10:01;0;49	9851;8	44548;0;0;48;
$GPXUP;3637;08:10:02;0;49	98522;8	44542;0;0;53;
$GPXUP;3637;08:10:03;0;49	98534;8	44533;0;0;55;
$GPXUP;3637;08:10:04;0;49	98546;8	44522;0;0;59;
$GPXUP;3637;08:10:05;0;49	98558;8	44508;0;0;59;
$GPXUP;3637;08:10:06;0;49	9857;8	44495;0;0;60;
$GPXUP;3637;08:10:07;0;49	98584;8	44484;0;0;61;
$GPXUP;3637;08:10:08;0;49	98597;8	44472;0;0;63;
$GPXUP;3637;08:10:09;0;49	98611;8	44461;0;0;62;
$GPXUP;3637;08:10:10;0;49	98625;8	44453;0;0;60;
$GPXUP;3637;08:10:11;0;49	9864;8	4445;0;0;57;
$GPXUP;3637;08:10:12;0;49	98654;8	44452;0;0;54;
$GPXUP;3637;08:10:13;0;49	98666;8	44458;0;0;51;
$GPXUP;3637;08:10:14;0;49	98678;8	44465;0;0;49;
$GPXUP;3637;08:10:15;0;49	9869;8	44469;0;0;51;
$GPXUP;3637;08:10:16;0;49	98703;8	4447;0;0;52;
$GPXUP;3637;08:10:17;0;49	98716;8	44467;0;0;54;
$GPXUP;3637;08:10:18;0;49	9873;8	44465;0;0;53;
$GPXUP;3637;08:10:19;0;49	98743;8	44466;0;0;53;
$GPXUP;3637;08:10:20;0;49	98756;8	44468;0;0;54;
$GPXUP;3637;08:10:21;0;49	9877;8	44469;0;0;54;
$GPXUP;3637;08:10:22;0;49	98783;8	4447;0;0;55;
$GPXUP;3637;08:10:23;0;49	98797;8	4447;0;0;56;
$GPXUP;3637;08:10:24;0;49	9881;8	44472;0;0;54;
$GPXUP;3637;08:10:25;0;49	98824;8	44474;0;0;52;
$GPXUP;3637;08:10:26;0;49	98836;8	44477;0;0;49;
$GPXUP;3637;08:10:27;0;49	98848;8	44482;0;0;47;
$GPXUP;3637;08:10:28;0;49	98859;8	44487;0;0;45;
$GPXUP;3637;08:10:29;0;49	98869;8	44492;0;0;44;
$GPXUP;3637;08:10:30;0;49	9888;8	44496;0;0;46;
$GPXUP;3637;08:10:31;0;49	98892;8	44498;0;0;46;
$GPXUP;3637;08:10:32;0;49	98903;8	445;0;0;44;
$GPXUP;3637;08:10:33;0;49	98914;8	445;0;0;44;
$GPXUP;3637;08:10:34;0;49	98925;8	44496;0;0;48;
$GPXUP;3637;08:10:35;0;49	98936;8	44489;0;0;51;
$GPXUP;3637;08:10:36;0;49	98948;8	4448;0;0;56;
$GPXUP;3637;08:10:37;0;49	98962;8	44474;0;0;57;
$GPXUP;3637;08:10:38;0;49	98975;8	44469;0;0;56;
$GPXUP;3637;08:10:39;0;49	98988;8	44465;0;0;54;
$GPXUP;3637;08:10:40;0;49	99001;8	44462;0;0;53;
$GPXUP;3637;08:10:41;0;49	99014;8	44458;0;0;53;
$GPXUP;3637;08:10:42;0;49	99027;8	44453;0;0;55;
$GPXUP;3637;08:10:43;0;49	9904;8	44448;0;0;58;
$GPXUP;3637;08:10:44;0;49	99054;8	44443;0;0;58;
$GPXUP;3637;08:10:45;0;49	99068;8	44435;0;0;57;
$GPXUP;3637;08:10:46;0;49	9908;8	44424;0;0;56;
$GPXUP;3637;08:10:47;0;49	99092;8	44411;0;0;57;
$GPXUP;3637;08:10:48;0;49	99104;8	444;0;0;55;
$GPXUP;3637;08:10:49;0;49	99117;8	44391;0;0;57;
$GPXUP;3637;08:10:50;0;49	9913;8	44383;0;0;57;
$GPXUP;3637;08:10:51;0;49	99143;8	44374;0;0;56;
$GPXUP;3637;08:10:52;0;49	99156;8	44367;0;0;57;
$GPXUP;3637;08:10:53;0;49	9917;8	4436;0;0;57;
$GPXUP;3637;08:10:54;0;49	99184;8	44352;0;0;60;
$GPXUP;3637;08:10:55;0;49	99198;8	44342;0;0;63;
$GPXUP;3637;08:10:56;0;49	99212;8	44333;0;0;62;
$GPXUP;3637;08:10:57;0;49	99226;8	44326;0;0;57;
$GPXUP;3637;08:10:58;0;49	9924;8	44322;0;0;52;
$GPXUP;3637;08:10:59;0;49	99252;8	44321;0;0;47;
$GPXUP;3637;08:11:00;0;49	99263;8	44322;0;0;46;
$GPXUP;3637;08:11:01;0;49	99275;8	44321;0;0;50;
$GPXUP;3637;08:11:02;0;49	99288;8	44315;0;0;56;
$GPXUP;3637;08:11:03;0;49	99301;8	44304;0;0;61;
$GPXUP;3637;08:11:04;0;49	99315;8	44293;0;0;61;
$GPXUP;3637;08:11:05;0;49	99328;8	44282;0;0;60;
$GPXUP;3637;08:11:06;0;49	99342;8	44272;0;0;60;
$GPXUP;3637;08:11:07;0;49	99356;8	44264;0;0;59;
$GPXUP;3637;08:11:08;0;49	9937;8	44257;0;0;58;
$GPXUP;3637;08:11:09;0;49	99384;8	44252;0;0;56;
$GPXUP;3637;08:11:10;0;49	99397;8	44251;0;0;53;
$GPXUP;3637;08:11:11;0;49	99409;8	44256;0;0;49;
$GPXUP;3637;08:11:12;0;49	99419;8	44264;0;0;45;
$GPXUP;3637;08:11:13;0;49	99429;8	44273;0;0;44;
$GPXUP;3637;08:11:14;0;49	99439;8	44279;0;0;43;
$GPXUP;3637;08:11:15;0;49	99449;8	44284;0;0;45;
$GPXUP;3637;08:11:16;0;49	9946;8	4429;0;0;47;
$GPXUP;3637;08:11:17;0;49	9947;8	44298;0;0;48;
$GPXUP;3637;08:11:18;0;49	99481;8	44307;0;0;47;
$GPXUP;3637;08:11:19;0;49	99491;8	44317;0;0;47;
$GPXUP;3637;08:11:20;0;49	99501;8	44326;0;0;50;
$GPXUP;3637;08:11:21;0;49	99512;8	44334;0;0;50;
$GPXUP;3637;08:11:22;0;49	99524;8	44342;0;0;49;
$GPXUP;3637;08:11:23;0;49	99536;8	44347;0;0;50;
$GPXUP;3637;08:11:24;0;49	99548;8	44349;0;0;52;
$GPXUP;3637;08:11:25;0;49	99562;8	44347;0;0;56;
$GPXUP;3637;08:11:26;0;49	99576;8	44342;0;0;56;
$GPXUP;3637;08:11:27;0;49	9959;8	44337;0;0;55;
$GPXUP;3637;08:11:28;0;49	99602;8	44335;0;0;50;
$GPXUP;3637;08:11:29;0;49	99614;8	44336;0;0;50;
$GPXUP;3637;08:11:30;0;49	99628;8	44336;0;0;53;
$GPXUP;3637;08:11:31;0;49	99641;8	4433;0;0;57;
$GPXUP;3637;08:11:32;0;49	99655;8	44321;0;0;63;
$GPXUP;3637;08:11:33;0;49	9967;8	44309;0;0;67;
$GPXUP;3637;08:11:34;0;49	99686;8	44298;0;0;64;
$GPXUP;3637;08:11:35;0;49	997;8	44287;0;0;60;
$GPXUP;3637;08:11:36;0;49	99712;8	44275;0;0;56;
$GPXUP;3637;08:11:37;0;49	99725;8	44264;0;0;56;
$GPXUP;3637;08:11:38;0;49	99738;8	44256;0;0;56;
$GPXUP;3637;08:11:39;0;49	99751;8	4425;0;0;54;
$GPXUP;3637;08:11:40;0;49	99764;8	44249;0;0;55;
$GPXUP;3637;08:11:41;0;49	99778;8	44251;0;0;56;
$GPXUP;3637;08:11:42;0;49	99791;8	44255;0;0;57;
$GPXUP;3637;08:11:43;0;49	99804;8	4426;0;0;53;
$GPXUP;3637;08:11:44;0;49	99816;8	44268;0;0;50;
$GPXUP;3637;08:11:45;0;49	99827;8	44278;0;0;47;
$GPXUP;3637;08:11:46;0;49	99836;8	44287;0;0;44;
$GPXUP;3637;08:11:47;0;49	99846;8	44295;0;0;43;
$GPXUP;3637;08:11:48;0;49	99856;8	443;0;0;42;
$GPXUP;3637;08:11:49;0;49	99866;8	44304;0;0;40;
$GPXUP;3637;08:11:50;0;49	99876;8	44307;0;0;41;
$GPXUP;3637;08:11:51;0;49	99886;8	44306;0;0;44;
$GPXUP;3637;08:11:52;0;49	99897;8	44302;0;0;46;
$GPXUP;3637;08:11:53;0;49	99908;8	44297;0;0;46;
$GPXUP;3637;08:11:54;0;49	9992;8	44294;0;0;44;
$GPXUP;3637;08:11:55;0;49	9993;8	44293;0;0;43;
$GPXUP;3637;08:11:56;0;49	99941;8	44292;0;0;41;
$GPXUP;3637;08:11:57;0;49	99951;8	44292;0;0;41;
$GPXUP;3637;08:11:58;0;49	99961;8	44293;0;0;42;
$GPXUP;3637;08:11:59;0;49	99972;8	44295;0;0;44;
$GPXUP;3637;08:12:00;0;49	99983;8	44298;0;0;48;
$GPXUP;3637;08:12:01;0;49	99995;8	443;0;0;50;
$GPXUP;3637;08:12:02;0;50	00007;8	443;0;0;50;
$GPXUP;3637;08:12:03;0;50	00019;8	44297;0;0;52;
$GPXUP;3637;08:12:04;0;50	00032;8	44292;0;0;53;
$GPXUP;3637;08:12:05;0;50	00044;8	44287;0;0;55;
$GPXUP;3637;08:12:06;0;50	00058;8	44285;0;0;52;
$GPXUP;3637;08:12:07;0;50	0007;8	44285;0;0;49;
$GPXUP;3637;08:12:08;0;50	00082;8	44285;0;0;48;
$GPXUP;3637;08:12:09;0;50	00094;8	44284;0;0;48;
$GPXUP;3637;08:12:10;0;50	00106;8	44284;0;0;47;
$GPXUP;3637;08:12:11;0;50	00118;8	44287;0;0;49;
$GPXUP;3637;08:12:12;0;50	0013;8	44292;0;0;49;
$GPXUP;3637;08:12:13;0;50	00142;8	44296;0;0;47;
$GPXUP;3637;08:12:14;0;50	00154;8	44297;0;0;51;
$GPXUP;3637;08:12:15;0;50	00166;8	44295;0;0;53;
$GPXUP;3637;08:12:16;0;50	0018;8	44291;0;0;57;
$GPXUP;3637;08:12:17;0;50	00194;8	44287;0;0;59;
$GPXUP;3637;08:12:18;0;50	00208;8	44285;0;0;58;
$GPXUP;3637;08:12:19;0;50	00223;8	44284;0;0;58;
$GPXUP;3637;08:12:20;0;50	00237;8	44286;0;0;57;
$GPXUP;3637;08:12:21;0;50	0025;8	44292;0;0;57;
$GPXUP;3637;08:12:22;0;50	00264;8	44298;0;0;55;
$GPXUP;3637;08:12:23;0;50	00277;8	44303;0;0;54;
$GPXUP;3637;08:12:24;0;50	0029;8	44305;0;0;53;
$GPXUP;3637;08:12:25;0;50	00304;8	44302;0;0;55;
$GPXUP;3637;08:12:26;0;50	00317;8	44296;0;0;56;
$GPXUP;3637;08:12:27;0;50	0033;8	4429;0;0;56;
$GPXUP;3637;08:12:28;0;50	00344;8	44285;0;0;56;
$GPXUP;3637;08:12:29;0;50	00358;8	44283;0;0;55;
$GPXUP;3637;08:12:30;0;50	00371;8	44284;0;0;50;
$GPXUP;3637;08:12:31;0;50	00382;8	4429;0;0;49;
$GPXUP;3637;08:12:32;0;50	00393;8	44298;0;0;48;
$GPXUP;3637;08:12:33;0;50	00404;8	44306;0;0;51;
$GPXUP;3637;08:12:34;0;50	00417;8	44312;0;0;54;
$GPXUP;3637;08:12:35;0;50	00429;8	44317;0;0;52;
$GPXUP;3637;08:12:36;0;50	00442;8	4432;0;0;49;
$GPXUP;3637;08:12:37;0;50	00454;8	44322;0;0;51;
$GPXUP;3637;08:12:38;0;50	00467;8	44322;0;0;51;
$GPXUP;3637;08:12:39;0;50	0048;8	44322;0;0;53;
$GPXUP;3637;08:12:40;0;50	00493;8	44321;0;0;56;
$GPXUP;3637;08:12:41;0;50	00507;8	44318;0;0;59;
$GPXUP;3637;08:12:42;0;50	00522;8	44316;0;0;61;
$GPXUP;3637;08:12:43;0;50	00537;8	44315;0;0;59;
$GPXUP;3637;08:12:44;0;50	00552;8	44314;0;0;55;
$GPXUP;3637;08:12:45;0;50	00566;8	44314;0;0;54;
$GPXUP;3637;08:12:46;0;50	00579;8	44312;0;0;55;
$GPXUP;3637;08:12:47;0;50	00593;8	4431;0;0;54;
$GPXUP;3637;08:12:48;0;50	00606;8	44311;0;0;54;
$GPXUP;3637;08:12:49;0;50	0062;8	44315;0;0;54;
$GPXUP;3637;08:12:50;0;50	00632;8	4432;0;0;54;
$GPXUP;3637;08:12:51;0;50	00645;8	44326;0;0;51;
$GPXUP;3637;08:12:52;0;50	00656;8	44335;0;0;49;
$GPXUP;3637;08:12:53;0;50	00667;8	44345;0;0;47;
$GPXUP;3637;08:12:54;0;50	00677;8	44354;0;0;48;
$GPXUP;3637;08:12:55;0;50	00688;8	44363;0;0;48;
$GPXUP;3637;08:12:56;0;50	00698;8	44373;0;0;50;
$GPXUP;3637;08:12:57;0;50	0071;8	44381;0;0;51;
$GPXUP;3637;08:12:58;0;50	00722;8	44383;0;0;52;
$GPXUP;3637;08:12:59;0;50	00735;8	44382;0;0;49;
$GPXUP;3637;08:13:00;0;50	00747;8	44382;0;0;47;
$GPXUP;3637;08:13:01;0;50	00758;8	44384;0;0;48;
$GPXUP;3637;08:13:02;0;50	0077;8	44388;0;0;49;
$GPXUP;3637;08:13:03;0;50	00782;8	4439;0;0;52;
$GPXUP;3637;08:13:04;0;50	00796;8	44389;0;0;52;
$GPXUP;3637;08:13:05;0;50	00808;8	44384;0;0;55;
$GPXUP;3637;08:13:06;0;50	00821;8	44376;0;0;56;
$GPXUP;3637;08:13:07;0;50	00835;8	44372;0;0;55;
$GPXUP;3637;08:13:08;0;50	00849;8	4437;0;0;58;
$GPXUP;3637;08:13:09;0;50	00863;8	4437;0;0;50;
$GPXUP;3637;08:13:10;0;50	00874;8	44373;0;0;45;
$GPXUP;3637;08:13:11;0;50	00886;8	44374;0;0;46;
$GPXUP;3637;08:13:12;0;50	00898;8	44372;0;0;51;
$GPXUP;3637;08:13:13;0;50	0091;8	44369;0;0;54;
$GPXUP;3637;08:13:14;0;50	00924;8	44364;0;0;58;
$GPXUP;3637;08:13:15;0;50	00938;8	44358;0;0;62;
$GPXUP;3637;08:13:16;0;50	00953;8	44353;0;0;61;
$GPXUP;3637;08:13:17;0;50	00968;8	44349;0;0;59;
$GPXUP;3637;08:13:18;0;50	00982;8	44341;0;0;62;
$GPXUP;3637;08:13:19;0;50	00997;8	44331;0;0;63;
$GPXUP;3637;08:13:20;0;50	01011;8	44322;0;0;66;
$GPXUP;3637;08:13:21;0;50	01026;8	4431;0;0;69;
$GPXUP;3637;08:13:22;0;50	01042;8	44302;0;0;66;
$GPXUP;3637;08:13:23;0;50	01058;8	44301;0;0;63;
$GPXUP;3637;08:13:24;0;50	01074;8	44302;0;0;59;
$GPXUP;3637;08:13:25;0;50	01088;8	44302;0;0;57;
$GPXUP;3637;08:13:26;0;50	01102;8	443;0;0;58;
$GPXUP;3637;08:13:27;0;50	01117;8	443;0;0;58;
$GPXUP;3637;08:13:28;0;50	01131;8	443;0;0;59;
$GPXUP;3637;08:13:29;0;50	01146;8	44299;0;0;59;
$GPXUP;3637;08:13:30;0;50	0116;8	44293;0;0;62;
$GPXUP;3637;08:13:31;0;50	01175;8	44284;0;0;64;
$GPXUP;3637;08:13:32;0;50	0119;8	44277;0;0;63;
$GPXUP;3637;08:13:33;0;50	01206;8	44274;0;0;62;
$GPXUP;3637;08:13:34;0;50	01219;8	44278;0;0;53;
$GPXUP;3637;08:13:35;0;50	0123;8	44284;0;0;48;
$GPXUP;3637;08:13:36;0;50	01242;8	44287;0;0;47;
$GPXUP;3637;08:13:37;0;50	01255;8	44284;0;0;56;
$GPXUP;3637;08:13:38;0;50	01268;8	44277;0;0;61;
$GPXUP;3637;08:13:39;0;50	01283;8	4427;0;0;65;
$GPXUP;3637;08:13:40;0;50	01299;8	44264;0;0;65;
$GPXUP;3637;08:13:41;0;50	01315;8	4426;0;0;63;
$GPXUP;3637;08:13:42;0;50	01331;8	44257;0;0;63;
$GPXUP;3637;08:13:43;0;50	01347;8	44254;0;0;65;
$GPXUP;3637;08:13:44;0;50	01363;8	4425;0;0;64;
$GPXUP;3637;08:13:45;0;50	01379;8	44247;0;0;64;
$GPXUP;3637;08:13:46;0;50	01395;8	44246;0;0;62;
$GPXUP;3637;08:13:47;0;50	0141;8	44245;0;0;62;
$GPXUP;3637;08:13:48;0;50	01425;8	44248;0;0;59;
$GPXUP;3637;08:13:49;0;50	01439;8	44254;0;0;53;
$GPXUP;3637;08:13:50;0;50	0145;8	44264;0;0;51;
$GPXUP;3637;08:13:51;0;50	01459;8	44277;0;0;51;
$GPXUP;3637;08:13:52;0;50	01469;8	44289;0;0;53;
$GPXUP;3637;08:13:53;0;50	01482;8	44298;0;0;53;
$GPXUP;3637;08:13:54;0;50	01494;8	44306;0;0;53;
$GPXUP;3637;08:13:55;0;50	01505;8	44316;0;0;50;
$GPXUP;3637;08:13:56;0;50	01515;8	44327;0;0;47;
$GPXUP;3637;08:13:57;0;50	01526;8	44336;0;0;47;
$GPXUP;3637;08:13:58;0;50	01536;8	44345;0;0;46;
$GPXUP;3637;08:13:59;0;50	01548;8	44352;0;0;49;
$GPXUP;3637;08:14:00;0;50	0156;8	44357;0;0;52;
$GPXUP;3637;08:14:01;0;50	01573;8	44361;0;0;53;
$GPXUP;3637;08:14:02;0;50	01586;8	44367;0;0;52;
$GPXUP;3637;08:14:03;0;50	01597;8	44376;0;0;51;
$GPXUP;3637;08:14:04;0;50	01608;8	44386;0;0;48;
$GPXUP;3637;08:14:05;0;50	01617;8	44397;0;0;47;
$GPXUP;3637;08:14:06;0;50	01627;8	44408;0;0;50;
$GPXUP;3637;08:14:07;0;50	01637;8	4442;0;0;51;
$GPXUP;3637;08:14:08;0;50	01648;8	44429;0;0;53;
$GPXUP;3637;08:14:09;0;50	01663;8	44435;0;0;60;
$GPXUP;3637;08:14:10;0;50	01677;8	44442;0;0;61;
$GPXUP;3637;08:14:11;0;50	0169;8	44454;0;0;60;
$GPXUP;3637;08:14:12;0;50	01702;8	44466;0;0;55;
$GPXUP;3637;08:14:13;0;50	01714;8	44475;0;0;51;
$GPXUP;3637;08:14:14;0;50	01727;8	44482;0;0;52;
$GPXUP;3637;08:14:15;0;50	01739;8	44488;0;0;54;
$GPXUP;3637;08:14:16;0;50	01752;8	44494;0;0;56;
$GPXUP;3637;08:14:17;0;50	01765;8	44503;0;0;56;
$GPXUP;3637;08:14:18;0;50	01776;8	44515;0;0;54;
$GPXUP;3637;08:14:19;0;50	01785;8	44529;0;0;50;
$GPXUP;3637;08:14:20;0;50	01793;8	44544;0;0;49;
$GPXUP;3637;08:14:21;0;50	01801;8	44558;0;0;50;
$GPXUP;3637;08:14:22;0;50	01811;8	4457;0;0;52;
$GPXUP;3637;08:14:23;0;50	01822;8	44582;0;0;53;
$GPXUP;3637;08:14:24;0;50	01833;8	44592;0;0;52;
$GPXUP;3637;08:14:25;0;50	01845;8	44601;0;0;53;
$GPXUP;3637;08:14:26;0;50	01857;8	4461;0;0;55;
$GPXUP;3637;08:14:27;0;50	0187;8	44618;0;0;56;
$GPXUP;3637;08:14:28;0;50	01883;8	44625;0;0;56;
$GPXUP;3637;08:14:29;0;50	01896;8	44634;0;0;55;
$GPXUP;3637;08:14:30;0;50	01908;8	44645;0;0;54;
$GPXUP;3637;08:14:31;0;50	01918;8	44657;0;0;53;
$GPXUP;3637;08:14:32;0;50	01929;8	4467;0;0;51;
$GPXUP;3637;08:14:33;0;50	01939;8	44681;0;0;50;
$GPXUP;3637;08:14:34;0;50	01949;8	44693;0;0;49;
$GPXUP;3637;08:14:35;0;50	01957;8	44706;0;0;49;
$GPXUP;3637;08:14:36;0;50	01965;8	44721;0;0;48;
$GPXUP;3637;08:14:37;0;50	01972;8	44736;0;0;47;
$GPXUP;3637;08:14:38;0;50	01978;8	4475;0;0;45;
$GPXUP;3637;08:14:39;0;50	01985;8	44764;0;0;47;
$GPXUP;3637;08:14:40;0;50	01992;8	44779;0;0;48;
$GPXUP;3637;08:14:41;0;50	01999;8	44794;0;0;50;
$GPXUP;3637;08:14:42;0;50	02006;8	44811;0;0;51;
$GPXUP;3637;08:14:43;0;50	02012;8	44828;0;0;52;
$GPXUP;3637;08:14:44;0;50	02014;8	44848;0;0;53;
$GPXUP;3637;08:14:45;0;50	02014;8	44869;0;0;55;
$GPXUP;3637;08:14:46;0;50	02013;8	44891;0;0;56;
$GPXUP;3637;08:14:47;0;50	02012;8	44912;0;0;55;
$GPXUP;3637;08:14:48;0;50	02013;8	44933;0;0;51;
$GPXUP;3637;08:14:49;0;50	02015;8	44952;0;0;48;
$GPXUP;3637;08:14:50;0;50	02018;8	44969;0;0;46;
$GPXUP;3637;08:14:51;0;50	02024;8	44985;0;0;45;
$GPXUP;3637;08:14:52;0;50	0203;8	45;0;0;46;
$GPXUP;3637;08:14:53;0;50	02036;8	45015;0;0;48;
$GPXUP;3637;08:14:54;0;50	02039;8	45034;0;0;51;
$GPXUP;3637;08:14:55;0;50	0204;8	45054;0;0;54;
$GPXUP;3637;08:14:56;0;50	0204;8	45075;0;0;55;
$GPXUP;3637;08:14:57;0;50	02038;8	45097;0;0;57;
$GPXUP;3637;08:14:58;0;50	02037;8	45118;0;0;54;
$GPXUP;3637;08:14:59;0;50	02035;8	45138;0;0;48;
$GPXUP;3637;08:15:00;0;50	02033;8	45155;0;0;44;
$GPXUP;3637;08:15:01;0;50	02032;8	45171;0;0;41;
$GPXUP;3637;08:15:02;0;50	02034;8	45186;0;0;40;
$GPXUP;3637;08:15:03;0;50	02037;8	45201;0;0;42;
$GPXUP;3637;08:15:04;0;50	02042;8	45215;0;0;42;
$GPXUP;3637;08:15:05;0;50	02048;8	45229;0;0;42;
$GPXUP;3637;08:15:06;0;50	02052;8	45243;0;0;43;
$GPXUP;3637;08:15:07;0;50	02056;8	45258;0;0;42;
$GPXUP;3637;08:15:08;0;50	0206;8	45273;0;0;39;
$GPXUP;3637;08:15:09;0;50	02066;8	45285;0;0;38;
$GPXUP;3637;08:15:10;0;50	02072;8	45296;0;0;38;
$GPXUP;3637;08:15:11;0;50	02082;8	45304;0;0;43;
$GPXUP;3637;08:15:12;0;50	02092;8	4531;0;0;46;
$GPXUP;3637;08:15:13;0;50	02104;8	45314;0;0;49;
$GPXUP;3637;08:15:14;0;50	02115;8	45321;0;0;50;
$GPXUP;3637;08:15:15;0;50	02125;8	45332;0;0;51;
$GPXUP;3637;08:15:16;0;50	02133;8	45346;0;0;49;
$GPXUP;3637;08:15:17;0;50	02138;8	45363;0;0;48;
$GPXUP;3637;08:15:18;0;50	02139;8	45381;0;0;49;
$GPXUP;3637;08:15:19;0;50	02138;8	454;0;0;48;
$GPXUP;3637;08:15:20;0;50	02136;8	45418;0;0;47;
$GPXUP;3637;08:15:21;0;50	02133;8	45436;0;0;46;
$GPXUP;3637;08:15:22;0;50	02132;8	45454;0;0;44;
$GPXUP;3637;08:15:23;0;50	02133;8	45471;0;0;46;
$GPXUP;3637;08:15:24;0;50	02136;8	45488;0;0;47;
$GPXUP;3637;08:15:25;0;50	02139;8	45506;0;0;49;
$GPXUP;3637;08:15:26;0;50	02138;8	45525;0;0;50;
$GPXUP;3637;08:15:27;0;50	02138;8	45545;0;0;51;
$GPXUP;3637;08:15:28;0;50	02138;8	45564;0;0;50;
$GPXUP;3637;08:15:29;0;50	02141;8	45583;0;0;48;
$GPXUP;3637;08:15:30;0;50	02144;8	45601;0;0;50;
$GPXUP;3637;08:15:31;0;50	02147;8	4562;0;0;52;
$GPXUP;3637;08:15:32;0;50	0215;8	4564;0;0;51;
$GPXUP;3637;08:15:33;0;50	02153;8	45659;0;0;50;
$GPXUP;3637;08:15:34;0;50	02158;8	45677;0;0;50;
$GPXUP;3637;08:15:35;0;50	02163;8	45694;0;0;51;
$GPXUP;3637;08:15:36;0;50	0217;8	45712;0;0;51;
$GPXUP;3637;08:15:37;0;50	02179;8	45726;0;0;52;
$GPXUP;3637;08:15:38;0;50	0219;8	45738;0;0;53;
$GPXUP;3637;08:15:39;0;50	02201;8	45749;0;0;53;
$GPXUP;3637;08:15:40;0;50	02211;8	45762;0;0;53;
$GPXUP;3637;08:15:41;0;50	0222;8	45777;0;0;53;
$GPXUP;3637;08:15:42;0;50	02226;8	45795;0;0;53;
$GPXUP;3637;08:15:43;0;50	02232;8	45814;0;0;54;
$GPXUP;3637;08:15:44;0;50	02236;8	45834;0;0;55;
$GPXUP;3637;08:15:45;0;50	0224;8	45854;0;0;55;
$GPXUP;3637;08:15:46;0;50	02245;8	45874;0;0;53;
$GPXUP;3637;08:15:47;0;50	0225;8	45892;0;0;52;
$GPXUP;3637;08:15:48;0;50	02258;8	45909;0;0;52;
$GPXUP;3637;08:15:49;0;50	02264;8	45926;0;0;52;
$GPXUP;3637;08:15:50;0;50	0227;8	45944;0;0;51;
$GPXUP;3637;08:15:51;0;50	02276;8	45962;0;0;51;
$GPXUP;3637;08:15:52;0;50	02285;8	45976;0;0;52;
$GPXUP;3637;08:15:53;0;50	02294;8	4599;0;0;52;
$GPXUP;3637;08:15:54;0;50	02302;8	46005;0;0;49;
$GPXUP;3637;08:15:55;0;50	0231;8	4602;0;0;48;
$GPXUP;3637;08:15:56;0;50	02319;8	46032;0;0;48;
$GPXUP;3637;08:15:57;0;50	02328;8	46045;0;0;52;
$GPXUP;3637;08:15:58;0;50	02338;8	46059;0;0;53;
$GPXUP;3637;08:15:59;0;50	02346;8	46074;0;0;51;
$GPXUP;3637;08:16:00;0;50	02356;8	46087;0;0;50;
$GPXUP;3637;08:16:01;0;50	02366;8	46098;0;0;48;
$GPXUP;3637;08:16:02;0;50	02376;8	46108;0;0;48;
$GPXUP;3637;08:16:03;0;50	02385;8	46122;0;0;50;
$GPXUP;3637;08:16:04;0;50	0239;8	46139;0;0;51;
$GPXUP;3637;08:16:05;0;50	02394;8	46157;0;0;51;
$GPXUP;3637;08:16:06;0;50	024;8	46175;0;0;51;
$GPXUP;3637;08:16:07;0;50	02408;8	4619;0;0;48;
$GPXUP;3637;08:16:08;0;50	02418;8	462;0;0;44;
$GPXUP;3637;08:16:09;0;50	02429;8	46208;0;0;51;
$GPXUP;3637;08:16:10;0;50	02441;8	46216;0;0;54;
$GPXUP;3637;08:16:11;0;50	02455;8	46225;0;0;59;
$GPXUP;3637;08:16:12;0;50	02469;8	46234;0;0;64;
$GPXUP;3637;08:16:13;0;50	02482;8	46247;0;0;64;
$GPXUP;3637;08:16:14;0;50	02494;8	46265;0;0;66;
$GPXUP;3637;08:16:15;0;50	02502;8	46285;0;0;64;
$GPXUP;3637;08:16:16;0;50	0251;8	46306;0;0;63;
$GPXUP;3637;08:16:17;0;50	02516;8	46328;0;0;64;
$GPXUP;3637;08:16:18;0;50	02525;8	46348;0;0;63;
$GPXUP;3637;08:16:19;0;50	02534;8	46368;0;0;62;
$GPXUP;3637;08:16:20;0;50	02542;8	46387;0;0;57;
$GPXUP;3637;08:16:21;0;50	0255;8	46404;0;0;52;
$GPXUP;3637;08:16:22;0;50	02558;8	4642;0;0;52;
$GPXUP;3637;08:16:23;0;50	02565;8	46437;0;0;52;
$GPXUP;3637;08:16:24;0;50	0257;8	46455;0;0;51;
$GPXUP;3637;08:16:25;0;50	02576;8	46472;0;0;51;
$GPXUP;3637;08:16:26;0;50	02582;8	4649;0;0;50;
$GPXUP;3637;08:16:27;0;50	02588;8	46506;0;0;49;
$GPXUP;3637;08:16:28;0;50	02593;8	46524;0;0;50;
$GPXUP;3637;08:16:29;0;50	02599;8	46541;0;0;50;
$GPXUP;3637;08:16:30;0;50	02607;8	46556;0;0;51;
$GPXUP;3637;08:16:31;0;50	02614;8	46571;0;0;51;
$GPXUP;3637;08:16:32;0;50	02621;8	46588;0;0;51;
$GPXUP;3637;08:16:33;0;50	02627;8	46604;0;0;50;
$GPXUP;3637;08:16:34;0;50	02635;8	4662;0;0;50;
$GPXUP;3637;08:16:35;0;50	02643;8	46634;0;0;49;
$GPXUP;3637;08:16:36;0;50	02653;8	46644;0;0;48;
$GPXUP;3637;08:16:37;0;50	02664;8	46651;0;0;46;
$GPXUP;3637;08:16:38;0;50	02676;8	46655;0;0;47;
$GPXUP;3637;08:16:39;0;50	02687;8	46658;0;0;47;
$GPXUP;3637;08:16:40;0;50	02698;8	46662;0;0;48;
$GPXUP;3637;08:16:41;0;50	0271;8	46668;0;0;48;
$GPXUP;3637;08:16:42;0;50	02722;8	46674;0;0;52;
$GPXUP;3637;08:16:43;0;50	02735;8	46675;0;0;56;
$GPXUP;3637;08:16:44;0;50	0275;8	46673;0;0;61;
$GPXUP;3637;08:16:45;0;50	02765;8	46668;0;0;63;
$GPXUP;3637;08:16:46;0;50	0278;8	46668;0;0;60;
$GPXUP;3637;08:16:47;0;50	02795;8	46676;0;0;61;
$GPXUP;3637;08:16:48;0;50	02808;8	46688;0;0;59;
$GPXUP;3637;08:16:49;0;50	02819;8	46702;0;0;55;
$GPXUP;3637;08:16:50;0;50	0283;8	46714;0;0;51;
$GPXUP;3637;08:16:51;0;50	02842;8	46721;0;0;51;
$GPXUP;3637;08:16:52;0;50	02855;8	46724;0;0;55;
$GPXUP;3637;08:16:53;0;50	02868;8	46726;0;0;55;
$GPXUP;3637;08:16:54;0;50	02882;8	46728;0;0;54;
$GPXUP;3637;08:16:55;0;50	02895;8	46734;0;0;51;
$GPXUP;3637;08:16:56;0;50	02906;8	46742;0;0;50;
$GPXUP;3637;08:16:57;0;50	02917;8	46753;0;0;49;
$GPXUP;3637;08:16:58;0;50	02927;8	46764;0;0;48;
$GPXUP;3637;08:16:59;0;50	02937;8	46774;0;0;48;
$GPXUP;3637;08:17:00;0;50	02948;8	46783;0;0;49;
$GPXUP;3637;08:17:01;0;50	0296;8	46789;0;0;53;
$GPXUP;3637;08:17:02;0;50	02973;8	46792;0;0;54;
$GPXUP;3637;08:17:03;0;50	02986;8	46794;0;0;55;
$GPXUP;3637;08:17:04;0;50	03;8	46794;0;0;54;
$GPXUP;3637;08:17:05;0;50	03014;8	46795;0;0;53;
$GPXUP;3637;08:17:06;0;50	03027;8	46797;0;0;54;
$GPXUP;3637;08:17:07;0;50	0304;8	46799;0;0;55;
$GPXUP;3637;08:17:08;0;50	03054;8	46801;0;0;55;
$GPXUP;3637;08:17:09;0;50	03068;8	46802;0;0;57;
$GPXUP;3637;08:17:10;0;50	03082;8	46805;0;0;57;
$GPXUP;3637;08:17:11;0;50	03096;8	46812;0;0;56;
$GPXUP;3637;08:17:12;0;50	03109;8	46819;0;0;54;
$GPXUP;3637;08:17:13;0;50	03121;8	46827;0;0;53;
$GPXUP;3637;08:17:14;0;50	03133;8	46836;0;0;52;
$GPXUP;3637;08:17:15;0;50	03145;8	46841;0;0;49;
$GPXUP;3637;08:17:16;0;50	03157;8	46847;0;0;49;
$GPXUP;3637;08:17:17;0;50	03168;8	46856;0;0;50;
$GPXUP;3637;08:17:18;0;50	03178;8	46867;0;0;49;
$GPXUP;3637;08:17:19;0;50	03188;8	46878;0;0;50;
$GPXUP;3637;08:17:20;0;50	03199;8	46886;0;0;53;
$GPXUP;3637;08:17:21;0;50	03212;8	4689;0;0;54;
$GPXUP;3637;08:17:22;0;50	03226;8	46892;0;0;54;
$GPXUP;3637;08:17:23;0;50	03239;8	4689;0;0;54;
$GPXUP;3637;08:17:24;0;50	03253;8	46886;0;0;55;
$GPXUP;3637;08:17:25;0;50	03268;8	46876;0;0;64;
$GPXUP;3637;08:17:26;0;50	03281;8	46858;0;0;66;
$GPXUP;3637;08:17:27;0;50	0329;8	46836;0;0;67;
$GPXUP;3637;08:17:28;0;50	03296;8	46812;0;0;63;
$GPXUP;3637;08:17:29;0;50	03303;8	4679;0;0;60;
$GPXUP;3637;08:17:30;0;50	03311;8	4677;0;0;61;
$GPXUP;3637;08:17:31;0;50	03321;8	46758;0;0;48;
$GPXUP;3637;08:17:32;0;50	03333;8	46762;0;0;45;
$GPXUP;3637;08:17:33;0;50	03346;8	46777;0;0;52;
$GPXUP;3637;08:17:34;0;50	03355;8	46793;0;0;46;
$GPXUP;3637;08:17:35;0;50	03362;8	46808;0;0;45;
$GPXUP;3637;08:17:36;0;50	03369;8	46824;0;0;47;
$GPXUP;3637;08:17:37;0;50	03376;8	46841;0;0;51;
$GPXUP;3637;08:17:38;0;50	03382;8	46859;0;0;51;
$GPXUP;3637;08:17:39;0;50	03388;8	46876;0;0;47;
$GPXUP;3637;08:17:40;0;50	03396;8	4689;0;0;43;
$GPXUP;3637;08:17:41;0;50	03405;8	469;0;0;47;
$GPXUP;3637;08:17:42;0;50	03416;8	4691;0;0;50;
$GPXUP;3637;08:17:43;0;50	03426;8	46922;0;0;55;
$GPXUP;3637;08:17:44;0;50	03436;8	46938;0;0;55;
$GPXUP;3637;08:17:45;0;50	03445;8	46954;0;0;53;
$GPXUP;3637;08:17:46;0;50	03454;8	46969;0;0;51;
$GPXUP;3637;08:17:47;0;50	03465;8	4698;0;0;51;
$GPXUP;3637;08:17:48;0;50	03477;8	46987;0;0;52;
$GPXUP;3637;08:17:49;0;50	0349;8	46992;0;0;52;
$GPXUP;3637;08:17:50;0;50	03503;8	46995;0;0;53;
$GPXUP;3637;08:17:51;0;50	03517;8	46997;0;0;54;
$GPXUP;3637;08:17:52;0;50	0353;8	47;0;0;51;
$GPXUP;3637;08:17:53;0;50	03542;8	47004;0;0;48;
$GPXUP;3637;08:17:54;0;50	03554;8	47006;0;0;46;
$GPXUP;3637;08:17:55;0;50	03566;8	47007;0;0;48;
$GPXUP;3637;08:17:56;0;50	03578;8	47008;0;0;50;
$GPXUP;3637;08:17:57;0;50	0359;8	47008;0;0;51;
$GPXUP;3637;08:17:58;0;50	03603;8	47006;0;0;52;
$GPXUP;3637;08:17:59;0;50	03616;8	47003;0;0;50;
$GPXUP;3637;08:18:00;0;50	03628;8	47001;0;0;46;
$GPXUP;3637;08:18:01;0;50	03639;8	47003;0;0;46;
$GPXUP;3637;08:18:02;0;50	03651;8	47009;0;0;51;
$GPXUP;3637;08:18:03;0;50	0366;8	47021;0;0;49;
$GPXUP;3637;08:18:04;0;50	0367;8	47033;0;0;46;
$GPXUP;3637;08:18:05;0;50	03678;8	47045;0;0;44;
$GPXUP;3637;08:18:06;0;50	03686;8	47057;0;0;42;
$GPXUP;3637;08:18:07;0;50	03693;8	47069;0;0;43;
$GPXUP;3637;08:18:08;0;50	03701;8	4708;0;0;44;
$GPXUP;3637;08:18:09;0;50	0371;8	47089;0;0;46;
$GPXUP;3637;08:18:10;0;50	0372;8	47098;0;0;45;
$GPXUP;3637;08:18:11;0;50	0373;8	47108;0;0;44;
$GPXUP;3637;08:18:12;0;50	03739;8	47116;0;0;46;
$GPXUP;3637;08:18:13;0;50	03752;8	4712;0;0;53;
$GPXUP;3637;08:18:14;0;50	03765;8	47122;0;0;56;
$GPXUP;3637;08:18:15;0;50	0378;8	47125;0;0;60;
$GPXUP;3637;08:18:16;0;50	03794;8	47129;0;0;59;
$GPXUP;3637;08:18:17;0;50	03808;8	47136;0;0;55;
$GPXUP;3637;08:18:18;0;50	03821;8	47143;0;0;52;
$GPXUP;3637;08:18:19;0;50	03833;8	4715;0;0;50;
$GPXUP;3637;08:18:20;0;50	03845;8	47156;0;0;49;
$GPXUP;3637;08:18:21;0;50	03856;8	47165;0;0;48;
$GPXUP;3637;08:18:22;0;50	03866;8	47173;0;0;49;
$GPXUP;3637;08:18:23;0;50	03877;8	47181;0;0;50;
$GPXUP;3637;08:18:24;0;50	03889;8	4719;0;0;53;
$GPXUP;3637;08:18:25;0;50	03901;8	47199;0;0;55;
$GPXUP;3637;08:18:26;0;50	03914;8	47207;0;0;57;
$GPXUP;3637;08:18:27;0;50	03927;8	47213;0;0;55;
$GPXUP;3637;08:18:28;0;50	0394;8	47222;0;0;52;
$GPXUP;3637;08:18:29;0;50	0395;8	47233;0;0;52;
$GPXUP;3637;08:18:30;0;50	0396;8	47246;0;0;50;
$GPXUP;3637;08:18:31;0;50	0397;8	47258;0;0;50;
$GPXUP;3637;08:18:32;0;50	0398;8	4727;0;0;54;
$GPXUP;3637;08:18:33;0;50	03989;8	47286;0;0;57;
$GPXUP;3637;08:18:34;0;50	03997;8	47304;0;0;57;
$GPXUP;3637;08:18:35;0;50	04004;8	47323;0;0;58;
$GPXUP;3637;08:18:36;0;50	04012;8	47342;0;0;55;
$GPXUP;3637;08:18:37;0;50	0402;8	47358;0;0;50;
$GPXUP;3637;08:18:38;0;50	04028;8	47372;0;0;48;
$GPXUP;3637;08:18:39;0;50	04038;8	47382;0;0;47;
$GPXUP;3637;08:18:40;0;50	0405;8	4739;0;0;49;
$GPXUP;3637;08:18:41;0;50	04061;8	47397;0;0;47;
$GPXUP;3637;08:18:42;0;50	04072;8	47403;0;0;49;
$GPXUP;3637;08:18:43;0;50	04084;8	47408;0;0;52;
$GPXUP;3637;08:18:44;0;50	04096;8	47415;0;0;51;
$GPXUP;3637;08:18:45;0;50	04107;8	47423;0;0;50;
$GPXUP;3637;08:18:46;0;50	04118;8	47434;0;0;53;
$GPXUP;3637;08:18:47;0;50	04128;8	47449;0;0;56;
$GPXUP;3637;08:18:48;0;50	04137;8	47466;0;0;58;
$GPXUP;3637;08:18:49;0;50	04145;8	47484;0;0;58;
$GPXUP;3637;08:18:50;0;50	04152;8	47503;0;0;59;
$GPXUP;3637;08:18:51;0;50	04158;8	47524;0;0;58;
$GPXUP;3637;08:18:52;0;50	04163;8	47545;0;0;57;
$GPXUP;3637;08:18:53;0;50	04168;8	47566;0;0;56;
$GPXUP;3637;08:18:54;0;50	04174;8	47586;0;0;57;
$GPXUP;3637;08:18:55;0;50	0418;8	47605;0;0;57;
$GPXUP;3637;08:18:56;0;50	04186;8	47626;0;0;58;
$GPXUP;3637;08:18:57;0;50	04192;8	47646;0;0;58;
$GPXUP;3637;08:18:58;0;50	04198;8	47667;0;0;58;
$GPXUP;3637;08:18:59;0;50	04204;8	47687;0;0;57;
$GPXUP;3637;08:19:00;0;50	0421;8	47706;0;0;54;
$GPXUP;3637;08:19:01;0;50	04218;8	47722;0;0;52;
$GPXUP;3637;08:19:02;0;50	04227;8	47737;0;0;52;
$GPXUP;3637;08:19:03;0;50	04236;8	47751;0;0;51;
$GPXUP;3637;08:19:04;0;50	04244;8	47766;0;0;50;
$GPXUP;3637;08:19:05;0;50	04251;8	47784;0;0;53;
$GPXUP;3637;08:19:06;0;50	04257;8	47802;0;0;55;
$GPXUP;3637;08:19:07;0;50	04264;8	47821;0;0;56;
$GPXUP;3637;08:19:08;0;50	04273;8	47837;0;0;54;
$GPXUP;3637;08:19:09;0;50	04282;8	47851;0;0;52;
$GPXUP;3637;08:19:10;0;50	04292;8	47865;0;0;47;
$GPXUP;3637;08:19:11;0;50	04301;8	47874;0;0;43;
$GPXUP;3637;08:19:12;0;50	04312;8	47878;0;0;46;
$GPXUP;3637;08:19:13;0;50	04324;8	4788;0;0;48;
$GPXUP;3637;08:19:14;0;50	04336;8	47882;0;0;50;
$GPXUP;3637;08:19:15;0;50	04348;8	47886;0;0;51;
$GPXUP;3637;08:19:16;0;50	0436;8	47891;0;0;51;
$GPXUP;3637;08:19:17;0;50	04373;8	47895;0;0;52;
$GPXUP;3637;08:19:18;0;50	04386;8	47899;0;0;51;
$GPXUP;3637;08:19:19;0;50	04398;8	47904;0;0;49;
$GPXUP;3637;08:19:20;0;50	0441;8	47906;0;0;50;
$GPXUP;3637;08:19:21;0;50	04423;8	47908;0;0;52;
$GPXUP;3637;08:19:22;0;50	04436;8	47909;0;0;51;
$GPXUP;3637;08:19:23;0;50	04449;8	47909;0;0;48;
$GPXUP;3637;08:19:24;0;50	04461;8	47908;0;0;49;
$GPXUP;3637;08:19:25;0;50	04474;8	47908;0;0;50;
$GPXUP;3637;08:19:26;0;50	04486;8	4791;0;0;51;
$GPXUP;3637;08:19:27;0;50	04499;8	47912;0;0;50;
$GPXUP;3637;08:19:28;0;50	04511;8	47916;0;0;51;
$GPXUP;3637;08:19:29;0;50	04522;8	47924;0;0;50;
$GPXUP;3637;08:19:30;0;50	04533;8	47935;0;0;52;
$GPXUP;3637;08:19:31;0;50	04544;8	47945;0;0;53;
$GPXUP;3637;08:19:32;0;50	04556;8	47954;0;0;53;
$GPXUP;3637;08:19:33;0;50	04567;8	47964;0;0;52;
$GPXUP;3637;08:19:34;0;50	04578;8	47975;0;0;50;
$GPXUP;3637;08:19:35;0;50	04588;8	47986;0;0;48;
$GPXUP;3637;08:19:36;0;50	04598;8	47996;0;0;50;
$GPXUP;3637;08:19:37;0;50	04609;8	48006;0;0;51;
$GPXUP;3637;08:19:38;0;50	0462;8	48016;0;0;52;
$GPXUP;3637;08:19:39;0;50	04629;8	4803;0;0;53;
$GPXUP;3637;08:19:40;0;50	04637;8	48046;0;0;53;
$GPXUP;3637;08:19:41;0;50	04644;8	48064;0;0;54;
$GPXUP;3637;08:19:42;0;50	04648;8	48084;0;0;55;
$GPXUP;3637;08:19:43;0;50	04653;8	48104;0;0;56;
$GPXUP;3637;08:19:44;0;50	04657;8	48125;0;0;57;
$GPXUP;3637;08:19:45;0;50	0466;8	48147;0;0;58;
$GPXUP;3637;08:19:46;0;50	04662;8	48169;0;0;57;
$GPXUP;3637;08:19:47;0;50	04664;8	48191;0;0;57;
$GPXUP;3637;08:19:48;0;50	04664;8	48213;0;0;54;
$GPXUP;3637;08:19:49;0;50	04665;8	48233;0;0;51;
$GPXUP;3637;08:19:50;0;50	04666;8	48252;0;0;48;
$GPXUP;3637;08:19:51;0;50	04669;8	4827;0;0;45;
$GPXUP;3637;08:19:52;0;50	04674;8	48286;0;0;43;
$GPXUP;3637;08:19:53;0;50	04679;8	483;0;0;41;
$GPXUP;3637;08:19:54;0;50	04684;8	48315;0;0;44;
$GPXUP;3637;08:19:55;0;50	0469;8	4833;0;0;45;
$GPXUP;3637;08:19:56;0;50	04697;8	48344;0;0;46;
$GPXUP;3637;08:19:57;0;50	04705;8	48356;0;0;46;
$GPXUP;3637;08:19:58;0;50	04714;8	48368;0;0;46;
$GPXUP;3637;08:19:59;0;50	04724;8	48378;0;0;47;
$GPXUP;3637;08:20:00;0;50	04734;8	4839;0;0;52;
$GPXUP;3637;08:20:01;0;50	04744;8	48404;0;0;54;
$GPXUP;3637;08:20:02;0;50	04754;8	48417;0;0;55;
$GPXUP;3637;08:20:03;0;50	04766;8	48428;0;0;55;
$GPXUP;3637;08:20:04;0;50	0478;8	48436;0;0;56;
$GPXUP;3637;08:20:05;0;50	04792;8	48444;0;0;54;
$GPXUP;3637;08:20:06;0;50	04805;8	48453;0;0;54;
$GPXUP;3637;08:20:07;0;50	04818;8	48462;0;0;56;
$GPXUP;3637;08:20:08;0;50	04831;8	48469;0;0;56;
$GPXUP;3637;08:20:09;0;50	04845;8	48476;0;0;57;
$GPXUP;3637;08:20:10;0;50	04858;8	48484;0;0;57;
$GPXUP;3637;08:20:11;0;50	04871;8	48494;0;0;56;
$GPXUP;3637;08:20:12;0;50	04883;8	48504;0;0;55;
$GPXUP;3637;08:20:13;0;50	04896;8	48514;0;0;55;
$GPXUP;3637;08:20:14;0;50	04908;8	48524;0;0;53;
$GPXUP;3637;08:20:15;0;50	04919;8	48536;0;0;51;
$GPXUP;3637;08:20:16;0;50	04929;8	48548;0;0;51;
$GPXUP;3637;08:20:17;0;50	0494;8	48559;0;0;53;
$GPXUP;3637;08:20:18;0;50	04951;8	4857;0;0;54;
$GPXUP;3637;08:20:19;0;50	04963;8	48581;0;0;55;
$GPXUP;3637;08:20:20;0;50	04974;8	48593;0;0;55;
$GPXUP;3637;08:20:21;0;50	04985;8	48607;0;0;54;
$GPXUP;3637;08:20:22;0;50	04996;8	4862;0;0;55;
$GPXUP;3637;08:20:23;0;50	05007;8	48632;0;0;55;
$GPXUP;3637;08:20:24;0;50	05019;8	48644;0;0;54;
$GPXUP;3637;08:20:25;0;50	0503;8	48655;0;0;52;
$GPXUP;3637;08:20:26;0;50	05042;8	48664;0;0;51;
$GPXUP;3637;08:20:27;0;50	05054;8	48671;0;0;52;
$GPXUP;3637;08:20:28;0;50	05065;8	48683;0;0;55;
$GPXUP;3637;08:20:29;0;50	05074;8	48698;0;0;55;
$GPXUP;3637;08:20:30;0;50	05084;8	48714;0;0;55;
$GPXUP;3637;08:20:31;0;50	05092;8	4873;0;0;51;
$GPXUP;3637;08:20:32;0;50	051;8	48746;0;0;50;
$GPXUP;3637;08:20:33;0;50	05108;8	4876;0;0;50;
$GPXUP;3637;08:20:34;0;50	05117;8	48774;0;0;53;
$GPXUP;3637;08:20:35;0;50	05126;8	48789;0;0;54;
$GPXUP;3637;08:20:36;0;50	05135;8	48805;0;0;52;
$GPXUP;3637;08:20:37;0;50	05141;8	48822;0;0;51;
$GPXUP;3637;08:20:38;0;50	05147;8	4884;0;0;53;
$GPXUP;3637;08:20:39;0;50	05152;8	48858;0;0;53;
$GPXUP;3637;08:20:40;0;50	05158;8	48876;0;0;52;
$GPXUP;3637;08:20:41;0;50	05165;8	48894;0;0;51;
$GPXUP;3637;08:20:42;0;50	05172;8	4891;0;0;51;
$GPXUP;3637;08:20:43;0;50	05182;8	48923;0;0;49;
$GPXUP;3637;08:20:44;0;50	05191;8	48936;0;0;49;
$GPXUP;3637;08:20:45;0;50	05199;8	48949;0;0;45;
$GPXUP;3637;08:20:46;0;50	05207;8	48962;0;0;47;
$GPXUP;3637;08:20:47;0;50	05216;8	48974;0;0;50;
$GPXUP;3637;08:20:48;0;50	05225;8	48989;0;0;55;
$GPXUP;3637;08:20:49;0;50	05235;8	49004;0;0;54;
$GPXUP;3637;08:20:50;0;50	05244;8	49018;0;0;51;
$GPXUP;3637;08:20:51;0;50	05252;8	49034;0;0;51;
$GPXUP;3637;08:20:52;0;50	05258;8	49051;0;0;52;
$GPXUP;3637;08:20:53;0;50	05263;8	49071;0;0;57;
$GPXUP;3637;08:20:54;0;50	05265;8	49093;0;0;59;
$GPXUP;3637;08:20:55;0;50	05265;8	49116;0;0;59;
$GPXUP;3637;08:20:56;0;50	05266;8	49138;0;0;57;
$GPXUP;3637;08:20:57;0;50	05268;8	49159;0;0;54;
$GPXUP;3637;08:20:58;0;50	0527;8	4918;0;0;52;
$GPXUP;3637;08:20:59;0;50	05275;8	49198;0;0;48;
$GPXUP;3637;08:21:00;0;50	05281;8	49214;0;0;49;
$GPXUP;3637;08:21:01;0;50	05287;8	49231;0;0;50;
$GPXUP;3637;08:21:02;0;50	05294;8	49247;0;0;46;
$GPXUP;3637;08:21:03;0;50	053;8	49261;0;0;45;
$GPXUP;3637;08:21:04;0;50	05308;8	49272;0;0;38;
$GPXUP;3637;08:21:05;0;50	05318;8	49278;0;0;41;
$GPXUP;3637;08:21:06;0;50	0533;8	49285;0;0;54;
$GPXUP;3637;08:21:07;0;50	05343;8	49294;0;0;53;
$GPXUP;3637;08:21:08;0;50	05355;8	49304;0;0;50;
$GPXUP;3637;08:21:09;0;50	05366;8	49314;0;0;49;
$GPXUP;3637;08:21:10;0;50	05375;8	49326;0;0;49;
$GPXUP;3637;08:21:11;0;50	05385;8	49338;0;0;50;
$GPXUP;3637;08:21:12;0;50	05395;8	4935;0;0;48;
$GPXUP;3637;08:21:13;0;50	05403;8	49363;0;0;46;
$GPXUP;3637;08:21:14;0;50	05409;8	49378;0;0;48;
$GPXUP;3637;08:21:15;0;50	05413;8	49396;0;0;51;
$GPXUP;3637;08:21:16;0;50	05416;8	49416;0;0;53;
$GPXUP;3637;08:21:17;0;50	05419;8	49435;0;0;51;
$GPXUP;3637;08:21:18;0;50	05424;8	49453;0;0;51;
$GPXUP;3637;08:21:19;0;50	05432;8	49469;0;0;51;
$GPXUP;3637;08:21:20;0;50	05441;8	49483;0;0;50;
$GPXUP;3637;08:21:21;0;50	05451;8	49494;0;0;51;
$GPXUP;3637;08:21:22;0;50	05461;8	49506;0;0;53;
$GPXUP;3637;08:21:23;0;50	05471;8	49519;0;0;53;
$GPXUP;3637;08:21:24;0;50	05482;8	49532;0;0;53;
$GPXUP;3637;08:21:25;0;50	05492;8	49544;0;0;53;
$GPXUP;3637;08:21:26;0;50	05503;8	49557;0;0;52;
$GPXUP;3637;08:21:27;0;50	05512;8	49571;0;0;52;
$GPXUP;3637;08:21:28;0;50	05522;8	49584;0;0;51;
$GPXUP;3637;08:21:29;0;50	05533;8	49596;0;0;51;
$GPXUP;3637;08:21:30;0;50	05542;8	49608;0;0;51;
$GPXUP;3637;08:21:31;0;50	05553;8	4962;0;0;52;
$GPXUP;3637;08:21:32;0;50	05564;8	49631;0;0;54;
$GPXUP;3637;08:21:33;0;50	05576;8	49641;0;0;53;
$GPXUP;3637;08:21:34;0;50	05586;8	49653;0;0;51;
$GPXUP;3637;08:21:35;0;50	05596;8	49664;0;0;51;
$GPXUP;3637;08:21:36;0;50	05607;8	49677;0;0;52;
$GPXUP;3637;08:21:37;0;50	05616;8	49692;0;0;53;
$GPXUP;3637;08:21:38;0;50	05625;8	49706;0;0;50;
$GPXUP;3637;08:21:39;0;50	05634;8	49719;0;0;50;
$GPXUP;3637;08:21:40;0;50	05643;8	49733;0;0;50;
$GPXUP;3637;08:21:41;0;50	05653;8	49744;0;0;48;
$GPXUP;3637;08:21:42;0;50	05663;8	49755;0;0;46;
$GPXUP;3637;08:21:43;0;50	05672;8	49766;0;0;45;
$GPXUP;3637;08:21:44;0;50	0568;8	49778;0;0;46;
$GPXUP;3637;08:21:45;0;50	05689;8	49788;0;0;48;
$GPXUP;3637;08:21:46;0;50	057;8	49798;0;0;51;
$GPXUP;3637;08:21:47;0;50	05712;8	49807;0;0;54;
$GPXUP;3637;08:21:48;0;50	05724;8	49819;0;0;55;
$GPXUP;3637;08:21:49;0;50	05734;8	49831;0;0;52;
$GPXUP;3637;08:21:50;0;50	05746;8	49842;0;0;51;
$GPXUP;3637;08:21:51;0;50	05757;8	4985;0;0;51;
$GPXUP;3637;08:21:52;0;50	05769;8	49859;0;0;53;
$GPXUP;3637;08:21:53;0;50	05781;8	49869;0;0;55;
$GPXUP;3637;08:21:54;0;50	05793;8	49879;0;0;53;
$GPXUP;3637;08:21:55;0;50	05803;8	49892;0;0;50;
$GPXUP;3637;08:21:56;0;50	05812;8	49905;0;0;48;
$GPXUP;3637;08:21:57;0;50	0582;8	49918;0;0;47;
$GPXUP;3637;08:21:58;0;50	05826;8	49934;0;0;48;
$GPXUP;3637;08:21:59;0;50	0583;8	49951;0;0;48;
$GPXUP;3637;08:22:00;0;50	05832;8	4997;0;0;51;
$GPXUP;3637;08:22:01;0;50	05835;8	49989;0;0;50;
$GPXUP;3637;08:22:02;0;50	05837;8	50008;0;0;50;
$GPXUP;3637;08:22:03;0;50	05838;8	50028;0;0;51;
$GPXUP;3637;08:22:04;0;50	05838;8	50048;0;0;51;
$GPXUP;3637;08:22:05;0;50	05839;8	50067;0;0;51;
$GPXUP;3637;08:22:06;0;50	0584;8	50087;0;0;53;
$GPXUP;3637;08:22:07;0;50	0584;8	50108;0;0;54;
$GPXUP;3637;08:22:08;0;50	05842;8	50129;0;0;53;
$GPXUP;3637;08:22:09;0;50	05845;8	50148;0;0;50;
$GPXUP;3637;08:22:10;0;50	0585;8	50166;0;0;49;
$GPXUP;3637;08:22:11;0;50	05854;8	50184;0;0;49;
$GPXUP;3637;08:22:12;0;50	05858;8	50202;0;0;50;
$GPXUP;3637;08:22:13;0;50	05862;8	5022;0;0;50;
$GPXUP;3637;08:22:14;0;50	05865;8	5024;0;0;51;
$GPXUP;3637;08:22:15;0;50	05868;8	50259;0;0;53;
$GPXUP;3637;08:22:16;0;50	05872;8	50279;0;0;52;
$GPXUP;3637;08:22:17;0;50	05876;8	50297;0;0;49;
$GPXUP;3637;08:22:18;0;50	05882;8	50314;0;0;47;
$GPXUP;3637;08:22:19;0;50	05889;8	50327;0;0;44;
$GPXUP;3637;08:22:20;0;50	05898;8	50338;0;0;45;
$GPXUP;3637;08:22:21;0;50	05908;8	50349;0;0;49;
$GPXUP;3637;08:22:22;0;50	05918;8	50362;0;0;52;
$GPXUP;3637;08:22:23;0;50	05927;8	50376;0;0;54;
$GPXUP;3637;08:22:24;0;50	05936;8	50393;0;0;57;
$GPXUP;3637;08:22:25;0;50	05945;8	50409;0;0;58;
$GPXUP;3637;08:22:26;0;50	05953;8	50428;0;0;58;
$GPXUP;3637;08:22:27;0;50	0596;8	50448;0;0;59;
$GPXUP;3637;08:22:28;0;50	05964;8	5047;0;0;59;
$GPXUP;3637;08:22:29;0;50	05966;8	50493;0;0;61;
$GPXUP;3637;08:22:30;0;50	05967;8	50517;0;0;63;
$GPXUP;3637;08:22:31;0;50	05968;8	50541;0;0;63;
$GPXUP;3637;08:22:32;0;50	05968;8	50565;0;0;60;
$GPXUP;3637;08:22:33;0;50	05968;8	50588;0;0;58;
$GPXUP;3637;08:22:34;0;50	0597;8	5061;0;0;55;
$GPXUP;3637;08:22:35;0;50	05975;8	5063;0;0;53;
$GPXUP;3637;08:22:36;0;50	0598;8	50648;0;0;50;
$GPXUP;3637;08:22:37;0;50	05986;8	50664;0;0;49;
$GPXUP;3637;08:22:38;0;50	05994;8	5068;0;0;51;
$GPXUP;3637;08:22:39;0;50	06;8	50697;0;0;53;
$GPXUP;3637;08:22:40;0;50	06006;8	50715;0;0;54;
$GPXUP;3637;08:22:41;0;50	06012;8	50735;0;0;55;
$GPXUP;3637;08:22:42;0;50	06015;8	50755;0;0;55;
$GPXUP;3637;08:22:43;0;50	06018;8	50776;0;0;55;
$GPXUP;3637;08:22:44;0;50	06021;8	50797;0;0;55;
$GPXUP;3637;08:22:45;0;50	06024;8	50818;0;0;54;
$GPXUP;3637;08:22:46;0;50	06028;8	50837;0;0;51;
$GPXUP;3637;08:22:47;0;50	06033;8	50855;0;0;46;
$GPXUP;3637;08:22:48;0;50	06038;8	5087;0;0;45;
$GPXUP;3637;08:22:49;0;50	06046;8	50884;0;0;44;
$GPXUP;3637;08:22:50;0;50	06053;8	50896;0;0;45;
$GPXUP;3637;08:22:51;0;50	06061;8	50911;0;0;49;
$GPXUP;3637;08:22:52;0;50	06069;8	50926;0;0;53;
$GPXUP;3637;08:22:53;0;50	06077;8	50942;0;0;54;
$GPXUP;3637;08:22:54;0;50	06084;8	5096;0;0;55;
$GPXUP;3637;08:22:55;0;50	0609;8	50979;0;0;54;
$GPXUP;3637;08:22:56;0;50	06096;8	50997;0;0;51;
$GPXUP;3637;08:22:57;0;50	06103;8	51014;0;0;50;
$GPXUP;3637;08:22:58;0;50	06109;8	51031;0;0;50;
$GPXUP;3637;08:22:59;0;50	06112;8	5105;0;0;50;
$GPXUP;3637;08:23:00;0;50	06115;8	51068;0;0;48;
$GPXUP;3637;08:23:01;0;50	06116;8	51086;0;0;46;
$GPXUP;3637;08:23:02;0;50	06118;8	51104;0;0;48;
$GPXUP;3637;08:23:03;0;50	0612;8	51123;0;0;49;
$GPXUP;3637;08:23:04;0;50	06122;8	51142;0;0;51;
$GPXUP;3637;08:23:05;0;50	06124;8	51162;0;0;53;
$GPXUP;3637;08:23:06;0;50	06124;8	51183;0;0;54;
$GPXUP;3637;08:23:07;0;50	06124;8	51204;0;0;54;
$GPXUP;3637;08:23:08;0;50	06125;8	51224;0;0;54;
$GPXUP;3637;08:23:09;0;50	06128;8	51245;0;0;53;
$GPXUP;3637;08:23:10;0;50	06132;8	51264;0;0;52;
$GPXUP;3637;08:23:11;0;50	06134;8	51284;0;0;51;
$GPXUP;3637;08:23:12;0;50	06136;8	51304;0;0;53;
$GPXUP;3637;08:23:13;0;50	06138;8	51324;0;0;53;
$GPXUP;3637;08:23:14;0;50	0614;8	51345;0;0;53;
$GPXUP;3637;08:23:15;0;50	06142;8	51365;0;0;51;
$GPXUP;3637;08:23:16;0;50	06143;8	51384;0;0;51;
$GPXUP;3637;08:23:17;0;50	06144;8	51404;0;0;52;
$GPXUP;3637;08:23:18;0;50	06147;8	51424;0;0;50;
$GPXUP;3637;08:23:19;0;50	06151;8	51442;0;0;54;
$GPXUP;3637;08:23:20;0;50	06156;8	51462;0;0;54;
$GPXUP;3637;08:23:21;0;50	06159;8	51483;0;0;55;
$GPXUP;3637;08:23:22;0;50	06162;8	51503;0;0;52;
$GPXUP;3637;08:23:23;0;50	06164;8	51522;0;0;47;
$GPXUP;3637;08:23:24;0;50	06167;8	51539;0;0;44;
$GPXUP;3637;08:23:25;0;50	06171;8	51554;0;0;43;
$GPXUP;3637;08:23:26;0;50	06178;8	51567;0;0;44;
$GPXUP;3637;08:23:27;0;50	06188;8	51576;0;0;43;
$GPXUP;3637;08:23:28;0;50	06197;8	51584;0;0;43;
$GPXUP;3637;08:23:29;0;50	06207;8	51592;0;0;46;
$GPXUP;3637;08:23:30;0;50	06216;8	51602;0;0;46;
$GPXUP;3637;08:23:31;0;50	06225;8	51614;0;0;48;
$GPXUP;3637;08:23:32;0;50	06234;8	51626;0;0;47;
$GPXUP;3637;08:23:33;0;50	06242;8	51639;0;0;44;
$GPXUP;3637;08:23:34;0;50	06249;8	51652;0;0;42;
$GPXUP;3637;08:23:35;0;50	06253;8	51666;0;0;41;
$GPXUP;3637;08:23:36;0;50	06257;8	5168;0;0;40;
$GPXUP;3637;08:23:37;0;50	06262;8	51694;0;0;40;
$GPXUP;3637;08:23:38;0;50	06267;8	51706;0;0;38;
$GPXUP;3637;08:23:39;0;50	06276;8	51717;0;0;44;
$GPXUP;3637;08:23:40;0;50	06286;8	51729;0;0;49;
$GPXUP;3637;08:23:41;0;50	06295;8	51742;0;0;51;
$GPXUP;3637;08:23:42;0;50	06305;8	51757;0;0;53;
$GPXUP;3637;08:23:43;0;50	06314;8	51772;0;0;53;
$GPXUP;3637;08:23:44;0;50	06321;8	5179;0;0;58;
$GPXUP;3637;08:23:45;0;50	06324;8	51812;0;0;58;
$GPXUP;3637;08:23:46;0;50	06324;8	51835;0;0;57;
$GPXUP;3637;08:23:47;0;50	06324;8	51857;0;0;56;
$GPXUP;3637;08:23:48;0;50	06324;8	51879;0;0;57;
$GPXUP;3637;08:23:49;0;50	06324;8	51901;0;0;57;
$GPXUP;3637;08:23:50;0;50	06323;8	51923;0;0;55;
$GPXUP;3637;08:23:51;0;50	06322;8	51944;0;0;51;
$GPXUP;3637;08:23:52;0;50	06322;8	51963;0;0;48;
$GPXUP;3637;08:23:53;0;50	06326;8	51981;0;0;47;
$GPXUP;3637;08:23:54;0;50	06331;8	51998;0;0;48;
$GPXUP;3637;08:23:55;0;50	0634;8	52012;0;0;48;
$GPXUP;3637;08:23:56;0;50	06348;8	52025;0;0;49;
$GPXUP;3637;08:23:57;0;50	06357;8	52039;0;0;52;
$GPXUP;3637;08:23:58;0;50	06365;8	52055;0;0;54;
$GPXUP;3637;08:23:59;0;50	0637;8	52074;0;0;55;
$GPXUP;3637;08:24:00;0;50	06373;8	52095;0;0;55;
$GPXUP;3637;08:24:01;0;50	06374;8	52116;0;0;53;
$GPXUP;3637;08:24:02;0;50	06374;8	52137;0;0;54;
[truncated: 908 more rows]
