# Supplementary material for: Pigeon Navigation: Different Routes Lead to Frankfurt
Source: PLoS One. 2014 Nov 12;9(11):e112439. doi: 10.1371/journal.pone.0112439 (PMC4229201; doi:10.1371/journal.pone.0112439)
Supplement: File S4 — Files containing the original track data and a ‘Read me’ explaining the data format. (ZIP) [file pone.0112439.s004.zip › S-BER/090806xup06_250_INC.log]

$GPXUP;3637;08:42:02;0;49	89291;8	46664;0;0;0;
$GPXUP;3637;08:42:03;0;49	89292;8	46664;0;0;6;
$GPXUP;3637;08:42:04;0;49	89294;8	46666;0;0;12;
$GPXUP;3637;08:42:05;0;49	89299;8	46666;0;0;20;
$GPXUP;3637;08:42:06;0;49	89309;8	46663;0;0;34;
$GPXUP;3637;08:42:07;0;49	89319;8	46658;0;0;37;
$GPXUP;3637;08:42:08;0;49	89329;8	46647;0;0;42;
$GPXUP;3637;08:42:09;0;49	89339;8	4663;0;0;49;
$GPXUP;3637;08:42:10;0;49	89348;8	46614;0;0;51;
$GPXUP;3637;08:42:11;0;49	89355;8	46596;0;0;52;
$GPXUP;3637;08:42:12;0;49	89358;8	46575;0;0;52;
$GPXUP;3637;08:42:13;0;49	89354;8	46552;0;0;57;
$GPXUP;3637;08:42:14;0;49	89342;8	46534;0;0;51;
$GPXUP;3637;08:42:15;0;49	89326;8	46526;0;0;44;
$GPXUP;3637;08:42:16;0;49	89309;8	46531;0;0;47;
$GPXUP;3637;08:42:17;0;49	89296;8	46546;0;0;49;
$GPXUP;3637;08:42:18;0;49	89292;8	46564;0;0;39;
$GPXUP;3637;08:42:19;0;49	89296;8	4658;0;0;35;
$GPXUP;3637;08:42:20;0;49	89304;8	4659;0;0;30;
$GPXUP;3637;08:42:21;0;49	89313;8	466;0;0;36;
$GPXUP;3637;08:42:22;0;49	8932;8	46613;0;0;37;
$GPXUP;3637;08:42:23;0;49	89325;8	46627;0;0;40;
$GPXUP;3637;08:42:24;0;49	89331;8	4664;0;0;39;
$GPXUP;3637;08:42:25;0;49	89339;8	46648;0;0;36;
$GPXUP;3637;08:42:26;0;49	89349;8	46651;0;0;34;
$GPXUP;3637;08:42:27;0;49	89359;8	46645;0;0;37;
$GPXUP;3637;08:42:28;0;49	8937;8	4664;0;0;42;
$GPXUP;3637;08:42:29;0;49	89381;8	46639;0;0;45;
$GPXUP;3637;08:42:30;0;49	8939;8	46644;0;0;40;
$GPXUP;3637;08:42:31;0;49	89394;8	46659;0;0;36;
$GPXUP;3637;08:42:32;0;49	89392;8	46676;0;0;33;
$GPXUP;3637;08:42:33;0;49	89385;8	46695;0;0;43;
$GPXUP;3637;08:42:34;0;49	89382;8	46712;0;0;41;
$GPXUP;3637;08:42:35;0;49	8938;8	46729;0;0;40;
$GPXUP;3637;08:42:36;0;49	8938;8	46744;0;0;38;
$GPXUP;3637;08:42:37;0;49	89384;8	46757;0;0;35;
$GPXUP;3637;08:42:38;0;49	89391;8	46765;0;0;31;
$GPXUP;3637;08:42:39;0;49	894;8	46763;0;0;27;
$GPXUP;3637;08:42:40;0;49	8941;8	4675;0;0;40;
$GPXUP;3637;08:42:41;0;49	8942;8	46732;0;0;48;
$GPXUP;3637;08:42:42;0;49	89429;8	46717;0;0;48;
$GPXUP;3637;08:42:43;0;49	89439;8	46706;0;0;45;
$GPXUP;3637;08:42:44;0;49	89449;8	46702;0;0;42;
$GPXUP;3637;08:42:45;0;49	89458;8	46709;0;0;39;
$GPXUP;3637;08:42:46;0;49	89462;8	46724;0;0;37;
$GPXUP;3637;08:42:47;0;49	8946;8	46742;0;0;30;
$GPXUP;3637;08:42:48;0;49	89452;8	46761;0;0;38;
$GPXUP;3637;08:42:49;0;49	89441;8	46776;0;0;46;
$GPXUP;3637;08:42:50;0;49	89427;8	46787;0;0;51;
$GPXUP;3637;08:42:51;0;49	89415;8	46798;0;0;50;
$GPXUP;3637;08:42:52;0;49	89405;8	46812;0;0;49;
$GPXUP;3637;08:42:53;0;49	89395;8	46825;0;0;50;
$GPXUP;3637;08:42:54;0;49	89385;8	46837;0;0;52;
$GPXUP;3637;08:42:55;0;49	89372;8	46844;0;0;49;
$GPXUP;3637;08:42:56;0;49	89356;8	46839;0;0;56;
$GPXUP;3637;08:42:57;0;49	89339;8	46824;0;0;62;
$GPXUP;3637;08:42:58;0;49	89327;8	46803;0;0;65;
$GPXUP;3637;08:42:59;0;49	89312;8	46787;0;0;66;
$GPXUP;3637;08:43:00;0;49	89298;8	46776;0;0;59;
$GPXUP;3637;08:43:01;0;49	89283;8	46774;0;0;55;
$GPXUP;3637;08:43:02;0;49	89268;8	46783;0;0;56;
$GPXUP;3637;08:43:03;0;49	8926;8	46802;0;0;54;
$GPXUP;3637;08:43:04;0;49	89259;8	46822;0;0;44;
$GPXUP;3637;08:43:05;0;49	89265;8	46838;0;0;33;
$GPXUP;3637;08:43:06;0;49	89275;8	46846;0;0;27;
$GPXUP;3637;08:43:07;0;49	89287;8	46847;0;0;28;
$GPXUP;3637;08:43:08;0;49	89299;8	46838;0;0;36;
$GPXUP;3637;08:43:09;0;49	89311;8	46823;0;0;49;
$GPXUP;3637;08:43:10;0;49	89321;8	46807;0;0;53;
$GPXUP;3637;08:43:11;0;49	89331;8	46791;0;0;54;
$GPXUP;3637;08:43:12;0;49	8934;8	46773;0;0;55;
$GPXUP;3637;08:43:13;0;49	89349;8	46756;0;0;56;
$GPXUP;3637;08:43:14;0;49	89359;8	46741;0;0;53;
$GPXUP;3637;08:43:15;0;49	89371;8	46732;0;0;49;
$GPXUP;3637;08:43:16;0;49	89382;8	46725;0;0;46;
$GPXUP;3637;08:43:17;0;49	89393;8	46718;0;0;45;
$GPXUP;3637;08:43:18;0;49	89403;8	46708;0;0;48;
$GPXUP;3637;08:43:19;0;49	89411;8	46692;0;0;54;
$GPXUP;3637;08:43:20;0;49	89418;8	46673;0;0;57;
$GPXUP;3637;08:43:21;0;49	89427;8	46656;0;0;52;
$GPXUP;3637;08:43:22;0;49	89437;8	46646;0;0;49;
$GPXUP;3637;08:43:23;0;49	89449;8	46644;0;0;45;
$GPXUP;3637;08:43:24;0;49	89458;8	46651;0;0;40;
$GPXUP;3637;08:43:25;0;49	89468;8	46657;0;0;40;
$GPXUP;3637;08:43:26;0;49	89478;8	4666;0;0;44;
$GPXUP;3637;08:43:27;0;49	89489;8	46657;0;0;47;
$GPXUP;3637;08:43:28;0;49	895;8	46649;0;0;51;
$GPXUP;3637;08:43:29;0;49	8951;8	46635;0;0;56;
$GPXUP;3637;08:43:30;0;49	89519;8	46616;0;0;60;
$GPXUP;3637;08:43:31;0;49	89528;8	46597;0;0;61;
$GPXUP;3637;08:43:32;0;49	89539;8	46582;0;0;56;
$GPXUP;3637;08:43:33;0;49	89551;8	46572;0;0;53;
$GPXUP;3637;08:43:34;0;49	89563;8	4657;0;0;48;
$GPXUP;3637;08:43:35;0;49	89572;8	46578;0;0;40;
$GPXUP;3637;08:43:36;0;49	89578;8	46594;0;0;37;
$GPXUP;3637;08:43:37;0;49	89586;8	46604;0;0;38;
$GPXUP;3637;08:43:38;0;49	89596;8	46607;0;0;41;
$GPXUP;3637;08:43:39;0;49	89607;8	46599;0;0;39;
$GPXUP;3637;08:43:40;0;49	89615;8	46571;0;0;57;
$GPXUP;3637;08:43:41;0;49	89619;8	46544;0;0;61;
$GPXUP;3637;08:43:42;0;49	89623;8	46516;0;0;62;
$GPXUP;3637;08:43:43;0;49	89627;8	46486;0;0;67;
$GPXUP;3637;08:43:44;0;49	8963;8	46466;0;0;61;
$GPXUP;3637;08:43:45;0;49	89633;8	46454;0;0;47;
$GPXUP;3637;08:43:46;0;49	89639;8	46453;0;0;33;
$GPXUP;3637;08:43:47;0;49	89642;8	4645;0;0;23;
$GPXUP;3637;08:43:48;0;49	89643;8	46454;0;0;10;
$GPXUP;3637;08:43:49;0;49	89643;8	46456;0;0;2;
$GPXUP;3637;08:43:50;0;49	89642;8	46457;0;0;1;
$GPXUP;3637;08:43:51;0;49	8964;8	46457;0;0;3;
$GPXUP;3637;08:43:52;0;49	89635;8	46454;0;0;14;
$GPXUP;3637;08:43:53;0;49	89624;8	46444;0;0;32;
$GPXUP;3637;08:43:54;0;49	89611;8	46428;0;0;51;
$GPXUP;3637;08:43:55;0;49	89599;8	46409;0;0;59;
$GPXUP;3637;08:43:56;0;49	89589;8	4639;0;0;63;
$GPXUP;3637;08:43:57;0;49	89579;8	46368;0;0;66;
$GPXUP;3637;08:43:58;0;49	89571;8	46344;0;0;66;
$GPXUP;3637;08:43:59;0;49	89565;8	46319;0;0;68;
$GPXUP;3637;08:44:00;0;49	89559;8	46295;0;0;66;
$GPXUP;3637;08:44:01;0;49	89553;8	46278;0;0;56;
$GPXUP;3637;08:44:02;0;49	89545;8	46265;0;0;49;
$GPXUP;3637;08:44:03;0;49	89539;8	46269;0;0;29;
$GPXUP;3637;08:44:04;0;49	89541;8	46273;0;0;9;
$GPXUP;3637;08:44:05;0;49	89543;8	4628;0;0;0;
$GPXUP;3637;08:44:06;0;49	89546;8	46286;0;0;0;
$GPXUP;3637;08:44:07;0;49	89547;8	46291;0;0;0;
$GPXUP;3637;08:44:08;0;49	89547;8	46291;0;0;0;
$GPXUP;3637;08:44:09;0;49	89547;8	46291;0;0;0;
$GPXUP;3637;08:44:10;0;49	89547;8	46291;0;0;0;
$GPXUP;3637;08:44:11;0;49	89547;8	46291;0;0;0;
$GPXUP;3637;08:44:12;0;49	89547;8	46291;0;0;0;
$GPXUP;3637;08:44:13;0;49	89547;8	46291;0;0;0;
$GPXUP;3637;08:44:14;0;49	89547;8	46291;0;0;0;
$GPXUP;3637;08:44:15;0;49	89547;8	46291;0;0;0;
$GPXUP;3637;08:44:16;0;49	89547;8	46291;0;0;0;
$GPXUP;3637;08:44:17;0;49	89547;8	46291;0;0;0;
$GPXUP;3637;08:44:18;0;49	89547;8	46291;0;0;0;
$GPXUP;3637;08:44:19;0;49	89547;8	46291;0;0;0;
$GPXUP;3637;08:44:20;0;49	89547;8	46291;0;0;0;
$GPXUP;3637;08:44:21;0;49	89547;8	46291;0;0;0;
$GPXUP;3637;08:44:22;0;49	89547;8	46291;0;0;0;
$GPXUP;3637;08:44:23;0;49	89547;8	46291;0;0;0;
$GPXUP;3637;08:44:24;0;49	89547;8	46291;0;0;0;
$GPXUP;3637;08:44:25;0;49	89547;8	46291;0;0;0;
$GPXUP;3637;08:44:26;0;49	89547;8	46291;0;0;0;
$GPXUP;3637;08:44:27;0;49	89547;8	46291;0;0;0;
$GPXUP;3637;08:44:28;0;49	89549;8	46304;0;0;0;
$GPXUP;3637;08:44:29;0;49	89549;8	46304;0;0;0;
$GPXUP;3637;08:44:30;0;49	89549;8	46304;0;0;0;
$GPXUP;3637;08:44:31;0;49	89549;8	46304;0;0;0;
$GPXUP;3637;08:44:32;0;49	89549;8	46304;0;0;0;
$GPXUP;3637;08:44:33;0;49	89549;8	46304;0;0;0;
$GPXUP;3637;08:44:34;0;49	89549;8	46304;0;0;0;
$GPXUP;3637;08:44:35;0;49	89549;8	46304;0;0;0;
$GPXUP;3637;08:44:36;0;49	89549;8	46304;0;0;0;
$GPXUP;3637;08:44:37;0;49	89549;8	46304;0;0;0;
$GPXUP;3637;08:44:38;0;49	89549;8	46304;0;0;0;
$GPXUP;3637;08:44:39;0;49	89549;8	46304;0;0;0;
$GPXUP;3637;08:44:40;0;49	89549;8	46304;0;0;0;
$GPXUP;3637;08:44:41;0;49	89549;8	46304;0;0;0;
$GPXUP;3637;08:44:42;0;49	89549;8	46304;0;0;0;
$GPXUP;3637;08:44:43;0;49	89549;8	46304;0;0;0;
$GPXUP;3637;08:44:44;0;49	89549;8	46304;0;0;0;
$GPXUP;3637;08:44:45;0;49	89549;8	46304;0;0;0;
$GPXUP;3637;08:44:46;0;49	89549;8	46304;0;0;0;
$GPXUP;3637;08:44:47;0;49	89549;8	46304;0;0;0;
$GPXUP;3637;08:44:48;0;49	89549;8	46304;0;0;0;
$GPXUP;3637;08:44:49;0;49	89549;8	46304;0;0;0;
$GPXUP;3637;08:44:50;0;49	89549;8	46304;0;0;0;
$GPXUP;3637;08:44:51;0;49	89549;8	46304;0;0;0;
$GPXUP;3637;08:44:52;0;49	89549;8	46304;0;0;0;
$GPXUP;3637;08:44:53;0;49	89549;8	46304;0;0;0;
$GPXUP;3637;08:44:54;0;49	89549;8	46304;0;0;0;
$GPXUP;3637;08:44:55;0;49	89549;8	46304;0;0;0;
$GPXUP;3637;08:44:56;0;49	89549;8	46304;0;0;0;
$GPXUP;3637;08:44:57;0;49	89549;8	46304;0;0;0;
$GPXUP;3637;08:44:58;0;49	89549;8	46304;0;0;0;
$GPXUP;3637;08:44:59;0;49	89549;8	46304;0;0;0;
$GPXUP;3637;08:45:00;0;49	89549;8	46304;0;0;0;
$GPXUP;3637;08:45:01;0;49	89549;8	46304;0;0;0;
$GPXUP;3637;08:45:02;0;49	89549;8	46304;0;0;0;
$GPXUP;3637;08:45:03;0;49	89549;8	46304;0;0;0;
$GPXUP;3637;08:45:04;0;49	89549;8	46304;0;0;0;
$GPXUP;3637;08:45:05;0;49	89549;8	46304;0;0;0;
$GPXUP;3637;08:45:06;0;49	89549;8	46304;0;0;0;
$GPXUP;3637;08:45:07;0;49	89549;8	46304;0;0;0;
$GPXUP;3637;08:45:08;0;49	89549;8	46304;0;0;0;
$GPXUP;3637;08:45:09;0;49	89549;8	46304;0;0;0;
$GPXUP;3637;08:45:10;0;49	89549;8	46304;0;0;0;
$GPXUP;3637;08:45:11;0;49	89549;8	46304;0;0;0;
$GPXUP;3637;08:45:12;0;49	89549;8	46304;0;0;0;
$GPXUP;3637;08:45:13;0;49	89549;8	46304;0;0;0;
$GPXUP;3637;08:45:14;0;49	89549;8	46304;0;0;0;
$GPXUP;3637;08:45:15;0;49	89549;8	46304;0;0;0;
$GPXUP;3637;08:45:16;0;49	89549;8	46304;0;0;0;
$GPXUP;3637;08:45:17;0;49	89549;8	46304;0;0;0;
$GPXUP;3637;08:45:18;0;49	89549;8	46304;0;0;0;
$GPXUP;3637;08:45:19;0;49	89549;8	46304;0;0;0;
$GPXUP;3637;08:45:20;0;49	89549;8	46304;0;0;0;
$GPXUP;3637;08:45:21;0;49	89549;8	46304;0;0;0;
$GPXUP;3637;08:45:22;0;49	89549;8	46304;0;0;0;
$GPXUP;3637;08:45:23;0;49	89549;8	46304;0;0;0;
$GPXUP;3637;08:45:24;0;49	89549;8	46304;0;0;0;
$GPXUP;3637;08:45:25;0;49	89549;8	46304;0;0;0;
$GPXUP;3637;08:45:26;0;49	89549;8	46304;0;0;0;
$GPXUP;3637;08:45:27;0;49	89549;8	46304;0;0;0;
$GPXUP;3637;08:45:28;0;49	89549;8	46304;0;0;0;
$GPXUP;3637;08:45:29;0;49	89549;8	46304;0;0;0;
$GPXUP;3637;08:45:30;0;49	89549;8	46304;0;0;0;
$GPXUP;3637;08:45:31;0;49	89549;8	46304;0;0;0;
$GPXUP;3637;08:45:32;0;49	89549;8	46304;0;0;0;
$GPXUP;3637;08:45:33;0;49	89549;8	46304;0;0;0;
$GPXUP;3637;08:45:34;0;49	89549;8	46304;0;0;0;
$GPXUP;3637;08:45:35;0;49	89549;8	46304;0;0;0;
$GPXUP;3637;08:45:36;0;49	89549;8	46304;0;0;0;
$GPXUP;3637;08:45:37;0;49	89549;8	46304;0;0;0;
$GPXUP;3637;08:45:38;0;49	89549;8	46304;0;0;0;
$GPXUP;3637;08:45:39;0;49	89549;8	46304;0;0;0;
$GPXUP;3637;08:45:40;0;49	89549;8	46304;0;0;0;
$GPXUP;3637;08:45:41;0;49	89549;8	46304;0;0;0;
$GPXUP;3637;08:45:42;0;49	89549;8	46304;0;0;0;
$GPXUP;3637;08:45:43;0;49	89549;8	46304;0;0;0;
$GPXUP;3637;08:45:44;0;49	89549;8	46304;0;0;0;
$GPXUP;3637;08:45:45;0;49	89549;8	46304;0;0;0;
$GPXUP;3637;08:45:46;0;49	89549;8	46304;0;0;0;
$GPXUP;3637;08:45:47;0;49	89549;8	46304;0;0;0;
$GPXUP;3637;08:45:48;0;49	89549;8	46304;0;0;0;
$GPXUP;3637;08:45:49;0;49	89549;8	46304;0;0;0;
$GPXUP;3637;08:45:50;0;49	89549;8	46304;0;0;0;
$GPXUP;3637;08:45:51;0;49	89549;8	46304;0;0;0;
$GPXUP;3637;08:45:52;0;49	89549;8	46304;0;0;0;
$GPXUP;3637;08:45:53;0;49	89549;8	46304;0;0;0;
$GPXUP;3637;08:45:54;0;49	89549;8	46304;0;0;0;
$GPXUP;3637;08:45:55;0;49	89549;8	46304;0;0;0;
$GPXUP;3637;08:45:56;0;49	89549;8	46304;0;0;0;
$GPXUP;3637;08:45:57;0;49	89549;8	46304;0;0;0;
$GPXUP;3637;08:45:58;0;49	89549;8	46304;0;0;0;
$GPXUP;3637;08:45:59;0;49	89549;8	46304;0;0;0;
$GPXUP;3637;08:46:00;0;49	89549;8	46304;0;0;0;
$GPXUP;3637;08:46:01;0;49	89549;8	46304;0;0;0;
$GPXUP;3637;08:46:02;0;49	89549;8	46304;0;0;0;
$GPXUP;3637;08:46:03;0;49	89549;8	46304;0;0;0;
$GPXUP;3637;08:46:04;0;49	89549;8	46304;0;0;0;
$GPXUP;3637;08:46:05;0;49	89549;8	46304;0;0;0;
$GPXUP;3637;08:46:06;0;49	89549;8	46304;0;0;0;
$GPXUP;3637;08:46:07;0;49	89549;8	46304;0;0;0;
$GPXUP;3637;08:46:08;0;49	89549;8	46304;0;0;0;
$GPXUP;3637;08:46:09;0;49	89549;8	46304;0;0;0;
$GPXUP;3637;08:46:10;0;49	89549;8	46304;0;0;0;
$GPXUP;3637;08:46:11;0;49	89549;8	46304;0;0;0;
$GPXUP;3637;08:46:12;0;49	89549;8	46304;0;0;0;
$GPXUP;3637;08:46:13;0;49	89549;8	46304;0;0;0;
$GPXUP;3637;08:46:14;0;49	89549;8	46304;0;0;0;
$GPXUP;3637;08:46:15;0;49	89549;8	46304;0;0;0;
$GPXUP;3637;08:46:16;0;49	89549;8	46304;0;0;0;
$GPXUP;3637;08:46:17;0;49	89549;8	46304;0;0;0;
$GPXUP;3637;08:46:18;0;49	89549;8	46304;0;0;0;
$GPXUP;3637;08:46:19;0;49	89549;8	46304;0;0;0;
$GPXUP;3637;08:46:20;0;49	89549;8	46304;0;0;0;
$GPXUP;3637;08:46:21;0;49	89549;8	46304;0;0;0;
$GPXUP;3637;08:46:22;0;49	89549;8	46304;0;0;0;
$GPXUP;3637;08:46:23;0;49	89549;8	46304;0;0;0;
$GPXUP;3637;08:46:24;0;49	89549;8	46304;0;0;0;
$GPXUP;3637;08:46:25;0;49	89549;8	46304;0;0;0;
$GPXUP;3637;08:46:26;0;49	89549;8	46304;0;0;0;
$GPXUP;3637;08:46:27;0;49	89549;8	46304;0;0;0;
$GPXUP;3637;08:46:28;0;49	89549;8	46304;0;0;0;
$GPXUP;3637;08:46:29;0;49	89549;8	46304;0;0;0;
$GPXUP;3637;08:46:30;0;49	89549;8	46304;0;0;0;
$GPXUP;3637;08:46:31;0;49	89549;8	46304;0;0;0;
$GPXUP;3637;08:46:32;0;49	89549;8	46304;0;0;0;
$GPXUP;3637;08:46:33;0;49	89549;8	46304;0;0;0;
$GPXUP;3637;08:46:34;0;49	89549;8	46304;0;0;0;
$GPXUP;3637;08:46:35;0;49	89549;8	46304;0;0;0;
$GPXUP;3637;08:46:36;0;49	89549;8	46304;0;0;0;
$GPXUP;3637;08:46:37;0;49	89549;8	46304;0;0;0;
$GPXUP;3637;08:46:38;0;49	89549;8	46304;0;0;0;
$GPXUP;3637;08:46:39;0;49	89549;8	46304;0;0;0;
$GPXUP;3637;08:46:40;0;49	89549;8	46304;0;0;0;
$GPXUP;3637;08:46:41;0;49	89549;8	46304;0;0;0;
$GPXUP;3637;08:46:42;0;49	89549;8	46304;0;0;0;
$GPXUP;3637;08:46:43;0;49	89549;8	46304;0;0;0;
$GPXUP;3637;08:46:44;0;49	89549;8	46304;0;0;0;
$GPXUP;3637;08:46:45;0;49	89549;8	46304;0;0;0;
$GPXUP;3637;08:46:46;0;49	89549;8	46304;0;0;0;
$GPXUP;3637;08:46:47;0;49	89549;8	46304;0;0;0;
$GPXUP;3637;08:46:48;0;49	89549;8	46304;0;0;0;
$GPXUP;3637;08:46:49;0;49	89549;8	46304;0;0;0;
$GPXUP;3637;08:46:50;0;49	89549;8	46304;0;0;0;
$GPXUP;3637;08:46:51;0;49	89549;8	46304;0;0;0;
$GPXUP;3637;08:46:52;0;49	89549;8	46304;0;0;0;
$GPXUP;3637;08:46:53;0;49	89549;8	46304;0;0;0;
$GPXUP;3637;08:46:54;0;49	89549;8	46304;0;0;0;
$GPXUP;3637;08:46:55;0;49	89549;8	46304;0;0;0;
$GPXUP;3637;08:46:56;0;49	89549;8	46304;0;0;0;
$GPXUP;3637;08:46:57;0;49	89549;8	46304;0;0;0;
$GPXUP;3637;08:46:58;0;49	89549;8	46304;0;0;0;
$GPXUP;3637;08:46:59;0;49	89549;8	46304;0;0;0;
$GPXUP;3637;08:47:00;0;49	89549;8	46304;0;0;0;
$GPXUP;3637;08:47:01;0;49	89549;8	46304;0;0;0;
$GPXUP;3637;08:47:02;0;49	89549;8	46304;0;0;0;
$GPXUP;3637;08:47:03;0;49	89549;8	46304;0;0;0;
$GPXUP;3637;08:47:04;0;49	89549;8	46304;0;0;0;
$GPXUP;3637;08:47:05;0;49	89549;8	46304;0;0;0;
$GPXUP;3637;08:47:06;0;49	89549;8	46304;0;0;0;
$GPXUP;3637;08:47:07;0;49	89549;8	46304;0;0;0;
$GPXUP;3637;08:47:08;0;49	89549;8	46304;0;0;0;
$GPXUP;3637;08:47:09;0;49	89549;8	46304;0;0;0;
$GPXUP;3637;08:47:10;0;49	89549;8	46304;0;0;0;
$GPXUP;3637;08:47:11;0;49	89549;8	46304;0;0;0;
$GPXUP;3637;08:47:12;0;49	89549;8	46304;0;0;0;
$GPXUP;3637;08:47:13;0;49	89549;8	46304;0;0;0;
$GPXUP;3637;08:47:14;0;49	89549;8	46304;0;0;0;
$GPXUP;3637;08:47:15;0;49	89549;8	46304;0;0;0;
$GPXUP;3637;08:47:16;0;49	89549;8	46304;0;0;0;
$GPXUP;3637;08:47:17;0;49	89549;8	46304;0;0;0;
$GPXUP;3637;08:47:18;0;49	89549;8	46304;0;0;0;
$GPXUP;3637;08:47:19;0;49	89549;8	46304;0;0;0;
$GPXUP;3637;08:47:20;0;49	89549;8	46304;0;0;0;
$GPXUP;3637;08:47:21;0;49	89549;8	46304;0;0;0;
$GPXUP;3637;08:47:22;0;49	89549;8	46304;0;0;0;
$GPXUP;3637;08:47:23;0;49	89549;8	46304;0;0;0;
$GPXUP;3637;08:47:24;0;49	89549;8	46304;0;0;0;
$GPXUP;3637;08:47:25;0;49	89549;8	46304;0;0;0;
$GPXUP;3637;08:47:26;0;49	89549;8	46304;0;0;0;
$GPXUP;3637;08:47:27;0;49	89549;8	46304;0;0;0;
$GPXUP;3637;08:47:28;0;49	89549;8	46304;0;0;0;
$GPXUP;3637;08:47:29;0;49	89549;8	46304;0;0;0;
$GPXUP;3637;08:47:30;0;49	89549;8	46304;0;0;0;
$GPXUP;3637;08:47:31;0;49	89549;8	46304;0;0;0;
$GPXUP;3637;08:47:32;0;49	89549;8	46304;0;0;0;
$GPXUP;3637;08:47:33;0;49	89549;8	46304;0;0;0;
$GPXUP;3637;08:47:34;0;49	89549;8	46304;0;0;0;
$GPXUP;3637;08:47:35;0;49	89549;8	46304;0;0;0;
$GPXUP;3637;08:47:36;0;49	89549;8	46304;0;0;0;
$GPXUP;3637;08:47:37;0;49	89549;8	46304;0;0;0;
$GPXUP;3637;08:47:38;0;49	89549;8	46304;0;0;0;
$GPXUP;3637;08:47:39;0;49	89549;8	46304;0;0;0;
$GPXUP;3637;08:47:40;0;49	89549;8	46304;0;0;0;
$GPXUP;3637;08:47:41;0;49	89549;8	46304;0;0;0;
$GPXUP;3637;08:47:42;0;49	89549;8	46304;0;0;0;
$GPXUP;3637;08:47:43;0;49	89549;8	46304;0;0;0;
$GPXUP;3637;08:47:44;0;49	89549;8	46304;0;0;0;
$GPXUP;3637;08:47:45;0;49	89549;8	46304;0;0;0;
$GPXUP;3637;08:47:46;0;49	89549;8	46304;0;0;0;
$GPXUP;3637;08:47:47;0;49	89549;8	46304;0;0;0;
$GPXUP;3637;08:47:48;0;49	89549;8	46304;0;0;0;
$GPXUP;3637;08:47:49;0;49	89549;8	46304;0;0;0;
$GPXUP;3637;08:47:50;0;49	89549;8	46304;0;0;0;
$GPXUP;3637;08:47:51;0;49	89549;8	46304;0;0;0;
$GPXUP;3637;08:47:52;0;49	89549;8	46304;0;0;0;
$GPXUP;3637;08:47:53;0;49	89549;8	46304;0;0;0;
$GPXUP;3637;08:47:54;0;49	89549;8	46304;0;0;0;
$GPXUP;3637;08:47:55;0;49	89549;8	46304;0;0;0;
$GPXUP;3637;08:47:56;0;49	89549;8	46304;0;0;0;
$GPXUP;3637;08:47:57;0;49	89549;8	46304;0;0;0;
$GPXUP;3637;08:47:58;0;49	89549;8	46304;0;0;0;
$GPXUP;3637;08:47:59;0;49	89549;8	46304;0;0;0;
$GPXUP;3637;08:48:00;0;49	89549;8	46304;0;0;0;
$GPXUP;3637;08:48:01;0;49	89549;8	46304;0;0;0;
$GPXUP;3637;08:48:02;0;49	89549;8	46304;0;0;0;
$GPXUP;3637;08:48:03;0;49	89549;8	46304;0;0;0;
$GPXUP;3637;08:48:04;0;49	89549;8	46304;0;0;0;
$GPXUP;3637;08:48:05;0;49	89549;8	46304;0;0;0;
$GPXUP;3637;08:48:06;0;49	89549;8	46304;0;0;0;
$GPXUP;3637;08:48:07;0;49	89549;8	46304;0;0;0;
$GPXUP;3637;08:48:08;0;49	89549;8	46304;0;0;0;
$GPXUP;3637;08:48:09;0;49	89549;8	46304;0;0;0;
$GPXUP;3637;08:48:10;0;49	89549;8	46304;0;0;0;
$GPXUP;3637;08:48:11;0;49	89549;8	46304;0;0;0;
$GPXUP;3637;08:48:12;0;49	89549;8	46304;0;0;0;
$GPXUP;3637;08:48:13;0;49	89549;8	46304;0;0;0;
$GPXUP;3637;08:48:14;0;49	89549;8	46304;0;0;0;
$GPXUP;3637;08:48:15;0;49	89549;8	46304;0;0;0;
$GPXUP;3637;08:48:16;0;49	89549;8	46304;0;0;0;
$GPXUP;3637;08:48:17;0;49	89549;8	46304;0;0;0;
$GPXUP;3637;08:48:18;0;49	89549;8	46304;0;0;0;
$GPXUP;3637;08:48:19;0;49	89549;8	46304;0;0;0;
$GPXUP;3637;08:48:20;0;49	89549;8	46304;0;0;0;
$GPXUP;3637;08:48:21;0;49	89549;8	46304;0;0;0;
$GPXUP;3637;08:48:22;0;49	89549;8	46304;0;0;0;
$GPXUP;3637;08:48:23;0;49	89549;8	46304;0;0;0;
$GPXUP;3637;08:48:24;0;49	89549;8	46304;0;0;0;
$GPXUP;3637;08:48:25;0;49	89549;8	46304;0;0;0;
$GPXUP;3637;08:48:26;0;49	89549;8	46304;0;0;0;
$GPXUP;3637;08:48:27;0;49	89549;8	46304;0;0;0;
$GPXUP;3637;08:48:28;0;49	89549;8	46304;0;0;0;
$GPXUP;3637;08:48:29;0;49	89549;8	46304;0;0;0;
$GPXUP;3637;08:48:30;0;49	89549;8	46304;0;0;0;
$GPXUP;3637;08:48:31;0;49	89549;8	46304;0;0;0;
$GPXUP;3637;08:48:32;0;49	89549;8	46304;0;0;0;
$GPXUP;3637;08:48:33;0;49	89549;8	46304;0;0;0;
$GPXUP;3637;08:48:34;0;49	89549;8	46304;0;0;0;
$GPXUP;3637;08:48:35;0;49	89549;8	46304;0;0;0;
$GPXUP;3637;08:48:36;0;49	89549;8	46304;0;0;0;
$GPXUP;3637;08:48:37;0;49	89549;8	46304;0;0;0;
$GPXUP;3637;08:48:38;0;49	89549;8	46304;0;0;0;
$GPXUP;3637;08:48:39;0;49	89549;8	46304;0;0;0;
$GPXUP;3637;08:48:40;0;49	89549;8	46304;0;0;0;
$GPXUP;3637;08:48:41;0;49	89549;8	46304;0;0;0;
$GPXUP;3637;08:48:42;0;49	89549;8	46304;0;0;0;
$GPXUP;3637;08:48:43;0;49	89549;8	46304;0;0;0;
$GPXUP;3637;08:48:44;0;49	89549;8	46304;0;0;0;
$GPXUP;3637;08:48:45;0;49	89549;8	46304;0;0;0;
$GPXUP;3637;08:48:46;0;49	89549;8	46304;0;0;0;
$GPXUP;3637;08:48:47;0;49	89549;8	46304;0;0;0;
$GPXUP;3637;08:48:48;0;49	89549;8	46304;0;0;0;
$GPXUP;3637;08:48:49;0;49	89549;8	46304;0;0;0;
$GPXUP;3637;08:48:50;0;49	89549;8	46304;0;0;0;
$GPXUP;3637;08:48:51;0;49	89549;8	46304;0;0;0;
$GPXUP;3637;08:48:52;0;49	89549;8	46304;0;0;0;
$GPXUP;3637;08:48:53;0;49	89549;8	46304;0;0;0;
$GPXUP;3637;08:48:54;0;49	89549;8	46304;0;0;0;
$GPXUP;3637;08:48:55;0;49	89549;8	46304;0;0;0;
$GPXUP;3637;08:48:56;0;49	89549;8	46304;0;0;0;
$GPXUP;3637;08:48:57;0;49	89549;8	46304;0;0;0;
$GPXUP;3637;08:48:58;0;49	89549;8	46304;0;0;0;
$GPXUP;3637;08:48:59;0;49	89549;8	46304;0;0;0;
$GPXUP;3637;08:49:00;0;49	89549;8	46304;0;0;0;
$GPXUP;3637;08:49:01;0;49	89549;8	46304;0;0;0;
$GPXUP;3637;08:49:02;0;49	89549;8	46304;0;0;0;
$GPXUP;3637;08:49:03;0;49	89549;8	46304;0;0;0;
$GPXUP;3637;08:49:04;0;49	89549;8	46304;0;0;0;
$GPXUP;3637;08:49:05;0;49	89549;8	46304;0;0;0;
$GPXUP;3637;08:49:06;0;49	89549;8	46304;0;0;0;
$GPXUP;3637;08:49:07;0;49	89549;8	46304;0;0;0;
$GPXUP;3637;08:49:08;0;49	89549;8	46304;0;0;0;
$GPXUP;3637;08:49:09;0;49	89549;8	46304;0;0;0;
$GPXUP;3637;08:49:10;0;49	89549;8	46304;0;0;0;
$GPXUP;3637;08:49:11;0;49	89549;8	46304;0;0;0;
$GPXUP;3637;08:49:12;0;49	89549;8	46304;0;0;0;
$GPXUP;3637;08:49:13;0;49	89549;8	46304;0;0;0;
$GPXUP;3637;08:49:14;0;49	89549;8	46304;0;0;0;
$GPXUP;3637;08:49:15;0;49	89549;8	46304;0;0;0;
$GPXUP;3637;08:49:16;0;49	89549;8	46304;0;0;0;
$GPXUP;3637;08:49:17;0;49	89549;8	46304;0;0;0;
$GPXUP;3637;08:49:18;0;49	89549;8	46304;0;0;0;
$GPXUP;3637;08:49:19;0;49	89549;8	46304;0;0;0;
$GPXUP;3637;08:49:20;0;49	89549;8	46304;0;0;0;
$GPXUP;3637;08:49:21;0;49	89549;8	46304;0;0;0;
$GPXUP;3637;08:49:22;0;49	89549;8	46304;0;0;0;
$GPXUP;3637;08:49:23;0;49	89549;8	46304;0;0;0;
$GPXUP;3637;08:49:24;0;49	89549;8	46304;0;0;0;
$GPXUP;3637;08:49:25;0;49	89549;8	46304;0;0;0;
$GPXUP;3637;08:49:26;0;49	89549;8	46304;0;0;0;
$GPXUP;3637;08:49:27;0;49	89549;8	46304;0;0;0;
$GPXUP;3637;08:49:28;0;49	89549;8	46304;0;0;0;
$GPXUP;3637;08:49:29;0;49	89549;8	46304;0;0;0;
$GPXUP;3637;08:49:30;0;49	89549;8	46304;0;0;0;
$GPXUP;3637;08:49:31;0;49	89549;8	46304;0;0;0;
$GPXUP;3637;08:49:32;0;49	89549;8	46304;0;0;0;
$GPXUP;3637;08:49:33;0;49	89549;8	46304;0;0;0;
$GPXUP;3637;08:49:34;0;49	89549;8	46304;0;0;0;
$GPXUP;3637;08:49:35;0;49	89549;8	46304;0;0;0;
$GPXUP;3637;08:49:36;0;49	89549;8	46304;0;0;0;
$GPXUP;3637;08:49:37;0;49	89549;8	46304;0;0;0;
$GPXUP;3637;08:49:38;0;49	89549;8	46304;0;0;0;
$GPXUP;3637;08:49:39;0;49	89549;8	46304;0;0;0;
$GPXUP;3637;08:49:40;0;49	89549;8	46304;0;0;0;
$GPXUP;3637;08:49:41;0;49	89549;8	46304;0;0;0;
$GPXUP;3637;08:49:42;0;49	89549;8	46304;0;0;0;
$GPXUP;3637;08:49:43;0;49	89549;8	46304;0;0;0;
$GPXUP;3637;08:49:44;0;49	89549;8	46304;0;0;0;
$GPXUP;3637;08:49:45;0;49	89549;8	46304;0;0;0;
$GPXUP;3637;08:49:46;0;49	89549;8	46304;0;0;0;
$GPXUP;3637;08:49:47;0;49	89549;8	46304;0;0;0;
$GPXUP;3637;08:49:48;0;49	89549;8	46304;0;0;0;
$GPXUP;3637;08:49:49;0;49	89549;8	46304;0;0;0;
$GPXUP;3637;08:49:50;0;49	89549;8	46304;0;0;0;
$GPXUP;3637;08:49:51;0;49	89549;8	46304;0;0;0;
$GPXUP;3637;08:49:52;0;49	89549;8	46304;0;0;0;
$GPXUP;3637;08:49:53;0;49	89549;8	46304;0;0;0;
$GPXUP;3637;08:49:54;0;49	89549;8	46304;0;0;0;
$GPXUP;3637;08:49:55;0;49	89549;8	46304;0;0;0;
$GPXUP;3637;08:49:56;0;49	89549;8	46304;0;0;0;
$GPXUP;3637;08:49:57;0;49	89549;8	46304;0;0;0;
$GPXUP;3637;08:49:58;0;49	89549;8	46304;0;0;0;
$GPXUP;3637;08:49:59;0;49	89549;8	46304;0;0;0;
$GPXUP;3637;08:50:00;0;49	89549;8	46304;0;0;0;
$GPXUP;3637;08:50:01;0;49	89549;8	46304;0;0;0;
$GPXUP;3637;08:50:02;0;49	89549;8	46304;0;0;0;
$GPXUP;3637;08:50:03;0;49	89549;8	46304;0;0;0;
$GPXUP;3637;08:50:04;0;49	89549;8	46304;0;0;0;
$GPXUP;3637;08:50:05;0;49	89549;8	46304;0;0;0;
$GPXUP;3637;08:50:06;0;49	89549;8	46304;0;0;0;
$GPXUP;3637;08:50:07;0;49	89549;8	46304;0;0;0;
$GPXUP;3637;08:50:08;0;49	89549;8	46304;0;0;0;
$GPXUP;3637;08:50:09;0;49	89549;8	46304;0;0;0;
$GPXUP;3637;08:50:10;0;49	89549;8	46304;0;0;0;
$GPXUP;3637;08:50:11;0;49	89549;8	46304;0;0;0;
$GPXUP;3637;08:50:12;0;49	89549;8	46304;0;0;0;
$GPXUP;3637;08:50:13;0;49	89549;8	46304;0;0;0;
$GPXUP;3637;08:50:14;0;49	89549;8	46304;0;0;0;
$GPXUP;3637;08:50:15;0;49	89549;8	46304;0;0;0;
$GPXUP;3637;08:50:16;0;49	89549;8	46304;0;0;0;
$GPXUP;3637;08:50:17;0;49	89549;8	46304;0;0;0;
$GPXUP;3637;08:50:18;0;49	89549;8	46304;0;0;0;
$GPXUP;3637;08:50:19;0;49	89549;8	46304;0;0;0;
$GPXUP;3637;08:50:20;0;49	89549;8	46304;0;0;0;
$GPXUP;3637;08:50:21;0;49	89549;8	46304;0;0;0;
$GPXUP;3637;08:50:22;0;49	89549;8	46304;0;0;0;
$GPXUP;3637;08:50:23;0;49	89549;8	46304;0;0;0;
$GPXUP;3637;08:50:24;0;49	89549;8	46304;0;0;0;
$GPXUP;3637;08:50:25;0;49	89549;8	46304;0;0;0;
$GPXUP;3637;08:50:26;0;49	89549;8	46304;0;0;0;
$GPXUP;3637;08:50:27;0;49	89549;8	46304;0;0;0;
$GPXUP;3637;08:50:28;0;49	89549;8	46304;0;0;0;
$GPXUP;3637;08:50:29;0;49	89549;8	46304;0;0;0;
$GPXUP;3637;08:50:30;0;49	89549;8	46304;0;0;0;
$GPXUP;3637;08:50:31;0;49	89549;8	46304;0;0;0;
$GPXUP;3637;08:50:32;0;49	89549;8	46304;0;0;0;
$GPXUP;3637;08:50:33;0;49	89549;8	46304;0;0;0;
$GPXUP;3637;08:50:34;0;49	89549;8	46304;0;0;0;
$GPXUP;3637;08:50:35;0;49	89549;8	46304;0;0;0;
$GPXUP;3637;08:50:36;0;49	89549;8	46304;0;0;0;
$GPXUP;3637;08:50:37;0;49	89549;8	46304;0;0;0;
$GPXUP;3637;08:50:38;0;49	89549;8	46304;0;0;0;
$GPXUP;3637;08:50:39;0;49	89549;8	46304;0;0;0;
$GPXUP;3637;08:50:40;0;49	89549;8	46304;0;0;0;
$GPXUP;3637;08:50:41;0;49	89549;8	46304;0;0;0;
$GPXUP;3637;08:50:42;0;49	89549;8	46304;0;0;0;
$GPXUP;3637;08:50:43;0;49	89549;8	46304;0;0;0;
$GPXUP;3637;08:50:44;0;49	89549;8	46304;0;0;0;
$GPXUP;3637;08:50:45;0;49	89549;8	46304;0;0;0;
$GPXUP;3637;08:50:46;0;49	89549;8	46304;0;0;0;
$GPXUP;3637;08:50:47;0;49	89549;8	46304;0;0;0;
$GPXUP;3637;08:50:48;0;49	89549;8	46304;0;0;0;
$GPXUP;3637;08:50:49;0;49	89549;8	46304;0;0;0;
$GPXUP;3637;08:50:50;0;49	89549;8	46304;0;0;0;
$GPXUP;3637;08:50:51;0;49	89549;8	46304;0;0;0;
$GPXUP;3637;08:50:52;0;49	89549;8	46304;0;0;0;
$GPXUP;3637;08:50:53;0;49	89549;8	46304;0;0;0;
$GPXUP;3637;08:50:54;0;49	89549;8	46304;0;0;0;
$GPXUP;3637;08:50:55;0;49	89549;8	46304;0;0;0;
$GPXUP;3637;08:50:56;0;49	89549;8	46304;0;0;0;
$GPXUP;3637;08:50:57;0;49	89549;8	46304;0;0;0;
$GPXUP;3637;08:50:58;0;49	89549;8	46304;0;0;0;
$GPXUP;3637;08:50:59;0;49	89549;8	46304;0;0;0;
$GPXUP;3637;08:51:00;0;49	89549;8	46304;0;0;0;
$GPXUP;3637;08:51:01;0;49	89549;8	46304;0;0;0;
$GPXUP;3637;08:51:02;0;49	89549;8	46304;0;0;0;
$GPXUP;3637;08:51:03;0;49	89549;8	46304;0;0;0;
$GPXUP;3637;08:51:04;0;49	89549;8	46304;0;0;0;
$GPXUP;3637;08:51:05;0;49	89549;8	46304;0;0;0;
$GPXUP;3637;08:51:06;0;49	89549;8	46304;0;0;0;
$GPXUP;3637;08:51:07;0;49	89549;8	46304;0;0;0;
$GPXUP;3637;08:51:08;0;49	89549;8	46304;0;0;0;
$GPXUP;3637;08:51:09;0;49	89549;8	46304;0;0;0;
$GPXUP;3637;08:51:10;0;49	89549;8	46304;0;0;0;
$GPXUP;3637;08:51:11;0;49	89549;8	46304;0;0;0;
$GPXUP;3637;08:51:12;0;49	89549;8	46304;0;0;0;
$GPXUP;3637;08:51:13;0;49	89549;8	46304;0;0;0;
$GPXUP;3637;08:51:14;0;49	89549;8	46304;0;0;0;
$GPXUP;3637;08:51:15;0;49	89549;8	46304;0;0;0;
$GPXUP;3637;08:51:16;0;49	89549;8	46304;0;0;0;
$GPXUP;3637;08:51:17;0;49	89549;8	46304;0;0;0;
$GPXUP;3637;08:51:18;0;49	89549;8	46304;0;0;0;
$GPXUP;3637;08:51:19;0;49	89549;8	46304;0;0;0;
$GPXUP;3637;08:51:20;0;49	89549;8	46304;0;0;0;
$GPXUP;3637;08:51:21;0;49	89549;8	46304;0;0;0;
$GPXUP;3637;08:51:22;0;49	89549;8	46304;0;0;0;
$GPXUP;3637;08:51:23;0;49	89549;8	46304;0;0;0;
$GPXUP;3637;08:51:24;0;49	89549;8	46304;0;0;0;
$GPXUP;3637;08:51:25;0;49	89549;8	46304;0;0;0;
$GPXUP;3637;08:51:26;0;49	89549;8	46304;0;0;0;
$GPXUP;3637;08:51:27;0;49	89549;8	46304;0;0;0;
$GPXUP;3637;08:51:28;0;49	89549;8	46304;0;0;0;
$GPXUP;3637;08:51:29;0;49	89549;8	46304;0;0;0;
$GPXUP;3637;08:51:30;0;49	89549;8	46304;0;0;0;
$GPXUP;3637;08:51:31;0;49	89549;8	46304;0;0;0;
$GPXUP;3637;08:51:32;0;49	89549;8	46304;0;0;0;
$GPXUP;3637;08:51:33;0;49	89549;8	46304;0;0;0;
$GPXUP;3637;08:51:34;0;49	89549;8	46304;0;0;0;
$GPXUP;3637;08:51:35;0;49	89549;8	46304;0;0;0;
$GPXUP;3637;08:51:36;0;49	89549;8	46304;0;0;0;
$GPXUP;3637;08:51:37;0;49	89549;8	46304;0;0;0;
$GPXUP;3637;08:51:38;0;49	89549;8	46304;0;0;0;
$GPXUP;3637;08:51:39;0;49	89549;8	46304;0;0;0;
$GPXUP;3637;08:51:40;0;49	89549;8	46304;0;0;0;
$GPXUP;3637;08:51:41;0;49	89549;8	46304;0;0;0;
$GPXUP;3637;08:51:42;0;49	89549;8	46304;0;0;0;
$GPXUP;3637;08:51:43;0;49	89549;8	46304;0;0;0;
$GPXUP;3637;08:51:44;0;49	89549;8	46304;0;0;0;
$GPXUP;3637;08:51:45;0;49	89549;8	46304;0;0;0;
$GPXUP;3637;08:51:46;0;49	89549;8	46304;0;0;0;
$GPXUP;3637;08:51:47;0;49	89549;8	46304;0;0;0;
$GPXUP;3637;08:51:48;0;49	89549;8	46304;0;0;0;
$GPXUP;3637;08:51:49;0;49	89549;8	46304;0;0;0;
$GPXUP;3637;08:51:50;0;49	89549;8	46304;0;0;0;
$GPXUP;3637;08:51:51;0;49	89549;8	46304;0;0;0;
$GPXUP;3637;08:51:52;0;49	89549;8	46304;0;0;0;
$GPXUP;3637;08:51:53;0;49	89549;8	46304;0;0;0;
$GPXUP;3637;08:51:54;0;49	89549;8	46304;0;0;0;
$GPXUP;3637;08:51:55;0;49	89549;8	46304;0;0;0;
$GPXUP;3637;08:51:56;0;49	89549;8	46304;0;0;0;
$GPXUP;3637;08:51:57;0;49	89549;8	46304;0;0;0;
$GPXUP;3637;08:51:58;0;49	89549;8	46304;0;0;0;
$GPXUP;3637;08:51:59;0;49	89549;8	46304;0;0;0;
$GPXUP;3637;08:52:00;0;49	89549;8	46304;0;0;0;
$GPXUP;3637;08:52:01;0;49	89549;8	46304;0;0;0;
$GPXUP;3637;08:52:02;0;49	89549;8	46304;0;0;0;
$GPXUP;3637;08:52:03;0;49	89549;8	46304;0;0;0;
$GPXUP;3637;08:52:04;0;49	89549;8	46304;0;0;0;
$GPXUP;3637;08:52:05;0;49	89549;8	46304;0;0;0;
$GPXUP;3637;08:52:06;0;49	89549;8	46304;0;0;0;
$GPXUP;3637;08:52:07;0;49	89549;8	46304;0;0;0;
$GPXUP;3637;08:52:08;0;49	89549;8	46304;0;0;0;
$GPXUP;3637;08:52:09;0;49	89549;8	46304;0;0;0;
$GPXUP;3637;08:52:10;0;49	89549;8	46304;0;0;0;
$GPXUP;3637;08:52:11;0;49	89549;8	46304;0;0;0;
$GPXUP;3637;08:52:12;0;49	89549;8	46304;0;0;0;
$GPXUP;3637;08:52:13;0;49	89549;8	46304;0;0;0;
$GPXUP;3637;08:52:14;0;49	89549;8	46304;0;0;0;
$GPXUP;3637;08:52:15;0;49	89549;8	46304;0;0;0;
$GPXUP;3637;08:52:16;0;49	89549;8	46304;0;0;0;
$GPXUP;3637;08:52:17;0;49	89549;8	46304;0;0;0;
$GPXUP;3637;08:52:18;0;49	89549;8	46304;0;0;0;
$GPXUP;3637;08:52:19;0;49	89549;8	46304;0;0;0;
$GPXUP;3637;08:52:20;0;49	89549;8	46304;0;0;0;
$GPXUP;3637;08:52:21;0;49	89549;8	46304;0;0;0;
$GPXUP;3637;08:52:22;0;49	89549;8	46304;0;0;0;
$GPXUP;3637;08:52:23;0;49	89549;8	46304;0;0;0;
$GPXUP;3637;08:52:24;0;49	89549;8	46304;0;0;0;
$GPXUP;3637;08:52:25;0;49	89549;8	46304;0;0;0;
$GPXUP;3637;08:52:26;0;49	89549;8	46304;0;0;0;
$GPXUP;3637;08:52:27;0;49	89549;8	46304;0;0;0;
$GPXUP;3637;08:52:28;0;49	89549;8	46304;0;0;0;
$GPXUP;3637;08:52:29;0;49	89549;8	46304;0;0;0;
$GPXUP;3637;08:52:30;0;49	89549;8	46304;0;0;0;
$GPXUP;3637;08:52:31;0;49	89549;8	46304;0;0;0;
$GPXUP;3637;08:52:32;0;49	89549;8	46304;0;0;0;
$GPXUP;3637;08:52:33;0;49	89549;8	46304;0;0;0;
$GPXUP;3637;08:52:34;0;49	89549;8	46304;0;0;0;
$GPXUP;3637;08:52:35;0;49	89549;8	46304;0;0;0;
$GPXUP;3637;08:52:36;0;49	89549;8	46304;0;0;0;
$GPXUP;3637;08:52:37;0;49	89549;8	46304;0;0;0;
$GPXUP;3637;08:52:38;0;49	89549;8	46304;0;0;0;
$GPXUP;3637;08:52:39;0;49	89549;8	46304;0;0;0;
$GPXUP;3637;08:52:40;0;49	89549;8	46304;0;0;0;
$GPXUP;3637;08:52:41;0;49	89549;8	46304;0;0;0;
$GPXUP;3637;08:52:42;0;49	89549;8	46304;0;0;0;
$GPXUP;3637;08:52:43;0;49	89549;8	46304;0;0;0;
$GPXUP;3637;08:52:44;0;49	89549;8	46304;0;0;0;
$GPXUP;3637;08:52:45;0;49	89549;8	46304;0;0;0;
$GPXUP;3637;08:52:46;0;49	89549;8	46304;0;0;0;
$GPXUP;3637;08:52:47;0;49	89549;8	46304;0;0;0;
$GPXUP;3637;08:52:48;0;49	89549;8	46304;0;0;0;
$GPXUP;3637;08:52:49;0;49	89549;8	46304;0;0;0;
$GPXUP;3637;08:52:50;0;49	89549;8	46304;0;0;0;
$GPXUP;3637;08:52:51;0;49	89549;8	46304;0;0;0;
$GPXUP;3637;08:52:52;0;49	89549;8	46304;0;0;0;
$GPXUP;3637;08:52:53;0;49	89549;8	46304;0;0;0;
$GPXUP;3637;08:52:54;0;49	89549;8	46304;0;0;0;
$GPXUP;3637;08:52:55;0;49	89549;8	46304;0;0;0;
$GPXUP;3637;08:52:56;0;49	89549;8	46304;0;0;0;
$GPXUP;3637;08:52:57;0;49	89549;8	46304;0;0;0;
$GPXUP;3637;08:52:58;0;49	89549;8	46304;0;0;0;
$GPXUP;3637;08:52:59;0;49	89549;8	46304;0;0;0;
$GPXUP;3637;08:53:00;0;49	89549;8	46304;0;0;0;
$GPXUP;3637;08:53:01;0;49	89549;8	46304;0;0;0;
$GPXUP;3637;08:53:02;0;49	89549;8	46304;0;0;0;
$GPXUP;3637;08:53:03;0;49	89549;8	46304;0;0;0;
$GPXUP;3637;08:53:04;0;49	89549;8	46304;0;0;0;
$GPXUP;3637;08:53:05;0;49	89549;8	46304;0;0;0;
$GPXUP;3637;08:53:06;0;49	89549;8	46304;0;0;0;
$GPXUP;3637;08:53:07;0;49	89549;8	46304;0;0;0;
$GPXUP;3637;08:53:08;0;49	89549;8	46304;0;0;0;
$GPXUP;3637;08:53:09;0;49	89549;8	46304;0;0;0;
$GPXUP;3637;08:53:10;0;49	89549;8	46304;0;0;0;
$GPXUP;3637;08:53:11;0;49	89549;8	46304;0;0;0;
$GPXUP;3637;08:53:12;0;49	89549;8	46304;0;0;0;
$GPXUP;3637;08:53:13;0;49	89549;8	46304;0;0;0;
$GPXUP;3637;08:53:14;0;49	89549;8	46304;0;0;0;
$GPXUP;3637;08:53:15;0;49	89549;8	46304;0;0;0;
$GPXUP;3637;08:53:16;0;49	89549;8	46304;0;0;0;
$GPXUP;3637;08:53:17;0;49	89549;8	46304;0;0;0;
$GPXUP;3637;08:53:18;0;49	89549;8	46304;0;0;0;
$GPXUP;3637;08:53:19;0;49	89549;8	46304;0;0;0;
$GPXUP;3637;08:53:20;0;49	89549;8	46304;0;0;0;
$GPXUP;3637;08:53:21;0;49	89549;8	46304;0;0;0;
$GPXUP;3637;08:53:22;0;49	89549;8	46304;0;0;0;
$GPXUP;3637;08:53:23;0;49	89549;8	46304;0;0;0;
$GPXUP;3637;08:53:24;0;49	89549;8	46304;0;0;0;
$GPXUP;3637;08:53:25;0;49	89549;8	46304;0;0;0;
$GPXUP;3637;08:53:26;0;49	89549;8	46304;0;0;0;
$GPXUP;3637;08:53:27;0;49	89549;8	46304;0;0;0;
$GPXUP;3637;08:53:28;0;49	89549;8	46304;0;0;0;
$GPXUP;3637;08:53:29;0;49	89549;8	46304;0;0;0;
$GPXUP;3637;08:53:30;0;49	89549;8	46304;0;0;0;
$GPXUP;3637;08:53:31;0;49	89549;8	46304;0;0;0;
$GPXUP;3637;08:53:32;0;49	89549;8	46304;0;0;0;
$GPXUP;3637;08:53:33;0;49	89549;8	46304;0;0;0;
$GPXUP;3637;08:53:34;0;49	89549;8	46304;0;0;0;
$GPXUP;3637;08:53:35;0;49	89549;8	46304;0;0;0;
$GPXUP;3637;08:53:36;0;49	89549;8	46304;0;0;0;
$GPXUP;3637;08:53:37;0;49	89549;8	46304;0;0;0;
$GPXUP;3637;08:53:38;0;49	89549;8	46304;0;0;0;
$GPXUP;3637;08:53:39;0;49	89549;8	46304;0;0;0;
$GPXUP;3637;08:53:40;0;49	89549;8	46304;0;0;0;
$GPXUP;3637;08:53:41;0;49	89549;8	46304;0;0;0;
$GPXUP;3637;08:53:42;0;49	89549;8	46304;0;0;0;
$GPXUP;3637;08:53:43;0;49	89549;8	46304;0;0;0;
$GPXUP;3637;08:53:44;0;49	89549;8	46304;0;0;0;
$GPXUP;3637;08:53:45;0;49	89549;8	46304;0;0;0;
$GPXUP;3637;08:53:46;0;49	89549;8	46304;0;0;0;
$GPXUP;3637;08:53:47;0;49	89549;8	46304;0;0;0;
$GPXUP;3637;08:53:48;0;49	89549;8	46304;0;0;0;
$GPXUP;3637;08:53:49;0;49	89549;8	46304;0;0;0;
$GPXUP;3637;08:53:50;0;49	89549;8	46304;0;0;0;
$GPXUP;3637;08:53:51;0;49	89549;8	46304;0;0;0;
$GPXUP;3637;08:53:52;0;49	89549;8	46304;0;0;0;
$GPXUP;3637;08:53:53;0;49	89549;8	46304;0;0;0;
$GPXUP;3637;08:53:54;0;49	89549;8	46304;0;0;0;
$GPXUP;3637;08:53:55;0;49	89549;8	46304;0;0;0;
$GPXUP;3637;08:53:56;0;49	89549;8	46304;0;0;0;
$GPXUP;3637;08:53:57;0;49	89549;8	46304;0;0;0;
$GPXUP;3637;08:53:58;0;49	89549;8	46304;0;0;0;
$GPXUP;3637;08:53:59;0;49	89549;8	46304;0;0;0;
$GPXUP;3637;08:54:00;0;49	89549;8	46304;0;0;0;
$GPXUP;3637;08:54:01;0;49	89549;8	46304;0;0;0;
$GPXUP;3637;08:54:02;0;49	89549;8	46304;0;0;0;
$GPXUP;3637;08:54:03;0;49	89549;8	46304;0;0;0;
$GPXUP;3637;08:54:04;0;49	89549;8	46304;0;0;0;
$GPXUP;3637;08:54:05;0;49	89549;8	46304;0;0;0;
$GPXUP;3637;08:54:06;0;49	89549;8	46304;0;0;0;
$GPXUP;3637;08:54:07;0;49	89549;8	46304;0;0;0;
$GPXUP;3637;08:54:08;0;49	89549;8	46304;0;0;0;
$GPXUP;3637;08:54:09;0;49	89549;8	46304;0;0;0;
$GPXUP;3637;08:54:10;0;49	89549;8	46304;0;0;0;
$GPXUP;3637;08:54:11;0;49	89549;8	46304;0;0;0;
$GPXUP;3637;08:54:12;0;49	89549;8	46304;0;0;0;
$GPXUP;3637;08:54:13;0;49	89549;8	46304;0;0;0;
$GPXUP;3637;08:54:14;0;49	89549;8	46304;0;0;0;
$GPXUP;3637;08:54:15;0;49	89549;8	46304;0;0;0;
$GPXUP;3637;08:54:16;0;49	89549;8	46304;0;0;0;
$GPXUP;3637;08:54:17;0;49	89549;8	46304;0;0;0;
$GPXUP;3637;08:54:18;0;49	89549;8	46304;0;0;0;
$GPXUP;3637;08:54:19;0;49	89549;8	46304;0;0;0;
$GPXUP;3637;08:54:20;0;49	89549;8	46304;0;0;0;
$GPXUP;3637;08:54:21;0;49	89549;8	46304;0;0;0;
$GPXUP;3637;08:54:22;0;49	89549;8	46304;0;0;0;
$GPXUP;3637;08:54:23;0;49	89549;8	46304;0;0;0;
$GPXUP;3637;08:54:24;0;49	89549;8	46304;0;0;0;
$GPXUP;3637;08:54:25;0;49	89549;8	46304;0;0;0;
$GPXUP;3637;08:54:26;0;49	89549;8	46304;0;0;0;
$GPXUP;3637;08:54:27;0;49	89549;8	46304;0;0;0;
$GPXUP;3637;08:54:28;0;49	89549;8	46304;0;0;0;
$GPXUP;3637;08:54:29;0;49	89549;8	46304;0;0;0;
$GPXUP;3637;08:54:30;0;49	89549;8	46304;0;0;0;
$GPXUP;3637;08:54:31;0;49	89549;8	46304;0;0;0;
$GPXUP;3637;08:54:32;0;49	89549;8	46304;0;0;0;
$GPXUP;3637;08:54:33;0;49	89549;8	46304;0;0;0;
$GPXUP;3637;08:54:34;0;49	89549;8	46304;0;0;0;
$GPXUP;3637;08:54:35;0;49	89549;8	46304;0;0;0;
$GPXUP;3637;08:54:36;0;49	89549;8	46304;0;0;0;
$GPXUP;3637;08:54:37;0;49	89549;8	46304;0;0;0;
$GPXUP;3637;08:54:38;0;49	89549;8	46304;0;0;0;
$GPXUP;3637;08:54:39;0;49	89549;8	46304;0;0;0;
$GPXUP;3637;08:54:40;0;49	89549;8	46304;0;0;0;
$GPXUP;3637;08:54:41;0;49	89549;8	46304;0;0;0;
$GPXUP;3637;08:54:42;0;49	89549;8	46304;0;0;0;
$GPXUP;3637;08:54:43;0;49	89549;8	46304;0;0;0;
$GPXUP;3637;08:54:44;0;49	89549;8	46304;0;0;0;
$GPXUP;3637;08:54:45;0;49	89549;8	46304;0;0;0;
$GPXUP;3637;08:54:46;0;49	89549;8	46304;0;0;0;
$GPXUP;3637;08:54:47;0;49	89549;8	46304;0;0;0;
$GPXUP;3637;08:54:48;0;49	89549;8	46304;0;0;0;
$GPXUP;3637;08:54:49;0;49	89549;8	46304;0;0;0;
$GPXUP;3637;08:54:50;0;49	89549;8	46304;0;0;0;
$GPXUP;3637;08:54:51;0;49	89549;8	46304;0;0;0;
$GPXUP;3637;08:54:52;0;49	89549;8	46304;0;0;0;
$GPXUP;3637;08:54:53;0;49	89549;8	46304;0;0;0;
$GPXUP;3637;08:54:54;0;49	89549;8	46304;0;0;0;
$GPXUP;3637;08:54:55;0;49	89549;8	46304;0;0;0;
$GPXUP;3637;08:54:56;0;49	89549;8	46304;0;0;0;
$GPXUP;3637;08:54:57;0;49	89549;8	46304;0;0;0;
$GPXUP;3637;08:54:58;0;49	89549;8	46304;0;0;0;
$GPXUP;3637;08:54:59;0;49	89549;8	46304;0;0;0;
$GPXUP;3637;08:55:00;0;49	89549;8	46304;0;0;0;
$GPXUP;3637;08:55:01;0;49	89549;8	46304;0;0;0;
$GPXUP;3637;08:55:02;0;49	89549;8	46304;0;0;0;
$GPXUP;3637;08:55:03;0;49	89549;8	46304;0;0;0;
$GPXUP;3637;08:55:04;0;49	89549;8	46304;0;0;0;
$GPXUP;3637;08:55:05;0;49	89549;8	46304;0;0;0;
$GPXUP;3637;08:55:06;0;49	89549;8	46304;0;0;0;
$GPXUP;3637;08:55:07;0;49	89549;8	46304;0;0;0;
$GPXUP;3637;08:55:08;0;49	89549;8	46304;0;0;0;
$GPXUP;3637;08:55:09;0;49	89549;8	46304;0;0;0;
$GPXUP;3637;08:55:10;0;49	89549;8	46304;0;0;0;
$GPXUP;3637;08:55:11;0;49	89549;8	46304;0;0;0;
$GPXUP;3637;08:55:12;0;49	89549;8	46304;0;0;0;
$GPXUP;3637;08:55:13;0;49	89549;8	46304;0;0;0;
$GPXUP;3637;08:55:14;0;49	89549;8	46304;0;0;0;
$GPXUP;3637;08:55:15;0;49	89549;8	46304;0;0;0;
$GPXUP;3637;08:55:16;0;49	89549;8	46304;0;0;0;
$GPXUP;3637;08:55:17;0;49	89549;8	46304;0;0;0;
$GPXUP;3637;08:55:18;0;49	89549;8	46304;0;0;0;
$GPXUP;3637;08:55:19;0;49	89549;8	46304;0;0;0;
$GPXUP;3637;08:55:20;0;49	89549;8	46304;0;0;0;
$GPXUP;3637;08:55:21;0;49	89549;8	46304;0;0;0;
$GPXUP;3637;08:55:22;0;49	89549;8	46304;0;0;0;
$GPXUP;3637;08:55:23;0;49	89549;8	46304;0;0;0;
$GPXUP;3637;08:55:24;0;49	89549;8	46304;0;0;0;
$GPXUP;3637;08:55:25;0;49	89549;8	46304;0;0;0;
$GPXUP;3637;08:55:26;0;49	89549;8	46304;0;0;0;
$GPXUP;3637;08:55:27;0;49	89549;8	46304;0;0;0;
$GPXUP;3637;08:55:28;0;49	89549;8	46304;0;0;0;
$GPXUP;3637;08:55:29;0;49	89549;8	46304;0;0;0;
$GPXUP;3637;08:55:30;0;49	89549;8	46304;0;0;0;
$GPXUP;3637;08:55:31;0;49	89549;8	46304;0;0;0;
$GPXUP;3637;08:55:32;0;49	89549;8	46304;0;0;0;
$GPXUP;3637;08:55:33;0;49	89549;8	46304;0;0;0;
$GPXUP;3637;08:55:34;0;49	89549;8	46304;0;0;0;
$GPXUP;3637;08:55:35;0;49	89549;8	46304;0;0;0;
$GPXUP;3637;08:55:36;0;49	89549;8	46304;0;0;0;
$GPXUP;3637;08:55:37;0;49	89549;8	46304;0;0;0;
$GPXUP;3637;08:55:38;0;49	89549;8	46304;0;0;0;
$GPXUP;3637;08:55:39;0;49	89549;8	46304;0;0;0;
$GPXUP;3637;08:55:40;0;49	89549;8	46304;0;0;0;
$GPXUP;3637;08:55:41;0;49	89549;8	46304;0;0;0;
$GPXUP;3637;08:55:42;0;49	89549;8	46304;0;0;0;
$GPXUP;3637;08:55:43;0;49	89549;8	46304;0;0;0;
$GPXUP;3637;08:55:44;0;49	89549;8	46304;0;0;0;
$GPXUP;3637;08:55:45;0;49	89549;8	46304;0;0;0;
$GPXUP;3637;08:55:46;0;49	89549;8	46304;0;0;0;
$GPXUP;3637;08:55:47;0;49	89549;8	46304;0;0;0;
$GPXUP;3637;08:55:48;0;49	89549;8	46304;0;0;0;
$GPXUP;3637;08:55:49;0;49	89549;8	46304;0;0;0;
$GPXUP;3637;08:55:50;0;49	89549;8	46304;0;0;0;
$GPXUP;3637;08:55:51;0;49	89549;8	46304;0;0;0;
$GPXUP;3637;08:55:52;0;49	89549;8	46304;0;0;0;
$GPXUP;3637;08:55:53;0;49	89549;8	46304;0;0;0;
$GPXUP;3637;08:55:54;0;49	89549;8	46304;0;0;0;
$GPXUP;3637;08:55:55;0;49	89549;8	46304;0;0;0;
$GPXUP;3637;08:55:56;0;49	89549;8	46304;0;0;0;
$GPXUP;3637;08:55:57;0;49	89549;8	46304;0;0;0;
$GPXUP;3637;08:55:58;0;49	89549;8	46304;0;0;0;
$GPXUP;3637;08:55:59;0;49	89549;8	46304;0;0;0;
$GPXUP;3637;08:56:00;0;49	89549;8	46304;0;0;0;
$GPXUP;3637;08:56:01;0;49	89549;8	46304;0;0;0;
$GPXUP;3637;08:56:02;0;49	89549;8	46304;0;0;0;
$GPXUP;3637;08:56:03;0;49	89549;8	46304;0;0;0;
$GPXUP;3637;08:56:04;0;49	89549;8	46304;0;0;0;
$GPXUP;3637;08:56:05;0;49	89549;8	46304;0;0;0;
$GPXUP;3637;08:56:06;0;49	89549;8	46304;0;0;0;
$GPXUP;3637;08:56:07;0;49	89549;8	46304;0;0;0;
$GPXUP;3637;08:56:08;0;49	89549;8	46304;0;0;0;
$GPXUP;3637;08:56:09;0;49	89549;8	46304;0;0;0;
$GPXUP;3637;08:56:10;0;49	89549;8	46304;0;0;0;
$GPXUP;3637;08:56:11;0;49	89549;8	46304;0;0;0;
$GPXUP;3637;08:56:12;0;49	89549;8	46304;0;0;0;
$GPXUP;3637;08:56:13;0;49	89549;8	46304;0;0;0;
$GPXUP;3637;08:56:14;0;49	89549;8	46304;0;0;0;
$GPXUP;3637;08:56:15;0;49	89549;8	46304;0;0;0;
$GPXUP;3637;08:56:16;0;49	89549;8	46304;0;0;0;
$GPXUP;3637;08:56:17;0;49	89549;8	46304;0;0;0;
$GPXUP;3637;08:56:18;0;49	89549;8	46304;0;0;0;
$GPXUP;3637;08:56:19;0;49	89549;8	46304;0;0;0;
$GPXUP;3637;08:56:20;0;49	89549;8	46304;0;0;0;
$GPXUP;3637;08:56:21;0;49	89549;8	46304;0;0;0;
$GPXUP;3637;08:56:22;0;49	89549;8	46304;0;0;0;
$GPXUP;3637;08:56:23;0;49	89549;8	46304;0;0;0;
$GPXUP;3637;08:56:23;0;49	89549;8	46304;0;0;0;
$GPXUP;3637;08:56:24;0;49	89549;8	46304;0;0;0;
$GPXUP;3637;08:56:25;0;49	89549;8	46304;0;0;0;
$GPXUP;3637;08:56:26;0;49	89549;8	46304;0;0;0;
$GPXUP;3637;08:56:27;0;49	89549;8	46304;0;0;0;
$GPXUP;3637;08:56:28;0;49	89549;8	46304;0;0;0;
$GPXUP;3637;08:56:29;0;49	89549;8	46304;0;0;0;
$GPXUP;3637;08:56:30;0;49	89549;8	46304;0;0;0;
$GPXUP;3637;08:56:31;0;49	89549;8	46304;0;0;0;
$GPXUP;3637;08:56:32;0;49	89549;8	46304;0;0;0;
$GPXUP;3637;08:56:33;0;49	89549;8	46304;0;0;0;
$GPXUP;3637;08:56:34;0;49	89549;8	46304;0;0;0;
$GPXUP;3637;08:56:35;0;49	89549;8	46304;0;0;0;
$GPXUP;3637;08:56:36;0;49	89549;8	46304;0;0;0;
$GPXUP;3637;08:56:37;0;49	89549;8	46304;0;0;0;
$GPXUP;3637;08:56:38;0;49	89549;8	46304;0;0;0;
$GPXUP;3637;08:56:39;0;49	89549;8	46304;0;0;0;
$GPXUP;3637;08:56:40;0;49	89549;8	46304;0;0;0;
$GPXUP;3637;08:56:41;0;49	89549;8	46304;0;0;0;
$GPXUP;3637;08:56:42;0;49	89549;8	46304;0;0;0;
$GPXUP;3637;08:56:43;0;49	89549;8	46304;0;0;0;
$GPXUP;3637;08:56:44;0;49	89549;8	46304;0;0;0;
$GPXUP;3637;08:56:45;0;49	89549;8	46304;0;0;0;
$GPXUP;3637;08:56:46;0;49	89549;8	46304;0;0;0;
$GPXUP;3637;08:56:47;0;49	89549;8	46304;0;0;0;
$GPXUP;3637;08:56:48;0;49	89549;8	46304;0;0;0;
$GPXUP;3637;08:56:49;0;49	89549;8	46304;0;0;0;
$GPXUP;3637;08:56:50;0;49	89549;8	46304;0;0;0;
$GPXUP;3637;08:56:51;0;49	89549;8	46304;0;0;0;
$GPXUP;3637;08:56:52;0;49	89549;8	46304;0;0;0;
$GPXUP;3637;08:56:53;0;49	89549;8	46304;0;0;0;
$GPXUP;3637;08:56:54;0;49	89549;8	46304;0;0;0;
$GPXUP;3637;08:56:55;0;49	89549;8	46304;0;0;0;
$GPXUP;3637;08:56:56;0;49	89549;8	46304;0;0;0;
$GPXUP;3637;08:56:57;0;49	89549;8	46304;0;0;0;
$GPXUP;3637;08:56:58;0;49	89549;8	46304;0;0;0;
$GPXUP;3637;08:56:59;0;49	89549;8	46304;0;0;0;
$GPXUP;3637;08:57:00;0;49	89549;8	46304;0;0;0;
$GPXUP;3637;08:57:01;0;49	89549;8	46304;0;0;0;
$GPXUP;3637;08:57:02;0;49	89549;8	46304;0;0;0;
$GPXUP;3637;08:57:03;0;49	89549;8	46304;0;0;0;
$GPXUP;3637;08:57:04;0;49	89549;8	46304;0;0;0;
$GPXUP;3637;08:57:05;0;49	89549;8	46304;0;0;0;
$GPXUP;3637;08:57:06;0;49	89549;8	46304;0;0;0;
$GPXUP;3637;08:57:07;0;49	89549;8	46304;0;0;0;
$GPXUP;3637;08:57:08;0;49	89549;8	46304;0;0;0;
$GPXUP;3637;08:57:09;0;49	89549;8	46304;0;0;0;
$GPXUP;3637;08:57:10;0;49	89549;8	46304;0;0;0;
$GPXUP;3637;08:57:11;0;49	89549;8	46304;0;0;0;
$GPXUP;3637;08:57:12;0;49	89549;8	46304;0;0;0;
$GPXUP;3637;08:57:13;0;49	89549;8	46304;0;0;0;
$GPXUP;3637;08:57:14;0;49	89549;8	46304;0;0;0;
$GPXUP;3637;08:57:15;0;49	89549;8	46304;0;0;0;
$GPXUP;3637;08:57:16;0;49	89549;8	46304;0;0;0;
$GPXUP;3637;08:57:17;0;49	89549;8	46304;0;0;0;
$GPXUP;3637;08:57:18;0;49	89549;8	46304;0;0;0;
$GPXUP;3637;08:57:19;0;49	89549;8	46304;0;0;0;
$GPXUP;3637;08:57:20;0;49	89549;8	46304;0;0;0;
$GPXUP;3637;08:57:21;0;49	89549;8	46304;0;0;0;
$GPXUP;3637;08:57:22;0;49	89549;8	46304;0;0;0;
$GPXUP;3637;08:57:23;0;49	89549;8	46304;0;0;0;
$GPXUP;3637;08:57:24;0;49	89549;8	46304;0;0;0;
$GPXUP;3637;08:57:25;0;49	89549;8	46304;0;0;0;
$GPXUP;3637;08:57:26;0;49	89549;8	46304;0;0;0;
$GPXUP;3637;08:57:27;0;49	89549;8	46304;0;0;0;
$GPXUP;3637;08:57:28;0;49	89549;8	46304;0;0;0;
$GPXUP;3637;08:57:29;0;49	89549;8	46304;0;0;0;
$GPXUP;3637;08:57:30;0;49	89549;8	46304;0;0;0;
$GPXUP;3637;08:57:31;0;49	89549;8	46304;0;0;0;
$GPXUP;3637;08:57:32;0;49	89549;8	46304;0;0;0;
$GPXUP;3637;08:57:33;0;49	89549;8	46304;0;0;0;
$GPXUP;3637;08:57:34;0;49	89549;8	46304;0;0;0;
$GPXUP;3637;08:57:35;0;49	89549;8	46304;0;0;0;
$GPXUP;3637;08:57:36;0;49	89549;8	46304;0;0;0;
$GPXUP;3637;08:57:37;0;49	89549;8	46304;0;0;0;
$GPXUP;3637;08:57:38;0;49	89549;8	46304;0;0;0;
$GPXUP;3637;08:57:39;0;49	89549;8	46304;0;0;0;
$GPXUP;3637;08:57:40;0;49	89549;8	46304;0;0;0;
$GPXUP;3637;08:57:41;0;49	89549;8	46304;0;0;0;
$GPXUP;3637;08:57:42;0;49	89549;8	46304;0;0;0;
$GPXUP;3637;08:57:43;0;49	89549;8	46304;0;0;0;
$GPXUP;3637;08:57:44;0;49	89549;8	46304;0;0;0;
$GPXUP;3637;08:57:45;0;49	89549;8	46304;0;0;0;
$GPXUP;3637;08:57:46;0;49	89549;8	46304;0;0;0;
$GPXUP;3637;08:57:47;0;49	89549;8	46304;0;0;0;
$GPXUP;3637;08:57:48;0;49	89549;8	46304;0;0;0;
$GPXUP;3637;08:57:49;0;49	89549;8	46304;0;0;0;
$GPXUP;3637;08:57:50;0;49	89549;8	46304;0;0;0;
$GPXUP;3637;08:57:51;0;49	89549;8	46304;0;0;0;
$GPXUP;3637;08:57:52;0;49	89549;8	46304;0;0;0;
$GPXUP;3637;08:57:53;0;49	89549;8	46304;0;0;0;
$GPXUP;3637;08:57:54;0;49	89549;8	46304;0;0;0;
$GPXUP;3637;08:57:55;0;49	89549;8	46304;0;0;0;
$GPXUP;3637;08:57:56;0;49	89549;8	46304;0;0;0;
$GPXUP;3637;08:57:57;0;49	89549;8	46304;0;0;0;
$GPXUP;3637;08:57:58;0;49	89549;8	46304;0;0;0;
$GPXUP;3637;08:57:59;0;49	89549;8	46304;0;0;0;
$GPXUP;3637;08:58:00;0;49	89549;8	46304;0;0;0;
$GPXUP;3637;08:58:01;0;49	89549;8	46304;0;0;0;
$GPXUP;3637;08:58:02;0;49	89549;8	46304;0;0;0;
$GPXUP;3637;08:58:03;0;49	89549;8	46304;0;0;0;
$GPXUP;3637;08:58:04;0;49	89549;8	46304;0;0;0;
$GPXUP;3637;08:58:05;0;49	89549;8	46304;0;0;0;
$GPXUP;3637;08:58:06;0;49	89549;8	46304;0;0;0;
$GPXUP;3637;08:58:07;0;49	89549;8	46304;0;0;0;
$GPXUP;3637;08:58:08;0;49	89549;8	46304;0;0;0;
$GPXUP;3637;08:58:09;0;49	89549;8	46304;0;0;0;
$GPXUP;3637;08:58:10;0;49	89549;8	46304;0;0;0;
$GPXUP;3637;08:58:11;0;49	89549;8	46304;0;0;0;
$GPXUP;3637;08:58:12;0;49	89549;8	46304;0;0;0;
$GPXUP;3637;08:58:13;0;49	89549;8	46304;0;0;0;
$GPXUP;3637;08:58:14;0;49	89549;8	46304;0;0;0;
$GPXUP;3637;08:58:15;0;49	89549;8	46304;0;0;0;
$GPXUP;3637;08:58:16;0;49	89549;8	46304;0;0;0;
$GPXUP;3637;08:58:17;0;49	89549;8	46304;0;0;0;
$GPXUP;3637;08:58:18;0;49	89549;8	46304;0;0;0;
$GPXUP;3637;08:58:19;0;49	89549;8	46304;0;0;0;
$GPXUP;3637;08:58:20;0;49	89549;8	46304;0;0;0;
$GPXUP;3637;08:58:21;0;49	89549;8	46304;0;0;0;
$GPXUP;3637;08:58:22;0;49	89549;8	46304;0;0;0;
$GPXUP;3637;08:58:23;0;49	89549;8	46304;0;0;0;
$GPXUP;3637;08:58:24;0;49	89549;8	46304;0;0;0;
$GPXUP;3637;08:58:25;0;49	89549;8	46304;0;0;0;
$GPXUP;3637;08:58:26;0;49	89549;8	46304;0;0;0;
$GPXUP;3637;08:58:27;0;49	89549;8	46304;0;0;0;
$GPXUP;3637;08:58:28;0;49	89549;8	46304;0;0;0;
$GPXUP;3637;08:58:29;0;49	89549;8	46304;0;0;0;
$GPXUP;3637;08:58:30;0;49	89549;8	46304;0;0;0;
$GPXUP;3637;08:58:31;0;49	89549;8	46304;0;0;0;
$GPXUP;3637;08:58:32;0;49	89549;8	46304;0;0;0;
$GPXUP;3637;08:58:33;0;49	89549;8	46304;0;0;0;
$GPXUP;3637;08:58:34;0;49	89549;8	46304;0;0;0;
$GPXUP;3637;08:58:35;0;49	89549;8	46304;0;0;0;
$GPXUP;3637;08:58:36;0;49	89549;8	46304;0;0;0;
$GPXUP;3637;08:58:37;0;49	89549;8	46304;0;0;0;
$GPXUP;3637;08:58:38;0;49	89549;8	46304;0;0;0;
$GPXUP;3637;08:58:39;0;49	89549;8	46304;0;0;0;
$GPXUP;3637;08:58:40;0;49	89549;8	46304;0;0;0;
$GPXUP;3637;08:58:41;0;49	89549;8	46304;0;0;0;
$GPXUP;3637;08:58:42;0;49	89549;8	46304;0;0;0;
$GPXUP;3637;08:58:43;0;49	89549;8	46304;0;0;0;
$GPXUP;3637;08:58:44;0;49	89549;8	46304;0;0;0;
$GPXUP;3637;08:58:45;0;49	89549;8	46304;0;0;0;
$GPXUP;3637;08:58:46;0;49	89549;8	46304;0;0;0;
$GPXUP;3637;08:58:47;0;49	89549;8	46304;0;0;0;
$GPXUP;3637;08:58:48;0;49	89549;8	46304;0;0;0;
$GPXUP;3637;08:58:49;0;49	89549;8	46304;0;0;0;
$GPXUP;3637;08:58:50;0;49	89549;8	46304;0;0;0;
$GPXUP;3637;08:58:51;0;49	89549;8	46304;0;0;0;
$GPXUP;3637;08:58:52;0;49	89549;8	46304;0;0;0;
$GPXUP;3637;08:58:53;0;49	89549;8	46304;0;0;0;
$GPXUP;3637;08:58:54;0;49	89549;8	46304;0;0;0;
$GPXUP;3637;08:58:55;0;49	89549;8	46304;0;0;0;
$GPXUP;3637;08:58:56;0;49	89549;8	46304;0;0;0;
$GPXUP;3637;08:58:57;0;49	89549;8	46304;0;0;0;
$GPXUP;3637;08:58:58;0;49	89549;8	46304;0;0;0;
$GPXUP;3637;08:58:59;0;49	89549;8	46304;0;0;0;
$GPXUP;3637;08:59:00;0;49	89549;8	46304;0;0;0;
$GPXUP;3637;08:59:01;0;49	89549;8	46304;0;0;0;
$GPXUP;3637;08:59:02;0;49	89549;8	46304;0;0;0;
$GPXUP;3637;08:59:03;0;49	89549;8	46304;0;0;0;
$GPXUP;3637;08:59:04;0;49	89549;8	46304;0;0;0;
$GPXUP;3637;08:59:05;0;49	89549;8	46304;0;0;0;
$GPXUP;3637;08:59:06;0;49	89549;8	46304;0;0;0;
$GPXUP;3637;08:59:07;0;49	89549;8	46304;0;0;0;
$GPXUP;3637;08:59:08;0;49	89549;8	46304;0;0;0;
$GPXUP;3637;08:59:09;0;49	89549;8	46304;0;0;0;
$GPXUP;3637;08:59:10;0;49	89549;8	46304;0;0;0;
$GPXUP;3637;08:59:11;0;49	89549;8	46304;0;0;0;
$GPXUP;3637;08:59:12;0;49	89549;8	46304;0;0;0;
$GPXUP;3637;08:59:13;0;49	89549;8	46304;0;0;0;
$GPXUP;3637;08:59:14;0;49	89549;8	46304;0;0;0;
$GPXUP;3637;08:59:15;0;49	89549;8	46304;0;0;0;
$GPXUP;3637;08:59:16;0;49	89549;8	46304;0;0;0;
$GPXUP;3637;08:59:17;0;49	89549;8	46304;0;0;0;
$GPXUP;3637;08:59:18;0;49	89549;8	46304;0;0;0;
$GPXUP;3637;08:59:19;0;49	89549;8	46304;0;0;0;
$GPXUP;3637;08:59:20;0;49	89549;8	46304;0;0;0;
$GPXUP;3637;08:59:21;0;49	89549;8	46304;0;0;0;
$GPXUP;3637;08:59:22;0;49	89549;8	46304;0;0;0;
$GPXUP;3637;08:59:23;0;49	89549;8	46304;0;0;0;
$GPXUP;3637;08:59:24;0;49	89549;8	46304;0;0;0;
$GPXUP;3637;08:59:25;0;49	89549;8	46304;0;0;0;
$GPXUP;3637;08:59:26;0;49	89549;8	46304;0;0;0;
$GPXUP;3637;08:59:27;0;49	89549;8	46304;0;0;0;
$GPXUP;3637;08:59:28;0;49	89549;8	46304;0;0;0;
$GPXUP;3637;08:59:29;0;49	89549;8	46304;0;0;0;
$GPXUP;3637;08:59:30;0;49	89549;8	46304;0;0;0;
$GPXUP;3637;08:59:31;0;49	89549;8	46304;0;0;0;
$GPXUP;3637;08:59:32;0;49	89549;8	46304;0;0;0;
$GPXUP;3637;08:59:33;0;49	89549;8	46304;0;0;0;
$GPXUP;3637;08:59:34;0;49	89549;8	46304;0;0;0;
$GPXUP;3637;08:59:35;0;49	89549;8	46304;0;0;0;
$GPXUP;3637;08:59:36;0;49	89549;8	46304;0;0;0;
$GPXUP;3637;08:59:37;0;49	89549;8	46304;0;0;0;
$GPXUP;3637;08:59:38;0;49	89549;8	46304;0;0;0;
$GPXUP;3637;08:59:39;0;49	89549;8	46304;0;0;0;
$GPXUP;3637;08:59:40;0;49	89549;8	46304;0;0;0;
$GPXUP;3637;08:59:41;0;49	89549;8	46304;0;0;0;
$GPXUP;3637;08:59:42;0;49	89549;8	46304;0;0;0;
$GPXUP;3637;08:59:43;0;49	89549;8	46304;0;0;0;
$GPXUP;3637;08:59:44;0;49	89549;8	46304;0;0;0;
$GPXUP;3637;08:59:45;0;49	89549;8	46304;0;0;0;
$GPXUP;3637;08:59:46;0;49	89549;8	46304;0;0;0;
$GPXUP;3637;08:59:47;0;49	89549;8	46304;0;0;0;
$GPXUP;3637;08:59:48;0;49	89549;8	46304;0;0;0;
$GPXUP;3637;08:59:49;0;49	89549;8	46304;0;0;0;
$GPXUP;3637;08:59:50;0;49	89549;8	46304;0;0;0;
$GPXUP;3637;08:59:51;0;49	89549;8	46304;0;0;0;
$GPXUP;3637;08:59:52;0;49	89549;8	46304;0;0;0;
$GPXUP;3637;08:59:53;0;49	89549;8	46304;0;0;0;
$GPXUP;3637;08:59:54;0;49	89549;8	46304;0;0;0;
$GPXUP;3637;08:59:55;0;49	89549;8	46304;0;0;0;
$GPXUP;3637;08:59:56;0;49	89549;8	46304;0;0;0;
$GPXUP;3637;08:59:57;0;49	89549;8	46304;0;0;0;
$GPXUP;3637;08:59:58;0;49	89549;8	46304;0;0;0;
$GPXUP;3637;08:59:59;0;49	89549;8	46304;0;0;0;
$GPXUP;3637;09:00:00;0;49	89549;8	46304;0;0;0;
$GPXUP;3637;09:00:01;0;49	89549;8	46304;0;0;0;
$GPXUP;3637;09:00:02;0;49	89549;8	46304;0;0;0;
$GPXUP;3637;09:00:03;0;49	89549;8	46304;0;0;0;
$GPXUP;3637;09:00:04;0;49	89549;8	46304;0;0;0;
$GPXUP;3637;09:00:05;0;49	89549;8	46304;0;0;0;
$GPXUP;3637;09:00:06;0;49	89549;8	46304;0;0;0;
$GPXUP;3637;09:00:07;0;49	89549;8	46304;0;0;0;
$GPXUP;3637;09:00:08;0;49	89549;8	46304;0;0;0;
$GPXUP;3637;09:00:09;0;49	89549;8	46304;0;0;0;
$GPXUP;3637;09:00:10;0;49	89549;8	46304;0;0;0;
$GPXUP;3637;09:00:11;0;49	89549;8	46304;0;0;0;
$GPXUP;3637;09:00:12;0;49	89549;8	46304;0;0;0;
$GPXUP;3637;09:00:13;0;49	89549;8	46304;0;0;0;
$GPXUP;3637;09:00:14;0;49	89549;8	46304;0;0;0;
$GPXUP;3637;09:00:15;0;49	89549;8	46304;0;0;0;
$GPXUP;3637;09:00:16;0;49	89549;8	46304;0;0;0;
$GPXUP;3637;09:00:17;0;49	89549;8	46304;0;0;0;
$GPXUP;3637;09:00:18;0;49	89549;8	46304;0;0;0;
$GPXUP;3637;09:00:19;0;49	89549;8	46304;0;0;0;
$GPXUP;3637;09:00:20;0;49	89549;8	46304;0;0;0;
$GPXUP;3637;09:00:21;0;49	89549;8	46304;0;0;0;
$GPXUP;3637;09:00:22;0;49	89549;8	46304;0;0;0;
$GPXUP;3637;09:00:23;0;49	89549;8	46304;0;0;0;
$GPXUP;3637;09:00:24;0;49	89549;8	46304;0;0;0;
$GPXUP;3637;09:00:25;0;49	89549;8	46304;0;0;0;
$GPXUP;3637;09:00:26;0;49	89549;8	46304;0;0;0;
$GPXUP;3637;09:00:27;0;49	89549;8	46304;0;0;0;
$GPXUP;3637;09:00:28;0;49	89549;8	46304;0;0;0;
$GPXUP;3637;09:00:29;0;49	89549;8	46304;0;0;0;
$GPXUP;3637;09:00:30;0;49	89549;8	46304;0;0;0;
$GPXUP;3637;09:00:31;0;49	89549;8	46304;0;0;0;
$GPXUP;3637;09:00:32;0;49	89549;8	46304;0;0;0;
$GPXUP;3637;09:00:33;0;49	89549;8	46304;0;0;0;
$GPXUP;3637;09:00:34;0;49	89549;8	46304;0;0;0;
$GPXUP;3637;09:00:35;0;49	89549;8	46304;0;0;0;
$GPXUP;3637;09:00:36;0;49	89549;8	46304;0;0;0;
$GPXUP;3637;09:00:37;0;49	89549;8	46304;0;0;0;
$GPXUP;3637;09:00:38;0;49	89549;8	46304;0;0;0;
$GPXUP;3637;09:00:39;0;49	89549;8	46304;0;0;0;
$GPXUP;3637;09:00:40;0;49	89549;8	46304;0;0;0;
$GPXUP;3637;09:00:41;0;49	89549;8	46304;0;0;0;
$GPXUP;3637;09:00:42;0;49	89549;8	46304;0;0;0;
$GPXUP;3637;09:00:43;0;49	89549;8	46304;0;0;0;
$GPXUP;3637;09:00:44;0;49	89549;8	46304;0;0;0;
$GPXUP;3637;09:00:45;0;49	89549;8	46304;0;0;0;
$GPXUP;3637;09:00:46;0;49	89549;8	46304;0;0;0;
$GPXUP;3637;09:00:47;0;49	89549;8	46304;0;0;0;
$GPXUP;3637;09:00:48;0;49	89549;8	46304;0;0;0;
$GPXUP;3637;09:00:49;0;49	89549;8	46304;0;0;0;
$GPXUP;3637;09:00:50;0;49	89549;8	46304;0;0;0;
$GPXUP;3637;09:00:51;0;49	89549;8	46304;0;0;0;
$GPXUP;3637;09:00:52;0;49	89549;8	46304;0;0;0;
$GPXUP;3637;09:00:53;0;49	89549;8	46304;0;0;0;
$GPXUP;3637;09:00:54;0;49	89549;8	46304;0;0;0;
$GPXUP;3637;09:00:55;0;49	89549;8	46304;0;0;0;
$GPXUP;3637;09:00:56;0;49	89549;8	46304;0;0;0;
$GPXUP;3637;09:00:57;0;49	89549;8	46304;0;0;0;
$GPXUP;3637;09:00:58;0;49	89549;8	46304;0;0;0;
$GPXUP;3637;09:00:59;0;49	89549;8	46304;0;0;0;
$GPXUP;3637;09:01:00;0;49	89549;8	46304;0;0;0;
$GPXUP;3637;09:01:01;0;49	89549;8	46304;0;0;0;
$GPXUP;3637;09:01:02;0;49	89549;8	46304;0;0;0;
$GPXUP;3637;09:01:03;0;49	89549;8	46304;0;0;0;
$GPXUP;3637;09:01:04;0;49	89549;8	46304;0;0;0;
$GPXUP;3637;09:01:05;0;49	89549;8	46304;0;0;0;
$GPXUP;3637;09:01:06;0;49	89549;8	46304;0;0;0;
$GPXUP;3637;09:01:07;0;49	89549;8	46304;0;0;0;
$GPXUP;3637;09:01:08;0;49	89549;8	46304;0;0;0;
$GPXUP;3637;09:01:09;0;49	89549;8	46304;0;0;0;
$GPXUP;3637;09:01:10;0;49	89549;8	46304;0;0;0;
$GPXUP;3637;09:01:11;0;49	89549;8	46304;0;0;0;
$GPXUP;3637;09:01:12;0;49	89549;8	46304;0;0;0;
$GPXUP;3637;09:01:13;0;49	89549;8	46304;0;0;0;
$GPXUP;3637;09:01:14;0;49	89549;8	46304;0;0;0;
$GPXUP;3637;09:01:15;0;49	89549;8	46304;0;0;0;
$GPXUP;3637;09:01:16;0;49	89549;8	46304;0;0;0;
$GPXUP;3637;09:01:17;0;49	89549;8	46304;0;0;0;
$GPXUP;3637;09:01:18;0;49	89549;8	46304;0;0;0;
$GPXUP;3637;09:01:19;0;49	89549;8	46304;0;0;0;
$GPXUP;3637;09:01:20;0;49	89549;8	46304;0;0;0;
$GPXUP;3637;09:01:21;0;49	89549;8	46304;0;0;0;
$GPXUP;3637;09:01:22;0;49	89549;8	46304;0;0;0;
$GPXUP;3637;09:01:23;0;49	89549;8	46304;0;0;0;
$GPXUP;3637;09:01:24;0;49	89549;8	46304;0;0;0;
$GPXUP;3637;09:01:25;0;49	89549;8	46304;0;0;0;
$GPXUP;3637;09:01:26;0;49	89549;8	46304;0;0;0;
$GPXUP;3637;09:01:27;0;49	89549;8	46304;0;0;0;
$GPXUP;3637;09:01:28;0;49	89549;8	46304;0;0;0;
$GPXUP;3637;09:01:29;0;49	89549;8	46304;0;0;0;
$GPXUP;3637;09:01:30;0;49	89549;8	46304;0;0;0;
$GPXUP;3637;09:01:31;0;49	89549;8	46304;0;0;0;
$GPXUP;3637;09:01:32;0;49	89549;8	46304;0;0;0;
$GPXUP;3637;09:01:33;0;49	89549;8	46304;0;0;0;
$GPXUP;3637;09:01:34;0;49	89549;8	46304;0;0;0;
$GPXUP;3637;09:01:35;0;49	89549;8	46304;0;0;0;
$GPXUP;3637;09:01:36;0;49	89549;8	46304;0;0;0;
$GPXUP;3637;09:01:37;0;49	89549;8	46304;0;0;0;
$GPXUP;3637;09:01:38;0;49	89549;8	46304;0;0;0;
$GPXUP;3637;09:01:39;0;49	89549;8	46304;0;0;0;
$GPXUP;3637;09:01:40;0;49	89549;8	46304;0;0;0;
$GPXUP;3637;09:01:41;0;49	89549;8	46304;0;0;0;
$GPXUP;3637;09:01:42;0;49	89549;8	46304;0;0;0;
$GPXUP;3637;09:01:43;0;49	89549;8	46304;0;0;0;
$GPXUP;3637;09:01:44;0;49	89549;8	46304;0;0;0;
$GPXUP;3637;09:01:45;0;49	89549;8	46304;0;0;0;
$GPXUP;3637;09:01:46;0;49	89549;8	46304;0;0;0;
$GPXUP;3637;09:01:47;0;49	89549;8	46304;0;0;0;
$GPXUP;3637;09:01:48;0;49	89549;8	46304;0;0;0;
$GPXUP;3637;09:01:49;0;49	89549;8	46304;0;0;0;
$GPXUP;3637;09:01:50;0;49	89549;8	46304;0;0;0;
$GPXUP;3637;09:01:51;0;49	89549;8	46304;0;0;0;
$GPXUP;3637;09:01:52;0;49	89549;8	46304;0;0;0;
$GPXUP;3637;09:01:53;0;49	89549;8	46304;0;0;0;
$GPXUP;3637;09:01:54;0;49	89549;8	46304;0;0;0;
$GPXUP;3637;09:01:55;0;49	89549;8	46304;0;0;0;
$GPXUP;3637;09:01:56;0;49	89549;8	46304;0;0;0;
$GPXUP;3637;09:01:57;0;49	89549;8	46304;0;0;0;
$GPXUP;3637;09:01:58;0;49	89549;8	46304;0;0;0;
$GPXUP;3637;09:01:59;0;49	89549;8	46304;0;0;0;
$GPXUP;3637;09:02:00;0;49	89549;8	46304;0;0;0;
$GPXUP;3637;09:02:01;0;49	89549;8	46304;0;0;0;
$GPXUP;3637;09:02:02;0;49	89549;8	46304;0;0;0;
$GPXUP;3637;09:02:03;0;49	89549;8	46304;0;0;0;
$GPXUP;3637;09:02:04;0;49	89549;8	46304;0;0;0;
$GPXUP;3637;09:02:05;0;49	89549;8	46304;0;0;0;
$GPXUP;3637;09:02:06;0;49	89549;8	46304;0;0;0;
$GPXUP;3637;09:02:07;0;49	89549;8	46304;0;0;0;
$GPXUP;3637;09:02:08;0;49	89549;8	46304;0;0;0;
$GPXUP;3637;09:02:09;0;49	89549;8	46304;0;0;0;
$GPXUP;3637;09:02:10;0;49	89549;8	46304;0;0;0;
$GPXUP;3637;09:02:11;0;49	89549;8	46304;0;0;0;
$GPXUP;3637;09:02:12;0;49	89549;8	46304;0;0;0;
$GPXUP;3637;09:02:13;0;49	89549;8	46304;0;0;0;
$GPXUP;3637;09:02:14;0;49	89549;8	46304;0;0;0;
$GPXUP;3637;09:02:15;0;49	89549;8	46304;0;0;0;
$GPXUP;3637;09:02:16;0;49	89549;8	46304;0;0;0;
$GPXUP;3637;09:02:17;0;49	89549;8	46304;0;0;0;
$GPXUP;3637;09:02:18;0;49	89549;8	46304;0;0;0;
$GPXUP;3637;09:02:19;0;49	89549;8	46304;0;0;0;
$GPXUP;3637;09:02:20;0;49	89549;8	46304;0;0;0;
$GPXUP;3637;09:02:21;0;49	89549;8	46304;0;0;0;
$GPXUP;3637;09:02:22;0;49	89549;8	46304;0;0;0;
$GPXUP;3637;09:02:23;0;49	89549;8	46304;0;0;0;
$GPXUP;3637;09:02:24;0;49	89549;8	46304;0;0;0;
$GPXUP;3637;09:02:25;0;49	89549;8	46304;0;0;0;
$GPXUP;3637;09:02:26;0;49	89549;8	46304;0;0;0;
$GPXUP;3637;09:02:27;0;49	89549;8	46304;0;0;0;
$GPXUP;3637;09:02:28;0;49	89549;8	46304;0;0;0;
$GPXUP;3637;09:02:29;0;49	89549;8	46304;0;0;0;
$GPXUP;3637;09:02:30;0;49	89549;8	46304;0;0;0;
$GPXUP;3637;09:02:31;0;49	89549;8	46304;0;0;0;
$GPXUP;3637;09:02:32;0;49	89549;8	46304;0;0;0;
$GPXUP;3637;09:02:33;0;49	89549;8	46304;0;0;0;
$GPXUP;3637;09:02:34;0;49	89549;8	46304;0;0;0;
$GPXUP;3637;09:02:35;0;49	89549;8	46304;0;0;0;
$GPXUP;3637;09:02:36;0;49	89549;8	46304;0;0;0;
$GPXUP;3637;09:02:37;0;49	89549;8	46304;0;0;0;
$GPXUP;3637;09:02:38;0;49	89549;8	46304;0;0;0;
$GPXUP;3637;09:02:39;0;49	89549;8	46304;0;0;0;
$GPXUP;3637;09:02:40;0;49	89549;8	46304;0;0;0;
$GPXUP;3637;09:02:41;0;49	89549;8	46304;0;0;0;
$GPXUP;3637;09:02:42;0;49	89549;8	46304;0;0;0;
$GPXUP;3637;09:02:43;0;49	89549;8	46304;0;0;0;
$GPXUP;3637;09:02:44;0;49	89549;8	46304;0;0;0;
$GPXUP;3637;09:02:45;0;49	89549;8	46304;0;0;0;
$GPXUP;3637;09:02:46;0;49	89549;8	46304;0;0;0;
$GPXUP;3637;09:02:47;0;49	89549;8	46304;0;0;0;
$GPXUP;3637;09:02:48;0;49	89549;8	46304;0;0;0;
$GPXUP;3637;09:02:49;0;49	89549;8	46304;0;0;0;
$GPXUP;3637;09:02:50;0;49	89549;8	46304;0;0;0;
$GPXUP;3637;09:02:51;0;49	89549;8	46304;0;0;0;
$GPXUP;3637;09:02:52;0;49	89549;8	46304;0;0;0;
$GPXUP;3637;09:02:53;0;49	89549;8	46304;0;0;0;
$GPXUP;3637;09:02:54;0;49	89549;8	46304;0;0;0;
$GPXUP;3637;09:02:55;0;49	89549;8	46304;0;0;0;
$GPXUP;3637;09:02:56;0;49	89549;8	46304;0;0;0;
$GPXUP;3637;09:02:57;0;49	89549;8	46304;0;0;0;
$GPXUP;3637;09:02:58;0;49	89549;8	46304;0;0;0;
$GPXUP;3637;09:02:59;0;49	89549;8	46304;0;0;0;
$GPXUP;3637;09:03:00;0;49	89549;8	46304;0;0;0;
$GPXUP;3637;09:03:01;0;49	89549;8	46304;0;0;0;
$GPXUP;3637;09:03:02;0;49	89549;8	46304;0;0;0;
$GPXUP;3637;09:03:03;0;49	89549;8	46304;0;0;0;
$GPXUP;3637;09:03:04;0;49	89549;8	46304;0;0;0;
$GPXUP;3637;09:03:05;0;49	89549;8	46304;0;0;0;
$GPXUP;3637;09:03:06;0;49	89549;8	46304;0;0;0;
$GPXUP;3637;09:03:07;0;49	89549;8	46304;0;0;0;
$GPXUP;3637;09:03:08;0;49	89549;8	46304;0;0;0;
$GPXUP;3637;09:03:09;0;49	89549;8	46304;0;0;0;
$GPXUP;3637;09:03:10;0;49	89549;8	46304;0;0;0;
$GPXUP;3637;09:03:11;0;49	89549;8	46304;0;0;0;
$GPXUP;3637;09:03:12;0;49	89549;8	46304;0;0;0;
$GPXUP;3637;09:03:13;0;49	89549;8	46304;0;0;0;
$GPXUP;3637;09:03:14;0;49	89549;8	46304;0;0;0;
$GPXUP;3637;09:03:15;0;49	89549;8	46304;0;0;0;
$GPXUP;3637;09:03:16;0;49	89549;8	46304;0;0;0;
$GPXUP;3637;09:03:17;0;49	89549;8	46304;0;0;0;
$GPXUP;3637;09:03:18;0;49	89549;8	46304;0;0;0;
$GPXUP;3637;09:03:19;0;49	89549;8	46304;0;0;0;
$GPXUP;3637;09:03:20;0;49	89549;8	46304;0;0;0;
$GPXUP;3637;09:03:21;0;49	89549;8	46304;0;0;0;
$GPXUP;3637;09:03:22;0;49	89549;8	46304;0;0;0;
$GPXUP;3637;09:03:23;0;49	89549;8	46304;0;0;0;
$GPXUP;3637;09:03:24;0;49	89549;8	46304;0;0;0;
$GPXUP;3637;09:03:25;0;49	89549;8	46304;0;0;0;
$GPXUP;3637;09:03:26;0;49	89549;8	46304;0;0;0;
$GPXUP;3637;09:03:27;0;49	89549;8	46304;0;0;0;
$GPXUP;3637;09:03:28;0;49	89549;8	46304;0;0;0;
$GPXUP;3637;09:03:29;0;49	89549;8	46304;0;0;0;
$GPXUP;3637;09:03:30;0;49	89549;8	46304;0;0;0;
$GPXUP;3637;09:03:31;0;49	89549;8	46304;0;0;0;
$GPXUP;3637;09:03:32;0;49	89549;8	46304;0;0;0;
$GPXUP;3637;09:03:33;0;49	89549;8	46304;0;0;0;
$GPXUP;3637;09:03:34;0;49	89549;8	46304;0;0;0;
$GPXUP;3637;09:03:35;0;49	89549;8	46304;0;0;0;
$GPXUP;3637;09:03:36;0;49	89549;8	46304;0;0;0;
$GPXUP;3637;09:03:37;0;49	89549;8	46304;0;0;0;
$GPXUP;3637;09:03:38;0;49	89549;8	46304;0;0;0;
$GPXUP;3637;09:03:39;0;49	89549;8	46304;0;0;0;
$GPXUP;3637;09:03:40;0;49	89549;8	46304;0;0;0;
$GPXUP;3637;09:03:41;0;49	89549;8	46304;0;0;0;
$GPXUP;3637;09:03:42;0;49	89549;8	46304;0;0;0;
$GPXUP;3637;09:03:43;0;49	89549;8	46304;0;0;0;
$GPXUP;3637;09:03:44;0;49	89549;8	46304;0;0;0;
$GPXUP;3637;09:03:45;0;49	89549;8	46304;0;0;0;
$GPXUP;3637;09:03:46;0;49	89549;8	46304;0;0;0;
$GPXUP;3637;09:03:47;0;49	89549;8	46304;0;0;0;
$GPXUP;3637;09:03:48;0;49	89549;8	46304;0;0;0;
$GPXUP;3637;09:03:49;0;49	89549;8	46304;0;0;0;
$GPXUP;3637;09:03:50;0;49	89549;8	46304;0;0;0;
$GPXUP;3637;09:03:51;0;49	89549;8	46304;0;0;0;
$GPXUP;3637;09:03:52;0;49	89549;8	46304;0;0;0;
$GPXUP;3637;09:03:53;0;49	89549;8	46304;0;0;0;
$GPXUP;3637;09:03:54;0;49	89549;8	46304;0;0;0;
$GPXUP;3637;09:03:55;0;49	89549;8	46304;0;0;0;
$GPXUP;3637;09:03:56;0;49	89549;8	46304;0;0;0;
$GPXUP;3637;09:03:57;0;49	89549;8	46304;0;0;0;
$GPXUP;3637;09:03:58;0;49	89549;8	46304;0;0;0;
$GPXUP;3637;09:03:59;0;49	89549;8	46304;0;0;0;
$GPXUP;3637;09:04:00;0;49	89549;8	46304;0;0;0;
$GPXUP;3637;09:04:01;0;49	89549;8	46304;0;0;0;
$GPXUP;3637;09:04:02;0;49	89549;8	46304;0;0;0;
$GPXUP;3637;09:04:03;0;49	89549;8	46304;0;0;0;
$GPXUP;3637;09:04:04;0;49	89549;8	46304;0;0;0;
$GPXUP;3637;09:04:05;0;49	89549;8	46304;0;0;0;
$GPXUP;3637;09:04:06;0;49	89549;8	46304;0;0;0;
$GPXUP;3637;09:04:07;0;49	89549;8	46304;0;0;0;
$GPXUP;3637;09:04:08;0;49	89549;8	46304;0;0;0;
$GPXUP;3637;09:04:09;0;49	89549;8	46304;0;0;0;
$GPXUP;3637;09:04:10;0;49	89549;8	46304;0;0;0;
$GPXUP;3637;09:04:11;0;49	89549;8	46304;0;0;0;
$GPXUP;3637;09:04:12;0;49	89549;8	46304;0;0;0;
$GPXUP;3637;09:04:13;0;49	89549;8	46304;0;0;0;
$GPXUP;3637;09:04:14;0;49	89549;8	46304;0;0;0;
$GPXUP;3637;09:04:15;0;49	89549;8	46304;0;0;0;
$GPXUP;3637;09:04:16;0;49	89549;8	46304;0;0;0;
$GPXUP;3637;09:04:17;0;49	89549;8	46304;0;0;0;
$GPXUP;3637;09:04:18;0;49	89549;8	46304;0;0;0;
$GPXUP;3637;09:04:19;0;49	89549;8	46304;0;0;0;
$GPXUP;3637;09:04:20;0;49	89549;8	46304;0;0;0;
$GPXUP;3637;09:04:21;0;49	89549;8	46304;0;0;0;
$GPXUP;3637;09:04:22;0;49	89549;8	46304;0;0;0;
$GPXUP;3637;09:04:23;0;49	89549;8	46304;0;0;0;
$GPXUP;3637;09:04:24;0;49	89549;8	46304;0;0;0;
$GPXUP;3637;09:04:25;0;49	89549;8	46304;0;0;0;
$GPXUP;3637;09:04:26;0;49	89549;8	46304;0;0;0;
$GPXUP;3637;09:04:27;0;49	89549;8	46304;0;0;0;
$GPXUP;3637;09:04:28;0;49	89549;8	46304;0;0;0;
$GPXUP;3637;09:04:29;0;49	89549;8	46304;0;0;0;
$GPXUP;3637;09:04:30;0;49	89549;8	46304;0;0;0;
$GPXUP;3637;09:04:31;0;49	89549;8	46304;0;0;0;
$GPXUP;3637;09:04:32;0;49	89549;8	46304;0;0;0;
$GPXUP;3637;09:04:33;0;49	89549;8	46304;0;0;0;
$GPXUP;3637;09:04:34;0;49	89549;8	46304;0;0;0;
$GPXUP;3637;09:04:35;0;49	89549;8	46304;0;0;0;
$GPXUP;3637;09:04:36;0;49	89549;8	46304;0;0;0;
$GPXUP;3637;09:04:37;0;49	89549;8	46304;0;0;0;
$GPXUP;3637;09:04:38;0;49	89549;8	46304;0;0;0;
$GPXUP;3637;09:04:39;0;49	89549;8	46304;0;0;0;
$GPXUP;3637;09:04:40;0;49	89549;8	46304;0;0;0;
$GPXUP;3637;09:04:41;0;49	89549;8	46304;0;0;0;
$GPXUP;3637;09:04:42;0;49	89549;8	46304;0;0;0;
$GPXUP;3637;09:04:43;0;49	89549;8	46304;0;0;0;
$GPXUP;3637;09:04:44;0;49	89549;8	46304;0;0;0;
$GPXUP;3637;09:04:45;0;49	89549;8	46304;0;0;0;
$GPXUP;3637;09:04:46;0;49	89549;8	46304;0;0;0;
$GPXUP;3637;09:04:47;0;49	89549;8	46304;0;0;0;
$GPXUP;3637;09:04:48;0;49	89549;8	46304;0;0;0;
$GPXUP;3637;09:04:49;0;49	89549;8	46304;0;0;0;
$GPXUP;3637;09:04:50;0;49	89549;8	46304;0;0;0;
$GPXUP;3637;09:04:51;0;49	89549;8	46304;0;0;0;
$GPXUP;3637;09:04:52;0;49	89549;8	46304;0;0;0;
$GPXUP;3637;09:04:53;0;49	89549;8	46304;0;0;0;
$GPXUP;3637;09:04:54;0;49	89549;8	46304;0;0;0;
$GPXUP;3637;09:04:55;0;49	89549;8	46304;0;0;0;
$GPXUP;3637;09:04:56;0;49	89549;8	46304;0;0;0;
$GPXUP;3637;09:04:57;0;49	89549;8	46304;0;0;0;
$GPXUP;3637;09:04:58;0;49	89549;8	46304;0;0;0;
$GPXUP;3637;09:04:59;0;49	89549;8	46304;0;0;0;
$GPXUP;3637;09:05:00;0;49	89549;8	46304;0;0;0;
$GPXUP;3637;09:05:01;0;49	89549;8	46304;0;0;0;
$GPXUP;3637;09:05:02;0;49	89549;8	46304;0;0;0;
$GPXUP;3637;09:05:03;0;49	89549;8	46304;0;0;0;
$GPXUP;3637;09:05:04;0;49	89549;8	46304;0;0;0;
$GPXUP;3637;09:05:05;0;49	89549;8	46304;0;0;0;
$GPXUP;3637;09:05:06;0;49	89549;8	46304;0;0;0;
$GPXUP;3637;09:05:07;0;49	89549;8	46304;0;0;0;
$GPXUP;3637;09:05:08;0;49	89549;8	46304;0;0;0;
$GPXUP;3637;09:05:09;0;49	89549;8	46304;0;0;0;
$GPXUP;3637;09:05:10;0;49	89549;8	46304;0;0;0;
$GPXUP;3637;09:05:11;0;49	89549;8	46304;0;0;0;
$GPXUP;3637;09:05:12;0;49	89549;8	46304;0;0;0;
$GPXUP;3637;09:05:13;0;49	89549;8	46304;0;0;0;
$GPXUP;3637;09:05:14;0;49	89549;8	46304;0;0;0;
$GPXUP;3637;09:05:15;0;49	89549;8	46304;0;0;0;
$GPXUP;3637;09:05:16;0;49	89549;8	46304;0;0;0;
$GPXUP;3637;09:05:17;0;49	89549;8	46304;0;0;0;
$GPXUP;3637;09:05:18;0;49	89549;8	46304;0;0;0;
$GPXUP;3637;09:05:19;0;49	89549;8	46304;0;0;0;
$GPXUP;3637;09:05:20;0;49	89549;8	46304;0;0;0;
$GPXUP;3637;09:05:21;0;49	89549;8	46304;0;0;0;
$GPXUP;3637;09:05:22;0;49	89549;8	46304;0;0;0;
$GPXUP;3637;09:05:23;0;49	89549;8	46304;0;0;0;
$GPXUP;3637;09:05:24;0;49	89549;8	46304;0;0;0;
$GPXUP;3637;09:05:25;0;49	89549;8	46304;0;0;0;
$GPXUP;3637;09:05:26;0;49	89549;8	46304;0;0;0;
$GPXUP;3637;09:05:27;0;49	89549;8	46304;0;0;0;
$GPXUP;3637;09:05:28;0;49	89549;8	46304;0;0;0;
$GPXUP;3637;09:05:29;0;49	89549;8	46304;0;0;0;
$GPXUP;3637;09:05:30;0;49	89549;8	46304;0;0;0;
$GPXUP;3637;09:05:31;0;49	89549;8	46304;0;0;0;
$GPXUP;3637;09:05:32;0;49	89549;8	46304;0;0;0;
$GPXUP;3637;09:05:33;0;49	89549;8	46304;0;0;0;
$GPXUP;3637;09:05:34;0;49	89549;8	46304;0;0;0;
$GPXUP;3637;09:05:35;0;49	89549;8	46304;0;0;0;
$GPXUP;3637;09:05:36;0;49	89549;8	46304;0;0;0;
$GPXUP;3637;09:05:37;0;49	89549;8	46304;0;0;0;
$GPXUP;3637;09:05:38;0;49	89549;8	46304;0;0;0;
$GPXUP;3637;09:05:39;0;49	89549;8	46304;0;0;0;
$GPXUP;3637;09:05:40;0;49	89549;8	46304;0;0;0;
$GPXUP;3637;09:05:41;0;49	89549;8	46304;0;0;0;
$GPXUP;3637;09:05:42;0;49	89549;8	46304;0;0;0;
$GPXUP;3637;09:05:43;0;49	89549;8	46304;0;0;0;
$GPXUP;3637;09:05:44;0;49	89549;8	46304;0;0;0;
$GPXUP;3637;09:05:45;0;49	89549;8	46304;0;0;0;
$GPXUP;3637;09:05:46;0;49	89549;8	46304;0;0;0;
$GPXUP;3637;09:05:47;0;49	89549;8	46304;0;0;0;
$GPXUP;3637;09:05:48;0;49	89549;8	46304;0;0;0;
$GPXUP;3637;09:05:49;0;49	89549;8	46304;0;0;0;
$GPXUP;3637;09:05:50;0;49	89549;8	46304;0;0;0;
$GPXUP;3637;09:05:51;0;49	89549;8	46304;0;0;0;
$GPXUP;3637;09:05:52;0;49	89549;8	46304;0;0;0;
$GPXUP;3637;09:05:53;0;49	89549;8	46304;0;0;0;
$GPXUP;3637;09:05:54;0;49	89549;8	46304;0;0;0;
$GPXUP;3637;09:05:55;0;49	89549;8	46304;0;0;0;
$GPXUP;3637;09:05:56;0;49	89549;8	46304;0;0;0;
$GPXUP;3637;09:05:57;0;49	89549;8	46304;0;0;0;
$GPXUP;3637;09:05:58;0;49	89549;8	46304;0;0;0;
$GPXUP;3637;09:05:59;0;49	89549;8	46304;0;0;0;
$GPXUP;3637;09:06:00;0;49	89549;8	46304;0;0;0;
$GPXUP;3637;09:06:01;0;49	89549;8	46304;0;0;0;
$GPXUP;3637;09:06:02;0;49	89549;8	46304;0;0;0;
$GPXUP;3637;09:06:03;0;49	89549;8	46304;0;0;0;
$GPXUP;3637;09:06:04;0;49	89549;8	46304;0;0;0;
$GPXUP;3637;09:06:05;0;49	89549;8	46304;0;0;0;
$GPXUP;3637;09:06:06;0;49	89549;8	46304;0;0;0;
$GPXUP;3637;09:06:07;0;49	89549;8	46304;0;0;0;
$GPXUP;3637;09:06:08;0;49	89549;8	46304;0;0;0;
$GPXUP;3637;09:06:09;0;49	89549;8	46304;0;0;0;
$GPXUP;3637;09:06:10;0;49	89549;8	46304;0;0;0;
$GPXUP;3637;09:06:11;0;49	89549;8	46304;0;0;0;
$GPXUP;3637;09:06:12;0;49	89549;8	46304;0;0;0;
$GPXUP;3637;09:06:13;0;49	89549;8	46304;0;0;0;
$GPXUP;3637;09:06:14;0;49	89549;8	46304;0;0;0;
$GPXUP;3637;09:06:15;0;49	89549;8	46304;0;0;0;
$GPXUP;3637;09:06:16;0;49	89549;8	46304;0;0;0;
$GPXUP;3637;09:06:17;0;49	89549;8	46304;0;0;0;
$GPXUP;3637;09:06:18;0;49	89549;8	46304;0;0;0;
$GPXUP;3637;09:06:19;0;49	89549;8	46304;0;0;0;
$GPXUP;3637;09:06:20;0;49	89549;8	46304;0;0;0;
$GPXUP;3637;09:06:21;0;49	89549;8	46304;0;0;0;
$GPXUP;3637;09:06:22;0;49	89549;8	46304;0;0;0;
$GPXUP;3637;09:06:23;0;49	89549;8	46304;0;0;0;
$GPXUP;3637;09:06:24;0;49	89549;8	46304;0;0;0;
$GPXUP;3637;09:06:25;0;49	89549;8	46304;0;0;0;
$GPXUP;3637;09:06:26;0;49	89549;8	46304;0;0;0;
$GPXUP;3637;09:06:27;0;49	89549;8	46304;0;0;0;
$GPXUP;3637;09:06:28;0;49	89549;8	46304;0;0;0;
$GPXUP;3637;09:06:29;0;49	89549;8	46304;0;0;0;
$GPXUP;3637;09:06:30;0;49	89549;8	46304;0;0;0;
$GPXUP;3637;09:06:31;0;49	89549;8	46304;0;0;0;
$GPXUP;3637;09:06:32;0;49	89549;8	46304;0;0;0;
$GPXUP;3637;09:06:33;0;49	89549;8	46304;0;0;0;
$GPXUP;3637;09:06:34;0;49	89549;8	46304;0;0;0;
$GPXUP;3637;09:06:35;0;49	89549;8	46304;0;0;0;
$GPXUP;3637;09:06:36;0;49	89549;8	46304;0;0;0;
$GPXUP;3637;09:06:37;0;49	89549;8	46304;0;0;0;
$GPXUP;3637;09:06:38;0;49	89549;8	46304;0;0;0;
$GPXUP;3637;09:06:39;0;49	89549;8	46304;0;0;0;
$GPXUP;3637;09:06:40;0;49	89549;8	46304;0;0;0;
$GPXUP;3637;09:06:41;0;49	89549;8	46304;0;0;0;
$GPXUP;3637;09:06:42;0;49	89549;8	46304;0;0;0;
$GPXUP;3637;09:06:43;0;49	89549;8	46304;0;0;0;
$GPXUP;3637;09:06:44;0;49	89549;8	46304;0;0;0;
$GPXUP;3637;09:06:45;0;49	89549;8	46304;0;0;0;
$GPXUP;3637;09:06:46;0;49	89549;8	46304;0;0;0;
$GPXUP;3637;09:06:47;0;49	89549;8	46304;0;0;0;
$GPXUP;3637;09:06:48;0;49	89549;8	46304;0;0;0;
$GPXUP;3637;09:06:49;0;49	89549;8	46304;0;0;0;
$GPXUP;3637;09:06:50;0;49	89549;8	46304;0;0;0;
$GPXUP;3637;09:06:51;0;49	89549;8	46304;0;0;0;
$GPXUP;3637;09:06:52;0;49	89549;8	46304;0;0;0;
$GPXUP;3637;09:06:53;0;49	89549;8	46304;0;0;0;
$GPXUP;3637;09:06:54;0;49	89549;8	46304;0;0;0;
$GPXUP;3637;09:06:55;0;49	89549;8	46304;0;0;0;
$GPXUP;3637;09:06:56;0;49	89549;8	46304;0;0;0;
$GPXUP;3637;09:06:57;0;49	89549;8	46304;0;0;0;
$GPXUP;3637;09:06:58;0;49	89549;8	46304;0;0;0;
$GPXUP;3637;09:06:59;0;49	89549;8	46304;0;0;0;
$GPXUP;3637;09:07:00;0;49	89549;8	46304;0;0;0;
$GPXUP;3637;09:07:01;0;49	89549;8	46304;0;0;0;
$GPXUP;3637;09:07:02;0;49	89549;8	46304;0;0;0;
$GPXUP;3637;09:07:03;0;49	89549;8	46304;0;0;0;
$GPXUP;3637;09:07:04;0;49	89549;8	46304;0;0;0;
$GPXUP;3637;09:07:05;0;49	89549;8	46304;0;0;0;
$GPXUP;3637;09:07:06;0;49	89549;8	46304;0;0;0;
$GPXUP;3637;09:07:07;0;49	89549;8	46304;0;0;0;
$GPXUP;3637;09:07:08;0;49	89549;8	46304;0;0;0;
$GPXUP;3637;09:07:09;0;49	89549;8	46304;0;0;0;
$GPXUP;3637;09:07:10;0;49	89549;8	46304;0;0;0;
$GPXUP;3637;09:07:11;0;49	89549;8	46304;0;0;0;
$GPXUP;3637;09:07:12;0;49	89549;8	46304;0;0;0;
$GPXUP;3637;09:07:13;0;49	89549;8	46304;0;0;0;
$GPXUP;3637;09:07:14;0;49	89549;8	46304;0;0;0;
$GPXUP;3637;09:07:15;0;49	89549;8	46304;0;0;0;
$GPXUP;3637;09:07:16;0;49	89549;8	46304;0;0;0;
$GPXUP;3637;09:07:17;0;49	89549;8	46304;0;0;0;
$GPXUP;3637;09:07:18;0;49	89549;8	46304;0;0;0;
$GPXUP;3637;09:07:19;0;49	89549;8	46304;0;0;0;
$GPXUP;3637;09:07:20;0;49	89549;8	46304;0;0;0;
$GPXUP;3637;09:07:21;0;49	89549;8	46304;0;0;0;
$GPXUP;3637;09:07:22;0;49	89549;8	46304;0;0;0;
$GPXUP;3637;09:07:23;0;49	89549;8	46304;0;0;0;
$GPXUP;3637;09:07:24;0;49	89549;8	46304;0;0;0;
$GPXUP;3637;09:07:25;0;49	89549;8	46304;0;0;0;
$GPXUP;3637;09:07:26;0;49	89549;8	46304;0;0;0;
$GPXUP;3637;09:07:27;0;49	89549;8	46304;0;0;0;
$GPXUP;3637;09:07:28;0;49	89549;8	46304;0;0;0;
$GPXUP;3637;09:07:29;0;49	89549;8	46304;0;0;0;
$GPXUP;3637;09:07:30;0;49	89549;8	46304;0;0;0;
$GPXUP;3637;09:07:31;0;49	89549;8	46304;0;0;0;
$GPXUP;3637;09:07:32;0;49	89549;8	46304;0;0;0;
$GPXUP;3637;09:07:33;0;49	89549;8	46304;0;0;0;
$GPXUP;3637;09:07:34;0;49	89549;8	46304;0;0;0;
$GPXUP;3637;09:07:35;0;49	89549;8	46304;0;0;0;
$GPXUP;3637;09:07:36;0;49	89549;8	46304;0;0;0;
$GPXUP;3637;09:07:37;0;49	8955;8	46314;0;0;0;
$GPXUP;3637;09:07:38;0;49	8955;8	46314;0;0;0;
$GPXUP;3637;09:07:39;0;49	8955;8	46314;0;0;1;
$GPXUP;3637;09:07:40;0;49	8955;8	46314;0;0;0;
$GPXUP;3637;09:07:41;0;49	8955;8	46314;0;0;0;
$GPXUP;3637;09:07:42;0;49	8955;8	46314;0;0;0;
$GPXUP;3637;09:07:43;0;49	8955;8	46314;0;0;0;
$GPXUP;3637;09:07:44;0;49	8955;8	46314;0;0;0;
$GPXUP;3637;09:07:45;0;49	8955;8	46314;0;0;0;
$GPXUP;3637;09:07:46;0;49	8955;8	46314;0;0;0;
$GPXUP;3637;09:07:47;0;49	8955;8	46314;0;0;0;
$GPXUP;3637;09:07:48;0;49	8955;8	46314;0;0;0;
$GPXUP;3637;09:07:49;0;49	8955;8	46314;0;0;0;
$GPXUP;3637;09:07:50;0;49	8955;8	46314;0;0;0;
$GPXUP;3637;09:07:51;0;49	8955;8	46314;0;0;0;
$GPXUP;3637;09:07:52;0;49	8955;8	46314;0;0;0;
$GPXUP;3637;09:07:53;0;49	8955;8	46314;0;0;0;
$GPXUP;3637;09:07:54;0;49	8955;8	46314;0;0;0;
$GPXUP;3637;09:07:55;0;49	8955;8	46314;0;0;0;
$GPXUP;3637;09:07:56;0;49	8955;8	46314;0;0;0;
$GPXUP;3637;09:07:57;0;49	8955;8	46314;0;0;0;
$GPXUP;3637;09:07:58;0;49	8955;8	46314;0;0;0;
$GPXUP;3637;09:07:59;0;49	8955;8	46314;0;0;0;
$GPXUP;3637;09:08:00;0;49	8955;8	46314;0;0;0;
$GPXUP;3637;09:08:01;0;49	8955;8	46314;0;0;0;
$GPXUP;3637;09:08:02;0;49	8955;8	46314;0;0;0;
$GPXUP;3637;09:08:03;0;49	8955;8	46314;0;0;0;
$GPXUP;3637;09:08:04;0;49	8955;8	46314;0;0;0;
$GPXUP;3637;09:08:05;0;49	8955;8	46314;0;0;0;
$GPXUP;3637;09:08:06;0;49	8955;8	46314;0;0;0;
$GPXUP;3637;09:08:07;0;49	8955;8	46314;0;0;0;
$GPXUP;3637;09:08:08;0;49	8955;8	46314;0;0;0;
$GPXUP;3637;09:08:09;0;49	8955;8	46314;0;0;0;
$GPXUP;3637;09:08:10;0;49	8955;8	46314;0;0;0;
$GPXUP;3637;09:08:11;0;49	8955;8	46314;0;0;0;
$GPXUP;3637;09:08:12;0;49	8955;8	46314;0;0;0;
$GPXUP;3637;09:08:13;0;49	8955;8	46314;0;0;0;
$GPXUP;3637;09:08:14;0;49	8955;8	46314;0;0;0;
$GPXUP;3637;09:08:15;0;49	8955;8	46314;0;0;0;
$GPXUP;3637;09:08:16;0;49	8955;8	46314;0;0;0;
$GPXUP;3637;09:08:17;0;49	8955;8	46314;0;0;0;
$GPXUP;3637;09:08:18;0;49	8955;8	46314;0;0;0;
$GPXUP;3637;09:08:19;0;49	8955;8	46314;0;0;0;
$GPXUP;3637;09:08:20;0;49	8955;8	46314;0;0;0;
$GPXUP;3637;09:08:21;0;49	8955;8	46314;0;0;0;
$GPXUP;3637;09:08:22;0;49	8955;8	46314;0;0;0;
$GPXUP;3637;09:08:23;0;49	8955;8	46314;0;0;0;
$GPXUP;3637;09:08:24;0;49	8955;8	46314;0;0;0;
$GPXUP;3637;09:08:25;0;49	8955;8	46314;0;0;0;
$GPXUP;3637;09:08:26;0;49	8955;8	46314;0;0;0;
$GPXUP;3637;09:08:27;0;49	8955;8	46314;0;0;0;
$GPXUP;3637;09:08:28;0;49	8955;8	46314;0;0;0;
$GPXUP;3637;09:08:29;0;49	8955;8	46314;0;0;0;
$GPXUP;3637;09:08:30;0;49	8955;8	46314;0;0;0;
$GPXUP;3637;09:08:31;0;49	8955;8	46314;0;0;0;
$GPXUP;3637;09:08:32;0;49	8955;8	46314;0;0;0;
$GPXUP;3637;09:08:33;0;49	8955;8	46314;0;0;0;
$GPXUP;3637;09:08:34;0;49	8955;8	46314;0;0;0;
$GPXUP;3637;09:08:35;0;49	8955;8	46314;0;0;0;
$GPXUP;3637;09:08:36;0;49	8955;8	46314;0;0;0;
$GPXUP;3637;09:08:37;0;49	8955;8	46314;0;0;0;
$GPXUP;3637;09:08:38;0;49	8955;8	46314;0;0;0;
$GPXUP;3637;09:08:39;0;49	8955;8	46314;0;0;0;
$GPXUP;3637;09:08:40;0;49	8955;8	46314;0;0;0;
$GPXUP;3637;09:08:41;0;49	8955;8	46314;0;0;0;
$GPXUP;3637;09:08:42;0;49	8955;8	46314;0;0;0;
$GPXUP;3637;09:08:43;0;49	8955;8	46314;0;0;0;
$GPXUP;3637;09:08:44;0;49	8955;8	46314;0;0;0;
$GPXUP;3637;09:08:45;0;49	8955;8	46314;0;0;0;
$GPXUP;3637;09:08:46;0;49	8955;8	46314;0;0;0;
$GPXUP;3637;09:08:47;0;49	8955;8	46314;0;0;0;
$GPXUP;3637;09:08:48;0;49	8955;8	46314;0;0;0;
$GPXUP;3637;09:08:49;0;49	8955;8	46314;0;0;0;
$GPXUP;3637;09:08:50;0;49	8955;8	46314;0;0;0;
$GPXUP;3637;09:08:51;0;49	8955;8	46314;0;0;0;
$GPXUP;3637;09:08:52;0;49	8955;8	46314;0;0;0;
$GPXUP;3637;09:08:53;0;49	8955;8	46314;0;0;0;
$GPXUP;3637;09:08:54;0;49	8955;8	46314;0;0;0;
$GPXUP;3637;09:08:55;0;49	8955;8	46314;0;0;0;
$GPXUP;3637;09:08:56;0;49	8955;8	46314;0;0;0;
$GPXUP;3637;09:08:57;0;49	8955;8	46314;0;0;0;
$GPXUP;3637;09:08:58;0;49	8955;8	46314;0;0;0;
$GPXUP;3637;09:08:59;0;49	8955;8	46314;0;0;0;
$GPXUP;3637;09:09:00;0;49	8955;8	46314;0;0;0;
$GPXUP;3637;09:09:01;0;49	8955;8	46314;0;0;0;
$GPXUP;3637;09:09:02;0;49	8955;8	46314;0;0;0;
$GPXUP;3637;09:09:03;0;49	8955;8	46314;0;0;0;
$GPXUP;3637;09:09:04;0;49	8955;8	46314;0;0;0;
$GPXUP;3637;09:09:05;0;49	8955;8	46314;0;0;0;
$GPXUP;3637;09:09:06;0;49	8955;8	46314;0;0;0;
$GPXUP;3637;09:09:07;0;49	8955;8	46314;0;0;0;
$GPXUP;3637;09:09:08;0;49	8955;8	46314;0;0;0;
$GPXUP;3637;09:09:09;0;49	8955;8	46314;0;0;0;
$GPXUP;3637;09:09:10;0;49	8955;8	46314;0;0;0;
$GPXUP;3637;09:09:11;0;49	8955;8	46314;0;0;0;
$GPXUP;3637;09:09:12;0;49	8955;8	46314;0;0;0;
$GPXUP;3637;09:09:13;0;49	8955;8	46314;0;0;0;
$GPXUP;3637;09:09:14;0;49	8955;8	46314;0;0;0;
$GPXUP;3637;09:09:15;0;49	8955;8	46314;0;0;0;
$GPXUP;3637;09:09:16;0;49	8955;8	46314;0;0;0;
$GPXUP;3637;09:09:17;0;49	8955;8	46314;0;0;0;
$GPXUP;3637;09:09:18;0;49	8955;8	46314;0;0;0;
$GPXUP;3637;09:09:19;0;49	8955;8	46314;0;0;0;
$GPXUP;3637;09:09:20;0;49	8955;8	46314;0;0;0;
$GPXUP;3637;09:09:21;0;49	8955;8	46314;0;0;0;
$GPXUP;3637;09:09:22;0;49	8955;8	46314;0;0;0;
$GPXUP;3637;09:09:23;0;49	8955;8	46314;0;0;0;
$GPXUP;3637;09:09:24;0;49	8955;8	46314;0;0;0;
$GPXUP;3637;09:09:25;0;49	8955;8	46314;0;0;0;
$GPXUP;3637;09:09:26;0;49	8955;8	46314;0;0;0;
$GPXUP;3637;09:09:27;0;49	8955;8	46314;0;0;0;
$GPXUP;3637;09:09:28;0;49	8955;8	46314;0;0;0;
$GPXUP;3637;09:09:29;0;49	8955;8	46314;0;0;0;
$GPXUP;3637;09:09:30;0;49	8955;8	46314;0;0;0;
$GPXUP;3637;09:09:31;0;49	8955;8	46314;0;0;0;
$GPXUP;3637;09:09:32;0;49	8955;8	46314;0;0;0;
$GPXUP;3637;09:09:33;0;49	8955;8	46314;0;0;0;
$GPXUP;3637;09:09:34;0;49	8955;8	46314;0;0;0;
$GPXUP;3637;09:09:35;0;49	8955;8	46314;0;0;0;
$GPXUP;3637;09:09:36;0;49	8955;8	46314;0;0;0;
$GPXUP;3637;09:09:37;0;49	8955;8	46314;0;0;0;
$GPXUP;3637;09:09:38;0;49	8955;8	46314;0;0;0;
$GPXUP;3637;09:09:39;0;49	8955;8	46314;0;0;0;
$GPXUP;3637;09:09:40;0;49	8955;8	46314;0;0;0;
$GPXUP;3637;09:09:41;0;49	8955;8	46314;0;0;0;
$GPXUP;3637;09:09:42;0;49	8955;8	46314;0;0;0;
$GPXUP;3637;09:09:43;0;49	8955;8	46314;0;0;0;
$GPXUP;3637;09:09:44;0;49	8955;8	46314;0;0;0;
$GPXUP;3637;09:09:45;0;49	8955;8	46314;0;0;0;
$GPXUP;3637;09:09:46;0;49	8955;8	46314;0;0;0;
$GPXUP;3637;09:09:47;0;49	8955;8	46314;0;0;0;
$GPXUP;3637;09:09:48;0;49	8955;8	46314;0;0;0;
$GPXUP;3637;09:09:49;0;49	8955;8	46314;0;0;0;
$GPXUP;3637;09:09:50;0;49	8955;8	46314;0;0;0;
$GPXUP;3637;09:09:51;0;49	8955;8	46314;0;0;0;
$GPXUP;3637;09:09:52;0;49	8955;8	46314;0;0;0;
$GPXUP;3637;09:09:53;0;49	8955;8	46314;0;0;0;
$GPXUP;3637;09:09:54;0;49	8955;8	46314;0;0;0;
$GPXUP;3637;09:09:55;0;49	8955;8	46314;0;0;0;
$GPXUP;3637;09:09:56;0;49	8955;8	46314;0;0;0;
$GPXUP;3637;09:09:57;0;49	8955;8	46314;0;0;0;
$GPXUP;3637;09:09:58;0;49	8955;8	46314;0;0;0;
$GPXUP;3637;09:09:59;0;49	8955;8	46314;0;0;0;
$GPXUP;3637;09:10:00;0;49	8955;8	46314;0;0;0;
$GPXUP;3637;09:10:01;0;49	8955;8	46314;0;0;0;
$GPXUP;3637;09:10:02;0;49	8955;8	46314;0;0;0;
$GPXUP;3637;09:10:03;0;49	8955;8	46314;0;0;0;
$GPXUP;3637;09:10:04;0;49	8955;8	46314;0;0;0;
$GPXUP;3637;09:10:05;0;49	8955;8	46314;0;0;0;
$GPXUP;3637;09:10:06;0;49	8955;8	46314;0;0;0;
$GPXUP;3637;09:10:07;0;49	8955;8	46314;0;0;0;
$GPXUP;3637;09:10:08;0;49	8955;8	46314;0;0;0;
$GPXUP;3637;09:10:09;0;49	8955;8	46314;0;0;0;
$GPXUP;3637;09:10:10;0;49	8955;8	46314;0;0;0;
$GPXUP;3637;09:10:11;0;49	8955;8	46314;0;0;0;
$GPXUP;3637;09:10:12;0;49	8955;8	46314;0;0;0;
$GPXUP;3637;09:10:13;0;49	8955;8	46314;0;0;0;
$GPXUP;3637;09:10:14;0;49	8955;8	46314;0;0;0;
$GPXUP;3637;09:10:15;0;49	8955;8	46314;0;0;0;
$GPXUP;3637;09:10:16;0;49	8955;8	46314;0;0;0;
$GPXUP;3637;09:10:17;0;49	8955;8	46314;0;0;0;
$GPXUP;3637;09:10:18;0;49	8955;8	46314;0;0;0;
$GPXUP;3637;09:10:19;0;49	8955;8	46314;0;0;0;
$GPXUP;3637;09:10:20;0;49	8955;8	46314;0;0;0;
$GPXUP;3637;09:10:21;0;49	8955;8	46314;0;0;0;
$GPXUP;3637;09:10:22;0;49	8955;8	46314;0;0;0;
$GPXUP;3637;09:10:23;0;49	8955;8	46314;0;0;0;
$GPXUP;3637;09:10:24;0;49	8955;8	46314;0;0;0;
$GPXUP;3637;09:10:25;0;49	8955;8	46314;0;0;0;
$GPXUP;3637;09:10:26;0;49	8955;8	46314;0;0;0;
$GPXUP;3637;09:10:27;0;49	8955;8	46314;0;0;0;
$GPXUP;3637;09:10:28;0;49	8955;8	46314;0;0;0;
$GPXUP;3637;09:10:29;0;49	8955;8	46314;0;0;0;
$GPXUP;3637;09:10:30;0;49	8955;8	46314;0;0;0;
$GPXUP;3637;09:10:31;0;49	8955;8	46314;0;0;0;
$GPXUP;3637;09:10:32;0;49	8955;8	46314;0;0;0;
$GPXUP;3637;09:10:33;0;49	8955;8	46314;0;0;0;
$GPXUP;3637;09:10:34;0;49	8955;8	46314;0;0;0;
$GPXUP;3637;09:10:35;0;49	8955;8	46314;0;0;0;
$GPXUP;3637;09:10:36;0;49	8955;8	46314;0;0;0;
$GPXUP;3637;09:10:37;0;49	8955;8	46314;0;0;0;
$GPXUP;3637;09:10:38;0;49	8955;8	46314;0;0;0;
$GPXUP;3637;09:10:39;0;49	8955;8	46314;0;0;0;
$GPXUP;3637;09:10:40;0;49	8955;8	46314;0;0;0;
$GPXUP;3637;09:10:41;0;49	8955;8	46314;0;0;0;
$GPXUP;3637;09:10:42;0;49	8955;8	46314;0;0;0;
$GPXUP;3637;09:10:43;0;49	8955;8	46314;0;0;0;
$GPXUP;3637;09:10:44;0;49	8955;8	46314;0;0;0;
$GPXUP;3637;09:10:45;0;49	8955;8	46314;0;0;0;
$GPXUP;3637;09:10:46;0;49	8955;8	46314;0;0;0;
$GPXUP;3637;09:10:47;0;49	8955;8	46314;0;0;0;
$GPXUP;3637;09:10:48;0;49	8955;8	46314;0;0;0;
$GPXUP;3637;09:10:49;0;49	8955;8	46314;0;0;0;
$GPXUP;3637;09:10:50;0;49	8955;8	46314;0;0;0;
$GPXUP;3637;09:10:51;0;49	8955;8	46314;0;0;0;
$GPXUP;3637;09:10:52;0;49	8955;8	46314;0;0;0;
$GPXUP;3637;09:10:53;0;49	8955;8	46314;0;0;0;
$GPXUP;3637;09:10:54;0;49	8955;8	46314;0;0;0;
$GPXUP;3637;09:10:55;0;49	8955;8	46314;0;0;0;
$GPXUP;3637;09:10:56;0;49	8955;8	46314;0;0;0;
$GPXUP;3637;09:10:57;0;49	8955;8	46314;0;0;0;
$GPXUP;3637;09:10:58;0;49	8955;8	46314;0;0;0;
$GPXUP;3637;09:10:59;0;49	8955;8	46314;0;0;0;
$GPXUP;3637;09:11:00;0;49	8955;8	46314;0;0;0;
$GPXUP;3637;09:11:01;0;49	8955;8	46314;0;0;0;
$GPXUP;3637;09:11:02;0;49	8955;8	46314;0;0;0;
$GPXUP;3637;09:11:03;0;49	8955;8	46314;0;0;0;
$GPXUP;3637;09:11:04;0;49	8955;8	46314;0;0;0;
$GPXUP;3637;09:11:05;0;49	8955;8	46314;0;0;0;
$GPXUP;3637;09:11:06;0;49	8955;8	46314;0;0;0;
$GPXUP;3637;09:11:07;0;49	8955;8	46314;0;0;0;
$GPXUP;3637;09:11:08;0;49	8955;8	46314;0;0;0;
$GPXUP;3637;09:11:09;0;49	8955;8	46314;0;0;0;
$GPXUP;3637;09:11:10;0;49	8955;8	46314;0;0;0;
$GPXUP;3637;09:11:11;0;49	8955;8	46314;0;0;0;
$GPXUP;3637;09:11:12;0;49	8955;8	46314;0;0;0;
$GPXUP;3637;09:11:13;0;49	8955;8	46314;0;0;0;
$GPXUP;3637;09:11:14;0;49	8955;8	46314;0;0;0;
$GPXUP;3637;09:11:15;0;49	8955;8	46314;0;0;0;
$GPXUP;3637;09:11:16;0;49	8955;8	46314;0;0;0;
$GPXUP;3637;09:11:17;0;49	8955;8	46314;0;0;0;
$GPXUP;3637;09:11:18;0;49	8955;8	46314;0;0;0;
$GPXUP;3637;09:11:19;0;49	8955;8	46314;0;0;0;
$GPXUP;3637;09:11:20;0;49	8955;8	46314;0;0;0;
$GPXUP;3637;09:11:21;0;49	8955;8	46314;0;0;0;
$GPXUP;3637;09:11:22;0;49	8955;8	46314;0;0;0;
$GPXUP;3637;09:11:23;0;49	8955;8	46314;0;0;0;
$GPXUP;3637;09:11:24;0;49	8955;8	46314;0;0;0;
$GPXUP;3637;09:11:25;0;49	8955;8	46314;0;0;0;
$GPXUP;3637;09:11:26;0;49	8955;8	46314;0;0;0;
$GPXUP;3637;09:11:27;0;49	8955;8	46314;0;0;0;
$GPXUP;3637;09:11:28;0;49	8955;8	46314;0;0;0;
$GPXUP;3637;09:11:29;0;49	8955;8	46314;0;0;0;
$GPXUP;3637;09:11:30;0;49	8955;8	46314;0;0;0;
$GPXUP;3637;09:11:31;0;49	8955;8	46314;0;0;0;
$GPXUP;3637;09:11:32;0;49	8955;8	46314;0;0;0;
$GPXUP;3637;09:11:33;0;49	8955;8	46314;0;0;0;
$GPXUP;3637;09:11:34;0;49	8955;8	46314;0;0;0;
$GPXUP;3637;09:11:35;0;49	8955;8	46314;0;0;0;
$GPXUP;3637;09:11:36;0;49	8955;8	46314;0;0;0;
$GPXUP;3637;09:11:37;0;49	8955;8	46314;0;0;0;
$GPXUP;3637;09:11:38;0;49	8955;8	46314;0;0;0;
$GPXUP;3637;09:11:39;0;49	8955;8	46314;0;0;0;
$GPXUP;3637;09:11:40;0;49	8955;8	46314;0;0;0;
$GPXUP;3637;09:11:41;0;49	8955;8	46314;0;0;0;
$GPXUP;3637;09:11:42;0;49	8955;8	46314;0;0;0;
$GPXUP;3637;09:11:43;0;49	8955;8	46314;0;0;0;
$GPXUP;3637;09:11:44;0;49	8955;8	46314;0;0;0;
$GPXUP;3637;09:11:45;0;49	8955;8	46314;0;0;0;
$GPXUP;3637;09:11:46;0;49	8955;8	46314;0;0;0;
$GPXUP;3637;09:11:47;0;49	8955;8	46314;0;0;0;
$GPXUP;3637;09:11:48;0;49	8955;8	46314;0;0;0;
$GPXUP;3637;09:11:49;0;49	8955;8	46314;0;0;0;
$GPXUP;3637;09:11:50;0;49	8955;8	46314;0;0;0;
$GPXUP;3637;09:11:51;0;49	8955;8	46314;0;0;0;
$GPXUP;3637;09:11:52;0;49	8955;8	46314;0;0;0;
$GPXUP;3637;09:11:53;0;49	8955;8	46314;0;0;0;
$GPXUP;3637;09:11:54;0;49	8955;8	46314;0;0;0;
$GPXUP;3637;09:11:55;0;49	8955;8	46314;0;0;0;
$GPXUP;3637;09:11:56;0;49	8955;8	46314;0;0;0;
$GPXUP;3637;09:11:57;0;49	8955;8	46314;0;0;0;
$GPXUP;3637;09:11:58;0;49	8955;8	46314;0;0;0;
$GPXUP;3637;09:11:59;0;49	8955;8	46314;0;0;0;
$GPXUP;3637;09:12:00;0;49	8955;8	46314;0;0;0;
$GPXUP;3637;09:12:01;0;49	8955;8	46314;0;0;0;
$GPXUP;3637;09:12:02;0;49	8955;8	46314;0;0;0;
$GPXUP;3637;09:12:03;0;49	8955;8	46314;0;0;0;
$GPXUP;3637;09:12:04;0;49	8955;8	46314;0;0;0;
$GPXUP;3637;09:12:05;0;49	8955;8	46314;0;0;0;
$GPXUP;3637;09:12:06;0;49	8955;8	46314;0;0;0;
$GPXUP;3637;09:12:07;0;49	8955;8	46314;0;0;0;
$GPXUP;3637;09:12:08;0;49	8955;8	46314;0;0;0;
$GPXUP;3637;09:12:09;0;49	8955;8	46314;0;0;0;
$GPXUP;3637;09:12:10;0;49	8955;8	46314;0;0;0;
$GPXUP;3637;09:12:11;0;49	8955;8	46314;0;0;0;
$GPXUP;3637;09:12:12;0;49	8955;8	46314;0;0;0;
$GPXUP;3637;09:12:13;0;49	8955;8	46314;0;0;0;
$GPXUP;3637;09:12:14;0;49	8955;8	46314;0;0;0;
$GPXUP;3637;09:12:15;0;49	8955;8	46314;0;0;0;
$GPXUP;3637;09:12:16;0;49	8955;8	46314;0;0;0;
$GPXUP;3637;09:12:17;0;49	8955;8	46314;0;0;0;
$GPXUP;3637;09:12:18;0;49	8955;8	46314;0;0;0;
$GPXUP;3637;09:12:19;0;49	8955;8	46314;0;0;0;
$GPXUP;3637;09:12:20;0;49	8955;8	46314;0;0;0;
$GPXUP;3637;09:12:21;0;49	8955;8	46314;0;0;0;
$GPXUP;3637;09:12:22;0;49	8955;8	46314;0;0;0;
$GPXUP;3637;09:12:23;0;49	8955;8	46314;0;0;0;
$GPXUP;3637;09:12:24;0;49	8955;8	46314;0;0;0;
$GPXUP;3637;09:12:25;0;49	8955;8	46314;0;0;0;
$GPXUP;3637;09:12:26;0;49	8955;8	46314;0;0;0;
$GPXUP;3637;09:12:27;0;49	8955;8	46314;0;0;0;
$GPXUP;3637;09:12:28;0;49	8955;8	46314;0;0;0;
$GPXUP;3637;09:12:29;0;49	8955;8	46314;0;0;0;
$GPXUP;3637;09:12:30;0;49	8955;8	46314;0;0;0;
$GPXUP;3637;09:12:31;0;49	8955;8	46314;0;0;0;
$GPXUP;3637;09:12:32;0;49	8955;8	46314;0;0;0;
$GPXUP;3637;09:12:33;0;49	8955;8	46314;0;0;0;
$GPXUP;3637;09:12:34;0;49	8955;8	46314;0;0;0;
$GPXUP;3637;09:12:35;0;49	8955;8	46314;0;0;0;
$GPXUP;3637;09:12:36;0;49	8955;8	46314;0;0;0;
$GPXUP;3637;09:12:37;0;49	8955;8	46314;0;0;0;
$GPXUP;3637;09:12:38;0;49	8955;8	46314;0;0;0;
$GPXUP;3637;09:12:39;0;49	8955;8	46314;0;0;0;
$GPXUP;3637;09:12:40;0;49	8955;8	46314;0;0;0;
$GPXUP;3637;09:12:41;0;49	8955;8	46314;0;0;0;
$GPXUP;3637;09:12:42;0;49	8955;8	46314;0;0;0;
$GPXUP;3637;09:12:43;0;49	8955;8	46314;0;0;0;
$GPXUP;3637;09:12:44;0;49	8955;8	46314;0;0;0;
$GPXUP;3637;09:12:45;0;49	8955;8	46314;0;0;0;
$GPXUP;3637;09:12:46;0;49	8955;8	46314;0;0;0;
$GPXUP;3637;09:12:47;0;49	8955;8	46314;0;0;0;
$GPXUP;3637;09:12:48;0;49	8955;8	46314;0;0;0;
$GPXUP;3637;09:12:49;0;49	8955;8	46314;0;0;0;
$GPXUP;3637;09:12:50;0;49	8955;8	46314;0;0;0;
$GPXUP;3637;09:12:51;0;49	8955;8	46314;0;0;0;
$GPXUP;3637;09:12:52;0;49	8955;8	46314;0;0;0;
$GPXUP;3637;09:12:53;0;49	8955;8	46314;0;0;0;
$GPXUP;3637;09:12:54;0;49	8955;8	46314;0;0;0;
$GPXUP;3637;09:12:55;0;49	8955;8	46314;0;0;0;
$GPXUP;3637;09:12:56;0;49	8955;8	46314;0;0;0;
$GPXUP;3637;09:12:57;0;49	8955;8	46314;0;0;0;
$GPXUP;3637;09:12:58;0;49	8955;8	46314;0;0;0;
$GPXUP;3637;09:12:59;0;49	8955;8	46314;0;0;0;
$GPXUP;3637;09:13:00;0;49	8955;8	46314;0;0;0;
$GPXUP;3637;09:13:01;0;49	8955;8	46314;0;0;0;
$GPXUP;3637;09:13:02;0;49	8955;8	46314;0;0;0;
$GPXUP;3637;09:13:03;0;49	8955;8	46314;0;0;0;
$GPXUP;3637;09:13:04;0;49	8955;8	46314;0;0;0;
$GPXUP;3637;09:13:05;0;49	8955;8	46314;0;0;0;
$GPXUP;3637;09:13:06;0;49	8955;8	46314;0;0;0;
$GPXUP;3637;09:13:07;0;49	8955;8	46314;0;0;0;
$GPXUP;3637;09:13:08;0;49	8955;8	46314;0;0;0;
$GPXUP;3637;09:13:09;0;49	8955;8	46314;0;0;0;
$GPXUP;3637;09:13:10;0;49	8955;8	46314;0;0;0;
$GPXUP;3637;09:13:11;0;49	8955;8	46314;0;0;0;
$GPXUP;3637;09:13:12;0;49	8955;8	46314;0;0;0;
$GPXUP;3637;09:13:13;0;49	8955;8	46314;0;0;0;
$GPXUP;3637;09:13:14;0;49	8955;8	46314;0;0;0;
$GPXUP;3637;09:13:15;0;49	8955;8	46314;0;0;0;
$GPXUP;3637;09:13:16;0;49	8955;8	46314;0;0;0;
$GPXUP;3637;09:13:17;0;49	8955;8	46314;0;0;0;
$GPXUP;3637;09:13:18;0;49	8955;8	46314;0;0;0;
$GPXUP;3637;09:13:19;0;49	8955;8	46314;0;0;0;
$GPXUP;3637;09:13:20;0;49	8955;8	46314;0;0;0;
$GPXUP;3637;09:13:21;0;49	8955;8	46314;0;0;0;
$GPXUP;3637;09:13:22;0;49	8955;8	46314;0;0;0;
$GPXUP;3637;09:13:23;0;49	8955;8	46314;0;0;0;
$GPXUP;3637;09:13:24;0;49	8955;8	46314;0;0;0;
$GPXUP;3637;09:13:25;0;49	8955;8	46314;0;0;0;
$GPXUP;3637;09:13:26;0;49	8955;8	46314;0;0;0;
$GPXUP;3637;09:13:27;0;49	8955;8	46314;0;0;0;
$GPXUP;3637;09:13:28;0;49	8955;8	46314;0;0;0;
$GPXUP;3637;09:13:29;0;49	8955;8	46314;0;0;0;
$GPXUP;3637;09:13:30;0;49	8955;8	46314;0;0;0;
$GPXUP;3637;09:13:31;0;49	8955;8	46314;0;0;0;
$GPXUP;3637;09:13:32;0;49	8955;8	46314;0;0;0;
$GPXUP;3637;09:13:33;0;49	8955;8	46314;0;0;0;
$GPXUP;3637;09:13:34;0;49	8955;8	46314;0;0;0;
$GPXUP;3637;09:13:35;0;49	8955;8	46314;0;0;0;
$GPXUP;3637;09:13:36;0;49	8955;8	46314;0;0;0;
$GPXUP;3637;09:13:37;0;49	8955;8	46314;0;0;0;
$GPXUP;3637;09:13:38;0;49	8955;8	46314;0;0;0;
$GPXUP;3637;09:13:39;0;49	8955;8	46314;0;0;0;
$GPXUP;3637;09:13:40;0;49	8955;8	46314;0;0;0;
$GPXUP;3637;09:13:41;0;49	8955;8	46314;0;0;0;
$GPXUP;3637;09:13:42;0;49	8955;8	46314;0;0;0;
$GPXUP;3637;09:13:43;0;49	8955;8	46314;0;0;0;
$GPXUP;3637;09:13:44;0;49	8955;8	46314;0;0;0;
$GPXUP;3637;09:13:45;0;49	8955;8	46314;0;0;0;
$GPXUP;3637;09:13:46;0;49	8955;8	46314;0;0;0;
$GPXUP;3637;09:13:47;0;49	8955;8	46314;0;0;0;
$GPXUP;3637;09:13:48;0;49	8955;8	46314;0;0;0;
$GPXUP;3637;09:13:49;0;49	8955;8	46314;0;0;0;
$GPXUP;3637;09:13:50;0;49	8955;8	46314;0;0;0;
$GPXUP;3637;09:13:51;0;49	8955;8	46314;0;0;0;
$GPXUP;3637;09:13:52;0;49	8955;8	46314;0;0;0;
$GPXUP;3637;09:13:53;0;49	8955;8	46314;0;0;0;
$GPXUP;3637;09:13:54;0;49	8955;8	46314;0;0;0;
$GPXUP;3637;09:13:55;0;49	8955;8	46314;0;0;0;
$GPXUP;3637;09:13:56;0;49	8955;8	46314;0;0;0;
$GPXUP;3637;09:13:57;0;49	8955;8	46314;0;0;0;
$GPXUP;3637;09:13:58;0;49	8955;8	46314;0;0;0;
$GPXUP;3637;09:13:59;0;49	8955;8	46314;0;0;0;
$GPXUP;3637;09:14:00;0;49	8955;8	46314;0;0;0;
$GPXUP;3637;09:14:01;0;49	8955;8	46314;0;0;0;
$GPXUP;3637;09:14:02;0;49	8955;8	46314;0;0;0;
$GPXUP;3637;09:14:03;0;49	8955;8	46314;0;0;0;
$GPXUP;3637;09:14:04;0;49	8955;8	46314;0;0;0;
$GPXUP;3637;09:14:05;0;49	8955;8	46314;0;0;0;
$GPXUP;3637;09:14:06;0;49	8955;8	46314;0;0;0;
$GPXUP;3637;09:14:07;0;49	8955;8	46314;0;0;0;
$GPXUP;3637;09:14:08;0;49	8955;8	46314;0;0;0;
$GPXUP;3637;09:14:09;0;49	8955;8	46314;0;0;0;
$GPXUP;3637;09:14:10;0;49	8955;8	46314;0;0;0;
$GPXUP;3637;09:14:11;0;49	8955;8	46314;0;0;0;
$GPXUP;3637;09:14:12;0;49	8955;8	46314;0;0;0;
$GPXUP;3637;09:14:13;0;49	8955;8	46314;0;0;0;
$GPXUP;3637;09:14:14;0;49	8955;8	46314;0;0;0;
$GPXUP;3637;09:14:15;0;49	8955;8	46314;0;0;0;
$GPXUP;3637;09:14:16;0;49	8955;8	46314;0;0;0;
$GPXUP;3637;09:14:17;0;49	8955;8	46314;0;0;0;
$GPXUP;3637;09:14:18;0;49	8955;8	46314;0;0;0;
$GPXUP;3637;09:14:19;0;49	8955;8	46314;0;0;0;
$GPXUP;3637;09:14:20;0;49	8955;8	46314;0;0;0;
$GPXUP;3637;09:14:21;0;49	8955;8	46314;0;0;0;
$GPXUP;3637;09:14:22;0;49	8955;8	46314;0;0;0;
$GPXUP;3637;09:14:23;0;49	8955;8	46314;0;0;0;
$GPXUP;3637;09:14:24;0;49	8955;8	46314;0;0;0;
$GPXUP;3637;09:14:25;0;49	8955;8	46314;0;0;0;
$GPXUP;3637;09:14:26;0;49	8955;8	46314;0;0;0;
$GPXUP;3637;09:14:27;0;49	8955;8	46314;0;0;0;
$GPXUP;3637;09:14:28;0;49	8955;8	46314;0;0;0;
$GPXUP;3637;09:14:29;0;49	8955;8	46314;0;0;0;
$GPXUP;3637;09:14:30;0;49	8955;8	46314;0;0;0;
$GPXUP;3637;09:14:31;0;49	8955;8	46314;0;0;0;
$GPXUP;3637;09:14:32;0;49	8955;8	46314;0;0;0;
$GPXUP;3637;09:14:33;0;49	8955;8	46314;0;0;0;
$GPXUP;3637;09:14:34;0;49	8955;8	46314;0;0;0;
$GPXUP;3637;09:14:35;0;49	8955;8	46314;0;0;0;
$GPXUP;3637;09:14:36;0;49	8955;8	46314;0;0;0;
$GPXUP;3637;09:14:37;0;49	8955;8	46314;0;0;0;
$GPXUP;3637;09:14:38;0;49	8955;8	46314;0;0;0;
$GPXUP;3637;09:14:39;0;49	8955;8	46314;0;0;0;
$GPXUP;3637;09:14:40;0;49	8955;8	46314;0;0;0;
$GPXUP;3637;09:14:41;0;49	8955;8	46314;0;0;0;
$GPXUP;3637;09:14:42;0;49	8955;8	46314;0;0;0;
$GPXUP;3637;09:14:43;0;49	8955;8	46314;0;0;0;
$GPXUP;3637;09:14:44;0;49	8955;8	46314;0;0;0;
$GPXUP;3637;09:14:45;0;49	8955;8	46314;0;0;0;
$GPXUP;3637;09:14:46;0;49	8955;8	46314;0;0;0;
$GPXUP;3637;09:14:47;0;49	8955;8	46314;0;0;0;
$GPXUP;3637;09:14:48;0;49	8955;8	46314;0;0;0;
$GPXUP;3637;09:14:49;0;49	8955;8	46314;0;0;0;
$GPXUP;3637;09:14:50;0;49	8955;8	46314;0;0;0;
$GPXUP;3637;09:14:51;0;49	8955;8	46314;0;0;0;
$GPXUP;3637;09:14:52;0;49	8955;8	46314;0;0;0;
$GPXUP;3637;09:14:53;0;49	8955;8	46314;0;0;0;
$GPXUP;3637;09:14:54;0;49	8955;8	46314;0;0;0;
$GPXUP;3637;09:14:55;0;49	8955;8	46314;0;0;0;
$GPXUP;3637;09:14:56;0;49	8955;8	46314;0;0;0;
$GPXUP;3637;09:14:57;0;49	8955;8	46314;0;0;0;
$GPXUP;3637;09:14:58;0;49	8955;8	46314;0;0;0;
$GPXUP;3637;09:14:59;0;49	8955;8	46314;0;0;0;
$GPXUP;3637;09:15:00;0;49	8955;8	46314;0;0;0;
$GPXUP;3637;09:15:01;0;49	8955;8	46314;0;0;0;
$GPXUP;3637;09:15:02;0;49	8955;8	46314;0;0;0;
$GPXUP;3637;09:15:03;0;49	8955;8	46314;0;0;0;
$GPXUP;3637;09:15:04;0;49	8955;8	46314;0;0;0;
$GPXUP;3637;09:15:05;0;49	8955;8	46314;0;0;0;
$GPXUP;3637;09:15:06;0;49	8955;8	46314;0;0;0;
$GPXUP;3637;09:15:07;0;49	8955;8	46314;0;0;0;
$GPXUP;3637;09:15:08;0;49	8955;8	46314;0;0;0;
$GPXUP;3637;09:15:09;0;49	8955;8	46314;0;0;0;
$GPXUP;3637;09:15:10;0;49	8955;8	46314;0;0;0;
$GPXUP;3637;09:15:11;0;49	8955;8	46314;0;0;0;
$GPXUP;3637;09:15:12;0;49	8955;8	46314;0;0;0;
$GPXUP;3637;09:15:13;0;49	8955;8	46314;0;0;0;
$GPXUP;3637;09:15:14;0;49	8955;8	46314;0;0;0;
$GPXUP;3637;09:15:15;0;49	8955;8	46314;0;0;0;
$GPXUP;3637;09:15:16;0;49	8955;8	46314;0;0;0;
$GPXUP;3637;09:15:17;0;49	8955;8	46314;0;0;0;
$GPXUP;3637;09:15:18;0;49	8955;8	46314;0;0;0;
$GPXUP;3637;09:15:19;0;49	8955;8	46314;0;0;0;
$GPXUP;3637;09:15:20;0;49	8955;8	46314;0;0;0;
[truncated: 27,916 more rows]
