# Supplementary material for: Pigeon Navigation: Different Routes Lead to Frankfurt
Source: PLoS One. 2014 Nov 12;9(11):e112439. doi: 10.1371/journal.pone.0112439 (PMC4229201; doi:10.1371/journal.pone.0112439)
Supplement: File S4 — Files containing the original track data and a ‘Read me’ explaining the data format. (ZIP) [file pone.0112439.s004.zip › S-BER/090806xup06_254.log]

$GPXUP;3637;08:52:43;0;49	89289;8	46666;0;0;0;
$GPXUP;3637;08:52:44;0;49	89289;8	46666;0;0;7;
$GPXUP;3637;08:52:45;0;49	89296;8	46666;0;0;34;
$GPXUP;3637;08:52:46;0;49	89307;8	46662;0;0;42;
$GPXUP;3637;08:52:47;0;49	89319;8	46659;0;0;44;
$GPXUP;3637;08:52:48;0;49	89329;8	46662;0;0;38;
$GPXUP;3637;08:52:49;0;49	89336;8	4667;0;0;36;
$GPXUP;3637;08:52:50;0;49	89342;8	46681;0;0;35;
$GPXUP;3637;08:52:51;0;49	89352;8	46686;0;0;38;
$GPXUP;3637;08:52:52;0;49	89362;8	46683;0;0;43;
$GPXUP;3637;08:52:53;0;49	89373;8	46672;0;0;51;
$GPXUP;3637;08:52:54;0;49	89382;8	46655;0;0;56;
$GPXUP;3637;08:52:55;0;49	89391;8	46639;0;0;55;
$GPXUP;3637;08:52:56;0;49	89402;8	46628;0;0;56;
$GPXUP;3637;08:52:57;0;49	89416;8	46624;0;0;52;
$GPXUP;3637;08:52:58;0;49	89426;8	46629;0;0;40;
$GPXUP;3637;08:52:59;0;49	89432;8	4664;0;0;35;
$GPXUP;3637;08:53:00;0;49	89435;8	46652;0;0;32;
$GPXUP;3637;08:53:01;0;49	8944;8	46662;0;0;31;
$GPXUP;3637;08:53:02;0;49	89448;8	46668;0;0;36;
$GPXUP;3637;08:53:03;0;49	89458;8	46667;0;0;46;
$GPXUP;3637;08:53:04;0;49	8947;8	46662;0;0;47;
$GPXUP;3637;08:53:05;0;49	89482;8	46658;0;0;46;
$GPXUP;3637;08:53:06;0;49	89494;8	46654;0;0;50;
$GPXUP;3637;08:53:07;0;49	89506;8	46647;0;0;54;
$GPXUP;3637;08:53:08;0;49	89519;8	46636;0;0;61;
$GPXUP;3637;08:53:09;0;49	89533;8	46626;0;0;61;
$GPXUP;3637;08:53:10;0;49	89547;8	46624;0;0;48;
$GPXUP;3637;08:53:11;0;49	89558;8	46627;0;0;43;
$GPXUP;3637;08:53:12;0;49	89568;8	46633;0;0;39;
$GPXUP;3637;08:53:13;0;49	89574;8	46642;0;0;35;
$GPXUP;3637;08:53:14;0;49	89576;8	46655;0;0;34;
$GPXUP;3637;08:53:15;0;49	89573;8	46668;0;0;38;
$GPXUP;3637;08:53:16;0;49	89566;8	46682;0;0;43;
$GPXUP;3637;08:53:17;0;49	89556;8	46693;0;0;50;
$GPXUP;3637;08:53:18;0;49	89544;8	46702;0;0;52;
$GPXUP;3637;08:53:19;0;49	89532;8	4671;0;0;51;
$GPXUP;3637;08:53:20;0;49	89522;8	46721;0;0;44;
$GPXUP;3637;08:53:21;0;49	89518;8	46736;0;0;42;
$GPXUP;3637;08:53:22;0;49	89519;8	4675;0;0;38;
$GPXUP;3637;08:53:23;0;49	89526;8	4676;0;0;39;
$GPXUP;3637;08:53:24;0;49	89537;8	46762;0;0;46;
$GPXUP;3637;08:53:25;0;49	89549;8	46758;0;0;50;
$GPXUP;3637;08:53:26;0;49	8956;8	46748;0;0;47;
$GPXUP;3637;08:53:27;0;49	89568;8	46734;0;0;56;
$GPXUP;3637;08:53:28;0;49	89575;8	46713;0;0;62;
$GPXUP;3637;08:53:29;0;49	8958;8	46689;0;0;65;
$GPXUP;3637;08:53:30;0;49	89583;8	46663;0;0;67;
$GPXUP;3637;08:53:31;0;49	89584;8	46636;0;0;68;
$GPXUP;3637;08:53:32;0;49	8958;8	4661;0;0;70;
$GPXUP;3637;08:53:33;0;49	89575;8	46583;0;0;70;
$GPXUP;3637;08:53:34;0;49	89574;8	46557;0;0;67;
$GPXUP;3637;08:53:35;0;49	89578;8	4653;0;0;69;
$GPXUP;3637;08:53:36;0;49	89579;8	46503;0;0;72;
$GPXUP;3637;08:53:37;0;49	89576;8	46475;0;0;76;
$GPXUP;3637;08:53:38;0;49	89571;8	46446;0;0;74;
$GPXUP;3637;08:53:39;0;49	89564;8	46419;0;0;74;
$GPXUP;3637;08:53:40;0;49	89558;8	46393;0;0;73;
$GPXUP;3637;08:53:41;0;49	89552;8	46366;0;0;69;
$GPXUP;3637;08:53:42;0;49	89551;8	4634;0;0;67;
$GPXUP;3637;08:53:43;0;49	89556;8	46314;0;0;67;
$GPXUP;3637;08:53:44;0;49	89565;8	46293;0;0;63;
$GPXUP;3637;08:53:45;0;49	89577;8	46279;0;0;60;
$GPXUP;3637;08:53:46;0;49	8959;8	46271;0;0;54;
$GPXUP;3637;08:53:47;0;49	89602;8	46272;0;0;39;
$GPXUP;3637;08:53:48;0;49	89611;8	46278;0;0;37;
$GPXUP;3637;08:53:49;0;49	8962;8	46284;0;0;36;
$GPXUP;3637;08:53:50;0;49	89631;8	46285;0;0;45;
$GPXUP;3637;08:53:51;0;49	89643;8	46285;0;0;46;
$GPXUP;3637;08:53:52;0;49	89654;8	46288;0;0;45;
$GPXUP;3637;08:53:53;0;49	89665;8	46292;0;0;44;
$GPXUP;3637;08:53:54;0;49	89674;8	463;0;0;42;
$GPXUP;3637;08:53:55;0;49	89683;8	46309;0;0;40;
$GPXUP;3637;08:53:56;0;49	89691;8	46318;0;0;39;
$GPXUP;3637;08:53:57;0;49	89701;8	46325;0;0;45;
$GPXUP;3637;08:53:58;0;49	89712;8	4633;0;0;46;
$GPXUP;3637;08:53:59;0;49	89723;8	46334;0;0;48;
$GPXUP;3637;08:54:00;0;49	89734;8	46338;0;0;49;
$GPXUP;3637;08:54:01;0;49	89746;8	46344;0;0;52;
$GPXUP;3637;08:54:02;0;49	89759;8	46347;0;0;53;
$GPXUP;3637;08:54:03;0;49	89771;8	46353;0;0;52;
$GPXUP;3637;08:54:04;0;49	89782;8	46362;0;0;47;
$GPXUP;3637;08:54:05;0;49	8979;8	46376;0;0;43;
$GPXUP;3637;08:54:06;0;49	89798;8	46387;0;0;44;
$GPXUP;3637;08:54:07;0;49	89807;8	46398;0;0;46;
$GPXUP;3637;08:54:08;0;49	89814;8	46412;0;0;45;
$GPXUP;3637;08:54:09;0;49	89819;8	46428;0;0;46;
$GPXUP;3637;08:54:10;0;49	89822;8	46446;0;0;45;
$GPXUP;3637;08:54:11;0;49	89827;8	46461;0;0;45;
$GPXUP;3637;08:54:12;0;49	89834;8	46474;0;0;47;
$GPXUP;3637;08:54:13;0;49	89843;8	46488;0;0;48;
$GPXUP;3637;08:54:14;0;49	89852;8	46501;0;0;49;
$GPXUP;3637;08:54:15;0;49	89863;8	4651;0;0;52;
$GPXUP;3637;08:54:16;0;49	89873;8	46522;0;0;50;
$GPXUP;3637;08:54:17;0;49	89882;8	46534;0;0;49;
$GPXUP;3637;08:54:18;0;49	89891;8	46549;0;0;48;
$GPXUP;3637;08:54:19;0;49	89899;8	46563;0;0;47;
$GPXUP;3637;08:54:20;0;49	89908;8	46576;0;0;47;
$GPXUP;3637;08:54:21;0;49	89916;8	46587;0;0;48;
$GPXUP;3637;08:54:22;0;49	89925;8	466;0;0;48;
$GPXUP;3637;08:54:23;0;49	89932;8	46614;0;0;47;
$GPXUP;3637;08:54:24;0;49	8994;8	46628;0;0;45;
$GPXUP;3637;08:54:25;0;49	89949;8	46639;0;0;46;
$GPXUP;3637;08:54:26;0;49	89958;8	4665;0;0;44;
$GPXUP;3637;08:54:27;0;49	89965;8	46663;0;0;40;
$GPXUP;3637;08:54:28;0;49	89969;8	46677;0;0;40;
$GPXUP;3637;08:54:29;0;49	89969;8	46692;0;0;42;
$GPXUP;3637;08:54:30;0;49	89969;8	46709;0;0;43;
$GPXUP;3637;08:54:31;0;49	89968;8	46726;0;0;43;
$GPXUP;3637;08:54:32;0;49	89965;8	46743;0;0;47;
$GPXUP;3637;08:54:33;0;49	89964;8	4676;0;0;45;
$GPXUP;3637;08:54:34;0;49	89966;8	46778;0;0;46;
$GPXUP;3637;08:54:35;0;49	89971;8	46793;0;0;44;
$GPXUP;3637;08:54:36;0;49	89977;8	46808;0;0;44;
$GPXUP;3637;08:54:37;0;49	89984;8	46822;0;0;41;
$GPXUP;3637;08:54:38;0;49	8999;8	46832;0;0;40;
$GPXUP;3637;08:54:39;0;49	89999;8	4684;0;0;42;
$GPXUP;3637;08:54:40;0;49	90008;8	46848;0;0;42;
$GPXUP;3637;08:54:41;0;49	90018;8	46855;0;0;43;
$GPXUP;3637;08:54:42;0;49	90024;8	46866;0;0;38;
$GPXUP;3637;08:54:43;0;49	90022;8	46881;0;0;42;
$GPXUP;3637;08:54:44;0;49	90015;8	46895;0;0;47;
$GPXUP;3637;08:54:45;0;49	90009;8	46908;0;0;42;
$GPXUP;3637;08:54:46;0;49	9001;8	4692;0;0;32;
$GPXUP;3637;08:54:47;0;49	90015;8	4693;0;0;37;
$GPXUP;3637;08:54:48;0;49	90021;8	46941;0;0;38;
$GPXUP;3637;08:54:49;0;49	9003;8	4695;0;0;50;
$GPXUP;3637;08:54:50;0;49	90042;8	46958;0;0;51;
$GPXUP;3637;08:54:51;0;49	90053;8	46968;0;0;50;
$GPXUP;3637;08:54:52;0;49	90065;8	46975;0;0;49;
$GPXUP;3637;08:54:53;0;49	90075;8	46985;0;0;48;
$GPXUP;3637;08:54:54;0;49	90081;8	47001;0;0;49;
$GPXUP;3637;08:54:55;0;49	90084;8	47019;0;0;49;
$GPXUP;3637;08:54:56;0;49	90085;8	47038;0;0;50;
$GPXUP;3637;08:54:57;0;49	90083;8	47057;0;0;48;
$GPXUP;3637;08:54:58;0;49	9008;8	47074;0;0;45;
$GPXUP;3637;08:54:59;0;49	90078;8	4709;0;0;43;
$GPXUP;3637;08:55:00;0;49	90082;8	47104;0;0;43;
$GPXUP;3637;08:55:01;0;49	90092;8	47113;0;0;53;
$GPXUP;3637;08:55:02;0;49	90106;8	47115;0;0;58;
$GPXUP;3637;08:55:03;0;49	9012;8	47118;0;0;58;
$GPXUP;3637;08:55:04;0;49	90133;8	47124;0;0;53;
$GPXUP;3637;08:55:05;0;49	90144;8	47134;0;0;52;
$GPXUP;3637;08:55:06;0;49	90154;8	47146;0;0;49;
$GPXUP;3637;08:55:07;0;49	90162;8	47158;0;0;47;
$GPXUP;3637;08:55:08;0;49	9017;8	47171;0;0;45;
$GPXUP;3637;08:55:09;0;49	90178;8	47183;0;0;43;
$GPXUP;3637;08:55:10;0;49	90185;8	47196;0;0;40;
$GPXUP;3637;08:55:11;0;49	90187;8	47211;0;0;40;
$GPXUP;3637;08:55:12;0;49	90188;8	47228;0;0;41;
$GPXUP;3637;08:55:13;0;49	90188;8	47244;0;0;39;
$GPXUP;3637;08:55:14;0;49	90193;8	47257;0;0;41;
$GPXUP;3637;08:55:15;0;49	90203;8	47264;0;0;46;
$GPXUP;3637;08:55:16;0;49	90214;8	47268;0;0;50;
$GPXUP;3637;08:55:17;0;49	90227;8	47269;0;0;58;
$GPXUP;3637;08:55:18;0;49	90242;8	47268;0;0;59;
$GPXUP;3637;08:55:19;0;49	90257;8	47264;0;0;59;
$GPXUP;3637;08:55:20;0;49	90271;8	47265;0;0;59;
$GPXUP;3637;08:55:21;0;49	90284;8	47271;0;0;50;
$GPXUP;3637;08:55:22;0;49	90295;8	47281;0;0;47;
$GPXUP;3637;08:55:23;0;49	90304;8	47293;0;0;45;
$GPXUP;3637;08:55:24;0;49	90312;8	47306;0;0;46;
$GPXUP;3637;08:55:25;0;49	90319;8	4732;0;0;44;
$GPXUP;3637;08:55:26;0;49	90325;8	47333;0;0;44;
$GPXUP;3637;08:55:27;0;49	90332;8	47348;0;0;46;
$GPXUP;3637;08:55:28;0;49	90341;8	47361;0;0;51;
$GPXUP;3637;08:55:29;0;49	90351;8	47374;0;0;51;
$GPXUP;3637;08:55:30;0;49	90361;8	47386;0;0;51;
$GPXUP;3637;08:55:31;0;49	90374;8	47395;0;0;54;
$GPXUP;3637;08:55:32;0;49	90386;8	47401;0;0;53;
$GPXUP;3637;08:55:33;0;49	90398;8	47406;0;0;50;
$GPXUP;3637;08:55:34;0;49	9041;8	47412;0;0;49;
$GPXUP;3637;08:55:35;0;49	90422;8	47417;0;0;52;
$GPXUP;3637;08:55:36;0;49	90436;8	4742;0;0;54;
$GPXUP;3637;08:55:37;0;49	90449;8	47422;0;0;53;
$GPXUP;3637;08:55:38;0;49	90461;8	47425;0;0;50;
$GPXUP;3637;08:55:39;0;49	90472;8	47433;0;0;48;
$GPXUP;3637;08:55:40;0;49	9048;8	47446;0;0;47;
$GPXUP;3637;08:55:41;0;49	90488;8	47459;0;0;47;
$GPXUP;3637;08:55:42;0;49	90497;8	4747;0;0;48;
$GPXUP;3637;08:55:43;0;49	90506;8	47482;0;0;45;
$GPXUP;3637;08:55:44;0;49	90513;8	47496;0;0;46;
$GPXUP;3637;08:55:45;0;49	90522;8	47507;0;0;50;
$GPXUP;3637;08:55:46;0;49	90534;8	47514;0;0;59;
$GPXUP;3637;08:55:47;0;49	9055;8	47515;0;0;63;
$GPXUP;3637;08:55:48;0;49	90567;8	47514;0;0;62;
$GPXUP;3637;08:55:49;0;49	90582;8	47516;0;0;58;
$GPXUP;3637;08:55:50;0;49	90596;8	47522;0;0;52;
$GPXUP;3637;08:55:51;0;49	90606;8	47531;0;0;49;
$GPXUP;3637;08:55:52;0;49	90618;8	47538;0;0;51;
$GPXUP;3637;08:55:53;0;49	9063;8	47543;0;0;53;
$GPXUP;3637;08:55:54;0;49	90642;8	47549;0;0;52;
$GPXUP;3637;08:55:55;0;49	90655;8	47554;0;0;53;
$GPXUP;3637;08:55:56;0;49	90668;8	47559;0;0;55;
$GPXUP;3637;08:55:57;0;49	90682;8	47564;0;0;53;
$GPXUP;3637;08:55:58;0;49	90695;8	47564;0;0;54;
$GPXUP;3637;08:55:59;0;49	90708;8	47562;0;0;52;
$GPXUP;3637;08:56:00;0;49	90721;8	47558;0;0;52;
$GPXUP;3637;08:56:01;0;49	90734;8	47556;0;0;53;
$GPXUP;3637;08:56:02;0;49	90746;8	47558;0;0;54;
$GPXUP;3637;08:56:03;0;49	90761;8	47561;0;0;53;
$GPXUP;3637;08:56:04;0;49	90775;8	47564;0;0;55;
$GPXUP;3637;08:56:05;0;49	90787;8	47568;0;0;52;
$GPXUP;3637;08:56:06;0;49	90799;8	47572;0;0;49;
$GPXUP;3637;08:56:07;0;49	90812;8	47573;0;0;55;
$GPXUP;3637;08:56:08;0;49	90825;8	4757;0;0;58;
$GPXUP;3637;08:56:09;0;49	9084;8	47564;0;0;60;
$GPXUP;3637;08:56:10;0;49	90856;8	47562;0;0;61;
$GPXUP;3637;08:56:11;0;49	90871;8	4756;0;0;60;
$GPXUP;3637;08:56:12;0;49	90885;8	4756;0;0;54;
$GPXUP;3637;08:56:13;0;49	90898;8	47558;0;0;54;
$GPXUP;3637;08:56:14;0;49	90912;8	47552;0;0;60;
$GPXUP;3637;08:56:15;0;49	90926;8	47542;0;0;60;
$GPXUP;3637;08:56:16;0;49	9094;8	47533;0;0;66;
$GPXUP;3637;08:56:17;0;49	90956;8	47522;0;0;69;
$GPXUP;3637;08:56:18;0;49	90971;8	47507;0;0;74;
$GPXUP;3637;08:56:19;0;49	90987;8	47497;0;0;62;
$GPXUP;3637;08:56:20;0;49	91002;8	47497;0;0;54;
$GPXUP;3637;08:56:21;0;49	91015;8	47505;0;0;50;
$GPXUP;3637;08:56:22;0;49	91027;8	47508;0;0;47;
$GPXUP;3637;08:56:23;0;49	91038;8	4751;0;0;49;
$GPXUP;3637;08:56:24;0;49	9105;8	47513;0;0;43;
$GPXUP;3637;08:56:25;0;49	9106;8	47518;0;0;44;
$GPXUP;3637;08:56:26;0;49	91072;8	47518;0;0;54;
$GPXUP;3637;08:56:27;0;49	91084;8	47509;0;0;59;
$GPXUP;3637;08:56:28;0;49	91096;8	47496;0;0;62;
$GPXUP;3637;08:56:29;0;49	9111;8	47484;0;0;64;
$GPXUP;3637;08:56:30;0;49	91125;8	47479;0;0;59;
$GPXUP;3637;08:56:31;0;49	9114;8	47479;0;0;58;
$GPXUP;3637;08:56:32;0;49	91153;8	47484;0;0;53;
$GPXUP;3637;08:56:33;0;49	91165;8	47492;0;0;51;
$GPXUP;3637;08:56:34;0;49	91178;8	47496;0;0;57;
$GPXUP;3637;08:56:35;0;49	91192;8	47493;0;0;57;
$GPXUP;3637;08:56:36;0;49	91205;8	47484;0;0;58;
$GPXUP;3637;08:56:37;0;49	91218;8	47473;0;0;61;
$GPXUP;3637;08:56:38;0;49	91232;8	47462;0;0;65;
$GPXUP;3637;08:56:39;0;49	91247;8	47453;0;0;65;
$GPXUP;3637;08:56:40;0;49	91262;8	47452;0;0;54;
$GPXUP;3637;08:56:41;0;49	91273;8	47461;0;0;48;
$GPXUP;3637;08:56:42;0;49	91281;8	47478;0;0;45;
$GPXUP;3637;08:56:43;0;49	91289;8	4749;0;0;44;
$GPXUP;3637;08:56:44;0;49	91296;8	47505;0;0;47;
$GPXUP;3637;08:56:45;0;49	91302;8	4752;0;0;48;
$GPXUP;3637;08:56:46;0;49	9131;8	47533;0;0;50;
$GPXUP;3637;08:56:47;0;49	91323;8	47538;0;0;55;
$GPXUP;3637;08:56:48;0;49	91337;8	47537;0;0;60;
$GPXUP;3637;08:56:49;0;49	91352;8	4753;0;0;63;
$GPXUP;3637;08:56:50;0;49	91366;8	47521;0;0;64;
$GPXUP;3637;08:56:51;0;49	91383;8	47515;0;0;61;
$GPXUP;3637;08:56:52;0;49	91398;8	47512;0;0;60;
$GPXUP;3637;08:56:53;0;49	91414;8	47506;0;0;68;
$GPXUP;3637;08:56:54;0;49	9143;8	47503;0;0;63;
$GPXUP;3637;08:56:55;0;49	91445;8	47506;0;0;59;
$GPXUP;3637;08:56:56;0;49	91459;8	47508;0;0;53;
$GPXUP;3637;08:56:57;0;49	91473;8	47507;0;0;56;
$GPXUP;3637;08:56:58;0;49	91485;8	4751;0;0;47;
$GPXUP;3637;08:56:59;0;49	91494;8	47522;0;0;48;
$GPXUP;3637;08:57:00;0;49	915;8	47536;0;0;47;
$GPXUP;3637;08:57:01;0;49	91507;8	47552;0;0;47;
$GPXUP;3637;08:57:02;0;49	91515;8	47565;0;0;47;
$GPXUP;3637;08:57:03;0;49	91526;8	47574;0;0;49;
$GPXUP;3637;08:57:04;0;49	91538;8	47577;0;0;55;
$GPXUP;3637;08:57:05;0;49	91553;8	47576;0;0;57;
$GPXUP;3637;08:57:06;0;49	91566;8	4758;0;0;53;
$GPXUP;3637;08:57:07;0;49	91577;8	47589;0;0;50;
$GPXUP;3637;08:57:08;0;49	91586;8	47602;0;0;48;
$GPXUP;3637;08:57:09;0;49	91591;8	47619;0;0;49;
$GPXUP;3637;08:57:10;0;49	91591;8	47638;0;0;52;
$GPXUP;3637;08:57:11;0;49	91588;8	47658;0;0;56;
$GPXUP;3637;08:57:12;0;49	91581;8	47679;0;0;60;
$GPXUP;3637;08:57:13;0;49	91578;8	47702;0;0;58;
$GPXUP;3637;08:57:14;0;49	9158;8	47723;0;0;56;
$GPXUP;3637;08:57:15;0;49	91584;8	47743;0;0;53;
$GPXUP;3637;08:57:16;0;49	91592;8	4776;0;0;48;
$GPXUP;3637;08:57:17;0;49	916;8	47771;0;0;46;
$GPXUP;3637;08:57:18;0;49	91611;8	4778;0;0;47;
$GPXUP;3637;08:57:19;0;49	91622;8	47789;0;0;45;
$GPXUP;3637;08:57:20;0;49	91633;8	47794;0;0;45;
$GPXUP;3637;08:57:21;0;49	91644;8	47793;0;0;48;
$GPXUP;3637;08:57:22;0;49	91654;8	47782;0;0;51;
$GPXUP;3637;08:57:23;0;49	91663;8	47766;0;0;57;
$GPXUP;3637;08:57:24;0;49	91672;8	47747;0;0;59;
$GPXUP;3637;08:57:25;0;49	91682;8	47732;0;0;53;
$GPXUP;3637;08:57:26;0;49	91694;8	47725;0;0;50;
$GPXUP;3637;08:57:27;0;49	91706;8	47727;0;0;48;
$GPXUP;3637;08:57:28;0;49	91717;8	47735;0;0;45;
$GPXUP;3637;08:57:29;0;49	91727;8	4774;0;0;48;
$GPXUP;3637;08:57:30;0;49	9174;8	4774;0;0;49;
$GPXUP;3637;08:57:31;0;49	91752;8	47742;0;0;47;
$GPXUP;3637;08:57:32;0;49	91763;8	47749;0;0;46;
$GPXUP;3637;08:57:33;0;49	91772;8	4776;0;0;43;
$GPXUP;3637;08:57:34;0;49	91777;8	47774;0;0;40;
$GPXUP;3637;08:57:35;0;49	91778;8	47791;0;0;42;
$GPXUP;3637;08:57:36;0;49	91773;8	47806;0;0;45;
$GPXUP;3637;08:57:37;0;49	91763;8	47816;0;0;47;
$GPXUP;3637;08:57:38;0;49	9175;8	47821;0;0;55;
$GPXUP;3637;08:57:39;0;49	91736;8	47823;0;0;58;
$GPXUP;3637;08:57:40;0;49	9172;8	47824;0;0;60;
$GPXUP;3637;08:57:41;0;49	91706;8	47825;0;0;59;
$GPXUP;3637;08:57:42;0;49	91691;8	47828;0;0;57;
$GPXUP;3637;08:57:43;0;49	91677;8	47833;0;0;54;
$GPXUP;3637;08:57:44;0;49	91664;8	47837;0;0;53;
$GPXUP;3637;08:57:45;0;49	9165;8	47838;0;0;54;
$GPXUP;3637;08:57:46;0;49	91637;8	47841;0;0;51;
$GPXUP;3637;08:57:47;0;49	91624;8	4785;0;0;56;
$GPXUP;3637;08:57:48;0;49	91612;8	47862;0;0;56;
$GPXUP;3637;08:57:49;0;49	91602;8	47878;0;0;59;
$GPXUP;3637;08:57:50;0;49	91595;8	47895;0;0;52;
$GPXUP;3637;08:57:51;0;49	91592;8	47913;0;0;46;
$GPXUP;3637;08:57:52;0;49	91591;8	4793;0;0;41;
$GPXUP;3637;08:57:53;0;49	91591;8	47946;0;0;40;
$GPXUP;3637;08:57:54;0;49	91594;8	47961;0;0;40;
$GPXUP;3637;08:57:55;0;49	91598;8	47976;0;0;42;
$GPXUP;3637;08:57:56;0;49	91605;8	47988;0;0;45;
$GPXUP;3637;08:57:57;0;49	91613;8	48002;0;0;48;
$GPXUP;3637;08:57:58;0;49	91619;8	48019;0;0;49;
$GPXUP;3637;08:57:59;0;49	91622;8	48038;0;0;50;
$GPXUP;3637;08:58:00;0;49	91626;8	48057;0;0;48;
$GPXUP;3637;08:58:01;0;49	91629;8	48075;0;0;47;
$GPXUP;3637;08:58:02;0;49	91634;8	48092;0;0;46;
$GPXUP;3637;08:58:03;0;49	9164;8	48108;0;0;45;
$GPXUP;3637;08:58:04;0;49	91648;8	48122;0;0;45;
$GPXUP;3637;08:58:05;0;49	91658;8	48132;0;0;48;
$GPXUP;3637;08:58:06;0;49	91668;8	48141;0;0;46;
$GPXUP;3637;08:58:07;0;49	91677;8	48151;0;0;41;
$GPXUP;3637;08:58:08;0;49	91686;8	4816;0;0;45;
$GPXUP;3637;08:58:09;0;49	91695;8	48172;0;0;48;
$GPXUP;3637;08:58:10;0;49	91702;8	48188;0;0;48;
$GPXUP;3637;08:58:11;0;49	91708;8	48205;0;0;47;
$GPXUP;3637;08:58:12;0;49	91709;8	48222;0;0;45;
$GPXUP;3637;08:58:13;0;49	91708;8	48239;0;0;44;
$GPXUP;3637;08:58:14;0;49	91705;8	48255;0;0;42;
$GPXUP;3637;08:58:15;0;49	91704;8	48271;0;0;40;
$GPXUP;3637;08:58:16;0;49	91707;8	48286;0;0;44;
$GPXUP;3637;08:58:17;0;49	91713;8	48299;0;0;46;
$GPXUP;3637;08:58:18;0;49	9172;8	48313;0;0;44;
$GPXUP;3637;08:58:19;0;49	91728;8	48324;0;0;43;
$GPXUP;3637;08:58:20;0;49	91738;8	48329;0;0;42;
$GPXUP;3637;08:58:21;0;49	91748;8	48333;0;0;44;
$GPXUP;3637;08:58:22;0;49	91758;8	48339;0;0;45;
$GPXUP;3637;08:58:23;0;49	91768;8	48346;0;0;41;
$GPXUP;3637;08:58:24;0;49	91777;8	48354;0;0;42;
$GPXUP;3637;08:58:25;0;49	91787;8	48361;0;0;43;
$GPXUP;3637;08:58:26;0;49	91797;8	48368;0;0;46;
$GPXUP;3637;08:58:27;0;49	91808;8	48372;0;0;48;
$GPXUP;3637;08:58:28;0;49	9182;8	48376;0;0;49;
$GPXUP;3637;08:58:29;0;49	91829;8	48386;0;0;45;
$GPXUP;3637;08:58:30;0;49	91836;8	48399;0;0;42;
$GPXUP;3637;08:58:31;0;49	9184;8	48415;0;0;43;
$GPXUP;3637;08:58:32;0;49	91842;8	48432;0;0;42;
$GPXUP;3637;08:58:33;0;49	91844;8	48449;0;0;43;
$GPXUP;3637;08:58:34;0;49	91845;8	48466;0;0;42;
$GPXUP;3637;08:58:35;0;49	91848;8	48481;0;0;42;
$GPXUP;3637;08:58:36;0;49	91853;8	48494;0;0;43;
$GPXUP;3637;08:58:37;0;49	91864;8	485;0;0;48;
$GPXUP;3637;08:58:38;0;49	91876;8	48502;0;0;53;
$GPXUP;3637;08:58:39;0;49	9189;8	48501;0;0;54;
$GPXUP;3637;08:58:40;0;49	91902;8	48505;0;0;50;
$GPXUP;3637;08:58:41;0;49	91914;8	48512;0;0;48;
$GPXUP;3637;08:58:42;0;49	91924;8	48521;0;0;46;
$GPXUP;3637;08:58:43;0;49	91931;8	48534;0;0;42;
$GPXUP;3637;08:58:44;0;49	91935;8	4855;0;0;43;
$GPXUP;3637;08:58:45;0;49	91936;8	48568;0;0;46;
$GPXUP;3637;08:58:46;0;49	91931;8	48584;0;0;45;
$GPXUP;3637;08:58:47;0;49	91924;8	48597;0;0;44;
$GPXUP;3637;08:58:48;0;49	91917;8	4861;0;0;44;
$GPXUP;3637;08:58:49;0;49	9191;8	48624;0;0;45;
$GPXUP;3637;08:58:50;0;49	91901;8	48637;0;0;46;
$GPXUP;3637;08:58:51;0;49	9189;8	48648;0;0;51;
$GPXUP;3637;08:58:52;0;49	9188;8	48662;0;0;58;
$GPXUP;3637;08:58:53;0;49	91872;8	48679;0;0;53;
$GPXUP;3637;08:58:54;0;49	91866;8	48696;0;0;52;
$GPXUP;3637;08:58:55;0;49	9186;8	48715;0;0;50;
$GPXUP;3637;08:58:56;0;49	91854;8	48732;0;0;49;
$GPXUP;3637;08:58:57;0;49	91848;8	48748;0;0;48;
$GPXUP;3637;08:58:58;0;49	91842;8	48764;0;0;48;
$GPXUP;3637;08:58:59;0;49	91836;8	48781;0;0;49;
$GPXUP;3637;08:59:00;0;49	91834;8	48799;0;0;46;
$GPXUP;3637;08:59:01;0;49	91834;8	48816;0;0;45;
$GPXUP;3637;08:59:02;0;49	91836;8	48834;0;0;46;
$GPXUP;3637;08:59:03;0;49	91837;8	48851;0;0;45;
$GPXUP;3637;08:59:04;0;49	91837;8	48869;0;0;45;
$GPXUP;3637;08:59:05;0;49	91835;8	48886;0;0;46;
$GPXUP;3637;08:59:06;0;49	9183;8	48903;0;0;46;
$GPXUP;3637;08:59:07;0;49	91824;8	48919;0;0;45;
$GPXUP;3637;08:59:08;0;49	91816;8	48933;0;0;46;
$GPXUP;3637;08:59:09;0;49	91806;8	48945;0;0;51;
$GPXUP;3637;08:59:10;0;49	91794;8	48957;0;0;52;
$GPXUP;3637;08:59:11;0;49	91784;8	48969;0;0;53;
$GPXUP;3637;08:59:12;0;49	91773;8	48981;0;0;51;
$GPXUP;3637;08:59:13;0;49	9176;8	4899;0;0;55;
$GPXUP;3637;08:59:14;0;49	91746;8	48994;0;0;62;
$GPXUP;3637;08:59:15;0;49	9173;8	48992;0;0;65;
$GPXUP;3637;08:59:16;0;49	91714;8	48991;0;0;62;
$GPXUP;3637;08:59:17;0;49	91699;8	48994;0;0;57;
$GPXUP;3637;08:59:18;0;49	91685;8	49;0;0;58;
$GPXUP;3637;08:59:19;0;49	9167;8	49004;0;0;58;
$GPXUP;3637;08:59:20;0;49	91656;8	49008;0;0;57;
$GPXUP;3637;08:59:21;0;49	91642;8	49013;0;0;57;
$GPXUP;3637;08:59:22;0;49	91629;8	49019;0;0;52;
$GPXUP;3637;08:59:23;0;49	91618;8	4903;0;0;49;
$GPXUP;3637;08:59:24;0;49	91609;8	49043;0;0;48;
$GPXUP;3637;08:59:25;0;49	91601;8	49057;0;0;49;
$GPXUP;3637;08:59:26;0;49	91594;8	49074;0;0;49;
$GPXUP;3637;08:59:27;0;49	91591;8	49092;0;0;48;
$GPXUP;3637;08:59:28;0;49	91588;8	4911;0;0;48;
$GPXUP;3637;08:59:29;0;49	91582;8	49126;0;0;48;
$GPXUP;3637;08:59:30;0;49	91572;8	49139;0;0;53;
$GPXUP;3637;08:59:31;0;49	9156;8	49149;0;0;52;
$GPXUP;3637;08:59:32;0;49	91548;8	49155;0;0;52;
$GPXUP;3637;08:59:33;0;49	91534;8	49159;0;0;49;
$GPXUP;3637;08:59:34;0;49	91523;8	49165;0;0;48;
$GPXUP;3637;08:59:35;0;49	91512;8	49174;0;0;55;
$GPXUP;3637;08:59:36;0;49	915;8	49185;0;0;54;
$GPXUP;3637;08:59:37;0;49	91493;8	492;0;0;48;
$GPXUP;3637;08:59:38;0;49	9149;8	49218;0;0;46;
$GPXUP;3637;08:59:39;0;49	9149;8	49236;0;0;45;
$GPXUP;3637;08:59:40;0;49	91491;8	49254;0;0;45;
$GPXUP;3637;08:59:41;0;49	91492;8	49272;0;0;47;
$GPXUP;3637;08:59:42;0;49	91492;8	49291;0;0;46;
$GPXUP;3637;08:59:43;0;49	91493;8	49309;0;0;45;
$GPXUP;3637;08:59:44;0;49	91492;8	49327;0;0;48;
$GPXUP;3637;08:59:45;0;49	91487;8	49344;0;0;53;
$GPXUP;3637;08:59:46;0;49	91476;8	49357;0;0;55;
$GPXUP;3637;08:59:47;0;49	91464;8	49367;0;0;56;
$GPXUP;3637;08:59:48;0;49	9145;8	49373;0;0;56;
$GPXUP;3637;08:59:49;0;49	91436;8	49379;0;0;60;
$GPXUP;3637;08:59:50;0;49	91423;8	49387;0;0;55;
$GPXUP;3637;08:59:51;0;49	91413;8	49401;0;0;55;
$GPXUP;3637;08:59:52;0;49	91404;8	49416;0;0;54;
$GPXUP;3637;08:59:53;0;49	91397;8	49433;0;0;50;
$GPXUP;3637;08:59:54;0;49	91394;8	4945;0;0;45;
$GPXUP;3637;08:59:55;0;49	91397;8	49466;0;0;42;
$GPXUP;3637;08:59:56;0;49	91404;8	49478;0;0;42;
$GPXUP;3637;08:59:57;0;49	91414;8	4948;0;0;45;
$GPXUP;3637;08:59:58;0;49	91426;8	49472;0;0;52;
$GPXUP;3637;08:59:59;0;49	91434;8	49456;0;0;57;
$GPXUP;3637;09:00:00;0;49	91441;8	49436;0;0;59;
$GPXUP;3637;09:00:01;0;49	9145;8	49416;0;0;61;
$GPXUP;3637;09:00:02;0;49	91458;8	49396;0;0;61;
$GPXUP;3637;09:00:03;0;49	91468;8	49378;0;0;62;
$GPXUP;3637;09:00:04;0;49	91479;8	49361;0;0;62;
$GPXUP;3637;09:00:05;0;49	91489;8	49342;0;0;63;
$GPXUP;3637;09:00:06;0;49	91498;8	49321;0;0;66;
$GPXUP;3637;09:00:07;0;49	91504;8	49296;0;0;69;
$GPXUP;3637;09:00:08;0;49	91512;8	49274;0;0;63;
$GPXUP;3637;09:00:09;0;49	91522;8	49256;0;0;56;
$GPXUP;3637;09:00:10;0;49	91533;8	49249;0;0;46;
$GPXUP;3637;09:00:11;0;49	91544;8	49249;0;0;46;
$GPXUP;3637;09:00:12;0;49	91556;8	49252;0;0;46;
$GPXUP;3637;09:00:13;0;49	91567;8	49257;0;0;45;
$GPXUP;3637;09:00:14;0;49	91576;8	49265;0;0;45;
$GPXUP;3637;09:00:15;0;49	91586;8	49272;0;0;44;
$GPXUP;3637;09:00:16;0;49	91597;8	49278;0;0;43;
$GPXUP;3637;09:00:17;0;49	91607;8	49286;0;0;44;
$GPXUP;3637;09:00:18;0;49	91614;8	493;0;0;45;
$GPXUP;3637;09:00:19;0;49	9162;8	49316;0;0;43;
$GPXUP;3637;09:00:20;0;49	91624;8	49332;0;0;42;
$GPXUP;3637;09:00:21;0;49	91621;8	49348;0;0;44;
$GPXUP;3637;09:00:22;0;49	91614;8	49362;0;0;49;
$GPXUP;3637;09:00:23;0;49	91604;8	49372;0;0;52;
$GPXUP;3637;09:00:24;0;49	9159;8	4938;0;0;52;
$GPXUP;3637;09:00:25;0;49	91576;8	49388;0;0;54;
$GPXUP;3637;09:00:26;0;49	91562;8	49389;0;0;57;
$GPXUP;3637;09:00:27;0;49	91548;8	49381;0;0;62;
$GPXUP;3637;09:00:28;0;49	91535;8	49364;0;0;67;
$GPXUP;3637;09:00:29;0;49	91526;8	49341;0;0;69;
$GPXUP;3637;09:00:30;0;49	91518;8	49316;0;0;72;
$GPXUP;3637;09:00:31;0;49	91509;8	4929;0;0;75;
$GPXUP;3637;09:00:32;0;49	91498;8	49266;0;0;74;
$GPXUP;3637;09:00:33;0;49	91485;8	49246;0;0;72;
$GPXUP;3637;09:00:34;0;49	9147;8	49231;0;0;72;
$GPXUP;3637;09:00:35;0;49	91454;8	49217;0;0;74;
$GPXUP;3637;09:00:36;0;49	91437;8	49205;0;0;70;
$GPXUP;3637;09:00:37;0;49	91422;8	49194;0;0;66;
$GPXUP;3637;09:00:38;0;49	9141;8	49176;0;0;68;
$GPXUP;3637;09:00:39;0;49	91397;8	49157;0;0;69;
$GPXUP;3637;09:00:40;0;49	91384;8	4914;0;0;69;
$GPXUP;3637;09:00:41;0;49	91372;8	49121;0;0;67;
$GPXUP;3637;09:00:42;0;49	9136;8	49105;0;0;66;
$GPXUP;3637;09:00:43;0;49	91347;8	49093;0;0;63;
$GPXUP;3637;09:00:44;0;49	91333;8	49082;0;0;63;
$GPXUP;3637;09:00:45;0;49	91319;8	49068;0;0;66;
$GPXUP;3637;09:00:46;0;49	91306;8	49054;0;0;65;
$GPXUP;3637;09:00:47;0;49	91293;8	49038;0;0;66;
$GPXUP;3637;09:00:48;0;49	91279;8	49024;0;0;65;
$GPXUP;3637;09:00:49;0;49	91266;8	4901;0;0;61;
$GPXUP;3637;09:00:50;0;49	91253;8	48996;0;0;66;
$GPXUP;3637;09:00:51;0;49	91242;8	48976;0;0;68;
$GPXUP;3637;09:00:52;0;49	91232;8	48955;0;0;64;
$GPXUP;3637;09:00:53;0;49	91222;8	48934;0;0;63;
$GPXUP;3637;09:00:54;0;49	91212;8	48916;0;0;62;
$GPXUP;3637;09:00:55;0;49	912;8	48903;0;0;61;
$GPXUP;3637;09:00:56;0;49	91186;8	48894;0;0;60;
$GPXUP;3637;09:00:57;0;49	91172;8	48886;0;0;59;
$GPXUP;3637;09:00:58;0;49	91159;8	48876;0;0;58;
$GPXUP;3637;09:00:59;0;49	91146;8	48866;0;0;59;
$GPXUP;3637;09:01:00;0;49	91132;8	48857;0;0;58;
$GPXUP;3637;09:01:01;0;49	91119;8	48848;0;0;59;
$GPXUP;3637;09:01:02;0;49	91106;8	48838;0;0;60;
$GPXUP;3637;09:01:03;0;49	91094;8	48824;0;0;61;
$GPXUP;3637;09:01:04;0;49	91082;8	48808;0;0;65;
$GPXUP;3637;09:01:05;0;49	9107;8	48792;0;0;66;
$GPXUP;3637;09:01:06;0;49	91056;8	48776;0;0;65;
$GPXUP;3637;09:01:07;0;49	91043;8	48763;0;0;64;
$GPXUP;3637;09:01:08;0;49	91029;8	4875;0;0;63;
$GPXUP;3637;09:01:09;0;49	91016;8	48736;0;0;65;
$GPXUP;3637;09:01:10;0;49	91004;8	48718;0;0;67;
$GPXUP;3637;09:01:11;0;49	90993;8	48697;0;0;68;
$GPXUP;3637;09:01:12;0;49	90982;8	48678;0;0;69;
$GPXUP;3637;09:01:13;0;49	90968;8	48662;0;0;68;
$GPXUP;3637;09:01:14;0;49	90953;8	48649;0;0;68;
$GPXUP;3637;09:01:15;0;49	90937;8	48637;0;0;70;
$GPXUP;3637;09:01:16;0;49	90923;8	48621;0;0;71;
$GPXUP;3637;09:01:17;0;49	9091;8	48603;0;0;71;
$GPXUP;3637;09:01:18;0;49	90896;8	48585;0;0;72;
$GPXUP;3637;09:01:19;0;49	90882;8	48568;0;0;72;
$GPXUP;3637;09:01:20;0;49	90868;8	4855;0;0;71;
$GPXUP;3637;09:01:21;0;49	90858;8	48528;0;0;71;
$GPXUP;3637;09:01:22;0;49	90849;8	48504;0;0;68;
$GPXUP;3637;09:01:23;0;49	90841;8	48481;0;0;67;
$GPXUP;3637;09:01:24;0;49	90834;8	48458;0;0;66;
$GPXUP;3637;09:01:25;0;49	9083;8	48433;0;0;65;
$GPXUP;3637;09:01:26;0;49	90826;8	48408;0;0;66;
$GPXUP;3637;09:01:27;0;49	90819;8	48384;0;0;73;
$GPXUP;3637;09:01:28;0;49	90807;8	48365;0;0;71;
$GPXUP;3637;09:01:29;0;49	90791;8	48356;0;0;65;
$GPXUP;3637;09:01:30;0;49	90776;8	48348;0;0;60;
$GPXUP;3637;09:01:31;0;49	90763;8	48336;0;0;64;
$GPXUP;3637;09:01:32;0;49	90748;8	48326;0;0;63;
$GPXUP;3637;09:01:33;0;49	90732;8	48326;0;0;66;
$GPXUP;3637;09:01:34;0;49	90716;8	48331;0;0;68;
$GPXUP;3637;09:01:35;0;49	90703;8	48346;0;0;67;
$GPXUP;3637;09:01:36;0;49	90694;8	48366;0;0;63;
$GPXUP;3637;09:01:37;0;49	90687;8	48386;0;0;55;
$GPXUP;3637;09:01:38;0;49	90678;8	48401;0;0;51;
$GPXUP;3637;09:01:39;0;49	90667;8	4841;0;0;51;
$GPXUP;3637;09:01:40;0;49	90654;8	48413;0;0;52;
$GPXUP;3637;09:01:41;0;49	9064;8	48409;0;0;57;
$GPXUP;3637;09:01:42;0;49	90627;8	48399;0;0;60;
$GPXUP;3637;09:01:43;0;49	90617;8	48381;0;0;64;
$GPXUP;3637;09:01:44;0;49	9061;8	48356;0;0;69;
$GPXUP;3637;09:01:45;0;49	90606;8	48329;0;0;71;
$GPXUP;3637;09:01:46;0;49	90602;8	48302;0;0;71;
$GPXUP;3637;09:01:47;0;49	90595;8	48276;0;0;72;
$GPXUP;3637;09:01:48;0;49	90587;8	48251;0;0;69;
$GPXUP;3637;09:01:49;0;49	90576;8	48231;0;0;64;
$GPXUP;3637;09:01:50;0;49	90564;8	48217;0;0;59;
$GPXUP;3637;09:01:51;0;49	9055;8	4821;0;0;54;
$GPXUP;3637;09:01:52;0;49	90537;8	48208;0;0;52;
$GPXUP;3637;09:01:53;0;49	90524;8	48212;0;0;52;
$GPXUP;3637;09:01:54;0;49	90518;8	48227;0;0;49;
$GPXUP;3637;09:01:55;0;49	90519;8	48246;0;0;51;
$GPXUP;3637;09:01:56;0;49	90524;8	48262;0;0;44;
$GPXUP;3637;09:01:57;0;49	90534;8	4827;0;0;49;
$GPXUP;3637;09:01:58;0;49	90547;8	48272;0;0;50;
$GPXUP;3637;09:01:59;0;49	90559;8	48275;0;0;53;
$GPXUP;3637;09:02:00;0;49	90572;8	48282;0;0;53;
$GPXUP;3637;09:02:01;0;49	90585;8	48288;0;0;52;
$GPXUP;3637;09:02:02;0;49	90599;8	48289;0;0;57;
$GPXUP;3637;09:02:03;0;49	90613;8	48282;0;0;64;
$GPXUP;3637;09:02:04;0;49	90628;8	48271;0;0;64;
$GPXUP;3637;09:02:05;0;49	90642;8	48258;0;0;63;
$GPXUP;3637;09:02:06;0;49	90656;8	48248;0;0;56;
$GPXUP;3637;09:02:07;0;49	90668;8	48248;0;0;46;
$GPXUP;3637;09:02:08;0;49	9068;8	48252;0;0;49;
$GPXUP;3637;09:02:09;0;49	90692;8	48252;0;0;51;
$GPXUP;3637;09:02:10;0;49	90705;8	48248;0;0;57;
$GPXUP;3637;09:02:11;0;49	90718;8	48242;0;0;55;
$GPXUP;3637;09:02:12;0;49	90731;8	48241;0;0;53;
$GPXUP;3637;09:02:13;0;49	90744;8	48248;0;0;50;
$GPXUP;3637;09:02:14;0;49	90753;8	48259;0;0;44;
$GPXUP;3637;09:02:15;0;49	90763;8	48266;0;0;44;
$GPXUP;3637;09:02:16;0;49	90774;8	48264;0;0;48;
$GPXUP;3637;09:02:17;0;49	90785;8	48257;0;0;56;
$GPXUP;3637;09:02:18;0;49	90798;8	48246;0;0;56;
$GPXUP;3637;09:02:19;0;49	90811;8	48236;0;0;58;
$GPXUP;3637;09:02:20;0;49	90824;8	48227;0;0;58;
$GPXUP;3637;09:02:21;0;49	90838;8	48218;0;0;57;
$GPXUP;3637;09:02:22;0;49	90851;8	4821;0;0;59;
$GPXUP;3637;09:02:23;0;49	90863;8	48196;0;0;61;
$GPXUP;3637;09:02:24;0;49	90875;8	48177;0;0;66;
$GPXUP;3637;09:02:25;0;49	90886;8	48159;0;0;65;
$GPXUP;3637;09:02:26;0;49	909;8	48144;0;0;64;
$GPXUP;3637;09:02:27;0;49	90913;8	48133;0;0;57;
$GPXUP;3637;09:02:28;0;49	90925;8	48124;0;0;55;
$GPXUP;3637;09:02:29;0;49	90937;8	48112;0;0;56;
$GPXUP;3637;09:02:30;0;49	90946;8	48096;0;0;60;
$GPXUP;3637;09:02:31;0;49	90954;8	48075;0;0;66;
$GPXUP;3637;09:02:32;0;49	9096;8	48051;0;0;62;
$GPXUP;3637;09:02:33;0;49	90964;8	48027;0;0;63;
$GPXUP;3637;09:02:34;0;49	90967;8	48001;0;0;65;
$GPXUP;3637;09:02:35;0;49	90967;8	47974;0;0;71;
$GPXUP;3637;09:02:36;0;49	90965;8	47946;0;0;73;
$GPXUP;3637;09:02:37;0;49	90963;8	47919;0;0;70;
$GPXUP;3637;09:02:38;0;49	90963;8	47891;0;0;68;
$GPXUP;3637;09:02:39;0;49	90963;8	47864;0;0;70;
$GPXUP;3637;09:02:40;0;49	90968;8	47843;0;0;56;
$GPXUP;3637;09:02:41;0;49	90977;8	4783;0;0;51;
$GPXUP;3637;09:02:42;0;49	90989;8	4782;0;0;55;
$GPXUP;3637;09:02:43;0;49	91;8	47809;0;0;58;
$GPXUP;3637;09:02:44;0;49	91012;8	47797;0;0;58;
$GPXUP;3637;09:02:45;0;49	91026;8	47793;0;0;60;
$GPXUP;3637;09:02:46;0;49	91039;8	478;0;0;54;
$GPXUP;3637;09:02:47;0;49	91049;8	47813;0;0;51;
$GPXUP;3637;09:02:48;0;49	91059;8	47824;0;0;49;
$GPXUP;3637;09:02:49;0;49	91072;8	47827;0;0;57;
$GPXUP;3637;09:02:50;0;49	91085;8	47828;0;0;51;
$GPXUP;3637;09:02:51;0;49	91097;8	47835;0;0;50;
$GPXUP;3637;09:02:52;0;49	91106;8	47846;0;0;46;
$GPXUP;3637;09:02:53;0;49	91114;8	47857;0;0;43;
$GPXUP;3637;09:02:54;0;49	91124;8	47866;0;0;42;
$GPXUP;3637;09:02:55;0;49	91133;8	47873;0;0;41;
$GPXUP;3637;09:02:56;0;49	91143;8	4788;0;0;47;
$GPXUP;3637;09:02:57;0;49	91154;8	47887;0;0;50;
$GPXUP;3637;09:02:58;0;49	91164;8	47899;0;0;50;
$GPXUP;3637;09:02:59;0;49	91175;8	4791;0;0;50;
$GPXUP;3637;09:03:00;0;49	91186;8	47914;0;0;56;
$GPXUP;3637;09:03:01;0;49	912;8	47909;0;0;61;
$GPXUP;3637;09:03:02;0;49	91213;8	47896;0;0;67;
$GPXUP;3637;09:03:03;0;49	91228;8	47883;0;0;66;
$GPXUP;3637;09:03:04;0;49	91245;8	47874;0;0;64;
$GPXUP;3637;09:03:05;0;49	9126;8	47874;0;0;57;
$GPXUP;3637;09:03:06;0;49	91272;8	47884;0;0;53;
$GPXUP;3637;09:03:07;0;49	91282;8	47898;0;0;53;
$GPXUP;3637;09:03:08;0;49	91291;8	47911;0;0;52;
$GPXUP;3637;09:03:09;0;49	91302;8	47925;0;0;50;
$GPXUP;3637;09:03:10;0;49	91313;8	4793;0;0;52;
$GPXUP;3637;09:03:11;0;49	91327;8	47926;0;0;58;
$GPXUP;3637;09:03:12;0;49	91341;8	47923;0;0;51;
$GPXUP;3637;09:03:13;0;49	91352;8	47928;0;0;46;
$GPXUP;3637;09:03:14;0;49	91363;8	47938;0;0;46;
$GPXUP;3637;09:03:15;0;49	91372;8	47949;0;0;45;
$GPXUP;3637;09:03:16;0;49	91379;8	47962;0;0;45;
$GPXUP;3637;09:03:17;0;49	91385;8	47976;0;0;45;
$GPXUP;3637;09:03:18;0;49	91393;8	47989;0;0;44;
$GPXUP;3637;09:03:19;0;49	914;8	48002;0;0;44;
$GPXUP;3637;09:03:20;0;49	91407;8	48012;0;0;43;
$GPXUP;3637;09:03:21;0;49	91416;8	4802;0;0;45;
$GPXUP;3637;09:03:22;0;49	91427;8	48026;0;0;49;
$GPXUP;3637;09:03:23;0;49	91441;8	48033;0;0;53;
$GPXUP;3637;09:03:24;0;49	91454;8	48038;0;0;48;
$GPXUP;3637;09:03:25;0;49	91466;8	48036;0;0;53;
$GPXUP;3637;09:03:26;0;49	91479;8	4803;0;0;54;
$GPXUP;3637;09:03:27;0;49	91492;8	48026;0;0;49;
$GPXUP;3637;09:03:28;0;49	91503;8	48029;0;0;48;
$GPXUP;3637;09:03:29;0;49	91513;8	48036;0;0;45;
$GPXUP;3637;09:03:30;0;49	91521;8	48049;0;0;41;
$GPXUP;3637;09:03:31;0;49	91526;8	48062;0;0;39;
$GPXUP;3637;09:03:32;0;49	91527;8	48077;0;0;36;
$GPXUP;3637;09:03:33;0;49	91523;8	4809;0;0;40;
$GPXUP;3637;09:03:34;0;49	91514;8	481;0;0;46;
$GPXUP;3637;09:03:35;0;49	91502;8	48104;0;0;48;
$GPXUP;3637;09:03:36;0;49	91489;8	48102;0;0;54;
$GPXUP;3637;09:03:37;0;49	91477;8	4809;0;0;60;
$GPXUP;3637;09:03:38;0;49	91467;8	48071;0;0;64;
$GPXUP;3637;09:03:39;0;49	91462;8	48048;0;0;64;
$GPXUP;3637;09:03:40;0;49	91462;8	48023;0;0;64;
$GPXUP;3637;09:03:41;0;49	91469;8	48001;0;0;60;
$GPXUP;3637;09:03:42;0;49	91478;8	47983;0;0;58;
$GPXUP;3637;09:03:43;0;49	9149;8	4797;0;0;59;
$GPXUP;3637;09:03:44;0;49	91504;8	47964;0;0;57;
$GPXUP;3637;09:03:45;0;49	91519;8	47962;0;0;57;
$GPXUP;3637;09:03:46;0;49	91533;8	47964;0;0;51;
$GPXUP;3637;09:03:47;0;49	91545;8	47971;0;0;47;
$GPXUP;3637;09:03:48;0;49	91553;8	47982;0;0;45;
$GPXUP;3637;09:03:49;0;49	9156;8	47996;0;0;43;
$GPXUP;3637;09:03:50;0;49	91565;8	4801;0;0;42;
$GPXUP;3637;09:03:51;0;49	9157;8	48025;0;0;42;
$GPXUP;3637;09:03:52;0;49	91578;8	48036;0;0;46;
$GPXUP;3637;09:03:53;0;49	91589;8	48041;0;0;52;
$GPXUP;3637;09:03:54;0;49	91603;8	48039;0;0;57;
$GPXUP;3637;09:03:55;0;49	91617;8	48034;0;0;58;
$GPXUP;3637;09:03:56;0;49	91631;8	4803;0;0;58;
$GPXUP;3637;09:03:57;0;49	91644;8	48033;0;0;53;
$GPXUP;3637;09:03:58;0;49	91654;8	48046;0;0;50;
$GPXUP;3637;09:03:59;0;49	91663;8	48061;0;0;49;
$GPXUP;3637;09:04:00;0;49	91672;8	48073;0;0;47;
$GPXUP;3637;09:04:01;0;49	91682;8	48081;0;0;46;
$GPXUP;3637;09:04:02;0;49	91694;8	48084;0;0;49;
$GPXUP;3637;09:04:03;0;49	91706;8	48083;0;0;48;
$GPXUP;3637;09:04:04;0;49	91717;8	48087;0;0;40;
$GPXUP;3637;09:04:05;0;49	91722;8	48094;0;0;26;
$GPXUP;3637;09:04:06;0;49	91724;8	48101;0;0;14;
$GPXUP;3637;09:04:07;0;49	91724;8	48104;0;0;6;
$GPXUP;3637;09:04:08;0;49	91724;8	48104;0;0;0;
$GPXUP;3637;09:04:09;0;49	91724;8	48104;0;0;0;
$GPXUP;3637;09:04:10;0;49	91724;8	48105;0;0;0;
$GPXUP;3637;09:04:11;0;49	91724;8	48104;0;0;0;
$GPXUP;3637;09:04:12;0;49	91724;8	48105;0;0;0;
$GPXUP;3637;09:04:13;0;49	91724;8	48105;0;0;0;
$GPXUP;3637;09:04:14;0;49	91724;8	48105;0;0;0;
$GPXUP;3637;09:04:15;0;49	91724;8	48105;0;0;0;
$GPXUP;3637;09:04:16;0;49	91724;8	48105;0;0;0;
$GPXUP;3637;09:04:17;0;49	91724;8	48105;0;0;0;
$GPXUP;3637;09:04:18;0;49	91724;8	48105;0;0;0;
$GPXUP;3637;09:04:19;0;49	91724;8	48105;0;0;0;
$GPXUP;3637;09:04:20;0;49	91724;8	48105;0;0;0;
$GPXUP;3637;09:04:21;0;49	91724;8	48105;0;0;0;
$GPXUP;3637;09:04:22;0;49	91724;8	48105;0;0;0;
$GPXUP;3637;09:04:23;0;49	91724;8	48105;0;0;0;
$GPXUP;3637;09:04:24;0;49	91724;8	48104;0;0;0;
$GPXUP;3637;09:04:25;0;49	91724;8	48104;0;0;0;
$GPXUP;3637;09:04:26;0;49	91724;8	48104;0;0;0;
$GPXUP;3637;09:04:27;0;49	91725;8	48103;0;0;0;
$GPXUP;3637;09:04:28;0;49	91725;8	48103;0;0;0;
$GPXUP;3637;09:04:29;0;49	91725;8	48102;0;0;0;
$GPXUP;3637;09:04:30;0;49	91725;8	48102;0;0;0;
$GPXUP;3637;09:04:31;0;49	91725;8	48102;0;0;0;
$GPXUP;3637;09:04:32;0;49	91725;8	48102;0;0;0;
$GPXUP;3637;09:04:33;0;49	91726;8	48103;0;0;0;
$GPXUP;3637;09:04:34;0;49	91726;8	48103;0;0;0;
$GPXUP;3637;09:04:35;0;49	91726;8	48103;0;0;0;
$GPXUP;3637;09:04:36;0;49	91726;8	48103;0;0;0;
$GPXUP;3637;09:04:37;0;49	91726;8	48103;0;0;0;
$GPXUP;3637;09:04:38;0;49	91726;8	48104;0;0;0;
$GPXUP;3637;09:04:39;0;49	91726;8	48104;0;0;0;
$GPXUP;3637;09:04:40;0;49	91726;8	48104;0;0;0;
$GPXUP;3637;09:04:41;0;49	91725;8	48103;0;0;0;
$GPXUP;3637;09:04:42;0;49	91725;8	48103;0;0;0;
$GPXUP;3637;09:04:43;0;49	91725;8	48102;0;0;0;
$GPXUP;3637;09:04:44;0;49	91725;8	48102;0;0;0;
$GPXUP;3637;09:04:45;0;49	91725;8	48102;0;0;0;
$GPXUP;3637;09:04:46;0;49	91726;8	48102;0;0;0;
$GPXUP;3637;09:04:47;0;49	91726;8	48101;0;0;0;
$GPXUP;3637;09:04:48;0;49	91726;8	48101;0;0;0;
$GPXUP;3637;09:04:49;0;49	91726;8	48101;0;0;0;
$GPXUP;3637;09:04:50;0;49	91726;8	481;0;0;0;
$GPXUP;3637;09:04:51;0;49	91726;8	481;0;0;0;
$GPXUP;3637;09:04:52;0;49	91726;8	481;0;0;0;
$GPXUP;3637;09:04:53;0;49	91726;8	481;0;0;0;
$GPXUP;3637;09:04:54;0;49	91726;8	48101;0;0;0;
$GPXUP;3637;09:04:55;0;49	91726;8	48101;0;0;0;
$GPXUP;3637;09:04:56;0;49	91726;8	48101;0;0;0;
$GPXUP;3637;09:04:57;0;49	91725;8	48102;0;0;0;
$GPXUP;3637;09:04:58;0;49	91724;8	48102;0;0;0;
$GPXUP;3637;09:04:59;0;49	91724;8	48102;0;0;0;
$GPXUP;3637;09:05:00;0;49	91724;8	48103;0;0;0;
$GPXUP;3637;09:05:01;0;49	91724;8	48103;0;0;0;
$GPXUP;3637;09:05:02;0;49	91724;8	48103;0;0;0;
$GPXUP;3637;09:05:03;0;49	91723;8	48104;0;0;0;
$GPXUP;3637;09:05:04;0;49	91723;8	48103;0;0;0;
$GPXUP;3637;09:05:05;0;49	91723;8	48103;0;0;0;
$GPXUP;3637;09:05:06;0;49	91723;8	48103;0;0;0;
$GPXUP;3637;09:05:07;0;49	91723;8	48103;0;0;0;
$GPXUP;3637;09:05:08;0;49	91723;8	48103;0;0;0;
$GPXUP;3637;09:05:09;0;49	91723;8	48103;0;0;0;
$GPXUP;3637;09:05:10;0;49	91723;8	48103;0;0;0;
$GPXUP;3637;09:05:11;0;49	91723;8	48103;0;0;0;
$GPXUP;3637;09:05:12;0;49	91723;8	48103;0;0;0;
$GPXUP;3637;09:05:13;0;49	91723;8	48103;0;0;0;
$GPXUP;3637;09:05:14;0;49	91723;8	48103;0;0;0;
$GPXUP;3637;09:05:15;0;49	91723;8	48103;0;0;0;
$GPXUP;3637;09:05:16;0;49	91723;8	48103;0;0;0;
$GPXUP;3637;09:05:17;0;49	91723;8	48103;0;0;0;
$GPXUP;3637;09:05:18;0;49	91723;8	48103;0;0;0;
$GPXUP;3637;09:05:19;0;49	91723;8	48103;0;0;0;
$GPXUP;3637;09:05:20;0;49	91723;8	48103;0;0;0;
$GPXUP;3637;09:05:21;0;49	91723;8	48103;0;0;0;
$GPXUP;3637;09:05:22;0;49	91723;8	48103;0;0;0;
$GPXUP;3637;09:05:23;0;49	91723;8	48103;0;0;0;
$GPXUP;3637;09:05:24;0;49	91723;8	48103;0;0;0;
$GPXUP;3637;09:05:25;0;49	91723;8	48103;0;0;0;
$GPXUP;3637;09:05:26;0;49	91723;8	48103;0;0;0;
$GPXUP;3637;09:05:27;0;49	91723;8	48103;0;0;0;
$GPXUP;3637;09:05:28;0;49	91723;8	48103;0;0;0;
$GPXUP;3637;09:05:29;0;49	91723;8	48103;0;0;0;
$GPXUP;3637;09:05:30;0;49	91723;8	48103;0;0;0;
$GPXUP;3637;09:05:31;0;49	91723;8	48103;0;0;0;
$GPXUP;3637;09:05:32;0;49	91723;8	48103;0;0;0;
$GPXUP;3637;09:05:33;0;49	91723;8	48103;0;0;0;
$GPXUP;3637;09:05:34;0;49	91723;8	48103;0;0;0;
$GPXUP;3637;09:05:35;0;49	91723;8	48103;0;0;0;
$GPXUP;3637;09:05:36;0;49	91723;8	48103;0;0;0;
$GPXUP;3637;09:05:37;0;49	91723;8	48103;0;0;0;
$GPXUP;3637;09:05:38;0;49	91723;8	48103;0;0;0;
$GPXUP;3637;09:05:39;0;49	91723;8	48103;0;0;0;
$GPXUP;3637;09:05:40;0;49	91723;8	48103;0;0;0;
$GPXUP;3637;09:05:41;0;49	91723;8	48103;0;0;0;
$GPXUP;3637;09:05:42;0;49	91723;8	48103;0;0;0;
$GPXUP;3637;09:05:43;0;49	91723;8	48103;0;0;0;
$GPXUP;3637;09:05:44;0;49	91723;8	48103;0;0;0;
$GPXUP;3637;09:05:45;0;49	91723;8	48103;0;0;0;
$GPXUP;3637;09:05:46;0;49	91723;8	48103;0;0;0;
$GPXUP;3637;09:05:47;0;49	91723;8	48103;0;0;0;
$GPXUP;3637;09:05:48;0;49	91723;8	48103;0;0;0;
$GPXUP;3637;09:05:49;0;49	91723;8	48103;0;0;0;
$GPXUP;3637;09:05:50;0;49	91723;8	48103;0;0;0;
$GPXUP;3637;09:05:51;0;49	91723;8	48103;0;0;0;
$GPXUP;3637;09:05:52;0;49	91723;8	48103;0;0;0;
$GPXUP;3637;09:05:53;0;49	91723;8	48103;0;0;0;
$GPXUP;3637;09:05:54;0;49	91723;8	48103;0;0;0;
$GPXUP;3637;09:05:55;0;49	91723;8	48103;0;0;0;
$GPXUP;3637;09:05:56;0;49	91723;8	48103;0;0;0;
$GPXUP;3637;09:05:57;0;49	91723;8	48103;0;0;0;
$GPXUP;3637;09:05:58;0;49	91723;8	48103;0;0;0;
$GPXUP;3637;09:05:59;0;49	91723;8	48103;0;0;0;
$GPXUP;3637;09:06:00;0;49	91723;8	48103;0;0;0;
$GPXUP;3637;09:06:01;0;49	91723;8	48103;0;0;0;
$GPXUP;3637;09:06:02;0;49	91723;8	48103;0;0;0;
$GPXUP;3637;09:06:03;0;49	91723;8	48103;0;0;0;
$GPXUP;3637;09:06:04;0;49	91723;8	48103;0;0;0;
$GPXUP;3637;09:06:05;0;49	91723;8	48103;0;0;0;
$GPXUP;3637;09:06:06;0;49	91723;8	48103;0;0;0;
$GPXUP;3637;09:06:07;0;49	91723;8	48103;0;0;0;
$GPXUP;3637;09:06:08;0;49	91723;8	48103;0;0;0;
$GPXUP;3637;09:06:09;0;49	91723;8	48103;0;0;0;
$GPXUP;3637;09:06:10;0;49	91723;8	48103;0;0;0;
$GPXUP;3637;09:06:11;0;49	91723;8	48103;0;0;0;
$GPXUP;3637;09:06:12;0;49	91723;8	48103;0;0;0;
$GPXUP;3637;09:06:13;0;49	91723;8	48103;0;0;0;
$GPXUP;3637;09:06:14;0;49	91723;8	48103;0;0;0;
$GPXUP;3637;09:06:15;0;49	91723;8	48103;0;0;0;
$GPXUP;3637;09:06:16;0;49	91723;8	48103;0;0;0;
$GPXUP;3637;09:06:17;0;49	91723;8	48103;0;0;0;
$GPXUP;3637;09:06:18;0;49	91723;8	48103;0;0;0;
$GPXUP;3637;09:06:19;0;49	91723;8	48103;0;0;0;
$GPXUP;3637;09:06:20;0;49	91723;8	48103;0;0;0;
$GPXUP;3637;09:06:21;0;49	91723;8	48103;0;0;0;
$GPXUP;3637;09:06:22;0;49	91723;8	48103;0;0;0;
$GPXUP;3637;09:06:23;0;49	91723;8	48103;0;0;0;
$GPXUP;3637;09:06:24;0;49	91723;8	48103;0;0;0;
$GPXUP;3637;09:06:25;0;49	91723;8	48103;0;0;0;
$GPXUP;3637;09:06:26;0;49	91723;8	48103;0;0;0;
$GPXUP;3637;09:06:27;0;49	91723;8	48103;0;0;0;
$GPXUP;3637;09:06:28;0;49	91723;8	48103;0;0;0;
$GPXUP;3637;09:06:29;0;49	91723;8	48103;0;0;0;
$GPXUP;3637;09:06:30;0;49	91723;8	48103;0;0;0;
$GPXUP;3637;09:06:31;0;49	91723;8	48103;0;0;0;
$GPXUP;3637;09:06:32;0;49	91723;8	48103;0;0;0;
$GPXUP;3637;09:06:33;0;49	91723;8	48103;0;0;0;
$GPXUP;3637;09:06:34;0;49	91723;8	48103;0;0;0;
$GPXUP;3637;09:06:35;0;49	91723;8	48103;0;0;0;
$GPXUP;3637;09:06:36;0;49	91723;8	48103;0;0;0;
$GPXUP;3637;09:06:37;0;49	91723;8	48103;0;0;0;
$GPXUP;3637;09:06:38;0;49	91723;8	48103;0;0;0;
$GPXUP;3637;09:06:39;0;49	91723;8	48103;0;0;0;
$GPXUP;3637;09:06:40;0;49	91723;8	48103;0;0;0;
$GPXUP;3637;09:06:41;0;49	91723;8	48103;0;0;0;
$GPXUP;3637;09:06:42;0;49	91723;8	48103;0;0;0;
$GPXUP;3637;09:06:43;0;49	91723;8	48103;0;0;0;
$GPXUP;3637;09:06:44;0;49	91723;8	48103;0;0;0;
$GPXUP;3637;09:06:45;0;49	91723;8	48103;0;0;0;
$GPXUP;3637;09:06:46;0;49	91723;8	48103;0;0;0;
$GPXUP;3637;09:06:47;0;49	91723;8	48103;0;0;0;
$GPXUP;3637;09:06:48;0;49	91723;8	48103;0;0;0;
$GPXUP;3637;09:06:49;0;49	91723;8	48103;0;0;0;
$GPXUP;3637;09:06:50;0;49	91723;8	48103;0;0;0;
$GPXUP;3637;09:06:51;0;49	91723;8	48103;0;0;0;
$GPXUP;3637;09:06:52;0;49	91723;8	48103;0;0;0;
$GPXUP;3637;09:06:53;0;49	91723;8	48103;0;0;0;
$GPXUP;3637;09:06:54;0;49	91723;8	48103;0;0;0;
$GPXUP;3637;09:06:55;0;49	91723;8	48103;0;0;0;
$GPXUP;3637;09:06:56;0;49	91723;8	48103;0;0;0;
$GPXUP;3637;09:06:57;0;49	91723;8	48103;0;0;0;
$GPXUP;3637;09:06:58;0;49	91723;8	48103;0;0;0;
$GPXUP;3637;09:06:59;0;49	91723;8	48103;0;0;0;
$GPXUP;3637;09:07:00;0;49	91723;8	48103;0;0;0;
$GPXUP;3637;09:07:01;0;49	91723;8	48103;0;0;0;
$GPXUP;3637;09:07:02;0;49	91723;8	48103;0;0;0;
$GPXUP;3637;09:07:03;0;49	91723;8	48103;0;0;0;
$GPXUP;3637;09:07:04;0;49	91723;8	48103;0;0;0;
$GPXUP;3637;09:07:05;0;49	91723;8	48103;0;0;0;
$GPXUP;3637;09:07:06;0;49	91723;8	48103;0;0;0;
$GPXUP;3637;09:07:07;0;49	91723;8	48103;0;0;0;
$GPXUP;3637;09:07:08;0;49	91723;8	48103;0;0;0;
$GPXUP;3637;09:07:09;0;49	91723;8	48103;0;0;0;
$GPXUP;3637;09:07:10;0;49	91723;8	48103;0;0;0;
$GPXUP;3637;09:07:11;0;49	91723;8	48103;0;0;0;
$GPXUP;3637;09:07:12;0;49	91723;8	48103;0;0;0;
$GPXUP;3637;09:07:13;0;49	91723;8	48103;0;0;0;
$GPXUP;3637;09:07:14;0;49	91723;8	48103;0;0;0;
$GPXUP;3637;09:07:15;0;49	91723;8	48103;0;0;0;
$GPXUP;3637;09:07:16;0;49	91723;8	48103;0;0;0;
$GPXUP;3637;09:07:17;0;49	91724;8	48103;0;0;0;
$GPXUP;3637;09:07:18;0;49	91724;8	48103;0;0;0;
$GPXUP;3637;09:07:19;0;49	91724;8	48103;0;0;0;
$GPXUP;3637;09:07:20;0;49	91724;8	48103;0;0;0;
$GPXUP;3637;09:07:21;0;49	91724;8	48103;0;0;0;
$GPXUP;3637;09:07:22;0;49	91724;8	48103;0;0;0;
$GPXUP;3637;09:07:23;0;49	91724;8	48103;0;0;0;
$GPXUP;3637;09:07:24;0;49	91724;8	48103;0;0;0;
$GPXUP;3637;09:07:25;0;49	91724;8	48103;0;0;0;
$GPXUP;3637;09:07:26;0;49	91724;8	48103;0;0;0;
$GPXUP;3637;09:07:27;0;49	91724;8	48103;0;0;0;
$GPXUP;3637;09:07:28;0;49	91724;8	48103;0;0;0;
$GPXUP;3637;09:07:29;0;49	91724;8	48103;0;0;0;
$GPXUP;3637;09:07:30;0;49	91724;8	48103;0;0;0;
$GPXUP;3637;09:07:31;0;49	91724;8	48103;0;0;0;
$GPXUP;3637;09:07:32;0;49	91724;8	48103;0;0;0;
$GPXUP;3637;09:07:33;0;49	91724;8	48103;0;0;0;
$GPXUP;3637;09:07:34;0;49	91724;8	48103;0;0;0;
$GPXUP;3637;09:07:35;0;49	91724;8	48103;0;0;0;
$GPXUP;3637;09:07:36;0;49	91724;8	48103;0;0;0;
$GPXUP;3637;09:07:37;0;49	91724;8	48103;0;0;0;
$GPXUP;3637;09:07:38;0;49	91724;8	48103;0;0;0;
$GPXUP;3637;09:07:39;0;49	91724;8	48103;0;0;0;
$GPXUP;3637;09:07:40;0;49	91724;8	48103;0;0;0;
$GPXUP;3637;09:07:41;0;49	91724;8	48103;0;0;0;
$GPXUP;3637;09:07:42;0;49	91724;8	48103;0;0;0;
$GPXUP;3637;09:07:43;0;49	91724;8	48103;0;0;0;
$GPXUP;3637;09:07:44;0;49	91724;8	48103;0;0;0;
$GPXUP;3637;09:07:45;0;49	91724;8	48103;0;0;0;
$GPXUP;3637;09:07:46;0;49	91724;8	48103;0;0;0;
$GPXUP;3637;09:07:47;0;49	91724;8	48103;0;0;0;
$GPXUP;3637;09:07:48;0;49	91724;8	48103;0;0;0;
$GPXUP;3637;09:07:49;0;49	91724;8	48103;0;0;0;
$GPXUP;3637;09:07:50;0;49	91724;8	48103;0;0;0;
$GPXUP;3637;09:07:51;0;49	91724;8	48103;0;0;0;
$GPXUP;3637;09:07:52;0;49	91724;8	48103;0;0;0;
$GPXUP;3637;09:07:53;0;49	91724;8	48103;0;0;0;
$GPXUP;3637;09:07:54;0;49	91724;8	48103;0;0;0;
$GPXUP;3637;09:07:55;0;49	91724;8	48103;0;0;0;
$GPXUP;3637;09:07:56;0;49	91724;8	48103;0;0;0;
$GPXUP;3637;09:07:57;0;49	91724;8	48103;0;0;0;
$GPXUP;3637;09:07:58;0;49	91724;8	48103;0;0;0;
$GPXUP;3637;09:07:59;0;49	91724;8	48103;0;0;0;
$GPXUP;3637;09:08:00;0;49	91724;8	48103;0;0;0;
$GPXUP;3637;09:08:01;0;49	91724;8	48103;0;0;0;
$GPXUP;3637;09:08:02;0;49	91724;8	48103;0;0;0;
$GPXUP;3637;09:08:03;0;49	91724;8	48103;0;0;0;
$GPXUP;3637;09:08:04;0;49	91724;8	48103;0;0;0;
$GPXUP;3637;09:08:05;0;49	91724;8	48103;0;0;0;
$GPXUP;3637;09:08:06;0;49	91724;8	48103;0;0;0;
$GPXUP;3637;09:08:07;0;49	91724;8	48103;0;0;0;
$GPXUP;3637;09:08:08;0;49	91724;8	48103;0;0;0;
$GPXUP;3637;09:08:09;0;49	91724;8	48103;0;0;0;
$GPXUP;3637;09:08:10;0;49	91724;8	48103;0;0;0;
$GPXUP;3637;09:08:11;0;49	91724;8	48103;0;0;0;
$GPXUP;3637;09:08:12;0;49	91724;8	48103;0;0;0;
$GPXUP;3637;09:08:13;0;49	91724;8	48103;0;0;0;
$GPXUP;3637;09:08:14;0;49	91724;8	48103;0;0;0;
$GPXUP;3637;09:08:15;0;49	91724;8	48103;0;0;0;
$GPXUP;3637;09:08:16;0;49	91724;8	48103;0;0;0;
$GPXUP;3637;09:08:17;0;49	91724;8	48103;0;0;0;
$GPXUP;3637;09:08:18;0;49	91724;8	48103;0;0;0;
$GPXUP;3637;09:08:19;0;49	91724;8	48103;0;0;0;
$GPXUP;3637;09:08:20;0;49	91724;8	48103;0;0;0;
$GPXUP;3637;09:08:21;0;49	91724;8	48103;0;0;0;
$GPXUP;3637;09:08:22;0;49	91724;8	48103;0;0;0;
$GPXUP;3637;09:08:23;0;49	91724;8	48103;0;0;0;
$GPXUP;3637;09:08:24;0;49	91724;8	48103;0;0;0;
$GPXUP;3637;09:08:25;0;49	91724;8	48103;0;0;0;
$GPXUP;3637;09:08:26;0;49	91724;8	48103;0;0;0;
$GPXUP;3637;09:08:27;0;49	91724;8	48103;0;0;0;
$GPXUP;3637;09:08:28;0;49	91724;8	48103;0;0;0;
$GPXUP;3637;09:08:29;0;49	91724;8	48103;0;0;0;
$GPXUP;3637;09:08:30;0;49	91724;8	48103;0;0;0;
$GPXUP;3637;09:08:31;0;49	91724;8	48103;0;0;0;
$GPXUP;3637;09:08:32;0;49	91724;8	48103;0;0;0;
$GPXUP;3637;09:08:33;0;49	91724;8	48103;0;0;0;
$GPXUP;3637;09:08:34;0;49	91724;8	48103;0;0;0;
$GPXUP;3637;09:08:35;0;49	91724;8	48103;0;0;0;
$GPXUP;3637;09:08:36;0;49	91724;8	48103;0;0;0;
$GPXUP;3637;09:08:37;0;49	91724;8	48103;0;0;0;
$GPXUP;3637;09:08:38;0;49	91724;8	48103;0;0;0;
$GPXUP;3637;09:08:39;0;49	91724;8	48103;0;0;0;
$GPXUP;3637;09:08:40;0;49	91724;8	48103;0;0;0;
$GPXUP;3637;09:08:41;0;49	91724;8	48103;0;0;0;
$GPXUP;3637;09:08:42;0;49	91724;8	48103;0;0;0;
$GPXUP;3637;09:08:43;0;49	91724;8	48103;0;0;0;
$GPXUP;3637;09:08:44;0;49	91724;8	48103;0;0;0;
$GPXUP;3637;09:08:45;0;49	91724;8	48103;0;0;0;
$GPXUP;3637;09:08:46;0;49	91724;8	48103;0;0;0;
$GPXUP;3637;09:08:47;0;49	91724;8	48103;0;0;0;
$GPXUP;3637;09:08:48;0;49	91724;8	48103;0;0;0;
$GPXUP;3637;09:08:49;0;49	91724;8	48103;0;0;0;
$GPXUP;3637;09:08:50;0;49	91724;8	48103;0;0;0;
$GPXUP;3637;09:08:51;0;49	91724;8	48103;0;0;0;
$GPXUP;3637;09:08:52;0;49	91724;8	48103;0;0;0;
$GPXUP;3637;09:08:53;0;49	91724;8	48103;0;0;0;
$GPXUP;3637;09:08:54;0;49	91724;8	48103;0;0;0;
$GPXUP;3637;09:08:55;0;49	91724;8	48103;0;0;0;
$GPXUP;3637;09:08:56;0;49	91724;8	48103;0;0;0;
$GPXUP;3637;09:08:57;0;49	91724;8	48103;0;0;0;
$GPXUP;3637;09:08:58;0;49	91724;8	48103;0;0;0;
$GPXUP;3637;09:08:59;0;49	91724;8	48103;0;0;0;
$GPXUP;3637;09:09:00;0;49	91724;8	48103;0;0;0;
$GPXUP;3637;09:09:01;0;49	91724;8	48103;0;0;0;
$GPXUP;3637;09:09:02;0;49	91724;8	48103;0;0;0;
$GPXUP;3637;09:09:03;0;49	91724;8	48103;0;0;0;
$GPXUP;3637;09:09:04;0;49	91724;8	48103;0;0;0;
$GPXUP;3637;09:09:05;0;49	91724;8	48103;0;0;0;
$GPXUP;3637;09:09:06;0;49	91724;8	48103;0;0;0;
$GPXUP;3637;09:09:07;0;49	91724;8	48103;0;0;0;
$GPXUP;3637;09:09:08;0;49	91724;8	48103;0;0;0;
$GPXUP;3637;09:09:09;0;49	91724;8	48103;0;0;0;
$GPXUP;3637;09:09:10;0;49	91724;8	48103;0;0;0;
$GPXUP;3637;09:09:11;0;49	91724;8	48103;0;0;0;
$GPXUP;3637;09:09:12;0;49	91724;8	48103;0;0;0;
$GPXUP;3637;09:09:13;0;49	91724;8	48103;0;0;0;
$GPXUP;3637;09:09:14;0;49	91724;8	48103;0;0;0;
$GPXUP;3637;09:09:15;0;49	91724;8	48103;0;0;0;
$GPXUP;3637;09:09:16;0;49	91724;8	48103;0;0;0;
$GPXUP;3637;09:09:17;0;49	91724;8	48103;0;0;0;
$GPXUP;3637;09:09:18;0;49	91724;8	48103;0;0;0;
$GPXUP;3637;09:09:19;0;49	91724;8	48103;0;0;0;
$GPXUP;3637;09:09:20;0;49	91724;8	48103;0;0;0;
$GPXUP;3637;09:09:21;0;49	91724;8	48103;0;0;0;
$GPXUP;3637;09:09:22;0;49	91724;8	48103;0;0;0;
$GPXUP;3637;09:09:23;0;49	91724;8	48103;0;0;0;
$GPXUP;3637;09:09:24;0;49	91724;8	48103;0;0;0;
$GPXUP;3637;09:09:25;0;49	91724;8	48103;0;0;0;
$GPXUP;3637;09:09:26;0;49	91724;8	48103;0;0;0;
$GPXUP;3637;09:09:27;0;49	91724;8	48103;0;0;0;
$GPXUP;3637;09:09:28;0;49	91724;8	48103;0;0;0;
$GPXUP;3637;09:09:29;0;49	91724;8	48103;0;0;0;
$GPXUP;3637;09:09:30;0;49	91724;8	48103;0;0;0;
$GPXUP;3637;09:09:31;0;49	91724;8	48103;0;0;0;
$GPXUP;3637;09:09:32;0;49	91724;8	48103;0;0;0;
$GPXUP;3637;09:09:33;0;49	91724;8	48103;0;0;0;
$GPXUP;3637;09:09:34;0;49	91724;8	48103;0;0;0;
$GPXUP;3637;09:09:35;0;49	91724;8	48103;0;0;0;
$GPXUP;3637;09:09:36;0;49	91724;8	48103;0;0;0;
$GPXUP;3637;09:09:37;0;49	91724;8	48103;0;0;0;
$GPXUP;3637;09:09:38;0;49	91724;8	48103;0;0;0;
$GPXUP;3637;09:09:39;0;49	91724;8	48103;0;0;0;
$GPXUP;3637;09:09:40;0;49	91724;8	48103;0;0;0;
$GPXUP;3637;09:09:41;0;49	91724;8	48103;0;0;0;
$GPXUP;3637;09:09:42;0;49	91724;8	48103;0;0;0;
$GPXUP;3637;09:09:43;0;49	91724;8	48103;0;0;0;
$GPXUP;3637;09:09:44;0;49	91724;8	48103;0;0;0;
$GPXUP;3637;09:09:45;0;49	91724;8	48103;0;0;0;
$GPXUP;3637;09:09:46;0;49	91724;8	48103;0;0;0;
$GPXUP;3637;09:09:47;0;49	91724;8	48103;0;0;0;
$GPXUP;3637;09:09:48;0;49	91724;8	48103;0;0;0;
$GPXUP;3637;09:09:49;0;49	91724;8	48103;0;0;0;
$GPXUP;3637;09:09:50;0;49	91724;8	48103;0;0;0;
$GPXUP;3637;09:09:51;0;49	91724;8	48103;0;0;0;
$GPXUP;3637;09:09:52;0;49	91724;8	48103;0;0;0;
$GPXUP;3637;09:09:53;0;49	91724;8	48103;0;0;0;
$GPXUP;3637;09:09:54;0;49	91724;8	48103;0;0;0;
$GPXUP;3637;09:09:55;0;49	91724;8	48103;0;0;0;
$GPXUP;3637;09:09:56;0;49	91724;8	48103;0;0;0;
$GPXUP;3637;09:09:57;0;49	91724;8	48103;0;0;0;
$GPXUP;3637;09:09:58;0;49	91724;8	48103;0;0;0;
$GPXUP;3637;09:09:59;0;49	91724;8	48103;0;0;0;
$GPXUP;3637;09:10:00;0;49	91724;8	48103;0;0;0;
$GPXUP;3637;09:10:01;0;49	91724;8	48103;0;0;0;
$GPXUP;3637;09:10:02;0;49	91724;8	48103;0;0;0;
$GPXUP;3637;09:10:03;0;49	91724;8	48103;0;0;0;
$GPXUP;3637;09:10:04;0;49	91724;8	48103;0;0;0;
$GPXUP;3637;09:10:05;0;49	91724;8	48103;0;0;0;
$GPXUP;3637;09:10:06;0;49	91724;8	48103;0;0;0;
$GPXUP;3637;09:10:07;0;49	91724;8	48103;0;0;0;
$GPXUP;3637;09:10:08;0;49	91724;8	48103;0;0;0;
$GPXUP;3637;09:10:09;0;49	91724;8	48103;0;0;0;
$GPXUP;3637;09:10:10;0;49	91724;8	48103;0;0;0;
$GPXUP;3637;09:10:11;0;49	91724;8	48103;0;0;0;
$GPXUP;3637;09:10:12;0;49	91724;8	48103;0;0;0;
$GPXUP;3637;09:10:13;0;49	91724;8	48103;0;0;0;
$GPXUP;3637;09:10:14;0;49	91724;8	48103;0;0;0;
$GPXUP;3637;09:10:15;0;49	91724;8	48103;0;0;0;
$GPXUP;3637;09:10:16;0;49	91724;8	48103;0;0;0;
$GPXUP;3637;09:10:17;0;49	91724;8	48103;0;0;0;
$GPXUP;3637;09:10:18;0;49	91724;8	48103;0;0;0;
$GPXUP;3637;09:10:19;0;49	91724;8	48103;0;0;0;
$GPXUP;3637;09:10:20;0;49	91724;8	48103;0;0;0;
$GPXUP;3637;09:10:21;0;49	91724;8	48103;0;0;0;
$GPXUP;3637;09:10:22;0;49	91724;8	48103;0;0;0;
$GPXUP;3637;09:10:23;0;49	91724;8	48103;0;0;0;
$GPXUP;3637;09:10:24;0;49	91724;8	48103;0;0;0;
$GPXUP;3637;09:10:25;0;49	91724;8	48103;0;0;0;
$GPXUP;3637;09:10:26;0;49	91724;8	48103;0;0;0;
$GPXUP;3637;09:10:27;0;49	91724;8	48103;0;0;0;
$GPXUP;3637;09:10:28;0;49	91724;8	48103;0;0;0;
$GPXUP;3637;09:10:29;0;49	91724;8	48103;0;0;0;
$GPXUP;3637;09:10:30;0;49	91724;8	48103;0;0;0;
$GPXUP;3637;09:10:31;0;49	91724;8	48103;0;0;0;
$GPXUP;3637;09:10:32;0;49	91724;8	48103;0;0;0;
$GPXUP;3637;09:10:33;0;49	91724;8	48103;0;0;0;
$GPXUP;3637;09:10:34;0;49	91724;8	48103;0;0;0;
$GPXUP;3637;09:10:35;0;49	91724;8	48103;0;0;0;
$GPXUP;3637;09:10:36;0;49	91724;8	48103;0;0;0;
$GPXUP;3637;09:10:37;0;49	91724;8	48103;0;0;0;
$GPXUP;3637;09:10:38;0;49	91724;8	48103;0;0;0;
$GPXUP;3637;09:10:39;0;49	91724;8	48103;0;0;0;
$GPXUP;3637;09:10:40;0;49	91724;8	48103;0;0;0;
$GPXUP;3637;09:10:41;0;49	91724;8	48103;0;0;0;
$GPXUP;3637;09:10:42;0;49	91724;8	48103;0;0;0;
$GPXUP;3637;09:10:43;0;49	91724;8	48103;0;0;0;
$GPXUP;3637;09:10:44;0;49	91724;8	48103;0;0;0;
$GPXUP;3637;09:10:45;0;49	91724;8	48103;0;0;0;
$GPXUP;3637;09:10:46;0;49	91724;8	48103;0;0;0;
$GPXUP;3637;09:10:47;0;49	91724;8	48103;0;0;0;
$GPXUP;3637;09:10:48;0;49	91724;8	48103;0;0;0;
$GPXUP;3637;09:10:49;0;49	91723;8	48103;0;0;0;
$GPXUP;3637;09:10:50;0;49	91723;8	48103;0;0;0;
$GPXUP;3637;09:10:51;0;49	91723;8	48103;0;0;0;
$GPXUP;3637;09:10:52;0;49	91723;8	48103;0;0;0;
$GPXUP;3637;09:10:53;0;49	91723;8	48103;0;0;0;
$GPXUP;3637;09:10:54;0;49	91723;8	48103;0;0;0;
$GPXUP;3637;09:10:55;0;49	91723;8	48103;0;0;0;
$GPXUP;3637;09:10:56;0;49	91723;8	48103;0;0;0;
$GPXUP;3637;09:10:57;0;49	91723;8	48103;0;0;0;
$GPXUP;3637;09:10:58;0;49	91723;8	48103;0;0;0;
$GPXUP;3637;09:10:59;0;49	91723;8	48103;0;0;0;
$GPXUP;3637;09:11:00;0;49	91723;8	48103;0;0;0;
$GPXUP;3637;09:11:01;0;49	91723;8	48103;0;0;0;
$GPXUP;3637;09:11:02;0;49	91723;8	48103;0;0;0;
$GPXUP;3637;09:11:03;0;49	91723;8	48103;0;0;0;
$GPXUP;3637;09:11:04;0;49	91723;8	48103;0;0;0;
$GPXUP;3637;09:11:05;0;49	91723;8	48103;0;0;0;
$GPXUP;3637;09:11:06;0;49	91723;8	48103;0;0;0;
$GPXUP;3637;09:11:07;0;49	91723;8	48103;0;0;0;
$GPXUP;3637;09:11:08;0;49	91723;8	48103;0;0;0;
$GPXUP;3637;09:11:09;0;49	91723;8	48103;0;0;0;
$GPXUP;3637;09:11:10;0;49	91723;8	48103;0;0;0;
$GPXUP;3637;09:11:11;0;49	91723;8	48102;0;0;0;
$GPXUP;3637;09:11:12;0;49	91723;8	48102;0;0;0;
$GPXUP;3637;09:11:13;0;49	91723;8	48102;0;0;0;
$GPXUP;3637;09:11:14;0;49	91722;8	48102;0;0;0;
$GPXUP;3637;09:11:15;0;49	91722;8	48101;0;0;0;
$GPXUP;3637;09:11:16;0;49	91722;8	48101;0;0;0;
$GPXUP;3637;09:11:17;0;49	91722;8	48101;0;0;0;
$GPXUP;3637;09:11:18;0;49	91722;8	48101;0;0;0;
$GPXUP;3637;09:11:19;0;49	91722;8	48101;0;0;0;
$GPXUP;3637;09:11:20;0;49	91722;8	48101;0;0;0;
$GPXUP;3637;09:11:21;0;49	91722;8	48102;0;0;0;
$GPXUP;3637;09:11:22;0;49	91722;8	48102;0;0;0;
$GPXUP;3637;09:11:23;0;49	91722;8	48102;0;0;0;
$GPXUP;3637;09:11:24;0;49	91722;8	48102;0;0;0;
$GPXUP;3637;09:11:25;0;49	91722;8	48102;0;0;0;
$GPXUP;3637;09:11:26;0;49	91722;8	48102;0;0;0;
$GPXUP;3637;09:11:27;0;49	91722;8	48102;0;0;0;
$GPXUP;3637;09:11:28;0;49	91721;8	48102;0;0;0;
$GPXUP;3637;09:11:29;0;49	91721;8	48103;0;0;0;
$GPXUP;3637;09:11:30;0;49	91722;8	48103;0;0;0;
$GPXUP;3637;09:11:31;0;49	91722;8	48103;0;0;0;
$GPXUP;3637;09:11:32;0;49	91722;8	48103;0;0;0;
$GPXUP;3637;09:11:33;0;49	91723;8	48103;0;0;0;
$GPXUP;3637;09:11:34;0;49	91723;8	48103;0;0;0;
$GPXUP;3637;09:11:35;0;49	91723;8	48104;0;0;0;
$GPXUP;3637;09:11:36;0;49	91723;8	48103;0;0;0;
$GPXUP;3637;09:11:37;0;49	91723;8	48103;0;0;0;
$GPXUP;3637;09:11:38;0;49	91723;8	48103;0;0;0;
$GPXUP;3637;09:11:39;0;49	91723;8	48103;0;0;0;
$GPXUP;3637;09:11:40;0;49	91722;8	48103;0;0;0;
$GPXUP;3637;09:11:41;0;49	91722;8	48104;0;0;0;
$GPXUP;3637;09:11:42;0;49	91722;8	48104;0;0;0;
$GPXUP;3637;09:11:43;0;49	91723;8	48103;0;0;0;
$GPXUP;3637;09:11:44;0;49	91723;8	48103;0;0;0;
$GPXUP;3637;09:11:45;0;49	91723;8	48103;0;0;0;
$GPXUP;3637;09:11:46;0;49	91724;8	48103;0;0;0;
$GPXUP;3637;09:11:47;0;49	91724;8	48103;0;0;0;
$GPXUP;3637;09:11:48;0;49	91724;8	48103;0;0;0;
$GPXUP;3637;09:11:49;0;49	91724;8	48102;0;0;0;
$GPXUP;3637;09:11:50;0;49	91724;8	48102;0;0;0;
$GPXUP;3637;09:11:51;0;49	91724;8	48102;0;0;0;
$GPXUP;3637;09:11:52;0;49	91724;8	48102;0;0;0;
$GPXUP;3637;09:11:53;0;49	91724;8	48102;0;0;0;
$GPXUP;3637;09:11:54;0;49	91724;8	48102;0;0;0;
$GPXUP;3637;09:11:55;0;49	91724;8	48102;0;0;0;
$GPXUP;3637;09:11:56;0;49	91724;8	48102;0;0;0;
$GPXUP;3637;09:11:57;0;49	91724;8	48102;0;0;0;
$GPXUP;3637;09:11:58;0;49	91724;8	48102;0;0;0;
$GPXUP;3637;09:11:59;0;49	91724;8	48102;0;0;0;
$GPXUP;3637;09:12:00;0;49	91724;8	48102;0;0;0;
$GPXUP;3637;09:12:01;0;49	91724;8	48102;0;0;0;
$GPXUP;3637;09:12:02;0;49	91724;8	48102;0;0;0;
$GPXUP;3637;09:12:03;0;49	91724;8	48102;0;0;0;
$GPXUP;3637;09:12:04;0;49	91724;8	48102;0;0;0;
$GPXUP;3637;09:12:05;0;49	91724;8	48102;0;0;0;
$GPXUP;3637;09:12:06;0;49	91724;8	48102;0;0;0;
$GPXUP;3637;09:12:07;0;49	91724;8	48102;0;0;0;
$GPXUP;3637;09:12:08;0;49	91724;8	48102;0;0;0;
$GPXUP;3637;09:12:09;0;49	91724;8	48102;0;0;0;
$GPXUP;3637;09:12:10;0;49	91724;8	48102;0;0;0;
$GPXUP;3637;09:12:11;0;49	91724;8	48102;0;0;0;
$GPXUP;3637;09:12:12;0;49	91724;8	48102;0;0;0;
$GPXUP;3637;09:12:13;0;49	91724;8	48102;0;0;0;
$GPXUP;3637;09:12:14;0;49	91724;8	48102;0;0;0;
$GPXUP;3637;09:12:15;0;49	91724;8	48102;0;0;0;
$GPXUP;3637;09:12:16;0;49	91724;8	48102;0;0;0;
$GPXUP;3637;09:12:17;0;49	91724;8	48102;0;0;0;
$GPXUP;3637;09:12:18;0;49	91724;8	48102;0;0;0;
$GPXUP;3637;09:12:19;0;49	91724;8	48102;0;0;0;
$GPXUP;3637;09:12:20;0;49	91724;8	48102;0;0;0;
$GPXUP;3637;09:12:21;0;49	91724;8	48102;0;0;0;
$GPXUP;3637;09:12:22;0;49	91724;8	48102;0;0;0;
$GPXUP;3637;09:12:23;0;49	91724;8	48102;0;0;0;
$GPXUP;3637;09:12:24;0;49	91724;8	48102;0;0;0;
$GPXUP;3637;09:12:25;0;49	91724;8	48102;0;0;0;
$GPXUP;3637;09:12:26;0;49	91724;8	48102;0;0;0;
$GPXUP;3637;09:12:27;0;49	91724;8	48102;0;0;0;
$GPXUP;3637;09:12:28;0;49	91724;8	48102;0;0;0;
$GPXUP;3637;09:12:29;0;49	91724;8	48102;0;0;0;
$GPXUP;3637;09:12:30;0;49	91724;8	48102;0;0;0;
$GPXUP;3637;09:12:31;0;49	91724;8	48102;0;0;0;
$GPXUP;3637;09:12:32;0;49	91724;8	48102;0;0;0;
$GPXUP;3637;09:12:33;0;49	91724;8	48102;0;0;0;
$GPXUP;3637;09:12:34;0;49	91724;8	48102;0;0;0;
$GPXUP;3637;09:12:35;0;49	91724;8	48102;0;0;0;
$GPXUP;3637;09:12:36;0;49	91724;8	48103;0;0;0;
$GPXUP;3637;09:12:37;0;49	91724;8	48103;0;0;0;
$GPXUP;3637;09:12:38;0;49	91724;8	48103;0;0;0;
$GPXUP;3637;09:12:39;0;49	91723;8	48103;0;0;0;
$GPXUP;3637;09:12:40;0;49	91724;8	48103;0;0;0;
$GPXUP;3637;09:12:41;0;49	91724;8	48103;0;0;0;
$GPXUP;3637;09:12:42;0;49	91724;8	48103;0;0;0;
$GPXUP;3637;09:12:43;0;49	91724;8	48103;0;0;0;
$GPXUP;3637;09:12:44;0;49	91724;8	48103;0;0;0;
$GPXUP;3637;09:12:45;0;49	91723;8	48103;0;0;0;
$GPXUP;3637;09:12:46;0;49	91723;8	48103;0;0;0;
$GPXUP;3637;09:12:47;0;49	91723;8	48103;0;0;0;
$GPXUP;3637;09:12:48;0;49	91723;8	48103;0;0;0;
$GPXUP;3637;09:12:49;0;49	91723;8	48103;0;0;0;
$GPXUP;3637;09:12:50;0;49	91723;8	48103;0;0;0;
$GPXUP;3637;09:12:51;0;49	91724;8	48103;0;0;0;
$GPXUP;3637;09:12:52;0;49	91724;8	48103;0;0;0;
$GPXUP;3637;09:12:53;0;49	91724;8	48103;0;0;0;
$GPXUP;3637;09:12:54;0;49	91724;8	48103;0;0;0;
$GPXUP;3637;09:12:55;0;49	91724;8	48103;0;0;0;
$GPXUP;3637;09:12:56;0;49	91724;8	48103;0;0;0;
$GPXUP;3637;09:12:57;0;49	91724;8	48103;0;0;0;
$GPXUP;3637;09:12:58;0;49	91724;8	48103;0;0;0;
$GPXUP;3637;09:12:59;0;49	91724;8	48103;0;0;0;
$GPXUP;3637;09:13:00;0;49	91724;8	48103;0;0;0;
$GPXUP;3637;09:13:01;0;49	91724;8	48103;0;0;0;
$GPXUP;3637;09:13:02;0;49	91723;8	48103;0;0;0;
$GPXUP;3637;09:13:03;0;49	91723;8	48103;0;0;0;
$GPXUP;3637;09:13:04;0;49	91723;8	48103;0;0;0;
$GPXUP;3637;09:13:05;0;49	91723;8	48103;0;0;0;
$GPXUP;3637;09:13:06;0;49	91723;8	48103;0;0;0;
$GPXUP;3637;09:13:07;0;49	91723;8	48103;0;0;0;
$GPXUP;3637;09:13:08;0;49	91723;8	48103;0;0;0;
$GPXUP;3637;09:13:09;0;49	91723;8	48103;0;0;0;
$GPXUP;3637;09:13:10;0;49	91723;8	48103;0;0;0;
$GPXUP;3637;09:13:11;0;49	91723;8	48103;0;0;0;
$GPXUP;3637;09:13:12;0;49	91723;8	48103;0;0;0;
$GPXUP;3637;09:13:13;0;49	91723;8	48103;0;0;0;
$GPXUP;3637;09:13:14;0;49	91723;8	48103;0;0;0;
$GPXUP;3637;09:13:15;0;49	91723;8	48103;0;0;0;
$GPXUP;3637;09:13:16;0;49	91723;8	48102;0;0;0;
$GPXUP;3637;09:13:17;0;49	91723;8	48102;0;0;0;
$GPXUP;3637;09:13:18;0;49	91723;8	48102;0;0;0;
$GPXUP;3637;09:13:19;0;49	91723;8	48102;0;0;0;
$GPXUP;3637;09:13:20;0;49	91723;8	48102;0;0;0;
$GPXUP;3637;09:13:21;0;49	91723;8	48102;0;0;0;
$GPXUP;3637;09:13:22;0;49	91723;8	48102;0;0;0;
$GPXUP;3637;09:13:23;0;49	91723;8	48102;0;0;0;
$GPXUP;3637;09:13:24;0;49	91723;8	48102;0;0;0;
$GPXUP;3637;09:13:25;0;49	91723;8	48102;0;0;0;
$GPXUP;3637;09:13:26;0;49	91723;8	48102;0;0;0;
$GPXUP;3637;09:13:27;0;49	91723;8	48102;0;0;0;
$GPXUP;3637;09:13:28;0;49	91723;8	48102;0;0;0;
$GPXUP;3637;09:13:29;0;49	91723;8	48102;0;0;0;
$GPXUP;3637;09:13:30;0;49	91723;8	48102;0;0;0;
$GPXUP;3637;09:13:31;0;49	91723;8	48102;0;0;0;
$GPXUP;3637;09:13:32;0;49	91723;8	48102;0;0;0;
$GPXUP;3637;09:13:33;0;49	91723;8	48102;0;0;0;
$GPXUP;3637;09:13:34;0;49	91723;8	48102;0;0;0;
$GPXUP;3637;09:13:35;0;49	91723;8	48102;0;0;0;
$GPXUP;3637;09:13:36;0;49	91723;8	48102;0;0;0;
$GPXUP;3637;09:13:37;0;49	91723;8	48102;0;0;0;
$GPXUP;3637;09:13:38;0;49	91723;8	48102;0;0;0;
$GPXUP;3637;09:13:39;0;49	91723;8	48102;0;0;0;
$GPXUP;3637;09:13:40;0;49	91723;8	48102;0;0;0;
$GPXUP;3637;09:13:41;0;49	91723;8	48102;0;0;0;
$GPXUP;3637;09:13:42;0;49	91723;8	48102;0;0;0;
$GPXUP;3637;09:13:43;0;49	91723;8	48102;0;0;0;
$GPXUP;3637;09:13:44;0;49	91723;8	48102;0;0;0;
$GPXUP;3637;09:13:45;0;49	91723;8	48102;0;0;0;
$GPXUP;3637;09:13:46;0;49	91723;8	48102;0;0;0;
$GPXUP;3637;09:13:47;0;49	91723;8	48102;0;0;0;
$GPXUP;3637;09:13:48;0;49	91723;8	48102;0;0;0;
$GPXUP;3637;09:13:49;0;49	91723;8	48102;0;0;0;
$GPXUP;3637;09:13:50;0;49	91723;8	48102;0;0;0;
$GPXUP;3637;09:13:51;0;49	91723;8	48102;0;0;0;
$GPXUP;3637;09:13:52;0;49	91723;8	48102;0;0;0;
$GPXUP;3637;09:13:53;0;49	91723;8	48102;0;0;0;
$GPXUP;3637;09:13:54;0;49	91723;8	48102;0;0;0;
$GPXUP;3637;09:13:55;0;49	91723;8	48102;0;0;0;
$GPXUP;3637;09:13:56;0;49	91723;8	48102;0;0;0;
$GPXUP;3637;09:13:57;0;49	91723;8	48102;0;0;0;
$GPXUP;3637;09:13:58;0;49	91723;8	48102;0;0;0;
$GPXUP;3637;09:13:59;0;49	91723;8	48102;0;0;0;
$GPXUP;3637;09:14:00;0;49	91723;8	48102;0;0;0;
$GPXUP;3637;09:14:01;0;49	91723;8	48102;0;0;0;
$GPXUP;3637;09:14:02;0;49	91723;8	48102;0;0;0;
$GPXUP;3637;09:14:03;0;49	91723;8	48102;0;0;0;
$GPXUP;3637;09:14:04;0;49	91723;8	48102;0;0;0;
$GPXUP;3637;09:14:05;0;49	91723;8	48102;0;0;0;
$GPXUP;3637;09:14:06;0;49	91723;8	48102;0;0;0;
$GPXUP;3637;09:14:07;0;49	91723;8	48102;0;0;0;
$GPXUP;3637;09:14:08;0;49	91723;8	48102;0;0;0;
$GPXUP;3637;09:14:09;0;49	91723;8	48102;0;0;0;
$GPXUP;3637;09:14:10;0;49	91723;8	48102;0;0;0;
$GPXUP;3637;09:14:11;0;49	91723;8	48102;0;0;0;
$GPXUP;3637;09:14:12;0;49	91723;8	48102;0;0;0;
$GPXUP;3637;09:14:13;0;49	91723;8	48102;0;0;0;
$GPXUP;3637;09:14:14;0;49	91723;8	48102;0;0;0;
$GPXUP;3637;09:14:15;0;49	91723;8	48102;0;0;0;
$GPXUP;3637;09:14:16;0;49	91723;8	48102;0;0;0;
$GPXUP;3637;09:14:17;0;49	91723;8	48102;0;0;0;
$GPXUP;3637;09:14:18;0;49	91723;8	48102;0;0;0;
$GPXUP;3637;09:14:19;0;49	91723;8	48102;0;0;0;
$GPXUP;3637;09:14:20;0;49	91723;8	48102;0;0;0;
$GPXUP;3637;09:14:21;0;49	91723;8	48102;0;0;0;
$GPXUP;3637;09:14:22;0;49	91723;8	48102;0;0;0;
$GPXUP;3637;09:14:23;0;49	91723;8	48102;0;0;0;
$GPXUP;3637;09:14:24;0;49	91723;8	48102;0;0;0;
$GPXUP;3637;09:14:25;0;49	91723;8	48102;0;0;0;
$GPXUP;3637;09:14:26;0;49	91723;8	48102;0;0;0;
$GPXUP;3637;09:14:27;0;49	91723;8	48102;0;0;0;
$GPXUP;3637;09:14:28;0;49	91723;8	48102;0;0;0;
$GPXUP;3637;09:14:29;0;49	91723;8	48102;0;0;0;
$GPXUP;3637;09:14:30;0;49	91723;8	48102;0;0;0;
$GPXUP;3637;09:14:31;0;49	91723;8	48102;0;0;0;
$GPXUP;3637;09:14:32;0;49	91723;8	48102;0;0;0;
$GPXUP;3637;09:14:33;0;49	91723;8	48102;0;0;0;
$GPXUP;3637;09:14:34;0;49	91723;8	48102;0;0;0;
$GPXUP;3637;09:14:35;0;49	91723;8	48102;0;0;0;
$GPXUP;3637;09:14:36;0;49	91723;8	48102;0;0;0;
$GPXUP;3637;09:14:37;0;49	91723;8	48102;0;0;0;
$GPXUP;3637;09:14:38;0;49	91723;8	48102;0;0;0;
$GPXUP;3637;09:14:39;0;49	91723;8	48102;0;0;0;
$GPXUP;3637;09:14:40;0;49	91723;8	48102;0;0;0;
$GPXUP;3637;09:14:41;0;49	91723;8	48102;0;0;0;
$GPXUP;3637;09:14:42;0;49	91723;8	48102;0;0;0;
$GPXUP;3637;09:14:43;0;49	91723;8	48102;0;0;0;
$GPXUP;3637;09:14:44;0;49	91723;8	48102;0;0;0;
$GPXUP;3637;09:14:45;0;49	91723;8	48102;0;0;0;
$GPXUP;3637;09:14:46;0;49	91723;8	48102;0;0;0;
$GPXUP;3637;09:14:47;0;49	91723;8	48102;0;0;0;
$GPXUP;3637;09:14:48;0;49	91723;8	48102;0;0;0;
$GPXUP;3637;09:14:49;0;49	91723;8	48102;0;0;0;
$GPXUP;3637;09:14:50;0;49	91723;8	48102;0;0;0;
$GPXUP;3637;09:14:51;0;49	91723;8	48102;0;0;0;
$GPXUP;3637;09:14:52;0;49	91723;8	48102;0;0;0;
$GPXUP;3637;09:14:53;0;49	91723;8	48102;0;0;0;
$GPXUP;3637;09:14:54;0;49	91723;8	48102;0;0;0;
$GPXUP;3637;09:14:55;0;49	91723;8	48102;0;0;0;
$GPXUP;3637;09:14:56;0;49	91723;8	48102;0;0;0;
$GPXUP;3637;09:14:57;0;49	91723;8	48103;0;0;0;
$GPXUP;3637;09:14:58;0;49	91723;8	48103;0;0;0;
$GPXUP;3637;09:14:59;0;49	91723;8	48103;0;0;0;
$GPXUP;3637;09:15:00;0;49	91723;8	48103;0;0;0;
$GPXUP;3637;09:15:01;0;49	91723;8	48103;0;0;0;
$GPXUP;3637;09:15:02;0;49	91723;8	48103;0;0;0;
$GPXUP;3637;09:15:03;0;49	91723;8	48103;0;0;0;
$GPXUP;3637;09:15:04;0;49	91723;8	48103;0;0;0;
$GPXUP;3637;09:15:05;0;49	91723;8	48103;0;0;0;
$GPXUP;3637;09:15:06;0;49	91723;8	48103;0;0;0;
$GPXUP;3637;09:15:07;0;49	91723;8	48103;0;0;0;
$GPXUP;3637;09:15:08;0;49	91723;8	48103;0;0;0;
$GPXUP;3637;09:15:09;0;49	91723;8	48103;0;0;0;
$GPXUP;3637;09:15:10;0;49	91723;8	48103;0;0;0;
$GPXUP;3637;09:15:11;0;49	91723;8	48103;0;0;0;
$GPXUP;3637;09:15:12;0;49	91723;8	48103;0;0;0;
$GPXUP;3637;09:15:13;0;49	91723;8	48103;0;0;0;
$GPXUP;3637;09:15:14;0;49	91723;8	48103;0;0;0;
$GPXUP;3637;09:15:15;0;49	91723;8	48103;0;0;0;
$GPXUP;3637;09:15:16;0;49	91723;8	48103;0;0;0;
$GPXUP;3637;09:15:17;0;49	91723;8	48103;0;0;0;
$GPXUP;3637;09:15:18;0;49	91723;8	48103;0;0;0;
$GPXUP;3637;09:15:19;0;49	91723;8	48103;0;0;0;
$GPXUP;3637;09:15:20;0;49	91723;8	48103;0;0;0;
$GPXUP;3637;09:15:21;0;49	91723;8	48103;0;0;0;
$GPXUP;3637;09:15:22;0;49	91723;8	48103;0;0;0;
$GPXUP;3637;09:15:23;0;49	91723;8	48103;0;0;0;
$GPXUP;3637;09:15:24;0;49	91723;8	48103;0;0;0;
$GPXUP;3637;09:15:25;0;49	91723;8	48103;0;0;0;
$GPXUP;3637;09:15:26;0;49	91723;8	48103;0;0;0;
$GPXUP;3637;09:15:27;0;49	91723;8	48103;0;0;0;
$GPXUP;3637;09:15:28;0;49	91723;8	48103;0;0;0;
$GPXUP;3637;09:15:29;0;49	91723;8	48103;0;0;0;
$GPXUP;3637;09:15:30;0;49	91723;8	48103;0;0;0;
$GPXUP;3637;09:15:31;0;49	91723;8	48103;0;0;0;
$GPXUP;3637;09:15:32;0;49	91723;8	48103;0;0;0;
$GPXUP;3637;09:15:33;0;49	91723;8	48103;0;0;0;
$GPXUP;3637;09:15:34;0;49	91723;8	48103;0;0;0;
$GPXUP;3637;09:15:35;0;49	91723;8	48103;0;0;0;
$GPXUP;3637;09:15:36;0;49	91723;8	48103;0;0;0;
$GPXUP;3637;09:15:37;0;49	91723;8	48103;0;0;0;
$GPXUP;3637;09:15:38;0;49	91723;8	48103;0;0;0;
$GPXUP;3637;09:15:39;0;49	91723;8	48103;0;0;0;
$GPXUP;3637;09:15:40;0;49	91723;8	48103;0;0;0;
$GPXUP;3637;09:15:41;0;49	91723;8	48103;0;0;0;
$GPXUP;3637;09:15:42;0;49	91723;8	48103;0;0;0;
$GPXUP;3637;09:15:43;0;49	91723;8	48103;0;0;0;
$GPXUP;3637;09:15:44;0;49	91723;8	48103;0;0;0;
$GPXUP;3637;09:15:45;0;49	91723;8	48102;0;0;0;
$GPXUP;3637;09:15:46;0;49	91723;8	48102;0;0;0;
$GPXUP;3637;09:15:47;0;49	91723;8	48102;0;0;0;
$GPXUP;3637;09:15:48;0;49	91723;8	48102;0;0;0;
$GPXUP;3637;09:15:49;0;49	91723;8	48102;0;0;0;
$GPXUP;3637;09:15:50;0;49	91723;8	48102;0;0;0;
$GPXUP;3637;09:15:51;0;49	91723;8	48102;0;0;0;
$GPXUP;3637;09:15:52;0;49	91723;8	48102;0;0;0;
$GPXUP;3637;09:15:53;0;49	91723;8	48102;0;0;0;
$GPXUP;3637;09:15:54;0;49	91723;8	48102;0;0;0;
$GPXUP;3637;09:15:55;0;49	91723;8	48102;0;0;0;
$GPXUP;3637;09:15:56;0;49	91723;8	48102;0;0;0;
$GPXUP;3637;09:15:57;0;49	91723;8	48102;0;0;0;
$GPXUP;3637;09:15:58;0;49	91723;8	48102;0;0;0;
$GPXUP;3637;09:15:59;0;49	91723;8	48102;0;0;0;
$GPXUP;3637;09:16:00;0;49	91723;8	48102;0;0;0;
$GPXUP;3637;09:16:01;0;49	91723;8	48102;0;0;0;
$GPXUP;3637;09:16:02;0;49	91723;8	48102;0;0;0;
$GPXUP;3637;09:16:03;0;49	91723;8	48102;0;0;0;
$GPXUP;3637;09:16:04;0;49	91723;8	48102;0;0;0;
$GPXUP;3637;09:16:05;0;49	91723;8	48102;0;0;0;
$GPXUP;3637;09:16:06;0;49	91723;8	48102;0;0;0;
$GPXUP;3637;09:16:07;0;49	91723;8	48102;0;0;0;
$GPXUP;3637;09:16:08;0;49	91723;8	48102;0;0;0;
$GPXUP;3637;09:16:09;0;49	91723;8	48102;0;0;0;
$GPXUP;3637;09:16:10;0;49	91723;8	48102;0;0;0;
$GPXUP;3637;09:16:11;0;49	91723;8	48102;0;0;0;
$GPXUP;3637;09:16:12;0;49	91723;8	48102;0;0;0;
$GPXUP;3637;09:16:13;0;49	91723;8	48102;0;0;0;
$GPXUP;3637;09:16:14;0;49	91723;8	48102;0;0;0;
$GPXUP;3637;09:16:15;0;49	91723;8	48102;0;0;0;
$GPXUP;3637;09:16:16;0;49	91723;8	48102;0;0;0;
$GPXUP;3637;09:16:17;0;49	91723;8	48102;0;0;0;
$GPXUP;3637;09:16:18;0;49	91723;8	48102;0;0;0;
$GPXUP;3637;09:16:19;0;49	91723;8	48102;0;0;0;
$GPXUP;3637;09:16:20;0;49	91723;8	48102;0;0;0;
$GPXUP;3637;09:16:21;0;49	91723;8	48102;0;0;0;
$GPXUP;3637;09:16:22;0;49	91723;8	48102;0;0;0;
$GPXUP;3637;09:16:23;0;49	91723;8	48102;0;0;0;
$GPXUP;3637;09:16:24;0;49	91723;8	48102;0;0;0;
$GPXUP;3637;09:16:25;0;49	91723;8	48102;0;0;0;
$GPXUP;3637;09:16:26;0;49	91723;8	48102;0;0;0;
$GPXUP;3637;09:16:27;0;49	91723;8	48102;0;0;0;
$GPXUP;3637;09:16:28;0;49	91723;8	48102;0;0;0;
$GPXUP;3637;09:16:29;0;49	91723;8	48102;0;0;0;
$GPXUP;3637;09:16:30;0;49	91723;8	48102;0;0;0;
$GPXUP;3637;09:16:31;0;49	91723;8	48102;0;0;0;
$GPXUP;3637;09:16:32;0;49	91723;8	48102;0;0;0;
$GPXUP;3637;09:16:33;0;49	91723;8	48102;0;0;0;
$GPXUP;3637;09:16:34;0;49	91723;8	48102;0;0;0;
$GPXUP;3637;09:16:35;0;49	91723;8	48102;0;0;0;
$GPXUP;3637;09:16:36;0;49	91723;8	48102;0;0;0;
$GPXUP;3637;09:16:37;0;49	91723;8	48102;0;0;0;
$GPXUP;3637;09:16:38;0;49	91723;8	48102;0;0;0;
$GPXUP;3637;09:16:39;0;49	91723;8	48102;0;0;0;
$GPXUP;3637;09:16:40;0;49	91723;8	48102;0;0;0;
$GPXUP;3637;09:16:41;0;49	91723;8	48102;0;0;0;
$GPXUP;3637;09:16:42;0;49	91723;8	48102;0;0;0;
$GPXUP;3637;09:16:43;0;49	91723;8	48102;0;0;0;
$GPXUP;3637;09:16:44;0;49	91723;8	48102;0;0;0;
$GPXUP;3637;09:16:45;0;49	91723;8	48102;0;0;0;
$GPXUP;3637;09:16:46;0;49	91723;8	48102;0;0;0;
$GPXUP;3637;09:16:47;0;49	91723;8	48102;0;0;0;
$GPXUP;3637;09:16:48;0;49	91723;8	48102;0;0;0;
$GPXUP;3637;09:16:49;0;49	91723;8	48102;0;0;0;
$GPXUP;3637;09:16:50;0;49	91723;8	48102;0;0;0;
$GPXUP;3637;09:16:51;0;49	91723;8	48102;0;0;0;
$GPXUP;3637;09:16:52;0;49	91723;8	48102;0;0;0;
$GPXUP;3637;09:16:53;0;49	91723;8	48102;0;0;0;
$GPXUP;3637;09:16:54;0;49	91723;8	48102;0;0;0;
$GPXUP;3637;09:16:55;0;49	91723;8	48102;0;0;0;
$GPXUP;3637;09:16:56;0;49	91723;8	48102;0;0;0;
$GPXUP;3637;09:16:57;0;49	91723;8	48102;0;0;0;
$GPXUP;3637;09:16:58;0;49	91723;8	48102;0;0;0;
$GPXUP;3637;09:16:59;0;49	91723;8	48102;0;0;0;
$GPXUP;3637;09:17:00;0;49	91723;8	48102;0;0;0;
$GPXUP;3637;09:17:01;0;49	91723;8	48102;0;0;0;
$GPXUP;3637;09:17:02;0;49	91723;8	48102;0;0;0;
$GPXUP;3637;09:17:03;0;49	91723;8	48102;0;0;0;
$GPXUP;3637;09:17:04;0;49	91723;8	48102;0;0;0;
$GPXUP;3637;09:17:05;0;49	91723;8	48102;0;0;0;
$GPXUP;3637;09:17:06;0;49	91723;8	48102;0;0;0;
$GPXUP;3637;09:17:07;0;49	91723;8	48102;0;0;0;
$GPXUP;3637;09:17:08;0;49	91723;8	48102;0;0;0;
$GPXUP;3637;09:17:09;0;49	91723;8	48102;0;0;0;
$GPXUP;3637;09:17:10;0;49	91723;8	48102;0;0;0;
$GPXUP;3637;09:17:11;0;49	91723;8	48102;0;0;0;
$GPXUP;3637;09:17:12;0;49	91723;8	48102;0;0;0;
$GPXUP;3637;09:17:13;0;49	91723;8	48102;0;0;0;
$GPXUP;3637;09:17:14;0;49	91723;8	48102;0;0;0;
$GPXUP;3637;09:17:15;0;49	91723;8	48102;0;0;0;
$GPXUP;3637;09:17:16;0;49	91723;8	48102;0;0;0;
$GPXUP;3637;09:17:17;0;49	91723;8	48102;0;0;0;
$GPXUP;3637;09:17:18;0;49	91723;8	48102;0;0;0;
$GPXUP;3637;09:17:19;0;49	91723;8	48102;0;0;0;
$GPXUP;3637;09:17:20;0;49	91723;8	48102;0;0;0;
$GPXUP;3637;09:17:21;0;49	91723;8	48102;0;0;0;
$GPXUP;3637;09:17:22;0;49	91723;8	48102;0;0;0;
$GPXUP;3637;09:17:23;0;49	91723;8	48102;0;0;0;
$GPXUP;3637;09:17:24;0;49	91723;8	48102;0;0;0;
$GPXUP;3637;09:17:25;0;49	91723;8	48102;0;0;0;
$GPXUP;3637;09:17:26;0;49	91723;8	48102;0;0;0;
$GPXUP;3637;09:17:27;0;49	91723;8	48102;0;0;0;
$GPXUP;3637;09:17:28;0;49	91723;8	48102;0;0;0;
$GPXUP;3637;09:17:29;0;49	91723;8	48102;0;0;0;
$GPXUP;3637;09:17:30;0;49	91723;8	48102;0;0;0;
$GPXUP;3637;09:17:31;0;49	91723;8	48102;0;0;0;
$GPXUP;3637;09:17:32;0;49	91723;8	48102;0;0;0;
$GPXUP;3637;09:17:33;0;49	91723;8	48102;0;0;0;
$GPXUP;3637;09:17:34;0;49	91723;8	48102;0;0;0;
$GPXUP;3637;09:17:35;0;49	91723;8	48102;0;0;0;
$GPXUP;3637;09:17:36;0;49	91723;8	48102;0;0;0;
$GPXUP;3637;09:17:37;0;49	91723;8	48102;0;0;0;
$GPXUP;3637;09:17:38;0;49	91723;8	48102;0;0;0;
$GPXUP;3637;09:17:39;0;49	91723;8	48102;0;0;0;
$GPXUP;3637;09:17:40;0;49	91723;8	48102;0;0;0;
$GPXUP;3637;09:17:41;0;49	91723;8	48102;0;0;0;
$GPXUP;3637;09:17:42;0;49	91723;8	48102;0;0;0;
$GPXUP;3637;09:17:43;0;49	91723;8	48102;0;0;0;
$GPXUP;3637;09:17:44;0;49	91723;8	48102;0;0;0;
$GPXUP;3637;09:17:45;0;49	91723;8	48102;0;0;0;
$GPXUP;3637;09:17:46;0;49	91723;8	48102;0;0;0;
$GPXUP;3637;09:17:47;0;49	91723;8	48102;0;0;0;
$GPXUP;3637;09:17:48;0;49	91723;8	48102;0;0;0;
$GPXUP;3637;09:17:49;0;49	91723;8	48102;0;0;0;
$GPXUP;3637;09:17:50;0;49	91723;8	48102;0;0;0;
$GPXUP;3637;09:17:51;0;49	91723;8	48102;0;0;0;
$GPXUP;3637;09:17:52;0;49	91723;8	48102;0;0;0;
$GPXUP;3637;09:17:53;0;49	91723;8	48102;0;0;0;
$GPXUP;3637;09:17:54;0;49	91723;8	48102;0;0;0;
$GPXUP;3637;09:17:55;0;49	91723;8	48102;0;0;0;
$GPXUP;3637;09:17:56;0;49	91723;8	48102;0;0;0;
$GPXUP;3637;09:17:57;0;49	91723;8	48102;0;0;0;
$GPXUP;3637;09:17:58;0;49	91723;8	48102;0;0;0;
$GPXUP;3637;09:17:59;0;49	91723;8	48102;0;0;0;
$GPXUP;3637;09:18:00;0;49	91723;8	48102;0;0;0;
$GPXUP;3637;09:18:01;0;49	91723;8	48102;0;0;0;
$GPXUP;3637;09:18:02;0;49	91723;8	48102;0;0;0;
$GPXUP;3637;09:18:03;0;49	91723;8	48102;0;0;0;
$GPXUP;3637;09:18:04;0;49	91723;8	48102;0;0;0;
$GPXUP;3637;09:18:05;0;49	91723;8	48102;0;0;0;
$GPXUP;3637;09:18:06;0;49	91723;8	48102;0;0;0;
$GPXUP;3637;09:18:07;0;49	91723;8	48102;0;0;0;
$GPXUP;3637;09:18:08;0;49	91723;8	48102;0;0;0;
$GPXUP;3637;09:18:09;0;49	91723;8	48102;0;0;0;
$GPXUP;3637;09:18:10;0;49	91724;8	48102;0;0;0;
$GPXUP;3637;09:18:11;0;49	91724;8	48102;0;0;0;
$GPXUP;3637;09:18:12;0;49	91724;8	48102;0;0;0;
$GPXUP;3637;09:18:13;0;49	91724;8	48102;0;0;0;
$GPXUP;3637;09:18:14;0;49	91724;8	48102;0;0;0;
$GPXUP;3637;09:18:15;0;49	91724;8	48102;0;0;0;
$GPXUP;3637;09:18:16;0;49	91724;8	48102;0;0;0;
$GPXUP;3637;09:18:17;0;49	91724;8	48102;0;0;0;
$GPXUP;3637;09:18:18;0;49	91724;8	48102;0;0;0;
$GPXUP;3637;09:18:19;0;49	91724;8	48102;0;0;0;
$GPXUP;3637;09:18:20;0;49	91724;8	48102;0;0;0;
$GPXUP;3637;09:18:21;0;49	91724;8	48102;0;0;0;
$GPXUP;3637;09:18:22;0;49	91724;8	48102;0;0;0;
$GPXUP;3637;09:18:23;0;49	91724;8	48102;0;0;0;
$GPXUP;3637;09:18:24;0;49	91724;8	48102;0;0;0;
$GPXUP;3637;09:18:25;0;49	91724;8	48102;0;0;0;
$GPXUP;3637;09:18:26;0;49	91724;8	48102;0;0;0;
$GPXUP;3637;09:18:27;0;49	91724;8	48102;0;0;0;
$GPXUP;3637;09:18:28;0;49	91724;8	48102;0;0;0;
$GPXUP;3637;09:18:29;0;49	91724;8	48102;0;0;0;
$GPXUP;3637;09:18:30;0;49	91724;8	48102;0;0;0;
$GPXUP;3637;09:18:31;0;49	91724;8	48102;0;0;0;
$GPXUP;3637;09:18:32;0;49	91724;8	48102;0;0;0;
$GPXUP;3637;09:18:33;0;49	91724;8	48102;0;0;0;
$GPXUP;3637;09:18:34;0;49	91724;8	48102;0;0;0;
$GPXUP;3637;09:18:35;0;49	91724;8	48102;0;0;0;
$GPXUP;3637;09:18:36;0;49	91724;8	48102;0;0;0;
$GPXUP;3637;09:18:37;0;49	91724;8	48102;0;0;0;
$GPXUP;3637;09:18:38;0;49	91724;8	48102;0;0;0;
$GPXUP;3637;09:18:39;0;49	91724;8	48102;0;0;0;
$GPXUP;3637;09:18:40;0;49	91723;8	48102;0;0;0;
$GPXUP;3637;09:18:41;0;49	91723;8	48102;0;0;0;
$GPXUP;3637;09:18:42;0;49	91723;8	48102;0;0;0;
$GPXUP;3637;09:18:43;0;49	91723;8	48102;0;0;0;
$GPXUP;3637;09:18:44;0;49	91723;8	48102;0;0;0;
$GPXUP;3637;09:18:45;0;49	91723;8	48102;0;0;0;
$GPXUP;3637;09:18:46;0;49	91723;8	48102;0;0;0;
$GPXUP;3637;09:18:47;0;49	91723;8	48102;0;0;0;
$GPXUP;3637;09:18:48;0;49	91723;8	48102;0;0;0;
$GPXUP;3637;09:18:49;0;49	91723;8	48102;0;0;0;
$GPXUP;3637;09:18:50;0;49	91723;8	48102;0;0;0;
$GPXUP;3637;09:18:51;0;49	91723;8	48102;0;0;0;
$GPXUP;3637;09:18:52;0;49	91723;8	48102;0;0;0;
$GPXUP;3637;09:18:53;0;49	91723;8	48102;0;0;0;
$GPXUP;3637;09:18:54;0;49	91723;8	48102;0;0;0;
$GPXUP;3637;09:18:55;0;49	91723;8	48102;0;0;0;
$GPXUP;3637;09:18:56;0;49	91723;8	48102;0;0;0;
$GPXUP;3637;09:18:57;0;49	91723;8	48102;0;0;0;
$GPXUP;3637;09:18:58;0;49	91723;8	48102;0;0;0;
$GPXUP;3637;09:18:59;0;49	91724;8	48102;0;0;0;
$GPXUP;3637;09:19:00;0;49	91723;8	48102;0;0;0;
$GPXUP;3637;09:19:01;0;49	91724;8	48102;0;0;0;
$GPXUP;3637;09:19:02;0;49	91724;8	48102;0;0;0;
$GPXUP;3637;09:19:03;0;49	91724;8	48102;0;0;0;
$GPXUP;3637;09:19:04;0;49	91724;8	48102;0;0;0;
$GPXUP;3637;09:19:05;0;49	91724;8	48102;0;0;0;
$GPXUP;3637;09:19:06;0;49	91723;8	48102;0;0;0;
$GPXUP;3637;09:19:07;0;49	91723;8	48102;0;0;0;
$GPXUP;3637;09:19:08;0;49	91723;8	48102;0;0;0;
$GPXUP;3637;09:19:09;0;49	91723;8	48102;0;0;0;
$GPXUP;3637;09:19:10;0;49	91723;8	48102;0;0;0;
$GPXUP;3637;09:19:11;0;49	91723;8	48102;0;0;0;
$GPXUP;3637;09:19:12;0;49	91723;8	48102;0;0;0;
$GPXUP;3637;09:19:13;0;49	91723;8	48102;0;0;0;
$GPXUP;3637;09:19:14;0;49	91723;8	48102;0;0;0;
$GPXUP;3637;09:19:15;0;49	91723;8	48102;0;0;0;
$GPXUP;3637;09:19:16;0;49	91723;8	48102;0;0;0;
$GPXUP;3637;09:19:17;0;49	91723;8	48102;0;0;0;
$GPXUP;3637;09:19:18;0;49	91723;8	48102;0;0;0;
$GPXUP;3637;09:19:19;0;49	91723;8	48102;0;0;0;
$GPXUP;3637;09:19:20;0;49	91723;8	48102;0;0;0;
$GPXUP;3637;09:19:21;0;49	91723;8	48102;0;0;0;
$GPXUP;3637;09:19:22;0;49	91723;8	48102;0;0;0;
$GPXUP;3637;09:19:23;0;49	91723;8	48102;0;0;0;
$GPXUP;3637;09:19:24;0;49	91723;8	48102;0;0;0;
$GPXUP;3637;09:19:25;0;49	91723;8	48102;0;0;0;
$GPXUP;3637;09:19:26;0;49	91723;8	48102;0;0;0;
$GPXUP;3637;09:19:27;0;49	91723;8	48102;0;0;0;
$GPXUP;3637;09:19:28;0;49	91723;8	48102;0;0;0;
$GPXUP;3637;09:19:29;0;49	91723;8	48102;0;0;0;
$GPXUP;3637;09:19:30;0;49	91723;8	48102;0;0;0;
$GPXUP;3637;09:19:31;0;49	91723;8	48102;0;0;0;
$GPXUP;3637;09:19:32;0;49	91723;8	48103;0;0;0;
$GPXUP;3637;09:19:33;0;49	91723;8	48103;0;0;0;
$GPXUP;3637;09:19:34;0;49	91723;8	48103;0;0;0;
$GPXUP;3637;09:19:35;0;49	91723;8	48103;0;0;0;
$GPXUP;3637;09:19:36;0;49	91723;8	48103;0;0;0;
$GPXUP;3637;09:19:37;0;49	91723;8	48103;0;0;0;
$GPXUP;3637;09:19:38;0;49	91723;8	48103;0;0;0;
$GPXUP;3637;09:19:39;0;49	91723;8	48103;0;0;0;
$GPXUP;3637;09:19:40;0;49	91723;8	48103;0;0;0;
$GPXUP;3637;09:19:41;0;49	91723;8	48103;0;0;0;
$GPXUP;3637;09:19:42;0;49	91723;8	48103;0;0;0;
$GPXUP;3637;09:19:43;0;49	91723;8	48103;0;0;0;
$GPXUP;3637;09:19:44;0;49	91723;8	48103;0;0;0;
$GPXUP;3637;09:19:45;0;49	91723;8	48103;0;0;0;
$GPXUP;3637;09:19:46;0;49	91723;8	48103;0;0;0;
$GPXUP;3637;09:19:47;0;49	91723;8	48103;0;0;0;
$GPXUP;3637;09:19:48;0;49	91723;8	48103;0;0;0;
$GPXUP;3637;09:19:49;0;49	91723;8	48103;0;0;0;
$GPXUP;3637;09:19:50;0;49	91723;8	48103;0;0;0;
$GPXUP;3637;09:19:51;0;49	91723;8	48103;0;0;0;
$GPXUP;3637;09:19:52;0;49	91723;8	48103;0;0;0;
$GPXUP;3637;09:19:53;0;49	91723;8	48103;0;0;0;
$GPXUP;3637;09:19:54;0;49	91723;8	48103;0;0;0;
$GPXUP;3637;09:19:55;0;49	91723;8	48103;0;0;0;
$GPXUP;3637;09:19:56;0;49	91723;8	48103;0;0;0;
$GPXUP;3637;09:19:57;0;49	91723;8	48103;0;0;0;
$GPXUP;3637;09:19:58;0;49	91723;8	48103;0;0;0;
$GPXUP;3637;09:19:59;0;49	91723;8	48103;0;0;0;
$GPXUP;3637;09:20:00;0;49	91723;8	48103;0;0;0;
$GPXUP;3637;09:20:01;0;49	91723;8	48103;0;0;0;
$GPXUP;3637;09:20:02;0;49	91723;8	48103;0;0;0;
$GPXUP;3637;09:20:03;0;49	91723;8	48103;0;0;0;
$GPXUP;3637;09:20:04;0;49	91723;8	48103;0;0;0;
$GPXUP;3637;09:20:05;0;49	91723;8	48103;0;0;0;
$GPXUP;3637;09:20:06;0;49	91723;8	48103;0;0;0;
$GPXUP;3637;09:20:07;0;49	91723;8	48103;0;0;0;
$GPXUP;3637;09:20:08;0;49	91723;8	48103;0;0;0;
$GPXUP;3637;09:20:09;0;49	91723;8	48103;0;0;0;
$GPXUP;3637;09:20:10;0;49	91723;8	48103;0;0;0;
$GPXUP;3637;09:20:11;0;49	91723;8	48103;0;0;0;
$GPXUP;3637;09:20:12;0;49	91723;8	48103;0;0;0;
$GPXUP;3637;09:20:13;0;49	91723;8	48103;0;0;0;
$GPXUP;3637;09:20:14;0;49	91723;8	48103;0;0;0;
$GPXUP;3637;09:20:15;0;49	91723;8	48103;0;0;0;
$GPXUP;3637;09:20:16;0;49	91723;8	48103;0;0;0;
$GPXUP;3637;09:20:17;0;49	91723;8	48103;0;0;0;
$GPXUP;3637;09:20:18;0;49	91723;8	48103;0;0;0;
$GPXUP;3637;09:20:19;0;49	91723;8	48103;0;0;0;
$GPXUP;3637;09:20:20;0;49	91723;8	48103;0;0;0;
$GPXUP;3637;09:20:21;0;49	91723;8	48103;0;0;0;
$GPXUP;3637;09:20:22;0;49	91723;8	48103;0;0;0;
$GPXUP;3637;09:20:23;0;49	91723;8	48103;0;0;0;
$GPXUP;3637;09:20:24;0;49	91723;8	48103;0;0;0;
$GPXUP;3637;09:20:25;0;49	91723;8	48103;0;0;0;
$GPXUP;3637;09:20:26;0;49	91723;8	48103;0;0;0;
$GPXUP;3637;09:20:27;0;49	91723;8	48103;0;0;0;
$GPXUP;3637;09:20:28;0;49	91723;8	48102;0;0;0;
$GPXUP;3637;09:20:29;0;49	91723;8	48102;0;0;0;
$GPXUP;3637;09:20:30;0;49	91723;8	48102;0;0;0;
$GPXUP;3637;09:20:31;0;49	91723;8	48102;0;0;0;
$GPXUP;3637;09:20:32;0;49	91723;8	48102;0;0;0;
$GPXUP;3637;09:20:33;0;49	91723;8	48102;0;0;0;
$GPXUP;3637;09:20:34;0;49	91723;8	48102;0;0;0;
$GPXUP;3637;09:20:35;0;49	91723;8	48102;0;0;0;
$GPXUP;3637;09:20:36;0;49	91723;8	48102;0;0;0;
$GPXUP;3637;09:20:37;0;49	91723;8	48102;0;0;0;
$GPXUP;3637;09:20:38;0;49	91723;8	48102;0;0;0;
$GPXUP;3637;09:20:39;0;49	91723;8	48102;0;0;0;
$GPXUP;3637;09:20:40;0;49	91723;8	48102;0;0;0;
$GPXUP;3637;09:20:41;0;49	91723;8	48102;0;0;0;
$GPXUP;3637;09:20:42;0;49	91723;8	48102;0;0;0;
$GPXUP;3637;09:20:43;0;49	91723;8	48102;0;0;0;
$GPXUP;3637;09:20:44;0;49	91723;8	48102;0;0;0;
$GPXUP;3637;09:20:45;0;49	91723;8	48102;0;0;0;
$GPXUP;3637;09:20:46;0;49	91723;8	48102;0;0;0;
$GPXUP;3637;09:20:47;0;49	91723;8	48102;0;0;0;
$GPXUP;3637;09:20:48;0;49	91723;8	48102;0;0;0;
$GPXUP;3637;09:20:49;0;49	91723;8	48102;0;0;0;
$GPXUP;3637;09:20:50;0;49	91723;8	48102;0;0;0;
$GPXUP;3637;09:20:51;0;49	91723;8	48102;0;0;0;
$GPXUP;3637;09:20:52;0;49	91723;8	48102;0;0;0;
$GPXUP;3637;09:20:53;0;49	91723;8	48102;0;0;0;
$GPXUP;3637;09:20:54;0;49	91723;8	48102;0;0;0;
$GPXUP;3637;09:20:55;0;49	91723;8	48102;0;0;0;
$GPXUP;3637;09:20:56;0;49	91723;8	48102;0;0;0;
$GPXUP;3637;09:20:57;0;49	91723;8	48102;0;0;0;
$GPXUP;3637;09:20:58;0;49	91723;8	48102;0;0;0;
$GPXUP;3637;09:20:59;0;49	91723;8	48102;0;0;0;
$GPXUP;3637;09:21:00;0;49	91723;8	48102;0;0;0;
$GPXUP;3637;09:21:01;0;49	91723;8	48103;0;0;0;
$GPXUP;3637;09:21:02;0;49	91723;8	48103;0;0;0;
$GPXUP;3637;09:21:03;0;49	91723;8	48103;0;0;0;
$GPXUP;3637;09:21:04;0;49	91723;8	48103;0;0;0;
$GPXUP;3637;09:21:05;0;49	91723;8	48103;0;0;0;
$GPXUP;3637;09:21:06;0;49	91723;8	48103;0;0;0;
$GPXUP;3637;09:21:07;0;49	91723;8	48103;0;0;0;
$GPXUP;3637;09:21:08;0;49	91723;8	48103;0;0;0;
$GPXUP;3637;09:21:09;0;49	91723;8	48103;0;0;0;
$GPXUP;3637;09:21:10;0;49	91723;8	48103;0;0;0;
$GPXUP;3637;09:21:11;0;49	91723;8	48103;0;0;0;
$GPXUP;3637;09:21:12;0;49	91723;8	48103;0;0;0;
$GPXUP;3637;09:21:13;0;49	91723;8	48103;0;0;0;
$GPXUP;3637;09:21:14;0;49	91723;8	48103;0;0;0;
$GPXUP;3637;09:21:15;0;49	91723;8	48103;0;0;0;
$GPXUP;3637;09:21:16;0;49	91723;8	48103;0;0;0;
$GPXUP;3637;09:21:17;0;49	91723;8	48103;0;0;0;
$GPXUP;3637;09:21:18;0;49	91723;8	48103;0;0;0;
$GPXUP;3637;09:21:19;0;49	91723;8	48103;0;0;0;
$GPXUP;3637;09:21:20;0;49	91723;8	48103;0;0;0;
$GPXUP;3637;09:21:21;0;49	91723;8	48103;0;0;0;
$GPXUP;3637;09:21:22;0;49	91723;8	48103;0;0;0;
$GPXUP;3637;09:21:23;0;49	91723;8	48103;0;0;0;
$GPXUP;3637;09:21:24;0;49	91723;8	48103;0;0;0;
$GPXUP;3637;09:21:25;0;49	91723;8	48103;0;0;0;
$GPXUP;3637;09:21:26;0;49	91723;8	48103;0;0;0;
$GPXUP;3637;09:21:27;0;49	91723;8	48103;0;0;0;
$GPXUP;3637;09:21:28;0;49	91723;8	48103;0;0;0;
$GPXUP;3637;09:21:29;0;49	91723;8	48103;0;0;0;
$GPXUP;3637;09:21:30;0;49	91723;8	48103;0;0;0;
$GPXUP;3637;09:21:31;0;49	91723;8	48103;0;0;0;
$GPXUP;3637;09:21:32;0;49	91723;8	48103;0;0;0;
$GPXUP;3637;09:21:33;0;49	91723;8	48103;0;0;0;
$GPXUP;3637;09:21:34;0;49	91723;8	48103;0;0;0;
$GPXUP;3637;09:21:35;0;49	91723;8	48103;0;0;0;
$GPXUP;3637;09:21:36;0;49	91723;8	48103;0;0;0;
$GPXUP;3637;09:21:37;0;49	91723;8	48103;0;0;0;
$GPXUP;3637;09:21:38;0;49	91723;8	48103;0;0;0;
$GPXUP;3637;09:21:39;0;49	91723;8	48103;0;0;0;
$GPXUP;3637;09:21:40;0;49	91723;8	48103;0;0;0;
$GPXUP;3637;09:21:41;0;49	91723;8	48103;0;0;0;
$GPXUP;3637;09:21:42;0;49	91723;8	48103;0;0;0;
$GPXUP;3637;09:21:43;0;49	91723;8	48103;0;0;0;
$GPXUP;3637;09:21:44;0;49	91723;8	48103;0;0;0;
$GPXUP;3637;09:21:45;0;49	91723;8	48103;0;0;0;
$GPXUP;3637;09:21:46;0;49	91723;8	48103;0;0;0;
$GPXUP;3637;09:21:47;0;49	91723;8	48103;0;0;0;
$GPXUP;3637;09:21:48;0;49	91723;8	48103;0;0;0;
$GPXUP;3637;09:21:49;0;49	91723;8	48103;0;0;0;
$GPXUP;3637;09:21:50;0;49	91723;8	48103;0;0;0;
$GPXUP;3637;09:21:51;0;49	91723;8	48103;0;0;0;
$GPXUP;3637;09:21:52;0;49	91723;8	48103;0;0;0;
$GPXUP;3637;09:21:53;0;49	91723;8	48103;0;0;0;
$GPXUP;3637;09:21:54;0;49	91723;8	48103;0;0;0;
$GPXUP;3637;09:21:55;0;49	91723;8	48103;0;0;0;
$GPXUP;3637;09:21:56;0;49	91723;8	48103;0;0;0;
$GPXUP;3637;09:21:57;0;49	91723;8	48103;0;0;0;
$GPXUP;3637;09:21:58;0;49	91723;8	48103;0;0;0;
$GPXUP;3637;09:21:59;0;49	91723;8	48103;0;0;0;
$GPXUP;3637;09:22:00;0;49	91723;8	48103;0;0;0;
$GPXUP;3637;09:22:01;0;49	91723;8	48103;0;0;0;
$GPXUP;3637;09:22:02;0;49	91723;8	48103;0;0;0;
$GPXUP;3637;09:22:03;0;49	91723;8	48103;0;0;0;
$GPXUP;3637;09:22:04;0;49	91723;8	48103;0;0;0;
$GPXUP;3637;09:22:05;0;49	91723;8	48103;0;0;0;
$GPXUP;3637;09:22:06;0;49	91723;8	48103;0;0;0;
$GPXUP;3637;09:22:07;0;49	91723;8	48103;0;0;0;
$GPXUP;3637;09:22:08;0;49	91723;8	48103;0;0;0;
$GPXUP;3637;09:22:09;0;49	91723;8	48103;0;0;0;
$GPXUP;3637;09:22:10;0;49	91723;8	48103;0;0;0;
$GPXUP;3637;09:22:11;0;49	91723;8	48103;0;0;0;
$GPXUP;3637;09:22:12;0;49	91723;8	48103;0;0;0;
$GPXUP;3637;09:22:13;0;49	91723;8	48103;0;0;0;
$GPXUP;3637;09:22:14;0;49	91723;8	48103;0;0;0;
$GPXUP;3637;09:22:15;0;49	91723;8	48103;0;0;0;
$GPXUP;3637;09:22:16;0;49	91723;8	48103;0;0;0;
$GPXUP;3637;09:22:17;0;49	91723;8	48103;0;0;0;
$GPXUP;3637;09:22:18;0;49	91723;8	48103;0;0;0;
$GPXUP;3637;09:22:19;0;49	91723;8	48103;0;0;0;
$GPXUP;3637;09:22:20;0;49	91723;8	48103;0;0;0;
$GPXUP;3637;09:22:21;0;49	91723;8	48103;0;0;0;
$GPXUP;3637;09:22:22;0;49	91723;8	48103;0;0;0;
$GPXUP;3637;09:22:23;0;49	91723;8	48103;0;0;0;
$GPXUP;3637;09:22:24;0;49	91723;8	48103;0;0;0;
$GPXUP;3637;09:22:25;0;49	91723;8	48103;0;0;0;
$GPXUP;3637;09:22:26;0;49	91723;8	48103;0;0;0;
$GPXUP;3637;09:22:27;0;49	91723;8	48103;0;0;0;
$GPXUP;3637;09:22:28;0;49	91723;8	48103;0;0;0;
$GPXUP;3637;09:22:29;0;49	91723;8	48103;0;0;0;
$GPXUP;3637;09:22:30;0;49	91723;8	48103;0;0;0;
$GPXUP;3637;09:22:31;0;49	91723;8	48103;0;0;0;
$GPXUP;3637;09:22:32;0;49	91723;8	48103;0;0;0;
$GPXUP;3637;09:22:33;0;49	91723;8	48103;0;0;0;
$GPXUP;3637;09:22:34;0;49	91723;8	48103;0;0;0;
$GPXUP;3637;09:22:35;0;49	91723;8	48103;0;0;0;
$GPXUP;3637;09:22:36;0;49	91723;8	48103;0;0;0;
$GPXUP;3637;09:22:37;0;49	91723;8	48103;0;0;0;
$GPXUP;3637;09:22:38;0;49	91722;8	48103;0;0;0;
$GPXUP;3637;09:22:39;0;49	91722;8	48103;0;0;0;
$GPXUP;3637;09:22:40;0;49	91722;8	48103;0;0;0;
$GPXUP;3637;09:22:41;0;49	91722;8	48103;0;0;0;
$GPXUP;3637;09:22:42;0;49	91722;8	48103;0;0;0;
$GPXUP;3637;09:22:43;0;49	91722;8	48103;0;0;0;
$GPXUP;3637;09:22:44;0;49	91722;8	48103;0;0;0;
$GPXUP;3637;09:22:45;0;49	91722;8	48103;0;0;0;
$GPXUP;3637;09:22:46;0;49	91722;8	48103;0;0;0;
$GPXUP;3637;09:22:47;0;49	91722;8	48103;0;0;0;
$GPXUP;3637;09:22:48;0;49	91722;8	48103;0;0;0;
$GPXUP;3637;09:22:49;0;49	91722;8	48103;0;0;0;
$GPXUP;3637;09:22:50;0;49	91722;8	48103;0;0;1;
$GPXUP;3637;09:22:51;0;49	91722;8	48104;0;0;1;
$GPXUP;3637;09:22:52;0;49	91722;8	48104;0;0;1;
$GPXUP;3637;09:22:53;0;49	91721;8	48104;0;0;1;
$GPXUP;3637;09:22:54;0;49	91721;8	48104;0;0;1;
$GPXUP;3637;09:22:55;0;49	91721;8	48104;0;0;0;
$GPXUP;3637;09:22:56;0;49	91721;8	48104;0;0;1;
$GPXUP;3637;09:22:57;0;49	91721;8	48104;0;0;1;
$GPXUP;3637;09:22:58;0;49	91721;8	48104;0;0;1;
$GPXUP;3637;09:22:59;0;49	91721;8	48104;0;0;0;
$GPXUP;3637;09:23:00;0;49	91721;8	48104;0;0;0;
$GPXUP;3637;09:23:01;0;49	9172;8	48105;0;0;0;
$GPXUP;3637;09:23:02;0;49	9172;8	48105;0;0;0;
$GPXUP;3637;09:23:03;0;49	9172;8	48105;0;0;0;
$GPXUP;3637;09:23:04;0;49	9172;8	48105;0;0;0;
$GPXUP;3637;09:23:05;0;49	9172;8	48105;0;0;0;
$GPXUP;3637;09:23:06;0;49	9172;8	48105;0;0;0;
$GPXUP;3637;09:23:07;0;49	9172;8	48105;0;0;0;
$GPXUP;3637;09:23:08;0;49	9172;8	48106;0;0;0;
$GPXUP;3637;09:23:09;0;49	9172;8	48106;0;0;1;
$GPXUP;3637;09:23:10;0;49	9172;8	48106;0;0;1;
$GPXUP;3637;09:23:11;0;49	9172;8	48106;0;0;1;
$GPXUP;3637;09:23:12;0;49	9172;8	48106;0;0;1;
$GPXUP;3637;09:23:13;0;49	9172;8	48106;0;0;1;
$GPXUP;3637;09:23:14;0;49	9172;8	48106;0;0;1;
$GPXUP;3637;09:23:15;0;49	91719;8	48107;0;0;1;
$GPXUP;3637;09:23:16;0;49	91719;8	48107;0;0;1;
$GPXUP;3637;09:23:17;0;49	91719;8	48107;0;0;1;
$GPXUP;3637;09:23:18;0;49	91719;8	48107;0;0;1;
$GPXUP;3637;09:23:19;0;49	91719;8	48107;0;0;1;
$GPXUP;3637;09:23:20;0;49	91719;8	48108;0;0;1;
$GPXUP;3637;09:23:21;0;49	91718;8	48108;0;0;1;
$GPXUP;3637;09:23:22;0;49	91718;8	48108;0;0;1;
$GPXUP;3637;09:23:23;0;49	91718;8	48108;0;0;0;
$GPXUP;3637;09:23:24;0;49	91718;8	48108;0;0;0;
$GPXUP;3637;09:23:25;0;49	91718;8	48108;0;0;0;
$GPXUP;3637;09:23:26;0;49	91718;8	48108;0;0;0;
$GPXUP;3637;09:23:27;0;49	91718;8	48108;0;0;0;
$GPXUP;3637;09:23:28;0;49	91718;8	48108;0;0;0;
$GPXUP;3637;09:23:29;0;49	91718;8	48108;0;0;0;
$GPXUP;3637;09:23:30;0;49	91718;8	48108;0;0;0;
$GPXUP;3637;09:23:31;0;49	91718;8	48108;0;0;0;
$GPXUP;3637;09:23:32;0;49	91718;8	48108;0;0;0;
$GPXUP;3637;09:23:33;0;49	91717;8	48108;0;0;0;
$GPXUP;3637;09:23:34;0;49	91717;8	48108;0;0;1;
$GPXUP;3637;09:23:35;0;49	91717;8	48108;0;0;0;
$GPXUP;3637;09:23:36;0;49	91717;8	48108;0;0;0;
$GPXUP;3637;09:23:37;0;49	91717;8	48108;0;0;1;
$GPXUP;3637;09:23:38;0;49	91717;8	48108;0;0;1;
$GPXUP;3637;09:23:39;0;49	91717;8	48108;0;0;1;
$GPXUP;3637;09:23:40;0;49	91716;8	48108;0;0;0;
$GPXUP;3637;09:23:41;0;49	91716;8	48108;0;0;0;
$GPXUP;3637;09:23:42;0;49	91716;8	48108;0;0;0;
$GPXUP;3637;09:23:43;0;49	91716;8	48108;0;0;0;
$GPXUP;3637;09:23:44;0;49	91716;8	48109;0;0;0;
$GPXUP;3637;09:23:45;0;49	91716;8	48109;0;0;0;
$GPXUP;3637;09:23:46;0;49	91716;8	48109;0;0;0;
$GPXUP;3637;09:23:47;0;49	91716;8	48109;0;0;1;
$GPXUP;3637;09:23:48;0;49	91716;8	48109;0;0;1;
$GPXUP;3637;09:23:49;0;49	91716;8	48109;0;0;1;
$GPXUP;3637;09:23:50;0;49	91716;8	48109;0;0;1;
$GPXUP;3637;09:23:51;0;49	91715;8	48109;0;0;1;
$GPXUP;3637;09:23:52;0;49	91715;8	48109;0;0;1;
$GPXUP;3637;09:23:53;0;49	91715;8	48109;0;0;1;
$GPXUP;3637;09:23:54;0;49	91715;8	48109;0;0;1;
$GPXUP;3637;09:23:55;0;49	91715;8	4811;0;0;1;
$GPXUP;3637;09:23:56;0;49	91715;8	4811;0;0;0;
$GPXUP;3637;09:23:57;0;49	91715;8	4811;0;0;1;
$GPXUP;3637;09:23:58;0;49	91715;8	4811;0;0;1;
$GPXUP;3637;09:23:59;0;49	91714;8	4811;0;0;1;
$GPXUP;3637;09:24:00;0;49	91714;8	4811;0;0;1;
$GPXUP;3637;09:24:01;0;49	91714;8	4811;0;0;1;
$GPXUP;3637;09:24:02;0;49	91714;8	4811;0;0;1;
$GPXUP;3637;09:24:03;0;49	91714;8	48111;0;0;1;
$GPXUP;3637;09:24:04;0;49	91714;8	48111;0;0;1;
$GPXUP;3637;09:24:05;0;49	91714;8	48111;0;0;1;
$GPXUP;3637;09:24:06;0;49	91714;8	48111;0;0;1;
$GPXUP;3637;09:24:07;0;49	91714;8	48111;0;0;1;
$GPXUP;3637;09:24:08;0;49	91713;8	48111;0;0;1;
$GPXUP;3637;09:24:09;0;49	91713;8	48112;0;0;1;
$GPXUP;3637;09:24:10;0;49	91713;8	48112;0;0;0;
$GPXUP;3637;09:24:11;0;49	91713;8	48112;0;0;0;
$GPXUP;3637;09:24:12;0;49	91713;8	48112;0;0;0;
$GPXUP;3637;09:24:13;0;49	91713;8	48112;0;0;0;
$GPXUP;3637;09:24:14;0;49	91713;8	48112;0;0;0;
$GPXUP;3637;09:24:15;0;49	91713;8	48112;0;0;0;
$GPXUP;3637;09:24:16;0;49	91713;8	48112;0;0;0;
$GPXUP;3637;09:24:17;0;49	91713;8	48112;0;0;0;
$GPXUP;3637;09:24:18;0;49	91713;8	48112;0;0;0;
$GPXUP;3637;09:24:19;0;49	91713;8	48112;0;0;0;
$GPXUP;3637;09:24:20;0;49	91713;8	48112;0;0;0;
$GPXUP;3637;09:24:21;0;49	91713;8	48112;0;0;0;
$GPXUP;3637;09:24:22;0;49	91713;8	48112;0;0;0;
$GPXUP;3637;09:24:23;0;49	91713;8	48112;0;0;0;
$GPXUP;3637;09:24:24;0;49	91713;8	48112;0;0;0;
$GPXUP;3637;09:24:25;0;49	91713;8	48112;0;0;0;
$GPXUP;3637;09:24:26;0;49	91713;8	48112;0;0;0;
$GPXUP;3637;09:24:27;0;49	91713;8	48112;0;0;0;
$GPXUP;3637;09:24:28;0;49	91714;8	48112;0;0;0;
$GPXUP;3637;09:24:29;0;49	91714;8	48111;0;0;1;
$GPXUP;3637;09:24:30;0;49	91714;8	48111;0;0;1;
$GPXUP;3637;09:24:31;0;49	91714;8	48111;0;0;1;
$GPXUP;3637;09:24:32;0;49	91714;8	48111;0;0;1;
$GPXUP;3637;09:24:33;0;49	91714;8	48111;0;0;1;
$GPXUP;3637;09:24:34;0;49	91714;8	48111;0;0;1;
$GPXUP;3637;09:24:35;0;49	91714;8	48111;0;0;1;
$GPXUP;3637;09:24:36;0;49	91714;8	48111;0;0;0;
$GPXUP;3637;09:24:37;0;49	91715;8	48111;0;0;0;
$GPXUP;3637;09:24:38;0;49	91715;8	48111;0;0;0;
$GPXUP;3637;09:24:39;0;49	91715;8	48111;0;0;0;
$GPXUP;3637;09:24:40;0;49	91715;8	48111;0;0;0;
$GPXUP;3637;09:24:41;0;49	91715;8	48111;0;0;0;
$GPXUP;3637;09:24:42;0;49	91715;8	48111;0;0;0;
$GPXUP;3637;09:24:43;0;49	91715;8	48112;0;0;0;
$GPXUP;3637;09:24:44;0;49	91715;8	48112;0;0;0;
$GPXUP;3637;09:24:45;0;49	91715;8	48112;0;0;0;
$GPXUP;3637;09:24:46;0;49	91715;8	48112;0;0;0;
$GPXUP;3637;09:24:47;0;49	91715;8	48112;0;0;0;
$GPXUP;3637;09:24:48;0;49	91716;8	48112;0;0;0;
$GPXUP;3637;09:24:49;0;49	91716;8	48112;0;0;0;
$GPXUP;3637;09:24:50;0;49	91716;8	48112;0;0;0;
$GPXUP;3637;09:24:51;0;49	91716;8	48112;0;0;0;
$GPXUP;3637;09:24:52;0;49	91716;8	48112;0;0;0;
$GPXUP;3637;09:24:53;0;49	91716;8	48112;0;0;0;
$GPXUP;3637;09:24:54;0;49	91716;8	48112;0;0;0;
$GPXUP;3637;09:24:55;0;49	91716;8	48112;0;0;0;
$GPXUP;3637;09:24:56;0;49	91716;8	48111;0;0;0;
$GPXUP;3637;09:24:57;0;49	91716;8	48111;0;0;0;
$GPXUP;3637;09:24:58;0;49	91716;8	48111;0;0;0;
$GPXUP;3637;09:24:59;0;49	91716;8	48111;0;0;1;
$GPXUP;3637;09:25:00;0;49	91716;8	48111;0;0;1;
$GPXUP;3637;09:25:01;0;49	91716;8	48111;0;0;1;
$GPXUP;3637;09:25:02;0;49	91716;8	48111;0;0;1;
$GPXUP;3637;09:25:03;0;49	91716;8	48111;0;0;1;
$GPXUP;3637;09:25:04;0;49	91717;8	4811;0;0;1;
$GPXUP;3637;09:25:05;0;49	91717;8	4811;0;0;1;
$GPXUP;3637;09:25:06;0;49	91717;8	4811;0;0;1;
$GPXUP;3637;09:25:07;0;49	91717;8	4811;0;0;1;
$GPXUP;3637;09:25:08;0;49	91717;8	4811;0;0;1;
$GPXUP;3637;09:25:09;0;49	91717;8	4811;0;0;1;
$GPXUP;3637;09:25:10;0;49	91718;8	4811;0;0;1;
$GPXUP;3637;09:25:11;0;49	91718;8	48109;0;0;1;
$GPXUP;3637;09:25:12;0;49	91718;8	48109;0;0;1;
$GPXUP;3637;09:25:13;0;49	91718;8	48109;0;0;1;
$GPXUP;3637;09:25:14;0;49	91718;8	48109;0;0;1;
$GPXUP;3637;09:25:15;0;49	91718;8	48108;0;0;1;
$GPXUP;3637;09:25:16;0;49	91718;8	48108;0;0;1;
$GPXUP;3637;09:25:17;0;49	91718;8	48108;0;0;1;
$GPXUP;3637;09:25:18;0;49	91719;8	48108;0;0;1;
$GPXUP;3637;09:25:19;0;49	91719;8	48108;0;0;1;
$GPXUP;3637;09:25:20;0;49	91719;8	48108;0;0;1;
$GPXUP;3637;09:25:21;0;49	91719;8	48107;0;0;1;
$GPXUP;3637;09:25:22;0;49	91719;8	48107;0;0;1;
$GPXUP;3637;09:25:23;0;49	91719;8	48107;0;0;1;
$GPXUP;3637;09:25:24;0;49	91719;8	48106;0;0;1;
$GPXUP;3637;09:25:25;0;49	9172;8	48106;0;0;1;
$GPXUP;3637;09:25:26;0;49	9172;8	48106;0;0;1;
$GPXUP;3637;09:25:27;0;49	9172;8	48106;0;0;1;
$GPXUP;3637;09:25:28;0;49	9172;8	48106;0;0;1;
$GPXUP;3637;09:25:29;0;49	9172;8	48106;0;0;1;
$GPXUP;3637;09:25:30;0;49	9172;8	48105;0;0;1;
$GPXUP;3637;09:25:31;0;49	9172;8	48105;0;0;1;
$GPXUP;3637;09:25:32;0;49	9172;8	48105;0;0;1;
$GPXUP;3637;09:25:33;0;49	9172;8	48105;0;0;1;
$GPXUP;3637;09:25:34;0;49	91721;8	48104;0;0;1;
$GPXUP;3637;09:25:35;0;49	91721;8	48104;0;0;1;
$GPXUP;3637;09:25:36;0;49	91721;8	48104;0;0;1;
$GPXUP;3637;09:25:37;0;49	91721;8	48104;0;0;1;
$GPXUP;3637;09:25:38;0;49	91721;8	48104;0;0;1;
$GPXUP;3637;09:25:39;0;49	91721;8	48104;0;0;1;
$GPXUP;3637;09:25:40;0;49	91721;8	48104;0;0;1;
$GPXUP;3637;09:25:41;0;49	91722;8	48103;0;0;1;
$GPXUP;3637;09:25:42;0;49	91722;8	48103;0;0;1;
$GPXUP;3637;09:25:43;0;49	91722;8	48103;0;0;1;
$GPXUP;3637;09:25:44;0;49	91722;8	48103;0;0;1;
$GPXUP;3637;09:25:45;0;49	91722;8	48102;0;0;1;
$GPXUP;3637;09:25:46;0;49	91722;8	48102;0;0;1;
$GPXUP;3637;09:25:47;0;49	91722;8	48102;0;0;1;
$GPXUP;3637;09:25:48;0;49	91723;8	48102;0;0;1;
$GPXUP;3637;09:25:49;0;49	91723;8	48102;0;0;1;
$GPXUP;3637;09:25:50;0;49	91723;8	48102;0;0;1;
$GPXUP;3637;09:25:51;0;49	91723;8	48101;0;0;1;
$GPXUP;3637;09:25:52;0;49	91723;8	48101;0;0;1;
$GPXUP;3637;09:25:53;0;49	91724;8	48101;0;0;1;
$GPXUP;3637;09:25:54;0;49	91724;8	48101;0;0;1;
$GPXUP;3637;09:25:55;0;49	91724;8	48101;0;0;1;
$GPXUP;3637;09:25:56;0;49	91725;8	481;0;0;1;
$GPXUP;3637;09:25:57;0;49	91725;8	481;0;0;1;
$GPXUP;3637;09:25:58;0;49	91726;8	481;0;0;1;
$GPXUP;3637;09:25:59;0;49	91726;8	48099;0;0;1;
$GPXUP;3637;09:26:00;0;49	91727;8	48099;0;0;1;
$GPXUP;3637;09:26:01;0;49	91727;8	48099;0;0;1;
$GPXUP;3637;09:26:02;0;49	91727;8	48098;0;0;1;
[truncated: 3,402 more rows]
