# Supplementary material for: Pigeon Navigation: Different Routes Lead to Frankfurt
Source: PLoS One. 2014 Nov 12;9(11):e112439. doi: 10.1371/journal.pone.0112439 (PMC4229201; doi:10.1371/journal.pone.0112439)
Supplement: File S4 — Files containing the original track data and a ‘Read me’ explaining the data format. (ZIP) [file pone.0112439.s004.zip › S-GER/060607xup03_650.log]

$GPXUP;2481;06:46:43;0;49	76227;8	50776;5;141;0;
$GPXUP;2481;06:46:44;0;49	76227;8	50776;5;141;5;
$GPXUP;2481;06:46:45;0;49	76225;8	50774;5;141;4;
$GPXUP;2481;06:46:46;0;49	76226;8	50774;5;142;33;
$GPXUP;2481;06:46:47;0;49	76236;8	50777;5;141;31;
$GPXUP;2481;06:46:48;0;49	76245;8	50775;5;142;49;
$GPXUP;2481;06:46:49;0;49	76259;8	50773;5;142;51;
$GPXUP;2481;06:46:50;0;49	76273;8	50774;5;144;48;
$GPXUP;2481;06:46:51;0;49	76285;8	50774;5;145;50;
$GPXUP;2481;06:46:52;0;49	76299;8	50774;5;145;49;
$GPXUP;2481;06:46:53;0;49	76312;8	50768;5;146;50;
$GPXUP;2481;06:46:54;0;49	76324;8	5076;5;146;51;
$GPXUP;2481;06:46:55;0;49	76335;8	50748;5;148;51;
$GPXUP;2481;06:46:56;0;49	76343;8	50731;5;149;52;
$GPXUP;2481;06:46:57;0;49	76346;8	50711;5;150;54;
$GPXUP;2481;06:46:58;0;49	76346;8	5069;5;149;55;
$GPXUP;2481;06:46:59;0;49	76344;8	50669;5;150;57;
$GPXUP;2481;06:47:00;0;49	76344;8	50646;5;150;61;
$GPXUP;2481;06:47:01;0;49	76347;8	50623;5;149;59;
$GPXUP;2481;06:47:02;0;49	76353;8	50602;5;150;59;
$GPXUP;2481;06:47:03;0;49	7636;8	50582;5;150;62;
$GPXUP;2481;06:47:04;0;49	76366;8	50569;5;150;58;
$GPXUP;2481;06:47:05;0;49	76371;8	50551;5;152;54;
$GPXUP;2481;06:47:06;0;49	76375;8	50528;5;153;56;
$GPXUP;2481;06:47:07;0;49	76377;8	50502;5;153;59;
$GPXUP;2481;06:47:08;0;49	76376;8	50479;5;153;66;
$GPXUP;2481;06:47:09;0;49	76379;8	50454;5;153;63;
$GPXUP;2481;06:47:10;0;49	76388;8	50439;5;153;56;
$GPXUP;2481;06:47:11;0;49	76402;8	5043;5;153;55;
$GPXUP;2481;06:47:12;0;49	76417;8	5043;5;154;55;
$GPXUP;2481;06:47:13;0;49	76432;8	50434;5;154;53;
$GPXUP;2481;06:47:14;0;49	76446;8	50446;5;156;53;
$GPXUP;2481;06:47:15;0;49	76459;8	50458;5;157;52;
$GPXUP;2481;06:47:16;0;49	76468;8	50476;5;159;57;
$GPXUP;2481;06:47:17;0;49	76475;8	50501;5;160;57;
$GPXUP;2481;06:47:18;0;49	76478;8	50524;5;162;57;
$GPXUP;2481;06:47:19;0;49	76482;8	50545;5;163;55;
$GPXUP;2481;06:47:20;0;49	7649;8	50564;5;164;50;
$GPXUP;2481;06:47:21;0;49	76501;8	50577;5;165;51;
$GPXUP;2481;06:47:22;0;49	76516;8	50581;5;165;51;
$GPXUP;2481;06:47:23;0;49	76529;8	50577;5;164;54;
$GPXUP;2481;06:47:24;0;49	76541;8	50564;5;166;54;
$GPXUP;2481;06:47:25;0;49	76552;8	50547;5;168;51;
$GPXUP;2481;06:47:26;0;49	76556;8	50526;5;168;55;
$GPXUP;2481;06:47:27;0;49	76557;8	50501;5;167;57;
$GPXUP;2481;06:47:28;0;49	76559;8	50477;5;167;58;
$GPXUP;2481;06:47:29;0;49	76563;8	50455;5;167;60;
$GPXUP;2481;06:47:30;0;49	76574;8	50436;5;168;52;
$GPXUP;2481;06:47:31;0;49	76581;8	5042;5;171;56;
$GPXUP;2481;06:47:32;0;49	76584;8	50397;5;172;57;
$GPXUP;2481;06:47:33;0;49	76583;8	50374;5;172;58;
$GPXUP;2481;06:47:34;0;49	76581;8	50352;5;173;59;
$GPXUP;2481;06:47:35;0;49	76582;8	50329;5;174;58;
$GPXUP;2481;06:47:36;0;49	76586;8	50307;5;175;58;
$GPXUP;2481;06:47:37;0;49	76591;8	50284;5;175;56;
$GPXUP;2481;06:47:38;0;49	76595;8	50265;5;173;59;
$GPXUP;2481;06:47:39;0;49	76601;8	50244;5;172;59;
$GPXUP;2481;06:47:40;0;49	76605;8	50221;5;171;62;
$GPXUP;2481;06:47:41;0;49	76609;8	50198;5;170;62;
$GPXUP;2481;06:47:42;0;49	76611;8	50173;5;169;61;
$GPXUP;2481;06:47:43;0;49	76617;8	5015;5;169;63;
$GPXUP;2481;06:47:44;0;49	76628;8	50133;5;169;60;
$GPXUP;2481;06:47:45;0;49	76642;8	50124;5;170;61;
$GPXUP;2481;06:47:46;0;49	76659;8	50125;5;172;58;
$GPXUP;2481;06:47:47;0;49	76674;8	5013;5;173;58;
$GPXUP;2481;06:47:48;0;49	76689;8	50136;5;174;55;
$GPXUP;2481;06:47:49;0;49	76701;8	50131;5;174;56;
$GPXUP;2481;06:47:50;0;49	76712;8	50117;5;174;59;
$GPXUP;2481;06:47:51;0;49	76723;8	50101;5;173;59;
$GPXUP;2481;06:47:52;0;49	76736;8	50088;5;172;60;
$GPXUP;2481;06:47:53;0;49	76749;8	50077;5;170;62;
$GPXUP;2481;06:47:54;0;49	76761;8	50061;5;169;63;
$GPXUP;2481;06:47:55;0;49	76771;8	50041;5;168;61;
$GPXUP;2481;06:47:56;0;49	76785;8	50028;5;168;61;
$GPXUP;2481;06:47:57;0;49	76801;8	50027;5;169;59;
$GPXUP;2481;06:47:58;0;49	76816;8	50034;5;171;60;
$GPXUP;2481;06:47:59;0;49	7683;8	50047;5;172;62;
$GPXUP;2481;06:48:00;0;49	76844;8	50062;5;172;64;
$GPXUP;2481;06:48:01;0;49	76858;8	50077;5;172;62;
$GPXUP;2481;06:48:02;0;49	76872;8	50087;5;173;59;
$GPXUP;2481;06:48:03;0;49	76888;8	50088;5;173;56;
$GPXUP;2481;06:48:04;0;49	769;8	50076;5;172;55;
$GPXUP;2481;06:48:05;0;49	76909;8	50058;5;171;56;
$GPXUP;2481;06:48:06;0;49	76918;8	50038;5;170;58;
$GPXUP;2481;06:48:07;0;49	76921;8	50013;5;168;61;
$GPXUP;2481;06:48:08;0;49	76914;8	49987;5;166;68;
$GPXUP;2481;06:48:09;0;49	76901;8	49964;5;164;71;
$GPXUP;2481;06:48:10;0;49	76883;8	49948;5;164;69;
$GPXUP;2481;06:48:11;0;49	76866;8	49941;5;163;70;
$GPXUP;2481;06:48:12;0;49	76848;8	49928;5;163;69;
$GPXUP;2481;06:48:13;0;49	76832;8	49923;5;161;63;
$GPXUP;2481;06:48:14;0;49	7682;8	49908;5;160;65;
$GPXUP;2481;06:48:15;0;49	76818;8	49879;5;160;62;
$GPXUP;2481;06:48:16;0;49	76823;8	49857;5;160;59;
$GPXUP;2481;06:48:17;0;49	7683;8	49837;5;160;56;
$GPXUP;2481;06:48:18;0;49	76835;8	49817;5;160;64;
$GPXUP;2481;06:48:19;0;49	76839;8	49794;5;158;59;
$GPXUP;2481;06:48:20;0;49	76845;8	49774;5;156;61;
$GPXUP;2481;06:48:21;0;49	76858;8	49761;5;156;60;
$GPXUP;2481;06:48:22;0;49	76874;8	49756;5;158;60;
$GPXUP;2481;06:48:23;0;49	76888;8	49748;5;158;59;
$GPXUP;2481;06:48:24;0;49	76902;8	49742;5;156;61;
$GPXUP;2481;06:48:25;0;49	76918;8	49743;5;155;63;
$GPXUP;2481;06:48:26;0;49	76934;8	49749;5;154;66;
$GPXUP;2481;06:48:27;0;49	7695;8	49753;5;155;64;
$GPXUP;2481;06:48:28;0;49	76965;8	4975;5;155;57;
$GPXUP;2481;06:48:29;0;49	76979;8	49746;5;155;59;
$GPXUP;2481;06:48:30;0;49	76994;8	49744;5;154;58;
$GPXUP;2481;06:48:31;0;49	77007;8	49738;5;154;60;
$GPXUP;2481;06:48:32;0;49	77022;8	49734;5;156;59;
$GPXUP;2481;06:48:33;0;49	77037;8	49737;5;157;60;
$GPXUP;2481;06:48:34;0;49	77051;8	49748;5;157;62;
$GPXUP;2481;06:48:35;0;49	77062;8	49769;5;156;63;
$GPXUP;2481;06:48:36;0;49	7707;8	49794;5;157;65;
$GPXUP;2481;06:48:37;0;49	77072;8	49819;5;157;67;
$GPXUP;2481;06:48:38;0;49	77074;8	49845;5;158;64;
$GPXUP;2481;06:48:39;0;49	77083;8	49867;5;159;62;
$GPXUP;2481;06:48:40;0;49	77097;8	49884;5;161;59;
$GPXUP;2481;06:48:41;0;49	77111;8	49892;5;161;57;
$GPXUP;2481;06:48:42;0;49	77126;8	49896;5;161;59;
$GPXUP;2481;06:48:43;0;49	77141;8	49897;5;161;62;
$GPXUP;2481;06:48:44;0;49	77156;8	499;5;162;61;
$GPXUP;2481;06:48:45;0;49	77171;8	49905;5;162;62;
$GPXUP;2481;06:48:46;0;49	77186;8	49909;5;162;62;
$GPXUP;2481;06:48:47;0;49	77199;8	49921;5;163;64;
$GPXUP;2481;06:48:48;0;49	77211;8	49937;5;164;62;
$GPXUP;2481;06:48:49;0;49	77222;8	49956;5;166;62;
$GPXUP;2481;06:48:50;0;49	77232;8	49977;5;167;61;
$GPXUP;2481;06:48:51;0;49	77244;8	49993;5;168;59;
$GPXUP;2481;06:48:52;0;49	77259;8	50002;5;170;57;
$GPXUP;2481;06:48:53;0;49	77275;8	50006;5;171;56;
$GPXUP;2481;06:48:54;0;49	77287;8	50004;5;172;58;
$GPXUP;2481;06:48:55;0;49	77301;8	50002;5;171;56;
$GPXUP;2481;06:48:56;0;49	77315;8	50009;5;172;58;
$GPXUP;2481;06:48:57;0;49	77329;8	50024;5;170;61;
$GPXUP;2481;06:48:58;0;49	77342;8	50039;5;170;63;
$GPXUP;2481;06:48:59;0;49	77358;8	50048;5;169;63;
$GPXUP;2481;06:49:00;0;49	77373;8	50052;5;169;62;
$GPXUP;2481;06:49:01;0;49	77388;8	5005;5;170;57;
$GPXUP;2481;06:49:02;0;49	77402;8	5005;5;169;60;
$GPXUP;2481;06:49:03;0;49	77417;8	50053;5;169;61;
$GPXUP;2481;06:49:04;0;49	77432;8	50058;5;170;61;
$GPXUP;2481;06:49:05;0;49	77448;8	50059;5;170;63;
$GPXUP;2481;06:49:06;0;49	77463;8	50055;5;171;61;
$GPXUP;2481;06:49:07;0;49	77477;8	50053;5;172;58;
$GPXUP;2481;06:49:08;0;49	77491;8	50058;5;173;60;
$GPXUP;2481;06:49:09;0;49	77507;8	50068;5;173;62;
$GPXUP;2481;06:49:10;0;49	77523;8	50074;5;172;62;
$GPXUP;2481;06:49:11;0;49	77537;8	50069;5;173;58;
$GPXUP;2481;06:49:12;0;49	77551;8	50063;5;175;59;
$GPXUP;2481;06:49:13;0;49	77563;8	50048;5;175;60;
$GPXUP;2481;06:49:14;0;49	77574;8	50036;5;175;59;
$GPXUP;2481;06:49:15;0;49	77587;8	50026;5;176;60;
$GPXUP;2481;06:49:16;0;49	77604;8	50026;5;175;61;
$GPXUP;2481;06:49:17;0;49	77619;8	50031;5;176;62;
$GPXUP;2481;06:49:18;0;49	77634;8	50044;5;176;62;
$GPXUP;2481;06:49:19;0;49	77648;8	50053;5;175;61;
$GPXUP;2481;06:49:20;0;49	77661;8	50064;5;174;62;
$GPXUP;2481;06:49:21;0;49	77674;8	5008;5;173;63;
$GPXUP;2481;06:49:22;0;49	77683;8	501;5;175;63;
$GPXUP;2481;06:49:23;0;49	77692;8	5012;5;177;60;
$GPXUP;2481;06:49:24;0;49	777;8	50139;5;178;59;
$GPXUP;2481;06:49:25;0;49	77705;8	50164;5;181;63;
$GPXUP;2481;06:49:26;0;49	77708;8	50188;5;181;65;
$GPXUP;2481;06:49:27;0;49	77714;8	50212;5;181;65;
$GPXUP;2481;06:49:28;0;49	77722;8	50234;5;181;66;
$GPXUP;2481;06:49:29;0;49	77732;8	50255;5;180;68;
$GPXUP;2481;06:49:30;0;49	77741;8	5028;5;179;69;
$GPXUP;2481;06:49:31;0;49	77749;8	50305;5;177;69;
$GPXUP;2481;06:49:32;0;49	77753;8	50331;5;177;70;
$GPXUP;2481;06:49:33;0;49	77759;8	50358;5;177;72;
$GPXUP;2481;06:49:34;0;49	77767;8	50383;5;177;71;
$GPXUP;2481;06:49:35;0;49	77778;8	50404;5;177;70;
$GPXUP;2481;06:49:36;0;49	7779;8	50425;5;178;68;
$GPXUP;2481;06:49:37;0;49	77801;8	50442;5;179;65;
$GPXUP;2481;06:49:38;0;49	77811;8	5046;5;181;59;
$GPXUP;2481;06:49:39;0;49	77821;8	50479;5;183;63;
$GPXUP;2481;06:49:40;0;49	77835;8	50493;5;184;60;
$GPXUP;2481;06:49:41;0;49	77851;8	505;5;185;56;
$GPXUP;2481;06:49:42;0;49	77867;8	50499;5;187;54;
$GPXUP;2481;06:49:43;0;49	77878;8	50487;5;187;55;
$GPXUP;2481;06:49:44;0;49	77891;8	50479;5;187;56;
$GPXUP;2481;06:49:45;0;49	77904;8	50473;5;186;58;
$GPXUP;2481;06:49:46;0;49	77919;8	50472;5;185;59;
$GPXUP;2481;06:49:47;0;49	77935;8	50475;5;185;59;
$GPXUP;2481;06:49:48;0;49	7795;8	50474;5;184;60;
$GPXUP;2481;06:49:49;0;49	77964;8	50461;5;184;62;
$GPXUP;2481;06:49:50;0;49	77976;8	50445;5;184;61;
$GPXUP;2481;06:49:51;0;49	77987;8	50429;5;184;61;
$GPXUP;2481;06:49:52;0;49	78002;8	50423;5;183;62;
$GPXUP;2481;06:49:53;0;49	78019;8	50424;5;183;63;
$GPXUP;2481;06:49:54;0;49	78034;8	50428;5;182;62;
$GPXUP;2481;06:49:55;0;49	78049;8	50439;5;183;63;
$GPXUP;2481;06:49:56;0;49	78063;8	50447;5;183;62;
$GPXUP;2481;06:49:57;0;49	78079;8	50447;5;183;55;
$GPXUP;2481;06:49:58;0;49	78092;8	50436;5;182;58;
$GPXUP;2481;06:49:59;0;49	78104;8	50422;5;180;62;
$GPXUP;2481;06:50:00;0;49	78113;8	50399;5;178;67;
$GPXUP;2481;06:50:01;0;49	78119;8	50373;5;176;66;
$GPXUP;2481;06:50:02;0;49	78116;8	50344;5;174;69;
$GPXUP;2481;06:50:03;0;49	78111;8	50316;5;174;71;
$GPXUP;2481;06:50:04;0;49	78106;8	50289;5;173;70;
$GPXUP;2481;06:50:05;0;49	78105;8	50263;5;172;65;
$GPXUP;2481;06:50:06;0;49	78112;8	50241;5;172;65;
$GPXUP;2481;06:50:07;0;49	78123;8	50224;5;173;62;
$GPXUP;2481;06:50:08;0;49	78138;8	50211;5;174;59;
$GPXUP;2481;06:50:09;0;49	7815;8	50199;5;176;58;
$GPXUP;2481;06:50:10;0;49	78163;8	50192;5;176;55;
$GPXUP;2481;06:50:11;0;49	78178;8	5019;5;177;54;
$GPXUP;2481;06:50:12;0;49	78192;8	50192;5;177;57;
$GPXUP;2481;06:50:13;0;49	78205;8	50199;5;176;58;
$GPXUP;2481;06:50:14;0;49	78219;8	50208;5;177;59;
$GPXUP;2481;06:50:15;0;49	78233;8	50219;5;177;59;
$GPXUP;2481;06:50:16;0;49	78246;8	50226;5;177;58;
$GPXUP;2481;06:50:17;0;49	7826;8	50229;5;174;63;
$GPXUP;2481;06:50:18;0;49	78276;8	50233;5;174;59;
$GPXUP;2481;06:50:19;0;49	78291;8	50239;5;172;61;
$GPXUP;2481;06:50:20;0;49	78305;8	50247;5;171;62;
$GPXUP;2481;06:50:21;0;49	7832;8	50255;5;170;62;
$GPXUP;2481;06:50:22;0;49	78335;8	50262;5;171;62;
$GPXUP;2481;06:50:23;0;49	78349;8	5027;5;171;61;
$GPXUP;2481;06:50:24;0;49	78364;8	50278;5;171;63;
$GPXUP;2481;06:50:25;0;49	7838;8	50282;5;171;61;
$GPXUP;2481;06:50:26;0;49	78395;8	50276;5;172;57;
$GPXUP;2481;06:50:27;0;49	78409;8	50269;5;173;59;
$GPXUP;2481;06:50:28;0;49	78423;8	50266;5;173;60;
$GPXUP;2481;06:50:29;0;49	78438;8	50267;5;172;59;
$GPXUP;2481;06:50:30;0;49	78452;8	50274;5;173;58;
$GPXUP;2481;06:50:31;0;49	78466;8	50284;5;175;58;
$GPXUP;2481;06:50:32;0;49	7848;8	50297;5;175;57;
$GPXUP;2481;06:50:33;0;49	78493;8	50305;5;174;59;
$GPXUP;2481;06:50:34;0;49	78508;8	50312;5;173;62;
$GPXUP;2481;06:50:35;0;49	78522;8	50318;5;173;61;
$GPXUP;2481;06:50:36;0;49	78536;8	50325;5;172;59;
$GPXUP;2481;06:50:37;0;49	7855;8	50335;5;172;60;
$GPXUP;2481;06:50:38;0;49	78564;8	50346;5;173;59;
$GPXUP;2481;06:50:39;0;49	78578;8	50354;5;173;57;
$GPXUP;2481;06:50:40;0;49	78594;8	50352;5;172;57;
$GPXUP;2481;06:50:41;0;49	78608;8	50351;5;173;57;
$GPXUP;2481;06:50:42;0;49	78622;8	50346;5;173;58;
$GPXUP;2481;06:50:43;0;49	78636;8	50339;5;173;57;
$GPXUP;2481;06:50:44;0;49	7865;8	50331;5;174;56;
$GPXUP;2481;06:50:45;0;49	78662;8	50322;5;175;56;
$GPXUP;2481;06:50:46;0;49	78676;8	50312;5;175;58;
$GPXUP;2481;06:50:47;0;49	7869;8	50304;5;175;58;
$GPXUP;2481;06:50:48;0;49	78703;8	50292;5;176;60;
$GPXUP;2481;06:50:49;0;49	78714;8	50276;5;176;61;
$GPXUP;2481;06:50:50;0;49	78727;8	50263;5;175;60;
$GPXUP;2481;06:50:51;0;49	78743;8	5026;5;174;61;
$GPXUP;2481;06:50:52;0;49	78759;8	50265;5;172;64;
$GPXUP;2481;06:50:53;0;49	78775;8	50275;5;171;63;
$GPXUP;2481;06:50:54;0;49	78789;8	50287;5;169;64;
$GPXUP;2481;06:50:55;0;49	78803;8	503;5;169;65;
$GPXUP;2481;06:50:56;0;49	78817;8	50308;5;169;64;
$GPXUP;2481;06:50:57;0;49	78833;8	50313;5;169;63;
$GPXUP;2481;06:50:58;0;49	78847;8	50322;5;169;62;
$GPXUP;2481;06:50:59;0;49	78861;8	50331;5;171;62;
$GPXUP;2481;06:51:00;0;49	78875;8	5034;5;171;58;
$GPXUP;2481;06:51:01;0;49	78889;8	50345;5;172;55;
$GPXUP;2481;06:51:02;0;49	78903;8	50348;5;171;59;
$GPXUP;2481;06:51:03;0;49	78917;8	50351;5;170;60;
$GPXUP;2481;06:51:04;0;49	78932;8	50355;5;171;61;
$GPXUP;2481;06:51:05;0;49	78947;8	50361;5;170;61;
$GPXUP;2481;06:51:06;0;49	78962;8	50368;5;171;61;
$GPXUP;2481;06:51:07;0;49	78978;8	50368;5;171;60;
$GPXUP;2481;06:51:08;0;49	78992;8	50366;5;172;60;
$GPXUP;2481;06:51:09;0;49	79008;8	50375;5;172;60;
$GPXUP;2481;06:51:10;0;49	79022;8	50384;5;173;59;
$GPXUP;2481;06:51:11;0;49	79035;8	50395;5;175;58;
$GPXUP;2481;06:51:12;0;49	79048;8	50407;5;176;60;
$GPXUP;2481;06:51:13;0;49	79062;8	50415;5;177;58;
$GPXUP;2481;06:51:14;0;49	79077;8	5042;5;179;57;
$GPXUP;2481;06:51:15;0;49	79091;8	50421;5;180;58;
$GPXUP;2481;06:51:16;0;49	79105;8	50423;5;179;62;
$GPXUP;2481;06:51:17;0;49	7912;8	50433;5;179;64;
$GPXUP;2481;06:51:18;0;49	79133;8	50447;5;178;64;
$GPXUP;2481;06:51:19;0;49	79146;8	5046;5;178;63;
$GPXUP;2481;06:51:20;0;49	79161;8	50467;5;178;61;
$GPXUP;2481;06:51:21;0;49	79175;8	50471;5;178;58;
$GPXUP;2481;06:51:22;0;49	79189;8	50479;5;178;59;
$GPXUP;2481;06:51:23;0;49	79202;8	50488;5;179;58;
$GPXUP;2481;06:51:24;0;49	79216;8	50495;5;179;60;
$GPXUP;2481;06:51:25;0;49	79231;8	50497;5;180;59;
$GPXUP;2481;06:51:26;0;49	79246;8	50494;5;181;57;
$GPXUP;2481;06:51:27;0;49	7926;8	50484;5;181;57;
$GPXUP;2481;06:51:28;0;49	79274;8	50475;5;181;59;
$GPXUP;2481;06:51:29;0;49	79289;8	50471;5;181;60;
$GPXUP;2481;06:51:30;0;49	79304;8	50471;5;180;62;
$GPXUP;2481;06:51:31;0;49	79321;8	50478;5;179;63;
$GPXUP;2481;06:51:32;0;49	79336;8	50485;5;179;65;
$GPXUP;2481;06:51:33;0;49	79351;8	50491;5;179;63;
$GPXUP;2481;06:51:34;0;49	79367;8	50495;5;179;63;
$GPXUP;2481;06:51:35;0;49	79383;8	50495;5;179;62;
$GPXUP;2481;06:51:36;0;49	79399;8	50496;5;179;65;
$GPXUP;2481;06:51:37;0;49	79415;8	50497;5;176;67;
$GPXUP;2481;06:51:38;0;49	79432;8	50503;5;175;68;
$GPXUP;2481;06:51:39;0;49	79447;8	50517;5;173;69;
$GPXUP;2481;06:51:40;0;49	79461;8	50529;5;172;70;
$GPXUP;2481;06:51:41;0;49	79478;8	50535;5;171;66;
$GPXUP;2481;06:51:42;0;49	79493;8	50535;5;171;61;
$GPXUP;2481;06:51:43;0;49	79508;8	50538;5;171;64;
$GPXUP;2481;06:51:44;0;49	79524;8	50548;5;170;65;
$GPXUP;2481;06:51:45;0;49	79536;8	50561;5;168;67;
$GPXUP;2481;06:51:46;0;49	79551;8	50576;5;168;69;
$GPXUP;2481;06:51:47;0;49	79566;8	50583;5;168;67;
$GPXUP;2481;06:51:48;0;49	79584;8	50582;5;168;61;
$GPXUP;2481;06:51:49;0;49	79599;8	50576;5;168;61;
$GPXUP;2481;06:51:50;0;49	79614;8	50575;5;169;61;
$GPXUP;2481;06:51:51;0;49	7963;8	50577;5;170;58;
$GPXUP;2481;06:51:52;0;49	79644;8	5058;5;169;62;
$GPXUP;2481;06:51:53;0;49	7966;8	50581;5;169;62;
$GPXUP;2481;06:51:54;0;49	79676;8	50583;5;169;64;
$GPXUP;2481;06:51:55;0;49	79691;8	50586;5;169;63;
$GPXUP;2481;06:51:56;0;49	79707;8	50588;5;169;60;
$GPXUP;2481;06:51:57;0;49	79721;8	50595;5;171;57;
$GPXUP;2481;06:51:58;0;49	79734;8	50603;5;172;59;
$GPXUP;2481;06:51:59;0;49	79747;8	50609;5;170;60;
$GPXUP;2481;06:52:00;0;49	79762;8	50618;5;169;61;
$GPXUP;2481;06:52:01;0;49	79776;8	50629;5;169;63;
$GPXUP;2481;06:52:02;0;49	7979;8	5064;5;167;63;
$GPXUP;2481;06:52:03;0;49	79803;8	50649;5;166;63;
$GPXUP;2481;06:52:04;0;49	79818;8	50653;5;166;57;
$GPXUP;2481;06:52:05;0;49	79833;8	50657;5;167;58;
$GPXUP;2481;06:52:06;0;49	79847;8	50665;5;168;59;
$GPXUP;2481;06:52:07;0;49	7986;8	50675;5;169;61;
$GPXUP;2481;06:52:08;0;49	79875;8	50684;5;168;61;
$GPXUP;2481;06:52:09;0;49	79889;8	50695;5;167;62;
$GPXUP;2481;06:52:10;0;49	79901;8	5071;5;167;64;
$GPXUP;2481;06:52:11;0;49	79913;8	50726;5;167;64;
$GPXUP;2481;06:52:12;0;49	79926;8	50743;5;166;64;
$GPXUP;2481;06:52:13;0;49	7994;8	50754;5;166;64;
$GPXUP;2481;06:52:14;0;49	79954;8	50762;5;166;61;
$GPXUP;2481;06:52:15;0;49	7997;8	50767;5;165;62;
$GPXUP;2481;06:52:16;0;49	79986;8	50773;5;165;63;
$GPXUP;2481;06:52:17;0;49	80001;8	50778;5;165;61;
$GPXUP;2481;06:52:18;0;49	80015;8	50785;5;166;58;
$GPXUP;2481;06:52:19;0;49	80029;8	50793;5;165;58;
$GPXUP;2481;06:52:20;0;49	8004;8	50805;5;166;59;
$GPXUP;2481;06:52:21;0;49	80055;8	50815;5;166;60;
$GPXUP;2481;06:52:22;0;49	80068;8	50818;5;166;58;
$GPXUP;2481;06:52:23;0;49	80084;8	50821;5;167;58;
$GPXUP;2481;06:52:24;0;49	80099;8	50823;5;167;59;
$GPXUP;2481;06:52:25;0;49	80114;8	5083;5;166;62;
$GPXUP;2481;06:52:26;0;49	80128;8	50839;5;166;62;
$GPXUP;2481;06:52:27;0;49	80141;8	50852;5;165;63;
$GPXUP;2481;06:52:28;0;49	80155;8	50867;5;166;62;
$GPXUP;2481;06:52:29;0;49	80168;8	50877;5;166;61;
$GPXUP;2481;06:52:30;0;49	80184;8	50876;5;167;56;
$GPXUP;2481;06:52:31;0;49	80198;8	50876;5;168;53;
$GPXUP;2481;06:52:32;0;49	80212;8	50873;5;167;59;
$GPXUP;2481;06:52:33;0;49	80226;8	5087;5;167;61;
$GPXUP;2481;06:52:34;0;49	80243;8	50869;5;166;64;
$GPXUP;2481;06:52:35;0;49	80259;8	50875;5;164;66;
$GPXUP;2481;06:52:36;0;49	80274;8	50883;5;162;66;
$GPXUP;2481;06:52:37;0;49	8029;8	50895;5;159;66;
$GPXUP;2481;06:52:38;0;49	80304;8	50906;5;159;66;
$GPXUP;2481;06:52:39;0;49	80319;8	50917;5;158;66;
$GPXUP;2481;06:52:40;0;49	80335;8	50927;5;157;65;
$GPXUP;2481;06:52:41;0;49	80349;8	50937;5;157;65;
$GPXUP;2481;06:52:42;0;49	80365;8	50945;5;156;65;
$GPXUP;2481;06:52:43;0;49	80381;8	50951;5;155;64;
$GPXUP;2481;06:52:44;0;49	80395;8	50957;5;156;63;
$GPXUP;2481;06:52:45;0;49	8041;8	50967;5;155;63;
$GPXUP;2481;06:52:46;0;49	80425;8	50978;5;156;63;
$GPXUP;2481;06:52:47;0;49	80439;8	50989;5;156;63;
$GPXUP;2481;06:52:48;0;49	80454;8	50999;5;156;63;
$GPXUP;2481;06:52:49;0;49	80469;8	51003;5;157;63;
$GPXUP;2481;06:52:50;0;49	80485;8	51001;5;158;61;
$GPXUP;2481;06:52:51;0;49	80501;8	51002;5;160;58;
$GPXUP;2481;06:52:52;0;49	80515;8	51006;5;160;60;
$GPXUP;2481;06:52:53;0;49	80529;8	51011;5;161;61;
$GPXUP;2481;06:52:54;0;49	80543;8	51021;5;161;62;
$GPXUP;2481;06:52:55;0;49	80558;8	5103;5;160;62;
$GPXUP;2481;06:52:56;0;49	80572;8	51039;5;159;63;
$GPXUP;2481;06:52:57;0;49	80588;8	51046;5;161;66;
$GPXUP;2481;06:52:58;0;49	80605;8	51046;5;161;61;
$GPXUP;2481;06:52:59;0;49	8062;8	51045;5;162;59;
$GPXUP;2481;06:53:00;0;49	80635;8	51044;5;162;59;
$GPXUP;2481;06:53:01;0;49	8065;8	51042;5;162;59;
$GPXUP;2481;06:53:02;0;49	80665;8	51042;5;161;61;
$GPXUP;2481;06:53:03;0;49	80681;8	51041;5;161;63;
$GPXUP;2481;06:53:04;0;49	80696;8	51038;5;161;63;
$GPXUP;2481;06:53:05;0;49	80712;8	51038;5;160;61;
$GPXUP;2481;06:53:06;0;49	80728;8	51042;5;159;60;
$GPXUP;2481;06:53:07;0;49	80742;8	51046;5;158;64;
$GPXUP;2481;06:53:08;0;49	80757;8	51043;5;159;63;
$GPXUP;2481;06:53:09;0;49	80772;8	51033;5;161;59;
$GPXUP;2481;06:53:10;0;49	80781;8	51016;5;162;57;
$GPXUP;2481;06:53:11;0;49	80791;8	50998;5;163;59;
$GPXUP;2481;06:53:12;0;49	808;8	5098;5;163;60;
$GPXUP;2481;06:53:13;0;49	80812;8	50963;5;162;63;
$GPXUP;2481;06:53:14;0;49	80827;8	50953;5;161;61;
$GPXUP;2481;06:53:15;0;49	80843;8	50949;5;161;62;
$GPXUP;2481;06:53:16;0;49	80858;8	50947;5;161;61;
$GPXUP;2481;06:53:17;0;49	80873;8	50947;5;162;58;
$GPXUP;2481;06:53:18;0;49	80887;8	50948;5;164;57;
$GPXUP;2481;06:53:19;0;49	80901;8	50945;5;163;61;
$GPXUP;2481;06:53:20;0;49	80917;8	50941;5;162;64;
$GPXUP;2481;06:53:21;0;49	80931;8	50936;5;162;62;
$GPXUP;2481;06:53:22;0;49	80945;8	50924;5;162;59;
$GPXUP;2481;06:53:23;0;49	80959;8	50916;5;162;57;
$GPXUP;2481;06:53:24;0;49	80973;8	50911;5;162;57;
$GPXUP;2481;06:53:25;0;49	80987;8	50912;5;163;58;
$GPXUP;2481;06:53:26;0;49	81002;8	50915;5;162;58;
$GPXUP;2481;06:53:27;0;49	81016;8	50917;5;163;59;
$GPXUP;2481;06:53:28;0;49	81029;8	50911;5;163;56;
$GPXUP;2481;06:53:29;0;49	81041;8	50899;5;163;57;
$GPXUP;2481;06:53:30;0;49	81054;8	50888;5;161;58;
$GPXUP;2481;06:53:31;0;49	81068;8	5088;5;161;58;
$GPXUP;2481;06:53:32;0;49	81082;8	50874;5;162;58;
$GPXUP;2481;06:53:33;0;49	81096;8	50868;5;162;57;
$GPXUP;2481;06:53:34;0;49	8111;8	50864;5;163;56;
$GPXUP;2481;06:53:35;0;49	81124;8	50865;5;163;60;
$GPXUP;2481;06:53:36;0;49	81139;8	50869;5;164;59;
$GPXUP;2481;06:53:37;0;49	81153;8	50877;5;165;57;
$GPXUP;2481;06:53:38;0;49	81165;8	50885;5;167;55;
$GPXUP;2481;06:53:39;0;49	81176;8	509;5;167;55;
$GPXUP;2481;06:53:40;0;49	81183;8	50918;5;167;55;
$GPXUP;2481;06:53:41;0;49	81187;8	50938;5;167;56;
$GPXUP;2481;06:53:42;0;49	81191;8	5096;5;169;55;
$GPXUP;2481;06:53:43;0;49	81193;8	50983;5;170;54;
$GPXUP;2481;06:53:44;0;49	81198;8	51002;5;171;53;
$GPXUP;2481;06:53:45;0;49	81206;8	51018;5;172;53;
$GPXUP;2481;06:53:46;0;49	81218;8	51027;5;172;49;
$GPXUP;2481;06:53:47;0;49	8123;8	51027;5;172;49;
$GPXUP;2481;06:53:48;0;49	81241;8	51017;5;173;51;
$GPXUP;2481;06:53:49;0;49	8125;8	51002;5;174;51;
$GPXUP;2481;06:53:50;0;49	81255;8	50982;5;175;53;
$GPXUP;2481;06:53:51;0;49	81259;8	50958;5;176;54;
$GPXUP;2481;06:53:52;0;49	81262;8	50936;5;176;54;
$GPXUP;2481;06:53:53;0;49	81269;8	50917;5;175;55;
$GPXUP;2481;06:53:54;0;49	81278;8	509;5;176;55;
$GPXUP;2481;06:53:55;0;49	81291;8	50891;5;175;54;
$GPXUP;2481;06:53:56;0;49	81305;8	50891;5;175;52;
$GPXUP;2481;06:53:57;0;49	81318;8	50896;5;175;56;
$GPXUP;2481;06:53:58;0;49	81332;8	509;5;173;57;
$GPXUP;2481;06:53:59;0;49	81346;8	50903;5;172;58;
$GPXUP;2481;06:54:00;0;49	8136;8	50905;5;172;57;
$GPXUP;2481;06:54:01;0;49	81374;8	50908;5;170;55;
$GPXUP;2481;06:54:02;0;49	81388;8	50905;5;171;56;
$GPXUP;2481;06:54:03;0;49	81402;8	50899;5;168;59;
$GPXUP;2481;06:54:04;0;49	81415;8	50893;5;169;58;
$GPXUP;2481;06:54:05;0;49	8143;8	5089;5;169;58;
$GPXUP;2481;06:54:06;0;49	81445;8	50888;5;169;59;
$GPXUP;2481;06:54:07;0;49	8146;8	50885;5;169;59;
$GPXUP;2481;06:54:08;0;49	81474;8	50882;5;169;55;
$GPXUP;2481;06:54:09;0;49	81488;8	5088;5;170;58;
$GPXUP;2481;06:54:10;0;49	81502;8	50884;5;170;58;
$GPXUP;2481;06:54:11;0;49	81517;8	50889;5;171;58;
$GPXUP;2481;06:54:12;0;49	81531;8	50893;5;172;55;
$GPXUP;2481;06:54:13;0;49	81545;8	50894;5;174;55;
$GPXUP;2481;06:54:14;0;49	81558;8	50889;5;175;54;
$GPXUP;2481;06:54:15;0;49	81571;8	50886;5;175;55;
$GPXUP;2481;06:54:16;0;49	81585;8	50888;5;177;57;
$GPXUP;2481;06:54:17;0;49	816;8	50895;5;176;55;
$GPXUP;2481;06:54:18;0;49	81613;8	50904;5;177;55;
$GPXUP;2481;06:54:19;0;49	81626;8	50914;5;176;53;
$GPXUP;2481;06:54:20;0;49	81638;8	50917;5;176;56;
$GPXUP;2481;06:54:21;0;49	81652;8	50918;5;176;57;
$GPXUP;2481;06:54:22;0;49	81667;8	50918;5;176;57;
$GPXUP;2481;06:54:23;0;49	8168;8	50915;5;176;57;
$GPXUP;2481;06:54:24;0;49	81694;8	50907;5;176;53;
$GPXUP;2481;06:54:25;0;49	81706;8	50897;5;177;54;
$GPXUP;2481;06:54:26;0;49	81719;8	50885;5;177;54;
$GPXUP;2481;06:54:27;0;49	81733;8	50881;5;176;55;
$GPXUP;2481;06:54:28;0;49	81747;8	50885;5;175;58;
$GPXUP;2481;06:54:29;0;49	81761;8	50896;5;173;60;
$GPXUP;2481;06:54:30;0;49	81775;8	50907;5;173;59;
$GPXUP;2481;06:54:31;0;49	81789;8	50912;5;173;56;
$GPXUP;2481;06:54:32;0;49	81802;8	50907;5;173;55;
$GPXUP;2481;06:54:33;0;49	81816;8	509;5;173;56;
$GPXUP;2481;06:54:34;0;49	81829;8	50892;5;173;56;
$GPXUP;2481;06:54:35;0;49	81844;8	50887;5;172;58;
$GPXUP;2481;06:54:36;0;49	81858;8	50887;5;171;59;
$GPXUP;2481;06:54:37;0;49	81873;8	50891;5;169;60;
$GPXUP;2481;06:54:38;0;49	81888;8	50898;5;170;59;
$GPXUP;2481;06:54:39;0;49	81901;8	50907;5;170;58;
$GPXUP;2481;06:54:40;0;49	81914;8	5092;5;170;59;
$GPXUP;2481;06:54:41;0;49	81925;8	50935;5;170;58;
$GPXUP;2481;06:54:42;0;49	81936;8	50948;5;171;57;
$GPXUP;2481;06:54:43;0;49	81949;8	50959;5;172;57;
$GPXUP;2481;06:54:44;0;49	8196;8	5097;5;172;57;
$GPXUP;2481;06:54:45;0;49	81972;8	50983;5;173;57;
$GPXUP;2481;06:54:46;0;49	81984;8	50995;5;174;56;
$GPXUP;2481;06:54:47;0;49	81997;8	51;5;175;55;
$GPXUP;2481;06:54:48;0;49	8201;8	51001;5;175;52;
$GPXUP;2481;06:54:49;0;49	82024;8	50992;5;176;53;
$GPXUP;2481;06:54:50;0;49	82037;8	50985;5;176;54;
$GPXUP;2481;06:54:51;0;49	82052;8	5098;5;177;56;
$GPXUP;2481;06:54:52;0;49	82066;8	50981;5;177;58;
$GPXUP;2481;06:54:53;0;49	82081;8	50991;5;177;58;
$GPXUP;2481;06:54:54;0;49	82093;8	51004;5;176;59;
$GPXUP;2481;06:54:55;0;49	82103;8	5102;5;176;60;
$GPXUP;2481;06:54:56;0;49	82111;8	51042;5;175;60;
$GPXUP;2481;06:54:57;0;49	82117;8	51064;5;176;61;
$GPXUP;2481;06:54:58;0;49	82122;8	51086;5;176;59;
$GPXUP;2481;06:54:59;0;49	82131;8	51105;5;176;57;
$GPXUP;2481;06:55:00;0;49	82141;8	5112;5;177;57;
$GPXUP;2481;06:55:01;0;49	82155;8	51128;5;176;57;
$GPXUP;2481;06:55:02;0;49	82169;8	51133;5;176;60;
$GPXUP;2481;06:55:03;0;49	82184;8	51137;5;177;59;
$GPXUP;2481;06:55:04;0;49	82199;8	51142;5;179;57;
$GPXUP;2481;06:55:05;0;49	82212;8	51146;5;181;53;
$GPXUP;2481;06:55:06;0;49	82226;8	51145;5;182;53;
$GPXUP;2481;06:55:07;0;49	82241;8	51145;5;182;58;
$GPXUP;2481;06:55:08;0;49	82256;8	51152;5;183;58;
$GPXUP;2481;06:55:09;0;49	8227;8	51166;5;183;60;
$GPXUP;2481;06:55:10;0;49	82281;8	51179;5;183;60;
$GPXUP;2481;06:55:11;0;49	82294;8	51192;5;183;59;
$GPXUP;2481;06:55:12;0;49	82306;8	51204;5;184;57;
$GPXUP;2481;06:55:13;0;49	82318;8	51216;5;184;58;
$GPXUP;2481;06:55:14;0;49	82329;8	51231;5;184;58;
$GPXUP;2481;06:55:15;0;49	8234;8	51248;5;185;58;
$GPXUP;2481;06:55:16;0;49	82349;8	51266;5;186;58;
$GPXUP;2481;06:55:17;0;49	82358;8	51282;5;186;57;
$GPXUP;2481;06:55:18;0;49	82371;8	51291;5;187;54;
$GPXUP;2481;06:55:19;0;49	82384;8	51295;5;188;54;
$GPXUP;2481;06:55:20;0;49	82397;8	513;5;190;52;
$GPXUP;2481;06:55:21;0;49	8241;8	51306;5;191;51;
$GPXUP;2481;06:55:22;0;49	82422;8	51312;5;193;49;
$GPXUP;2481;06:55:23;0;49	82434;8	51307;5;194;51;
$GPXUP;2481;06:55:24;0;49	82447;8	51298;5;194;52;
$GPXUP;2481;06:55:25;0;49	82459;8	5129;5;195;53;
$GPXUP;2481;06:55:26;0;49	82471;8	51278;5;194;53;
$GPXUP;2481;06:55:27;0;49	82482;8	51263;5;194;55;
$GPXUP;2481;06:55:28;0;49	82492;8	51247;5;193;58;
$GPXUP;2481;06:55:29;0;49	82504;8	51233;5;191;61;
$GPXUP;2481;06:55:30;0;49	82518;8	51221;5;190;60;
$GPXUP;2481;06:55:31;0;49	82533;8	51219;5;191;59;
$GPXUP;2481;06:55:32;0;49	82548;8	51223;5;192;58;
$GPXUP;2481;06:55:33;0;49	82563;8	51224;5;193;56;
$GPXUP;2481;06:55:34;0;49	82577;8	51223;5;194;59;
$GPXUP;2481;06:55:35;0;49	82592;8	51218;5;194;63;
$GPXUP;2481;06:55:36;0;49	82606;8	51215;5;195;61;
$GPXUP;2481;06:55:37;0;49	8262;8	51203;5;196;59;
$GPXUP;2481;06:55:38;0;49	82631;8	51185;5;197;57;
$GPXUP;2481;06:55:39;0;49	82641;8	51167;5;197;59;
$GPXUP;2481;06:55:40;0;49	82651;8	5115;5;196;61;
$GPXUP;2481;06:55:41;0;49	82664;8	51134;5;196;61;
$GPXUP;2481;06:55:42;0;49	82675;8	51119;5;198;60;
$GPXUP;2481;06:55:43;0;49	82684;8	51099;5;198;60;
$GPXUP;2481;06:55:44;0;49	82693;8	5108;5;198;61;
$GPXUP;2481;06:55:45;0;49	82704;8	51062;5;197;63;
$GPXUP;2481;06:55:46;0;49	82715;8	51045;5;195;63;
$GPXUP;2481;06:55:47;0;49	82729;8	5103;5;194;65;
$GPXUP;2481;06:55:48;0;49	82742;8	51016;5;194;67;
$GPXUP;2481;06:55:49;0;49	82755;8	51;5;193;65;
$GPXUP;2481;06:55:50;0;49	82767;8	50983;5;194;63;
$GPXUP;2481;06:55:51;0;49	82778;8	50967;5;194;61;
$GPXUP;2481;06:55:52;0;49	82788;8	50951;5;195;60;
$GPXUP;2481;06:55:53;0;49	82796;8	50931;5;195;59;
$GPXUP;2481;06:55:54;0;49	82805;8	50913;5;196;58;
$GPXUP;2481;06:55:55;0;49	82814;8	50895;5;195;59;
$GPXUP;2481;06:55:56;0;49	82826;8	50882;5;194;61;
$GPXUP;2481;06:55:57;0;49	82839;8	50867;5;194;63;
$GPXUP;2481;06:55:58;0;49	8285;8	50851;5;194;62;
$GPXUP;2481;06:55:59;0;49	82861;8	50834;5;195;60;
$GPXUP;2481;06:56:00;0;49	82872;8	50819;5;197;58;
$GPXUP;2481;06:56:01;0;49	82881;8	50801;5;197;59;
$GPXUP;2481;06:56:02;0;49	8289;8	50781;5;197;61;
$GPXUP;2481;06:56:03;0;49	82898;8	5076;5;196;62;
$GPXUP;2481;06:56:04;0;49	82907;8	50741;5;196;62;
$GPXUP;2481;06:56:05;0;49	82917;8	50722;5;195;63;
$GPXUP;2481;06:56:06;0;49	82927;8	50704;5;195;64;
$GPXUP;2481;06:56:07;0;49	82935;8	50682;5;194;64;
$GPXUP;2481;06:56:08;0;49	82942;8	50659;5;193;64;
$GPXUP;2481;06:56:09;0;49	8295;8	50637;5;192;65;
$GPXUP;2481;06:56:10;0;49	82958;8	50616;5;192;65;
$GPXUP;2481;06:56:11;0;49	82968;8	50595;5;191;66;
$GPXUP;2481;06:56:12;0;49	82976;8	50573;5;190;67;
$GPXUP;2481;06:56:13;0;49	82983;8	50547;5;188;69;
$GPXUP;2481;06:56:14;0;49	82991;8	50524;5;187;70;
$GPXUP;2481;06:56:15;0;49	82999;8	50499;5;186;70;
$GPXUP;2481;06:56:16;0;49	83009;8	50475;5;185;70;
$GPXUP;2481;06:56:17;0;49	83018;8	50454;5;186;67;
$GPXUP;2481;06:56:18;0;49	83029;8	50437;5;185;64;
$GPXUP;2481;06:56:19;0;49	83043;8	50426;5;186;61;
$GPXUP;2481;06:56:20;0;49	83057;8	50419;5;186;62;
$GPXUP;2481;06:56:21;0;49	83071;8	5041;5;186;60;
$GPXUP;2481;06:56:22;0;49	83085;8	50405;5;188;59;
$GPXUP;2481;06:56:23;0;49	83099;8	50401;5;189;57;
$GPXUP;2481;06:56:24;0;49	83114;8	50398;5;190;58;
$GPXUP;2481;06:56:25;0;49	83128;8	50397;5;190;52;
$GPXUP;2481;06:56:26;0;49	8314;8	50399;5;191;54;
$GPXUP;2481;06:56:27;0;49	83153;8	50403;5;192;54;
$GPXUP;2481;06:56:28;0;49	83166;8	50404;5;193;53;
$GPXUP;2481;06:56:29;0;49	83179;8	50399;5;194;57;
$GPXUP;2481;06:56:30;0;49	83195;8	50392;5;194;57;
$GPXUP;2481;06:56:31;0;49	83209;8	50386;5;193;59;
$GPXUP;2481;06:56:32;0;49	83224;8	50381;5;193;59;
$GPXUP;2481;06:56:33;0;49	83239;8	50379;5;192;59;
$GPXUP;2481;06:56:34;0;49	83253;8	50376;5;191;59;
$GPXUP;2481;06:56:35;0;49	83268;8	50373;5;190;60;
$GPXUP;2481;06:56:36;0;49	83283;8	50366;5;190;60;
$GPXUP;2481;06:56:37;0;49	83296;8	50357;5;189;61;
$GPXUP;2481;06:56:38;0;49	83311;8	50347;5;188;62;
$GPXUP;2481;06:56:39;0;49	83325;8	50337;5;188;62;
$GPXUP;2481;06:56:40;0;49	83341;8	50331;5;187;64;
$GPXUP;2481;06:56:41;0;49	83358;8	5033;5;187;61;
$GPXUP;2481;06:56:42;0;49	83373;8	50331;5;188;60;
$GPXUP;2481;06:56:43;0;49	83387;8	50332;5;188;59;
$GPXUP;2481;06:56:44;0;49	83403;8	50331;5;189;58;
$GPXUP;2481;06:56:45;0;49	83418;8	50329;5;189;59;
$GPXUP;2481;06:56:46;0;49	83433;8	50333;5;189;60;
$GPXUP;2481;06:56:47;0;49	83448;8	5034;5;188;61;
$GPXUP;2481;06:56:48;0;49	83462;8	50348;5;189;59;
$GPXUP;2481;06:56:49;0;49	83475;8	50357;5;189;57;
$GPXUP;2481;06:56:50;0;49	83488;8	50368;5;191;56;
$GPXUP;2481;06:56:51;0;49	835;8	50374;5;192;52;
$GPXUP;2481;06:56:52;0;49	83513;8	50379;5;192;50;
$GPXUP;2481;06:56:53;0;49	83525;8	50384;5;192;50;
$GPXUP;2481;06:56:54;0;49	83537;8	5039;5;193;50;
$GPXUP;2481;06:56:55;0;49	83549;8	50397;5;192;51;
$GPXUP;2481;06:56:56;0;49	8356;8	50403;5;193;51;
$GPXUP;2481;06:56:57;0;49	83573;8	50408;5;193;53;
$GPXUP;2481;06:56:58;0;49	83586;8	5041;5;194;53;
$GPXUP;2481;06:56:59;0;49	836;8	50404;5;194;53;
$GPXUP;2481;06:57:00;0;49	83614;8	50395;5;193;56;
$GPXUP;2481;06:57:01;0;49	83627;8	50385;5;193;57;
$GPXUP;2481;06:57:02;0;49	83641;8	50376;5;193;57;
$GPXUP;2481;06:57:03;0;49	83656;8	50374;5;192;57;
$GPXUP;2481;06:57:04;0;49	8367;8	50378;5;191;56;
$GPXUP;2481;06:57:05;0;49	83683;8	50386;5;191;56;
$GPXUP;2481;06:57:06;0;49	83696;8	50395;5;190;55;
$GPXUP;2481;06:57:07;0;49	83709;8	50407;5;190;54;
$GPXUP;2481;06:57:08;0;49	83719;8	5042;5;191;54;
$GPXUP;2481;06:57:09;0;49	83729;8	50436;5;191;55;
$GPXUP;2481;06:57:10;0;49	83739;8	50452;5;191;56;
$GPXUP;2481;06:57:11;0;49	83747;8	50469;5;190;56;
$GPXUP;2481;06:57:12;0;49	83754;8	50488;5;192;55;
$GPXUP;2481;06:57:13;0;49	83761;8	50506;5;193;53;
$GPXUP;2481;06:57:14;0;49	83771;8	50516;5;194;51;
$GPXUP;2481;06:57:15;0;49	83783;8	50521;5;195;51;
$GPXUP;2481;06:57:16;0;49	83795;8	50523;5;197;50;
$GPXUP;2481;06:57:17;0;49	83808;8	50525;5;197;49;
$GPXUP;2481;06:57:18;0;49	83821;8	50527;5;196;53;
$GPXUP;2481;06:57:19;0;49	83834;8	50533;5;195;53;
$GPXUP;2481;06:57:20;0;49	83848;8	50539;5;195;53;
$GPXUP;2481;06:57:21;0;49	8386;8	50551;5;196;53;
$GPXUP;2481;06:57:22;0;49	83871;8	50564;5;197;52;
$GPXUP;2481;06:57:23;0;49	83881;8	50576;5;197;53;
$GPXUP;2481;06:57:24;0;49	83893;8	50588;5;197;53;
$GPXUP;2481;06:57:25;0;49	83904;8	50598;5;196;53;
$GPXUP;2481;06:57:26;0;49	83917;8	50606;5;196;52;
$GPXUP;2481;06:57:27;0;49	83929;8	50611;5;196;50;
$GPXUP;2481;06:57:28;0;49	83942;8	50615;5;195;53;
$GPXUP;2481;06:57:29;0;49	83956;8	5062;5;195;54;
$GPXUP;2481;06:57:30;0;49	83967;8	50631;5;195;54;
$GPXUP;2481;06:57:31;0;49	83978;8	50645;5;194;54;
$GPXUP;2481;06:57:32;0;49	83988;8	5066;5;193;53;
$GPXUP;2481;06:57:33;0;49	83999;8	5067;5;192;54;
$GPXUP;2481;06:57:34;0;49	84012;8	50678;5;192;53;
$GPXUP;2481;06:57:35;0;49	84026;8	5068;5;190;55;
$GPXUP;2481;06:57:36;0;49	8404;8	50672;5;189;56;
$GPXUP;2481;06:57:37;0;49	84053;8	50662;5;187;60;
$GPXUP;2481;06:57:38;0;49	84067;8	50647;5;185;61;
$GPXUP;2481;06:57:39;0;49	8408;8	50634;5;183;62;
$GPXUP;2481;06:57:40;0;49	84095;8	50624;5;182;60;
$GPXUP;2481;06:57:41;0;49	84111;8	50618;5;182;61;
$GPXUP;2481;06:57:42;0;49	84125;8	50613;5;181;61;
$GPXUP;2481;06:57:43;0;49	84142;8	5061;5;180;62;
$GPXUP;2481;06:57:44;0;49	84157;8	50607;5;179;64;
$GPXUP;2481;06:57:45;0;49	84173;8	50606;5;178;63;
$GPXUP;2481;06:57:46;0;49	84188;8	50602;5;177;64;
$GPXUP;2481;06:57:47;0;49	84202;8	50596;5;178;61;
$GPXUP;2481;06:57:48;0;49	84217;8	50588;5;179;59;
$GPXUP;2481;06:57:49;0;49	84232;8	50585;5;179;57;
$GPXUP;2481;06:57:50;0;49	84247;8	50586;5;180;56;
$GPXUP;2481;06:57:51;0;49	8426;8	50589;5;180;53;
$GPXUP;2481;06:57:52;0;49	84274;8	50585;5;181;53;
$GPXUP;2481;06:57:53;0;49	84286;8	50579;5;181;57;
$GPXUP;2481;06:57:54;0;49	84301;8	50573;5;180;59;
$GPXUP;2481;06:57:55;0;49	84315;8	50569;5;179;58;
$GPXUP;2481;06:57:56;0;49	8433;8	50568;5;178;60;
$GPXUP;2481;06:57:57;0;49	84344;8	50567;5;178;59;
$GPXUP;2481;06:57:58;0;49	84359;8	50566;5;177;58;
$GPXUP;2481;06:57:59;0;49	84373;8	50563;5;176;59;
$GPXUP;2481;06:58:00;0;49	84388;8	5056;5;175;61;
$GPXUP;2481;06:58:01;0;49	84403;8	50556;5;176;59;
$GPXUP;2481;06:58:02;0;49	84417;8	5055;5;176;57;
$GPXUP;2481;06:58:03;0;49	84431;8	50548;5;175;56;
$GPXUP;2481;06:58:04;0;49	84445;8	50545;5;176;54;
$GPXUP;2481;06:58:05;0;49	84458;8	50537;5;175;56;
$GPXUP;2481;06:58:06;0;49	84472;8	50533;5;173;59;
$GPXUP;2481;06:58:07;0;49	84487;8	5053;5;173;59;
$GPXUP;2481;06:58:08;0;49	84501;8	50524;5;173;61;
$GPXUP;2481;06:58:09;0;49	84515;8	50516;5;171;62;
$GPXUP;2481;06:58:10;0;49	84529;8	50505;5;171;61;
$GPXUP;2481;06:58:11;0;49	84545;8	50498;5;171;62;
$GPXUP;2481;06:58:12;0;49	8456;8	50497;5;171;61;
$GPXUP;2481;06:58:13;0;49	84575;8	50494;5;172;57;
$GPXUP;2481;06:58:14;0;49	84588;8	5049;5;172;55;
$GPXUP;2481;06:58:15;0;49	84602;8	50486;5;172;54;
$GPXUP;2481;06:58:16;0;49	84616;8	50483;5;172;53;
$GPXUP;2481;06:58:17;0;49	84629;8	50479;5;172;53;
$GPXUP;2481;06:58:18;0;49	84641;8	50475;5;170;58;
$GPXUP;2481;06:58:19;0;49	84656;8	50472;5;170;57;
$GPXUP;2481;06:58:20;0;49	8467;8	50473;5;171;55;
$GPXUP;2481;06:58:21;0;49	84684;8	50475;5;171;53;
$GPXUP;2481;06:58:22;0;49	84697;8	50477;5;171;53;
$GPXUP;2481;06:58:23;0;49	84711;8	50476;5;169;59;
$GPXUP;2481;06:58:24;0;49	84725;8	50471;5;169;59;
$GPXUP;2481;06:58:25;0;49	8474;8	5047;5;168;57;
$GPXUP;2481;06:58:26;0;49	84754;8	5047;5;168;57;
$GPXUP;2481;06:58:27;0;49	84769;8	5047;5;167;59;
$GPXUP;2481;06:58:28;0;49	84784;8	50471;5;166;59;
$GPXUP;2481;06:58:29;0;49	84799;8	50469;5;167;58;
$GPXUP;2481;06:58:30;0;49	84814;8	50468;5;166;60;
$GPXUP;2481;06:58:31;0;49	84829;8	50466;5;165;61;
$GPXUP;2481;06:58:32;0;49	84845;8	50468;5;164;61;
$GPXUP;2481;06:58:33;0;49	84859;8	50471;5;164;61;
$GPXUP;2481;06:58:34;0;49	84874;8	50472;5;163;61;
$GPXUP;2481;06:58:35;0;49	84889;8	50472;5;163;60;
$GPXUP;2481;06:58:36;0;49	84904;8	50466;5;162;60;
$GPXUP;2481;06:58:37;0;49	84918;8	50459;5;162;60;
$GPXUP;2481;06:58:38;0;49	84932;8	50448;5;162;61;
$GPXUP;2481;06:58:39;0;49	84946;8	50438;5;162;62;
$GPXUP;2481;06:58:40;0;49	84962;8	5043;5;161;63;
$GPXUP;2481;06:58:41;0;49	84978;8	50427;5;161;64;
$GPXUP;2481;06:58:42;0;49	84994;8	50426;5;161;63;
$GPXUP;2481;06:58:43;0;49	85008;8	50421;5;162;57;
$GPXUP;2481;06:58:44;0;49	85021;8	50411;5;163;56;
$GPXUP;2481;06:58:45;0;49	85032;8	504;5;164;56;
$GPXUP;2481;06:58:46;0;49	85046;8	5039;5;164;56;
$GPXUP;2481;06:58:47;0;49	85057;8	50377;5;165;58;
$GPXUP;2481;06:58:48;0;49	85069;8	50364;5;164;60;
$GPXUP;2481;06:58:49;0;49	85081;8	50347;5;164;60;
$GPXUP;2481;06:58:50;0;49	85091;8	50327;5;163;62;
$GPXUP;2481;06:58:51;0;49	85103;8	5031;5;161;63;
$GPXUP;2481;06:58:52;0;49	85115;8	50294;5;161;65;
$GPXUP;2481;06:58:53;0;49	85125;8	50274;5;159;66;
$GPXUP;2481;06:58:54;0;49	85136;8	50253;5;158;66;
$GPXUP;2481;06:58:55;0;49	85148;8	50236;5;157;66;
$GPXUP;2481;06:58:56;0;49	85159;8	50215;5;157;66;
$GPXUP;2481;06:58:57;0;49	85169;8	50196;5;158;65;
$GPXUP;2481;06:58:58;0;49	8518;8	50179;5;158;62;
$GPXUP;2481;06:58:59;0;49	85193;8	50167;5;161;58;
$GPXUP;2481;06:59:00;0;49	85205;8	50159;5;163;54;
$GPXUP;2481;06:59:01;0;49	85217;8	50154;5;165;51;
$GPXUP;2481;06:59:02;0;49	85227;8	50143;5;166;55;
$GPXUP;2481;06:59:03;0;49	85238;8	50128;5;165;59;
$GPXUP;2481;06:59:04;0;49	85248;8	5011;5;164;61;
$GPXUP;2481;06:59:05;0;49	85258;8	50092;5;164;60;
$GPXUP;2481;06:59:06;0;49	85269;8	50076;5;164;57;
$GPXUP;2481;06:59:07;0;49	85279;8	50065;5;166;53;
$GPXUP;2481;06:59:08;0;49	85291;8	50057;5;166;50;
$GPXUP;2481;06:59:09;0;49	85302;8	50048;5;167;51;
$GPXUP;2481;06:59:10;0;49	85312;8	50034;5;167;55;
$GPXUP;2481;06:59:11;0;49	85322;8	50018;5;167;56;
$GPXUP;2481;06:59:12;0;49	85333;8	50006;5;167;57;
$GPXUP;2481;06:59:13;0;49	85345;8	49996;5;168;52;
$GPXUP;2481;06:59:14;0;49	85358;8	49991;5;171;53;
$GPXUP;2481;06:59:15;0;49	85371;8	49992;5;171;51;
$GPXUP;2481;06:59:16;0;49	85383;8	49992;5;174;50;
$GPXUP;2481;06:59:17;0;49	85395;8	49993;5;175;48;
$GPXUP;2481;06:59:18;0;49	85406;8	49985;5;176;50;
$GPXUP;2481;06:59:19;0;49	85416;8	49972;5;178;52;
$GPXUP;2481;06:59:20;0;49	85425;8	49957;5;178;52;
$GPXUP;2481;06:59:21;0;49	85435;8	4994;5;178;53;
$GPXUP;2481;06:59:22;0;49	85444;8	49927;5;178;52;
$GPXUP;2481;06:59:23;0;49	85454;8	49914;5;178;50;
$GPXUP;2481;06:59:24;0;49	85467;8	4991;5;178;49;
$GPXUP;2481;06:59:25;0;49	85479;8	49909;5;177;51;
$GPXUP;2481;06:59:26;0;49	85491;8	4991;5;176;51;
$GPXUP;2481;06:59:27;0;49	85504;8	49908;5;176;51;
$GPXUP;2481;06:59:28;0;49	85516;8	499;5;175;54;
$GPXUP;2481;06:59:29;0;49	85526;8	49888;5;175;54;
$GPXUP;2481;06:59:30;0;49	85533;8	4987;5;176;54;
$GPXUP;2481;06:59:31;0;49	85542;8	49851;5;177;53;
$GPXUP;2481;06:59:32;0;49	85547;8	4983;5;177;56;
$GPXUP;2481;06:59:33;0;49	8555;8	49808;5;177;57;
$GPXUP;2481;06:59:34;0;49	85554;8	49787;5;178;56;
$GPXUP;2481;06:59:35;0;49	8556;8	49768;5;179;53;
$GPXUP;2481;06:59:36;0;49	8557;8	49756;5;180;52;
$GPXUP;2481;06:59:37;0;49	8558;8	49745;5;182;51;
$GPXUP;2481;06:59:38;0;49	85591;8	49735;5;183;49;
$GPXUP;2481;06:59:39;0;49	85601;8	49726;5;185;46;
$GPXUP;2481;06:59:40;0;49	85607;8	49711;5;186;49;
$GPXUP;2481;06:59:41;0;49	85611;8	49691;5;187;53;
$GPXUP;2481;06:59:42;0;49	85613;8	4967;5;187;53;
$GPXUP;2481;06:59:43;0;49	85614;8	49647;5;188;54;
$GPXUP;2481;06:59:44;0;49	85613;8	49626;5;188;56;
$GPXUP;2481;06:59:45;0;49	85613;8	49604;5;187;54;
$GPXUP;2481;06:59:46;0;49	85618;8	49585;5;188;54;
$GPXUP;2481;06:59:47;0;49	85627;8	49568;5;188;52;
$GPXUP;2481;06:59:48;0;49	85636;8	49554;5;188;51;
$GPXUP;2481;06:59:49;0;49	85647;8	49543;5;189;50;
$GPXUP;2481;06:59:50;0;49	85659;8	49536;5;189;51;
$GPXUP;2481;06:59:51;0;49	8567;8	49526;5;191;49;
$GPXUP;2481;06:59:52;0;49	85681;8	4952;5;192;46;
$GPXUP;2481;06:59:53;0;49	85692;8	49513;5;193;46;
$GPXUP;2481;06:59:54;0;49	85702;8	49506;5;194;47;
$GPXUP;2481;06:59:55;0;49	85714;8	49504;5;195;51;
$GPXUP;2481;06:59:56;0;49	85726;8	49509;5;194;50;
$GPXUP;2481;06:59:57;0;49	85737;8	49518;5;195;52;
$GPXUP;2481;06:59:58;0;49	85748;8	49526;5;196;51;
$GPXUP;2481;06:59:59;0;49	85758;8	49535;5;198;49;
$GPXUP;2481;07:00:00;0;49	85768;8	49538;5;199;47;
$GPXUP;2481;07:00:01;0;49	8578;8	49535;5;200;48;
$GPXUP;2481;07:00:02;0;49	85794;8	4953;5;200;51;
$GPXUP;2481;07:00:03;0;49	85809;8	49521;5;199;52;
$GPXUP;2481;07:00:04;0;49	85821;8	49512;5;199;55;
$GPXUP;2481;07:00:05;0;49	85835;8	49501;5;198;56;
$GPXUP;2481;07:00:06;0;49	85846;8	49488;5;198;57;
$GPXUP;2481;07:00:07;0;49	85859;8	49476;5;197;57;
$GPXUP;2481;07:00:08;0;49	85874;8	49467;5;197;56;
$GPXUP;2481;07:00:09;0;49	85888;8	49461;5;196;56;
$GPXUP;2481;07:00:10;0;49	85902;8	49458;5;196;55;
$GPXUP;2481;07:00:11;0;49	85916;8	49455;5;196;55;
$GPXUP;2481;07:00:12;0;49	85929;8	49453;5;196;56;
$GPXUP;2481;07:00:13;0;49	85942;8	49446;5;197;54;
$GPXUP;2481;07:00:14;0;49	85954;8	49435;5;196;55;
$GPXUP;2481;07:00:15;0;49	85967;8	49423;5;195;57;
$GPXUP;2481;07:00:16;0;49	85979;8	4941;5;195;58;
$GPXUP;2481;07:00:17;0;49	85991;8	49395;5;194;58;
$GPXUP;2481;07:00:18;0;49	86003;8	49381;5;193;60;
$GPXUP;2481;07:00:19;0;49	86014;8	49364;5;192;60;
$GPXUP;2481;07:00:20;0;49	86021;8	49345;5;192;60;
$GPXUP;2481;07:00:21;0;49	86029;8	49325;5;193;58;
$GPXUP;2481;07:00:22;0;49	8604;8	49309;5;193;57;
$GPXUP;2481;07:00:23;0;49	86052;8	49297;5;191;58;
$GPXUP;2481;07:00:24;0;49	86065;8	49288;5;193;58;
$GPXUP;2481;07:00:25;0;49	86079;8	49277;5;193;57;
$GPXUP;2481;07:00:26;0;49	86093;8	49269;5;194;56;
$GPXUP;2481;07:00:27;0;49	86106;8	4926;5;195;57;
$GPXUP;2481;07:00:28;0;49	86118;8	49249;5;195;59;
$GPXUP;2481;07:00:29;0;49	86131;8	49236;5;195;59;
$GPXUP;2481;07:00:30;0;49	86143;8	49228;5;196;54;
$GPXUP;2481;07:00:31;0;49	86157;8	49227;5;198;54;
$GPXUP;2481;07:00:32;0;49	8617;8	49227;5;200;53;
$GPXUP;2481;07:00:33;0;49	86183;8	49231;5;202;54;
$GPXUP;2481;07:00:34;0;49	86194;8	49241;5;205;51;
$GPXUP;2481;07:00:35;0;49	86204;8	49257;5;207;49;
$GPXUP;2481;07:00:36;0;49	8621;8	49273;5;209;48;
$GPXUP;2481;07:00:37;0;49	86218;8	49288;5;212;46;
$GPXUP;2481;07:00:38;0;49	86226;8	49299;5;213;50;
$GPXUP;2481;07:00:39;0;49	86236;8	49312;5;214;49;
$GPXUP;2481;07:00:40;0;49	86246;8	49324;5;216;48;
$GPXUP;2481;07:00:41;0;49	86256;8	4932;5;218;42;
$GPXUP;2481;07:00:42;0;49	86263;8	49303;5;220;48;
$GPXUP;2481;07:00:43;0;49	86268;8	49283;5;224;52;
$GPXUP;2481;07:00:44;0;49	86269;8	4926;5;224;54;
$GPXUP;2481;07:00:45;0;49	86273;8	4924;5;223;52;
$GPXUP;2481;07:00:46;0;49	86284;8	49228;5;222;45;
$GPXUP;2481;07:00:47;0;49	86296;8	49226;5;223;47;
$GPXUP;2481;07:00:48;0;49	86308;8	49224;5;223;51;
$GPXUP;2481;07:00:49;0;49	86321;8	49218;5;223;53;
$GPXUP;2481;07:00:50;0;49	86333;8	49206;5;224;56;
$GPXUP;2481;07:00:51;0;49	86345;8	49191;5;223;58;
$GPXUP;2481;07:00:52;0;49	86355;8	49175;5;223;57;
$GPXUP;2481;07:00:53;0;49	86368;8	49163;5;222;57;
$GPXUP;2481;07:00:54;0;49	86382;8	49154;5;221;58;
$GPXUP;2481;07:00:55;0;49	86395;8	49147;5;220;59;
$GPXUP;2481;07:00:56;0;49	86409;8	49138;5;219;60;
$GPXUP;2481;07:00:57;0;49	86423;8	4913;5;218;59;
$GPXUP;2481;07:00:58;0;49	86437;8	49124;5;217;59;
$GPXUP;2481;07:00:59;0;49	86451;8	49118;5;215;61;
$GPXUP;2481;07:01:00;0;49	86466;8	49112;5;213;62;
$GPXUP;2481;07:01:01;0;49	86482;8	49108;5;212;62;
$GPXUP;2481;07:01:02;0;49	86496;8	49098;5;211;64;
$GPXUP;2481;07:01:03;0;49	86508;8	49081;5;210;64;
$GPXUP;2481;07:01:04;0;49	8652;8	49064;5;209;64;
$GPXUP;2481;07:01:05;0;49	86532;8	49045;5;208;64;
$GPXUP;2481;07:01:06;0;49	86543;8	49026;5;207;64;
$GPXUP;2481;07:01:07;0;49	86555;8	49008;5;206;64;
$GPXUP;2481;07:01:08;0;49	86569;8	48997;5;205;64;
$GPXUP;2481;07:01:09;0;49	86584;8	48985;5;206;62;
$GPXUP;2481;07:01:10;0;49	86596;8	48972;5;206;61;
$GPXUP;2481;07:01:11;0;49	86608;8	48956;5;207;60;
$GPXUP;2481;07:01:12;0;49	8662;8	48941;5;207;59;
$GPXUP;2481;07:01:13;0;49	86634;8	48932;5;207;58;
$GPXUP;2481;07:01:14;0;49	86648;8	48926;5;207;57;
$GPXUP;2481;07:01:15;0;49	86662;8	4892;5;207;59;
$GPXUP;2481;07:01:16;0;49	86676;8	4891;5;207;59;
$GPXUP;2481;07:01:17;0;49	8669;8	48901;5;207;59;
$GPXUP;2481;07:01:18;0;49	86703;8	48889;5;207;60;
$GPXUP;2481;07:01:19;0;49	86715;8	48876;5;207;59;
$GPXUP;2481;07:01:20;0;49	86728;8	48866;5;206;56;
$GPXUP;2481;07:01:21;0;49	86743;8	48861;5;206;55;
$GPXUP;2481;07:01:22;0;49	86757;8	48857;5;205;55;
$GPXUP;2481;07:01:23;0;49	86771;8	48855;5;204;57;
$GPXUP;2481;07:01:24;0;49	86784;8	48854;5;203;57;
$GPXUP;2481;07:01:25;0;49	86799;8	48851;5;203;56;
$GPXUP;2481;07:01:26;0;49	86812;8	48845;5;202;57;
$GPXUP;2481;07:01:27;0;49	86827;8	48837;5;202;57;
$GPXUP;2481;07:01:28;0;49	86841;8	48833;5;201;60;
$GPXUP;2481;07:01:29;0;49	86856;8	48834;5;200;58;
$GPXUP;2481;07:01:30;0;49	86871;8	48833;5;199;59;
$GPXUP;2481;07:01:31;0;49	86885;8	4883;5;199;62;
$GPXUP;2481;07:01:32;0;49	86901;8	48827;5;200;59;
$GPXUP;2481;07:01:33;0;49	86916;8	48825;5;200;57;
$GPXUP;2481;07:01:34;0;49	8693;8	48829;5;200;57;
$GPXUP;2481;07:01:35;0;49	86944;8	48834;5;200;57;
$GPXUP;2481;07:01:36;0;49	86958;8	48838;5;201;56;
$GPXUP;2481;07:01:37;0;49	86973;8	48838;5;201;56;
$GPXUP;2481;07:01:38;0;49	86987;8	48836;5;201;57;
$GPXUP;2481;07:01:39;0;49	87;8	48833;5;202;58;
$GPXUP;2481;07:01:40;0;49	87015;8	48828;5;203;57;
$GPXUP;2481;07:01:41;0;49	87029;8	48825;5;204;54;
$GPXUP;2481;07:01:42;0;49	87042;8	48819;5;205;55;
$GPXUP;2481;07:01:43;0;49	87056;8	48808;5;205;56;
$GPXUP;2481;07:01:44;0;49	87067;8	48796;5;206;55;
$GPXUP;2481;07:01:45;0;49	8708;8	48787;5;206;55;
$GPXUP;2481;07:01:46;0;49	87093;8	48781;5;205;54;
$GPXUP;2481;07:01:47;0;49	87106;8	48777;5;205;55;
$GPXUP;2481;07:01:48;0;49	8712;8	48771;5;205;57;
$GPXUP;2481;07:01:49;0;49	87133;8	48765;5;205;57;
$GPXUP;2481;07:01:50;0;49	87148;8	4876;5;204;55;
$GPXUP;2481;07:01:51;0;49	87161;8	48758;5;205;53;
$GPXUP;2481;07:01:52;0;49	87174;8	48756;5;204;54;
$GPXUP;2481;07:01:53;0;49	87187;8	48752;5;205;54;
$GPXUP;2481;07:01:54;0;49	87201;8	48746;5;204;55;
$GPXUP;2481;07:01:55;0;49	87213;8	48736;5;205;57;
$GPXUP;2481;07:01:56;0;49	87225;8	48723;5;203;59;
$GPXUP;2481;07:01:57;0;49	87237;8	48709;5;203;60;
$GPXUP;2481;07:01:58;0;49	87249;8	48694;5;202;62;
$GPXUP;2481;07:01:59;0;49	87262;8	48677;5;200;64;
$GPXUP;2481;07:02:00;0;49	87274;8	48658;5;200;62;
$GPXUP;2481;07:02:01;0;49	87287;8	48645;5;199;58;
$GPXUP;2481;07:02:02;0;49	87301;8	48638;5;199;57;
$GPXUP;2481;07:02:03;0;49	87315;8	48632;5;199;59;
$GPXUP;2481;07:02:04;0;49	87327;8	48618;5;199;61;
$GPXUP;2481;07:02:05;0;49	8734;8	48603;5;199;59;
$GPXUP;2481;07:02:06;0;49	87353;8	48594;5;200;59;
$GPXUP;2481;07:02:07;0;49	87368;8	48587;5;201;58;
$GPXUP;2481;07:02:08;0;49	87382;8	4858;5;202;58;
$GPXUP;2481;07:02:09;0;49	87395;8	48571;5;203;56;
$GPXUP;2481;07:02:10;0;49	87406;8	48557;5;204;57;
$GPXUP;2481;07:02:11;0;49	87417;8	4854;5;204;57;
$GPXUP;2481;07:02:12;0;49	87428;8	48526;5;203;59;
$GPXUP;2481;07:02:13;0;49	87441;8	48513;5;201;60;
$GPXUP;2481;07:02:14;0;49	87454;8	48501;5;200;60;
$GPXUP;2481;07:02:15;0;49	87467;8	48489;5;199;62;
$GPXUP;2481;07:02:16;0;49	8748;8	48475;5;198;63;
$GPXUP;2481;07:02:17;0;49	87492;8	48459;5;197;63;
$GPXUP;2481;07:02:18;0;49	87504;8	48444;5;196;62;
$GPXUP;2481;07:02:19;0;49	87517;8	48431;5;195;62;
$GPXUP;2481;07:02:20;0;49	87531;8	48418;5;195;62;
$GPXUP;2481;07:02:21;0;49	87545;8	48407;5;194;63;
$GPXUP;2481;07:02:22;0;49	87558;8	48392;5;194;65;
$GPXUP;2481;07:02:23;0;49	87571;8	48378;5;192;64;
$GPXUP;2481;07:02:24;0;49	87584;8	48363;5;192;62;
$GPXUP;2481;07:02:25;0;49	87597;8	48352;5;192;62;
$GPXUP;2481;07:02:26;0;49	87611;8	48337;5;191;62;
$GPXUP;2481;07:02:27;0;49	87622;8	48321;5;191;62;
$GPXUP;2481;07:02:28;0;49	87633;8	48303;5;191;62;
$GPXUP;2481;07:02:29;0;49	87644;8	48287;5;191;61;
$GPXUP;2481;07:02:30;0;49	87656;8	48273;5;191;62;
$GPXUP;2481;07:02:31;0;49	87667;8	48259;5;192;62;
$GPXUP;2481;07:02:32;0;49	8768;8	48244;5;192;59;
$GPXUP;2481;07:02:33;0;49	87693;8	48236;5;193;56;
$GPXUP;2481;07:02:34;0;49	87706;8	48231;5;194;54;
$GPXUP;2481;07:02:35;0;49	87721;8	4823;5;194;54;
$GPXUP;2481;07:02:36;0;49	87733;8	48229;5;195;53;
$GPXUP;2481;07:02:37;0;49	87746;8	48228;5;195;55;
$GPXUP;2481;07:02:38;0;49	87759;8	48225;5;196;56;
$GPXUP;2481;07:02:39;0;49	87773;8	48222;5;198;55;
$GPXUP;2481;07:02:40;0;49	87786;8	48217;5;198;52;
$GPXUP;2481;07:02:41;0;49	87797;8	4821;5;200;51;
$GPXUP;2481;07:02:42;0;49	87809;8	48202;5;200;52;
$GPXUP;2481;07:02:43;0;49	87822;8	482;5;200;51;
$GPXUP;2481;07:02:44;0;49	87835;8	48205;5;201;51;
$GPXUP;2481;07:02:45;0;49	87846;8	48209;5;202;53;
$GPXUP;2481;07:02:46;0;49	87858;8	48211;5;202;52;
$GPXUP;2481;07:02:47;0;49	87871;8	48207;5;203;50;
$GPXUP;2481;07:02:48;0;49	87884;8	482;5;202;57;
$GPXUP;2481;07:02:49;0;49	87897;8	4819;5;200;59;
$GPXUP;2481;07:02:50;0;49	8791;8	48177;5;201;61;
$GPXUP;2481;07:02:51;0;49	87923;8	4816;5;201;60;
$GPXUP;2481;07:02:52;0;49	87937;8	48153;5;201;59;
$GPXUP;2481;07:02:53;0;49	87951;8	4815;5;202;56;
$GPXUP;2481;07:02:54;0;49	87966;8	48148;5;201;56;
$GPXUP;2481;07:02:55;0;49	8798;8	48144;5;201;56;
$GPXUP;2481;07:02:56;0;49	87994;8	48138;5;201;56;
$GPXUP;2481;07:02:57;0;49	88007;8	4813;5;201;55;
$GPXUP;2481;07:02:58;0;49	8802;8	48122;5;203;54;
$GPXUP;2481;07:02:59;0;49	88032;8	48115;5;204;55;
$GPXUP;2481;07:03:00;0;49	88044;8	48104;5;205;54;
$GPXUP;2481;07:03:01;0;49	88055;8	48092;5;205;53;
$GPXUP;2481;07:03:02;0;49	88068;8	48084;5;204;55;
$GPXUP;2481;07:03:03;0;49	88082;8	48079;5;203;56;
$GPXUP;2481;07:03:04;0;49	88095;8	48071;5;203;59;
$GPXUP;2481;07:03:05;0;49	8811;8	48065;5;203;51;
$GPXUP;2481;07:03:06;0;49	88121;8	48061;5;206;51;
$GPXUP;2481;07:03:07;0;49	88134;8	48063;5;207;50;
$GPXUP;2481;07:03:08;0;49	88146;8	48067;5;208;49;
$GPXUP;2481;07:03:09;0;49	88158;8	4807;5;209;48;
$GPXUP;2481;07:03:10;0;49	88169;8	48073;5;210;48;
$GPXUP;2481;07:03:11;0;49	88182;8	48073;5;210;47;
$GPXUP;2481;07:03:12;0;49	88192;8	48067;5;211;49;
$GPXUP;2481;07:03:13;0;49	88205;8	48062;5;211;52;
$GPXUP;2481;07:03:14;0;49	88218;8	48052;5;211;52;
$GPXUP;2481;07:03:15;0;49	88231;8	48046;5;210;53;
$GPXUP;2481;07:03:16;0;49	88245;8	48043;5;209;53;
$GPXUP;2481;07:03:17;0;49	88258;8	4804;5;208;54;
$GPXUP;2481;07:03:18;0;49	88271;8	48034;5;208;55;
$GPXUP;2481;07:03:19;0;49	88285;8	48025;5;207;56;
$GPXUP;2481;07:03:20;0;49	88298;8	48018;5;207;55;
$GPXUP;2481;07:03:21;0;49	88312;8	48011;5;209;53;
$GPXUP;2481;07:03:22;0;49	88325;8	48011;5;210;53;
$GPXUP;2481;07:03:23;0;49	88338;8	4801;5;210;51;
$GPXUP;2481;07:03:24;0;49	88351;8	48009;5;212;53;
$GPXUP;2481;07:03:25;0;49	88364;8	48007;5;213;52;
$GPXUP;2481;07:03:26;0;49	88377;8	48002;5;215;51;
$GPXUP;2481;07:03:27;0;49	88389;8	47995;5;216;51;
$GPXUP;2481;07:03:28;0;49	88401;8	47984;5;217;51;
$GPXUP;2481;07:03:29;0;49	88413;8	47973;5;216;52;
$GPXUP;2481;07:03:30;0;49	88425;8	47966;5;215;55;
$GPXUP;2481;07:03:31;0;49	88439;8	47961;5;213;56;
$GPXUP;2481;07:03:32;0;49	88453;8	47957;5;212;57;
$GPXUP;2481;07:03:33;0;49	88467;8	47953;5;210;58;
$GPXUP;2481;07:03:34;0;49	88481;8	47945;5;209;58;
$GPXUP;2481;07:03:35;0;49	88495;8	4794;5;208;61;
$GPXUP;2481;07:03:36;0;49	8851;8	47932;5;208;57;
$GPXUP;2481;07:03:37;0;49	88523;8	47922;5;207;57;
$GPXUP;2481;07:03:38;0;49	88535;8	47907;5;207;58;
$GPXUP;2481;07:03:39;0;49	88546;8	47896;5;206;55;
$GPXUP;2481;07:03:40;0;49	88562;8	4789;5;206;57;
$GPXUP;2481;07:03:41;0;49	88576;8	47887;5;206;59;
$GPXUP;2481;07:03:42;0;49	88591;8	47886;5;206;57;
$GPXUP;2481;07:03:43;0;49	88605;8	47885;5;206;55;
$GPXUP;2481;07:03:44;0;49	88619;8	47883;5;206;54;
$GPXUP;2481;07:03:45;0;49	88633;8	47879;5;204;59;
$GPXUP;2481;07:03:46;0;49	88647;8	47879;5;203;61;
$GPXUP;2481;07:03:47;0;49	88662;8	47887;5;202;61;
$GPXUP;2481;07:03:48;0;49	88676;8	47898;5;202;61;
$GPXUP;2481;07:03:49;0;49	88689;8	47907;5;203;60;
$GPXUP;2481;07:03:50;0;49	88704;8	47914;5;204;57;
$GPXUP;2481;07:03:51;0;49	88718;8	47913;5;205;54;
$GPXUP;2481;07:03:52;0;49	88731;8	4791;5;206;54;
$GPXUP;2481;07:03:53;0;49	88743;8	47899;5;206;55;
$GPXUP;2481;07:03:54;0;49	88756;8	47888;5;205;56;
$GPXUP;2481;07:03:55;0;49	88769;8	47876;5;204;57;
$GPXUP;2481;07:03:56;0;49	88784;8	47872;5;202;60;
$GPXUP;2481;07:03:57;0;49	88799;8	47869;5;201;62;
$GPXUP;2481;07:03:58;0;49	88815;8	47865;5;199;59;
$GPXUP;2481;07:03:59;0;49	88829;8	47861;5;199;59;
$GPXUP;2481;07:04:00;0;49	88843;8	47855;5;197;61;
$GPXUP;2481;07:04:01;0;49	88858;8	47845;5;196;62;
$GPXUP;2481;07:04:02;0;49	88871;8	47832;5;194;62;
$GPXUP;2481;07:04:03;0;49	88885;8	47821;5;193;64;
$GPXUP;2481;07:04:04;0;49	88899;8	47811;5;192;63;
$GPXUP;2481;07:04:05;0;49	88914;8	47802;5;191;62;
$GPXUP;2481;07:04:06;0;49	88928;8	47792;5;191;62;
$GPXUP;2481;07:04:07;0;49	88943;8	47783;5;190;61;
$GPXUP;2481;07:04:08;0;49	88958;8	47773;5;189;62;
$GPXUP;2481;07:04:09;0;49	88972;8	47765;5;188;62;
$GPXUP;2481;07:04:10;0;49	88987;8	47759;5;186;62;
$GPXUP;2481;07:04:11;0;49	89003;8	47754;5;185;62;
$GPXUP;2481;07:04:12;0;49	89018;8	47751;5;184;64;
$GPXUP;2481;07:04:13;0;49	89034;8	47748;5;183;66;
$GPXUP;2481;07:04:14;0;49	8905;8	47744;5;184;59;
$GPXUP;2481;07:04:15;0;49	89064;8	47745;5;184;56;
$GPXUP;2481;07:04:16;0;49	89078;8	47746;5;184;54;
$GPXUP;2481;07:04:17;0;49	89092;8	47746;5;184;55;
$GPXUP;2481;07:04:18;0;49	89105;8	47745;5;184;59;
$GPXUP;2481;07:04:19;0;49	8912;8	47739;5;184;64;
$GPXUP;2481;07:04:20;0;49	89134;8	47728;5;184;64;
$GPXUP;2481;07:04:21;0;49	89149;8	47713;5;184;64;
$GPXUP;2481;07:04:22;0;49	89162;8	47697;5;185;63;
$GPXUP;2481;07:04:23;0;49	89174;8	47683;5;187;62;
$GPXUP;2481;07:04:24;0;49	89189;8	47672;5;187;59;
$GPXUP;2481;07:04:25;0;49	89203;8	47666;5;188;59;
$GPXUP;2481;07:04:26;0;49	89218;8	47663;5;189;55;
$GPXUP;2481;07:04:27;0;49	89233;8	4766;5;189;55;
$GPXUP;2481;07:04:28;0;49	89246;8	47657;5;189;56;
$GPXUP;2481;07:04:29;0;49	89259;8	47652;5;188;58;
$GPXUP;2481;07:04:30;0;49	89273;8	47648;5;188;57;
$GPXUP;2481;07:04:31;0;49	89287;8	47646;5;188;53;
$GPXUP;2481;07:04:32;0;49	893;8	47641;5;188;54;
$GPXUP;2481;07:04:33;0;49	89313;8	47635;5;187;55;
$GPXUP;2481;07:04:34;0;49	89326;8	47629;5;185;58;
$GPXUP;2481;07:04:35;0;49	8934;8	47625;5;184;61;
$GPXUP;2481;07:04:36;0;49	89355;8	47622;5;182;61;
$GPXUP;2481;07:04:37;0;49	8937;8	47617;5;180;62;
$GPXUP;2481;07:04:38;0;49	89385;8	47609;5;180;59;
$GPXUP;2481;07:04:39;0;49	89399;8	47608;5;180;57;
$GPXUP;2481;07:04:40;0;49	89413;8	47612;5;180;55;
$GPXUP;2481;07:04:41;0;49	89426;8	47621;5;181;54;
$GPXUP;2481;07:04:42;0;49	89438;8	47627;5;181;54;
$GPXUP;2481;07:04:43;0;49	89451;8	47632;5;182;52;
$GPXUP;2481;07:04:44;0;49	89463;8	47637;5;181;54;
$GPXUP;2481;07:04:45;0;49	89476;8	47639;5;182;52;
$GPXUP;2481;07:04:46;0;49	8949;8	47636;5;183;52;
$GPXUP;2481;07:04:47;0;49	89502;8	47633;5;183;50;
$GPXUP;2481;07:04:48;0;49	89515;8	47629;5;182;49;
$GPXUP;2481;07:04:49;0;49	89528;8	47629;5;182;51;
$GPXUP;2481;07:04:50;0;49	89541;8	47628;5;180;52;
$GPXUP;2481;07:04:51;0;49	89554;8	47627;5;178;54;
$GPXUP;2481;07:04:52;0;49	89568;8	47627;5;176;57;
$GPXUP;2481;07:04:53;0;49	89582;8	47631;5;175;64;
$GPXUP;2481;07:04:54;0;49	89598;8	47634;5;174;64;
$GPXUP;2481;07:04:55;0;49	89614;8	47635;5;174;65;
$GPXUP;2481;07:04:56;0;49	8963;8	47634;5;174;63;
$GPXUP;2481;07:04:57;0;49	89646;8	47635;5;174;62;
$GPXUP;2481;07:04:58;0;49	89662;8	47639;5;177;58;
$GPXUP;2481;07:04:59;0;49	89676;8	47643;5;178;57;
$GPXUP;2481;07:05:00;0;49	8969;8	47651;5;178;57;
$GPXUP;2481;07:05:01;0;49	89703;8	4766;5;180;55;
$GPXUP;2481;07:05:02;0;49	89716;8	47671;5;180;59;
$GPXUP;2481;07:05:03;0;49	89729;8	47681;5;179;62;
$GPXUP;2481;07:05:04;0;49	89743;8	47688;5;181;61;
$GPXUP;2481;07:05:05;0;49	89758;8	47693;5;181;59;
$GPXUP;2481;07:05:06;0;49	89772;8	47696;5;181;55;
$GPXUP;2481;07:05:07;0;49	89786;8	47696;5;181;57;
$GPXUP;2481;07:05:08;0;49	89801;8	47693;5;181;58;
$GPXUP;2481;07:05:09;0;49	89815;8	47692;5;182;58;
$GPXUP;2481;07:05:10;0;49	89829;8	4769;5;182;56;
$GPXUP;2481;07:05:11;0;49	89843;8	47686;5;179;56;
$GPXUP;2481;07:05:12;0;49	89857;8	47686;5;178;54;
$GPXUP;2481;07:05:13;0;49	8987;8	47692;5;178;55;
$GPXUP;2481;07:05:14;0;49	89883;8	47702;5;178;59;
$GPXUP;2481;07:05:15;0;49	89896;8	47711;5;179;56;
$GPXUP;2481;07:05:16;0;49	89909;8	47715;5;180;51;
$GPXUP;2481;07:05:17;0;49	89921;8	47708;5;180;50;
$GPXUP;2481;07:05:18;0;49	89933;8	47696;5;180;55;
$GPXUP;2481;07:05:19;0;49	89945;8	47684;5;181;55;
$GPXUP;2481;07:05:20;0;49	89957;8	47672;5;181;54;
$GPXUP;2481;07:05:21;0;49	89969;8	47663;5;180;54;
$GPXUP;2481;07:05:22;0;49	89983;8	47656;5;179;57;
$GPXUP;2481;07:05:23;0;49	89997;8	47649;5;179;58;
$GPXUP;2481;07:05:24;0;49	90011;8	47643;5;178;62;
$GPXUP;2481;07:05:25;0;49	90027;8	47639;5;177;60;
$GPXUP;2481;07:05:26;0;49	90041;8	4763;5;176;58;
$GPXUP;2481;07:05:27;0;49	90053;8	47619;5;177;57;
$GPXUP;2481;07:05:28;0;49	90065;8	47606;5;177;59;
$GPXUP;2481;07:05:29;0;49	90077;8	47593;5;176;58;
$GPXUP;2481;07:05:30;0;49	90091;8	47584;5;175;59;
$GPXUP;2481;07:05:31;0;49	90105;8	47577;5;174;60;
$GPXUP;2481;07:05:32;0;49	90119;8	47568;5;174;61;
$GPXUP;2481;07:05:33;0;49	90133;8	47557;5;173;61;
$GPXUP;2481;07:05:34;0;49	90146;8	47546;5;173;61;
$GPXUP;2481;07:05:35;0;49	90161;8	47536;5;174;60;
$GPXUP;2481;07:05:36;0;49	90175;8	47529;5;174;60;
$GPXUP;2481;07:05:37;0;49	90189;8	47521;5;175;62;
$GPXUP;2481;07:05:38;0;49	90203;8	47514;5;176;58;
$GPXUP;2481;07:05:39;0;49	90216;8	47503;5;175;59;
$GPXUP;2481;07:05:40;0;49	90231;8	47496;5;173;63;
$GPXUP;2481;07:05:41;0;49	90245;8	47488;5;172;64;
$GPXUP;2481;07:05:42;0;49	90261;8	47479;5;172;64;
$GPXUP;2481;07:05:43;0;49	90275;8	47471;5;172;59;
$GPXUP;2481;07:05:44;0;49	90289;8	47463;5;172;59;
$GPXUP;2481;07:05:45;0;49	90304;8	47459;5;173;61;
$GPXUP;2481;07:05:46;0;49	90319;8	47453;5;173;60;
$GPXUP;2481;07:05:47;0;49	90332;8	4745;5;174;58;
$GPXUP;2481;07:05:48;0;49	90347;8	47449;5;174;57;
$GPXUP;2481;07:05:49;0;49	9036;8	47456;5;175;59;
$GPXUP;2481;07:05:50;0;49	90374;8	47464;5;176;59;
$GPXUP;2481;07:05:51;0;49	90389;8	47467;5;178;58;
$GPXUP;2481;07:05:52;0;49	90404;8	47473;5;179;56;
$GPXUP;2481;07:05:53;0;49	90416;8	47479;5;180;54;
$GPXUP;2481;07:05:54;0;49	90431;8	47479;5;181;54;
$GPXUP;2481;07:05:55;0;49	90444;8	47477;5;180;52;
$GPXUP;2481;07:05:56;0;49	90457;8	47474;5;180;56;
$GPXUP;2481;07:05:57;0;49	90472;8	47471;5;179;60;
$GPXUP;2481;07:05:58;0;49	90486;8	4747;5;179;59;
$GPXUP;2481;07:05:59;0;49	905;8	47476;5;179;59;
$GPXUP;2481;07:06:00;0;49	90515;8	47481;5;178;59;
$GPXUP;2481;07:06:01;0;49	90529;8	47488;5;178;59;
$GPXUP;2481;07:06:02;0;49	90543;8	47492;5;178;60;
$GPXUP;2481;07:06:03;0;49	90558;8	47494;5;178;61;
$GPXUP;2481;07:06:04;0;49	90574;8	47494;5;179;61;
$GPXUP;2481;07:06:05;0;49	90589;8	47496;5;179;59;
$GPXUP;2481;07:06:06;0;49	90604;8	47493;5;178;59;
$GPXUP;2481;07:06:07;0;49	90619;8	47487;5;177;59;
$GPXUP;2481;07:06:08;0;49	90634;8	47486;5;177;60;
$GPXUP;2481;07:06:09;0;49	9065;8	4749;5;176;59;
$GPXUP;2481;07:06:10;0;49	90665;8	47494;5;175;59;
$GPXUP;2481;07:06:11;0;49	90679;8	47501;5;174;58;
$GPXUP;2481;07:06:12;0;49	90694;8	47508;5;174;59;
$GPXUP;2481;07:06:13;0;49	90708;8	47514;5;174;59;
$GPXUP;2481;07:06:14;0;49	90723;8	47518;5;174;57;
$GPXUP;2481;07:06:15;0;49	90737;8	47524;5;174;60;
$GPXUP;2481;07:06:16;0;49	90752;8	47529;5;173;60;
$GPXUP;2481;07:06:17;0;49	90766;8	47533;5;172;59;
$GPXUP;2481;07:06:18;0;49	90782;8	47537;5;173;57;
$GPXUP;2481;07:06:19;0;49	90795;8	47541;5;173;56;
$GPXUP;2481;07:06:20;0;49	9081;8	4754;5;171;60;
$GPXUP;2481;07:06:21;0;49	90825;8	47536;5;169;62;
$GPXUP;2481;07:06:22;0;49	9084;8	47537;5;168;61;
$GPXUP;2481;07:06:23;0;49	90854;8	4754;5;167;60;
$GPXUP;2481;07:06:24;0;49	90868;8	47539;5;168;58;
$GPXUP;2481;07:06:25;0;49	90883;8	47535;5;170;58;
$GPXUP;2481;07:06:26;0;49	90897;8	4753;5;172;57;
$GPXUP;2481;07:06:27;0;49	90912;8	47527;5;172;57;
$GPXUP;2481;07:06:28;0;49	90926;8	47525;5;172;58;
$GPXUP;2481;07:06:29;0;49	9094;8	47528;5;172;58;
$GPXUP;2481;07:06:30;0;49	90954;8	47537;5;174;56;
$GPXUP;2481;07:06:31;0;49	90967;8	47546;5;176;53;
$GPXUP;2481;07:06:32;0;49	9098;8	47554;5;177;53;
$GPXUP;2481;07:06:33;0;49	90993;8	4756;5;178;53;
$GPXUP;2481;07:06:34;0;49	91004;8	47566;5;178;53;
$GPXUP;2481;07:06:35;0;49	91018;8	47568;5;179;52;
$GPXUP;2481;07:06:36;0;49	91031;8	47565;5;180;55;
$GPXUP;2481;07:06:37;0;49	91045;8	47559;5;179;57;
$GPXUP;2481;07:06:38;0;49	91059;8	47557;5;179;57;
$GPXUP;2481;07:06:39;0;49	91074;8	47557;5;179;57;
$GPXUP;2481;07:06:40;0;49	91088;8	47558;5;178;57;
$GPXUP;2481;07:06:41;0;49	91102;8	47561;5;178;57;
$GPXUP;2481;07:06:42;0;49	91117;8	47563;5;179;54;
$GPXUP;2481;07:06:43;0;49	9113;8	47563;5;179;55;
$GPXUP;2481;07:06:44;0;49	91144;8	47557;5;180;54;
$GPXUP;2481;07:06:45;0;49	91156;8	47548;5;181;53;
$GPXUP;2481;07:06:46;0;49	91169;8	47537;5;182;54;
$GPXUP;2481;07:06:47;0;49	9118;8	47526;5;181;55;
$GPXUP;2481;07:06:48;0;49	91193;8	47515;5;181;58;
$GPXUP;2481;07:06:49;0;49	91206;8	47501;5;181;60;
$GPXUP;2481;07:06:50;0;49	91218;8	47488;5;180;60;
$GPXUP;2481;07:06:51;0;49	91232;8	47477;5;178;60;
$GPXUP;2481;07:06:52;0;49	91246;8	47469;5;178;61;
$GPXUP;2481;07:06:53;0;49	9126;8	47459;5;178;61;
$GPXUP;2481;07:06:54;0;49	91274;8	47452;5;180;57;
$GPXUP;2481;07:06:55;0;49	91288;8	47447;5;181;57;
$GPXUP;2481;07:06:56;0;49	91302;8	47445;5;183;57;
$GPXUP;2481;07:06:57;0;49	91316;8	47436;5;185;58;
$GPXUP;2481;07:06:58;0;49	91328;8	47425;5;186;58;
$GPXUP;2481;07:06:59;0;49	91341;8	47413;5;187;58;
$GPXUP;2481;07:07:00;0;49	91354;8	474;5;189;57;
$GPXUP;2481;07:07:01;0;49	91367;8	47392;5;191;57;
$GPXUP;2481;07:07:02;0;49	9138;8	47383;5;191;57;
$GPXUP;2481;07:07:03;0;49	91394;8	47374;5;192;57;
$GPXUP;2481;07:07:04;0;49	91407;8	47367;5;192;55;
$GPXUP;2481;07:07:05;0;49	9142;8	4736;5;194;56;
$GPXUP;2481;07:07:06;0;49	91431;8	47349;5;194;54;
$GPXUP;2481;07:07:07;0;49	91443;8	47338;5;197;51;
$GPXUP;2481;07:07:08;0;49	91455;8	47331;5;198;51;
$GPXUP;2481;07:07:09;0;49	91467;8	47324;5;198;52;
$GPXUP;2481;07:07:10;0;49	91479;8	47316;5;200;50;
$GPXUP;2481;07:07:11;0;49	9149;8	47311;5;200;48;
$GPXUP;2481;07:07:12;0;49	91502;8	47306;5;201;51;
$GPXUP;2481;07:07:13;0;49	91514;8	47298;5;201;54;
$GPXUP;2481;07:07:14;0;49	91526;8	47287;5;199;57;
$GPXUP;2481;07:07:15;0;49	91539;8	47276;5;197;58;
$GPXUP;2481;07:07:16;0;49	91553;8	47269;5;196;58;
$GPXUP;2481;07:07:17;0;49	91567;8	47265;5;195;58;
$GPXUP;2481;07:07:18;0;49	91581;8	47262;5;195;56;
$GPXUP;2481;07:07:19;0;49	91595;8	47259;5;195;54;
$GPXUP;2481;07:07:20;0;49	91609;8	47254;5;197;53;
$GPXUP;2481;07:07:21;0;49	91621;8	47247;5;197;55;
$GPXUP;2481;07:07:22;0;49	91632;8	47238;5;200;55;
$GPXUP;2481;07:07:23;0;49	91642;8	47222;5;202;54;
$GPXUP;2481;07:07:24;0;49	91649;8	47202;5;204;56;
$GPXUP;2481;07:07:25;0;49	91657;8	47184;5;204;56;
$GPXUP;2481;07:07:26;0;49	91668;8	47169;5;204;56;
$GPXUP;2481;07:07:27;0;49	9168;8	47158;5;205;55;
$GPXUP;2481;07:07:28;0;49	91692;8	47149;5;206;56;
$GPXUP;2481;07:07:29;0;49	91706;8	47141;5;208;56;
$GPXUP;2481;07:07:30;0;49	91719;8	47132;5;209;56;
$GPXUP;2481;07:07:31;0;49	91732;8	47123;5;211;58;
$GPXUP;2481;07:07:32;0;49	91746;8	47113;5;211;57;
$GPXUP;2481;07:07:33;0;49	91758;8	47105;5;213;55;
$GPXUP;2481;07:07:34;0;49	91771;8	47103;5;215;53;
$GPXUP;2481;07:07:35;0;49	91786;8	47104;5;216;53;
$GPXUP;2481;07:07:36;0;49	91799;8	47107;5;216;53;
$GPXUP;2481;07:07:37;0;49	91811;8	47114;5;216;54;
$GPXUP;2481;07:07:38;0;49	91824;8	47119;5;217;55;
$GPXUP;2481;07:07:39;0;49	91837;8	47117;5;217;55;
$GPXUP;2481;07:07:40;0;49	91851;8	47111;5;217;58;
$GPXUP;2481;07:07:41;0;49	91866;8	47108;5;217;57;
$GPXUP;2481;07:07:42;0;49	9188;8	47106;5;218;55;
$GPXUP;2481;07:07:43;0;49	91894;8	47105;5;219;54;
$GPXUP;2481;07:07:44;0;49	91907;8	47106;5;219;54;
$GPXUP;2481;07:07:45;0;49	91919;8	47112;5;221;55;
$GPXUP;2481;07:07:46;0;49	91932;8	4712;5;222;54;
$GPXUP;2481;07:07:47;0;49	91946;8	47127;5;222;55;
$GPXUP;2481;07:07:48;0;49	9196;8	47133;5;223;55;
$GPXUP;2481;07:07:49;0;49	91973;8	47138;5;223;54;
$GPXUP;2481;07:07:50;0;49	91985;8	47145;5;225;53;
$GPXUP;2481;07:07:51;0;49	91999;8	4715;5;227;53;
$GPXUP;2481;07:07:52;0;49	92012;8	47152;5;227;54;
$GPXUP;2481;07:07:53;0;49	92026;8	47154;5;227;54;
$GPXUP;2481;07:07:54;0;49	92039;8	47154;5;227;56;
$GPXUP;2481;07:07:55;0;49	92053;8	47148;5;228;55;
$GPXUP;2481;07:07:56;0;49	92066;8	47139;5;229;55;
$GPXUP;2481;07:07:57;0;49	92079;8	47128;5;229;57;
$GPXUP;2481;07:07:58;0;49	92093;8	47121;5;228;56;
$GPXUP;2481;07:07:59;0;49	92107;8	47126;5;228;57;
$GPXUP;2481;07:08:00;0;49	9212;8	47134;5;228;58;
$GPXUP;2481;07:08:01;0;49	92133;8	47145;5;229;57;
$GPXUP;2481;07:08:02;0;49	92146;8	47154;5;230;56;
$GPXUP;2481;07:08:03;0;49	92161;8	47161;5;231;57;
$GPXUP;2481;07:08:04;0;49	92175;8	47166;5;230;59;
$GPXUP;2481;07:08:05;0;49	92191;8	47163;5;230;60;
$GPXUP;2481;07:08:06;0;49	92204;8	47153;5;230;60;
$GPXUP;2481;07:08:07;0;49	92215;8	47135;5;231;59;
$GPXUP;2481;07:08:08;0;49	92227;8	47119;5;232;59;
$GPXUP;2481;07:08:09;0;49	92239;8	47104;5;231;59;
$GPXUP;2481;07:08:10;0;49	92253;8	47091;5;231;62;
$GPXUP;2481;07:08:11;0;49	92265;8	47075;5;230;62;
$GPXUP;2481;07:08:12;0;49	92276;8	47056;5;230;62;
$GPXUP;2481;07:08:13;0;49	92285;8	47038;5;232;61;
$GPXUP;2481;07:08:14;0;49	92294;8	47019;5;233;61;
$GPXUP;2481;07:08:15;0;49	92302;8	46998;5;235;62;
$GPXUP;2481;07:08:16;0;49	92309;8	46978;5;237;60;
$GPXUP;2481;07:08:17;0;49	92319;8	46961;5;239;58;
$GPXUP;2481;07:08:18;0;49	92332;8	46947;5;241;59;
$GPXUP;2481;07:08:19;0;49	92344;8	46934;5;242;60;
$GPXUP;2481;07:08:20;0;49	92354;8	46919;5;243;58;
$GPXUP;2481;07:08:21;0;49	92366;8	46907;5;245;54;
$GPXUP;2481;07:08:22;0;49	92377;8	46897;5;246;54;
$GPXUP;2481;07:08:23;0;49	92388;8	46885;5;248;53;
$GPXUP;2481;07:08:24;0;49	924;8	46877;5;249;53;
$GPXUP;2481;07:08:25;0;49	92413;8	46873;5;250;53;
$GPXUP;2481;07:08:26;0;49	92426;8	46874;5;251;53;
$GPXUP;2481;07:08:27;0;49	9244;8	46879;5;252;54;
$GPXUP;2481;07:08:28;0;49	92452;8	46884;5;253;53;
$GPXUP;2481;07:08:29;0;49	92465;8	46889;5;254;52;
$GPXUP;2481;07:08:30;0;49	92478;8	46886;5;253;54;
$GPXUP;2481;07:08:31;0;49	92491;8	4688;5;253;55;
$GPXUP;2481;07:08:32;0;49	92505;8	46869;5;252;57;
$GPXUP;2481;07:08:33;0;49	92517;8	4686;5;251;58;
$GPXUP;2481;07:08:34;0;49	9253;8	4685;5;250;58;
$GPXUP;2481;07:08:35;0;49	92543;8	46839;5;250;59;
$GPXUP;2481;07:08:36;0;49	92558;8	46828;5;250;58;
$GPXUP;2481;07:08:37;0;49	92571;8	46821;5;249;60;
$GPXUP;2481;07:08:38;0;49	92586;8	46815;5;248;60;
$GPXUP;2481;07:08:39;0;49	92602;8	46816;5;246;59;
$GPXUP;2481;07:08:40;0;49	92617;8	46821;5;247;57;
$GPXUP;2481;07:08:41;0;49	9263;8	46825;5;246;56;
$GPXUP;2481;07:08:42;0;49	92644;8	46825;5;246;56;
$GPXUP;2481;07:08:43;0;49	92658;8	46817;5;244;60;
$GPXUP;2481;07:08:44;0;49	92673;8	46806;5;243;61;
$GPXUP;2481;07:08:45;0;49	92688;8	46796;5;240;62;
$GPXUP;2481;07:08:46;0;49	92703;8	46794;5;239;63;
$GPXUP;2481;07:08:47;0;49	92718;8	46791;5;238;62;
$GPXUP;2481;07:08:48;0;49	92734;8	46785;5;237;61;
$GPXUP;2481;07:08:49;0;49	92749;8	46778;5;237;60;
$GPXUP;2481;07:08:50;0;49	92764;8	46771;5;236;60;
$GPXUP;2481;07:08:51;0;49	92777;8	46762;5;235;61;
$GPXUP;2481;07:08:52;0;49	92791;8	46752;5;235;61;
$GPXUP;2481;07:08:53;0;49	92806;8	46745;5;234;61;
$GPXUP;2481;07:08:54;0;49	92821;8	46736;5;234;62;
$GPXUP;2481;07:08:55;0;49	92837;8	46731;5;233;61;
$GPXUP;2481;07:08:56;0;49	92851;8	46723;5;232;60;
$GPXUP;2481;07:08:57;0;49	92866;8	46718;5;232;61;
$GPXUP;2481;07:08:58;0;49	9288;8	46709;5;230;61;
$GPXUP;2481;07:08:59;0;49	92894;8	46699;5;229;60;
$GPXUP;2481;07:09:00;0;49	92908;8	46692;5;229;58;
$GPXUP;2481;07:09:01;0;49	92923;8	46692;5;228;58;
$GPXUP;2481;07:09:02;0;49	92938;8	46693;5;227;60;
$GPXUP;2481;07:09:03;0;49	92953;8	46693;5;225;58;
$GPXUP;2481;07:09:04;0;49	92967;8	46687;5;225;61;
$GPXUP;2481;07:09:05;0;49	92982;8	4668;5;225;60;
$GPXUP;2481;07:09:06;0;49	92997;8	46677;5;226;58;
$GPXUP;2481;07:09:07;0;49	93012;8	4668;5;229;54;
$GPXUP;2481;07:09:08;0;49	93026;8	46683;5;230;54;
$GPXUP;2481;07:09:09;0;49	93039;8	46679;5;232;56;
$GPXUP;2481;07:09:10;0;49	93053;8	46675;5;232;57;
$GPXUP;2481;07:09:11;0;49	93066;8	46673;5;234;58;
$GPXUP;2481;07:09:12;0;49	93081;8	46671;5;236;57;
$GPXUP;2481;07:09:13;0;49	93095;8	46667;5;237;57;
$GPXUP;2481;07:09:14;0;49	93109;8	46658;5;238;58;
$GPXUP;2481;07:09:15;0;49	93122;8	46649;5;238;59;
$GPXUP;2481;07:09:16;0;49	93136;8	46641;5;238;58;
$GPXUP;2481;07:09:17;0;49	9315;8	46637;5;238;57;
$GPXUP;2481;07:09:18;0;49	93165;8	46636;5;238;57;
$GPXUP;2481;07:09:19;0;49	93178;8	46635;5;239;56;
$GPXUP;2481;07:09:20;0;49	93191;8	4663;5;240;55;
$GPXUP;2481;07:09:21;0;49	93204;8	46618;5;241;58;
$GPXUP;2481;07:09:22;0;49	93216;8	46605;5;240;60;
$GPXUP;2481;07:09:23;0;49	9323;8	46594;5;239;61;
$GPXUP;2481;07:09:24;0;49	93244;8	46586;5;239;58;
$GPXUP;2481;07:09:25;0;49	93258;8	4658;5;239;59;
$GPXUP;2481;07:09:26;0;49	93271;8	46567;5;239;60;
$GPXUP;2481;07:09:27;0;49	93285;8	46553;5;239;60;
$GPXUP;2481;07:09:28;0;49	93297;8	4654;5;237;60;
$GPXUP;2481;07:09:29;0;49	93311;8	46529;5;236;60;
$GPXUP;2481;07:09:30;0;49	93325;8	46522;5;235;60;
$GPXUP;2481;07:09:31;0;49	93339;8	46515;5;233;60;
$GPXUP;2481;07:09:32;0;49	93354;8	46508;5;233;59;
$GPXUP;2481;07:09:33;0;49	93367;8	46502;5;233;58;
$GPXUP;2481;07:09:34;0;49	93382;8	46497;5;234;58;
$GPXUP;2481;07:09:35;0;49	93396;8	46494;5;233;58;
$GPXUP;2481;07:09:36;0;49	93411;8	46488;5;234;58;
$GPXUP;2481;07:09:37;0;49	93425;8	46481;5;234;60;
$GPXUP;2481;07:09:38;0;49	93439;8	46473;5;234;60;
$GPXUP;2481;07:09:39;0;49	93454;8	46468;5;233;62;
$GPXUP;2481;07:09:40;0;49	93469;8	46469;5;232;61;
$GPXUP;2481;07:09:41;0;49	93484;8	46479;5;234;60;
$GPXUP;2481;07:09:42;0;49	93497;8	46489;5;234;60;
$GPXUP;2481;07:09:43;0;49	9351;8	46497;5;235;59;
$GPXUP;2481;07:09:44;0;49	93525;8	46497;5;237;60;
$GPXUP;2481;07:09:45;0;49	93541;8	46495;5;238;60;
$GPXUP;2481;07:09:46;0;49	93555;8	46489;5;239;60;
$GPXUP;2481;07:09:47;0;49	9357;8	46485;5;241;58;
$GPXUP;2481;07:09:48;0;49	93585;8	46483;5;241;59;
$GPXUP;2481;07:09:49;0;49	936;8	4648;5;240;61;
$GPXUP;2481;07:09:50;0;49	93616;8	46472;5;239;63;
$GPXUP;2481;07:09:51;0;49	93631;8	46464;5;240;60;
$GPXUP;2481;07:09:52;0;49	93646;8	4646;5;240;57;
$GPXUP;2481;07:09:53;0;49	9366;8	46462;5;240;60;
$GPXUP;2481;07:09:54;0;49	93674;8	46472;5;241;60;
$GPXUP;2481;07:09:55;0;49	93687;8	46482;5;242;59;
$GPXUP;2481;07:09:56;0;49	937;8	46491;5;245;53;
$GPXUP;2481;07:09:57;0;49	93712;8	46492;5;248;52;
$GPXUP;2481;07:09:58;0;49	93724;8	46481;5;249;57;
$GPXUP;2481;07:09:59;0;49	93736;8	46469;5;250;58;
$GPXUP;2481;07:10:00;0;49	93747;8	46452;5;253;58;
$GPXUP;2481;07:10:01;0;49	93758;8	46436;5;254;56;
$GPXUP;2481;07:10:02;0;49	93768;8	46419;5;256;56;
$GPXUP;2481;07:10:03;0;49	93778;8	46405;5;256;56;
$GPXUP;2481;07:10:04;0;49	93792;8	46393;5;256;55;
$GPXUP;2481;07:10:05;0;49	93805;8	46387;5;256;55;
$GPXUP;2481;07:10:06;0;49	93818;8	46381;5;256;56;
$GPXUP;2481;07:10:07;0;49	9383;8	46371;5;256;58;
$GPXUP;2481;07:10:08;0;49	93842;8	46356;5;255;60;
$GPXUP;2481;07:10:09;0;49	93852;8	46338;5;253;60;
$GPXUP;2481;07:10:10;0;49	93865;8	46327;5;252;59;
$GPXUP;2481;07:10:11;0;49	93878;8	46316;5;253;58;
$GPXUP;2481;07:10:12;0;49	93892;8	4631;5;253;57;
$GPXUP;2481;07:10:13;0;49	93906;8	46304;5;253;57;
$GPXUP;2481;07:10:14;0;49	93919;8	46297;5;253;56;
$GPXUP;2481;07:10:15;0;49	93931;8	46285;5;253;57;
$GPXUP;2481;07:10:16;0;49	93943;8	4627;5;253;57;
$GPXUP;2481;07:10:17;0;49	93954;8	46256;5;253;57;
$GPXUP;2481;07:10:18;0;49	93966;8	46243;5;253;58;
$GPXUP;2481;07:10:19;0;49	9398;8	46233;5;252;60;
$GPXUP;2481;07:10:20;0;49	93994;8	46222;5;250;62;
$GPXUP;2481;07:10:21;0;49	94009;8	46213;5;248;62;
$GPXUP;2481;07:10:22;0;49	94024;8	46206;5;248;61;
$GPXUP;2481;07:10:23;0;49	94039;8	46203;5;247;60;
$GPXUP;2481;07:10:24;0;49	94053;8	46199;5;246;59;
$GPXUP;2481;07:10:25;0;49	94068;8	46194;5;246;58;
$GPXUP;2481;07:10:26;0;49	94082;8	46185;5;245;59;
$GPXUP;2481;07:10:27;0;49	94095;8	46175;5;245;59;
$GPXUP;2481;07:10:28;0;49	94108;8	46164;5;244;60;
$GPXUP;2481;07:10:29;0;49	9412;8	46149;5;243;59;
$GPXUP;2481;07:10:30;0;49	94133;8	46139;5;243;58;
$GPXUP;2481;07:10:31;0;49	94147;8	46127;5;242;60;
$GPXUP;2481;07:10:32;0;49	94158;8	46111;5;241;61;
$GPXUP;2481;07:10:33;0;49	94171;8	46096;5;240;60;
$GPXUP;2481;07:10:34;0;49	94183;8	46083;5;240;59;
$GPXUP;2481;07:10:35;0;49	94195;8	46071;5;239;59;
$GPXUP;2481;07:10:36;0;49	94208;8	4606;5;238;57;
$GPXUP;2481;07:10:37;0;49	94222;8	46052;5;239;58;
$GPXUP;2481;07:10:38;0;49	94236;8	46047;5;238;57;
$GPXUP;2481;07:10:39;0;49	9425;8	46043;5;238;56;
$GPXUP;2481;07:10:40;0;49	94263;8	46037;5;239;55;
$GPXUP;2481;07:10:41;0;49	94275;8	46026;5;240;57;
$GPXUP;2481;07:10:42;0;49	94287;8	46011;5;239;57;
$GPXUP;2481;07:10:43;0;49	94298;8	45999;5;239;57;
$GPXUP;2481;07:10:44;0;49	94311;8	45992;5;239;55;
$GPXUP;2481;07:10:45;0;49	94324;8	45987;5;238;55;
$GPXUP;2481;07:10:46;0;49	94339;8	45984;5;238;55;
$GPXUP;2481;07:10:47;0;49	94352;8	45981;5;237;56;
$GPXUP;2481;07:10:48;0;49	94367;8	45979;5;236;57;
$GPXUP;2481;07:10:49;0;49	9438;8	45978;5;235;58;
$GPXUP;2481;07:10:50;0;49	94395;8	45973;5;235;58;
$GPXUP;2481;07:10:51;0;49	94409;8	45967;5;235;56;
$GPXUP;2481;07:10:52;0;49	94422;8	45958;5;234;58;
$GPXUP;2481;07:10:53;0;49	94436;8	45948;5;234;58;
$GPXUP;2481;07:10:54;0;49	94449;8	45938;5;234;58;
$GPXUP;2481;07:10:55;0;49	94461;8	45924;5;234;56;
$GPXUP;2481;07:10:56;0;49	94473;8	45912;5;235;55;
$GPXUP;2481;07:10:57;0;49	94487;8	45906;5;235;54;
$GPXUP;2481;07:10:58;0;49	94501;8	45903;5;233;56;
$GPXUP;2481;07:10:59;0;49	94515;8	45904;5;233;56;
$GPXUP;2481;07:11:00;0;49	94529;8	45907;5;232;56;
$GPXUP;2481;07:11:01;0;49	94543;8	4591;5;231;55;
$GPXUP;2481;07:11:02;0;49	94557;8	45912;5;231;53;
$GPXUP;2481;07:11:03;0;49	94569;8	45907;5;230;54;
$GPXUP;2481;07:11:04;0;49	94582;8	45901;5;230;55;
$GPXUP;2481;07:11:05;0;49	94596;8	45895;5;229;55;
$GPXUP;2481;07:11:06;0;49	94609;8	45892;5;229;55;
$GPXUP;2481;07:11:07;0;49	94624;8	45893;5;228;56;
$GPXUP;2481;07:11:08;0;49	94638;8	45896;5;227;56;
$GPXUP;2481;07:11:09;0;49	94652;8	45898;5;227;57;
$GPXUP;2481;07:11:10;0;49	94665;8	45902;5;226;57;
$GPXUP;2481;07:11:11;0;49	94679;8	45906;5;226;57;
$GPXUP;2481;07:11:12;0;49	94693;8	45912;5;225;56;
$GPXUP;2481;07:11:13;0;49	94707;8	45915;5;225;55;
$GPXUP;2481;07:11:14;0;49	94719;8	45913;5;225;57;
$GPXUP;2481;07:11:15;0;49	94734;8	45906;5;226;56;
$GPXUP;2481;07:11:16;0;49	94748;8	459;5;226;56;
$GPXUP;2481;07:11:17;0;49	94763;8	45898;5;225;60;
$GPXUP;2481;07:11:18;0;49	94777;8	45903;5;223;59;
$GPXUP;2481;07:11:19;0;49	94792;8	45908;5;223;60;
$GPXUP;2481;07:11:20;0;49	94806;8	45911;5;222;59;
$GPXUP;2481;07:11:21;0;49	94821;8	45909;5;221;58;
$GPXUP;2481;07:11:22;0;49	94836;8	45905;5;221;58;
$GPXUP;2481;07:11:23;0;49	9485;8	45902;5;221;58;
$GPXUP;2481;07:11:24;0;49	94865;8	459;5;220;59;
$GPXUP;2481;07:11:25;0;49	9488;8	45903;5;219;59;
$GPXUP;2481;07:11:26;0;49	94895;8	45909;5;218;59;
$GPXUP;2481;07:11:27;0;49	94909;8	45912;5;218;59;
$GPXUP;2481;07:11:28;0;49	94923;8	45914;5;217;59;
$GPXUP;2481;07:11:29;0;49	94938;8	45913;5;218;58;
$GPXUP;2481;07:11:30;0;49	94953;8	45913;5;219;59;
$GPXUP;2481;07:11:31;0;49	94968;8	45912;5;219;59;
$GPXUP;2481;07:11:32;0;49	94983;8	45911;5;218;60;
$GPXUP;2481;07:11:33;0;49	94998;8	45913;5;218;60;
$GPXUP;2481;07:11:34;0;49	95012;8	45917;5;218;58;
$GPXUP;2481;07:11:35;0;49	95026;8	45925;5;218;59;
$GPXUP;2481;07:11:36;0;49	9504;8	4593;5;218;57;
$GPXUP;2481;07:11:37;0;49	95054;8	45932;5;218;58;
$GPXUP;2481;07:11:38;0;49	95068;8	4593;5;221;57;
$GPXUP;2481;07:11:39;0;49	95082;8	45926;5;222;57;
$GPXUP;2481;07:11:40;0;49	95097;8	4592;5;223;58;
$GPXUP;2481;07:11:41;0;49	9511;8	45914;5;223;58;
$GPXUP;2481;07:11:42;0;49	95125;8	45912;5;224;57;
$GPXUP;2481;07:11:43;0;49	95139;8	45911;5;226;57;
$GPXUP;2481;07:11:44;0;49	95154;8	45911;5;227;58;
$GPXUP;2481;07:11:45;0;49	95169;8	45909;5;228;58;
$GPXUP;2481;07:11:46;0;49	95183;8	45907;5;230;57;
$GPXUP;2481;07:11:47;0;49	95198;8	45907;5;232;56;
$GPXUP;2481;07:11:48;0;49	95213;8	45905;5;233;58;
$GPXUP;2481;07:11:49;0;49	95227;8	459;5;234;58;
$GPXUP;2481;07:11:50;0;49	95242;8	45896;5;235;56;
$GPXUP;2481;07:11:51;0;49	95255;8	45891;5;236;54;
$GPXUP;2481;07:11:52;0;49	95268;8	45886;5;239;52;
$GPXUP;2481;07:11:53;0;49	95281;8	45889;5;241;54;
$GPXUP;2481;07:11:54;0;49	95295;8	45895;5;241;54;
$GPXUP;2481;07:11:55;0;49	95309;8	45893;5;242;56;
$GPXUP;2481;07:11:56;0;49	95322;8	45888;5;244;56;
$GPXUP;2481;07:11:57;0;49	95335;8	45881;5;246;54;
$GPXUP;2481;07:11:58;0;49	95349;8	45878;5;249;54;
$GPXUP;2481;07:11:59;0;49	95363;8	45877;5;251;55;
$GPXUP;2481;07:12:00;0;49	95378;8	45876;5;253;56;
$GPXUP;2481;07:12:01;0;49	95391;8	45877;5;254;57;
$GPXUP;2481;07:12:02;0;49	95405;8	45881;5;256;57;
$GPXUP;2481;07:12:03;0;49	95419;8	45883;5;257;55;
$GPXUP;2481;07:12:04;0;49	95432;8	45875;5;258;56;
$GPXUP;2481;07:12:05;0;49	95445;8	45865;5;260;56;
$GPXUP;2481;07:12:06;0;49	95458;8	45856;5;260;58;
$GPXUP;2481;07:12:07;0;49	95471;8	45846;5;260;59;
$GPXUP;2481;07:12:08;0;49	95485;8	45838;5;259;60;
$GPXUP;2481;07:12:09;0;49	955;8	4583;5;258;58;
$GPXUP;2481;07:12:10;0;49	95513;8	45817;5;258;57;
$GPXUP;2481;07:12:11;0;49	95525;8	45802;5;258;59;
$GPXUP;2481;07:12:12;0;49	95536;8	45786;5;257;59;
$GPXUP;2481;07:12:13;0;49	95547;8	45769;5;256;59;
$GPXUP;2481;07:12:14;0;49	95558;8	45754;5;256;58;
$GPXUP;2481;07:12:15;0;49	95571;8	45743;5;255;58;
$GPXUP;2481;07:12:16;0;49	95582;8	45729;5;254;58;
$GPXUP;2481;07:12:17;0;49	95594;8	45716;5;254;59;
$GPXUP;2481;07:12:18;0;49	95607;8	45703;5;254;59;
$GPXUP;2481;07:12:19;0;49	9562;8	45691;5;254;58;
$GPXUP;2481;07:12:20;0;49	95633;8	45682;5;254;58;
$GPXUP;2481;07:12:21;0;49	95648;8	45678;5;254;57;
$GPXUP;2481;07:12:22;0;49	95661;8	45672;5;253;57;
$GPXUP;2481;07:12:23;0;49	95675;8	45665;5;253;59;
$GPXUP;2481;07:12:24;0;49	95688;8	45654;5;251;59;
$GPXUP;2481;07:12:25;0;49	957;8	45642;5;250;61;
$GPXUP;2481;07:12:26;0;49	95714;8	45629;5;249;63;
$GPXUP;2481;07:12:27;0;49	95728;8	45615;5;247;64;
$GPXUP;2481;07:12:28;0;49	95741;8	45601;5;246;63;
$GPXUP;2481;07:12:29;0;49	95755;8	4559;5;246;61;
$GPXUP;2481;07:12:30;0;49	95768;8	4558;5;249;59;
$GPXUP;2481;07:12:31;0;49	9578;8	45569;5;251;59;
$GPXUP;2481;07:12:32;0;49	95794;8	4556;5;253;58;
$GPXUP;2481;07:12:33;0;49	95807;8	4555;5;255;58;
$GPXUP;2481;07:12:34;0;49	95821;8	45544;5;256;58;
$GPXUP;2481;07:12:35;0;49	95836;8	45542;5;258;58;
$GPXUP;2481;07:12:36;0;49	9585;8	45539;5;259;57;
$GPXUP;2481;07:12:37;0;49	95863;8	45529;5;260;61;
$GPXUP;2481;07:12:38;0;49	95875;8	45513;5;259;63;
$GPXUP;2481;07:12:39;0;49	95887;8	45494;5;257;64;
$GPXUP;2481;07:12:40;0;49	95899;8	45476;5;256;62;
$GPXUP;2481;07:12:41;0;49	95913;8	45465;5;255;61;
$GPXUP;2481;07:12:42;0;49	95927;8	45459;5;254;60;
$GPXUP;2481;07:12:43;0;49	95942;8	45453;5;253;60;
$GPXUP;2481;07:12:44;0;49	95956;8	45446;5;253;60;
$GPXUP;2481;07:12:45;0;49	95971;8	45439;5;252;62;
$GPXUP;2481;07:12:46;0;49	95984;8	45429;5;251;61;
$GPXUP;2481;07:12:47;0;49	95998;8	45416;5;251;61;
$GPXUP;2481;07:12:48;0;49	96009;8	45399;5;250;62;
$GPXUP;2481;07:12:49;0;49	9602;8	4538;5;250;64;
$GPXUP;2481;07:12:50;0;49	96032;8	45363;5;250;63;
$GPXUP;2481;07:12:51;0;49	96045;8	4535;5;249;62;
$GPXUP;2481;07:12:52;0;49	96059;8	45336;5;249;61;
$GPXUP;2481;07:12:53;0;49	96071;8	45324;5;250;62;
$GPXUP;2481;07:12:54;0;49	96085;8	45314;5;249;60;
$GPXUP;2481;07:12:55;0;49	96101;8	4531;5;250;59;
$GPXUP;2481;07:12:56;0;49	96115;8	45307;5;252;57;
$GPXUP;2481;07:12:57;0;49	9613;8	45306;5;252;57;
$GPXUP;2481;07:12:58;0;49	96144;8	45306;5;253;59;
$GPXUP;2481;07:12:59;0;49	96159;8	453;5;253;60;
$GPXUP;2481;07:13:00;0;49	96174;8	45291;5;254;58;
$GPXUP;2481;07:13:01;0;49	96185;8	45274;5;254;58;
$GPXUP;2481;07:13:02;0;49	96195;8	45254;5;254;59;
$GPXUP;2481;07:13:03;0;49	96201;8	45234;5;253;60;
$GPXUP;2481;07:13:04;0;49	96207;8	45212;5;255;60;
$GPXUP;2481;07:13:05;0;49	96212;8	45192;5;256;58;
$GPXUP;2481;07:13:06;0;49	9622;8	45173;5;258;57;
$GPXUP;2481;07:13:07;0;49	96229;8	45155;5;260;58;
$GPXUP;2481;07:13:08;0;49	96239;8	45137;5;260;60;
$GPXUP;2481;07:13:09;0;49	9625;8	45121;5;261;61;
$GPXUP;2481;07:13:10;0;49	96263;8	45108;5;261;62;
$GPXUP;2481;07:13:11;0;49	96278;8	45103;5;262;62;
$GPXUP;2481;07:13:12;0;49	96293;8	45101;5;261;62;
$GPXUP;2481;07:13:13;0;49	96308;8	451;5;262;63;
$GPXUP;2481;07:13:14;0;49	96324;8	45097;5;262;63;
$GPXUP;2481;07:13:15;0;49	96339;8	45093;5;261;64;
$GPXUP;2481;07:13:16;0;49	96354;8	45085;5;261;64;
$GPXUP;2481;07:13:17;0;49	96369;8	45075;5;260;62;
$GPXUP;2481;07:13:18;0;49	96384;8	45067;5;261;63;
$GPXUP;2481;07:13:19;0;49	96398;8	45057;5;261;60;
$GPXUP;2481;07:13:20;0;49	96412;8	45048;5;262;59;
$GPXUP;2481;07:13:21;0;49	96426;8	4504;5;265;58;
$GPXUP;2481;07:13:22;0;49	9644;8	45032;5;267;57;
$GPXUP;2481;07:13:23;0;49	96452;8	45021;5;268;57;
$GPXUP;2481;07:13:24;0;49	96464;8	45009;5;270;55;
$GPXUP;2481;07:13:25;0;49	96477;8	45;5;271;55;
$GPXUP;2481;07:13:26;0;49	96492;8	44994;5;271;58;
$GPXUP;2481;07:13:27;0;49	96506;8	4499;5;269;62;
$GPXUP;2481;07:13:28;0;49	9652;8	4499;5;267;63;
$GPXUP;2481;07:13:29;0;49	96536;8	44988;5;268;60;
$GPXUP;2481;07:13:30;0;49	9655;8	44984;5;269;58;
$GPXUP;2481;07:13:31;0;49	96565;8	44978;5;270;56;
$GPXUP;2481;07:13:32;0;49	96578;8	44971;5;271;55;
$GPXUP;2481;07:13:33;0;49	96592;8	44965;5;272;55;
$GPXUP;2481;07:13:34;0;49	96605;8	44962;5;271;56;
$GPXUP;2481;07:13:35;0;49	9662;8	44959;5;271;58;
$GPXUP;2481;07:13:36;0;49	96634;8	44955;5;271;60;
$GPXUP;2481;07:13:37;0;49	96647;8	44943;5;270;61;
$GPXUP;2481;07:13:38;0;49	9666;8	4493;5;270;60;
$GPXUP;2481;07:13:39;0;49	96673;8	44916;5;271;59;
$GPXUP;2481;07:13:40;0;49	96685;8	44901;5;272;58;
$GPXUP;2481;07:13:41;0;49	96695;8	44885;5;274;55;
$GPXUP;2481;07:13:42;0;49	96705;8	44871;5;275;54;
$GPXUP;2481;07:13:43;0;49	96717;8	44859;5;275;55;
$GPXUP;2481;07:13:44;0;49	96731;8	44849;5;274;58;
$GPXUP;2481;07:13:45;0;49	96745;8	44841;5;273;60;
$GPXUP;2481;07:13:46;0;49	96759;8	44836;5;270;61;
$GPXUP;2481;07:13:47;0;49	96774;8	4483;5;269;61;
$GPXUP;2481;07:13:48;0;49	96789;8	44829;5;268;59;
$GPXUP;2481;07:13:49;0;49	96804;8	44829;5;267;59;
$GPXUP;2481;07:13:50;0;49	96819;8	44826;5;268;59;
$GPXUP;2481;07:13:51;0;49	96833;8	44818;5;266;59;
$GPXUP;2481;07:13:52;0;49	96846;8	44808;5;266;60;
$GPXUP;2481;07:13:53;0;49	96859;8	44795;5;266;58;
$GPXUP;2481;07:13:54;0;49	96873;8	44787;5;266;57;
$GPXUP;2481;07:13:55;0;49	96886;8	44781;5;265;57;
$GPXUP;2481;07:13:56;0;49	969;8	44778;5;265;58;
$GPXUP;2481;07:13:57;0;49	96914;8	44777;5;265;58;
$GPXUP;2481;07:13:58;0;49	96929;8	44776;5;264;57;
$GPXUP;2481;07:13:59;0;49	96943;8	44776;5;265;55;
$GPXUP;2481;07:14:00;0;49	96957;8	44771;5;265;54;
$GPXUP;2481;07:14:01;0;49	9697;8	44764;5;265;58;
$GPXUP;2481;07:14:02;0;49	96982;8	4475;5;265;59;
$GPXUP;2481;07:14:03;0;49	96995;8	44738;5;266;57;
$GPXUP;2481;07:14:04;0;49	97006;8	44722;5;267;58;
$GPXUP;2481;07:14:05;0;49	97016;8	44704;5;266;58;
$GPXUP;2481;07:14:06;0;49	97026;8	44688;5;265;59;
$GPXUP;2481;07:14:07;0;49	97036;8	4467;5;265;57;
$GPXUP;2481;07:14:08;0;49	97047;8	44655;5;266;56;
$GPXUP;2481;07:14:09;0;49	97058;8	44642;5;266;56;
$GPXUP;2481;07:14:10;0;49	97068;8	44627;5;267;55;
$GPXUP;2481;07:14:11;0;49	97078;8	44612;5;267;55;
$GPXUP;2481;07:14:12;0;49	97089;8	44597;5;266;55;
$GPXUP;2481;07:14:13;0;49	97101;8	44587;5;264;56;
$GPXUP;2481;07:14:14;0;49	97114;8	4458;5;262;58;
$GPXUP;2481;07:14:15;0;49	97127;8	44572;5;261;58;
$GPXUP;2481;07:14:16;0;49	97141;8	44564;5;259;57;
$GPXUP;2481;07:14:17;0;49	97154;8	44555;5;258;60;
$GPXUP;2481;07:14:18;0;49	97167;8	44543;5;257;60;
$GPXUP;2481;07:14:19;0;49	9718;8	44534;5;258;59;
$GPXUP;2481;07:14:20;0;49	97194;8	44525;5;259;58;
$GPXUP;2481;07:14:21;0;49	97207;8	44516;5;260;59;
$GPXUP;2481;07:14:22;0;49	97219;8	44503;5;260;60;
$GPXUP;2481;07:14:23;0;49	9723;8	44489;5;260;60;
$GPXUP;2481;07:14:24;0;49	97243;8	44474;5;260;61;
$GPXUP;2481;07:14:25;0;49	97256;8	4446;5;259;61;
$GPXUP;2481;07:14:26;0;49	9727;8	44448;5;259;61;
$GPXUP;2481;07:14:27;0;49	97284;8	44442;5;259;61;
$GPXUP;2481;07:14:28;0;49	97299;8	44438;5;259;60;
$GPXUP;2481;07:14:29;0;49	97314;8	44435;5;260;59;
$GPXUP;2481;07:14:30;0;49	97329;8	4443;5;259;59;
$GPXUP;2481;07:14:31;0;49	97343;8	44424;5;260;59;
$GPXUP;2481;07:14:32;0;49	97357;8	44414;5;260;61;
$GPXUP;2481;07:14:33;0;49	9737;8	44402;5;261;61;
$GPXUP;2481;07:14:34;0;49	97384;8	44392;5;261;61;
$GPXUP;2481;07:14:35;0;49	97399;8	44386;5;261;59;
$GPXUP;2481;07:14:36;0;49	97412;8	44381;5;263;57;
$GPXUP;2481;07:14:37;0;49	97426;8	44376;5;265;55;
$GPXUP;2481;07:14:38;0;49	9744;8	44373;5;266;56;
$GPXUP;2481;07:14:39;0;49	97454;8	44367;5;266;57;
$GPXUP;2481;07:14:40;0;49	97468;8	44357;5;265;61;
$GPXUP;2481;07:14:41;0;49	97481;8	44344;5;264;60;
$GPXUP;2481;07:14:42;0;49	97495;8	44332;5;263;59;
$GPXUP;2481;07:14:43;0;49	97507;8	44319;5;263;59;
$GPXUP;2481;07:14:44;0;49	97518;8	44304;5;263;59;
$GPXUP;2481;07:14:45;0;49	9753;8	44289;5;262;60;
$GPXUP;2481;07:14:46;0;49	97541;8	44275;5;260;60;
$GPXUP;2481;07:14:47;0;49	97556;8	44265;5;259;61;
$GPXUP;2481;07:14:48;0;49	97571;8	44259;5;258;60;
$GPXUP;2481;07:14:49;0;49	97585;8	44252;5;257;62;
$GPXUP;2481;07:14:50;0;49	97601;8	44249;5;255;64;
$GPXUP;2481;07:14:51;0;49	97617;8	44248;5;255;62;
$GPXUP;2481;07:14:52;0;49	97632;8	44244;5;253;63;
$GPXUP;2481;07:14:53;0;49	97649;8	44238;5;252;64;
$GPXUP;2481;07:14:54;0;49	97663;8	44228;5;252;65;
$GPXUP;2481;07:14:55;0;49	97676;8	44212;5;251;63;
$GPXUP;2481;07:14:56;0;49	97688;8	44197;5;252;61;
$GPXUP;2481;07:14:57;0;49	97701;8	44183;5;252;60;
$GPXUP;2481;07:14:58;0;49	97716;8	44172;5;253;61;
$GPXUP;2481;07:14:59;0;49	97729;8	44161;5;251;62;
$GPXUP;2481;07:15:00;0;49	97742;8	44145;5;250;63;
$GPXUP;2481;07:15:01;0;49	97756;8	44132;5;248;64;
$GPXUP;2481;07:15:02;0;49	97772;8	44123;5;246;63;
$GPXUP;2481;07:15:03;0;49	97788;8	44117;5;245;64;
$GPXUP;2481;07:15:04;0;49	97803;8	4411;5;245;63;
$GPXUP;2481;07:15:05;0;49	97818;8	44103;5;243;62;
$GPXUP;2481;07:15:06;0;49	97832;8	44093;5;242;64;
$GPXUP;2481;07:15:07;0;49	97847;8	44083;5;242;64;
$GPXUP;2481;07:15:08;0;49	97861;8	44073;5;241;65;
$GPXUP;2481;07:15:09;0;49	97876;8	44063;5;240;64;
$GPXUP;2481;07:15:10;0;49	9789;8	44054;5;238;65;
$GPXUP;2481;07:15:11;0;49	97906;8	44049;5;238;64;
$GPXUP;2481;07:15:12;0;49	97922;8	4404;5;238;64;
$GPXUP;2481;07:15:13;0;49	97936;8	44033;5;237;64;
$GPXUP;2481;07:15:14;0;49	9795;8	44018;5;238;63;
$GPXUP;2481;07:15:15;0;49	97963;8	44004;5;238;62;
$GPXUP;2481;07:15:16;0;49	97975;8	4399;5;239;60;
$GPXUP;2481;07:15:17;0;49	97988;8	43978;5;240;58;
$GPXUP;2481;07:15:18;0;49	98002;8	43971;5;241;58;
$GPXUP;2481;07:15:19;0;49	98017;8	43965;5;240;58;
$GPXUP;2481;07:15:20;0;49	9803;8	4396;5;240;58;
$GPXUP;2481;07:15:21;0;49	98045;8	43957;5;239;59;
$GPXUP;2481;07:15:22;0;49	98058;8	43954;5;240;58;
$GPXUP;2481;07:15:23;0;49	98073;8	43947;5;240;57;
$GPXUP;2481;07:15:24;0;49	98084;8	43935;5;241;58;
$GPXUP;2481;07:15:25;0;49	98097;8	4392;5;241;59;
$GPXUP;2481;07:15:26;0;49	98109;8	43907;5;241;59;
$GPXUP;2481;07:15:27;0;49	98121;8	4389;5;241;60;
$GPXUP;2481;07:15:28;0;49	98131;8	43872;5;241;61;
$GPXUP;2481;07:15:29;0;49	98143;8	43859;5;242;59;
$GPXUP;2481;07:15:30;0;49	98156;8	4385;5;244;58;
$GPXUP;2481;07:15:31;0;49	98168;8	43838;5;244;59;
$GPXUP;2481;07:15:32;0;49	9818;8	43823;5;243;61;
$GPXUP;2481;07:15:33;0;49	98191;8	43805;5;242;62;
$GPXUP;2481;07:15:34;0;49	98203;8	43788;5;242;62;
$GPXUP;2481;07:15:35;0;49	98216;8	43774;5;241;62;
$GPXUP;2481;07:15:36;0;49	9823;8	43763;5;240;62;
$GPXUP;2481;07:15:37;0;49	98243;8	43751;5;240;60;
$GPXUP;2481;07:15:38;0;49	98256;8	43741;5;240;60;
$GPXUP;2481;07:15:39;0;49	98269;8	4373;5;240;58;
$GPXUP;2481;07:15:40;0;49	98281;8	4372;5;240;56;
$GPXUP;2481;07:15:41;0;49	98293;8	43708;5;241;55;
$GPXUP;2481;07:15:42;0;49	98304;8	43694;5;242;56;
$GPXUP;2481;07:15:43;0;49	98315;8	43679;5;241;57;
$GPXUP;2481;07:15:44;0;49	98327;8	43664;5;241;58;
$GPXUP;2481;07:15:45;0;49	98339;8	43651;5;240;60;
$GPXUP;2481;07:15:46;0;49	98352;8	43638;5;240;60;
$GPXUP;2481;07:15:47;0;49	98365;8	43626;5;239;59;
$GPXUP;2481;07:15:48;0;49	98377;8	43614;5;240;58;
$GPXUP;2481;07:15:49;0;49	98389;8	43602;5;240;57;
$GPXUP;2481;07:15:50;0;49	98401;8	43589;5;239;58;
$GPXUP;2481;07:15:51;0;49	98414;8	43579;5;239;57;
$GPXUP;2481;07:15:52;0;49	98428;8	43571;5;239;58;
$GPXUP;2481;07:15:53;0;49	9844;8	43561;5;238;58;
$GPXUP;2481;07:15:54;0;49	98452;8	43549;5;239;58;
$GPXUP;2481;07:15:55;0;49	98464;8	43532;5;238;56;
$GPXUP;2481;07:15:56;0;49	98474;8	43517;5;238;56;
$GPXUP;2481;07:15:57;0;49	98482;8	43499;5;240;57;
$GPXUP;2481;07:15:58;0;49	9849;8	43479;5;240;57;
$GPXUP;2481;07:15:59;0;49	98497;8	43459;5;240;56;
$GPXUP;2481;07:16:00;0;49	98505;8	43441;5;240;56;
$GPXUP;2481;07:16:01;0;49	98516;8	43429;5;240;56;
$GPXUP;2481;07:16:02;0;49	98529;8	43421;5;240;56;
$GPXUP;2481;07:16:03;0;49	98542;8	43412;5;239;55;
$GPXUP;2481;07:16:04;0;49	98554;8	43403;5;239;56;
$GPXUP;2481;07:16:05;0;49	98566;8	43391;5;239;57;
$GPXUP;2481;07:16:06;0;49	98577;8	43376;5;239;57;
$GPXUP;2481;07:16:07;0;49	98586;8	43358;5;239;58;
$GPXUP;2481;07:16:08;0;49	98595;8	4334;5;240;57;
$GPXUP;2481;07:16:09;0;49	98604;8	43323;5;240;56;
$GPXUP;2481;07:16:10;0;49	98615;8	43308;5;241;55;
$GPXUP;2481;07:16:11;0;49	98626;8	43296;5;242;56;
$GPXUP;2481;07:16:12;0;49	98637;8	43282;5;243;54;
$GPXUP;2481;07:16:13;0;49	98649;8	43271;5;244;55;
$GPXUP;2481;07:16:14;0;49	98661;8	43259;5;244;59;
$GPXUP;2481;07:16:15;0;49	98671;8	4324;5;243;61;
$GPXUP;2481;07:16:16;0;49	98679;8	43219;5;242;61;
$GPXUP;2481;07:16:17;0;49	98689;8	432;5;242;62;
$GPXUP;2481;07:16:18;0;49	987;8	4318;5;241;64;
$GPXUP;2481;07:16:19;0;49	98709;8	43161;5;240;64;
$GPXUP;2481;07:16:20;0;49	98719;8	43142;5;238;64;
$GPXUP;2481;07:16:21;0;49	98728;8	43121;5;237;64;
$GPXUP;2481;07:16:22;0;49	98737;8	43102;5;236;63;
$GPXUP;2481;07:16:23;0;49	98749;8	43087;5;236;61;
$GPXUP;2481;07:16:24;0;49	98762;8	43074;5;235;60;
$GPXUP;2481;07:16:25;0;49	98775;8	43062;5;235;59;
$GPXUP;2481;07:16:26;0;49	98788;8	4305;5;236;59;
$GPXUP;2481;07:16:27;0;49	98801;8	43038;5;236;59;
$GPXUP;2481;07:16:28;0;49	98814;8	43028;5;235;60;
$GPXUP;2481;07:16:29;0;49	98827;8	43014;5;236;60;
$GPXUP;2481;07:16:30;0;49	98839;8	43001;5;236;60;
$GPXUP;2481;07:16:31;0;49	9885;8	42986;5;236;60;
$GPXUP;2481;07:16:32;0;49	98862;8	42973;5;237;60;
$GPXUP;2481;07:16:33;0;49	98874;8	42956;5;237;60;
$GPXUP;2481;07:16:34;0;49	98884;8	4294;5;238;61;
$GPXUP;2481;07:16:35;0;49	98894;8	42922;5;239;58;
$GPXUP;2481;07:16:36;0;49	98906;8	42912;5;241;55;
$GPXUP;2481;07:16:37;0;49	98917;8	42901;5;243;53;
$GPXUP;2481;07:16:38;0;49	98926;8	42887;5;246;53;
$GPXUP;2481;07:16:39;0;49	98935;8	4287;5;246;55;
$GPXUP;2481;07:16:40;0;49	98944;8	42851;5;245;58;
$GPXUP;2481;07:16:41;0;49	98954;8	42836;5;244;61;
$GPXUP;2481;07:16:42;0;49	98961;8	42816;5;244;59;
$GPXUP;2481;07:16:43;0;49	98966;8	42793;5;244;59;
$GPXUP;2481;07:16:44;0;49	98968;8	4277;5;245;60;
$GPXUP;2481;07:16:45;0;49	98969;8	42745;5;245;60;
$GPXUP;2481;07:16:46;0;49	98967;8	42722;5;246;60;
$GPXUP;2481;07:16:47;0;49	98965;8	42699;5;247;60;
$GPXUP;2481;07:16:48;0;49	98963;8	42676;5;247;59;
$GPXUP;2481;07:16:49;0;49	98964;8	42654;5;248;58;
$GPXUP;2481;07:16:50;0;49	98966;8	42631;5;249;59;
$GPXUP;2481;07:16:51;0;49	98968;8	42608;5;248;62;
$GPXUP;2481;07:16:52;0;49	98968;8	42584;5;247;61;
$GPXUP;2481;07:16:53;0;49	98967;8	42561;5;248;61;
$GPXUP;2481;07:16:54;0;49	98963;8	42539;5;249;60;
$GPXUP;2481;07:16:55;0;49	98959;8	42516;5;249;58;
$GPXUP;2481;07:16:56;0;49	98957;8	42494;5;249;60;
$GPXUP;2481;07:16:57;0;49	98955;8	42472;5;249;62;
$GPXUP;2481;07:16:58;0;49	98956;8	42447;5;250;59;
$GPXUP;2481;07:16:59;0;49	98957;8	42424;5;252;57;
$GPXUP;2481;07:17:00;0;49	9896;8	42402;5;252;57;
$GPXUP;2481;07:17:01;0;49	98961;8	42379;5;251;65;
$GPXUP;2481;07:17:02;0;49	98959;8	42355;5;252;66;
$GPXUP;2481;07:17:03;0;49	98958;8	42329;5;255;65;
$GPXUP;2481;07:17:04;0;49	98957;8	42305;5;255;63;
$GPXUP;2481;07:17:05;0;49	98954;8	4228;5;256;63;
$GPXUP;2481;07:17:06;0;49	98949;8	42256;5;257;66;
$GPXUP;2481;07:17:07;0;49	98943;8	42232;5;256;68;
$GPXUP;2481;07:17:08;0;49	98937;8	42207;5;256;67;
$GPXUP;2481;07:17:09;0;49	98937;8	4218;5;256;64;
$GPXUP;2481;07:17:10;0;49	98943;8	42157;5;255;60;
$GPXUP;2481;07:17:11;0;49	98954;8	42138;5;256;58;
$GPXUP;2481;07:17:12;0;49	98967;8	42124;5;256;58;
$GPXUP;2481;07:17:13;0;49	98979;8	42111;5;257;57;
$GPXUP;2481;07:17:14;0;49	9899;8	42097;5;259;56;
$GPXUP;2481;07:17:15;0;49	99002;8	42082;5;259;60;
$GPXUP;2481;07:17:16;0;49	99011;8	42064;5;259;58;
$GPXUP;2481;07:17:17;0;49	99018;8	42045;5;262;57;
$GPXUP;2481;07:17:18;0;49	99025;8	42025;5;263;55;
$GPXUP;2481;07:17:19;0;49	99033;8	42008;5;264;54;
$GPXUP;2481;07:17:20;0;49	99043;8	41994;5;265;54;
$GPXUP;2481;07:17:21;0;49	99054;8	41981;5;266;53;
$GPXUP;2481;07:17:22;0;49	99065;8	41968;5;267;52;
$GPXUP;2481;07:17:23;0;49	99076;8	41957;5;268;53;
$GPXUP;2481;07:17:24;0;49	99086;8	41942;5;269;56;
$GPXUP;2481;07:17:25;0;49	99095;8	41924;5;270;57;
$GPXUP;2481;07:17:26;0;49	99105;8	41907;5;270;59;
$GPXUP;2481;07:17:27;0;49	99115;8	41889;5;271;60;
$GPXUP;2481;07:17:28;0;49	99124;8	41871;5;272;56;
$GPXUP;2481;07:17:29;0;49	99133;8	41854;5;274;54;
$GPXUP;2481;07:17:30;0;49	99143;8	4184;5;275;54;
$GPXUP;2481;07:17:31;0;49	99155;8	4183;5;274;57;
$GPXUP;2481;07:17:32;0;49	99168;8	41821;5;271;59;
$GPXUP;2481;07:17:33;0;49	99182;8	41814;5;270;58;
$GPXUP;2481;07:17:34;0;49	99195;8	41805;5;270;57;
$GPXUP;2481;07:17:35;0;49	99206;8	41791;5;270;58;
$GPXUP;2481;07:17:36;0;49	99217;8	41773;5;269;60;
$GPXUP;2481;07:17:37;0;49	99224;8	41751;5;269;63;
$GPXUP;2481;07:17:38;0;49	99228;8	41726;5;267;64;
$GPXUP;2481;07:17:39;0;49	99231;8	417;5;267;64;
$GPXUP;2481;07:17:40;0;49	99233;8	41675;5;268;62;
$GPXUP;2481;07:17:41;0;49	99236;8	41652;5;267;61;
$GPXUP;2481;07:17:42;0;49	99239;8	41628;5;267;61;
$GPXUP;2481;07:17:43;0;49	9924;8	41603;5;267;64;
$GPXUP;2481;07:17:44;0;49	9924;8	41578;5;265;65;
$GPXUP;2481;07:17:45;0;49	99237;8	41552;5;263;67;
$GPXUP;2481;07:17:46;0;49	99234;8	41528;5;262;67;
$GPXUP;2481;07:17:47;0;49	99231;8	41502;5;261;67;
$GPXUP;2481;07:17:48;0;49	99229;8	41476;5;260;65;
$GPXUP;2481;07:17:49;0;49	99229;8	41451;5;260;65;
$GPXUP;2481;07:17:50;0;49	99231;8	41425;5;259;65;
$GPXUP;2481;07:17:51;0;49	99234;8	414;5;258;65;
$GPXUP;2481;07:17:52;0;49	99235;8	41375;5;258;65;
$GPXUP;2481;07:17:53;0;49	99233;8	41349;5;258;66;
$GPXUP;2481;07:17:54;0;49	99227;8	41326;5;256;70;
$GPXUP;2481;07:17:55;0;49	99219;8	41301;5;255;71;
$GPXUP;2481;07:17:56;0;49	99213;8	41274;5;255;67;
$GPXUP;2481;07:17:57;0;49	99211;8	4125;5;255;65;
$GPXUP;2481;07:17:58;0;49	9921;8	41224;5;254;65;
$GPXUP;2481;07:17:59;0;49	99211;8	41199;5;254;68;
$GPXUP;2481;07:18:00;0;49	99209;8	41172;5;254;67;
$GPXUP;2481;07:18:01;0;49	9921;8	41148;5;255;61;
$GPXUP;2481;07:18:02;0;49	99214;8	41123;5;259;59;
$GPXUP;2481;07:18:03;0;49	99216;8	41099;5;260;60;
$GPXUP;2481;07:18:04;0;49	99217;8	41075;5;260;65;
$GPXUP;2481;07:18:05;0;49	99217;8	4105;5;260;63;
$GPXUP;2481;07:18:06;0;49	99222;8	41028;5;260;61;
$GPXUP;2481;07:18:07;0;49	9923;8	41011;5;261;56;
$GPXUP;2481;07:18:08;0;49	99241;8	40999;5;262;52;
$GPXUP;2481;07:18:09;0;49	99252;8	40988;5;264;51;
$GPXUP;2481;07:18:10;0;49	99263;8	40978;5;266;52;
$GPXUP;2481;07:18:11;0;49	99275;8	40968;5;268;53;
$GPXUP;2481;07:18:12;0;49	99287;8	40958;5;269;52;
$GPXUP;2481;07:18:13;0;49	99299;8	40949;5;271;53;
$GPXUP;2481;07:18:14;0;49	99309;8	40935;5;271;58;
$GPXUP;2481;07:18:15;0;49	99319;8	40917;5;270;61;
$GPXUP;2481;07:18:16;0;49	99324;8	40894;5;269;65;
$GPXUP;2481;07:18:17;0;49	99326;8	4087;5;267;65;
$GPXUP;2481;07:18:18;0;49	99325;8	40845;5;268;64;
$GPXUP;2481;07:18:19;0;49	99324;8	4082;5;268;65;
$GPXUP;2481;07:18:20;0;49	99318;8	40793;5;267;67;
$GPXUP;2481;07:18:21;0;49	99307;8	40772;5;267;68;
$GPXUP;2481;07:18:22;0;49	99294;8	40752;5;268;66;
$GPXUP;2481;07:18:23;0;49	99285;8	40731;5;268;65;
$GPXUP;2481;07:18:24;0;49	99277;8	40708;5;269;64;
$GPXUP;2481;07:18:25;0;49	9927;8	40685;5;269;64;
$GPXUP;2481;07:18:26;0;49	99261;8	40662;5;269;65;
$GPXUP;2481;07:18:27;0;49	99253;8	40641;5;269;68;
$GPXUP;2481;07:18:28;0;49	99241;8	40622;5;268;69;
$GPXUP;2481;07:18:29;0;49	99229;8	40604;5;268;68;
$GPXUP;2481;07:18:30;0;49	99219;8	40583;5;267;67;
$GPXUP;2481;07:18:31;0;49	99214;8	40555;5;266;68;
$GPXUP;2481;07:18:32;0;49	99211;8	40529;5;266;68;
$GPXUP;2481;07:18:33;0;49	99209;8	40504;5;265;67;
$GPXUP;2481;07:18:34;0;49	99209;8	40477;5;264;66;
$GPXUP;2481;07:18:35;0;49	99211;8	40452;5;264;65;
$GPXUP;2481;07:18:36;0;49	99213;8	40428;5;265;65;
$GPXUP;2481;07:18:37;0;49	99216;8	40402;5;264;64;
$GPXUP;2481;07:18:38;0;49	99218;8	40377;5;263;66;
$GPXUP;2481;07:18:39;0;49	9922;8	40351;5;263;67;
$GPXUP;2481;07:18:40;0;49	99223;8	40325;5;263;66;
$GPXUP;2481;07:18:41;0;49	99229;8	40303;5;264;63;
$GPXUP;2481;07:18:42;0;49	99233;8	40279;5;267;60;
$GPXUP;2481;07:18:43;0;49	99231;8	40257;5;267;62;
$GPXUP;2481;07:18:44;0;49	99226;8	40236;5;268;61;
$GPXUP;2481;07:18:45;0;49	99216;8	40217;5;270;62;
$GPXUP;2481;07:18:46;0;49	99204;8	40199;5;270;64;
$GPXUP;2481;07:18:47;0;49	99194;8	40182;5;271;64;
$GPXUP;2481;07:18:48;0;49	99186;8	4016;5;270;65;
$GPXUP;2481;07:18:49;0;49	99183;8	40135;5;268;65;
$GPXUP;2481;07:18:50;0;49	99184;8	40109;5;267;66;
$GPXUP;2481;07:18:51;0;49	99187;8	4008;5;267;64;
$GPXUP;2481;07:18:52;0;49	99191;8	40055;5;266;64;
$GPXUP;2481;07:18:53;0;49	99197;8	40031;5;265;62;
$GPXUP;2481;07:18:54;0;49	99203;8	40011;5;265;63;
$GPXUP;2481;07:18:55;0;49	99207;8	39986;5;265;66;
$GPXUP;2481;07:18:56;0;49	99207;8	3996;5;263;69;
$GPXUP;2481;07:18:57;0;49	99201;8	39935;5;262;71;
$GPXUP;2481;07:18:58;0;49	99194;8	39907;5;262;71;
$GPXUP;2481;07:18:59;0;49	99185;8	39884;5;262;70;
$GPXUP;2481;07:19:00;0;49	99175;8	39861;5;262;67;
$GPXUP;2481;07:19:01;0;49	99167;8	39837;5;262;67;
$GPXUP;2481;07:19:02;0;49	99157;8	39818;5;262;67;
$GPXUP;2481;07:19:03;0;49	99144;8	39801;5;261;68;
$GPXUP;2481;07:19:04;0;49	99131;8	39785;5;260;68;
$GPXUP;2481;07:19:05;0;49	99117;8	39767;5;260;69;
$GPXUP;2481;07:19:06;0;49	99102;8	39751;5;260;68;
$GPXUP;2481;07:19:07;0;49	99087;8	39739;5;259;69;
$GPXUP;2481;07:19:08;0;49	9907;8	39728;5;258;70;
$GPXUP;2481;07:19:09;0;49	99056;8	39715;5;258;69;
$GPXUP;2481;07:19:10;0;49	9904;8	39703;5;257;68;
$GPXUP;2481;07:19:11;0;49	99023;8	39696;5;257;67;
$GPXUP;2481;07:19:12;0;49	99007;8	39697;5;257;64;
$GPXUP;2481;07:19:13;0;49	98989;8	39699;5;258;64;
$GPXUP;2481;07:19:14;0;49	98973;8	39698;5;259;67;
$GPXUP;2481;07:19:15;0;49	98958;8	39688;5;259;68;
$GPXUP;2481;07:19:16;0;49	98942;8	39677;5;259;66;
$GPXUP;2481;07:19:17;0;49	98927;8	39666;5;259;67;
$GPXUP;2481;07:19:18;0;49	9891;8	39657;5;259;67;
$GPXUP;2481;07:19:19;0;49	98896;8	39648;5;259;65;
$GPXUP;2481;07:19:20;0;49	9888;8	39639;5;259;65;
$GPXUP;2481;07:19:21;0;49	98865;8	39638;5;259;65;
$GPXUP;2481;07:19:22;0;49	98849;8	39635;5;258;67;
$GPXUP;2481;07:19:23;0;49	98832;8	39633;5;256;70;
$GPXUP;2481;07:19:24;0;49	98816;8	39624;5;253;72;
$GPXUP;2481;07:19:25;0;49	98798;8	39615;5;252;71;
$GPXUP;2481;07:19:26;0;49	98781;8	39602;5;253;70;
$GPXUP;2481;07:19:27;0;49	98766;8	39589;5;254;68;
$GPXUP;2481;07:19:28;0;49	98751;8	39575;5;256;66;
$GPXUP;2481;07:19:29;0;49	9874;8	39557;5;258;64;
$GPXUP;2481;07:19:30;0;49	98729;8	39539;5;261;64;
$GPXUP;2481;07:19:31;0;49	98715;8	39527;5;262;64;
$GPXUP;2481;07:19:32;0;49	987;8	39521;5;263;65;
$GPXUP;2481;07:19:33;0;49	98683;8	39517;5;264;63;
$GPXUP;2481;07:19:34;0;49	98667;8	39512;5;264;63;
$GPXUP;2481;07:19:35;0;49	98651;8	3951;5;265;63;
$GPXUP;2481;07:19:36;0;49	98636;8	39508;5;266;61;
$GPXUP;2481;07:19:37;0;49	9862;8	39507;5;267;59;
$GPXUP;2481;07:19:38;0;49	98606;8	39501;5;268;61;
$GPXUP;2481;07:19:39;0;49	98592;8	39488;5;268;62;
$GPXUP;2481;07:19:40;0;49	98578;8	39477;5;268;64;
$GPXUP;2481;07:19:41;0;49	98563;8	39464;5;268;65;
$GPXUP;2481;07:19:42;0;49	9855;8	3945;5;269;65;
$GPXUP;2481;07:19:43;0;49	9854;8	39429;5;269;65;
$GPXUP;2481;07:19:44;0;49	98532;8	39404;5;269;65;
$GPXUP;2481;07:19:45;0;49	98532;8	39378;5;270;66;
$GPXUP;2481;07:19:46;0;49	98534;8	39353;5;272;65;
$GPXUP;2481;07:19:47;0;49	98537;8	39329;5;273;61;
$GPXUP;2481;07:19:48;0;49	9854;8	39305;5;276;58;
$GPXUP;2481;07:19:49;0;49	98546;8	39282;5;277;59;
$GPXUP;2481;07:19:50;0;49	9855;8	3926;5;277;59;
$GPXUP;2481;07:19:51;0;49	98556;8	3924;5;276;60;
$GPXUP;2481;07:19:52;0;49	9856;8	3922;5;277;58;
$GPXUP;2481;07:19:53;0;49	9856;8	39199;5;279;56;
$GPXUP;2481;07:19:54;0;49	98554;8	39176;5;279;59;
$GPXUP;2481;07:19:55;0;49	98548;8	39154;5;279;64;
$GPXUP;2481;07:19:56;0;49	98542;8	39132;5;278;64;
$GPXUP;2481;07:19:57;0;49	98536;8	3911;5;278;64;
$GPXUP;2481;07:19:58;0;49	98533;8	39087;5;277;64;
$GPXUP;2481;07:19:59;0;49	98532;8	39061;5;277;65;
$GPXUP;2481;07:20:00;0;49	98531;8	39035;5;276;63;
$GPXUP;2481;07:20:01;0;49	98533;8	3901;5;276;64;
$GPXUP;2481;07:20:02;0;49	98535;8	38983;5;275;65;
[truncated: 5,468 more rows]
