# Supplementary material for: Pigeon Navigation: Different Routes Lead to Frankfurt
Source: PLoS One. 2014 Nov 12;9(11):e112439. doi: 10.1371/journal.pone.0112439 (PMC4229201; doi:10.1371/journal.pone.0112439)
Supplement: File S4 — Files containing the original track data and a ‘Read me’ explaining the data format. (ZIP) [file pone.0112439.s004.zip › S-GER/060608xup01_1044.log]

$GPXUP;2482;06:56:44;0;49	76224;8	50774;5;140;0;
$GPXUP;2482;06:56:45;0;49	76224;8	50771;5;141;6;
$GPXUP;2482;06:56:46;0;49	76224;8	50768;5;141;8;
$GPXUP;2482;06:56:47;0;49	76224;8	50762;5;141;14;
$GPXUP;2482;06:56:48;0;49	76222;8	50755;5;141;19;
$GPXUP;2482;06:56:49;0;49	76222;8	50741;5;143;32;
$GPXUP;2482;06:56:50;0;49	76226;8	50729;5;142;34;
$GPXUP;2482;06:56:51;0;49	76232;8	50715;5;143;38;
$GPXUP;2482;06:56:52;0;49	76239;8	50702;5;143;40;
$GPXUP;2482;06:56:53;0;49	76247;8	50692;5;144;39;
$GPXUP;2482;06:56:54;0;49	76257;8	50685;5;145;38;
$GPXUP;2482;06:56:55;0;49	76268;8	50685;5;146;38;
$GPXUP;2482;06:56:56;0;49	76279;8	50696;5;147;44;
$GPXUP;2482;06:56:57;0;49	76288;8	50707;5;148;40;
$GPXUP;2482;06:56:58;0;49	76298;8	50718;5;151;42;
$GPXUP;2482;06:56:59;0;49	76308;8	50731;5;152;44;
$GPXUP;2482;06:57:00;0;49	7632;8	5074;5;154;44;
$GPXUP;2482;06:57:01;0;49	76331;8	50746;5;157;43;
$GPXUP;2482;06:57:02;0;49	76343;8	50753;5;157;45;
$GPXUP;2482;06:57:03;0;49	76355;8	50762;5;159;47;
$GPXUP;2482;06:57:04;0;49	76367;8	50767;5;161;48;
$GPXUP;2482;06:57:05;0;49	7638;8	50772;5;162;48;
$GPXUP;2482;06:57:06;0;49	76392;8	50774;5;163;49;
$GPXUP;2482;06:57:07;0;49	76405;8	50776;5;165;47;
$GPXUP;2482;06:57:08;0;49	76418;8	50778;5;166;46;
$GPXUP;2482;06:57:09;0;49	76429;8	50783;5;166;46;
$GPXUP;2482;06:57:10;0;49	76443;8	50785;5;168;49;
$GPXUP;2482;06:57:11;0;49	76454;8	50784;5;169;48;
$GPXUP;2482;06:57:12;0;49	76467;8	50783;5;170;46;
$GPXUP;2482;06:57:13;0;49	76478;8	50778;5;171;46;
$GPXUP;2482;06:57:14;0;49	76488;8	50769;5;171;46;
$GPXUP;2482;06:57:15;0;49	76498;8	50759;5;171;46;
$GPXUP;2482;06:57:16;0;49	7651;8	50753;5;172;50;
$GPXUP;2482;06:57:17;0;49	76522;8	50749;5;172;49;
$GPXUP;2482;06:57:18;0;49	76534;8	50751;5;173;44;
$GPXUP;2482;06:57:19;0;49	76543;8	50759;5;173;42;
$GPXUP;2482;06:57:20;0;49	76554;8	50766;5;174;43;
$GPXUP;2482;06:57:21;0;49	76563;8	50776;5;175;44;
$GPXUP;2482;06:57:22;0;49	76572;8	50787;5;176;44;
$GPXUP;2482;06:57:23;0;49	76578;8	50801;5;177;45;
$GPXUP;2482;06:57:24;0;49	76583;8	50818;5;177;47;
$GPXUP;2482;06:57:25;0;49	76588;8	50837;5;179;50;
$GPXUP;2482;06:57:26;0;49	76594;8	50853;5;180;51;
$GPXUP;2482;06:57:27;0;49	76603;8	50869;5;180;52;
$GPXUP;2482;06:57:28;0;49	76611;8	50883;5;180;48;
$GPXUP;2482;06:57:29;0;49	76619;8	50896;5;181;46;
$GPXUP;2482;06:57:30;0;49	76628;8	50906;5;182;44;
$GPXUP;2482;06:57:31;0;49	76638;8	50912;5;182;43;
$GPXUP;2482;06:57:32;0;49	7665;8	50911;5;183;44;
$GPXUP;2482;06:57:33;0;49	76661;8	5091;5;185;43;
$GPXUP;2482;06:57:34;0;49	76671;8	5091;5;186;42;
$GPXUP;2482;06:57:35;0;49	76683;8	50912;5;187;42;
$GPXUP;2482;06:57:36;0;49	76693;8	50915;5;188;43;
$GPXUP;2482;06:57:37;0;49	76702;8	50925;5;189;43;
$GPXUP;2482;06:57:38;0;49	76708;8	50938;5;190;44;
$GPXUP;2482;06:57:39;0;49	76711;8	50954;5;191;45;
$GPXUP;2482;06:57:40;0;49	76714;8	50969;2;192;43;
$GPXUP;2482;06:57:41;0;49	76718;8	50985;5;192;45;
$GPXUP;2482;06:57:42;0;49	76724;8	50999;5;193;44;
$GPXUP;2482;06:57:43;0;49	7673;8	51012;5;194;43;
$GPXUP;2482;06:57:44;0;49	76739;8	51022;5;195;44;
$GPXUP;2482;06:57:45;0;49	7675;8	51026;5;196;44;
$GPXUP;2482;06:57:46;0;49	76761;8	51029;2;197;42;
$GPXUP;2482;06:57:47;0;49	7677;8	51021;5;197;44;
$GPXUP;2482;06:57:48;0;49	7678;8	5101;5;197;47;
$GPXUP;2482;06:57:49;0;49	7679;8	50997;5;198;51;
$GPXUP;2482;06:57:50;0;49	768;8	50983;5;197;50;
$GPXUP;2482;06:57:51;0;49	76808;8	50968;5;198;50;
$GPXUP;2482;06:57:52;0;49	76813;8	5095;5;198;46;
$GPXUP;2482;06:57:53;0;49	76814;8	50928;5;199;49;
$GPXUP;2482;06:57:54;0;49	76809;8	50904;5;199;56;
$GPXUP;2482;06:57:55;0;49	76801;8	50882;5;198;56;
$GPXUP;2482;06:57:56;0;49	76793;8	50859;5;199;57;
$GPXUP;2482;06:57:57;0;49	76786;8	50837;5;199;55;
$GPXUP;2482;06:57:58;0;49	76779;8	50815;5;199;56;
$GPXUP;2482;06:57:59;0;49	76772;8	50794;5;199;54;
$GPXUP;2482;06:58:00;0;49	76765;8	50773;2;200;54;
$GPXUP;2482;06:58:01;0;49	76765;8	5075;5;201;54;
$GPXUP;2482;06:58:02;0;49	76763;8	50727;5;201;55;
$GPXUP;2482;06:58:03;0;49	7676;8	50704;5;201;57;
$GPXUP;2482;06:58:04;0;49	76757;8	50684;5;202;52;
$GPXUP;2482;06:58:05;0;49	7675;8	50665;5;203;54;
$GPXUP;2482;06:58:06;0;49	76742;8	50645;2;204;54;
$GPXUP;2482;06:58:07;0;49	76742;8	50625;5;205;49;
$GPXUP;2482;06:58:08;0;49	76746;8	50606;5;205;50;
$GPXUP;2482;06:58:09;0;49	76752;8	5059;5;206;49;
$GPXUP;2482;06:58:10;0;49	76759;8	50576;5;207;48;
$GPXUP;2482;06:58:11;0;49	76769;8	50562;5;208;52;
$GPXUP;2482;06:58:12;0;49	76777;8	50548;5;208;51;
$GPXUP;2482;06:58:13;0;49	76783;8	50531;5;208;51;
$GPXUP;2482;06:58:14;0;49	76789;8	50512;5;208;54;
$GPXUP;2482;06:58:15;0;49	76791;8	50491;5;209;55;
$GPXUP;2482;06:58:16;0;49	76793;8	50469;5;209;56;
$GPXUP;2482;06:58:17;0;49	76797;8	50449;5;210;55;
$GPXUP;2482;06:58:18;0;49	76801;8	50429;5;210;56;
$GPXUP;2482;06:58:19;0;49	76805;8	50408;5;210;55;
$GPXUP;2482;06:58:20;0;49	76808;8	50389;5;211;49;
$GPXUP;2482;06:58:21;0;49	76809;8	50367;5;211;57;
$GPXUP;2482;06:58:22;0;49	7681;8	50343;2;212;58;
$GPXUP;2482;06:58:23;0;49	76811;8	5032;2;212;58;
$GPXUP;2482;06:58:24;0;49	76807;8	50297;5;212;59;
$GPXUP;2482;06:58:25;0;49	76801;8	50275;5;214;59;
$GPXUP;2482;06:58:26;0;49	76796;8	50253;2;214;59;
$GPXUP;2482;06:58:27;0;49	76793;8	5023;5;214;57;
$GPXUP;2482;06:58:28;0;49	76794;8	50209;5;215;55;
$GPXUP;2482;06:58:29;0;49	76793;8	50188;5;216;56;
$GPXUP;2482;06:58:30;0;49	7679;8	50166;5;217;55;
$GPXUP;2482;06:58:31;0;49	76787;8	50143;5;217;57;
$GPXUP;2482;06:58:32;0;49	76782;8	50122;5;217;58;
$GPXUP;2482;06:58:33;0;49	76773;8	50101;5;218;59;
$GPXUP;2482;06:58:34;0;49	76764;8	50082;5;218;58;
$GPXUP;2482;06:58:35;0;49	76755;8	50064;5;219;57;
$GPXUP;2482;06:58:36;0;49	76748;8	50045;5;219;55;
$GPXUP;2482;06:58:37;0;49	76744;8	50024;5;220;55;
$GPXUP;2482;06:58:38;0;49	7674;8	50004;5;220;55;
$GPXUP;2482;06:58:39;0;49	76738;8	49982;5;221;54;
$GPXUP;2482;06:58:40;0;49	76736;8	49962;5;221;54;
$GPXUP;2482;06:58:41;0;49	76732;8	49942;5;222;54;
$GPXUP;2482;06:58:42;0;49	76725;8	49922;5;222;55;
$GPXUP;2482;06:58:43;0;49	76717;8	49904;5;222;57;
$GPXUP;2482;06:58:44;0;49	76708;8	49886;2;222;57;
$GPXUP;2482;06:58:45;0;49	76702;8	49863;5;223;60;
$GPXUP;2482;06:58:46;0;49	76698;8	49841;5;223;59;
$GPXUP;2482;06:58:47;0;49	76693;8	4982;2;222;59;
$GPXUP;2482;06:58:48;0;49	76689;8	49798;2;222;59;
$GPXUP;2482;06:58:49;0;49	76678;8	4978;5;222;61;
$GPXUP;2482;06:58:50;0;49	76665;8	49764;2;222;62;
$GPXUP;2482;06:58:51;0;49	76658;8	49742;5;223;61;
$GPXUP;2482;06:58:52;0;49	76654;8	49719;5;223;61;
$GPXUP;2482;06:58:53;0;49	7665;8	49694;5;223;65;
$GPXUP;2482;06:58:54;0;49	76644;8	49669;5;222;66;
$GPXUP;2482;06:58:55;0;49	76636;8	49647;5;222;65;
$GPXUP;2482;06:58:56;0;49	76627;8	49624;5;223;65;
$GPXUP;2482;06:58:57;0;49	76618;8	49603;2;223;65;
$GPXUP;2482;06:58:58;0;49	76615;8	49581;5;222;56;
$GPXUP;2482;06:58:59;0;49	76612;8	4956;5;223;56;
$GPXUP;2482;06:59:00;0;49	76612;8	49539;5;224;54;
$GPXUP;2482;06:59:01;0;49	76614;8	49516;5;225;55;
$GPXUP;2482;06:59:02;0;49	76615;8	49494;5;225;58;
$GPXUP;2482;06:59:03;0;49	76614;8	49471;5;226;59;
$GPXUP;2482;06:59:04;0;49	76611;8	49448;5;226;60;
$GPXUP;2482;06:59:05;0;49	76606;8	49425;5;227;62;
$GPXUP;2482;06:59:06;0;49	76601;8	49401;5;228;63;
$GPXUP;2482;06:59:07;0;49	76594;8	49379;5;227;63;
$GPXUP;2482;06:59:08;0;49	76588;8	49357;5;228;62;
$GPXUP;2482;06:59:09;0;49	76584;8	49334;5;228;62;
$GPXUP;2482;06:59:10;0;49	7658;8	49309;5;227;65;
$GPXUP;2482;06:59:11;0;49	76578;8	49288;5;227;56;
$GPXUP;2482;06:59:12;0;49	7658;8	49264;5;227;62;
$GPXUP;2482;06:59:13;0;49	76585;8	4924;5;225;62;
$GPXUP;2482;06:59:14;0;49	76593;8	49218;5;225;64;
$GPXUP;2482;06:59:15;0;49	76601;8	49194;5;224;67;
$GPXUP;2482;06:59:16;0;49	7661;8	49176;5;224;59;
$GPXUP;2482;06:59:17;0;49	76623;8	49166;5;225;52;
$GPXUP;2482;06:59:18;0;49	76636;8	49155;5;226;57;
$GPXUP;2482;06:59:19;0;49	76647;8	4914;5;227;58;
$GPXUP;2482;06:59:20;0;49	76656;8	49126;5;229;50;
$GPXUP;2482;06:59:21;0;49	76662;8	49106;5;230;57;
$GPXUP;2482;06:59:22;0;49	76669;8	49089;5;230;54;
$GPXUP;2482;06:59:23;0;49	76678;8	49075;5;231;51;
$GPXUP;2482;06:59:24;0;49	76689;8	49064;5;231;52;
$GPXUP;2482;06:59:25;0;49	767;8	49053;5;232;52;
$GPXUP;2482;06:59:26;0;49	76709;8	49041;5;232;51;
$GPXUP;2482;06:59:27;0;49	76717;8	49025;5;233;54;
$GPXUP;2482;06:59:28;0;49	76723;8	4901;5;233;46;
$GPXUP;2482;06:59:29;0;49	76727;8	48992;5;233;50;
$GPXUP;2482;06:59:30;0;49	76728;8	48971;5;234;53;
$GPXUP;2482;06:59:31;0;49	76731;8	4895;5;234;51;
$GPXUP;2482;06:59:32;0;49	76737;8	48935;5;235;50;
$GPXUP;2482;06:59:33;0;49	76744;8	48921;5;234;46;
$GPXUP;2482;06:59:34;0;49	76756;8	4891;5;234;54;
$GPXUP;2482;06:59:35;0;49	76768;8	489;5;233;54;
$GPXUP;2482;06:59:36;0;49	76779;8	4889;5;233;54;
$GPXUP;2482;06:59:37;0;49	7679;8	4888;5;233;54;
$GPXUP;2482;06:59:38;0;49	768;8	48866;5;233;54;
$GPXUP;2482;06:59:39;0;49	76811;8	48852;5;233;54;
$GPXUP;2482;06:59:40;0;49	76819;8	48837;5;234;53;
$GPXUP;2482;06:59:41;0;49	76828;8	48823;5;234;52;
$GPXUP;2482;06:59:42;0;49	76839;8	48814;5;234;51;
$GPXUP;2482;06:59:43;0;49	7685;8	48804;5;234;51;
$GPXUP;2482;06:59:44;0;49	7686;8	48792;5;234;51;
$GPXUP;2482;06:59:45;0;49	76869;8	48777;5;235;52;
$GPXUP;2482;06:59:46;0;49	76876;8	4876;5;235;53;
$GPXUP;2482;06:59:47;0;49	76883;8	48741;5;235;56;
$GPXUP;2482;06:59:48;0;49	7689;8	48722;5;235;57;
$GPXUP;2482;06:59:49;0;49	76893;8	48698;5;234;61;
$GPXUP;2482;06:59:50;0;49	76893;8	48677;5;235;55;
$GPXUP;2482;06:59:51;0;49	76888;8	48655;5;236;59;
$GPXUP;2482;06:59:52;0;49	76877;8	48636;5;236;60;
$GPXUP;2482;06:59:53;0;49	76863;8	48621;5;237;58;
$GPXUP;2482;06:59:54;0;49	76849;8	48609;5;237;58;
$GPXUP;2482;06:59:55;0;49	76835;8	48596;5;238;58;
$GPXUP;2482;06:59:56;0;49	7682;8	48582;5;239;59;
$GPXUP;2482;06:59:57;0;49	76805;8	48571;5;239;59;
$GPXUP;2482;06:59:58;0;49	76789;8	48563;5;238;61;
$GPXUP;2482;06:59:59;0;49	76773;8	48559;5;238;56;
$GPXUP;2482;07:00:00;0;49	76756;8	48559;5;238;61;
$GPXUP;2482;07:00:01;0;49	76739;8	4856;5;238;60;
$GPXUP;2482;07:00:02;0;49	76722;8	48562;5;238;60;
$GPXUP;2482;07:00:03;0;49	76705;8	48566;5;238;63;
$GPXUP;2482;07:00:04;0;49	76689;8	48571;5;238;61;
$GPXUP;2482;07:00:05;0;49	76674;8	48578;5;238;59;
$GPXUP;2482;07:00:06;0;49	76662;8	48594;5;237;57;
$GPXUP;2482;07:00:07;0;49	76654;8	48609;5;238;45;
$GPXUP;2482;07:00:08;0;49	76652;8	48625;5;237;34;
$GPXUP;2482;07:00:09;0;49	76655;8	48646;5;237;44;
$GPXUP;2482;07:00:10;0;49	76661;8	48664;5;237;38;
$GPXUP;2482;07:00:11;0;49	76667;8	48681;2;236;38;
$GPXUP;2482;07:00:12;0;49	76673;8	48697;2;236;38;
$GPXUP;2482;07:00:13;0;49	76687;8	48697;5;236;44;
$GPXUP;2482;07:00:14;0;49	76701;8	48694;5;235;49;
$GPXUP;2482;07:00:15;0;49	76716;8	48692;5;236;50;
$GPXUP;2482;07:00:16;0;49	76732;8	48694;5;234;50;
$GPXUP;2482;07:00:17;0;49	76746;8	48699;3;235;49;
$GPXUP;2482;07:00:18;0;49	7676;8	48704;2;235;48;
$GPXUP;2482;07:00:19;0;49	76774;8	48707;5;235;47;
$GPXUP;2482;07:00:20;0;49	7679;8	48705;2;235;52;
$GPXUP;2482;07:00:21;0;49	76804;8	48702;5;235;48;
$GPXUP;2482;07:00:22;0;49	76818;8	48699;5;234;50;
$GPXUP;2482;07:00:23;0;49	76833;8	48699;5;236;54;
$GPXUP;2482;07:00:24;0;49	76847;8	48701;5;236;51;
$GPXUP;2482;07:00:25;0;49	76862;8	48705;5;235;52;
$GPXUP;2482;07:00:26;0;49	76875;8	48712;5;236;50;
$GPXUP;2482;07:00:27;0;49	76887;8	48725;5;236;53;
$GPXUP;2482;07:00:28;0;49	76897;8	48739;5;236;51;
$GPXUP;2482;07:00:29;0;49	76908;8	48754;5;236;50;
$GPXUP;2482;07:00:30;0;49	76921;8	48768;5;236;56;
$GPXUP;2482;07:00:31;0;49	76932;8	48776;5;236;45;
$GPXUP;2482;07:00:32;0;49	76942;8	48781;5;236;40;
$GPXUP;2482;07:00:33;0;49	76952;8	48779;5;236;35;
$GPXUP;2482;07:00:34;0;49	76962;8	48766;5;236;50;
$GPXUP;2482;07:00:35;0;49	76974;8	48753;5;237;51;
$GPXUP;2482;07:00:36;0;49	76985;8	48742;5;237;48;
$GPXUP;2482;07:00:37;0;49	76996;8	48734;5;238;48;
$GPXUP;2482;07:00:38;0;49	77009;8	48729;5;238;47;
$GPXUP;2482;07:00:39;0;49	7702;8	48728;5;239;46;
$GPXUP;2482;07:00:40;0;49	77032;8	48728;3;240;47;
$GPXUP;2482;07:00:41;0;49	77045;8	48728;5;240;47;
$GPXUP;2482;07:00:42;0;49	77057;8	4873;5;240;46;
$GPXUP;2482;07:00:43;0;49	77068;8	48727;5;241;46;
$GPXUP;2482;07:00:44;0;49	7708;8	48722;5;241;46;
$GPXUP;2482;07:00:45;0;49	7709;8	48712;5;242;47;
$GPXUP;2482;07:00:46;0;49	77099;8	48698;5;242;50;
$GPXUP;2482;07:00:47;0;49	77106;8	48679;5;241;53;
$GPXUP;2482;07:00:48;0;49	77111;8	48658;5;242;55;
$GPXUP;2482;07:00:49;0;49	77114;8	48637;5;241;54;
$GPXUP;2482;07:00:50;0;49	77119;8	48616;5;241;53;
$GPXUP;2482;07:00:51;0;49	77125;8	48598;5;241;51;
$GPXUP;2482;07:00:52;0;49	77132;8	48581;5;241;49;
$GPXUP;2482;07:00:53;0;49	7714;8	48565;5;242;47;
$GPXUP;2482;07:00:54;0;49	77146;8	48549;5;242;47;
$GPXUP;2482;07:00:55;0;49	77151;8	4853;5;243;48;
$GPXUP;2482;07:00:56;0;49	77152;8	48511;5;243;50;
$GPXUP;2482;07:00:57;0;49	77153;8	4849;5;244;51;
$GPXUP;2482;07:00:58;0;49	77154;8	4847;5;245;51;
$GPXUP;2482;07:00:59;0;49	77157;8	48451;5;245;50;
$GPXUP;2482;07:01:00;0;49	77163;8	48431;5;245;54;
$GPXUP;2482;07:01:01;0;49	77171;8	48413;5;245;56;
$GPXUP;2482;07:01:02;0;49	7718;8	48398;5;246;52;
$GPXUP;2482;07:01:03;0;49	77192;8	4839;5;246;50;
$GPXUP;2482;07:01:04;0;49	77205;8	48388;5;246;50;
$GPXUP;2482;07:01:05;0;49	77219;8	48386;5;246;50;
$GPXUP;2482;07:01:06;0;49	77233;8	48389;5;246;53;
$GPXUP;2482;07:01:07;0;49	77247;8	48394;5;246;55;
$GPXUP;2482;07:01:08;0;49	77261;8	48402;5;246;54;
$GPXUP;2482;07:01:09;0;49	77273;8	4841;5;246;49;
$GPXUP;2482;07:01:10;0;49	77286;8	48415;5;245;48;
$GPXUP;2482;07:01:11;0;49	77298;8	48416;5;245;48;
$GPXUP;2482;07:01:12;0;49	7731;8	48409;5;244;44;
$GPXUP;2482;07:01:13;0;49	77318;8	48397;5;244;45;
$GPXUP;2482;07:01:14;0;49	77324;8	48377;5;243;49;
$GPXUP;2482;07:01:15;0;49	77324;8	48351;5;243;58;
$GPXUP;2482;07:01:16;0;49	77319;8	48327;5;243;54;
$GPXUP;2482;07:01:17;0;49	77313;8	48305;5;243;51;
$GPXUP;2482;07:01:18;0;49	77313;8	48283;5;243;49;
$GPXUP;2482;07:01:19;0;49	77313;8	48259;5;243;52;
$GPXUP;2482;07:01:20;0;49	77314;8	48235;5;242;54;
$GPXUP;2482;07:01:21;0;49	77311;8	48211;5;242;55;
$GPXUP;2482;07:01:22;0;49	77306;8	48187;5;242;57;
$GPXUP;2482;07:01:23;0;49	773;8	48165;5;241;57;
$GPXUP;2482;07:01:24;0;49	77295;8	48142;5;241;56;
$GPXUP;2482;07:01:25;0;49	77293;8	48119;5;241;55;
$GPXUP;2482;07:01:26;0;49	77292;8	48097;2;241;54;
$GPXUP;2482;07:01:27;0;49	77297;8	48076;5;241;51;
$GPXUP;2482;07:01:28;0;49	77305;8	48061;5;241;51;
$GPXUP;2482;07:01:29;0;49	77316;8	4805;5;241;50;
$GPXUP;2482;07:01:30;0;49	77328;8	48047;5;241;50;
$GPXUP;2482;07:01:31;0;49	77341;8	48043;5;242;52;
$GPXUP;2482;07:01:32;0;49	77353;8	48041;5;243;51;
$GPXUP;2482;07:01:33;0;49	77365;8	48045;5;242;52;
$GPXUP;2482;07:01:34;0;49	77376;8	48054;5;242;49;
$GPXUP;2482;07:01:35;0;49	77388;8	48057;5;242;51;
$GPXUP;2482;07:01:36;0;49	77401;8	4806;5;241;57;
$GPXUP;2482;07:01:37;0;49	77415;8	48061;5;241;57;
$GPXUP;2482;07:01:38;0;49	77426;8	48059;5;240;48;
$GPXUP;2482;07:01:39;0;49	77435;8	4805;5;239;44;
$GPXUP;2482;07:01:40;0;49	77442;8	48034;5;238;53;
$GPXUP;2482;07:01:41;0;49	77447;8	48011;5;237;56;
$GPXUP;2482;07:01:42;0;49	77453;8	47991;5;237;55;
$GPXUP;2482;07:01:43;0;49	7746;8	47972;5;237;54;
$GPXUP;2482;07:01:44;0;49	77468;8	47956;5;237;53;
$GPXUP;2482;07:01:45;0;49	77479;8	47946;5;237;51;
$GPXUP;2482;07:01:46;0;49	77491;8	47934;5;236;51;
$GPXUP;2482;07:01:47;0;49	77502;8	47922;5;236;55;
$GPXUP;2482;07:01:48;0;49	77512;8	47909;5;235;55;
$GPXUP;2482;07:01:49;0;49	77521;8	47896;5;235;51;
$GPXUP;2482;07:01:50;0;49	77528;8	47878;5;234;50;
$GPXUP;2482;07:01:51;0;49	77528;8	47858;5;234;46;
$GPXUP;2482;07:01:52;0;49	77522;8	47835;5;234;53;
$GPXUP;2482;07:01:53;0;49	77515;8	47817;5;234;43;
$GPXUP;2482;07:01:54;0;49	775;8	478;5;233;53;
$GPXUP;2482;07:01:55;0;49	77486;8	47782;5;233;54;
$GPXUP;2482;07:01:56;0;49	77475;8	47766;5;234;48;
$GPXUP;2482;07:01:57;0;49	77464;8	47745;5;234;54;
$GPXUP;2482;07:01:58;0;49	77455;8	47726;5;234;51;
$GPXUP;2482;07:01:59;0;49	77447;8	47709;5;233;43;
$GPXUP;2482;07:02:00;0;49	77442;8	47694;5;233;38;
$GPXUP;2482;07:02:01;0;49	77442;8	47682;5;233;30;
$GPXUP;2482;07:02:02;0;49	77443;8	47665;5;233;38;
$GPXUP;2482;07:02:03;0;49	77446;8	47645;5;233;48;
$GPXUP;2482;07:02:04;0;49	77446;8	47625;5;233;46;
$GPXUP;2482;07:02:05;0;49	77441;8	47604;5;235;51;
$GPXUP;2482;07:02:06;0;49	77434;8	47585;5;235;54;
$GPXUP;2482;07:02:07;0;49	77424;8	47568;5;235;55;
$GPXUP;2482;07:02:08;0;49	77413;8	47554;5;235;56;
$GPXUP;2482;07:02:09;0;49	774;8	47545;5;236;57;
$GPXUP;2482;07:02:10;0;49	77386;8	47537;2;236;57;
$GPXUP;2482;07:02:11;0;49	77374;8	47528;5;237;54;
$GPXUP;2482;07:02:12;0;49	77361;8	47518;5;237;53;
$GPXUP;2482;07:02:13;0;49	7735;8	47511;5;238;51;
$GPXUP;2482;07:02:14;0;49	77338;8	47503;5;239;48;
$GPXUP;2482;07:02:15;0;49	77326;8	47496;5;241;48;
$GPXUP;2482;07:02:16;0;49	77315;8	47494;5;243;48;
$GPXUP;2482;07:02:17;0;49	77302;8	47495;5;243;52;
$GPXUP;2482;07:02:18;0;49	77288;8	47495;5;244;53;
$GPXUP;2482;07:02:19;0;49	77275;8	47498;5;244;53;
$GPXUP;2482;07:02:20;0;49	77263;8	47504;5;245;53;
$GPXUP;2482;07:02:21;0;49	77251;8	4751;2;246;50;
$GPXUP;2482;07:02:22;0;49	77238;8	47508;5;246;50;
$GPXUP;2482;07:02:23;0;49	77226;8	47505;5;246;51;
$GPXUP;2482;07:02:24;0;49	77212;8	47499;5;247;53;
$GPXUP;2482;07:02:25;0;49	772;8	4749;5;247;58;
$GPXUP;2482;07:02:26;0;49	77188;8	47473;5;248;60;
$GPXUP;2482;07:02:27;0;49	77178;8	47455;5;248;57;
$GPXUP;2482;07:02:28;0;49	77171;8	47439;5;248;49;
$GPXUP;2482;07:02:29;0;49	77167;8	47421;5;248;46;
$GPXUP;2482;07:02:30;0;49	7717;8	47402;5;249;44;
$GPXUP;2482;07:02:31;0;49	7718;8	47385;5;249;46;
$GPXUP;2482;07:02:32;0;49	7719;8	47369;5;250;48;
$GPXUP;2482;07:02:33;0;49	77199;8	47352;5;250;48;
$GPXUP;2482;07:02:34;0;49	77206;8	47335;5;250;44;
$GPXUP;2482;07:02:35;0;49	77212;8	47319;5;250;40;
$GPXUP;2482;07:02:36;0;49	77214;8	473;5;251;44;
$GPXUP;2482;07:02:37;0;49	77213;8	47283;5;252;46;
$GPXUP;2482;07:02:38;0;49	77207;8	47266;5;252;45;
$GPXUP;2482;07:02:39;0;49	77199;8	47252;5;253;49;
$GPXUP;2482;07:02:40;0;49	77188;8	47243;5;254;45;
$GPXUP;2482;07:02:41;0;49	77177;8	4724;5;254;44;
$GPXUP;2482;07:02:42;0;49	77163;8	47243;5;255;50;
$GPXUP;2482;07:02:43;0;49	77149;8	47248;5;256;53;
$GPXUP;2482;07:02:44;0;49	77134;8	47256;5;255;55;
$GPXUP;2482;07:02:45;0;49	77119;8	47263;5;256;55;
$GPXUP;2482;07:02:46;0;49	77106;8	47268;5;256;50;
$GPXUP;2482;07:02:47;0;49	77093;8	47271;5;256;44;
$GPXUP;2482;07:02:48;0;49	7708;8	47271;5;256;46;
$GPXUP;2482;07:02:49;0;49	77067;8	47272;2;256;46;
$GPXUP;2482;07:02:50;0;49	77057;8	47258;5;257;52;
$GPXUP;2482;07:02:51;0;49	77049;8	47238;5;256;54;
$GPXUP;2482;07:02:52;0;49	77041;8	47218;5;256;54;
$GPXUP;2482;07:02:53;0;49	77032;8	47201;5;257;49;
$GPXUP;2482;07:02:54;0;49	77021;8	47185;5;256;56;
$GPXUP;2482;07:02:55;0;49	77009;8	47175;5;256;51;
$GPXUP;2482;07:02:56;0;49	76997;8	47163;5;256;53;
$GPXUP;2482;07:02:57;0;49	76987;8	4715;5;256;53;
$GPXUP;2482;07:02:58;0;49	76976;8	47138;5;256;52;
$GPXUP;2482;07:02:59;0;49	76964;8	4713;5;257;48;
$GPXUP;2482;07:03:00;0;49	76953;8	47124;5;257;48;
$GPXUP;2482;07:03:01;0;49	76941;8	47119;5;257;47;
$GPXUP;2482;07:03:02;0;49	76931;8	47119;5;257;40;
$GPXUP;2482;07:03:03;0;49	76919;8	47129;5;258;53;
$GPXUP;2482;07:03:04;0;49	76908;8	47144;5;259;55;
$GPXUP;2482;07:03:05;0;49	76899;8	4716;5;260;54;
$GPXUP;2482;07:03:06;0;49	76891;8	47179;5;260;54;
$GPXUP;2482;07:03:07;0;49	76884;8	47195;5;262;49;
$GPXUP;2482;07:03:08;0;49	76876;8	47208;5;262;39;
$GPXUP;2482;07:03:09;0;49	76871;8	47221;5;263;38;
$GPXUP;2482;07:03:10;0;49	76865;8	47233;5;264;36;
$GPXUP;2482;07:03:11;0;49	76862;8	47243;5;265;29;
$GPXUP;2482;07:03:12;0;49	76862;8	47247;5;267;12;
$GPXUP;2482;07:03:13;0;49	76866;8	47248;5;268;8;
$GPXUP;2482;07:03:14;0;49	76875;8	47242;5;268;27;
$GPXUP;2482;07:03:15;0;49	7689;8	47235;5;269;47;
$GPXUP;2482;07:03:16;0;49	76904;8	47223;5;268;50;
$GPXUP;2482;07:03:17;0;49	76917;8	47209;5;269;51;
$GPXUP;2482;07:03:18;0;49	76928;8	47191;5;270;52;
$GPXUP;2482;07:03:19;0;49	7694;8	47175;5;270;50;
$GPXUP;2482;07:03:20;0;49	7695;8	47155;5;270;52;
$GPXUP;2482;07:03:21;0;49	76958;8	47136;5;270;52;
$GPXUP;2482;07:03:22;0;49	7697;8	47118;5;270;49;
$GPXUP;2482;07:03:23;0;49	76983;8	47105;5;270;51;
$GPXUP;2482;07:03:24;0;49	76998;8	47095;5;269;51;
$GPXUP;2482;07:03:25;0;49	77013;8	47088;5;268;51;
$GPXUP;2482;07:03:26;0;49	77027;8	47075;5;268;52;
$GPXUP;2482;07:03:27;0;49	77038;8	4706;5;267;53;
$GPXUP;2482;07:03:28;0;49	77048;8	47042;5;267;53;
$GPXUP;2482;07:03:29;0;49	77058;8	47026;5;267;51;
$GPXUP;2482;07:03:30;0;49	77069;8	47016;5;266;48;
$GPXUP;2482;07:03:31;0;49	77083;8	47008;5;267;50;
$GPXUP;2482;07:03:32;0;49	77096;8	47001;5;266;51;
$GPXUP;2482;07:03:33;0;49	77108;8	46989;5;266;52;
$GPXUP;2482;07:03:34;0;49	77119;8	46973;5;265;54;
$GPXUP;2482;07:03:35;0;49	77129;8	46956;5;264;56;
$GPXUP;2482;07:03:36;0;49	7714;8	46941;5;264;55;
$GPXUP;2482;07:03:37;0;49	77151;8	46928;5;264;55;
$GPXUP;2482;07:03:38;0;49	77161;8	46913;5;264;54;
$GPXUP;2482;07:03:39;0;49	7717;8	46896;5;262;49;
$GPXUP;2482;07:03:40;0;49	77176;8	46879;5;262;51;
$GPXUP;2482;07:03:41;0;49	77182;8	46858;5;263;58;
$GPXUP;2482;07:03:42;0;49	77182;8	46832;5;262;61;
$GPXUP;2482;07:03:43;0;49	7718;8	46808;5;262;59;
$GPXUP;2482;07:03:44;0;49	77175;8	46785;5;261;58;
$GPXUP;2482;07:03:45;0;49	7717;8	46762;5;261;57;
$GPXUP;2482;07:03:46;0;49	77166;8	46739;5;260;57;
$GPXUP;2482;07:03:47;0;49	77167;8	46716;5;259;54;
$GPXUP;2482;07:03:48;0;49	7717;8	46696;5;259;53;
$GPXUP;2482;07:03:49;0;49	77177;8	46677;5;259;53;
$GPXUP;2482;07:03:50;0;49	77186;8	46664;5;259;52;
$GPXUP;2482;07:03:51;0;49	77196;8	46652;5;258;54;
$GPXUP;2482;07:03:52;0;49	77207;8	46641;5;257;55;
$GPXUP;2482;07:03:53;0;49	77219;8	46632;5;256;56;
$GPXUP;2482;07:03:54;0;49	77232;8	46623;2;255;56;
$GPXUP;2482;07:03:55;0;49	77241;8	46606;5;255;57;
$GPXUP;2482;07:03:56;0;49	77247;8	46587;5;253;57;
$GPXUP;2482;07:03:57;0;49	77253;8	46567;5;252;56;
$GPXUP;2482;07:03:58;0;49	77254;8	46545;5;251;57;
$GPXUP;2482;07:03:59;0;49	77255;8	46524;5;251;55;
$GPXUP;2482;07:04:00;0;49	77255;8	46502;5;250;55;
$GPXUP;2482;07:04:01;0;49	77252;8	46482;5;249;53;
$GPXUP;2482;07:04:02;0;49	77246;8	46462;5;248;52;
$GPXUP;2482;07:04:03;0;49	77239;8	46444;5;248;53;
$GPXUP;2482;07:04:04;0;49	77232;8	46425;5;248;54;
$GPXUP;2482;07:04:05;0;49	77226;8	46406;2;247;55;
$GPXUP;2482;07:04:06;0;49	7722;8	46386;2;247;56;
$GPXUP;2482;07:04:07;0;49	77218;8	46364;5;246;55;
$GPXUP;2482;07:04:08;0;49	77221;8	46343;5;246;53;
$GPXUP;2482;07:04:09;0;49	77223;8	46323;5;244;52;
$GPXUP;2482;07:04:10;0;49	77224;8	46302;5;244;52;
$GPXUP;2482;07:04:11;0;49	77223;8	46279;5;244;58;
$GPXUP;2482;07:04:12;0;49	7722;8	46256;5;243;58;
$GPXUP;2482;07:04:13;0;49	77214;8	46236;5;243;58;
$GPXUP;2482;07:04:14;0;49	77206;8	46219;5;241;56;
$GPXUP;2482;07:04:15;0;49	77196;8	46209;5;241;46;
$GPXUP;2482;07:04:16;0;49	77184;8	46204;5;240;43;
$GPXUP;2482;07:04:17;0;49	77169;8	46204;5;241;52;
$GPXUP;2482;07:04:18;0;49	77155;8	46209;5;240;50;
$GPXUP;2482;07:04:19;0;49	77139;8	46217;5;240;57;
$GPXUP;2482;07:04:20;0;49	77126;8	46225;5;241;47;
$GPXUP;2482;07:04:21;0;49	77114;8	46237;5;240;45;
$GPXUP;2482;07:04:22;0;49	77105;8	46252;5;241;45;
$GPXUP;2482;07:04:23;0;49	771;8	46273;5;241;44;
$GPXUP;2482;07:04:24;0;49	77099;8	4629;5;241;34;
$GPXUP;2482;07:04:25;0;49	77102;8	46306;5;241;30;
$GPXUP;2482;07:04:26;0;49	77108;8	46323;5;242;35;
$GPXUP;2482;07:04:27;0;49	77119;8	46339;5;242;48;
$GPXUP;2482;07:04:28;0;49	77132;8	46356;5;242;50;
$GPXUP;2482;07:04:29;0;49	77143;8	46373;5;242;50;
$GPXUP;2482;07:04:30;0;49	77153;8	46392;5;243;50;
$GPXUP;2482;07:04:31;0;49	77164;8	46408;5;243;50;
$GPXUP;2482;07:04:32;0;49	77176;8	46423;5;243;51;
$GPXUP;2482;07:04:33;0;49	7719;8	46436;5;244;52;
$GPXUP;2482;07:04:34;0;49	77203;8	46447;5;243;51;
$GPXUP;2482;07:04:35;0;49	77219;8	46454;5;243;52;
$GPXUP;2482;07:04:36;0;49	77233;8	46457;5;242;52;
$GPXUP;2482;07:04:37;0;49	77249;8	46453;5;241;54;
$GPXUP;2482;07:04:38;0;49	77264;8	46445;5;241;55;
$GPXUP;2482;07:04:39;0;49	77279;8	46441;5;239;55;
$GPXUP;2482;07:04:40;0;49	77296;8	46437;5;239;59;
$GPXUP;2482;07:04:41;0;49	77313;8	46435;5;238;59;
$GPXUP;2482;07:04:42;0;49	77329;8	46435;5;237;58;
$GPXUP;2482;07:04:43;0;49	77341;8	46438;5;236;48;
$GPXUP;2482;07:04:44;0;49	77352;8	46446;5;236;45;
$GPXUP;2482;07:04:45;0;49	77362;8	46463;5;235;50;
$GPXUP;2482;07:04:46;0;49	77372;8	46478;5;234;49;
$GPXUP;2482;07:04:47;0;49	77382;8	46491;5;234;47;
$GPXUP;2482;07:04:48;0;49	77393;8	465;5;233;44;
$GPXUP;2482;07:04:49;0;49	77403;8	46509;5;233;40;
$GPXUP;2482;07:04:50;0;49	77412;8	46513;5;232;35;
$GPXUP;2482;07:04:51;0;49	77421;8	46513;5;232;37;
$GPXUP;2482;07:04:52;0;49	77433;8	46517;5;232;41;
$GPXUP;2482;07:04:53;0;49	77445;8	4652;5;233;45;
$GPXUP;2482;07:04:54;0;49	77455;8	46529;5;234;47;
$GPXUP;2482;07:04:55;0;49	77464;8	46539;5;234;45;
$GPXUP;2482;07:04:56;0;49	77472;8	46554;5;235;45;
$GPXUP;2482;07:04:57;0;49	77475;8	4657;5;236;45;
$GPXUP;2482;07:04:58;0;49	77477;8	46589;5;237;46;
$GPXUP;2482;07:04:59;0;49	77479;8	46607;5;238;52;
$GPXUP;2482;07:05:00;0;49	77484;8	46626;5;239;52;
$GPXUP;2482;07:05:01;0;49	7749;8	46644;5;239;51;
$GPXUP;2482;07:05:02;0;49	77496;8	46655;5;240;43;
$GPXUP;2482;07:05:03;0;49	77506;8	46658;5;242;36;
$GPXUP;2482;07:05:04;0;49	77518;8	46654;5;242;38;
$GPXUP;2482;07:05:05;0;49	77528;8	46646;5;243;34;
$GPXUP;2482;07:05:06;0;49	77538;8	46628;5;244;47;
$GPXUP;2482;07:05:07;0;49	77544;8	46604;5;245;50;
$GPXUP;2482;07:05:08;0;49	77547;8	46577;5;245;51;
$GPXUP;2482;07:05:09;0;49	77547;8	46553;5;246;52;
$GPXUP;2482;07:05:10;0;49	77544;8	46529;5;245;52;
$GPXUP;2482;07:05:11;0;49	7754;8	46506;5;245;52;
$GPXUP;2482;07:05:12;0;49	77536;8	46487;5;245;44;
$GPXUP;2482;07:05:13;0;49	7753;8	46469;5;246;42;
$GPXUP;2482;07:05:14;0;49	77524;8	46452;5;246;44;
$GPXUP;2482;07:05:15;0;49	77516;8	46443;5;246;36;
$GPXUP;2482;07:05:16;0;49	77509;8	4644;5;246;26;
$GPXUP;2482;07:05:17;0;49	775;8	46443;5;246;31;
$GPXUP;2482;07:05:18;0;49	77492;8	46455;5;246;45;
$GPXUP;2482;07:05:19;0;49	77483;8	46472;5;248;48;
$GPXUP;2482;07:05:20;0;49	77474;8	46487;5;249;48;
$GPXUP;2482;07:05:21;0;49	77463;8	46499;5;251;49;
$GPXUP;2482;07:05:22;0;49	77452;8	46508;5;253;48;
$GPXUP;2482;07:05:23;0;49	77439;8	46516;5;254;49;
$GPXUP;2482;07:05:24;0;49	77428;8	46527;5;255;49;
$GPXUP;2482;07:05:25;0;49	77418;8	46541;5;256;49;
$GPXUP;2482;07:05:26;0;49	77409;8	46557;5;257;52;
$GPXUP;2482;07:05:27;0;49	77404;8	46576;5;257;51;
$GPXUP;2482;07:05:28;0;49	77401;8	46595;5;258;49;
$GPXUP;2482;07:05:29;0;49	77401;8	46616;5;258;54;
$GPXUP;2482;07:05:30;0;49	77403;8	46639;5;259;56;
$GPXUP;2482;07:05:31;0;49	77405;8	46659;5;259;54;
$GPXUP;2482;07:05:32;0;49	77409;8	46672;5;260;40;
$GPXUP;2482;07:05:33;0;49	77415;8	4668;5;260;32;
$GPXUP;2482;07:05:34;0;49	77423;8	46681;5;261;29;
$GPXUP;2482;07:05:35;0;49	77432;8	46674;5;262;30;
$GPXUP;2482;07:05:36;0;49	77441;8	4666;5;262;42;
$GPXUP;2482;07:05:37;0;49	77447;8	46643;5;263;39;
$GPXUP;2482;07:05:38;0;49	77452;8	46624;5;264;38;
$GPXUP;2482;07:05:39;0;49	77453;8	46603;5;264;41;
$GPXUP;2482;07:05:40;0;49	77448;8	46581;5;265;45;
$GPXUP;2482;07:05:41;0;49	7744;8	46561;5;266;48;
$GPXUP;2482;07:05:42;0;49	77429;8	46547;5;267;46;
$GPXUP;2482;07:05:43;0;49	77415;8	46539;5;267;50;
$GPXUP;2482;07:05:44;0;49	77401;8	46529;5;268;49;
$GPXUP;2482;07:05:45;0;49	77387;8	46519;5;268;51;
$GPXUP;2482;07:05:46;0;49	77376;8	46504;5;268;51;
$GPXUP;2482;07:05:47;0;49	77366;8	46485;5;268;51;
$GPXUP;2482;07:05:48;0;49	77358;8	46465;5;267;52;
$GPXUP;2482;07:05:49;0;49	7735;8	46447;5;267;53;
$GPXUP;2482;07:05:50;0;49	77341;8	46429;5;266;53;
$GPXUP;2482;07:05:51;0;49	77329;8	46414;5;265;52;
$GPXUP;2482;07:05:52;0;49	77317;8	46401;5;266;52;
$GPXUP;2482;07:05:53;0;49	77306;8	46391;2;266;46;
$GPXUP;2482;07:05:54;0;49	77293;8	46392;5;266;53;
$GPXUP;2482;07:05:55;0;49	77278;8	46398;5;265;53;
$GPXUP;2482;07:05:56;0;49	77265;8	46407;5;264;54;
$GPXUP;2482;07:05:57;0;49	77251;8	46418;5;264;54;
$GPXUP;2482;07:05:58;0;49	7724;8	46431;5;263;54;
$GPXUP;2482;07:05:59;0;49	77229;8	46443;5;263;50;
$GPXUP;2482;07:06:00;0;49	77221;8	4646;5;262;49;
$GPXUP;2482;07:06:01;0;49	77212;8	46474;5;262;49;
$GPXUP;2482;07:06:02;0;49	77201;8	46485;5;263;48;
$GPXUP;2482;07:06:03;0;49	77188;8	46489;5;263;49;
$GPXUP;2482;07:06:04;0;49	77175;8	46491;5;264;49;
$GPXUP;2482;07:06:05;0;49	77162;8	46485;5;264;50;
$GPXUP;2482;07:06:06;0;49	7715;8	46476;5;264;53;
$GPXUP;2482;07:06:07;0;49	77138;8	46467;2;264;51;
$GPXUP;2482;07:06:08;0;49	77127;8	46455;5;265;51;
$GPXUP;2482;07:06:09;0;49	77117;8	46443;5;265;50;
$GPXUP;2482;07:06:10;0;49	77107;8	4643;5;266;49;
$GPXUP;2482;07:06:11;0;49	771;8	46415;5;266;48;
$GPXUP;2482;07:06:12;0;49	77095;8	46397;5;267;48;
$GPXUP;2482;07:06:13;0;49	77092;8	46379;5;267;47;
$GPXUP;2482;07:06:14;0;49	7709;8	46361;5;268;48;
$GPXUP;2482;07:06:15;0;49	77085;8	46343;5;268;51;
$GPXUP;2482;07:06:16;0;49	77078;8	46325;5;270;52;
$GPXUP;2482;07:06:17;0;49	77068;8	46312;5;269;55;
$GPXUP;2482;07:06:18;0;49	77055;8	46302;5;270;57;
$GPXUP;2482;07:06:19;0;49	77043;8	46293;2;269;57;
$GPXUP;2482;07:06:20;0;49	77031;8	46286;2;270;55;
$GPXUP;2482;07:06:21;0;49	77019;8	46276;2;270;54;
$GPXUP;2482;07:06:22;0;49	77005;8	4628;5;269;58;
$GPXUP;2482;07:06:23;0;49	76991;8	46283;5;269;57;
$GPXUP;2482;07:06:24;0;49	76978;8	46288;5;270;56;
$GPXUP;2482;07:06:25;0;49	76966;8	46292;5;270;55;
$GPXUP;2482;07:06:26;0;49	76953;8	46296;5;269;54;
$GPXUP;2482;07:06:27;0;49	7694;8	46296;5;269;53;
$GPXUP;2482;07:06:28;0;49	76928;8	46294;5;269;53;
$GPXUP;2482;07:06:29;0;49	76916;8	46288;5;269;57;
$GPXUP;2482;07:06:30;0;49	76904;8	4628;5;269;57;
$GPXUP;2482;07:06:31;0;49	76891;8	46274;2;269;55;
$GPXUP;2482;07:06:32;0;49	76877;8	46277;5;269;59;
$GPXUP;2482;07:06:33;0;49	76863;8	46279;5;268;60;
$GPXUP;2482;07:06:34;0;49	76847;8	46276;5;268;61;
$GPXUP;2482;07:06:35;0;49	76833;8	46272;5;267;59;
$GPXUP;2482;07:06:36;0;49	7682;8	46263;5;267;60;
$GPXUP;2482;07:06:37;0;49	76807;8	46255;2;267;59;
$GPXUP;2482;07:06:38;0;49	76791;8	46251;5;267;59;
$GPXUP;2482;07:06:39;0;49	76776;8	46252;5;267;61;
$GPXUP;2482;07:06:40;0;49	7676;8	46257;5;267;61;
$GPXUP;2482;07:06:41;0;49	76745;8	46262;5;267;60;
$GPXUP;2482;07:06:42;0;49	76729;8	46271;5;267;60;
$GPXUP;2482;07:06:43;0;49	76715;8	46281;5;267;59;
$GPXUP;2482;07:06:44;0;49	76701;8	46291;2;267;60;
$GPXUP;2482;07:06:45;0;49	76686;8	46301;2;268;59;
$GPXUP;2482;07:06:46;0;49	76671;8	4631;2;268;60;
$GPXUP;2482;07:06:47;0;49	76655;8	46317;2;268;64;
$GPXUP;2482;07:06:48;0;49	7664;8	46314;5;268;59;
$GPXUP;2482;07:06:49;0;49	76625;8	4631;2;268;59;
$GPXUP;2482;07:06:50;0;49	7661;8	46302;5;267;59;
$GPXUP;2482;07:06:51;0;49	76597;8	46291;5;268;59;
$GPXUP;2482;07:06:52;0;49	76583;8	4628;5;268;57;
$GPXUP;2482;07:06:53;0;49	76568;8	46273;5;269;59;
$GPXUP;2482;07:06:54;0;49	76555;8	46267;5;269;55;
$GPXUP;2482;07:06:55;0;49	76542;8	46262;5;270;52;
$GPXUP;2482;07:06:56;0;49	76526;8	4626;5;271;59;
$GPXUP;2482;07:06:57;0;49	76512;8	46269;5;271;58;
$GPXUP;2482;07:06:58;0;49	76497;8	46277;5;271;58;
$GPXUP;2482;07:06:59;0;49	76483;8	46283;5;271;57;
$GPXUP;2482;07:07:00;0;49	76469;8	46292;5;272;56;
$GPXUP;2482;07:07:01;0;49	76456;8	46299;5;272;55;
$GPXUP;2482;07:07:02;0;49	76442;8	46303;5;273;54;
$GPXUP;2482;07:07:03;0;49	76428;8	463;5;273;55;
$GPXUP;2482;07:07:04;0;49	76413;8	46297;5;274;56;
$GPXUP;2482;07:07:05;0;49	76399;8	46294;5;273;55;
$GPXUP;2482;07:07:06;0;49	76387;8	46291;2;274;51;
$GPXUP;2482;07:07:07;0;49	76375;8	46292;2;274;45;
$GPXUP;2482;07:07:08;0;49	76362;8	46297;5;275;54;
$GPXUP;2482;07:07:09;0;49	76348;8	46304;5;275;55;
$GPXUP;2482;07:07:10;0;49	76335;8	46313;5;276;55;
$GPXUP;2482;07:07:11;0;49	76322;8	46321;5;275;54;
$GPXUP;2482;07:07:12;0;49	76311;8	46326;5;276;46;
$GPXUP;2482;07:07:13;0;49	76301;8	46328;5;277;41;
$GPXUP;2482;07:07:14;0;49	76288;8	46324;5;277;52;
$GPXUP;2482;07:07:15;0;49	76276;8	46314;5;277;55;
$GPXUP;2482;07:07:16;0;49	76264;8	46301;2;278;55;
$GPXUP;2482;07:07:17;0;49	76253;8	46285;5;279;55;
$GPXUP;2482;07:07:18;0;49	76242;8	46271;5;279;56;
$GPXUP;2482;07:07:19;0;49	76231;8	46256;5;279;57;
$GPXUP;2482;07:07:20;0;49	7622;8	46239;5;280;58;
$GPXUP;2482;07:07:21;0;49	76211;8	46221;5;279;58;
$GPXUP;2482;07:07:22;0;49	762;8	46206;5;279;58;
$GPXUP;2482;07:07:23;0;49	76187;8	46194;5;278;56;
$GPXUP;2482;07:07:24;0;49	76173;8	46189;5;278;55;
$GPXUP;2482;07:07:25;0;49	7616;8	46188;5;278;49;
$GPXUP;2482;07:07:26;0;49	76145;8	46191;5;277;59;
$GPXUP;2482;07:07:27;0;49	7613;8	462;5;277;60;
$GPXUP;2482;07:07:28;0;49	76116;8	46207;5;275;57;
$GPXUP;2482;07:07:29;0;49	76102;8	46215;5;275;57;
$GPXUP;2482;07:07:30;0;49	76088;8	46219;5;274;57;
$GPXUP;2482;07:07:31;0;49	76073;8	46221;5;274;59;
$GPXUP;2482;07:07:32;0;49	76057;8	4622;5;273;60;
$GPXUP;2482;07:07:33;0;49	76042;8	46219;5;273;59;
$GPXUP;2482;07:07:34;0;49	76028;8	46212;5;272;59;
$GPXUP;2482;07:07:35;0;49	76014;8	46201;5;272;59;
$GPXUP;2482;07:07:36;0;49	76003;8	46185;5;272;59;
$GPXUP;2482;07:07:37;0;49	75995;8	46168;5;272;58;
$GPXUP;2482;07:07:38;0;49	75985;8	46151;5;272;57;
$GPXUP;2482;07:07:39;0;49	75973;8	46138;5;271;58;
$GPXUP;2482;07:07:40;0;49	75961;8	46123;5;270;58;
$GPXUP;2482;07:07:41;0;49	75948;8	46113;5;271;59;
$GPXUP;2482;07:07:42;0;49	75936;8	46103;5;270;58;
$GPXUP;2482;07:07:43;0;49	75923;8	46095;2;270;53;
$GPXUP;2482;07:07:44;0;49	75913;8	4609;2;270;41;
$GPXUP;2482;07:07:45;0;49	75906;8	4609;2;270;26;
$GPXUP;2482;07:07:46;0;49	75896;8	46104;5;269;51;
$GPXUP;2482;07:07:47;0;49	75885;8	46118;5;269;54;
$GPXUP;2482;07:07:48;0;49	75874;8	46135;2;269;54;
$GPXUP;2482;07:07:49;0;49	75868;8	46153;5;269;50;
$GPXUP;2482;07:07:50;0;49	75862;8	46173;5;269;51;
$GPXUP;2482;07:07:51;0;49	75855;8	46192;5;269;52;
$GPXUP;2482;07:07:52;0;49	75847;8	4621;5;268;53;
$GPXUP;2482;07:07:53;0;49	75842;8	46229;5;267;49;
$GPXUP;2482;07:07:54;0;49	75841;8	4625;5;267;50;
$GPXUP;2482;07:07:55;0;49	75842;8	46271;5;266;50;
$GPXUP;2482;07:07:56;0;49	7584;8	46292;5;266;52;
$GPXUP;2482;07:07:57;0;49	75838;8	46313;5;266;52;
$GPXUP;2482;07:07:58;0;49	75834;8	46332;5;266;51;
$GPXUP;2482;07:07:59;0;49	7583;8	46352;5;266;50;
$GPXUP;2482;07:08:00;0;49	7583;8	4637;5;266;48;
$GPXUP;2482;07:08:01;0;49	75832;8	4639;5;267;50;
$GPXUP;2482;07:08:02;0;49	75835;8	4641;5;267;51;
$GPXUP;2482;07:08:03;0;49	75839;8	46429;2;267;52;
$GPXUP;2482;07:08:04;0;49	75849;8	46441;5;268;46;
$GPXUP;2482;07:08:05;0;49	75859;8	46448;5;268;45;
$GPXUP;2482;07:08:06;0;49	75871;8	46453;5;269;45;
$GPXUP;2482;07:08:07;0;49	75882;8	46455;5;269;44;
$GPXUP;2482;07:08:08;0;49	75895;8	46453;5;269;46;
$GPXUP;2482;07:08:09;0;49	75907;8	46446;5;269;48;
$GPXUP;2482;07:08:10;0;49	7592;8	4644;5;269;50;
$GPXUP;2482;07:08:11;0;49	75931;8	46428;5;269;50;
$GPXUP;2482;07:08:12;0;49	75941;8	46415;5;269;54;
$GPXUP;2482;07:08:13;0;49	75952;8	464;5;268;53;
$GPXUP;2482;07:08:14;0;49	75962;8	46383;5;269;54;
$GPXUP;2482;07:08:15;0;49	75969;8	46365;5;268;52;
$GPXUP;2482;07:08:16;0;49	75972;8	46343;5;268;55;
$GPXUP;2482;07:08:17;0;49	75972;8	46322;5;268;53;
$GPXUP;2482;07:08:18;0;49	75966;8	46304;5;267;50;
$GPXUP;2482;07:08:19;0;49	75957;8	4629;5;268;47;
$GPXUP;2482;07:08:20;0;49	75943;8	46283;5;267;48;
$GPXUP;2482;07:08:21;0;49	75927;8	46285;5;267;52;
$GPXUP;2482;07:08:22;0;49	75911;8	46289;5;267;53;
$GPXUP;2482;07:08:23;0;49	75894;8	46294;5;267;53;
$GPXUP;2482;07:08:24;0;49	75878;8	46297;5;266;55;
$GPXUP;2482;07:08:25;0;49	7586;8	46298;5;266;57;
$GPXUP;2482;07:08:26;0;49	75844;8	46298;5;266;56;
$GPXUP;2482;07:08:27;0;49	75827;8	46302;5;266;57;
$GPXUP;2482;07:08:28;0;49	75811;8	46309;5;265;56;
$GPXUP;2482;07:08:29;0;49	75795;8	46321;5;265;58;
$GPXUP;2482;07:08:30;0;49	75779;8	46328;5;265;58;
$GPXUP;2482;07:08:31;0;49	75763;8	4633;5;265;54;
$GPXUP;2482;07:08:32;0;49	75747;8	46332;5;266;59;
$GPXUP;2482;07:08:33;0;49	75731;8	4633;5;266;55;
$GPXUP;2482;07:08:34;0;49	75716;8	46326;5;265;53;
$GPXUP;2482;07:08:35;0;49	75705;8	46315;5;266;51;
$GPXUP;2482;07:08:36;0;49	75693;8	46303;5;265;52;
$GPXUP;2482;07:08:37;0;49	75681;8	4629;5;265;52;
$GPXUP;2482;07:08:38;0;49	75673;8	46274;5;265;52;
$GPXUP;2482;07:08:39;0;49	75665;8	46256;5;265;52;
$GPXUP;2482;07:08:40;0;49	75661;8	46235;5;265;53;
$GPXUP;2482;07:08:41;0;49	75658;8	46214;5;265;51;
$GPXUP;2482;07:08:42;0;49	75656;8	46194;5;264;53;
$GPXUP;2482;07:08:43;0;49	75654;8	46173;5;264;53;
$GPXUP;2482;07:08:44;0;49	7565;8	46152;5;264;54;
$GPXUP;2482;07:08:45;0;49	75644;8	46132;5;263;56;
$GPXUP;2482;07:08:46;0;49	75637;8	46112;5;262;57;
$GPXUP;2482;07:08:47;0;49	75628;8	46094;5;262;57;
$GPXUP;2482;07:08:48;0;49	75619;8	46077;5;261;56;
$GPXUP;2482;07:08:49;0;49	75611;8	46059;5;261;56;
$GPXUP;2482;07:08:50;0;49	75603;8	46041;5;260;55;
$GPXUP;2482;07:08:51;0;49	75596;8	46023;5;261;55;
$GPXUP;2482;07:08:52;0;49	75588;8	46005;5;260;55;
$GPXUP;2482;07:08:53;0;49	7558;8	45988;5;260;56;
$GPXUP;2482;07:08:54;0;49	75571;8	45971;5;259;57;
$GPXUP;2482;07:08:55;0;49	75564;8	45951;5;259;56;
$GPXUP;2482;07:08:56;0;49	75561;8	4593;5;260;55;
$GPXUP;2482;07:08:57;0;49	75558;8	4591;3;259;55;
$GPXUP;2482;07:08:58;0;49	75558;8	45889;5;259;53;
$GPXUP;2482;07:08:59;0;49	75561;8	45868;5;258;53;
$GPXUP;2482;07:09:00;0;49	75563;8	45847;5;258;55;
$GPXUP;2482;07:09:01;0;49	75562;8	45826;5;257;53;
$GPXUP;2482;07:09:02;0;49	75559;8	45806;5;257;54;
$GPXUP;2482;07:09:03;0;49	75551;8	45788;5;256;58;
$GPXUP;2482;07:09:04;0;49	75541;8	4577;5;256;59;
$GPXUP;2482;07:09:05;0;49	75532;8	45751;5;257;59;
$GPXUP;2482;07:09:06;0;49	75524;8	45732;5;256;57;
$GPXUP;2482;07:09:07;0;49	75519;8	45711;5;255;56;
$GPXUP;2482;07:09:08;0;49	75516;8	45689;5;256;55;
$GPXUP;2482;07:09:09;0;49	75515;8	45669;5;256;53;
$GPXUP;2482;07:09:10;0;49	75512;8	45648;5;256;53;
$GPXUP;2482;07:09:11;0;49	75508;8	45629;5;256;54;
$GPXUP;2482;07:09:12;0;49	75503;8	4561;5;255;52;
$GPXUP;2482;07:09:13;0;49	75496;8	45592;5;256;52;
$GPXUP;2482;07:09:14;0;49	75487;8	45573;5;256;59;
$GPXUP;2482;07:09:15;0;49	75476;8	45559;3;256;57;
$GPXUP;2482;07:09:16;0;49	75467;8	45542;5;257;59;
$GPXUP;2482;07:09:17;0;49	75458;8	45522;5;256;59;
$GPXUP;2482;07:09:18;0;49	75453;8	45501;5;257;58;
$GPXUP;2482;07:09:19;0;49	75449;8	45481;5;258;55;
$GPXUP;2482;07:09:20;0;49	75448;8	45461;5;258;52;
$GPXUP;2482;07:09:21;0;49	75447;8	45441;5;259;52;
$GPXUP;2482;07:09:22;0;49	75441;8	45422;5;260;52;
$GPXUP;2482;07:09:23;0;49	75433;8	45406;5;261;53;
$GPXUP;2482;07:09:24;0;49	75423;8	45393;5;260;54;
$GPXUP;2482;07:09:25;0;49	75412;8	4538;5;261;55;
$GPXUP;2482;07:09:26;0;49	75401;8	45364;3;261;57;
$GPXUP;2482;07:09:27;0;49	75394;8	45346;5;261;54;
$GPXUP;2482;07:09:28;0;49	75387;8	45328;5;261;56;
$GPXUP;2482;07:09:29;0;49	75384;8	45308;5;262;55;
$GPXUP;2482;07:09:30;0;49	75382;8	45286;5;262;54;
$GPXUP;2482;07:09:31;0;49	75379;8	45268;5;262;52;
$GPXUP;2482;07:09:32;0;49	75374;8	45251;5;263;48;
$GPXUP;2482;07:09:33;0;49	75362;8	45236;5;263;55;
$GPXUP;2482;07:09:34;0;49	7535;8	45225;5;262;56;
$GPXUP;2482;07:09:35;0;49	75338;8	45213;5;263;57;
$GPXUP;2482;07:09:36;0;49	75328;8	45202;5;262;57;
$GPXUP;2482;07:09:37;0;49	75318;8	45187;5;262;56;
$GPXUP;2482;07:09:38;0;49	7531;8	45168;5;263;56;
$GPXUP;2482;07:09:39;0;49	75304;8	45149;5;262;56;
$GPXUP;2482;07:09:40;0;49	75298;8	45128;5;262;56;
$GPXUP;2482;07:09:41;0;49	7529;8	4511;5;261;56;
$GPXUP;2482;07:09:42;0;49	7528;8	45096;5;262;55;
$GPXUP;2482;07:09:43;0;49	75267;8	45087;5;261;55;
$GPXUP;2482;07:09:44;0;49	75253;8	45081;2;261;56;
$GPXUP;2482;07:09:45;0;49	7524;8	45082;5;261;52;
$GPXUP;2482;07:09:46;0;49	75226;8	45084;5;262;52;
$GPXUP;2482;07:09:47;0;49	75214;8	45087;5;262;52;
$GPXUP;2482;07:09:48;0;49	752;8	45089;5;263;53;
$GPXUP;2482;07:09:49;0;49	75186;8	45086;5;263;54;
$GPXUP;2482;07:09:50;0;49	75172;8	45083;2;263;54;
$GPXUP;2482;07:09:51;0;49	75162;8	45067;5;263;54;
$GPXUP;2482;07:09:52;0;49	75154;8	45048;5;264;57;
$GPXUP;2482;07:09:53;0;49	75147;8	45029;5;264;56;
$GPXUP;2482;07:09:54;0;49	7514;8	45011;5;263;56;
$GPXUP;2482;07:09:55;0;49	75132;8	44993;5;264;55;
$GPXUP;2482;07:09:56;0;49	75127;8	44972;5;265;54;
$GPXUP;2482;07:09:57;0;49	7512;8	44955;5;265;54;
$GPXUP;2482;07:09:58;0;49	7511;8	44937;5;265;61;
$GPXUP;2482;07:09:59;0;49	75099;8	44925;5;265;54;
$GPXUP;2482;07:10:00;0;49	75085;8	44918;5;265;56;
$GPXUP;2482;07:10:01;0;49	75071;8	44911;2;266;57;
$GPXUP;2482;07:10:02;0;49	75058;8	44901;5;265;59;
$GPXUP;2482;07:10:03;0;49	75045;8	44887;5;266;61;
$GPXUP;2482;07:10:04;0;49	75033;8	44874;5;266;59;
$GPXUP;2482;07:10:05;0;49	75021;8	44859;5;266;60;
$GPXUP;2482;07:10:06;0;49	75017;8	44839;5;266;54;
$GPXUP;2482;07:10:07;0;49	75011;8	4482;5;266;54;
$GPXUP;2482;07:10:08;0;49	75003;8	44804;5;266;55;
$GPXUP;2482;07:10:09;0;49	74993;8	4479;5;266;56;
$GPXUP;2482;07:10:10;0;49	74984;8	44774;5;267;55;
$GPXUP;2482;07:10:11;0;49	74974;8	44757;2;267;58;
$GPXUP;2482;07:10:12;0;49	74973;8	44737;5;267;52;
$GPXUP;2482;07:10:13;0;49	74974;8	44716;5;267;53;
$GPXUP;2482;07:10:14;0;49	74977;8	44696;5;267;52;
$GPXUP;2482;07:10:15;0;49	74981;8	44675;5;267;53;
$GPXUP;2482;07:10:16;0;49	74984;8	44653;5;267;55;
$GPXUP;2482;07:10:17;0;49	74982;8	44632;5;267;55;
$GPXUP;2482;07:10:18;0;49	7498;8	44609;5;267;59;
$GPXUP;2482;07:10:19;0;49	74976;8	44589;5;267;56;
$GPXUP;2482;07:10:20;0;49	74968;8	44572;5;267;52;
$GPXUP;2482;07:10:21;0;49	7496;8	44557;5;268;52;
$GPXUP;2482;07:10:22;0;49	74952;8	44541;2;268;53;
$GPXUP;2482;07:10:23;0;49	7495;8	44522;5;269;50;
$GPXUP;2482;07:10:24;0;49	74951;8	44503;5;269;49;
$GPXUP;2482;07:10:25;0;49	74955;8	44485;5;269;50;
$GPXUP;2482;07:10:26;0;49	74962;8	44468;5;269;49;
$GPXUP;2482;07:10:27;0;49	74972;8	44456;5;269;50;
$GPXUP;2482;07:10:28;0;49	74983;8	44445;5;270;50;
$GPXUP;2482;07:10:29;0;49	74995;8	44439;5;269;50;
$GPXUP;2482;07:10:30;0;49	75008;8	44439;5;269;50;
$GPXUP;2482;07:10:31;0;49	7502;8	44442;5;270;50;
$GPXUP;2482;07:10:32;0;49	75031;8	44445;3;269;44;
$GPXUP;2482;07:10:33;0;49	75041;8	44455;5;270;47;
$GPXUP;2482;07:10:34;0;49	75051;8	44467;5;269;47;
$GPXUP;2482;07:10:35;0;49	75061;8	44477;5;269;47;
$GPXUP;2482;07:10:36;0;49	75071;8	44485;5;269;45;
$GPXUP;2482;07:10:37;0;49	75082;8	44491;5;269;47;
$GPXUP;2482;07:10:38;0;49	75093;8	44497;5;269;47;
$GPXUP;2482;07:10:39;0;49	75104;8	44504;5;269;46;
$GPXUP;2482;07:10:40;0;49	75115;8	44513;5;270;47;
$GPXUP;2482;07:10:41;0;49	75123;8	44526;5;270;46;
$GPXUP;2482;07:10:42;0;49	75131;8	44538;5;270;47;
$GPXUP;2482;07:10:43;0;49	75139;8	44552;5;270;48;
$GPXUP;2482;07:10:44;0;49	75146;8	44568;5;270;48;
$GPXUP;2482;07:10:45;0;49	75151;8	44584;5;270;44;
$GPXUP;2482;07:10:46;0;49	75155;8	44599;5;270;39;
$GPXUP;2482;07:10:47;0;49	75158;8	44616;5;270;43;
$GPXUP;2482;07:10:48;0;49	75156;8	44636;5;270;47;
$GPXUP;2482;07:10:49;0;49	75156;8	44655;5;270;46;
$GPXUP;2482;07:10:50;0;49	75158;8	44675;5;269;51;
$GPXUP;2482;07:10:51;0;49	75162;8	44695;5;270;52;
$GPXUP;2482;07:10:52;0;49	75166;8	44713;5;269;49;
$GPXUP;2482;07:10:53;0;49	75172;8	44725;5;269;39;
$GPXUP;2482;07:10:54;0;49	75182;8	44734;5;270;44;
$GPXUP;2482;07:10:55;0;49	75196;8	44732;5;269;49;
$GPXUP;2482;07:10:56;0;49	7521;8	44729;5;269;48;
$GPXUP;2482;07:10:57;0;49	75222;8	44722;5;269;48;
$GPXUP;2482;07:10:58;0;49	75235;8	44708;5;269;50;
$GPXUP;2482;07:10:59;0;49	75248;8	44698;5;269;51;
$GPXUP;2482;07:11:00;0;49	7526;8	4469;5;269;49;
$GPXUP;2482;07:11:01;0;49	75274;8	44689;5;267;47;
$GPXUP;2482;07:11:02;0;49	75287;8	44691;5;267;50;
$GPXUP;2482;07:11:03;0;49	75299;8	44699;5;267;48;
$GPXUP;2482;07:11:04;0;49	75309;8	44708;5;266;47;
$GPXUP;2482;07:11:05;0;49	7532;8	44715;5;266;46;
$GPXUP;2482;07:11:06;0;49	75331;8	44723;5;266;45;
$GPXUP;2482;07:11:07;0;49	75342;8	44727;5;266;45;
$GPXUP;2482;07:11:08;0;49	75352;8	44728;5;266;41;
$GPXUP;2482;07:11:09;0;49	75365;8	44723;5;266;46;
$GPXUP;2482;07:11:10;0;49	75377;8	4472;5;266;47;
$GPXUP;2482;07:11:11;0;49	7539;8	44719;5;266;47;
$GPXUP;2482;07:11:12;0;49	75403;8	44716;5;266;48;
$GPXUP;2482;07:11:13;0;49	75416;8	44714;5;267;47;
$GPXUP;2482;07:11:14;0;49	75428;8	44714;5;267;46;
$GPXUP;2482;07:11:15;0;49	75441;8	44714;5;267;48;
$GPXUP;2482;07:11:16;0;49	75453;8	44714;5;268;48;
$GPXUP;2482;07:11:17;0;49	75465;8	44715;5;268;48;
$GPXUP;2482;07:11:18;0;49	75478;8	44719;5;268;51;
$GPXUP;2482;07:11:19;0;49	75489;8	44728;5;268;50;
$GPXUP;2482;07:11:20;0;49	755;8	44739;5;269;51;
$GPXUP;2482;07:11:21;0;49	75509;8	44754;5;268;52;
$GPXUP;2482;07:11:22;0;49	75517;8	44769;5;268;52;
$GPXUP;2482;07:11:23;0;49	75522;8	44787;5;268;52;
$GPXUP;2482;07:11:24;0;49	75527;8	44804;5;268;50;
$GPXUP;2482;07:11:25;0;49	75531;8	44822;5;269;49;
$GPXUP;2482;07:11:26;0;49	75536;8	4484;5;269;48;
$GPXUP;2482;07:11:27;0;49	75541;8	44856;5;269;48;
$GPXUP;2482;07:11:28;0;49	75545;8	44875;5;269;50;
$GPXUP;2482;07:11:29;0;49	75548;8	44892;5;269;49;
$GPXUP;2482;07:11:30;0;49	75554;8	44909;5;269;50;
$GPXUP;2482;07:11:31;0;49	75561;8	44924;5;269;50;
$GPXUP;2482;07:11:32;0;49	75569;8	44935;5;269;47;
$GPXUP;2482;07:11:33;0;49	75579;8	44945;5;268;48;
$GPXUP;2482;07:11:34;0;49	7559;8	4495;5;267;50;
$GPXUP;2482;07:11:35;0;49	75604;8	44953;5;267;52;
$GPXUP;2482;07:11:36;0;49	75617;8	44954;5;267;53;
$GPXUP;2482;07:11:37;0;49	75631;8	44953;5;267;53;
$GPXUP;2482;07:11:38;0;49	75644;8	44951;5;266;52;
$GPXUP;2482;07:11:39;0;49	75657;8	44949;5;266;53;
$GPXUP;2482;07:11:40;0;49	75671;8	44949;5;266;52;
$GPXUP;2482;07:11:41;0;49	75684;8	44946;5;266;51;
$GPXUP;2482;07:11:42;0;49	75697;8	44941;5;265;51;
$GPXUP;2482;07:11:43;0;49	75709;8	4494;5;266;49;
$GPXUP;2482;07:11:44;0;49	75721;8	44944;5;265;49;
$GPXUP;2482;07:11:45;0;49	75733;8	4495;5;264;49;
$GPXUP;2482;07:11:46;0;49	75745;8	44955;5;265;48;
$GPXUP;2482;07:11:47;0;49	75757;8	44956;5;265;50;
$GPXUP;2482;07:11:48;0;49	7577;8	44958;5;264;51;
$GPXUP;2482;07:11:49;0;49	75781;8	44962;5;264;50;
$GPXUP;2482;07:11:50;0;49	75792;8	44971;5;264;51;
$GPXUP;2482;07:11:51;0;49	75803;8	44981;5;265;52;
$GPXUP;2482;07:11:52;0;49	75813;8	44994;5;264;52;
$GPXUP;2482;07:11:53;0;49	75822;8	45008;5;264;52;
$GPXUP;2482;07:11:54;0;49	75832;8	4502;5;264;52;
$GPXUP;2482;07:11:55;0;49	75843;8	4503;5;264;56;
$GPXUP;2482;07:11:56;0;49	75853;8	45038;5;263;50;
$GPXUP;2482;07:11:57;0;49	75864;8	45043;5;264;47;
$GPXUP;2482;07:11:58;0;49	75877;8	45042;5;264;51;
$GPXUP;2482;07:11:59;0;49	7589;8	45038;5;264;51;
$GPXUP;2482;07:12:00;0;49	75902;8	45033;5;266;51;
$GPXUP;2482;07:12:01;0;49	75915;8	45031;5;266;50;
$GPXUP;2482;07:12:02;0;49	75927;8	45032;5;267;51;
$GPXUP;2482;07:12:03;0;49	75941;8	45034;5;268;51;
$GPXUP;2482;07:12:04;0;49	75953;8	45036;5;268;51;
$GPXUP;2482;07:12:05;0;49	75964;8	45035;5;269;49;
$GPXUP;2482;07:12:06;0;49	75977;8	45033;5;270;49;
$GPXUP;2482;07:12:07;0;49	75988;8	45028;5;271;49;
$GPXUP;2482;07:12:08;0;49	75999;8	4502;5;272;49;
$GPXUP;2482;07:12:09;0;49	76011;8	45015;5;273;48;
$GPXUP;2482;07:12:10;0;49	76023;8	45014;5;275;48;
$GPXUP;2482;07:12:11;0;49	76035;8	45017;5;275;49;
$GPXUP;2482;07:12:12;0;49	76047;8	45022;5;276;50;
$GPXUP;2482;07:12:13;0;49	76059;8	45028;5;277;50;
$GPXUP;2482;07:12:14;0;49	7607;8	45034;5;278;50;
$GPXUP;2482;07:12:15;0;49	76082;8	45033;5;278;50;
$GPXUP;2482;07:12:16;0;49	76093;8	45028;5;280;50;
$GPXUP;2482;07:12:17;0;49	76106;8	45019;5;281;52;
$GPXUP;2482;07:12:18;0;49	76118;8	45011;5;281;54;
$GPXUP;2482;07:12:19;0;49	76132;8	45008;5;282;53;
$GPXUP;2482;07:12:20;0;49	76147;8	45008;5;281;53;
$GPXUP;2482;07:12:21;0;49	76162;8	45009;5;282;53;
$GPXUP;2482;07:12:22;0;49	76176;8	45009;5;282;53;
$GPXUP;2482;07:12:23;0;49	7619;8	45008;5;283;52;
$GPXUP;2482;07:12:24;0;49	76204;8	45007;5;283;51;
$GPXUP;2482;07:12:25;0;49	76218;8	45002;5;283;51;
$GPXUP;2482;07:12:26;0;49	76231;8	44994;5;283;52;
$GPXUP;2482;07:12:27;0;49	76244;8	44985;5;283;53;
$GPXUP;2482;07:12:28;0;49	76256;8	44976;5;283;52;
$GPXUP;2482;07:12:29;0;49	76269;8	44967;5;282;50;
$GPXUP;2482;07:12:30;0;49	76282;8	44961;5;283;54;
$GPXUP;2482;07:12:31;0;49	76296;8	44958;5;282;54;
$GPXUP;2482;07:12:32;0;49	76308;8	44962;5;282;49;
$GPXUP;2482;07:12:33;0;49	7632;8	44969;5;281;49;
$GPXUP;2482;07:12:34;0;49	76331;8	44978;5;282;49;
$GPXUP;2482;07:12:35;0;49	76342;8	44989;5;280;50;
$GPXUP;2482;07:12:36;0;49	76352;8	45;5;280;50;
$GPXUP;2482;07:12:37;0;49	76363;8	45009;5;280;50;
$GPXUP;2482;07:12:38;0;49	76375;8	45016;5;280;51;
$GPXUP;2482;07:12:39;0;49	76387;8	45018;5;279;51;
$GPXUP;2482;07:12:40;0;49	764;8	45018;5;278;50;
$GPXUP;2482;07:12:41;0;49	76411;8	45014;5;278;50;
$GPXUP;2482;07:12:42;0;49	76423;8	45011;5;277;49;
$GPXUP;2482;07:12:43;0;49	76435;8	4501;5;277;49;
$GPXUP;2482;07:12:44;0;49	76447;8	45015;3;276;49;
$GPXUP;2482;07:12:45;0;49	76458;8	45022;5;276;49;
$GPXUP;2482;07:12:46;0;49	76469;8	45026;5;276;48;
$GPXUP;2482;07:12:47;0;49	76481;8	45026;5;276;49;
$GPXUP;2482;07:12:48;0;49	76493;8	45024;5;276;50;
$GPXUP;2482;07:12:49;0;49	76505;8	45021;5;276;50;
$GPXUP;2482;07:12:50;0;49	76517;8	45019;5;275;50;
$GPXUP;2482;07:12:51;0;49	76529;8	4502;5;275;50;
$GPXUP;2482;07:12:52;0;49	76541;8	45023;5;275;49;
$GPXUP;2482;07:12:53;0;49	76553;8	45025;5;274;50;
$GPXUP;2482;07:12:54;0;49	76565;8	45022;5;274;50;
$GPXUP;2482;07:12:55;0;49	76576;8	45015;5;273;51;
$GPXUP;2482;07:12:56;0;49	76588;8	45011;5;273;51;
$GPXUP;2482;07:12:57;0;49	766;8	4501;5;273;51;
$GPXUP;2482;07:12:58;0;49	76613;8	45013;5;273;51;
$GPXUP;2482;07:12:59;0;49	76625;8	4502;5;272;51;
$GPXUP;2482;07:13:00;0;49	76637;8	45022;5;272;52;
$GPXUP;2482;07:13:01;0;49	76649;8	45021;5;272;51;
$GPXUP;2482;07:13:02;0;49	76662;8	45014;5;272;53;
$GPXUP;2482;07:13:03;0;49	76673;8	45003;5;272;53;
$GPXUP;2482;07:13:04;0;49	76685;8	44994;5;273;52;
$GPXUP;2482;07:13:05;0;49	76697;8	44989;5;272;49;
$GPXUP;2482;07:13:06;0;49	76711;8	44989;5;272;51;
$GPXUP;2482;07:13:07;0;49	76724;8	44992;5;272;51;
$GPXUP;2482;07:13:08;0;49	76737;8	44995;5;271;52;
$GPXUP;2482;07:13:09;0;49	7675;8	44998;5;271;51;
$GPXUP;2482;07:13:10;0;49	76763;8	45001;5;270;51;
$GPXUP;2482;07:13:11;0;49	76776;8	45003;5;270;51;
$GPXUP;2482;07:13:12;0;49	7679;8	45007;5;270;51;
$GPXUP;2482;07:13:13;0;49	76803;8	45012;5;269;51;
$GPXUP;2482;07:13:14;0;49	76816;8	45017;5;269;51;
$GPXUP;2482;07:13:15;0;49	76829;8	45023;5;268;50;
$GPXUP;2482;07:13:16;0;49	76843;8	45028;5;268;50;
$GPXUP;2482;07:13:17;0;49	76855;8	45035;5;268;51;
$GPXUP;2482;07:13:18;0;49	76868;8	45039;5;267;52;
$GPXUP;2482;07:13:19;0;49	76883;8	45041;5;266;53;
$GPXUP;2482;07:13:20;0;49	76897;8	45039;5;266;54;
$GPXUP;2482;07:13:21;0;49	76911;8	4504;5;264;55;
$GPXUP;2482;07:13:22;0;49	76926;8	45043;5;264;55;
$GPXUP;2482;07:13:23;0;49	7694;8	45045;5;263;55;
$GPXUP;2482;07:13:24;0;49	76954;8	45048;5;263;54;
$GPXUP;2482;07:13:25;0;49	76968;8	45052;3;264;51;
$GPXUP;2482;07:13:26;0;49	76981;8	45057;3;263;51;
$GPXUP;2482;07:13:27;0;49	76991;8	45067;5;264;48;
$GPXUP;2482;07:13:28;0;49	77;8	4508;5;264;49;
$GPXUP;2482;07:13:29;0;49	7701;8	45093;5;264;49;
$GPXUP;2482;07:13:30;0;49	7702;8	451;5;264;46;
$GPXUP;2482;07:13:31;0;49	77033;8	45105;5;264;47;
$GPXUP;2482;07:13:32;0;49	77044;8	45107;5;264;49;
$GPXUP;2482;07:13:33;0;49	77057;8	45109;3;264;51;
$GPXUP;2482;07:13:34;0;49	77071;8	45114;5;264;55;
$GPXUP;2482;07:13:35;0;49	77083;8	45122;5;264;57;
$GPXUP;2482;07:13:36;0;49	77095;8	45133;5;263;52;
$GPXUP;2482;07:13:37;0;49	77104;8	45149;5;262;53;
$GPXUP;2482;07:13:38;0;49	77114;8	45163;5;262;52;
$GPXUP;2482;07:13:39;0;49	77123;8	45173;5;262;46;
$GPXUP;2482;07:13:40;0;49	77135;8	45179;5;261;51;
$GPXUP;2482;07:13:41;0;49	77148;8	45182;5;261;53;
$GPXUP;2482;07:13:42;0;49	7716;8	45183;3;260;53;
$GPXUP;2482;07:13:43;0;49	77174;8	45184;3;260;54;
$GPXUP;2482;07:13:44;0;49	77187;8	4519;5;259;55;
$GPXUP;2482;07:13:45;0;49	772;8	45198;5;259;56;
$GPXUP;2482;07:13:46;0;49	77212;8	45207;5;258;55;
$GPXUP;2482;07:13:47;0;49	77225;8	45214;3;257;54;
$GPXUP;2482;07:13:48;0;49	77239;8	45218;5;256;54;
$GPXUP;2482;07:13:49;0;49	77252;8	45223;3;256;55;
$GPXUP;2482;07:13:50;0;49	77265;8	45231;5;255;58;
$GPXUP;2482;07:13:51;0;49	77276;8	45243;5;255;55;
$GPXUP;2482;07:13:52;0;49	77288;8	45254;5;254;55;
$GPXUP;2482;07:13:53;0;49	773;8	45264;5;254;55;
$GPXUP;2482;07:13:54;0;49	77312;8	45273;5;253;55;
$GPXUP;2482;07:13:55;0;49	77325;8	45282;5;251;55;
$GPXUP;2482;07:13:56;0;49	77338;8	45287;5;250;54;
$GPXUP;2482;07:13:57;0;49	77351;8	45295;5;250;57;
$GPXUP;2482;07:13:58;0;49	77362;8	45308;5;249;54;
$GPXUP;2482;07:13:59;0;49	77371;8	45324;5;247;53;
$GPXUP;2482;07:14:00;0;49	77379;8	45339;5;247;53;
$GPXUP;2482;07:14:01;0;49	77389;8	45352;5;246;52;
$GPXUP;2482;07:14:02;0;49	774;8	45363;5;245;53;
$GPXUP;2482;07:14:03;0;49	77411;8	45375;5;244;52;
$GPXUP;2482;07:14:04;0;49	77421;8	45386;5;244;50;
$GPXUP;2482;07:14:05;0;49	77429;8	45403;5;243;53;
$GPXUP;2482;07:14:06;0;49	77437;8	45419;5;241;53;
$GPXUP;2482;07:14:07;0;49	77445;8	45435;5;240;53;
$GPXUP;2482;07:14:08;0;49	77454;8	45451;5;240;53;
$GPXUP;2482;07:14:09;0;49	77462;8	45467;5;238;53;
$GPXUP;2482;07:14:10;0;49	77472;8	45482;5;237;53;
$GPXUP;2482;07:14:11;0;49	77483;8	45493;5;236;52;
$GPXUP;2482;07:14:12;0;49	77493;8	45507;5;236;53;
$GPXUP;2482;07:14:13;0;49	77502;8	45524;5;235;56;
$GPXUP;2482;07:14:14;0;49	77509;8	45542;5;234;56;
$GPXUP;2482;07:14:15;0;49	77514;8	45564;3;233;59;
$GPXUP;2482;07:14:16;0;49	7752;8	45585;5;232;59;
$GPXUP;2482;07:14:17;0;49	77528;8	45603;5;230;57;
$GPXUP;2482;07:14:18;0;49	77538;8	45621;5;228;62;
$GPXUP;2482;07:14:19;0;49	7755;8	45636;5;227;59;
$GPXUP;2482;07:14:20;0;49	77562;8	45648;5;226;58;
$GPXUP;2482;07:14:21;0;49	77574;8	45661;5;224;58;
$GPXUP;2482;07:14:22;0;49	77584;8	45676;5;223;56;
$GPXUP;2482;07:14:23;0;49	77591;8	45694;5;222;57;
$GPXUP;2482;07:14:24;0;49	77599;8	45714;5;220;58;
$GPXUP;2482;07:14:25;0;49	77604;8	45733;5;219;59;
$GPXUP;2482;07:14:26;0;49	77608;8	45755;5;218;57;
$GPXUP;2482;07:14:27;0;49	77614;8	45774;5;218;55;
$GPXUP;2482;07:14:28;0;49	77621;8	45791;5;216;53;
$GPXUP;2482;07:14:29;0;49	77629;8	45808;5;216;53;
$GPXUP;2482;07:14:30;0;49	77636;8	45825;5;215;54;
$GPXUP;2482;07:14:31;0;49	77645;8	45842;5;215;56;
$GPXUP;2482;07:14:32;0;49	77656;8	45857;5;214;53;
$GPXUP;2482;07:14:33;0;49	77665;8	4587;5;213;52;
$GPXUP;2482;07:14:34;0;49	77675;8	45884;5;213;53;
$GPXUP;2482;07:14:35;0;49	77682;8	45898;5;212;49;
$GPXUP;2482;07:14:36;0;49	77688;8	45915;5;212;51;
$GPXUP;2482;07:14:37;0;49	77694;8	45932;5;212;50;
$GPXUP;2482;07:14:38;0;49	777;8	4595;5;211;51;
$GPXUP;2482;07:14:39;0;49	77705;8	45969;5;212;51;
$GPXUP;2482;07:14:40;0;49	7771;8	45987;5;212;51;
$GPXUP;2482;07:14:41;0;49	77713;8	46006;5;213;51;
$GPXUP;2482;07:14:42;0;49	77719;8	46024;5;213;51;
$GPXUP;2482;07:14:43;0;49	77725;8	4604;5;214;49;
$GPXUP;2482;07:14:44;0;49	77734;8	46054;5;214;50;
$GPXUP;2482;07:14:45;0;49	77744;8	46066;5;215;49;
$GPXUP;2482;07:14:46;0;49	77755;8	46077;5;216;49;
$GPXUP;2482;07:14:47;0;49	77763;8	46088;5;217;48;
$GPXUP;2482;07:14:48;0;49	77772;8	46102;5;218;48;
$GPXUP;2482;07:14:49;0;49	77779;8	46118;5;219;48;
$GPXUP;2482;07:14:50;0;49	77786;8	46133;5;220;50;
$GPXUP;2482;07:14:51;0;49	77793;8	46149;5;221;50;
$GPXUP;2482;07:14:52;0;49	77798;8	46165;5;222;48;
$GPXUP;2482;07:14:53;0;49	77802;8	46183;5;223;46;
$GPXUP;2482;07:14:54;0;49	77805;8	46199;5;224;43;
$GPXUP;2482;07:14:55;0;49	77806;8	46216;5;226;43;
$GPXUP;2482;07:14:56;0;49	77807;8	46232;5;226;45;
$GPXUP;2482;07:14:57;0;49	77806;8	4625;3;227;47;
$GPXUP;2482;07:14:58;0;49	77804;8	4627;5;227;49;
$GPXUP;2482;07:14:59;0;49	77804;8	46288;5;227;50;
$GPXUP;2482;07:15:00;0;49	77806;8	46308;5;227;52;
$GPXUP;2482;07:15:01;0;49	77809;8	46328;5;226;53;
$GPXUP;2482;07:15:02;0;49	7781;8	46348;5;225;53;
$GPXUP;2482;07:15:03;0;49	77809;8	46369;5;225;52;
$GPXUP;2482;07:15:04;0;49	77805;8	46388;5;225;53;
$GPXUP;2482;07:15:05;0;49	77799;8	46407;5;224;53;
$GPXUP;2482;07:15:06;0;49	77794;8	46426;5;224;54;
$GPXUP;2482;07:15:07;0;49	77791;8	46446;5;222;54;
$GPXUP;2482;07:15:08;0;49	77788;8	46467;5;222;55;
$GPXUP;2482;07:15:09;0;49	77781;8	46486;5;220;55;
$GPXUP;2482;07:15:10;0;49	77772;8	46502;5;219;55;
$GPXUP;2482;07:15:11;0;49	77766;8	4652;5;219;54;
$GPXUP;2482;07:15:12;0;49	77761;8	46538;5;218;54;
$GPXUP;2482;07:15:13;0;49	77758;8	46559;5;217;53;
$GPXUP;2482;07:15:14;0;49	77757;8	46579;5;217;52;
$GPXUP;2482;07:15:15;0;49	77754;8	46598;5;217;51;
$GPXUP;2482;07:15:16;0;49	77748;8	46616;5;216;51;
$GPXUP;2482;07:15:17;0;49	77741;8	46634;5;216;52;
$GPXUP;2482;07:15:18;0;49	77736;8	46651;5;215;52;
$GPXUP;2482;07:15:19;0;49	77732;8	4667;5;215;50;
$GPXUP;2482;07:15:20;0;49	77727;8	46687;5;215;51;
$GPXUP;2482;07:15:21;0;49	77719;8	46704;5;214;53;
$GPXUP;2482;07:15:22;0;49	77708;8	46718;5;213;55;
$GPXUP;2482;07:15:23;0;49	77699;8	46733;5;213;56;
$GPXUP;2482;07:15:24;0;49	7769;8	46751;5;213;55;
$GPXUP;2482;07:15:25;0;49	77685;8	4677;5;211;53;
$GPXUP;2482;07:15:26;0;49	77682;8	46789;5;211;51;
$GPXUP;2482;07:15:27;0;49	7768;8	46809;5;210;52;
$GPXUP;2482;07:15:28;0;49	77678;8	46829;5;210;51;
$GPXUP;2482;07:15:29;0;49	77672;8	46847;5;210;53;
$GPXUP;2482;07:15:30;0;49	77663;8	46864;5;209;53;
$GPXUP;2482;07:15:31;0;49	77654;8	46879;5;209;56;
$GPXUP;2482;07:15:32;0;49	77646;8	46897;5;208;57;
$GPXUP;2482;07:15:33;0;49	77639;8	46917;5;207;58;
$GPXUP;2482;07:15:34;0;49	77636;8	46938;5;206;56;
$GPXUP;2482;07:15:35;0;49	77634;8	46958;5;207;53;
$GPXUP;2482;07:15:36;0;49	77631;8	46979;5;207;53;
$GPXUP;2482;07:15:37;0;49	77627;8	46998;5;207;52;
$GPXUP;2482;07:15:38;0;49	77618;8	47013;5;207;53;
$GPXUP;2482;07:15:39;0;49	77611;8	4703;5;207;53;
$GPXUP;2482;07:15:40;0;49	77604;8	47047;5;207;53;
$GPXUP;2482;07:15:41;0;49	77596;8	47065;5;207;54;
$GPXUP;2482;07:15:42;0;49	77589;8	47082;5;207;53;
$GPXUP;2482;07:15:43;0;49	77584;8	47101;5;207;53;
$GPXUP;2482;07:15:44;0;49	77578;8	4712;5;206;54;
$GPXUP;2482;07:15:45;0;49	77575;8	4714;5;206;54;
$GPXUP;2482;07:15:46;0;49	77574;8	47161;5;206;53;
$GPXUP;2482;07:15:47;0;49	77576;8	47181;5;205;52;
$GPXUP;2482;07:15:48;0;49	7758;8	472;5;205;51;
$GPXUP;2482;07:15:49;0;49	77582;8	47219;5;204;50;
$GPXUP;2482;07:15:50;0;49	77581;8	47239;5;204;49;
$GPXUP;2482;07:15:51;0;49	77576;8	47258;5;203;51;
$GPXUP;2482;07:15:52;0;49	77572;8	47277;5;202;53;
$GPXUP;2482;07:15:53;0;49	77569;8	47297;5;203;54;
$GPXUP;2482;07:15:54;0;49	77569;8	47315;5;203;49;
$GPXUP;2482;07:15:55;0;49	77571;8	47335;5;203;50;
$GPXUP;2482;07:15:56;0;49	77574;8	47353;5;203;48;
$GPXUP;2482;07:15:57;0;49	77577;8	4737;5;204;47;
$GPXUP;2482;07:15:58;0;49	77581;8	47387;5;204;46;
$GPXUP;2482;07:15:59;0;49	77586;8	47404;5;205;46;
$GPXUP;2482;07:16:00;0;49	7759;8	47421;5;205;49;
$GPXUP;2482;07:16:01;0;49	77594;8	47441;5;205;51;
$GPXUP;2482;07:16:02;0;49	77595;8	47461;5;204;52;
$GPXUP;2482;07:16:03;0;49	77593;8	47481;5;204;52;
$GPXUP;2482;07:16:04;0;49	77591;8	47501;5;204;54;
$GPXUP;2482;07:16:05;0;49	77587;8	47522;5;203;53;
$GPXUP;2482;07:16:06;0;49	77585;8	47543;5;203;53;
$GPXUP;2482;07:16:07;0;49	77584;8	47564;5;203;54;
$GPXUP;2482;07:16:08;0;49	77586;8	47586;5;203;60;
$GPXUP;2482;07:16:09;0;49	77589;8	47608;5;203;57;
$GPXUP;2482;07:16:10;0;49	77594;8	47628;5;203;56;
$GPXUP;2482;07:16:11;0;49	776;8	47645;5;203;51;
$GPXUP;2482;07:16:12;0;49	77607;8	47659;5;204;48;
$GPXUP;2482;07:16:13;0;49	77618;8	47669;5;203;50;
$GPXUP;2482;07:16:14;0;49	77628;8	47682;5;204;53;
$GPXUP;2482;07:16:15;0;49	77637;8	47698;5;204;55;
$GPXUP;2482;07:16:16;0;49	77644;8	47714;5;204;55;
$GPXUP;2482;07:16:17;0;49	77648;8	47732;5;204;50;
$GPXUP;2482;07:16:18;0;49	77651;8	47745;5;204;42;
$GPXUP;2482;07:16:19;0;49	77651;8	47762;5;203;50;
$GPXUP;2482;07:16:20;0;49	7765;8	47777;5;202;43;
$GPXUP;2482;07:16:21;0;49	7765;8	47789;5;202;37;
$GPXUP;2482;07:16:22;0;49	77648;8	478;5;201;35;
$GPXUP;2482;07:16:23;0;49	77644;8	47809;5;201;33;
$GPXUP;2482;07:16:24;0;49	77635;8	47818;5;201;44;
$GPXUP;2482;07:16:25;0;49	77624;8	47822;5;201;46;
$GPXUP;2482;07:16:26;0;49	77608;8	47816;5;201;53;
$GPXUP;2482;07:16:27;0;49	77591;8	47814;5;200;56;
$GPXUP;2482;07:16:28;0;49	77574;8	47811;5;199;60;
$GPXUP;2482;07:16:29;0;49	77556;8	47811;5;198;60;
$GPXUP;2482;07:16:30;0;49	7754;8	47808;5;198;61;
$GPXUP;2482;07:16:31;0;49	77523;8	47802;5;197;60;
$GPXUP;2482;07:16:32;0;49	77507;8	47796;5;197;61;
$GPXUP;2482;07:16:33;0;49	7749;8	47792;2;195;59;
$GPXUP;2482;07:16:34;0;49	77474;8	47795;5;195;60;
$GPXUP;2482;07:16:35;0;49	77459;8	47802;5;194;59;
$GPXUP;2482;07:16:36;0;49	77446;8	47814;5;194;59;
$GPXUP;2482;07:16:37;0;49	77436;8	47829;5;194;56;
$GPXUP;2482;07:16:38;0;49	77427;8	47847;5;194;55;
$GPXUP;2482;07:16:39;0;49	77418;8	47864;5;193;55;
$GPXUP;2482;07:16:40;0;49	7741;8	47881;5;193;55;
$GPXUP;2482;07:16:41;0;49	77401;8	47896;5;194;55;
$GPXUP;2482;07:16:42;0;49	77392;8	4791;5;194;53;
$GPXUP;2482;07:16:43;0;49	7738;8	47922;5;194;54;
$GPXUP;2482;07:16:44;0;49	7737;8	47935;5;194;53;
$GPXUP;2482;07:16:45;0;49	77361;8	47951;5;195;52;
$GPXUP;2482;07:16:46;0;49	77351;8	47963;5;194;54;
$GPXUP;2482;07:16:47;0;49	77339;8	47975;5;195;55;
$GPXUP;2482;07:16:48;0;49	77328;8	47988;5;195;56;
$GPXUP;2482;07:16:49;0;49	77318;8	48005;5;195;56;
$GPXUP;2482;07:16:50;0;49	7731;8	48022;5;196;54;
$GPXUP;2482;07:16:51;0;49	77303;8	48039;5;196;54;
$GPXUP;2482;07:16:52;0;49	77295;8	48057;5;196;54;
$GPXUP;2482;07:16:53;0;49	77285;8	48071;5;196;54;
$GPXUP;2482;07:16:54;0;49	77275;8	48084;5;196;53;
$GPXUP;2482;07:16:55;0;49	77267;8	48101;5;196;53;
$GPXUP;2482;07:16:56;0;49	77258;8	48116;5;196;52;
$GPXUP;2482;07:16:57;0;49	77248;8	48131;5;197;53;
$GPXUP;2482;07:16:58;0;49	77239;8	48145;5;198;54;
$GPXUP;2482;07:16:59;0;49	77228;8	48159;5;197;53;
$GPXUP;2482;07:17:00;0;49	77215;8	48169;3;197;59;
$GPXUP;2482;07:17:01;0;49	77203;8	48174;5;197;51;
$GPXUP;2482;07:17:02;0;49	7719;8	48167;5;197;48;
$GPXUP;2482;07:17:03;0;49	77177;8	48162;5;198;51;
$GPXUP;2482;07:17:04;0;49	77164;8	4816;5;199;53;
$GPXUP;2482;07:17:05;0;49	7715;8	48156;5;198;54;
$GPXUP;2482;07:17:06;0;49	77136;8	48153;5;199;55;
$GPXUP;2482;07:17:07;0;49	77121;8	48151;5;198;56;
$GPXUP;2482;07:17:08;0;49	77108;8	4815;5;199;54;
$GPXUP;2482;07:17:09;0;49	77093;8	48147;3;199;56;
$GPXUP;2482;07:17:10;0;49	77079;8	48145;5;199;56;
$GPXUP;2482;07:17:11;0;49	77064;8	48135;5;199;60;
$GPXUP;2482;07:17:12;0;49	77054;8	48121;5;200;50;
$GPXUP;2482;07:17:13;0;49	77044;8	48108;5;200;49;
$GPXUP;2482;07:17:14;0;49	77032;8	481;5;200;51;
$GPXUP;2482;07:17:15;0;49	77021;8	48094;5;200;45;
$GPXUP;2482;07:17:16;0;49	77011;8	48093;5;201;43;
$GPXUP;2482;07:17:17;0;49	76999;8	48097;5;202;52;
$GPXUP;2482;07:17:18;0;49	76988;8	481;5;202;48;
$GPXUP;2482;07:17:19;0;49	76979;8	48107;5;202;40;
$GPXUP;2482;07:17:20;0;49	76973;8	48121;5;203;47;
$GPXUP;2482;07:17:21;0;49	7697;8	48141;5;202;48;
$GPXUP;2482;07:17:22;0;49	7697;8	48159;5;204;47;
$GPXUP;2482;07:17:23;0;49	76971;8	48179;5;204;47;
$GPXUP;2482;07:17:24;0;49	76971;8	48197;5;205;47;
$GPXUP;2482;07:17:25;0;49	76968;8	48216;5;204;49;
$GPXUP;2482;07:17:26;0;49	76964;8	48235;5;205;49;
$GPXUP;2482;07:17:27;0;49	76959;8	48252;5;205;50;
$GPXUP;2482;07:17:28;0;49	76954;8	48269;5;205;51;
$GPXUP;2482;07:17:29;0;49	7695;8	4829;5;206;51;
$GPXUP;2482;07:17:30;0;49	76951;8	48308;5;205;49;
$GPXUP;2482;07:17:31;0;49	76955;8	48326;5;206;47;
$GPXUP;2482;07:17:32;0;49	76962;8	48341;5;206;46;
$GPXUP;2482;07:17:33;0;49	7697;8	48353;5;206;43;
$GPXUP;2482;07:17:34;0;49	7698;8	48365;5;207;42;
$GPXUP;2482;07:17:35;0;49	76987;8	48373;5;207;35;
$GPXUP;2482;07:17:36;0;49	76993;8	48374;5;207;23;
$GPXUP;2482;07:17:37;0;49	76997;8	48369;5;207;16;
$GPXUP;2482;07:17:38;0;49	77;8	48359;5;208;22;
$GPXUP;2482;07:17:39;0;49	76998;8	48341;5;208;31;
$GPXUP;2482;07:17:40;0;49	76993;8	48321;5;209;41;
$GPXUP;2482;07:17:41;0;49	76987;8	48294;5;208;55;
$GPXUP;2482;07:17:42;0;49	76983;8	48269;5;208;57;
$GPXUP;2482;07:17:43;0;49	76981;8	48241;5;208;56;
$GPXUP;2482;07:17:44;0;49	76978;8	48216;5;208;56;
$GPXUP;2482;07:17:45;0;49	76978;8	48192;5;208;50;
$GPXUP;2482;07:17:46;0;49	7698;8	48168;5;208;50;
$GPXUP;2482;07:17:47;0;49	76982;8	48146;5;207;49;
$GPXUP;2482;07:17:48;0;49	76979;8	48122;5;207;54;
$GPXUP;2482;07:17:49;0;49	76977;8	48098;5;207;53;
$GPXUP;2482;07:17:50;0;49	76972;8	48077;5;205;50;
$GPXUP;2482;07:17:51;0;49	76965;8	4806;5;204;45;
$GPXUP;2482;07:17:52;0;49	76954;8	48051;5;204;40;
$GPXUP;2482;07:17:53;0;49	76939;8	48045;5;204;50;
$GPXUP;2482;07:17:54;0;49	76926;8	4804;5;204;49;
$GPXUP;2482;07:17:55;0;49	76912;8	48028;5;203;53;
$GPXUP;2482;07:17:56;0;49	769;8	48013;5;204;54;
$GPXUP;2482;07:17:57;0;49	76889;8	47997;5;203;55;
$GPXUP;2482;07:17:58;0;49	76877;8	47983;5;202;54;
$GPXUP;2482;07:17:59;0;49	76866;8	47969;5;203;53;
$GPXUP;2482;07:18:00;0;49	76858;8	47953;5;202;51;
$GPXUP;2482;07:18:01;0;49	76851;8	47933;5;202;55;
$GPXUP;2482;07:18:02;0;49	76848;8	47914;5;202;50;
$GPXUP;2482;07:18:03;0;49	76849;8	47896;5;203;47;
$GPXUP;2482;07:18:04;0;49	7685;8	47878;5;203;47;
$GPXUP;2482;07:18:05;0;49	7685;8	4786;5;203;48;
$GPXUP;2482;07:18:06;0;49	76848;8	47841;5;203;50;
$GPXUP;2482;07:18:07;0;49	76845;8	47821;5;204;52;
$GPXUP;2482;07:18:08;0;49	76842;8	47802;5;204;53;
$GPXUP;2482;07:18:09;0;49	7684;8	47782;5;204;51;
$GPXUP;2482;07:18:10;0;49	76841;8	47763;5;205;52;
$GPXUP;2482;07:18:11;0;49	76842;8	47746;5;205;44;
$GPXUP;2482;07:18:12;0;49	76846;8	4773;5;205;43;
$GPXUP;2482;07:18:13;0;49	76851;8	47715;5;206;43;
$GPXUP;2482;07:18:14;0;49	76859;8	47702;5;206;42;
$GPXUP;2482;07:18:15;0;49	76871;8	47696;5;207;43;
$GPXUP;2482;07:18:16;0;49	76882;8	47687;5;208;45;
$GPXUP;2482;07:18:17;0;49	76893;8	47676;5;210;46;
$GPXUP;2482;07:18:18;0;49	76903;8	47665;5;211;47;
$GPXUP;2482;07:18:19;0;49	76912;8	47649;5;212;49;
$GPXUP;2482;07:18:20;0;49	76922;8	47636;5;212;52;
$GPXUP;2482;07:18:21;0;49	76934;8	47623;5;213;53;
$GPXUP;2482;07:18:22;0;49	76946;8	47613;5;213;55;
$GPXUP;2482;07:18:23;0;49	7696;8	476;5;213;57;
$GPXUP;2482;07:18:24;0;49	7697;8	47583;5;213;57;
$GPXUP;2482;07:18:25;0;49	7698;8	47567;5;213;56;
$GPXUP;2482;07:18:26;0;49	7699;8	47552;5;213;54;
$GPXUP;2482;07:18:27;0;49	77001;8	4754;5;214;53;
$GPXUP;2482;07:18:28;0;49	77012;8	47528;5;214;53;
$GPXUP;2482;07:18:29;0;49	77023;8	47514;5;213;53;
$GPXUP;2482;07:18:30;0;49	77033;8	47502;5;214;51;
$GPXUP;2482;07:18:31;0;49	77045;8	47493;5;213;49;
$GPXUP;2482;07:18:32;0;49	77057;8	47486;5;214;48;
$GPXUP;2482;07:18:33;0;49	77068;8	47481;5;214;48;
$GPXUP;2482;07:18:34;0;49	7708;8	47475;5;214;49;
$GPXUP;2482;07:18:35;0;49	77091;8	47467;5;215;48;
$GPXUP;2482;07:18:36;0;49	77101;8	47456;5;215;50;
$GPXUP;2482;07:18:37;0;49	77111;8	47444;5;215;51;
$GPXUP;2482;07:18:38;0;49	7712;8	4743;5;216;51;
$GPXUP;2482;07:18:39;0;49	77129;8	47416;5;217;51;
$GPXUP;2482;07:18:40;0;49	77138;8	47402;5;217;51;
$GPXUP;2482;07:18:41;0;49	77148;8	47389;5;219;49;
$GPXUP;2482;07:18:42;0;49	77157;8	47377;5;219;51;
$GPXUP;2482;07:18:43;0;49	77166;8	47362;5;220;53;
$GPXUP;2482;07:18:44;0;49	77173;8	47343;5;220;55;
$GPXUP;2482;07:18:45;0;49	77182;8	47325;5;220;56;
$GPXUP;2482;07:18:46;0;49	77192;8	4731;5;220;56;
$GPXUP;2482;07:18:47;0;49	77204;8	47298;5;220;55;
$GPXUP;2482;07:18:48;0;49	77217;8	47289;5;219;55;
$GPXUP;2482;07:18:49;0;49	77229;8	4728;5;220;55;
$GPXUP;2482;07:18:50;0;49	77241;8	47268;5;219;55;
$GPXUP;2482;07:18:51;0;49	77251;8	47252;5;219;56;
$GPXUP;2482;07:18:52;0;49	77258;8	47233;5;219;55;
$GPXUP;2482;07:18:53;0;49	77264;8	47213;3;218;56;
$GPXUP;2482;07:18:54;0;49	77268;8	47193;5;218;56;
$GPXUP;2482;07:18:55;0;49	77274;8	47173;5;218;54;
$GPXUP;2482;07:18:56;0;49	77282;8	47156;5;218;53;
$GPXUP;2482;07:18:57;0;49	77292;8	47141;5;217;53;
$GPXUP;2482;07:18:58;0;49	77302;8	47128;5;217;53;
$GPXUP;2482;07:18:59;0;49	77313;8	47113;5;216;55;
$GPXUP;2482;07:19:00;0;49	77321;8	47096;5;215;54;
$GPXUP;2482;07:19:01;0;49	77328;8	47079;5;215;52;
$GPXUP;2482;07:19:02;0;49	77333;8	4706;5;216;50;
$GPXUP;2482;07:19:03;0;49	77338;8	47043;5;215;49;
$GPXUP;2482;07:19:04;0;49	77342;8	47025;5;216;48;
$GPXUP;2482;07:19:05;0;49	77342;8	47006;5;217;51;
$GPXUP;2482;07:19:06;0;49	77343;8	46985;5;217;52;
$GPXUP;2482;07:19:07;0;49	77344;8	46964;5;217;52;
$GPXUP;2482;07:19:08;0;49	77346;8	46944;5;217;53;
$GPXUP;2482;07:19:09;0;49	77348;8	46924;5;217;53;
$GPXUP;2482;07:19:10;0;49	77351;8	46903;5;217;52;
$GPXUP;2482;07:19:11;0;49	77358;8	46886;5;217;54;
$GPXUP;2482;07:19:12;0;49	77367;8	46869;5;218;56;
$GPXUP;2482;07:19:13;0;49	77376;8	46853;5;217;55;
$GPXUP;2482;07:19:14;0;49	77388;8	46838;5;217;55;
$GPXUP;2482;07:19:15;0;49	774;8	46827;5;218;55;
$GPXUP;2482;07:19:16;0;49	77413;8	46819;5;218;53;
$GPXUP;2482;07:19:17;0;49	77425;8	46808;5;219;53;
$GPXUP;2482;07:19:18;0;49	77436;8	46794;5;219;54;
$GPXUP;2482;07:19:19;0;49	77445;8	46778;5;219;56;
$GPXUP;2482;07:19:20;0;49	77453;8	46759;5;219;57;
$GPXUP;2482;07:19:21;0;49	7746;8	4674;5;219;57;
$GPXUP;2482;07:19:22;0;49	77465;8	4672;5;218;57;
$GPXUP;2482;07:19:23;0;49	7747;8	46698;5;218;57;
$GPXUP;2482;07:19:24;0;49	77475;8	46678;5;217;56;
$GPXUP;2482;07:19:25;0;49	77481;8	46659;5;217;55;
$GPXUP;2482;07:19:26;0;49	7749;8	46643;5;216;53;
$GPXUP;2482;07:19:27;0;49	77501;8	46629;5;215;54;
$GPXUP;2482;07:19:28;0;49	77514;8	4662;5;215;55;
$GPXUP;2482;07:19:29;0;49	77526;8	46614;5;214;54;
$GPXUP;2482;07:19:30;0;49	77539;8	46607;5;213;55;
$GPXUP;2482;07:19:31;0;49	77551;8	46601;5;213;53;
$GPXUP;2482;07:19:32;0;49	77564;8	46592;5;212;53;
$GPXUP;2482;07:19:33;0;49	77574;8	46581;5;212;52;
$GPXUP;2482;07:19:34;0;49	77585;8	46567;5;212;51;
$GPXUP;2482;07:19:35;0;49	77594;8	46553;3;212;53;
$GPXUP;2482;07:19:36;0;49	77602;8	46538;5;212;50;
$GPXUP;2482;07:19:37;0;49	7761;8	46522;5;212;51;
$GPXUP;2482;07:19:38;0;49	7762;8	4651;5;213;50;
$GPXUP;2482;07:19:39;0;49	77632;8	46501;5;213;50;
$GPXUP;2482;07:19:40;0;49	77644;8	46498;5;213;52;
$GPXUP;2482;07:19:41;0;49	77657;8	46497;5;212;51;
$GPXUP;2482;07:19:42;0;49	77669;8	46498;5;212;49;
$GPXUP;2482;07:19:43;0;49	77681;8	46497;5;212;48;
$GPXUP;2482;07:19:44;0;49	77693;8	46492;5;212;49;
$GPXUP;2482;07:19:45;0;49	77705;8	46486;5;212;50;
$GPXUP;2482;07:19:46;0;49	77717;8	46479;5;213;51;
$GPXUP;2482;07:19:47;0;49	7773;8	46475;5;214;51;
$GPXUP;2482;07:19:48;0;49	77742;8	46468;5;214;51;
$GPXUP;2482;07:19:49;0;49	77752;8	4646;5;214;50;
$GPXUP;2482;07:19:50;0;49	77764;8	46451;5;215;49;
$GPXUP;2482;07:19:51;0;49	77774;8	4644;5;216;50;
$GPXUP;2482;07:19:52;0;49	77785;8	46428;5;217;51;
$GPXUP;2482;07:19:53;0;49	77792;8	46412;5;218;52;
$GPXUP;2482;07:19:54;0;49	77802;8	46397;5;218;55;
$GPXUP;2482;07:19:55;0;49	77813;8	46385;5;218;55;
$GPXUP;2482;07:19:56;0;49	77825;8	46374;5;217;55;
$GPXUP;2482;07:19:57;0;49	77838;8	46364;5;217;55;
$GPXUP;2482;07:19:58;0;49	7785;8	46358;5;217;54;
$GPXUP;2482;07:19:59;0;49	77863;8	4635;5;216;53;
$GPXUP;2482;07:20:00;0;49	77876;8	46348;5;216;52;
$GPXUP;2482;07:20:01;0;49	77889;8	46349;5;216;53;
$GPXUP;2482;07:20:02;0;49	77902;8	4635;5;215;52;
$GPXUP;2482;07:20:03;0;49	77915;8	4635;5;215;51;
$GPXUP;2482;07:20:04;0;49	77928;8	46345;5;215;53;
$GPXUP;2482;07:20:05;0;49	7794;8	46335;5;213;55;
$GPXUP;2482;07:20:06;0;49	77951;8	46324;5;212;52;
$GPXUP;2482;07:20:07;0;49	77962;8	46313;3;212;52;
$GPXUP;2482;07:20:08;0;49	7797;8	46297;5;211;52;
$GPXUP;2482;07:20:09;0;49	77978;8	46279;5;210;55;
$GPXUP;2482;07:20:10;0;49	7798;8	46255;5;209;56;
$GPXUP;2482;07:20:11;0;49	77983;8	46233;5;209;55;
$GPXUP;2482;07:20:12;0;49	77987;8	46213;5;208;52;
$GPXUP;2482;07:20:13;0;49	77992;8	46193;5;206;51;
$GPXUP;2482;07:20:14;0;49	77998;8	46173;5;206;56;
$GPXUP;2482;07:20:15;0;49	78008;8	46154;5;205;60;
$GPXUP;2482;07:20:16;0;49	78017;8	46139;5;204;53;
$GPXUP;2482;07:20:17;0;49	78027;8	46128;5;203;49;
$GPXUP;2482;07:20:18;0;49	78038;8	46122;5;202;48;
$GPXUP;2482;07:20:19;0;49	78049;8	46121;5;201;45;
$GPXUP;2482;07:20:20;0;49	78061;8	46122;2;200;45;
$GPXUP;2482;07:20:21;0;49	78073;8	46134;5;200;47;
$GPXUP;2482;07:20:22;0;49	78084;8	46144;5;200;46;
$GPXUP;2482;07:20:23;0;49	78096;8	46152;5;200;44;
$GPXUP;2482;07:20:24;0;49	78107;8	46157;5;200;44;
$GPXUP;2482;07:20:25;0;49	78119;8	46161;5;201;44;
$GPXUP;2482;07:20:26;0;49	7813;8	46168;2;201;44;
$GPXUP;2482;07:20:27;0;49	7814;8	4618;5;201;45;
$GPXUP;2482;07:20:28;0;49	78148;8	46196;5;202;45;
$GPXUP;2482;07:20:29;0;49	78155;8	46214;5;202;47;
$GPXUP;2482;07:20:30;0;49	7816;8	46233;5;203;48;
$GPXUP;2482;07:20:31;0;49	78163;8	46256;5;203;52;
$GPXUP;2482;07:20:32;0;49	78166;8	46279;5;202;54;
$GPXUP;2482;07:20:33;0;49	78167;8	46302;5;203;54;
$GPXUP;2482;07:20:34;0;49	78167;8	46324;5;203;54;
$GPXUP;2482;07:20:35;0;49	78165;8	46345;5;204;49;
$GPXUP;2482;07:20:36;0;49	78159;8	46366;5;203;52;
$GPXUP;2482;07:20:37;0;49	78153;8	46386;5;203;55;
$GPXUP;2482;07:20:38;0;49	78148;8	46408;5;203;54;
$GPXUP;2482;07:20:39;0;49	78146;8	46428;5;204;49;
$GPXUP;2482;07:20:40;0;49	78148;8	46447;5;205;47;
$GPXUP;2482;07:20:41;0;49	78153;8	46466;5;205;49;
$GPXUP;2482;07:20:42;0;49	78156;8	46485;5;205;52;
$GPXUP;2482;07:20:43;0;49	78161;8	46505;5;206;51;
$GPXUP;2482;07:20:44;0;49	78162;8	46526;5;206;52;
$GPXUP;2482;07:20:45;0;49	78161;8	46546;5;206;51;
$GPXUP;2482;07:20:46;0;49	7816;8	46567;5;206;50;
$GPXUP;2482;07:20:47;0;49	7816;8	46586;5;206;51;
$GPXUP;2482;07:20:48;0;49	78162;8	46606;5;206;49;
$GPXUP;2482;07:20:49;0;49	78165;8	46624;5;206;45;
$GPXUP;2482;07:20:50;0;49	7817;8	4664;5;207;47;
$GPXUP;2482;07:20:51;0;49	78175;8	46657;5;208;46;
$GPXUP;2482;07:20:52;0;49	78179;8	46674;5;208;45;
$GPXUP;2482;07:20:53;0;49	78183;8	46691;5;209;46;
$GPXUP;2482;07:20:54;0;49	78185;8	46709;5;210;48;
$GPXUP;2482;07:20:55;0;49	78186;8	46728;5;211;45;
$GPXUP;2482;07:20:56;0;49	78184;8	46744;5;213;44;
$GPXUP;2482;07:20:57;0;49	78182;8	46763;5;214;49;
$GPXUP;2482;07:20:58;0;49	78174;8	46778;5;215;48;
$GPXUP;2482;07:20:59;0;49	78167;8	46794;5;215;49;
$GPXUP;2482;07:21:00;0;49	78157;8	46806;5;216;48;
$GPXUP;2482;07:21:01;0;49	78146;8	46817;5;216;53;
$GPXUP;2482;07:21:02;0;49	78134;8	46823;5;215;50;
$GPXUP;2482;07:21:03;0;49	78123;8	4683;5;215;49;
$GPXUP;2482;07:21:04;0;49	7811;8	46836;5;216;54;
$GPXUP;2482;07:21:05;0;49	78096;8	46839;5;216;55;
$GPXUP;2482;07:21:06;0;49	78082;8	46845;5;216;57;
$GPXUP;2482;07:21:07;0;49	78069;8	46854;5;215;61;
$GPXUP;2482;07:21:08;0;49	78055;8	46866;5;215;62;
$GPXUP;2482;07:21:09;0;49	78046;8	46882;5;214;54;
$GPXUP;2482;07:21:10;0;49	78037;8	46898;5;214;54;
$GPXUP;2482;07:21:11;0;49	78028;8	46912;5;213;56;
$GPXUP;2482;07:21:12;0;49	78017;8	46927;5;213;56;
$GPXUP;2482;07:21:13;0;49	78009;8	46941;5;212;54;
$GPXUP;2482;07:21:14;0;49	78;8	46958;5;212;53;
$GPXUP;2482;07:21:15;0;49	77993;8	46973;5;212;52;
$GPXUP;2482;07:21:16;0;49	77985;8	46987;3;212;48;
$GPXUP;2482;07:21:17;0;49	77976;8	47002;3;212;52;
$GPXUP;2482;07:21:18;0;49	77966;8	47013;5;211;50;
$GPXUP;2482;07:21:19;0;49	77955;8	47024;5;211;52;
$GPXUP;2482;07:21:20;0;49	77944;8	47035;5;211;55;
$GPXUP;2482;07:21:21;0;49	77933;8	47048;5;211;56;
$GPXUP;2482;07:21:22;0;49	77922;8	47062;5;210;55;
$GPXUP;2482;07:21:23;0;49	77914;8	47077;5;210;53;
$GPXUP;2482;07:21:24;0;49	77908;8	47095;5;210;51;
$GPXUP;2482;07:21:25;0;49	779;8	47111;3;210;52;
$GPXUP;2482;07:21:26;0;49	77892;8	47128;5;209;57;
$GPXUP;2482;07:21:27;0;49	77883;8	47144;5;208;53;
$GPXUP;2482;07:21:28;0;49	77874;8	47155;5;208;44;
$GPXUP;2482;07:21:29;0;49	77865;8	4716;5;208;40;
$GPXUP;2482;07:21:30;0;49	77851;8	47163;5;208;56;
$GPXUP;2482;07:21:31;0;49	77835;8	47165;5;207;57;
$GPXUP;2482;07:21:32;0;49	77821;8	47168;5;208;57;
$GPXUP;2482;07:21:33;0;49	77806;8	47174;5;207;57;
$GPXUP;2482;07:21:34;0;49	77793;8	47183;5;206;58;
$GPXUP;2482;07:21:35;0;49	7778;8	47195;5;205;59;
$GPXUP;2482;07:21:36;0;49	7777;8	47211;5;206;57;
$GPXUP;2482;07:21:37;0;49	77762;8	47228;5;206;56;
$GPXUP;2482;07:21:38;0;49	77751;8	47243;5;205;57;
$GPXUP;2482;07:21:39;0;49	77741;8	47258;3;205;60;
$GPXUP;2482;07:21:40;0;49	77729;8	47273;5;205;60;
$GPXUP;2482;07:21:41;0;49	77716;8	47285;5;204;64;
$GPXUP;2482;07:21:42;0;49	77701;8	47293;5;205;61;
$GPXUP;2482;07:21:43;0;49	77687;8	47298;5;205;55;
$GPXUP;2482;07:21:44;0;49	77674;8	47305;5;205;54;
$GPXUP;2482;07:21:45;0;49	77662;8	47313;5;205;53;
$GPXUP;2482;07:21:46;0;49	7765;8	47321;5;205;53;
$GPXUP;2482;07:21:47;0;49	77638;8	47324;3;205;46;
$GPXUP;2482;07:21:48;0;49	77625;8	47326;5;205;50;
$GPXUP;2482;07:21:49;0;49	77611;8	47328;5;206;53;
$GPXUP;2482;07:21:50;0;49	77596;8	4733;5;205;58;
$GPXUP;2482;07:21:51;0;49	77581;8	47328;5;205;58;
$GPXUP;2482;07:21:52;0;49	77566;8	4733;5;205;59;
$GPXUP;2482;07:21:53;0;49	77551;8	47336;5;205;59;
$GPXUP;2482;07:21:54;0;49	77538;8	47346;5;204;57;
$GPXUP;2482;07:21:55;0;49	77527;8	47358;5;203;57;
$GPXUP;2482;07:21:56;0;49	77516;8	47372;5;202;56;
$GPXUP;2482;07:21:57;0;49	77506;8	47386;5;202;56;
$GPXUP;2482;07:21:58;0;49	77496;8	47401;5;201;54;
$GPXUP;2482;07:21:59;0;49	77485;8	47413;5;201;54;
$GPXUP;2482;07:22:00;0;49	77471;8	47421;5;200;54;
$GPXUP;2482;07:22:01;0;49	77458;8	47428;5;199;56;
$GPXUP;2482;07:22:02;0;49	77445;8	47439;5;198;57;
$GPXUP;2482;07:22:03;0;49	77434;8	47451;5;198;56;
$GPXUP;2482;07:22:04;0;49	77422;8	47464;5;198;56;
$GPXUP;2482;07:22:05;0;49	77412;8	47478;5;196;56;
$GPXUP;2482;07:22:06;0;49	77404;8	47495;5;195;56;
$GPXUP;2482;07:22:07;0;49	77397;8	47515;5;196;57;
$GPXUP;2482;07:22:08;0;49	77388;8	47532;5;195;55;
$GPXUP;2482;07:22:09;0;49	77378;8	47545;5;196;54;
$GPXUP;2482;07:22:10;0;49	77368;8	47558;5;195;56;
$GPXUP;2482;07:22:11;0;49	77356;8	47569;5;195;58;
$GPXUP;2482;07:22:12;0;49	77342;8	47578;5;195;58;
$GPXUP;2482;07:22:13;0;49	77328;8	47586;5;194;58;
$GPXUP;2482;07:22:14;0;49	77316;8	47592;5;194;51;
$GPXUP;2482;07:22:15;0;49	77304;8	47591;5;194;50;
$GPXUP;2482;07:22:16;0;49	77291;8	47586;5;194;51;
$GPXUP;2482;07:22:17;0;49	7728;8	47577;5;194;47;
$GPXUP;2482;07:22:18;0;49	77271;8	47562;5;195;48;
$GPXUP;2482;07:22:19;0;49	77261;8	47549;5;195;48;
$GPXUP;2482;07:22:20;0;49	77249;8	47541;5;195;48;
$GPXUP;2482;07:22:21;0;49	77237;8	47537;5;196;49;
$GPXUP;2482;07:22:22;0;49	77226;8	47536;5;197;50;
$GPXUP;2482;07:22:23;0;49	77213;8	47537;5;198;51;
$GPXUP;2482;07:22:24;0;49	77201;8	47539;5;199;52;
$GPXUP;2482;07:22:25;0;49	77188;8	47541;5;199;52;
$GPXUP;2482;07:22:26;0;49	77175;8	47543;3;201;50;
$GPXUP;2482;07:22:27;0;49	77164;8	47545;3;201;49;
$GPXUP;2482;07:22:28;0;49	77152;8	47549;5;203;50;
$GPXUP;2482;07:22:29;0;49	77141;8	47557;5;203;54;
$GPXUP;2482;07:22:30;0;49	77129;8	47566;3;203;54;
$GPXUP;2482;07:22:31;0;49	77119;8	4758;5;204;56;
$GPXUP;2482;07:22:32;0;49	77114;8	47594;5;205;48;
$GPXUP;2482;07:22:33;0;49	77106;8	47607;5;204;49;
$GPXUP;2482;07:22:34;0;49	77097;8	47618;5;205;50;
$GPXUP;2482;07:22:35;0;49	77086;8	47625;5;205;51;
$GPXUP;2482;07:22:36;0;49	77075;8	47632;5;205;54;
$GPXUP;2482;07:22:37;0;49	77063;8	47639;5;205;52;
$GPXUP;2482;07:22:38;0;49	77051;8	47641;5;205;53;
$GPXUP;2482;07:22:39;0;49	77038;8	47639;5;205;54;
$GPXUP;2482;07:22:40;0;49	77026;8	47641;5;205;54;
$GPXUP;2482;07:22:41;0;49	77015;8	47647;5;205;54;
$GPXUP;2482;07:22:42;0;49	77004;8	47656;5;205;54;
$GPXUP;2482;07:22:43;0;49	76994;8	47669;5;205;55;
$GPXUP;2482;07:22:44;0;49	76984;8	47681;5;205;56;
$GPXUP;2482;07:22:45;0;49	76974;8	47695;5;205;57;
$GPXUP;2482;07:22:46;0;49	76963;8	47704;5;204;58;
$GPXUP;2482;07:22:47;0;49	76949;8	47709;5;205;57;
$GPXUP;2482;07:22:48;0;49	76935;8	4771;5;204;58;
$GPXUP;2482;07:22:49;0;49	76921;8	47712;5;204;59;
$GPXUP;2482;07:22:50;0;49	76908;8	47718;5;204;59;
$GPXUP;2482;07:22:51;0;49	76896;8	47727;5;204;58;
$GPXUP;2482;07:22:52;0;49	76885;8	47741;5;204;57;
$GPXUP;2482;07:22:53;0;49	76876;8	47755;5;205;56;
$GPXUP;2482;07:22:54;0;49	76867;8	47767;5;205;50;
$GPXUP;2482;07:22:55;0;49	7686;8	47781;5;206;49;
$GPXUP;2482;07:22:56;0;49	76856;8	47799;5;207;48;
$GPXUP;2482;07:22:57;0;49	76851;8	47814;5;208;48;
$GPXUP;2482;07:22:58;0;49	76845;8	47829;5;209;48;
$GPXUP;2482;07:22:59;0;49	76837;8	47842;5;210;49;
$GPXUP;2482;07:23:00;0;49	7683;8	47857;5;212;48;
$GPXUP;2482;07:23:01;0;49	76824;8	47872;5;213;47;
$GPXUP;2482;07:23:02;0;49	7682;8	4789;5;214;48;
$GPXUP;2482;07:23:03;0;49	76815;8	47905;5;215;47;
$GPXUP;2482;07:23:04;0;49	76807;8	47921;5;214;51;
$GPXUP;2482;07:23:05;0;49	76796;8	47934;5;215;52;
$GPXUP;2482;07:23:06;0;49	76787;8	47948;5;215;54;
$GPXUP;2482;07:23:07;0;49	76777;8	47963;5;216;55;
$GPXUP;2482;07:23:08;0;49	76766;8	47978;5;216;55;
$GPXUP;2482;07:23:09;0;49	76758;8	47995;5;216;55;
$GPXUP;2482;07:23:10;0;49	76746;8	48008;5;216;56;
$GPXUP;2482;07:23:11;0;49	76734;8	48019;5;216;56;
$GPXUP;2482;07:23:12;0;49	76723;8	48028;5;215;51;
$GPXUP;2482;07:23:13;0;49	76712;8	48033;5;215;44;
$GPXUP;2482;07:23:14;0;49	76698;8	48032;5;213;55;
$GPXUP;2482;07:23:15;0;49	76684;8	48027;5;213;57;
$GPXUP;2482;07:23:16;0;49	7667;8	48026;5;213;58;
$GPXUP;2482;07:23:17;0;49	76654;8	48026;5;211;60;
$GPXUP;2482;07:23:18;0;49	76641;8	48032;5;211;58;
$GPXUP;2482;07:23:19;0;49	76628;8	48043;5;210;59;
$GPXUP;2482;07:23:20;0;49	76616;8	48058;5;210;60;
$GPXUP;2482;07:23:21;0;49	76606;8	48074;5;210;62;
$GPXUP;2482;07:23:22;0;49	76597;8	48091;5;211;54;
$GPXUP;2482;07:23:23;0;49	7659;8	48106;5;210;52;
$GPXUP;2482;07:23:24;0;49	76584;8	48123;5;211;51;
$GPXUP;2482;07:23:25;0;49	76577;8	48141;5;212;51;
$GPXUP;2482;07:23:26;0;49	7657;8	48157;5;213;53;
$GPXUP;2482;07:23:27;0;49	76563;8	48173;5;214;53;
$GPXUP;2482;07:23:28;0;49	76555;8	48189;5;215;52;
$GPXUP;2482;07:23:29;0;49	76547;8	48205;5;216;51;
$GPXUP;2482;07:23:30;0;49	76538;8	48219;5;216;51;
$GPXUP;2482;07:23:31;0;49	76527;8	48232;5;217;54;
$GPXUP;2482;07:23:32;0;49	76517;8	48241;5;218;47;
$GPXUP;2482;07:23:33;0;49	76504;8	48248;5;218;52;
$GPXUP;2482;07:23:34;0;49	76491;8	48256;5;218;54;
$GPXUP;2482;07:23:35;0;49	76479;8	48266;5;218;54;
$GPXUP;2482;07:23:36;0;49	76467;8	48276;5;218;54;
$GPXUP;2482;07:23:37;0;49	76453;8	48288;5;219;59;
$GPXUP;2482;07:23:38;0;49	76439;8	48294;5;219;57;
$GPXUP;2482;07:23:39;0;49	76426;8	48301;5;220;56;
$GPXUP;2482;07:23:40;0;49	76413;8	48311;5;220;55;
$GPXUP;2482;07:23:41;0;49	76401;8	48322;5;220;55;
$GPXUP;2482;07:23:42;0;49	76388;8	48332;5;219;56;
$GPXUP;2482;07:23:43;0;49	76376;8	48344;5;219;57;
$GPXUP;2482;07:23:44;0;49	76363;8	48352;5;219;52;
$GPXUP;2482;07:23:45;0;49	76349;8	48355;5;220;55;
$GPXUP;2482;07:23:46;0;49	76334;8	48356;5;220;61;
$GPXUP;2482;07:23:47;0;49	76319;8	48349;5;221;56;
$GPXUP;2482;07:23:48;0;49	76305;8	48337;5;220;56;
$GPXUP;2482;07:23:49;0;49	76291;8	48329;5;222;56;
$GPXUP;2482;07:23:50;0;49	76277;8	48322;5;222;52;
$GPXUP;2482;07:23:51;0;49	76264;8	48316;5;222;51;
$GPXUP;2482;07:23:52;0;49	76252;8	48312;5;224;48;
$GPXUP;2482;07:23:53;0;49	76238;8	48311;5;225;49;
$GPXUP;2482;07:23:54;0;49	76225;8	4832;5;224;54;
$GPXUP;2482;07:23:55;0;49	76212;8	48333;5;226;55;
$GPXUP;2482;07:23:56;0;49	762;8	48345;5;226;53;
$GPXUP;2482;07:23:57;0;49	76187;8	48356;5;227;54;
$GPXUP;2482;07:23:58;0;49	76175;8	48364;5;227;53;
$GPXUP;2482;07:23:59;0;49	76161;8	48368;5;228;52;
$GPXUP;2482;07:24:00;0;49	76147;8	48369;5;228;53;
$GPXUP;2482;07:24:01;0;49	76133;8	4837;5;229;53;
$GPXUP;2482;07:24:02;0;49	76119;8	4837;5;230;54;
$GPXUP;2482;07:24:03;0;49	76106;8	48374;5;232;53;
$GPXUP;2482;07:24:04;0;49	76093;8	48381;5;233;51;
$GPXUP;2482;07:24:05;0;49	76081;8	48393;5;234;52;
$GPXUP;2482;07:24:06;0;49	7607;8	48406;5;235;55;
$GPXUP;2482;07:24:07;0;49	76058;8	48419;5;236;59;
$GPXUP;2482;07:24:08;0;49	76045;8	48431;5;237;58;
$GPXUP;2482;07:24:09;0;49	76033;8	48443;5;239;54;
$GPXUP;2482;07:24:10;0;49	76021;8	48453;5;240;54;
$GPXUP;2482;07:24:11;0;49	76008;8	48463;5;241;59;
$GPXUP;2482;07:24:12;0;49	75994;8	48473;5;242;58;
$GPXUP;2482;07:24:13;0;49	7598;8	48482;3;243;61;
$GPXUP;2482;07:24:14;0;49	75966;8	48485;5;244;57;
$GPXUP;2482;07:24:15;0;49	75952;8	48485;5;245;58;
$GPXUP;2482;07:24:16;0;49	75937;8	48485;5;246;57;
$GPXUP;2482;07:24:17;0;49	75923;8	48485;5;248;56;
$GPXUP;2482;07:24:18;0;49	75908;8	48488;5;248;58;
$GPXUP;2482;07:24:19;0;49	75894;8	48493;5;249;57;
$GPXUP;2482;07:24:20;0;49	75881;8	48501;5;250;57;
$GPXUP;2482;07:24:21;0;49	75868;8	4851;5;251;56;
$GPXUP;2482;07:24:22;0;49	75855;8	48519;5;251;56;
$GPXUP;2482;07:24:23;0;49	75842;8	48527;5;252;58;
$GPXUP;2482;07:24:24;0;49	75828;8	48534;5;252;59;
$GPXUP;2482;07:24:25;0;49	75813;8	4854;5;251;61;
$GPXUP;2482;07:24:26;0;49	75799;8	4855;5;251;61;
$GPXUP;2482;07:24:27;0;49	75787;8	48562;5;251;60;
$GPXUP;2482;07:24:28;0;49	75774;8	48571;3;251;58;
$GPXUP;2482;07:24:29;0;49	75762;8	4858;5;251;54;
$GPXUP;2482;07:24:30;0;49	75748;8	48585;5;250;60;
$GPXUP;2482;07:24:31;0;49	75733;8	48588;5;250;62;
$GPXUP;2482;07:24:32;0;49	75717;8	48593;5;249;64;
$GPXUP;2482;07:24:33;0;49	75702;8	48601;5;247;65;
$GPXUP;2482;07:24:34;0;49	75687;8	48608;5;246;65;
$GPXUP;2482;07:24:35;0;49	75671;8	48615;3;245;65;
$GPXUP;2482;07:24:36;0;49	75655;8	48618;5;243;65;
$GPXUP;2482;07:24:37;0;49	75639;8	4862;5;242;63;
$GPXUP;2482;07:24:38;0;49	75624;8	48623;5;241;64;
$GPXUP;2482;07:24:39;0;49	75608;8	48627;3;240;63;
$GPXUP;2482;07:24:40;0;49	75593;8	48632;5;239;62;
$GPXUP;2482;07:24:41;0;49	75578;8	48631;5;237;60;
$GPXUP;2482;07:24:42;0;49	75564;8	48627;5;236;60;
$GPXUP;2482;07:24:43;0;49	75549;8	48622;5;234;59;
$GPXUP;2482;07:24:44;0;49	75534;8	48618;5;234;59;
$GPXUP;2482;07:24:45;0;49	75519;8	48617;5;232;59;
$GPXUP;2482;07:24:46;0;49	75505;8	48622;5;231;60;
$GPXUP;2482;07:24:47;0;49	75491;8	48631;5;229;57;
$GPXUP;2482;07:24:48;0;49	75478;8	48638;3;229;56;
$GPXUP;2482;07:24:49;0;49	75464;8	48641;5;228;57;
$GPXUP;2482;07:24:50;0;49	7545;8	48641;5;227;58;
$GPXUP;2482;07:24:51;0;49	75435;8	48644;5;226;58;
$GPXUP;2482;07:24:52;0;49	75421;8	48648;5;225;59;
$GPXUP;2482;07:24:53;0;49	75406;8	48654;5;224;59;
$GPXUP;2482;07:24:54;0;49	75391;8	4866;5;223;60;
$GPXUP;2482;07:24:55;0;49	75376;8	48665;5;221;60;
$GPXUP;2482;07:24:56;0;49	75361;8	48665;5;221;59;
$GPXUP;2482;07:24:57;0;49	75347;8	48664;5;219;54;
$GPXUP;2482;07:24:58;0;49	75334;8	48666;5;218;53;
$GPXUP;2482;07:24:59;0;49	75321;8	48673;5;216;52;
$GPXUP;2482;07:25:00;0;49	75308;8	4868;5;216;57;
$GPXUP;2482;07:25:01;0;49	75295;8	48691;5;215;59;
$GPXUP;2482;07:25:02;0;49	75285;8	48706;5;214;54;
$GPXUP;2482;07:25:03;0;49	75276;8	4872;5;213;54;
$GPXUP;2482;07:25:04;0;49	75266;8	48735;5;212;55;
$GPXUP;2482;07:25:05;0;49	75259;8	48752;5;211;55;
$GPXUP;2482;07:25:06;0;49	75251;8	48771;5;211;56;
$GPXUP;2482;07:25:07;0;49	75243;8	48787;3;210;56;
$GPXUP;2482;07:25:08;0;49	75233;8	48803;5;209;55;
$GPXUP;2482;07:25:09;0;49	75222;8	48815;5;209;55;
$GPXUP;2482;07:25:10;0;49	75211;8	48828;5;209;55;
$GPXUP;2482;07:25:11;0;49	75203;8	48844;5;209;55;
$GPXUP;2482;07:25:12;0;49	75195;8	48862;5;209;55;
$GPXUP;2482;07:25:13;0;49	75188;8	4888;5;209;55;
$GPXUP;2482;07:25:14;0;49	75179;8	48897;5;209;54;
$GPXUP;2482;07:25:15;0;49	75169;8	48909;5;208;54;
$GPXUP;2482;07:25:16;0;49	75157;8	48923;5;208;55;
$GPXUP;2482;07:25:17;0;49	75147;8	48938;5;209;56;
$GPXUP;2482;07:25:18;0;49	75139;8	48953;5;208;53;
$GPXUP;2482;07:25:19;0;49	7513;8	4897;5;209;53;
$GPXUP;2482;07:25:20;0;49	75122;8	48984;5;209;51;
$GPXUP;2482;07:25:21;0;49	75112;8	48997;5;210;51;
$GPXUP;2482;07:25:22;0;49	75102;8	49011;5;210;50;
$GPXUP;2482;07:25:23;0;49	75093;8	49021;5;210;47;
$GPXUP;2482;07:25:24;0;49	75084;8	49027;5;211;40;
$GPXUP;2482;07:25:25;0;49	75076;8	49029;5;211;35;
$GPXUP;2482;07:25:26;0;49	75067;8	49014;5;211;42;
$GPXUP;2482;07:25:27;0;49	75059;8	48993;5;211;51;
$GPXUP;2482;07:25:28;0;49	7505;8	48972;5;211;52;
$GPXUP;2482;07:25:29;0;49	75039;8	48955;5;211;52;
$GPXUP;2482;07:25:30;0;49	75028;8	48942;5;210;53;
$GPXUP;2482;07:25:31;0;49	75014;8	48931;5;210;54;
$GPXUP;2482;07:25:32;0;49	75;8	4892;5;210;56;
$GPXUP;2482;07:25:33;0;49	74987;8	48905;5;209;57;
$GPXUP;2482;07:25:34;0;49	74975;8	48886;5;208;58;
$GPXUP;2482;07:25:35;0;49	74965;8	48868;5;208;57;
$GPXUP;2482;07:25:36;0;49	74957;8	48848;5;208;56;
$GPXUP;2482;07:25:37;0;49	74948;8	48828;5;208;54;
$GPXUP;2482;07:25:38;0;49	7494;8	4881;5;208;53;
$GPXUP;2482;07:25:39;0;49	74936;8	48788;5;208;51;
$GPXUP;2482;07:25:40;0;49	74934;8	48767;5;208;47;
$GPXUP;2482;07:25:41;0;49	74933;8	48747;5;207;48;
$GPXUP;2482;07:25:42;0;49	74931;8	48726;5;207;50;
$GPXUP;2482;07:25:43;0;49	74925;8	48707;5;206;51;
$GPXUP;2482;07:25:44;0;49	74918;8	48687;5;206;51;
$GPXUP;2482;07:25:45;0;49	74913;8	48668;5;205;49;
$GPXUP;2482;07:25:46;0;49	74909;8	48649;5;205;48;
$GPXUP;2482;07:25:47;0;49	74907;8	48628;5;204;51;
$GPXUP;2482;07:25:48;0;49	74908;8	4861;5;205;44;
$GPXUP;2482;07:25:49;0;49	74911;8	48591;5;204;48;
$GPXUP;2482;07:25:50;0;49	74915;8	48572;5;204;48;
$GPXUP;2482;07:25:51;0;49	74919;8	48555;5;203;48;
$GPXUP;2482;07:25:52;0;49	74922;8	48535;5;204;48;
$GPXUP;2482;07:25:53;0;49	74922;8	48516;5;204;46;
$GPXUP;2482;07:25:54;0;49	74921;8	48497;5;204;46;
$GPXUP;2482;07:25:55;0;49	74922;8	48479;5;205;47;
$GPXUP;2482;07:25:56;0;49	74923;8	48461;5;206;46;
$GPXUP;2482;07:25:57;0;49	74927;8	48443;5;206;45;
$GPXUP;2482;07:25:58;0;49	7493;8	48426;5;207;44;
$GPXUP;2482;07:25:59;0;49	74931;8	48409;5;208;45;
$GPXUP;2482;07:26:00;0;49	74931;8	4839;2;209;45;
$GPXUP;2482;07:26:01;0;49	74926;8	48374;5;210;45;
$GPXUP;2482;07:26:02;0;49	74919;8	48359;5;210;49;
$GPXUP;2482;07:26:03;0;49	7491;8	48345;5;210;50;
$GPXUP;2482;07:26:04;0;49	74902;8	48329;5;211;50;
$GPXUP;2482;07:26:05;0;49	74895;8	48312;5;212;50;
$GPXUP;2482;07:26:06;0;49	74888;8	48294;5;212;52;
$GPXUP;2482;07:26:07;0;49	74882;8	48276;5;211;54;
$GPXUP;2482;07:26:08;0;49	74877;8	48256;5;211;55;
$GPXUP;2482;07:26:09;0;49	74872;8	48235;5;210;56;
$GPXUP;2482;07:26:10;0;49	74869;8	48215;5;210;54;
$GPXUP;2482;07:26:11;0;49	74864;8	48195;5;210;53;
$GPXUP;2482;07:26:12;0;49	74857;8	48177;5;210;54;
$GPXUP;2482;07:26:13;0;49	74847;8	4816;5;209;55;
$GPXUP;2482;07:26:14;0;49	74837;8	48147;5;209;56;
$GPXUP;2482;07:26:15;0;49	74824;8	48136;5;209;55;
$GPXUP;2482;07:26:16;0;49	74813;8	48125;2;209;55;
$GPXUP;2482;07:26:17;0;49	74802;8	48112;5;209;55;
$GPXUP;2482;07:26:18;0;49	74793;8	48095;5;208;55;
$GPXUP;2482;07:26:19;0;49	74785;8	48077;5;208;54;
$GPXUP;2482;07:26:20;0;49	74779;8	48058;5;208;51;
$GPXUP;2482;07:26:21;0;49	74775;8	48039;5;208;54;
$GPXUP;2482;07:26:22;0;49	74771;8	48019;5;208;51;
$GPXUP;2482;07:26:23;0;49	74767;8	48;2;207;51;
$GPXUP;2482;07:26:24;0;49	74764;8	47981;2;207;51;
$GPXUP;2482;07:26:25;0;49	74762;8	47963;5;207;48;
$GPXUP;2482;07:26:26;0;49	74761;8	47943;5;207;49;
$GPXUP;2482;07:26:27;0;49	74762;8	47925;5;207;49;
$GPXUP;2482;07:26:28;0;49	74766;8	47906;5;207;49;
$GPXUP;2482;07:26:29;0;49	74772;8	47889;5;206;49;
$GPXUP;2482;07:26:30;0;49	74776;8	4787;5;206;51;
$GPXUP;2482;07:26:31;0;49	74775;8	4785;5;207;52;
$GPXUP;2482;07:26:32;0;49	74773;8	47833;5;206;45;
$GPXUP;2482;07:26:33;0;49	7477;8	47814;5;206;51;
$GPXUP;2482;07:26:34;0;49	74765;8	47798;5;207;48;
$GPXUP;2482;07:26:35;0;49	74761;8	47781;2;207;48;
$GPXUP;2482;07:26:36;0;49	74749;8	47771;5;206;55;
$GPXUP;2482;07:26:37;0;49	74736;8	47763;5;206;57;
$GPXUP;2482;07:26:38;0;49	74721;8	47759;5;207;58;
$GPXUP;2482;07:26:39;0;49	74706;8	47758;5;207;57;
$GPXUP;2482;07:26:40;0;49	74691;8	47761;5;206;55;
$GPXUP;2482;07:26:41;0;49	74677;8	47767;5;206;55;
$GPXUP;2482;07:26:42;0;49	74663;8	47774;5;206;56;
$GPXUP;2482;07:26:43;0;49	74649;8	47779;5;206;53;
$GPXUP;2482;07:26:44;0;49	74635;8	47782;5;207;52;
$GPXUP;2482;07:26:45;0;49	74621;8	47782;5;208;57;
$GPXUP;2482;07:26:46;0;49	74608;8	47773;5;208;53;
$GPXUP;2482;07:26:47;0;49	74596;8	47765;5;208;54;
$GPXUP;2482;07:26:48;0;49	74582;8	47758;5;209;55;
$GPXUP;2482;07:26:49;0;49	74568;8	47754;5;209;58;
$GPXUP;2482;07:26:50;0;49	74554;8	47752;5;209;55;
$GPXUP;2482;07:26:51;0;49	7454;8	47756;5;209;52;
$GPXUP;2482;07:26:52;0;49	74527;8	47763;5;209;52;
$GPXUP;2482;07:26:53;0;49	74515;8	47767;5;211;50;
$GPXUP;2482;07:26:54;0;49	74503;8	47769;5;211;46;
$GPXUP;2482;07:26:55;0;49	7449;8	47766;5;211;50;
$GPXUP;2482;07:26:56;0;49	74479;8	47756;5;212;54;
$GPXUP;2482;07:26:57;0;49	74468;8	47743;5;213;53;
$GPXUP;2482;07:26:58;0;49	74459;8	47729;5;213;52;
$GPXUP;2482;07:26:59;0;49	74451;8	47713;5;213;51;
$GPXUP;2482;07:27:00;0;49	74444;8	47698;5;213;50;
$GPXUP;2482;07:27:01;0;49	74439;8	4768;5;214;49;
$GPXUP;2482;07:27:02;0;49	74436;8	47665;5;214;47;
$GPXUP;2482;07:27:03;0;49	74433;8	47647;5;215;46;
$GPXUP;2482;07:27:04;0;49	74429;8	47631;5;215;47;
$GPXUP;2482;07:27:05;0;49	74424;8	47615;2;215;47;
$GPXUP;2482;07:27:06;0;49	74414;8	47604;5;215;48;
$GPXUP;2482;07:27:07;0;49	74402;8	47599;5;216;50;
$GPXUP;2482;07:27:08;0;49	74389;8	47596;5;217;51;
$GPXUP;2482;07:27:09;0;49	74375;8	4759;5;218;52;
$GPXUP;2482;07:27:10;0;49	74363;8	47584;5;217;51;
$GPXUP;2482;07:27:11;0;49	74351;8	47573;5;217;55;
$GPXUP;2482;07:27:12;0;49	74338;8	47566;5;217;55;
$GPXUP;2482;07:27:13;0;49	74325;8	47562;5;218;54;
$GPXUP;2482;07:27:14;0;49	74311;8	47559;5;218;54;
$GPXUP;2482;07:27:15;0;49	74297;8	47554;5;218;54;
$GPXUP;2482;07:27:16;0;49	74285;8	47548;5;218;54;
$GPXUP;2482;07:27:17;0;49	74272;8	4754;5;218;54;
$GPXUP;2482;07:27:18;0;49	74259;8	47529;5;219;57;
$GPXUP;2482;07:27:19;0;49	74248;8	47516;5;218;51;
$GPXUP;2482;07:27:20;0;49	74244;8	47498;5;218;50;
$GPXUP;2482;07:27:21;0;49	74238;8	4748;5;219;51;
$GPXUP;2482;07:27:22;0;49	74229;8	47466;5;219;51;
$GPXUP;2482;07:27:23;0;49	74219;8	47456;5;220;53;
$GPXUP;2482;07:27:24;0;49	74207;8	47447;5;220;53;
$GPXUP;2482;07:27:25;0;49	74196;8	47438;5;220;52;
$GPXUP;2482;07:27:26;0;49	74187;8	47426;5;221;52;
$GPXUP;2482;07:27:27;0;49	74177;8	47411;5;221;52;
$GPXUP;2482;07:27:28;0;49	74168;8	47395;5;221;53;
$GPXUP;2482;07:27:29;0;49	74159;8	47381;5;221;53;
$GPXUP;2482;07:27:30;0;49	74148;8	47369;5;222;53;
$GPXUP;2482;07:27:31;0;49	74136;8	47364;5;222;54;
$GPXUP;2482;07:27:32;0;49	74122;8	4736;5;222;55;
$GPXUP;2482;07:27:33;0;49	74109;8	47355;5;222;52;
$GPXUP;2482;07:27:34;0;49	74097;8	47347;5;223;53;
$GPXUP;2482;07:27:35;0;49	74085;8	47339;5;223;54;
$GPXUP;2482;07:27:36;0;49	74071;8	47333;5;222;55;
$GPXUP;2482;07:27:37;0;49	74058;8	47329;5;223;55;
$GPXUP;2482;07:27:38;0;49	74045;8	47322;5;224;54;
$GPXUP;2482;07:27:39;0;49	74033;8	47316;5;224;50;
$GPXUP;2482;07:27:40;0;49	74022;8	47304;5;225;52;
$GPXUP;2482;07:27:41;0;49	7401;8	47298;5;225;54;
$GPXUP;2482;07:27:42;0;49	73995;8	47292;5;226;57;
$GPXUP;2482;07:27:43;0;49	73982;8	47286;5;225;56;
$GPXUP;2482;07:27:44;0;49	73969;8	47278;5;224;58;
$GPXUP;2482;07:27:45;0;49	73957;8	47266;5;225;55;
$GPXUP;2482;07:27:46;0;49	73946;8	47253;5;224;57;
$GPXUP;2482;07:27:47;0;49	73939;8	47235;5;224;51;
$GPXUP;2482;07:27:48;0;49	73933;8	47217;5;224;50;
$GPXUP;2482;07:27:49;0;49	73927;8	47199;5;223;51;
$GPXUP;2482;07:27:50;0;49	73919;8	47181;5;223;54;
$GPXUP;2482;07:27:51;0;49	73908;8	47168;5;222;56;
$GPXUP;2482;07:27:52;0;49	73898;8	47155;5;222;55;
$GPXUP;2482;07:27:53;0;49	73887;8	4714;5;221;54;
$GPXUP;2482;07:27:54;0;49	73877;8	47128;5;222;52;
$GPXUP;2482;07:27:55;0;49	73865;8	47117;5;220;58;
$GPXUP;2482;07:27:56;0;49	73852;8	47108;5;221;58;
$GPXUP;2482;07:27:57;0;49	73839;8	47104;5;221;50;
$GPXUP;2482;07:27:58;0;49	73828;8	47101;5;221;48;
$GPXUP;2482;07:27:59;0;49	73817;8	47092;5;222;49;
$GPXUP;2482;07:28:00;0;49	73806;8	4708;5;222;56;
$GPXUP;2482;07:28:01;0;49	73796;8	4707;5;222;51;
$GPXUP;2482;07:28:02;0;49	73789;8	47053;5;222;52;
$GPXUP;2482;07:28:03;0;49	73785;8	47037;5;221;45;
$GPXUP;2482;07:28:04;0;49	73783;8	4702;5;221;45;
$GPXUP;2482;07:28:05;0;49	73784;8	47002;5;221;48;
$GPXUP;2482;07:28:06;0;49	73788;8	46985;5;221;45;
$GPXUP;2482;07:28:07;0;49	73793;8	4697;5;221;38;
$GPXUP;2482;07:28:08;0;49	73799;8	46956;5;221;37;
$GPXUP;2482;07:28:09;0;49	73807;8	46945;5;221;36;
$GPXUP;2482;07:28:10;0;49	73817;8	46938;5;221;35;
$GPXUP;2482;07:28:11;0;49	73829;8	46939;5;220;34;
$GPXUP;2482;07:28:12;0;49	73843;8	46948;5;220;46;
$GPXUP;2482;07:28:13;0;49	73857;8	46959;5;218;47;
$GPXUP;2482;07:28:14;0;49	73871;8	4697;5;218;48;
$GPXUP;2482;07:28:15;0;49	73884;8	4698;5;217;48;
$GPXUP;2482;07:28:16;0;49	73899;8	46985;5;217;48;
$GPXUP;2482;07:28:17;0;49	73913;8	4699;5;216;48;
$GPXUP;2482;07:28:18;0;49	73928;8	46996;5;216;48;
$GPXUP;2482;07:28:19;0;49	73941;8	46998;5;215;48;
$GPXUP;2482;07:28:20;0;49	73955;8	46997;5;215;47;
$GPXUP;2482;07:28:21;0;49	73968;8	46996;5;214;46;
$GPXUP;2482;07:28:22;0;49	73982;8	46998;5;215;46;
$GPXUP;2482;07:28:23;0;49	73995;8	47004;5;214;47;
$GPXUP;2482;07:28:24;0;49	74008;8	4701;2;214;49;
$GPXUP;2482;07:28:25;0;49	74019;8	47019;5;213;47;
$GPXUP;2482;07:28:26;0;49	7403;8	47031;5;213;48;
$GPXUP;2482;07:28:27;0;49	74042;8	47043;5;212;49;
$GPXUP;2482;07:28:28;0;49	74054;8	47052;5;213;50;
$GPXUP;2482;07:28:29;0;49	74067;8	4706;5;212;51;
$GPXUP;2482;07:28:30;0;49	74078;8	47072;5;212;51;
$GPXUP;2482;07:28:31;0;49	74088;8	47085;5;212;49;
$GPXUP;2482;07:28:32;0;49	74098;8	47099;5;212;49;
$GPXUP;2482;07:28:33;0;49	74106;8	47113;2;212;45;
$GPXUP;2482;07:28:34;0;49	74113;8	47127;5;212;47;
$GPXUP;2482;07:28:35;0;49	74123;8	47139;5;212;46;
$GPXUP;2482;07:28:36;0;49	74134;8	47146;5;212;46;
$GPXUP;2482;07:28:37;0;49	74145;8	47155;5;212;47;
$GPXUP;2482;07:28:38;0;49	74156;8	47167;5;212;51;
$GPXUP;2482;07:28:39;0;49	74166;8	4718;5;213;52;
$GPXUP;2482;07:28:40;0;49	74177;8	47192;5;212;50;
$GPXUP;2482;07:28:41;0;49	74188;8	47202;5;212;49;
$GPXUP;2482;07:28:42;0;49	74201;8	47207;5;212;50;
$GPXUP;2482;07:28:43;0;49	74214;8	47212;5;211;52;
$GPXUP;2482;07:28:44;0;49	74226;8	47216;5;211;51;
$GPXUP;2482;07:28:45;0;49	74238;8	47219;5;212;49;
$GPXUP;2482;07:28:46;0;49	7425;8	47223;5;212;48;
$GPXUP;2482;07:28:47;0;49	74262;8	47229;5;212;48;
$GPXUP;2482;07:28:48;0;49	74274;8	47235;5;213;49;
$GPXUP;2482;07:28:49;0;49	74285;8	47241;5;212;48;
$GPXUP;2482;07:28:50;0;49	74296;8	47253;5;212;52;
$GPXUP;2482;07:28:51;0;49	74303;8	4727;5;212;53;
$GPXUP;2482;07:28:52;0;49	74313;8	47286;5;212;54;
$GPXUP;2482;07:28:53;0;49	74323;8	473;5;212;53;
$GPXUP;2482;07:28:54;0;49	74332;8	47316;5;212;56;
$GPXUP;2482;07:28:55;0;49	7434;8	47334;5;211;56;
$GPXUP;2482;07:28:56;0;49	74349;8	47352;5;211;57;
$GPXUP;2482;07:28:57;0;49	74358;8	47371;5;211;58;
$GPXUP;2482;07:28:58;0;49	74364;8	47389;2;210;53;
$GPXUP;2482;07:28:59;0;49	74371;8	47408;5;210;57;
$GPXUP;2482;07:29:00;0;49	7438;8	47427;5;209;59;
$GPXUP;2482;07:29:01;0;49	74391;8	47444;5;208;58;
$GPXUP;2482;07:29:02;0;49	744;8	47461;5;208;60;
$GPXUP;2482;07:29:03;0;49	74409;8	47481;5;207;59;
$GPXUP;2482;07:29:04;0;49	74416;8	47502;5;207;59;
$GPXUP;2482;07:29:05;0;49	74422;8	47523;5;208;59;
$GPXUP;2482;07:29:06;0;49	74431;8	47541;5;207;59;
$GPXUP;2482;07:29:07;0;49	74441;8	47557;5;207;56;
$GPXUP;2482;07:29:08;0;49	74451;8	4757;5;208;53;
$GPXUP;2482;07:29:09;0;49	74461;8	47581;5;209;51;
$GPXUP;2482;07:29:10;0;49	74473;8	4759;5;208;50;
$GPXUP;2482;07:29:11;0;49	74484;8	47601;5;208;52;
$GPXUP;2482;07:29:12;0;49	74495;8	47614;5;208;54;
$GPXUP;2482;07:29:13;0;49	74506;8	47629;5;208;56;
$GPXUP;2482;07:29:14;0;49	74516;8	47643;5;208;56;
$GPXUP;2482;07:29:15;0;49	74526;8	4766;5;207;58;
$GPXUP;2482;07:29:16;0;49	74537;8	47676;5;207;58;
$GPXUP;2482;07:29:17;0;49	74549;8	47688;5;207;57;
$GPXUP;2482;07:29:18;0;49	74561;8	47699;5;208;55;
$GPXUP;2482;07:29:19;0;49	74573;8	4771;5;207;54;
$GPXUP;2482;07:29:20;0;49	74582;8	47726;5;206;56;
$GPXUP;2482;07:29:21;0;49	74592;8	47742;5;206;55;
$GPXUP;2482;07:29:22;0;49	74603;8	47755;5;205;55;
$GPXUP;2482;07:29:23;0;49	74613;8	4777;2;205;54;
$GPXUP;2482;07:29:24;0;49	74625;8	47782;5;204;54;
$GPXUP;2482;07:29:25;0;49	74636;8	47794;5;204;55;
$GPXUP;2482;07:29:26;0;49	74647;8	47808;5;205;56;
$GPXUP;2482;07:29:27;0;49	74657;8	47821;5;204;55;
$GPXUP;2482;07:29:28;0;49	74668;8	47834;5;203;52;
$GPXUP;2482;07:29:29;0;49	7468;8	47842;5;203;52;
$GPXUP;2482;07:29:30;0;49	74692;8	47844;5;202;50;
$GPXUP;2482;07:29:31;0;49	74705;8	47848;2;202;50;
$GPXUP;2482;07:29:32;0;49	74718;8	4785;5;202;50;
$GPXUP;2482;07:29:33;0;49	7473;8	47853;5;202;51;
$GPXUP;2482;07:29:34;0;49	74744;8	47858;5;201;52;
$GPXUP;2482;07:29:35;0;49	74755;8	47865;5;201;52;
$GPXUP;2482;07:29:36;0;49	74767;8	47873;5;200;51;
$GPXUP;2482;07:29:37;0;49	74779;8	4788;5;199;50;
$GPXUP;2482;07:29:38;0;49	74791;8	47882;5;198;48;
$GPXUP;2482;07:29:39;0;49	74802;8	47884;5;198;47;
$GPXUP;2482;07:29:40;0;49	74815;8	47886;5;198;47;
$GPXUP;2482;07:29:41;0;49	74827;8	47891;5;197;50;
$GPXUP;2482;07:29:42;0;49	7484;8	47896;5;196;51;
$GPXUP;2482;07:29:43;0;49	74852;8	47901;5;196;50;
$GPXUP;2482;07:29:44;0;49	74864;8	47902;5;195;49;
$GPXUP;2482;07:29:45;0;49	74877;8	479;5;195;48;
$GPXUP;2482;07:29:46;0;49	74888;8	47895;5;194;49;
$GPXUP;2482;07:29:47;0;49	74901;8	47891;5;193;51;
$GPXUP;2482;07:29:48;0;49	74914;8	47887;5;192;54;
$GPXUP;2482;07:29:49;0;49	74928;8	47889;5;191;52;
$GPXUP;2482;07:29:50;0;49	7494;8	47894;5;191;52;
$GPXUP;2482;07:29:51;0;49	74953;8	479;5;190;51;
$GPXUP;2482;07:29:52;0;49	74964;8	47909;5;190;49;
$GPXUP;2482;07:29:53;0;49	74974;8	47919;5;191;49;
$GPXUP;2482;07:29:54;0;49	74983;8	47929;5;191;48;
$GPXUP;2482;07:29:55;0;49	74995;8	47944;5;191;56;
$GPXUP;2482;07:29:56;0;49	75006;8	47958;5;191;62;
$GPXUP;2482;07:29:57;0;49	75018;8	47972;5;191;60;
$GPXUP;2482;07:29:58;0;49	75031;8	47981;5;191;57;
$GPXUP;2482;07:29:59;0;49	75043;8	47987;5;190;50;
$GPXUP;2482;07:30:00;0;49	75055;8	47994;5;190;50;
$GPXUP;2482;07:30:01;0;49	75067;8	47999;5;190;50;
$GPXUP;2482;07:30:02;0;49	75079;8	48005;5;189;52;
$GPXUP;2482;07:30:03;0;49	7509;8	48017;5;189;52;
[truncated: 9,684 more rows]
