# Supplementary material for: Pigeon Navigation: Different Routes Lead to Frankfurt
Source: PLoS One. 2014 Nov 12;9(11):e112439. doi: 10.1371/journal.pone.0112439 (PMC4229201; doi:10.1371/journal.pone.0112439)
Supplement: File S4 — Files containing the original track data and a ‘Read me’ explaining the data format. (ZIP) [file pone.0112439.s004.zip › S-GER/060608xup03_301.log]

$GPXUP;2482;06:39:33;0;49	76237;8	50805;5;294;0;
$GPXUP;2482;06:39:34;0;49	76237;8	50804;5;293;20;
$GPXUP;2482;06:39:35;0;49	76237;8	50791;5;292;41;
$GPXUP;2482;06:39:36;0;49	76241;8	50772;5;291;48;
$GPXUP;2482;06:39:37;0;49	76244;8	50753;5;290;42;
$GPXUP;2482;06:39:38;0;49	76245;8	50735;5;290;44;
$GPXUP;2482;06:39:39;0;49	76246;8	50717;5;290;46;
$GPXUP;2482;06:39:40;0;49	76248;8	50699;5;289;47;
$GPXUP;2482;06:39:41;0;49	7625;8	50679;5;288;51;
$GPXUP;2482;06:39:42;0;49	76249;8	50659;5;287;48;
$GPXUP;2482;06:39:43;0;49	76242;8	50641;5;288;51;
$GPXUP;2482;06:39:44;0;49	76235;8	5063;5;288;54;
$GPXUP;2482;06:39:45;0;49	76224;8	50622;5;288;55;
$GPXUP;2482;06:39:46;0;49	76212;8	50615;5;287;55;
$GPXUP;2482;06:39:47;0;49	76199;8	50601;5;287;54;
$GPXUP;2482;06:39:48;0;49	76188;8	50587;5;285;52;
$GPXUP;2482;06:39:49;0;49	76178;8	50568;5;286;53;
$GPXUP;2482;06:39:50;0;49	76173;8	50549;5;286;50;
$GPXUP;2482;06:39:51;0;49	76167;8	50531;5;288;49;
$GPXUP;2482;06:39:52;0;49	7616;8	50514;5;288;50;
$GPXUP;2482;06:39:53;0;49	76148;8	50502;5;288;53;
$GPXUP;2482;06:39:54;0;49	76135;8	50496;5;287;54;
$GPXUP;2482;06:39:55;0;49	76122;8	50491;5;288;53;
$GPXUP;2482;06:39:56;0;49	76108;8	50484;5;288;52;
$GPXUP;2482;06:39:57;0;49	76096;8	50473;5;287;52;
$GPXUP;2482;06:39:58;0;49	76087;8	50462;5;288;57;
$GPXUP;2482;06:39:59;0;49	76084;8	5044;5;287;50;
$GPXUP;2482;06:40:00;0;49	76089;8	50423;5;287;51;
$GPXUP;2482;06:40:01;0;49	76095;8	50399;5;285;53;
$GPXUP;2482;06:40:02;0;49	761;8	5038;5;286;52;
$GPXUP;2482;06:40:03;0;49	76108;8	50362;5;286;52;
$GPXUP;2482;06:40:04;0;49	76113;8	50343;5;285;54;
$GPXUP;2482;06:40:05;0;49	76113;8	5032;5;284;56;
$GPXUP;2482;06:40:06;0;49	76111;8	50296;5;282;59;
$GPXUP;2482;06:40:07;0;49	76108;8	50271;5;282;60;
$GPXUP;2482;06:40:08;0;49	76102;8	50251;5;282;59;
$GPXUP;2482;06:40:09;0;49	76097;8	50229;5;282;57;
$GPXUP;2482;06:40:10;0;49	76091;8	50209;5;282;59;
$GPXUP;2482;06:40:11;0;49	7608;8	50192;5;282;60;
$GPXUP;2482;06:40:12;0;49	76066;8	5018;5;282;62;
$GPXUP;2482;06:40:13;0;49	76051;8	50169;5;280;63;
$GPXUP;2482;06:40:14;0;49	76035;8	50161;5;278;66;
$GPXUP;2482;06:40:15;0;49	76019;8	50154;5;278;63;
$GPXUP;2482;06:40:16;0;49	76001;8	50153;5;278;62;
$GPXUP;2482;06:40:17;0;49	75987;8	50154;5;279;60;
$GPXUP;2482;06:40:18;0;49	75972;8	50155;5;280;60;
$GPXUP;2482;06:40:19;0;49	75957;8	5016;5;279;61;
$GPXUP;2482;06:40:20;0;49	75944;8	50169;5;280;61;
$GPXUP;2482;06:40:21;0;49	75934;8	50184;5;279;60;
$GPXUP;2482;06:40:22;0;49	75926;8	50206;5;277;57;
$GPXUP;2482;06:40:23;0;49	75925;8	50229;5;275;58;
$GPXUP;2482;06:40:24;0;49	7593;8	50251;5;275;56;
$GPXUP;2482;06:40:25;0;49	75937;8	50263;5;274;53;
$GPXUP;2482;06:40:26;0;49	75949;8	50273;5;273;52;
$GPXUP;2482;06:40:27;0;49	75962;8	50274;5;273;52;
$GPXUP;2482;06:40:28;0;49	75973;8	50274;5;270;55;
$GPXUP;2482;06:40:29;0;49	75987;8	50274;5;269;56;
$GPXUP;2482;06:40:30;0;49	76001;8	50274;5;268;56;
$GPXUP;2482;06:40:31;0;49	76016;8	5027;5;267;55;
$GPXUP;2482;06:40:32;0;49	76027;8	50257;5;266;56;
$GPXUP;2482;06:40:33;0;49	76034;8	50234;5;266;56;
$GPXUP;2482;06:40:34;0;49	76037;8	50208;5;266;59;
$GPXUP;2482;06:40:35;0;49	76038;8	50182;5;267;58;
$GPXUP;2482;06:40:36;0;49	76036;8	5016;5;267;59;
$GPXUP;2482;06:40:37;0;49	76033;8	50138;5;268;61;
$GPXUP;2482;06:40:38;0;49	76031;8	50114;5;267;58;
$GPXUP;2482;06:40:39;0;49	76031;8	50091;5;270;57;
$GPXUP;2482;06:40:40;0;49	76033;8	50069;5;272;55;
$GPXUP;2482;06:40:41;0;49	76034;8	50048;5;270;50;
$GPXUP;2482;06:40:42;0;49	76033;8	5003;5;270;54;
$GPXUP;2482;06:40:43;0;49	76034;8	50007;5;270;53;
$GPXUP;2482;06:40:44;0;49	76035;8	49987;5;269;53;
$GPXUP;2482;06:40:45;0;49	76036;8	49966;5;267;55;
$GPXUP;2482;06:40:46;0;49	76037;8	49944;5;266;58;
$GPXUP;2482;06:40:47;0;49	76036;8	49921;5;265;60;
$GPXUP;2482;06:40:48;0;49	76036;8	49898;5;263;63;
$GPXUP;2482;06:40:49;0;49	76035;8	49873;5;262;62;
$GPXUP;2482;06:40:50;0;49	76042;8	49849;5;261;58;
$GPXUP;2482;06:40:51;0;49	7605;8	49828;5;261;57;
$GPXUP;2482;06:40:52;0;49	76056;8	49808;5;261;57;
$GPXUP;2482;06:40:53;0;49	76061;8	49787;5;261;58;
$GPXUP;2482;06:40:54;0;49	76063;8	49764;5;261;58;
$GPXUP;2482;06:40:55;0;49	76062;8	4974;5;262;59;
$GPXUP;2482;06:40:56;0;49	76057;8	49716;5;261;60;
$GPXUP;2482;06:40:57;0;49	76047;8	49696;5;263;61;
$GPXUP;2482;06:40:58;0;49	76037;8	49679;5;262;60;
$GPXUP;2482;06:40:59;0;49	76029;8	4966;5;262;61;
$GPXUP;2482;06:41:00;0;49	76019;8	49641;5;262;62;
$GPXUP;2482;06:41:01;0;49	76012;8	49619;5;260;62;
$GPXUP;2482;06:41:02;0;49	7601;8	49595;5;259;65;
$GPXUP;2482;06:41:03;0;49	7601;8	49568;5;258;64;
$GPXUP;2482;06:41:04;0;49	76009;8	49544;5;257;63;
$GPXUP;2482;06:41:05;0;49	76011;8	4952;5;257;61;
$GPXUP;2482;06:41:06;0;49	76013;8	49496;5;257;59;
$GPXUP;2482;06:41:07;0;49	76021;8	49475;5;256;57;
$GPXUP;2482;06:41:08;0;49	76025;8	49455;5;257;55;
$GPXUP;2482;06:41:09;0;49	76025;8	49434;5;256;58;
$GPXUP;2482;06:41:10;0;49	7602;8	4941;5;256;59;
$GPXUP;2482;06:41:11;0;49	76015;8	49387;5;256;60;
$GPXUP;2482;06:41:12;0;49	76005;8	49369;5;256;62;
$GPXUP;2482;06:41:13;0;49	75992;8	49356;5;256;62;
$GPXUP;2482;06:41:14;0;49	75978;8	49349;5;257;59;
$GPXUP;2482;06:41:15;0;49	75963;8	49351;5;260;57;
$GPXUP;2482;06:41:16;0;49	75947;8	49354;5;259;59;
$GPXUP;2482;06:41:17;0;49	75934;8	49367;5;258;58;
$GPXUP;2482;06:41:18;0;49	75923;8	49386;5;258;62;
$GPXUP;2482;06:41:19;0;49	75924;8	49411;5;257;58;
$GPXUP;2482;06:41:20;0;49	75928;8	49429;5;256;57;
$GPXUP;2482;06:41:21;0;49	75937;8	49447;5;255;58;
$GPXUP;2482;06:41:22;0;49	75949;8	4946;5;253;59;
$GPXUP;2482;06:41:23;0;49	75961;8	49468;5;252;57;
$GPXUP;2482;06:41:24;0;49	75975;8	4947;5;252;56;
$GPXUP;2482;06:41:25;0;49	75989;8	49471;5;251;55;
$GPXUP;2482;06:41:26;0;49	76003;8	49473;5;251;53;
$GPXUP;2482;06:41:27;0;49	76016;8	49468;5;250;53;
$GPXUP;2482;06:41:28;0;49	7603;8	49456;5;250;55;
$GPXUP;2482;06:41:29;0;49	76042;8	49445;5;250;54;
$GPXUP;2482;06:41:30;0;49	76053;8	49433;5;250;53;
$GPXUP;2482;06:41:31;0;49	76064;8	49419;5;250;52;
$GPXUP;2482;06:41:32;0;49	76071;8	49399;5;251;52;
$GPXUP;2482;06:41:33;0;49	76073;8	49378;5;252;54;
$GPXUP;2482;06:41:34;0;49	76069;8	49355;5;253;56;
$GPXUP;2482;06:41:35;0;49	76062;8	49334;5;253;57;
$GPXUP;2482;06:41:36;0;49	76053;8	49318;5;254;57;
$GPXUP;2482;06:41:37;0;49	76041;8	49305;5;254;58;
$GPXUP;2482;06:41:38;0;49	76029;8	49294;5;254;60;
$GPXUP;2482;06:41:39;0;49	76013;8	49292;5;253;64;
$GPXUP;2482;06:41:40;0;49	75996;8	49293;5;253;65;
$GPXUP;2482;06:41:41;0;49	7598;8	493;5;254;62;
$GPXUP;2482;06:41:42;0;49	75966;8	49315;5;255;62;
$GPXUP;2482;06:41:43;0;49	75955;8	49336;5;255;60;
$GPXUP;2482;06:41:44;0;49	75946;8	49354;5;254;60;
$GPXUP;2482;06:41:45;0;49	75948;8	49381;5;255;59;
$GPXUP;2482;06:41:46;0;49	75949;8	49405;5;256;57;
$GPXUP;2482;06:41:47;0;49	7595;8	49426;5;255;58;
$GPXUP;2482;06:41:48;0;49	75949;8	49449;5;255;59;
$GPXUP;2482;06:41:49;0;49	7595;8	49471;5;255;58;
$GPXUP;2482;06:41:50;0;49	75956;8	49492;5;254;60;
$GPXUP;2482;06:41:51;0;49	75964;8	49511;5;252;61;
$GPXUP;2482;06:41:52;0;49	75975;8	49531;5;250;65;
$GPXUP;2482;06:41:53;0;49	75987;8	49545;5;246;67;
$GPXUP;2482;06:41:54;0;49	76;8	49561;5;245;64;
$GPXUP;2482;06:41:55;0;49	76011;8	49577;5;244;64;
$GPXUP;2482;06:41:56;0;49	7602;8	49597;5;245;58;
$GPXUP;2482;06:41:57;0;49	76024;8	49619;5;245;58;
$GPXUP;2482;06:41:58;0;49	76024;8	49643;5;245;59;
$GPXUP;2482;06:41:59;0;49	76027;8	49665;5;244;58;
$GPXUP;2482;06:42:00;0;49	76034;8	49684;5;242;61;
$GPXUP;2482;06:42:01;0;49	76041;8	49707;5;241;63;
$GPXUP;2482;06:42:02;0;49	76047;8	49729;5;239;63;
$GPXUP;2482;06:42:03;0;49	76052;8	49752;5;240;61;
$GPXUP;2482;06:42:04;0;49	76059;8	49773;5;241;60;
$GPXUP;2482;06:42:05;0;49	76068;8	49791;5;241;60;
$GPXUP;2482;06:42:06;0;49	76079;8	49807;5;242;58;
$GPXUP;2482;06:42:07;0;49	76092;8	49819;5;242;57;
$GPXUP;2482;06:42:08;0;49	76106;8	49825;5;242;57;
$GPXUP;2482;06:42:09;0;49	76119;8	49826;5;241;57;
$GPXUP;2482;06:42:10;0;49	76135;8	49823;5;241;57;
$GPXUP;2482;06:42:11;0;49	7615;8	49813;5;241;56;
$GPXUP;2482;06:42:12;0;49	76162;8	49799;5;241;56;
$GPXUP;2482;06:42:13;0;49	76175;8	49788;5;240;59;
$GPXUP;2482;06:42:14;0;49	76187;8	49773;5;239;59;
$GPXUP;2482;06:42:15;0;49	76198;8	49754;5;239;62;
$GPXUP;2482;06:42:16;0;49	76204;8	4973;5;238;62;
$GPXUP;2482;06:42:17;0;49	76209;8	49704;5;238;62;
$GPXUP;2482;06:42:18;0;49	7621;8	49679;5;238;63;
$GPXUP;2482;06:42:19;0;49	76208;8	49652;5;238;65;
$GPXUP;2482;06:42:20;0;49	76204;8	49626;5;237;66;
$GPXUP;2482;06:42:21;0;49	76199;8	49603;5;238;66;
$GPXUP;2482;06:42:22;0;49	76197;8	49579;5;239;61;
$GPXUP;2482;06:42:23;0;49	76198;8	49553;5;241;59;
$GPXUP;2482;06:42:24;0;49	76199;8	49532;5;242;56;
$GPXUP;2482;06:42:25;0;49	76203;8	49513;5;244;57;
$GPXUP;2482;06:42:26;0;49	76208;8	49491;5;244;55;
$GPXUP;2482;06:42:27;0;49	76214;8	49473;5;244;56;
$GPXUP;2482;06:42:28;0;49	76221;8	49453;5;244;57;
$GPXUP;2482;06:42:29;0;49	76228;8	49435;5;243;58;
$GPXUP;2482;06:42:30;0;49	76234;8	49415;5;243;59;
$GPXUP;2482;06:42:31;0;49	76239;8	49393;5;242;60;
$GPXUP;2482;06:42:32;0;49	76239;8	49371;5;242;60;
$GPXUP;2482;06:42:33;0;49	76234;8	49348;5;242;61;
$GPXUP;2482;06:42:34;0;49	76226;8	49325;5;240;62;
$GPXUP;2482;06:42:35;0;49	76217;8	49304;5;240;63;
$GPXUP;2482;06:42:36;0;49	76205;8	49288;5;240;64;
$GPXUP;2482;06:42:37;0;49	7619;8	49276;5;240;65;
$GPXUP;2482;06:42:38;0;49	76174;8	49267;5;238;67;
$GPXUP;2482;06:42:39;0;49	76156;8	49261;5;238;69;
$GPXUP;2482;06:42:40;0;49	76139;8	49256;5;238;68;
$GPXUP;2482;06:42:41;0;49	76123;8	49247;5;239;66;
$GPXUP;2482;06:42:42;0;49	76108;8	49235;5;239;65;
$GPXUP;2482;06:42:43;0;49	76094;8	49222;5;239;65;
$GPXUP;2482;06:42:44;0;49	76078;8	49217;5;239;65;
$GPXUP;2482;06:42:45;0;49	76062;8	49218;5;238;65;
$GPXUP;2482;06:42:46;0;49	76046;8	4922;5;238;65;
$GPXUP;2482;06:42:47;0;49	76029;8	49219;5;238;65;
$GPXUP;2482;06:42:48;0;49	76014;8	49215;5;238;63;
$GPXUP;2482;06:42:49;0;49	76;8	49205;5;238;63;
$GPXUP;2482;06:42:50;0;49	75988;8	4919;5;238;62;
$GPXUP;2482;06:42:51;0;49	75976;8	49172;5;238;61;
$GPXUP;2482;06:42:52;0;49	75967;8	49152;5;239;60;
$GPXUP;2482;06:42:53;0;49	75962;8	4913;5;238;61;
$GPXUP;2482;06:42:54;0;49	75959;8	49107;5;237;60;
$GPXUP;2482;06:42:55;0;49	75958;8	49085;5;237;59;
$GPXUP;2482;06:42:56;0;49	75956;8	49062;5;237;58;
$GPXUP;2482;06:42:57;0;49	75954;8	49039;5;238;59;
$GPXUP;2482;06:42:58;0;49	7595;8	49017;5;239;59;
$GPXUP;2482;06:42:59;0;49	75947;8	48994;5;239;56;
$GPXUP;2482;06:43:00;0;49	75945;8	48973;5;240;56;
$GPXUP;2482;06:43:01;0;49	75939;8	48955;5;241;58;
$GPXUP;2482;06:43:02;0;49	75928;8	48941;5;243;57;
$GPXUP;2482;06:43:03;0;49	75914;8	48935;5;243;59;
$GPXUP;2482;06:43:04;0;49	75898;8	48935;5;243;60;
$GPXUP;2482;06:43:05;0;49	75882;8	4894;5;243;60;
$GPXUP;2482;06:43:06;0;49	7587;8	48955;5;242;58;
$GPXUP;2482;06:43:07;0;49	7586;8	48973;5;242;61;
$GPXUP;2482;06:43:08;0;49	75855;8	48996;5;242;62;
$GPXUP;2482;06:43:09;0;49	75852;8	49021;5;242;61;
$GPXUP;2482;06:43:10;0;49	75856;8	49044;5;241;60;
$GPXUP;2482;06:43:11;0;49	75864;8	49064;5;240;59;
$GPXUP;2482;06:43:12;0;49	75873;8	49082;5;241;58;
$GPXUP;2482;06:43:13;0;49	75881;8	49102;5;240;60;
$GPXUP;2482;06:43:14;0;49	75888;8	49123;5;239;63;
$GPXUP;2482;06:43:15;0;49	75895;8	49144;5;238;64;
$GPXUP;2482;06:43:16;0;49	75903;8	49165;5;237;63;
$GPXUP;2482;06:43:17;0;49	75912;8	49186;5;237;62;
$GPXUP;2482;06:43:18;0;49	75921;8	49206;5;236;62;
$GPXUP;2482;06:43:19;0;49	75932;8	49225;5;235;62;
$GPXUP;2482;06:43:20;0;49	75941;8	49245;5;236;62;
$GPXUP;2482;06:43:21;0;49	7595;8	49263;5;235;63;
$GPXUP;2482;06:43:22;0;49	75958;8	49284;5;234;64;
$GPXUP;2482;06:43:23;0;49	75964;8	49308;5;234;64;
$GPXUP;2482;06:43:24;0;49	7597;8	49331;5;235;63;
$GPXUP;2482;06:43:25;0;49	75979;8	4935;5;234;61;
$GPXUP;2482;06:43:26;0;49	75993;8	4936;5;234;61;
$GPXUP;2482;06:43:27;0;49	76008;8	49365;5;234;61;
$GPXUP;2482;06:43:28;0;49	76024;8	4937;5;235;59;
$GPXUP;2482;06:43:29;0;49	7604;8	49372;5;236;57;
$GPXUP;2482;06:43:30;0;49	76054;8	4937;5;237;57;
$GPXUP;2482;06:43:31;0;49	76068;8	49371;5;239;56;
$GPXUP;2482;06:43:32;0;49	76082;8	4937;5;239;54;
$GPXUP;2482;06:43:33;0;49	76097;8	4937;5;237;56;
$GPXUP;2482;06:43:34;0;49	7611;8	4937;5;236;58;
$GPXUP;2482;06:43:35;0;49	76126;8	49362;5;235;60;
$GPXUP;2482;06:43:36;0;49	76139;8	49345;5;233;62;
$GPXUP;2482;06:43:37;0;49	76149;8	49323;5;231;64;
$GPXUP;2482;06:43:38;0;49	7616;8	49302;5;230;63;
$GPXUP;2482;06:43:39;0;49	76168;8	49281;5;230;64;
$GPXUP;2482;06:43:40;0;49	76175;8	4926;5;232;60;
$GPXUP;2482;06:43:41;0;49	76183;8	4924;5;233;56;
$GPXUP;2482;06:43:42;0;49	76193;8	49225;5;235;55;
$GPXUP;2482;06:43:43;0;49	76205;8	49211;5;235;55;
$GPXUP;2482;06:43:44;0;49	76217;8	49202;5;234;58;
$GPXUP;2482;06:43:45;0;49	76232;8	49195;5;233;59;
$GPXUP;2482;06:43:46;0;49	76247;8	49194;5;232;60;
$GPXUP;2482;06:43:47;0;49	76263;8	49198;5;231;58;
$GPXUP;2482;06:43:48;0;49	76278;8	49206;5;232;59;
$GPXUP;2482;06:43:49;0;49	76291;8	49214;5;232;59;
$GPXUP;2482;06:43:50;0;49	76305;8	49221;5;232;58;
$GPXUP;2482;06:43:51;0;49	76318;8	4923;5;233;58;
$GPXUP;2482;06:43:52;0;49	76331;8	49242;5;233;57;
$GPXUP;2482;06:43:53;0;49	76343;8	49254;5;233;58;
$GPXUP;2482;06:43:54;0;49	76355;8	49267;5;234;59;
$GPXUP;2482;06:43:55;0;49	76367;8	49281;5;233;60;
$GPXUP;2482;06:43:56;0;49	76381;8	49293;5;233;60;
$GPXUP;2482;06:43:57;0;49	76395;8	49299;5;233;59;
$GPXUP;2482;06:43:58;0;49	7641;8	49305;5;232;59;
$GPXUP;2482;06:43:59;0;49	76423;8	49311;5;231;61;
$GPXUP;2482;06:44:00;0;49	76438;8	4932;5;230;61;
$GPXUP;2482;06:44:01;0;49	76452;8	49331;5;230;62;
$GPXUP;2482;06:44:02;0;49	76465;8	49343;5;230;61;
$GPXUP;2482;06:44:03;0;49	76478;8	49356;5;231;61;
$GPXUP;2482;06:44:04;0;49	76491;8	49369;5;231;59;
$GPXUP;2482;06:44:05;0;49	76503;8	49382;5;231;59;
$GPXUP;2482;06:44:06;0;49	76518;8	49391;5;230;58;
$GPXUP;2482;06:44:07;0;49	76533;8	49396;5;231;56;
$GPXUP;2482;06:44:08;0;49	76546;8	49398;5;231;56;
$GPXUP;2482;06:44:09;0;49	7656;8	49402;5;231;55;
$GPXUP;2482;06:44:10;0;49	76573;8	49409;5;231;56;
$GPXUP;2482;06:44:11;0;49	76585;8	49423;5;231;56;
$GPXUP;2482;06:44:12;0;49	76593;8	49443;5;231;60;
$GPXUP;2482;06:44:13;0;49	76602;8	49463;5;231;62;
$GPXUP;2482;06:44:14;0;49	76612;8	4948;5;229;61;
$GPXUP;2482;06:44:15;0;49	76623;8	49495;5;229;59;
$GPXUP;2482;06:44:16;0;49	76636;8	49507;5;229;58;
$GPXUP;2482;06:44:17;0;49	7665;8	49515;5;228;58;
$GPXUP;2482;06:44:18;0;49	76666;8	49515;5;228;57;
$GPXUP;2482;06:44:19;0;49	76679;8	49508;5;229;57;
$GPXUP;2482;06:44:20;0;49	76693;8	49499;5;229;56;
$GPXUP;2482;06:44:21;0;49	76705;8	49487;5;229;55;
$GPXUP;2482;06:44:22;0;49	76716;8	49475;5;230;53;
$GPXUP;2482;06:44:23;0;49	76728;8	49464;5;230;54;
$GPXUP;2482;06:44:24;0;49	7674;8	49456;5;230;56;
$GPXUP;2482;06:44:25;0;49	76754;8	49449;5;230;57;
$GPXUP;2482;06:44:26;0;49	76768;8	49443;5;230;56;
$GPXUP;2482;06:44:27;0;49	76783;8	49443;5;231;54;
$GPXUP;2482;06:44:28;0;49	76796;8	49445;5;231;54;
$GPXUP;2482;06:44:29;0;49	76809;8	49449;5;231;55;
$GPXUP;2482;06:44:30;0;49	76823;8	49454;5;231;56;
$GPXUP;2482;06:44:31;0;49	76837;8	49461;5;230;58;
$GPXUP;2482;06:44:32;0;49	76851;8	49473;5;230;58;
$GPXUP;2482;06:44:33;0;49	76861;8	4949;5;230;59;
$GPXUP;2482;06:44:34;0;49	76871;8	49508;5;229;60;
$GPXUP;2482;06:44:35;0;49	76881;8	49525;5;228;61;
$GPXUP;2482;06:44:36;0;49	76892;8	49542;5;229;60;
$GPXUP;2482;06:44:37;0;49	76903;8	49558;5;229;61;
$GPXUP;2482;06:44:38;0;49	76912;8	49576;5;231;56;
$GPXUP;2482;06:44:39;0;49	76919;8	49596;5;233;56;
$GPXUP;2482;06:44:40;0;49	76926;8	49613;5;234;54;
$GPXUP;2482;06:44:41;0;49	76935;8	49629;5;235;52;
$GPXUP;2482;06:44:42;0;49	76946;8	49639;5;235;56;
$GPXUP;2482;06:44:43;0;49	76957;8	4965;5;234;55;
$GPXUP;2482;06:44:44;0;49	76971;8	49654;5;235;55;
$GPXUP;2482;06:44:45;0;49	76987;8	49652;5;233;61;
$GPXUP;2482;06:44:46;0;49	77002;8	49645;5;232;62;
$GPXUP;2482;06:44:47;0;49	77018;8	4964;5;231;62;
$GPXUP;2482;06:44:48;0;49	77033;8	49637;5;229;62;
$GPXUP;2482;06:44:49;0;49	77049;8	49634;5;229;63;
$GPXUP;2482;06:44:50;0;49	77065;8	49632;5;229;62;
$GPXUP;2482;06:44:51;0;49	7708;8	49634;5;229;59;
$GPXUP;2482;06:44:52;0;49	77093;8	49644;5;229;59;
$GPXUP;2482;06:44:53;0;49	77106;8	49661;5;230;60;
$GPXUP;2482;06:44:54;0;49	77116;8	49677;5;229;62;
$GPXUP;2482;06:44:55;0;49	77126;8	49696;5;230;62;
$GPXUP;2482;06:44:56;0;49	77135;8	49715;5;231;61;
$GPXUP;2482;06:44:57;0;49	77142;8	49737;5;232;59;
$GPXUP;2482;06:44:58;0;49	77148;8	49758;5;233;59;
$GPXUP;2482;06:44:59;0;49	77154;8	4978;5;234;58;
$GPXUP;2482;06:45:00;0;49	77157;8	49802;5;235;59;
$GPXUP;2482;06:45:01;0;49	77157;8	49825;5;236;60;
$GPXUP;2482;06:45:02;0;49	77157;8	4985;5;236;62;
$GPXUP;2482;06:45:03;0;49	77157;8	49874;5;236;63;
$GPXUP;2482;06:45:04;0;49	7716;8	49899;5;236;62;
$GPXUP;2482;06:45:05;0;49	77167;8	49918;5;236;59;
$GPXUP;2482;06:45:06;0;49	77177;8	49937;5;236;58;
$GPXUP;2482;06:45:07;0;49	77188;8	49951;5;237;56;
$GPXUP;2482;06:45:08;0;49	77202;8	49961;5;236;58;
$GPXUP;2482;06:45:09;0;49	77216;8	49966;5;235;58;
$GPXUP;2482;06:45:10;0;49	77232;8	49966;5;235;59;
$GPXUP;2482;06:45:11;0;49	77246;8	49963;5;235;60;
$GPXUP;2482;06:45:12;0;49	7726;8	49954;5;235;60;
$GPXUP;2482;06:45:13;0;49	77273;8	49944;5;236;57;
$GPXUP;2482;06:45:14;0;49	77287;8	49932;5;236;55;
$GPXUP;2482;06:45:15;0;49	77299;8	49923;5;237;54;
$GPXUP;2482;06:45:16;0;49	77314;8	49917;5;237;55;
$GPXUP;2482;06:45:17;0;49	77328;8	49915;5;237;56;
$GPXUP;2482;06:45:18;0;49	77341;8	49914;5;236;57;
$GPXUP;2482;06:45:19;0;49	77356;8	49909;5;235;57;
$GPXUP;2482;06:45:20;0;49	77369;8	49902;5;234;57;
$GPXUP;2482;06:45:21;0;49	77382;8	49893;5;234;56;
$GPXUP;2482;06:45:22;0;49	77395;8	49884;5;235;55;
$GPXUP;2482;06:45:23;0;49	77407;8	49876;5;236;54;
$GPXUP;2482;06:45:24;0;49	77421;8	49874;5;237;54;
$GPXUP;2482;06:45:25;0;49	77435;8	49877;5;238;54;
$GPXUP;2482;06:45:26;0;49	77448;8	4988;5;237;59;
$GPXUP;2482;06:45:27;0;49	7746;8	49895;5;237;60;
$GPXUP;2482;06:45:28;0;49	77468;8	49931;5;237;58;
$GPXUP;2482;06:45:29;0;49	77461;8	49962;5;236;50;
$GPXUP;2482;06:45:30;0;49	7742;8	49964;5;235;112;
$GPXUP;2482;06:45:31;0;49	77399;8	49985;5;231;98;
$GPXUP;2482;06:45:32;0;49	77366;8	49968;5;228;98;
$GPXUP;2482;06:45:33;0;49	77337;8	49961;5;223;100;
$GPXUP;2482;06:45:34;0;49	77311;8	4995;5;216;106;
$GPXUP;2482;06:45:35;0;49	77286;8	4994;5;208;114;
$GPXUP;2482;06:45:36;0;49	77259;8	49929;5;195;106;
$GPXUP;2482;06:45:37;0;49	77236;8	4992;5;184;105;
$GPXUP;2482;06:45:38;0;49	77211;8	49914;5;175;84;
$GPXUP;2482;06:45:39;0;49	77169;8	49888;5;174;95;
$GPXUP;2482;06:45:40;0;49	7715;8	49892;5;171;81;
$GPXUP;2482;06:45:41;0;49	77143;8	49891;5;169;57;
$GPXUP;2482;06:45:42;0;49	77138;8	49871;5;170;89;
$GPXUP;2482;06:45:43;0;49	77128;8	49843;5;172;84;
$GPXUP;2482;06:45:44;0;49	77117;8	49817;5;173;83;
$GPXUP;2482;06:45:45;0;49	77106;8	49787;5;175;78;
$GPXUP;2482;06:45:46;0;49	77098;8	49761;5;177;77;
$GPXUP;2482;06:45:47;0;49	77089;8	49735;5;180;73;
$GPXUP;2482;06:45:48;0;49	77081;8	4971;5;182;73;
$GPXUP;2482;06:45:49;0;49	77072;8	49687;5;184;74;
$GPXUP;2482;06:45:50;0;49	77061;8	49663;5;185;73;
$GPXUP;2482;06:45:51;0;49	77048;8	49645;5;188;71;
$GPXUP;2482;06:45:52;0;49	77032;8	49638;5;189;71;
$GPXUP;2482;06:45:53;0;49	77014;8	49641;5;190;70;
$GPXUP;2482;06:45:54;0;49	76995;8	49643;5;191;63;
$GPXUP;2482;06:45:55;0;49	76979;8	4964;5;191;70;
$GPXUP;2482;06:45:56;0;49	76961;8	49638;5;192;70;
$GPXUP;2482;06:45:57;0;49	76942;8	49639;5;192;70;
$GPXUP;2482;06:45:58;0;49	76925;8	49637;5;193;70;
$GPXUP;2482;06:45:59;0;49	76906;8	49637;5;193;72;
$GPXUP;2482;06:46:00;0;49	76889;8	49639;5;194;71;
$GPXUP;2482;06:46:01;0;49	76871;8	49641;5;195;68;
$GPXUP;2482;06:46:02;0;49	76853;8	49644;5;195;71;
$GPXUP;2482;06:46:03;0;49	76834;8	49643;5;196;71;
$GPXUP;2482;06:46:04;0;49	76816;8	49643;5;195;72;
$GPXUP;2482;06:46:05;0;49	76798;8	49647;5;195;74;
$GPXUP;2482;06:46:06;0;49	7678;8	49649;5;196;71;
$GPXUP;2482;06:46:07;0;49	76762;8	4965;5;195;72;
$GPXUP;2482;06:46:08;0;49	76744;8	49648;5;197;72;
$GPXUP;2482;06:46:09;0;49	76726;8	49644;5;197;72;
$GPXUP;2482;06:46:10;0;49	76708;8	49643;5;197;70;
$GPXUP;2482;06:46:11;0;49	76691;8	49646;5;198;70;
$GPXUP;2482;06:46:12;0;49	76673;8	49641;5;198;74;
$GPXUP;2482;06:46:13;0;49	76654;8	49635;5;197;77;
$GPXUP;2482;06:46:14;0;49	76635;8	49628;5;194;79;
$GPXUP;2482;06:46:15;0;49	76615;8	4962;5;193;81;
$GPXUP;2482;06:46:16;0;49	76594;8	49617;5;191;80;
$GPXUP;2482;06:46:17;0;49	76574;8	49615;5;192;79;
$GPXUP;2482;06:46:18;0;49	76554;8	4961;5;192;76;
$GPXUP;2482;06:46:19;0;49	76535;8	49608;5;193;74;
$GPXUP;2482;06:46:20;0;49	76517;8	49607;5;194;73;
$GPXUP;2482;06:46:21;0;49	76499;8	49608;5;193;73;
$GPXUP;2482;06:46:22;0;49	7648;8	49606;5;193;72;
$GPXUP;2482;06:46:23;0;49	76463;8	49603;5;194;72;
$GPXUP;2482;06:46:24;0;49	76445;8	496;5;194;72;
$GPXUP;2482;06:46:25;0;49	76427;8	49599;5;193;74;
$GPXUP;2482;06:46:26;0;49	76408;8	49597;5;192;74;
$GPXUP;2482;06:46:27;0;49	76389;8	49595;5;191;77;
$GPXUP;2482;06:46:28;0;49	7637;8	49593;5;190;79;
$GPXUP;2482;06:46:29;0;49	7635;8	49591;5;189;80;
$GPXUP;2482;06:46:30;0;49	76329;8	49588;5;188;80;
$GPXUP;2482;06:46:31;0;49	7631;8	49583;5;188;81;
$GPXUP;2482;06:46:32;0;49	76289;8	49579;5;187;80;
$GPXUP;2482;06:46:33;0;49	76269;8	49579;5;187;79;
$GPXUP;2482;06:46:34;0;49	7625;8	49575;5;188;78;
$GPXUP;2482;06:46:35;0;49	76231;8	49573;5;189;74;
$GPXUP;2482;06:46:36;0;49	76212;8	49571;5;190;70;
$GPXUP;2482;06:46:37;0;49	76195;8	49568;5;192;69;
$GPXUP;2482;06:46:38;0;49	76179;8	49563;5;193;68;
$GPXUP;2482;06:46:39;0;49	76162;8	49558;5;193;68;
$GPXUP;2482;06:46:40;0;49	76146;8	4955;5;194;68;
$GPXUP;2482;06:46:41;0;49	76129;8	49542;5;194;67;
$GPXUP;2482;06:46:42;0;49	76114;8	49532;5;194;67;
$GPXUP;2482;06:46:43;0;49	76098;8	49524;5;194;68;
$GPXUP;2482;06:46:44;0;49	76081;8	49521;5;194;70;
$GPXUP;2482;06:46:45;0;49	76064;8	4952;5;194;69;
$GPXUP;2482;06:46:46;0;49	76046;8	49523;5;193;72;
$GPXUP;2482;06:46:47;0;49	76027;8	49525;5;192;72;
$GPXUP;2482;06:46:48;0;49	76009;8	49528;5;192;71;
$GPXUP;2482;06:46:49;0;49	75992;8	49532;5;192;70;
$GPXUP;2482;06:46:50;0;49	75973;8	49537;5;192;71;
$GPXUP;2482;06:46:51;0;49	75955;8	49537;5;193;70;
$GPXUP;2482;06:46:52;0;49	75937;8	49533;5;194;68;
$GPXUP;2482;06:46:53;0;49	7592;8	49532;5;195;66;
$GPXUP;2482;06:46:54;0;49	75905;8	49534;5;197;62;
$GPXUP;2482;06:46:55;0;49	7589;8	49544;5;198;61;
$GPXUP;2482;06:46:56;0;49	75878;8	49559;5;198;63;
$GPXUP;2482;06:46:57;0;49	75864;8	49575;5;197;64;
$GPXUP;2482;06:46:58;0;49	7585;8	49588;5;197;65;
$GPXUP;2482;06:46:59;0;49	75835;8	49598;5;195;67;
$GPXUP;2482;06:47:00;0;49	7582;8	49611;5;195;66;
$GPXUP;2482;06:47:01;0;49	75804;8	49622;5;195;68;
$GPXUP;2482;06:47:02;0;49	75788;8	49628;5;195;67;
$GPXUP;2482;06:47:03;0;49	75772;8	49627;5;196;68;
$GPXUP;2482;06:47:04;0;49	75754;8	49627;5;196;67;
$GPXUP;2482;06:47:05;0;49	75737;8	49628;5;197;67;
$GPXUP;2482;06:47:06;0;49	7572;8	49625;5;198;67;
$GPXUP;2482;06:47:07;0;49	75703;8	49621;5;198;67;
$GPXUP;2482;06:47:08;0;49	75686;8	4962;5;198;65;
$GPXUP;2482;06:47:09;0;49	75671;8	49629;5;199;65;
$GPXUP;2482;06:47:10;0;49	75656;8	49642;5;199;66;
$GPXUP;2482;06:47:11;0;49	75641;8	49656;5;197;66;
$GPXUP;2482;06:47:12;0;49	75626;8	49672;5;197;66;
$GPXUP;2482;06:47:13;0;49	75612;8	49686;5;196;67;
$GPXUP;2482;06:47:14;0;49	75596;8	49696;5;196;66;
$GPXUP;2482;06:47:15;0;49	75582;8	49708;5;196;65;
$GPXUP;2482;06:47:16;0;49	75569;8	49725;5;196;65;
$GPXUP;2482;06:47:17;0;49	75557;8	49741;5;197;62;
$GPXUP;2482;06:47:18;0;49	75545;8	49755;5;199;62;
$GPXUP;2482;06:47:19;0;49	75531;8	49765;5;200;64;
$GPXUP;2482;06:47:20;0;49	75516;8	49774;5;200;64;
$GPXUP;2482;06:47:21;0;49	75501;8	49781;5;200;63;
$GPXUP;2482;06:47:22;0;49	75485;8	49784;5;200;62;
$GPXUP;2482;06:47:23;0;49	75469;8	49787;5;200;63;
$GPXUP;2482;06:47:24;0;49	75453;8	49787;5;200;62;
$GPXUP;2482;06:47:25;0;49	75437;8	49784;5;201;62;
$GPXUP;2482;06:47:26;0;49	75421;8	49783;5;201;62;
$GPXUP;2482;06:47:27;0;49	75406;8	49777;5;201;62;
$GPXUP;2482;06:47:28;0;49	75391;8	4977;5;201;63;
$GPXUP;2482;06:47:29;0;49	75375;8	49762;5;201;64;
$GPXUP;2482;06:47:30;0;49	7536;8	49753;5;201;64;
$GPXUP;2482;06:47:31;0;49	75344;8	49745;5;201;64;
$GPXUP;2482;06:47:32;0;49	75329;8	49737;5;202;63;
$GPXUP;2482;06:47:33;0;49	75315;8	49727;5;202;64;
$GPXUP;2482;06:47:34;0;49	75299;8	49716;5;202;63;
$GPXUP;2482;06:47:35;0;49	75285;8	49705;5;202;63;
$GPXUP;2482;06:47:36;0;49	75272;8	49693;5;203;62;
$GPXUP;2482;06:47:37;0;49	7526;8	49677;5;202;64;
$GPXUP;2482;06:47:38;0;49	75247;8	49662;5;203;64;
$GPXUP;2482;06:47:39;0;49	75235;8	49647;5;204;62;
$GPXUP;2482;06:47:40;0;49	75221;8	49633;5;204;59;
$GPXUP;2482;06:47:41;0;49	75207;8	49631;5;205;59;
$GPXUP;2482;06:47:42;0;49	75192;8	49628;5;205;62;
$GPXUP;2482;06:47:43;0;49	75177;8	49621;5;205;62;
$GPXUP;2482;06:47:44;0;49	75163;8	49609;5;205;61;
$GPXUP;2482;06:47:45;0;49	75152;8	49593;5;205;60;
$GPXUP;2482;06:47:46;0;49	75142;8	49577;5;205;61;
$GPXUP;2482;06:47:47;0;49	75131;8	49561;5;205;61;
$GPXUP;2482;06:47:48;0;49	7512;8	49545;5;207;59;
$GPXUP;2482;06:47:49;0;49	75112;8	49526;5;208;58;
$GPXUP;2482;06:47:50;0;49	75104;8	49507;5;209;57;
$GPXUP;2482;06:47:51;0;49	75096;8	49488;5;211;58;
$GPXUP;2482;06:47:52;0;49	75085;8	49473;5;213;56;
$GPXUP;2482;06:47:53;0;49	75072;8	49464;5;214;56;
$GPXUP;2482;06:47:54;0;49	75058;8	49461;5;216;55;
$GPXUP;2482;06:47:55;0;49	75044;8	49461;5;217;57;
$GPXUP;2482;06:47:56;0;49	75029;8	49464;5;217;59;
$GPXUP;2482;06:47:57;0;49	75013;8	49464;5;217;61;
$GPXUP;2482;06:47:58;0;49	74997;8	49463;5;217;63;
$GPXUP;2482;06:47:59;0;49	74984;8	49454;5;217;60;
$GPXUP;2482;06:48:00;0;49	74973;8	49441;5;217;59;
$GPXUP;2482;06:48:01;0;49	74963;8	49423;5;217;57;
$GPXUP;2482;06:48:02;0;49	74954;8	49403;5;219;55;
$GPXUP;2482;06:48:03;0;49	74948;8	49385;5;220;52;
$GPXUP;2482;06:48:04;0;49	74941;8	49367;5;221;50;
$GPXUP;2482;06:48:05;0;49	74934;8	49352;5;221;51;
$GPXUP;2482;06:48:06;0;49	74927;8	49335;5;221;54;
$GPXUP;2482;06:48:07;0;49	74916;8	49321;5;221;54;
$GPXUP;2482;06:48:08;0;49	74905;8	49309;5;221;55;
$GPXUP;2482;06:48:09;0;49	74892;8	49297;5;221;56;
$GPXUP;2482;06:48:10;0;49	74879;8	49289;5;221;56;
$GPXUP;2482;06:48:11;0;49	74865;8	49281;5;220;58;
$GPXUP;2482;06:48:12;0;49	74852;8	4927;5;220;61;
$GPXUP;2482;06:48:13;0;49	74841;8	49253;5;219;60;
$GPXUP;2482;06:48:14;0;49	74833;8	49233;5;219;59;
$GPXUP;2482;06:48:15;0;49	74826;8	49212;5;219;57;
$GPXUP;2482;06:48:16;0;49	74818;8	49193;5;219;58;
$GPXUP;2482;06:48:17;0;49	74807;8	49177;5;218;58;
$GPXUP;2482;06:48:18;0;49	74797;8	49161;5;218;59;
$GPXUP;2482;06:48:19;0;49	74789;8	49143;5;217;59;
$GPXUP;2482;06:48:20;0;49	74783;8	49121;5;216;59;
$GPXUP;2482;06:48:21;0;49	74778;8	49099;5;215;58;
$GPXUP;2482;06:48:22;0;49	74773;8	49079;5;215;58;
$GPXUP;2482;06:48:23;0;49	74765;8	49059;5;215;59;
$GPXUP;2482;06:48:24;0;49	74754;8	4904;5;215;61;
$GPXUP;2482;06:48:25;0;49	74744;8	49023;5;215;60;
$GPXUP;2482;06:48:26;0;49	74733;8	49007;5;214;60;
$GPXUP;2482;06:48:27;0;49	7472;8	48992;5;214;61;
$GPXUP;2482;06:48:28;0;49	74707;8	48979;5;213;61;
$GPXUP;2482;06:48:29;0;49	74695;8	48966;5;212;62;
$GPXUP;2482;06:48:30;0;49	74684;8	48948;5;212;61;
$GPXUP;2482;06:48:31;0;49	74676;8	48929;5;212;58;
$GPXUP;2482;06:48:32;0;49	74673;8	48906;5;214;55;
$GPXUP;2482;06:48:33;0;49	74674;8	48883;5;214;53;
$GPXUP;2482;06:48:34;0;49	74675;8	48862;5;216;52;
$GPXUP;2482;06:48:35;0;49	74677;8	48843;5;218;51;
$GPXUP;2482;06:48:36;0;49	7468;8	48825;5;219;48;
$GPXUP;2482;06:48:37;0;49	74683;8	48806;5;220;49;
$GPXUP;2482;06:48:38;0;49	74688;8	48788;5;220;50;
$GPXUP;2482;06:48:39;0;49	74692;8	48769;5;219;52;
$GPXUP;2482;06:48:40;0;49	74694;8	4875;5;218;53;
$GPXUP;2482;06:48:41;0;49	74693;8	48729;5;219;51;
$GPXUP;2482;06:48:42;0;49	74691;8	48709;5;219;50;
$GPXUP;2482;06:48:43;0;49	74687;8	4869;5;219;52;
$GPXUP;2482;06:48:44;0;49	74682;8	48671;5;219;55;
$GPXUP;2482;06:48:45;0;49	74677;8	4865;5;218;57;
$GPXUP;2482;06:48:46;0;49	74668;8	4863;5;219;58;
$GPXUP;2482;06:48:47;0;49	74657;8	48616;5;220;57;
$GPXUP;2482;06:48:48;0;49	74645;8	48601;5;222;55;
$GPXUP;2482;06:48:49;0;49	74634;8	48589;5;222;55;
$GPXUP;2482;06:48:50;0;49	74622;8	48576;5;222;57;
$GPXUP;2482;06:48:51;0;49	74613;8	48559;5;222;58;
$GPXUP;2482;06:48:52;0;49	74607;8	48538;5;221;58;
$GPXUP;2482;06:48:53;0;49	74603;8	48516;5;220;58;
$GPXUP;2482;06:48:54;0;49	74602;8	48492;5;221;58;
$GPXUP;2482;06:48:55;0;49	74601;8	4847;5;221;57;
$GPXUP;2482;06:48:56;0;49	74601;8	48449;5;221;54;
$GPXUP;2482;06:48:57;0;49	74602;8	48428;5;222;53;
$GPXUP;2482;06:48:58;0;49	74602;8	48407;5;223;54;
$GPXUP;2482;06:48:59;0;49	74602;8	48384;5;223;56;
$GPXUP;2482;06:49:00;0;49	74603;8	48362;5;222;55;
$GPXUP;2482;06:49:01;0;49	74606;8	48341;5;223;55;
$GPXUP;2482;06:49:02;0;49	74608;8	48321;5;222;56;
$GPXUP;2482;06:49:03;0;49	7461;8	48299;5;222;57;
$GPXUP;2482;06:49:04;0;49	74612;8	48277;5;221;60;
$GPXUP;2482;06:49:05;0;49	74614;8	48253;5;221;59;
$GPXUP;2482;06:49:06;0;49	74618;8	4823;5;220;57;
$GPXUP;2482;06:49:07;0;49	74624;8	4821;5;220;57;
$GPXUP;2482;06:49:08;0;49	74634;8	48194;5;219;57;
$GPXUP;2482;06:49:09;0;49	74646;8	48182;5;219;58;
$GPXUP;2482;06:49:10;0;49	74661;8	48175;5;219;60;
$GPXUP;2482;06:49:11;0;49	74677;8	48175;5;219;59;
$GPXUP;2482;06:49:12;0;49	74691;8	48176;5;220;56;
$GPXUP;2482;06:49:13;0;49	74705;8	48179;5;221;54;
$GPXUP;2482;06:49:14;0;49	74719;8	48183;5;221;55;
$GPXUP;2482;06:49:15;0;49	74733;8	48183;5;221;56;
$GPXUP;2482;06:49:16;0;49	74748;8	48184;5;220;58;
$GPXUP;2482;06:49:17;0;49	74763;8	48184;5;221;59;
$GPXUP;2482;06:49:18;0;49	74777;8	48185;5;221;58;
$GPXUP;2482;06:49:19;0;49	74791;8	4819;5;221;58;
$GPXUP;2482;06:49:20;0;49	74805;8	48195;5;222;57;
$GPXUP;2482;06:49:21;0;49	74819;8	48199;5;223;57;
$GPXUP;2482;06:49:22;0;49	74833;8	48203;5;223;56;
$GPXUP;2482;06:49:23;0;49	74848;8	48204;5;223;57;
$GPXUP;2482;06:49:24;0;49	74862;8	48208;5;224;58;
$GPXUP;2482;06:49:25;0;49	74874;8	48219;5;223;57;
$GPXUP;2482;06:49:26;0;49	74887;8	48229;5;224;56;
$GPXUP;2482;06:49:27;0;49	749;8	48236;5;224;55;
$GPXUP;2482;06:49:28;0;49	74914;8	48234;5;224;55;
$GPXUP;2482;06:49:29;0;49	74928;8	48231;5;222;56;
$GPXUP;2482;06:49:30;0;49	74943;8	48228;5;221;57;
$GPXUP;2482;06:49:31;0;49	74958;8	48225;5;221;57;
$GPXUP;2482;06:49:32;0;49	74972;8	48223;5;221;56;
$GPXUP;2482;06:49:33;0;49	74986;8	48227;5;221;55;
$GPXUP;2482;06:49:34;0;49	74999;8	48237;5;221;54;
$GPXUP;2482;06:49:35;0;49	75008;8	48251;5;222;55;
$GPXUP;2482;06:49:36;0;49	75015;8	4827;5;222;55;
$GPXUP;2482;06:49:37;0;49	75019;8	48293;5;221;56;
$GPXUP;2482;06:49:38;0;49	75018;8	48317;5;220;58;
$GPXUP;2482;06:49:39;0;49	75018;8	48341;5;221;57;
$GPXUP;2482;06:49:40;0;49	75017;8	48363;5;222;55;
$GPXUP;2482;06:49:41;0;49	75018;8	48384;5;223;54;
$GPXUP;2482;06:49:42;0;49	7502;8	48406;5;224;53;
$GPXUP;2482;06:49:43;0;49	75022;8	48425;5;225;52;
$GPXUP;2482;06:49:44;0;49	75028;8	48444;5;227;52;
$GPXUP;2482;06:49:45;0;49	75033;8	48462;5;227;53;
$GPXUP;2482;06:49:46;0;49	7504;8	4848;5;228;53;
$GPXUP;2482;06:49:47;0;49	7505;8	48494;5;228;51;
$GPXUP;2482;06:49:48;0;49	75061;8	48506;5;228;52;
$GPXUP;2482;06:49:49;0;49	75074;8	48514;5;227;55;
$GPXUP;2482;06:49:50;0;49	75088;8	4852;5;225;56;
$GPXUP;2482;06:49:51;0;49	75101;8	48522;5;225;56;
$GPXUP;2482;06:49:52;0;49	75115;8	48527;5;225;53;
$GPXUP;2482;06:49:53;0;49	75129;8	48532;5;225;51;
$GPXUP;2482;06:49:54;0;49	75139;8	48543;5;224;52;
$GPXUP;2482;06:49:55;0;49	75146;8	48562;5;223;56;
$GPXUP;2482;06:49:56;0;49	7515;8	48586;5;222;56;
$GPXUP;2482;06:49:57;0;49	75151;8	48608;5;222;57;
$GPXUP;2482;06:49:58;0;49	75149;8	4863;5;223;57;
$GPXUP;2482;06:49:59;0;49	75147;8	48654;5;223;57;
$GPXUP;2482;06:50:00;0;49	75145;8	48676;5;224;56;
$GPXUP;2482;06:50:01;0;49	75144;8	48698;5;226;56;
$GPXUP;2482;06:50:02;0;49	75143;8	4872;5;227;56;
$GPXUP;2482;06:50:03;0;49	75141;8	48742;5;228;57;
$GPXUP;2482;06:50:04;0;49	75137;8	48762;5;229;59;
$GPXUP;2482;06:50:05;0;49	75131;8	48783;5;228;59;
$GPXUP;2482;06:50:06;0;49	75123;8	48805;5;229;59;
$GPXUP;2482;06:50:07;0;49	7512;8	48828;5;228;60;
$GPXUP;2482;06:50:08;0;49	75118;8	48852;5;227;62;
$GPXUP;2482;06:50:09;0;49	75117;8	48875;5;226;63;
$GPXUP;2482;06:50:10;0;49	75112;8	48899;5;225;64;
$GPXUP;2482;06:50:11;0;49	75103;8	48919;5;224;64;
$GPXUP;2482;06:50:12;0;49	75094;8	4894;5;224;62;
$GPXUP;2482;06:50:13;0;49	75086;8	4896;5;224;60;
$GPXUP;2482;06:50:14;0;49	75078;8	48981;5;224;58;
$GPXUP;2482;06:50:15;0;49	75073;8	49001;5;225;58;
$GPXUP;2482;06:50:16;0;49	75072;8	49023;5;226;56;
$GPXUP;2482;06:50:17;0;49	75073;8	49044;5;225;58;
$GPXUP;2482;06:50:18;0;49	75074;8	49067;5;226;58;
$GPXUP;2482;06:50:19;0;49	75075;8	4909;5;225;58;
$GPXUP;2482;06:50:20;0;49	75078;8	49113;5;226;61;
$GPXUP;2482;06:50:21;0;49	75078;8	49136;5;226;60;
$GPXUP;2482;06:50:22;0;49	7508;8	49159;5;226;60;
$GPXUP;2482;06:50:23;0;49	75084;8	49182;5;227;59;
$GPXUP;2482;06:50:24;0;49	7509;8	49204;5;229;58;
$GPXUP;2482;06:50:25;0;49	75097;8	49223;5;230;55;
$GPXUP;2482;06:50:26;0;49	75104;8	49241;5;231;54;
$GPXUP;2482;06:50:27;0;49	7511;8	49261;5;232;56;
$GPXUP;2482;06:50:28;0;49	75114;8	49281;5;233;58;
$GPXUP;2482;06:50:29;0;49	75117;8	49304;5;233;59;
$GPXUP;2482;06:50:30;0;49	75119;8	49326;5;234;57;
$GPXUP;2482;06:50:31;0;49	75122;8	49348;5;234;57;
$GPXUP;2482;06:50:32;0;49	75126;8	49368;5;234;59;
$GPXUP;2482;06:50:33;0;49	75129;8	4939;5;234;59;
$GPXUP;2482;06:50:34;0;49	7513;8	49414;5;234;59;
$GPXUP;2482;06:50:35;0;49	7513;8	49437;5;233;59;
$GPXUP;2482;06:50:36;0;49	75127;8	49457;5;233;60;
$GPXUP;2482;06:50:37;0;49	75121;8	49478;5;233;60;
$GPXUP;2482;06:50:38;0;49	75116;8	49501;5;234;59;
$GPXUP;2482;06:50:39;0;49	75112;8	49523;5;234;57;
$GPXUP;2482;06:50:40;0;49	75109;8	49546;5;236;59;
$GPXUP;2482;06:50:41;0;49	7511;8	49569;5;236;59;
$GPXUP;2482;06:50:42;0;49	75113;8	49592;5;235;60;
$GPXUP;2482;06:50:43;0;49	7512;8	49614;5;235;59;
$GPXUP;2482;06:50:44;0;49	75128;8	49634;5;235;58;
$GPXUP;2482;06:50:45;0;49	75137;8	49652;5;234;57;
$GPXUP;2482;06:50:46;0;49	75146;8	49669;5;233;59;
$GPXUP;2482;06:50:47;0;49	75154;8	49687;5;234;57;
$GPXUP;2482;06:50:48;0;49	75158;8	49709;5;235;57;
$GPXUP;2482;06:50:49;0;49	75161;8	49731;5;235;57;
$GPXUP;2482;06:50:50;0;49	75164;8	49752;5;235;57;
$GPXUP;2482;06:50:51;0;49	75166;8	49773;5;236;57;
$GPXUP;2482;06:50:52;0;49	75165;8	49796;5;236;57;
$GPXUP;2482;06:50:53;0;49	75163;8	49818;5;237;57;
$GPXUP;2482;06:50:54;0;49	75159;8	4984;5;237;59;
$GPXUP;2482;06:50:55;0;49	75155;8	49861;5;236;60;
$GPXUP;2482;06:50:56;0;49	75147;8	49883;5;235;62;
$GPXUP;2482;06:50:57;0;49	75142;8	49906;5;233;64;
$GPXUP;2482;06:50:58;0;49	7514;8	49931;5;233;62;
$GPXUP;2482;06:50:59;0;49	75141;8	49955;5;232;61;
$GPXUP;2482;06:51:00;0;49	75144;8	49979;5;232;60;
$GPXUP;2482;06:51:01;0;49	75148;8	50001;5;232;60;
$GPXUP;2482;06:51:02;0;49	75154;8	50023;5;232;60;
$GPXUP;2482;06:51:03;0;49	75159;8	50045;5;230;61;
$GPXUP;2482;06:51:04;0;49	75164;8	50067;5;230;62;
$GPXUP;2482;06:51:05;0;49	75167;8	50092;5;230;61;
$GPXUP;2482;06:51:06;0;49	75167;8	50116;5;229;61;
$GPXUP;2482;06:51:07;0;49	75164;8	50139;5;229;63;
$GPXUP;2482;06:51:08;0;49	75161;8	50164;5;228;63;
$GPXUP;2482;06:51:09;0;49	75159;8	50189;5;227;62;
$GPXUP;2482;06:51:10;0;49	75157;8	50212;5;227;61;
$GPXUP;2482;06:51:11;0;49	75158;8	50236;5;228;58;
$GPXUP;2482;06:51:12;0;49	75163;8	50258;5;228;58;
$GPXUP;2482;06:51:13;0;49	75166;8	50278;5;229;58;
$GPXUP;2482;06:51:14;0;49	75171;8	503;5;229;57;
$GPXUP;2482;06:51:15;0;49	75177;8	50319;5;229;59;
$GPXUP;2482;06:51:16;0;49	75183;8	5034;5;228;60;
$GPXUP;2482;06:51:17;0;49	75191;8	5036;5;228;61;
$GPXUP;2482;06:51:18;0;49	75201;8	50377;5;226;60;
$GPXUP;2482;06:51:19;0;49	75212;8	50395;5;226;58;
$GPXUP;2482;06:51:20;0;49	75221;8	5041;5;226;58;
$GPXUP;2482;06:51:21;0;49	75231;8	50429;5;226;59;
$GPXUP;2482;06:51:22;0;49	75236;8	5045;5;226;59;
$GPXUP;2482;06:51:23;0;49	75241;8	50473;5;226;59;
$GPXUP;2482;06:51:24;0;49	75244;8	50496;5;227;56;
$GPXUP;2482;06:51:25;0;49	75246;8	50517;5;227;54;
$GPXUP;2482;06:51:26;0;49	75249;8	50536;5;228;53;
$GPXUP;2482;06:51:27;0;49	75254;8	50555;5;229;55;
$GPXUP;2482;06:51:28;0;49	7526;8	50575;5;229;58;
$GPXUP;2482;06:51:29;0;49	75264;8	50596;5;228;60;
$GPXUP;2482;06:51:30;0;49	75267;8	50619;5;227;60;
$GPXUP;2482;06:51:31;0;49	75269;8	50642;5;227;59;
$GPXUP;2482;06:51:32;0;49	75273;8	50665;5;227;59;
$GPXUP;2482;06:51:33;0;49	75277;8	50687;5;226;59;
$GPXUP;2482;06:51:34;0;49	7528;8	50708;5;227;60;
$GPXUP;2482;06:51:35;0;49	75285;8	5073;5;226;59;
$GPXUP;2482;06:51:36;0;49	75293;8	50748;5;226;59;
$GPXUP;2482;06:51:37;0;49	75302;8	50767;5;225;60;
$GPXUP;2482;06:51:38;0;49	75312;8	50786;5;224;60;
$GPXUP;2482;06:51:39;0;49	75321;8	50804;5;224;60;
$GPXUP;2482;06:51:40;0;49	7533;8	50823;5;224;61;
$GPXUP;2482;06:51:41;0;49	75339;8	50843;5;223;59;
$GPXUP;2482;06:51:42;0;49	75346;8	50862;5;223;57;
$GPXUP;2482;06:51:43;0;49	75349;8	50885;5;222;58;
$GPXUP;2482;06:51:44;0;49	75351;8	50908;5;223;58;
$GPXUP;2482;06:51:45;0;49	75353;8	50929;5;222;57;
$GPXUP;2482;06:51:46;0;49	75354;8	50951;5;222;56;
$GPXUP;2482;06:51:47;0;49	75355;8	50973;5;223;54;
$GPXUP;2482;06:51:48;0;49	75357;8	50993;5;225;53;
$GPXUP;2482;06:51:49;0;49	75361;8	51015;5;226;53;
$GPXUP;2482;06:51:50;0;49	75365;8	51033;5;226;53;
$GPXUP;2482;06:51:51;0;49	75367;8	51055;5;227;55;
$GPXUP;2482;06:51:52;0;49	75366;8	51074;5;228;55;
$GPXUP;2482;06:51:53;0;49	75365;8	51096;5;228;56;
$GPXUP;2482;06:51:54;0;49	75365;8	51117;5;228;56;
$GPXUP;2482;06:51:55;0;49	75365;8	5114;5;228;58;
$GPXUP;2482;06:51:56;0;49	75367;8	51161;5;227;58;
$GPXUP;2482;06:51:57;0;49	75367;8	51184;5;227;57;
$GPXUP;2482;06:51:58;0;49	75369;8	51207;5;227;58;
$GPXUP;2482;06:51:59;0;49	7537;8	51229;5;227;58;
$GPXUP;2482;06:52:00;0;49	75376;8	5125;5;227;57;
$GPXUP;2482;06:52:01;0;49	75384;8	51268;5;226;57;
$GPXUP;2482;06:52:02;0;49	75395;8	51284;5;226;55;
$GPXUP;2482;06:52:03;0;49	75406;8	51296;5;225;54;
$GPXUP;2482;06:52:04;0;49	75418;8	51307;5;225;53;
$GPXUP;2482;06:52:05;0;49	75429;8	51316;5;226;52;
$GPXUP;2482;06:52:06;0;49	7544;8	51326;5;226;52;
$GPXUP;2482;06:52:07;0;49	75448;8	51341;5;227;51;
$GPXUP;2482;06:52:08;0;49	75455;8	51359;5;227;52;
$GPXUP;2482;06:52:09;0;49	7546;8	51378;5;228;52;
$GPXUP;2482;06:52:10;0;49	75463;8	51397;5;228;54;
$GPXUP;2482;06:52:11;0;49	75467;8	51417;5;229;54;
$GPXUP;2482;06:52:12;0;49	75467;8	51441;5;229;57;
$GPXUP;2482;06:52:13;0;49	75457;8	51459;5;229;59;
$GPXUP;2482;06:52:14;0;49	7545;8	51482;5;229;59;
$GPXUP;2482;06:52:15;0;49	75445;8	51503;5;229;59;
$GPXUP;2482;06:52:16;0;49	7544;8	51526;5;229;59;
$GPXUP;2482;06:52:17;0;49	75436;8	51549;5;229;58;
$GPXUP;2482;06:52:18;0;49	75434;8	51571;5;228;57;
$GPXUP;2482;06:52:19;0;49	75438;8	51593;5;229;55;
$GPXUP;2482;06:52:20;0;49	75444;8	51611;5;229;54;
$GPXUP;2482;06:52:21;0;49	75453;8	51629;5;229;53;
$GPXUP;2482;06:52:22;0;49	75461;8	51645;5;230;54;
$GPXUP;2482;06:52:23;0;49	7547;8	51659;5;231;51;
$GPXUP;2482;06:52:24;0;49	75478;8	51673;5;232;50;
$GPXUP;2482;06:52:25;0;49	75484;8	51689;5;232;50;
$GPXUP;2482;06:52:26;0;49	75491;8	51706;5;233;52;
$GPXUP;2482;06:52:27;0;49	75497;8	51722;5;233;53;
$GPXUP;2482;06:52:28;0;49	75506;8	51739;5;233;54;
$GPXUP;2482;06:52:29;0;49	75515;8	51755;5;232;57;
$GPXUP;2482;06:52:30;0;49	75525;8	51771;5;233;58;
$GPXUP;2482;06:52:31;0;49	75536;8	51785;5;232;57;
$GPXUP;2482;06:52:32;0;49	75547;8	518;5;232;54;
$GPXUP;2482;06:52:33;0;49	75557;8	51816;5;232;53;
$GPXUP;2482;06:52:34;0;49	75562;8	51835;5;231;57;
$GPXUP;2482;06:52:35;0;49	75567;8	51857;5;231;59;
$GPXUP;2482;06:52:36;0;49	75571;8	51879;5;231;58;
$GPXUP;2482;06:52:37;0;49	75575;8	51899;5;230;58;
$GPXUP;2482;06:52:38;0;49	75582;8	5192;5;230;57;
$GPXUP;2482;06:52:39;0;49	75589;8	51939;5;230;58;
$GPXUP;2482;06:52:40;0;49	75596;8	51959;5;229;60;
$GPXUP;2482;06:52:41;0;49	75603;8	5198;5;228;61;
$GPXUP;2482;06:52:42;0;49	75612;8	52;5;227;62;
$GPXUP;2482;06:52:43;0;49	75623;8	52019;5;226;62;
$GPXUP;2482;06:52:44;0;49	75635;8	52034;5;225;61;
$GPXUP;2482;06:52:45;0;49	75647;8	52049;5;224;61;
$GPXUP;2482;06:52:46;0;49	75658;8	52065;5;224;62;
$GPXUP;2482;06:52:47;0;49	7567;8	52082;5;224;62;
$GPXUP;2482;06:52:48;0;49	75681;8	521;5;224;60;
$GPXUP;2482;06:52:49;0;49	7569;8	52117;5;225;59;
$GPXUP;2482;06:52:50;0;49	75701;8	5213;5;225;57;
$GPXUP;2482;06:52:51;0;49	75713;8	52137;5;226;51;
$GPXUP;2482;06:52:52;0;49	75725;8	52145;5;227;51;
$GPXUP;2482;06:52:53;0;49	75736;8	52154;5;228;52;
$GPXUP;2482;06:52:54;0;49	75747;8	52164;5;228;54;
$GPXUP;2482;06:52:55;0;49	75759;8	52176;5;228;56;
$GPXUP;2482;06:52:56;0;49	75769;8	52189;5;227;58;
$GPXUP;2482;06:52:57;0;49	75779;8	52207;5;226;61;
$GPXUP;2482;06:52:58;0;49	75787;8	52226;5;226;60;
$GPXUP;2482;06:52:59;0;49	75796;8	52245;5;227;57;
$GPXUP;2482;06:53:00;0;49	75805;8	52263;5;227;56;
$GPXUP;2482;06:53:01;0;49	75815;8	52279;5;226;56;
$GPXUP;2482;06:53:02;0;49	75827;8	52291;5;226;57;
$GPXUP;2482;06:53:03;0;49	75838;8	52304;5;225;56;
$GPXUP;2482;06:53:04;0;49	75849;8	52317;5;224;58;
$GPXUP;2482;06:53:05;0;49	7586;8	52332;5;224;57;
$GPXUP;2482;06:53:06;0;49	7587;8	52348;5;225;57;
$GPXUP;2482;06:53:07;0;49	75881;8	52364;5;224;56;
$GPXUP;2482;06:53:08;0;49	75891;8	52379;5;224;59;
$GPXUP;2482;06:53:09;0;49	759;8	52398;5;225;59;
$GPXUP;2482;06:53:10;0;49	75908;8	52417;5;225;58;
$GPXUP;2482;06:53:11;0;49	75918;8	52435;5;225;59;
$GPXUP;2482;06:53:12;0;49	75927;8	5245;5;225;58;
$GPXUP;2482;06:53:13;0;49	75937;8	52469;5;225;58;
$GPXUP;2482;06:53:14;0;49	75945;8	52487;5;225;57;
$GPXUP;2482;06:53:15;0;49	75954;8	52506;5;225;57;
$GPXUP;2482;06:53:16;0;49	75962;8	52522;5;225;56;
$GPXUP;2482;06:53:17;0;49	75973;8	52537;5;225;55;
$GPXUP;2482;06:53:18;0;49	75986;8	52548;5;225;54;
$GPXUP;2482;06:53:19;0;49	75997;8	52557;5;226;52;
$GPXUP;2482;06:53:20;0;49	76009;8	52566;5;227;52;
$GPXUP;2482;06:53:21;0;49	76019;8	52577;5;226;53;
$GPXUP;2482;06:53:22;0;49	7603;8	5259;5;227;54;
$GPXUP;2482;06:53:23;0;49	76041;8	52604;5;227;54;
$GPXUP;2482;06:53:24;0;49	7605;8	52619;5;226;53;
$GPXUP;2482;06:53:25;0;49	7606;8	52632;5;227;52;
$GPXUP;2482;06:53:26;0;49	76067;8	52649;5;229;52;
$GPXUP;2482;06:53:27;0;49	76073;8	52666;5;229;52;
$GPXUP;2482;06:53:28;0;49	76079;8	52686;5;230;51;
$GPXUP;2482;06:53:29;0;49	76083;8	52704;5;231;53;
$GPXUP;2482;06:53:30;0;49	76089;8	52722;5;231;53;
$GPXUP;2482;06:53:31;0;49	76098;8	52739;5;232;54;
$GPXUP;2482;06:53:32;0;49	76108;8	52753;5;232;55;
$GPXUP;2482;06:53:33;0;49	76118;8	52768;5;231;57;
$GPXUP;2482;06:53:34;0;49	76129;8	52783;5;231;57;
$GPXUP;2482;06:53:35;0;49	76141;8	52795;5;230;58;
$GPXUP;2482;06:53:36;0;49	76154;8	52804;5;230;59;
$GPXUP;2482;06:53:37;0;49	76168;8	52815;5;229;59;
$GPXUP;2482;06:53:38;0;49	76181;8	52826;5;229;59;
$GPXUP;2482;06:53:39;0;49	76194;8	52837;5;228;59;
$GPXUP;2482;06:53:40;0;49	76207;8	52849;5;228;59;
$GPXUP;2482;06:53:41;0;49	76219;8	52862;5;228;59;
$GPXUP;2482;06:53:42;0;49	76231;8	52874;5;227;60;
$GPXUP;2482;06:53:43;0;49	76243;8	52889;5;228;60;
$GPXUP;2482;06:53:44;0;49	76255;8	52902;5;227;60;
$GPXUP;2482;06:53:45;0;49	76268;8	52914;5;227;59;
$GPXUP;2482;06:53:46;0;49	76279;8	5293;5;227;59;
$GPXUP;2482;06:53:47;0;49	7629;8	52946;5;227;57;
$GPXUP;2482;06:53:48;0;49	76301;8	52958;5;228;56;
$GPXUP;2482;06:53:49;0;49	76314;8	52969;5;228;56;
$GPXUP;2482;06:53:50;0;49	76326;8	52978;5;228;56;
$GPXUP;2482;06:53:51;0;49	76336;8	52992;5;228;57;
$GPXUP;2482;06:53:52;0;49	76344;8	53011;5;228;57;
$GPXUP;2482;06:53:53;0;49	76353;8	53029;5;228;56;
$GPXUP;2482;06:53:54;0;49	7636;8	53048;5;229;55;
$GPXUP;2482;06:53:55;0;49	76367;8	53068;5;229;56;
$GPXUP;2482;06:53:56;0;49	76372;8	53087;5;229;55;
$GPXUP;2482;06:53:57;0;49	76378;8	53106;5;230;55;
$GPXUP;2482;06:53:58;0;49	76382;8	53127;5;230;55;
$GPXUP;2482;06:53:59;0;49	7639;8	53145;5;231;55;
$GPXUP;2482;06:54:00;0;49	76399;8	5316;5;231;55;
$GPXUP;2482;06:54:01;0;49	76409;8	53174;5;232;55;
$GPXUP;2482;06:54:02;0;49	76418;8	53191;5;233;56;
$GPXUP;2482;06:54:03;0;49	76426;8	5321;5;233;57;
$GPXUP;2482;06:54:04;0;49	76438;8	53225;5;232;59;
$GPXUP;2482;06:54:05;0;49	76451;8	53237;5;231;60;
$GPXUP;2482;06:54:06;0;49	76464;8	53249;5;230;62;
$GPXUP;2482;06:54:07;0;49	76477;8	53261;5;228;64;
$GPXUP;2482;06:54:08;0;49	7649;8	53276;5;227;61;
$GPXUP;2482;06:54:09;0;49	76502;8	5329;5;228;60;
$GPXUP;2482;06:54:10;0;49	76515;8	533;5;228;59;
$GPXUP;2482;06:54:11;0;49	76528;8	53311;5;228;57;
$GPXUP;2482;06:54:12;0;49	76541;8	5332;5;228;56;
$GPXUP;2482;06:54:13;0;49	76554;8	53327;5;228;58;
$GPXUP;2482;06:54:14;0;49	76569;8	5333;5;228;59;
$GPXUP;2482;06:54:15;0;49	76584;8	53332;5;227;59;
$GPXUP;2482;06:54:16;0;49	76599;8	53335;5;227;57;
$GPXUP;2482;06:54:17;0;49	76611;8	53344;5;227;56;
$GPXUP;2482;06:54:18;0;49	76623;8	53356;5;228;56;
$GPXUP;2482;06:54:19;0;49	76634;8	53368;5;229;55;
$GPXUP;2482;06:54:20;0;49	76646;8	53378;5;229;53;
$GPXUP;2482;06:54:21;0;49	76659;8	53386;5;230;53;
$GPXUP;2482;06:54:22;0;49	76671;8	53394;5;231;53;
$GPXUP;2482;06:54:23;0;49	76683;8	53401;5;232;54;
$GPXUP;2482;06:54:24;0;49	76697;8	53409;5;232;56;
$GPXUP;2482;06:54:25;0;49	7671;8	53417;5;232;56;
$GPXUP;2482;06:54:26;0;49	76721;8	53426;5;231;59;
$GPXUP;2482;06:54:27;0;49	76734;8	53438;5;231;58;
$GPXUP;2482;06:54:28;0;49	76747;8	53449;5;232;57;
$GPXUP;2482;06:54:29;0;49	7676;8	53457;5;232;55;
$GPXUP;2482;06:54:30;0;49	76773;8	53462;5;233;55;
$GPXUP;2482;06:54:31;0;49	76787;8	53468;5;234;55;
$GPXUP;2482;06:54:32;0;49	76799;8	53476;5;234;55;
$GPXUP;2482;06:54:33;0;49	7681;8	53488;5;235;55;
$GPXUP;2482;06:54:34;0;49	76822;8	535;5;235;54;
$GPXUP;2482;06:54:35;0;49	76834;8	5351;5;236;54;
$GPXUP;2482;06:54:36;0;49	76846;8	53522;5;237;55;
$GPXUP;2482;06:54:37;0;49	76858;8	53535;5;238;57;
$GPXUP;2482;06:54:38;0;49	76869;8	53548;5;237;57;
$GPXUP;2482;06:54:39;0;49	76881;8	53562;5;237;57;
$GPXUP;2482;06:54:40;0;49	76894;8	53573;5;236;57;
$GPXUP;2482;06:54:41;0;49	76906;8	53584;5;237;57;
$GPXUP;2482;06:54:42;0;49	76918;8	53595;5;237;56;
$GPXUP;2482;06:54:43;0;49	7693;8	53607;5;237;57;
$GPXUP;2482;06:54:44;0;49	76942;8	53619;5;238;58;
$GPXUP;2482;06:54:45;0;49	76953;8	53632;5;237;58;
$GPXUP;2482;06:54:46;0;49	76963;8	53651;5;237;58;
$GPXUP;2482;06:54:47;0;49	7697;8	5367;5;237;57;
$GPXUP;2482;06:54:48;0;49	76978;8	53686;5;237;56;
$GPXUP;2482;06:54:49;0;49	76989;8	53699;5;237;57;
$GPXUP;2482;06:54:50;0;49	76999;8	53713;5;237;56;
$GPXUP;2482;06:54:51;0;49	77009;8	53728;5;238;55;
$GPXUP;2482;06:54:52;0;49	7702;8	53742;5;238;55;
$GPXUP;2482;06:54:53;0;49	77029;8	53758;5;239;55;
$GPXUP;2482;06:54:54;0;49	77038;8	53776;5;240;54;
$GPXUP;2482;06:54:55;0;49	77046;8	53793;5;239;54;
$GPXUP;2482;06:54:56;0;49	77054;8	53812;5;240;55;
$GPXUP;2482;06:54:57;0;49	77061;8	53831;5;240;56;
$GPXUP;2482;06:54:58;0;49	77069;8	53849;5;239;56;
$GPXUP;2482;06:54:59;0;49	77078;8	53866;5;240;55;
$GPXUP;2482;06:55:00;0;49	77089;8	53879;5;240;56;
$GPXUP;2482;06:55:01;0;49	77101;8	53891;5;239;55;
$GPXUP;2482;06:55:02;0;49	77111;8	53904;5;241;56;
$GPXUP;2482;06:55:03;0;49	7712;8	53921;5;241;56;
$GPXUP;2482;06:55:04;0;49	77128;8	53939;5;241;57;
$GPXUP;2482;06:55:05;0;49	7714;8	53955;5;241;58;
$GPXUP;2482;06:55:06;0;49	7715;8	5397;5;240;58;
$GPXUP;2482;06:55:07;0;49	7716;8	53987;5;240;58;
$GPXUP;2482;06:55:08;0;49	7717;8	54004;5;240;57;
$GPXUP;2482;06:55:09;0;49	7718;8	5402;5;240;57;
$GPXUP;2482;06:55:10;0;49	77192;8	54032;5;240;56;
$GPXUP;2482;06:55:11;0;49	77203;8	54044;5;240;56;
$GPXUP;2482;06:55:12;0;49	77214;8	54055;5;240;55;
$GPXUP;2482;06:55:13;0;49	77224;8	5407;5;241;55;
$GPXUP;2482;06:55:14;0;49	77232;8	54087;5;241;56;
$GPXUP;2482;06:55:15;0;49	7724;8	54104;5;241;57;
$GPXUP;2482;06:55:16;0;49	77251;8	5412;5;240;57;
$GPXUP;2482;06:55:17;0;49	77263;8	54133;5;240;57;
$GPXUP;2482;06:55:18;0;49	77276;8	54145;5;241;57;
$GPXUP;2482;06:55:19;0;49	77286;8	54159;5;242;55;
$GPXUP;2482;06:55:20;0;49	77295;8	54175;5;242;54;
$GPXUP;2482;06:55:21;0;49	77304;8	54192;5;242;57;
$GPXUP;2482;06:55:22;0;49	77314;8	54208;5;243;55;
$GPXUP;2482;06:55:23;0;49	77324;8	54223;5;244;53;
$GPXUP;2482;06:55:24;0;49	77334;8	54236;5;245;53;
$GPXUP;2482;06:55:25;0;49	77345;8	54248;5;246;54;
$GPXUP;2482;06:55:26;0;49	77357;8	54258;5;246;57;
$GPXUP;2482;06:55:27;0;49	77369;8	54271;5;244;59;
$GPXUP;2482;06:55:28;0;49	77382;8	5428;5;243;60;
$GPXUP;2482;06:55:29;0;49	77397;8	54286;5;242;59;
$GPXUP;2482;06:55:30;0;49	77411;8	54291;5;243;58;
$GPXUP;2482;06:55:31;0;49	77425;8	54297;5;244;58;
$GPXUP;2482;06:55:32;0;49	77439;8	54305;5;243;57;
$GPXUP;2482;06:55:33;0;49	77453;8	54312;5;244;57;
$GPXUP;2482;06:55:34;0;49	77467;8	54319;5;243;56;
$GPXUP;2482;06:55:35;0;49	7748;8	54327;5;244;54;
$GPXUP;2482;06:55:36;0;49	77493;8	54336;5;245;52;
$GPXUP;2482;06:55:37;0;49	77505;8	54341;5;247;53;
$GPXUP;2482;06:55:38;0;49	77518;8	54344;5;247;54;
$GPXUP;2482;06:55:39;0;49	77532;8	54348;5;245;56;
$GPXUP;2482;06:55:40;0;49	77546;8	54354;5;245;57;
$GPXUP;2482;06:55:41;0;49	77559;8	54359;5;244;57;
$GPXUP;2482;06:55:42;0;49	77574;8	5436;5;244;57;
$GPXUP;2482;06:55:43;0;49	77588;8	54361;5;243;56;
$GPXUP;2482;06:55:44;0;49	77603;8	54361;5;244;56;
$GPXUP;2482;06:55:45;0;49	77617;8	54362;5;244;55;
$GPXUP;2482;06:55:46;0;49	77631;8	54366;5;243;55;
$GPXUP;2482;06:55:47;0;49	77645;8	54373;5;243;57;
$GPXUP;2482;06:55:48;0;49	77659;8	54378;5;242;58;
$GPXUP;2482;06:55:49;0;49	77673;8	54381;5;243;56;
$GPXUP;2482;06:55:50;0;49	77687;8	54383;5;243;57;
$GPXUP;2482;06:55:51;0;49	77701;8	54386;5;243;57;
$GPXUP;2482;06:55:52;0;49	77716;8	5439;5;243;57;
$GPXUP;2482;06:55:53;0;49	77731;8	54395;5;243;57;
$GPXUP;2482;06:55:54;0;49	77744;8	54402;5;242;58;
$GPXUP;2482;06:55:55;0;49	77758;8	54404;5;243;57;
$GPXUP;2482;06:55:56;0;49	77773;8	54407;5;244;57;
$GPXUP;2482;06:55:57;0;49	77787;8	54408;5;243;58;
$GPXUP;2482;06:55:58;0;49	77802;8	54409;5;243;59;
$GPXUP;2482;06:55:59;0;49	77817;8	54413;5;243;60;
$GPXUP;2482;06:56:00;0;49	77831;8	54419;5;242;60;
$GPXUP;2482;06:56:01;0;49	77846;8	54421;5;242;59;
$GPXUP;2482;06:56:02;0;49	77861;8	5442;5;242;59;
$GPXUP;2482;06:56:03;0;49	77876;8	54414;5;241;60;
$GPXUP;2482;06:56:04;0;49	7789;8	54407;5;240;62;
$GPXUP;2482;06:56:05;0;49	77906;8	54403;5;239;59;
$GPXUP;2482;06:56:06;0;49	77919;8	54397;5;240;57;
$GPXUP;2482;06:56:07;0;49	77932;8	54388;5;240;57;
$GPXUP;2482;06:56:08;0;49	77946;8	54379;5;239;57;
$GPXUP;2482;06:56:09;0;49	7796;8	54373;5;240;58;
$GPXUP;2482;06:56:10;0;49	77973;8	54364;5;240;57;
$GPXUP;2482;06:56:11;0;49	77986;8	54354;5;240;56;
$GPXUP;2482;06:56:12;0;49	77998;8	54342;5;240;56;
$GPXUP;2482;06:56:13;0;49	78011;8	54333;5;240;57;
$GPXUP;2482;06:56:14;0;49	78023;8	54322;5;240;58;
$GPXUP;2482;06:56:15;0;49	78037;8	54311;5;239;57;
$GPXUP;2482;06:56:16;0;49	7805;8	54302;5;240;57;
$GPXUP;2482;06:56:17;0;49	78064;8	54296;5;240;57;
$GPXUP;2482;06:56:18;0;49	78077;8	5429;5;240;56;
$GPXUP;2482;06:56:19;0;49	78091;8	54284;5;240;56;
$GPXUP;2482;06:56:20;0;49	78104;8	54276;5;240;55;
$GPXUP;2482;06:56:21;0;49	78117;8	54269;5;239;56;
$GPXUP;2482;06:56:22;0;49	78131;8	54263;5;239;58;
$GPXUP;2482;06:56:23;0;49	78145;8	54257;5;239;58;
$GPXUP;2482;06:56:24;0;49	7816;8	54255;5;239;56;
$GPXUP;2482;06:56:25;0;49	78175;8	54253;5;237;57;
$GPXUP;2482;06:56:26;0;49	78189;8	54251;5;237;58;
$GPXUP;2482;06:56:27;0;49	78203;8	54251;5;237;58;
$GPXUP;2482;06:56:28;0;49	78218;8	54251;5;236;57;
$GPXUP;2482;06:56:29;0;49	78232;8	54248;5;236;57;
$GPXUP;2482;06:56:30;0;49	78246;8	54243;5;235;58;
$GPXUP;2482;06:56:31;0;49	78257;8	54231;5;236;55;
$GPXUP;2482;06:56:32;0;49	78268;8	54218;5;236;56;
$GPXUP;2482;06:56:33;0;49	78279;8	54203;5;234;59;
$GPXUP;2482;06:56:34;0;49	78291;8	54187;5;233;60;
$GPXUP;2482;06:56:35;0;49	78303;8	54173;5;233;60;
$GPXUP;2482;06:56:36;0;49	78315;8	54159;5;232;60;
$GPXUP;2482;06:56:37;0;49	78326;8	54146;5;231;58;
$GPXUP;2482;06:56:38;0;49	78341;8	5414;5;232;57;
$GPXUP;2482;06:56:39;0;49	78355;8	54138;5;232;57;
$GPXUP;2482;06:56:40;0;49	78369;8	54136;5;231;57;
$GPXUP;2482;06:56:41;0;49	78384;8	54136;5;230;58;
$GPXUP;2482;06:56:42;0;49	78398;8	54137;5;230;58;
$GPXUP;2482;06:56:43;0;49	78412;8	54141;5;230;57;
$GPXUP;2482;06:56:44;0;49	78426;8	54146;5;231;56;
$GPXUP;2482;06:56:45;0;49	7844;8	54153;5;232;54;
$GPXUP;2482;06:56:46;0;49	78452;8	54159;5;232;53;
$GPXUP;2482;06:56:47;0;49	78465;8	54164;5;233;52;
$GPXUP;2482;06:56:48;0;49	78478;8	54168;5;234;53;
$GPXUP;2482;06:56:49;0;49	78491;8	54169;5;234;55;
$GPXUP;2482;06:56:50;0;49	78505;8	5417;5;234;54;
$GPXUP;2482;06:56:51;0;49	78519;8	54172;5;234;55;
$GPXUP;2482;06:56:52;0;49	78533;8	54175;5;234;55;
$GPXUP;2482;06:56:53;0;49	78546;8	54183;5;235;55;
$GPXUP;2482;06:56:54;0;49	78559;8	54193;5;235;56;
$GPXUP;2482;06:56:55;0;49	7857;8	54204;5;235;54;
$GPXUP;2482;06:56:56;0;49	78583;8	54214;5;236;53;
$GPXUP;2482;06:56:57;0;49	78595;8	54221;5;237;52;
$GPXUP;2482;06:56:58;0;49	78609;8	54224;5;237;52;
$GPXUP;2482;06:56:59;0;49	78622;8	54224;5;236;53;
$GPXUP;2482;06:57:00;0;49	78635;8	54223;5;236;54;
$GPXUP;2482;06:57:01;0;49	78648;8	54219;5;235;53;
$GPXUP;2482;06:57:02;0;49	78661;8	54214;5;236;53;
$GPXUP;2482;06:57:03;0;49	78674;8	54209;5;235;53;
$GPXUP;2482;06:57:04;0;49	78688;8	54208;5;235;55;
$GPXUP;2482;06:57:05;0;49	78701;8	54213;5;235;55;
$GPXUP;2482;06:57:06;0;49	78714;8	54219;5;235;55;
$GPXUP;2482;06:57:07;0;49	78727;8	54229;5;235;56;
$GPXUP;2482;06:57:08;0;49	78741;8	54237;5;236;55;
$GPXUP;2482;06:57:09;0;49	78753;8	54242;5;236;54;
$GPXUP;2482;06:57:10;0;49	78767;8	54241;5;236;54;
$GPXUP;2482;06:57:11;0;49	7878;8	54238;5;236;54;
$GPXUP;2482;06:57:12;0;49	78794;8	54233;5;236;55;
$GPXUP;2482;06:57:13;0;49	78809;8	5423;5;236;56;
$GPXUP;2482;06:57:14;0;49	78823;8	54233;5;236;57;
$GPXUP;2482;06:57:15;0;49	78838;8	54236;5;235;58;
$GPXUP;2482;06:57:16;0;49	78853;8	54236;5;235;58;
$GPXUP;2482;06:57:17;0;49	78868;8	54234;5;234;59;
$GPXUP;2482;06:57:18;0;49	78883;8	54234;5;233;60;
$GPXUP;2482;06:57:19;0;49	78898;8	54234;5;232;60;
$GPXUP;2482;06:57:20;0;49	78913;8	54232;5;232;60;
$GPXUP;2482;06:57:21;0;49	78928;8	54231;5;231;59;
$GPXUP;2482;06:57:22;0;49	78943;8	54232;5;231;59;
$GPXUP;2482;06:57:23;0;49	78958;8	54234;5;231;60;
$GPXUP;2482;06:57:24;0;49	78973;8	54234;5;229;59;
$GPXUP;2482;06:57:25;0;49	78988;8	54236;5;229;60;
$GPXUP;2482;06:57:26;0;49	79003;8	54239;5;229;59;
$GPXUP;2482;06:57:27;0;49	79018;8	54243;5;229;59;
$GPXUP;2482;06:57:28;0;49	79033;8	54247;5;228;59;
$GPXUP;2482;06:57:29;0;49	79048;8	54253;5;228;58;
$GPXUP;2482;06:57:30;0;49	79062;8	54254;5;228;59;
$GPXUP;2482;06:57:31;0;49	79078;8	54256;5;226;61;
$GPXUP;2482;06:57:32;0;49	79093;8	54257;5;226;61;
$GPXUP;2482;06:57:33;0;49	79108;8	54258;5;224;62;
$GPXUP;2482;06:57:34;0;49	79124;8	54258;5;223;63;
$GPXUP;2482;06:57:35;0;49	7914;8	5426;5;222;63;
$GPXUP;2482;06:57:36;0;49	79155;8	54263;5;221;61;
$GPXUP;2482;06:57:37;0;49	7917;8	54267;5;222;60;
$GPXUP;2482;06:57:38;0;49	79184;8	54269;5;223;58;
$GPXUP;2482;06:57:39;0;49	79199;8	54268;5;224;58;
$GPXUP;2482;06:57:40;0;49	79215;8	54265;5;223;59;
$GPXUP;2482;06:57:41;0;49	7923;8	54265;5;222;59;
$GPXUP;2482;06:57:42;0;49	79244;8	54266;5;223;58;
$GPXUP;2482;06:57:43;0;49	7926;8	54266;5;223;56;
$GPXUP;2482;06:57:44;0;49	79273;8	54265;5;223;56;
$GPXUP;2482;06:57:45;0;49	79288;8	54266;5;224;57;
$GPXUP;2482;06:57:46;0;49	79302;8	54265;5;224;58;
$GPXUP;2482;06:57:47;0;49	79317;8	5426;5;223;57;
$GPXUP;2482;06:57:48;0;49	79331;8	54257;5;223;57;
$GPXUP;2482;06:57:49;0;49	79345;8	54253;5;222;57;
$GPXUP;2482;06:57:50;0;49	79359;8	54254;5;222;58;
$GPXUP;2482;06:57:51;0;49	79374;8	54259;5;222;57;
$GPXUP;2482;06:57:52;0;49	79387;8	54267;5;223;56;
$GPXUP;2482;06:57:53;0;49	79401;8	54275;5;224;55;
$GPXUP;2482;06:57:54;0;49	79414;8	54281;5;226;53;
$GPXUP;2482;06:57:55;0;49	79426;8	54285;5;227;52;
$GPXUP;2482;06:57:56;0;49	79439;8	54288;5;228;52;
$GPXUP;2482;06:57:57;0;49	79452;8	54293;5;230;53;
$GPXUP;2482;06:57:58;0;49	79465;8	54294;5;230;53;
$GPXUP;2482;06:57:59;0;49	79478;8	54291;5;230;55;
$GPXUP;2482;06:58:00;0;49	79492;8	54284;5;229;58;
$GPXUP;2482;06:58:01;0;49	79506;8	54279;5;228;58;
$GPXUP;2482;06:58:02;0;49	79521;8	54275;5;228;56;
$GPXUP;2482;06:58:03;0;49	79535;8	54273;5;229;54;
$GPXUP;2482;06:58:04;0;49	79548;8	54272;5;231;53;
$GPXUP;2482;06:58:05;0;49	79561;8	54272;5;232;52;
$GPXUP;2482;06:58:06;0;49	79575;8	54272;5;233;52;
$GPXUP;2482;06:58:07;0;49	79587;8	54276;5;233;53;
$GPXUP;2482;06:58:08;0;49	79601;8	54278;5;234;53;
$GPXUP;2482;06:58:09;0;49	79614;8	54278;5;234;53;
$GPXUP;2482;06:58:10;0;49	79628;8	54275;5;234;53;
$GPXUP;2482;06:58:11;0;49	79641;8	54271;5;236;52;
$GPXUP;2482;06:58:12;0;49	79655;8	54274;5;236;52;
$GPXUP;2482;06:58:13;0;49	79667;8	54284;5;236;54;
$GPXUP;2482;06:58:14;0;49	79679;8	54297;5;237;55;
$GPXUP;2482;06:58:15;0;49	79691;8	54309;5;237;56;
$GPXUP;2482;06:58:16;0;49	79703;8	54321;5;236;56;
$GPXUP;2482;06:58:17;0;49	79717;8	54327;5;236;56;
$GPXUP;2482;06:58:18;0;49	79729;8	54326;5;236;56;
$GPXUP;2482;06:58:19;0;49	79742;8	5432;5;236;56;
$GPXUP;2482;06:58:20;0;49	79755;8	54312;5;236;56;
$GPXUP;2482;06:58:21;0;49	79768;8	54302;5;236;55;
$GPXUP;2482;06:58:22;0;49	7978;8	54291;5;237;53;
$GPXUP;2482;06:58:23;0;49	79792;8	54278;5;237;53;
$GPXUP;2482;06:58:24;0;49	79802;8	54264;5;237;53;
$GPXUP;2482;06:58:25;0;49	79811;8	54249;5;238;54;
$GPXUP;2482;06:58:26;0;49	79822;8	54234;5;237;56;
$GPXUP;2482;06:58:27;0;49	79833;8	54221;5;237;56;
$GPXUP;2482;06:58:28;0;49	79844;8	54207;5;237;54;
$GPXUP;2482;06:58:29;0;49	79855;8	54194;5;237;53;
$GPXUP;2482;06:58:30;0;49	79865;8	54179;5;238;53;
$GPXUP;2482;06:58:31;0;49	79874;8	54165;5;237;54;
$GPXUP;2482;06:58:32;0;49	79884;8	5415;5;237;55;
$GPXUP;2482;06:58:33;0;49	79894;8	54136;5;238;54;
$GPXUP;2482;06:58:34;0;49	79905;8	54123;5;237;55;
$GPXUP;2482;06:58:35;0;49	79916;8	54109;5;237;54;
$GPXUP;2482;06:58:36;0;49	79926;8	54095;5;237;54;
$GPXUP;2482;06:58:37;0;49	79937;8	54082;5;237;54;
$GPXUP;2482;06:58:38;0;49	79947;8	54068;5;237;53;
$GPXUP;2482;06:58:39;0;49	79957;8	54056;5;236;54;
$GPXUP;2482;06:58:40;0;49	79968;8	54043;5;236;55;
$GPXUP;2482;06:58:41;0;49	79979;8	54031;5;236;56;
$GPXUP;2482;06:58:42;0;49	79989;8	54015;5;235;55;
$GPXUP;2482;06:58:43;0;49	79999;8	54;5;235;55;
$GPXUP;2482;06:58:44;0;49	8001;8	53987;5;236;55;
$GPXUP;2482;06:58:45;0;49	80018;8	53972;5;235;54;
$GPXUP;2482;06:58:46;0;49	80025;8	53953;5;235;54;
$GPXUP;2482;06:58:47;0;49	80031;8	53936;5;235;54;
$GPXUP;2482;06:58:48;0;49	80037;8	53917;5;234;54;
$GPXUP;2482;06:58:49;0;49	80046;8	53901;5;234;55;
$GPXUP;2482;06:58:50;0;49	80056;8	53886;5;233;56;
$GPXUP;2482;06:58:51;0;49	80068;8	53871;5;233;59;
$GPXUP;2482;06:58:52;0;49	80079;8	53855;5;231;61;
$GPXUP;2482;06:58:53;0;49	80091;8	53839;5;231;58;
$GPXUP;2482;06:58:54;0;49	80101;8	53824;5;232;56;
$GPXUP;2482;06:58:55;0;49	80113;8	5381;5;233;54;
$GPXUP;2482;06:58:56;0;49	80124;8	53798;5;233;54;
$GPXUP;2482;06:58:57;0;49	80136;8	53788;5;232;54;
$GPXUP;2482;06:58:58;0;49	80148;8	53776;5;232;56;
$GPXUP;2482;06:58:59;0;49	8016;8	53764;5;232;56;
$GPXUP;2482;06:59:00;0;49	80172;8	53753;5;231;54;
$GPXUP;2482;06:59:01;0;49	80183;8	53741;5;231;53;
$GPXUP;2482;06:59:02;0;49	80193;8	5373;5;232;51;
$GPXUP;2482;06:59:03;0;49	80203;8	53717;5;232;55;
$GPXUP;2482;06:59:04;0;49	80214;8	53705;5;231;57;
$GPXUP;2482;06:59:05;0;49	80226;8	53695;5;229;58;
$GPXUP;2482;06:59:06;0;49	80239;8	53681;5;229;56;
$GPXUP;2482;06:59:07;0;49	80251;8	53669;5;230;55;
$GPXUP;2482;06:59:08;0;49	80263;8	53659;5;232;53;
$GPXUP;2482;06:59:09;0;49	80274;8	5365;5;234;50;
$GPXUP;2482;06:59:10;0;49	80285;8	53642;5;236;51;
$GPXUP;2482;06:59:11;0;49	80296;8	53636;5;237;51;
$GPXUP;2482;06:59:12;0;49	80308;8	53631;5;237;51;
$GPXUP;2482;06:59:13;0;49	80319;8	53624;5;238;51;
$GPXUP;2482;06:59:14;0;49	8033;8	53612;5;238;53;
$GPXUP;2482;06:59:15;0;49	8034;8	53597;5;238;56;
$GPXUP;2482;06:59:16;0;49	80349;8	53579;5;237;56;
$GPXUP;2482;06:59:17;0;49	80359;8	53562;5;237;55;
$GPXUP;2482;06:59:18;0;49	80369;8	53547;5;238;54;
$GPXUP;2482;06:59:19;0;49	80381;8	53534;5;238;53;
$GPXUP;2482;06:59:20;0;49	80391;8	5352;5;237;55;
$GPXUP;2482;06:59:21;0;49	80402;8	53506;5;237;56;
$GPXUP;2482;06:59:22;0;49	80413;8	53491;5;236;59;
$GPXUP;2482;06:59:23;0;49	80422;8	53473;5;237;57;
$GPXUP;2482;06:59:24;0;49	8043;8	53454;5;238;54;
$GPXUP;2482;06:59:25;0;49	80438;8	53439;5;239;52;
$GPXUP;2482;06:59:26;0;49	80448;8	53425;5;240;52;
$GPXUP;2482;06:59:27;0;49	80456;8	53411;5;240;53;
$GPXUP;2482;06:59:28;0;49	80466;8	53396;5;240;55;
$GPXUP;2482;06:59:29;0;49	80475;8	53381;5;239;55;
$GPXUP;2482;06:59:30;0;49	80484;8	53364;5;239;57;
$GPXUP;2482;06:59:31;0;49	80492;8	53346;5;239;55;
$GPXUP;2482;06:59:32;0;49	80501;8	53329;5;240;54;
$GPXUP;2482;06:59:33;0;49	8051;8	53315;5;240;53;
$GPXUP;2482;06:59:34;0;49	80522;8	53303;5;241;53;
$GPXUP;2482;06:59:35;0;49	80534;8	53291;5;240;55;
$GPXUP;2482;06:59:36;0;49	80546;8	53278;5;240;56;
$GPXUP;2482;06:59:37;0;49	80556;8	53263;5;239;56;
$GPXUP;2482;06:59:38;0;49	80567;8	53248;5;239;57;
$GPXUP;2482;06:59:39;0;49	80578;8	53233;5;238;59;
$GPXUP;2482;06:59:40;0;49	80588;8	53217;5;237;59;
$GPXUP;2482;06:59:41;0;49	80599;8	532;5;237;59;
$GPXUP;2482;06:59:42;0;49	8061;8	53184;5;237;58;
$GPXUP;2482;06:59:43;0;49	80622;8	53171;5;236;57;
$GPXUP;2482;06:59:44;0;49	80634;8	53158;5;236;55;
$GPXUP;2482;06:59:45;0;49	80647;8	53147;5;236;54;
$GPXUP;2482;06:59:46;0;49	80658;8	53135;5;236;55;
$GPXUP;2482;06:59:47;0;49	80669;8	53123;5;236;57;
$GPXUP;2482;06:59:48;0;49	80679;8	53108;5;236;59;
$GPXUP;2482;06:59:49;0;49	8069;8	53092;5;235;58;
$GPXUP;2482;06:59:50;0;49	80701;8	53076;5;235;57;
$GPXUP;2482;06:59:51;0;49	80711;8	5306;5;235;55;
$GPXUP;2482;06:59:52;0;49	80721;8	53045;5;236;55;
$GPXUP;2482;06:59:53;0;49	80733;8	53035;5;237;54;
$GPXUP;2482;06:59:54;0;49	80745;8	53024;5;238;51;
$GPXUP;2482;06:59:55;0;49	80756;8	53014;5;240;51;
$GPXUP;2482;06:59:56;0;49	80768;8	53006;5;241;52;
$GPXUP;2482;06:59:57;0;49	80778;8	52994;5;241;55;
$GPXUP;2482;06:59:58;0;49	80786;8	52978;5;240;59;
$GPXUP;2482;06:59:59;0;49	80795;8	5296;5;239;59;
$GPXUP;2482;07:00:00;0;49	80803;8	52941;5;240;56;
$GPXUP;2482;07:00:01;0;49	80809;8	52921;5;241;55;
$GPXUP;2482;07:00:02;0;49	80813;8	52901;5;241;56;
$GPXUP;2482;07:00:03;0;49	80821;8	52884;5;241;57;
$GPXUP;2482;07:00:04;0;49	80832;8	52868;5;241;57;
$GPXUP;2482;07:00:05;0;49	80842;8	5285;5;240;58;
$GPXUP;2482;07:00:06;0;49	80852;8	52833;5;240;58;
$GPXUP;2482;07:00:07;0;49	80859;8	52814;5;240;59;
$GPXUP;2482;07:00:08;0;49	80867;8	52793;5;239;61;
$GPXUP;2482;07:00:09;0;49	80874;8	52771;5;238;61;
$GPXUP;2482;07:00:10;0;49	8088;8	5275;5;237;60;
$GPXUP;2482;07:00:11;0;49	80886;8	52727;5;238;59;
$GPXUP;2482;07:00:12;0;49	80891;8	52706;5;237;59;
$GPXUP;2482;07:00:13;0;49	80898;8	52684;5;237;59;
$GPXUP;2482;07:00:14;0;49	80905;8	52666;5;237;59;
$GPXUP;2482;07:00:15;0;49	80914;8	52648;5;238;56;
$GPXUP;2482;07:00:16;0;49	80922;8	5263;5;238;55;
$GPXUP;2482;07:00:17;0;49	80931;8	52613;5;238;55;
$GPXUP;2482;07:00:18;0;49	80939;8	52595;5;239;54;
$GPXUP;2482;07:00:19;0;49	80948;8	52579;5;240;54;
$GPXUP;2482;07:00:20;0;49	80958;8	52564;5;239;55;
$GPXUP;2482;07:00:21;0;49	80967;8	52546;5;239;55;
$GPXUP;2482;07:00:22;0;49	80976;8	52529;5;239;54;
$GPXUP;2482;07:00:23;0;49	80984;8	52516;5;239;55;
$GPXUP;2482;07:00:24;0;49	80994;8	525;5;238;55;
$GPXUP;2482;07:00:25;0;49	81004;8	52484;5;239;55;
$GPXUP;2482;07:00:26;0;49	81013;8	52467;5;238;55;
$GPXUP;2482;07:00:27;0;49	8102;8	52449;5;238;55;
$GPXUP;2482;07:00:28;0;49	81025;8	5243;5;238;55;
$GPXUP;2482;07:00:29;0;49	8103;8	5241;5;237;56;
$GPXUP;2482;07:00:30;0;49	81034;8	52388;5;237;55;
$GPXUP;2482;07:00:31;0;49	81037;8	52369;5;237;55;
$GPXUP;2482;07:00:32;0;49	81043;8	52349;5;237;56;
$GPXUP;2482;07:00:33;0;49	8105;8	52331;5;236;56;
$GPXUP;2482;07:00:34;0;49	81057;8	52312;5;236;56;
$GPXUP;2482;07:00:35;0;49	81064;8	52294;5;237;55;
$GPXUP;2482;07:00:36;0;49	81071;8	52276;5;236;56;
$GPXUP;2482;07:00:37;0;49	8108;8	52256;5;235;58;
$GPXUP;2482;07:00:38;0;49	81088;8	52237;5;234;60;
$GPXUP;2482;07:00:39;0;49	81097;8	52219;5;234;59;
$GPXUP;2482;07:00:40;0;49	81108;8	52202;5;233;59;
$GPXUP;2482;07:00:41;0;49	81119;8	52188;5;232;58;
$GPXUP;2482;07:00:42;0;49	81129;8	52173;5;232;57;
$GPXUP;2482;07:00:43;0;49	8114;8	52158;5;232;56;
$GPXUP;2482;07:00:44;0;49	81151;8	52144;5;232;57;
$GPXUP;2482;07:00:45;0;49	81163;8	52132;5;231;57;
$GPXUP;2482;07:00:46;0;49	81175;8	52122;5;232;56;
$GPXUP;2482;07:00:47;0;49	81188;8	52113;5;232;55;
$GPXUP;2482;07:00:48;0;49	812;8	52099;5;232;55;
$GPXUP;2482;07:00:49;0;49	8121;8	52083;5;232;55;
$GPXUP;2482;07:00:50;0;49	81219;8	52065;5;231;58;
$GPXUP;2482;07:00:51;0;49	81226;8	52045;5;230;59;
$GPXUP;2482;07:00:52;0;49	81231;8	52022;5;230;60;
$GPXUP;2482;07:00:53;0;49	81235;8	51999;5;230;59;
$GPXUP;2482;07:00:54;0;49	81239;8	51979;5;230;60;
$GPXUP;2482;07:00:55;0;49	81243;8	51956;5;229;57;
$GPXUP;2482;07:00:56;0;49	81251;8	51937;5;229;56;
$GPXUP;2482;07:00:57;0;49	81258;8	51919;5;230;57;
$GPXUP;2482;07:00:58;0;49	81265;8	51899;5;230;56;
$GPXUP;2482;07:00:59;0;49	81272;8	51881;5;230;56;
$GPXUP;2482;07:01:00;0;49	81279;8	5186;5;229;59;
$GPXUP;2482;07:01:01;0;49	81284;8	51838;5;229;58;
$GPXUP;2482;07:01:02;0;49	8129;8	51818;5;229;57;
$GPXUP;2482;07:01:03;0;49	81301;8	51799;5;227;63;
$GPXUP;2482;07:01:04;0;49	8131;8	5178;5;224;66;
$GPXUP;2482;07:01:05;0;49	81319;8	51758;5;224;64;
$GPXUP;2482;07:01:06;0;49	81327;8	51734;5;223;63;
$GPXUP;2482;07:01:07;0;49	81333;8	51712;5;224;61;
$GPXUP;2482;07:01:08;0;49	81342;8	51694;5;223;61;
$GPXUP;2482;07:01:09;0;49	81352;8	51676;5;223;60;
$GPXUP;2482;07:01:10;0;49	8136;8	51657;5;223;61;
$GPXUP;2482;07:01:11;0;49	81367;8	51636;5;223;61;
$GPXUP;2482;07:01:12;0;49	81376;8	51616;5;222;60;
$GPXUP;2482;07:01:13;0;49	81387;8	516;5;223;59;
$GPXUP;2482;07:01:14;0;49	81399;8	51585;5;223;58;
$GPXUP;2482;07:01:15;0;49	8141;8	5157;5;223;58;
$GPXUP;2482;07:01:16;0;49	81419;8	51549;5;223;59;
$GPXUP;2482;07:01:17;0;49	81425;8	51528;5;223;60;
$GPXUP;2482;07:01:18;0;49	81431;8	51507;5;222;61;
$GPXUP;2482;07:01:19;0;49	81437;8	51485;5;222;62;
$GPXUP;2482;07:01:20;0;49	81444;8	51464;5;222;61;
$GPXUP;2482;07:01:21;0;49	81451;8	51444;5;221;59;
$GPXUP;2482;07:01:22;0;49	8146;8	51426;5;222;57;
$GPXUP;2482;07:01:23;0;49	81468;8	51408;5;222;57;
$GPXUP;2482;07:01:24;0;49	81477;8	51388;5;222;58;
$GPXUP;2482;07:01:25;0;49	81483;8	51368;5;221;58;
$GPXUP;2482;07:01:26;0;49	81491;8	51349;5;221;59;
$GPXUP;2482;07:01:27;0;49	81498;8	51329;5;220;59;
$GPXUP;2482;07:01:28;0;49	81505;8	51309;5;219;59;
$GPXUP;2482;07:01:29;0;49	81515;8	51293;5;219;60;
$GPXUP;2482;07:01:30;0;49	81528;8	51278;5;218;59;
$GPXUP;2482;07:01:31;0;49	81541;8	51267;5;219;58;
$GPXUP;2482;07:01:32;0;49	81554;8	51255;5;218;57;
$GPXUP;2482;07:01:33;0;49	81566;8	51244;5;218;56;
$GPXUP;2482;07:01:34;0;49	81576;8	51229;5;219;57;
$GPXUP;2482;07:01:35;0;49	81585;8	51211;5;218;58;
$GPXUP;2482;07:01:36;0;49	81594;8	51193;5;218;59;
$GPXUP;2482;07:01:37;0;49	81605;8	5118;5;217;58;
$GPXUP;2482;07:01:38;0;49	81619;8	51171;5;217;57;
$GPXUP;2482;07:01:39;0;49	81633;8	51168;5;218;55;
$GPXUP;2482;07:01:40;0;49	81647;8	51164;5;219;53;
$GPXUP;2482;07:01:41;0;49	81661;8	5116;5;220;52;
$GPXUP;2482;07:01:42;0;49	81673;8	51153;5;221;54;
$GPXUP;2482;07:01:43;0;49	81687;8	51147;5;220;56;
$GPXUP;2482;07:01:44;0;49	817;8	5114;5;219;60;
$GPXUP;2482;07:01:45;0;49	81712;8	51125;5;219;61;
$GPXUP;2482;07:01:46;0;49	81724;8	51111;5;219;59;
$GPXUP;2482;07:01:47;0;49	81737;8	51097;5;220;57;
$GPXUP;2482;07:01:48;0;49	81749;8	51085;5;220;54;
$GPXUP;2482;07:01:49;0;49	8176;8	5107;5;221;56;
$GPXUP;2482;07:01:50;0;49	8177;8	51054;5;220;57;
$GPXUP;2482;07:01:51;0;49	8178;8	51036;5;220;59;
$GPXUP;2482;07:01:52;0;49	81792;8	5102;5;218;62;
$GPXUP;2482;07:01:53;0;49	81801;8	51002;5;217;62;
$GPXUP;2482;07:01:54;0;49	8181;8	50983;5;218;60;
$GPXUP;2482;07:01:55;0;49	81819;8	50963;5;218;57;
$GPXUP;2482;07:01:56;0;49	81828;8	50947;5;218;57;
$GPXUP;2482;07:01:57;0;49	81837;8	50931;5;218;57;
$GPXUP;2482;07:01:58;0;49	81849;8	50918;5;218;57;
$GPXUP;2482;07:01:59;0;49	81862;8	50906;5;217;57;
$GPXUP;2482;07:02:00;0;49	81875;8	50896;5;217;56;
$GPXUP;2482;07:02:01;0;49	81888;8	50885;5;217;56;
$GPXUP;2482;07:02:02;0;49	819;8	50874;5;217;54;
$GPXUP;2482;07:02:03;0;49	81911;8	50861;5;217;54;
$GPXUP;2482;07:02:04;0;49	81923;8	5085;5;218;54;
$GPXUP;2482;07:02:05;0;49	81935;8	50839;5;217;55;
$GPXUP;2482;07:02:06;0;49	81945;8	50824;5;217;56;
$GPXUP;2482;07:02:07;0;49	81955;8	50808;5;216;57;
$GPXUP;2482;07:02:08;0;49	81966;8	50791;5;215;58;
$GPXUP;2482;07:02:09;0;49	81977;8	50776;5;216;56;
$GPXUP;2482;07:02:10;0;49	81987;8	50763;5;217;53;
$GPXUP;2482;07:02:11;0;49	81997;8	50748;5;216;55;
$GPXUP;2482;07:02:12;0;49	82007;8	50734;5;215;59;
$GPXUP;2482;07:02:13;0;49	8202;8	50721;5;213;61;
$GPXUP;2482;07:02:14;0;49	82032;8	50706;5;213;62;
$GPXUP;2482;07:02:15;0;49	82042;8	50689;5;212;59;
$GPXUP;2482;07:02:16;0;49	82052;8	50672;5;212;58;
$GPXUP;2482;07:02:17;0;49	82062;8	50654;5;211;60;
$GPXUP;2482;07:02:18;0;49	82071;8	50638;5;209;61;
$GPXUP;2482;07:02:19;0;49	82084;8	50622;5;209;60;
$GPXUP;2482;07:02:20;0;49	82097;8	5061;5;209;58;
$GPXUP;2482;07:02:21;0;49	8211;8	506;5;210;55;
$GPXUP;2482;07:02:22;0;49	82121;8	50588;5;210;54;
$GPXUP;2482;07:02:23;0;49	82132;8	50574;5;209;56;
$GPXUP;2482;07:02:24;0;49	82143;8	50561;5;209;57;
$GPXUP;2482;07:02:25;0;49	82153;8	50546;5;208;57;
$GPXUP;2482;07:02:26;0;49	82163;8	50531;5;208;58;
$GPXUP;2482;07:02:27;0;49	82174;8	50515;5;207;58;
$GPXUP;2482;07:02:28;0;49	82184;8	50498;5;207;57;
$GPXUP;2482;07:02:29;0;49	82194;8	50482;5;207;56;
$GPXUP;2482;07:02:30;0;49	82203;8	50465;5;206;55;
$GPXUP;2482;07:02:31;0;49	82213;8	5045;5;206;58;
$GPXUP;2482;07:02:32;0;49	82224;8	50439;5;206;57;
$GPXUP;2482;07:02:33;0;49	82237;8	50433;5;208;51;
$GPXUP;2482;07:02:34;0;49	8225;8	50429;5;209;51;
$GPXUP;2482;07:02:35;0;49	82264;8	50428;5;209;53;
$GPXUP;2482;07:02:36;0;49	82277;8	50424;5;209;52;
$GPXUP;2482;07:02:37;0;49	8229;8	50421;5;209;52;
$GPXUP;2482;07:02:38;0;49	82303;8	50417;5;209;51;
$GPXUP;2482;07:02:39;0;49	82316;8	50416;5;210;51;
$GPXUP;2482;07:02:40;0;49	82328;8	50416;5;210;51;
$GPXUP;2482;07:02:41;0;49	82341;8	50414;5;210;52;
$GPXUP;2482;07:02:42;0;49	82354;8	50407;5;210;52;
$GPXUP;2482;07:02:43;0;49	82366;8	50398;5;210;52;
$GPXUP;2482;07:02:44;0;49	82378;8	50389;5;210;52;
$GPXUP;2482;07:02:45;0;49	82391;8	50381;5;209;52;
$GPXUP;2482;07:02:46;0;49	82403;8	50373;5;210;53;
$GPXUP;2482;07:02:47;0;49	82415;8	50363;5;209;53;
$GPXUP;2482;07:02:48;0;49	82427;8	50354;5;209;54;
$GPXUP;2482;07:02:49;0;49	82439;8	50343;5;209;53;
$GPXUP;2482;07:02:50;0;49	8245;8	50331;5;209;53;
$GPXUP;2482;07:02:51;0;49	8246;8	5032;5;208;53;
$GPXUP;2482;07:02:52;0;49	82473;8	5031;5;208;53;
$GPXUP;2482;07:02:53;0;49	82485;8	50304;5;208;53;
$GPXUP;2482;07:02:54;0;49	82498;8	50298;5;208;52;
$GPXUP;2482;07:02:55;0;49	8251;8	50291;5;209;53;
$GPXUP;2482;07:02:56;0;49	82522;8	50285;5;209;54;
$GPXUP;2482;07:02:57;0;49	82536;8	50279;5;209;55;
$GPXUP;2482;07:02:58;0;49	8255;8	50276;5;209;56;
$GPXUP;2482;07:02:59;0;49	82564;8	50274;5;209;56;
$GPXUP;2482;07:03:00;0;49	82578;8	50272;5;208;56;
$GPXUP;2482;07:03:01;0;49	82593;8	50271;5;208;57;
$GPXUP;2482;07:03:02;0;49	82607;8	50272;5;207;57;
$GPXUP;2482;07:03:03;0;49	82622;8	50272;5;207;58;
$GPXUP;2482;07:03:04;0;49	82637;8	50269;5;207;57;
$GPXUP;2482;07:03:05;0;49	82652;8	50266;5;206;58;
$GPXUP;2482;07:03:06;0;49	82666;8	50264;5;205;59;
$GPXUP;2482;07:03:07;0;49	82681;8	50257;5;205;59;
$GPXUP;2482;07:03:08;0;49	82694;8	50247;5;204;57;
$GPXUP;2482;07:03:09;0;49	82706;8	50234;5;205;56;
$GPXUP;2482;07:03:10;0;49	82719;8	50222;5;205;54;
$GPXUP;2482;07:03:11;0;49	82731;8	50211;5;205;54;
$GPXUP;2482;07:03:12;0;49	82743;8	50201;5;205;55;
$GPXUP;2482;07:03:13;0;49	82756;8	5019;5;204;54;
$GPXUP;2482;07:03:14;0;49	82767;8	5018;5;204;54;
$GPXUP;2482;07:03:15;0;49	82778;8	50169;5;204;55;
$GPXUP;2482;07:03:16;0;49	82791;8	50159;5;203;57;
$GPXUP;2482;07:03:17;0;49	82804;8	5015;5;202;58;
$GPXUP;2482;07:03:18;0;49	82817;8	50141;5;201;58;
$GPXUP;2482;07:03:19;0;49	82831;8	50131;5;200;58;
$GPXUP;2482;07:03:20;0;49	82843;8	50122;5;200;59;
$GPXUP;2482;07:03:21;0;49	82858;8	50113;5;200;58;
$GPXUP;2482;07:03:22;0;49	82872;8	50108;5;199;57;
$GPXUP;2482;07:03:23;0;49	82886;8	50104;5;200;58;
$GPXUP;2482;07:03:24;0;49	829;8	50098;5;201;57;
$GPXUP;2482;07:03:25;0;49	82913;8	50092;5;201;55;
$GPXUP;2482;07:03:26;0;49	82927;8	50086;5;202;52;
$GPXUP;2482;07:03:27;0;49	82939;8	5008;5;202;55;
$GPXUP;2482;07:03:28;0;49	82953;8	50072;5;201;57;
$GPXUP;2482;07:03:29;0;49	82966;8	50065;5;199;58;
$GPXUP;2482;07:03:30;0;49	8298;8	50057;5;197;59;
$GPXUP;2482;07:03:31;0;49	82994;8	50049;5;198;55;
$GPXUP;2482;07:03:32;0;49	83007;8	50043;5;199;53;
$GPXUP;2482;07:03:33;0;49	8302;8	50038;5;199;53;
$GPXUP;2482;07:03:34;0;49	83033;8	50032;5;199;54;
$GPXUP;2482;07:03:35;0;49	83046;8	50027;5;199;55;
$GPXUP;2482;07:03:36;0;49	83059;8	50018;5;199;57;
$GPXUP;2482;07:03:37;0;49	83071;8	5001;5;198;56;
$GPXUP;2482;07:03:38;0;49	83084;8	49999;5;198;55;
$GPXUP;2482;07:03:39;0;49	83095;8	49988;5;198;56;
$GPXUP;2482;07:03:40;0;49	83108;8	49977;5;198;55;
$GPXUP;2482;07:03:41;0;49	83121;8	49966;5;199;54;
$GPXUP;2482;07:03:42;0;49	83133;8	49964;5;200;51;
$GPXUP;2482;07:03:43;0;49	83147;8	49963;5;202;50;
$GPXUP;2482;07:03:44;0;49	83159;8	49969;5;204;51;
$GPXUP;2482;07:03:45;0;49	83171;8	49978;5;205;49;
$GPXUP;2482;07:03:46;0;49	83183;8	49989;5;208;49;
$GPXUP;2482;07:03:47;0;49	83194;8	5;5;209;53;
$GPXUP;2482;07:03:48;0;49	83206;8	50014;5;208;57;
$GPXUP;2482;07:03:49;0;49	83217;8	50026;5;208;58;
$GPXUP;2482;07:03:50;0;49	83229;8	50036;5;210;54;
$GPXUP;2482;07:03:51;0;49	83241;8	50045;5;212;52;
$GPXUP;2482;07:03:52;0;49	83253;8	50048;5;213;51;
$GPXUP;2482;07:03:53;0;49	83266;8	50047;5;215;51;
$GPXUP;2482;07:03:54;0;49	83278;8	50041;5;215;50;
$GPXUP;2482;07:03:55;0;49	8329;8	50036;5;216;51;
$GPXUP;2482;07:03:56;0;49	83303;8	50031;5;216;53;
$GPXUP;2482;07:03:57;0;49	83317;8	50026;5;217;53;
$GPXUP;2482;07:03:58;0;49	83331;8	50019;5;217;55;
$GPXUP;2482;07:03:59;0;49	83343;8	5001;5;218;54;
$GPXUP;2482;07:04:00;0;49	83355;8	50001;5;218;52;
$GPXUP;2482;07:04:01;0;49	83367;8	49993;5;219;52;
$GPXUP;2482;07:04:02;0;49	83379;8	49985;5;219;52;
$GPXUP;2482;07:04:03;0;49	83393;8	4998;5;220;51;
$GPXUP;2482;07:04:04;0;49	83403;8	49972;5;220;52;
$GPXUP;2482;07:04:05;0;49	83416;8	49963;5;221;53;
$GPXUP;2482;07:04:06;0;49	83428;8	49956;5;220;54;
$GPXUP;2482;07:04:07;0;49	83442;8	49951;5;219;54;
$GPXUP;2482;07:04:08;0;49	83455;8	49948;5;219;52;
$GPXUP;2482;07:04:09;0;49	83468;8	49945;5;220;50;
$GPXUP;2482;07:04:10;0;49	8348;8	4994;5;220;50;
$GPXUP;2482;07:04:11;0;49	83491;8	49932;5;221;51;
$GPXUP;2482;07:04:12;0;49	83502;8	49921;5;221;51;
$GPXUP;2482;07:04:13;0;49	83511;8	49908;5;221;51;
$GPXUP;2482;07:04:14;0;49	83521;8	49896;5;223;49;
$GPXUP;2482;07:04:15;0;49	8353;8	49885;5;224;47;
$GPXUP;2482;07:04:16;0;49	83542;8	49875;5;225;44;
$GPXUP;2482;07:04:17;0;49	8355;8	49861;5;225;62;
$GPXUP;2482;07:04:18;0;49	8355;8	49835;5;219;46;
$GPXUP;2482;07:04:19;0;49	83544;8	49811;5;217;44;
$GPXUP;2482;07:04:20;0;49	83538;8	49786;5;217;54;
$GPXUP;2482;07:04:21;0;49	83529;8	49749;5;216;68;
$GPXUP;2482;07:04:22;0;49	83522;8	49714;5;216;84;
$GPXUP;2482;07:04:23;0;49	83514;8	49676;5;215;86;
$GPXUP;2482;07:04:24;0;49	83512;8	49639;5;215;84;
$GPXUP;2482;07:04:25;0;49	83512;8	49606;5;215;83;
$GPXUP;2482;07:04:26;0;49	83511;8	49573;5;214;82;
$GPXUP;2482;07:04:27;0;49	83514;8	49542;5;213;80;
$GPXUP;2482;07:04:28;0;49	83513;8	49511;5;211;81;
$GPXUP;2482;07:04:29;0;49	83505;8	49482;5;210;78;
$GPXUP;2482;07:04:30;0;49	83498;8	49455;5;210;74;
$GPXUP;2482;07:04:31;0;49	83493;8	49426;5;211;70;
$GPXUP;2482;07:04:32;0;49	8349;8	49399;5;210;70;
$GPXUP;2482;07:04:33;0;49	83485;8	49373;5;209;69;
$GPXUP;2482;07:04:34;0;49	83486;8	49345;5;208;70;
$GPXUP;2482;07:04:35;0;49	8349;8	49319;5;207;69;
$GPXUP;2482;07:04:36;0;49	83496;8	49295;5;208;65;
$GPXUP;2482;07:04:37;0;49	83503;8	49272;5;209;57;
$GPXUP;2482;07:04:38;0;49	83509;8	49252;5;210;60;
$GPXUP;2482;07:04:39;0;49	83514;8	49229;5;209;62;
$GPXUP;2482;07:04:40;0;49	83516;8	49204;5;208;65;
$GPXUP;2482;07:04:41;0;49	83518;8	49178;5;206;67;
$GPXUP;2482;07:04:42;0;49	8352;8	49153;5;205;67;
$GPXUP;2482;07:04:43;0;49	83528;8	49129;5;204;64;
$GPXUP;2482;07:04:44;0;49	83535;8	49108;5;204;63;
$GPXUP;2482;07:04:45;0;49	83543;8	49087;5;204;61;
$GPXUP;2482;07:04:46;0;49	83552;8	49069;5;204;60;
$GPXUP;2482;07:04:47;0;49	83562;8	49053;5;204;60;
$GPXUP;2482;07:04:48;0;49	83572;8	49035;5;203;61;
$GPXUP;2482;07:04:49;0;49	83582;8	49017;5;203;61;
$GPXUP;2482;07:04:50;0;49	83593;8	48999;5;202;60;
$GPXUP;2482;07:04:51;0;49	83603;8	48983;5;201;61;
$GPXUP;2482;07:04:52;0;49	83615;8	48968;5;201;61;
$GPXUP;2482;07:04:53;0;49	8363;8	48957;5;200;60;
$GPXUP;2482;07:04:54;0;49	83644;8	48951;5;201;60;
$GPXUP;2482;07:04:55;0;49	83659;8	48945;5;200;59;
$GPXUP;2482;07:04:56;0;49	83673;8	48939;5;201;57;
$GPXUP;2482;07:04:57;0;49	83687;8	48936;5;202;57;
$GPXUP;2482;07:04:58;0;49	83701;8	48934;5;201;56;
$GPXUP;2482;07:04:59;0;49	83714;8	48934;5;202;56;
$GPXUP;2482;07:05:00;0;49	83729;8	48935;5;202;54;
$GPXUP;2482;07:05:01;0;49	83743;8	48937;5;202;54;
$GPXUP;2482;07:05:02;0;49	83757;8	48937;5;202;55;
$GPXUP;2482;07:05:03;0;49	83771;8	48934;5;202;55;
$GPXUP;2482;07:05:04;0;49	83785;8	48928;5;202;55;
$GPXUP;2482;07:05:05;0;49	83797;8	48919;5;201;55;
$GPXUP;2482;07:05:06;0;49	8381;8	4891;5;202;54;
$GPXUP;2482;07:05:07;0;49	83822;8	48902;5;203;51;
$GPXUP;2482;07:05:08;0;49	83833;8	48894;5;205;49;
$GPXUP;2482;07:05:09;0;49	83844;8	48884;5;206;51;
$GPXUP;2482;07:05:10;0;49	83856;8	48876;5;206;53;
$GPXUP;2482;07:05:11;0;49	83868;8	48865;5;206;57;
$GPXUP;2482;07:05:12;0;49	83878;8	4885;5;205;59;
$GPXUP;2482;07:05:13;0;49	83889;8	48832;5;204;56;
$GPXUP;2482;07:05:14;0;49	83899;8	48817;5;205;52;
$GPXUP;2482;07:05:15;0;49	8391;8	48806;5;207;54;
$GPXUP;2482;07:05:16;0;49	83923;8	48798;5;206;54;
$GPXUP;2482;07:05:17;0;49	83936;8	48794;5;206;54;
$GPXUP;2482;07:05:18;0;49	83949;8	48787;5;206;52;
$GPXUP;2482;07:05:19;0;49	83961;8	48778;5;206;51;
$GPXUP;2482;07:05:20;0;49	83972;8	48769;5;205;53;
$GPXUP;2482;07:05:21;0;49	83983;8	48757;5;205;54;
$GPXUP;2482;07:05:22;0;49	83995;8	48745;5;204;54;
$GPXUP;2482;07:05:23;0;49	84007;8	48735;5;204;55;
$GPXUP;2482;07:05:24;0;49	8402;8	48728;5;204;53;
$GPXUP;2482;07:05:25;0;49	84033;8	48728;5;205;54;
$GPXUP;2482;07:05:26;0;49	84046;8	48727;5;206;53;
$GPXUP;2482;07:05:27;0;49	8406;8	48728;5;207;51;
$GPXUP;2482;07:05:28;0;49	84072;8	48727;5;209;48;
$GPXUP;2482;07:05:29;0;49	84084;8	48722;5;210;49;
$GPXUP;2482;07:05:30;0;49	84096;8	4871;5;210;52;
$GPXUP;2482;07:05:31;0;49	84106;8	48695;5;208;56;
$GPXUP;2482;07:05:32;0;49	84118;8	48681;5;207;57;
$GPXUP;2482;07:05:33;0;49	84131;8	48672;5;206;57;
$GPXUP;2482;07:05:34;0;49	84144;8	48666;5;205;56;
$GPXUP;2482;07:05:35;0;49	84158;8	4866;5;204;56;
$GPXUP;2482;07:05:36;0;49	84171;8	4865;5;204;56;
$GPXUP;2482;07:05:37;0;49	84183;8	48639;5;204;56;
$GPXUP;2482;07:05:38;0;49	84195;8	48629;5;204;52;
$GPXUP;2482;07:05:39;0;49	84207;8	48622;5;205;54;
$GPXUP;2482;07:05:40;0;49	84221;8	48622;5;205;56;
$GPXUP;2482;07:05:41;0;49	84235;8	4863;5;205;57;
$GPXUP;2482;07:05:42;0;49	84246;8	48646;5;207;55;
$GPXUP;2482;07:05:43;0;49	84254;8	48662;5;208;54;
$GPXUP;2482;07:05:44;0;49	84261;8	4868;5;210;53;
$GPXUP;2482;07:05:45;0;49	84267;8	487;5;210;54;
$GPXUP;2482;07:05:46;0;49	84275;8	48718;5;210;53;
$GPXUP;2482;07:05:47;0;49	84285;8	48731;5;210;53;
$GPXUP;2482;07:05:48;0;49	84298;8	48743;5;209;59;
$GPXUP;2482;07:05:49;0;49	8431;8	48757;5;206;62;
$GPXUP;2482;07:05:50;0;49	84321;8	48772;5;205;61;
$GPXUP;2482;07:05:51;0;49	84333;8	48786;5;206;57;
$GPXUP;2482;07:05:52;0;49	84344;8	48799;5;207;52;
$GPXUP;2482;07:05:53;0;49	84355;8	48811;5;208;51;
$GPXUP;2482;07:05:54;0;49	84365;8	48822;5;209;50;
$GPXUP;2482;07:05:55;0;49	84375;8	48834;5;209;50;
$GPXUP;2482;07:05:56;0;49	84386;8	48844;5;210;50;
$GPXUP;2482;07:05:57;0;49	84396;8	48854;5;211;50;
$GPXUP;2482;07:05:58;0;49	84408;8	48864;5;210;52;
$GPXUP;2482;07:05:59;0;49	84421;8	48872;5;210;52;
$GPXUP;2482;07:06:00;0;49	84433;8	48879;5;210;52;
$GPXUP;2482;07:06:01;0;49	84445;8	48888;5;211;51;
$GPXUP;2482;07:06:02;0;49	84456;8	48897;5;211;50;
$GPXUP;2482;07:06:03;0;49	84468;8	48902;5;211;50;
$GPXUP;2482;07:06:04;0;49	8448;8	48909;5;211;51;
$GPXUP;2482;07:06:05;0;49	84492;8	48914;5;211;51;
$GPXUP;2482;07:06:06;0;49	84505;8	48917;5;211;51;
$GPXUP;2482;07:06:07;0;49	84518;8	4892;5;210;53;
$GPXUP;2482;07:06:08;0;49	84532;8	48921;5;210;54;
$GPXUP;2482;07:06:09;0;49	84546;8	48923;5;209;55;
$GPXUP;2482;07:06:10;0;49	84559;8	4893;5;210;56;
$GPXUP;2482;07:06:11;0;49	84571;8	48941;5;211;56;
$GPXUP;2482;07:06:12;0;49	84582;8	48953;5;212;53;
$GPXUP;2482;07:06:13;0;49	84593;8	48965;5;213;52;
$GPXUP;2482;07:06:14;0;49	84605;8	48975;5;213;53;
$GPXUP;2482;07:06:15;0;49	84617;8	48983;5;213;54;
$GPXUP;2482;07:06:16;0;49	84631;8	48992;5;213;54;
$GPXUP;2482;07:06:17;0;49	84643;8	49003;5;212;57;
$GPXUP;2482;07:06:18;0;49	84656;8	49012;5;212;59;
$GPXUP;2482;07:06:19;0;49	84669;8	49022;5;211;57;
$GPXUP;2482;07:06:20;0;49	84683;8	49032;5;210;56;
$GPXUP;2482;07:06:21;0;49	84696;8	49039;5;211;54;
$GPXUP;2482;07:06:22;0;49	84709;8	49045;5;211;53;
$GPXUP;2482;07:06:23;0;49	84723;8	49047;5;211;54;
$GPXUP;2482;07:06:24;0;49	84736;8	49052;5;209;57;
$GPXUP;2482;07:06:25;0;49	8475;8	49059;5;207;59;
$GPXUP;2482;07:06:26;0;49	84763;8	49069;5;207;60;
$GPXUP;2482;07:06:27;0;49	84777;8	49081;5;206;60;
$GPXUP;2482;07:06:28;0;49	8479;8	49089;5;205;59;
$GPXUP;2482;07:06:29;0;49	84805;8	49093;5;204;58;
$GPXUP;2482;07:06:30;0;49	84819;8	49099;5;204;59;
$GPXUP;2482;07:06:31;0;49	84833;8	49108;5;204;59;
$GPXUP;2482;07:06:32;0;49	84846;8	49118;5;203;58;
$GPXUP;2482;07:06:33;0;49	8486;8	49126;5;203;57;
$GPXUP;2482;07:06:34;0;49	84874;8	4913;5;202;58;
$GPXUP;2482;07:06:35;0;49	84888;8	49136;5;202;57;
$GPXUP;2482;07:06:36;0;49	84901;8	49144;5;202;58;
$GPXUP;2482;07:06:37;0;49	84914;8	49155;5;201;58;
$GPXUP;2482;07:06:38;0;49	84926;8	49166;5;203;56;
$GPXUP;2482;07:06:39;0;49	84939;8	49174;5;202;55;
$GPXUP;2482;07:06:40;0;49	84953;8	4918;5;202;55;
$GPXUP;2482;07:06:41;0;49	84967;8	49186;5;201;55;
$GPXUP;2482;07:06:42;0;49	8498;8	49192;5;201;56;
$GPXUP;2482;07:06:43;0;49	84993;8	49199;5;200;55;
$GPXUP;2482;07:06:44;0;49	85004;8	49209;5;201;55;
$GPXUP;2482;07:06:45;0;49	85014;8	49222;5;202;52;
$GPXUP;2482;07:06:46;0;49	85024;8	49235;5;202;51;
$GPXUP;2482;07:06:47;0;49	85036;8	49245;5;203;52;
$GPXUP;2482;07:06:48;0;49	85047;8	49255;5;201;54;
$GPXUP;2482;07:06:49;0;49	85061;8	49263;5;200;56;
$GPXUP;2482;07:06:50;0;49	85074;8	49271;5;197;58;
$GPXUP;2482;07:06:51;0;49	85088;8	49279;5;196;57;
$GPXUP;2482;07:06:52;0;49	85102;8	49287;5;195;56;
$GPXUP;2482;07:06:53;0;49	85115;8	49295;5;195;55;
$GPXUP;2482;07:06:54;0;49	85127;8	49306;5;195;54;
$GPXUP;2482;07:06:55;0;49	85137;8	49319;5;194;54;
$GPXUP;2482;07:06:56;0;49	85148;8	49332;5;193;55;
$GPXUP;2482;07:06:57;0;49	85159;8	49346;5;192;55;
$GPXUP;2482;07:06:58;0;49	8517;8	49359;5;192;55;
$GPXUP;2482;07:06:59;0;49	8518;8	49372;5;191;54;
$GPXUP;2482;07:07:00;0;49	85192;8	49384;5;190;51;
$GPXUP;2482;07:07:01;0;49	85202;8	49393;5;191;46;
$GPXUP;2482;07:07:02;0;49	85212;8	49397;5;194;43;
$GPXUP;2482;07:07:03;0;49	85222;8	49399;5;194;43;
$GPXUP;2482;07:07:04;0;49	85234;8	494;5;194;46;
$GPXUP;2482;07:07:05;0;49	85246;8	494;5;193;48;
$GPXUP;2482;07:07:06;0;49	85259;8	49399;5;192;49;
$GPXUP;2482;07:07:07;0;49	85271;8	49395;5;192;49;
$GPXUP;2482;07:07:08;0;49	85283;8	49392;5;191;50;
$GPXUP;2482;07:07:09;0;49	85295;8	4939;5;190;51;
$GPXUP;2482;07:07:10;0;49	85308;8	49392;5;189;51;
$GPXUP;2482;07:07:11;0;49	8532;8	49393;5;188;51;
$GPXUP;2482;07:07:12;0;49	85332;8	49398;5;187;50;
$GPXUP;2482;07:07:13;0;49	85344;8	49405;5;186;51;
$GPXUP;2482;07:07:14;0;49	85356;8	49412;5;186;52;
$GPXUP;2482;07:07:15;0;49	85367;8	49421;5;184;53;
$GPXUP;2482;07:07:16;0;49	85376;8	49433;5;183;51;
$GPXUP;2482;07:07:17;0;49	85382;8	49448;5;183;46;
$GPXUP;2482;07:07:18;0;49	85386;8	49468;5;180;46;
$GPXUP;2482;07:07:19;0;49	85386;8	49488;5;177;50;
$GPXUP;2482;07:07:20;0;49	85381;8	4951;5;172;62;
$GPXUP;2482;07:07:21;0;49	85375;8	49531;5;167;63;
$GPXUP;2482;07:07:22;0;49	8537;8	49549;5;162;58;
$GPXUP;2482;07:07:23;0;49	85359;8	49557;5;159;49;
$GPXUP;2482;07:07:24;0;49	85349;8	49561;5;158;30;
$GPXUP;2482;07:07:25;0;49	85343;8	49567;5;161;1;
$GPXUP;2482;07:07:26;0;49	85343;8	49567;5;161;1;
$GPXUP;2482;07:07:27;0;49	85343;8	49568;5;161;1;
$GPXUP;2482;07:07:28;0;49	85343;8	49568;5;161;0;
$GPXUP;2482;07:07:29;0;49	85343;8	49568;5;161;0;
$GPXUP;2482;07:07:30;0;49	85343;8	49568;5;161;0;
$GPXUP;2482;07:07:31;0;49	85343;8	49568;5;161;0;
$GPXUP;2482;07:07:32;0;49	85343;8	49568;5;161;0;
$GPXUP;2482;07:07:33;0;49	85343;8	49568;5;161;0;
$GPXUP;2482;07:07:34;0;49	85343;8	49568;5;161;0;
$GPXUP;2482;07:07:35;0;49	85343;8	49568;5;161;0;
$GPXUP;2482;07:07:36;0;49	85343;8	49568;5;161;0;
$GPXUP;2482;07:07:37;0;49	85343;8	49568;5;161;0;
$GPXUP;2482;07:07:38;0;49	85343;8	49568;5;161;0;
$GPXUP;2482;07:07:39;0;49	85343;8	49568;5;161;0;
$GPXUP;2482;07:07:40;0;49	85343;8	49568;5;161;0;
$GPXUP;2482;07:07:41;0;49	85343;8	49568;5;161;0;
$GPXUP;2482;07:07:42;0;49	85343;8	49568;5;161;0;
$GPXUP;2482;07:07:43;0;49	85343;8	49568;5;161;0;
$GPXUP;2482;07:07:44;0;49	85343;8	49568;5;161;0;
$GPXUP;2482;07:07:45;0;49	85343;8	49568;5;161;0;
$GPXUP;2482;07:07:46;0;49	85343;8	49568;5;161;0;
$GPXUP;2482;07:07:47;0;49	85343;8	49568;5;161;0;
$GPXUP;2482;07:07:48;0;49	85343;8	49568;5;161;0;
$GPXUP;2482;07:07:49;0;49	85343;8	49568;5;161;0;
$GPXUP;2482;07:07:50;0;49	85343;8	49568;5;161;0;
$GPXUP;2482;07:07:51;0;49	85343;8	49568;5;161;0;
$GPXUP;2482;07:07:52;0;49	85342;8	49568;5;162;0;
$GPXUP;2482;07:07:53;0;49	85342;8	49568;5;162;0;
$GPXUP;2482;07:07:54;0;49	85342;8	49568;5;162;0;
$GPXUP;2482;07:07:55;0;49	85342;8	49568;5;162;0;
$GPXUP;2482;07:07:56;0;49	85342;8	49568;5;162;0;
$GPXUP;2482;07:07:57;0;49	85341;8	49568;5;161;0;
$GPXUP;2482;07:07:58;0;49	85341;8	49568;5;161;0;
$GPXUP;2482;07:07:59;0;49	85341;8	49568;5;161;0;
$GPXUP;2482;07:08:00;0;49	85341;8	49568;3;161;0;
$GPXUP;2482;07:08:01;0;49	85341;8	49567;3;162;0;
$GPXUP;2482;07:08:02;0;49	85341;8	49567;3;162;0;
$GPXUP;2482;07:08:03;0;49	85341;8	49569;3;162;0;
$GPXUP;2482;07:08:04;0;49	85341;8	49569;3;162;0;
$GPXUP;2482;07:08:05;0;49	85341;8	49569;3;162;0;
$GPXUP;2482;07:08:06;0;49	8534;8	49569;3;163;0;
$GPXUP;2482;07:08:07;0;49	8534;8	49569;3;163;0;
$GPXUP;2482;07:08:08;0;49	8534;8	49569;3;163;0;
$GPXUP;2482;07:08:09;0;49	8534;8	49569;3;163;0;
$GPXUP;2482;07:08:10;0;49	8534;8	49569;3;163;0;
$GPXUP;2482;07:08:11;0;49	8534;8	49569;3;163;0;
$GPXUP;2482;07:08:12;0;49	85339;8	49568;3;163;0;
$GPXUP;2482;07:08:13;0;49	85339;8	49568;3;163;0;
$GPXUP;2482;07:08:14;0;49	85339;8	49568;3;163;0;
$GPXUP;2482;07:08:15;0;49	85339;8	49568;3;163;0;
$GPXUP;2482;07:08:16;0;49	85339;8	49568;3;163;0;
$GPXUP;2482;07:08:17;0;49	85339;8	49568;3;164;0;
$GPXUP;2482;07:08:18;0;49	85339;8	49568;3;164;0;
$GPXUP;2482;07:08:19;0;49	85339;8	49568;3;164;0;
$GPXUP;2482;07:08:20;0;49	85339;8	49568;3;164;0;
$GPXUP;2482;07:08:21;0;49	85339;8	49568;3;164;0;
$GPXUP;2482;07:08:22;0;49	85338;8	49568;3;165;0;
$GPXUP;2482;07:08:23;0;49	85338;8	49568;3;165;0;
$GPXUP;2482;07:08:24;0;49	85338;8	49568;3;165;0;
$GPXUP;2482;07:08:25;0;49	85338;8	49568;3;165;0;
$GPXUP;2482;07:08:26;0;49	85338;8	49568;3;165;0;
$GPXUP;2482;07:08:27;0;49	85337;8	49568;3;165;0;
$GPXUP;2482;07:08:28;0;49	85337;8	49568;3;165;0;
$GPXUP;2482;07:08:29;0;49	85337;8	49568;3;165;0;
$GPXUP;2482;07:08:30;0;49	85337;8	49569;3;165;0;
$GPXUP;2482;07:08:31;0;49	85337;8	49569;3;165;0;
$GPXUP;2482;07:08:32;0;49	85337;8	49569;3;165;0;
$GPXUP;2482;07:08:33;0;49	85336;8	49569;3;165;0;
$GPXUP;2482;07:08:34;0;49	85336;8	49569;3;165;0;
$GPXUP;2482;07:08:35;0;49	85336;8	49569;3;165;0;
$GPXUP;2482;07:08:36;0;49	85336;8	49569;3;165;0;
$GPXUP;2482;07:08:37;0;49	85336;8	49569;3;165;0;
$GPXUP;2482;07:08:38;0;49	85335;8	49569;3;166;0;
$GPXUP;2482;07:08:39;0;49	85335;8	49569;5;166;0;
$GPXUP;2482;07:08:40;0;49	85335;8	49569;5;166;0;
$GPXUP;2482;07:08:41;0;49	85335;8	49569;5;166;0;
$GPXUP;2482;07:08:42;0;49	85335;8	49569;5;166;0;
$GPXUP;2482;07:08:43;0;49	85335;8	49569;5;166;0;
$GPXUP;2482;07:08:44;0;49	85334;8	49569;5;166;0;
$GPXUP;2482;07:08:45;0;49	85334;8	49569;5;166;0;
$GPXUP;2482;07:08:46;0;49	85334;8	49569;5;166;1;
$GPXUP;2482;07:08:47;0;49	85334;8	49569;5;166;0;
$GPXUP;2482;07:08:48;0;49	85334;8	49568;5;167;0;
$GPXUP;2482;07:08:49;0;49	85334;8	49568;5;167;0;
$GPXUP;2482;07:08:50;0;49	85334;8	49568;5;167;0;
$GPXUP;2482;07:08:51;0;49	85334;8	49568;5;167;0;
$GPXUP;2482;07:08:52;0;49	85334;8	49568;5;167;0;
$GPXUP;2482;07:08:53;0;49	85334;8	49568;5;167;0;
$GPXUP;2482;07:08:54;0;49	85334;8	49568;5;167;0;
$GPXUP;2482;07:08:55;0;49	85333;8	49568;5;168;0;
$GPXUP;2482;07:08:56;0;49	85333;8	49568;5;168;0;
$GPXUP;2482;07:08:57;0;49	85333;8	49568;5;168;0;
$GPXUP;2482;07:08:58;0;49	85333;8	49568;5;168;0;
$GPXUP;2482;07:08:59;0;49	85333;8	49568;5;168;0;
$GPXUP;2482;07:09:00;0;49	85333;8	49568;5;168;0;
$GPXUP;2482;07:09:01;0;49	85333;8	49568;5;168;0;
$GPXUP;2482;07:09:02;0;49	85333;8	49568;5;168;0;
$GPXUP;2482;07:09:03;0;49	85333;8	49568;5;168;0;
$GPXUP;2482;07:09:04;0;49	85332;8	49568;5;168;0;
$GPXUP;2482;07:09:05;0;49	85332;8	49568;5;168;0;
$GPXUP;2482;07:09:06;0;49	85332;8	49568;5;168;0;
$GPXUP;2482;07:09:07;0;49	85332;8	49568;5;168;0;
$GPXUP;2482;07:09:08;0;49	85332;8	49568;5;168;0;
$GPXUP;2482;07:09:09;0;49	85332;8	49568;5;168;0;
$GPXUP;2482;07:09:10;0;49	85332;8	49568;5;168;0;
$GPXUP;2482;07:09:11;0;49	85332;8	49568;5;168;0;
$GPXUP;2482;07:09:12;0;49	85332;8	49568;5;169;0;
$GPXUP;2482;07:09:13;0;49	85332;8	49568;5;169;0;
$GPXUP;2482;07:09:14;0;49	85332;8	49568;5;169;0;
$GPXUP;2482;07:09:15;0;49	85332;8	49568;5;169;0;
$GPXUP;2482;07:09:16;0;49	85331;8	49568;5;170;0;
$GPXUP;2482;07:09:17;0;49	85331;8	49568;5;170;0;
$GPXUP;2482;07:09:18;0;49	85331;8	49568;5;170;0;
$GPXUP;2482;07:09:19;0;49	85331;8	49568;5;170;0;
$GPXUP;2482;07:09:20;0;49	85331;8	49568;5;170;0;
$GPXUP;2482;07:09:21;0;49	8533;8	49569;5;170;0;
$GPXUP;2482;07:09:22;0;49	8533;8	49569;5;170;0;
$GPXUP;2482;07:09:23;0;49	8533;8	49569;5;170;0;
$GPXUP;2482;07:09:24;0;49	8533;8	49569;5;170;0;
$GPXUP;2482;07:09:25;0;49	8533;8	49569;5;170;0;
$GPXUP;2482;07:09:26;0;49	8533;8	49569;5;170;0;
$GPXUP;2482;07:09:27;0;49	8533;8	49569;5;171;0;
$GPXUP;2482;07:09:28;0;49	8533;8	49569;5;171;0;
$GPXUP;2482;07:09:29;0;49	8533;8	49569;5;171;0;
$GPXUP;2482;07:09:30;0;49	8533;8	49569;5;171;0;
$GPXUP;2482;07:09:31;0;49	8533;8	49569;5;171;0;
$GPXUP;2482;07:09:32;0;49	8533;8	49569;5;172;0;
$GPXUP;2482;07:09:33;0;49	85329;8	49568;5;172;0;
$GPXUP;2482;07:09:34;0;49	85329;8	49568;5;172;0;
$GPXUP;2482;07:09:35;0;49	85329;8	49568;5;172;0;
$GPXUP;2482;07:09:36;0;49	85329;8	49568;5;172;0;
$GPXUP;2482;07:09:37;0;49	85329;8	49568;5;172;0;
$GPXUP;2482;07:09:38;0;49	85329;8	49568;5;173;0;
$GPXUP;2482;07:09:39;0;49	85329;8	49568;5;173;0;
$GPXUP;2482;07:09:40;0;49	85329;8	49568;5;173;0;
$GPXUP;2482;07:09:41;0;49	85329;8	49568;5;173;0;
$GPXUP;2482;07:09:42;0;49	85329;8	49568;5;173;0;
$GPXUP;2482;07:09:43;0;49	85329;8	49568;5;173;0;
$GPXUP;2482;07:09:44;0;49	85328;8	49568;5;174;0;
$GPXUP;2482;07:09:45;0;49	85328;8	49568;5;174;0;
$GPXUP;2482;07:09:46;0;49	85328;8	49568;5;174;0;
$GPXUP;2482;07:09:47;0;49	85328;8	49568;5;174;0;
$GPXUP;2482;07:09:48;0;49	85328;8	49568;5;174;0;
$GPXUP;2482;07:09:49;0;49	85327;8	49568;5;174;0;
$GPXUP;2482;07:09:50;0;49	85327;8	49568;5;174;0;
$GPXUP;2482;07:09:51;0;49	85327;8	49568;5;174;0;
$GPXUP;2482;07:09:52;0;49	85327;8	49568;5;174;0;
$GPXUP;2482;07:09:53;0;49	85327;8	49568;5;174;0;
$GPXUP;2482;07:09:54;0;49	85327;8	49568;5;174;0;
$GPXUP;2482;07:09:55;0;49	85327;8	49567;5;175;0;
$GPXUP;2482;07:09:56;0;49	85327;8	49567;5;176;0;
$GPXUP;2482;07:09:57;0;49	85327;8	49567;5;176;0;
$GPXUP;2482;07:09:58;0;49	85327;8	49567;3;175;0;
$GPXUP;2482;07:09:59;0;49	85327;8	49567;5;175;0;
$GPXUP;2482;07:10:00;0;49	85327;8	49567;5;176;0;
$GPXUP;2482;07:10:01;0;49	85327;8	49567;5;176;0;
$GPXUP;2482;07:10:02;0;49	85327;8	49567;5;176;0;
$GPXUP;2482;07:10:03;0;49	85327;8	49567;5;176;0;
$GPXUP;2482;07:10:04;0;49	85327;8	49567;5;176;0;
$GPXUP;2482;07:10:05;0;49	85327;8	49567;5;176;0;
$GPXUP;2482;07:10:06;0;49	85327;8	49567;5;176;0;
$GPXUP;2482;07:10:07;0;49	85327;8	49567;5;176;0;
$GPXUP;2482;07:10:08;0;49	85327;8	49567;5;176;0;
$GPXUP;2482;07:10:09;0;49	85326;8	49567;5;177;0;
$GPXUP;2482;07:10:10;0;49	85326;8	49567;5;177;0;
$GPXUP;2482;07:10:11;0;49	85326;8	49567;5;177;0;
$GPXUP;2482;07:10:12;0;49	85326;8	49567;5;177;0;
$GPXUP;2482;07:10:13;0;49	85326;8	49567;5;177;0;
$GPXUP;2482;07:10:14;0;49	85326;8	49567;5;177;0;
$GPXUP;2482;07:10:15;0;49	85326;8	49567;5;177;0;
$GPXUP;2482;07:10:16;0;49	85326;8	49567;5;178;0;
$GPXUP;2482;07:10:17;0;49	85326;8	49567;5;178;0;
$GPXUP;2482;07:10:18;0;49	85326;8	49567;5;178;0;
$GPXUP;2482;07:10:19;0;49	85326;8	49567;5;178;0;
$GPXUP;2482;07:10:20;0;49	85326;8	49567;5;178;0;
$GPXUP;2482;07:10:21;0;49	85326;8	49567;5;178;0;
$GPXUP;2482;07:10:22;0;49	85326;8	49567;5;178;0;
$GPXUP;2482;07:10:23;0;49	85326;8	49567;5;178;0;
$GPXUP;2482;07:10:24;0;49	85325;8	49567;5;179;0;
$GPXUP;2482;07:10:25;0;49	85325;8	49567;5;179;0;
$GPXUP;2482;07:10:26;0;49	85325;8	49567;5;179;0;
$GPXUP;2482;07:10:27;0;49	85325;8	49567;5;179;0;
$GPXUP;2482;07:10:28;0;49	85325;8	49567;5;179;0;
$GPXUP;2482;07:10:29;0;49	85325;8	49567;5;179;0;
$GPXUP;2482;07:10:30;0;49	85325;8	49567;5;179;0;
$GPXUP;2482;07:10:31;0;49	85325;8	49566;5;180;0;
$GPXUP;2482;07:10:32;0;49	85325;8	49566;5;180;0;
$GPXUP;2482;07:10:33;0;49	85325;8	49566;5;180;0;
$GPXUP;2482;07:10:34;0;49	85325;8	49566;5;180;0;
$GPXUP;2482;07:10:35;0;49	85325;8	49566;5;180;0;
$GPXUP;2482;07:10:36;0;49	85325;8	49566;5;180;0;
$GPXUP;2482;07:10:37;0;49	85325;8	49566;5;180;0;
$GPXUP;2482;07:10:38;0;49	85325;8	49566;5;180;0;
$GPXUP;2482;07:10:39;0;49	85324;8	49566;5;180;0;
$GPXUP;2482;07:10:40;0;49	85324;8	49566;5;180;0;
$GPXUP;2482;07:10:41;0;49	85324;8	49566;5;180;0;
$GPXUP;2482;07:10:42;0;49	85324;8	49566;5;180;0;
$GPXUP;2482;07:10:43;0;49	85324;8	49566;5;180;0;
$GPXUP;2482;07:10:44;0;49	85324;8	49566;5;180;0;
$GPXUP;2482;07:10:45;0;49	85324;8	49566;5;180;0;
$GPXUP;2482;07:10:46;0;49	85323;8	49566;5;181;0;
$GPXUP;2482;07:10:47;0;49	85323;8	49566;5;181;0;
$GPXUP;2482;07:10:48;0;49	85323;8	49566;5;181;0;
$GPXUP;2482;07:10:49;0;49	85323;8	49566;5;181;0;
$GPXUP;2482;07:10:50;0;49	85323;8	49566;5;181;0;
$GPXUP;2482;07:10:51;0;49	85324;8	49566;5;182;0;
$GPXUP;2482;07:10:52;0;49	85324;8	49566;5;182;0;
$GPXUP;2482;07:10:53;0;49	85323;8	49566;5;182;0;
$GPXUP;2482;07:10:54;0;49	85323;8	49566;5;182;0;
$GPXUP;2482;07:10:55;0;49	85323;8	49566;5;182;0;
$GPXUP;2482;07:10:56;0;49	85323;8	49566;5;182;0;
$GPXUP;2482;07:10:57;0;49	85323;8	49566;5;182;0;
$GPXUP;2482;07:10:58;0;49	85323;8	49566;5;182;0;
$GPXUP;2482;07:10:59;0;49	85323;8	49566;5;182;0;
$GPXUP;2482;07:11:00;0;49	85322;8	49566;5;183;0;
$GPXUP;2482;07:11:01;0;49	85322;8	49566;5;183;0;
$GPXUP;2482;07:11:02;0;49	85322;8	49566;5;183;0;
$GPXUP;2482;07:11:03;0;49	85322;8	49566;5;183;0;
$GPXUP;2482;07:11:04;0;49	85322;8	49566;5;183;0;
$GPXUP;2482;07:11:05;0;49	85322;8	49566;5;183;0;
$GPXUP;2482;07:11:06;0;49	85322;8	49566;5;183;0;
$GPXUP;2482;07:11:07;0;49	85322;8	49565;5;184;0;
$GPXUP;2482;07:11:08;0;49	85322;8	49565;5;184;0;
$GPXUP;2482;07:11:09;0;49	85322;8	49565;5;184;0;
$GPXUP;2482;07:11:10;0;49	85322;8	49565;5;184;0;
$GPXUP;2482;07:11:11;0;49	85322;8	49565;5;184;0;
$GPXUP;2482;07:11:12;0;49	85322;8	49565;5;184;0;
$GPXUP;2482;07:11:13;0;49	85321;8	49565;5;184;0;
$GPXUP;2482;07:11:14;0;49	85321;8	49567;5;184;0;
$GPXUP;2482;07:11:15;0;49	85321;8	49567;5;184;0;
$GPXUP;2482;07:11:16;0;49	85321;8	49567;5;184;0;
$GPXUP;2482;07:11:17;0;49	85321;8	49567;5;184;0;
$GPXUP;2482;07:11:18;0;49	85321;8	49567;5;184;0;
$GPXUP;2482;07:11:19;0;49	85322;8	49567;5;185;0;
$GPXUP;2482;07:11:20;0;49	85321;8	49566;5;186;0;
$GPXUP;2482;07:11:21;0;49	85321;8	49566;5;186;0;
$GPXUP;2482;07:11:22;0;49	85321;8	49566;5;186;0;
$GPXUP;2482;07:11:23;0;49	85321;8	49566;5;186;0;
$GPXUP;2482;07:11:24;0;49	85321;8	49566;5;186;0;
$GPXUP;2482;07:11:25;0;49	85321;8	49566;5;186;0;
$GPXUP;2482;07:11:26;0;49	85321;8	49566;5;186;0;
$GPXUP;2482;07:11:27;0;49	8532;8	49566;5;186;0;
$GPXUP;2482;07:11:28;0;49	8532;8	49566;5;186;0;
$GPXUP;2482;07:11:29;0;49	8532;8	49566;5;186;0;
$GPXUP;2482;07:11:30;0;49	8532;8	49566;5;186;0;
$GPXUP;2482;07:11:31;0;49	8532;8	49566;5;186;0;
$GPXUP;2482;07:11:32;0;49	8532;8	49566;5;186;0;
$GPXUP;2482;07:11:33;0;49	8532;8	49566;5;186;0;
$GPXUP;2482;07:11:34;0;49	8532;8	49566;5;186;0;
$GPXUP;2482;07:11:35;0;49	8532;8	49566;5;188;0;
$GPXUP;2482;07:11:36;0;49	8532;8	49566;5;188;0;
$GPXUP;2482;07:11:37;0;49	8532;8	49566;5;188;0;
$GPXUP;2482;07:11:38;0;49	8532;8	49566;5;188;0;
$GPXUP;2482;07:11:39;0;49	8532;8	49566;5;188;0;
$GPXUP;2482;07:11:40;0;49	8532;8	49566;5;188;0;
$GPXUP;2482;07:11:41;0;49	8532;8	49566;5;188;0;
$GPXUP;2482;07:11:42;0;49	8532;8	49566;5;188;0;
$GPXUP;2482;07:11:43;0;49	8532;8	49566;5;188;0;
$GPXUP;2482;07:11:44;0;49	85319;8	49566;5;188;0;
$GPXUP;2482;07:11:45;0;49	85319;8	49566;5;188;0;
$GPXUP;2482;07:11:46;0;49	85319;8	49566;5;188;0;
$GPXUP;2482;07:11:47;0;49	85319;8	49566;5;188;0;
$GPXUP;2482;07:11:48;0;49	85319;8	49566;5;188;0;
$GPXUP;2482;07:11:49;0;49	85319;8	49566;5;188;0;
$GPXUP;2482;07:11:50;0;49	85319;8	49566;5;188;0;
$GPXUP;2482;07:11:51;0;49	85319;8	49566;5;188;0;
$GPXUP;2482;07:11:52;0;49	85319;8	49566;5;188;0;
$GPXUP;2482;07:11:53;0;49	85319;8	49566;5;189;0;
$GPXUP;2482;07:11:54;0;49	85319;8	49566;5;189;0;
$GPXUP;2482;07:11:55;0;49	85319;8	49566;5;189;0;
$GPXUP;2482;07:11:56;0;49	85319;8	49566;5;189;0;
$GPXUP;2482;07:11:57;0;49	85319;8	49566;5;189;0;
$GPXUP;2482;07:11:58;0;49	85319;8	49566;5;189;0;
$GPXUP;2482;07:11:59;0;49	85319;8	49566;5;189;0;
$GPXUP;2482;07:12:00;0;49	85319;8	49566;5;189;0;
$GPXUP;2482;07:12:01;0;49	85318;8	49565;5;190;0;
$GPXUP;2482;07:12:02;0;49	85318;8	49565;5;190;0;
$GPXUP;2482;07:12:03;0;49	85319;8	49565;5;190;0;
$GPXUP;2482;07:12:04;0;49	85319;8	49565;5;190;0;
$GPXUP;2482;07:12:05;0;49	85319;8	49565;5;190;0;
$GPXUP;2482;07:12:06;0;49	85319;8	49565;5;190;0;
$GPXUP;2482;07:12:07;0;49	85319;8	49565;5;190;0;
$GPXUP;2482;07:12:08;0;49	85319;8	49565;5;190;0;
$GPXUP;2482;07:12:09;0;49	85319;8	49565;5;190;0;
$GPXUP;2482;07:12:10;0;49	85318;8	49565;5;191;0;
$GPXUP;2482;07:12:11;0;49	85318;8	49565;5;191;0;
$GPXUP;2482;07:12:12;0;49	85318;8	49565;5;191;0;
$GPXUP;2482;07:12:13;0;49	85318;8	49565;5;191;0;
$GPXUP;2482;07:12:14;0;49	85318;8	49565;5;191;0;
$GPXUP;2482;07:12:15;0;49	85318;8	49565;5;191;0;
$GPXUP;2482;07:12:16;0;49	85318;8	49565;5;191;0;
$GPXUP;2482;07:12:17;0;49	85318;8	49565;5;191;0;
$GPXUP;2482;07:12:18;0;49	85317;8	49565;5;192;0;
$GPXUP;2482;07:12:19;0;49	85317;8	49565;5;192;0;
$GPXUP;2482;07:12:20;0;49	85317;8	49565;5;192;0;
$GPXUP;2482;07:12:21;0;49	85317;8	49565;5;192;0;
$GPXUP;2482;07:12:22;0;49	85317;8	49565;5;192;0;
$GPXUP;2482;07:12:23;0;49	85317;8	49565;5;192;0;
$GPXUP;2482;07:12:24;0;49	85317;8	49565;5;192;0;
$GPXUP;2482;07:12:25;0;49	85317;8	49565;5;192;0;
$GPXUP;2482;07:12:26;0;49	85317;8	49565;5;192;0;
$GPXUP;2482;07:12:27;0;49	85317;8	49565;5;192;0;
$GPXUP;2482;07:12:28;0;49	85317;8	49565;5;192;0;
$GPXUP;2482;07:12:29;0;49	85317;8	49565;5;192;0;
$GPXUP;2482;07:12:30;0;49	85317;8	49565;5;193;0;
$GPXUP;2482;07:12:31;0;49	85317;8	49565;5;193;0;
$GPXUP;2482;07:12:32;0;49	85317;8	49565;5;193;0;
$GPXUP;2482;07:12:33;0;49	85317;8	49565;5;193;0;
$GPXUP;2482;07:12:34;0;49	85317;8	49565;5;193;0;
$GPXUP;2482;07:12:35;0;49	85317;8	49565;5;193;0;
$GPXUP;2482;07:12:36;0;49	85317;8	49565;5;193;0;
$GPXUP;2482;07:12:37;0;49	85317;8	49565;5;193;0;
$GPXUP;2482;07:12:38;0;49	85316;8	49565;5;194;0;
$GPXUP;2482;07:12:39;0;49	85316;8	49565;5;194;0;
$GPXUP;2482;07:12:40;0;49	85316;8	49565;5;194;0;
$GPXUP;2482;07:12:41;0;49	85316;8	49565;5;194;0;
$GPXUP;2482;07:12:42;0;49	85316;8	49565;5;194;0;
$GPXUP;2482;07:12:43;0;49	85316;8	49565;5;194;0;
$GPXUP;2482;07:12:44;0;49	85316;8	49565;5;194;0;
$GPXUP;2482;07:12:45;0;49	85316;8	49565;5;194;0;
$GPXUP;2482;07:12:46;0;49	85316;8	49565;5;194;0;
$GPXUP;2482;07:12:47;0;49	85316;8	49565;5;194;0;
$GPXUP;2482;07:12:48;0;49	85316;8	49565;5;194;0;
$GPXUP;2482;07:12:49;0;49	85316;8	49564;5;194;0;
$GPXUP;2482;07:12:50;0;49	85316;8	49564;5;194;0;
$GPXUP;2482;07:12:51;0;49	85316;8	49564;5;194;0;
$GPXUP;2482;07:12:52;0;49	85316;8	49564;5;194;0;
[truncated: 5,613 more rows]
