# Supplementary material for: Pigeon Navigation: Different Routes Lead to Frankfurt
Source: PLoS One. 2014 Nov 12;9(11):e112439. doi: 10.1371/journal.pone.0112439 (PMC4229201; doi:10.1371/journal.pone.0112439)
Supplement: File S4 — Files containing the original track data and a ‘Read me’ explaining the data format. (ZIP) [file pone.0112439.s004.zip › S-GER/060608xup05_1006_INC.log]

$GPXUP;2482;07:09:33;0;49	76225;8	5078;5;137;0;
$GPXUP;2482;07:09:34;0;49	76222;8	50785;5;137;9;
$GPXUP;2482;07:09:35;0;49	76234;8	50804;5;137;36;
$GPXUP;2482;07:09:36;0;49	76248;8	50826;5;137;61;
$GPXUP;2482;07:09:37;0;49	76247;8	50851;5;137;56;
$GPXUP;2482;07:09:38;0;49	7625;8	50873;5;138;56;
$GPXUP;2482;07:09:39;0;49	76252;8	50893;5;139;54;
$GPXUP;2482;07:09:40;0;49	76251;8	50913;5;141;48;
$GPXUP;2482;07:09:41;0;49	76246;8	50935;5;141;61;
$GPXUP;2482;07:09:42;0;49	76239;8	50957;5;143;59;
$GPXUP;2482;07:09:43;0;49	76237;8	50981;5;143;54;
$GPXUP;2482;07:09:44;0;49	76244;8	51002;5;143;60;
$GPXUP;2482;07:09:45;0;49	76256;8	51011;5;142;48;
$GPXUP;2482;07:09:46;0;49	76269;8	51005;5;143;41;
$GPXUP;2482;07:09:47;0;49	76281;8	50988;5;143;60;
$GPXUP;2482;07:09:48;0;49	76289;8	50969;5;143;55;
$GPXUP;2482;07:09:49;0;49	76291;8	50948;5;142;56;
$GPXUP;2482;07:09:50;0;49	76288;8	50925;5;144;58;
$GPXUP;2482;07:09:51;0;49	76282;8	50903;5;145;57;
$GPXUP;2482;07:09:52;0;49	76272;8	50881;5;145;60;
$GPXUP;2482;07:09:53;0;49	76259;8	50868;5;145;63;
$GPXUP;2482;07:09:54;0;49	76243;8	50857;5;145;65;
$GPXUP;2482;07:09:55;0;49	76228;8	50848;5;145;71;
$GPXUP;2482;07:09:56;0;49	76211;8	50841;5;146;65;
$GPXUP;2482;07:09:57;0;49	76195;8	50838;5;145;60;
$GPXUP;2482;07:09:58;0;49	76179;8	50847;5;145;60;
$GPXUP;2482;07:09:59;0;49	76166;8	5087;5;145;55;
$GPXUP;2482;07:10:00;0;49	76166;8	50889;5;145;59;
$GPXUP;2482;07:10:01;0;49	76164;8	50914;5;144;58;
$GPXUP;2482;07:10:02;0;49	76163;8	50935;5;144;57;
$GPXUP;2482;07:10:03;0;49	76166;8	50958;5;144;59;
$GPXUP;2482;07:10:04;0;49	76173;8	50981;5;144;58;
$GPXUP;2482;07:10:05;0;49	76184;8	50998;5;144;57;
$GPXUP;2482;07:10:06;0;49	76198;8	51007;5;144;57;
$GPXUP;2482;07:10:07;0;49	76213;8	5101;5;145;55;
$GPXUP;2482;07:10:08;0;49	76227;8	51007;5;143;58;
$GPXUP;2482;07:10:09;0;49	76241;8	51003;5;142;57;
$GPXUP;2482;07:10:10;0;49	76255;8	51;5;142;57;
$GPXUP;2482;07:10:11;0;49	7627;8	50996;5;142;56;
$GPXUP;2482;07:10:12;0;49	76282;8	50986;5;144;53;
$GPXUP;2482;07:10:13;0;49	76295;8	50966;5;144;56;
$GPXUP;2482;07:10:14;0;49	763;8	50943;5;143;59;
$GPXUP;2482;07:10:15;0;49	76301;8	50918;5;142;61;
$GPXUP;2482;07:10:16;0;49	76299;8	50894;5;141;66;
$GPXUP;2482;07:10:17;0;49	76295;8	50867;5;143;63;
$GPXUP;2482;07:10:18;0;49	76291;8	50846;5;142;64;
$GPXUP;2482;07:10:19;0;49	76287;8	50819;5;142;69;
$GPXUP;2482;07:10:20;0;49	76283;8	5079;5;142;67;
$GPXUP;2482;07:10:21;0;49	76269;8	50768;5;141;71;
$GPXUP;2482;07:10:22;0;49	76256;8	50754;5;141;67;
$GPXUP;2482;07:10:23;0;49	76241;8	5074;5;140;66;
$GPXUP;2482;07:10:24;0;49	76226;8	50727;5;140;67;
$GPXUP;2482;07:10:25;0;49	76207;8	50719;5;140;69;
$GPXUP;2482;07:10:26;0;49	7619;8	50717;5;140;69;
$GPXUP;2482;07:10:27;0;49	76172;8	50721;5;140;70;
$GPXUP;2482;07:10:28;0;49	76155;8	5073;5;138;67;
$GPXUP;2482;07:10:29;0;49	7614;8	50746;5;137;63;
$GPXUP;2482;07:10:30;0;49	76129;8	50765;5;138;67;
$GPXUP;2482;07:10:31;0;49	76121;8	5079;5;135;64;
$GPXUP;2482;07:10:32;0;49	7612;8	50815;5;136;61;
$GPXUP;2482;07:10:33;0;49	76123;8	50838;5;135;58;
$GPXUP;2482;07:10:34;0;49	76132;8	50857;5;135;56;
$GPXUP;2482;07:10:35;0;49	76144;8	50868;5;136;52;
$GPXUP;2482;07:10:36;0;49	76159;8	50871;5;137;54;
$GPXUP;2482;07:10:37;0;49	76174;8	50867;5;137;56;
$GPXUP;2482;07:10:38;0;49	76188;8	50862;5;136;59;
$GPXUP;2482;07:10:39;0;49	76202;8	5086;5;136;60;
$GPXUP;2482;07:10:40;0;49	76218;8	50858;5;135;60;
$GPXUP;2482;07:10:41;0;49	76232;8	50853;5;138;55;
$GPXUP;2482;07:10:42;0;49	76245;8	50848;5;137;56;
$GPXUP;2482;07:10:43;0;49	76256;8	50832;5;139;54;
$GPXUP;2482;07:10:44;0;49	76263;8	50809;5;140;59;
$GPXUP;2482;07:10:45;0;49	76264;8	50784;5;137;64;
$GPXUP;2482;07:10:46;0;49	76257;8	50761;5;131;64;
$GPXUP;2482;07:10:47;0;49	76245;8	50741;5;131;64;
$GPXUP;2482;07:10:48;0;49	76231;8	50722;5;128;73;
$GPXUP;2482;07:10:49;0;49	76217;8	50702;5;126;74;
$GPXUP;2482;07:10:50;0;49	76204;8	50681;5;126;73;
$GPXUP;2482;07:10:51;0;49	76189;8	50663;5;127;64;
$GPXUP;2482;07:10:52;0;49	76175;8	50649;5;128;68;
$GPXUP;2482;07:10:53;0;49	76159;8	50638;5;127;69;
$GPXUP;2482;07:10:54;0;49	76144;8	50631;5;129;61;
$GPXUP;2482;07:10:55;0;49	76129;8	50627;5;129;61;
$GPXUP;2482;07:10:56;0;49	76112;8	50629;5;130;61;
$GPXUP;2482;07:10:57;0;49	76097;8	50639;5;130;58;
$GPXUP;2482;07:10:58;0;49	76086;8	50658;5;129;63;
$GPXUP;2482;07:10:59;0;49	76079;8	50681;5;129;64;
$GPXUP;2482;07:11:00;0;49	76077;8	50709;5;129;66;
$GPXUP;2482;07:11:01;0;49	76076;8	50733;5;129;63;
$GPXUP;2482;07:11:02;0;49	76081;8	50756;5;131;61;
$GPXUP;2482;07:11:03;0;49	76089;8	50778;5;132;61;
$GPXUP;2482;07:11:04;0;49	76102;8	50792;5;130;56;
$GPXUP;2482;07:11:05;0;49	76118;8	508;5;129;54;
$GPXUP;2482;07:11:06;0;49	76136;8	50798;5;129;69;
$GPXUP;2482;07:11:07;0;49	76155;8	50799;5;128;69;
$GPXUP;2482;07:11:08;0;49	76172;8	50797;5;128;68;
$GPXUP;2482;07:11:09;0;49	76189;8	50805;5;127;65;
$GPXUP;2482;07:11:10;0;49	76205;8	50816;5;125;64;
$GPXUP;2482;07:11:11;0;49	76216;8	50832;5;125;66;
$GPXUP;2482;07:11:12;0;49	76226;8	50851;5;127;61;
$GPXUP;2482;07:11:13;0;49	76236;8	5087;5;129;62;
$GPXUP;2482;07:11:14;0;49	76244;8	50891;5;129;61;
$GPXUP;2482;07:11:15;0;49	76254;8	50907;5;129;60;
$GPXUP;2482;07:11:16;0;49	76266;8	50922;5;129;59;
$GPXUP;2482;07:11:17;0;49	7628;8	5093;5;129;61;
$GPXUP;2482;07:11:18;0;49	76295;8	50937;5;128;60;
$GPXUP;2482;07:11:19;0;49	76309;8	50942;5;128;59;
$GPXUP;2482;07:11:20;0;49	76324;8	50949;5;129;59;
$GPXUP;2482;07:11:21;0;49	76336;8	50958;5;130;57;
$GPXUP;2482;07:11:22;0;49	76349;8	50968;5;131;57;
$GPXUP;2482;07:11:23;0;49	76362;8	50979;5;131;55;
$GPXUP;2482;07:11:24;0;49	76371;8	50995;5;130;55;
$GPXUP;2482;07:11:25;0;49	76379;8	51011;5;129;45;
$GPXUP;2482;07:11:26;0;49	76388;8	51018;5;128;37;
$GPXUP;2482;07:11:27;0;49	76397;8	51017;5;126;41;
$GPXUP;2482;07:11:28;0;49	76406;8	51012;5;124;35;
$GPXUP;2482;07:11:29;0;49	76414;8	51008;5;122;33;
$GPXUP;2482;07:11:30;0;49	76422;8	51004;5;120;0;
$GPXUP;2482;07:11:31;0;49	76422;8	51004;5;120;1;
$GPXUP;2482;07:11:32;0;49	76422;8	51004;5;120;0;
$GPXUP;2482;07:11:33;0;49	76422;8	51004;5;120;0;
$GPXUP;2482;07:11:34;0;49	76421;8	51004;5;120;0;
$GPXUP;2482;07:11:35;0;49	76421;8	51004;5;120;0;
$GPXUP;2482;07:11:36;0;49	76421;8	51005;5;122;0;
$GPXUP;2482;07:11:37;0;49	7642;8	51005;5;123;0;
$GPXUP;2482;07:11:38;0;49	7642;8	51005;5;123;0;
$GPXUP;2482;07:11:39;0;49	7642;8	51004;5;123;0;
$GPXUP;2482;07:11:40;0;49	7642;8	51004;5;124;0;
$GPXUP;2482;07:11:41;0;49	76419;8	51006;5;125;0;
$GPXUP;2482;07:11:42;0;49	76419;8	51006;5;125;0;
$GPXUP;2482;07:11:43;0;49	76419;8	51005;5;125;0;
$GPXUP;2482;07:11:44;0;49	76419;8	51005;5;125;0;
$GPXUP;2482;07:11:45;0;49	76419;8	51005;5;125;0;
$GPXUP;2482;07:11:46;0;49	76419;8	51005;5;127;0;
$GPXUP;2482;07:11:47;0;49	76419;8	51007;5;127;0;
$GPXUP;2482;07:11:48;0;49	76418;8	51006;5;128;0;
$GPXUP;2482;07:11:49;0;49	76418;8	51006;5;128;0;
$GPXUP;2482;07:11:50;0;49	76418;8	51006;5;128;0;
$GPXUP;2482;07:11:51;0;49	76417;8	51006;5;128;0;
$GPXUP;2482;07:11:52;0;49	76417;8	51006;5;128;0;
$GPXUP;2482;07:11:53;0;49	76417;8	51006;5;129;0;
$GPXUP;2482;07:11:54;0;49	76417;8	51006;5;129;0;
$GPXUP;2482;07:11:55;0;49	76417;8	51006;5;129;0;
$GPXUP;2482;07:11:56;0;49	76416;8	51007;5;130;0;
$GPXUP;2482;07:11:57;0;49	76416;8	51007;5;130;0;
$GPXUP;2482;07:11:58;0;49	76416;8	51007;5;130;0;
$GPXUP;2482;07:11:59;0;49	76416;8	51007;5;131;0;
$GPXUP;2482;07:12:00;0;49	76416;8	51007;5;131;0;
$GPXUP;2482;07:12:01;0;49	76416;8	51007;5;131;0;
$GPXUP;2482;07:12:02;0;49	76416;8	51007;5;131;0;
$GPXUP;2482;07:12:03;0;49	76415;8	51007;5;132;0;
$GPXUP;2482;07:12:04;0;49	76415;8	51007;5;132;0;
$GPXUP;2482;07:12:05;0;49	76415;8	51007;5;132;0;
$GPXUP;2482;07:12:06;0;49	76415;8	51007;5;132;0;
$GPXUP;2482;07:12:07;0;49	76414;8	51006;5;132;0;
$GPXUP;2482;07:12:08;0;49	76414;8	51006;5;132;0;
$GPXUP;2482;07:12:09;0;49	76414;8	51006;5;132;0;
$GPXUP;2482;07:12:10;0;49	76414;8	51006;5;132;0;
$GPXUP;2482;07:12:11;0;49	76414;8	51006;5;133;0;
$GPXUP;2482;07:12:12;0;49	76414;8	51006;5;133;0;
$GPXUP;2482;07:12:13;0;49	76413;8	51008;5;133;0;
$GPXUP;2482;07:12:14;0;49	76413;8	51008;5;133;0;
$GPXUP;2482;07:12:15;0;49	76413;8	51008;5;133;0;
$GPXUP;2482;07:12:16;0;49	76413;8	51007;5;134;0;
$GPXUP;2482;07:12:17;0;49	76413;8	51007;5;134;0;
$GPXUP;2482;07:12:18;0;49	76413;8	51007;5;134;0;
$GPXUP;2482;07:12:19;0;49	76413;8	51007;5;134;0;
$GPXUP;2482;07:12:20;0;49	76412;8	51007;5;134;0;
$GPXUP;2482;07:12:21;0;49	76412;8	51007;5;134;0;
$GPXUP;2482;07:12:22;0;49	76412;8	51007;5;134;0;
$GPXUP;2482;07:12:23;0;49	76412;8	51007;5;134;0;
$GPXUP;2482;07:12:24;0;49	76412;8	51007;5;134;0;
$GPXUP;2482;07:12:25;0;49	76412;8	51007;5;134;0;
$GPXUP;2482;07:12:26;0;49	76411;8	51007;5;135;0;
$GPXUP;2482;07:12:27;0;49	76411;8	51007;5;135;0;
$GPXUP;2482;07:12:28;0;49	76411;8	51007;5;135;0;
$GPXUP;2482;07:12:29;0;49	76411;8	51007;5;135;0;
$GPXUP;2482;07:12:30;0;49	76411;8	51007;5;135;0;
$GPXUP;2482;07:12:31;0;49	76411;8	51007;5;135;0;
$GPXUP;2482;07:12:32;0;49	76411;8	51007;5;136;0;
$GPXUP;2482;07:12:33;0;49	76411;8	51007;5;136;0;
$GPXUP;2482;07:12:34;0;49	76411;8	51007;5;136;0;
$GPXUP;2482;07:12:35;0;49	76411;8	51007;5;136;0;
$GPXUP;2482;07:12:36;0;49	76411;8	51007;5;136;0;
$GPXUP;2482;07:12:37;0;49	76411;8	51007;5;136;0;
$GPXUP;2482;07:12:38;0;49	7641;8	51008;5;136;0;
$GPXUP;2482;07:12:39;0;49	7641;8	51008;5;136;0;
$GPXUP;2482;07:12:40;0;49	7641;8	51008;5;136;0;
$GPXUP;2482;07:12:41;0;49	7641;8	51008;5;136;0;
$GPXUP;2482;07:12:42;0;49	7641;8	51008;5;136;0;
$GPXUP;2482;07:12:43;0;49	7641;8	51008;5;136;0;
$GPXUP;2482;07:12:44;0;49	76409;8	51008;5;137;0;
$GPXUP;2482;07:12:45;0;49	76409;8	51008;5;137;0;
$GPXUP;2482;07:12:46;0;49	76409;8	51008;5;137;0;
$GPXUP;2482;07:12:47;0;49	76409;8	51008;5;137;0;
$GPXUP;2482;07:12:48;0;49	76409;8	51008;5;137;0;
$GPXUP;2482;07:12:49;0;49	76409;8	51008;5;137;0;
$GPXUP;2482;07:12:50;0;49	76409;8	51008;5;137;0;
$GPXUP;2482;07:12:51;0;49	76409;8	51008;5;137;0;
$GPXUP;2482;07:12:52;0;49	76409;8	51008;5;137;0;
$GPXUP;2482;07:12:53;0;49	76409;8	51008;5;137;0;
$GPXUP;2482;07:12:54;0;49	76409;8	51008;5;138;0;
$GPXUP;2482;07:12:55;0;49	76409;8	51008;5;138;0;
$GPXUP;2482;07:12:56;0;49	76409;8	51008;5;138;0;
$GPXUP;2482;07:12:57;0;49	76409;8	51008;5;138;0;
$GPXUP;2482;07:12:58;0;49	76408;8	51006;5;137;0;
$GPXUP;2482;07:12:59;0;49	76409;8	51006;5;137;0;
$GPXUP;2482;07:13:00;0;49	76409;8	51006;5;137;0;
$GPXUP;2482;07:13:01;0;49	76409;8	51006;5;137;0;
$GPXUP;2482;07:13:02;0;49	76409;8	51006;5;137;0;
$GPXUP;2482;07:13:03;0;49	76409;8	51006;5;137;0;
$GPXUP;2482;07:13:04;0;49	76409;8	51006;5;137;0;
$GPXUP;2482;07:13:05;0;49	76409;8	51006;5;137;0;
$GPXUP;2482;07:13:06;0;49	76409;8	51006;5;137;0;
$GPXUP;2482;07:13:07;0;49	76409;8	51006;5;137;0;
$GPXUP;2482;07:13:08;0;49	76409;8	51006;5;137;0;
$GPXUP;2482;07:13:09;0;49	76409;8	51006;5;137;0;
$GPXUP;2482;07:13:10;0;49	76409;8	51006;5;137;0;
$GPXUP;2482;07:13:11;0;49	76409;8	51006;5;137;0;
$GPXUP;2482;07:13:12;0;49	76409;8	51006;5;137;0;
$GPXUP;2482;07:13:13;0;49	76409;8	51006;5;137;0;
$GPXUP;2482;07:13:14;0;49	76409;8	51006;5;137;0;
$GPXUP;2482;07:13:15;0;49	76409;8	51006;5;137;0;
$GPXUP;2482;07:13:16;0;49	76409;8	51006;5;137;0;
$GPXUP;2482;07:13:17;0;49	76408;8	51006;5;138;0;
$GPXUP;2482;07:13:18;0;49	76408;8	51006;5;138;0;
$GPXUP;2482;07:13:19;0;49	76408;8	51006;5;138;0;
$GPXUP;2482;07:13:20;0;49	76408;8	51006;5;138;0;
$GPXUP;2482;07:13:21;0;49	76408;8	51006;5;138;0;
$GPXUP;2482;07:13:22;0;49	76408;8	51005;5;138;0;
$GPXUP;2482;07:13:23;0;49	76408;8	51005;5;138;0;
$GPXUP;2482;07:13:24;0;49	76408;8	51005;5;138;0;
$GPXUP;2482;07:13:25;0;49	76408;8	51005;5;138;0;
$GPXUP;2482;07:13:26;0;49	76408;8	51005;5;138;0;
$GPXUP;2482;07:13:27;0;49	76408;8	51005;5;138;0;
$GPXUP;2482;07:13:28;0;49	76408;8	51005;5;138;0;
$GPXUP;2482;07:13:29;0;49	76408;8	51005;5;138;0;
$GPXUP;2482;07:13:30;0;49	76408;8	51005;5;138;0;
$GPXUP;2482;07:13:31;0;49	76408;8	51005;5;138;0;
$GPXUP;2482;07:13:32;0;49	76408;8	51005;5;138;0;
$GPXUP;2482;07:13:33;0;49	76408;8	51005;5;138;0;
$GPXUP;2482;07:13:34;0;49	76408;8	51005;5;138;0;
$GPXUP;2482;07:13:35;0;49	76408;8	51006;5;138;0;
$GPXUP;2482;07:13:36;0;49	76408;8	51006;5;138;0;
$GPXUP;2482;07:13:37;0;49	76408;8	51006;5;138;0;
$GPXUP;2482;07:13:38;0;49	76408;8	51006;5;138;0;
$GPXUP;2482;07:13:39;0;49	76408;8	51006;5;138;0;
$GPXUP;2482;07:13:40;0;49	76408;8	51006;5;138;0;
$GPXUP;2482;07:13:41;0;49	76408;8	51006;5;138;0;
$GPXUP;2482;07:13:42;0;49	76408;8	51006;5;138;0;
$GPXUP;2482;07:13:43;0;49	76408;8	51006;5;138;0;
$GPXUP;2482;07:13:44;0;49	76408;8	51006;5;138;0;
$GPXUP;2482;07:13:45;0;49	76408;8	51006;5;138;0;
$GPXUP;2482;07:13:46;0;49	76408;8	51006;5;138;0;
$GPXUP;2482;07:13:47;0;49	76408;8	51006;5;138;0;
$GPXUP;2482;07:13:48;0;49	76408;8	51006;5;138;0;
$GPXUP;2482;07:13:49;0;49	76408;8	51006;5;138;0;
$GPXUP;2482;07:13:50;0;49	76408;8	51006;5;138;0;
$GPXUP;2482;07:13:51;0;49	76408;8	51006;5;138;0;
$GPXUP;2482;07:13:52;0;49	76408;8	51006;5;138;0;
$GPXUP;2482;07:13:53;0;49	76408;8	51006;5;138;0;
$GPXUP;2482;07:13:54;0;49	76408;8	51006;5;138;0;
$GPXUP;2482;07:13:55;0;49	76408;8	51006;5;138;0;
$GPXUP;2482;07:13:56;0;49	76408;8	51006;5;138;0;
$GPXUP;2482;07:13:57;0;49	76408;8	51006;5;138;0;
$GPXUP;2482;07:13:58;0;49	76408;8	51006;5;138;0;
$GPXUP;2482;07:13:59;0;49	76408;8	51006;5;138;0;
$GPXUP;2482;07:14:00;0;49	76408;8	51006;5;138;0;
$GPXUP;2482;07:14:01;0;49	76408;8	51006;5;138;0;
$GPXUP;2482;07:14:02;0;49	76408;8	51006;5;138;0;
$GPXUP;2482;07:14:03;0;49	76408;8	51006;5;138;0;
$GPXUP;2482;07:14:04;0;49	76408;8	51006;5;138;0;
$GPXUP;2482;07:14:05;0;49	76408;8	51006;5;138;0;
$GPXUP;2482;07:14:06;0;49	76408;8	51006;5;138;0;
$GPXUP;2482;07:14:07;0;49	76407;8	51006;5;139;0;
$GPXUP;2482;07:14:08;0;49	76407;8	51006;5;139;0;
$GPXUP;2482;07:14:09;0;49	76407;8	51006;5;139;0;
$GPXUP;2482;07:14:10;0;49	76407;8	51006;5;139;0;
$GPXUP;2482;07:14:11;0;49	76407;8	51006;5;139;0;
$GPXUP;2482;07:14:12;0;49	76407;8	51006;5;139;0;
$GPXUP;2482;07:14:13;0;49	76407;8	51006;5;139;0;
$GPXUP;2482;07:14:14;0;49	76407;8	51006;5;139;0;
$GPXUP;2482;07:14:15;0;49	76407;8	51006;5;139;0;
$GPXUP;2482;07:14:16;0;49	76407;8	51006;5;139;0;
$GPXUP;2482;07:14:17;0;49	76407;8	51006;5;139;0;
$GPXUP;2482;07:14:18;0;49	76407;8	51006;5;139;0;
$GPXUP;2482;07:14:19;0;49	76407;8	51006;5;139;0;
$GPXUP;2482;07:14:20;0;49	76407;8	51006;5;139;0;
$GPXUP;2482;07:14:21;0;49	76407;8	51006;5;139;0;
$GPXUP;2482;07:14:22;0;49	76407;8	51006;5;139;0;
$GPXUP;2482;07:14:23;0;49	76407;8	51006;5;139;0;
$GPXUP;2482;07:14:24;0;49	76407;8	51006;5;139;0;
$GPXUP;2482;07:14:25;0;49	76408;8	51006;5;139;0;
$GPXUP;2482;07:14:26;0;49	76408;8	51006;5;139;0;
$GPXUP;2482;07:14:27;0;49	76408;8	51006;5;139;0;
$GPXUP;2482;07:14:28;0;49	76408;8	51006;5;139;0;
$GPXUP;2482;07:14:29;0;49	76408;8	51006;5;139;0;
$GPXUP;2482;07:14:30;0;49	76408;8	51006;5;139;0;
$GPXUP;2482;07:14:31;0;49	76408;8	51006;5;139;0;
$GPXUP;2482;07:14:32;0;49	76408;8	51006;5;139;0;
$GPXUP;2482;07:14:33;0;49	76408;8	51006;5;139;0;
$GPXUP;2482;07:14:34;0;49	76408;8	51006;5;139;0;
$GPXUP;2482;07:14:35;0;49	76408;8	51006;5;139;0;
$GPXUP;2482;07:14:36;0;49	76408;8	51006;5;139;0;
$GPXUP;2482;07:14:37;0;49	76408;8	51006;5;139;0;
$GPXUP;2482;07:14:38;0;49	76408;8	51007;5;140;0;
$GPXUP;2482;07:14:39;0;49	76408;8	51007;5;140;0;
$GPXUP;2482;07:14:40;0;49	76408;8	51007;5;140;0;
$GPXUP;2482;07:14:41;0;49	76408;8	51007;5;140;0;
$GPXUP;2482;07:14:42;0;49	76408;8	51007;5;140;0;
$GPXUP;2482;07:14:43;0;49	76408;8	51007;5;140;0;
$GPXUP;2482;07:14:44;0;49	76408;8	51007;5;140;0;
$GPXUP;2482;07:14:45;0;49	76408;8	51007;5;140;0;
$GPXUP;2482;07:14:46;0;49	76408;8	51007;5;140;0;
$GPXUP;2482;07:14:47;0;49	76408;8	51007;5;140;0;
$GPXUP;2482;07:14:48;0;49	76408;8	51007;5;140;0;
$GPXUP;2482;07:14:49;0;49	76408;8	51007;5;140;0;
$GPXUP;2482;07:14:50;0;49	76408;8	51007;5;140;0;
$GPXUP;2482;07:14:51;0;49	76408;8	51007;5;140;0;
$GPXUP;2482;07:14:52;0;49	76408;8	51007;5;140;0;
$GPXUP;2482;07:14:53;0;49	76408;8	51007;5;140;0;
$GPXUP;2482;07:14:54;0;49	76408;8	51007;5;140;0;
$GPXUP;2482;07:14:55;0;49	76408;8	51007;5;140;0;
$GPXUP;2482;07:14:56;0;49	76408;8	51007;5;140;0;
$GPXUP;2482;07:14:57;0;49	76408;8	51007;5;140;0;
$GPXUP;2482;07:14:58;0;49	76408;8	51007;5;140;0;
$GPXUP;2482;07:14:59;0;49	76408;8	51007;5;140;0;
$GPXUP;2482;07:15:00;0;49	76408;8	51007;5;140;0;
$GPXUP;2482;07:15:01;0;49	76408;8	51007;5;140;0;
$GPXUP;2482;07:15:02;0;49	76408;8	51007;5;140;0;
$GPXUP;2482;07:15:03;0;49	76408;8	51007;5;140;0;
$GPXUP;2482;07:15:04;0;49	76408;8	51007;5;140;0;
$GPXUP;2482;07:15:05;0;49	76408;8	51007;5;140;0;
$GPXUP;2482;07:15:06;0;49	76408;8	51007;5;140;0;
$GPXUP;2482;07:15:07;0;49	76408;8	51007;5;140;0;
$GPXUP;2482;07:15:08;0;49	76408;8	51007;5;140;0;
$GPXUP;2482;07:15:09;0;49	76408;8	51007;5;140;0;
$GPXUP;2482;07:15:10;0;49	76408;8	51007;5;140;0;
$GPXUP;2482;07:15:11;0;49	76408;8	51007;5;140;0;
$GPXUP;2482;07:15:12;0;49	76408;8	51007;5;140;0;
$GPXUP;2482;07:15:13;0;49	76408;8	51007;5;140;0;
$GPXUP;2482;07:15:14;0;49	76408;8	51007;5;140;0;
$GPXUP;2482;07:15:15;0;49	76408;8	51007;5;140;0;
$GPXUP;2482;07:15:16;0;49	76408;8	51007;5;140;0;
$GPXUP;2482;07:15:17;0;49	76408;8	51007;5;140;0;
$GPXUP;2482;07:15:18;0;49	76408;8	51007;5;140;0;
$GPXUP;2482;07:15:19;0;49	76408;8	51007;5;140;0;
$GPXUP;2482;07:15:20;0;49	76408;8	51007;5;140;0;
$GPXUP;2482;07:15:21;0;49	76408;8	51007;5;140;0;
$GPXUP;2482;07:15:22;0;49	76408;8	51007;5;140;0;
$GPXUP;2482;07:15:23;0;49	76408;8	51007;5;140;0;
$GPXUP;2482;07:15:24;0;49	76408;8	51007;5;140;0;
$GPXUP;2482;07:15:25;0;49	76408;8	51007;5;140;0;
$GPXUP;2482;07:15:26;0;49	76408;8	51007;5;140;0;
$GPXUP;2482;07:15:27;0;49	76408;8	51007;5;140;0;
$GPXUP;2482;07:15:28;0;49	76408;8	51007;5;140;0;
$GPXUP;2482;07:15:29;0;49	76408;8	51007;5;140;0;
$GPXUP;2482;07:15:30;0;49	76408;8	51007;5;140;0;
$GPXUP;2482;07:15:31;0;49	76408;8	51007;5;140;0;
$GPXUP;2482;07:15:32;0;49	76408;8	51007;5;140;0;
$GPXUP;2482;07:15:33;0;49	76408;8	51007;5;140;0;
$GPXUP;2482;07:15:34;0;49	76408;8	51007;5;140;0;
$GPXUP;2482;07:15:35;0;49	76408;8	51007;5;140;0;
$GPXUP;2482;07:15:36;0;49	76408;8	51007;5;140;0;
$GPXUP;2482;07:15:37;0;49	76408;8	51007;5;140;0;
$GPXUP;2482;07:15:38;0;49	76408;8	51007;5;140;0;
$GPXUP;2482;07:15:39;0;49	76408;8	51007;5;140;0;
$GPXUP;2482;07:15:40;0;49	76408;8	51007;5;140;0;
$GPXUP;2482;07:15:41;0;49	76407;8	51007;5;140;0;
$GPXUP;2482;07:15:42;0;49	76407;8	51007;5;140;0;
$GPXUP;2482;07:15:43;0;49	76407;8	51007;5;140;0;
$GPXUP;2482;07:15:44;0;49	76407;8	51007;5;140;0;
$GPXUP;2482;07:15:45;0;49	76407;8	51007;5;140;0;
$GPXUP;2482;07:15:46;0;49	76407;8	51007;5;140;0;
$GPXUP;2482;07:15:47;0;49	76407;8	51007;5;140;0;
$GPXUP;2482;07:15:48;0;49	76407;8	51007;5;140;0;
$GPXUP;2482;07:15:49;0;49	76407;8	51007;5;140;0;
$GPXUP;2482;07:15:50;0;49	76407;8	51007;5;140;0;
$GPXUP;2482;07:15:51;0;49	76407;8	51007;5;140;0;
$GPXUP;2482;07:15:52;0;49	76407;8	51007;5;140;0;
$GPXUP;2482;07:15:53;0;49	76407;8	51007;5;140;0;
$GPXUP;2482;07:15:54;0;49	76407;8	51007;5;140;0;
$GPXUP;2482;07:15:55;0;49	76407;8	51007;5;140;0;
$GPXUP;2482;07:15:56;0;49	76407;8	51007;5;140;0;
$GPXUP;2482;07:15:57;0;49	76407;8	51007;5;140;0;
$GPXUP;2482;07:15:58;0;49	76407;8	51007;5;140;0;
$GPXUP;2482;07:15:59;0;49	76407;8	51007;5;140;0;
$GPXUP;2482;07:16:00;0;49	76407;8	51007;5;140;0;
$GPXUP;2482;07:16:01;0;49	76407;8	51007;5;140;0;
$GPXUP;2482;07:16:02;0;49	76407;8	51007;5;140;0;
$GPXUP;2482;07:16:03;0;49	76407;8	51007;5;140;0;
$GPXUP;2482;07:16:04;0;49	76407;8	51007;5;140;0;
$GPXUP;2482;07:16:05;0;49	76407;8	51007;5;140;0;
$GPXUP;2482;07:16:06;0;49	76407;8	51007;5;140;0;
$GPXUP;2482;07:16:07;0;49	76407;8	51007;5;140;0;
$GPXUP;2482;07:16:08;0;49	76407;8	51007;5;140;0;
$GPXUP;2482;07:16:09;0;49	76407;8	51007;5;140;0;
$GPXUP;2482;07:16:10;0;49	76407;8	51007;5;140;0;
$GPXUP;2482;07:16:11;0;49	76407;8	51007;5;140;0;
$GPXUP;2482;07:16:12;0;49	76407;8	51007;5;140;0;
$GPXUP;2482;07:16:13;0;49	76407;8	51007;5;140;0;
$GPXUP;2482;07:16:14;0;49	76407;8	51007;5;140;0;
$GPXUP;2482;07:16:15;0;49	76407;8	51007;5;140;0;
$GPXUP;2482;07:16:16;0;49	76407;8	51007;5;140;0;
$GPXUP;2482;07:16:17;0;49	76407;8	51007;5;140;0;
$GPXUP;2482;07:16:18;0;49	76407;8	51007;5;140;0;
$GPXUP;2482;07:16:19;0;49	76407;8	51007;5;140;0;
$GPXUP;2482;07:16:20;0;49	76407;8	51007;5;140;0;
$GPXUP;2482;07:16:21;0;49	76407;8	51007;5;140;0;
$GPXUP;2482;07:16:22;0;49	76407;8	51007;5;140;0;
$GPXUP;2482;07:16:23;0;49	76407;8	51007;5;140;0;
$GPXUP;2482;07:16:24;0;49	76407;8	51007;5;140;0;
$GPXUP;2482;07:16:25;0;49	76407;8	51007;5;140;0;
$GPXUP;2482;07:16:26;0;49	76407;8	51007;5;140;0;
$GPXUP;2482;07:16:27;0;49	76407;8	51007;5;140;0;
$GPXUP;2482;07:16:28;0;49	76407;8	51007;5;140;0;
$GPXUP;2482;07:16:29;0;49	76407;8	51007;5;140;0;
$GPXUP;2482;07:16:30;0;49	76407;8	51007;5;140;0;
$GPXUP;2482;07:16:31;0;49	76407;8	51007;5;140;0;
$GPXUP;2482;07:16:32;0;49	76407;8	51007;5;140;0;
$GPXUP;2482;07:16:33;0;49	76407;8	51007;5;141;0;
$GPXUP;2482;07:16:34;0;49	76407;8	51007;5;141;0;
$GPXUP;2482;07:16:35;0;49	76407;8	51007;5;141;0;
$GPXUP;2482;07:16:36;0;49	76407;8	51007;5;141;0;
$GPXUP;2482;07:16:37;0;49	76407;8	51007;5;141;0;
$GPXUP;2482;07:16:38;0;49	76407;8	51007;5;141;0;
$GPXUP;2482;07:16:39;0;49	76407;8	51007;5;141;0;
$GPXUP;2482;07:16:40;0;49	76407;8	51007;5;141;0;
$GPXUP;2482;07:16:41;0;49	76407;8	51007;5;141;0;
$GPXUP;2482;07:16:42;0;49	76407;8	51007;5;141;0;
$GPXUP;2482;07:16:43;0;49	76407;8	51007;5;141;0;
$GPXUP;2482;07:16:44;0;49	76407;8	51007;5;141;0;
$GPXUP;2482;07:16:45;0;49	76407;8	51007;5;141;0;
$GPXUP;2482;07:16:46;0;49	76407;8	51007;5;141;0;
$GPXUP;2482;07:16:47;0;49	76407;8	51007;5;141;0;
$GPXUP;2482;07:16:48;0;49	76407;8	51007;5;141;0;
$GPXUP;2482;07:16:49;0;49	76407;8	51007;5;141;0;
$GPXUP;2482;07:16:50;0;49	76407;8	51007;5;141;0;
$GPXUP;2482;07:16:51;0;49	76407;8	51007;5;141;0;
$GPXUP;2482;07:16:52;0;49	76407;8	51007;5;141;0;
$GPXUP;2482;07:16:53;0;49	76407;8	51007;5;141;0;
$GPXUP;2482;07:16:54;0;49	76407;8	51007;5;141;0;
$GPXUP;2482;07:16:55;0;49	76407;8	51007;5;141;0;
$GPXUP;2482;07:16:56;0;49	76407;8	51007;5;141;0;
$GPXUP;2482;07:16:57;0;49	76406;8	51008;5;141;0;
$GPXUP;2482;07:16:58;0;49	76406;8	51008;5;141;0;
$GPXUP;2482;07:16:59;0;49	76406;8	51008;5;141;0;
$GPXUP;2482;07:17:00;0;49	76406;8	51008;5;141;0;
$GPXUP;2482;07:17:01;0;49	76406;8	51008;5;142;0;
$GPXUP;2482;07:17:02;0;49	76406;8	51008;5;142;0;
$GPXUP;2482;07:17:03;0;49	76406;8	51008;5;142;0;
$GPXUP;2482;07:17:04;0;49	76406;8	51008;5;142;0;
$GPXUP;2482;07:17:05;0;49	76406;8	51008;5;142;0;
$GPXUP;2482;07:17:06;0;49	76406;8	51008;5;142;0;
$GPXUP;2482;07:17:07;0;49	76406;8	51008;5;142;0;
$GPXUP;2482;07:17:08;0;49	76406;8	51008;5;142;0;
$GPXUP;2482;07:17:09;0;49	76406;8	51008;5;142;0;
$GPXUP;2482;07:17:10;0;49	76406;8	51008;5;142;0;
$GPXUP;2482;07:17:11;0;49	76406;8	51008;5;142;0;
$GPXUP;2482;07:17:12;0;49	76406;8	51008;5;142;1;
$GPXUP;2482;07:17:13;0;49	76406;8	51009;5;142;0;
$GPXUP;2482;07:17:14;0;49	76405;8	51009;5;142;0;
$GPXUP;2482;07:17:15;0;49	76405;8	51009;5;142;0;
$GPXUP;2482;07:17:16;0;49	76405;8	51009;5;142;0;
$GPXUP;2482;07:17:17;0;49	76405;8	51009;5;142;0;
$GPXUP;2482;07:17:18;0;49	76405;8	51009;5;142;0;
$GPXUP;2482;07:17:19;0;49	76405;8	51009;5;142;0;
$GPXUP;2482;07:17:20;0;49	76405;8	51009;5;142;0;
$GPXUP;2482;07:17:21;0;49	76405;8	51009;5;142;0;
$GPXUP;2482;07:17:22;0;49	76405;8	51009;5;142;0;
$GPXUP;2482;07:17:23;0;49	76405;8	51009;5;142;0;
$GPXUP;2482;07:17:24;0;49	76405;8	51009;5;142;0;
$GPXUP;2482;07:17:25;0;49	76405;8	51009;5;142;0;
$GPXUP;2482;07:17:26;0;49	76405;8	51009;5;142;0;
$GPXUP;2482;07:17:27;0;49	76405;8	51009;5;142;0;
$GPXUP;2482;07:17:28;0;49	76405;8	51009;5;142;0;
$GPXUP;2482;07:17:29;0;49	76405;8	51009;5;142;0;
$GPXUP;2482;07:17:30;0;49	76405;8	51009;5;142;0;
$GPXUP;2482;07:17:31;0;49	76405;8	51009;5;142;0;
$GPXUP;2482;07:17:32;0;49	76405;8	51009;5;142;0;
$GPXUP;2482;07:17:33;0;49	76405;8	51009;5;142;0;
$GPXUP;2482;07:17:34;0;49	76405;8	51009;5;142;0;
$GPXUP;2482;07:17:35;0;49	76405;8	51009;5;142;0;
$GPXUP;2482;07:17:36;0;49	76405;8	51009;5;142;0;
$GPXUP;2482;07:17:37;0;49	76405;8	51009;5;142;0;
$GPXUP;2482;07:17:38;0;49	76405;8	51009;5;142;0;
$GPXUP;2482;07:17:39;0;49	76405;8	51009;5;142;0;
$GPXUP;2482;07:17:40;0;49	76405;8	51009;5;142;0;
$GPXUP;2482;07:17:41;0;49	76404;8	51009;5;143;0;
$GPXUP;2482;07:17:42;0;49	76404;8	5101;5;143;0;
$GPXUP;2482;07:17:43;0;49	76404;8	5101;5;143;0;
$GPXUP;2482;07:17:44;0;49	76404;8	5101;5;143;0;
$GPXUP;2482;07:17:45;0;49	76404;8	5101;5;143;0;
$GPXUP;2482;07:17:46;0;49	76404;8	5101;5;143;0;
$GPXUP;2482;07:17:47;0;49	76404;8	5101;5;143;0;
$GPXUP;2482;07:17:48;0;49	76404;8	5101;5;143;0;
$GPXUP;2482;07:17:49;0;49	76404;8	5101;5;143;0;
$GPXUP;2482;07:17:50;0;49	76404;8	5101;5;143;0;
$GPXUP;2482;07:17:51;0;49	76404;8	5101;5;143;0;
$GPXUP;2482;07:17:52;0;49	76404;8	5101;5;143;0;
$GPXUP;2482;07:17:53;0;49	76404;8	5101;5;143;0;
$GPXUP;2482;07:17:54;0;49	76403;8	5101;5;144;0;
$GPXUP;2482;07:17:55;0;49	76403;8	5101;5;144;0;
$GPXUP;2482;07:17:56;0;49	76403;8	51011;5;144;0;
$GPXUP;2482;07:17:57;0;49	76403;8	51011;5;144;0;
$GPXUP;2482;07:17:58;0;49	76403;8	51011;5;144;0;
$GPXUP;2482;07:17:59;0;49	76403;8	51011;5;144;0;
$GPXUP;2482;07:18:00;0;49	76403;8	51011;5;144;0;
$GPXUP;2482;07:18:01;0;49	76403;8	51011;5;144;0;
$GPXUP;2482;07:18:02;0;49	76403;8	51011;5;144;0;
$GPXUP;2482;07:18:03;0;49	76403;8	51011;5;144;0;
$GPXUP;2482;07:18:04;0;49	76403;8	51011;5;144;0;
$GPXUP;2482;07:18:05;0;49	76403;8	51011;5;144;0;
$GPXUP;2482;07:18:06;0;49	76403;8	51011;5;144;0;
$GPXUP;2482;07:18:07;0;49	76403;8	51011;5;144;0;
$GPXUP;2482;07:18:08;0;49	76403;8	51011;5;144;0;
$GPXUP;2482;07:18:09;0;49	76403;8	51011;5;144;0;
$GPXUP;2482;07:18:10;0;49	76403;8	51011;5;144;0;
$GPXUP;2482;07:18:11;0;49	76403;8	51011;5;144;0;
$GPXUP;2482;07:18:12;0;49	76403;8	51011;5;144;0;
$GPXUP;2482;07:18:13;0;49	76403;8	51011;5;144;0;
$GPXUP;2482;07:18:14;0;49	76403;8	51011;5;144;0;
$GPXUP;2482;07:18:15;0;49	76403;8	51011;5;144;0;
$GPXUP;2482;07:18:16;0;49	76403;8	51011;5;144;0;
$GPXUP;2482;07:18:17;0;49	76403;8	51011;5;144;0;
$GPXUP;2482;07:18:18;0;49	76403;8	51011;5;145;0;
$GPXUP;2482;07:18:19;0;49	76403;8	51011;5;145;0;
$GPXUP;2482;07:18:20;0;49	76403;8	51011;5;145;0;
$GPXUP;2482;07:18:21;0;49	76403;8	51011;5;145;0;
$GPXUP;2482;07:18:22;0;49	76403;8	51011;5;145;0;
$GPXUP;2482;07:18:23;0;49	76403;8	51011;5;145;0;
$GPXUP;2482;07:18:24;0;49	76403;8	51011;5;145;0;
$GPXUP;2482;07:18:25;0;49	76403;8	51011;5;145;0;
$GPXUP;2482;07:18:26;0;49	76403;8	51011;5;145;0;
$GPXUP;2482;07:18:27;0;49	76403;8	51011;5;145;0;
$GPXUP;2482;07:18:28;0;49	76403;8	51011;5;145;0;
$GPXUP;2482;07:18:29;0;49	76403;8	51011;5;145;0;
$GPXUP;2482;07:18:30;0;49	76403;8	51011;5;145;0;
$GPXUP;2482;07:18:31;0;49	76403;8	51011;5;145;0;
$GPXUP;2482;07:18:32;0;49	76403;8	51011;5;145;0;
$GPXUP;2482;07:18:33;0;49	76403;8	51011;5;145;0;
$GPXUP;2482;07:18:34;0;49	76403;8	51011;5;145;0;
$GPXUP;2482;07:18:35;0;49	76403;8	51011;5;145;0;
$GPXUP;2482;07:18:36;0;49	76403;8	51011;5;145;0;
$GPXUP;2482;07:18:37;0;49	76403;8	51011;5;145;0;
$GPXUP;2482;07:18:38;0;49	76403;8	51011;5;145;0;
$GPXUP;2482;07:18:39;0;49	76403;8	51011;5;145;0;
$GPXUP;2482;07:18:40;0;49	76403;8	51011;5;145;0;
$GPXUP;2482;07:18:41;0;49	76403;8	51011;5;145;0;
$GPXUP;2482;07:18:42;0;49	76403;8	51011;5;145;0;
$GPXUP;2482;07:18:43;0;49	76403;8	51011;5;145;0;
$GPXUP;2482;07:18:44;0;49	76403;8	51011;5;145;0;
$GPXUP;2482;07:18:45;0;49	76403;8	51011;5;145;0;
$GPXUP;2482;07:18:46;0;49	76403;8	51011;5;145;0;
$GPXUP;2482;07:18:47;0;49	76403;8	51011;5;145;0;
$GPXUP;2482;07:18:48;0;49	76403;8	51011;5;145;0;
$GPXUP;2482;07:18:49;0;49	76403;8	51011;5;145;0;
$GPXUP;2482;07:18:50;0;49	76403;8	51011;5;145;0;
$GPXUP;2482;07:18:51;0;49	76403;8	51011;5;145;0;
$GPXUP;2482;07:18:52;0;49	76403;8	51011;5;145;0;
$GPXUP;2482;07:18:53;0;49	76403;8	51011;5;145;0;
$GPXUP;2482;07:18:54;0;49	76403;8	51011;5;145;0;
$GPXUP;2482;07:18:55;0;49	76403;8	51011;5;145;0;
$GPXUP;2482;07:18:56;0;49	76403;8	51011;5;145;0;
$GPXUP;2482;07:18:57;0;49	76403;8	51011;5;145;0;
$GPXUP;2482;07:18:58;0;49	76403;8	51011;5;145;0;
$GPXUP;2482;07:18:59;0;49	76403;8	51011;5;145;0;
$GPXUP;2482;07:19:00;0;49	76403;8	51011;5;145;0;
$GPXUP;2482;07:19:01;0;49	76403;8	51011;5;145;0;
$GPXUP;2482;07:19:02;0;49	76403;8	51011;5;145;0;
$GPXUP;2482;07:19:03;0;49	76403;8	51011;5;145;0;
$GPXUP;2482;07:19:04;0;49	76403;8	51011;5;145;0;
$GPXUP;2482;07:19:05;0;49	76403;8	51011;5;145;0;
$GPXUP;2482;07:19:06;0;49	76403;8	51011;5;145;0;
$GPXUP;2482;07:19:07;0;49	76403;8	51011;5;145;0;
$GPXUP;2482;07:19:08;0;49	76403;8	51011;5;145;0;
$GPXUP;2482;07:19:09;0;49	76403;8	51011;5;145;0;
$GPXUP;2482;07:19:10;0;49	76403;8	51011;5;145;0;
$GPXUP;2482;07:19:11;0;49	76403;8	51011;5;145;0;
$GPXUP;2482;07:19:12;0;49	76403;8	51011;5;145;0;
$GPXUP;2482;07:19:13;0;49	76403;8	51011;5;145;0;
$GPXUP;2482;07:19:14;0;49	76403;8	51011;5;145;0;
$GPXUP;2482;07:19:15;0;49	76403;8	51011;5;145;0;
$GPXUP;2482;07:19:16;0;49	76403;8	51011;5;145;0;
$GPXUP;2482;07:19:17;0;49	76403;8	51011;5;145;0;
$GPXUP;2482;07:19:18;0;49	76403;8	51011;5;145;0;
$GPXUP;2482;07:19:19;0;49	76403;8	51011;5;145;0;
$GPXUP;2482;07:19:20;0;49	76403;8	51011;5;145;0;
$GPXUP;2482;07:19:21;0;49	76403;8	51011;5;145;0;
$GPXUP;2482;07:19:22;0;49	76403;8	51011;5;145;0;
$GPXUP;2482;07:19:23;0;49	76403;8	51011;5;145;0;
$GPXUP;2482;07:19:24;0;49	76403;8	51011;5;146;0;
$GPXUP;2482;07:19:25;0;49	76403;8	51011;5;146;0;
$GPXUP;2482;07:19:26;0;49	76403;8	51012;5;146;0;
$GPXUP;2482;07:19:27;0;49	76403;8	51012;5;146;0;
$GPXUP;2482;07:19:28;0;49	76403;8	51012;5;146;0;
$GPXUP;2482;07:19:29;0;49	76403;8	51012;5;146;0;
$GPXUP;2482;07:19:30;0;49	76403;8	51012;5;146;0;
$GPXUP;2482;07:19:31;0;49	76403;8	51012;5;146;0;
$GPXUP;2482;07:19:32;0;49	76403;8	51012;5;146;0;
$GPXUP;2482;07:19:33;0;49	76403;8	51012;5;146;0;
$GPXUP;2482;07:19:34;0;49	76403;8	51012;5;146;0;
$GPXUP;2482;07:19:35;0;49	76403;8	51012;5;146;0;
$GPXUP;2482;07:19:36;0;49	76403;8	51012;5;146;0;
$GPXUP;2482;07:19:37;0;49	76403;8	51012;5;146;0;
$GPXUP;2482;07:19:38;0;49	76403;8	51012;5;146;0;
$GPXUP;2482;07:19:39;0;49	76403;8	51012;5;146;0;
$GPXUP;2482;07:19:40;0;49	76403;8	51012;5;146;0;
$GPXUP;2482;07:19:41;0;49	76403;8	51012;5;146;0;
$GPXUP;2482;07:19:42;0;49	76403;8	51012;5;146;0;
$GPXUP;2482;07:19:43;0;49	76403;8	51012;5;146;0;
$GPXUP;2482;07:19:44;0;49	76403;8	51012;5;146;0;
$GPXUP;2482;07:19:45;0;49	76403;8	51012;5;146;0;
$GPXUP;2482;07:19:46;0;49	76403;8	51012;5;146;0;
$GPXUP;2482;07:19:47;0;49	76403;8	51012;5;146;0;
$GPXUP;2482;07:19:48;0;49	76403;8	51012;5;146;0;
$GPXUP;2482;07:19:49;0;49	76403;8	51012;5;146;0;
$GPXUP;2482;07:19:50;0;49	76403;8	51012;5;146;0;
$GPXUP;2482;07:19:51;0;49	76403;8	51012;5;146;0;
$GPXUP;2482;07:19:52;0;49	76403;8	51012;5;146;0;
$GPXUP;2482;07:19:53;0;49	76403;8	51012;5;146;0;
$GPXUP;2482;07:19:54;0;49	76403;8	51012;5;146;0;
$GPXUP;2482;07:19:55;0;49	76403;8	51012;5;146;0;
$GPXUP;2482;07:19:56;0;49	76403;8	51012;5;146;0;
$GPXUP;2482;07:19:57;0;49	76403;8	51012;5;146;0;
$GPXUP;2482;07:19:58;0;49	76403;8	51012;5;146;0;
$GPXUP;2482;07:19:59;0;49	76403;8	51012;5;146;0;
$GPXUP;2482;07:20:00;0;49	76403;8	51012;5;146;0;
$GPXUP;2482;07:20:01;0;49	76403;8	51012;5;146;0;
$GPXUP;2482;07:20:02;0;49	76403;8	51012;5;146;0;
$GPXUP;2482;07:20:03;0;49	76403;8	51012;5;147;0;
$GPXUP;2482;07:20:04;0;49	76403;8	51012;5;147;1;
$GPXUP;2482;07:20:05;0;49	76403;8	51012;5;146;0;
$GPXUP;2482;07:20:06;0;49	76402;8	51012;5;147;0;
$GPXUP;2482;07:20:07;0;49	76402;8	51012;5;147;0;
$GPXUP;2482;07:20:08;0;49	76402;8	51012;5;147;0;
$GPXUP;2482;07:20:09;0;49	76402;8	51012;5;147;0;
$GPXUP;2482;07:20:10;0;49	76402;8	51012;5;147;0;
$GPXUP;2482;07:20:11;0;49	76402;8	51012;5;147;0;
$GPXUP;2482;07:20:12;0;49	76402;8	51012;5;147;0;
$GPXUP;2482;07:20:13;0;49	76402;8	51012;5;147;0;
$GPXUP;2482;07:20:14;0;49	76402;8	51012;5;147;0;
$GPXUP;2482;07:20:15;0;49	76402;8	51012;5;147;0;
$GPXUP;2482;07:20:16;0;49	76402;8	51012;5;147;0;
$GPXUP;2482;07:20:17;0;49	76402;8	51012;5;147;0;
$GPXUP;2482;07:20:18;0;49	76402;8	51012;5;147;0;
$GPXUP;2482;07:20:19;0;49	76402;8	51012;5;147;0;
$GPXUP;2482;07:20:20;0;49	76402;8	51012;5;147;0;
$GPXUP;2482;07:20:21;0;49	76402;8	51012;5;147;0;
$GPXUP;2482;07:20:22;0;49	76402;8	51012;5;147;0;
$GPXUP;2482;07:20:23;0;49	76402;8	51012;5;147;0;
$GPXUP;2482;07:20:24;0;49	76402;8	51012;5;147;0;
$GPXUP;2482;07:20:25;0;49	76402;8	51012;5;147;0;
$GPXUP;2482;07:20:26;0;49	76402;8	51012;5;147;0;
$GPXUP;2482;07:20:27;0;49	76402;8	51012;5;147;0;
$GPXUP;2482;07:20:28;0;49	76402;8	51012;5;147;0;
$GPXUP;2482;07:20:29;0;49	76402;8	51012;5;147;0;
$GPXUP;2482;07:20:30;0;49	76402;8	51012;5;147;0;
$GPXUP;2482;07:20:31;0;49	76402;8	51012;5;147;0;
$GPXUP;2482;07:20:32;0;49	76402;8	51012;5;147;0;
$GPXUP;2482;07:20:33;0;49	76402;8	51012;5;147;0;
$GPXUP;2482;07:20:34;0;49	76402;8	51012;5;147;0;
$GPXUP;2482;07:20:35;0;49	76402;8	51012;5;147;0;
$GPXUP;2482;07:20:36;0;49	76402;8	51012;5;147;0;
$GPXUP;2482;07:20:37;0;49	76402;8	51012;5;147;0;
$GPXUP;2482;07:20:38;0;49	76402;8	51012;5;147;0;
$GPXUP;2482;07:20:39;0;49	76402;8	51012;5;147;0;
$GPXUP;2482;07:20:40;0;49	76402;8	51012;5;147;0;
$GPXUP;2482;07:20:41;0;49	76402;8	51012;5;147;0;
$GPXUP;2482;07:20:42;0;49	76402;8	51012;5;147;0;
$GPXUP;2482;07:20:43;0;49	76402;8	51012;5;147;0;
$GPXUP;2482;07:20:44;0;49	76402;8	51012;5;147;0;
$GPXUP;2482;07:20:45;0;49	76402;8	51012;5;147;0;
$GPXUP;2482;07:20:46;0;49	76402;8	51012;5;147;0;
$GPXUP;2482;07:20:47;0;49	76402;8	51012;5;147;0;
$GPXUP;2482;07:20:48;0;49	76402;8	51012;5;147;0;
$GPXUP;2482;07:20:49;0;49	76402;8	51012;5;147;0;
$GPXUP;2482;07:20:50;0;49	76402;8	51012;5;147;0;
$GPXUP;2482;07:20:51;0;49	76402;8	51012;5;147;0;
$GPXUP;2482;07:20:52;0;49	76402;8	51012;5;147;0;
$GPXUP;2482;07:20:53;0;49	76402;8	51012;5;147;0;
$GPXUP;2482;07:20:54;0;49	76402;8	51012;5;147;0;
$GPXUP;2482;07:20:55;0;49	76402;8	51012;5;147;0;
$GPXUP;2482;07:20:56;0;49	76402;8	51012;5;147;0;
$GPXUP;2482;07:20:57;0;49	76402;8	51012;5;147;0;
$GPXUP;2482;07:20:58;0;49	76402;8	51012;5;147;0;
$GPXUP;2482;07:20:59;0;49	76402;8	51012;5;147;0;
$GPXUP;2482;07:21:00;0;49	76402;8	51012;5;147;0;
$GPXUP;2482;07:21:01;0;49	76402;8	51012;5;147;0;
$GPXUP;2482;07:21:02;0;49	76402;8	51012;5;147;0;
$GPXUP;2482;07:21:03;0;49	76402;8	51012;5;147;0;
$GPXUP;2482;07:21:04;0;49	76402;8	51012;5;147;0;
$GPXUP;2482;07:21:05;0;49	76402;8	51012;5;147;0;
$GPXUP;2482;07:21:06;0;49	76402;8	51012;5;147;0;
$GPXUP;2482;07:21:07;0;49	76402;8	51012;5;147;0;
$GPXUP;2482;07:21:08;0;49	76402;8	51012;5;147;0;
$GPXUP;2482;07:21:09;0;49	76402;8	51012;5;147;0;
$GPXUP;2482;07:21:10;0;49	76402;8	51012;5;147;0;
$GPXUP;2482;07:21:11;0;49	76402;8	51012;5;147;0;
$GPXUP;2482;07:21:12;0;49	76402;8	51012;5;147;0;
$GPXUP;2482;07:21:13;0;49	76402;8	51012;5;147;0;
$GPXUP;2482;07:21:14;0;49	76402;8	51012;5;147;0;
$GPXUP;2482;07:21:15;0;49	76402;8	51012;5;147;0;
$GPXUP;2482;07:21:16;0;49	76402;8	51012;5;147;0;
$GPXUP;2482;07:21:17;0;49	76402;8	51012;5;147;0;
$GPXUP;2482;07:21:18;0;49	76402;8	51012;5;147;0;
$GPXUP;2482;07:21:19;0;49	76402;8	51012;5;147;0;
$GPXUP;2482;07:21:20;0;49	76402;8	51012;5;147;0;
$GPXUP;2482;07:21:21;0;49	76402;8	51012;5;147;0;
$GPXUP;2482;07:21:22;0;49	76402;8	51012;5;147;0;
$GPXUP;2482;07:21:23;0;49	76402;8	51012;5;147;0;
$GPXUP;2482;07:21:24;0;49	76402;8	51012;5;147;0;
$GPXUP;2482;07:21:25;0;49	76402;8	51012;5;147;0;
$GPXUP;2482;07:21:26;0;49	76402;8	51012;5;147;0;
$GPXUP;2482;07:21:27;0;49	76402;8	51012;5;147;0;
$GPXUP;2482;07:21:28;0;49	76402;8	51012;5;147;0;
$GPXUP;2482;07:21:29;0;49	76402;8	51012;5;147;0;
$GPXUP;2482;07:21:30;0;49	76402;8	51012;5;147;0;
$GPXUP;2482;07:21:31;0;49	76402;8	51012;5;147;0;
$GPXUP;2482;07:21:32;0;49	76402;8	51012;5;147;0;
$GPXUP;2482;07:21:33;0;49	76402;8	51014;5;147;0;
$GPXUP;2482;07:21:34;0;49	76402;8	51014;5;147;0;
$GPXUP;2482;07:21:35;0;49	76402;8	51014;5;147;0;
$GPXUP;2482;07:21:36;0;49	76402;8	51014;5;147;0;
$GPXUP;2482;07:21:37;0;49	76402;8	51014;5;147;0;
$GPXUP;2482;07:21:38;0;49	76402;8	51014;5;147;0;
$GPXUP;2482;07:21:39;0;49	76402;8	51014;5;147;0;
$GPXUP;2482;07:21:40;0;49	76402;8	51013;5;149;0;
$GPXUP;2482;07:21:41;0;49	76402;8	51013;5;149;0;
$GPXUP;2482;07:21:42;0;49	76402;8	51013;5;149;0;
$GPXUP;2482;07:21:43;0;49	76402;8	51013;5;149;0;
$GPXUP;2482;07:21:44;0;49	76402;8	51013;5;149;0;
$GPXUP;2482;07:21:45;0;49	76402;8	51013;5;149;0;
$GPXUP;2482;07:21:46;0;49	76402;8	51013;5;149;0;
$GPXUP;2482;07:21:47;0;49	76402;8	51013;5;149;0;
$GPXUP;2482;07:21:48;0;49	76402;8	51013;5;149;0;
$GPXUP;2482;07:21:49;0;49	76402;8	51013;5;149;0;
$GPXUP;2482;07:21:50;0;49	76402;8	51013;5;149;0;
$GPXUP;2482;07:21:51;0;49	76402;8	51013;5;149;0;
$GPXUP;2482;07:21:52;0;49	76402;8	51013;5;149;0;
$GPXUP;2482;07:21:53;0;49	76402;8	51013;5;149;0;
$GPXUP;2482;07:21:54;0;49	76402;8	51013;5;149;0;
$GPXUP;2482;07:21:55;0;49	76402;8	51013;5;149;0;
$GPXUP;2482;07:21:56;0;49	76402;8	51013;5;149;0;
$GPXUP;2482;07:21:57;0;49	76402;8	51013;5;149;1;
$GPXUP;2482;07:21:58;0;49	76402;8	51013;5;149;0;
$GPXUP;2482;07:21:59;0;49	76402;8	51013;5;149;0;
$GPXUP;2482;07:22:00;0;49	76402;8	51013;5;149;0;
$GPXUP;2482;07:22:01;0;49	76402;8	51013;5;149;0;
$GPXUP;2482;07:22:02;0;49	76402;8	51013;5;149;0;
$GPXUP;2482;07:22:03;0;49	76402;8	51013;5;149;0;
$GPXUP;2482;07:22:04;0;49	76402;8	51013;5;149;0;
$GPXUP;2482;07:22:05;0;49	76402;8	51013;5;149;0;
$GPXUP;2482;07:22:06;0;49	76402;8	51013;5;149;0;
$GPXUP;2482;07:22:07;0;49	76402;8	51013;5;149;0;
$GPXUP;2482;07:22:08;0;49	76402;8	51013;5;149;0;
$GPXUP;2482;07:22:09;0;49	76402;8	51013;5;149;0;
$GPXUP;2482;07:22:10;0;49	76402;8	51013;5;149;0;
$GPXUP;2482;07:22:11;0;49	76402;8	51013;5;149;0;
$GPXUP;2482;07:22:12;0;49	76402;8	51013;5;149;0;
$GPXUP;2482;07:22:13;0;49	76402;8	51013;5;149;0;
$GPXUP;2482;07:22:14;0;49	76402;8	51013;5;149;0;
$GPXUP;2482;07:22:15;0;49	76402;8	51013;5;149;0;
$GPXUP;2482;07:22:16;0;49	76402;8	51013;5;149;0;
$GPXUP;2482;07:22:17;0;49	76402;8	51013;5;149;0;
$GPXUP;2482;07:22:18;0;49	76402;8	51013;5;149;0;
$GPXUP;2482;07:22:19;0;49	76402;8	51013;5;149;0;
$GPXUP;2482;07:22:20;0;49	76402;8	51013;5;149;0;
$GPXUP;2482;07:22:21;0;49	76402;8	51013;5;149;0;
$GPXUP;2482;07:22:22;0;49	76402;8	51013;5;149;0;
$GPXUP;2482;07:22:23;0;49	76402;8	51013;5;149;0;
$GPXUP;2482;07:22:24;0;49	76402;8	51013;5;149;0;
$GPXUP;2482;07:22:25;0;49	76402;8	51013;5;149;0;
$GPXUP;2482;07:22:26;0;49	76402;8	51013;5;149;0;
$GPXUP;2482;07:22:27;0;49	76402;8	51013;5;149;0;
$GPXUP;2482;07:22:28;0;49	76402;8	51013;5;149;0;
$GPXUP;2482;07:22:29;0;49	76402;8	51013;5;149;0;
$GPXUP;2482;07:22:30;0;49	76402;8	51013;5;149;0;
$GPXUP;2482;07:22:31;0;49	76402;8	51013;5;149;0;
$GPXUP;2482;07:22:32;0;49	76402;8	51013;5;149;0;
$GPXUP;2482;07:22:33;0;49	76402;8	51013;5;149;0;
$GPXUP;2482;07:22:34;0;49	76402;8	51013;5;149;0;
$GPXUP;2482;07:22:35;0;49	76402;8	51013;5;149;0;
$GPXUP;2482;07:22:36;0;49	76402;8	51013;5;149;0;
$GPXUP;2482;07:22:37;0;49	76402;8	51013;5;149;0;
$GPXUP;2482;07:22:38;0;49	76402;8	51012;5;149;0;
$GPXUP;2482;07:22:39;0;49	76402;8	51012;5;149;0;
$GPXUP;2482;07:22:40;0;49	76402;8	51012;5;149;0;
$GPXUP;2482;07:22:41;0;49	76402;8	51012;5;149;0;
$GPXUP;2482;07:22:42;0;49	76402;8	51012;5;149;0;
$GPXUP;2482;07:22:43;0;49	76402;8	51012;5;149;0;
$GPXUP;2482;07:22:44;0;49	76402;8	51012;5;149;0;
$GPXUP;2482;07:22:45;0;49	76402;8	51012;5;149;0;
$GPXUP;2482;07:22:46;0;49	76402;8	51012;5;149;0;
$GPXUP;2482;07:22:47;0;49	76402;8	51012;5;149;0;
$GPXUP;2482;07:22:48;0;49	76402;8	51012;5;149;0;
$GPXUP;2482;07:22:49;0;49	76402;8	51012;5;149;0;
$GPXUP;2482;07:22:50;0;49	76402;8	51012;5;149;0;
$GPXUP;2482;07:22:51;0;49	76402;8	51012;5;149;0;
$GPXUP;2482;07:22:52;0;49	76402;8	51012;5;149;0;
$GPXUP;2482;07:22:53;0;49	76402;8	51012;5;149;0;
$GPXUP;2482;07:22:54;0;49	76402;8	51012;5;149;0;
$GPXUP;2482;07:22:55;0;49	76402;8	51012;5;149;0;
$GPXUP;2482;07:22:56;0;49	76402;8	51012;5;149;0;
$GPXUP;2482;07:22:57;0;49	76402;8	51012;5;149;0;
$GPXUP;2482;07:22:58;0;49	76402;8	51012;5;149;0;
$GPXUP;2482;07:22:59;0;49	76402;8	51012;5;149;0;
$GPXUP;2482;07:23:00;0;49	76402;8	51012;5;149;0;
$GPXUP;2482;07:23:01;0;49	76402;8	51012;5;149;0;
$GPXUP;2482;07:23:02;0;49	76402;8	51012;5;149;0;
$GPXUP;2482;07:23:03;0;49	76402;8	51012;5;149;0;
$GPXUP;2482;07:23:04;0;49	76402;8	51012;5;149;0;
$GPXUP;2482;07:23:05;0;49	76402;8	51012;5;149;0;
$GPXUP;2482;07:23:06;0;49	76402;8	51012;5;149;0;
$GPXUP;2482;07:23:07;0;49	76402;8	51012;5;149;0;
$GPXUP;2482;07:23:08;0;49	76402;8	51012;5;149;0;
$GPXUP;2482;07:23:09;0;49	76402;8	51012;5;149;0;
$GPXUP;2482;07:23:10;0;49	76402;8	51012;5;149;0;
$GPXUP;2482;07:23:11;0;49	76402;8	51012;5;149;0;
$GPXUP;2482;07:23:12;0;49	76402;8	51012;5;149;0;
$GPXUP;2482;07:23:13;0;49	76402;8	51012;5;149;0;
$GPXUP;2482;07:23:14;0;49	76402;8	51012;5;149;0;
$GPXUP;2482;07:23:15;0;49	76402;8	51012;5;149;0;
$GPXUP;2482;07:23:16;0;49	76402;8	51012;5;149;0;
$GPXUP;2482;07:23:17;0;49	76402;8	51012;5;149;0;
$GPXUP;2482;07:23:18;0;49	76402;8	51012;5;149;0;
$GPXUP;2482;07:23:19;0;49	76402;8	51012;5;149;0;
$GPXUP;2482;07:23:20;0;49	76402;8	51012;5;149;0;
$GPXUP;2482;07:23:21;0;49	76402;8	51012;5;149;0;
$GPXUP;2482;07:23:22;0;49	76402;8	51012;5;149;0;
$GPXUP;2482;07:23:23;0;49	76402;8	51012;5;149;0;
$GPXUP;2482;07:23:24;0;49	76402;8	51012;5;149;0;
$GPXUP;2482;07:23:25;0;49	76402;8	51012;5;149;0;
$GPXUP;2482;07:23:26;0;49	76402;8	51012;5;149;0;
$GPXUP;2482;07:23:27;0;49	76402;8	51012;5;149;0;
$GPXUP;2482;07:23:28;0;49	76402;8	51012;5;149;0;
$GPXUP;2482;07:23:29;0;49	76402;8	51012;5;149;0;
$GPXUP;2482;07:23:30;0;49	76402;8	51012;5;149;0;
$GPXUP;2482;07:23:31;0;49	76402;8	51011;5;149;0;
$GPXUP;2482;07:23:32;0;49	76402;8	51011;5;149;0;
$GPXUP;2482;07:23:33;0;49	76402;8	51011;5;149;0;
$GPXUP;2482;07:23:34;0;49	76402;8	51011;5;149;0;
$GPXUP;2482;07:23:35;0;49	76402;8	51011;5;149;0;
$GPXUP;2482;07:23:36;0;49	76402;8	51011;5;149;0;
$GPXUP;2482;07:23:37;0;49	76402;8	51011;5;149;0;
$GPXUP;2482;07:23:38;0;49	76402;8	51011;5;149;0;
$GPXUP;2482;07:23:39;0;49	76402;8	51011;5;149;0;
$GPXUP;2482;07:23:40;0;49	76402;8	51011;5;149;0;
$GPXUP;2482;07:23:41;0;49	76402;8	51011;5;149;0;
$GPXUP;2482;07:23:42;0;49	76402;8	51011;5;149;0;
$GPXUP;2482;07:23:43;0;49	76402;8	51011;5;149;0;
$GPXUP;2482;07:23:44;0;49	76402;8	51011;5;149;0;
$GPXUP;2482;07:23:45;0;49	76402;8	51011;5;149;0;
$GPXUP;2482;07:23:46;0;49	76402;8	51011;5;149;0;
$GPXUP;2482;07:23:47;0;49	76402;8	51011;5;149;0;
$GPXUP;2482;07:23:48;0;49	76402;8	51011;5;149;0;
$GPXUP;2482;07:23:49;0;49	76403;8	51011;5;148;0;
$GPXUP;2482;07:23:50;0;49	76403;8	51011;5;148;0;
$GPXUP;2482;07:23:51;0;49	76403;8	51009;5;148;0;
$GPXUP;2482;07:23:52;0;49	76403;8	51009;5;148;0;
$GPXUP;2482;07:23:53;0;49	76403;8	51009;5;148;0;
$GPXUP;2482;07:23:54;0;49	76403;8	51009;5;148;0;
$GPXUP;2482;07:23:55;0;49	76403;8	51009;5;148;0;
$GPXUP;2482;07:23:56;0;49	76403;8	51009;5;148;0;
$GPXUP;2482;07:23:57;0;49	76403;8	51009;5;148;0;
$GPXUP;2482;07:23:58;0;49	76403;8	51009;5;148;0;
$GPXUP;2482;07:23:59;0;49	76403;8	51009;5;148;0;
$GPXUP;2482;07:24:00;0;49	76403;8	51009;5;148;0;
$GPXUP;2482;07:24:01;0;49	76403;8	51009;5;148;0;
$GPXUP;2482;07:24:02;0;49	76403;8	51009;5;148;0;
$GPXUP;2482;07:24:03;0;49	76403;8	51009;5;148;0;
$GPXUP;2482;07:24:04;0;49	76403;8	51009;5;148;0;
$GPXUP;2482;07:24:05;0;49	76403;8	51009;5;148;0;
$GPXUP;2482;07:24:06;0;49	76403;8	51009;5;148;0;
$GPXUP;2482;07:24:07;0;49	76403;8	51009;5;148;0;
$GPXUP;2482;07:24:08;0;49	76403;8	51009;5;148;0;
$GPXUP;2482;07:24:09;0;49	76403;8	51009;5;148;0;
$GPXUP;2482;07:24:10;0;49	76403;8	51009;5;148;0;
$GPXUP;2482;07:24:11;0;49	76403;8	51009;5;148;0;
$GPXUP;2482;07:24:12;0;49	76403;8	51009;5;148;0;
$GPXUP;2482;07:24:13;0;49	76404;8	51009;5;149;0;
$GPXUP;2482;07:24:14;0;49	76404;8	51009;5;149;0;
$GPXUP;2482;07:24:15;0;49	76404;8	51009;5;149;0;
$GPXUP;2482;07:24:16;0;49	76404;8	51009;5;149;0;
$GPXUP;2482;07:24:17;0;49	76404;8	51009;5;149;0;
$GPXUP;2482;07:24:18;0;49	76404;8	5101;5;148;0;
$GPXUP;2482;07:24:19;0;49	76404;8	5101;5;148;0;
$GPXUP;2482;07:24:20;0;49	76405;8	51008;5;148;0;
$GPXUP;2482;07:24:21;0;49	76405;8	51008;5;148;0;
$GPXUP;2482;07:24:22;0;49	76405;8	51008;5;148;0;
$GPXUP;2482;07:24:23;0;49	76405;8	51008;5;148;0;
$GPXUP;2482;07:24:24;0;49	76405;8	51008;5;148;0;
$GPXUP;2482;07:24:25;0;49	76405;8	51008;5;148;0;
$GPXUP;2482;07:24:26;0;49	76405;8	51008;5;148;0;
$GPXUP;2482;07:24:27;0;49	76405;8	51008;5;148;0;
$GPXUP;2482;07:24:28;0;49	76405;8	51008;5;148;0;
$GPXUP;2482;07:24:29;0;49	76405;8	51008;5;148;0;
$GPXUP;2482;07:24:30;0;49	76405;8	51008;5;148;0;
$GPXUP;2482;07:24:31;0;49	76405;8	51008;5;148;0;
$GPXUP;2482;07:24:32;0;49	76405;8	51008;5;148;0;
$GPXUP;2482;07:24:33;0;49	76405;8	51008;5;148;0;
$GPXUP;2482;07:24:34;0;49	76405;8	51008;5;148;0;
$GPXUP;2482;07:24:35;0;49	76405;8	51008;5;148;0;
$GPXUP;2482;07:24:36;0;49	76405;8	51008;5;148;0;
$GPXUP;2482;07:24:37;0;49	76405;8	51008;5;148;0;
$GPXUP;2482;07:24:38;0;49	76405;8	51008;5;148;0;
$GPXUP;2482;07:24:39;0;49	76405;8	51008;5;148;0;
$GPXUP;2482;07:24:40;0;49	76405;8	51008;5;148;0;
$GPXUP;2482;07:24:41;0;49	76405;8	51008;5;148;0;
$GPXUP;2482;07:24:42;0;49	76405;8	51008;5;149;0;
$GPXUP;2482;07:24:43;0;49	76405;8	51008;5;149;0;
$GPXUP;2482;07:24:44;0;49	76406;8	51008;5;148;0;
$GPXUP;2482;07:24:45;0;49	76406;8	51008;5;148;0;
$GPXUP;2482;07:24:46;0;49	76406;8	51008;5;148;0;
$GPXUP;2482;07:24:47;0;49	76406;8	51008;5;148;0;
$GPXUP;2482;07:24:48;0;49	76406;8	51007;5;148;0;
$GPXUP;2482;07:24:49;0;49	76406;8	51007;5;148;0;
$GPXUP;2482;07:24:50;0;49	76406;8	51007;5;148;0;
$GPXUP;2482;07:24:51;0;49	76406;8	51007;5;148;0;
$GPXUP;2482;07:24:52;0;49	76406;8	51007;5;148;0;
$GPXUP;2482;07:24:53;0;49	76406;8	51007;5;148;0;
$GPXUP;2482;07:24:54;0;49	76406;8	51007;5;148;0;
$GPXUP;2482;07:24:55;0;49	76406;8	51007;5;148;0;
$GPXUP;2482;07:24:56;0;49	76406;8	51007;5;148;0;
$GPXUP;2482;07:24:57;0;49	76406;8	51007;5;148;0;
$GPXUP;2482;07:24:58;0;49	76406;8	51007;5;148;0;
$GPXUP;2482;07:24:59;0;49	76406;8	51007;5;148;0;
$GPXUP;2482;07:25:00;0;49	76406;8	51007;5;148;0;
$GPXUP;2482;07:25:01;0;49	76406;8	51007;5;148;0;
$GPXUP;2482;07:25:02;0;49	76406;8	51007;5;148;0;
$GPXUP;2482;07:25:03;0;49	76406;8	51007;5;148;0;
$GPXUP;2482;07:25:04;0;49	76406;8	51007;5;148;0;
$GPXUP;2482;07:25:05;0;49	76406;8	51007;5;148;0;
$GPXUP;2482;07:25:06;0;49	76406;8	51007;5;148;0;
$GPXUP;2482;07:25:07;0;49	76406;8	51007;5;148;0;
$GPXUP;2482;07:25:08;0;49	76406;8	51007;5;148;0;
$GPXUP;2482;07:25:09;0;49	76406;8	51007;5;148;0;
$GPXUP;2482;07:25:10;0;49	76406;8	51007;5;148;0;
$GPXUP;2482;07:25:11;0;49	76406;8	51007;5;148;0;
$GPXUP;2482;07:25:12;0;49	76406;8	51007;5;148;0;
$GPXUP;2482;07:25:13;0;49	76406;8	51007;5;148;0;
$GPXUP;2482;07:25:14;0;49	76406;8	51007;5;148;0;
$GPXUP;2482;07:25:15;0;49	76406;8	51007;5;148;0;
$GPXUP;2482;07:25:16;0;49	76406;8	51007;5;148;0;
$GPXUP;2482;07:25:17;0;49	76406;8	51007;5;148;0;
$GPXUP;2482;07:25:18;0;49	76406;8	51007;5;148;0;
$GPXUP;2482;07:25:19;0;49	76406;8	51007;5;148;0;
$GPXUP;2482;07:25:20;0;49	76406;8	51007;5;148;0;
$GPXUP;2482;07:25:21;0;49	76406;8	51007;5;148;0;
$GPXUP;2482;07:25:22;0;49	76406;8	51007;5;148;0;
$GPXUP;2482;07:25:23;0;49	76406;8	51007;5;148;0;
$GPXUP;2482;07:25:24;0;49	76406;8	51007;5;148;0;
$GPXUP;2482;07:25:25;0;49	76406;8	51007;5;148;0;
$GPXUP;2482;07:25:26;0;49	76406;8	51007;5;148;0;
$GPXUP;2482;07:25:27;0;49	76406;8	51007;5;148;0;
$GPXUP;2482;07:25:28;0;49	76406;8	51007;5;148;0;
$GPXUP;2482;07:25:29;0;49	76406;8	51007;5;148;0;
$GPXUP;2482;07:25:30;0;49	76406;8	51007;5;148;0;
$GPXUP;2482;07:25:31;0;49	76406;8	51007;5;148;0;
$GPXUP;2482;07:25:32;0;49	76406;8	51007;5;148;0;
$GPXUP;2482;07:25:33;0;49	76406;8	51007;5;148;0;
$GPXUP;2482;07:25:34;0;49	76406;8	51007;5;148;0;
$GPXUP;2482;07:25:35;0;49	76406;8	51007;5;148;0;
$GPXUP;2482;07:25:36;0;49	76406;8	51007;5;148;0;
$GPXUP;2482;07:25:37;0;49	76406;8	51007;5;148;0;
$GPXUP;2482;07:25:38;0;49	76406;8	51007;5;148;0;
$GPXUP;2482;07:25:39;0;49	76406;8	51007;5;148;0;
$GPXUP;2482;07:25:40;0;49	76406;8	51007;5;148;0;
$GPXUP;2482;07:25:41;0;49	76406;8	51007;5;148;0;
$GPXUP;2482;07:25:42;0;49	76406;8	51007;5;148;0;
$GPXUP;2482;07:25:43;0;49	76406;8	51007;5;148;0;
$GPXUP;2482;07:25:44;0;49	76406;8	51007;5;148;0;
$GPXUP;2482;07:25:45;0;49	76406;8	51007;5;148;0;
$GPXUP;2482;07:25:46;0;49	76406;8	51007;5;148;0;
$GPXUP;2482;07:25:47;0;49	76406;8	51007;5;148;0;
$GPXUP;2482;07:25:48;0;49	76406;8	51007;5;148;0;
$GPXUP;2482;07:25:49;0;49	76406;8	51007;5;148;0;
$GPXUP;2482;07:25:50;0;49	76406;8	51007;5;148;0;
$GPXUP;2482;07:25:51;0;49	76406;8	51007;5;148;0;
$GPXUP;2482;07:25:52;0;49	76406;8	51007;5;148;0;
$GPXUP;2482;07:25:53;0;49	76406;8	51007;5;148;0;
$GPXUP;2482;07:25:54;0;49	76406;8	51007;5;148;0;
$GPXUP;2482;07:25:55;0;49	76406;8	51007;5;148;0;
$GPXUP;2482;07:25:56;0;49	76406;8	51007;5;148;0;
$GPXUP;2482;07:25:57;0;49	76406;8	51007;5;148;0;
$GPXUP;2482;07:25:58;0;49	76406;8	51007;5;148;0;
$GPXUP;2482;07:25:59;0;49	76406;8	51007;5;148;0;
$GPXUP;2482;07:26:00;0;49	76406;8	51007;5;148;0;
$GPXUP;2482;07:26:01;0;49	76406;8	51008;5;148;0;
$GPXUP;2482;07:26:02;0;49	76406;8	51007;5;148;0;
$GPXUP;2482;07:26:03;0;49	76406;8	51008;5;148;0;
$GPXUP;2482;07:26:04;0;49	76406;8	51008;5;148;0;
$GPXUP;2482;07:26:05;0;49	76406;8	51007;5;148;0;
$GPXUP;2482;07:26:06;0;49	76406;8	51007;5;148;0;
$GPXUP;2482;07:26:07;0;49	76406;8	51007;5;148;0;
$GPXUP;2482;07:26:08;0;49	76406;8	51007;5;148;0;
$GPXUP;2482;07:26:09;0;49	76406;8	51007;5;148;0;
$GPXUP;2482;07:26:10;0;49	76406;8	51007;5;148;0;
$GPXUP;2482;07:26:11;0;49	76406;8	51007;5;148;0;
$GPXUP;2482;07:26:12;0;49	76406;8	51007;5;148;0;
$GPXUP;2482;07:26:13;0;49	76406;8	51007;5;148;0;
$GPXUP;2482;07:26:14;0;49	76406;8	51007;5;148;0;
$GPXUP;2482;07:26:15;0;49	76406;8	51007;5;148;0;
$GPXUP;2482;07:26:16;0;49	76406;8	51007;5;148;0;
$GPXUP;2482;07:26:17;0;49	76406;8	51007;5;148;0;
$GPXUP;2482;07:26:18;0;49	76406;8	51007;5;148;0;
$GPXUP;2482;07:26:19;0;49	76406;8	51007;5;148;0;
$GPXUP;2482;07:26:20;0;49	76406;8	51007;5;148;0;
$GPXUP;2482;07:26:21;0;49	76406;8	51008;5;148;0;
$GPXUP;2482;07:26:22;0;49	76406;8	51008;5;148;0;
$GPXUP;2482;07:26:23;0;49	76406;8	51008;5;148;0;
$GPXUP;2482;07:26:24;0;49	76406;8	51008;5;148;0;
$GPXUP;2482;07:26:25;0;49	76406;8	51008;5;149;0;
$GPXUP;2482;07:26:26;0;49	76406;8	51008;5;149;0;
$GPXUP;2482;07:26:27;0;49	76407;8	51009;5;148;0;
$GPXUP;2482;07:26:28;0;49	76407;8	51009;5;148;0;
$GPXUP;2482;07:26:29;0;49	76407;8	51009;5;148;0;
$GPXUP;2482;07:26:30;0;49	76407;8	51009;5;148;0;
$GPXUP;2482;07:26:31;0;49	76407;8	51009;5;148;0;
$GPXUP;2482;07:26:32;0;49	76407;8	51009;5;148;0;
$GPXUP;2482;07:26:33;0;49	76407;8	51009;5;148;0;
$GPXUP;2482;07:26:34;0;49	76407;8	51009;5;148;0;
$GPXUP;2482;07:26:35;0;49	76407;8	51009;5;148;0;
$GPXUP;2482;07:26:36;0;49	76407;8	51009;5;148;0;
$GPXUP;2482;07:26:37;0;49	76407;8	51009;5;148;0;
$GPXUP;2482;07:26:38;0;49	76407;8	51009;5;148;0;
$GPXUP;2482;07:26:39;0;49	76407;8	51009;5;148;0;
$GPXUP;2482;07:26:40;0;49	76407;8	51009;5;148;0;
$GPXUP;2482;07:26:41;0;49	76407;8	51009;5;148;0;
$GPXUP;2482;07:26:42;0;49	76407;8	51009;5;148;0;
$GPXUP;2482;07:26:43;0;49	76407;8	51009;5;148;0;
$GPXUP;2482;07:26:44;0;49	76407;8	51007;5;148;0;
$GPXUP;2482;07:26:45;0;49	76407;8	51007;5;148;0;
$GPXUP;2482;07:26:46;0;49	76407;8	51007;5;148;0;
$GPXUP;2482;07:26:47;0;49	76407;8	51007;5;148;0;
$GPXUP;2482;07:26:48;0;49	76407;8	51007;5;148;0;
$GPXUP;2482;07:26:49;0;49	76407;8	51007;5;148;0;
$GPXUP;2482;07:26:50;0;49	76407;8	51007;5;148;0;
$GPXUP;2482;07:26:51;0;49	76407;8	51007;5;148;0;
$GPXUP;2482;07:26:52;0;49	76407;8	51007;5;148;0;
$GPXUP;2482;07:26:53;0;49	76407;8	51007;5;148;0;
$GPXUP;2482;07:26:54;0;49	76407;8	51007;5;148;0;
$GPXUP;2482;07:26:55;0;49	76407;8	51007;5;148;0;
$GPXUP;2482;07:26:56;0;49	76407;8	51007;5;148;0;
$GPXUP;2482;07:26:57;0;49	76407;8	51007;5;148;0;
$GPXUP;2482;07:26:58;0;49	76407;8	51007;5;148;0;
$GPXUP;2482;07:26:59;0;49	76407;8	51007;5;148;0;
$GPXUP;2482;07:27:00;0;49	76407;8	51007;5;148;0;
$GPXUP;2482;07:27:01;0;49	76407;8	51007;5;148;0;
$GPXUP;2482;07:27:02;0;49	76407;8	51007;5;148;0;
$GPXUP;2482;07:27:03;0;49	76407;8	51007;5;148;0;
$GPXUP;2482;07:27:04;0;49	76407;8	51007;5;148;0;
$GPXUP;2482;07:27:05;0;49	76407;8	51007;5;148;0;
$GPXUP;2482;07:27:06;0;49	76407;8	51007;5;148;0;
$GPXUP;2482;07:27:07;0;49	76407;8	51007;5;148;0;
$GPXUP;2482;07:27:08;0;49	76407;8	51007;5;148;0;
$GPXUP;2482;07:27:09;0;49	76407;8	51007;5;148;0;
$GPXUP;2482;07:27:10;0;49	76407;8	51007;5;148;0;
$GPXUP;2482;07:27:11;0;49	76407;8	51007;5;148;0;
$GPXUP;2482;07:27:12;0;49	76406;8	51007;5;149;0;
$GPXUP;2482;07:27:13;0;49	76406;8	51007;5;149;0;
$GPXUP;2482;07:27:14;0;49	76406;8	51007;5;149;0;
$GPXUP;2482;07:27:15;0;49	76406;8	51007;5;149;0;
$GPXUP;2482;07:27:16;0;49	76406;8	51007;5;149;0;
$GPXUP;2482;07:27:17;0;49	76406;8	51007;5;149;0;
$GPXUP;2482;07:27:18;0;49	76406;8	51007;5;149;0;
$GPXUP;2482;07:27:19;0;49	76406;8	51007;5;149;0;
$GPXUP;2482;07:27:20;0;49	76406;8	51007;5;148;0;
$GPXUP;2482;07:27:21;0;49	76406;8	51007;5;148;0;
$GPXUP;2482;07:27:22;0;49	76406;8	51007;5;148;0;
$GPXUP;2482;07:27:23;0;49	76406;8	51007;5;148;0;
$GPXUP;2482;07:27:24;0;49	76406;8	51007;5;148;0;
$GPXUP;2482;07:27:25;0;49	76406;8	51007;5;148;0;
$GPXUP;2482;07:27:26;0;49	76406;8	51007;5;148;0;
$GPXUP;2482;07:27:27;0;49	76406;8	51007;5;148;0;
$GPXUP;2482;07:27:28;0;49	76406;8	51007;5;148;0;
$GPXUP;2482;07:27:29;0;49	76406;8	51007;5;148;0;
$GPXUP;2482;07:27:30;0;49	76406;8	51007;5;148;0;
$GPXUP;2482;07:27:31;0;49	76406;8	51007;5;148;0;
$GPXUP;2482;07:27:32;0;49	76406;8	51007;5;148;0;
$GPXUP;2482;07:27:33;0;49	76406;8	51007;5;148;0;
$GPXUP;2482;07:27:34;0;49	76406;8	51007;5;148;0;
$GPXUP;2482;07:27:35;0;49	76406;8	51007;5;148;0;
$GPXUP;2482;07:27:36;0;49	76406;8	51007;5;148;0;
$GPXUP;2482;07:27:37;0;49	76406;8	51007;5;148;0;
$GPXUP;2482;07:27:38;0;49	76406;8	51007;5;148;0;
$GPXUP;2482;07:27:39;0;49	76406;8	51007;5;148;0;
$GPXUP;2482;07:27:40;0;49	76406;8	51007;5;148;0;
$GPXUP;2482;07:27:41;0;49	76406;8	51007;5;148;0;
$GPXUP;2482;07:27:42;0;49	76406;8	51007;5;148;0;
$GPXUP;2482;07:27:43;0;49	76406;8	51007;5;148;0;
$GPXUP;2482;07:27:44;0;49	76406;8	51007;5;148;0;
$GPXUP;2482;07:27:45;0;49	76406;8	51007;5;148;0;
$GPXUP;2482;07:27:46;0;49	76406;8	51007;5;148;0;
$GPXUP;2482;07:27:47;0;49	76406;8	51007;5;148;0;
$GPXUP;2482;07:27:48;0;49	76406;8	51007;5;148;0;
$GPXUP;2482;07:27:49;0;49	76406;8	51007;5;148;0;
$GPXUP;2482;07:27:50;0;49	76406;8	51007;5;148;0;
$GPXUP;2482;07:27:51;0;49	76406;8	51007;5;148;0;
$GPXUP;2482;07:27:52;0;49	76406;8	51007;5;148;0;
$GPXUP;2482;07:27:53;0;49	76406;8	51007;5;148;0;
$GPXUP;2482;07:27:54;0;49	76406;8	51007;5;148;0;
$GPXUP;2482;07:27:55;0;49	76406;8	51007;5;148;0;
$GPXUP;2482;07:27:56;0;49	76406;8	51007;5;148;0;
$GPXUP;2482;07:27:57;0;49	76406;8	51007;5;148;0;
$GPXUP;2482;07:27:58;0;49	76406;8	51007;5;148;0;
$GPXUP;2482;07:27:59;0;49	76406;8	51007;5;148;0;
$GPXUP;2482;07:28:00;0;49	76406;8	51007;5;148;0;
$GPXUP;2482;07:28:01;0;49	76406;8	51007;5;148;0;
$GPXUP;2482;07:28:02;0;49	76406;8	51007;5;148;0;
$GPXUP;2482;07:28:03;0;49	76406;8	51007;5;148;0;
$GPXUP;2482;07:28:04;0;49	76406;8	51007;5;148;0;
$GPXUP;2482;07:28:05;0;49	76406;8	51007;5;148;0;
$GPXUP;2482;07:28:06;0;49	76406;8	51007;5;148;0;
$GPXUP;2482;07:28:07;0;49	76406;8	51007;5;148;0;
$GPXUP;2482;07:28:08;0;49	76406;8	51007;5;148;0;
$GPXUP;2482;07:28:09;0;49	76406;8	51007;5;148;0;
$GPXUP;2482;07:28:10;0;49	76406;8	51007;5;148;0;
$GPXUP;2482;07:28:11;0;49	76406;8	51007;5;148;0;
$GPXUP;2482;07:28:12;0;49	76406;8	51007;5;148;0;
$GPXUP;2482;07:28:13;0;49	76406;8	51007;5;148;0;
$GPXUP;2482;07:28:14;0;49	76406;8	51007;5;148;0;
$GPXUP;2482;07:28:15;0;49	76406;8	51007;5;148;0;
$GPXUP;2482;07:28:16;0;49	76406;8	51007;5;148;0;
$GPXUP;2482;07:28:17;0;49	76406;8	51007;5;148;0;
$GPXUP;2482;07:28:18;0;49	76406;8	51007;5;148;0;
$GPXUP;2482;07:28:19;0;49	76406;8	51007;5;148;0;
$GPXUP;2482;07:28:20;0;49	76406;8	51007;5;148;0;
$GPXUP;2482;07:28:21;0;49	76406;8	51007;5;148;0;
$GPXUP;2482;07:28:22;0;49	76406;8	51007;5;148;0;
$GPXUP;2482;07:28:23;0;49	76406;8	51007;5;148;0;
$GPXUP;2482;07:28:24;0;49	76406;8	51007;5;148;0;
$GPXUP;2482;07:28:25;0;49	76406;8	51007;5;148;0;
$GPXUP;2482;07:28:26;0;49	76406;8	51007;5;148;0;
$GPXUP;2482;07:28:27;0;49	76406;8	51007;5;148;0;
$GPXUP;2482;07:28:28;0;49	76406;8	51007;5;148;0;
$GPXUP;2482;07:28:29;0;49	76406;8	51007;5;148;0;
$GPXUP;2482;07:28:30;0;49	76406;8	51006;5;148;0;
$GPXUP;2482;07:28:31;0;49	76406;8	51006;5;148;0;
$GPXUP;2482;07:28:32;0;49	76406;8	51006;5;148;0;
$GPXUP;2482;07:28:33;0;49	76406;8	51006;5;148;0;
$GPXUP;2482;07:28:34;0;49	76406;8	51006;5;148;0;
$GPXUP;2482;07:28:35;0;49	76406;8	51006;5;148;0;
$GPXUP;2482;07:28:36;0;49	76406;8	51006;5;148;0;
$GPXUP;2482;07:28:37;0;49	76406;8	51006;5;148;0;
$GPXUP;2482;07:28:38;0;49	76406;8	51006;5;148;0;
$GPXUP;2482;07:28:39;0;49	76406;8	51006;5;148;0;
$GPXUP;2482;07:28:40;0;49	76406;8	51006;5;148;0;
$GPXUP;2482;07:28:41;0;49	76406;8	51006;5;148;0;
$GPXUP;2482;07:28:42;0;49	76406;8	51006;5;148;0;
$GPXUP;2482;07:28:43;0;49	76407;8	51006;5;149;0;
$GPXUP;2482;07:28:44;0;49	76407;8	51006;5;149;0;
$GPXUP;2482;07:28:45;0;49	76407;8	51006;5;149;0;
$GPXUP;2482;07:28:46;0;49	76407;8	51006;5;149;0;
$GPXUP;2482;07:28:47;0;49	76407;8	51006;5;149;0;
$GPXUP;2482;07:28:48;0;49	76407;8	51006;5;149;0;
$GPXUP;2482;07:28:49;0;49	76407;8	51006;5;149;0;
$GPXUP;2482;07:28:50;0;49	76407;8	51006;5;149;0;
$GPXUP;2482;07:28:51;0;49	76407;8	51006;5;149;0;
$GPXUP;2482;07:28:52;0;49	76407;8	51006;5;149;0;
$GPXUP;2482;07:28:53;0;49	76407;8	51006;5;149;0;
$GPXUP;2482;07:28:54;0;49	76407;8	51006;5;149;0;
$GPXUP;2482;07:28:55;0;49	76407;8	51006;5;149;0;
$GPXUP;2482;07:28:56;0;49	76407;8	51006;5;149;0;
$GPXUP;2482;07:28:57;0;49	76407;8	51006;5;149;0;
$GPXUP;2482;07:28:58;0;49	76407;8	51006;5;149;0;
$GPXUP;2482;07:28:59;0;49	76407;8	51006;5;149;0;
$GPXUP;2482;07:29:00;0;49	76407;8	51006;5;149;0;
$GPXUP;2482;07:29:01;0;49	76407;8	51006;5;149;0;
$GPXUP;2482;07:29:02;0;49	76407;8	51006;5;149;0;
$GPXUP;2482;07:29:03;0;49	76407;8	51006;5;149;0;
$GPXUP;2482;07:29:04;0;49	76407;8	51006;5;149;0;
$GPXUP;2482;07:29:05;0;49	76407;8	51006;5;149;0;
$GPXUP;2482;07:29:06;0;49	76407;8	51006;5;149;0;
$GPXUP;2482;07:29:07;0;49	76407;8	51006;5;149;0;
$GPXUP;2482;07:29:08;0;49	76407;8	51006;5;149;0;
$GPXUP;2482;07:29:09;0;49	76407;8	51006;5;149;0;
$GPXUP;2482;07:29:10;0;49	76407;8	51006;5;149;0;
$GPXUP;2482;07:29:11;0;49	76407;8	51006;5;149;0;
$GPXUP;2482;07:29:12;0;49	76407;8	51006;5;149;0;
$GPXUP;2482;07:29:13;0;49	76407;8	51006;5;149;0;
$GPXUP;2482;07:29:14;0;49	76407;8	51006;5;149;0;
$GPXUP;2482;07:29:15;0;49	76407;8	51006;5;149;0;
$GPXUP;2482;07:29:16;0;49	76407;8	51006;5;149;0;
$GPXUP;2482;07:29:17;0;49	76407;8	51006;5;149;0;
$GPXUP;2482;07:29:18;0;49	76407;8	51006;5;149;0;
$GPXUP;2482;07:29:19;0;49	76407;8	51006;5;149;0;
$GPXUP;2482;07:29:20;0;49	76407;8	51006;5;149;0;
$GPXUP;2482;07:29:21;0;49	76407;8	51006;5;149;0;
$GPXUP;2482;07:29:22;0;49	76407;8	51006;5;149;0;
$GPXUP;2482;07:29:23;0;49	76407;8	51006;5;149;0;
$GPXUP;2482;07:29:24;0;49	76407;8	51006;5;149;0;
$GPXUP;2482;07:29:25;0;49	76407;8	51006;5;149;0;
$GPXUP;2482;07:29:26;0;49	76407;8	51006;5;149;0;
$GPXUP;2482;07:29:27;0;49	76407;8	51006;5;149;0;
$GPXUP;2482;07:29:28;0;49	76407;8	51006;5;149;0;
$GPXUP;2482;07:29:29;0;49	76407;8	51006;5;149;0;
$GPXUP;2482;07:29:30;0;49	76407;8	51006;5;149;0;
$GPXUP;2482;07:29:31;0;49	76407;8	51006;5;149;0;
$GPXUP;2482;07:29:32;0;49	76407;8	51006;5;149;0;
$GPXUP;2482;07:29:33;0;49	76407;8	51006;5;149;0;
$GPXUP;2482;07:29:34;0;49	76407;8	51006;5;149;0;
$GPXUP;2482;07:29:35;0;49	76407;8	51006;5;148;0;
$GPXUP;2482;07:29:36;0;49	76407;8	51007;5;148;0;
$GPXUP;2482;07:29:37;0;49	76407;8	51007;5;148;0;
$GPXUP;2482;07:29:38;0;49	76407;8	51007;5;148;0;
$GPXUP;2482;07:29:39;0;49	76407;8	51007;5;148;0;
$GPXUP;2482;07:29:40;0;49	76407;8	51007;5;148;0;
$GPXUP;2482;07:29:41;0;49	76407;8	51007;5;148;0;
$GPXUP;2482;07:29:42;0;49	76407;8	51007;5;148;0;
$GPXUP;2482;07:29:43;0;49	76407;8	51007;5;148;0;
$GPXUP;2482;07:29:44;0;49	76407;8	51007;5;148;0;
$GPXUP;2482;07:29:45;0;49	76407;8	51007;5;148;0;
$GPXUP;2482;07:29:46;0;49	76407;8	51007;5;148;0;
$GPXUP;2482;07:29:47;0;49	76407;8	51007;5;148;0;
$GPXUP;2482;07:29:48;0;49	76407;8	51007;5;148;0;
$GPXUP;2482;07:29:49;0;49	76407;8	51007;5;148;0;
$GPXUP;2482;07:29:50;0;49	76407;8	51007;5;148;0;
$GPXUP;2482;07:29:51;0;49	76407;8	51007;5;148;0;
$GPXUP;2482;07:29:52;0;49	76407;8	51007;5;148;0;
$GPXUP;2482;07:29:53;0;49	76407;8	51007;5;148;0;
$GPXUP;2482;07:29:54;0;49	76407;8	51007;5;148;0;
$GPXUP;2482;07:29:55;0;49	76407;8	51007;5;148;0;
$GPXUP;2482;07:29:56;0;49	76407;8	51007;5;148;0;
$GPXUP;2482;07:29:57;0;49	76407;8	51007;5;148;0;
$GPXUP;2482;07:29:58;0;49	76407;8	51007;5;148;0;
$GPXUP;2482;07:29:59;0;49	76406;8	51007;5;149;0;
$GPXUP;2482;07:30:00;0;49	76406;8	51007;5;149;0;
$GPXUP;2482;07:30:01;0;49	76406;8	51007;5;149;0;
$GPXUP;2482;07:30:02;0;49	76406;8	51007;5;149;0;
$GPXUP;2482;07:30:03;0;49	76406;8	51007;5;149;0;
$GPXUP;2482;07:30:04;0;49	76406;8	51007;5;149;0;
$GPXUP;2482;07:30:05;0;49	76406;8	51007;5;149;0;
$GPXUP;2482;07:30:06;0;49	76406;8	51007;5;149;0;
$GPXUP;2482;07:30:07;0;49	76406;8	51007;5;149;0;
$GPXUP;2482;07:30:08;0;49	76406;8	51007;5;149;0;
$GPXUP;2482;07:30:09;0;49	76406;8	51007;5;149;0;
$GPXUP;2482;07:30:10;0;49	76406;8	51007;5;149;0;
$GPXUP;2482;07:30:11;0;49	76406;8	51007;5;149;0;
$GPXUP;2482;07:30:12;0;49	76406;8	51007;5;149;0;
$GPXUP;2482;07:30:13;0;49	76406;8	51007;5;149;0;
$GPXUP;2482;07:30:14;0;49	76406;8	51007;5;149;0;
$GPXUP;2482;07:30:15;0;49	76406;8	51007;5;149;0;
$GPXUP;2482;07:30:16;0;49	76407;8	51006;5;149;0;
$GPXUP;2482;07:30:17;0;49	76407;8	51006;5;149;0;
$GPXUP;2482;07:30:18;0;49	76407;8	51006;5;149;0;
$GPXUP;2482;07:30:19;0;49	76407;8	51006;5;149;0;
$GPXUP;2482;07:30:20;0;49	76407;8	51006;5;149;0;
$GPXUP;2482;07:30:21;0;49	76406;8	51006;5;148;0;
$GPXUP;2482;07:30:22;0;49	76406;8	51006;5;148;0;
$GPXUP;2482;07:30:23;0;49	76406;8	51006;5;148;0;
$GPXUP;2482;07:30:24;0;49	76406;8	51006;5;148;0;
$GPXUP;2482;07:30:25;0;49	76406;8	51006;5;148;0;
$GPXUP;2482;07:30:26;0;49	76406;8	51006;5;148;0;
$GPXUP;2482;07:30:27;0;49	76406;8	51006;5;148;0;
$GPXUP;2482;07:30:28;0;49	76406;8	51006;5;148;0;
$GPXUP;2482;07:30:29;0;49	76406;8	51006;5;148;0;
$GPXUP;2482;07:30:30;0;49	76406;8	51006;5;148;0;
$GPXUP;2482;07:30:31;0;49	76406;8	51006;5;148;0;
$GPXUP;2482;07:30:32;0;49	76406;8	51006;5;148;0;
$GPXUP;2482;07:30:33;0;49	76406;8	51006;5;148;0;
$GPXUP;2482;07:30:34;0;49	76406;8	51006;5;148;0;
$GPXUP;2482;07:30:35;0;49	76406;8	51006;5;148;0;
$GPXUP;2482;07:30:36;0;49	76406;8	51006;5;148;0;
$GPXUP;2482;07:30:37;0;49	76406;8	51006;5;148;0;
$GPXUP;2482;07:30:38;0;49	76406;8	51006;5;148;0;
$GPXUP;2482;07:30:39;0;49	76406;8	51006;5;148;0;
$GPXUP;2482;07:30:40;0;49	76406;8	51006;5;148;0;
$GPXUP;2482;07:30:41;0;49	76406;8	51006;5;148;0;
$GPXUP;2482;07:30:42;0;49	76406;8	51006;5;148;0;
$GPXUP;2482;07:30:43;0;49	76406;8	51006;5;148;0;
$GPXUP;2482;07:30:44;0;49	76406;8	51006;5;148;0;
$GPXUP;2482;07:30:45;0;49	76406;8	51007;5;148;0;
$GPXUP;2482;07:30:46;0;49	76406;8	51007;5;148;0;
$GPXUP;2482;07:30:47;0;49	76406;8	51007;5;148;0;
$GPXUP;2482;07:30:48;0;49	76406;8	51007;5;148;0;
$GPXUP;2482;07:30:49;0;49	76406;8	51007;5;148;0;
$GPXUP;2482;07:30:50;0;49	76406;8	51007;5;148;0;
$GPXUP;2482;07:30:51;0;49	76406;8	51007;5;148;0;
$GPXUP;2482;07:30:52;0;49	76406;8	51007;5;148;0;
$GPXUP;2482;07:30:53;0;49	76406;8	51007;5;148;0;
$GPXUP;2482;07:30:54;0;49	76406;8	51007;5;148;0;
$GPXUP;2482;07:30:55;0;49	76406;8	51007;5;148;0;
$GPXUP;2482;07:30:56;0;49	76406;8	51007;5;148;0;
$GPXUP;2482;07:30:57;0;49	76406;8	51007;5;148;0;
$GPXUP;2482;07:30:58;0;49	76406;8	51007;5;148;0;
$GPXUP;2482;07:30:59;0;49	76406;8	51007;5;148;0;
$GPXUP;2482;07:31:00;0;49	76406;8	51007;5;148;0;
$GPXUP;2482;07:31:01;0;49	76406;8	51007;5;148;0;
$GPXUP;2482;07:31:02;0;49	76406;8	51007;5;148;0;
$GPXUP;2482;07:31:03;0;49	76406;8	51007;5;148;0;
$GPXUP;2482;07:31:04;0;49	76406;8	51007;5;148;0;
$GPXUP;2482;07:31:05;0;49	76406;8	51007;5;148;0;
$GPXUP;2482;07:31:06;0;49	76406;8	51007;5;148;0;
$GPXUP;2482;07:31:07;0;49	76406;8	51008;5;148;0;
$GPXUP;2482;07:31:08;0;49	76406;8	51008;5;148;0;
$GPXUP;2482;07:31:09;0;49	76406;8	51008;5;148;0;
$GPXUP;2482;07:31:10;0;49	76406;8	51008;5;148;0;
$GPXUP;2482;07:31:11;0;49	76406;8	51008;5;148;0;
$GPXUP;2482;07:31:12;0;49	76406;8	51008;5;148;0;
$GPXUP;2482;07:31:13;0;49	76406;8	51008;5;148;0;
$GPXUP;2482;07:31:14;0;49	76406;8	51008;5;148;0;
$GPXUP;2482;07:31:15;0;49	76406;8	51008;5;148;0;
$GPXUP;2482;07:31:16;0;49	76406;8	51008;5;148;0;
$GPXUP;2482;07:31:17;0;49	76406;8	51008;5;148;0;
$GPXUP;2482;07:31:18;0;49	76406;8	51008;5;148;0;
$GPXUP;2482;07:31:19;0;49	76406;8	51008;5;148;0;
$GPXUP;2482;07:31:20;0;49	76406;8	51008;5;148;0;
$GPXUP;2482;07:31:21;0;49	76406;8	51008;5;148;0;
$GPXUP;2482;07:31:22;0;49	76406;8	51008;5;148;0;
$GPXUP;2482;07:31:23;0;49	76406;8	51008;5;148;0;
$GPXUP;2482;07:31:24;0;49	76406;8	51008;5;148;0;
$GPXUP;2482;07:31:25;0;49	76406;8	51008;5;148;0;
$GPXUP;2482;07:31:26;0;49	76406;8	51008;5;148;0;
$GPXUP;2482;07:31:27;0;49	76406;8	51008;5;148;0;
$GPXUP;2482;07:31:28;0;49	76406;8	51008;5;148;0;
$GPXUP;2482;07:31:29;0;49	76406;8	51008;5;148;0;
$GPXUP;2482;07:31:30;0;49	76406;8	51008;5;148;0;
$GPXUP;2482;07:31:31;0;49	76406;8	51008;5;148;0;
$GPXUP;2482;07:31:32;0;49	76406;8	51008;5;148;0;
$GPXUP;2482;07:31:33;0;49	76406;8	51008;5;148;0;
$GPXUP;2482;07:31:34;0;49	76406;8	51008;5;148;0;
$GPXUP;2482;07:31:35;0;49	76406;8	51008;5;148;0;
$GPXUP;2482;07:31:36;0;49	76406;8	51008;5;148;0;
$GPXUP;2482;07:31:37;0;49	76406;8	51008;5;148;0;
$GPXUP;2482;07:31:38;0;49	76406;8	51008;5;148;0;
$GPXUP;2482;07:31:39;0;49	76406;8	51008;5;148;0;
$GPXUP;2482;07:31:40;0;49	76406;8	51008;5;148;0;
$GPXUP;2482;07:31:41;0;49	76406;8	51008;5;148;0;
$GPXUP;2482;07:31:42;0;49	76406;8	51008;5;148;0;
$GPXUP;2482;07:31:43;0;49	76406;8	51008;5;148;0;
$GPXUP;2482;07:31:44;0;49	76406;8	51008;5;148;0;
$GPXUP;2482;07:31:45;0;49	76406;8	51008;5;148;0;
$GPXUP;2482;07:31:46;0;49	76406;8	51008;5;148;0;
$GPXUP;2482;07:31:47;0;49	76406;8	51008;5;148;0;
$GPXUP;2482;07:31:48;0;49	76406;8	51008;5;148;0;
$GPXUP;2482;07:31:49;0;49	76406;8	51008;5;148;0;
$GPXUP;2482;07:31:50;0;49	76406;8	51008;5;148;0;
$GPXUP;2482;07:31:51;0;49	76406;8	51008;5;148;0;
$GPXUP;2482;07:31:52;0;49	76406;8	51008;5;148;0;
$GPXUP;2482;07:31:53;0;49	76406;8	51008;5;148;0;
$GPXUP;2482;07:31:54;0;49	76406;8	51008;5;148;0;
$GPXUP;2482;07:31:55;0;49	76406;8	51008;5;148;0;
$GPXUP;2482;07:31:56;0;49	76406;8	51008;5;148;0;
$GPXUP;2482;07:31:57;0;49	76406;8	51008;5;148;0;
$GPXUP;2482;07:31:58;0;49	76406;8	51008;5;148;0;
$GPXUP;2482;07:31:59;0;49	76406;8	51008;5;148;0;
$GPXUP;2482;07:32:00;0;49	76406;8	51008;5;148;0;
$GPXUP;2482;07:32:01;0;49	76406;8	51008;5;148;0;
$GPXUP;2482;07:32:02;0;49	76406;8	51008;5;148;0;
$GPXUP;2482;07:32:03;0;49	76406;8	51008;5;148;0;
$GPXUP;2482;07:32:04;0;49	76405;8	51008;5;149;0;
$GPXUP;2482;07:32:05;0;49	76405;8	51008;5;149;0;
$GPXUP;2482;07:32:06;0;49	76405;8	51008;5;149;0;
$GPXUP;2482;07:32:07;0;49	76405;8	51008;5;149;0;
$GPXUP;2482;07:32:08;0;49	76405;8	51008;5;149;0;
$GPXUP;2482;07:32:09;0;49	76405;8	51008;5;149;0;
$GPXUP;2482;07:32:10;0;49	76405;8	51008;5;149;0;
$GPXUP;2482;07:32:11;0;49	76405;8	51008;5;149;0;
$GPXUP;2482;07:32:12;0;49	76405;8	51008;5;149;0;
$GPXUP;2482;07:32:13;0;49	76405;8	51008;5;149;0;
$GPXUP;2482;07:32:14;0;49	76406;8	51008;5;148;0;
$GPXUP;2482;07:32:15;0;49	76406;8	51008;5;148;0;
$GPXUP;2482;07:32:16;0;49	76406;8	51008;5;148;0;
$GPXUP;2482;07:32:17;0;49	76406;8	51008;5;148;0;
$GPXUP;2482;07:32:18;0;49	76406;8	51008;5;148;0;
$GPXUP;2482;07:32:19;0;49	76406;8	51008;5;148;0;
$GPXUP;2482;07:32:20;0;49	76406;8	51008;5;148;0;
$GPXUP;2482;07:32:21;0;49	76406;8	51008;5;148;0;
$GPXUP;2482;07:32:22;0;49	76406;8	51008;5;148;0;
$GPXUP;2482;07:32:23;0;49	76406;8	51008;5;148;0;
$GPXUP;2482;07:32:24;0;49	76406;8	51008;5;148;0;
$GPXUP;2482;07:32:25;0;49	76405;8	51008;5;149;0;
$GPXUP;2482;07:32:26;0;49	76405;8	51008;5;149;0;
$GPXUP;2482;07:32:27;0;49	76405;8	51008;5;149;0;
$GPXUP;2482;07:32:28;0;49	76405;8	51008;5;149;0;
$GPXUP;2482;07:32:29;0;49	76405;8	51008;5;149;0;
$GPXUP;2482;07:32:30;0;49	76405;8	51008;5;149;0;
$GPXUP;2482;07:32:31;0;49	76405;8	51008;5;149;0;
$GPXUP;2482;07:32:32;0;49	76405;8	51008;5;148;0;
$GPXUP;2482;07:32:33;0;49	76405;8	51008;5;148;0;
$GPXUP;2482;07:32:34;0;49	76405;8	51008;5;148;0;
$GPXUP;2482;07:32:35;0;49	76405;8	51008;5;148;0;
$GPXUP;2482;07:32:36;0;49	76405;8	51008;5;148;0;
$GPXUP;2482;07:32:37;0;49	76405;8	51008;5;148;0;
$GPXUP;2482;07:32:38;0;49	76405;8	51008;5;148;0;
$GPXUP;2482;07:32:39;0;49	76405;8	51008;5;148;0;
$GPXUP;2482;07:32:40;0;49	76405;8	51008;5;148;0;
$GPXUP;2482;07:32:41;0;49	76405;8	51008;5;148;0;
$GPXUP;2482;07:32:42;0;49	76405;8	51008;5;148;0;
$GPXUP;2482;07:32:43;0;49	76405;8	51008;5;148;0;
$GPXUP;2482;07:32:44;0;49	76405;8	51008;5;148;0;
$GPXUP;2482;07:32:45;0;49	76405;8	51008;5;148;0;
$GPXUP;2482;07:32:46;0;49	76405;8	51008;5;148;0;
$GPXUP;2482;07:32:47;0;49	76405;8	51008;5;148;0;
$GPXUP;2482;07:32:48;0;49	76405;8	51008;5;148;0;
$GPXUP;2482;07:32:49;0;49	76405;8	51008;5;148;0;
$GPXUP;2482;07:32:50;0;49	76405;8	51008;5;148;0;
$GPXUP;2482;07:32:51;0;49	76405;8	51008;5;148;0;
$GPXUP;2482;07:32:52;0;49	76405;8	51008;5;148;0;
$GPXUP;2482;07:32:53;0;49	76405;8	51008;5;148;0;
$GPXUP;2482;07:32:54;0;49	76405;8	51008;5;148;0;
$GPXUP;2482;07:32:55;0;49	76405;8	51008;5;148;0;
$GPXUP;2482;07:32:56;0;49	76405;8	51008;5;148;0;
$GPXUP;2482;07:32:57;0;49	76405;8	51008;5;148;0;
$GPXUP;2482;07:32:58;0;49	76405;8	51008;5;148;0;
$GPXUP;2482;07:32:59;0;49	76405;8	51008;5;148;0;
$GPXUP;2482;07:33:00;0;49	76405;8	51008;5;148;0;
$GPXUP;2482;07:33:01;0;49	76405;8	51008;5;148;0;
$GPXUP;2482;07:33:02;0;49	76405;8	51008;5;148;0;
$GPXUP;2482;07:33:03;0;49	76405;8	51008;5;148;0;
$GPXUP;2482;07:33:04;0;49	76405;8	51008;5;148;6;
$GPXUP;2482;07:33:05;0;49	76406;8	51011;5;149;3;
$GPXUP;2482;07:33:06;0;49	76406;8	51028;5;150;30;
$GPXUP;2482;07:33:07;0;49	764;8	51044;5;150;49;
$GPXUP;2482;07:33:08;0;49	76396;8	51064;5;149;51;
$GPXUP;2482;07:33:09;0;49	76395;8	51085;5;149;52;
$GPXUP;2482;07:33:10;0;49	76398;8	51107;5;148;56;
$GPXUP;2482;07:33:11;0;49	76406;8	51126;5;148;56;
$GPXUP;2482;07:33:12;0;49	76417;8	51144;5;148;54;
$GPXUP;2482;07:33:13;0;49	76428;8	51157;5;147;57;
$GPXUP;2482;07:33:14;0;49	76438;8	51172;5;146;58;
$GPXUP;2482;07:33:15;0;49	76449;8	51189;5;147;57;
$GPXUP;2482;07:33:16;0;49	76458;8	51204;5;147;57;
$GPXUP;2482;07:33:17;0;49	76466;8	51222;5;149;55;
$GPXUP;2482;07:33:18;0;49	76475;8	51241;5;149;58;
$GPXUP;2482;07:33:19;0;49	76484;8	51259;5;150;57;
$GPXUP;2482;07:33:20;0;49	76493;8	51276;5;150;58;
$GPXUP;2482;07:33:21;0;49	765;8	51294;5;151;56;
$GPXUP;2482;07:33:22;0;49	76507;8	51312;5;151;58;
$GPXUP;2482;07:33:23;0;49	76516;8	51331;5;151;57;
$GPXUP;2482;07:33:24;0;49	76527;8	51347;5;151;58;
$GPXUP;2482;07:33:25;0;49	76539;8	51361;5;153;57;
$GPXUP;2482;07:33:26;0;49	76546;8	51379;5;153;58;
$GPXUP;2482;07:33:27;0;49	76549;8	51402;5;152;58;
$GPXUP;2482;07:33:28;0;49	76551;8	51425;5;150;59;
$GPXUP;2482;07:33:29;0;49	76554;8	51447;5;150;58;
$GPXUP;2482;07:33:30;0;49	76556;8	5147;5;151;57;
$GPXUP;2482;07:33:31;0;49	76555;8	51489;5;152;57;
$GPXUP;2482;07:33:32;0;49	76551;8	51513;5;152;55;
$GPXUP;2482;07:33:33;0;49	76547;8	51534;5;150;57;
$GPXUP;2482;07:33:34;0;49	76545;8	51558;5;151;55;
$GPXUP;2482;07:33:35;0;49	76545;8	51577;5;151;56;
$GPXUP;2482;07:33:36;0;49	76546;8	516;5;149;61;
$GPXUP;2482;07:33:37;0;49	76545;8	51625;5;147;61;
$GPXUP;2482;07:33:38;0;49	76544;8	5165;5;147;62;
$GPXUP;2482;07:33:39;0;49	76542;8	51675;5;147;62;
$GPXUP;2482;07:33:40;0;49	76548;8	51699;5;149;59;
$GPXUP;2482;07:33:41;0;49	76559;8	51717;5;149;59;
$GPXUP;2482;07:33:42;0;49	76568;8	51734;5;150;57;
$GPXUP;2482;07:33:43;0;49	76577;8	51753;5;150;59;
$GPXUP;2482;07:33:44;0;49	76589;8	51766;5;152;56;
$GPXUP;2482;07:33:45;0;49	76601;8	51778;5;153;58;
$GPXUP;2482;07:33:46;0;49	76614;8	51794;5;152;60;
$GPXUP;2482;07:33:47;0;49	76628;8	51804;5;151;64;
$GPXUP;2482;07:33:48;0;49	76643;8	51811;5;150;64;
$GPXUP;2482;07:33:49;0;49	76657;8	5182;5;150;62;
$GPXUP;2482;07:33:50;0;49	7667;8	51832;5;149;64;
$GPXUP;2482;07:33:51;0;49	7668;8	5185;5;150;67;
$GPXUP;2482;07:33:52;0;49	76693;8	5187;5;149;66;
$GPXUP;2482;07:33:53;0;49	76701;8	51894;5;151;66;
$GPXUP;2482;07:33:54;0;49	76715;8	5191;5;152;60;
$GPXUP;2482;07:33:55;0;49	76729;8	51918;5;154;58;
$GPXUP;2482;07:33:56;0;49	76743;8	51921;5;154;57;
$GPXUP;2482;07:33:57;0;49	76759;8	51918;5;154;59;
$GPXUP;2482;07:33:58;0;49	76772;8	51919;5;153;61;
$GPXUP;2482;07:33:59;0;49	76788;8	51922;5;151;63;
$GPXUP;2482;07:34:00;0;49	76803;8	51929;5;150;62;
$GPXUP;2482;07:34:01;0;49	76817;8	5194;5;150;62;
$GPXUP;2482;07:34:02;0;49	76831;8	51955;5;150;64;
$GPXUP;2482;07:34:03;0;49	76844;8	51968;5;151;61;
$GPXUP;2482;07:34:04;0;49	76856;8	51979;5;151;61;
$GPXUP;2482;07:34:05;0;49	7687;8	5199;5;151;58;
$GPXUP;2482;07:34:06;0;49	76884;8	51997;5;153;60;
$GPXUP;2482;07:34:07;0;49	76898;8	52004;5;154;58;
$GPXUP;2482;07:34:08;0;49	76913;8	52011;5;154;57;
$GPXUP;2482;07:34:09;0;49	76926;8	52019;5;156;57;
$GPXUP;2482;07:34:10;0;49	76939;8	52029;5;156;53;
$GPXUP;2482;07:34:11;0;49	76951;8	5204;5;157;56;
$GPXUP;2482;07:34:12;0;49	76964;8	52056;5;156;61;
$GPXUP;2482;07:34:13;0;49	76977;8	52071;5;156;60;
$GPXUP;2482;07:34:14;0;49	76992;8	52081;5;154;62;
$GPXUP;2482;07:34:15;0;49	77008;8	52082;5;154;63;
$GPXUP;2482;07:34:16;0;49	77023;8	52081;5;153;64;
$GPXUP;2482;07:34:17;0;49	77037;8	52079;5;152;62;
$GPXUP;2482;07:34:18;0;49	77052;8	52086;5;153;61;
$GPXUP;2482;07:34:19;0;49	77068;8	5209;5;154;59;
$GPXUP;2482;07:34:20;0;49	77083;8	52087;5;154;58;
$GPXUP;2482;07:34:21;0;49	77094;8	52079;5;155;57;
$GPXUP;2482;07:34:22;0;49	7711;8	52071;5;155;59;
$GPXUP;2482;07:34:23;0;49	77125;8	52058;5;156;57;
$GPXUP;2482;07:34:24;0;49	77133;8	52035;5;157;59;
$GPXUP;2482;07:34:25;0;49	77139;8	52012;5;157;61;
$GPXUP;2482;07:34:26;0;49	77146;8	51993;5;156;61;
$GPXUP;2482;07:34:27;0;49	77151;8	51969;5;155;63;
$GPXUP;2482;07:34:28;0;49	77154;8	51944;5;154;64;
$GPXUP;2482;07:34:29;0;49	77158;8	51917;5;153;65;
$GPXUP;2482;07:34:30;0;49	77159;8	51891;5;153;64;
$GPXUP;2482;07:34:31;0;49	77163;8	51867;5;152;66;
$GPXUP;2482;07:34:32;0;49	77169;8	51843;5;151;67;
$GPXUP;2482;07:34:33;0;49	77175;8	5182;5;150;67;
$GPXUP;2482;07:34:34;0;49	77184;8	518;5;149;66;
$GPXUP;2482;07:34:35;0;49	77196;8	51779;5;150;65;
$GPXUP;2482;07:34:36;0;49	77209;8	51767;5;153;60;
$GPXUP;2482;07:34:37;0;49	77225;8	51763;5;155;60;
$GPXUP;2482;07:34:38;0;49	77241;8	51762;5;157;58;
$GPXUP;2482;07:34:39;0;49	77255;8	51762;5;158;59;
$GPXUP;2482;07:34:40;0;49	77269;8	51757;5;159;60;
$GPXUP;2482;07:34:41;0;49	77282;8	51749;5;160;60;
$GPXUP;2482;07:34:42;0;49	77298;8	51746;5;162;60;
$GPXUP;2482;07:34:43;0;49	77313;8	51743;5;162;61;
$GPXUP;2482;07:34:44;0;49	77328;8	51738;5;161;62;
$GPXUP;2482;07:34:45;0;49	77343;8	51727;5;160;65;
$GPXUP;2482;07:34:46;0;49	77356;8	51712;5;159;66;
$GPXUP;2482;07:34:47;0;49	77369;8	51699;5;157;66;
$GPXUP;2482;07:34:48;0;49	77384;8	51687;5;157;67;
$GPXUP;2482;07:34:49;0;49	77398;8	51672;5;155;66;
$GPXUP;2482;07:34:50;0;49	7741;8	51658;5;154;66;
$GPXUP;2482;07:34:51;0;49	77423;8	51638;5;152;68;
$GPXUP;2482;07:34:52;0;49	77436;8	51619;5;152;67;
$GPXUP;2482;07:34:53;0;49	77451;8	51608;5;151;67;
$GPXUP;2482;07:34:54;0;49	77468;8	51608;5;150;66;
$GPXUP;2482;07:34:55;0;49	77485;8	51605;5;151;64;
$GPXUP;2482;07:34:56;0;49	775;8	51605;5;152;64;
$GPXUP;2482;07:34:57;0;49	77516;8	51607;5;151;64;
$GPXUP;2482;07:34:58;0;49	77532;8	51603;5;151;64;
$GPXUP;2482;07:34:59;0;49	77547;8	51597;5;150;68;
$GPXUP;2482;07:35:00;0;49	77563;8	51593;5;149;67;
$GPXUP;2482;07:35:01;0;49	77578;8	51588;5;152;65;
$GPXUP;2482;07:35:02;0;49	77594;8	51584;5;153;62;
$GPXUP;2482;07:35:03;0;49	77607;8	51576;5;155;61;
$GPXUP;2482;07:35:04;0;49	77621;8	51557;5;156;62;
$GPXUP;2482;07:35:05;0;49	7763;8	51534;5;154;64;
$GPXUP;2482;07:35:06;0;49	77637;8	5151;5;154;63;
$GPXUP;2482;07:35:07;0;49	77647;8	51491;5;154;64;
$GPXUP;2482;07:35:08;0;49	77659;8	51479;5;153;64;
$GPXUP;2482;07:35:09;0;49	77675;8	51467;5;155;62;
$GPXUP;2482;07:35:10;0;49	77689;8	51457;5;156;60;
$GPXUP;2482;07:35:11;0;49	77702;8	51442;5;156;64;
$GPXUP;2482;07:35:12;0;49	77716;8	51429;5;157;63;
$GPXUP;2482;07:35:13;0;49	7773;8	51418;5;157;64;
$GPXUP;2482;07:35:14;0;49	77742;8	51403;5;157;64;
$GPXUP;2482;07:35:15;0;49	77754;8	51387;5;157;61;
$GPXUP;2482;07:35:16;0;49	77765;8	51369;5;158;61;
$GPXUP;2482;07:35:17;0;49	77774;8	51349;5;159;58;
$GPXUP;2482;07:35:18;0;49	77779;8	51328;5;158;63;
$GPXUP;2482;07:35:19;0;49	77782;8	51304;5;155;63;
$GPXUP;2482;07:35:20;0;49	77788;8	51281;5;154;64;
$GPXUP;2482;07:35:21;0;49	778;8	51266;5;154;64;
$GPXUP;2482;07:35:22;0;49	77812;8	51254;5;157;59;
$GPXUP;2482;07:35:23;0;49	77827;8	51242;5;158;56;
$GPXUP;2482;07:35:24;0;49	77838;8	5123;5;157;58;
$GPXUP;2482;07:35:25;0;49	77849;8	51211;5;157;58;
$GPXUP;2482;07:35:26;0;49	77855;8	51189;5;156;64;
$GPXUP;2482;07:35:27;0;49	7786;8	51164;5;155;64;
$GPXUP;2482;07:35:28;0;49	77867;8	51142;5;155;64;
$GPXUP;2482;07:35:29;0;49	77876;8	51121;5;154;65;
$GPXUP;2482;07:35:30;0;49	77884;8	51097;5;153;67;
$GPXUP;2482;07:35:31;0;49	7789;8	51072;5;151;69;
$GPXUP;2482;07:35:32;0;49	77892;8	51043;5;150;68;
$GPXUP;2482;07:35:33;0;49	77893;8	51016;5;151;66;
$GPXUP;2482;07:35:34;0;49	77895;8	5099;5;152;66;
$GPXUP;2482;07:35:35;0;49	77892;8	50963;5;152;68;
$GPXUP;2482;07:35:36;0;49	77887;8	50938;5;151;72;
$GPXUP;2482;07:35:37;0;49	77876;8	50917;5;149;72;
$GPXUP;2482;07:35:38;0;49	77867;8	50893;5;147;72;
$GPXUP;2482;07:35:39;0;49	77856;8	50869;5;145;73;
$GPXUP;2482;07:35:40;0;49	77848;8	50845;5;144;72;
$GPXUP;2482;07:35:41;0;49	77845;8	50819;5;143;73;
$GPXUP;2482;07:35:42;0;49	77845;8	50791;5;142;74;
$GPXUP;2482;07:35:43;0;49	77847;8	50761;5;139;72;
$GPXUP;2482;07:35:44;0;49	77853;8	50733;5;138;75;
$GPXUP;2482;07:35:45;0;49	77858;8	50706;5;135;75;
$GPXUP;2482;07:35:46;0;49	77863;8	50679;5;132;76;
$GPXUP;2482;07:35:47;0;49	77869;8	50651;5;131;75;
$GPXUP;2482;07:35:48;0;49	77876;8	50624;5;130;76;
$GPXUP;2482;07:35:49;0;49	77879;8	50594;5;129;72;
$GPXUP;2482;07:35:50;0;49	77879;8	50566;5;131;71;
$GPXUP;2482;07:35:51;0;49	77878;8	50539;5;133;70;
$GPXUP;2482;07:35:52;0;49	77879;8	50515;5;133;71;
$GPXUP;2482;07:35:53;0;49	77883;8	50488;5;133;71;
$GPXUP;2482;07:35:54;0;49	77889;8	50461;5;134;68;
$GPXUP;2482;07:35:55;0;49	77895;8	50436;5;134;68;
$GPXUP;2482;07:35:56;0;49	77902;8	50416;5;136;64;
$GPXUP;2482;07:35:57;0;49	77913;8	50397;5;138;62;
$GPXUP;2482;07:35:58;0;49	77924;8	5038;5;139;61;
$GPXUP;2482;07:35:59;0;49	77936;8	50366;5;140;59;
$GPXUP;2482;07:36:00;0;49	77947;8	50352;5;141;59;
$GPXUP;2482;07:36:01;0;49	77956;8	50333;5;140;59;
$GPXUP;2482;07:36:02;0;49	7796;8	50309;5;141;61;
$GPXUP;2482;07:36:03;0;49	77965;8	50285;5;140;64;
$GPXUP;2482;07:36:04;0;49	7797;8	50261;5;140;65;
$GPXUP;2482;07:36:05;0;49	77975;8	50238;5;140;64;
$GPXUP;2482;07:36:06;0;49	77983;8	50215;5;139;64;
$GPXUP;2482;07:36:07;0;49	77992;8	50196;5;138;64;
$GPXUP;2482;07:36:08;0;49	78002;8	50177;5;138;65;
$GPXUP;2482;07:36:09;0;49	78011;8	50155;5;137;66;
$GPXUP;2482;07:36:10;0;49	78019;8	50131;5;136;68;
$GPXUP;2482;07:36:11;0;49	78025;8	50105;5;135;68;
$GPXUP;2482;07:36:12;0;49	78031;8	50081;5;133;67;
$GPXUP;2482;07:36:13;0;49	7804;8	50059;5;133;67;
$GPXUP;2482;07:36:14;0;49	78048;8	50037;5;131;68;
$GPXUP;2482;07:36:15;0;49	78059;8	50015;5;130;67;
$GPXUP;2482;07:36:16;0;49	78069;8	49994;5;130;67;
$GPXUP;2482;07:36:17;0;49	78076;8	49972;5;131;63;
$GPXUP;2482;07:36:18;0;49	78081;8	49946;5;132;65;
$GPXUP;2482;07:36:19;0;49	78082;8	49918;5;131;68;
$GPXUP;2482;07:36:20;0;49	78084;8	49892;5;129;70;
$GPXUP;2482;07:36:21;0;49	78087;8	49866;5;128;70;
$GPXUP;2482;07:36:22;0;49	78091;8	4984;5;127;71;
$GPXUP;2482;07:36:23;0;49	78095;8	49813;5;125;71;
$GPXUP;2482;07:36:24;0;49	78099;8	49787;5;125;70;
$GPXUP;2482;07:36:25;0;49	78103;8	49761;5;125;69;
$GPXUP;2482;07:36:26;0;49	78103;8	49733;5;126;65;
$GPXUP;2482;07:36:27;0;49	78103;8	49709;5;127;64;
$GPXUP;2482;07:36:28;0;49	78107;8	49686;5;127;62;
$GPXUP;2482;07:36:29;0;49	78112;8	49662;5;128;62;
$GPXUP;2482;07:36:30;0;49	78115;8	49639;5;129;60;
$GPXUP;2482;07:36:31;0;49	78118;8	49617;5;129;60;
$GPXUP;2482;07:36:32;0;49	78122;8	49595;5;129;62;
$GPXUP;2482;07:36:33;0;49	7813;8	49575;5;125;66;
$GPXUP;2482;07:36:34;0;49	78142;8	49556;5;124;66;
$GPXUP;2482;07:36:35;0;49	78155;8	4954;5;123;68;
$GPXUP;2482;07:36:36;0;49	7817;8	49526;5;121;67;
$GPXUP;2482;07:36:37;0;49	78185;8	49513;5;121;67;
$GPXUP;2482;07:36:38;0;49	78199;8	49498;5;120;67;
$GPXUP;2482;07:36:39;0;49	78212;8	49482;5;120;69;
$GPXUP;2482;07:36:40;0;49	78226;8	49465;5;119;69;
$GPXUP;2482;07:36:41;0;49	78237;8	49444;5;119;67;
$GPXUP;2482;07:36:42;0;49	78251;8	49431;5;119;64;
$GPXUP;2482;07:36:43;0;49	78267;8	49425;5;122;64;
$GPXUP;2482;07:36:44;0;49	78282;8	49424;5;122;62;
$GPXUP;2482;07:36:45;0;49	78297;8	49421;5;122;61;
$GPXUP;2482;07:36:46;0;49	78313;8	49419;5;122;62;
$GPXUP;2482;07:36:47;0;49	78328;8	49418;5;122;64;
$GPXUP;2482;07:36:48;0;49	78345;8	49415;5;121;63;
$GPXUP;2482;07:36:49;0;49	7836;8	49412;5;121;63;
$GPXUP;2482;07:36:50;0;49	78375;8	494;5;121;64;
$GPXUP;2482;07:36:51;0;49	78388;8	49379;5;122;64;
$GPXUP;2482;07:36:52;0;49	78396;8	49358;5;123;63;
$GPXUP;2482;07:36:53;0;49	78404;8	49338;5;124;63;
$GPXUP;2482;07:36:54;0;49	78414;8	49321;5;123;64;
$GPXUP;2482;07:36:55;0;49	78426;8	49304;5;124;65;
$GPXUP;2482;07:36:56;0;49	78441;8	4929;5;123;64;
$GPXUP;2482;07:36:57;0;49	78456;8	4928;5;125;63;
$GPXUP;2482;07:36:58;0;49	78473;8	49275;5;124;64;
$GPXUP;2482;07:36:59;0;49	78489;8	49278;5;122;66;
$GPXUP;2482;07:37:00;0;49	78506;8	49284;5;121;68;
$GPXUP;2482;07:37:01;0;49	78523;8	4929;5;120;68;
$GPXUP;2482;07:37:02;0;49	7854;8	49297;5;118;68;
$GPXUP;2482;07:37:03;0;49	78557;8	49304;5;118;68;
$GPXUP;2482;07:37:04;0;49	78572;8	49308;5;118;67;
$GPXUP;2482;07:37:05;0;49	78589;8	4931;5;119;65;
$GPXUP;2482;07:37:06;0;49	78606;8	49308;5;119;61;
$GPXUP;2482;07:37:07;0;49	7862;8	49298;5;120;62;
$GPXUP;2482;07:37:08;0;49	78632;8	49282;5;120;62;
$GPXUP;2482;07:37:09;0;49	78644;8	49269;5;120;61;
$GPXUP;2482;07:37:10;0;49	78658;8	49259;5;119;63;
$GPXUP;2482;07:37:11;0;49	78672;8	49246;5;118;64;
$GPXUP;2482;07:37:12;0;49	78686;8	49234;5;118;65;
$GPXUP;2482;07:37:13;0;49	78702;8	49229;5;118;64;
$GPXUP;2482;07:37:14;0;49	78718;8	4922;5;118;63;
$GPXUP;2482;07:37:15;0;49	78733;8	49215;5;118;64;
$GPXUP;2482;07:37:16;0;49	78749;8	49209;5;118;64;
$GPXUP;2482;07:37:17;0;49	78765;8	49205;5;118;63;
$GPXUP;2482;07:37:18;0;49	78781;8	49198;5;118;63;
$GPXUP;2482;07:37:19;0;49	78794;8	4918;5;119;63;
$GPXUP;2482;07:37:20;0;49	78805;8	49162;5;120;62;
$GPXUP;2482;07:37:21;0;49	78817;8	49146;5;120;62;
$GPXUP;2482;07:37:22;0;49	78829;8	49131;5;120;61;
$GPXUP;2482;07:37:23;0;49	78841;8	49118;5;120;63;
$GPXUP;2482;07:37:24;0;49	78854;8	49104;5;120;64;
$GPXUP;2482;07:37:25;0;49	78868;8	49089;5;119;62;
$GPXUP;2482;07:37:26;0;49	7888;8	49076;5;119;63;
$GPXUP;2482;07:37:27;0;49	78895;8	49069;5;117;65;
$GPXUP;2482;07:37:28;0;49	78911;8	49065;5;116;65;
$GPXUP;2482;07:37:29;0;49	78928;8	49062;5;115;65;
$GPXUP;2482;07:37:30;0;49	78945;8	49057;5;115;65;
$GPXUP;2482;07:37:31;0;49	78959;8	49043;5;113;66;
$GPXUP;2482;07:37:32;0;49	78971;8	49025;5;113;64;
$GPXUP;2482;07:37:33;0;49	78984;8	49011;5;114;64;
$GPXUP;2482;07:37:34;0;49	78998;8	48998;5;115;62;
$GPXUP;2482;07:37:35;0;49	7901;8	48983;5;116;60;
$GPXUP;2482;07:37:36;0;49	79019;8	48963;5;118;59;
$GPXUP;2482;07:37:37;0;49	79025;8	48942;5;119;60;
$GPXUP;2482;07:37:38;0;49	7903;8	48919;5;118;61;
$GPXUP;2482;07:37:39;0;49	79035;8	48897;5;118;61;
$GPXUP;2482;07:37:40;0;49	79044;8	48876;5;118;61;
$GPXUP;2482;07:37:41;0;49	79052;8	48856;5;119;59;
$GPXUP;2482;07:37:42;0;49	79061;8	48838;5;120;58;
$GPXUP;2482;07:37:43;0;49	79069;8	4882;5;120;57;
$GPXUP;2482;07:37:44;0;49	79078;8	48803;5;122;57;
$GPXUP;2482;07:37:45;0;49	79088;8	48788;5;121;57;
$GPXUP;2482;07:37:46;0;49	791;8	48776;5;120;60;
$GPXUP;2482;07:37:47;0;49	79114;8	4877;5;120;59;
$GPXUP;2482;07:37:48;0;49	7913;8	48768;5;120;59;
$GPXUP;2482;07:37:49;0;49	79145;8	48766;5;120;59;
$GPXUP;2482;07:37:50;0;49	7916;8	48766;5;121;59;
$GPXUP;2482;07:37:51;0;49	79175;8	48757;5;120;58;
$GPXUP;2482;07:37:52;0;49	79185;8	48741;5;120;58;
$GPXUP;2482;07:37:53;0;49	79196;8	48727;5;120;60;
$GPXUP;2482;07:37:54;0;49	79208;8	48713;5;119;60;
$GPXUP;2482;07:37:55;0;49	7922;8	48698;5;119;61;
$GPXUP;2482;07:37:56;0;49	79233;8	48687;5;120;60;
$GPXUP;2482;07:37:57;0;49	79248;8	4868;5;120;60;
$GPXUP;2482;07:37:58;0;49	79261;8	48668;5;121;59;
$GPXUP;2482;07:37:59;0;49	79273;8	48656;5;123;59;
$GPXUP;2482;07:38:00;0;49	79286;8	48643;5;124;59;
$GPXUP;2482;07:38:01;0;49	79296;8	48623;5;124;59;
$GPXUP;2482;07:38:02;0;49	79303;8	48603;5;126;59;
$GPXUP;2482;07:38:03;0;49	79307;8	4858;5;126;57;
$GPXUP;2482;07:38:04;0;49	79309;8	48557;5;128;57;
$GPXUP;2482;07:38:05;0;49	79314;8	48536;5;127;58;
$GPXUP;2482;07:38:06;0;49	79318;8	48513;5;127;62;
$GPXUP;2482;07:38:07;0;49	79323;8	4849;5;127;63;
$GPXUP;2482;07:38:08;0;49	79328;8	48467;5;126;63;
$GPXUP;2482;07:38:09;0;49	79335;8	48445;5;126;61;
$GPXUP;2482;07:38:10;0;49	79344;8	48427;5;126;62;
$GPXUP;2482;07:38:11;0;49	79353;8	48407;5;126;62;
$GPXUP;2482;07:38:12;0;49	79362;8	48388;5;125;62;
$GPXUP;2482;07:38:13;0;49	79374;8	48374;5;127;58;
$GPXUP;2482;07:38:14;0;49	79386;8	48362;5;129;57;
$GPXUP;2482;07:38:15;0;49	79399;8	48352;5;129;58;
$GPXUP;2482;07:38:16;0;49	79413;8	48344;5;128;60;
$GPXUP;2482;07:38:17;0;49	7943;8	48342;5;127;62;
$GPXUP;2482;07:38:18;0;49	79446;8	48348;5;126;64;
$GPXUP;2482;07:38:19;0;49	7946;8	48359;5;125;63;
$GPXUP;2482;07:38:20;0;49	79474;8	48375;5;125;63;
$GPXUP;2482;07:38:21;0;49	79485;8	48391;5;126;61;
$GPXUP;2482;07:38:22;0;49	79498;8	48404;5;128;59;
$GPXUP;2482;07:38:23;0;49	79509;8	48419;5;128;57;
$GPXUP;2482;07:38:24;0;49	79524;8	48425;5;129;57;
$GPXUP;2482;07:38:25;0;49	79537;8	48431;5;129;58;
$GPXUP;2482;07:38:26;0;49	79552;8	48434;5;127;59;
$GPXUP;2482;07:38:27;0;49	79567;8	48436;5;127;60;
$GPXUP;2482;07:38:28;0;49	79581;8	48439;5;126;61;
$GPXUP;2482;07:38:29;0;49	79596;8	48439;5;125;60;
$GPXUP;2482;07:38:30;0;49	79613;8	48435;5;126;60;
$GPXUP;2482;07:38:31;0;49	79627;8	4843;5;127;58;
$GPXUP;2482;07:38:32;0;49	79642;8	48431;5;127;59;
$GPXUP;2482;07:38:33;0;49	79655;8	48434;5;127;60;
$GPXUP;2482;07:38:34;0;49	79671;8	48439;5;127;61;
$GPXUP;2482;07:38:35;0;49	79687;8	48445;5;128;60;
$GPXUP;2482;07:38:36;0;49	79703;8	48446;5;130;58;
$GPXUP;2482;07:38:37;0;49	79717;8	48442;5;132;57;
$GPXUP;2482;07:38:38;0;49	79729;8	48435;5;132;58;
$GPXUP;2482;07:38:39;0;49	79743;8	48426;5;133;59;
$GPXUP;2482;07:38:40;0;49	79757;8	4842;5;132;60;
$GPXUP;2482;07:38:41;0;49	79773;8	48416;5;131;60;
$GPXUP;2482;07:38:42;0;49	79787;8	4841;5;130;61;
$GPXUP;2482;07:38:43;0;49	79802;8	48406;5;129;62;
$GPXUP;2482;07:38:44;0;49	79817;8	48399;5;129;64;
$GPXUP;2482;07:38:45;0;49	79831;8	48388;5;128;64;
$GPXUP;2482;07:38:46;0;49	79847;8	48379;5;129;63;
$GPXUP;2482;07:38:47;0;49	79863;8	48374;5;129;62;
$GPXUP;2482;07:38:48;0;49	79879;8	4837;5;129;63;
$GPXUP;2482;07:38:49;0;49	79895;8	48366;5;127;65;
$GPXUP;2482;07:38:50;0;49	79911;8	48361;5;125;69;
$GPXUP;2482;07:38:51;0;49	79928;8	48354;5;124;69;
$GPXUP;2482;07:38:52;0;49	79945;8	48347;5;123;67;
$GPXUP;2482;07:38:53;0;49	79962;8	48341;5;123;67;
$GPXUP;2482;07:38:54;0;49	79978;8	48335;5;122;66;
$GPXUP;2482;07:38:55;0;49	79993;8	48323;5;124;62;
$GPXUP;2482;07:38:56;0;49	80006;8	48311;5;126;59;
$GPXUP;2482;07:38:57;0;49	80019;8	48301;5;127;58;
$GPXUP;2482;07:38:58;0;49	80033;8	48296;5;128;57;
$GPXUP;2482;07:38:59;0;49	80047;8	48294;5;129;56;
$GPXUP;2482;07:39:00;0;49	8006;8	48292;5;129;57;
$GPXUP;2482;07:39:01;0;49	80075;8	48288;5;128;58;
$GPXUP;2482;07:39:02;0;49	80089;8	48281;5;129;58;
$GPXUP;2482;07:39:03;0;49	80103;8	48275;5;129;57;
$GPXUP;2482;07:39:04;0;49	80117;8	48269;5;128;59;
$GPXUP;2482;07:39:05;0;49	80131;8	48263;5;128;59;
$GPXUP;2482;07:39:06;0;49	80146;8	48259;5;127;56;
$GPXUP;2482;07:39:07;0;49	80161;8	48256;5;127;55;
$GPXUP;2482;07:39:08;0;49	80174;8	48251;5;125;59;
$GPXUP;2482;07:39:09;0;49	80188;8	4824;5;123;61;
$GPXUP;2482;07:39:10;0;49	80201;8	48227;5;124;60;
$GPXUP;2482;07:39:11;0;49	80213;8	48215;5;124;58;
$GPXUP;2482;07:39:12;0;49	80226;8	48207;5;125;56;
$GPXUP;2482;07:39:13;0;49	80239;8	48204;5;126;56;
$GPXUP;2482;07:39:14;0;49	80253;8	48203;5;125;56;
$GPXUP;2482;07:39:15;0;49	80268;8	48202;5;125;58;
$GPXUP;2482;07:39:16;0;49	80283;8	48196;5;125;58;
$GPXUP;2482;07:39:17;0;49	80295;8	4818;5;125;60;
$GPXUP;2482;07:39:18;0;49	80304;8	48158;5;125;64;
$GPXUP;2482;07:39:19;0;49	80311;8	48135;5;125;65;
$GPXUP;2482;07:39:20;0;49	8032;8	48114;5;125;64;
$GPXUP;2482;07:39:21;0;49	80333;8	48099;5;125;62;
$GPXUP;2482;07:39:22;0;49	80347;8	48093;5;127;61;
$GPXUP;2482;07:39:23;0;49	80362;8	48092;5;127;61;
$GPXUP;2482;07:39:24;0;49	80378;8	48091;5;128;61;
$GPXUP;2482;07:39:25;0;49	80393;8	48093;5;129;59;
$GPXUP;2482;07:39:26;0;49	80407;8	48093;5;131;58;
$GPXUP;2482;07:39:27;0;49	80423;8	4809;5;132;57;
$GPXUP;2482;07:39:28;0;49	80437;8	4809;5;134;56;
$GPXUP;2482;07:39:29;0;49	80451;8	48088;5;135;57;
$GPXUP;2482;07:39:30;0;49	80465;8	48088;5;136;57;
$GPXUP;2482;07:39:31;0;49	8048;8	48087;5;136;57;
$GPXUP;2482;07:39:32;0;49	80494;8	48087;5;138;58;
$GPXUP;2482;07:39:33;0;49	8051;8	48083;5;137;60;
$GPXUP;2482;07:39:34;0;49	80524;8	48074;5;138;59;
$GPXUP;2482;07:39:35;0;49	80536;8	48059;5;139;59;
$GPXUP;2482;07:39:36;0;49	80547;8	48045;5;139;59;
$GPXUP;2482;07:39:37;0;49	80559;8	48035;5;139;60;
$GPXUP;2482;07:39:38;0;49	80575;8	4803;5;140;59;
$GPXUP;2482;07:39:39;0;49	80589;8	48025;5;140;62;
$GPXUP;2482;07:39:40;0;49	80604;8	48017;5;141;60;
$GPXUP;2482;07:39:41;0;49	80618;8	48008;5;142;58;
$GPXUP;2482;07:39:42;0;49	80632;8	48001;5;142;61;
$GPXUP;2482;07:39:43;0;49	80646;8	47997;5;140;63;
$GPXUP;2482;07:39:44;0;49	80663;8	47993;5;139;64;
$GPXUP;2482;07:39:45;0;49	80679;8	47987;5;138;65;
$GPXUP;2482;07:39:46;0;49	80696;8	47983;5;137;65;
$GPXUP;2482;07:39:47;0;49	80712;8	47981;5;137;65;
$GPXUP;2482;07:39:48;0;49	80728;8	47978;5;136;64;
$GPXUP;2482;07:39:49;0;49	80744;8	47975;5;137;62;
$GPXUP;2482;07:39:50;0;49	8076;8	47971;5;138;60;
$GPXUP;2482;07:39:51;0;49	80774;8	47966;5;139;59;
$GPXUP;2482;07:39:52;0;49	80788;8	47963;5;141;59;
$GPXUP;2482;07:39:53;0;49	80802;8	47954;5;142;60;
$GPXUP;2482;07:39:54;0;49	80814;8	4794;5;143;59;
$GPXUP;2482;07:39:55;0;49	80828;8	47931;5;144;58;
$GPXUP;2482;07:39:56;0;49	80843;8	47927;5;144;60;
$GPXUP;2482;07:39:57;0;49	80857;8	47925;5;145;58;
$GPXUP;2482;07:39:58;0;49	80872;8	4793;5;147;57;
$GPXUP;2482;07:39:59;0;49	80886;8	47935;5;146;58;
$GPXUP;2482;07:40:00;0;49	809;8	47944;5;145;61;
$GPXUP;2482;07:40:01;0;49	80914;8	47953;5;144;63;
$GPXUP;2482;07:40:02;0;49	8093;8	47964;5;141;66;
$GPXUP;2482;07:40:03;0;49	80946;8	47971;5;139;67;
$GPXUP;2482;07:40:04;0;49	80963;8	47974;5;137;67;
$GPXUP;2482;07:40:05;0;49	80979;8	47972;5;136;65;
$GPXUP;2482;07:40:06;0;49	80995;8	47966;5;138;61;
$GPXUP;2482;07:40:07;0;49	81011;8	4796;5;140;58;
$GPXUP;2482;07:40:08;0;49	81025;8	47958;5;141;56;
$GPXUP;2482;07:40:09;0;49	81038;8	47959;5;142;56;
$GPXUP;2482;07:40:10;0;49	81053;8	47958;5;143;56;
$GPXUP;2482;07:40:11;0;49	81067;8	47955;5;143;56;
$GPXUP;2482;07:40:12;0;49	8108;8	47952;5;142;57;
$GPXUP;2482;07:40:13;0;49	81095;8	47946;5;140;62;
$GPXUP;2482;07:40:14;0;49	8111;8	47941;5;137;63;
$GPXUP;2482;07:40:15;0;49	81126;8	47938;5;135;64;
$GPXUP;2482;07:40:16;0;49	81143;8	4794;5;134;65;
$GPXUP;2482;07:40:17;0;49	8116;8	47939;5;134;65;
$GPXUP;2482;07:40:18;0;49	81175;8	47933;5;134;64;
$GPXUP;2482;07:40:19;0;49	81191;8	47925;5;135;61;
$GPXUP;2482;07:40:20;0;49	81204;8	47911;5;138;59;
$GPXUP;2482;07:40:21;0;49	81216;8	479;5;140;57;
$GPXUP;2482;07:40:22;0;49	8123;8	47896;5;140;58;
$GPXUP;2482;07:40:23;0;49	81245;8	47891;5;139;59;
$GPXUP;2482;07:40:24;0;49	8126;8	47891;5;141;58;
$GPXUP;2482;07:40:25;0;49	81274;8	47895;5;142;56;
$GPXUP;2482;07:40:26;0;49	81287;8	47898;5;143;56;
$GPXUP;2482;07:40:27;0;49	81301;8	47904;5;143;56;
$GPXUP;2482;07:40:28;0;49	81314;8	47913;5;143;57;
$GPXUP;2482;07:40:29;0;49	81328;8	47922;5;142;60;
$GPXUP;2482;07:40:30;0;49	81342;8	47934;5;141;62;
$GPXUP;2482;07:40:31;0;49	81355;8	47946;5;140;63;
$GPXUP;2482;07:40:32;0;49	81369;8	47961;5;140;60;
$GPXUP;2482;07:40:33;0;49	81383;8	47968;5;140;59;
$GPXUP;2482;07:40:34;0;49	81397;8	47966;5;140;59;
$GPXUP;2482;07:40:35;0;49	81411;8	47957;5;139;61;
$GPXUP;2482;07:40:36;0;49	81425;8	47946;5;137;63;
$GPXUP;2482;07:40:37;0;49	81439;8	47932;5;136;64;
$GPXUP;2482;07:40:38;0;49	81453;8	47919;5;136;64;
$GPXUP;2482;07:40:39;0;49	81465;8	47905;5;136;62;
$GPXUP;2482;07:40:40;0;49	81478;8	47892;5;137;60;
$GPXUP;2482;07:40:41;0;49	81492;8	4788;5;137;59;
$GPXUP;2482;07:40:42;0;49	81505;8	4787;5;137;60;
$GPXUP;2482;07:40:43;0;49	81521;8	47865;5;136;62;
$GPXUP;2482;07:40:44;0;49	81537;8	47865;5;134;63;
$GPXUP;2482;07:40:45;0;49	81554;8	47865;5;133;63;
$GPXUP;2482;07:40:46;0;49	81569;8	47864;5;133;63;
$GPXUP;2482;07:40:47;0;49	81585;8	47862;5;133;61;
$GPXUP;2482;07:40:48;0;49	81599;8	47862;5;134;57;
$GPXUP;2482;07:40:49;0;49	81613;8	47863;5;135;56;
$GPXUP;2482;07:40:50;0;49	81627;8	47863;5;138;53;
$GPXUP;2482;07:40:51;0;49	8164;8	4786;5;139;52;
$GPXUP;2482;07:40:52;0;49	81652;8	47862;5;139;56;
$GPXUP;2482;07:40:53;0;49	81667;8	47868;5;137;61;
$GPXUP;2482;07:40:54;0;49	81681;8	47876;5;135;63;
$GPXUP;2482;07:40:55;0;49	81697;8	47886;5;133;65;
$GPXUP;2482;07:40:56;0;49	81712;8	47896;5;132;65;
$GPXUP;2482;07:40:57;0;49	81727;8	47907;5;131;64;
$GPXUP;2482;07:40:58;0;49	81742;8	47914;5;130;63;
$GPXUP;2482;07:40:59;0;49	81758;8	47914;5;132;60;
$GPXUP;2482;07:41:00;0;49	81773;8	47908;5;133;58;
$GPXUP;2482;07:41:01;0;49	81785;8	47896;5;134;57;
$GPXUP;2482;07:41:02;0;49	81798;8	47887;5;135;55;
$GPXUP;2482;07:41:03;0;49	81811;8	47886;5;137;56;
$GPXUP;2482;07:41:04;0;49	81825;8	47888;5;137;56;
$GPXUP;2482;07:41:05;0;49	81839;8	47891;5;136;59;
$GPXUP;2482;07:41:06;0;49	81854;8	47891;5;135;62;
$GPXUP;2482;07:41:07;0;49	8187;8	47891;5;134;63;
$GPXUP;2482;07:41:08;0;49	81887;8	47894;5;133;62;
$GPXUP;2482;07:41:09;0;49	81902;8	47896;5;133;62;
$GPXUP;2482;07:41:10;0;49	81918;8	47896;5;132;61;
$GPXUP;2482;07:41:11;0;49	81934;8	47896;5;133;60;
$GPXUP;2482;07:41:12;0;49	81949;8	47897;5;134;60;
$GPXUP;2482;07:41:13;0;49	81964;8	47897;5;132;61;
$GPXUP;2482;07:41:14;0;49	8198;8	47897;5;132;63;
$GPXUP;2482;07:41:15;0;49	81995;8	47895;5;132;61;
$GPXUP;2482;07:41:16;0;49	8201;8	47895;5;133;58;
$GPXUP;2482;07:41:17;0;49	82024;8	47903;5;134;59;
$GPXUP;2482;07:41:18;0;49	82038;8	47914;5;133;60;
$GPXUP;2482;07:41:19;0;49	8205;8	4793;5;134;59;
$GPXUP;2482;07:41:20;0;49	82062;8	47943;5;132;61;
$GPXUP;2482;07:41:21;0;49	82075;8	47958;5;131;62;
$GPXUP;2482;07:41:22;0;49	82088;8	4797;5;129;64;
$GPXUP;2482;07:41:23;0;49	82103;8	47981;5;129;64;
$GPXUP;2482;07:41:24;0;49	82118;8	47992;5;128;64;
$GPXUP;2482;07:41:25;0;49	82132;8	48003;5;128;63;
$GPXUP;2482;07:41:26;0;49	82145;8	48013;5;128;60;
$GPXUP;2482;07:41:27;0;49	8216;8	4802;5;130;59;
$GPXUP;2482;07:41:28;0;49	82173;8	48032;5;131;60;
$GPXUP;2482;07:41:29;0;49	82185;8	48044;5;130;63;
$GPXUP;2482;07:41:30;0;49	82199;8	48057;5;128;64;
$GPXUP;2482;07:41:31;0;49	82214;8	48066;5;127;65;
$GPXUP;2482;07:41:32;0;49	82229;8	48076;5;125;68;
$GPXUP;2482;07:41:33;0;49	82245;8	48088;5;125;67;
$GPXUP;2482;07:41:34;0;49	8226;8	48099;5;124;65;
$GPXUP;2482;07:41:35;0;49	82274;8	48112;5;124;64;
$GPXUP;2482;07:41:36;0;49	82287;8	48125;5;125;64;
$GPXUP;2482;07:41:37;0;49	82298;8	48143;5;124;67;
$GPXUP;2482;07:41:38;0;49	82309;8	48164;5;122;68;
$GPXUP;2482;07:41:39;0;49	82322;8	48183;5;122;66;
$GPXUP;2482;07:41:40;0;49	82333;8	482;5;123;63;
$GPXUP;2482;07:41:41;0;49	82347;8	48211;5;124;60;
$GPXUP;2482;07:41:42;0;49	82361;8	48216;5;125;58;
$GPXUP;2482;07:41:43;0;49	82375;8	48217;5;126;57;
$GPXUP;2482;07:41:44;0;49	8239;8	48214;5;126;59;
$GPXUP;2482;07:41:45;0;49	82405;8	4821;5;126;59;
$GPXUP;2482;07:41:46;0;49	8242;8	4821;5;126;60;
$GPXUP;2482;07:41:47;0;49	82434;8	4821;5;125;61;
$GPXUP;2482;07:41:48;0;49	8245;8	48205;5;125;61;
$GPXUP;2482;07:41:49;0;49	82465;8	48198;5;125;63;
$GPXUP;2482;07:41:50;0;49	82481;8	48193;5;123;64;
$GPXUP;2482;07:41:51;0;49	82496;8	48186;5;122;64;
$GPXUP;2482;07:41:52;0;49	8251;8	48171;5;123;62;
$GPXUP;2482;07:41:53;0;49	82523;8	48159;5;123;60;
$GPXUP;2482;07:41:54;0;49	82538;8	48149;5;122;62;
$GPXUP;2482;07:41:55;0;49	82553;8	48144;5;121;63;
$GPXUP;2482;07:41:56;0;49	82568;8	48138;5;120;63;
$GPXUP;2482;07:41:57;0;49	82584;8	48135;5;120;62;
$GPXUP;2482;07:41:58;0;49	826;8	48135;5;120;61;
$GPXUP;2482;07:41:59;0;49	82615;8	48138;5;119;61;
$GPXUP;2482;07:42:00;0;49	8263;8	48142;5;118;62;
$GPXUP;2482;07:42:01;0;49	82644;8	48155;5;116;63;
$GPXUP;2482;07:42:02;0;49	82656;8	48172;5;117;62;
$GPXUP;2482;07:42:03;0;49	82667;8	4819;5;117;62;
$GPXUP;2482;07:42:04;0;49	82679;8	48205;5;116;63;
$GPXUP;2482;07:42:05;0;49	82694;8	48214;5;115;64;
$GPXUP;2482;07:42:06;0;49	8271;8	48223;5;114;65;
$GPXUP;2482;07:42:07;0;49	82726;8	48227;5;113;64;
$GPXUP;2482;07:42:08;0;49	82742;8	48227;5;115;61;
$GPXUP;2482;07:42:09;0;49	82758;8	48225;5;116;60;
$GPXUP;2482;07:42:10;0;49	82772;8	48225;5;117;60;
$GPXUP;2482;07:42:11;0;49	82787;8	48228;5;117;59;
$GPXUP;2482;07:42:12;0;49	82802;8	48228;5;117;59;
$GPXUP;2482;07:42:13;0;49	82817;8	4823;5;117;61;
$GPXUP;2482;07:42:14;0;49	8283;8	48241;5;114;64;
$GPXUP;2482;07:42:15;0;49	82845;8	48252;5;114;66;
$GPXUP;2482;07:42:16;0;49	8286;8	48265;5;114;62;
$GPXUP;2482;07:42:17;0;49	82874;8	48275;5;116;60;
$GPXUP;2482;07:42:18;0;49	82887;8	48286;5;116;59;
$GPXUP;2482;07:42:19;0;49	82901;8	48296;5;117;58;
$GPXUP;2482;07:42:20;0;49	82915;8	48299;5;118;60;
$GPXUP;2482;07:42:21;0;49	82929;8	48302;5;117;61;
$GPXUP;2482;07:42:22;0;49	82945;8	48305;5;116;63;
$GPXUP;2482;07:42:23;0;49	8296;8	48315;5;115;62;
$GPXUP;2482;07:42:24;0;49	82973;8	48327;5;116;59;
$GPXUP;2482;07:42:25;0;49	82986;8	4834;5;117;60;
$GPXUP;2482;07:42:26;0;49	83;8	48351;5;118;60;
$GPXUP;2482;07:42:27;0;49	83013;8	48363;5;118;60;
$GPXUP;2482;07:42:28;0;49	83025;8	48373;5;119;57;
$GPXUP;2482;07:42:29;0;49	83039;8	48379;5;120;57;
$GPXUP;2482;07:42:30;0;49	83053;8	48381;5;120;58;
$GPXUP;2482;07:42:31;0;49	83068;8	48385;5;119;59;
$GPXUP;2482;07:42:32;0;49	83083;8	48384;5;118;60;
$GPXUP;2482;07:42:33;0;49	83099;8	48384;5;117;61;
$GPXUP;2482;07:42:34;0;49	83112;8	48393;5;117;61;
$GPXUP;2482;07:42:35;0;49	83124;8	48409;5;116;61;
$GPXUP;2482;07:42:36;0;49	83134;8	48425;5;116;63;
$GPXUP;2482;07:42:37;0;49	83145;8	48444;5;116;61;
$GPXUP;2482;07:42:38;0;49	83155;8	48462;5;117;60;
$GPXUP;2482;07:42:39;0;49	83164;8	48481;5;118;59;
$GPXUP;2482;07:42:40;0;49	83172;8	48501;5;118;59;
$GPXUP;2482;07:42:41;0;49	83177;8	48521;5;120;57;
$GPXUP;2482;07:42:42;0;49	83184;8	48542;5;120;55;
$GPXUP;2482;07:42:43;0;49	83189;8	48561;5;121;51;
$GPXUP;2482;07:42:44;0;49	83193;8	48579;5;120;50;
$GPXUP;2482;07:42:45;0;49	83199;8	48595;5;120;52;
$GPXUP;2482;07:42:46;0;49	83205;8	48612;5;118;52;
$GPXUP;2482;07:42:47;0;49	83211;8	4863;5;117;47;
$GPXUP;2482;07:42:48;0;49	83219;8	48641;5;117;50;
$GPXUP;2482;07:42:49;0;49	83231;8	48645;5;117;47;
$GPXUP;2482;07:42:50;0;49	83243;8	48648;5;119;41;
$GPXUP;2482;07:42:51;0;49	83249;8	48652;5;119;14;
$GPXUP;2482;07:42:52;0;49	83252;8	48651;5;120;0;
[truncated: 9,930 more rows]
