# Supplementary material for: Pigeon Navigation: Different Routes Lead to Frankfurt
Source: PLoS One. 2014 Nov 12;9(11):e112439. doi: 10.1371/journal.pone.0112439 (PMC4229201; doi:10.1371/journal.pone.0112439)
Supplement: File S4 — Files containing the original track data and a ‘Read me’ explaining the data format. (ZIP) [file pone.0112439.s004.zip › S-GER/060608xup97_523.log]

$GPXUP;2482;07:28:32;0;49	76239;8	50767;3;156;0;
$GPXUP;2482;07:28:33;0;49	76239;8	50767;5;156;3;
$GPXUP;2482;07:28:34;0;49	7624;8	50769;5;156;2;
$GPXUP;2482;07:28:35;0;49	7624;8	5077;5;156;1;
$GPXUP;2482;07:28:36;0;49	7624;8	5077;5;156;1;
$GPXUP;2482;07:28:37;0;49	7624;8	5077;5;156;1;
$GPXUP;2482;07:28:38;0;49	76241;8	50771;5;156;2;
$GPXUP;2482;07:28:39;0;49	76241;8	50771;5;156;15;
$GPXUP;2482;07:28:40;0;49	76239;8	50763;5;156;26;
$GPXUP;2482;07:28:41;0;49	76232;8	50754;5;156;42;
$GPXUP;2482;07:28:42;0;49	76222;8	50741;5;156;47;
$GPXUP;2482;07:28:43;0;49	76212;8	50726;5;156;51;
$GPXUP;2482;07:28:44;0;49	76202;8	5071;5;157;51;
$GPXUP;2482;07:28:45;0;49	76192;8	50696;5;158;46;
$GPXUP;2482;07:28:46;0;49	76178;8	50689;5;158;49;
$GPXUP;2482;07:28:47;0;49	76168;8	50679;5;159;51;
$GPXUP;2482;07:28:48;0;49	76159;8	50662;5;159;49;
$GPXUP;2482;07:28:49;0;49	76155;8	50644;5;158;54;
$GPXUP;2482;07:28:50;0;49	76148;8	50626;5;157;50;
$GPXUP;2482;07:28:51;0;49	76138;8	50613;5;157;58;
$GPXUP;2482;07:28:52;0;49	76126;8	50599;5;157;53;
$GPXUP;2482;07:28:53;0;49	76117;8	50586;5;157;56;
$GPXUP;2482;07:28:54;0;49	76109;8	50569;5;155;54;
$GPXUP;2482;07:28:55;0;49	76109;8	50548;5;155;51;
$GPXUP;2482;07:28:56;0;49	76136;8	50506;5;158;59;
$GPXUP;2482;07:28:57;0;49	76139;8	50492;5;162;52;
$GPXUP;2482;07:28:58;0;49	76143;8	50476;5;165;56;
$GPXUP;2482;07:28:59;0;49	7616;8	50467;5;166;51;
$GPXUP;2482;07:29:00;0;49	76152;8	50446;5;165;55;
$GPXUP;2482;07:29:01;0;49	76145;8	50425;5;166;55;
$GPXUP;2482;07:29:02;0;49	76133;8	50408;5;165;51;
$GPXUP;2482;07:29:03;0;49	76106;8	50388;5;167;58;
$GPXUP;2482;07:29:04;0;49	761;8	50365;5;168;54;
$GPXUP;2482;07:29:05;0;49	76097;8	50345;5;169;58;
$GPXUP;2482;07:29:06;0;49	76091;8	50325;5;171;51;
$GPXUP;2482;07:29:07;0;49	76086;8	50306;5;171;53;
$GPXUP;2482;07:29:08;0;49	7608;8	50288;5;171;58;
$GPXUP;2482;07:29:09;0;49	76072;8	50271;5;172;52;
$GPXUP;2482;07:29:10;0;49	76063;8	50258;5;173;53;
$GPXUP;2482;07:29:11;0;49	7605;8	50248;5;174;60;
$GPXUP;2482;07:29:12;0;49	76035;8	50238;5;174;67;
$GPXUP;2482;07:29:13;0;49	7602;8	50225;5;176;67;
$GPXUP;2482;07:29:14;0;49	76005;8	50213;5;178;56;
$GPXUP;2482;07:29:15;0;49	75995;8	50201;5;177;53;
$GPXUP;2482;07:29:16;0;49	75986;8	50183;5;177;59;
$GPXUP;2482;07:29:17;0;49	7598;8	50162;5;177;59;
$GPXUP;2482;07:29:18;0;49	75975;8	5014;5;179;56;
$GPXUP;2482;07:29:19;0;49	75973;8	5012;5;177;52;
$GPXUP;2482;07:29:20;0;49	75971;8	501;5;177;54;
$GPXUP;2482;07:29:21;0;49	75968;8	50078;5;177;55;
$GPXUP;2482;07:29:22;0;49	75964;8	50059;5;179;62;
$GPXUP;2482;07:29:23;0;49	75955;8	50042;5;180;52;
$GPXUP;2482;07:29:24;0;49	75948;8	50027;5;177;62;
$GPXUP;2482;07:29:25;0;49	75939;8	50006;5;175;59;
$GPXUP;2482;07:29:26;0;49	75936;8	49982;5;171;63;
$GPXUP;2482;07:29:27;0;49	75934;8	4996;5;169;60;
$GPXUP;2482;07:29:28;0;49	75934;8	49936;5;168;60;
$GPXUP;2482;07:29:29;0;49	75935;8	49911;5;167;61;
$GPXUP;2482;07:29:30;0;49	75938;8	49888;5;167;58;
$GPXUP;2482;07:29:31;0;49	75937;8	49865;5;166;58;
$GPXUP;2482;07:29:32;0;49	75931;8	49844;5;168;52;
$GPXUP;2482;07:29:33;0;49	75927;8	49824;5;169;56;
$GPXUP;2482;07:29:34;0;49	7592;8	49804;5;170;57;
$GPXUP;2482;07:29:35;0;49	75913;8	49785;5;171;51;
$GPXUP;2482;07:29:36;0;49	75907;8	49765;5;172;55;
$GPXUP;2482;07:29:37;0;49	75907;8	49743;5;173;56;
$GPXUP;2482;07:29:38;0;49	75912;8	49724;5;174;55;
$GPXUP;2482;07:29:39;0;49	75918;8	49705;5;175;55;
$GPXUP;2482;07:29:40;0;49	75927;8	49687;5;178;54;
$GPXUP;2482;07:29:41;0;49	7594;8	4968;5;179;63;
$GPXUP;2482;07:29:42;0;49	75957;8	49686;5;179;42;
$GPXUP;2482;07:29:43;0;49	75964;8	497;5;180;52;
$GPXUP;2482;07:29:44;0;49	75979;8	49718;5;182;51;
$GPXUP;2482;07:29:45;0;49	75984;8	49732;5;184;54;
$GPXUP;2482;07:29:46;0;49	75994;8	49744;5;186;54;
$GPXUP;2482;07:29:47;0;49	76006;8	49753;5;186;52;
$GPXUP;2482;07:29:48;0;49	76019;8	49759;5;189;51;
$GPXUP;2482;07:29:49;0;49	76031;8	49764;5;189;52;
$GPXUP;2482;07:29:50;0;49	76044;8	49769;5;189;51;
$GPXUP;2482;07:29:51;0;49	76057;8	4977;5;188;52;
$GPXUP;2482;07:29:52;0;49	76072;8	49761;5;186;53;
$GPXUP;2482;07:29:53;0;49	76083;8	49752;5;186;52;
$GPXUP;2482;07:29:54;0;49	76094;8	49739;5;186;56;
$GPXUP;2482;07:29:55;0;49	76104;8	49722;5;186;55;
$GPXUP;2482;07:29:56;0;49	76112;8	49703;5;185;60;
$GPXUP;2482;07:29:57;0;49	76117;8	49681;5;186;60;
$GPXUP;2482;07:29:58;0;49	7612;8	49658;5;187;59;
$GPXUP;2482;07:29:59;0;49	76121;8	49634;5;188;58;
$GPXUP;2482;07:30:00;0;49	76124;8	49612;5;189;55;
$GPXUP;2482;07:30:01;0;49	7613;8	49591;5;191;55;
$GPXUP;2482;07:30:02;0;49	76138;8	49576;5;193;58;
$GPXUP;2482;07:30:03;0;49	7615;8	49562;5;195;56;
$GPXUP;2482;07:30:04;0;49	76162;8	49551;5;197;53;
$GPXUP;2482;07:30:05;0;49	76175;8	49544;5;197;56;
$GPXUP;2482;07:30:06;0;49	76188;8	49535;5;198;57;
$GPXUP;2482;07:30:07;0;49	762;8	49528;5;199;57;
$GPXUP;2482;07:30:08;0;49	76213;8	49519;5;199;57;
$GPXUP;2482;07:30:09;0;49	76226;8	49508;5;198;55;
$GPXUP;2482;07:30:10;0;49	76236;8	49496;5;196;56;
$GPXUP;2482;07:30:11;0;49	76249;8	4949;5;195;55;
$GPXUP;2482;07:30:12;0;49	76262;8	49485;5;195;57;
$GPXUP;2482;07:30:13;0;49	76277;8	49479;5;198;57;
$GPXUP;2482;07:30:14;0;49	76291;8	4947;5;199;58;
$GPXUP;2482;07:30:15;0;49	76304;8	49462;5;199;58;
$GPXUP;2482;07:30:16;0;49	76318;8	49459;5;200;57;
$GPXUP;2482;07:30:17;0;49	76332;8	49457;5;201;57;
$GPXUP;2482;07:30:18;0;49	76346;8	49454;5;202;58;
$GPXUP;2482;07:30:19;0;49	7636;8	49451;5;201;56;
$GPXUP;2482;07:30:20;0;49	76375;8	49447;5;201;53;
$GPXUP;2482;07:30:21;0;49	76389;8	49435;5;202;59;
$GPXUP;2482;07:30:22;0;49	76401;8	49415;5;201;57;
$GPXUP;2482;07:30:23;0;49	7641;8	49398;5;200;59;
$GPXUP;2482;07:30:24;0;49	7642;8	4938;5;199;58;
$GPXUP;2482;07:30:25;0;49	7643;8	49364;5;199;58;
$GPXUP;2482;07:30:26;0;49	76439;8	49347;5;198;59;
$GPXUP;2482;07:30:27;0;49	76446;8	49327;5;199;61;
$GPXUP;2482;07:30:28;0;49	76453;8	49305;5;200;62;
$GPXUP;2482;07:30:29;0;49	76458;8	49283;5;201;60;
$GPXUP;2482;07:30:30;0;49	7646;8	4926;5;200;59;
$GPXUP;2482;07:30:31;0;49	76461;8	49236;5;200;59;
$GPXUP;2482;07:30:32;0;49	76461;8	49212;5;200;58;
$GPXUP;2482;07:30:33;0;49	7646;8	4919;5;199;59;
$GPXUP;2482;07:30:34;0;49	7646;8	49167;5;199;57;
$GPXUP;2482;07:30:35;0;49	76464;8	49147;5;201;56;
$GPXUP;2482;07:30:36;0;49	76471;8	49127;5;201;56;
$GPXUP;2482;07:30:37;0;49	76475;8	49105;5;201;59;
$GPXUP;2482;07:30:38;0;49	76482;8	49084;5;200;60;
$GPXUP;2482;07:30:39;0;49	76488;8	49063;5;199;59;
$GPXUP;2482;07:30:40;0;49	76494;8	49041;5;200;57;
$GPXUP;2482;07:30:41;0;49	76501;8	49024;5;201;61;
$GPXUP;2482;07:30:42;0;49	76513;8	49008;5;202;57;
$GPXUP;2482;07:30:43;0;49	76526;8	49001;5;204;60;
$GPXUP;2482;07:30:44;0;49	7654;8	48996;5;207;62;
$GPXUP;2482;07:30:45;0;49	76555;8	48992;5;205;55;
$GPXUP;2482;07:30:46;0;49	76567;8	48995;5;203;52;
$GPXUP;2482;07:30:47;0;49	7658;8	49002;5;203;58;
$GPXUP;2482;07:30:48;0;49	76594;8	49012;5;204;57;
$GPXUP;2482;07:30:49;0;49	76607;8	49025;5;205;56;
$GPXUP;2482;07:30:50;0;49	76614;8	49042;5;205;55;
$GPXUP;2482;07:30:51;0;49	76622;8	49061;5;206;57;
$GPXUP;2482;07:30:52;0;49	76629;8	49079;5;206;54;
$GPXUP;2482;07:30:53;0;49	76638;8	49096;5;206;53;
$GPXUP;2482;07:30:54;0;49	76648;8	49106;5;207;54;
$GPXUP;2482;07:30:55;0;49	76662;8	49112;5;207;54;
$GPXUP;2482;07:30:56;0;49	76676;8	49113;5;207;54;
$GPXUP;2482;07:30:57;0;49	7669;8	4911;5;208;54;
$GPXUP;2482;07:30:58;0;49	76703;8	49106;5;208;53;
$GPXUP;2482;07:30:59;0;49	76717;8	49104;5;208;55;
$GPXUP;2482;07:31:00;0;49	7673;8	49107;5;209;52;
$GPXUP;2482;07:31:01;0;49	76742;8	49112;5;209;62;
$GPXUP;2482;07:31:02;0;49	76757;8	49117;5;211;54;
$GPXUP;2482;07:31:03;0;49	7677;8	49112;5;211;55;
$GPXUP;2482;07:31:04;0;49	76786;8	49102;5;212;59;
$GPXUP;2482;07:31:05;0;49	76799;8	4909;5;214;56;
$GPXUP;2482;07:31:06;0;49	7681;8	49074;5;214;57;
$GPXUP;2482;07:31:07;0;49	76819;8	49056;5;214;55;
$GPXUP;2482;07:31:08;0;49	76823;8	49035;5;214;56;
$GPXUP;2482;07:31:09;0;49	76826;8	49013;5;215;55;
$GPXUP;2482;07:31:10;0;49	76829;8	4899;5;215;56;
$GPXUP;2482;07:31:11;0;49	76829;8	48967;5;215;55;
$GPXUP;2482;07:31:12;0;49	76829;8	48945;5;216;57;
$GPXUP;2482;07:31:13;0;49	76827;8	48922;5;215;58;
$GPXUP;2482;07:31:14;0;49	76828;8	48898;5;215;59;
$GPXUP;2482;07:31:15;0;49	76828;8	48876;5;215;60;
$GPXUP;2482;07:31:16;0;49	7683;8	48853;5;215;60;
$GPXUP;2482;07:31:17;0;49	76833;8	48829;5;215;59;
$GPXUP;2482;07:31:18;0;49	76833;8	48807;5;215;60;
$GPXUP;2482;07:31:19;0;49	76833;8	48783;5;214;61;
$GPXUP;2482;07:31:20;0;49	76833;8	48759;5;213;61;
$GPXUP;2482;07:31:21;0;49	76835;8	48734;5;213;59;
$GPXUP;2482;07:31:22;0;49	76839;8	48711;5;212;62;
$GPXUP;2482;07:31:23;0;49	76844;8	48688;5;212;60;
$GPXUP;2482;07:31:24;0;49	76845;8	48665;5;211;61;
$GPXUP;2482;07:31:25;0;49	76851;8	48642;5;210;60;
$GPXUP;2482;07:31:26;0;49	76857;8	48621;5;210;58;
$GPXUP;2482;07:31:27;0;49	76861;8	48602;5;209;56;
$GPXUP;2482;07:31:28;0;49	76871;8	48584;5;210;59;
$GPXUP;2482;07:31:29;0;49	76879;8	48566;5;210;60;
$GPXUP;2482;07:31:30;0;49	76887;8	48546;5;210;60;
$GPXUP;2482;07:31:31;0;49	76895;8	48525;5;210;59;
$GPXUP;2482;07:31:32;0;49	76904;8	48507;5;211;62;
$GPXUP;2482;07:31:33;0;49	76913;8	48486;5;211;60;
$GPXUP;2482;07:31:34;0;49	76921;8	48466;5;211;60;
$GPXUP;2482;07:31:35;0;49	7693;8	48448;5;210;61;
$GPXUP;2482;07:31:36;0;49	7694;8	4843;5;210;61;
$GPXUP;2482;07:31:37;0;49	76948;8	48409;5;210;62;
$GPXUP;2482;07:31:38;0;49	76955;8	48388;5;210;62;
$GPXUP;2482;07:31:39;0;49	76963;8	48367;5;208;62;
$GPXUP;2482;07:31:40;0;49	76971;8	48346;5;207;62;
$GPXUP;2482;07:31:41;0;49	76983;8	48332;5;207;60;
$GPXUP;2482;07:31:42;0;49	76995;8	48321;5;206;57;
$GPXUP;2482;07:31:43;0;49	7701;8	48314;5;205;59;
$GPXUP;2482;07:31:44;0;49	77022;8	48305;5;204;57;
$GPXUP;2482;07:31:45;0;49	77036;8	48294;5;205;58;
$GPXUP;2482;07:31:46;0;49	77047;8	48279;5;206;57;
$GPXUP;2482;07:31:47;0;49	77058;8	48264;5;206;59;
$GPXUP;2482;07:31:48;0;49	7707;8	4825;5;207;59;
$GPXUP;2482;07:31:49;0;49	77081;8	48237;5;208;60;
$GPXUP;2482;07:31:50;0;49	77092;8	48221;5;210;59;
$GPXUP;2482;07:31:51;0;49	77102;8	48204;5;209;62;
$GPXUP;2482;07:31:52;0;49	77112;8	48184;5;210;62;
$GPXUP;2482;07:31:53;0;49	77119;8	48163;5;211;61;
$GPXUP;2482;07:31:54;0;49	77126;8	48142;5;212;57;
$GPXUP;2482;07:31:55;0;49	77132;8	48123;5;212;55;
$GPXUP;2482;07:31:56;0;49	77142;8	48106;5;213;55;
$GPXUP;2482;07:31:57;0;49	77155;8	48096;5;215;57;
$GPXUP;2482;07:31:58;0;49	77167;8	48083;5;218;57;
$GPXUP;2482;07:31:59;0;49	7718;8	48073;5;219;58;
$GPXUP;2482;07:32:00;0;49	77191;8	48061;5;220;61;
$GPXUP;2482;07:32:01;0;49	77203;8	48046;5;220;60;
$GPXUP;2482;07:32:02;0;49	77215;8	48031;5;221;60;
$GPXUP;2482;07:32:03;0;49	77228;8	48018;5;222;58;
$GPXUP;2482;07:32:04;0;49	77239;8	48004;5;223;58;
$GPXUP;2482;07:32:05;0;49	77251;8	47991;5;224;59;
$GPXUP;2482;07:32:06;0;49	77263;8	47976;5;225;62;
$GPXUP;2482;07:32:07;0;49	77275;8	47963;5;225;62;
$GPXUP;2482;07:32:08;0;49	77289;8	47951;5;225;60;
$GPXUP;2482;07:32:09;0;49	77302;8	47941;5;224;59;
$GPXUP;2482;07:32:10;0;49	77315;8	47926;5;224;60;
$GPXUP;2482;07:32:11;0;49	77325;8	47908;5;225;60;
$GPXUP;2482;07:32:12;0;49	77334;8	47889;5;226;61;
$GPXUP;2482;07:32:13;0;49	77344;8	47868;5;226;63;
$GPXUP;2482;07:32:14;0;49	77352;8	47847;5;225;63;
$GPXUP;2482;07:32:15;0;49	7736;8	47824;5;225;64;
$GPXUP;2482;07:32:16;0;49	77369;8	47805;5;225;65;
$GPXUP;2482;07:32:17;0;49	77379;8	47784;5;225;64;
$GPXUP;2482;07:32:18;0;49	77386;8	47763;5;225;63;
$GPXUP;2482;07:32:19;0;49	77393;8	47742;5;225;63;
$GPXUP;2482;07:32:20;0;49	77404;8	47724;5;224;64;
$GPXUP;2482;07:32:21;0;49	77416;8	47708;5;223;66;
$GPXUP;2482;07:32:22;0;49	77429;8	47694;5;223;67;
$GPXUP;2482;07:32:23;0;49	77443;8	47678;5;221;67;
$GPXUP;2482;07:32:24;0;49	77456;8	47661;5;221;66;
$GPXUP;2482;07:32:25;0;49	77468;8	47643;5;220;64;
$GPXUP;2482;07:32:26;0;49	77482;8	47632;5;220;66;
$GPXUP;2482;07:32:27;0;49	77496;8	47622;5;219;66;
$GPXUP;2482;07:32:28;0;49	77512;8	47613;5;219;68;
$GPXUP;2482;07:32:29;0;49	77528;8	47604;5;219;69;
$GPXUP;2482;07:32:30;0;49	77545;8	47592;5;219;69;
$GPXUP;2482;07:32:31;0;49	77558;8	47577;5;218;68;
$GPXUP;2482;07:32:32;0;49	7757;8	47556;5;217;68;
$GPXUP;2482;07:32:33;0;49	77583;8	47536;5;216;67;
$GPXUP;2482;07:32:34;0;49	77594;8	47517;5;214;63;
$GPXUP;2482;07:32:35;0;49	77606;8	47504;5;214;64;
$GPXUP;2482;07:32:36;0;49	7762;8	47494;5;213;59;
$GPXUP;2482;07:32:37;0;49	77635;8	4749;5;214;60;
$GPXUP;2482;07:32:38;0;49	77649;8	47485;5;215;60;
$GPXUP;2482;07:32:39;0;49	77664;8	47479;5;215;58;
$GPXUP;2482;07:32:40;0;49	77679;8	47476;5;216;61;
$GPXUP;2482;07:32:41;0;49	77694;8	47476;5;216;62;
$GPXUP;2482;07:32:42;0;49	7771;8	47474;5;215;62;
$GPXUP;2482;07:32:43;0;49	77725;8	47463;5;215;66;
$GPXUP;2482;07:32:44;0;49	77738;8	47444;5;215;59;
$GPXUP;2482;07:32:45;0;49	77746;8	47433;5;217;59;
$GPXUP;2482;07:32:46;0;49	77753;8	47413;5;219;56;
$GPXUP;2482;07:32:47;0;49	77763;8	47395;5;220;59;
$GPXUP;2482;07:32:48;0;49	77773;8	47378;5;221;62;
$GPXUP;2482;07:32:49;0;49	77783;8	47359;5;221;62;
$GPXUP;2482;07:32:50;0;49	77793;8	4734;5;220;62;
$GPXUP;2482;07:32:51;0;49	77802;8	47317;5;220;66;
$GPXUP;2482;07:32:52;0;49	77808;8	47293;5;220;63;
$GPXUP;2482;07:32:53;0;49	77812;8	47269;5;219;61;
$GPXUP;2482;07:32:54;0;49	77817;8	47246;5;220;61;
$GPXUP;2482;07:32:55;0;49	77818;8	47221;5;220;61;
$GPXUP;2482;07:32:56;0;49	77817;8	47197;5;219;60;
$GPXUP;2482;07:32:57;0;49	77817;8	47173;5;219;57;
$GPXUP;2482;07:32:58;0;49	77819;8	47152;5;218;57;
$GPXUP;2482;07:32:59;0;49	77827;8	47135;5;219;59;
$GPXUP;2482;07:33:00;0;49	77838;8	47119;5;219;61;
$GPXUP;2482;07:33:01;0;49	77849;8	47103;5;219;63;
$GPXUP;2482;07:33:02;0;49	77859;8	47082;5;218;61;
$GPXUP;2482;07:33:03;0;49	7786;8	47057;5;216;61;
$GPXUP;2482;07:33:04;0;49	77862;8	47032;5;216;62;
$GPXUP;2482;07:33:05;0;49	77862;8	47007;5;216;63;
$GPXUP;2482;07:33:06;0;49	77862;8	46982;5;216;61;
$GPXUP;2482;07:33:07;0;49	77866;8	46959;5;215;61;
$GPXUP;2482;07:33:08;0;49	77873;8	46937;5;215;60;
$GPXUP;2482;07:33:09;0;49	77877;8	46916;5;215;64;
$GPXUP;2482;07:33:10;0;49	7788;8	46892;5;215;64;
$GPXUP;2482;07:33:11;0;49	77877;8	4687;5;213;66;
$GPXUP;2482;07:33:12;0;49	77871;8	46846;5;214;66;
$GPXUP;2482;07:33:13;0;49	77863;8	46824;5;214;62;
$GPXUP;2482;07:33:14;0;49	77858;8	468;5;214;61;
$GPXUP;2482;07:33:15;0;49	77854;8	46778;5;215;58;
$GPXUP;2482;07:33:16;0;49	77856;8	46755;5;215;58;
$GPXUP;2482;07:33:17;0;49	77865;8	46736;5;214;59;
$GPXUP;2482;07:33:18;0;49	77877;8	46724;5;214;59;
$GPXUP;2482;07:33:19;0;49	77893;8	46718;5;213;59;
$GPXUP;2482;07:33:20;0;49	77909;8	46712;5;213;60;
$GPXUP;2482;07:33:21;0;49	77923;8	46705;5;212;60;
$GPXUP;2482;07:33:22;0;49	77937;8	46698;5;212;55;
$GPXUP;2482;07:33:23;0;49	77952;8	46696;5;212;59;
$GPXUP;2482;07:33:24;0;49	77966;8	46697;5;212;62;
$GPXUP;2482;07:33:25;0;49	77982;8	46696;5;212;60;
$GPXUP;2482;07:33:26;0;49	77996;8	4669;5;212;58;
$GPXUP;2482;07:33:27;0;49	7801;8	46681;5;212;58;
$GPXUP;2482;07:33:28;0;49	78023;8	46671;5;212;58;
$GPXUP;2482;07:33:29;0;49	78035;8	46659;5;211;59;
$GPXUP;2482;07:33:30;0;49	78046;8	46644;5;210;58;
$GPXUP;2482;07:33:31;0;49	78057;8	46631;5;210;57;
$GPXUP;2482;07:33:32;0;49	7807;8	4662;5;211;54;
$GPXUP;2482;07:33:33;0;49	78081;8	4661;5;211;56;
$GPXUP;2482;07:33:34;0;49	78094;8	46599;5;211;56;
$GPXUP;2482;07:33:35;0;49	78106;8	4659;5;211;55;
$GPXUP;2482;07:33:36;0;49	78119;8	4658;5;212;55;
$GPXUP;2482;07:33:37;0;49	7813;8	46566;5;212;55;
$GPXUP;2482;07:33:38;0;49	78139;8	46548;5;213;56;
$GPXUP;2482;07:33:39;0;49	78148;8	4653;5;213;57;
$GPXUP;2482;07:33:40;0;49	78155;8	46509;5;213;59;
$GPXUP;2482;07:33:41;0;49	78159;8	46486;5;212;60;
$GPXUP;2482;07:33:42;0;49	78166;8	46464;5;211;60;
$GPXUP;2482;07:33:43;0;49	78175;8	46445;5;209;62;
$GPXUP;2482;07:33:44;0;49	78186;8	46431;5;206;60;
$GPXUP;2482;07:33:45;0;49	78199;8	46418;5;206;61;
$GPXUP;2482;07:33:46;0;49	78211;8	46404;5;205;62;
$GPXUP;2482;07:33:47;0;49	78223;8	46389;5;204;64;
$GPXUP;2482;07:33:48;0;49	78234;8	46369;5;203;61;
$GPXUP;2482;07:33:49;0;49	78242;8	46348;5;202;61;
$GPXUP;2482;07:33:50;0;49	78251;8	4633;5;202;59;
$GPXUP;2482;07:33:51;0;49	78262;8	46318;5;202;59;
$GPXUP;2482;07:33:52;0;49	78275;8	46312;5;204;56;
$GPXUP;2482;07:33:53;0;49	78288;8	46308;5;205;52;
$GPXUP;2482;07:33:54;0;49	783;8	46302;5;206;53;
$GPXUP;2482;07:33:55;0;49	78313;8	46297;5;206;54;
$GPXUP;2482;07:33:56;0;49	78326;8	46297;5;206;54;
$GPXUP;2482;07:33:57;0;49	7834;8	46296;5;206;55;
$GPXUP;2482;07:33:58;0;49	78354;8	46296;5;205;56;
$GPXUP;2482;07:33:59;0;49	78369;8	46299;5;204;57;
$GPXUP;2482;07:34:00;0;49	78382;8	46307;5;204;57;
$GPXUP;2482;07:34:01;0;49	78394;8	46317;5;205;56;
$GPXUP;2482;07:34:02;0;49	78406;8	4633;5;206;53;
$GPXUP;2482;07:34:03;0;49	78417;8	46345;5;206;54;
$GPXUP;2482;07:34:04;0;49	78425;8	46365;5;206;56;
$GPXUP;2482;07:34:05;0;49	78433;8	46386;5;206;59;
$GPXUP;2482;07:34:06;0;49	78442;8	46404;5;206;58;
$GPXUP;2482;07:34:07;0;49	78453;8	46417;5;206;55;
$GPXUP;2482;07:34:08;0;49	78467;8	46422;5;207;54;
$GPXUP;2482;07:34:09;0;49	78483;8	46422;5;207;55;
$GPXUP;2482;07:34:10;0;49	78497;8	46424;5;207;57;
$GPXUP;2482;07:34:11;0;49	78511;8	46426;5;204;59;
$GPXUP;2482;07:34:12;0;49	78525;8	4643;5;204;60;
$GPXUP;2482;07:34:13;0;49	7854;8	46427;5;203;62;
$GPXUP;2482;07:34:14;0;49	78554;8	46417;5;202;59;
$GPXUP;2482;07:34:15;0;49	78565;8	464;5;202;59;
$GPXUP;2482;07:34:16;0;49	78568;8	46376;5;201;59;
$GPXUP;2482;07:34:17;0;49	78568;8	46351;5;199;61;
$GPXUP;2482;07:34:18;0;49	78565;8	46328;5;199;60;
$GPXUP;2482;07:34:19;0;49	78561;8	46305;5;199;58;
$GPXUP;2482;07:34:20;0;49	78558;8	46282;5;199;63;
$GPXUP;2482;07:34:21;0;49	78552;8	46259;5;198;57;
$GPXUP;2482;07:34:22;0;49	78549;8	46236;5;197;60;
$GPXUP;2482;07:34:23;0;49	78545;8	46213;5;197;60;
$GPXUP;2482;07:34:24;0;49	78544;8	46189;5;196;59;
$GPXUP;2482;07:34:25;0;49	78542;8	46166;5;196;57;
$GPXUP;2482;07:34:26;0;49	78538;8	46144;5;195;59;
$GPXUP;2482;07:34:27;0;49	78531;8	46125;5;196;60;
$GPXUP;2482;07:34:28;0;49	7852;8	46106;5;197;62;
$GPXUP;2482;07:34:29;0;49	78506;8	46092;5;198;63;
$GPXUP;2482;07:34:30;0;49	78491;8	46077;5;197;65;
$GPXUP;2482;07:34:31;0;49	78476;8	46063;5;196;63;
$GPXUP;2482;07:34:32;0;49	78465;8	46042;5;195;70;
$GPXUP;2482;07:34:33;0;49	78457;8	46019;5;195;60;
$GPXUP;2482;07:34:34;0;49	78454;8	45996;5;195;60;
$GPXUP;2482;07:34:35;0;49	78452;8	45972;5;196;58;
$GPXUP;2482;07:34:36;0;49	78451;8	45949;5;197;52;
$GPXUP;2482;07:34:37;0;49	78453;8	45928;5;198;54;
$GPXUP;2482;07:34:38;0;49	78459;8	4591;5;198;53;
$GPXUP;2482;07:34:39;0;49	78467;8	45894;5;198;54;
$GPXUP;2482;07:34:40;0;49	78482;8	45889;5;198;57;
$GPXUP;2482;07:34:41;0;49	78497;8	4589;5;199;52;
$GPXUP;2482;07:34:42;0;49	78511;8	45897;5;201;56;
$GPXUP;2482;07:34:43;0;49	78523;8	45904;5;201;56;
$GPXUP;2482;07:34:44;0;49	78537;8	45908;5;201;56;
$GPXUP;2482;07:34:45;0;49	78551;8	45906;5;201;56;
$GPXUP;2482;07:34:46;0;49	78565;8	45901;5;201;56;
$GPXUP;2482;07:34:47;0;49	78579;8	45895;5;201;57;
$GPXUP;2482;07:34:48;0;49	78591;8	45886;5;200;58;
$GPXUP;2482;07:34:49;0;49	78604;8	45876;5;200;58;
$GPXUP;2482;07:34:50;0;49	78618;8	45866;5;199;60;
$GPXUP;2482;07:34:51;0;49	78632;8	45862;5;199;54;
$GPXUP;2482;07:34:52;0;49	78647;8	45861;5;198;59;
$GPXUP;2482;07:34:53;0;49	78662;8	45867;5;197;60;
$GPXUP;2482;07:34:54;0;49	78676;8	45878;5;197;55;
$GPXUP;2482;07:34:55;0;49	78688;8	45894;5;196;59;
$GPXUP;2482;07:34:56;0;49	78698;8	45917;5;195;62;
$GPXUP;2482;07:34:57;0;49	78701;8	45941;5;195;62;
$GPXUP;2482;07:34:58;0;49	78702;8	45965;5;196;60;
$GPXUP;2482;07:34:59;0;49	78704;8	45988;5;197;62;
$GPXUP;2482;07:35:00;0;49	78708;8	46011;5;197;61;
$GPXUP;2482;07:35:01;0;49	78713;8	46033;5;198;59;
$GPXUP;2482;07:35:02;0;49	78719;8	46054;5;199;58;
$GPXUP;2482;07:35:03;0;49	78724;8	46074;5;199;59;
$GPXUP;2482;07:35:04;0;49	78729;8	46096;5;199;59;
$GPXUP;2482;07:35:05;0;49	78736;8	46115;5;200;60;
$GPXUP;2482;07:35:06;0;49	78745;8	46134;5;199;58;
$GPXUP;2482;07:35:07;0;49	78757;8	46146;5;200;59;
$GPXUP;2482;07:35:08;0;49	7877;8	46158;5;199;59;
$GPXUP;2482;07:35:09;0;49	78784;8	46168;5;199;61;
$GPXUP;2482;07:35:10;0;49	788;8	4617;5;199;59;
$GPXUP;2482;07:35:11;0;49	78815;8	46167;5;200;57;
$GPXUP;2482;07:35:12;0;49	78829;8	4616;5;201;58;
$GPXUP;2482;07:35:13;0;49	78843;8	46151;5;202;56;
$GPXUP;2482;07:35:14;0;49	78857;8	46146;5;204;52;
$GPXUP;2482;07:35:15;0;49	7887;8	46147;5;204;53;
$GPXUP;2482;07:35:16;0;49	78884;8	46149;5;206;56;
$GPXUP;2482;07:35:17;0;49	78898;8	4615;5;206;56;
$GPXUP;2482;07:35:18;0;49	78912;8	46151;5;206;56;
$GPXUP;2482;07:35:19;0;49	78925;8	46152;5;206;55;
$GPXUP;2482;07:35:20;0;49	78939;8	46152;5;206;55;
$GPXUP;2482;07:35:21;0;49	78953;8	46153;5;206;56;
$GPXUP;2482;07:35:22;0;49	78967;8	46154;5;206;60;
$GPXUP;2482;07:35:23;0;49	78982;8	46154;5;206;60;
$GPXUP;2482;07:35:24;0;49	78997;8	46152;5;205;60;
$GPXUP;2482;07:35:25;0;49	79012;8	46148;5;204;62;
$GPXUP;2482;07:35:26;0;49	79028;8	46142;5;204;63;
$GPXUP;2482;07:35:27;0;49	79044;8	46137;5;202;62;
$GPXUP;2482;07:35:28;0;49	79059;8	46133;5;201;66;
$GPXUP;2482;07:35:29;0;49	79077;8	46133;5;200;61;
$GPXUP;2482;07:35:30;0;49	79092;8	46133;5;200;61;
$GPXUP;2482;07:35:31;0;49	79107;8	46134;5;200;63;
$GPXUP;2482;07:35:32;0;49	79122;8	46133;5;200;60;
$GPXUP;2482;07:35:33;0;49	79137;8	46128;5;201;58;
$GPXUP;2482;07:35:34;0;49	79152;8	46124;5;200;58;
$GPXUP;2482;07:35:35;0;49	79166;8	46119;5;201;56;
$GPXUP;2482;07:35:36;0;49	79179;8	46114;5;200;60;
$GPXUP;2482;07:35:37;0;49	79194;8	46114;5;201;53;
$GPXUP;2482;07:35:38;0;49	79207;8	46119;5;202;57;
$GPXUP;2482;07:35:39;0;49	79221;8	46125;5;201;59;
$GPXUP;2482;07:35:40;0;49	79237;8	46129;5;201;60;
$GPXUP;2482;07:35:41;0;49	79252;8	46129;5;200;64;
$GPXUP;2482;07:35:42;0;49	79269;8	4613;5;199;62;
$GPXUP;2482;07:35:43;0;49	79285;8	46131;5;198;60;
$GPXUP;2482;07:35:44;0;49	793;8	46135;5;197;62;
$GPXUP;2482;07:35:45;0;49	79314;8	46144;5;197;62;
$GPXUP;2482;07:35:46;0;49	79329;8	46154;5;196;62;
$GPXUP;2482;07:35:47;0;49	79344;8	46164;5;196;62;
$GPXUP;2482;07:35:48;0;49	79359;8	46173;5;196;62;
$GPXUP;2482;07:35:49;0;49	79373;8	46181;5;196;61;
$GPXUP;2482;07:35:50;0;49	79389;8	46184;5;195;61;
$GPXUP;2482;07:35:51;0;49	79405;8	46186;5;195;63;
$GPXUP;2482;07:35:52;0;49	79422;8	4619;5;194;63;
$GPXUP;2482;07:35:53;0;49	79437;8	46199;5;192;64;
$GPXUP;2482;07:35:54;0;49	79451;8	4621;5;192;63;
$GPXUP;2482;07:35:55;0;49	79465;8	4622;5;193;59;
$GPXUP;2482;07:35:56;0;49	79479;8	46223;5;193;60;
$GPXUP;2482;07:35:57;0;49	79494;8	46225;5;195;60;
$GPXUP;2482;07:35:58;0;49	7951;8	46225;5;196;56;
$GPXUP;2482;07:35:59;0;49	79524;8	46222;5;197;58;
$GPXUP;2482;07:36:00;0;49	79539;8	46219;5;198;58;
$GPXUP;2482;07:36:01;0;49	79553;8	46218;5;197;59;
$GPXUP;2482;07:36:02;0;49	79568;8	46224;5;196;61;
$GPXUP;2482;07:36:03;0;49	79583;8	46235;5;195;63;
$GPXUP;2482;07:36:04;0;49	79598;8	46245;5;194;63;
$GPXUP;2482;07:36:05;0;49	79612;8	46256;5;194;63;
$GPXUP;2482;07:36:06;0;49	79626;8	4627;5;193;64;
$GPXUP;2482;07:36:07;0;49	79638;8	46286;5;193;64;
$GPXUP;2482;07:36:08;0;49	79649;8	46302;5;193;62;
$GPXUP;2482;07:36:09;0;49	7966;8	46316;5;193;61;
$GPXUP;2482;07:36:10;0;49	79672;8	46328;5;194;62;
$GPXUP;2482;07:36:11;0;49	79686;8	46339;5;194;62;
$GPXUP;2482;07:36:12;0;49	797;8	46349;5;194;63;
$GPXUP;2482;07:36:13;0;49	79715;8	46358;5;193;62;
$GPXUP;2482;07:36:14;0;49	79729;8	46367;5;191;62;
$GPXUP;2482;07:36:15;0;49	79743;8	46372;5;190;62;
$GPXUP;2482;07:36:16;0;49	79758;8	46378;5;189;64;
$GPXUP;2482;07:36:17;0;49	79774;8	46388;5;187;62;
$GPXUP;2482;07:36:18;0;49	79788;8	46396;5;186;62;
$GPXUP;2482;07:36:19;0;49	79802;8	46404;5;185;61;
$GPXUP;2482;07:36:20;0;49	79817;8	4641;5;185;60;
$GPXUP;2482;07:36:21;0;49	79832;8	46414;5;185;59;
$GPXUP;2482;07:36:22;0;49	79846;8	46422;5;185;58;
$GPXUP;2482;07:36:23;0;49	7986;8	4643;5;186;58;
$GPXUP;2482;07:36:24;0;49	79874;8	46438;5;186;60;
$GPXUP;2482;07:36:25;0;49	79889;8	46444;5;187;60;
$GPXUP;2482;07:36:26;0;49	79902;8	46452;5;187;62;
$GPXUP;2482;07:36:27;0;49	79918;8	46457;5;187;60;
$GPXUP;2482;07:36:28;0;49	79934;8	46457;5;185;58;
$GPXUP;2482;07:36:29;0;49	79949;8	46454;5;185;57;
$GPXUP;2482;07:36:30;0;49	79963;8	46446;5;185;54;
$GPXUP;2482;07:36:31;0;49	79975;8	46437;5;187;52;
$GPXUP;2482;07:36:32;0;49	79986;8	46426;5;187;56;
$GPXUP;2482;07:36:33;0;49	79999;8	46413;5;187;58;
$GPXUP;2482;07:36:34;0;49	80012;8	46401;5;186;58;
$GPXUP;2482;07:36:35;0;49	80026;8	46397;5;184;59;
$GPXUP;2482;07:36:36;0;49	80041;8	46396;5;184;61;
$GPXUP;2482;07:36:37;0;49	80055;8	46397;5;183;60;
$GPXUP;2482;07:36:38;0;49	80069;8	464;5;182;62;
$GPXUP;2482;07:36:39;0;49	80085;8	46401;5;181;62;
$GPXUP;2482;07:36:40;0;49	80101;8	46401;5;180;62;
$GPXUP;2482;07:36:41;0;49	80116;8	46405;5;178;64;
$GPXUP;2482;07:36:42;0;49	8013;8	46414;5;177;63;
$GPXUP;2482;07:36:43;0;49	80145;8	46421;5;176;61;
$GPXUP;2482;07:36:44;0;49	80161;8	46428;5;176;62;
$GPXUP;2482;07:36:45;0;49	80175;8	46435;5;175;63;
$GPXUP;2482;07:36:46;0;49	80192;8	46436;5;174;64;
$GPXUP;2482;07:36:47;0;49	80207;8	46439;5;174;62;
$GPXUP;2482;07:36:48;0;49	80222;8	46444;5;173;62;
$GPXUP;2482;07:36:49;0;49	80237;8	46453;5;173;61;
$GPXUP;2482;07:36:50;0;49	80251;8	46459;5;173;60;
$GPXUP;2482;07:36:51;0;49	80266;8	46466;5;173;58;
$GPXUP;2482;07:36:52;0;49	8028;8	46467;5;173;56;
$GPXUP;2482;07:36:53;0;49	80295;8	46461;5;174;57;
$GPXUP;2482;07:36:54;0;49	80309;8	46454;5;176;58;
$GPXUP;2482;07:36:55;0;49	80323;8	46445;5;177;55;
$GPXUP;2482;07:36:56;0;49	80335;8	46437;5;177;57;
$GPXUP;2482;07:36:57;0;49	80348;8	46428;5;177;58;
$GPXUP;2482;07:36:58;0;49	80362;8	46419;5;177;58;
$GPXUP;2482;07:36:59;0;49	80373;8	46406;5;177;58;
$GPXUP;2482;07:37:00;0;49	80383;8	46386;5;178;58;
$GPXUP;2482;07:37:01;0;49	80391;8	46368;5;178;56;
$GPXUP;2482;07:37:02;0;49	80398;8	46348;5;180;55;
$GPXUP;2482;07:37:03;0;49	80403;8	46329;5;182;57;
$GPXUP;2482;07:37:04;0;49	8041;8	4631;5;184;57;
$GPXUP;2482;07:37:05;0;49	80419;8	46294;5;184;56;
$GPXUP;2482;07:37:06;0;49	80427;8	46275;5;185;54;
$GPXUP;2482;07:37:07;0;49	80433;8	46256;5;186;55;
$GPXUP;2482;07:37:08;0;49	80439;8	46236;5;185;56;
$GPXUP;2482;07:37:09;0;49	80445;8	46216;5;186;56;
$GPXUP;2482;07:37:10;0;49	80452;8	46198;5;187;53;
$GPXUP;2482;07:37:11;0;49	80459;8	46179;5;187;53;
$GPXUP;2482;07:37:12;0;49	80467;8	46162;5;188;53;
$GPXUP;2482;07:37:13;0;49	80474;8	46145;5;189;53;
$GPXUP;2482;07:37:14;0;49	80481;8	46128;5;190;52;
$GPXUP;2482;07:37:15;0;49	80486;8	46109;5;191;52;
$GPXUP;2482;07:37:16;0;49	80486;8	46088;5;192;52;
$GPXUP;2482;07:37:17;0;49	80485;8	46068;5;193;53;
$GPXUP;2482;07:37:18;0;49	80482;8	46048;5;194;53;
$GPXUP;2482;07:37:19;0;49	8048;8	46026;5;195;52;
$GPXUP;2482;07:37:20;0;49	80477;8	46006;5;196;51;
$GPXUP;2482;07:37:21;0;49	80477;8	45987;5;198;50;
$GPXUP;2482;07:37:22;0;49	80478;8	45968;5;199;50;
$GPXUP;2482;07:37:23;0;49	80481;8	45947;5;199;51;
$GPXUP;2482;07:37:24;0;49	80487;8	4593;5;199;52;
$GPXUP;2482;07:37:25;0;49	80496;8	45916;5;199;53;
$GPXUP;2482;07:37:26;0;49	80506;8	45901;5;198;52;
$GPXUP;2482;07:37:27;0;49	80515;8	45887;5;198;51;
$GPXUP;2482;07:37:28;0;49	80525;8	45874;5;198;51;
$GPXUP;2482;07:37:29;0;49	80537;8	45866;5;198;51;
$GPXUP;2482;07:37:30;0;49	80549;8	45862;5;199;53;
$GPXUP;2482;07:37:31;0;49	80561;8	45856;5;199;53;
$GPXUP;2482;07:37:32;0;49	80573;8	45847;5;199;53;
$GPXUP;2482;07:37:33;0;49	80585;8	45838;5;199;54;
$GPXUP;2482;07:37:34;0;49	80596;8	45826;5;199;52;
$GPXUP;2482;07:37:35;0;49	80606;8	45812;5;199;52;
$GPXUP;2482;07:37:36;0;49	80616;8	45798;5;198;53;
$GPXUP;2482;07:37:37;0;49	80624;8	4578;5;199;54;
$GPXUP;2482;07:37:38;0;49	80631;8	45762;5;198;53;
$GPXUP;2482;07:37:39;0;49	80638;8	45743;5;197;53;
$GPXUP;2482;07:37:40;0;49	80646;8	45728;5;197;54;
$GPXUP;2482;07:37:41;0;49	80658;8	45714;5;197;53;
$GPXUP;2482;07:37:42;0;49	80669;8	45705;5;197;54;
$GPXUP;2482;07:37:43;0;49	80682;8	45699;5;198;55;
$GPXUP;2482;07:37:44;0;49	80696;8	45694;5;197;56;
$GPXUP;2482;07:37:45;0;49	80709;8	45688;5;198;54;
$GPXUP;2482;07:37:46;0;49	80721;8	45679;5;198;53;
$GPXUP;2482;07:37:47;0;49	80733;8	4567;5;198;53;
$GPXUP;2482;07:37:48;0;49	80746;8	45666;5;198;55;
$GPXUP;2482;07:37:49;0;49	80761;8	4567;5;199;55;
$GPXUP;2482;07:37:50;0;49	80773;8	45682;5;198;56;
$GPXUP;2482;07:37:51;0;49	80783;8	45696;5;198;56;
$GPXUP;2482;07:37:52;0;49	8079;8	45716;5;200;52;
$GPXUP;2482;07:37:53;0;49	80794;8	45736;5;202;55;
$GPXUP;2482;07:37:54;0;49	80792;8	45758;5;203;56;
$GPXUP;2482;07:37:55;0;49	80786;8	4578;5;203;57;
$GPXUP;2482;07:37:56;0;49	8078;8	45801;5;202;58;
$GPXUP;2482;07:37:57;0;49	80774;8	45823;5;202;58;
$GPXUP;2482;07:37:58;0;49	8077;8	45846;5;202;58;
$GPXUP;2482;07:37:59;0;49	8077;8	45868;5;203;55;
$GPXUP;2482;07:38:00;0;49	80772;8	45888;5;205;53;
$GPXUP;2482;07:38:01;0;49	80777;8	45907;5;205;50;
$GPXUP;2482;07:38:02;0;49	80786;8	4592;5;205;52;
$GPXUP;2482;07:38:03;0;49	808;8	45931;5;204;55;
$GPXUP;2482;07:38:04;0;49	80815;8	45937;5;201;61;
$GPXUP;2482;07:38:05;0;49	80829;8	45942;5;198;61;
$GPXUP;2482;07:38:06;0;49	80844;8	45951;5;197;61;
$GPXUP;2482;07:38:07;0;49	80858;8	45963;5;197;60;
$GPXUP;2482;07:38:08;0;49	80871;8	45979;5;197;61;
$GPXUP;2482;07:38:09;0;49	80882;8	45995;5;197;62;
$GPXUP;2482;07:38:10;0;49	80891;8	46017;5;197;63;
$GPXUP;2482;07:38:11;0;49	80896;8	46041;5;197;62;
$GPXUP;2482;07:38:12;0;49	80898;8	46065;5;198;60;
$GPXUP;2482;07:38:13;0;49	80898;8	46088;5;199;58;
$GPXUP;2482;07:38:14;0;49	80898;8	4611;5;199;57;
$GPXUP;2482;07:38:15;0;49	80897;8	46134;5;200;59;
$GPXUP;2482;07:38:16;0;49	80894;8	46157;5;201;60;
$GPXUP;2482;07:38:17;0;49	80886;8	46178;5;202;61;
$GPXUP;2482;07:38:18;0;49	80877;8	46199;5;202;59;
$GPXUP;2482;07:38:19;0;49	80869;8	46219;5;202;58;
$GPXUP;2482;07:38:20;0;49	80865;8	4624;5;203;58;
$GPXUP;2482;07:38:21;0;49	80864;8	46262;5;204;60;
$GPXUP;2482;07:38:22;0;49	80867;8	46285;5;204;60;
$GPXUP;2482;07:38:23;0;49	80874;8	46305;5;204;58;
$GPXUP;2482;07:38:24;0;49	80887;8	4632;5;204;58;
$GPXUP;2482;07:38:25;0;49	809;8	4633;5;204;59;
$GPXUP;2482;07:38:26;0;49	80913;8	46344;5;204;59;
$GPXUP;2482;07:38:27;0;49	80925;8	46357;5;204;56;
$GPXUP;2482;07:38:28;0;49	80938;8	46367;5;203;55;
$GPXUP;2482;07:38:29;0;49	80952;8	4637;5;205;53;
$GPXUP;2482;07:38:30;0;49	80966;8	46367;5;206;54;
$GPXUP;2482;07:38:31;0;49	8098;8	4636;5;207;53;
$GPXUP;2482;07:38:32;0;49	80992;8	46348;5;207;55;
$GPXUP;2482;07:38:33;0;49	81004;8	46333;5;208;53;
$GPXUP;2482;07:38:34;0;49	81013;8	46315;5;207;54;
$GPXUP;2482;07:38:35;0;49	81021;8	46298;5;207;53;
$GPXUP;2482;07:38:36;0;49	8103;8	46282;5;208;52;
$GPXUP;2482;07:38:37;0;49	81038;8	46268;5;209;56;
$GPXUP;2482;07:38:38;0;49	81049;8	46255;5;210;55;
$GPXUP;2482;07:38:39;0;49	81061;8	46244;5;211;55;
$GPXUP;2482;07:38:40;0;49	81074;8	46235;5;211;54;
$GPXUP;2482;07:38:41;0;49	81086;8	46227;5;211;54;
$GPXUP;2482;07:38:42;0;49	81099;8	4622;5;212;54;
$GPXUP;2482;07:38:43;0;49	81112;8	46212;5;212;57;
$GPXUP;2482;07:38:44;0;49	81124;8	46203;5;211;55;
$GPXUP;2482;07:38:45;0;49	81136;8	46191;5;212;56;
$GPXUP;2482;07:38:46;0;49	81147;8	46178;5;212;56;
$GPXUP;2482;07:38:47;0;49	81159;8	46164;5;212;55;
$GPXUP;2482;07:38:48;0;49	8117;8	46151;5;212;55;
$GPXUP;2482;07:38:49;0;49	81179;8	46135;5;213;55;
$GPXUP;2482;07:38:50;0;49	81188;8	46118;5;213;56;
$GPXUP;2482;07:38:51;0;49	81198;8	46106;5;214;58;
$GPXUP;2482;07:38:52;0;49	8121;8	46094;5;215;57;
$GPXUP;2482;07:38:53;0;49	81222;8	46081;5;215;58;
$GPXUP;2482;07:38:54;0;49	81235;8	46067;5;215;59;
$GPXUP;2482;07:38:55;0;49	81246;8	46053;5;215;58;
$GPXUP;2482;07:38:56;0;49	81259;8	46041;5;216;56;
$GPXUP;2482;07:38:57;0;49	81271;8	4603;5;216;57;
$GPXUP;2482;07:38:58;0;49	81284;8	4602;5;217;57;
$GPXUP;2482;07:38:59;0;49	81296;8	46009;5;216;58;
$GPXUP;2482;07:39:00;0;49	8131;8	46;5;217;58;
$GPXUP;2482;07:39:01;0;49	81323;8	45991;5;216;57;
$GPXUP;2482;07:39:02;0;49	81337;8	45985;5;216;56;
$GPXUP;2482;07:39:03;0;49	8135;8	45981;5;217;54;
$GPXUP;2482;07:39:04;0;49	81363;8	45972;5;216;56;
$GPXUP;2482;07:39:05;0;49	81375;8	45963;5;217;55;
$GPXUP;2482;07:39:06;0;49	81388;8	45957;5;217;54;
$GPXUP;2482;07:39:07;0;49	814;8	45949;5;217;54;
$GPXUP;2482;07:39:08;0;49	81412;8	45944;5;217;54;
$GPXUP;2482;07:39:09;0;49	81427;8	45941;5;218;55;
$GPXUP;2482;07:39:10;0;49	8144;8	4594;5;219;54;
$GPXUP;2482;07:39:11;0;49	81454;8	45938;5;219;53;
$GPXUP;2482;07:39:12;0;49	81467;8	45935;5;220;51;
$GPXUP;2482;07:39:13;0;49	8148;8	45933;5;221;52;
$GPXUP;2482;07:39:14;0;49	81494;8	45934;5;222;53;
$GPXUP;2482;07:39:15;0;49	81506;8	45936;5;223;51;
$GPXUP;2482;07:39:16;0;49	81519;8	45939;5;223;49;
$GPXUP;2482;07:39:17;0;49	81531;8	45941;5;225;47;
$GPXUP;2482;07:39:18;0;49	81542;8	45943;5;226;47;
$GPXUP;2482;07:39:19;0;49	81554;8	45942;5;227;45;
$GPXUP;2482;07:39:20;0;49	81564;8	45941;5;229;48;
$GPXUP;2482;07:39:21;0;49	81576;8	45933;5;230;49;
$GPXUP;2482;07:39:22;0;49	81587;8	45922;5;230;49;
$GPXUP;2482;07:39:23;0;49	81598;8	45911;5;232;48;
$GPXUP;2482;07:39:24;0;49	81608;8	459;5;232;48;
$GPXUP;2482;07:39:25;0;49	81618;8	45891;5;233;49;
$GPXUP;2482;07:39:26;0;49	81629;8	45884;5;234;49;
$GPXUP;2482;07:39:27;0;49	81642;8	45883;5;235;50;
$GPXUP;2482;07:39:28;0;49	81654;8	45884;5;235;51;
$GPXUP;2482;07:39:29;0;49	81667;8	45884;5;236;50;
$GPXUP;2482;07:39:30;0;49	8168;8	45879;5;237;52;
$GPXUP;2482;07:39:31;0;49	81692;8	45874;5;237;53;
$GPXUP;2482;07:39:32;0;49	81706;8	45871;5;237;53;
$GPXUP;2482;07:39:33;0;49	81719;8	45871;5;238;53;
$GPXUP;2482;07:39:34;0;49	81732;8	45875;5;239;52;
$GPXUP;2482;07:39:35;0;49	81746;8	4588;5;239;53;
$GPXUP;2482;07:39:36;0;49	81758;8	45889;5;241;52;
$GPXUP;2482;07:39:37;0;49	8177;8	45894;5;241;52;
$GPXUP;2482;07:39:38;0;49	81783;8	45896;5;242;52;
$GPXUP;2482;07:39:39;0;49	81796;8	45895;5;243;53;
$GPXUP;2482;07:39:40;0;49	8181;8	45895;5;243;54;
$GPXUP;2482;07:39:41;0;49	81823;8	45894;5;244;55;
$GPXUP;2482;07:39:42;0;49	81837;8	459;5;244;56;
$GPXUP;2482;07:39:43;0;49	81849;8	45909;5;246;55;
$GPXUP;2482;07:39:44;0;49	81861;8	4592;5;246;54;
$GPXUP;2482;07:39:45;0;49	81873;8	4593;5;246;52;
$GPXUP;2482;07:39:46;0;49	81887;8	45929;5;247;57;
$GPXUP;2482;07:39:47;0;49	81901;8	45922;5;246;56;
$GPXUP;2482;07:39:48;0;49	81913;8	4591;5;246;54;
$GPXUP;2482;07:39:49;0;49	81922;8	45895;5;246;54;
$GPXUP;2482;07:39:50;0;49	81932;8	45879;5;246;55;
$GPXUP;2482;07:39:51;0;49	81941;8	45866;5;247;54;
$GPXUP;2482;07:39:52;0;49	81952;8	45852;5;247;55;
$GPXUP;2482;07:39:53;0;49	81964;8	45841;5;248;56;
$GPXUP;2482;07:39:54;0;49	81977;8	45831;5;247;55;
$GPXUP;2482;07:39:55;0;49	81988;8	45819;5;248;56;
$GPXUP;2482;07:39:56;0;49	81999;8	45804;5;249;57;
$GPXUP;2482;07:39:57;0;49	8201;8	4579;5;249;58;
$GPXUP;2482;07:39:58;0;49	82023;8	45776;5;249;59;
$GPXUP;2482;07:39:59;0;49	82034;8	45764;5;248;60;
$GPXUP;2482;07:40:00;0;49	82047;8	45749;5;248;61;
$GPXUP;2482;07:40:01;0;49	82059;8	45737;5;247;59;
$GPXUP;2482;07:40:02;0;49	82074;8	45734;5;248;58;
$GPXUP;2482;07:40:03;0;49	82089;8	45735;5;249;60;
$GPXUP;2482;07:40:04;0;49	82104;8	45737;5;248;59;
$GPXUP;2482;07:40:05;0;49	82119;8	45738;5;249;59;
$GPXUP;2482;07:40:06;0;49	82133;8	45738;5;248;58;
$GPXUP;2482;07:40:07;0;49	82148;8	45739;5;249;58;
$GPXUP;2482;07:40:08;0;49	82163;8	45737;5;248;58;
$GPXUP;2482;07:40:09;0;49	82177;8	45737;5;248;58;
$GPXUP;2482;07:40:10;0;49	82191;8	45735;5;247;57;
$GPXUP;2482;07:40:11;0;49	82205;8	45732;5;247;57;
$GPXUP;2482;07:40:12;0;49	8222;8	45728;5;247;57;
$GPXUP;2482;07:40:13;0;49	82234;8	45723;5;247;57;
$GPXUP;2482;07:40:14;0;49	82249;8	45723;5;246;58;
$GPXUP;2482;07:40:15;0;49	82263;8	45724;5;245;58;
$GPXUP;2482;07:40:16;0;49	82278;8	45728;5;245;58;
$GPXUP;2482;07:40:17;0;49	82292;8	45734;5;244;56;
$GPXUP;2482;07:40:18;0;49	82306;8	45738;5;244;56;
$GPXUP;2482;07:40:19;0;49	8232;8	45739;5;244;56;
$GPXUP;2482;07:40:20;0;49	82334;8	4574;5;244;55;
$GPXUP;2482;07:40:21;0;49	82348;8	45741;5;245;55;
$GPXUP;2482;07:40:22;0;49	82361;8	45739;5;245;54;
$GPXUP;2482;07:40:23;0;49	82375;8	45735;5;245;55;
$GPXUP;2482;07:40:24;0;49	82388;8	45728;5;244;54;
$GPXUP;2482;07:40:25;0;49	82402;8	45719;5;243;54;
$GPXUP;2482;07:40:26;0;49	82414;8	45712;5;242;54;
$GPXUP;2482;07:40:27;0;49	82426;8	45703;5;243;55;
$GPXUP;2482;07:40:28;0;49	82439;8	45695;5;242;55;
$GPXUP;2482;07:40:29;0;49	82452;8	45686;5;242;55;
$GPXUP;2482;07:40:30;0;49	82465;8	45683;5;241;56;
$GPXUP;2482;07:40:31;0;49	82481;8	45686;5;241;54;
$GPXUP;2482;07:40:32;0;49	82494;8	45692;5;240;55;
$GPXUP;2482;07:40:33;0;49	82508;8	45703;5;239;55;
$GPXUP;2482;07:40:34;0;49	82518;8	45717;5;238;54;
$GPXUP;2482;07:40:35;0;49	82529;8	45731;5;239;55;
$GPXUP;2482;07:40:36;0;49	82541;8	45745;5;238;54;
$GPXUP;2482;07:40:37;0;49	82553;8	4575;5;238;55;
$GPXUP;2482;07:40:38;0;49	82566;8	45749;5;238;56;
$GPXUP;2482;07:40:39;0;49	82579;8	45741;5;238;55;
$GPXUP;2482;07:40:40;0;49	82591;8	45734;5;238;55;
$GPXUP;2482;07:40:41;0;49	82603;8	45726;5;239;55;
$GPXUP;2482;07:40:42;0;49	82616;8	4572;5;239;55;
$GPXUP;2482;07:40:43;0;49	82631;8	45718;5;239;58;
$GPXUP;2482;07:40:44;0;49	82646;8	45718;5;239;59;
$GPXUP;2482;07:40:45;0;49	82661;8	45721;5;239;57;
$GPXUP;2482;07:40:46;0;49	82675;8	45731;5;240;56;
$GPXUP;2482;07:40:47;0;49	82686;8	45746;5;240;58;
$GPXUP;2482;07:40:48;0;49	82697;8	45762;5;240;59;
$GPXUP;2482;07:40:49;0;49	82708;8	45778;5;240;58;
$GPXUP;2482;07:40:50;0;49	82719;8	45792;5;239;58;
$GPXUP;2482;07:40:51;0;49	8273;8	45808;5;239;58;
$GPXUP;2482;07:40:52;0;49	82741;8	45822;5;239;55;
$GPXUP;2482;07:40:53;0;49	82753;8	45828;5;239;54;
$GPXUP;2482;07:40:54;0;49	82767;8	4583;5;240;53;
$GPXUP;2482;07:40:55;0;49	8278;8	45831;5;240;52;
$GPXUP;2482;07:40:56;0;49	82793;8	45833;5;240;51;
$GPXUP;2482;07:40:57;0;49	82805;8	45836;5;240;52;
$GPXUP;2482;07:40:58;0;49	82818;8	45842;5;240;52;
$GPXUP;2482;07:40:59;0;49	8283;8	45848;5;240;52;
$GPXUP;2482;07:41:00;0;49	82842;8	45858;5;240;53;
$GPXUP;2482;07:41:01;0;49	82855;8	45867;5;240;56;
$GPXUP;2482;07:41:02;0;49	82868;8	45878;5;240;56;
$GPXUP;2482;07:41:03;0;49	82881;8	45887;5;240;57;
$GPXUP;2482;07:41:04;0;49	82893;8	45898;5;239;57;
$GPXUP;2482;07:41:05;0;49	82906;8	45908;5;238;56;
$GPXUP;2482;07:41:06;0;49	82919;8	45916;5;238;56;
$GPXUP;2482;07:41:07;0;49	82933;8	45921;5;238;55;
$GPXUP;2482;07:41:08;0;49	82947;8	45923;5;238;56;
$GPXUP;2482;07:41:09;0;49	8296;8	45918;5;238;53;
$GPXUP;2482;07:41:10;0;49	82974;8	45912;5;240;54;
$GPXUP;2482;07:41:11;0;49	82987;8	45906;5;240;55;
$GPXUP;2482;07:41:12;0;49	83001;8	45901;5;241;56;
$GPXUP;2482;07:41:13;0;49	83016;8	45901;5;241;56;
$GPXUP;2482;07:41:14;0;49	83029;8	45904;5;242;54;
$GPXUP;2482;07:41:15;0;49	83042;8	45909;5;243;54;
$GPXUP;2482;07:41:16;0;49	83056;8	45913;5;243;56;
$GPXUP;2482;07:41:17;0;49	83071;8	45916;5;243;55;
$GPXUP;2482;07:41:18;0;49	83085;8	45914;5;243;57;
$GPXUP;2482;07:41:19;0;49	83099;8	45909;5;242;58;
$GPXUP;2482;07:41:20;0;49	83112;8	45905;5;241;54;
$GPXUP;2482;07:41:21;0;49	83126;8	45903;5;240;54;
$GPXUP;2482;07:41:22;0;49	83139;8	45907;5;240;54;
$GPXUP;2482;07:41:23;0;49	83153;8	45911;5;240;54;
$GPXUP;2482;07:41:24;0;49	83166;8	45919;5;240;54;
$GPXUP;2482;07:41:25;0;49	83178;8	45926;5;239;57;
$GPXUP;2482;07:41:26;0;49	83191;8	45937;5;239;57;
$GPXUP;2482;07:41:27;0;49	83203;8	45948;5;238;58;
$GPXUP;2482;07:41:28;0;49	83215;8	45961;5;238;58;
$GPXUP;2482;07:41:29;0;49	83228;8	45972;5;237;56;
$GPXUP;2482;07:41:30;0;49	8324;8	45981;5;238;52;
$GPXUP;2482;07:41:31;0;49	83252;8	45987;5;238;51;
$GPXUP;2482;07:41:32;0;49	83264;8	45989;5;240;51;
$GPXUP;2482;07:41:33;0;49	83276;8	45991;5;240;52;
$GPXUP;2482;07:41:34;0;49	8329;8	45991;5;241;51;
$GPXUP;2482;07:41:35;0;49	83302;8	4599;5;241;54;
$GPXUP;2482;07:41:36;0;49	83316;8	45991;5;241;52;
$GPXUP;2482;07:41:37;0;49	8333;8	45999;5;240;55;
$GPXUP;2482;07:41:38;0;49	83343;8	46008;5;239;55;
$GPXUP;2482;07:41:39;0;49	83356;8	46017;5;238;55;
$GPXUP;2482;07:41:40;0;49	83369;8	46026;5;238;56;
$GPXUP;2482;07:41:41;0;49	83381;8	46037;5;237;56;
$GPXUP;2482;07:41:42;0;49	83394;8	46049;5;237;56;
$GPXUP;2482;07:41:43;0;49	83406;8	46061;5;236;54;
$GPXUP;2482;07:41:44;0;49	83417;8	46073;5;237;54;
$GPXUP;2482;07:41:45;0;49	83427;8	46086;5;236;57;
$GPXUP;2482;07:41:46;0;49	83439;8	46099;5;235;58;
$GPXUP;2482;07:41:47;0;49	83451;8	46111;5;235;58;
$GPXUP;2482;07:41:48;0;49	83464;8	46122;5;234;56;
$GPXUP;2482;07:41:49;0;49	83477;8	46125;5;234;56;
$GPXUP;2482;07:41:50;0;49	83491;8	4612;5;235;55;
$GPXUP;2482;07:41:51;0;49	83504;8	46111;5;234;54;
$GPXUP;2482;07:41:52;0;49	83517;8	46098;5;234;55;
$GPXUP;2482;07:41:53;0;49	83529;8	46089;5;233;49;
$GPXUP;2482;07:41:54;0;49	83541;8	46087;5;234;53;
$GPXUP;2482;07:41:55;0;49	83554;8	46089;5;233;52;
$GPXUP;2482;07:41:56;0;49	83568;8	46094;5;233;53;
$GPXUP;2482;07:41:57;0;49	83581;8	461;5;232;53;
$GPXUP;2482;07:41:58;0;49	83594;8	46105;5;232;52;
$GPXUP;2482;07:41:59;0;49	83606;8	4611;5;232;53;
$GPXUP;2482;07:42:00;0;49	83618;8	46116;5;232;53;
$GPXUP;2482;07:42:01;0;49	8363;8	46125;5;232;53;
$GPXUP;2482;07:42:02;0;49	83641;8	46138;5;231;53;
$GPXUP;2482;07:42:03;0;49	83652;8	46151;5;232;54;
$GPXUP;2482;07:42:04;0;49	83662;8	46166;5;232;55;
$GPXUP;2482;07:42:05;0;49	83674;8	46178;5;232;55;
$GPXUP;2482;07:42:06;0;49	83684;8	46191;5;231;57;
$GPXUP;2482;07:42:07;0;49	83695;8	46208;5;231;58;
$GPXUP;2482;07:42:08;0;49	83703;8	46227;5;231;58;
$GPXUP;2482;07:42:09;0;49	83711;8	46246;5;231;55;
$GPXUP;2482;07:42:10;0;49	83717;8	46265;5;233;54;
$GPXUP;2482;07:42:11;0;49	83722;8	46285;5;235;52;
$GPXUP;2482;07:42:12;0;49	83729;8	46299;5;236;46;
$GPXUP;2482;07:42:13;0;49	83741;8	46304;5;237;49;
$GPXUP;2482;07:42:14;0;49	83755;8	46299;5;238;52;
$GPXUP;2482;07:42:15;0;49	83766;8	46291;5;238;55;
$GPXUP;2482;07:42:16;0;49	83781;8	46283;5;237;53;
$GPXUP;2482;07:42:17;0;49	83794;8	46275;5;239;52;
$GPXUP;2482;07:42:18;0;49	83807;8	46272;5;240;52;
$GPXUP;2482;07:42:19;0;49	8382;8	46268;5;240;50;
$GPXUP;2482;07:42:20;0;49	83832;8	46268;5;240;53;
$GPXUP;2482;07:42:21;0;49	83846;8	46269;5;241;53;
$GPXUP;2482;07:42:22;0;49	8386;8	46261;5;241;53;
$GPXUP;2482;07:42:23;0;49	8387;8	46249;5;240;54;
$GPXUP;2482;07:42:24;0;49	83881;8	46234;5;240;55;
$GPXUP;2482;07:42:25;0;49	83891;8	46218;5;240;55;
$GPXUP;2482;07:42:26;0;49	83901;8	46203;5;240;53;
$GPXUP;2482;07:42:27;0;49	83913;8	46193;5;240;53;
$GPXUP;2482;07:42:28;0;49	83927;8	46187;5;239;55;
$GPXUP;2482;07:42:29;0;49	8394;8	46184;5;240;54;
$GPXUP;2482;07:42:30;0;49	83955;8	46184;5;240;54;
$GPXUP;2482;07:42:31;0;49	83968;8	46183;5;241;53;
$GPXUP;2482;07:42:32;0;49	83981;8	4618;5;241;56;
$GPXUP;2482;07:42:33;0;49	83994;8	46175;5;242;64;
$GPXUP;2482;07:42:34;0;49	84009;8	46166;5;243;59;
$GPXUP;2482;07:42:35;0;49	84022;8	46149;5;244;59;
$GPXUP;2482;07:42:36;0;49	84028;8	46124;5;245;62;
$GPXUP;2482;07:42:37;0;49	84025;8	46098;5;246;67;
$GPXUP;2482;07:42:38;0;49	84016;8	46073;5;246;67;
$GPXUP;2482;07:42:39;0;49	84005;8	46048;5;248;65;
$GPXUP;2482;07:42:40;0;49	83995;8	46027;5;250;67;
$GPXUP;2482;07:42:41;0;49	83989;8	46003;5;252;64;
$GPXUP;2482;07:42:42;0;49	83987;8	45977;5;254;63;
$GPXUP;2482;07:42:43;0;49	83981;8	45953;5;255;65;
$GPXUP;2482;07:42:44;0;49	8397;8	45933;5;258;64;
$GPXUP;2482;07:42:45;0;49	83959;8	45912;5;257;66;
$GPXUP;2482;07:42:46;0;49	83949;8	45892;5;258;65;
$GPXUP;2482;07:42:47;0;49	8394;8	45871;5;258;65;
$GPXUP;2482;07:42:48;0;49	83931;8	45851;5;258;65;
$GPXUP;2482;07:42:49;0;49	83921;8	4583;5;259;66;
$GPXUP;2482;07:42:50;0;49	83911;8	4581;5;259;64;
$GPXUP;2482;07:42:51;0;49	83901;8	45789;5;260;63;
$GPXUP;2482;07:42:52;0;49	83889;8	45773;5;259;62;
$GPXUP;2482;07:42:53;0;49	83874;8	45762;5;259;64;
$GPXUP;2482;07:42:54;0;49	83857;8	45754;5;260;67;
$GPXUP;2482;07:42:55;0;49	8384;8	45751;5;259;67;
$GPXUP;2482;07:42:56;0;49	83824;8	45752;5;259;67;
$GPXUP;2482;07:42:57;0;49	83807;8	45759;5;258;69;
$GPXUP;2482;07:42:58;0;49	83789;8	45767;5;258;70;
$GPXUP;2482;07:42:59;0;49	83772;8	45778;5;258;69;
$GPXUP;2482;07:43:00;0;49	83756;8	45789;5;259;67;
$GPXUP;2482;07:43:01;0;49	8374;8	458;5;260;66;
$GPXUP;2482;07:43:02;0;49	83725;8	45808;5;261;67;
$GPXUP;2482;07:43:03;0;49	83708;8	45803;5;261;64;
$GPXUP;2482;07:43:04;0;49	83692;8	45796;5;262;61;
$GPXUP;2482;07:43:05;0;49	83678;8	45791;5;262;62;
$GPXUP;2482;07:43:06;0;49	83662;8	45783;5;264;57;
$GPXUP;2482;07:43:07;0;49	83648;8	45778;5;265;59;
$GPXUP;2482;07:43:08;0;49	83633;8	45774;5;265;59;
$GPXUP;2482;07:43:09;0;49	83618;8	45768;5;266;59;
$GPXUP;2482;07:43:10;0;49	83603;8	45761;5;267;59;
$GPXUP;2482;07:43:11;0;49	83589;8	45752;5;269;59;
$GPXUP;2482;07:43:12;0;49	83574;8	45743;5;269;56;
$GPXUP;2482;07:43:13;0;49	83561;8	45735;5;271;60;
$GPXUP;2482;07:43:14;0;49	83548;8	45723;5;272;59;
$GPXUP;2482;07:43:15;0;49	83535;8	45711;5;272;63;
$GPXUP;2482;07:43:16;0;49	8352;8	45701;5;273;61;
$GPXUP;2482;07:43:17;0;49	83506;8	4569;5;273;62;
$GPXUP;2482;07:43:18;0;49	83492;8	45681;5;273;61;
$GPXUP;2482;07:43:19;0;49	83478;8	4567;5;274;64;
$GPXUP;2482;07:43:20;0;49	83464;8	45657;5;275;63;
$GPXUP;2482;07:43:21;0;49	8345;8	45642;5;275;63;
$GPXUP;2482;07:43:22;0;49	83438;8	45627;5;275;65;
$GPXUP;2482;07:43:23;0;49	83425;8	45611;5;276;62;
$GPXUP;2482;07:43:24;0;49	83413;8	45593;5;276;60;
$GPXUP;2482;07:43:25;0;49	83404;8	45575;5;277;60;
$GPXUP;2482;07:43:26;0;49	83395;8	45556;5;278;61;
$GPXUP;2482;07:43:27;0;49	83385;8	45536;5;279;58;
$GPXUP;2482;07:43:28;0;49	83378;8	45516;5;280;62;
$GPXUP;2482;07:43:29;0;49	83369;8	45497;5;280;58;
$GPXUP;2482;07:43:30;0;49	83361;8	45477;5;281;59;
$GPXUP;2482;07:43:31;0;49	83355;8	45455;5;281;59;
$GPXUP;2482;07:43:32;0;49	8335;8	45432;5;282;57;
$GPXUP;2482;07:43:33;0;49	83348;8	4541;5;282;56;
$GPXUP;2482;07:43:34;0;49	83347;8	45387;5;284;57;
$GPXUP;2482;07:43:35;0;49	83345;8	45365;5;284;58;
$GPXUP;2482;07:43:36;0;49	83346;8	45341;5;285;58;
$GPXUP;2482;07:43:37;0;49	83346;8	45319;5;285;57;
$GPXUP;2482;07:43:38;0;49	83346;8	45296;5;286;58;
$GPXUP;2482;07:43:39;0;49	83347;8	45274;5;286;59;
$GPXUP;2482;07:43:40;0;49	83348;8	4525;5;286;58;
$GPXUP;2482;07:43:41;0;49	83353;8	4523;5;287;57;
$GPXUP;2482;07:43:42;0;49	83359;8	4521;5;288;56;
$GPXUP;2482;07:43:43;0;49	83368;8	45193;5;289;54;
$GPXUP;2482;07:43:44;0;49	83378;8	45177;5;289;54;
$GPXUP;2482;07:43:45;0;49	83385;8	45159;5;290;55;
$GPXUP;2482;07:43:46;0;49	83389;8	45138;5;288;57;
$GPXUP;2482;07:43:47;0;49	83389;8	45115;5;287;57;
$GPXUP;2482;07:43:48;0;49	83386;8	45092;5;288;59;
$GPXUP;2482;07:43:49;0;49	83384;8	45071;5;287;57;
$GPXUP;2482;07:43:50;0;49	83383;8	45048;5;287;58;
$GPXUP;2482;07:43:51;0;49	83382;8	45026;5;286;57;
$GPXUP;2482;07:43:52;0;49	83381;8	45002;5;287;58;
$GPXUP;2482;07:43:53;0;49	83382;8	44979;5;286;58;
$GPXUP;2482;07:43:54;0;49	83381;8	44957;5;286;59;
$GPXUP;2482;07:43:55;0;49	8338;8	44934;5;286;59;
$GPXUP;2482;07:43:56;0;49	83377;8	44911;5;286;59;
$GPXUP;2482;07:43:57;0;49	83376;8	44887;5;285;59;
$GPXUP;2482;07:43:58;0;49	83377;8	44865;5;286;59;
$GPXUP;2482;07:43:59;0;49	83379;8	44841;5;285;58;
$GPXUP;2482;07:44:00;0;49	8338;8	44819;5;285;59;
$GPXUP;2482;07:44:01;0;49	83381;8	44795;5;285;61;
$GPXUP;2482;07:44:02;0;49	83382;8	44772;5;284;61;
$GPXUP;2482;07:44:03;0;49	83383;8	44748;5;285;62;
$GPXUP;2482;07:44:04;0;49	83386;8	44723;5;284;62;
$GPXUP;2482;07:44:05;0;49	83389;8	44699;5;284;64;
$GPXUP;2482;07:44:06;0;49	83394;8	44676;5;283;63;
$GPXUP;2482;07:44:07;0;49	834;8	44653;5;282;60;
$GPXUP;2482;07:44:08;0;49	83404;8	4463;5;281;61;
$GPXUP;2482;07:44:09;0;49	83405;8	44606;5;281;61;
$GPXUP;2482;07:44:10;0;49	83406;8	44583;5;281;60;
$GPXUP;2482;07:44:11;0;49	83407;8	44559;5;280;60;
$GPXUP;2482;07:44:12;0;49	83409;8	44535;5;280;58;
$GPXUP;2482;07:44:13;0;49	83411;8	44513;5;280;59;
$GPXUP;2482;07:44:14;0;49	83412;8	4449;5;280;61;
$GPXUP;2482;07:44:15;0;49	83412;8	44466;5;280;61;
$GPXUP;2482;07:44:16;0;49	83413;8	44442;5;279;60;
$GPXUP;2482;07:44:17;0;49	83413;8	44418;5;279;60;
$GPXUP;2482;07:44:18;0;49	83417;8	44396;5;280;59;
$GPXUP;2482;07:44:19;0;49	83419;8	44373;5;280;59;
$GPXUP;2482;07:44:20;0;49	83421;8	4435;5;281;60;
$GPXUP;2482;07:44:21;0;49	83422;8	44327;5;281;60;
$GPXUP;2482;07:44:22;0;49	83423;8	44303;5;283;60;
$GPXUP;2482;07:44:23;0;49	83424;8	44279;5;283;59;
$GPXUP;2482;07:44:24;0;49	83425;8	44257;5;284;59;
$GPXUP;2482;07:44:25;0;49	83427;8	44233;5;283;60;
$GPXUP;2482;07:44:26;0;49	83429;8	4421;5;285;60;
$GPXUP;2482;07:44:27;0;49	83432;8	44186;5;285;60;
$GPXUP;2482;07:44:28;0;49	83436;8	44164;5;285;60;
$GPXUP;2482;07:44:29;0;49	83442;8	44143;5;285;59;
$GPXUP;2482;07:44:30;0;49	83448;8	44121;5;285;58;
$GPXUP;2482;07:44:31;0;49	83455;8	44101;5;286;57;
$GPXUP;2482;07:44:32;0;49	83461;8	44081;5;286;57;
$GPXUP;2482;07:44:33;0;49	83468;8	44062;5;286;56;
$GPXUP;2482;07:44:34;0;49	83473;8	44043;5;287;56;
$GPXUP;2482;07:44:35;0;49	83478;8	44021;5;288;58;
$GPXUP;2482;07:44:36;0;49	83481;8	43999;5;288;57;
$GPXUP;2482;07:44:37;0;49	83486;8	43979;5;289;57;
$GPXUP;2482;07:44:38;0;49	83492;8	43959;5;290;55;
$GPXUP;2482;07:44:39;0;49	83496;8	43938;5;290;57;
$GPXUP;2482;07:44:40;0;49	83501;8	43916;5;291;58;
$GPXUP;2482;07:44:41;0;49	83506;8	43895;5;291;59;
$GPXUP;2482;07:44:42;0;49	83511;8	43873;5;292;59;
$GPXUP;2482;07:44:43;0;49	83514;8	4385;5;293;60;
$GPXUP;2482;07:44:44;0;49	83516;8	43826;5;293;60;
$GPXUP;2482;07:44:45;0;49	83517;8	43804;5;294;60;
$GPXUP;2482;07:44:46;0;49	83518;8	4378;5;294;60;
$GPXUP;2482;07:44:47;0;49	8352;8	43758;5;294;59;
$GPXUP;2482;07:44:48;0;49	8352;8	43734;5;295;59;
$GPXUP;2482;07:44:49;0;49	83519;8	43711;5;296;60;
$GPXUP;2482;07:44:50;0;49	83518;8	43688;5;297;59;
$GPXUP;2482;07:44:51;0;49	83517;8	43664;5;296;59;
$GPXUP;2482;07:44:52;0;49	83517;8	43642;5;297;59;
$GPXUP;2482;07:44:53;0;49	83518;8	43619;5;297;59;
$GPXUP;2482;07:44:54;0;49	83518;8	43595;5;298;59;
$GPXUP;2482;07:44:55;0;49	83518;8	43573;5;298;59;
$GPXUP;2482;07:44:56;0;49	83519;8	43549;5;299;58;
$GPXUP;2482;07:44:57;0;49	83519;8	43526;5;300;58;
$GPXUP;2482;07:44:58;0;49	8352;8	43504;5;300;56;
$GPXUP;2482;07:44:59;0;49	8352;8	43483;5;301;57;
$GPXUP;2482;07:45:00;0;49	83516;8	43461;5;302;56;
$GPXUP;2482;07:45:01;0;49	83513;8	43439;5;302;56;
$GPXUP;2482;07:45:02;0;49	8351;8	43418;5;302;56;
$GPXUP;2482;07:45:03;0;49	83506;8	43396;5;303;56;
$GPXUP;2482;07:45:04;0;49	83503;8	43375;5;303;56;
$GPXUP;2482;07:45:05;0;49	83501;8	43354;5;304;57;
$GPXUP;2482;07:45:06;0;49	83499;8	43331;5;305;56;
$GPXUP;2482;07:45:07;0;49	83498;8	4331;5;305;57;
$GPXUP;2482;07:45:08;0;49	83498;8	43287;5;305;57;
$GPXUP;2482;07:45:09;0;49	83499;8	43265;5;306;58;
$GPXUP;2482;07:45:10;0;49	83498;8	43242;5;306;60;
$GPXUP;2482;07:45:11;0;49	83497;8	43219;5;307;61;
$GPXUP;2482;07:45:12;0;49	83494;8	43196;5;308;61;
$GPXUP;2482;07:45:13;0;49	83491;8	43173;5;308;61;
$GPXUP;2482;07:45:14;0;49	83488;8	43149;5;308;65;
$GPXUP;2482;07:45:15;0;49	83483;8	43125;5;309;61;
$GPXUP;2482;07:45:16;0;49	83477;8	43103;5;309;61;
$GPXUP;2482;07:45:17;0;49	83471;8	43083;5;308;61;
$GPXUP;2482;07:45:18;0;49	83464;8	43062;5;308;62;
$GPXUP;2482;07:45:19;0;49	83456;8	43042;5;308;59;
$GPXUP;2482;07:45:20;0;49	83446;8	43023;5;308;61;
$GPXUP;2482;07:45:21;0;49	83437;8	43005;5;308;62;
$GPXUP;2482;07:45:22;0;49	83425;8	42987;5;309;62;
$GPXUP;2482;07:45:23;0;49	83415;8	42969;5;308;62;
$GPXUP;2482;07:45:24;0;49	83406;8	42949;5;308;59;
$GPXUP;2482;07:45:25;0;49	83396;8	4293;5;308;58;
$GPXUP;2482;07:45:26;0;49	83386;8	42915;5;308;58;
$GPXUP;2482;07:45:27;0;49	83377;8	42897;5;308;57;
$GPXUP;2482;07:45:28;0;49	83367;8	4288;5;308;58;
$GPXUP;2482;07:45:29;0;49	83356;8	42864;5;308;58;
$GPXUP;2482;07:45:30;0;49	83346;8	42847;5;308;59;
$GPXUP;2482;07:45:31;0;49	83336;8	4283;5;308;59;
$GPXUP;2482;07:45:32;0;49	83326;8	42814;5;309;57;
$GPXUP;2482;07:45:33;0;49	83315;8	42798;5;308;61;
$GPXUP;2482;07:45:34;0;49	83305;8	42779;5;309;58;
$GPXUP;2482;07:45:35;0;49	83297;8	4276;5;309;58;
$GPXUP;2482;07:45:36;0;49	83292;8	42735;5;310;57;
$GPXUP;2482;07:45:37;0;49	83293;8	42711;5;310;57;
$GPXUP;2482;07:45:38;0;49	83295;8	42689;5;309;57;
$GPXUP;2482;07:45:39;0;49	83297;8	42667;5;310;57;
$GPXUP;2482;07:45:40;0;49	83299;8	42643;5;310;57;
$GPXUP;2482;07:45:41;0;49	833;8	42623;5;309;57;
$GPXUP;2482;07:45:42;0;49	83301;8	426;5;310;56;
$GPXUP;2482;07:45:43;0;49	833;8	42577;5;310;56;
$GPXUP;2482;07:45:44;0;49	83298;8	42556;5;310;56;
$GPXUP;2482;07:45:45;0;49	83296;8	42535;5;310;56;
$GPXUP;2482;07:45:46;0;49	83294;8	42513;5;310;56;
$GPXUP;2482;07:45:47;0;49	83292;8	42492;5;310;56;
$GPXUP;2482;07:45:48;0;49	83289;8	4247;5;311;57;
$GPXUP;2482;07:45:49;0;49	83287;8	42447;5;311;57;
$GPXUP;2482;07:45:50;0;49	83286;8	42426;5;311;57;
$GPXUP;2482;07:45:51;0;49	83286;8	42403;5;311;57;
$GPXUP;2482;07:45:52;0;49	83286;8	42381;5;311;57;
$GPXUP;2482;07:45:53;0;49	83288;8	42359;5;311;56;
$GPXUP;2482;07:45:54;0;49	8329;8	42337;5;311;57;
$GPXUP;2482;07:45:55;0;49	83291;8	42316;5;311;58;
$GPXUP;2482;07:45:56;0;49	83293;8	42292;5;312;59;
$GPXUP;2482;07:45:57;0;49	83296;8	4227;5;312;59;
$GPXUP;2482;07:45:58;0;49	83298;8	42247;5;311;59;
$GPXUP;2482;07:45:59;0;49	833;8	42225;5;311;58;
$GPXUP;2482;07:46:00;0;49	83301;8	42202;5;311;58;
$GPXUP;2482;07:46:01;0;49	83301;8	4218;5;311;57;
$GPXUP;2482;07:46:02;0;49	83302;8	42157;5;312;56;
$GPXUP;2482;07:46:03;0;49	83304;8	42135;5;311;58;
$GPXUP;2482;07:46:04;0;49	83307;8	42113;5;312;58;
$GPXUP;2482;07:46:05;0;49	83311;8	42092;5;311;58;
$GPXUP;2482;07:46:06;0;49	83312;8	42069;5;312;56;
$GPXUP;2482;07:46:07;0;49	83314;8	42047;5;312;57;
$GPXUP;2482;07:46:08;0;49	83318;8	42025;5;312;57;
$GPXUP;2482;07:46:09;0;49	83323;8	42004;5;313;59;
$GPXUP;2482;07:46:10;0;49	83328;8	41982;5;313;61;
$GPXUP;2482;07:46:11;0;49	83333;8	41959;5;314;61;
$GPXUP;2482;07:46:12;0;49	83333;8	41935;5;313;62;
$GPXUP;2482;07:46:13;0;49	83334;8	41911;5;314;62;
$GPXUP;2482;07:46:14;0;49	83336;8	41886;5;314;61;
$GPXUP;2482;07:46:15;0;49	83336;8	41863;5;313;61;
$GPXUP;2482;07:46:16;0;49	83337;8	41839;5;314;61;
$GPXUP;2482;07:46:17;0;49	83336;8	41815;5;313;60;
$GPXUP;2482;07:46:18;0;49	83334;8	41792;5;314;60;
$GPXUP;2482;07:46:19;0;49	83332;8	41769;5;314;60;
$GPXUP;2482;07:46:20;0;49	8333;8	41746;5;314;60;
$GPXUP;2482;07:46:21;0;49	83327;8	41723;5;314;59;
$GPXUP;2482;07:46:22;0;49	83325;8	417;5;314;59;
$GPXUP;2482;07:46:23;0;49	83322;8	41679;5;314;59;
$GPXUP;2482;07:46:24;0;49	83318;8	41655;5;315;60;
$GPXUP;2482;07:46:25;0;49	83313;8	41633;5;315;60;
$GPXUP;2482;07:46:26;0;49	83306;8	41614;5;315;59;
$GPXUP;2482;07:46:27;0;49	83299;8	41593;5;315;61;
$GPXUP;2482;07:46:28;0;49	83294;8	41571;5;315;60;
$GPXUP;2482;07:46:29;0;49	8329;8	41548;5;316;61;
$GPXUP;2482;07:46:30;0;49	83287;8	41523;5;316;59;
$GPXUP;2482;07:46:31;0;49	83285;8	415;5;317;59;
$GPXUP;2482;07:46:32;0;49	83283;8	41478;5;317;59;
$GPXUP;2482;07:46:33;0;49	83281;8	41455;5;318;58;
$GPXUP;2482;07:46:34;0;49	83278;8	41433;5;317;60;
$GPXUP;2482;07:46:35;0;49	83275;8	4141;5;318;61;
$GPXUP;2482;07:46:36;0;49	83273;8	41386;5;318;61;
$GPXUP;2482;07:46:37;0;49	8327;8	41363;5;318;61;
$GPXUP;2482;07:46:38;0;49	83268;8	41339;5;319;60;
$GPXUP;2482;07:46:39;0;49	83266;8	41316;5;319;61;
$GPXUP;2482;07:46:40;0;49	83265;8	41292;5;319;61;
$GPXUP;2482;07:46:41;0;49	83266;8	41266;5;319;61;
$GPXUP;2482;07:46:42;0;49	83267;8	41243;5;320;60;
$GPXUP;2482;07:46:43;0;49	83268;8	4122;5;320;59;
$GPXUP;2482;07:46:44;0;49	83268;8	41196;5;321;59;
$GPXUP;2482;07:46:45;0;49	83269;8	41173;5;320;60;
$GPXUP;2482;07:46:46;0;49	83268;8	4115;5;321;60;
$GPXUP;2482;07:46:47;0;49	83266;8	41127;5;322;60;
$GPXUP;2482;07:46:48;0;49	83266;8	41103;5;322;59;
$GPXUP;2482;07:46:49;0;49	83266;8	41081;5;322;59;
$GPXUP;2482;07:46:50;0;49	83267;8	41057;5;322;59;
$GPXUP;2482;07:46:51;0;49	83268;8	41033;5;322;59;
$GPXUP;2482;07:46:52;0;49	8327;8	41011;5;322;60;
$GPXUP;2482;07:46:53;0;49	83273;8	40988;5;323;60;
$GPXUP;2482;07:46:54;0;49	83276;8	40964;5;323;59;
$GPXUP;2482;07:46:55;0;49	83279;8	40942;5;323;59;
$GPXUP;2482;07:46:56;0;49	83282;8	40919;5;322;59;
$GPXUP;2482;07:46:57;0;49	83284;8	40897;5;323;59;
$GPXUP;2482;07:46:58;0;49	83285;8	40875;5;322;59;
$GPXUP;2482;07:46:59;0;49	83285;8	40851;5;323;59;
$GPXUP;2482;07:47:00;0;49	83285;8	40828;5;323;60;
$GPXUP;2482;07:47:01;0;49	83286;8	40804;5;324;60;
$GPXUP;2482;07:47:02;0;49	83287;8	40782;5;323;60;
$GPXUP;2482;07:47:03;0;49	83288;8	40758;5;323;60;
$GPXUP;2482;07:47:04;0;49	8329;8	40735;5;323;61;
$GPXUP;2482;07:47:05;0;49	83293;8	40711;5;323;60;
$GPXUP;2482;07:47:06;0;49	83296;8	40689;5;324;59;
$GPXUP;2482;07:47:07;0;49	83301;8	40668;5;323;59;
$GPXUP;2482;07:47:08;0;49	83307;8	40646;5;323;58;
$GPXUP;2482;07:47:09;0;49	83312;8	40625;5;323;59;
$GPXUP;2482;07:47:10;0;49	83318;8	40605;5;324;59;
$GPXUP;2482;07:47:11;0;49	83324;8	40583;5;323;58;
$GPXUP;2482;07:47:12;0;49	83331;8	40563;5;324;58;
$GPXUP;2482;07:47:13;0;49	83337;8	40542;5;323;59;
$GPXUP;2482;07:47:14;0;49	83342;8	4052;5;324;59;
$GPXUP;2482;07:47:15;0;49	83347;8	40499;5;324;59;
$GPXUP;2482;07:47:16;0;49	83354;8	40479;5;324;59;
$GPXUP;2482;07:47:17;0;49	8336;8	40458;5;323;60;
$GPXUP;2482;07:47:18;0;49	83367;8	40436;5;324;60;
$GPXUP;2482;07:47:19;0;49	83371;8	40413;5;323;60;
$GPXUP;2482;07:47:20;0;49	83373;8	4039;5;323;60;
$GPXUP;2482;07:47:21;0;49	83377;8	40368;5;322;59;
$GPXUP;2482;07:47:22;0;49	83381;8	40345;5;322;59;
$GPXUP;2482;07:47:23;0;49	83386;8	40323;5;322;59;
$GPXUP;2482;07:47:24;0;49	8339;8	40301;5;322;58;
$GPXUP;2482;07:47:25;0;49	83393;8	40278;5;322;58;
$GPXUP;2482;07:47:26;0;49	83395;8	40256;5;322;59;
$GPXUP;2482;07:47:27;0;49	83398;8	40233;5;322;59;
$GPXUP;2482;07:47:28;0;49	834;8	40209;5;322;59;
$GPXUP;2482;07:47:29;0;49	83401;8	40187;5;322;60;
$GPXUP;2482;07:47:30;0;49	83403;8	40163;5;321;60;
$GPXUP;2482;07:47:31;0;49	83404;8	40139;5;322;61;
$GPXUP;2482;07:47:32;0;49	83407;8	40116;5;322;61;
$GPXUP;2482;07:47:33;0;49	8341;8	40093;5;321;60;
$GPXUP;2482;07:47:34;0;49	83413;8	4007;5;321;60;
$GPXUP;2482;07:47:35;0;49	83414;8	40046;5;321;61;
$GPXUP;2482;07:47:36;0;49	83413;8	40023;5;321;60;
$GPXUP;2482;07:47:37;0;49	83413;8	39999;5;321;60;
$GPXUP;2482;07:47:38;0;49	83412;8	39977;5;321;60;
$GPXUP;2482;07:47:39;0;49	83409;8	39954;5;320;59;
$GPXUP;2482;07:47:40;0;49	83407;8	39931;5;321;60;
$GPXUP;2482;07:47:41;0;49	83402;8	39907;5;321;59;
$GPXUP;2482;07:47:42;0;49	83399;8	39886;5;320;58;
$GPXUP;2482;07:47:43;0;49	83396;8	39863;5;321;57;
$GPXUP;2482;07:47:44;0;49	83394;8	39841;5;321;56;
$GPXUP;2482;07:47:45;0;49	83393;8	39819;5;320;57;
$GPXUP;2482;07:47:46;0;49	83392;8	39798;5;320;56;
$GPXUP;2482;07:47:47;0;49	83391;8	39775;5;320;57;
$GPXUP;2482;07:47:48;0;49	83393;8	39753;5;320;58;
$GPXUP;2482;07:47:49;0;49	83392;8	3973;5;321;58;
$GPXUP;2482;07:47:50;0;49	83393;8	39708;5;321;58;
$GPXUP;2482;07:47:51;0;49	83393;8	39685;5;320;58;
$GPXUP;2482;07:47:52;0;49	83392;8	39661;5;320;59;
$GPXUP;2482;07:47:53;0;49	83392;8	39639;5;320;58;
$GPXUP;2482;07:47:54;0;49	83392;8	39616;5;320;58;
$GPXUP;2482;07:47:55;0;49	83393;8	39593;5;320;58;
$GPXUP;2482;07:47:56;0;49	83394;8	39571;5;319;57;
$GPXUP;2482;07:47:57;0;49	83395;8	39548;5;320;58;
$GPXUP;2482;07:47:58;0;49	83395;8	39526;5;320;59;
$GPXUP;2482;07:47:59;0;49	83395;8	39503;5;320;58;
$GPXUP;2482;07:48:00;0;49	83395;8	39479;5;319;59;
$GPXUP;2482;07:48:01;0;49	83396;8	39457;5;319;59;
$GPXUP;2482;07:48:02;0;49	83395;8	39434;5;319;60;
$GPXUP;2482;07:48:03;0;49	83394;8	39412;5;319;60;
$GPXUP;2482;07:48:04;0;49	83393;8	39388;5;319;59;
$GPXUP;2482;07:48:05;0;49	83392;8	39365;5;319;58;
$GPXUP;2482;07:48:06;0;49	83389;8	39343;5;319;59;
$GPXUP;2482;07:48:07;0;49	83386;8	3932;5;319;59;
$GPXUP;2482;07:48:08;0;49	83383;8	39297;5;319;60;
$GPXUP;2482;07:48:09;0;49	83382;8	39275;5;319;59;
$GPXUP;2482;07:48:10;0;49	83382;8	39251;5;319;60;
$GPXUP;2482;07:48:11;0;49	8338;8	39227;5;319;59;
$GPXUP;2482;07:48:12;0;49	8338;8	39204;5;318;59;
$GPXUP;2482;07:48:13;0;49	83381;8	39182;5;319;58;
$GPXUP;2482;07:48:14;0;49	83382;8	39158;5;318;56;
$GPXUP;2482;07:48:15;0;49	83386;8	39138;5;319;56;
$GPXUP;2482;07:48:16;0;49	8339;8	39116;5;318;58;
$GPXUP;2482;07:48:17;0;49	83394;8	39094;5;319;57;
$GPXUP;2482;07:48:18;0;49	834;8	39074;5;319;58;
$GPXUP;2482;07:48:19;0;49	83407;8	39054;5;319;58;
$GPXUP;2482;07:48:20;0;49	83414;8	39035;5;318;57;
$GPXUP;2482;07:48:21;0;49	83421;8	39015;5;318;55;
$GPXUP;2482;07:48:22;0;49	83427;8	38996;5;318;57;
$GPXUP;2482;07:48:23;0;49	83434;8	38976;5;319;58;
$GPXUP;2482;07:48:24;0;49	83441;8	38956;5;318;59;
$GPXUP;2482;07:48:25;0;49	83447;8	38935;5;319;60;
$GPXUP;2482;07:48:26;0;49	83453;8	38914;5;318;61;
$GPXUP;2482;07:48:27;0;49	83458;8	38891;5;318;61;
$GPXUP;2482;07:48:28;0;49	83462;8	38867;5;318;60;
$GPXUP;2482;07:48:29;0;49	83464;8	38844;5;318;61;
$GPXUP;2482;07:48:30;0;49	83466;8	3882;5;318;60;
$GPXUP;2482;07:48:31;0;49	83465;8	38798;5;317;60;
$GPXUP;2482;07:48:32;0;49	83462;8	38773;5;317;60;
$GPXUP;2482;07:48:33;0;49	83461;8	38751;5;317;59;
$GPXUP;2482;07:48:34;0;49	8346;8	38727;5;316;60;
$GPXUP;2482;07:48:35;0;49	83459;8	38704;5;316;60;
$GPXUP;2482;07:48:36;0;49	83459;8	3868;5;316;59;
$GPXUP;2482;07:48:37;0;49	83459;8	38658;5;316;59;
$GPXUP;2482;07:48:38;0;49	8346;8	38635;5;315;58;
$GPXUP;2482;07:48:39;0;49	83461;8	38613;5;315;58;
$GPXUP;2482;07:48:40;0;49	83464;8	3859;5;315;58;
$GPXUP;2482;07:48:41;0;49	83468;8	38568;5;315;60;
$GPXUP;2482;07:48:42;0;49	83473;8	38548;5;314;60;
$GPXUP;2482;07:48:43;0;49	8348;8	38527;5;315;58;
$GPXUP;2482;07:48:44;0;49	83487;8	38508;5;314;57;
$GPXUP;2482;07:48:45;0;49	83496;8	3849;5;315;57;
$GPXUP;2482;07:48:46;0;49	83505;8	38473;5;314;56;
$GPXUP;2482;07:48:47;0;49	83516;8	38458;5;315;58;
$GPXUP;2482;07:48:48;0;49	83527;8	38442;5;314;58;
$GPXUP;2482;07:48:49;0;49	83537;8	38427;5;314;56;
$GPXUP;2482;07:48:50;0;49	83545;8	3841;5;314;56;
$GPXUP;2482;07:48:51;0;49	83553;8	38392;5;314;57;
$GPXUP;2482;07:48:52;0;49	83562;8	38374;5;315;57;
$GPXUP;2482;07:48:53;0;49	83571;8	38357;5;314;57;
$GPXUP;2482;07:48:54;0;49	83579;8	38337;5;314;56;
$GPXUP;2482;07:48:55;0;49	83587;8	3832;5;315;57;
$GPXUP;2482;07:48:56;0;49	83596;8	38302;5;315;59;
$GPXUP;2482;07:48:57;0;49	83605;8	38286;5;315;60;
$GPXUP;2482;07:48:58;0;49	83615;8	38268;5;315;59;
$GPXUP;2482;07:48:59;0;49	83622;8	38246;5;315;59;
$GPXUP;2482;07:49:00;0;49	83628;8	38227;5;314;59;
$GPXUP;2482;07:49:01;0;49	83636;8	38207;5;315;59;
$GPXUP;2482;07:49:02;0;49	83643;8	38186;5;314;59;
$GPXUP;2482;07:49:03;0;49	83648;8	38164;5;314;59;
$GPXUP;2482;07:49:04;0;49	83653;8	38143;5;313;59;
$GPXUP;2482;07:49:05;0;49	83659;8	38121;5;312;59;
$GPXUP;2482;07:49:06;0;49	83667;8	381;5;312;59;
$GPXUP;2482;07:49:07;0;49	83672;8	3808;5;312;59;
$GPXUP;2482;07:49:08;0;49	8368;8	38059;5;312;57;
$GPXUP;2482;07:49:09;0;49	83685;8	38039;5;312;58;
$GPXUP;2482;07:49:10;0;49	83688;8	38015;5;311;58;
$GPXUP;2482;07:49:11;0;49	83692;8	37994;5;311;58;
$GPXUP;2482;07:49:12;0;49	83696;8	37972;5;312;58;
$GPXUP;2482;07:49:13;0;49	83702;8	3795;5;312;57;
$GPXUP;2482;07:49:14;0;49	83708;8	3793;5;311;60;
$GPXUP;2482;07:49:15;0;49	83717;8	37912;5;311;61;
$GPXUP;2482;07:49:16;0;49	83726;8	37893;5;310;59;
$GPXUP;2482;07:49:17;0;49	83735;8	37875;5;311;58;
$GPXUP;2482;07:49:18;0;49	83743;8	37855;5;310;59;
$GPXUP;2482;07:49:19;0;49	83748;8	37835;5;310;59;
$GPXUP;2482;07:49:20;0;49	83755;8	37814;5;311;59;
$GPXUP;2482;07:49:21;0;49	83759;8	37792;5;311;59;
$GPXUP;2482;07:49:22;0;49	83763;8	3777;5;311;58;
$GPXUP;2482;07:49:23;0;49	83767;8	37748;5;310;58;
$GPXUP;2482;07:49:24;0;49	83773;8	37728;5;311;58;
$GPXUP;2482;07:49:25;0;49	83779;8	37707;5;311;57;
$GPXUP;2482;07:49:26;0;49	83785;8	37687;5;311;58;
$GPXUP;2482;07:49:27;0;49	83791;8	37667;5;311;58;
$GPXUP;2482;07:49:28;0;49	83797;8	37645;5;312;57;
$GPXUP;2482;07:49:29;0;49	83802;8	37623;5;312;58;
$GPXUP;2482;07:49:30;0;49	83805;8	37601;5;312;58;
$GPXUP;2482;07:49:31;0;49	83808;8	37578;5;313;59;
$GPXUP;2482;07:49:32;0;49	83811;8	37556;5;313;59;
$GPXUP;2482;07:49:33;0;49	83814;8	37534;5;312;59;
$GPXUP;2482;07:49:34;0;49	83819;8	37512;5;313;59;
$GPXUP;2482;07:49:35;0;49	83825;8	37491;5;313;59;
$GPXUP;2482;07:49:36;0;49	83832;8	37471;5;312;59;
$GPXUP;2482;07:49:37;0;49	83837;8	3745;5;313;60;
$GPXUP;2482;07:49:38;0;49	83842;8	37427;5;312;60;
$GPXUP;2482;07:49:39;0;49	83846;8	37405;5;312;59;
$GPXUP;2482;07:49:40;0;49	83848;8	37381;5;313;59;
$GPXUP;2482;07:49:41;0;49	83851;8	37358;5;313;59;
$GPXUP;2482;07:49:42;0;49	83854;8	37336;5;313;58;
$GPXUP;2482;07:49:43;0;49	83857;8	37314;5;313;58;
$GPXUP;2482;07:49:44;0;49	83861;8	37292;5;313;58;
$GPXUP;2482;07:49:45;0;49	83865;8	37271;5;313;58;
$GPXUP;2482;07:49:46;0;49	83871;8	37249;5;314;59;
$GPXUP;2482;07:49:47;0;49	83877;8	37228;5;312;60;
$GPXUP;2482;07:49:48;0;49	83883;8	37206;5;312;59;
$GPXUP;2482;07:49:49;0;49	83888;8	37186;5;313;61;
$GPXUP;2482;07:49:50;0;49	83896;8	37165;5;313;62;
$GPXUP;2482;07:49:51;0;49	83905;8	37144;5;312;61;
$GPXUP;2482;07:49:52;0;49	83913;8	37124;5;312;61;
$GPXUP;2482;07:49:53;0;49	8392;8	37104;5;312;59;
$GPXUP;2482;07:49:54;0;49	83928;8	37083;5;313;61;
$GPXUP;2482;07:49:55;0;49	83935;8	37062;5;312;61;
$GPXUP;2482;07:49:56;0;49	83939;8	37039;5;312;61;
$GPXUP;2482;07:49:57;0;49	83943;8	37016;5;312;61;
$GPXUP;2482;07:49:58;0;49	83945;8	36992;5;312;60;
$GPXUP;2482;07:49:59;0;49	83948;8	36969;5;312;59;
$GPXUP;2482;07:50:00;0;49	83952;8	36947;5;312;59;
$GPXUP;2482;07:50:01;0;49	83959;8	36927;5;312;59;
$GPXUP;2482;07:50:02;0;49	83967;8	36909;5;312;58;
$GPXUP;2482;07:50:03;0;49	83978;8	36892;5;313;58;
$GPXUP;2482;07:50:04;0;49	83988;8	36877;5;313;58;
$GPXUP;2482;07:50:05;0;49	83999;8	36861;5;313;58;
$GPXUP;2482;07:50:06;0;49	8401;8	36847;5;313;56;
$GPXUP;2482;07:50:07;0;49	84021;8	36832;5;313;56;
$GPXUP;2482;07:50:08;0;49	84031;8	36819;5;313;55;
$GPXUP;2482;07:50:09;0;49	84042;8	36804;5;313;56;
$GPXUP;2482;07:50:10;0;49	84052;8	3679;5;313;56;
$GPXUP;2482;07:50:11;0;49	84064;8	36779;5;313;55;
$GPXUP;2482;07:50:12;0;49	84077;8	3677;5;313;54;
$GPXUP;2482;07:50:13;0;49	84089;8	36761;5;313;55;
$GPXUP;2482;07:50:14;0;49	84101;8	36749;5;313;56;
$GPXUP;2482;07:50:15;0;49	84112;8	36737;5;313;57;
$GPXUP;2482;07:50:16;0;49	84124;8	36725;5;313;56;
$GPXUP;2482;07:50:17;0;49	84136;8	36713;5;313;55;
$GPXUP;2482;07:50:18;0;49	84148;8	36703;5;313;56;
$GPXUP;2482;07:50:19;0;49	8416;8	36692;5;312;55;
$GPXUP;2482;07:50:20;0;49	84171;8	3668;5;313;57;
$GPXUP;2482;07:50:21;0;49	84184;8	36668;5;312;57;
$GPXUP;2482;07:50:22;0;49	84197;8	36659;5;312;56;
$GPXUP;2482;07:50:23;0;49	84211;8	36655;5;311;56;
$GPXUP;2482;07:50:24;0;49	84226;8	36652;5;310;57;
$GPXUP;2482;07:50:25;0;49	8424;8	36649;5;310;55;
$GPXUP;2482;07:50:26;0;49	84255;8	36647;5;309;53;
$GPXUP;2482;07:50:27;0;49	84268;8	36644;5;308;53;
$GPXUP;2482;07:50:28;0;49	84282;8	36641;5;309;53;
$GPXUP;2482;07:50:29;0;49	84295;8	36638;5;308;54;
$GPXUP;2482;07:50:30;0;49	84309;8	36633;5;308;55;
$GPXUP;2482;07:50:31;0;49	84323;8	36627;5;307;55;
$GPXUP;2482;07:50:32;0;49	84337;8	3662;5;307;55;
$GPXUP;2482;07:50:33;0;49	8435;8	36612;5;307;55;
$GPXUP;2482;07:50:34;0;49	84362;8	36602;5;307;54;
$GPXUP;2482;07:50:35;0;49	84374;8	36591;5;307;56;
$GPXUP;2482;07:50:36;0;49	84386;8	3658;5;307;57;
$GPXUP;2482;07:50:37;0;49	84399;8	3657;5;307;56;
$GPXUP;2482;07:50:38;0;49	84413;8	36566;5;306;56;
$GPXUP;2482;07:50:39;0;49	84427;8	36562;5;306;55;
$GPXUP;2482;07:50:40;0;49	84441;8	36558;5;306;55;
$GPXUP;2482;07:50:41;0;49	84454;8	36553;5;307;55;
$GPXUP;2482;07:50:42;0;49	84468;8	36546;5;306;55;
$GPXUP;2482;07:50:43;0;49	84481;8	36538;5;306;56;
$GPXUP;2482;07:50:44;0;49	84493;8	36529;5;305;56;
$GPXUP;2482;07:50:45;0;49	84506;8	36521;5;305;57;
$GPXUP;2482;07:50:46;0;49	8452;8	36517;5;305;55;
$GPXUP;2482;07:50:47;0;49	84534;8	36518;5;304;54;
$GPXUP;2482;07:50:48;0;49	84548;8	36521;5;304;55;
$GPXUP;2482;07:50:49;0;49	84562;8	36523;5;304;55;
$GPXUP;2482;07:50:50;0;49	84575;8	36527;5;303;55;
$GPXUP;2482;07:50:51;0;49	84589;8	36526;5;303;55;
$GPXUP;2482;07:50:52;0;49	84604;8	36516;5;301;57;
$GPXUP;2482;07:50:53;0;49	84617;8	36505;5;301;58;
$GPXUP;2482;07:50:54;0;49	84627;8	36488;5;300;57;
$GPXUP;2482;07:50:55;0;49	84638;8	36474;5;299;56;
$GPXUP;2482;07:50:56;0;49	84649;8	3646;5;299;55;
$GPXUP;2482;07:50:57;0;49	84661;8	36451;5;299;54;
$GPXUP;2482;07:50:58;0;49	84674;8	36442;5;301;54;
$GPXUP;2482;07:50:59;0;49	84687;8	36433;5;300;58;
$GPXUP;2482;07:51:00;0;49	847;8	36422;5;301;58;
$GPXUP;2482;07:51:01;0;49	84712;8	36409;5;302;58;
$GPXUP;2482;07:51:02;0;49	84724;8	36397;5;301;58;
$GPXUP;2482;07:51:03;0;49	84737;8	36387;5;301;58;
$GPXUP;2482;07:51:04;0;49	8475;8	36378;5;301;57;
$GPXUP;2482;07:51:05;0;49	84764;8	36372;5;300;57;
$GPXUP;2482;07:51:06;0;49	84778;8	36364;5;300;58;
$GPXUP;2482;07:51:07;0;49	84791;8	36355;5;299;60;
$GPXUP;2482;07:51:08;0;49	84804;8	36342;5;299;60;
$GPXUP;2482;07:51:09;0;49	84817;8	36329;5;298;60;
$GPXUP;2482;07:51:10;0;49	84829;8	36314;5;298;60;
$GPXUP;2482;07:51:11;0;49	84842;8	36303;5;296;59;
$GPXUP;2482;07:51:12;0;49	84855;8	36291;5;296;59;
$GPXUP;2482;07:51:13;0;49	84868;8	36279;5;295;59;
$GPXUP;2482;07:51:14;0;49	84882;8	36269;5;294;58;
$GPXUP;2482;07:51:15;0;49	84894;8	36259;5;293;59;
$GPXUP;2482;07:51:16;0;49	84908;8	36249;5;292;59;
$GPXUP;2482;07:51:17;0;49	8492;8	36234;5;291;59;
$GPXUP;2482;07:51:18;0;49	84931;8	36218;5;291;58;
$GPXUP;2482;07:51:19;0;49	84941;8	36201;5;291;57;
$GPXUP;2482;07:51:20;0;49	84951;8	36185;5;290;57;
$GPXUP;2482;07:51:21;0;49	84962;8	36171;5;289;57;
$GPXUP;2482;07:51:22;0;49	84973;8	36158;5;289;56;
$GPXUP;2482;07:51:23;0;49	84985;8	36145;5;289;56;
$GPXUP;2482;07:51:24;0;49	84997;8	36134;5;289;57;
$GPXUP;2482;07:51:25;0;49	85009;8	36122;5;289;58;
$GPXUP;2482;07:51:26;0;49	85021;8	36109;5;288;58;
$GPXUP;2482;07:51:27;0;49	85032;8	36095;5;288;57;
$GPXUP;2482;07:51:28;0;49	85044;8	36082;5;287;56;
$GPXUP;2482;07:51:29;0;49	85055;8	36069;5;286;58;
$GPXUP;2482;07:51:30;0;49	85066;8	36054;5;285;58;
$GPXUP;2482;07:51:31;0;49	85078;8	3604;5;285;59;
$GPXUP;2482;07:51:32;0;49	85091;8	36026;5;284;59;
$GPXUP;2482;07:51:33;0;49	85104;8	36013;5;282;59;
$GPXUP;2482;07:51:34;0;49	85115;8	35998;5;282;59;
$GPXUP;2482;07:51:35;0;49	85124;8	35979;5;282;59;
$GPXUP;2482;07:51:36;0;49	8513;8	35958;5;282;59;
$GPXUP;2482;07:51:37;0;49	85136;8	35937;5;283;58;
$GPXUP;2482;07:51:38;0;49	85143;8	35915;5;284;58;
$GPXUP;2482;07:51:39;0;49	8515;8	35895;5;285;58;
$GPXUP;2482;07:51:40;0;49	8516;8	35879;5;285;57;
$GPXUP;2482;07:51:41;0;49	85171;8	35865;5;287;55;
$GPXUP;2482;07:51:42;0;49	85182;8	35853;5;287;55;
$GPXUP;2482;07:51:43;0;49	85194;8	35841;5;288;54;
$GPXUP;2482;07:51:44;0;49	85207;8	35833;5;289;55;
$GPXUP;2482;07:51:45;0;49	8522;8	35826;5;289;55;
$GPXUP;2482;07:51:46;0;49	85233;8	35821;5;288;57;
$GPXUP;2482;07:51:47;0;49	85247;8	35818;5;288;57;
$GPXUP;2482;07:51:48;0;49	85262;8	35814;5;286;59;
$GPXUP;2482;07:51:49;0;49	85276;8	35809;5;285;59;
$GPXUP;2482;07:51:50;0;49	85291;8	35805;5;286;58;
$GPXUP;2482;07:51:51;0;49	85306;8	35799;5;285;58;
$GPXUP;2482;07:51:52;0;49	85319;8	35788;5;285;57;
$GPXUP;2482;07:51:53;0;49	85331;8	35777;5;285;57;
$GPXUP;2482;07:51:54;0;49	85342;8	35763;5;285;58;
$GPXUP;2482;07:51:55;0;49	85354;8	35751;5;285;57;
$GPXUP;2482;07:51:56;0;49	85367;8	35741;5;285;56;
$GPXUP;2482;07:51:57;0;49	8538;8	3573;5;285;56;
$GPXUP;2482;07:51:58;0;49	85392;8	3572;5;285;56;
$GPXUP;2482;07:51:59;0;49	85403;8	35706;5;285;58;
$GPXUP;2482;07:52:00;0;49	85413;8	3569;5;285;58;
$GPXUP;2482;07:52:01;0;49	85424;8	35673;5;284;59;
$GPXUP;2482;07:52:02;0;49	85434;8	35657;5;282;58;
$GPXUP;2482;07:52:03;0;49	85444;8	35641;5;282;58;
$GPXUP;2482;07:52:04;0;49	85455;8	35624;5;281;61;
$GPXUP;2482;07:52:05;0;49	85465;8	35604;5;280;64;
$GPXUP;2482;07:52:06;0;49	8547;8	3558;5;276;64;
$GPXUP;2482;07:52:07;0;49	85472;8	35553;5;276;60;
$GPXUP;2482;07:52:08;0;49	85478;8	35532;5;277;57;
$GPXUP;2482;07:52:09;0;49	85484;8	35512;5;277;57;
$GPXUP;2482;07:52:10;0;49	85491;8	35492;5;278;56;
$GPXUP;2482;07:52:11;0;49	855;8	35475;5;279;55;
$GPXUP;2482;07:52:12;0;49	8551;8	35463;5;279;55;
$GPXUP;2482;07:52:13;0;49	85523;8	35454;5;278;56;
$GPXUP;2482;07:52:14;0;49	85535;8	35445;5;277;57;
$GPXUP;2482;07:52:15;0;49	8555;8	35441;5;276;56;
$GPXUP;2482;07:52:16;0;49	85564;8	3544;5;275;57;
$GPXUP;2482;07:52:17;0;49	85578;8	35441;5;275;56;
$GPXUP;2482;07:52:18;0;49	85593;8	3544;5;274;56;
$GPXUP;2482;07:52:19;0;49	85606;8	35438;5;273;56;
$GPXUP;2482;07:52:20;0;49	8562;8	35436;5;271;56;
$GPXUP;2482;07:52:21;0;49	85634;8	35436;5;271;56;
$GPXUP;2482;07:52:22;0;49	85648;8	35437;5;271;54;
$GPXUP;2482;07:52:23;0;49	85661;8	35438;5;271;54;
$GPXUP;2482;07:52:24;0;49	85675;8	35442;5;271;54;
$GPXUP;2482;07:52:25;0;49	85688;8	35448;5;271;55;
$GPXUP;2482;07:52:26;0;49	857;8	35456;5;269;55;
$GPXUP;2482;07:52:27;0;49	85713;8	35463;5;270;56;
$GPXUP;2482;07:52:28;0;49	85726;8	35466;5;269;56;
$GPXUP;2482;07:52:29;0;49	8574;8	35467;5;269;54;
$GPXUP;2482;07:52:30;0;49	85754;8	35466;5;268;53;
$GPXUP;2482;07:52:31;0;49	85767;8	35458;5;268;54;
$GPXUP;2482;07:52:32;0;49	85778;8	35445;5;268;54;
$GPXUP;2482;07:52:33;0;49	85789;8	3543;5;267;54;
$GPXUP;2482;07:52:34;0;49	858;8	35418;5;267;53;
$GPXUP;2482;07:52:35;0;49	85813;8	3541;5;267;52;
$GPXUP;2482;07:52:36;0;49	85826;8	35408;5;268;51;
$GPXUP;2482;07:52:37;0;49	85839;8	35406;5;267;49;
$GPXUP;2482;07:52:38;0;49	85851;8	35404;5;268;48;
$GPXUP;2482;07:52:39;0;49	85862;8	35403;5;269;49;
$GPXUP;2482;07:52:40;0;49	85875;8	35401;5;269;51;
$GPXUP;2482;07:52:41;0;49	85887;8	35399;5;269;52;
$GPXUP;2482;07:52:42;0;49	859;8	35394;5;270;51;
$GPXUP;2482;07:52:43;0;49	85913;8	35392;5;271;47;
$GPXUP;2482;07:52:44;0;49	85924;8	35386;5;273;49;
$GPXUP;2482;07:52:45;0;49	85936;8	3538;5;275;48;
$GPXUP;2482;07:52:46;0;49	85946;8	35371;5;277;48;
$GPXUP;2482;07:52:47;0;49	85956;8	35362;5;279;49;
$GPXUP;2482;07:52:48;0;49	85966;8	35349;5;281;50;
$GPXUP;2482;07:52:49;0;49	85976;8	35336;5;283;51;
$GPXUP;2482;07:52:50;0;49	85986;8	35324;5;284;51;
$GPXUP;2482;07:52:51;0;49	85996;8	3531;5;285;52;
$GPXUP;2482;07:52:52;0;49	86007;8	35299;5;286;54;
$GPXUP;2482;07:52:53;0;49	86018;8	35287;5;286;56;
$GPXUP;2482;07:52:54;0;49	8603;8	35277;5;284;57;
$GPXUP;2482;07:52:55;0;49	86042;8	35265;5;284;56;
$GPXUP;2482;07:52:56;0;49	86053;8	35253;5;283;56;
$GPXUP;2482;07:52:57;0;49	86065;8	35238;5;283;55;
$GPXUP;2482;07:52:58;0;49	86075;8	35221;5;283;56;
$GPXUP;2482;07:52:59;0;49	86084;8	35203;5;282;56;
$GPXUP;2482;07:53:00;0;49	86092;8	35187;5;283;57;
$GPXUP;2482;07:53:01;0;49	861;8	35168;5;283;57;
$GPXUP;2482;07:53:02;0;49	86109;8	3515;5;282;56;
$GPXUP;2482;07:53:03;0;49	86119;8	35135;5;282;57;
$GPXUP;2482;07:53:04;0;49	8613;8	3512;5;281;57;
$GPXUP;2482;07:53:05;0;49	8614;8	35107;5;280;57;
$GPXUP;2482;07:53:06;0;49	8615;8	35092;5;280;57;
$GPXUP;2482;07:53:07;0;49	86161;8	35075;5;280;57;
$GPXUP;2482;07:53:08;0;49	8617;8	35058;5;280;57;
$GPXUP;2482;07:53:09;0;49	86178;8	3504;5;280;59;
$GPXUP;2482;07:53:10;0;49	86187;8	35022;5;279;59;
$GPXUP;2482;07:53:11;0;49	86197;8	35004;5;279;60;
$GPXUP;2482;07:53:12;0;49	86208;8	34988;5;279;59;
$GPXUP;2482;07:53:13;0;49	86219;8	34975;5;278;58;
$GPXUP;2482;07:53:14;0;49	86233;8	34966;5;277;56;
$GPXUP;2482;07:53:15;0;49	86246;8	34958;5;276;56;
$GPXUP;2482;07:53:16;0;49	8626;8	34949;5;277;55;
$GPXUP;2482;07:53:17;0;49	86273;8	34943;5;276;54;
$GPXUP;2482;07:53:18;0;49	86285;8	34936;5;277;54;
$GPXUP;2482;07:53:19;0;49	86298;8	34928;5;277;54;
$GPXUP;2482;07:53:20;0;49	86309;8	34917;5;276;55;
$GPXUP;2482;07:53:21;0;49	86319;8	34902;5;276;57;
$GPXUP;2482;07:53:22;0;49	8633;8	34884;5;275;59;
$GPXUP;2482;07:53:23;0;49	86339;8	34865;5;275;60;
$GPXUP;2482;07:53:24;0;49	86348;8	34848;5;274;59;
$GPXUP;2482;07:53:25;0;49	8636;8	34832;5;273;59;
$GPXUP;2482;07:53:26;0;49	86372;8	34818;5;273;58;
$GPXUP;2482;07:53:27;0;49	86384;8	34808;5;273;55;
$GPXUP;2482;07:53:28;0;49	86397;8	34803;5;275;54;
$GPXUP;2482;07:53:29;0;49	8641;8	34796;5;276;54;
$GPXUP;2482;07:53:30;0;49	86423;8	34788;5;276;55;
$GPXUP;2482;07:53:31;0;49	86436;8	3478;5;276;55;
$GPXUP;2482;07:53:32;0;49	86449;8	34773;5;276;54;
$GPXUP;2482;07:53:33;0;49	86462;8	34769;5;277;52;
$GPXUP;2482;07:53:34;0;49	86475;8	34769;5;277;51;
$GPXUP;2482;07:53:35;0;49	86488;8	34767;5;278;52;
$GPXUP;2482;07:53:36;0;49	865;8	34763;5;278;52;
$GPXUP;2482;07:53:37;0;49	86513;8	34757;5;278;53;
$GPXUP;2482;07:53:38;0;49	86525;8	34748;5;277;54;
$GPXUP;2482;07:53:39;0;49	86536;8	34733;5;277;56;
$GPXUP;2482;07:53:40;0;49	86546;8	34717;5;276;57;
$GPXUP;2482;07:53:41;0;49	86554;8	34698;5;276;58;
$GPXUP;2482;07:53:42;0;49	86562;8	34679;5;276;59;
$GPXUP;2482;07:53:43;0;49	86572;8	34661;5;276;58;
$GPXUP;2482;07:53:44;0;49	86582;8	34646;5;276;57;
$GPXUP;2482;07:53:45;0;49	86594;8	34634;5;275;57;
$GPXUP;2482;07:53:46;0;49	86605;8	34621;5;275;56;
$GPXUP;2482;07:53:47;0;49	86617;8	34611;5;276;53;
$GPXUP;2482;07:53:48;0;49	86629;8	34601;5;277;53;
$GPXUP;2482;07:53:49;0;49	86641;8	34592;5;278;52;
$GPXUP;2482;07:53:50;0;49	86654;8	34586;5;279;53;
$GPXUP;2482;07:53:51;0;49	86666;8	34578;5;280;54;
$GPXUP;2482;07:53:52;0;49	86677;8	34569;5;279;54;
$GPXUP;2482;07:53:53;0;49	86689;8	34558;5;279;54;
$GPXUP;2482;07:53:54;0;49	86702;8	34551;5;279;53;
$GPXUP;2482;07:53:55;0;49	86715;8	34547;5;279;52;
$GPXUP;2482;07:53:56;0;49	86729;8	34548;5;279;51;
$GPXUP;2482;07:53:57;0;49	8674;8	34553;5;280;47;
$GPXUP;2482;07:53:58;0;49	86752;8	34558;5;281;47;
$GPXUP;2482;07:53:59;0;49	86763;8	34566;5;282;47;
$GPXUP;2482;07:54:00;0;49	86774;8	34574;5;282;45;
$GPXUP;2482;07:54:01;0;49	86782;8	34588;5;284;44;
$GPXUP;2482;07:54:02;0;49	86783;8	34607;5;286;45;
$GPXUP;2482;07:54:03;0;49	86782;8	34628;5;286;46;
$GPXUP;2482;07:54:04;0;49	8678;8	34646;5;286;47;
$GPXUP;2482;07:54:05;0;49	86779;8	34666;5;285;47;
$GPXUP;2482;07:54:06;0;49	86784;8	34684;5;285;49;
$GPXUP;2482;07:54:07;0;49	86792;8	34701;5;284;52;
$GPXUP;2482;07:54:08;0;49	868;8	34715;5;283;52;
$GPXUP;2482;07:54:09;0;49	8681;8	34726;5;283;50;
$GPXUP;2482;07:54:10;0;49	86822;8	34734;5;282;48;
$GPXUP;2482;07:54:11;0;49	86834;8	34738;5;283;50;
$GPXUP;2482;07:54:12;0;49	86846;8	34742;5;282;47;
$GPXUP;2482;07:54:13;0;49	86857;8	34752;5;282;50;
$GPXUP;2482;07:54:14;0;49	86868;8	34761;5;280;51;
$GPXUP;2482;07:54:15;0;49	86882;8	34766;5;279;54;
$GPXUP;2482;07:54:16;0;49	86897;8	34765;5;278;56;
$GPXUP;2482;07:54:17;0;49	86912;8	34756;5;278;55;
$GPXUP;2482;07:54:18;0;49	86924;8	34744;5;277;57;
$GPXUP;2482;07:54:19;0;49	86932;8	34726;5;276;59;
$GPXUP;2482;07:54:20;0;49	86941;8	34705;5;275;59;
$GPXUP;2482;07:54:21;0;49	8695;8	34683;5;274;59;
$GPXUP;2482;07:54:22;0;49	86957;8	34663;5;273;58;
$GPXUP;2482;07:54:23;0;49	86965;8	34644;5;272;58;
$GPXUP;2482;07:54:24;0;49	86975;8	34627;5;272;60;
$GPXUP;2482;07:54:25;0;49	86984;8	34609;5;272;61;
$GPXUP;2482;07:54:26;0;49	86991;8	34588;5;271;63;
$GPXUP;2482;07:54:27;0;49	86999;8	34567;5;270;63;
$GPXUP;2482;07:54:28;0;49	87007;8	34546;5;270;64;
$GPXUP;2482;07:54:29;0;49	87014;8	34522;5;268;64;
$GPXUP;2482;07:54:30;0;49	8702;8	34499;5;267;63;
$GPXUP;2482;07:54:31;0;49	87027;8	34479;5;267;63;
$GPXUP;2482;07:54:32;0;49	87037;8	34459;5;267;63;
$GPXUP;2482;07:54:33;0;49	87047;8	34439;5;266;63;
$GPXUP;2482;07:54:34;0;49	87056;8	3442;5;265;63;
$GPXUP;2482;07:54:35;0;49	87063;8	34397;5;265;61;
$GPXUP;2482;07:54:36;0;49	8707;8	34376;5;265;61;
$GPXUP;2482;07:54:37;0;49	87076;8	34354;5;266;62;
$GPXUP;2482;07:54:38;0;49	87082;8	34332;5;265;61;
$GPXUP;2482;07:54:39;0;49	87089;8	34312;5;266;59;
$GPXUP;2482;07:54:40;0;49	87095;8	3429;5;266;57;
$GPXUP;2482;07:54:41;0;49	871;8	3427;5;267;58;
$GPXUP;2482;07:54:42;0;49	87106;8	34248;5;267;60;
$GPXUP;2482;07:54:43;0;49	87112;8	34227;5;267;59;
$GPXUP;2482;07:54:44;0;49	87117;8	34207;5;266;59;
$GPXUP;2482;07:54:45;0;49	87124;8	34186;5;266;59;
$GPXUP;2482;07:54:46;0;49	8713;8	34164;5;265;60;
$GPXUP;2482;07:54:47;0;49	87135;8	34143;5;265;61;
$GPXUP;2482;07:54:48;0;49	87139;8	34118;5;265;62;
$GPXUP;2482;07:54:49;0;49	87141;8	34093;5;264;63;
$GPXUP;2482;07:54:50;0;49	87147;8	34069;5;262;64;
$GPXUP;2482;07:54:51;0;49	87155;8	34048;5;261;63;
$GPXUP;2482;07:54:52;0;49	87162;8	34026;5;260;63;
$GPXUP;2482;07:54:53;0;49	87167;8	34003;5;261;63;
$GPXUP;2482;07:54:54;0;49	87171;8	33978;5;261;64;
$GPXUP;2482;07:54:55;0;49	87177;8	33955;5;259;63;
$GPXUP;2482;07:54:56;0;49	87184;8	33934;5;260;62;
$GPXUP;2482;07:54:57;0;49	87194;8	33915;5;259;62;
$GPXUP;2482;07:54:58;0;49	87204;8	33898;5;258;59;
$GPXUP;2482;07:54:59;0;49	87216;8	33889;5;259;57;
$GPXUP;2482;07:55:00;0;49	8723;8	33883;5;259;54;
$GPXUP;2482;07:55:01;0;49	87243;8	33882;5;260;52;
$GPXUP;2482;07:55:02;0;49	87257;8	33882;5;261;51;
$GPXUP;2482;07:55:03;0;49	8727;8	33883;5;261;51;
$GPXUP;2482;07:55:04;0;49	87283;8	33882;5;261;52;
$GPXUP;2482;07:55:05;0;49	87296;8	33882;5;261;51;
$GPXUP;2482;07:55:06;0;49	87309;8	33879;5;261;51;
$GPXUP;2482;07:55:07;0;49	87321;8	3388;5;261;51;
$GPXUP;2482;07:55:08;0;49	87335;8	33881;5;262;51;
$GPXUP;2482;07:55:09;0;49	87348;8	33883;5;261;50;
$GPXUP;2482;07:55:10;0;49	87359;8	33889;5;261;49;
$GPXUP;2482;07:55:11;0;49	8737;8	33898;5;262;50;
$GPXUP;2482;07:55:12;0;49	8738;8	33909;5;261;49;
$GPXUP;2482;07:55:13;0;49	87391;8	33916;5;261;49;
$GPXUP;2482;07:55:14;0;49	87403;8	33918;5;262;49;
$GPXUP;2482;07:55:15;0;49	87415;8	33916;5;262;49;
$GPXUP;2482;07:55:16;0;49	87427;8	33911;5;261;51;
$GPXUP;2482;07:55:17;0;49	8744;8	33906;5;261;51;
$GPXUP;2482;07:55:18;0;49	87453;8	33904;5;261;50;
$GPXUP;2482;07:55:19;0;49	87466;8	33908;5;262;48;
$GPXUP;2482;07:55:20;0;49	87477;8	33913;5;262;48;
$GPXUP;2482;07:55:21;0;49	8749;8	33916;5;261;48;
$GPXUP;2482;07:55:22;0;49	87502;8	33918;5;262;49;
$GPXUP;2482;07:55:23;0;49	87514;8	3392;5;263;48;
$GPXUP;2482;07:55:24;0;49	87526;8	33922;5;263;48;
$GPXUP;2482;07:55:25;0;49	87538;8	33924;5;264;49;
$GPXUP;2482;07:55:26;0;49	87551;8	33922;5;265;50;
$GPXUP;2482;07:55:27;0;49	87563;8	33919;5;263;52;
$GPXUP;2482;07:55:28;0;49	87576;8	33914;5;264;52;
$GPXUP;2482;07:55:29;0;49	87589;8	33908;5;264;51;
$GPXUP;2482;07:55:30;0;49	87601;8	33903;5;264;51;
$GPXUP;2482;07:55:31;0;49	87614;8	339;5;264;51;
$GPXUP;2482;07:55:32;0;49	87626;8	33896;5;264;52;
$GPXUP;2482;07:55:33;0;49	87639;8	33896;5;264;52;
$GPXUP;2482;07:55:34;0;49	87652;8	33894;5;264;54;
$GPXUP;2482;07:55:35;0;49	87666;8	3389;5;264;54;
$GPXUP;2482;07:55:36;0;49	87679;8	33884;5;263;55;
$GPXUP;2482;07:55:37;0;49	87693;8	33878;5;263;55;
$GPXUP;2482;07:55:38;0;49	87706;8	33872;5;262;56;
$GPXUP;2482;07:55:39;0;49	8772;8	33865;5;262;54;
$GPXUP;2482;07:55:40;0;49	87733;8	33863;5;262;52;
$GPXUP;2482;07:55:41;0;49	87747;8	33864;5;263;51;
$GPXUP;2482;07:55:42;0;49	87759;8	33869;5;264;49;
$GPXUP;2482;07:55:43;0;49	87771;8	33875;5;265;48;
$GPXUP;2482;07:55:44;0;49	87782;8	33884;5;265;48;
$GPXUP;2482;07:55:45;0;49	87792;8	33892;5;266;49;
$GPXUP;2482;07:55:46;0;49	87804;8	339;5;267;49;
$GPXUP;2482;07:55:47;0;49	87815;8	33908;5;266;49;
$GPXUP;2482;07:55:48;0;49	87826;8	33914;5;266;49;
$GPXUP;2482;07:55:49;0;49	87838;8	3392;5;266;50;
$GPXUP;2482;07:55:50;0;49	87849;8	33927;5;267;50;
$GPXUP;2482;07:55:51;0;49	87861;8	33934;5;267;49;
$GPXUP;2482;07:55:52;0;49	87873;8	33939;5;267;48;
$GPXUP;2482;07:55:53;0;49	87885;8	33943;5;268;47;
$GPXUP;2482;07:55:54;0;49	87896;8	33951;5;268;48;
$GPXUP;2482;07:55:55;0;49	87905;8	33962;5;268;48;
$GPXUP;2482;07:55:56;0;49	87915;8	33973;5;268;49;
$GPXUP;2482;07:55:57;0;49	87926;8	33984;5;268;49;
$GPXUP;2482;07:55:58;0;49	87936;8	33994;5;268;48;
$GPXUP;2482;07:55:59;0;49	87946;8	34006;5;268;48;
$GPXUP;2482;07:56:00;0;49	87956;8	34018;5;268;49;
$GPXUP;2482;07:56:01;0;49	87965;8	34029;5;267;49;
$GPXUP;2482;07:56:02;0;49	87975;8	34042;5;267;50;
$GPXUP;2482;07:56:03;0;49	87984;8	34054;5;266;49;
$GPXUP;2482;07:56:04;0;49	87993;8	34068;5;267;49;
$GPXUP;2482;07:56:05;0;49	88;8	34083;5;267;50;
$GPXUP;2482;07:56:06;0;49	88006;8	34099;5;267;49;
$GPXUP;2482;07:56:07;0;49	88013;8	34115;5;268;49;
$GPXUP;2482;07:56:08;0;49	8802;8	34129;5;267;49;
$GPXUP;2482;07:56:09;0;49	88029;8	34143;5;267;49;
$GPXUP;2482;07:56:10;0;49	88039;8	34156;5;267;49;
$GPXUP;2482;07:56:11;0;49	88049;8	34166;5;267;49;
$GPXUP;2482;07:56:12;0;49	88058;8	34179;5;267;50;
$GPXUP;2482;07:56:13;0;49	88068;8	34192;5;267;50;
$GPXUP;2482;07:56:14;0;49	88078;8	34205;5;267;49;
$GPXUP;2482;07:56:15;0;49	88086;8	34219;5;269;50;
$GPXUP;2482;07:56:16;0;49	88094;8	34234;5;268;49;
$GPXUP;2482;07:56:17;0;49	88101;8	34251;5;269;47;
$GPXUP;2482;07:56:18;0;49	88107;8	34266;5;270;47;
$GPXUP;2482;07:56:19;0;49	88115;8	3428;5;269;48;
$GPXUP;2482;07:56:20;0;49	88125;8	34293;5;269;49;
$GPXUP;2482;07:56:21;0;49	88134;8	34307;5;269;51;
$GPXUP;2482;07:56:22;0;49	88142;8	34321;5;268;51;
$GPXUP;2482;07:56:23;0;49	88151;8	34335;5;268;50;
$GPXUP;2482;07:56:24;0;49	88159;8	34352;5;269;48;
$GPXUP;2482;07:56:25;0;49	88165;8	34367;5;269;47;
$GPXUP;2482;07:56:26;0;49	8817;8	34385;5;268;49;
$GPXUP;2482;07:56:27;0;49	88176;8	34402;5;268;55;
$GPXUP;2482;07:56:28;0;49	88183;8	3442;5;268;50;
$GPXUP;2482;07:56:29;0;49	8819;8	34437;5;268;50;
$GPXUP;2482;07:56:30;0;49	88199;8	34451;5;269;48;
$GPXUP;2482;07:56:31;0;49	88208;8	34465;5;270;48;
$GPXUP;2482;07:56:32;0;49	88216;8	34477;5;271;49;
$GPXUP;2482;07:56:33;0;49	88226;8	34488;5;273;47;
$GPXUP;2482;07:56:34;0;49	88234;8	34502;5;274;45;
$GPXUP;2482;07:56:35;0;49	8824;8	34517;5;274;43;
$GPXUP;2482;07:56:36;0;49	88246;8	34531;5;275;46;
$GPXUP;2482;07:56:37;0;49	88258;8	34537;5;274;51;
$GPXUP;2482;07:56:38;0;49	88272;8	34541;5;273;54;
$GPXUP;2482;07:56:39;0;49	88286;8	34544;5;271;55;
$GPXUP;2482;07:56:40;0;49	88298;8	34546;5;271;55;
$GPXUP;2482;07:56:41;0;49	88312;8	3455;5;271;54;
$GPXUP;2482;07:56:42;0;49	88324;8	34561;5;270;53;
$GPXUP;2482;07:56:43;0;49	88334;8	34572;5;269;55;
$GPXUP;2482;07:56:44;0;49	88344;8	34588;5;268;54;
$GPXUP;2482;07:56:45;0;49	88353;8	34603;5;267;55;
$GPXUP;2482;07:56:46;0;49	88364;8	34617;5;266;56;
$GPXUP;2482;07:56:47;0;49	88375;8	34632;5;265;53;
$GPXUP;2482;07:56:48;0;49	88385;8	34645;5;265;51;
$GPXUP;2482;07:56:49;0;49	88395;8	34657;5;264;51;
$GPXUP;2482;07:56:50;0;49	88405;8	34671;5;264;53;
$GPXUP;2482;07:56:51;0;49	88413;8	34689;5;263;54;
$GPXUP;2482;07:56:52;0;49	88418;8	34709;5;262;54;
$GPXUP;2482;07:56:53;0;49	88425;8	34728;5;261;54;
$GPXUP;2482;07:56:54;0;49	88433;8	34745;5;260;53;
$GPXUP;2482;07:56:55;0;49	88441;8	3476;5;259;53;
$GPXUP;2482;07:56:56;0;49	88451;8	34774;5;259;55;
$GPXUP;2482;07:56:57;0;49	8846;8	34788;5;258;53;
$GPXUP;2482;07:56:58;0;49	8847;8	34803;5;258;52;
$GPXUP;2482;07:56:59;0;49	8848;8	34816;5;258;51;
$GPXUP;2482;07:57:00;0;49	8849;8	34827;5;258;50;
$GPXUP;2482;07:57:01;0;49	885;8	34838;5;257;50;
$GPXUP;2482;07:57:02;0;49	88511;8	34851;5;256;53;
$GPXUP;2482;07:57:03;0;49	8852;8	34865;5;255;52;
$GPXUP;2482;07:57:04;0;49	88529;8	34882;5;255;52;
$GPXUP;2482;07:57:05;0;49	88536;8	34899;5;255;52;
$GPXUP;2482;07:57:06;0;49	88543;8	34916;5;255;52;
$GPXUP;2482;07:57:07;0;49	88552;8	3493;5;255;50;
$GPXUP;2482;07:57:08;0;49	88561;8	34942;5;253;51;
$GPXUP;2482;07:57:09;0;49	88571;8	34952;5;254;50;
$GPXUP;2482;07:57:10;0;49	88583;8	34961;5;255;49;
$GPXUP;2482;07:57:11;0;49	88595;8	34964;5;255;50;
$GPXUP;2482;07:57:12;0;49	88608;8	34965;5;255;50;
$GPXUP;2482;07:57:13;0;49	88621;8	34964;5;255;50;
$GPXUP;2482;07:57:14;0;49	88633;8	34962;5;257;50;
$GPXUP;2482;07:57:15;0;49	88645;8	34957;5;258;49;
$GPXUP;2482;07:57:16;0;49	88656;8	34949;5;260;49;
$GPXUP;2482;07:57:17;0;49	88667;8	3494;5;262;47;
$GPXUP;2482;07:57:18;0;49	88678;8	34935;5;263;45;
$GPXUP;2482;07:57:19;0;49	88689;8	34934;5;264;45;
$GPXUP;2482;07:57:20;0;49	88701;8	34932;5;265;48;
$GPXUP;2482;07:57:21;0;49	88713;8	3493;5;265;48;
$GPXUP;2482;07:57:22;0;49	88725;8	34926;5;266;47;
$GPXUP;2482;07:57:23;0;49	88736;8	34921;5;267;48;
$GPXUP;2482;07:57:24;0;49	88748;8	34916;5;268;47;
$GPXUP;2482;07:57:25;0;49	8876;8	34914;5;268;50;
$GPXUP;2482;07:57:26;0;49	88773;8	3491;5;269;50;
$GPXUP;2482;07:57:27;0;49	88785;8	34905;5;269;50;
$GPXUP;2482;07:57:28;0;49	88797;8	34897;5;270;49;
$GPXUP;2482;07:57:29;0;49	88808;8	34891;5;270;49;
$GPXUP;2482;07:57:30;0;49	88819;8	34883;5;271;49;
$GPXUP;2482;07:57:31;0;49	88831;8	34876;5;270;50;
$GPXUP;2482;07:57:32;0;49	88843;8	3487;5;270;51;
$GPXUP;2482;07:57:33;0;49	88855;8	34865;5;270;51;
$GPXUP;2482;07:57:34;0;49	88868;8	34863;5;270;50;
$GPXUP;2482;07:57:35;0;49	8888;8	3486;5;269;50;
$GPXUP;2482;07:57:36;0;49	88892;8	34856;5;269;51;
$GPXUP;2482;07:57:37;0;49	88905;8	3485;5;268;51;
$GPXUP;2482;07:57:38;0;49	88917;8	34842;5;268;51;
$GPXUP;2482;07:57:39;0;49	88929;8	34835;5;269;52;
$GPXUP;2482;07:57:40;0;49	88941;8	34828;5;268;51;
$GPXUP;2482;07:57:41;0;49	88953;8	34825;5;268;51;
$GPXUP;2482;07:57:42;0;49	88967;8	34823;5;269;51;
$GPXUP;2482;07:57:43;0;49	88979;8	34825;5;268;51;
$GPXUP;2482;07:57:44;0;49	88993;8	34827;5;269;51;
$GPXUP;2482;07:57:45;0;49	89005;8	34831;5;269;52;
$GPXUP;2482;07:57:46;0;49	89018;8	34837;5;270;54;
$GPXUP;2482;07:57:47;0;49	8903;8	34843;5;271;52;
$GPXUP;2482;07:57:48;0;49	89043;8	34847;5;272;53;
$GPXUP;2482;07:57:49;0;49	89056;8	34848;5;271;55;
$GPXUP;2482;07:57:50;0;49	8907;8	34849;5;271;56;
$GPXUP;2482;07:57:51;0;49	89083;8	3485;5;270;58;
$GPXUP;2482;07:57:52;0;49	89099;8	34853;5;270;58;
$GPXUP;2482;07:57:53;0;49	89113;8	34855;5;270;58;
$GPXUP;2482;07:57:54;0;49	89128;8	34858;5;271;55;
$GPXUP;2482;07:57:55;0;49	89141;8	3486;5;271;52;
$GPXUP;2482;07:57:56;0;49	89154;8	34859;5;273;51;
$GPXUP;2482;07:57:57;0;49	89167;8	34857;5;275;50;
$GPXUP;2482;07:57:58;0;49	89179;8	34853;5;276;51;
$GPXUP;2482;07:57:59;0;49	89192;8	34847;5;276;54;
$GPXUP;2482;07:58:00;0;49	89205;8	34842;5;276;55;
$GPXUP;2482;07:58:01;0;49	89219;8	34836;5;277;55;
$GPXUP;2482;07:58:02;0;49	89232;8	34833;5;277;53;
$GPXUP;2482;07:58:03;0;49	89245;8	34828;5;278;52;
$GPXUP;2482;07:58:04;0;49	89258;8	34826;5;279;52;
$GPXUP;2482;07:58:05;0;49	8927;8	34825;5;279;53;
$GPXUP;2482;07:58:06;0;49	89283;8	34826;5;281;51;
$GPXUP;2482;07:58:07;0;49	89296;8	34825;5;282;49;
$GPXUP;2482;07:58:08;0;49	89309;8	34824;5;283;50;
$GPXUP;2482;07:58:09;0;49	89321;8	34822;5;283;50;
$GPXUP;2482;07:58:10;0;49	89333;8	34824;5;284;49;
$GPXUP;2482;07:58:11;0;49	89344;8	34831;5;285;48;
$GPXUP;2482;07:58:12;0;49	89353;8	34843;5;285;49;
$GPXUP;2482;07:58:13;0;49	89362;8	34857;5;285;49;
$GPXUP;2482;07:58:14;0;49	89372;8	3487;5;285;50;
$GPXUP;2482;07:58:15;0;49	89384;8	34878;5;284;50;
$GPXUP;2482;07:58:16;0;49	89397;8	3488;5;284;51;
$GPXUP;2482;07:58:17;0;49	8941;8	34878;5;282;53;
$GPXUP;2482;07:58:18;0;49	89423;8	34875;5;283;55;
$GPXUP;2482;07:58:19;0;49	89437;8	34871;5;281;55;
$GPXUP;2482;07:58:20;0;49	89452;8	34868;5;281;57;
$GPXUP;2482;07:58:21;0;49	89465;8	34863;5;280;57;
$GPXUP;2482;07:58:22;0;49	8948;8	3486;5;279;57;
$GPXUP;2482;07:58:23;0;49	89493;8	3486;5;278;57;
$GPXUP;2482;07:58:24;0;49	89508;8	3486;5;278;58;
$GPXUP;2482;07:58:25;0;49	89523;8	34858;5;277;59;
$GPXUP;2482;07:58:26;0;49	89536;8	34853;5;276;58;
$GPXUP;2482;07:58:27;0;49	8955;8	34845;5;276;58;
$GPXUP;2482;07:58:28;0;49	89565;8	34836;5;276;56;
$GPXUP;2482;07:58:29;0;49	89578;8	34831;5;276;55;
$GPXUP;2482;07:58:30;0;49	89592;8	34825;5;276;55;
$GPXUP;2482;07:58:31;0;49	89605;8	34817;5;277;58;
$GPXUP;2482;07:58:32;0;49	89617;8	34804;5;276;59;
$GPXUP;2482;07:58:33;0;49	89629;8	34791;5;275;60;
$GPXUP;2482;07:58:34;0;49	89641;8	34778;5;275;61;
$GPXUP;2482;07:58:35;0;49	89653;8	34766;5;274;61;
$GPXUP;2482;07:58:36;0;49	89666;8	34754;5;273;61;
$GPXUP;2482;07:58:37;0;49	89679;8	34742;5;273;60;
$GPXUP;2482;07:58:38;0;49	89693;8	34731;5;272;59;
$GPXUP;2482;07:58:39;0;49	89708;8	34725;5;271;59;
$GPXUP;2482;07:58:40;0;49	89721;8	34717;5;270;60;
$GPXUP;2482;07:58:41;0;49	89736;8	34707;5;270;60;
$GPXUP;2482;07:58:42;0;49	8975;8	34696;5;268;60;
$GPXUP;2482;07:58:43;0;49	89763;8	34686;5;268;59;
$GPXUP;2482;07:58:44;0;49	89776;8	34675;5;268;57;
$GPXUP;2482;07:58:45;0;49	89789;8	34669;5;268;55;
$GPXUP;2482;07:58:46;0;49	89802;8	34663;5;268;54;
$GPXUP;2482;07:58:47;0;49	89815;8	34655;5;268;53;
$GPXUP;2482;07:58:48;0;49	89827;8	3465;5;268;52;
$GPXUP;2482;07:58:49;0;49	89841;8	34647;5;268;52;
$GPXUP;2482;07:58:50;0;49	89854;8	34647;5;268;52;
$GPXUP;2482;07:58:51;0;49	89867;8	34646;5;267;53;
$GPXUP;2482;07:58:52;0;49	8988;8	34641;5;267;54;
$GPXUP;2482;07:58:53;0;49	89893;8	34634;5;267;55;
$GPXUP;2482;07:58:54;0;49	89906;8	34626;5;266;55;
$GPXUP;2482;07:58:55;0;49	89919;8	34617;5;266;55;
$GPXUP;2482;07:58:56;0;49	89931;8	34611;5;266;53;
$GPXUP;2482;07:58:57;0;49	89945;8	34606;5;266;52;
$GPXUP;2482;07:58:58;0;49	89957;8	34603;5;266;51;
$GPXUP;2482;07:58:59;0;49	8997;8	34597;5;267;51;
$GPXUP;2482;07:59:00;0;49	89983;8	34592;5;267;51;
$GPXUP;2482;07:59:01;0;49	89995;8	34588;5;267;51;
$GPXUP;2482;07:59:02;0;49	90007;8	34585;5;268;50;
$GPXUP;2482;07:59:03;0;49	9002;8	34586;5;267;50;
$GPXUP;2482;07:59:04;0;49	90032;8	34585;5;268;51;
$GPXUP;2482;07:59:05;0;49	90045;8	3458;5;268;52;
$GPXUP;2482;07:59:06;0;49	90058;8	34574;5;268;53;
$GPXUP;2482;07:59:07;0;49	9007;8	34567;5;267;53;
$GPXUP;2482;07:59:08;0;49	90083;8	3456;5;266;53;
$GPXUP;2482;07:59:09;0;49	90096;8	34555;5;266;52;
$GPXUP;2482;07:59:10;0;49	90108;8	34552;5;266;52;
$GPXUP;2482;07:59:11;0;49	90121;8	3455;5;266;52;
$GPXUP;2482;07:59:12;0;49	90134;8	34548;5;265;53;
$GPXUP;2482;07:59:13;0;49	90147;8	34545;5;265;54;
$GPXUP;2482;07:59:14;0;49	9016;8	3454;5;264;54;
$GPXUP;2482;07:59:15;0;49	90173;8	34535;5;264;55;
$GPXUP;2482;07:59:16;0;49	90187;8	34529;5;262;56;
$GPXUP;2482;07:59:17;0;49	90201;8	34525;5;261;56;
$GPXUP;2482;07:59:18;0;49	90215;8	34521;5;260;58;
$GPXUP;2482;07:59:19;0;49	90229;8	34512;5;258;60;
$GPXUP;2482;07:59:20;0;49	90242;8	345;5;258;60;
$GPXUP;2482;07:59:21;0;49	90256;8	34487;5;257;57;
$GPXUP;2482;07:59:22;0;49	9027;8	3448;5;257;56;
$GPXUP;2482;07:59:23;0;49	90284;8	34477;5;257;56;
$GPXUP;2482;07:59:24;0;49	90298;8	34473;5;256;56;
$GPXUP;2482;07:59:25;0;49	90312;8	34468;5;255;56;
$GPXUP;2482;07:59:26;0;49	90325;8	34461;5;255;56;
$GPXUP;2482;07:59:27;0;49	90337;8	34454;5;255;55;
$GPXUP;2482;07:59:28;0;49	9035;8	34445;5;255;54;
$GPXUP;2482;07:59:29;0;49	90362;8	34436;5;255;54;
$GPXUP;2482;07:59:30;0;49	90376;8	34428;5;255;54;
$GPXUP;2482;07:59:31;0;49	90389;8	34426;5;254;54;
$GPXUP;2482;07:59:32;0;49	90403;8	34426;5;254;54;
$GPXUP;2482;07:59:33;0;49	90417;8	34424;5;254;54;
$GPXUP;2482;07:59:34;0;49	9043;8	34422;5;255;51;
$GPXUP;2482;07:59:35;0;49	90443;8	34419;5;256;51;
$GPXUP;2482;07:59:36;0;49	90456;8	34415;5;256;52;
$GPXUP;2482;07:59:37;0;49	90468;8	3441;5;256;53;
$GPXUP;2482;07:59:38;0;49	90481;8	34406;5;255;53;
$GPXUP;2482;07:59:39;0;49	90493;8	34398;5;254;54;
$GPXUP;2482;07:59:40;0;49	90507;8	34392;5;254;55;
$GPXUP;2482;07:59:41;0;49	9052;8	34389;5;252;55;
$GPXUP;2482;07:59:42;0;49	90534;8	34386;5;251;55;
$GPXUP;2482;07:59:43;0;49	90546;8	34379;5;251;54;
$GPXUP;2482;07:59:44;0;49	90559;8	34369;5;250;55;
$GPXUP;2482;07:59:45;0;49	90571;8	34357;5;250;56;
$GPXUP;2482;07:59:46;0;49	90582;8	34344;5;250;54;
$GPXUP;2482;07:59:47;0;49	90592;8	34331;5;250;53;
$GPXUP;2482;07:59:48;0;49	90604;8	3432;5;251;53;
$GPXUP;2482;07:59:49;0;49	90617;8	34314;5;253;52;
$GPXUP;2482;07:59:50;0;49	90629;8	34312;5;254;49;
$GPXUP;2482;07:59:51;0;49	90641;8	34312;5;255;48;
$GPXUP;2482;07:59:52;0;49	90653;8	34316;5;255;50;
$GPXUP;2482;07:59:53;0;49	90666;8	34318;5;253;56;
$GPXUP;2482;07:59:54;0;49	90681;8	34318;5;251;58;
$GPXUP;2482;07:59:55;0;49	90695;8	34318;5;249;59;
$GPXUP;2482;07:59:56;0;49	9071;8	34312;5;249;59;
$GPXUP;2482;07:59:57;0;49	90724;8	34305;5;249;59;
$GPXUP;2482;07:59:58;0;49	90738;8	34298;5;249;58;
$GPXUP;2482;07:59:59;0;49	90753;8	34292;5;248;60;
$GPXUP;2482;08:00:00;0;49	90767;8	34283;5;248;60;
$GPXUP;2482;08:00:01;0;49	90781;8	34274;5;247;61;
$GPXUP;2482;08:00:02;0;49	90796;8	3427;5;246;60;
$GPXUP;2482;08:00:03;0;49	90811;8	3427;5;245;59;
$GPXUP;2482;08:00:04;0;49	90825;8	3427;5;245;58;
$GPXUP;2482;08:00:05;0;49	9084;8	3427;5;244;59;
$GPXUP;2482;08:00:06;0;49	90854;8	34268;5;243;60;
$GPXUP;2482;08:00:07;0;49	9087;8	34266;5;243;59;
$GPXUP;2482;08:00:08;0;49	90884;8	34265;5;244;56;
$GPXUP;2482;08:00:09;0;49	90898;8	3426;5;244;56;
$GPXUP;2482;08:00:10;0;49	90911;8	34255;5;245;55;
$GPXUP;2482;08:00:11;0;49	90925;8	34253;5;245;54;
$GPXUP;2482;08:00:12;0;49	90938;8	34255;5;246;52;
$GPXUP;2482;08:00:13;0;49	9095;8	34255;5;245;53;
$GPXUP;2482;08:00:14;0;49	90963;8	34249;5;243;58;
$GPXUP;2482;08:00:15;0;49	90977;8	34243;5;242;58;
$GPXUP;2482;08:00:16;0;49	90991;8	34237;5;241;57;
$GPXUP;2482;08:00:17;0;49	91005;8	34234;5;240;56;
$GPXUP;2482;08:00:18;0;49	91019;8	34232;5;239;56;
$GPXUP;2482;08:00:19;0;49	91033;8	34231;5;237;57;
$GPXUP;2482;08:00:20;0;49	91047;8	34231;5;237;58;
$GPXUP;2482;08:00:21;0;49	91062;8	34228;5;236;60;
$GPXUP;2482;08:00:22;0;49	91077;8	34222;5;235;57;
$GPXUP;2482;08:00:23;0;49	9109;8	34217;5;235;56;
$GPXUP;2482;08:00:24;0;49	91104;8	34214;5;235;55;
$GPXUP;2482;08:00:25;0;49	91118;8	34212;5;236;55;
$GPXUP;2482;08:00:26;0;49	91132;8	34213;5;236;55;
$GPXUP;2482;08:00:27;0;49	91146;8	3421;5;237;54;
$GPXUP;2482;08:00:28;0;49	91159;8	34205;5;236;54;
$GPXUP;2482;08:00:29;0;49	91172;8	34199;5;237;54;
$GPXUP;2482;08:00:30;0;49	91185;8	34194;5;238;54;
$GPXUP;2482;08:00:31;0;49	91199;8	34188;5;237;54;
$GPXUP;2482;08:00:32;0;49	91212;8	34187;5;237;55;
$GPXUP;2482;08:00:33;0;49	91226;8	34193;5;235;57;
$GPXUP;2482;08:00:34;0;49	9124;8	34201;5;233;59;
$GPXUP;2482;08:00:35;0;49	91254;8	34211;5;231;62;
$GPXUP;2482;08:00:36;0;49	91268;8	34221;5;229;62;
$GPXUP;2482;08:00:37;0;49	91282;8	34227;5;228;59;
$GPXUP;2482;08:00:38;0;49	91297;8	34233;5;228;59;
$GPXUP;2482;08:00:39;0;49	91311;8	34234;5;227;59;
$GPXUP;2482;08:00:40;0;49	91326;8	34234;5;225;59;
$GPXUP;2482;08:00:41;0;49	91341;8	34235;5;224;58;
$GPXUP;2482;08:00:42;0;49	91356;8	34239;5;223;57;
$GPXUP;2482;08:00:43;0;49	91369;8	34243;5;222;57;
$GPXUP;2482;08:00:44;0;49	91384;8	34242;5;222;57;
$GPXUP;2482;08:00:45;0;49	91398;8	34234;5;222;56;
$GPXUP;2482;08:00:46;0;49	91412;8	34228;5;222;54;
$GPXUP;2482;08:00:47;0;49	91424;8	34225;5;222;52;
$GPXUP;2482;08:00:48;0;49	91437;8	34229;5;221;53;
$GPXUP;2482;08:00:49;0;49	9145;8	34235;5;221;54;
$GPXUP;2482;08:00:50;0;49	91463;8	3424;5;221;54;
$GPXUP;2482;08:00:51;0;49	91477;8	34237;5;221;53;
$GPXUP;2482;08:00:52;0;49	91489;8	34232;5;221;52;
$GPXUP;2482;08:00:53;0;49	91501;8	34224;5;222;52;
$GPXUP;2482;08:00:54;0;49	91513;8	34215;5;221;51;
$GPXUP;2482;08:00:55;0;49	91523;8	34201;5;221;51;
$GPXUP;2482;08:00:56;0;49	91531;8	34187;5;221;52;
$GPXUP;2482;08:00:57;0;49	91539;8	34172;5;221;50;
$GPXUP;2482;08:00:58;0;49	91549;8	34159;5;221;48;
$GPXUP;2482;08:00:59;0;49	91562;8	34153;5;221;49;
$GPXUP;2482;08:01:00;0;49	91575;8	34151;5;221;49;
$GPXUP;2482;08:01:01;0;49	91587;8	3415;5;222;50;
$GPXUP;2482;08:01:02;0;49	91599;8	34152;5;222;51;
$GPXUP;2482;08:01:03;0;49	91611;8	34162;5;222;49;
$GPXUP;2482;08:01:04;0;49	91623;8	34168;5;223;47;
$GPXUP;2482;08:01:05;0;49	91634;8	3417;5;224;49;
$GPXUP;2482;08:01:06;0;49	91646;8	34169;5;224;48;
$GPXUP;2482;08:01:07;0;49	91659;8	34169;5;225;48;
$GPXUP;2482;08:01:08;0;49	91671;8	34169;5;225;48;
$GPXUP;2482;08:01:09;0;49	91683;8	34167;5;225;50;
$GPXUP;2482;08:01:10;0;49	91695;8	34162;5;225;53;
$GPXUP;2482;08:01:11;0;49	91708;8	34157;5;223;53;
$GPXUP;2482;08:01:12;0;49	91722;8	34155;5;223;53;
$GPXUP;2482;08:01:13;0;49	91735;8	34158;5;223;51;
$GPXUP;2482;08:01:14;0;49	91747;8	34157;5;222;51;
$GPXUP;2482;08:01:15;0;49	91759;8	34151;5;221;54;
$GPXUP;2482;08:01:16;0;49	91771;8	34142;5;220;55;
$GPXUP;2482;08:01:17;0;49	91783;8	34131;5;220;55;
$GPXUP;2482;08:01:18;0;49	91795;8	34121;5;218;57;
$GPXUP;2482;08:01:19;0;49	91807;8	3411;5;217;57;
$GPXUP;2482;08:01:20;0;49	91821;8	34105;5;216;56;
$GPXUP;2482;08:01:21;0;49	91835;8	341;5;215;57;
$GPXUP;2482;08:01:22;0;49	91848;8	34095;5;213;57;
$GPXUP;2482;08:01:23;0;49	91859;8	34081;5;213;57;
$GPXUP;2482;08:01:24;0;49	91868;8	34063;5;212;57;
$GPXUP;2482;08:01:25;0;49	91872;8	34041;5;212;56;
$GPXUP;2482;08:01:26;0;49	91874;8	3402;5;214;54;
$GPXUP;2482;08:01:27;0;49	91875;8	33999;5;215;51;
$GPXUP;2482;08:01:28;0;49	9188;8	33981;5;217;49;
$GPXUP;2482;08:01:29;0;49	9189;8	33968;5;218;49;
$GPXUP;2482;08:01:30;0;49	91902;8	33958;5;219;49;
$GPXUP;2482;08:01:31;0;49	91912;8	33948;5;220;49;
$GPXUP;2482;08:01:32;0;49	91924;8	33942;5;221;50;
$GPXUP;2482;08:01:33;0;49	91934;8	33931;5;220;50;
$GPXUP;2482;08:01:34;0;49	91942;8	33917;5;221;49;
$GPXUP;2482;08:01:35;0;49	91948;8	33899;5;221;48;
$GPXUP;2482;08:01:36;0;49	91952;8	33882;5;222;47;
$GPXUP;2482;08:01:37;0;49	91956;8	33865;5;222;46;
$GPXUP;2482;08:01:38;0;49	91961;8	33848;5;223;47;
$GPXUP;2482;08:01:39;0;49	91966;8	3383;5;224;52;
$GPXUP;2482;08:01:40;0;49	91972;8	33813;5;223;52;
$GPXUP;2482;08:01:41;0;49	91978;8	33795;5;223;52;
$GPXUP;2482;08:01:42;0;49	91984;8	33777;5;222;50;
$GPXUP;2482;08:01:43;0;49	91992;8	33762;5;222;50;
$GPXUP;2482;08:01:44;0;49	92001;8	33747;5;223;52;
$GPXUP;2482;08:01:45;0;49	9201;8	3373;5;222;54;
$GPXUP;2482;08:01:46;0;49	92015;8	3371;5;219;57;
$GPXUP;2482;08:01:47;0;49	92017;8	33688;5;218;55;
$GPXUP;2482;08:01:48;0;49	92019;8	33666;5;217;56;
$GPXUP;2482;08:01:49;0;49	92018;8	33643;5;217;55;
$GPXUP;2482;08:01:50;0;49	92017;8	33622;5;217;53;
$GPXUP;2482;08:01:51;0;49	92018;8	33602;5;218;51;
[truncated: 5,553 more rows]
