# Supplementary material for: Pigeon Navigation: Different Routes Lead to Frankfurt
Source: PLoS One. 2014 Nov 12;9(11):e112439. doi: 10.1371/journal.pone.0112439 (PMC4229201; doi:10.1371/journal.pone.0112439)
Supplement: File S4 — Files containing the original track data and a ‘Read me’ explaining the data format. (ZIP) [file pone.0112439.s004.zip › S-GER/060608xup97_7132_INC.log]

$GPXUP;2482;05:55:28;5;49	76227;8	50771;3;143;1;
$GPXUP;2482;05:55:29;0;49	76225;8	50774;3;142;1;
$GPXUP;2482;05:55:30;0;49	76225;8	50774;3;140;1;
$GPXUP;2482;05:55:31;0;49	76225;8	50774;3;140;1;
$GPXUP;2482;05:55:32;0;49	76224;8	50775;3;140;1;
$GPXUP;2482;05:55:33;0;49	76227;8	50773;3;140;3;
$GPXUP;2482;05:55:34;0;49	76222;8	50771;3;140;21;
$GPXUP;2482;05:55:35;0;49	76214;8	50767;3;140;26;
$GPXUP;2482;05:55:36;0;49	76203;8	50762;3;141;25;
$GPXUP;2482;05:55:37;0;49	76193;8	50756;3;140;29;
$GPXUP;2482;05:55:38;0;49	76182;8	50747;3;140;47;
$GPXUP;2482;05:55:39;0;49	76171;8	50735;3;140;47;
$GPXUP;2482;05:55:40;0;49	76166;8	50719;3;139;44;
$GPXUP;2482;05:55:41;0;49	76166;8	50702;3;139;43;
$GPXUP;2482;05:55:42;0;49	76169;8	50687;3;139;41;
$GPXUP;2482;05:55:43;0;49	76176;8	50676;3;139;40;
$GPXUP;2482;05:55:44;0;49	76185;8	50669;3;140;37;
$GPXUP;2482;05:55:45;0;49	76195;8	50668;3;140;38;
$GPXUP;2482;05:55:46;0;49	76205;8	5067;3;139;40;
$GPXUP;2482;05:55:47;0;49	76216;8	50669;4;139;40;
$GPXUP;2482;05:55:48;0;49	76229;8	50661;4;141;48;
$GPXUP;2482;05:55:49;0;49	7624;8	50656;4;140;48;
$GPXUP;2482;05:55:50;0;49	76251;8	50658;4;140;46;
$GPXUP;2482;05:55:51;0;49	76262;8	50665;4;143;44;
$GPXUP;2482;05:55:52;0;49	76272;8	50676;4;145;43;
$GPXUP;2482;05:55:53;0;49	76281;8	50683;4;147;41;
$GPXUP;2482;05:55:54;0;49	76289;8	50692;4;149;40;
$GPXUP;2482;05:55:55;0;49	76295;8	50705;4;149;42;
$GPXUP;2482;05:55:56;0;49	763;8	50719;4;150;42;
$GPXUP;2482;05:55:57;0;49	76302;8	50736;4;152;45;
$GPXUP;2482;05:55:58;0;49	76303;8	50753;4;152;46;
$GPXUP;2482;05:55:59;0;49	76308;8	50768;4;151;45;
$GPXUP;2482;05:56:00;0;49	76315;8	50782;4;149;44;
$GPXUP;2482;05:56:01;0;49	76326;8	50789;4;149;44;
$GPXUP;2482;05:56:02;0;49	76337;8	50797;4;148;44;
$GPXUP;2482;05:56:03;0;49	76349;8	50803;4;150;45;
$GPXUP;2482;05:56:04;0;49	76358;8	50813;4;151;44;
$GPXUP;2482;05:56:05;0;49	76369;8	50821;4;154;44;
$GPXUP;2482;05:56:06;0;49	76378;8	5083;4;156;44;
$GPXUP;2482;05:56:07;0;49	76386;8	5084;4;156;42;
$GPXUP;2482;05:56:08;0;49	76394;8	50851;4;154;43;
$GPXUP;2482;05:56:09;0;49	76403;8	50861;4;154;42;
$GPXUP;2482;05:56:10;0;49	76413;8	50867;4;153;40;
$GPXUP;2482;05:56:11;0;49	76422;8	50866;4;152;43;
$GPXUP;2482;05:56:12;0;49	76433;8	50865;4;152;42;
$GPXUP;2482;05:56:13;0;49	76442;8	50871;4;152;40;
$GPXUP;2482;05:56:14;0;49	76449;8	5088;4;151;41;
$GPXUP;2482;05:56:15;0;49	76455;8	50895;4;151;42;
$GPXUP;2482;05:56:16;0;49	76455;8	50911;4;151;46;
$GPXUP;2482;05:56:17;0;49	76454;8	50931;4;153;49;
$GPXUP;2482;05:56:18;0;49	76452;8	5095;4;154;49;
$GPXUP;2482;05:56:19;0;49	76453;8	50967;4;155;49;
$GPXUP;2482;05:56:20;0;49	76456;8	50984;4;154;46;
$GPXUP;2482;05:56:21;0;49	76464;8	50998;4;155;45;
$GPXUP;2482;05:56:22;0;49	76474;8	51001;4;156;44;
$GPXUP;2482;05:56:23;0;49	76485;8	50997;4;156;44;
$GPXUP;2482;05:56:24;0;49	76494;8	50987;4;154;44;
$GPXUP;2482;05:56:25;0;49	76497;8	5097;4;153;48;
$GPXUP;2482;05:56:26;0;49	76494;8	50951;4;150;39;
$GPXUP;2482;05:56:27;0;49	76485;8	50937;4;149;50;
$GPXUP;2482;05:56:28;0;49	76473;8	5093;4;151;55;
$GPXUP;2482;05:56:29;0;49	76459;8	50929;4;149;53;
$GPXUP;2482;05:56:30;0;49	76447;8	50938;4;148;51;
$GPXUP;2482;05:56:31;0;49	76436;8	50951;4;148;51;
$GPXUP;2482;05:56:32;0;49	76425;8	50961;4;148;47;
$GPXUP;2482;05:56:33;0;49	76415;8	50971;4;149;48;
$GPXUP;2482;05:56:34;0;49	76404;8	50983;4;149;49;
$GPXUP;2482;05:56:35;0;49	76395;8	50996;4;150;52;
$GPXUP;2482;05:56:36;0;49	76389;8	51012;4;151;48;
$GPXUP;2482;05:56:37;0;49	76387;8	51032;4;149;50;
$GPXUP;2482;05:56:38;0;49	76389;8	5105;4;149;50;
$GPXUP;2482;05:56:39;0;49	76395;8	51066;4;151;45;
$GPXUP;2482;05:56:40;0;49	76402;8	51079;4;152;42;
$GPXUP;2482;05:56:41;0;49	76412;8	51086;4;152;31;
$GPXUP;2482;05:56:42;0;49	76421;8	51085;4;154;37;
$GPXUP;2482;05:56:43;0;49	7643;8	51075;4;152;40;
$GPXUP;2482;05:56:44;0;49	76433;8	51061;4;151;41;
$GPXUP;2482;05:56:45;0;49	76432;8	51042;4;149;43;
$GPXUP;2482;05:56:46;0;49	76425;8	51026;4;150;48;
$GPXUP;2482;05:56:47;0;49	76416;8	51013;4;151;50;
$GPXUP;2482;05:56:48;0;49	76405;8	51004;4;153;49;
$GPXUP;2482;05:56:49;0;49	76392;8	51001;4;154;49;
$GPXUP;2482;05:56:50;0;49	76382;8	50996;4;155;51;
$GPXUP;2482;05:56:51;0;49	76372;8	50985;4;154;50;
$GPXUP;2482;05:56:52;0;49	76363;8	5097;4;151;49;
$GPXUP;2482;05:56:53;0;49	76359;8	50954;4;149;48;
$GPXUP;2482;05:56:54;0;49	76361;8	50936;4;149;46;
$GPXUP;2482;05:56:55;0;49	76367;8	50921;4;151;45;
$GPXUP;2482;05:56:56;0;49	76374;8	50911;4;152;42;
$GPXUP;2482;05:56:57;0;49	76384;8	50909;4;153;37;
$GPXUP;2482;05:56:58;0;49	76392;8	50909;4;153;37;
$GPXUP;2482;05:56:59;0;49	76403;8	50917;4;154;40;
$GPXUP;2482;05:57:00;0;49	76411;8	50928;4;157;40;
$GPXUP;2482;05:57:01;0;49	76416;8	50942;4;157;42;
$GPXUP;2482;05:57:02;0;49	76421;8	50955;4;156;44;
$GPXUP;2482;05:57:03;0;49	76426;8	5097;4;155;44;
$GPXUP;2482;05:57:04;0;49	76427;8	50986;4;153;45;
$GPXUP;2482;05:57:05;0;49	76426;8	51004;4;152;47;
$GPXUP;2482;05:57:06;0;49	76428;8	51022;4;153;45;
$GPXUP;2482;05:57:07;0;49	76433;8	51038;4;154;44;
$GPXUP;2482;05:57:08;0;49	76442;8	5105;4;156;44;
$GPXUP;2482;05:57:09;0;49	76449;8	51064;4;157;45;
$GPXUP;2482;05:57:10;0;49	76454;8	51078;4;160;46;
$GPXUP;2482;05:57:11;0;49	76459;8	51095;4;161;47;
$GPXUP;2482;05:57:12;0;49	76465;8	51114;4;164;48;
$GPXUP;2482;05:57:13;0;49	76472;8	51127;4;164;48;
$GPXUP;2482;05:57:14;0;49	7648;8	51141;4;165;48;
$GPXUP;2482;05:57:15;0;49	7649;8	51154;4;166;49;
$GPXUP;2482;05:57:16;0;49	76498;8	51166;4;165;47;
$GPXUP;2482;05:57:17;0;49	76505;8	51175;4;164;45;
$GPXUP;2482;05:57:18;0;49	76511;8	51189;4;163;45;
$GPXUP;2482;05:57:19;0;49	76516;8	51206;4;163;47;
$GPXUP;2482;05:57:20;0;49	76523;8	51222;4;162;48;
$GPXUP;2482;05:57:21;0;49	76531;8	51238;4;163;47;
$GPXUP;2482;05:57:22;0;49	7654;8	5125;4;165;48;
$GPXUP;2482;05:57:23;0;49	76547;8	51263;4;165;45;
$GPXUP;2482;05:57:24;0;49	76553;8	5128;4;166;46;
$GPXUP;2482;05:57:25;0;49	76555;8	51299;4;167;47;
$GPXUP;2482;05:57:26;0;49	76557;8	51316;4;165;48;
$GPXUP;2482;05:57:27;0;49	76563;8	51334;4;165;47;
$GPXUP;2482;05:57:28;0;49	76572;8	51346;4;165;48;
$GPXUP;2482;05:57:29;0;49	76582;8	51357;4;163;46;
$GPXUP;2482;05:57:30;0;49	76594;8	51366;4;164;46;
$GPXUP;2482;05:57:31;0;49	76603;8	51377;4;163;47;
$GPXUP;2482;05:57:32;0;49	76611;8	51388;4;163;48;
$GPXUP;2482;05:57:33;0;49	7662;8	51402;4;162;53;
$GPXUP;2482;05:57:34;0;49	76631;8	51417;4;159;55;
$GPXUP;2482;05:57:35;0;49	76642;8	51432;4;157;58;
$GPXUP;2482;05:57:36;0;49	76654;8	5145;4;155;61;
$GPXUP;2482;05:57:37;0;49	76668;8	5146;4;154;58;
$GPXUP;2482;05:57:38;0;49	7668;8	5147;4;155;54;
$GPXUP;2482;05:57:39;0;49	7669;8	51483;4;158;48;
$GPXUP;2482;05:57:40;0;49	76697;8	51499;4;160;49;
$GPXUP;2482;05:57:41;0;49	76702;8	51515;4;160;49;
$GPXUP;2482;05:57:42;0;49	76707;8	51533;4;160;49;
$GPXUP;2482;05:57:43;0;49	76713;8	51548;4;161;49;
$GPXUP;2482;05:57:44;0;49	7672;8	51565;4;161;50;
$GPXUP;2482;05:57:45;0;49	76725;8	51582;4;162;50;
$GPXUP;2482;05:57:46;0;49	76728;8	51601;4;162;49;
$GPXUP;2482;05:57:47;0;49	76728;8	51619;4;162;51;
$GPXUP;2482;05:57:48;0;49	76729;8	51636;4;162;49;
$GPXUP;2482;05:57:49;0;49	76733;8	51652;4;163;48;
$GPXUP;2482;05:57:50;0;49	76741;8	51667;4;165;48;
$GPXUP;2482;05:57:51;0;49	76748;8	51684;4;165;48;
$GPXUP;2482;05:57:52;0;49	76752;8	51702;4;165;47;
$GPXUP;2482;05:57:53;0;49	76756;8	51722;4;166;49;
$GPXUP;2482;05:57:54;0;49	76756;8	5174;4;168;48;
$GPXUP;2482;05:57:55;0;49	76752;8	51757;4;168;49;
$GPXUP;2482;05:57:56;0;49	76748;8	51776;4;167;51;
$GPXUP;2482;05:57:57;0;49	76748;8	51795;4;166;48;
$GPXUP;2482;05:57:58;0;49	7675;8	51812;4;166;47;
$GPXUP;2482;05:57:59;0;49	76758;8	51826;4;167;48;
$GPXUP;2482;05:58:00;0;49	76769;8	51836;4;167;47;
$GPXUP;2482;05:58:01;0;49	7678;8	51845;4;167;47;
$GPXUP;2482;05:58:02;0;49	7679;8	51853;4;166;43;
$GPXUP;2482;05:58:03;0;49	768;8	51853;4;166;43;
$GPXUP;2482;05:58:04;0;49	7681;8	51845;4;165;43;
$GPXUP;2482;05:58:05;0;49	76814;8	51831;4;164;43;
$GPXUP;2482;05:58:06;0;49	76812;8	51812;4;163;44;
$GPXUP;2482;05:58:07;0;49	76804;8	51798;4;163;47;
$GPXUP;2482;05:58:08;0;49	76793;8	51789;4;163;50;
$GPXUP;2482;05:58:09;0;49	76782;8	51783;4;164;53;
$GPXUP;2482;05:58:10;0;49	76768;8	51776;4;164;55;
$GPXUP;2482;05:58:11;0;49	76754;8	51768;4;163;56;
$GPXUP;2482;05:58:12;0;49	76742;8	51759;4;163;56;
$GPXUP;2482;05:58:13;0;49	76731;8	51746;4;163;55;
$GPXUP;2482;05:58:14;0;49	7672;8	51735;4;164;55;
$GPXUP;2482;05:58:15;0;49	76708;8	51727;4;165;56;
$GPXUP;2482;05:58:16;0;49	76694;8	51718;4;164;56;
$GPXUP;2482;05:58:17;0;49	76683;8	51707;4;162;55;
$GPXUP;2482;05:58:18;0;49	76672;8	51695;4;161;54;
$GPXUP;2482;05:58:19;0;49	76661;8	51682;4;161;54;
$GPXUP;2482;05:58:20;0;49	76652;8	51668;4;162;53;
$GPXUP;2482;05:58:21;0;49	76646;8	51653;5;161;52;
$GPXUP;2482;05:58:22;0;49	76639;8	51635;5;158;52;
$GPXUP;2482;05:58:23;0;49	76632;8	51619;5;159;52;
$GPXUP;2482;05:58:24;0;49	76622;8	51602;5;159;53;
$GPXUP;2482;05:58:25;0;49	76612;8	51589;5;157;55;
$GPXUP;2482;05:58:26;0;49	766;8	51576;5;157;56;
$GPXUP;2482;05:58:27;0;49	7659;8	5156;5;157;54;
$GPXUP;2482;05:58:28;0;49	7658;8	51546;5;156;54;
$GPXUP;2482;05:58:29;0;49	76568;8	51534;5;156;53;
$GPXUP;2482;05:58:30;0;49	76556;8	51526;5;156;54;
$GPXUP;2482;05:58:31;0;49	76542;8	51518;5;156;53;
$GPXUP;2482;05:58:32;0;49	7653;8	51509;5;156;51;
$GPXUP;2482;05:58:33;0;49	76519;8	51499;5;154;52;
$GPXUP;2482;05:58:34;0;49	76509;8	51488;5;153;55;
$GPXUP;2482;05:58:35;0;49	76497;8	51475;5;152;55;
$GPXUP;2482;05:58:36;0;49	76489;8	51454;5;151;50;
$GPXUP;2482;05:58:37;0;49	76487;8	51435;5;150;49;
$GPXUP;2482;05:58:38;0;49	76489;8	51417;5;150;47;
$GPXUP;2482;05:58:39;0;49	76492;8	514;5;150;46;
$GPXUP;2482;05:58:40;0;49	76495;8	51382;5;151;46;
$GPXUP;2482;05:58:41;0;49	76494;8	51365;5;151;47;
$GPXUP;2482;05:58:42;0;49	7649;8	51346;5;152;49;
$GPXUP;2482;05:58:43;0;49	76485;8	51328;5;152;50;
$GPXUP;2482;05:58:44;0;49	7648;8	51309;5;152;50;
$GPXUP;2482;05:58:45;0;49	76474;8	51292;5;152;51;
$GPXUP;2482;05:58:46;0;49	76463;8	51281;5;152;55;
$GPXUP;2482;05:58:47;0;49	76449;8	51279;5;152;55;
$GPXUP;2482;05:58:48;0;49	76435;8	51289;5;153;58;
$GPXUP;2482;05:58:49;0;49	76422;8	51301;5;154;54;
$GPXUP;2482;05:58:50;0;49	76411;8	51316;5;155;53;
$GPXUP;2482;05:58:51;0;49	76404;8	51334;5;156;49;
$GPXUP;2482;05:58:52;0;49	76401;8	51354;5;158;49;
$GPXUP;2482;05:58:53;0;49	76403;8	51373;5;158;45;
$GPXUP;2482;05:58:54;0;49	7641;8	51389;5;159;44;
$GPXUP;2482;05:58:55;0;49	76419;8	51398;5;158;44;
$GPXUP;2482;05:58:56;0;49	76431;8	51399;5;157;46;
$GPXUP;2482;05:58:57;0;49	76443;8	51389;5;157;47;
$GPXUP;2482;05:58:58;0;49	76449;8	51371;5;156;47;
$GPXUP;2482;05:58:59;0;49	76451;8	51351;5;155;48;
$GPXUP;2482;05:59:00;0;49	76449;8	51331;5;156;51;
$GPXUP;2482;05:59:01;0;49	76444;8	51312;5;157;50;
$GPXUP;2482;05:59:02;0;49	76442;8	51292;5;157;48;
$GPXUP;2482;05:59:03;0;49	7644;8	51273;5;158;48;
$GPXUP;2482;05:59:04;0;49	76436;8	51254;5;159;49;
$GPXUP;2482;05:59:05;0;49	76429;8	51237;5;158;53;
$GPXUP;2482;05:59:06;0;49	76418;8	5122;5;157;58;
$GPXUP;2482;05:59:07;0;49	76408;8	51203;5;157;59;
$GPXUP;2482;05:59:08;0;49	76398;8	51184;5;155;60;
$GPXUP;2482;05:59:09;0;49	76391;8	51164;5;154;58;
$GPXUP;2482;05:59:10;0;49	76388;8	51141;5;153;57;
$GPXUP;2482;05:59:11;0;49	76388;8	51118;5;153;55;
$GPXUP;2482;05:59:12;0;49	76386;8	51098;5;153;53;
$GPXUP;2482;05:59:13;0;49	76379;8	51082;5;153;52;
$GPXUP;2482;05:59:14;0;49	76368;8	51071;5;155;53;
$GPXUP;2482;05:59:15;0;49	76354;8	51067;5;154;53;
$GPXUP;2482;05:59:16;0;49	76341;8	51073;5;154;56;
$GPXUP;2482;05:59:17;0;49	76327;8	51085;5;154;56;
$GPXUP;2482;05:59:18;0;49	76316;8	511;5;154;57;
$GPXUP;2482;05:59:19;0;49	76311;8	51119;5;152;50;
$GPXUP;2482;05:59:20;0;49	76312;8	5114;5;153;48;
$GPXUP;2482;05:59:21;0;49	76314;8	51157;5;154;47;
$GPXUP;2482;05:59:22;0;49	76315;8	51176;5;154;47;
$GPXUP;2482;05:59:23;0;49	76312;8	51195;5;155;47;
$GPXUP;2482;05:59:24;0;49	76308;8	51211;5;155;47;
$GPXUP;2482;05:59:25;0;49	76304;8	51228;5;156;47;
$GPXUP;2482;05:59:26;0;49	76299;8	51244;5;155;47;
$GPXUP;2482;05:59:27;0;49	76301;8	51263;5;155;45;
$GPXUP;2482;05:59:28;0;49	76306;8	51278;5;156;43;
$GPXUP;2482;05:59:29;0;49	76314;8	51289;5;156;41;
$GPXUP;2482;05:59:30;0;49	76325;8	51292;5;156;39;
$GPXUP;2482;05:59:31;0;49	76334;8	51287;5;157;38;
$GPXUP;2482;05:59:32;0;49	7634;8	51272;5;156;42;
$GPXUP;2482;05:59:33;0;49	76343;8	51254;5;156;45;
$GPXUP;2482;05:59:34;0;49	76341;8	51236;5;156;47;
$GPXUP;2482;05:59:35;0;49	76336;8	51218;5;154;50;
$GPXUP;2482;05:59:36;0;49	76328;8	51202;5;155;51;
$GPXUP;2482;05:59:37;0;49	76319;8	51187;5;154;51;
$GPXUP;2482;05:59:38;0;49	76311;8	51172;5;154;51;
$GPXUP;2482;05:59:39;0;49	76308;8	51153;5;153;47;
$GPXUP;2482;05:59:40;0;49	7631;8	51137;5;153;45;
$GPXUP;2482;05:59:41;0;49	76313;8	51119;5;153;44;
$GPXUP;2482;05:59:42;0;49	76317;8	51103;5;153;45;
$GPXUP;2482;05:59:43;0;49	76317;8	51085;5;153;46;
$GPXUP;2482;05:59:44;0;49	76313;8	51067;5;153;49;
$GPXUP;2482;05:59:45;0;49	76308;8	51048;5;153;48;
$GPXUP;2482;05:59:46;0;49	76305;8	51029;5;154;46;
$GPXUP;2482;05:59:47;0;49	76306;8	51011;5;154;45;
$GPXUP;2482;05:59:48;0;49	7631;8	50995;5;154;44;
$GPXUP;2482;05:59:49;0;49	76316;8	5098;5;155;42;
$GPXUP;2482;05:59:50;0;49	76323;8	5097;5;157;40;
$GPXUP;2482;05:59:51;0;49	76332;8	50963;5;156;38;
$GPXUP;2482;05:59:52;0;49	76342;8	50962;5;156;35;
$GPXUP;2482;05:59:53;0;49	7635;8	50967;5;156;39;
$GPXUP;2482;05:59:54;0;49	76359;8	50977;5;157;40;
$GPXUP;2482;05:59:55;0;49	76369;8	50983;5;155;42;
$GPXUP;2482;05:59:56;0;49	7638;8	50986;5;156;42;
$GPXUP;2482;05:59:57;0;49	7639;8	50988;5;155;40;
$GPXUP;2482;05:59:58;0;49	76399;8	50992;5;156;39;
$GPXUP;2482;05:59:59;0;49	76405;8	51004;5;156;38;
$GPXUP;2482;06:00:00;0;49	76409;8	51019;5;156;40;
$GPXUP;2482;06:00:01;0;49	7641;8	51035;5;156;40;
$GPXUP;2482;06:00:02;0;49	76409;8	51051;5;156;42;
$GPXUP;2482;06:00:03;0;49	76408;8	51068;5;156;42;
$GPXUP;2482;06:00:04;0;49	76409;8	51084;5;157;41;
$GPXUP;2482;06:00:05;0;49	76413;8	511;5;157;43;
$GPXUP;2482;06:00:06;0;49	76417;8	51116;5;157;44;
$GPXUP;2482;06:00:07;0;49	76416;8	51133;5;158;46;
$GPXUP;2482;06:00:08;0;49	76413;8	5115;5;157;46;
$GPXUP;2482;06:00:09;0;49	76409;8	51166;5;157;45;
$GPXUP;2482;06:00:10;0;49	76406;8	51183;5;157;45;
$GPXUP;2482;06:00:11;0;49	76402;8	512;5;157;44;
$GPXUP;2482;06:00:12;0;49	76402;8	51216;5;157;43;
$GPXUP;2482;06:00:13;0;49	76407;8	51232;5;157;41;
$GPXUP;2482;06:00:14;0;49	76413;8	51246;5;157;42;
$GPXUP;2482;06:00:15;0;49	7642;8	51258;5;158;42;
$GPXUP;2482;06:00:16;0;49	76428;8	51268;5;158;40;
$GPXUP;2482;06:00:17;0;49	76437;8	51278;5;158;40;
$GPXUP;2482;06:00:18;0;49	76444;8	51286;5;159;41;
$GPXUP;2482;06:00:19;0;49	76452;8	51297;5;160;41;
$GPXUP;2482;06:00:20;0;49	76457;8	51312;5;160;42;
$GPXUP;2482;06:00:21;0;49	7646;8	51329;5;161;44;
$GPXUP;2482;06:00:22;0;49	76461;8	51348;5;162;45;
$GPXUP;2482;06:00:23;0;49	76461;8	51366;5;161;47;
$GPXUP;2482;06:00:24;0;49	76457;8	51383;5;160;48;
$GPXUP;2482;06:00:25;0;49	76448;8	51396;5;161;48;
$GPXUP;2482;06:00:26;0;49	76437;8	51405;5;161;50;
$GPXUP;2482;06:00:27;0;49	76425;8	51414;5;161;51;
$GPXUP;2482;06:00:28;0;49	76414;8	51424;5;160;52;
$GPXUP;2482;06:00:29;0;49	76403;8	51434;5;160;53;
$GPXUP;2482;06:00:30;0;49	76392;8	51448;5;160;52;
$GPXUP;2482;06:00:31;0;49	7638;8	51457;5;159;51;
$GPXUP;2482;06:00:32;0;49	76368;8	51465;5;160;49;
$GPXUP;2482;06:00:33;0;49	76356;8	51468;5;161;50;
$GPXUP;2482;06:00:34;0;49	76344;8	51463;5;161;49;
$GPXUP;2482;06:00:35;0;49	76332;8	51455;5;162;48;
$GPXUP;2482;06:00:36;0;49	76324;8	51443;5;162;46;
$GPXUP;2482;06:00:37;0;49	76321;8	51428;5;162;43;
$GPXUP;2482;06:00:38;0;49	76323;8	5141;5;162;41;
$GPXUP;2482;06:00:39;0;49	76324;8	51395;5;162;41;
$GPXUP;2482;06:00:40;0;49	76328;8	5138;5;163;39;
$GPXUP;2482;06:00:41;0;49	76335;8	5137;5;164;37;
$GPXUP;2482;06:00:42;0;49	76344;8	51367;5;164;37;
$GPXUP;2482;06:00:43;0;49	76354;8	51368;5;164;39;
$GPXUP;2482;06:00:44;0;49	76363;8	51374;5;164;42;
$GPXUP;2482;06:00:45;0;49	76373;8	51382;5;164;44;
$GPXUP;2482;06:00:46;0;49	76382;8	51393;5;162;47;
$GPXUP;2482;06:00:47;0;49	76392;8	51403;5;161;46;
$GPXUP;2482;06:00:48;0;49	76402;8	5141;5;162;43;
$GPXUP;2482;06:00:49;0;49	76413;8	51416;5;161;44;
$GPXUP;2482;06:00:50;0;49	76422;8	51428;5;162;46;
$GPXUP;2482;06:00:51;0;49	76428;8	51443;5;162;44;
$GPXUP;2482;06:00:52;0;49	7643;8	5146;5;162;45;
$GPXUP;2482;06:00:53;0;49	76427;8	51477;5;163;45;
$GPXUP;2482;06:00:54;0;49	76422;8	51495;5;164;47;
$GPXUP;2482;06:00:55;0;49	76417;8	51512;5;164;49;
$GPXUP;2482;06:00:56;0;49	76413;8	5153;5;163;47;
$GPXUP;2482;06:00:57;0;49	76411;8	51548;5;163;47;
$GPXUP;2482;06:00:58;0;49	76412;8	51567;5;163;48;
$GPXUP;2482;06:00:59;0;49	76414;8	51586;5;164;47;
$GPXUP;2482;06:01:00;0;49	76416;8	51605;5;164;46;
$GPXUP;2482;06:01:01;0;49	76418;8	5162;5;165;45;
$GPXUP;2482;06:01:02;0;49	76423;8	51638;5;166;45;
$GPXUP;2482;06:01:03;0;49	76427;8	51654;5;166;45;
$GPXUP;2482;06:01:04;0;49	76432;8	5167;5;167;47;
$GPXUP;2482;06:01:05;0;49	76433;8	51689;5;167;48;
$GPXUP;2482;06:01:06;0;49	76435;8	51709;5;167;48;
$GPXUP;2482;06:01:07;0;49	76434;8	51727;5;167;49;
$GPXUP;2482;06:01:08;0;49	76428;8	51745;5;168;51;
$GPXUP;2482;06:01:09;0;49	76419;8	51759;5;168;49;
$GPXUP;2482;06:01:10;0;49	76408;8	51765;5;168;57;
$GPXUP;2482;06:01:11;0;49	76395;8	51763;5;167;50;
$GPXUP;2482;06:01:12;0;49	76383;8	51754;5;166;50;
$GPXUP;2482;06:01:13;0;49	76375;8	5174;5;166;48;
$GPXUP;2482;06:01:14;0;49	76369;8	51724;5;167;46;
$GPXUP;2482;06:01:15;0;49	76367;8	51706;5;166;43;
$GPXUP;2482;06:01:16;0;49	7637;8	5169;5;166;41;
$GPXUP;2482;06:01:17;0;49	76375;8	51676;5;166;42;
$GPXUP;2482;06:01:18;0;49	7638;8	5166;5;165;44;
$GPXUP;2482;06:01:19;0;49	76383;8	51645;5;165;45;
$GPXUP;2482;06:01:20;0;49	76384;8	51627;5;166;46;
$GPXUP;2482;06:01:21;0;49	76381;8	51609;5;167;46;
$GPXUP;2482;06:01:22;0;49	76376;8	51591;5;167;49;
$GPXUP;2482;06:01:23;0;49	7637;8	51574;5;166;51;
$GPXUP;2482;06:01:24;0;49	76363;8	51557;5;166;51;
$GPXUP;2482;06:01:25;0;49	76356;8	5154;5;166;52;
$GPXUP;2482;06:01:26;0;49	76346;8	51527;5;167;52;
$GPXUP;2482;06:01:27;0;49	76334;8	51515;5;167;51;
$GPXUP;2482;06:01:28;0;49	76325;8	51501;5;166;51;
$GPXUP;2482;06:01:29;0;49	76319;8	51483;5;166;52;
$GPXUP;2482;06:01:30;0;49	76316;8	51465;5;166;49;
$GPXUP;2482;06:01:31;0;49	76316;8	51445;5;166;49;
$GPXUP;2482;06:01:32;0;49	76318;8	51427;5;167;47;
$GPXUP;2482;06:01:33;0;49	76321;8	5141;5;168;46;
$GPXUP;2482;06:01:34;0;49	76323;8	51392;5;169;46;
$GPXUP;2482;06:01:35;0;49	76322;8	51374;5;169;49;
$GPXUP;2482;06:01:36;0;49	76317;8	51356;5;170;50;
$GPXUP;2482;06:01:37;0;49	76313;8	51339;5;171;48;
$GPXUP;2482;06:01:38;0;49	76313;8	51319;5;172;46;
$GPXUP;2482;06:01:39;0;49	76316;8	51302;5;173;45;
$GPXUP;2482;06:01:40;0;49	76319;8	51286;5;174;45;
$GPXUP;2482;06:01:41;0;49	76322;8	51269;5;175;48;
$GPXUP;2482;06:01:42;0;49	76321;8	51251;5;174;49;
$GPXUP;2482;06:01:43;0;49	76318;8	51231;5;174;50;
$GPXUP;2482;06:01:44;0;49	76314;8	51212;5;174;50;
$GPXUP;2482;06:01:45;0;49	76312;8	51192;5;175;48;
$GPXUP;2482;06:01:46;0;49	76313;8	51174;5;175;46;
$GPXUP;2482;06:01:47;0;49	76317;8	51158;5;175;45;
$GPXUP;2482;06:01:48;0;49	76321;8	51141;5;175;44;
$GPXUP;2482;06:01:49;0;49	76326;8	51125;5;176;44;
$GPXUP;2482;06:01:50;0;49	7633;8	51111;5;176;45;
$GPXUP;2482;06:01:51;0;49	76337;8	51096;5;175;44;
$GPXUP;2482;06:01:52;0;49	76345;8	51085;5;175;44;
$GPXUP;2482;06:01:53;0;49	76355;8	51076;5;175;43;
$GPXUP;2482;06:01:54;0;49	76363;8	51066;5;175;44;
$GPXUP;2482;06:01:55;0;49	76372;8	51058;5;175;43;
$GPXUP;2482;06:01:56;0;49	76383;8	51058;5;175;42;
$GPXUP;2482;06:01:57;0;49	76392;8	51063;5;175;32;
$GPXUP;2482;06:01:58;0;49	76399;8	51075;5;175;35;
$GPXUP;2482;06:01:59;0;49	76402;8	51082;5;177;43;
$GPXUP;2482;06:02:00;0;49	76402;8	51106;5;178;44;
$GPXUP;2482;06:02:01;0;49	76399;8	51124;5;179;45;
$GPXUP;2482;06:02:02;0;49	76394;8	51141;5;179;45;
$GPXUP;2482;06:02:03;0;49	76389;8	51157;5;179;47;
$GPXUP;2482;06:02:04;0;49	76385;8	51173;5;179;48;
$GPXUP;2482;06:02:05;0;49	76382;8	51191;5;180;46;
$GPXUP;2482;06:02:06;0;49	76382;8	51209;5;180;43;
$GPXUP;2482;06:02:07;0;49	76383;8	51226;5;180;44;
$GPXUP;2482;06:02:08;0;49	76381;8	51242;5;181;43;
$GPXUP;2482;06:02:09;0;49	76375;8	51255;5;182;43;
$GPXUP;2482;06:02:10;0;49	76367;8	51266;5;184;44;
$GPXUP;2482;06:02:11;0;49	76356;8	51273;5;183;47;
$GPXUP;2482;06:02:12;0;49	76343;8	51272;5;183;47;
$GPXUP;2482;06:02:13;0;49	76332;8	51266;5;183;47;
$GPXUP;2482;06:02:14;0;49	76322;8	51254;5;182;45;
$GPXUP;2482;06:02:15;0;49	76317;8	51238;5;182;44;
$GPXUP;2482;06:02:16;0;49	76317;8	51223;5;181;42;
$GPXUP;2482;06:02:17;0;49	76318;8	51206;5;180;42;
$GPXUP;2482;06:02:18;0;49	76323;8	5119;5;180;44;
$GPXUP;2482;06:02:19;0;49	76328;8	51176;5;180;45;
$GPXUP;2482;06:02:20;0;49	76334;8	5116;5;180;43;
$GPXUP;2482;06:02:21;0;49	76339;8	51147;5;181;40;
$GPXUP;2482;06:02:22;0;49	76348;8	51141;5;180;40;
$GPXUP;2482;06:02:23;0;49	76358;8	51139;5;180;42;
$GPXUP;2482;06:02:24;0;49	76369;8	51139;5;180;42;
$GPXUP;2482;06:02:25;0;49	76379;8	51141;5;180;42;
$GPXUP;2482;06:02:26;0;49	76389;8	51144;5;181;44;
$GPXUP;2482;06:02:27;0;49	76401;8	51146;5;180;43;
$GPXUP;2482;06:02:28;0;49	76412;8	5114;5;181;44;
$GPXUP;2482;06:02:29;0;49	76419;8	51129;5;180;44;
$GPXUP;2482;06:02:30;0;49	76426;8	51114;5;181;42;
$GPXUP;2482;06:02:31;0;49	76432;8	51098;5;181;42;
$GPXUP;2482;06:02:32;0;49	76438;8	51085;5;182;41;
$GPXUP;2482;06:02:33;0;49	76447;8	5108;5;183;38;
$GPXUP;2482;06:02:34;0;49	76456;8	51084;5;183;38;
$GPXUP;2482;06:02:35;0;49	76464;8	51097;5;183;42;
$GPXUP;2482;06:02:36;0;49	7647;8	51115;5;184;43;
$GPXUP;2482;06:02:37;0;49	76473;8	51132;5;185;47;
$GPXUP;2482;06:02:38;0;49	76475;8	5115;5;185;48;
$GPXUP;2482;06:02:39;0;49	76474;8	5117;5;185;49;
$GPXUP;2482;06:02:40;0;49	76471;8	51189;5;185;49;
$GPXUP;2482;06:02:41;0;49	76468;8	51207;5;185;49;
$GPXUP;2482;06:02:42;0;49	76466;8	51225;5;185;48;
$GPXUP;2482;06:02:43;0;49	76463;8	51242;5;185;49;
$GPXUP;2482;06:02:44;0;49	76458;8	5126;5;185;48;
$GPXUP;2482;06:02:45;0;49	76452;8	51277;5;185;48;
$GPXUP;2482;06:02:46;0;49	76443;8	51289;5;186;49;
$GPXUP;2482;06:02:47;0;49	76433;8	51301;5;186;52;
$GPXUP;2482;06:02:48;0;49	76422;8	51314;5;185;55;
$GPXUP;2482;06:02:49;0;49	7641;8	51326;5;185;55;
$GPXUP;2482;06:02:50;0;49	76396;8	51329;5;184;53;
$GPXUP;2482;06:02:51;0;49	76384;8	51325;5;185;51;
$GPXUP;2482;06:02:52;0;49	76373;8	51316;5;184;50;
$GPXUP;2482;06:02:53;0;49	76362;8	51306;5;184;50;
$GPXUP;2482;06:02:54;0;49	76351;8	51294;5;185;49;
$GPXUP;2482;06:02:55;0;49	76342;8	51281;5;185;47;
$GPXUP;2482;06:02:56;0;49	76336;8	51267;5;187;47;
$GPXUP;2482;06:02:57;0;49	76329;8	51252;5;188;45;
$GPXUP;2482;06:02:58;0;49	76323;8	51237;5;189;47;
$GPXUP;2482;06:02:59;0;49	76319;8	5122;5;191;45;
$GPXUP;2482;06:03:00;0;49	76316;8	51203;5;192;42;
$GPXUP;2482;06:03:01;0;49	76316;8	51186;5;192;42;
$GPXUP;2482;06:03:02;0;49	76318;8	51171;5;193;41;
$GPXUP;2482;06:03:03;0;49	76321;8	51156;5;193;43;
$GPXUP;2482;06:03:04;0;49	76321;8	51138;5;193;45;
$GPXUP;2482;06:03:05;0;49	76314;8	51122;5;194;45;
$GPXUP;2482;06:03:06;0;49	76304;8	51113;5;196;46;
$GPXUP;2482;06:03:07;0;49	76289;8	51113;5;197;51;
$GPXUP;2482;06:03:08;0;49	76277;8	51122;5;198;54;
$GPXUP;2482;06:03:09;0;49	76266;8	51138;5;199;54;
$GPXUP;2482;06:03:10;0;49	76259;8	51158;5;200;57;
$GPXUP;2482;06:03:11;0;49	76253;8	51178;5;200;58;
$GPXUP;2482;06:03:12;0;49	76248;8	512;5;200;57;
$GPXUP;2482;06:03:13;0;49	76245;8	5122;5;199;55;
$GPXUP;2482;06:03:14;0;49	76244;8	51242;5;201;53;
$GPXUP;2482;06:03:15;0;49	76244;8	51262;5;200;52;
$GPXUP;2482;06:03:16;0;49	76244;8	51281;5;202;52;
$GPXUP;2482;06:03:17;0;49	76243;8	51302;5;203;52;
$GPXUP;2482;06:03:18;0;49	76241;8	51321;5;203;51;
$GPXUP;2482;06:03:19;0;49	76238;8	5134;5;204;51;
$GPXUP;2482;06:03:20;0;49	76239;8	51361;5;205;51;
$GPXUP;2482;06:03:21;0;49	7624;8	51381;5;205;53;
$GPXUP;2482;06:03:22;0;49	76241;8	51401;5;206;53;
$GPXUP;2482;06:03:23;0;49	76246;8	5142;5;205;52;
$GPXUP;2482;06:03:24;0;49	76252;8	5144;5;205;53;
$GPXUP;2482;06:03:25;0;49	76256;8	51458;5;206;51;
$GPXUP;2482;06:03:26;0;49	76258;8	5148;5;205;54;
$GPXUP;2482;06:03:27;0;49	76258;8	51501;5;206;54;
$GPXUP;2482;06:03:28;0;49	76258;8	51521;5;206;54;
$GPXUP;2482;06:03:29;0;49	76258;8	51542;5;205;53;
$GPXUP;2482;06:03:30;0;49	76258;8	51563;5;206;54;
$GPXUP;2482;06:03:31;0;49	76258;8	51584;5;206;55;
$GPXUP;2482;06:03:32;0;49	76259;8	51605;5;206;56;
$GPXUP;2482;06:03:33;0;49	76262;8	51628;5;206;58;
$GPXUP;2482;06:03:34;0;49	76264;8	51651;5;205;60;
$GPXUP;2482;06:03:35;0;49	76263;8	51675;5;205;61;
$GPXUP;2482;06:03:36;0;49	76261;8	51698;5;204;61;
$GPXUP;2482;06:03:37;0;49	76258;8	5172;5;205;61;
$GPXUP;2482;06:03:38;0;49	76254;8	51743;5;204;60;
$GPXUP;2482;06:03:39;0;49	76251;8	51766;5;205;58;
$GPXUP;2482;06:03:40;0;49	76248;8	51788;5;205;58;
$GPXUP;2482;06:03:41;0;49	76241;8	51807;5;206;58;
$GPXUP;2482;06:03:42;0;49	76233;8	51823;5;206;60;
$GPXUP;2482;06:03:43;0;49	76222;8	5184;5;207;62;
$GPXUP;2482;06:03:44;0;49	76212;8	51856;5;206;63;
$GPXUP;2482;06:03:45;0;49	76201;8	51874;5;206;62;
$GPXUP;2482;06:03:46;0;49	7619;8	51892;5;207;61;
$GPXUP;2482;06:03:47;0;49	76182;8	5191;5;207;61;
$GPXUP;2482;06:03:48;0;49	76175;8	51931;5;207;58;
$GPXUP;2482;06:03:49;0;49	76173;8	51953;5;208;57;
$GPXUP;2482;06:03:50;0;49	76172;8	51975;5;208;55;
$GPXUP;2482;06:03:51;0;49	76169;8	51997;5;210;54;
$GPXUP;2482;06:03:52;0;49	76164;8	52017;5;211;55;
$GPXUP;2482;06:03:53;0;49	76158;8	52036;5;211;57;
$GPXUP;2482;06:03:54;0;49	76153;8	52057;5;211;56;
$GPXUP;2482;06:03:55;0;49	7615;8	52078;5;212;55;
$GPXUP;2482;06:03:56;0;49	76151;8	52099;5;213;53;
$GPXUP;2482;06:03:57;0;49	76158;8	52118;5;214;49;
$GPXUP;2482;06:03:58;0;49	76165;8	52132;5;215;46;
$GPXUP;2482;06:03:59;0;49	76175;8	5214;5;216;44;
$GPXUP;2482;06:04:00;0;49	76186;8	52138;5;216;39;
$GPXUP;2482;06:04:01;0;49	76194;8	52125;5;215;36;
$GPXUP;2482;06:04:02;0;49	76194;8	52107;5;214;48;
$GPXUP;2482;06:04:03;0;49	76189;8	52087;5;213;52;
$GPXUP;2482;06:04:04;0;49	76182;8	52069;5;211;53;
$GPXUP;2482;06:04:05;0;49	76172;8	52054;5;210;53;
$GPXUP;2482;06:04:06;0;49	76163;8	52039;5;210;50;
$GPXUP;2482;06:04:07;0;49	76158;8	52024;5;210;47;
$GPXUP;2482;06:04:08;0;49	76157;8	52005;5;209;47;
$GPXUP;2482;06:04:09;0;49	76158;8	51985;5;208;48;
$GPXUP;2482;06:04:10;0;49	76161;8	51968;5;208;49;
$GPXUP;2482;06:04:11;0;49	76167;8	51951;5;207;48;
$GPXUP;2482;06:04:12;0;49	76172;8	51935;5;207;49;
$GPXUP;2482;06:04:13;0;49	76177;8	51917;5;207;47;
$GPXUP;2482;06:04:14;0;49	76179;8	51901;5;207;46;
$GPXUP;2482;06:04:15;0;49	76175;8	51882;5;206;50;
$GPXUP;2482;06:04:16;0;49	76171;8	51862;5;206;50;
$GPXUP;2482;06:04:17;0;49	76168;8	51843;5;205;48;
$GPXUP;2482;06:04:18;0;49	76171;8	51827;5;206;44;
$GPXUP;2482;06:04:19;0;49	76176;8	51815;5;206;39;
$GPXUP;2482;06:04:20;0;49	76186;8	51814;5;207;36;
$GPXUP;2482;06:04:21;0;49	76196;8	51818;5;208;44;
$GPXUP;2482;06:04:22;0;49	76206;8	51828;5;208;43;
$GPXUP;2482;06:04:23;0;49	76212;8	51841;5;207;42;
$GPXUP;2482;06:04:24;0;49	76219;8	51856;5;206;52;
$GPXUP;2482;06:04:25;0;49	76227;8	51872;5;203;53;
$GPXUP;2482;06:04:26;0;49	76237;8	51884;5;201;49;
$GPXUP;2482;06:04:27;0;49	76249;8	51886;5;200;45;
$GPXUP;2482;06:04:28;0;49	7626;8	51882;5;200;42;
$GPXUP;2482;06:04:29;0;49	7627;8	51875;5;202;41;
$GPXUP;2482;06:04:30;0;49	76277;8	51865;5;203;40;
$GPXUP;2482;06:04:31;0;49	76284;8	51854;5;204;40;
$GPXUP;2482;06:04:32;0;49	76292;8	51845;5;204;39;
$GPXUP;2482;06:04:33;0;49	76302;8	5184;5;204;41;
$GPXUP;2482;06:04:34;0;49	76312;8	51834;5;203;43;
$GPXUP;2482;06:04:35;0;49	76323;8	5183;5;204;40;
$GPXUP;2482;06:04:36;0;49	76332;8	51833;5;204;39;
$GPXUP;2482;06:04:37;0;49	76342;8	51841;5;204;40;
$GPXUP;2482;06:04:38;0;49	76349;8	51852;5;204;41;
$GPXUP;2482;06:04:39;0;49	76356;8	51865;5;204;42;
$GPXUP;2482;06:04:40;0;49	76362;8	51879;5;204;43;
$GPXUP;2482;06:04:41;0;49	76366;8	51895;5;204;43;
$GPXUP;2482;06:04:42;0;49	76367;8	51912;5;204;43;
$GPXUP;2482;06:04:43;0;49	76367;8	51929;5;205;45;
$GPXUP;2482;06:04:44;0;49	76362;8	51946;5;205;47;
$GPXUP;2482;06:04:45;0;49	76356;8	51962;5;206;45;
$GPXUP;2482;06:04:46;0;49	76349;8	51976;5;207;48;
$GPXUP;2482;06:04:47;0;49	76343;8	51992;5;206;46;
$GPXUP;2482;06:04:48;0;49	76342;8	5201;5;206;46;
$GPXUP;2482;06:04:49;0;49	76344;8	52028;5;205;45;
$GPXUP;2482;06:04:50;0;49	76348;8	52044;5;205;46;
$GPXUP;2482;06:04:51;0;49	76356;8	52058;5;206;43;
$GPXUP;2482;06:04:52;0;49	76365;8	52064;5;206;42;
$GPXUP;2482;06:04:53;0;49	76376;8	52065;5;205;42;
$GPXUP;2482;06:04:54;0;49	76388;8	52064;5;204;41;
$GPXUP;2482;06:04:55;0;49	76397;8	52056;5;203;41;
$GPXUP;2482;06:04:56;0;49	76404;8	52044;5;203;41;
$GPXUP;2482;06:04:57;0;49	76409;8	52029;5;203;42;
$GPXUP;2482;06:04:58;0;49	76413;8	52011;5;203;42;
$GPXUP;2482;06:04:59;0;49	76415;8	51995;5;202;42;
$GPXUP;2482;06:05:00;0;49	76418;8	51979;5;202;43;
$GPXUP;2482;06:05:01;0;49	76421;8	51962;5;202;42;
$GPXUP;2482;06:05:02;0;49	76427;8	5195;5;202;40;
$GPXUP;2482;06:05:03;0;49	76436;8	51943;5;202;39;
$GPXUP;2482;06:05:04;0;49	76447;8	5194;5;201;40;
$GPXUP;2482;06:05:05;0;49	76457;8	51938;5;200;40;
$GPXUP;2482;06:05:06;0;49	76467;8	51938;5;201;41;
$GPXUP;2482;06:05:07;0;49	76477;8	51939;5;200;41;
$GPXUP;2482;06:05:08;0;49	76487;8	51941;5;200;41;
$GPXUP;2482;06:05:09;0;49	76498;8	51946;5;199;42;
$GPXUP;2482;06:05:10;0;49	76508;8	51953;5;199;45;
$GPXUP;2482;06:05:11;0;49	76517;8	51964;5;198;46;
$GPXUP;2482;06:05:12;0;49	76522;8	51982;5;197;48;
$GPXUP;2482;06:05:13;0;49	76522;8	52002;5;198;49;
$GPXUP;2482;06:05:14;0;49	76519;8	5202;5;197;50;
$GPXUP;2482;06:05:15;0;49	76514;8	52037;5;197;50;
$GPXUP;2482;06:05:16;0;49	76506;8	52051;5;198;51;
$GPXUP;2482;06:05:17;0;49	76498;8	52066;5;198;50;
$GPXUP;2482;06:05:18;0;49	76488;8	52076;5;198;50;
$GPXUP;2482;06:05:19;0;49	76475;8	52083;5;198;52;
$GPXUP;2482;06:05:20;0;49	76462;8	52087;5;197;54;
$GPXUP;2482;06:05:21;0;49	76449;8	52086;5;197;55;
$GPXUP;2482;06:05:22;0;49	76434;8	52082;5;196;54;
$GPXUP;2482;06:05:23;0;49	76421;8	52076;5;196;53;
$GPXUP;2482;06:05:24;0;49	76408;8	52071;5;196;52;
$GPXUP;2482;06:05:25;0;49	76396;8	52064;5;196;52;
$GPXUP;2482;06:05:26;0;49	76383;8	52062;5;196;53;
$GPXUP;2482;06:05:27;0;49	76369;8	52062;5;196;56;
$GPXUP;2482;06:05:28;0;49	76356;8	52066;5;195;55;
$GPXUP;2482;06:05:29;0;49	76341;8	52073;5;194;56;
$GPXUP;2482;06:05:30;0;49	76328;8	5208;5;194;56;
$GPXUP;2482;06:05:31;0;49	76315;8	52087;5;193;55;
$GPXUP;2482;06:05:32;0;49	76301;8	52091;5;193;54;
$GPXUP;2482;06:05:33;0;49	76288;8	52089;5;194;52;
$GPXUP;2482;06:05:34;0;49	76276;8	5208;5;194;51;
$GPXUP;2482;06:05:35;0;49	76265;8	52071;5;194;50;
$GPXUP;2482;06:05:36;0;49	76253;8	52062;5;194;50;
$GPXUP;2482;06:05:37;0;49	76241;8	52058;5;193;50;
$GPXUP;2482;06:05:38;0;49	76228;8	5206;5;193;51;
$GPXUP;2482;06:05:39;0;49	76215;8	52066;5;194;51;
$GPXUP;2482;06:05:40;0;49	76204;8	52076;5;197;50;
$GPXUP;2482;06:05:41;0;49	76194;8	5209;5;197;50;
$GPXUP;2482;06:05:42;0;49	76185;8	52105;5;197;47;
$GPXUP;2482;06:05:43;0;49	7618;8	52122;5;198;48;
$GPXUP;2482;06:05:44;0;49	76176;8	52139;5;198;46;
$GPXUP;2482;06:05:45;0;49	76175;8	52157;5;199;45;
$GPXUP;2482;06:05:46;0;49	76176;8	52174;5;199;45;
$GPXUP;2482;06:05:47;0;49	76179;8	52191;5;198;43;
$GPXUP;2482;06:05:48;0;49	76184;8	52207;5;199;47;
$GPXUP;2482;06:05:49;0;49	76189;8	52221;5;198;46;
$GPXUP;2482;06:05:50;0;49	76197;8	52233;5;198;43;
$GPXUP;2482;06:05:51;0;49	76206;8	52239;5;199;41;
$GPXUP;2482;06:05:52;0;49	76216;8	52242;5;198;40;
$GPXUP;2482;06:05:53;0;49	76225;8	52234;5;199;34;
$GPXUP;2482;06:05:54;0;49	76228;8	52219;5;199;40;
$GPXUP;2482;06:05:55;0;49	76225;8	52201;5;198;44;
$GPXUP;2482;06:05:56;0;49	7622;8	52184;5;199;45;
$GPXUP;2482;06:05:57;0;49	76212;8	5217;5;199;47;
$GPXUP;2482;06:05:58;0;49	76203;8	52159;5;199;49;
$GPXUP;2482;06:05:59;0;49	76193;8	52149;5;198;49;
$GPXUP;2482;06:06:00;0;49	76182;8	52138;5;198;49;
$GPXUP;2482;06:06:01;0;49	76171;8	52129;5;197;50;
$GPXUP;2482;06:06:02;0;49	7616;8	52119;5;197;50;
$GPXUP;2482;06:06:03;0;49	7615;8	52109;5;196;50;
$GPXUP;2482;06:06:04;0;49	7614;8	52096;5;196;49;
$GPXUP;2482;06:06:05;0;49	76132;8	52082;5;196;45;
$GPXUP;2482;06:06:06;0;49	76126;8	52067;5;197;45;
$GPXUP;2482;06:06:07;0;49	7612;8	52052;5;197;46;
$GPXUP;2482;06:06:08;0;49	76116;8	52036;5;197;45;
$GPXUP;2482;06:06:09;0;49	76115;8	52018;5;197;45;
$GPXUP;2482;06:06:10;0;49	76115;8	52;5;197;44;
$GPXUP;2482;06:06:11;0;49	76114;8	51983;5;197;44;
$GPXUP;2482;06:06:12;0;49	76114;8	51966;5;197;41;
$GPXUP;2482;06:06:13;0;49	76118;8	51952;5;198;40;
$GPXUP;2482;06:06:14;0;49	76123;8	51938;5;198;39;
$GPXUP;2482;06:06:15;0;49	76129;8	51927;5;198;39;
$GPXUP;2482;06:06:16;0;49	76135;8	51914;5;197;41;
$GPXUP;2482;06:06:17;0;49	76135;8	51896;5;197;43;
$GPXUP;2482;06:06:18;0;49	76134;8	51879;5;196;45;
$GPXUP;2482;06:06:19;0;49	76131;8	5186;5;195;47;
$GPXUP;2482;06:06:20;0;49	76128;8	51843;5;195;48;
$GPXUP;2482;06:06:21;0;49	76128;8	51825;5;195;42;
$GPXUP;2482;06:06:22;0;49	76133;8	51811;5;196;38;
$GPXUP;2482;06:06:23;0;49	7614;8	51801;5;195;39;
$GPXUP;2482;06:06:24;0;49	76149;8	51795;5;195;42;
$GPXUP;2482;06:06:25;0;49	76159;8	51788;5;193;43;
$GPXUP;2482;06:06:26;0;49	76169;8	51783;5;193;41;
$GPXUP;2482;06:06:27;0;49	76179;8	51778;5;193;41;
$GPXUP;2482;06:06:28;0;49	76187;8	51768;5;193;39;
$GPXUP;2482;06:06:29;0;49	7619;8	51752;5;192;42;
$GPXUP;2482;06:06:30;0;49	7619;8	51734;5;192;45;
$GPXUP;2482;06:06:31;0;49	76185;8	51716;5;192;48;
$GPXUP;2482;06:06:32;0;49	76177;8	51699;5;191;54;
$GPXUP;2482;06:06:33;0;49	76168;8	51681;5;189;55;
$GPXUP;2482;06:06:34;0;49	76164;8	51661;5;187;53;
$GPXUP;2482;06:06:35;0;49	76161;8	51642;5;189;49;
$GPXUP;2482;06:06:36;0;49	76162;8	51624;5;190;45;
$GPXUP;2482;06:06:37;0;49	76163;8	51607;5;192;43;
$GPXUP;2482;06:06:38;0;49	76165;8	51591;5;193;41;
$GPXUP;2482;06:06:39;0;49	76164;8	51576;5;194;42;
$GPXUP;2482;06:06:40;0;49	7616;8	51559;5;195;44;
$GPXUP;2482;06:06:41;0;49	76154;8	51544;5;195;44;
$GPXUP;2482;06:06:42;0;49	76148;8	51529;5;195;44;
$GPXUP;2482;06:06:43;0;49	76141;8	51517;5;196;46;
$GPXUP;2482;06:06:44;0;49	76133;8	51503;5;196;46;
$GPXUP;2482;06:06:45;0;49	76125;8	51489;5;196;47;
$GPXUP;2482;06:06:46;0;49	76118;8	51475;5;196;44;
$GPXUP;2482;06:06:47;0;49	76114;8	51458;5;198;42;
$GPXUP;2482;06:06:48;0;49	76112;8	51441;5;198;42;
$GPXUP;2482;06:06:49;0;49	76109;8	51425;5;199;44;
$GPXUP;2482;06:06:50;0;49	76106;8	51409;5;200;44;
$GPXUP;2482;06:06:51;0;49	76102;8	51394;5;200;41;
$GPXUP;2482;06:06:52;0;49	761;8	51378;5;201;39;
$GPXUP;2482;06:06:53;0;49	76102;8	51364;5;203;36;
$GPXUP;2482;06:06:54;0;49	76106;8	51352;5;203;36;
$GPXUP;2482;06:06:55;0;49	76111;8	51338;5;203;38;
$GPXUP;2482;06:06:56;0;49	76115;8	51324;5;203;38;
$GPXUP;2482;06:06:57;0;49	76119;8	51311;5;203;38;
$GPXUP;2482;06:06:58;0;49	76119;8	51296;5;204;40;
$GPXUP;2482;06:06:59;0;49	76118;8	51278;5;204;42;
$GPXUP;2482;06:07:00;0;49	76115;8	51263;5;204;42;
$GPXUP;2482;06:07:01;0;49	76114;8	51247;5;205;40;
$GPXUP;2482;06:07:02;0;49	76114;8	51231;5;205;40;
$GPXUP;2482;06:07:03;0;49	76115;8	51216;5;206;41;
$GPXUP;2482;06:07:04;0;49	76115;8	51199;5;206;43;
$GPXUP;2482;06:07:05;0;49	76115;8	51182;5;206;43;
$GPXUP;2482;06:07:06;0;49	76113;8	51165;5;205;43;
$GPXUP;2482;06:07:07;0;49	7611;8	51149;5;206;41;
$GPXUP;2482;06:07:08;0;49	7611;8	51132;5;206;40;
$GPXUP;2482;06:07:09;0;49	76111;8	51117;5;206;41;
$GPXUP;2482;06:07:10;0;49	76112;8	511;5;206;44;
$GPXUP;2482;06:07:11;0;49	76113;8	51082;5;205;44;
$GPXUP;2482;06:07:12;0;49	76112;8	51065;5;205;45;
$GPXUP;2482;06:07:13;0;49	76107;8	51049;5;205;47;
$GPXUP;2482;06:07:14;0;49	761;8	51032;5;205;48;
$GPXUP;2482;06:07:15;0;49	76094;8	51016;5;206;48;
$GPXUP;2482;06:07:16;0;49	76087;8	51001;5;205;47;
$GPXUP;2482;06:07:17;0;49	76079;8	50985;5;206;47;
$GPXUP;2482;06:07:18;0;49	76071;8	50972;5;208;47;
$GPXUP;2482;06:07:19;0;49	7606;8	50963;5;207;47;
$GPXUP;2482;06:07:20;0;49	76048;8	50958;5;208;49;
$GPXUP;2482;06:07:21;0;49	76036;8	50952;5;208;50;
$GPXUP;2482;06:07:22;0;49	76024;8	50947;5;207;49;
$GPXUP;2482;06:07:23;0;49	76012;8	50942;5;207;49;
$GPXUP;2482;06:07:24;0;49	76;8	50942;5;206;49;
$GPXUP;2482;06:07:25;0;49	75987;8	50941;5;207;49;
$GPXUP;2482;06:07:26;0;49	75975;8	50937;5;207;47;
$GPXUP;2482;06:07:27;0;49	75965;8	50926;5;206;46;
$GPXUP;2482;06:07:28;0;49	7596;8	50914;5;206;44;
$GPXUP;2482;06:07:29;0;49	75956;8	50897;5;208;43;
$GPXUP;2482;06:07:30;0;49	75955;8	5088;5;208;44;
$GPXUP;2482;06:07:31;0;49	75956;8	50862;5;207;44;
$GPXUP;2482;06:07:32;0;49	75958;8	50846;5;207;46;
$GPXUP;2482;06:07:33;0;49	7596;8	50828;5;206;45;
$GPXUP;2482;06:07:34;0;49	7596;8	5081;5;205;47;
$GPXUP;2482;06:07:35;0;49	75957;8	50791;5;205;50;
$GPXUP;2482;06:07:36;0;49	7595;8	50773;5;205;53;
$GPXUP;2482;06:07:37;0;49	75944;8	50755;5;204;52;
$GPXUP;2482;06:07:38;0;49	75937;8	50736;5;204;53;
$GPXUP;2482;06:07:39;0;49	75932;8	50718;5;204;53;
$GPXUP;2482;06:07:40;0;49	75927;8	50698;5;204;51;
$GPXUP;2482;06:07:41;0;49	75923;8	50679;5;204;50;
$GPXUP;2482;06:07:42;0;49	75921;8	50659;5;204;51;
$GPXUP;2482;06:07:43;0;49	75918;8	5064;5;203;48;
$GPXUP;2482;06:07:44;0;49	75917;8	50622;5;203;47;
$GPXUP;2482;06:07:45;0;49	75915;8	50604;5;204;48;
$GPXUP;2482;06:07:46;0;49	75907;8	50589;5;204;49;
$GPXUP;2482;06:07:47;0;49	759;8	50572;5;202;51;
$GPXUP;2482;06:07:48;0;49	75892;8	50557;5;202;52;
$GPXUP;2482;06:07:49;0;49	75883;8	50541;5;201;52;
$GPXUP;2482;06:07:50;0;49	75874;8	50526;5;202;53;
$GPXUP;2482;06:07:51;0;49	75864;8	50511;5;201;55;
$GPXUP;2482;06:07:52;0;49	75853;8	50497;5;200;56;
$GPXUP;2482;06:07:53;0;49	75843;8	50483;5;200;54;
$GPXUP;2482;06:07:54;0;49	75833;8	5047;5;199;52;
$GPXUP;2482;06:07:55;0;49	75822;8	50457;5;198;52;
$GPXUP;2482;06:07:56;0;49	75813;8	50441;5;198;54;
$GPXUP;2482;06:07:57;0;49	75803;8	50428;5;198;53;
$GPXUP;2482;06:07:58;0;49	75795;8	50413;5;198;52;
$GPXUP;2482;06:07:59;0;49	75788;8	50396;5;198;51;
$GPXUP;2482;06:08:00;0;49	75782;8	50378;5;198;49;
$GPXUP;2482;06:08:01;0;49	75777;8	5036;5;199;49;
$GPXUP;2482;06:08:02;0;49	75772;8	50341;5;199;52;
$GPXUP;2482;06:08:03;0;49	75765;8	50325;5;197;51;
$GPXUP;2482;06:08:04;0;49	75761;8	50307;5;197;49;
$GPXUP;2482;06:08:05;0;49	7576;8	50288;5;196;48;
$GPXUP;2482;06:08:06;0;49	75763;8	5027;5;196;46;
$GPXUP;2482;06:08:07;0;49	75769;8	50254;5;196;46;
$GPXUP;2482;06:08:08;0;49	75774;8	50238;5;196;44;
$GPXUP;2482;06:08:09;0;49	75779;8	50223;5;196;44;
$GPXUP;2482;06:08:10;0;49	75779;8	50205;5;195;46;
$GPXUP;2482;06:08:11;0;49	75776;8	50187;5;194;49;
$GPXUP;2482;06:08:12;0;49	75772;8	50169;5;193;46;
$GPXUP;2482;06:08:13;0;49	75768;8	50152;5;193;45;
$GPXUP;2482;06:08:14;0;49	75768;8	50134;5;193;44;
$GPXUP;2482;06:08:15;0;49	75771;8	50117;5;192;43;
$GPXUP;2482;06:08:16;0;49	75778;8	50105;5;191;42;
$GPXUP;2482;06:08:17;0;49	75786;8	50098;5;190;41;
$GPXUP;2482;06:08:18;0;49	75796;8	50098;5;190;39;
$GPXUP;2482;06:08:19;0;49	75804;8	50107;5;191;36;
$GPXUP;2482;06:08:20;0;49	75807;8	50116;5;190;42;
$GPXUP;2482;06:08:21;0;49	75811;8	50135;5;189;44;
$GPXUP;2482;06:08:22;0;49	7581;8	50152;5;188;46;
$GPXUP;2482;06:08:23;0;49	75807;8	50169;5;187;45;
$GPXUP;2482;06:08:24;0;49	75798;8	50179;5;186;46;
$GPXUP;2482;06:08:25;0;49	75787;8	50184;5;186;49;
$GPXUP;2482;06:08:26;0;49	75774;8	50188;5;186;50;
$GPXUP;2482;06:08:27;0;49	75761;8	50191;5;186;48;
$GPXUP;2482;06:08:28;0;49	75749;8	50192;5;187;47;
$GPXUP;2482;06:08:29;0;49	75738;8	50191;5;187;47;
$GPXUP;2482;06:08:30;0;49	75726;8	50193;5;188;46;
$GPXUP;2482;06:08:31;0;49	75714;8	50195;5;188;46;
$GPXUP;2482;06:08:32;0;49	75702;8	50196;5;188;49;
$GPXUP;2482;06:08:33;0;49	75691;8	50201;5;188;48;
$GPXUP;2482;06:08:34;0;49	7568;8	50208;5;189;48;
$GPXUP;2482;06:08:35;0;49	75669;8	50218;5;189;48;
$GPXUP;2482;06:08:36;0;49	75658;8	50226;5;189;47;
$GPXUP;2482;06:08:37;0;49	75647;8	50229;5;189;49;
$GPXUP;2482;06:08:38;0;49	75635;8	50231;5;190;47;
$GPXUP;2482;06:08:39;0;49	75623;8	50233;5;191;46;
$GPXUP;2482;06:08:40;0;49	75612;8	5024;5;192;46;
$GPXUP;2482;06:08:41;0;49	75602;8	5025;5;192;47;
$GPXUP;2482;06:08:42;0;49	75593;8	50264;5;192;47;
$GPXUP;2482;06:08:43;0;49	75585;8	50277;5;193;47;
$GPXUP;2482;06:08:44;0;49	75577;8	50289;5;193;44;
$GPXUP;2482;06:08:45;0;49	75568;8	50297;5;194;43;
$GPXUP;2482;06:08:46;0;49	75558;8	50298;5;196;42;
$GPXUP;2482;06:08:47;0;49	75549;8	50292;5;198;43;
$GPXUP;2482;06:08:48;0;49	7554;8	50282;5;197;43;
$GPXUP;2482;06:08:49;0;49	75535;8	50268;5;196;43;
$GPXUP;2482;06:08:50;0;49	75534;8	50252;5;197;39;
$GPXUP;2482;06:08:51;0;49	75538;8	50236;5;197;40;
$GPXUP;2482;06:08:52;0;49	75546;8	50226;5;195;39;
$GPXUP;2482;06:08:53;0;49	75554;8	50221;5;194;39;
$GPXUP;2482;06:08:54;0;49	75564;8	50222;5;195;38;
$GPXUP;2482;06:08:55;0;49	75573;8	50228;5;196;39;
$GPXUP;2482;06:08:56;0;49	7558;8	50239;5;196;40;
$GPXUP;2482;06:08:57;0;49	75586;8	50253;5;195;42;
$GPXUP;2482;06:08:58;0;49	75588;8	5027;5;195;41;
$GPXUP;2482;06:08:59;0;49	7559;8	50286;5;194;43;
$GPXUP;2482;06:09:00;0;49	75588;8	50302;5;195;44;
$GPXUP;2482;06:09:01;0;49	75583;8	5032;5;194;45;
$GPXUP;2482;06:09:02;0;49	75574;8	50329;5;194;45;
$GPXUP;2482;06:09:03;0;49	75563;8	50335;5;193;46;
$GPXUP;2482;06:09:04;0;49	75551;8	50334;5;191;49;
$GPXUP;2482;06:09:05;0;49	75539;8	50329;5;191;48;
$GPXUP;2482;06:09:06;0;49	7553;8	50319;5;192;46;
$GPXUP;2482;06:09:07;0;49	75524;8	50305;5;193;42;
$GPXUP;2482;06:09:08;0;49	75521;8	50289;5;194;41;
$GPXUP;2482;06:09:09;0;49	7552;8	50272;5;195;40;
$GPXUP;2482;06:09:10;0;49	75522;8	50257;5;196;41;
$GPXUP;2482;06:09:11;0;49	75523;8	5024;5;195;41;
$GPXUP;2482;06:09:12;0;49	75526;8	50225;5;196;42;
$GPXUP;2482;06:09:13;0;49	75529;8	5021;5;196;38;
$GPXUP;2482;06:09:14;0;49	75537;8	50203;5;196;37;
$GPXUP;2482;06:09:15;0;49	75546;8	50202;5;195;38;
$GPXUP;2482;06:09:16;0;49	75557;8	50206;5;194;39;
$GPXUP;2482;06:09:17;0;49	75564;8	50216;5;193;40;
$GPXUP;2482;06:09:18;0;49	7557;8	50228;5;193;42;
$GPXUP;2482;06:09:19;0;49	75576;8	50242;5;193;45;
$GPXUP;2482;06:09:20;0;49	75583;8	50254;5;191;43;
$GPXUP;2482;06:09:21;0;49	75588;8	50268;5;192;41;
$GPXUP;2482;06:09:22;0;49	75589;8	50285;5;192;43;
$GPXUP;2482;06:09:23;0;49	75589;8	50303;5;192;46;
$GPXUP;2482;06:09:24;0;49	75588;8	50321;5;191;50;
$GPXUP;2482;06:09:25;0;49	75586;8	5034;5;190;47;
$GPXUP;2482;06:09:26;0;49	75593;8	50353;5;190;43;
$GPXUP;2482;06:09:27;0;49	75605;8	50357;5;188;42;
$GPXUP;2482;06:09:28;0;49	75615;8	5035;5;187;41;
$GPXUP;2482;06:09:29;0;49	75624;8	50341;5;186;42;
$GPXUP;2482;06:09:30;0;49	75631;8	50327;5;185;42;
$GPXUP;2482;06:09:31;0;49	75639;8	50314;5;185;42;
$GPXUP;2482;06:09:32;0;49	75646;8	50301;5;185;40;
$GPXUP;2482;06:09:33;0;49	75654;8	50291;5;186;40;
$GPXUP;2482;06:09:34;0;49	75662;8	50283;5;186;39;
$GPXUP;2482;06:09:35;0;49	75671;8	50275;5;186;41;
$GPXUP;2482;06:09:36;0;49	75681;8	50268;5;186;41;
$GPXUP;2482;06:09:37;0;49	75689;8	50257;5;185;42;
$GPXUP;2482;06:09:38;0;49	75695;8	50243;5;185;46;
$GPXUP;2482;06:09:39;0;49	75702;8	50227;5;183;46;
$GPXUP;2482;06:09:40;0;49	75709;8	50213;5;182;46;
$GPXUP;2482;06:09:41;0;49	75718;8	50203;5;181;44;
$GPXUP;2482;06:09:42;0;49	75729;8	50198;5;181;42;
$GPXUP;2482;06:09:43;0;49	75739;8	50195;5;182;41;
$GPXUP;2482;06:09:44;0;49	75749;8	50189;5;182;42;
$GPXUP;2482;06:09:45;0;49	75757;8	50177;5;181;43;
$GPXUP;2482;06:09:46;0;49	75762;8	50161;5;181;42;
$GPXUP;2482;06:09:47;0;49	75766;8	50145;5;182;42;
$GPXUP;2482;06:09:48;0;49	75767;8	50128;5;182;43;
$GPXUP;2482;06:09:49;0;49	75768;8	5011;5;182;45;
$GPXUP;2482;06:09:50;0;49	75769;8	50093;5;183;42;
$GPXUP;2482;06:09:51;0;49	75776;8	50082;5;183;40;
$GPXUP;2482;06:09:52;0;49	75784;8	50072;5;184;40;
$GPXUP;2482;06:09:53;0;49	75792;8	50063;5;185;37;
$GPXUP;2482;06:09:54;0;49	75797;8	50051;5;185;38;
$GPXUP;2482;06:09:55;0;49	75803;8	5004;5;185;40;
$GPXUP;2482;06:09:56;0;49	7581;8	50028;5;186;38;
$GPXUP;2482;06:09:57;0;49	75818;8	50021;5;187;38;
$GPXUP;2482;06:09:58;0;49	75826;8	50013;5;187;36;
$GPXUP;2482;06:09:59;0;49	75834;8	50004;5;188;37;
$GPXUP;2482;06:10:00;0;49	75842;8	49997;5;189;40;
$GPXUP;2482;06:10:01;0;49	75852;8	49992;5;188;42;
$GPXUP;2482;06:10:02;0;49	75862;8	49988;5;188;44;
$GPXUP;2482;06:10:03;0;49	75874;8	49989;5;188;43;
$GPXUP;2482;06:10:04;0;49	75884;8	49993;5;188;42;
$GPXUP;2482;06:10:05;0;49	75894;8	49999;5;188;43;
$GPXUP;2482;06:10:06;0;49	75903;8	50005;5;189;43;
$GPXUP;2482;06:10:07;0;49	75914;8	50011;5;188;43;
$GPXUP;2482;06:10:08;0;49	75924;8	50014;5;189;41;
$GPXUP;2482;06:10:09;0;49	75934;8	5001;5;189;40;
$GPXUP;2482;06:10:10;0;49	75943;8	50002;5;189;41;
$GPXUP;2482;06:10:11;0;49	7595;8	4999;5;189;43;
$GPXUP;2482;06:10:12;0;49	75957;8	49974;5;190;42;
$GPXUP;2482;06:10:13;0;49	75962;8	49959;5;189;42;
$GPXUP;2482;06:10:14;0;49	75966;8	49943;5;189;42;
$GPXUP;2482;06:10:15;0;49	75969;8	49928;5;188;42;
$GPXUP;2482;06:10:16;0;49	75975;8	49914;5;188;41;
$GPXUP;2482;06:10:17;0;49	75982;8	49901;5;187;43;
$GPXUP;2482;06:10:18;0;49	75992;8	49893;5;187;42;
$GPXUP;2482;06:10:19;0;49	76003;8	49888;5;188;41;
$GPXUP;2482;06:10:20;0;49	76011;8	49881;5;189;40;
$GPXUP;2482;06:10:21;0;49	76015;8	49867;5;190;38;
$GPXUP;2482;06:10:22;0;49	76014;8	4985;5;190;42;
$GPXUP;2482;06:10:23;0;49	76012;8	49833;5;189;44;
$GPXUP;2482;06:10:24;0;49	76008;8	49817;5;191;43;
$GPXUP;2482;06:10:25;0;49	76001;8	49805;5;190;45;
$GPXUP;2482;06:10:26;0;49	75991;8	49793;5;190;46;
$GPXUP;2482;06:10:27;0;49	75982;8	49783;5;190;47;
$GPXUP;2482;06:10:28;0;49	75973;8	49772;5;190;45;
$GPXUP;2482;06:10:29;0;49	75967;8	49758;5;191;43;
$GPXUP;2482;06:10:30;0;49	75959;8	49744;5;191;44;
$GPXUP;2482;06:10:31;0;49	75952;8	4973;5;191;45;
$GPXUP;2482;06:10:32;0;49	75945;8	49715;5;191;46;
$GPXUP;2482;06:10:33;0;49	7594;8	497;5;191;46;
$GPXUP;2482;06:10:34;0;49	75935;8	49683;5;191;45;
$GPXUP;2482;06:10:35;0;49	75931;8	49667;5;191;46;
$GPXUP;2482;06:10:36;0;49	75928;8	4965;5;190;46;
$GPXUP;2482;06:10:37;0;49	75925;8	49631;5;191;48;
$GPXUP;2482;06:10:38;0;49	75923;8	49613;5;190;50;
$GPXUP;2482;06:10:39;0;49	7592;8	49594;5;189;50;
$GPXUP;2482;06:10:40;0;49	75917;8	49575;5;189;50;
$GPXUP;2482;06:10:41;0;49	75919;8	49556;5;189;50;
$GPXUP;2482;06:10:42;0;49	75924;8	49537;5;188;49;
$GPXUP;2482;06:10:43;0;49	75932;8	49523;5;188;48;
$GPXUP;2482;06:10:44;0;49	7594;8	49511;5;188;47;
$GPXUP;2482;06:10:45;0;49	7595;8	49503;5;189;45;
$GPXUP;2482;06:10:46;0;49	75959;8	49493;5;190;40;
$GPXUP;2482;06:10:47;0;49	75963;8	49479;5;190;42;
$GPXUP;2482;06:10:48;0;49	75965;8	49464;5;191;41;
$GPXUP;2482;06:10:49;0;49	75962;8	49447;5;192;42;
$GPXUP;2482;06:10:50;0;49	75956;8	49432;5;190;44;
$GPXUP;2482;06:10:51;0;49	75949;8	49418;5;190;44;
$GPXUP;2482;06:10:52;0;49	75944;8	49403;5;191;42;
$GPXUP;2482;06:10:53;0;49	7594;8	49388;5;191;41;
$GPXUP;2482;06:10:54;0;49	75942;8	49372;5;191;41;
$GPXUP;2482;06:10:55;0;49	75946;8	49357;5;190;43;
$GPXUP;2482;06:10:56;0;49	7595;8	49341;5;189;46;
$GPXUP;2482;06:10:57;0;49	75956;8	49327;5;186;44;
$GPXUP;2482;06:10:58;0;49	75966;8	49321;5;185;39;
$GPXUP;2482;06:10:59;0;49	75975;8	49327;5;184;41;
$GPXUP;2482;06:11:00;0;49	7598;8	4934;5;183;43;
$GPXUP;2482;06:11:01;0;49	7598;8	4936;5;182;46;
$GPXUP;2482;06:11:02;0;49	75976;8	49376;5;180;48;
$GPXUP;2482;06:11:03;0;49	75973;8	49395;5;180;49;
$GPXUP;2482;06:11:04;0;49	75969;8	49413;5;179;50;
$GPXUP;2482;06:11:05;0;49	75966;8	49432;5;178;47;
$GPXUP;2482;06:11:06;0;49	75961;8	49447;5;178;44;
$GPXUP;2482;06:11:07;0;49	75951;8	49455;5;178;42;
$GPXUP;2482;06:11:08;0;49	7594;8	49459;5;178;41;
$GPXUP;2482;06:11:09;0;49	7593;8	4946;5;178;44;
$GPXUP;2482;06:11:10;0;49	75919;8	49455;5;178;42;
$GPXUP;2482;06:11:11;0;49	75911;8	49447;5;178;42;
$GPXUP;2482;06:11:12;0;49	75903;8	49435;5;178;42;
$GPXUP;2482;06:11:13;0;49	75895;8	49424;5;178;42;
$GPXUP;2482;06:11:14;0;49	75887;8	49414;5;178;43;
$GPXUP;2482;06:11:15;0;49	75878;8	49406;5;177;46;
$GPXUP;2482;06:11:16;0;49	75868;8	49394;5;176;47;
$GPXUP;2482;06:11:17;0;49	75859;8	49382;5;175;46;
$GPXUP;2482;06:11:18;0;49	75856;8	49363;5;174;45;
$GPXUP;2482;06:11:19;0;49	75857;8	49346;5;175;44;
$GPXUP;2482;06:11:20;0;49	75863;8	49331;5;174;45;
$GPXUP;2482;06:11:21;0;49	75873;8	49321;5;174;43;
$GPXUP;2482;06:11:22;0;49	75883;8	49318;5;176;44;
$GPXUP;2482;06:11:23;0;49	75894;8	4932;5;175;41;
$GPXUP;2482;06:11:24;0;49	75904;8	49329;5;175;44;
$GPXUP;2482;06:11:25;0;49	75911;8	4934;5;175;44;
$GPXUP;2482;06:11:26;0;49	75917;8	49354;5;176;42;
$GPXUP;2482;06:11:27;0;49	75923;8	49369;5;176;45;
$GPXUP;2482;06:11:28;0;49	75929;8	49383;5;174;47;
$GPXUP;2482;06:11:29;0;49	75939;8	49389;5;174;42;
$GPXUP;2482;06:11:30;0;49	7595;8	49388;5;172;41;
$GPXUP;2482;06:11:31;0;49	7596;8	49383;5;173;42;
$GPXUP;2482;06:11:32;0;49	75972;8	49379;5;173;41;
$GPXUP;2482;06:11:33;0;49	75982;8	49376;5;173;39;
$GPXUP;2482;06:11:34;0;49	75991;8	49374;5;174;38;
$GPXUP;2482;06:11:35;0;49	76001;8	49374;5;174;40;
$GPXUP;2482;06:11:36;0;49	76011;8	49376;5;175;38;
$GPXUP;2482;06:11:37;0;49	7602;8	49376;5;175;38;
$GPXUP;2482;06:11:38;0;49	7603;8	49372;5;176;40;
$GPXUP;2482;06:11:39;0;49	76038;8	49364;5;175;41;
$GPXUP;2482;06:11:40;0;49	76045;8	49353;5;174;41;
$GPXUP;2482;06:11:41;0;49	76052;8	49338;5;176;40;
$GPXUP;2482;06:11:42;0;49	76057;8	49324;5;176;39;
$GPXUP;2482;06:11:43;0;49	76061;8	4931;5;178;39;
$GPXUP;2482;06:11:44;0;49	76066;8	49296;5;177;40;
$GPXUP;2482;06:11:45;0;49	76072;8	49284;5;178;40;
$GPXUP;2482;06:11:46;0;49	76081;8	49277;5;178;38;
$GPXUP;2482;06:11:47;0;49	76092;8	49276;5;179;41;
$GPXUP;2482;06:11:48;0;49	76103;8	49278;5;179;40;
$GPXUP;2482;06:11:49;0;49	76112;8	49283;5;179;41;
$GPXUP;2482;06:11:50;0;49	76121;8	49291;5;179;42;
$GPXUP;2482;06:11:51;0;49	76126;8	49306;5;180;40;
$GPXUP;2482;06:11:52;0;49	76126;8	49323;5;181;42;
$GPXUP;2482;06:11:53;0;49	76121;8	49337;5;181;45;
$GPXUP;2482;06:11:54;0;49	76113;8	49348;5;181;44;
$GPXUP;2482;06:11:55;0;49	76103;8	49349;5;183;42;
$GPXUP;2482;06:11:56;0;49	76092;8	49344;5;183;40;
$GPXUP;2482;06:11:57;0;49	76084;8	49333;5;183;41;
$GPXUP;2482;06:11:58;0;49	76077;8	49322;5;183;40;
$GPXUP;2482;06:11:59;0;49	76073;8	49309;5;183;40;
$GPXUP;2482;06:12:00;0;49	7607;8	49293;5;183;41;
$GPXUP;2482;06:12:01;0;49	76068;8	49277;5;183;41;
$GPXUP;2482;06:12:02;0;49	76067;8	49261;5;183;42;
$GPXUP;2482;06:12:03;0;49	76067;8	49245;5;182;42;
$GPXUP;2482;06:12:04;0;49	76068;8	49228;5;183;42;
$GPXUP;2482;06:12:05;0;49	76068;8	49213;5;182;40;
$GPXUP;2482;06:12:06;0;49	76069;8	49197;5;182;38;
$GPXUP;2482;06:12:07;0;49	76072;8	49184;5;182;39;
$GPXUP;2482;06:12:08;0;49	76078;8	49172;5;183;39;
$GPXUP;2482;06:12:09;0;49	76085;8	49161;5;184;39;
$GPXUP;2482;06:12:10;0;49	76093;8	49152;5;185;38;
$GPXUP;2482;06:12:11;0;49	76102;8	49144;5;184;41;
$GPXUP;2482;06:12:12;0;49	76111;8	49137;5;184;42;
$GPXUP;2482;06:12:13;0;49	7612;8	49135;5;184;41;
$GPXUP;2482;06:12:14;0;49	7613;8	49135;5;185;39;
$GPXUP;2482;06:12:15;0;49	76139;8	49138;5;185;38;
$GPXUP;2482;06:12:16;0;49	76149;8	49142;5;186;36;
$GPXUP;2482;06:12:17;0;49	76158;8	49148;5;186;40;
$GPXUP;2482;06:12:18;0;49	76168;8	49154;5;186;40;
$GPXUP;2482;06:12:19;0;49	76178;8	49157;5;186;39;
$GPXUP;2482;06:12:20;0;49	76186;8	49154;5;186;39;
$GPXUP;2482;06:12:21;0;49	76196;8	49145;5;186;41;
$GPXUP;2482;06:12:22;0;49	76206;8	49137;5;185;40;
$GPXUP;2482;06:12:23;0;49	76214;8	49126;5;185;41;
$GPXUP;2482;06:12:24;0;49	76222;8	49116;5;185;42;
$GPXUP;2482;06:12:25;0;49	7623;8	49103;5;184;43;
$GPXUP;2482;06:12:26;0;49	76236;8	49088;5;184;43;
$GPXUP;2482;06:12:27;0;49	76237;8	4907;5;184;43;
$GPXUP;2482;06:12:28;0;49	76236;8	49052;5;185;44;
$GPXUP;2482;06:12:29;0;49	76235;8	49034;5;184;43;
$GPXUP;2482;06:12:30;0;49	76235;8	49017;5;185;44;
$GPXUP;2482;06:12:31;0;49	7624;8	49001;5;185;43;
$GPXUP;2482;06:12:32;0;49	76246;8	48988;5;185;41;
$GPXUP;2482;06:12:33;0;49	76255;8	48978;5;186;39;
$GPXUP;2482;06:12:34;0;49	76264;8	48974;5;187;38;
$GPXUP;2482;06:12:35;0;49	76274;8	48972;5;188;38;
$GPXUP;2482;06:12:36;0;49	76283;8	48972;5;189;38;
$GPXUP;2482;06:12:37;0;49	76292;8	48975;5;191;41;
$GPXUP;2482;06:12:38;0;49	76302;8	48982;5;191;41;
$GPXUP;2482;06:12:39;0;49	76312;8	4899;5;192;42;
$GPXUP;2482;06:12:40;0;49	76317;8	49004;5;193;42;
$GPXUP;2482;06:12:41;0;49	7632;8	49021;5;192;42;
$GPXUP;2482;06:12:42;0;49	76321;8	49038;5;191;43;
$GPXUP;2482;06:12:43;0;49	76319;8	49055;5;192;46;
$GPXUP;2482;06:12:44;0;49	76314;8	49071;5;191;51;
$GPXUP;2482;06:12:45;0;49	76306;8	49085;5;189;51;
$GPXUP;2482;06:12:46;0;49	76297;8	49095;5;189;47;
$GPXUP;2482;06:12:47;0;49	76286;8	49097;5;190;63;
$GPXUP;2482;06:12:48;0;49	76274;8	49089;5;189;44;
$GPXUP;2482;06:12:49;0;49	76268;8	49077;5;188;44;
$GPXUP;2482;06:12:50;0;49	76265;8	49061;5;188;43;
$GPXUP;2482;06:12:51;0;49	76267;8	49043;5;189;39;
$GPXUP;2482;06:12:52;0;49	76268;8	49028;5;190;40;
$GPXUP;2482;06:12:53;0;49	76271;8	49013;5;191;40;
$GPXUP;2482;06:12:54;0;49	76273;8	48998;5;191;41;
$GPXUP;2482;06:12:55;0;49	76274;8	48982;5;192;44;
$GPXUP;2482;06:12:56;0;49	76277;8	48967;5;192;39;
$GPXUP;2482;06:12:57;0;49	76282;8	48955;5;195;38;
$GPXUP;2482;06:12:58;0;49	7629;8	48945;5;195;39;
$GPXUP;2482;06:12:59;0;49	76297;8	48937;5;194;40;
$GPXUP;2482;06:13:00;0;49	76307;8	48932;5;194;41;
$GPXUP;2482;06:13:01;0;49	76318;8	48928;5;193;38;
$GPXUP;2482;06:13:02;0;49	76327;8	48921;5;194;41;
$GPXUP;2482;06:13:03;0;49	76333;8	48911;5;194;40;
$GPXUP;2482;06:13:04;0;49	76338;8	48896;5;195;40;
$GPXUP;2482;06:13:05;0;49	76342;8	48882;5;195;42;
$GPXUP;2482;06:13:06;0;49	76346;8	48866;5;194;43;
$GPXUP;2482;06:13:07;0;49	76349;8	48849;5;194;42;
$GPXUP;2482;06:13:08;0;49	76353;8	48835;5;194;43;
$GPXUP;2482;06:13:09;0;49	76357;8	48818;5;194;42;
$GPXUP;2482;06:13:10;0;49	76359;8	48801;5;194;43;
$GPXUP;2482;06:13:11;0;49	76357;8	48783;5;194;44;
$GPXUP;2482;06:13:12;0;49	76356;8	48766;5;195;44;
$GPXUP;2482;06:13:13;0;49	76359;8	4875;5;194;43;
$GPXUP;2482;06:13:14;0;49	76366;8	48736;5;194;43;
$GPXUP;2482;06:13:15;0;49	76372;8	48723;5;195;42;
$GPXUP;2482;06:13:16;0;49	76379;8	48711;5;196;41;
$GPXUP;2482;06:13:17;0;49	76387;8	48704;5;197;39;
$GPXUP;2482;06:13:18;0;49	76397;8	48701;5;198;36;
$GPXUP;2482;06:13:19;0;49	76406;8	48706;5;200;39;
$GPXUP;2482;06:13:20;0;49	76415;8	48711;5;200;39;
$GPXUP;2482;06:13:21;0;49	76424;8	48716;5;199;42;
$GPXUP;2482;06:13:22;0;49	76434;8	4872;5;199;42;
$GPXUP;2482;06:13:23;0;49	76444;8	48717;5;198;40;
$GPXUP;2482;06:13:24;0;49	76454;8	48707;5;200;41;
$GPXUP;2482;06:13:25;0;49	76461;8	48696;5;200;43;
$GPXUP;2482;06:13:26;0;49	76465;8	48679;5;200;42;
$GPXUP;2482;06:13:27;0;49	76467;8	48663;5;202;41;
$GPXUP;2482;06:13:28;0;49	76468;8	48647;5;203;41;
$GPXUP;2482;06:13:29;0;49	76471;8	48631;5;205;40;
$GPXUP;2482;06:13:30;0;49	76472;8	48615;5;206;41;
$GPXUP;2482;06:13:31;0;49	76475;8	48599;5;208;43;
$GPXUP;2482;06:13:32;0;49	76477;8	48582;5;208;43;
$GPXUP;2482;06:13:33;0;49	7648;8	48566;5;209;43;
$GPXUP;2482;06:13:34;0;49	7648;8	48549;5;210;42;
$GPXUP;2482;06:13:35;0;49	7648;8	48532;5;212;43;
$GPXUP;2482;06:13:36;0;49	76482;8	48517;5;212;41;
$GPXUP;2482;06:13:37;0;49	76488;8	48504;5;213;41;
$GPXUP;2482;06:13:38;0;49	76494;8	48491;5;213;41;
$GPXUP;2482;06:13:39;0;49	765;8	48476;5;213;41;
$GPXUP;2482;06:13:40;0;49	765;8	48458;5;214;41;
$GPXUP;2482;06:13:41;0;49	76496;8	4844;5;213;47;
$GPXUP;2482;06:13:42;0;49	76487;8	48426;5;211;52;
$GPXUP;2482;06:13:43;0;49	76473;8	48421;5;209;54;
$GPXUP;2482;06:13:44;0;49	76457;8	4842;5;208;55;
$GPXUP;2482;06:13:45;0;49	76445;8	48415;5;208;52;
$GPXUP;2482;06:13:46;0;49	76436;8	48402;5;210;49;
$GPXUP;2482;06:13:47;0;49	76429;8	48384;5;211;48;
$GPXUP;2482;06:13:48;0;49	76423;8	48369;5;211;49;
$GPXUP;2482;06:13:49;0;49	76414;8	48356;5;211;48;
$GPXUP;2482;06:13:50;0;49	76402;8	4835;5;212;47;
$GPXUP;2482;06:13:51;0;49	7639;8	4835;5;212;49;
$GPXUP;2482;06:13:52;0;49	76377;8	48354;5;212;50;
$GPXUP;2482;06:13:53;0;49	76364;8	4836;5;212;52;
$GPXUP;2482;06:13:54;0;49	7635;8	48364;5;212;50;
$GPXUP;2482;06:13:55;0;49	76338;8	48368;5;212;48;
$GPXUP;2482;06:13:56;0;49	76326;8	48372;5;214;47;
$GPXUP;2482;06:13:57;0;49	76315;8	48382;5;216;47;
$GPXUP;2482;06:13:58;0;49	76304;8	48389;5;216;50;
$GPXUP;2482;06:13:59;0;49	76293;8	48397;5;217;49;
$GPXUP;2482;06:14:00;0;49	76281;8	48402;5;217;47;
$GPXUP;2482;06:14:01;0;49	7627;8	48401;5;217;45;
$GPXUP;2482;06:14:02;0;49	76261;8	48394;5;217;44;
$GPXUP;2482;06:14:03;0;49	76253;8	48383;5;217;43;
$GPXUP;2482;06:14:04;0;49	76248;8	48368;5;217;42;
$GPXUP;2482;06:14:05;0;49	76244;8	48352;5;218;41;
$GPXUP;2482;06:14:06;0;49	76243;8	48336;5;219;41;
$GPXUP;2482;06:14:07;0;49	76241;8	4832;5;219;40;
$GPXUP;2482;06:14:08;0;49	76238;8	48304;5;219;42;
$GPXUP;2482;06:14:09;0;49	76237;8	48287;5;219;43;
$GPXUP;2482;06:14:10;0;49	76234;8	48271;5;219;45;
$GPXUP;2482;06:14:11;0;49	76226;8	48257;5;219;48;
$GPXUP;2482;06:14:12;0;49	76215;8	48249;5;218;48;
$GPXUP;2482;06:14:13;0;49	76201;8	48246;5;217;50;
$GPXUP;2482;06:14:14;0;49	76188;8	48248;5;218;50;
$GPXUP;2482;06:14:15;0;49	76176;8	4825;5;218;50;
$GPXUP;2482;06:14:16;0;49	76164;8	48255;5;217;51;
$GPXUP;2482;06:14:17;0;49	76152;8	48267;5;217;53;
$GPXUP;2482;06:14:18;0;49	76141;8	48282;5;218;53;
$GPXUP;2482;06:14:19;0;49	76132;8	48299;5;218;52;
$GPXUP;2482;06:14:20;0;49	76125;8	48315;5;219;51;
$GPXUP;2482;06:14:21;0;49	7612;8	48333;5;220;49;
$GPXUP;2482;06:14:22;0;49	76115;8	4835;5;220;50;
$GPXUP;2482;06:14:23;0;49	76109;8	48366;5;219;53;
$GPXUP;2482;06:14:24;0;49	76099;8	48377;5;219;49;
$GPXUP;2482;06:14:25;0;49	76088;8	48383;5;219;49;
$GPXUP;2482;06:14:26;0;49	76076;8	48387;5;218;50;
$GPXUP;2482;06:14:27;0;49	76063;8	48389;5;218;50;
$GPXUP;2482;06:14:28;0;49	76051;8	48387;5;218;48;
$GPXUP;2482;06:14:29;0;49	76039;8	48385;5;217;47;
$GPXUP;2482;06:14:30;0;49	76027;8	48383;5;218;45;
$GPXUP;2482;06:14:31;0;49	76016;8	48382;5;219;45;
$GPXUP;2482;06:14:32;0;49	76004;8	48384;5;219;47;
$GPXUP;2482;06:14:33;0;49	75993;8	48388;5;219;49;
$GPXUP;2482;06:14:34;0;49	7598;8	48391;5;218;52;
$GPXUP;2482;06:14:35;0;49	75967;8	48399;5;218;53;
$GPXUP;2482;06:14:36;0;49	75954;8	48408;5;217;53;
$GPXUP;2482;06:14:37;0;49	75941;8	48415;5;216;52;
$GPXUP;2482;06:14:38;0;49	75928;8	4842;5;216;53;
$GPXUP;2482;06:14:39;0;49	75915;8	48425;5;215;54;
$GPXUP;2482;06:14:40;0;49	75902;8	4843;5;215;54;
$GPXUP;2482;06:14:41;0;49	75889;8	48433;5;214;55;
$GPXUP;2482;06:14:42;0;49	75874;8	48436;5;213;58;
$GPXUP;2482;06:14:43;0;49	7586;8	48441;5;213;59;
$GPXUP;2482;06:14:44;0;49	75846;8	48446;5;212;59;
$GPXUP;2482;06:14:45;0;49	75831;8	4845;5;211;59;
$GPXUP;2482;06:14:46;0;49	75816;8	48452;5;209;63;
$GPXUP;2482;06:14:47;0;49	75799;8	48453;5;207;63;
$GPXUP;2482;06:14:48;0;49	75784;8	48452;5;205;61;
$GPXUP;2482;06:14:49;0;49	75769;8	48448;5;205;61;
$GPXUP;2482;06:14:50;0;49	75753;8	48443;5;204;61;
$GPXUP;2482;06:14:51;0;49	75738;8	48438;5;203;59;
$GPXUP;2482;06:14:52;0;49	75725;8	48431;5;202;54;
$GPXUP;2482;06:14:53;0;49	75712;8	48423;5;203;52;
$GPXUP;2482;06:14:54;0;49	75702;8	48415;5;206;49;
$GPXUP;2482;06:14:55;0;49	75691;8	48408;5;207;48;
$GPXUP;2482;06:14:56;0;49	75679;8	48404;5;208;47;
$GPXUP;2482;06:14:57;0;49	75668;8	48401;5;209;47;
$GPXUP;2482;06:14:58;0;49	75656;8	48396;5;209;50;
$GPXUP;2482;06:14:59;0;49	75643;8	48393;5;209;52;
$GPXUP;2482;06:15:00;0;49	75629;8	48401;5;208;57;
$GPXUP;2482;06:15:01;0;49	75617;8	48414;5;208;57;
$GPXUP;2482;06:15:02;0;49	75605;8	48432;5;208;56;
$GPXUP;2482;06:15:03;0;49	75597;8	48447;5;208;55;
$GPXUP;2482;06:15:04;0;49	75588;8	48463;5;208;54;
$GPXUP;2482;06:15:05;0;49	75577;8	48476;5;207;53;
$GPXUP;2482;06:15:06;0;49	75566;8	48488;5;207;53;
$GPXUP;2482;06:15:07;0;49	75557;8	48501;5;207;52;
$GPXUP;2482;06:15:08;0;49	75547;8	48514;5;207;51;
$GPXUP;2482;06:15:09;0;49	75537;8	48527;5;207;49;
$GPXUP;2482;06:15:10;0;49	75526;8	48536;5;208;48;
$GPXUP;2482;06:15:11;0;49	75516;8	48542;5;209;47;
$GPXUP;2482;06:15:12;0;49	75506;8	4855;5;210;48;
$GPXUP;2482;06:15:13;0;49	75497;8	48564;5;211;50;
$GPXUP;2482;06:15:14;0;49	75489;8	4858;5;210;50;
$GPXUP;2482;06:15:15;0;49	7548;8	48592;5;210;48;
$GPXUP;2482;06:15:16;0;49	75468;8	48595;5;210;47;
$GPXUP;2482;06:15:17;0;49	75456;8	48593;5;211;46;
$GPXUP;2482;06:15:18;0;49	75446;8	48588;5;212;47;
$GPXUP;2482;06:15:19;0;49	75437;8	48577;5;213;44;
$GPXUP;2482;06:15:20;0;49	75432;8	48563;5;213;43;
$GPXUP;2482;06:15:21;0;49	75428;8	48547;5;214;42;
$GPXUP;2482;06:15:22;0;49	75425;8	48531;5;215;43;
$GPXUP;2482;06:15:23;0;49	7542;8	48516;5;214;44;
$GPXUP;2482;06:15:24;0;49	75413;8	48502;5;214;44;
$GPXUP;2482;06:15:25;0;49	75405;8	4849;5;213;43;
$GPXUP;2482;06:15:26;0;49	75399;8	48475;5;212;45;
$GPXUP;2482;06:15:27;0;49	75392;8	48463;5;212;45;
$GPXUP;2482;06:15:28;0;49	75381;8	48455;5;211;47;
$GPXUP;2482;06:15:29;0;49	75369;8	4845;5;211;48;
$GPXUP;2482;06:15:30;0;49	75357;8	48447;5;209;48;
$GPXUP;2482;06:15:31;0;49	75344;8	48445;5;210;46;
$GPXUP;2482;06:15:32;0;49	75333;8	4844;5;210;45;
$GPXUP;2482;06:15:33;0;49	75322;8	48432;5;210;44;
$GPXUP;2482;06:15:34;0;49	75312;8	48426;5;210;43;
$GPXUP;2482;06:15:35;0;49	75303;8	48419;5;211;43;
$GPXUP;2482;06:15:36;0;49	75293;8	48411;5;212;43;
$GPXUP;2482;06:15:37;0;49	75283;8	48406;5;212;42;
$GPXUP;2482;06:15:38;0;49	75275;8	48396;5;212;38;
$GPXUP;2482;06:15:39;0;49	75271;8	48381;5;213;37;
$GPXUP;2482;06:15:40;0;49	75273;8	48366;5;212;39;
$GPXUP;2482;06:15:41;0;49	75279;8	48356;5;212;38;
$GPXUP;2482;06:15:42;0;49	75289;8	4835;5;212;34;
$GPXUP;2482;06:15:43;0;49	75299;8	48353;5;213;39;
$GPXUP;2482;06:15:44;0;49	75307;8	48363;5;213;45;
$GPXUP;2482;06:15:45;0;49	75312;8	4838;5;213;44;
$GPXUP;2482;06:15:46;0;49	75314;8	48397;5;213;42;
$GPXUP;2482;06:15:47;0;49	75312;8	48413;5;213;46;
$GPXUP;2482;06:15:48;0;49	75309;8	48432;5;213;47;
$GPXUP;2482;06:15:49;0;49	75304;8	4845;5;212;50;
$GPXUP;2482;06:15:50;0;49	75299;8	48467;5;212;47;
$GPXUP;2482;06:15:51;0;49	75299;8	48483;5;213;45;
$GPXUP;2482;06:15:52;0;49	75303;8	48499;5;213;44;
$GPXUP;2482;06:15:53;0;49	75308;8	48514;5;213;44;
$GPXUP;2482;06:15:54;0;49	75316;8	48528;5;214;44;
$GPXUP;2482;06:15:55;0;49	75324;8	48539;5;212;46;
$GPXUP;2482;06:15:56;0;49	75333;8	48549;5;213;45;
$GPXUP;2482;06:15:57;0;49	75342;8	4856;5;213;44;
$GPXUP;2482;06:15:58;0;49	75348;8	48573;5;213;47;
$GPXUP;2482;06:15:59;0;49	75356;8	48588;5;213;47;
$GPXUP;2482;06:16:00;0;49	75362;8	48604;5;213;47;
$GPXUP;2482;06:16:01;0;49	75368;8	48621;5;214;45;
$GPXUP;2482;06:16:02;0;49	75372;8	48636;5;214;43;
$GPXUP;2482;06:16:03;0;49	75378;8	48649;5;216;41;
$GPXUP;2482;06:16:04;0;49	75382;8	48664;5;217;43;
$GPXUP;2482;06:16:05;0;49	75384;8	48679;5;217;45;
$GPXUP;2482;06:16:06;0;49	75383;8	48696;5;218;44;
$GPXUP;2482;06:16:07;0;49	75378;8	48712;5;219;46;
$GPXUP;2482;06:16:08;0;49	75371;8	48726;5;218;46;
$GPXUP;2482;06:16:09;0;49	75364;8	4874;5;218;46;
$GPXUP;2482;06:16:10;0;49	75358;8	48755;5;216;45;
$GPXUP;2482;06:16:11;0;49	75358;8	48773;5;216;44;
$GPXUP;2482;06:16:12;0;49	75362;8	48791;5;215;45;
$GPXUP;2482;06:16:13;0;49	75372;8	48801;5;213;45;
$GPXUP;2482;06:16:14;0;49	75383;8	48803;5;211;45;
$GPXUP;2482;06:16:15;0;49	75395;8	48804;5;210;43;
$GPXUP;2482;06:16:16;0;49	75405;8	48809;5;210;43;
$GPXUP;2482;06:16:17;0;49	75415;8	48816;5;210;42;
$GPXUP;2482;06:16:18;0;49	75424;8	48825;5;209;43;
$GPXUP;2482;06:16:19;0;49	75434;8	48834;5;209;44;
$GPXUP;2482;06:16:20;0;49	75444;8	48838;5;208;45;
$GPXUP;2482;06:16:21;0;49	75456;8	48842;5;207;45;
$GPXUP;2482;06:16:22;0;49	75467;8	48841;5;206;44;
$GPXUP;2482;06:16:23;0;49	75479;8	48836;5;206;44;
$GPXUP;2482;06:16:24;0;49	75489;8	4883;5;206;44;
$GPXUP;2482;06:16:25;0;49	75499;8	48822;5;205;42;
$GPXUP;2482;06:16:26;0;49	75509;8	48818;5;206;41;
$GPXUP;2482;06:16:27;0;49	75521;8	48823;5;206;41;
$GPXUP;2482;06:16:28;0;49	7553;8	48831;5;206;43;
$GPXUP;2482;06:16:29;0;49	75538;8	48841;5;205;45;
$GPXUP;2482;06:16:30;0;49	75545;8	48855;5;204;45;
$GPXUP;2482;06:16:31;0;49	75548;8	48871;5;203;45;
$GPXUP;2482;06:16:32;0;49	75549;8	48889;5;203;45;
$GPXUP;2482;06:16:33;0;49	75549;8	48907;5;202;45;
$GPXUP;2482;06:16:34;0;49	75549;8	48925;5;201;47;
$GPXUP;2482;06:16:35;0;49	75549;8	48943;5;200;49;
$GPXUP;2482;06:16:36;0;49	75549;8	48963;5;199;50;
$GPXUP;2482;06:16:37;0;49	75549;8	48982;5;197;49;
$GPXUP;2482;06:16:38;0;49	75549;8	49001;5;198;48;
$GPXUP;2482;06:16:39;0;49	75549;8	4902;5;197;48;
$GPXUP;2482;06:16:40;0;49	75544;8	49036;5;197;47;
$GPXUP;2482;06:16:41;0;49	75535;8	49047;5;198;45;
$GPXUP;2482;06:16:42;0;49	75525;8	49052;5;198;44;
$GPXUP;2482;06:16:43;0;49	75514;8	49054;5;199;43;
$GPXUP;2482;06:16:44;0;49	75504;8	49052;5;199;43;
$GPXUP;2482;06:16:45;0;49	75493;8	49045;5;199;43;
$GPXUP;2482;06:16:46;0;49	75485;8	49034;5;199;41;
$GPXUP;2482;06:16:47;0;49	7548;8	49023;5;200;38;
$GPXUP;2482;06:16:48;0;49	75478;8	49008;5;200;38;
$GPXUP;2482;06:16:49;0;49	75483;8	48992;5;199;44;
$GPXUP;2482;06:16:50;0;49	75489;8	4898;5;198;42;
$GPXUP;2482;06:16:51;0;49	75499;8	48974;5;199;40;
$GPXUP;2482;06:16:52;0;49	75509;8	48976;5;199;42;
$GPXUP;2482;06:16:53;0;49	7552;8	48981;5;198;44;
$GPXUP;2482;06:16:54;0;49	7553;8	48988;5;198;42;
$GPXUP;2482;06:16:55;0;49	75538;8	48994;5;198;42;
$GPXUP;2482;06:16:56;0;49	75548;8	49001;5;198;42;
$GPXUP;2482;06:16:57;0;49	75559;8	49005;5;198;43;
$GPXUP;2482;06:16:58;0;49	75569;8	49004;5;198;42;
$GPXUP;2482;06:16:59;0;49	75579;8	48998;5;199;40;
$GPXUP;2482;06:17:00;0;49	75589;8	4899;5;199;39;
$GPXUP;2482;06:17:01;0;49	75597;8	48982;5;200;40;
$GPXUP;2482;06:17:02;0;49	75607;8	48976;5;201;41;
$GPXUP;2482;06:17:03;0;49	75618;8	48972;5;201;43;
$GPXUP;2482;06:17:04;0;49	75628;8	4897;5;201;42;
$GPXUP;2482;06:17:05;0;49	7564;8	48968;5;202;41;
$GPXUP;2482;06:17:06;0;49	75651;8	48971;5;203;45;
$GPXUP;2482;06:17:07;0;49	7566;8	48981;5;203;44;
$GPXUP;2482;06:17:08;0;49	7567;8	48988;5;204;40;
$GPXUP;2482;06:17:09;0;49	7568;8	48987;5;204;40;
$GPXUP;2482;06:17:10;0;49	75689;8	4898;5;203;43;
$GPXUP;2482;06:17:11;0;49	75697;8	48967;5;202;44;
$GPXUP;2482;06:17:12;0;49	75705;8	48953;5;201;44;
$GPXUP;2482;06:17:13;0;49	75714;8	48942;5;201;43;
$GPXUP;2482;06:17:14;0;49	75723;8	48933;5;201;44;
$GPXUP;2482;06:17:15;0;49	75733;8	48928;5;201;44;
$GPXUP;2482;06:17:16;0;49	75744;8	48919;5;200;45;
$GPXUP;2482;06:17:17;0;49	75753;8	48908;5;199;45;
$GPXUP;2482;06:17:18;0;49	75762;8	48897;5;199;46;
$GPXUP;2482;06:17:19;0;49	75771;8	48889;5;199;45;
$GPXUP;2482;06:17:20;0;49	75782;8	48879;5;198;45;
$GPXUP;2482;06:17:21;0;49	75792;8	48872;5;198;42;
$GPXUP;2482;06:17:22;0;49	75799;8	48861;5;199;41;
$GPXUP;2482;06:17:23;0;49	75805;8	48848;5;199;41;
$GPXUP;2482;06:17:24;0;49	7581;8	48834;5;198;43;
$GPXUP;2482;06:17:25;0;49	75816;8	48821;5;198;43;
$GPXUP;2482;06:17:26;0;49	75824;8	48809;5;197;43;
$GPXUP;2482;06:17:27;0;49	75834;8	488;5;198;44;
$GPXUP;2482;06:17:28;0;49	75845;8	48795;5;198;44;
$GPXUP;2482;06:17:29;0;49	75857;8	48796;5;197;46;
$GPXUP;2482;06:17:30;0;49	75869;8	488;5;196;46;
$GPXUP;2482;06:17:31;0;49	7588;8	48804;5;198;46;
$GPXUP;2482;06:17:32;0;49	75891;8	48812;5;198;46;
$GPXUP;2482;06:17:33;0;49	75901;8	48818;5;198;48;
$GPXUP;2482;06:17:34;0;49	75912;8	48827;5;199;47;
$GPXUP;2482;06:17:35;0;49	7592;8	48838;5;199;44;
$GPXUP;2482;06:17:36;0;49	75926;8	48853;5;201;46;
$GPXUP;2482;06:17:37;0;49	75932;8	48869;5;200;51;
$GPXUP;2482;06:17:38;0;49	75937;8	48888;5;199;54;
$GPXUP;2482;06:17:39;0;49	75934;8	48911;5;197;55;
$GPXUP;2482;06:17:40;0;49	75926;8	48927;5;197;53;
$GPXUP;2482;06:17:41;0;49	75916;8	48941;5;197;52;
$GPXUP;2482;06:17:42;0;49	75907;8	48955;5;199;50;
$GPXUP;2482;06:17:43;0;49	75898;8	48969;5;199;50;
$GPXUP;2482;06:17:44;0;49	75889;8	48983;5;199;47;
$GPXUP;2482;06:17:45;0;49	75882;8	48997;5;200;47;
$GPXUP;2482;06:17:46;0;49	75878;8	49013;5;200;45;
$GPXUP;2482;06:17:47;0;49	75878;8	49029;5;201;47;
$GPXUP;2482;06:17:48;0;49	75881;8	49047;5;202;45;
$GPXUP;2482;06:17:49;0;49	75885;8	49063;5;202;45;
$GPXUP;2482;06:17:50;0;49	75891;8	49078;5;202;43;
$GPXUP;2482;06:17:51;0;49	75897;8	4909;5;202;44;
$GPXUP;2482;06:17:52;0;49	75906;8	491;5;202;42;
$GPXUP;2482;06:17:53;0;49	75914;8	49108;5;204;41;
$GPXUP;2482;06:17:54;0;49	75924;8	49114;5;204;40;
$GPXUP;2482;06:17:55;0;49	75934;8	4912;5;205;39;
$GPXUP;2482;06:17:56;0;49	75941;8	49127;5;205;39;
$GPXUP;2482;06:17:57;0;49	75951;8	49137;5;205;42;
$GPXUP;2482;06:17:58;0;49	75955;8	49155;5;206;44;
$GPXUP;2482;06:17:59;0;49	75954;8	49173;5;205;46;
$GPXUP;2482;06:18:00;0;49	7595;8	49189;5;205;46;
$GPXUP;2482;06:18:01;0;49	75945;8	49205;5;204;48;
$GPXUP;2482;06:18:02;0;49	75937;8	49219;5;204;47;
$GPXUP;2482;06:18:03;0;49	7593;8	49235;5;204;48;
$GPXUP;2482;06:18:04;0;49	75925;8	49253;5;204;49;
$GPXUP;2482;06:18:05;0;49	75924;8	49271;5;203;48;
$GPXUP;2482;06:18:06;0;49	75921;8	49291;5;203;48;
$GPXUP;2482;06:18:07;0;49	75918;8	49308;5;204;46;
$GPXUP;2482;06:18:08;0;49	75913;8	49323;5;203;50;
$GPXUP;2482;06:18:09;0;49	75905;8	4934;5;203;50;
$GPXUP;2482;06:18:10;0;49	75897;8	49354;5;202;52;
$GPXUP;2482;06:18:11;0;49	75887;8	49366;5;203;49;
$GPXUP;2482;06:18:12;0;49	75876;8	49368;5;204;45;
$GPXUP;2482;06:18:13;0;49	75866;8	49361;5;204;50;
$GPXUP;2482;06:18:14;0;49	75859;8	49348;5;204;45;
$GPXUP;2482;06:18:15;0;49	75853;8	49331;5;203;48;
$GPXUP;2482;06:18:16;0;49	75849;8	49312;5;202;51;
$GPXUP;2482;06:18:17;0;49	75844;8	49294;5;202;52;
$GPXUP;2482;06:18:18;0;49	75841;8	49274;5;201;50;
$GPXUP;2482;06:18:19;0;49	75843;8	49253;5;201;52;
$GPXUP;2482;06:18:20;0;49	75846;8	49233;5;201;49;
$GPXUP;2482;06:18:21;0;49	7585;8	49217;5;202;49;
$GPXUP;2482;06:18:22;0;49	75856;8	49201;5;203;49;
$GPXUP;2482;06:18:23;0;49	75864;8	49184;5;204;53;
$GPXUP;2482;06:18:24;0;49	75872;8	49167;5;204;52;
$GPXUP;2482;06:18:25;0;49	75877;8	49149;5;204;49;
$GPXUP;2482;06:18:26;0;49	75883;8	49132;5;206;48;
$GPXUP;2482;06:18:27;0;49	75887;8	49114;5;207;45;
$GPXUP;2482;06:18:28;0;49	75891;8	49099;5;208;43;
$GPXUP;2482;06:18:29;0;49	75897;8	49088;5;210;41;
$GPXUP;2482;06:18:30;0;49	75906;8	49078;5;211;41;
$GPXUP;2482;06:18:31;0;49	75913;8	49068;5;213;41;
$GPXUP;2482;06:18:32;0;49	75915;8	49051;5;214;44;
$GPXUP;2482;06:18:33;0;49	75914;8	49032;5;214;47;
$GPXUP;2482;06:18:34;0;49	75912;8	49015;5;216;47;
$GPXUP;2482;06:18:35;0;49	75913;8	48996;5;216;47;
$GPXUP;2482;06:18:36;0;49	75915;8	48978;5;217;45;
$GPXUP;2482;06:18:37;0;49	75917;8	4896;5;218;48;
$GPXUP;2482;06:18:38;0;49	75918;8	4894;5;217;52;
$GPXUP;2482;06:18:39;0;49	75919;8	48921;5;218;51;
$GPXUP;2482;06:18:40;0;49	75922;8	48901;5;219;50;
$GPXUP;2482;06:18:41;0;49	75927;8	48884;5;220;48;
$GPXUP;2482;06:18:42;0;49	75934;8	48871;5;222;47;
$GPXUP;2482;06:18:43;0;49	75942;8	48857;5;223;46;
$GPXUP;2482;06:18:44;0;49	75946;8	4884;5;225;47;
$GPXUP;2482;06:18:45;0;49	75951;8	48824;5;227;44;
$GPXUP;2482;06:18:46;0;49	75956;8	48808;5;229;45;
$GPXUP;2482;06:18:47;0;49	75963;8	48795;5;231;45;
$GPXUP;2482;06:18:48;0;49	75975;8	48785;5;233;46;
$GPXUP;2482;06:18:49;0;49	75986;8	4878;5;233;48;
$GPXUP;2482;06:18:50;0;49	75997;8	48775;5;233;51;
$GPXUP;2482;06:18:51;0;49	76009;8	4877;5;233;48;
$GPXUP;2482;06:18:52;0;49	7602;8	48765;5;235;47;
$GPXUP;2482;06:18:53;0;49	7603;8	48757;5;236;45;
$GPXUP;2482;06:18:54;0;49	76039;8	48746;5;237;45;
$GPXUP;2482;06:18:55;0;49	76047;8	48733;5;237;47;
$GPXUP;2482;06:18:56;0;49	76054;8	48714;5;237;48;
$GPXUP;2482;06:18:57;0;49	7606;8	487;5;237;47;
$GPXUP;2482;06:18:58;0;49	76069;8	48689;5;237;45;
$GPXUP;2482;06:18:59;0;49	76081;8	48684;5;238;44;
$GPXUP;2482;06:19:00;0;49	76091;8	48684;5;239;44;
$GPXUP;2482;06:19:01;0;49	76102;8	48689;5;239;43;
$GPXUP;2482;06:19:02;0;49	76112;8	48695;5;239;45;
$GPXUP;2482;06:19:03;0;49	76123;8	48704;5;239;48;
$GPXUP;2482;06:19:04;0;49	76134;8	48714;5;239;49;
$GPXUP;2482;06:19:05;0;49	76144;8	48726;5;239;51;
$GPXUP;2482;06:19:06;0;49	76153;8	48739;5;238;53;
$GPXUP;2482;06:19:07;0;49	76162;8	48753;5;237;54;
$GPXUP;2482;06:19:08;0;49	76169;8	4877;5;237;53;
$GPXUP;2482;06:19:09;0;49	76177;8	48787;5;236;52;
$GPXUP;2482;06:19:10;0;49	76184;8	48805;5;237;53;
$GPXUP;2482;06:19:11;0;49	76191;8	48823;5;237;54;
$GPXUP;2482;06:19:12;0;49	76199;8	4884;5;236;53;
$GPXUP;2482;06:19:13;0;49	76207;8	48856;5;237;52;
$GPXUP;2482;06:19:14;0;49	76216;8	48869;5;237;52;
$GPXUP;2482;06:19:15;0;49	76228;8	48881;5;237;53;
$GPXUP;2482;06:19:16;0;49	76237;8	48896;5;236;54;
$GPXUP;2482;06:19:17;0;49	76247;8	48914;5;235;55;
$GPXUP;2482;06:19:18;0;49	76254;8	48932;5;235;57;
$GPXUP;2482;06:19:19;0;49	76262;8	48951;5;233;57;
$GPXUP;2482;06:19:20;0;49	76271;8	48969;5;233;56;
$GPXUP;2482;06:19:21;0;49	76277;8	48987;5;232;54;
$GPXUP;2482;06:19:22;0;49	76282;8	49005;5;233;50;
$GPXUP;2482;06:19:23;0;49	76286;8	49022;5;235;50;
$GPXUP;2482;06:19:24;0;49	7629;8	4904;5;235;51;
$GPXUP;2482;06:19:25;0;49	76299;8	49055;5;234;53;
$GPXUP;2482;06:19:26;0;49	7631;8	49067;5;233;55;
$GPXUP;2482;06:19:27;0;49	76322;8	49079;5;232;56;
$GPXUP;2482;06:19:28;0;49	76334;8	49092;5;230;61;
$GPXUP;2482;06:19:29;0;49	76347;8	49105;5;227;64;
$GPXUP;2482;06:19:30;0;49	7636;8	49119;5;225;62;
$GPXUP;2482;06:19:31;0;49	76372;8	49136;5;225;58;
$GPXUP;2482;06:19:32;0;49	76383;8	4915;5;225;54;
$GPXUP;2482;06:19:33;0;49	76391;8	49165;5;225;53;
$GPXUP;2482;06:19:34;0;49	76399;8	49182;5;226;52;
$GPXUP;2482;06:19:35;0;49	76406;8	49199;5;226;51;
$GPXUP;2482;06:19:36;0;49	76413;8	49216;5;226;50;
$GPXUP;2482;06:19:37;0;49	76417;8	49233;5;227;51;
$GPXUP;2482;06:19:38;0;49	76421;8	49253;5;228;51;
$GPXUP;2482;06:19:39;0;49	76425;8	49272;5;228;50;
$GPXUP;2482;06:19:40;0;49	76428;8	49291;5;229;50;
$GPXUP;2482;06:19:41;0;49	76431;8	49311;5;229;49;
$GPXUP;2482;06:19:42;0;49	76434;8	49329;5;230;49;
$GPXUP;2482;06:19:43;0;49	76436;8	49348;5;231;50;
$GPXUP;2482;06:19:44;0;49	76441;8	49367;5;230;52;
$GPXUP;2482;06:19:45;0;49	7645;8	49381;5;230;52;
$GPXUP;2482;06:19:46;0;49	76462;8	49391;5;229;52;
$GPXUP;2482;06:19:47;0;49	76474;8	49399;5;229;52;
$GPXUP;2482;06:19:48;0;49	76486;8	49406;5;229;51;
$GPXUP;2482;06:19:49;0;49	76499;8	49413;5;230;53;
$GPXUP;2482;06:19:50;0;49	76511;8	49423;5;230;52;
$GPXUP;2482;06:19:51;0;49	76522;8	49434;5;230;51;
$GPXUP;2482;06:19:52;0;49	76534;8	4944;5;230;51;
$GPXUP;2482;06:19:53;0;49	76547;8	49444;5;230;52;
$GPXUP;2482;06:19:54;0;49	76561;8	49446;5;230;53;
$GPXUP;2482;06:19:55;0;49	76574;8	49451;5;230;53;
$GPXUP;2482;06:19:56;0;49	76586;8	49459;5;230;53;
$GPXUP;2482;06:19:57;0;49	76597;8	49472;5;230;53;
$GPXUP;2482;06:19:58;0;49	76607;8	49486;5;229;54;
$GPXUP;2482;06:19:59;0;49	76614;8	49503;5;230;52;
$GPXUP;2482;06:20:00;0;49	76622;8	4952;5;230;51;
$GPXUP;2482;06:20:01;0;49	76629;8	49535;5;232;51;
$GPXUP;2482;06:20:02;0;49	76636;8	49551;5;233;51;
$GPXUP;2482;06:20:03;0;49	76646;8	49564;5;234;52;
$GPXUP;2482;06:20:04;0;49	76658;8	4957;5;235;51;
$GPXUP;2482;06:20:05;0;49	76672;8	49573;5;233;53;
$GPXUP;2482;06:20:06;0;49	76685;8	49571;5;232;52;
$GPXUP;2482;06:20:07;0;49	76698;8	49568;5;232;53;
$GPXUP;2482;06:20:08;0;49	76712;8	49564;5;231;54;
$GPXUP;2482;06:20:09;0;49	76726;8	49558;5;231;54;
$GPXUP;2482;06:20:10;0;49	7674;8	49556;5;231;55;
$GPXUP;2482;06:20:11;0;49	76754;8	49555;5;229;55;
$GPXUP;2482;06:20:12;0;49	76768;8	49551;5;228;57;
$GPXUP;2482;06:20:13;0;49	76782;8	49547;5;226;58;
$GPXUP;2482;06:20:14;0;49	76797;8	49544;5;225;58;
$GPXUP;2482;06:20:15;0;49	76812;8	49539;5;223;58;
$GPXUP;2482;06:20:16;0;49	76825;8	4953;5;222;58;
$GPXUP;2482;06:20:17;0;49	76839;8	4952;5;221;58;
$GPXUP;2482;06:20:18;0;49	76853;8	49512;5;221;56;
$GPXUP;2482;06:20:19;0;49	76867;8	49511;5;221;58;
$GPXUP;2482;06:20:20;0;49	76882;8	49513;5;221;58;
$GPXUP;2482;06:20:21;0;49	76896;8	49515;5;221;59;
$GPXUP;2482;06:20:22;0;49	7691;8	49514;5;221;57;
$GPXUP;2482;06:20:23;0;49	76924;8	49507;5;221;55;
$GPXUP;2482;06:20:24;0;49	76935;8	49496;5;224;54;
$GPXUP;2482;06:20:25;0;49	76945;8	49481;5;225;52;
$GPXUP;2482;06:20:26;0;49	76953;8	49462;5;225;52;
$GPXUP;2482;06:20:27;0;49	7696;8	49444;5;225;52;
$GPXUP;2482;06:20:28;0;49	76964;8	49426;5;225;48;
$GPXUP;2482;06:20:29;0;49	76968;8	49409;5;226;45;
$GPXUP;2482;06:20:30;0;49	76973;8	49393;5;227;43;
$GPXUP;2482;06:20:31;0;49	76981;8	49383;5;228;39;
$GPXUP;2482;06:20:32;0;49	7699;8	49383;5;228;37;
$GPXUP;2482;06:20:33;0;49	77;8	4939;5;228;42;
$GPXUP;2482;06:20:34;0;49	77007;8	49403;5;228;43;
$GPXUP;2482;06:20:35;0;49	77012;8	49421;5;227;49;
$GPXUP;2482;06:20:36;0;49	77013;8	49442;5;225;53;
$GPXUP;2482;06:20:37;0;49	77012;8	49463;5;224;54;
$GPXUP;2482;06:20:38;0;49	77011;8	49484;5;224;53;
$GPXUP;2482;06:20:39;0;49	77011;8	49505;5;225;52;
$GPXUP;2482;06:20:40;0;49	77012;8	49526;5;226;51;
$GPXUP;2482;06:20:41;0;49	77013;8	49546;5;226;50;
$GPXUP;2482;06:20:42;0;49	77013;8	49565;5;227;47;
$GPXUP;2482;06:20:43;0;49	77016;8	49581;5;229;45;
$GPXUP;2482;06:20:44;0;49	77024;8	49595;5;228;44;
$GPXUP;2482;06:20:45;0;49	77032;8	49605;5;228;42;
$GPXUP;2482;06:20:46;0;49	77043;8	49605;5;229;41;
$GPXUP;2482;06:20:47;0;49	77053;8	496;5;228;43;
$GPXUP;2482;06:20:48;0;49	77063;8	49588;5;228;43;
$GPXUP;2482;06:20:49;0;49	7707;8	49572;5;228;46;
$GPXUP;2482;06:20:50;0;49	77077;8	49558;5;228;45;
$GPXUP;2482;06:20:51;0;49	77085;8	49544;5;228;45;
$GPXUP;2482;06:20:52;0;49	77094;8	49533;5;229;46;
$GPXUP;2482;06:20:53;0;49	77104;8	49522;5;230;45;
$GPXUP;2482;06:20:54;0;49	77114;8	49514;5;230;46;
$GPXUP;2482;06:20:55;0;49	77122;8	495;5;230;47;
$GPXUP;2482;06:20:56;0;49	77128;8	49484;5;231;46;
$GPXUP;2482;06:20:57;0;49	77132;8	49466;5;231;46;
$GPXUP;2482;06:20:58;0;49	77135;8	49449;5;232;44;
$GPXUP;2482;06:20:59;0;49	77141;8	49434;5;232;44;
$GPXUP;2482;06:21:00;0;49	77149;8	49422;5;232;44;
$GPXUP;2482;06:21:01;0;49	77159;8	49416;5;233;44;
$GPXUP;2482;06:21:02;0;49	77171;8	49415;5;233;45;
$GPXUP;2482;06:21:03;0;49	77181;8	4942;5;233;45;
$GPXUP;2482;06:21:04;0;49	77192;8	49426;5;234;46;
$GPXUP;2482;06:21:05;0;49	77201;8	49436;5;234;47;
$GPXUP;2482;06:21:06;0;49	7721;8	4945;5;233;47;
$GPXUP;2482;06:21:07;0;49	77218;8	49463;5;233;49;
$GPXUP;2482;06:21:08;0;49	77225;8	49477;5;232;46;
$GPXUP;2482;06:21:09;0;49	77232;8	49491;5;233;46;
$GPXUP;2482;06:21:10;0;49	77237;8	49506;5;233;45;
$GPXUP;2482;06:21:11;0;49	77243;8	49521;5;232;45;
$GPXUP;2482;06:21:12;0;49	7725;8	49536;5;233;46;
$GPXUP;2482;06:21:13;0;49	77257;8	4955;5;232;45;
$GPXUP;2482;06:21:14;0;49	77264;8	49564;5;232;44;
$GPXUP;2482;06:21:15;0;49	77269;8	49579;5;233;44;
$GPXUP;2482;06:21:16;0;49	77274;8	49594;5;232;46;
$GPXUP;2482;06:21:17;0;49	77279;8	4961;5;232;48;
$GPXUP;2482;06:21:18;0;49	77282;8	49628;5;231;47;
$GPXUP;2482;06:21:19;0;49	77284;8	49646;5;231;45;
$GPXUP;2482;06:21:20;0;49	77286;8	49662;5;231;43;
$GPXUP;2482;06:21:21;0;49	77293;8	49674;5;231;44;
$GPXUP;2482;06:21:22;0;49	77303;8	49682;5;230;43;
$GPXUP;2482;06:21:23;0;49	77313;8	49687;5;230;43;
$GPXUP;2482;06:21:24;0;49	77324;8	4969;5;229;43;
$GPXUP;2482;06:21:25;0;49	77334;8	49693;5;229;42;
$GPXUP;2482;06:21:26;0;49	77345;8	49696;5;230;41;
$GPXUP;2482;06:21:27;0;49	77356;8	497;5;230;41;
$GPXUP;2482;06:21:28;0;49	77366;8	49704;5;231;43;
$GPXUP;2482;06:21:29;0;49	77378;8	49708;5;230;44;
$GPXUP;2482;06:21:30;0;49	77388;8	49711;5;231;43;
$GPXUP;2482;06:21:31;0;49	77398;8	49717;5;231;40;
$GPXUP;2482;06:21:32;0;49	77405;8	49729;5;232;41;
$GPXUP;2482;06:21:33;0;49	7741;8	49743;5;232;43;
$GPXUP;2482;06:21:34;0;49	77414;8	4976;5;232;44;
$GPXUP;2482;06:21:35;0;49	77416;8	49777;5;232;43;
$GPXUP;2482;06:21:36;0;49	77418;8	49794;5;233;43;
$GPXUP;2482;06:21:37;0;49	77421;8	49812;5;233;44;
$GPXUP;2482;06:21:38;0;49	77426;8	49827;5;232;44;
$GPXUP;2482;06:21:39;0;49	77432;8	49841;5;232;45;
$GPXUP;2482;06:21:40;0;49	77439;8	49855;5;231;47;
$GPXUP;2482;06:21:41;0;49	77448;8	49867;5;230;47;
$GPXUP;2482;06:21:42;0;49	77458;8	4988;5;230;48;
$GPXUP;2482;06:21:43;0;49	77466;8	49893;5;229;52;
$GPXUP;2482;06:21:44;0;49	77469;8	49914;5;227;57;
$GPXUP;2482;06:21:45;0;49	77466;8	49937;5;226;62;
$GPXUP;2482;06:21:46;0;49	7746;8	4996;5;225;63;
$GPXUP;2482;06:21:47;0;49	77455;8	49985;5;224;65;
$GPXUP;2482;06:21:48;0;49	77453;8	50011;5;224;65;
$GPXUP;2482;06:21:49;0;49	77452;8	50036;5;223;64;
$GPXUP;2482;06:21:50;0;49	7745;8	50062;5;223;65;
$GPXUP;2482;06:21:51;0;49	77449;8	50088;5;223;65;
$GPXUP;2482;06:21:52;0;49	77446;8	50111;5;223;65;
$GPXUP;2482;06:21:53;0;49	77442;8	50134;5;222;65;
$GPXUP;2482;06:21:54;0;49	77437;8	50158;5;222;64;
$GPXUP;2482;06:21:55;0;49	77434;8	50183;5;222;65;
$GPXUP;2482;06:21:56;0;49	77432;8	50207;5;222;64;
$GPXUP;2482;06:21:57;0;49	77433;8	50232;5;222;66;
$GPXUP;2482;06:21:58;0;49	77433;8	50259;5;220;69;
$GPXUP;2482;06:21:59;0;49	77433;8	50286;5;220;68;
$GPXUP;2482;06:22:00;0;49	77433;8	50313;5;219;68;
$GPXUP;2482;06:22:01;0;49	77434;8	50339;5;220;70;
$GPXUP;2482;06:22:02;0;49	77434;8	50368;5;219;71;
$GPXUP;2482;06:22:03;0;49	77432;8	50395;5;219;70;
$GPXUP;2482;06:22:04;0;49	77428;8	50421;5;218;69;
$GPXUP;2482;06:22:05;0;49	77422;8	50446;5;218;68;
$GPXUP;2482;06:22:06;0;49	77415;8	50468;5;218;67;
$GPXUP;2482;06:22:07;0;49	77407;8	50489;5;219;64;
$GPXUP;2482;06:22:08;0;49	774;8	5051;5;220;65;
$GPXUP;2482;06:22:09;0;49	77397;8	50534;5;220;60;
$GPXUP;2482;06:22:10;0;49	77395;8	50557;5;221;59;
$GPXUP;2482;06:22:11;0;49	7739;8	50577;5;220;60;
$GPXUP;2482;06:22:12;0;49	77383;8	50597;5;221;60;
$GPXUP;2482;06:22:13;0;49	77374;8	50615;5;222;58;
$GPXUP;2482;06:22:14;0;49	77364;8	50631;5;222;59;
$GPXUP;2482;06:22:15;0;49	77356;8	50649;5;223;57;
$GPXUP;2482;06:22:16;0;49	7735;8	50669;5;224;56;
$GPXUP;2482;06:22:17;0;49	77344;8	50689;5;226;55;
$GPXUP;2482;06:22:18;0;49	7734;8	50709;5;228;55;
$GPXUP;2482;06:22:19;0;49	77334;8	50728;5;228;57;
$GPXUP;2482;06:22:20;0;49	77327;8	50746;5;230;56;
$GPXUP;2482;06:22:21;0;49	77319;8	50763;5;231;56;
$GPXUP;2482;06:22:22;0;49	7731;8	50778;5;231;55;
$GPXUP;2482;06:22:23;0;49	77303;8	50796;5;232;55;
$GPXUP;2482;06:22:24;0;49	77298;8	50816;5;233;56;
$GPXUP;2482;06:22:25;0;49	77291;8	50836;5;234;57;
$GPXUP;2482;06:22:26;0;49	77279;8	50851;5;234;56;
$GPXUP;2482;06:22:27;0;49	77269;8	50866;5;234;55;
$GPXUP;2482;06:22:28;0;49	77262;8	50884;5;235;55;
$GPXUP;2482;06:22:29;0;49	77258;8	50904;5;236;55;
$GPXUP;2482;06:22:30;0;49	77255;8	50926;5;237;55;
$GPXUP;2482;06:22:31;0;49	77257;8	50949;5;238;54;
$GPXUP;2482;06:22:32;0;49	77259;8	5097;5;238;53;
$GPXUP;2482;06:22:33;0;49	77264;8	50989;5;239;52;
$GPXUP;2482;06:22:34;0;49	77271;8	51006;5;240;52;
$GPXUP;2482;06:22:35;0;49	77279;8	51021;5;240;55;
$GPXUP;2482;06:22:36;0;49	77283;8	51041;5;239;56;
$GPXUP;2482;06:22:37;0;49	77287;8	51063;5;238;54;
$GPXUP;2482;06:22:38;0;49	77291;8	51082;5;240;52;
$GPXUP;2482;06:22:39;0;49	77298;8	51099;5;240;52;
$GPXUP;2482;06:22:40;0;49	77305;8	51115;5;241;51;
$GPXUP;2482;06:22:41;0;49	77311;8	51132;5;242;51;
$GPXUP;2482;06:22:42;0;49	77317;8	5115;5;241;49;
$GPXUP;2482;06:22:43;0;49	77323;8	51166;5;242;47;
$GPXUP;2482;06:22:44;0;49	7733;8	51178;5;242;47;
$GPXUP;2482;06:22:45;0;49	7734;8	51189;5;243;48;
$GPXUP;2482;06:22:46;0;49	77351;8	51196;5;242;45;
$GPXUP;2482;06:22:47;0;49	77363;8	51198;5;242;45;
$GPXUP;2482;06:22:48;0;49	77376;8	51196;5;241;46;
$GPXUP;2482;06:22:49;0;49	77387;8	51193;5;241;45;
$GPXUP;2482;06:22:50;0;49	77398;8	51191;5;241;44;
$GPXUP;2482;06:22:51;0;49	77409;8	5119;5;242;43;
$GPXUP;2482;06:22:52;0;49	7742;8	51194;5;241;44;
$GPXUP;2482;06:22:53;0;49	77431;8	51199;5;241;47;
$GPXUP;2482;06:22:54;0;49	77443;8	51204;5;240;46;
$GPXUP;2482;06:22:55;0;49	77454;8	51209;5;240;45;
$GPXUP;2482;06:22:56;0;49	77464;8	51214;5;240;45;
$GPXUP;2482;06:22:57;0;49	77476;8	51218;5;240;47;
$GPXUP;2482;06:22:58;0;49	77486;8	51226;5;240;48;
$GPXUP;2482;06:22:59;0;49	77494;8	51239;5;240;48;
$GPXUP;2482;06:23:00;0;49	77501;8	51254;5;240;50;
$GPXUP;2482;06:23:01;0;49	77507;8	51273;5;240;50;
$GPXUP;2482;06:23:02;0;49	77512;8	51291;5;240;50;
$GPXUP;2482;06:23:03;0;49	77519;8	51308;5;240;48;
$GPXUP;2482;06:23:04;0;49	77526;8	51323;5;240;48;
$GPXUP;2482;06:23:05;0;49	77533;8	51337;5;240;48;
$GPXUP;2482;06:23:06;0;49	7754;8	51352;5;241;49;
$GPXUP;2482;06:23:07;0;49	77548;8	51366;5;241;49;
$GPXUP;2482;06:23:08;0;49	77558;8	51379;5;242;46;
$GPXUP;2482;06:23:09;0;49	77569;8	51386;5;242;45;
$GPXUP;2482;06:23:10;0;49	7758;8	51392;5;242;46;
$GPXUP;2482;06:23:11;0;49	7759;8	51399;5;241;47;
$GPXUP;2482;06:23:12;0;49	77602;8	51405;5;240;47;
$GPXUP;2482;06:23:13;0;49	77613;8	51411;5;240;45;
$GPXUP;2482;06:23:14;0;49	77623;8	51414;5;240;42;
$GPXUP;2482;06:23:15;0;49	77636;8	51412;5;240;44;
$GPXUP;2482;06:23:16;0;49	77647;8	5141;5;240;45;
$GPXUP;2482;06:23:17;0;49	77659;8	51408;5;239;45;
$GPXUP;2482;06:23:18;0;49	7767;8	51406;5;239;44;
$GPXUP;2482;06:23:19;0;49	77681;8	51404;5;239;43;
$GPXUP;2482;06:23:20;0;49	77692;8	514;5;240;42;
$GPXUP;2482;06:23:21;0;49	77703;8	51402;5;240;43;
$GPXUP;2482;06:23:22;0;49	77713;8	51405;5;241;44;
$GPXUP;2482;06:23:23;0;49	77724;8	5141;5;241;45;
$GPXUP;2482;06:23:24;0;49	77735;8	51416;5;241;45;
$GPXUP;2482;06:23:25;0;49	77745;8	51423;5;241;46;
$GPXUP;2482;06:23:26;0;49	77755;8	51428;5;241;43;
$GPXUP;2482;06:23:27;0;49	77766;8	51425;5;241;41;
$GPXUP;2482;06:23:28;0;49	77777;8	51423;5;241;42;
$GPXUP;2482;06:23:29;0;49	77789;8	5142;5;241;43;
$GPXUP;2482;06:23:30;0;49	778;8	51417;5;241;44;
$GPXUP;2482;06:23:31;0;49	77811;8	51418;5;240;45;
$GPXUP;2482;06:23:32;0;49	77821;8	51419;5;240;46;
$GPXUP;2482;06:23:33;0;49	77832;8	51423;5;239;45;
$GPXUP;2482;06:23:34;0;49	77843;8	51429;5;240;45;
$GPXUP;2482;06:23:35;0;49	77852;8	51438;5;240;44;
$GPXUP;2482;06:23:36;0;49	7786;8	51449;5;240;45;
$GPXUP;2482;06:23:37;0;49	77866;8	51464;5;239;48;
$GPXUP;2482;06:23:38;0;49	77871;8	51484;5;239;50;
$GPXUP;2482;06:23:39;0;49	77876;8	51503;5;238;50;
$GPXUP;2482;06:23:40;0;49	77882;8	51521;5;238;51;
$GPXUP;2482;06:23:41;0;49	77888;8	51539;5;238;52;
$GPXUP;2482;06:23:42;0;49	77896;8	51556;5;238;52;
$GPXUP;2482;06:23:43;0;49	77904;8	51571;5;237;53;
$GPXUP;2482;06:23:44;0;49	77912;8	51588;5;237;56;
$GPXUP;2482;06:23:45;0;49	77919;8	51608;5;236;59;
$GPXUP;2482;06:23:46;0;49	77925;8	5163;5;235;59;
$GPXUP;2482;06:23:47;0;49	77932;8	51651;5;234;56;
$GPXUP;2482;06:23:48;0;49	77936;8	51671;5;235;54;
$GPXUP;2482;06:23:49;0;49	7794;8	51691;5;237;51;
$GPXUP;2482;06:23:50;0;49	77942;8	5171;5;238;50;
$GPXUP;2482;06:23:51;0;49	77943;8	51729;5;238;50;
$GPXUP;2482;06:23:52;0;49	77947;8	51748;5;239;51;
$GPXUP;2482;06:23:53;0;49	77952;8	51768;5;238;55;
$GPXUP;2482;06:23:54;0;49	77957;8	51787;5;237;54;
$GPXUP;2482;06:23:55;0;49	7796;8	51808;5;237;54;
$GPXUP;2482;06:23:56;0;49	7796;8	51828;5;238;52;
$GPXUP;2482;06:23:57;0;49	77958;8	51847;5;239;51;
$GPXUP;2482;06:23:58;0;49	77955;8	51866;5;239;51;
$GPXUP;2482;06:23:59;0;49	77953;8	51884;5;238;53;
$GPXUP;2482;06:24:00;0;49	77952;8	51907;5;238;56;
$GPXUP;2482;06:24:01;0;49	77953;8	51928;5;237;55;
$GPXUP;2482;06:24:02;0;49	77955;8	51949;5;237;50;
$GPXUP;2482;06:24:03;0;49	77958;8	51968;5;239;46;
$GPXUP;2482;06:24:04;0;49	77961;8	51985;5;239;46;
$GPXUP;2482;06:24:05;0;49	77964;8	52002;5;240;47;
$GPXUP;2482;06:24:06;0;49	77963;8	5202;5;239;49;
$GPXUP;2482;06:24:07;0;49	7796;8	5204;5;239;50;
$GPXUP;2482;06:24:08;0;49	77956;8	52057;5;239;49;
$GPXUP;2482;06:24:09;0;49	7795;8	52075;5;238;49;
$GPXUP;2482;06:24:10;0;49	77942;8	52089;5;238;50;
$GPXUP;2482;06:24:11;0;49	77935;8	52104;5;237;51;
$GPXUP;2482;06:24:12;0;49	77928;8	52121;5;237;54;
$GPXUP;2482;06:24:13;0;49	77921;8	52138;5;237;50;
$GPXUP;2482;06:24:14;0;49	77918;8	52156;5;237;52;
$GPXUP;2482;06:24:15;0;49	77921;8	52176;5;236;46;
$GPXUP;2482;06:24:16;0;49	77925;8	52195;5;237;46;
$GPXUP;2482;06:24:17;0;49	77929;8	52213;5;237;46;
$GPXUP;2482;06:24:18;0;49	77933;8	52229;5;237;45;
$GPXUP;2482;06:24:19;0;49	77937;8	52246;5;237;46;
$GPXUP;2482;06:24:20;0;49	7794;8	52262;5;237;47;
$GPXUP;2482;06:24:21;0;49	77944;8	52281;5;238;48;
$GPXUP;2482;06:24:22;0;49	77948;8	52297;5;239;47;
$GPXUP;2482;06:24:23;0;49	77951;8	52315;5;239;47;
$GPXUP;2482;06:24:24;0;49	77954;8	52331;5;239;47;
$GPXUP;2482;06:24:25;0;49	77959;8	52344;5;241;44;
$GPXUP;2482;06:24:26;0;49	77969;8	52351;5;242;41;
$GPXUP;2482;06:24:27;0;49	7798;8	52356;5;241;42;
$GPXUP;2482;06:24:28;0;49	77991;8	52358;5;240;43;
$GPXUP;2482;06:24:29;0;49	78003;8	5236;5;240;44;
$GPXUP;2482;06:24:30;0;49	78013;8	52365;5;239;44;
$GPXUP;2482;06:24:31;0;49	78022;8	52375;5;239;46;
$GPXUP;2482;06:24:32;0;49	7803;8	52391;5;237;49;
$GPXUP;2482;06:24:33;0;49	78038;8	52405;5;236;48;
$GPXUP;2482;06:24:34;0;49	78048;8	52417;5;235;49;
$GPXUP;2482;06:24:35;0;49	78059;8	5242;5;235;47;
$GPXUP;2482;06:24:36;0;49	78071;8	52419;5;234;44;
$GPXUP;2482;06:24:37;0;49	78082;8	5242;5;235;44;
$GPXUP;2482;06:24:38;0;49	78093;8	52419;5;235;44;
$GPXUP;2482;06:24:39;0;49	78104;8	52421;5;235;44;
$GPXUP;2482;06:24:40;0;49	78116;8	52422;5;235;43;
$GPXUP;2482;06:24:41;0;49	78126;8	52428;5;236;44;
$GPXUP;2482;06:24:42;0;49	78137;8	52436;5;236;46;
$GPXUP;2482;06:24:43;0;49	78146;8	52448;5;236;45;
$GPXUP;2482;06:24:44;0;49	78157;8	52454;5;235;46;
$GPXUP;2482;06:24:45;0;49	78168;8	52458;5;235;46;
$GPXUP;2482;06:24:46;0;49	7818;8	5246;5;234;46;
$GPXUP;2482;06:24:47;0;49	78191;8	5246;5;235;45;
$GPXUP;2482;06:24:48;0;49	78203;8	52462;5;235;42;
$GPXUP;2482;06:24:49;0;49	78213;8	5246;5;235;42;
$GPXUP;2482;06:24:50;0;49	78225;8	52459;5;236;42;
$GPXUP;2482;06:24:51;0;49	78234;8	52463;5;237;42;
$GPXUP;2482;06:24:52;0;49	78242;8	52472;5;237;44;
$GPXUP;2482;06:24:53;0;49	78251;8	52482;5;237;46;
$GPXUP;2482;06:24:54;0;49	7826;8	52492;5;236;47;
$GPXUP;2482;06:24:55;0;49	7827;8	52501;5;236;47;
$GPXUP;2482;06:24:56;0;49	78281;8	52508;5;235;47;
$GPXUP;2482;06:24:57;0;49	78292;8	52513;5;234;45;
$GPXUP;2482;06:24:58;0;49	78305;8	52514;5;234;44;
$GPXUP;2482;06:24:59;0;49	78316;8	52509;5;234;45;
$GPXUP;2482;06:25:00;0;49	78327;8	525;5;233;45;
$GPXUP;2482;06:25:01;0;49	78338;8	52492;5;232;45;
$GPXUP;2482;06:25:02;0;49	78348;8	52485;5;233;45;
$GPXUP;2482;06:25:03;0;49	7836;8	52483;5;232;45;
$GPXUP;2482;06:25:04;0;49	78372;8	52484;5;231;46;
$GPXUP;2482;06:25:05;0;49	78384;8	52491;5;230;48;
$GPXUP;2482;06:25:06;0;49	78395;8	52498;5;228;51;
$GPXUP;2482;06:25:07;0;49	78406;8	52508;5;227;52;
$GPXUP;2482;06:25:08;0;49	78417;8	52517;5;225;49;
$GPXUP;2482;06:25:09;0;49	78428;8	52526;5;226;47;
$GPXUP;2482;06:25:10;0;49	78436;8	52537;5;227;46;
$GPXUP;2482;06:25:11;0;49	78444;8	52549;5;228;45;
$GPXUP;2482;06:25:12;0;49	7845;8	52564;5;229;45;
$GPXUP;2482;06:25:13;0;49	78456;8	52579;5;229;45;
$GPXUP;2482;06:25:14;0;49	78461;8	52596;5;227;47;
$GPXUP;2482;06:25:15;0;49	78467;8	52611;5;226;47;
$GPXUP;2482;06:25:16;0;49	78475;8	52626;5;224;47;
$GPXUP;2482;06:25:17;0;49	78484;8	52637;5;223;46;
$GPXUP;2482;06:25:18;0;49	78493;8	52646;5;223;45;
$GPXUP;2482;06:25:19;0;49	78504;8	52652;5;223;45;
$GPXUP;2482;06:25:20;0;49	78516;8	5266;5;222;47;
$GPXUP;2482;06:25:21;0;49	78526;8	52667;5;221;48;
$GPXUP;2482;06:25:22;0;49	78537;8	52676;5;220;49;
$GPXUP;2482;06:25:23;0;49	78546;8	52688;5;220;47;
$GPXUP;2482;06:25:24;0;49	78555;8	52702;5;220;45;
$GPXUP;2482;06:25:25;0;49	78563;8	52713;5;222;45;
$GPXUP;2482;06:25:26;0;49	78572;8	52723;5;222;45;
$GPXUP;2482;06:25:27;0;49	78582;8	52729;5;222;44;
$GPXUP;2482;06:25:28;0;49	78594;8	52733;5;222;46;
$GPXUP;2482;06:25:29;0;49	78605;8	52733;5;220;45;
$GPXUP;2482;06:25:30;0;49	78617;8	52731;5;220;44;
$GPXUP;2482;06:25:31;0;49	78628;8	52729;5;220;45;
$GPXUP;2482;06:25:32;0;49	78639;8	5273;5;220;46;
$GPXUP;2482;06:25:33;0;49	78651;8	52733;5;219;46;
$GPXUP;2482;06:25:34;0;49	78664;8	52736;5;218;46;
$GPXUP;2482;06:25:35;0;49	78675;8	52738;5;218;46;
$GPXUP;2482;06:25:36;0;49	78687;8	52737;5;216;47;
$GPXUP;2482;06:25:37;0;49	78698;8	52735;5;216;44;
$GPXUP;2482;06:25:38;0;49	78709;8	52734;5;217;44;
$GPXUP;2482;06:25:39;0;49	78721;8	52739;5;217;46;
$GPXUP;2482;06:25:40;0;49	78732;8	52745;5;215;45;
$GPXUP;2482;06:25:41;0;49	78742;8	52751;5;216;44;
$GPXUP;2482;06:25:42;0;49	78752;8	52759;5;216;44;
$GPXUP;2482;06:25:43;0;49	7876;8	52767;5;216;42;
$GPXUP;2482;06:25:44;0;49	7877;8	52776;5;216;44;
$GPXUP;2482;06:25:45;0;49	78781;8	52781;5;215;45;
$GPXUP;2482;06:25:46;0;49	78792;8	52783;5;215;45;
$GPXUP;2482;06:25:47;0;49	78804;8	52785;5;215;44;
$GPXUP;2482;06:25:48;0;49	78815;8	52784;5;215;45;
$GPXUP;2482;06:25:49;0;49	78827;8	52783;5;215;46;
$GPXUP;2482;06:25:50;0;49	78839;8	52784;5;214;47;
$GPXUP;2482;06:25:51;0;49	78851;8	52785;5;214;46;
$GPXUP;2482;06:25:52;0;49	78862;8	5278;5;214;46;
$GPXUP;2482;06:25:53;0;49	78873;8	52773;5;213;46;
$GPXUP;2482;06:25:54;0;49	78883;8	52762;5;213;45;
$GPXUP;2482;06:25:55;0;49	78892;8	52753;5;215;44;
$GPXUP;2482;06:25:56;0;49	78901;8	52743;5;214;45;
$GPXUP;2482;06:25:57;0;49	78913;8	52739;5;215;45;
$GPXUP;2482;06:25:58;0;49	78924;8	52737;5;215;45;
$GPXUP;2482;06:25:59;0;49	78935;8	52736;5;215;44;
$GPXUP;2482;06:26:00;0;49	78947;8	52738;5;215;44;
$GPXUP;2482;06:26:01;0;49	78958;8	52738;5;214;45;
$GPXUP;2482;06:26:02;0;49	78969;8	52737;5;213;45;
$GPXUP;2482;06:26:03;0;49	78981;8	52739;5;213;45;
$GPXUP;2482;06:26:04;0;49	78991;8	52744;5;212;45;
$GPXUP;2482;06:26:05;0;49	79002;8	52747;5;212;44;
$GPXUP;2482;06:26:06;0;49	79014;8	52749;5;212;44;
$GPXUP;2482;06:26:07;0;49	79024;8	52747;5;213;43;
$GPXUP;2482;06:26:08;0;49	79035;8	52743;5;213;42;
$GPXUP;2482;06:26:09;0;49	79046;8	52736;5;213;42;
$GPXUP;2482;06:26:10;0;49	79056;8	52733;5;213;42;
$GPXUP;2482;06:26:11;0;49	79065;8	52726;5;213;42;
$GPXUP;2482;06:26:12;0;49	79075;8	52718;5;214;42;
$GPXUP;2482;06:26:13;0;49	79085;8	52711;5;215;42;
$GPXUP;2482;06:26:14;0;49	79095;8	52704;5;216;42;
$GPXUP;2482;06:26:15;0;49	79103;8	52696;5;217;42;
$GPXUP;2482;06:26:16;0;49	79112;8	52684;5;218;41;
$GPXUP;2482;06:26:17;0;49	7912;8	52674;5;219;40;
$GPXUP;2482;06:26:18;0;49	79128;8	52666;5;219;40;
$GPXUP;2482;06:26:19;0;49	79137;8	52658;5;219;43;
$GPXUP;2482;06:26:20;0;49	79147;8	5265;5;219;44;
$GPXUP;2482;06:26:21;0;49	79157;8	52643;5;219;45;
$GPXUP;2482;06:26:22;0;49	79167;8	52635;5;218;45;
$GPXUP;2482;06:26:23;0;49	79176;8	52621;5;217;48;
$GPXUP;2482;06:26:24;0;49	7918;8	52601;5;214;54;
$GPXUP;2482;06:26:25;0;49	79178;8	52579;5;211;58;
$GPXUP;2482;06:26:26;0;49	79172;8	52559;5;207;58;
$GPXUP;2482;06:26:27;0;49	79161;8	52545;5;207;58;
$GPXUP;2482;06:26:28;0;49	79149;8	52535;5;208;56;
$GPXUP;2482;06:26:29;0;49	79138;8	52523;5;209;52;
$GPXUP;2482;06:26:30;0;49	79133;8	52505;5;209;48;
$GPXUP;2482;06:26:31;0;49	7913;8	52488;5;210;45;
$GPXUP;2482;06:26:32;0;49	79131;8	5247;5;210;47;
$GPXUP;2482;06:26:33;0;49	79133;8	5245;5;210;47;
$GPXUP;2482;06:26:34;0;49	7914;8	52435;5;210;47;
$GPXUP;2482;06:26:35;0;49	79149;8	52422;5;209;48;
$GPXUP;2482;06:26:36;0;49	79158;8	5241;5;210;47;
$GPXUP;2482;06:26:37;0;49	79168;8	52402;5;210;46;
$GPXUP;2482;06:26:38;0;49	79179;8	52401;5;210;45;
$GPXUP;2482;06:26:39;0;49	7919;8	52405;5;211;41;
$GPXUP;2482;06:26:40;0;49	79199;8	52411;5;212;44;
$GPXUP;2482;06:26:41;0;49	79207;8	52422;5;212;45;
$GPXUP;2482;06:26:42;0;49	79215;8	52434;5;212;46;
$GPXUP;2482;06:26:43;0;49	79224;8	52444;5;213;45;
$GPXUP;2482;06:26:44;0;49	79233;8	52451;5;214;43;
$GPXUP;2482;06:26:45;0;49	79244;8	52455;5;214;44;
$GPXUP;2482;06:26:46;0;49	79255;8	52462;5;214;45;
$GPXUP;2482;06:26:47;0;49	79265;8	52469;5;214;45;
$GPXUP;2482;06:26:48;0;49	79274;8	52479;5;214;46;
$GPXUP;2482;06:26:49;0;49	79283;8	52489;5;214;45;
$GPXUP;2482;06:26:50;0;49	79292;8	52499;5;215;45;
$GPXUP;2482;06:26:51;0;49	793;8	52513;5;215;44;
$GPXUP;2482;06:26:52;0;49	79307;8	52528;5;215;44;
$GPXUP;2482;06:26:53;0;49	79314;8	52539;5;215;44;
$GPXUP;2482;06:26:54;0;49	79322;8	52548;5;215;44;
$GPXUP;2482;06:26:55;0;49	79333;8	52554;5;216;45;
$GPXUP;2482;06:26:56;0;49	79342;8	52562;5;216;44;
$GPXUP;2482;06:26:57;0;49	79352;8	52571;5;216;44;
$GPXUP;2482;06:26:58;0;49	79363;8	52576;5;217;44;
$GPXUP;2482;06:26:59;0;49	79373;8	52578;5;217;42;
$GPXUP;2482;06:27:00;0;49	79385;8	52579;5;218;41;
$GPXUP;2482;06:27:01;0;49	79395;8	52573;5;218;43;
$GPXUP;2482;06:27:02;0;49	79405;8	52562;5;217;44;
$GPXUP;2482;06:27:03;0;49	79413;8	52547;5;216;46;
$GPXUP;2482;06:27:04;0;49	79422;8	52534;5;216;46;
$GPXUP;2482;06:27:05;0;49	79431;8	52522;5;215;46;
$GPXUP;2482;06:27:06;0;49	79439;8	5251;5;214;47;
$GPXUP;2482;06:27:07;0;49	79448;8	52497;5;214;45;
$GPXUP;2482;06:27:08;0;49	79458;8	52486;5;214;45;
$GPXUP;2482;06:27:09;0;49	79469;8	5248;5;213;45;
$GPXUP;2482;06:27:10;0;49	7948;8	52475;5;215;45;
$GPXUP;2482;06:27:11;0;49	7949;8	52467;5;214;45;
$GPXUP;2482;06:27:12;0;49	79498;8	52453;5;214;47;
$GPXUP;2482;06:27:13;0;49	79507;8	5244;5;213;47;
$GPXUP;2482;06:27:14;0;49	79516;8	52429;5;212;47;
$GPXUP;2482;06:27:15;0;49	79529;8	52425;5;212;47;
$GPXUP;2482;06:27:16;0;49	79541;8	52425;5;212;48;
$GPXUP;2482;06:27:17;0;49	79553;8	5243;5;213;49;
$GPXUP;2482;06:27:18;0;49	79564;8	52438;5;212;52;
$GPXUP;2482;06:27:19;0;49	79575;8	52447;5;212;49;
$GPXUP;2482;06:27:20;0;49	79585;8	52453;5;213;46;
$GPXUP;2482;06:27:21;0;49	79598;8	52454;5;213;47;
$GPXUP;2482;06:27:22;0;49	79611;8	52451;5;214;49;
$GPXUP;2482;06:27:23;0;49	79623;8	52451;5;214;47;
$GPXUP;2482;06:27:24;0;49	79634;8	52457;5;215;47;
$GPXUP;2482;06:27:25;0;49	79645;8	52466;5;216;48;
$GPXUP;2482;06:27:26;0;49	79655;8	52473;5;216;48;
$GPXUP;2482;06:27:27;0;49	79666;8	52482;5;216;48;
$GPXUP;2482;06:27:28;0;49	79677;8	52488;5;217;48;
$GPXUP;2482;06:27:29;0;49	79687;8	52498;5;217;48;
$GPXUP;2482;06:27:30;0;49	79696;8	5251;5;217;48;
$GPXUP;2482;06:27:31;0;49	79708;8	52515;5;216;48;
$GPXUP;2482;06:27:32;0;49	7972;8	52515;5;217;48;
$GPXUP;2482;06:27:33;0;49	79733;8	52516;5;216;49;
$GPXUP;2482;06:27:34;0;49	79745;8	52516;5;217;49;
$GPXUP;2482;06:27:35;0;49	79758;8	52516;5;216;48;
$GPXUP;2482;06:27:36;0;49	79769;8	52511;5;218;46;
$GPXUP;2482;06:27:37;0;49	7978;8	52503;5;220;44;
$GPXUP;2482;06:27:38;0;49	7979;8	52495;5;219;44;
$GPXUP;2482;06:27:39;0;49	79802;8	52493;5;220;47;
$GPXUP;2482;06:27:40;0;49	79815;8	52497;5;219;47;
$GPXUP;2482;06:27:41;0;49	79827;8	52503;5;219;50;
$GPXUP;2482;06:27:42;0;49	79837;8	52512;5;217;55;
$GPXUP;2482;06:27:43;0;49	79848;8	52523;5;216;53;
$GPXUP;2482;06:27:44;0;49	79858;8	52534;5;216;51;
$GPXUP;2482;06:27:45;0;49	79869;8	52545;5;216;47;
$GPXUP;2482;06:27:46;0;49	7988;8	52551;5;217;46;
$GPXUP;2482;06:27:47;0;49	79891;8	52555;5;218;45;
$GPXUP;2482;06:27:48;0;49	79902;8	52561;5;219;44;
$GPXUP;2482;06:27:49;0;49	79911;8	52567;5;219;45;
$GPXUP;2482;06:27:50;0;49	79921;8	52577;5;220;45;
$GPXUP;2482;06:27:51;0;49	7993;8	52589;5;218;48;
$GPXUP;2482;06:27:52;0;49	7994;8	52599;5;219;45;
$GPXUP;2482;06:27:53;0;49	7995;8	52605;5;219;44;
$GPXUP;2482;06:27:54;0;49	79961;8	52607;5;218;44;
$GPXUP;2482;06:27:55;0;49	79974;8	52608;5;218;46;
$GPXUP;2482;06:27:56;0;49	79986;8	52607;5;216;48;
$GPXUP;2482;06:27:57;0;49	79997;8	52604;5;215;47;
$GPXUP;2482;06:27:58;0;49	80009;8	52596;5;215;46;
$GPXUP;2482;06:27:59;0;49	80019;8	52585;5;217;44;
$GPXUP;2482;06:28:00;0;49	80028;8	52574;5;217;44;
$GPXUP;2482;06:28:01;0;49	80038;8	52564;5;218;44;
$GPXUP;2482;06:28:02;0;49	80047;8	52555;5;218;45;
$GPXUP;2482;06:28:03;0;49	80057;8	52545;5;218;46;
$GPXUP;2482;06:28:04;0;49	80067;8	52536;5;218;47;
$GPXUP;2482;06:28:05;0;49	80078;8	52525;5;217;47;
$GPXUP;2482;06:28:06;0;49	80088;8	52514;5;217;48;
$GPXUP;2482;06:28:07;0;49	80097;8	52504;5;216;47;
$GPXUP;2482;06:28:08;0;49	80107;8	52493;5;216;47;
$GPXUP;2482;06:28:09;0;49	80116;8	52482;5;215;47;
$GPXUP;2482;06:28:10;0;49	80128;8	52476;5;214;48;
$GPXUP;2482;06:28:11;0;49	8014;8	52471;5;214;50;
$GPXUP;2482;06:28:12;0;49	80152;8	52466;5;212;53;
$GPXUP;2482;06:28:13;0;49	80165;8	52463;5;210;55;
$GPXUP;2482;06:28:14;0;49	80179;8	52466;5;209;54;
$GPXUP;2482;06:28:15;0;49	80192;8	52468;5;208;52;
$GPXUP;2482;06:28:16;0;49	80204;8	52469;5;208;49;
$GPXUP;2482;06:28:17;0;49	80218;8	52472;5;209;48;
$GPXUP;2482;06:28:18;0;49	80229;8	52474;5;210;45;
$GPXUP;2482;06:28:19;0;49	80239;8	52479;5;211;43;
$GPXUP;2482;06:28:20;0;49	80249;8	52483;5;211;42;
$GPXUP;2482;06:28:21;0;49	8026;8	52482;5;211;43;
$GPXUP;2482;06:28:22;0;49	8027;8	52479;5;210;44;
$GPXUP;2482;06:28:23;0;49	80281;8	52472;5;209;45;
$GPXUP;2482;06:28:24;0;49	80291;8	52463;5;210;45;
$GPXUP;2482;06:28:25;0;49	80302;8	52455;5;209;44;
$GPXUP;2482;06:28:26;0;49	80312;8	5245;5;209;43;
$GPXUP;2482;06:28:27;0;49	80322;8	52443;5;209;41;
$GPXUP;2482;06:28:28;0;49	80331;8	52435;5;210;42;
$GPXUP;2482;06:28:29;0;49	80339;8	52425;5;210;42;
$GPXUP;2482;06:28:30;0;49	80349;8	52415;5;210;42;
$GPXUP;2482;06:28:31;0;49	80359;8	52409;5;209;41;
$GPXUP;2482;06:28:32;0;49	8037;8	52404;5;210;41;
$GPXUP;2482;06:28:33;0;49	80379;8	52398;5;210;41;
$GPXUP;2482;06:28:34;0;49	80388;8	52391;5;210;43;
$GPXUP;2482;06:28:35;0;49	80397;8	52379;5;208;45;
$GPXUP;2482;06:28:36;0;49	80404;8	52365;5;206;48;
$GPXUP;2482;06:28:37;0;49	80413;8	52352;5;205;48;
$GPXUP;2482;06:28:38;0;49	80423;8	52339;5;205;48;
$GPXUP;2482;06:28:39;0;49	80434;8	52333;5;204;48;
$GPXUP;2482;06:28:40;0;49	80446;8	52324;5;204;48;
$GPXUP;2482;06:28:41;0;49	80456;8	52314;5;203;47;
$GPXUP;2482;06:28:42;0;49	80466;8	52305;5;203;48;
$GPXUP;2482;06:28:43;0;49	80475;8	52294;5;203;48;
$GPXUP;2482;06:28:44;0;49	80485;8	52282;5;202;46;
$GPXUP;2482;06:28:45;0;49	80494;8	52271;5;203;45;
$GPXUP;2482;06:28:46;0;49	80504;8	52261;5;203;44;
$GPXUP;2482;06:28:47;0;49	80514;8	52253;5;204;43;
[truncated: 8,204 more rows]
