# Supplementary material for: Pigeon Navigation: Different Routes Lead to Frankfurt
Source: PLoS One. 2014 Nov 12;9(11):e112439. doi: 10.1371/journal.pone.0112439 (PMC4229201; doi:10.1371/journal.pone.0112439)
Supplement: File S4 — Files containing the original track data and a ‘Read me’ explaining the data format. (ZIP) [file pone.0112439.s004.zip › S-GH/050606xup00_624.log]

$GPXUP;2115;09:02:42;0;49	93622;8	58515;5;150;0;
$GPXUP;2115;09:02:43;0;49	93622;8	58514;5;151;2;
$GPXUP;2115;09:02:44;0;49	9362;8	58513;5;151;7;
$GPXUP;2115;09:02:45;0;49	93615;8	58512;5;151;17;
$GPXUP;2115;09:02:46;0;49	93609;8	58506;5;152;29;
$GPXUP;2115;09:02:47;0;49	93603;8	58498;5;152;32;
$GPXUP;2115;09:02:48;0;49	93601;8	58486;5;153;30;
$GPXUP;2115;09:02:49;0;49	936;8	58475;5;154;31;
$GPXUP;2115;09:02:50;0;49	93596;8	58465;5;155;26;
$GPXUP;2115;09:02:51;0;49	93593;8	5846;5;157;19;
$GPXUP;2115;09:02:52;0;49	93588;8	58457;5;157;19;
$GPXUP;2115;09:02:53;0;49	93578;8	58453;5;159;36;
$GPXUP;2115;09:02:54;0;49	93565;8	58455;5;159;46;
$GPXUP;2115;09:02:55;0;49	93553;8	58457;5;160;45;
$GPXUP;2115;09:02:56;0;49	93539;8	5846;5;161;48;
$GPXUP;2115;09:02:57;0;49	93526;8	58462;5;161;47;
$GPXUP;2115;09:02:58;0;49	93514;8	58464;5;162;45;
$GPXUP;2115;09:02:59;0;49	93501;8	58469;5;163;48;
$GPXUP;2115;09:03:00;0;49	93486;8	58474;5;164;55;
$GPXUP;2115;09:03:01;0;49	93472;8	58474;5;165;50;
$GPXUP;2115;09:03:02;0;49	93459;8	58471;5;165;53;
$GPXUP;2115;09:03:03;0;49	93449;8	58463;5;166;44;
$GPXUP;2115;09:03:04;0;49	93439;8	58453;5;166;46;
$GPXUP;2115;09:03:05;0;49	93431;8	58439;5;165;46;
$GPXUP;2115;09:03:06;0;49	93424;8	58426;5;166;44;
$GPXUP;2115;09:03:07;0;49	93415;8	58416;5;166;46;
$GPXUP;2115;09:03:08;0;49	93406;8	58403;5;167;47;
$GPXUP;2115;09:03:09;0;49	93398;8	5839;5;168;44;
$GPXUP;2115;09:03:10;0;49	93393;8	58376;5;169;40;
$GPXUP;2115;09:03:11;0;49	93389;8	58363;5;169;40;
$GPXUP;2115;09:03:12;0;49	9339;8	58349;5;170;37;
$GPXUP;2115;09:03:13;0;49	93394;8	58334;5;171;40;
$GPXUP;2115;09:03:14;0;49	93397;8	58319;5;171;41;
$GPXUP;2115;09:03:15;0;49	934;8	58304;5;172;42;
$GPXUP;2115;09:03:16;0;49	93397;8	58288;5;172;42;
$GPXUP;2115;09:03:17;0;49	93395;8	58272;5;172;42;
$GPXUP;2115;09:03:18;0;49	93395;8	58257;5;172;39;
$GPXUP;2115;09:03:19;0;49	93397;8	58242;5;172;41;
$GPXUP;2115;09:03:20;0;49	934;8	58225;5;171;42;
$GPXUP;2115;09:03:21;0;49	93401;8	5821;5;172;42;
$GPXUP;2115;09:03:22;0;49	93399;8	58193;5;172;42;
$GPXUP;2115;09:03:23;0;49	93395;8	58179;5;171;41;
$GPXUP;2115;09:03:24;0;49	93388;8	58167;5;171;43;
$GPXUP;2115;09:03:25;0;49	93378;8	58156;5;171;48;
$GPXUP;2115;09:03:26;0;49	93367;8	58146;5;170;48;
$GPXUP;2115;09:03:27;0;49	93359;8	58135;5;171;47;
$GPXUP;2115;09:03:28;0;49	93352;8	5812;5;170;45;
$GPXUP;2115;09:03:29;0;49	93346;8	58105;5;169;46;
$GPXUP;2115;09:03:30;0;49	93343;8	58087;5;169;44;
$GPXUP;2115;09:03:31;0;49	93344;8	58072;5;169;41;
$GPXUP;2115;09:03:32;0;49	93344;8	58055;5;169;41;
$GPXUP;2115;09:03:33;0;49	93343;8	58039;5;169;43;
$GPXUP;2115;09:03:34;0;49	93343;8	58022;5;168;42;
$GPXUP;2115;09:03:35;0;49	93343;8	58005;5;169;44;
$GPXUP;2115;09:03:36;0;49	93343;8	57989;5;169;42;
$GPXUP;2115;09:03:37;0;49	93343;8	57973;5;170;43;
$GPXUP;2115;09:03:38;0;49	93342;8	57957;5;171;38;
$GPXUP;2115;09:03:39;0;49	93338;8	57944;5;171;40;
$GPXUP;2115;09:03:40;0;49	93332;8	57928;5;172;45;
$GPXUP;2115;09:03:41;0;49	93326;8	57912;5;174;46;
$GPXUP;2115;09:03:42;0;49	93321;8	57895;5;175;47;
$GPXUP;2115;09:03:43;0;49	93311;8	57882;5;176;47;
$GPXUP;2115;09:03:44;0;49	93301;8	57873;5;178;46;
$GPXUP;2115;09:03:45;0;49	93289;8	57863;5;179;49;
$GPXUP;2115;09:03:46;0;49	93278;8	57852;5;180;48;
$GPXUP;2115;09:03:47;0;49	93272;8	57836;5;182;45;
$GPXUP;2115;09:03:48;0;49	9327;8	5782;5;183;44;
$GPXUP;2115;09:03:49;0;49	93272;8	57805;5;185;43;
$GPXUP;2115;09:03:50;0;49	93276;8	5779;5;186;44;
$GPXUP;2115;09:03:51;0;49	93284;8	57777;5;187;47;
$GPXUP;2115;09:03:52;0;49	9329;8	57762;5;188;46;
$GPXUP;2115;09:03:53;0;49	93292;8	57746;5;188;45;
$GPXUP;2115;09:03:54;0;49	93291;8	57727;5;189;45;
$GPXUP;2115;09:03:55;0;49	9329;8	57712;5;190;41;
$GPXUP;2115;09:03:56;0;49	93287;8	57698;5;191;37;
$GPXUP;2115;09:03:57;0;49	93277;8	57686;5;192;46;
$GPXUP;2115;09:03:58;0;49	93267;8	57672;5;193;50;
$GPXUP;2115;09:03:59;0;49	9326;8	57656;5;194;45;
$GPXUP;2115;09:04:00;0;49	93256;8	5764;5;194;43;
$GPXUP;2115;09:04:01;0;49	93257;8	57625;5;195;43;
$GPXUP;2115;09:04:02;0;49	93257;8	57608;5;195;43;
$GPXUP;2115;09:04:03;0;49	93257;8	57591;5;196;46;
$GPXUP;2115;09:04:04;0;49	93256;8	57572;5;196;46;
$GPXUP;2115;09:04:05;0;49	93255;8	57555;5;197;44;
$GPXUP;2115;09:04:06;0;49	93255;8	57538;5;198;44;
$GPXUP;2115;09:04:07;0;49	93251;8	57522;5;199;44;
$GPXUP;2115;09:04:08;0;49	93246;8	57506;5;200;45;
$GPXUP;2115;09:04:09;0;49	93241;8	5749;5;201;46;
$GPXUP;2115;09:04:10;0;49	9324;8	57473;5;202;45;
$GPXUP;2115;09:04:11;0;49	93241;8	57457;5;204;42;
$GPXUP;2115;09:04:12;0;49	93243;8	57442;5;204;41;
$GPXUP;2115;09:04:13;0;49	93246;8	57425;5;206;47;
$GPXUP;2115;09:04:14;0;49	93253;8	57414;5;207;43;
$GPXUP;2115;09:04:15;0;49	93262;8	57403;5;207;45;
$GPXUP;2115;09:04:16;0;49	93269;8	57388;5;208;45;
$GPXUP;2115;09:04:17;0;49	93274;8	57373;5;210;43;
$GPXUP;2115;09:04:18;0;49	93278;8	57359;5;211;41;
$GPXUP;2115;09:04:19;0;49	93282;8	57348;5;212;35;
$GPXUP;2115;09:04:20;0;49	93287;8	57337;5;214;34;
$GPXUP;2115;09:04:21;0;49	93294;8	57328;5;215;33;
$GPXUP;2115;09:04:22;0;49	93302;8	57325;5;218;33;
$GPXUP;2115;09:04:23;0;49	93314;8	57329;5;219;39;
$GPXUP;2115;09:04:24;0;49	93325;8	5734;5;220;45;
$GPXUP;2115;09:04:25;0;49	93336;8	57356;5;222;48;
$GPXUP;2115;09:04:26;0;49	93346;8	5738;5;223;61;
$GPXUP;2115;09:04:27;0;49	93356;8	57406;5;225;64;
$GPXUP;2115;09:04:28;0;49	93366;8	57429;5;227;57;
$GPXUP;2115;09:04:29;0;49	93376;8	57446;5;228;46;
$GPXUP;2115;09:04:30;0;49	93389;8	57457;5;230;53;
$GPXUP;2115;09:04:31;0;49	93402;8	57475;5;231;58;
$GPXUP;2115;09:04:32;0;49	93415;8	57491;5;233;59;
$GPXUP;2115;09:04:33;0;49	93429;8	57502;5;234;58;
$GPXUP;2115;09:04:34;0;49	93443;8	57512;5;235;53;
$GPXUP;2115;09:04:35;0;49	93456;8	57518;5;237;48;
$GPXUP;2115;09:04:36;0;49	93468;8	57518;5;238;40;
$GPXUP;2115;09:04:37;0;49	93478;8	57514;5;240;36;
$GPXUP;2115;09:04:38;0;49	93487;8	57505;5;241;39;
$GPXUP;2115;09:04:39;0;49	93493;8	57487;5;243;44;
$GPXUP;2115;09:04:40;0;49	93496;8	57469;5;246;41;
$GPXUP;2115;09:04:41;0;49	93498;8	57452;5;248;40;
$GPXUP;2115;09:04:42;0;49	93501;8	57435;5;251;39;
$GPXUP;2115;09:04:43;0;49	93505;8	57423;5;252;32;
$GPXUP;2115;09:04:44;0;49	93513;8	57417;5;255;32;
$GPXUP;2115;09:04:45;0;49	93521;8	57419;5;256;25;
$GPXUP;2115;09:04:46;0;49	93531;8	57428;5;258;36;
$GPXUP;2115;09:04:47;0;49	93542;8	5744;5;259;42;
$GPXUP;2115;09:04:48;0;49	93553;8	57454;5;262;44;
$GPXUP;2115;09:04:49;0;49	93566;8	57476;5;263;63;
$GPXUP;2115;09:04:50;0;49	93581;8	57498;5;265;66;
$GPXUP;2115;09:04:51;0;49	93597;8	57515;5;267;64;
$GPXUP;2115;09:04:52;0;49	93612;8	57529;5;268;63;
$GPXUP;2115;09:04:53;0;49	93629;8	57537;5;269;60;
$GPXUP;2115;09:04:54;0;49	93645;8	57543;5;270;58;
$GPXUP;2115;09:04:55;0;49	9366;8	57547;5;271;57;
$GPXUP;2115;09:04:56;0;49	93676;8	57548;5;273;57;
$GPXUP;2115;09:04:57;0;49	9369;8	57546;5;275;54;
$GPXUP;2115;09:04:58;0;49	93702;8	57543;5;275;45;
$GPXUP;2115;09:04:59;0;49	93711;8	5753;5;277;46;
$GPXUP;2115;09:05:00;0;49	93719;8	57518;5;279;44;
$GPXUP;2115;09:05:01;0;49	93728;8	57507;5;281;45;
$GPXUP;2115;09:05:02;0;49	93738;8	57499;5;285;44;
$GPXUP;2115;09:05:03;0;49	93749;8	57493;5;289;46;
$GPXUP;2115;09:05:04;0;49	93761;8	57489;5;291;46;
$GPXUP;2115;09:05:05;0;49	93774;8	57485;5;294;52;
$GPXUP;2115;09:05:06;0;49	93788;8	57483;5;297;53;
$GPXUP;2115;09:05:07;0;49	93801;8	57488;5;299;48;
$GPXUP;2115;09:05:08;0;49	93816;8	57496;5;302;61;
$GPXUP;2115;09:05:09;0;49	93831;8	57504;5;305;59;
$GPXUP;2115;09:05:10;0;49	93846;8	57508;5;307;53;
$GPXUP;2115;09:05:11;0;49	9386;8	57507;5;310;53;
$GPXUP;2115;09:05:12;0;49	93871;8	575;5;312;47;
$GPXUP;2115;09:05:13;0;49	93879;8	57486;5;315;46;
$GPXUP;2115;09:05:14;0;49	93889;8	57469;5;317;56;
$GPXUP;2115;09:05:15;0;49	93901;8	57455;5;319;54;
$GPXUP;2115;09:05:16;0;49	93911;8	57447;5;322;46;
$GPXUP;2115;09:05:17;0;49	93921;8	57443;5;325;41;
$GPXUP;2115;09:05:18;0;49	93936;8	57444;5;327;54;
$GPXUP;2115;09:05:19;0;49	93952;8	57452;5;330;67;
$GPXUP;2115;09:05:20;0;49	9397;8	57456;5;333;65;
$GPXUP;2115;09:05:21;0;49	93986;8	5746;5;336;65;
$GPXUP;2115;09:05:22;0;49	94003;8	57464;5;339;62;
$GPXUP;2115;09:05:23;0;49	94018;8	57468;5;342;58;
$GPXUP;2115;09:05:24;0;49	94033;8	57463;5;343;58;
$GPXUP;2115;09:05:25;0;49	94047;8	57457;5;347;59;
$GPXUP;2115;09:05:26;0;49	94062;8	57451;5;349;59;
$GPXUP;2115;09:05:27;0;49	94073;8	57441;5;352;52;
$GPXUP;2115;09:05:28;0;49	94083;8	57428;5;354;48;
$GPXUP;2115;09:05:29;0;49	94091;8	57415;5;356;45;
$GPXUP;2115;09:05:30;0;49	94096;8	574;5;358;43;
$GPXUP;2115;09:05:31;0;49	941;8	57387;5;361;41;
$GPXUP;2115;09:05:32;0;49	94101;8	5737;5;362;43;
$GPXUP;2115;09:05:33;0;49	94102;8	57353;5;365;45;
$GPXUP;2115;09:05:34;0;49	94105;8	57337;5;366;41;
$GPXUP;2115;09:05:35;0;49	94108;8	57325;5;369;35;
$GPXUP;2115;09:05:36;0;49	94112;8	57314;5;371;32;
$GPXUP;2115;09:05:37;0;49	94121;8	57306;5;373;38;
$GPXUP;2115;09:05:38;0;49	9413;8	57293;5;375;44;
$GPXUP;2115;09:05:39;0;49	94134;8	57276;5;377;44;
$GPXUP;2115;09:05:40;0;49	94136;8	57261;5;379;45;
$GPXUP;2115;09:05:41;0;49	9414;8	57245;5;380;44;
$GPXUP;2115;09:05:42;0;49	94144;8	57232;5;382;37;
$GPXUP;2115;09:05:43;0;49	94151;8	57218;5;384;43;
$GPXUP;2115;09:05:44;0;49	94158;8	57209;5;384;37;
$GPXUP;2115;09:05:45;0;49	94168;8	57204;5;386;36;
$GPXUP;2115;09:05:46;0;49	94179;8	57203;5;387;36;
$GPXUP;2115;09:05:47;0;49	94191;8	57209;5;387;43;
$GPXUP;2115;09:05:48;0;49	94207;8	57226;5;388;62;
$GPXUP;2115;09:05:49;0;49	94226;8	57241;5;387;68;
$GPXUP;2115;09:05:50;0;49	94246;8	5725;5;386;65;
$GPXUP;2115;09:05:51;0;49	94265;8	57255;5;386;65;
$GPXUP;2115;09:05:52;0;49	94282;8	57257;5;385;58;
$GPXUP;2115;09:05:53;0;49	943;8	57261;5;384;60;
$GPXUP;2115;09:05:54;0;49	94319;8	57267;5;382;67;
$GPXUP;2115;09:05:55;0;49	94338;8	57273;5;380;70;
$GPXUP;2115;09:05:56;0;49	94357;8	57281;5;378;70;
$GPXUP;2115;09:05:57;0;49	94375;8	57294;5;376;70;
$GPXUP;2115;09:05:58;0;49	94393;8	5731;5;374;71;
$GPXUP;2115;09:05:59;0;49	9441;8	57325;5;371;70;
$GPXUP;2115;09:06:00;0;49	94425;8	57342;5;369;67;
$GPXUP;2115;09:06:01;0;49	94443;8	57356;5;366;67;
$GPXUP;2115;09:06:02;0;49	9446;8	57363;5;363;66;
$GPXUP;2115;09:06:03;0;49	94478;8	57368;5;361;65;
$GPXUP;2115;09:06:04;0;49	94495;8	57377;5;359;67;
$GPXUP;2115;09:06:05;0;49	94513;8	57389;5;357;70;
$GPXUP;2115;09:06:06;0;49	9453;8	57395;5;356;68;
$GPXUP;2115;09:06:07;0;49	94547;8	57397;5;354;66;
$GPXUP;2115;09:06:08;0;49	94563;8	57393;5;352;62;
$GPXUP;2115;09:06:09;0;49	94578;8	57388;5;349;60;
$GPXUP;2115;09:06:10;0;49	94594;8	57384;5;347;61;
$GPXUP;2115;09:06:11;0;49	94609;8	57381;5;345;61;
$GPXUP;2115;09:06:12;0;49	94625;8	57384;5;343;62;
$GPXUP;2115;09:06:13;0;49	94642;8	57388;5;341;67;
$GPXUP;2115;09:06:14;0;49	94658;8	57394;5;339;64;
$GPXUP;2115;09:06:15;0;49	94675;8	57404;5;337;70;
$GPXUP;2115;09:06:16;0;49	94693;8	57414;5;335;70;
$GPXUP;2115;09:06:17;0;49	94708;8	57419;5;334;66;
$GPXUP;2115;09:06:18;0;49	94724;8	5742;5;333;62;
$GPXUP;2115;09:06:19;0;49	94739;8	57418;5;331;58;
$GPXUP;2115;09:06:20;0;49	94753;8	57413;5;331;56;
$GPXUP;2115;09:06:21;0;49	94767;8	5741;5;330;58;
$GPXUP;2115;09:06:22;0;49	94783;8	57413;5;329;61;
$GPXUP;2115;09:06:23;0;49	94799;8	57416;5;327;64;
$GPXUP;2115;09:06:24;0;49	94815;8	57422;5;326;65;
$GPXUP;2115;09:06:25;0;49	94831;8	57425;5;326;65;
$GPXUP;2115;09:06:26;0;49	94849;8	57424;5;325;68;
$GPXUP;2115;09:06:27;0;49	94865;8	57421;5;324;64;
$GPXUP;2115;09:06:28;0;49	94879;8	57413;5;324;59;
$GPXUP;2115;09:06:29;0;49	94889;8	574;5;326;51;
$GPXUP;2115;09:06:30;0;49	94901;8	57392;5;326;51;
$GPXUP;2115;09:06:31;0;49	94913;8	57387;5;327;55;
$GPXUP;2115;09:06:32;0;49	94928;8	57384;5;329;58;
$GPXUP;2115;09:06:33;0;49	94941;8	57381;5;330;59;
$GPXUP;2115;09:06:34;0;49	94956;8	57378;5;331;62;
$GPXUP;2115;09:06:35;0;49	9497;8	57373;5;332;62;
$GPXUP;2115;09:06:36;0;49	94984;8	57364;5;333;60;
$GPXUP;2115;09:06:37;0;49	94998;8	57354;5;335;62;
$GPXUP;2115;09:06:38;0;49	95011;8	57343;5;336;62;
$GPXUP;2115;09:06:39;0;49	95026;8	57337;5;337;63;
$GPXUP;2115;09:06:40;0;49	9504;8	57327;5;339;63;
$GPXUP;2115;09:06:41;0;49	95053;8	57315;5;340;63;
$GPXUP;2115;09:06:42;0;49	95063;8	573;5;341;56;
$GPXUP;2115;09:06:43;0;49	95073;8	57284;5;343;54;
$GPXUP;2115;09:06:44;0;49	95085;8	57273;5;345;57;
$GPXUP;2115;09:06:45;0;49	95099;8	57264;5;346;61;
$GPXUP;2115;09:06:46;0;49	95112;8	57258;5;348;59;
$GPXUP;2115;09:06:47;0;49	95126;8	57253;5;349;61;
$GPXUP;2115;09:06:48;0;49	95141;8	57245;5;351;65;
$GPXUP;2115;09:06:49;0;49	95155;8	57234;5;352;65;
$GPXUP;2115;09:06:50;0;49	9517;8	57224;5;354;64;
$GPXUP;2115;09:06:51;0;49	95184;8	57212;5;356;63;
$GPXUP;2115;09:06:52;0;49	95195;8	57197;5;358;62;
$GPXUP;2115;09:06:53;0;49	95208;8	57185;5;360;62;
$GPXUP;2115;09:06:54;0;49	95223;8	5718;5;362;59;
$GPXUP;2115;09:06:55;0;49	95238;8	57176;5;363;63;
$GPXUP;2115;09:06:56;0;49	95253;8	57174;5;365;61;
$GPXUP;2115;09:06:57;0;49	95271;8	57174;5;367;71;
$GPXUP;2115;09:06:58;0;49	95289;8	57171;5;368;69;
$GPXUP;2115;09:06:59;0;49	95304;8	57166;5;369;63;
$GPXUP;2115;09:07:00;0;49	9532;8	57166;5;370;66;
$GPXUP;2115;09:07:01;0;49	95338;8	57167;5;371;68;
$GPXUP;2115;09:07:02;0;49	95355;8	5717;5;372;67;
$GPXUP;2115;09:07:03;0;49	95371;8	57171;5;373;66;
$GPXUP;2115;09:07:04;0;49	95387;8	57171;5;373;65;
$GPXUP;2115;09:07:05;0;49	95405;8	57175;5;373;69;
$GPXUP;2115;09:07:06;0;49	95422;8	5718;5;373;72;
$GPXUP;2115;09:07:07;0;49	9544;8	57191;5;373;74;
$GPXUP;2115;09:07:08;0;49	95457;8	57196;5;373;70;
$GPXUP;2115;09:07:09;0;49	95474;8	57198;5;373;65;
$GPXUP;2115;09:07:10;0;49	9549;8	57195;5;373;63;
$GPXUP;2115;09:07:11;0;49	95505;8	57188;5;373;63;
$GPXUP;2115;09:07:12;0;49	95518;8	57178;5;372;56;
$GPXUP;2115;09:07:13;0;49	95531;8	5717;5;372;55;
$GPXUP;2115;09:07:14;0;49	95542;8	57161;5;372;55;
$GPXUP;2115;09:07:15;0;49	95555;8	57151;5;372;56;
$GPXUP;2115;09:07:16;0;49	95567;8	5714;5;372;56;
$GPXUP;2115;09:07:17;0;49	9558;8	57129;5;371;59;
$GPXUP;2115;09:07:18;0;49	95593;8	57121;5;371;55;
$GPXUP;2115;09:07:19;0;49	95607;8	57118;5;372;57;
$GPXUP;2115;09:07:20;0;49	95622;8	57119;5;372;60;
$GPXUP;2115;09:07:21;0;49	95637;8	57122;5;372;62;
$GPXUP;2115;09:07:22;0;49	95653;8	57129;5;372;68;
$GPXUP;2115;09:07:23;0;49	95669;8	57137;5;373;68;
$GPXUP;2115;09:07:24;0;49	95685;8	57153;5;373;73;
$GPXUP;2115;09:07:25;0;49	95702;8	57169;5;373;79;
$GPXUP;2115;09:07:26;0;49	95717;8	57181;5;373;68;
$GPXUP;2115;09:07:27;0;49	95732;8	57188;5;373;67;
$GPXUP;2115;09:07:28;0;49	95747;8	57188;5;372;60;
$GPXUP;2115;09:07:29;0;49	9576;8	57179;5;372;57;
$GPXUP;2115;09:07:30;0;49	95773;8	57169;5;371;60;
$GPXUP;2115;09:07:31;0;49	95788;8	5716;5;370;63;
$GPXUP;2115;09:07:32;0;49	95802;8	57149;5;371;61;
$GPXUP;2115;09:07:33;0;49	95815;8	57136;5;370;61;
$GPXUP;2115;09:07:34;0;49	95823;8	57121;5;371;48;
$GPXUP;2115;09:07:35;0;49	95833;8	5711;5;371;50;
$GPXUP;2115;09:07:36;0;49	95843;8	57105;5;371;46;
$GPXUP;2115;09:07:37;0;49	95857;8	57103;5;372;59;
$GPXUP;2115;09:07:38;0;49	95871;8	571;5;371;61;
$GPXUP;2115;09:07:39;0;49	95886;8	57097;5;371;60;
$GPXUP;2115;09:07:40;0;49	95899;8	57091;5;370;55;
$GPXUP;2115;09:07:41;0;49	95911;8	57081;5;370;55;
$GPXUP;2115;09:07:42;0;49	95922;8	57069;5;369;56;
$GPXUP;2115;09:07:43;0;49	95935;8	57061;5;369;57;
$GPXUP;2115;09:07:44;0;49	9595;8	57059;5;368;62;
$GPXUP;2115;09:07:45;0;49	95965;8	57061;5;367;66;
$GPXUP;2115;09:07:46;0;49	95981;8	5707;5;367;70;
$GPXUP;2115;09:07:47;0;49	95997;8	57077;5;366;70;
$GPXUP;2115;09:07:48;0;49	96015;8	57082;5;365;75;
$GPXUP;2115;09:07:49;0;49	96032;8	57084;5;364;69;
$GPXUP;2115;09:07:50;0;49	96048;8	57082;5;364;64;
$GPXUP;2115;09:07:51;0;49	9606;8	57077;5;364;53;
$GPXUP;2115;09:07:52;0;49	9607;8	57068;5;364;51;
$GPXUP;2115;09:07:53;0;49	96078;8	57054;5;363;42;
$GPXUP;2115;09:07:54;0;49	96088;8	57042;5;364;51;
$GPXUP;2115;09:07:55;0;49	961;8	57032;5;365;58;
$GPXUP;2115;09:07:56;0;49	96114;8	57023;5;365;59;
$GPXUP;2115;09:07:57;0;49	96127;8	57019;5;366;59;
$GPXUP;2115;09:07:58;0;49	96142;8	57016;5;366;61;
$GPXUP;2115;09:07:59;0;49	96155;8	57008;5;367;61;
$GPXUP;2115;09:08:00;0;49	96169;8	57001;5;367;60;
$GPXUP;2115;09:08:01;0;49	96182;8	5699;5;368;56;
$GPXUP;2115;09:08:02;0;49	96195;8	56986;5;367;59;
$GPXUP;2115;09:08:03;0;49	9621;8	56984;5;368;62;
$GPXUP;2115;09:08:04;0;49	96225;8	56984;5;367;64;
$GPXUP;2115;09:08:05;0;49	9624;8	56982;5;366;65;
$GPXUP;2115;09:08:06;0;49	96255;8	56981;5;365;61;
$GPXUP;2115;09:08:07;0;49	9627;8	56978;5;364;63;
$GPXUP;2115;09:08:08;0;49	96284;8	56972;5;364;63;
$GPXUP;2115;09:08:09;0;49	963;8	56973;5;363;66;
$GPXUP;2115;09:08:10;0;49	96316;8	56978;5;363;68;
$GPXUP;2115;09:08:11;0;49	96332;8	56987;5;363;70;
$GPXUP;2115;09:08:12;0;49	96347;8	56991;5;363;67;
$GPXUP;2115;09:08:13;0;49	96363;8	56992;5;362;66;
$GPXUP;2115;09:08:14;0;49	96378;8	56995;5;363;64;
$GPXUP;2115;09:08:15;0;49	96393;8	56992;5;362;63;
$GPXUP;2115;09:08:16;0;49	96409;8	56991;5;361;64;
$GPXUP;2115;09:08:17;0;49	96424;8	56989;5;361;63;
$GPXUP;2115;09:08:18;0;49	9644;8	56988;5;361;69;
$GPXUP;2115;09:08:19;0;49	96458;8	56986;5;361;74;
$GPXUP;2115;09:08:20;0;49	96475;8	5698;5;360;70;
$GPXUP;2115;09:08:21;0;49	96492;8	56975;5;361;69;
$GPXUP;2115;09:08:22;0;49	96508;8	56975;5;361;64;
$GPXUP;2115;09:08:23;0;49	96524;8	5698;5;362;69;
$GPXUP;2115;09:08:24;0;49	96541;8	56985;5;363;70;
$GPXUP;2115;09:08:25;0;49	96558;8	56986;5;363;68;
$GPXUP;2115;09:08:26;0;49	96576;8	56983;5;365;73;
$GPXUP;2115;09:08:27;0;49	96591;8	56976;5;365;67;
$GPXUP;2115;09:08:28;0;49	96605;8	56966;5;367;64;
$GPXUP;2115;09:08:29;0;49	96619;8	56953;5;368;62;
$GPXUP;2115;09:08:30;0;49	96632;8	56941;5;369;63;
$GPXUP;2115;09:08:31;0;49	96647;8	56932;5;370;61;
$GPXUP;2115;09:08:32;0;49	96661;8	56927;5;371;59;
$GPXUP;2115;09:08:33;0;49	96679;8	56932;5;371;68;
$GPXUP;2115;09:08:34;0;49	96696;8	56931;5;372;69;
$GPXUP;2115;09:08:35;0;49	96714;8	5693;5;371;69;
$GPXUP;2115;09:08:36;0;49	96732;8	5693;5;372;69;
$GPXUP;2115;09:08:37;0;49	96749;8	56933;5;371;70;
$GPXUP;2115;09:08:38;0;49	96768;8	56939;5;371;73;
$GPXUP;2115;09:08:39;0;49	96785;8	56941;5;369;70;
$GPXUP;2115;09:08:40;0;49	96804;8	56942;5;368;72;
$GPXUP;2115;09:08:41;0;49	9682;8	56941;5;367;68;
$GPXUP;2115;09:08:42;0;49	96836;8	56934;5;366;64;
$GPXUP;2115;09:08:43;0;49	96851;8	56927;5;364;61;
$GPXUP;2115;09:08:44;0;49	96865;8	56917;5;362;62;
$GPXUP;2115;09:08:45;0;49	9688;8	5691;5;361;63;
$GPXUP;2115;09:08:46;0;49	96894;8	56903;5;359;61;
$GPXUP;2115;09:08:47;0;49	96907;8	56896;5;358;54;
$GPXUP;2115;09:08:48;0;49	96919;8	56887;5;356;52;
$GPXUP;2115;09:08:49;0;49	96934;8	5688;5;355;63;
$GPXUP;2115;09:08:50;0;49	96951;8	56877;5;353;67;
$GPXUP;2115;09:08:51;0;49	96969;8	56878;5;351;70;
$GPXUP;2115;09:08:52;0;49	96986;8	56876;5;350;68;
$GPXUP;2115;09:08:53;0;49	97001;8	56869;5;349;64;
$GPXUP;2115;09:08:54;0;49	97016;8	56859;5;348;62;
$GPXUP;2115;09:08:55;0;49	97031;8	56852;5;346;63;
$GPXUP;2115;09:08:56;0;49	97048;8	56846;5;345;66;
$GPXUP;2115;09:08:57;0;49	97064;8	56847;5;345;65;
$GPXUP;2115;09:08:58;0;49	97079;8	56844;5;344;62;
$GPXUP;2115;09:08:59;0;49	97094;8	56838;5;344;60;
$GPXUP;2115;09:09:00;0;49	97107;8	56831;5;343;59;
$GPXUP;2115;09:09:01;0;49	97121;8	56823;5;343;57;
$GPXUP;2115;09:09:02;0;49	97136;8	56822;5;344;60;
$GPXUP;2115;09:09:03;0;49	97152;8	56822;5;344;62;
$GPXUP;2115;09:09:04;0;49	97167;8	56818;5;345;60;
$GPXUP;2115;09:09:05;0;49	9718;8	56812;5;346;58;
$GPXUP;2115;09:09:06;0;49	97193;8	56803;5;345;57;
$GPXUP;2115;09:09:07;0;49	97205;8	56793;5;346;56;
$GPXUP;2115;09:09:08;0;49	97218;8	56782;5;345;58;
$GPXUP;2115;09:09:09;0;49	97234;8	56777;5;345;61;
$GPXUP;2115;09:09:10;0;49	97251;8	56777;5;345;65;
$GPXUP;2115;09:09:11;0;49	97267;8	56782;5;344;68;
$GPXUP;2115;09:09:12;0;49	97284;8	56786;5;344;66;
$GPXUP;2115;09:09:13;0;49	97301;8	56788;5;342;68;
$GPXUP;2115;09:09:14;0;49	97318;8	56791;5;341;70;
$GPXUP;2115;09:09:15;0;49	97336;8	56797;5;340;70;
$GPXUP;2115;09:09:16;0;49	97353;8	56806;5;339;69;
$GPXUP;2115;09:09:17;0;49	97368;8	56813;5;337;63;
$GPXUP;2115;09:09:18;0;49	97385;8	56812;5;335;65;
$GPXUP;2115;09:09:19;0;49	974;8	56811;5;333;65;
$GPXUP;2115;09:09:20;0;49	97416;8	5681;5;332;64;
$GPXUP;2115;09:09:21;0;49	97433;8	56812;5;330;64;
$GPXUP;2115;09:09:22;0;49	9745;8	56819;5;329;69;
$GPXUP;2115;09:09:23;0;49	97466;8	56825;5;327;69;
$GPXUP;2115;09:09:24;0;49	97483;8	56827;5;325;66;
$GPXUP;2115;09:09:25;0;49	97501;8	56828;5;323;68;
$GPXUP;2115;09:09:26;0;49	97517;8	56825;5;321;65;
$GPXUP;2115;09:09:27;0;49	97532;8	56821;5;318;61;
$GPXUP;2115;09:09:28;0;49	97548;8	56817;5;317;61;
$GPXUP;2115;09:09:29;0;49	97564;8	56816;5;316;67;
$GPXUP;2115;09:09:30;0;49	97581;8	56818;5;314;68;
$GPXUP;2115;09:09:31;0;49	97599;8	56817;5;312;69;
$GPXUP;2115;09:09:32;0;49	97616;8	56812;5;311;68;
$GPXUP;2115;09:09:33;0;49	97632;8	56809;5;309;62;
$GPXUP;2115;09:09:34;0;49	97648;8	56807;5;309;69;
$GPXUP;2115;09:09:35;0;49	97664;8	56798;5;308;64;
$GPXUP;2115;09:09:36;0;49	97679;8	56789;5;308;64;
$GPXUP;2115;09:09:37;0;49	97694;8	56782;5;308;63;
$GPXUP;2115;09:09:38;0;49	9771;8	56779;5;309;64;
$GPXUP;2115;09:09:39;0;49	97726;8	56784;5;311;66;
$GPXUP;2115;09:09:40;0;49	97742;8	56792;5;311;67;
$GPXUP;2115;09:09:41;0;49	97759;8	56796;5;312;67;
$GPXUP;2115;09:09:42;0;49	97776;8	56799;5;312;70;
$GPXUP;2115;09:09:43;0;49	97793;8	56802;5;312;70;
$GPXUP;2115;09:09:44;0;49	97811;8	56807;5;313;71;
$GPXUP;2115;09:09:45;0;49	97828;8	56809;5;313;72;
$GPXUP;2115;09:09:46;0;49	97846;8	56809;5;314;68;
$GPXUP;2115;09:09:47;0;49	97862;8	56806;5;315;66;
$GPXUP;2115;09:09:48;0;49	97877;8	56801;5;316;61;
$GPXUP;2115;09:09:49;0;49	97891;8	56795;5;318;60;
$GPXUP;2115;09:09:50;0;49	97906;8	5679;5;320;58;
$GPXUP;2115;09:09:51;0;49	97919;8	56787;5;321;56;
$GPXUP;2115;09:09:52;0;49	97934;8	56785;5;323;59;
$GPXUP;2115;09:09:53;0;49	97949;8	56786;5;325;60;
$GPXUP;2115;09:09:54;0;49	97965;8	56793;5;327;67;
$GPXUP;2115;09:09:55;0;49	9798;8	56804;5;327;64;
$GPXUP;2115;09:09:56;0;49	97994;8	56811;5;329;60;
$GPXUP;2115;09:09:57;0;49	98009;8	56813;5;331;60;
$GPXUP;2115;09:09:58;0;49	98024;8	5681;5;333;59;
$GPXUP;2115;09:09:59;0;49	98036;8	56802;5;335;59;
$GPXUP;2115;09:10:00;0;49	98047;8	56791;5;336;54;
$GPXUP;2115;09:10:01;0;49	98057;8	56783;5;339;49;
$GPXUP;2115;09:10:02;0;49	98069;8	56773;5;341;55;
$GPXUP;2115;09:10:03;0;49	9808;8	56768;5;344;48;
$GPXUP;2115;09:10:04;0;49	98091;8	56765;5;347;47;
$GPXUP;2115;09:10:05;0;49	98104;8	5677;5;349;50;
$GPXUP;2115;09:10:06;0;49	98119;8	5678;5;350;66;
$GPXUP;2115;09:10:07;0;49	98136;8	56784;5;351;66;
$GPXUP;2115;09:10:08;0;49	98154;8	56785;5;352;70;
$GPXUP;2115;09:10:09;0;49	98172;8	56786;5;354;70;
$GPXUP;2115;09:10:10;0;49	98187;8	56785;5;355;60;
$GPXUP;2115;09:10:11;0;49	98201;8	56786;5;356;54;
$GPXUP;2115;09:10:12;0;49	98216;8	56789;5;358;60;
$GPXUP;2115;09:10:13;0;49	98231;8	56796;5;358;62;
$GPXUP;2115;09:10:14;0;49	98245;8	56809;5;359;62;
$GPXUP;2115;09:10:15;0;49	98257;8	56831;5;360;69;
$GPXUP;2115;09:10:16;0;49	98268;8	56854;5;361;70;
$GPXUP;2115;09:10:17;0;49	98281;8	56875;5;361;68;
$GPXUP;2115;09:10:18;0;49	98295;8	56889;5;360;65;
$GPXUP;2115;09:10:19;0;49	9831;8	569;5;361;63;
$GPXUP;2115;09:10:20;0;49	98325;8	56905;5;360;60;
$GPXUP;2115;09:10:21;0;49	98339;8	56908;5;360;58;
$GPXUP;2115;09:10:22;0;49	98353;8	56906;5;358;57;
$GPXUP;2115;09:10:23;0;49	98367;8	56905;5;357;57;
$GPXUP;2115;09:10:24;0;49	98382;8	56908;5;356;60;
$GPXUP;2115;09:10:25;0;49	98397;8	56913;5;355;61;
$GPXUP;2115;09:10:26;0;49	98412;8	56914;5;355;58;
$GPXUP;2115;09:10:27;0;49	98426;8	56917;5;354;57;
$GPXUP;2115;09:10:28;0;49	9844;8	5692;5;353;59;
$GPXUP;2115;09:10:29;0;49	98455;8	56923;5;351;60;
$GPXUP;2115;09:10:30;0;49	9847;8	56923;5;350;61;
$GPXUP;2115;09:10:31;0;49	98484;8	5692;5;348;57;
$GPXUP;2115;09:10:32;0;49	98498;8	56917;5;347;58;
$GPXUP;2115;09:10:33;0;49	98514;8	56914;5;346;61;
$GPXUP;2115;09:10:34;0;49	98528;8	5691;5;344;60;
$GPXUP;2115;09:10:35;0;49	98543;8	56908;5;342;61;
$GPXUP;2115;09:10:36;0;49	98558;8	56914;5;340;64;
$GPXUP;2115;09:10:37;0;49	98575;8	56923;5;340;67;
$GPXUP;2115;09:10:38;0;49	9859;8	56936;5;339;68;
$GPXUP;2115;09:10:39;0;49	98605;8	56941;5;338;66;
$GPXUP;2115;09:10:40;0;49	98621;8	56947;5;336;65;
$GPXUP;2115;09:10:41;0;49	98636;8	56949;5;334;61;
$GPXUP;2115;09:10:42;0;49	98651;8	5695;5;334;61;
$GPXUP;2115;09:10:43;0;49	98667;8	56956;5;333;62;
$GPXUP;2115;09:10:44;0;49	98681;8	56967;5;333;65;
$GPXUP;2115;09:10:45;0;49	98695;8	56981;5;332;66;
$GPXUP;2115;09:10:46;0;49	9871;8	56993;5;331;66;
$GPXUP;2115;09:10:47;0;49	98723;8	57003;5;330;58;
$GPXUP;2115;09:10:48;0;49	98736;8	5701;5;330;58;
$GPXUP;2115;09:10:49;0;49	98751;8	5701;5;329;58;
$GPXUP;2115;09:10:50;0;49	98766;8	57008;5;329;56;
$GPXUP;2115;09:10:51;0;49	9878;8	57009;5;328;59;
$GPXUP;2115;09:10:52;0;49	98796;8	57016;5;328;64;
$GPXUP;2115;09:10:53;0;49	98811;8	57026;5;327;66;
$GPXUP;2115;09:10:54;0;49	98825;8	57039;5;326;67;
$GPXUP;2115;09:10:55;0;49	98839;8	57053;5;325;68;
$GPXUP;2115;09:10:56;0;49	98854;8	57065;5;325;65;
$GPXUP;2115;09:10:57;0;49	98868;8	57074;5;323;60;
$GPXUP;2115;09:10:58;0;49	98883;8	57075;5;323;59;
$GPXUP;2115;09:10:59;0;49	98898;8	57072;5;322;59;
$GPXUP;2115;09:11:00;0;49	98913;8	57068;5;322;58;
$GPXUP;2115;09:11:01;0;49	98926;8	57059;5;321;55;
$GPXUP;2115;09:11:02;0;49	98938;8	5705;5;320;53;
$GPXUP;2115;09:11:03;0;49	98951;8	57042;5;320;52;
$GPXUP;2115;09:11:04;0;49	98963;8	57037;5;320;52;
$GPXUP;2115;09:11:05;0;49	98975;8	5703;5;321;51;
$GPXUP;2115;09:11:06;0;49	98988;8	57025;5;322;53;
$GPXUP;2115;09:11:07;0;49	99002;8	57027;5;322;56;
$GPXUP;2115;09:11:08;0;49	99017;8	57033;5;323;60;
$GPXUP;2115;09:11:09;0;49	99032;8	57042;5;323;65;
$GPXUP;2115;09:11:10;0;49	99047;8	57052;5;323;67;
$GPXUP;2115;09:11:11;0;49	99063;8	57062;5;323;67;
$GPXUP;2115;09:11:12;0;49	99079;8	57069;5;323;68;
$GPXUP;2115;09:11:13;0;49	99095;8	57072;5;324;66;
$GPXUP;2115;09:11:14;0;49	99111;8	57075;5;323;64;
$GPXUP;2115;09:11:15;0;49	99127;8	57078;5;324;63;
$GPXUP;2115;09:11:16;0;49	99143;8	57083;5;324;64;
$GPXUP;2115;09:11:17;0;49	99158;8	57096;5;324;66;
$GPXUP;2115;09:11:18;0;49	99171;8	57112;5;323;71;
$GPXUP;2115;09:11:19;0;49	99185;8	57128;5;323;70;
$GPXUP;2115;09:11:20;0;49	992;8	57142;5;323;68;
$GPXUP;2115;09:11:21;0;49	99215;8	57153;5;323;68;
$GPXUP;2115;09:11:22;0;49	9923;8	57163;5;322;65;
$GPXUP;2115;09:11:23;0;49	99248;8	57166;5;321;69;
$GPXUP;2115;09:11:24;0;49	99264;8	5716;5;321;62;
$GPXUP;2115;09:11:25;0;49	99279;8	57149;5;320;63;
$GPXUP;2115;09:11:26;0;49	99294;8	57138;5;319;66;
$GPXUP;2115;09:11:27;0;49	99308;8	57129;5;319;60;
$GPXUP;2115;09:11:28;0;49	99325;8	57126;5;319;66;
$GPXUP;2115;09:11:29;0;49	99342;8	57124;5;319;65;
$GPXUP;2115;09:11:30;0;49	99358;8	57124;5;320;66;
$GPXUP;2115;09:11:31;0;49	99375;8	5713;5;320;69;
$GPXUP;2115;09:11:32;0;49	99391;8	57144;5;319;73;
$GPXUP;2115;09:11:33;0;49	99405;8	5716;5;319;73;
$GPXUP;2115;09:11:34;0;49	9942;8	57173;5;318;72;
$GPXUP;2115;09:11:35;0;49	99436;8	57185;5;317;72;
$GPXUP;2115;09:11:36;0;49	99453;8	57196;5;316;71;
$GPXUP;2115;09:11:37;0;49	99469;8	57202;5;315;70;
$GPXUP;2115;09:11:38;0;49	99487;8	57205;5;314;70;
$GPXUP;2115;09:11:39;0;49	99503;8	57203;5;314;64;
$GPXUP;2115;09:11:40;0;49	99517;8	57195;5;313;61;
$GPXUP;2115;09:11:41;0;49	99531;8	57188;5;313;60;
$GPXUP;2115;09:11:42;0;49	99546;8	57184;5;313;59;
$GPXUP;2115;09:11:43;0;49	9956;8	57178;5;313;58;
$GPXUP;2115;09:11:44;0;49	99573;8	57167;5;313;58;
$GPXUP;2115;09:11:45;0;49	99587;8	57157;5;313;61;
$GPXUP;2115;09:11:46;0;49	99601;8	57147;5;312;59;
$GPXUP;2115;09:11:47;0;49	99615;8	57138;5;312;59;
$GPXUP;2115;09:11:48;0;49	99631;8	57134;5;312;63;
$GPXUP;2115;09:11:49;0;49	99647;8	57137;5;312;62;
$GPXUP;2115;09:11:50;0;49	99662;8	57144;5;311;63;
$GPXUP;2115;09:11:51;0;49	99677;8	57157;5;310;66;
$GPXUP;2115;09:11:52;0;49	99694;8	57167;5;310;68;
$GPXUP;2115;09:11:53;0;49	9971;8	57168;5;309;63;
$GPXUP;2115;09:11:54;0;49	99726;8	57169;5;308;64;
$GPXUP;2115;09:11:55;0;49	99741;8	57166;5;307;63;
$GPXUP;2115;09:11:56;0;49	99757;8	57165;5;305;64;
$GPXUP;2115;09:11:57;0;49	99773;8	57167;5;303;65;
$GPXUP;2115;09:11:58;0;49	99788;8	57169;5;302;61;
$GPXUP;2115;09:11:59;0;49	99804;8	57175;5;299;62;
$GPXUP;2115;09:12:00;0;49	99819;8	57185;5;298;66;
$GPXUP;2115;09:12:01;0;49	99834;8	57199;5;296;67;
$GPXUP;2115;09:12:02;0;49	9985;8	5721;5;294;68;
$GPXUP;2115;09:12:03;0;49	99867;8	57213;5;292;66;
$GPXUP;2115;09:12:04;0;49	99884;8	57216;5;290;68;
$GPXUP;2115;09:12:05;0;49	99902;8	57221;5;288;70;
$GPXUP;2115;09:12:06;0;49	99919;8	57229;5;286;70;
$GPXUP;2115;09:12:07;0;49	99935;8	57236;5;285;69;
$GPXUP;2115;09:12:08;0;49	99952;8	57239;5;282;67;
$GPXUP;2115;09:12:09;0;49	9997;8	5724;5;280;68;
$GPXUP;2115;09:12:10;0;49	99987;8	57238;5;279;67;
$GPXUP;2115;09:12:11;0;50	00002;8	57232;5;278;63;
$GPXUP;2115;09:12:12;0;50	00018;8	57227;5;276;64;
$GPXUP;2115;09:12:13;0;50	00032;8	57225;5;276;61;
$GPXUP;2115;09:12:14;0;50	00048;8	57231;5;275;62;
$GPXUP;2115;09:12:15;0;50	00063;8	57241;5;274;65;
$GPXUP;2115;09:12:16;0;50	00079;8	57248;5;274;67;
$GPXUP;2115;09:12:17;0;50	00095;8	57255;5;273;67;
$GPXUP;2115;09:12:18;0;50	00111;8	57262;5;272;67;
$GPXUP;2115;09:12:19;0;50	00127;8	57267;5;270;65;
$GPXUP;2115;09:12:20;0;50	00144;8	57269;5;269;66;
$GPXUP;2115;09:12:21;0;50	0016;8	5727;5;268;66;
$GPXUP;2115;09:12:22;0;50	00176;8	57275;5;267;67;
$GPXUP;2115;09:12:23;0;50	00192;8	57283;5;267;68;
$GPXUP;2115;09:12:24;0;50	00208;8	57293;5;267;68;
$GPXUP;2115;09:12:25;0;50	00224;8	57302;5;266;67;
$GPXUP;2115;09:12:26;0;50	0024;8	57308;5;265;66;
$GPXUP;2115;09:12:27;0;50	00257;8	57313;5;264;67;
$GPXUP;2115;09:12:28;0;50	00272;8	57325;5;263;68;
$GPXUP;2115;09:12:29;0;50	00287;8	57336;5;263;68;
$GPXUP;2115;09:12:30;0;50	00304;8	57343;5;262;66;
$GPXUP;2115;09:12:31;0;50	0032;8	57348;5;261;68;
$GPXUP;2115;09:12:32;0;50	00337;8	57352;5;260;68;
$GPXUP;2115;09:12:33;0;50	00354;8	57354;5;258;66;
$GPXUP;2115;09:12:34;0;50	00371;8	57357;5;257;68;
$GPXUP;2115;09:12:35;0;50	00388;8	57363;5;256;69;
$GPXUP;2115;09:12:36;0;50	00404;8	57373;5;255;69;
$GPXUP;2115;09:12:37;0;50	00418;8	57389;5;253;70;
$GPXUP;2115;09:12:38;0;50	00432;8	57406;5;252;71;
$GPXUP;2115;09:12:39;0;50	00448;8	57419;5;250;71;
$GPXUP;2115;09:12:40;0;50	00464;8	5743;5;249;71;
$GPXUP;2115;09:12:41;0;50	00481;8	57438;5;249;70;
$GPXUP;2115;09:12:42;0;50	00499;8	57441;5;247;68;
$GPXUP;2115;09:12:43;0;50	00515;8	5744;5;247;64;
$GPXUP;2115;09:12:44;0;50	0053;8	57435;5;246;63;
$GPXUP;2115;09:12:45;0;50	00545;8	57431;5;246;62;
$GPXUP;2115;09:12:46;0;50	0056;8	57425;5;246;59;
$GPXUP;2115;09:12:47;0;50	00574;8	57423;5;247;55;
$GPXUP;2115;09:12:48;0;50	00588;8	57426;5;246;58;
$GPXUP;2115;09:12:49;0;50	00605;8	57435;5;246;69;
$GPXUP;2115;09:12:50;0;50	0062;8	57449;5;246;67;
$GPXUP;2115;09:12:51;0;50	00631;8	57475;5;246;72;
$GPXUP;2115;09:12:52;0;50	00642;8	57501;5;246;74;
$GPXUP;2115;09:12:53;0;50	00654;8	57525;5;246;74;
$GPXUP;2115;09:12:54;0;50	00669;8	57545;5;245;74;
$GPXUP;2115;09:12:55;0;50	00683;8	57564;5;246;73;
$GPXUP;2115;09:12:56;0;50	00699;8	57583;5;246;73;
$GPXUP;2115;09:12:57;0;50	00714;8	576;5;246;72;
$GPXUP;2115;09:12:58;0;50	00729;8	57616;5;246;72;
$GPXUP;2115;09:12:59;0;50	00744;8	57634;5;247;72;
$GPXUP;2115;09:13:00;0;50	00759;8	57653;5;247;73;
$GPXUP;2115;09:13:01;0;50	00774;8	57668;5;247;73;
$GPXUP;2115;09:13:02;0;50	00792;8	57681;5;247;74;
$GPXUP;2115;09:13:03;0;50	0081;8	5769;5;247;73;
$GPXUP;2115;09:13:04;0;50	00827;8	57696;5;246;73;
$GPXUP;2115;09:13:05;0;50	00845;8	57702;5;247;73;
$GPXUP;2115;09:13:06;0;50	00864;8	57705;5;247;74;
$GPXUP;2115;09:13:07;0;50	00881;8	57704;5;248;73;
$GPXUP;2115;09:13:08;0;50	00896;8	57701;5;249;62;
$GPXUP;2115;09:13:09;0;50	00911;8	57702;5;250;59;
$GPXUP;2115;09:13:10;0;50	00926;8	57708;5;250;63;
$GPXUP;2115;09:13:11;0;50	00939;8	57721;5;251;61;
$GPXUP;2115;09:13:12;0;50	00952;8	57734;5;253;60;
$GPXUP;2115;09:13:13;0;50	00965;8	57744;5;255;57;
$GPXUP;2115;09:13:14;0;50	00977;8	57748;5;256;52;
$GPXUP;2115;09:13:15;0;50	00989;8	57752;5;258;49;
$GPXUP;2115;09:13:16;0;50	01001;8	57749;5;260;44;
$GPXUP;2115;09:13:17;0;50	01013;8	57743;5;262;52;
$GPXUP;2115;09:13:18;0;50	01027;8	57737;5;263;57;
$GPXUP;2115;09:13:19;0;50	0104;8	57727;5;264;57;
$GPXUP;2115;09:13:20;0;50	01053;8	57718;5;266;57;
$GPXUP;2115;09:13:21;0;50	01064;8	57705;5;268;55;
$GPXUP;2115;09:13:22;0;50	01078;8	57695;5;270;59;
$GPXUP;2115;09:13:23;0;50	01091;8	57686;5;272;58;
$GPXUP;2115;09:13:24;0;50	01105;8	5768;5;272;59;
$GPXUP;2115;09:13:25;0;50	0112;8	57677;5;274;58;
$GPXUP;2115;09:13:26;0;50	01137;8	57684;5;274;67;
$GPXUP;2115;09:13:27;0;50	01154;8	57693;5;275;68;
$GPXUP;2115;09:13:28;0;50	0117;8	57704;5;276;65;
$GPXUP;2115;09:13:29;0;50	01184;8	57719;5;276;66;
$GPXUP;2115;09:13:30;0;50	01199;8	57735;5;277;67;
$GPXUP;2115;09:13:31;0;50	01213;8	57751;5;276;69;
$GPXUP;2115;09:13:32;0;50	01227;8	57768;5;276;68;
$GPXUP;2115;09:13:33;0;50	01242;8	57786;5;276;67;
$GPXUP;2115;09:13:34;0;50	01255;8	57801;5;276;65;
$GPXUP;2115;09:13:35;0;50	0127;8	57815;5;276;64;
$GPXUP;2115;09:13:36;0;50	01284;8	57827;5;276;63;
$GPXUP;2115;09:13:37;0;50	01298;8	5784;5;276;63;
$GPXUP;2115;09:13:38;0;50	01311;8	57855;5;276;63;
$GPXUP;2115;09:13:39;0;50	01324;8	57871;5;276;63;
$GPXUP;2115;09:13:40;0;50	01335;8	57888;5;276;63;
$GPXUP;2115;09:13:41;0;50	01347;8	57908;5;276;65;
$GPXUP;2115;09:13:42;0;50	01355;8	57929;5;276;65;
$GPXUP;2115;09:13:43;0;50	01364;8	57951;5;276;64;
$GPXUP;2115;09:13:44;0;50	01377;8	57968;5;275;65;
$GPXUP;2115;09:13:45;0;50	01388;8	57985;5;275;62;
$GPXUP;2115;09:13:46;0;50	01403;8	57996;5;274;64;
$GPXUP;2115;09:13:47;0;50	01416;8	58011;5;273;65;
$GPXUP;2115;09:13:48;0;50	01429;8	58028;5;273;66;
$GPXUP;2115;09:13:49;0;50	01444;8	58042;5;272;67;
$GPXUP;2115;09:13:50;0;50	01459;8	58054;5;272;66;
$GPXUP;2115;09:13:51;0;50	01473;8	58063;5;271;64;
$GPXUP;2115;09:13:52;0;50	01488;8	58075;5;270;65;
$GPXUP;2115;09:13:53;0;50	01503;8	58089;5;269;71;
$GPXUP;2115;09:13:54;0;50	01518;8	58105;5;268;70;
$GPXUP;2115;09:13:55;0;50	01532;8	58123;5;267;72;
$GPXUP;2115;09:13:56;0;50	01546;8	5814;5;266;71;
$GPXUP;2115;09:13:57;0;50	01561;8	58155;5;265;70;
$GPXUP;2115;09:13:58;0;50	01575;8	58165;5;264;61;
$GPXUP;2115;09:13:59;0;50	01591;8	58168;5;263;62;
$GPXUP;2115;09:14:00;0;50	01607;8	58175;5;264;66;
$GPXUP;2115;09:14:01;0;50	01624;8	58187;5;264;74;
$GPXUP;2115;09:14:02;0;50	0164;8	58199;5;263;73;
$GPXUP;2115;09:14:03;0;50	01652;8	58218;5;263;70;
$GPXUP;2115;09:14:04;0;50	01665;8	58236;5;263;70;
$GPXUP;2115;09:14:05;0;50	01678;8	58251;5;264;68;
$GPXUP;2115;09:14:06;0;50	01693;8	58263;5;265;66;
$GPXUP;2115;09:14:07;0;50	01707;8	58274;5;266;66;
$GPXUP;2115;09:14:08;0;50	01722;8	58284;5;266;66;
$GPXUP;2115;09:14:09;0;50	01736;8	58295;5;268;63;
$GPXUP;2115;09:14:10;0;50	0175;8	5831;5;267;70;
$GPXUP;2115;09:14:11;0;50	01765;8	58324;5;268;70;
$GPXUP;2115;09:14:12;0;50	01781;8	58334;5;268;69;
$GPXUP;2115;09:14:13;0;50	01796;8	58339;5;269;66;
$GPXUP;2115;09:14:14;0;50	01812;8	58342;5;268;64;
$GPXUP;2115;09:14:15;0;50	01827;8	58344;5;268;63;
$GPXUP;2115;09:14:16;0;50	01843;8	58343;5;270;62;
$GPXUP;2115;09:14:17;0;50	01858;8	58343;5;270;63;
$GPXUP;2115;09:14:18;0;50	01874;8	58346;5;271;64;
$GPXUP;2115;09:14:19;0;50	0189;8	58349;5;272;64;
$GPXUP;2115;09:14:20;0;50	01903;8	58354;5;272;54;
$GPXUP;2115;09:14:21;0;50	01917;8	58365;5;273;61;
$GPXUP;2115;09:14:22;0;50	01931;8	58382;5;272;68;
$GPXUP;2115;09:14:23;0;50	01944;8	58401;5;273;67;
$GPXUP;2115;09:14:24;0;50	01956;8	58421;5;274;68;
$GPXUP;2115;09:14:25;0;50	01969;8	58439;5;274;68;
$GPXUP;2115;09:14:26;0;50	01982;8	58454;5;274;68;
$GPXUP;2115;09:14:27;0;50	01997;8	58468;5;274;67;
$GPXUP;2115;09:14:28;0;50	02014;8	58474;5;275;68;
$GPXUP;2115;09:14:29;0;50	0203;8	58482;5;275;69;
$GPXUP;2115;09:14:30;0;50	02047;8	58495;5;275;72;
$GPXUP;2115;09:14:31;0;50	02062;8	5851;5;275;73;
$GPXUP;2115;09:14:32;0;50	02077;8	58525;5;274;73;
$GPXUP;2115;09:14:33;0;50	02092;8	58543;5;274;75;
$GPXUP;2115;09:14:34;0;50	02107;8	5856;5;273;74;
$GPXUP;2115;09:14:35;0;50	02123;8	58575;5;272;74;
$GPXUP;2115;09:14:36;0;50	02138;8	58588;5;270;71;
$GPXUP;2115;09:14:37;0;50	02153;8	58598;5;269;66;
$GPXUP;2115;09:14:38;0;50	02169;8	58598;5;268;69;
$GPXUP;2115;09:14:39;0;50	02185;8	58589;5;266;65;
$GPXUP;2115;09:14:40;0;50	02201;8	58575;5;265;71;
$GPXUP;2115;09:14:41;0;50	02219;8	5856;5;265;75;
$GPXUP;2115;09:14:42;0;50	02235;8	58544;5;265;73;
$GPXUP;2115;09:14:43;0;50	0225;8	58527;5;265;73;
$GPXUP;2115;09:14:44;0;50	02266;8	58509;5;265;74;
$GPXUP;2115;09:14:45;0;50	02283;8	58492;5;266;79;
$GPXUP;2115;09:14:46;0;50	023;8	58477;5;266;79;
$GPXUP;2115;09:14:47;0;50	02317;8	58467;5;267;76;
$GPXUP;2115;09:14:48;0;50	02334;8	58462;5;267;70;
$GPXUP;2115;09:14:49;0;50	02352;8	58469;5;267;75;
$GPXUP;2115;09:14:50;0;50	02369;8	58476;5;270;75;
$GPXUP;2115;09:14:51;0;50	02386;8	58486;5;271;76;
$GPXUP;2115;09:14:52;0;50	02402;8	585;5;273;75;
$GPXUP;2115;09:14:53;0;50	02415;8	58515;5;275;68;
$GPXUP;2115;09:14:54;0;50	02428;8	58528;5;276;62;
$GPXUP;2115;09:14:55;0;50	02439;8	58545;5;278;62;
$GPXUP;2115;09:14:56;0;50	02451;8	58561;5;279;66;
$GPXUP;2115;09:14:57;0;50	02465;8	58576;5;281;68;
$GPXUP;2115;09:14:58;0;50	02478;8	58588;5;282;66;
$GPXUP;2115;09:14:59;0;50	02492;8	58602;5;284;66;
$GPXUP;2115;09:15:00;0;50	02505;8	58621;5;285;70;
$GPXUP;2115;09:15:01;0;50	02516;8	58643;5;286;73;
$GPXUP;2115;09:15:02;0;50	02527;8	58667;5;288;75;
$GPXUP;2115;09:15:03;0;50	0254;8	58686;5;290;74;
$GPXUP;2115;09:15:04;0;50	02554;8	58701;5;290;69;
$GPXUP;2115;09:15:05;0;50	02567;8	58719;5;291;72;
$GPXUP;2115;09:15:06;0;50	02581;8	58738;5;293;71;
$GPXUP;2115;09:15:07;0;50	02595;8	58754;5;292;69;
$GPXUP;2115;09:15:08;0;50	02611;8	58766;5;293;67;
$GPXUP;2115;09:15:09;0;50	02626;8	58779;5;293;68;
$GPXUP;2115;09:15:10;0;50	0264;8	58794;5;294;68;
$GPXUP;2115;09:15:11;0;50	02654;8	58809;5;294;67;
$GPXUP;2115;09:15:12;0;50	02669;8	58823;5;294;67;
$GPXUP;2115;09:15:13;0;50	02683;8	58834;5;294;65;
$GPXUP;2115;09:15:14;0;50	02698;8	58844;5;294;64;
$GPXUP;2115;09:15:15;0;50	02713;8	58854;5;293;65;
$GPXUP;2115;09:15:16;0;50	02728;8	58866;5;294;70;
$GPXUP;2115;09:15:17;0;50	02742;8	58884;3;293;72;
$GPXUP;2115;09:15:18;0;50	02754;8	58905;5;293;71;
$GPXUP;2115;09:15:19;0;50	02767;8	58921;5;293;67;
$GPXUP;2115;09:15:20;0;50	0278;8	58936;5;293;64;
$GPXUP;2115;09:15:21;0;50	02793;8	58948;5;293;62;
$GPXUP;2115;09:15:22;0;50	02807;8	58958;5;293;61;
$GPXUP;2115;09:15:23;0;50	02822;8	58962;5;293;62;
$GPXUP;2115;09:15:24;0;50	02835;8	58956;5;294;54;
$GPXUP;2115;09:15:25;0;50	02849;8	58954;5;296;52;
$GPXUP;2115;09:15:26;0;50	0286;8	58954;5;297;46;
$GPXUP;2115;09:15:27;0;50	02874;8	58958;5;298;52;
$GPXUP;2115;09:15:28;0;50	02886;8	58962;5;299;53;
$GPXUP;2115;09:15:29;0;50	02898;8	58975;5;300;60;
$GPXUP;2115;09:15:30;0;50	0291;8	58991;5;301;61;
$GPXUP;2115;09:15:31;0;50	02922;8	59004;5;302;60;
$GPXUP;2115;09:15:32;0;50	02935;8	59014;5;303;59;
$GPXUP;2115;09:15:33;0;50	02948;8	5902;5;303;58;
$GPXUP;2115;09:15:34;0;50	02962;8	59028;5;303;60;
$GPXUP;2115;09:15:35;0;50	02975;8	5904;5;303;63;
$GPXUP;2115;09:15:36;0;50	02988;8	59057;5;303;63;
$GPXUP;2115;09:15:37;0;50	02998;8	59075;5;304;64;
$GPXUP;2115;09:15:38;0;50	03008;8	59096;5;304;65;
$GPXUP;2115;09:15:39;0;50	03017;8	59118;5;304;66;
$GPXUP;2115;09:15:40;0;50	03026;8	5914;5;304;67;
$GPXUP;2115;09:15:41;0;50	03038;8	59159;5;305;64;
$GPXUP;2115;09:15:42;0;50	0305;8	59172;5;305;61;
$GPXUP;2115;09:15:43;0;50	03063;8	5918;5;305;56;
$GPXUP;2115;09:15:44;0;50	03076;8	59184;5;306;54;
$GPXUP;2115;09:15:45;0;50	03088;8	59185;5;306;51;
$GPXUP;2115;09:15:46;0;50	03101;8	59185;5;306;50;
$GPXUP;2115;09:15:47;0;50	03114;8	59191;5;307;54;
$GPXUP;2115;09:15:48;0;50	03127;8	592;5;308;56;
$GPXUP;2115;09:15:49;0;50	03139;8	59213;5;309;59;
$GPXUP;2115;09:15:50;0;50	03149;8	5923;5;309;62;
$GPXUP;2115;09:15:51;0;50	03159;8	59252;5;310;65;
$GPXUP;2115;09:15:52;0;50	03171;8	59269;5;310;64;
$GPXUP;2115;09:15:53;0;50	03184;8	59282;5;310;62;
$GPXUP;2115;09:15:54;0;50	03196;8	59295;5;310;61;
$GPXUP;2115;09:15:55;0;50	0321;8	59303;5;310;60;
$GPXUP;2115;09:15:56;0;50	03225;8	59313;5;309;62;
$GPXUP;2115;09:15:57;0;50	03239;8	59329;5;308;67;
$GPXUP;2115;09:15:58;0;50	03251;8	59348;5;307;69;
$GPXUP;2115;09:15:59;0;50	03264;8	59366;5;305;68;
$GPXUP;2115;09:16:00;0;50	03278;8	5938;5;304;67;
$GPXUP;2115;09:16:01;0;50	03292;8	59397;5;302;68;
$GPXUP;2115;09:16:02;0;50	03305;8	59415;5;300;69;
$GPXUP;2115;09:16:03;0;50	0332;8	59426;5;299;68;
$GPXUP;2115;09:16:04;0;50	03337;8	59435;5;297;66;
$GPXUP;2115;09:16:05;0;50	03353;8	59443;5;294;65;
$GPXUP;2115;09:16:06;0;50	03368;8	59446;5;292;62;
$GPXUP;2115;09:16:07;0;50	03384;8	59447;5;290;63;
$GPXUP;2115;09:16:08;0;50	034;8	59452;5;289;59;
$GPXUP;2115;09:16:09;0;50	03415;8	5946;5;288;65;
$GPXUP;2115;09:16:10;0;50	03429;8	5947;5;286;58;
$GPXUP;2115;09:16:11;0;50	03442;8	59478;5;286;57;
$GPXUP;2115;09:16:12;0;50	03454;8	59482;5;286;51;
$GPXUP;2115;09:16:13;0;50	03469;8	5948;5;286;53;
$GPXUP;2115;09:16:14;0;50	0348;8	59475;5;286;46;
$GPXUP;2115;09:16:15;0;50	03492;8	5947;5;286;47;
$GPXUP;2115;09:16:16;0;50	03504;8	59468;5;287;52;
$GPXUP;2115;09:16:17;0;50	03518;8	59469;5;287;56;
$GPXUP;2115;09:16:18;0;50	03532;8	59476;5;287;59;
$GPXUP;2115;09:16:19;0;50	03546;8	59487;5;287;64;
$GPXUP;2115;09:16:20;0;50	0356;8	59498;5;286;67;
$GPXUP;2115;09:16:21;0;50	03575;8	59506;5;285;65;
$GPXUP;2115;09:16:22;0;50	03591;8	59509;5;285;62;
$GPXUP;2115;09:16:23;0;50	03606;8	59512;5;285;63;
$GPXUP;2115;09:16:24;0;50	03621;8	59521;5;284;65;
$GPXUP;2115;09:16:25;0;50	03636;8	59533;5;284;68;
$GPXUP;2115;09:16:26;0;50	0365;8	59548;5;283;68;
$GPXUP;2115;09:16:27;0;50	03663;8	59564;5;283;67;
$GPXUP;2115;09:16:28;0;50	03676;8	5958;5;282;67;
$GPXUP;2115;09:16:29;0;50	03691;8	59591;5;281;65;
$GPXUP;2115;09:16:30;0;50	03705;8	59598;5;281;62;
$GPXUP;2115;09:16:31;0;50	03719;8	59601;5;280;59;
$GPXUP;2115;09:16:32;0;50	03734;8	59601;5;280;56;
$GPXUP;2115;09:16:33;0;50	03748;8	59602;5;280;56;
$GPXUP;2115;09:16:34;0;50	03761;8	59607;5;280;58;
$GPXUP;2115;09:16:35;0;50	03776;8	59615;5;280;62;
$GPXUP;2115;09:16:36;0;50	03789;8	59629;5;279;64;
$GPXUP;2115;09:16:37;0;50	03802;8	59644;5;279;66;
$GPXUP;2115;09:16:38;0;50	03814;8	59662;5;279;66;
$GPXUP;2115;09:16:39;0;50	03825;8	59681;5;279;66;
$GPXUP;2115;09:16:40;0;50	03836;8	59701;5;280;66;
$GPXUP;2115;09:16:41;0;50	03845;8	59722;5;280;66;
$GPXUP;2115;09:16:42;0;50	03855;8	59742;5;280;65;
$GPXUP;2115;09:16:43;0;50	03867;8	59759;5;281;64;
$GPXUP;2115;09:16:44;0;50	0388;8	59774;5;281;65;
$GPXUP;2115;09:16:45;0;50	03893;8	59789;5;281;66;
$GPXUP;2115;09:16:46;0;50	03904;8	59808;5;281;67;
$GPXUP;2115;09:16:47;0;50	03914;8	59828;5;281;67;
$GPXUP;2115;09:16:48;0;50	03924;8	59849;5;281;68;
$GPXUP;2115;09:16:49;0;50	03935;8	59868;5;282;66;
$GPXUP;2115;09:16:50;0;50	03946;8	59887;5;282;66;
$GPXUP;2115;09:16:51;0;50	03957;8	59905;5;282;66;
$GPXUP;2115;09:16:52;0;50	03971;8	59918;5;282;65;
$GPXUP;2115;09:16:53;0;50	03986;8	59928;5;281;64;
$GPXUP;2115;09:16:54;0;50	04001;8	59935;5;281;63;
$GPXUP;2115;09:16:55;0;50	04016;8	59943;5;281;63;
$GPXUP;2115;09:16:56;0;50	0403;8	59954;5;281;64;
$GPXUP;2115;09:16:57;0;50	04044;8	59968;5;279;65;
$GPXUP;2115;09:16:58;0;50	04057;8	59982;5;279;66;
$GPXUP;2115;09:16:59;0;50	04072;8	59995;5;278;67;
$GPXUP;2115;09:17:00;0;50	04087;8	60006;5;278;67;
$GPXUP;2115;09:17:01;0;50	04103;8	60015;5;276;66;
$GPXUP;2115;09:17:02;0;50	04119;8	60025;5;276;68;
$GPXUP;2115;09:17:03;0;50	04134;8	60033;5;275;66;
$GPXUP;2115;09:17:04;0;50	0415;8	60041;5;274;67;
$GPXUP;2115;09:17:05;0;50	04166;8	60052;5;273;69;
$GPXUP;2115;09:17:06;0;50	0418;8	60067;5;273;69;
$GPXUP;2115;09:17:07;0;50	04195;8	60081;5;273;68;
$GPXUP;2115;09:17:08;0;50	0421;8	60094;5;273;68;
$GPXUP;2115;09:17:09;0;50	04225;8	60106;5;272;66;
$GPXUP;2115;09:17:10;0;50	0424;8	60118;5;272;66;
$GPXUP;2115;09:17:11;0;50	04255;8	60126;5;273;66;
$GPXUP;2115;09:17:12;0;50	04272;8	60133;5;273;67;
$GPXUP;2115;09:17:13;0;50	04287;8	60139;5;274;66;
$GPXUP;2115;09:17:14;0;50	04303;8	60144;5;275;64;
$GPXUP;2115;09:17:15;0;50	04319;8	60147;5;276;63;
$GPXUP;2115;09:17:16;0;50	04334;8	60148;5;278;59;
$GPXUP;2115;09:17:17;0;50	04349;8	60153;5;279;60;
$GPXUP;2115;09:17:18;0;50	04363;8	60163;5;281;62;
$GPXUP;2115;09:17:19;0;50	04377;8	60176;5;282;66;
$GPXUP;2115;09:17:20;0;50	04391;8	60192;5;282;68;
$GPXUP;2115;09:17:21;0;50	04407;8	60204;5;282;73;
$GPXUP;2115;09:17:22;0;50	04425;8	60213;5;282;72;
$GPXUP;2115;09:17:23;0;50	04442;8	60218;5;282;67;
$GPXUP;2115;09:17:24;0;50	04458;8	60221;5;282;67;
$GPXUP;2115;09:17:25;0;50	04474;8	60229;5;283;67;
$GPXUP;2115;09:17:26;0;50	0449;8	60239;5;283;69;
$GPXUP;2115;09:17:27;0;50	04506;8	60248;5;282;66;
$GPXUP;2115;09:17:28;0;50	04523;8	60252;5;282;69;
$GPXUP;2115;09:17:29;0;50	04539;8	60252;5;282;68;
$GPXUP;2115;09:17:30;0;50	04556;8	60251;5;282;66;
$GPXUP;2115;09:17:31;0;50	0457;8	60246;5;282;56;
$GPXUP;2115;09:17:32;0;50	04584;8	60242;5;282;57;
$GPXUP;2115;09:17:33;0;50	046;8	60239;5;283;64;
$GPXUP;2115;09:17:34;0;50	04616;8	60236;5;283;67;
$GPXUP;2115;09:17:35;0;50	04633;8	60238;5;284;69;
$GPXUP;2115;09:17:36;0;50	04648;8	60247;5;285;65;
$GPXUP;2115;09:17:37;0;50	04662;8	6026;5;286;65;
$GPXUP;2115;09:17:38;0;50	04676;8	60275;5;287;65;
$GPXUP;2115;09:17:39;0;50	04687;8	60296;5;288;68;
$GPXUP;2115;09:17:40;0;50	04697;8	60318;5;290;69;
$GPXUP;2115;09:17:41;0;50	04709;8	60339;5;291;69;
$GPXUP;2115;09:17:42;0;50	04721;8	60357;5;291;67;
$GPXUP;2115;09:17:43;0;50	04734;8	60372;5;293;65;
$GPXUP;2115;09:17:44;0;50	04749;8	60384;5;294;66;
$GPXUP;2115;09:17:45;0;50	04763;8	60397;5;295;66;
$GPXUP;2115;09:17:46;0;50	04778;8	60409;5;296;66;
$GPXUP;2115;09:17:47;0;50	04793;8	60423;5;296;68;
$GPXUP;2115;09:17:48;0;50	04807;8	60438;5;296;68;
$GPXUP;2115;09:17:49;0;50	04821;8	60452;5;297;68;
$GPXUP;2115;09:17:50;0;50	04837;8	60458;5;298;65;
$GPXUP;2115;09:17:51;0;50	04853;8	60463;5;297;66;
$GPXUP;2115;09:17:52;0;50	04869;8	60472;5;298;66;
$GPXUP;2115;09:17:53;0;50	04884;8	60479;5;299;65;
$GPXUP;2115;09:17:54;0;50	049;8	60486;5;299;65;
$GPXUP;2115;09:17:55;0;50	04916;8	60493;5;300;64;
$GPXUP;2115;09:17:56;0;50	04931;8	60497;5;300;63;
$GPXUP;2115;09:17:57;0;50	04946;8	60504;5;301;63;
$GPXUP;2115;09:17:58;0;50	0496;8	60512;5;302;59;
$GPXUP;2115;09:17:59;0;50	04974;8	6052;5;302;58;
$GPXUP;2115;09:18:00;0;50	0499;8	60531;5;302;68;
$GPXUP;2115;09:18:01;0;50	05006;8	60538;5;302;67;
$GPXUP;2115;09:18:02;0;50	05022;8	60541;5;303;65;
$GPXUP;2115;09:18:03;0;50	05039;8	60541;5;302;64;
$GPXUP;2115;09:18:04;0;50	05054;8	60543;5;303;64;
$GPXUP;2115;09:18:05;0;50	05071;8	60549;5;303;67;
$GPXUP;2115;09:18:06;0;50	05087;8	6056;5;302;70;
$GPXUP;2115;09:18:07;0;50	05104;8	60571;5;302;71;
$GPXUP;2115;09:18:08;0;50	05121;8	60579;5;302;69;
$GPXUP;2115;09:18:09;0;50	05138;8	60586;5;302;70;
$GPXUP;2115;09:18:10;0;50	05155;8	60592;5;302;69;
$GPXUP;2115;09:18:11;0;50	05172;8	60596;5;302;67;
$GPXUP;2115;09:18:12;0;50	05187;8	60599;5;301;66;
$GPXUP;2115;09:18:13;0;50	05201;8	60605;5;302;67;
$GPXUP;2115;09:18:14;0;50	05217;8	60613;5;302;67;
$GPXUP;2115;09:18:15;0;50	05233;8	60615;5;302;64;
$GPXUP;2115;09:18:16;0;50	05249;8	60612;5;302;62;
$GPXUP;2115;09:18:17;0;50	05264;8	60609;5;301;62;
$GPXUP;2115;09:18:18;0;50	0528;8	60605;5;302;61;
$GPXUP;2115;09:18:19;0;50	05294;8	60602;5;302;60;
$GPXUP;2115;09:18:20;0;50	05308;8	60594;5;302;59;
$GPXUP;2115;09:18:21;0;50	05321;8	60582;5;304;55;
$GPXUP;2115;09:18:22;0;50	05331;8	60568;5;305;53;
$GPXUP;2115;09:18:23;0;50	05341;8	60557;5;307;51;
$GPXUP;2115;09:18:24;0;50	05354;8	60549;5;308;52;
$GPXUP;2115;09:18:25;0;50	05368;8	60546;5;310;55;
$GPXUP;2115;09:18:26;0;50	05382;8	60543;5;312;56;
$GPXUP;2115;09:18:27;0;50	05398;8	60545;5;313;59;
$GPXUP;2115;09:18:28;0;50	05412;8	6055;5;315;60;
$GPXUP;2115;09:18:29;0;50	05427;8	60556;5;317;61;
$GPXUP;2115;09:18:30;0;50	05443;8	60564;5;318;63;
$GPXUP;2115;09:18:31;0;50	05459;8	60567;5;319;63;
$GPXUP;2115;09:18:32;0;50	05476;8	60568;5;320;63;
$GPXUP;2115;09:18:33;0;50	0549;8	60568;5;321;59;
$GPXUP;2115;09:18:34;0;50	05505;8	60566;5;322;55;
$GPXUP;2115;09:18:35;0;50	05517;8	60565;5;323;50;
$GPXUP;2115;09:18:36;0;50	05529;8	60568;5;323;44;
$GPXUP;2115;09:18:37;0;50	05541;8	60572;5;324;47;
$GPXUP;2115;09:18:38;0;50	05553;8	60586;5;325;54;
$GPXUP;2115;09:18:39;0;50	05569;8	60601;5;325;68;
$GPXUP;2115;09:18:40;0;50	05584;8	60615;5;324;68;
$GPXUP;2115;09:18:41;0;50	05601;8	60631;5;323;70;
$GPXUP;2115;09:18:42;0;50	05616;8	60648;5;322;72;
$GPXUP;2115;09:18:43;0;50	05633;8	60661;5;321;71;
$GPXUP;2115;09:18:44;0;50	0565;8	60669;5;319;67;
$GPXUP;2115;09:18:45;0;50	05666;8	60672;5;318;62;
$GPXUP;2115;09:18:46;0;50	05683;8	60677;5;317;64;
$GPXUP;2115;09:18:47;0;50	057;8	60681;5;316;66;
$GPXUP;2115;09:18:48;0;50	05717;8	60683;5;314;66;
$GPXUP;2115;09:18:49;0;50	05735;8	60685;5;313;68;
$GPXUP;2115;09:18:50;0;50	05752;8	60693;5;311;70;
$GPXUP;2115;09:18:51;0;50	0577;8	60699;5;311;70;
$GPXUP;2115;09:18:52;0;50	05786;8	60705;5;309;60;
$GPXUP;2115;09:18:53;0;50	05802;8	60702;5;308;63;
$GPXUP;2115;09:18:54;0;50	05817;8	60701;5;307;57;
$GPXUP;2115;09:18:55;0;50	05832;8	60702;5;307;61;
$GPXUP;2115;09:18:56;0;50	05848;8	60709;5;308;61;
$GPXUP;2115;09:18:57;0;50	05863;8	60712;5;309;59;
$GPXUP;2115;09:18:58;0;50	05878;8	60712;5;309;59;
$GPXUP;2115;09:18:59;0;50	05895;8	60717;5;309;63;
$GPXUP;2115;09:19:00;0;50	05911;8	60723;5;310;63;
$GPXUP;2115;09:19:01;0;50	05927;8	60727;5;311;61;
$GPXUP;2115;09:19:02;0;50	05941;8	60727;5;311;59;
$GPXUP;2115;09:19:03;0;50	05956;8	60722;5;311;58;
$GPXUP;2115;09:19:04;0;50	05969;8	60713;5;312;56;
$GPXUP;2115;09:19:05;0;50	05983;8	60707;5;312;56;
$GPXUP;2115;09:19:06;0;50	05997;8	60704;5;313;57;
$GPXUP;2115;09:19:07;0;50	06013;8	60707;5;313;59;
$GPXUP;2115;09:19:08;0;50	06027;8	60712;5;312;62;
$GPXUP;2115;09:19:09;0;50	06042;8	60721;5;312;64;
$GPXUP;2115;09:19:10;0;50	06057;8	60732;5;312;65;
$GPXUP;2115;09:19:11;0;50	06073;8	60739;5;312;64;
$GPXUP;2115;09:19:12;0;50	06088;8	60745;5;311;64;
$GPXUP;2115;09:19:13;0;50	06104;8	60749;5;311;65;
$GPXUP;2115;09:19:14;0;50	0612;8	60749;5;310;64;
$GPXUP;2115;09:19:15;0;50	06136;8	60752;5;310;64;
$GPXUP;2115;09:19:16;0;50	06152;8	60759;5;309;67;
$GPXUP;2115;09:19:17;0;50	06169;8	60767;5;308;68;
$GPXUP;2115;09:19:18;0;50	06187;8	60774;5;307;69;
$GPXUP;2115;09:19:19;0;50	06203;8	6078;5;305;66;
$GPXUP;2115;09:19:20;0;50	06219;8	60795;5;304;71;
$GPXUP;2115;09:19:21;0;50	06232;8	60813;5;303;72;
$GPXUP;2115;09:19:22;0;50	06246;8	60831;5;301;70;
$GPXUP;2115;09:19:23;0;50	06261;8	60848;5;301;69;
$GPXUP;2115;09:19:24;0;50	06275;8	60862;5;300;65;
$GPXUP;2115;09:19:25;0;50	06287;8	60873;5;299;56;
$GPXUP;2115;09:19:26;0;50	06303;8	60874;5;298;60;
$GPXUP;2115;09:19:27;0;50	06318;8	60881;5;298;65;
$GPXUP;2115;09:19:28;0;50	06334;8	60894;5;297;69;
$GPXUP;2115;09:19:29;0;50	06349;8	60908;5;297;71;
$GPXUP;2115;09:19:30;0;50	06366;8	60917;5;295;71;
$GPXUP;2115;09:19:31;0;50	06384;8	60923;5;295;74;
$GPXUP;2115;09:19:32;0;50	06402;8	60924;5;295;66;
$GPXUP;2115;09:19:33;0;50	06419;8	60922;5;295;66;
$GPXUP;2115;09:19:34;0;50	06435;8	60924;5;294;66;
$GPXUP;2115;09:19:35;0;50	06452;8	60923;5;295;66;
$GPXUP;2115;09:19:36;0;50	06469;8	60926;5;295;69;
$GPXUP;2115;09:19:37;0;50	06487;8	60926;5;295;69;
$GPXUP;2115;09:19:38;0;50	06504;8	60925;5;295;68;
$GPXUP;2115;09:19:39;0;50	06522;8	60927;5;295;68;
$GPXUP;2115;09:19:40;0;50	06538;8	60931;5;296;68;
$GPXUP;2115;09:19:41;0;50	06555;8	60931;5;298;64;
$GPXUP;2115;09:19:42;0;50	0657;8	60928;5;300;61;
$GPXUP;2115;09:19:43;0;50	06584;8	60922;5;301;58;
$GPXUP;2115;09:19:44;0;50	06597;8	60911;5;302;57;
$GPXUP;2115;09:19:45;0;50	0661;8	60901;5;304;58;
$GPXUP;2115;09:19:46;0;50	06622;8	60887;5;306;60;
$GPXUP;2115;09:19:47;0;50	06633;8	60872;5;308;59;
$GPXUP;2115;09:19:48;0;50	0664;8	60854;5;310;51;
$GPXUP;2115;09:19:49;0;50	06647;8	6084;5;312;48;
$GPXUP;2115;09:19:50;0;50	06657;8	60826;5;314;56;
$GPXUP;2115;09:19:51;0;50	0667;8	60812;5;315;60;
$GPXUP;2115;09:19:52;0;50	06682;8	60803;5;316;59;
$GPXUP;2115;09:19:53;0;50	06697;8	60801;5;318;53;
$GPXUP;2115;09:19:54;0;50	06709;8	60808;5;318;52;
$GPXUP;2115;09:19:55;0;50	06723;8	6082;5;319;56;
$GPXUP;2115;09:19:56;0;50	06739;8	6084;5;320;71;
$GPXUP;2115;09:19:57;0;50	06755;8	6086;5;319;72;
$GPXUP;2115;09:19:58;0;50	06772;8	60875;5;319;70;
$GPXUP;2115;09:19:59;0;50	06788;8	60885;5;320;68;
$GPXUP;2115;09:20:00;0;50	06805;8	60894;5;321;65;
$GPXUP;2115;09:20:01;0;50	06821;8	60908;5;321;67;
$GPXUP;2115;09:20:02;0;50	06835;8	60926;5;322;68;
$GPXUP;2115;09:20:03;0;50	06849;8	60945;5;323;67;
$GPXUP;2115;09:20:04;0;50	06858;8	60968;5;325;67;
$GPXUP;2115;09:20:05;0;50	0687;8	60992;5;326;67;
$GPXUP;2115;09:20:06;0;50	0688;8	61015;5;327;68;
$GPXUP;2115;09:20:07;0;50	06892;8	61036;5;327;68;
$GPXUP;2115;09:20:08;0;50	06906;8	61052;5;327;65;
$GPXUP;2115;09:20:09;0;50	06921;8	61066;5;328;66;
$GPXUP;2115;09:20:10;0;50	06935;8	6108;5;329;64;
$GPXUP;2115;09:20:11;0;50	0695;8	6109;5;328;62;
$GPXUP;2115;09:20:12;0;50	06965;8	61098;5;329;61;
$GPXUP;2115;09:20:13;0;50	0698;8	61108;5;329;64;
$GPXUP;2115;09:20:14;0;50	06995;8	61121;5;327;67;
$GPXUP;2115;09:20:15;0;50	0701;8	61139;5;327;73;
$GPXUP;2115;09:20:16;0;50	07024;8	6116;5;326;72;
$GPXUP;2115;09:20:17;0;50	07036;8	61179;5;326;69;
$GPXUP;2115;09:20:18;0;50	0705;8	61196;5;325;65;
$GPXUP;2115;09:20:19;0;50	07064;8	61209;5;325;63;
$GPXUP;2115;09:20:20;0;50	07078;8	61217;5;325;61;
$GPXUP;2115;09:20:21;0;50	07093;8	61221;5;326;58;
$GPXUP;2115;09:20:22;0;50	07107;8	61222;5;326;57;
$GPXUP;2115;09:20:23;0;50	07122;8	61222;5;326;55;
$GPXUP;2115;09:20:24;0;50	07135;8	61218;5;328;53;
$GPXUP;2115;09:20:25;0;50	07148;8	61215;5;329;54;
$GPXUP;2115;09:20:26;0;50	07163;8	61213;5;331;59;
$GPXUP;2115;09:20:27;0;50	07177;8	61215;5;331;60;
$GPXUP;2115;09:20:28;0;50	07192;8	61221;5;333;58;
$GPXUP;2115;09:20:29;0;50	07207;8	61223;5;334;58;
$GPXUP;2115;09:20:30;0;50	07221;8	61224;5;335;60;
$GPXUP;2115;09:20:31;0;50	07237;8	61231;5;336;64;
$GPXUP;2115;09:20:32;0;50	07252;8	61242;5;336;67;
$GPXUP;2115;09:20:33;0;50	07266;8	61257;5;337;69;
$GPXUP;2115;09:20:34;0;50	0728;8	61275;5;338;71;
$GPXUP;2115;09:20:35;0;50	07294;8	61294;5;338;72;
$GPXUP;2115;09:20:36;0;50	07309;8	6131;5;338;71;
$GPXUP;2115;09:20:37;0;50	07325;8	61323;5;338;68;
$GPXUP;2115;09:20:38;0;50	07341;8	61333;5;337;71;
$GPXUP;2115;09:20:39;0;50	07357;8	61345;5;337;71;
$GPXUP;2115;09:20:40;0;50	07375;8	61356;5;337;75;
$GPXUP;2115;09:20:41;0;50	07392;8	61369;5;336;77;
$GPXUP;2115;09:20:42;0;50	07409;8	61384;5;335;75;
$GPXUP;2115;09:20:43;0;50	07423;8	61406;5;335;77;
$GPXUP;2115;09:20:44;0;50	07438;8	61426;5;334;77;
$GPXUP;2115;09:20:45;0;50	07454;8	6144;5;332;75;
$GPXUP;2115;09:20:46;0;50	07471;8	61451;5;330;73;
$GPXUP;2115;09:20:47;0;50	07488;8	61465;5;329;73;
$GPXUP;2115;09:20:48;0;50	07503;8	61481;5;328;73;
$GPXUP;2115;09:20:49;0;50	07517;8	61499;5;327;72;
$GPXUP;2115;09:20:50;0;50	0753;8	61516;5;325;66;
$GPXUP;2115;09:20:51;0;50	07546;8	61525;5;324;66;
$GPXUP;2115;09:20:52;0;50	07561;8	61532;5;323;66;
$GPXUP;2115;09:20:53;0;50	07577;8	61536;5;321;64;
$GPXUP;2115;09:20:54;0;50	07591;8	6154;5;319;63;
$GPXUP;2115;09:20:55;0;50	07607;8	6155;5;318;66;
$GPXUP;2115;09:20:56;0;50	07623;8	61563;5;317;73;
$GPXUP;2115;09:20:57;0;50	07637;8	61576;5;315;67;
$GPXUP;2115;09:20:58;0;50	07648;8	61598;5;314;69;
$GPXUP;2115;09:20:59;0;50	07659;8	61617;5;313;67;
$GPXUP;2115;09:21:00;0;50	07671;8	61635;5;312;67;
$GPXUP;2115;09:21:01;0;50	07684;8	61651;5;311;65;
$GPXUP;2115;09:21:02;0;50	07697;8	61664;5;310;63;
$GPXUP;2115;09:21:03;0;50	07711;8	61675;5;308;64;
$GPXUP;2115;09:21:04;0;50	07725;8	61688;5;308;66;
$GPXUP;2115;09:21:05;0;50	07738;8	61706;5;306;69;
$GPXUP;2115;09:21:06;0;50	07752;8	61723;5;304;68;
$GPXUP;2115;09:21:07;0;50	07765;8	61736;5;304;67;
$GPXUP;2115;09:21:08;0;50	07779;8	61749;5;303;65;
$GPXUP;2115;09:21:09;0;50	07793;8	61761;5;302;65;
$GPXUP;2115;09:21:10;0;50	07806;8	61777;5;301;66;
$GPXUP;2115;09:21:11;0;50	07818;8	61796;5;301;68;
$GPXUP;2115;09:21:12;0;50	07829;8	61816;5;300;68;
$GPXUP;2115;09:21:13;0;50	07839;8	61836;5;300;69;
$GPXUP;2115;09:21:14;0;50	07851;8	61856;5;299;68;
$GPXUP;2115;09:21:15;0;50	07864;8	61871;5;298;67;
$GPXUP;2115;09:21:16;0;50	07878;8	61883;5;298;66;
$GPXUP;2115;09:21:17;0;50	07893;8	61895;5;298;64;
$GPXUP;2115;09:21:18;0;50	07907;8	61903;5;297;63;
$GPXUP;2115;09:21:19;0;50	07922;8	61914;5;297;66;
$GPXUP;2115;09:21:20;0;50	07937;8	61927;5;296;68;
$GPXUP;2115;09:21:21;0;50	07952;8	61941;5;295;68;
$GPXUP;2115;09:21:22;0;50	07962;8	61962;5;295;68;
$GPXUP;2115;09:21:23;0;50	0797;8	61987;5;294;68;
$GPXUP;2115;09:21:24;0;50	07977;8	62011;5;293;66;
$GPXUP;2115;09:21:25;0;50	07984;8	62035;5;291;67;
$GPXUP;2115;09:21:26;0;50	07994;8	62058;5;290;68;
$GPXUP;2115;09:21:27;0;50	08005;8	6208;5;289;70;
$GPXUP;2115;09:21:28;0;50	08017;8	62099;5;288;69;
$GPXUP;2115;09:21:29;0;50	0803;8	62116;5;287;66;
$GPXUP;2115;09:21:30;0;50	08046;8	62127;5;286;64;
$GPXUP;2115;09:21:31;0;50	08061;8	62134;5;285;63;
$GPXUP;2115;09:21:32;0;50	08078;8	6214;5;284;64;
$GPXUP;2115;09:21:33;0;50	08095;8	62148;5;282;66;
$GPXUP;2115;09:21:34;0;50	08111;8	62158;5;281;70;
$GPXUP;2115;09:21:35;0;50	08127;8	62172;5;280;68;
$GPXUP;2115;09:21:36;0;50	08142;8	62182;5;278;65;
$GPXUP;2115;09:21:37;0;50	08158;8	6219;5;277;62;
$GPXUP;2115;09:21:38;0;50	08174;8	62193;5;276;59;
$GPXUP;2115;09:21:39;0;50	08189;8	62191;5;276;58;
$GPXUP;2115;09:21:40;0;50	08204;8	62187;5;276;58;
$GPXUP;2115;09:21:41;0;50	08219;8	62182;5;276;59;
$GPXUP;2115;09:21:42;0;50	08234;8	62181;5;276;61;
$GPXUP;2115;09:21:43;0;50	08249;8	62186;5;277;61;
$GPXUP;2115;09:21:44;0;50	08265;8	6219;5;278;60;
$GPXUP;2115;09:21:45;0;50	08279;8	62193;5;279;56;
$GPXUP;2115;09:21:46;0;50	08293;8	62192;5;280;56;
$GPXUP;2115;09:21:47;0;50	08308;8	62193;5;282;59;
$GPXUP;2115;09:21:48;0;50	08322;8	622;5;283;61;
$GPXUP;2115;09:21:49;0;50	08337;8	6221;5;285;62;
$GPXUP;2115;09:21:50;0;50	08351;8	6222;5;286;62;
$GPXUP;2115;09:21:51;0;50	08364;8	62234;5;288;63;
$GPXUP;2115;09:21:52;0;50	08377;8	62249;5;290;64;
$GPXUP;2115;09:21:53;0;50	08387;8	62266;5;293;63;
$GPXUP;2115;09:21:54;0;50	084;8	6228;5;294;61;
$GPXUP;2115;09:21:55;0;50	08413;8	62292;5;296;61;
$GPXUP;2115;09:21:56;0;50	08426;8	62306;5;299;61;
$GPXUP;2115;09:21:57;0;50	08439;8	62321;5;301;63;
$GPXUP;2115;09:21:58;0;50	0845;8	62338;5;303;66;
$GPXUP;2115;09:21:59;0;50	08462;8	62358;5;304;69;
$GPXUP;2115;09:22:00;0;50	08471;8	62381;5;306;72;
$GPXUP;2115;09:22:01;0;50	08481;8	62404;5;308;71;
$GPXUP;2115;09:22:02;0;50	08491;8	62426;5;309;70;
$GPXUP;2115;09:22:03;0;50	08501;8	62449;5;311;75;
$GPXUP;2115;09:22:04;0;50	08513;8	62469;5;313;68;
$GPXUP;2115;09:22:05;0;50	08525;8	62487;5;313;69;
$GPXUP;2115;09:22:06;0;50	08538;8	62506;5;314;71;
$GPXUP;2115;09:22:07;0;50	0855;8	62525;5;315;70;
$GPXUP;2115;09:22:08;0;50	08562;8	62551;5;316;80;
$GPXUP;2115;09:22:09;0;50	0857;8	62577;5;317;76;
$GPXUP;2115;09:22:10;0;50	0858;8	626;5;317;72;
$GPXUP;2115;09:22:11;0;50	08592;8	62619;5;317;70;
$GPXUP;2115;09:22:12;0;50	08604;8	62638;5;318;70;
$GPXUP;2115;09:22:13;0;50	08617;8	62656;5;319;70;
$GPXUP;2115;09:22:14;0;50	08629;8	62675;5;318;70;
$GPXUP;2115;09:22:15;0;50	08642;8	62691;5;317;69;
$GPXUP;2115;09:22:16;0;50	08655;8	62711;5;316;70;
$GPXUP;2115;09:22:17;0;50	08666;8	62733;5;316;71;
$GPXUP;2115;09:22:18;0;50	08678;8	6275;5;316;68;
$GPXUP;2115;09:22:19;0;50	08689;8	62765;5;316;59;
$GPXUP;2115;09:22:20;0;50	087;8	62776;5;315;51;
$GPXUP;2115;09:22:21;0;50	08713;8	62781;5;315;56;
$GPXUP;2115;09:22:22;0;50	08728;8	62786;5;315;58;
$GPXUP;2115;09:22:23;0;50	08743;8	62793;5;315;59;
$GPXUP;2115;09:22:24;0;50	08757;8	628;5;315;60;
$GPXUP;2115;09:22:25;0;50	08772;8	62803;5;316;57;
$GPXUP;2115;09:22:26;0;50	08786;8	62802;5;316;55;
$GPXUP;2115;09:22:27;0;50	088;8	62804;5;316;55;
$GPXUP;2115;09:22:28;0;50	08813;8	628;5;315;51;
$GPXUP;2115;09:22:29;0;50	08826;8	62794;5;315;51;
$GPXUP;2115;09:22:30;0;50	08839;8	62791;5;314;54;
$GPXUP;2115;09:22:31;0;50	08854;8	62792;5;313;59;
$GPXUP;2115;09:22:32;0;50	08869;8	62797;5;312;56;
$GPXUP;2115;09:22:33;0;50	08885;8	62805;5;312;67;
$GPXUP;2115;09:22:34;0;50	08901;8	6282;5;310;69;
$GPXUP;2115;09:22:35;0;50	08917;8	62831;5;308;69;
$GPXUP;2115;09:22:36;0;50	08932;8	6284;5;305;60;
$GPXUP;2115;09:22:37;0;50	08946;8	62846;5;302;53;
$GPXUP;2115;09:22:38;0;50	08963;8	62852;5;299;68;
$GPXUP;2115;09:22:39;0;50	08982;8	6286;5;297;77;
$GPXUP;2115;09:22:40;0;50	08999;8	62874;5;294;72;
$GPXUP;2115;09:22:41;0;50	09014;8	62886;5;293;68;
$GPXUP;2115;09:22:42;0;50	0903;8	62895;5;292;66;
$GPXUP;2115;09:22:43;0;50	09044;8	62903;5;290;59;
$GPXUP;2115;09:22:44;0;50	0906;8	62908;5;289;64;
$GPXUP;2115;09:22:45;0;50	09075;8	62907;5;288;60;
$GPXUP;2115;09:22:46;0;50	09088;8	62901;5;287;55;
$GPXUP;2115;09:22:47;0;50	091;8	6289;5;287;54;
$GPXUP;2115;09:22:48;0;50	09108;8	62876;5;287;48;
$GPXUP;2115;09:22:49;0;50	09116;8	62865;5;288;44;
$GPXUP;2115;09:22:50;0;50	09127;8	62855;5;289;45;
$GPXUP;2115;09:22:51;0;50	09138;8	62851;5;291;49;
$GPXUP;2115;09:22:52;0;50	09151;8	6285;5;294;51;
$GPXUP;2115;09:22:53;0;50	09164;8	62852;5;296;55;
$GPXUP;2115;09:22:54;0;50	09178;8	62859;5;298;59;
$GPXUP;2115;09:22:55;0;50	09191;8	62868;5;300;61;
$GPXUP;2115;09:22:56;0;50	09205;8	62873;5;302;59;
$GPXUP;2115;09:22:57;0;50	09219;8	62874;5;304;55;
$GPXUP;2115;09:22:58;0;50	09234;8	62874;5;306;57;
$GPXUP;2115;09:22:59;0;50	09249;8	62877;5;307;60;
$GPXUP;2115;09:23:00;0;50	09264;8	62885;5;310;62;
$GPXUP;2115;09:23:01;0;50	09279;8	62895;5;311;62;
$GPXUP;2115;09:23:02;0;50	09293;8	62906;5;314;61;
$GPXUP;2115;09:23:03;0;50	09307;8	62915;5;316;60;
$GPXUP;2115;09:23:04;0;50	09322;8	62923;5;318;61;
$GPXUP;2115;09:23:05;0;50	09337;8	6293;5;319;61;
$GPXUP;2115;09:23:06;0;50	09352;8	62937;5;320;61;
$GPXUP;2115;09:23:07;0;50	09366;8	62941;5;321;59;
$GPXUP;2115;09:23:08;0;50	0938;8	62943;5;322;58;
$GPXUP;2115;09:23:09;0;50	09395;8	62943;5;322;56;
$GPXUP;2115;09:23:10;0;50	09409;8	62942;5;323;55;
$GPXUP;2115;09:23:11;0;50	09422;8	62943;5;323;55;
$GPXUP;2115;09:23:12;0;50	09434;8	6294;5;325;51;
$GPXUP;2115;09:23:13;0;50	09446;8	62933;5;326;48;
$GPXUP;2115;09:23:14;0;50	09457;8	62928;5;327;50;
$GPXUP;2115;09:23:15;0;50	09471;8	62927;5;329;53;
$GPXUP;2115;09:23:16;0;50	09483;8	62931;5;330;51;
$GPXUP;2115;09:23:17;0;50	09498;8	62936;5;331;61;
$GPXUP;2115;09:23:18;0;50	09512;8	62949;5;331;62;
$GPXUP;2115;09:23:19;0;50	09525;8	62962;5;332;62;
$GPXUP;2115;09:23:20;0;50	09539;8	62974;5;332;62;
$GPXUP;2115;09:23:21;0;50	09552;8	62981;5;333;58;
$GPXUP;2115;09:23:22;0;50	09565;8	62985;5;333;55;
$GPXUP;2115;09:23:23;0;50	09579;8	62993;5;334;56;
$GPXUP;2115;09:23:24;0;50	09592;8	63005;5;334;59;
$GPXUP;2115;09:23:25;0;50	09604;8	63017;5;334;62;
$GPXUP;2115;09:23:26;0;50	09618;8	63027;5;334;61;
$GPXUP;2115;09:23:27;0;50	09633;8	63034;5;333;63;
$GPXUP;2115;09:23:28;0;50	09648;8	63045;5;332;66;
$GPXUP;2115;09:23:29;0;50	09662;8	63058;5;332;66;
$GPXUP;2115;09:23:30;0;50	09677;8	6307;5;332;65;
$GPXUP;2115;09:23:31;0;50	0969;8	63087;5;331;68;
$GPXUP;2115;09:23:32;0;50	09704;8	63102;5;330;68;
$GPXUP;2115;09:23:33;0;50	09718;8	63115;5;328;67;
$GPXUP;2115;09:23:34;0;50	09733;8	63129;5;326;69;
$GPXUP;2115;09:23:35;0;50	09746;8	63146;5;325;69;
$GPXUP;2115;09:23:36;0;50	0976;8	63159;5;324;67;
$GPXUP;2115;09:23:37;0;50	09774;8	6317;5;323;62;
$GPXUP;2115;09:23:38;0;50	09788;8	63177;5;322;57;
$GPXUP;2115;09:23:39;0;50	09804;8	63178;5;320;61;
$GPXUP;2115;09:23:40;0;50	0982;8	63179;5;318;63;
$GPXUP;2115;09:23:41;0;50	09836;8	63182;5;317;65;
$GPXUP;2115;09:23:42;0;50	09852;8	63185;5;315;66;
$GPXUP;2115;09:23:43;0;50	09869;8	63191;5;314;71;
$GPXUP;2115;09:23:44;0;50	09887;8	632;5;312;74;
$GPXUP;2115;09:23:45;0;50	09902;8	63214;5;310;69;
$GPXUP;2115;09:23:46;0;50	09916;8	63227;5;308;66;
$GPXUP;2115;09:23:47;0;50	0993;8	63238;5;307;61;
$GPXUP;2115;09:23:48;0;50	09944;8	63242;5;306;61;
$GPXUP;2115;09:23:49;0;50	09959;8	63242;5;305;57;
$GPXUP;2115;09:23:50;0;50	09973;8	63241;5;304;54;
$GPXUP;2115;09:23:51;0;50	09987;8	63235;5;303;60;
$GPXUP;2115;09:23:52;0;50	09999;8	63226;5;302;51;
$GPXUP;2115;09:23:53;0;50	10011;8	63217;5;302;52;
$GPXUP;2115;09:23:54;0;50	10022;8	63199;5;302;60;
$GPXUP;2115;09:23:55;0;50	10035;8	63184;5;302;62;
$GPXUP;2115;09:23:56;0;50	10048;8	6317;5;303;65;
$GPXUP;2115;09:23:57;0;50	10061;8	63156;5;303;66;
$GPXUP;2115;09:23:58;0;50	10076;8	63145;5;304;67;
$GPXUP;2115;09:23:59;0;50	10091;8	63136;5;305;67;
$GPXUP;2115;09:24:00;0;50	10108;8	63134;5;305;70;
$GPXUP;2115;09:24:01;0;50	10127;8	63134;5;304;74;
$GPXUP;2115;09:24:02;0;50	10143;8	6314;5;304;70;
$GPXUP;2115;09:24:03;0;50	1016;8	63146;5;304;70;
$GPXUP;2115;09:24:04;0;50	10177;8	6315;5;304;68;
$GPXUP;2115;09:24:05;0;50	1019;8	63149;5;305;57;
$GPXUP;2115;09:24:06;0;50	10204;8	63144;5;305;55;
$GPXUP;2115;09:24:07;0;50	10218;8	63142;5;306;59;
$GPXUP;2115;09:24:08;0;50	10234;8	63143;5;307;68;
$GPXUP;2115;09:24:09;0;50	1025;8	63145;5;308;67;
$GPXUP;2115;09:24:10;0;50	10266;8	6315;5;308;70;
$GPXUP;2115;09:24:11;0;50	10281;8	63163;5;309;69;
$GPXUP;2115;09:24:12;0;50	10294;8	63171;5;310;61;
$GPXUP;2115;09:24:13;0;50	10306;8	63172;5;310;57;
$GPXUP;2115;09:24:14;0;50	10319;8	63169;5;312;55;
$GPXUP;2115;09:24:15;0;50	10331;8	6317;5;313;54;
$GPXUP;2115;09:24:16;0;50	10344;8	63171;5;314;59;
$GPXUP;2115;09:24:17;0;50	10359;8	63175;5;316;63;
$GPXUP;2115;09:24:18;0;50	10371;8	63182;5;318;57;
$GPXUP;2115;09:24:19;0;50	10383;8	6319;5;320;54;
$GPXUP;2115;09:24:20;0;50	10395;8	63199;5;322;58;
$GPXUP;2115;09:24:21;0;50	10408;8	63212;5;323;66;
$GPXUP;2115;09:24:22;0;50	10421;8	6323;5;325;72;
$GPXUP;2115;09:24:23;0;50	10433;8	63249;5;326;68;
$GPXUP;2115;09:24:24;0;50	10447;8	63267;5;328;73;
$GPXUP;2115;09:24:25;0;50	10459;8	63279;5;328;62;
$GPXUP;2115;09:24:26;0;50	10472;8	63291;5;330;63;
$GPXUP;2115;09:24:27;0;50	10485;8	63302;5;330;63;
$GPXUP;2115;09:24:28;0;50	10498;8	63318;5;331;65;
$GPXUP;2115;09:24:29;0;50	10509;8	63335;5;331;65;
$GPXUP;2115;09:24:30;0;50	10518;8	63356;5;331;65;
$GPXUP;2115;09:24:31;0;50	1053;8	6337;5;331;64;
$GPXUP;2115;09:24:32;0;50	10543;8	63384;5;330;64;
$GPXUP;2115;09:24:33;0;50	10556;8	63399;5;330;64;
$GPXUP;2115;09:24:34;0;50	10568;8	63412;5;329;63;
$GPXUP;2115;09:24:35;0;50	1058;8	63428;5;328;63;
$GPXUP;2115;09:24:36;0;50	10591;8	63445;5;328;64;
$GPXUP;2115;09:24:37;0;50	10603;8	6346;5;328;64;
$GPXUP;2115;09:24:38;0;50	10615;8	63473;5;327;60;
$GPXUP;2115;09:24:39;0;50	10627;8	63483;5;326;60;
$GPXUP;2115;09:24:40;0;50	10641;8	63493;5;325;59;
$GPXUP;2115;09:24:41;0;50	10654;8	63501;5;324;61;
$GPXUP;2115;09:24:42;0;50	10668;8	6351;5;323;59;
$GPXUP;2115;09:24:43;0;50	1068;8	63523;5;323;61;
$GPXUP;2115;09:24:44;0;50	10692;8	63535;5;322;58;
$GPXUP;2115;09:24:45;0;50	10704;8	63543;5;321;55;
$GPXUP;2115;09:24:46;0;50	10718;8	63549;5;320;55;
$GPXUP;2115;09:24:47;0;50	1073;8	63553;5;319;53;
$GPXUP;2115;09:24:48;0;50	10743;8	63555;5;319;52;
$GPXUP;2115;09:24:49;0;50	10755;8	63558;5;320;52;
$GPXUP;2115;09:24:50;0;50	10768;8	63561;5;320;52;
$GPXUP;2115;09:24:51;0;50	10781;8	63563;5;320;52;
$GPXUP;2115;09:24:52;0;50	10793;8	63565;5;321;51;
$GPXUP;2115;09:24:53;0;50	10806;8	6356;5;322;50;
$GPXUP;2115;09:24:54;0;50	10817;8	63557;5;322;48;
$GPXUP;2115;09:24:55;0;50	10827;8	63547;5;323;45;
$GPXUP;2115;09:24:56;0;50	10837;8	6354;5;324;45;
$GPXUP;2115;09:24:57;0;50	10847;8	63533;5;325;44;
$GPXUP;2115;09:24:58;0;50	10856;8	63529;5;327;40;
$GPXUP;2115;09:24:59;0;50	10865;8	63526;5;329;38;
$GPXUP;2115;09:25:00;0;50	10876;8	63527;5;330;44;
$GPXUP;2115;09:25:01;0;50	10889;8	63534;5;333;53;
$GPXUP;2115;09:25:02;0;50	10902;8	6354;5;335;50;
$GPXUP;2115;09:25:03;0;50	10913;8	63543;5;338;45;
$GPXUP;2115;09:25:04;0;50	10925;8	63541;5;341;43;
$GPXUP;2115;09:25:05;0;50	10935;8	63537;5;344;41;
$GPXUP;2115;09:25:06;0;50	10943;8	63529;5;347;37;
$GPXUP;2115;09:25:07;0;50	10951;8	6352;5;350;40;
$GPXUP;2115;09:25:08;0;50	10962;8	63515;5;353;42;
$GPXUP;2115;09:25:09;0;50	10971;8	63514;5;355;37;
$GPXUP;2115;09:25:10;0;50	10983;8	63514;5;358;43;
$GPXUP;2115;09:25:11;0;50	10994;8	63517;5;361;42;
$GPXUP;2115;09:25:12;0;50	11005;8	6353;5;363;53;
$GPXUP;2115;09:25:13;0;50	11019;8	63538;5;365;54;
$GPXUP;2115;09:25:14;0;50	11033;8	63541;5;368;50;
$GPXUP;2115;09:25:15;0;50	11046;8	63542;5;370;51;
$GPXUP;2115;09:25:16;0;50	11058;8	63544;5;371;49;
$GPXUP;2115;09:25:17;0;50	11071;8	63549;5;373;49;
$GPXUP;2115;09:25:18;0;50	11084;8	63554;5;374;50;
$GPXUP;2115;09:25:19;0;50	11097;8	63567;5;376;57;
$GPXUP;2115;09:25:20;0;50	11107;8	63589;5;377;60;
$GPXUP;2115;09:25:21;0;50	11117;8	6361;5;378;59;
$GPXUP;2115;09:25:22;0;50	11127;8	63629;5;379;59;
$GPXUP;2115;09:25:23;0;50	11138;8	63648;5;379;59;
$GPXUP;2115;09:25:24;0;50	11147;8	63668;5;380;59;
$GPXUP;2115;09:25:25;0;50	11156;8	63688;5;381;56;
$GPXUP;2115;09:25:26;0;50	11162;8	63708;5;382;57;
$GPXUP;2115;09:25:27;0;50	11166;8	63733;5;383;61;
$GPXUP;2115;09:25:28;0;50	11172;8	63757;5;384;61;
$GPXUP;2115;09:25:29;0;50	1118;8	63782;5;385;66;
$GPXUP;2115;09:25:30;0;50	11187;8	63806;5;385;65;
$GPXUP;2115;09:25:31;0;50	11199;8	63825;5;386;61;
$GPXUP;2115;09:25:32;0;50	11209;8	63844;5;386;62;
$GPXUP;2115;09:25:33;0;50	1122;8	63861;5;386;60;
$GPXUP;2115;09:25:34;0;50	11233;8	63874;5;385;59;
$GPXUP;2115;09:25:35;0;50	11247;8	63886;5;385;61;
$GPXUP;2115;09:25:36;0;50	1126;8	63898;5;385;60;
$GPXUP;2115;09:25:37;0;50	1127;8	63911;5;385;51;
$GPXUP;2115;09:25:38;0;50	11277;8	63935;5;385;61;
$GPXUP;2115;09:25:39;0;50	11287;8	63953;5;385;58;
$GPXUP;2115;09:25:40;0;50	11298;8	63969;5;384;57;
$GPXUP;2115;09:25:41;0;50	11308;8	63989;5;384;61;
$GPXUP;2115;09:25:42;0;50	11316;8	64011;5;383;63;
$GPXUP;2115;09:25:43;0;50	11323;8	64036;5;381;66;
$GPXUP;2115;09:25:44;0;50	11334;8	64057;5;379;64;
$GPXUP;2115;09:25:45;0;50	11344;8	64077;5;378;63;
$GPXUP;2115;09:25:46;0;50	11355;8	64098;5;377;66;
$GPXUP;2115;09:25:47;0;50	11367;8	64117;5;374;67;
$GPXUP;2115;09:25:48;0;50	11378;8	64137;5;372;66;
$GPXUP;2115;09:25:49;0;50	1139;8	64157;5;370;69;
$GPXUP;2115;09:25:50;0;50	11399;8	64183;5;367;72;
$GPXUP;2115;09:25:51;0;50	11409;8	64206;5;366;70;
$GPXUP;2115;09:25:52;0;50	1142;8	64229;5;364;70;
$GPXUP;2115;09:25:53;0;50	11433;8	64245;5;362;65;
$GPXUP;2115;09:25:54;0;50	11445;8	64261;5;359;64;
$GPXUP;2115;09:25:55;0;50	11457;8	64279;5;357;66;
$GPXUP;2115;09:25:56;0;50	11469;8	64297;5;356;66;
$GPXUP;2115;09:25:57;0;50	1148;8	64316;5;353;66;
$GPXUP;2115;09:25:58;0;50	11492;8	64334;5;351;67;
$GPXUP;2115;09:25:59;0;50	11505;8	64355;5;348;69;
$GPXUP;2115;09:26:00;0;50	11516;8	64377;5;346;72;
$GPXUP;2115;09:26:01;0;50	11524;8	64403;5;343;73;
$GPXUP;2115;09:26:02;0;50	11533;8	64427;5;342;73;
$GPXUP;2115;09:26:03;0;50	11545;8	6445;5;339;70;
$GPXUP;2115;09:26:04;0;50	11558;8	64467;5;337;67;
$GPXUP;2115;09:26:05;0;50	11572;8	64479;5;334;66;
$GPXUP;2115;09:26:06;0;50	11585;8	64495;5;332;65;
$GPXUP;2115;09:26:07;0;50	11598;8	6451;5;330;65;
$GPXUP;2115;09:26:08;0;50	11609;8	64529;5;328;67;
$GPXUP;2115;09:26:09;0;50	1162;8	6455;5;327;68;
$GPXUP;2115;09:26:10;0;50	11628;8	64574;5;325;71;
$GPXUP;2115;09:26:11;0;50	11638;8	64598;5;323;70;
$GPXUP;2115;09:26:12;0;50	1165;8	64616;5;321;68;
$GPXUP;2115;09:26:13;0;50	11663;8	64631;5;319;66;
$GPXUP;2115;09:26:14;0;50	11677;8	64645;5;317;67;
$GPXUP;2115;09:26:15;0;50	1169;8	64662;5;316;68;
$GPXUP;2115;09:26:16;0;50	11701;8	64682;5;314;69;
$GPXUP;2115;09:26:17;0;50	1171;8	64707;5;312;72;
$GPXUP;2115;09:26:18;0;50	11718;8	64731;5;310;72;
$GPXUP;2115;09:26:19;0;50	11728;8	64756;5;309;71;
$GPXUP;2115;09:26:20;0;50	11739;8	64775;5;308;67;
$GPXUP;2115;09:26:21;0;50	11751;8	64792;5;306;66;
$GPXUP;2115;09:26:22;0;50	11764;8	64806;5;304;65;
$GPXUP;2115;09:26:23;0;50	11778;8	64817;5;301;61;
$GPXUP;2115;09:26:24;0;50	11791;8	64828;5;299;63;
$GPXUP;2115;09:26:25;0;50	11807;8	64837;5;298;67;
$GPXUP;2115;09:26:26;0;50	11823;8	64847;5;296;68;
$GPXUP;2115;09:26:27;0;50	11838;8	64858;5;295;67;
$GPXUP;2115;09:26:28;0;50	11854;8	64873;5;294;72;
$GPXUP;2115;09:26:29;0;50	11868;8	64891;5;292;73;
$GPXUP;2115;09:26:30;0;50	11878;8	64914;5;292;72;
$GPXUP;2115;09:26:31;0;50	11889;8	64936;5;290;74;
$GPXUP;2115;09:26:32;0;50	11899;8	64956;5;289;66;
$GPXUP;2115;09:26:33;0;50	1191;8	64973;5;287;60;
$GPXUP;2115;09:26:34;0;50	11925;8	64981;5;286;64;
$GPXUP;2115;09:26:35;0;50	11938;8	64995;5;285;68;
$GPXUP;2115;09:26:36;0;50	11953;8	65012;5;284;72;
$GPXUP;2115;09:26:37;0;50	11965;8	65032;5;281;74;
$GPXUP;2115;09:26:38;0;50	11978;8	65053;5;280;75;
$GPXUP;2115;09:26:39;0;50	11992;8	65072;5;278;75;
$GPXUP;2115;09:26:40;0;50	12004;8	65093;5;276;75;
$GPXUP;2115;09:26:41;0;50	12016;8	65117;5;275;77;
$GPXUP;2115;09:26:42;0;50	12029;8	65138;5;274;74;
$GPXUP;2115;09:26:43;0;50	12041;8	65157;5;273;73;
$GPXUP;2115;09:26:44;0;50	12056;8	65173;5;271;69;
$GPXUP;2115;09:26:45;0;50	1207;8	65189;5;271;73;
$GPXUP;2115;09:26:46;0;50	12082;8	65211;5;270;74;
$GPXUP;2115;09:26:47;0;50	12095;8	65232;5;270;73;
$GPXUP;2115;09:26:48;0;50	1211;8	65252;5;269;76;
$GPXUP;2115;09:26:49;0;50	12124;8	65267;5;269;71;
$GPXUP;2115;09:26:50;0;50	1214;8	65276;5;268;68;
$GPXUP;2115;09:26:51;0;50	12158;8	65285;5;267;74;
$GPXUP;2115;09:26:52;0;50	12176;8	65296;5;266;76;
$GPXUP;2115;09:26:53;0;50	12193;8	6531;5;264;77;
$GPXUP;2115;09:26:54;0;50	12209;8	65326;5;263;77;
$GPXUP;2115;09:26:55;0;50	12226;8	65338;5;261;74;
$GPXUP;2115;09:26:56;0;50	12243;8	6535;5;259;75;
$GPXUP;2115;09:26:57;0;50	1226;8	65363;5;256;74;
$GPXUP;2115;09:26:58;0;50	12276;8	65376;5;255;73;
$GPXUP;2115;09:26:59;0;50	12292;8	65389;5;254;72;
$GPXUP;2115;09:27:00;0;50	12307;8	654;5;253;70;
$GPXUP;2115;09:27:01;0;50	12324;8	65412;5;252;71;
$GPXUP;2115;09:27:02;0;50	12339;8	65429;5;250;75;
$GPXUP;2115;09:27:03;0;50	12352;8	6545;5;249;78;
$GPXUP;2115;09:27:04;0;50	12364;8	65475;5;248;78;
$GPXUP;2115;09:27:05;0;50	12374;8	65501;5;248;79;
$GPXUP;2115;09:27:06;0;50	12384;8	6553;5;246;83;
$GPXUP;2115;09:27:07;0;50	12395;8	65557;5;245;83;
$GPXUP;2115;09:27:08;0;50	12407;8	65581;5;245;78;
$GPXUP;2115;09:27:09;0;50	12421;8	65602;5;243;80;
$GPXUP;2115;09:27:10;0;50	12436;8	65626;5;242;86;
$GPXUP;2115;09:27:11;0;50	12448;8	65654;5;241;88;
$GPXUP;2115;09:27:12;0;50	1246;8	65682;5;239;86;
$GPXUP;2115;09:27:13;0;50	12473;8	65706;5;238;82;
$GPXUP;2115;09:27:14;0;50	12486;8	65731;5;236;84;
$GPXUP;2115;09:27:15;0;50	12497;8	65756;5;234;76;
$GPXUP;2115;09:27:16;0;50	12507;8	6578;5;233;74;
$GPXUP;2115;09:27:17;0;50	12518;8	65807;5;230;81;
$GPXUP;2115;09:27:18;0;50	1253;8	65833;5;228;80;
$GPXUP;2115;09:27:19;0;50	12541;8	65857;5;226;78;
$GPXUP;2115;09:27:20;0;50	12552;8	65882;5;223;81;
$GPXUP;2115;09:27:21;0;50	12565;8	65903;5;220;71;
$GPXUP;2115;09:27:22;0;50	1258;8	65916;5;218;68;
$GPXUP;2115;09:27:23;0;50	12592;8	65925;5;216;59;
$GPXUP;2115;09:27:24;0;50	12603;8	65936;5;213;56;
$GPXUP;2115;09:27:25;0;50	12614;8	65947;5;211;54;
$GPXUP;2115;09:27:26;0;50	12624;8	65958;5;210;53;
$GPXUP;2115;09:27:27;0;50	12633;8	65971;5;208;53;
$GPXUP;2115;09:27:28;0;50	12642;8	65987;5;205;58;
$GPXUP;2115;09:27:29;0;50	12651;8	66006;5;204;67;
$GPXUP;2115;09:27:30;0;50	12662;8	66025;5;203;68;
$GPXUP;2115;09:27:31;0;50	12671;8	66044;5;202;68;
$GPXUP;2115;09:27:32;0;50	12683;8	6606;5;201;65;
$GPXUP;2115;09:27:33;0;50	12696;8	66071;3;200;65;
$GPXUP;2115;09:27:34;0;50	12711;8	66076;2;201;63;
$GPXUP;2115;09:27:35;0;50	12692;8	66068;5;199;43;
$GPXUP;2115;09:27:36;0;50	12671;8	66058;5;198;53;
$GPXUP;2115;09:27:37;0;50	1265;8	66049;5;197;54;
$GPXUP;2115;09:27:38;0;50	1263;8	66038;5;195;54;
$GPXUP;2115;09:27:39;0;50	12612;8	66032;5;194;45;
$GPXUP;2115;09:27:40;0;50	12597;8	66032;5;191;41;
$GPXUP;2115;09:27:41;0;50	12587;8	66033;5;190;33;
$GPXUP;2115;09:27:42;0;50	1258;8	66032;5;187;21;
$GPXUP;2115;09:27:43;0;50	12575;8	66023;5;185;12;
$GPXUP;2115;09:27:44;0;50	12573;8	66006;5;183;23;
$GPXUP;2115;09:27:45;0;50	12569;8	65984;5;180;39;
$GPXUP;2115;09:27:46;0;50	12566;8	65961;5;178;42;
$GPXUP;2115;09:27:47;0;50	12564;8	65939;5;176;42;
$GPXUP;2115;09:27:48;0;50	12565;8	65916;5;172;46;
$GPXUP;2115;09:27:49;0;50	12566;8	65896;5;170;40;
$GPXUP;2115;09:27:50;0;50	12569;8	65883;5;167;32;
$GPXUP;2115;09:27:51;0;50	12572;8	65876;5;165;19;
$GPXUP;2115;09:27:52;0;50	12576;8	65879;5;162;15;
$GPXUP;2115;09:27:53;0;50	12578;8	65881;5;160;13;
$GPXUP;2115;09:27:54;0;50	12579;8	65882;5;157;8;
$GPXUP;2115;09:27:55;0;50	12579;8	65878;5;154;14;
$GPXUP;2115;09:27:56;0;50	1258;8	65871;5;151;17;
$GPXUP;2115;09:27:57;0;50	1258;8	65866;5;148;15;
$GPXUP;2115;09:27:58;0;50	1258;8	65863;5;146;9;
$GPXUP;2115;09:27:59;0;50	12579;8	65864;5;143;3;
$GPXUP;2115;09:28:00;0;50	12575;8	65864;5;142;14;
$GPXUP;2115;09:28:01;0;50	12573;8	65867;5;141;2;
$GPXUP;2115;09:28:02;0;50	12571;8	65868;5;140;0;
