# Supplementary material for: Pigeon Navigation: Different Routes Lead to Frankfurt
Source: PLoS One. 2014 Nov 12;9(11):e112439. doi: 10.1371/journal.pone.0112439 (PMC4229201; doi:10.1371/journal.pone.0112439)
Supplement: File S4 — Files containing the original track data and a ‘Read me’ explaining the data format. (ZIP) [file pone.0112439.s004.zip › S-GH/050606xup03_275.log]

$GPXUP;2115;08:51:19;0;49	93623;8	58515;5;151;0;
$GPXUP;2115;08:51:20;0;49	93623;8	58513;5;151;4;
$GPXUP;2115;08:51:21;0;49	93625;8	58508;5;151;16;
$GPXUP;2115;08:51:22;0;49	93631;8	58497;5;151;31;
$GPXUP;2115;08:51:23;0;49	93636;8	58486;5;152;38;
$GPXUP;2115;08:51:24;0;49	93644;8	58476;5;152;42;
$GPXUP;2115;08:51:25;0;49	93656;8	58468;5;153;47;
$GPXUP;2115;08:51:26;0;49	93668;8	58467;5;153;50;
$GPXUP;2115;08:51:27;0;49	9368;8	58468;5;154;48;
$GPXUP;2115;08:51:28;0;49	93693;8	58472;5;154;52;
$GPXUP;2115;08:51:29;0;49	93707;8	58478;5;156;56;
$GPXUP;2115;08:51:30;0;49	93718;8	58493;5;156;57;
$GPXUP;2115;08:51:31;0;49	93727;8	58512;5;157;57;
$GPXUP;2115;08:51:32;0;49	9373;8	58534;5;157;54;
$GPXUP;2115;08:51:33;0;49	93729;8	58556;5;158;51;
$GPXUP;2115;08:51:34;0;49	93724;8	58574;5;158;37;
$GPXUP;2115;08:51:35;0;49	93716;8	58585;5;157;32;
$GPXUP;2115;08:51:36;0;49	9371;8	5859;5;158;15;
$GPXUP;2115;08:51:37;0;49	93703;8	58588;5;158;5;
$GPXUP;2115;08:51:38;0;49	93697;8	5858;5;159;16;
$GPXUP;2115;08:51:39;0;49	93692;8	58562;5;159;35;
$GPXUP;2115;08:51:40;0;49	93689;8	58545;5;160;37;
$GPXUP;2115;08:51:41;0;49	93686;8	58527;5;161;36;
$GPXUP;2115;08:51:42;0;49	93683;8	58512;5;162;30;
$GPXUP;2115;08:51:43;0;49	93677;8	58497;5;163;32;
$GPXUP;2115;08:51:44;0;49	9367;8	58486;5;163;27;
$GPXUP;2115;08:51:45;0;49	93658;8	58482;5;164;28;
$GPXUP;2115;08:51:46;0;49	93644;8	58488;5;165;40;
$GPXUP;2115;08:51:47;0;49	93629;8	58499;5;166;47;
$GPXUP;2115;08:51:48;0;49	93616;8	58515;5;166;49;
$GPXUP;2115;08:51:49;0;49	93606;8	58539;5;167;58;
$GPXUP;2115;08:51:50;0;49	93598;8	5856;5;169;50;
$GPXUP;2115;08:51:51;0;49	9359;8	58581;5;170;49;
$GPXUP;2115;08:51:52;0;49	9358;8	58598;5;170;49;
$GPXUP;2115;08:51:53;0;49	9357;8	58609;5;172;34;
$GPXUP;2115;08:51:54;0;49	93561;8	58611;5;172;20;
$GPXUP;2115;08:51:55;0;49	93552;8	58604;5;173;24;
$GPXUP;2115;08:51:56;0;49	93546;8	58595;5;173;17;
$GPXUP;2115;08:51:57;0;49	93543;8	58579;5;172;32;
$GPXUP;2115;08:51:58;0;49	93543;8	58563;5;173;34;
$GPXUP;2115;08:51:59;0;49	93548;8	58547;5;173;42;
$GPXUP;2115;08:52:00;0;49	93556;8	58532;5;173;48;
$GPXUP;2115;08:52:01;0;49	93565;8	5852;5;172;50;
$GPXUP;2115;08:52:02;0;49	93577;8	5851;5;172;52;
$GPXUP;2115;08:52:03;0;49	93589;8	58506;5;172;55;
$GPXUP;2115;08:52:04;0;49	93601;8	58502;5;171;53;
$GPXUP;2115;08:52:05;0;49	93615;8	58502;5;171;63;
$GPXUP;2115;08:52:06;0;49	93631;8	58499;5;171;65;
$GPXUP;2115;08:52:07;0;49	93647;8	58496;5;170;65;
$GPXUP;2115;08:52:08;0;49	93662;8	58496;5;170;65;
$GPXUP;2115;08:52:09;0;49	93678;8	58496;5;170;64;
$GPXUP;2115;08:52:10;0;49	93694;8	58502;5;170;66;
$GPXUP;2115;08:52:11;0;49	93709;8	58512;5;170;70;
$GPXUP;2115;08:52:12;0;49	93726;8	58521;5;168;72;
$GPXUP;2115;08:52:13;0;49	93743;8	58528;5;167;73;
$GPXUP;2115;08:52:14;0;49	9376;8	58535;5;167;73;
$GPXUP;2115;08:52:15;0;49	93777;8	5854;5;166;71;
$GPXUP;2115;08:52:16;0;49	93794;8	58544;5;166;69;
$GPXUP;2115;08:52:17;0;49	9381;8	58545;5;166;65;
$GPXUP;2115;08:52:18;0;49	93826;8	58545;5;166;65;
$GPXUP;2115;08:52:19;0;49	93843;8	58545;5;166;66;
$GPXUP;2115;08:52:20;0;49	93859;8	58546;5;165;68;
$GPXUP;2115;08:52:21;0;49	93876;8	58547;5;164;68;
$GPXUP;2115;08:52:22;0;49	93893;8	58543;5;165;66;
$GPXUP;2115;08:52:23;0;49	93909;8	58541;5;164;65;
$GPXUP;2115;08:52:24;0;49	93925;8	58537;5;165;66;
$GPXUP;2115;08:52:25;0;49	93941;8	58536;5;164;65;
$GPXUP;2115;08:52:26;0;49	93957;8	58537;5;165;65;
$GPXUP;2115;08:52:27;0;49	93974;8	58543;5;165;66;
$GPXUP;2115;08:52:28;0;49	93989;8	58549;5;165;65;
$GPXUP;2115;08:52:29;0;49	94005;8	58557;5;165;64;
$GPXUP;2115;08:52:30;0;49	94019;8	58567;5;165;65;
$GPXUP;2115;08:52:31;0;49	94035;8	58578;5;165;65;
$GPXUP;2115;08:52:32;0;49	94049;8	58589;5;166;64;
$GPXUP;2115;08:52:33;0;49	94063;8	586;5;166;65;
$GPXUP;2115;08:52:34;0;49	94078;8	58612;5;165;68;
$GPXUP;2115;08:52:35;0;49	94094;8	58624;5;165;69;
$GPXUP;2115;08:52:36;0;49	9411;8	58638;5;165;70;
$GPXUP;2115;08:52:37;0;49	94125;8	5865;5;165;71;
$GPXUP;2115;08:52:38;0;49	94139;8	58667;5;164;69;
$GPXUP;2115;08:52:39;0;49	94152;8	58682;5;165;67;
$GPXUP;2115;08:52:40;0;49	94165;8	58698;5;165;66;
$GPXUP;2115;08:52:41;0;49	94179;8	58711;5;165;65;
$GPXUP;2115;08:52:42;0;49	94194;8	58721;5;165;66;
$GPXUP;2115;08:52:43;0;49	94211;8	58725;5;165;67;
$GPXUP;2115;08:52:44;0;49	94227;8	58729;5;164;65;
$GPXUP;2115;08:52:45;0;49	94244;8	58734;5;165;66;
$GPXUP;2115;08:52:46;0;49	9426;8	5874;5;164;66;
$GPXUP;2115;08:52:47;0;49	94276;8	58739;5;164;64;
$GPXUP;2115;08:52:48;0;49	9429;8	58736;5;164;59;
$GPXUP;2115;08:52:49;0;49	94303;8	58727;5;165;54;
$GPXUP;2115;08:52:50;0;49	94313;8	58715;5;165;51;
$GPXUP;2115;08:52:51;0;49	94321;8	58698;5;165;51;
$GPXUP;2115;08:52:52;0;49	94329;8	58681;5;166;53;
$GPXUP;2115;08:52:53;0;49	94336;8	58664;5;166;54;
$GPXUP;2115;08:52:54;0;49	94344;8	58649;5;165;49;
$GPXUP;2115;08:52:55;0;49	94353;8	58635;5;165;49;
$GPXUP;2115;08:52:56;0;49	94364;8	58623;5;165;51;
$GPXUP;2115;08:52:57;0;49	94375;8	58619;5;165;44;
$GPXUP;2115;08:52:58;0;49	94388;8	5862;5;165;48;
$GPXUP;2115;08:52:59;0;49	94404;8	58633;5;165;63;
$GPXUP;2115;08:53:00;0;49	9442;8	58645;5;164;66;
$GPXUP;2115;08:53:01;0;49	94438;8	58657;5;165;67;
$GPXUP;2115;08:53:02;0;49	94455;8	58667;5;164;69;
$GPXUP;2115;08:53:03;0;49	94473;8	5868;5;165;71;
$GPXUP;2115;08:53:04;0;49	94488;8	58699;5;165;72;
$GPXUP;2115;08:53:05;0;49	94503;8	58718;5;165;72;
$GPXUP;2115;08:53:06;0;49	94516;8	5874;5;165;71;
$GPXUP;2115;08:53:07;0;49	94528;8	58762;5;165;70;
$GPXUP;2115;08:53:08;0;49	94538;8	58786;5;166;68;
$GPXUP;2115;08:53:09;0;49	94551;8	58805;5;166;67;
$GPXUP;2115;08:53:10;0;49	94565;8	58822;5;167;69;
$GPXUP;2115;08:53:11;0;49	94582;8	58835;5;167;69;
$GPXUP;2115;08:53:12;0;49	94598;8	58846;5;168;66;
$GPXUP;2115;08:53:13;0;49	94614;8	58853;5;169;64;
$GPXUP;2115;08:53:14;0;49	9463;8	5886;5;169;65;
$GPXUP;2115;08:53:15;0;49	94645;8	5887;5;169;67;
$GPXUP;2115;08:53:16;0;49	94661;8	58884;5;169;70;
$GPXUP;2115;08:53:17;0;49	94676;8	58904;5;168;73;
$GPXUP;2115;08:53:18;0;49	94688;8	58927;5;167;75;
$GPXUP;2115;08:53:19;0;49	94698;8	58951;5;167;72;
$GPXUP;2115;08:53:20;0;49	94704;8	58978;5;166;72;
$GPXUP;2115;08:53:21;0;49	9471;8	59006;5;165;71;
$GPXUP;2115;08:53:22;0;49	94713;8	5903;5;165;65;
$GPXUP;2115;08:53:23;0;49	94715;8	59052;5;164;55;
$GPXUP;2115;08:53:24;0;49	94711;8	59074;5;164;54;
$GPXUP;2115;08:53:25;0;49	94707;8	59093;5;162;47;
$GPXUP;2115;08:53:26;0;49	947;8	5911;5;162;46;
$GPXUP;2115;08:53:27;0;49	94691;8	59123;5;162;42;
$GPXUP;2115;08:53:28;0;49	9468;8	59133;5;162;42;
$GPXUP;2115;08:53:29;0;49	94668;8	59138;5;161;39;
$GPXUP;2115;08:53:30;0;49	94657;8	59138;5;161;30;
$GPXUP;2115;08:53:31;0;49	94646;8	59134;5;161;31;
$GPXUP;2115;08:53:32;0;49	94637;8	59126;5;161;30;
$GPXUP;2115;08:53:33;0;49	94629;8	5911;5;161;35;
$GPXUP;2115;08:53:34;0;49	94625;8	59095;5;161;31;
$GPXUP;2115;08:53:35;0;49	94625;8	5908;5;161;30;
$GPXUP;2115;08:53:36;0;49	9463;8	59064;5;161;40;
$GPXUP;2115;08:53:37;0;49	9464;8	59046;5;161;53;
$GPXUP;2115;08:53:38;0;49	94653;8	5903;5;161;56;
$GPXUP;2115;08:53:39;0;49	94667;8	59017;5;159;60;
$GPXUP;2115;08:53:40;0;49	94684;8	59008;5;160;64;
$GPXUP;2115;08:53:41;0;49	94701;8	59004;5;159;67;
$GPXUP;2115;08:53:42;0;49	94719;8	59;5;159;67;
$GPXUP;2115;08:53:43;0;49	94735;8	58994;5;160;64;
$GPXUP;2115;08:53:44;0;49	9475;8	58986;5;160;61;
$GPXUP;2115;08:53:45;0;49	94764;8	58972;5;160;59;
$GPXUP;2115;08:53:46;0;49	94775;8	58956;5;162;58;
$GPXUP;2115;08:53:47;0;49	94786;8	58937;5;162;59;
$GPXUP;2115;08:53:48;0;49	94794;8	58916;5;161;60;
$GPXUP;2115;08:53:49;0;49	94802;8	5889;5;161;67;
$GPXUP;2115;08:53:50;0;49	94806;8	58866;5;161;64;
$GPXUP;2115;08:53:51;0;49	94808;8	58844;5;161;54;
$GPXUP;2115;08:53:52;0;49	94805;8	58823;5;162;51;
$GPXUP;2115;08:53:53;0;49	94803;8	58804;5;163;46;
$GPXUP;2115;08:53:54;0;49	94802;8	58786;5;165;46;
$GPXUP;2115;08:53:55;0;49	94804;8	58766;5;165;46;
$GPXUP;2115;08:53:56;0;49	94807;8	58751;5;166;40;
$GPXUP;2115;08:53:57;0;49	94812;8	58734;5;167;49;
$GPXUP;2115;08:53:58;0;49	94818;8	58711;5;168;59;
$GPXUP;2115;08:53:59;0;49	94821;8	58687;5;169;59;
$GPXUP;2115;08:54:00;0;49	94825;8	58665;5;171;57;
$GPXUP;2115;08:54:01;0;49	94833;8	58645;5;173;57;
$GPXUP;2115;08:54:02;0;49	94842;8	58627;5;175;59;
$GPXUP;2115;08:54:03;0;49	94851;8	58606;5;175;62;
$GPXUP;2115;08:54:04;0;49	94861;8	58586;5;176;63;
$GPXUP;2115;08:54:05;0;49	94873;8	5857;5;177;64;
$GPXUP;2115;08:54:06;0;49	94888;8	58557;5;178;64;
$GPXUP;2115;08:54:07;0;49	94904;8	58547;5;178;67;
$GPXUP;2115;08:54:08;0;49	94919;8	58534;5;179;66;
$GPXUP;2115;08:54:09;0;49	94936;8	58526;5;178;70;
$GPXUP;2115;08:54:10;0;49	94953;8	58516;5;178;72;
$GPXUP;2115;08:54:11;0;49	94968;8	58504;5;178;70;
$GPXUP;2115;08:54:12;0;49	94984;8	58487;5;179;75;
$GPXUP;2115;08:54:13;0;49	94998;8	58467;5;179;75;
$GPXUP;2115;08:54:14;0;49	95009;8	58446;5;179;68;
$GPXUP;2115;08:54:15;0;49	95017;8	58425;5;179;64;
$GPXUP;2115;08:54:16;0;49	95022;8	58407;5;180;53;
$GPXUP;2115;08:54:17;0;49	95022;8	58393;5;182;37;
$GPXUP;2115;08:54:18;0;49	95018;8	58379;5;183;34;
$GPXUP;2115;08:54:19;0;49	9501;8	58371;5;184;31;
$GPXUP;2115;08:54:20;0;49	94998;8	5837;5;185;31;
$GPXUP;2115;08:54:21;0;49	9498;8	58374;5;186;53;
$GPXUP;2115;08:54:22;0;49	94963;8	58379;5;188;54;
$GPXUP;2115;08:54:23;0;49	94946;8	58383;5;190;51;
$GPXUP;2115;08:54:24;0;49	94931;8	58385;5;191;48;
$GPXUP;2115;08:54:25;0;49	94916;8	58385;5;193;44;
$GPXUP;2115;08:54:26;0;49	94902;8	58384;5;194;42;
$GPXUP;2115;08:54:27;0;49	94889;8	58383;5;196;39;
$GPXUP;2115;08:54:28;0;49	94879;8	58377;5;197;35;
$GPXUP;2115;08:54:29;0;49	94872;8	58363;5;198;40;
$GPXUP;2115;08:54:30;0;49	94871;8	58345;5;199;39;
$GPXUP;2115;08:54:31;0;49	94876;8	58329;5;199;44;
$GPXUP;2115;08:54:32;0;49	94884;8	58317;5;199;39;
$GPXUP;2115;08:54:33;0;49	94895;8	58307;5;200;38;
$GPXUP;2115;08:54:34;0;49	94909;8	58305;5;201;47;
$GPXUP;2115;08:54:35;0;49	94927;8	58309;5;201;60;
$GPXUP;2115;08:54:36;0;49	94943;8	58317;5;201;57;
$GPXUP;2115;08:54:37;0;49	94959;8	58327;5;201;56;
$GPXUP;2115;08:54:38;0;49	94974;8	58341;5;201;61;
$GPXUP;2115;08:54:39;0;49	94992;8	58361;5;201;76;
$GPXUP;2115;08:54:40;0;49	95011;8	58381;5;201;76;
$GPXUP;2115;08:54:41;0;49	95028;8	584;5;201;73;
$GPXUP;2115;08:54:42;0;49	95043;8	58418;5;201;68;
$GPXUP;2115;08:54:43;0;49	95058;8	58435;5;203;63;
$GPXUP;2115;08:54:44;0;49	95072;8	58453;5;203;63;
$GPXUP;2115;08:54:45;0;49	95086;8	58471;5;204;65;
$GPXUP;2115;08:54:46;0;49	951;8	58489;5;204;66;
$GPXUP;2115;08:54:47;0;49	95115;8	58504;5;204;64;
$GPXUP;2115;08:54:48;0;49	95132;8	58513;5;204;64;
$GPXUP;2115;08:54:49;0;49	95149;8	58516;5;204;63;
$GPXUP;2115;08:54:50;0;49	95168;8	58515;5;205;66;
$GPXUP;2115;08:54:51;0;49	95184;8	58515;5;205;60;
$GPXUP;2115;08:54:52;0;49	95201;8	58516;5;206;61;
$GPXUP;2115;08:54:53;0;49	95217;8	58519;5;207;63;
$GPXUP;2115;08:54:54;0;49	95233;8	58526;5;207;61;
$GPXUP;2115;08:54:55;0;49	95248;8	5854;5;208;65;
$GPXUP;2115;08:54:56;0;49	95262;8	58559;5;208;70;
$GPXUP;2115;08:54:57;0;49	95277;8	58577;5;209;71;
$GPXUP;2115;08:54:58;0;49	95292;8	58592;5;208;69;
$GPXUP;2115;08:54:59;0;49	95308;8	58603;5;208;66;
$GPXUP;2115;08:55:00;0;49	95324;8	58608;5;209;63;
$GPXUP;2115;08:55:01;0;49	95338;8	58612;5;209;55;
$GPXUP;2115;08:55:02;0;49	95352;8	58613;5;210;57;
$GPXUP;2115;08:55:03;0;49	95367;8	58609;5;210;57;
$GPXUP;2115;08:55:04;0;49	95381;8	58603;5;211;54;
$GPXUP;2115;08:55:05;0;49	9539;8	58592;5;212;48;
$GPXUP;2115;08:55:06;0;49	95399;8	58578;5;213;48;
$GPXUP;2115;08:55:07;0;49	95406;8	5856;5;214;49;
$GPXUP;2115;08:55:08;0;49	95413;8	58545;5;215;50;
$GPXUP;2115;08:55:09;0;49	9542;8	58526;5;217;51;
$GPXUP;2115;08:55:10;0;49	95426;8	5851;5;218;49;
$GPXUP;2115;08:55:11;0;49	95433;8	58494;5;219;48;
$GPXUP;2115;08:55:12;0;49	95443;8	58481;5;220;48;
$GPXUP;2115;08:55:13;0;49	95454;8	58474;5;222;49;
$GPXUP;2115;08:55:14;0;49	95467;8	58469;5;222;52;
$GPXUP;2115;08:55:15;0;49	95481;8	58468;5;222;56;
$GPXUP;2115;08:55:16;0;49	95496;8	58471;5;223;58;
$GPXUP;2115;08:55:17;0;49	95511;8	58474;5;223;60;
$GPXUP;2115;08:55:18;0;49	95527;8	58478;5;223;62;
$GPXUP;2115;08:55:19;0;49	95542;8	58481;5;223;62;
$GPXUP;2115;08:55:20;0;49	95559;8	58485;5;223;66;
$GPXUP;2115;08:55:21;0;49	95576;8	58493;5;221;69;
$GPXUP;2115;08:55:22;0;49	95594;8	58502;5;219;72;
$GPXUP;2115;08:55:23;0;49	95609;8	58517;5;218;74;
$GPXUP;2115;08:55:24;0;49	95627;8	58531;5;215;76;
$GPXUP;2115;08:55:25;0;49	95645;8	58541;5;213;75;
$GPXUP;2115;08:55:26;0;49	95663;8	58545;5;212;73;
$GPXUP;2115;08:55:27;0;49	95681;8	58547;5;209;71;
$GPXUP;2115;08:55:28;0;49	95699;8	58546;5;208;70;
$GPXUP;2115;08:55:29;0;49	95717;8	58547;5;206;70;
$GPXUP;2115;08:55:30;0;49	95734;8	58546;5;204;70;
$GPXUP;2115;08:55:31;0;49	95753;8	58545;5;203;70;
$GPXUP;2115;08:55:32;0;49	9577;8	58546;5;201;70;
$GPXUP;2115;08:55:33;0;49	95788;8	58545;5;199;70;
$GPXUP;2115;08:55:34;0;49	95805;8	58547;5;198;71;
$GPXUP;2115;08:55:35;0;49	95823;8	58554;5;197;70;
$GPXUP;2115;08:55:36;0;49	9584;8	58562;5;195;71;
$GPXUP;2115;08:55:37;0;49	95857;8	58569;5;194;71;
$GPXUP;2115;08:55:38;0;49	95875;8	58575;5;193;70;
$GPXUP;2115;08:55:39;0;49	95891;8	58577;5;192;69;
$GPXUP;2115;08:55:40;0;49	95907;8	58576;5;192;63;
$GPXUP;2115;08:55:41;0;49	95922;8	58578;5;190;61;
$GPXUP;2115;08:55:42;0;49	95937;8	5858;5;191;61;
$GPXUP;2115;08:55:43;0;49	95952;8	58578;5;190;59;
$GPXUP;2115;08:55:44;0;49	95967;8	58577;5;190;59;
$GPXUP;2115;08:55:45;0;49	95982;8	58572;5;190;57;
$GPXUP;2115;08:55:46;0;49	95994;8	58565;5;190;56;
$GPXUP;2115;08:55:47;0;49	96005;8	58553;5;190;54;
$GPXUP;2115;08:55:48;0;49	96016;8	58538;5;190;57;
$GPXUP;2115;08:55:49;0;49	96026;8	5852;5;190;58;
$GPXUP;2115;08:55:50;0;49	96036;8	58504;5;190;55;
$GPXUP;2115;08:55:51;0;49	96045;8	58492;5;191;52;
$GPXUP;2115;08:55:52;0;49	96056;8	58481;5;193;50;
$GPXUP;2115;08:55:53;0;49	96067;8	5847;5;195;50;
$GPXUP;2115;08:55:54;0;49	96077;8	58459;5;196;48;
$GPXUP;2115;08:55:55;0;49	96088;8	58452;5;197;48;
$GPXUP;2115;08:55:56;0;49	96101;8	58449;5;198;52;
$GPXUP;2115;08:55:57;0;49	96116;8	58444;5;198;59;
$GPXUP;2115;08:55:58;0;49	96131;8	58441;5;199;63;
$GPXUP;2115;08:55:59;0;49	96148;8	58439;5;199;64;
$GPXUP;2115;08:56:00;0;49	96164;8	5844;5;198;66;
$GPXUP;2115;08:56:01;0;49	96181;8	58441;5;197;68;
$GPXUP;2115;08:56:02;0;49	96198;8	58441;5;196;68;
$GPXUP;2115;08:56:03;0;49	96215;8	58441;5;195;67;
$GPXUP;2115;08:56:04;0;49	96231;8	58436;5;195;65;
$GPXUP;2115;08:56:05;0;49	96246;8	58427;5;195;64;
$GPXUP;2115;08:56:06;0;49	96261;8	58419;5;194;64;
$GPXUP;2115;08:56:07;0;49	96276;8	58415;5;194;64;
$GPXUP;2115;08:56:08;0;49	96293;8	58413;5;194;65;
$GPXUP;2115;08:56:09;0;49	96309;8	58409;5;193;65;
$GPXUP;2115;08:56:10;0;49	96322;8	584;5;194;58;
$GPXUP;2115;08:56:11;0;49	96335;8	5839;5;195;58;
$GPXUP;2115;08:56:12;0;49	96349;8	58382;5;195;59;
$GPXUP;2115;08:56:13;0;49	96363;8	58376;5;196;59;
$GPXUP;2115;08:56:14;0;49	96377;8	5837;5;197;57;
$GPXUP;2115;08:56:15;0;49	96392;8	58369;5;198;59;
$GPXUP;2115;08:56:16;0;49	96408;8	58367;5;197;63;
$GPXUP;2115;08:56:17;0;49	96424;8	58367;5;198;64;
$GPXUP;2115;08:56:18;0;49	96439;8	58364;5;199;64;
$GPXUP;2115;08:56:19;0;49	96455;8	58364;5;200;63;
$GPXUP;2115;08:56:20;0;49	9647;8	58367;5;202;62;
$GPXUP;2115;08:56:21;0;49	96485;8	58373;5;202;61;
$GPXUP;2115;08:56:22;0;49	96498;8	58387;5;204;61;
$GPXUP;2115;08:56:23;0;49	96511;8	584;5;206;61;
$GPXUP;2115;08:56:24;0;49	96524;8	58412;5;206;61;
$GPXUP;2115;08:56:25;0;49	96538;8	58419;5;207;59;
$GPXUP;2115;08:56:26;0;49	96549;8	58424;5;207;48;
$GPXUP;2115;08:56:27;0;49	96562;8	58423;5;209;51;
$GPXUP;2115;08:56:28;0;49	96578;8	58419;5;208;61;
$GPXUP;2115;08:56:29;0;49	96593;8	58407;5;209;63;
$GPXUP;2115;08:56:30;0;49	96607;8	58393;5;207;61;
$GPXUP;2115;08:56:31;0;49	96618;8	58377;5;207;60;
$GPXUP;2115;08:56:32;0;49	9663;8	58359;5;206;60;
$GPXUP;2115;08:56:33;0;49	96641;8	58343;5;205;59;
$GPXUP;2115;08:56:34;0;49	96653;8	58327;5;204;59;
$GPXUP;2115;08:56:35;0;49	96664;8	58311;5;202;59;
$GPXUP;2115;08:56:36;0;49	96675;8	58295;5;200;54;
$GPXUP;2115;08:56:37;0;49	96684;8	58278;5;198;52;
$GPXUP;2115;08:56:38;0;49	96692;8	5826;5;197;53;
$GPXUP;2115;08:56:39;0;49	96696;8	58242;5;195;46;
$GPXUP;2115;08:56:40;0;49	96698;8	5822;5;193;51;
$GPXUP;2115;08:56:41;0;49	96695;8	58191;5;191;64;
$GPXUP;2115;08:56:42;0;49	9669;8	58165;5;190;62;
$GPXUP;2115;08:56:43;0;49	96683;8	58139;5;188;63;
$GPXUP;2115;08:56:44;0;49	96676;8	58115;5;189;60;
$GPXUP;2115;08:56:45;0;49	9667;8	5809;5;188;62;
$GPXUP;2115;08:56:46;0;49	96667;8	58063;5;187;62;
$GPXUP;2115;08:56:47;0;49	96666;8	58036;5;187;63;
$GPXUP;2115;08:56:48;0;49	9667;8	5801;5;186;65;
$GPXUP;2115;08:56:49;0;49	96675;8	57984;5;186;64;
$GPXUP;2115;08:56:50;0;49	9668;8	57961;5;186;61;
$GPXUP;2115;08:56:51;0;49	96687;8	57939;5;186;59;
$GPXUP;2115;08:56:52;0;49	96695;8	57918;5;186;59;
$GPXUP;2115;08:56:53;0;49	96702;8	57897;5;185;60;
$GPXUP;2115;08:56:54;0;49	96709;8	57875;5;184;63;
$GPXUP;2115;08:56:55;0;49	96714;8	5785;5;183;64;
$GPXUP;2115;08:56:56;0;49	9672;8	57826;5;182;66;
$GPXUP;2115;08:56:57;0;49	96729;8	57804;5;181;66;
$GPXUP;2115;08:56:58;0;49	96737;8	57782;5;178;66;
$GPXUP;2115;08:56:59;0;49	96743;8	57758;5;178;67;
$GPXUP;2115;08:57:00;0;49	96747;8	57732;5;176;67;
$GPXUP;2115;08:57:01;0;49	96749;8	57705;5;174;65;
$GPXUP;2115;08:57:02;0;49	96753;8	57681;5;174;63;
$GPXUP;2115;08:57:03;0;49	96757;8	57656;5;173;64;
$GPXUP;2115;08:57:04;0;49	96765;8	57634;5;172;64;
$GPXUP;2115;08:57:05;0;49	96773;8	57611;5;171;65;
$GPXUP;2115;08:57:06;0;49	96783;8	57592;5;171;66;
$GPXUP;2115;08:57:07;0;49	96795;8	57573;5;169;67;
$GPXUP;2115;08:57:08;0;49	96806;8	57552;5;168;69;
$GPXUP;2115;08:57:09;0;49	96815;8	57529;5;167;68;
$GPXUP;2115;08:57:10;0;49	96824;8	57508;5;167;65;
$GPXUP;2115;08:57:11;0;49	96834;8	57489;5;166;64;
$GPXUP;2115;08:57:12;0;49	96845;8	5747;5;164;64;
$GPXUP;2115;08:57:13;0;49	96856;8	57451;5;164;66;
$GPXUP;2115;08:57:14;0;49	96868;8	57434;5;163;66;
$GPXUP;2115;08:57:15;0;49	96881;8	57416;5;162;67;
$GPXUP;2115;08:57:16;0;49	96895;8	57399;5;160;70;
$GPXUP;2115;08:57:17;0;49	96909;8	57382;5;160;73;
$GPXUP;2115;08:57:18;0;49	96924;8	57363;5;157;76;
$GPXUP;2115;08:57:19;0;49	96939;8	57343;5;156;76;
$GPXUP;2115;08:57:20;0;49	96953;8	57322;5;155;77;
$GPXUP;2115;08:57:21;0;49	96965;8	57299;5;153;77;
$GPXUP;2115;08:57:22;0;49	96975;8	57274;5;152;77;
$GPXUP;2115;08:57:23;0;49	96984;8	57246;5;150;77;
$GPXUP;2115;08:57:24;0;49	96991;8	57222;5;150;68;
$GPXUP;2115;08:57:25;0;49	96995;8	572;5;149;58;
$GPXUP;2115;08:57:26;0;49	96999;8	57176;5;149;65;
$GPXUP;2115;08:57:27;0;49	97004;8	57153;5;148;66;
$GPXUP;2115;08:57:28;0;49	97012;8	57132;5;148;63;
$GPXUP;2115;08:57:29;0;49	97022;8	57117;5;148;57;
$GPXUP;2115;08:57:30;0;49	97035;8	57101;5;146;68;
$GPXUP;2115;08:57:31;0;49	97046;8	5708;5;146;70;
$GPXUP;2115;08:57:32;0;49	97055;8	57058;5;146;68;
$GPXUP;2115;08:57:33;0;49	97064;8	57038;5;147;65;
$GPXUP;2115;08:57:34;0;49	97075;8	5702;5;148;61;
$GPXUP;2115;08:57:35;0;49	97084;8	57003;5;149;58;
$GPXUP;2115;08:57:36;0;49	97092;8	56986;5;151;58;
$GPXUP;2115;08:57:37;0;49	971;8	56968;5;153;58;
$GPXUP;2115;08:57:38;0;49	97106;8	56948;5;154;57;
$GPXUP;2115;08:57:39;0;49	97111;8	56928;5;155;56;
$GPXUP;2115;08:57:40;0;49	97115;8	56908;5;157;55;
$GPXUP;2115;08:57:41;0;49	97118;8	56889;5;158;54;
$GPXUP;2115;08:57:42;0;49	97123;8	56868;5;160;55;
$GPXUP;2115;08:57:43;0;49	9713;8	56852;5;161;50;
$GPXUP;2115;08:57:44;0;49	97139;8	56839;5;163;48;
$GPXUP;2115;08:57:45;0;49	97149;8	56828;5;165;49;
$GPXUP;2115;08:57:46;0;49	97159;8	56817;5;166;50;
$GPXUP;2115;08:57:47;0;49	97171;8	56808;5;166;52;
$GPXUP;2115;08:57:48;0;49	97184;8	56801;5;166;55;
$GPXUP;2115;08:57:49;0;49	97198;8	56796;5;167;59;
$GPXUP;2115;08:57:50;0;49	97214;8	56795;5;166;64;
$GPXUP;2115;08:57:51;0;49	97231;8	56796;5;166;65;
$GPXUP;2115;08:57:52;0;49	97247;8	56798;5;166;66;
$GPXUP;2115;08:57:53;0;49	97264;8	56799;5;166;62;
$GPXUP;2115;08:57:54;0;49	97278;8	568;5;167;59;
$GPXUP;2115;08:57:55;0;49	97293;8	56803;5;166;58;
$GPXUP;2115;08:57:56;0;49	97307;8	5681;5;166;60;
$GPXUP;2115;08:57:57;0;49	97323;8	56817;5;165;65;
$GPXUP;2115;08:57:58;0;49	9734;8	56823;5;165;68;
$GPXUP;2115;08:57:59;0;49	97358;8	56825;5;164;71;
$GPXUP;2115;08:58:00;0;49	97374;8	56824;5;164;65;
$GPXUP;2115;08:58:01;0;49	9739;8	56821;5;165;61;
$GPXUP;2115;08:58:02;0;49	97404;8	56816;5;165;58;
$GPXUP;2115;08:58:03;0;49	97419;8	56813;5;165;60;
$GPXUP;2115;08:58:04;0;49	97435;8	56806;5;164;61;
$GPXUP;2115;08:58:05;0;49	97449;8	56802;5;164;62;
$GPXUP;2115;08:58:06;0;49	97465;8	56798;5;163;63;
$GPXUP;2115;08:58:07;0;49	97481;8	56792;5;162;64;
$GPXUP;2115;08:58:08;0;49	97497;8	56787;5;162;64;
$GPXUP;2115;08:58:09;0;49	97512;8	56779;5;161;63;
$GPXUP;2115;08:58:10;0;49	97526;8	56771;5;161;59;
$GPXUP;2115;08:58:11;0;49	97539;8	56762;5;161;58;
$GPXUP;2115;08:58:12;0;49	9755;8	56751;5;160;54;
$GPXUP;2115;08:58:13;0;49	97564;8	56744;5;161;55;
$GPXUP;2115;08:58:14;0;49	97578;8	56742;5;161;58;
$GPXUP;2115;08:58:15;0;49	97592;8	5674;5;160;61;
$GPXUP;2115;08:58:16;0;49	97607;8	56735;5;161;61;
$GPXUP;2115;08:58:17;0;49	97621;8	56726;5;161;58;
$GPXUP;2115;08:58:18;0;49	97635;8	5672;5;162;59;
$GPXUP;2115;08:58:19;0;49	97649;8	56716;5;163;59;
$GPXUP;2115;08:58:20;0;49	97664;8	56713;5;164;60;
$GPXUP;2115;08:58:21;0;49	97679;8	56709;5;164;62;
$GPXUP;2115;08:58:22;0;49	97696;8	56706;5;164;64;
$GPXUP;2115;08:58:23;0;49	97712;8	56708;5;165;68;
$GPXUP;2115;08:58:24;0;49	97729;8	56704;5;165;65;
$GPXUP;2115;08:58:25;0;49	97744;8	56698;5;165;62;
$GPXUP;2115;08:58:26;0;49	97759;8	56695;5;166;59;
$GPXUP;2115;08:58:27;0;49	97773;8	56693;5;166;61;
$GPXUP;2115;08:58:28;0;49	97788;8	5669;5;167;61;
$GPXUP;2115;08:58:29;0;49	97802;8	56683;5;167;58;
$GPXUP;2115;08:58:30;0;49	97817;8	56678;5;167;58;
$GPXUP;2115;08:58:31;0;49	97831;8	56675;5;167;56;
$GPXUP;2115;08:58:32;0;49	97846;8	56678;5;167;63;
$GPXUP;2115;08:58:33;0;49	97863;8	56682;5;167;69;
$GPXUP;2115;08:58:34;0;49	97881;8	56684;5;167;69;
$GPXUP;2115;08:58:35;0;49	97898;8	56687;5;167;68;
$GPXUP;2115;08:58:36;0;49	97915;8	56685;5;166;66;
$GPXUP;2115;08:58:37;0;49	97931;8	56683;5;166;63;
$GPXUP;2115;08:58:38;0;49	97945;8	56677;5;166;59;
$GPXUP;2115;08:58:39;0;49	97958;8	5667;5;166;55;
$GPXUP;2115;08:58:40;0;49	97971;8	56663;5;167;53;
$GPXUP;2115;08:58:41;0;49	97984;8	5666;5;168;53;
$GPXUP;2115;08:58:42;0;49	97996;8	56661;5;170;52;
$GPXUP;2115;08:58:43;0;49	98009;8	56664;5;171;52;
$GPXUP;2115;08:58:44;0;49	98021;8	56672;5;171;53;
$GPXUP;2115;08:58:45;0;49	98032;8	56684;5;172;57;
$GPXUP;2115;08:58:46;0;49	98043;8	56701;5;172;62;
$GPXUP;2115;08:58:47;0;49	98055;8	56716;5;172;63;
$GPXUP;2115;08:58:48;0;49	98066;8	56732;5;172;63;
$GPXUP;2115;08:58:49;0;49	98079;8	56744;5;172;58;
$GPXUP;2115;08:58:50;0;49	98093;8	56749;5;172;59;
$GPXUP;2115;08:58:51;0;49	98108;8	56753;5;172;60;
$GPXUP;2115;08:58:52;0;49	98121;8	56761;5;173;60;
$GPXUP;2115;08:58:53;0;49	98136;8	56771;5;174;61;
$GPXUP;2115;08:58:54;0;49	98149;8	56782;5;173;60;
$GPXUP;2115;08:58:55;0;49	98163;8	56793;5;173;63;
$GPXUP;2115;08:58:56;0;49	98177;8	56807;5;173;67;
$GPXUP;2115;08:58:57;0;49	98193;8	5682;5;172;70;
$GPXUP;2115;08:58:58;0;49	98209;8	5683;5;171;70;
$GPXUP;2115;08:58:59;0;49	98225;8	56838;5;172;68;
$GPXUP;2115;08:59:00;0;49	9824;8	56847;5;170;65;
$GPXUP;2115;08:59:01;0;49	98256;8	56849;5;170;64;
$GPXUP;2115;08:59:02;0;49	98272;8	56847;5;169;61;
$GPXUP;2115;08:59:03;0;49	98287;8	56845;5;170;59;
$GPXUP;2115;08:59:04;0;49	98302;8	56848;5;170;59;
$GPXUP;2115;08:59:05;0;49	98316;8	56855;5;170;60;
$GPXUP;2115;08:59:06;0;49	9833;8	56861;5;170;60;
$GPXUP;2115;08:59:07;0;49	98345;8	5687;5;170;61;
$GPXUP;2115;08:59:08;0;49	9836;8	56874;5;170;61;
$GPXUP;2115;08:59:09;0;49	98375;8	56875;5;170;61;
$GPXUP;2115;08:59:10;0;49	9839;8	56876;5;170;61;
$GPXUP;2115;08:59:11;0;49	98406;8	56881;5;169;62;
$GPXUP;2115;08:59:12;0;49	98422;8	56886;5;169;66;
$GPXUP;2115;08:59:13;0;49	98438;8	56895;5;168;69;
$GPXUP;2115;08:59:14;0;49	98455;8	56905;5;168;69;
$GPXUP;2115;08:59:15;0;49	98472;8	56914;5;167;69;
$GPXUP;2115;08:59:16;0;49	98489;8	5692;5;168;74;
$GPXUP;2115;08:59:17;0;49	98504;8	56921;5;168;61;
$GPXUP;2115;08:59:18;0;49	98518;8	56925;5;168;56;
$GPXUP;2115;08:59:19;0;49	98532;8	5693;5;168;57;
$GPXUP;2115;08:59:20;0;49	98546;8	56932;5;169;57;
$GPXUP;2115;08:59:21;0;49	9856;8	56933;5;169;56;
$GPXUP;2115;08:59:22;0;49	98573;8	56934;5;170;55;
$GPXUP;2115;08:59:23;0;49	98587;8	56936;5;170;58;
$GPXUP;2115;08:59:24;0;49	98602;8	56941;5;170;61;
$GPXUP;2115;08:59:25;0;49	98617;8	56949;5;169;63;
$GPXUP;2115;08:59:26;0;49	9863;8	56963;5;169;67;
$GPXUP;2115;08:59:27;0;49	98643;8	56982;5;168;70;
$GPXUP;2115;08:59:28;0;49	98653;8	57004;5;167;70;
$GPXUP;2115;08:59:29;0;49	98665;8	57023;5;167;70;
$GPXUP;2115;08:59:30;0;49	98675;8	57045;5;166;68;
$GPXUP;2115;08:59:31;0;49	98687;8	57064;5;166;68;
$GPXUP;2115;08:59:32;0;49	98699;8	57081;5;166;66;
$GPXUP;2115;08:59:33;0;49	98709;8	57101;5;167;65;
$GPXUP;2115;08:59:34;0;49	98719;8	5712;5;167;65;
$GPXUP;2115;08:59:35;0;49	98732;8	57138;5;167;68;
$GPXUP;2115;08:59:36;0;49	98746;8	57153;5;167;69;
$GPXUP;2115;08:59:37;0;49	98761;8	57164;5;167;67;
$GPXUP;2115;08:59:38;0;49	98777;8	57171;5;168;63;
$GPXUP;2115;08:59:39;0;49	98791;8	57175;5;169;60;
$GPXUP;2115;08:59:40;0;49	98805;8	57179;5;170;55;
$GPXUP;2115;08:59:41;0;49	98818;8	57181;5;172;53;
$GPXUP;2115;08:59:42;0;49	98831;8	57187;5;175;54;
$GPXUP;2115;08:59:43;0;49	98843;8	57196;5;177;53;
$GPXUP;2115;08:59:44;0;49	98856;8	57208;5;178;57;
$GPXUP;2115;08:59:45;0;49	98865;8	57222;5;179;54;
$GPXUP;2115;08:59:46;0;49	98876;8	57241;5;181;63;
$GPXUP;2115;08:59:47;0;49	98887;8	5726;5;181;65;
$GPXUP;2115;08:59:48;0;49	98898;8	57279;5;182;64;
$GPXUP;2115;08:59:49;0;49	98909;8	57297;5;183;64;
$GPXUP;2115;08:59:50;0;49	9892;8	57317;5;184;65;
$GPXUP;2115;08:59:51;0;49	98929;8	5734;5;185;66;
$GPXUP;2115;08:59:52;0;49	98934;8	57364;5;186;65;
$GPXUP;2115;08:59:53;0;49	98942;8	57386;5;187;63;
$GPXUP;2115;08:59:54;0;49	98951;8	57407;5;188;64;
$GPXUP;2115;08:59:55;0;49	98962;8	57429;5;188;70;
$GPXUP;2115;08:59:56;0;49	98975;8	57451;5;188;75;
$GPXUP;2115;08:59:57;0;49	98989;8	57473;5;188;76;
$GPXUP;2115;08:59:58;0;49	99002;8	57494;5;187;75;
$GPXUP;2115;08:59:59;0;49	99015;8	57515;5;187;77;
$GPXUP;2115;09:00:00;0;49	99031;8	57535;5;186;77;
$GPXUP;2115;09:00:01;0;49	99046;8	57553;5;185;76;
$GPXUP;2115;09:00:02;0;49	99063;8	5757;5;184;76;
$GPXUP;2115;09:00:03;0;49	99077;8	57588;5;184;76;
$GPXUP;2115;09:00:04;0;49	99094;8	57601;5;183;73;
$GPXUP;2115;09:00:05;0;49	9911;8	57613;5;183;71;
$GPXUP;2115;09:00:06;0;49	99127;8	57623;5;182;68;
$GPXUP;2115;09:00:07;0;49	99143;8	57631;5;183;66;
$GPXUP;2115;09:00:08;0;49	99158;8	57645;5;183;70;
$GPXUP;2115;09:00:09;0;49	99173;8	57661;5;183;72;
$GPXUP;2115;09:00:10;0;49	99188;8	57676;5;182;74;
$GPXUP;2115;09:00:11;0;49	99204;8	57693;5;182;73;
$GPXUP;2115;09:00:12;0;49	99218;8	57707;5;181;70;
$GPXUP;2115;09:00:13;0;49	99236;8	5772;5;181;73;
$GPXUP;2115;09:00:14;0;49	99251;8	57727;5;180;65;
$GPXUP;2115;09:00:15;0;49	99266;8	5773;5;180;63;
$GPXUP;2115;09:00:16;0;49	99281;8	57732;5;180;61;
$GPXUP;2115;09:00:17;0;49	99296;8	57734;5;180;59;
$GPXUP;2115;09:00:18;0;49	99312;8	57735;5;180;60;
$GPXUP;2115;09:00:19;0;49	99328;8	57735;5;180;62;
$GPXUP;2115;09:00:20;0;49	99344;8	57738;5;179;66;
$GPXUP;2115;09:00:21;0;49	9936;8	57741;5;178;66;
$GPXUP;2115;09:00:22;0;49	99376;8	5775;5;177;68;
$GPXUP;2115;09:00:23;0;49	99392;8	57761;5;177;71;
$GPXUP;2115;09:00:24;0;49	99409;8	57773;5;176;73;
$GPXUP;2115;09:00:25;0;49	99426;8	57782;5;174;70;
$GPXUP;2115;09:00:26;0;49	99442;8	57792;5;174;71;
$GPXUP;2115;09:00:27;0;49	99459;8	57802;5;172;72;
$GPXUP;2115;09:00:28;0;49	99476;8	57809;5;172;70;
$GPXUP;2115;09:00:29;0;49	99493;8	5782;5;171;72;
$GPXUP;2115;09:00:30;0;49	9951;8	57827;5;169;73;
$GPXUP;2115;09:00:31;0;49	99528;8	5783;5;168;71;
$GPXUP;2115;09:00:32;0;49	99545;8	57837;5;167;71;
$GPXUP;2115;09:00:33;0;49	99562;8	57845;5;166;71;
$GPXUP;2115;09:00:34;0;49	99579;8	57854;5;166;72;
$GPXUP;2115;09:00:35;0;49	99598;8	57862;5;165;76;
$GPXUP;2115;09:00:36;0;49	99614;8	57863;5;166;67;
$GPXUP;2115;09:00:37;0;49	9963;8	57868;5;165;63;
$GPXUP;2115;09:00:38;0;49	99645;8	57873;5;166;64;
$GPXUP;2115;09:00:39;0;49	9966;8	57881;5;165;67;
$GPXUP;2115;09:00:40;0;49	99677;8	57889;5;165;66;
$GPXUP;2115;09:00:41;0;49	99694;8	57895;5;165;70;
$GPXUP;2115;09:00:42;0;49	9971;8	57897;5;164;65;
$GPXUP;2115;09:00:43;0;49	99724;8	57899;5;163;57;
$GPXUP;2115;09:00:44;0;49	99739;8	57896;5;162;60;
$GPXUP;2115;09:00:45;0;49	99754;8	5789;5;163;59;
$GPXUP;2115;09:00:46;0;49	99769;8	57887;5;162;59;
$GPXUP;2115;09:00:47;0;49	99784;8	57886;5;162;63;
$GPXUP;2115;09:00:48;0;49	99802;8	57883;5;161;68;
$GPXUP;2115;09:00:49;0;49	99818;8	57878;5;162;68;
$GPXUP;2115;09:00:50;0;49	99834;8	57869;5;161;66;
$GPXUP;2115;09:00:51;0;49	9985;8	57862;5;161;62;
$GPXUP;2115;09:00:52;0;49	99865;8	57861;5;161;63;
$GPXUP;2115;09:00:53;0;49	99882;8	5786;5;161;65;
$GPXUP;2115;09:00:54;0;49	99898;8	57861;5;161;65;
$GPXUP;2115;09:00:55;0;49	99915;8	5786;5;162;63;
$GPXUP;2115;09:00:56;0;49	9993;8	57855;5;162;60;
$GPXUP;2115;09:00:57;0;49	99945;8	57851;5;163;60;
$GPXUP;2115;09:00:58;0;49	9996;8	5785;5;163;65;
$GPXUP;2115;09:00:59;0;49	99976;8	57845;5;162;64;
$GPXUP;2115;09:01:00;0;49	99991;8	5784;5;162;60;
$GPXUP;2115;09:01:01;0;50	00006;8	57837;5;163;59;
$GPXUP;2115;09:01:02;0;50	00021;8	57833;5;163;60;
$GPXUP;2115;09:01:03;0;50	00036;8	5783;5;164;59;
$GPXUP;2115;09:01:04;0;50	00051;8	57832;5;164;62;
$GPXUP;2115;09:01:05;0;50	00066;8	57834;5;165;60;
$GPXUP;2115;09:01:06;0;50	0008;8	57837;5;167;57;
$GPXUP;2115;09:01:07;0;50	00093;8	5784;5;167;54;
$GPXUP;2115;09:01:08;0;50	00108;8	57844;5;168;55;
$GPXUP;2115;09:01:09;0;50	00121;8	57849;5;169;57;
$GPXUP;2115;09:01:10;0;50	00135;8	57859;5;169;59;
$GPXUP;2115;09:01:11;0;50	00149;8	57871;5;169;65;
$GPXUP;2115;09:01:12;0;50	00163;8	57884;5;169;65;
$GPXUP;2115;09:01:13;0;50	00178;8	57891;5;168;62;
$GPXUP;2115;09:01:14;0;50	00193;8	57893;5;168;60;
$GPXUP;2115;09:01:15;0;50	00208;8	57893;5;168;59;
$GPXUP;2115;09:01:16;0;50	00223;8	57893;5;168;60;
$GPXUP;2115;09:01:17;0;50	00239;8	5789;5;167;62;
$GPXUP;2115;09:01:18;0;50	00254;8	57883;5;166;64;
$GPXUP;2115;09:01:19;0;50	00269;8	57875;5;165;63;
$GPXUP;2115;09:01:20;0;50	00284;8	57869;5;164;60;
$GPXUP;2115;09:01:21;0;50	00299;8	57865;5;165;61;
$GPXUP;2115;09:01:22;0;50	00315;8	57858;5;163;62;
$GPXUP;2115;09:01:23;0;50	0033;8	57852;5;163;63;
$GPXUP;2115;09:01:24;0;50	00346;8	57847;5;162;65;
$GPXUP;2115;09:01:25;0;50	00362;8	5784;5;161;65;
$GPXUP;2115;09:01:26;0;50	00377;8	5783;5;161;65;
$GPXUP;2115;09:01:27;0;50	00391;8	57818;5;161;62;
$GPXUP;2115;09:01:28;0;50	00403;8	57808;5;162;56;
$GPXUP;2115;09:01:29;0;50	00417;8	57803;5;162;53;
$GPXUP;2115;09:01:30;0;50	0043;8	57805;5;163;57;
$GPXUP;2115;09:01:31;0;50	00445;8	57809;5;163;60;
$GPXUP;2115;09:01:32;0;50	0046;8	57816;5;163;62;
$GPXUP;2115;09:01:33;0;50	00475;8	57826;5;163;66;
$GPXUP;2115;09:01:34;0;50	00492;8	57833;5;163;68;
$GPXUP;2115;09:01:35;0;50	00509;8	57839;5;162;70;
$GPXUP;2115;09:01:36;0;50	00526;8	57843;5;161;69;
$GPXUP;2115;09:01:37;0;50	00544;8	57844;5;161;69;
$GPXUP;2115;09:01:38;0;50	00561;8	57845;5;160;67;
$GPXUP;2115;09:01:39;0;50	00577;8	5784;5;160;65;
$GPXUP;2115;09:01:40;0;50	00592;8	57833;5;160;65;
$GPXUP;2115;09:01:41;0;50	00608;8	57828;5;160;64;
$GPXUP;2115;09:01:42;0;50	00623;8	57822;5;161;62;
$GPXUP;2115;09:01:43;0;50	00639;8	57819;5;161;62;
$GPXUP;2115;09:01:44;0;50	00654;8	57812;5;161;61;
$GPXUP;2115;09:01:45;0;50	00665;8	578;5;162;55;
$GPXUP;2115;09:01:46;0;50	00677;8	57792;5;163;53;
$GPXUP;2115;09:01:47;0;50	00692;8	57789;5;162;57;
$GPXUP;2115;09:01:48;0;50	00707;8	57789;5;162;60;
$GPXUP;2115;09:01:49;0;50	00723;8	57792;5;162;63;
$GPXUP;2115;09:01:50;0;50	00738;8	57794;5;162;63;
$GPXUP;2115;09:01:51;0;50	00754;8	57797;5;162;63;
$GPXUP;2115;09:01:52;0;50	00769;8	57799;5;162;61;
$GPXUP;2115;09:01:53;0;50	00785;8	57799;5;162;61;
$GPXUP;2115;09:01:54;0;50	008;8	578;5;163;61;
$GPXUP;2115;09:01:55;0;50	00814;8	57801;5;163;58;
$GPXUP;2115;09:01:56;0;50	00829;8	57803;5;164;57;
$GPXUP;2115;09:01:57;0;50	00842;8	57807;5;164;58;
$GPXUP;2115;09:01:58;0;50	00858;8	57811;5;164;59;
$GPXUP;2115;09:01:59;0;50	00873;8	57818;5;164;63;
$GPXUP;2115;09:02:00;0;50	00888;8	57825;5;163;65;
$GPXUP;2115;09:02:01;0;50	00904;8	57831;5;163;66;
$GPXUP;2115;09:02:02;0;50	0092;8	57834;5;163;65;
$GPXUP;2115;09:02:03;0;50	00937;8	57833;5;163;66;
$GPXUP;2115;09:02:04;0;50	00953;8	5783;5;163;66;
$GPXUP;2115;09:02:05;0;50	00968;8	57827;5;164;62;
$GPXUP;2115;09:02:06;0;50	0098;8	57821;5;163;54;
$GPXUP;2115;09:02:07;0;50	00994;8	57817;5;164;57;
$GPXUP;2115;09:02:08;0;50	01009;8	57817;5;163;61;
$GPXUP;2115;09:02:09;0;50	01025;8	57818;5;162;64;
$GPXUP;2115;09:02:10;0;50	0104;8	57819;5;163;63;
$GPXUP;2115;09:02:11;0;50	01055;8	57824;5;163;62;
$GPXUP;2115;09:02:12;0;50	01069;8	57828;5;164;60;
$GPXUP;2115;09:02:13;0;50	01082;8	57832;5;165;58;
$GPXUP;2115;09:02:14;0;50	01097;8	57831;5;166;58;
$GPXUP;2115;09:02:15;0;50	01112;8	5783;5;166;62;
$GPXUP;2115;09:02:16;0;50	01127;8	57828;5;167;62;
$GPXUP;2115;09:02:17;0;50	01143;8	5783;5;167;66;
$GPXUP;2115;09:02:18;0;50	0116;8	5783;5;167;68;
$GPXUP;2115;09:02:19;0;50	01176;8	57828;5;168;67;
$GPXUP;2115;09:02:20;0;50	01192;8	57824;5;169;63;
$GPXUP;2115;09:02:21;0;50	01206;8	57818;5;169;61;
$GPXUP;2115;09:02:22;0;50	01219;8	57808;5;170;61;
$GPXUP;2115;09:02:23;0;50	01232;8	57796;5;171;61;
$GPXUP;2115;09:02:24;0;50	01247;8	57786;5;171;63;
$GPXUP;2115;09:02:25;0;50	01261;8	57777;5;172;59;
$GPXUP;2115;09:02:26;0;50	01275;8	57771;5;171;61;
$GPXUP;2115;09:02:27;0;50	0129;8	57765;5;171;62;
$GPXUP;2115;09:02:28;0;50	01304;8	57761;5;170;58;
$GPXUP;2115;09:02:29;0;50	01318;8	57759;5;170;56;
$GPXUP;2115;09:02:30;0;50	01332;8	57759;5;171;54;
$GPXUP;2115;09:02:31;0;50	01345;8	5776;5;170;55;
$GPXUP;2115;09:02:32;0;50	01362;8	57756;5;170;63;
$GPXUP;2115;09:02:33;0;50	01378;8	5775;5;170;62;
$GPXUP;2115;09:02:34;0;50	01391;8	57738;5;170;61;
$GPXUP;2115;09:02:35;0;50	01404;8	57725;5;170;59;
$GPXUP;2115;09:02:36;0;50	01414;8	5771;5;172;55;
$GPXUP;2115;09:02:37;0;50	01425;8	57697;5;174;54;
$GPXUP;2115;09:02:38;0;50	01439;8	57688;5;174;56;
$GPXUP;2115;09:02:39;0;50	01454;8	57684;5;175;61;
$GPXUP;2115;09:02:40;0;50	0147;8	57681;5;175;65;
$GPXUP;2115;09:02:41;0;50	01487;8	57676;5;175;67;
$GPXUP;2115;09:02:42;0;50	01503;8	57667;5;177;70;
$GPXUP;2115;09:02:43;0;50	0152;8	57655;5;177;70;
$GPXUP;2115;09:02:44;0;50	01531;8	57641;5;178;61;
$GPXUP;2115;09:02:45;0;50	01538;8	57628;5;180;45;
$GPXUP;2115;09:02:46;0;50	01542;8	5761;5;180;46;
$GPXUP;2115;09:02:47;0;50	01543;8	57592;5;181;47;
$GPXUP;2115;09:02:48;0;50	01546;8	57574;5;181;49;
$GPXUP;2115;09:02:49;0;50	0155;8	57555;5;182;51;
$GPXUP;2115;09:02:50;0;50	01554;8	57536;5;183;51;
$GPXUP;2115;09:02:51;0;50	0156;8	57518;5;184;53;
$GPXUP;2115;09:02:52;0;50	0157;8	57503;5;185;55;
$GPXUP;2115;09:02:53;0;50	01578;8	57489;5;187;51;
$GPXUP;2115;09:02:54;0;50	01585;8	57474;5;189;47;
$GPXUP;2115;09:02:55;0;50	01593;8	57463;5;191;46;
$GPXUP;2115;09:02:56;0;50	01602;8	57454;5;193;40;
$GPXUP;2115;09:02:57;0;50	01613;8	57449;5;194;48;
$GPXUP;2115;09:02:58;0;50	01627;8	57446;5;195;55;
$GPXUP;2115;09:02:59;0;50	01644;8	57444;5;196;66;
$GPXUP;2115;09:03:00;0;50	0166;8	57446;5;196;66;
$GPXUP;2115;09:03:01;0;50	01677;8	57442;5;196;67;
$GPXUP;2115;09:03:02;0;50	01693;8	57439;5;197;64;
$GPXUP;2115;09:03:03;0;50	01707;8	57433;5;198;60;
$GPXUP;2115;09:03:04;0;50	01721;8	57428;5;198;56;
$GPXUP;2115;09:03:05;0;50	01735;8	57424;5;199;58;
$GPXUP;2115;09:03:06;0;50	0175;8	57418;5;199;60;
$GPXUP;2115;09:03:07;0;50	01764;8	57413;5;198;59;
$GPXUP;2115;09:03:08;0;50	01779;8	57412;5;199;58;
$GPXUP;2115;09:03:09;0;50	01795;8	57412;5;197;63;
$GPXUP;2115;09:03:10;0;50	01811;8	57409;5;196;65;
$GPXUP;2115;09:03:11;0;50	01827;8	57405;5;196;65;
$GPXUP;2115;09:03:12;0;50	01842;8	57401;5;195;63;
$GPXUP;2115;09:03:13;0;50	01857;8	57392;5;194;60;
$GPXUP;2115;09:03:14;0;50	01869;8	57382;5;194;59;
$GPXUP;2115;09:03:15;0;50	01883;8	57373;5;193;57;
$GPXUP;2115;09:03:16;0;50	01896;8	57368;5;194;55;
$GPXUP;2115;09:03:17;0;50	0191;8	5737;5;194;55;
$GPXUP;2115;09:03:18;0;50	01924;8	57375;5;194;58;
$GPXUP;2115;09:03:19;0;50	01939;8	57383;5;195;60;
$GPXUP;2115;09:03:20;0;50	01955;8	5739;5;194;67;
$GPXUP;2115;09:03:21;0;50	0197;8	574;5;194;67;
$GPXUP;2115;09:03:22;0;50	01987;8	57409;5;192;71;
$GPXUP;2115;09:03:23;0;50	02004;8	57419;5;191;71;
$GPXUP;2115;09:03:24;0;50	02021;8	57429;5;190;72;
$GPXUP;2115;09:03:25;0;50	02037;8	57438;5;189;72;
$GPXUP;2115;09:03:26;0;50	02055;8	57444;5;188;71;
$GPXUP;2115;09:03:27;0;50	02072;8	57452;5;186;71;
$GPXUP;2115;09:03:28;0;50	0209;8	57457;5;186;70;
$GPXUP;2115;09:03:29;0;50	02107;8	5746;5;184;69;
$GPXUP;2115;09:03:30;0;50	02124;8	57466;5;182;71;
$GPXUP;2115;09:03:31;0;50	02142;8	57474;5;181;72;
$GPXUP;2115;09:03:32;0;50	0216;8	57476;5;180;71;
$GPXUP;2115;09:03:33;0;50	02178;8	57473;5;179;69;
$GPXUP;2115;09:03:34;0;50	02195;8	57474;5;179;68;
$GPXUP;2115;09:03:35;0;50	02212;8	57475;5;178;69;
$GPXUP;2115;09:03:36;0;50	0223;8	57479;5;177;70;
$GPXUP;2115;09:03:37;0;50	02247;8	5748;5;177;69;
$GPXUP;2115;09:03:38;0;50	02264;8	57481;5;177;68;
$GPXUP;2115;09:03:39;0;50	02281;8	57482;5;177;67;
$GPXUP;2115;09:03:40;0;50	02298;8	57484;5;177;67;
$GPXUP;2115;09:03:41;0;50	02314;8	57488;5;176;68;
$GPXUP;2115;09:03:42;0;50	02331;8	57493;5;177;70;
$GPXUP;2115;09:03:43;0;50	02348;8	57493;5;177;69;
$GPXUP;2115;09:03:44;0;50	02365;8	57491;5;178;68;
$GPXUP;2115;09:03:45;0;50	02382;8	57492;5;178;66;
$GPXUP;2115;09:03:46;0;50	024;8	57491;5;177;68;
$GPXUP;2115;09:03:47;0;50	02416;8	57491;5;177;67;
$GPXUP;2115;09:03:48;0;50	02432;8	57495;5;178;64;
$GPXUP;2115;09:03:49;0;50	02447;8	57496;5;178;61;
$GPXUP;2115;09:03:50;0;50	02462;8	57495;5;179;62;
$GPXUP;2115;09:03:51;0;50	02477;8	57489;5;179;61;
$GPXUP;2115;09:03:52;0;50	02491;8	57479;5;179;62;
$GPXUP;2115;09:03:53;0;50	02505;8	57468;5;179;60;
$GPXUP;2115;09:03:54;0;50	02517;8	57452;5;180;63;
$GPXUP;2115;09:03:55;0;50	02525;8	57432;5;180;59;
$GPXUP;2115;09:03:56;0;50	02536;8	57415;5;180;61;
$GPXUP;2115;09:03:57;0;50	02547;8	574;5;179;61;
$GPXUP;2115;09:03:58;0;50	02558;8	57382;5;180;59;
$GPXUP;2115;09:03:59;0;50	02566;8	57366;5;179;55;
$GPXUP;2115;09:04:00;0;50	02576;8	57353;5;181;52;
$GPXUP;2115;09:04:01;0;50	02584;8	57338;5;181;47;
$GPXUP;2115;09:04:02;0;50	02587;8	57322;5;182;44;
$GPXUP;2115;09:04:03;0;50	0259;8	57305;5;183;44;
$GPXUP;2115;09:04:04;0;50	02594;8	57289;5;185;44;
$GPXUP;2115;09:04:05;0;50	02601;8	57275;5;185;45;
$GPXUP;2115;09:04:06;0;50	02611;8	57264;5;186;48;
$GPXUP;2115;09:04:07;0;50	02623;8	57256;5;185;51;
$GPXUP;2115;09:04:08;0;50	02637;8	57253;5;186;54;
$GPXUP;2115;09:04:09;0;50	02651;8	57255;5;187;57;
$GPXUP;2115;09:04:10;0;50	02667;8	57259;5;186;65;
$GPXUP;2115;09:04:11;0;50	02684;8	57267;5;186;69;
$GPXUP;2115;09:04:12;0;50	02702;8	5727;5;185;72;
$GPXUP;2115;09:04:13;0;50	0272;8	57272;5;185;72;
$GPXUP;2115;09:04:14;0;50	02738;8	57271;5;184;69;
$GPXUP;2115;09:04:15;0;50	02755;8	57274;5;184;68;
$GPXUP;2115;09:04:16;0;50	02771;8	57281;5;183;68;
$GPXUP;2115;09:04:17;0;50	02787;8	5729;5;182;67;
$GPXUP;2115;09:04:18;0;50	02803;8	57301;5;182;68;
$GPXUP;2115;09:04:19;0;50	02819;8	57314;5;180;71;
$GPXUP;2115;09:04:20;0;50	02836;8	57323;5;179;72;
$GPXUP;2115;09:04:21;0;50	02854;8	57326;5;178;71;
$GPXUP;2115;09:04:22;0;50	02871;8	57331;5;178;69;
$GPXUP;2115;09:04:23;0;50	02887;8	57334;5;176;66;
$GPXUP;2115;09:04:24;0;50	02904;8	57334;5;177;65;
$GPXUP;2115;09:04:25;0;50	0292;8	57333;5;176;65;
$GPXUP;2115;09:04:26;0;50	02936;8	57326;5;176;64;
$GPXUP;2115;09:04:27;0;50	02949;8	57316;5;176;60;
$GPXUP;2115;09:04:28;0;50	02961;8	57304;5;177;58;
$GPXUP;2115;09:04:29;0;50	02975;8	57295;5;177;57;
$GPXUP;2115;09:04:30;0;50	02989;8	57291;5;178;57;
$GPXUP;2115;09:04:31;0;50	03004;8	57291;5;178;62;
$GPXUP;2115;09:04:32;0;50	03019;8	5729;5;177;61;
$GPXUP;2115;09:04:33;0;50	03034;8	57288;5;178;58;
$GPXUP;2115;09:04:34;0;50	0305;8	5729;5;178;60;
$GPXUP;2115;09:04:35;0;50	03063;8	57296;5;179;57;
$GPXUP;2115;09:04:36;0;50	03077;8	57307;5;179;61;
$GPXUP;2115;09:04:37;0;50	03091;8	5732;5;178;67;
$GPXUP;2115;09:04:38;0;50	03107;8	57332;5;178;72;
$GPXUP;2115;09:04:39;0;50	03124;8	57341;5;177;72;
$GPXUP;2115;09:04:40;0;50	03141;8	57347;5;177;68;
$GPXUP;2115;09:04:41;0;50	03159;8	57349;5;176;73;
$GPXUP;2115;09:04:42;0;50	03174;8	57347;5;177;60;
$GPXUP;2115;09:04:43;0;50	03189;8	5735;5;177;59;
$GPXUP;2115;09:04:44;0;50	03204;8	57354;5;178;61;
$GPXUP;2115;09:04:45;0;50	03219;8	57359;5;178;65;
$GPXUP;2115;09:04:46;0;50	03234;8	57366;5;178;67;
$GPXUP;2115;09:04:47;0;50	0325;8	57371;5;177;63;
$GPXUP;2115;09:04:48;0;50	03264;8	57372;5;177;61;
$GPXUP;2115;09:04:49;0;50	03279;8	5737;5;177;60;
$GPXUP;2115;09:04:50;0;50	03294;8	57363;5;176;63;
$GPXUP;2115;09:04:51;0;50	03309;8	57355;5;175;64;
$GPXUP;2115;09:04:52;0;50	03324;8	57348;5;175;66;
$GPXUP;2115;09:04:53;0;50	03341;8	57344;5;174;66;
$GPXUP;2115;09:04:54;0;50	03358;8	57346;5;173;69;
$GPXUP;2115;09:04:55;0;50	03376;8	57349;5;174;72;
$GPXUP;2115;09:04:56;0;50	03393;8	57353;5;174;72;
$GPXUP;2115;09:04:57;0;50	03411;8	57358;5;173;71;
$GPXUP;2115;09:04:58;0;50	03428;8	57362;5;172;71;
$GPXUP;2115;09:04:59;0;50	03446;8	57363;5;172;71;
$GPXUP;2115;09:05:00;0;50	03464;8	57363;5;172;70;
$GPXUP;2115;09:05:01;0;50	03482;8	57364;5;170;71;
$GPXUP;2115;09:05:02;0;50	03499;8	57363;5;171;68;
$GPXUP;2115;09:05:03;0;50	03515;8	5736;5;171;64;
$GPXUP;2115;09:05:04;0;50	03529;8	57357;5;172;58;
$GPXUP;2115;09:05:05;0;50	03542;8	57349;5;173;54;
$GPXUP;2115;09:05:06;0;50	03553;8	57338;5;174;51;
$GPXUP;2115;09:05:07;0;50	03562;8	57324;5;175;48;
$GPXUP;2115;09:05:08;0;50	03567;8	57309;5;177;42;
$GPXUP;2115;09:05:09;0;50	03571;8	57294;5;178;41;
$GPXUP;2115;09:05:10;0;50	03577;8	57281;5;179;43;
$GPXUP;2115;09:05:11;0;50	03586;8	57268;5;180;45;
$GPXUP;2115;09:05:12;0;50	03597;8	57259;5;180;50;
$GPXUP;2115;09:05:13;0;50	03608;8	5725;5;180;52;
$GPXUP;2115;09:05:14;0;50	03622;8	57244;5;180;56;
$GPXUP;2115;09:05:15;0;50	03634;8	57235;5;181;56;
$GPXUP;2115;09:05:16;0;50	03645;8	57221;5;181;53;
$GPXUP;2115;09:05:17;0;50	03654;8	57207;5;181;52;
$GPXUP;2115;09:05:18;0;50	03661;8	5719;5;181;51;
$GPXUP;2115;09:05:19;0;50	03665;8	57172;5;180;49;
$GPXUP;2115;09:05:20;0;50	03668;8	57153;5;179;50;
$GPXUP;2115;09:05:21;0;50	03671;8	57134;5;179;50;
$GPXUP;2115;09:05:22;0;50	03676;8	57117;5;179;46;
$GPXUP;2115;09:05:23;0;50	03683;8	57103;5;178;47;
$GPXUP;2115;09:05:24;0;50	03692;8	5709;5;179;49;
$GPXUP;2115;09:05:25;0;50	03703;8	57081;5;179;50;
$GPXUP;2115;09:05:26;0;50	03717;8	57075;5;178;55;
$GPXUP;2115;09:05:27;0;50	03731;8	57069;5;178;59;
$GPXUP;2115;09:05:28;0;50	03746;8	57064;5;178;62;
$GPXUP;2115;09:05:29;0;50	03763;8	5706;5;177;66;
$GPXUP;2115;09:05:30;0;50	0378;8	57058;5;177;68;
$GPXUP;2115;09:05:31;0;50	03797;8	57058;5;177;66;
$GPXUP;2115;09:05:32;0;50	03813;8	57062;5;177;67;
$GPXUP;2115;09:05:33;0;50	0383;8	57071;5;177;69;
$GPXUP;2115;09:05:34;0;50	03847;8	57081;5;176;71;
$GPXUP;2115;09:05:35;0;50	03864;8	57092;5;175;73;
$GPXUP;2115;09:05:36;0;50	03881;8	571;5;175;71;
$GPXUP;2115;09:05:37;0;50	03898;8	57109;5;174;70;
$GPXUP;2115;09:05:38;0;50	03915;8	57118;5;174;72;
$GPXUP;2115;09:05:39;0;50	03932;8	57127;5;173;73;
$GPXUP;2115;09:05:40;0;50	0395;8	57133;5;172;74;
$GPXUP;2115;09:05:41;0;50	03969;8	57138;5;171;74;
$GPXUP;2115;09:05:42;0;50	03987;8	57147;5;170;77;
$GPXUP;2115;09:05:43;0;50	04007;8	57155;5;169;77;
$GPXUP;2115;09:05:44;0;50	04025;8	57164;5;168;77;
$GPXUP;2115;09:05:45;0;50	04043;8	57173;5;167;77;
$GPXUP;2115;09:05:46;0;50	04062;8	57178;5;166;75;
$GPXUP;2115;09:05:47;0;50	04079;8	57182;5;165;70;
$GPXUP;2115;09:05:48;0;50	04097;8	57187;5;165;69;
$GPXUP;2115;09:05:49;0;50	04114;8	57189;5;164;67;
$GPXUP;2115;09:05:50;0;50	0413;8	57187;5;165;64;
$GPXUP;2115;09:05:51;0;50	04146;8	57185;5;164;64;
$GPXUP;2115;09:05:52;0;50	04162;8	57182;5;163;66;
$GPXUP;2115;09:05:53;0;50	04179;8	57184;5;162;68;
$GPXUP;2115;09:05:54;0;50	04197;8	57186;5;161;70;
$GPXUP;2115;09:05:55;0;50	04216;8	57188;5;159;72;
$GPXUP;2115;09:05:56;0;50	04234;8	57189;5;158;76;
$GPXUP;2115;09:05:57;0;50	04254;8	57191;5;157;76;
$GPXUP;2115;09:05:58;0;50	04272;8	5719;5;155;73;
$GPXUP;2115;09:05:59;0;50	04287;8	57187;5;155;64;
$GPXUP;2115;09:06:00;0;50	04304;8	57186;5;154;63;
$GPXUP;2115;09:06:01;0;50	04319;8	57183;5;154;61;
$GPXUP;2115;09:06:02;0;50	04333;8	5718;5;155;58;
$GPXUP;2115;09:06:03;0;50	04347;8	57173;5;155;57;
$GPXUP;2115;09:06:04;0;50	04358;8	57163;5;156;53;
$GPXUP;2115;09:06:05;0;50	0437;8	57155;5;156;51;
$GPXUP;2115;09:06:06;0;50	04383;8	5715;5;158;51;
$GPXUP;2115;09:06:07;0;50	04396;8	57147;5;159;53;
$GPXUP;2115;09:06:08;0;50	04409;8	57142;5;161;52;
$GPXUP;2115;09:06:09;0;50	04421;8	5714;5;161;51;
$GPXUP;2115;09:06:10;0;50	04435;8	57141;5;162;53;
$GPXUP;2115;09:06:11;0;50	04449;8	57146;5;163;61;
$GPXUP;2115;09:06:12;0;50	04465;8	57153;5;163;64;
$GPXUP;2115;09:06:13;0;50	0448;8	57157;5;163;63;
$GPXUP;2115;09:06:14;0;50	04496;8	57157;5;163;62;
$GPXUP;2115;09:06:15;0;50	04511;8	57158;5;164;63;
$GPXUP;2115;09:06:16;0;50	04528;8	57164;5;163;65;
$GPXUP;2115;09:06:17;0;50	04544;8	57171;5;164;67;
$GPXUP;2115;09:06:18;0;50	0456;8	57177;5;164;64;
$GPXUP;2115;09:06:19;0;50	04575;8	5718;5;164;62;
$GPXUP;2115;09:06:20;0;50	04591;8	57183;5;163;63;
$GPXUP;2115;09:06:21;0;50	04607;8	57186;5;164;65;
$GPXUP;2115;09:06:22;0;50	04624;8	57187;5;163;66;
$GPXUP;2115;09:06:23;0;50	04639;8	5719;5;163;59;
$GPXUP;2115;09:06:24;0;50	04653;8	57191;5;163;58;
$GPXUP;2115;09:06:25;0;50	04666;8	57188;5;162;51;
$GPXUP;2115;09:06:26;0;50	04678;8	5718;5;163;51;
$GPXUP;2115;09:06:27;0;50	04691;8	57174;5;163;55;
$GPXUP;2115;09:06:28;0;50	04704;8	57168;5;163;54;
$GPXUP;2115;09:06:29;0;50	04717;8	57164;5;164;53;
$GPXUP;2115;09:06:30;0;50	04728;8	57158;5;164;51;
$GPXUP;2115;09:06:31;0;50	04741;8	57152;5;164;52;
$GPXUP;2115;09:06:32;0;50	04754;8	57148;5;165;54;
$GPXUP;2115;09:06:33;0;50	04767;8	57145;5;166;55;
$GPXUP;2115;09:06:34;0;50	04781;8	57143;5;166;57;
$GPXUP;2115;09:06:35;0;50	04795;8	57144;5;166;61;
$GPXUP;2115;09:06:36;0;50	04811;8	57147;5;166;64;
$GPXUP;2115;09:06:37;0;50	04826;8	57154;5;166;66;
$GPXUP;2115;09:06:38;0;50	04842;8	57164;5;166;68;
$GPXUP;2115;09:06:39;0;50	04857;8	57171;5;167;65;
$GPXUP;2115;09:06:40;0;50	04871;8	57175;5;168;64;
$GPXUP;2115;09:06:41;0;50	04885;8	57177;5;170;53;
$GPXUP;2115;09:06:42;0;50	04895;8	57175;5;172;45;
$GPXUP;2115;09:06:43;0;50	04906;8	57172;5;172;41;
$GPXUP;2115;09:06:44;0;50	04919;8	57164;5;174;55;
$GPXUP;2115;09:06:45;0;50	04933;8	57159;5;175;57;
$GPXUP;2115;09:06:46;0;50	04948;8	57159;5;176;60;
$GPXUP;2115;09:06:47;0;50	04965;8	57161;5;176;64;
$GPXUP;2115;09:06:48;0;50	04983;8	57164;5;177;68;
$GPXUP;2115;09:06:49;0;50	04999;8	57164;5;177;64;
$GPXUP;2115;09:06:50;0;50	05015;8	57162;5;178;61;
$GPXUP;2115;09:06:51;0;50	05029;8	57158;5;179;57;
$GPXUP;2115;09:06:52;0;50	05043;8	57153;5;180;57;
$GPXUP;2115;09:06:53;0;50	0506;8	57149;5;180;66;
$GPXUP;2115;09:06:54;0;50	05078;8	57148;5;181;71;
$GPXUP;2115;09:06:55;0;50	05097;8	5715;5;181;74;
$GPXUP;2115;09:06:56;0;50	05116;8	57155;5;180;76;
$GPXUP;2115;09:06:57;0;50	05133;8	57162;5;180;74;
$GPXUP;2115;09:06:58;0;50	0515;8	57173;5;180;68;
$GPXUP;2115;09:06:59;0;50	05166;8	57179;5;180;68;
$GPXUP;2115;09:07:00;0;50	0518;8	57179;5;180;59;
$GPXUP;2115;09:07:01;0;50	05195;8	57176;5;181;58;
$GPXUP;2115;09:07:02;0;50	0521;8	5717;5;180;61;
$GPXUP;2115;09:07:03;0;50	05224;8	57161;5;181;63;
$GPXUP;2115;09:07:04;0;50	05239;8	5715;5;181;65;
$GPXUP;2115;09:07:05;0;50	05253;8	57133;5;181;71;
$GPXUP;2115;09:07:06;0;50	05262;8	57116;5;181;57;
$GPXUP;2115;09:07:07;0;50	05272;8	57102;5;181;56;
$GPXUP;2115;09:07:08;0;50	05285;8	5709;5;182;60;
$GPXUP;2115;09:07:09;0;50	05299;8	57083;5;183;59;
$GPXUP;2115;09:07:10;0;50	05313;8	57078;5;185;57;
$GPXUP;2115;09:07:11;0;50	05326;8	57077;5;185;57;
$GPXUP;2115;09:07:12;0;50	0534;8	57077;5;187;55;
$GPXUP;2115;09:07:13;0;50	05354;8	57078;5;187;58;
$GPXUP;2115;09:07:14;0;50	05368;8	57082;5;188;60;
$GPXUP;2115;09:07:15;0;50	05383;8	57088;5;189;62;
$GPXUP;2115;09:07:16;0;50	05397;8	57101;5;189;65;
$GPXUP;2115;09:07:17;0;50	05411;8	57115;5;189;68;
$GPXUP;2115;09:07:18;0;50	05424;8	5713;5;189;69;
$GPXUP;2115;09:07:19;0;50	05439;8	57142;5;189;68;
$GPXUP;2115;09:07:20;0;50	05453;8	57159;5;188;70;
$GPXUP;2115;09:07:21;0;50	05466;8	57178;5;188;71;
$GPXUP;2115;09:07:22;0;50	05477;8	57201;5;188;73;
$GPXUP;2115;09:07:23;0;50	05488;8	57223;5;187;72;
$GPXUP;2115;09:07:24;0;50	055;8	57244;5;186;73;
$GPXUP;2115;09:07:25;0;50	05513;8	57265;5;186;74;
$GPXUP;2115;09:07:26;0;50	05524;8	57284;5;186;68;
$GPXUP;2115;09:07:27;0;50	05537;8	573;5;186;65;
$GPXUP;2115;09:07:28;0;50	0555;8	57311;5;187;59;
$GPXUP;2115;09:07:29;0;50	05564;8	57316;5;187;58;
$GPXUP;2115;09:07:30;0;50	05577;8	5732;5;188;55;
$GPXUP;2115;09:07:31;0;50	05592;8	57319;5;188;57;
$GPXUP;2115;09:07:32;0;50	05606;8	57321;5;189;60;
$GPXUP;2115;09:07:33;0;50	05621;8	57327;5;189;61;
$GPXUP;2115;09:07:34;0;50	05636;8	57333;5;190;61;
$GPXUP;2115;09:07:35;0;50	05651;8	57338;5;190;62;
$GPXUP;2115;09:07:36;0;50	05667;8	57341;5;188;63;
$GPXUP;2115;09:07:37;0;50	05684;8	5734;5;188;65;
$GPXUP;2115;09:07:38;0;50	057;8	57339;5;187;66;
$GPXUP;2115;09:07:39;0;50	05716;8	57335;5;186;65;
$GPXUP;2115;09:07:40;0;50	05732;8	57329;5;186;64;
$GPXUP;2115;09:07:41;0;50	05747;8	57322;5;186;63;
$GPXUP;2115;09:07:42;0;50	05762;8	57316;5;186;62;
$GPXUP;2115;09:07:43;0;50	05778;8	57312;5;186;61;
$GPXUP;2115;09:07:44;0;50	05793;8	57305;5;186;61;
$GPXUP;2115;09:07:45;0;50	05807;8	57295;5;188;62;
$GPXUP;2115;09:07:46;0;50	0582;8	57284;5;188;63;
$GPXUP;2115;09:07:47;0;50	05834;8	57275;5;189;57;
$GPXUP;2115;09:07:48;0;50	05848;8	57267;5;192;59;
$GPXUP;2115;09:07:49;0;50	05863;8	57264;5;194;60;
$GPXUP;2115;09:07:50;0;50	05877;8	57268;5;198;59;
$GPXUP;2115;09:07:51;0;50	05891;8	57277;5;200;61;
$GPXUP;2115;09:07:52;0;50	05904;8	57289;5;203;63;
$GPXUP;2115;09:07:53;0;50	05918;8	57304;5;205;66;
$GPXUP;2115;09:07:54;0;50	05933;8	57315;5;207;65;
$GPXUP;2115;09:07:55;0;50	05948;8	57321;5;209;63;
$GPXUP;2115;09:07:56;0;50	05963;8	57324;5;211;60;
$GPXUP;2115;09:07:57;0;50	05977;8	57325;5;213;59;
$GPXUP;2115;09:07:58;0;50	05992;8	57327;5;214;58;
$GPXUP;2115;09:07:59;0;50	06007;8	5733;5;215;59;
$GPXUP;2115;09:08:00;0;50	06022;8	57331;5;215;63;
$GPXUP;2115;09:08:01;0;50	06038;8	57335;5;216;64;
$GPXUP;2115;09:08:02;0;50	06054;8	57342;5;215;65;
$GPXUP;2115;09:08:03;0;50	06069;8	57352;5;215;66;
$GPXUP;2115;09:08:04;0;50	06084;8	57364;5;216;67;
$GPXUP;2115;09:08:05;0;50	06099;8	57377;5;216;67;
$GPXUP;2115;09:08:06;0;50	06113;8	57391;5;217;67;
$GPXUP;2115;09:08:07;0;50	06128;8	57401;5;216;64;
$GPXUP;2115;09:08:08;0;50	06144;8	57408;5;217;65;
$GPXUP;2115;09:08:09;0;50	0616;8	57412;5;216;64;
$GPXUP;2115;09:08:10;0;50	06175;8	57416;5;217;64;
$GPXUP;2115;09:08:11;0;50	06191;8	5742;5;218;63;
$GPXUP;2115;09:08:12;0;50	06206;8	57421;5;220;60;
$GPXUP;2115;09:08:13;0;50	06221;8	57424;5;221;58;
$GPXUP;2115;09:08:14;0;50	06236;8	57428;5;222;58;
$GPXUP;2115;09:08:15;0;50	0625;8	57429;5;224;58;
$GPXUP;2115;09:08:16;0;50	06265;8	57431;5;224;60;
$GPXUP;2115;09:08:17;0;50	06282;8	57437;5;225;68;
$GPXUP;2115;09:08:18;0;50	06299;8	57446;5;225;70;
$GPXUP;2115;09:08:19;0;50	06315;8	57456;5;225;71;
$GPXUP;2115;09:08:20;0;50	0633;8	57468;5;224;72;
$GPXUP;2115;09:08:21;0;50	06347;8	57479;5;223;72;
$GPXUP;2115;09:08:22;0;50	06364;8	5749;5;222;72;
$GPXUP;2115;09:08:23;0;50	06379;8	57504;5;222;70;
$GPXUP;2115;09:08:24;0;50	06393;8	57517;5;222;67;
$GPXUP;2115;09:08:25;0;50	06407;8	57529;5;222;66;
$GPXUP;2115;09:08:26;0;50	06423;8	57541;5;220;67;
$GPXUP;2115;09:08:27;0;50	06438;8	57553;5;221;68;
$GPXUP;2115;09:08:28;0;50	06453;8	57566;5;220;70;
$GPXUP;2115;09:08:29;0;50	06468;8	5758;5;220;68;
$GPXUP;2115;09:08:30;0;50	06482;8	57592;5;220;66;
$GPXUP;2115;09:08:31;0;50	06495;8	57606;5;219;65;
$GPXUP;2115;09:08:32;0;50	06509;8	57621;5;218;68;
$GPXUP;2115;09:08:33;0;50	06523;8	57635;5;218;67;
$GPXUP;2115;09:08:34;0;50	06538;8	57645;5;218;64;
$GPXUP;2115;09:08:35;0;50	06553;8	57653;5;218;63;
$GPXUP;2115;09:08:36;0;50	06567;8	57663;5;218;62;
$GPXUP;2115;09:08:37;0;50	0658;8	57675;5;219;63;
$GPXUP;2115;09:08:38;0;50	06593;8	57689;5;220;60;
$GPXUP;2115;09:08:39;0;50	06607;8	57698;5;220;61;
$GPXUP;2115;09:08:40;0;50	06622;8	57708;5;220;65;
$GPXUP;2115;09:08:41;0;50	06636;8	5772;5;222;64;
$GPXUP;2115;09:08:42;0;50	06648;8	57735;5;222;64;
$GPXUP;2115;09:08:43;0;50	06661;8	57751;5;222;64;
$GPXUP;2115;09:08:44;0;50	06672;8	57769;5;222;66;
$GPXUP;2115;09:08:45;0;50	06684;8	57789;5;222;70;
$GPXUP;2115;09:08:46;0;50	06697;8	57807;5;222;71;
$GPXUP;2115;09:08:47;0;50	06711;8	57825;5;220;73;
$GPXUP;2115;09:08:48;0;50	06726;8	57841;5;220;72;
$GPXUP;2115;09:08:49;0;50	06741;8	57856;5;220;69;
$GPXUP;2115;09:08:50;0;50	06755;8	57869;5;220;67;
$GPXUP;2115;09:08:51;0;50	06771;8	57881;5;220;67;
$GPXUP;2115;09:08:52;0;50	06785;8	57895;5;221;68;
$GPXUP;2115;09:08:53;0;50	06799;8	57909;5;220;69;
$GPXUP;2115;09:08:54;0;50	06815;8	57923;5;220;71;
$GPXUP;2115;09:08:55;0;50	06831;8	57936;5;220;72;
$GPXUP;2115;09:08:56;0;50	06847;8	57949;5;220;71;
$GPXUP;2115;09:08:57;0;50	06862;8	57957;5;221;66;
$GPXUP;2115;09:08:58;0;50	06874;8	57968;5;221;66;
$GPXUP;2115;09:08:59;0;50	06889;8	57983;5;222;67;
$GPXUP;2115;09:09:00;0;50	06902;8	58001;5;222;69;
$GPXUP;2115;09:09:01;0;50	06917;8	58016;5;222;72;
$GPXUP;2115;09:09:02;0;50	06933;8	58032;5;221;74;
$GPXUP;2115;09:09:03;0;50	06949;8	58046;5;221;75;
$GPXUP;2115;09:09:04;0;50	06967;8	58056;5;220;75;
$GPXUP;2115;09:09:05;0;50	06985;8	58063;5;220;74;
$GPXUP;2115;09:09:06;0;50	07003;8	58067;5;220;73;
$GPXUP;2115;09:09:07;0;50	07021;8	58069;5;220;69;
$GPXUP;2115;09:09:08;0;50	07038;8	58069;5;220;66;
$GPXUP;2115;09:09:09;0;50	07056;8	58068;5;219;70;
$GPXUP;2115;09:09:10;0;50	07074;8	58068;5;219;72;
$GPXUP;2115;09:09:11;0;50	07093;8	58067;5;217;73;
$GPXUP;2115;09:09:12;0;50	07109;8	5807;5;218;67;
$GPXUP;2115;09:09:13;0;50	07127;8	58074;5;218;70;
$GPXUP;2115;09:09:14;0;50	07142;8	58083;5;217;64;
$GPXUP;2115;09:09:15;0;50	07158;8	58094;5;217;69;
$GPXUP;2115;09:09:16;0;50	07171;8	58113;5;216;71;
$GPXUP;2115;09:09:17;0;50	07184;8	58136;5;215;73;
$GPXUP;2115;09:09:18;0;50	07196;8	58159;5;215;75;
$GPXUP;2115;09:09:19;0;50	07207;8	58185;5;214;76;
$GPXUP;2115;09:09:20;0;50	07218;8	5821;5;213;76;
$GPXUP;2115;09:09:21;0;50	07229;8	58233;5;213;74;
$GPXUP;2115;09:09:22;0;50	07242;8	58255;5;213;72;
$GPXUP;2115;09:09:23;0;50	07256;8	58275;5;211;75;
$GPXUP;2115;09:09:24;0;50	07269;8	58297;5;211;77;
$GPXUP;2115;09:09:25;0;50	07283;8	5832;5;209;78;
$GPXUP;2115;09:09:26;0;50	07298;8	58339;5;209;77;
$GPXUP;2115;09:09:27;0;50	07313;8	58356;5;208;75;
$GPXUP;2115;09:09:28;0;50	07328;8	58375;5;207;73;
$GPXUP;2115;09:09:29;0;50	07341;8	58394;5;206;73;
$GPXUP;2115;09:09:30;0;50	07354;8	58415;5;206;73;
$GPXUP;2115;09:09:31;0;50	07368;8	58434;5;205;73;
$GPXUP;2115;09:09:32;0;50	07382;8	58451;5;205;72;
$GPXUP;2115;09:09:33;0;50	07396;8	58468;5;205;70;
$GPXUP;2115;09:09:34;0;50	07408;8	58487;5;205;70;
$GPXUP;2115;09:09:35;0;50	07419;8	58509;5;204;70;
$GPXUP;2115;09:09:36;0;50	0743;8	58532;5;203;73;
$GPXUP;2115;09:09:37;0;50	07442;8	58554;5;203;73;
$GPXUP;2115;09:09:38;0;50	07455;8	58573;5;202;70;
$GPXUP;2115;09:09:39;0;50	07469;8	58587;5;203;68;
$GPXUP;2115;09:09:40;0;50	07483;8	58599;5;203;65;
$GPXUP;2115;09:09:41;0;50	07497;8	58613;5;204;65;
$GPXUP;2115;09:09:42;0;50	07511;8	58626;5;203;66;
$GPXUP;2115;09:09:43;0;50	07526;8	58637;5;204;65;
$GPXUP;2115;09:09:44;0;50	0754;8	58649;5;205;65;
$GPXUP;2115;09:09:45;0;50	07556;8	58663;5;205;67;
$GPXUP;2115;09:09:46;0;50	07569;8	58678;5;205;70;
$GPXUP;2115;09:09:47;0;50	07583;8	58696;5;205;72;
$GPXUP;2115;09:09:48;0;50	07596;8	58716;5;205;72;
$GPXUP;2115;09:09:49;0;50	07608;8	58737;5;206;73;
$GPXUP;2115;09:09:50;0;50	07619;8	58761;5;206;73;
$GPXUP;2115;09:09:51;0;50	07629;8	58784;5;205;71;
$GPXUP;2115;09:09:52;0;50	07639;8	58805;5;207;68;
$GPXUP;2115;09:09:53;0;50	07649;8	58825;5;208;64;
$GPXUP;2115;09:09:54;0;50	07659;8	58845;5;208;64;
$GPXUP;2115;09:09:55;0;50	07667;8	58868;5;208;66;
$GPXUP;2115;09:09:56;0;50	07676;8	5889;5;209;68;
$GPXUP;2115;09:09:57;0;50	07684;8	58914;5;210;67;
$GPXUP;2115;09:09:58;0;50	07691;8	58937;5;211;66;
$GPXUP;2115;09:09:59;0;50	07698;8	58959;5;212;64;
$GPXUP;2115;09:10:00;0;50	07708;8	58979;5;212;63;
$GPXUP;2115;09:10:01;0;50	07718;8	58998;5;213;64;
$GPXUP;2115;09:10:02;0;50	07729;8	59017;5;213;64;
$GPXUP;2115;09:10:03;0;50	0774;8	59036;5;213;65;
$GPXUP;2115;09:10:04;0;50	07751;8	59054;5;214;66;
$GPXUP;2115;09:10:05;0;50	07763;8	59072;5;213;67;
$GPXUP;2115;09:10:06;0;50	07776;8	59089;5;214;66;
$GPXUP;2115;09:10:07;0;50	07789;8	59102;5;213;65;
$GPXUP;2115;09:10:08;0;50	07803;8	59115;5;213;63;
$GPXUP;2115;09:10:09;0;50	07816;8	59126;5;214;59;
$GPXUP;2115;09:10:10;0;50	0783;8	59132;5;214;56;
$GPXUP;2115;09:10:11;0;50	07844;8	59136;5;214;55;
$GPXUP;2115;09:10:12;0;50	07858;8	59143;5;215;57;
$GPXUP;2115;09:10:13;0;50	07872;8	59154;5;215;63;
$GPXUP;2115;09:10:14;0;50	07885;8	59169;5;214;65;
$GPXUP;2115;09:10:15;0;50	07898;8	59184;5;214;66;
$GPXUP;2115;09:10:16;0;50	07912;8	59201;5;213;67;
$GPXUP;2115;09:10:17;0;50	07925;8	59217;5;212;68;
$GPXUP;2115;09:10:18;0;50	07938;8	59235;5;211;71;
$GPXUP;2115;09:10:19;0;50	07952;8	59255;5;210;74;
$GPXUP;2115;09:10:20;0;50	07967;8	59273;5;208;75;
$GPXUP;2115;09:10:21;0;50	07982;8	59292;5;208;75;
$GPXUP;2115;09:10:22;0;50	07997;8	59309;5;205;74;
$GPXUP;2115;09:10:23;0;50	08012;8	59323;5;204;71;
$GPXUP;2115;09:10:24;0;50	08026;8	59336;5;204;68;
$GPXUP;2115;09:10:25;0;50	08042;8	5935;5;203;68;
$GPXUP;2115;09:10:26;0;50	08055;8	59367;5;201;69;
$GPXUP;2115;09:10:27;0;50	08068;8	59385;5;200;71;
$GPXUP;2115;09:10:28;0;50	08083;8	59402;5;198;71;
$GPXUP;2115;09:10:29;0;50	08097;8	59416;5;196;71;
$GPXUP;2115;09:10:30;0;50	08113;8	59429;5;195;69;
$GPXUP;2115;09:10:31;0;50	08128;8	59439;5;195;66;
$GPXUP;2115;09:10:32;0;50	08143;8	59448;5;194;63;
$GPXUP;2115;09:10:33;0;50	08157;8	59457;5;194;63;
$GPXUP;2115;09:10:34;0;50	08172;8	59466;5;194;65;
$GPXUP;2115;09:10:35;0;50	08188;8	59475;5;193;65;
$GPXUP;2115;09:10:36;0;50	08203;8	59482;5;193;65;
$GPXUP;2115;09:10:37;0;50	08219;8	59486;5;194;63;
$GPXUP;2115;09:10:38;0;50	08234;8	5949;5;194;62;
$GPXUP;2115;09:10:39;0;50	08249;8	59499;5;195;63;
$GPXUP;2115;09:10:40;0;50	08264;8	5951;5;195;65;
$GPXUP;2115;09:10:41;0;50	08277;8	59525;5;194;67;
$GPXUP;2115;09:10:42;0;50	08292;8	59542;5;194;69;
$GPXUP;2115;09:10:43;0;50	08305;8	5956;5;194;69;
$GPXUP;2115;09:10:44;0;50	08318;8	59578;5;194;69;
$GPXUP;2115;09:10:45;0;50	0833;8	59595;5;194;68;
$GPXUP;2115;09:10:46;0;50	08341;8	59616;5;193;68;
$GPXUP;2115;09:10:47;0;50	08353;8	59636;5;193;69;
$GPXUP;2115;09:10:48;0;50	08364;8	59658;5;193;70;
$GPXUP;2115;09:10:49;0;50	08376;8	59678;5;193;70;
$GPXUP;2115;09:10:50;0;50	08387;8	59699;5;193;71;
$GPXUP;2115;09:10:51;0;50	08399;8	59718;5;192;69;
$GPXUP;2115;09:10:52;0;50	08412;8	59736;5;191;68;
$GPXUP;2115;09:10:53;0;50	08425;8	59753;5;191;67;
$GPXUP;2115;09:10:54;0;50	08438;8	59768;5;192;66;
$GPXUP;2115;09:10:55;0;50	08452;8	59781;5;192;64;
$GPXUP;2115;09:10:56;0;50	08465;8	59795;5;192;63;
$GPXUP;2115;09:10:57;0;50	08478;8	5981;5;192;66;
$GPXUP;2115;09:10:58;0;50	08494;8	59823;5;192;69;
$GPXUP;2115;09:10:59;0;50	0851;8	59831;5;192;67;
$GPXUP;2115;09:11:00;0;50	08525;8	59838;5;192;65;
$GPXUP;2115;09:11:01;0;50	0854;8	59837;5;191;58;
$GPXUP;2115;09:11:02;0;50	08554;8	59832;5;191;57;
$GPXUP;2115;09:11:03;0;50	08568;8	59829;5;192;54;
$GPXUP;2115;09:11:04;0;50	08582;8	59829;5;194;55;
$GPXUP;2115;09:11:05;0;50	08597;8	59834;5;193;57;
$GPXUP;2115;09:11:06;0;50	08609;8	59845;5;193;61;
$GPXUP;2115;09:11:07;0;50	08624;8	59858;5;192;64;
$GPXUP;2115;09:11:08;0;50	08636;8	59874;5;193;67;
$GPXUP;2115;09:11:09;0;50	08649;8	59889;5;192;65;
$GPXUP;2115;09:11:10;0;50	08663;8	599;5;191;63;
$GPXUP;2115;09:11:11;0;50	08677;8	5991;5;191;60;
$GPXUP;2115;09:11:12;0;50	08691;8	59916;5;191;60;
$GPXUP;2115;09:11:13;0;50	08706;8	59922;5;191;62;
$GPXUP;2115;09:11:14;0;50	08721;8	5993;5;190;63;
$GPXUP;2115;09:11:15;0;50	08735;8	59943;5;190;65;
$GPXUP;2115;09:11:16;0;50	08748;8	59957;5;189;67;
$GPXUP;2115;09:11:17;0;50	08761;8	59973;5;190;68;
$GPXUP;2115;09:11:18;0;50	08774;8	5999;5;189;67;
$GPXUP;2115;09:11:19;0;50	08788;8	60003;5;189;66;
$GPXUP;2115;09:11:20;0;50	08802;8	60016;5;189;64;
$GPXUP;2115;09:11:21;0;50	08816;8	60026;5;188;64;
$GPXUP;2115;09:11:22;0;50	0883;8	60038;5;188;65;
$GPXUP;2115;09:11:23;0;50	08844;8	60052;5;187;66;
$GPXUP;2115;09:11:24;0;50	08858;8	60064;5;187;65;
$GPXUP;2115;09:11:25;0;50	08871;8	60077;5;186;65;
$GPXUP;2115;09:11:26;0;50	08885;8	60088;5;186;62;
$GPXUP;2115;09:11:27;0;50	08898;8	601;5;186;60;
$GPXUP;2115;09:11:28;0;50	08911;8	60112;5;186;61;
$GPXUP;2115;09:11:29;0;50	08923;8	60126;5;186;61;
$GPXUP;2115;09:11:30;0;50	08936;8	60134;5;186;60;
$GPXUP;2115;09:11:31;0;50	0895;8	60142;5;185;59;
$GPXUP;2115;09:11:32;0;50	08965;8	60145;5;185;61;
$GPXUP;2115;09:11:33;0;50	0898;8	60152;5;184;64;
$GPXUP;2115;09:11:34;0;50	08996;8	60163;5;184;67;
$GPXUP;2115;09:11:35;0;50	09011;8	60176;5;184;68;
$GPXUP;2115;09:11:36;0;50	09026;8	60191;5;184;69;
$GPXUP;2115;09:11:37;0;50	0904;8	60209;5;182;70;
$GPXUP;2115;09:11:38;0;50	09054;8	60228;5;182;72;
$GPXUP;2115;09:11:39;0;50	09067;8	60248;5;181;76;
$GPXUP;2115;09:11:40;0;50	0908;8	60272;5;180;76;
$GPXUP;2115;09:11:41;0;50	09091;8	60296;5;179;76;
$GPXUP;2115;09:11:42;0;50	09101;8	60321;5;179;77;
$GPXUP;2115;09:11:43;0;50	0911;8	60349;5;178;77;
$GPXUP;2115;09:11:44;0;50	09117;8	60378;5;176;79;
$GPXUP;2115;09:11:45;0;50	09123;8	60409;5;175;81;
$GPXUP;2115;09:11:46;0;50	09128;8	60438;5;174;79;
$GPXUP;2115;09:11:47;0;50	09133;8	60468;5;174;76;
$GPXUP;2115;09:11:48;0;50	09135;8	60494;5;173;68;
$GPXUP;2115;09:11:49;0;50	0914;8	6052;5;172;68;
$GPXUP;2115;09:11:50;0;50	09145;8	60545;5;173;69;
$GPXUP;2115;09:11:51;0;50	09149;8	60572;5;172;72;
$GPXUP;2115;09:11:52;0;50	09153;8	60602;5;172;73;
$GPXUP;2115;09:11:53;0;50	09157;8	60629;5;171;75;
$GPXUP;2115;09:11:54;0;50	09163;8	60657;5;171;75;
$GPXUP;2115;09:11:55;0;50	09167;8	60685;5;170;73;
$GPXUP;2115;09:11:56;0;50	09172;8	60711;5;170;70;
$GPXUP;2115;09:11:57;0;50	0918;8	60737;5;171;73;
$GPXUP;2115;09:11:58;0;50	09186;8	60763;5;170;74;
$GPXUP;2115;09:11:59;0;50	09195;8	6079;5;170;77;
$GPXUP;2115;09:12:00;0;50	09206;8	60815;5;170;77;
$GPXUP;2115;09:12:01;0;50	09217;8	6084;5;170;78;
$GPXUP;2115;09:12:02;0;50	09226;8	60867;5;169;81;
$GPXUP;2115;09:12:03;0;50	09235;8	60897;5;169;82;
$GPXUP;2115;09:12:04;0;50	09244;8	60924;5;169;79;
$GPXUP;2115;09:12:05;0;50	09251;8	60952;5;169;76;
$GPXUP;2115;09:12:06;0;50	09261;8	60976;5;168;75;
$GPXUP;2115;09:12:07;0;50	09272;8	61;5;168;76;
$GPXUP;2115;09:12:08;0;50	09284;8	61024;5;168;76;
$GPXUP;2115;09:12:09;0;50	09296;8	61048;5;167;75;
$GPXUP;2115;09:12:10;0;50	09306;8	6107;5;166;74;
$GPXUP;2115;09:12:11;0;50	09317;8	61094;5;167;74;
$GPXUP;2115;09:12:12;0;50	09327;8	61117;5;166;74;
$GPXUP;2115;09:12:13;0;50	09337;8	61143;5;167;73;
$GPXUP;2115;09:12:14;0;50	09347;8	61165;5;166;73;
$GPXUP;2115;09:12:15;0;50	09359;8	61186;5;167;71;
$GPXUP;2115;09:12:16;0;50	09372;8	61204;5;166;69;
$GPXUP;2115;09:12:17;0;50	09387;8	61217;5;167;67;
$GPXUP;2115;09:12:18;0;50	09401;8	61229;5;168;65;
$GPXUP;2115;09:12:19;0;50	09414;8	61243;5;168;66;
$GPXUP;2115;09:12:20;0;50	09429;8	6126;5;167;69;
$GPXUP;2115;09:12:21;0;50	09443;8	61276;5;168;69;
$GPXUP;2115;09:12:22;0;50	09457;8	6129;5;169;66;
$GPXUP;2115;09:12:23;0;50	09471;8	61302;5;170;65;
$GPXUP;2115;09:12:24;0;50	09485;8	61313;5;171;63;
$GPXUP;2115;09:12:25;0;50	09498;8	61327;5;172;62;
$GPXUP;2115;09:12:26;0;50	09511;8	61342;5;172;63;
$GPXUP;2115;09:12:27;0;50	09523;8	61358;5;174;62;
$GPXUP;2115;09:12:28;0;50	09535;8	61374;5;174;61;
$GPXUP;2115;09:12:29;0;50	09545;8	6139;5;176;61;
$GPXUP;2115;09:12:30;0;50	09557;8	61406;5;177;63;
$GPXUP;2115;09:12:31;0;50	09569;8	61425;5;177;67;
$GPXUP;2115;09:12:32;0;50	09579;8	61445;5;178;65;
$GPXUP;2115;09:12:33;0;50	09587;8	61471;5;177;72;
$GPXUP;2115;09:12:34;0;50	09596;8	61496;5;177;75;
$GPXUP;2115;09:12:35;0;50	09605;8	61522;5;177;74;
$GPXUP;2115;09:12:36;0;50	09614;8	61548;5;177;74;
$GPXUP;2115;09:12:37;0;50	09623;8	61575;5;177;76;
$GPXUP;2115;09:12:38;0;50	09632;8	61601;5;176;77;
$GPXUP;2115;09:12:39;0;50	09643;8	61627;5;175;78;
$GPXUP;2115;09:12:40;0;50	09651;8	61654;5;175;75;
$GPXUP;2115;09:12:41;0;50	09657;8	61682;5;174;74;
$GPXUP;2115;09:12:42;0;50	09664;8	61708;5;174;75;
$GPXUP;2115;09:12:43;0;50	09672;8	61735;5;173;74;
$GPXUP;2115;09:12:44;0;50	09679;8	61761;5;174;73;
$GPXUP;2115;09:12:45;0;50	09687;8	61787;5;174;72;
$GPXUP;2115;09:12:46;0;50	09695;8	61813;5;174;73;
$GPXUP;2115;09:12:47;0;50	09704;8	61839;5;174;75;
$GPXUP;2115;09:12:48;0;50	09713;8	61864;5;174;76;
$GPXUP;2115;09:12:49;0;50	09726;8	61885;5;174;75;
$GPXUP;2115;09:12:50;0;50	09741;8	61905;5;173;76;
$GPXUP;2115;09:12:51;0;50	09756;8	61923;5;173;79;
$GPXUP;2115;09:12:52;0;50	09771;8	61941;5;173;73;
$GPXUP;2115;09:12:53;0;50	09784;8	61962;5;173;74;
$GPXUP;2115;09:12:54;0;50	09793;8	61985;5;174;68;
$GPXUP;2115;09:12:55;0;50	09798;8	62011;5;173;67;
$GPXUP;2115;09:12:56;0;50	09796;8	62043;5;174;78;
$GPXUP;2115;09:12:57;0;50	09794;8	62075;5;175;76;
$GPXUP;2115;09:12:58;0;50	09793;8	62106;5;177;71;
$GPXUP;2115;09:12:59;0;50	09791;8	62135;5;178;69;
$GPXUP;2115;09:13:00;0;50	09789;8	62163;5;180;67;
$GPXUP;2115;09:13:01;0;50	09789;8	62191;5;181;66;
$GPXUP;2115;09:13:02;0;50	0979;8	62219;5;183;69;
$GPXUP;2115;09:13:03;0;50	09795;8	62245;5;184;68;
$GPXUP;2115;09:13:04;0;50	09801;8	62269;5;186;64;
$GPXUP;2115;09:13:05;0;50	09809;8	6229;5;188;62;
$GPXUP;2115;09:13:06;0;50	09817;8	62308;5;189;56;
$GPXUP;2115;09:13:07;0;50	09828;8	62327;5;190;66;
$GPXUP;2115;09:13:08;0;50	0984;8	6235;5;191;76;
$GPXUP;2115;09:13:09;0;50	09853;8	62375;5;192;82;
$GPXUP;2115;09:13:10;0;50	09867;8	62397;5;192;81;
$GPXUP;2115;09:13:11;0;50	09881;8	62415;5;193;69;
$GPXUP;2115;09:13:12;0;50	09892;8	6243;5;194;63;
$GPXUP;2115;09:13:13;0;50	09905;8	62446;5;195;65;
$GPXUP;2115;09:13:14;0;50	09914;8	6247;5;194;71;
$GPXUP;2115;09:13:15;0;50	09921;8	62497;5;194;70;
$GPXUP;2115;09:13:16;0;50	09928;8	62522;5;195;68;
$GPXUP;2115;09:13:17;0;50	09936;8	62546;5;196;68;
$GPXUP;2115;09:13:18;0;50	09947;8	62566;5;196;66;
$GPXUP;2115;09:13:19;0;50	09958;8	62587;5;197;68;
$GPXUP;2115;09:13:20;0;50	0997;8	62606;5;197;68;
$GPXUP;2115;09:13:21;0;50	09983;8	62624;5;197;68;
$GPXUP;2115;09:13:22;0;50	09997;8	62636;5;196;68;
$GPXUP;2115;09:13:23;0;50	10014;8	62645;5;196;67;
$GPXUP;2115;09:13:24;0;50	1003;8	62654;5;196;68;
$GPXUP;2115;09:13:25;0;50	10043;8	62669;5;197;67;
$GPXUP;2115;09:13:26;0;50	10057;8	62684;5;197;67;
$GPXUP;2115;09:13:27;0;50	1007;8	62702;5;197;68;
$GPXUP;2115;09:13:28;0;50	10082;8	62722;5;196;71;
$GPXUP;2115;09:13:29;0;50	10093;8	62744;5;196;72;
$GPXUP;2115;09:13:30;0;50	10102;8	62769;5;195;70;
$GPXUP;2115;09:13:31;0;50	10111;8	62793;5;195;70;
$GPXUP;2115;09:13:32;0;50	10118;8	62818;5;195;70;
$GPXUP;2115;09:13:33;0;50	10127;8	62841;5;194;69;
$GPXUP;2115;09:13:34;0;50	10137;8	62864;5;193;71;
$GPXUP;2115;09:13:35;0;50	10147;8	62887;5;192;73;
$GPXUP;2115;09:13:36;0;50	10157;8	6291;5;191;72;
$GPXUP;2115;09:13:37;0;50	10165;8	62935;5;191;71;
$GPXUP;2115;09:13:38;0;50	10175;8	62956;5;191;68;
$GPXUP;2115;09:13:39;0;50	10186;8	62977;5;191;66;
$GPXUP;2115;09:13:40;0;50	10195;8	62999;5;191;66;
$GPXUP;2115;09:13:41;0;50	10204;8	63021;5;191;68;
$GPXUP;2115;09:13:42;0;50	10214;8	63044;5;191;71;
$GPXUP;2115;09:13:43;0;50	10224;8	63067;5;191;72;
$GPXUP;2115;09:13:44;0;50	10237;8	63089;5;191;75;
$GPXUP;2115;09:13:45;0;50	10251;8	63106;5;191;74;
$GPXUP;2115;09:13:46;0;50	10266;8	63121;5;191;72;
$GPXUP;2115;09:13:47;0;50	10279;8	63137;5;192;66;
$GPXUP;2115;09:13:48;0;50	1029;8	63151;5;193;56;
$GPXUP;2115;09:13:49;0;50	103;8	63162;5;195;51;
$GPXUP;2115;09:13:50;0;50	10309;8	63178;5;195;57;
$GPXUP;2115;09:13:51;0;50	10317;8	63198;5;196;60;
$GPXUP;2115;09:13:52;0;50	10324;8	6322;5;197;64;
$GPXUP;2115;09:13:53;0;50	10332;8	63242;5;199;65;
$GPXUP;2115;09:13:54;0;50	1034;8	63263;5;200;64;
$GPXUP;2115;09:13:55;0;50	10348;8	63286;5;202;64;
$GPXUP;2115;09:13:56;0;50	10356;8	63307;5;203;65;
$GPXUP;2115;09:13:57;0;50	10362;8	63331;5;203;67;
$GPXUP;2115;09:13:58;0;50	10368;8	63357;5;205;69;
$GPXUP;2115;09:13:59;0;50	10373;8	63382;5;205;68;
$GPXUP;2115;09:14:00;0;50	10377;8	63408;5;206;70;
$GPXUP;2115;09:14:01;0;50	10381;8	63434;5;208;70;
$GPXUP;2115;09:14:02;0;50	10386;8	6346;5;208;67;
$GPXUP;2115;09:14:03;0;50	10393;8	63481;5;209;60;
$GPXUP;2115;09:14:04;0;50	10404;8	63497;5;211;62;
$GPXUP;2115;09:14:05;0;50	10417;8	63509;5;211;60;
$GPXUP;2115;09:14:06;0;50	1043;8	63518;5;213;57;
$GPXUP;2115;09:14:07;0;50	10443;8	63529;5;213;58;
$GPXUP;2115;09:14:08;0;50	10456;8	63541;5;214;64;
$GPXUP;2115;09:14:09;0;50	10467;8	63562;5;215;66;
$GPXUP;2115;09:14:10;0;50	10477;8	63583;5;216;68;
$GPXUP;2115;09:14:11;0;50	10484;8	63608;5;215;70;
$GPXUP;2115;09:14:12;0;50	10492;8	63634;5;216;73;
$GPXUP;2115;09:14:13;0;50	10501;8	63658;5;216;72;
$GPXUP;2115;09:14:14;0;50	10511;8	63681;5;216;71;
$GPXUP;2115;09:14:15;0;50	10521;8	63704;5;216;68;
$GPXUP;2115;09:14:16;0;50	10532;8	63724;5;217;67;
$GPXUP;2115;09:14:17;0;50	1054;8	63747;5;217;68;
$GPXUP;2115;09:14:18;0;50	10548;8	63771;5;217;68;
$GPXUP;2115;09:14:19;0;50	10556;8	63795;5;219;66;
$GPXUP;2115;09:14:20;0;50	10565;8	63816;5;220;64;
$GPXUP;2115;09:14:21;0;50	10573;8	63837;5;221;63;
$GPXUP;2115;09:14:22;0;50	10581;8	63858;5;222;62;
$GPXUP;2115;09:14:23;0;50	10588;8	63881;5;223;64;
$GPXUP;2115;09:14:24;0;50	10597;8	63902;5;224;64;
$GPXUP;2115;09:14:25;0;50	10606;8	63922;5;225;63;
$GPXUP;2115;09:14:26;0;50	10616;8	6394;5;226;60;
$GPXUP;2115;09:14:27;0;50	10626;8	63955;5;227;58;
$GPXUP;2115;09:14:28;0;50	10636;8	63972;5;227;59;
$GPXUP;2115;09:14:29;0;50	10647;8	63987;5;227;58;
$GPXUP;2115;09:14:30;0;50	10659;8	63999;5;227;58;
$GPXUP;2115;09:14:31;0;50	10673;8	64008;5;228;57;
$GPXUP;2115;09:14:32;0;50	10685;8	64018;5;228;58;
$GPXUP;2115;09:14:33;0;50	107;8	64026;5;227;57;
$GPXUP;2115;09:14:34;0;50	10713;8	64031;5;228;56;
$GPXUP;2115;09:14:35;0;50	10727;8	64035;5;228;54;
$GPXUP;2115;09:14:36;0;50	1074;8	64036;5;228;53;
$GPXUP;2115;09:14:37;0;50	10754;8	64039;5;228;55;
$GPXUP;2115;09:14:38;0;50	10768;8	64044;5;227;58;
$GPXUP;2115;09:14:39;0;50	10783;8	64054;5;227;63;
$GPXUP;2115;09:14:40;0;50	10798;8	64068;5;226;67;
$GPXUP;2115;09:14:41;0;50	10812;8	64084;5;225;69;
$GPXUP;2115;09:14:42;0;50	10827;8	64099;5;223;70;
$GPXUP;2115;09:14:43;0;50	10842;8	64113;5;222;71;
$GPXUP;2115;09:14:44;0;50	10857;8	64125;5;220;69;
$GPXUP;2115;09:14:45;0;50	10872;8	64136;5;218;67;
$GPXUP;2115;09:14:46;0;50	10888;8	64149;5;217;68;
$GPXUP;2115;09:14:47;0;50	10903;8	64159;5;215;67;
$GPXUP;2115;09:14:48;0;50	10919;8	64174;5;213;70;
$GPXUP;2115;09:14:49;0;50	10934;8	64189;5;212;71;
$GPXUP;2115;09:14:50;0;50	10948;8	64205;5;210;70;
$GPXUP;2115;09:14:51;0;50	10961;8	64222;5;208;67;
$GPXUP;2115;09:14:52;0;50	10974;8	64237;5;208;66;
$GPXUP;2115;09:14:53;0;50	10989;8	6425;5;206;67;
$GPXUP;2115;09:14:54;0;50	11003;8	64258;5;205;57;
$GPXUP;2115;09:14:55;0;50	11017;8	64264;5;204;55;
$GPXUP;2115;09:14:56;0;50	1103;8	64267;5;203;52;
$GPXUP;2115;09:14:57;0;50	11043;8	64267;5;202;55;
$GPXUP;2115;09:14:58;0;50	11055;8	64261;5;202;49;
$GPXUP;2115;09:14:59;0;50	11067;8	64255;5;202;51;
$GPXUP;2115;09:15:00;0;50	11081;8	64253;5;204;53;
$GPXUP;2115;09:15:01;0;50	11094;8	64253;5;205;52;
$GPXUP;2115;09:15:02;0;50	11107;8	64258;5;206;56;
$GPXUP;2115;09:15:03;0;50	1112;8	64266;5;207;60;
$GPXUP;2115;09:15:04;0;50	11135;8	64273;5;207;63;
$GPXUP;2115;09:15:05;0;50	1115;8	64275;5;207;63;
$GPXUP;2115;09:15:06;0;50	11165;8	64273;5;208;58;
$GPXUP;2115;09:15:07;0;50	11178;8	64268;5;210;56;
$GPXUP;2115;09:15:08;0;50	11192;8	64266;5;211;55;
$GPXUP;2115;09:15:09;0;50	11207;8	6427;5;212;59;
$GPXUP;2115;09:15:10;0;50	11222;8	64278;5;213;63;
$GPXUP;2115;09:15:11;0;50	11236;8	64289;5;214;63;
$GPXUP;2115;09:15:12;0;50	11249;8	64301;5;216;62;
$GPXUP;2115;09:15:13;0;50	11263;8	64313;5;217;62;
$GPXUP;2115;09:15:14;0;50	11276;8	64327;5;219;63;
$GPXUP;2115;09:15:15;0;50	11288;8	64342;5;219;64;
$GPXUP;2115;09:15:16;0;50	113;8	64359;5;220;66;
$GPXUP;2115;09:15:17;0;50	11311;8	64378;5;221;65;
$GPXUP;2115;09:15:18;0;50	11323;8	64393;5;222;63;
$GPXUP;2115;09:15:19;0;50	11335;8	64408;5;221;64;
$GPXUP;2115;09:15:20;0;50	11349;8	6442;5;221;64;
$GPXUP;2115;09:15:21;0;50	11364;8	64433;5;220;70;
$GPXUP;2115;09:15:22;0;50	11378;8	64446;5;219;70;
$GPXUP;2115;09:15:23;0;50	11395;8	64454;5;219;67;
$GPXUP;2115;09:15:24;0;50	1141;8	64459;5;218;63;
$GPXUP;2115;09:15:25;0;50	11425;8	6446;5;218;58;
$GPXUP;2115;09:15:26;0;50	11439;8	64461;5;218;55;
$GPXUP;2115;09:15:27;0;50	11453;8	64464;5;218;53;
$GPXUP;2115;09:15:28;0;50	11466;8	64469;5;217;55;
$GPXUP;2115;09:15:29;0;50	11481;8	64476;5;217;58;
$GPXUP;2115;09:15:30;0;50	11497;8	64487;5;216;69;
$GPXUP;2115;09:15:31;0;50	11513;8	64496;5;214;68;
$GPXUP;2115;09:15:32;0;50	11528;8	64502;5;215;63;
$GPXUP;2115;09:15:33;0;50	11542;8	64513;5;215;61;
$GPXUP;2115;09:15:34;0;50	11554;8	64528;5;214;65;
$GPXUP;2115;09:15:35;0;50	11565;8	64548;5;214;69;
$GPXUP;2115;09:15:36;0;50	11577;8	6457;5;212;71;
$GPXUP;2115;09:15:37;0;50	11589;8	64588;5;212;70;
$GPXUP;2115;09:15:38;0;50	11604;8	64603;5;210;69;
$GPXUP;2115;09:15:39;0;50	1162;8	64613;5;209;68;
$GPXUP;2115;09:15:40;0;50	11635;8	64621;5;208;66;
$GPXUP;2115;09:15:41;0;50	11651;8	64633;5;206;70;
$GPXUP;2115;09:15:42;0;50	11668;8	64648;5;203;75;
$GPXUP;2115;09:15:43;0;50	11684;8	64662;5;201;75;
$GPXUP;2115;09:15:44;0;50	11701;8	64674;5;200;71;
$GPXUP;2115;09:15:45;0;50	11718;8	64683;5;197;71;
$GPXUP;2115;09:15:46;0;50	11735;8	64692;5;196;68;
$GPXUP;2115;09:15:47;0;50	11748;8	647;5;195;59;
$GPXUP;2115;09:15:48;0;50	11762;8	64712;5;194;62;
$GPXUP;2115;09:15:49;0;50	11773;8	6473;5;194;66;
$GPXUP;2115;09:15:50;0;50	11785;8	64752;5;192;74;
$GPXUP;2115;09:15:51;0;50	11797;8	64776;5;190;78;
$GPXUP;2115;09:15:52;0;50	11811;8	648;5;189;82;
$GPXUP;2115;09:15:53;0;50	11825;8	64823;5;187;83;
$GPXUP;2115;09:15:54;0;50	11841;8	6484;5;186;79;
$GPXUP;2115;09:15:55;0;50	11858;8	6485;5;184;78;
$GPXUP;2115;09:15:56;0;50	11875;8	64855;5;183;65;
$GPXUP;2115;09:15:57;0;50	1189;8	64863;5;182;65;
$GPXUP;2115;09:15:58;0;50	11904;8	64873;5;182;65;
$GPXUP;2115;09:15:59;0;50	11918;8	64887;5;182;65;
$GPXUP;2115;09:16:00;0;50	11929;8	64903;5;182;67;
$GPXUP;2115;09:16:01;0;50	1194;8	64922;5;182;68;
$GPXUP;2115;09:16:02;0;50	1195;8	64944;5;182;71;
$GPXUP;2115;09:16:03;0;50	11961;8	64963;5;182;70;
$GPXUP;2115;09:16:04;0;50	11974;8	64979;5;182;69;
$GPXUP;2115;09:16:05;0;50	11988;8	6499;5;182;66;
$GPXUP;2115;09:16:06;0;50	12003;8	65;5;181;66;
$GPXUP;2115;09:16:07;0;50	12017;8	65012;5;181;64;
$GPXUP;2115;09:16:08;0;50	12029;8	65029;5;181;66;
$GPXUP;2115;09:16:09;0;50	12041;8	65042;5;182;62;
$GPXUP;2115;09:16:10;0;50	12053;8	65061;5;183;70;
$GPXUP;2115;09:16:11;0;50	12064;8	65081;5;183;70;
$GPXUP;2115;09:16:12;0;50	12075;8	65103;5;183;72;
$GPXUP;2115;09:16:13;0;50	12088;8	65121;5;183;71;
$GPXUP;2115;09:16:14;0;50	121;8	6514;5;182;71;
$GPXUP;2115;09:16:15;0;50	12113;8	65157;5;181;75;
$GPXUP;2115;09:16:16;0;50	12128;8	65174;5;180;75;
$GPXUP;2115;09:16:17;0;50	12143;8	65188;5;180;68;
$GPXUP;2115;09:16:18;0;50	12156;8	65201;5;178;62;
$GPXUP;2115;09:16:19;0;50	12167;8	65217;5;178;64;
$GPXUP;2115;09:16:20;0;50	12179;8	65233;5;177;68;
$GPXUP;2115;09:16:21;0;50	12191;8	65251;5;176;69;
$GPXUP;2115;09:16:22;0;50	12204;8	65266;5;175;68;
$GPXUP;2115;09:16:23;0;50	12216;8	65283;5;174;66;
$GPXUP;2115;09:16:24;0;50	12227;8	653;5;174;66;
$GPXUP;2115;09:16:25;0;50	12236;8	65321;5;173;64;
$GPXUP;2115;09:16:26;0;50	12243;8	6534;5;173;59;
$GPXUP;2115;09:16:27;0;50	12246;8	65365;5;173;66;
$GPXUP;2115;09:16:28;0;50	12249;8	6539;5;172;66;
$GPXUP;2115;09:16:29;0;50	12253;8	65414;5;173;66;
$GPXUP;2115;09:16:30;0;50	12259;8	65437;5;172;67;
$GPXUP;2115;09:16:31;0;50	12267;8	65462;5;171;74;
$GPXUP;2115;09:16:32;0;50	12276;8	65487;5;171;74;
$GPXUP;2115;09:16:33;0;50	12287;8	6551;5;170;72;
$GPXUP;2115;09:16:34;0;50	12297;8	65533;5;169;72;
$GPXUP;2115;09:16:35;0;50	12307;8	65555;5;169;71;
$GPXUP;2115;09:16:36;0;50	12316;8	65579;5;169;72;
$GPXUP;2115;09:16:37;0;50	12324;8	65605;5;168;73;
$GPXUP;2115;09:16:38;0;50	12334;8	65629;5;168;74;
$GPXUP;2115;09:16:39;0;50	12345;8	65651;5;168;74;
$GPXUP;2115;09:16:40;0;50	12357;8	65671;5;168;70;
$GPXUP;2115;09:16:41;0;50	1237;8	65692;5;167;77;
$GPXUP;2115;09:16:42;0;50	12385;8	65712;5;166;76;
$GPXUP;2115;09:16:43;0;50	12401;8	65723;5;166;72;
$GPXUP;2115;09:16:44;0;50	12418;8	65732;5;167;72;
$GPXUP;2115;09:16:45;0;50	12435;8	65739;5;167;68;
$GPXUP;2115;09:16:46;0;50	1245;8	65748;5;167;64;
$GPXUP;2115;09:16:47;0;50	12464;8	65759;5;167;64;
$GPXUP;2115;09:16:48;0;50	12478;8	6577;5;167;63;
$GPXUP;2115;09:16:49;0;50	1249;8	65781;5;167;57;
$GPXUP;2115;09:16:50;0;50	12503;8	65791;5;167;56;
$GPXUP;2115;09:16:51;0;50	12515;8	65806;5;167;63;
$GPXUP;2115;09:16:52;0;50	12525;8	65822;5;167;56;
$GPXUP;2115;09:16:53;0;50	12534;8	65838;5;167;52;
$GPXUP;2115;09:16:54;0;50	12539;8	6586;5;167;57;
$GPXUP;2115;09:16:55;0;50	12544;8	65882;5;167;59;
$GPXUP;2115;09:16:56;0;50	12551;8	65902;5;168;57;
$GPXUP;2115;09:16:57;0;50	12559;8	6592;5;167;57;
$GPXUP;2115;09:16:58;0;50	12568;8	65936;5;168;54;
$GPXUP;2115;09:16:59;0;50	12577;8	65944;5;167;42;
$GPXUP;2115;09:17:00;0;50	12582;8	65946;5;167;25;
$GPXUP;2115;09:17:01;0;50	12583;8	65943;5;167;12;
$GPXUP;2115;09:17:02;0;50	12583;8	65942;5;167;13;
$GPXUP;2115;09:17:03;0;50	12583;8	65943;5;167;15;
$GPXUP;2115;09:17:04;0;50	12584;8	65946;5;167;20;
$GPXUP;2115;09:17:05;0;50	12584;8	65946;5;167;10;
$GPXUP;2115;09:17:06;0;50	12583;8	65942;5;167;1;
$GPXUP;2115;09:17:07;0;50	12582;8	65939;5;167;0;
$GPXUP;2115;09:17:08;0;50	1258;8	65935;5;167;0;
$GPXUP;2115;09:17:09;0;50	12579;8	65934;5;167;0;
$GPXUP;2115;09:17:10;0;50	12577;8	65931;5;168;0;
$GPXUP;2115;09:17:11;0;50	12576;8	65929;5;168;1;
$GPXUP;2115;09:17:12;0;50	12576;8	65927;5;169;1;
$GPXUP;2115;09:17:13;0;50	12575;8	65926;5;168;1;
$GPXUP;2115;09:17:14;0;50	12574;8	65924;5;169;0;
$GPXUP;2115;09:17:15;0;50	12574;8	65921;5;169;0;
