# Supplementary material for: Pigeon Navigation: Different Routes Lead to Frankfurt
Source: PLoS One. 2014 Nov 12;9(11):e112439. doi: 10.1371/journal.pone.0112439 (PMC4229201; doi:10.1371/journal.pone.0112439)
Supplement: File S4 — Files containing the original track data and a ‘Read me’ explaining the data format. (ZIP) [file pone.0112439.s004.zip › S-GH/050606xup03_719.log]

$GPXUP;2115;08:01:24;0;49	93625;8	58507;5;155;0;
$GPXUP;2115;08:01:25;0;49	93626;8	58507;5;155;2;
$GPXUP;2115;08:01:26;0;49	93626;8	58507;5;155;2;
$GPXUP;2115;08:01:27;0;49	93629;8	58506;5;156;9;
$GPXUP;2115;08:01:28;0;49	93634;8	58504;5;157;19;
$GPXUP;2115;08:01:29;0;49	93639;8	58505;5;157;19;
$GPXUP;2115;08:01:30;0;49	93643;8	58509;5;158;20;
$GPXUP;2115;08:01:31;0;49	93652;8	58517;5;158;39;
$GPXUP;2115;08:01:32;0;49	93664;8	58525;5;159;49;
$GPXUP;2115;08:01:33;0;49	93676;8	58533;5;160;50;
$GPXUP;2115;08:01:34;0;49	93689;8	58536;5;160;47;
$GPXUP;2115;08:01:35;0;49	93702;8	58537;5;161;48;
$GPXUP;2115;08:01:36;0;49	93715;8	58535;5;161;52;
$GPXUP;2115;08:01:37;0;49	93728;8	58529;5;162;52;
$GPXUP;2115;08:01:38;0;49	93737;8	58521;5;163;42;
$GPXUP;2115;08:01:39;0;49	93742;8	58514;5;163;28;
$GPXUP;2115;08:01:40;0;49	93743;8	58509;5;164;14;
$GPXUP;2115;08:01:41;0;49	93738;8	58501;5;164;18;
$GPXUP;2115;08:01:42;0;49	93732;8	58497;5;165;18;
$GPXUP;2115;08:01:43;0;49	93721;8	58499;5;166;27;
$GPXUP;2115;08:01:44;0;49	93709;8	58505;5;167;38;
$GPXUP;2115;08:01:45;0;49	9369;8	58517;5;168;63;
$GPXUP;2115;08:01:46;0;49	93671;8	58525;5;169;64;
$GPXUP;2115;08:01:47;0;49	93651;8	58533;5;169;67;
$GPXUP;2115;08:01:48;0;49	9363;8	58537;5;169;71;
$GPXUP;2115;08:01:49;0;49	93613;8	58537;5;171;55;
$GPXUP;2115;08:01:50;0;49	93596;8	58542;5;171;57;
$GPXUP;2115;08:01:51;0;49	9358;8	58552;5;172;62;
$GPXUP;2115;08:01:52;0;49	93562;8	5856;5;172;64;
$GPXUP;2115;08:01:53;0;49	93544;8	58566;5;172;69;
$GPXUP;2115;08:01:54;0;49	93526;8	58569;5;173;65;
$GPXUP;2115;08:01:55;0;49	93509;8	58568;5;174;65;
$GPXUP;2115;08:01:56;0;49	93494;8	58566;5;174;53;
$GPXUP;2115;08:01:57;0;49	93481;8	58559;5;173;49;
$GPXUP;2115;08:01:58;0;49	93469;8	5855;5;173;50;
$GPXUP;2115;08:01:59;0;49	93458;8	58541;5;173;47;
$GPXUP;2115;08:02:00;0;49	93447;8	58531;5;173;47;
$GPXUP;2115;08:02:01;0;49	93438;8	58519;5;172;45;
$GPXUP;2115;08:02:02;0;49	9343;8	58507;5;172;43;
$GPXUP;2115;08:02:03;0;49	93423;8	58493;5;172;40;
$GPXUP;2115;08:02:04;0;49	93418;8	58478;5;172;42;
$GPXUP;2115;08:02:05;0;49	93414;8	58464;5;172;39;
$GPXUP;2115;08:02:06;0;49	93413;8	58449;5;172;36;
$GPXUP;2115;08:02:07;0;49	93412;8	58434;5;172;37;
$GPXUP;2115;08:02:08;0;49	9341;8	58419;5;171;39;
$GPXUP;2115;08:02:09;0;49	93407;8	58403;5;172;40;
$GPXUP;2115;08:02:10;0;49	93406;8	58388;5;172;38;
$GPXUP;2115;08:02:11;0;49	93402;8	58375;5;172;36;
$GPXUP;2115;08:02:12;0;49	93397;8	58365;5;172;31;
$GPXUP;2115;08:02:13;0;49	93387;8	58358;5;172;37;
$GPXUP;2115;08:02:14;0;49	93373;8	58355;5;173;54;
$GPXUP;2115;08:02:15;0;49	93358;8	5835;5;173;58;
$GPXUP;2115;08:02:16;0;49	93346;8	58339;5;173;50;
$GPXUP;2115;08:02:17;0;49	93334;8	58329;5;174;50;
$GPXUP;2115;08:02:18;0;49	93321;8	58321;5;174;53;
$GPXUP;2115;08:02:19;0;49	93307;8	58314;5;175;56;
$GPXUP;2115;08:02:20;0;49	93292;8	58308;5;174;56;
$GPXUP;2115;08:02:21;0;49	93279;8	58299;5;175;53;
$GPXUP;2115;08:02:22;0;49	93269;8	58287;5;175;49;
$GPXUP;2115;08:02:23;0;49	93261;8	5827;5;176;50;
$GPXUP;2115;08:02:24;0;49	93255;8	58254;5;176;50;
$GPXUP;2115;08:02:25;0;49	93249;8	58237;5;176;50;
$GPXUP;2115;08:02:26;0;49	93243;8	5822;5;177;48;
$GPXUP;2115;08:02:27;0;49	93239;8	58203;5;177;46;
$GPXUP;2115;08:02:28;0;49	93234;8	58186;5;176;49;
$GPXUP;2115;08:02:29;0;49	93228;8	5817;5;177;50;
$GPXUP;2115;08:02:30;0;49	93221;8	58153;5;177;52;
$GPXUP;2115;08:02:31;0;49	93215;8	58134;5;176;53;
$GPXUP;2115;08:02:32;0;49	93211;8	58116;5;175;47;
$GPXUP;2115;08:02:33;0;49	9321;8	58098;5;175;49;
$GPXUP;2115;08:02:34;0;49	93211;8	58081;5;175;46;
$GPXUP;2115;08:02:35;0;49	93214;8	58066;5;175;41;
$GPXUP;2115;08:02:36;0;49	93222;8	58056;5;175;42;
$GPXUP;2115;08:02:37;0;49	93234;8	58053;5;176;41;
$GPXUP;2115;08:02:38;0;49	93245;8	58056;5;176;35;
$GPXUP;2115;08:02:39;0;49	93257;8	58065;5;175;42;
$GPXUP;2115;08:02:40;0;49	93267;8	58081;5;176;45;
$GPXUP;2115;08:02:41;0;49	93276;8	58101;5;177;44;
$GPXUP;2115;08:02:42;0;49	93281;8	58123;5;177;45;
$GPXUP;2115;08:02:43;0;49	9328;8	58152;5;176;57;
$GPXUP;2115;08:02:44;0;49	93276;8	58181;5;176;59;
$GPXUP;2115;08:02:45;0;49	9327;8	58207;5;177;57;
$GPXUP;2115;08:02:46;0;49	93262;8	58231;5;176;51;
$GPXUP;2115;08:02:47;0;49	93252;8	5825;5;176;52;
$GPXUP;2115;08:02:48;0;49	93237;8	58264;5;176;56;
$GPXUP;2115;08:02:49;0;49	93222;8	58272;5;176;53;
$GPXUP;2115;08:02:50;0;49	93207;8	58276;5;176;50;
$GPXUP;2115;08:02:51;0;49	93192;8	58278;5;175;52;
$GPXUP;2115;08:02:52;0;49	93177;8	58282;5;176;47;
$GPXUP;2115;08:02:53;0;49	93162;8	58285;5;175;52;
$GPXUP;2115;08:02:54;0;49	93147;8	58299;5;175;64;
$GPXUP;2115;08:02:55;0;49	93133;8	58315;5;176;63;
$GPXUP;2115;08:02:56;0;49	93121;8	58328;5;176;55;
$GPXUP;2115;08:02:57;0;49	93108;8	5834;5;176;55;
$GPXUP;2115;08:02:58;0;49	93095;8	58349;5;177;53;
$GPXUP;2115;08:02:59;0;49	93082;8	58352;5;177;46;
$GPXUP;2115;08:03:00;0;49	93074;8	58349;5;178;29;
$GPXUP;2115;08:03:01;0;49	93069;8	58341;5;179;19;
$GPXUP;2115;08:03:02;0;49	93063;8	58329;5;179;26;
$GPXUP;2115;08:03:03;0;49	93059;8	58317;5;180;26;
$GPXUP;2115;08:03:04;0;49	93056;8	58305;5;182;23;
$GPXUP;2115;08:03:05;0;49	93057;8	58291;5;182;21;
$GPXUP;2115;08:03:06;0;49	93062;8	58277;5;184;27;
$GPXUP;2115;08:03:07;0;49	93072;8	58259;5;184;45;
$GPXUP;2115;08:03:08;0;49	93084;8	58243;5;185;48;
$GPXUP;2115;08:03:09;0;49	93097;8	5823;5;186;49;
$GPXUP;2115;08:03:10;0;49	93112;8	58222;5;186;51;
$GPXUP;2115;08:03:11;0;49	93126;8	58216;5;187;50;
$GPXUP;2115;08:03:12;0;49	93141;8	58211;5;187;53;
$GPXUP;2115;08:03:13;0;49	93156;8	58201;5;187;55;
$GPXUP;2115;08:03:14;0;49	9317;8	58189;5;188;52;
$GPXUP;2115;08:03:15;0;49	9318;8	58175;5;188;44;
$GPXUP;2115;08:03:16;0;49	93185;8	5816;5;189;37;
$GPXUP;2115;08:03:17;0;49	93186;8	58145;5;189;31;
$GPXUP;2115;08:03:18;0;49	93178;8	58135;5;189;27;
$GPXUP;2115;08:03:19;0;49	93166;8	5813;5;189;34;
$GPXUP;2115;08:03:20;0;49	93147;8	58134;5;189;58;
$GPXUP;2115;08:03:21;0;49	93129;8	58133;5;191;57;
$GPXUP;2115;08:03:22;0;49	93111;8	5813;5;191;61;
$GPXUP;2115;08:03:23;0;49	93095;8	58124;5;191;48;
$GPXUP;2115;08:03:24;0;49	93081;8	58119;5;192;47;
$GPXUP;2115;08:03:25;0;49	93066;8	58115;5;191;48;
$GPXUP;2115;08:03:26;0;49	93051;8	58116;5;191;51;
$GPXUP;2115;08:03:27;0;49	93036;8	58121;5;191;54;
$GPXUP;2115;08:03:28;0;49	93019;8	58126;5;190;58;
$GPXUP;2115;08:03:29;0;49	93005;8	58138;5;189;55;
$GPXUP;2115;08:03:30;0;49	92991;8	58151;5;190;60;
$GPXUP;2115;08:03:31;0;49	92979;8	58169;5;189;59;
$GPXUP;2115;08:03:32;0;49	92967;8	58185;5;189;58;
$GPXUP;2115;08:03:33;0;49	92953;8	58199;5;188;59;
$GPXUP;2115;08:03:34;0;49	9294;8	58214;5;187;60;
$GPXUP;2115;08:03:35;0;49	92929;8	58235;5;186;66;
$GPXUP;2115;08:03:36;0;49	92919;8	58256;5;186;60;
$GPXUP;2115;08:03:37;0;49	9291;8	58278;5;185;63;
$GPXUP;2115;08:03:38;0;49	92905;8	583;5;185;56;
$GPXUP;2115;08:03:39;0;49	92904;8	58326;5;184;64;
$GPXUP;2115;08:03:40;0;49	92906;8	58349;5;184;55;
$GPXUP;2115;08:03:41;0;49	92912;8	5837;5;184;54;
$GPXUP;2115;08:03:42;0;49	92922;8	58388;5;183;54;
$GPXUP;2115;08:03:43;0;49	92931;8	58397;5;184;38;
$GPXUP;2115;08:03:44;0;49	9294;8	58399;5;183;25;
$GPXUP;2115;08:03:45;0;49	92951;8	58395;5;183;28;
$GPXUP;2115;08:03:46;0;49	92962;8	58383;5;183;36;
$GPXUP;2115;08:03:47;0;49	92971;8	58371;5;183;34;
$GPXUP;2115;08:03:48;0;49	92979;8	58353;5;182;40;
$GPXUP;2115;08:03:49;0;49	92984;8	58332;5;183;43;
$GPXUP;2115;08:03:50;0;49	92987;8	58312;5;182;44;
$GPXUP;2115;08:03:51;0;49	92987;8	58292;5;182;42;
$GPXUP;2115;08:03:52;0;49	92989;8	58273;5;183;41;
$GPXUP;2115;08:03:53;0;49	92991;8	58256;5;184;35;
$GPXUP;2115;08:03:54;0;49	92994;8	58241;5;184;34;
$GPXUP;2115;08:03:55;0;49	93;8	58224;5;185;40;
$GPXUP;2115;08:03:56;0;49	93007;8	58205;5;185;44;
$GPXUP;2115;08:03:57;0;49	93012;8	58188;5;186;42;
$GPXUP;2115;08:03:58;0;49	93015;8	58171;5;187;39;
$GPXUP;2115;08:03:59;0;49	93014;8	58154;5;187;42;
$GPXUP;2115;08:04:00;0;49	93014;8	58137;5;188;42;
$GPXUP;2115;08:04:01;0;49	9301;8	58121;5;188;47;
$GPXUP;2115;08:04:02;0;49	93003;8	58107;5;188;44;
$GPXUP;2115;08:04:03;0;49	92999;8	58093;5;189;43;
$GPXUP;2115;08:04:04;0;49	92999;8	58079;5;190;38;
$GPXUP;2115;08:04:05;0;49	92999;8	58064;5;191;43;
$GPXUP;2115;08:04:06;0;49	93001;8	58048;5;191;42;
$GPXUP;2115;08:04:07;0;49	93005;8	58035;5;192;37;
$GPXUP;2115;08:04:08;0;49	93011;8	5803;5;193;29;
$GPXUP;2115;08:04:09;0;49	9302;8	5803;5;194;29;
$GPXUP;2115;08:04:10;0;49	93031;8	58035;5;195;32;
$GPXUP;2115;08:04:11;0;49	9304;8	58049;5;197;38;
$GPXUP;2115;08:04:12;0;49	93049;8	58066;5;198;41;
$GPXUP;2115;08:04:13;0;49	93056;8	58089;5;199;51;
$GPXUP;2115;08:04:14;0;49	93058;8	58116;5;201;56;
$GPXUP;2115;08:04:15;0;49	93058;8	58143;5;201;56;
$GPXUP;2115;08:04:16;0;49	93055;8	58168;5;203;52;
$GPXUP;2115;08:04:17;0;49	93047;8	5819;5;203;54;
$GPXUP;2115;08:04:18;0;49	93035;8	58208;5;204;56;
$GPXUP;2115;08:04:19;0;49	93018;8	58216;5;206;60;
$GPXUP;2115;08:04:20;0;49	93002;8	58223;5;205;60;
$GPXUP;2115;08:04:21;0;49	92987;8	58226;5;206;51;
$GPXUP;2115;08:04:22;0;49	92974;8	58226;5;205;46;
$GPXUP;2115;08:04:23;0;49	92963;8	58222;5;205;37;
$GPXUP;2115;08:04:24;0;49	92956;8	58212;5;204;32;
$GPXUP;2115;08:04:25;0;49	92946;8	58199;5;202;45;
$GPXUP;2115;08:04:26;0;49	92935;8	58189;5;200;47;
$GPXUP;2115;08:04:27;0;49	92922;8	58178;5;199;50;
$GPXUP;2115;08:04:28;0;49	92908;8	58172;5;197;51;
$GPXUP;2115;08:04:29;0;49	92893;8	58171;5;195;61;
$GPXUP;2115;08:04:30;0;49	92877;8	58165;5;194;58;
$GPXUP;2115;08:04:31;0;49	92863;8	58159;5;193;53;
$GPXUP;2115;08:04:32;0;49	92849;8	58155;5;191;53;
$GPXUP;2115;08:04:33;0;49	92833;8	58158;5;190;56;
$GPXUP;2115;08:04:34;0;49	92819;8	58163;5;189;55;
$GPXUP;2115;08:04:35;0;49	92806;8	58164;5;189;52;
$GPXUP;2115;08:04:36;0;49	92792;8	58166;5;189;49;
$GPXUP;2115;08:04:37;0;49	92782;8	58169;5;188;42;
$GPXUP;2115;08:04:38;0;49	92772;8	58164;5;187;35;
$GPXUP;2115;08:04:39;0;49	92766;8	58158;5;186;28;
$GPXUP;2115;08:04:40;0;49	92765;8	5815;5;186;21;
$GPXUP;2115;08:04:41;0;49	92767;8	5814;5;186;19;
$GPXUP;2115;08:04:42;0;49	92774;8	5813;5;186;29;
$GPXUP;2115;08:04:43;0;49	92785;8	58118;5;186;41;
$GPXUP;2115;08:04:44;0;49	92797;8	58106;5;185;46;
$GPXUP;2115;08:04:45;0;49	92811;8	58098;5;185;46;
$GPXUP;2115;08:04:46;0;49	92824;8	58096;5;185;41;
$GPXUP;2115;08:04:47;0;49	92838;8	58102;5;184;44;
$GPXUP;2115;08:04:48;0;49	92854;8	58116;5;183;58;
$GPXUP;2115;08:04:49;0;49	92871;8	58128;5;183;59;
$GPXUP;2115;08:04:50;0;49	92887;8	58134;5;182;57;
$GPXUP;2115;08:04:51;0;49	92903;8	58132;5;181;55;
$GPXUP;2115;08:04:52;0;49	92921;8	58131;5;180;58;
$GPXUP;2115;08:04:53;0;49	92938;8	58134;5;180;60;
$GPXUP;2115;08:04:54;0;49	92956;8	58138;5;179;60;
$GPXUP;2115;08:04:55;0;49	92972;8	58146;5;180;60;
$GPXUP;2115;08:04:56;0;49	9299;8	58157;5;178;68;
$GPXUP;2115;08:04:57;0;49	93007;8	58169;5;180;70;
$GPXUP;2115;08:04:58;0;49	93023;8	58185;5;179;66;
$GPXUP;2115;08:04:59;0;49	93034;8	58202;5;179;62;
$GPXUP;2115;08:05:00;0;49	93041;8	58226;5;179;60;
$GPXUP;2115;08:05:01;0;49	93043;8	58249;5;180;57;
$GPXUP;2115;08:05:02;0;49	93041;8	58274;5;179;57;
$GPXUP;2115;08:05:03;0;49	93034;8	58295;5;179;54;
$GPXUP;2115;08:05:04;0;49	93021;8	58311;5;180;57;
$GPXUP;2115;08:05:05;0;49	93007;8	58323;5;179;53;
$GPXUP;2115;08:05:06;0;49	92993;8	58328;5;179;47;
$GPXUP;2115;08:05:07;0;49	9298;8	58327;5;178;40;
$GPXUP;2115;08:05:08;0;49	92969;8	58319;5;178;34;
$GPXUP;2115;08:05:09;0;49	92957;8	58303;5;179;47;
$GPXUP;2115;08:05:10;0;49	92947;8	58284;5;178;49;
$GPXUP;2115;08:05:11;0;49	92937;8	58264;5;177;53;
$GPXUP;2115;08:05:12;0;49	92928;8	58243;5;176;50;
$GPXUP;2115;08:05:13;0;49	92922;8	5822;5;174;55;
$GPXUP;2115;08:05:14;0;49	92918;8	58195;5;174;56;
$GPXUP;2115;08:05:15;0;49	92915;8	58172;5;172;53;
$GPXUP;2115;08:05:16;0;49	92912;8	58151;5;170;47;
$GPXUP;2115;08:05:17;0;49	92909;8	58129;5;169;47;
$GPXUP;2115;08:05:18;0;49	92911;8	58108;5;169;50;
$GPXUP;2115;08:05:19;0;49	92915;8	58088;5;168;50;
$GPXUP;2115;08:05:20;0;49	92921;8	58071;5;167;47;
$GPXUP;2115;08:05:21;0;49	92931;8	58057;5;168;51;
$GPXUP;2115;08:05:22;0;49	9294;8	58042;5;167;51;
$GPXUP;2115;08:05:23;0;49	92951;8	58029;5;167;51;
$GPXUP;2115;08:05:24;0;49	92963;8	58015;5;167;53;
$GPXUP;2115;08:05:25;0;49	92977;8	58009;5;167;53;
$GPXUP;2115;08:05:26;0;49	92991;8	58;5;167;57;
$GPXUP;2115;08:05:27;0;49	93003;8	57994;5;167;51;
$GPXUP;2115;08:05:28;0;49	93018;8	57991;5;168;53;
$GPXUP;2115;08:05:29;0;49	93033;8	57994;5;168;57;
$GPXUP;2115;08:05:30;0;49	93049;8	58;5;168;61;
$GPXUP;2115;08:05:31;0;49	93063;8	58006;5;168;53;
$GPXUP;2115;08:05:32;0;49	93075;8	58015;5;168;48;
$GPXUP;2115;08:05:33;0;49	93083;8	58031;5;168;48;
$GPXUP;2115;08:05:34;0;49	9309;8	58051;5;168;52;
$GPXUP;2115;08:05:35;0;49	93093;8	58075;5;168;56;
$GPXUP;2115;08:05:36;0;49	93093;8	581;5;167;54;
$GPXUP;2115;08:05:37;0;49	93087;8	58119;5;167;43;
$GPXUP;2115;08:05:38;0;49	93078;8	58134;5;167;43;
$GPXUP;2115;08:05:39;0;49	93067;8	58145;5;167;36;
$GPXUP;2115;08:05:40;0;49	93053;8	58147;5;168;43;
$GPXUP;2115;08:05:41;0;49	93039;8	5815;5;168;43;
$GPXUP;2115;08:05:42;0;49	93023;8	5816;5;168;52;
$GPXUP;2115;08:05:43;0;49	93008;8	58171;5;169;55;
$GPXUP;2115;08:05:44;0;49	92993;8	58182;5;168;55;
$GPXUP;2115;08:05:45;0;49	92977;8	58194;5;168;57;
$GPXUP;2115;08:05:46;0;49	92962;8	58204;5;168;56;
$GPXUP;2115;08:05:47;0;49	92946;8	58211;5;169;55;
$GPXUP;2115;08:05:48;0;49	92931;8	58212;5;168;51;
$GPXUP;2115;08:05:49;0;49	92917;8	5821;5;167;50;
$GPXUP;2115;08:05:50;0;49	92904;8	58207;5;168;45;
$GPXUP;2115;08:05:51;0;49	92891;8	58202;5;167;44;
$GPXUP;2115;08:05:52;0;49	92881;8	58195;5;167;42;
$GPXUP;2115;08:05:53;0;49	92875;8	5818;5;166;42;
$GPXUP;2115;08:05:54;0;49	92874;8	58164;5;166;33;
$GPXUP;2115;08:05:55;0;49	92877;8	5815;5;165;39;
$GPXUP;2115;08:05:56;0;49	92882;8	58136;5;166;35;
$GPXUP;2115;08:05:57;0;49	9289;8	58125;5;166;39;
$GPXUP;2115;08:05:58;0;49	92897;8	58116;5;166;32;
$GPXUP;2115;08:05:59;0;49	92907;8	58112;5;166;33;
$GPXUP;2115;08:06:00;0;49	92916;8	58114;5;166;29;
$GPXUP;2115;08:06:01;0;49	92925;8	58121;5;166;35;
$GPXUP;2115;08:06:02;0;49	92936;8	58133;5;165;45;
$GPXUP;2115;08:06:03;0;49	92947;8	58151;5;165;51;
$GPXUP;2115;08:06:04;0;49	92952;8	58167;5;164;37;
$GPXUP;2115;08:06:05;0;49	92955;8	58182;5;164;27;
$GPXUP;2115;08:06:06;0;49	92954;8	58196;5;164;25;
$GPXUP;2115;08:06:07;0;49	9295;8	58208;5;164;25;
$GPXUP;2115;08:06:08;0;49	92941;8	58216;5;163;30;
$GPXUP;2115;08:06:09;0;49	92932;8	58219;5;162;29;
$GPXUP;2115;08:06:10;0;49	92922;8	58217;5;162;32;
$GPXUP;2115;08:06:11;0;49	92914;8	58212;5;162;26;
$GPXUP;2115;08:06:12;0;49	92909;8	58201;5;161;25;
$GPXUP;2115;08:06:13;0;49	92909;8	58181;5;160;41;
$GPXUP;2115;08:06:14;0;49	92911;8	58163;5;161;40;
$GPXUP;2115;08:06:15;0;49	92912;8	58149;5;160;28;
$GPXUP;2115;08:06:16;0;49	92912;8	58141;5;159;18;
$GPXUP;2115;08:06:17;0;49	92911;8	58138;5;159;1;
$GPXUP;2115;08:06:18;0;49	92909;8	58136;5;158;0;
$GPXUP;2115;08:06:19;0;49	92908;8	58135;5;158;0;
$GPXUP;2115;08:06:20;0;49	92907;8	58135;3;158;0;
$GPXUP;2115;08:06:21;0;49	92906;8	58133;5;158;1;
$GPXUP;2115;08:06:22;0;49	92905;8	58133;5;158;0;
$GPXUP;2115;08:06:23;0;49	92904;8	58131;5;157;0;
$GPXUP;2115;08:06:24;0;49	92904;8	58131;5;156;0;
$GPXUP;2115;08:06:25;0;49	92903;8	5813;5;157;0;
$GPXUP;2115;08:06:26;0;49	92902;8	5813;5;156;0;
$GPXUP;2115;08:06:27;0;49	92901;8	5813;5;156;0;
$GPXUP;2115;08:06:28;0;49	92902;8	5813;5;156;4;
$GPXUP;2115;08:06:29;0;49	92901;8	5813;5;156;0;
$GPXUP;2115;08:06:30;0;49	92901;8	58128;5;155;0;
$GPXUP;2115;08:06:31;0;49	929;8	58128;5;155;0;
$GPXUP;2115;08:06:32;0;49	92899;8	58128;3;155;0;
$GPXUP;2115;08:06:33;0;49	929;8	58127;5;155;0;
$GPXUP;2115;08:06:34;0;49	92899;8	58127;3;155;0;
$GPXUP;2115;08:06:35;0;49	92898;8	58127;3;154;0;
$GPXUP;2115;08:06:36;0;49	929;8	58127;5;155;3;
$GPXUP;2115;08:06:37;0;49	929;8	58127;5;155;0;
$GPXUP;2115;08:06:38;0;49	92899;8	58127;5;155;0;
$GPXUP;2115;08:06:39;0;49	92898;8	58125;5;154;0;
$GPXUP;2115;08:06:40;0;49	92898;8	58125;5;154;0;
$GPXUP;2115;08:06:41;0;49	92898;8	58125;3;154;0;
$GPXUP;2115;08:06:42;0;49	92898;8	58125;5;154;0;
$GPXUP;2115;08:06:43;0;49	92898;8	58124;5;154;0;
$GPXUP;2115;08:06:44;0;49	92898;8	58124;5;155;0;
$GPXUP;2115;08:06:45;0;49	92897;8	58124;3;154;0;
$GPXUP;2115;08:06:46;0;49	92897;8	58124;5;154;0;
$GPXUP;2115;08:06:47;0;49	92897;8	58124;5;154;0;
$GPXUP;2115;08:06:48;0;49	92899;8	58123;5;154;5;
$GPXUP;2115;08:06:49;0;49	92899;8	58123;5;153;0;
$GPXUP;2115;08:06:50;0;49	92899;8	58123;5;153;0;
$GPXUP;2115;08:06:51;0;49	92898;8	58123;5;152;0;
$GPXUP;2115;08:06:52;0;49	92898;8	58123;5;151;0;
$GPXUP;2115;08:06:53;0;49	92897;8	58123;5;150;0;
$GPXUP;2115;08:06:54;0;49	92897;8	58123;5;150;0;
$GPXUP;2115;08:06:55;0;49	92896;8	58123;5;150;0;
$GPXUP;2115;08:06:56;0;49	92896;8	58124;5;149;0;
$GPXUP;2115;08:06:57;0;49	92895;8	58124;5;148;0;
$GPXUP;2115;08:06:58;0;49	92895;8	58124;5;148;0;
$GPXUP;2115;08:06:59;0;49	92895;8	58124;5;147;0;
$GPXUP;2115;08:07:00;0;49	92894;8	58124;5;147;0;
$GPXUP;2115;08:07:01;0;49	92894;8	58124;5;147;0;
$GPXUP;2115;08:07:02;0;49	92893;8	58124;5;146;0;
$GPXUP;2115;08:07:03;0;49	92893;8	58124;5;146;0;
$GPXUP;2115;08:07:04;0;49	92893;8	58124;5;145;0;
$GPXUP;2115;08:07:05;0;49	92892;8	58125;5;145;0;
$GPXUP;2115;08:07:06;0;49	92892;8	58125;5;144;0;
$GPXUP;2115;08:07:07;0;49	92891;8	58125;5;143;0;
$GPXUP;2115;08:07:08;0;49	9289;8	58125;5;142;1;
$GPXUP;2115;08:07:09;0;49	9289;8	58125;5;142;0;
$GPXUP;2115;08:07:10;0;49	9289;8	58125;5;141;0;
$GPXUP;2115;08:07:11;0;49	92889;8	58125;5;141;0;
$GPXUP;2115;08:07:12;0;49	92889;8	58125;5;140;0;
$GPXUP;2115;08:07:13;0;49	92889;8	58125;5;140;0;
$GPXUP;2115;08:07:14;0;49	92888;8	58125;5;139;0;
$GPXUP;2115;08:07:15;0;49	92888;8	58126;5;138;0;
$GPXUP;2115;08:07:16;0;49	92888;8	58126;5;138;0;
$GPXUP;2115;08:07:17;0;49	92888;8	58127;5;138;0;
$GPXUP;2115;08:07:18;0;49	92888;8	58127;5;138;0;
$GPXUP;2115;08:07:19;0;49	92888;8	58127;5;138;0;
$GPXUP;2115;08:07:20;0;49	92889;8	58127;5;139;0;
$GPXUP;2115;08:07:21;0;49	92889;8	58127;5;139;0;
$GPXUP;2115;08:07:22;0;49	92889;8	58127;5;139;0;
$GPXUP;2115;08:07:23;0;49	92889;8	58127;5;139;0;
$GPXUP;2115;08:07:24;0;49	92889;8	58128;5;139;0;
$GPXUP;2115;08:07:25;0;49	92889;8	58128;5;139;0;
$GPXUP;2115;08:07:26;0;49	9289;8	58128;5;140;0;
$GPXUP;2115;08:07:27;0;49	9289;8	58128;5;140;0;
$GPXUP;2115;08:07:28;0;49	9289;8	58128;5;141;0;
$GPXUP;2115;08:07:29;0;49	9289;8	58128;5;141;0;
$GPXUP;2115;08:07:30;0;49	92892;8	58129;5;141;0;
$GPXUP;2115;08:07:31;0;49	92891;8	5813;5;141;0;
$GPXUP;2115;08:07:32;0;49	92892;8	5813;5;142;0;
$GPXUP;2115;08:07:33;0;49	92892;8	5813;5;142;0;
$GPXUP;2115;08:07:34;0;49	92893;8	5813;5;141;0;
$GPXUP;2115;08:07:35;0;49	92893;8	5813;5;142;0;
$GPXUP;2115;08:07:36;0;49	92894;8	5813;5;141;0;
$GPXUP;2115;08:07:37;0;49	92894;8	5813;5;141;0;
$GPXUP;2115;08:07:38;0;49	92894;8	5813;5;141;0;
$GPXUP;2115;08:07:39;0;49	92895;8	58131;5;141;0;
$GPXUP;2115;08:07:40;0;49	92895;8	58131;5;141;0;
$GPXUP;2115;08:07:41;0;49	92895;8	58131;5;141;0;
$GPXUP;2115;08:07:42;0;49	92895;8	58131;5;141;0;
$GPXUP;2115;08:07:43;0;49	92895;8	58131;5;142;0;
$GPXUP;2115;08:07:44;0;49	92896;8	58131;5;141;0;
$GPXUP;2115;08:07:45;0;49	92896;8	58131;5;141;0;
$GPXUP;2115;08:07:46;0;49	92896;8	58129;5;141;0;
$GPXUP;2115;08:07:47;0;49	92896;8	58129;5;141;0;
$GPXUP;2115;08:07:48;0;49	92897;8	5813;5;141;3;
$GPXUP;2115;08:07:49;0;49	92897;8	5813;3;141;2;
$GPXUP;2115;08:07:50;0;49	92899;8	5813;3;141;0;
$GPXUP;2115;08:07:51;0;49	92899;8	5813;5;141;0;
$GPXUP;2115;08:07:52;0;49	92899;8	5813;5;141;0;
$GPXUP;2115;08:07:53;0;49	92899;8	5813;3;141;0;
$GPXUP;2115;08:07:54;0;49	92899;8	5813;5;142;0;
$GPXUP;2115;08:07:55;0;49	92899;8	58128;5;142;0;
$GPXUP;2115;08:07:56;0;49	92899;8	58128;5;142;0;
$GPXUP;2115;08:07:57;0;49	92899;8	58128;5;142;0;
$GPXUP;2115;08:07:58;0;49	92899;8	58128;5;142;0;
$GPXUP;2115;08:07:59;0;49	92899;8	58128;5;142;0;
$GPXUP;2115;08:08:00;0;49	929;8	58129;5;141;0;
$GPXUP;2115;08:08:01;0;49	929;8	58129;5;142;2;
$GPXUP;2115;08:08:02;0;49	92901;8	58129;5;143;2;
$GPXUP;2115;08:08:03;0;49	92901;8	58129;5;143;0;
$GPXUP;2115;08:08:04;0;49	92901;8	58129;5;143;1;
$GPXUP;2115;08:08:05;0;49	92902;8	58129;5;143;0;
$GPXUP;2115;08:08:06;0;49	92902;8	58129;5;143;0;
$GPXUP;2115;08:08:07;0;49	92901;8	58128;5;144;0;
$GPXUP;2115;08:08:08;0;49	92901;8	58128;5;144;0;
$GPXUP;2115;08:08:09;0;49	92901;8	58128;5;144;0;
$GPXUP;2115;08:08:10;0;49	92901;8	58128;5;144;0;
$GPXUP;2115;08:08:11;0;49	92901;8	5813;5;144;0;
$GPXUP;2115;08:08:12;0;49	92901;8	5813;5;144;0;
$GPXUP;2115;08:08:13;0;49	92901;8	5813;5;144;0;
$GPXUP;2115;08:08:14;0;49	92901;8	5813;5;144;0;
$GPXUP;2115;08:08:15;0;49	92901;8	5813;5;144;0;
$GPXUP;2115;08:08:16;0;49	92901;8	5813;5;144;0;
$GPXUP;2115;08:08:17;0;49	929;8	5813;5;145;0;
$GPXUP;2115;08:08:18;0;49	92899;8	58131;5;144;0;
$GPXUP;2115;08:08:19;0;49	92899;8	58131;5;144;0;
$GPXUP;2115;08:08:20;0;49	92899;8	58131;5;143;0;
$GPXUP;2115;08:08:21;0;49	929;8	58131;5;143;0;
$GPXUP;2115;08:08:22;0;49	92899;8	58131;5;142;0;
$GPXUP;2115;08:08:23;0;49	92898;8	58131;5;141;0;
$GPXUP;2115;08:08:24;0;49	92898;8	58131;5;140;0;
$GPXUP;2115;08:08:25;0;49	92898;8	58131;5;139;0;
$GPXUP;2115;08:08:26;0;49	92897;8	58131;5;138;0;
$GPXUP;2115;08:08:27;0;49	92897;8	58131;5;138;0;
$GPXUP;2115;08:08:28;0;49	92897;8	58132;5;136;0;
$GPXUP;2115;08:08:29;0;49	92896;8	58132;5;135;0;
$GPXUP;2115;08:08:30;0;49	92896;8	58132;5;135;0;
$GPXUP;2115;08:08:31;0;49	92896;8	58132;5;135;0;
$GPXUP;2115;08:08:32;0;49	92896;8	58132;5;135;0;
$GPXUP;2115;08:08:33;0;49	92896;8	58132;5;135;0;
$GPXUP;2115;08:08:34;0;49	92896;8	58132;5;135;0;
$GPXUP;2115;08:08:35;0;49	92896;8	58132;5;135;0;
$GPXUP;2115;08:08:36;0;49	92896;8	58131;5;136;0;
$GPXUP;2115;08:08:37;0;49	92896;8	58131;5;136;0;
$GPXUP;2115;08:08:38;0;49	92896;8	58131;5;136;0;
$GPXUP;2115;08:08:39;0;49	92896;8	58131;5;137;0;
$GPXUP;2115;08:08:40;0;49	92896;8	58131;5;137;0;
$GPXUP;2115;08:08:41;0;49	92895;8	58131;5;139;0;
$GPXUP;2115;08:08:42;0;49	92896;8	58131;5;140;0;
$GPXUP;2115;08:08:43;0;49	92896;8	58131;5;140;0;
$GPXUP;2115;08:08:44;0;49	92896;8	58132;5;141;0;
$GPXUP;2115;08:08:45;0;49	92896;8	58132;5;142;0;
$GPXUP;2115;08:08:46;0;49	92896;8	58132;5;143;0;
$GPXUP;2115;08:08:47;0;49	92896;8	58132;5;143;0;
$GPXUP;2115;08:08:48;0;49	92896;8	58132;5;145;0;
$GPXUP;2115;08:08:49;0;49	92896;8	58132;5;145;0;
$GPXUP;2115;08:08:50;0;49	92897;8	58132;5;145;0;
$GPXUP;2115;08:08:51;0;49	92896;8	5813;5;146;0;
$GPXUP;2115;08:08:52;0;49	92896;8	5813;5;146;0;
$GPXUP;2115;08:08:53;0;49	92896;8	5813;5;146;0;
$GPXUP;2115;08:08:54;0;49	92897;8	5813;5;147;0;
$GPXUP;2115;08:08:55;0;49	92896;8	5813;5;147;0;
$GPXUP;2115;08:08:56;0;49	92896;8	5813;5;147;0;
$GPXUP;2115;08:08:57;0;49	92896;8	5813;5;147;0;
$GPXUP;2115;08:08:58;0;49	92896;8	5813;5;147;0;
$GPXUP;2115;08:08:59;0;49	92896;8	5813;5;149;0;
$GPXUP;2115;08:09:00;0;49	92896;8	5813;5;149;0;
$GPXUP;2115;08:09:01;0;49	92895;8	58129;5;149;0;
$GPXUP;2115;08:09:02;0;49	92896;8	58129;5;150;0;
$GPXUP;2115;08:09:03;0;49	92895;8	58129;5;151;0;
$GPXUP;2115;08:09:04;0;49	92896;8	58129;5;152;0;
$GPXUP;2115;08:09:05;0;49	92896;8	58129;5;152;0;
$GPXUP;2115;08:09:06;0;49	92895;8	58129;5;152;0;
$GPXUP;2115;08:09:07;0;49	92895;8	58128;5;152;0;
$GPXUP;2115;08:09:08;0;49	92895;8	58128;5;151;0;
$GPXUP;2115;08:09:09;0;49	92895;8	58128;5;151;0;
$GPXUP;2115;08:09:10;0;49	92895;8	58128;5;151;0;
$GPXUP;2115;08:09:11;0;49	92894;8	58128;5;151;0;
$GPXUP;2115;08:09:12;0;49	92894;8	58128;5;151;0;
$GPXUP;2115;08:09:13;0;49	92894;8	58126;5;150;0;
$GPXUP;2115;08:09:14;0;49	92894;8	58126;5;150;0;
$GPXUP;2115;08:09:15;0;49	92893;8	58126;5;151;0;
$GPXUP;2115;08:09:16;0;49	92893;8	58126;5;151;0;
$GPXUP;2115;08:09:17;0;49	92893;8	58126;5;150;0;
$GPXUP;2115;08:09:18;0;49	92893;8	58126;5;150;0;
$GPXUP;2115;08:09:19;0;49	92893;8	58126;5;150;0;
$GPXUP;2115;08:09:20;0;49	92893;8	58125;5;150;0;
$GPXUP;2115;08:09:21;0;49	92893;8	58125;5;150;0;
$GPXUP;2115;08:09:22;0;49	92893;8	58125;5;150;0;
$GPXUP;2115;08:09:23;0;49	92892;8	58125;5;149;0;
$GPXUP;2115;08:09:24;0;49	92892;8	58125;5;149;0;
$GPXUP;2115;08:09:25;0;49	92892;8	58125;5;149;0;
$GPXUP;2115;08:09:26;0;49	92892;8	58125;5;149;0;
$GPXUP;2115;08:09:27;0;49	92892;8	58125;5;149;0;
$GPXUP;2115;08:09:28;0;49	92892;8	58125;5;149;0;
$GPXUP;2115;08:09:29;0;49	92892;8	58125;5;151;0;
$GPXUP;2115;08:09:30;0;49	92892;8	58125;5;151;0;
$GPXUP;2115;08:09:31;0;49	92892;8	58125;5;151;0;
$GPXUP;2115;08:09:32;0;49	92892;8	58125;5;151;0;
$GPXUP;2115;08:09:33;0;49	92893;8	58125;5;152;0;
$GPXUP;2115;08:09:34;0;49	92893;8	58125;5;152;0;
$GPXUP;2115;08:09:35;0;49	92893;8	58125;5;152;0;
$GPXUP;2115;08:09:36;0;49	92893;8	58125;5;152;0;
$GPXUP;2115;08:09:37;0;49	92893;8	58125;5;152;0;
$GPXUP;2115;08:09:38;0;49	92893;8	58125;5;152;0;
$GPXUP;2115;08:09:39;0;49	92893;8	58125;5;152;0;
$GPXUP;2115;08:09:40;0;49	92894;8	58125;5;152;0;
$GPXUP;2115;08:09:41;0;49	92894;8	58125;5;151;0;
$GPXUP;2115;08:09:42;0;49	92894;8	58125;5;150;0;
$GPXUP;2115;08:09:43;0;49	92894;8	58125;5;150;0;
$GPXUP;2115;08:09:44;0;49	92894;8	58125;5;148;0;
$GPXUP;2115;08:09:45;0;49	92894;8	58125;5;147;0;
$GPXUP;2115;08:09:46;0;49	92893;8	58125;5;146;0;
$GPXUP;2115;08:09:47;0;49	92894;8	58126;5;145;0;
$GPXUP;2115;08:09:48;0;49	92894;8	58126;5;144;0;
$GPXUP;2115;08:09:49;0;49	92893;8	58126;5;143;0;
$GPXUP;2115;08:09:50;0;49	92893;8	58126;5;143;1;
$GPXUP;2115;08:09:51;0;49	92893;8	58126;5;142;0;
$GPXUP;2115;08:09:52;0;49	92894;8	58126;5;142;0;
$GPXUP;2115;08:09:53;0;49	92893;8	58126;5;141;0;
$GPXUP;2115;08:09:54;0;49	92894;8	58126;5;140;0;
$GPXUP;2115;08:09:55;0;49	92894;8	58126;5;140;0;
$GPXUP;2115;08:09:56;0;49	92893;8	58126;5;140;0;
$GPXUP;2115;08:09:57;0;49	92893;8	58126;5;140;0;
$GPXUP;2115;08:09:58;0;49	92894;8	58126;5;139;0;
$GPXUP;2115;08:09:59;0;49	92894;8	58126;5;139;0;
$GPXUP;2115;08:10:00;0;49	92894;8	58126;5;139;0;
$GPXUP;2115;08:10:01;0;49	92894;8	58126;5;139;0;
$GPXUP;2115;08:10:02;0;49	92894;8	58126;5;139;0;
$GPXUP;2115;08:10:03;0;49	92894;8	58126;5;139;0;
$GPXUP;2115;08:10:04;0;49	92894;8	58126;5;139;0;
$GPXUP;2115;08:10:05;0;49	92894;8	58126;5;139;0;
$GPXUP;2115;08:10:06;0;49	92894;8	58126;5;139;0;
$GPXUP;2115;08:10:07;0;49	92894;8	58125;5;139;0;
$GPXUP;2115;08:10:08;0;49	92894;8	58125;5;139;0;
$GPXUP;2115;08:10:09;0;49	92894;8	58125;5;139;0;
$GPXUP;2115;08:10:10;0;49	92894;8	58125;5;140;0;
$GPXUP;2115;08:10:11;0;49	92894;8	58125;5;140;0;
$GPXUP;2115;08:10:12;0;49	92895;8	58125;5;140;0;
$GPXUP;2115;08:10:13;0;49	92895;8	58125;5;140;0;
$GPXUP;2115;08:10:14;0;49	92895;8	58125;5;140;0;
$GPXUP;2115;08:10:15;0;49	92896;8	58125;5;141;0;
$GPXUP;2115;08:10:16;0;49	92896;8	58125;5;141;0;
$GPXUP;2115;08:10:17;0;49	92896;8	58125;5;142;0;
$GPXUP;2115;08:10:18;0;49	92896;8	58125;5;142;0;
$GPXUP;2115;08:10:19;0;49	92896;8	58125;5;142;0;
$GPXUP;2115;08:10:20;0;49	92897;8	58125;5;143;0;
$GPXUP;2115;08:10:21;0;49	92897;8	58125;5;143;0;
$GPXUP;2115;08:10:22;0;49	92897;8	58125;5;144;0;
$GPXUP;2115;08:10:23;0;49	92897;8	58125;5;144;0;
$GPXUP;2115;08:10:24;0;49	92898;8	58125;5;144;0;
$GPXUP;2115;08:10:25;0;49	92898;8	58126;5;144;0;
$GPXUP;2115;08:10:26;0;49	92898;8	58126;5;145;0;
$GPXUP;2115;08:10:27;0;49	92898;8	58126;5;146;0;
$GPXUP;2115;08:10:28;0;49	92898;8	58126;5;147;0;
$GPXUP;2115;08:10:29;0;49	92898;8	58126;5;147;0;
$GPXUP;2115;08:10:30;0;49	92899;8	58125;5;147;0;
$GPXUP;2115;08:10:31;0;49	92899;8	58125;5;147;0;
$GPXUP;2115;08:10:32;0;49	929;8	58125;5;148;0;
$GPXUP;2115;08:10:33;0;49	929;8	58125;5;148;0;
$GPXUP;2115;08:10:34;0;49	929;8	58125;5;148;0;
$GPXUP;2115;08:10:35;0;49	929;8	58125;5;149;0;
$GPXUP;2115;08:10:36;0;49	929;8	58125;5;149;0;
$GPXUP;2115;08:10:37;0;49	929;8	58125;5;149;0;
$GPXUP;2115;08:10:38;0;49	92901;8	58123;5;149;0;
$GPXUP;2115;08:10:39;0;49	92901;8	58123;5;149;0;
$GPXUP;2115;08:10:40;0;49	92901;8	58123;5;149;0;
$GPXUP;2115;08:10:41;0;49	92901;8	58123;5;149;0;
$GPXUP;2115;08:10:42;0;49	92901;8	58123;5;149;0;
$GPXUP;2115;08:10:43;0;49	92901;8	58123;5;149;0;
$GPXUP;2115;08:10:44;0;49	92901;8	58123;5;149;0;
$GPXUP;2115;08:10:45;0;49	92901;8	58122;5;149;0;
$GPXUP;2115;08:10:46;0;49	92901;8	58122;5;149;0;
$GPXUP;2115;08:10:47;0;49	92901;8	58122;5;149;0;
$GPXUP;2115;08:10:48;0;49	92902;8	58122;5;150;0;
$GPXUP;2115;08:10:49;0;49	92902;8	58122;5;150;1;
$GPXUP;2115;08:10:50;0;49	92901;8	58126;5;150;11;
$GPXUP;2115;08:10:51;0;49	92901;8	58126;5;150;1;
$GPXUP;2115;08:10:52;0;49	929;8	58126;5;150;0;
$GPXUP;2115;08:10:53;0;49	92901;8	58125;5;151;0;
$GPXUP;2115;08:10:54;0;49	929;8	58125;5;150;1;
$GPXUP;2115;08:10:55;0;49	92901;8	58125;5;151;0;
$GPXUP;2115;08:10:56;0;49	929;8	58124;5;152;0;
$GPXUP;2115;08:10:57;0;49	929;8	58124;5;152;0;
$GPXUP;2115;08:10:58;0;49	929;8	58124;5;152;0;
$GPXUP;2115;08:10:59;0;49	92899;8	58124;5;151;0;
$GPXUP;2115;08:11:00;0;49	92899;8	58124;5;151;0;
$GPXUP;2115;08:11:01;0;49	92899;8	58124;5;150;0;
$GPXUP;2115;08:11:02;0;49	92898;8	58124;5;149;0;
$GPXUP;2115;08:11:03;0;49	92898;8	58124;5;149;0;
$GPXUP;2115;08:11:04;0;49	92898;8	58124;5;148;0;
$GPXUP;2115;08:11:05;0;49	92897;8	58126;5;148;0;
$GPXUP;2115;08:11:06;0;49	92897;8	58126;5;148;0;
$GPXUP;2115;08:11:07;0;49	92897;8	58126;5;146;0;
$GPXUP;2115;08:11:08;0;49	92897;8	58126;5;146;0;
$GPXUP;2115;08:11:09;0;49	92897;8	58126;5;146;0;
$GPXUP;2115;08:11:10;0;49	92897;8	58126;5;146;0;
$GPXUP;2115;08:11:11;0;49	92896;8	58126;5;146;0;
$GPXUP;2115;08:11:12;0;49	92896;8	58127;5;146;0;
$GPXUP;2115;08:11:13;0;49	92897;8	58128;5;145;0;
$GPXUP;2115;08:11:14;0;49	92897;8	58128;5;145;0;
$GPXUP;2115;08:11:15;0;49	92897;8	58128;5;145;0;
$GPXUP;2115;08:11:16;0;49	92896;8	58128;5;144;0;
$GPXUP;2115;08:11:17;0;49	92896;8	58128;5;144;0;
$GPXUP;2115;08:11:18;0;49	92896;8	58128;5;144;0;
$GPXUP;2115;08:11:19;0;49	92897;8	58128;5;143;0;
$GPXUP;2115;08:11:20;0;49	92897;8	58128;5;143;0;
$GPXUP;2115;08:11:21;0;49	92897;8	58128;5;143;0;
$GPXUP;2115;08:11:22;0;49	92897;8	58128;5;143;0;
$GPXUP;2115;08:11:23;0;49	92897;8	58128;5;143;0;
$GPXUP;2115;08:11:24;0;49	92897;8	58128;5;143;0;
$GPXUP;2115;08:11:25;0;49	92897;8	58128;5;143;0;
$GPXUP;2115;08:11:26;0;49	92896;8	58128;5;144;0;
$GPXUP;2115;08:11:27;0;49	92896;8	58128;5;144;0;
$GPXUP;2115;08:11:28;0;49	92896;8	58128;5;144;0;
$GPXUP;2115;08:11:29;0;49	92896;8	58128;5;144;0;
$GPXUP;2115;08:11:30;0;49	92896;8	58127;5;145;0;
$GPXUP;2115;08:11:31;0;49	92896;8	58127;5;146;0;
$GPXUP;2115;08:11:32;0;49	92897;8	58127;5;147;0;
$GPXUP;2115;08:11:33;0;49	92896;8	58127;5;147;0;
$GPXUP;2115;08:11:34;0;49	92897;8	58127;5;148;0;
$GPXUP;2115;08:11:35;0;49	92896;8	58127;5;149;0;
$GPXUP;2115;08:11:36;0;49	92897;8	58127;5;149;0;
$GPXUP;2115;08:11:37;0;49	92897;8	58127;5;149;0;
$GPXUP;2115;08:11:38;0;49	92897;8	58127;5;149;0;
$GPXUP;2115;08:11:39;0;49	92897;8	58126;5;150;0;
$GPXUP;2115;08:11:40;0;49	92897;8	58125;5;151;0;
$GPXUP;2115;08:11:41;0;49	92897;8	58125;5;151;0;
$GPXUP;2115;08:11:42;0;49	92897;8	58125;5;151;0;
$GPXUP;2115;08:11:43;0;49	92897;8	58125;5;151;0;
$GPXUP;2115;08:11:44;0;49	92897;8	58125;5;151;0;
$GPXUP;2115;08:11:45;0;49	92897;8	58125;5;151;0;
$GPXUP;2115;08:11:46;0;49	92897;8	58125;5;151;0;
$GPXUP;2115;08:11:47;0;49	92897;8	58124;5;151;0;
$GPXUP;2115;08:11:48;0;49	92897;8	58124;5;151;0;
$GPXUP;2115;08:11:49;0;49	92897;8	58124;5;151;0;
$GPXUP;2115;08:11:50;0;49	92898;8	58124;5;152;0;
$GPXUP;2115;08:11:51;0;49	92898;8	58124;5;152;0;
$GPXUP;2115;08:11:52;0;49	92898;8	58124;5;152;0;
$GPXUP;2115;08:11:53;0;49	92899;8	58124;5;153;0;
$GPXUP;2115;08:11:54;0;49	92899;8	58124;5;153;0;
$GPXUP;2115;08:11:55;0;49	92899;8	58124;5;153;0;
$GPXUP;2115;08:11:56;0;49	92899;8	58124;5;154;0;
$GPXUP;2115;08:11:57;0;49	92899;8	58124;5;154;0;
$GPXUP;2115;08:11:58;0;49	929;8	58124;5;153;0;
$GPXUP;2115;08:11:59;0;49	929;8	58124;5;153;0;
$GPXUP;2115;08:12:00;0;49	929;8	58124;5;153;0;
$GPXUP;2115;08:12:01;0;49	929;8	58124;5;153;0;
$GPXUP;2115;08:12:02;0;49	929;8	58126;5;152;0;
$GPXUP;2115;08:12:03;0;49	929;8	58126;5;152;0;
$GPXUP;2115;08:12:04;0;49	929;8	58126;5;152;0;
$GPXUP;2115;08:12:05;0;49	92901;8	58126;5;152;0;
$GPXUP;2115;08:12:06;0;49	92901;8	58126;5;152;0;
$GPXUP;2115;08:12:07;0;49	92901;8	58126;5;152;0;
$GPXUP;2115;08:12:08;0;49	92902;8	58126;5;153;0;
$GPXUP;2115;08:12:09;0;49	92902;8	58126;5;153;0;
$GPXUP;2115;08:12:10;0;49	92902;8	58126;5;152;0;
$GPXUP;2115;08:12:11;0;49	92902;8	58126;5;152;0;
$GPXUP;2115;08:12:12;0;49	92902;8	58126;5;152;0;
$GPXUP;2115;08:12:13;0;49	92902;8	58126;5;152;0;
$GPXUP;2115;08:12:14;0;49	92903;8	58126;5;153;0;
$GPXUP;2115;08:12:15;0;49	92902;8	58127;5;153;0;
$GPXUP;2115;08:12:16;0;49	92903;8	58127;5;154;0;
$GPXUP;2115;08:12:17;0;49	92903;8	58127;5;154;0;
$GPXUP;2115;08:12:18;0;49	92903;8	58127;5;154;0;
$GPXUP;2115;08:12:19;0;49	92903;8	58127;5;155;0;
$GPXUP;2115;08:12:20;0;49	92904;8	58128;5;154;0;
$GPXUP;2115;08:12:21;0;49	92904;8	58128;5;154;0;
$GPXUP;2115;08:12:22;0;49	92904;8	58128;5;154;0;
$GPXUP;2115;08:12:23;0;49	92904;8	58128;3;154;0;
$GPXUP;2115;08:12:24;0;49	92903;8	58127;3;155;0;
$GPXUP;2115;08:12:25;0;49	92903;8	58127;5;155;0;
$GPXUP;2115;08:12:26;0;49	92904;8	58128;5;154;0;
$GPXUP;2115;08:12:27;0;49	92904;8	58128;5;154;0;
$GPXUP;2115;08:12:28;0;49	92904;8	58128;3;154;0;
$GPXUP;2115;08:12:29;0;49	92904;8	58128;5;154;0;
$GPXUP;2115;08:12:30;0;49	92904;8	58129;5;154;0;
$GPXUP;2115;08:12:31;0;49	92904;8	58129;5;154;0;
$GPXUP;2115;08:12:32;0;49	92903;8	58129;3;154;0;
$GPXUP;2115;08:12:33;0;49	92903;8	58129;3;154;0;
$GPXUP;2115;08:12:34;0;49	92903;8	58129;5;154;0;
$GPXUP;2115;08:12:35;0;49	92903;8	5813;5;154;0;
$GPXUP;2115;08:12:36;0;49	92904;8	58131;5;153;0;
$GPXUP;2115;08:12:37;0;49	92904;8	58131;5;153;0;
$GPXUP;2115;08:12:38;0;49	92904;8	58131;5;153;0;
$GPXUP;2115;08:12:39;0;49	92904;8	58131;5;153;0;
$GPXUP;2115;08:12:40;0;49	92904;8	58131;5;153;0;
$GPXUP;2115;08:12:41;0;49	92904;8	58131;5;152;0;
$GPXUP;2115;08:12:42;0;49	92904;8	58131;5;152;0;
$GPXUP;2115;08:12:43;0;49	92904;8	58131;5;152;0;
$GPXUP;2115;08:12:44;0;49	92904;8	58131;5;152;0;
$GPXUP;2115;08:12:45;0;49	92904;8	58131;5;152;0;
$GPXUP;2115;08:12:46;0;49	92904;8	58131;5;152;0;
$GPXUP;2115;08:12:47;0;49	92903;8	58131;5;151;0;
$GPXUP;2115;08:12:48;0;49	92904;8	58131;5;152;0;
$GPXUP;2115;08:12:49;0;49	92904;8	58131;5;152;0;
$GPXUP;2115;08:12:50;0;49	92904;8	58131;5;152;0;
$GPXUP;2115;08:12:51;0;49	92904;8	58131;5;153;0;
$GPXUP;2115;08:12:52;0;49	92904;8	58131;5;153;0;
$GPXUP;2115;08:12:53;0;49	92904;8	58131;5;154;0;
$GPXUP;2115;08:12:54;0;49	92904;8	58131;5;154;0;
$GPXUP;2115;08:12:55;0;49	92904;8	5813;5;155;0;
$GPXUP;2115;08:12:56;0;49	92904;8	5813;5;155;0;
$GPXUP;2115;08:12:57;0;49	92905;8	5813;5;156;0;
$GPXUP;2115;08:12:58;0;49	92904;8	5813;5;157;0;
$GPXUP;2115;08:12:59;0;49	92905;8	58131;5;158;0;
$GPXUP;2115;08:13:00;0;49	92904;8	58131;5;158;0;
$GPXUP;2115;08:13:01;0;49	92905;8	58131;5;159;0;
$GPXUP;2115;08:13:02;0;49	92905;8	58131;5;159;0;
$GPXUP;2115;08:13:03;0;49	92905;8	58131;5;160;0;
$GPXUP;2115;08:13:04;0;49	92904;8	58132;5;160;0;
$GPXUP;2115;08:13:05;0;49	92905;8	58132;5;161;0;
$GPXUP;2115;08:13:06;0;49	92905;8	58132;5;161;0;
$GPXUP;2115;08:13:07;0;49	92906;8	58132;5;162;0;
$GPXUP;2115;08:13:08;0;49	92905;8	58134;5;162;0;
$GPXUP;2115;08:13:09;0;49	92906;8	58134;5;163;0;
$GPXUP;2115;08:13:10;0;49	92905;8	58134;5;163;0;
$GPXUP;2115;08:13:11;0;49	92905;8	58134;5;163;0;
$GPXUP;2115;08:13:12;0;49	92905;8	58135;5;164;0;
$GPXUP;2115;08:13:13;0;49	92905;8	58135;5;164;0;
$GPXUP;2115;08:13:14;0;49	92905;8	58135;5;164;0;
$GPXUP;2115;08:13:15;0;49	92905;8	58135;5;163;0;
$GPXUP;2115;08:13:16;0;49	92905;8	58135;5;161;0;
$GPXUP;2115;08:13:17;0;49	92904;8	58135;5;161;0;
$GPXUP;2115;08:13:18;0;49	92904;8	58135;5;160;0;
$GPXUP;2115;08:13:19;0;49	92903;8	58135;5;158;0;
$GPXUP;2115;08:13:20;0;49	92903;8	58135;5;157;0;
$GPXUP;2115;08:13:21;0;49	92902;8	58136;5;155;0;
$GPXUP;2115;08:13:22;0;49	92902;8	58136;5;153;0;
$GPXUP;2115;08:13:23;0;49	92902;8	58136;5;151;0;
$GPXUP;2115;08:13:24;0;49	92901;8	58136;5;150;0;
$GPXUP;2115;08:13:25;0;49	92901;8	58136;5;148;0;
$GPXUP;2115;08:13:26;0;49	929;8	58136;5;147;0;
$GPXUP;2115;08:13:27;0;49	929;8	58136;5;145;0;
$GPXUP;2115;08:13:28;0;49	92899;8	58136;5;145;0;
$GPXUP;2115;08:13:29;0;49	92899;8	58137;5;143;0;
$GPXUP;2115;08:13:30;0;49	92898;8	58137;5;142;0;
$GPXUP;2115;08:13:31;0;49	92898;8	58137;5;140;0;
$GPXUP;2115;08:13:32;0;49	92898;8	58137;5;139;0;
$GPXUP;2115;08:13:33;0;49	92897;8	58137;5;139;0;
$GPXUP;2115;08:13:34;0;49	92897;8	58136;5;137;0;
$GPXUP;2115;08:13:35;0;49	92897;8	58136;5;137;0;
$GPXUP;2115;08:13:36;0;49	92897;8	58136;5;136;0;
$GPXUP;2115;08:13:37;0;49	92897;8	58136;5;135;0;
$GPXUP;2115;08:13:38;0;49	92896;8	58136;5;134;0;
$GPXUP;2115;08:13:39;0;49	92897;8	58136;5;134;0;
$GPXUP;2115;08:13:40;0;49	92896;8	58136;5;133;0;
$GPXUP;2115;08:13:41;0;49	92896;8	58136;5;133;0;
$GPXUP;2115;08:13:42;0;49	92896;8	58136;5;132;0;
$GPXUP;2115;08:13:43;0;49	92896;8	58136;5;132;0;
$GPXUP;2115;08:13:44;0;49	92896;8	58136;5;132;0;
$GPXUP;2115;08:13:45;0;49	92895;8	58135;5;131;0;
$GPXUP;2115;08:13:46;0;49	92895;8	58135;5;131;0;
$GPXUP;2115;08:13:47;0;49	92895;8	58135;5;131;0;
$GPXUP;2115;08:13:48;0;49	92895;8	58135;5;131;0;
$GPXUP;2115;08:13:49;0;49	92895;8	58135;5;131;0;
$GPXUP;2115;08:13:50;0;49	92895;8	58135;5;131;0;
$GPXUP;2115;08:13:51;0;49	92895;8	58133;5;131;0;
$GPXUP;2115;08:13:52;0;49	92895;8	58133;5;131;0;
$GPXUP;2115;08:13:53;0;49	92895;8	58133;5;131;0;
$GPXUP;2115;08:13:54;0;49	92895;8	58133;5;131;0;
$GPXUP;2115;08:13:55;0;49	92895;8	58133;3;131;0;
$GPXUP;2115;08:13:56;0;49	92895;8	58132;3;131;0;
$GPXUP;2115;08:13:57;0;49	92895;8	58132;5;131;0;
$GPXUP;2115;08:13:58;0;49	92895;8	58132;3;130;0;
$GPXUP;2115;08:13:59;0;49	92894;8	58132;5;131;0;
$GPXUP;2115;08:14:00;0;49	92894;8	58132;5;131;0;
$GPXUP;2115;08:14:01;0;49	92894;8	5813;5;131;0;
$GPXUP;2115;08:14:02;0;49	92894;8	5813;5;131;0;
$GPXUP;2115;08:14:03;0;49	92894;8	5813;5;131;0;
$GPXUP;2115;08:14:04;0;49	92894;8	5813;5;131;0;
$GPXUP;2115;08:14:05;0;49	92894;8	5813;5;131;0;
$GPXUP;2115;08:14:06;0;49	92894;8	5813;5;130;1;
$GPXUP;2115;08:14:07;0;49	92894;8	5813;5;131;0;
$GPXUP;2115;08:14:08;0;49	92894;8	5813;5;131;0;
$GPXUP;2115;08:14:09;0;49	92894;8	5813;5;131;0;
$GPXUP;2115;08:14:10;0;49	92894;8	5813;5;131;0;
$GPXUP;2115;08:14:11;0;49	92895;8	5813;5;132;0;
$GPXUP;2115;08:14:12;0;49	92895;8	58129;5;131;0;
$GPXUP;2115;08:14:13;0;49	92895;8	58129;5;131;0;
$GPXUP;2115;08:14:14;0;49	92895;8	58129;5;131;0;
$GPXUP;2115;08:14:15;0;49	92895;8	58129;5;131;0;
$GPXUP;2115;08:14:16;0;49	92895;8	58129;5;131;0;
$GPXUP;2115;08:14:17;0;49	92894;8	58129;5;131;0;
$GPXUP;2115;08:14:18;0;49	92894;8	58129;5;131;0;
$GPXUP;2115;08:14:19;0;49	92894;8	58129;5;131;0;
$GPXUP;2115;08:14:20;0;49	92894;8	58128;5;131;0;
$GPXUP;2115;08:14:21;0;49	92894;8	58128;5;131;0;
$GPXUP;2115;08:14:22;0;49	92894;8	58128;5;130;0;
$GPXUP;2115;08:14:23;0;49	92894;8	58128;5;130;0;
$GPXUP;2115;08:14:24;0;49	92894;8	58126;5;130;0;
$GPXUP;2115;08:14:25;0;49	92893;8	58126;5;129;0;
$GPXUP;2115;08:14:26;0;49	92893;8	58126;5;129;0;
$GPXUP;2115;08:14:27;0;49	92893;8	58126;5;129;0;
$GPXUP;2115;08:14:28;0;49	92893;8	58126;5;129;1;
$GPXUP;2115;08:14:29;0;49	92893;8	58125;5;129;0;
$GPXUP;2115;08:14:30;0;49	92893;8	58125;5;130;0;
$GPXUP;2115;08:14:31;0;49	92893;8	58125;5;130;0;
$GPXUP;2115;08:14:32;0;49	92893;8	58125;5;130;0;
$GPXUP;2115;08:14:33;0;49	92893;8	58125;5;130;0;
$GPXUP;2115;08:14:34;0;49	92893;8	58125;5;130;0;
$GPXUP;2115;08:14:35;0;49	92893;8	58125;5;130;0;
$GPXUP;2115;08:14:36;0;49	92893;8	58125;5;130;0;
$GPXUP;2115;08:14:37;0;49	92893;8	58125;5;130;0;
$GPXUP;2115;08:14:38;0;49	92893;8	58125;5;130;0;
$GPXUP;2115;08:14:39;0;49	92894;8	58125;5;131;0;
$GPXUP;2115;08:14:40;0;49	92894;8	58125;5;131;0;
$GPXUP;2115;08:14:41;0;49	92894;8	58125;5;131;0;
$GPXUP;2115;08:14:42;0;49	92894;8	58125;5;131;0;
$GPXUP;2115;08:14:43;0;49	92894;8	58125;5;131;1;
$GPXUP;2115;08:14:44;0;49	92894;8	58125;5;131;0;
$GPXUP;2115;08:14:45;0;49	92894;8	58125;5;131;0;
$GPXUP;2115;08:14:46;0;49	92894;8	58125;5;131;0;
$GPXUP;2115;08:14:47;0;49	92894;8	58125;5;131;0;
$GPXUP;2115;08:14:48;0;49	92894;8	58125;5;131;0;
$GPXUP;2115;08:14:49;0;49	92894;8	58125;5;131;0;
$GPXUP;2115;08:14:50;0;49	92894;8	58125;5;131;0;
$GPXUP;2115;08:14:51;0;49	92895;8	58125;5;130;0;
$GPXUP;2115;08:14:52;0;49	92895;8	58125;5;131;0;
$GPXUP;2115;08:14:53;0;49	92895;8	58125;5;131;0;
$GPXUP;2115;08:14:54;0;49	92895;8	58125;5;131;0;
$GPXUP;2115;08:14:55;0;49	92895;8	58125;5;131;0;
$GPXUP;2115;08:14:56;0;49	92895;8	58123;5;133;0;
$GPXUP;2115;08:14:57;0;49	92895;8	58123;5;133;0;
$GPXUP;2115;08:14:58;0;49	92895;8	58123;5;133;0;
$GPXUP;2115;08:14:59;0;49	92896;8	58123;5;133;0;
$GPXUP;2115;08:15:00;0;49	92896;8	58123;5;133;0;
$GPXUP;2115;08:15:01;0;49	92896;8	58123;5;134;0;
$GPXUP;2115;08:15:02;0;49	92896;8	58123;5;135;0;
$GPXUP;2115;08:15:03;0;49	92896;8	58123;5;135;0;
$GPXUP;2115;08:15:04;0;49	92896;8	58123;5;135;0;
$GPXUP;2115;08:15:05;0;49	92897;8	58123;5;136;0;
$GPXUP;2115;08:15:06;0;49	92897;8	58123;5;136;0;
$GPXUP;2115;08:15:07;0;49	92897;8	58123;5;136;0;
$GPXUP;2115;08:15:08;0;49	92897;8	58123;5;137;0;
$GPXUP;2115;08:15:09;0;49	92897;8	58123;5;137;0;
$GPXUP;2115;08:15:10;0;49	92897;8	58123;5;137;0;
$GPXUP;2115;08:15:11;0;49	92897;8	58123;5;137;0;
$GPXUP;2115;08:15:12;0;49	92897;8	58123;5;137;0;
$GPXUP;2115;08:15:13;0;49	92897;8	58123;5;137;0;
$GPXUP;2115;08:15:14;0;49	92897;8	58123;5;137;0;
$GPXUP;2115;08:15:15;0;49	92897;8	58123;5;137;0;
$GPXUP;2115;08:15:16;0;49	92897;8	58123;5;137;0;
$GPXUP;2115;08:15:17;0;49	92897;8	58123;5;138;0;
$GPXUP;2115;08:15:18;0;49	92897;8	58123;5;138;0;
$GPXUP;2115;08:15:19;0;49	92897;8	58123;5;138;0;
$GPXUP;2115;08:15:20;0;49	92897;8	58123;5;138;0;
$GPXUP;2115;08:15:21;0;49	92897;8	58123;5;138;0;
$GPXUP;2115;08:15:22;0;49	92897;8	58123;5;138;0;
$GPXUP;2115;08:15:23;0;49	92897;8	58123;5;138;0;
$GPXUP;2115;08:15:24;0;49	92897;8	58123;5;138;0;
$GPXUP;2115;08:15:25;0;49	92897;8	58123;5;138;0;
$GPXUP;2115;08:15:26;0;49	92897;8	58123;5;138;0;
$GPXUP;2115;08:15:27;0;49	92897;8	58123;5;138;0;
$GPXUP;2115;08:15:28;0;49	92897;8	58123;5;138;0;
$GPXUP;2115;08:15:29;0;49	92897;8	58123;5;138;0;
$GPXUP;2115;08:15:30;0;49	92897;8	58123;5;138;0;
$GPXUP;2115;08:15:31;0;49	92897;8	58123;5;138;0;
$GPXUP;2115;08:15:32;0;49	92897;8	58123;5;138;0;
$GPXUP;2115;08:15:33;0;49	92897;8	58123;5;138;0;
$GPXUP;2115;08:15:34;0;49	92897;8	58123;5;138;0;
$GPXUP;2115;08:15:35;0;49	92897;8	58123;5;139;1;
$GPXUP;2115;08:15:36;0;49	92897;8	58123;5;140;0;
$GPXUP;2115;08:15:37;0;49	92897;8	58123;5;140;0;
$GPXUP;2115;08:15:38;0;49	92897;8	58124;5;140;0;
$GPXUP;2115;08:15:39;0;49	92897;8	58124;5;140;0;
$GPXUP;2115;08:15:40;0;49	92898;8	58124;5;141;0;
$GPXUP;2115;08:15:41;0;49	92898;8	58124;5;141;0;
$GPXUP;2115;08:15:42;0;49	92898;8	58124;5;141;0;
$GPXUP;2115;08:15:43;0;49	92898;8	58124;5;141;0;
$GPXUP;2115;08:15:44;0;49	92898;8	58124;5;141;0;
$GPXUP;2115;08:15:45;0;49	92898;8	58124;5;141;0;
$GPXUP;2115;08:15:46;0;49	92898;8	58124;5;141;0;
$GPXUP;2115;08:15:47;0;49	92898;8	58124;5;141;0;
$GPXUP;2115;08:15:48;0;49	92898;8	58124;5;142;0;
$GPXUP;2115;08:15:49;0;49	92898;8	58124;5;142;0;
$GPXUP;2115;08:15:50;0;49	92898;8	58124;5;142;0;
$GPXUP;2115;08:15:51;0;49	92898;8	58124;5;142;0;
$GPXUP;2115;08:15:52;0;49	92898;8	58124;5;142;0;
$GPXUP;2115;08:15:53;0;49	92897;8	58124;5;141;0;
$GPXUP;2115;08:15:54;0;49	92897;8	58124;5;141;0;
$GPXUP;2115;08:15:55;0;49	92897;8	58124;5;140;0;
$GPXUP;2115;08:15:56;0;49	92897;8	58124;5;140;0;
$GPXUP;2115;08:15:57;0;49	92897;8	58124;5;140;0;
$GPXUP;2115;08:15:58;0;49	92897;8	58124;5;139;0;
$GPXUP;2115;08:15:59;0;49	92897;8	58124;5;139;0;
$GPXUP;2115;08:16:00;0;49	92897;8	58124;5;139;0;
$GPXUP;2115;08:16:01;0;49	92897;8	58123;5;139;1;
$GPXUP;2115;08:16:02;0;49	92897;8	58123;5;139;0;
$GPXUP;2115;08:16:03;0;49	92897;8	58123;5;139;0;
$GPXUP;2115;08:16:04;0;49	92897;8	58122;5;140;0;
$GPXUP;2115;08:16:05;0;49	92897;8	58122;5;141;0;
$GPXUP;2115;08:16:06;0;49	92897;8	58122;5;141;0;
$GPXUP;2115;08:16:07;0;49	92897;8	58122;5;143;0;
$GPXUP;2115;08:16:08;0;49	92897;8	58122;5;143;0;
$GPXUP;2115;08:16:09;0;49	92897;8	58122;5;143;0;
$GPXUP;2115;08:16:10;0;49	92898;8	58121;5;143;0;
$GPXUP;2115;08:16:11;0;49	92897;8	58121;5;144;0;
$GPXUP;2115;08:16:12;0;49	92897;8	58121;5;144;0;
$GPXUP;2115;08:16:13;0;49	92898;8	58121;5;145;0;
$GPXUP;2115;08:16:14;0;49	92898;8	58121;5;145;0;
$GPXUP;2115;08:16:15;0;49	92897;8	5812;5;145;0;
$GPXUP;2115;08:16:16;0;49	92897;8	5812;5;146;0;
$GPXUP;2115;08:16:17;0;49	92897;8	5812;5;146;0;
$GPXUP;2115;08:16:18;0;49	92897;8	5812;5;146;0;
$GPXUP;2115;08:16:19;0;49	92897;8	5812;5;146;0;
$GPXUP;2115;08:16:20;0;49	92898;8	5812;5;147;0;
$GPXUP;2115;08:16:21;0;49	92897;8	5812;5;147;0;
$GPXUP;2115;08:16:22;0;49	92897;8	58119;5;147;0;
$GPXUP;2115;08:16:23;0;49	92897;8	58119;5;147;0;
$GPXUP;2115;08:16:24;0;49	92898;8	58119;5;148;0;
$GPXUP;2115;08:16:25;0;49	92898;8	58119;5;148;0;
$GPXUP;2115;08:16:26;0;49	92898;8	58119;5;148;0;
$GPXUP;2115;08:16:27;0;49	92898;8	58119;5;148;0;
$GPXUP;2115;08:16:28;0;49	92897;8	58119;5;149;0;
$GPXUP;2115;08:16:29;0;49	92897;8	58119;5;149;0;
$GPXUP;2115;08:16:30;0;49	92897;8	58119;5;149;0;
$GPXUP;2115;08:16:31;0;49	92897;8	58119;5;149;0;
$GPXUP;2115;08:16:32;0;49	92897;8	58119;5;149;0;
$GPXUP;2115;08:16:33;0;49	92897;8	58119;5;149;0;
$GPXUP;2115;08:16:34;0;49	92897;8	58119;5;149;0;
$GPXUP;2115;08:16:35;0;49	92897;8	58119;5;149;0;
$GPXUP;2115;08:16:36;0;49	92897;8	58119;5;149;0;
$GPXUP;2115;08:16:37;0;49	92897;8	58118;5;149;0;
$GPXUP;2115;08:16:38;0;49	92897;8	58118;5;149;0;
$GPXUP;2115;08:16:39;0;49	92897;8	58118;5;149;0;
$GPXUP;2115;08:16:40;0;49	92897;8	58118;5;149;0;
$GPXUP;2115;08:16:41;0;49	92896;8	58118;5;150;0;
$GPXUP;2115;08:16:42;0;49	92896;8	58118;5;150;0;
$GPXUP;2115;08:16:43;0;49	92896;8	58118;5;150;0;
$GPXUP;2115;08:16:44;0;49	92896;8	58118;5;150;0;
$GPXUP;2115;08:16:45;0;49	92896;8	58118;5;150;0;
$GPXUP;2115;08:16:46;0;49	92896;8	58117;5;150;0;
$GPXUP;2115;08:16:47;0;49	92896;8	58117;5;150;0;
$GPXUP;2115;08:16:48;0;49	92896;8	58117;5;150;0;
$GPXUP;2115;08:16:49;0;49	92896;8	58117;5;150;0;
$GPXUP;2115;08:16:50;0;49	92896;8	58117;5;150;0;
$GPXUP;2115;08:16:51;0;49	92896;8	58117;5;150;0;
$GPXUP;2115;08:16:52;0;49	92896;8	58117;5;150;0;
$GPXUP;2115;08:16:53;0;49	92896;8	58117;5;150;0;
$GPXUP;2115;08:16:54;0;49	92896;8	58117;5;150;0;
$GPXUP;2115;08:16:55;0;49	92896;8	58117;5;150;0;
$GPXUP;2115;08:16:56;0;49	92896;8	58117;5;150;0;
$GPXUP;2115;08:16:57;0;49	92896;8	58117;5;149;0;
$GPXUP;2115;08:16:58;0;49	92896;8	58117;5;149;0;
$GPXUP;2115;08:16:59;0;49	92896;8	58117;5;149;0;
$GPXUP;2115;08:17:00;0;49	92896;8	58117;5;148;0;
$GPXUP;2115;08:17:01;0;49	92896;8	58117;5;146;0;
$GPXUP;2115;08:17:02;0;49	92896;8	58117;5;146;1;
$GPXUP;2115;08:17:03;0;49	92895;8	58117;5;146;0;
$GPXUP;2115;08:17:04;0;49	92896;8	58118;5;145;0;
$GPXUP;2115;08:17:05;0;49	92895;8	58119;5;144;1;
$GPXUP;2115;08:17:06;0;49	92895;8	58119;5;144;0;
$GPXUP;2115;08:17:07;0;49	92895;8	58119;5;143;0;
$GPXUP;2115;08:17:08;0;49	92895;8	58119;5;142;0;
$GPXUP;2115;08:17:09;0;49	92895;8	58119;5;141;0;
$GPXUP;2115;08:17:10;0;49	92895;8	58119;5;141;0;
$GPXUP;2115;08:17:11;0;49	92895;8	58121;5;142;0;
$GPXUP;2115;08:17:12;0;49	92895;8	58121;5;141;0;
$GPXUP;2115;08:17:13;0;49	92895;8	58121;5;141;0;
$GPXUP;2115;08:17:14;0;49	92895;8	58121;5;141;0;
$GPXUP;2115;08:17:15;0;49	92895;8	58121;5;140;0;
$GPXUP;2115;08:17:16;0;49	92895;8	58121;5;140;0;
$GPXUP;2115;08:17:17;0;49	92895;8	58121;5;139;0;
$GPXUP;2115;08:17:18;0;49	92895;8	58121;5;139;0;
$GPXUP;2115;08:17:19;0;49	92895;8	58121;5;139;0;
$GPXUP;2115;08:17:20;0;49	92895;8	58121;5;139;0;
$GPXUP;2115;08:17:21;0;49	92895;8	58121;5;139;0;
$GPXUP;2115;08:17:22;0;49	92895;8	58121;5;139;0;
$GPXUP;2115;08:17:23;0;49	92895;8	58121;5;139;0;
$GPXUP;2115;08:17:24;0;49	92895;8	58121;5;139;0;
$GPXUP;2115;08:17:25;0;49	92894;8	58121;5;139;0;
$GPXUP;2115;08:17:26;0;49	92894;8	58121;5;139;0;
$GPXUP;2115;08:17:27;0;49	92895;8	58121;5;139;0;
$GPXUP;2115;08:17:28;0;49	92895;8	58121;5;139;0;
$GPXUP;2115;08:17:29;0;49	92895;8	58121;5;139;0;
$GPXUP;2115;08:17:30;0;49	92895;8	58121;5;139;0;
$GPXUP;2115;08:17:31;0;49	92895;8	58121;5;139;0;
$GPXUP;2115;08:17:32;0;49	92895;8	58121;5;141;0;
$GPXUP;2115;08:17:33;0;49	92895;8	58121;5;141;0;
$GPXUP;2115;08:17:34;0;49	92895;8	58121;5;141;0;
$GPXUP;2115;08:17:35;0;49	92895;8	58121;5;141;0;
$GPXUP;2115;08:17:36;0;49	92895;8	58121;5;141;0;
$GPXUP;2115;08:17:37;0;49	92895;8	58122;5;141;0;
$GPXUP;2115;08:17:38;0;49	92895;8	58122;5;141;0;
$GPXUP;2115;08:17:39;0;49	92895;8	58122;5;141;0;
$GPXUP;2115;08:17:40;0;49	92895;8	58122;5;141;0;
$GPXUP;2115;08:17:41;0;49	92895;8	58122;5;141;0;
$GPXUP;2115;08:17:42;0;49	92895;8	58121;5;141;4;
$GPXUP;2115;08:17:43;0;49	92895;8	58118;5;141;5;
$GPXUP;2115;08:17:44;0;49	92897;8	58115;5;141;8;
$GPXUP;2115;08:17:45;0;49	929;8	5811;5;142;19;
$GPXUP;2115;08:17:46;0;49	92911;8	58104;5;142;41;
$GPXUP;2115;08:17:47;0;49	92925;8	58099;5;143;50;
$GPXUP;2115;08:17:48;0;49	9294;8	5809;5;143;54;
$GPXUP;2115;08:17:49;0;49	92952;8	5808;5;144;51;
$GPXUP;2115;08:17:50;0;49	92966;8	5807;5;143;55;
$GPXUP;2115;08:17:51;0;49	92981;8	58061;5;144;56;
$GPXUP;2115;08:17:52;0;49	92994;8	58049;5;145;54;
$GPXUP;2115;08:17:53;0;49	93006;8	58039;5;146;53;
$GPXUP;2115;08:17:54;0;49	93019;8	58027;5;147;55;
$GPXUP;2115;08:17:55;0;49	93032;8	58016;5;148;53;
$GPXUP;2115;08:17:56;0;49	93045;8	58007;5;149;51;
$GPXUP;2115;08:17:57;0;49	9306;8	58001;5;151;57;
$GPXUP;2115;08:17:58;0;49	93076;8	58002;5;152;60;
$GPXUP;2115;08:17:59;0;49	93092;8	58008;5;153;61;
$GPXUP;2115;08:18:00;0;49	93107;8	58017;5;155;59;
$GPXUP;2115;08:18:01;0;49	93122;8	58034;5;156;67;
$GPXUP;2115;08:18:02;0;49	93135;8	58053;5;157;68;
$GPXUP;2115;08:18:03;0;49	93143;8	58077;5;158;60;
$GPXUP;2115;08:18:04;0;49	93147;8	58104;5;159;64;
$GPXUP;2115;08:18:05;0;49	9315;8	58131;5;160;66;
$GPXUP;2115;08:18:06;0;49	93151;8	58162;5;161;70;
$GPXUP;2115;08:18:07;0;49	93145;8	58191;5;164;66;
$GPXUP;2115;08:18:08;0;49	93137;8	58214;5;165;63;
$GPXUP;2115;08:18:09;0;49	9313;8	58237;5;166;55;
$GPXUP;2115;08:18:10;0;49	93123;8	58257;5;167;54;
$GPXUP;2115;08:18:11;0;49	93116;8	58272;5;169;42;
$GPXUP;2115;08:18:12;0;49	93108;8	5828;5;171;29;
$GPXUP;2115;08:18:13;0;49	93101;8	58283;5;171;25;
$GPXUP;2115;08:18:14;0;49	93091;8	58278;5;172;29;
$GPXUP;2115;08:18:15;0;49	93081;8	58268;5;173;36;
$GPXUP;2115;08:18:16;0;49	93069;8	58259;5;173;39;
$GPXUP;2115;08:18:17;0;49	93057;8	5825;5;173;40;
$GPXUP;2115;08:18:18;0;49	93046;8	58245;5;173;36;
$GPXUP;2115;08:18:19;0;49	93034;8	58244;5;173;37;
$GPXUP;2115;08:18:20;0;49	93022;8	58253;5;173;44;
$GPXUP;2115;08:18:21;0;49	93017;8	58268;5;173;36;
$GPXUP;2115;08:18:22;0;49	93012;8	58291;5;172;51;
$GPXUP;2115;08:18:23;0;49	93009;8	58316;5;172;52;
$GPXUP;2115;08:18:24;0;49	9301;8	58341;5;173;58;
$GPXUP;2115;08:18:25;0;49	93017;8	58372;5;174;71;
$GPXUP;2115;08:18:26;0;49	93026;8	584;5;173;70;
$GPXUP;2115;08:18:27;0;49	93035;8	58425;5;174;63;
$GPXUP;2115;08:18:28;0;49	93045;8	58446;5;174;57;
$GPXUP;2115;08:18:29;0;49	93055;8	5846;5;175;49;
$GPXUP;2115;08:18:30;0;49	93068;8	5847;5;174;47;
$GPXUP;2115;08:18:31;0;49	93078;8	5847;5;175;30;
$GPXUP;2115;08:18:32;0;49	93087;8	5846;5;176;33;
$GPXUP;2115;08:18:33;0;49	93096;8	58443;5;177;46;
$GPXUP;2115;08:18:34;0;49	93102;8	58423;5;177;45;
$GPXUP;2115;08:18:35;0;49	93106;8	58404;5;179;42;
$GPXUP;2115;08:18:36;0;49	93111;8	58387;5;180;40;
$GPXUP;2115;08:18:37;0;49	93117;8	58371;5;181;39;
$GPXUP;2115;08:18:38;0;49	93124;8	58355;5;182;41;
$GPXUP;2115;08:18:39;0;49	93133;8	58341;5;183;43;
$GPXUP;2115;08:18:40;0;49	93142;8	58327;5;184;44;
$GPXUP;2115;08:18:41;0;49	93154;8	58318;5;183;45;
$GPXUP;2115;08:18:42;0;49	93165;8	58315;5;184;40;
$GPXUP;2115;08:18:43;0;49	93179;8	58319;5;184;51;
$GPXUP;2115;08:18:44;0;49	93193;8	5833;5;186;52;
$GPXUP;2115;08:18:45;0;49	93209;8	58345;5;186;65;
$GPXUP;2115;08:18:46;0;49	93224;8	58358;5;187;59;
$GPXUP;2115;08:18:47;0;49	93237;8	58369;5;188;49;
$GPXUP;2115;08:18:48;0;49	93251;8	58371;5;189;48;
$GPXUP;2115;08:18:49;0;49	93265;8	58372;5;190;51;
$GPXUP;2115;08:18:50;0;49	93278;8	5837;5;191;49;
$GPXUP;2115;08:18:51;0;49	93293;8	58369;5;192;51;
$GPXUP;2115;08:18:52;0;49	93307;8	58371;5;193;52;
$GPXUP;2115;08:18:53;0;49	93321;8	58374;5;193;51;
$GPXUP;2115;08:18:54;0;49	93334;8	58382;5;194;51;
$GPXUP;2115;08:18:55;0;49	93345;8	584;5;195;58;
$GPXUP;2115;08:18:56;0;49	93352;8	58421;5;195;53;
$GPXUP;2115;08:18:57;0;49	93358;8	58444;5;196;54;
$GPXUP;2115;08:18:58;0;49	93361;8	5847;5;197;58;
$GPXUP;2115;08:18:59;0;49	93362;8	58498;5;197;62;
$GPXUP;2115;08:19:00;0;49	9336;8	58527;5;198;61;
$GPXUP;2115;08:19:01;0;49	93356;8	58552;5;198;56;
$GPXUP;2115;08:19:02;0;49	93351;8	58572;5;199;45;
$GPXUP;2115;08:19:03;0;49	93342;8	5859;5;200;46;
$GPXUP;2115;08:19:04;0;49	9333;8	58608;5;200;52;
$GPXUP;2115;08:19:05;0;49	93318;8	58627;5;200;55;
$GPXUP;2115;08:19:06;0;49	93308;8	58651;5;201;64;
$GPXUP;2115;08:19:07;0;49	93298;8	58675;5;201;63;
$GPXUP;2115;08:19:08;0;49	93286;8	58695;5;202;60;
$GPXUP;2115;08:19:09;0;49	93271;8	58711;5;203;56;
$GPXUP;2115;08:19:10;0;49	93258;8	58728;5;203;59;
$GPXUP;2115;08:19:11;0;49	93246;8	58748;5;204;59;
$GPXUP;2115;08:19:12;0;49	93236;8	58772;5;205;66;
$GPXUP;2115;08:19:13;0;49	93226;8	58795;5;205;66;
$GPXUP;2115;08:19:14;0;49	93217;8	58821;5;205;66;
$GPXUP;2115;08:19:15;0;49	93213;8	58848;5;205;68;
$GPXUP;2115;08:19:16;0;49	93208;8	58878;5;205;72;
$GPXUP;2115;08:19:17;0;49	932;8	58902;5;205;66;
$GPXUP;2115;08:19:18;0;49	93191;8	58924;5;205;63;
$GPXUP;2115;08:19:19;0;49	93181;8	58944;5;204;61;
$GPXUP;2115;08:19:20;0;49	93172;8	58965;5;204;61;
$GPXUP;2115;08:19:21;0;49	93163;8	58987;5;203;65;
$GPXUP;2115;08:19:22;0;49	93154;8	59009;5;203;66;
$GPXUP;2115;08:19:23;0;49	93145;8	5903;5;203;62;
$GPXUP;2115;08:19:24;0;49	93138;8	59055;5;202;64;
$GPXUP;2115;08:19:25;0;49	93132;8	5908;5;202;68;
$GPXUP;2115;08:19:26;0;49	93128;8	59108;5;201;72;
$GPXUP;2115;08:19:27;0;49	93122;8	59135;5;201;70;
$GPXUP;2115;08:19:28;0;49	93116;8	59162;5;200;70;
$GPXUP;2115;08:19:29;0;49	93112;8	59188;5;201;69;
$GPXUP;2115;08:19:30;0;49	93108;8	59213;5;200;61;
$GPXUP;2115;08:19:31;0;49	93109;8	59241;5;199;67;
$GPXUP;2115;08:19:32;0;49	93113;8	59269;5;199;71;
$GPXUP;2115;08:19:33;0;49	93115;8	59299;5;199;72;
$GPXUP;2115;08:19:34;0;49	93114;8	59328;5;197;72;
$GPXUP;2115;08:19:35;0;49	93112;8	59358;5;196;74;
$GPXUP;2115;08:19:36;0;49	93112;8	59387;5;195;75;
$GPXUP;2115;08:19:37;0;49	93108;8	59416;5;195;74;
$GPXUP;2115;08:19:38;0;49	93105;8	59446;5;194;73;
$GPXUP;2115;08:19:39;0;49	93104;8	59475;5;193;74;
$GPXUP;2115;08:19:40;0;49	93105;8	59505;5;193;75;
$GPXUP;2115;08:19:41;0;49	93104;8	59534;5;193;73;
$GPXUP;2115;08:19:42;0;49	93107;8	59563;5;193;72;
$GPXUP;2115;08:19:43;0;49	93113;8	59591;5;193;73;
$GPXUP;2115;08:19:44;0;49	9312;8	59617;5;193;72;
$GPXUP;2115;08:19:45;0;49	93127;8	59645;5;193;74;
$GPXUP;2115;08:19:46;0;49	93132;8	5967;5;193;68;
$GPXUP;2115;08:19:47;0;49	93136;8	59695;5;193;63;
$GPXUP;2115;08:19:48;0;49	93139;8	59721;5;193;62;
$GPXUP;2115;08:19:49;0;49	93139;8	59748;5;192;69;
$GPXUP;2115;08:19:50;0;49	93136;8	59777;5;192;72;
$GPXUP;2115;08:19:51;0;49	93129;8	59802;5;192;71;
$GPXUP;2115;08:19:52;0;49	93121;8	59825;5;192;64;
$GPXUP;2115;08:19:53;0;49	93114;8	59852;5;191;73;
$GPXUP;2115;08:19:54;0;49	93107;8	59878;5;190;71;
$GPXUP;2115;08:19:55;0;49	93104;8	59907;5;189;74;
$GPXUP;2115;08:19:56;0;49	93102;8	59935;5;188;75;
$GPXUP;2115;08:19:57;0;49	93102;8	59963;5;188;74;
$GPXUP;2115;08:19:58;0;49	93104;8	5999;5;186;70;
$GPXUP;2115;08:19:59;0;49	93106;8	60017;5;185;71;
$GPXUP;2115;08:20:00;0;49	93105;8	60044;5;185;70;
$GPXUP;2115;08:20:01;0;49	93102;8	60069;5;184;69;
$GPXUP;2115;08:20:02;0;49	93097;8	60092;5;184;65;
$GPXUP;2115;08:20:03;0;49	93093;8	60115;5;184;64;
$GPXUP;2115;08:20:04;0;49	9309;8	6014;5;185;66;
$GPXUP;2115;08:20:05;0;49	93092;8	60164;5;185;65;
$GPXUP;2115;08:20:06;0;49	93097;8	60189;5;185;66;
$GPXUP;2115;08:20:07;0;49	93102;8	60212;5;186;67;
$GPXUP;2115;08:20:08;0;49	93106;8	60238;5;187;68;
$GPXUP;2115;08:20:09;0;49	9311;8	6026;5;188;60;
$GPXUP;2115;08:20:10;0;49	93108;8	60284;5;188;63;
$GPXUP;2115;08:20:11;0;49	93104;8	60307;5;188;64;
$GPXUP;2115;08:20:12;0;49	93098;8	6033;5;188;64;
$GPXUP;2115;08:20:13;0;49	93092;8	60353;5;187;66;
$GPXUP;2115;08:20:14;0;49	93087;8	60379;5;187;68;
$GPXUP;2115;08:20:15;0;49	93082;8	60403;5;186;67;
$GPXUP;2115;08:20:16;0;49	93081;8	60427;5;186;61;
$GPXUP;2115;08:20:17;0;49	93082;8	60452;5;185;65;
$GPXUP;2115;08:20:18;0;49	93086;8	60479;5;185;71;
$GPXUP;2115;08:20:19;0;49	93094;8	60506;5;184;71;
$GPXUP;2115;08:20:20;0;49	93107;8	60528;5;184;70;
$GPXUP;2115;08:20:21;0;49	93119;8	60547;5;184;66;
$GPXUP;2115;08:20:22;0;49	93137;8	60563;5;183;72;
$GPXUP;2115;08:20:23;0;49	93154;8	60576;5;183;69;
$GPXUP;2115;08:20:24;0;49	93172;8	60585;5;183;66;
$GPXUP;2115;08:20:25;0;49	93189;8	60596;5;183;66;
$GPXUP;2115;08:20:26;0;49	93207;8	60604;5;183;65;
$GPXUP;2115;08:20:27;0;49	93227;8	60609;5;183;72;
$GPXUP;2115;08:20:28;0;49	93246;8	60611;5;182;69;
$GPXUP;2115;08:20:29;0;49	93262;8	60609;5;181;59;
$GPXUP;2115;08:20:30;0;49	93277;8	60605;5;181;55;
$GPXUP;2115;08:20:31;0;49	93292;8	60596;5;181;53;
$GPXUP;2115;08:20:32;0;49	93307;8	60592;5;181;55;
$GPXUP;2115;08:20:33;0;49	93321;8	6059;5;182;58;
$GPXUP;2115;08:20:34;0;49	93336;8	60586;5;182;56;
$GPXUP;2115;08:20:35;0;49	93351;8	6058;5;182;57;
$GPXUP;2115;08:20:36;0;49	93366;8	60572;5;181;57;
$GPXUP;2115;08:20:37;0;49	93378;8	6056;5;180;55;
$GPXUP;2115;08:20:38;0;49	93388;8	60546;5;180;45;
$GPXUP;2115;08:20:39;0;49	93392;8	60532;5;179;37;
$GPXUP;2115;08:20:40;0;49	93397;8	60518;5;180;29;
$GPXUP;2115;08:20:41;0;49	93399;8	60509;5;179;20;
$GPXUP;2115;08:20:42;0;49	93399;8	60502;5;179;10;
$GPXUP;2115;08:20:43;0;49	93401;8	60501;5;177;6;
$GPXUP;2115;08:20:44;0;49	93403;8	60507;5;177;21;
$GPXUP;2115;08:20:45;0;49	93405;8	60523;5;177;38;
$GPXUP;2115;08:20:46;0;49	93403;8	60544;5;177;46;
$GPXUP;2115;08:20:47;0;49	93395;8	6057;5;177;63;
$GPXUP;2115;08:20:48;0;49	93387;8	60597;5;178;67;
$GPXUP;2115;08:20:49;0;49	9338;8	60625;5;178;66;
$GPXUP;2115;08:20:50;0;49	93373;8	60654;5;179;67;
$GPXUP;2115;08:20:51;0;49	93368;8	60683;5;180;69;
$GPXUP;2115;08:20:52;0;49	93365;8	60714;5;180;71;
$GPXUP;2115;08:20:53;0;49	93363;8	60744;5;181;70;
$GPXUP;2115;08:20:54;0;49	93362;8	60777;5;181;76;
$GPXUP;2115;08:20:55;0;49	93364;8	60808;5;182;71;
$GPXUP;2115;08:20:56;0;49	93369;8	60841;5;182;80;
$GPXUP;2115;08:20:57;0;49	93373;8	60874;5;182;81;
$GPXUP;2115;08:20:58;0;49	93373;8	60908;5;182;81;
$GPXUP;2115;08:20:59;0;49	93372;8	60942;5;183;79;
$GPXUP;2115;08:21:00;0;49	9337;8	60974;5;182;79;
$GPXUP;2115;08:21:01;0;49	93366;8	61005;5;183;78;
$GPXUP;2115;08:21:02;0;49	93361;8	61035;5;183;78;
$GPXUP;2115;08:21:03;0;49	93355;8	61065;5;184;77;
$GPXUP;2115;08:21:04;0;49	93351;8	61096;5;184;77;
$GPXUP;2115;08:21:05;0;49	93346;8	61127;5;185;79;
$GPXUP;2115;08:21:06;0;49	93342;8	61157;5;185;80;
$GPXUP;2115;08:21:07;0;49	93336;8	61189;5;184;82;
$GPXUP;2115;08:21:08;0;49	93331;8	61222;5;183;84;
$GPXUP;2115;08:21:09;0;49	93329;8	61255;5;184;83;
$GPXUP;2115;08:21:10;0;49	93329;8	61285;5;184;74;
$GPXUP;2115;08:21:11;0;49	9333;8	61313;5;184;72;
$GPXUP;2115;08:21:12;0;49	93337;8	61345;5;183;80;
$GPXUP;2115;08:21:13;0;49	93344;8	61376;5;184;81;
$GPXUP;2115;08:21:14;0;49	93354;8	61405;5;184;81;
$GPXUP;2115;08:21:15;0;49	93363;8	61434;5;185;79;
$GPXUP;2115;08:21:16;0;49	93373;8	61461;5;186;77;
$GPXUP;2115;08:21:17;0;49	93383;8	6149;5;186;78;
$GPXUP;2115;08:21:18;0;49	9339;8	61518;5;186;77;
$GPXUP;2115;08:21:19;0;49	93395;8	6155;5;186;83;
$GPXUP;2115;08:21:20;0;49	93401;8	61579;5;186;77;
$GPXUP;2115;08:21:21;0;49	93403;8	61604;5;187;68;
$GPXUP;2115;08:21:22;0;49	93402;8	61628;5;187;62;
$GPXUP;2115;08:21:23;0;49	934;8	61646;5;188;52;
$GPXUP;2115;08:21:24;0;49	93396;8	61655;5;188;34;
$GPXUP;2115;08:21:25;0;49	93389;8	61661;5;188;32;
$GPXUP;2115;08:21:26;0;49	93378;8	61663;5;189;37;
$GPXUP;2115;08:21:27;0;49	93366;8	61668;5;189;45;
$GPXUP;2115;08:21:28;0;49	9335;8	61674;5;189;54;
$GPXUP;2115;08:21:29;0;49	93334;8	61688;5;189;70;
$GPXUP;2115;08:21:30;0;49	93318;8	61704;5;189;73;
$GPXUP;2115;08:21:31;0;49	93301;8	61718;5;190;69;
$GPXUP;2115;08:21:32;0;49	93286;8	61731;5;192;64;
$GPXUP;2115;08:21:33;0;49	93271;8	61739;5;193;56;
$GPXUP;2115;08:21:34;0;49	93257;8	61745;5;193;47;
$GPXUP;2115;08:21:35;0;49	93244;8	61747;5;195;43;
$GPXUP;2115;08:21:36;0;49	93229;8	61744;5;196;48;
$GPXUP;2115;08:21:37;0;49	93215;8	61745;5;198;48;
$GPXUP;2115;08:21:38;0;49	932;8	61749;5;200;53;
$GPXUP;2115;08:21:39;0;49	93185;8	61756;5;201;60;
$GPXUP;2115;08:21:40;0;49	93169;8	61758;5;203;55;
$GPXUP;2115;08:21:41;0;49	93154;8	61755;5;204;51;
$GPXUP;2115;08:21:42;0;49	9314;8	61751;5;206;47;
$GPXUP;2115;08:21:43;0;49	9313;8	61747;5;207;38;
$GPXUP;2115;08:21:44;0;49	93121;8	61738;5;208;31;
$GPXUP;2115;08:21:45;0;49	93117;8	61727;5;211;21;
$GPXUP;2115;08:21:46;0;49	93117;8	61714;5;213;19;
$GPXUP;2115;08:21:47;0;49	93122;8	61698;5;214;33;
$GPXUP;2115;08:21:48;0;49	93133;8	61683;5;215;46;
$GPXUP;2115;08:21:49;0;49	93146;8	61673;5;217;44;
$GPXUP;2115;08:21:50;0;49	93157;8	61669;5;218;39;
$GPXUP;2115;08:21:51;0;49	93171;8	61671;5;219;45;
$GPXUP;2115;08:21:52;0;49	9319;8	61681;5;220;66;
$GPXUP;2115;08:21:53;0;49	93208;8	61693;5;220;72;
$GPXUP;2115;08:21:54;0;49	93226;8	61706;5;221;72;
$GPXUP;2115;08:21:55;0;49	93244;8	61722;5;222;72;
$GPXUP;2115;08:21:56;0;49	93259;8	61741;5;222;71;
$GPXUP;2115;08:21:57;0;49	93273;8	61762;5;223;73;
$GPXUP;2115;08:21:58;0;49	93287;8	61783;5;223;74;
$GPXUP;2115;08:21:59;0;49	933;8	61805;5;224;74;
$GPXUP;2115;08:22:00;0;49	93313;8	6183;5;224;75;
$GPXUP;2115;08:22:01;0;49	93322;8	61857;5;224;79;
$GPXUP;2115;08:22:02;0;49	93333;8	61884;5;224;79;
$GPXUP;2115;08:22:03;0;49	93342;8	61913;5;224;79;
$GPXUP;2115;08:22:04;0;49	93353;8	6194;5;223;80;
$GPXUP;2115;08:22:05;0;49	9336;8	61969;5;223;80;
$GPXUP;2115;08:22:06;0;49	93368;8	61998;5;223;79;
$GPXUP;2115;08:22:07;0;49	93378;8	62025;5;223;77;
$GPXUP;2115;08:22:08;0;49	93388;8	62051;5;223;77;
$GPXUP;2115;08:22:09;0;49	93397;8	62078;5;222;76;
$GPXUP;2115;08:22:10;0;49	93405;8	62106;5;222;81;
$GPXUP;2115;08:22:11;0;49	93414;8	62136;5;222;80;
$GPXUP;2115;08:22:12;0;49	93419;8	62167;5;222;84;
$GPXUP;2115;08:22:13;0;49	93421;8	62198;5;221;81;
$GPXUP;2115;08:22:14;0;49	93425;8	62229;5;221;80;
$GPXUP;2115;08:22:15;0;49	93431;8	62259;5;219;80;
$GPXUP;2115;08:22:16;0;49	93435;8	62289;5;220;80;
$GPXUP;2115;08:22:17;0;49	93437;8	62321;5;219;84;
$GPXUP;2115;08:22:18;0;49	93438;8	62352;5;219;82;
$GPXUP;2115;08:22:19;0;49	93436;8	6238;5;218;72;
$GPXUP;2115;08:22:20;0;49	93431;8	62407;5;218;73;
$GPXUP;2115;08:22:21;0;49	93425;8	62434;5;218;74;
$GPXUP;2115;08:22:22;0;49	93422;8	62462;5;217;74;
$GPXUP;2115;08:22:23;0;49	9342;8	6249;5;217;72;
$GPXUP;2115;08:22:24;0;49	93421;8	62516;5;218;70;
$GPXUP;2115;08:22:25;0;49	93424;8	62542;5;218;69;
$GPXUP;2115;08:22:26;0;49	93429;8	62569;5;217;73;
$GPXUP;2115;08:22:27;0;49	93435;8	62597;5;217;76;
$GPXUP;2115;08:22:28;0;49	93443;8	62622;5;217;75;
$GPXUP;2115;08:22:29;0;49	93452;8	62646;5;217;72;
$GPXUP;2115;08:22:30;0;49	93462;8	62666;5;216;70;
$GPXUP;2115;08:22:31;0;49	93474;8	62684;5;216;69;
$GPXUP;2115;08:22:32;0;49	93487;8	62702;5;218;68;
$GPXUP;2115;08:22:33;0;49	93501;8	62714;5;218;65;
$GPXUP;2115;08:22:34;0;49	93514;8	62729;5;219;65;
$GPXUP;2115;08:22:35;0;49	93524;8	62749;5;219;67;
$GPXUP;2115;08:22:36;0;49	93534;8	62768;5;220;63;
$GPXUP;2115;08:22:37;0;49	93541;8	62788;5;220;63;
$GPXUP;2115;08:22:38;0;49	93544;8	62812;5;220;62;
$GPXUP;2115;08:22:39;0;49	93542;8	62838;5;221;68;
$GPXUP;2115;08:22:40;0;49	93537;8	62864;5;221;67;
$GPXUP;2115;08:22:41;0;49	93529;8	62888;5;221;65;
$GPXUP;2115;08:22:42;0;49	93522;8	62909;5;222;61;
$GPXUP;2115;08:22:43;0;49	93515;8	62929;5;223;56;
$GPXUP;2115;08:22:44;0;49	93506;8	62947;5;222;57;
$GPXUP;2115;08:22:45;0;49	93497;8	62959;5;223;45;
$GPXUP;2115;08:22:46;0;49	93488;8	62966;5;224;41;
$GPXUP;2115;08:22:47;0;49	93479;8	62967;5;223;32;
$GPXUP;2115;08:22:48;0;49	93467;8	62958;5;223;40;
$GPXUP;2115;08:22:49;0;49	9346;8	62942;5;224;40;
$GPXUP;2115;08:22:50;0;49	93453;8	62927;5;225;40;
$GPXUP;2115;08:22:51;0;49	93447;8	62908;5;225;44;
$GPXUP;2115;08:22:52;0;49	93446;8	62888;5;226;47;
$GPXUP;2115;08:22:53;0;49	93447;8	62869;5;227;42;
$GPXUP;2115;08:22:54;0;49	9345;8	62857;5;228;29;
$GPXUP;2115;08:22:55;0;49	93458;8	62848;5;228;32;
$GPXUP;2115;08:22:56;0;49	93467;8	62844;5;230;37;
$GPXUP;2115;08:22:57;0;49	93478;8	62846;5;230;34;
$GPXUP;2115;08:22:58;0;49	93489;8	62854;5;230;37;
$GPXUP;2115;08:22:59;0;49	93502;8	6287;5;231;52;
$GPXUP;2115;08:23:00;0;49	93515;8	62889;5;232;64;
$GPXUP;2115;08:23:01;0;49	93531;8	6291;5;232;66;
$GPXUP;2115;08:23:02;0;49	93545;8	62931;5;233;68;
$GPXUP;2115;08:23:03;0;49	93557;8	62956;5;233;70;
$GPXUP;2115;08:23:04;0;49	93567;8	62983;5;234;75;
$GPXUP;2115;08:23:05;0;49	93576;8	63011;5;235;74;
$GPXUP;2115;08:23:06;0;49	93582;8	63043;5;235;80;
$GPXUP;2115;08:23:07;0;49	93584;8	63076;5;236;78;
$GPXUP;2115;08:23:08;0;49	93581;8	63103;5;236;68;
$GPXUP;2115;08:23:09;0;49	93574;8	63129;5;237;66;
$GPXUP;2115;08:23:10;0;49	93567;8	63153;5;237;65;
$GPXUP;2115;08:23:11;0;49	93559;8	63177;5;237;66;
$GPXUP;2115;08:23:12;0;49	93548;8	63197;5;238;63;
$GPXUP;2115;08:23:13;0;49	93536;8	63213;5;238;61;
$GPXUP;2115;08:23:14;0;49	93525;8	63233;5;237;63;
$GPXUP;2115;08:23:15;0;49	93514;8	63252;5;237;60;
$GPXUP;2115;08:23:16;0;49	93505;8	63271;5;236;61;
$GPXUP;2115;08:23:17;0;49	93497;8	63295;5;236;63;
$GPXUP;2115;08:23:18;0;49	93493;8	63321;5;236;64;
$GPXUP;2115;08:23:19;0;49	93493;8	6335;5;236;67;
$GPXUP;2115;08:23:20;0;49	935;8	63379;5;236;72;
$GPXUP;2115;08:23:21;0;49	93512;8	63404;5;235;72;
$GPXUP;2115;08:23:22;0;49	93523;8	63433;5;235;76;
$GPXUP;2115;08:23:23;0;49	93533;8	63461;5;234;76;
$GPXUP;2115;08:23:24;0;49	93544;8	63489;5;234;75;
$GPXUP;2115;08:23:25;0;49	93556;8	63515;5;233;73;
$GPXUP;2115;08:23:26;0;49	93568;8	63538;5;233;71;
$GPXUP;2115;08:23:27;0;49	93581;8	63557;5;233;67;
$GPXUP;2115;08:23:28;0;49	93596;8	63574;5;233;66;
$GPXUP;2115;08:23:29;0;49	93613;8	63587;5;233;66;
$GPXUP;2115;08:23:30;0;49	9363;8	63599;5;233;66;
$GPXUP;2115;08:23:31;0;49	93645;8	63615;5;233;67;
$GPXUP;2115;08:23:32;0;49	93658;8	63633;5;234;67;
$GPXUP;2115;08:23:33;0;49	9367;8	63652;5;234;64;
$GPXUP;2115;08:23:34;0;49	9368;8	63671;5;234;57;
$GPXUP;2115;08:23:35;0;49	93687;8	63692;5;235;59;
$GPXUP;2115;08:23:36;0;49	9369;8	63715;5;234;61;
$GPXUP;2115;08:23:37;0;49	93691;8	63743;5;235;71;
$GPXUP;2115;08:23:38;0;49	9369;8	63773;5;235;71;
$GPXUP;2115;08:23:39;0;49	93688;8	63802;5;235;74;
$GPXUP;2115;08:23:40;0;49	93684;8	63828;5;235;68;
$GPXUP;2115;08:23:41;0;49	93678;8	63854;5;235;69;
$GPXUP;2115;08:23:42;0;49	93673;8	63874;5;236;58;
$GPXUP;2115;08:23:43;0;49	93663;8	63887;5;236;51;
$GPXUP;2115;08:23:44;0;49	93651;8	63894;5;237;51;
$GPXUP;2115;08:23:45;0;49	93638;8	63895;5;237;48;
$GPXUP;2115;08:23:46;0;49	93626;8	63892;5;237;45;
$GPXUP;2115;08:23:47;0;49	93614;8	63887;5;237;44;
$GPXUP;2115;08:23:48;0;49	93604;8	63882;5;237;42;
$GPXUP;2115;08:23:49;0;49	93598;8	63876;5;237;29;
$GPXUP;2115;08:23:50;0;49	93593;8	63863;5;237;31;
$GPXUP;2115;08:23:51;0;49	93591;8	63849;5;237;32;
$GPXUP;2115;08:23:52;0;49	93594;8	63831;5;237;40;
$GPXUP;2115;08:23:53;0;49	93598;8	63819;5;238;30;
$GPXUP;2115;08:23:54;0;49	93607;8	63809;5;238;30;
$GPXUP;2115;08:23:55;0;49	93619;8	63803;5;238;35;
$GPXUP;2115;08:23:56;0;49	93629;8	63804;5;238;30;
$GPXUP;2115;08:23:57;0;49	93641;8	6381;5;239;36;
$GPXUP;2115;08:23:58;0;49	93655;8	63825;5;238;55;
$GPXUP;2115;08:23:59;0;49	93667;8	63848;5;239;63;
$GPXUP;2115;08:24:00;0;49	93676;8	63872;5;240;64;
$GPXUP;2115;08:24:01;0;49	93683;8	63899;5;241;64;
$GPXUP;2115;08:24:02;0;49	93692;8	63924;5;241;64;
$GPXUP;2115;08:24:03;0;49	93702;8	63947;5;243;65;
$GPXUP;2115;08:24:04;0;49	93712;8	63971;5;244;65;
$GPXUP;2115;08:24:05;0;49	93721;8	63995;5;245;66;
$GPXUP;2115;08:24:06;0;49	93728;8	64023;5;246;69;
$GPXUP;2115;08:24:07;0;49	93732;8	64051;5;246;70;
$GPXUP;2115;08:24:08;0;49	93733;8	64079;5;248;69;
$GPXUP;2115;08:24:09;0;49	9373;8	64106;5;249;69;
$GPXUP;2115;08:24:10;0;49	93727;8	64135;5;249;71;
$GPXUP;2115;08:24:11;0;49	93721;8	64162;5;251;73;
$GPXUP;2115;08:24:12;0;49	93714;8	64185;5;251;67;
$GPXUP;2115;08:24:13;0;49	93706;8	642;5;253;51;
$GPXUP;2115;08:24:14;0;49	93696;8	64211;5;254;54;
$GPXUP;2115;08:24:15;0;49	93686;8	64226;5;255;58;
$GPXUP;2115;08:24:16;0;49	93677;8	64241;5;256;54;
$GPXUP;2115;08:24:17;0;49	93669;8	64258;5;256;54;
$GPXUP;2115;08:24:18;0;49	93664;8	64275;5;257;51;
$GPXUP;2115;08:24:19;0;49	93661;8	64298;5;257;56;
$GPXUP;2115;08:24:20;0;49	93662;8	64325;5;258;67;
$GPXUP;2115;08:24:21;0;49	93667;8	64353;5;259;68;
$GPXUP;2115;08:24:22;0;49	93674;8	64381;5;259;70;
$GPXUP;2115;08:24:23;0;49	93684;8	64407;5;259;72;
$GPXUP;2115;08:24:24;0;49	93698;8	64427;5;260;68;
$GPXUP;2115;08:24:25;0;49	93712;8	64443;5;260;61;
$GPXUP;2115;08:24:26;0;49	93726;8	64452;5;261;51;
$GPXUP;2115;08:24:27;0;49	9374;8	64456;5;262;48;
$GPXUP;2115;08:24:28;0;49	93754;8	64457;5;262;44;
$GPXUP;2115;08:24:29;0;49	93769;8	64452;5;263;50;
$GPXUP;2115;08:24:30;0;49	93786;8	6445;5;264;55;
$GPXUP;2115;08:24:31;0;49	93802;8	6445;5;265;56;
$GPXUP;2115;08:24:32;0;49	93818;8	64447;5;267;57;
$GPXUP;2115;08:24:33;0;49	93834;8	64442;5;268;56;
$GPXUP;2115;08:24:34;0;49	93848;8	6443;5;269;53;
$GPXUP;2115;08:24:35;0;49	93859;8	64417;5;270;49;
$GPXUP;2115;08:24:36;0;49	93867;8	64401;5;272;44;
$GPXUP;2115;08:24:37;0;49	93873;8	64385;5;273;42;
$GPXUP;2115;08:24:38;0;49	93883;8	6437;5;274;45;
$GPXUP;2115;08:24:39;0;49	93893;8	64356;5;274;51;
$GPXUP;2115;08:24:40;0;49	93905;8	64344;5;275;52;
$GPXUP;2115;08:24:41;0;49	93919;8	64338;5;275;52;
$GPXUP;2115;08:24:42;0;49	93934;8	64338;5;276;53;
$GPXUP;2115;08:24:43;0;49	93952;8	64345;5;276;65;
$GPXUP;2115;08:24:44;0;49	93967;8	64364;5;276;67;
$GPXUP;2115;08:24:45;0;49	93983;8	64377;5;275;65;
$GPXUP;2115;08:24:46;0;49	93997;8	64388;5;274;57;
$GPXUP;2115;08:24:47;0;49	9401;8	64396;5;273;48;
$GPXUP;2115;08:24:48;0;49	94024;8	644;5;272;50;
$GPXUP;2115;08:24:49;0;49	94036;8	64399;5;272;41;
$GPXUP;2115;08:24:50;0;49	94047;8	64394;5;272;44;
$GPXUP;2115;08:24:51;0;49	94056;8	6438;5;271;48;
$GPXUP;2115;08:24:52;0;49	94065;8	64365;5;270;50;
$GPXUP;2115;08:24:53;0;49	94075;8	6435;5;270;52;
$GPXUP;2115;08:24:54;0;49	94086;8	64337;5;268;52;
$GPXUP;2115;08:24:55;0;49	941;8	64327;5;265;54;
$GPXUP;2115;08:24:56;0;49	94114;8	64321;5;264;55;
$GPXUP;2115;08:24:57;0;49	94129;8	64317;5;262;59;
$GPXUP;2115;08:24:58;0;49	94144;8	64316;5;260;58;
$GPXUP;2115;08:24:59;0;49	9416;8	64321;5;258;62;
$GPXUP;2115;08:25:00;0;49	94176;8	64334;5;256;67;
$GPXUP;2115;08:25:01;0;49	94191;8	64349;5;255;67;
$GPXUP;2115;08:25:02;0;49	94204;8	64369;5;253;65;
$GPXUP;2115;08:25:03;0;49	94216;8	64389;5;252;68;
$GPXUP;2115;08:25:04;0;49	94227;8	64413;5;251;70;
$GPXUP;2115;08:25:05;0;49	94239;8	64433;5;249;70;
$GPXUP;2115;08:25:06;0;49	94252;8	64451;5;247;65;
$GPXUP;2115;08:25:07;0;49	94266;8	64465;5;246;64;
$GPXUP;2115;08:25:08;0;49	94281;8	64472;5;245;59;
$GPXUP;2115;08:25:09;0;49	94294;8	64475;5;243;52;
$GPXUP;2115;08:25:10;0;49	94305;8	6447;5;243;42;
$GPXUP;2115;08:25:11;0;49	94316;8	6446;5;242;45;
$GPXUP;2115;08:25:12;0;49	94324;8	6444;5;240;47;
$GPXUP;2115;08:25:13;0;49	94331;8	6442;5;240;47;
$GPXUP;2115;08:25:14;0;49	9434;8	64402;5;239;50;
$GPXUP;2115;08:25:15;0;49	94351;8	64387;5;239;52;
$GPXUP;2115;08:25:16;0;49	94364;8	64378;5;239;51;
$GPXUP;2115;08:25:17;0;49	94376;8	64372;5;240;50;
$GPXUP;2115;08:25:18;0;49	9439;8	6437;5;242;51;
$GPXUP;2115;08:25:19;0;49	94403;8	64365;5;243;50;
$GPXUP;2115;08:25:20;0;49	94416;8	64357;5;245;53;
$GPXUP;2115;08:25:21;0;49	94427;8	64348;5;247;46;
$GPXUP;2115;08:25:22;0;49	94437;8	64339;5;249;44;
$GPXUP;2115;08:25:23;0;49	94446;8	64327;5;250;42;
$GPXUP;2115;08:25:24;0;49	94452;8	64314;5;252;41;
$GPXUP;2115;08:25:25;0;49	94461;8	643;5;252;47;
$GPXUP;2115;08:25:26;0;49	94472;8	64289;5;254;49;
$GPXUP;2115;08:25:27;0;49	94485;8	6428;5;255;52;
$GPXUP;2115;08:25:28;0;49	94498;8	64276;5;256;55;
$GPXUP;2115;08:25:29;0;49	94513;8	64276;5;257;63;
$GPXUP;2115;08:25:30;0;49	9453;8	64277;5;257;65;
$GPXUP;2115;08:25:31;0;49	94548;8	64282;5;258;73;
$GPXUP;2115;08:25:32;0;49	94565;8	64289;5;257;72;
$GPXUP;2115;08:25:33;0;49	94583;8	64296;5;256;71;
$GPXUP;2115;08:25:34;0;49	94601;8	64299;5;256;69;
$GPXUP;2115;08:25:35;0;49	94617;8	64305;5;255;70;
$GPXUP;2115;08:25:36;0;49	94635;8	64314;5;253;73;
$GPXUP;2115;08:25:37;0;49	94652;8	64323;5;252;73;
$GPXUP;2115;08:25:38;0;49	9467;8	6433;5;251;74;
$GPXUP;2115;08:25:39;0;49	94688;8	64338;5;249;75;
$GPXUP;2115;08:25:40;0;49	94706;8	64344;5;247;75;
$GPXUP;2115;08:25:41;0;49	94725;8	64347;5;245;76;
$GPXUP;2115;08:25:42;0;49	94744;8	64348;5;244;75;
$GPXUP;2115;08:25:43;0;49	94762;8	64351;5;241;73;
$GPXUP;2115;08:25:44;0;49	94781;8	6436;5;240;74;
$GPXUP;2115;08:25:45;0;49	94799;8	64372;5;238;76;
$GPXUP;2115;08:25:46;0;49	94816;8	64387;5;237;74;
$GPXUP;2115;08:25:47;0;49	94833;8	64397;5;237;73;
$GPXUP;2115;08:25:48;0;49	9485;8	64404;5;236;73;
$GPXUP;2115;08:25:49;0;49	94868;8	64409;5;235;71;
$GPXUP;2115;08:25:50;0;49	94887;8	64411;5;235;73;
$GPXUP;2115;08:25:51;0;49	94903;8	64411;5;235;66;
$GPXUP;2115;08:25:52;0;49	94916;8	64408;5;235;52;
$GPXUP;2115;08:25:53;0;49	94925;8	64401;5;235;38;
$GPXUP;2115;08:25:54;0;49	9493;8	64389;5;236;32;
$GPXUP;2115;08:25:55;0;49	94934;8	64369;5;236;44;
$GPXUP;2115;08:25:56;0;49	94938;8	64348;5;236;48;
$GPXUP;2115;08:25:57;0;49	94946;8	6433;5;237;51;
$GPXUP;2115;08:25:58;0;49	94954;8	64312;5;236;51;
$GPXUP;2115;08:25:59;0;49	94961;8	64295;5;237;47;
$GPXUP;2115;08:26:00;0;49	9497;8	64281;5;237;47;
$GPXUP;2115;08:26:01;0;49	94981;8	64276;5;237;42;
$GPXUP;2115;08:26:02;0;49	94993;8	64276;5;236;46;
$GPXUP;2115;08:26:03;0;49	95004;8	64286;5;236;48;
$GPXUP;2115;08:26:04;0;49	9502;8	64295;5;236;60;
$GPXUP;2115;08:26:05;0;49	95035;8	643;5;237;58;
$GPXUP;2115;08:26:06;0;49	95051;8	64304;5;238;60;
$GPXUP;2115;08:26:07;0;49	95065;8	64302;5;239;54;
$GPXUP;2115;08:26:08;0;49	95078;8	64297;5;240;50;
$GPXUP;2115;08:26:09;0;49	95088;8	64289;5;241;47;
$GPXUP;2115;08:26:10;0;49	95099;8	64281;5;243;46;
$GPXUP;2115;08:26:11;0;49	9511;8	64275;5;244;47;
$GPXUP;2115;08:26:12;0;49	95124;8	64275;5;246;50;
$GPXUP;2115;08:26:13;0;49	95137;8	64278;5;247;56;
$GPXUP;2115;08:26:14;0;49	95152;8	64288;5;248;60;
$GPXUP;2115;08:26:15;0;49	95167;8	64299;5;249;65;
$GPXUP;2115;08:26:16;0;49	95182;8	64311;5;251;65;
$GPXUP;2115;08:26:17;0;49	95194;8	6433;5;253;66;
$GPXUP;2115;08:26:18;0;49	95203;8	6435;5;254;60;
$GPXUP;2115;08:26:19;0;49	95209;8	64373;5;255;59;
$GPXUP;2115;08:26:20;0;49	9521;8	64403;5;257;70;
$GPXUP;2115;08:26:21;0;49	95211;8	64432;5;259;72;
$GPXUP;2115;08:26:22;0;49	95213;8	64462;5;259;73;
$GPXUP;2115;08:26:23;0;49	95217;8	64491;5;261;70;
$GPXUP;2115;08:26:24;0;49	95224;8	64518;5;262;68;
$GPXUP;2115;08:26:25;0;49	95231;8	64543;5;263;67;
$GPXUP;2115;08:26:26;0;49	95239;8	64567;5;264;66;
$GPXUP;2115;08:26:27;0;49	95247;8	6459;5;265;66;
$GPXUP;2115;08:26:28;0;49	95255;8	64613;5;266;64;
$GPXUP;2115;08:26:29;0;49	95266;8	6463;5;268;62;
$GPXUP;2115;08:26:30;0;49	95278;8	64646;5;268;62;
$GPXUP;2115;08:26:31;0;49	9529;8	64661;5;269;61;
$GPXUP;2115;08:26:32;0;49	95302;8	64677;5;271;61;
$GPXUP;2115;08:26:33;0;49	95314;8	64695;5;272;64;
$GPXUP;2115;08:26:34;0;49	95323;8	64716;5;273;64;
$GPXUP;2115;08:26:35;0;49	9533;8	64739;5;274;64;
$GPXUP;2115;08:26:36;0;49	95338;8	64762;5;274;66;
$GPXUP;2115;08:26:37;0;49	95346;8	64784;5;276;64;
$GPXUP;2115;08:26:38;0;49	95355;8	64804;5;276;63;
$GPXUP;2115;08:26:39;0;49	95365;8	64821;5;277;57;
$GPXUP;2115;08:26:40;0;49	95375;8	64833;5;279;50;
$GPXUP;2115;08:26:41;0;49	95389;8	64841;5;280;57;
$GPXUP;2115;08:26:42;0;49	95403;8	64842;5;280;51;
$GPXUP;2115;08:26:43;0;49	95413;8	64841;5;281;44;
$GPXUP;2115;08:26:44;0;49	95425;8	64833;5;282;50;
$GPXUP;2115;08:26:45;0;49	95435;8	64822;5;282;48;
$GPXUP;2115;08:26:46;0;49	95444;8	64808;5;283;48;
$GPXUP;2115;08:26:47;0;49	9545;8	64791;5;283;49;
$GPXUP;2115;08:26:48;0;49	9546;8	64774;5;282;53;
$GPXUP;2115;08:26:49;0;49	95471;8	6476;5;282;55;
$GPXUP;2115;08:26:50;0;49	95482;8	64749;5;282;50;
$GPXUP;2115;08:26:51;0;49	95493;8	64743;5;281;46;
$GPXUP;2115;08:26:52;0;49	95505;8	64742;5;280;45;
$GPXUP;2115;08:26:53;0;49	9552;8	64748;5;279;57;
$GPXUP;2115;08:26:54;0;49	95536;8	64761;5;278;66;
$GPXUP;2115;08:26:55;0;49	95552;8	64771;5;278;65;
$GPXUP;2115;08:26:56;0;49	95568;8	64778;5;276;62;
$GPXUP;2115;08:26:57;0;49	95584;8	64784;5;275;61;
$GPXUP;2115;08:26:58;0;49	95599;8	64788;5;274;57;
$GPXUP;2115;08:26:59;0;49	95615;8	64785;5;272;60;
$GPXUP;2115;08:27:00;0;49	95633;8	64785;5;272;64;
$GPXUP;2115;08:27:01;0;49	95651;8	64785;5;270;68;
$GPXUP;2115;08:27:02;0;49	95669;8	64787;5;269;69;
$GPXUP;2115;08:27:03;0;49	95686;8	6479;5;268;66;
$GPXUP;2115;08:27:04;0;49	95702;8	64789;5;268;60;
$GPXUP;2115;08:27:05;0;49	95717;8	64782;5;268;56;
$GPXUP;2115;08:27:06;0;49	95731;8	64775;5;268;58;
$GPXUP;2115;08:27:07;0;49	95744;8	64764;5;267;57;
$GPXUP;2115;08:27:08;0;49	95755;8	64752;5;267;53;
$GPXUP;2115;08:27:09;0;49	95762;8	64736;5;268;48;
$GPXUP;2115;08:27:10;0;49	95769;8	64719;5;268;49;
$GPXUP;2115;08:27:11;0;49	95776;8	64701;5;268;51;
$GPXUP;2115;08:27:12;0;49	95781;8	64682;5;268;51;
$GPXUP;2115;08:27:13;0;49	95781;8	64663;5;267;47;
$GPXUP;2115;08:27:14;0;49	95779;8	64644;5;267;46;
$GPXUP;2115;08:27:15;0;49	95777;8	64626;5;267;44;
$GPXUP;2115;08:27:16;0;49	95778;8	6461;5;268;43;
$GPXUP;2115;08:27:17;0;49	95779;8	6459;5;268;47;
$GPXUP;2115;08:27:18;0;49	95782;8	64572;5;268;46;
$GPXUP;2115;08:27:19;0;49	95785;8	64559;5;269;37;
$GPXUP;2115;08:27:20;0;49	95792;8	64547;5;269;40;
$GPXUP;2115;08:27:21;0;49	95803;8	64538;5;271;45;
$GPXUP;2115;08:27:22;0;49	9581;8	64525;5;271;43;
$GPXUP;2115;08:27:23;0;49	95815;8	64511;5;273;40;
$GPXUP;2115;08:27:24;0;49	95816;8	64497;5;274;37;
$GPXUP;2115;08:27:25;0;49	95814;8	64483;5;275;40;
$GPXUP;2115;08:27:26;0;49	95809;8	6447;5;275;41;
$GPXUP;2115;08:27:27;0;49	95802;8	64459;5;276;44;
$GPXUP;2115;08:27:28;0;49	95796;8	64447;5;277;45;
$GPXUP;2115;08:27:29;0;49	95787;8	64438;5;279;47;
$GPXUP;2115;08:27:30;0;49	95777;8	6443;5;280;49;
$GPXUP;2115;08:27:31;0;49	95768;8	64423;5;281;48;
$GPXUP;2115;08:27:32;0;49	95759;8	64413;5;281;47;
$GPXUP;2115;08:27:33;0;49	95752;8	64401;5;283;45;
$GPXUP;2115;08:27:34;0;49	95746;8	64389;5;284;41;
$GPXUP;2115;08:27:35;0;49	95745;8	64375;5;284;38;
$GPXUP;2115;08:27:36;0;49	95746;8	64362;5;285;37;
$GPXUP;2115;08:27:37;0;49	95751;8	64349;5;286;37;
$GPXUP;2115;08:27:38;0;49	95756;8	64337;5;287;39;
$GPXUP;2115;08:27:39;0;49	95763;8	64325;5;288;39;
$GPXUP;2115;08:27:40;0;49	95769;8	64315;5;289;38;
$GPXUP;2115;08:27:41;0;49	95772;8	64305;5;290;29;
$GPXUP;2115;08:27:42;0;49	95773;8	64297;5;292;21;
$GPXUP;2115;08:27:43;0;49	95771;8	64285;5;293;32;
$GPXUP;2115;08:27:44;0;49	95766;8	64273;5;293;33;
$GPXUP;2115;08:27:45;0;49	9576;8	64265;5;294;30;
$GPXUP;2115;08:27:46;0;49	9575;8	64259;5;294;35;
$GPXUP;2115;08:27:47;0;49	95737;8	64255;5;294;46;
$GPXUP;2115;08:27:48;0;49	9572;8	64256;5;294;60;
$GPXUP;2115;08:27:49;0;49	95702;8	6426;5;293;63;
$GPXUP;2115;08:27:50;0;49	95686;8	6426;5;292;57;
$GPXUP;2115;08:27:51;0;49	95671;8	64253;5;292;54;
$GPXUP;2115;08:27:52;0;49	95657;8	64242;5;291;55;
$GPXUP;2115;08:27:53;0;49	95643;8	6423;5;288;56;
$GPXUP;2115;08:27:54;0;49	95631;8	64219;5;286;54;
$GPXUP;2115;08:27:55;0;49	9562;8	64204;5;284;51;
$GPXUP;2115;08:27:56;0;49	95612;8	6419;5;283;47;
$GPXUP;2115;08:27:57;0;49	95601;8	64178;5;281;47;
$GPXUP;2115;08:27:58;0;49	95589;8	64168;5;279;51;
$GPXUP;2115;08:27:59;0;49	95574;8	64163;5;278;56;
$GPXUP;2115;08:28:00;0;49	9556;8	64158;5;277;55;
$GPXUP;2115;08:28:01;0;49	95546;8	64148;5;275;57;
$GPXUP;2115;08:28:02;0;49	95534;8	64139;5;275;52;
$GPXUP;2115;08:28:03;0;49	95525;8	64126;5;274;47;
$GPXUP;2115;08:28:04;0;49	95519;8	64113;5;273;43;
$GPXUP;2115;08:28:05;0;49	95521;8	64098;5;271;37;
$GPXUP;2115;08:28:06;0;49	95526;8	64083;5;271;38;
$GPXUP;2115;08:28:07;0;49	95531;8	6407;5;271;36;
$GPXUP;2115;08:28:08;0;49	95536;8	64057;5;270;36;
$GPXUP;2115;08:28:09;0;49	95542;8	64045;5;271;37;
$GPXUP;2115;08:28:10;0;49	9555;8	64034;5;271;40;
$GPXUP;2115;08:28:11;0;49	95559;8	64024;5;271;43;
$GPXUP;2115;08:28:12;0;49	9557;8	64016;5;270;43;
$GPXUP;2115;08:28:13;0;49	9558;8	6401;5;270;46;
$GPXUP;2115;08:28:14;0;49	9559;8	64002;5;270;43;
$GPXUP;2115;08:28:15;0;49	95597;8	63991;5;269;39;
$GPXUP;2115;08:28:16;0;49	956;8	63977;5;269;37;
$GPXUP;2115;08:28:17;0;49	95601;8	6396;5;269;40;
$GPXUP;2115;08:28:18;0;49	95597;8	63945;5;269;40;
$GPXUP;2115;08:28:19;0;49	95591;8	63932;5;268;43;
$GPXUP;2115;08:28:20;0;49	95583;8	63918;5;267;45;
$GPXUP;2115;08:28:21;0;49	95576;8	63904;5;266;45;
$GPXUP;2115;08:28:22;0;49	95567;8	63891;5;265;47;
$GPXUP;2115;08:28:23;0;49	95561;8	63877;5;264;45;
$GPXUP;2115;08:28:24;0;49	95554;8	63864;5;264;44;
$GPXUP;2115;08:28:25;0;49	95549;8	63847;5;263;44;
$GPXUP;2115;08:28:26;0;49	95549;8	6383;5;263;43;
$GPXUP;2115;08:28:27;0;49	95551;8	63817;5;263;37;
$GPXUP;2115;08:28:28;0;49	95556;8	63802;5;263;39;
$GPXUP;2115;08:28:29;0;49	95559;8	63787;5;262;40;
$GPXUP;2115;08:28:30;0;49	95559;8	6377;5;262;41;
$GPXUP;2115;08:28:31;0;49	95557;8	63755;5;261;43;
$GPXUP;2115;08:28:32;0;49	95553;8	63738;5;261;46;
$GPXUP;2115;08:28:33;0;49	95547;8	63722;5;261;47;
$GPXUP;2115;08:28:34;0;49	95542;8	63707;5;261;44;
$GPXUP;2115;08:28:35;0;49	95539;8	63692;5;261;41;
$GPXUP;2115;08:28:36;0;49	95539;8	63677;5;262;39;
$GPXUP;2115;08:28:37;0;49	95543;8	63662;5;263;37;
$GPXUP;2115;08:28:38;0;49	95549;8	6365;5;264;38;
$GPXUP;2115;08:28:39;0;49	95556;8	63638;5;265;39;
$GPXUP;2115;08:28:40;0;49	95566;8	63632;5;267;43;
$GPXUP;2115;08:28:41;0;49	95578;8	63628;5;268;45;
$GPXUP;2115;08:28:42;0;49	95591;8	63626;5;270;53;
$GPXUP;2115;08:28:43;0;49	95607;8	6363;5;272;60;
$GPXUP;2115;08:28:44;0;49	95622;8	63636;5;274;63;
$GPXUP;2115;08:28:45;0;49	95636;8	63647;5;275;60;
$GPXUP;2115;08:28:46;0;49	95647;8	63667;5;277;61;
$GPXUP;2115;08:28:47;0;49	95655;8	63694;5;278;70;
$GPXUP;2115;08:28:48;0;49	95661;8	63722;5;280;72;
$GPXUP;2115;08:28:49;0;49	95668;8	63749;5;281;71;
$GPXUP;2115;08:28:50;0;49	95674;8	63776;5;281;70;
$GPXUP;2115;08:28:51;0;49	95679;8	63802;5;283;71;
$GPXUP;2115;08:28:52;0;49	95684;8	63831;5;283;72;
$GPXUP;2115;08:28:53;0;49	95687;8	6386;5;285;72;
$GPXUP;2115;08:28:54;0;49	9569;8	63887;5;285;70;
$GPXUP;2115;08:28:55;0;49	95696;8	63913;5;287;68;
$GPXUP;2115;08:28:56;0;49	95704;8	63936;5;287;67;
$GPXUP;2115;08:28:57;0;49	95712;8	63959;5;287;67;
$GPXUP;2115;08:28:58;0;49	95718;8	63986;5;287;70;
$GPXUP;2115;08:28:59;0;49	95721;8	64015;5;287;72;
$GPXUP;2115;08:29:00;0;49	95722;8	64043;5;287;73;
$GPXUP;2115;08:29:01;0;49	95725;8	64073;5;287;75;
$GPXUP;2115;08:29:02;0;49	95731;8	64101;5;286;75;
$GPXUP;2115;08:29:03;0;49	9574;8	64127;5;285;73;
$GPXUP;2115;08:29:04;0;49	95751;8	6415;5;284;71;
$GPXUP;2115;08:29:05;0;49	95763;8	64169;5;283;66;
$GPXUP;2115;08:29:06;0;49	95776;8	64183;5;282;62;
$GPXUP;2115;08:29:07;0;49	95789;8	64191;5;281;57;
$GPXUP;2115;08:29:08;0;49	95803;8	64195;5;279;54;
$GPXUP;2115;08:29:09;0;49	95815;8	64197;5;277;50;
$GPXUP;2115;08:29:10;0;49	95827;8	64195;5;277;48;
$GPXUP;2115;08:29:11;0;49	95838;8	64191;5;275;45;
$GPXUP;2115;08:29:12;0;49	9585;8	64189;5;274;45;
$GPXUP;2115;08:29:13;0;49	95862;8	6419;5;273;48;
$GPXUP;2115;08:29:14;0;49	95875;8	64197;5;272;56;
$GPXUP;2115;08:29:15;0;49	95889;8	64206;5;271;59;
$GPXUP;2115;08:29:16;0;49	95903;8	64213;5;270;58;
$GPXUP;2115;08:29:17;0;49	95917;8	64215;5;268;55;
$GPXUP;2115;08:29:18;0;49	95929;8	64211;5;267;52;
$GPXUP;2115;08:29:19;0;49	95942;8	64208;5;266;50;
$GPXUP;2115;08:29:20;0;49	95954;8	64206;5;265;53;
$GPXUP;2115;08:29:21;0;49	95968;8	64209;5;263;57;
$GPXUP;2115;08:29:22;0;49	95983;8	64212;5;261;60;
$GPXUP;2115;08:29:23;0;49	95999;8	64217;5;259;62;
$GPXUP;2115;08:29:24;0;49	96014;8	64222;5;256;63;
$GPXUP;2115;08:29:25;0;49	96029;8	64233;5;255;65;
$GPXUP;2115;08:29:26;0;49	96045;8	64244;5;253;70;
$GPXUP;2115;08:29:27;0;49	9606;8	6426;5;251;70;
$GPXUP;2115;08:29:28;0;49	96074;8	64274;5;248;67;
$GPXUP;2115;08:29:29;0;49	96088;8	64285;5;248;64;
$GPXUP;2115;08:29:30;0;49	96103;8	64295;5;246;63;
$GPXUP;2115;08:29:31;0;49	9612;8	64302;5;245;66;
$GPXUP;2115;08:29:32;0;49	96135;8	64309;5;244;64;
$GPXUP;2115;08:29:33;0;49	9615;8	64314;5;243;62;
$GPXUP;2115;08:29:34;0;49	96164;8	64313;5;243;56;
$GPXUP;2115;08:29:35;0;49	96177;8	64312;5;242;53;
$GPXUP;2115;08:29:36;0;49	96189;8	6431;5;242;52;
$GPXUP;2115;08:29:37;0;49	96201;8	64303;5;242;50;
$GPXUP;2115;08:29:38;0;49	96214;8	64297;5;242;50;
$GPXUP;2115;08:29:39;0;49	96228;8	64296;5;240;56;
$GPXUP;2115;08:29:40;0;49	96243;8	64301;5;239;60;
$GPXUP;2115;08:29:41;0;49	96257;8	64311;5;239;62;
$GPXUP;2115;08:29:42;0;49	96271;8	64322;5;239;60;
$GPXUP;2115;08:29:43;0;49	96284;8	64334;5;239;60;
$GPXUP;2115;08:29:44;0;49	96296;8	64346;5;239;59;
$GPXUP;2115;08:29:45;0;49	96308;8	6436;5;240;59;
$GPXUP;2115;08:29:46;0;49	96317;8	64372;5;240;62;
$GPXUP;2115;08:29:47;0;49	96328;8	64391;5;241;65;
$GPXUP;2115;08:29:48;0;49	9634;8	64412;5;240;67;
$GPXUP;2115;08:29:49;0;49	96351;8	64431;5;240;69;
$GPXUP;2115;08:29:50;0;49	96363;8	64453;5;239;71;
$GPXUP;2115;08:29:51;0;49	96373;8	64476;5;239;72;
$GPXUP;2115;08:29:52;0;49	96384;8	64498;5;238;71;
$GPXUP;2115;08:29:53;0;49	96397;8	64517;5;238;71;
$GPXUP;2115;08:29:54;0;49	9641;8	64538;5;236;73;
$GPXUP;2115;08:29:55;0;49	96422;8	6456;5;235;75;
$GPXUP;2115;08:29:56;0;49	96434;8	64583;5;233;75;
$GPXUP;2115;08:29:57;0;49	96446;8	64606;5;232;75;
$GPXUP;2115;08:29:58;0;49	96459;8	64625;5;230;71;
$GPXUP;2115;08:29:59;0;49	96472;8	64643;5;228;67;
$GPXUP;2115;08:30:00;0;49	96488;8	64657;5;226;73;
$GPXUP;2115;08:30:01;0;49	96505;8	64669;5;224;73;
$GPXUP;2115;08:30:02;0;49	96522;8	64677;5;223;69;
$GPXUP;2115;08:30:03;0;49	96538;8	6468;5;220;67;
$GPXUP;2115;08:30:04;0;49	96556;8	64685;5;219;65;
$GPXUP;2115;08:30:05;0;49	96573;8	64691;5;217;67;
$GPXUP;2115;08:30:06;0;49	96589;8	64703;5;216;70;
$GPXUP;2115;08:30:07;0;49	96605;8	64717;5;214;72;
$GPXUP;2115;08:30:08;0;49	9662;8	64737;5;212;77;
$GPXUP;2115;08:30:09;0;49	96635;8	64758;5;211;80;
$GPXUP;2115;08:30:10;0;49	9665;8	64781;5;209;82;
$GPXUP;2115;08:30:11;0;49	96665;8	64803;5;207;83;
$GPXUP;2115;08:30:12;0;49	9668;8	64828;5;204;83;
$GPXUP;2115;08:30:13;0;49	96695;8	64849;5;203;83;
$GPXUP;2115;08:30:14;0;49	96712;8	64869;5;202;82;
$GPXUP;2115;08:30:15;0;49	96729;8	64886;5;201;80;
$GPXUP;2115;08:30:16;0;49	96746;8	64901;5;200;78;
$GPXUP;2115;08:30:17;0;49	96763;8	64915;5;200;77;
$GPXUP;2115;08:30:18;0;49	96781;8	64927;5;199;76;
$GPXUP;2115;08:30:19;0;49	96799;8	64936;5;199;76;
$GPXUP;2115;08:30:20;0;49	96817;8	64945;5;199;73;
$GPXUP;2115;08:30:21;0;49	96834;8	64951;5;200;70;
$GPXUP;2115;08:30:22;0;49	96851;8	64959;5;201;71;
$GPXUP;2115;08:30:23;0;49	96869;8	64966;5;202;71;
$GPXUP;2115;08:30:24;0;49	96885;8	64972;5;202;68;
$GPXUP;2115;08:30:25;0;49	96902;8	64972;5;202;65;
$GPXUP;2115;08:30:26;0;49	96918;8	64971;5;204;66;
$GPXUP;2115;08:30:27;0;49	96934;8	64968;5;203;63;
$GPXUP;2115;08:30:28;0;49	96948;8	64959;5;204;56;
$GPXUP;2115;08:30:29;0;49	96961;8	64953;5;203;56;
$GPXUP;2115;08:30:30;0;49	96976;8	64952;5;204;58;
$GPXUP;2115;08:30:31;0;49	96991;8	64957;5;203;63;
$GPXUP;2115;08:30:32;0;49	97007;8	64967;5;203;68;
$GPXUP;2115;08:30:33;0;49	97022;8	64983;5;202;73;
$GPXUP;2115;08:30:34;0;49	97035;8	65004;5;201;75;
$GPXUP;2115;08:30:35;0;49	97046;8	65025;5;201;76;
$GPXUP;2115;08:30:36;0;49	97058;8	65047;5;201;73;
$GPXUP;2115;08:30:37;0;49	97069;8	65066;5;201;68;
$GPXUP;2115;08:30:38;0;49	97084;8	65076;5;201;61;
$GPXUP;2115;08:30:39;0;49	97098;8	65082;5;202;60;
$GPXUP;2115;08:30:40;0;49	97112;8	65093;5;203;61;
$GPXUP;2115;08:30:41;0;49	97127;8	65107;5;204;66;
$GPXUP;2115;08:30:42;0;49	97138;8	65122;5;204;62;
$GPXUP;2115;08:30:43;0;49	97148;8	65138;5;205;56;
$GPXUP;2115;08:30:44;0;49	97157;8	65155;5;206;60;
$GPXUP;2115;08:30:45;0;49	97166;8	6517;5;207;55;
$GPXUP;2115;08:30:46;0;49	97179;8	65182;5;208;57;
$GPXUP;2115;08:30:47;0;49	9719;8	65193;5;209;54;
$GPXUP;2115;08:30:48;0;49	97201;8	65199;5;210;47;
$GPXUP;2115;08:30:49;0;49	97212;8	65201;5;211;46;
$GPXUP;2115;08:30:50;0;49	97225;8	65196;5;211;47;
$GPXUP;2115;08:30:51;0;49	97237;8	65192;5;212;51;
$GPXUP;2115;08:30:52;0;49	97251;8	65191;5;212;54;
$GPXUP;2115;08:30:53;0;49	97265;8	65187;5;213;56;
$GPXUP;2115;08:30:54;0;49	97279;8	65181;5;214;57;
$GPXUP;2115;08:30:55;0;49	97291;8	65172;5;214;54;
$GPXUP;2115;08:30:56;0;49	97303;8	65161;5;215;51;
$GPXUP;2115;08:30:57;0;49	97315;8	6515;5;215;53;
$GPXUP;2115;08:30:58;0;49	97327;8	65137;5;216;53;
$GPXUP;2115;08:30:59;0;49	97337;8	65129;5;217;46;
$GPXUP;2115;08:31:00;0;49	97349;8	65124;5;218;48;
$GPXUP;2115;08:31:01;0;49	97363;8	65124;5;218;53;
$GPXUP;2115;08:31:02;0;49	97374;8	65129;5;219;54;
$GPXUP;2115;08:31:03;0;49	97388;8	65137;5;220;59;
$GPXUP;2115;08:31:04;0;49	97401;8	65146;5;221;61;
$GPXUP;2115;08:31:05;0;49	97415;8	65157;5;222;62;
$GPXUP;2115;08:31:06;0;49	97428;8	65169;5;223;65;
$GPXUP;2115;08:31:07;0;49	97441;8	65187;5;224;69;
$GPXUP;2115;08:31:08;0;49	97453;8	65204;5;225;71;
$GPXUP;2115;08:31:09;0;49	97465;8	65223;5;225;72;
$GPXUP;2115;08:31:10;0;49	97479;8	65245;5;226;77;
$GPXUP;2115;08:31:11;0;49	97492;8	65266;5;227;79;
$GPXUP;2115;08:31:12;0;49	97507;8	65283;5;227;77;
$GPXUP;2115;08:31:13;0;49	97522;8	65297;5;227;73;
$GPXUP;2115;08:31:14;0;49	97535;8	65305;5;227;61;
$GPXUP;2115;08:31:15;0;49	97548;8	65306;5;227;49;
$GPXUP;2115;08:31:16;0;49	97561;8	65298;5;228;51;
$GPXUP;2115;08:31:17;0;49	97576;8	65295;5;228;57;
$GPXUP;2115;08:31:18;0;49	97593;8	65295;5;228;65;
$GPXUP;2115;08:31:19;0;49	97607;8	65305;5;229;66;
$GPXUP;2115;08:31:20;0;49	97619;8	65318;5;229;64;
$GPXUP;2115;08:31:21;0;49	97631;8	65333;5;230;65;
$GPXUP;2115;08:31:22;0;49	97643;8	65346;5;231;62;
$GPXUP;2115;08:31:23;0;49	97654;8	65357;5;231;56;
$GPXUP;2115;08:31:24;0;49	97666;8	65364;5;231;55;
$GPXUP;2115;08:31:25;0;49	97679;8	65364;5;232;52;
$GPXUP;2115;08:31:26;0;49	97691;8	65356;5;232;42;
$GPXUP;2115;08:31:27;0;49	97701;8	65341;5;232;46;
$GPXUP;2115;08:31:28;0;49	97709;8	65324;5;233;40;
$GPXUP;2115;08:31:29;0;49	97714;8	65305;5;233;34;
$GPXUP;2115;08:31:30;0;49	97721;8	65289;5;234;39;
$GPXUP;2115;08:31:31;0;49	97731;8	65276;5;234;46;
$GPXUP;2115;08:31:32;0;49	97744;8	65263;5;235;57;
$GPXUP;2115;08:31:33;0;49	97757;8	65248;5;235;56;
$GPXUP;2115;08:31:34;0;49	97767;8	6523;5;237;52;
$GPXUP;2115;08:31:35;0;49	97778;8	65216;5;237;54;
$GPXUP;2115;08:31:36;0;49	97792;8	65203;5;239;57;
$GPXUP;2115;08:31:37;0;49	97806;8	65195;5;240;58;
$GPXUP;2115;08:31:38;0;49	97819;8	65186;5;241;54;
$GPXUP;2115;08:31:39;0;49	9783;8	65177;5;241;49;
$GPXUP;2115;08:31:40;0;49	97842;8	65164;5;242;53;
$GPXUP;2115;08:31:41;0;49	97851;8	65148;5;243;47;
$GPXUP;2115;08:31:42;0;49	97857;8	65132;5;244;44;
$GPXUP;2115;08:31:43;0;49	9786;8	65113;5;245;43;
$GPXUP;2115;08:31:44;0;49	97866;8	65096;5;245;47;
$GPXUP;2115;08:31:45;0;49	97874;8	6508;5;246;45;
$GPXUP;2115;08:31:46;0;49	97881;8	65069;5;247;43;
$GPXUP;2115;08:31:47;0;49	97893;8	65064;5;247;50;
$GPXUP;2115;08:31:48;0;49	97906;8	65058;5;249;51;
$GPXUP;2115;08:31:49;0;49	97919;8	65054;5;250;55;
$GPXUP;2115;08:31:50;0;49	97933;8	6505;5;251;56;
$GPXUP;2115;08:31:51;0;49	97946;8	65046;5;252;56;
$GPXUP;2115;08:31:52;0;49	97959;8	65038;5;253;55;
$GPXUP;2115;08:31:53;0;49	97971;8	65029;5;255;55;
$GPXUP;2115;08:31:54;0;49	97984;8	65018;5;255;59;
$GPXUP;2115;08:31:55;0;49	98;8	65013;5;256;64;
$GPXUP;2115;08:31:56;0;49	98017;8	65011;5;257;68;
$GPXUP;2115;08:31:57;0;49	98034;8	65014;5;258;72;
$GPXUP;2115;08:31:58;0;49	98051;8	6502;5;259;73;
$GPXUP;2115;08:31:59;0;49	98068;8	6503;5;261;71;
$GPXUP;2115;08:32:00;0;49	98083;8	65044;5;261;71;
$GPXUP;2115;08:32:01;0;49	98095;8	65066;5;262;72;
$GPXUP;2115;08:32:02;0;49	98108;8	65085;5;263;71;
$GPXUP;2115;08:32:03;0;49	98121;8	651;5;262;66;
$GPXUP;2115;08:32:04;0;49	98135;8	65111;5;262;63;
$GPXUP;2115;08:32:05;0;49	98148;8	65117;5;263;61;
$GPXUP;2115;08:32:06;0;49	98162;8	65123;5;263;58;
$GPXUP;2115;08:32:07;0;49	98175;8	65126;5;264;55;
$GPXUP;2115;08:32:08;0;49	98187;8	65127;5;265;51;
$GPXUP;2115;08:32:09;0;49	98198;8	65123;5;266;47;
$GPXUP;2115;08:32:10;0;49	98209;8	65121;5;268;46;
$GPXUP;2115;08:32:11;0;49	9822;8	65119;5;269;45;
$GPXUP;2115;08:32:12;0;49	9823;8	6512;5;269;46;
$GPXUP;2115;08:32:13;0;49	98245;8	65127;5;271;57;
$GPXUP;2115;08:32:14;0;49	98257;8	65137;5;272;58;
$GPXUP;2115;08:32:15;0;49	98271;8	65151;5;272;64;
$GPXUP;2115;08:32:16;0;49	98285;8	65165;5;273;64;
$GPXUP;2115;08:32:17;0;49	98299;8	6518;5;273;66;
$GPXUP;2115;08:32:18;0;49	98313;8	65199;5;272;69;
$GPXUP;2115;08:32:19;0;49	98328;8	65218;5;271;72;
$GPXUP;2115;08:32:20;0;49	98343;8	65235;5;270;75;
$GPXUP;2115;08:32:21;0;49	98359;8	65252;5;268;75;
$GPXUP;2115;08:32:22;0;49	98375;8	65268;5;268;74;
$GPXUP;2115;08:32:23;0;49	9839;8	65279;5;266;69;
$GPXUP;2115;08:32:24;0;49	98406;8	65291;5;265;67;
$GPXUP;2115;08:32:25;0;49	98422;8	65303;5;264;69;
$GPXUP;2115;08:32:26;0;49	98437;8	65319;5;263;73;
$GPXUP;2115;08:32:27;0;49	98453;8	65336;5;261;73;
$GPXUP;2115;08:32:28;0;49	98469;8	6535;5;261;71;
$GPXUP;2115;08:32:29;0;49	98485;8	65361;5;259;69;
$GPXUP;2115;08:32:30;0;49	985;8	65375;5;258;68;
$GPXUP;2115;08:32:31;0;49	98515;8	6539;5;257;71;
$GPXUP;2115;08:32:32;0;49	98531;8	65403;5;255;71;
$GPXUP;2115;08:32:33;0;49	98548;8	65415;5;254;71;
$GPXUP;2115;08:32:34;0;49	98564;8	65429;5;252;73;
$GPXUP;2115;08:32:35;0;49	98579;8	65444;5;250;72;
$GPXUP;2115;08:32:36;0;49	98595;8	65455;5;250;69;
$GPXUP;2115;08:32:37;0;49	98611;8	65465;5;248;68;
$GPXUP;2115;08:32:38;0;49	98628;8	65475;5;247;69;
$GPXUP;2115;08:32:39;0;49	98643;8	65487;5;246;70;
$GPXUP;2115;08:32:40;0;49	9866;8	65494;5;244;69;
$GPXUP;2115;08:32:41;0;49	98677;8	65499;5;244;66;
$GPXUP;2115;08:32:42;0;49	98692;8	65502;5;244;62;
$GPXUP;2115;08:32:43;0;49	98707;8	65506;5;244;59;
$GPXUP;2115;08:32:44;0;49	98721;8	65514;5;244;61;
$GPXUP;2115;08:32:45;0;49	98737;8	65521;5;244;63;
$GPXUP;2115;08:32:46;0;49	98752;8	65525;5;244;60;
$GPXUP;2115;08:32:47;0;49	98766;8	65528;5;244;56;
$GPXUP;2115;08:32:48;0;49	98781;8	65532;5;245;61;
$GPXUP;2115;08:32:49;0;49	98797;8	65537;5;244;64;
$GPXUP;2115;08:32:50;0;49	98812;8	65546;5;244;66;
$GPXUP;2115;08:32:51;0;49	98827;8	65561;5;244;67;
$GPXUP;2115;08:32:52;0;49	9884;8	65578;5;244;69;
$GPXUP;2115;08:32:53;0;49	98856;8	65593;5;244;73;
$GPXUP;2115;08:32:54;0;49	98871;8	65608;5;243;71;
$GPXUP;2115;08:32:55;0;49	98886;8	65623;5;243;71;
$GPXUP;2115;08:32:56;0;49	989;8	6564;5;242;71;
$GPXUP;2115;08:32:57;0;49	98913;8	65659;5;242;71;
$GPXUP;2115;08:32:58;0;49	98924;8	65684;5;242;76;
$GPXUP;2115;08:32:59;0;49	98936;8	65706;5;241;72;
$GPXUP;2115;08:33:00;0;49	9895;8	65725;5;240;75;
$GPXUP;2115;08:33:01;0;49	98963;8	65737;5;240;60;
$GPXUP;2115;08:33:02;0;49	98974;8	65747;5;240;55;
$GPXUP;2115;08:33:03;0;49	98986;8	65749;5;240;51;
$GPXUP;2115;08:33:04;0;49	98997;8	65746;5;240;49;
$GPXUP;2115;08:33:05;0;49	99008;8	65743;5;240;50;
$GPXUP;2115;08:33:06;0;49	9902;8	65739;5;241;53;
$GPXUP;2115;08:33:07;0;49	99033;8	65734;5;241;54;
$GPXUP;2115;08:33:08;0;49	99044;8	65728;5;241;55;
$GPXUP;2115;08:33:09;0;49	99057;8	6572;5;241;56;
$GPXUP;2115;08:33:10;0;49	9907;8	65717;5;240;56;
$GPXUP;2115;08:33:11;0;49	99084;8	6572;5;240;58;
$GPXUP;2115;08:33:12;0;49	99098;8	65727;5;239;60;
$GPXUP;2115;08:33:13;0;49	9911;8	6574;5;239;61;
$GPXUP;2115;08:33:14;0;49	99121;8	65756;5;238;62;
$GPXUP;2115;08:33:15;0;49	99131;8	65772;5;238;59;
$GPXUP;2115;08:33:16;0;49	99142;8	65786;5;238;57;
$GPXUP;2115;08:33:17;0;49	99155;8	65795;5;237;54;
$GPXUP;2115;08:33:18;0;49	99169;8	65803;5;237;63;
$GPXUP;2115;08:33:19;0;49	99184;8	65813;5;235;66;
$GPXUP;2115;08:33:20;0;49	99199;8	65825;5;235;66;
$GPXUP;2115;08:33:21;0;49	99214;8	65834;5;234;64;
$GPXUP;2115;08:33:22;0;49	99229;8	65841;5;234;64;
$GPXUP;2115;08:33:23;0;49	99244;8	6585;5;233;63;
$GPXUP;2115;08:33:24;0;49	99258;8	65861;5;233;61;
$GPXUP;2115;08:33:25;0;49	9927;8	65876;5;232;62;
$GPXUP;2115;08:33:26;0;49	99282;8	65894;5;232;65;
$GPXUP;2115;08:33:27;0;49	99291;8	65915;5;231;66;
$GPXUP;2115;08:33:28;0;49	99299;8	65938;5;231;68;
$GPXUP;2115;08:33:29;0;49	99309;8	65958;5;230;67;
$GPXUP;2115;08:33:30;0;49	99321;8	65977;5;230;64;
$GPXUP;2115;08:33:31;0;49	99334;8	65992;5;229;67;
$GPXUP;2115;08:33:32;0;49	99348;8	66003;5;228;66;
$GPXUP;2115;08:33:33;0;49	99363;8	66019;5;228;67;
$GPXUP;2115;08:33:34;0;49	99376;8	66035;5;228;68;
$GPXUP;2115;08:33:35;0;49	99389;8	6605;5;228;68;
$GPXUP;2115;08:33:36;0;49	99403;8	66067;5;227;67;
$GPXUP;2115;08:33:37;0;49	99415;8	66079;5;226;58;
$GPXUP;2115;08:33:38;0;49	99428;8	66086;5;226;54;
$GPXUP;2115;08:33:39;0;49	99442;8	66087;5;225;58;
$GPXUP;2115;08:33:40;0;49	99455;8	66084;5;226;46;
$GPXUP;2115;08:33:41;0;49	99468;8	66075;5;225;51;
$GPXUP;2115;08:33:42;0;49	9948;8	66069;5;223;46;
$GPXUP;2115;08:33:43;0;49	99492;8	66065;5;223;45;
$GPXUP;2115;08:33:44;0;49	99503;8	66062;5;221;46;
$GPXUP;2115;08:33:45;0;49	99518;8	66065;5;220;58;
$GPXUP;2115;08:33:46;0;49	99534;8	66073;5;220;64;
$GPXUP;2115;08:33:47;0;49	9955;8	66078;5;219;63;
$GPXUP;2115;08:33:48;0;49	99567;8	66081;5;219;67;
$GPXUP;2115;08:33:49;0;49	99583;8	66084;5;218;62;
$GPXUP;2115;08:33:50;0;49	99598;8	66084;5;217;57;
$GPXUP;2115;08:33:51;0;49	99609;8	66076;5;217;43;
$GPXUP;2115;08:33:52;0;49	99619;8	66064;5;216;44;
$GPXUP;2115;08:33:53;0;49	99629;8	6605;5;215;51;
$GPXUP;2115;08:33:54;0;49	99641;8	66037;5;215;48;
$GPXUP;2115;08:33:55;0;49	99653;8	66029;5;214;52;
$GPXUP;2115;08:33:56;0;49	99665;8	66023;5;213;52;
$GPXUP;2115;08:33:57;0;49	99678;8	66023;5;213;50;
$GPXUP;2115;08:33:58;0;49	9969;8	66018;5;212;48;
$GPXUP;2115;08:33:59;0;49	997;8	6601;5;213;47;
$GPXUP;2115;08:34:00;0;49	99709;8	65994;5;213;47;
$GPXUP;2115;08:34:01;0;49	99715;8	65979;5;214;48;
$GPXUP;2115;08:34:02;0;49	99718;8	65961;5;215;46;
$GPXUP;2115;08:34:03;0;49	99718;8	65942;5;216;44;
$GPXUP;2115;08:34:04;0;49	99714;8	65924;5;218;45;
$GPXUP;2115;08:34:05;0;49	99707;8	6591;5;219;43;
$GPXUP;2115;08:34:06;0;49	99698;8	65901;5;220;43;
$GPXUP;2115;08:34:07;0;49	99687;8	65899;5;222;44;
$GPXUP;2115;08:34:08;0;49	99677;8	65903;5;223;41;
$GPXUP;2115;08:34:09;0;49	99665;8	65909;5;225;45;
$GPXUP;2115;08:34:10;0;49	99654;8	65918;5;226;49;
$GPXUP;2115;08:34:11;0;49	99646;8	6593;5;228;48;
$GPXUP;2115;08:34:12;0;49	99639;8	65949;5;228;52;
$GPXUP;2115;08:34:13;0;49	99637;8	65971;5;229;51;
$GPXUP;2115;08:34:14;0;49	9964;8	65997;5;230;63;
$GPXUP;2115;08:34:15;0;49	99648;8	66023;5;231;64;
$GPXUP;2115;08:34:16;0;49	99658;8	66047;5;233;62;
$GPXUP;2115;08:34:17;0;49	99664;8	66074;5;235;63;
$GPXUP;2115;08:34:18;0;49	99667;8	66098;5;237;60;
$GPXUP;2115;08:34:19;0;49	99673;8	66121;5;238;58;
$GPXUP;2115;08:34:20;0;49	99684;8	66144;5;240;60;
$GPXUP;2115;08:34:21;0;49	99695;8	66164;5;242;60;
$GPXUP;2115;08:34:22;0;49	99707;8	66182;5;243;58;
$GPXUP;2115;08:34:23;0;49	99719;8	66197;5;245;51;
$GPXUP;2115;08:34:24;0;49	99733;8	66209;5;246;49;
$GPXUP;2115;08:34:25;0;49	99747;8	66221;5;246;58;
$GPXUP;2115;08:34:26;0;49	99762;8	66235;5;247;58;
$GPXUP;2115;08:34:27;0;49	99777;8	66246;5;248;60;
$GPXUP;2115;08:34:28;0;49	99793;8	66255;5;249;59;
$GPXUP;2115;08:34:29;0;49	9981;8	66262;5;249;60;
$GPXUP;2115;08:34:30;0;49	99827;8	66268;5;249;63;
$GPXUP;2115;08:34:31;0;49	99845;8	66275;5;249;66;
$GPXUP;2115;08:34:32;0;49	99863;8	6628;5;248;66;
$GPXUP;2115;08:34:33;0;49	9988;8	66282;5;247;64;
$GPXUP;2115;08:34:34;0;49	99897;8	66285;5;247;64;
$GPXUP;2115;08:34:35;0;49	99915;8	66291;5;246;66;
$GPXUP;2115;08:34:36;0;49	99933;8	66299;5;246;67;
$GPXUP;2115;08:34:37;0;49	9995;8	66307;5;246;68;
$GPXUP;2115;08:34:38;0;49	99965;8	6632;5;245;66;
$GPXUP;2115;08:34:39;0;49	9998;8	66335;5;245;65;
$GPXUP;2115;08:34:40;0;49	99993;8	66349;5;245;63;
$GPXUP;2115;08:34:41;0;50	00007;8	66363;5;245;61;
$GPXUP;2115;08:34:42;0;50	00022;8	66371;5;246;60;
$GPXUP;2115;08:34:43;0;50	00034;8	66375;5;246;50;
[truncated: 4,922 more rows]
