# Supplementary material for: Pigeon Navigation: Different Routes Lead to Frankfurt
Source: PLoS One. 2014 Nov 12;9(11):e112439. doi: 10.1371/journal.pone.0112439 (PMC4229201; doi:10.1371/journal.pone.0112439)
Supplement: File S4 — Files containing the original track data and a ‘Read me’ explaining the data format. (ZIP) [file pone.0112439.s004.zip › S-GH/050606xup03_741.log]

$GPXUP;2115;08:23:29;0;49	93623;8	58515;5;148;0;
$GPXUP;2115;08:23:30;0;49	93624;8	58515;5;149;1;
$GPXUP;2115;08:23:31;0;49	93623;8	58512;5;149;4;
$GPXUP;2115;08:23:32;0;49	93624;8	58509;5;149;7;
$GPXUP;2115;08:23:33;0;49	93626;8	58504;5;149;15;
$GPXUP;2115;08:23:34;0;49	93629;8	58492;5;150;31;
$GPXUP;2115;08:23:35;0;49	93635;8	5848;5;151;34;
$GPXUP;2115;08:23:36;0;49	9364;8	58468;5;152;35;
$GPXUP;2115;08:23:37;0;49	93646;8	58455;5;153;37;
$GPXUP;2115;08:23:38;0;49	93648;8	5844;5;154;34;
$GPXUP;2115;08:23:39;0;49	93651;8	58424;5;156;39;
$GPXUP;2115;08:23:40;0;49	93649;8	58408;5;158;40;
$GPXUP;2115;08:23:41;0;49	93646;8	58396;5;158;31;
$GPXUP;2115;08:23:42;0;49	9364;8	58391;5;159;23;
$GPXUP;2115;08:23:43;0;49	93635;8	58383;5;162;26;
$GPXUP;2115;08:23:44;0;49	93625;8	58371;5;163;45;
$GPXUP;2115;08:23:45;0;49	93617;8	58355;5;164;49;
$GPXUP;2115;08:23:46;0;49	93612;8	58339;5;165;45;
$GPXUP;2115;08:23:47;0;49	93606;8	58324;5;165;44;
$GPXUP;2115;08:23:48;0;49	93598;8	58309;5;166;46;
$GPXUP;2115;08:23:49;0;49	93587;8	58295;5;166;50;
$GPXUP;2115;08:23:50;0;49	93577;8	58282;5;167;49;
$GPXUP;2115;08:23:51;0;49	93571;8	58268;5;167;44;
$GPXUP;2115;08:23:52;0;49	93566;8	58254;5;168;38;
$GPXUP;2115;08:23:53;0;49	93563;8	58239;5;168;39;
$GPXUP;2115;08:23:54;0;49	93565;8	58226;5;168;37;
$GPXUP;2115;08:23:55;0;49	93567;8	58213;5;169;34;
$GPXUP;2115;08:23:56;0;49	93567;8	582;5;170;32;
$GPXUP;2115;08:23:57;0;49	93566;8	58187;5;170;37;
$GPXUP;2115;08:23:58;0;49	93562;8	58174;5;171;35;
$GPXUP;2115;08:23:59;0;49	93555;8	58166;5;171;36;
$GPXUP;2115;08:24:00;0;49	93546;8	58158;5;171;34;
$GPXUP;2115;08:24:01;0;49	93536;8	58155;5;172;38;
$GPXUP;2115;08:24:02;0;49	93521;8	58154;5;172;50;
$GPXUP;2115;08:24:03;0;49	93508;8	5815;5;173;46;
$GPXUP;2115;08:24:04;0;49	93495;8	58142;5;173;50;
$GPXUP;2115;08:24:05;0;49	93486;8	58132;5;174;43;
$GPXUP;2115;08:24:06;0;49	93479;8	58119;5;175;42;
$GPXUP;2115;08:24:07;0;49	93474;8	58104;5;175;46;
$GPXUP;2115;08:24:08;0;49	9347;8	58089;5;176;41;
$GPXUP;2115;08:24:09;0;49	9347;8	58078;5;176;35;
$GPXUP;2115;08:24:10;0;49	93473;8	58067;5;176;31;
$GPXUP;2115;08:24:11;0;49	93478;8	58064;5;177;27;
$GPXUP;2115;08:24:12;0;49	93485;8	58065;5;177;22;
$GPXUP;2115;08:24:13;0;49	93492;8	58075;5;179;24;
$GPXUP;2115;08:24:14;0;49	93499;8	58094;5;179;37;
$GPXUP;2115;08:24:15;0;49	93504;8	58116;5;179;45;
$GPXUP;2115;08:24:16;0;49	93513;8	58143;5;181;58;
$GPXUP;2115;08:24:17;0;49	93522;8	58168;5;181;58;
$GPXUP;2115;08:24:18;0;49	93532;8	58191;5;182;58;
$GPXUP;2115;08:24:19;0;49	93541;8	58218;5;183;64;
$GPXUP;2115;08:24:20;0;49	93547;8	5825;5;184;71;
$GPXUP;2115;08:24:21;0;49	93552;8	58282;5;184;72;
$GPXUP;2115;08:24:22;0;49	93554;8	58313;5;185;70;
$GPXUP;2115;08:24:23;0;49	93555;8	58344;5;186;70;
$GPXUP;2115;08:24:24;0;49	93555;8	58375;5;187;69;
$GPXUP;2115;08:24:25;0;49	93555;8	58402;5;188;61;
$GPXUP;2115;08:24:26;0;49	93553;8	58426;5;189;58;
$GPXUP;2115;08:24:27;0;49	93546;8	58452;5;190;63;
$GPXUP;2115;08:24:28;0;49	93536;8	58475;5;190;66;
$GPXUP;2115;08:24:29;0;49	93522;8	58495;5;191;68;
$GPXUP;2115;08:24:30;0;49	93507;8	58509;5;191;65;
$GPXUP;2115;08:24:31;0;49	93489;8	58515;5;192;64;
$GPXUP;2115;08:24:32;0;49	93474;8	58513;5;192;57;
$GPXUP;2115;08:24:33;0;49	93459;8	58505;5;193;54;
$GPXUP;2115;08:24:34;0;49	93449;8	58492;5;193;46;
$GPXUP;2115;08:24:35;0;49	93444;8	58475;5;194;39;
$GPXUP;2115;08:24:36;0;49	93442;8	58459;5;194;35;
$GPXUP;2115;08:24:37;0;49	93442;8	58448;5;195;26;
$GPXUP;2115;08:24:38;0;49	93446;8	58439;5;195;19;
$GPXUP;2115;08:24:39;0;49	93454;8	58436;5;195;25;
$GPXUP;2115;08:24:40;0;49	93463;8	58442;5;195;24;
$GPXUP;2115;08:24:41;0;49	93472;8	58455;5;194;36;
$GPXUP;2115;08:24:42;0;49	93482;8	58472;5;194;46;
$GPXUP;2115;08:24:43;0;49	9349;8	585;5;194;65;
$GPXUP;2115;08:24:44;0;49	93501;8	58525;5;195;65;
$GPXUP;2115;08:24:45;0;49	93513;8	58548;5;195;63;
$GPXUP;2115;08:24:46;0;49	93524;8	5857;5;196;61;
$GPXUP;2115;08:24:47;0;49	93536;8	58588;5;197;54;
$GPXUP;2115;08:24:48;0;49	93546;8	58603;5;198;45;
$GPXUP;2115;08:24:49;0;49	93556;8	58613;5;199;41;
$GPXUP;2115;08:24:50;0;49	93566;8	58617;5;200;31;
$GPXUP;2115;08:24:51;0;49	93578;8	58615;5;201;39;
$GPXUP;2115;08:24:52;0;49	9359;8	58613;5;201;43;
$GPXUP;2115;08:24:53;0;49	93604;8	58615;5;202;47;
$GPXUP;2115;08:24:54;0;49	93618;8	58622;5;202;52;
$GPXUP;2115;08:24:55;0;49	93632;8	58629;5;202;53;
$GPXUP;2115;08:24:56;0;49	93646;8	58634;5;202;52;
$GPXUP;2115;08:24:57;0;49	9366;8	58635;5;204;48;
$GPXUP;2115;08:24:58;0;49	93673;8	58636;5;204;48;
$GPXUP;2115;08:24:59;0;49	93687;8	58638;5;206;51;
$GPXUP;2115;08:25:00;0;49	93701;8	58642;5;207;54;
$GPXUP;2115;08:25:01;0;49	93715;8	58651;5;208;57;
$GPXUP;2115;08:25:02;0;49	9373;8	58661;5;208;59;
$GPXUP;2115;08:25:03;0;49	93742;8	58677;5;209;61;
$GPXUP;2115;08:25:04;0;49	93754;8	58693;5;210;62;
$GPXUP;2115;08:25:05;0;49	93764;8	58706;5;211;52;
$GPXUP;2115;08:25:06;0;49	93775;8	58714;5;211;46;
$GPXUP;2115;08:25:07;0;49	93787;8	58717;5;212;42;
$GPXUP;2115;08:25:08;0;49	93798;8	58709;5;212;42;
$GPXUP;2115;08:25:09;0;49	9381;8	58705;5;212;49;
$GPXUP;2115;08:25:10;0;49	93823;8	58703;5;211;44;
$GPXUP;2115;08:25:11;0;49	93835;8	58702;5;211;44;
$GPXUP;2115;08:25:12;0;49	93847;8	58707;5;210;46;
$GPXUP;2115;08:25:13;0;49	93858;8	58719;5;209;49;
$GPXUP;2115;08:25:14;0;49	93865;8	58736;5;209;51;
$GPXUP;2115;08:25:15;0;49	9387;8	58762;5;208;65;
$GPXUP;2115;08:25:16;0;49	93872;8	58791;5;208;68;
$GPXUP;2115;08:25:17;0;49	93871;8	58819;5;208;68;
$GPXUP;2115;08:25:18;0;49	93867;8	58844;5;207;61;
$GPXUP;2115;08:25:19;0;49	93859;8	58865;5;206;57;
$GPXUP;2115;08:25:20;0;49	93847;8	58882;5;206;58;
$GPXUP;2115;08:25:21;0;49	93831;8	58896;5;206;62;
$GPXUP;2115;08:25:22;0;49	93814;8	58908;5;206;61;
$GPXUP;2115;08:25:23;0;49	93798;8	58919;5;207;62;
$GPXUP;2115;08:25:24;0;49	93781;8	58931;5;207;62;
$GPXUP;2115;08:25:25;0;49	93766;8	58944;5;208;61;
$GPXUP;2115;08:25:26;0;49	93751;8	58957;5;207;62;
$GPXUP;2115;08:25:27;0;49	93735;8	58966;5;208;60;
$GPXUP;2115;08:25:28;0;49	93719;8	58969;5;208;55;
$GPXUP;2115;08:25:29;0;49	93704;8	58966;5;210;53;
$GPXUP;2115;08:25:30;0;49	9369;8	58958;5;209;52;
$GPXUP;2115;08:25:31;0;49	93679;8	58948;5;210;49;
$GPXUP;2115;08:25:32;0;49	9367;8	58933;5;210;48;
$GPXUP;2115;08:25:33;0;49	93662;8	58918;5;210;48;
$GPXUP;2115;08:25:34;0;49	93655;8	58904;5;210;44;
$GPXUP;2115;08:25:35;0;49	93653;8	58892;5;211;35;
$GPXUP;2115;08:25:36;0;49	93655;8	58888;5;211;13;
$GPXUP;2115;08:25:37;0;49	93662;8	58889;5;211;15;
$GPXUP;2115;08:25:38;0;49	93672;8	58895;5;212;28;
$GPXUP;2115;08:25:39;0;49	93684;8	58903;5;212;39;
$GPXUP;2115;08:25:40;0;49	93696;8	58915;5;213;40;
$GPXUP;2115;08:25:41;0;49	93708;8	58933;5;213;53;
$GPXUP;2115;08:25:42;0;49	93721;8	58954;5;214;60;
$GPXUP;2115;08:25:43;0;49	9373;8	58981;5;215;67;
$GPXUP;2115;08:25:44;0;49	93736;8	59008;5;217;59;
$GPXUP;2115;08:25:45;0;49	93739;8	59036;5;218;64;
$GPXUP;2115;08:25:46;0;49	93745;8	59064;5;219;64;
$GPXUP;2115;08:25:47;0;49	93752;8	59089;5;219;63;
$GPXUP;2115;08:25:48;0;49	93762;8	5911;5;221;55;
$GPXUP;2115;08:25:49;0;49	93773;8	59129;5;221;56;
$GPXUP;2115;08:25:50;0;49	93784;8	59145;5;222;53;
$GPXUP;2115;08:25:51;0;49	93796;8	59156;5;222;49;
$GPXUP;2115;08:25:52;0;49	9381;8	59159;5;223;49;
$GPXUP;2115;08:25:53;0;49	93822;8	59159;5;223;41;
$GPXUP;2115;08:25:54;0;49	93829;8	59149;5;224;36;
$GPXUP;2115;08:25:55;0;49	93839;8	59138;5;225;38;
$GPXUP;2115;08:25:56;0;49	93849;8	59128;5;226;40;
$GPXUP;2115;08:25:57;0;49	9386;8	59122;5;225;44;
$GPXUP;2115;08:25:58;0;49	93871;8	59116;5;227;44;
$GPXUP;2115;08:25:59;0;49	93884;8	59114;5;227;45;
$GPXUP;2115;08:26:00;0;49	93897;8	59114;5;227;48;
$GPXUP;2115;08:26:01;0;49	93911;8	59118;5;228;55;
$GPXUP;2115;08:26:02;0;49	93924;8	59128;5;230;56;
$GPXUP;2115;08:26:03;0;49	93936;8	59143;5;230;59;
$GPXUP;2115;08:26:04;0;49	93949;8	59155;5;230;57;
$GPXUP;2115;08:26:05;0;49	93961;8	59163;5;231;55;
$GPXUP;2115;08:26:06;0;49	93974;8	59167;5;231;50;
$GPXUP;2115;08:26:07;0;49	93987;8	59167;5;232;52;
$GPXUP;2115;08:26:08;0;49	94;8	59165;5;232;48;
$GPXUP;2115;08:26:09;0;49	9401;8	59159;5;233;43;
$GPXUP;2115;08:26:10;0;49	9402;8	59152;5;233;43;
$GPXUP;2115;08:26:11;0;49	94031;8	59148;5;233;45;
$GPXUP;2115;08:26:12;0;49	94043;8	59149;5;233;48;
$GPXUP;2115;08:26:13;0;49	94056;8	59153;5;233;51;
$GPXUP;2115;08:26:14;0;49	94069;8	59162;5;233;55;
$GPXUP;2115;08:26:15;0;49	9408;8	59177;5;233;59;
$GPXUP;2115;08:26:16;0;49	94089;8	59194;5;234;61;
$GPXUP;2115;08:26:17;0;49	94098;8	59214;5;234;63;
$GPXUP;2115;08:26:18;0;49	94106;8	59235;5;234;64;
$GPXUP;2115;08:26:19;0;49	94114;8	59256;5;235;64;
$GPXUP;2115;08:26:20;0;49	94122;8	59276;5;235;63;
$GPXUP;2115;08:26:21;0;49	9413;8	59297;5;236;64;
$GPXUP;2115;08:26:22;0;49	94136;8	59319;5;236;64;
$GPXUP;2115;08:26:23;0;49	94142;8	59342;5;237;65;
$GPXUP;2115;08:26:24;0;49	94151;8	59362;5;237;64;
$GPXUP;2115;08:26:25;0;49	9416;8	5938;5;237;57;
$GPXUP;2115;08:26:26;0;49	9417;8	59392;5;238;54;
$GPXUP;2115;08:26:27;0;49	94184;8	59401;5;237;58;
$GPXUP;2115;08:26:28;0;49	94198;8	59407;5;237;59;
$GPXUP;2115;08:26:29;0;49	94212;8	59411;5;237;57;
$GPXUP;2115;08:26:30;0;49	94226;8	59412;5;236;53;
$GPXUP;2115;08:26:31;0;49	94239;8	59409;5;237;51;
$GPXUP;2115;08:26:32;0;49	94251;8	59403;5;236;46;
$GPXUP;2115;08:26:33;0;49	94261;8	59395;5;236;44;
$GPXUP;2115;08:26:34;0;49	94273;8	59389;5;235;46;
$GPXUP;2115;08:26:35;0;49	94286;8	59388;5;236;49;
$GPXUP;2115;08:26:36;0;49	94298;8	59388;5;235;47;
$GPXUP;2115;08:26:37;0;49	94313;8	59394;5;236;59;
$GPXUP;2115;08:26:38;0;49	94328;8	59406;5;236;66;
$GPXUP;2115;08:26:39;0;49	94343;8	59419;5;237;66;
$GPXUP;2115;08:26:40;0;49	94354;8	59441;5;237;69;
$GPXUP;2115;08:26:41;0;49	94365;8	59463;5;236;69;
$GPXUP;2115;08:26:42;0;49	94375;8	59484;5;236;69;
$GPXUP;2115;08:26:43;0;49	94385;8	59509;5;237;70;
$GPXUP;2115;08:26:44;0;49	94392;8	59534;5;237;70;
$GPXUP;2115;08:26:45;0;49	944;8	59559;5;238;70;
$GPXUP;2115;08:26:46;0;49	9441;8	59582;5;238;70;
$GPXUP;2115;08:26:47;0;49	94419;8	59605;5;238;71;
$GPXUP;2115;08:26:48;0;49	9443;8	59628;5;238;71;
$GPXUP;2115;08:26:49;0;49	94441;8	59649;5;239;70;
$GPXUP;2115;08:26:50;0;49	94452;8	59671;5;239;70;
$GPXUP;2115;08:26:51;0;49	94462;8	59695;5;240;72;
$GPXUP;2115;08:26:52;0;49	94471;8	59719;5;241;73;
$GPXUP;2115;08:26:53;0;49	94481;8	59742;5;240;73;
$GPXUP;2115;08:26:54;0;49	94492;8	59767;5;241;73;
$GPXUP;2115;08:26:55;0;49	94502;8	5979;5;241;73;
$GPXUP;2115;08:26:56;0;49	94513;8	59813;5;241;72;
$GPXUP;2115;08:26:57;0;49	94524;8	59834;5;242;71;
$GPXUP;2115;08:26:58;0;49	94537;8	59852;5;242;68;
$GPXUP;2115;08:26:59;0;49	94551;8	59865;5;242;63;
$GPXUP;2115;08:27:00;0;49	94565;8	59877;5;242;64;
$GPXUP;2115;08:27:01;0;49	94578;8	59893;5;243;69;
$GPXUP;2115;08:27:02;0;49	9459;8	59915;5;243;74;
$GPXUP;2115;08:27:03;0;49	94601;8	5994;5;243;77;
$GPXUP;2115;08:27:04;0;49	9461;8	59965;5;244;78;
$GPXUP;2115;08:27:05;0;49	94619;8	59992;5;245;77;
$GPXUP;2115;08:27:06;0;49	9463;8	60015;5;245;74;
$GPXUP;2115;08:27:07;0;49	94642;8	60034;5;247;69;
$GPXUP;2115;08:27:08;0;49	94655;8	6005;5;248;67;
$GPXUP;2115;08:27:09;0;49	94669;8	60065;5;249;65;
$GPXUP;2115;08:27:10;0;49	94683;8	60077;5;251;61;
$GPXUP;2115;08:27:11;0;49	94698;8	60087;5;252;65;
$GPXUP;2115;08:27:12;0;49	94713;8	60094;5;252;62;
$GPXUP;2115;08:27:13;0;49	94727;8	60096;5;254;57;
$GPXUP;2115;08:27:14;0;49	94738;8	60091;5;254;46;
$GPXUP;2115;08:27:15;0;49	94746;8	60077;5;256;43;
$GPXUP;2115;08:27:16;0;49	94755;8	60062;5;257;44;
$GPXUP;2115;08:27:17;0;49	94763;8	6005;5;259;43;
$GPXUP;2115;08:27:18;0;49	94769;8	60034;5;260;41;
$GPXUP;2115;08:27:19;0;49	94775;8	60018;5;262;41;
$GPXUP;2115;08:27:20;0;49	94779;8	60003;5;264;39;
$GPXUP;2115;08:27:21;0;49	94781;8	59986;5;266;37;
$GPXUP;2115;08:27:22;0;49	94782;8	5997;5;268;36;
$GPXUP;2115;08:27:23;0;49	94784;8	59955;5;270;34;
$GPXUP;2115;08:27:24;0;49	94786;8	59942;5;272;28;
$GPXUP;2115;08:27:25;0;49	94789;8	59932;5;275;26;
$GPXUP;2115;08:27:26;0;49	94798;8	59927;5;277;29;
$GPXUP;2115;08:27:27;0;49	94811;8	59925;5;279;51;
$GPXUP;2115;08:27:28;0;49	94826;8	59921;5;281;52;
$GPXUP;2115;08:27:29;0;49	94839;8	59913;5;283;50;
$GPXUP;2115;08:27:30;0;49	94851;8	59903;5;285;49;
$GPXUP;2115;08:27:31;0;49	94859;8	5989;5;287;45;
$GPXUP;2115;08:27:32;0;49	94865;8	59875;5;289;43;
$GPXUP;2115;08:27:33;0;49	94874;8	59862;5;290;44;
$GPXUP;2115;08:27:34;0;49	94885;8	59853;5;291;46;
$GPXUP;2115;08:27:35;0;49	94898;8	59851;5;292;51;
$GPXUP;2115;08:27:36;0;49	94914;8	59854;5;293;57;
$GPXUP;2115;08:27:37;0;49	9493;8	59859;5;295;62;
$GPXUP;2115;08:27:38;0;49	94946;8	59869;5;294;65;
$GPXUP;2115;08:27:39;0;49	94962;8	5988;5;295;68;
$GPXUP;2115;08:27:40;0;49	94979;8	59891;5;294;70;
$GPXUP;2115;08:27:41;0;49	94996;8	59898;5;294;67;
$GPXUP;2115;08:27:42;0;49	95014;8	59901;5;293;65;
$GPXUP;2115;08:27:43;0;49	9503;8	59904;5;291;67;
$GPXUP;2115;08:27:44;0;49	95047;8	59909;5;290;68;
$GPXUP;2115;08:27:45;0;49	95064;8	59915;5;288;68;
$GPXUP;2115;08:27:46;0;49	95082;8	59926;5;286;70;
$GPXUP;2115;08:27:47;0;49	95098;8	59937;5;285;72;
$GPXUP;2115;08:27:48;0;49	95114;8	59951;5;283;74;
$GPXUP;2115;08:27:49;0;49	95132;8	59968;5;281;78;
$GPXUP;2115;08:27:50;0;49	9515;8	5998;5;279;80;
$GPXUP;2115;08:27:51;0;49	9517;8	59986;5;276;77;
$GPXUP;2115;08:27:52;0;49	95187;8	5999;5;275;71;
$GPXUP;2115;08:27:53;0;49	95205;8	59995;5;273;70;
$GPXUP;2115;08:27:54;0;49	95222;8	59998;5;272;68;
$GPXUP;2115;08:27:55;0;49	95238;8	6;5;270;65;
$GPXUP;2115;08:27:56;0;49	95255;8	60001;5;268;63;
$GPXUP;2115;08:27:57;0;49	95271;8	60003;5;268;65;
$GPXUP;2115;08:27:58;0;49	95287;8	60006;5;267;65;
$GPXUP;2115;08:27:59;0;49	95304;8	6001;5;266;67;
$GPXUP;2115;08:28:00;0;49	95321;8	60018;5;264;69;
$GPXUP;2115;08:28:01;0;49	95337;8	60028;5;264;70;
$GPXUP;2115;08:28:02;0;49	95353;8	60035;5;264;67;
$GPXUP;2115;08:28:03;0;49	95369;8	60039;5;264;64;
$GPXUP;2115;08:28:04;0;49	95384;8	60038;5;264;60;
$GPXUP;2115;08:28:05;0;49	954;8	60038;5;263;62;
$GPXUP;2115;08:28:06;0;49	95416;8	60038;5;262;64;
$GPXUP;2115;08:28:07;0;49	95433;8	60041;5;263;65;
$GPXUP;2115;08:28:08;0;49	95449;8	60043;5;262;65;
$GPXUP;2115;08:28:09;0;49	95465;8	60043;5;261;64;
$GPXUP;2115;08:28:10;0;49	95481;8	60044;5;261;64;
$GPXUP;2115;08:28:11;0;49	95497;8	60047;5;261;65;
$GPXUP;2115;08:28:12;0;49	95514;8	60052;5;261;67;
$GPXUP;2115;08:28:13;0;49	9553;8	6006;5;261;70;
$GPXUP;2115;08:28:14;0;49	95548;8	6007;5;261;72;
$GPXUP;2115;08:28:15;0;49	95563;8	60077;5;261;67;
$GPXUP;2115;08:28:16;0;49	9558;8	60081;5;260;70;
$GPXUP;2115;08:28:17;0;49	95597;8	60079;5;260;65;
$GPXUP;2115;08:28:18;0;49	95611;8	60071;5;260;60;
$GPXUP;2115;08:28:19;0;49	95622;8	60061;5;260;51;
$GPXUP;2115;08:28:20;0;49	95634;8	60052;5;261;50;
$GPXUP;2115;08:28:21;0;49	95648;8	60046;5;262;54;
$GPXUP;2115;08:28:22;0;49	95662;8	60044;5;261;61;
$GPXUP;2115;08:28:23;0;49	95678;8	60047;5;262;67;
$GPXUP;2115;08:28:24;0;49	95693;8	60051;5;263;65;
$GPXUP;2115;08:28:25;0;49	95709;8	60049;5;264;61;
$GPXUP;2115;08:28:26;0;49	95721;8	60044;5;266;51;
$GPXUP;2115;08:28:27;0;49	95732;8	60036;5;268;44;
$GPXUP;2115;08:28:28;0;49	95741;8	60026;5;270;47;
$GPXUP;2115;08:28:29;0;49	9575;8	60015;5;272;45;
$GPXUP;2115;08:28:30;0;49	95757;8	60003;5;275;43;
$GPXUP;2115;08:28:31;0;49	95759;8	59986;5;277;41;
$GPXUP;2115;08:28:32;0;49	95762;8	5997;5;280;42;
$GPXUP;2115;08:28:33;0;49	95766;8	59954;5;282;42;
$GPXUP;2115;08:28:34;0;49	95772;8	59941;5;285;43;
$GPXUP;2115;08:28:35;0;49	95782;8	59931;5;288;44;
$GPXUP;2115;08:28:36;0;49	95792;8	59926;5;290;50;
$GPXUP;2115;08:28:37;0;49	95804;8	59919;5;292;53;
$GPXUP;2115;08:28:38;0;49	95816;8	59917;5;294;55;
$GPXUP;2115;08:28:39;0;49	95829;8	59916;5;296;55;
$GPXUP;2115;08:28:40;0;49	95841;8	59918;5;298;55;
$GPXUP;2115;08:28:41;0;49	95853;8	59916;5;299;52;
$GPXUP;2115;08:28:42;0;49	95866;8	59912;5;302;53;
$GPXUP;2115;08:28:43;0;49	95879;8	5991;5;304;55;
$GPXUP;2115;08:28:44;0;49	95892;8	59909;5;305;55;
$GPXUP;2115;08:28:45;0;49	95904;8	5991;5;308;53;
$GPXUP;2115;08:28:46;0;49	95916;8	59916;5;311;53;
$GPXUP;2115;08:28:47;0;49	95928;8	59926;5;313;57;
$GPXUP;2115;08:28:48;0;49	95939;8	5994;5;315;60;
$GPXUP;2115;08:28:49;0;49	95951;8	59953;5;317;60;
$GPXUP;2115;08:28:50;0;49	95964;8	59965;5;319;59;
$GPXUP;2115;08:28:51;0;49	95975;8	59978;5;321;59;
$GPXUP;2115;08:28:52;0;49	95987;8	59991;5;323;59;
$GPXUP;2115;08:28:53;0;49	95999;8	60006;5;324;61;
$GPXUP;2115;08:28:54;0;49	9601;8	60023;5;325;63;
$GPXUP;2115;08:28:55;0;49	9602;8	60043;5;326;65;
$GPXUP;2115;08:28:56;0;49	96026;8	60067;5;328;67;
$GPXUP;2115;08:28:57;0;49	96032;8	60092;5;329;70;
$GPXUP;2115;08:28:58;0;49	96037;8	60119;5;330;70;
$GPXUP;2115;08:28:59;0;49	96041;8	60145;5;332;70;
$GPXUP;2115;08:29:00;0;49	96047;8	6017;5;332;70;
$GPXUP;2115;08:29:01;0;49	96054;8	60194;5;333;70;
$GPXUP;2115;08:29:02;0;49	96064;8	60217;5;334;70;
$GPXUP;2115;08:29:03;0;49	96074;8	60237;5;333;64;
$GPXUP;2115;08:29:04;0;49	96085;8	60251;5;333;60;
$GPXUP;2115;08:29:05;0;49	96098;8	60262;5;334;60;
$GPXUP;2115;08:29:06;0;49	96114;8	60267;5;333;58;
$GPXUP;2115;08:29:07;0;49	96128;8	60269;5;331;57;
$GPXUP;2115;08:29:08;0;49	96142;8	6027;5;331;54;
$GPXUP;2115;08:29:09;0;49	96154;8	60269;5;330;50;
$GPXUP;2115;08:29:10;0;49	96166;8	6026;5;328;50;
$GPXUP;2115;08:29:11;0;49	9618;8	60254;5;327;53;
$GPXUP;2115;08:29:12;0;49	96194;8	60254;5;325;58;
$GPXUP;2115;08:29:13;0;49	9621;8	60258;5;324;62;
$GPXUP;2115;08:29:14;0;49	96224;8	60267;5;322;65;
$GPXUP;2115;08:29:15;0;49	9624;8	60277;5;321;68;
$GPXUP;2115;08:29:16;0;49	96253;8	60291;5;319;64;
$GPXUP;2115;08:29:17;0;49	96266;8	60306;5;317;65;
$GPXUP;2115;08:29:18;0;49	96276;8	6033;5;316;74;
$GPXUP;2115;08:29:19;0;49	96287;8	60354;5;314;74;
$GPXUP;2115;08:29:20;0;49	96299;8	60376;5;313;73;
$GPXUP;2115;08:29:21;0;49	96312;8	60394;5;311;70;
$GPXUP;2115;08:29:22;0;49	96326;8	60409;5;309;72;
$GPXUP;2115;08:29:23;0;49	9634;8	60425;5;308;69;
$GPXUP;2115;08:29:24;0;49	96354;8	6044;5;307;67;
$GPXUP;2115;08:29:25;0;49	96367;8	60455;5;306;67;
$GPXUP;2115;08:29:26;0;49	96381;8	60469;5;305;65;
$GPXUP;2115;08:29:27;0;49	96395;8	60479;5;305;62;
$GPXUP;2115;08:29:28;0;49	96408;8	60485;5;305;57;
$GPXUP;2115;08:29:29;0;49	96422;8	60488;5;305;55;
$GPXUP;2115;08:29:30;0;49	96435;8	60487;5;306;53;
$GPXUP;2115;08:29:31;0;49	96448;8	60484;5;305;52;
$GPXUP;2115;08:29:32;0;49	9646;8	60479;5;306;51;
$GPXUP;2115;08:29:33;0;49	96471;8	60472;5;306;52;
$GPXUP;2115;08:29:34;0;49	96485;8	60471;5;307;54;
$GPXUP;2115;08:29:35;0;49	96498;8	60473;5;308;56;
$GPXUP;2115;08:29:36;0;49	96513;8	6048;5;308;61;
$GPXUP;2115;08:29:37;0;49	96529;8	60488;5;309;65;
$GPXUP;2115;08:29:38;0;49	96544;8	60498;5;309;66;
$GPXUP;2115;08:29:39;0;49	96558;8	60512;5;309;66;
$GPXUP;2115;08:29:40;0;49	96568;8	60532;5;310;63;
$GPXUP;2115;08:29:41;0;49	96575;8	60563;5;310;80;
$GPXUP;2115;08:29:42;0;49	96584;8	60594;5;310;82;
$GPXUP;2115;08:29:43;0;49	96593;8	60625;5;309;83;
$GPXUP;2115;08:29:44;0;49	96603;8	60655;5;307;82;
$GPXUP;2115;08:29:45;0;49	96614;8	60684;5;306;81;
$GPXUP;2115;08:29:46;0;49	96623;8	60714;5;306;80;
$GPXUP;2115;08:29:47;0;49	96633;8	60743;5;305;80;
$GPXUP;2115;08:29:48;0;49	96645;8	60768;5;303;78;
$GPXUP;2115;08:29:49;0;49	96658;8	60791;5;302;76;
$GPXUP;2115;08:29:50;0;49	96671;8	60811;5;300;73;
$GPXUP;2115;08:29:51;0;49	96686;8	60828;5;300;71;
$GPXUP;2115;08:29:52;0;49	967;8	60842;5;298;70;
$GPXUP;2115;08:29:53;0;49	96715;8	60853;5;297;67;
$GPXUP;2115;08:29:54;0;49	9673;8	60861;5;296;64;
$GPXUP;2115;08:29:55;0;49	96746;8	6087;5;295;64;
$GPXUP;2115;08:29:56;0;49	96761;8	60877;5;294;65;
$GPXUP;2115;08:29:57;0;49	96777;8	60886;5;293;66;
$GPXUP;2115;08:29:58;0;49	96792;8	60891;5;293;64;
$GPXUP;2115;08:29:59;0;49	96808;8	60894;5;291;62;
$GPXUP;2115;08:30:00;0;49	96822;8	60896;5;291;62;
$GPXUP;2115;08:30:01;0;49	96838;8	60897;5;290;64;
$GPXUP;2115;08:30:02;0;49	96854;8	60902;5;288;65;
$GPXUP;2115;08:30:03;0;49	9687;8	60903;5;288;64;
$GPXUP;2115;08:30:04;0;49	96886;8	60908;5;286;64;
$GPXUP;2115;08:30:05;0;49	96903;8	60914;5;285;67;
$GPXUP;2115;08:30:06;0;49	96919;8	60922;5;284;68;
$GPXUP;2115;08:30:07;0;49	96933;8	60928;5;282;62;
$GPXUP;2115;08:30:08;0;49	96949;8	6093;5;281;58;
$GPXUP;2115;08:30:09;0;49	96963;8	60928;5;279;59;
$GPXUP;2115;08:30:10;0;49	96978;8	60927;5;279;61;
$GPXUP;2115;08:30:11;0;49	96994;8	60925;5;278;62;
$GPXUP;2115;08:30:12;0;49	9701;8	60926;5;276;62;
$GPXUP;2115;08:30:13;0;49	97026;8	60929;5;275;65;
$GPXUP;2115;08:30:14;0;49	97043;8	60932;5;275;66;
$GPXUP;2115;08:30:15;0;49	9706;8	60935;5;274;67;
$GPXUP;2115;08:30:16;0;49	97076;8	60937;5;273;65;
$GPXUP;2115;08:30:17;0;49	97091;8	60935;5;272;60;
$GPXUP;2115;08:30:18;0;49	97106;8	60934;5;272;60;
$GPXUP;2115;08:30:19;0;49	97122;8	60937;5;272;62;
$GPXUP;2115;08:30:20;0;49	97138;8	60942;5;271;65;
$GPXUP;2115;08:30:21;0;49	97154;8	60951;5;271;67;
$GPXUP;2115;08:30:22;0;49	97169;8	60962;5;271;67;
$GPXUP;2115;08:30:23;0;49	97184;8	60973;5;270;65;
$GPXUP;2115;08:30:24;0;49	97199;8	6098;5;271;61;
$GPXUP;2115;08:30:25;0;49	97214;8	60981;5;271;59;
$GPXUP;2115;08:30:26;0;49	97228;8	6098;5;272;57;
$GPXUP;2115;08:30:27;0;49	97243;8	60978;5;271;56;
$GPXUP;2115;08:30:28;0;49	97254;8	60974;5;272;50;
$GPXUP;2115;08:30:29;0;49	97267;8	60967;5;274;51;
$GPXUP;2115;08:30:30;0;49	97277;8	60956;5;274;52;
$GPXUP;2115;08:30:31;0;49	97285;8	60944;5;276;41;
$GPXUP;2115;08:30:32;0;49	97293;8	60934;5;277;42;
$GPXUP;2115;08:30:33;0;49	97303;8	60928;5;277;46;
$GPXUP;2115;08:30:34;0;49	97315;8	60924;5;278;49;
$GPXUP;2115;08:30:35;0;49	97327;8	60919;5;279;51;
$GPXUP;2115;08:30:36;0;49	97338;8	60911;5;279;48;
$GPXUP;2115;08:30:37;0;49	97346;8	609;5;281;43;
$GPXUP;2115;08:30:38;0;49	97355;8	6089;5;281;45;
$GPXUP;2115;08:30:39;0;49	97366;8	60883;5;282;47;
$GPXUP;2115;08:30:40;0;49	97378;8	60881;5;283;52;
$GPXUP;2115;08:30:41;0;49	97393;8	60884;5;284;60;
$GPXUP;2115;08:30:42;0;49	97407;8	60893;5;284;62;
$GPXUP;2115;08:30:43;0;49	97422;8	60906;5;284;70;
$GPXUP;2115;08:30:44;0;49	97437;8	60917;5;284;70;
$GPXUP;2115;08:30:45;0;49	97453;8	60927;5;284;68;
$GPXUP;2115;08:30:46;0;49	97469;8	60937;5;284;67;
$GPXUP;2115;08:30:47;0;49	97484;8	60944;5;284;66;
$GPXUP;2115;08:30:48;0;49	97499;8	60948;5;284;63;
$GPXUP;2115;08:30:49;0;49	97514;8	60948;5;283;60;
$GPXUP;2115;08:30:50;0;49	97528;8	60945;5;283;59;
$GPXUP;2115;08:30:51;0;49	97542;8	60939;5;282;57;
$GPXUP;2115;08:30:52;0;49	97556;8	60932;5;281;58;
$GPXUP;2115;08:30:53;0;49	97569;8	60921;5;280;58;
$GPXUP;2115;08:30:54;0;49	97581;8	60911;5;280;54;
$GPXUP;2115;08:30:55;0;49	97593;8	60903;5;279;53;
$GPXUP;2115;08:30:56;0;49	97606;8	60896;5;278;55;
$GPXUP;2115;08:30:57;0;49	97619;8	60888;5;278;56;
$GPXUP;2115;08:30:58;0;49	97632;8	6088;5;276;55;
$GPXUP;2115;08:30:59;0;49	97645;8	60875;5;276;55;
$GPXUP;2115;08:31:00;0;49	97661;8	60872;5;275;63;
$GPXUP;2115;08:31:01;0;49	97677;8	60871;5;274;68;
$GPXUP;2115;08:31:02;0;49	97694;8	60874;5;273;65;
$GPXUP;2115;08:31:03;0;49	97709;8	60876;5;273;61;
$GPXUP;2115;08:31:04;0;49	97723;8	60875;5;273;56;
$GPXUP;2115;08:31:05;0;49	97736;8	60872;5;273;52;
$GPXUP;2115;08:31:06;0;49	97747;8	60866;5;273;48;
$GPXUP;2115;08:31:07;0;49	97756;8	60856;5;274;45;
$GPXUP;2115;08:31:08;0;49	97765;8	60845;5;274;44;
$GPXUP;2115;08:31:09;0;49	97775;8	60837;5;273;45;
$GPXUP;2115;08:31:10;0;49	97787;8	60832;5;274;49;
$GPXUP;2115;08:31:11;0;49	978;8	6083;5;273;54;
$GPXUP;2115;08:31:12;0;49	97814;8	60834;5;273;58;
$GPXUP;2115;08:31:13;0;49	97829;8	60839;5;273;60;
$GPXUP;2115;08:31:14;0;49	97844;8	60848;5;272;61;
$GPXUP;2115;08:31:15;0;49	97858;8	60855;5;271;61;
$GPXUP;2115;08:31:16;0;49	97872;8	60863;5;271;61;
$GPXUP;2115;08:31:17;0;49	97886;8	6087;5;271;60;
$GPXUP;2115;08:31:18;0;49	97901;8	60875;5;270;58;
$GPXUP;2115;08:31:19;0;49	97915;8	60879;5;271;57;
$GPXUP;2115;08:31:20;0;49	97929;8	60882;5;270;56;
$GPXUP;2115;08:31:21;0;49	97943;8	60884;5;270;57;
$GPXUP;2115;08:31:22;0;49	97958;8	6089;5;269;61;
$GPXUP;2115;08:31:23;0;49	97973;8	609;5;269;63;
$GPXUP;2115;08:31:24;0;49	97987;8	60909;5;268;65;
$GPXUP;2115;08:31:25;0;49	98003;8	60916;5;268;62;
$GPXUP;2115;08:31:26;0;49	98016;8	6092;5;267;56;
$GPXUP;2115;08:31:27;0;49	98031;8	60919;5;266;57;
$GPXUP;2115;08:31:28;0;49	98046;8	60919;5;265;59;
$GPXUP;2115;08:31:29;0;49	98061;8	60919;5;265;60;
$GPXUP;2115;08:31:30;0;49	98076;8	60915;5;264;58;
$GPXUP;2115;08:31:31;0;49	9809;8	6091;5;262;58;
$GPXUP;2115;08:31:32;0;49	98104;8	60906;5;261;57;
$GPXUP;2115;08:31:33;0;49	98118;8	60901;5;261;56;
$GPXUP;2115;08:31:34;0;49	98132;8	60896;5;260;55;
$GPXUP;2115;08:31:35;0;49	98144;8	6089;5;259;53;
$GPXUP;2115;08:31:36;0;49	98158;8	60884;5;258;54;
$GPXUP;2115;08:31:37;0;49	98171;8	60879;5;257;57;
$GPXUP;2115;08:31:38;0;49	98186;8	60876;5;256;58;
$GPXUP;2115;08:31:39;0;49	98201;8	60876;5;255;61;
$GPXUP;2115;08:31:40;0;49	98217;8	60878;5;254;63;
$GPXUP;2115;08:31:41;0;49	98233;8	60878;5;254;63;
$GPXUP;2115;08:31:42;0;49	98248;8	60874;5;253;59;
$GPXUP;2115;08:31:43;0;49	98262;8	60869;5;253;56;
$GPXUP;2115;08:31:44;0;49	98274;8	60863;5;252;53;
$GPXUP;2115;08:31:45;0;49	98287;8	60854;5;252;52;
$GPXUP;2115;08:31:46;0;49	98297;8	60843;5;252;50;
$GPXUP;2115;08:31:47;0;49	98308;8	60832;5;252;49;
$GPXUP;2115;08:31:48;0;49	9832;8	60823;5;252;53;
$GPXUP;2115;08:31:49;0;49	98335;8	60816;5;250;62;
$GPXUP;2115;08:31:50;0;49	98351;8	60815;5;249;65;
$GPXUP;2115;08:31:51;0;49	98367;8	60813;5;249;66;
$GPXUP;2115;08:31:52;0;49	98383;8	60807;5;247;62;
$GPXUP;2115;08:31:53;0;49	98397;8	60798;5;246;62;
$GPXUP;2115;08:31:54;0;49	98408;8	60785;5;246;57;
$GPXUP;2115;08:31:55;0;49	98417;8	60772;5;246;48;
$GPXUP;2115;08:31:56;0;49	98425;8	6076;5;246;46;
$GPXUP;2115;08:31:57;0;49	98432;8	60746;5;246;44;
$GPXUP;2115;08:31:58;0;49	98437;8	60731;5;246;42;
$GPXUP;2115;08:31:59;0;49	98441;8	60715;5;246;44;
$GPXUP;2115;08:32:00;0;49	98446;8	60699;5;247;45;
$GPXUP;2115;08:32:01;0;49	98455;8	60683;5;247;53;
$GPXUP;2115;08:32:02;0;49	98467;8	60673;5;247;55;
$GPXUP;2115;08:32:03;0;49	98478;8	60659;5;248;53;
$GPXUP;2115;08:32:04;0;49	98486;8	60645;5;248;50;
$GPXUP;2115;08:32:05;0;49	98495;8	60631;5;249;52;
$GPXUP;2115;08:32:06;0;49	98506;8	60619;5;250;52;
$GPXUP;2115;08:32:07;0;49	98517;8	60606;5;251;53;
$GPXUP;2115;08:32:08;0;49	9853;8	60597;5;251;55;
$GPXUP;2115;08:32:09;0;49	98545;8	60593;5;251;62;
$GPXUP;2115;08:32:10;0;49	98561;8	60592;5;253;65;
$GPXUP;2115;08:32:11;0;49	98579;8	60593;5;252;67;
$GPXUP;2115;08:32:12;0;49	98595;8	60595;5;253;66;
$GPXUP;2115;08:32:13;0;49	98612;8	60599;5;252;70;
$GPXUP;2115;08:32:14;0;49	9863;8	60604;5;253;70;
$GPXUP;2115;08:32:15;0;49	98646;8	60608;5;253;68;
$GPXUP;2115;08:32:16;0;49	98663;8	60611;5;254;64;
$GPXUP;2115;08:32:17;0;49	98679;8	60611;5;254;64;
$GPXUP;2115;08:32:18;0;49	98693;8	60612;5;255;58;
$GPXUP;2115;08:32:19;0;49	98705;8	60607;5;256;50;
$GPXUP;2115;08:32:20;0;49	98715;8	60599;5;257;42;
$GPXUP;2115;08:32:21;0;49	98721;8	60584;5;258;41;
$GPXUP;2115;08:32:22;0;49	98724;8	60568;5;259;41;
$GPXUP;2115;08:32:23;0;49	98727;8	6055;5;260;42;
$GPXUP;2115;08:32:24;0;49	98732;8	60535;5;261;38;
$GPXUP;2115;08:32:25;0;49	98736;8	60524;5;264;30;
$GPXUP;2115;08:32:26;0;49	98742;8	60514;5;265;32;
$GPXUP;2115;08:32:27;0;49	98751;8	60504;5;266;41;
$GPXUP;2115;08:32:28;0;49	98765;8	60495;5;268;53;
$GPXUP;2115;08:32:29;0;49	98779;8	60489;5;270;57;
$GPXUP;2115;08:32:30;0;49	98795;8	60484;5;272;57;
$GPXUP;2115;08:32:31;0;49	98811;8	60481;5;275;58;
$GPXUP;2115;08:32:32;0;49	98825;8	60476;5;277;54;
$GPXUP;2115;08:32:33;0;49	98837;8	60468;5;281;49;
$GPXUP;2115;08:32:34;0;49	9885;8	6046;5;283;51;
$GPXUP;2115;08:32:35;0;49	98862;8	60451;5;287;51;
$GPXUP;2115;08:32:36;0;49	98874;8	60437;5;290;56;
$GPXUP;2115;08:32:37;0;49	98882;8	60421;5;293;50;
$GPXUP;2115;08:32:38;0;49	9889;8	60405;5;296;49;
$GPXUP;2115;08:32:39;0;49	989;8	60392;5;298;47;
$GPXUP;2115;08:32:40;0;49	98912;8	60383;5;300;50;
$GPXUP;2115;08:32:41;0;49	98925;8	60378;5;301;55;
$GPXUP;2115;08:32:42;0;49	9894;8	60372;5;302;55;
$GPXUP;2115;08:32:43;0;49	98952;8	60365;5;302;53;
$GPXUP;2115;08:32:44;0;49	98963;8	60355;5;303;50;
$GPXUP;2115;08:32:45;0;49	98972;8	60341;5;304;48;
$GPXUP;2115;08:32:46;0;49	98981;8	60329;5;305;48;
$GPXUP;2115;08:32:47;0;49	98991;8	60318;5;306;48;
$GPXUP;2115;08:32:48;0;49	99003;8	6031;5;307;49;
$GPXUP;2115;08:32:49;0;49	99015;8	60302;5;307;48;
$GPXUP;2115;08:32:50;0;49	99025;8	60294;5;309;47;
$GPXUP;2115;08:32:51;0;49	99037;8	60289;5;310;50;
$GPXUP;2115;08:32:52;0;49	99051;8	6029;5;311;54;
$GPXUP;2115;08:32:53;0;49	99065;8	60289;5;313;52;
$GPXUP;2115;08:32:54;0;49	99078;8	60293;5;315;53;
$GPXUP;2115;08:32:55;0;49	99091;8	60298;5;316;56;
$GPXUP;2115;08:32:56;0;49	99105;8	60306;5;317;60;
$GPXUP;2115;08:32:57;0;49	99119;8	60319;5;318;63;
$GPXUP;2115;08:32:58;0;49	99133;8	60334;5;319;66;
$GPXUP;2115;08:32:59;0;49	99145;8	60353;5;320;68;
$GPXUP;2115;08:33:00;0;49	99157;8	60372;5;321;68;
$GPXUP;2115;08:33:01;0;49	99169;8	60391;5;320;69;
$GPXUP;2115;08:33:02;0;49	99181;8	6041;5;321;69;
$GPXUP;2115;08:33:03;0;49	99193;8	6043;5;320;68;
$GPXUP;2115;08:33:04;0;49	99206;8	60447;5;320;68;
$GPXUP;2115;08:33:05;0;49	99218;8	60464;5;318;67;
$GPXUP;2115;08:33:06;0;49	99232;8	60481;5;317;66;
$GPXUP;2115;08:33:07;0;49	99244;8	60498;5;317;65;
$GPXUP;2115;08:33:08;0;49	99254;8	60514;5;316;61;
$GPXUP;2115;08:33:09;0;49	99265;8	60529;5;316;58;
$GPXUP;2115;08:33:10;0;49	99277;8	6054;5;316;50;
$GPXUP;2115;08:33:11;0;49	9929;8	60546;5;316;55;
$GPXUP;2115;08:33:12;0;49	99303;8	6055;5;315;55;
$GPXUP;2115;08:33:13;0;49	99317;8	60557;5;314;56;
$GPXUP;2115;08:33:14;0;49	9933;8	60567;5;313;59;
$GPXUP;2115;08:33:15;0;49	99344;8	60579;5;312;62;
$GPXUP;2115;08:33:16;0;49	99357;8	60594;5;312;63;
$GPXUP;2115;08:33:17;0;49	99369;8	60613;5;310;67;
$GPXUP;2115;08:33:18;0;49	99381;8	60633;5;309;69;
$GPXUP;2115;08:33:19;0;49	99392;8	60653;5;308;69;
$GPXUP;2115;08:33:20;0;49	99404;8	60672;5;307;68;
$GPXUP;2115;08:33:21;0;49	99415;8	60691;5;307;67;
$GPXUP;2115;08:33:22;0;49	99429;8	60706;5;306;63;
$GPXUP;2115;08:33:23;0;49	99441;8	60719;5;306;60;
$GPXUP;2115;08:33:24;0;49	99454;8	60727;5;306;57;
$GPXUP;2115;08:33:25;0;49	99468;8	60735;5;306;56;
$GPXUP;2115;08:33:26;0;49	99481;8	60746;5;305;58;
$GPXUP;2115;08:33:27;0;49	99494;8	60758;5;306;60;
$GPXUP;2115;08:33:28;0;49	99507;8	60771;5;306;62;
$GPXUP;2115;08:33:29;0;49	99521;8	60782;5;306;61;
$GPXUP;2115;08:33:30;0;49	99535;8	60789;5;306;61;
$GPXUP;2115;08:33:31;0;49	99549;8	60794;5;306;53;
$GPXUP;2115;08:33:32;0;49	99563;8	60797;5;306;58;
$GPXUP;2115;08:33:33;0;49	99577;8	60795;5;306;52;
$GPXUP;2115;08:33:34;0;49	9959;8	60796;5;307;53;
$GPXUP;2115;08:33:35;0;49	99604;8	60797;5;307;56;
$GPXUP;2115;08:33:36;0;49	99617;8	60797;5;307;55;
$GPXUP;2115;08:33:37;0;49	99631;8	60792;5;308;51;
$GPXUP;2115;08:33:38;0;49	99642;8	60785;5;309;48;
$GPXUP;2115;08:33:39;0;49	99653;8	60779;5;311;46;
$GPXUP;2115;08:33:40;0;49	99665;8	60772;5;311;49;
$GPXUP;2115;08:33:41;0;49	99678;8	6077;5;312;52;
$GPXUP;2115;08:33:42;0;49	99693;8	60771;5;313;57;
$GPXUP;2115;08:33:43;0;49	99707;8	60777;5;314;60;
$GPXUP;2115;08:33:44;0;49	99722;8	60782;5;314;60;
$GPXUP;2115;08:33:45;0;49	99736;8	60786;5;315;59;
$GPXUP;2115;08:33:46;0;49	99752;8	60789;5;315;59;
$GPXUP;2115;08:33:47;0;49	99766;8	60791;5;315;60;
$GPXUP;2115;08:33:48;0;49	99781;8	60791;5;315;57;
$GPXUP;2115;08:33:49;0;49	99795;8	60788;5;316;56;
$GPXUP;2115;08:33:50;0;49	99808;8	60782;5;315;54;
$GPXUP;2115;08:33:51;0;49	9982;8	60777;5;315;53;
$GPXUP;2115;08:33:52;0;49	99835;8	60777;5;315;56;
$GPXUP;2115;08:33:53;0;49	99849;8	6078;5;314;57;
$GPXUP;2115;08:33:54;0;49	99865;8	60787;5;314;63;
$GPXUP;2115;08:33:55;0;49	9988;8	60795;5;313;64;
$GPXUP;2115;08:33:56;0;49	99895;8	60801;5;314;62;
$GPXUP;2115;08:33:57;0;49	9991;8	60806;5;313;61;
$GPXUP;2115;08:33:58;0;49	99925;8	60808;5;312;59;
$GPXUP;2115;08:33:59;0;49	99939;8	60808;5;311;58;
$GPXUP;2115;08:34:00;0;49	99954;8	60809;5;310;59;
$GPXUP;2115;08:34:01;0;49	99969;8	6081;5;310;60;
$GPXUP;2115;08:34:02;0;49	99984;8	60809;5;309;59;
$GPXUP;2115;08:34:03;0;49	99999;8	60807;5;308;59;
$GPXUP;2115;08:34:04;0;50	00015;8	60808;5;307;61;
$GPXUP;2115;08:34:05;0;50	0003;8	60809;5;306;62;
$GPXUP;2115;08:34:06;0;50	00045;8	60809;5;305;61;
$GPXUP;2115;08:34:07;0;50	0006;8	60805;5;305;57;
$GPXUP;2115;08:34:08;0;50	00074;8	60803;5;304;57;
$GPXUP;2115;08:34:09;0;50	00089;8	60804;5;304;60;
$GPXUP;2115;08:34:10;0;50	00104;8	6081;5;303;63;
$GPXUP;2115;08:34:11;0;50	0012;8	60816;5;303;64;
$GPXUP;2115;08:34:12;0;50	00135;8	60824;5;303;66;
$GPXUP;2115;08:34:13;0;50	00151;8	60833;5;303;67;
$GPXUP;2115;08:34:14;0;50	00167;8	60838;5;303;65;
$GPXUP;2115;08:34:15;0;50	00182;8	60843;5;302;62;
$GPXUP;2115;08:34:16;0;50	00197;8	60845;5;302;61;
$GPXUP;2115;08:34:17;0;50	00212;8	60848;5;302;60;
$GPXUP;2115;08:34:18;0;50	00227;8	60849;5;302;59;
$GPXUP;2115;08:34:19;0;50	00242;8	60848;5;302;59;
$GPXUP;2115;08:34:20;0;50	00256;8	60847;5;302;58;
$GPXUP;2115;08:34:21;0;50	00271;8	60846;5;301;58;
$GPXUP;2115;08:34:22;0;50	00286;8	60847;5;301;60;
$GPXUP;2115;08:34:23;0;50	00301;8	60853;5;301;63;
$GPXUP;2115;08:34:24;0;50	00317;8	60863;5;300;66;
$GPXUP;2115;08:34:25;0;50	00332;8	60873;5;300;67;
$GPXUP;2115;08:34:26;0;50	00347;8	60885;5;299;70;
$GPXUP;2115;08:34:27;0;50	00362;8	60901;5;298;71;
$GPXUP;2115;08:34:28;0;50	00376;8	60918;5;298;71;
$GPXUP;2115;08:34:29;0;50	0039;8	60936;5;297;71;
$GPXUP;2115;08:34:30;0;50	00403;8	60954;5;297;70;
$GPXUP;2115;08:34:31;0;50	00417;8	6097;5;296;70;
$GPXUP;2115;08:34:32;0;50	00431;8	60983;5;296;68;
$GPXUP;2115;08:34:33;0;50	00447;8	60991;5;295;66;
$GPXUP;2115;08:34:34;0;50	00464;8	61;5;294;67;
$GPXUP;2115;08:34:35;0;50	00479;8	61011;5;293;68;
$GPXUP;2115;08:34:36;0;50	00494;8	61025;5;293;70;
$GPXUP;2115;08:34:37;0;50	00508;8	61044;5;292;72;
$GPXUP;2115;08:34:38;0;50	00522;8	61062;5;292;71;
$GPXUP;2115;08:34:39;0;50	00535;8	6108;5;292;69;
$GPXUP;2115;08:34:40;0;50	00548;8	61096;5;291;69;
$GPXUP;2115;08:34:41;0;50	00563;8	6111;5;290;68;
$GPXUP;2115;08:34:42;0;50	00578;8	61123;5;291;67;
$GPXUP;2115;08:34:43;0;50	00593;8	61131;5;290;64;
$GPXUP;2115;08:34:44;0;50	00608;8	61137;5;290;61;
$GPXUP;2115;08:34:45;0;50	00623;8	61142;5;290;61;
$GPXUP;2115;08:34:46;0;50	00638;8	61145;5;291;61;
$GPXUP;2115;08:34:47;0;50	00654;8	61152;5;290;64;
$GPXUP;2115;08:34:48;0;50	00669;8	6116;5;290;62;
$GPXUP;2115;08:34:49;0;50	00683;8	61171;5;290;61;
$GPXUP;2115;08:34:50;0;50	00696;8	61185;5;290;60;
$GPXUP;2115;08:34:51;0;50	00707;8	61201;5;291;61;
$GPXUP;2115;08:34:52;0;50	00718;8	61221;5;290;67;
$GPXUP;2115;08:34:53;0;50	00731;8	61239;5;290;66;
$GPXUP;2115;08:34:54;0;50	00743;8	61253;5;290;58;
$GPXUP;2115;08:34:55;0;50	00756;8	61265;5;289;59;
$GPXUP;2115;08:34:56;0;50	00768;8	61273;5;289;50;
$GPXUP;2115;08:34:57;0;50	00781;8	61271;5;288;54;
$GPXUP;2115;08:34:58;0;50	00795;8	61267;5;288;56;
$GPXUP;2115;08:34:59;0;50	00808;8	61262;5;287;57;
$GPXUP;2115;08:35:00;0;50	00823;8	61258;5;287;59;
$GPXUP;2115;08:35:01;0;50	00838;8	61256;5;287;61;
$GPXUP;2115;08:35:02;0;50	00854;8	61256;5;287;62;
$GPXUP;2115;08:35:03;0;50	00869;8	61253;5;287;60;
$GPXUP;2115;08:35:04;0;50	00883;8	61249;5;287;59;
$GPXUP;2115;08:35:05;0;50	00897;8	61241;5;287;57;
$GPXUP;2115;08:35:06;0;50	0091;8	61231;5;286;55;
$GPXUP;2115;08:35:07;0;50	00921;8	6122;5;287;53;
$GPXUP;2115;08:35:08;0;50	00934;8	61213;5;286;54;
$GPXUP;2115;08:35:09;0;50	00948;8	61205;5;286;55;
$GPXUP;2115;08:35:10;0;50	00958;8	61193;5;286;52;
$GPXUP;2115;08:35:11;0;50	00966;8	61179;5;286;47;
$GPXUP;2115;08:35:12;0;50	00972;8	61163;5;286;44;
$GPXUP;2115;08:35:13;0;50	00976;8	61147;5;287;42;
$GPXUP;2115;08:35:14;0;50	00977;8	61132;5;286;41;
$GPXUP;2115;08:35:15;0;50	00979;8	61115;5;287;40;
$GPXUP;2115;08:35:16;0;50	00978;8	61099;5;288;39;
$GPXUP;2115;08:35:17;0;50	00978;8	61084;5;288;39;
$GPXUP;2115;08:35:18;0;50	00979;8	61068;5;289;38;
$GPXUP;2115;08:35:19;0;50	00982;8	61053;5;291;39;
$GPXUP;2115;08:35:20;0;50	00987;8	6104;5;292;38;
$GPXUP;2115;08:35:21;0;50	00993;8	61026;5;293;39;
$GPXUP;2115;08:35:22;0;50	00998;8	61012;5;294;41;
$GPXUP;2115;08:35:23;0;50	01006;8	60997;5;295;45;
$GPXUP;2115;08:35:24;0;50	01015;8	60986;5;296;48;
$GPXUP;2115;08:35:25;0;50	01024;8	60974;5;297;49;
$GPXUP;2115;08:35:26;0;50	01036;8	60963;5;298;51;
$GPXUP;2115;08:35:27;0;50	01048;8	60952;5;298;55;
$GPXUP;2115;08:35:28;0;50	01061;8	60943;5;299;56;
$GPXUP;2115;08:35:29;0;50	01075;8	60937;5;300;57;
$GPXUP;2115;08:35:30;0;50	01089;8	60931;5;300;55;
$GPXUP;2115;08:35:31;0;50	01101;8	60922;5;301;51;
$GPXUP;2115;08:35:32;0;50	01111;8	60908;5;303;49;
$GPXUP;2115;08:35:33;0;50	01119;8	60893;5;304;50;
$GPXUP;2115;08:35:34;0;50	0113;8	60879;5;304;55;
$GPXUP;2115;08:35:35;0;50	01143;8	60867;5;305;58;
$GPXUP;2115;08:35:36;0;50	01156;8	60856;5;307;59;
$GPXUP;2115;08:35:37;0;50	0117;8	60846;5;309;56;
$GPXUP;2115;08:35:38;0;50	01181;8	60835;5;311;55;
$GPXUP;2115;08:35:39;0;50	01192;8	60821;5;313;52;
$GPXUP;2115;08:35:40;0;50	01201;8	60805;5;317;52;
$GPXUP;2115;08:35:41;0;50	01206;8	60789;5;318;45;
$GPXUP;2115;08:35:42;0;50	0121;8	60774;5;321;43;
$GPXUP;2115;08:35:43;0;50	01216;8	60759;5;324;44;
$GPXUP;2115;08:35:44;0;50	01223;8	60747;5;327;45;
$GPXUP;2115;08:35:45;0;50	01233;8	60739;5;329;44;
$GPXUP;2115;08:35:46;0;50	01242;8	60733;5;332;41;
$GPXUP;2115;08:35:47;0;50	01252;8	60726;5;335;44;
$GPXUP;2115;08:35:48;0;50	01265;8	60724;5;338;53;
$GPXUP;2115;08:35:49;0;50	0128;8	60726;5;339;54;
$GPXUP;2115;08:35:50;0;50	01296;8	60732;5;341;63;
$GPXUP;2115;08:35:51;0;50	01314;8	60739;5;342;64;
$GPXUP;2115;08:35:52;0;50	0133;8	60747;5;343;64;
$GPXUP;2115;08:35:53;0;50	01347;8	6076;5;344;66;
$GPXUP;2115;08:35:54;0;50	01364;8	6077;5;345;65;
$GPXUP;2115;08:35:55;0;50	01379;8	60777;5;344;62;
$GPXUP;2115;08:35:56;0;50	01396;8	6078;5;345;63;
$GPXUP;2115;08:35:57;0;50	01412;8	6078;5;344;61;
$GPXUP;2115;08:35:58;0;50	01428;8	6078;5;343;61;
$GPXUP;2115;08:35:59;0;50	01443;8	60781;5;341;61;
$GPXUP;2115;08:36:00;0;50	01459;8	60782;5;339;63;
$GPXUP;2115;08:36:01;0;50	01476;8	60787;5;337;66;
$GPXUP;2115;08:36:02;0;50	01492;8	60793;5;334;67;
$GPXUP;2115;08:36:03;0;50	01508;8	60799;5;333;65;
$GPXUP;2115;08:36:04;0;50	01524;8	60808;5;331;66;
$GPXUP;2115;08:36:05;0;50	01538;8	60819;5;329;65;
$GPXUP;2115;08:36:06;0;50	01553;8	60829;5;327;64;
$GPXUP;2115;08:36:07;0;50	01569;8	60839;5;326;64;
$GPXUP;2115;08:36:08;0;50	01583;8	60846;5;324;63;
$GPXUP;2115;08:36:09;0;50	01598;8	60852;5;323;62;
$GPXUP;2115;08:36:10;0;50	01613;8	60858;5;321;60;
$GPXUP;2115;08:36:11;0;50	01626;8	60866;5;320;60;
$GPXUP;2115;08:36:12;0;50	01641;8	60876;5;319;62;
$GPXUP;2115;08:36:13;0;50	01657;8	60884;5;318;67;
$GPXUP;2115;08:36:14;0;50	01673;8	60896;5;316;70;
$GPXUP;2115;08:36:15;0;50	01688;8	6091;5;315;70;
$GPXUP;2115;08:36:16;0;50	01702;8	60927;5;315;69;
$GPXUP;2115;08:36:17;0;50	01716;8	60941;5;313;65;
$GPXUP;2115;08:36:18;0;50	0173;8	60952;5;313;61;
$GPXUP;2115;08:36:19;0;50	01745;8	6096;5;314;64;
$GPXUP;2115;08:36:20;0;50	01761;8	60964;5;314;65;
$GPXUP;2115;08:36:21;0;50	01775;8	60965;5;314;53;
$GPXUP;2115;08:36:22;0;50	01789;8	60969;5;315;53;
$GPXUP;2115;08:36:23;0;50	01803;8	6097;5;315;53;
$GPXUP;2115;08:36:24;0;50	01816;8	60968;5;316;52;
$GPXUP;2115;08:36:25;0;50	01829;8	60971;5;317;53;
$GPXUP;2115;08:36:26;0;50	01843;8	60974;5;318;55;
$GPXUP;2115;08:36:27;0;50	01857;8	60977;5;319;55;
$GPXUP;2115;08:36:28;0;50	01871;8	60976;5;320;53;
$GPXUP;2115;08:36:29;0;50	01883;8	60974;5;322;51;
$GPXUP;2115;08:36:30;0;50	01897;8	60972;5;322;52;
$GPXUP;2115;08:36:31;0;50	0191;8	60971;5;324;52;
$GPXUP;2115;08:36:32;0;50	01924;8	60974;5;326;54;
$GPXUP;2115;08:36:33;0;50	01938;8	60979;5;327;59;
$GPXUP;2115;08:36:34;0;50	01953;8	60989;5;327;64;
$GPXUP;2115;08:36:35;0;50	01968;8	61001;5;328;69;
$GPXUP;2115;08:36:36;0;50	01984;8	61014;5;327;69;
$GPXUP;2115;08:36:37;0;50	02;8	61024;5;326;68;
$GPXUP;2115;08:36:38;0;50	02016;8	6103;5;326;66;
$GPXUP;2115;08:36:39;0;50	02031;8	61032;5;326;61;
$GPXUP;2115;08:36:40;0;50	02047;8	61033;5;325;61;
$GPXUP;2115;08:36:41;0;50	02062;8	61036;5;324;62;
$GPXUP;2115;08:36:42;0;50	02077;8	61041;5;323;66;
$GPXUP;2115;08:36:43;0;50	02093;8	6105;5;321;66;
$GPXUP;2115;08:36:44;0;50	02108;8	61054;5;320;63;
$GPXUP;2115;08:36:45;0;50	02122;8	61056;5;319;59;
$GPXUP;2115;08:36:46;0;50	02135;8	61054;5;318;54;
$GPXUP;2115;08:36:47;0;50	02148;8	6105;5;317;52;
$GPXUP;2115;08:36:48;0;50	02159;8	61047;5;316;49;
$GPXUP;2115;08:36:49;0;50	02172;8	61046;5;317;50;
$GPXUP;2115;08:36:50;0;50	02184;8	61047;5;316;52;
$GPXUP;2115;08:36:51;0;50	02197;8	61048;5;315;54;
$GPXUP;2115;08:36:52;0;50	0221;8	61049;5;315;53;
$GPXUP;2115;08:36:53;0;50	02223;8	61047;5;314;54;
$GPXUP;2115;08:36:54;0;50	02237;8	61049;5;312;57;
$GPXUP;2115;08:36:55;0;50	0225;8	61046;5;311;56;
$GPXUP;2115;08:36:56;0;50	02263;8	61043;5;310;50;
$GPXUP;2115;08:36:57;0;50	02274;8	61038;5;309;47;
$GPXUP;2115;08:36:58;0;50	02285;8	61027;5;308;49;
$GPXUP;2115;08:36:59;0;50	02293;8	61014;5;307;46;
$GPXUP;2115;08:37:00;0;50	02304;8	61004;5;304;52;
$GPXUP;2115;08:37:01;0;50	02317;8	60997;5;303;55;
$GPXUP;2115;08:37:02;0;50	02331;8	60992;5;301;58;
$GPXUP;2115;08:37:03;0;50	02345;8	60988;5;300;59;
$GPXUP;2115;08:37:04;0;50	02358;8	60988;5;298;56;
$GPXUP;2115;08:37:05;0;50	02372;8	60996;5;297;60;
$GPXUP;2115;08:37:06;0;50	02385;8	61007;5;296;61;
$GPXUP;2115;08:37:07;0;50	02399;8	6102;5;295;61;
$GPXUP;2115;08:37:08;0;50	02412;8	61029;5;295;60;
$GPXUP;2115;08:37:09;0;50	02427;8	61036;5;294;60;
$GPXUP;2115;08:37:10;0;50	02441;8	61044;5;294;61;
$GPXUP;2115;08:37:11;0;50	02455;8	61051;5;294;61;
$GPXUP;2115;08:37:12;0;50	02469;8	61058;5;294;59;
$GPXUP;2115;08:37:13;0;50	02482;8	61063;5;294;58;
$GPXUP;2115;08:37:14;0;50	02497;8	61068;5;295;57;
$GPXUP;2115;08:37:15;0;50	02509;8	61077;5;296;57;
$GPXUP;2115;08:37:16;0;50	02522;8	61088;5;296;58;
$GPXUP;2115;08:37:17;0;50	02534;8	61102;5;297;59;
$GPXUP;2115;08:37:18;0;50	02547;8	61114;5;297;61;
$GPXUP;2115;08:37:19;0;50	02559;8	61129;5;297;62;
$GPXUP;2115;08:37:20;0;50	02572;8	61144;5;297;64;
$GPXUP;2115;08:37:21;0;50	02584;8	61159;5;297;62;
$GPXUP;2115;08:37:22;0;50	02596;8	61175;5;298;60;
$GPXUP;2115;08:37:23;0;50	02608;8	61188;5;299;59;
$GPXUP;2115;08:37:24;0;50	0262;8	612;5;299;60;
$GPXUP;2115;08:37:25;0;50	02634;8	61213;5;299;61;
$GPXUP;2115;08:37:26;0;50	02647;8	61225;5;299;62;
$GPXUP;2115;08:37:27;0;50	02661;8	6124;5;299;64;
$GPXUP;2115;08:37:28;0;50	02673;8	61255;5;299;65;
$GPXUP;2115;08:37:29;0;50	02686;8	61269;5;299;63;
$GPXUP;2115;08:37:30;0;50	02699;8	61281;5;299;62;
$GPXUP;2115;08:37:31;0;50	02713;8	61292;5;299;62;
$GPXUP;2115;08:37:32;0;50	02727;8	61303;5;299;61;
$GPXUP;2115;08:37:33;0;50	02742;8	61312;5;298;61;
$GPXUP;2115;08:37:34;0;50	02755;8	61322;5;297;61;
$GPXUP;2115;08:37:35;0;50	0277;8	61329;5;297;59;
$GPXUP;2115;08:37:36;0;50	02784;8	61334;5;296;58;
$GPXUP;2115;08:37:37;0;50	02798;8	6134;5;297;59;
$GPXUP;2115;08:37:38;0;50	02812;8	61347;5;296;59;
$GPXUP;2115;08:37:39;0;50	02827;8	61354;5;295;60;
$GPXUP;2115;08:37:40;0;50	02842;8	61358;5;295;59;
$GPXUP;2115;08:37:41;0;50	02856;8	61362;5;294;59;
$GPXUP;2115;08:37:42;0;50	02871;8	61365;5;294;60;
$GPXUP;2115;08:37:43;0;50	02885;8	6137;5;293;60;
$GPXUP;2115;08:37:44;0;50	029;8	61377;5;292;61;
$GPXUP;2115;08:37:45;0;50	02914;8	61387;5;292;62;
$GPXUP;2115;08:37:46;0;50	02929;8	61397;5;292;61;
$GPXUP;2115;08:37:47;0;50	02943;8	61402;5;291;59;
$GPXUP;2115;08:37:48;0;50	02958;8	61407;5;291;60;
$GPXUP;2115;08:37:49;0;50	02973;8	61415;5;290;63;
$GPXUP;2115;08:37:50;0;50	02989;8	6142;5;289;66;
$GPXUP;2115;08:37:51;0;50	03005;8	61422;5;289;63;
$GPXUP;2115;08:37:52;0;50	03019;8	61422;5;290;60;
$GPXUP;2115;08:37:53;0;50	03035;8	61424;5;290;60;
$GPXUP;2115;08:37:54;0;50	0305;8	61427;5;291;59;
$GPXUP;2115;08:37:55;0;50	03064;8	61428;5;291;58;
$GPXUP;2115;08:37:56;0;50	03079;8	61426;5;291;58;
$GPXUP;2115;08:37:57;0;50	03094;8	61423;5;292;58;
$GPXUP;2115;08:37:58;0;50	03108;8	61423;5;291;59;
$GPXUP;2115;08:37:59;0;50	03124;8	61426;5;292;62;
$GPXUP;2115;08:38:00;0;50	0314;8	6143;5;292;64;
$GPXUP;2115;08:38:01;0;50	03155;8	61437;5;292;65;
$GPXUP;2115;08:38:02;0;50	03171;8	61446;5;292;67;
$GPXUP;2115;08:38:03;0;50	03187;8	61454;5;291;65;
$GPXUP;2115;08:38:04;0;50	03202;8	61458;5;291;61;
$GPXUP;2115;08:38:05;0;50	03217;8	61461;5;291;60;
$GPXUP;2115;08:38:06;0;50	03232;8	61461;5;290;59;
$GPXUP;2115;08:38:07;0;50	03246;8	61459;5;291;56;
$GPXUP;2115;08:38:08;0;50	03258;8	61455;5;291;53;
$GPXUP;2115;08:38:09;0;50	03273;8	61453;5;292;55;
$GPXUP;2115;08:38:10;0;50	03287;8	61454;5;292;57;
$GPXUP;2115;08:38:11;0;50	03302;8	61458;5;293;60;
$GPXUP;2115;08:38:12;0;50	03316;8	61462;5;293;60;
$GPXUP;2115;08:38:13;0;50	03331;8	61467;5;294;62;
$GPXUP;2115;08:38:14;0;50	03347;8	61473;5;294;62;
$GPXUP;2115;08:38:15;0;50	03362;8	61478;5;295;63;
$GPXUP;2115;08:38:16;0;50	03378;8	61485;5;294;64;
$GPXUP;2115;08:38:17;0;50	03394;8	61491;5;294;64;
$GPXUP;2115;08:38:18;0;50	03409;8	61501;5;294;67;
$GPXUP;2115;08:38:19;0;50	03424;8	61512;5;293;69;
$GPXUP;2115;08:38:20;0;50	0344;8	61524;5;292;69;
$GPXUP;2115;08:38:21;0;50	03456;8	61532;5;292;68;
$GPXUP;2115;08:38:22;0;50	03473;8	61537;5;291;66;
$GPXUP;2115;08:38:23;0;50	03489;8	6154;5;290;63;
$GPXUP;2115;08:38:24;0;50	03504;8	61544;5;291;61;
$GPXUP;2115;08:38:25;0;50	03519;8	61547;5;290;60;
$GPXUP;2115;08:38:26;0;50	03534;8	61554;5;290;62;
$GPXUP;2115;08:38:27;0;50	03549;8	61561;5;289;64;
$GPXUP;2115;08:38:28;0;50	03565;8	61567;5;289;63;
$GPXUP;2115;08:38:29;0;50	03581;8	61567;5;288;61;
$GPXUP;2115;08:38:30;0;50	03595;8	61564;5;288;59;
$GPXUP;2115;08:38:31;0;50	0361;8	61561;5;287;59;
$GPXUP;2115;08:38:32;0;50	03626;8	61564;5;287;60;
$GPXUP;2115;08:38:33;0;50	0364;8	61572;5;286;62;
$GPXUP;2115;08:38:34;0;50	03655;8	61582;5;287;64;
$GPXUP;2115;08:38:35;0;50	0367;8	61592;5;286;63;
$GPXUP;2115;08:38:36;0;50	03684;8	616;5;286;62;
$GPXUP;2115;08:38:37;0;50	03698;8	61608;5;285;61;
$GPXUP;2115;08:38:38;0;50	03713;8	61616;5;286;60;
$GPXUP;2115;08:38:39;0;50	03728;8	61622;5;286;60;
$GPXUP;2115;08:38:40;0;50	03742;8	61626;5;285;60;
$GPXUP;2115;08:38:41;0;50	03757;8	61629;5;285;59;
$GPXUP;2115;08:38:42;0;50	03771;8	6163;5;285;58;
$GPXUP;2115;08:38:43;0;50	03787;8	61632;5;285;58;
$GPXUP;2115;08:38:44;0;50	03801;8	61638;5;285;60;
$GPXUP;2115;08:38:45;0;50	03816;8	61646;5;284;63;
$GPXUP;2115;08:38:46;0;50	03831;8	61653;5;284;64;
$GPXUP;2115;08:38:47;0;50	03847;8	61656;5;283;63;
$GPXUP;2115;08:38:48;0;50	03862;8	61658;5;283;61;
$GPXUP;2115;08:38:49;0;50	03878;8	61656;5;283;60;
$GPXUP;2115;08:38:50;0;50	03892;8	6165;5;283;58;
$GPXUP;2115;08:38:51;0;50	03905;8	61644;5;283;56;
$GPXUP;2115;08:38:52;0;50	03919;8	6164;5;283;57;
$GPXUP;2115;08:38:53;0;50	03933;8	61636;5;284;58;
$GPXUP;2115;08:38:54;0;50	03948;8	61633;5;284;58;
$GPXUP;2115;08:38:55;0;50	03963;8	61632;5;284;59;
$GPXUP;2115;08:38:56;0;50	03978;8	61633;5;286;60;
$GPXUP;2115;08:38:57;0;50	03994;8	61639;5;286;62;
$GPXUP;2115;08:38:58;0;50	04008;8	61648;5;286;64;
$GPXUP;2115;08:38:59;0;50	04022;8	61661;5;286;65;
$GPXUP;2115;08:39:00;0;50	04037;8	61672;5;287;65;
$GPXUP;2115;08:39:01;0;50	04052;8	61681;5;287;65;
$GPXUP;2115;08:39:02;0;50	04068;8	6169;5;287;65;
$GPXUP;2115;08:39:03;0;50	04082;8	61701;5;288;65;
$GPXUP;2115;08:39:04;0;50	04097;8	61708;5;288;63;
$GPXUP;2115;08:39:05;0;50	04112;8	61712;5;289;60;
$GPXUP;2115;08:39:06;0;50	04127;8	61712;5;289;59;
$GPXUP;2115;08:39:07;0;50	04143;8	61713;5;290;61;
$GPXUP;2115;08:39:08;0;50	04158;8	61714;5;291;61;
$GPXUP;2115;08:39:09;0;50	04172;8	61712;5;292;55;
$GPXUP;2115;08:39:10;0;50	04186;8	61709;5;294;61;
$GPXUP;2115;08:39:11;0;50	042;8	617;5;295;58;
$GPXUP;2115;08:39:12;0;50	04214;8	61693;5;296;58;
$GPXUP;2115;08:39:13;0;50	04229;8	61688;5;297;59;
$GPXUP;2115;08:39:14;0;50	04245;8	61689;5;298;60;
$GPXUP;2115;08:39:15;0;50	04259;8	61693;5;299;61;
$GPXUP;2115;08:39:16;0;50	04274;8	61701;5;301;62;
$GPXUP;2115;08:39:17;0;50	04288;8	61712;5;301;64;
$GPXUP;2115;08:39:18;0;50	04301;8	61726;5;303;64;
$GPXUP;2115;08:39:19;0;50	04315;8	61738;5;303;63;
$GPXUP;2115;08:39:20;0;50	04329;8	61745;5;304;58;
$GPXUP;2115;08:39:21;0;50	04343;8	61748;5;305;58;
$GPXUP;2115;08:39:22;0;50	04357;8	61757;5;305;62;
$GPXUP;2115;08:39:23;0;50	04372;8	61766;5;306;65;
$GPXUP;2115;08:39:24;0;50	04387;8	61779;5;306;68;
$GPXUP;2115;08:39:25;0;50	04402;8	61791;5;307;66;
$GPXUP;2115;08:39:26;0;50	04417;8	618;5;307;64;
$GPXUP;2115;08:39:27;0;50	04432;8	61805;5;307;63;
$GPXUP;2115;08:39:28;0;50	04447;8	61812;5;308;63;
$GPXUP;2115;08:39:29;0;50	04462;8	61819;5;310;61;
$GPXUP;2115;08:39:30;0;50	04477;8	61823;5;310;61;
$GPXUP;2115;08:39:31;0;50	04491;8	61825;5;312;57;
$GPXUP;2115;08:39:32;0;50	04505;8	61827;5;313;56;
$GPXUP;2115;08:39:33;0;50	0452;8	61829;5;314;57;
$GPXUP;2115;08:39:34;0;50	04534;8	61834;5;315;60;
$GPXUP;2115;08:39:35;0;50	04548;8	61843;5;316;62;
$GPXUP;2115;08:39:36;0;50	04562;8	61856;5;317;63;
$GPXUP;2115;08:39:37;0;50	04576;8	61869;5;317;66;
$GPXUP;2115;08:39:38;0;50	04592;8	61881;5;318;68;
$GPXUP;2115;08:39:39;0;50	04607;8	6189;5;318;68;
$GPXUP;2115;08:39:40;0;50	04622;8	61903;5;316;69;
$GPXUP;2115;08:39:41;0;50	04638;8	61919;5;315;72;
$GPXUP;2115;08:39:42;0;50	04651;8	61938;5;315;74;
$GPXUP;2115;08:39:43;0;50	04665;8	61956;5;314;73;
$GPXUP;2115;08:39:44;0;50	04679;8	61972;5;312;69;
$GPXUP;2115;08:39:45;0;50	04695;8	6198;5;312;66;
$GPXUP;2115;08:39:46;0;50	04711;8	61988;5;310;68;
$GPXUP;2115;08:39:47;0;50	04727;8	61989;5;309;61;
$GPXUP;2115;08:39:48;0;50	04743;8	61988;5;308;65;
$GPXUP;2115;08:39:49;0;50	04759;8	61988;5;308;66;
$GPXUP;2115;08:39:50;0;50	04776;8	61992;5;307;66;
$GPXUP;2115;08:39:51;0;50	04791;8	62;5;307;64;
$GPXUP;2115;08:39:52;0;50	04804;8	62014;5;307;63;
$GPXUP;2115;08:39:53;0;50	04817;8	6203;5;308;64;
$GPXUP;2115;08:39:54;0;50	04826;8	62048;5;308;66;
$GPXUP;2115;08:39:55;0;50	04837;8	6207;5;308;68;
$GPXUP;2115;08:39:56;0;50	04848;8	62089;5;309;68;
$GPXUP;2115;08:39:57;0;50	0486;8	62108;5;309;68;
$GPXUP;2115;08:39:58;0;50	04873;8	62127;5;309;70;
$GPXUP;2115;08:39:59;0;50	04886;8	62145;5;309;73;
$GPXUP;2115;08:40:00;0;50	04899;8	62165;5;308;72;
$GPXUP;2115;08:40:01;0;50	0491;8	62186;5;308;73;
$GPXUP;2115;08:40:02;0;50	04919;8	62211;5;309;72;
$GPXUP;2115;08:40:03;0;50	04931;8	62231;5;308;71;
$GPXUP;2115;08:40:04;0;50	04944;8	62249;5;308;69;
$GPXUP;2115;08:40:05;0;50	04959;8	62264;5;308;72;
$GPXUP;2115;08:40:06;0;50	04973;8	62281;5;307;73;
$GPXUP;2115;08:40:07;0;50	04987;8	62299;5;307;73;
$GPXUP;2115;08:40:08;0;50	05002;8	62314;5;306;70;
$GPXUP;2115;08:40:09;0;50	05017;8	62327;5;305;68;
$GPXUP;2115;08:40:10;0;50	0503;8	62343;5;305;68;
$GPXUP;2115;08:40:11;0;50	05043;8	62362;5;305;70;
$GPXUP;2115;08:40:12;0;50	05054;8	62381;5;304;69;
$GPXUP;2115;08:40:13;0;50	05066;8	624;5;303;69;
$GPXUP;2115;08:40:14;0;50	05079;8	62418;5;303;70;
$GPXUP;2115;08:40:15;0;50	05093;8	62435;5;302;69;
$GPXUP;2115;08:40:16;0;50	05108;8	62446;5;303;67;
$GPXUP;2115;08:40:17;0;50	05124;8	62457;5;302;68;
$GPXUP;2115;08:40:18;0;50	05139;8	6247;5;302;70;
$GPXUP;2115;08:40:19;0;50	05152;8	62486;5;303;68;
$GPXUP;2115;08:40:20;0;50	05166;8	625;5;303;67;
$GPXUP;2115;08:40:21;0;50	05181;8	62511;5;302;65;
$GPXUP;2115;08:40:22;0;50	05196;8	62518;5;303;64;
$GPXUP;2115;08:40:23;0;50	05211;8	62525;5;303;65;
$GPXUP;2115;08:40:24;0;50	05227;8	62535;5;303;65;
$GPXUP;2115;08:40:25;0;50	05242;8	62549;5;302;74;
$GPXUP;2115;08:40:26;0;50	05254;8	62568;5;302;69;
$GPXUP;2115;08:40:27;0;50	05266;8	62586;5;302;66;
$GPXUP;2115;08:40:28;0;50	05279;8	626;5;302;63;
$GPXUP;2115;08:40:29;0;50	05293;8	62612;5;301;62;
$GPXUP;2115;08:40:30;0;50	05306;8	62619;5;301;57;
$GPXUP;2115;08:40:31;0;50	0532;8	62624;5;302;57;
$GPXUP;2115;08:40:32;0;50	05334;8	62631;5;301;60;
$GPXUP;2115;08:40:33;0;50	05349;8	6264;5;300;64;
$GPXUP;2115;08:40:34;0;50	05365;8	6265;5;299;67;
$GPXUP;2115;08:40:35;0;50	05379;8	62662;5;298;68;
$GPXUP;2115;08:40:36;0;50	05393;8	62679;5;297;68;
$GPXUP;2115;08:40:37;0;50	05404;8	62698;5;295;69;
$GPXUP;2115;08:40:38;0;50	05416;8	62719;5;294;72;
$GPXUP;2115;08:40:39;0;50	05428;8	62741;5;293;73;
$GPXUP;2115;08:40:40;0;50	05439;8	6276;5;291;68;
$GPXUP;2115;08:40:41;0;50	05451;8	62777;5;290;64;
$GPXUP;2115;08:40:42;0;50	05464;8	62788;5;289;59;
$GPXUP;2115;08:40:43;0;50	05477;8	62798;5;289;58;
$GPXUP;2115;08:40:44;0;50	0549;8	62809;5;288;60;
$GPXUP;2115;08:40:45;0;50	05503;8	62822;5;288;60;
$GPXUP;2115;08:40:46;0;50	05516;8	62833;5;287;61;
$GPXUP;2115;08:40:47;0;50	05529;8	62845;5;287;60;
$GPXUP;2115;08:40:48;0;50	05542;8	62856;5;286;59;
$GPXUP;2115;08:40:49;0;50	05556;8	62865;5;287;58;
$GPXUP;2115;08:40:50;0;50	05569;8	62872;5;287;56;
$GPXUP;2115;08:40:51;0;50	05582;8	62874;5;287;53;
$GPXUP;2115;08:40:52;0;50	05595;8	62879;5;288;54;
$GPXUP;2115;08:40:53;0;50	05609;8	62887;5;289;56;
$GPXUP;2115;08:40:54;0;50	05621;8	62899;5;288;60;
$GPXUP;2115;08:40:55;0;50	05635;8	62912;5;289;61;
$GPXUP;2115;08:40:56;0;50	05647;8	62924;5;289;61;
$GPXUP;2115;08:40:57;0;50	0566;8	62937;5;289;60;
$GPXUP;2115;08:40:58;0;50	05672;8	62949;5;289;60;
$GPXUP;2115;08:40:59;0;50	05687;8	6296;5;289;60;
$GPXUP;2115;08:41:00;0;50	05699;8	62974;5;289;60;
$GPXUP;2115;08:41:01;0;50	0571;8	62989;5;289;62;
$GPXUP;2115;08:41:02;0;50	05722;8	63005;5;290;60;
$GPXUP;2115;08:41:03;0;50	05734;8	63018;5;291;59;
$GPXUP;2115;08:41:04;0;50	05746;8	63029;5;292;57;
$GPXUP;2115;08:41:05;0;50	05758;8	63032;5;293;51;
$GPXUP;2115;08:41:06;0;50	05771;8	63034;5;294;49;
$GPXUP;2115;08:41:07;0;50	05783;8	63036;5;295;48;
$GPXUP;2115;08:41:08;0;50	05795;8	6304;5;297;49;
$GPXUP;2115;08:41:09;0;50	05808;8	63043;5;299;50;
$GPXUP;2115;08:41:10;0;50	0582;8	63045;5;300;50;
$GPXUP;2115;08:41:11;0;50	05833;8	63045;5;301;50;
$GPXUP;2115;08:41:12;0;50	05846;8	63043;5;302;51;
$GPXUP;2115;08:41:13;0;50	0586;8	63042;5;303;52;
$GPXUP;2115;08:41:14;0;50	05873;8	63046;5;302;55;
$GPXUP;2115;08:41:15;0;50	05887;8	63051;5;303;57;
$GPXUP;2115;08:41:16;0;50	05901;8	63052;5;303;57;
$GPXUP;2115;08:41:17;0;50	05915;8	63055;5;303;58;
$GPXUP;2115;08:41:18;0;50	0593;8	63059;5;304;58;
$GPXUP;2115;08:41:19;0;50	05945;8	63064;5;304;61;
$GPXUP;2115;08:41:20;0;50	0596;8	6307;5;304;62;
$GPXUP;2115;08:41:21;0;50	05975;8	63073;5;304;62;
$GPXUP;2115;08:41:22;0;50	05991;8	63077;5;303;62;
$GPXUP;2115;08:41:23;0;50	06006;8	63083;5;303;63;
$GPXUP;2115;08:41:24;0;50	06021;8	63091;5;302;63;
$GPXUP;2115;08:41:25;0;50	06036;8	63098;5;301;64;
$GPXUP;2115;08:41:26;0;50	06051;8	63107;5;300;64;
$GPXUP;2115;08:41:27;0;50	06066;8	63117;5;300;62;
$GPXUP;2115;08:41:28;0;50	06079;8	63129;5;300;60;
$GPXUP;2115;08:41:29;0;50	06092;8	63141;5;300;58;
$GPXUP;2115;08:41:30;0;50	06102;8	63154;5;301;56;
$GPXUP;2115;08:41:31;0;50	06112;8	6317;5;301;57;
$GPXUP;2115;08:41:32;0;50	06122;8	63187;5;301;57;
$GPXUP;2115;08:41:33;0;50	06132;8	63203;5;301;57;
$GPXUP;2115;08:41:34;0;50	06141;8	6322;5;301;57;
$GPXUP;2115;08:41:35;0;50	06151;8	63236;5;301;58;
$GPXUP;2115;08:41:36;0;50	06162;8	63252;5;302;58;
$GPXUP;2115;08:41:37;0;50	06172;8	63268;5;301;57;
$GPXUP;2115;08:41:38;0;50	06182;8	63286;5;301;57;
$GPXUP;2115;08:41:39;0;50	06191;8	63303;5;301;57;
$GPXUP;2115;08:41:40;0;50	062;8	6332;5;301;58;
$GPXUP;2115;08:41:41;0;50	0621;8	63337;5;301;57;
$GPXUP;2115;08:41:42;0;50	0622;8	63351;5;300;56;
$GPXUP;2115;08:41:43;0;50	06231;8	63362;5;301;53;
$GPXUP;2115;08:41:44;0;50	06243;8	63372;5;301;52;
$GPXUP;2115;08:41:45;0;50	06255;8	63381;5;301;53;
$GPXUP;2115;08:41:46;0;50	06267;8	63389;5;301;52;
$GPXUP;2115;08:41:47;0;50	0628;8	63394;5;301;50;
$GPXUP;2115;08:41:48;0;50	06292;8	63397;5;302;49;
$GPXUP;2115;08:41:49;0;50	06304;8	63402;5;302;51;
$GPXUP;2115;08:41:50;0;50	06317;8	63412;5;302;55;
$GPXUP;2115;08:41:51;0;50	06329;8	63423;5;301;57;
$GPXUP;2115;08:41:52;0;50	06342;8	63432;5;301;57;
$GPXUP;2115;08:41:53;0;50	06355;8	6344;5;300;56;
$GPXUP;2115;08:41:54;0;50	06369;8	63447;5;301;56;
$GPXUP;2115;08:41:55;0;50	06382;8	63455;5;300;58;
$GPXUP;2115;08:41:56;0;50	06396;8	63466;5;299;61;
$GPXUP;2115;08:41:57;0;50	0641;8	63476;5;298;62;
$GPXUP;2115;08:41:58;0;50	06424;8	63487;5;298;62;
$GPXUP;2115;08:41:59;0;50	06438;8	63497;5;296;60;
$GPXUP;2115;08:42:00;0;50	06451;8	63503;5;296;58;
$GPXUP;2115;08:42:01;0;50	06465;8	63511;5;295;57;
$GPXUP;2115;08:42:02;0;50	06478;8	63518;5;295;57;
$GPXUP;2115;08:42:03;0;50	06492;8	63519;5;294;54;
$GPXUP;2115;08:42:04;0;50	06505;8	63519;5;293;52;
$GPXUP;2115;08:42:05;0;50	06518;8	63517;5;293;52;
$GPXUP;2115;08:42:06;0;50	06531;8	63515;5;293;51;
$GPXUP;2115;08:42:07;0;50	06544;8	63513;5;293;50;
$GPXUP;2115;08:42:08;0;50	06557;8	63513;5;293;51;
$GPXUP;2115;08:42:09;0;50	06569;8	63517;5;293;52;
$GPXUP;2115;08:42:10;0;50	06583;8	63519;5;292;53;
$GPXUP;2115;08:42:11;0;50	06595;8	63523;5;292;53;
$GPXUP;2115;08:42:12;0;50	06609;8	63525;5;292;53;
$GPXUP;2115;08:42:13;0;50	06623;8	63525;5;291;53;
$GPXUP;2115;08:42:14;0;50	06636;8	63525;5;291;53;
$GPXUP;2115;08:42:15;0;50	06649;8	63523;5;290;52;
$GPXUP;2115;08:42:16;0;50	06662;8	63521;5;290;53;
$GPXUP;2115;08:42:17;0;50	06675;8	63522;5;289;53;
$GPXUP;2115;08:42:18;0;50	06688;8	63519;5;289;53;
$GPXUP;2115;08:42:19;0;50	06701;8	63514;5;288;52;
$GPXUP;2115;08:42:20;0;50	06714;8	63511;5;288;52;
$GPXUP;2115;08:42:21;0;50	06728;8	63508;5;287;54;
$GPXUP;2115;08:42:22;0;50	06741;8	63506;5;287;54;
$GPXUP;2115;08:42:23;0;50	06755;8	63506;5;287;55;
$GPXUP;2115;08:42:24;0;50	06768;8	63505;5;286;55;
$GPXUP;2115;08:42:25;0;50	06783;8	63504;5;286;55;
$GPXUP;2115;08:42:26;0;50	06796;8	63502;5;285;55;
$GPXUP;2115;08:42:27;0;50	0681;8	63501;5;284;56;
$GPXUP;2115;08:42:28;0;50	06824;8	63502;5;284;56;
$GPXUP;2115;08:42:29;0;50	06838;8	635;5;283;56;
$GPXUP;2115;08:42:30;0;50	06853;8	635;5;282;56;
$GPXUP;2115;08:42:31;0;50	06867;8	63497;5;281;56;
$GPXUP;2115;08:42:32;0;50	06881;8	63494;5;280;57;
$GPXUP;2115;08:42:33;0;50	06895;8	63491;5;280;56;
$GPXUP;2115;08:42:34;0;50	06909;8	63487;5;279;55;
$GPXUP;2115;08:42:35;0;50	06923;8	63486;5;278;55;
$GPXUP;2115;08:42:36;0;50	06937;8	63483;5;278;56;
$GPXUP;2115;08:42:37;0;50	06951;8	6348;5;276;56;
$GPXUP;2115;08:42:38;0;50	06965;8	63479;5;276;56;
$GPXUP;2115;08:42:39;0;50	06979;8	63481;5;275;58;
$GPXUP;2115;08:42:40;0;50	06994;8	63483;5;274;58;
$GPXUP;2115;08:42:41;0;50	07007;8	63483;5;273;56;
$GPXUP;2115;08:42:42;0;50	07021;8	63479;5;274;55;
$GPXUP;2115;08:42:43;0;50	07034;8	63476;5;273;54;
$GPXUP;2115;08:42:44;0;50	07047;8	63473;5;273;52;
$GPXUP;2115;08:42:45;0;50	07059;8	63465;5;273;53;
$GPXUP;2115;08:42:46;0;50	0707;8	63454;5;273;53;
$GPXUP;2115;08:42:47;0;50	07081;8	63442;5;274;53;
$GPXUP;2115;08:42:48;0;50	07093;8	63432;5;274;53;
$GPXUP;2115;08:42:49;0;50	07106;8	63422;5;276;54;
$GPXUP;2115;08:42:50;0;50	07118;8	63415;5;275;54;
$GPXUP;2115;08:42:51;0;50	07132;8	63411;5;277;54;
$GPXUP;2115;08:42:52;0;50	07145;8	63411;5;278;53;
$GPXUP;2115;08:42:53;0;50	07159;8	63407;5;279;52;
$GPXUP;2115;08:42:54;0;50	0717;8	63401;5;281;50;
$GPXUP;2115;08:42:55;0;50	07182;8	63396;5;281;49;
$GPXUP;2115;08:42:56;0;50	07194;8	63394;5;283;49;
$GPXUP;2115;08:42:57;0;50	07207;8	63394;5;284;49;
$GPXUP;2115;08:42:58;0;50	0722;8	63394;5;285;51;
$GPXUP;2115;08:42:59;0;50	07234;8	63396;5;287;54;
$GPXUP;2115;08:43:00;0;50	07248;8	63398;5;287;56;
$GPXUP;2115;08:43:01;0;50	07262;8	63401;5;288;56;
$GPXUP;2115;08:43:02;0;50	07276;8	63405;5;288;56;
$GPXUP;2115;08:43:03;0;50	07289;8	63407;5;289;56;
$GPXUP;2115;08:43:04;0;50	07303;8	63408;5;290;53;
$GPXUP;2115;08:43:05;0;50	07316;8	63405;5;291;51;
$GPXUP;2115;08:43:06;0;50	07329;8	63401;5;291;49;
$GPXUP;2115;08:43:07;0;50	07341;8	63399;5;293;50;
$GPXUP;2115;08:43:08;0;50	07355;8	63399;5;294;56;
$GPXUP;2115;08:43:09;0;50	0737;8	634;5;295;59;
$GPXUP;2115;08:43:10;0;50	07384;8	63405;5;296;58;
$GPXUP;2115;08:43:11;0;50	07398;8	63412;5;296;56;
$GPXUP;2115;08:43:12;0;50	07411;8	63414;5;297;55;
$GPXUP;2115;08:43:13;0;50	07424;8	63412;5;298;52;
$GPXUP;2115;08:43:14;0;50	07436;8	63408;5;299;49;
$GPXUP;2115;08:43:15;0;50	07448;8	63402;5;299;50;
$GPXUP;2115;08:43:16;0;50	0746;8	63393;5;298;51;
$GPXUP;2115;08:43:17;0;50	07471;8	63384;5;297;51;
$GPXUP;2115;08:43:18;0;50	07482;8	63373;5;297;51;
$GPXUP;2115;08:43:19;0;50	07493;8	63365;5;296;49;
$GPXUP;2115;08:43:20;0;50	07504;8	63357;5;296;47;
$GPXUP;2115;08:43:21;0;50	07514;8	63348;5;296;45;
$GPXUP;2115;08:43:22;0;50	07523;8	6334;5;296;43;
$GPXUP;2115;08:43:23;0;50	07533;8	63331;5;297;43;
$GPXUP;2115;08:43:24;0;50	07542;8	6332;5;297;45;
$GPXUP;2115;08:43:25;0;50	0755;8	63308;5;299;47;
$GPXUP;2115;08:43:26;0;50	07561;8	63298;5;299;47;
$GPXUP;2115;08:43:27;0;50	07571;8	6329;5;300;47;
$GPXUP;2115;08:43:28;0;50	07583;8	63285;5;301;47;
$GPXUP;2115;08:43:29;0;50	07596;8	63284;5;302;51;
$GPXUP;2115;08:43:30;0;50	07609;8	63286;5;303;52;
$GPXUP;2115;08:43:31;0;50	07621;8	63293;5;303;52;
$GPXUP;2115;08:43:32;0;50	07632;8	633;5;304;52;
$GPXUP;2115;08:43:33;0;50	07644;8	63305;5;305;50;
$GPXUP;2115;08:43:34;0;50	07656;8	63307;5;305;49;
$GPXUP;2115;08:43:35;0;50	07669;8	63311;5;306;50;
$GPXUP;2115;08:43:36;0;50	07683;8	63316;5;307;54;
$GPXUP;2115;08:43:37;0;50	07694;8	63324;5;308;52;
$GPXUP;2115;08:43:38;0;50	07706;8	63339;5;307;60;
$GPXUP;2115;08:43:39;0;50	07718;8	63354;5;308;59;
$GPXUP;2115;08:43:40;0;50	07732;8	63366;5;307;61;
$GPXUP;2115;08:43:41;0;50	07747;8	63376;5;306;61;
$GPXUP;2115;08:43:42;0;50	0776;8	63384;5;305;60;
$GPXUP;2115;08:43:43;0;50	07775;8	63388;5;304;58;
$GPXUP;2115;08:43:44;0;50	07789;8	63388;5;303;56;
$GPXUP;2115;08:43:45;0;50	07804;8	6339;5;303;55;
$GPXUP;2115;08:43:46;0;50	07817;8	63392;5;302;55;
$GPXUP;2115;08:43:47;0;50	07831;8	63395;5;301;55;
$GPXUP;2115;08:43:48;0;50	07844;8	63392;5;299;53;
$GPXUP;2115;08:43:49;0;50	07857;8	63384;5;298;51;
$GPXUP;2115;08:43:50;0;50	07868;8	63378;5;296;51;
$GPXUP;2115;08:43:51;0;50	07881;8	63372;5;295;52;
$GPXUP;2115;08:43:52;0;50	07893;8	63367;5;293;51;
$GPXUP;2115;08:43:53;0;50	07906;8	63362;5;291;52;
$GPXUP;2115;08:43:54;0;50	07919;8	63357;5;289;53;
$GPXUP;2115;08:43:55;0;50	07932;8	6335;5;288;53;
$GPXUP;2115;08:43:56;0;50	07943;8	63341;5;287;52;
$GPXUP;2115;08:43:57;0;50	07954;8	63331;5;286;50;
$GPXUP;2115;08:43:58;0;50	07965;8	63326;5;286;47;
$GPXUP;2115;08:43:59;0;50	07977;8	63319;5;284;47;
$GPXUP;2115;08:44:00;0;50	07986;8	63309;5;283;47;
$GPXUP;2115;08:44:01;0;50	07996;8	63297;5;281;50;
$GPXUP;2115;08:44:02;0;50	08005;8	63285;5;280;51;
$GPXUP;2115;08:44:03;0;50	08016;8	63271;5;279;52;
$GPXUP;2115;08:44:04;0;50	08026;8	63261;5;278;49;
$GPXUP;2115;08:44:05;0;50	08037;8	63253;5;278;49;
$GPXUP;2115;08:44:06;0;50	08049;8	63247;5;277;50;
$GPXUP;2115;08:44:07;0;50	08062;8	63242;5;277;50;
$GPXUP;2115;08:44:08;0;50	08074;8	63238;5;278;51;
$GPXUP;2115;08:44:09;0;50	08087;8	63238;5;277;52;
$GPXUP;2115;08:44:10;0;50	08101;8	63239;5;278;52;
$GPXUP;2115;08:44:11;0;50	08113;8	6324;5;279;51;
$GPXUP;2115;08:44:12;0;50	08127;8	63241;5;280;51;
$GPXUP;2115;08:44:13;0;50	08139;8	6324;5;280;50;
$GPXUP;2115;08:44:14;0;50	08152;8	63238;5;281;52;
$GPXUP;2115;08:44:15;0;50	08165;8	63237;5;282;52;
$GPXUP;2115;08:44:16;0;50	08178;8	63241;5;282;53;
$GPXUP;2115;08:44:17;0;50	08191;8	6325;5;284;54;
$GPXUP;2115;08:44:18;0;50	08203;8	63262;5;284;56;
$GPXUP;2115;08:44:19;0;50	08215;8	63273;5;285;56;
$GPXUP;2115;08:44:20;0;50	08229;8	63282;5;285;57;
$GPXUP;2115;08:44:21;0;50	08242;8	6329;5;285;55;
$GPXUP;2115;08:44:22;0;50	08256;8	63294;5;285;56;
$GPXUP;2115;08:44:23;0;50	08269;8	633;5;285;57;
$GPXUP;2115;08:44:24;0;50	08283;8	63311;5;285;59;
$GPXUP;2115;08:44:25;0;50	08296;8	63321;5;285;60;
$GPXUP;2115;08:44:26;0;50	08309;8	63332;5;284;59;
$GPXUP;2115;08:44:27;0;50	08323;8	6334;5;285;60;
$GPXUP;2115;08:44:28;0;50	08338;8	63348;5;284;60;
$GPXUP;2115;08:44:29;0;50	08352;8	63354;5;284;62;
$GPXUP;2115;08:44:30;0;50	08367;8	63361;5;283;61;
$GPXUP;2115;08:44:31;0;50	08382;8	63364;5;282;59;
$GPXUP;2115;08:44:32;0;50	08395;8	63364;5;283;55;
$GPXUP;2115;08:44:33;0;50	08409;8	63362;5;283;54;
$GPXUP;2115;08:44:34;0;50	08422;8	63363;5;282;55;
$GPXUP;2115;08:44:35;0;50	08437;8	63362;5;281;57;
$GPXUP;2115;08:44:36;0;50	08452;8	6336;5;280;60;
$GPXUP;2115;08:44:37;0;50	08468;8	63358;5;277;62;
$GPXUP;2115;08:44:38;0;50	08484;8	6336;5;275;64;
$GPXUP;2115;08:44:39;0;50	085;8	63363;5;273;65;
$GPXUP;2115;08:44:40;0;50	08516;8	63367;5;271;64;
$GPXUP;2115;08:44:41;0;50	08531;8	63374;5;270;63;
$GPXUP;2115;08:44:42;0;50	08546;8	63382;5;269;62;
$GPXUP;2115;08:44:43;0;50	0856;8	63386;5;267;60;
$GPXUP;2115;08:44:44;0;50	08575;8	6339;5;266;60;
$GPXUP;2115;08:44:45;0;50	08591;8	63389;5;265;62;
$GPXUP;2115;08:44:46;0;50	08606;8	63383;5;263;59;
$GPXUP;2115;08:44:47;0;50	08615;8	63371;5;262;49;
$GPXUP;2115;08:44:48;0;50	08624;8	63357;5;262;45;
$GPXUP;2115;08:44:49;0;50	0863;8	63343;5;261;44;
$GPXUP;2115;08:44:50;0;50	08636;8	63327;5;262;45;
$GPXUP;2115;08:44:51;0;50	08642;8	63311;5;263;44;
$GPXUP;2115;08:44:52;0;50	0865;8	63301;5;265;42;
$GPXUP;2115;08:44:53;0;50	08659;8	63292;5;267;43;
$GPXUP;2115;08:44:54;0;50	0867;8	6329;5;268;46;
$GPXUP;2115;08:44:55;0;50	08682;8	63289;5;269;48;
$GPXUP;2115;08:44:56;0;50	08693;8	63287;5;270;52;
$GPXUP;2115;08:44:57;0;50	08705;8	63279;5;272;51;
$GPXUP;2115;08:44:58;0;50	08715;8	63266;5;272;52;
$GPXUP;2115;08:44:59;0;50	08727;8	63258;5;272;54;
$GPXUP;2115;08:45:00;0;50	08739;8	63252;5;272;53;
$GPXUP;2115;08:45:01;0;50	08752;8	63252;5;273;55;
$GPXUP;2115;08:45:02;0;50	08765;8	63251;5;272;54;
$GPXUP;2115;08:45:03;0;50	08778;8	63249;5;274;53;
$GPXUP;2115;08:45:04;0;50	0879;8	63241;5;273;51;
$GPXUP;2115;08:45:05;0;50	088;8	63229;5;273;51;
$GPXUP;2115;08:45:06;0;50	0881;8	63218;5;273;50;
$GPXUP;2115;08:45:07;0;50	08821;8	63209;5;274;48;
$GPXUP;2115;08:45:08;0;50	08834;8	63202;5;275;52;
$GPXUP;2115;08:45:09;0;50	08846;8	63198;5;275;51;
$GPXUP;2115;08:45:10;0;50	08858;8	63195;5;276;51;
$GPXUP;2115;08:45:11;0;50	08872;8	63201;5;277;59;
$GPXUP;2115;08:45:12;0;50	08885;8	63211;5;278;57;
$GPXUP;2115;08:45:13;0;50	08898;8	63222;5;278;57;
$GPXUP;2115;08:45:14;0;50	0891;8	63236;5;278;58;
$GPXUP;2115;08:45:15;0;50	08923;8	63246;5;279;58;
$GPXUP;2115;08:45:16;0;50	08935;8	63256;5;279;56;
$GPXUP;2115;08:45:17;0;50	08949;8	63264;5;280;56;
$GPXUP;2115;08:45:18;0;50	08962;8	6327;5;279;57;
$GPXUP;2115;08:45:19;0;50	08977;8	63272;5;279;56;
$GPXUP;2115;08:45:20;0;50	0899;8	63267;5;278;55;
$GPXUP;2115;08:45:21;0;50	09002;8	63259;5;279;53;
$GPXUP;2115;08:45:22;0;50	0901;8	63245;5;278;46;
$GPXUP;2115;08:45:23;0;50	09016;8	63229;5;278;44;
$GPXUP;2115;08:45:24;0;50	09019;8	63213;5;277;44;
$GPXUP;2115;08:45:25;0;50	09023;8	63196;5;276;46;
$GPXUP;2115;08:45:26;0;50	09032;8	6318;5;275;47;
$GPXUP;2115;08:45:27;0;50	09042;8	63168;5;273;49;
$GPXUP;2115;08:45:28;0;50	0905;8	63154;5;272;49;
$GPXUP;2115;08:45:29;0;50	09057;8	63139;5;270;49;
$GPXUP;2115;08:45:30;0;50	09064;8	63123;5;269;49;
$GPXUP;2115;08:45:31;0;50	09072;8	63108;5;269;49;
$GPXUP;2115;08:45:32;0;50	0908;8	63094;5;268;49;
$GPXUP;2115;08:45:33;0;50	09089;8	6308;5;267;49;
$GPXUP;2115;08:45:34;0;50	09098;8	63068;5;266;46;
$GPXUP;2115;08:45:35;0;50	09106;8	63055;5;267;46;
$GPXUP;2115;08:45:36;0;50	09114;8	63042;5;267;48;
$GPXUP;2115;08:45:37;0;50	09124;8	6303;5;267;49;
$GPXUP;2115;08:45:38;0;50	09133;8	63017;5;268;49;
$GPXUP;2115;08:45:39;0;50	09143;8	63006;5;269;50;
$GPXUP;2115;08:45:40;0;50	09155;8	62994;5;270;52;
$GPXUP;2115;08:45:41;0;50	09165;8	62983;5;270;51;
$GPXUP;2115;08:45:42;0;50	09177;8	62972;5;271;51;
$GPXUP;2115;08:45:43;0;50	09189;8	62965;5;272;51;
$GPXUP;2115;08:45:44;0;50	09201;8	62957;5;272;55;
$GPXUP;2115;08:45:45;0;50	09216;8	62947;5;272;59;
$GPXUP;2115;08:45:46;0;50	09229;8	62937;5;272;59;
$GPXUP;2115;08:45:47;0;50	0924;8	62923;5;272;57;
$GPXUP;2115;08:45:48;0;50	09251;8	62908;5;273;57;
$GPXUP;2115;08:45:49;0;50	09262;8	62893;5;273;56;
$GPXUP;2115;08:45:50;0;50	09274;8	62884;5;272;55;
$GPXUP;2115;08:45:51;0;50	09287;8	62878;5;273;54;
$GPXUP;2115;08:45:52;0;50	09301;8	62875;5;272;56;
$GPXUP;2115;08:45:53;0;50	09316;8	62875;5;272;62;
$GPXUP;2115;08:45:54;0;50	09332;8	62879;5;272;64;
$GPXUP;2115;08:45:55;0;50	09348;8	62882;5;271;63;
$GPXUP;2115;08:45:56;0;50	09363;8	62885;5;270;63;
$GPXUP;2115;08:45:57;0;50	09379;8	62888;5;268;63;
$GPXUP;2115;08:45:58;0;50	09395;8	62891;5;268;63;
$GPXUP;2115;08:45:59;0;50	09411;8	6289;5;266;62;
$GPXUP;2115;08:46:00;0;50	09425;8	62885;5;265;60;
$GPXUP;2115;08:46:01;0;50	0944;8	62882;5;264;59;
$GPXUP;2115;08:46:02;0;50	09454;8	62885;5;263;59;
$GPXUP;2115;08:46:03;0;50	0947;8	62887;5;263;59;
$GPXUP;2115;08:46:04;0;50	09484;8	62884;5;262;58;
$GPXUP;2115;08:46:05;0;50	09498;8	62879;5;262;58;
$GPXUP;2115;08:46:06;0;50	09512;8	62876;5;262;58;
$GPXUP;2115;08:46:07;0;50	09527;8	62875;5;262;58;
$GPXUP;2115;08:46:08;0;50	09541;8	62877;5;262;58;
$GPXUP;2115;08:46:09;0;50	09555;8	62884;5;263;59;
$GPXUP;2115;08:46:10;0;50	0957;8	62886;5;264;58;
$GPXUP;2115;08:46:11;0;50	09583;8	62886;5;265;56;
$GPXUP;2115;08:46:12;0;50	09597;8	62885;5;266;57;
$GPXUP;2115;08:46:13;0;50	09612;8	62891;5;266;58;
$GPXUP;2115;08:46:14;0;50	09626;8	629;5;267;58;
$GPXUP;2115;08:46:15;0;50	09639;8	62914;5;268;61;
$GPXUP;2115;08:46:16;0;50	09651;8	62927;5;267;62;
$GPXUP;2115;08:46:17;0;50	09664;8	62941;5;268;64;
$GPXUP;2115;08:46:18;0;50	09678;8	62955;5;267;65;
$GPXUP;2115;08:46:19;0;50	09692;8	62966;5;267;63;
$GPXUP;2115;08:46:20;0;50	09705;8	62977;5;267;62;
$GPXUP;2115;08:46:21;0;50	09718;8	6299;5;267;61;
$GPXUP;2115;08:46:22;0;50	0973;8	63004;5;268;60;
$GPXUP;2115;08:46:23;0;50	09742;8	63016;5;268;58;
$GPXUP;2115;08:46:24;0;50	09755;8	63026;5;269;57;
$GPXUP;2115;08:46:25;0;50	09768;8	63036;5;269;57;
$GPXUP;2115;08:46:26;0;50	09781;8	63043;5;269;55;
$GPXUP;2115;08:46:27;0;50	09794;8	63049;5;270;55;
$GPXUP;2115;08:46:28;0;50	09808;8	63056;5;271;56;
$GPXUP;2115;08:46:29;0;50	09821;8	63068;5;271;57;
$GPXUP;2115;08:46:30;0;50	09831;8	63084;5;270;59;
$GPXUP;2115;08:46:31;0;50	09841;8	63103;5;270;60;
$GPXUP;2115;08:46:32;0;50	0985;8	63121;5;270;60;
$GPXUP;2115;08:46:33;0;50	09862;8	63136;5;270;61;
$GPXUP;2115;08:46:34;0;50	09875;8	63151;5;270;62;
$GPXUP;2115;08:46:35;0;50	09887;8	63165;5;269;62;
$GPXUP;2115;08:46:36;0;50	099;8	63182;5;268;64;
$GPXUP;2115;08:46:37;0;50	0991;8	632;5;267;66;
$GPXUP;2115;08:46:38;0;50	09921;8	6322;5;266;66;
$GPXUP;2115;08:46:39;0;50	09933;8	63239;5;265;66;
$GPXUP;2115;08:46:40;0;50	09944;8	63256;5;264;65;
$GPXUP;2115;08:46:41;0;50	09956;8	63271;5;265;63;
$GPXUP;2115;08:46:42;0;50	09969;8	63282;5;265;60;
$GPXUP;2115;08:46:43;0;50	09982;8	6329;5;265;58;
$GPXUP;2115;08:46:44;0;50	09997;8	63294;5;264;58;
$GPXUP;2115;08:46:45;0;50	10011;8	633;5;265;58;
$GPXUP;2115;08:46:46;0;50	10024;8	63306;5;265;58;
$GPXUP;2115;08:46:47;0;50	10038;8	63316;5;265;60;
$GPXUP;2115;08:46:48;0;50	10053;8	63321;5;265;60;
$GPXUP;2115;08:46:49;0;50	10068;8	63325;5;265;60;
$GPXUP;2115;08:46:50;0;50	10083;8	63334;5;265;59;
$GPXUP;2115;08:46:51;0;50	10097;8	63342;5;265;60;
$GPXUP;2115;08:46:52;0;50	10111;8	63354;5;265;61;
$GPXUP;2115;08:46:53;0;50	10123;8	63368;5;265;60;
$GPXUP;2115;08:46:54;0;50	10135;8	63383;5;265;60;
$GPXUP;2115;08:46:55;0;50	10146;8	63399;5;265;59;
$GPXUP;2115;08:46:56;0;50	10156;8	63415;5;266;54;
$GPXUP;2115;08:46:57;0;50	10166;8	63426;5;267;51;
$GPXUP;2115;08:46:58;0;50	10177;8	63435;5;269;49;
$GPXUP;2115;08:46:59;0;50	10188;8	63444;5;272;51;
$GPXUP;2115;08:47:00;0;50	10201;8	63452;5;273;52;
$GPXUP;2115;08:47:01;0;50	10212;8	63463;5;274;53;
$GPXUP;2115;08:47:02;0;50	10222;8	63473;5;276;57;
$GPXUP;2115;08:47:03;0;50	1023;8	63492;5;277;59;
$GPXUP;2115;08:47:04;0;50	10238;8	63511;5;278;59;
$GPXUP;2115;08:47:05;0;50	10245;8	63531;5;279;60;
$GPXUP;2115;08:47:06;0;50	10255;8	63549;5;280;60;
$GPXUP;2115;08:47:07;0;50	10265;8	63567;5;281;59;
$GPXUP;2115;08:47:08;0;50	10275;8	63583;5;282;59;
$GPXUP;2115;08:47:09;0;50	10284;8	63603;5;282;60;
$GPXUP;2115;08:47:10;0;50	10291;8	63624;5;283;62;
$GPXUP;2115;08:47:11;0;50	10299;8	63645;5;283;63;
$GPXUP;2115;08:47:12;0;50	10308;8	63665;5;284;62;
$GPXUP;2115;08:47:13;0;50	10317;8	63685;5;283;64;
$GPXUP;2115;08:47:14;0;50	10327;8	63705;5;283;67;
$GPXUP;2115;08:47:15;0;50	10339;8	63725;5;283;68;
$GPXUP;2115;08:47:16;0;50	10349;8	63746;5;283;68;
$GPXUP;2115;08:47:17;0;50	1036;8	63766;5;283;66;
$GPXUP;2115;08:47:18;0;50	10371;8	63782;5;283;62;
$GPXUP;2115;08:47:19;0;50	10382;8	638;5;283;60;
$GPXUP;2115;08:47:20;0;50	10393;8	63814;5;283;59;
$GPXUP;2115;08:47:21;0;50	10404;8	63832;5;284;60;
$GPXUP;2115;08:47:22;0;50	10412;8	63852;5;284;62;
$GPXUP;2115;08:47:23;0;50	1042;8	63873;5;284;64;
$GPXUP;2115;08:47:24;0;50	1043;8	63893;5;284;63;
$GPXUP;2115;08:47:25;0;50	10441;8	63909;5;284;62;
$GPXUP;2115;08:47:26;0;50	10454;8	63923;5;284;61;
$GPXUP;2115;08:47:27;0;50	10467;8	63937;5;284;60;
$GPXUP;2115;08:47:28;0;50	10479;8	6395;5;283;59;
$GPXUP;2115;08:47:29;0;50	1049;8	63966;5;283;63;
$GPXUP;2115;08:47:30;0;50	10498;8	63987;5;284;63;
$GPXUP;2115;08:47:31;0;50	10507;8	64008;5;284;64;
$GPXUP;2115;08:47:32;0;50	10514;8	6403;5;284;64;
$GPXUP;2115;08:47:33;0;50	10522;8	64053;5;284;64;
$GPXUP;2115;08:47:34;0;50	10529;8	64075;5;283;62;
$GPXUP;2115;08:47:35;0;50	10534;8	64097;5;284;60;
$GPXUP;2115;08:47:36;0;50	10542;8	64117;5;283;61;
$GPXUP;2115;08:47:37;0;50	10551;8	64136;5;282;60;
$GPXUP;2115;08:47:38;0;50	10563;8	6415;5;281;59;
$GPXUP;2115;08:47:39;0;50	10575;8	6416;5;280;55;
$GPXUP;2115;08:47:40;0;50	10589;8	64167;5;279;52;
$GPXUP;2115;08:47:41;0;50	10603;8	64167;5;277;57;
$GPXUP;2115;08:47:42;0;50	10618;8	64172;5;275;59;
$GPXUP;2115;08:47:43;0;50	10632;8	6418;5;273;61;
$GPXUP;2115;08:47:44;0;50	10646;8	64193;5;271;63;
$GPXUP;2115;08:47:45;0;50	10658;8	64208;5;270;62;
$GPXUP;2115;08:47:46;0;50	1067;8	64225;5;268;62;
$GPXUP;2115;08:47:47;0;50	10684;8	64237;5;266;62;
$GPXUP;2115;08:47:48;0;50	10697;8	64248;5;264;62;
$GPXUP;2115;08:47:49;0;50	10712;8	64255;5;262;62;
$GPXUP;2115;08:47:50;0;50	10727;8	64261;5;260;61;
$GPXUP;2115;08:47:51;0;50	10742;8	64268;5;259;61;
$GPXUP;2115;08:47:52;0;50	10757;8	64277;5;258;62;
$GPXUP;2115;08:47:53;0;50	10771;8	64282;5;257;59;
$GPXUP;2115;08:47:54;0;50	10783;8	64286;5;255;51;
$GPXUP;2115;08:47:55;0;50	10796;8	64286;5;254;48;
$GPXUP;2115;08:47:56;0;50	10808;8	64281;5;252;47;
$GPXUP;2115;08:47:57;0;50	10821;8	64272;5;252;53;
$GPXUP;2115;08:47:58;0;50	10834;8	64265;5;251;55;
$GPXUP;2115;08:47:59;0;50	10848;8	64263;5;251;55;
$GPXUP;2115;08:48:00;0;50	10862;8	64262;5;251;57;
$GPXUP;2115;08:48:01;0;50	10878;8	64264;5;251;59;
$GPXUP;2115;08:48:02;0;50	10892;8	6427;5;251;61;
$GPXUP;2115;08:48:03;0;50	10908;8	64273;5;250;59;
$GPXUP;2115;08:48:04;0;50	10923;8	64271;5;249;60;
$GPXUP;2115;08:48:05;0;50	10937;8	64265;5;249;56;
$GPXUP;2115;08:48:06;0;50	10949;8	64256;5;250;50;
$GPXUP;2115;08:48:07;0;50	1096;8	64247;5;250;49;
$GPXUP;2115;08:48:08;0;50	10972;8	64241;5;251;51;
$GPXUP;2115;08:48:09;0;50	10986;8	64236;5;252;53;
$GPXUP;2115;08:48:10;0;50	11001;8	64237;5;252;57;
$GPXUP;2115;08:48:11;0;50	11015;8	64242;5;253;57;
$GPXUP;2115;08:48:12;0;50	11029;8	64248;5;254;57;
$GPXUP;2115;08:48:13;0;50	11043;8	6425;5;255;56;
$GPXUP;2115;08:48:14;0;50	11057;8	64251;5;255;54;
$GPXUP;2115;08:48:15;0;50	11071;8	64252;5;256;56;
$GPXUP;2115;08:48:16;0;50	11085;8	64257;5;256;57;
$GPXUP;2115;08:48:17;0;50	11099;8	64264;5;256;57;
$GPXUP;2115;08:48:18;0;50	11112;8	64274;5;257;57;
$GPXUP;2115;08:48:19;0;50	11126;8	64284;5;258;58;
$GPXUP;2115;08:48:20;0;50	11138;8	64292;5;258;53;
$GPXUP;2115;08:48:21;0;50	11148;8	64298;5;259;45;
$GPXUP;2115;08:48:22;0;50	11162;8	64295;5;259;54;
$GPXUP;2115;08:48:23;0;50	11178;8	64296;5;260;59;
$GPXUP;2115;08:48:24;0;50	11193;8	64301;5;261;64;
$GPXUP;2115;08:48:25;0;50	11209;8	64309;5;261;65;
$GPXUP;2115;08:48:26;0;50	11227;8	64318;5;261;71;
$GPXUP;2115;08:48:27;0;50	11244;8	64331;5;261;75;
$GPXUP;2115;08:48:28;0;50	1126;8	64345;5;260;75;
$GPXUP;2115;08:48:29;0;50	11277;8	64361;5;259;75;
$GPXUP;2115;08:48:30;0;50	11293;8	64373;5;258;73;
$GPXUP;2115;08:48:31;0;50	1131;8	64383;5;256;73;
$GPXUP;2115;08:48:32;0;50	11327;8	64391;5;254;73;
$GPXUP;2115;08:48:33;0;50	11345;8	64394;5;253;72;
$GPXUP;2115;08:48:34;0;50	11362;8	64396;5;251;68;
$GPXUP;2115;08:48:35;0;50	11379;8	64399;5;250;67;
$GPXUP;2115;08:48:36;0;50	11395;8	64405;5;249;67;
$GPXUP;2115;08:48:37;0;50	11412;8	64408;5;248;66;
$GPXUP;2115;08:48:38;0;50	11428;8	64407;5;247;65;
$GPXUP;2115;08:48:39;0;50	11443;8	64404;5;247;63;
$GPXUP;2115;08:48:40;0;50	11459;8	64402;5;246;63;
$GPXUP;2115;08:48:41;0;50	11476;8	64401;5;244;67;
$GPXUP;2115;08:48:42;0;50	11494;8	64401;5;242;68;
$GPXUP;2115;08:48:43;0;50	1151;8	64406;5;241;67;
$GPXUP;2115;08:48:44;0;50	11527;8	64412;5;241;66;
$GPXUP;2115;08:48:45;0;50	11542;8	64418;5;240;63;
$GPXUP;2115;08:48:46;0;50	11558;8	64419;5;239;63;
$GPXUP;2115;08:48:47;0;50	11573;8	64418;5;239;62;
$GPXUP;2115;08:48:48;0;50	11587;8	6441;5;239;57;
$GPXUP;2115;08:48:49;0;50	11602;8	64403;5;238;61;
$GPXUP;2115;08:48:50;0;50	11618;8	64399;5;237;67;
$GPXUP;2115;08:48:51;0;50	11636;8	64398;5;237;68;
$GPXUP;2115;08:48:52;0;50	11652;8	64403;5;236;67;
$GPXUP;2115;08:48:53;0;50	11668;8	64414;5;236;68;
$GPXUP;2115;08:48:54;0;50	11682;8	64424;5;235;67;
$GPXUP;2115;08:48:55;0;50	11698;8	64434;5;234;67;
$GPXUP;2115;08:48:56;0;50	11714;8	64443;5;233;68;
$GPXUP;2115;08:48:57;0;50	11729;8	64448;5;232;65;
$GPXUP;2115;08:48:58;0;50	11744;8	64458;5;232;64;
$GPXUP;2115;08:48:59;0;50	11759;8	64468;5;232;64;
$GPXUP;2115;08:49:00;0;50	11773;8	64479;5;232;66;
$GPXUP;2115;08:49:01;0;50	11789;8	64489;5;231;67;
$GPXUP;2115;08:49:02;0;50	11805;8	645;5;230;69;
$GPXUP;2115;08:49:03;0;50	11821;8	64512;5;229;71;
$GPXUP;2115;08:49:04;0;50	11836;8	64525;5;229;72;
$GPXUP;2115;08:49:05;0;50	11851;8	6454;5;229;70;
$GPXUP;2115;08:49:06;0;50	11862;8	64559;5;228;66;
$GPXUP;2115;08:49:07;0;50	11874;8	64577;5;229;64;
$GPXUP;2115;08:49:08;0;50	11887;8	64592;5;229;64;
$GPXUP;2115;08:49:09;0;50	119;8	64606;5;228;64;
$GPXUP;2115;08:49:10;0;50	11915;8	64617;5;228;66;
$GPXUP;2115;08:49:11;0;50	11929;8	64631;5;227;68;
$GPXUP;2115;08:49:12;0;50	11943;8	64648;5;226;68;
$GPXUP;2115;08:49:13;0;50	11955;8	64667;5;226;67;
$GPXUP;2115;08:49:14;0;50	11965;8	64687;5;226;65;
$GPXUP;2115;08:49:15;0;50	11975;8	64706;5;226;64;
$GPXUP;2115;08:49:16;0;50	11983;8	64727;5;227;64;
$GPXUP;2115;08:49:17;0;50	11991;8	6475;5;226;66;
$GPXUP;2115;08:49:18;0;50	11997;8	64774;5;225;66;
$GPXUP;2115;08:49:19;0;50	12006;8	64796;5;226;66;
$GPXUP;2115;08:49:20;0;50	12014;8	64818;5;224;66;
$GPXUP;2115;08:49:21;0;50	12023;8	64839;5;224;65;
$GPXUP;2115;08:49:22;0;50	12033;8	6486;5;224;65;
$GPXUP;2115;08:49:23;0;50	12042;8	6488;5;224;64;
$GPXUP;2115;08:49:24;0;50	1205;8	64901;5;224;64;
$GPXUP;2115;08:49:25;0;50	12058;8	64923;5;224;64;
$GPXUP;2115;08:49:26;0;50	12065;8	64946;5;224;65;
$GPXUP;2115;08:49:27;0;50	12072;8	64969;5;224;67;
$GPXUP;2115;08:49:28;0;50	12081;8	64991;5;223;66;
$GPXUP;2115;08:49:29;0;50	12091;8	6501;5;223;67;
$GPXUP;2115;08:49:30;0;50	12103;8	65031;5;223;68;
$GPXUP;2115;08:49:31;0;50	12113;8	65051;5;222;69;
$GPXUP;2115;08:49:32;0;50	12125;8	6507;5;221;68;
$GPXUP;2115;08:49:33;0;50	12137;8	65089;5;221;67;
$GPXUP;2115;08:49:34;0;50	12149;8	65109;5;220;67;
$GPXUP;2115;08:49:35;0;50	12161;8	65128;5;219;69;
$GPXUP;2115;08:49:36;0;50	12172;8	65148;5;220;69;
$GPXUP;2115;08:49:37;0;50	12181;8	6517;5;219;65;
$GPXUP;2115;08:49:38;0;50	12187;8	65192;5;219;62;
$GPXUP;2115;08:49:39;0;50	12196;8	65211;5;219;58;
$GPXUP;2115;08:49:40;0;50	12208;8	65226;5;220;59;
$GPXUP;2115;08:49:41;0;50	12218;8	65243;5;221;61;
$GPXUP;2115;08:49:42;0;50	12226;8	65265;5;221;63;
$GPXUP;2115;08:49:43;0;50	12234;8	65288;5;222;67;
$GPXUP;2115;08:49:44;0;50	12242;8	65309;5;222;67;
$GPXUP;2115;08:49:45;0;50	12252;8	65334;5;222;71;
$GPXUP;2115;08:49:46;0;50	12261;8	65357;5;221;73;
$GPXUP;2115;08:49:47;0;50	12272;8	65381;5;221;74;
$GPXUP;2115;08:49:48;0;50	12282;8	65403;5;220;68;
$GPXUP;2115;08:49:49;0;50	12292;8	65422;5;220;62;
$GPXUP;2115;08:49:50;0;50	12302;8	65437;5;220;55;
$GPXUP;2115;08:49:51;0;50	12315;8	65447;5;220;60;
$GPXUP;2115;08:49:52;0;50	12331;8	65456;5;220;60;
$GPXUP;2115;08:49:53;0;50	12344;8	65462;5;221;53;
$GPXUP;2115;08:49:54;0;50	12355;8	6547;5;221;46;
$GPXUP;2115;08:49:55;0;50	12365;8	6548;5;222;46;
$GPXUP;2115;08:49:56;0;50	12372;8	65497;5;222;51;
$GPXUP;2115;08:49:57;0;50	12382;8	65517;5;223;61;
$GPXUP;2115;08:49:58;0;50	12393;8	65537;5;224;65;
$GPXUP;2115;08:49:59;0;50	12402;8	6556;5;224;67;
$GPXUP;2115;08:50:00;0;50	1241;8	65586;5;223;69;
$GPXUP;2115;08:50:01;0;50	1242;8	65609;5;223;69;
$GPXUP;2115;08:50:02;0;50	1243;8	65635;5;222;71;
$GPXUP;2115;08:50:03;0;50	12437;8	65662;5;222;75;
$GPXUP;2115;08:50:04;0;50	12446;8	65689;5;220;75;
$GPXUP;2115;08:50:05;0;50	12455;8	65713;5;219;74;
$GPXUP;2115;08:50:06;0;50	12466;8	65739;5;219;74;
$GPXUP;2115;08:50:07;0;50	12476;8	65763;5;218;73;
$GPXUP;2115;08:50:08;0;50	1249;8	65782;5;216;73;
$GPXUP;2115;08:50:09;0;50	12503;8	65802;5;214;70;
$GPXUP;2115;08:50:10;0;50	12515;8	65824;5;213;75;
$GPXUP;2115;08:50:11;0;50	12526;8	65848;5;211;74;
$GPXUP;2115;08:50:12;0;50	12537;8	65873;5;209;76;
$GPXUP;2115;08:50:13;0;50	12551;8	65898;5;206;82;
$GPXUP;2115;08:50:14;0;50	12565;8	65919;5;203;79;
$GPXUP;2115;08:50:15;0;50	12581;8	65937;5;201;77;
$GPXUP;2115;08:50:16;0;50	12597;8	65947;5;199;68;
$GPXUP;2115;08:50:17;0;50	12611;8	65947;5;196;55;
$GPXUP;2115;08:50:18;0;50	12622;8	65951;5;193;55;
$GPXUP;2115;08:50:19;0;50	1263;8	65956;5;191;45;
$GPXUP;2115;08:50:20;0;50	12633;8	6596;5;190;35;
$GPXUP;2115;08:50:21;0;50	12627;8	65972;5;188;46;
$GPXUP;2115;08:50:22;0;50	1262;8	65984;5;186;50;
$GPXUP;2115;08:50:23;0;50	12618;8	65998;5;184;52;
$GPXUP;2115;08:50:24;0;50	12617;8	66008;5;182;46;
$GPXUP;2115;08:50:25;0;50	1262;8	6601;5;180;34;
$GPXUP;2115;08:50:26;0;50	12623;8	66005;5;178;25;
$GPXUP;2115;08:50:27;0;50	12623;8	65997;5;176;14;
$GPXUP;2115;08:50:28;0;50	12621;8	65989;5;173;6;
$GPXUP;2115;08:50:29;0;50	12618;8	65979;5;171;2;
$GPXUP;2115;08:50:30;0;50	12613;8	65975;5;170;13;
$GPXUP;2115;08:50:31;0;50	12605;8	65974;5;169;22;
$GPXUP;2115;08:50:32;0;50	126;8	65972;5;167;13;
$GPXUP;2115;08:50:33;0;50	12595;8	65975;5;165;25;
$GPXUP;2115;08:50:34;0;50	12592;8	65979;5;164;25;
$GPXUP;2115;08:50:35;0;50	12589;8	6598;5;163;17;
$GPXUP;2115;08:50:36;0;50	12588;8	65975;5;161;3;
$GPXUP;2115;08:50:37;0;50	12585;8	65963;5;160;16;
$GPXUP;2115;08:50:38;0;50	12584;8	65949;5;157;16;
$GPXUP;2115;08:50:39;0;50	1258;8	65937;5;157;19;
$GPXUP;2115;08:50:40;0;50	12573;8	65929;5;156;22;
$GPXUP;2115;08:50:41;0;50	12565;8	65923;5;154;26;
$GPXUP;2115;08:50:42;0;50	12557;8	6592;5;153;26;
$GPXUP;2115;08:50:43;0;50	12552;8	65921;5;152;18;
$GPXUP;2115;08:50:44;0;50	1255;8	65925;5;150;16;
$GPXUP;2115;08:50:45;0;50	1255;8	65927;5;149;12;
$GPXUP;2115;08:50:46;0;50	12551;8	65926;5;148;2;
$GPXUP;2115;08:50:47;0;50	12552;8	65923;5;149;1;
$GPXUP;2115;08:50:48;0;50	12553;8	6592;5;150;0;
