# Supplementary material for: Pigeon Navigation: Different Routes Lead to Frankfurt
Source: PLoS One. 2014 Nov 12;9(11):e112439. doi: 10.1371/journal.pone.0112439 (PMC4229201; doi:10.1371/journal.pone.0112439)
Supplement: File S4 — Files containing the original track data and a ‘Read me’ explaining the data format. (ZIP) [file pone.0112439.s004.zip › S-GH/050606xup03_750.log]

$GPXUP;2115;09:35:15;0;49	93621;8	58513;5;148;0;
$GPXUP;2115;09:35:16;0;49	93622;8	58513;5;148;2;
$GPXUP;2115;09:35:17;0;49	93624;8	58509;5;147;12;
$GPXUP;2115;09:35:18;0;49	93628;8	58507;5;148;17;
$GPXUP;2115;09:35:19;0;49	93634;8	58506;5;147;21;
$GPXUP;2115;09:35:20;0;49	93639;8	58505;5;147;24;
$GPXUP;2115;09:35:21;0;49	93647;8	58505;5;148;30;
$GPXUP;2115;09:35:22;0;49	93655;8	58507;5;148;27;
$GPXUP;2115;09:35:23;0;49	93662;8	58512;5;149;29;
$GPXUP;2115;09:35:24;0;49	93671;8	58523;5;150;40;
$GPXUP;2115;09:35:25;0;49	93679;8	58537;5;151;42;
$GPXUP;2115;09:35:26;0;49	93685;8	58552;5;152;37;
$GPXUP;2115;09:35:27;0;49	93687;8	58568;5;153;37;
$GPXUP;2115;09:35:28;0;49	93684;8	58587;5;154;44;
$GPXUP;2115;09:35:29;0;49	93679;8	58603;5;156;39;
$GPXUP;2115;09:35:30;0;49	93672;8	58611;5;157;27;
$GPXUP;2115;09:35:31;0;49	93663;8	58615;5;158;28;
$GPXUP;2115;09:35:32;0;49	93651;8	5861;5;158;40;
$GPXUP;2115;09:35:33;0;49	93637;8	58603;5;158;43;
$GPXUP;2115;09:35:34;0;49	93625;8	586;5;158;42;
$GPXUP;2115;09:35:35;0;49	93613;8	58597;5;159;40;
$GPXUP;2115;09:35:36;0;49	93599;8	58598;5;159;46;
$GPXUP;2115;09:35:37;0;49	93583;8	58603;5;160;56;
$GPXUP;2115;09:35:38;0;49	93567;8	5861;5;161;59;
$GPXUP;2115;09:35:39;0;49	93552;8	58616;5;161;57;
$GPXUP;2115;09:35:40;0;49	93536;8	58626;5;161;58;
$GPXUP;2115;09:35:41;0;49	93519;8	58634;5;163;63;
$GPXUP;2115;09:35:42;0;49	93503;8	58644;5;163;64;
$GPXUP;2115;09:35:43;0;49	93487;8	5865;5;164;65;
$GPXUP;2115;09:35:44;0;49	9347;8	58653;5;165;61;
$GPXUP;2115;09:35:45;0;49	93458;8	58651;5;166;46;
$GPXUP;2115;09:35:46;0;49	93449;8	58645;5;167;35;
$GPXUP;2115;09:35:47;0;49	93444;8	58636;5;168;25;
$GPXUP;2115;09:35:48;0;49	9344;8	58626;5;171;24;
$GPXUP;2115;09:35:49;0;49	9344;8	58608;5;172;34;
$GPXUP;2115;09:35:50;0;49	93443;8	58588;5;174;41;
$GPXUP;2115;09:35:51;0;49	93446;8	58568;5;175;40;
$GPXUP;2115;09:35:52;0;49	93448;8	58549;5;177;40;
$GPXUP;2115;09:35:53;0;49	93449;8	58532;5;178;33;
$GPXUP;2115;09:35:54;0;49	9345;8	5852;5;181;22;
$GPXUP;2115;09:35:55;0;49	93447;8	58511;5;182;19;
$GPXUP;2115;09:35:56;0;49	93442;8	58503;5;184;24;
$GPXUP;2115;09:35:57;0;49	93435;8	58492;5;186;28;
$GPXUP;2115;09:35:58;0;49	93425;8	58479;5;187;45;
$GPXUP;2115;09:35:59;0;49	93419;8	58459;5;189;49;
$GPXUP;2115;09:36:00;0;49	93413;8	58439;5;190;48;
$GPXUP;2115;09:36:01;0;49	93411;8	58419;5;191;45;
$GPXUP;2115;09:36:02;0;49	9341;8	58397;5;193;50;
$GPXUP;2115;09:36:03;0;49	93412;8	58378;5;194;47;
$GPXUP;2115;09:36:04;0;49	93417;8	58362;5;196;44;
$GPXUP;2115;09:36:05;0;49	93425;8	58347;5;198;47;
$GPXUP;2115;09:36:06;0;49	93434;8	58335;5;199;50;
$GPXUP;2115;09:36:07;0;49	93444;8	58325;5;201;45;
$GPXUP;2115;09:36:08;0;49	93452;8	58319;5;202;37;
$GPXUP;2115;09:36:09;0;49	93464;8	58317;5;204;47;
$GPXUP;2115;09:36:10;0;49	93477;8	58318;5;205;49;
$GPXUP;2115;09:36:11;0;49	9349;8	58325;5;207;56;
$GPXUP;2115;09:36:12;0;49	93501;8	58338;5;208;51;
$GPXUP;2115;09:36:13;0;49	9351;8	58355;5;209;51;
$GPXUP;2115;09:36:14;0;49	93515;8	58374;5;210;46;
$GPXUP;2115;09:36:15;0;49	93517;8	58396;5;212;47;
$GPXUP;2115;09:36:16;0;49	93514;8	58423;5;213;56;
$GPXUP;2115;09:36:17;0;49	9351;8	58456;5;213;73;
$GPXUP;2115;09:36:18;0;49	93508;8	58491;5;213;79;
$GPXUP;2115;09:36:19;0;49	93505;8	58527;5;214;80;
$GPXUP;2115;09:36:20;0;49	93501;8	58564;5;214;87;
$GPXUP;2115;09:36:21;0;49	93494;8	586;5;213;82;
$GPXUP;2115;09:36:22;0;49	93487;8	58629;5;214;74;
$GPXUP;2115;09:36:23;0;49	93476;8	58657;5;215;72;
$GPXUP;2115;09:36:24;0;49	93465;8	58682;5;215;69;
$GPXUP;2115;09:36:25;0;49	93453;8	58698;5;214;55;
$GPXUP;2115;09:36:26;0;49	93441;8	5871;5;216;49;
$GPXUP;2115;09:36:27;0;49	93425;8	58715;5;217;51;
$GPXUP;2115;09:36:28;0;49	9341;8	58722;5;217;54;
$GPXUP;2115;09:36:29;0;49	93396;8	58727;5;218;47;
$GPXUP;2115;09:36:30;0;49	93383;8	58733;5;219;45;
$GPXUP;2115;09:36:31;0;49	93368;8	5874;5;219;55;
$GPXUP;2115;09:36:32;0;49	93354;8	58746;5;220;49;
$GPXUP;2115;09:36:33;0;49	93339;8	5875;5;219;49;
$GPXUP;2115;09:36:34;0;49	93327;8	58748;5;219;42;
$GPXUP;2115;09:36:35;0;49	93312;8	58741;5;218;47;
$GPXUP;2115;09:36:36;0;49	93296;8	58726;5;217;60;
$GPXUP;2115;09:36:37;0;49	93285;8	58707;5;216;52;
$GPXUP;2115;09:36:38;0;49	93274;8	58684;5;214;58;
$GPXUP;2115;09:36:39;0;49	93267;8	58658;5;212;62;
$GPXUP;2115;09:36:40;0;49	93259;8	58631;5;211;63;
$GPXUP;2115;09:36:41;0;49	93252;8	58605;5;210;62;
$GPXUP;2115;09:36:42;0;49	93245;8	58581;5;209;57;
$GPXUP;2115;09:36:43;0;49	93239;8	58556;5;208;59;
$GPXUP;2115;09:36:44;0;49	93233;8	58532;5;206;60;
$GPXUP;2115;09:36:45;0;49	93228;8	58505;5;204;62;
$GPXUP;2115;09:36:46;0;49	93224;8	58478;5;203;63;
$GPXUP;2115;09:36:47;0;49	93224;8	58453;5;201;60;
$GPXUP;2115;09:36:48;0;49	93222;8	58428;5;200;58;
$GPXUP;2115;09:36:49;0;49	93221;8	58404;5;199;57;
$GPXUP;2115;09:36:50;0;49	93221;8	5838;5;198;55;
$GPXUP;2115;09:36:51;0;49	9322;8	58359;5;197;53;
$GPXUP;2115;09:36:52;0;49	93222;8	58335;5;195;56;
$GPXUP;2115;09:36:53;0;49	93221;8	58313;5;194;53;
$GPXUP;2115;09:36:54;0;49	93217;8	58293;5;192;52;
$GPXUP;2115;09:36:55;0;49	93214;8	58271;5;191;53;
$GPXUP;2115;09:36:56;0;49	9321;8	58252;5;190;46;
$GPXUP;2115;09:36:57;0;49	93204;8	58239;5;188;39;
$GPXUP;2115;09:36:58;0;49	93193;8	58226;5;187;50;
$GPXUP;2115;09:36:59;0;49	9318;8	58219;5;187;50;
$GPXUP;2115;09:37:00;0;49	93167;8	58217;5;188;48;
$GPXUP;2115;09:37:01;0;49	93152;8	58217;5;188;51;
$GPXUP;2115;09:37:02;0;49	93138;8	5822;5;189;54;
$GPXUP;2115;09:37:03;0;49	93121;8	58222;5;189;60;
$GPXUP;2115;09:37:04;0;49	93106;8	58227;5;189;59;
$GPXUP;2115;09:37:05;0;49	93089;8	58229;5;189;60;
$GPXUP;2115;09:37:06;0;49	93074;8	58232;5;189;60;
$GPXUP;2115;09:37:07;0;49	9306;8	58233;5;188;64;
$GPXUP;2115;09:37:08;0;49	93041;8	58229;5;188;70;
$GPXUP;2115;09:37:09;0;49	93025;8	58227;5;186;63;
$GPXUP;2115;09:37:10;0;49	9301;8	58221;5;187;54;
$GPXUP;2115;09:37:11;0;49	92998;8	58209;5;186;51;
$GPXUP;2115;09:37:12;0;49	92989;8	58194;5;186;49;
$GPXUP;2115;09:37:13;0;49	92983;8	58174;5;185;51;
$GPXUP;2115;09:37:14;0;49	92979;8	58152;5;185;54;
$GPXUP;2115;09:37:15;0;49	92973;8	58132;5;185;54;
$GPXUP;2115;09:37:16;0;49	92967;8	58111;5;185;54;
$GPXUP;2115;09:37:17;0;49	92962;8	5809;5;185;54;
$GPXUP;2115;09:37:18;0;49	92957;8	58071;5;186;51;
$GPXUP;2115;09:37:19;0;49	92952;8	58051;5;188;49;
$GPXUP;2115;09:37:20;0;49	92949;8	58032;5;189;47;
$GPXUP;2115;09:37:21;0;49	92945;8	58016;5;191;46;
$GPXUP;2115;09:37:22;0;49	92937;8	58003;5;193;45;
$GPXUP;2115;09:37:23;0;49	92928;8	57988;5;194;49;
$GPXUP;2115;09:37:24;0;49	92919;8	57971;5;195;53;
$GPXUP;2115;09:37:25;0;49	92911;8	57956;5;196;53;
$GPXUP;2115;09:37:26;0;49	92905;8	5794;5;196;44;
$GPXUP;2115;09:37:27;0;49	92902;8	57926;5;198;38;
$GPXUP;2115;09:37:28;0;49	92902;8	5791;5;200;38;
$GPXUP;2115;09:37:29;0;49	92904;8	57899;5;201;26;
$GPXUP;2115;09:37:30;0;49	92913;8	57889;5;202;31;
$GPXUP;2115;09:37:31;0;49	92922;8	57885;5;204;28;
$GPXUP;2115;09:37:32;0;49	92935;8	57885;5;205;36;
$GPXUP;2115;09:37:33;0;49	92946;8	57893;5;206;34;
$GPXUP;2115;09:37:34;0;49	92957;8	57907;5;208;40;
$GPXUP;2115;09:37:35;0;49	92968;8	57927;5;210;52;
$GPXUP;2115;09:37:36;0;49	92981;8	57956;5;212;73;
$GPXUP;2115;09:37:37;0;49	92994;8	57983;5;214;73;
$GPXUP;2115;09:37:38;0;49	93007;8	5801;5;216;72;
$GPXUP;2115;09:37:39;0;49	9302;8	58033;5;218;66;
$GPXUP;2115;09:37:40;0;49	93033;8	58053;5;219;60;
$GPXUP;2115;09:37:41;0;49	93049;8	58071;5;220;66;
$GPXUP;2115;09:37:42;0;49	93067;8	58086;5;221;69;
$GPXUP;2115;09:37:43;0;49	93086;8	58093;5;222;64;
$GPXUP;2115;09:37:44;0;49	93104;8	58102;5;224;65;
$GPXUP;2115;09:37:45;0;49	93123;8	58112;5;224;72;
$GPXUP;2115;09:37:46;0;49	93142;8	58125;5;225;74;
$GPXUP;2115;09:37:47;0;49	93158;8	58141;5;225;69;
$GPXUP;2115;09:37:48;0;49	93173;8	58159;5;226;70;
$GPXUP;2115;09:37:49;0;49	93186;8	58184;5;227;74;
$GPXUP;2115;09:37:50;0;49	93199;8	58208;5;228;77;
$GPXUP;2115;09:37:51;0;49	93211;8	5823;5;229;70;
$GPXUP;2115;09:37:52;0;49	93224;8	58251;5;230;71;
$GPXUP;2115;09:37:53;0;49	93239;8	5827;5;230;69;
$GPXUP;2115;09:37:54;0;49	93253;8	58289;5;232;73;
$GPXUP;2115;09:37:55;0;49	93267;8	58313;5;232;74;
$GPXUP;2115;09:37:56;0;49	93279;8	58338;5;232;76;
$GPXUP;2115;09:37:57;0;49	93289;8	58365;5;233;79;
$GPXUP;2115;09:37:58;0;49	933;8	58392;5;233;79;
$GPXUP;2115;09:37:59;0;49	93312;8	58419;5;234;77;
$GPXUP;2115;09:38:00;0;49	93322;8	58445;5;235;76;
$GPXUP;2115;09:38:01;0;49	93331;8	58472;5;235;76;
$GPXUP;2115;09:38:02;0;49	93341;8	58499;5;237;74;
$GPXUP;2115;09:38:03;0;49	9335;8	58523;5;237;71;
$GPXUP;2115;09:38:04;0;49	93361;8	58545;5;239;69;
$GPXUP;2115;09:38:05;0;49	93373;8	58565;5;241;70;
$GPXUP;2115;09:38:06;0;49	93384;8	58588;5;242;70;
$GPXUP;2115;09:38:07;0;49	93392;8	58611;5;244;68;
$GPXUP;2115;09:38:08;0;49	93397;8	58639;5;245;69;
$GPXUP;2115;09:38:09;0;49	93397;8	58667;5;247;71;
$GPXUP;2115;09:38:10;0;49	93395;8	58694;5;249;72;
$GPXUP;2115;09:38:11;0;49	93391;8	58722;5;250;71;
$GPXUP;2115;09:38:12;0;49	93389;8	58749;5;251;70;
$GPXUP;2115;09:38:13;0;49	93389;8	58777;5;253;70;
$GPXUP;2115;09:38:14;0;49	93391;8	58805;5;254;71;
$GPXUP;2115;09:38:15;0;49	93395;8	58832;5;255;69;
$GPXUP;2115;09:38:16;0;49	93401;8	58861;5;256;75;
$GPXUP;2115;09:38:17;0;49	93407;8	58888;5;258;75;
$GPXUP;2115;09:38:18;0;49	93414;8	58916;5;258;77;
$GPXUP;2115;09:38:19;0;49	93425;8	58943;5;259;77;
$GPXUP;2115;09:38:20;0;49	93435;8	58968;5;260;77;
$GPXUP;2115;09:38:21;0;49	93445;8	58995;5;261;76;
$GPXUP;2115;09:38:22;0;49	93453;8	59021;5;261;75;
$GPXUP;2115;09:38:23;0;49	93459;8	5905;5;262;74;
$GPXUP;2115;09:38:24;0;49	93463;8	59079;5;263;76;
$GPXUP;2115;09:38:25;0;49	93465;8	59109;5;265;75;
$GPXUP;2115;09:38:26;0;49	93465;8	59138;5;266;74;
$GPXUP;2115;09:38:27;0;49	93466;8	59167;5;266;73;
$GPXUP;2115;09:38:28;0;49	93468;8	59195;5;268;72;
$GPXUP;2115;09:38:29;0;49	93473;8	59222;5;269;69;
$GPXUP;2115;09:38:30;0;49	93477;8	59245;5;270;63;
$GPXUP;2115;09:38:31;0;49	93483;8	5927;5;271;64;
$GPXUP;2115;09:38:32;0;49	93492;8	59293;5;272;68;
$GPXUP;2115;09:38:33;0;49	93505;8	59313;5;273;70;
$GPXUP;2115;09:38:34;0;49	93518;8	59333;5;274;68;
$GPXUP;2115;09:38:35;0;49	93534;8	59345;5;275;65;
$GPXUP;2115;09:38:36;0;49	93549;8	59359;5;276;65;
$GPXUP;2115;09:38:37;0;49	93562;8	59375;5;278;65;
$GPXUP;2115;09:38:38;0;49	93576;8	59391;5;281;64;
$GPXUP;2115;09:38:39;0;49	93589;8	59406;5;283;64;
$GPXUP;2115;09:38:40;0;49	93604;8	5942;5;286;62;
$GPXUP;2115;09:38:41;0;49	93618;8	59432;5;289;61;
$GPXUP;2115;09:38:42;0;49	93631;8	59448;5;291;63;
$GPXUP;2115;09:38:43;0;49	93645;8	59466;5;293;68;
$GPXUP;2115;09:38:44;0;49	93658;8	59486;5;295;72;
$GPXUP;2115;09:38:45;0;49	93672;8	59506;5;297;74;
$GPXUP;2115;09:38:46;0;49	93687;8	59526;5;299;77;
$GPXUP;2115;09:38:47;0;49	93704;8	59544;5;299;77;
$GPXUP;2115;09:38:48;0;49	93721;8	59559;5;298;76;
$GPXUP;2115;09:38:49;0;49	93738;8	5957;5;299;75;
$GPXUP;2115;09:38:50;0;49	93757;8	59581;5;298;76;
$GPXUP;2115;09:38:51;0;49	93776;8	59588;5;298;75;
$GPXUP;2115;09:38:52;0;49	93794;8	59593;5;298;72;
$GPXUP;2115;09:38:53;0;49	93812;8	59593;5;298;69;
$GPXUP;2115;09:38:54;0;49	93829;8	59594;5;297;70;
$GPXUP;2115;09:38:55;0;49	93848;8	59596;5;297;72;
$GPXUP;2115;09:38:56;0;49	93866;8	59595;5;296;71;
$GPXUP;2115;09:38:57;0;49	93885;8	5959;5;295;76;
$GPXUP;2115;09:38:58;0;49	93903;8	59581;5;294;75;
$GPXUP;2115;09:38:59;0;49	93921;8	5957;5;292;74;
$GPXUP;2115;09:39:00;0;49	93938;8	59558;5;290;73;
$GPXUP;2115;09:39:01;0;49	93956;8	59549;5;287;73;
$GPXUP;2115;09:39:02;0;49	93974;8	59544;5;286;75;
$GPXUP;2115;09:39:03;0;49	93994;8	59543;5;284;77;
$GPXUP;2115;09:39:04;0;49	94014;8	59549;5;281;79;
$GPXUP;2115;09:39:05;0;49	94034;8	59554;5;280;80;
$GPXUP;2115;09:39:06;0;49	94054;8	59562;5;278;80;
$GPXUP;2115;09:39:07;0;49	94073;8	59571;5;277;80;
$GPXUP;2115;09:39:08;0;49	94093;8	59582;5;274;80;
$GPXUP;2115;09:39:09;0;49	94111;8	59595;5;273;82;
$GPXUP;2115;09:39:10;0;49	9413;8	59608;5;271;82;
$GPXUP;2115;09:39:11;0;49	9415;8	59619;5;269;83;
$GPXUP;2115;09:39:12;0;49	94171;8	59628;5;267;84;
$GPXUP;2115;09:39:13;0;49	94191;8	59636;5;265;82;
$GPXUP;2115;09:39:14;0;49	9421;8	59641;5;262;78;
$GPXUP;2115;09:39:15;0;49	9423;8	59644;5;261;79;
$GPXUP;2115;09:39:16;0;49	94249;8	59646;5;260;76;
$GPXUP;2115;09:39:17;0;49	94267;8	59644;5;258;70;
$GPXUP;2115;09:39:18;0;49	94283;8	59638;5;257;67;
$GPXUP;2115;09:39:19;0;49	943;8	59634;5;256;69;
$GPXUP;2115;09:39:20;0;49	94319;8	59633;5;257;71;
$GPXUP;2115;09:39:21;0;49	94336;8	59637;5;256;71;
$GPXUP;2115;09:39:22;0;49	94353;8	59638;5;257;70;
$GPXUP;2115;09:39:23;0;49	94371;8	59643;5;257;71;
$GPXUP;2115;09:39:24;0;49	94387;8	5965;5;257;64;
$GPXUP;2115;09:39:25;0;49	94401;8	59658;5;257;64;
$GPXUP;2115;09:39:26;0;49	94415;8	59673;5;258;68;
$GPXUP;2115;09:39:27;0;49	94428;8	59692;5;257;70;
$GPXUP;2115;09:39:28;0;49	94438;8	59721;5;258;81;
$GPXUP;2115;09:39:29;0;49	94445;8	59753;5;259;83;
$GPXUP;2115;09:39:30;0;49	94453;8	59785;5;259;83;
$GPXUP;2115;09:39:31;0;49	9446;8	59816;5;258;83;
$GPXUP;2115;09:39:32;0;49	94468;8	5985;5;258;84;
$GPXUP;2115;09:39:33;0;49	94475;8	59882;5;258;85;
$GPXUP;2115;09:39:34;0;49	94481;8	59916;5;258;85;
$GPXUP;2115;09:39:35;0;49	94486;8	59949;5;258;85;
$GPXUP;2115;09:39:36;0;49	94489;8	59984;5;259;84;
$GPXUP;2115;09:39:37;0;49	94492;8	60016;5;259;83;
$GPXUP;2115;09:39:38;0;49	94493;8	60049;5;261;80;
$GPXUP;2115;09:39:39;0;49	94495;8	60082;5;261;80;
$GPXUP;2115;09:39:40;0;49	94498;8	60113;5;261;80;
$GPXUP;2115;09:39:41;0;49	94501;8	60146;5;262;80;
$GPXUP;2115;09:39:42;0;49	94501;8	60178;5;262;80;
$GPXUP;2115;09:39:43;0;49	94504;8	60211;5;263;83;
$GPXUP;2115;09:39:44;0;49	94508;8	60244;5;263;84;
$GPXUP;2115;09:39:45;0;49	94516;8	60277;5;263;85;
$GPXUP;2115;09:39:46;0;49	94524;8	60305;5;263;81;
$GPXUP;2115;09:39:47;0;49	94536;8	60331;5;264;81;
$GPXUP;2115;09:39:48;0;49	94548;8	60354;5;264;77;
$GPXUP;2115;09:39:49;0;49	94562;8	60376;5;264;78;
$GPXUP;2115;09:39:50;0;49	94577;8	60397;5;265;79;
$GPXUP;2115;09:39:51;0;49	94591;8	60418;5;265;79;
$GPXUP;2115;09:39:52;0;49	94606;8	60439;5;265;80;
$GPXUP;2115;09:39:53;0;49	94621;8	60459;5;265;80;
$GPXUP;2115;09:39:54;0;49	94639;8	60476;5;265;81;
$GPXUP;2115;09:39:55;0;49	94656;8	60492;5;265;80;
$GPXUP;2115;09:39:56;0;49	94672;8	60509;5;264;81;
$GPXUP;2115;09:39:57;0;49	94688;8	60529;5;264;82;
$GPXUP;2115;09:39:58;0;49	94706;8	60547;5;263;82;
$GPXUP;2115;09:39:59;0;49	94722;8	60567;5;262;82;
$GPXUP;2115;09:40:00;0;49	94737;8	60587;5;261;81;
$GPXUP;2115;09:40:01;0;49	94752;8	60608;5;260;82;
$GPXUP;2115;09:40:02;0;49	94768;8	6063;5;258;83;
$GPXUP;2115;09:40:03;0;49	94784;8	60651;5;258;85;
$GPXUP;2115;09:40:04;0;49	94799;8	60674;5;257;85;
$GPXUP;2115;09:40:05;0;49	94816;8	60694;5;256;83;
$GPXUP;2115;09:40:06;0;49	94831;8	60712;5;255;79;
$GPXUP;2115;09:40:07;0;49	94847;8	60726;5;254;77;
$GPXUP;2115;09:40:08;0;49	94863;8	60743;5;254;77;
$GPXUP;2115;09:40:09;0;49	94878;8	60761;5;254;77;
$GPXUP;2115;09:40:10;0;49	94894;8	60781;5;254;78;
$GPXUP;2115;09:40:11;0;49	94908;8	60801;5;254;76;
$GPXUP;2115;09:40:12;0;49	94919;8	60824;5;253;71;
$GPXUP;2115;09:40:13;0;49	94926;8	60849;5;254;72;
$GPXUP;2115;09:40:14;0;49	94935;8	60875;5;254;74;
$GPXUP;2115;09:40:15;0;49	94945;8	60899;5;254;75;
$GPXUP;2115;09:40:16;0;49	94957;8	60921;5;254;74;
$GPXUP;2115;09:40:17;0;49	94971;8	60941;5;256;75;
$GPXUP;2115;09:40:18;0;49	94984;8	6096;5;256;73;
$GPXUP;2115;09:40:19;0;49	94997;8	60978;5;258;70;
$GPXUP;2115;09:40:20;0;49	9501;8	60996;5;260;69;
$GPXUP;2115;09:40:21;0;49	95021;8	61016;5;262;70;
$GPXUP;2115;09:40:22;0;49	95033;8	61036;5;264;70;
$GPXUP;2115;09:40:23;0;49	95047;8	61056;5;266;72;
$GPXUP;2115;09:40:24;0;49	95061;8	61073;5;268;73;
$GPXUP;2115;09:40:25;0;49	95077;8	61088;5;269;75;
$GPXUP;2115;09:40:26;0;49	95095;8	611;5;271;79;
$GPXUP;2115;09:40:27;0;49	95114;8	61111;5;272;81;
$GPXUP;2115;09:40:28;0;49	95133;8	61122;5;272;82;
$GPXUP;2115;09:40:29;0;49	95153;8	61128;5;273;82;
$GPXUP;2115;09:40:30;0;49	95173;8	6114;5;273;85;
$GPXUP;2115;09:40:31;0;49	95194;8	61154;5;273;88;
$GPXUP;2115;09:40:32;0;49	95213;8	61169;5;272;84;
$GPXUP;2115;09:40:33;0;49	95233;8	61184;5;271;89;
$GPXUP;2115;09:40:34;0;49	95254;8	61196;5;270;92;
$GPXUP;2115;09:40:35;0;49	95276;8	61205;5;268;89;
$GPXUP;2115;09:40:36;0;49	95299;8	61209;5;266;87;
$GPXUP;2115;09:40:37;0;49	9532;8	61214;5;265;86;
$GPXUP;2115;09:40:38;0;49	9534;8	61223;5;264;88;
$GPXUP;2115;09:40:39;0;49	95361;8	6123;5;263;84;
$GPXUP;2115;09:40:40;0;49	95382;8	61236;5;262;83;
$GPXUP;2115;09:40:41;0;49	95403;8	61235;5;261;82;
$GPXUP;2115;09:40:42;0;49	95423;8	61232;5;260;80;
$GPXUP;2115;09:40:43;0;49	95442;8	61227;5;259;77;
$GPXUP;2115;09:40:44;0;49	9546;8	61219;5;258;76;
$GPXUP;2115;09:40:45;0;49	95478;8	6121;5;256;78;
$GPXUP;2115;09:40:46;0;49	95497;8	61199;5;256;79;
$GPXUP;2115;09:40:47;0;49	95514;8	61187;5;255;75;
$GPXUP;2115;09:40:48;0;49	95526;8	61172;5;255;62;
$GPXUP;2115;09:40:49;0;49	95535;8	61154;5;254;61;
$GPXUP;2115;09:40:50;0;49	95542;8	61132;5;254;62;
$GPXUP;2115;09:40:51;0;49	95548;8	61109;5;254;61;
$GPXUP;2115;09:40:52;0;49	95556;8	61089;5;255;61;
$GPXUP;2115;09:40:53;0;49	95566;8	61071;5;255;62;
$GPXUP;2115;09:40:54;0;49	9558;8	61056;5;256;66;
$GPXUP;2115;09:40:55;0;49	95594;8	61045;5;255;69;
$GPXUP;2115;09:40:56;0;49	95609;8	61033;5;256;69;
$GPXUP;2115;09:40:57;0;49	95624;8	6102;5;256;68;
$GPXUP;2115;09:40:58;0;49	95637;8	61007;5;258;66;
$GPXUP;2115;09:40:59;0;49	95649;8	60992;5;259;63;
$GPXUP;2115;09:41:00;0;49	95662;8	60979;5;259;64;
$GPXUP;2115;09:41:01;0;49	95675;8	60967;5;262;62;
$GPXUP;2115;09:41:02;0;49	95689;8	60958;5;263;62;
$GPXUP;2115;09:41:03;0;49	95704;8	60949;5;265;63;
$GPXUP;2115;09:41:04;0;49	95718;8	60941;5;267;65;
$GPXUP;2115;09:41:05;0;49	95735;8	60934;5;269;68;
$GPXUP;2115;09:41:06;0;49	9575;8	60926;5;270;66;
$GPXUP;2115;09:41:07;0;49	95764;8	60913;5;271;66;
$GPXUP;2115;09:41:08;0;49	95778;8	60898;5;272;68;
$GPXUP;2115;09:41:09;0;49	95792;8	60884;5;272;68;
$GPXUP;2115;09:41:10;0;49	95808;8	60874;5;272;70;
$GPXUP;2115;09:41:11;0;49	95826;8	60864;5;273;73;
$GPXUP;2115;09:41:12;0;49	95844;8	60861;5;272;76;
$GPXUP;2115;09:41:13;0;49	95863;8	6086;5;273;76;
$GPXUP;2115;09:41:14;0;49	95883;8	60862;5;273;78;
$GPXUP;2115;09:41:15;0;49	95903;8	60866;5;271;80;
$GPXUP;2115;09:41:16;0;49	95923;8	60868;5;270;82;
$GPXUP;2115;09:41:17;0;49	95944;8	60868;5;269;81;
$GPXUP;2115;09:41:18;0;49	95965;8	60867;5;268;81;
$GPXUP;2115;09:41:19;0;49	95984;8	60863;5;267;81;
$GPXUP;2115;09:41:20;0;49	96004;8	60854;5;265;82;
$GPXUP;2115;09:41:21;0;49	96024;8	60846;5;264;80;
$GPXUP;2115;09:41:22;0;49	96041;8	60834;5;263;75;
$GPXUP;2115;09:41:23;0;49	96056;8	60818;5;262;74;
$GPXUP;2115;09:41:24;0;49	96069;8	60802;5;262;68;
$GPXUP;2115;09:41:25;0;49	96083;8	60788;5;262;67;
$GPXUP;2115;09:41:26;0;49	96098;8	60778;5;263;64;
$GPXUP;2115;09:41:27;0;49	96112;8	60769;5;263;64;
$GPXUP;2115;09:41:28;0;49	96127;8	6076;5;264;64;
$GPXUP;2115;09:41:29;0;49	96142;8	60752;5;265;64;
$GPXUP;2115;09:41:30;0;49	96156;8	6074;5;264;65;
$GPXUP;2115;09:41:31;0;49	9617;8	60726;5;265;66;
$GPXUP;2115;09:41:32;0;49	96184;8	60711;5;266;66;
$GPXUP;2115;09:41:33;0;49	96197;8	60695;5;265;67;
$GPXUP;2115;09:41:34;0;49	96208;8	60677;5;266;65;
$GPXUP;2115;09:41:35;0;49	96219;8	60658;5;267;64;
$GPXUP;2115;09:41:36;0;49	96231;8	60642;5;268;62;
$GPXUP;2115;09:41:37;0;49	96243;8	60627;5;268;61;
$GPXUP;2115;09:41:38;0;49	96255;8	60612;5;268;64;
$GPXUP;2115;09:41:39;0;49	9627;8	60598;5;269;68;
$GPXUP;2115;09:41:40;0;49	96286;8	60585;5;268;71;
$GPXUP;2115;09:41:41;0;49	96302;8	60575;5;269;71;
$GPXUP;2115;09:41:42;0;49	96319;8	60566;5;269;73;
$GPXUP;2115;09:41:43;0;49	96337;8	60558;5;268;74;
$GPXUP;2115;09:41:44;0;49	96354;8	60551;5;268;74;
$GPXUP;2115;09:41:45;0;49	96373;8	60546;5;268;73;
$GPXUP;2115;09:41:46;0;49	96391;8	60542;5;267;75;
$GPXUP;2115;09:41:47;0;49	96409;8	60536;5;267;74;
$GPXUP;2115;09:41:48;0;49	96426;8	60526;5;267;72;
$GPXUP;2115;09:41:49;0;49	96442;8	60515;5;266;72;
$GPXUP;2115;09:41:50;0;49	96459;8	60504;5;264;73;
$GPXUP;2115;09:41:51;0;49	96476;8	60492;5;263;76;
$GPXUP;2115;09:41:52;0;49	96494;8	60479;5;260;78;
$GPXUP;2115;09:41:53;0;49	96513;8	60469;5;259;80;
$GPXUP;2115;09:41:54;0;49	96532;8	6046;5;258;79;
$GPXUP;2115;09:41:55;0;49	96551;8	60454;5;256;78;
$GPXUP;2115;09:41:56;0;49	96571;8	60448;5;254;78;
$GPXUP;2115;09:41:57;0;49	9659;8	60443;5;252;80;
$GPXUP;2115;09:41:58;0;49	9661;8	60437;5;251;80;
$GPXUP;2115;09:41:59;0;49	96628;8	60428;5;249;79;
$GPXUP;2115;09:42:00;0;49	96648;8	60419;5;246;81;
$GPXUP;2115;09:42:01;0;49	96668;8	60413;5;245;82;
$GPXUP;2115;09:42:02;0;49	96688;8	60408;5;244;81;
$GPXUP;2115;09:42:03;0;49	96707;8	60403;5;243;75;
$GPXUP;2115;09:42:04;0;49	96724;8	60397;5;243;71;
$GPXUP;2115;09:42:05;0;49	96739;8	60385;5;242;66;
$GPXUP;2115;09:42:06;0;49	96752;8	60371;5;242;63;
$GPXUP;2115;09:42:07;0;49	96764;8	60356;5;242;64;
$GPXUP;2115;09:42:08;0;49	96779;8	60343;5;242;68;
$GPXUP;2115;09:42:09;0;49	96795;8	60331;5;242;70;
$GPXUP;2115;09:42:10;0;49	96811;8	60318;5;243;71;
$GPXUP;2115;09:42:11;0;49	96825;8	60304;5;243;71;
$GPXUP;2115;09:42:12;0;49	96838;8	60286;5;243;68;
$GPXUP;2115;09:42:13;0;49	96851;8	60268;5;245;67;
$GPXUP;2115;09:42:14;0;49	96864;8	60252;5;245;65;
$GPXUP;2115;09:42:15;0;49	96878;8	60239;5;246;66;
$GPXUP;2115;09:42:16;0;49	96893;8	60228;5;247;69;
$GPXUP;2115;09:42:17;0;49	96908;8	60216;5;247;68;
$GPXUP;2115;09:42:18;0;49	96922;8	60201;5;247;68;
$GPXUP;2115;09:42:19;0;49	96934;8	60181;5;248;67;
$GPXUP;2115;09:42:20;0;49	96945;8	60162;5;248;65;
$GPXUP;2115;09:42:21;0;49	96954;8	60145;5;249;58;
$GPXUP;2115;09:42:22;0;49	96961;8	60125;5;250;59;
$GPXUP;2115;09:42:23;0;49	96966;8	60108;5;252;50;
$GPXUP;2115;09:42:24;0;49	96972;8	6009;5;253;51;
$GPXUP;2115;09:42:25;0;49	9698;8	60073;5;254;54;
$GPXUP;2115;09:42:26;0;49	96989;8	60056;5;255;57;
$GPXUP;2115;09:42:27;0;49	97;8	60041;5;257;59;
$GPXUP;2115;09:42:28;0;49	97011;8	60026;5;259;62;
$GPXUP;2115;09:42:29;0;49	97021;8	60011;5;262;58;
$GPXUP;2115;09:42:30;0;49	97029;8	59995;5;263;54;
$GPXUP;2115;09:42:31;0;49	97037;8	59978;5;265;55;
$GPXUP;2115;09:42:32;0;49	97046;8	59961;5;266;57;
$GPXUP;2115;09:42:33;0;49	97053;8	59944;5;267;56;
$GPXUP;2115;09:42:34;0;49	97059;8	59926;5;269;53;
$GPXUP;2115;09:42:35;0;49	97065;8	59911;5;272;49;
$GPXUP;2115;09:42:36;0;49	97071;8	59894;5;274;49;
$GPXUP;2115;09:42:37;0;49	97079;8	59879;5;276;50;
$GPXUP;2115;09:42:38;0;49	97086;8	59865;5;278;51;
$GPXUP;2115;09:42:39;0;49	97097;8	59851;5;278;55;
$GPXUP;2115;09:42:40;0;49	9711;8	59839;5;279;58;
$GPXUP;2115;09:42:41;0;49	97124;8	59832;5;280;62;
$GPXUP;2115;09:42:42;0;49	9714;8	59826;5;280;65;
$GPXUP;2115;09:42:43;0;49	97157;8	59822;5;280;67;
$GPXUP;2115;09:42:44;0;49	97173;8	59821;5;280;68;
$GPXUP;2115;09:42:45;0;49	97191;8	59823;5;280;69;
$GPXUP;2115;09:42:46;0;49	97208;8	59827;5;281;70;
$GPXUP;2115;09:42:47;0;49	97225;8	5983;5;281;70;
$GPXUP;2115;09:42:48;0;49	97243;8	59835;5;282;68;
$GPXUP;2115;09:42:49;0;49	9726;8	59838;5;283;67;
$GPXUP;2115;09:42:50;0;49	97277;8	59841;5;282;68;
$GPXUP;2115;09:42:51;0;49	97295;8	59844;5;283;70;
$GPXUP;2115;09:42:52;0;49	97313;8	59847;5;283;70;
$GPXUP;2115;09:42:53;0;49	9733;8	59854;5;284;71;
$GPXUP;2115;09:42:54;0;49	97348;8	59859;5;284;71;
$GPXUP;2115;09:42:55;0;49	97365;8	59862;5;285;70;
$GPXUP;2115;09:42:56;0;49	97383;8	59868;5;285;71;
$GPXUP;2115;09:42:57;0;49	974;8	59875;5;285;72;
$GPXUP;2115;09:42:58;0;49	97418;8	59884;5;285;74;
$GPXUP;2115;09:42:59;0;49	97436;8	5989;5;286;74;
$GPXUP;2115;09:43:00;0;49	97454;8	59895;5;285;71;
$GPXUP;2115;09:43:01;0;49	97471;8	59898;5;286;69;
$GPXUP;2115;09:43:02;0;49	97488;8	59897;5;285;68;
$GPXUP;2115;09:43:03;0;49	97504;8	59894;5;285;66;
$GPXUP;2115;09:43:04;0;49	9752;8	59891;5;285;65;
$GPXUP;2115;09:43:05;0;49	97536;8	59887;5;285;63;
$GPXUP;2115;09:43:06;0;49	9755;8	59881;5;285;61;
$GPXUP;2115;09:43:07;0;49	97565;8	59875;5;284;61;
$GPXUP;2115;09:43:08;0;49	97581;8	59871;5;284;64;
$GPXUP;2115;09:43:09;0;49	97597;8	59869;5;283;68;
$GPXUP;2115;09:43:10;0;49	97614;8	59868;5;282;72;
$GPXUP;2115;09:43:11;0;49	97633;8	5987;5;280;74;
$GPXUP;2115;09:43:12;0;49	97652;8	59869;5;280;76;
$GPXUP;2115;09:43:13;0;49	9767;8	59868;5;278;76;
$GPXUP;2115;09:43:14;0;49	97689;8	59869;5;278;74;
$GPXUP;2115;09:43:15;0;49	97706;8	59868;5;276;71;
$GPXUP;2115;09:43:16;0;49	97723;8	59868;5;276;68;
$GPXUP;2115;09:43:17;0;49	9774;8	59867;5;276;67;
$GPXUP;2115;09:43:18;0;49	97756;8	59864;5;275;65;
$GPXUP;2115;09:43:19;0;49	97771;8	59859;5;274;62;
$GPXUP;2115;09:43:20;0;49	97786;8	5985;5;274;61;
$GPXUP;2115;09:43:21;0;49	978;8	59843;5;273;63;
$GPXUP;2115;09:43:22;0;49	97816;8	59835;5;271;66;
$GPXUP;2115;09:43:23;0;49	97831;8	59824;5;269;65;
$GPXUP;2115;09:43:24;0;49	97845;8	59811;5;267;66;
$GPXUP;2115;09:43:25;0;49	97858;8	59795;5;266;65;
$GPXUP;2115;09:43:26;0;49	97872;8	59781;5;264;66;
$GPXUP;2115;09:43:27;0;49	97885;8	59765;5;262;67;
$GPXUP;2115;09:43:28;0;49	97899;8	59748;5;260;67;
$GPXUP;2115;09:43:29;0;49	97912;8	59731;5;257;69;
$GPXUP;2115;09:43:30;0;49	97926;8	59714;5;255;70;
$GPXUP;2115;09:43:31;0;49	97938;8	59696;5;253;69;
$GPXUP;2115;09:43:32;0;49	97952;8	59679;5;250;68;
$GPXUP;2115;09:43:33;0;49	97965;8	59664;5;250;65;
$GPXUP;2115;09:43:34;0;49	97979;8	59653;5;248;65;
$GPXUP;2115;09:43:35;0;49	97995;8	59646;5;248;66;
$GPXUP;2115;09:43:36;0;49	98011;8	59639;5;247;66;
$GPXUP;2115;09:43:37;0;49	98028;8	59635;5;247;67;
$GPXUP;2115;09:43:38;0;49	98044;8	5963;5;246;65;
$GPXUP;2115;09:43:39;0;49	98058;8	59622;5;246;60;
$GPXUP;2115;09:43:40;0;49	9807;8	5961;5;246;55;
$GPXUP;2115;09:43:41;0;49	98079;8	59596;5;246;52;
$GPXUP;2115;09:43:42;0;49	98085;8	59579;5;247;51;
$GPXUP;2115;09:43:43;0;49	98093;8	59562;5;246;54;
$GPXUP;2115;09:43:44;0;49	98103;8	59547;5;247;55;
$GPXUP;2115;09:43:45;0;49	98116;8	59532;5;247;63;
$GPXUP;2115;09:43:46;0;49	98129;8	59517;5;246;68;
$GPXUP;2115;09:43:47;0;49	98143;8	59501;5;245;70;
$GPXUP;2115;09:43:48;0;49	98158;8	59485;5;244;71;
$GPXUP;2115;09:43:49;0;49	98174;8	59473;5;244;70;
$GPXUP;2115;09:43:50;0;49	98189;8	5946;5;243;68;
$GPXUP;2115;09:43:51;0;49	98204;8	59449;5;243;66;
$GPXUP;2115;09:43:52;0;49	98219;8	59439;5;243;65;
$GPXUP;2115;09:43:53;0;49	98233;8	59427;5;243;64;
$GPXUP;2115;09:43:54;0;49	98246;8	59414;5;243;60;
$GPXUP;2115;09:43:55;0;49	98259;8	59402;5;244;58;
$GPXUP;2115;09:43:56;0;49	98269;8	59388;5;245;55;
$GPXUP;2115;09:43:57;0;49	9828;8	59376;5;247;52;
$GPXUP;2115;09:43:58;0;49	98287;8	59364;5;248;43;
$GPXUP;2115;09:43:59;0;49	98293;8	59354;5;249;35;
$GPXUP;2115;09:44:00;0;49	98292;8	59336;5;251;41;
$GPXUP;2115;09:44:01;0;49	98287;8	59321;5;253;42;
$GPXUP;2115;09:44:02;0;49	98277;8	59306;5;256;43;
$GPXUP;2115;09:44:03;0;49	98268;8	59294;5;259;43;
$GPXUP;2115;09:44:04;0;49	9826;8	59281;5;262;41;
$GPXUP;2115;09:44:05;0;49	98253;8	59268;5;266;38;
$GPXUP;2115;09:44:06;0;49	98248;8	59253;5;270;39;
$GPXUP;2115;09:44:07;0;49	98245;8	59236;5;273;40;
$GPXUP;2115;09:44:08;0;49	98244;8	5922;5;276;39;
$GPXUP;2115;09:44:09;0;49	98244;8	59205;5;280;38;
$GPXUP;2115;09:44:10;0;49	98246;8	59189;5;283;41;
$GPXUP;2115;09:44:11;0;49	9825;8	59172;5;287;45;
$GPXUP;2115;09:44:12;0;49	98255;8	59155;5;289;47;
$GPXUP;2115;09:44:13;0;49	98261;8	59139;5;291;48;
$GPXUP;2115;09:44:14;0;49	98268;8	59126;5;295;44;
$GPXUP;2115;09:44:15;0;49	98276;8	59112;5;297;47;
$GPXUP;2115;09:44:16;0;49	98287;8	59102;5;300;49;
$GPXUP;2115;09:44:17;0;49	98296;8	59092;5;303;47;
$GPXUP;2115;09:44:18;0;49	98305;8	5908;5;307;46;
$GPXUP;2115;09:44:19;0;49	98315;8	59069;5;308;48;
$GPXUP;2115;09:44:20;0;49	98326;8	59061;5;310;49;
$GPXUP;2115;09:44:21;0;49	98339;8	59057;5;312;53;
$GPXUP;2115;09:44:22;0;49	98354;8	59059;5;313;61;
$GPXUP;2115;09:44:23;0;49	98369;8	59063;5;313;65;
$GPXUP;2115;09:44:24;0;49	98386;8	59071;5;315;68;
$GPXUP;2115;09:44:25;0;49	98402;8	5908;5;315;68;
$GPXUP;2115;09:44:26;0;49	98418;8	59089;5;316;68;
$GPXUP;2115;09:44:27;0;49	98434;8	59099;5;317;68;
$GPXUP;2115;09:44:28;0;49	9845;8	59109;5;318;68;
$GPXUP;2115;09:44:29;0;49	98466;8	59117;5;318;66;
$GPXUP;2115;09:44:30;0;49	98481;8	59122;5;319;63;
$GPXUP;2115;09:44:31;0;49	98497;8	59123;5;319;62;
$GPXUP;2115;09:44:32;0;49	98513;8	5912;5;319;62;
$GPXUP;2115;09:44:33;0;49	98528;8	59114;5;319;62;
$GPXUP;2115;09:44:34;0;49	98542;8	59106;5;319;62;
$GPXUP;2115;09:44:35;0;49	98557;8	59097;5;320;62;
$GPXUP;2115;09:44:36;0;49	9857;8	59085;5;320;60;
$GPXUP;2115;09:44:37;0;49	98581;8	59072;5;320;58;
$GPXUP;2115;09:44:38;0;49	98592;8	59057;5;319;59;
$GPXUP;2115;09:44:39;0;49	98604;8	5904;5;319;60;
$GPXUP;2115;09:44:40;0;49	98616;8	59026;5;319;59;
$GPXUP;2115;09:44:41;0;49	98624;8	59009;5;318;58;
$GPXUP;2115;09:44:42;0;49	98633;8	58989;5;318;57;
$GPXUP;2115;09:44:43;0;49	98641;8	58974;5;318;53;
$GPXUP;2115;09:44:44;0;49	9865;8	5896;5;318;51;
$GPXUP;2115;09:44:45;0;49	98659;8	58948;5;318;51;
$GPXUP;2115;09:44:46;0;49	9867;8	58937;5;318;54;
$GPXUP;2115;09:44:47;0;49	98683;8	58928;5;318;55;
$GPXUP;2115;09:44:48;0;49	98695;8	58919;5;318;55;
$GPXUP;2115;09:44:49;0;49	98707;8	58908;5;318;54;
$GPXUP;2115;09:44:50;0;49	98718;8	58896;5;318;54;
$GPXUP;2115;09:44:51;0;49	98728;8	58881;5;317;53;
$GPXUP;2115;09:44:52;0;49	98735;8	58864;5;317;53;
$GPXUP;2115;09:44:53;0;49	98742;8	58846;5;315;54;
$GPXUP;2115;09:44:54;0;49	9875;8	58828;5;315;55;
$GPXUP;2115;09:44:55;0;49	9876;8	58811;5;314;59;
$GPXUP;2115;09:44:56;0;49	98771;8	58794;5;312;63;
$GPXUP;2115;09:44:57;0;49	98783;8	58776;5;310;64;
$GPXUP;2115;09:44:58;0;49	98795;8	58759;5;307;66;
$GPXUP;2115;09:44:59;0;49	98806;8	58739;5;305;67;
$GPXUP;2115;09:45:00;0;49	98816;8	5872;5;303;61;
$GPXUP;2115;09:45:01;0;49	98822;8	58703;5;300;50;
$GPXUP;2115;09:45:02;0;49	98826;8	58681;5;297;56;
$GPXUP;2115;09:45:03;0;49	98826;8	58658;5;294;60;
$GPXUP;2115;09:45:04;0;49	98822;8	58638;5;292;51;
$GPXUP;2115;09:45:05;0;49	98817;8	58619;5;289;49;
$GPXUP;2115;09:45:06;0;49	98809;8	58607;5;286;38;
$GPXUP;2115;09:45:07;0;49	98799;8	58601;5;284;33;
$GPXUP;2115;09:45:08;0;49	98787;8	58599;5;282;38;
$GPXUP;2115;09:45:09;0;49	98773;8	58602;5;280;42;
$GPXUP;2115;09:45:10;0;49	98758;8	58611;5;278;47;
$GPXUP;2115;09:45:11;0;49	98743;8	58626;5;277;55;
$GPXUP;2115;09:45:12;0;49	9873;8	58646;5;274;56;
$GPXUP;2115;09:45:13;0;49	98722;8	58669;5;272;52;
$GPXUP;2115;09:45:14;0;49	9872;8	5869;5;269;45;
$GPXUP;2115;09:45:15;0;49	98727;8	5871;5;268;45;
$GPXUP;2115;09:45:16;0;49	98738;8	58726;5;267;49;
$GPXUP;2115;09:45:17;0;49	98753;8	58738;5;265;51;
$GPXUP;2115;09:45:18;0;49	98766;8	58743;5;263;41;
$GPXUP;2115;09:45:19;0;49	98778;8	58737;5;262;38;
$GPXUP;2115;09:45:20;0;49	98791;8	58721;5;260;51;
$GPXUP;2115;09:45:21;0;49	98803;8	58701;5;258;55;
$GPXUP;2115;09:45:22;0;49	98812;8	58677;5;257;58;
$GPXUP;2115;09:45:23;0;49	98819;8	58651;5;255;64;
$GPXUP;2115;09:45:24;0;49	98826;8	58624;5;255;63;
$GPXUP;2115;09:45:25;0;49	98835;8	58599;5;254;63;
$GPXUP;2115;09:45:26;0;49	98844;8	58576;5;254;60;
$GPXUP;2115;09:45:27;0;49	98856;8	58556;5;252;61;
$GPXUP;2115;09:45:28;0;49	98866;8	58534;5;252;62;
$GPXUP;2115;09:45:29;0;49	98878;8	58512;5;251;63;
$GPXUP;2115;09:45:30;0;49	98888;8	58489;5;249;64;
$GPXUP;2115;09:45:31;0;49	98899;8	58468;5;249;62;
$GPXUP;2115;09:45:32;0;49	98906;8	58446;5;249;57;
$GPXUP;2115;09:45:33;0;49	98913;8	58426;5;250;55;
$GPXUP;2115;09:45:34;0;49	98922;8	58406;5;249;55;
$GPXUP;2115;09:45:35;0;49	98933;8	58387;5;249;62;
$GPXUP;2115;09:45:36;0;49	98945;8	58368;5;249;65;
$GPXUP;2115;09:45:37;0;49	98956;8	58346;5;248;67;
$GPXUP;2115;09:45:38;0;49	98968;8	58326;5;248;69;
$GPXUP;2115;09:45:39;0;49	9898;8	58305;5;247;68;
$GPXUP;2115;09:45:40;0;49	9899;8	58285;5;248;64;
$GPXUP;2115;09:45:41;0;49	99001;8	58267;5;248;63;
$GPXUP;2115;09:45:42;0;49	99013;8	5825;5;249;63;
$GPXUP;2115;09:45:43;0;49	99026;8	58236;5;250;64;
$GPXUP;2115;09:45:44;0;49	99043;8	58223;5;250;69;
$GPXUP;2115;09:45:45;0;49	99059;8	58212;5;250;71;
$GPXUP;2115;09:45:46;0;49	99074;8	58198;5;250;68;
$GPXUP;2115;09:45:47;0;49	99088;8	58182;5;250;68;
$GPXUP;2115;09:45:48;0;49	99102;8	58167;5;251;66;
$GPXUP;2115;09:45:49;0;49	99114;8	58151;5;251;64;
$GPXUP;2115;09:45:50;0;49	99127;8	58135;5;252;62;
$GPXUP;2115;09:45:51;0;49	99141;8	58122;5;252;64;
$GPXUP;2115;09:45:52;0;49	99157;8	58112;5;253;66;
$GPXUP;2115;09:45:53;0;49	99173;8	58102;5;252;69;
$GPXUP;2115;09:45:54;0;49	9919;8	58093;5;252;70;
$GPXUP;2115;09:45:55;0;49	99207;8	58083;5;252;72;
$GPXUP;2115;09:45:56;0;49	99224;8	58071;5;252;71;
$GPXUP;2115;09:45:57;0;49	99239;8	58057;5;251;71;
$GPXUP;2115;09:45:58;0;49	99254;8	58041;5;250;71;
$GPXUP;2115;09:45:59;0;49	99269;8	58027;5;250;71;
$GPXUP;2115;09:46:00;0;49	99284;8	58013;5;250;66;
$GPXUP;2115;09:46:01;0;49	99297;8	58;5;250;65;
$GPXUP;2115;09:46:02;0;49	99311;8	57985;5;250;65;
$GPXUP;2115;09:46:03;0;49	99325;8	57974;5;250;63;
$GPXUP;2115;09:46:04;0;49	9934;8	57965;5;250;64;
$GPXUP;2115;09:46:05;0;49	99355;8	57956;5;251;63;
$GPXUP;2115;09:46:06;0;49	9937;8	57948;5;251;64;
$GPXUP;2115;09:46:07;0;49	99386;8	57939;5;252;66;
$GPXUP;2115;09:46:08;0;49	99402;8	57928;5;252;68;
$GPXUP;2115;09:46:09;0;49	99417;8	57915;5;251;69;
$GPXUP;2115;09:46:10;0;49	99432;8	57902;5;251;71;
$GPXUP;2115;09:46:11;0;49	99448;8	57889;5;249;71;
$GPXUP;2115;09:46:12;0;49	99464;8	57876;5;249;72;
$GPXUP;2115;09:46:13;0;49	9948;8	57863;5;248;71;
$GPXUP;2115;09:46:14;0;49	99496;8	57854;5;247;70;
$GPXUP;2115;09:46:15;0;49	99513;8	57844;5;247;69;
$GPXUP;2115;09:46:16;0;49	99529;8	57836;5;246;68;
$GPXUP;2115;09:46:17;0;49	99544;8	57827;5;247;64;
$GPXUP;2115;09:46:18;0;49	99557;8	57815;5;248;61;
$GPXUP;2115;09:46:19;0;49	9957;8	57802;5;249;58;
$GPXUP;2115;09:46:20;0;49	99581;8	5779;5;250;58;
$GPXUP;2115;09:46:21;0;49	99595;8	57781;5;251;58;
$GPXUP;2115;09:46:22;0;49	9961;8	57776;5;252;61;
$GPXUP;2115;09:46:23;0;49	99626;8	57772;5;252;65;
$GPXUP;2115;09:46:24;0;49	99642;8	57768;5;253;67;
$GPXUP;2115;09:46:25;0;49	99659;8	57763;5;253;66;
$GPXUP;2115;09:46:26;0;49	99676;8	57758;5;253;68;
$GPXUP;2115;09:46:27;0;49	99693;8	57754;5;254;70;
$GPXUP;2115;09:46:28;0;49	99711;8	57752;5;253;71;
$GPXUP;2115;09:46:29;0;49	99729;8	57751;5;253;70;
$GPXUP;2115;09:46:30;0;49	99746;8	57748;5;253;68;
$GPXUP;2115;09:46:31;0;49	99762;8	57747;5;253;68;
$GPXUP;2115;09:46:32;0;49	9978;8	57746;5;254;68;
$GPXUP;2115;09:46:33;0;49	99797;8	57744;5;254;68;
$GPXUP;2115;09:46:34;0;49	99813;8	5774;5;254;66;
$GPXUP;2115;09:46:35;0;49	9983;8	57735;5;255;64;
$GPXUP;2115;09:46:36;0;49	99845;8	57729;5;256;64;
$GPXUP;2115;09:46:37;0;49	9986;8	57721;5;257;63;
$GPXUP;2115;09:46:38;0;49	99874;8	57711;5;258;61;
$GPXUP;2115;09:46:39;0;49	99887;8	57699;5;258;60;
$GPXUP;2115;09:46:40;0;49	999;8	57688;5;259;61;
$GPXUP;2115;09:46:41;0;49	99914;8	57679;5;259;62;
$GPXUP;2115;09:46:42;0;49	9993;8	5767;5;259;63;
$GPXUP;2115;09:46:43;0;49	99945;8	57664;5;259;63;
$GPXUP;2115;09:46:44;0;49	99961;8	57659;5;259;66;
$GPXUP;2115;09:46:45;0;49	99977;8	57652;5;257;67;
$GPXUP;2115;09:46:46;0;49	99993;8	57644;5;257;67;
$GPXUP;2115;09:46:47;0;50	00009;8	57637;5;256;67;
$GPXUP;2115;09:46:48;0;50	00025;8	57629;5;255;67;
$GPXUP;2115;09:46:49;0;50	00041;8	57619;5;254;67;
$GPXUP;2115;09:46:50;0;50	00057;8	57611;5;254;67;
$GPXUP;2115;09:46:51;0;50	00074;8	57602;5;252;68;
$GPXUP;2115;09:46:52;0;50	00089;8	57593;5;251;70;
$GPXUP;2115;09:46:53;0;50	00106;8	57583;5;250;69;
$GPXUP;2115;09:46:54;0;50	00121;8	57572;5;249;68;
$GPXUP;2115;09:46:55;0;50	00137;8	57561;5;247;67;
$GPXUP;2115;09:46:56;0;50	00153;8	5755;5;246;70;
$GPXUP;2115;09:46:57;0;50	00169;8	5754;5;246;71;
$GPXUP;2115;09:46:58;0;50	00186;8	57532;5;244;72;
$GPXUP;2115;09:46:59;0;50	00204;8	57526;5;243;73;
$GPXUP;2115;09:47:00;0;50	00221;8	57519;5;241;73;
$GPXUP;2115;09:47:01;0;50	00239;8	57511;5;240;72;
$GPXUP;2115;09:47:02;0;50	00257;8	57505;5;238;73;
$GPXUP;2115;09:47:03;0;50	00275;8	57499;5;237;73;
$GPXUP;2115;09:47:04;0;50	00292;8	57491;5;236;72;
$GPXUP;2115;09:47:05;0;50	00309;8	57483;5;235;69;
$GPXUP;2115;09:47:06;0;50	00323;8	57472;5;235;64;
$GPXUP;2115;09:47:07;0;50	00338;8	57462;5;234;64;
$GPXUP;2115;09:47:08;0;50	00352;8	5745;5;234;63;
$GPXUP;2115;09:47:09;0;50	00366;8	57439;5;234;64;
$GPXUP;2115;09:47:10;0;50	00382;8	57429;5;234;65;
$GPXUP;2115;09:47:11;0;50	00398;8	57422;5;233;70;
$GPXUP;2115;09:47:12;0;50	00417;8	57417;5;232;74;
$GPXUP;2115;09:47:13;0;50	00435;8	57416;5;232;75;
$GPXUP;2115;09:47:14;0;50	00454;8	5742;5;231;75;
$GPXUP;2115;09:47:15;0;50	00473;8	57426;5;231;76;
$GPXUP;2115;09:47:16;0;50	00491;8	57435;5;231;78;
$GPXUP;2115;09:47:17;0;50	00509;8	57445;5;231;75;
$GPXUP;2115;09:47:18;0;50	00527;8	57451;5;232;72;
$GPXUP;2115;09:47:19;0;50	00545;8	57457;5;233;72;
$GPXUP;2115;09:47:20;0;50	00562;8	57464;5;233;70;
$GPXUP;2115;09:47:21;0;50	00579;8	57473;5;234;73;
$GPXUP;2115;09:47:22;0;50	00598;8	57479;5;234;73;
$GPXUP;2115;09:47:23;0;50	00615;8	57487;5;235;75;
$GPXUP;2115;09:47:24;0;50	00632;8	57496;5;236;73;
$GPXUP;2115;09:47:25;0;50	00649;8	575;5;237;69;
$GPXUP;2115;09:47:26;0;50	00666;8	57503;5;238;67;
$GPXUP;2115;09:47:27;0;50	00681;8	57503;5;240;60;
$GPXUP;2115;09:47:28;0;50	00696;8	57502;5;242;58;
$GPXUP;2115;09:47:29;0;50	00711;8	57501;5;244;60;
$GPXUP;2115;09:47:30;0;50	00728;8	57499;5;245;64;
$GPXUP;2115;09:47:31;0;50	00743;8	57496;5;246;65;
$GPXUP;2115;09:47:32;0;50	0076;8	57493;5;247;66;
$GPXUP;2115;09:47:33;0;50	00776;8	57491;5;248;66;
$GPXUP;2115;09:47:34;0;50	00794;8	57487;5;249;68;
$GPXUP;2115;09:47:35;0;50	0081;8	5748;5;249;68;
$GPXUP;2115;09:47:36;0;50	00827;8	57474;5;249;69;
$GPXUP;2115;09:47:37;0;50	00844;8	57471;5;250;70;
$GPXUP;2115;09:47:38;0;50	00862;8	5747;5;250;70;
$GPXUP;2115;09:47:39;0;50	0088;8	57469;5;251;70;
$GPXUP;2115;09:47:40;0;50	00898;8	5747;5;250;73;
$GPXUP;2115;09:47:41;0;50	00917;8	57474;5;250;75;
$GPXUP;2115;09:47:42;0;50	00935;8	57481;5;250;76;
$GPXUP;2115;09:47:43;0;50	00953;8	5749;5;250;77;
$GPXUP;2115;09:47:44;0;50	00972;8	57498;5;251;77;
$GPXUP;2115;09:47:45;0;50	00991;8	57506;5;250;78;
$GPXUP;2115;09:47:46;0;50	0101;8	57512;5;250;77;
$GPXUP;2115;09:47:47;0;50	01029;8	57514;5;250;73;
$GPXUP;2115;09:47:48;0;50	01047;8	57513;5;250;72;
$GPXUP;2115;09:47:49;0;50	01063;8	57508;5;250;67;
$GPXUP;2115;09:47:50;0;50	01078;8	57499;5;252;65;
$GPXUP;2115;09:47:51;0;50	01094;8	57492;5;253;66;
$GPXUP;2115;09:47:52;0;50	01109;8	57485;5;253;66;
$GPXUP;2115;09:47:53;0;50	01125;8	57478;5;254;64;
$GPXUP;2115;09:47:54;0;50	0114;8	57469;5;256;62;
$GPXUP;2115;09:47:55;0;50	01154;8	5746;5;257;61;
$GPXUP;2115;09:47:56;0;50	01168;8	57449;5;258;62;
$GPXUP;2115;09:47:57;0;50	01183;8	57441;5;260;63;
$GPXUP;2115;09:47:58;0;50	01198;8	57432;5;262;63;
$GPXUP;2115;09:47:59;0;50	01211;8	57421;5;263;60;
$GPXUP;2115;09:48:00;0;50	01225;8	57411;5;265;62;
$GPXUP;2115;09:48:01;0;50	0124;8	57405;5;267;62;
$GPXUP;2115;09:48:02;0;50	01256;8	57399;5;269;64;
$GPXUP;2115;09:48:03;0;50	01272;8	5739;5;270;69;
$GPXUP;2115;09:48:04;0;50	01287;8	5738;5;273;64;
$GPXUP;2115;09:48:05;0;50	01299;8	57369;5;274;57;
$GPXUP;2115;09:48:06;0;50	01313;8	57359;5;276;59;
$GPXUP;2115;09:48:07;0;50	01328;8	57354;5;279;64;
$GPXUP;2115;09:48:08;0;50	01345;8	57353;5;280;70;
$GPXUP;2115;09:48:09;0;50	01363;8	57353;5;282;72;
$GPXUP;2115;09:48:10;0;50	01381;8	57351;5;284;72;
$GPXUP;2115;09:48:11;0;50	01398;8	5735;5;285;70;
$GPXUP;2115;09:48:12;0;50	01415;8	57347;5;288;70;
$GPXUP;2115;09:48:13;0;50	01433;8	57342;5;289;71;
$GPXUP;2115;09:48:14;0;50	01448;8	57333;5;291;67;
$GPXUP;2115;09:48:15;0;50	01462;8	57321;5;293;60;
$GPXUP;2115;09:48:16;0;50	01473;8	57309;5;293;58;
$GPXUP;2115;09:48:17;0;50	01484;8	57296;5;295;53;
$GPXUP;2115;09:48:18;0;50	01493;8	57282;5;297;52;
$GPXUP;2115;09:48:19;0;50	015;8	57264;5;298;55;
$GPXUP;2115;09:48:20;0;50	01507;8	57242;5;300;60;
$GPXUP;2115;09:48:21;0;50	01516;8	57224;5;302;59;
$GPXUP;2115;09:48:22;0;50	01527;8	57208;5;304;59;
$GPXUP;2115;09:48:23;0;50	0154;8	57199;5;305;59;
$GPXUP;2115;09:48:24;0;50	01555;8	57192;5;306;63;
$GPXUP;2115;09:48:25;0;50	0157;8	57186;5;307;65;
$GPXUP;2115;09:48:26;0;50	01586;8	57183;5;308;65;
$GPXUP;2115;09:48:27;0;50	016;8	57184;5;309;63;
$GPXUP;2115;09:48:28;0;50	01616;8	57188;5;310;64;
$GPXUP;2115;09:48:29;0;50	01631;8	57196;5;311;67;
$GPXUP;2115;09:48:30;0;50	01647;8	57204;5;311;70;
$GPXUP;2115;09:48:31;0;50	01664;8	57209;5;311;70;
$GPXUP;2115;09:48:32;0;50	01681;8	57216;5;313;70;
$GPXUP;2115;09:48:33;0;50	01697;8	57225;5;313;70;
$GPXUP;2115;09:48:34;0;50	01712;8	57236;5;313;68;
$GPXUP;2115;09:48:35;0;50	01728;8	57242;5;314;68;
$GPXUP;2115;09:48:36;0;50	01745;8	57246;5;314;67;
$GPXUP;2115;09:48:37;0;50	01762;8	57246;5;314;70;
$GPXUP;2115;09:48:38;0;50	01781;8	57249;5;312;75;
$GPXUP;2115;09:48:39;0;50	01799;8	57252;5;312;75;
$GPXUP;2115;09:48:40;0;50	01818;8	57257;5;311;79;
$GPXUP;2115;09:48:41;0;50	01837;8	57266;5;310;80;
$GPXUP;2115;09:48:42;0;50	01856;8	57274;5;308;80;
$GPXUP;2115;09:48:43;0;50	01875;8	57282;5;307;78;
$GPXUP;2115;09:48:44;0;50	01893;8	57289;5;307;75;
$GPXUP;2115;09:48:45;0;50	0191;8	57295;5;307;70;
$GPXUP;2115;09:48:46;0;50	01927;8	57299;5;308;68;
$GPXUP;2115;09:48:47;0;50	01943;8	57308;5;308;65;
$GPXUP;2115;09:48:48;0;50	01957;8	57314;5;310;64;
$GPXUP;2115;09:48:49;0;50	01972;8	57318;5;312;60;
$GPXUP;2115;09:48:50;0;50	01988;8	57321;5;314;59;
$GPXUP;2115;09:48:51;0;50	02002;8	57322;5;314;59;
$GPXUP;2115;09:48:52;0;50	02017;8	57323;5;316;61;
$GPXUP;2115;09:48:53;0;50	02033;8	57323;5;317;62;
$GPXUP;2115;09:48:54;0;50	02048;8	57324;5;319;62;
$GPXUP;2115;09:48:55;0;50	02063;8	57324;5;320;60;
$GPXUP;2115;09:48:56;0;50	02077;8	57322;5;321;57;
$GPXUP;2115;09:48:57;0;50	02091;8	57315;5;323;57;
$GPXUP;2115;09:48:58;0;50	02104;8	57308;5;324;55;
$GPXUP;2115;09:48:59;0;50	02116;8	573;5;325;53;
$GPXUP;2115;09:49:00;0;50	02129;8	57294;5;327;52;
$GPXUP;2115;09:49:01;0;50	02142;8	57289;5;327;56;
$GPXUP;2115;09:49:02;0;50	02157;8	57288;5;329;60;
$GPXUP;2115;09:49:03;0;50	02172;8	57293;5;329;63;
$GPXUP;2115;09:49:04;0;50	02189;8	573;5;330;67;
$GPXUP;2115;09:49:05;0;50	02205;8	57308;5;330;70;
$GPXUP;2115;09:49:06;0;50	02221;8	57322;5;329;73;
$GPXUP;2115;09:49:07;0;50	02235;8	57338;5;329;74;
$GPXUP;2115;09:49:08;0;50	02251;8	57356;5;329;75;
$GPXUP;2115;09:49:09;0;50	02265;8	57375;5;329;78;
$GPXUP;2115;09:49:10;0;50	02279;8	57398;5;327;80;
$GPXUP;2115;09:49:11;0;50	02292;8	5742;5;325;81;
$GPXUP;2115;09:49:12;0;50	02305;8	57445;5;325;83;
$GPXUP;2115;09:49:13;0;50	02319;8	57471;5;323;82;
$GPXUP;2115;09:49:14;0;50	0233;8	57495;5;323;82;
$GPXUP;2115;09:49:15;0;50	02342;8	5752;5;323;78;
$GPXUP;2115;09:49:16;0;50	02354;8	57543;5;322;78;
$GPXUP;2115;09:49:17;0;50	02366;8	57567;5;322;76;
$GPXUP;2115;09:49:18;0;50	0238;8	57585;5;322;72;
$GPXUP;2115;09:49:19;0;50	02395;8	57599;5;323;71;
$GPXUP;2115;09:49:20;0;50	0241;8	5761;5;323;67;
$GPXUP;2115;09:49:21;0;50	02424;8	5762;5;324;64;
$GPXUP;2115;09:49:22;0;50	02438;8	57634;5;324;65;
$GPXUP;2115;09:49:23;0;50	02451;8	57649;5;326;67;
$GPXUP;2115;09:49:24;0;50	02464;8	57664;5;327;68;
$GPXUP;2115;09:49:25;0;50	02478;8	57681;5;328;70;
$GPXUP;2115;09:49:26;0;50	02492;8	57698;5;329;72;
$GPXUP;2115;09:49:27;0;50	02507;8	57717;5;329;74;
$GPXUP;2115;09:49:28;0;50	02521;8	57733;5;329;74;
$GPXUP;2115;09:49:29;0;50	02536;8	5775;5;329;74;
$GPXUP;2115;09:49:30;0;50	02552;8	57764;5;329;73;
$GPXUP;2115;09:49:31;0;50	02567;8	57778;5;329;73;
$GPXUP;2115;09:49:32;0;50	02584;8	57792;5;329;75;
$GPXUP;2115;09:49:33;0;50	026;8	57807;5;328;76;
$GPXUP;2115;09:49:34;0;50	02617;8	57821;5;327;77;
$GPXUP;2115;09:49:35;0;50	02633;8	5784;5;325;80;
$GPXUP;2115;09:49:36;0;50	02648;8	57858;5;324;80;
$GPXUP;2115;09:49:37;0;50	02664;8	57877;5;323;79;
$GPXUP;2115;09:49:38;0;50	02679;8	57895;5;322;76;
$GPXUP;2115;09:49:39;0;50	02693;8	57915;5;321;73;
$GPXUP;2115;09:49:40;0;50	02705;8	57934;5;322;69;
$GPXUP;2115;09:49:41;0;50	02718;8	57951;5;323;66;
$GPXUP;2115;09:49:42;0;50	0273;8	57965;5;323;62;
$GPXUP;2115;09:49:43;0;50	02742;8	57978;5;325;59;
$GPXUP;2115;09:49:44;0;50	02755;8	57987;5;325;57;
$GPXUP;2115;09:49:45;0;50	02769;8	57991;5;326;56;
$GPXUP;2115;09:49:46;0;50	02781;8	57986;5;328;47;
$GPXUP;2115;09:49:47;0;50	02792;8	57977;5;329;46;
$GPXUP;2115;09:49:48;0;50	02802;8	57965;5;332;46;
$GPXUP;2115;09:49:49;0;50	02812;8	57953;5;333;46;
$GPXUP;2115;09:49:50;0;50	02822;8	5794;5;334;46;
$GPXUP;2115;09:49:51;0;50	02832;8	57929;5;337;47;
$GPXUP;2115;09:49:52;0;50	02843;8	5792;5;338;47;
$GPXUP;2115;09:49:53;0;50	02854;8	5791;5;339;48;
$GPXUP;2115;09:49:54;0;50	02865;8	57901;5;341;46;
$GPXUP;2115;09:49:55;0;50	02876;8	57892;5;343;46;
$GPXUP;2115;09:49:56;0;50	02887;8	57886;5;344;48;
$GPXUP;2115;09:49:57;0;50	029;8	57884;5;346;51;
$GPXUP;2115;09:49:58;0;50	02914;8	57883;5;348;54;
$GPXUP;2115;09:49:59;0;50	02927;8	57885;5;349;56;
$GPXUP;2115;09:50:00;0;50	02942;8	57892;5;350;58;
$GPXUP;2115;09:50:01;0;50	02956;8	57899;5;351;60;
$GPXUP;2115;09:50:02;0;50	0297;8	57907;5;352;62;
$GPXUP;2115;09:50:03;0;50	02985;8	57918;5;353;65;
$GPXUP;2115;09:50:04;0;50	03;8	5793;5;353;68;
$GPXUP;2115;09:50:05;0;50	03016;8	57942;5;353;70;
$GPXUP;2115;09:50:06;0;50	03032;8	57952;5;352;70;
$GPXUP;2115;09:50:07;0;50	0305;8	57958;5;350;72;
$GPXUP;2115;09:50:08;0;50	03067;8	57961;5;348;72;
$GPXUP;2115;09:50:09;0;50	03086;8	57964;5;346;73;
$GPXUP;2115;09:50:10;0;50	03105;8	57967;5;344;74;
$GPXUP;2115;09:50:11;0;50	03123;8	57973;5;343;75;
$GPXUP;2115;09:50:12;0;50	03141;8	57977;5;341;74;
$GPXUP;2115;09:50:13;0;50	03159;8	5798;5;339;73;
$GPXUP;2115;09:50:14;0;50	03178;8	57987;5;336;74;
$GPXUP;2115;09:50:15;0;50	03196;8	57992;5;335;75;
$GPXUP;2115;09:50:16;0;50	03214;8	58001;5;332;77;
$GPXUP;2115;09:50:17;0;50	03233;8	58013;5;329;81;
$GPXUP;2115;09:50:18;0;50	03251;8	58028;5;327;79;
$GPXUP;2115;09:50:19;0;50	03268;8	58043;5;325;77;
$GPXUP;2115;09:50:20;0;50	03283;8	58057;5;324;71;
$GPXUP;2115;09:50:21;0;50	03299;8	5807;5;324;70;
$GPXUP;2115;09:50:22;0;50	03313;8	58084;5;323;70;
$GPXUP;2115;09:50:23;0;50	03328;8	58098;5;323;70;
$GPXUP;2115;09:50:24;0;50	03343;8	58114;5;323;72;
$GPXUP;2115;09:50:25;0;50	03359;8	58129;5;323;72;
$GPXUP;2115;09:50:26;0;50	03374;8	58141;5;323;72;
$GPXUP;2115;09:50:27;0;50	03392;8	5815;5;322;71;
$GPXUP;2115;09:50:28;0;50	03409;8	58156;5;323;70;
$GPXUP;2115;09:50:29;0;50	03427;8	58158;5;322;69;
$GPXUP;2115;09:50:30;0;50	03443;8	58158;5;322;66;
$GPXUP;2115;09:50:31;0;50	03459;8	58157;5;322;67;
$GPXUP;2115;09:50:32;0;50	03476;8	58154;5;321;67;
$GPXUP;2115;09:50:33;0;50	03493;8	5815;5;321;67;
$GPXUP;2115;09:50:34;0;50	03509;8	58147;5;321;66;
$GPXUP;2115;09:50:35;0;50	03526;8	58148;5;321;67;
$GPXUP;2115;09:50:36;0;50	03543;8	58151;5;320;69;
$GPXUP;2115;09:50:37;0;50	03561;8	58157;5;319;71;
$GPXUP;2115;09:50:38;0;50	03579;8	58164;5;319;72;
$GPXUP;2115;09:50:39;0;50	03596;8	58167;5;318;70;
$GPXUP;2115;09:50:40;0;50	03613;8	58171;5;318;67;
$GPXUP;2115;09:50:41;0;50	03629;8	58174;5;318;65;
$GPXUP;2115;09:50:42;0;50	03646;8	58175;5;319;64;
$GPXUP;2115;09:50:43;0;50	03661;8	58176;5;319;61;
$GPXUP;2115;09:50:44;0;50	03675;8	58176;5;320;58;
$GPXUP;2115;09:50:45;0;50	0369;8	58175;5;322;56;
$GPXUP;2115;09:50:46;0;50	03705;8	58175;5;323;57;
$GPXUP;2115;09:50:47;0;50	0372;8	58176;5;324;60;
$GPXUP;2115;09:50:48;0;50	03736;8	58179;5;325;64;
$GPXUP;2115;09:50:49;0;50	03752;8	58183;5;325;66;
$GPXUP;2115;09:50:50;0;50	03769;8	58186;5;326;67;
$GPXUP;2115;09:50:51;0;50	03786;8	58189;5;327;68;
$GPXUP;2115;09:50:52;0;50	03802;8	58191;5;327;68;
$GPXUP;2115;09:50:53;0;50	03819;8	58191;5;327;66;
$GPXUP;2115;09:50:54;0;50	03836;8	58185;5;327;66;
$GPXUP;2115;09:50:55;0;50	03852;8	58181;5;327;67;
$GPXUP;2115;09:50:56;0;50	03869;8	58176;5;326;68;
$GPXUP;2115;09:50:57;0;50	03885;8	5817;5;326;67;
$GPXUP;2115;09:50:58;0;50	03901;8	58165;5;325;67;
$GPXUP;2115;09:50:59;0;50	03918;8	58162;5;325;68;
$GPXUP;2115;09:51:00;0;50	03935;8	58163;5;323;68;
$GPXUP;2115;09:51:01;0;50	03951;8	58162;5;323;63;
$GPXUP;2115;09:51:02;0;50	03966;8	58158;5;323;61;
$GPXUP;2115;09:51:03;0;50	0398;8	58154;5;323;58;
$GPXUP;2115;09:51:04;0;50	03993;8	58149;5;324;55;
$GPXUP;2115;09:51:05;0;50	04006;8	58142;5;323;52;
$GPXUP;2115;09:51:06;0;50	04017;8	58132;5;324;51;
$GPXUP;2115;09:51:07;0;50	04028;8	58124;5;325;50;
$GPXUP;2115;09:51:08;0;50	0404;8	58116;5;326;51;
$GPXUP;2115;09:51:09;0;50	04051;8	58111;5;328;48;
$GPXUP;2115;09:51:10;0;50	04063;8	58107;5;330;47;
$GPXUP;2115;09:51:11;0;50	04073;8	58099;5;331;44;
$GPXUP;2115;09:51:12;0;50	04085;8	5809;5;333;55;
$GPXUP;2115;09:51:13;0;50	04099;8	58081;5;334;58;
$GPXUP;2115;09:51:14;0;50	04113;8	58073;5;334;60;
$GPXUP;2115;09:51:15;0;50	04129;8	58072;5;335;61;
$GPXUP;2115;09:51:16;0;50	04145;8	58073;5;335;61;
$GPXUP;2115;09:51:17;0;50	04159;8	58074;5;336;60;
$GPXUP;2115;09:51:18;0;50	04174;8	58074;5;335;60;
$GPXUP;2115;09:51:19;0;50	0419;8	58073;5;335;59;
$GPXUP;2115;09:51:20;0;50	04205;8	58073;5;335;62;
$GPXUP;2115;09:51:21;0;50	04222;8	58076;5;334;65;
$GPXUP;2115;09:51:22;0;50	04237;8	58079;5;333;65;
$GPXUP;2115;09:51:23;0;50	04254;8	58084;5;331;67;
$GPXUP;2115;09:51:24;0;50	04271;8	58088;5;330;68;
$GPXUP;2115;09:51:25;0;50	04288;8	5809;5;328;69;
$GPXUP;2115;09:51:26;0;50	04306;8	58095;5;327;68;
$GPXUP;2115;09:51:27;0;50	04321;8	58098;5;326;64;
$GPXUP;2115;09:51:28;0;50	04336;8	58096;5;326;61;
$GPXUP;2115;09:51:29;0;50	04353;8	58094;5;325;62;
$GPXUP;2115;09:51:30;0;50	04367;8	58089;5;325;60;
$GPXUP;2115;09:51:31;0;50	04382;8	58083;5;324;58;
$GPXUP;2115;09:51:32;0;50	04396;8	58078;5;323;60;
$GPXUP;2115;09:51:33;0;50	04412;8	58075;5;322;64;
$GPXUP;2115;09:51:34;0;50	04429;8	58078;5;322;66;
$GPXUP;2115;09:51:35;0;50	04445;8	58081;5;321;68;
$GPXUP;2115;09:51:36;0;50	04463;8	58087;5;321;70;
$GPXUP;2115;09:51:37;0;50	0448;8	58096;5;319;72;
$GPXUP;2115;09:51:38;0;50	04497;8	58102;5;318;72;
$GPXUP;2115;09:51:39;0;50	04515;8	58108;5;318;72;
$GPXUP;2115;09:51:40;0;50	04532;8	58114;5;317;72;
$GPXUP;2115;09:51:41;0;50	0455;8	58119;5;316;73;
$GPXUP;2115;09:51:42;0;50	04568;8	58122;5;315;71;
$GPXUP;2115;09:51:43;0;50	04586;8	58126;5;314;70;
$GPXUP;2115;09:51:44;0;50	04604;8	58131;5;313;74;
$GPXUP;2115;09:51:45;0;50	04622;8	58139;5;312;75;
$GPXUP;2115;09:51:46;0;50	0464;8	58148;5;312;75;
$GPXUP;2115;09:51:47;0;50	04656;8	5816;5;312;72;
$GPXUP;2115;09:51:48;0;50	04671;8	58171;5;313;71;
$GPXUP;2115;09:51:49;0;50	04686;8	58182;5;313;63;
$GPXUP;2115;09:51:50;0;50	047;8	58191;5;315;61;
$GPXUP;2115;09:51:51;0;50	04714;8	58199;5;316;60;
$GPXUP;2115;09:51:52;0;50	04729;8	58203;5;318;57;
$GPXUP;2115;09:51:53;0;50	04742;8	58204;5;319;56;
$GPXUP;2115;09:51:54;0;50	04755;8	58203;5;322;54;
$GPXUP;2115;09:51:55;0;50	04768;8	58199;5;324;50;
$GPXUP;2115;09:51:56;0;50	04779;8	58194;5;326;48;
$GPXUP;2115;09:51:57;0;50	04791;8	58186;5;328;51;
$GPXUP;2115;09:51:58;0;50	04803;8	58177;5;329;52;
$GPXUP;2115;09:51:59;0;50	04813;8	58164;5;329;54;
$GPXUP;2115;09:52:00;0;50	04821;8	5815;5;331;49;
$GPXUP;2115;09:52:01;0;50	04826;8	58135;5;333;43;
$GPXUP;2115;09:52:02;0;50	04829;8	5812;5;335;39;
$GPXUP;2115;09:52:03;0;50	0483;8	58106;5;336;35;
$GPXUP;2115;09:52:04;0;50	04828;8	5809;5;337;41;
$GPXUP;2115;09:52:05;0;50	04825;8	58078;5;339;32;
$GPXUP;2115;09:52:06;0;50	0482;8	58068;5;340;27;
$GPXUP;2115;09:52:07;0;50	04812;8	58065;5;342;25;
$GPXUP;2115;09:52:08;0;50	04802;8	5807;5;343;29;
$GPXUP;2115;09:52:09;0;50	04794;8	58078;5;345;19;
$GPXUP;2115;09:52:10;0;50	04789;8	58094;5;347;27;
$GPXUP;2115;09:52:11;0;50	04786;8	5811;5;348;26;
$GPXUP;2115;09:52:12;0;50	04787;8	58131;5;350;37;
$GPXUP;2115;09:52:13;0;50	0479;8	58149;5;352;36;
$GPXUP;2115;09:52:14;0;50	048;8	58165;5;353;43;
$GPXUP;2115;09:52:15;0;50	04811;8	58176;5;355;45;
$GPXUP;2115;09:52:16;0;50	04821;8	58179;5;356;36;
$GPXUP;2115;09:52:17;0;50	04833;8	58174;5;358;48;
$GPXUP;2115;09:52:18;0;50	04846;8	58168;5;359;49;
$GPXUP;2115;09:52:19;0;50	04858;8	58159;5;360;52;
$GPXUP;2115;09:52:20;0;50	04869;8	58146;5;362;53;
$GPXUP;2115;09:52:21;0;50	04883;8	58133;5;363;62;
$GPXUP;2115;09:52:22;0;50	04897;8	5812;5;364;63;
$GPXUP;2115;09:52:23;0;50	04911;8	5811;5;363;58;
$GPXUP;2115;09:52:24;0;50	04925;8	58105;5;364;54;
$GPXUP;2115;09:52:25;0;50	04939;8	58105;5;364;55;
$GPXUP;2115;09:52:26;0;50	04959;8	58114;5;363;72;
$GPXUP;2115;09:52:27;0;50	04978;8	58124;5;364;74;
$GPXUP;2115;09:52:28;0;50	04997;8	58134;5;363;71;
$GPXUP;2115;09:52:29;0;50	05015;8	58144;5;363;68;
$GPXUP;2115;09:52:30;0;50	05032;8	58154;5;364;66;
$GPXUP;2115;09:52:31;0;50	05049;8	58163;5;364;63;
$GPXUP;2115;09:52:32;0;50	05065;8	58171;5;364;60;
$GPXUP;2115;09:52:33;0;50	05081;8	58177;5;364;59;
$GPXUP;2115;09:52:34;0;50	05097;8	58182;5;365;60;
$GPXUP;2115;09:52:35;0;50	05113;8	58188;5;365;61;
$GPXUP;2115;09:52:36;0;50	0513;8	58197;5;365;65;
$GPXUP;2115;09:52:37;0;50	05146;8	58204;5;364;65;
$GPXUP;2115;09:52:38;0;50	05163;8	5821;5;363;65;
$GPXUP;2115;09:52:39;0;50	0518;8	58217;5;362;66;
$GPXUP;2115;09:52:40;0;50	05197;8	58225;5;361;67;
$GPXUP;2115;09:52:41;0;50	05214;8	58231;5;359;67;
$GPXUP;2115;09:52:42;0;50	05231;8	58238;5;358;65;
$GPXUP;2115;09:52:43;0;50	05246;8	58244;5;356;65;
$GPXUP;2115;09:52:44;0;50	05264;8	58249;5;354;65;
$GPXUP;2115;09:52:45;0;50	0528;8	58252;5;353;65;
$GPXUP;2115;09:52:46;0;50	05296;8	58251;5;351;64;
$GPXUP;2115;09:52:47;0;50	05313;8	58252;5;350;65;
$GPXUP;2115;09:52:48;0;50	0533;8	58252;5;349;64;
$GPXUP;2115;09:52:49;0;50	05346;8	58251;5;347;64;
$GPXUP;2115;09:52:50;0;50	05362;8	5825;5;346;64;
$GPXUP;2115;09:52:51;0;50	05378;8	58244;5;344;64;
$GPXUP;2115;09:52:52;0;50	05395;8	58242;5;342;64;
$GPXUP;2115;09:52:53;0;50	05412;8	58241;5;340;65;
$GPXUP;2115;09:52:54;0;50	05428;8	5824;5;338;65;
$GPXUP;2115;09:52:55;0;50	05445;8	58243;5;337;65;
$GPXUP;2115;09:52:56;0;50	05461;8	58245;5;335;65;
$GPXUP;2115;09:52:57;0;50	05478;8	58247;5;333;66;
$GPXUP;2115;09:52:58;0;50	05495;8	58246;5;332;66;
$GPXUP;2115;09:52:59;0;50	05511;8	58243;5;330;66;
$GPXUP;2115;09:53:00;0;50	05528;8	58245;5;329;68;
$GPXUP;2115;09:53:01;0;50	05546;8	5825;5;328;69;
$GPXUP;2115;09:53:02;0;50	05563;8	58257;5;325;70;
$GPXUP;2115;09:53:03;0;50	0558;8	58266;5;323;70;
$GPXUP;2115;09:53:04;0;50	05596;8	58275;5;322;71;
$GPXUP;2115;09:53:05;0;50	05614;8	58283;5;320;71;
$GPXUP;2115;09:53:06;0;50	05631;8	58286;5;318;70;
$GPXUP;2115;09:53:07;0;50	05649;8	58287;5;316;69;
$GPXUP;2115;09:53:08;0;50	05666;8	58286;5;316;68;
$GPXUP;2115;09:53:09;0;50	05684;8	58285;5;314;68;
$GPXUP;2115;09:53:10;0;50	05701;8	58285;5;313;69;
$GPXUP;2115;09:53:11;0;50	05718;8	58284;5;311;68;
$GPXUP;2115;09:53:12;0;50	05735;8	58282;5;309;68;
$GPXUP;2115;09:53:13;0;50	05752;8	58278;5;308;67;
$GPXUP;2115;09:53:14;0;50	05769;8	58276;5;307;67;
$GPXUP;2115;09:53:15;0;50	05785;8	58273;5;304;66;
$GPXUP;2115;09:53:16;0;50	05801;8	58273;5;304;66;
$GPXUP;2115;09:53:17;0;50	05818;8	58274;5;302;67;
$GPXUP;2115;09:53:18;0;50	05834;8	58276;5;301;66;
$GPXUP;2115;09:53:19;0;50	05849;8	58274;5;300;61;
$GPXUP;2115;09:53:20;0;50	05864;8	58271;5;299;59;
$GPXUP;2115;09:53:21;0;50	05879;8	58267;5;299;59;
$GPXUP;2115;09:53:22;0;50	05894;8	58261;5;299;60;
$GPXUP;2115;09:53:23;0;50	05909;8	58255;5;299;60;
$GPXUP;2115;09:53:24;0;50	05923;8	58248;5;298;61;
$GPXUP;2115;09:53:25;0;50	05938;8	58242;5;298;62;
$GPXUP;2115;09:53:26;0;50	05954;8	58237;5;299;62;
$GPXUP;2115;09:53:27;0;50	05967;8	58229;5;299;58;
$GPXUP;2115;09:53:28;0;50	05979;8	58217;5;300;54;
$GPXUP;2115;09:53:29;0;50	0599;8	58206;5;301;55;
$GPXUP;2115;09:53:30;0;50	06001;8	58192;5;302;55;
$GPXUP;2115;09:53:31;0;50	06012;8	5818;5;304;55;
$GPXUP;2115;09:53:32;0;50	06025;8	58171;5;305;56;
$GPXUP;2115;09:53:33;0;50	06039;8	58168;5;306;58;
$GPXUP;2115;09:53:34;0;50	06055;8	58166;5;308;60;
$GPXUP;2115;09:53:35;0;50	06071;8	58167;5;308;62;
$GPXUP;2115;09:53:36;0;50	06086;8	5817;5;309;62;
$GPXUP;2115;09:53:37;0;50	06101;8	58174;5;310;61;
$GPXUP;2115;09:53:38;0;50	06116;8	58179;5;311;61;
$GPXUP;2115;09:53:39;0;50	06131;8	58185;5;312;62;
$GPXUP;2115;09:53:40;0;50	06146;8	58187;5;313;62;
$GPXUP;2115;09:53:41;0;50	06161;8	58193;5;314;63;
$GPXUP;2115;09:53:42;0;50	06177;8	58201;5;315;64;
$GPXUP;2115;09:53:43;0;50	06191;8	58213;5;315;64;
$GPXUP;2115;09:53:44;0;50	06205;8	58227;5;316;65;
$GPXUP;2115;09:53:45;0;50	06218;8	58239;5;317;64;
$GPXUP;2115;09:53:46;0;50	06234;8	58251;5;317;64;
$GPXUP;2115;09:53:47;0;50	06247;8	58264;5;317;67;
$GPXUP;2115;09:53:48;0;50	06261;8	58281;5;316;69;
$GPXUP;2115;09:53:49;0;50	06273;8	58299;5;316;69;
$GPXUP;2115;09:53:50;0;50	06286;8	58319;5;316;70;
$GPXUP;2115;09:53:51;0;50	06297;8	5834;5;315;71;
$GPXUP;2115;09:53:52;0;50	06309;8	5836;5;314;71;
$GPXUP;2115;09:53:53;0;50	06323;8	58379;5;314;71;
$GPXUP;2115;09:53:54;0;50	06338;8	58394;5;313;71;
$GPXUP;2115;09:53:55;0;50	06354;8	58407;5;312;71;
$GPXUP;2115;09:53:56;0;50	06369;8	5842;5;311;71;
$GPXUP;2115;09:53:57;0;50	06386;8	58431;5;310;70;
$GPXUP;2115;09:53:58;0;50	06401;8	58443;5;309;70;
$GPXUP;2115;09:53:59;0;50	06418;8	58453;5;307;69;
$GPXUP;2115;09:54:00;0;50	06434;8	58462;5;307;69;
$GPXUP;2115;09:54:01;0;50	0645;8	58472;5;306;68;
$GPXUP;2115;09:54:02;0;50	06467;8	58481;5;305;69;
$GPXUP;2115;09:54:03;0;50	06483;8	58491;5;304;71;
$GPXUP;2115;09:54:04;0;50	065;8	58501;5;303;72;
$GPXUP;2115;09:54:05;0;50	06516;8	5851;5;301;70;
$GPXUP;2115;09:54:06;0;50	06533;8	58516;5;301;68;
$GPXUP;2115;09:54:07;0;50	0655;8	5852;5;300;67;
$GPXUP;2115;09:54:08;0;50	06566;8	58524;5;300;65;
$GPXUP;2115;09:54:09;0;50	06582;8	58526;5;299;63;
$GPXUP;2115;09:54:10;0;50	06598;8	58527;5;299;64;
$GPXUP;2115;09:54:11;0;50	06613;8	58529;5;299;64;
$GPXUP;2115;09:54:12;0;50	0663;8	58535;5;299;65;
$GPXUP;2115;09:54:13;0;50	06645;8	58542;5;299;65;
$GPXUP;2115;09:54:14;0;50	0666;8	58549;5;299;64;
$GPXUP;2115;09:54:15;0;50	06675;8	58554;5;299;61;
$GPXUP;2115;09:54:16;0;50	06689;8	58561;5;301;61;
$GPXUP;2115;09:54:17;0;50	06705;8	58566;5;301;61;
$GPXUP;2115;09:54:18;0;50	06719;8	58574;5;302;62;
$GPXUP;2115;09:54:19;0;50	06734;8	58585;5;302;64;
$GPXUP;2115;09:54:20;0;50	06748;8	58599;5;302;65;
$GPXUP;2115;09:54:21;0;50	06763;8	58613;5;303;67;
$GPXUP;2115;09:54:22;0;50	06776;8	5863;5;302;69;
$GPXUP;2115;09:54:23;0;50	0679;8	58646;5;302;70;
$GPXUP;2115;09:54:24;0;50	06804;8	58662;5;302;68;
$GPXUP;2115;09:54:25;0;50	06818;8	58674;5;303;66;
$GPXUP;2115;09:54:26;0;50	06833;8	58686;5;303;66;
$GPXUP;2115;09:54:27;0;50	06848;8	58698;5;303;67;
$GPXUP;2115;09:54:28;0;50	06863;8	58709;5;303;67;
$GPXUP;2115;09:54:29;0;50	06879;8	5872;5;303;67;
$GPXUP;2115;09:54:30;0;50	06894;8	5873;5;305;65;
$GPXUP;2115;09:54:31;0;50	06908;8	58739;5;304;64;
$GPXUP;2115;09:54:32;0;50	06923;8	58753;5;305;66;
$GPXUP;2115;09:54:33;0;50	06936;8	5877;5;304;69;
$GPXUP;2115;09:54:34;0;50	06949;8	58788;5;304;71;
$GPXUP;2115;09:54:35;0;50	06962;8	58809;5;303;73;
$GPXUP;2115;09:54:36;0;50	06974;8	58831;5;302;75;
$GPXUP;2115;09:54:37;0;50	06985;8	58854;5;302;75;
$GPXUP;2115;09:54:38;0;50	06996;8	58879;5;300;75;
$GPXUP;2115;09:54:39;0;50	07007;8	58902;5;300;75;
$GPXUP;2115;09:54:40;0;50	07019;8	58925;5;299;76;
$GPXUP;2115;09:54:41;0;50	07033;8	58945;5;298;75;
$GPXUP;2115;09:54:42;0;50	07047;8	58965;5;297;75;
$GPXUP;2115;09:54:43;0;50	0706;8	58984;5;296;76;
$GPXUP;2115;09:54:44;0;50	07075;8	59002;5;295;75;
$GPXUP;2115;09:54:45;0;50	07089;8	59019;5;295;72;
$GPXUP;2115;09:54:46;0;50	07104;8	59036;5;294;72;
$GPXUP;2115;09:54:47;0;50	07119;8	59051;5;293;72;
$GPXUP;2115;09:54:48;0;50	07134;8	59068;5;293;73;
$GPXUP;2115;09:54:49;0;50	07148;8	59087;5;291;74;
$GPXUP;2115;09:54:50;0;50	07163;8	59105;5;290;75;
$GPXUP;2115;09:54:51;0;50	07178;8	59121;5;289;74;
$GPXUP;2115;09:54:52;0;50	07194;8	59135;5;288;73;
$GPXUP;2115;09:54:53;0;50	07211;8	59149;5;287;74;
$GPXUP;2115;09:54:54;0;50	07227;8	59165;5;286;76;
$GPXUP;2115;09:54:55;0;50	07243;8	59181;5;285;77;
$GPXUP;2115;09:54:56;0;50	07258;8	59198;5;283;77;
$GPXUP;2115;09:54:57;0;50	07274;8	59217;5;282;77;
$GPXUP;2115;09:54:58;0;50	0729;8	59232;5;280;76;
$GPXUP;2115;09:54:59;0;50	07307;8	59247;5;279;76;
$GPXUP;2115;09:55:00;0;50	07323;8	59261;5;278;76;
$GPXUP;2115;09:55:01;0;50	0734;8	59279;5;276;77;
$GPXUP;2115;09:55:02;0;50	07356;8	59293;5;275;77;
$GPXUP;2115;09:55:03;0;50	07374;8	59306;5;274;77;
$GPXUP;2115;09:55:04;0;50	07392;8	59318;5;271;77;
$GPXUP;2115;09:55:05;0;50	07411;8	59327;5;271;77;
$GPXUP;2115;09:55:06;0;50	07429;8	59335;5;270;75;
$GPXUP;2115;09:55:07;0;50	07447;8	59343;5;268;75;
$GPXUP;2115;09:55:08;0;50	07465;8	59349;5;268;74;
$GPXUP;2115;09:55:09;0;50	07483;8	59355;5;266;72;
$GPXUP;2115;09:55:10;0;50	075;8	59364;5;266;73;
$GPXUP;2115;09:55:11;0;50	07518;8	59376;5;265;75;
$GPXUP;2115;09:55:12;0;50	07534;8	5939;5;264;76;
$GPXUP;2115;09:55:13;0;50	07549;8	59407;5;264;75;
$GPXUP;2115;09:55:14;0;50	07564;8	59425;5;263;75;
$GPXUP;2115;09:55:15;0;50	0758;8	59442;5;262;75;
$GPXUP;2115;09:55:16;0;50	07596;8	59457;5;261;75;
$GPXUP;2115;09:55:17;0;50	07612;8	59471;5;261;73;
$GPXUP;2115;09:55:18;0;50	07628;8	59484;5;260;73;
$GPXUP;2115;09:55:19;0;50	07644;8	59498;5;260;73;
$GPXUP;2115;09:55:20;0;50	0766;8	59511;5;259;72;
$GPXUP;2115;09:55:21;0;50	07676;8	59522;5;258;71;
$GPXUP;2115;09:55:22;0;50	07693;8	59535;5;259;70;
$GPXUP;2115;09:55:23;0;50	07707;8	59548;5;258;70;
$GPXUP;2115;09:55:24;0;50	07723;8	59562;5;258;70;
$GPXUP;2115;09:55:25;0;50	07737;8	59577;5;257;70;
$GPXUP;2115;09:55:26;0;50	07753;8	59592;5;256;70;
$GPXUP;2115;09:55:27;0;50	07767;8	59608;5;256;70;
$GPXUP;2115;09:55:28;0;50	07781;8	59625;5;256;70;
$GPXUP;2115;09:55:29;0;50	07794;8	59643;5;255;70;
$GPXUP;2115;09:55:30;0;50	07807;8	59662;5;255;71;
$GPXUP;2115;09:55:31;0;50	07818;8	59683;5;255;72;
$GPXUP;2115;09:55:32;0;50	0783;8	59703;5;254;72;
$GPXUP;2115;09:55:33;0;50	07843;8	59723;5;254;71;
$GPXUP;2115;09:55:34;0;50	07856;8	59741;5;254;70;
$GPXUP;2115;09:55:35;0;50	0787;8	59759;5;253;70;
$GPXUP;2115;09:55:36;0;50	07884;8	59772;5;254;69;
$GPXUP;2115;09:55:37;0;50	07899;8	59786;5;253;67;
$GPXUP;2115;09:55:38;0;50	07913;8	598;5;253;67;
$GPXUP;2115;09:55:39;0;50	07926;8	59815;5;254;67;
$GPXUP;2115;09:55:40;0;50	0794;8	59829;5;253;67;
$GPXUP;2115;09:55:41;0;50	07954;8	59844;5;253;68;
$GPXUP;2115;09:55:42;0;50	07968;8	59858;5;253;68;
$GPXUP;2115;09:55:43;0;50	07982;8	59875;5;253;69;
$GPXUP;2115;09:55:44;0;50	07996;8	5989;5;253;67;
$GPXUP;2115;09:55:45;0;50	08009;8	59904;5;253;65;
$GPXUP;2115;09:55:46;0;50	08023;8	59916;5;253;65;
$GPXUP;2115;09:55:47;0;50	08037;8	59929;5;253;64;
$GPXUP;2115;09:55:48;0;50	08051;8	59941;5;253;64;
$GPXUP;2115;09:55:49;0;50	08064;8	59953;5;253;62;
$GPXUP;2115;09:55:50;0;50	08078;8	59966;5;253;65;
$GPXUP;2115;09:55:51;0;50	08093;8	59981;5;253;68;
$GPXUP;2115;09:55:52;0;50	08106;8	59999;5;252;71;
$GPXUP;2115;09:55:53;0;50	08119;8	6002;5;252;74;
$GPXUP;2115;09:55:54;0;50	08132;8	60042;5;250;74;
$GPXUP;2115;09:55:55;0;50	08145;8	6006;5;250;70;
$GPXUP;2115;09:55:56;0;50	08156;8	60079;5;250;69;
$GPXUP;2115;09:55:57;0;50	08167;8	60101;5;250;68;
$GPXUP;2115;09:55:58;0;50	08174;8	60125;5;250;69;
$GPXUP;2115;09:55:59;0;50	08182;8	6015;5;249;69;
$GPXUP;2115;09:56:00;0;50	08189;8	60174;5;249;70;
$GPXUP;2115;09:56:01;0;50	08198;8	60197;5;250;70;
$GPXUP;2115;09:56:02;0;50	08209;8	60219;5;249;69;
$GPXUP;2115;09:56:03;0;50	0822;8	60239;5;250;69;
$GPXUP;2115;09:56:04;0;50	08232;8	60258;5;250;69;
$GPXUP;2115;09:56:05;0;50	08244;8	60276;5;250;69;
$GPXUP;2115;09:56:06;0;50	08256;8	60294;5;250;67;
$GPXUP;2115;09:56:07;0;50	08268;8	60312;5;251;65;
$GPXUP;2115;09:56:08;0;50	08279;8	6033;5;252;64;
$GPXUP;2115;09:56:09;0;50	08291;8	60348;5;252;63;
$GPXUP;2115;09:56:10;0;50	08303;8	60364;5;251;65;
$GPXUP;2115;09:56:11;0;50	08314;8	60384;5;252;67;
$GPXUP;2115;09:56:12;0;50	08323;8	60406;5;251;69;
$GPXUP;2115;09:56:13;0;50	08332;8	6043;5;251;71;
$GPXUP;2115;09:56:14;0;50	0834;8	60454;5;250;71;
$GPXUP;2115;09:56:15;0;50	0835;8	60477;5;249;68;
$GPXUP;2115;09:56:16;0;50	08358;8	605;5;250;66;
$GPXUP;2115;09:56:17;0;50	08366;8	60522;5;250;67;
$GPXUP;2115;09:56:18;0;50	08375;8	60545;5;250;69;
$GPXUP;2115;09:56:19;0;50	08383;8	60569;5;250;71;
$GPXUP;2115;09:56:20;0;50	08393;8	60594;5;249;72;
$GPXUP;2115;09:56:21;0;50	08401;8	60618;5;249;71;
$GPXUP;2115;09:56:22;0;50	08408;8	60643;5;249;70;
$GPXUP;2115;09:56:23;0;50	08414;8	60668;5;248;72;
$GPXUP;2115;09:56:24;0;50	0842;8	60696;5;248;73;
$GPXUP;2115;09:56:25;0;50	08424;8	60723;5;248;73;
$GPXUP;2115;09:56:26;0;50	0843;8	60751;5;248;73;
$GPXUP;2115;09:56:27;0;50	08436;8	60777;5;247;73;
$GPXUP;2115;09:56:28;0;50	08444;8	60801;5;248;71;
$GPXUP;2115;09:56:29;0;50	08452;8	60825;5;248;70;
$GPXUP;2115;09:56:30;0;50	08462;8	60846;5;249;69;
$GPXUP;2115;09:56:31;0;50	08473;8	60865;5;250;66;
$GPXUP;2115;09:56:32;0;50	08484;8	60881;5;251;63;
$GPXUP;2115;09:56:33;0;50	08497;8	60896;5;252;63;
$GPXUP;2115;09:56:34;0;50	08511;8	6091;5;252;63;
$GPXUP;2115;09:56:35;0;50	08523;8	60923;5;254;62;
$GPXUP;2115;09:56:36;0;50	08535;8	6094;5;254;65;
$GPXUP;2115;09:56:37;0;50	08547;8	60959;5;255;67;
$GPXUP;2115;09:56:38;0;50	0856;8	60976;5;255;68;
$GPXUP;2115;09:56:39;0;50	08572;8	60994;5;256;69;
$GPXUP;2115;09:56:40;0;50	08586;8	61009;5;256;67;
$GPXUP;2115;09:56:41;0;50	08601;8	6102;5;257;65;
$GPXUP;2115;09:56:42;0;50	08616;8	61029;5;258;64;
$GPXUP;2115;09:56:43;0;50	08631;8	61035;5;259;62;
$GPXUP;2115;09:56:44;0;50	08647;8	61042;5;259;63;
$GPXUP;2115;09:56:45;0;50	08662;8	61052;5;259;67;
$GPXUP;2115;09:56:46;0;50	08678;8	61065;5;258;69;
$GPXUP;2115;09:56:47;0;50	08693;8	61078;5;259;70;
$GPXUP;2115;09:56:48;0;50	08709;8	61092;5;258;70;
$GPXUP;2115;09:56:49;0;50	08723;8	61105;5;258;69;
$GPXUP;2115;09:56:50;0;50	08739;8	61117;5;258;67;
$GPXUP;2115;09:56:51;0;50	08753;8	6113;5;257;66;
$GPXUP;2115;09:56:52;0;50	08768;8	61141;5;258;66;
$GPXUP;2115;09:56:53;0;50	08784;8	61151;5;257;68;
$GPXUP;2115;09:56:54;0;50	088;8	61161;5;257;68;
$GPXUP;2115;09:56:55;0;50	08816;8	61169;5;256;68;
$GPXUP;2115;09:56:56;0;50	08833;8	61177;5;256;69;
$GPXUP;2115;09:56:57;0;50	0885;8	61184;5;255;70;
$GPXUP;2115;09:56:58;0;50	08866;8	61193;5;254;70;
$GPXUP;2115;09:56:59;0;50	08883;8	61202;5;254;68;
$GPXUP;2115;09:57:00;0;50	08898;8	61209;5;254;65;
$GPXUP;2115;09:57:01;0;50	08914;8	61213;5;254;65;
$GPXUP;2115;09:57:02;0;50	0893;8	61216;5;253;64;
$GPXUP;2115;09:57:03;0;50	08946;8	61222;5;253;64;
$GPXUP;2115;09:57:04;0;50	08962;8	61229;5;252;67;
$GPXUP;2115;09:57:05;0;50	08978;8	6124;5;252;69;
$GPXUP;2115;09:57:06;0;50	08992;8	61254;5;251;69;
$GPXUP;2115;09:57:07;0;50	09007;8	61268;5;250;69;
$GPXUP;2115;09:57:08;0;50	09023;8	61281;5;250;68;
$GPXUP;2115;09:57:09;0;50	09038;8	61294;5;249;65;
$GPXUP;2115;09:57:10;0;50	09052;8	61306;5;250;64;
$GPXUP;2115;09:57:11;0;50	09067;8	61319;5;250;63;
$GPXUP;2115;09:57:12;0;50	09081;8	61331;5;250;64;
$GPXUP;2115;09:57:13;0;50	09095;8	61346;5;250;65;
$GPXUP;2115;09:57:14;0;50	09108;8	61363;5;251;65;
$GPXUP;2115;09:57:15;0;50	0912;8	61381;5;251;68;
$GPXUP;2115;09:57:16;0;50	09133;8	614;5;251;69;
$GPXUP;2115;09:57:17;0;50	09145;8	61419;5;252;67;
$GPXUP;2115;09:57:18;0;50	09158;8	61437;5;253;67;
$GPXUP;2115;09:57:19;0;50	0917;8	61453;5;253;67;
$GPXUP;2115;09:57:20;0;50	09183;8	61469;5;254;66;
$GPXUP;2115;09:57:21;0;50	09196;8	61484;5;254;67;
$GPXUP;2115;09:57:22;0;50	0921;8	61501;5;255;68;
$GPXUP;2115;09:57:23;0;50	09224;8	61516;5;255;69;
$GPXUP;2115;09:57:24;0;50	09239;8	61529;5;255;68;
$GPXUP;2115;09:57:25;0;50	09254;8	6154;5;256;66;
$GPXUP;2115;09:57:26;0;50	09269;8	61552;5;256;66;
$GPXUP;2115;09:57:27;0;50	09283;8	61565;5;256;66;
$GPXUP;2115;09:57:28;0;50	09296;8	61578;5;256;65;
$GPXUP;2115;09:57:29;0;50	09309;8	61595;5;257;65;
$GPXUP;2115;09:57:30;0;50	0932;8	61614;5;258;66;
$GPXUP;2115;09:57:31;0;50	0933;8	61634;5;259;67;
$GPXUP;2115;09:57:32;0;50	09342;8	61653;5;259;68;
$GPXUP;2115;09:57:33;0;50	09354;8	61669;5;259;68;
$GPXUP;2115;09:57:34;0;50	09369;8	61685;5;258;70;
$GPXUP;2115;09:57:35;0;50	09383;8	61701;5;258;71;
$GPXUP;2115;09:57:36;0;50	09397;8	61718;5;258;72;
$GPXUP;2115;09:57:37;0;50	09411;8	61738;5;257;72;
$GPXUP;2115;09:57:38;0;50	09423;8	6176;5;256;75;
$GPXUP;2115;09:57:39;0;50	09435;8	61783;5;256;77;
$GPXUP;2115;09:57:40;0;50	09447;8	61805;5;255;76;
$GPXUP;2115;09:57:41;0;50	09459;8	61829;5;254;76;
$GPXUP;2115;09:57:42;0;50	0947;8	61852;5;253;76;
$GPXUP;2115;09:57:43;0;50	09481;8	61875;5;252;74;
$GPXUP;2115;09:57:44;0;50	09491;8	61898;5;252;72;
$GPXUP;2115;09:57:45;0;50	09502;8	61919;5;252;70;
$GPXUP;2115;09:57:46;0;50	09516;8	61935;5;251;70;
$GPXUP;2115;09:57:47;0;50	0953;8	61951;5;250;69;
$GPXUP;2115;09:57:48;0;50	09545;8	61966;5;251;68;
$GPXUP;2115;09:57:49;0;50	09559;8	61979;5;251;67;
$GPXUP;2115;09:57:50;0;50	09573;8	61993;5;250;67;
$GPXUP;2115;09:57:51;0;50	09589;8	62005;5;251;67;
$GPXUP;2115;09:57:52;0;50	09602;8	62018;5;251;66;
$GPXUP;2115;09:57:53;0;50	09617;8	62032;5;250;66;
$GPXUP;2115;09:57:54;0;50	0963;8	62045;5;250;66;
$GPXUP;2115;09:57:55;0;50	09644;8	62062;5;250;67;
$GPXUP;2115;09:57:56;0;50	09657;8	62079;5;248;69;
$GPXUP;2115;09:57:57;0;50	0967;8	62098;5;247;70;
$GPXUP;2115;09:57:58;0;50	09683;8	62116;5;247;70;
$GPXUP;2115;09:57:59;0;50	09698;8	62134;5;246;71;
$GPXUP;2115;09:58:00;0;50	09712;8	6215;5;245;71;
$GPXUP;2115;09:58:01;0;50	09727;8	62164;5;244;71;
$GPXUP;2115;09:58:02;0;50	09744;8	62177;5;243;71;
$GPXUP;2115;09:58:03;0;50	0976;8	62188;5;243;71;
$GPXUP;2115;09:58:04;0;50	09776;8	622;5;242;71;
$GPXUP;2115;09:58:05;0;50	09792;8	62212;5;240;70;
$GPXUP;2115;09:58:06;0;50	09807;8	62226;5;239;70;
$GPXUP;2115;09:58:07;0;50	0982;8	62244;5;238;71;
$GPXUP;2115;09:58:08;0;50	09835;8	62262;5;237;72;
$GPXUP;2115;09:58:09;0;50	09848;8	6228;5;236;74;
$GPXUP;2115;09:58:10;0;50	09864;8	62299;5;235;78;
$GPXUP;2115;09:58:11;0;50	09879;8	62314;5;234;73;
$GPXUP;2115;09:58:12;0;50	09894;8	6233;5;234;69;
$GPXUP;2115;09:58:13;0;50	09907;8	62347;5;232;70;
$GPXUP;2115;09:58:14;0;50	0992;8	62366;5;231;73;
$GPXUP;2115;09:58:15;0;50	09933;8	62388;5;230;75;
$GPXUP;2115;09:58:16;0;50	09947;8	62408;5;228;77;
$GPXUP;2115;09:58:17;0;50	09962;8	62429;5;228;79;
$GPXUP;2115;09:58:18;0;50	09976;8	62449;5;228;75;
$GPXUP;2115;09:58:19;0;50	0999;8	62468;5;227;74;
$GPXUP;2115;09:58:20;0;50	10003;8	62488;5;226;75;
$GPXUP;2115;09:58:21;0;50	10016;8	6251;5;225;76;
$GPXUP;2115;09:58:22;0;50	10028;8	62532;5;225;77;
$GPXUP;2115;09:58:23;0;50	1004;8	62556;5;223;77;
$GPXUP;2115;09:58:24;0;50	10053;8	62579;5;223;77;
$GPXUP;2115;09:58:25;0;50	10066;8	626;5;222;77;
$GPXUP;2115;09:58:26;0;50	1008;8	62621;5;221;77;
$GPXUP;2115;09:58:27;0;50	10094;8	62642;5;220;77;
$GPXUP;2115;09:58:28;0;50	10107;8	62664;5;219;78;
$GPXUP;2115;09:58:29;0;50	10118;8	62689;5;218;78;
$GPXUP;2115;09:58:30;0;50	10129;8	62714;5;218;78;
$GPXUP;2115;09:58:31;0;50	10141;8	6274;5;217;82;
$GPXUP;2115;09:58:32;0;50	10153;8	62762;5;217;77;
$GPXUP;2115;09:58:33;0;50	10164;8	62785;5;217;74;
$GPXUP;2115;09:58:34;0;50	10174;8	62808;5;218;72;
$GPXUP;2115;09:58:35;0;50	10182;8	62831;5;218;70;
$GPXUP;2115;09:58:36;0;50	10191;8	62855;5;218;71;
$GPXUP;2115;09:58:37;0;50	10202;8	62878;5;217;72;
$GPXUP;2115;09:58:38;0;50	10212;8	629;5;218;71;
$GPXUP;2115;09:58:39;0;50	10223;8	6292;5;218;69;
$GPXUP;2115;09:58:40;0;50	10235;8	62939;5;219;68;
$GPXUP;2115;09:58:41;0;50	10248;8	62956;5;220;67;
$GPXUP;2115;09:58:42;0;50	10263;8	62968;5;219;68;
$GPXUP;2115;09:58:43;0;50	10278;8	62982;5;220;69;
$GPXUP;2115;09:58:44;0;50	10291;8	62999;5;219;69;
$GPXUP;2115;09:58:45;0;50	10304;8	63017;5;219;69;
$GPXUP;2115;09:58:46;0;50	10314;8	63038;5;219;69;
$GPXUP;2115;09:58:47;0;50	10325;8	6306;5;218;70;
$GPXUP;2115;09:58:48;0;50	10335;8	63083;5;218;71;
$GPXUP;2115;09:58:49;0;50	10345;8	63107;5;217;73;
$GPXUP;2115;09:58:50;0;50	10356;8	63128;5;216;72;
$GPXUP;2115;09:58:51;0;50	10367;8	6315;5;216;72;
$GPXUP;2115;09:58:52;0;50	1038;8	63171;5;215;72;
$GPXUP;2115;09:58:53;0;50	10392;8	6319;5;215;72;
$GPXUP;2115;09:58:54;0;50	10407;8	63207;5;215;71;
$GPXUP;2115;09:58:55;0;50	10422;8	63221;5;215;71;
$GPXUP;2115;09:58:56;0;50	10438;8	63232;5;214;71;
$GPXUP;2115;09:58:57;0;50	10453;8	63245;5;214;72;
$GPXUP;2115;09:58:58;0;50	10469;8	63258;5;214;72;
$GPXUP;2115;09:58:59;0;50	10486;8	63268;5;214;70;
$GPXUP;2115;09:59:00;0;50	10503;8	63274;5;214;68;
$GPXUP;2115;09:59:01;0;50	10518;8	63275;5;215;62;
$GPXUP;2115;09:59:02;0;50	10533;8	63274;5;216;60;
$GPXUP;2115;09:59:03;0;50	10546;8	63269;5;217;55;
$GPXUP;2115;09:59:04;0;50	10557;8	63259;5;218;49;
$GPXUP;2115;09:59:05;0;50	10567;8	63248;5;219;48;
$GPXUP;2115;09:59:06;0;50	10577;8	63236;5;220;50;
$GPXUP;2115;09:59:07;0;50	10587;8	63223;5;222;53;
$GPXUP;2115;09:59:08;0;50	10597;8	63211;5;223;53;
$GPXUP;2115;09:59:09;0;50	1061;8	63202;5;224;55;
$GPXUP;2115;09:59:10;0;50	10621;8	63195;5;225;46;
$GPXUP;2115;09:59:11;0;50	10631;8	63194;5;226;40;
$GPXUP;2115;09:59:12;0;50	10641;8	63196;5;227;39;
$GPXUP;2115;09:59:13;0;50	10656;8	63208;5;228;61;
$GPXUP;2115;09:59:14;0;50	1067;8	6322;5;228;60;
$GPXUP;2115;09:59:15;0;50	10684;8	6323;5;229;58;
$GPXUP;2115;09:59:16;0;50	10698;8	63238;5;229;58;
$GPXUP;2115;09:59:17;0;50	10713;8	63247;5;229;60;
$GPXUP;2115;09:59:18;0;50	1073;8	63254;5;228;64;
$GPXUP;2115;09:59:19;0;50	10746;8	63262;5;228;66;
$GPXUP;2115;09:59:20;0;50	10762;8	63275;5;228;68;
$GPXUP;2115;09:59:21;0;50	10778;8	63288;5;229;68;
$GPXUP;2115;09:59:22;0;50	10795;8	63295;5;229;68;
$GPXUP;2115;09:59:23;0;50	10811;8	63301;5;229;66;
$GPXUP;2115;09:59:24;0;50	10826;8	63298;5;229;58;
$GPXUP;2115;09:59:25;0;50	10841;8	63293;5;229;59;
$GPXUP;2115;09:59:26;0;50	10855;8	63292;5;230;62;
$GPXUP;2115;09:59:27;0;50	10871;8	63293;5;230;59;
$GPXUP;2115;09:59:28;0;50	10886;8	633;5;231;62;
$GPXUP;2115;09:59:29;0;50	10902;8	63312;5;231;69;
$GPXUP;2115;09:59:30;0;50	1092;8	63328;5;230;78;
$GPXUP;2115;09:59:31;0;50	10936;8	63346;5;230;81;
$GPXUP;2115;09:59:32;0;50	10953;8	63365;5;229;81;
$GPXUP;2115;09:59:33;0;50	1097;8	63385;5;228;81;
$GPXUP;2115;09:59:34;0;50	10988;8	634;5;227;80;
$GPXUP;2115;09:59:35;0;50	11007;8	63413;5;226;80;
$GPXUP;2115;09:59:36;0;50	11024;8	63429;5;224;80;
$GPXUP;2115;09:59:37;0;50	11041;8	63448;5;223;79;
$GPXUP;2115;09:59:38;0;50	11057;8	63465;5;221;76;
$GPXUP;2115;09:59:39;0;50	11075;8	6348;5;218;77;
$GPXUP;2115;09:59:40;0;50	11094;8	63493;5;216;82;
$GPXUP;2115;09:59:41;0;50	11114;8	63506;5;213;83;
$GPXUP;2115;09:59:42;0;50	11133;8	63522;5;211;83;
$GPXUP;2115;09:59:43;0;50	11151;8	63538;5;209;82;
$GPXUP;2115;09:59:44;0;50	11169;8	63554;5;207;81;
$GPXUP;2115;09:59:45;0;50	11185;8	63568;5;206;76;
$GPXUP;2115;09:59:46;0;50	11201;8	63586;5;205;77;
$GPXUP;2115;09:59:47;0;50	11215;8	63605;5;205;72;
$GPXUP;2115;09:59:48;0;50	11228;8	63625;5;203;72;
$GPXUP;2115;09:59:49;0;50	11242;8	63641;5;203;72;
$GPXUP;2115;09:59:50;0;50	11257;8	63657;5;202;72;
$GPXUP;2115;09:59:51;0;50	11273;8	63671;5;200;72;
$GPXUP;2115;09:59:52;0;50	11289;8	63687;5;199;73;
$GPXUP;2115;09:59:53;0;50	11304;8	63703;5;198;74;
$GPXUP;2115;09:59:54;0;50	11321;8	63717;5;197;74;
$GPXUP;2115;09:59:55;0;50	11337;8	6373;5;196;74;
$GPXUP;2115;09:59:56;0;50	11354;8	63743;5;196;75;
$GPXUP;2115;09:59:57;0;50	11371;8	63756;5;196;75;
$GPXUP;2115;09:59:58;0;50	11387;8	63772;5;196;74;
$GPXUP;2115;09:59:59;0;50	11402;8	63789;5;195;74;
$GPXUP;2115;10:00:00;0;50	11418;8	63806;5;195;76;
$GPXUP;2115;10:00:01;0;50	11433;8	63821;5;194;76;
$GPXUP;2115;10:00:02;0;50	11449;8	63837;5;194;75;
$GPXUP;2115;10:00:03;0;50	11466;8	63853;5;194;75;
$GPXUP;2115;10:00:04;0;50	11481;8	63871;5;193;77;
$GPXUP;2115;10:00:05;0;50	11495;8	63889;5;194;75;
$GPXUP;2115;10:00:06;0;50	11509;8	6391;5;194;78;
$GPXUP;2115;10:00:07;0;50	11525;8	63927;5;194;78;
$GPXUP;2115;10:00:08;0;50	11539;8	63941;5;194;65;
$GPXUP;2115;10:00:09;0;50	11552;8	63953;5;195;65;
$GPXUP;2115;10:00:10;0;50	11567;8	63964;5;195;68;
$GPXUP;2115;10:00:11;0;50	11582;8	63974;5;196;67;
$GPXUP;2115;10:00:12;0;50	11596;8	63988;5;195;68;
$GPXUP;2115;10:00:13;0;50	11611;8	64003;5;196;72;
$GPXUP;2115;10:00:14;0;50	11623;8	64017;5;198;63;
$GPXUP;2115;10:00:15;0;50	11635;8	64031;5;199;62;
$GPXUP;2115;10:00:16;0;50	11646;8	64049;5;200;65;
$GPXUP;2115;10:00:17;0;50	11657;8	64067;5;201;65;
$GPXUP;2115;10:00:18;0;50	11667;8	64085;5;203;63;
$GPXUP;2115;10:00:19;0;50	11678;8	64099;5;205;60;
$GPXUP;2115;10:00:20;0;50	11691;8	64112;5;207;61;
$GPXUP;2115;10:00:21;0;50	11703;8	64126;5;208;62;
$GPXUP;2115;10:00:22;0;50	11717;8	64136;5;210;61;
$GPXUP;2115;10:00:23;0;50	11731;8	64145;5;211;59;
$GPXUP;2115;10:00:24;0;50	11743;8	64152;5;214;56;
$GPXUP;2115;10:00:25;0;50	11756;8	6416;5;215;53;
$GPXUP;2115;10:00:26;0;50	11768;8	64167;5;217;52;
$GPXUP;2115;10:00:27;0;50	11779;8	64175;5;220;51;
$GPXUP;2115;10:00:28;0;50	11792;8	64183;5;221;54;
$GPXUP;2115;10:00:29;0;50	11805;8	64188;5;223;54;
$GPXUP;2115;10:00:30;0;50	11818;8	6419;5;224;50;
$GPXUP;2115;10:00:31;0;50	11831;8	64185;5;227;53;
$GPXUP;2115;10:00:32;0;50	11844;8	64181;5;227;55;
$GPXUP;2115;10:00:33;0;50	11859;8	64184;5;229;59;
$GPXUP;2115;10:00:34;0;50	11873;8	64186;5;231;57;
$GPXUP;2115;10:00:35;0;50	11886;8	64185;5;232;54;
$GPXUP;2115;10:00:36;0;50	119;8	64185;5;235;53;
$GPXUP;2115;10:00:37;0;50	11912;8	64187;5;236;54;
$GPXUP;2115;10:00:38;0;50	11927;8	64193;5;238;61;
$GPXUP;2115;10:00:39;0;50	11942;8	64204;5;240;68;
$GPXUP;2115;10:00:40;0;50	11955;8	64218;5;242;60;
$GPXUP;2115;10:00:41;0;50	11964;8	6424;5;243;68;
$GPXUP;2115;10:00:42;0;50	1197;8	64267;5;244;71;
$GPXUP;2115;10:00:43;0;50	11978;8	64292;5;245;71;
$GPXUP;2115;10:00:44;0;50	11985;8	64317;5;246;72;
$GPXUP;2115;10:00:45;0;50	11994;8	64342;5;247;73;
$GPXUP;2115;10:00:46;0;50	12002;8	64368;5;247;75;
$GPXUP;2115;10:00:47;0;50	12009;8	64397;5;247;77;
$GPXUP;2115;10:00:48;0;50	12015;8	64425;5;246;75;
$GPXUP;2115;10:00:49;0;50	12021;8	64454;5;245;79;
$GPXUP;2115;10:00:50;0;50	12028;8	64484;5;244;82;
$GPXUP;2115;10:00:51;0;50	12038;8	64514;5;243;85;
$GPXUP;2115;10:00:52;0;50	12047;8	64545;5;240;85;
$GPXUP;2115;10:00:53;0;50	12056;8	64575;5;238;83;
$GPXUP;2115;10:00:54;0;50	12065;8	64605;5;236;84;
$GPXUP;2115;10:00:55;0;50	12073;8	64636;5;233;87;
$GPXUP;2115;10:00:56;0;50	12081;8	64669;5;230;89;
$GPXUP;2115;10:00:57;0;50	12089;8	64702;5;229;90;
$GPXUP;2115;10:00:58;0;50	121;8	64734;5;227;92;
$GPXUP;2115;10:00:59;0;50	12111;8	64763;5;226;86;
$GPXUP;2115;10:01:00;0;50	12123;8	64788;5;224;79;
$GPXUP;2115;10:01:01;0;50	12136;8	64812;5;223;78;
$GPXUP;2115;10:01:02;0;50	12147;8	64838;5;223;81;
$GPXUP;2115;10:01:03;0;50	12157;8	64865;5;221;79;
$GPXUP;2115;10:01:04;0;50	12164;8	64892;5;220;78;
$GPXUP;2115;10:01:05;0;50	12173;8	6492;5;217;79;
$GPXUP;2115;10:01:06;0;50	12183;8	64947;5;216;79;
$GPXUP;2115;10:01:07;0;50	12193;8	64973;5;214;80;
$GPXUP;2115;10:01:08;0;50	12202;8	65004;5;212;84;
$GPXUP;2115;10:01:09;0;50	12209;8	65033;5;210;84;
$GPXUP;2115;10:01:10;0;50	12216;8	65066;5;208;85;
$GPXUP;2115;10:01:11;0;50	12225;8	65096;5;207;85;
$GPXUP;2115;10:01:12;0;50	12234;8	65123;5;206;83;
$GPXUP;2115;10:01:13;0;50	12246;8	6515;5;204;82;
$GPXUP;2115;10:01:14;0;50	12259;8	65175;5;203;81;
$GPXUP;2115;10:01:15;0;50	12273;8	65196;5;201;78;
$GPXUP;2115;10:01:16;0;50	12285;8	65215;5;200;71;
$GPXUP;2115;10:01:17;0;50	12297;8	65236;5;200;72;
$GPXUP;2115;10:01:18;0;50	12309;8	65255;5;198;72;
$GPXUP;2115;10:01:19;0;50	12322;8	65278;5;196;75;
$GPXUP;2115;10:01:20;0;50	12333;8	65301;5;195;77;
$GPXUP;2115;10:01:21;0;50	12343;8	65325;5;193;75;
$GPXUP;2115;10:01:22;0;50	12353;8	65351;5;193;77;
$GPXUP;2115;10:01:23;0;50	12364;8	65375;5;191;78;
$GPXUP;2115;10:01:24;0;50	12375;8	65399;5;190;75;
$GPXUP;2115;10:01:25;0;50	12384;8	65423;5;189;75;
$GPXUP;2115;10:01:26;0;50	12395;8	65448;5;188;77;
$GPXUP;2115;10:01:27;0;50	12407;8	65471;5;186;77;
$GPXUP;2115;10:01:28;0;50	12419;8	65495;5;186;78;
$GPXUP;2115;10:01:29;0;50	12431;8	65517;5;185;75;
$GPXUP;2115;10:01:30;0;50	12443;8	65539;5;184;73;
$GPXUP;2115;10:01:31;0;50	12455;8	6556;5;183;74;
$GPXUP;2115;10:01:32;0;50	12467;8	65582;5;183;76;
$GPXUP;2115;10:01:33;0;50	12481;8	65601;5;183;76;
$GPXUP;2115;10:01:34;0;50	12494;8	65621;5;182;70;
$GPXUP;2115;10:01:35;0;50	12504;8	65641;5;183;68;
$GPXUP;2115;10:01:36;0;50	12513;8	65662;5;182;68;
$GPXUP;2115;10:01:37;0;50	12521;8	65685;5;183;65;
$GPXUP;2115;10:01:38;0;50	12529;8	65709;5;182;70;
$GPXUP;2115;10:01:39;0;50	12537;8	65735;5;182;72;
$GPXUP;2115;10:01:40;0;50	12543;8	6576;5;181;71;
$GPXUP;2115;10:01:41;0;50	12546;8	65789;5;179;74;
$GPXUP;2115;10:01:42;0;50	12545;8	65819;5;179;74;
$GPXUP;2115;10:01:43;0;50	12545;8	65847;5;178;74;
$GPXUP;2115;10:01:44;0;50	12546;8	65876;5;177;72;
$GPXUP;2115;10:01:45;0;50	12547;8	65903;5;176;70;
$GPXUP;2115;10:01:46;0;50	1255;8	65929;5;173;66;
$GPXUP;2115;10:01:47;0;50	12554;8	65951;5;172;62;
$GPXUP;2115;10:01:48;0;50	12559;8	65974;5;171;60;
$GPXUP;2115;10:01:49;0;50	12561;8	65997;5;170;60;
$GPXUP;2115;10:01:50;0;50	12563;8	66016;5;168;54;
$GPXUP;2115;10:01:51;0;50	12562;8	6603;3;165;41;
$GPXUP;2115;10:01:52;0;50	12563;8	66043;5;163;39;
$GPXUP;2115;10:01:53;0;50	12562;8	66055;5;161;35;
$GPXUP;2115;10:01:54;0;50	12562;8	66065;3;159;34;
$GPXUP;2115;10:01:55;0;50	12563;8	66072;5;157;26;
$GPXUP;2115;10:01:56;0;50	12564;8	6607;3;156;3;
$GPXUP;2115;10:01:57;0;50	12564;8	66066;3;156;0;
$GPXUP;2115;10:01:58;0;50	12564;8	6606;5;155;0;
$GPXUP;2115;10:01:59;0;50	12565;8	66055;5;154;0;
$GPXUP;2115;10:02:00;0;50	12565;8	66049;5;153;1;
$GPXUP;2115;10:02:01;0;50	12565;8	66045;3;152;0;
$GPXUP;2115;10:02:02;0;50	12565;8	6604;5;151;0;
$GPXUP;2115;10:02:03;0;50	12566;8	66036;5;150;0;
$GPXUP;2115;10:02:04;0;50	12566;8	6603;5;149;0;
$GPXUP;2115;10:02:05;0;50	12566;8	66025;5;148;0;
$GPXUP;2115;10:02:06;0;50	12565;8	6602;5;147;0;
$GPXUP;2115;10:02:07;0;50	12565;8	66015;5;146;0;
$GPXUP;2115;10:02:08;0;50	12566;8	66011;5;144;0;
$GPXUP;2115;10:02:09;0;50	12565;8	66007;5;143;0;
$GPXUP;2115;10:02:10;0;50	12565;8	66003;5;141;0;
$GPXUP;2115;10:02:11;0;50	12564;8	65999;5;140;0;
$GPXUP;2115;10:02:12;0;50	12564;8	65994;3;139;0;
$GPXUP;2115;10:02:13;0;50	12564;8	65992;3;139;0;
$GPXUP;2115;10:02:14;0;50	12564;8	65988;5;138;0;
$GPXUP;2115;10:02:15;0;50	12564;8	65985;5;137;0;
$GPXUP;2115;10:02:16;0;50	12563;8	65981;5;136;0;
$GPXUP;2115;10:02:17;0;50	12563;8	65978;5;135;0;
$GPXUP;2115;10:02:18;0;50	12563;8	65974;5;134;0;
$GPXUP;2115;10:02:19;0;50	12562;8	65969;5;134;0;
$GPXUP;2115;10:02:20;0;50	12561;8	65965;5;134;0;
$GPXUP;2115;10:02:21;0;50	12561;8	65961;5;133;0;
$GPXUP;2115;10:02:22;0;50	12561;8	65958;5;133;0;
$GPXUP;2115;10:02:23;0;50	1256;8	65954;5;133;0;
$GPXUP;2115;10:02:24;0;50	12559;8	65949;5;133;0;
$GPXUP;2115;10:02:25;0;50	12559;8	65946;5;132;0;
$GPXUP;2115;10:02:26;0;50	12558;8	65943;5;133;0;
$GPXUP;2115;10:02:27;0;50	12558;8	6594;5;133;0;
