# Supplementary material for: Pigeon Navigation: Different Routes Lead to Frankfurt
Source: PLoS One. 2014 Nov 12;9(11):e112439. doi: 10.1371/journal.pone.0112439 (PMC4229201; doi:10.1371/journal.pone.0112439)
Supplement: File S4 — Files containing the original track data and a ‘Read me’ explaining the data format. (ZIP) [file pone.0112439.s004.zip › S-GH/050607xup01_W543.log]

$GPXUP;2116;08:57:41;0;49	93623;8	58513;5;150;0;
$GPXUP;2116;08:57:42;0;49	93624;8	58511;5;150;6;
$GPXUP;2116;08:57:43;0;49	93627;8	58507;5;150;17;
$GPXUP;2116;08:57:44;0;49	93634;8	58501;5;151;33;
$GPXUP;2116;08:57:45;0;49	93645;8	58496;5;151;41;
$GPXUP;2116;08:57:46;0;49	93655;8	58493;5;152;44;
$GPXUP;2116;08:57:47;0;49	93668;8	5849;5;153;48;
$GPXUP;2116;08:57:48;0;49	9368;8	58491;5;153;48;
$GPXUP;2116;08:57:49;0;49	93693;8	58494;5;155;50;
$GPXUP;2116;08:57:50;0;49	93704;8	58495;5;156;46;
$GPXUP;2116;08:57:51;0;49	93715;8	58495;5;156;42;
$GPXUP;2116;08:57:52;0;49	93725;8	58487;5;157;44;
$GPXUP;2116;08:57:53;0;49	93737;8	58482;5;158;48;
$GPXUP;2116;08:57:54;0;49	93748;8	58472;5;158;49;
$GPXUP;2116;08:57:55;0;49	9376;8	58469;5;159;48;
$GPXUP;2116;08:57:56;0;49	93773;8	58471;5;159;49;
$GPXUP;2116;08:57:57;0;49	93785;8	58472;5;160;49;
$GPXUP;2116;08:57:58;0;49	93799;8	58472;5;159;55;
$GPXUP;2116;08:57:59;0;49	93812;8	58471;5;158;55;
$GPXUP;2116;08:58:00;0;49	93825;8	58469;5;158;52;
$GPXUP;2116;08:58:01;0;49	93839;8	58468;5;157;56;
$GPXUP;2116;08:58:02;0;49	93852;8	58467;5;157;51;
$GPXUP;2116;08:58:03;0;49	93865;8	58471;5;157;52;
$GPXUP;2116;08:58:04;0;49	93877;8	58476;5;157;55;
$GPXUP;2116;08:58:05;0;49	93891;8	58483;5;157;56;
$GPXUP;2116;08:58:06;0;49	93903;8	58491;5;157;58;
$GPXUP;2116;08:58:07;0;49	93916;8	58501;5;157;59;
$GPXUP;2116;08:58:08;0;49	93925;8	58514;5;158;57;
$GPXUP;2116;08:58:09;0;49	93935;8	58528;5;158;54;
$GPXUP;2116;08:58:10;0;49	93946;8	58536;5;158;53;
$GPXUP;2116;08:58:11;0;49	93956;8	58541;5;158;44;
$GPXUP;2116;08:58:12;0;49	93966;8	58543;5;158;41;
$GPXUP;2116;08:58:13;0;49	93976;8	58539;5;158;40;
$GPXUP;2116;08:58:14;0;49	93981;8	58533;5;158;28;
$GPXUP;2116;08:58:15;0;49	93984;8	58522;5;158;23;
$GPXUP;2116;08:58:16;0;49	93981;8	58507;5;158;24;
$GPXUP;2116;08:58:17;0;49	93975;8	58493;5;159;27;
$GPXUP;2116;08:58:18;0;49	93968;8	58488;5;159;20;
$GPXUP;2116;08:58:19;0;49	93956;8	58486;5;159;27;
$GPXUP;2116;08:58:20;0;49	93947;8	58491;5;161;24;
$GPXUP;2116;08:58:21;0;49	93937;8	58506;5;162;43;
$GPXUP;2116;08:58:22;0;49	93926;8	58528;5;162;59;
$GPXUP;2116;08:58:23;0;49	9392;8	58555;5;163;65;
$GPXUP;2116;08:58:24;0;49	93916;8	58582;5;164;64;
$GPXUP;2116;08:58:25;0;49	93914;8	58604;5;165;52;
$GPXUP;2116;08:58:26;0;49	93916;8	5862;5;166;42;
$GPXUP;2116;08:58:27;0;49	93922;8	58631;5;167;39;
$GPXUP;2116;08:58:28;0;49	93934;8	58633;5;167;41;
$GPXUP;2116;08:58:29;0;49	93946;8	58638;5;167;47;
$GPXUP;2116;08:58:30;0;49	93958;8	5865;5;167;51;
$GPXUP;2116;08:58:31;0;49	93966;8	58664;5;167;51;
$GPXUP;2116;08:58:32;0;49	93975;8	58679;5;168;51;
$GPXUP;2116;08:58:33;0;49	93982;8	58696;5;168;51;
$GPXUP;2116;08:58:34;0;49	93988;8	58716;5;168;55;
$GPXUP;2116;08:58:35;0;49	93992;8	58738;5;167;61;
$GPXUP;2116;08:58:36;0;49	93994;8	58762;5;167;66;
$GPXUP;2116;08:58:37;0;49	93993;8	58786;5;167;63;
$GPXUP;2116;08:58:38;0;49	93989;8	58809;5;167;62;
$GPXUP;2116;08:58:39;0;49	93983;8	58829;5;168;59;
$GPXUP;2116;08:58:40;0;49	93976;8	58847;5;168;59;
$GPXUP;2116;08:58:41;0;49	93967;8	58867;5;169;62;
$GPXUP;2116;08:58:42;0;49	93955;8	58883;5;168;64;
$GPXUP;2116;08:58:43;0;49	93943;8	58896;5;168;64;
$GPXUP;2116;08:58:44;0;49	9393;8	58907;5;168;62;
$GPXUP;2116;08:58:45;0;49	93914;8	58911;5;169;62;
$GPXUP;2116;08:58:46;0;49	93899;8	58909;5;169;61;
$GPXUP;2116;08:58:47;0;49	93885;8	58903;5;170;59;
$GPXUP;2116;08:58:48;0;49	93871;8	58894;5;171;60;
$GPXUP;2116;08:58:49;0;49	93857;8	58882;5;172;62;
$GPXUP;2116;08:58:50;0;49	93847;8	58867;5;173;57;
$GPXUP;2116;08:58:51;0;49	93841;8	58853;5;174;42;
$GPXUP;2116;08:58:52;0;49	93841;8	58839;5;174;33;
$GPXUP;2116;08:58:53;0;49	93846;8	58831;5;175;17;
$GPXUP;2116;08:58:54;0;49	93855;8	58823;5;175;26;
$GPXUP;2116;08:58:55;0;49	93867;8	58811;5;176;42;
$GPXUP;2116;08:58:56;0;49	93877;8	58796;5;177;43;
$GPXUP;2116;08:58:57;0;49	93885;8	58779;5;179;42;
$GPXUP;2116;08:58:58;0;49	93892;8	58763;5;180;41;
$GPXUP;2116;08:58:59;0;49	93899;8	58747;5;180;41;
$GPXUP;2116;08:59:00;0;49	93905;8	5873;5;180;41;
$GPXUP;2116;08:59:01;0;49	93913;8	58715;5;180;44;
$GPXUP;2116;08:59:02;0;49	93923;8	587;5;180;48;
$GPXUP;2116;08:59:03;0;49	93934;8	58686;5;180;47;
$GPXUP;2116;08:59:04;0;49	93947;8	58677;5;179;48;
$GPXUP;2116;08:59:05;0;49	9396;8	5867;5;179;47;
$GPXUP;2116;08:59:06;0;49	93972;8	58663;5;179;43;
$GPXUP;2116;08:59:07;0;49	93985;8	58661;5;179;43;
$GPXUP;2116;08:59:08;0;49	93998;8	58664;5;179;44;
$GPXUP;2116;08:59:09;0;49	9401;8	58666;5;179;47;
$GPXUP;2116;08:59:10;0;49	94024;8	5867;5;178;51;
$GPXUP;2116;08:59:11;0;49	94039;8	58675;5;177;55;
$GPXUP;2116;08:59:12;0;49	94053;8	58685;5;175;59;
$GPXUP;2116;08:59:13;0;49	94068;8	58692;5;174;59;
$GPXUP;2116;08:59:14;0;49	94084;8	58695;5;173;58;
$GPXUP;2116;08:59:15;0;49	94099;8	58691;5;172;55;
$GPXUP;2116;08:59:16;0;49	94111;8	58682;5;171;53;
$GPXUP;2116;08:59:17;0;49	94121;8	58669;5;170;51;
$GPXUP;2116;08:59:18;0;49	94132;8	58659;5;170;49;
$GPXUP;2116;08:59:19;0;49	94145;8	58656;5;169;51;
$GPXUP;2116;08:59:20;0;49	94159;8	58658;5;168;56;
$GPXUP;2116;08:59:21;0;49	94173;8	58663;5;166;55;
$GPXUP;2116;08:59:22;0;49	94188;8	5867;5;166;57;
$GPXUP;2116;08:59:23;0;49	94202;8	58674;5;164;57;
$GPXUP;2116;08:59:24;0;49	94217;8	58675;5;163;58;
$GPXUP;2116;08:59:25;0;49	94232;8	58673;5;162;57;
$GPXUP;2116;08:59:26;0;49	94246;8	58672;5;162;58;
$GPXUP;2116;08:59:27;0;49	94263;8	58676;5;161;63;
$GPXUP;2116;08:59:28;0;49	94276;8	58681;5;161;58;
$GPXUP;2116;08:59:29;0;49	9429;8	5869;5;160;58;
$GPXUP;2116;08:59:30;0;49	94304;8	58697;5;160;58;
$GPXUP;2116;08:59:31;0;49	94318;8	587;5;160;56;
$GPXUP;2116;08:59:32;0;49	94331;8	58696;5;160;52;
$GPXUP;2116;08:59:33;0;49	94343;8	58688;5;161;51;
$GPXUP;2116;08:59:34;0;49	94353;8	58681;5;160;48;
$GPXUP;2116;08:59:35;0;49	94361;8	58669;5;162;46;
$GPXUP;2116;08:59:36;0;49	9437;8	58658;5;163;44;
$GPXUP;2116;08:59:37;0;49	94376;8	58646;5;164;41;
$GPXUP;2116;08:59:38;0;49	94381;8	58631;5;166;41;
$GPXUP;2116;08:59:39;0;49	94388;8	58621;5;167;40;
$GPXUP;2116;08:59:40;0;49	94396;8	58614;5;167;38;
$GPXUP;2116;08:59:41;0;49	94403;8	58608;5;167;32;
$GPXUP;2116;08:59:42;0;49	9441;8	58602;5;168;32;
$GPXUP;2116;08:59:43;0;49	94421;8	586;5;169;42;
$GPXUP;2116;08:59:44;0;49	94433;8	58596;5;169;50;
$GPXUP;2116;08:59:45;0;49	94446;8	58596;5;170;49;
$GPXUP;2116;08:59:46;0;49	94458;8	58598;5;171;49;
$GPXUP;2116;08:59:47;0;49	94472;8	58603;5;172;50;
$GPXUP;2116;08:59:48;0;49	94484;8	58608;5;174;51;
$GPXUP;2116;08:59:49;0;49	94497;8	5861;5;175;48;
$GPXUP;2116;08:59:50;0;49	94508;8	58607;5;177;43;
$GPXUP;2116;08:59:51;0;49	94516;8	58597;5;179;42;
$GPXUP;2116;08:59:52;0;49	94521;8	58584;5;181;45;
$GPXUP;2116;08:59:53;0;49	94523;8	58566;5;183;47;
$GPXUP;2116;08:59:54;0;49	94527;8	58549;5;183;48;
$GPXUP;2116;08:59:55;0;49	9453;8	58531;5;184;50;
$GPXUP;2116;08:59:56;0;49	94529;8	58512;5;185;50;
$GPXUP;2116;08:59:57;0;49	94526;8	58493;5;185;54;
$GPXUP;2116;08:59:58;0;49	94521;8	58473;5;186;54;
$GPXUP;2116;08:59:59;0;49	94512;8	58456;5;187;59;
$GPXUP;2116;09:00:00;0;49	94501;8	58439;5;187;61;
$GPXUP;2116;09:00:01;0;49	94486;8	58427;5;187;60;
$GPXUP;2116;09:00:02;0;49	94471;8	58419;5;187;61;
$GPXUP;2116;09:00:03;0;49	94455;8	58418;5;187;56;
$GPXUP;2116;09:00:04;0;49	94438;8	58423;5;186;58;
$GPXUP;2116;09:00:05;0;49	94422;8	58436;5;186;64;
$GPXUP;2116;09:00:06;0;49	94408;8	58452;5;186;53;
$GPXUP;2116;09:00:07;0;49	94397;8	58471;5;185;50;
$GPXUP;2116;09:00:08;0;49	94388;8	58498;5;184;63;
$GPXUP;2116;09:00:09;0;49	94376;8	58524;5;183;67;
$GPXUP;2116;09:00:10;0;49	94364;8	5855;5;184;66;
$GPXUP;2116;09:00:11;0;49	94351;8	58571;5;183;66;
$GPXUP;2116;09:00:12;0;49	94336;8	58588;5;183;67;
$GPXUP;2116;09:00:13;0;49	94319;8	58599;5;183;68;
$GPXUP;2116;09:00:14;0;49	94301;8	58609;5;184;67;
$GPXUP;2116;09:00:15;0;49	94284;8	58614;5;184;66;
$GPXUP;2116;09:00:16;0;49	94267;8	58623;5;183;70;
$GPXUP;2116;09:00:17;0;49	94249;8	58635;5;183;75;
$GPXUP;2116;09:00:18;0;49	94229;8	5865;5;183;81;
$GPXUP;2116;09:00:19;0;49	94211;8	58668;5;183;81;
$GPXUP;2116;09:00:20;0;49	94199;8	58692;5;183;75;
$GPXUP;2116;09:00:21;0;49	94188;8	58717;5;182;72;
$GPXUP;2116;09:00:22;0;49	94178;8	58745;5;180;75;
$GPXUP;2116;09:00:23;0;49	94169;8	58775;5;178;76;
$GPXUP;2116;09:00:24;0;49	94163;8	58805;5;178;75;
$GPXUP;2116;09:00:25;0;49	94155;8	58836;5;177;76;
$GPXUP;2116;09:00:26;0;49	9415;8	58865;5;176;73;
$GPXUP;2116;09:00:27;0;49	94147;8	58894;5;177;69;
$GPXUP;2116;09:00:28;0;49	94145;8	58923;5;177;68;
$GPXUP;2116;09:00:29;0;49	94145;8	5895;5;178;64;
$GPXUP;2116;09:00:30;0;49	94142;8	58976;5;178;62;
$GPXUP;2116;09:00:31;0;49	94136;8	59;5;180;63;
$GPXUP;2116;09:00:32;0;49	94126;8	5902;5;180;64;
$GPXUP;2116;09:00:33;0;49	94115;8	59041;5;180;65;
$GPXUP;2116;09:00:34;0;49	94104;8	5906;5;181;66;
$GPXUP;2116;09:00:35;0;49	94089;8	59074;5;180;71;
$GPXUP;2116;09:00:36;0;49	94073;8	59087;5;181;70;
$GPXUP;2116;09:00:37;0;49	94054;8	59098;5;180;78;
$GPXUP;2116;09:00:38;0;49	94036;8	59106;5;179;72;
$GPXUP;2116;09:00:39;0;49	94017;8	59112;5;179;76;
$GPXUP;2116;09:00:40;0;49	93999;8	59118;5;179;73;
$GPXUP;2116;09:00:41;0;49	93982;8	59117;5;180;69;
$GPXUP;2116;09:00:42;0;49	93968;8	59111;5;179;58;
$GPXUP;2116;09:00:43;0;49	93954;8	59102;5;180;57;
$GPXUP;2116;09:00:44;0;49	93944;8	5909;5;182;50;
$GPXUP;2116;09:00:45;0;49	93936;8	5908;5;183;41;
$GPXUP;2116;09:00:46;0;49	9393;8	59064;5;184;45;
$GPXUP;2116;09:00:47;0;49	93926;8	59044;5;186;46;
$GPXUP;2116;09:00:48;0;49	93926;8	59027;5;186;42;
$GPXUP;2116;09:00:49;0;49	93928;8	59015;5;188;28;
$GPXUP;2116;09:00:50;0;49	93935;8	59008;5;188;25;
$GPXUP;2116;09:00:51;0;49	93948;8	59004;5;190;40;
$GPXUP;2116;09:00:52;0;49	93961;8	59008;5;191;41;
$GPXUP;2116;09:00:53;0;49	93978;8	59018;5;191;55;
$GPXUP;2116;09:00:54;0;49	93994;8	59029;5;190;57;
$GPXUP;2116;09:00:55;0;49	9401;8	59042;5;191;54;
$GPXUP;2116;09:00:56;0;49	94021;8	59049;5;192;52;
$GPXUP;2116;09:00:57;0;49	94036;8	59062;5;193;50;
$GPXUP;2116;09:00:58;0;49	94047;8	59076;5;194;50;
$GPXUP;2116;09:00:59;0;49	94059;8	59092;5;194;52;
$GPXUP;2116;09:01:00;0;49	94071;8	59107;5;196;52;
$GPXUP;2116;09:01:01;0;49	94082;8	59119;5;195;45;
$GPXUP;2116;09:01:02;0;49	94095;8	59127;5;196;44;
$GPXUP;2116;09:01:03;0;49	94104;8	59127;5;196;31;
$GPXUP;2116;09:01:04;0;49	94117;8	59124;5;196;42;
$GPXUP;2116;09:01:05;0;49	9413;8	59125;5;196;45;
$GPXUP;2116;09:01:06;0;49	94143;8	59128;5;197;45;
$GPXUP;2116;09:01:07;0;49	94155;8	59133;5;198;45;
$GPXUP;2116;09:01:08;0;49	94168;8	59139;5;199;47;
$GPXUP;2116;09:01:09;0;49	94178;8	59147;5;200;43;
$GPXUP;2116;09:01:10;0;49	94188;8	59157;5;201;46;
$GPXUP;2116;09:01:11;0;49	94198;8	59174;5;202;53;
$GPXUP;2116;09:01:12;0;49	94206;8	59192;5;203;53;
$GPXUP;2116;09:01:13;0;49	94215;8	59204;5;204;44;
$GPXUP;2116;09:01:14;0;49	94224;8	59208;5;205;38;
$GPXUP;2116;09:01:15;0;49	94234;8	59208;5;206;35;
$GPXUP;2116;09:01:16;0;49	94243;8	59207;5;208;35;
$GPXUP;2116;09:01:17;0;49	94253;8	59208;5;210;36;
$GPXUP;2116;09:01:18;0;49	94263;8	59213;5;212;42;
$GPXUP;2116;09:01:19;0;49	94274;8	5922;5;212;45;
$GPXUP;2116;09:01:20;0;49	94284;8	59229;5;214;46;
$GPXUP;2116;09:01:21;0;49	94294;8	59242;5;214;48;
$GPXUP;2116;09:01:22;0;49	94305;8	59258;5;215;55;
$GPXUP;2116;09:01:23;0;49	94316;8	59269;5;215;52;
$GPXUP;2116;09:01:24;0;49	94328;8	59276;5;215;51;
$GPXUP;2116;09:01:25;0;49	94341;8	59277;5;215;48;
$GPXUP;2116;09:01:26;0;49	94353;8	59276;5;215;48;
$GPXUP;2116;09:01:27;0;49	94363;8	59268;5;215;47;
$GPXUP;2116;09:01:28;0;49	94374;8	59263;5;215;47;
$GPXUP;2116;09:01:29;0;49	94386;8	59261;5;214;48;
$GPXUP;2116;09:01:30;0;49	94398;8	59263;5;215;47;
$GPXUP;2116;09:01:31;0;49	9441;8	59269;5;216;51;
$GPXUP;2116;09:01:32;0;49	94421;8	59281;5;215;52;
$GPXUP;2116;09:01:33;0;49	9443;8	59297;5;216;54;
$GPXUP;2116;09:01:34;0;49	9444;8	59313;5;216;55;
$GPXUP;2116;09:01:35;0;49	94449;8	59328;5;217;53;
$GPXUP;2116;09:01:36;0;49	9446;8	59339;5;217;48;
$GPXUP;2116;09:01:37;0;49	94472;8	59339;5;218;48;
$GPXUP;2116;09:01:38;0;49	94482;8	59334;5;218;43;
$GPXUP;2116;09:01:39;0;49	9449;8	5932;5;219;47;
$GPXUP;2116;09:01:40;0;49	94501;8	59305;5;219;50;
$GPXUP;2116;09:01:41;0;49	94509;8	59294;5;220;41;
$GPXUP;2116;09:01:42;0;49	94517;8	59287;5;220;36;
$GPXUP;2116;09:01:43;0;49	94525;8	59288;5;220;34;
$GPXUP;2116;09:01:44;0;49	94535;8	59298;5;220;40;
$GPXUP;2116;09:01:45;0;49	94542;8	59315;5;220;47;
$GPXUP;2116;09:01:46;0;49	94545;8	59341;5;220;63;
$GPXUP;2116;09:01:47;0;49	9455;8	59369;5;218;64;
$GPXUP;2116;09:01:48;0;49	94555;8	59395;5;217;65;
$GPXUP;2116;09:01:49;0;49	94564;8	5942;5;215;67;
$GPXUP;2116;09:01:50;0;49	94574;8	59438;5;214;59;
$GPXUP;2116;09:01:51;0;49	94584;8	59456;5;212;56;
$GPXUP;2116;09:01:52;0;49	94594;8	59467;5;209;47;
$GPXUP;2116;09:01:53;0;49	94605;8	59473;5;207;45;
$GPXUP;2116;09:01:54;0;49	94618;8	59473;5;205;50;
$GPXUP;2116;09:01:55;0;49	9463;8	59467;5;203;47;
$GPXUP;2116;09:01:56;0;49	9464;8	59454;5;200;50;
$GPXUP;2116;09:01:57;0;49	94647;8	59435;5;198;49;
$GPXUP;2116;09:01:58;0;49	94656;8	59416;5;195;54;
$GPXUP;2116;09:01:59;0;49	94666;8	59399;5;193;57;
$GPXUP;2116;09:02:00;0;49	94674;8	59385;5;190;46;
$GPXUP;2116;09:02:01;0;49	94682;8	59374;5;188;40;
$GPXUP;2116;09:02:02;0;49	94691;8	59367;5;186;38;
$GPXUP;2116;09:02:03;0;49	947;8	59366;5;185;38;
$GPXUP;2116;09:02:04;0;49	94711;8	59369;5;182;46;
$GPXUP;2116;09:02:05;0;49	94719;8	59375;5;181;47;
$GPXUP;2116;09:02:06;0;49	94729;8	59379;5;181;45;
$GPXUP;2116;09:02:07;0;49	94739;8	59382;5;181;42;
$GPXUP;2116;09:02:08;0;49	94748;8	59381;5;182;40;
$GPXUP;2116;09:02:09;0;49	94758;8	59377;5;183;40;
$GPXUP;2116;09:02:10;0;49	94767;8	59376;5;184;41;
$GPXUP;2116;09:02:11;0;49	94777;8	59377;5;186;44;
$GPXUP;2116;09:02:12;0;49	94788;8	59382;5;187;46;
$GPXUP;2116;09:02:13;0;49	94798;8	59389;5;188;47;
$GPXUP;2116;09:02:14;0;49	94808;8	59396;5;190;46;
$GPXUP;2116;09:02:15;0;49	94818;8	59401;5;190;45;
$GPXUP;2116;09:02:16;0;49	94827;8	59402;5;191;35;
$GPXUP;2116;09:02:17;0;49	94835;8	594;5;192;33;
$GPXUP;2116;09:02:18;0;49	94843;8	5939;5;193;40;
$GPXUP;2116;09:02:19;0;49	9485;8	59369;5;194;47;
$GPXUP;2116;09:02:20;0;49	94857;8	59354;5;194;45;
$GPXUP;2116;09:02:21;0;49	94865;8	59338;5;196;43;
$GPXUP;2116;09:02:22;0;49	94872;8	59322;5;196;44;
$GPXUP;2116;09:02:23;0;49	94878;8	59305;5;198;44;
$GPXUP;2116;09:02:24;0;49	94885;8	59291;5;199;41;
$GPXUP;2116;09:02:25;0;49	94891;8	59277;5;200;38;
$GPXUP;2116;09:02:26;0;49	94899;8	59269;5;201;37;
$GPXUP;2116;09:02:27;0;49	94908;8	59263;5;202;36;
$GPXUP;2116;09:02:28;0;49	94918;8	59266;5;203;41;
$GPXUP;2116;09:02:29;0;49	94931;8	5927;5;204;53;
$GPXUP;2116;09:02:30;0;49	94945;8	59274;5;204;53;
$GPXUP;2116;09:02:31;0;49	94957;8	59277;5;205;49;
$GPXUP;2116;09:02:32;0;49	94969;8	59283;5;206;49;
$GPXUP;2116;09:02:33;0;49	9498;8	59291;5;207;50;
$GPXUP;2116;09:02:34;0;49	94993;8	59295;5;207;50;
$GPXUP;2116;09:02:35;0;49	95006;8	59293;5;207;49;
$GPXUP;2116;09:02:36;0;49	95017;8	59289;5;207;47;
$GPXUP;2116;09:02:37;0;49	9503;8	59287;5;207;49;
$GPXUP;2116;09:02:38;0;49	95041;8	59286;5;208;45;
$GPXUP;2116;09:02:39;0;49	95053;8	59283;5;209;47;
$GPXUP;2116;09:02:40;0;49	95064;8	59275;5;209;49;
$GPXUP;2116;09:02:41;0;49	95075;8	59263;5;209;52;
$GPXUP;2116;09:02:42;0;49	95085;8	5925;5;209;50;
$GPXUP;2116;09:02:43;0;49	95096;8	5924;5;210;53;
$GPXUP;2116;09:02:44;0;49	95108;8	5923;5;211;50;
$GPXUP;2116;09:02:45;0;49	95119;8	59227;5;212;51;
$GPXUP;2116;09:02:46;0;49	95131;8	59231;5;212;46;
$GPXUP;2116;09:02:47;0;49	95142;8	59235;5;212;49;
$GPXUP;2116;09:02:48;0;49	95153;8	59236;5;211;44;
$GPXUP;2116;09:02:49;0;49	95164;8	59235;5;212;47;
$GPXUP;2116;09:02:50;0;49	95176;8	59239;5;212;46;
$GPXUP;2116;09:02:51;0;49	95187;8	59245;5;214;46;
$GPXUP;2116;09:02:52;0;49	95198;8	59247;5;214;44;
$GPXUP;2116;09:02:53;0;49	95208;8	59245;5;215;42;
$GPXUP;2116;09:02:54;0;49	95218;8	59242;5;216;39;
$GPXUP;2116;09:02:55;0;49	95225;8	59232;5;218;39;
$GPXUP;2116;09:02:56;0;49	95232;8	59223;5;218;38;
$GPXUP;2116;09:02:57;0;49	95237;8	59213;5;218;36;
$GPXUP;2116;09:02:58;0;49	95244;8	59204;5;218;34;
$GPXUP;2116;09:02:59;0;49	95251;8	59197;5;218;35;
$GPXUP;2116;09:03:00;0;49	9526;8	59195;5;219;36;
$GPXUP;2116;09:03:01;0;49	95273;8	59195;5;218;46;
$GPXUP;2116;09:03:02;0;49	95285;8	59199;5;219;46;
$GPXUP;2116;09:03:03;0;49	95297;8	59205;5;220;45;
$GPXUP;2116;09:03:04;0;49	95307;8	59214;5;221;42;
$GPXUP;2116;09:03:05;0;49	95316;8	59228;5;221;47;
$GPXUP;2116;09:03:06;0;49	95327;8	59244;5;221;56;
$GPXUP;2116;09:03:07;0;49	95338;8	59259;5;221;52;
$GPXUP;2116;09:03:08;0;49	95351;8	59271;5;220;54;
$GPXUP;2116;09:03:09;0;49	95366;8	59277;5;219;60;
$GPXUP;2116;09:03:10;0;49	95381;8	59281;5;219;55;
$GPXUP;2116;09:03:11;0;49	95395;8	59289;5;218;54;
$GPXUP;2116;09:03:12;0;49	95407;8	59303;5;219;55;
$GPXUP;2116;09:03:13;0;49	95417;8	59319;5;218;55;
$GPXUP;2116;09:03:14;0;49	95427;8	59336;5;217;57;
$GPXUP;2116;09:03:15;0;49	95439;8	59354;5;216;62;
$GPXUP;2116;09:03:16;0;49	9545;8	59369;5;215;60;
$GPXUP;2116;09:03:17;0;49	95462;8	59376;5;214;49;
$GPXUP;2116;09:03:18;0;49	95476;8	59379;5;213;54;
$GPXUP;2116;09:03:19;0;49	9549;8	59377;5;213;51;
$GPXUP;2116;09:03:20;0;49	95504;8	5938;5;212;52;
$GPXUP;2116;09:03:21;0;49	95517;8	59384;5;211;51;
$GPXUP;2116;09:03:22;0;49	95529;8	59389;5;210;50;
$GPXUP;2116;09:03:23;0;49	9554;8	59402;5;210;53;
$GPXUP;2116;09:03:24;0;49	9555;8	59414;5;210;52;
$GPXUP;2116;09:03:25;0;49	9556;8	59427;5;210;51;
$GPXUP;2116;09:03:26;0;49	9557;8	5944;5;210;50;
$GPXUP;2116;09:03:27;0;49	9558;8	5945;5;211;48;
$GPXUP;2116;09:03:28;0;49	95591;8	59458;5;211;47;
$GPXUP;2116;09:03:29;0;49	95601;8	59465;5;212;45;
$GPXUP;2116;09:03:30;0;49	95611;8	59474;5;212;48;
$GPXUP;2116;09:03:31;0;49	95624;8	59482;5;212;52;
$GPXUP;2116;09:03:32;0;49	95637;8	59485;5;213;53;
$GPXUP;2116;09:03:33;0;49	95648;8	59482;5;213;46;
$GPXUP;2116;09:03:34;0;49	95659;8	5948;5;213;47;
$GPXUP;2116;09:03:35;0;49	95672;8	59476;5;212;50;
$GPXUP;2116;09:03:36;0;49	95685;8	59472;5;212;54;
$GPXUP;2116;09:03:37;0;49	95697;8	59464;5;211;52;
$GPXUP;2116;09:03:38;0;49	95711;8	59452;5;212;60;
$GPXUP;2116;09:03:39;0;49	95725;8	59442;5;212;62;
$GPXUP;2116;09:03:40;0;49	95741;8	59437;5;211;66;
$GPXUP;2116;09:03:41;0;49	95755;8	59441;5;212;62;
$GPXUP;2116;09:03:42;0;49	95765;8	59449;5;213;49;
$GPXUP;2116;09:03:43;0;49	95772;8	59462;5;213;43;
$GPXUP;2116;09:03:44;0;49	95777;8	5948;5;213;45;
$GPXUP;2116;09:03:45;0;49	95779;8	59507;5;214;62;
$GPXUP;2116;09:03:46;0;49	95782;8	59534;5;214;64;
$GPXUP;2116;09:03:47;0;49	95787;8	59559;5;213;63;
$GPXUP;2116;09:03:48;0;49	95796;8	5958;5;213;61;
$GPXUP;2116;09:03:49;0;49	95806;8	59598;5;212;60;
$GPXUP;2116;09:03:50;0;49	95817;8	59607;5;211;57;
$GPXUP;2116;09:03:51;0;49	95831;8	59611;5;211;56;
$GPXUP;2116;09:03:52;0;49	95843;8	59612;5;210;56;
$GPXUP;2116;09:03:53;0;49	95855;8	59615;5;210;48;
$GPXUP;2116;09:03:54;0;49	95867;8	5962;5;209;50;
$GPXUP;2116;09:03:55;0;49	95878;8	59625;5;209;50;
$GPXUP;2116;09:03:56;0;49	95889;8	59635;5;210;52;
$GPXUP;2116;09:03:57;0;49	959;8	5965;5;208;57;
$GPXUP;2116;09:03:58;0;49	95911;8	59664;5;207;57;
$GPXUP;2116;09:03:59;0;49	95922;8	59674;5;206;51;
$GPXUP;2116;09:04:00;0;49	95933;8	59676;5;205;48;
$GPXUP;2116;09:04:01;0;49	95943;8	59677;5;204;44;
$GPXUP;2116;09:04:02;0;49	95952;8	59674;5;204;39;
$GPXUP;2116;09:04:03;0;49	9596;8	59666;5;204;38;
$GPXUP;2116;09:04:04;0;49	95965;8	59654;5;202;40;
$GPXUP;2116;09:04:05;0;49	95969;8	5964;5;202;43;
$GPXUP;2116;09:04:06;0;49	95969;8	59621;5;200;48;
$GPXUP;2116;09:04:07;0;49	95965;8	59601;5;198;53;
$GPXUP;2116;09:04:08;0;49	95958;8	59582;5;198;58;
$GPXUP;2116;09:04:09;0;49	95951;8	59563;5;196;56;
$GPXUP;2116;09:04:10;0;49	95946;8	59543;5;195;51;
$GPXUP;2116;09:04:11;0;49	95943;8	59529;5;194;40;
$GPXUP;2116;09:04:12;0;49	95943;8	59513;5;194;41;
$GPXUP;2116;09:04:13;0;49	95947;8	59499;5;193;40;
$GPXUP;2116;09:04:14;0;49	95955;8	59488;5;192;41;
$GPXUP;2116;09:04:15;0;49	95964;8	59481;5;193;37;
$GPXUP;2116;09:04:16;0;49	95978;8	59482;5;192;47;
$GPXUP;2116;09:04:17;0;49	95991;8	59478;5;193;45;
$GPXUP;2116;09:04:18;0;49	96004;8	59474;5;192;47;
$GPXUP;2116;09:04:19;0;49	96017;8	59469;5;192;48;
$GPXUP;2116;09:04:20;0;49	96029;8	5947;5;192;41;
$GPXUP;2116;09:04:21;0;49	96041;8	59475;5;192;36;
$GPXUP;2116;09:04:22;0;49	96051;8	59486;5;192;40;
$GPXUP;2116;09:04:23;0;49	96061;8	59508;5;192;58;
$GPXUP;2116;09:04:24;0;49	96071;8	59532;5;193;59;
$GPXUP;2116;09:04:25;0;49	96082;8	59554;5;194;60;
$GPXUP;2116;09:04:26;0;49	96095;8	59572;5;194;59;
$GPXUP;2116;09:04:27;0;49	9611;8	59584;5;194;58;
$GPXUP;2116;09:04:28;0;49	96124;8	59594;5;194;56;
$GPXUP;2116;09:04:29;0;49	96138;8	59606;5;194;54;
$GPXUP;2116;09:04:30;0;49	9615;8	59621;5;194;54;
$GPXUP;2116;09:04:31;0;49	96161;8	59635;5;196;50;
$GPXUP;2116;09:04:32;0;49	96172;8	5965;5;197;50;
$GPXUP;2116;09:04:33;0;49	96183;8	5966;5;198;47;
$GPXUP;2116;09:04:34;0;49	96194;8	59665;5;200;43;
$GPXUP;2116;09:04:35;0;49	96206;8	59666;5;202;40;
$GPXUP;2116;09:04:36;0;49	96216;8	59668;5;204;43;
$GPXUP;2116;09:04:37;0;49	96228;8	59671;5;206;45;
$GPXUP;2116;09:04:38;0;49	96239;8	59677;5;208;43;
$GPXUP;2116;09:04:39;0;49	9625;8	59691;5;208;50;
$GPXUP;2116;09:04:40;0;49	96262;8	597;5;208;51;
$GPXUP;2116;09:04:41;0;49	96275;8	59706;5;209;51;
$GPXUP;2116;09:04:42;0;49	96287;8	5971;5;210;50;
$GPXUP;2116;09:04:43;0;49	963;8	5971;5;210;49;
$GPXUP;2116;09:04:44;0;49	96308;8	59705;5;210;37;
$GPXUP;2116;09:04:45;0;49	96314;8	59697;5;211;34;
$GPXUP;2116;09:04:46;0;49	96321;8	5969;5;212;35;
$GPXUP;2116;09:04:47;0;49	96331;8	59688;5;212;41;
$GPXUP;2116;09:04:48;0;49	96343;8	59688;5;212;51;
$GPXUP;2116;09:04:49;0;49	96356;8	59696;5;212;55;
$GPXUP;2116;09:04:50;0;49	96368;8	59708;5;212;53;
$GPXUP;2116;09:04:51;0;49	96378;8	59723;5;211;53;
$GPXUP;2116;09:04:52;0;49	96389;8	59733;5;211;49;
$GPXUP;2116;09:04:53;0;49	964;8	59739;5;212;48;
$GPXUP;2116;09:04:54;0;49	96409;8	59747;5;212;42;
$GPXUP;2116;09:04:55;0;49	9642;8	59759;5;212;50;
$GPXUP;2116;09:04:56;0;49	96428;8	59773;5;213;47;
$GPXUP;2116;09:04:57;0;49	96436;8	59791;5;213;53;
$GPXUP;2116;09:04:58;0;49	96444;8	59811;5;213;54;
$GPXUP;2116;09:04:59;0;49	9645;8	59836;5;213;63;
$GPXUP;2116;09:05:00;0;49	96454;8	59865;5;212;69;
$GPXUP;2116;09:05:01;0;49	96459;8	59893;5;211;67;
$GPXUP;2116;09:05:02;0;49	96465;8	59919;5;211;66;
$GPXUP;2116;09:05:03;0;49	96474;8	59939;5;209;61;
$GPXUP;2116;09:05:04;0;49	96485;8	59951;5;207;54;
$GPXUP;2116;09:05:05;0;49	96498;8	59959;5;206;52;
$GPXUP;2116;09:05:06;0;49	96509;8	59962;5;204;49;
$GPXUP;2116;09:05:07;0;49	96521;8	59965;5;204;49;
$GPXUP;2116;09:05:08;0;49	96533;8	59976;5;203;52;
$GPXUP;2116;09:05:09;0;49	96544;8	59988;5;203;55;
$GPXUP;2116;09:05:10;0;49	96558;8	59999;5;202;57;
$GPXUP;2116;09:05:11;0;49	9657;8	60012;5;202;62;
$GPXUP;2116;09:05:12;0;49	96581;8	6003;5;201;64;
$GPXUP;2116;09:05:13;0;49	96593;8	60048;5;201;63;
$GPXUP;2116;09:05:14;0;49	96605;8	60065;5;201;64;
$GPXUP;2116;09:05:15;0;49	96616;8	6008;5;201;62;
$GPXUP;2116;09:05:16;0;49	9663;8	60089;5;202;56;
$GPXUP;2116;09:05:17;0;49	96643;8	60092;5;201;55;
$GPXUP;2116;09:05:18;0;49	96654;8	60084;5;201;45;
$GPXUP;2116;09:05:19;0;49	96663;8	60071;5;202;44;
$GPXUP;2116;09:05:20;0;49	96674;8	60061;5;202;46;
$GPXUP;2116;09:05:21;0;49	96686;8	60057;5;203;48;
$GPXUP;2116;09:05:22;0;49	96697;8	60058;5;204;48;
$GPXUP;2116;09:05:23;0;49	96709;8	60064;5;205;48;
$GPXUP;2116;09:05:24;0;49	9672;8	60066;5;205;46;
$GPXUP;2116;09:05:25;0;49	96731;8	60065;5;205;44;
$GPXUP;2116;09:05:26;0;49	96742;8	60063;5;205;46;
$GPXUP;2116;09:05:27;0;49	96752;8	60057;5;207;42;
$GPXUP;2116;09:05:28;0;49	96761;8	60049;5;206;39;
$GPXUP;2116;09:05:29;0;49	9677;8	60042;5;206;43;
$GPXUP;2116;09:05:30;0;49	96781;8	6004;5;206;42;
$GPXUP;2116;09:05:31;0;49	96791;8	60047;5;205;50;
$GPXUP;2116;09:05:32;0;49	96801;8	60058;5;205;53;
$GPXUP;2116;09:05:33;0;49	96813;8	6007;5;204;57;
$GPXUP;2116;09:05:34;0;49	96823;8	60082;5;203;58;
$GPXUP;2116;09:05:35;0;49	96835;8	60091;5;203;53;
$GPXUP;2116;09:05:36;0;49	96847;8	60093;5;202;49;
$GPXUP;2116;09:05:37;0;49	96858;8	60091;5;202;46;
$GPXUP;2116;09:05:38;0;49	96868;8	60087;5;201;40;
$GPXUP;2116;09:05:39;0;49	96878;8	60083;5;201;38;
$GPXUP;2116;09:05:40;0;49	96887;8	60082;5;202;39;
$GPXUP;2116;09:05:41;0;49	96896;8	60088;5;202;41;
$GPXUP;2116;09:05:42;0;49	96905;8	60096;5;202;46;
$GPXUP;2116;09:05:43;0;49	96915;8	60107;5;202;47;
$GPXUP;2116;09:05:44;0;49	96925;8	60113;5;202;45;
$GPXUP;2116;09:05:45;0;49	96936;8	60113;5;202;43;
$GPXUP;2116;09:05:46;0;49	96946;8	60108;5;202;41;
$GPXUP;2116;09:05:47;0;49	96955;8	601;5;201;41;
$GPXUP;2116;09:05:48;0;49	96963;8	60089;5;200;42;
$GPXUP;2116;09:05:49;0;49	96969;8	60074;5;200;43;
$GPXUP;2116;09:05:50;0;49	96976;8	60062;5;199;42;
$GPXUP;2116;09:05:51;0;49	96985;8	60051;5;199;43;
$GPXUP;2116;09:05:52;0;49	96995;8	60043;5;198;46;
$GPXUP;2116;09:05:53;0;49	97007;8	60042;5;198;47;
$GPXUP;2116;09:05:54;0;49	97018;8	6004;5;196;46;
$GPXUP;2116;09:05:55;0;49	9703;8	60035;5;196;47;
$GPXUP;2116;09:05:56;0;49	97042;8	60033;5;195;49;
$GPXUP;2116;09:05:57;0;49	97055;8	60033;5;195;49;
$GPXUP;2116;09:05:58;0;49	97067;8	60029;5;196;47;
$GPXUP;2116;09:05:59;0;49	97075;8	60022;5;197;40;
$GPXUP;2116;09:06:00;0;49	97082;8	60012;5;197;39;
$GPXUP;2116;09:06:01;0;49	97087;8	59997;5;198;40;
$GPXUP;2116;09:06:02;0;49	97089;8	59981;5;198;44;
$GPXUP;2116;09:06:03;0;49	97092;8	59964;5;198;45;
$GPXUP;2116;09:06:04;0;49	97098;8	5995;5;198;44;
$GPXUP;2116;09:06:05;0;49	97104;8	59935;5;198;46;
$GPXUP;2116;09:06:06;0;49	97113;8	59927;5;199;44;
$GPXUP;2116;09:06:07;0;49	9712;8	59914;5;199;42;
$GPXUP;2116;09:06:08;0;49	97126;8	599;5;199;45;
$GPXUP;2116;09:06:09;0;49	97129;8	59882;5;199;48;
$GPXUP;2116;09:06:10;0;49	97132;8	59863;5;199;50;
$GPXUP;2116;09:06:11;0;49	97137;8	59847;5;198;48;
$GPXUP;2116;09:06:12;0;49	97144;8	59833;5;197;46;
$GPXUP;2116;09:06:13;0;49	9715;8	59818;5;197;43;
$GPXUP;2116;09:06:14;0;49	97158;8	59809;5;196;42;
$GPXUP;2116;09:06:15;0;49	97168;8	598;5;197;43;
$GPXUP;2116;09:06:16;0;49	97175;8	59789;5;196;42;
$GPXUP;2116;09:06:17;0;49	97182;8	59776;5;197;43;
$GPXUP;2116;09:06:18;0;49	9719;8	59766;5;197;45;
$GPXUP;2116;09:06:19;0;49	97198;8	59754;5;196;44;
$GPXUP;2116;09:06:20;0;49	97206;8	59743;5;196;45;
$GPXUP;2116;09:06:21;0;49	97217;8	59735;5;196;47;
$GPXUP;2116;09:06:22;0;49	97228;8	59727;5;196;47;
$GPXUP;2116;09:06:23;0;49	9724;8	5972;5;196;48;
$GPXUP;2116;09:06:24;0;49	9725;8	5971;5;196;50;
$GPXUP;2116;09:06:25;0;49	9726;8	59697;5;196;51;
$GPXUP;2116;09:06:26;0;49	97268;8	59681;5;195;55;
$GPXUP;2116;09:06:27;0;49	97276;8	59665;5;195;52;
$GPXUP;2116;09:06:28;0;49	97285;8	5965;5;195;53;
$GPXUP;2116;09:06:29;0;49	97295;8	59639;5;194;47;
$GPXUP;2116;09:06:30;0;49	97306;8	59635;5;194;43;
$GPXUP;2116;09:06:31;0;49	97316;8	59631;5;194;40;
$GPXUP;2116;09:06:32;0;49	97323;8	5962;5;195;44;
$GPXUP;2116;09:06:33;0;49	97334;8	59611;5;194;46;
$GPXUP;2116;09:06:34;0;49	97345;8	59603;5;193;48;
$GPXUP;2116;09:06:35;0;49	97356;8	59592;5;193;52;
$GPXUP;2116;09:06:36;0;49	97368;8	59585;5;193;52;
$GPXUP;2116;09:06:37;0;49	97379;8	59574;5;192;53;
$GPXUP;2116;09:06:38;0;49	9739;8	5956;5;193;53;
$GPXUP;2116;09:06:39;0;49	974;8	59549;5;193;50;
$GPXUP;2116;09:06:40;0;49	97412;8	59543;5;193;49;
$GPXUP;2116;09:06:41;0;49	97423;8	59537;5;193;50;
$GPXUP;2116;09:06:42;0;49	97435;8	59529;5;194;51;
$GPXUP;2116;09:06:43;0;49	97447;8	59525;5;194;52;
$GPXUP;2116;09:06:44;0;49	9746;8	59525;5;193;51;
$GPXUP;2116;09:06:45;0;49	97474;8	59529;5;194;51;
$GPXUP;2116;09:06:46;0;49	97485;8	59538;5;194;51;
$GPXUP;2116;09:06:47;0;49	97495;8	59549;5;195;51;
$GPXUP;2116;09:06:48;0;49	97507;8	59558;5;195;48;
$GPXUP;2116;09:06:49;0;49	97518;8	59562;5;194;47;
$GPXUP;2116;09:06:50;0;49	9753;8	5956;5;194;46;
$GPXUP;2116;09:06:51;0;49	97542;8	59556;5;193;46;
$GPXUP;2116;09:06:52;0;49	97551;8	59547;5;193;46;
$GPXUP;2116;09:06:53;0;49	97561;8	59535;5;193;47;
$GPXUP;2116;09:06:54;0;49	9757;8	59522;5;192;48;
$GPXUP;2116;09:06:55;0;49	9758;8	59514;5;191;46;
$GPXUP;2116;09:06:56;0;49	97592;8	59504;5;190;52;
$GPXUP;2116;09:06:57;0;49	97603;8	59492;5;188;53;
$GPXUP;2116;09:06:58;0;49	97614;8	59481;5;188;52;
$GPXUP;2116;09:06:59;0;49	97627;8	59475;5;188;51;
$GPXUP;2116;09:07:00;0;49	97639;8	59472;5;188;52;
$GPXUP;2116;09:07:01;0;49	97653;8	59471;5;188;54;
$GPXUP;2116;09:07:02;0;49	97665;8	59473;5;188;50;
$GPXUP;2116;09:07:03;0;49	97677;8	5947;5;187;47;
$GPXUP;2116;09:07:04;0;49	97685;8	59462;5;188;46;
$GPXUP;2116;09:07:05;0;49	97693;8	59449;5;187;46;
$GPXUP;2116;09:07:06;0;49	97702;8	59439;5;187;45;
$GPXUP;2116;09:07:07;0;49	97713;8	59431;5;188;49;
$GPXUP;2116;09:07:08;0;49	97725;8	59428;5;188;51;
$GPXUP;2116;09:07:09;0;49	97737;8	59427;5;187;49;
$GPXUP;2116;09:07:10;0;49	97748;8	59427;5;187;48;
$GPXUP;2116;09:07:11;0;49	97759;8	59424;5;187;46;
$GPXUP;2116;09:07:12;0;49	97769;8	59417;5;189;42;
$GPXUP;2116;09:07:13;0;49	97776;8	59407;5;189;41;
$GPXUP;2116;09:07:14;0;49	97782;8	59394;5;189;43;
$GPXUP;2116;09:07:15;0;49	97791;8	59386;5;190;42;
$GPXUP;2116;09:07:16;0;49	978;8	59382;5;191;43;
$GPXUP;2116;09:07:17;0;49	97811;8	59382;5;191;43;
$GPXUP;2116;09:07:18;0;49	97822;8	59383;5;191;44;
$GPXUP;2116;09:07:19;0;49	97832;8	59385;5;191;43;
$GPXUP;2116;09:07:20;0;49	97843;8	59384;5;191;46;
$GPXUP;2116;09:07:21;0;49	97855;8	59376;5;191;48;
$GPXUP;2116;09:07:22;0;49	97866;8	59368;5;191;49;
$GPXUP;2116;09:07:23;0;49	97876;8	59362;5;190;48;
$GPXUP;2116;09:07:24;0;49	97888;8	59357;5;189;50;
$GPXUP;2116;09:07:25;0;49	97902;8	59355;5;188;52;
$GPXUP;2116;09:07:26;0;49	97915;8	59359;5;188;52;
$GPXUP;2116;09:07:27;0;49	97927;8	59366;5;187;51;
$GPXUP;2116;09:07:28;0;49	97939;8	59365;5;186;51;
$GPXUP;2116;09:07:29;0;49	97951;8	59362;5;186;49;
$GPXUP;2116;09:07:30;0;49	97962;8	59352;5;186;49;
$GPXUP;2116;09:07:31;0;49	97971;8	5934;5;185;49;
$GPXUP;2116;09:07:32;0;49	9798;8	59327;5;185;47;
$GPXUP;2116;09:07:33;0;49	97989;8	59316;5;185;45;
$GPXUP;2116;09:07:34;0;49	97998;8	59309;5;186;44;
$GPXUP;2116;09:07:35;0;49	98008;8	593;5;186;45;
$GPXUP;2116;09:07:36;0;49	98018;8	5929;5;186;47;
$GPXUP;2116;09:07:37;0;49	98026;8	59276;5;186;51;
$GPXUP;2116;09:07:38;0;49	98037;8	59267;5;186;49;
$GPXUP;2116;09:07:39;0;49	98049;8	59263;5;187;47;
$GPXUP;2116;09:07:40;0;49	98061;8	59264;5;187;47;
$GPXUP;2116;09:07:41;0;49	98072;8	5927;5;187;48;
$GPXUP;2116;09:07:42;0;49	98084;8	59275;5;187;48;
$GPXUP;2116;09:07:43;0;49	98094;8	59277;5;188;45;
$GPXUP;2116;09:07:44;0;49	98105;8	59279;5;188;43;
$GPXUP;2116;09:07:45;0;49	98116;8	59282;5;189;45;
$GPXUP;2116;09:07:46;0;49	98127;8	5928;5;189;46;
$GPXUP;2116;09:07:47;0;49	98138;8	59276;5;190;44;
$GPXUP;2116;09:07:48;0;49	98149;8	59274;5;190;42;
$GPXUP;2116;09:07:49;0;49	98159;8	59271;5;191;41;
$GPXUP;2116;09:07:50;0;49	9817;8	59275;5;192;43;
$GPXUP;2116;09:07:51;0;49	98181;8	59276;5;192;44;
$GPXUP;2116;09:07:52;0;49	98191;8	59274;5;191;42;
$GPXUP;2116;09:07:53;0;49	98203;8	59273;5;192;44;
$GPXUP;2116;09:07:54;0;49	98213;8	59276;5;193;42;
$GPXUP;2116;09:07:55;0;49	98223;8	59285;5;194;47;
$GPXUP;2116;09:07:56;0;49	98234;8	59293;5;194;48;
$GPXUP;2116;09:07:57;0;49	98246;8	59299;5;194;52;
$GPXUP;2116;09:07:58;0;49	98259;8	59303;5;193;50;
$GPXUP;2116;09:07:59;0;49	98272;8	59306;5;192;56;
$GPXUP;2116;09:08:00;0;49	98287;8	59311;5;192;59;
$GPXUP;2116;09:08:01;0;49	98301;8	59318;5;191;56;
$GPXUP;2116;09:08:02;0;49	98312;8	59324;5;190;53;
$GPXUP;2116;09:08:03;0;49	98325;8	59334;5;190;54;
$GPXUP;2116;09:08:04;0;49	98338;8	59343;5;190;56;
$GPXUP;2116;09:08:05;0;49	9835;8	5935;5;189;51;
$GPXUP;2116;09:08:06;0;49	98363;8	59346;5;189;51;
$GPXUP;2116;09:08:07;0;49	98374;8	59337;5;188;49;
$GPXUP;2116;09:08:08;0;49	98383;8	59325;5;188;46;
$GPXUP;2116;09:08:09;0;49	98393;8	59317;5;188;43;
$GPXUP;2116;09:08:10;0;49	98404;8	59307;5;187;46;
$GPXUP;2116;09:08:11;0;49	98415;8	59304;5;187;48;
$GPXUP;2116;09:08:12;0;49	98429;8	59301;5;186;51;
$GPXUP;2116;09:08:13;0;49	9844;8	59302;5;185;47;
$GPXUP;2116;09:08:14;0;49	98454;8	59301;5;184;54;
$GPXUP;2116;09:08:15;0;49	98469;8	59298;5;183;59;
$GPXUP;2116;09:08:16;0;49	98484;8	593;5;181;62;
$GPXUP;2116;09:08:17;0;49	98501;8	59306;5;180;67;
$GPXUP;2116;09:08:18;0;49	98517;8	59311;5;178;65;
$GPXUP;2116;09:08:19;0;49	98532;8	59315;5;177;61;
$GPXUP;2116;09:08:20;0;49	98548;8	59318;5;176;60;
$GPXUP;2116;09:08:21;0;49	98561;8	59319;5;175;54;
$GPXUP;2116;09:08:22;0;49	98572;8	59311;5;174;47;
$GPXUP;2116;09:08:23;0;49	98584;8	59304;5;173;51;
$GPXUP;2116;09:08:24;0;49	98596;8	59297;5;172;53;
$GPXUP;2116;09:08:25;0;49	98611;8	59295;5;170;58;
$GPXUP;2116;09:08:26;0;49	98626;8	5929;5;170;63;
$GPXUP;2116;09:08:27;0;49	98642;8	59283;5;169;66;
$GPXUP;2116;09:08:28;0;49	98656;8	59275;5;169;62;
$GPXUP;2116;09:08:29;0;49	98667;8	59258;5;168;58;
$GPXUP;2116;09:08:30;0;49	98676;8	59246;5;170;50;
$GPXUP;2116;09:08:31;0;49	98686;8	59233;5;170;50;
$GPXUP;2116;09:08:32;0;49	98695;8	59222;5;170;51;
$GPXUP;2116;09:08:33;0;49	98706;8	59212;5;170;53;
$GPXUP;2116;09:08:34;0;49	98717;8	59202;5;170;51;
$GPXUP;2116;09:08:35;0;49	98729;8	59196;5;171;51;
$GPXUP;2116;09:08:36;0;49	9874;8	59189;5;172;51;
$GPXUP;2116;09:08:37;0;49	9875;8	59181;5;173;49;
$GPXUP;2116;09:08:38;0;49	9876;8	59171;5;174;49;
$GPXUP;2116;09:08:39;0;49	98772;8	59165;5;175;50;
$GPXUP;2116;09:08:40;0;49	98783;8	59161;5;176;50;
$GPXUP;2116;09:08:41;0;49	98795;8	59159;5;178;49;
$GPXUP;2116;09:08:42;0;49	98807;8	59162;5;179;48;
$GPXUP;2116;09:08:43;0;49	98816;8	59168;5;181;46;
$GPXUP;2116;09:08:44;0;49	98826;8	59175;5;182;45;
$GPXUP;2116;09:08:45;0;49	98836;8	59181;5;183;44;
$GPXUP;2116;09:08:46;0;49	98847;8	59178;5;185;46;
$GPXUP;2116;09:08:47;0;49	98858;8	59178;5;186;47;
$GPXUP;2116;09:08:48;0;49	9887;8	59174;5;187;47;
$GPXUP;2116;09:08:49;0;49	98881;8	59172;5;187;49;
$GPXUP;2116;09:08:50;0;49	98893;8	5917;5;187;49;
$GPXUP;2116;09:08:51;0;49	98906;8	5917;5;188;51;
$GPXUP;2116;09:08:52;0;49	98918;8	59168;5;189;52;
$GPXUP;2116;09:08:53;0;49	98931;8	59166;5;188;52;
$GPXUP;2116;09:08:54;0;49	98943;8	5916;5;189;52;
$GPXUP;2116;09:08:55;0;49	98955;8	59152;5;189;51;
$GPXUP;2116;09:08:56;0;49	98966;8	59148;5;191;47;
$GPXUP;2116;09:08:57;0;49	98978;8	59143;5;192;44;
$GPXUP;2116;09:08:58;0;49	98987;8	59139;5;194;41;
$GPXUP;2116;09:08:59;0;49	98998;8	59137;5;195;46;
$GPXUP;2116;09:09:00;0;49	99009;8	59133;5;196;48;
$GPXUP;2116;09:09:01;0;49	99023;8	59128;5;197;55;
$GPXUP;2116;09:09:02;0;49	99035;8	59123;5;197;51;
$GPXUP;2116;09:09:03;0;49	99048;8	59118;5;197;56;
$GPXUP;2116;09:09:04;0;49	99061;8	59115;5;197;54;
$GPXUP;2116;09:09:05;0;49	99073;8	59106;5;196;56;
$GPXUP;2116;09:09:06;0;49	99086;8	59099;5;196;53;
$GPXUP;2116;09:09:07;0;49	99098;8	59087;5;194;61;
$GPXUP;2116;09:09:08;0;49	99111;8	59069;5;194;66;
$GPXUP;2116;09:09:09;0;49	99122;8	59056;5;193;59;
$GPXUP;2116;09:09:10;0;49	9913;8	59043;5;193;48;
$GPXUP;2116;09:09:11;0;49	99138;8	59031;5;194;47;
$GPXUP;2116;09:09:12;0;49	99144;8	59013;5;194;51;
$GPXUP;2116;09:09:13;0;49	99151;8	58998;5;194;50;
$GPXUP;2116;09:09:14;0;49	99159;8	58982;5;193;52;
$GPXUP;2116;09:09:15;0;49	99168;8	5897;5;193;51;
$GPXUP;2116;09:09:16;0;49	99179;8	5896;5;193;50;
$GPXUP;2116;09:09:17;0;49	99191;8	58956;5;193;51;
$GPXUP;2116;09:09:18;0;49	99201;8	58948;5;192;51;
$GPXUP;2116;09:09:19;0;49	9921;8	58934;5;192;52;
$GPXUP;2116;09:09:20;0;49	99218;8	58918;5;192;51;
$GPXUP;2116;09:09:21;0;49	99224;8	589;5;191;54;
$GPXUP;2116;09:09:22;0;49	99231;8	58881;5;192;53;
$GPXUP;2116;09:09:23;0;49	99238;8	58866;5;192;51;
$GPXUP;2116;09:09:24;0;49	99249;8	58855;5;191;52;
$GPXUP;2116;09:09:25;0;49	9926;8	58848;5;191;49;
$GPXUP;2116;09:09:26;0;49	9927;8	58843;5;191;46;
$GPXUP;2116;09:09:27;0;49	9928;8	58834;5;192;45;
$GPXUP;2116;09:09:28;0;49	9929;8	58828;5;193;42;
$GPXUP;2116;09:09:29;0;49	993;8	58824;5;193;44;
$GPXUP;2116;09:09:30;0;49	99312;8	58819;5;193;48;
$GPXUP;2116;09:09:31;0;49	99323;8	5881;5;193;53;
$GPXUP;2116;09:09:32;0;49	99335;8	58804;5;194;51;
$GPXUP;2116;09:09:33;0;49	99347;8	58802;5;194;49;
$GPXUP;2116;09:09:34;0;49	99359;8	58801;5;195;49;
$GPXUP;2116;09:09:35;0;49	99371;8	58804;5;195;48;
$GPXUP;2116;09:09:36;0;49	99383;8	58809;5;196;52;
$GPXUP;2116;09:09:37;0;49	99396;8	5881;5;196;52;
$GPXUP;2116;09:09:38;0;49	99409;8	58805;5;197;53;
$GPXUP;2116;09:09:39;0;49	99422;8	58802;5;196;54;
$GPXUP;2116;09:09:40;0;49	99436;8	588;5;196;56;
$GPXUP;2116;09:09:41;0;49	99449;8	588;5;196;55;
$GPXUP;2116;09:09:42;0;49	99463;8	58801;5;196;55;
$GPXUP;2116;09:09:43;0;49	99477;8	58799;5;196;55;
$GPXUP;2116;09:09:44;0;49	99491;8	588;5;196;57;
$GPXUP;2116;09:09:45;0;49	99505;8	58804;5;195;58;
$GPXUP;2116;09:09:46;0;49	9952;8	58807;5;196;60;
$GPXUP;2116;09:09:47;0;49	99536;8	58809;5;195;64;
$GPXUP;2116;09:09:48;0;49	99553;8	58806;5;194;68;
$GPXUP;2116;09:09:49;0;49	99567;8	58799;5;194;62;
$GPXUP;2116;09:09:50;0;49	99582;8	58793;5;193;58;
$GPXUP;2116;09:09:51;0;49	99595;8	58788;5;192;55;
$GPXUP;2116;09:09:52;0;49	99607;8	58781;5;192;53;
$GPXUP;2116;09:09:53;0;49	99619;8	58772;5;191;52;
$GPXUP;2116;09:09:54;0;49	99629;8	5876;5;190;52;
$GPXUP;2116;09:09:55;0;49	9964;8	58748;5;190;54;
$GPXUP;2116;09:09:56;0;49	99654;8	58736;5;189;60;
$GPXUP;2116;09:09:57;0;49	99667;8	58727;5;188;60;
$GPXUP;2116;09:09:58;0;49	9968;8	58723;5;187;54;
$GPXUP;2116;09:09:59;0;49	99693;8	58714;5;185;55;
$GPXUP;2116;09:10:00;0;49	99704;8	58701;5;183;59;
$GPXUP;2116;09:10:01;0;49	99715;8	58686;5;182;59;
$GPXUP;2116;09:10:02;0;49	99726;8	58671;5;181;57;
$GPXUP;2116;09:10:03;0;49	99738;8	58661;5;179;56;
$GPXUP;2116;09:10:04;0;49	99752;8	58656;5;178;55;
$GPXUP;2116;09:10:05;0;49	99765;8	58656;5;177;56;
$GPXUP;2116;09:10:06;0;49	99778;8	58656;5;177;55;
$GPXUP;2116;09:10:07;0;49	99792;8	58651;5;176;55;
$GPXUP;2116;09:10:08;0;49	99805;8	58647;5;175;56;
$GPXUP;2116;09:10:09;0;49	9982;8	58639;5;174;60;
$GPXUP;2116;09:10:10;0;49	99834;8	58635;5;172;61;
$GPXUP;2116;09:10:11;0;49	9985;8	58635;5;171;64;
$GPXUP;2116;09:10:12;0;49	99865;8	58637;5;169;60;
$GPXUP;2116;09:10:13;0;49	9988;8	58634;5;168;62;
$GPXUP;2116;09:10:14;0;49	99895;8	58629;5;166;61;
$GPXUP;2116;09:10:15;0;49	99908;8	58618;5;165;60;
$GPXUP;2116;09:10:16;0;49	9992;8	58604;5;164;61;
$GPXUP;2116;09:10:17;0;49	99931;8	58588;5;163;60;
$GPXUP;2116;09:10:18;0;49	99938;8	58568;5;162;60;
$GPXUP;2116;09:10:19;0;49	99946;8	58547;5;162;61;
$GPXUP;2116;09:10:20;0;49	9995;8	58524;5;160;60;
$GPXUP;2116;09:10:21;0;49	99957;8	58501;5;159;64;
$GPXUP;2116;09:10:22;0;49	99963;8	5848;5;158;61;
$GPXUP;2116;09:10:23;0;49	99974;8	58461;5;158;65;
$GPXUP;2116;09:10:24;0;49	99985;8	58444;5;157;64;
$GPXUP;2116;09:10:25;0;49	99998;8	58434;5;157;57;
$GPXUP;2116;09:10:26;0;50	00009;8	5842;5;157;57;
$GPXUP;2116;09:10:27;0;50	00019;8	58404;5;157;59;
$GPXUP;2116;09:10:28;0;50	00029;8	58393;5;156;48;
$GPXUP;2116;09:10:29;0;50	00039;8	58385;5;156;46;
$GPXUP;2116;09:10:30;0;50	0005;8	58383;5;156;45;
$GPXUP;2116;09:10:31;0;50	00063;8	58383;5;157;46;
$GPXUP;2116;09:10:32;0;50	00073;8	58387;5;157;39;
$GPXUP;2116;09:10:33;0;50	00083;8	58394;5;157;40;
$GPXUP;2116;09:10:34;0;50	00097;8	58402;5;156;54;
$GPXUP;2116;09:10:35;0;50	00111;8	58411;5;157;58;
$GPXUP;2116;09:10:36;0;50	00128;8	58416;5;158;63;
$GPXUP;2116;09:10:37;0;50	00142;8	58417;5;158;55;
$GPXUP;2116;09:10:38;0;50	00155;8	58415;5;159;53;
$GPXUP;2116;09:10:39;0;50	00169;8	58408;5;160;55;
$GPXUP;2116;09:10:40;0;50	00182;8	584;5;161;55;
$GPXUP;2116;09:10:41;0;50	00195;8	58394;5;161;54;
$GPXUP;2116;09:10:42;0;50	00206;8	58386;5;162;50;
$GPXUP;2116;09:10:43;0;50	00218;8	58378;5;164;47;
$GPXUP;2116;09:10:44;0;50	00228;8	58371;5;165;44;
$GPXUP;2116;09:10:45;0;50	00236;8	58368;5;166;33;
$GPXUP;2116;09:10:46;0;50	00245;8	58374;5;167;35;
$GPXUP;2116;09:10:47;0;50	00256;8	58386;5;168;49;
$GPXUP;2116;09:10:48;0;50	00268;8	58396;5;169;50;
$GPXUP;2116;09:10:49;0;50	0028;8	58407;5;171;50;
$GPXUP;2116;09:10:50;0;50	00293;8	58412;5;172;51;
$GPXUP;2116;09:10:51;0;50	00308;8	58418;5;172;58;
$GPXUP;2116;09:10:52;0;50	00321;8	58428;5;172;55;
$GPXUP;2116;09:10:53;0;50	00336;8	58436;5;173;61;
$GPXUP;2116;09:10:54;0;50	00353;8	5844;5;173;65;
$GPXUP;2116;09:10:55;0;50	00367;8	58439;5;174;61;
$GPXUP;2116;09:10:56;0;50	00381;8	58433;5;175;53;
$GPXUP;2116;09:10:57;0;50	00393;8	58425;5;175;51;
$GPXUP;2116;09:10:58;0;50	00406;8	58423;5;176;56;
$GPXUP;2116;09:10:59;0;50	00419;8	58421;5;177;52;
$GPXUP;2116;09:11:00;0;50	00431;8	58423;5;177;51;
$GPXUP;2116;09:11:01;0;50	00443;8	58428;5;178;48;
$GPXUP;2116;09:11:02;0;50	00456;8	58434;5;177;56;
$GPXUP;2116;09:11:03;0;50	00471;8	58443;5;178;61;
$GPXUP;2116;09:11:04;0;50	00485;8	58448;5;178;62;
$GPXUP;2116;09:11:05;0;50	005;8	58452;5;178;61;
$GPXUP;2116;09:11:06;0;50	00512;8	5845;5;179;50;
$GPXUP;2116;09:11:07;0;50	00525;8	58445;5;179;50;
$GPXUP;2116;09:11:08;0;50	00536;8	58444;5;178;47;
$GPXUP;2116;09:11:09;0;50	00549;8	58448;5;178;55;
$GPXUP;2116;09:11:10;0;50	0056;8	58459;5;177;58;
$GPXUP;2116;09:11:11;0;50	00569;8	5847;5;176;53;
$GPXUP;2116;09:11:12;0;50	00578;8	58486;5;176;57;
$GPXUP;2116;09:11:13;0;50	00585;8	58499;5;176;50;
$GPXUP;2116;09:11:14;0;50	00596;8	58511;5;175;53;
$GPXUP;2116;09:11:15;0;50	0061;8	58519;5;175;59;
$GPXUP;2116;09:11:16;0;50	00624;8	58521;5;174;58;
$GPXUP;2116;09:11:17;0;50	00638;8	58513;5;174;56;
$GPXUP;2116;09:11:18;0;50	00651;8	585;5;173;56;
$GPXUP;2116;09:11:19;0;50	00666;8	58488;5;173;60;
$GPXUP;2116;09:11:20;0;50	00681;8	58478;5;173;62;
$GPXUP;2116;09:11:21;0;50	00696;8	58468;5;174;62;
$GPXUP;2116;09:11:22;0;50	00709;8	58455;5;173;55;
$GPXUP;2116;09:11:23;0;50	0072;8	58443;5;174;50;
$GPXUP;2116;09:11:24;0;50	00732;8	58434;5;174;52;
$GPXUP;2116;09:11:25;0;50	00744;8	58427;5;174;46;
$GPXUP;2116;09:11:26;0;50	00756;8	58422;5;175;45;
$GPXUP;2116;09:11:27;0;50	00767;8	58419;5;173;44;
$GPXUP;2116;09:11:28;0;50	0078;8	58417;5;173;51;
$GPXUP;2116;09:11:29;0;50	00793;8	58412;5;172;51;
$GPXUP;2116;09:11:30;0;50	00806;8	58405;5;172;54;
$GPXUP;2116;09:11:31;0;50	00816;8	58394;5;172;46;
$GPXUP;2116;09:11:32;0;50	00824;8	58384;5;172;42;
$GPXUP;2116;09:11:33;0;50	00833;8	58373;5;173;43;
$GPXUP;2116;09:11:34;0;50	0084;8	58361;5;172;40;
$GPXUP;2116;09:11:35;0;50	00846;8	58346;5;171;43;
$GPXUP;2116;09:11:36;0;50	00852;8	5833;5;170;46;
$GPXUP;2116;09:11:37;0;50	00856;8	58311;5;169;51;
$GPXUP;2116;09:11:38;0;50	00861;8	58294;5;169;49;
$GPXUP;2116;09:11:39;0;50	00868;8	58277;5;168;46;
$GPXUP;2116;09:11:40;0;50	00874;8	58262;5;167;47;
$GPXUP;2116;09:11:41;0;50	00882;8	5825;5;167;45;
$GPXUP;2116;09:11:42;0;50	00891;8	58239;5;166;43;
$GPXUP;2116;09:11:43;0;50	009;8	58233;5;165;40;
$GPXUP;2116;09:11:44;0;50	00911;8	58233;5;166;43;
$GPXUP;2116;09:11:45;0;50	0092;8	58243;5;165;42;
$GPXUP;2116;09:11:46;0;50	00928;8	5825;5;165;33;
$GPXUP;2116;09:11:47;0;50	00936;8	58257;5;164;35;
$GPXUP;2116;09:11:48;0;50	00946;8	58263;5;164;38;
$GPXUP;2116;09:11:49;0;50	00957;8	58269;5;164;46;
$GPXUP;2116;09:11:50;0;50	00969;8	58274;5;165;45;
$GPXUP;2116;09:11:51;0;50	00981;8	58278;5;165;42;
$GPXUP;2116;09:11:52;0;50	0099;8	58286;5;167;42;
$GPXUP;2116;09:11:53;0;50	01001;8	58298;5;167;46;
$GPXUP;2116;09:11:54;0;50	01009;8	58309;5;168;43;
$GPXUP;2116;09:11:55;0;50	01019;8	58321;5;167;49;
$GPXUP;2116;09:11:56;0;50	0103;8	58331;5;167;43;
$GPXUP;2116;09:11:57;0;50	01042;8	58336;5;167;47;
$GPXUP;2116;09:11:58;0;50	01055;8	58342;5;166;50;
$GPXUP;2116;09:11:59;0;50	01068;8	58346;5;165;48;
$GPXUP;2116;09:12:00;0;50	01082;8	58347;5;164;49;
$GPXUP;2116;09:12:01;0;50	01097;8	5834;5;164;57;
$GPXUP;2116;09:12:02;0;50	0111;8	58334;5;164;47;
$GPXUP;2116;09:12:03;0;50	01122;8	58329;5;163;44;
$GPXUP;2116;09:12:04;0;50	01136;8	58327;5;163;54;
$GPXUP;2116;09:12:05;0;50	01152;8	58324;5;162;53;
$GPXUP;2116;09:12:06;0;50	01168;8	58323;5;163;58;
$GPXUP;2116;09:12:07;0;50	01184;8	58323;5;164;61;
$GPXUP;2116;09:12:08;0;50	01199;8	58321;5;164;58;
$GPXUP;2116;09:12:09;0;50	01213;8	58328;5;165;55;
$GPXUP;2116;09:12:10;0;50	01225;8	58341;5;167;55;
$GPXUP;2116;09:12:11;0;50	01232;8	58362;5;169;55;
$GPXUP;2116;09:12:12;0;50	01239;8	58381;5;170;54;
$GPXUP;2116;09:12:13;0;50	01247;8	58404;5;171;59;
$GPXUP;2116;09:12:14;0;50	01252;8	5843;5;173;64;
$GPXUP;2116;09:12:15;0;50	01255;8	58458;5;174;71;
$GPXUP;2116;09:12:16;0;50	01257;8	5849;5;174;76;
$GPXUP;2116;09:12:17;0;50	01261;8	58521;5;175;77;
$GPXUP;2116;09:12:18;0;50	01266;8	58549;5;176;71;
$GPXUP;2116;09:12:19;0;50	0127;8	58574;5;176;62;
$GPXUP;2116;09:12:20;0;50	01277;8	5859;5;177;54;
$GPXUP;2116;09:12:21;0;50	01285;8	58601;5;178;42;
$GPXUP;2116;09:12:22;0;50	01295;8	58606;5;178;41;
$GPXUP;2116;09:12:23;0;50	01306;8	58607;5;178;39;
$GPXUP;2116;09:12:24;0;50	01316;8	58605;5;178;36;
$GPXUP;2116;09:12:25;0;50	01326;8	58604;5;179;37;
$GPXUP;2116;09:12:26;0;50	01335;8	58606;5;180;34;
$GPXUP;2116;09:12:27;0;50	01343;8	5861;5;181;34;
$GPXUP;2116;09:12:28;0;50	01352;8	58616;5;182;41;
$GPXUP;2116;09:12:29;0;50	0136;8	58628;5;183;43;
$GPXUP;2116;09:12:30;0;50	0137;8	5864;5;184;52;
$GPXUP;2116;09:12:31;0;50	01383;8	58652;5;184;58;
$GPXUP;2116;09:12:32;0;50	01396;8	58658;5;185;56;
$GPXUP;2116;09:12:33;0;50	01409;8	58659;5;186;52;
$GPXUP;2116;09:12:34;0;50	01421;8	58656;5;187;45;
$GPXUP;2116;09:12:35;0;50	01428;8	58644;5;187;38;
$GPXUP;2116;09:12:36;0;50	01432;8	58631;5;189;33;
$GPXUP;2116;09:12:37;0;50	01431;8	58618;5;189;24;
$GPXUP;2116;09:12:38;0;50	01426;8	58605;5;190;25;
$GPXUP;2116;09:12:39;0;50	01413;8	5859;5;192;46;
$GPXUP;2116;09:12:40;0;50	01399;8	58575;5;193;53;
$GPXUP;2116;09:12:41;0;50	01383;8	58562;5;194;57;
$GPXUP;2116;09:12:42;0;50	01364;8	58555;5;194;64;
$GPXUP;2116;09:12:43;0;50	01345;8	58546;5;195;64;
$GPXUP;2116;09:12:44;0;50	0133;8	58537;5;196;52;
$GPXUP;2116;09:12:45;0;50	01317;8	58527;5;197;47;
$GPXUP;2116;09:12:46;0;50	01305;8	58518;5;198;45;
$GPXUP;2116;09:12:47;0;50	01292;8	58507;5;197;45;
$GPXUP;2116;09:12:48;0;50	0128;8	58495;5;198;49;
$GPXUP;2116;09:12:49;0;50	01269;8	5848;5;198;50;
$GPXUP;2116;09:12:50;0;50	01258;8	58464;5;197;54;
$GPXUP;2116;09:12:51;0;50	01246;8	58444;5;197;59;
$GPXUP;2116;09:12:52;0;50	01237;8	58422;5;197;60;
$GPXUP;2116;09:12:53;0;50	01229;8	584;5;197;60;
$GPXUP;2116;09:12:54;0;50	0122;8	58381;5;196;53;
$GPXUP;2116;09:12:55;0;50	01211;8	58367;5;196;43;
$GPXUP;2116;09:12:56;0;50	01202;8	58353;5;196;45;
$GPXUP;2116;09:12:57;0;50	01192;8	58338;5;196;51;
$GPXUP;2116;09:12:58;0;50	0118;8	58329;5;195;48;
$GPXUP;2116;09:12:59;0;50	01168;8	58317;5;196;55;
$GPXUP;2116;09:13:00;0;50	01157;8	58303;5;194;55;
$GPXUP;2116;09:13:01;0;50	01147;8	58289;5;194;53;
$GPXUP;2116;09:13:02;0;50	0114;8	58273;5;193;51;
$GPXUP;2116;09:13:03;0;50	0114;8	58259;5;193;39;
$GPXUP;2116;09:13:04;0;50	01145;8	58247;5;192;35;
$GPXUP;2116;09:13:05;0;50	01155;8	58243;5;192;33;
$GPXUP;2116;09:13:06;0;50	01163;8	58248;5;191;26;
$GPXUP;2116;09:13:07;0;50	0117;8	58257;5;191;20;
$GPXUP;2116;09:13:08;0;50	01177;8	58274;5;191;34;
$GPXUP;2116;09:13:09;0;50	01184;8	58301;5;190;57;
$GPXUP;2116;09:13:10;0;50	0119;8	58325;5;190;49;
$GPXUP;2116;09:13:11;0;50	01199;8	58347;5;190;53;
$GPXUP;2116;09:13:12;0;50	0121;8	58368;5;190;53;
$GPXUP;2116;09:13:13;0;50	0122;8	58379;5;190;44;
$GPXUP;2116;09:13:14;0;50	0123;8	58387;5;190;36;
$GPXUP;2116;09:13:15;0;50	01237;8	58389;5;190;21;
$GPXUP;2116;09:13:16;0;50	01239;8	58387;5;191;3;
$GPXUP;2116;09:13:17;0;50	01236;8	58379;5;191;22;
$GPXUP;2116;09:13:18;0;50	01232;8	58371;5;193;21;
$GPXUP;2116;09:13:19;0;50	01227;8	58367;5;193;21;
$GPXUP;2116;09:13:20;0;50	01218;8	58365;5;193;28;
$GPXUP;2116;09:13:21;0;50	01208;8	5836;5;194;39;
$GPXUP;2116;09:13:22;0;50	01198;8	58353;5;195;37;
$GPXUP;2116;09:13:23;0;50	01186;8	58343;5;196;47;
$GPXUP;2116;09:13:24;0;50	01176;8	5833;5;196;45;
$GPXUP;2116;09:13:25;0;50	01169;8	58314;5;196;42;
$GPXUP;2116;09:13:26;0;50	01163;8	58298;5;196;42;
$GPXUP;2116;09:13:27;0;50	0116;8	58282;5;196;38;
$GPXUP;2116;09:13:28;0;50	01159;8	58266;5;195;32;
$GPXUP;2116;09:13:29;0;50	0116;8	58255;5;194;24;
$GPXUP;2116;09:13:30;0;50	01166;8	58246;5;194;25;
$GPXUP;2116;09:13:31;0;50	01172;8	5824;5;194;23;
$GPXUP;2116;09:13:32;0;50	01181;8	58239;5;194;25;
$GPXUP;2116;09:13:33;0;50	0119;8	58238;5;194;30;
$GPXUP;2116;09:13:34;0;50	01199;8	5824;5;194;31;
$GPXUP;2116;09:13:35;0;50	01209;8	58244;5;194;34;
$GPXUP;2116;09:13:36;0;50	0122;8	58252;5;195;37;
$GPXUP;2116;09:13:37;0;50	01231;8	58261;5;195;45;
$GPXUP;2116;09:13:38;0;50	01242;8	5827;5;196;44;
$GPXUP;2116;09:13:39;0;50	01253;8	58276;5;196;42;
$GPXUP;2116;09:13:40;0;50	01264;8	5828;5;197;42;
$GPXUP;2116;09:13:41;0;50	01274;8	58284;5;197;36;
$GPXUP;2116;09:13:42;0;50	01285;8	58284;5;197;37;
$GPXUP;2116;09:13:43;0;50	01294;8	5828;5;198;35;
$GPXUP;2116;09:13:44;0;50	01302;8	58276;5;198;29;
$GPXUP;2116;09:13:45;0;50	01309;8	58269;5;198;31;
$GPXUP;2116;09:13:46;0;50	01317;8	58264;5;199;31;
$GPXUP;2116;09:13:47;0;50	01326;8	58264;5;200;35;
$GPXUP;2116;09:13:48;0;50	01336;8	58269;5;200;41;
$GPXUP;2116;09:13:49;0;50	01347;8	58275;5;200;47;
$GPXUP;2116;09:13:50;0;50	01357;8	58285;5;201;50;
$GPXUP;2116;09:13:51;0;50	01367;8	58297;5;202;49;
$GPXUP;2116;09:13:52;0;50	01375;8	58311;5;203;48;
$GPXUP;2116;09:13:53;0;50	01383;8	58331;5;203;57;
$GPXUP;2116;09:13:54;0;50	0139;8	58349;5;203;59;
$GPXUP;2116;09:13:55;0;50	01399;8	58366;5;202;57;
$GPXUP;2116;09:13:56;0;50	01409;8	58379;5;203;55;
$GPXUP;2116;09:13:57;0;50	0142;8	58385;5;202;46;
$GPXUP;2116;09:13:58;0;50	0143;8	58383;5;203;44;
$GPXUP;2116;09:13:59;0;50	01442;8	58386;5;203;48;
$GPXUP;2116;09:14:00;0;50	01453;8	58395;5;202;53;
$GPXUP;2116;09:14:01;0;50	01462;8	5841;5;202;57;
$GPXUP;2116;09:14:02;0;50	01473;8	58422;5;201;55;
$GPXUP;2116;09:14:03;0;50	01484;8	58428;5;201;51;
$GPXUP;2116;09:14:04;0;50	01495;8	58434;5;200;49;
$GPXUP;2116;09:14:05;0;50	01506;8	58439;5;200;49;
$GPXUP;2116;09:14:06;0;50	01517;8	58443;5;200;48;
$GPXUP;2116;09:14:07;0;50	01529;8	58443;5;200;47;
$GPXUP;2116;09:14:08;0;50	0154;8	5844;5;200;45;
$GPXUP;2116;09:14:09;0;50	01551;8	58434;5;200;44;
$GPXUP;2116;09:14:10;0;50	01562;8	58429;5;200;45;
$GPXUP;2116;09:14:11;0;50	01574;8	58427;5;201;45;
$GPXUP;2116;09:14:12;0;50	01585;8	58425;5;201;46;
$GPXUP;2116;09:14:13;0;50	01596;8	5842;5;201;47;
$GPXUP;2116;09:14:14;0;50	01608;8	58415;5;202;49;
$GPXUP;2116;09:14:15;0;50	01619;8	58407;5;203;49;
$GPXUP;2116;09:14:16;0;50	0163;8	58398;5;203;45;
$GPXUP;2116;09:14:17;0;50	01641;8	58392;5;204;45;
$GPXUP;2116;09:14:18;0;50	01651;8	5839;5;205;41;
$GPXUP;2116;09:14:19;0;50	01664;8	58395;5;205;51;
$GPXUP;2116;09:14:20;0;50	01677;8	58399;5;205;52;
$GPXUP;2116;09:14:21;0;50	01688;8	58408;5;206;49;
$GPXUP;2116;09:14:22;0;50	01697;8	58422;5;206;50;
$GPXUP;2116;09:14:23;0;50	01705;8	58439;5;207;53;
$GPXUP;2116;09:14:24;0;50	01713;8	58453;5;206;50;
$GPXUP;2116;09:14:25;0;50	01721;8	58468;5;207;51;
$GPXUP;2116;09:14:26;0;50	0173;8	58487;5;206;58;
$GPXUP;2116;09:14:27;0;50	01738;8	58507;5;206;61;
$GPXUP;2116;09:14:28;0;50	01746;8	58525;5;205;57;
$GPXUP;2116;09:14:29;0;50	01754;8	58542;5;204;51;
$GPXUP;2116;09:14:30;0;50	01762;8	58557;5;204;50;
$GPXUP;2116;09:14:31;0;50	01771;8	58565;5;202;41;
$GPXUP;2116;09:14:32;0;50	01778;8	58564;5;202;28;
$GPXUP;2116;09:14:33;0;50	01787;8	58556;5;202;37;
$GPXUP;2116;09:14:34;0;50	01797;8	58546;5;201;39;
$GPXUP;2116;09:14:35;0;50	01809;8	58539;5;201;44;
$GPXUP;2116;09:14:36;0;50	0182;8	58528;5;201;46;
$GPXUP;2116;09:14:37;0;50	01832;8	58522;5;200;46;
$GPXUP;2116;09:14:38;0;50	01844;8	58517;5;200;45;
$GPXUP;2116;09:14:39;0;50	01858;8	58515;5;199;53;
$GPXUP;2116;09:14:40;0;50	01872;8	5852;5;200;55;
$GPXUP;2116;09:14:41;0;50	01884;8	58528;5;200;53;
$GPXUP;2116;09:14:42;0;50	01896;8	58533;5;200;50;
$GPXUP;2116;09:14:43;0;50	01909;8	58538;5;200;48;
$GPXUP;2116;09:14:44;0;50	01919;8	58547;5;201;46;
$GPXUP;2116;09:14:45;0;50	0193;8	58552;5;202;46;
$GPXUP;2116;09:14:46;0;50	01941;8	58554;5;202;40;
$GPXUP;2116;09:14:47;0;50	01952;8	58554;5;203;44;
$GPXUP;2116;09:14:48;0;50	01962;8	58554;5;204;43;
$GPXUP;2116;09:14:49;0;50	01973;8	58558;5;204;44;
$GPXUP;2116;09:14:50;0;50	01984;8	58562;5;205;43;
$GPXUP;2116;09:14:51;0;50	01993;8	5856;5;205;39;
$GPXUP;2116;09:14:52;0;50	02003;8	58563;5;206;37;
$GPXUP;2116;09:14:53;0;50	02012;8	58567;5;207;40;
$GPXUP;2116;09:14:54;0;50	02022;8	58576;5;208;43;
$GPXUP;2116;09:14:55;0;50	02031;8	58587;5;209;49;
$GPXUP;2116;09:14:56;0;50	0204;8	586;5;210;49;
$GPXUP;2116;09:14:57;0;50	02047;8	58616;5;209;48;
$GPXUP;2116;09:14:58;0;50	02056;8	5863;5;211;51;
$GPXUP;2116;09:14:59;0;50	02064;8	58645;5;210;53;
$GPXUP;2116;09:15:00;0;50	02075;8	58658;5;210;52;
$GPXUP;2116;09:15:01;0;50	02084;8	58674;5;210;56;
$GPXUP;2116;09:15:02;0;50	02094;8	58689;5;209;57;
$GPXUP;2116;09:15:03;0;50	02107;8	58703;5;209;59;
$GPXUP;2116;09:15:04;0;50	02119;8	58711;5;208;56;
$GPXUP;2116;09:15:05;0;50	0213;8	58711;5;208;44;
$GPXUP;2116;09:15:06;0;50	02139;8	58706;5;208;37;
$GPXUP;2116;09:15:07;0;50	02148;8	58699;5;207;38;
$GPXUP;2116;09:15:08;0;50	02158;8	58694;5;207;39;
$GPXUP;2116;09:15:09;0;50	02168;8	58691;5;207;42;
$GPXUP;2116;09:15:10;0;50	02178;8	58686;5;207;42;
$GPXUP;2116;09:15:11;0;50	02187;8	5868;5;207;40;
$GPXUP;2116;09:15:12;0;50	02196;8	58676;5;208;37;
$GPXUP;2116;09:15:13;0;50	02206;8	58677;5;207;42;
$GPXUP;2116;09:15:14;0;50	02218;8	58678;5;207;47;
$GPXUP;2116;09:15:15;0;50	0223;8	58687;5;207;54;
$GPXUP;2116;09:15:16;0;50	02239;8	587;5;207;50;
$GPXUP;2116;09:15:17;0;50	02246;8	58716;5;207;54;
$GPXUP;2116;09:15:18;0;50	02254;8	58739;5;206;59;
$GPXUP;2116;09:15:19;0;50	02262;8	58759;5;205;62;
$GPXUP;2116;09:15:20;0;50	02271;8	58779;5;205;62;
$GPXUP;2116;09:15:21;0;50	02281;8	58798;5;203;61;
$GPXUP;2116;09:15:22;0;50	02288;8	58812;5;203;45;
$GPXUP;2116;09:15:23;0;50	02297;8	58817;5;201;38;
$GPXUP;2116;09:15:24;0;50	02307;8	58813;5;200;45;
$GPXUP;2116;09:15:25;0;50	02319;8	5881;5;200;50;
$GPXUP;2116;09:15:26;0;50	0233;8	5881;5;199;42;
$GPXUP;2116;09:15:27;0;50	02338;8	58816;5;198;37;
$GPXUP;2116;09:15:28;0;50	02345;8	58835;5;199;56;
$GPXUP;2116;09:15:29;0;50	02354;8	58851;5;198;56;
$GPXUP;2116;09:15:30;0;50	02366;8	58866;5;198;60;
$GPXUP;2116;09:15:31;0;50	02379;8	58878;5;198;62;
$GPXUP;2116;09:15:32;0;50	02391;8	58885;5;199;51;
$GPXUP;2116;09:15:33;0;50	024;8	58884;5;199;41;
$GPXUP;2116;09:15:34;0;50	0241;8	58885;5;200;40;
$GPXUP;2116;09:15:35;0;50	02419;8	58887;5;199;37;
$GPXUP;2116;09:15:36;0;50	0243;8	58892;5;200;47;
$GPXUP;2116;09:15:37;0;50	02441;8	58902;5;200;53;
$GPXUP;2116;09:15:38;0;50	02451;8	58912;5;200;48;
$GPXUP;2116;09:15:39;0;50	02464;8	58915;5;200;50;
$GPXUP;2116;09:15:40;0;50	02476;8	5892;5;200;52;
$GPXUP;2116;09:15:41;0;50	02489;8	58925;5;199;54;
$GPXUP;2116;09:15:42;0;50	02503;8	58929;5;199;55;
$GPXUP;2116;09:15:43;0;50	02516;8	58933;5;199;55;
$GPXUP;2116;09:15:44;0;50	0253;8	58936;5;200;55;
$GPXUP;2116;09:15:45;0;50	02543;8	5894;5;200;55;
$GPXUP;2116;09:15:46;0;50	02558;8	5894;5;200;56;
$GPXUP;2116;09:15:47;0;50	0257;8	58945;5;200;52;
$GPXUP;2116;09:15:48;0;50	02583;8	58951;5;201;54;
$GPXUP;2116;09:15:49;0;50	02596;8	58961;5;201;58;
$GPXUP;2116;09:15:50;0;50	02608;8	58976;5;201;57;
$GPXUP;2116;09:15:51;0;50	02617;8	58991;5;201;55;
$GPXUP;2116;09:15:52;0;50	02629;8	59013;5;201;71;
$GPXUP;2116;09:15:53;0;50	02641;8	59035;5;200;72;
$GPXUP;2116;09:15:54;0;50	02655;8	59055;5;201;75;
$GPXUP;2116;09:15:55;0;50	0267;8	59069;5;200;69;
$GPXUP;2116;09:15:56;0;50	02683;8	59078;5;200;58;
$GPXUP;2116;09:15:57;0;50	02696;8	5908;5;201;57;
$GPXUP;2116;09:15:58;0;50	02711;8	59083;5;202;60;
$GPXUP;2116;09:15:59;0;50	02722;8	59089;5;202;54;
$GPXUP;2116;09:16:00;0;50	02734;8	59093;5;203;51;
$GPXUP;2116;09:16:01;0;50	02747;8	59098;5;203;55;
$GPXUP;2116;09:16:02;0;50	0276;8	59106;5;202;58;
$GPXUP;2116;09:16:03;0;50	02773;8	59112;5;203;57;
$GPXUP;2116;09:16:04;0;50	02787;8	59118;5;203;57;
$GPXUP;2116;09:16:05;0;50	02801;8	5912;5;203;57;
$GPXUP;2116;09:16:06;0;50	02813;8	59119;5;204;46;
$GPXUP;2116;09:16:07;0;50	02823;8	59122;5;205;45;
$GPXUP;2116;09:16:08;0;50	02833;8	59128;5;206;45;
$GPXUP;2116;09:16:09;0;50	02843;8	59133;5;208;44;
$GPXUP;2116;09:16:10;0;50	02853;8	59136;5;208;44;
$GPXUP;2116;09:16:11;0;50	02864;8	59135;5;207;43;
$GPXUP;2116;09:16:12;0;50	02877;8	59137;5;207;51;
$GPXUP;2116;09:16:13;0;50	02889;8	59141;5;207;53;
$GPXUP;2116;09:16:14;0;50	02901;8	59149;5;208;55;
$GPXUP;2116;09:16:15;0;50	02914;8	5916;5;207;57;
$GPXUP;2116;09:16:16;0;50	02925;8	59166;5;206;52;
$GPXUP;2116;09:16:17;0;50	02936;8	59169;5;207;45;
$GPXUP;2116;09:16:18;0;50	02948;8	59174;5;206;51;
$GPXUP;2116;09:16:19;0;50	0296;8	59185;5;205;57;
$GPXUP;2116;09:16:20;0;50	02973;8	59195;5;205;55;
$GPXUP;2116;09:16:21;0;50	02986;8	592;5;204;57;
$GPXUP;2116;09:16:22;0;50	03001;8	59201;5;204;59;
$GPXUP;2116;09:16:23;0;50	03014;8	59198;5;203;53;
$GPXUP;2116;09:16:24;0;50	03025;8	59191;5;203;46;
$GPXUP;2116;09:16:25;0;50	03036;8	59189;5;203;46;
$GPXUP;2116;09:16:26;0;50	03048;8	5919;5;203;47;
$GPXUP;2116;09:16:27;0;50	03059;8	59195;5;203;47;
$GPXUP;2116;09:16:28;0;50	03069;8	59205;5;203;49;
$GPXUP;2116;09:16:29;0;50	03078;8	59218;5;203;52;
$GPXUP;2116;09:16:30;0;50	03087;8	59231;5;202;52;
$GPXUP;2116;09:16:31;0;50	03098;8	59244;5;201;56;
$GPXUP;2116;09:16:32;0;50	03109;8	59256;5;201;56;
$GPXUP;2116;09:16:33;0;50	03123;8	59264;5;200;62;
$GPXUP;2116;09:16:34;0;50	03135;8	59268;5;200;55;
$GPXUP;2116;09:16:35;0;50	03147;8	59266;5;199;46;
$GPXUP;2116;09:16:36;0;50	03156;8	59258;5;200;41;
$GPXUP;2116;09:16:37;0;50	03165;8	59252;5;201;40;
$GPXUP;2116;09:16:38;0;50	03176;8	5925;5;201;45;
$GPXUP;2116;09:16:39;0;50	03186;8	59252;5;202;46;
$GPXUP;2116;09:16:40;0;50	03195;8	59259;5;203;44;
$GPXUP;2116;09:16:41;0;50	03205;8	59265;5;203;49;
$GPXUP;2116;09:16:42;0;50	03215;8	59272;5;204;49;
$GPXUP;2116;09:16:43;0;50	03224;8	59284;5;203;53;
$GPXUP;2116;09:16:44;0;50	03235;8	59296;5;202;57;
$GPXUP;2116;09:16:45;0;50	03246;8	59305;5;202;57;
$GPXUP;2116;09:16:46;0;50	0326;8	59307;5;201;57;
$GPXUP;2116;09:16:47;0;50	03273;8	59306;5;199;53;
$GPXUP;2116;09:16:48;0;50	03285;8	59302;5;199;51;
$GPXUP;2116;09:16:49;0;50	03297;8	59304;5;198;51;
$GPXUP;2116;09:16:50;0;50	03309;8	59308;5;197;51;
$GPXUP;2116;09:16:51;0;50	03319;8	59316;5;197;51;
$GPXUP;2116;09:16:52;0;50	03327;8	59328;5;196;44;
$GPXUP;2116;09:16:53;0;50	03331;8	59344;5;196;45;
$GPXUP;2116;09:16:54;0;50	0334;8	59364;5;194;60;
$GPXUP;2116;09:16:55;0;50	03349;8	59379;5;194;57;
$GPXUP;2116;09:16:56;0;50	0336;8	59393;5;193;54;
$GPXUP;2116;09:16:57;0;50	03372;8	59405;5;192;59;
$GPXUP;2116;09:16:58;0;50	03385;8	59416;5;192;59;
$GPXUP;2116;09:16:59;0;50	03396;8	59425;5;191;54;
$GPXUP;2116;09:17:00;0;50	03408;8	59427;5;191;49;
$GPXUP;2116;09:17:01;0;50	03418;8	59423;5;191;45;
$GPXUP;2116;09:17:02;0;50	03429;8	59422;5;191;49;
$GPXUP;2116;09:17:03;0;50	03441;8	59425;5;190;51;
$GPXUP;2116;09:17:04;0;50	03453;8	59428;5;190;53;
$GPXUP;2116;09:17:05;0;50	03466;8	59429;5;188;53;
$GPXUP;2116;09:17:06;0;50	03477;8	59426;5;187;51;
$GPXUP;2116;09:17:07;0;50	03491;8	59429;5;185;55;
$GPXUP;2116;09:17:08;0;50	03504;8	59434;5;183;59;
$GPXUP;2116;09:17:09;0;50	03516;8	59446;5;183;59;
$GPXUP;2116;09:17:10;0;50	03528;8	59457;5;181;57;
$GPXUP;2116;09:17:11;0;50	0354;8	59465;5;180;55;
$GPXUP;2116;09:17:12;0;50	03553;8	59469;5;179;56;
$GPXUP;2116;09:17:13;0;50	03567;8	59473;5;178;58;
$GPXUP;2116;09:17:14;0;50	03581;8	59476;5;177;59;
$GPXUP;2116;09:17:15;0;50	03596;8	59477;5;175;60;
$GPXUP;2116;09:17:16;0;50	03612;8	59477;5;174;63;
$GPXUP;2116;09:17:17;0;50	03627;8	59475;5;173;65;
$GPXUP;2116;09:17:18;0;50	03643;8	59468;5;172;65;
$GPXUP;2116;09:17:19;0;50	03659;8	59462;5;171;70;
$GPXUP;2116;09:17:20;0;50	03676;8	59458;5;170;70;
$GPXUP;2116;09:17:21;0;50	03692;8	5946;5;169;62;
$GPXUP;2116;09:17:22;0;50	03706;8	59462;3;169;62;
$GPXUP;2116;09:17:23;0;50	03721;8	59465;2;169;61;
$GPXUP;2116;09:17:24;0;50	03735;8	59468;2;169;61;
$GPXUP;2116;09:17:25;0;50	0375;8	59471;2;168;61;
$GPXUP;2116;09:17:26;0;50	03761;8	59485;5;168;57;
$GPXUP;2116;09:17:27;0;50	03772;8	595;2;167;58;
$GPXUP;2116;09:17:28;0;50	03779;8	59518;5;167;56;
$GPXUP;2116;09:17:29;0;50	03785;8	59536;5;168;54;
$GPXUP;2116;09:17:30;0;50	03793;8	5955;5;170;50;
$GPXUP;2116;09:17:31;0;50	03803;8	5956;5;170;49;
$GPXUP;2116;09:17:32;0;50	03813;8	59564;5;170;46;
$GPXUP;2116;09:17:33;0;50	03824;8	59568;5;171;48;
$GPXUP;2116;09:17:34;0;50	03834;8	59575;5;172;44;
$GPXUP;2116;09:17:35;0;50	03842;8	59586;5;174;46;
$GPXUP;2116;09:17:36;0;50	03849;8	59602;5;175;50;
$GPXUP;2116;09:17:37;0;50	03856;8	5962;5;176;53;
$GPXUP;2116;09:17:38;0;50	03864;8	59635;5;177;54;
$GPXUP;2116;09:17:39;0;50	03874;8	59648;5;178;54;
$GPXUP;2116;09:17:40;0;50	03885;8	5966;5;179;56;
$GPXUP;2116;09:17:41;0;50	03895;8	59667;5;180;51;
$GPXUP;2116;09:17:42;0;50	03907;8	59672;5;181;50;
$GPXUP;2116;09:17:43;0;50	0392;8	59678;5;182;54;
$GPXUP;2116;09:17:44;0;50	03931;8	59685;5;183;53;
$GPXUP;2116;09:17:45;0;50	03941;8	59697;5;184;53;
$GPXUP;2116;09:17:46;0;50	03948;8	59714;5;184;55;
$GPXUP;2116;09:17:47;0;50	03956;8	59731;5;183;58;
$GPXUP;2116;09:17:48;0;50	03964;8	5975;5;183;60;
$GPXUP;2116;09:17:49;0;50	03971;8	59771;5;183;61;
$GPXUP;2116;09:17:50;0;50	03977;8	59792;5;182;63;
$GPXUP;2116;09:17:51;0;50	03983;8	59814;5;181;65;
$GPXUP;2116;09:17:52;0;50	0399;8	59838;5;181;67;
$GPXUP;2116;09:17:53;0;50	03998;8	59859;5;180;65;
$GPXUP;2116;09:17:54;0;50	04007;8	59879;5;179;65;
$GPXUP;2116;09:17:55;0;50	04017;8	59897;5;179;61;
$GPXUP;2116;09:17:56;0;50	04027;8	59914;5;179;59;
$GPXUP;2116;09:17:57;0;50	04039;8	59925;5;178;57;
$GPXUP;2116;09:17:58;0;50	0405;8	59938;5;178;59;
$GPXUP;2116;09:17:59;0;50	04061;8	59953;5;178;57;
$GPXUP;2116;09:18:00;0;50	04071;8	59966;5;178;52;
$GPXUP;2116;09:18:01;0;50	0408;8	59976;5;178;48;
$GPXUP;2116;09:18:02;0;50	0409;8	59983;5;179;48;
$GPXUP;2116;09:18:03;0;50	04102;8	59991;5;179;47;
$GPXUP;2116;09:18:04;0;50	04111;8	6;5;180;46;
$GPXUP;2116;09:18:05;0;50	0412;8	60013;5;180;49;
$GPXUP;2116;09:18:06;0;50	04129;8	60027;5;180;54;
$GPXUP;2116;09:18:07;0;50	04139;8	60041;5;180;56;
$GPXUP;2116;09:18:08;0;50	04149;8	60055;5;180;52;
$GPXUP;2116;09:18:09;0;50	04158;8	60065;5;180;46;
$GPXUP;2116;09:18:10;0;50	04168;8	60069;5;179;39;
$GPXUP;2116;09:18:11;0;50	04181;8	60069;5;179;48;
$GPXUP;2116;09:18:12;0;50	04196;8	60069;5;178;59;
$GPXUP;2116;09:18:13;0;50	04212;8	60071;5;177;61;
$GPXUP;2116;09:18:14;0;50	04228;8	60071;5;176;61;
$GPXUP;2116;09:18:15;0;50	04244;8	60071;5;176;61;
$GPXUP;2116;09:18:16;0;50	0426;8	60074;5;175;61;
$GPXUP;2116;09:18:17;0;50	04276;8	60078;5;175;62;
$GPXUP;2116;09:18:18;0;50	04292;8	60085;5;174;69;
$GPXUP;2116;09:18:19;0;50	04306;8	60096;5;175;59;
$GPXUP;2116;09:18:20;0;50	04318;8	60108;5;175;57;
$GPXUP;2116;09:18:21;0;50	04327;8	60124;5;175;59;
$GPXUP;2116;09:18:22;0;50	04338;8	6014;5;175;58;
$GPXUP;2116;09:18:23;0;50	0435;8	60155;5;175;60;
$GPXUP;2116;09:18:24;0;50	04359;8	60165;5;176;50;
$GPXUP;2116;09:18:25;0;50	04373;8	6017;5;176;54;
$GPXUP;2116;09:18:26;0;50	04386;8	60176;5;175;56;
$GPXUP;2116;09:18:27;0;50	04401;8	6018;5;176;57;
$GPXUP;2116;09:18:28;0;50	04415;8	60184;5;176;59;
$GPXUP;2116;09:18:29;0;50	0443;8	60186;5;176;60;
$GPXUP;2116;09:18:30;0;50	04445;8	6019;5;176;60;
$GPXUP;2116;09:18:31;0;50	0446;8	60197;5;176;60;
$GPXUP;2116;09:18:32;0;50	04473;8	6021;5;175;62;
$GPXUP;2116;09:18:33;0;50	04487;8	60218;5;175;61;
$GPXUP;2116;09:18:34;0;50	04503;8	60223;5;175;65;
$GPXUP;2116;09:18:35;0;50	04521;8	60228;5;173;72;
$GPXUP;2116;09:18:36;0;50	04539;8	6023;5;172;72;
$GPXUP;2116;09:18:37;0;50	04556;8	60231;5;172;68;
$GPXUP;2116;09:18:38;0;50	0457;8	60229;5;172;57;
$GPXUP;2116;09:18:39;0;50	04584;8	60229;5;172;58;
$GPXUP;2116;09:18:40;0;50	04599;8	60229;5;171;58;
$GPXUP;2116;09:18:41;0;50	04613;8	60232;5;171;60;
$GPXUP;2116;09:18:42;0;50	04629;8	60234;5;172;64;
$GPXUP;2116;09:18:43;0;50	04644;8	60234;5;171;60;
$GPXUP;2116;09:18:44;0;50	04658;8	60231;5;172;59;
$GPXUP;2116;09:18:45;0;50	04673;8	60232;5;172;59;
$GPXUP;2116;09:18:46;0;50	04687;8	60232;5;172;59;
$GPXUP;2116;09:18:47;0;50	04702;8	60233;5;172;59;
$GPXUP;2116;09:18:48;0;50	04716;8	60237;5;172;61;
$GPXUP;2116;09:18:49;0;50	0473;8	60246;5;172;62;
$GPXUP;2116;09:18:50;0;50	04744;8	60253;5;172;61;
$GPXUP;2116;09:18:51;0;50	04758;8	60263;5;172;63;
$GPXUP;2116;09:18:52;0;50	04771;8	60269;5;172;61;
$GPXUP;2116;09:18:53;0;50	04786;8	60272;5;172;60;
$GPXUP;2116;09:18:54;0;50	048;8	6027;5;172;58;
$GPXUP;2116;09:18:55;0;50	04814;8	60273;5;172;58;
$GPXUP;2116;09:18:56;0;50	04829;8	60277;5;171;61;
$GPXUP;2116;09:18:57;0;50	04842;8	60286;5;172;60;
$GPXUP;2116;09:18:58;0;50	04855;8	60299;5;170;60;
$GPXUP;2116;09:18:59;0;50	04867;8	60314;5;171;63;
$GPXUP;2116;09:19:00;0;50	0488;8	60326;5;170;64;
$GPXUP;2116;09:19:01;0;50	04895;8	60332;5;169;62;
$GPXUP;2116;09:19:02;0;50	0491;8	60334;5;169;62;
$GPXUP;2116;09:19:03;0;50	04926;8	60337;5;168;62;
$GPXUP;2116;09:19:04;0;50	0494;8	60338;5;169;61;
$GPXUP;2116;09:19:05;0;50	04954;8	60341;5;169;58;
$GPXUP;2116;09:19:06;0;50	04969;8	60346;5;169;58;
$GPXUP;2116;09:19:07;0;50	04982;8	60354;5;169;59;
$GPXUP;2116;09:19:08;0;50	04995;8	60364;5;170;57;
$GPXUP;2116;09:19:09;0;50	05006;8	60378;5;170;57;
$GPXUP;2116;09:19:10;0;50	05017;8	60393;5;171;59;
$GPXUP;2116;09:19:11;0;50	05028;8	60406;5;171;59;
$GPXUP;2116;09:19:12;0;50	05041;8	60417;5;171;57;
$GPXUP;2116;09:19:13;0;50	05054;8	60429;5;171;62;
$GPXUP;2116;09:19:14;0;50	05067;8	60443;5;171;61;
$GPXUP;2116;09:19:15;0;50	05078;8	60459;5;171;62;
$GPXUP;2116;09:19:16;0;50	05089;8	60476;5;172;63;
$GPXUP;2116;09:19:17;0;50	05101;8	60493;5;171;64;
$GPXUP;2116;09:19:18;0;50	05114;8	60508;5;171;64;
$GPXUP;2116;09:19:19;0;50	05127;8	60519;5;170;63;
$GPXUP;2116;09:19:20;0;50	05141;8	60534;5;170;67;
$GPXUP;2116;09:19:21;0;50	05155;8	60548;5;168;69;
$GPXUP;2116;09:19:22;0;50	05169;8	60562;5;167;66;
$GPXUP;2116;09:19:23;0;50	05183;8	60572;5;166;60;
$GPXUP;2116;09:19:24;0;50	05197;8	60576;5;166;57;
$GPXUP;2116;09:19:25;0;50	05213;8	60576;5;165;63;
$GPXUP;2116;09:19:26;0;50	0523;8	60578;5;164;66;
$GPXUP;2116;09:19:27;0;50	05245;8	60579;5;164;62;
$GPXUP;2116;09:19:28;0;50	0526;8	60586;5;164;58;
$GPXUP;2116;09:19:29;0;50	05273;8	60592;5;163;56;
$GPXUP;2116;09:19:30;0;50	05283;8	60608;5;163;55;
$GPXUP;2116;09:19:31;0;50	05293;8	60619;5;164;55;
$GPXUP;2116;09:19:32;0;50	05304;8	60628;5;163;48;
$GPXUP;2116;09:19:33;0;50	05314;8	60634;5;162;47;
$GPXUP;2116;09:19:34;0;50	05327;8	60633;5;163;52;
$GPXUP;2116;09:19:35;0;50	05341;8	60633;5;163;54;
$GPXUP;2116;09:19:36;0;50	05354;8	60634;5;163;56;
$GPXUP;2116;09:19:37;0;50	05368;8	60639;5;163;58;
$GPXUP;2116;09:19:38;0;50	05382;8	60646;5;163;59;
$GPXUP;2116;09:19:39;0;50	05394;8	60658;5;164;58;
$GPXUP;2116;09:19:40;0;50	05407;8	60673;5;164;60;
$GPXUP;2116;09:19:41;0;50	05418;8	60686;5;165;62;
$GPXUP;2116;09:19:42;0;50	05431;8	60701;5;165;62;
$GPXUP;2116;09:19:43;0;50	05443;8	60715;5;165;61;
$GPXUP;2116;09:19:44;0;50	05454;8	60731;5;166;62;
$GPXUP;2116;09:19:45;0;50	05465;8	60751;5;166;66;
$GPXUP;2116;09:19:46;0;50	05475;8	6077;5;167;62;
$GPXUP;2116;09:19:47;0;50	05484;8	60787;5;167;62;
$GPXUP;2116;09:19:48;0;50	05495;8	60803;5;168;58;
$GPXUP;2116;09:19:49;0;50	05507;8	60815;5;168;56;
$GPXUP;2116;09:19:50;0;50	05518;8	60826;5;169;55;
$GPXUP;2116;09:19:51;0;50	05528;8	60843;5;168;61;
$GPXUP;2116;09:19:52;0;50	05539;8	60858;5;170;58;
$GPXUP;2116;09:19:53;0;50	0555;8	6087;5;171;55;
$GPXUP;2116;09:19:54;0;50	05561;8	6088;5;173;53;
$GPXUP;2116;09:19:55;0;50	05574;8	60887;5;174;53;
$GPXUP;2116;09:19:56;0;50	05587;8	60888;5;175;52;
$GPXUP;2116;09:19:57;0;50	05599;8	60883;5;175;51;
$GPXUP;2116;09:19:58;0;50	05612;8	60879;5;176;52;
$GPXUP;2116;09:19:59;0;50	05627;8	60877;5;178;61;
$GPXUP;2116;09:20:00;0;50	05642;8	60879;5;178;64;
$GPXUP;2116;09:20:01;0;50	05656;8	60885;5;179;61;
$GPXUP;2116;09:20:02;0;50	0567;8	60896;5;179;62;
$GPXUP;2116;09:20:03;0;50	05685;8	60906;5;180;69;
$GPXUP;2116;09:20:04;0;50	05701;8	60913;5;180;68;
$GPXUP;2116;09:20:05;0;50	05715;8	60917;5;179;59;
$GPXUP;2116;09:20:06;0;50	05726;8	60913;5;180;51;
$GPXUP;2116;09:20:07;0;50	05737;8	60911;5;181;47;
$GPXUP;2116;09:20:08;0;50	05747;8	60911;5;181;47;
$GPXUP;2116;09:20:09;0;50	05758;8	60908;5;181;48;
$GPXUP;2116;09:20:10;0;50	05769;8	60905;5;182;50;
$GPXUP;2116;09:20:11;0;50	0578;8	60903;5;183;48;
$GPXUP;2116;09:20:12;0;50	05789;8	60897;5;183;45;
$GPXUP;2116;09:20:13;0;50	05799;8	60891;5;185;45;
$GPXUP;2116;09:20:14;0;50	05811;8	60886;5;185;52;
$GPXUP;2116;09:20:15;0;50	05824;8	60884;5;186;57;
$GPXUP;2116;09:20:16;0;50	05836;8	60886;5;186;56;
$GPXUP;2116;09:20:17;0;50	05849;8	60892;5;186;55;
$GPXUP;2116;09:20:18;0;50	05857;8	60905;5;187;51;
$GPXUP;2116;09:20:19;0;50	05868;8	60913;5;187;51;
$GPXUP;2116;09:20:20;0;50	0588;8	60919;5;187;55;
$GPXUP;2116;09:20:21;0;50	05891;8	60923;5;186;50;
$GPXUP;2116;09:20:22;0;50	05903;8	60922;5;186;49;
$GPXUP;2116;09:20:23;0;50	05912;8	60914;5;186;52;
$GPXUP;2116;09:20:24;0;50	05923;8	60906;5;187;51;
$GPXUP;2116;09:20:25;0;50	05934;8	609;5;188;47;
$GPXUP;2116;09:20:26;0;50	05945;8	60897;5;189;51;
$GPXUP;2116;09:20:27;0;50	05957;8	60894;5;190;54;
$GPXUP;2116;09:20:28;0;50	0597;8	60898;5;191;56;
$GPXUP;2116;09:20:29;0;50	0598;8	60904;5;192;52;
$GPXUP;2116;09:20:30;0;50	05989;8	60915;5;193;50;
$GPXUP;2116;09:20:31;0;50	05997;8	60929;5;193;51;
$GPXUP;2116;09:20:32;0;50	06007;8	60941;5;193;49;
$GPXUP;2116;09:20:33;0;50	06016;8	60948;5;194;46;
$GPXUP;2116;09:20:34;0;50	06026;8	6095;5;194;45;
$GPXUP;2116;09:20:35;0;50	06037;8	60952;5;194;48;
$GPXUP;2116;09:20:36;0;50	06048;8	6096;5;194;52;
$GPXUP;2116;09:20:37;0;50	06059;8	60966;5;194;51;
$GPXUP;2116;09:20:38;0;50	0607;8	60975;5;194;51;
$GPXUP;2116;09:20:39;0;50	06081;8	60985;5;194;53;
$GPXUP;2116;09:20:40;0;50	06091;8	60999;5;194;56;
$GPXUP;2116;09:20:41;0;50	06103;8	6101;5;195;56;
$GPXUP;2116;09:20:42;0;50	06113;8	61026;5;195;58;
$GPXUP;2116;09:20:43;0;50	06123;8	61044;5;195;60;
$GPXUP;2116;09:20:44;0;50	06132;8	61062;5;195;60;
$GPXUP;2116;09:20:45;0;50	06141;8	61079;5;195;59;
$GPXUP;2116;09:20:46;0;50	06152;8	61097;5;195;62;
$GPXUP;2116;09:20:47;0;50	06164;8	6111;5;196;60;
$GPXUP;2116;09:20:48;0;50	06173;8	6112;5;196;47;
$GPXUP;2116;09:20:49;0;50	06184;8	61127;5;196;49;
$GPXUP;2116;09:20:50;0;50	06194;8	61137;5;196;54;
$GPXUP;2116;09:20:51;0;50	06206;8	61149;5;196;56;
$GPXUP;2116;09:20:52;0;50	06218;8	6116;5;196;57;
$GPXUP;2116;09:20:53;0;50	06229;8	61173;5;196;59;
$GPXUP;2116;09:20:54;0;50	06237;8	61193;5;196;62;
$GPXUP;2116;09:20:55;0;50	06248;8	61206;5;196;57;
$GPXUP;2116;09:20:56;0;50	0626;8	61215;5;196;54;
$GPXUP;2116;09:20:57;0;50	06273;8	61224;5;196;57;
$GPXUP;2116;09:20:58;0;50	06284;8	61238;5;196;58;
$GPXUP;2116;09:20:59;0;50	06293;8	61256;5;195;62;
$GPXUP;2116;09:21:00;0;50	06303;8	61274;5;196;61;
$GPXUP;2116;09:21:01;0;50	06313;8	61287;5;196;55;
$GPXUP;2116;09:21:02;0;50	06324;8	61299;5;196;52;
$GPXUP;2116;09:21:03;0;50	06337;8	61304;5;196;53;
$GPXUP;2116;09:21:04;0;50	06351;8	61308;5;196;55;
$GPXUP;2116;09:21:05;0;50	06365;8	61313;5;196;60;
$GPXUP;2116;09:21:06;0;50	06378;8	61324;5;195;60;
$GPXUP;2116;09:21:07;0;50	06391;8	61336;5;195;62;
$GPXUP;2116;09:21:08;0;50	06406;8	61346;5;194;63;
$GPXUP;2116;09:21:09;0;50	06421;8	61355;5;193;64;
$GPXUP;2116;09:21:10;0;50	06435;8	61363;5;193;63;
$GPXUP;2116;09:21:11;0;50	06449;8	61373;5;193;62;
$GPXUP;2116;09:21:12;0;50	06463;8	61384;5;193;61;
$GPXUP;2116;09:21:13;0;50	06475;8	61397;5;192;61;
$GPXUP;2116;09:21:14;0;50	06484;8	6142;5;192;67;
$GPXUP;2116;09:21:15;0;50	06491;8	61444;5;192;62;
$GPXUP;2116;09:21:16;0;50	06499;8	61464;5;192;60;
$GPXUP;2116;09:21:17;0;50	06508;8	61485;5;192;65;
$GPXUP;2116;09:21:18;0;50	06517;8	61505;5;191;62;
$GPXUP;2116;09:21:19;0;50	06527;8	61522;5;192;60;
$GPXUP;2116;09:21:20;0;50	06539;8	61537;5;193;62;
$GPXUP;2116;09:21:21;0;50	06551;8	61546;5;193;56;
$GPXUP;2116;09:21:22;0;50	06561;8	61555;5;193;51;
$GPXUP;2116;09:21:23;0;50	06571;8	61567;5;193;52;
$GPXUP;2116;09:21:24;0;50	06582;8	6158;5;194;54;
$GPXUP;2116;09:21:25;0;50	06592;8	61588;5;193;51;
$GPXUP;2116;09:21:26;0;50	06604;8	61592;5;194;49;
$GPXUP;2116;09:21:27;0;50	06615;8	61597;5;194;49;
$GPXUP;2116;09:21:28;0;50	06627;8	61604;5;194;56;
$GPXUP;2116;09:21:29;0;50	0664;8	61613;5;195;56;
$GPXUP;2116;09:21:30;0;50	06651;8	61628;5;195;58;
$GPXUP;2116;09:21:31;0;50	06662;8	61638;5;194;58;
$GPXUP;2116;09:21:32;0;50	06677;8	61648;5;195;63;
$GPXUP;2116;09:21:33;0;50	06691;8	61653;5;195;59;
$GPXUP;2116;09:21:34;0;50	06702;8	61658;5;196;54;
$GPXUP;2116;09:21:35;0;50	06714;8	61659;5;196;49;
$GPXUP;2116;09:21:36;0;50	06726;8	61661;5;196;54;
$GPXUP;2116;09:21:37;0;50	06737;8	6167;5;196;52;
$GPXUP;2116;09:21:38;0;50	06747;8	6168;5;196;53;
$GPXUP;2116;09:21:39;0;50	06757;8	61693;5;196;54;
$GPXUP;2116;09:21:40;0;50	06766;8	6171;5;196;58;
$GPXUP;2116;09:21:41;0;50	06776;8	61727;5;195;62;
$GPXUP;2116;09:21:42;0;50	06787;8	6174;5;194;58;
$GPXUP;2116;09:21:43;0;50	06797;8	61752;5;194;52;
$GPXUP;2116;09:21:44;0;50	06808;8	61761;5;193;52;
$GPXUP;2116;09:21:45;0;50	0682;8	61767;5;194;51;
$GPXUP;2116;09:21:46;0;50	06831;8	61776;5;194;52;
$GPXUP;2116;09:21:47;0;50	06842;8	61785;5;194;52;
$GPXUP;2116;09:21:48;0;50	06853;8	618;5;194;58;
$GPXUP;2116;09:21:49;0;50	0686;8	61819;5;194;57;
$GPXUP;2116;09:21:50;0;50	06868;8	61836;5;193;57;
$GPXUP;2116;09:21:51;0;50	06875;8	61853;5;194;52;
$GPXUP;2116;09:21:52;0;50	06882;8	61866;5;193;42;
$GPXUP;2116;09:21:53;0;50	06889;8	61876;5;193;42;
$GPXUP;2116;09:21:54;0;50	06898;8	61879;5;192;32;
$GPXUP;2116;09:21:55;0;50	06907;8	61878;5;192;37;
$GPXUP;2116;09:21:56;0;50	06921;8	61875;5;191;51;
$GPXUP;2116;09:21:57;0;50	06935;8	61876;5;191;55;
$GPXUP;2116;09:21:58;0;50	06947;8	61882;5;191;55;
$GPXUP;2116;09:21:59;0;50	0696;8	61893;5;191;55;
$GPXUP;2116;09:22:00;0;50	06973;8	619;5;191;53;
$GPXUP;2116;09:22:01;0;50	06985;8	61905;5;191;51;
$GPXUP;2116;09:22:02;0;50	06998;8	61908;5;191;52;
$GPXUP;2116;09:22:03;0;50	07011;8	61915;5;191;52;
$GPXUP;2116;09:22:04;0;50	07023;8	6192;5;191;53;
$GPXUP;2116;09:22:05;0;50	07036;8	61921;5;190;50;
$GPXUP;2116;09:22:06;0;50	07049;8	61919;5;192;48;
$GPXUP;2116;09:22:07;0;50	07061;8	61917;5;192;47;
$GPXUP;2116;09:22:08;0;50	07073;8	61917;5;194;48;
$GPXUP;2116;09:22:09;0;50	07084;8	61925;5;194;48;
$GPXUP;2116;09:22:10;0;50	07095;8	61932;5;195;48;
$GPXUP;2116;09:22:11;0;50	07106;8	61939;5;195;46;
$GPXUP;2116;09:22:12;0;50	07117;8	61946;5;196;49;
$GPXUP;2116;09:22:13;0;50	07128;8	61954;5;196;50;
$GPXUP;2116;09:22:14;0;50	07141;8	61959;5;196;50;
$GPXUP;2116;09:22:15;0;50	07152;8	61958;5;196;49;
$GPXUP;2116;09:22:16;0;50	07165;8	61962;5;196;49;
$GPXUP;2116;09:22:17;0;50	07176;8	61968;5;196;49;
$GPXUP;2116;09:22:18;0;50	07188;8	61976;5;195;52;
$GPXUP;2116;09:22:19;0;50	072;8	61982;5;195;50;
$GPXUP;2116;09:22:20;0;50	07212;8	61986;5;194;49;
$GPXUP;2116;09:22:21;0;50	07224;8	61991;5;195;47;
$GPXUP;2116;09:22:22;0;50	07235;8	61997;5;194;50;
$GPXUP;2116;09:22:23;0;50	07247;8	62002;5;195;49;
$GPXUP;2116;09:22:24;0;50	07259;8	62004;5;195;47;
$GPXUP;2116;09:22:25;0;50	07271;8	62004;5;195;47;
$GPXUP;2116;09:22:26;0;50	07283;8	62003;5;195;48;
$GPXUP;2116;09:22:27;0;50	07294;8	61999;5;195;48;
$GPXUP;2116;09:22:28;0;50	07306;8	61993;5;196;48;
$GPXUP;2116;09:22:29;0;50	07318;8	61984;5;196;51;
$GPXUP;2116;09:22:30;0;50	07329;8	61977;5;197;48;
$GPXUP;2116;09:22:31;0;50	0734;8	61971;5;197;48;
$GPXUP;2116;09:22:32;0;50	07353;8	61974;5;198;48;
$GPXUP;2116;09:22:33;0;50	07365;8	61976;5;199;47;
$GPXUP;2116;09:22:34;0;50	07377;8	61977;5;199;47;
$GPXUP;2116;09:22:35;0;50	07389;8	61982;5;199;50;
$GPXUP;2116;09:22:36;0;50	07401;8	6199;5;199;52;
$GPXUP;2116;09:22:37;0;50	07413;8	62001;5;199;51;
$GPXUP;2116;09:22:38;0;50	07423;8	62014;5;199;49;
$GPXUP;2116;09:22:39;0;50	07432;8	62028;5;199;50;
$GPXUP;2116;09:22:40;0;50	07442;8	62044;5;199;53;
$GPXUP;2116;09:22:41;0;50	07451;8	62057;5;199;49;
$GPXUP;2116;09:22:42;0;50	0746;8	62073;5;198;53;
$GPXUP;2116;09:22:43;0;50	07469;8	6209;5;198;55;
$GPXUP;2116;09:22:44;0;50	07477;8	62113;5;198;63;
$GPXUP;2116;09:22:45;0;50	07482;8	62136;5;198;60;
$GPXUP;2116;09:22:46;0;50	07489;8	62159;5;197;58;
$GPXUP;2116;09:22:47;0;50	07493;8	62184;5;196;60;
$GPXUP;2116;09:22:48;0;50	07497;8	62207;5;194;61;
$GPXUP;2116;09:22:49;0;50	07501;8	62231;5;194;57;
$GPXUP;2116;09:22:50;0;50	07509;8	62251;5;193;58;
$GPXUP;2116;09:22:51;0;50	07517;8	62272;5;191;62;
$GPXUP;2116;09:22:52;0;50	07525;8	62296;5;188;68;
$GPXUP;2116;09:22:53;0;50	07533;8	62321;5;186;69;
$GPXUP;2116;09:22:54;0;50	07542;8	62342;5;184;64;
$GPXUP;2116;09:22:55;0;50	07552;8	6236;5;181;58;
$GPXUP;2116;09:22:56;0;50	07561;8	62372;5;180;46;
$GPXUP;2116;09:22:57;0;50	07571;8	62377;5;179;42;
$GPXUP;2116;09:22:58;0;50	07583;8	62382;5;176;48;
$GPXUP;2116;09:22:59;0;50	07596;8	62391;5;175;54;
$GPXUP;2116;09:23:00;0;50	07606;8	62405;5;175;56;
$GPXUP;2116;09:23:01;0;50	07617;8	62423;5;173;63;
$GPXUP;2116;09:23:02;0;50	07628;8	6244;5;171;63;
$GPXUP;2116;09:23:03;0;50	07638;8	62458;5;170;61;
$GPXUP;2116;09:23:04;0;50	07649;8	62473;5;169;60;
$GPXUP;2116;09:23:05;0;50	07662;8	62485;5;167;57;
$GPXUP;2116;09:23:06;0;50	07673;8	6249;5;166;48;
$GPXUP;2116;09:23:07;0;50	07685;8	62489;5;166;44;
$GPXUP;2116;09:23:08;0;50	07695;8	6249;5;164;36;
$GPXUP;2116;09:23:09;0;50	07708;8	62484;5;162;49;
$GPXUP;2116;09:23:10;0;50	07722;8	62477;5;161;54;
$GPXUP;2116;09:23:11;0;50	07735;8	62473;5;159;50;
$GPXUP;2116;09:23:12;0;50	07751;8	62467;5;158;55;
$GPXUP;2116;09:23:13;0;50	07766;8	6246;5;157;60;
$GPXUP;2116;09:23:14;0;50	07781;8	62446;5;155;60;
$GPXUP;2116;09:23:15;0;50	07797;8	62433;5;155;62;
$GPXUP;2116;09:23:16;0;50	07812;8	62422;5;156;58;
$GPXUP;2116;09:23:17;0;50	07826;8	62409;5;157;58;
$GPXUP;2116;09:23:18;0;50	0784;8	62396;5;157;58;
$GPXUP;2116;09:23:19;0;50	07854;8	62386;5;157;53;
$GPXUP;2116;09:23:20;0;50	07867;8	62377;5;157;53;
$GPXUP;2116;09:23:21;0;50	0788;8	62369;5;157;49;
$GPXUP;2116;09:23:22;0;50	07892;8	62367;5;158;43;
$GPXUP;2116;09:23:23;0;50	07902;8	62363;5;159;42;
$GPXUP;2116;09:23:24;0;50	07914;8	62359;5;160;43;
$GPXUP;2116;09:23:25;0;50	07925;8	62358;5;161;44;
$GPXUP;2116;09:23:26;0;50	07937;8	62359;5;162;45;
$GPXUP;2116;09:23:27;0;50	0795;8	6236;5;162;50;
$GPXUP;2116;09:23:28;0;50	07963;8	62362;5;162;51;
$GPXUP;2116;09:23:29;0;50	07977;8	62363;5;164;54;
$GPXUP;2116;09:23:30;0;50	07994;8	62362;5;164;66;
$GPXUP;2116;09:23:31;0;50	08013;8	62362;5;164;76;
$GPXUP;2116;09:23:32;0;50	08031;8	62363;5;164;69;
$GPXUP;2116;09:23:33;0;50	08048;8	6236;5;165;70;
$GPXUP;2116;09:23:34;0;50	08065;8	62352;5;165;69;
$GPXUP;2116;09:23:35;0;50	08081;8	62346;5;166;66;
$GPXUP;2116;09:23:36;0;50	08098;8	6234;3;165;69;
$GPXUP;2116;09:23:37;0;50	08116;8	62337;5;166;68;
$GPXUP;2116;09:23:38;0;50	08132;8	62336;5;167;65;
$GPXUP;2116;09:23:39;0;50	08149;8	62333;5;167;65;
$GPXUP;2116;09:23:40;0;50	08165;8	62327;5;168;63;
$GPXUP;2116;09:23:41;0;50	08181;8	62323;5;168;64;
$GPXUP;2116;09:23:42;0;50	08196;8	62323;5;169;57;
$GPXUP;2116;09:23:43;0;50	08211;8	62327;5;170;60;
$GPXUP;2116;09:23:44;0;50	08229;8	62336;5;171;71;
$GPXUP;2116;09:23:45;0;50	08245;8	62346;5;171;70;
$GPXUP;2116;09:23:46;0;50	0826;8	6236;5;170;64;
$GPXUP;2116;09:23:47;0;50	08272;8	62373;5;171;59;
$GPXUP;2116;09:23:48;0;50	08284;8	62387;5;171;58;
$GPXUP;2116;09:23:49;0;50	08299;8	62399;5;171;65;
$GPXUP;2116;09:23:50;0;50	08313;8	62403;5;173;56;
$GPXUP;2116;09:23:51;0;50	08327;8	62405;5;173;54;
$GPXUP;2116;09:23:52;0;50	08339;8	62404;5;175;51;
$GPXUP;2116;09:23:53;0;50	08351;8	62402;5;175;47;
$GPXUP;2116;09:23:54;0;50	08362;8	62398;5;177;45;
$GPXUP;2116;09:23:55;0;50	08373;8	62396;5;177;44;
$GPXUP;2116;09:23:56;0;50	08386;8	62397;5;177;49;
$GPXUP;2116;09:23:57;0;50	08399;8	62405;5;177;56;
$GPXUP;2116;09:23:58;0;50	08411;8	62417;5;177;57;
$GPXUP;2116;09:23:59;0;50	0842;8	62434;5;177;55;
$GPXUP;2116;09:24:00;0;50	08429;8	62453;5;177;54;
$GPXUP;2116;09:24:01;0;50	08436;8	6247;5;178;52;
$GPXUP;2116;09:24:02;0;50	08446;8	62484;5;178;50;
$GPXUP;2116;09:24:03;0;50	08454;8	62495;5;179;42;
$GPXUP;2116;09:24:04;0;50	08463;8	62507;5;178;43;
$GPXUP;2116;09:24:05;0;50	08473;8	62523;5;179;57;
$GPXUP;2116;09:24:06;0;50	08484;8	6254;5;178;57;
$GPXUP;2116;09:24:07;0;50	08493;8	62556;5;178;55;
$GPXUP;2116;09:24:08;0;50	08504;8	62571;5;179;54;
$GPXUP;2116;09:24:09;0;50	08513;8	62581;5;179;55;
$GPXUP;2116;09:24:10;0;50	08523;8	62591;5;180;47;
$GPXUP;2116;09:24:11;0;50	08533;8	62606;5;180;51;
$GPXUP;2116;09:24:12;0;50	08541;8	62621;5;181;50;
$GPXUP;2116;09:24:13;0;50	0855;8	62641;5;181;57;
$GPXUP;2116;09:24:14;0;50	08556;8	62663;5;181;62;
$GPXUP;2116;09:24:15;0;50	08564;8	62687;5;181;61;
$GPXUP;2116;09:24:16;0;50	0857;8	6271;5;180;63;
$GPXUP;2116;09:24:17;0;50	08579;8	62733;5;178;64;
$GPXUP;2116;09:24:18;0;50	08589;8	62753;5;178;65;
$GPXUP;2116;09:24:19;0;50	08599;8	62773;5;178;63;
$GPXUP;2116;09:24:20;0;50	0861;8	62792;5;177;64;
$GPXUP;2116;09:24:21;0;50	08622;8	62805;5;175;53;
$GPXUP;2116;09:24:22;0;50	08635;8	62813;5;175;55;
$GPXUP;2116;09:24:23;0;50	08649;8	62818;5;174;56;
$GPXUP;2116;09:24:24;0;50	08663;8	62819;5;173;57;
$GPXUP;2116;09:24:25;0;50	08677;8	62822;5;173;54;
$GPXUP;2116;09:24:26;0;50	0869;8	62827;5;172;55;
$GPXUP;2116;09:24:27;0;50	08702;8	62836;5;172;52;
$GPXUP;2116;09:24:28;0;50	08714;8	62843;5;172;50;
$GPXUP;2116;09:24:29;0;50	08726;8	62848;5;172;49;
$GPXUP;2116;09:24:30;0;50	08736;8	62851;5;173;43;
$GPXUP;2116;09:24:31;0;50	08747;8	62846;5;172;47;
$GPXUP;2116;09:24:32;0;50	08756;8	62833;5;173;47;
$GPXUP;2116;09:24:33;0;50	08764;8	62818;5;172;45;
$GPXUP;2116;09:24:34;0;50	08772;8	62804;5;172;47;
$GPXUP;2116;09:24:35;0;50	08781;8	62794;5;173;46;
$GPXUP;2116;09:24:36;0;50	08792;8	62789;5;173;45;
$GPXUP;2116;09:24:37;0;50	08802;8	62786;5;174;42;
$GPXUP;2116;09:24:38;0;50	08813;8	62788;5;176;44;
$GPXUP;2116;09:24:39;0;50	08822;8	62791;5;176;41;
$GPXUP;2116;09:24:40;0;50	08834;8	62793;5;176;49;
$GPXUP;2116;09:24:41;0;50	08845;8	62798;5;177;49;
$GPXUP;2116;09:24:42;0;50	08857;8	62803;5;177;48;
$GPXUP;2116;09:24:43;0;50	08868;8	62804;5;176;46;
$GPXUP;2116;09:24:44;0;50	08877;8	62803;5;176;40;
$GPXUP;2116;09:24:45;0;50	08887;8	62799;5;176;39;
$GPXUP;2116;09:24:46;0;50	08897;8	628;5;176;39;
$GPXUP;2116;09:24:47;0;50	08907;8	62804;5;176;43;
$GPXUP;2116;09:24:48;0;50	08918;8	62812;5;174;46;
$GPXUP;2116;09:24:49;0;50	08925;8	62827;5;174;50;
$GPXUP;2116;09:24:50;0;50	08932;8	62847;5;173;54;
$GPXUP;2116;09:24:51;0;50	0894;8	62864;5;173;53;
$GPXUP;2116;09:24:52;0;50	08948;8	62877;5;172;48;
$GPXUP;2116;09:24:53;0;50	0896;8	62888;5;171;54;
$GPXUP;2116;09:24:54;0;50	08975;8	62894;5;171;57;
$GPXUP;2116;09:24:55;0;50	08987;8	62895;5;170;52;
$GPXUP;2116;09:24:56;0;50	08999;8	62892;5;170;47;
$GPXUP;2116;09:24:57;0;50	0901;8	62891;5;170;45;
$GPXUP;2116;09:24:58;0;50	09021;8	62892;5;170;46;
$GPXUP;2116;09:24:59;0;50	09033;8	62894;5;171;47;
$GPXUP;2116;09:25:00;0;50	09044;8	62897;5;171;48;
$GPXUP;2116;09:25:01;0;50	09055;8	629;5;171;46;
$GPXUP;2116;09:25:02;0;50	09066;8	62901;5;172;45;
$GPXUP;2116;09:25:03;0;50	09076;8	629;5;173;43;
$GPXUP;2116;09:25:04;0;50	09087;8	62899;5;173;44;
$GPXUP;2116;09:25:05;0;50	09097;8	62899;5;174;40;
$GPXUP;2116;09:25:06;0;50	09106;8	62902;5;173;39;
$GPXUP;2116;09:25:07;0;50	09115;8	6291;5;173;44;
$GPXUP;2116;09:25:08;0;50	09125;8	62918;5;173;44;
$GPXUP;2116;09:25:09;0;50	09135;8	62926;5;173;44;
$GPXUP;2116;09:25:10;0;50	09146;8	62931;5;173;46;
$GPXUP;2116;09:25:11;0;50	09156;8	6294;5;172;47;
$GPXUP;2116;09:25:12;0;50	09166;8	62952;5;172;49;
$GPXUP;2116;09:25:13;0;50	09175;8	62962;5;171;46;
$GPXUP;2116;09:25:14;0;50	09186;8	62965;5;172;44;
$GPXUP;2116;09:25:15;0;50	09196;8	6297;5;172;42;
$GPXUP;2116;09:25:16;0;50	09204;8	6298;5;173;44;
$GPXUP;2116;09:25:17;0;50	09213;8	6299;5;173;42;
$GPXUP;2116;09:25:18;0;50	0922;8	63005;5;172;49;
$GPXUP;2116;09:25:19;0;50	09226;8	63024;5;173;53;
$GPXUP;2116;09:25:20;0;50	09233;8	63044;5;173;58;
$GPXUP;2116;09:25:21;0;50	09241;8	63062;5;174;56;
$GPXUP;2116;09:25:22;0;50	0925;8	6308;5;173;56;
$GPXUP;2116;09:25:23;0;50	09261;8	63094;5;172;57;
$GPXUP;2116;09:25:24;0;50	09272;8	63108;5;172;57;
$GPXUP;2116;09:25:25;0;50	09284;8	63118;5;172;55;
$GPXUP;2116;09:25:26;0;50	09295;8	63126;5;171;53;
$GPXUP;2116;09:25:27;0;50	09307;8	6313;5;171;49;
$GPXUP;2116;09:25:28;0;50	09319;8	63129;5;171;50;
$GPXUP;2116;09:25:29;0;50	09331;8	63127;5;171;48;
$GPXUP;2116;09:25:30;0;50	09341;8	63122;5;171;39;
$GPXUP;2116;09:25:31;0;50	09348;8	6311;5;171;41;
$GPXUP;2116;09:25:32;0;50	09354;8	631;5;171;36;
$GPXUP;2116;09:25:33;0;50	09359;8	63092;5;171;26;
$GPXUP;2116;09:25:34;0;50	09364;8	63091;5;172;24;
$GPXUP;2116;09:25:35;0;50	09369;8	63094;5;172;25;
$GPXUP;2116;09:25:36;0;50	09374;8	63104;5;171;25;
$GPXUP;2116;09:25:37;0;50	09377;8	6312;5;171;36;
$GPXUP;2116;09:25:38;0;50	09384;8	63138;5;172;46;
$GPXUP;2116;09:25:39;0;50	09393;8	63152;5;172;46;
$GPXUP;2116;09:25:40;0;50	09404;8	63167;5;171;50;
$GPXUP;2116;09:25:41;0;50	09416;8	63182;5;171;59;
$GPXUP;2116;09:25:42;0;50	09428;8	63201;5;170;61;
$GPXUP;2116;09:25:43;0;50	09438;8	63222;5;169;62;
$GPXUP;2116;09:25:44;0;50	09447;8	63239;5;169;54;
$GPXUP;2116;09:25:45;0;50	09465;8	63275;5;166;53;
$GPXUP;2116;09:25:46;0;50	09468;8	63295;5;166;48;
$GPXUP;2116;09:25:47;0;50	09475;8	63318;5;165;59;
$GPXUP;2116;09:25:48;0;50	09481;8	6334;5;164;59;
$GPXUP;2116;09:25:49;0;50	09487;8	63361;5;162;56;
$GPXUP;2116;09:25:50;0;50	09495;8	63379;5;161;52;
$GPXUP;2116;09:25:51;0;50	09505;8	63391;5;160;53;
$GPXUP;2116;09:25:52;0;50	09518;8	63397;5;159;53;
$GPXUP;2116;09:25:53;0;50	09529;8	63406;5;158;54;
$GPXUP;2116;09:25:54;0;50	09542;8	63417;5;157;57;
$GPXUP;2116;09:25:55;0;50	09553;8	63429;5;157;56;
$GPXUP;2116;09:25:56;0;50	09562;8	63448;5;157;58;
$GPXUP;2116;09:25:57;0;50	0957;8	63468;5;156;59;
$GPXUP;2116;09:25:58;0;50	09575;8	63491;5;155;61;
$GPXUP;2116;09:25:59;0;50	09581;8	63512;5;156;58;
$GPXUP;2116;09:26:00;0;50	09589;8	63531;5;156;55;
$GPXUP;2116;09:26:01;0;50	09597;8	63546;5;155;51;
$GPXUP;2116;09:26:02;0;50	09607;8	63559;5;155;51;
$GPXUP;2116;09:26:03;0;50	09619;8	63569;5;154;55;
$GPXUP;2116;09:26:04;0;50	09633;8	63573;5;154;53;
$GPXUP;2116;09:26:05;0;50	09645;8	63574;5;153;53;
$GPXUP;2116;09:26:06;0;50	0966;8	63572;5;153;54;
$GPXUP;2116;09:26:07;0;50	09673;8	63574;5;154;51;
$GPXUP;2116;09:26:08;0;50	09685;8	63579;5;155;52;
$GPXUP;2116;09:26:09;0;50	09698;8	6358;5;157;49;
$GPXUP;2116;09:26:10;0;50	09711;8	63577;5;158;53;
$GPXUP;2116;09:26:11;0;50	09724;8	63567;5;159;56;
$GPXUP;2116;09:26:12;0;50	09737;8	63561;5;161;53;
$GPXUP;2116;09:26:13;0;50	0975;8	63556;5;163;52;
$GPXUP;2116;09:26:14;0;50	09763;8	63553;5;165;54;
$GPXUP;2116;09:26:15;0;50	09777;8	63552;5;167;57;
$GPXUP;2116;09:26:16;0;50	09792;8	63547;5;168;58;
$GPXUP;2116;09:26:17;0;50	09807;8	63543;5;170;64;
$GPXUP;2116;09:26:18;0;50	09824;8	63537;5;170;65;
$GPXUP;2116;09:26:19;0;50	09838;8	63531;5;171;60;
$GPXUP;2116;09:26:20;0;50	09854;8	63526;5;172;65;
$GPXUP;2116;09:26:21;0;50	0987;8	63521;5;172;64;
$GPXUP;2116;09:26:22;0;50	09884;8	6352;5;174;57;
$GPXUP;2116;09:26:23;0;50	09898;8	63515;5;175;56;
$GPXUP;2116;09:26:24;0;50	09912;8	63513;5;176;59;
$GPXUP;2116;09:26:25;0;50	09929;8	63513;5;178;63;
$GPXUP;2116;09:26:26;0;50	09943;8	63517;5;179;59;
$GPXUP;2116;09:26:27;0;50	09955;8	63527;5;180;55;
$GPXUP;2116;09:26:28;0;50	09967;8	63541;5;181;56;
$GPXUP;2116;09:26:29;0;50	09977;8	63554;5;181;53;
$GPXUP;2116;09:26:30;0;50	09988;8	63565;5;182;52;
$GPXUP;2116;09:26:31;0;50	09999;8	63573;5;183;55;
$GPXUP;2116;09:26:32;0;50	10011;8	63579;5;183;52;
$GPXUP;2116;09:26:33;0;50	10024;8	63576;5;184;53;
$GPXUP;2116;09:26:34;0;50	10036;8	63577;5;183;56;
$GPXUP;2116;09:26:35;0;50	1005;8	63578;5;183;60;
$GPXUP;2116;09:26:36;0;50	10062;8	63587;5;183;55;
$GPXUP;2116;09:26:37;0;50	10073;8	63596;5;184;53;
$GPXUP;2116;09:26:38;0;50	10084;8	63604;5;184;52;
$GPXUP;2116;09:26:39;0;50	10097;8	63613;5;185;53;
$GPXUP;2116;09:26:40;0;50	10106;8	63626;5;184;54;
$GPXUP;2116;09:26:41;0;50	10116;8	63641;5;184;54;
$GPXUP;2116;09:26:42;0;50	10125;8	63655;5;183;52;
$GPXUP;2116;09:26:43;0;50	10131;8	63672;5;183;50;
$GPXUP;2116;09:26:44;0;50	10136;8	6369;5;183;48;
$GPXUP;2116;09:26:45;0;50	10141;8	63708;5;183;49;
$GPXUP;2116;09:26:46;0;50	10146;8	63727;5;181;54;
$GPXUP;2116;09:26:47;0;50	10152;8	63745;5;180;53;
$GPXUP;2116;09:26:48;0;50	10157;8	63766;5;178;59;
$GPXUP;2116;09:26:49;0;50	10163;8	63787;5;176;59;
$GPXUP;2116;09:26:50;0;50	10171;8	63809;5;175;64;
$GPXUP;2116;09:26:51;0;50	10182;8	63829;5;174;64;
$GPXUP;2116;09:26:52;0;50	10194;8	63842;5;171;59;
$GPXUP;2116;09:26:53;0;50	10206;8	6385;5;169;53;
$GPXUP;2116;09:26:54;0;50	10219;8	63857;5;168;55;
$GPXUP;2116;09:26:55;0;50	10232;8	63863;5;166;53;
$GPXUP;2116;09:26:56;0;50	10247;8	63875;5;164;61;
$GPXUP;2116;09:26:57;0;50	10262;8	63884;5;162;63;
$GPXUP;2116;09:26:58;0;50	10277;8	63889;5;160;63;
$GPXUP;2116;09:26:59;0;50	10291;8	63896;5;158;54;
$GPXUP;2116;09:27:00;0;50	10302;8	63904;5;156;52;
$GPXUP;2116;09:27:01;0;50	10312;8	63919;5;155;52;
$GPXUP;2116;09:27:02;0;50	10323;8	63929;5;156;51;
$GPXUP;2116;09:27:03;0;50	10332;8	63935;5;155;41;
$GPXUP;2116;09:27:04;0;50	10343;8	6394;5;155;43;
$GPXUP;2116;09:27:05;0;50	10353;8	63941;5;154;39;
$GPXUP;2116;09:27:06;0;50	10364;8	6394;5;154;41;
$GPXUP;2116;09:27:07;0;50	10375;8	63945;5;154;44;
$GPXUP;2116;09:27:08;0;50	10386;8	63952;5;154;50;
$GPXUP;2116;09:27:09;0;50	10398;8	63962;5;154;53;
$GPXUP;2116;09:27:10;0;50	10411;8	63965;5;155;51;
$GPXUP;2116;09:27:11;0;50	10423;8	63963;5;155;49;
$GPXUP;2116;09:27:12;0;50	10436;8	63964;5;156;47;
$GPXUP;2116;09:27:13;0;50	10447;8	63969;5;157;46;
$GPXUP;2116;09:27:14;0;50	10458;8	63975;5;159;46;
$GPXUP;2116;09:27:15;0;50	10469;8	63982;5;161;47;
$GPXUP;2116;09:27:16;0;50	1048;8	63991;5;161;48;
$GPXUP;2116;09:27:17;0;50	10491;8	63999;5;162;50;
$GPXUP;2116;09:27:18;0;50	10504;8	64002;5;162;50;
$GPXUP;2116;09:27:19;0;50	10517;8	64006;5;163;51;
$GPXUP;2116;09:27:20;0;50	1053;8	64008;5;163;53;
$GPXUP;2116;09:27:21;0;50	10543;8	64013;5;163;53;
$GPXUP;2116;09:27:22;0;50	10556;8	6402;5;164;53;
$GPXUP;2116;09:27:23;0;50	10568;8	64029;5;165;52;
$GPXUP;2116;09:27:24;0;50	1058;8	64034;5;165;51;
$GPXUP;2116;09:27:25;0;50	10594;8	64035;5;166;52;
$GPXUP;2116;09:27:26;0;50	10607;8	64032;5;165;54;
$GPXUP;2116;09:27:27;0;50	10621;8	64026;5;165;56;
$GPXUP;2116;09:27:28;0;50	10635;8	6402;5;165;56;
$GPXUP;2116;09:27:29;0;50	10648;8	64017;5;166;54;
$GPXUP;2116;09:27:30;0;50	10662;8	64009;5;165;54;
$GPXUP;2116;09:27:31;0;50	10674;8	64;5;165;54;
$GPXUP;2116;09:27:32;0;50	10687;8	63991;5;165;53;
$GPXUP;2116;09:27:33;0;50	10698;8	63979;5;166;52;
$GPXUP;2116;09:27:34;0;50	10709;8	63967;5;167;50;
$GPXUP;2116;09:27:35;0;50	10717;8	63951;5;167;51;
$GPXUP;2116;09:27:36;0;50	10723;8	63934;5;168;48;
$GPXUP;2116;09:27:37;0;50	10726;8	63917;5;169;44;
$GPXUP;2116;09:27:38;0;50	10723;8	63901;5;170;40;
$GPXUP;2116;09:27:39;0;50	10717;8	63889;5;171;36;
$GPXUP;2116;09:27:40;0;50	10707;8	63884;5;172;33;
$GPXUP;2116;09:27:41;0;50	10698;8	63886;5;174;22;
$GPXUP;2116;09:27:42;0;50	10691;8	63892;5;174;20;
$GPXUP;2116;09:27:43;0;50	10686;8	63901;5;175;18;
$GPXUP;2116;09:27:44;0;50	10682;8	63904;5;176;12;
$GPXUP;2116;09:27:45;0;50	10681;8	63906;5;177;6;
$GPXUP;2116;09:27:46;0;50	10682;8	63907;5;177;10;
$GPXUP;2116;09:27:47;0;50	10685;8	63904;5;178;15;
$GPXUP;2116;09:27:48;0;50	10688;8	63898;5;178;23;
$GPXUP;2116;09:27:49;0;50	10688;8	63889;5;178;24;
$GPXUP;2116;09:27:50;0;50	10687;8	63882;5;179;24;
$GPXUP;2116;09:27:51;0;50	10686;8	63878;5;178;18;
$GPXUP;2116;09:27:52;0;50	10684;8	63874;5;178;13;
$GPXUP;2116;09:27:53;0;50	10685;8	63876;5;177;7;
$GPXUP;2116;09:27:54;0;50	10687;8	63876;5;178;15;
$GPXUP;2116;09:27:55;0;50	10692;8	63882;5;177;21;
$GPXUP;2116;09:27:56;0;50	107;8	63888;5;176;32;
$GPXUP;2116;09:27:57;0;50	10709;8	63893;5;176;35;
$GPXUP;2116;09:27:58;0;50	10717;8	63898;5;176;35;
$GPXUP;2116;09:27:59;0;50	10724;8	639;5;176;30;
$GPXUP;2116;09:28:00;0;50	10728;8	63904;5;176;17;
$GPXUP;2116;09:28:01;0;50	10728;8	63905;5;177;8;
$GPXUP;2116;09:28:02;0;50	10725;8	63906;5;176;3;
$GPXUP;2116;09:28:03;0;50	10719;8	63907;5;175;11;
$GPXUP;2116;09:28:04;0;50	10711;8	63912;5;175;23;
$GPXUP;2116;09:28:05;0;50	10707;8	6392;5;175;11;
$GPXUP;2116;09:28:06;0;50	10706;8	63933;5;174;27;
$GPXUP;2116;09:28:07;0;50	10705;8	63947;5;173;28;
$GPXUP;2116;09:28:08;0;50	10708;8	63959;5;172;35;
$GPXUP;2116;09:28:09;0;50	10714;8	63968;5;172;35;
$GPXUP;2116;09:28:10;0;50	1072;8	63975;5;171;34;
$GPXUP;2116;09:28:11;0;50	1073;8	63975;5;172;44;
$GPXUP;2116;09:28:12;0;50	10738;8	63973;5;173;34;
$GPXUP;2116;09:28:13;0;50	10745;8	63969;5;174;31;
$GPXUP;2116;09:28:14;0;50	10748;8	63967;5;176;20;
$GPXUP;2116;09:28:15;0;50	10747;8	63965;5;177;4;
$GPXUP;2116;09:28:16;0;50	10744;8	63964;5;178;3;
$GPXUP;2116;09:28:17;0;50	10739;8	63963;5;180;8;
$GPXUP;2116;09:28:18;0;50	10733;8	63968;5;181;21;
$GPXUP;2116;09:28:19;0;50	1072;8	63977;5;182;42;
$GPXUP;2116;09:28:20;0;50	10708;8	63984;5;182;45;
$GPXUP;2116;09:28:21;0;50	10697;8	63995;5;183;42;
$GPXUP;2116;09:28:22;0;50	10689;8	64005;5;183;36;
$GPXUP;2116;09:28:23;0;50	10686;8	64013;5;182;25;
$GPXUP;2116;09:28:24;0;50	10689;8	64016;5;182;21;
$GPXUP;2116;09:28:25;0;50	10695;8	64016;5;183;17;
$GPXUP;2116;09:28:26;0;50	107;8	64008;5;183;19;
$GPXUP;2116;09:28:27;0;50	10703;8	64;5;184;13;
$GPXUP;2116;09:28:28;0;50	10704;8	63988;5;184;19;
$GPXUP;2116;09:28:29;0;50	10702;8	63974;5;184;21;
$GPXUP;2116;09:28:30;0;50	10699;8	63966;5;184;13;
$GPXUP;2116;09:28:31;0;50	10694;8	6396;5;183;15;
$GPXUP;2116;09:28:32;0;50	1069;8	6396;5;183;9;
$GPXUP;2116;09:28:33;0;50	10683;8	63968;5;183;30;
$GPXUP;2116;09:28:34;0;50	10675;8	6398;5;182;37;
$GPXUP;2116;09:28:35;0;50	10669;8	63993;5;182;34;
$GPXUP;2116;09:28:36;0;50	10666;8	64005;5;182;30;
$GPXUP;2116;09:28:37;0;50	10665;8	64013;5;181;22;
$GPXUP;2116;09:28:38;0;50	10672;8	64017;5;181;27;
$GPXUP;2116;09:28:39;0;50	10684;8	64015;5;181;41;
$GPXUP;2116;09:28:40;0;50	10696;8	64019;5;182;46;
$GPXUP;2116;09:28:41;0;50	10707;8	64027;5;181;48;
$GPXUP;2116;09:28:42;0;50	10717;8	64038;5;182;49;
$GPXUP;2116;09:28:43;0;50	10727;8	64051;5;182;49;
$GPXUP;2116;09:28:44;0;50	10737;8	64062;5;182;47;
$GPXUP;2116;09:28:45;0;50	10748;8	64068;5;184;42;
$GPXUP;2116;09:28:46;0;50	10758;8	64068;5;185;38;
$GPXUP;2116;09:28:47;0;50	10769;8	64067;5;185;40;
$GPXUP;2116;09:28:48;0;50	10778;8	6406;5;187;37;
$GPXUP;2116;09:28:49;0;50	10788;8	64057;5;188;36;
$GPXUP;2116;09:28:50;0;50	10798;8	64058;5;189;38;
$GPXUP;2116;09:28:51;0;50	10809;8	64062;5;191;42;
$GPXUP;2116;09:28:52;0;50	1082;8	64067;5;193;43;
$GPXUP;2116;09:28:53;0;50	10831;8	64068;5;194;43;
$GPXUP;2116;09:28:54;0;50	10841;8	6407;5;196;43;
$GPXUP;2116;09:28:55;0;50	10852;8	64073;5;198;41;
$GPXUP;2116;09:28:56;0;50	10862;8	64073;5;200;40;
$GPXUP;2116;09:28:57;0;50	10873;8	64072;5;202;40;
$GPXUP;2116;09:28:58;0;50	10884;8	6407;5;204;43;
$GPXUP;2116;09:28:59;0;50	10894;8	64062;5;205;46;
$GPXUP;2116;09:29:00;0;50	10904;8	64052;5;207;45;
$GPXUP;2116;09:29:01;0;50	10915;8	64044;5;209;43;
$GPXUP;2116;09:29:02;0;50	10926;8	6404;5;210;47;
$GPXUP;2116;09:29:03;0;50	10938;8	6404;5;212;49;
$GPXUP;2116;09:29:04;0;50	10951;8	64045;5;213;50;
$GPXUP;2116;09:29:05;0;50	10959;8	64055;5;214;44;
$GPXUP;2116;09:29:06;0;50	10968;8	64068;5;215;45;
$GPXUP;2116;09:29:07;0;50	10977;8	64079;5;216;47;
$GPXUP;2116;09:29:08;0;50	10987;8	6409;5;217;46;
$GPXUP;2116;09:29:09;0;50	10997;8	64088;5;218;42;
$GPXUP;2116;09:29:10;0;50	11007;8	64089;5;218;40;
$GPXUP;2116;09:29:11;0;50	11015;8	64094;5;219;37;
$GPXUP;2116;09:29:12;0;50	11026;8	641;5;220;44;
$GPXUP;2116;09:29:13;0;50	11035;8	64113;5;220;48;
$GPXUP;2116;09:29:14;0;50	11044;8	64126;5;220;48;
$GPXUP;2116;09:29:15;0;50	11054;8	64138;5;220;49;
$GPXUP;2116;09:29:16;0;50	11063;8	64151;5;219;50;
$GPXUP;2116;09:29:17;0;50	11072;8	64164;5;219;51;
$GPXUP;2116;09:29:18;0;50	11082;8	64174;5;220;48;
$GPXUP;2116;09:29:19;0;50	11092;8	64181;5;218;44;
$GPXUP;2116;09:29:20;0;50	11103;8	6419;5;218;50;
$GPXUP;2116;09:29:21;0;50	11114;8	64199;5;218;49;
$GPXUP;2116;09:29:22;0;50	11123;8	64212;5;217;48;
$GPXUP;2116;09:29:23;0;50	1113;8	6423;5;216;53;
$GPXUP;2116;09:29:24;0;50	11134;8	64249;5;216;49;
$GPXUP;2116;09:29:25;0;50	11137;8	64268;5;215;47;
$GPXUP;2116;09:29:26;0;50	11141;8	64289;5;215;50;
$GPXUP;2116;09:29:27;0;50	11145;8	64307;5;213;47;
$GPXUP;2116;09:29:28;0;50	11152;8	64326;5;213;54;
$GPXUP;2116;09:29:29;0;50	1116;8	64345;5;213;53;
$GPXUP;2116;09:29:30;0;50	11168;8	64362;5;212;52;
$GPXUP;2116;09:29:31;0;50	11176;8	64368;5;211;38;
$GPXUP;2116;09:29:32;0;50	11187;8	64364;5;210;39;
$GPXUP;2116;09:29:33;0;50	112;8	64358;5;209;48;
$GPXUP;2116;09:29:34;0;50	11214;8	64355;5;208;51;
$GPXUP;2116;09:29:35;0;50	1123;8	64354;5;206;54;
$GPXUP;2116;09:29:36;0;50	11244;8	64353;5;204;53;
$GPXUP;2116;09:29:37;0;50	11259;8	64352;5;202;57;
$GPXUP;2116;09:29:38;0;50	11275;8	64353;5;200;60;
$GPXUP;2116;09:29:39;0;50	11287;8	64359;5;198;47;
$GPXUP;2116;09:29:40;0;50	11296;8	64368;5;196;45;
$GPXUP;2116;09:29:41;0;50	11305;8	64378;5;195;43;
$GPXUP;2116;09:29:42;0;50	11312;8	64395;5;194;49;
$GPXUP;2116;09:29:43;0;50	11319;8	64415;5;192;57;
$GPXUP;2116;09:29:44;0;50	11326;8	64436;5;191;61;
$GPXUP;2116;09:29:45;0;50	11335;8	64456;5;190;59;
$GPXUP;2116;09:29:46;0;50	11342;8	64475;5;189;57;
$GPXUP;2116;09:29:47;0;50	1135;8	64494;5;188;55;
$GPXUP;2116;09:29:48;0;50	11357;8	64512;5;185;54;
$GPXUP;2116;09:29:49;0;50	11365;8	6453;5;184;57;
$GPXUP;2116;09:29:50;0;50	11371;8	64553;5;182;63;
$GPXUP;2116;09:29:51;0;50	11378;8	64577;5;180;68;
$GPXUP;2116;09:29:52;0;50	11387;8	646;5;179;65;
$GPXUP;2116;09:29:53;0;50	11394;8	64613;5;177;47;
$GPXUP;2116;09:29:54;0;50	11401;8	64626;2;175;45;
$GPXUP;2116;09:29:55;0;50	11412;8	64612;5;174;44;
$GPXUP;2116;09:29:56;0;50	11423;8	64596;5;174;51;
$GPXUP;2116;09:29:57;0;50	11436;8	64583;5;173;55;
$GPXUP;2116;09:29:58;0;50	11448;8	64568;5;173;50;
$GPXUP;2116;09:29:59;0;50	11459;8	64553;5;173;51;
$GPXUP;2116;09:30:00;0;50	11468;8	64532;5;172;57;
$GPXUP;2116;09:30:01;0;50	11476;8	64511;5;172;52;
$GPXUP;2116;09:30:02;0;50	11482;8	64494;5;173;41;
$GPXUP;2116;09:30:03;0;50	11488;8	64479;5;172;39;
$GPXUP;2116;09:30:04;0;50	11496;8	64469;5;172;39;
$GPXUP;2116;09:30:05;0;50	11506;8	64459;5;171;45;
$GPXUP;2116;09:30:06;0;50	11517;8	64455;5;171;49;
$GPXUP;2116;09:30:07;0;50	11529;8	6445;5;170;50;
$GPXUP;2116;09:30:08;0;50	11539;8	64441;5;170;47;
$GPXUP;2116;09:30:09;0;50	1155;8	64428;5;171;52;
$GPXUP;2116;09:30:10;0;50	11559;8	64413;5;170;52;
$GPXUP;2116;09:30:11;0;50	11567;8	64398;5;170;49;
$GPXUP;2116;09:30:12;0;50	11576;8	64388;5;169;43;
$GPXUP;2116;09:30:13;0;50	11585;8	64378;5;168;42;
$GPXUP;2116;09:30:14;0;50	11595;8	64372;5;168;45;
$GPXUP;2116;09:30:15;0;50	11607;8	64364;5;167;51;
$GPXUP;2116;09:30:16;0;50	11619;8	64357;5;166;54;
$GPXUP;2116;09:30:17;0;50	1163;8	64342;5;166;57;
$GPXUP;2116;09:30:18;0;50	11641;8	6433;5;166;52;
$GPXUP;2116;09:30:19;0;50	11652;8	64316;5;166;56;
$GPXUP;2116;09:30:20;0;50	11664;8	64306;5;165;56;
$GPXUP;2116;09:30:21;0;50	11675;8	64296;5;166;51;
$GPXUP;2116;09:30:22;0;50	11688;8	64293;5;166;53;
$GPXUP;2116;09:30:23;0;50	117;8	64294;5;166;49;
$GPXUP;2116;09:30:24;0;50	11712;8	64296;5;167;49;
$GPXUP;2116;09:30:25;0;50	11725;8	64302;5;167;51;
$GPXUP;2116;09:30:26;0;50	11737;8	64309;5;167;52;
$GPXUP;2116;09:30:27;0;50	1175;8	64319;5;167;54;
$GPXUP;2116;09:30:28;0;50	11761;8	64333;5;166;56;
$GPXUP;2116;09:30:29;0;50	1177;8	6435;5;167;56;
$GPXUP;2116;09:30:30;0;50	1178;8	64367;5;167;57;
$GPXUP;2116;09:30:31;0;50	11791;8	64381;5;167;55;
$GPXUP;2116;09:30:32;0;50	118;8	64398;5;166;54;
$GPXUP;2116;09:30:33;0;50	11807;8	64418;5;167;54;
$GPXUP;2116;09:30:34;0;50	1181;8	64442;5;166;61;
$GPXUP;2116;09:30:35;0;50	11813;8	64468;5;166;64;
$GPXUP;2116;09:30:36;0;50	11818;8	64493;5;165;62;
$GPXUP;2116;09:30:37;0;50	11823;8	64514;5;165;59;
$GPXUP;2116;09:30:38;0;50	11831;8	64534;5;165;56;
$GPXUP;2116;09:30:39;0;50	1184;8	64553;5;164;59;
$GPXUP;2116;09:30:40;0;50	11851;8	64569;5;164;61;
$GPXUP;2116;09:30:41;0;50	11864;8	64581;5;163;62;
$GPXUP;2116;09:30:42;0;50	11877;8	64588;5;163;55;
$GPXUP;2116;09:30:43;0;50	11891;8	64589;5;163;55;
$GPXUP;2116;09:30:44;0;50	11905;8	64591;5;163;57;
$GPXUP;2116;09:30:45;0;50	1192;8	64594;5;162;60;
$GPXUP;2116;09:30:46;0;50	11933;8	64602;5;161;59;
$GPXUP;2116;09:30:47;0;50	11946;8	6461;5;162;56;
$GPXUP;2116;09:30:48;0;50	11958;8	64621;5;162;54;
$GPXUP;2116;09:30:49;0;50	11968;8	64634;5;162;54;
$GPXUP;2116;09:30:50;0;50	11979;8	64644;5;163;53;
$GPXUP;2116;09:30:51;0;50	1199;8	64655;5;163;52;
$GPXUP;2116;09:30:52;0;50	12002;8	64661;5;163;51;
$GPXUP;2116;09:30:53;0;50	12013;8	64665;5;163;48;
$GPXUP;2116;09:30:54;0;50	12025;8	64671;5;163;49;
$GPXUP;2116;09:30:55;0;50	12036;8	64682;5;163;51;
$GPXUP;2116;09:30:56;0;50	12045;8	64696;5;163;51;
$GPXUP;2116;09:30:57;0;50	12055;8	64708;5;163;52;
$GPXUP;2116;09:30:58;0;50	12065;8	64721;5;163;52;
$GPXUP;2116;09:30:59;0;50	12075;8	64736;5;163;55;
$GPXUP;2116;09:31:00;0;50	12085;8	64751;5;162;57;
[truncated: 102 more rows]
