# Supplementary material for: Pigeon Navigation: Different Routes Lead to Frankfurt
Source: PLoS One. 2014 Nov 12;9(11):e112439. doi: 10.1371/journal.pone.0112439 (PMC4229201; doi:10.1371/journal.pone.0112439)
Supplement: File S4 — Files containing the original track data and a ‘Read me’ explaining the data format. (ZIP) [file pone.0112439.s004.zip › S-GH/050607xup03_279.log]

$GPXUP;2116;08:43:10;0;49	93622;8	58513;5;150;0;
$GPXUP;2116;08:43:11;0;49	93623;8	58512;5;150;8;
$GPXUP;2116;08:43:12;0;49	93626;8	58505;5;152;19;
$GPXUP;2116;08:43:13;0;49	93631;8	58496;5;151;31;
$GPXUP;2116;08:43:14;0;49	93638;8	58487;5;152;34;
$GPXUP;2116;08:43:15;0;49	93646;8	58483;5;152;36;
$GPXUP;2116;08:43:16;0;49	93656;8	58478;5;154;37;
$GPXUP;2116;08:43:17;0;49	93665;8	58475;5;154;39;
$GPXUP;2116;08:43:18;0;49	93676;8	58473;5;155;39;
$GPXUP;2116;08:43:19;0;49	93685;8	58471;5;156;39;
$GPXUP;2116;08:43:20;0;49	93695;8	58473;5;158;38;
$GPXUP;2116;08:43:21;0;49	93705;8	58474;5;159;38;
$GPXUP;2116;08:43:22;0;49	93715;8	58479;5;160;39;
$GPXUP;2116;08:43:23;0;49	93725;8	58482;5;162;39;
$GPXUP;2116;08:43:24;0;49	93734;8	58481;5;162;38;
$GPXUP;2116;08:43:25;0;49	93742;8	58474;5;163;37;
$GPXUP;2116;08:43:26;0;49	93749;8	58463;5;164;36;
$GPXUP;2116;08:43:27;0;49	93754;8	58454;5;164;28;
$GPXUP;2116;08:43:28;0;49	93757;8	58444;5;165;29;
$GPXUP;2116;08:43:29;0;49	93757;8	58428;5;165;39;
$GPXUP;2116;08:43:30;0;49	93757;8	5841;5;165;43;
$GPXUP;2116;08:43:31;0;49	93759;8	58395;5;166;38;
$GPXUP;2116;08:43:32;0;49	93762;8	58381;5;167;35;
$GPXUP;2116;08:43:33;0;49	93768;8	58371;5;167;37;
$GPXUP;2116;08:43:34;0;49	93776;8	58364;5;168;40;
$GPXUP;2116;08:43:35;0;49	93786;8	58361;5;167;38;
$GPXUP;2116;08:43:36;0;49	93796;8	58366;5;168;42;
$GPXUP;2116;08:43:37;0;49	93806;8	58374;5;168;43;
$GPXUP;2116;08:43:38;0;49	93815;8	58386;5;169;45;
$GPXUP;2116;08:43:39;0;49	93824;8	58397;5;168;44;
$GPXUP;2116;08:43:40;0;49	93831;8	58415;5;168;50;
$GPXUP;2116;08:43:41;0;49	93837;8	58435;5;167;52;
$GPXUP;2116;08:43:42;0;49	93843;8	58455;5;167;52;
$GPXUP;2116;08:43:43;0;49	93849;8	58477;5;165;56;
$GPXUP;2116;08:43:44;0;49	93856;8	58495;5;165;52;
$GPXUP;2116;08:43:45;0;49	93863;8	58512;5;165;47;
$GPXUP;2116;08:43:46;0;49	93873;8	58526;5;164;50;
$GPXUP;2116;08:43:47;0;49	93883;8	58537;5;164;47;
$GPXUP;2116;08:43:48;0;49	93893;8	58544;5;163;44;
$GPXUP;2116;08:43:49;0;49	93906;8	58547;5;162;44;
$GPXUP;2116;08:43:50;0;49	93917;8	5855;5;162;44;
$GPXUP;2116;08:43:51;0;49	93928;8	58555;5;162;45;
$GPXUP;2116;08:43:52;0;49	9394;8	58557;5;162;46;
$GPXUP;2116;08:43:53;0;49	93952;8	58558;5;161;47;
$GPXUP;2116;08:43:54;0;49	93965;8	5856;5;161;48;
$GPXUP;2116;08:43:55;0;49	93976;8	58566;5;161;48;
$GPXUP;2116;08:43:56;0;49	93987;8	58575;5;162;49;
$GPXUP;2116;08:43:57;0;49	93998;8	58583;5;162;46;
$GPXUP;2116;08:43:58;0;49	94009;8	58588;5;162;45;
$GPXUP;2116;08:43:59;0;49	94021;8	58593;5;162;45;
$GPXUP;2116;08:44:00;0;49	94032;8	58597;5;162;47;
$GPXUP;2116;08:44:01;0;49	94044;8	58602;5;162;47;
$GPXUP;2116;08:44:02;0;49	94055;8	5861;5;163;48;
$GPXUP;2116;08:44:03;0;49	94065;8	58621;5;164;49;
$GPXUP;2116;08:44:04;0;49	94073;8	58637;5;163;52;
$GPXUP;2116;08:44:05;0;49	9408;8	58654;5;163;54;
$GPXUP;2116;08:44:06;0;49	94087;8	58673;5;162;57;
$GPXUP;2116;08:44:07;0;49	94093;8	58693;5;163;57;
$GPXUP;2116;08:44:08;0;49	94099;8	58714;5;163;56;
$GPXUP;2116;08:44:09;0;49	94103;8	58732;5;164;54;
$GPXUP;2116;08:44:10;0;49	94108;8	58752;5;165;52;
$GPXUP;2116;08:44:11;0;49	94113;8	58768;5;165;50;
$GPXUP;2116;08:44:12;0;49	94121;8	58785;5;166;50;
$GPXUP;2116;08:44:13;0;49	94129;8	58799;5;166;49;
$GPXUP;2116;08:44:14;0;49	94139;8	58807;5;167;46;
$GPXUP;2116;08:44:15;0;49	94148;8	58815;5;168;44;
$GPXUP;2116;08:44:16;0;49	94157;8	58816;5;168;39;
$GPXUP;2116;08:44:17;0;49	94169;8	58814;5;169;44;
$GPXUP;2116;08:44:18;0;49	9418;8	58812;5;169;44;
$GPXUP;2116;08:44:19;0;49	94191;8	58805;5;170;43;
$GPXUP;2116;08:44:20;0;49	94199;8	58794;5;170;44;
$GPXUP;2116;08:44:21;0;49	94207;8	5878;5;171;44;
$GPXUP;2116;08:44:22;0;49	94212;8	58762;5;170;47;
$GPXUP;2116;08:44:23;0;49	94219;8	58745;5;170;48;
$GPXUP;2116;08:44:24;0;49	94227;8	58733;5;170;45;
$GPXUP;2116;08:44:25;0;49	94237;8	58725;5;171;44;
$GPXUP;2116;08:44:26;0;49	94248;8	58721;5;170;43;
$GPXUP;2116;08:44:27;0;49	94259;8	58723;5;170;45;
$GPXUP;2116;08:44:28;0;49	94271;8	58724;5;170;45;
$GPXUP;2116;08:44:29;0;49	94283;8	58725;5;170;44;
$GPXUP;2116;08:44:30;0;49	94294;8	58726;5;170;43;
$GPXUP;2116;08:44:31;0;49	94305;8	58723;5;170;42;
$GPXUP;2116;08:44:32;0;49	94314;8	58713;5;171;42;
$GPXUP;2116;08:44:33;0;49	9432;8	58698;5;172;44;
$GPXUP;2116;08:44:34;0;49	94322;8	58681;5;172;48;
$GPXUP;2116;08:44:35;0;49	94328;8	58663;5;172;48;
$GPXUP;2116;08:44:36;0;49	94335;8	58648;5;172;47;
$GPXUP;2116;08:44:37;0;49	94343;8	58635;5;172;45;
$GPXUP;2116;08:44:38;0;49	94351;8	58622;5;172;45;
$GPXUP;2116;08:44:39;0;49	9436;8	58614;5;172;41;
$GPXUP;2116;08:44:40;0;49	9437;8	58609;5;173;43;
$GPXUP;2116;08:44:41;0;49	9438;8	58602;5;174;43;
$GPXUP;2116;08:44:42;0;49	9439;8	58595;5;174;43;
$GPXUP;2116;08:44:43;0;49	944;8	58583;5;175;49;
$GPXUP;2116;08:44:44;0;49	94407;8	58573;5;176;40;
$GPXUP;2116;08:44:45;0;49	94413;8	58561;5;177;36;
$GPXUP;2116;08:44:46;0;49	94415;8	58543;5;178;44;
$GPXUP;2116;08:44:47;0;49	94411;8	58521;5;179;52;
$GPXUP;2116;08:44:48;0;49	94404;8	58498;5;178;57;
$GPXUP;2116;08:44:49;0;49	94395;8	58474;5;178;62;
$GPXUP;2116;08:44:50;0;49	9439;8	58451;5;178;58;
$GPXUP;2116;08:44:51;0;49	94387;8	58429;5;177;51;
$GPXUP;2116;08:44:52;0;49	94387;8	58407;5;177;56;
$GPXUP;2116;08:44:53;0;49	94391;8	58386;5;177;55;
$GPXUP;2116;08:44:54;0;49	94396;8	58369;5;176;48;
$GPXUP;2116;08:44:55;0;49	94404;8	58361;5;176;42;
$GPXUP;2116;08:44:56;0;49	94412;8	58349;5;177;42;
$GPXUP;2116;08:44:57;0;49	94418;8	58336;5;178;44;
$GPXUP;2116;08:44:58;0;49	94421;8	58318;5;179;48;
$GPXUP;2116;08:44:59;0;49	94426;8	58302;5;179;48;
$GPXUP;2116;08:45:00;0;49	9443;8	58284;5;180;48;
$GPXUP;2116;08:45:01;0;49	94435;8	58273;5;180;39;
$GPXUP;2116;08:45:02;0;49	94441;8	58264;5;180;31;
$GPXUP;2116;08:45:03;0;49	94447;8	58258;5;180;26;
$GPXUP;2116;08:45:04;0;49	94454;8	58256;5;181;27;
$GPXUP;2116;08:45:05;0;49	94462;8	58262;5;180;26;
$GPXUP;2116;08:45:06;0;49	94469;8	58279;5;181;45;
$GPXUP;2116;08:45:07;0;49	94482;8	58292;5;181;49;
$GPXUP;2116;08:45:08;0;49	94494;8	58306;5;182;50;
$GPXUP;2116;08:45:09;0;49	94507;8	58318;5;182;50;
$GPXUP;2116;08:45:10;0;49	94518;8	58331;5;183;46;
$GPXUP;2116;08:45:11;0;49	94528;8	58344;5;183;43;
$GPXUP;2116;08:45:12;0;49	94535;8	58359;5;184;42;
$GPXUP;2116;08:45:13;0;49	94541;8	58383;5;185;54;
$GPXUP;2116;08:45:14;0;49	94548;8	58408;5;185;58;
$GPXUP;2116;08:45:15;0;49	94551;8	58434;5;185;61;
$GPXUP;2116;08:45:16;0;49	94553;8	58462;5;184;65;
$GPXUP;2116;08:45:17;0;49	94553;8	58492;5;184;67;
$GPXUP;2116;08:45:18;0;49	94555;8	5852;5;183;67;
$GPXUP;2116;08:45:19;0;49	9456;8	58548;5;182;66;
$GPXUP;2116;08:45:20;0;49	94566;8	58573;5;182;64;
$GPXUP;2116;08:45:21;0;49	94571;8	58597;5;182;58;
$GPXUP;2116;08:45:22;0;49	94582;8	58617;5;182;61;
$GPXUP;2116;08:45:23;0;49	94592;8	58635;5;181;57;
$GPXUP;2116;08:45:24;0;49	94604;8	58645;5;182;50;
$GPXUP;2116;08:45:25;0;49	94614;8	58657;5;181;50;
$GPXUP;2116;08:45:26;0;49	94623;8	58668;5;181;42;
$GPXUP;2116;08:45:27;0;49	9463;8	58681;5;181;38;
$GPXUP;2116;08:45:28;0;49	94635;8	58697;5;181;43;
$GPXUP;2116;08:45:29;0;49	94635;8	5872;5;180;56;
$GPXUP;2116;08:45:30;0;49	94637;8	58743;5;181;54;
$GPXUP;2116;08:45:31;0;49	94641;8	58764;5;181;55;
$GPXUP;2116;08:45:32;0;49	94648;8	58781;5;181;50;
$GPXUP;2116;08:45:33;0;49	94654;8	58799;5;182;49;
$GPXUP;2116;08:45:34;0;49	9466;8	58817;5;182;49;
$GPXUP;2116;08:45:35;0;49	94662;8	58837;5;182;48;
$GPXUP;2116;08:45:36;0;49	94658;8	5886;5;183;57;
$GPXUP;2116;08:45:37;0;49	94653;8	58885;5;183;62;
$GPXUP;2116;08:45:38;0;49	94646;8	5891;5;183;64;
$GPXUP;2116;08:45:39;0;49	94641;8	58935;5;182;62;
$GPXUP;2116;08:45:40;0;49	94638;8	5896;5;182;61;
$GPXUP;2116;08:45:41;0;49	94637;8	58984;5;182;59;
$GPXUP;2116;08:45:42;0;49	94639;8	59008;5;182;56;
$GPXUP;2116;08:45:43;0;49	94644;8	59028;5;182;56;
$GPXUP;2116;08:45:44;0;49	94651;8	59046;5;182;54;
$GPXUP;2116;08:45:45;0;49	94659;8	59063;5;183;53;
$GPXUP;2116;08:45:46;0;49	94667;8	59079;5;183;52;
$GPXUP;2116;08:45:47;0;49	94675;8	59097;5;183;54;
$GPXUP;2116;08:45:48;0;49	94681;8	59114;5;184;49;
$GPXUP;2116;08:45:49;0;49	94687;8	59132;5;185;49;
$GPXUP;2116;08:45:50;0;49	94693;8	59152;5;186;55;
$GPXUP;2116;08:45:51;0;49	94701;8	59169;5;186;52;
$GPXUP;2116;08:45:52;0;49	94707;8	59187;5;187;52;
$GPXUP;2116;08:45:53;0;49	94714;8	59205;5;187;51;
$GPXUP;2116;08:45:54;0;49	94722;8	59219;5;188;49;
$GPXUP;2116;08:45:55;0;49	94731;8	59233;5;187;48;
$GPXUP;2116;08:45:56;0;49	94739;8	59245;5;188;46;
$GPXUP;2116;08:45:57;0;49	94748;8	59251;5;188;39;
$GPXUP;2116;08:45:58;0;49	94756;8	59248;5;189;32;
$GPXUP;2116;08:45:59;0;49	94765;8	59239;5;188;40;
$GPXUP;2116;08:46:00;0;49	94775;8	59233;5;189;40;
$GPXUP;2116;08:46:01;0;49	94786;8	5923;5;189;42;
$GPXUP;2116;08:46:02;0;49	94797;8	5923;5;190;43;
$GPXUP;2116;08:46:03;0;49	94808;8	59231;5;190;43;
$GPXUP;2116;08:46:04;0;49	94818;8	59237;5;191;42;
$GPXUP;2116;08:46:05;0;49	94826;8	59247;5;191;42;
$GPXUP;2116;08:46:06;0;49	94832;8	59259;5;192;43;
$GPXUP;2116;08:46:07;0;49	94837;8	59277;5;193;49;
$GPXUP;2116;08:46:08;0;49	94841;8	59295;5;193;50;
$GPXUP;2116;08:46:09;0;49	94845;8	59312;5;194;51;
$GPXUP;2116;08:46:10;0;49	9485;8	5933;5;194;55;
$GPXUP;2116;08:46:11;0;49	94858;8	59347;5;194;52;
$GPXUP;2116;08:46:12;0;49	94864;8	59361;5;194;45;
$GPXUP;2116;08:46:13;0;49	94872;8	59366;5;195;39;
$GPXUP;2116;08:46:14;0;49	94881;8	59366;5;195;33;
$GPXUP;2116;08:46:15;0;49	9489;8	59358;5;196;37;
$GPXUP;2116;08:46:16;0;49	949;8	59349;5;196;41;
$GPXUP;2116;08:46:17;0;49	9491;8	59342;5;196;39;
$GPXUP;2116;08:46:18;0;49	94917;8	5934;5;196;30;
$GPXUP;2116;08:46:19;0;49	94921;8	59348;5;196;27;
$GPXUP;2116;08:46:20;0;49	94921;8	59364;5;196;40;
$GPXUP;2116;08:46:21;0;49	94913;8	59385;5;195;56;
$GPXUP;2116;08:46:22;0;49	94907;8	59408;5;195;59;
$GPXUP;2116;08:46:23;0;49	94901;8	59432;5;194;60;
$GPXUP;2116;08:46:24;0;49	94895;8	59455;5;193;60;
$GPXUP;2116;08:46:25;0;49	9489;8	5948;5;194;60;
$GPXUP;2116;08:46:26;0;49	94888;8	59503;5;192;60;
$GPXUP;2116;08:46:27;0;49	94887;8	59527;5;192;58;
$GPXUP;2116;08:46:28;0;49	94887;8	59548;5;191;55;
$GPXUP;2116;08:46:29;0;49	94891;8	59569;5;192;51;
$GPXUP;2116;08:46:30;0;49	94896;8	59585;5;192;48;
$GPXUP;2116;08:46:31;0;49	94904;8	59596;5;192;46;
$GPXUP;2116;08:46:32;0;49	94914;8	59607;5;193;48;
$GPXUP;2116;08:46:33;0;49	94923;8	59618;5;193;49;
$GPXUP;2116;08:46:34;0;49	94934;8	59626;5;193;51;
$GPXUP;2116;08:46:35;0;49	94947;8	59632;5;193;53;
$GPXUP;2116;08:46:36;0;49	94958;8	59638;5;194;52;
$GPXUP;2116;08:46:37;0;49	94969;8	59649;5;194;49;
$GPXUP;2116;08:46:38;0;49	94978;8	59659;5;195;47;
$GPXUP;2116;08:46:39;0;49	94988;8	59669;5;195;44;
$GPXUP;2116;08:46:40;0;49	94997;8	59676;5;197;43;
$GPXUP;2116;08:46:41;0;49	95008;8	59682;5;197;46;
$GPXUP;2116;08:46:42;0;49	95021;8	59681;5;197;53;
$GPXUP;2116;08:46:43;0;49	95035;8	59683;5;197;57;
$GPXUP;2116;08:46:44;0;49	95047;8	59683;5;197;52;
$GPXUP;2116;08:46:45;0;49	95061;8	5968;5;197;54;
$GPXUP;2116;08:46:46;0;49	95074;8	59673;5;198;57;
$GPXUP;2116;08:46:47;0;49	95085;8	59663;5;199;49;
$GPXUP;2116;08:46:48;0;49	95094;8	59646;5;199;57;
$GPXUP;2116;08:46:49;0;49	95105;8	5963;5;200;65;
$GPXUP;2116;08:46:50;0;49	95117;8	59614;5;201;62;
$GPXUP;2116;08:46:51;0;49	95127;8	596;5;201;52;
$GPXUP;2116;08:46:52;0;49	95136;8	5959;5;202;45;
$GPXUP;2116;08:46:53;0;49	95146;8	59586;5;203;42;
$GPXUP;2116;08:46:54;0;49	95158;8	59588;5;203;46;
$GPXUP;2116;08:46:55;0;49	95171;8	596;5;204;53;
$GPXUP;2116;08:46:56;0;49	95182;8	59613;5;207;52;
$GPXUP;2116;08:46:57;0;49	95195;8	59625;5;209;51;
$GPXUP;2116;08:46:58;0;49	95208;8	59634;5;212;52;
$GPXUP;2116;08:46:59;0;49	95221;8	59643;5;214;56;
$GPXUP;2116;08:47:00;0;49	95233;8	59656;5;217;52;
$GPXUP;2116;08:47:01;0;49	95244;8	59673;5;220;56;
$GPXUP;2116;08:47:02;0;49	95255;8	59692;5;223;57;
$GPXUP;2116;08:47:03;0;49	95265;8	5971;5;225;60;
$GPXUP;2116;08:47:04;0;49	95273;8	59733;5;227;60;
$GPXUP;2116;08:47:05;0;49	9528;8	59757;5;230;62;
$GPXUP;2116;08:47:06;0;49	95285;8	59785;5;232;68;
$GPXUP;2116;08:47:07;0;49	95285;8	59817;5;235;75;
$GPXUP;2116;08:47:08;0;49	95288;8	59845;5;236;70;
$GPXUP;2116;08:47:09;0;49	95293;8	59871;5;238;65;
$GPXUP;2116;08:47:10;0;49	95298;8	59897;5;239;66;
$GPXUP;2116;08:47:11;0;49	95303;8	59925;5;240;68;
$GPXUP;2116;08:47:12;0;49	9531;8	5995;5;242;67;
$GPXUP;2116;08:47:13;0;49	95317;8	59971;5;242;57;
$GPXUP;2116;08:47:14;0;49	95326;8	59989;5;243;59;
$GPXUP;2116;08:47:15;0;49	95335;8	60003;5;244;51;
$GPXUP;2116;08:47:16;0;49	95346;8	60011;5;245;44;
$GPXUP;2116;08:47:17;0;49	95357;8	60009;5;246;43;
$GPXUP;2116;08:47:18;0;49	9537;8	59997;5;247;50;
$GPXUP;2116;08:47:19;0;49	95378;8	59983;5;248;46;
$GPXUP;2116;08:47:20;0;49	95383;8	59962;5;249;47;
$GPXUP;2116;08:47:21;0;49	95389;8	59943;5;251;44;
$GPXUP;2116;08:47:22;0;49	95396;8	59927;5;253;44;
$GPXUP;2116;08:47:23;0;49	95401;8	59913;5;254;38;
$GPXUP;2116;08:47:24;0;49	95408;8	59902;5;255;35;
$GPXUP;2116;08:47:25;0;49	95417;8	59898;5;257;38;
$GPXUP;2116;08:47:26;0;49	95429;8	59903;5;258;50;
$GPXUP;2116;08:47:27;0;49	9544;8	59908;5;259;43;
$GPXUP;2116;08:47:28;0;49	95448;8	59909;5;259;32;
$GPXUP;2116;08:47:29;0;49	95456;8	59902;5;259;41;
$GPXUP;2116;08:47:30;0;49	95463;8	59888;5;259;46;
$GPXUP;2116;08:47:31;0;49	9547;8	59871;5;259;45;
$GPXUP;2116;08:47:32;0;49	95472;8	59851;5;259;44;
$GPXUP;2116;08:47:33;0;49	95474;8	59835;5;259;40;
$GPXUP;2116;08:47:34;0;49	95473;8	59815;5;259;47;
$GPXUP;2116;08:47:35;0;49	95468;8	59793;5;258;53;
$GPXUP;2116;08:47:36;0;49	95461;8	59773;5;257;57;
$GPXUP;2116;08:47:37;0;49	9545;8	59755;5;256;60;
$GPXUP;2116;08:47:38;0;49	95439;8	59738;5;255;60;
$GPXUP;2116;08:47:39;0;49	95428;8	59719;5;254;60;
$GPXUP;2116;08:47:40;0;49	9542;8	59699;5;252;56;
$GPXUP;2116;08:47:41;0;49	95416;8	59677;5;251;52;
$GPXUP;2116;08:47:42;0;49	95415;8	59658;5;249;48;
$GPXUP;2116;08:47:43;0;49	95415;8	5964;5;249;45;
$GPXUP;2116;08:47:44;0;49	95419;8	59624;5;246;43;
$GPXUP;2116;08:47:45;0;49	95425;8	59607;5;245;48;
$GPXUP;2116;08:47:46;0;49	95432;8	59595;5;245;40;
$GPXUP;2116;08:47:47;0;49	95439;8	59588;5;243;36;
$GPXUP;2116;08:47:48;0;49	9545;8	59585;5;241;41;
$GPXUP;2116;08:47:49;0;49	95461;8	59584;5;240;43;
$GPXUP;2116;08:47:50;0;49	95474;8	59587;5;238;49;
$GPXUP;2116;08:47:51;0;49	95487;8	59588;5;236;48;
$GPXUP;2116;08:47:52;0;49	95499;8	59585;5;234;46;
$GPXUP;2116;08:47:53;0;49	95509;8	59577;5;233;46;
$GPXUP;2116;08:47:54;0;49	95519;8	59568;5;231;46;
$GPXUP;2116;08:47:55;0;49	95531;8	59563;5;229;48;
$GPXUP;2116;08:47:56;0;49	95545;8	59564;5;228;50;
$GPXUP;2116;08:47:57;0;49	95558;8	59567;5;226;52;
$GPXUP;2116;08:47:58;0;49	95572;8	59569;5;225;52;
$GPXUP;2116;08:47:59;0;49	95584;8	59566;5;223;48;
$GPXUP;2116;08:48:00;0;49	95596;8	59557;5;222;50;
$GPXUP;2116;08:48:01;0;49	95607;8	59552;5;221;49;
$GPXUP;2116;08:48:02;0;49	95618;8	59543;5;220;47;
$GPXUP;2116;08:48:03;0;49	95628;8	59531;5;220;51;
$GPXUP;2116;08:48:04;0;49	95637;8	59517;5;219;52;
$GPXUP;2116;08:48:05;0;49	95643;8	59497;5;218;53;
$GPXUP;2116;08:48:06;0;49	95647;8	59478;5;217;52;
$GPXUP;2116;08:48:07;0;49	95651;8	59461;5;218;49;
$GPXUP;2116;08:48:08;0;49	95653;8	59441;5;219;49;
$GPXUP;2116;08:48:09;0;49	95653;8	5942;5;218;50;
$GPXUP;2116;08:48:10;0;49	95656;8	59401;5;219;50;
$GPXUP;2116;08:48:11;0;49	9566;8	59383;5;218;49;
$GPXUP;2116;08:48:12;0;49	95667;8	59366;5;218;50;
$GPXUP;2116;08:48:13;0;49	95675;8	59352;5;217;50;
$GPXUP;2116;08:48:14;0;49	95684;8	5934;5;217;51;
$GPXUP;2116;08:48:15;0;49	95695;8	59331;5;215;52;
$GPXUP;2116;08:48:16;0;49	95708;8	59322;5;214;53;
$GPXUP;2116;08:48:17;0;49	95719;8	59311;5;215;52;
$GPXUP;2116;08:48:18;0;49	95727;8	59297;5;214;51;
$GPXUP;2116;08:48:19;0;49	95738;8	59286;5;215;51;
$GPXUP;2116;08:48:20;0;49	95748;8	59277;5;215;50;
$GPXUP;2116;08:48:21;0;49	9576;8	59268;5;215;51;
$GPXUP;2116;08:48:22;0;49	95773;8	59262;5;215;54;
$GPXUP;2116;08:48:23;0;49	95786;8	59261;5;215;57;
$GPXUP;2116;08:48:24;0;49	95803;8	59263;5;216;63;
$GPXUP;2116;08:48:25;0;49	95818;8	59262;5;216;60;
$GPXUP;2116;08:48:26;0;49	95831;8	59258;5;217;53;
$GPXUP;2116;08:48:27;0;49	95843;8	59254;5;217;51;
$GPXUP;2116;08:48:28;0;49	95855;8	5925;5;219;50;
$GPXUP;2116;08:48:29;0;49	95868;8	59244;5;219;52;
$GPXUP;2116;08:48:30;0;49	95878;8	59235;5;220;51;
$GPXUP;2116;08:48:31;0;49	95888;8	59224;5;220;49;
$GPXUP;2116;08:48:32;0;49	95897;8	59211;5;219;48;
$GPXUP;2116;08:48:33;0;49	95906;8	592;5;220;48;
$GPXUP;2116;08:48:34;0;49	95916;8	59191;5;221;48;
$GPXUP;2116;08:48:35;0;49	95925;8	59182;5;221;47;
$GPXUP;2116;08:48:36;0;49	95934;8	59171;5;222;44;
$GPXUP;2116;08:48:37;0;49	95939;8	59158;5;223;43;
$GPXUP;2116;08:48:38;0;49	95942;8	59141;5;222;44;
$GPXUP;2116;08:48:39;0;49	95947;8	59127;5;223;42;
$GPXUP;2116;08:48:40;0;49	95955;8	59117;5;222;41;
$GPXUP;2116;08:48:41;0;49	95966;8	59109;5;223;46;
$GPXUP;2116;08:48:42;0;49	95976;8	59102;5;223;48;
$GPXUP;2116;08:48:43;0;49	95986;8	5909;5;222;48;
$GPXUP;2116;08:48:44;0;49	95993;8	59076;5;222;47;
$GPXUP;2116;08:48:45;0;49	96;8	5906;5;222;48;
$GPXUP;2116;08:48:46;0;49	96003;8	59043;5;222;48;
$GPXUP;2116;08:48:47;0;49	96005;8	59026;5;223;43;
$GPXUP;2116;08:48:48;0;49	96009;8	59012;5;224;38;
$GPXUP;2116;08:48:49;0;49	96012;8	58997;5;224;39;
$GPXUP;2116;08:48:50;0;49	96014;8	58979;5;225;47;
$GPXUP;2116;08:48:51;0;49	96012;8	58961;5;225;46;
$GPXUP;2116;08:48:52;0;49	96013;8	58944;5;225;41;
$GPXUP;2116;08:48:53;0;49	96014;8	58931;5;226;35;
$GPXUP;2116;08:48:54;0;49	96016;8	5892;5;226;26;
$GPXUP;2116;08:48:55;0;49	96019;8	58915;5;226;16;
$GPXUP;2116;08:48:56;0;49	96025;8	58916;5;225;20;
$GPXUP;2116;08:48:57;0;49	96037;8	58919;5;224;44;
$GPXUP;2116;08:48:58;0;49	9605;8	58924;5;222;47;
$GPXUP;2116;08:48:59;0;49	96064;8	5893;5;220;51;
$GPXUP;2116;08:49:00;0;49	96077;8	58936;5;219;50;
$GPXUP;2116;08:49:01;0;49	96089;8	58947;5;217;47;
$GPXUP;2116;08:49:02;0;49	961;8	58958;5;216;46;
$GPXUP;2116;08:49:03;0;49	9611;8	58966;5;214;42;
$GPXUP;2116;08:49:04;0;49	96122;8	58972;5;214;45;
$GPXUP;2116;08:49:05;0;49	96135;8	58979;5;212;50;
$GPXUP;2116;08:49:06;0;49	96146;8	58992;5;210;52;
$GPXUP;2116;08:49:07;0;49	96155;8	5901;5;209;57;
$GPXUP;2116;08:49:08;0;49	96164;8	5903;5;207;60;
$GPXUP;2116;08:49:09;0;49	96174;8	59049;5;205;59;
$GPXUP;2116;08:49:10;0;49	96186;8	59062;5;203;56;
$GPXUP;2116;08:49:11;0;49	96199;8	59071;5;201;56;
$GPXUP;2116;08:49:12;0;49	96212;8	59077;5;200;54;
$GPXUP;2116;08:49:13;0;49	96226;8	59084;5;198;56;
$GPXUP;2116;08:49:14;0;49	96238;8	59094;5;197;53;
$GPXUP;2116;08:49:15;0;49	96249;8	59107;5;195;53;
$GPXUP;2116;08:49:16;0;49	96257;8	59126;5;195;56;
$GPXUP;2116;08:49:17;0;49	96266;8	59147;5;193;62;
$GPXUP;2116;08:49:18;0;49	96275;8	59169;5;192;65;
$GPXUP;2116;08:49:19;0;49	96285;8	59189;5;191;64;
$GPXUP;2116;08:49:20;0;49	96299;8	59203;5;189;63;
$GPXUP;2116;08:49:21;0;49	96315;8	59213;5;187;68;
$GPXUP;2116;08:49:22;0;49	96332;8	59221;5;186;69;
$GPXUP;2116;08:49:23;0;49	96349;8	59225;5;185;67;
$GPXUP;2116;08:49:24;0;49	96363;8	59224;5;183;59;
$GPXUP;2116;08:49:25;0;49	96377;8	59219;5;182;57;
$GPXUP;2116;08:49:26;0;49	96387;8	59207;5;181;50;
$GPXUP;2116;08:49:27;0;49	96397;8	59193;5;182;47;
$GPXUP;2116;08:49:28;0;49	96407;8	59184;5;183;47;
$GPXUP;2116;08:49:29;0;49	96417;8	5917;5;183;47;
$GPXUP;2116;08:49:30;0;49	96427;8	59159;5;183;48;
$GPXUP;2116;08:49:31;0;49	96437;8	59152;5;183;45;
$GPXUP;2116;08:49:32;0;49	96449;8	59153;5;182;51;
$GPXUP;2116;08:49:33;0;49	96462;8	59151;5;182;52;
$GPXUP;2116;08:49:34;0;49	96474;8	59144;5;181;50;
$GPXUP;2116;08:49:35;0;49	96485;8	5914;5;181;49;
$GPXUP;2116;08:49:36;0;49	96496;8	59134;5;181;45;
$GPXUP;2116;08:49:37;0;49	96505;8	59125;5;181;42;
$GPXUP;2116;08:49:38;0;49	96513;8	59116;5;181;40;
$GPXUP;2116;08:49:39;0;49	96521;8	5911;5;182;35;
$GPXUP;2116;08:49:40;0;49	9653;8	59106;5;181;35;
$GPXUP;2116;08:49:41;0;49	96542;8	59107;5;181;47;
$GPXUP;2116;08:49:42;0;49	96554;8	59105;5;180;47;
$GPXUP;2116;08:49:43;0;49	96566;8	59101;5;179;50;
$GPXUP;2116;08:49:44;0;49	96578;8	59094;5;179;52;
$GPXUP;2116;08:49:45;0;49	9659;8	59086;5;179;50;
$GPXUP;2116;08:49:46;0;49	96602;8	5908;5;180;50;
$GPXUP;2116;08:49:47;0;49	96611;8	59069;5;180;49;
$GPXUP;2116;08:49:48;0;49	9662;8	59053;5;180;49;
$GPXUP;2116;08:49:49;0;49	96624;8	59035;5;181;50;
$GPXUP;2116;08:49:50;0;49	96627;8	59015;5;180;51;
$GPXUP;2116;08:49:51;0;49	96629;8	58993;5;181;54;
$GPXUP;2116;08:49:52;0;49	96633;8	58975;5;181;47;
$GPXUP;2116;08:49:53;0;49	96637;8	5896;5;181;38;
$GPXUP;2116;08:49:54;0;49	96643;8	58949;5;181;41;
$GPXUP;2116;08:49:55;0;49	96654;8	58946;5;182;38;
$GPXUP;2116;08:49:56;0;49	96663;8	58945;5;182;40;
$GPXUP;2116;08:49:57;0;49	96675;8	58946;5;183;41;
$GPXUP;2116;08:49:58;0;49	96686;8	58946;5;183;41;
$GPXUP;2116;08:49:59;0;49	96696;8	58951;5;184;43;
$GPXUP;2116;08:50:00;0;49	96708;8	5896;5;185;46;
$GPXUP;2116;08:50:01;0;49	96719;8	58967;5;185;45;
$GPXUP;2116;08:50:02;0;49	9673;8	5897;5;186;43;
$GPXUP;2116;08:50:03;0;49	9674;8	58971;5;187;41;
$GPXUP;2116;08:50:04;0;49	96751;8	58973;5;188;43;
$GPXUP;2116;08:50:05;0;49	96761;8	5898;5;188;41;
$GPXUP;2116;08:50:06;0;49	96771;8	58993;5;190;50;
$GPXUP;2116;08:50:07;0;49	96782;8	59002;5;191;47;
$GPXUP;2116;08:50:08;0;49	96792;8	59005;5;192;44;
$GPXUP;2116;08:50:09;0;49	96804;8	59004;5;193;42;
$GPXUP;2116;08:50:10;0;49	96814;8	59003;5;194;42;
$GPXUP;2116;08:50:11;0;49	96823;8	59006;5;196;35;
$GPXUP;2116;08:50:12;0;49	96833;8	59014;5;197;46;
$GPXUP;2116;08:50:13;0;49	96845;8	59019;5;198;47;
$GPXUP;2116;08:50:14;0;49	96857;8	59018;5;199;47;
$GPXUP;2116;08:50:15;0;49	96869;8	59018;5;199;46;
$GPXUP;2116;08:50:16;0;49	96881;8	59021;5;200;46;
$GPXUP;2116;08:50:17;0;49	96892;8	59027;5;200;47;
$GPXUP;2116;08:50:18;0;49	96904;8	59031;5;199;47;
$GPXUP;2116;08:50:19;0;49	96917;8	59033;5;199;47;
$GPXUP;2116;08:50:20;0;49	96929;8	59038;5;198;48;
$GPXUP;2116;08:50:21;0;49	96942;8	59044;5;198;52;
$GPXUP;2116;08:50:22;0;49	96954;8	59054;5;197;52;
$GPXUP;2116;08:50:23;0;49	96963;8	59072;5;196;56;
$GPXUP;2116;08:50:24;0;49	96972;8	59089;5;195;55;
$GPXUP;2116;08:50:25;0;49	96981;8	59106;5;194;56;
$GPXUP;2116;08:50:26;0;49	96991;8	59125;5;195;56;
$GPXUP;2116;08:50:27;0;49	97001;8	59138;5;193;52;
$GPXUP;2116;08:50:28;0;49	97013;8	59146;5;193;49;
$GPXUP;2116;08:50:29;0;49	97024;8	59148;5;192;46;
$GPXUP;2116;08:50:30;0;49	97035;8	59143;5;193;46;
$GPXUP;2116;08:50:31;0;49	97044;8	59136;5;193;44;
$GPXUP;2116;08:50:32;0;49	97051;8	59124;5;194;41;
$GPXUP;2116;08:50:33;0;49	97056;8	59111;5;195;41;
$GPXUP;2116;08:50:34;0;49	97061;8	59098;5;196;40;
$GPXUP;2116;08:50:35;0;49	97066;8	59083;5;197;41;
$GPXUP;2116;08:50:36;0;49	9707;8	59069;5;198;41;
$GPXUP;2116;08:50:37;0;49	97076;8	59056;5;199;41;
$GPXUP;2116;08:50:38;0;49	97081;8	59043;5;200;41;
$GPXUP;2116;08:50:39;0;49	97085;8	59028;5;201;43;
$GPXUP;2116;08:50:40;0;49	97088;8	5901;5;201;45;
$GPXUP;2116;08:50:41;0;49	97087;8	58992;5;201;47;
$GPXUP;2116;08:50:42;0;49	97084;8	58973;5;201;50;
$GPXUP;2116;08:50:43;0;49	97085;8	58956;5;202;45;
$GPXUP;2116;08:50:44;0;49	97087;8	58939;5;203;43;
$GPXUP;2116;08:50:45;0;49	97092;8	58925;5;203;41;
$GPXUP;2116;08:50:46;0;49	97097;8	58911;5;204;40;
$GPXUP;2116;08:50:47;0;49	97105;8	58903;5;204;38;
$GPXUP;2116;08:50:48;0;49	97111;8	58894;5;206;37;
$GPXUP;2116;08:50:49;0;49	97115;8	58879;5;208;40;
$GPXUP;2116;08:50:50;0;49	97118;8	58862;5;210;44;
$GPXUP;2116;08:50:51;0;49	9712;8	58847;5;211;41;
$GPXUP;2116;08:50:52;0;49	97128;8	58834;5;212;40;
$GPXUP;2116;08:50:53;0;49	97133;8	58824;5;213;40;
$GPXUP;2116;08:50:54;0;49	97142;8	58814;5;214;39;
$GPXUP;2116;08:50:55;0;49	97149;8	58805;5;215;37;
$GPXUP;2116;08:50:56;0;49	97157;8	58799;5;215;36;
$GPXUP;2116;08:50:57;0;49	97166;8	58797;5;216;35;
$GPXUP;2116;08:50:58;0;49	97177;8	588;5;217;42;
$GPXUP;2116;08:50:59;0;49	97187;8	58814;5;218;48;
$GPXUP;2116;08:51:00;0;49	97197;8	5883;5;218;50;
$GPXUP;2116;08:51:01;0;49	97207;8	58845;5;217;50;
$GPXUP;2116;08:51:02;0;49	97216;8	58862;5;216;53;
$GPXUP;2116;08:51:03;0;49	97227;8	58882;5;216;56;
$GPXUP;2116;08:51:04;0;49	97235;8	58904;5;215;60;
$GPXUP;2116;08:51:05;0;49	9724;8	5893;5;214;65;
$GPXUP;2116;08:51:06;0;49	97244;8	58956;5;212;67;
$GPXUP;2116;08:51:07;0;49	97248;8	58984;5;211;68;
$GPXUP;2116;08:51:08;0;49	97251;8	59013;5;210;69;
$GPXUP;2116;08:51:09;0;49	97254;8	59042;5;209;70;
$GPXUP;2116;08:51:10;0;49	97254;8	5907;5;207;73;
$GPXUP;2116;08:51:11;0;49	97255;8	59101;5;207;74;
$GPXUP;2116;08:51:12;0;49	97255;8	5913;5;206;73;
$GPXUP;2116;08:51:13;0;49	97257;8	59158;5;206;71;
$GPXUP;2116;08:51:14;0;49	97261;8	59186;5;204;68;
$GPXUP;2116;08:51:15;0;49	97267;8	5921;5;204;65;
$GPXUP;2116;08:51:16;0;49	97273;8	59235;5;204;66;
$GPXUP;2116;08:51:17;0;49	9728;8	59257;5;204;64;
$GPXUP;2116;08:51:18;0;49	97288;8	59278;5;203;60;
$GPXUP;2116;08:51:19;0;49	97297;8	59297;5;203;60;
$GPXUP;2116;08:51:20;0;49	97304;8	59319;5;204;61;
$GPXUP;2116;08:51:21;0;49	97312;8	59339;5;204;61;
$GPXUP;2116;08:51:22;0;49	97321;8	59357;5;205;56;
$GPXUP;2116;08:51:23;0;49	97331;8	59371;5;204;52;
$GPXUP;2116;08:51:24;0;49	97341;8	59385;5;204;52;
$GPXUP;2116;08:51:25;0;49	97351;8	59398;5;204;53;
$GPXUP;2116;08:51:26;0;49	97363;8	59411;5;204;54;
$GPXUP;2116;08:51:27;0;49	97373;8	59428;5;203;55;
$GPXUP;2116;08:51:28;0;49	97383;8	59445;5;202;58;
$GPXUP;2116;08:51:29;0;49	97395;8	59459;5;201;57;
$GPXUP;2116;08:51:30;0;49	97407;8	59466;5;201;53;
$GPXUP;2116;08:51:31;0;49	9742;8	59467;5;200;50;
$GPXUP;2116;08:51:32;0;49	97433;8	59466;5;199;50;
$GPXUP;2116;08:51:33;0;49	97445;8	59462;5;199;49;
$GPXUP;2116;08:51:34;0;49	97458;8	59462;5;198;50;
$GPXUP;2116;08:51:35;0;49	97471;8	59463;5;198;52;
$GPXUP;2116;08:51:36;0;49	97484;8	59459;5;198;50;
$GPXUP;2116;08:51:37;0;49	97494;8	59454;5;198;41;
$GPXUP;2116;08:51:38;0;49	97504;8	59443;5;198;47;
$GPXUP;2116;08:51:39;0;49	97512;8	59429;5;197;46;
$GPXUP;2116;08:51:40;0;49	97521;8	59417;5;197;46;
$GPXUP;2116;08:51:41;0;49	97529;8	59403;5;197;46;
$GPXUP;2116;08:51:42;0;49	97536;8	59387;5;198;48;
$GPXUP;2116;08:51:43;0;49	97544;8	59373;5;199;48;
$GPXUP;2116;08:51:44;0;49	97555;8	59364;5;199;48;
$GPXUP;2116;08:51:45;0;49	97566;8	59356;5;199;46;
$GPXUP;2116;08:51:46;0;49	97576;8	59346;5;200;47;
$GPXUP;2116;08:51:47;0;49	97586;8	59332;5;200;49;
$GPXUP;2116;08:51:48;0;49	97596;8	5932;5;200;50;
$GPXUP;2116;08:51:49;0;49	97605;8	59306;5;201;50;
$GPXUP;2116;08:51:50;0;49	97613;8	5929;5;201;48;
$GPXUP;2116;08:51:51;0;49	9762;8	59277;5;203;43;
$GPXUP;2116;08:51:52;0;49	97628;8	59266;5;204;43;
$GPXUP;2116;08:51:53;0;49	97639;8	59258;5;206;47;
$GPXUP;2116;08:51:54;0;49	97649;8	59255;5;206;41;
$GPXUP;2116;08:51:55;0;49	97658;8	5925;5;207;38;
$GPXUP;2116;08:51:56;0;49	97666;8	5924;5;208;41;
$GPXUP;2116;08:51:57;0;49	97671;8	59227;5;208;38;
$GPXUP;2116;08:51:58;0;49	97675;8	5921;5;210;44;
$GPXUP;2116;08:51:59;0;49	97676;8	59195;5;210;41;
$GPXUP;2116;08:52:00;0;49	97673;8	59174;5;209;50;
$GPXUP;2116;08:52:01;0;49	97671;8	59156;5;210;47;
$GPXUP;2116;08:52:02;0;49	9767;8	59139;5;209;44;
$GPXUP;2116;08:52:03;0;49	97668;8	59119;5;208;48;
$GPXUP;2116;08:52:04;0;49	97667;8	59098;5;206;51;
$GPXUP;2116;08:52:05;0;49	97668;8	59078;5;205;49;
$GPXUP;2116;08:52:06;0;49	97672;8	59063;5;203;45;
$GPXUP;2116;08:52:07;0;49	97677;8	59048;5;202;42;
$GPXUP;2116;08:52:08;0;49	97681;8	59033;5;202;42;
$GPXUP;2116;08:52:09;0;49	97685;8	59017;5;201;40;
$GPXUP;2116;08:52:10;0;49	97686;8	59001;5;200;43;
$GPXUP;2116;08:52:11;0;49	97685;8	58982;5;198;47;
$GPXUP;2116;08:52:12;0;49	97681;8	58963;5;198;52;
$GPXUP;2116;08:52:13;0;49	97675;8	58943;5;196;54;
$GPXUP;2116;08:52:14;0;49	97673;8	58921;5;195;53;
$GPXUP;2116;08:52:15;0;49	97673;8	58902;5;193;48;
$GPXUP;2116;08:52:16;0;49	97676;8	58886;5;192;44;
$GPXUP;2116;08:52:17;0;49	97683;8	58873;5;191;41;
$GPXUP;2116;08:52:18;0;49	97689;8	58862;5;190;39;
$GPXUP;2116;08:52:19;0;49	97693;8	58848;5;189;40;
$GPXUP;2116;08:52:20;0;49	97694;8	5883;5;188;44;
$GPXUP;2116;08:52:21;0;49	97692;8	58812;5;187;49;
$GPXUP;2116;08:52:22;0;49	97689;8	58792;5;186;53;
$GPXUP;2116;08:52:23;0;49	97687;8	5877;5;186;54;
$GPXUP;2116;08:52:24;0;49	97684;8	58749;5;184;54;
$GPXUP;2116;08:52:25;0;49	9768;8	58727;5;184;56;
$GPXUP;2116;08:52:26;0;49	97677;8	58707;5;183;54;
$GPXUP;2116;08:52:27;0;49	97675;8	58684;5;182;56;
$GPXUP;2116;08:52:28;0;49	97675;8	58666;5;181;47;
$GPXUP;2116;08:52:29;0;49	97679;8	58654;5;180;33;
$GPXUP;2116;08:52:30;0;49	97689;8	58649;5;179;40;
$GPXUP;2116;08:52:31;0;49	97698;8	58638;5;179;42;
$GPXUP;2116;08:52:32;0;49	97705;8	58623;5;179;44;
$GPXUP;2116;08:52:33;0;49	97712;8	58609;5;179;45;
$GPXUP;2116;08:52:34;0;49	97717;8	58593;5;180;45;
$GPXUP;2116;08:52:35;0;49	97724;8	5858;5;179;42;
$GPXUP;2116;08:52:36;0;49	97733;8	58572;5;180;41;
$GPXUP;2116;08:52:37;0;49	97743;8	58567;5;180;40;
$GPXUP;2116;08:52:38;0;49	97754;8	58561;5;181;39;
$GPXUP;2116;08:52:39;0;49	97764;8	58553;5;180;43;
$GPXUP;2116;08:52:40;0;49	9777;8	58542;5;181;40;
$GPXUP;2116;08:52:41;0;49	97777;8	58526;5;181;47;
$GPXUP;2116;08:52:42;0;49	97783;8	5851;5;181;47;
$GPXUP;2116;08:52:43;0;49	97789;8	58494;5;181;47;
$GPXUP;2116;08:52:44;0;49	97794;8	58478;5;181;45;
$GPXUP;2116;08:52:45;0;49	97799;8	58464;5;182;43;
$GPXUP;2116;08:52:46;0;49	97807;8	58449;5;182;47;
$GPXUP;2116;08:52:47;0;49	97815;8	58438;5;182;44;
$GPXUP;2116;08:52:48;0;49	97825;8	58436;5;182;37;
$GPXUP;2116;08:52:49;0;49	97838;8	58438;5;182;47;
$GPXUP;2116;08:52:50;0;49	97851;8	58439;5;181;50;
$GPXUP;2116;08:52:51;0;49	97866;8	58442;5;180;51;
$GPXUP;2116;08:52:52;0;49	97879;8	58449;5;180;51;
$GPXUP;2116;08:52:53;0;49	97893;8	5846;5;178;54;
$GPXUP;2116;08:52:54;0;49	97906;8	58468;5;177;53;
$GPXUP;2116;08:52:55;0;49	9792;8	58472;5;175;50;
$GPXUP;2116;08:52:56;0;49	97932;8	58473;5;174;45;
$GPXUP;2116;08:52:57;0;49	97944;8	58468;5;172;49;
$GPXUP;2116;08:52:58;0;49	97957;8	58464;5;172;48;
$GPXUP;2116;08:52:59;0;49	97968;8	58456;5;172;47;
$GPXUP;2116;08:53:00;0;49	97979;8	58446;5;172;47;
$GPXUP;2116;08:53:01;0;49	9799;8	58436;5;172;48;
$GPXUP;2116;08:53:02;0;49	98001;8	58428;5;171;49;
$GPXUP;2116;08:53:03;0;49	98013;8	58423;5;171;49;
$GPXUP;2116;08:53:04;0;49	98026;8	58421;5;170;49;
$GPXUP;2116;08:53:05;0;49	98039;8	58421;5;170;49;
$GPXUP;2116;08:53:06;0;49	98052;8	58423;5;169;51;
$GPXUP;2116;08:53:07;0;49	98065;8	58433;5;168;52;
$GPXUP;2116;08:53:08;0;49	98078;8	58439;5;167;55;
$GPXUP;2116;08:53:09;0;49	98092;8	58442;5;167;56;
$GPXUP;2116;08:53:10;0;49	98105;8	5844;5;167;50;
$GPXUP;2116;08:53:11;0;49	98118;8	5844;5;166;48;
$GPXUP;2116;08:53:12;0;49	98131;8	58444;5;165;50;
$GPXUP;2116;08:53:13;0;49	98144;8	58449;5;165;53;
$GPXUP;2116;08:53:14;0;49	98157;8	58458;5;163;57;
$GPXUP;2116;08:53:15;0;49	98171;8	58469;5;163;61;
$GPXUP;2116;08:53:16;0;49	98184;8	58477;5;163;57;
$GPXUP;2116;08:53:17;0;49	98196;8	58482;5;162;48;
$GPXUP;2116;08:53:18;0;49	98209;8	58479;5;161;49;
$GPXUP;2116;08:53:19;0;49	98221;8	58477;2;161;49;
$GPXUP;2116;08:53:20;0;49	98231;8	58483;5;160;46;
$GPXUP;2116;08:53:21;0;49	98242;8	58491;5;160;48;
$GPXUP;2116;08:53:22;0;49	98255;8	58492;5;159;49;
$GPXUP;2116;08:53:23;0;49	98266;8	5849;5;159;48;
$GPXUP;2116;08:53:24;0;49	98278;8	58483;5;159;47;
$GPXUP;2116;08:53:25;0;49	9829;8	58478;5;159;47;
$GPXUP;2116;08:53:26;0;49	98301;8	58478;5;159;45;
$GPXUP;2116;08:53:27;0;49	98313;8	58483;5;160;48;
$GPXUP;2116;08:53:28;0;49	98326;8	58485;5;158;51;
$GPXUP;2116;08:53:29;0;49	98339;8	58486;5;158;51;
$GPXUP;2116;08:53:30;0;49	98352;8	58488;5;157;52;
$GPXUP;2116;08:53:31;0;49	98365;8	58494;5;157;53;
$GPXUP;2116;08:53:32;0;49	98378;8	58497;5;157;53;
$GPXUP;2116;08:53:33;0;49	98391;8	58504;5;157;52;
$GPXUP;2116;08:53:34;0;49	98404;8	58508;5;157;52;
$GPXUP;2116;08:53:35;0;49	98416;8	58506;5;157;49;
$GPXUP;2116;08:53:36;0;49	98428;8	58499;5;157;47;
$GPXUP;2116;08:53:37;0;49	98438;8	58493;5;158;48;
$GPXUP;2116;08:53:38;0;49	9845;8	58486;5;158;46;
$GPXUP;2116;08:53:39;0;49	98461;8	58485;5;158;43;
$GPXUP;2116;08:53:40;0;49	98473;8	58487;5;158;49;
$GPXUP;2116;08:53:41;0;49	98484;8	58498;5;158;51;
$GPXUP;2116;08:53:42;0;49	98495;8	58508;5;158;51;
$GPXUP;2116;08:53:43;0;49	98507;8	58519;5;159;54;
$GPXUP;2116;08:53:44;0;49	98518;8	58532;5;159;57;
$GPXUP;2116;08:53:45;0;49	98528;8	58551;5;159;60;
$GPXUP;2116;08:53:46;0;49	98536;8	58571;5;159;63;
$GPXUP;2116;08:53:47;0;49	98542;8	58596;5;159;65;
$GPXUP;2116;08:53:48;0;49	98547;8	58619;5;159;63;
$GPXUP;2116;08:53:49;0;49	98555;8	58642;5;160;63;
$GPXUP;2116;08:53:50;0;49	98565;8	58662;5;160;64;
$GPXUP;2116;08:53:51;0;49	98576;8	58675;5;160;58;
$GPXUP;2116;08:53:52;0;49	98588;8	58685;5;160;52;
$GPXUP;2116;08:53:53;0;49	98599;8	58696;5;160;51;
$GPXUP;2116;08:53:54;0;49	98611;8	58702;5;161;50;
$GPXUP;2116;08:53:55;0;49	98624;8	58705;5;161;52;
$GPXUP;2116;08:53:56;0;49	98637;8	58705;5;161;52;
$GPXUP;2116;08:53:57;0;49	98651;8	58711;5;161;54;
$GPXUP;2116;08:53:58;0;49	98665;8	58716;5;162;57;
$GPXUP;2116;08:53:59;0;49	98677;8	58719;5;163;49;
$GPXUP;2116;08:54:00;0;49	98689;8	58722;5;164;47;
$GPXUP;2116;08:54:01;0;49	987;8	58719;5;164;43;
$GPXUP;2116;08:54:02;0;49	98709;8	58708;5;165;42;
$GPXUP;2116;08:54:03;0;49	98715;8	58695;5;166;37;
$GPXUP;2116;08:54:04;0;49	98719;8	58676;5;167;44;
$GPXUP;2116;08:54:05;0;49	98725;8	5866;5;168;44;
$GPXUP;2116;08:54:06;0;49	98734;8	58646;5;169;44;
$GPXUP;2116;08:54:07;0;49	98743;8	58636;5;170;45;
$GPXUP;2116;08:54:08;0;49	98751;8	58623;5;171;43;
$GPXUP;2116;08:54:09;0;49	98761;8	58615;5;173;42;
$GPXUP;2116;08:54:10;0;49	98768;8	58603;5;173;41;
$GPXUP;2116;08:54:11;0;49	98776;8	58589;5;174;42;
$GPXUP;2116;08:54:12;0;49	9878;8	58571;5;175;45;
$GPXUP;2116;08:54:13;0;49	98781;8	58552;5;175;47;
$GPXUP;2116;08:54:14;0;49	98782;8	58532;5;176;45;
$GPXUP;2116;08:54:15;0;49	98785;8	58514;5;176;41;
$GPXUP;2116;08:54:16;0;49	9879;8	58501;5;177;36;
$GPXUP;2116;08:54:17;0;49	98797;8	58492;5;176;34;
$GPXUP;2116;08:54:18;0;49	98806;8	58487;5;176;35;
$GPXUP;2116;08:54:19;0;49	98814;8	58484;5;176;36;
$GPXUP;2116;08:54:20;0;49	98824;8	58482;5;175;37;
$GPXUP;2116;08:54:21;0;49	98834;8	58482;5;175;40;
$GPXUP;2116;08:54:22;0;49	98844;8	58478;5;175;42;
$GPXUP;2116;08:54:23;0;49	98853;8	58469;5;174;42;
$GPXUP;2116;08:54:24;0;49	98858;8	58453;5;173;42;
$GPXUP;2116;08:54:25;0;49	9886;8	58436;5;174;41;
$GPXUP;2116;08:54:26;0;49	9886;8	58419;5;174;40;
$GPXUP;2116;08:54:27;0;49	98859;8	58401;5;174;43;
$GPXUP;2116;08:54:28;0;49	98859;8	58381;5;174;44;
$GPXUP;2116;08:54:29;0;49	98859;8	58366;5;173;39;
$GPXUP;2116;08:54:30;0;49	98862;8	58349;5;173;38;
$GPXUP;2116;08:54:31;0;49	98869;8	58334;5;172;45;
$GPXUP;2116;08:54:32;0;49	98872;8	58316;5;172;45;
$GPXUP;2116;08:54:33;0;49	98873;8	58296;5;172;49;
$GPXUP;2116;08:54:34;0;49	98874;8	58275;5;173;49;
$GPXUP;2116;08:54:35;0;49	98869;8	58256;5;173;52;
$GPXUP;2116;08:54:36;0;49	98862;8	58235;5;173;56;
$GPXUP;2116;08:54:37;0;49	98855;8	58216;5;172;58;
$GPXUP;2116;08:54:38;0;49	9885;8	58193;5;173;57;
$GPXUP;2116;08:54:39;0;49	98845;8	5817;5;173;60;
$GPXUP;2116;08:54:40;0;49	98841;8	58148;5;173;59;
$GPXUP;2116;08:54:41;0;49	98841;8	58131;5;172;45;
$GPXUP;2116;08:54:42;0;49	98842;8	58115;5;172;42;
$GPXUP;2116;08:54:43;0;49	9885;8	58099;5;173;46;
$GPXUP;2116;08:54:44;0;49	98861;8	58087;5;172;52;
$GPXUP;2116;08:54:45;0;49	98872;8	58072;5;172;53;
$GPXUP;2116;08:54:46;0;49	98884;8	5806;5;171;53;
$GPXUP;2116;08:54:47;0;49	98894;8	58045;5;172;53;
$GPXUP;2116;08:54:48;0;49	98905;8	58032;5;172;52;
$GPXUP;2116;08:54:49;0;49	98917;8	58022;5;171;49;
$GPXUP;2116;08:54:50;0;49	98931;8	58014;5;171;56;
$GPXUP;2116;08:54:51;0;49	98945;8	58015;5;171;48;
$GPXUP;2116;08:54:52;0;49	98958;8	58017;5;171;47;
$GPXUP;2116;08:54:53;0;49	9897;8	58021;5;171;48;
$GPXUP;2116;08:54:54;0;49	98984;8	5803;5;170;52;
$GPXUP;2116;08:54:55;0;49	98998;8	58037;5;169;55;
$GPXUP;2116;08:54:56;0;49	99014;8	5804;5;169;61;
$GPXUP;2116;08:54:57;0;49	99027;8	58037;5;168;53;
$GPXUP;2116;08:54:58;0;49	9904;8	58034;5;168;48;
$GPXUP;2116;08:54:59;0;49	99051;8	58029;5;168;44;
$GPXUP;2116;08:55:00;0;49	99062;8	58022;5;167;45;
$GPXUP;2116;08:55:01;0;49	99074;8	58019;5;166;45;
$GPXUP;2116;08:55:02;0;49	99085;8	58022;5;166;46;
$GPXUP;2116;08:55:03;0;49	99098;8	58029;5;166;51;
$GPXUP;2116;08:55:04;0;49	9911;8	58038;5;165;52;
$GPXUP;2116;08:55:05;0;49	99122;8	58049;5;164;56;
$GPXUP;2116;08:55:06;0;49	99135;8	5806;5;164;56;
$GPXUP;2116;08:55:07;0;49	99148;8	58068;5;164;56;
$GPXUP;2116;08:55:08;0;49	9916;8	58073;5;163;48;
$GPXUP;2116;08:55:09;0;49	99169;8	58069;5;162;40;
$GPXUP;2116;08:55:10;0;49	99179;8	58054;5;162;49;
$GPXUP;2116;08:55:11;0;49	9919;8	58039;5;161;50;
$GPXUP;2116;08:55:12;0;49	99199;8	58023;5;162;50;
$GPXUP;2116;08:55:13;0;49	99207;8	58006;5;162;49;
$GPXUP;2116;08:55:14;0;49	99212;8	57986;5;163;50;
$GPXUP;2116;08:55:15;0;49	99215;8	57964;5;163;49;
$GPXUP;2116;08:55:16;0;49	9922;8	57942;5;164;54;
$GPXUP;2116;08:55:17;0;49	99226;8	57922;5;165;50;
$GPXUP;2116;08:55:18;0;49	99234;8	57903;5;167;54;
$GPXUP;2116;08:55:19;0;49	99242;8	57888;5;169;47;
$GPXUP;2116;08:55:20;0;49	99251;8	57878;5;170;47;
$GPXUP;2116;08:55:21;0;49	99263;8	57869;5;171;48;
$GPXUP;2116;08:55:22;0;49	99274;8	57863;5;173;49;
$GPXUP;2116;08:55:23;0;49	99287;8	5786;5;173;51;
$GPXUP;2116;08:55:24;0;49	993;8	57855;5;174;50;
$GPXUP;2116;08:55:25;0;49	99312;8	57849;5;175;50;
$GPXUP;2116;08:55:26;0;49	99323;8	57841;5;175;47;
$GPXUP;2116;08:55:27;0;49	99334;8	57837;5;176;49;
$GPXUP;2116;08:55:28;0;49	99347;8	57834;5;176;47;
$GPXUP;2116;08:55:29;0;49	9936;8	57837;5;177;55;
$GPXUP;2116;08:55:30;0;49	99373;8	57845;5;177;53;
$GPXUP;2116;08:55:31;0;49	99386;8	57849;5;177;51;
$GPXUP;2116;08:55:32;0;49	99397;8	57848;5;176;47;
$GPXUP;2116;08:55:33;0;49	99408;8	57846;5;176;43;
$GPXUP;2116;08:55:34;0;49	9942;8	5784;5;177;49;
$GPXUP;2116;08:55:35;0;49	99432;8	57836;5;176;49;
$GPXUP;2116;08:55:36;0;49	99444;8	57834;5;176;48;
$GPXUP;2116;08:55:37;0;49	99456;8	57828;5;176;47;
$GPXUP;2116;08:55:38;0;49	99468;8	57823;5;176;48;
$GPXUP;2116;08:55:39;0;49	9948;8	57817;5;175;50;
$GPXUP;2116;08:55:40;0;49	99492;8	57806;5;173;53;
$GPXUP;2116;08:55:41;0;49	99503;8	57796;5;173;51;
$GPXUP;2116;08:55:42;0;49	99511;8	57779;5;172;52;
$GPXUP;2116;08:55:43;0;49	99521;8	57767;5;172;50;
$GPXUP;2116;08:55:44;0;49	99533;8	57759;5;171;49;
$GPXUP;2116;08:55:45;0;49	99545;8	57753;5;172;49;
$GPXUP;2116;08:55:46;0;49	99556;8	57743;5;172;47;
$GPXUP;2116;08:55:47;0;49	99565;8	57735;5;172;46;
$GPXUP;2116;08:55:48;0;49	99574;8	57723;5;172;46;
$GPXUP;2116;08:55:49;0;49	99582;8	5771;5;172;45;
$GPXUP;2116;08:55:50;0;49	99589;8	57694;5;173;48;
$GPXUP;2116;08:55:51;0;49	99595;8	57674;5;173;55;
$GPXUP;2116;08:55:52;0;49	99599;8	57655;5;173;51;
$GPXUP;2116;08:55:53;0;49	99601;8	57637;5;174;46;
$GPXUP;2116;08:55:54;0;49	99598;8	57615;5;174;54;
$GPXUP;2116;08:55:55;0;49	9959;8	57591;5;173;61;
$GPXUP;2116;08:55:56;0;49	99582;8	57567;5;174;67;
$GPXUP;2116;08:55:57;0;49	99575;8	57541;5;173;69;
$GPXUP;2116;08:55:58;0;49	99571;8	57517;5;172;61;
$GPXUP;2116;08:55:59;0;49	99571;8	57497;5;172;53;
$GPXUP;2116;08:56:00;0;49	99576;8	57479;5;171;52;
$GPXUP;2116;08:56:01;0;49	99588;8	57467;5;170;53;
$GPXUP;2116;08:56:02;0;49	99599;8	57454;5;169;54;
$GPXUP;2116;08:56:03;0;49	9961;8	57439;5;170;57;
$GPXUP;2116;08:56:04;0;49	9962;8	57424;5;169;57;
$GPXUP;2116;08:56:05;0;49	99633;8	57412;5;169;55;
$GPXUP;2116;08:56:06;0;49	99645;8	57403;5;168;54;
$GPXUP;2116;08:56:07;0;49	99657;8	57392;5;169;52;
$GPXUP;2116;08:56:08;0;49	9967;8	57388;5;169;50;
$GPXUP;2116;08:56:09;0;49	99682;8	57384;5;169;47;
$GPXUP;2116;08:56:10;0;49	99697;8	57387;5;170;52;
$GPXUP;2116;08:56:11;0;49	99709;8	57388;5;169;45;
$GPXUP;2116;08:56:12;0;49	99722;8	57383;5;169;50;
$GPXUP;2116;08:56:13;0;49	99735;8	57377;5;169;49;
$GPXUP;2116;08:56:14;0;49	99747;8	57376;5;169;50;
$GPXUP;2116;08:56:15;0;49	99761;8	5738;5;170;49;
$GPXUP;2116;08:56:16;0;49	99773;8	57388;5;169;50;
$GPXUP;2116;08:56:17;0;49	99785;8	57398;5;169;51;
$GPXUP;2116;08:56:18;0;49	99797;8	57409;5;168;53;
$GPXUP;2116;08:56:19;0;49	99812;8	57415;5;167;57;
$GPXUP;2116;08:56:20;0;49	99827;8	57423;5;167;60;
$GPXUP;2116;08:56:21;0;49	99841;8	57433;5;166;60;
$GPXUP;2116;08:56:22;0;49	99855;8	57445;5;166;61;
$GPXUP;2116;08:56:23;0;49	99868;8	57459;5;165;60;
$GPXUP;2116;08:56:24;0;49	99882;8	57467;5;164;57;
$GPXUP;2116;08:56:25;0;49	99896;8	5747;5;164;57;
$GPXUP;2116;08:56:26;0;49	9991;8	57469;5;164;54;
$GPXUP;2116;08:56:27;0;49	99924;8	57472;5;163;54;
$GPXUP;2116;08:56:28;0;49	99937;8	57477;5;163;55;
$GPXUP;2116;08:56:29;0;49	99951;8	57486;5;162;56;
$GPXUP;2116;08:56:30;0;49	99962;8	57499;5;162;57;
$GPXUP;2116;08:56:31;0;49	99973;8	57515;5;161;58;
$GPXUP;2116;08:56:32;0;49	99983;8	57534;5;160;60;
$GPXUP;2116;08:56:33;0;49	99997;8	57545;5;160;58;
$GPXUP;2116;08:56:34;0;50	0001;8	57553;5;159;57;
$GPXUP;2116;08:56:35;0;50	00022;8	57566;5;159;57;
$GPXUP;2116;08:56:36;0;50	00034;8	57577;5;158;57;
$GPXUP;2116;08:56:37;0;50	00048;8	57582;5;157;54;
$GPXUP;2116;08:56:38;0;50	00061;8	57585;5;157;54;
$GPXUP;2116;08:56:39;0;50	00075;8	57585;5;157;55;
$GPXUP;2116;08:56:40;0;50	00089;8	57581;5;157;58;
$GPXUP;2116;08:56:41;0;50	00102;8	57574;5;157;52;
$GPXUP;2116;08:56:42;0;50	00111;8	5756;5;156;48;
$GPXUP;2116;08:56:43;0;50	00116;8	57544;5;156;46;
$GPXUP;2116;08:56:44;0;50	00118;8	57523;5;156;47;
$GPXUP;2116;08:56:45;0;50	00118;8	57503;5;156;48;
$GPXUP;2116;08:56:46;0;50	00114;8	57482;5;156;51;
$GPXUP;2116;08:56:47;0;50	0011;8	5746;5;156;52;
$GPXUP;2116;08:56:48;0;50	00107;8	57438;5;156;55;
$GPXUP;2116;08:56:49;0;50	00105;8	57415;5;155;55;
$GPXUP;2116;08:56:50;0;50	00106;8	57393;5;156;54;
$GPXUP;2116;08:56:51;0;50	00112;8	57374;5;155;53;
$GPXUP;2116;08:56:52;0;50	00121;8	57362;5;154;48;
$GPXUP;2116;08:56:53;0;50	00133;8	57357;5;155;43;
$GPXUP;2116;08:56:54;0;50	00145;8	57353;5;156;43;
$GPXUP;2116;08:56:55;0;50	00158;8	57351;5;155;45;
$GPXUP;2116;08:56:56;0;50	0017;8	57348;5;156;46;
$GPXUP;2116;08:56:57;0;50	00182;8	57343;5;155;42;
$GPXUP;2116;08:56:58;0;50	00192;8	57332;5;155;45;
$GPXUP;2116;08:56:59;0;50	00203;8	57323;5;155;47;
$GPXUP;2116;08:57:00;0;50	00216;8	57317;5;155;48;
$GPXUP;2116;08:57:01;0;50	00228;8	5731;5;156;48;
$GPXUP;2116;08:57:02;0;50	0024;8	57308;5;157;47;
$GPXUP;2116;08:57:03;0;50	00253;8	5731;5;157;47;
$GPXUP;2116;08:57:04;0;50	00266;8	57315;5;157;49;
$GPXUP;2116;08:57:05;0;50	0028;8	57316;5;158;51;
$GPXUP;2116;08:57:06;0;50	00293;8	57314;5;158;51;
$GPXUP;2116;08:57:07;0;50	00305;8	57307;5;159;53;
$GPXUP;2116;08:57:08;0;50	00317;8	57302;5;160;49;
$GPXUP;2116;08:57:09;0;50	00331;8	573;5;160;49;
$GPXUP;2116;08:57:10;0;50	00343;8	57302;5;160;50;
$GPXUP;2116;08:57:11;0;50	00357;8	57304;5;161;51;
$GPXUP;2116;08:57:12;0;50	0037;8	57303;5;161;51;
$GPXUP;2116;08:57:13;0;50	00383;8	57299;5;161;49;
$GPXUP;2116;08:57:14;0;50	00396;8	573;5;162;49;
$GPXUP;2116;08:57:15;0;50	00408;8	57296;5;162;49;
$GPXUP;2116;08:57:16;0;50	00419;8	57287;5;163;48;
$GPXUP;2116;08:57:17;0;50	00428;8	57277;5;163;45;
$GPXUP;2116;08:57:18;0;50	00436;8	57266;5;163;44;
$GPXUP;2116;08:57:19;0;50	00445;8	57255;5;164;43;
$GPXUP;2116;08:57:20;0;50	00454;8	57244;5;164;43;
$GPXUP;2116;08:57:21;0;50	00461;8	57232;5;164;39;
$GPXUP;2116;08:57:22;0;50	00469;8	57224;5;164;38;
$GPXUP;2116;08:57:23;0;50	00477;8	57219;5;163;34;
$GPXUP;2116;08:57:24;0;50	00488;8	57222;5;163;40;
$GPXUP;2116;08:57:25;0;50	00499;8	57234;5;162;48;
$GPXUP;2116;08:57:26;0;50	00508;8	57253;5;161;56;
$GPXUP;2116;08:57:27;0;50	00516;8	57277;5;159;62;
$GPXUP;2116;08:57:28;0;50	00522;8	57303;5;159;64;
$GPXUP;2116;08:57:29;0;50	00529;8	57326;5;157;58;
$GPXUP;2116;08:57:30;0;50	0054;8	57348;5;156;63;
$GPXUP;2116;08:57:31;0;50	00552;8	57367;5;155;64;
$GPXUP;2116;08:57:32;0;50	00564;8	57384;5;153;60;
$GPXUP;2116;08:57:33;0;50	00577;8	57392;5;152;49;
$GPXUP;2116;08:57:34;0;50	00588;8	57391;5;152;43;
$GPXUP;2116;08:57:35;0;50	00601;8	57381;5;152;50;
$GPXUP;2116;08:57:36;0;50	00612;8	57367;5;151;49;
$GPXUP;2116;08:57:37;0;50	00622;8	57352;5;151;49;
$GPXUP;2116;08:57:38;0;50	0063;8	57336;5;152;47;
$GPXUP;2116;08:57:39;0;50	00636;8	57319;5;152;44;
$GPXUP;2116;08:57:40;0;50	00642;8	573;5;153;47;
$GPXUP;2116;08:57:41;0;50	00645;8	57281;5;153;46;
$GPXUP;2116;08:57:42;0;50	00643;8	57259;5;154;53;
$GPXUP;2116;08:57:43;0;50	00642;8	57239;5;154;46;
$GPXUP;2116;08:57:44;0;50	00642;8	57219;5;154;45;
$GPXUP;2116;08:57:45;0;50	00643;8	57201;5;155;43;
$GPXUP;2116;08:57:46;0;50	00648;8	57188;5;155;39;
$GPXUP;2116;08:57:47;0;50	00656;8	57178;5;155;34;
$GPXUP;2116;08:57:48;0;50	00666;8	57175;5;155;35;
$GPXUP;2116;08:57:49;0;50	0068;8	5718;5;155;48;
$GPXUP;2116;08:57:50;0;50	00695;8	57191;5;154;56;
$GPXUP;2116;08:57:51;0;50	00708;8	57205;5;155;52;
$GPXUP;2116;08:57:52;0;50	0072;8	57215;5;155;45;
$GPXUP;2116;08:57:53;0;50	00732;8	57223;5;155;49;
$GPXUP;2116;08:57:54;0;50	00746;8	57227;5;155;49;
$GPXUP;2116;08:57:55;0;50	00758;8	57225;5;155;46;
$GPXUP;2116;08:57:56;0;50	0077;8	57221;5;156;45;
$GPXUP;2116;08:57:57;0;50	00783;8	57221;5;156;45;
$GPXUP;2116;08:57:58;0;50	00794;8	57225;5;157;48;
$GPXUP;2116;08:57:59;0;50	00807;8	57236;5;157;54;
$GPXUP;2116;08:58:00;0;50	0082;8	57243;5;157;53;
$GPXUP;2116;08:58:01;0;50	00833;8	57244;5;157;51;
$GPXUP;2116;08:58:02;0;50	00846;8	57243;5;157;50;
$GPXUP;2116;08:58:03;0;50	00859;8	57248;5;158;51;
$GPXUP;2116;08:58:04;0;50	00873;8	57253;5;158;55;
$GPXUP;2116;08:58:05;0;50	00886;8	57257;5;158;52;
$GPXUP;2116;08:58:06;0;50	00899;8	57264;5;159;54;
$GPXUP;2116;08:58:07;0;50	00912;8	57272;5;159;54;
$GPXUP;2116;08:58:08;0;50	00925;8	57275;5;160;50;
$GPXUP;2116;08:58:09;0;50	00936;8	57278;5;161;42;
$GPXUP;2116;08:58:10;0;50	00947;8	57276;5;162;47;
$GPXUP;2116;08:58:11;0;50	00958;8	57271;5;162;43;
$GPXUP;2116;08:58:12;0;50	00966;8	57262;5;164;40;
$GPXUP;2116;08:58:13;0;50	0097;8	57243;5;164;44;
$GPXUP;2116;08:58:14;0;50	00974;8	57223;5;164;48;
$GPXUP;2116;08:58:15;0;50	00979;8	57205;5;164;48;
$GPXUP;2116;08:58:16;0;50	00987;8	57188;5;165;50;
$GPXUP;2116;08:58:17;0;50	00994;8	57173;5;164;47;
$GPXUP;2116;08:58:18;0;50	01003;8	57164;5;165;41;
$GPXUP;2116;08:58:19;0;50	01012;8	57157;5;166;38;
$GPXUP;2116;08:58:20;0;50	01024;8	5716;5;165;49;
$GPXUP;2116;08:58:21;0;50	01036;8	57157;5;166;47;
$GPXUP;2116;08:58:22;0;50	01047;8	57151;5;167;46;
$GPXUP;2116;08:58:23;0;50	01056;8	57138;5;167;48;
$GPXUP;2116;08:58:24;0;50	01065;8	57124;5;168;51;
$GPXUP;2116;08:58:25;0;50	01075;8	57112;5;168;51;
$GPXUP;2116;08:58:26;0;50	01086;8	571;5;169;53;
$GPXUP;2116;08:58:27;0;50	01096;8	5709;5;169;49;
$GPXUP;2116;08:58:28;0;50	0111;8	57086;5;169;53;
$GPXUP;2116;08:58:29;0;50	01123;8	57081;5;170;53;
$GPXUP;2116;08:58:30;0;50	01135;8	57076;5;171;49;
$GPXUP;2116;08:58:31;0;50	01145;8	57069;5;172;47;
$GPXUP;2116;08:58:32;0;50	01154;8	57059;5;173;45;
$GPXUP;2116;08:58:33;0;50	01162;8	57046;5;175;46;
$GPXUP;2116;08:58:34;0;50	0117;8	57032;5;175;48;
$GPXUP;2116;08:58:35;0;50	0118;8	57024;5;176;43;
$GPXUP;2116;08:58:36;0;50	01191;8	5702;5;177;49;
$GPXUP;2116;08:58:37;0;50	01205;8	57021;5;177;51;
$GPXUP;2116;08:58:38;0;50	01218;8	57028;5;177;53;
$GPXUP;2116;08:58:39;0;50	0123;8	5704;5;178;53;
$GPXUP;2116;08:58:40;0;50	01243;8	57046;5;178;53;
$GPXUP;2116;08:58:41;0;50	01255;8	57058;5;177;53;
$GPXUP;2116;08:58:42;0;50	01266;8	5707;5;177;53;
$GPXUP;2116;08:58:43;0;50	01276;8	57084;5;178;48;
$GPXUP;2116;08:58:44;0;50	01283;8	57103;5;178;54;
$GPXUP;2116;08:58:45;0;50	01289;8	57123;5;179;55;
$GPXUP;2116;08:58:46;0;50	01296;8	57143;5;179;54;
$GPXUP;2116;08:58:47;0;50	01301;8	57165;5;180;57;
$GPXUP;2116;08:58:48;0;50	01306;8	57188;5;181;59;
$GPXUP;2116;08:58:49;0;50	01314;8	57208;5;181;56;
$GPXUP;2116;08:58:50;0;50	01323;8	57222;5;183;52;
$GPXUP;2116;08:58:51;0;50	01334;8	57231;5;183;50;
$GPXUP;2116;08:58:52;0;50	01345;8	57237;5;185;45;
$GPXUP;2116;08:58:53;0;50	01355;8	57244;5;187;45;
$GPXUP;2116;08:58:54;0;50	01365;8	57256;5;188;48;
$GPXUP;2116;08:58:55;0;50	01376;8	57269;5;189;53;
$GPXUP;2116;08:58:56;0;50	01387;8	57278;5;190;52;
$GPXUP;2116;08:58:57;0;50	01399;8	57286;5;189;48;
$GPXUP;2116;08:58:58;0;50	01408;8	57296;5;189;48;
$GPXUP;2116;08:58:59;0;50	01418;8	5731;5;190;49;
$GPXUP;2116;08:59:00;0;50	01428;8	57323;5;191;54;
$GPXUP;2116;08:59:01;0;50	01441;8	5733;5;191;52;
$GPXUP;2116;08:59:02;0;50	01454;8	57329;5;191;52;
$GPXUP;2116;08:59:03;0;50	01467;8	5733;5;191;51;
$GPXUP;2116;08:59:04;0;50	01479;8	57335;5;192;50;
$GPXUP;2116;08:59:05;0;50	01491;8	57344;5;191;52;
$GPXUP;2116;08:59:06;0;50	01502;8	57355;5;191;53;
$GPXUP;2116;08:59:07;0;50	01511;8	57367;5;191;47;
$GPXUP;2116;08:59:08;0;50	01517;8	57383;5;190;46;
$GPXUP;2116;08:59:09;0;50	01526;8	57402;5;189;58;
$GPXUP;2116;08:59:10;0;50	01538;8	57421;5;189;64;
$GPXUP;2116;08:59:11;0;50	0155;8	57437;5;188;63;
$GPXUP;2116;08:59:12;0;50	01563;8	57451;5;188;60;
$GPXUP;2116;08:59:13;0;50	01576;8	57463;5;188;57;
$GPXUP;2116;08:59:14;0;50	01587;8	57472;5;187;53;
$GPXUP;2116;08:59:15;0;50	01599;8	57481;5;187;49;
$GPXUP;2116;08:59:16;0;50	01609;8	57484;5;187;43;
$GPXUP;2116;08:59:17;0;50	01621;8	57487;5;187;43;
$GPXUP;2116;08:59:18;0;50	01632;8	5748;5;187;50;
$GPXUP;2116;08:59:19;0;50	01645;8	57474;5;188;51;
$GPXUP;2116;08:59:20;0;50	01657;8	57465;5;189;49;
$GPXUP;2116;08:59:21;0;50	01666;8	57453;5;189;47;
$GPXUP;2116;08:59:22;0;50	01675;8	57441;5;190;47;
$GPXUP;2116;08:59:23;0;50	01686;8	57431;5;190;48;
$GPXUP;2116;08:59:24;0;50	01698;8	57425;5;192;51;
$GPXUP;2116;08:59:25;0;50	01709;8	57414;5;192;50;
$GPXUP;2116;08:59:26;0;50	01718;8	57402;5;193;47;
$GPXUP;2116;08:59:27;0;50	01727;8	57389;5;194;46;
$GPXUP;2116;08:59:28;0;50	01737;8	57381;5;194;45;
$GPXUP;2116;08:59:29;0;50	01747;8	57371;5;193;46;
$GPXUP;2116;08:59:30;0;50	01757;8	57359;5;193;48;
$GPXUP;2116;08:59:31;0;50	01767;8	57347;5;193;51;
$GPXUP;2116;08:59:32;0;50	01778;8	57338;5;193;50;
$GPXUP;2116;08:59:33;0;50	0179;8	57331;5;192;51;
$GPXUP;2116;08:59:34;0;50	01803;8	57329;5;193;49;
$GPXUP;2116;08:59:35;0;50	01814;8	57326;5;193;46;
$GPXUP;2116;08:59:36;0;50	01826;8	57325;5;194;46;
$GPXUP;2116;08:59:37;0;50	01838;8	57321;5;195;48;
$GPXUP;2116;08:59:38;0;50	01848;8	57313;5;195;49;
$GPXUP;2116;08:59:39;0;50	0186;8	57307;5;196;47;
$GPXUP;2116;08:59:40;0;50	01871;8	57303;5;196;47;
$GPXUP;2116;08:59:41;0;50	01883;8	57296;5;197;50;
$GPXUP;2116;08:59:42;0;50	01894;8	57287;5;197;49;
$GPXUP;2116;08:59:43;0;50	01905;8	5728;5;199;50;
$GPXUP;2116;08:59:44;0;50	01918;8	57278;5;200;49;
$GPXUP;2116;08:59:45;0;50	01932;8	5728;5;200;55;
$GPXUP;2116;08:59:46;0;50	01946;8	57283;5;201;58;
$GPXUP;2116;08:59:47;0;50	0196;8	57294;5;201;58;
$GPXUP;2116;08:59:48;0;50	01974;8	57298;5;201;58;
$GPXUP;2116;08:59:49;0;50	0199;8	57301;5;200;64;
$GPXUP;2116;08:59:50;0;50	02004;8	57302;5;200;56;
$GPXUP;2116;08:59:51;0;50	02016;8	573;5;200;50;
$GPXUP;2116;08:59:52;0;50	02025;8	5729;5;201;47;
$GPXUP;2116;08:59:53;0;50	02035;8	5728;5;201;47;
$GPXUP;2116;08:59:54;0;50	02043;8	57271;5;201;42;
$GPXUP;2116;08:59:55;0;50	02054;8	57264;5;202;45;
$GPXUP;2116;08:59:56;0;50	02067;8	57264;5;202;54;
$GPXUP;2116;08:59:57;0;50	02081;8	57261;5;202;56;
$GPXUP;2116;08:59:58;0;50	02093;8	57256;5;202;54;
$GPXUP;2116;08:59:59;0;50	02104;8	57251;5;203;47;
$GPXUP;2116;09:00:00;0;50	02112;8	57237;5;204;48;
$GPXUP;2116;09:00:01;0;50	02122;8	57226;5;204;49;
$GPXUP;2116;09:00:02;0;50	02132;8	57212;5;204;53;
$GPXUP;2116;09:00:03;0;50	02143;8	572;5;204;55;
$GPXUP;2116;09:00:04;0;50	02153;8	57186;5;205;54;
$GPXUP;2116;09:00:05;0;50	0216;8	57169;5;205;52;
$GPXUP;2116;09:00:06;0;50	02165;8	57151;5;206;51;
$GPXUP;2116;09:00:07;0;50	02172;8	57135;5;207;47;
$GPXUP;2116;09:00:08;0;50	02181;8	57121;5;208;51;
$GPXUP;2116;09:00:09;0;50	0219;8	57112;5;209;46;
$GPXUP;2116;09:00:10;0;50	02201;8	57103;5;210;46;
$GPXUP;2116;09:00:11;0;50	02212;8	57101;5;211;46;
$GPXUP;2116;09:00:12;0;50	02224;8	57106;5;212;45;
$GPXUP;2116;09:00:13;0;50	02234;8	5712;5;212;53;
$GPXUP;2116;09:00:14;0;50	02246;8	57134;5;214;52;
$GPXUP;2116;09:00:15;0;50	02256;8	57145;5;216;49;
$GPXUP;2116;09:00:16;0;50	02269;8	57154;5;217;53;
$GPXUP;2116;09:00:17;0;50	02281;8	57159;5;219;49;
$GPXUP;2116;09:00:18;0;50	02292;8	57157;5;220;45;
$GPXUP;2116;09:00:19;0;50	02301;8	57144;5;221;45;
$GPXUP;2116;09:00:20;0;50	02305;8	57125;5;223;49;
$GPXUP;2116;09:00:21;0;50	02308;8	57104;5;224;49;
$GPXUP;2116;09:00:22;0;50	02311;8	57084;5;226;48;
$GPXUP;2116;09:00:23;0;50	02318;8	57064;5;227;53;
$GPXUP;2116;09:00:24;0;50	02328;8	57053;5;229;49;
$GPXUP;2116;09:00:25;0;50	02339;8	57042;5;231;52;
$GPXUP;2116;09:00:26;0;50	0235;8	57031;5;233;51;
$GPXUP;2116;09:00:27;0;50	0236;8	5702;5;234;48;
$GPXUP;2116;09:00:28;0;50	02367;8	57007;5;236;46;
$GPXUP;2116;09:00:29;0;50	02372;8	56989;5;238;47;
$GPXUP;2116;09:00:30;0;50	02373;8	56971;5;239;47;
$GPXUP;2116;09:00:31;0;50	02371;8	56954;5;240;43;
$GPXUP;2116;09:00:32;0;50	02371;8	56936;5;241;45;
$GPXUP;2116;09:00:33;0;50	0237;8	56919;5;241;41;
$GPXUP;2116;09:00:34;0;50	02371;8	56907;5;242;34;
$GPXUP;2116;09:00:35;0;50	02373;8	569;5;242;20;
$GPXUP;2116;09:00:36;0;50	02378;8	56897;5;243;19;
$GPXUP;2116;09:00:37;0;50	02391;8	56903;5;243;39;
$GPXUP;2116;09:00:38;0;50	02406;8	56908;5;243;48;
$GPXUP;2116;09:00:39;0;50	02419;8	56912;5;243;45;
$GPXUP;2116;09:00:40;0;50	02433;8	56913;5;244;44;
$GPXUP;2116;09:00:41;0;50	02446;8	56914;5;245;44;
$GPXUP;2116;09:00:42;0;50	02459;8	56915;5;246;43;
$GPXUP;2116;09:00:43;0;50	0247;8	56911;5;247;37;
$GPXUP;2116;09:00:44;0;50	02481;8	56911;5;249;35;
$GPXUP;2116;09:00:45;0;50	02491;8	56917;5;250;34;
$GPXUP;2116;09:00:46;0;50	02502;8	56927;5;253;46;
$GPXUP;2116;09:00:47;0;50	02512;8	56943;5;254;52;
$GPXUP;2116;09:00:48;0;50	02522;8	56963;5;254;54;
$GPXUP;2116;09:00:49;0;50	02531;8	56983;5;255;57;
$GPXUP;2116;09:00:50;0;50	02539;8	57003;5;255;56;
$GPXUP;2116;09:00:51;0;50	0255;8	57019;5;255;53;
$GPXUP;2116;09:00:52;0;50	02561;8	57032;5;255;52;
$GPXUP;2116;09:00:53;0;50	02572;8	57045;5;255;50;
$GPXUP;2116;09:00:54;0;50	02583;8	57056;5;256;48;
$GPXUP;2116;09:00:55;0;50	02595;8	57066;5;256;48;
$GPXUP;2116;09:00:56;0;50	02607;8	57078;5;256;53;
$GPXUP;2116;09:00:57;0;50	02618;8	57094;5;256;56;
$GPXUP;2116;09:00:58;0;50	02629;8	57113;5;256;60;
$GPXUP;2116;09:00:59;0;50	02639;8	57133;5;255;62;
$GPXUP;2116;09:01:00;0;50	02649;8	57154;5;255;61;
$GPXUP;2116;09:01:01;0;50	02661;8	57169;5;254;58;
$GPXUP;2116;09:01:02;0;50	02674;8	57179;5;254;54;
$GPXUP;2116;09:01:03;0;50	02687;8	57187;5;254;52;
$GPXUP;2116;09:01:04;0;50	02699;8	57191;5;255;47;
$GPXUP;2116;09:01:05;0;50	02711;8	57192;5;254;48;
$GPXUP;2116;09:01:06;0;50	02724;8	57191;5;255;44;
$GPXUP;2116;09:01:07;0;50	02733;8	57183;5;255;42;
$GPXUP;2116;09:01:08;0;50	02744;8	57176;5;255;44;
$GPXUP;2116;09:01:09;0;50	02755;8	57173;5;255;44;
$GPXUP;2116;09:01:10;0;50	02767;8	57173;5;256;45;
$GPXUP;2116;09:01:11;0;50	02779;8	57178;5;257;49;
$GPXUP;2116;09:01:12;0;50	02791;8	57186;5;256;51;
$GPXUP;2116;09:01:13;0;50	02802;8	57189;5;256;48;
$GPXUP;2116;09:01:14;0;50	02814;8	57189;5;256;46;
$GPXUP;2116;09:01:15;0;50	02825;8	57187;5;257;44;
$GPXUP;2116;09:01:16;0;50	02835;8	57181;5;256;39;
$GPXUP;2116;09:01:17;0;50	02842;8	57173;5;256;37;
$GPXUP;2116;09:01:18;0;50	0285;8	57166;5;257;38;
$GPXUP;2116;09:01:19;0;50	0286;8	5716;5;257;38;
$GPXUP;2116;09:01:20;0;50	02869;8	57155;5;257;39;
$GPXUP;2116;09:01:21;0;50	02879;8	57151;5;259;40;
$GPXUP;2116;09:01:22;0;50	02891;8	5715;5;258;45;
$GPXUP;2116;09:01:23;0;50	02902;8	57153;5;259;47;
$GPXUP;2116;09:01:24;0;50	02913;8	57162;5;259;49;
$GPXUP;2116;09:01:25;0;50	02924;8	57176;5;260;53;
$GPXUP;2116;09:01:26;0;50	02934;8	5719;5;260;55;
$GPXUP;2116;09:01:27;0;50	02944;8	57202;5;261;52;
$GPXUP;2116;09:01:28;0;50	02955;8	57212;5;262;52;
$GPXUP;2116;09:01:29;0;50	02968;8	57218;5;263;52;
$GPXUP;2116;09:01:30;0;50	0298;8	5722;5;264;47;
$GPXUP;2116;09:01:31;0;50	02989;8	57213;5;266;41;
$GPXUP;2116;09:01:32;0;50	02997;8	57206;5;267;38;
$GPXUP;2116;09:01:33;0;50	03004;8	572;5;268;35;
$GPXUP;2116;09:01:34;0;50	03013;8	57196;5;271;35;
$GPXUP;2116;09:01:35;0;50	03021;8	57196;5;272;38;
$GPXUP;2116;09:01:36;0;50	03031;8	57201;5;274;42;
$GPXUP;2116;09:01:37;0;50	0304;8	57213;5;275;48;
$GPXUP;2116;09:01:38;0;50	0305;8	57224;5;277;51;
$GPXUP;2116;09:01:39;0;50	03059;8	57235;5;279;49;
$GPXUP;2116;09:01:40;0;50	03068;8	57248;5;281;49;
$GPXUP;2116;09:01:41;0;50	03077;8	57259;5;282;47;
$GPXUP;2116;09:01:42;0;50	03087;8	57266;5;284;43;
$GPXUP;2116;09:01:43;0;50	03097;8	57272;5;285;43;
$GPXUP;2116;09:01:44;0;50	03107;8	57274;5;286;40;
$GPXUP;2116;09:01:45;0;50	03117;8	57276;5;287;39;
$GPXUP;2116;09:01:46;0;50	03127;8	57274;5;289;37;
$GPXUP;2116;09:01:47;0;50	03135;8	5727;5;289;33;
$GPXUP;2116;09:01:48;0;50	03141;8	57264;5;290;28;
$GPXUP;2116;09:01:49;0;50	03144;8	57255;5;292;24;
$GPXUP;2116;09:01:50;0;50	03147;8	57244;5;292;27;
$GPXUP;2116;09:01:51;0;50	03147;8	57231;5;293;29;
$GPXUP;2116;09:01:52;0;50	03145;8	57215;5;294;35;
$GPXUP;2116;09:01:53;0;50	03138;8	57202;5;294;37;
$GPXUP;2116;09:01:54;0;50	03122;8	5719;5;294;58;
$GPXUP;2116;09:01:55;0;50	03104;8	57181;5;294;62;
$GPXUP;2116;09:01:56;0;50	03087;8	57171;5;293;62;
$GPXUP;2116;09:01:57;0;50	03069;8	57163;5;293;62;
$GPXUP;2116;09:01:58;0;50	03053;8	57152;5;292;62;
$GPXUP;2116;09:01:59;0;50	0304;8	57139;5;291;54;
$GPXUP;2116;09:02:00;0;50	0303;8	57123;5;290;47;
$GPXUP;2116;09:02:01;0;50	03025;8	57106;5;289;41;
$GPXUP;2116;09:02:02;0;50	03024;8	57092;5;288;34;
$GPXUP;2116;09:02:03;0;50	03027;8	57079;5;287;33;
$GPXUP;2116;09:02:04;0;50	0303;8	57065;5;285;34;
$GPXUP;2116;09:02:05;0;50	0303;8	5705;5;283;35;
$GPXUP;2116;09:02:06;0;50	03027;8	57036;5;283;38;
$GPXUP;2116;09:02:07;0;50	03021;8	57022;5;282;40;
$GPXUP;2116;09:02:08;0;50	03013;8	57011;5;281;36;
$GPXUP;2116;09:02:09;0;50	03003;8	57001;5;280;43;
$GPXUP;2116;09:02:10;0;50	0299;8	56989;5;279;55;
$GPXUP;2116;09:02:11;0;50	02979;8	56974;5;277;52;
$GPXUP;2116;09:02:12;0;50	02971;8	56957;5;276;50;
$GPXUP;2116;09:02:13;0;50	02962;8	56941;5;274;52;
$GPXUP;2116;09:02:14;0;50	02952;8	56923;5;272;55;
$GPXUP;2116;09:02:15;0;50	02938;8	56909;5;270;60;
$GPXUP;2116;09:02:16;0;50	02922;8	56896;5;269;65;
$GPXUP;2116;09:02:17;0;50	02907;8	56885;5;267;64;
$GPXUP;2116;09:02:18;0;50	02894;8	56871;5;266;59;
$GPXUP;2116;09:02:19;0;50	02883;8	56858;5;265;53;
$GPXUP;2116;09:02:20;0;50	02876;8	56844;5;264;43;
$GPXUP;2116;09:02:21;0;50	02871;8	56828;5;263;44;
$GPXUP;2116;09:02:22;0;50	02867;8	56811;5;262;44;
$GPXUP;2116;09:02:23;0;50	02863;8	56798;5;260;36;
$GPXUP;2116;09:02:24;0;50	02863;8	56789;5;259;27;
$GPXUP;2116;09:02:25;0;50	02869;8	56783;5;258;28;
$GPXUP;2116;09:02:26;0;50	0288;8	56783;5;256;39;
$GPXUP;2116;09:02:27;0;50	02891;8	56785;5;256;39;
$GPXUP;2116;09:02:28;0;50	02903;8	56793;5;256;42;
$GPXUP;2116;09:02:29;0;50	02915;8	56802;5;255;44;
$GPXUP;2116;09:02:30;0;50	02927;8	56814;5;254;47;
$GPXUP;2116;09:02:31;0;50	0294;8	56825;5;253;49;
$GPXUP;2116;09:02:32;0;50	02952;8	56833;5;252;47;
$GPXUP;2116;09:02:33;0;50	02964;8	56841;5;251;45;
$GPXUP;2116;09:02:34;0;50	02976;8	5685;5;250;48;
$GPXUP;2116;09:02:35;0;50	02988;8	56861;5;249;49;
$GPXUP;2116;09:02:36;0;50	03;8	56866;5;249;45;
$GPXUP;2116;09:02:37;0;50	03011;8	5687;5;249;40;
$GPXUP;2116;09:02:38;0;50	03022;8	56871;5;248;37;
$GPXUP;2116;09:02:39;0;50	03031;8	56867;5;249;33;
$GPXUP;2116;09:02:40;0;50	03039;8	56863;5;249;32;
$GPXUP;2116;09:02:41;0;50	03047;8	5686;5;249;32;
$GPXUP;2116;09:02:42;0;50	03055;8	56855;5;250;30;
$GPXUP;2116;09:02:43;0;50	0306;8	56845;5;251;30;
$GPXUP;2116;09:02:44;0;50	03062;8	56832;5;251;35;
$GPXUP;2116;09:02:45;0;50	03063;8	56818;5;252;35;
$GPXUP;2116;09:02:46;0;50	03062;8	56803;5;253;38;
$GPXUP;2116;09:02:47;0;50	03059;8	56786;5;253;46;
$GPXUP;2116;09:02:48;0;50	03053;8	56768;5;254;49;
$GPXUP;2116;09:02:49;0;50	03049;8	5675;5;254;49;
$GPXUP;2116;09:02:50;0;50	03047;8	5673;5;253;50;
$GPXUP;2116;09:02:51;0;50	03047;8	56712;5;254;47;
$GPXUP;2116;09:02:52;0;50	03052;8	56697;5;254;38;
$GPXUP;2116;09:02:53;0;50	03058;8	56688;5;253;33;
$GPXUP;2116;09:02:54;0;50	03067;8	56684;5;253;35;
$GPXUP;2116;09:02:55;0;50	03076;8	56683;5;253;36;
$GPXUP;2116;09:02:56;0;50	03086;8	56682;5;253;37;
$GPXUP;2116;09:02:57;0;50	03096;8	56677;5;253;38;
$GPXUP;2116;09:02:58;0;50	03104;8	56668;5;255;37;
$GPXUP;2116;09:02:59;0;50	03111;8	56658;5;256;36;
$GPXUP;2116;09:03:00;0;50	03119;8	56651;5;257;35;
$GPXUP;2116;09:03:01;0;50	03128;8	56648;5;258;35;
$GPXUP;2116;09:03:02;0;50	03138;8	56649;5;260;36;
$GPXUP;2116;09:03:03;0;50	03148;8	56654;5;261;39;
$GPXUP;2116;09:03:04;0;50	03159;8	5666;5;262;42;
$GPXUP;2116;09:03:05;0;50	0317;8	56669;5;263;44;
$GPXUP;2116;09:03:06;0;50	03181;8	56678;5;264;46;
$GPXUP;2116;09:03:07;0;50	03193;8	56687;5;265;48;
$GPXUP;2116;09:03:08;0;50	03204;8	56687;5;265;41;
$GPXUP;2116;09:03:09;0;50	03215;8	56692;5;266;48;
$GPXUP;2116;09:03:10;0;50	03227;8	567;5;266;50;
$GPXUP;2116;09:03:11;0;50	03238;8	56712;5;266;53;
$GPXUP;2116;09:03:12;0;50	03248;8	56726;5;266;54;
$GPXUP;2116;09:03:13;0;50	03258;8	56742;5;265;59;
$GPXUP;2116;09:03:14;0;50	0327;8	56754;5;264;56;
$GPXUP;2116;09:03:15;0;50	03281;8	56766;5;265;54;
$GPXUP;2116;09:03:16;0;50	03293;8	56775;5;264;51;
$GPXUP;2116;09:03:17;0;50	03304;8	56781;5;264;47;
$GPXUP;2116;09:03:18;0;50	03314;8	56786;5;264;45;
$GPXUP;2116;09:03:19;0;50	03326;8	56793;5;263;46;
$GPXUP;2116;09:03:20;0;50	03337;8	56799;5;262;47;
$GPXUP;2116;09:03:21;0;50	03348;8	5681;5;261;52;
$GPXUP;2116;09:03:22;0;50	0336;8	56822;5;259;56;
$GPXUP;2116;09:03:23;0;50	03371;8	56837;5;257;59;
$GPXUP;2116;09:03:24;0;50	03382;8	56853;5;256;60;
$GPXUP;2116;09:03:25;0;50	03393;8	56869;5;254;58;
$GPXUP;2116;09:03:26;0;50	03402;8	56887;5;252;60;
$GPXUP;2116;09:03:27;0;50	03412;8	56908;5;251;66;
$GPXUP;2116;09:03:28;0;50	03418;8	56935;5;249;72;
$GPXUP;2116;09:03:29;0;50	03424;8	56965;5;247;78;
$GPXUP;2116;09:03:30;0;50	0343;8	56995;5;244;79;
$GPXUP;2116;09:03:31;0;50	03435;8	57024;5;241;76;
$GPXUP;2116;09:03:32;0;50	03442;8	57053;5;237;77;
$GPXUP;2116;09:03:33;0;50	03449;8	57082;5;235;81;
$GPXUP;2116;09:03:34;0;50	03453;8	5711;5;233;74;
$GPXUP;2116;09:03:35;0;50	03461;8	57136;5;231;74;
$GPXUP;2116;09:03:36;0;50	03472;8	57155;5;229;68;
$GPXUP;2116;09:03:37;0;50	03483;8	57167;5;226;53;
$GPXUP;2116;09:03:38;0;50	03492;8	57169;5;224;33;
$GPXUP;2116;09:03:39;0;50	03503;8	57162;5;223;38;
$GPXUP;2116;09:03:40;0;50	03512;8	57152;5;223;38;
$GPXUP;2116;09:03:41;0;50	03522;8	57143;5;221;37;
$GPXUP;2116;09:03:42;0;50	03532;8	57139;5;221;37;
$GPXUP;2116;09:03:43;0;50	03542;8	57136;5;221;39;
$GPXUP;2116;09:03:44;0;50	03553;8	5713;5;220;38;
$GPXUP;2116;09:03:45;0;50	03562;8	5712;5;220;38;
$GPXUP;2116;09:03:46;0;50	03571;8	57112;5;220;39;
$GPXUP;2116;09:03:47;0;50	03581;8	57107;5;220;39;
$GPXUP;2116;09:03:48;0;50	03591;8	57102;5;220;38;
$GPXUP;2116;09:03:49;0;50	03601;8	57099;5;220;38;
$GPXUP;2116;09:03:50;0;50	03612;8	57101;5;220;40;
$GPXUP;2116;09:03:51;0;50	03622;8	57106;5;219;45;
$GPXUP;2116;09:03:52;0;50	03634;8	5711;5;218;45;
$GPXUP;2116;09:03:53;0;50	03647;8	5711;5;218;49;
$GPXUP;2116;09:03:54;0;50	03658;8	57107;5;219;41;
$GPXUP;2116;09:03:55;0;50	03667;8	57101;5;218;35;
$GPXUP;2116;09:03:56;0;50	03675;8	57096;5;218;34;
$GPXUP;2116;09:03:57;0;50	03683;8	5709;5;219;33;
$GPXUP;2116;09:03:58;0;50	03688;8	5708;5;219;32;
$GPXUP;2116;09:03:59;0;50	03694;8	57069;5;219;33;
$GPXUP;2116;09:04:00;0;50	03701;8	57061;5;219;33;
$GPXUP;2116;09:04:01;0;50	03707;8	57049;5;218;36;
$GPXUP;2116;09:04:02;0;50	03711;8	57034;5;219;39;
$GPXUP;2116;09:04:03;0;50	03717;8	57021;5;219;38;
$GPXUP;2116;09:04:04;0;50	03723;8	5701;5;219;39;
$GPXUP;2116;09:04:05;0;50	03732;8	57004;5;219;37;
$GPXUP;2116;09:04:06;0;50	03741;8	56999;5;218;39;
$GPXUP;2116;09:04:07;0;50	03751;8	56989;5;219;44;
$GPXUP;2116;09:04:08;0;50	03759;8	56979;5;219;41;
$GPXUP;2116;09:04:09;0;50	03765;8	56966;5;218;41;
$GPXUP;2116;09:04:10;0;50	03768;8	56951;5;219;42;
$GPXUP;2116;09:04:11;0;50	03774;8	56938;5;220;40;
$GPXUP;2116;09:04:12;0;50	03781;8	56927;5;220;41;
$GPXUP;2116;09:04:13;0;50	03789;8	5692;5;220;39;
$GPXUP;2116;09:04:14;0;50	038;8	5692;5;221;43;
$GPXUP;2116;09:04:15;0;50	03811;8	56922;5;221;43;
$GPXUP;2116;09:04:16;0;50	0382;8	56922;5;221;42;
$GPXUP;2116;09:04:17;0;50	03831;8	56923;5;222;41;
$GPXUP;2116;09:04:18;0;50	03841;8	56923;5;222;40;
$GPXUP;2116;09:04:19;0;50	03852;8	56927;5;221;42;
$GPXUP;2116;09:04:20;0;50	03862;8	56929;5;220;44;
$GPXUP;2116;09:04:21;0;50	03874;8	56929;5;220;45;
$GPXUP;2116;09:04:22;0;50	03885;8	56927;5;218;45;
$GPXUP;2116;09:04:23;0;50	03895;8	56919;5;217;43;
$GPXUP;2116;09:04:24;0;50	03904;8	56911;5;216;41;
$GPXUP;2116;09:04:25;0;50	03914;8	56906;5;215;40;
$GPXUP;2116;09:04:26;0;50	03924;8	56905;5;214;40;
$GPXUP;2116;09:04:27;0;50	03935;8	56909;5;214;47;
$GPXUP;2116;09:04:28;0;50	03945;8	56909;5;212;39;
$GPXUP;2116;09:04:29;0;50	03953;8	56904;5;212;39;
$GPXUP;2116;09:04:30;0;50	03962;8	56895;5;213;40;
$GPXUP;2116;09:04:31;0;50	0397;8	56887;5;212;40;
$GPXUP;2116;09:04:32;0;50	03977;8	56881;5;213;33;
$GPXUP;2116;09:04:33;0;50	03986;8	5688;5;213;37;
$GPXUP;2116;09:04:34;0;50	03996;8	5688;5;213;38;
$GPXUP;2116;09:04:35;0;50	04008;8	56887;5;213;49;
$GPXUP;2116;09:04:36;0;50	04021;8	5689;5;213;50;
$GPXUP;2116;09:04:37;0;50	04032;8	56891;5;213;40;
$GPXUP;2116;09:04:38;0;50	04043;8	56884;5;214;44;
$GPXUP;2116;09:04:39;0;50	04051;8	56876;5;213;43;
$GPXUP;2116;09:04:40;0;50	04061;8	56869;5;214;41;
$GPXUP;2116;09:04:41;0;50	0407;8	56861;5;215;39;
$GPXUP;2116;09:04:42;0;50	04078;8	56854;5;215;40;
$GPXUP;2116;09:04:43;0;50	04088;8	56847;5;214;40;
$GPXUP;2116;09:04:44;0;50	04098;8	56849;5;215;35;
$GPXUP;2116;09:04:45;0;50	04108;8	56852;5;214;38;
$GPXUP;2116;09:04:46;0;50	0412;8	56864;5;214;50;
$GPXUP;2116;09:04:47;0;50	04134;8	56877;5;212;59;
$GPXUP;2116;09:04:48;0;50	04148;8	56894;5;210;62;
$GPXUP;2116;09:04:49;0;50	0416;8	5691;5;209;61;
$GPXUP;2116;09:04:50;0;50	04173;8	56924;5;207;58;
$GPXUP;2116;09:04:51;0;50	04186;8	56935;5;205;54;
$GPXUP;2116;09:04:52;0;50	04199;8	56945;5;204;53;
$GPXUP;2116;09:04:53;0;50	04212;8	56954;5;202;54;
$GPXUP;2116;09:04:54;0;50	04225;8	56962;5;200;52;
$GPXUP;2116;09:04:55;0;50	04239;8	56972;5;198;55;
$GPXUP;2116;09:04:56;0;50	04253;8	56983;5;196;59;
$GPXUP;2116;09:04:57;0;50	04266;8	56999;5;195;64;
$GPXUP;2116;09:04:58;0;50	04278;8	57018;5;193;66;
$GPXUP;2116;09:04:59;0;50	04285;8	57048;5;191;74;
$GPXUP;2116;09:05:00;0;50	04291;8	57079;5;189;80;
$GPXUP;2116;09:05:01;0;50	04297;8	57111;5;187;82;
$GPXUP;2116;09:05:02;0;50	04305;8	57141;5;184;79;
$GPXUP;2116;09:05:03;0;50	04316;8	57168;5;182;75;
$GPXUP;2116;09:05:04;0;50	04328;8	57188;5;180;69;
$GPXUP;2116;09:05:05;0;50	04341;8	57204;5;178;64;
$GPXUP;2116;09:05:06;0;50	04354;8	57213;5;177;58;
$GPXUP;2116;09:05:07;0;50	04366;8	57217;5;176;52;
$GPXUP;2116;09:05:08;0;50	04378;8	57228;5;175;53;
$GPXUP;2116;09:05:09;0;50	04389;8	5724;5;175;55;
$GPXUP;2116;09:05:10;0;50	04402;8	57247;5;175;50;
$GPXUP;2116;09:05:11;0;50	04413;8	57254;5;175;50;
$GPXUP;2116;09:05:12;0;50	04425;8	57262;5;174;50;
$GPXUP;2116;09:05:13;0;50	04434;8	57275;5;174;47;
$GPXUP;2116;09:05:14;0;50	04444;8	57289;5;174;52;
$GPXUP;2116;09:05:15;0;50	04456;8	57303;5;173;57;
$GPXUP;2116;09:05:16;0;50	04468;8	57311;5;172;53;
$GPXUP;2116;09:05:17;0;50	04481;8	57313;5;172;52;
$GPXUP;2116;09:05:18;0;50	04494;8	57311;5;171;51;
$GPXUP;2116;09:05:19;0;50	04507;8	57311;5;171;52;
$GPXUP;2116;09:05:20;0;50	04519;8	5731;5;172;50;
$GPXUP;2116;09:05:21;0;50	0453;8	57302;5;173;48;
$GPXUP;2116;09:05:22;0;50	0454;8	57294;5;173;47;
$GPXUP;2116;09:05:23;0;50	04549;8	57284;5;174;43;
$GPXUP;2116;09:05:24;0;50	04556;8	57275;5;175;40;
$GPXUP;2116;09:05:25;0;50	04565;8	5727;5;175;36;
$GPXUP;2116;09:05:26;0;50	04576;8	57267;5;175;42;
$GPXUP;2116;09:05:27;0;50	04587;8	57271;5;175;45;
$GPXUP;2116;09:05:28;0;50	04598;8	57278;5;175;48;
$GPXUP;2116;09:05:29;0;50	0461;8	57285;5;174;48;
$GPXUP;2116;09:05:30;0;50	04622;8	57288;5;174;46;
$GPXUP;2116;09:05:31;0;50	0463;8	57284;5;173;35;
$GPXUP;2116;09:05:32;0;50	0464;8	57272;5;174;44;
$GPXUP;2116;09:05:33;0;50	04644;8	57253;5;174;45;
$GPXUP;2116;09:05:34;0;50	0465;8	57234;5;174;48;
$GPXUP;2116;09:05:35;0;50	04656;8	5722;5;173;39;
$GPXUP;2116;09:05:36;0;50	04666;8	57208;5;173;44;
$GPXUP;2116;09:05:37;0;50	04677;8	57201;5;173;47;
$GPXUP;2116;09:05:38;0;50	0469;8	57199;5;173;48;
$GPXUP;2116;09:05:39;0;50	04702;8	57196;5;173;48;
$GPXUP;2116;09:05:40;0;50	04715;8	57197;5;173;49;
$GPXUP;2116;09:05:41;0;50	04726;8	57203;5;173;47;
$GPXUP;2116;09:05:42;0;50	04736;8	57219;5;173;56;
$GPXUP;2116;09:05:43;0;50	04746;8	57235;5;174;57;
$GPXUP;2116;09:05:44;0;50	04756;8	57247;5;175;53;
$GPXUP;2116;09:05:45;0;50	04765;8	5726;5;175;49;
$GPXUP;2116;09:05:46;0;50	04776;8	57271;5;176;52;
$GPXUP;2116;09:05:47;0;50	04789;8	57282;5;176;57;
$GPXUP;2116;09:05:48;0;50	04801;8	57295;5;177;60;
$GPXUP;2116;09:05:49;0;50	04812;8	57311;5;178;58;
$GPXUP;2116;09:05:50;0;50	04824;8	57324;5;179;59;
$GPXUP;2116;09:05:51;0;50	04836;8	57335;5;180;57;
$GPXUP;2116;09:05:52;0;50	04848;8	57347;5;179;58;
$GPXUP;2116;09:05:53;0;50	0486;8	5736;5;180;58;
$GPXUP;2116;09:05:54;0;50	04872;8	57372;5;179;56;
$GPXUP;2116;09:05:55;0;50	04883;8	57381;5;179;51;
$GPXUP;2116;09:05:56;0;50	04896;8	57382;5;179;48;
$GPXUP;2116;09:05:57;0;50	04909;8	57377;5;179;47;
$GPXUP;2116;09:05:58;0;50	04919;8	57369;5;179;44;
$GPXUP;2116;09:05:59;0;50	04928;8	57354;5;179;44;
$GPXUP;2116;09:06:00;0;50	04932;8	57334;5;179;42;
$GPXUP;2116;09:06:01;0;50	04935;8	57316;5;180;38;
$GPXUP;2116;09:06:02;0;50	04938;8	57298;5;181;37;
$GPXUP;2116;09:06:03;0;50	04938;8	57281;5;181;34;
$GPXUP;2116;09:06:04;0;50	0494;8	57268;5;182;27;
$GPXUP;2116;09:06:05;0;50	04941;8	5726;5;183;14;
$GPXUP;2116;09:06:06;0;50	04941;8	57258;5;184;1;
$GPXUP;2116;09:06:07;0;50	04941;8	57258;5;184;0;
$GPXUP;2116;09:06:08;0;50	04942;8	57257;5;184;0;
$GPXUP;2116;09:06:09;0;50	04942;8	57257;5;184;0;
$GPXUP;2116;09:06:10;0;50	04942;8	57255;5;185;2;
$GPXUP;2116;09:06:11;0;50	04942;8	57255;5;185;0;
$GPXUP;2116;09:06:12;0;50	04942;8	57256;5;184;0;
$GPXUP;2116;09:06:13;0;50	04943;8	57256;5;185;2;
$GPXUP;2116;09:06:14;0;50	04943;8	57256;5;184;0;
$GPXUP;2116;09:06:15;0;50	04943;8	57256;5;184;1;
$GPXUP;2116;09:06:16;0;50	04943;8	57256;5;184;0;
$GPXUP;2116;09:06:17;0;50	04945;8	57256;5;184;0;
$GPXUP;2116;09:06:18;0;50	04945;8	57256;5;184;0;
$GPXUP;2116;09:06:19;0;50	04945;8	57255;5;184;0;
$GPXUP;2116;09:06:20;0;50	04945;8	57255;5;184;0;
$GPXUP;2116;09:06:21;0;50	04946;8	57255;5;185;0;
$GPXUP;2116;09:06:22;0;50	04946;8	57255;5;185;0;
$GPXUP;2116;09:06:23;0;50	04946;8	57255;5;185;0;
$GPXUP;2116;09:06:24;0;50	04947;8	57255;5;185;0;
$GPXUP;2116;09:06:25;0;50	04947;8	57253;5;185;0;
$GPXUP;2116;09:06:26;0;50	04947;8	57253;5;185;0;
$GPXUP;2116;09:06:27;0;50	04947;8	57253;5;185;0;
$GPXUP;2116;09:06:28;0;50	04947;8	57253;5;186;0;
$GPXUP;2116;09:06:29;0;50	04947;8	57253;5;186;0;
$GPXUP;2116;09:06:30;0;50	04947;8	57253;5;186;0;
$GPXUP;2116;09:06:31;0;50	04947;8	57253;5;186;0;
$GPXUP;2116;09:06:32;0;50	04947;8	57253;5;186;0;
$GPXUP;2116;09:06:33;0;50	04947;8	57253;5;186;0;
$GPXUP;2116;09:06:34;0;50	04947;8	57253;5;186;0;
$GPXUP;2116;09:06:35;0;50	04947;8	57253;5;186;0;
$GPXUP;2116;09:06:36;0;50	04947;8	57253;5;186;0;
$GPXUP;2116;09:06:37;0;50	04947;8	57253;5;185;0;
$GPXUP;2116;09:06:38;0;50	04947;8	57255;5;185;0;
$GPXUP;2116;09:06:39;0;50	04946;8	57255;5;185;0;
$GPXUP;2116;09:06:40;0;50	04947;8	57255;5;184;0;
$GPXUP;2116;09:06:41;0;50	04946;8	57255;5;183;0;
$GPXUP;2116;09:06:42;0;50	04946;8	57255;5;182;0;
$GPXUP;2116;09:06:43;0;50	04946;8	57255;5;182;0;
$GPXUP;2116;09:06:44;0;50	04946;8	57255;5;182;0;
$GPXUP;2116;09:06:45;0;50	04946;8	57256;5;182;0;
$GPXUP;2116;09:06:46;0;50	04945;8	57256;5;182;0;
$GPXUP;2116;09:06:47;0;50	04946;8	57256;5;182;0;
$GPXUP;2116;09:06:48;0;50	04946;8	57256;5;182;0;
$GPXUP;2116;09:06:49;0;50	04946;8	57256;5;182;0;
$GPXUP;2116;09:06:50;0;50	04946;8	57256;5;183;0;
$GPXUP;2116;09:06:51;0;50	04946;8	57256;5;183;0;
$GPXUP;2116;09:06:52;0;50	04946;8	57256;5;185;0;
$GPXUP;2116;09:06:53;0;50	04947;8	57256;5;185;0;
$GPXUP;2116;09:06:54;0;50	04946;8	57256;5;186;0;
$GPXUP;2116;09:06:55;0;50	04946;8	57257;5;187;0;
$GPXUP;2116;09:06:56;0;50	04947;8	57257;5;188;0;
$GPXUP;2116;09:06:57;0;50	04947;8	57257;5;189;0;
$GPXUP;2116;09:06:58;0;50	04947;8	57257;5;190;0;
$GPXUP;2116;09:06:59;0;50	04947;8	57257;5;190;0;
$GPXUP;2116;09:07:00;0;50	04947;8	57258;5;191;0;
$GPXUP;2116;09:07:01;0;50	04947;8	57258;5;191;0;
$GPXUP;2116;09:07:02;0;50	04947;8	57258;5;191;0;
$GPXUP;2116;09:07:03;0;50	04947;8	57258;5;191;0;
$GPXUP;2116;09:07:04;0;50	04948;8	57258;5;192;0;
$GPXUP;2116;09:07:05;0;50	04948;8	57258;5;192;0;
$GPXUP;2116;09:07:06;0;50	04947;8	5726;5;193;0;
$GPXUP;2116;09:07:07;0;50	04947;8	5726;5;193;0;
$GPXUP;2116;09:07:08;0;50	04947;8	5726;5;193;0;
$GPXUP;2116;09:07:09;0;50	04948;8	5726;5;194;0;
$GPXUP;2116;09:07:10;0;50	04948;8	5726;5;194;0;
$GPXUP;2116;09:07:11;0;50	04948;8	5726;5;194;0;
$GPXUP;2116;09:07:12;0;50	04947;8	5726;5;193;0;
$GPXUP;2116;09:07:13;0;50	04947;8	5726;5;193;0;
$GPXUP;2116;09:07:14;0;50	04946;8	5726;5;192;0;
$GPXUP;2116;09:07:15;0;50	04947;8	5726;5;191;0;
$GPXUP;2116;09:07:16;0;50	04946;8	57261;5;191;0;
$GPXUP;2116;09:07:17;0;50	04946;8	57261;5;190;0;
$GPXUP;2116;09:07:18;0;50	04946;8	57261;5;190;0;
$GPXUP;2116;09:07:19;0;50	04946;8	57261;5;190;0;
$GPXUP;2116;09:07:20;0;50	04946;8	57261;5;190;0;
$GPXUP;2116;09:07:21;0;50	04946;8	57261;5;191;0;
$GPXUP;2116;09:07:22;0;50	04946;8	57261;5;191;0;
$GPXUP;2116;09:07:23;0;50	04946;8	57261;5;192;0;
$GPXUP;2116;09:07:24;0;50	04947;8	57261;5;193;0;
$GPXUP;2116;09:07:25;0;50	04947;8	57261;5;195;1;
$GPXUP;2116;09:07:26;0;50	04948;8	57261;5;196;0;
$GPXUP;2116;09:07:27;0;50	04948;8	57261;5;197;0;
$GPXUP;2116;09:07:28;0;50	04948;8	57261;5;198;0;
$GPXUP;2116;09:07:29;0;50	04948;8	5726;5;199;0;
$GPXUP;2116;09:07:30;0;50	04949;8	5726;5;200;0;
$GPXUP;2116;09:07:31;0;50	04948;8	5726;5;201;0;
$GPXUP;2116;09:07:32;0;50	04948;8	5726;5;201;0;
$GPXUP;2116;09:07:33;0;50	04949;8	5726;5;202;0;
$GPXUP;2116;09:07:34;0;50	04949;8	5726;5;202;0;
$GPXUP;2116;09:07:35;0;50	04948;8	5726;5;202;0;
$GPXUP;2116;09:07:36;0;50	04948;8	5726;5;202;0;
$GPXUP;2116;09:07:37;0;50	04948;8	5726;5;202;0;
$GPXUP;2116;09:07:38;0;50	04948;8	5726;5;202;0;
$GPXUP;2116;09:07:39;0;50	04948;8	5726;5;204;0;
$GPXUP;2116;09:07:40;0;50	04948;8	5726;5;204;0;
$GPXUP;2116;09:07:41;0;50	04948;8	5726;5;204;0;
$GPXUP;2116;09:07:42;0;50	04948;8	57259;5;205;0;
$GPXUP;2116;09:07:43;0;50	04948;8	57259;5;205;0;
$GPXUP;2116;09:07:44;0;50	04947;8	57259;5;206;0;
$GPXUP;2116;09:07:45;0;50	04948;8	57259;5;206;0;
$GPXUP;2116;09:07:46;0;50	04947;8	57259;5;207;0;
$GPXUP;2116;09:07:47;0;50	04948;8	57259;5;208;0;
$GPXUP;2116;09:07:48;0;50	04948;8	5726;5;208;0;
$GPXUP;2116;09:07:49;0;50	04948;8	5726;5;208;0;
$GPXUP;2116;09:07:50;0;50	04948;8	5726;5;208;0;
$GPXUP;2116;09:07:51;0;50	04948;8	5726;5;208;0;
$GPXUP;2116;09:07:52;0;50	04948;8	5726;5;208;0;
$GPXUP;2116;09:07:53;0;50	04948;8	5726;5;208;0;
$GPXUP;2116;09:07:54;0;50	04948;8	57261;5;207;0;
$GPXUP;2116;09:07:55;0;50	04948;8	57261;5;207;0;
$GPXUP;2116;09:07:56;0;50	04949;8	57262;5;207;0;
$GPXUP;2116;09:07:57;0;50	04948;8	57262;5;206;0;
$GPXUP;2116;09:07:58;0;50	04949;8	57262;5;205;0;
$GPXUP;2116;09:07:59;0;50	04949;8	57263;5;204;0;
$GPXUP;2116;09:08:00;0;50	04949;8	57263;5;204;0;
$GPXUP;2116;09:08:01;0;50	04949;8	57263;5;203;0;
$GPXUP;2116;09:08:02;0;50	04949;8	57263;5;202;0;
$GPXUP;2116;09:08:03;0;50	04949;8	57263;5;201;0;
$GPXUP;2116;09:08:04;0;50	04949;8	57263;5;200;0;
$GPXUP;2116;09:08:05;0;50	04949;8	57263;5;199;0;
$GPXUP;2116;09:08:06;0;50	04949;8	57263;5;198;0;
$GPXUP;2116;09:08:07;0;50	04949;8	57263;5;198;0;
$GPXUP;2116;09:08:08;0;50	04948;8	57263;5;197;0;
$GPXUP;2116;09:08:09;0;50	04948;8	57263;5;197;0;
$GPXUP;2116;09:08:10;0;50	04948;8	57263;5;196;0;
$GPXUP;2116;09:08:11;0;50	04948;8	57263;5;196;0;
$GPXUP;2116;09:08:12;0;50	04948;8	57263;5;196;0;
$GPXUP;2116;09:08:13;0;50	04948;8	57263;5;196;0;
$GPXUP;2116;09:08:14;0;50	04947;8	57263;5;197;0;
$GPXUP;2116;09:08:15;0;50	04947;8	57263;5;197;0;
$GPXUP;2116;09:08:16;0;50	04946;8	57263;5;197;0;
$GPXUP;2116;09:08:17;0;50	04946;8	57263;5;199;0;
$GPXUP;2116;09:08:18;0;50	04946;8	57263;5;199;0;
$GPXUP;2116;09:08:19;0;50	04945;8	57264;5;201;0;
$GPXUP;2116;09:08:20;0;50	04945;8	57264;5;201;0;
$GPXUP;2116;09:08:21;0;50	04945;8	57263;5;203;0;
$GPXUP;2116;09:08:22;0;50	04944;8	57263;5;204;0;
$GPXUP;2116;09:08:23;0;50	04943;8	57263;5;204;0;
$GPXUP;2116;09:08:24;0;50	04943;8	57263;5;204;0;
$GPXUP;2116;09:08:25;0;50	04943;8	57263;5;205;0;
$GPXUP;2116;09:08:26;0;50	04942;8	57264;5;204;0;
$GPXUP;2116;09:08:27;0;50	04941;8	57264;5;205;0;
$GPXUP;2116;09:08:28;0;50	04941;8	57264;5;204;0;
$GPXUP;2116;09:08:29;0;50	04941;8	57264;5;204;0;
$GPXUP;2116;09:08:30;0;50	0494;8	57264;5;203;0;
$GPXUP;2116;09:08:31;0;50	04939;8	57264;5;202;0;
$GPXUP;2116;09:08:32;0;50	04939;8	57264;5;202;0;
$GPXUP;2116;09:08:33;0;50	04938;8	57264;5;201;0;
$GPXUP;2116;09:08:34;0;50	04938;8	57264;5;200;0;
$GPXUP;2116;09:08:35;0;50	04938;8	57264;5;199;0;
$GPXUP;2116;09:08:36;0;50	04937;8	57264;5;198;0;
$GPXUP;2116;09:08:37;0;50	04937;8	57263;5;196;0;
$GPXUP;2116;09:08:38;0;50	04937;8	57263;5;196;0;
$GPXUP;2116;09:08:39;0;50	04937;8	57263;5;194;0;
$GPXUP;2116;09:08:40;0;50	04936;8	57263;5;194;0;
$GPXUP;2116;09:08:41;0;50	04936;8	57263;5;191;0;
$GPXUP;2116;09:08:42;0;50	04936;8	57264;5;190;0;
$GPXUP;2116;09:08:43;0;50	04936;8	57264;5;189;0;
$GPXUP;2116;09:08:44;0;50	04936;8	57264;5;186;0;
$GPXUP;2116;09:08:45;0;50	04935;8	57263;5;186;0;
$GPXUP;2116;09:08:46;0;50	04935;8	57263;5;184;0;
$GPXUP;2116;09:08:47;0;50	04935;8	57263;5;182;0;
$GPXUP;2116;09:08:48;0;50	04935;8	57263;5;181;0;
$GPXUP;2116;09:08:49;0;50	04935;8	57263;5;179;0;
$GPXUP;2116;09:08:50;0;50	04935;8	57264;5;177;0;
$GPXUP;2116;09:08:51;0;50	04935;8	57264;5;176;0;
$GPXUP;2116;09:08:52;0;50	04935;8	57264;5;174;0;
$GPXUP;2116;09:08:53;0;50	04934;8	57264;5;173;0;
$GPXUP;2116;09:08:54;0;50	04934;8	57264;5;172;0;
$GPXUP;2116;09:08:55;0;50	04934;8	57264;5;171;0;
$GPXUP;2116;09:08:56;0;50	04934;8	57263;5;170;0;
$GPXUP;2116;09:08:57;0;50	04933;8	57263;5;169;0;
$GPXUP;2116;09:08:58;0;50	04934;8	57263;5;168;0;
$GPXUP;2116;09:08:59;0;50	04933;8	57263;5;168;0;
$GPXUP;2116;09:09:00;0;50	04933;8	57263;5;168;0;
$GPXUP;2116;09:09:01;0;50	04934;8	57264;5;167;0;
$GPXUP;2116;09:09:02;0;50	04934;8	57264;5;167;0;
$GPXUP;2116;09:09:03;0;50	04934;8	57264;5;167;0;
$GPXUP;2116;09:09:04;0;50	04934;8	57264;5;167;0;
$GPXUP;2116;09:09:05;0;50	04935;8	57264;5;168;0;
$GPXUP;2116;09:09:06;0;50	04935;8	57264;5;169;0;
$GPXUP;2116;09:09:07;0;50	04935;8	57263;5;170;0;
$GPXUP;2116;09:09:08;0;50	04936;8	57263;5;171;0;
$GPXUP;2116;09:09:09;0;50	04936;8	57263;5;172;0;
$GPXUP;2116;09:09:10;0;50	04936;8	57263;5;173;0;
$GPXUP;2116;09:09:11;0;50	04936;8	57263;5;174;0;
$GPXUP;2116;09:09:12;0;50	04937;8	57264;5;177;0;
$GPXUP;2116;09:09:13;0;50	04937;8	57264;5;177;0;
$GPXUP;2116;09:09:14;0;50	04937;8	57264;5;179;0;
$GPXUP;2116;09:09:15;0;50	04938;8	57264;5;180;0;
$GPXUP;2116;09:09:16;0;50	04938;8	57264;5;182;0;
$GPXUP;2116;09:09:17;0;50	04939;8	57264;5;182;0;
$GPXUP;2116;09:09:18;0;50	04939;8	57264;5;183;0;
$GPXUP;2116;09:09:19;0;50	0494;8	57264;5;184;0;
$GPXUP;2116;09:09:20;0;50	0494;8	57264;5;185;0;
$GPXUP;2116;09:09:21;0;50	04941;8	57264;5;185;0;
$GPXUP;2116;09:09:22;0;50	04942;8	57264;5;186;0;
$GPXUP;2116;09:09:23;0;50	04942;8	57264;5;186;0;
$GPXUP;2116;09:09:24;0;50	04942;8	57264;5;187;0;
$GPXUP;2116;09:09:25;0;50	04943;8	57264;5;188;0;
$GPXUP;2116;09:09:26;0;50	04943;8	57264;5;189;0;
$GPXUP;2116;09:09:27;0;50	04943;8	57263;5;190;0;
$GPXUP;2116;09:09:28;0;50	04944;8	57263;5;191;0;
$GPXUP;2116;09:09:29;0;50	04944;8	57265;5;192;0;
$GPXUP;2116;09:09:30;0;50	04944;8	57265;5;192;0;
$GPXUP;2116;09:09:31;0;50	04945;8	57265;5;192;0;
$GPXUP;2116;09:09:32;0;50	04945;8	57265;5;192;0;
$GPXUP;2116;09:09:33;0;50	04945;8	57265;5;192;0;
$GPXUP;2116;09:09:34;0;50	04945;8	57265;5;192;0;
$GPXUP;2116;09:09:35;0;50	04945;8	57265;5;191;0;
$GPXUP;2116;09:09:36;0;50	04946;8	57265;5;190;0;
$GPXUP;2116;09:09:37;0;50	04945;8	57265;5;190;0;
$GPXUP;2116;09:09:38;0;50	04946;8	57265;5;190;0;
$GPXUP;2116;09:09:39;0;50	04946;8	57265;5;190;0;
$GPXUP;2116;09:09:40;0;50	04946;8	57267;5;190;0;
$GPXUP;2116;09:09:41;0;50	04946;8	57267;5;190;0;
$GPXUP;2116;09:09:42;0;50	04946;8	57267;5;190;0;
$GPXUP;2116;09:09:43;0;50	04947;8	57267;5;190;0;
$GPXUP;2116;09:09:44;0;50	04947;8	57267;5;190;0;
$GPXUP;2116;09:09:45;0;50	04947;8	57267;5;190;0;
$GPXUP;2116;09:09:46;0;50	04947;8	57267;5;191;0;
$GPXUP;2116;09:09:47;0;50	04947;8	57267;5;193;0;
$GPXUP;2116;09:09:48;0;50	04948;8	57267;5;193;0;
$GPXUP;2116;09:09:49;0;50	04948;8	57268;5;196;0;
$GPXUP;2116;09:09:50;0;50	04949;8	57268;5;196;0;
$GPXUP;2116;09:09:51;0;50	04949;8	57268;5;198;0;
$GPXUP;2116;09:09:52;0;50	0495;8	57268;5;199;0;
$GPXUP;2116;09:09:53;0;50	0495;8	57268;5;200;0;
$GPXUP;2116;09:09:54;0;50	0495;8	57267;5;202;0;
$GPXUP;2116;09:09:55;0;50	0495;8	57267;5;202;0;
$GPXUP;2116;09:09:56;0;50	04951;8	57267;5;202;0;
$GPXUP;2116;09:09:57;0;50	04951;8	57267;5;203;0;
$GPXUP;2116;09:09:58;0;50	04951;8	57267;5;203;0;
$GPXUP;2116;09:09:59;0;50	04951;8	57267;5;203;0;
$GPXUP;2116;09:10:00;0;50	04951;8	57267;5;203;0;
$GPXUP;2116;09:10:01;0;50	04952;8	57267;5;204;0;
$GPXUP;2116;09:10:02;0;50	04953;8	57268;5;203;0;
$GPXUP;2116;09:10:03;0;50	04953;8	57266;5;203;0;
$GPXUP;2116;09:10:04;0;50	04952;8	57266;5;202;0;
$GPXUP;2116;09:10:05;0;50	04952;8	57266;5;202;0;
$GPXUP;2116;09:10:06;0;50	04953;8	57266;5;202;0;
$GPXUP;2116;09:10:07;0;50	04953;8	57266;5;202;0;
$GPXUP;2116;09:10:08;0;50	04953;8	57267;5;200;0;
$GPXUP;2116;09:10:09;0;50	04952;8	57265;5;199;0;
$GPXUP;2116;09:10:10;0;50	04953;8	57265;5;199;0;
$GPXUP;2116;09:10:11;0;50	04953;8	57265;5;198;0;
$GPXUP;2116;09:10:12;0;50	04953;8	57266;5;197;0;
$GPXUP;2116;09:10:13;0;50	04953;8	57266;5;197;0;
$GPXUP;2116;09:10:14;0;50	04953;8	57266;5;195;0;
$GPXUP;2116;09:10:15;0;50	04952;8	57265;5;194;0;
$GPXUP;2116;09:10:16;0;50	04952;8	57265;5;193;0;
$GPXUP;2116;09:10:17;0;50	04952;8	57265;5;192;0;
$GPXUP;2116;09:10:18;0;50	04951;8	57265;5;190;0;
$GPXUP;2116;09:10:19;0;50	04951;8	57265;5;189;0;
$GPXUP;2116;09:10:20;0;50	04951;8	57265;5;189;0;
$GPXUP;2116;09:10:21;0;50	04951;8	57265;5;188;0;
$GPXUP;2116;09:10:22;0;50	0495;8	57265;5;187;0;
$GPXUP;2116;09:10:23;0;50	0495;8	57265;5;187;0;
$GPXUP;2116;09:10:24;0;50	0495;8	57265;5;187;0;
$GPXUP;2116;09:10:25;0;50	0495;8	57265;5;186;0;
$GPXUP;2116;09:10:26;0;50	04949;8	57265;5;187;0;
$GPXUP;2116;09:10:27;0;50	04948;8	57265;5;186;0;
$GPXUP;2116;09:10:28;0;50	04948;8	57265;5;186;0;
$GPXUP;2116;09:10:29;0;50	04948;8	57265;5;185;0;
$GPXUP;2116;09:10:30;0;50	04948;8	57265;5;185;0;
$GPXUP;2116;09:10:31;0;50	04947;8	57265;5;186;0;
$GPXUP;2116;09:10:32;0;50	04947;8	57265;5;185;0;
$GPXUP;2116;09:10:33;0;50	04947;8	57265;5;187;0;
$GPXUP;2116;09:10:34;0;50	04946;8	57264;5;187;0;
$GPXUP;2116;09:10:35;0;50	04946;8	57266;5;187;0;
$GPXUP;2116;09:10:36;0;50	04945;8	57265;5;188;0;
$GPXUP;2116;09:10:37;0;50	04945;8	57265;5;188;0;
$GPXUP;2116;09:10:38;0;50	04945;8	57265;5;190;0;
$GPXUP;2116;09:10:39;0;50	04945;8	57265;5;190;0;
$GPXUP;2116;09:10:40;0;50	04944;8	57265;5;190;0;
$GPXUP;2116;09:10:41;0;50	04945;8	57265;5;191;0;
$GPXUP;2116;09:10:42;0;50	04944;8	57265;5;192;0;
$GPXUP;2116;09:10:43;0;50	04944;8	57265;5;192;0;
$GPXUP;2116;09:10:44;0;50	04945;8	57265;5;192;0;
$GPXUP;2116;09:10:45;0;50	04945;8	57265;5;192;0;
$GPXUP;2116;09:10:46;0;50	04944;8	57265;5;193;0;
$GPXUP;2116;09:10:47;0;50	04945;8	57265;5;194;0;
$GPXUP;2116;09:10:48;0;50	04945;8	57266;5;194;0;
$GPXUP;2116;09:10:49;0;50	04944;8	57266;5;195;0;
$GPXUP;2116;09:10:50;0;50	04944;8	57266;5;195;0;
$GPXUP;2116;09:10:51;0;50	04945;8	57266;5;196;0;
$GPXUP;2116;09:10:52;0;50	04945;8	57266;5;196;0;
$GPXUP;2116;09:10:53;0;50	04946;8	57266;5;197;0;
$GPXUP;2116;09:10:54;0;50	04945;8	57266;5;197;0;
$GPXUP;2116;09:10:55;0;50	04945;8	57266;5;197;0;
$GPXUP;2116;09:10:56;0;50	04946;8	57266;5;198;0;
$GPXUP;2116;09:10:57;0;50	04946;8	57266;5;198;0;
$GPXUP;2116;09:10:58;0;50	04946;8	57266;5;199;0;
$GPXUP;2116;09:10:59;0;50	04946;8	57266;5;199;0;
$GPXUP;2116;09:11:00;0;50	04947;8	57266;5;200;0;
$GPXUP;2116;09:11:01;0;50	04946;8	57267;5;200;0;
$GPXUP;2116;09:11:02;0;50	04946;8	57267;5;201;0;
$GPXUP;2116;09:11:03;0;50	04947;8	57267;5;202;0;
$GPXUP;2116;09:11:04;0;50	04947;8	57267;5;203;0;
$GPXUP;2116;09:11:05;0;50	04948;8	57267;5;204;0;
$GPXUP;2116;09:11:06;0;50	04948;8	57267;5;205;0;
$GPXUP;2116;09:11:07;0;50	04948;8	57266;5;206;0;
$GPXUP;2116;09:11:08;0;50	04948;8	57268;5;207;0;
$GPXUP;2116;09:11:09;0;50	04948;8	57268;5;207;0;
$GPXUP;2116;09:11:10;0;50	04949;8	57268;5;208;0;
$GPXUP;2116;09:11:11;0;50	04949;8	57268;5;208;0;
$GPXUP;2116;09:11:12;0;50	04949;8	57268;5;208;0;
$GPXUP;2116;09:11:13;0;50	0495;8	57268;5;209;0;
$GPXUP;2116;09:11:14;0;50	04949;8	57268;5;208;0;
$GPXUP;2116;09:11:15;0;50	0495;8	57268;5;207;0;
$GPXUP;2116;09:11:16;0;50	0495;8	57268;5;207;0;
$GPXUP;2116;09:11:17;0;50	0495;8	57268;5;207;0;
$GPXUP;2116;09:11:18;0;50	04949;8	57268;5;207;0;
$GPXUP;2116;09:11:19;0;50	04949;8	57268;5;207;0;
$GPXUP;2116;09:11:20;0;50	04949;8	57268;5;207;0;
$GPXUP;2116;09:11:21;0;50	0495;8	57268;5;207;0;
$GPXUP;2116;09:11:22;0;50	0495;8	57268;5;207;0;
$GPXUP;2116;09:11:23;0;50	04949;8	57268;5;208;0;
$GPXUP;2116;09:11:24;0;50	0495;8	57269;5;209;0;
$GPXUP;2116;09:11:25;0;50	04949;8	57269;5;209;0;
$GPXUP;2116;09:11:26;0;50	04949;8	57269;5;211;0;
$GPXUP;2116;09:11:27;0;50	04949;8	57269;5;212;0;
$GPXUP;2116;09:11:28;0;50	04949;8	57269;5;212;0;
$GPXUP;2116;09:11:29;0;50	04949;8	57269;5;213;0;
$GPXUP;2116;09:11:30;0;50	04949;8	57268;5;214;0;
$GPXUP;2116;09:11:31;0;50	04949;8	57268;5;214;0;
$GPXUP;2116;09:11:32;0;50	04948;8	57269;5;214;0;
$GPXUP;2116;09:11:33;0;50	04948;8	57269;5;214;0;
$GPXUP;2116;09:11:34;0;50	04948;8	57269;5;214;0;
$GPXUP;2116;09:11:35;0;50	04948;8	57269;5;214;0;
$GPXUP;2116;09:11:36;0;50	04948;8	57269;5;214;0;
$GPXUP;2116;09:11:37;0;50	04948;8	57269;5;214;0;
$GPXUP;2116;09:11:38;0;50	04948;8	57269;5;214;0;
$GPXUP;2116;09:11:39;0;50	04948;8	57269;5;214;0;
$GPXUP;2116;09:11:40;0;50	04949;8	57268;5;214;0;
$GPXUP;2116;09:11:41;0;50	04948;8	57268;5;213;0;
$GPXUP;2116;09:11:42;0;50	04948;8	57268;5;213;0;
$GPXUP;2116;09:11:43;0;50	04948;8	57269;5;211;0;
$GPXUP;2116;09:11:44;0;50	04948;8	57269;5;210;0;
$GPXUP;2116;09:11:45;0;50	04948;8	57269;5;209;0;
$GPXUP;2116;09:11:46;0;50	04948;8	57269;5;208;0;
$GPXUP;2116;09:11:47;0;50	04948;8	57269;5;208;0;
$GPXUP;2116;09:11:48;0;50	04947;8	57269;5;207;0;
$GPXUP;2116;09:11:49;0;50	04947;8	57269;5;206;0;
$GPXUP;2116;09:11:50;0;50	04947;8	57269;5;206;0;
$GPXUP;2116;09:11:51;0;50	04947;8	57269;5;205;0;
$GPXUP;2116;09:11:52;0;50	04946;8	57269;5;204;0;
$GPXUP;2116;09:11:53;0;50	04946;8	57269;5;204;0;
$GPXUP;2116;09:11:54;0;50	04945;8	57269;5;203;0;
$GPXUP;2116;09:11:55;0;50	04946;8	57269;5;203;0;
$GPXUP;2116;09:11:56;0;50	04946;8	57269;5;202;0;
$GPXUP;2116;09:11:57;0;50	04945;8	57269;5;201;0;
$GPXUP;2116;09:11:58;0;50	04945;8	5727;5;200;0;
$GPXUP;2116;09:11:59;0;50	04945;8	5727;5;200;0;
$GPXUP;2116;09:12:00;0;50	04945;8	5727;5;198;0;
$GPXUP;2116;09:12:01;0;50	04945;8	5727;5;196;0;
$GPXUP;2116;09:12:02;0;50	04944;8	5727;5;195;0;
$GPXUP;2116;09:12:03;0;50	04944;8	5727;5;193;0;
$GPXUP;2116;09:12:04;0;50	04944;8	57269;5;192;0;
$GPXUP;2116;09:12:05;0;50	04944;8	57269;5;190;0;
$GPXUP;2116;09:12:06;0;50	04944;8	57269;5;188;0;
$GPXUP;2116;09:12:07;0;50	04944;8	5727;5;187;0;
$GPXUP;2116;09:12:08;0;50	04942;8	5727;5;185;0;
$GPXUP;2116;09:12:09;0;50	04943;8	5727;5;184;0;
$GPXUP;2116;09:12:10;0;50	04942;8	5727;5;183;0;
$GPXUP;2116;09:12:11;0;50	04942;8	5727;5;181;0;
$GPXUP;2116;09:12:12;0;50	04941;8	5727;5;180;0;
$GPXUP;2116;09:12:13;0;50	0494;8	5727;5;179;0;
$GPXUP;2116;09:12:14;0;50	0494;8	5727;5;179;0;
$GPXUP;2116;09:12:15;0;50	0494;8	5727;5;178;0;
$GPXUP;2116;09:12:16;0;50	04939;8	5727;5;178;0;
$GPXUP;2116;09:12:17;0;50	04939;8	5727;5;178;0;
$GPXUP;2116;09:12:18;0;50	04939;8	5727;5;177;0;
$GPXUP;2116;09:12:19;0;50	04939;8	5727;5;177;0;
$GPXUP;2116;09:12:20;0;50	04939;8	5727;5;177;0;
$GPXUP;2116;09:12:21;0;50	04938;8	5727;5;178;0;
$GPXUP;2116;09:12:22;0;50	04937;8	5727;5;177;0;
$GPXUP;2116;09:12:23;0;50	04937;8	5727;5;177;0;
$GPXUP;2116;09:12:24;0;50	04937;8	5727;5;178;0;
$GPXUP;2116;09:12:25;0;50	04937;8	5727;5;178;0;
$GPXUP;2116;09:12:26;0;50	04937;8	57269;5;179;0;
$GPXUP;2116;09:12:27;0;50	04937;8	57269;5;179;0;
$GPXUP;2116;09:12:28;0;50	04936;8	57269;5;180;0;
$GPXUP;2116;09:12:29;0;50	04936;8	57269;5;181;0;
$GPXUP;2116;09:12:30;0;50	04936;8	57269;5;182;0;
$GPXUP;2116;09:12:31;0;50	04936;8	57269;5;183;0;
$GPXUP;2116;09:12:32;0;50	04936;8	57269;5;185;0;
$GPXUP;2116;09:12:33;0;50	04936;8	57269;5;185;0;
$GPXUP;2116;09:12:34;0;50	04936;8	57268;5;186;0;
$GPXUP;2116;09:12:35;0;50	04935;8	57268;5;187;0;
$GPXUP;2116;09:12:36;0;50	04936;8	57267;5;187;0;
$GPXUP;2116;09:12:37;0;50	04936;8	57267;5;187;0;
$GPXUP;2116;09:12:38;0;50	04936;8	57267;5;187;0;
$GPXUP;2116;09:12:39;0;50	04935;8	57267;5;188;0;
$GPXUP;2116;09:12:40;0;50	04935;8	57267;5;188;0;
$GPXUP;2116;09:12:41;0;50	04935;8	57267;5;188;0;
$GPXUP;2116;09:12:42;0;50	04935;8	57267;5;188;0;
$GPXUP;2116;09:12:43;0;50	04935;8	57267;5;188;0;
$GPXUP;2116;09:12:44;0;50	04935;8	57267;5;188;0;
$GPXUP;2116;09:12:45;0;50	04935;8	57267;5;188;0;
$GPXUP;2116;09:12:46;0;50	04935;8	57265;5;188;0;
$GPXUP;2116;09:12:47;0;50	04935;8	57265;5;188;0;
$GPXUP;2116;09:12:48;0;50	04936;8	57265;5;189;0;
$GPXUP;2116;09:12:49;0;50	04936;8	57265;5;189;0;
$GPXUP;2116;09:12:50;0;50	04936;8	57265;5;189;0;
$GPXUP;2116;09:12:51;0;50	04936;8	57265;5;189;0;
$GPXUP;2116;09:12:52;0;50	04936;8	57265;5;189;0;
$GPXUP;2116;09:12:53;0;50	04936;8	57265;5;189;0;
$GPXUP;2116;09:12:54;0;50	04936;8	57265;5;189;0;
$GPXUP;2116;09:12:55;0;50	04936;8	57265;5;189;0;
$GPXUP;2116;09:12:56;0;50	04936;8	57264;5;189;0;
$GPXUP;2116;09:12:57;0;50	04937;8	57264;5;188;0;
$GPXUP;2116;09:12:58;0;50	04937;8	57264;5;188;0;
$GPXUP;2116;09:12:59;0;50	04937;8	57264;5;188;0;
$GPXUP;2116;09:13:00;0;50	04937;8	57264;5;188;0;
$GPXUP;2116;09:13:01;0;50	04936;8	57264;5;189;0;
$GPXUP;2116;09:13:02;0;50	04936;8	57264;5;189;0;
$GPXUP;2116;09:13:03;0;50	04936;8	57264;5;189;0;
$GPXUP;2116;09:13:04;0;50	04937;8	57262;5;189;0;
$GPXUP;2116;09:13:05;0;50	04936;8	57262;5;190;0;
$GPXUP;2116;09:13:06;0;50	04936;8	57262;5;190;0;
$GPXUP;2116;09:13:07;0;50	04936;8	57262;5;190;0;
$GPXUP;2116;09:13:08;0;50	04936;8	57262;5;190;0;
$GPXUP;2116;09:13:09;0;50	04936;8	57262;5;190;0;
$GPXUP;2116;09:13:10;0;50	04936;8	57262;5;190;0;
$GPXUP;2116;09:13:11;0;50	04936;8	57262;5;189;0;
$GPXUP;2116;09:13:12;0;50	04936;8	57262;5;189;0;
$GPXUP;2116;09:13:13;0;50	04935;8	57262;5;188;0;
$GPXUP;2116;09:13:14;0;50	04936;8	57261;5;188;0;
$GPXUP;2116;09:13:15;0;50	04935;8	57261;5;187;0;
$GPXUP;2116;09:13:16;0;50	04935;8	57261;5;186;0;
$GPXUP;2116;09:13:17;0;50	04935;8	57261;5;185;0;
$GPXUP;2116;09:13:18;0;50	04935;8	57261;5;185;0;
$GPXUP;2116;09:13:19;0;50	04935;8	57261;5;185;0;
$GPXUP;2116;09:13:20;0;50	04935;8	57261;5;184;0;
$GPXUP;2116;09:13:21;0;50	04935;8	5726;5;183;0;
$GPXUP;2116;09:13:22;0;50	04935;8	5726;5;183;0;
$GPXUP;2116;09:13:23;0;50	04936;8	5726;5;183;0;
$GPXUP;2116;09:13:24;0;50	04935;8	5726;5;182;0;
$GPXUP;2116;09:13:25;0;50	04935;8	5726;5;182;0;
$GPXUP;2116;09:13:26;0;50	04935;8	5726;5;182;0;
$GPXUP;2116;09:13:27;0;50	04935;8	5726;5;182;0;
$GPXUP;2116;09:13:28;0;50	04936;8	5726;5;183;0;
$GPXUP;2116;09:13:29;0;50	04936;8	5726;5;183;0;
$GPXUP;2116;09:13:30;0;50	04936;8	5726;5;183;0;
$GPXUP;2116;09:13:31;0;50	04936;8	5726;5;184;0;
$GPXUP;2116;09:13:32;0;50	04936;8	5726;5;185;0;
$GPXUP;2116;09:13:33;0;50	04937;8	5726;5;185;0;
$GPXUP;2116;09:13:34;0;50	04937;8	5726;5;188;0;
$GPXUP;2116;09:13:35;0;50	04937;8	5726;5;189;0;
$GPXUP;2116;09:13:36;0;50	04938;8	57261;5;190;0;
$GPXUP;2116;09:13:37;0;50	04938;8	57261;5;192;0;
$GPXUP;2116;09:13:38;0;50	04938;8	57261;5;194;0;
$GPXUP;2116;09:13:39;0;50	04939;8	57261;5;195;0;
$GPXUP;2116;09:13:40;0;50	04939;8	57262;5;197;0;
$GPXUP;2116;09:13:41;0;50	04939;8	57262;5;199;0;
$GPXUP;2116;09:13:42;0;50	0494;8	57261;5;201;0;
$GPXUP;2116;09:13:43;0;50	0494;8	57263;5;203;0;
$GPXUP;2116;09:13:44;0;50	04941;8	57263;5;204;0;
$GPXUP;2116;09:13:45;0;50	04941;8	57262;5;205;0;
$GPXUP;2116;09:13:46;0;50	04941;8	57264;5;206;0;
$GPXUP;2116;09:13:47;0;50	04942;8	57264;5;208;0;
$GPXUP;2116;09:13:48;0;50	04942;8	57264;5;209;0;
$GPXUP;2116;09:13:49;0;50	04943;8	57264;5;210;0;
$GPXUP;2116;09:13:50;0;50	04943;8	57265;5;212;0;
$GPXUP;2116;09:13:51;0;50	04944;8	57265;5;213;0;
$GPXUP;2116;09:13:52;0;50	04944;8	57265;5;214;0;
$GPXUP;2116;09:13:53;0;50	04945;8	57266;5;215;0;
$GPXUP;2116;09:13:54;0;50	04945;8	57266;5;215;0;
$GPXUP;2116;09:13:55;0;50	04945;8	57266;5;217;0;
$GPXUP;2116;09:13:56;0;50	04946;8	57267;5;218;0;
$GPXUP;2116;09:13:57;0;50	04946;8	57267;5;218;0;
$GPXUP;2116;09:13:58;0;50	04946;8	57267;5;218;0;
$GPXUP;2116;09:13:59;0;50	04947;8	57269;5;219;0;
$GPXUP;2116;09:14:00;0;50	04947;8	57269;5;219;0;
$GPXUP;2116;09:14:01;0;50	04947;8	57269;5;219;0;
$GPXUP;2116;09:14:02;0;50	04947;8	57269;5;219;0;
$GPXUP;2116;09:14:03;0;50	04946;8	57269;5;218;0;
$GPXUP;2116;09:14:04;0;50	04947;8	57269;5;218;0;
$GPXUP;2116;09:14:05;0;50	04947;8	57269;5;218;0;
$GPXUP;2116;09:14:06;0;50	04946;8	57269;5;217;0;
$GPXUP;2116;09:14:07;0;50	04946;8	57269;5;217;0;
$GPXUP;2116;09:14:08;0;50	04947;8	5727;5;216;0;
$GPXUP;2116;09:14:09;0;50	04947;8	5727;5;216;0;
$GPXUP;2116;09:14:10;0;50	04947;8	5727;5;216;0;
$GPXUP;2116;09:14:11;0;50	04947;8	5727;5;216;0;
$GPXUP;2116;09:14:12;0;50	04947;8	5727;5;216;0;
$GPXUP;2116;09:14:13;0;50	04946;8	5727;5;216;0;
$GPXUP;2116;09:14:14;0;50	04946;8	5727;5;216;0;
$GPXUP;2116;09:14:15;0;50	04946;8	5727;5;216;0;
$GPXUP;2116;09:14:16;0;50	04946;8	5727;5;216;0;
$GPXUP;2116;09:14:17;0;50	04946;8	57269;5;215;0;
$GPXUP;2116;09:14:18;0;50	04946;8	57269;5;215;0;
$GPXUP;2116;09:14:19;0;50	04946;8	57269;5;215;0;
$GPXUP;2116;09:14:20;0;50	04946;8	57269;5;215;0;
$GPXUP;2116;09:14:21;0;50	04946;8	57269;5;215;0;
$GPXUP;2116;09:14:22;0;50	04945;8	57269;5;214;0;
$GPXUP;2116;09:14:23;0;50	04945;8	57269;5;214;0;
$GPXUP;2116;09:14:24;0;50	04945;8	57269;5;214;0;
$GPXUP;2116;09:14:25;0;50	04945;8	57269;5;214;0;
$GPXUP;2116;09:14:26;0;50	04945;8	57269;5;213;0;
$GPXUP;2116;09:14:27;0;50	04945;8	57268;5;213;0;
$GPXUP;2116;09:14:28;0;50	04945;8	57268;5;212;0;
$GPXUP;2116;09:14:29;0;50	04946;8	57268;5;211;0;
$GPXUP;2116;09:14:30;0;50	04945;8	57268;5;210;0;
$GPXUP;2116;09:14:31;0;50	04944;8	57268;5;210;0;
$GPXUP;2116;09:14:32;0;50	04945;8	57268;5;209;0;
$GPXUP;2116;09:14:33;0;50	04944;8	57268;5;208;0;
$GPXUP;2116;09:14:34;0;50	04945;8	57269;5;208;0;
$GPXUP;2116;09:14:35;0;50	04945;8	57269;5;207;0;
$GPXUP;2116;09:14:36;0;50	04945;8	57269;5;206;0;
$GPXUP;2116;09:14:37;0;50	04945;8	57267;5;206;0;
$GPXUP;2116;09:14:38;0;50	04945;8	57267;5;206;0;
$GPXUP;2116;09:14:39;0;50	04946;8	57268;5;205;0;
$GPXUP;2116;09:14:40;0;50	04946;8	57268;5;205;0;
$GPXUP;2116;09:14:41;0;50	04946;8	57268;5;205;0;
$GPXUP;2116;09:14:42;0;50	04946;8	57268;5;204;0;
$GPXUP;2116;09:14:43;0;50	04946;8	57268;5;204;0;
$GPXUP;2116;09:14:44;0;50	04946;8	57268;5;204;0;
$GPXUP;2116;09:14:45;0;50	04946;8	57268;5;204;0;
$GPXUP;2116;09:14:46;0;50	04947;8	57268;5;203;0;
$GPXUP;2116;09:14:47;0;50	04946;8	57267;5;203;0;
$GPXUP;2116;09:14:48;0;50	04946;8	57267;5;203;0;
$GPXUP;2116;09:14:49;0;50	04946;8	57267;5;202;0;
$GPXUP;2116;09:14:50;0;50	04946;8	57267;5;202;0;
$GPXUP;2116;09:14:51;0;50	04945;8	57267;5;201;0;
$GPXUP;2116;09:14:52;0;50	04945;8	57265;5;200;0;
$GPXUP;2116;09:14:53;0;50	04944;8	57265;5;199;0;
$GPXUP;2116;09:14:54;0;50	04944;8	57265;5;199;0;
$GPXUP;2116;09:14:55;0;50	04944;8	57265;5;199;0;
$GPXUP;2116;09:14:56;0;50	04943;8	57264;5;198;0;
$GPXUP;2116;09:14:57;0;50	04943;8	57264;5;197;0;
$GPXUP;2116;09:14:58;0;50	04943;8	57264;5;196;0;
$GPXUP;2116;09:14:59;0;50	04943;8	57264;5;196;0;
$GPXUP;2116;09:15:00;0;50	04942;8	57264;5;195;0;
$GPXUP;2116;09:15:01;0;50	04942;8	57263;5;195;0;
$GPXUP;2116;09:15:02;0;50	04942;8	57263;5;194;0;
$GPXUP;2116;09:15:03;0;50	04941;8	57263;5;193;0;
$GPXUP;2116;09:15:04;0;50	04941;8	57263;5;193;0;
$GPXUP;2116;09:15:05;0;50	0494;8	57263;5;192;0;
$GPXUP;2116;09:15:06;0;50	0494;8	57263;5;192;0;
$GPXUP;2116;09:15:07;0;50	0494;8	57263;5;190;0;
$GPXUP;2116;09:15:08;0;50	0494;8	57263;5;190;0;
$GPXUP;2116;09:15:09;0;50	04939;8	57263;5;190;0;
$GPXUP;2116;09:15:10;0;50	04939;8	57263;5;190;0;
$GPXUP;2116;09:15:11;0;50	04939;8	57263;5;189;0;
$GPXUP;2116;09:15:12;0;50	04939;8	57263;5;189;0;
$GPXUP;2116;09:15:13;0;50	04939;8	57263;5;189;0;
$GPXUP;2116;09:15:14;0;50	04939;8	57263;5;189;0;
$GPXUP;2116;09:15:15;0;50	04938;8	57263;5;188;0;
$GPXUP;2116;09:15:16;0;50	04939;8	57263;5;187;0;
$GPXUP;2116;09:15:17;0;50	04938;8	57263;5;187;0;
$GPXUP;2116;09:15:18;0;50	04938;8	57263;5;187;0;
$GPXUP;2116;09:15:19;0;50	04938;8	57263;5;185;0;
$GPXUP;2116;09:15:20;0;50	04939;8	57262;5;185;0;
$GPXUP;2116;09:15:21;0;50	04939;8	57262;5;185;0;
$GPXUP;2116;09:15:22;0;50	04938;8	57263;5;185;0;
$GPXUP;2116;09:15:23;0;50	04939;8	57263;5;185;0;
$GPXUP;2116;09:15:24;0;50	0494;8	57263;5;185;0;
$GPXUP;2116;09:15:25;0;50	0494;8	57263;5;185;0;
$GPXUP;2116;09:15:26;0;50	0494;8	57263;5;186;0;
$GPXUP;2116;09:15:27;0;50	0494;8	57263;5;187;0;
$GPXUP;2116;09:15:28;0;50	04941;8	57263;5;189;0;
$GPXUP;2116;09:15:29;0;50	04942;8	57265;5;190;0;
$GPXUP;2116;09:15:30;0;50	04942;8	57265;5;191;0;
$GPXUP;2116;09:15:31;0;50	04942;8	57264;5;192;0;
$GPXUP;2116;09:15:32;0;50	04943;8	57266;5;194;0;
$GPXUP;2116;09:15:33;0;50	04944;8	57266;5;194;0;
$GPXUP;2116;09:15:34;0;50	04944;8	57266;5;196;0;
$GPXUP;2116;09:15:35;0;50	04944;8	57266;5;197;0;
$GPXUP;2116;09:15:36;0;50	04944;8	57266;5;197;0;
$GPXUP;2116;09:15:37;0;50	04945;8	57266;5;197;0;
$GPXUP;2116;09:15:38;0;50	04945;8	57267;5;197;0;
$GPXUP;2116;09:15:39;0;50	04946;8	57267;5;197;0;
$GPXUP;2116;09:15:40;0;50	04945;8	57267;5;196;0;
$GPXUP;2116;09:15:41;0;50	04946;8	57267;5;195;0;
$GPXUP;2116;09:15:42;0;50	04945;8	57267;5;195;0;
$GPXUP;2116;09:15:43;0;50	04946;8	57268;5;194;0;
$GPXUP;2116;09:15:44;0;50	04945;8	57266;5;193;0;
$GPXUP;2116;09:15:45;0;50	04945;8	57266;5;193;0;
$GPXUP;2116;09:15:46;0;50	04945;8	57266;5;192;0;
$GPXUP;2116;09:15:47;0;50	04945;8	57266;5;192;0;
$GPXUP;2116;09:15:48;0;50	04945;8	57268;5;192;0;
$GPXUP;2116;09:15:49;0;50	04945;8	57268;5;192;0;
$GPXUP;2116;09:15:50;0;50	04945;8	57268;5;192;0;
$GPXUP;2116;09:15:51;0;50	04945;8	57268;5;192;0;
$GPXUP;2116;09:15:52;0;50	04945;8	57268;5;192;0;
$GPXUP;2116;09:15:53;0;50	04944;8	57268;5;192;0;
$GPXUP;2116;09:15:54;0;50	04944;8	57268;5;192;0;
$GPXUP;2116;09:15:55;0;50	04943;8	57268;5;191;0;
$GPXUP;2116;09:15:56;0;50	04943;8	57268;5;191;0;
$GPXUP;2116;09:15:57;0;50	04944;8	57268;5;190;0;
$GPXUP;2116;09:15:58;0;50	04943;8	57268;5;190;0;
$GPXUP;2116;09:15:59;0;50	04943;8	57268;5;190;0;
$GPXUP;2116;09:16:00;0;50	04943;8	57268;5;190;0;
$GPXUP;2116;09:16:01;0;50	04943;8	57268;5;190;0;
$GPXUP;2116;09:16:02;0;50	04943;8	57268;5;190;0;
$GPXUP;2116;09:16:03;0;50	04943;8	57267;5;192;0;
$GPXUP;2116;09:16:04;0;50	04943;8	57267;5;192;0;
$GPXUP;2116;09:16:05;0;50	04943;8	57267;5;192;0;
$GPXUP;2116;09:16:06;0;50	04943;8	57267;5;193;0;
$GPXUP;2116;09:16:07;0;50	04943;8	57267;5;193;0;
$GPXUP;2116;09:16:08;0;50	04943;8	57267;5;194;0;
$GPXUP;2116;09:16:09;0;50	04943;8	57267;5;194;0;
$GPXUP;2116;09:16:10;0;50	04943;8	57267;5;194;0;
$GPXUP;2116;09:16:11;0;50	04943;8	57267;5;195;0;
$GPXUP;2116;09:16:12;0;50	04943;8	57267;5;195;0;
$GPXUP;2116;09:16:13;0;50	04943;8	57267;5;195;0;
$GPXUP;2116;09:16:14;0;50	04943;8	57266;5;195;0;
$GPXUP;2116;09:16:15;0;50	04944;8	57266;5;196;0;
$GPXUP;2116;09:16:16;0;50	04943;8	57265;5;196;0;
$GPXUP;2116;09:16:17;0;50	04943;8	57265;5;196;0;
$GPXUP;2116;09:16:18;0;50	04943;8	57265;5;198;0;
$GPXUP;2116;09:16:19;0;50	04943;8	57265;5;198;0;
$GPXUP;2116;09:16:20;0;50	04943;8	57265;5;198;0;
$GPXUP;2116;09:16:21;0;50	04942;8	57265;5;199;0;
$GPXUP;2116;09:16:22;0;50	04943;8	57265;5;199;0;
$GPXUP;2116;09:16:23;0;50	04943;8	57265;5;199;0;
$GPXUP;2116;09:16:24;0;50	04942;8	57265;5;200;0;
$GPXUP;2116;09:16:25;0;50	04942;8	57265;5;199;0;
$GPXUP;2116;09:16:26;0;50	04942;8	57265;5;199;0;
$GPXUP;2116;09:16:27;0;50	04942;8	57265;5;199;0;
$GPXUP;2116;09:16:28;0;50	04942;8	57265;5;199;0;
$GPXUP;2116;09:16:29;0;50	04942;8	57265;5;199;0;
[truncated: 1,447 more rows]
