# Supplementary material for: Pigeon Navigation: Different Routes Lead to Frankfurt
Source: PLoS One. 2014 Nov 12;9(11):e112439. doi: 10.1371/journal.pone.0112439 (PMC4229201; doi:10.1371/journal.pone.0112439)
Supplement: File S4 — Files containing the original track data and a ‘Read me’ explaining the data format. (ZIP) [file pone.0112439.s004.zip › S-GH/090731xup06_202_LATE.log]

$GPXUP;3631;08:07:51;0;49	93407;8	58236;5;169;38;
$GPXUP;3631;08:07:52;0;49	93412;8	58244;5;169;36;
$GPXUP;3631;08:07:53;0;49	93416;8	58257;5;169;37;
$GPXUP;3631;08:07:54;0;49	93415;8	58272;5;169;42;
$GPXUP;3631;08:07:55;0;49	9341;8	58288;5;169;47;
$GPXUP;3631;08:07:56;0;49	93402;8	58302;5;169;52;
$GPXUP;3631;08:07:57;0;49	93392;8	58316;5;169;53;
$GPXUP;3631;08:07:58;0;49	93385;8	58332;5;169;51;
$GPXUP;3631;08:07:59;0;49	93386;8	58352;5;169;50;
$GPXUP;3631;08:08:00;0;49	9339;8	5837;5;169;49;
$GPXUP;3631;08:08:01;0;49	93394;8	58388;5;169;48;
$GPXUP;3631;08:08:02;0;49	93398;8	58406;5;169;47;
$GPXUP;3631;08:08:03;0;49	93402;8	58423;5;169;45;
$GPXUP;3631;08:08:04;0;49	93408;8	58438;5;169;44;
$GPXUP;3631;08:08:05;0;49	93415;8	58451;5;169;44;
$GPXUP;3631;08:08:06;0;49	9342;8	58465;5;169;43;
$GPXUP;3631;08:08:07;0;49	93424;8	58481;5;169;43;
$GPXUP;3631;08:08:08;0;49	93427;8	58497;5;169;44;
$GPXUP;3631;08:08:09;0;49	93433;8	58512;5;169;44;
$GPXUP;3631;08:08:10;0;49	93438;8	58526;5;169;44;
$GPXUP;3631;08:08:11;0;49	93443;8	5854;5;169;42;
$GPXUP;3631;08:08:12;0;49	93451;8	58552;5;169;42;
$GPXUP;3631;08:08:13;0;49	9346;8	58561;5;169;43;
$GPXUP;3631;08:08:14;0;49	93468;8	58571;5;169;41;
$GPXUP;3631;08:08:15;0;49	93474;8	58584;5;169;41;
$GPXUP;3631;08:08:16;0;49	9348;8	58597;5;169;41;
$GPXUP;3631;08:08:17;0;49	93484;8	58612;5;169;43;
$GPXUP;3631;08:08:18;0;49	9349;8	58627;5;169;43;
$GPXUP;3631;08:08:19;0;49	93496;8	5864;5;169;44;
$GPXUP;3631;08:08:20;0;49	93503;8	58652;5;169;45;
$GPXUP;3631;08:08:21;0;49	93511;8	58664;5;169;46;
$GPXUP;3631;08:08:22;0;49	9352;8	58677;5;169;47;
$GPXUP;3631;08:08:23;0;49	93528;8	58689;5;169;47;
$GPXUP;3631;08:08:24;0;49	93534;8	58704;5;169;49;
$GPXUP;3631;08:08:25;0;49	93536;8	58723;5;169;52;
$GPXUP;3631;08:08:26;0;49	93534;8	58744;5;169;55;
$GPXUP;3631;08:08:27;0;49	9353;8	58765;5;169;56;
$GPXUP;3631;08:08:28;0;49	93528;8	58786;5;169;58;
$GPXUP;3631;08:08:29;0;49	93528;8	58808;5;169;53;
$GPXUP;3631;08:08:30;0;49	93531;8	58827;5;169;50;
$GPXUP;3631;08:08:31;0;49	93539;8	58841;5;169;51;
$GPXUP;3631;08:08:32;0;49	9355;8	58851;5;169;50;
$GPXUP;3631;08:08:33;0;49	93562;8	58859;5;169;50;
$GPXUP;3631;08:08:34;0;49	93572;8	58871;5;169;51;
$GPXUP;3631;08:08:35;0;49	93578;8	58888;5;169;50;
$GPXUP;3631;08:08:36;0;49	9358;8	58907;5;169;53;
$GPXUP;3631;08:08:37;0;49	93581;8	58928;5;169;53;
$GPXUP;3631;08:08:38;0;49	93584;8	58948;5;169;53;
$GPXUP;3631;08:08:39;0;49	93589;8	58967;5;169;52;
$GPXUP;3631;08:08:40;0;49	93596;8	58984;5;169;52;
$GPXUP;3631;08:08:41;0;49	93605;8	59;5;169;54;
$GPXUP;3631;08:08:42;0;49	93613;8	59016;5;169;54;
$GPXUP;3631;08:08:43;0;49	93618;8	59036;5;169;56;
$GPXUP;3631;08:08:44;0;49	93625;8	59056;5;169;56;
$GPXUP;3631;08:08:45;0;49	93633;8	59074;5;169;58;
$GPXUP;3631;08:08:46;0;49	93644;8	59089;5;169;59;
$GPXUP;3631;08:08:47;0;49	93658;8	59098;5;169;61;
$GPXUP;3631;08:08:48;0;49	93672;8	59102;5;169;59;
$GPXUP;3631;08:08:49;0;49	93687;8	59108;5;169;57;
$GPXUP;3631;08:08:50;0;49	937;8	59114;5;169;56;
$GPXUP;3631;08:08:51;0;49	93713;8	5912;5;169;54;
$GPXUP;3631;08:08:52;0;49	93727;8	59118;5;169;58;
$GPXUP;3631;08:08:53;0;49	93738;8	59104;5;169;63;
$GPXUP;3631;08:08:54;0;49	93745;8	5908;5;169;71;
$GPXUP;3631;08:08:55;0;49	93747;8	59052;5;169;76;
$GPXUP;3631;08:08:56;0;49	93749;8	59022;5;169;77;
$GPXUP;3631;08:08:57;0;49	9375;8	58991;5;169;79;
$GPXUP;3631;08:08:58;0;49	93749;8	58961;5;169;77;
$GPXUP;3631;08:08:59;0;49	93743;8	58932;5;169;78;
$GPXUP;3631;08:09:00;0;49	93731;8	58909;5;169;78;
$GPXUP;3631;08:09:01;0;49	93715;8	58892;5;169;75;
$GPXUP;3631;08:09:02;0;49	93698;8	58877;5;169;75;
$GPXUP;3631;08:09:03;0;49	93682;8	58864;5;169;76;
$GPXUP;3631;08:09:04;0;49	93664;8	5885;5;169;77;
$GPXUP;3631;08:09:05;0;49	93647;8	58835;5;169;78;
$GPXUP;3631;08:09:06;0;49	93629;8	58821;5;169;82;
$GPXUP;3631;08:09:07;0;49	9361;8	58811;5;169;81;
$GPXUP;3631;08:09:08;0;49	93591;8	58802;5;169;79;
$GPXUP;3631;08:09:09;0;49	93573;8	58792;5;169;79;
$GPXUP;3631;08:09:10;0;49	93555;8	58779;5;169;78;
$GPXUP;3631;08:09:11;0;49	93538;8	58765;5;169;79;
$GPXUP;3631;08:09:12;0;49	93519;8	58754;5;169;79;
$GPXUP;3631;08:09:13;0;49	935;8	58751;5;169;74;
$GPXUP;3631;08:09:14;0;49	93483;8	58756;5;169;70;
$GPXUP;3631;08:09:15;0;49	93467;8	58764;5;169;66;
$GPXUP;3631;08:09:16;0;49	93452;8	58773;5;169;64;
$GPXUP;3631;08:09:17;0;49	93437;8	58782;5;169;63;
$GPXUP;3631;08:09:18;0;49	93421;8	58786;5;169;69;
$GPXUP;3631;08:09:19;0;49	93404;8	58784;5;169;71;
$GPXUP;3631;08:09:20;0;49	93386;8	58778;5;169;71;
$GPXUP;3631;08:09:21;0;49	93369;8	58769;5;169;74;
$GPXUP;3631;08:09:22;0;49	93352;8	58756;5;169;76;
$GPXUP;3631;08:09:23;0;49	93336;8	58741;5;169;77;
$GPXUP;3631;08:09:24;0;49	9332;8	58725;5;169;74;
$GPXUP;3631;08:09:25;0;49	93306;8	58706;5;169;74;
$GPXUP;3631;08:09:26;0;49	93292;8	58686;5;169;75;
$GPXUP;3631;08:09:27;0;49	93279;8	58666;5;169;75;
$GPXUP;3631;08:09:28;0;49	93266;8	58644;5;169;75;
$GPXUP;3631;08:09:29;0;49	93252;8	58625;5;169;73;
$GPXUP;3631;08:09:30;0;49	93238;8	58608;5;169;75;
$GPXUP;3631;08:09:31;0;49	93222;8	58592;5;169;75;
$GPXUP;3631;08:09:32;0;49	93207;8	58576;5;169;72;
$GPXUP;3631;08:09:33;0;49	93193;8	58558;5;169;69;
$GPXUP;3631;08:09:34;0;49	93181;8	58539;5;169;70;
$GPXUP;3631;08:09:35;0;49	9317;8	58518;5;169;71;
$GPXUP;3631;08:09:36;0;49	93159;8	58496;5;169;72;
$GPXUP;3631;08:09:37;0;49	93146;8	58477;5;169;74;
$GPXUP;3631;08:09:38;0;49	9313;8	58461;5;169;75;
$GPXUP;3631;08:09:39;0;49	93114;8	58446;5;169;76;
$GPXUP;3631;08:09:40;0;49	93097;8	58432;5;169;76;
$GPXUP;3631;08:09:41;0;49	9308;8	58422;5;169;74;
$GPXUP;3631;08:09:42;0;49	93063;8	58412;5;169;74;
$GPXUP;3631;08:09:43;0;49	93045;8	58402;5;169;74;
$GPXUP;3631;08:09:44;0;49	93028;8	58391;5;169;75;
$GPXUP;3631;08:09:45;0;49	93012;8	58379;5;169;75;
$GPXUP;3631;08:09:46;0;49	92995;8	58365;5;169;76;
$GPXUP;3631;08:09:47;0;49	92981;8	58346;5;169;75;
$GPXUP;3631;08:09:48;0;49	92969;8	58322;5;169;75;
$GPXUP;3631;08:09:49;0;49	92959;8	58298;5;169;74;
$GPXUP;3631;08:09:50;0;49	9295;8	58273;5;169;74;
$GPXUP;3631;08:09:51;0;49	92942;8	58246;5;169;72;
$GPXUP;3631;08:09:52;0;49	92937;8	5822;5;169;73;
$GPXUP;3631;08:09:53;0;49	92932;8	58192;5;169;74;
$GPXUP;3631;08:09:54;0;49	92929;8	58164;5;169;74;
$GPXUP;3631;08:09:55;0;49	92929;8	58137;5;169;66;
$GPXUP;3631;08:09:56;0;49	92932;8	58112;5;169;62;
$GPXUP;3631;08:09:57;0;49	92938;8	58091;5;169;58;
$GPXUP;3631;08:09:58;0;49	92948;8	58073;5;169;58;
$GPXUP;3631;08:09:59;0;49	92957;8	58056;5;169;60;
$GPXUP;3631;08:10:00;0;49	92968;8	58039;5;169;61;
$GPXUP;3631;08:10:01;0;49	92979;8	58021;5;169;63;
$GPXUP;3631;08:10:02;0;49	9299;8	58004;5;169;61;
$GPXUP;3631;08:10:03;0;49	92998;8	57983;5;169;65;
$GPXUP;3631;08:10:04;0;49	93004;8	5796;5;169;65;
$GPXUP;3631;08:10:05;0;49	93009;8	57936;5;169;65;
$GPXUP;3631;08:10:06;0;49	93015;8	57911;5;169;67;
$GPXUP;3631;08:10:07;0;49	9302;8	57886;5;169;64;
$GPXUP;3631;08:10:08;0;49	93027;8	57864;5;169;62;
$GPXUP;3631;08:10:09;0;49	93035;8	57844;5;169;56;
$GPXUP;3631;08:10:10;0;49	93044;8	57826;5;169;57;
$GPXUP;3631;08:10:11;0;49	93053;8	57809;5;169;58;
$GPXUP;3631;08:10:12;0;49	93064;8	57793;5;169;57;
$GPXUP;3631;08:10:13;0;49	93076;8	5778;5;169;59;
$GPXUP;3631;08:10:14;0;49	93089;8	57772;5;169;56;
$GPXUP;3631;08:10:15;0;49	93103;8	5777;5;169;55;
$GPXUP;3631;08:10:16;0;49	93116;8	57772;5;169;54;
$GPXUP;3631;08:10:17;0;49	93129;8	57777;5;169;51;
$GPXUP;3631;08:10:18;0;49	93141;8	57785;5;169;48;
$GPXUP;3631;08:10:19;0;49	93151;8	57794;5;169;43;
$GPXUP;3631;08:10:20;0;49	93159;8	57805;5;169;43;
$GPXUP;3631;08:10:21;0;49	93167;8	57817;5;169;44;
$GPXUP;3631;08:10:22;0;49	93175;8	57828;5;169;44;
$GPXUP;3631;08:10:23;0;49	93182;8	5784;5;169;44;
$GPXUP;3631;08:10:24;0;49	93189;8	57855;5;169;45;
$GPXUP;3631;08:10:25;0;49	93197;8	57868;5;169;46;
$GPXUP;3631;08:10:26;0;49	93207;8	57877;5;169;47;
$GPXUP;3631;08:10:27;0;49	93219;8	5788;5;169;52;
$GPXUP;3631;08:10:28;0;49	93232;8	57877;5;169;52;
$GPXUP;3631;08:10:29;0;49	93244;8	57867;5;169;56;
$GPXUP;3631;08:10:30;0;49	93255;8	57854;5;169;55;
$GPXUP;3631;08:10:31;0;49	93267;8	57844;5;169;53;
$GPXUP;3631;08:10:32;0;49	93279;8	57839;5;169;52;
$GPXUP;3631;08:10:33;0;49	93291;8	57843;5;169;47;
$GPXUP;3631;08:10:34;0;49	93302;8	5785;5;169;45;
$GPXUP;3631;08:10:35;0;49	93312;8	57856;5;169;45;
$GPXUP;3631;08:10:36;0;49	93323;8	5786;5;169;47;
$GPXUP;3631;08:10:37;0;49	93335;8	57864;5;169;46;
$GPXUP;3631;08:10:38;0;49	93345;8	57873;5;169;47;
$GPXUP;3631;08:10:39;0;49	93353;8	57886;5;169;48;
$GPXUP;3631;08:10:40;0;49	93361;8	579;5;169;46;
$GPXUP;3631;08:10:41;0;49	93368;8	57913;5;169;44;
$GPXUP;3631;08:10:42;0;49	93378;8	57922;5;169;43;
$GPXUP;3631;08:10:43;0;49	93388;8	57928;5;169;44;
$GPXUP;3631;08:10:44;0;49	93399;8	57931;5;169;44;
$GPXUP;3631;08:10:45;0;49	93408;8	57937;5;169;39;
$GPXUP;3631;08:10:46;0;49	93416;8	57947;5;169;45;
$GPXUP;3631;08:10:47;0;49	93423;8	5796;5;169;45;
$GPXUP;3631;08:10:48;0;49	93428;8	57976;5;169;45;
$GPXUP;3631;08:10:49;0;49	93431;8	57993;5;169;45;
$GPXUP;3631;08:10:50;0;49	93432;8	5801;5;169;45;
$GPXUP;3631;08:10:51;0;49	93432;8	58028;5;169;47;
$GPXUP;3631;08:10:52;0;49	93434;8	58046;5;169;46;
$GPXUP;3631;08:10:53;0;49	9344;8	5806;5;169;47;
$GPXUP;3631;08:10:54;0;49	9345;8	58071;5;169;48;
$GPXUP;3631;08:10:55;0;49	9346;8	58081;5;169;47;
$GPXUP;3631;08:10:56;0;49	9347;8	58088;5;169;49;
$GPXUP;3631;08:10:57;0;49	9348;8	58098;5;169;44;
$GPXUP;3631;08:10:58;0;49	93487;8	58111;5;169;44;
$GPXUP;3631;08:10:59;0;49	93491;8	58127;5;169;45;
$GPXUP;3631;08:11:00;0;49	93494;8	58144;5;169;46;
$GPXUP;3631;08:11:01;0;49	93498;8	58161;5;169;46;
$GPXUP;3631;08:11:02;0;49	93504;8	58174;5;169;44;
$GPXUP;3631;08:11:03;0;49	93514;8	58181;5;169;44;
$GPXUP;3631;08:11:04;0;49	93525;8	58184;5;169;44;
$GPXUP;3631;08:11:05;0;49	93536;8	58186;5;169;48;
$GPXUP;3631;08:11:06;0;49	93548;8	58187;5;169;48;
$GPXUP;3631;08:11:07;0;49	93559;8	58192;5;169;46;
$GPXUP;3631;08:11:08;0;49	93568;8	58204;5;169;45;
$GPXUP;3631;08:11:09;0;49	93575;8	58217;5;169;45;
$GPXUP;3631;08:11:10;0;49	93583;8	5823;5;169;45;
$GPXUP;3631;08:11:11;0;49	93592;8	58239;5;169;49;
$GPXUP;3631;08:11:12;0;49	93604;8	58245;5;169;51;
$GPXUP;3631;08:11:13;0;49	93617;8	5825;5;169;51;
$GPXUP;3631;08:11:14;0;49	9363;8	58254;5;169;52;
$GPXUP;3631;08:11:15;0;49	93643;8	58256;5;169;52;
$GPXUP;3631;08:11:16;0;49	93656;8	58259;5;169;50;
$GPXUP;3631;08:11:17;0;49	93667;8	58266;5;169;46;
$GPXUP;3631;08:11:18;0;49	93676;8	58275;5;169;44;
$GPXUP;3631;08:11:19;0;49	93684;8	58286;5;169;43;
$GPXUP;3631;08:11:20;0;49	93692;8	58298;5;169;44;
$GPXUP;3631;08:11:21;0;49	93699;8	58312;5;169;45;
$GPXUP;3631;08:11:22;0;49	93708;8	58322;5;169;48;
$GPXUP;3631;08:11:23;0;49	9372;8	58328;5;169;51;
$GPXUP;3631;08:11:24;0;49	93732;8	58333;5;169;52;
$GPXUP;3631;08:11:25;0;49	93744;8	58339;5;169;52;
$GPXUP;3631;08:11:26;0;49	93757;8	58345;5;169;52;
$GPXUP;3631;08:11:27;0;49	9377;8	5835;5;169;53;
$GPXUP;3631;08:11:28;0;49	93782;8	58355;5;169;53;
$GPXUP;3631;08:11:29;0;49	93796;8	58356;5;169;55;
$GPXUP;3631;08:11:30;0;49	93809;8	58351;5;169;55;
$GPXUP;3631;08:11:31;0;49	93822;8	58344;5;169;56;
$GPXUP;3631;08:11:32;0;49	93836;8	58336;5;169;57;
$GPXUP;3631;08:11:33;0;49	93849;8	58328;5;169;58;
$GPXUP;3631;08:11:34;0;49	93862;8	58318;5;169;60;
$GPXUP;3631;08:11:35;0;49	93874;8	58304;5;169;62;
$GPXUP;3631;08:11:36;0;49	93887;8	5829;5;169;62;
$GPXUP;3631;08:11:37;0;49	939;8	58276;5;169;61;
$GPXUP;3631;08:11:38;0;49	93913;8	58265;5;169;59;
$GPXUP;3631;08:11:39;0;49	93926;8	58257;5;169;57;
$GPXUP;3631;08:11:40;0;49	9394;8	58251;5;169;58;
$GPXUP;3631;08:11:41;0;49	93954;8	58248;5;169;59;
$GPXUP;3631;08:11:42;0;49	93968;8	58251;5;169;56;
$GPXUP;3631;08:11:43;0;49	93981;8	5826;5;169;55;
$GPXUP;3631;08:11:44;0;49	93992;8	58271;5;169;53;
$GPXUP;3631;08:11:45;0;49	94002;8	58285;5;169;54;
$GPXUP;3631;08:11:46;0;49	94012;8	58298;5;169;52;
$GPXUP;3631;08:11:47;0;49	94022;8	58312;5;169;51;
$GPXUP;3631;08:11:48;0;49	94032;8	58324;5;169;50;
$GPXUP;3631;08:11:49;0;49	94044;8	58331;5;169;52;
$GPXUP;3631;08:11:50;0;49	94057;8	58334;5;169;53;
$GPXUP;3631;08:11:51;0;49	9407;8	58333;5;169;54;
$GPXUP;3631;08:11:52;0;49	94084;8	58332;5;169;55;
$GPXUP;3631;08:11:53;0;49	94097;8	5833;5;169;55;
$GPXUP;3631;08:11:54;0;49	94111;8	58329;5;169;55;
$GPXUP;3631;08:11:55;0;49	94124;8	58327;5;169;53;
$GPXUP;3631;08:11:56;0;49	94138;8	58327;5;169;53;
$GPXUP;3631;08:11:57;0;49	94151;8	58327;5;169;52;
$GPXUP;3631;08:11:58;0;49	94164;8	58328;5;169;54;
$GPXUP;3631;08:11:59;0;49	94176;8	58333;5;169;52;
$GPXUP;3631;08:12:00;0;49	94188;8	58342;5;169;52;
$GPXUP;3631;08:12:01;0;49	942;8	58352;5;169;53;
$GPXUP;3631;08:12:02;0;49	9421;8	58364;5;169;55;
$GPXUP;3631;08:12:03;0;49	94221;8	58379;5;169;54;
$GPXUP;3631;08:12:04;0;49	94231;8	58392;5;169;53;
$GPXUP;3631;08:12:05;0;49	94242;8	58403;5;169;52;
$GPXUP;3631;08:12:06;0;49	94252;8	58414;5;169;49;
$GPXUP;3631;08:12:07;0;49	94262;8	58426;5;169;45;
$GPXUP;3631;08:12:08;0;49	94271;8	58434;5;169;44;
$GPXUP;3631;08:12:09;0;49	94282;8	5844;5;169;44;
$GPXUP;3631;08:12:10;0;49	94291;8	58447;5;169;43;
$GPXUP;3631;08:12:11;0;49	94299;8	58459;5;169;47;
$GPXUP;3631;08:12:12;0;49	94306;8	58474;5;169;49;
$GPXUP;3631;08:12:13;0;49	94313;8	5849;5;169;49;
$GPXUP;3631;08:12:14;0;49	9432;8	58506;5;169;49;
$GPXUP;3631;08:12:15;0;49	94327;8	5852;5;169;49;
$GPXUP;3631;08:12:16;0;49	94336;8	58534;5;169;48;
$GPXUP;3631;08:12:17;0;49	94346;8	58544;5;169;49;
$GPXUP;3631;08:12:18;0;49	94357;8	58548;5;169;48;
$GPXUP;3631;08:12:19;0;49	94369;8	58548;5;169;47;
$GPXUP;3631;08:12:20;0;49	94381;8	58545;5;169;48;
$GPXUP;3631;08:12:21;0;49	94393;8	58539;5;169;49;
$GPXUP;3631;08:12:22;0;49	94404;8	58531;5;169;50;
$GPXUP;3631;08:12:23;0;49	94415;8	58522;5;169;50;
$GPXUP;3631;08:12:24;0;49	94425;8	58508;5;169;56;
$GPXUP;3631;08:12:25;0;49	94433;8	5849;5;169;58;
$GPXUP;3631;08:12:26;0;49	94442;8	58471;5;169;59;
$GPXUP;3631;08:12:27;0;49	9445;8	58452;5;169;60;
$GPXUP;3631;08:12:28;0;49	94459;8	58433;5;169;59;
$GPXUP;3631;08:12:29;0;49	9447;8	58416;5;169;57;
$GPXUP;3631;08:12:30;0;49	94481;8	58404;5;169;52;
$GPXUP;3631;08:12:31;0;49	94493;8	584;5;169;46;
$GPXUP;3631;08:12:32;0;49	94504;8	58401;5;169;46;
$GPXUP;3631;08:12:33;0;49	94516;8	58403;5;169;45;
$GPXUP;3631;08:12:34;0;49	94528;8	58405;5;169;46;
$GPXUP;3631;08:12:35;0;49	94539;8	58408;5;169;47;
$GPXUP;3631;08:12:36;0;49	94551;8	5841;5;169;47;
$GPXUP;3631;08:12:37;0;49	94563;8	5841;5;169;47;
$GPXUP;3631;08:12:38;0;49	94574;8	5841;5;169;46;
$GPXUP;3631;08:12:39;0;49	94585;8	5841;5;169;46;
$GPXUP;3631;08:12:40;0;49	94597;8	58406;5;169;47;
$GPXUP;3631;08:12:41;0;49	94607;8	58396;5;169;51;
$GPXUP;3631;08:12:42;0;49	94617;8	58382;5;169;56;
$GPXUP;3631;08:12:43;0;49	94626;8	58366;5;169;59;
$GPXUP;3631;08:12:44;0;49	94637;8	58349;5;169;61;
$GPXUP;3631;08:12:45;0;49	94649;8	58333;5;169;63;
$GPXUP;3631;08:12:46;0;49	94662;8	58319;5;169;62;
$GPXUP;3631;08:12:47;0;49	94676;8	58308;5;169;62;
$GPXUP;3631;08:12:48;0;49	9469;8	58298;5;169;60;
$GPXUP;3631;08:12:49;0;49	94705;8	58291;5;169;60;
$GPXUP;3631;08:12:50;0;49	94719;8	58283;5;169;61;
$GPXUP;3631;08:12:51;0;49	94733;8	58273;5;169;60;
$GPXUP;3631;08:12:52;0;49	94746;8	58264;5;169;55;
$GPXUP;3631;08:12:53;0;49	94759;8	58257;5;169;55;
$GPXUP;3631;08:12:54;0;49	94771;8	58247;5;169;55;
$GPXUP;3631;08:12:55;0;49	94781;8	58232;5;169;59;
$GPXUP;3631;08:12:56;0;49	94792;8	58215;5;169;60;
$GPXUP;3631;08:12:57;0;49	94803;8	582;5;169;60;
$GPXUP;3631;08:12:58;0;49	94815;8	58189;5;169;55;
$GPXUP;3631;08:12:59;0;49	94828;8	58182;5;169;54;
$GPXUP;3631;08:13:00;0;49	94841;8	58178;5;169;53;
$GPXUP;3631;08:13:01;0;49	94854;8	58181;5;169;50;
$GPXUP;3631;08:13:02;0;49	94865;8	5819;5;169;51;
$GPXUP;3631;08:13:03;0;49	94877;8	58199;5;169;51;
$GPXUP;3631;08:13:04;0;49	94889;8	58206;5;169;52;
$GPXUP;3631;08:13:05;0;49	94902;8	58211;5;169;51;
$GPXUP;3631;08:13:06;0;49	94914;8	58217;5;169;50;
$GPXUP;3631;08:13:07;0;49	94926;8	58221;5;169;51;
$GPXUP;3631;08:13:08;0;49	94938;8	58223;5;169;50;
$GPXUP;3631;08:13:09;0;49	94951;8	58225;5;169;55;
$GPXUP;3631;08:13:10;0;49	94965;8	5823;5;169;55;
$GPXUP;3631;08:13:11;0;49	94978;8	58236;5;169;56;
$GPXUP;3631;08:13:12;0;49	94992;8	58241;5;169;56;
$GPXUP;3631;08:13:13;0;49	95006;8	58243;5;169;54;
$GPXUP;3631;08:13:14;0;49	95019;8	58243;5;169;52;
$GPXUP;3631;08:13:15;0;49	95031;8	58236;5;169;55;
$GPXUP;3631;08:13:16;0;49	95043;8	58223;5;169;61;
$GPXUP;3631;08:13:17;0;49	95055;8	58207;5;169;65;
$GPXUP;3631;08:13:18;0;49	95067;8	58188;5;169;66;
$GPXUP;3631;08:13:19;0;49	95079;8	58171;5;169;66;
$GPXUP;3631;08:13:20;0;49	95092;8	58156;5;169;65;
$GPXUP;3631;08:13:21;0;49	95106;8	58143;5;169;62;
$GPXUP;3631;08:13:22;0;49	9512;8	58134;5;169;59;
$GPXUP;3631;08:13:23;0;49	95135;8	58129;5;169;57;
$GPXUP;3631;08:13:24;0;49	95149;8	58124;5;169;58;
$GPXUP;3631;08:13:25;0;49	95163;8	58119;5;169;59;
$GPXUP;3631;08:13:26;0;49	95177;8	58112;5;169;61;
$GPXUP;3631;08:13:27;0;49	95191;8	58102;5;169;62;
$GPXUP;3631;08:13:28;0;49	95204;8	58088;5;169;63;
$GPXUP;3631;08:13:29;0;49	95216;8	58072;5;169;65;
$GPXUP;3631;08:13:30;0;49	95229;8	58057;5;169;64;
$GPXUP;3631;08:13:31;0;49	95243;8	58046;5;169;64;
$GPXUP;3631;08:13:32;0;49	95258;8	58038;5;169;60;
$GPXUP;3631;08:13:33;0;49	95272;8	58039;5;169;55;
$GPXUP;3631;08:13:34;0;49	95286;8	58044;5;169;53;
$GPXUP;3631;08:13:35;0;49	95298;8	58049;5;169;53;
$GPXUP;3631;08:13:36;0;49	95312;8	58051;5;169;55;
$GPXUP;3631;08:13:37;0;49	95326;8	5805;5;169;57;
$GPXUP;3631;08:13:38;0;49	95341;8	58046;5;169;60;
$GPXUP;3631;08:13:39;0;49	95355;8	58042;5;169;58;
$GPXUP;3631;08:13:40;0;49	9537;8	5804;5;169;57;
$GPXUP;3631;08:13:41;0;49	95384;8	58043;5;169;58;
$GPXUP;3631;08:13:42;0;49	95397;8	5805;5;169;55;
$GPXUP;3631;08:13:43;0;49	9541;8	58054;5;169;55;
$GPXUP;3631;08:13:44;0;49	95424;8	58052;5;169;58;
$GPXUP;3631;08:13:45;0;49	95438;8	58046;5;169;58;
$GPXUP;3631;08:13:46;0;49	95452;8	5804;5;169;59;
$GPXUP;3631;08:13:47;0;49	95467;8	58038;5;169;60;
$GPXUP;3631;08:13:48;0;49	95482;8	58036;5;169;60;
$GPXUP;3631;08:13:49;0;49	95497;8	58033;5;169;58;
$GPXUP;3631;08:13:50;0;49	95511;8	58036;5;169;54;
$GPXUP;3631;08:13:51;0;49	95522;8	58046;5;169;51;
$GPXUP;3631;08:13:52;0;49	95533;8	58056;5;169;49;
$GPXUP;3631;08:13:53;0;49	95545;8	58062;5;169;52;
$GPXUP;3631;08:13:54;0;49	95558;8	5806;5;169;54;
$GPXUP;3631;08:13:55;0;49	95571;8	58056;5;169;54;
$GPXUP;3631;08:13:56;0;49	95584;8	5805;5;169;55;
$GPXUP;3631;08:13:57;0;49	95597;8	58044;5;169;56;
$GPXUP;3631;08:13:58;0;49	9561;8	58037;5;169;56;
$GPXUP;3631;08:13:59;0;49	95624;8	58034;5;169;57;
$GPXUP;3631;08:14:00;0;49	95639;8	58034;5;169;56;
$GPXUP;3631;08:14:01;0;49	95653;8	58033;5;169;57;
$GPXUP;3631;08:14:02;0;49	95666;8	58027;5;169;59;
$GPXUP;3631;08:14:03;0;49	9568;8	58017;5;169;62;
$GPXUP;3631;08:14:04;0;49	95693;8	58003;5;169;64;
$GPXUP;3631;08:14:05;0;49	95705;8	57988;5;169;64;
$GPXUP;3631;08:14:06;0;49	95719;8	57977;5;169;60;
$GPXUP;3631;08:14:07;0;49	95733;8	57976;5;169;55;
$GPXUP;3631;08:14:08;0;49	95746;8	5798;5;169;54;
$GPXUP;3631;08:14:09;0;49	9576;8	57985;5;169;55;
$GPXUP;3631;08:14:10;0;49	95774;8	57986;5;169;59;
$GPXUP;3631;08:14:11;0;49	95788;8	57982;5;169;59;
$GPXUP;3631;08:14:12;0;49	95802;8	57979;5;169;54;
$GPXUP;3631;08:14:13;0;49	95815;8	57978;5;169;53;
$GPXUP;3631;08:14:14;0;49	95828;8	57972;5;169;57;
$GPXUP;3631;08:14:15;0;49	95841;8	57963;5;169;59;
$GPXUP;3631;08:14:16;0;49	95855;8	57951;5;169;65;
$GPXUP;3631;08:14:17;0;49	95869;8	57936;5;169;64;
$GPXUP;3631;08:14:18;0;49	95882;8	57924;5;169;62;
$GPXUP;3631;08:14:19;0;49	95896;8	57916;5;169;58;
$GPXUP;3631;08:14:20;0;49	9591;8	57909;5;169;61;
$GPXUP;3631;08:14:21;0;49	95924;8	57901;5;169;62;
$GPXUP;3631;08:14:22;0;49	95938;8	57892;5;169;62;
$GPXUP;3631;08:14:23;0;49	95953;8	57884;5;169;61;
$GPXUP;3631;08:14:24;0;49	95968;8	57878;5;169;60;
$GPXUP;3631;08:14:25;0;49	95982;8	57868;5;169;68;
$GPXUP;3631;08:14:26;0;49	95997;8	57853;5;169;72;
$GPXUP;3631;08:14:27;0;49	96011;8	57836;5;169;71;
$GPXUP;3631;08:14:28;0;49	96026;8	57822;5;169;70;
$GPXUP;3631;08:14:29;0;49	96042;8	57812;5;169;65;
$GPXUP;3631;08:14:30;0;49	96058;8	57808;5;169;63;
$GPXUP;3631;08:14:31;0;49	96073;8	57808;5;169;61;
$GPXUP;3631;08:14:32;0;49	96088;8	57805;5;169;61;
$GPXUP;3631;08:14:33;0;49	96103;8	57799;5;169;59;
$GPXUP;3631;08:14:34;0;49	96117;8	57797;5;169;54;
$GPXUP;3631;08:14:35;0;49	9613;8	57802;5;169;51;
$GPXUP;3631;08:14:36;0;49	96141;8	57808;5;169;51;
$GPXUP;3631;08:14:37;0;49	96154;8	57811;5;169;54;
$GPXUP;3631;08:14:38;0;49	96168;8	57808;5;169;55;
$GPXUP;3631;08:14:39;0;49	96181;8	57804;5;169;57;
$GPXUP;3631;08:14:40;0;49	96195;8	578;5;169;56;
$GPXUP;3631;08:14:41;0;49	96209;8	57801;5;169;52;
$GPXUP;3631;08:14:42;0;49	96221;8	57806;5;169;51;
$GPXUP;3631;08:14:43;0;49	96234;8	57811;5;169;53;
$GPXUP;3631;08:14:44;0;49	96246;8	57818;5;169;54;
$GPXUP;3631;08:14:45;0;49	9626;8	57823;5;169;55;
$GPXUP;3631;08:14:46;0;49	96273;8	57828;5;169;57;
$GPXUP;3631;08:14:47;0;49	96287;8	57832;5;169;57;
$GPXUP;3631;08:14:48;0;49	96302;8	57835;5;169;57;
$GPXUP;3631;08:14:49;0;49	96316;8	57838;5;169;57;
$GPXUP;3631;08:14:50;0;49	9633;8	57841;5;169;57;
$GPXUP;3631;08:14:51;0;49	96344;8	57841;5;169;56;
$GPXUP;3631;08:14:52;0;49	96358;8	57838;5;169;58;
$GPXUP;3631;08:14:53;0;49	96372;8	57832;5;169;58;
$GPXUP;3631;08:14:54;0;49	96386;8	57824;5;169;58;
$GPXUP;3631;08:14:55;0;49	96399;8	57814;5;169;60;
$GPXUP;3631;08:14:56;0;49	96412;8	57802;5;169;61;
$GPXUP;3631;08:14:57;0;49	96425;8	5779;5;169;62;
$GPXUP;3631;08:14:58;0;49	96439;8	57779;5;169;64;
$GPXUP;3631;08:14:59;0;49	96454;8	57772;5;169;62;
$GPXUP;3631;08:15:00;0;49	9647;8	57769;5;169;59;
$GPXUP;3631;08:15:01;0;49	96484;8	57767;5;169;57;
$GPXUP;3631;08:15:02;0;49	96498;8	57763;5;169;58;
$GPXUP;3631;08:15:03;0;49	96512;8	57756;5;169;57;
$GPXUP;3631;08:15:04;0;49	96525;8	57751;5;169;56;
$GPXUP;3631;08:15:05;0;49	9654;8	57748;5;169;59;
$GPXUP;3631;08:15:06;0;49	96554;8	57744;5;169;59;
$GPXUP;3631;08:15:07;0;49	96569;8	5774;5;169;59;
$GPXUP;3631;08:15:08;0;49	96583;8	5774;5;169;53;
$GPXUP;3631;08:15:09;0;49	96596;8	57743;5;169;50;
$GPXUP;3631;08:15:10;0;49	96608;8	57746;5;169;49;
$GPXUP;3631;08:15:11;0;49	96621;8	57747;5;169;51;
$GPXUP;3631;08:15:12;0;49	96633;8	57744;5;169;53;
$GPXUP;3631;08:15:13;0;49	96646;8	57738;5;169;54;
$GPXUP;3631;08:15:14;0;49	96659;8	57731;5;169;56;
$GPXUP;3631;08:15:15;0;49	96672;8	57723;5;169;56;
$GPXUP;3631;08:15:16;0;49	96685;8	57715;5;169;56;
$GPXUP;3631;08:15:17;0;49	96698;8	57707;5;169;56;
$GPXUP;3631;08:15:18;0;49	9671;8	57697;5;169;56;
$GPXUP;3631;08:15:19;0;49	96723;8	57686;5;169;57;
$GPXUP;3631;08:15:20;0;49	96734;8	57673;5;169;60;
$GPXUP;3631;08:15:21;0;49	96745;8	57656;5;169;62;
$GPXUP;3631;08:15:22;0;49	96756;8	57638;5;169;62;
$GPXUP;3631;08:15:23;0;49	96766;8	5762;5;169;61;
$GPXUP;3631;08:15:24;0;49	96776;8	57602;5;169;62;
$GPXUP;3631;08:15:25;0;49	96786;8	57584;5;169;63;
$GPXUP;3631;08:15:26;0;49	96798;8	57567;5;169;62;
$GPXUP;3631;08:15:27;0;49	9681;8	57553;5;169;62;
$GPXUP;3631;08:15:28;0;49	96823;8	57541;5;169;63;
$GPXUP;3631;08:15:29;0;49	96838;8	5753;5;169;64;
$GPXUP;3631;08:15:30;0;49	96852;8	57519;5;169;65;
$GPXUP;3631;08:15:31;0;49	96867;8	57507;5;169;66;
$GPXUP;3631;08:15:32;0;49	96881;8	57493;5;169;67;
$GPXUP;3631;08:15:33;0;49	96894;8	57476;5;169;69;
$GPXUP;3631;08:15:34;0;49	96905;8	57456;5;169;69;
$GPXUP;3631;08:15:35;0;49	96915;8	57433;5;169;71;
$GPXUP;3631;08:15:36;0;49	96925;8	5741;5;169;70;
$GPXUP;3631;08:15:37;0;49	96934;8	57386;5;169;70;
$GPXUP;3631;08:15:38;0;49	96941;8	57362;5;169;71;
$GPXUP;3631;08:15:39;0;49	96948;8	57336;5;169;69;
$GPXUP;3631;08:15:40;0;49	96956;8	57312;5;169;67;
$GPXUP;3631;08:15:41;0;49	96965;8	57292;5;169;66;
$GPXUP;3631;08:15:42;0;49	96977;8	57275;5;169;66;
$GPXUP;3631;08:15:43;0;49	96991;8	57261;5;169;64;
$GPXUP;3631;08:15:44;0;49	97006;8	57251;5;169;62;
$GPXUP;3631;08:15:45;0;49	9702;8	57246;5;169;55;
$GPXUP;3631;08:15:46;0;49	97033;8	57243;5;169;55;
$GPXUP;3631;08:15:47;0;49	97046;8	57238;5;169;54;
$GPXUP;3631;08:15:48;0;49	9706;8	5723;5;169;55;
$GPXUP;3631;08:15:49;0;49	97072;8	57225;5;169;54;
$GPXUP;3631;08:15:50;0;49	97086;8	57226;5;169;52;
$GPXUP;3631;08:15:51;0;49	97098;8	57231;5;169;50;
$GPXUP;3631;08:15:52;0;49	9711;8	57237;5;169;50;
$GPXUP;3631;08:15:53;0;49	97122;8	57244;5;169;50;
$GPXUP;3631;08:15:54;0;49	97133;8	57252;5;169;50;
$GPXUP;3631;08:15:55;0;49	97144;8	57261;5;169;49;
$GPXUP;3631;08:15:56;0;49	97157;8	57265;5;169;53;
$GPXUP;3631;08:15:57;0;49	9717;8	57262;5;169;55;
$GPXUP;3631;08:15:58;0;49	97183;8	57257;5;169;54;
$GPXUP;3631;08:15:59;0;49	97196;8	57257;5;169;50;
$GPXUP;3631;08:16:00;0;49	97209;8	5726;5;169;50;
$GPXUP;3631;08:16:01;0;49	97221;8	57261;5;169;49;
$GPXUP;3631;08:16:02;0;49	97233;8	57261;5;169;49;
$GPXUP;3631;08:16:03;0;49	97245;8	57258;5;169;51;
$GPXUP;3631;08:16:04;0;49	97257;8	57252;5;169;51;
$GPXUP;3631;08:16:05;0;49	97269;8	57244;5;169;53;
$GPXUP;3631;08:16:06;0;49	9728;8	57233;5;169;54;
$GPXUP;3631;08:16:07;0;49	97292;8	57221;5;169;56;
$GPXUP;3631;08:16:08;0;49	97304;8	5721;5;169;58;
$GPXUP;3631;08:16:09;0;49	97317;8	57199;5;169;60;
$GPXUP;3631;08:16:10;0;49	97329;8	57185;5;169;61;
$GPXUP;3631;08:16:11;0;49	97341;8	57168;5;169;63;
$GPXUP;3631;08:16:12;0;49	97353;8	57154;5;169;62;
$GPXUP;3631;08:16:13;0;49	97367;8	57144;5;169;58;
$GPXUP;3631;08:16:14;0;49	97381;8	57137;5;169;59;
$GPXUP;3631;08:16:15;0;49	97394;8	57127;5;169;59;
$GPXUP;3631;08:16:16;0;49	97407;8	57116;5;169;58;
$GPXUP;3631;08:16:17;0;49	97421;8	57109;5;169;58;
$GPXUP;3631;08:16:18;0;49	97435;8	57104;5;169;58;
$GPXUP;3631;08:16:19;0;49	97449;8	57099;5;169;58;
$GPXUP;3631;08:16:20;0;49	97463;8	57094;5;169;59;
$GPXUP;3631;08:16:21;0;49	97477;8	57086;5;169;62;
$GPXUP;3631;08:16:22;0;49	97492;8	57076;5;169;65;
$GPXUP;3631;08:16:23;0;49	97506;8	57064;5;169;67;
$GPXUP;3631;08:16:24;0;49	9752;8	57048;5;169;67;
$GPXUP;3631;08:16:24;0;49	97534;8	57032;5;169;67;
$GPXUP;3631;08:16:25;0;49	97549;8	57024;5;169;62;
$GPXUP;3631;08:16:26;0;49	97564;8	57023;5;169;54;
$GPXUP;3631;08:16:27;0;49	97577;8	57026;5;169;52;
$GPXUP;3631;08:16:28;0;49	97589;8	5703;5;169;48;
$GPXUP;3631;08:16:29;0;49	97601;8	57031;5;169;52;
$GPXUP;3631;08:16:30;0;49	97613;8	57027;5;169;53;
$GPXUP;3631;08:16:31;0;49	97626;8	57025;5;169;50;
$GPXUP;3631;08:16:32;0;49	97638;8	57029;5;169;50;
$GPXUP;3631;08:16:33;0;49	97651;8	57034;5;169;51;
$GPXUP;3631;08:16:34;0;49	97663;8	57039;5;169;51;
$GPXUP;3631;08:16:35;0;49	97675;8	57045;5;169;50;
$GPXUP;3631;08:16:36;0;49	97688;8	5705;5;169;51;
$GPXUP;3631;08:16:37;0;49	977;8	57051;5;169;53;
$GPXUP;3631;08:16:38;0;49	97713;8	57049;5;169;53;
$GPXUP;3631;08:16:39;0;49	97726;8	57047;5;169;55;
$GPXUP;3631;08:16:40;0;49	9774;8	57044;5;169;53;
$GPXUP;3631;08:16:41;0;49	97753;8	57041;5;169;53;
$GPXUP;3631;08:16:42;0;49	97766;8	57037;5;169;53;
$GPXUP;3631;08:16:43;0;49	97779;8	57031;5;169;59;
$GPXUP;3631;08:16:44;0;49	97793;8	57022;5;169;59;
$GPXUP;3631;08:16:45;0;49	97806;8	5701;5;169;58;
$GPXUP;3631;08:16:46;0;49	97818;8	56998;5;169;57;
$GPXUP;3631;08:16:47;0;49	9783;8	56985;5;169;59;
$GPXUP;3631;08:16:48;0;49	97841;8	56969;5;169;61;
$GPXUP;3631;08:16:49;0;49	97853;8	56953;5;169;61;
$GPXUP;3631;08:16:50;0;49	97866;8	56941;5;169;60;
$GPXUP;3631;08:16:51;0;49	9788;8	56933;5;169;61;
$GPXUP;3631;08:16:52;0;49	97894;8	56933;5;169;53;
$GPXUP;3631;08:16:53;0;49	97908;8	56938;5;169;52;
$GPXUP;3631;08:16:54;0;49	9792;8	56941;5;169;50;
$GPXUP;3631;08:16:55;0;49	97933;8	5694;5;169;50;
$GPXUP;3631;08:16:56;0;49	97946;8	56935;5;169;54;
$GPXUP;3631;08:16:57;0;49	97959;8	56929;5;169;55;
$GPXUP;3631;08:16:58;0;49	97972;8	56923;5;169;56;
$GPXUP;3631;08:16:59;0;49	97987;8	5692;5;169;60;
$GPXUP;3631;08:17:00;0;49	98002;8	56919;5;169;60;
$GPXUP;3631;08:17:01;0;49	98017;8	56919;5;169;62;
$GPXUP;3631;08:17:02;0;49	98032;8	56924;5;169;62;
$GPXUP;3631;08:17:03;0;49	98046;8	56932;5;169;58;
$GPXUP;3631;08:17:04;0;49	9806;8	5694;5;169;56;
$GPXUP;3631;08:17:05;0;49	98073;8	56946;5;169;55;
$GPXUP;3631;08:17:06;0;49	98086;8	5695;5;169;52;
$GPXUP;3631;08:17:07;0;49	98098;8	56956;5;169;51;
$GPXUP;3631;08:17:08;0;49	98109;8	56967;5;169;51;
$GPXUP;3631;08:17:09;0;49	9812;8	56976;5;169;51;
$GPXUP;3631;08:17:10;0;49	98132;8	56979;5;169;52;
$GPXUP;3631;08:17:11;0;49	98145;8	56978;5;169;52;
$GPXUP;3631;08:17:12;0;49	98158;8	56974;5;169;54;
$GPXUP;3631;08:17:13;0;49	98172;8	56975;5;169;53;
$GPXUP;3631;08:17:14;0;49	98183;8	56983;5;169;51;
$GPXUP;3631;08:17:15;0;49	98194;8	56992;5;169;48;
$GPXUP;3631;08:17:16;0;49	98202;8	57005;5;169;46;
$GPXUP;3631;08:17:17;0;49	9821;8	57019;5;169;47;
$GPXUP;3631;08:17:18;0;49	98218;8	57032;5;169;47;
$GPXUP;3631;08:17:19;0;49	98228;8	5704;5;169;48;
$GPXUP;3631;08:17:20;0;49	9824;8	57044;5;169;50;
$GPXUP;3631;08:17:21;0;49	98252;8	5705;5;169;49;
$GPXUP;3631;08:17:22;0;49	98264;8	57055;5;169;46;
$GPXUP;3631;08:17:23;0;49	98276;8	57054;5;169;50;
$GPXUP;3631;08:17:24;0;49	98288;8	57048;5;169;52;
$GPXUP;3631;08:17:25;0;49	983;8	57039;5;169;53;
$GPXUP;3631;08:17:26;0;49	98312;8	57036;5;169;52;
$GPXUP;3631;08:17:27;0;49	98325;8	57037;5;169;53;
$GPXUP;3631;08:17:28;0;49	98339;8	57037;5;169;53;
$GPXUP;3631;08:17:29;0;49	98352;8	57037;5;169;54;
$GPXUP;3631;08:17:30;0;49	98366;8	57036;5;169;54;
$GPXUP;3631;08:17:31;0;49	9838;8	57036;5;169;54;
$GPXUP;3631;08:17:32;0;49	98394;8	57035;5;169;57;
$GPXUP;3631;08:17:33;0;49	98408;8	57033;5;169;61;
$GPXUP;3631;08:17:34;0;49	98423;8	57034;5;169;59;
$GPXUP;3631;08:17:35;0;49	98438;8	57034;5;169;59;
$GPXUP;3631;08:17:36;0;49	98452;8	5703;5;169;58;
$GPXUP;3631;08:17:37;0;49	98466;8	57024;5;169;60;
$GPXUP;3631;08:17:38;0;49	9848;8	57016;5;169;59;
$GPXUP;3631;08:17:39;0;49	98494;8	57014;5;169;55;
$GPXUP;3631;08:17:40;0;49	98507;8	57019;5;169;51;
$GPXUP;3631;08:17:41;0;49	98518;8	57028;5;169;51;
$GPXUP;3631;08:17:42;0;49	98531;8	57032;5;169;55;
$GPXUP;3631;08:17:43;0;49	98544;8	57032;5;169;55;
$GPXUP;3631;08:17:44;0;49	98559;8	57032;5;169;56;
$GPXUP;3631;08:17:45;0;49	98572;8	57035;5;169;50;
$GPXUP;3631;08:17:46;0;49	98583;8	57042;5;169;51;
$GPXUP;3631;08:17:47;0;49	98594;8	57049;5;169;50;
$GPXUP;3631;08:17:48;0;49	98606;8	57054;5;169;49;
$GPXUP;3631;08:17:49;0;49	98618;8	57053;5;169;49;
$GPXUP;3631;08:17:50;0;49	98631;8	57051;5;169;52;
$GPXUP;3631;08:17:51;0;49	98643;8	57054;5;169;47;
$GPXUP;3631;08:17:52;0;49	98652;8	57063;5;169;47;
$GPXUP;3631;08:17:53;0;49	98658;8	57079;5;169;48;
$GPXUP;3631;08:17:54;0;49	98662;8	57097;5;169;48;
$GPXUP;3631;08:17:55;0;49	98669;8	57112;5;169;50;
$GPXUP;3631;08:17:56;0;49	9868;8	57121;5;169;49;
$GPXUP;3631;08:17:57;0;49	98692;8	57127;5;169;49;
$GPXUP;3631;08:17:58;0;49	98703;8	57132;5;169;47;
$GPXUP;3631;08:17:59;0;49	98714;8	57139;5;169;48;
$GPXUP;3631;08:18:00;0;49	98724;8	57145;5;169;47;
$GPXUP;3631;08:18:01;0;49	98735;8	5715;5;169;47;
$GPXUP;3631;08:18:02;0;49	98746;8	57156;5;169;47;
$GPXUP;3631;08:18:03;0;49	98758;8	5716;5;169;47;
$GPXUP;3631;08:18:04;0;49	9877;8	5716;5;169;47;
$GPXUP;3631;08:18:05;0;49	98782;8	57153;5;169;51;
$GPXUP;3631;08:18:06;0;49	98792;8	57143;5;169;51;
$GPXUP;3631;08:18:07;0;49	98803;8	57132;5;169;52;
$GPXUP;3631;08:18:08;0;49	98814;8	5712;5;169;52;
$GPXUP;3631;08:18:09;0;49	98826;8	5711;5;169;53;
$GPXUP;3631;08:18:10;0;49	98838;8	57103;5;169;54;
$GPXUP;3631;08:18:11;0;49	98852;8	571;5;169;53;
$GPXUP;3631;08:18:12;0;49	98865;8	57098;5;169;53;
$GPXUP;3631;08:18:13;0;49	98878;8	571;5;169;51;
$GPXUP;3631;08:18:14;0;49	9889;8	57103;5;169;49;
$GPXUP;3631;08:18:15;0;49	98902;8	57109;5;169;47;
$GPXUP;3631;08:18:16;0;49	98912;8	57116;5;169;45;
$GPXUP;3631;08:18:17;0;49	98923;8	57119;5;169;46;
$GPXUP;3631;08:18:18;0;49	98934;8	57115;5;169;50;
$GPXUP;3631;08:18:19;0;49	98946;8	57108;5;169;51;
$GPXUP;3631;08:18:20;0;49	98958;8	571;5;169;51;
$GPXUP;3631;08:18:21;0;49	9897;8	57094;5;169;52;
$GPXUP;3631;08:18:22;0;49	98982;8	57088;5;169;53;
$GPXUP;3631;08:18:23;0;49	98995;8	57081;5;169;53;
$GPXUP;3631;08:18:24;0;49	99007;8	57072;5;169;55;
$GPXUP;3631;08:18:25;0;49	99019;8	57062;5;169;56;
$GPXUP;3631;08:18:26;0;49	99031;8	57051;5;169;56;
$GPXUP;3631;08:18:27;0;49	99042;8	57038;5;169;54;
$GPXUP;3631;08:18:28;0;49	99053;8	57026;5;169;52;
$GPXUP;3631;08:18:29;0;49	99064;8	57016;5;169;48;
$GPXUP;3631;08:18:30;0;49	99075;8	57008;5;169;50;
$GPXUP;3631;08:18:31;0;49	99087;8	57003;5;169;51;
$GPXUP;3631;08:18:32;0;49	99099;8	57;5;169;53;
$GPXUP;3631;08:18:33;0;49	99113;8	56997;5;169;55;
$GPXUP;3631;08:18:34;0;49	99126;8	56998;5;169;54;
$GPXUP;3631;08:18:35;0;49	9914;8	57002;5;169;52;
$GPXUP;3631;08:18:36;0;49	99152;8	57005;5;169;51;
$GPXUP;3631;08:18:37;0;49	99166;8	57003;5;169;57;
$GPXUP;3631;08:18:38;0;49	99179;8	56995;5;169;58;
$GPXUP;3631;08:18:39;0;49	99192;8	56987;5;169;58;
$GPXUP;3631;08:18:40;0;49	99206;8	56983;5;169;54;
$GPXUP;3631;08:18:41;0;49	9922;8	56982;5;169;54;
$GPXUP;3631;08:18:42;0;49	99233;8	56984;5;169;54;
$GPXUP;3631;08:18:43;0;49	99246;8	56988;5;169;51;
$GPXUP;3631;08:18:44;0;49	99258;8	56996;5;169;52;
$GPXUP;3631;08:18:45;0;49	9927;8	57004;5;169;51;
$GPXUP;3631;08:18:46;0;49	99282;8	57011;5;169;51;
$GPXUP;3631;08:18:47;0;49	99294;8	57014;5;169;52;
$GPXUP;3631;08:18:48;0;49	99307;8	57014;5;169;52;
$GPXUP;3631;08:18:49;0;49	9932;8	57014;5;169;52;
$GPXUP;3631;08:18:50;0;49	99334;8	57015;5;169;49;
$GPXUP;3631;08:18:51;0;49	99345;8	57018;5;169;47;
$GPXUP;3631;08:18:52;0;49	99356;8	57025;5;169;45;
$GPXUP;3631;08:18:53;0;49	99367;8	57032;5;169;44;
$GPXUP;3631;08:18:54;0;49	99378;8	57038;5;169;46;
$GPXUP;3631;08:18:55;0;49	99389;8	57041;5;169;47;
$GPXUP;3631;08:18:56;0;49	99401;8	57041;5;169;51;
$GPXUP;3631;08:18:57;0;49	99414;8	57038;5;169;49;
$GPXUP;3631;08:18:58;0;49	99426;8	57037;5;169;49;
$GPXUP;3631;08:18:59;0;49	99438;8	57036;5;169;51;
$GPXUP;3631;08:19:00;0;49	99451;8	57034;5;169;52;
$GPXUP;3631;08:19:01;0;49	99464;8	5703;5;169;54;
$GPXUP;3631;08:19:02;0;49	99478;8	57025;5;169;54;
$GPXUP;3631;08:19:03;0;49	9949;8	57024;5;169;53;
$GPXUP;3631;08:19:04;0;49	99503;8	57028;5;169;49;
$GPXUP;3631;08:19:05;0;49	99514;8	57034;5;169;50;
$GPXUP;3631;08:19:06;0;49	99526;8	57042;5;169;50;
$GPXUP;3631;08:19:07;0;49	99536;8	57052;5;169;49;
$GPXUP;3631;08:19:08;0;49	99546;8	57062;5;169;49;
$GPXUP;3631;08:19:09;0;49	99558;8	5707;5;169;53;
$GPXUP;3631;08:19:10;0;49	9957;8	57077;5;169;52;
$GPXUP;3631;08:19:11;0;49	99583;8	57082;5;169;52;
$GPXUP;3631;08:19:12;0;49	99596;8	57089;5;169;53;
$GPXUP;3631;08:19:13;0;49	99608;8	57096;5;169;53;
$GPXUP;3631;08:19:14;0;49	9962;8	57106;5;169;52;
$GPXUP;3631;08:19:15;0;49	99633;8	57112;5;169;51;
$GPXUP;3631;08:19:16;0;49	99645;8	57117;5;169;50;
$GPXUP;3631;08:19:17;0;49	99657;8	57123;5;169;45;
$GPXUP;3631;08:19:18;0;49	99667;8	57128;5;169;45;
$GPXUP;3631;08:19:19;0;49	99679;8	57132;5;169;49;
$GPXUP;3631;08:19:20;0;49	99691;8	57131;5;169;51;
$GPXUP;3631;08:19:21;0;49	99704;8	5713;5;169;53;
$GPXUP;3631;08:19:22;0;49	99716;8	57136;5;169;47;
$GPXUP;3631;08:19:23;0;49	99726;8	57146;5;169;47;
$GPXUP;3631;08:19:24;0;49	99734;8	57159;5;169;47;
$GPXUP;3631;08:19:25;0;49	9974;8	57174;5;169;46;
$GPXUP;3631;08:19:26;0;49	99748;8	57187;5;169;46;
$GPXUP;3631;08:19:27;0;49	99757;8	572;5;169;53;
$GPXUP;3631;08:19:28;0;49	99765;8	57216;5;169;56;
$GPXUP;3631;08:19:29;0;49	99775;8	57232;5;169;55;
$GPXUP;3631;08:19:30;0;49	99786;8	57245;5;169;53;
$GPXUP;3631;08:19:31;0;49	99797;8	57256;5;169;51;
$GPXUP;3631;08:19:32;0;49	99807;8	57267;5;169;47;
$GPXUP;3631;08:19:33;0;49	99817;8	57275;5;169;47;
$GPXUP;3631;08:19:34;0;49	99828;8	57277;5;169;48;
$GPXUP;3631;08:19:35;0;49	99841;8	57275;5;169;49;
$GPXUP;3631;08:19:36;0;49	99853;8	57273;5;169;49;
$GPXUP;3631;08:19:37;0;49	99865;8	57269;5;169;50;
$GPXUP;3631;08:19:38;0;49	99878;8	57264;5;169;54;
$GPXUP;3631;08:19:39;0;49	99891;8	57257;5;169;56;
$GPXUP;3631;08:19:40;0;49	99904;8	57251;5;169;56;
$GPXUP;3631;08:19:41;0;49	99919;8	57245;5;169;58;
$GPXUP;3631;08:19:42;0;49	99934;8	57241;5;169;56;
$GPXUP;3631;08:19:43;0;49	99947;8	57238;5;169;55;
$GPXUP;3631;08:19:44;0;49	9996;8	57234;5;169;54;
$GPXUP;3631;08:19:45;0;49	99973;8	57233;5;169;51;
$GPXUP;3631;08:19:46;0;49	99986;8	57238;5;169;51;
$GPXUP;3631;08:19:47;0;49	99998;8	57243;5;169;51;
$GPXUP;3631;08:19:48;0;50	0001;8	57248;5;169;52;
$GPXUP;3631;08:19:49;0;50	00022;8	57253;5;169;51;
$GPXUP;3631;08:19:50;0;50	00035;8	57258;5;169;53;
$GPXUP;3631;08:19:51;0;50	00048;8	57262;5;169;53;
$GPXUP;3631;08:19:52;0;50	00061;8	57267;5;169;52;
$GPXUP;3631;08:19:53;0;50	00074;8	57272;5;169;54;
$GPXUP;3631;08:19:54;0;50	00088;8	57274;5;169;56;
$GPXUP;3631;08:19:55;0;50	00101;8	57278;5;169;51;
$GPXUP;3631;08:19:56;0;50	00113;8	57286;5;169;51;
$GPXUP;3631;08:19:57;0;50	00124;8	57296;5;169;51;
$GPXUP;3631;08:19:58;0;50	00134;8	57306;5;169;51;
$GPXUP;3631;08:19:59;0;50	00144;8	57318;5;169;49;
$GPXUP;3631;08:20:00;0;50	00154;8	57328;5;169;49;
$GPXUP;3631;08:20:01;0;50	00166;8	57334;5;169;49;
$GPXUP;3631;08:20:02;0;50	00178;8	57334;5;169;50;
$GPXUP;3631;08:20:03;0;50	0019;8	5733;5;169;53;
$GPXUP;3631;08:20:04;0;50	00204;8	57329;5;169;55;
$GPXUP;3631;08:20:05;0;50	00217;8	57334;5;169;51;
$GPXUP;3631;08:20:06;0;50	00228;8	57344;5;169;50;
$GPXUP;3631;08:20:07;0;50	00236;8	57357;5;169;47;
$GPXUP;3631;08:20:08;0;50	00246;8	57365;5;169;49;
$GPXUP;3631;08:20:09;0;50	00259;8	57365;5;169;54;
$GPXUP;3631;08:20:10;0;50	00272;8	57362;5;169;55;
$GPXUP;3631;08:20:11;0;50	00285;8	57357;5;169;54;
$GPXUP;3631;08:20:12;0;50	00298;8	57358;5;169;52;
$GPXUP;3631;08:20:13;0;50	0031;8	57368;5;169;54;
$GPXUP;3631;08:20:14;0;50	0032;8	57381;5;169;53;
$GPXUP;3631;08:20:15;0;50	00332;8	57391;5;169;54;
$GPXUP;3631;08:20:16;0;50	00345;8	57399;5;169;53;
$GPXUP;3631;08:20:17;0;50	00357;8	57404;5;169;51;
$GPXUP;3631;08:20:18;0;50	0037;8	57405;5;169;49;
$GPXUP;3631;08:20:19;0;50	00382;8	57401;5;169;51;
$GPXUP;3631;08:20:20;0;50	00394;8	57393;5;169;52;
$GPXUP;3631;08:20:21;0;50	00406;8	57386;5;169;53;
$GPXUP;3631;08:20:22;0;50	00419;8	57382;5;169;55;
$GPXUP;3631;08:20:23;0;50	00433;8	57379;5;169;56;
$GPXUP;3631;08:20:24;0;50	00447;8	57374;5;169;57;
$GPXUP;3631;08:20:25;0;50	00461;8	57368;5;169;60;
$GPXUP;3631;08:20:26;0;50	00476;8	57362;5;169;59;
$GPXUP;3631;08:20:27;0;50	0049;8	57357;5;169;57;
$GPXUP;3631;08:20:28;0;50	00504;8	57357;5;169;53;
$GPXUP;3631;08:20:29;0;50	00518;8	57364;5;169;52;
$GPXUP;3631;08:20:30;0;50	0053;8	57371;5;169;51;
$GPXUP;3631;08:20:31;0;50	00541;8	57375;5;169;49;
$GPXUP;3631;08:20:32;0;50	00553;8	57377;5;169;48;
$GPXUP;3631;08:20:33;0;50	00566;8	57375;5;169;53;
$GPXUP;3631;08:20:34;0;50	00578;8	57369;5;169;52;
$GPXUP;3631;08:20:35;0;50	0059;8	57359;5;169;57;
$GPXUP;3631;08:20:36;0;50	00602;8	57348;5;169;57;
$GPXUP;3631;08:20:37;0;50	00616;8	57339;5;169;56;
$GPXUP;3631;08:20:38;0;50	00628;8	57331;5;169;54;
$GPXUP;3631;08:20:39;0;50	0064;8	57323;5;169;53;
$GPXUP;3631;08:20:40;0;50	00652;8	57314;5;169;51;
$GPXUP;3631;08:20:41;0;50	00663;8	57303;5;169;55;
$GPXUP;3631;08:20:42;0;50	00674;8	5729;5;169;56;
$GPXUP;3631;08:20:43;0;50	00686;8	57278;5;169;61;
$GPXUP;3631;08:20:44;0;50	007;8	57265;5;169;63;
$GPXUP;3631;08:20:45;0;50	00713;8	57254;5;169;55;
$GPXUP;3631;08:20:46;0;50	00727;8	57247;5;169;58;
$GPXUP;3631;08:20:47;0;50	00741;8	57243;5;169;58;
$GPXUP;3631;08:20:48;0;50	00756;8	57241;5;169;58;
$GPXUP;3631;08:20:49;0;50	0077;8	57239;5;169;57;
$GPXUP;3631;08:20:50;0;50	00784;8	57236;5;169;55;
$GPXUP;3631;08:20:51;0;50	00798;8	57238;5;169;51;
$GPXUP;3631;08:20:52;0;50	0081;8	57246;5;169;50;
$GPXUP;3631;08:20:53;0;50	00822;8	57252;5;169;48;
$GPXUP;3631;08:20:54;0;50	00834;8	57252;5;169;49;
$GPXUP;3631;08:20:55;0;50	00845;8	57249;5;169;46;
$GPXUP;3631;08:20:56;0;50	00857;8	57247;5;169;45;
$GPXUP;3631;08:20:57;0;50	00868;8	57248;5;169;44;
$GPXUP;3631;08:20:58;0;50	00879;8	57248;5;169;44;
$GPXUP;3631;08:20:59;0;50	0089;8	57251;5;169;47;
$GPXUP;3631;08:21:00;0;50	00901;8	57256;5;169;48;
$GPXUP;3631;08:21:01;0;50	00912;8	57263;5;169;45;
$GPXUP;3631;08:21:02;0;50	00921;8	57272;5;169;45;
$GPXUP;3631;08:21:03;0;50	00931;8	5728;5;169;46;
$GPXUP;3631;08:21:04;0;50	00942;8	57285;5;169;46;
$GPXUP;3631;08:21:05;0;50	00954;8	57289;5;169;48;
$GPXUP;3631;08:21:06;0;50	00965;8	57296;5;169;49;
$GPXUP;3631;08:21:07;0;50	00972;8	57312;5;169;49;
$GPXUP;3631;08:21:08;0;50	00977;8	57329;5;169;49;
$GPXUP;3631;08:21:09;0;50	0098;8	57347;5;169;49;
$GPXUP;3631;08:21:10;0;50	00986;8	57364;5;169;46;
$GPXUP;3631;08:21:11;0;50	00996;8	57376;5;169;47;
$GPXUP;3631;08:21:12;0;50	01005;8	57387;5;169;46;
$GPXUP;3631;08:21:13;0;50	01014;8	57399;5;169;47;
$GPXUP;3631;08:21:14;0;50	01023;8	57409;5;169;47;
$GPXUP;3631;08:21:15;0;50	01034;8	57413;5;169;50;
$GPXUP;3631;08:21:16;0;50	01046;8	57414;5;169;50;
$GPXUP;3631;08:21:17;0;50	01057;8	57423;5;169;50;
$GPXUP;3631;08:21:18;0;50	01064;8	57439;5;169;48;
$GPXUP;3631;08:21:19;0;50	0107;8	57456;5;169;48;
$GPXUP;3631;08:21:20;0;50	01077;8	5747;5;169;47;
$GPXUP;3631;08:21:21;0;50	01086;8	57482;5;169;48;
$GPXUP;3631;08:21:22;0;50	01092;8	57496;5;169;46;
$GPXUP;3631;08:21:23;0;50	01098;8	57512;5;169;44;
$GPXUP;3631;08:21:24;0;50	01105;8	57524;5;169;44;
$GPXUP;3631;08:21:25;0;50	01114;8	57535;5;169;44;
$GPXUP;3631;08:21:26;0;50	01122;8	57546;5;169;47;
$GPXUP;3631;08:21:27;0;50	0113;8	57559;5;169;47;
$GPXUP;3631;08:21:28;0;50	01139;8	5757;5;169;47;
$GPXUP;3631;08:21:29;0;50	01149;8	5758;5;169;47;
$GPXUP;3631;08:21:30;0;50	01158;8	57591;5;169;46;
$GPXUP;3631;08:21:31;0;50	01167;8	57601;5;169;45;
$GPXUP;3631;08:21:32;0;50	01177;8	57606;5;169;48;
$GPXUP;3631;08:21:33;0;50	01189;8	57606;5;169;47;
$GPXUP;3631;08:21:34;0;50	012;8	57604;5;169;47;
$GPXUP;3631;08:21:35;0;50	01212;8	57602;5;169;47;
$GPXUP;3631;08:21:36;0;50	01224;8	57601;5;169;47;
$GPXUP;3631;08:21:37;0;50	01236;8	57603;5;169;49;
$GPXUP;3631;08:21:38;0;50	01247;8	5761;5;169;51;
$GPXUP;3631;08:21:39;0;50	01257;8	57623;5;169;50;
$GPXUP;3631;08:21:40;0;50	01265;8	57636;5;169;49;
$GPXUP;3631;08:21:41;0;50	01274;8	57648;5;169;44;
$GPXUP;3631;08:21:42;0;50	01284;8	57656;5;169;46;
$GPXUP;3631;08:21:43;0;50	01295;8	57658;5;169;45;
$GPXUP;3631;08:21:44;0;50	01307;8	57658;5;169;47;
$GPXUP;3631;08:21:45;0;50	01318;8	57662;5;169;43;
$GPXUP;3631;08:21:46;0;50	01326;8	57669;5;169;41;
$GPXUP;3631;08:21:47;0;50	01335;8	57677;5;169;38;
$GPXUP;3631;08:21:48;0;50	01344;8	57685;5;169;39;
$GPXUP;3631;08:21:49;0;50	01353;8	57689;5;169;42;
$GPXUP;3631;08:21:50;0;50	01364;8	57689;5;169;42;
$GPXUP;3631;08:21:51;0;50	01374;8	57689;5;169;43;
$GPXUP;3631;08:21:52;0;50	01385;8	57689;5;169;44;
$GPXUP;3631;08:21:53;0;50	01396;8	57685;5;169;44;
$GPXUP;3631;08:21:54;0;50	01407;8	5768;5;169;46;
$GPXUP;3631;08:21:55;0;50	01418;8	5767;5;169;49;
$GPXUP;3631;08:21:56;0;50	01428;8	5766;5;169;49;
$GPXUP;3631;08:21:57;0;50	0144;8	57649;5;169;48;
$GPXUP;3631;08:21:58;0;50	01449;8	57635;5;169;54;
$GPXUP;3631;08:21:59;0;50	01458;8	57617;5;169;57;
$GPXUP;3631;08:22:00;0;50	01468;8	57602;5;169;53;
$GPXUP;3631;08:22:01;0;50	0148;8	57593;5;169;50;
$GPXUP;3631;08:22:02;0;50	01492;8	57592;5;169;48;
$GPXUP;3631;08:22:03;0;50	01504;8	57596;5;169;50;
$GPXUP;3631;08:22:04;0;50	01516;8	57602;5;169;49;
$GPXUP;3631;08:22:05;0;50	01528;8	57603;5;169;51;
$GPXUP;3631;08:22:06;0;50	01541;8	57601;5;169;49;
$GPXUP;3631;08:22:07;0;50	01553;8	57601;5;169;47;
$GPXUP;3631;08:22:08;0;50	01565;8	57602;5;169;48;
$GPXUP;3631;08:22:09;0;50	01577;8	57605;5;169;50;
$GPXUP;3631;08:22:10;0;50	01587;8	57614;5;169;48;
$GPXUP;3631;08:22:11;0;50	01597;8	57625;5;169;48;
$GPXUP;3631;08:22:12;0;50	01609;8	57633;5;169;55;
$GPXUP;3631;08:22:13;0;50	01622;8	5764;5;169;52;
$GPXUP;3631;08:22:14;0;50	01634;8	57648;5;169;50;
$GPXUP;3631;08:22:15;0;50	01646;8	57652;5;169;51;
$GPXUP;3631;08:22:16;0;50	01658;8	57654;5;169;51;
$GPXUP;3631;08:22:17;0;50	01671;8	57656;5;169;51;
$GPXUP;3631;08:22:18;0;50	01684;8	57654;5;169;57;
$GPXUP;3631;08:22:19;0;50	01698;8	57644;5;169;60;
$GPXUP;3631;08:22:20;0;50	01711;8	57632;5;169;62;
$GPXUP;3631;08:22:21;0;50	01725;8	57622;5;169;62;
$GPXUP;3631;08:22:22;0;50	01739;8	57612;5;169;62;
$GPXUP;3631;08:22:23;0;50	01753;8	57601;5;169;63;
$GPXUP;3631;08:22:24;0;50	01768;8	576;5;169;59;
$GPXUP;3631;08:22:25;0;50	01781;8	5761;5;169;56;
$GPXUP;3631;08:22:26;0;50	01794;8	57622;5;169;56;
$GPXUP;3631;08:22:27;0;50	01806;8	57632;5;169;56;
$GPXUP;3631;08:22:28;0;50	01818;8	57643;5;169;53;
$GPXUP;3631;08:22:29;0;50	0183;8	57654;5;169;53;
$GPXUP;3631;08:22:30;0;50	01841;8	57664;5;169;53;
$GPXUP;3631;08:22:31;0;50	01854;8	5767;5;169;55;
$GPXUP;3631;08:22:32;0;50	01867;8	57676;5;169;55;
$GPXUP;3631;08:22:33;0;50	01879;8	57685;5;169;51;
$GPXUP;3631;08:22:34;0;50	01888;8	57699;5;169;52;
$GPXUP;3631;08:22:35;0;50	01896;8	57714;5;169;52;
$GPXUP;3631;08:22:36;0;50	01903;8	57731;5;169;52;
$GPXUP;3631;08:22:37;0;50	01911;8	57748;5;169;50;
$GPXUP;3631;08:22:38;0;50	0192;8	5776;5;169;53;
$GPXUP;3631;08:22:39;0;50	01932;8	57769;5;169;54;
$GPXUP;3631;08:22:40;0;50	01946;8	57774;5;169;56;
$GPXUP;3631;08:22:41;0;50	01959;8	5778;5;169;53;
$GPXUP;3631;08:22:42;0;50	01971;8	57789;5;169;52;
$GPXUP;3631;08:22:43;0;50	01982;8	57798;5;169;48;
$GPXUP;3631;08:22:44;0;50	01991;8	57811;5;169;51;
$GPXUP;3631;08:22:45;0;50	01999;8	57828;5;169;52;
$GPXUP;3631;08:22:46;0;50	02008;8	57842;5;169;51;
$GPXUP;3631;08:22:47;0;50	0202;8	57852;5;169;51;
$GPXUP;3631;08:22:48;0;50	0203;8	57859;5;169;50;
$GPXUP;3631;08:22:49;0;50	02041;8	5787;5;169;51;
$GPXUP;3631;08:22:50;0;50	0205;8	57883;5;169;49;
$GPXUP;3631;08:22:51;0;50	02057;8	57899;5;169;50;
$GPXUP;3631;08:22:52;0;50	02062;8	57917;5;169;48;
$GPXUP;3631;08:22:53;0;50	0207;8	57933;5;169;51;
$GPXUP;3631;08:22:54;0;50	02081;8	57944;5;169;53;
$GPXUP;3631;08:22:55;0;50	02093;8	57952;5;169;54;
$GPXUP;3631;08:22:56;0;50	02104;8	57962;5;169;55;
$GPXUP;3631;08:22:57;0;50	02114;8	57977;5;169;54;
$GPXUP;3631;08:22:58;0;50	02122;8	57995;5;169;55;
$GPXUP;3631;08:22:59;0;50	02127;8	58013;5;169;53;
$GPXUP;3631;08:23:00;0;50	02135;8	5803;5;169;52;
$GPXUP;3631;08:23:01;0;50	02143;8	58045;5;169;51;
$GPXUP;3631;08:23:02;0;50	02151;8	58061;5;169;54;
$GPXUP;3631;08:23:03;0;50	02159;8	58078;5;169;54;
$GPXUP;3631;08:23:04;0;50	02168;8	58093;5;169;54;
$GPXUP;3631;08:23:05;0;50	0218;8	581;5;169;55;
$GPXUP;3631;08:23:06;0;50	02194;8	58104;5;169;55;
$GPXUP;3631;08:23:07;0;50	02208;8	58108;5;169;55;
$GPXUP;3631;08:23:08;0;50	0222;8	58117;5;169;52;
$GPXUP;3631;08:23:09;0;50	02228;8	58132;5;169;51;
$GPXUP;3631;08:23:10;0;50	02235;8	5815;5;169;56;
$GPXUP;3631;08:23:11;0;50	02242;8	58169;5;169;55;
$GPXUP;3631;08:23:12;0;50	02252;8	5818;5;169;56;
$GPXUP;3631;08:23:13;0;50	02267;8	58182;5;169;58;
$GPXUP;3631;08:23:14;0;50	02281;8	58183;5;169;58;
$GPXUP;3631;08:23:15;0;50	02294;8	5819;5;169;50;
$GPXUP;3631;08:23:16;0;50	02303;8	58203;5;169;49;
$GPXUP;3631;08:23:17;0;50	02312;8	58216;5;169;48;
$GPXUP;3631;08:23:18;0;50	02323;8	58223;5;169;51;
$GPXUP;3631;08:23:19;0;50	02336;8	58223;5;169;55;
$GPXUP;3631;08:23:20;0;50	0235;8	58222;5;169;56;
$GPXUP;3631;08:23:21;0;50	02361;8	58229;5;169;49;
$GPXUP;3631;08:23:22;0;50	02369;8	58243;5;169;50;
$GPXUP;3631;08:23:23;0;50	02378;8	58257;5;169;49;
$GPXUP;3631;08:23:24;0;50	02387;8	5827;5;169;49;
$GPXUP;3631;08:23:25;0;50	02398;8	58277;5;169;50;
$GPXUP;3631;08:23:26;0;50	02411;8	58277;5;169;51;
$GPXUP;3631;08:23:27;0;50	02424;8	58273;5;169;52;
$GPXUP;3631;08:23:28;0;50	02436;8	58265;5;169;54;
$GPXUP;3631;08:23:29;0;50	02448;8	58254;5;169;56;
$GPXUP;3631;08:23:30;0;50	0246;8	58241;5;169;57;
$GPXUP;3631;08:23:31;0;50	02471;8	58228;5;169;57;
$GPXUP;3631;08:23:32;0;50	02484;8	5822;5;169;56;
$GPXUP;3631;08:23:33;0;50	02497;8	58218;5;169;47;
$GPXUP;3631;08:23:34;0;50	02509;8	58218;5;169;45;
$GPXUP;3631;08:23:35;0;50	0252;8	58223;5;169;43;
$GPXUP;3631;08:23:36;0;50	02531;8	58226;5;169;45;
$GPXUP;3631;08:23:37;0;50	02542;8	58225;5;169;47;
$GPXUP;3631;08:23:38;0;50	02554;8	5822;5;169;51;
$GPXUP;3631;08:23:39;0;50	02566;8	58213;5;169;53;
$GPXUP;3631;08:23:40;0;50	02579;8	5821;5;169;50;
$GPXUP;3631;08:23:41;0;50	02591;8	58213;5;169;48;
$GPXUP;3631;08:23:42;0;50	02603;8	58217;5;169;46;
$GPXUP;3631;08:23:43;0;50	02614;8	58225;5;169;46;
$GPXUP;3631;08:23:44;0;50	02624;8	58235;5;169;47;
$GPXUP;3631;08:23:45;0;50	02635;8	58243;5;169;47;
$GPXUP;3631;08:23:46;0;50	02646;8	58248;5;169;48;
$GPXUP;3631;08:23:47;0;50	02658;8	58253;5;169;48;
$GPXUP;3631;08:23:48;0;50	0267;8	58257;5;169;48;
$GPXUP;3631;08:23:49;0;50	02682;8	5826;5;169;51;
$GPXUP;3631;08:23:50;0;50	02694;8	58259;5;169;52;
$GPXUP;3631;08:23:51;0;50	02707;8	5826;5;169;54;
$GPXUP;3631;08:23:52;0;50	0272;8	58262;5;169;53;
$GPXUP;3631;08:23:53;0;50	02732;8	58269;5;169;51;
$GPXUP;3631;08:23:54;0;50	02743;8	58279;5;169;52;
$GPXUP;3631;08:23:55;0;50	02753;8	58291;5;169;52;
$GPXUP;3631;08:23:56;0;50	02765;8	58302;5;169;54;
$GPXUP;3631;08:23:57;0;50	02777;8	5831;5;169;55;
$GPXUP;3631;08:23:58;0;50	02791;8	5831;5;169;52;
$GPXUP;3631;08:23:59;0;50	02803;8	58308;5;169;49;
$GPXUP;3631;08:24:00;0;50	02815;8	58309;5;169;49;
$GPXUP;3631;08:24:01;0;50	02826;8	58315;5;169;49;
$GPXUP;3631;08:24:02;0;50	02836;8	58329;5;169;52;
$GPXUP;3631;08:24:03;0;50	02842;8	58347;5;169;54;
$GPXUP;3631;08:24:04;0;50	02849;8	58366;5;169;56;
$GPXUP;3631;08:24:05;0;50	02858;8	58384;5;169;54;
$GPXUP;3631;08:24:06;0;50	02868;8	584;5;169;53;
$GPXUP;3631;08:24:07;0;50	02876;8	58415;5;169;51;
$GPXUP;3631;08:24:08;0;50	02886;8	58429;5;169;52;
$GPXUP;3631;08:24:09;0;50	02896;8	58442;5;169;54;
$GPXUP;3631;08:24:10;0;50	02904;8	58459;5;169;53;
$GPXUP;3631;08:24:11;0;50	02906;8	58479;5;169;54;
$GPXUP;3631;08:24:12;0;50	02906;8	585;5;169;57;
$GPXUP;3631;08:24:13;0;50	02904;8	58522;5;169;58;
$GPXUP;3631;08:24:14;0;50	02902;8	58544;5;169;58;
$GPXUP;3631;08:24:15;0;50	029;8	58566;5;169;56;
$GPXUP;3631;08:24:16;0;50	02897;8	58587;5;169;56;
$GPXUP;3631;08:24:17;0;50	02894;8	58608;5;169;55;
$GPXUP;3631;08:24:18;0;50	02892;8	5863;5;169;54;
$GPXUP;3631;08:24:19;0;50	0289;8	5865;5;169;54;
$GPXUP;3631;08:24:20;0;50	02889;8	58671;5;169;54;
$GPXUP;3631;08:24:21;0;50	0289;8	58692;5;169;53;
$GPXUP;3631;08:24:22;0;50	02891;8	58713;5;169;55;
$GPXUP;3631;08:24:23;0;50	02893;8	58734;5;169;55;
$GPXUP;3631;08:24:24;0;50	02894;8	58755;5;169;56;
$GPXUP;3631;08:24:25;0;50	02894;8	58777;5;169;58;
$GPXUP;3631;08:24:26;0;50	02897;8	58799;5;169;58;
$GPXUP;3631;08:24:27;0;50	02901;8	58821;5;169;59;
$GPXUP;3631;08:24:28;0;50	02906;8	58842;5;169;58;
$GPXUP;3631;08:24:29;0;50	02914;8	58861;5;169;57;
$GPXUP;3631;08:24:30;0;50	02925;8	58877;5;169;58;
$GPXUP;3631;08:24:31;0;50	02936;8	58892;5;169;58;
$GPXUP;3631;08:24:32;0;50	02947;8	58906;5;169;54;
$GPXUP;3631;08:24:33;0;50	02955;8	58922;5;169;52;
$GPXUP;3631;08:24:34;0;50	02961;8	58939;5;169;52;
$GPXUP;3631;08:24:35;0;50	02968;8	58956;5;169;51;
$GPXUP;3631;08:24:36;0;50	02974;8	58974;5;169;51;
$GPXUP;3631;08:24:37;0;50	02981;8	5899;5;169;52;
$GPXUP;3631;08:24:38;0;50	02987;8	59008;5;169;53;
$GPXUP;3631;08:24:39;0;50	02993;8	59025;5;169;53;
$GPXUP;3631;08:24:40;0;50	03;8	59043;5;169;52;
$GPXUP;3631;08:24:41;0;50	03007;8	59061;5;169;51;
$GPXUP;3631;08:24:42;0;50	03013;8	59078;5;169;51;
$GPXUP;3631;08:24:43;0;50	03021;8	59093;5;169;49;
$GPXUP;3631;08:24:44;0;50	03031;8	59103;5;169;50;
$GPXUP;3631;08:24:45;0;50	03042;8	59114;5;169;51;
$GPXUP;3631;08:24:46;0;50	03052;8	59126;5;169;49;
$GPXUP;3631;08:24:47;0;50	03061;8	5914;5;169;50;
$GPXUP;3631;08:24:48;0;50	03069;8	59154;5;169;51;
$GPXUP;3631;08:24:49;0;50	03078;8	59168;5;169;52;
$GPXUP;3631;08:24:50;0;50	03086;8	59185;5;169;53;
$GPXUP;3631;08:24:51;0;50	03093;8	59202;5;169;52;
$GPXUP;3631;08:24:52;0;50	031;8	5922;5;169;52;
$GPXUP;3631;08:24:53;0;50	03108;8	59236;5;169;52;
$GPXUP;3631;08:24:54;0;50	03117;8	5925;5;169;51;
$GPXUP;3631;08:24:55;0;50	03126;8	59262;5;169;52;
$GPXUP;3631;08:24:56;0;50	03137;8	59275;5;169;52;
$GPXUP;3631;08:24:57;0;50	03146;8	59288;5;169;51;
$GPXUP;3631;08:24:58;0;50	03156;8	59301;5;169;52;
$GPXUP;3631;08:24:59;0;50	03165;8	59316;5;169;51;
$GPXUP;3631;08:25:00;0;50	03173;8	59331;5;169;52;
$GPXUP;3631;08:25:01;0;50	03181;8	59346;5;169;52;
$GPXUP;3631;08:25:02;0;50	0319;8	59362;5;169;53;
$GPXUP;3631;08:25:03;0;50	032;8	59374;5;169;52;
$GPXUP;3631;08:25:04;0;50	03211;8	59386;5;169;52;
$GPXUP;3631;08:25:05;0;50	03222;8	59396;5;169;52;
$GPXUP;3631;08:25:06;0;50	03234;8	59406;5;169;53;
$GPXUP;3631;08:25:07;0;50	03246;8	59412;5;169;53;
$GPXUP;3631;08:25:08;0;50	03259;8	5942;5;169;53;
$GPXUP;3631;08:25:09;0;50	0327;8	5943;5;169;52;
$GPXUP;3631;08:25:10;0;50	03282;8	59439;5;169;53;
$GPXUP;3631;08:25:11;0;50	03293;8	59448;5;169;52;
$GPXUP;3631;08:25:12;0;50	03304;8	59459;5;169;50;
$GPXUP;3631;08:25:13;0;50	03315;8	59468;5;169;49;
$GPXUP;3631;08:25:14;0;50	03326;8	59478;5;169;49;
$GPXUP;3631;08:25:15;0;50	03337;8	59485;5;169;54;
$GPXUP;3631;08:25:16;0;50	0335;8	59489;5;169;54;
$GPXUP;3631;08:25:17;0;50	03363;8	59491;5;169;52;
$GPXUP;3631;08:25:18;0;50	03376;8	59495;5;169;52;
$GPXUP;3631;08:25:19;0;50	03388;8	59501;5;169;50;
$GPXUP;3631;08:25:20;0;50	03399;8	59507;5;169;51;
$GPXUP;3631;08:25:21;0;50	03411;8	59513;5;169;53;
$GPXUP;3631;08:25:22;0;50	03423;8	59522;5;169;51;
$GPXUP;3631;08:25:23;0;50	03433;8	59534;5;169;51;
$GPXUP;3631;08:25:24;0;50	03442;8	59548;5;169;52;
$GPXUP;3631;08:25:25;0;50	03451;8	59563;5;169;51;
$GPXUP;3631;08:25:26;0;50	0346;8	59578;5;169;51;
$GPXUP;3631;08:25:27;0;50	03471;8	59592;5;169;52;
$GPXUP;3631;08:25:28;0;50	03481;8	59603;5;169;51;
$GPXUP;3631;08:25:29;0;50	03492;8	59613;5;169;50;
$GPXUP;3631;08:25:30;0;50	03501;8	59626;5;169;49;
$GPXUP;3631;08:25:31;0;50	03509;8	5964;5;169;49;
$GPXUP;3631;08:25:32;0;50	03518;8	59654;5;169;49;
$GPXUP;3631;08:25:33;0;50	03525;8	59669;5;169;48;
$GPXUP;3631;08:25:34;0;50	03534;8	59682;5;169;51;
$GPXUP;3631;08:25:35;0;50	03544;8	59694;5;169;51;
$GPXUP;3631;08:25:36;0;50	03554;8	59705;5;169;52;
$GPXUP;3631;08:25:37;0;50	03565;8	59715;5;169;52;
$GPXUP;3631;08:25:38;0;50	03576;8	59727;5;169;52;
$GPXUP;3631;08:25:39;0;50	03586;8	59739;5;169;53;
$GPXUP;3631;08:25:40;0;50	03597;8	59751;5;169;50;
$GPXUP;3631;08:25:41;0;50	03608;8	59761;5;169;52;
$GPXUP;3631;08:25:42;0;50	0362;8	59771;5;169;52;
$GPXUP;3631;08:25:43;0;50	03632;8	59778;5;169;52;
$GPXUP;3631;08:25:44;0;50	03645;8	59782;5;169;53;
$GPXUP;3631;08:25:45;0;50	03658;8	59786;5;169;54;
$GPXUP;3631;08:25:46;0;50	0367;8	59793;5;169;51;
$GPXUP;3631;08:25:47;0;50	0368;8	59806;5;169;50;
$GPXUP;3631;08:25:48;0;50	03687;8	59822;5;169;49;
$GPXUP;3631;08:25:49;0;50	03691;8	59838;5;169;48;
$GPXUP;3631;08:25:50;0;50	03696;8	59855;5;169;49;
$GPXUP;3631;08:25:51;0;50	03703;8	59871;5;169;51;
$GPXUP;3631;08:25:52;0;50	03713;8	59885;5;169;52;
$GPXUP;3631;08:25:53;0;50	03723;8	59898;5;169;54;
$GPXUP;3631;08:25:54;0;50	03735;8	5991;5;169;55;
$GPXUP;3631;08:25:55;0;50	03746;8	59923;5;169;57;
$GPXUP;3631;08:25:56;0;50	03758;8	59935;5;169;57;
$GPXUP;3631;08:25:57;0;50	03772;8	59946;5;169;58;
$GPXUP;3631;08:25:58;0;50	03784;8	59955;5;169;55;
$GPXUP;3631;08:25:59;0;50	03796;8	59967;5;169;55;
$GPXUP;3631;08:26:00;0;50	03805;8	59982;5;169;54;
$GPXUP;3631;08:26:01;0;50	03817;8	59995;5;169;56;
$GPXUP;3631;08:26:02;0;50	0383;8	60004;5;169;58;
$GPXUP;3631;08:26:03;0;50	03844;8	60012;5;169;58;
$GPXUP;3631;08:26:04;0;50	03859;8	60018;5;169;57;
$GPXUP;3631;08:26:05;0;50	03873;8	60023;5;169;58;
$GPXUP;3631;08:26:06;0;50	03886;8	60027;5;169;57;
$GPXUP;3631;08:26:07;0;50	03901;8	60031;5;169;57;
$GPXUP;3631;08:26:08;0;50	03914;8	60038;5;169;52;
$GPXUP;3631;08:26:09;0;50	03925;8	60049;5;169;51;
$GPXUP;3631;08:26:10;0;50	03935;8	6006;5;169;50;
$GPXUP;3631;08:26:11;0;50	03945;8	60072;5;169;49;
$GPXUP;3631;08:26:12;0;50	03956;8	60081;5;169;49;
$GPXUP;3631;08:26:13;0;50	03967;8	60087;5;169;48;
$GPXUP;3631;08:26:14;0;50	03978;8	60093;5;169;49;
$GPXUP;3631;08:26:15;0;50	03989;8	601;5;169;48;
$GPXUP;3631;08:26:16;0;50	04;8	60108;5;169;48;
$GPXUP;3631;08:26:17;0;50	04012;8	60113;5;169;52;
$GPXUP;3631;08:26:18;0;50	04023;8	60122;5;169;50;
$GPXUP;3631;08:26:19;0;50	04031;8	60136;5;169;50;
$GPXUP;3631;08:26:20;0;50	04038;8	60152;5;169;49;
$GPXUP;3631;08:26:21;0;50	04046;8	60166;5;169;49;
$GPXUP;3631;08:26:22;0;50	04056;8	60177;5;169;51;
$GPXUP;3631;08:26:23;0;50	04068;8	60186;5;169;54;
$GPXUP;3631;08:26:24;0;50	04081;8	60192;5;169;54;
$GPXUP;3631;08:26:25;0;50	04094;8	60196;5;169;52;
$GPXUP;3631;08:26:26;0;50	04108;8	60199;5;169;54;
$GPXUP;3631;08:26:27;0;50	04121;8	60203;5;169;54;
$GPXUP;3631;08:26:28;0;50	04134;8	60209;5;169;50;
$GPXUP;3631;08:26:29;0;50	04145;8	60216;5;169;50;
$GPXUP;3631;08:26:30;0;50	04157;8	60222;5;169;51;
$GPXUP;3631;08:26:31;0;50	04169;8	6023;5;169;50;
$GPXUP;3631;08:26:32;0;50	04179;8	60242;5;169;51;
$GPXUP;3631;08:26:33;0;50	04188;8	60255;5;169;51;
$GPXUP;3631;08:26:34;0;50	04197;8	60271;5;169;51;
$GPXUP;3631;08:26:35;0;50	04206;8	60285;5;169;49;
$GPXUP;3631;08:26:36;0;50	04214;8	60298;5;169;47;
$GPXUP;3631;08:26:37;0;50	04223;8	6031;5;169;46;
$GPXUP;3631;08:26:38;0;50	04233;8	60318;5;169;46;
$GPXUP;3631;08:26:39;0;50	04244;8	6032;5;169;49;
$GPXUP;3631;08:26:40;0;50	04256;8	6032;5;169;47;
$GPXUP;3631;08:26:41;0;50	04268;8	6032;5;169;48;
$GPXUP;3631;08:26:42;0;50	0428;8	60323;5;169;46;
$GPXUP;3631;08:26:43;0;50	0429;8	60328;5;169;47;
$GPXUP;3631;08:26:44;0;50	04302;8	60336;5;169;47;
$GPXUP;3631;08:26:45;0;50	04313;8	60343;5;169;49;
$GPXUP;3631;08:26:46;0;50	04325;8	60346;5;169;53;
$GPXUP;3631;08:26:47;0;50	04338;8	60349;5;169;52;
$GPXUP;3631;08:26:48;0;50	0435;8	60352;5;169;50;
$GPXUP;3631;08:26:49;0;50	04362;8	60357;5;169;49;
$GPXUP;3631;08:26:50;0;50	04374;8	60363;5;169;48;
$GPXUP;3631;08:26:51;0;50	04385;8	60371;5;169;46;
$GPXUP;3631;08:26:52;0;50	04394;8	60381;5;169;46;
$GPXUP;3631;08:26:53;0;50	04404;8	60391;5;169;48;
$GPXUP;3631;08:26:54;0;50	04416;8	60398;5;169;49;
$GPXUP;3631;08:26:55;0;50	04427;8	60403;5;169;47;
$GPXUP;3631;08:26:56;0;50	04438;8	60409;5;169;46;
$GPXUP;3631;08:26:57;0;50	04447;8	60417;5;169;42;
$GPXUP;3631;08:26:58;0;50	04454;8	60432;5;169;45;
$GPXUP;3631;08:26:59;0;50	04459;8	60448;5;169;45;
$GPXUP;3631;08:27:00;0;50	04463;8	60464;5;169;45;
$GPXUP;3631;08:27:01;0;50	04466;8	60481;5;169;46;
$GPXUP;3631;08:27:02;0;50	0447;8	60498;5;169;46;
$GPXUP;3631;08:27:03;0;50	04474;8	60515;5;169;47;
$GPXUP;3631;08:27:04;0;50	0448;8	6053;5;169;46;
$GPXUP;3631;08:27:05;0;50	04489;8	60542;5;169;47;
$GPXUP;3631;08:27:06;0;50	04499;8	6055;5;169;45;
$GPXUP;3631;08:27:07;0;50	0451;8	60555;5;169;47;
$GPXUP;3631;08:27:08;0;50	04521;8	60562;5;169;44;
$GPXUP;3631;08:27:09;0;50	0453;8	6057;5;169;43;
$GPXUP;3631;08:27:10;0;50	04539;8	6058;5;169;42;
$GPXUP;3631;08:27:11;0;50	04548;8	6059;5;169;41;
$GPXUP;3631;08:27:12;0;50	04556;8	60601;5;169;46;
$GPXUP;3631;08:27:13;0;50	04566;8	6061;5;169;51;
$GPXUP;3631;08:27:14;0;50	04578;8	60618;5;169;52;
$GPXUP;3631;08:27:15;0;50	0459;8	60623;5;169;51;
$GPXUP;3631;08:27:16;0;50	04604;8	60625;5;169;52;
$GPXUP;3631;08:27:17;0;50	04617;8	60623;5;169;53;
$GPXUP;3631;08:27:18;0;50	04631;8	6062;5;169;53;
$GPXUP;3631;08:27:19;0;50	04643;8	60622;5;169;50;
$GPXUP;3631;08:27:20;0;50	04656;8	60628;5;169;51;
$GPXUP;3631;08:27:21;0;50	04668;8	60633;5;169;52;
$GPXUP;3631;08:27:22;0;50	04681;8	60634;5;169;56;
$GPXUP;3631;08:27:23;0;50	04695;8	60635;5;169;55;
$GPXUP;3631;08:27:24;0;50	04708;8	60639;5;169;49;
$GPXUP;3631;08:27:25;0;50	04719;8	60646;5;169;49;
$GPXUP;3631;08:27:26;0;50	0473;8	60653;5;169;47;
$GPXUP;3631;08:27:27;0;50	04741;8	60661;5;169;49;
$GPXUP;3631;08:27:28;0;50	04754;8	60668;5;169;52;
$GPXUP;3631;08:27:29;0;50	04767;8	60671;5;169;54;
$GPXUP;3631;08:27:30;0;50	0478;8	60671;5;169;54;
$GPXUP;3631;08:27:31;0;50	04794;8	60672;5;169;53;
$GPXUP;3631;08:27:32;0;50	04806;8	60674;5;169;49;
$GPXUP;3631;08:27:33;0;50	04817;8	60683;5;169;50;
$GPXUP;3631;08:27:34;0;50	04825;8	60698;5;169;48;
$GPXUP;3631;08:27:35;0;50	04832;8	60713;5;169;48;
$GPXUP;3631;08:27:36;0;50	0484;8	60728;5;169;47;
$GPXUP;3631;08:27:37;0;50	04848;8	60742;5;169;48;
$GPXUP;3631;08:27:38;0;50	04858;8	60755;5;169;48;
$GPXUP;3631;08:27:39;0;50	04869;8	60762;5;169;49;
$GPXUP;3631;08:27:40;0;50	04881;8	60771;5;169;50;
$GPXUP;3631;08:27:41;0;50	04892;8	60779;5;169;50;
$GPXUP;3631;08:27:42;0;50	04902;8	60788;5;169;51;
$GPXUP;3631;08:27:43;0;50	04914;8	60796;5;169;55;
$GPXUP;3631;08:27:44;0;50	04928;8	60799;5;169;56;
$GPXUP;3631;08:27:45;0;50	04943;8	60799;5;169;60;
$GPXUP;3631;08:27:46;0;50	04958;8	60799;5;169;62;
$GPXUP;3631;08:27:47;0;50	04973;8	60806;5;169;57;
$GPXUP;3631;08:27:48;0;50	04984;8	60818;5;169;55;
$GPXUP;3631;08:27:49;0;50	04996;8	60831;5;169;54;
$GPXUP;3631;08:27:50;0;50	05008;8	6084;5;169;54;
$GPXUP;3631;08:27:51;0;50	05021;8	60844;5;169;51;
$GPXUP;3631;08:27:52;0;50	05034;8	60845;5;169;53;
$GPXUP;3631;08:27:53;0;50	05048;8	60844;5;169;53;
$GPXUP;3631;08:27:54;0;50	0506;8	60846;5;169;51;
$GPXUP;3631;08:27:55;0;50	05073;8	60852;5;169;52;
$GPXUP;3631;08:27:56;0;50	05086;8	60857;5;169;53;
$GPXUP;3631;08:27:57;0;50	05099;8	6086;5;169;55;
$GPXUP;3631;08:27:58;0;50	05113;8	60863;5;169;55;
$GPXUP;3631;08:27:59;0;50	05127;8	60865;5;169;54;
$GPXUP;3631;08:28:00;0;50	0514;8	60867;5;169;53;
$GPXUP;3631;08:28:01;0;50	05153;8	60871;5;169;52;
$GPXUP;3631;08:28:02;0;50	05166;8	60875;5;169;52;
$GPXUP;3631;08:28:03;0;50	05178;8	6088;5;169;52;
$GPXUP;3631;08:28:04;0;50	05191;8	60885;5;169;50;
$GPXUP;3631;08:28:05;0;50	05203;8	6089;5;169;50;
$GPXUP;3631;08:28:06;0;50	05216;8	60896;5;169;50;
$GPXUP;3631;08:28:07;0;50	05227;8	609;5;169;49;
$GPXUP;3631;08:28:08;0;50	05238;8	60904;5;169;48;
$GPXUP;3631;08:28:09;0;50	0525;8	60908;5;169;49;
$GPXUP;3631;08:28:10;0;50	05262;8	60913;5;169;51;
$GPXUP;3631;08:28:11;0;50	05274;8	60918;5;169;51;
$GPXUP;3631;08:28:12;0;50	05287;8	60922;5;169;52;
$GPXUP;3631;08:28:13;0;50	053;8	60924;5;169;51;
$GPXUP;3631;08:28:14;0;50	05313;8	60924;5;169;50;
$GPXUP;3631;08:28:15;0;50	05326;8	60923;5;169;53;
$GPXUP;3631;08:28:16;0;50	05339;8	60924;5;169;54;
$GPXUP;3631;08:28:17;0;50	05353;8	60924;5;169;55;
$GPXUP;3631;08:28:18;0;50	05368;8	60924;5;169;55;
$GPXUP;3631;08:28:19;0;50	05381;8	60926;5;169;54;
$GPXUP;3631;08:28:20;0;50	05394;8	6093;5;169;54;
$GPXUP;3631;08:28:21;0;50	05407;8	60936;5;169;52;
$GPXUP;3631;08:28:22;0;50	0542;8	60943;5;169;54;
$GPXUP;3631;08:28:23;0;50	05433;8	60951;5;169;58;
$GPXUP;3631;08:28:24;0;50	05446;8	60962;5;169;57;
$GPXUP;3631;08:28:25;0;50	05458;8	60974;5;169;59;
$GPXUP;3631;08:28:26;0;50	05469;8	60987;5;169;55;
$GPXUP;3631;08:28:27;0;50	0548;8	61002;5;169;56;
$GPXUP;3631;08:28:28;0;50	05492;8	61013;5;169;54;
$GPXUP;3631;08:28:29;0;50	05504;8	6102;5;169;51;
$GPXUP;3631;08:28:30;0;50	05515;8	61028;5;169;48;
$GPXUP;3631;08:28:31;0;50	05524;8	61041;5;169;47;
$GPXUP;3631;08:28:32;0;50	0553;8	61057;5;169;50;
$GPXUP;3631;08:28:33;0;50	05536;8	61073;5;169;50;
$GPXUP;3631;08:28:34;0;50	05544;8	61089;5;169;50;
$GPXUP;3631;08:28:35;0;50	05551;8	61104;5;169;50;
$GPXUP;3631;08:28:36;0;50	0556;8	6112;5;169;50;
$GPXUP;3631;08:28:37;0;50	0557;8	61132;5;169;52;
$GPXUP;3631;08:28:38;0;50	05581;8	61142;5;169;52;
$GPXUP;3631;08:28:39;0;50	05592;8	61152;5;169;51;
$GPXUP;3631;08:28:40;0;50	05603;8	61162;5;169;49;
$GPXUP;3631;08:28:41;0;50	05612;8	61175;5;169;51;
$GPXUP;3631;08:28:42;0;50	05622;8	61187;5;169;52;
$GPXUP;3631;08:28:43;0;50	05633;8	61197;5;169;50;
$GPXUP;3631;08:28:44;0;50	05645;8	61203;5;169;51;
$GPXUP;3631;08:28:45;0;50	05657;8	61208;5;169;49;
$GPXUP;3631;08:28:46;0;50	05669;8	61212;5;169;52;
$GPXUP;3631;08:28:47;0;50	05682;8	61214;5;169;54;
$GPXUP;3631;08:28:48;0;50	05696;8	61217;5;169;57;
$GPXUP;3631;08:28:49;0;50	0571;8	61224;5;169;56;
$GPXUP;3631;08:28:50;0;50	05723;8	61232;5;169;57;
$GPXUP;3631;08:28:51;0;50	05737;8	61238;5;169;59;
$GPXUP;3631;08:28:52;0;50	05752;8	61241;5;169;59;
$GPXUP;3631;08:28:53;0;50	05767;8	61242;5;169;58;
$GPXUP;3631;08:28:54;0;50	05781;8	61243;5;169;57;
$GPXUP;3631;08:28:55;0;50	05795;8	61244;5;169;53;
$GPXUP;3631;08:28:56;0;50	05808;8	61246;5;169;52;
$GPXUP;3631;08:28:57;0;50	0582;8	61251;5;169;47;
$GPXUP;3631;08:28:58;0;50	05829;8	61262;5;169;47;
$GPXUP;3631;08:28:59;0;50	05835;8	61277;5;169;49;
$GPXUP;3631;08:29:00;0;50	05841;8	61294;5;169;50;
$GPXUP;3631;08:29:01;0;50	05847;8	61311;5;169;51;
$GPXUP;3631;08:29:02;0;50	05854;8	61327;5;169;47;
$GPXUP;3631;08:29:03;0;50	0586;8	61341;5;169;45;
$GPXUP;3631;08:29:04;0;50	05868;8	61354;5;169;45;
$GPXUP;3631;08:29:05;0;50	05877;8	61364;5;169;45;
$GPXUP;3631;08:29:06;0;50	05887;8	61373;5;169;47;
$GPXUP;3631;08:29:07;0;50	05897;8	61382;5;169;47;
$GPXUP;3631;08:29:08;0;50	05907;8	61391;5;169;46;
$GPXUP;3631;08:29:09;0;50	05915;8	61403;5;169;46;
$GPXUP;3631;08:29:10;0;50	05922;8	61417;5;169;49;
$GPXUP;3631;08:29:11;0;50	05931;8	6143;5;169;49;
$GPXUP;3631;08:29:12;0;50	05941;8	6144;5;169;49;
$GPXUP;3631;08:29:13;0;50	05952;8	61448;5;169;48;
$GPXUP;3631;08:29:14;0;50	05964;8	61453;5;169;49;
$GPXUP;3631;08:29:15;0;50	05976;8	61459;5;169;50;
$GPXUP;3631;08:29:16;0;50	05988;8	61466;5;169;51;
$GPXUP;3631;08:29:17;0;50	06;8	61472;5;169;51;
$GPXUP;3631;08:29:18;0;50	06013;8	61478;5;169;50;
$GPXUP;3631;08:29:19;0;50	06025;8	61483;5;169;50;
$GPXUP;3631;08:29:20;0;50	06038;8	61486;5;169;52;
$GPXUP;3631;08:29:21;0;50	06052;8	61487;5;169;53;
$GPXUP;3631;08:29:22;0;50	06065;8	61485;5;169;54;
$GPXUP;3631;08:29:23;0;50	06078;8	6148;5;169;55;
$GPXUP;3631;08:29:24;0;50	06091;8	61475;5;169;56;
$GPXUP;3631;08:29:25;0;50	06105;8	6147;5;169;57;
$GPXUP;3631;08:29:26;0;50	06119;8	61466;5;169;55;
$GPXUP;3631;08:29:27;0;50	06133;8	61466;5;169;55;
$GPXUP;3631;08:29:28;0;50	06147;8	61469;5;169;54;
$GPXUP;3631;08:29:29;0;50	0616;8	61474;5;169;52;
$GPXUP;3631;08:29:30;0;50	06173;8	6148;5;169;53;
$GPXUP;3631;08:29:31;0;50	06185;8	61486;5;169;53;
$GPXUP;3631;08:29:32;0;50	06198;8	6149;5;169;57;
$GPXUP;3631;08:29:33;0;50	06212;8	61493;5;169;56;
$GPXUP;3631;08:29:34;0;50	06226;8	61497;5;169;53;
$GPXUP;3631;08:29:35;0;50	06239;8	615;5;169;52;
$GPXUP;3631;08:29:36;0;50	06252;8	61503;5;169;50;
$GPXUP;3631;08:29:37;0;50	06264;8	61505;5;169;51;
$GPXUP;3631;08:29:38;0;50	06277;8	61507;5;169;51;
$GPXUP;3631;08:29:39;0;50	06289;8	61509;5;169;50;
$GPXUP;3631;08:29:40;0;50	06302;8	61511;5;169;52;
$GPXUP;3631;08:29:41;0;50	06315;8	61511;5;169;54;
$GPXUP;3631;08:29:42;0;50	06329;8	61508;5;169;54;
$GPXUP;3631;08:29:43;0;50	06341;8	615;5;169;56;
$GPXUP;3631;08:29:44;0;50	06351;8	61484;5;169;60;
$GPXUP;3631;08:29:45;0;50	06357;8	61461;5;169;66;
$GPXUP;3631;08:29:46;0;50	06357;8	61434;5;169;71;
$GPXUP;3631;08:29:47;0;50	06353;8	61406;5;169;72;
$GPXUP;3631;08:29:48;0;50	06348;8	6138;5;169;69;
$GPXUP;3631;08:29:49;0;50	06343;8	61353;5;169;69;
$GPXUP;3631;08:29:50;0;50	06337;8	61328;5;169;69;
$GPXUP;3631;08:29:51;0;50	06327;8	61306;5;169;69;
$GPXUP;3631;08:29:52;0;50	06316;8	61285;5;169;68;
$GPXUP;3631;08:29:53;0;50	06304;8	61266;5;169;68;
$GPXUP;3631;08:29:54;0;50	06295;8	61244;5;169;68;
$GPXUP;3631;08:29:55;0;50	0629;8	61218;5;169;66;
$GPXUP;3631;08:29:56;0;50	06292;8	61194;5;169;64;
$GPXUP;3631;08:29:57;0;50	06299;8	61171;5;169;63;
$GPXUP;3631;08:29:58;0;50	06305;8	61148;5;169;66;
$GPXUP;3631;08:29:59;0;50	06306;8	61123;5;169;65;
$GPXUP;3631;08:30:00;0;50	06302;8	61098;5;169;63;
$GPXUP;3631;08:30:01;0;50	06298;8	61075;5;169;63;
$GPXUP;3631;08:30:02;0;50	06294;8	61051;5;169;62;
$GPXUP;3631;08:30:03;0;50	06289;8	61028;5;169;63;
$GPXUP;3631;08:30:04;0;50	06283;8	61005;5;169;65;
$GPXUP;3631;08:30:05;0;50	06276;8	60984;5;169;64;
$GPXUP;3631;08:30:06;0;50	06269;8	60962;5;169;65;
$GPXUP;3631;08:30:07;0;50	06263;8	60938;5;169;63;
$GPXUP;3631;08:30:08;0;50	06259;8	60914;5;169;62;
$GPXUP;3631;08:30:09;0;50	06256;8	60889;5;169;65;
$GPXUP;3631;08:30:10;0;50	06252;8	60865;5;169;66;
$GPXUP;3631;08:30:11;0;50	06246;8	6084;5;169;68;
$GPXUP;3631;08:30:12;0;50	0624;8	60815;5;169;68;
$GPXUP;3631;08:30:13;0;50	06237;8	6079;5;169;63;
$GPXUP;3631;08:30:14;0;50	0624;8	60765;5;169;61;
$GPXUP;3631;08:30:15;0;50	06244;8	60742;5;169;61;
$GPXUP;3631;08:30:16;0;50	06249;8	6072;5;169;59;
$GPXUP;3631;08:30:17;0;50	06252;8	60697;5;169;66;
$GPXUP;3631;08:30:18;0;50	06251;8	60671;5;169;68;
$GPXUP;3631;08:30:19;0;50	06247;8	60646;5;169;71;
$GPXUP;3631;08:30:20;0;50	06238;8	60623;5;169;71;
$GPXUP;3631;08:30:21;0;50	06226;8	60602;5;169;69;
$GPXUP;3631;08:30:22;0;50	06215;8	60582;5;169;68;
$GPXUP;3631;08:30:23;0;50	06204;8	60561;5;169;67;
$GPXUP;3631;08:30:24;0;50	06196;8	6054;5;169;65;
$GPXUP;3631;08:30:25;0;50	06188;8	60516;5;169;67;
$GPXUP;3631;08:30:26;0;50	0618;8	60493;5;169;70;
$GPXUP;3631;08:30:27;0;50	0617;8	60471;5;169;71;
$GPXUP;3631;08:30:28;0;50	06159;8	60449;5;169;70;
$GPXUP;3631;08:30:29;0;50	06146;8	6043;5;169;72;
$GPXUP;3631;08:30:30;0;50	06134;8	6041;5;169;69;
$GPXUP;3631;08:30:31;0;50	06126;8	60388;5;169;66;
$GPXUP;3631;08:30:32;0;50	06118;8	60365;5;169;68;
$GPXUP;3631;08:30:33;0;50	06109;8	60342;5;169;67;
$GPXUP;3631;08:30:34;0;50	06102;8	60319;5;169;66;
$GPXUP;3631;08:30:35;0;50	06096;8	60295;5;169;64;
$GPXUP;3631;08:30:36;0;50	06091;8	6027;5;169;66;
$GPXUP;3631;08:30:37;0;50	06086;8	60245;5;169;66;
$GPXUP;3631;08:30:38;0;50	06081;8	60221;5;169;69;
$GPXUP;3631;08:30:39;0;50	06073;8	60198;5;169;69;
$GPXUP;3631;08:30:40;0;50	06065;8	60174;5;169;69;
$GPXUP;3631;08:30:41;0;50	0606;8	60148;5;169;69;
$GPXUP;3631;08:30:42;0;50	06058;8	60122;5;169;68;
$GPXUP;3631;08:30:43;0;50	06052;8	60098;5;169;72;
$GPXUP;3631;08:30:44;0;50	0604;8	60076;5;169;76;
$GPXUP;3631;08:30:45;0;50	06028;8	60054;5;169;76;
$GPXUP;3631;08:30:46;0;50	06016;8	60031;5;169;75;
$GPXUP;3631;08:30:47;0;50	06003;8	60012;5;169;73;
$GPXUP;3631;08:30:48;0;50	05988;8	59996;5;169;70;
$GPXUP;3631;08:30:49;0;50	05975;8	5998;5;169;68;
$GPXUP;3631;08:30:50;0;50	05961;8	59969;5;169;65;
$GPXUP;3631;08:30:51;0;50	05946;8	59963;5;169;63;
$GPXUP;3631;08:30:52;0;50	05931;8	59966;5;169;55;
$GPXUP;3631;08:30:53;0;50	05921;8	59979;5;169;50;
$GPXUP;3631;08:30:54;0;50	05916;8	59995;5;169;43;
$GPXUP;3631;08:30:55;0;50	05916;8	6001;5;169;39;
$GPXUP;3631;08:30:56;0;50	05919;8	60025;5;169;37;
$GPXUP;3631;08:30:57;0;50	05922;8	60038;5;169;38;
$GPXUP;3631;08:30:58;0;50	05927;8	60051;5;169;38;
$GPXUP;3631;08:30:59;0;50	05933;8	60062;5;169;40;
$GPXUP;3631;08:31:00;0;50	05941;8	60071;5;169;41;
$GPXUP;3631;08:31:01;0;50	05948;8	60082;5;169;39;
$GPXUP;3631;08:31:02;0;50	05954;8	60094;5;169;40;
$GPXUP;3631;08:31:03;0;50	0596;8	60108;5;169;40;
$GPXUP;3631;08:31:04;0;50	05967;8	6012;5;169;41;
$GPXUP;3631;08:31:05;0;50	05974;8	60132;5;169;43;
$GPXUP;3631;08:31:06;0;50	05982;8	60143;5;169;45;
$GPXUP;3631;08:31:07;0;50	05991;8	60153;5;169;46;
$GPXUP;3631;08:31:08;0;50	06001;8	60165;5;169;47;
$GPXUP;3631;08:31:09;0;50	06009;8	60177;5;169;47;
$GPXUP;3631;08:31:10;0;50	06017;8	60192;5;169;47;
$GPXUP;3631;08:31:11;0;50	06025;8	60205;5;169;47;
$GPXUP;3631;08:31:12;0;50	06034;8	60218;5;169;47;
$GPXUP;3631;08:31:13;0;50	06042;8	6023;5;169;47;
$GPXUP;3631;08:31:14;0;50	06051;8	60244;5;169;48;
$GPXUP;3631;08:31:15;0;50	06058;8	60258;5;169;49;
$GPXUP;3631;08:31:16;0;50	06066;8	60272;5;169;50;
$GPXUP;3631;08:31:17;0;50	06076;8	60285;5;169;49;
$GPXUP;3631;08:31:18;0;50	06085;8	60298;5;169;47;
$GPXUP;3631;08:31:19;0;50	06094;8	6031;5;169;45;
$GPXUP;3631;08:31:20;0;50	06101;8	60322;5;169;45;
$GPXUP;3631;08:31:21;0;50	06108;8	60337;5;169;47;
$GPXUP;3631;08:31:22;0;50	06114;8	60353;5;169;48;
$GPXUP;3631;08:31:23;0;50	0612;8	60368;5;169;49;
$GPXUP;3631;08:31:24;0;50	06127;8	60385;5;169;51;
$GPXUP;3631;08:31:25;0;50	06134;8	60402;5;169;51;
$GPXUP;3631;08:31:26;0;50	06141;8	60419;5;169;52;
$GPXUP;3631;08:31:27;0;50	06148;8	60435;5;169;48;
$GPXUP;3631;08:31:28;0;50	06157;8	60448;5;169;48;
$GPXUP;3631;08:31:29;0;50	06166;8	6046;5;169;47;
$GPXUP;3631;08:31:30;0;50	06174;8	60473;5;169;47;
$GPXUP;3631;08:31:31;0;50	06182;8	60486;5;169;45;
$GPXUP;3631;08:31:32;0;50	06191;8	60496;5;169;45;
$GPXUP;3631;08:31:33;0;50	06201;8	60502;5;169;44;
$GPXUP;3631;08:31:34;0;50	06212;8	60508;5;169;46;
$GPXUP;3631;08:31:35;0;50	06222;8	60513;5;169;47;
$GPXUP;3631;08:31:36;0;50	06234;8	60518;5;169;49;
$GPXUP;3631;08:31:37;0;50	06245;8	60526;5;169;50;
$GPXUP;3631;08:31:38;0;50	06256;8	60535;5;169;50;
$GPXUP;3631;08:31:39;0;50	06268;8	60543;5;169;51;
$GPXUP;3631;08:31:40;0;50	06279;8	60549;5;169;48;
$GPXUP;3631;08:31:41;0;50	06291;8	60554;5;169;48;
$GPXUP;3631;08:31:42;0;50	06303;8	60558;5;169;49;
$GPXUP;3631;08:31:43;0;50	06315;8	60562;5;169;50;
$GPXUP;3631;08:31:44;0;50	06327;8	60566;5;169;52;
$GPXUP;3631;08:31:45;0;50	0634;8	6057;5;169;51;
$GPXUP;3631;08:31:46;0;50	06352;8	60578;5;169;49;
$GPXUP;3631;08:31:47;0;50	06362;8	60589;5;169;51;
$GPXUP;3631;08:31:48;0;50	06372;8	60602;5;169;53;
$GPXUP;3631;08:31:49;0;50	06383;8	60616;5;169;52;
$GPXUP;3631;08:31:50;0;50	06393;8	60627;5;169;52;
$GPXUP;3631;08:31:51;0;50	06405;8	60637;5;169;54;
$GPXUP;3631;08:31:52;0;50	06418;8	60644;5;169;53;
$GPXUP;3631;08:31:53;0;50	06429;8	60654;5;169;49;
$GPXUP;3631;08:31:54;0;50	06439;8	60664;5;169;48;
$GPXUP;3631;08:31:55;0;50	0645;8	60673;5;169;48;
$GPXUP;3631;08:31:56;0;50	0646;8	60681;5;169;48;
$GPXUP;3631;08:31:57;0;50	06472;8	60685;5;169;49;
$GPXUP;3631;08:31:58;0;50	06484;8	60687;5;169;49;
$GPXUP;3631;08:31:59;0;50	06497;8	60688;5;169;49;
$GPXUP;3631;08:32:00;0;50	06509;8	60688;5;169;49;
$GPXUP;3631;08:32:01;0;50	06521;8	6069;5;169;49;
$GPXUP;3631;08:32:02;0;50	06532;8	60695;5;169;48;
$GPXUP;3631;08:32:03;0;50	06543;8	60702;5;169;48;
$GPXUP;3631;08:32:04;0;50	06554;8	60709;5;169;48;
$GPXUP;3631;08:32:05;0;50	06565;8	60718;5;169;48;
$GPXUP;3631;08:32:06;0;50	06575;8	60727;5;169;46;
$GPXUP;3631;08:32:07;0;50	06584;8	60737;5;169;45;
$GPXUP;3631;08:32:08;0;50	06594;8	60748;5;169;46;
$GPXUP;3631;08:32:09;0;50	06604;8	60755;5;169;47;
$GPXUP;3631;08:32:10;0;50	06615;8	60759;5;169;47;
$GPXUP;3631;08:32:11;0;50	06626;8	60761;5;169;48;
$GPXUP;3631;08:32:12;0;50	06638;8	60762;5;169;49;
$GPXUP;3631;08:32:13;0;50	06651;8	60765;5;169;50;
$GPXUP;3631;08:32:14;0;50	06664;8	60766;5;169;50;
$GPXUP;3631;08:32:15;0;50	06677;8	60767;5;169;51;
$GPXUP;3631;08:32:16;0;50	06689;8	60767;5;169;50;
$GPXUP;3631;08:32:17;0;50	06701;8	60769;5;169;47;
$GPXUP;3631;08:32:18;0;50	06712;8	60774;5;169;46;
$GPXUP;3631;08:32:19;0;50	06723;8	60781;5;169;48;
$GPXUP;3631;08:32:20;0;50	06734;8	60789;5;169;47;
$GPXUP;3631;08:32:21;0;50	06744;8	60798;5;169;47;
$GPXUP;3631;08:32:22;0;50	06754;8	60805;5;169;45;
$GPXUP;3631;08:32:23;0;50	06766;8	6081;5;169;46;
$GPXUP;3631;08:32:24;0;50	06778;8	60812;5;169;45;
$GPXUP;3631;08:32:25;0;50	06789;8	60812;5;169;45;
$GPXUP;3631;08:32:26;0;50	068;8	60815;5;169;47;
$GPXUP;3631;08:32:27;0;50	06811;8	60823;5;169;51;
$GPXUP;3631;08:32:28;0;50	0682;8	60835;5;169;50;
$GPXUP;3631;08:32:29;0;50	06831;8	60846;5;169;49;
$GPXUP;3631;08:32:30;0;50	06843;8	60854;5;169;50;
$GPXUP;3631;08:32:31;0;50	06855;8	6086;5;169;49;
$GPXUP;3631;08:32:32;0;50	06866;8	60868;5;169;47;
$GPXUP;3631;08:32:33;0;50	06876;8	60877;5;169;47;
$GPXUP;3631;08:32:34;0;50	06885;8	6089;5;169;47;
$GPXUP;3631;08:32:35;0;50	06892;8	60905;5;169;49;
$GPXUP;3631;08:32:36;0;50	06901;8	60919;5;169;51;
$GPXUP;3631;08:32:37;0;50	06913;8	60926;5;169;50;
$GPXUP;3631;08:32:38;0;50	06925;8	60926;5;169;49;
$GPXUP;3631;08:32:39;0;50	06937;8	60918;5;169;52;
$GPXUP;3631;08:32:40;0;50	06948;8	60909;5;169;51;
$GPXUP;3631;08:32:41;0;50	06959;8	609;5;169;52;
$GPXUP;3631;08:32:42;0;50	0697;8	6089;5;169;52;
$GPXUP;3631;08:32:43;0;50	06982;8	60882;5;169;55;
$GPXUP;3631;08:32:44;0;50	06995;8	60871;5;169;59;
$GPXUP;3631;08:32:45;0;50	07007;8	60856;5;169;61;
$GPXUP;3631;08:32:46;0;50	07019;8	6084;5;169;62;
$GPXUP;3631;08:32:47;0;50	07031;8	60823;5;169;63;
$GPXUP;3631;08:32:48;0;50	07042;8	60808;5;169;62;
$GPXUP;3631;08:32:49;0;50	07056;8	60799;5;169;57;
$GPXUP;3631;08:32:50;0;50	0707;8	60799;5;169;51;
$GPXUP;3631;08:32:51;0;50	07083;8	60799;5;169;54;
$GPXUP;3631;08:32:52;0;50	07096;8	60796;5;169;58;
$GPXUP;3631;08:32:53;0;50	07111;8	60788;5;169;65;
$GPXUP;3631;08:32:54;0;50	07127;8	60782;5;169;64;
$GPXUP;3631;08:32:55;0;50	07144;8	60782;5;169;62;
$GPXUP;3631;08:32:56;0;50	0716;8	60782;5;169;62;
$GPXUP;3631;08:32:57;0;50	07174;8	60788;5;169;55;
$GPXUP;3631;08:32:58;0;50	07185;8	60799;5;169;51;
$GPXUP;3631;08:32:59;0;50	07195;8	6081;5;169;50;
$GPXUP;3631;08:33:00;0;50	07205;8	60822;5;169;50;
$GPXUP;3631;08:33:01;0;50	07216;8	60832;5;169;51;
$GPXUP;3631;08:33:02;0;50	07228;8	60837;5;169;54;
$GPXUP;3631;08:33:03;0;50	07242;8	60837;5;169;57;
$GPXUP;3631;08:33:04;0;50	07256;8	60835;5;169;59;
$GPXUP;3631;08:33:05;0;50	07271;8	60834;5;169;58;
$GPXUP;3631;08:33:06;0;50	07285;8	60836;5;169;55;
$GPXUP;3631;08:33:07;0;50	07299;8	6084;5;169;57;
$GPXUP;3631;08:33:08;0;50	07313;8	60845;5;169;58;
$GPXUP;3631;08:33:09;0;50	07328;8	60849;5;169;57;
$GPXUP;3631;08:33:10;0;50	07342;8	6085;5;169;58;
$GPXUP;3631;08:33:11;0;50	07357;8	60849;5;169;61;
$GPXUP;3631;08:33:12;0;50	07373;8	60845;5;169;62;
$GPXUP;3631;08:33:13;0;50	07388;8	6084;5;169;63;
$GPXUP;3631;08:33:14;0;50	07404;8	60833;5;169;62;
$GPXUP;3631;08:33:15;0;50	07419;8	60829;5;169;60;
$GPXUP;3631;08:33:16;0;50	07434;8	60829;5;169;58;
$GPXUP;3631;08:33:17;0;50	07449;8	60832;5;169;61;
$GPXUP;3631;08:33:18;0;50	07464;8	60832;5;169;61;
$GPXUP;3631;08:33:19;0;50	07478;8	60833;5;169;58;
$GPXUP;3631;08:33:20;0;50	07492;8	60839;5;169;57;
$GPXUP;3631;08:33:21;0;50	07505;8	60846;5;169;59;
$GPXUP;3631;08:33:22;0;50	07519;8	60848;5;169;59;
$GPXUP;3631;08:33:23;0;50	07534;8	60847;5;169;59;
$GPXUP;3631;08:33:24;0;50	07549;8	60846;5;169;61;
$GPXUP;3631;08:33:25;0;50	07564;8	60844;5;169;59;
$GPXUP;3631;08:33:26;0;50	07579;8	60842;5;169;59;
$GPXUP;3631;08:33:27;0;50	07594;8	60842;5;169;58;
$GPXUP;3631;08:33:28;0;50	07608;8	60846;5;169;55;
$GPXUP;3631;08:33:29;0;50	07621;8	60852;5;169;55;
$GPXUP;3631;08:33:30;0;50	07634;8	60858;5;169;54;
$GPXUP;3631;08:33:31;0;50	07647;8	60863;5;169;53;
$GPXUP;3631;08:33:32;0;50	0766;8	60865;5;169;58;
$GPXUP;3631;08:33:33;0;50	07676;8	60859;5;169;61;
$GPXUP;3631;08:33:34;0;50	07689;8	60849;5;169;65;
$GPXUP;3631;08:33:35;0;50	07703;8	60835;5;169;63;
$GPXUP;3631;08:33:36;0;50	07718;8	60827;5;169;60;
$GPXUP;3631;08:33:37;0;50	07732;8	60822;5;169;60;
$GPXUP;3631;08:33:38;0;50	07747;8	60819;5;169;56;
$GPXUP;3631;08:33:39;0;50	0776;8	60821;5;169;54;
$GPXUP;3631;08:33:40;0;50	07773;8	60827;5;169;53;
$GPXUP;3631;08:33:41;0;50	07786;8	60832;5;169;54;
$GPXUP;3631;08:33:42;0;50	078;8	60836;5;169;52;
$GPXUP;3631;08:33:43;0;50	07812;8	60841;5;169;52;
$GPXUP;3631;08:33:44;0;50	07825;8	60847;5;169;52;
$GPXUP;3631;08:33:45;0;50	07837;8	60853;5;169;52;
$GPXUP;3631;08:33:46;0;50	0785;8	60856;5;169;53;
$GPXUP;3631;08:33:47;0;50	07863;8	60859;5;169;52;
$GPXUP;3631;08:33:48;0;50	07876;8	60864;5;169;52;
$GPXUP;3631;08:33:49;0;50	07887;8	60874;5;169;49;
$GPXUP;3631;08:33:50;0;50	07898;8	60883;5;169;50;
$GPXUP;3631;08:33:51;0;50	0791;8	60892;5;169;51;
$GPXUP;3631;08:33:52;0;50	0792;8	60903;5;169;53;
$GPXUP;3631;08:33:53;0;50	0793;8	60917;5;169;54;
$GPXUP;3631;08:33:54;0;50	07941;8	60928;5;169;51;
$GPXUP;3631;08:33:55;0;50	07953;8	60934;5;169;51;
$GPXUP;3631;08:33:56;0;50	07965;8	6094;5;169;49;
$GPXUP;3631;08:33:57;0;50	07976;8	60948;5;169;48;
$GPXUP;3631;08:33:58;0;50	07987;8	60956;5;169;49;
$GPXUP;3631;08:33:59;0;50	07998;8	60965;5;169;50;
$GPXUP;3631;08:34:00;0;50	0801;8	60974;5;169;50;
$GPXUP;3631;08:34:01;0;50	08021;8	60983;5;169;51;
$GPXUP;3631;08:34:02;0;50	08032;8	60992;5;169;52;
$GPXUP;3631;08:34:03;0;50	08044;8	61002;5;169;50;
$GPXUP;3631;08:34:04;0;50	08052;8	61014;5;169;50;
$GPXUP;3631;08:34:05;0;50	08061;8	61028;5;169;49;
$GPXUP;3631;08:34:06;0;50	08069;8	61042;5;169;48;
$GPXUP;3631;08:34:07;0;50	08077;8	61055;5;169;48;
$GPXUP;3631;08:34:08;0;50	08086;8	61067;5;169;48;
$GPXUP;3631;08:34:09;0;50	08096;8	61074;5;169;47;
$GPXUP;3631;08:34:10;0;50	08108;8	61076;5;169;49;
$GPXUP;3631;08:34:11;0;50	0812;8	61079;5;169;47;
$GPXUP;3631;08:34:12;0;50	0813;8	61085;5;169;44;
$GPXUP;3631;08:34:13;0;50	08141;8	61094;5;169;46;
$GPXUP;3631;08:34:14;0;50	08153;8	61099;5;169;48;
$GPXUP;3631;08:34:15;0;50	08166;8	61102;5;169;51;
$GPXUP;3631;08:34:16;0;50	08178;8	61103;5;169;49;
$GPXUP;3631;08:34:17;0;50	0819;8	61107;5;169;48;
$GPXUP;3631;08:34:18;0;50	082;8	61112;5;169;45;
$GPXUP;3631;08:34:19;0;50	08212;8	61112;5;169;50;
$GPXUP;3631;08:34:20;0;50	08224;8	61108;5;169;51;
$GPXUP;3631;08:34:21;0;50	08237;8	61108;5;169;50;
$GPXUP;3631;08:34:22;0;50	0825;8	6111;5;169;51;
$GPXUP;3631;08:34:23;0;50	08262;8	61116;5;169;50;
$GPXUP;3631;08:34:24;0;50	08274;8	61125;5;169;51;
$GPXUP;3631;08:34:25;0;50	08285;8	61135;5;169;49;
$GPXUP;3631;08:34:26;0;50	08294;8	61148;5;169;49;
$GPXUP;3631;08:34:27;0;50	08304;8	6116;5;169;49;
$GPXUP;3631;08:34:28;0;50	08314;8	61172;5;169;50;
$GPXUP;3631;08:34:29;0;50	08323;8	61184;5;169;51;
$GPXUP;3631;08:34:30;0;50	08332;8	61198;5;169;54;
$GPXUP;3631;08:34:31;0;50	08342;8	61214;5;169;54;
$GPXUP;3631;08:34:32;0;50	08352;8	61227;5;169;53;
$GPXUP;3631;08:34:33;0;50	08364;8	61239;5;169;53;
$GPXUP;3631;08:34:34;0;50	08374;8	61251;5;169;50;
$GPXUP;3631;08:34:35;0;50	08384;8	61262;5;169;49;
$GPXUP;3631;08:34:36;0;50	08396;8	61271;5;169;50;
$GPXUP;3631;08:34:37;0;50	08408;8	61274;5;169;50;
$GPXUP;3631;08:34:38;0;50	0842;8	61274;5;169;50;
$GPXUP;3631;08:34:39;0;50	08432;8	61274;5;169;50;
$GPXUP;3631;08:34:40;0;50	08445;8	61276;5;169;49;
$GPXUP;3631;08:34:41;0;50	08457;8	61281;5;169;50;
$GPXUP;3631;08:34:42;0;50	08469;8	61287;5;169;52;
$GPXUP;3631;08:34:43;0;50	08482;8	61292;5;169;52;
$GPXUP;3631;08:34:44;0;50	08495;8	61297;5;169;52;
$GPXUP;3631;08:34:45;0;50	08507;8	61304;5;169;52;
$GPXUP;3631;08:34:46;0;50	0852;8	61309;5;169;50;
$GPXUP;3631;08:34:47;0;50	08532;8	61307;5;169;48;
$GPXUP;3631;08:34:48;0;50	08542;8	61295;5;169;49;
$GPXUP;3631;08:34:49;0;50	0855;8	6128;5;169;49;
$GPXUP;3631;08:34:50;0;50	08557;8	61264;5;169;47;
$GPXUP;3631;08:34:51;0;50	08558;8	61245;5;169;53;
$GPXUP;3631;08:34:52;0;50	08559;8	61224;5;169;53;
$GPXUP;3631;08:34:53;0;50	08562;8	61204;5;169;51;
$GPXUP;3631;08:34:54;0;50	08566;8	61186;5;169;52;
$GPXUP;3631;08:34:55;0;50	0857;8	61165;5;169;56;
$GPXUP;3631;08:34:56;0;50	08571;8	61142;5;169;60;
$GPXUP;3631;08:34:57;0;50	08566;8	61118;5;169;65;
$GPXUP;3631;08:34:58;0;50	08559;8	61094;5;169;68;
$GPXUP;3631;08:34:59;0;50	0855;8	61071;5;169;69;
$GPXUP;3631;08:35:00;0;50	08539;8	6105;5;169;71;
$GPXUP;3631;08:35:01;0;50	08525;8	61031;5;169;72;
$GPXUP;3631;08:35:02;0;50	0851;8	61014;5;169;72;
$GPXUP;3631;08:35:03;0;50	08496;8	60998;5;169;70;
$GPXUP;3631;08:35:04;0;50	0848;8	60985;5;169;70;
$GPXUP;3631;08:35:05;0;50	08463;8	60981;5;169;69;
$GPXUP;3631;08:35:06;0;50	08446;8	60987;5;169;71;
$GPXUP;3631;08:35:07;0;50	08429;8	60997;5;169;70;
$GPXUP;3631;08:35:08;0;50	08416;8	61012;5;169;66;
$GPXUP;3631;08:35:09;0;50	08407;8	61032;5;169;62;
$GPXUP;3631;08:35:10;0;50	08402;8	61053;5;169;55;
$GPXUP;3631;08:35:11;0;50	084;8	61073;5;169;49;
$GPXUP;3631;08:35:12;0;50	084;8	61092;5;169;47;
$GPXUP;3631;08:35:13;0;50	08398;8	61109;5;169;45;
$GPXUP;3631;08:35:14;0;50	08395;8	61128;5;169;49;
$GPXUP;3631;08:35:15;0;50	0839;8	61146;5;169;50;
$GPXUP;3631;08:35:16;0;50	08388;8	61166;5;169;49;
$GPXUP;3631;08:35:17;0;50	08389;8	61184;5;169;46;
$GPXUP;3631;08:35:18;0;50	08392;8	61202;5;169;46;
$GPXUP;3631;08:35:19;0;50	08395;8	61218;5;169;43;
$GPXUP;3631;08:35:20;0;50	084;8	61232;5;169;40;
$GPXUP;3631;08:35:21;0;50	08408;8	61243;5;169;40;
$GPXUP;3631;08:35:22;0;50	08415;8	61252;5;169;39;
$GPXUP;3631;08:35:23;0;50	08423;8	61263;5;169;43;
$GPXUP;3631;08:35:24;0;50	08429;8	61279;5;169;48;
$GPXUP;3631;08:35:25;0;50	08434;8	61296;5;169;49;
$GPXUP;3631;08:35:26;0;50	08439;8	61314;5;169;50;
$GPXUP;3631;08:35:27;0;50	08446;8	61329;5;169;49;
$GPXUP;3631;08:35:28;0;50	08455;8	61342;5;169;49;
$GPXUP;3631;08:35:29;0;50	08464;8	61356;5;169;50;
$GPXUP;3631;08:35:30;0;50	08473;8	6137;5;169;51;
$GPXUP;3631;08:35:31;0;50	08484;8	6138;5;169;49;
$GPXUP;3631;08:35:32;0;50	08496;8	61384;5;169;49;
$GPXUP;3631;08:35:33;0;50	08508;8	61386;5;169;48;
$GPXUP;3631;08:35:34;0;50	08521;8	61384;5;169;49;
$GPXUP;3631;08:35:35;0;50	08533;8	61386;5;169;49;
$GPXUP;3631;08:35:36;0;50	08544;8	61394;5;169;51;
$GPXUP;3631;08:35:37;0;50	08554;8	61406;5;169;50;
$GPXUP;3631;08:35:38;0;50	08564;8	6142;5;169;49;
$GPXUP;3631;08:35:39;0;50	08572;8	61434;5;169;51;
$GPXUP;3631;08:35:40;0;50	08581;8	61449;5;169;51;
$GPXUP;3631;08:35:41;0;50	08587;8	61466;5;169;53;
$GPXUP;3631;08:35:42;0;50	08591;8	61486;5;169;55;
$GPXUP;3631;08:35:43;0;50	08593;8	61508;5;169;58;
$GPXUP;3631;08:35:44;0;50	08593;8	6153;5;169;55;
$GPXUP;3631;08:35:45;0;50	08597;8	61548;5;169;51;
$GPXUP;3631;08:35:46;0;50	08607;8	61561;5;169;48;
$GPXUP;3631;08:35:47;0;50	08618;8	61569;5;169;46;
$GPXUP;3631;08:35:48;0;50	08629;8	61576;5;169;45;
$GPXUP;3631;08:35:49;0;50	08639;8	61584;5;169;43;
$GPXUP;3631;08:35:50;0;50	08648;8	61592;5;169;44;
$GPXUP;3631;08:35:51;0;50	08659;8	61596;5;169;45;
$GPXUP;3631;08:35:52;0;50	0867;8	61599;5;169;50;
$GPXUP;3631;08:35:53;0;50	08682;8	61602;5;169;49;
$GPXUP;3631;08:35:54;0;50	08694;8	61607;5;169;48;
$GPXUP;3631;08:35:55;0;50	08706;8	61612;5;169;49;
$GPXUP;3631;08:35:56;0;50	08717;8	61619;5;169;49;
$GPXUP;3631;08:35:57;0;50	08729;8	61626;5;169;50;
$GPXUP;3631;08:35:58;0;50	08741;8	61628;5;169;55;
$GPXUP;3631;08:35:59;0;50	08755;8	61625;5;169;57;
$GPXUP;3631;08:36:00;0;50	08769;8	61617;5;169;58;
$GPXUP;3631;08:36:01;0;50	08782;8	61607;5;169;57;
$GPXUP;3631;08:36:02;0;50	08795;8	61597;5;169;57;
$GPXUP;3631;08:36:03;0;50	08806;8	61582;5;169;58;
$GPXUP;3631;08:36:04;0;50	08815;8	61562;5;169;61;
$GPXUP;3631;08:36:05;0;50	08822;8	61542;5;169;59;
$GPXUP;3631;08:36:06;0;50	0883;8	61523;5;169;58;
$GPXUP;3631;08:36:07;0;50	08841;8	61508;5;169;57;
$GPXUP;3631;08:36:08;0;50	08852;8	61493;5;169;58;
$GPXUP;3631;08:36:09;0;50	08862;8	61476;5;169;59;
$GPXUP;3631;08:36:10;0;50	08874;8	61461;5;169;57;
$GPXUP;3631;08:36:11;0;50	08885;8	61448;5;169;56;
$GPXUP;3631;08:36:12;0;50	08896;8	61432;5;169;57;
$GPXUP;3631;08:36:13;0;50	08904;8	61414;5;169;59;
$GPXUP;3631;08:36:14;0;50	0891;8	61392;5;169;60;
$GPXUP;3631;08:36:15;0;50	08919;8	61374;5;169;57;
$GPXUP;3631;08:36:16;0;50	08928;8	61358;5;169;56;
$GPXUP;3631;08:36:17;0;50	08939;8	61342;5;169;58;
$GPXUP;3631;08:36:18;0;50	0895;8	61328;5;169;57;
$GPXUP;3631;08:36:19;0;50	08961;8	61312;5;169;56;
$GPXUP;3631;08:36:20;0;50	08971;8	61297;5;169;55;
$GPXUP;3631;08:36:21;0;50	0898;8	6128;5;169;57;
$GPXUP;3631;08:36:22;0;50	08989;8	6126;5;169;63;
$GPXUP;3631;08:36:23;0;50	08998;8	61238;5;169;64;
$GPXUP;3631;08:36:24;0;50	09004;8	61218;5;169;60;
$GPXUP;3631;08:36:25;0;50	09013;8	61202;5;169;55;
$GPXUP;3631;08:36:26;0;50	09025;8	6119;5;169;53;
$GPXUP;3631;08:36:27;0;50	09036;8	61179;5;169;54;
$GPXUP;3631;08:36:28;0;50	09047;8	6117;5;169;52;
$GPXUP;3631;08:36:29;0;50	09059;8	61164;5;169;51;
$GPXUP;3631;08:36:30;0;50	09071;8	61157;5;169;52;
$GPXUP;3631;08:36:31;0;50	09082;8	61144;5;169;58;
$GPXUP;3631;08:36:32;0;50	09093;8	61128;5;169;59;
$GPXUP;3631;08:36:33;0;50	09104;8	61112;5;169;61;
$GPXUP;3631;08:36:34;0;50	09115;8	61096;5;169;60;
$GPXUP;3631;08:36:35;0;50	09126;8	6108;5;169;59;
$GPXUP;3631;08:36:36;0;50	09137;8	61066;5;169;57;
$GPXUP;3631;08:36:37;0;50	0915;8	61056;5;169;51;
$GPXUP;3631;08:36:38;0;50	09162;8	61049;5;169;53;
$GPXUP;3631;08:36:39;0;50	09174;8	61043;5;169;54;
$GPXUP;3631;08:36:40;0;50	09187;8	61035;5;169;54;
$GPXUP;3631;08:36:41;0;50	09199;8	61025;5;169;56;
$GPXUP;3631;08:36:42;0;50	09211;8	61015;5;169;56;
$GPXUP;3631;08:36:43;0;50	09225;8	6101;5;169;60;
$GPXUP;3631;08:36:44;0;50	09239;8	61012;5;169;53;
$GPXUP;3631;08:36:45;0;50	09252;8	61022;5;169;50;
$GPXUP;3631;08:36:46;0;50	09262;8	61033;5;169;49;
$GPXUP;3631;08:36:47;0;50	09274;8	61042;5;169;51;
$GPXUP;3631;08:36:48;0;50	09286;8	61047;5;169;49;
$GPXUP;3631;08:36:49;0;50	09298;8	61049;5;169;48;
$GPXUP;3631;08:36:50;0;50	0931;8	61051;5;169;47;
$GPXUP;3631;08:36:51;0;50	09322;8	61049;5;169;51;
$GPXUP;3631;08:36:52;0;50	09333;8	61041;5;169;54;
$GPXUP;3631;08:36:53;0;50	09346;8	61034;5;169;54;
$GPXUP;3631;08:36:54;0;50	09359;8	61029;5;169;52;
$GPXUP;3631;08:36:55;0;50	09371;8	61026;5;169;52;
$GPXUP;3631;08:36:56;0;50	09385;8	61022;5;169;55;
$GPXUP;3631;08:36:57;0;50	09399;8	61018;5;169;55;
$GPXUP;3631;08:36:58;0;50	09412;8	61012;5;169;56;
$GPXUP;3631;08:36:59;0;50	09426;8	61005;5;169;56;
$GPXUP;3631;08:37:00;0;50	09438;8	61002;5;169;50;
$GPXUP;3631;08:37:01;0;50	09451;8	61004;5;169;51;
$GPXUP;3631;08:37:02;0;50	09463;8	6101;5;169;50;
$GPXUP;3631;08:37:03;0;50	09476;8	61014;5;169;51;
$GPXUP;3631;08:37:04;0;50	09489;8	61012;5;169;55;
$GPXUP;3631;08:37:05;0;50	09502;8	61004;5;169;57;
$GPXUP;3631;08:37:06;0;50	09515;8	60993;5;169;58;
$GPXUP;3631;08:37:07;0;50	09528;8	60983;5;169;58;
$GPXUP;3631;08:37:08;0;50	09542;8	60978;5;169;54;
$GPXUP;3631;08:37:09;0;50	09554;8	60981;5;169;50;
$GPXUP;3631;08:37:10;0;50	09566;8	60989;5;169;50;
$GPXUP;3631;08:37:11;0;50	09576;8	61;5;169;50;
$GPXUP;3631;08:37:12;0;50	09587;8	61009;5;169;49;
$GPXUP;3631;08:37:13;0;50	09599;8	61014;5;169;50;
$GPXUP;3631;08:37:14;0;50	09612;8	61015;5;169;48;
$GPXUP;3631;08:37:15;0;50	09624;8	61015;5;169;49;
$GPXUP;3631;08:37:16;0;50	09636;8	61017;5;169;47;
$GPXUP;3631;08:37:17;0;50	09647;8	61017;5;169;46;
$GPXUP;3631;08:37:18;0;50	09658;8	61015;5;169;47;
$GPXUP;3631;08:37:19;0;50	0967;8	61014;5;169;48;
$GPXUP;3631;08:37:20;0;50	09682;8	61015;5;169;45;
$GPXUP;3631;08:37:21;0;50	09693;8	61017;5;169;44;
$GPXUP;3631;08:37:22;0;50	09704;8	61015;5;169;50;
$GPXUP;3631;08:37:23;0;50	09716;8	61009;5;169;51;
$GPXUP;3631;08:37:24;0;50	09729;8	61003;5;169;51;
$GPXUP;3631;08:37:25;0;50	09741;8	61003;5;169;47;
$GPXUP;3631;08:37:26;0;50	09752;8	61007;5;169;46;
$GPXUP;3631;08:37:27;0;50	09763;8	61015;5;169;46;
$GPXUP;3631;08:37:28;0;50	09772;8	61025;5;169;45;
$GPXUP;3631;08:37:29;0;50	09783;8	61032;5;169;46;
$GPXUP;3631;08:37:30;0;50	09795;8	61036;5;169;47;
$GPXUP;3631;08:37:31;0;50	09807;8	61037;5;169;50;
$GPXUP;3631;08:37:32;0;50	09819;8	61034;5;169;52;
$GPXUP;3631;08:37:33;0;50	09832;8	6103;5;169;56;
$GPXUP;3631;08:37:34;0;50	09846;8	6103;5;169;57;
$GPXUP;3631;08:37:35;0;50	09861;8	6103;5;169;58;
$GPXUP;3631;08:37:36;0;50	09876;8	6103;5;169;60;
$GPXUP;3631;08:37:37;0;50	0989;8	61023;5;169;60;
$GPXUP;3631;08:37:38;0;50	09904;8	61012;5;169;62;
$GPXUP;3631;08:37:39;0;50	09918;8	61001;5;169;61;
$GPXUP;3631;08:37:40;0;50	09931;8	60987;5;169;62;
$GPXUP;3631;08:37:41;0;50	09942;8	60971;5;169;64;
$GPXUP;3631;08:37:42;0;50	09953;8	6095;5;169;67;
$GPXUP;3631;08:37:43;0;50	09963;8	60929;5;169;68;
$GPXUP;3631;08:37:44;0;50	09973;8	60907;5;169;69;
$GPXUP;3631;08:37:45;0;50	09984;8	60886;5;169;65;
$GPXUP;3631;08:37:46;0;50	09996;8	6087;5;169;64;
$GPXUP;3631;08:37:47;0;50	10009;8	60855;5;169;63;
$GPXUP;3631;08:37:48;0;50	10021;8	6084;5;169;64;
$GPXUP;3631;08:37:49;0;50	10033;8	60824;5;169;64;
$GPXUP;3631;08:37:50;0;50	10044;8	60805;5;169;63;
$GPXUP;3631;08:37:51;0;50	10053;8	60784;5;169;64;
$GPXUP;3631;08:37:52;0;50	10062;8	60764;5;169;63;
$GPXUP;3631;08:37:53;0;50	10073;8	60746;5;169;63;
$GPXUP;3631;08:37:54;0;50	10083;8	60728;5;169;62;
$GPXUP;3631;08:37:55;0;50	10094;8	60711;5;169;59;
$GPXUP;3631;08:37:56;0;50	10104;8	60696;5;169;57;
$GPXUP;3631;08:37:57;0;50	10116;8	60682;5;169;56;
$GPXUP;3631;08:37:58;0;50	10127;8	60669;5;169;55;
$GPXUP;3631;08:37:59;0;50	10138;8	60656;5;169;54;
$GPXUP;3631;08:38:00;0;50	1015;8	60644;5;169;54;
$GPXUP;3631;08:38:01;0;50	10161;8	60633;5;169;55;
$GPXUP;3631;08:38:02;0;50	10172;8	60621;5;169;54;
$GPXUP;3631;08:38:03;0;50	10184;8	6061;5;169;53;
$GPXUP;3631;08:38:04;0;50	10194;8	60598;5;169;53;
$GPXUP;3631;08:38:05;0;50	10205;8	60591;5;169;50;
$GPXUP;3631;08:38:06;0;50	10217;8	60585;5;169;52;
$GPXUP;3631;08:38:07;0;50	10229;8	60577;5;169;56;
$GPXUP;3631;08:38:08;0;50	10241;8	60564;5;169;60;
$GPXUP;3631;08:38:09;0;50	10252;8	60549;5;169;60;
$GPXUP;3631;08:38:10;0;50	10266;8	60538;5;169;56;
$GPXUP;3631;08:38:11;0;50	1028;8	60532;5;169;57;
$GPXUP;3631;08:38:12;0;50	10293;8	60524;5;169;57;
$GPXUP;3631;08:38:13;0;50	10306;8	60518;5;169;53;
$GPXUP;3631;08:38:14;0;50	10318;8	60518;5;169;49;
$GPXUP;3631;08:38:15;0;50	1033;8	60521;5;169;48;
$GPXUP;3631;08:38:16;0;50	10342;8	60527;5;169;47;
$GPXUP;3631;08:38:17;0;50	10354;8	6053;5;169;50;
$GPXUP;3631;08:38:18;0;50	10367;8	60531;5;169;52;
$GPXUP;3631;08:38:19;0;50	1038;8	60528;5;169;51;
$GPXUP;3631;08:38:20;0;50	10392;8	60525;5;169;53;
$GPXUP;3631;08:38:21;0;50	10405;8	60521;5;169;53;
$GPXUP;3631;08:38:22;0;50	10419;8	60519;5;169;53;
$GPXUP;3631;08:38:23;0;50	10432;8	60519;5;169;51;
$GPXUP;3631;08:38:24;0;50	10443;8	60524;5;169;47;
$GPXUP;3631;08:38:25;0;50	10454;8	60533;5;169;47;
$GPXUP;3631;08:38:26;0;50	10465;8	60542;5;169;48;
$GPXUP;3631;08:38:27;0;50	10475;8	6055;5;169;48;
$GPXUP;3631;08:38:28;0;50	10487;8	60555;5;169;50;
$GPXUP;3631;08:38:29;0;50	10499;8	60558;5;169;50;
$GPXUP;3631;08:38:30;0;50	10509;8	60566;5;169;44;
$GPXUP;3631;08:38:31;0;50	10516;8	6058;5;169;45;
$GPXUP;3631;08:38:32;0;50	10522;8	60594;5;169;44;
$GPXUP;3631;08:38:33;0;50	1053;8	60606;5;169;44;
$GPXUP;3631;08:38:34;0;50	1054;8	60614;5;169;44;
$GPXUP;3631;08:38:35;0;50	10549;8	60622;5;169;45;
$GPXUP;3631;08:38:36;0;50	10558;8	60631;5;169;47;
$GPXUP;3631;08:38:37;0;50	10568;8	60642;5;169;48;
$GPXUP;3631;08:38:38;0;50	10578;8	60653;5;169;46;
$GPXUP;3631;08:38:39;0;50	10588;8	60663;5;169;47;
$GPXUP;3631;08:38:40;0;50	10598;8	6067;5;169;46;
$GPXUP;3631;08:38:41;0;50	10608;8	60678;5;169;45;
$GPXUP;3631;08:38:42;0;50	10619;8	60684;5;169;47;
$GPXUP;3631;08:38:43;0;50	10631;8	60686;5;169;51;
$GPXUP;3631;08:38:44;0;50	10644;8	60682;5;169;55;
$GPXUP;3631;08:38:45;0;50	10658;8	6068;5;169;58;
$GPXUP;3631;08:38:46;0;50	10672;8	60681;5;169;53;
$GPXUP;3631;08:38:47;0;50	10684;8	60687;5;169;50;
$GPXUP;3631;08:38:48;0;50	10695;8	60696;5;169;45;
$GPXUP;3631;08:38:49;0;50	10702;8	60709;5;169;45;
$GPXUP;3631;08:38:50;0;50	10708;8	60723;5;169;44;
$GPXUP;3631;08:38:51;0;50	10716;8	60737;5;169;48;
$GPXUP;3631;08:38:52;0;50	10726;8	60746;5;169;48;
$GPXUP;3631;08:38:53;0;50	10737;8	60752;5;169;48;
$GPXUP;3631;08:38:54;0;50	10748;8	60759;5;169;46;
$GPXUP;3631;08:38:55;0;50	10759;8	60766;5;169;47;
$GPXUP;3631;08:38:56;0;50	10768;8	60777;5;169;46;
$GPXUP;3631;08:38:57;0;50	10775;8	60791;5;169;46;
$GPXUP;3631;08:38:58;0;50	10781;8	60805;5;169;45;
$GPXUP;3631;08:38:59;0;50	1079;8	60818;5;169;48;
$GPXUP;3631;08:39:00;0;50	10801;8	60826;5;169;50;
$GPXUP;3631;08:39:01;0;50	10814;8	60829;5;169;52;
$GPXUP;3631;08:39:02;0;50	10826;8	60831;5;169;51;
$GPXUP;3631;08:39:03;0;50	10839;8	60831;5;169;51;
$GPXUP;3631;08:39:04;0;50	10851;8	60832;5;169;47;
$GPXUP;3631;08:39:05;0;50	10862;8	60837;5;169;48;
$GPXUP;3631;08:39:06;0;50	10873;8	60838;5;169;49;
$GPXUP;3631;08:39:07;0;50	10886;8	60839;5;169;54;
$GPXUP;3631;08:39:08;0;50	10898;8	60844;5;169;50;
$GPXUP;3631;08:39:09;0;50	1091;8	60853;5;169;53;
$GPXUP;3631;08:39:10;0;50	10921;8	60864;5;169;52;
$GPXUP;3631;08:39:11;0;50	10934;8	60874;5;169;56;
$GPXUP;3631;08:39:12;0;50	10947;8	60884;5;169;55;
$GPXUP;3631;08:39:13;0;50	1096;8	60888;5;169;55;
$GPXUP;3631;08:39:14;0;50	10974;8	60887;5;169;54;
$GPXUP;3631;08:39:15;0;50	10988;8	60886;5;169;54;
$GPXUP;3631;08:39:16;0;50	11001;8	60886;5;169;54;
$GPXUP;3631;08:39:17;0;50	11013;8	60894;5;169;52;
$GPXUP;3631;08:39:18;0;50	11022;8	60909;5;169;53;
$GPXUP;3631;08:39:19;0;50	11029;8	60927;5;169;50;
$GPXUP;3631;08:39:20;0;50	11037;8	60943;5;169;51;
$GPXUP;3631;08:39:21;0;50	11046;8	60956;5;169;50;
$GPXUP;3631;08:39:22;0;50	11054;8	60968;5;169;48;
$GPXUP;3631;08:39:23;0;50	11065;8	60979;5;169;50;
$GPXUP;3631;08:39:24;0;50	11076;8	60985;5;169;49;
$GPXUP;3631;08:39:25;0;50	11088;8	60989;5;169;49;
$GPXUP;3631;08:39:26;0;50	11099;8	60996;5;169;48;
$GPXUP;3631;08:39:27;0;50	11108;8	61009;5;169;48;
$GPXUP;3631;08:39:28;0;50	11114;8	61026;5;169;51;
$GPXUP;3631;08:39:29;0;50	11118;8	61045;5;169;53;
$GPXUP;3631;08:39:30;0;50	1112;8	61064;5;169;52;
$GPXUP;3631;08:39:31;0;50	11123;8	61086;5;169;53;
$GPXUP;3631;08:39:32;0;50	11128;8	61104;5;169;51;
$GPXUP;3631;08:39:33;0;50	11134;8	61121;5;169;52;
$GPXUP;3631;08:39:34;0;50	1114;8	6114;5;169;53;
$GPXUP;3631;08:39:35;0;50	11145;8	6116;5;169;52;
$GPXUP;3631;08:39:36;0;50	1115;8	61178;5;169;53;
$GPXUP;3631;08:39:37;0;50	11155;8	61197;5;169;50;
$GPXUP;3631;08:39:38;0;50	1116;8	61214;5;169;50;
$GPXUP;3631;08:39:39;0;50	11167;8	61229;5;169;48;
$GPXUP;3631;08:39:40;0;50	11177;8	61239;5;169;47;
$GPXUP;3631;08:39:41;0;50	11188;8	61247;5;169;46;
$GPXUP;3631;08:39:42;0;50	11196;8	61256;5;169;41;
$GPXUP;3631;08:39:43;0;50	11203;8	61268;5;169;42;
$GPXUP;3631;08:39:44;0;50	11207;8	61283;5;169;44;
$GPXUP;3631;08:39:45;0;50	11209;8	613;5;169;45;
$GPXUP;3631;08:39:46;0;50	11214;8	61316;5;169;46;
$GPXUP;3631;08:39:47;0;50	11223;8	61329;5;169;47;
$GPXUP;3631;08:39:48;0;50	11232;8	61339;5;169;46;
$GPXUP;3631;08:39:49;0;50	11241;8	61349;5;169;44;
$GPXUP;3631;08:39:50;0;50	1125;8	61359;5;169;44;
$GPXUP;3631;08:39:51;0;50	11258;8	6137;5;169;44;
$GPXUP;3631;08:39:52;0;50	11266;8	61382;5;169;46;
$GPXUP;3631;08:39:53;0;50	11274;8	61394;5;169;47;
$GPXUP;3631;08:39:54;0;50	1128;8	61409;5;169;48;
$GPXUP;3631;08:39:55;0;50	11288;8	61424;5;169;49;
$GPXUP;3631;08:39:56;0;50	11296;8	61436;5;169;48;
$GPXUP;3631;08:39:57;0;50	11307;8	61446;5;169;47;
$GPXUP;3631;08:39:58;0;50	11317;8	61454;5;169;47;
$GPXUP;3631;08:39:59;0;50	11326;8	61466;5;169;45;
$GPXUP;3631;08:40:00;0;50	11332;8	61481;5;169;45;
$GPXUP;3631;08:40:01;0;50	11336;8	61498;5;169;47;
$GPXUP;3631;08:40:02;0;50	11342;8	61514;5;169;47;
$GPXUP;3631;08:40:03;0;50	11348;8	6153;5;169;47;
$GPXUP;3631;08:40:04;0;50	11355;8	61545;5;169;48;
$GPXUP;3631;08:40:05;0;50	1136;8	61561;5;169;48;
$GPXUP;3631;08:40:06;0;50	11363;8	6158;5;169;51;
$GPXUP;3631;08:40:07;0;50	11366;8	61599;5;169;51;
$GPXUP;3631;08:40:08;0;50	11369;8	61619;5;169;52;
$GPXUP;3631;08:40:09;0;50	11374;8	61638;5;169;51;
$GPXUP;3631;08:40:10;0;50	1138;8	61655;5;169;50;
$GPXUP;3631;08:40:11;0;50	11386;8	61673;5;169;52;
$GPXUP;3631;08:40:12;0;50	1139;8	61692;5;169;52;
$GPXUP;3631;08:40:13;0;50	11392;8	61713;5;169;56;
$GPXUP;3631;08:40:14;0;50	11392;8	61735;5;169;58;
$GPXUP;3631;08:40:15;0;50	11391;8	61758;5;169;59;
$GPXUP;3631;08:40:16;0;50	11389;8	61781;5;169;61;
$GPXUP;3631;08:40:17;0;50	11388;8	61806;5;169;62;
$GPXUP;3631;08:40:18;0;50	1139;8	61827;5;169;50;
$GPXUP;3631;08:40:19;0;50	11395;8	61843;5;169;47;
$GPXUP;3631;08:40:20;0;50	11402;8	61858;5;169;48;
$GPXUP;3631;08:40:21;0;50	1141;8	61874;5;169;52;
$GPXUP;3631;08:40:22;0;50	11415;8	61893;5;169;54;
$GPXUP;3631;08:40:23;0;50	11418;8	61914;5;169;57;
$GPXUP;3631;08:40:24;0;50	11421;8	61935;5;169;57;
$GPXUP;3631;08:40:25;0;50	11424;8	61957;5;169;58;
$GPXUP;3631;08:40:26;0;50	11427;8	61979;5;169;59;
$GPXUP;3631;08:40:27;0;50	11432;8	62;5;169;58;
$GPXUP;3631;08:40:28;0;50	11438;8	6202;5;169;57;
$GPXUP;3631;08:40:29;0;50	11446;8	6204;5;169;57;
$GPXUP;3631;08:40:30;0;50	11451;8	62061;5;169;61;
$GPXUP;3631;08:40:31;0;50	11453;8	62085;5;169;62;
$GPXUP;3631;08:40:32;0;50	11454;8	62109;5;169;63;
$GPXUP;3631;08:40:33;0;50	11456;8	62134;5;169;63;
$GPXUP;3631;08:40:34;0;50	11456;8	62159;5;169;64;
$GPXUP;3631;08:40:35;0;50	11459;8	62184;5;169;63;
$GPXUP;3631;08:40:36;0;50	11464;8	62206;5;169;58;
$GPXUP;3631;08:40:37;0;50	11471;8	62226;5;169;58;
$GPXUP;3631;08:40:38;0;50	11482;8	62241;5;169;55;
$GPXUP;3631;08:40:39;0;50	11493;8	62252;5;169;53;
$GPXUP;3631;08:40:40;0;50	11504;8	6226;5;169;52;
$GPXUP;3631;08:40:41;0;50	11514;8	62272;5;169;49;
$GPXUP;3631;08:40:42;0;50	1152;8	62287;5;169;49;
$GPXUP;3631;08:40:43;0;50	11526;8	62304;5;169;49;
$GPXUP;3631;08:40:44;0;50	11532;8	62321;5;169;49;
$GPXUP;3631;08:40:45;0;50	11536;8	62338;5;169;50;
$GPXUP;3631;08:40:46;0;50	11539;8	62357;5;169;52;
$GPXUP;3631;08:40:47;0;50	11539;8	62378;5;169;53;
$GPXUP;3631;08:40:48;0;50	11539;8	62399;5;169;55;
$GPXUP;3631;08:40:49;0;50	11539;8	6242;5;169;53;
$GPXUP;3631;08:40:50;0;50	11542;8	62438;5;169;48;
$GPXUP;3631;08:40:51;0;50	11548;8	62454;5;169;46;
$GPXUP;3631;08:40:52;0;50	11557;8	62464;5;169;46;
$GPXUP;3631;08:40:53;0;50	11568;8	62466;5;169;45;
$GPXUP;3631;08:40:54;0;50	11578;8	62457;5;169;48;
$GPXUP;3631;08:40:55;0;50	11582;8	62438;5;169;58;
$GPXUP;3631;08:40:56;0;50	11582;8	62414;5;169;60;
$GPXUP;3631;08:40:57;0;50	11582;8	6239;5;169;58;
$GPXUP;3631;08:40:58;0;50	11581;8	62367;5;169;58;
$GPXUP;3631;08:40:59;0;50	11578;8	62344;5;169;59;
$GPXUP;3631;08:41:00;0;50	11575;8	62321;5;169;60;
$GPXUP;3631;08:41:01;0;50	11574;8	62298;5;169;57;
$GPXUP;3631;08:41:02;0;50	11576;8	62276;5;169;56;
$GPXUP;3631;08:41:03;0;50	11579;8	62256;5;169;54;
$GPXUP;3631;08:41:04;0;50	11585;8	62237;5;169;52;
$GPXUP;3631;08:41:05;0;50	11592;8	6222;5;169;50;
$GPXUP;3631;08:41:06;0;50	11598;8	62204;5;169;47;
$GPXUP;3631;08:41:07;0;50	11604;8	62187;5;169;50;
$GPXUP;3631;08:41:08;0;50	11608;8	62168;5;169;52;
$GPXUP;3631;08:41:09;0;50	11613;8	6215;5;169;47;
[truncated: 250 more rows]
