# Supplementary material for: Pigeon Navigation: Different Routes Lead to Frankfurt
Source: PLoS One. 2014 Nov 12;9(11):e112439. doi: 10.1371/journal.pone.0112439 (PMC4229201; doi:10.1371/journal.pone.0112439)
Supplement: File S4 — Files containing the original track data and a ‘Read me’ explaining the data format. (ZIP) [file pone.0112439.s004.zip › S-GH/090731xup06_208.log]

$GPXUP;3631;08:21:52;0;49	93582;8	58518;0;0;0;
$GPXUP;3631;08:21:53;0;49	93583;8	58517;0;0;5;
$GPXUP;3631;08:21:54;0;49	93584;8	58511;0;0;19;
$GPXUP;3631;08:21:55;0;49	93585;8	58496;0;0;35;
$GPXUP;3631;08:21:56;0;49	93585;8	5847;0;0;52;
$GPXUP;3631;08:21:57;0;49	9358;8	58443;0;0;64;
$GPXUP;3631;08:21:58;0;49	93571;8	5842;0;0;68;
$GPXUP;3631;08:21:59;0;49	93559;8	58402;0;0;70;
$GPXUP;3631;08:22:00;0;49	93544;8	58387;0;0;71;
$GPXUP;3631;08:22:01;0;49	93528;8	58376;0;0;68;
$GPXUP;3631;08:22:02;0;49	93511;8	5837;0;0;68;
$GPXUP;3631;08:22:03;0;49	93494;8	58367;0;0;66;
$GPXUP;3631;08:22:04;0;49	93477;8	58366;0;0;68;
$GPXUP;3631;08:22:05;0;49	9346;8	58365;0;0;71;
$GPXUP;3631;08:22:06;0;49	93442;8	58364;0;0;71;
$GPXUP;3631;08:22:07;0;49	93426;8	58365;0;0;63;
$GPXUP;3631;08:22:08;0;49	9341;8	58367;0;0;59;
$GPXUP;3631;08:22:09;0;49	93395;8	58372;0;0;59;
$GPXUP;3631;08:22:10;0;49	93381;8	5838;0;0;60;
$GPXUP;3631;08:22:11;0;49	93369;8	58396;0;0;64;
$GPXUP;3631;08:22:12;0;49	93358;8	58416;0;0;67;
$GPXUP;3631;08:22:13;0;49	93347;8	58434;0;0;62;
$GPXUP;3631;08:22:14;0;49	93334;8	58445;0;0;58;
$GPXUP;3631;08:22:15;0;49	93318;8	58445;0;0;60;
$GPXUP;3631;08:22:16;0;49	933;8	58438;0;0;70;
$GPXUP;3631;08:22:17;0;49	93283;8	58429;0;0;70;
$GPXUP;3631;08:22:18;0;49	93267;8	58415;0;0;70;
$GPXUP;3631;08:22:19;0;49	93252;8	584;0;0;70;
$GPXUP;3631;08:22:20;0;49	93237;8	58384;0;0;72;
$GPXUP;3631;08:22:21;0;49	93225;8	58364;0;0;70;
$GPXUP;3631;08:22:22;0;49	93217;8	58342;0;0;63;
$GPXUP;3631;08:22:23;0;49	9322;8	58315;0;0;61;
$GPXUP;3631;08:22:24;0;49	93221;8	58287;0;0;66;
$GPXUP;3631;08:22:25;0;49	93224;8	58261;0;0;61;
$GPXUP;3631;08:22:26;0;49	93229;8	58238;0;0;52;
$GPXUP;3631;08:22:27;0;49	93234;8	58217;0;0;54;
$GPXUP;3631;08:22:28;0;49	93236;8	58195;0;0;58;
$GPXUP;3631;08:22:29;0;49	93238;8	58171;0;0;59;
$GPXUP;3631;08:22:30;0;49	93244;8	58149;0;0;60;
$GPXUP;3631;08:22:31;0;49	93249;8	58127;0;0;59;
$GPXUP;3631;08:22:32;0;49	93251;8	58103;0;0;63;
$GPXUP;3631;08:22:33;0;49	9325;8	58078;0;0;67;
$GPXUP;3631;08:22:34;0;49	93246;8	58052;0;0;68;
$GPXUP;3631;08:22:35;0;49	93243;8	58026;0;0;69;
$GPXUP;3631;08:22:36;0;49	93239;8	58;0;0;68;
$GPXUP;3631;08:22:37;0;49	93236;8	57973;0;0;68;
$GPXUP;3631;08:22:38;0;49	93239;8	57948;0;0;61;
$GPXUP;3631;08:22:39;0;49	93246;8	57928;0;0;53;
$GPXUP;3631;08:22:40;0;49	93259;8	57918;0;0;53;
$GPXUP;3631;08:22:41;0;49	93273;8	57917;0;0;49;
$GPXUP;3631;08:22:42;0;49	93283;8	57925;0;0;37;
$GPXUP;3631;08:22:43;0;49	93288;8	57941;0;0;36;
$GPXUP;3631;08:22:44;0;49	93288;8	5796;0;0;39;
$GPXUP;3631;08:22:45;0;49	93285;8	57979;0;0;47;
$GPXUP;3631;08:22:46;0;49	93281;8	57998;0;0;48;
$GPXUP;3631;08:22:47;0;49	93273;8	58015;0;0;46;
$GPXUP;3631;08:22:48;0;49	93261;8	58026;0;0;48;
$GPXUP;3631;08:22:49;0;49	93242;8	58031;0;0;60;
$GPXUP;3631;08:22:50;0;49	93223;8	58036;0;0;67;
$GPXUP;3631;08:22:51;0;49	93205;8	58043;0;0;70;
$GPXUP;3631;08:22:52;0;49	93187;8	58052;0;0;71;
$GPXUP;3631;08:22:53;0;49	9317;8	58061;0;0;69;
$GPXUP;3631;08:22:54;0;49	93155;8	58072;0;0;64;
$GPXUP;3631;08:22:55;0;49	93142;8	58086;0;0;61;
$GPXUP;3631;08:22:56;0;49	93132;8	58102;0;0;58;
$GPXUP;3631;08:22:57;0;49	93122;8	58117;0;0;56;
$GPXUP;3631;08:22:58;0;49	9311;8	5813;0;0;55;
$GPXUP;3631;08:22:59;0;49	93098;8	58142;0;0;58;
$GPXUP;3631;08:23:00;0;49	93084;8	58152;0;0;64;
$GPXUP;3631;08:23:01;0;49	9307;8	58164;0;0;63;
$GPXUP;3631;08:23:02;0;49	93057;8	58173;0;0;57;
$GPXUP;3631;08:23:03;0;49	93042;8	58173;0;0;58;
$GPXUP;3631;08:23:04;0;49	93025;8	58162;0;0;68;
$GPXUP;3631;08:23:05;0;49	9301;8	58145;0;0;69;
$GPXUP;3631;08:23:06;0;49	92998;8	58125;0;0;69;
$GPXUP;3631;08:23:07;0;49	92985;8	58104;0;0;68;
$GPXUP;3631;08:23:08;0;49	92974;8	58083;0;0;68;
$GPXUP;3631;08:23:09;0;49	92965;8	5806;0;0;68;
$GPXUP;3631;08:23:10;0;49	9296;8	58035;0;0;66;
$GPXUP;3631;08:23:11;0;49	92957;8	58009;0;0;65;
$GPXUP;3631;08:23:12;0;49	92957;8	57983;0;0;64;
$GPXUP;3631;08:23:13;0;49	92961;8	57959;0;0;61;
$GPXUP;3631;08:23:14;0;49	92969;8	5794;0;0;53;
$GPXUP;3631;08:23:15;0;49	92982;8	57929;0;0;54;
$GPXUP;3631;08:23:16;0;49	92996;8	57927;0;0;55;
$GPXUP;3631;08:23:17;0;49	9301;8	57931;0;0;53;
$GPXUP;3631;08:23:18;0;49	9302;8	57942;0;0;50;
$GPXUP;3631;08:23:19;0;49	93024;8	57961;0;0;49;
$GPXUP;3631;08:23:20;0;49	93028;8	5798;0;0;50;
$GPXUP;3631;08:23:21;0;49	93029;8	58;0;0;50;
$GPXUP;3631;08:23:22;0;49	93033;8	58019;0;0;48;
$GPXUP;3631;08:23:23;0;49	9304;8	58035;0;0;48;
$GPXUP;3631;08:23:24;0;49	93048;8	58049;0;0;49;
$GPXUP;3631;08:23:25;0;49	93059;8	5806;0;0;48;
$GPXUP;3631;08:23:26;0;49	9307;8	58066;0;0;48;
$GPXUP;3631;08:23:27;0;49	93083;8	58066;0;0;51;
$GPXUP;3631;08:23:28;0;49	93096;8	58065;0;0;51;
$GPXUP;3631;08:23:29;0;49	93109;8	58067;0;0;50;
$GPXUP;3631;08:23:30;0;49	9312;8	58073;0;0;46;
$GPXUP;3631;08:23:31;0;49	9313;8	58082;0;0;45;
$GPXUP;3631;08:23:32;0;49	9314;8	58091;0;0;45;
$GPXUP;3631;08:23:33;0;49	9315;8	581;0;0;46;
$GPXUP;3631;08:23:34;0;49	93161;8	58104;0;0;49;
$GPXUP;3631;08:23:35;0;49	93174;8	58101;0;0;54;
$GPXUP;3631;08:23:36;0;49	93186;8	5809;0;0;56;
$GPXUP;3631;08:23:37;0;49	93196;8	58075;0;0;59;
$GPXUP;3631;08:23:38;0;49	93203;8	58054;0;0;62;
$GPXUP;3631;08:23:39;0;49	93204;8	58029;0;0;67;
$GPXUP;3631;08:23:40;0;49	93198;8	58003;0;0;70;
$GPXUP;3631;08:23:41;0;49	93189;8	57979;0;0;72;
$GPXUP;3631;08:23:42;0;49	93176;8	57958;0;0;73;
$GPXUP;3631;08:23:43;0;49	93163;8	57938;0;0;73;
$GPXUP;3631;08:23:44;0;49	93149;8	57918;0;0;73;
$GPXUP;3631;08:23:45;0;49	93136;8	57896;0;0;78;
$GPXUP;3631;08:23:46;0;49	93123;8	57873;0;0;78;
$GPXUP;3631;08:23:47;0;49	93111;8	57849;0;0;76;
$GPXUP;3631;08:23:48;0;49	93098;8	57826;0;0;76;
$GPXUP;3631;08:23:49;0;49	93085;8	57805;0;0;76;
$GPXUP;3631;08:23:50;0;49	93069;8	57786;0;0;78;
$GPXUP;3631;08:23:51;0;49	93052;8	5777;0;0;79;
$GPXUP;3631;08:23:52;0;49	93035;8	57756;0;0;79;
$GPXUP;3631;08:23:53;0;49	93017;8	57744;0;0;74;
$GPXUP;3631;08:23:54;0;49	93;8	57738;0;0;68;
$GPXUP;3631;08:23:55;0;49	92982;8	57738;0;0;68;
$GPXUP;3631;08:23:56;0;49	92964;8	57741;0;0;69;
$GPXUP;3631;08:23:57;0;49	92947;8	57746;0;0;73;
$GPXUP;3631;08:23:58;0;49	92929;8	57752;0;0;73;
$GPXUP;3631;08:23:59;0;49	92912;8	5776;0;0;68;
$GPXUP;3631;08:24:00;0;49	92896;8	5777;0;0;66;
$GPXUP;3631;08:24:01;0;49	92882;8	57781;0;0;63;
$GPXUP;3631;08:24:02;0;49	92867;8	57789;0;0;61;
$GPXUP;3631;08:24:03;0;49	92852;8	57793;0;0;60;
$GPXUP;3631;08:24:04;0;49	92834;8	5779;0;0;70;
$GPXUP;3631;08:24:05;0;49	92816;8	57783;0;0;74;
$GPXUP;3631;08:24:06;0;49	92799;8	57771;0;0;77;
$GPXUP;3631;08:24:07;0;49	92784;8	57752;0;0;76;
$GPXUP;3631;08:24:08;0;49	92773;8	57728;0;0;75;
$GPXUP;3631;08:24:09;0;49	92764;8	57703;0;0;74;
$GPXUP;3631;08:24:10;0;49	92757;8	57676;0;0;71;
$GPXUP;3631;08:24:11;0;49	92754;8	57651;0;0;66;
$GPXUP;3631;08:24:12;0;49	92754;8	57627;0;0;56;
$GPXUP;3631;08:24:13;0;49	92763;8	5761;0;0;45;
$GPXUP;3631;08:24:14;0;49	92776;8	57603;0;0;48;
$GPXUP;3631;08:24:15;0;49	9279;8	57607;0;0;52;
$GPXUP;3631;08:24:16;0;49	92802;8	57618;0;0;51;
$GPXUP;3631;08:24:17;0;49	9281;8	57634;0;0;48;
$GPXUP;3631;08:24:18;0;49	92816;8	57652;0;0;49;
$GPXUP;3631;08:24:19;0;49	9282;8	57672;0;0;51;
$GPXUP;3631;08:24:20;0;49	92822;8	57693;0;0;53;
$GPXUP;3631;08:24:21;0;49	92824;8	57714;0;0;52;
$GPXUP;3631;08:24:22;0;49	92826;8	57734;0;0;54;
$GPXUP;3631;08:24:23;0;49	92827;8	57756;0;0;56;
$GPXUP;3631;08:24:24;0;49	92825;8	57779;0;0;59;
$GPXUP;3631;08:24:25;0;49	9282;8	57801;0;0;58;
$GPXUP;3631;08:24:26;0;49	92816;8	57823;0;0;57;
$GPXUP;3631;08:24:27;0;49	92814;8	57846;0;0;58;
$GPXUP;3631;08:24:28;0;49	92812;8	57868;0;0;59;
$GPXUP;3631;08:24:29;0;49	92809;8	57891;0;0;62;
$GPXUP;3631;08:24:30;0;49	92807;8	57915;0;0;60;
$GPXUP;3631;08:24:31;0;49	92806;8	57938;0;0;59;
$GPXUP;3631;08:24:32;0;49	92806;8	57961;0;0;57;
$GPXUP;3631;08:24:33;0;49	92805;8	57982;0;0;52;
$GPXUP;3631;08:24:34;0;49	928;8	58001;0;0;56;
$GPXUP;3631;08:24:35;0;49	92792;8	5802;0;0;58;
$GPXUP;3631;08:24:36;0;49	92782;8	58038;0;0;63;
$GPXUP;3631;08:24:37;0;49	92772;8	58058;0;0;60;
$GPXUP;3631;08:24:38;0;49	92766;8	58079;0;0;60;
$GPXUP;3631;08:24:39;0;49	92761;8	581;0;0;55;
$GPXUP;3631;08:24:40;0;49	92756;8	5812;0;0;57;
$GPXUP;3631;08:24:41;0;49	92748;8	58139;0;0;57;
$GPXUP;3631;08:24:42;0;49	92743;8	5816;0;0;57;
$GPXUP;3631;08:24:43;0;49	92738;8	5818;0;0;58;
$GPXUP;3631;08:24:44;0;49	9273;8	582;0;0;59;
$GPXUP;3631;08:24:45;0;49	92724;8	5822;0;0;56;
$GPXUP;3631;08:24:46;0;49	92725;8	58241;0;0;52;
$GPXUP;3631;08:24:47;0;49	9273;8	58261;0;0;54;
$GPXUP;3631;08:24:48;0;49	92736;8	5828;0;0;53;
$GPXUP;3631;08:24:49;0;49	92742;8	583;0;0;51;
$GPXUP;3631;08:24:50;0;49	92748;8	58316;0;0;49;
$GPXUP;3631;08:24:51;0;49	92757;8	58329;0;0;50;
$GPXUP;3631;08:24:52;0;49	92768;8	58338;0;0;52;
$GPXUP;3631;08:24:53;0;49	92781;8	58344;0;0;52;
$GPXUP;3631;08:24:54;0;49	92794;8	58348;0;0;52;
$GPXUP;3631;08:24:55;0;49	92806;8	58354;0;0;49;
$GPXUP;3631;08:24:56;0;49	92816;8	58365;0;0;48;
$GPXUP;3631;08:24:57;0;49	92822;8	5838;0;0;49;
$GPXUP;3631;08:24:58;0;49	92824;8	58399;0;0;48;
$GPXUP;3631;08:24:59;0;49	92822;8	58417;0;0;49;
$GPXUP;3631;08:25:00;0;49	92817;8	58435;0;0;51;
$GPXUP;3631;08:25:01;0;49	92808;8	58451;0;0;55;
$GPXUP;3631;08:25:02;0;49	92796;8	58465;0;0;61;
$GPXUP;3631;08:25:03;0;49	92782;8	58479;0;0;66;
$GPXUP;3631;08:25:04;0;49	92768;8	58495;0;0;67;
$GPXUP;3631;08:25:05;0;49	92757;8	58513;0;0;62;
$GPXUP;3631;08:25:06;0;49	92749;8	58532;0;0;56;
$GPXUP;3631;08:25:07;0;49	92743;8	58552;0;0;56;
$GPXUP;3631;08:25:08;0;49	92738;8	58572;0;0;57;
$GPXUP;3631;08:25:09;0;49	92731;8	58592;0;0;58;
$GPXUP;3631;08:25:10;0;49	92725;8	58612;0;0;57;
$GPXUP;3631;08:25:11;0;49	92719;8	58634;0;0;61;
$GPXUP;3631;08:25:12;0;49	92716;8	58656;0;0;61;
$GPXUP;3631;08:25:13;0;49	92711;8	58679;0;0;62;
$GPXUP;3631;08:25:14;0;49	92706;8	58702;0;0;63;
$GPXUP;3631;08:25:15;0;49	92702;8	58725;0;0;60;
$GPXUP;3631;08:25:16;0;49	927;8	58747;0;0;58;
$GPXUP;3631;08:25:17;0;49	92697;8	58769;0;0;58;
$GPXUP;3631;08:25:18;0;49	92693;8	58791;0;0;60;
$GPXUP;3631;08:25:19;0;49	92691;8	58814;0;0;63;
$GPXUP;3631;08:25:20;0;49	92691;8	58838;0;0;59;
$GPXUP;3631;08:25:21;0;49	92693;8	5886;0;0;57;
$GPXUP;3631;08:25:22;0;49	92695;8	58882;0;0;55;
$GPXUP;3631;08:25:23;0;49	92698;8	58903;0;0;56;
$GPXUP;3631;08:25:24;0;49	92702;8	58923;0;0;55;
$GPXUP;3631;08:25:25;0;49	92709;8	58942;0;0;56;
$GPXUP;3631;08:25:26;0;49	92716;8	58961;0;0;57;
$GPXUP;3631;08:25:27;0;49	92724;8	58979;0;0;56;
$GPXUP;3631;08:25:28;0;49	92732;8	58996;0;0;52;
$GPXUP;3631;08:25:29;0;49	9274;8	59011;0;0;50;
$GPXUP;3631;08:25:30;0;49	9275;8	59025;0;0;49;
$GPXUP;3631;08:25:31;0;49	9276;8	59037;0;0;52;
$GPXUP;3631;08:25:32;0;49	92767;8	59053;0;0;55;
$GPXUP;3631;08:25:33;0;49	92772;8	59074;0;0;58;
$GPXUP;3631;08:25:34;0;49	92776;8	59095;0;0;58;
$GPXUP;3631;08:25:35;0;49	92781;8	59117;0;0;58;
$GPXUP;3631;08:25:36;0;49	92785;8	59138;0;0;59;
$GPXUP;3631;08:25:37;0;49	92789;8	59159;0;0;53;
$GPXUP;3631;08:25:38;0;49	92796;8	59176;0;0;52;
$GPXUP;3631;08:25:39;0;49	92805;8	59192;0;0;52;
$GPXUP;3631;08:25:40;0;49	92812;8	59209;0;0;55;
$GPXUP;3631;08:25:41;0;49	92817;8	59229;0;0;58;
$GPXUP;3631;08:25:42;0;49	9282;8	59251;0;0;59;
$GPXUP;3631;08:25:43;0;49	9282;8	59274;0;0;61;
$GPXUP;3631;08:25:44;0;49	92819;8	59297;0;0;61;
$GPXUP;3631;08:25:45;0;49	9282;8	5932;0;0;59;
$GPXUP;3631;08:25:46;0;49	92823;8	59342;0;0;58;
$GPXUP;3631;08:25:47;0;49	92828;8	59364;0;0;59;
$GPXUP;3631;08:25:48;0;49	92835;8	59383;0;0;55;
$GPXUP;3631;08:25:49;0;49	92842;8	594;0;0;53;
$GPXUP;3631;08:25:50;0;49	9285;8	59418;0;0;51;
$GPXUP;3631;08:25:51;0;49	92856;8	59434;0;0;50;
$GPXUP;3631;08:25:52;0;49	92864;8	59448;0;0;48;
$GPXUP;3631;08:25:53;0;49	92874;8	59461;0;0;50;
$GPXUP;3631;08:25:54;0;49	92882;8	59475;0;0;51;
$GPXUP;3631;08:25:55;0;49	92886;8	59494;0;0;56;
$GPXUP;3631;08:25:56;0;49	92883;8	59512;0;0;45;
$GPXUP;3631;08:25:57;0;49	92874;8	59527;0;0;53;
$GPXUP;3631;08:25:58;0;49	92864;8	59539;0;0;45;
$GPXUP;3631;08:25:59;0;49	92855;8	59551;0;0;46;
$GPXUP;3631;08:26:00;0;49	92844;8	59564;0;0;61;
$GPXUP;3631;08:26:01;0;49	92832;8	5958;0;0;65;
$GPXUP;3631;08:26:02;0;49	92821;8	59599;0;0;62;
$GPXUP;3631;08:26:03;0;49	92815;8	59617;0;0;49;
$GPXUP;3631;08:26:04;0;49	92815;8	59636;0;0;47;
$GPXUP;3631;08:26:05;0;49	92818;8	59654;0;0;47;
$GPXUP;3631;08:26:06;0;49	92825;8	59669;0;0;46;
$GPXUP;3631;08:26:07;0;49	92833;8	59682;0;0;48;
$GPXUP;3631;08:26:08;0;49	92842;8	59695;0;0;50;
$GPXUP;3631;08:26:09;0;49	92851;8	5971;0;0;53;
$GPXUP;3631;08:26:10;0;49	92859;8	59726;0;0;52;
$GPXUP;3631;08:26:11;0;49	92868;8	5974;0;0;49;
$GPXUP;3631;08:26:12;0;49	92877;8	59752;0;0;49;
$GPXUP;3631;08:26:13;0;49	92889;8	59757;0;0;51;
$GPXUP;3631;08:26:14;0;49	92902;8	59757;0;0;51;
$GPXUP;3631;08:26:15;0;49	92915;8	59752;0;0;50;
$GPXUP;3631;08:26:16;0;49	92926;8	59744;0;0;50;
$GPXUP;3631;08:26:17;0;49	92935;8	5973;0;0;49;
$GPXUP;3631;08:26:18;0;49	92942;8	59714;0;0;51;
$GPXUP;3631;08:26:19;0;49	92947;8	59695;0;0;55;
$GPXUP;3631;08:26:20;0;49	9295;8	59673;0;0;57;
$GPXUP;3631;08:26:21;0;49	92948;8	59649;0;0;64;
$GPXUP;3631;08:26:22;0;49	92942;8	59625;0;0;68;
$GPXUP;3631;08:26:23;0;49	92932;8	59603;0;0;68;
$GPXUP;3631;08:26:24;0;49	9292;8	59584;0;0;65;
$GPXUP;3631;08:26:25;0;49	92907;8	59568;0;0;65;
$GPXUP;3631;08:26:26;0;49	92892;8	59558;0;0;61;
$GPXUP;3631;08:26:27;0;49	92876;8	59555;0;0;62;
$GPXUP;3631;08:26:28;0;49	9286;8	59559;0;0;62;
$GPXUP;3631;08:26:29;0;49	92848;8	59572;0;0;57;
$GPXUP;3631;08:26:30;0;49	92842;8	59591;0;0;56;
$GPXUP;3631;08:26:31;0;49	92839;8	59611;0;0;49;
$GPXUP;3631;08:26:32;0;49	9284;8	59629;0;0;47;
$GPXUP;3631;08:26:33;0;49	92842;8	59647;0;0;47;
$GPXUP;3631;08:26:34;0;49	92848;8	59663;0;0;44;
$GPXUP;3631;08:26:35;0;49	92856;8	59675;0;0;41;
$GPXUP;3631;08:26:36;0;49	92867;8	59682;0;0;43;
$GPXUP;3631;08:26:37;0;49	92878;8	59685;0;0;42;
$GPXUP;3631;08:26:38;0;49	9289;8	59685;0;0;46;
$GPXUP;3631;08:26:39;0;49	92903;8	5968;0;0;50;
$GPXUP;3631;08:26:40;0;49	92915;8	59669;0;0;54;
$GPXUP;3631;08:26:41;0;49	92924;8	59651;0;0;59;
$GPXUP;3631;08:26:42;0;49	92929;8	59628;0;0;60;
$GPXUP;3631;08:26:43;0;49	92932;8	59604;0;0;61;
$GPXUP;3631;08:26:44;0;49	92933;8	59579;0;0;70;
$GPXUP;3631;08:26:45;0;49	92928;8	59554;0;0;66;
$GPXUP;3631;08:26:46;0;49	92917;8	59537;0;0;57;
$GPXUP;3631;08:26:47;0;49	92899;8	5953;0;0;50;
$GPXUP;3631;08:26:48;0;49	92879;8	59534;0;0;59;
$GPXUP;3631;08:26:49;0;49	92862;8	59542;0;0;61;
$GPXUP;3631;08:26:50;0;49	92848;8	59555;0;0;58;
$GPXUP;3631;08:26:51;0;49	92839;8	59573;0;0;56;
$GPXUP;3631;08:26:52;0;49	92836;8	59592;0;0;48;
$GPXUP;3631;08:26:53;0;49	92836;8	5961;0;0;46;
$GPXUP;3631;08:26:54;0;49	9284;8	59626;0;0;43;
$GPXUP;3631;08:26:55;0;49	92848;8	59637;0;0;40;
$GPXUP;3631;08:26:56;0;49	9286;8	59641;0;0;39;
$GPXUP;3631;08:26:57;0;49	92873;8	59639;0;0;43;
$GPXUP;3631;08:26:58;0;49	92886;8	5963;0;0;49;
$GPXUP;3631;08:26:59;0;49	92898;8	5962;0;0;51;
$GPXUP;3631;08:27:00;0;49	9291;8	59608;0;0;51;
$GPXUP;3631;08:27:01;0;49	9292;8	59593;0;0;55;
$GPXUP;3631;08:27:02;0;49	92928;8	59572;0;0;64;
$GPXUP;3631;08:27:03;0;49	92933;8	59549;0;0;64;
$GPXUP;3631;08:27:04;0;49	92937;8	59524;0;0;63;
$GPXUP;3631;08:27:05;0;49	92936;8	595;0;0;61;
$GPXUP;3631;08:27:06;0;49	9293;8	59479;0;0;61;
$GPXUP;3631;08:27:07;0;49	92918;8	59462;0;0;62;
$GPXUP;3631;08:27:08;0;49	92905;8	59453;0;0;52;
$GPXUP;3631;08:27:09;0;49	92892;8	59452;0;0;46;
$GPXUP;3631;08:27:10;0;49	92879;8	59458;0;0;47;
$GPXUP;3631;08:27:11;0;49	92868;8	59471;0;0;53;
$GPXUP;3631;08:27:12;0;49	92859;8	5949;0;0;57;
$GPXUP;3631;08:27:13;0;49	92854;8	59511;0;0;53;
$GPXUP;3631;08:27:14;0;49	92852;8	59531;0;0;49;
$GPXUP;3631;08:27:15;0;49	92851;8	59551;0;0;50;
$GPXUP;3631;08:27:16;0;49	92851;8	5957;0;0;47;
$GPXUP;3631;08:27:17;0;49	92852;8	59586;0;0;36;
$GPXUP;3631;08:27:18;0;49	92854;8	59598;0;0;29;
$GPXUP;3631;08:27:19;0;49	92858;8	59604;0;0;22;
$GPXUP;3631;08:27:20;0;49	92857;8	59602;0;0;0;
$GPXUP;3631;08:27:21;0;49	92857;8	59601;0;0;0;
$GPXUP;3631;08:27:22;0;49	92857;8	596;0;0;0;
$GPXUP;3631;08:27:23;0;49	92857;8	596;0;0;0;
$GPXUP;3631;08:27:24;0;49	92857;8	596;0;0;0;
$GPXUP;3631;08:27:25;0;49	92857;8	596;0;0;0;
$GPXUP;3631;08:27:26;0;49	92857;8	596;0;0;0;
$GPXUP;3631;08:27:27;0;49	92857;8	596;0;0;0;
$GPXUP;3631;08:27:28;0;49	92857;8	596;0;0;0;
$GPXUP;3631;08:27:29;0;49	92857;8	596;0;0;0;
$GPXUP;3631;08:27:30;0;49	92857;8	596;0;0;0;
$GPXUP;3631;08:27:31;0;49	92857;8	596;0;0;0;
$GPXUP;3631;08:27:32;0;49	92857;8	596;0;0;0;
$GPXUP;3631;08:27:33;0;49	92857;8	596;0;0;0;
$GPXUP;3631;08:27:34;0;49	92857;8	596;0;0;0;
$GPXUP;3631;08:27:35;0;49	92857;8	596;0;0;0;
$GPXUP;3631;08:27:36;0;49	92857;8	596;0;0;0;
$GPXUP;3631;08:27:37;0;49	92857;8	596;0;0;0;
$GPXUP;3631;08:27:38;0;49	92857;8	596;0;0;0;
$GPXUP;3631;08:27:39;0;49	92857;8	596;0;0;0;
$GPXUP;3631;08:27:40;0;49	92857;8	596;0;0;0;
$GPXUP;3631;08:27:41;0;49	92857;8	596;0;0;0;
$GPXUP;3631;08:27:42;0;49	92857;8	596;0;0;0;
$GPXUP;3631;08:27:43;0;49	92857;8	596;0;0;0;
$GPXUP;3631;08:27:44;0;49	92857;8	596;0;0;0;
$GPXUP;3631;08:27:45;0;49	92857;8	596;0;0;0;
$GPXUP;3631;08:27:46;0;49	92857;8	596;0;0;0;
$GPXUP;3631;08:27:47;0;49	92857;8	596;0;0;0;
$GPXUP;3631;08:27:48;0;49	92857;8	596;0;0;0;
$GPXUP;3631;08:27:49;0;49	92857;8	596;0;0;0;
$GPXUP;3631;08:27:50;0;49	92857;8	596;0;0;0;
$GPXUP;3631;08:27:51;0;49	92857;8	596;0;0;0;
$GPXUP;3631;08:27:52;0;49	92857;8	596;0;0;0;
$GPXUP;3631;08:27:53;0;49	92857;8	596;0;0;0;
$GPXUP;3631;08:27:54;0;49	92857;8	596;0;0;0;
$GPXUP;3631;08:27:55;0;49	92857;8	596;0;0;0;
$GPXUP;3631;08:27:56;0;49	92857;8	596;0;0;0;
$GPXUP;3631;08:27:57;0;49	92857;8	596;0;0;0;
$GPXUP;3631;08:27:58;0;49	92857;8	596;0;0;0;
$GPXUP;3631;08:27:59;0;49	92857;8	596;0;0;0;
$GPXUP;3631;08:28:00;0;49	92857;8	596;0;0;0;
$GPXUP;3631;08:28:01;0;49	92857;8	596;0;0;0;
$GPXUP;3631;08:28:02;0;49	92857;8	596;0;0;0;
$GPXUP;3631;08:28:03;0;49	92857;8	596;0;0;0;
$GPXUP;3631;08:28:04;0;49	92857;8	596;0;0;0;
$GPXUP;3631;08:28:05;0;49	92857;8	596;0;0;0;
$GPXUP;3631;08:28:06;0;49	92857;8	596;0;0;0;
$GPXUP;3631;08:28:07;0;49	92857;8	596;0;0;0;
$GPXUP;3631;08:28:08;0;49	92857;8	596;0;0;0;
$GPXUP;3631;08:28:09;0;49	92857;8	596;0;0;0;
$GPXUP;3631;08:28:10;0;49	92857;8	596;0;0;0;
$GPXUP;3631;08:28:11;0;49	92857;8	596;0;0;0;
$GPXUP;3631;08:28:12;0;49	92857;8	596;0;0;0;
$GPXUP;3631;08:28:13;0;49	92857;8	596;0;0;0;
$GPXUP;3631;08:28:14;0;49	92857;8	596;0;0;0;
$GPXUP;3631;08:28:15;0;49	92857;8	596;0;0;0;
$GPXUP;3631;08:28:16;0;49	92857;8	596;0;0;0;
$GPXUP;3631;08:28:17;0;49	92857;8	596;0;0;0;
$GPXUP;3631;08:28:18;0;49	92857;8	596;0;0;0;
$GPXUP;3631;08:28:19;0;49	92857;8	596;0;0;0;
$GPXUP;3631;08:28:20;0;49	92857;8	596;0;0;0;
$GPXUP;3631;08:28:21;0;49	92857;8	596;0;0;0;
$GPXUP;3631;08:28:22;0;49	92857;8	596;0;0;0;
$GPXUP;3631;08:28:23;0;49	92857;8	596;0;0;0;
$GPXUP;3631;08:28:24;0;49	92857;8	596;0;0;0;
$GPXUP;3631;08:28:25;0;49	92857;8	596;0;0;0;
$GPXUP;3631;08:28:26;0;49	92857;8	596;0;0;0;
$GPXUP;3631;08:28:27;0;49	92857;8	596;0;0;0;
$GPXUP;3631;08:28:28;0;49	92857;8	596;0;0;0;
$GPXUP;3631;08:28:29;0;49	92857;8	596;0;0;0;
$GPXUP;3631;08:28:30;0;49	92857;8	596;0;0;0;
$GPXUP;3631;08:28:31;0;49	92857;8	596;0;0;0;
$GPXUP;3631;08:28:32;0;49	92857;8	596;0;0;0;
$GPXUP;3631;08:28:33;0;49	92857;8	596;0;0;0;
$GPXUP;3631;08:28:34;0;49	92857;8	596;0;0;0;
$GPXUP;3631;08:28:35;0;49	92857;8	596;0;0;0;
$GPXUP;3631;08:28:36;0;49	92857;8	596;0;0;0;
$GPXUP;3631;08:28:37;0;49	92857;8	596;0;0;0;
$GPXUP;3631;08:28:38;0;49	92857;8	596;0;0;0;
$GPXUP;3631;08:28:39;0;49	92857;8	596;0;0;0;
$GPXUP;3631;08:28:40;0;49	92857;8	596;0;0;0;
$GPXUP;3631;08:28:41;0;49	92857;8	596;0;0;0;
$GPXUP;3631;08:28:42;0;49	92857;8	596;0;0;0;
$GPXUP;3631;08:28:43;0;49	92857;8	596;0;0;0;
$GPXUP;3631;08:28:44;0;49	92857;8	596;0;0;0;
$GPXUP;3631;08:28:45;0;49	92857;8	596;0;0;0;
$GPXUP;3631;08:28:46;0;49	92857;8	596;0;0;0;
$GPXUP;3631;08:28:47;0;49	92857;8	596;0;0;0;
$GPXUP;3631;08:28:48;0;49	92857;8	596;0;0;0;
$GPXUP;3631;08:28:49;0;49	92857;8	596;0;0;0;
$GPXUP;3631;08:28:50;0;49	92857;8	596;0;0;0;
$GPXUP;3631;08:28:51;0;49	92857;8	596;0;0;0;
$GPXUP;3631;08:28:52;0;49	92857;8	596;0;0;0;
$GPXUP;3631;08:28:53;0;49	92857;8	596;0;0;0;
$GPXUP;3631;08:28:53;0;49	92857;8	596;0;0;0;
$GPXUP;3631;08:28:54;0;49	92857;8	596;0;0;0;
$GPXUP;3631;08:28:55;0;49	92857;8	596;0;0;0;
$GPXUP;3631;08:28:56;0;49	92857;8	596;0;0;0;
$GPXUP;3631;08:28:57;0;49	92857;8	596;0;0;0;
$GPXUP;3631;08:28:58;0;49	92857;8	596;0;0;0;
$GPXUP;3631;08:28:59;0;49	92857;8	596;0;0;0;
$GPXUP;3631;08:29:00;0;49	92857;8	596;0;0;0;
$GPXUP;3631;08:29:01;0;49	92857;8	596;0;0;0;
$GPXUP;3631;08:29:02;0;49	92857;8	596;0;0;0;
$GPXUP;3631;08:29:03;0;49	92857;8	596;0;0;0;
$GPXUP;3631;08:29:04;0;49	92857;8	596;0;0;0;
$GPXUP;3631;08:29:05;0;49	92857;8	596;0;0;0;
$GPXUP;3631;08:29:06;0;49	92857;8	596;0;0;0;
$GPXUP;3631;08:29:07;0;49	92857;8	596;0;0;0;
$GPXUP;3631;08:29:08;0;49	92857;8	596;0;0;0;
$GPXUP;3631;08:29:09;0;49	92857;8	596;0;0;0;
$GPXUP;3631;08:29:10;0;49	92857;8	596;0;0;0;
$GPXUP;3631;08:29:11;0;49	92857;8	596;0;0;0;
$GPXUP;3631;08:29:12;0;49	92857;8	596;0;0;0;
$GPXUP;3631;08:29:13;0;49	92857;8	596;0;0;0;
$GPXUP;3631;08:29:14;0;49	92857;8	596;0;0;0;
$GPXUP;3631;08:29:15;0;49	92857;8	596;0;0;0;
$GPXUP;3631;08:29:16;0;49	92857;8	596;0;0;0;
$GPXUP;3631;08:29:17;0;49	92857;8	596;0;0;0;
$GPXUP;3631;08:29:18;0;49	92857;8	596;0;0;0;
$GPXUP;3631;08:29:19;0;49	92857;8	596;0;0;0;
$GPXUP;3631;08:29:20;0;49	92857;8	596;0;0;0;
$GPXUP;3631;08:29:21;0;49	92857;8	596;0;0;0;
$GPXUP;3631;08:29:22;0;49	92857;8	596;0;0;0;
$GPXUP;3631;08:29:23;0;49	92857;8	596;0;0;0;
$GPXUP;3631;08:29:24;0;49	92857;8	596;0;0;0;
$GPXUP;3631;08:29:25;0;49	92857;8	596;0;0;0;
$GPXUP;3631;08:29:26;0;49	92857;8	596;0;0;0;
$GPXUP;3631;08:29:27;0;49	92857;8	596;0;0;0;
$GPXUP;3631;08:29:28;0;49	92857;8	596;0;0;0;
$GPXUP;3631;08:29:29;0;49	92857;8	596;0;0;0;
$GPXUP;3631;08:29:30;0;49	92857;8	596;0;0;0;
$GPXUP;3631;08:29:31;0;49	92857;8	596;0;0;0;
$GPXUP;3631;08:29:32;0;49	92857;8	596;0;0;0;
$GPXUP;3631;08:29:33;0;49	92857;8	596;0;0;0;
$GPXUP;3631;08:29:34;0;49	92857;8	596;0;0;0;
$GPXUP;3631;08:29:35;0;49	92857;8	596;0;0;0;
$GPXUP;3631;08:29:36;0;49	92857;8	596;0;0;0;
$GPXUP;3631;08:29:37;0;49	92857;8	596;0;0;0;
$GPXUP;3631;08:29:38;0;49	92857;8	596;0;0;0;
$GPXUP;3631;08:29:39;0;49	92857;8	596;0;0;0;
$GPXUP;3631;08:29:40;0;49	92857;8	596;0;0;0;
$GPXUP;3631;08:29:41;0;49	92857;8	596;0;0;0;
$GPXUP;3631;08:29:42;0;49	92857;8	596;0;0;0;
$GPXUP;3631;08:29:43;0;49	92857;8	596;0;0;0;
$GPXUP;3631;08:29:44;0;49	92857;8	596;0;0;0;
$GPXUP;3631;08:29:45;0;49	92857;8	596;0;0;0;
$GPXUP;3631;08:29:46;0;49	92857;8	596;0;0;0;
$GPXUP;3631;08:29:47;0;49	92857;8	596;0;0;0;
$GPXUP;3631;08:29:48;0;49	92857;8	596;0;0;0;
$GPXUP;3631;08:29:49;0;49	92857;8	596;0;0;0;
$GPXUP;3631;08:29:50;0;49	92857;8	596;0;0;0;
$GPXUP;3631;08:29:51;0;49	92857;8	596;0;0;0;
$GPXUP;3631;08:29:52;0;49	92857;8	596;0;0;0;
$GPXUP;3631;08:29:53;0;49	92857;8	596;0;0;0;
$GPXUP;3631;08:29:54;0;49	92857;8	596;0;0;0;
$GPXUP;3631;08:29:55;0;49	92857;8	596;0;0;0;
$GPXUP;3631;08:29:56;0;49	92857;8	596;0;0;0;
$GPXUP;3631;08:29:57;0;49	92857;8	596;0;0;0;
$GPXUP;3631;08:29:58;0;49	92857;8	596;0;0;0;
$GPXUP;3631;08:29:59;0;49	92857;8	596;0;0;0;
$GPXUP;3631;08:30:00;0;49	92857;8	596;0;0;0;
$GPXUP;3631;08:30:01;0;49	92857;8	596;0;0;0;
$GPXUP;3631;08:30:02;0;49	92857;8	596;0;0;0;
$GPXUP;3631;08:30:03;0;49	92857;8	596;0;0;0;
$GPXUP;3631;08:30:04;0;49	92857;8	596;0;0;0;
$GPXUP;3631;08:30:05;0;49	92857;8	596;0;0;0;
$GPXUP;3631;08:30:06;0;49	92857;8	596;0;0;0;
$GPXUP;3631;08:30:07;0;49	92857;8	596;0;0;0;
$GPXUP;3631;08:30:08;0;49	92857;8	596;0;0;0;
$GPXUP;3631;08:30:09;0;49	92857;8	596;0;0;0;
$GPXUP;3631;08:30:10;0;49	92857;8	596;0;0;0;
$GPXUP;3631;08:30:11;0;49	92857;8	596;0;0;0;
$GPXUP;3631;08:30:12;0;49	92857;8	596;0;0;0;
$GPXUP;3631;08:30:13;0;49	92857;8	596;0;0;0;
$GPXUP;3631;08:30:14;0;49	92857;8	596;0;0;0;
$GPXUP;3631;08:30:15;0;49	92857;8	596;0;0;0;
$GPXUP;3631;08:30:16;0;49	92857;8	596;0;0;0;
$GPXUP;3631;08:30:17;0;49	92857;8	596;0;0;0;
$GPXUP;3631;08:30:18;0;49	92857;8	596;0;0;0;
$GPXUP;3631;08:30:19;0;49	92857;8	596;0;0;0;
$GPXUP;3631;08:30:20;0;49	92857;8	596;0;0;0;
$GPXUP;3631;08:30:21;0;49	92857;8	596;0;0;0;
$GPXUP;3631;08:30:22;0;49	92857;8	596;0;0;0;
$GPXUP;3631;08:30:23;0;49	92857;8	596;0;0;0;
$GPXUP;3631;08:30:24;0;49	92857;8	596;0;0;0;
$GPXUP;3631;08:30:25;0;49	92857;8	596;0;0;0;
$GPXUP;3631;08:30:26;0;49	92857;8	596;0;0;0;
$GPXUP;3631;08:30:27;0;49	92857;8	596;0;0;0;
$GPXUP;3631;08:30:28;0;49	92857;8	596;0;0;0;
$GPXUP;3631;08:30:29;0;49	92857;8	596;0;0;0;
$GPXUP;3631;08:30:30;0;49	92857;8	596;0;0;0;
$GPXUP;3631;08:30:31;0;49	92857;8	596;0;0;0;
$GPXUP;3631;08:30:32;0;49	92857;8	596;0;0;0;
$GPXUP;3631;08:30:33;0;49	92857;8	596;0;0;0;
$GPXUP;3631;08:30:34;0;49	92857;8	596;0;0;0;
$GPXUP;3631;08:30:35;0;49	92857;8	596;0;0;0;
$GPXUP;3631;08:30:36;0;49	92857;8	596;0;0;0;
$GPXUP;3631;08:30:37;0;49	92857;8	596;0;0;0;
$GPXUP;3631;08:30:38;0;49	92857;8	596;0;0;0;
$GPXUP;3631;08:30:39;0;49	92857;8	596;0;0;0;
$GPXUP;3631;08:30:40;0;49	92857;8	596;0;0;0;
$GPXUP;3631;08:30:41;0;49	92857;8	596;0;0;0;
$GPXUP;3631;08:30:42;0;49	92857;8	596;0;0;0;
$GPXUP;3631;08:30:43;0;49	92857;8	596;0;0;0;
$GPXUP;3631;08:30:44;0;49	92857;8	596;0;0;0;
$GPXUP;3631;08:30:45;0;49	92857;8	596;0;0;0;
$GPXUP;3631;08:30:46;0;49	92857;8	596;0;0;0;
$GPXUP;3631;08:30:47;0;49	92857;8	596;0;0;0;
$GPXUP;3631;08:30:48;0;49	92857;8	596;0;0;0;
$GPXUP;3631;08:30:49;0;49	92857;8	596;0;0;0;
$GPXUP;3631;08:30:50;0;49	92857;8	596;0;0;0;
$GPXUP;3631;08:30:51;0;49	92857;8	596;0;0;0;
$GPXUP;3631;08:30:52;0;49	92857;8	596;0;0;0;
$GPXUP;3631;08:30:53;0;49	92857;8	596;0;0;0;
$GPXUP;3631;08:30:54;0;49	92857;8	596;0;0;0;
$GPXUP;3631;08:30:55;0;49	92857;8	596;0;0;0;
$GPXUP;3631;08:30:56;0;49	92857;8	596;0;0;0;
$GPXUP;3631;08:30:57;0;49	92857;8	596;0;0;0;
$GPXUP;3631;08:30:58;0;49	92857;8	596;0;0;0;
$GPXUP;3631;08:30:59;0;49	92857;8	596;0;0;0;
$GPXUP;3631;08:31:00;0;49	92857;8	596;0;0;0;
$GPXUP;3631;08:31:01;0;49	92857;8	596;0;0;0;
$GPXUP;3631;08:31:02;0;49	92857;8	596;0;0;0;
$GPXUP;3631;08:31:03;0;49	92857;8	596;0;0;0;
$GPXUP;3631;08:31:04;0;49	92857;8	596;0;0;0;
$GPXUP;3631;08:31:05;0;49	92857;8	596;0;0;0;
$GPXUP;3631;08:31:06;0;49	92857;8	596;0;0;0;
$GPXUP;3631;08:31:07;0;49	92857;8	596;0;0;0;
$GPXUP;3631;08:31:08;0;49	92857;8	596;0;0;0;
$GPXUP;3631;08:31:09;0;49	92857;8	596;0;0;0;
$GPXUP;3631;08:31:10;0;49	92857;8	596;0;0;0;
$GPXUP;3631;08:31:11;0;49	92857;8	596;0;0;0;
$GPXUP;3631;08:31:12;0;49	92857;8	596;0;0;0;
$GPXUP;3631;08:31:13;0;49	92857;8	596;0;0;0;
$GPXUP;3631;08:31:14;0;49	92857;8	596;0;0;0;
$GPXUP;3631;08:31:15;0;49	92857;8	596;0;0;0;
$GPXUP;3631;08:31:16;0;49	92857;8	596;0;0;0;
$GPXUP;3631;08:31:17;0;49	92857;8	596;0;0;0;
$GPXUP;3631;08:31:18;0;49	92857;8	596;0;0;0;
$GPXUP;3631;08:31:19;0;49	92857;8	596;0;0;0;
$GPXUP;3631;08:31:20;0;49	92857;8	596;0;0;0;
$GPXUP;3631;08:31:21;0;49	92857;8	596;0;0;0;
$GPXUP;3631;08:31:22;0;49	92857;8	596;0;0;0;
$GPXUP;3631;08:31:23;0;49	92857;8	596;0;0;0;
$GPXUP;3631;08:31:24;0;49	92857;8	596;0;0;0;
$GPXUP;3631;08:31:25;0;49	92857;8	596;0;0;0;
$GPXUP;3631;08:31:26;0;49	92857;8	596;0;0;0;
$GPXUP;3631;08:31:27;0;49	92857;8	596;0;0;0;
$GPXUP;3631;08:31:28;0;49	92857;8	596;0;0;0;
$GPXUP;3631;08:31:29;0;49	92857;8	596;0;0;0;
$GPXUP;3631;08:31:30;0;49	92857;8	596;0;0;0;
$GPXUP;3631;08:31:31;0;49	92857;8	596;0;0;0;
$GPXUP;3631;08:31:32;0;49	92857;8	596;0;0;0;
$GPXUP;3631;08:31:33;0;49	92857;8	596;0;0;0;
$GPXUP;3631;08:31:34;0;49	92857;8	596;0;0;0;
$GPXUP;3631;08:31:35;0;49	92857;8	596;0;0;0;
$GPXUP;3631;08:31:36;0;49	92857;8	596;0;0;0;
$GPXUP;3631;08:31:37;0;49	92857;8	596;0;0;0;
$GPXUP;3631;08:31:38;0;49	92857;8	596;0;0;0;
$GPXUP;3631;08:31:39;0;49	92857;8	596;0;0;0;
$GPXUP;3631;08:31:40;0;49	92857;8	596;0;0;0;
$GPXUP;3631;08:31:41;0;49	92857;8	596;0;0;0;
$GPXUP;3631;08:31:42;0;49	92857;8	596;0;0;0;
$GPXUP;3631;08:31:43;0;49	92857;8	596;0;0;0;
$GPXUP;3631;08:31:44;0;49	92857;8	596;0;0;0;
$GPXUP;3631;08:31:45;0;49	92857;8	596;0;0;0;
$GPXUP;3631;08:31:46;0;49	92857;8	596;0;0;0;
$GPXUP;3631;08:31:47;0;49	92857;8	596;0;0;0;
$GPXUP;3631;08:31:48;0;49	92857;8	596;0;0;0;
$GPXUP;3631;08:31:49;0;49	92857;8	596;0;0;0;
$GPXUP;3631;08:31:50;0;49	92857;8	596;0;0;0;
$GPXUP;3631;08:31:51;0;49	92857;8	596;0;0;0;
$GPXUP;3631;08:31:52;0;49	92857;8	596;0;0;0;
$GPXUP;3631;08:31:53;0;49	92857;8	596;0;0;0;
$GPXUP;3631;08:31:54;0;49	92857;8	596;0;0;0;
$GPXUP;3631;08:31:55;0;49	92857;8	596;0;0;0;
$GPXUP;3631;08:31:56;0;49	92857;8	596;0;0;0;
$GPXUP;3631;08:31:57;0;49	92857;8	596;0;0;0;
$GPXUP;3631;08:31:58;0;49	92857;8	596;0;0;0;
$GPXUP;3631;08:31:59;0;49	92857;8	596;0;0;0;
$GPXUP;3631;08:32:00;0;49	92857;8	596;0;0;0;
$GPXUP;3631;08:32:01;0;49	92857;8	596;0;0;0;
$GPXUP;3631;08:32:02;0;49	92857;8	596;0;0;0;
$GPXUP;3631;08:32:03;0;49	92857;8	596;0;0;0;
$GPXUP;3631;08:32:04;0;49	92857;8	596;0;0;0;
$GPXUP;3631;08:32:05;0;49	92857;8	596;0;0;0;
$GPXUP;3631;08:32:06;0;49	92857;8	596;0;0;0;
$GPXUP;3631;08:32:07;0;49	92857;8	596;0;0;0;
$GPXUP;3631;08:32:08;0;49	92857;8	596;0;0;0;
$GPXUP;3631;08:32:09;0;49	92857;8	596;0;0;0;
$GPXUP;3631;08:32:10;0;49	92857;8	596;0;0;0;
$GPXUP;3631;08:32:11;0;49	92857;8	596;0;0;0;
$GPXUP;3631;08:32:12;0;49	92857;8	596;0;0;0;
$GPXUP;3631;08:32:13;0;49	92857;8	596;0;0;0;
$GPXUP;3631;08:32:14;0;49	92857;8	596;0;0;0;
$GPXUP;3631;08:32:15;0;49	92857;8	596;0;0;0;
$GPXUP;3631;08:32:16;0;49	92857;8	596;0;0;0;
$GPXUP;3631;08:32:17;0;49	92857;8	596;0;0;0;
$GPXUP;3631;08:32:18;0;49	92857;8	596;0;0;0;
$GPXUP;3631;08:32:19;0;49	92857;8	596;0;0;0;
$GPXUP;3631;08:32:20;0;49	92857;8	596;0;0;0;
$GPXUP;3631;08:32:21;0;49	92857;8	596;0;0;0;
$GPXUP;3631;08:32:22;0;49	92857;8	596;0;0;0;
$GPXUP;3631;08:32:23;0;49	92857;8	596;0;0;0;
$GPXUP;3631;08:32:24;0;49	92857;8	596;0;0;0;
$GPXUP;3631;08:32:25;0;49	92857;8	596;0;0;0;
$GPXUP;3631;08:32:26;0;49	92857;8	596;0;0;0;
$GPXUP;3631;08:32:27;0;49	92857;8	596;0;0;0;
$GPXUP;3631;08:32:28;0;49	92857;8	596;0;0;0;
$GPXUP;3631;08:32:29;0;49	92857;8	596;0;0;0;
$GPXUP;3631;08:32:30;0;49	92857;8	596;0;0;0;
$GPXUP;3631;08:32:31;0;49	92857;8	596;0;0;0;
$GPXUP;3631;08:32:32;0;49	92857;8	596;0;0;0;
$GPXUP;3631;08:32:33;0;49	92857;8	596;0;0;0;
$GPXUP;3631;08:32:34;0;49	92857;8	596;0;0;0;
$GPXUP;3631;08:32:35;0;49	92857;8	596;0;0;0;
$GPXUP;3631;08:32:36;0;49	92857;8	596;0;0;0;
$GPXUP;3631;08:32:37;0;49	92857;8	596;0;0;0;
$GPXUP;3631;08:32:38;0;49	92857;8	596;0;0;0;
$GPXUP;3631;08:32:39;0;49	92857;8	596;0;0;0;
$GPXUP;3631;08:32:40;0;49	92857;8	596;0;0;0;
$GPXUP;3631;08:32:41;0;49	92857;8	596;0;0;0;
$GPXUP;3631;08:32:42;0;49	92857;8	596;0;0;0;
$GPXUP;3631;08:32:43;0;49	92857;8	596;0;0;0;
$GPXUP;3631;08:32:44;0;49	92857;8	596;0;0;0;
$GPXUP;3631;08:32:45;0;49	92857;8	596;0;0;0;
$GPXUP;3631;08:32:46;0;49	92857;8	596;0;0;0;
$GPXUP;3631;08:32:47;0;49	92857;8	596;0;0;0;
$GPXUP;3631;08:32:48;0;49	92857;8	596;0;0;0;
$GPXUP;3631;08:32:49;0;49	92857;8	596;0;0;0;
$GPXUP;3631;08:32:50;0;49	92857;8	596;0;0;0;
$GPXUP;3631;08:32:51;0;49	92857;8	596;0;0;0;
$GPXUP;3631;08:32:52;0;49	92857;8	596;0;0;0;
$GPXUP;3631;08:32:53;0;49	92857;8	596;0;0;0;
$GPXUP;3631;08:32:54;0;49	92857;8	596;0;0;0;
$GPXUP;3631;08:32:55;0;49	92857;8	596;0;0;0;
$GPXUP;3631;08:32:56;0;49	92857;8	596;0;0;0;
$GPXUP;3631;08:32:57;0;49	92857;8	596;0;0;0;
$GPXUP;3631;08:32:58;0;49	92857;8	596;0;0;0;
$GPXUP;3631;08:32:59;0;49	92857;8	596;0;0;0;
$GPXUP;3631;08:33:00;0;49	92857;8	596;0;0;0;
$GPXUP;3631;08:33:01;0;49	92857;8	596;0;0;0;
$GPXUP;3631;08:33:02;0;49	92857;8	596;0;0;0;
$GPXUP;3631;08:33:03;0;49	92857;8	596;0;0;0;
$GPXUP;3631;08:33:04;0;49	92857;8	596;0;0;0;
$GPXUP;3631;08:33:05;0;49	92857;8	596;0;0;0;
$GPXUP;3631;08:33:06;0;49	92857;8	596;0;0;0;
$GPXUP;3631;08:33:07;0;49	92857;8	596;0;0;0;
$GPXUP;3631;08:33:08;0;49	92857;8	596;0;0;0;
$GPXUP;3631;08:33:09;0;49	92857;8	596;0;0;0;
$GPXUP;3631;08:33:10;0;49	92857;8	596;0;0;0;
$GPXUP;3631;08:33:11;0;49	92857;8	596;0;0;0;
$GPXUP;3631;08:33:12;0;49	92857;8	596;0;0;0;
$GPXUP;3631;08:33:13;0;49	92857;8	596;0;0;0;
$GPXUP;3631;08:33:14;0;49	92857;8	596;0;0;0;
$GPXUP;3631;08:33:15;0;49	92857;8	596;0;0;0;
$GPXUP;3631;08:33:16;0;49	92857;8	596;0;0;0;
$GPXUP;3631;08:33:17;0;49	92857;8	596;0;0;0;
$GPXUP;3631;08:33:18;0;49	92857;8	596;0;0;0;
$GPXUP;3631;08:33:19;0;49	92857;8	596;0;0;0;
$GPXUP;3631;08:33:20;0;49	92857;8	596;0;0;0;
$GPXUP;3631;08:33:21;0;49	92857;8	596;0;0;0;
$GPXUP;3631;08:33:22;0;49	92857;8	596;0;0;0;
$GPXUP;3631;08:33:23;0;49	92857;8	596;0;0;0;
$GPXUP;3631;08:33:24;0;49	92857;8	596;0;0;0;
$GPXUP;3631;08:33:25;0;49	92857;8	596;0;0;0;
$GPXUP;3631;08:33:26;0;49	92857;8	596;0;0;0;
$GPXUP;3631;08:33:27;0;49	92857;8	596;0;0;0;
$GPXUP;3631;08:33:28;0;49	92857;8	596;0;0;0;
$GPXUP;3631;08:33:29;0;49	92857;8	596;0;0;0;
$GPXUP;3631;08:33:30;0;49	92857;8	596;0;0;0;
$GPXUP;3631;08:33:31;0;49	92857;8	596;0;0;0;
$GPXUP;3631;08:33:32;0;49	92857;8	596;0;0;0;
$GPXUP;3631;08:33:33;0;49	92857;8	596;0;0;0;
$GPXUP;3631;08:33:34;0;49	92857;8	596;0;0;0;
$GPXUP;3631;08:33:35;0;49	92857;8	596;0;0;0;
$GPXUP;3631;08:33:36;0;49	92857;8	596;0;0;0;
$GPXUP;3631;08:33:37;0;49	92857;8	596;0;0;0;
$GPXUP;3631;08:33:38;0;49	92857;8	596;0;0;0;
$GPXUP;3631;08:33:39;0;49	92857;8	596;0;0;0;
$GPXUP;3631;08:33:40;0;49	92857;8	596;0;0;0;
$GPXUP;3631;08:33:41;0;49	92857;8	596;0;0;0;
$GPXUP;3631;08:33:42;0;49	92857;8	596;0;0;0;
$GPXUP;3631;08:33:43;0;49	92857;8	596;0;0;0;
$GPXUP;3631;08:33:44;0;49	92857;8	596;0;0;0;
$GPXUP;3631;08:33:45;0;49	92857;8	596;0;0;0;
$GPXUP;3631;08:33:46;0;49	92857;8	596;0;0;0;
$GPXUP;3631;08:33:47;0;49	92857;8	596;0;0;0;
$GPXUP;3631;08:33:48;0;49	92857;8	596;0;0;0;
$GPXUP;3631;08:33:49;0;49	92857;8	596;0;0;0;
$GPXUP;3631;08:33:50;0;49	92857;8	596;0;0;0;
$GPXUP;3631;08:33:51;0;49	92857;8	596;0;0;0;
$GPXUP;3631;08:33:52;0;49	92857;8	596;0;0;0;
$GPXUP;3631;08:33:53;0;49	92857;8	596;0;0;0;
$GPXUP;3631;08:33:54;0;49	92857;8	596;0;0;0;
$GPXUP;3631;08:33:55;0;49	92857;8	596;0;0;0;
$GPXUP;3631;08:33:56;0;49	92857;8	596;0;0;0;
$GPXUP;3631;08:33:57;0;49	92857;8	596;0;0;0;
$GPXUP;3631;08:33:58;0;49	92857;8	596;0;0;0;
$GPXUP;3631;08:33:59;0;49	92857;8	596;0;0;0;
$GPXUP;3631;08:34:00;0;49	92857;8	596;0;0;0;
$GPXUP;3631;08:34:01;0;49	92857;8	596;0;0;0;
$GPXUP;3631;08:34:02;0;49	92857;8	596;0;0;0;
$GPXUP;3631;08:34:03;0;49	92857;8	596;0;0;0;
$GPXUP;3631;08:34:04;0;49	92857;8	596;0;0;0;
$GPXUP;3631;08:34:05;0;49	92857;8	596;0;0;0;
$GPXUP;3631;08:34:06;0;49	92857;8	596;0;0;0;
$GPXUP;3631;08:34:07;0;49	92857;8	596;0;0;0;
$GPXUP;3631;08:34:08;0;49	92857;8	596;0;0;0;
$GPXUP;3631;08:34:09;0;49	92857;8	596;0;0;0;
$GPXUP;3631;08:34:10;0;49	92857;8	596;0;0;0;
$GPXUP;3631;08:34:11;0;49	92857;8	596;0;0;0;
$GPXUP;3631;08:34:12;0;49	92857;8	596;0;0;0;
$GPXUP;3631;08:34:13;0;49	92857;8	596;0;0;0;
$GPXUP;3631;08:34:14;0;49	92857;8	596;0;0;0;
$GPXUP;3631;08:34:15;0;49	92857;8	596;0;0;0;
$GPXUP;3631;08:34:16;0;49	92857;8	596;0;0;0;
$GPXUP;3631;08:34:17;0;49	92857;8	596;0;0;0;
$GPXUP;3631;08:34:18;0;49	92857;8	596;0;0;0;
$GPXUP;3631;08:34:19;0;49	92857;8	596;0;0;0;
$GPXUP;3631;08:34:20;0;49	92857;8	596;0;0;0;
$GPXUP;3631;08:34:21;0;49	92857;8	596;0;0;0;
$GPXUP;3631;08:34:22;0;49	92857;8	596;0;0;0;
$GPXUP;3631;08:34:23;0;49	92857;8	596;0;0;0;
$GPXUP;3631;08:34:24;0;49	92857;8	596;0;0;0;
$GPXUP;3631;08:34:25;0;49	92857;8	596;0;0;0;
$GPXUP;3631;08:34:26;0;49	92857;8	596;0;0;0;
$GPXUP;3631;08:34:27;0;49	92857;8	596;0;0;0;
$GPXUP;3631;08:34:28;0;49	92857;8	596;0;0;0;
$GPXUP;3631;08:34:29;0;49	92857;8	596;0;0;0;
$GPXUP;3631;08:34:30;0;49	92857;8	596;0;0;0;
$GPXUP;3631;08:34:31;0;49	92857;8	596;0;0;0;
$GPXUP;3631;08:34:32;0;49	92857;8	596;0;0;0;
$GPXUP;3631;08:34:33;0;49	92857;8	596;0;0;0;
$GPXUP;3631;08:34:34;0;49	92857;8	596;0;0;0;
$GPXUP;3631;08:34:35;0;49	92857;8	596;0;0;0;
$GPXUP;3631;08:34:36;0;49	92857;8	596;0;0;0;
$GPXUP;3631;08:34:37;0;49	92857;8	596;0;0;0;
$GPXUP;3631;08:34:38;0;49	92857;8	596;0;0;0;
$GPXUP;3631;08:34:39;0;49	92857;8	596;0;0;0;
$GPXUP;3631;08:34:40;0;49	92857;8	596;0;0;0;
$GPXUP;3631;08:34:41;0;49	92857;8	596;0;0;0;
$GPXUP;3631;08:34:42;0;49	92857;8	596;0;0;0;
$GPXUP;3631;08:34:43;0;49	92857;8	596;0;0;0;
$GPXUP;3631;08:34:44;0;49	92857;8	596;0;0;0;
$GPXUP;3631;08:34:45;0;49	92857;8	596;0;0;0;
$GPXUP;3631;08:34:46;0;49	92857;8	596;0;0;0;
$GPXUP;3631;08:34:47;0;49	92857;8	596;0;0;0;
$GPXUP;3631;08:34:48;0;49	92857;8	596;0;0;0;
$GPXUP;3631;08:34:49;0;49	92857;8	596;0;0;0;
$GPXUP;3631;08:34:50;0;49	92857;8	596;0;0;0;
$GPXUP;3631;08:34:51;0;49	92857;8	596;0;0;0;
$GPXUP;3631;08:34:52;0;49	92857;8	596;0;0;0;
$GPXUP;3631;08:34:53;0;49	92857;8	596;0;0;0;
$GPXUP;3631;08:34:54;0;49	92857;8	596;0;0;0;
$GPXUP;3631;08:34:55;0;49	92857;8	596;0;0;0;
$GPXUP;3631;08:34:56;0;49	92857;8	596;0;0;0;
$GPXUP;3631;08:34:57;0;49	92857;8	596;0;0;0;
$GPXUP;3631;08:34:58;0;49	92857;8	596;0;0;0;
$GPXUP;3631;08:34:59;0;49	92857;8	596;0;0;0;
$GPXUP;3631;08:35:00;0;49	92857;8	596;0;0;0;
$GPXUP;3631;08:35:01;0;49	92857;8	596;0;0;0;
$GPXUP;3631;08:35:02;0;49	92857;8	596;0;0;0;
$GPXUP;3631;08:35:03;0;49	92857;8	596;0;0;0;
$GPXUP;3631;08:35:04;0;49	92857;8	596;0;0;0;
$GPXUP;3631;08:35:05;0;49	92857;8	596;0;0;0;
$GPXUP;3631;08:35:06;0;49	92857;8	596;0;0;0;
$GPXUP;3631;08:35:07;0;49	92857;8	596;0;0;0;
$GPXUP;3631;08:35:08;0;49	92857;8	596;0;0;0;
$GPXUP;3631;08:35:09;0;49	92857;8	596;0;0;0;
$GPXUP;3631;08:35:10;0;49	92857;8	596;0;0;0;
$GPXUP;3631;08:35:11;0;49	92857;8	596;0;0;0;
$GPXUP;3631;08:35:12;0;49	92857;8	596;0;0;0;
$GPXUP;3631;08:35:13;0;49	92857;8	596;0;0;0;
$GPXUP;3631;08:35:14;0;49	92857;8	596;0;0;0;
$GPXUP;3631;08:35:15;0;49	92857;8	596;0;0;0;
$GPXUP;3631;08:35:16;0;49	92857;8	596;0;0;0;
$GPXUP;3631;08:35:17;0;49	92857;8	596;0;0;0;
$GPXUP;3631;08:35:18;0;49	92857;8	596;0;0;0;
$GPXUP;3631;08:35:19;0;49	92857;8	596;0;0;0;
$GPXUP;3631;08:35:20;0;49	92857;8	596;0;0;0;
$GPXUP;3631;08:35:21;0;49	92857;8	596;0;0;0;
$GPXUP;3631;08:35:22;0;49	92857;8	596;0;0;0;
$GPXUP;3631;08:35:23;0;49	92857;8	596;0;0;0;
$GPXUP;3631;08:35:24;0;49	92857;8	596;0;0;0;
$GPXUP;3631;08:35:25;0;49	92857;8	596;0;0;0;
$GPXUP;3631;08:35:26;0;49	92857;8	596;0;0;0;
$GPXUP;3631;08:35:27;0;49	92857;8	596;0;0;0;
$GPXUP;3631;08:35:28;0;49	92857;8	596;0;0;0;
$GPXUP;3631;08:35:29;0;49	92857;8	596;0;0;0;
$GPXUP;3631;08:35:30;0;49	92857;8	596;0;0;0;
$GPXUP;3631;08:35:31;0;49	92857;8	596;0;0;0;
$GPXUP;3631;08:35:32;0;49	92857;8	596;0;0;0;
$GPXUP;3631;08:35:33;0;49	92857;8	596;0;0;0;
$GPXUP;3631;08:35:34;0;49	92857;8	596;0;0;0;
$GPXUP;3631;08:35:35;0;49	92857;8	596;0;0;0;
$GPXUP;3631;08:35:36;0;49	92857;8	596;0;0;0;
$GPXUP;3631;08:35:37;0;49	92857;8	596;0;0;0;
$GPXUP;3631;08:35:38;0;49	92857;8	596;0;0;0;
$GPXUP;3631;08:35:39;0;49	92857;8	596;0;0;0;
$GPXUP;3631;08:35:40;0;49	92857;8	596;0;0;0;
$GPXUP;3631;08:35:41;0;49	92857;8	596;0;0;0;
$GPXUP;3631;08:35:42;0;49	92857;8	596;0;0;0;
$GPXUP;3631;08:35:43;0;49	92857;8	596;0;0;0;
$GPXUP;3631;08:35:44;0;49	92857;8	596;0;0;0;
$GPXUP;3631;08:35:45;0;49	92857;8	596;0;0;0;
$GPXUP;3631;08:35:46;0;49	92857;8	596;0;0;0;
$GPXUP;3631;08:35:47;0;49	92857;8	596;0;0;0;
$GPXUP;3631;08:35:48;0;49	92857;8	596;0;0;0;
$GPXUP;3631;08:35:49;0;49	92857;8	596;0;0;0;
$GPXUP;3631;08:35:50;0;49	92857;8	596;0;0;0;
$GPXUP;3631;08:35:51;0;49	92857;8	596;0;0;0;
$GPXUP;3631;08:35:52;0;49	92857;8	596;0;0;0;
$GPXUP;3631;08:35:53;0;49	92857;8	596;0;0;0;
$GPXUP;3631;08:35:54;0;49	92857;8	596;0;0;0;
$GPXUP;3631;08:35:55;0;49	92857;8	596;0;0;0;
$GPXUP;3631;08:35:56;0;49	92857;8	596;0;0;0;
$GPXUP;3631;08:35:57;0;49	92857;8	596;0;0;0;
$GPXUP;3631;08:35:58;0;49	92857;8	596;0;0;0;
$GPXUP;3631;08:35:59;0;49	92857;8	596;0;0;0;
$GPXUP;3631;08:36:00;0;49	92857;8	596;0;0;0;
$GPXUP;3631;08:36:01;0;49	92857;8	596;0;0;0;
$GPXUP;3631;08:36:02;0;49	92857;8	596;0;0;0;
$GPXUP;3631;08:36:03;0;49	92857;8	596;0;0;0;
$GPXUP;3631;08:36:04;0;49	92857;8	596;0;0;0;
$GPXUP;3631;08:36:05;0;49	92857;8	596;0;0;0;
$GPXUP;3631;08:36:06;0;49	92857;8	596;0;0;0;
$GPXUP;3631;08:36:07;0;49	92857;8	596;0;0;0;
$GPXUP;3631;08:36:08;0;49	92857;8	596;0;0;0;
$GPXUP;3631;08:36:09;0;49	92857;8	596;0;0;0;
$GPXUP;3631;08:36:10;0;49	92857;8	596;0;0;0;
$GPXUP;3631;08:36:11;0;49	92857;8	596;0;0;0;
$GPXUP;3631;08:36:12;0;49	92857;8	596;0;0;0;
$GPXUP;3631;08:36:13;0;49	92857;8	596;0;0;0;
$GPXUP;3631;08:36:14;0;49	92857;8	596;0;0;0;
$GPXUP;3631;08:36:15;0;49	92857;8	596;0;0;0;
$GPXUP;3631;08:36:16;0;49	92857;8	596;0;0;0;
$GPXUP;3631;08:36:17;0;49	92857;8	596;0;0;0;
$GPXUP;3631;08:36:18;0;49	92857;8	596;0;0;0;
$GPXUP;3631;08:36:19;0;49	92857;8	596;0;0;0;
$GPXUP;3631;08:36:20;0;49	92857;8	596;0;0;0;
$GPXUP;3631;08:36:21;0;49	92857;8	596;0;0;0;
$GPXUP;3631;08:36:22;0;49	92857;8	596;0;0;0;
$GPXUP;3631;08:36:23;0;49	92857;8	596;0;0;0;
$GPXUP;3631;08:36:24;0;49	92857;8	596;0;0;0;
$GPXUP;3631;08:36:25;0;49	92857;8	596;0;0;0;
$GPXUP;3631;08:36:26;0;49	92857;8	596;0;0;0;
$GPXUP;3631;08:36:27;0;49	92857;8	596;0;0;0;
$GPXUP;3631;08:36:28;0;49	92857;8	596;0;0;0;
$GPXUP;3631;08:36:29;0;49	92857;8	596;0;0;0;
$GPXUP;3631;08:36:30;0;49	92857;8	596;0;0;0;
$GPXUP;3631;08:36:31;0;49	92857;8	596;0;0;0;
$GPXUP;3631;08:36:32;0;49	92857;8	596;0;0;0;
$GPXUP;3631;08:36:33;0;49	92857;8	596;0;0;0;
$GPXUP;3631;08:36:34;0;49	92857;8	596;0;0;0;
$GPXUP;3631;08:36:35;0;49	92857;8	596;0;0;0;
$GPXUP;3631;08:36:36;0;49	92857;8	596;0;0;0;
$GPXUP;3631;08:36:37;0;49	92857;8	596;0;0;0;
$GPXUP;3631;08:36:38;0;49	92857;8	596;0;0;0;
$GPXUP;3631;08:36:39;0;49	92857;8	596;0;0;0;
$GPXUP;3631;08:36:40;0;49	92857;8	596;0;0;0;
$GPXUP;3631;08:36:41;0;49	92857;8	596;0;0;0;
$GPXUP;3631;08:36:42;0;49	92857;8	596;0;0;0;
$GPXUP;3631;08:36:43;0;49	92857;8	596;0;0;0;
$GPXUP;3631;08:36:44;0;49	92857;8	596;0;0;0;
$GPXUP;3631;08:36:45;0;49	92857;8	596;0;0;0;
$GPXUP;3631;08:36:46;0;49	92857;8	596;0;0;0;
$GPXUP;3631;08:36:47;0;49	92857;8	596;0;0;0;
$GPXUP;3631;08:36:48;0;49	92857;8	596;0;0;0;
$GPXUP;3631;08:36:49;0;49	92857;8	596;0;0;0;
$GPXUP;3631;08:36:50;0;49	92857;8	596;0;0;0;
$GPXUP;3631;08:36:51;0;49	92857;8	596;0;0;0;
$GPXUP;3631;08:36:52;0;49	92857;8	596;0;0;0;
$GPXUP;3631;08:36:53;0;49	92857;8	596;0;0;0;
$GPXUP;3631;08:36:54;0;49	92857;8	596;0;0;0;
$GPXUP;3631;08:36:55;0;49	92857;8	596;0;0;0;
$GPXUP;3631;08:36:56;0;49	92857;8	596;0;0;0;
$GPXUP;3631;08:36:57;0;49	92857;8	596;0;0;0;
$GPXUP;3631;08:36:58;0;49	92857;8	596;0;0;0;
$GPXUP;3631;08:36:59;0;49	92857;8	596;0;0;0;
$GPXUP;3631;08:37:00;0;49	92857;8	596;0;0;0;
$GPXUP;3631;08:37:01;0;49	92857;8	596;0;0;0;
$GPXUP;3631;08:37:02;0;49	92857;8	596;0;0;0;
$GPXUP;3631;08:37:03;0;49	92857;8	596;0;0;0;
$GPXUP;3631;08:37:04;0;49	92857;8	596;0;0;0;
$GPXUP;3631;08:37:05;0;49	92857;8	596;0;0;0;
$GPXUP;3631;08:37:06;0;49	92857;8	596;0;0;0;
$GPXUP;3631;08:37:07;0;49	92857;8	596;0;0;0;
$GPXUP;3631;08:37:08;0;49	92857;8	596;0;0;0;
$GPXUP;3631;08:37:09;0;49	92857;8	596;0;0;0;
$GPXUP;3631;08:37:10;0;49	92857;8	596;0;0;0;
$GPXUP;3631;08:37:11;0;49	92857;8	596;0;0;0;
$GPXUP;3631;08:37:12;0;49	92857;8	596;0;0;0;
$GPXUP;3631;08:37:13;0;49	92857;8	596;0;0;0;
$GPXUP;3631;08:37:14;0;49	92857;8	596;0;0;0;
$GPXUP;3631;08:37:15;0;49	92857;8	596;0;0;0;
$GPXUP;3631;08:37:16;0;49	92857;8	596;0;0;0;
$GPXUP;3631;08:37:17;0;49	92857;8	596;0;0;0;
$GPXUP;3631;08:37:18;0;49	92857;8	596;0;0;0;
$GPXUP;3631;08:37:19;0;49	92857;8	596;0;0;0;
$GPXUP;3631;08:37:20;0;49	92857;8	596;0;0;0;
$GPXUP;3631;08:37:21;0;49	92857;8	596;0;0;0;
$GPXUP;3631;08:37:22;0;49	92857;8	596;0;0;0;
$GPXUP;3631;08:37:23;0;49	92857;8	596;0;0;0;
$GPXUP;3631;08:37:24;0;49	92857;8	596;0;0;0;
$GPXUP;3631;08:37:25;0;49	92857;8	596;0;0;0;
$GPXUP;3631;08:37:26;0;49	92857;8	596;0;0;0;
$GPXUP;3631;08:37:27;0;49	92857;8	596;0;0;0;
$GPXUP;3631;08:37:28;0;49	92857;8	596;0;0;0;
$GPXUP;3631;08:37:29;0;49	92857;8	596;0;0;0;
$GPXUP;3631;08:37:30;0;49	92857;8	596;0;0;0;
$GPXUP;3631;08:37:31;0;49	92857;8	596;0;0;0;
$GPXUP;3631;08:37:32;0;49	92857;8	596;0;0;0;
$GPXUP;3631;08:37:33;0;49	92857;8	596;0;0;0;
$GPXUP;3631;08:37:34;0;49	92857;8	596;0;0;0;
$GPXUP;3631;08:37:35;0;49	92857;8	596;0;0;0;
$GPXUP;3631;08:37:36;0;49	92857;8	596;0;0;0;
$GPXUP;3631;08:37:37;0;49	92857;8	596;0;0;0;
$GPXUP;3631;08:37:38;0;49	92857;8	596;0;0;0;
$GPXUP;3631;08:37:39;0;49	92857;8	596;0;0;0;
$GPXUP;3631;08:37:40;0;49	92857;8	596;0;0;0;
$GPXUP;3631;08:37:41;0;49	92857;8	596;0;0;0;
$GPXUP;3631;08:37:42;0;49	92857;8	596;0;0;0;
$GPXUP;3631;08:37:43;0;49	92857;8	596;0;0;0;
$GPXUP;3631;08:37:44;0;49	92857;8	596;0;0;0;
$GPXUP;3631;08:37:45;0;49	92857;8	596;0;0;0;
$GPXUP;3631;08:37:46;0;49	92857;8	596;0;0;0;
$GPXUP;3631;08:37:47;0;49	92857;8	596;0;0;0;
$GPXUP;3631;08:37:48;0;49	92857;8	596;0;0;0;
$GPXUP;3631;08:37:49;0;49	92857;8	596;0;0;0;
$GPXUP;3631;08:37:50;0;49	92857;8	596;0;0;0;
$GPXUP;3631;08:37:51;0;49	92857;8	596;0;0;0;
$GPXUP;3631;08:37:52;0;49	92857;8	596;0;0;0;
$GPXUP;3631;08:37:53;0;49	92857;8	596;0;0;0;
$GPXUP;3631;08:37:54;0;49	92857;8	596;0;0;0;
$GPXUP;3631;08:37:55;0;49	92857;8	596;0;0;0;
$GPXUP;3631;08:37:56;0;49	92857;8	596;0;0;0;
$GPXUP;3631;08:37:57;0;49	92857;8	596;0;0;0;
$GPXUP;3631;08:37:58;0;49	92857;8	596;0;0;0;
$GPXUP;3631;08:37:59;0;49	92857;8	596;0;0;0;
$GPXUP;3631;08:38:00;0;49	92857;8	596;0;0;0;
$GPXUP;3631;08:38:01;0;49	92857;8	596;0;0;0;
$GPXUP;3631;08:38:02;0;49	92857;8	596;0;0;0;
$GPXUP;3631;08:38:03;0;49	92857;8	596;0;0;0;
$GPXUP;3631;08:38:04;0;49	92857;8	596;0;0;0;
$GPXUP;3631;08:38:05;0;49	92857;8	596;0;0;0;
$GPXUP;3631;08:38:06;0;49	92857;8	596;0;0;0;
$GPXUP;3631;08:38:07;0;49	92857;8	596;0;0;0;
$GPXUP;3631;08:38:08;0;49	92857;8	596;0;0;0;
$GPXUP;3631;08:38:09;0;49	92857;8	596;0;0;0;
$GPXUP;3631;08:38:10;0;49	92857;8	596;0;0;0;
$GPXUP;3631;08:38:11;0;49	92857;8	596;0;0;0;
$GPXUP;3631;08:38:12;0;49	92857;8	596;0;0;0;
$GPXUP;3631;08:38:13;0;49	92857;8	596;0;0;0;
$GPXUP;3631;08:38:14;0;49	92857;8	596;0;0;0;
$GPXUP;3631;08:38:15;0;49	92857;8	596;0;0;0;
$GPXUP;3631;08:38:16;0;49	92857;8	596;0;0;0;
$GPXUP;3631;08:38:17;0;49	92857;8	596;0;0;0;
$GPXUP;3631;08:38:18;0;49	92857;8	596;0;0;0;
$GPXUP;3631;08:38:19;0;49	92857;8	596;0;0;0;
$GPXUP;3631;08:38:20;0;49	92857;8	596;0;0;0;
$GPXUP;3631;08:38:21;0;49	92857;8	596;0;0;0;
$GPXUP;3631;08:38:22;0;49	92857;8	596;0;0;0;
$GPXUP;3631;08:38:23;0;49	92857;8	596;0;0;0;
$GPXUP;3631;08:38:24;0;49	92857;8	596;0;0;0;
$GPXUP;3631;08:38:25;0;49	92857;8	596;0;0;0;
$GPXUP;3631;08:38:26;0;49	92857;8	596;0;0;0;
$GPXUP;3631;08:38:27;0;49	92857;8	596;0;0;0;
$GPXUP;3631;08:38:28;0;49	92857;8	596;0;0;0;
$GPXUP;3631;08:38:29;0;49	92857;8	596;0;0;0;
$GPXUP;3631;08:38:30;0;49	92857;8	596;0;0;0;
$GPXUP;3631;08:38:31;0;49	92857;8	596;0;0;0;
$GPXUP;3631;08:38:32;0;49	92857;8	596;0;0;0;
$GPXUP;3631;08:38:33;0;49	92857;8	596;0;0;0;
$GPXUP;3631;08:38:34;0;49	92857;8	596;0;0;0;
$GPXUP;3631;08:38:35;0;49	92857;8	596;0;0;0;
$GPXUP;3631;08:38:36;0;49	92857;8	596;0;0;0;
$GPXUP;3631;08:38:37;0;49	92857;8	596;0;0;0;
$GPXUP;3631;08:38:38;0;49	92857;8	596;0;0;0;
$GPXUP;3631;08:38:39;0;49	92857;8	596;0;0;0;
$GPXUP;3631;08:38:40;0;49	92857;8	596;0;0;0;
$GPXUP;3631;08:38:41;0;49	92857;8	596;0;0;0;
$GPXUP;3631;08:38:42;0;49	92857;8	596;0;0;0;
$GPXUP;3631;08:38:43;0;49	92857;8	596;0;0;0;
$GPXUP;3631;08:38:44;0;49	92857;8	596;0;0;0;
$GPXUP;3631;08:38:45;0;49	92857;8	596;0;0;0;
$GPXUP;3631;08:38:46;0;49	92857;8	596;0;0;0;
$GPXUP;3631;08:38:47;0;49	92857;8	596;0;0;0;
$GPXUP;3631;08:38:48;0;49	92857;8	596;0;0;0;
$GPXUP;3631;08:38:49;0;49	92857;8	596;0;0;0;
$GPXUP;3631;08:38:50;0;49	92857;8	596;0;0;0;
$GPXUP;3631;08:38:51;0;49	92857;8	596;0;0;0;
$GPXUP;3631;08:38:52;0;49	92857;8	596;0;0;0;
$GPXUP;3631;08:38:53;0;49	92857;8	596;0;0;0;
$GPXUP;3631;08:38:54;0;49	92857;8	596;0;0;0;
$GPXUP;3631;08:38:55;0;49	92857;8	596;0;0;0;
$GPXUP;3631;08:38:56;0;49	92857;8	596;0;0;0;
$GPXUP;3631;08:38:57;0;49	92857;8	596;0;0;0;
$GPXUP;3631;08:38:58;0;49	92857;8	596;0;0;0;
$GPXUP;3631;08:38:59;0;49	92857;8	596;0;0;0;
$GPXUP;3631;08:39:00;0;49	92857;8	596;0;0;0;
$GPXUP;3631;08:39:01;0;49	92857;8	596;0;0;0;
$GPXUP;3631;08:39:02;0;49	92857;8	596;0;0;0;
$GPXUP;3631;08:39:03;0;49	92857;8	596;0;0;0;
$GPXUP;3631;08:39:04;0;49	92857;8	596;0;0;0;
$GPXUP;3631;08:39:05;0;49	92857;8	596;0;0;0;
$GPXUP;3631;08:39:06;0;49	92857;8	596;0;0;0;
$GPXUP;3631;08:39:07;0;49	92857;8	596;0;0;0;
$GPXUP;3631;08:39:08;0;49	92857;8	596;0;0;0;
$GPXUP;3631;08:39:09;0;49	92857;8	596;0;0;0;
$GPXUP;3631;08:39:10;0;49	92857;8	596;0;0;0;
$GPXUP;3631;08:39:11;0;49	92857;8	596;0;0;0;
$GPXUP;3631;08:39:12;0;49	92857;8	596;0;0;0;
$GPXUP;3631;08:39:13;0;49	92857;8	596;0;0;0;
$GPXUP;3631;08:39:14;0;49	92857;8	596;0;0;0;
$GPXUP;3631;08:39:15;0;49	92857;8	596;0;0;0;
$GPXUP;3631;08:39:16;0;49	92857;8	596;0;0;0;
$GPXUP;3631;08:39:17;0;49	92857;8	596;0;0;0;
$GPXUP;3631;08:39:18;0;49	92857;8	596;0;0;0;
$GPXUP;3631;08:39:19;0;49	92857;8	596;0;0;0;
$GPXUP;3631;08:39:20;0;49	92857;8	596;0;0;0;
$GPXUP;3631;08:39:21;0;49	92857;8	596;0;0;0;
$GPXUP;3631;08:39:22;0;49	92857;8	596;0;0;0;
$GPXUP;3631;08:39:23;0;49	92857;8	596;0;0;0;
$GPXUP;3631;08:39:24;0;49	92857;8	596;0;0;0;
$GPXUP;3631;08:39:25;0;49	92857;8	596;0;0;0;
$GPXUP;3631;08:39:26;0;49	92857;8	596;0;0;0;
$GPXUP;3631;08:39:27;0;49	92857;8	596;0;0;0;
$GPXUP;3631;08:39:28;0;49	92857;8	596;0;0;0;
$GPXUP;3631;08:39:29;0;49	92857;8	596;0;0;0;
$GPXUP;3631;08:39:30;0;49	92857;8	596;0;0;0;
$GPXUP;3631;08:39:31;0;49	92857;8	596;0;0;0;
$GPXUP;3631;08:39:32;0;49	92857;8	596;0;0;0;
$GPXUP;3631;08:39:33;0;49	92857;8	596;0;0;0;
$GPXUP;3631;08:39:34;0;49	92857;8	596;0;0;0;
$GPXUP;3631;08:39:35;0;49	92857;8	596;0;0;0;
$GPXUP;3631;08:39:36;0;49	92857;8	596;0;0;0;
$GPXUP;3631;08:39:37;0;49	92857;8	596;0;0;0;
$GPXUP;3631;08:39:38;0;49	92857;8	596;0;0;0;
$GPXUP;3631;08:39:39;0;49	92857;8	596;0;0;0;
$GPXUP;3631;08:39:40;0;49	92857;8	596;0;0;0;
$GPXUP;3631;08:39:41;0;49	92857;8	596;0;0;0;
$GPXUP;3631;08:39:42;0;49	92857;8	596;0;0;0;
$GPXUP;3631;08:39:43;0;49	92857;8	596;0;0;0;
$GPXUP;3631;08:39:44;0;49	92857;8	596;0;0;0;
$GPXUP;3631;08:39:45;0;49	92857;8	596;0;0;0;
$GPXUP;3631;08:39:46;0;49	92857;8	596;0;0;0;
$GPXUP;3631;08:39:47;0;49	92857;8	596;0;0;0;
$GPXUP;3631;08:39:48;0;49	92857;8	596;0;0;0;
$GPXUP;3631;08:39:49;0;49	92857;8	596;0;0;0;
$GPXUP;3631;08:39:50;0;49	92857;8	596;0;0;0;
$GPXUP;3631;08:39:51;0;49	92857;8	596;0;0;0;
$GPXUP;3631;08:39:52;0;49	92857;8	596;0;0;0;
$GPXUP;3631;08:39:53;0;49	92857;8	596;0;0;0;
$GPXUP;3631;08:39:54;0;49	92857;8	596;0;0;0;
$GPXUP;3631;08:39:55;0;49	92857;8	596;0;0;0;
$GPXUP;3631;08:39:56;0;49	92857;8	596;0;0;0;
$GPXUP;3631;08:39:57;0;49	92857;8	596;0;0;0;
$GPXUP;3631;08:39:58;0;49	92857;8	596;0;0;0;
$GPXUP;3631;08:39:59;0;49	92857;8	596;0;0;0;
$GPXUP;3631;08:40:00;0;49	92857;8	596;0;0;0;
$GPXUP;3631;08:40:01;0;49	92857;8	596;0;0;0;
$GPXUP;3631;08:40:02;0;49	92857;8	596;0;0;0;
$GPXUP;3631;08:40:03;0;49	92857;8	596;0;0;0;
$GPXUP;3631;08:40:04;0;49	92857;8	596;0;0;0;
$GPXUP;3631;08:40:05;0;49	92857;8	596;0;0;0;
$GPXUP;3631;08:40:06;0;49	92857;8	596;0;0;0;
$GPXUP;3631;08:40:07;0;49	92857;8	596;0;0;0;
$GPXUP;3631;08:40:08;0;49	92857;8	596;0;0;0;
$GPXUP;3631;08:40:09;0;49	92857;8	596;0;0;0;
$GPXUP;3631;08:40:10;0;49	92857;8	596;0;0;0;
$GPXUP;3631;08:40:11;0;49	92857;8	596;0;0;0;
$GPXUP;3631;08:40:12;0;49	92857;8	596;0;0;0;
$GPXUP;3631;08:40:13;0;49	92857;8	596;0;0;0;
$GPXUP;3631;08:40:14;0;49	92857;8	596;0;0;0;
$GPXUP;3631;08:40:15;0;49	92857;8	596;0;0;0;
$GPXUP;3631;08:40:16;0;49	92857;8	596;0;0;0;
$GPXUP;3631;08:40:17;0;49	92857;8	596;0;0;0;
$GPXUP;3631;08:40:18;0;49	92857;8	596;0;0;0;
$GPXUP;3631;08:40:19;0;49	92857;8	596;0;0;0;
$GPXUP;3631;08:40:20;0;49	92857;8	596;0;0;0;
$GPXUP;3631;08:40:21;0;49	92857;8	596;0;0;0;
$GPXUP;3631;08:40:22;0;49	92857;8	596;0;0;0;
$GPXUP;3631;08:40:23;0;49	92857;8	596;0;0;0;
$GPXUP;3631;08:40:24;0;49	92857;8	596;0;0;0;
$GPXUP;3631;08:40:25;0;49	92857;8	596;0;0;0;
$GPXUP;3631;08:40:26;0;49	92857;8	596;0;0;0;
$GPXUP;3631;08:40:27;0;49	92857;8	596;0;0;0;
$GPXUP;3631;08:40:28;0;49	92857;8	596;0;0;0;
$GPXUP;3631;08:40:29;0;49	92857;8	596;0;0;0;
$GPXUP;3631;08:40:30;0;49	92857;8	596;0;0;0;
$GPXUP;3631;08:40:31;0;49	92857;8	596;0;0;0;
$GPXUP;3631;08:40:32;0;49	92857;8	596;0;0;0;
$GPXUP;3631;08:40:33;0;49	92857;8	596;0;0;0;
$GPXUP;3631;08:40:34;0;49	92857;8	596;0;0;0;
$GPXUP;3631;08:40:35;0;49	92857;8	596;0;0;0;
$GPXUP;3631;08:40:36;0;49	92857;8	596;0;0;0;
$GPXUP;3631;08:40:37;0;49	92857;8	596;0;0;0;
$GPXUP;3631;08:40:38;0;49	92857;8	596;0;0;0;
$GPXUP;3631;08:40:39;0;49	92857;8	596;0;0;0;
$GPXUP;3631;08:40:40;0;49	92857;8	596;0;0;0;
$GPXUP;3631;08:40:41;0;49	92857;8	596;0;0;0;
$GPXUP;3631;08:40:42;0;49	92857;8	596;0;0;0;
$GPXUP;3631;08:40:43;0;49	92857;8	596;0;0;0;
$GPXUP;3631;08:40:44;0;49	92857;8	596;0;0;0;
$GPXUP;3631;08:40:45;0;49	92857;8	596;0;0;0;
$GPXUP;3631;08:40:46;0;49	92857;8	596;0;0;0;
$GPXUP;3631;08:40:47;0;49	92857;8	596;0;0;0;
$GPXUP;3631;08:40:48;0;49	92857;8	596;0;0;0;
$GPXUP;3631;08:40:49;0;49	92857;8	596;0;0;0;
$GPXUP;3631;08:40:50;0;49	92857;8	596;0;0;0;
$GPXUP;3631;08:40:51;0;49	92857;8	596;0;0;0;
$GPXUP;3631;08:40:52;0;49	92857;8	596;0;0;0;
$GPXUP;3631;08:40:53;0;49	92857;8	596;0;0;0;
$GPXUP;3631;08:40:54;0;49	92857;8	596;0;0;0;
$GPXUP;3631;08:40:55;0;49	92857;8	596;0;0;0;
$GPXUP;3631;08:40:56;0;49	92857;8	596;0;0;0;
$GPXUP;3631;08:40:57;0;49	92857;8	596;0;0;0;
$GPXUP;3631;08:40:58;0;49	92857;8	596;0;0;0;
$GPXUP;3631;08:40:59;0;49	92857;8	596;0;0;0;
$GPXUP;3631;08:41:00;0;49	92857;8	596;0;0;0;
$GPXUP;3631;08:41:01;0;49	92857;8	596;0;0;0;
$GPXUP;3631;08:41:02;0;49	92857;8	596;0;0;0;
$GPXUP;3631;08:41:03;0;49	92857;8	596;0;0;0;
$GPXUP;3631;08:41:04;0;49	92857;8	596;0;0;0;
$GPXUP;3631;08:41:05;0;49	92857;8	596;0;0;0;
$GPXUP;3631;08:41:06;0;49	92857;8	596;0;0;0;
$GPXUP;3631;08:41:07;0;49	92857;8	596;0;0;0;
$GPXUP;3631;08:41:08;0;49	92857;8	596;0;0;0;
$GPXUP;3631;08:41:09;0;49	92857;8	596;0;0;0;
$GPXUP;3631;08:41:10;0;49	92857;8	596;0;0;0;
$GPXUP;3631;08:41:11;0;49	92857;8	596;0;0;0;
$GPXUP;3631;08:41:12;0;49	92857;8	596;0;0;0;
$GPXUP;3631;08:41:13;0;49	92857;8	596;0;0;0;
$GPXUP;3631;08:41:14;0;49	92857;8	596;0;0;0;
$GPXUP;3631;08:41:15;0;49	92857;8	596;0;0;0;
$GPXUP;3631;08:41:16;0;49	92857;8	596;0;0;0;
$GPXUP;3631;08:41:17;0;49	92857;8	596;0;0;0;
$GPXUP;3631;08:41:18;0;49	92857;8	596;0;0;0;
$GPXUP;3631;08:41:19;0;49	92857;8	596;0;0;0;
$GPXUP;3631;08:41:20;0;49	92857;8	596;0;0;0;
$GPXUP;3631;08:41:21;0;49	92857;8	596;0;0;0;
$GPXUP;3631;08:41:22;0;49	92857;8	596;0;0;0;
$GPXUP;3631;08:41:23;0;49	92857;8	596;0;0;0;
$GPXUP;3631;08:41:24;0;49	92857;8	596;0;0;0;
$GPXUP;3631;08:41:25;0;49	92857;8	596;0;0;0;
$GPXUP;3631;08:41:26;0;49	92857;8	596;0;0;0;
$GPXUP;3631;08:41:27;0;49	92857;8	596;0;0;0;
$GPXUP;3631;08:41:28;0;49	92857;8	596;0;0;0;
$GPXUP;3631;08:41:29;0;49	92857;8	596;0;0;0;
$GPXUP;3631;08:41:30;0;49	92857;8	596;0;0;0;
$GPXUP;3631;08:41:31;0;49	92857;8	596;0;0;0;
$GPXUP;3631;08:41:32;0;49	92857;8	596;0;0;0;
$GPXUP;3631;08:41:33;0;49	92857;8	596;0;0;0;
$GPXUP;3631;08:41:34;0;49	92857;8	596;0;0;0;
$GPXUP;3631;08:41:35;0;49	92857;8	596;0;0;0;
$GPXUP;3631;08:41:36;0;49	92857;8	596;0;0;0;
$GPXUP;3631;08:41:37;0;49	92857;8	596;0;0;0;
$GPXUP;3631;08:41:38;0;49	92857;8	596;0;0;0;
$GPXUP;3631;08:41:39;0;49	92857;8	596;0;0;0;
$GPXUP;3631;08:41:40;0;49	92857;8	596;0;0;0;
$GPXUP;3631;08:41:41;0;49	92857;8	596;0;0;0;
$GPXUP;3631;08:41:42;0;49	92857;8	596;0;0;0;
$GPXUP;3631;08:41:43;0;49	92857;8	596;0;0;0;
$GPXUP;3631;08:41:44;0;49	92857;8	596;0;0;0;
$GPXUP;3631;08:41:45;0;49	92857;8	596;0;0;0;
$GPXUP;3631;08:41:46;0;49	92857;8	596;0;0;0;
$GPXUP;3631;08:41:47;0;49	92857;8	596;0;0;0;
$GPXUP;3631;08:41:48;0;49	92857;8	596;0;0;0;
$GPXUP;3631;08:41:49;0;49	92857;8	596;0;0;0;
$GPXUP;3631;08:41:50;0;49	92857;8	596;0;0;0;
$GPXUP;3631;08:41:51;0;49	92857;8	596;0;0;0;
$GPXUP;3631;08:41:52;0;49	92857;8	596;0;0;0;
$GPXUP;3631;08:41:53;0;49	92857;8	596;0;0;0;
$GPXUP;3631;08:41:54;0;49	92857;8	596;0;0;0;
$GPXUP;3631;08:41:55;0;49	92857;8	596;0;0;0;
$GPXUP;3631;08:41:56;0;49	92857;8	596;0;0;0;
$GPXUP;3631;08:41:57;0;49	92857;8	596;0;0;0;
$GPXUP;3631;08:41:58;0;49	92857;8	596;0;0;0;
$GPXUP;3631;08:41:59;0;49	92857;8	596;0;0;0;
$GPXUP;3631;08:42:00;0;49	92857;8	596;0;0;0;
$GPXUP;3631;08:42:01;0;49	92857;8	596;0;0;0;
$GPXUP;3631;08:42:02;0;49	92857;8	596;0;0;0;
$GPXUP;3631;08:42:03;0;49	92857;8	596;0;0;0;
$GPXUP;3631;08:42:04;0;49	92857;8	596;0;0;0;
$GPXUP;3631;08:42:05;0;49	92857;8	596;0;0;0;
$GPXUP;3631;08:42:06;0;49	92857;8	596;0;0;0;
$GPXUP;3631;08:42:07;0;49	92857;8	596;0;0;0;
$GPXUP;3631;08:42:08;0;49	92857;8	596;0;0;0;
$GPXUP;3631;08:42:09;0;49	92857;8	596;0;0;0;
$GPXUP;3631;08:42:10;0;49	92857;8	596;0;0;0;
$GPXUP;3631;08:42:11;0;49	92857;8	596;0;0;0;
$GPXUP;3631;08:42:12;0;49	92857;8	596;0;0;0;
$GPXUP;3631;08:42:13;0;49	92857;8	596;0;0;0;
$GPXUP;3631;08:42:14;0;49	92857;8	596;0;0;0;
$GPXUP;3631;08:42:15;0;49	92857;8	596;0;0;0;
$GPXUP;3631;08:42:16;0;49	92857;8	596;0;0;0;
$GPXUP;3631;08:42:17;0;49	92857;8	596;0;0;0;
$GPXUP;3631;08:42:18;0;49	92857;8	596;0;0;0;
$GPXUP;3631;08:42:19;0;49	92857;8	596;0;0;0;
$GPXUP;3631;08:42:20;0;49	92857;8	596;0;0;0;
$GPXUP;3631;08:42:21;0;49	92857;8	596;0;0;0;
$GPXUP;3631;08:42:22;0;49	92857;8	596;0;0;0;
$GPXUP;3631;08:42:23;0;49	92857;8	596;0;0;0;
$GPXUP;3631;08:42:24;0;49	92857;8	596;0;0;0;
$GPXUP;3631;08:42:25;0;49	92857;8	596;0;0;0;
$GPXUP;3631;08:42:26;0;49	92857;8	596;0;0;0;
$GPXUP;3631;08:42:27;0;49	92857;8	596;0;0;0;
$GPXUP;3631;08:42:28;0;49	92857;8	596;0;0;0;
$GPXUP;3631;08:42:29;0;49	92857;8	596;0;0;0;
$GPXUP;3631;08:42:30;0;49	92857;8	596;0;0;0;
$GPXUP;3631;08:42:31;0;49	92857;8	596;0;0;0;
$GPXUP;3631;08:42:32;0;49	92857;8	596;0;0;0;
$GPXUP;3631;08:42:33;0;49	92857;8	596;0;0;0;
$GPXUP;3631;08:42:34;0;49	92857;8	596;0;0;0;
$GPXUP;3631;08:42:35;0;49	92857;8	596;0;0;0;
$GPXUP;3631;08:42:36;0;49	92857;8	596;0;0;0;
$GPXUP;3631;08:42:37;0;49	92857;8	596;0;0;0;
$GPXUP;3631;08:42:38;0;49	92857;8	596;0;0;0;
$GPXUP;3631;08:42:39;0;49	92857;8	596;0;0;0;
$GPXUP;3631;08:42:40;0;49	92857;8	596;0;0;0;
$GPXUP;3631;08:42:41;0;49	92857;8	596;0;0;0;
$GPXUP;3631;08:42:42;0;49	92857;8	596;0;0;0;
$GPXUP;3631;08:42:43;0;49	92857;8	596;0;0;0;
$GPXUP;3631;08:42:44;0;49	92857;8	596;0;0;0;
$GPXUP;3631;08:42:45;0;49	92857;8	596;0;0;0;
$GPXUP;3631;08:42:46;0;49	92857;8	596;0;0;0;
$GPXUP;3631;08:42:47;0;49	92857;8	596;0;0;0;
$GPXUP;3631;08:42:48;0;49	92857;8	596;0;0;0;
$GPXUP;3631;08:42:49;0;49	92857;8	596;0;0;0;
$GPXUP;3631;08:42:50;0;49	92857;8	596;0;0;0;
$GPXUP;3631;08:42:51;0;49	92857;8	596;0;0;0;
$GPXUP;3631;08:42:52;0;49	92857;8	596;0;0;0;
$GPXUP;3631;08:42:53;0;49	92857;8	596;0;0;0;
$GPXUP;3631;08:42:54;0;49	92857;8	596;0;0;0;
$GPXUP;3631;08:42:55;0;49	92857;8	596;0;0;0;
$GPXUP;3631;08:42:56;0;49	92857;8	596;0;0;0;
$GPXUP;3631;08:42:57;0;49	92857;8	596;0;0;0;
$GPXUP;3631;08:42:58;0;49	92857;8	596;0;0;0;
$GPXUP;3631;08:42:59;0;49	92857;8	596;0;0;0;
$GPXUP;3631;08:43:00;0;49	92857;8	596;0;0;0;
$GPXUP;3631;08:43:01;0;49	92857;8	596;0;0;0;
$GPXUP;3631;08:43:02;0;49	92857;8	596;0;0;0;
$GPXUP;3631;08:43:03;0;49	92857;8	596;0;0;0;
$GPXUP;3631;08:43:04;0;49	92857;8	596;0;0;0;
$GPXUP;3631;08:43:05;0;49	92857;8	596;0;0;0;
$GPXUP;3631;08:43:06;0;49	92857;8	596;0;0;0;
$GPXUP;3631;08:43:07;0;49	92857;8	596;0;0;0;
$GPXUP;3631;08:43:08;0;49	92857;8	596;0;0;0;
$GPXUP;3631;08:43:09;0;49	92857;8	596;0;0;0;
$GPXUP;3631;08:43:10;0;49	92857;8	596;0;0;0;
$GPXUP;3631;08:43:11;0;49	92857;8	596;0;0;0;
$GPXUP;3631;08:43:12;0;49	92857;8	596;0;0;0;
$GPXUP;3631;08:43:13;0;49	92857;8	596;0;0;0;
$GPXUP;3631;08:43:14;0;49	92857;8	596;0;0;0;
$GPXUP;3631;08:43:15;0;49	92857;8	596;0;0;0;
$GPXUP;3631;08:43:16;0;49	92857;8	596;0;0;0;
$GPXUP;3631;08:43:17;0;49	92857;8	596;0;0;0;
$GPXUP;3631;08:43:18;0;49	92857;8	596;0;0;0;
$GPXUP;3631;08:43:19;0;49	92857;8	596;0;0;0;
$GPXUP;3631;08:43:20;0;49	92857;8	596;0;0;0;
$GPXUP;3631;08:43:21;0;49	92857;8	596;0;0;0;
$GPXUP;3631;08:43:22;0;49	92857;8	596;0;0;0;
$GPXUP;3631;08:43:23;0;49	92857;8	596;0;0;0;
$GPXUP;3631;08:43:24;0;49	92857;8	596;0;0;0;
$GPXUP;3631;08:43:25;0;49	92857;8	596;0;0;0;
$GPXUP;3631;08:43:26;0;49	92857;8	596;0;0;0;
$GPXUP;3631;08:43:27;0;49	92857;8	596;0;0;0;
$GPXUP;3631;08:43:28;0;49	92857;8	596;0;0;0;
$GPXUP;3631;08:43:29;0;49	92857;8	596;0;0;0;
$GPXUP;3631;08:43:30;0;49	92857;8	596;0;0;0;
$GPXUP;3631;08:43:31;0;49	92857;8	596;0;0;0;
$GPXUP;3631;08:43:32;0;49	92857;8	596;0;0;0;
$GPXUP;3631;08:43:33;0;49	92857;8	596;0;0;0;
$GPXUP;3631;08:43:34;0;49	92857;8	596;0;0;0;
$GPXUP;3631;08:43:35;0;49	92857;8	596;0;0;0;
$GPXUP;3631;08:43:36;0;49	92857;8	596;0;0;0;
$GPXUP;3631;08:43:37;0;49	92857;8	596;0;0;0;
$GPXUP;3631;08:43:38;0;49	92857;8	596;0;0;0;
$GPXUP;3631;08:43:39;0;49	92857;8	596;0;0;0;
$GPXUP;3631;08:43:40;0;49	92857;8	596;0;0;0;
$GPXUP;3631;08:43:41;0;49	92857;8	596;0;0;0;
$GPXUP;3631;08:43:42;0;49	92857;8	596;0;0;0;
$GPXUP;3631;08:43:43;0;49	92857;8	596;0;0;0;
$GPXUP;3631;08:43:44;0;49	92857;8	596;0;0;0;
$GPXUP;3631;08:43:45;0;49	92857;8	596;0;0;0;
$GPXUP;3631;08:43:46;0;49	92857;8	596;0;0;0;
$GPXUP;3631;08:43:47;0;49	92857;8	596;0;0;0;
$GPXUP;3631;08:43:48;0;49	92857;8	596;0;0;0;
$GPXUP;3631;08:43:49;0;49	92857;8	596;0;0;0;
$GPXUP;3631;08:43:50;0;49	92857;8	596;0;0;0;
$GPXUP;3631;08:43:51;0;49	92857;8	596;0;0;0;
$GPXUP;3631;08:43:52;0;49	92857;8	596;0;0;0;
$GPXUP;3631;08:43:53;0;49	92857;8	596;0;0;0;
$GPXUP;3631;08:43:54;0;49	92857;8	596;0;0;0;
$GPXUP;3631;08:43:55;0;49	92857;8	596;0;0;0;
$GPXUP;3631;08:43:56;0;49	92857;8	596;0;0;0;
$GPXUP;3631;08:43:57;0;49	92857;8	596;0;0;0;
$GPXUP;3631;08:43:58;0;49	92857;8	596;0;0;0;
$GPXUP;3631;08:43:59;0;49	92857;8	596;0;0;0;
$GPXUP;3631;08:44:00;0;49	92857;8	596;0;0;0;
$GPXUP;3631;08:44:01;0;49	92857;8	596;0;0;0;
$GPXUP;3631;08:44:02;0;49	92857;8	596;0;0;0;
$GPXUP;3631;08:44:03;0;49	92857;8	596;0;0;0;
$GPXUP;3631;08:44:04;0;49	92857;8	596;0;0;0;
$GPXUP;3631;08:44:05;0;49	92857;8	596;0;0;0;
$GPXUP;3631;08:44:06;0;49	92857;8	596;0;0;0;
$GPXUP;3631;08:44:07;0;49	92857;8	596;0;0;0;
$GPXUP;3631;08:44:08;0;49	92857;8	596;0;0;0;
$GPXUP;3631;08:44:09;0;49	92857;8	596;0;0;0;
$GPXUP;3631;08:44:10;0;49	92857;8	596;0;0;0;
$GPXUP;3631;08:44:11;0;49	92857;8	596;0;0;0;
$GPXUP;3631;08:44:12;0;49	92857;8	596;0;0;0;
$GPXUP;3631;08:44:13;0;49	92857;8	596;0;0;0;
$GPXUP;3631;08:44:14;0;49	92857;8	596;0;0;0;
$GPXUP;3631;08:44:15;0;49	92857;8	596;0;0;0;
$GPXUP;3631;08:44:16;0;49	92857;8	596;0;0;0;
$GPXUP;3631;08:44:17;0;49	92857;8	596;0;0;0;
$GPXUP;3631;08:44:18;0;49	92857;8	596;0;0;0;
$GPXUP;3631;08:44:19;0;49	92857;8	596;0;0;0;
$GPXUP;3631;08:44:20;0;49	92857;8	596;0;0;0;
$GPXUP;3631;08:44:21;0;49	92857;8	596;0;0;0;
$GPXUP;3631;08:44:22;0;49	92857;8	596;0;0;0;
$GPXUP;3631;08:44:23;0;49	92857;8	596;0;0;0;
$GPXUP;3631;08:44:24;0;49	92857;8	596;0;0;0;
$GPXUP;3631;08:44:25;0;49	92857;8	596;0;0;0;
$GPXUP;3631;08:44:26;0;49	92857;8	596;0;0;0;
$GPXUP;3631;08:44:27;0;49	92857;8	596;0;0;0;
$GPXUP;3631;08:44:28;0;49	92857;8	596;0;0;0;
$GPXUP;3631;08:44:29;0;49	92857;8	596;0;0;0;
$GPXUP;3631;08:44:30;0;49	92857;8	596;0;0;0;
$GPXUP;3631;08:44:31;0;49	92857;8	596;0;0;0;
$GPXUP;3631;08:44:32;0;49	92857;8	596;0;0;0;
$GPXUP;3631;08:44:33;0;49	92857;8	596;0;0;0;
$GPXUP;3631;08:44:34;0;49	92857;8	596;0;0;0;
$GPXUP;3631;08:44:35;0;49	92857;8	596;0;0;0;
$GPXUP;3631;08:44:36;0;49	92857;8	596;0;0;0;
$GPXUP;3631;08:44:37;0;49	92857;8	596;0;0;0;
$GPXUP;3631;08:44:38;0;49	92857;8	596;0;0;0;
$GPXUP;3631;08:44:39;0;49	92857;8	596;0;0;0;
$GPXUP;3631;08:44:40;0;49	92857;8	596;0;0;0;
$GPXUP;3631;08:44:41;0;49	92857;8	596;0;0;0;
$GPXUP;3631;08:44:42;0;49	92857;8	596;0;0;0;
$GPXUP;3631;08:44:43;0;49	92857;8	596;0;0;0;
$GPXUP;3631;08:44:44;0;49	92857;8	596;0;0;0;
$GPXUP;3631;08:44:45;0;49	92857;8	596;0;0;0;
$GPXUP;3631;08:44:46;0;49	92857;8	596;0;0;0;
$GPXUP;3631;08:44:47;0;49	92857;8	596;0;0;0;
$GPXUP;3631;08:44:48;0;49	92857;8	596;0;0;0;
$GPXUP;3631;08:44:49;0;49	92857;8	596;0;0;0;
$GPXUP;3631;08:44:50;0;49	92857;8	596;0;0;0;
$GPXUP;3631;08:44:51;0;49	92857;8	596;0;0;0;
$GPXUP;3631;08:44:52;0;49	92857;8	596;0;0;0;
$GPXUP;3631;08:44:53;0;49	92857;8	596;0;0;0;
$GPXUP;3631;08:44:54;0;49	92857;8	596;0;0;0;
$GPXUP;3631;08:44:55;0;49	92857;8	596;0;0;0;
$GPXUP;3631;08:44:56;0;49	92857;8	596;0;0;0;
$GPXUP;3631;08:44:57;0;49	92857;8	596;0;0;0;
$GPXUP;3631;08:44:58;0;49	92857;8	596;0;0;0;
$GPXUP;3631;08:44:59;0;49	92857;8	596;0;0;0;
$GPXUP;3631;08:45:00;0;49	92857;8	596;0;0;0;
$GPXUP;3631;08:45:01;0;49	92857;8	596;0;0;0;
$GPXUP;3631;08:45:02;0;49	92857;8	596;0;0;0;
$GPXUP;3631;08:45:03;0;49	92857;8	596;0;0;0;
$GPXUP;3631;08:45:04;0;49	92857;8	596;0;0;0;
$GPXUP;3631;08:45:05;0;49	92857;8	596;0;0;0;
$GPXUP;3631;08:45:06;0;49	92857;8	596;0;0;0;
$GPXUP;3631;08:45:07;0;49	92857;8	596;0;0;0;
$GPXUP;3631;08:45:08;0;49	92857;8	596;0;0;0;
$GPXUP;3631;08:45:09;0;49	92857;8	596;0;0;0;
$GPXUP;3631;08:45:10;0;49	92857;8	596;0;0;0;
$GPXUP;3631;08:45:11;0;49	92857;8	596;0;0;0;
$GPXUP;3631;08:45:12;0;49	92857;8	596;0;0;0;
$GPXUP;3631;08:45:13;0;49	92857;8	596;0;0;0;
$GPXUP;3631;08:45:14;0;49	92857;8	596;0;0;0;
$GPXUP;3631;08:45:15;0;49	92857;8	596;0;0;0;
$GPXUP;3631;08:45:16;0;49	92857;8	596;0;0;0;
$GPXUP;3631;08:45:17;0;49	92857;8	596;0;0;0;
$GPXUP;3631;08:45:18;0;49	92857;8	596;0;0;0;
$GPXUP;3631;08:45:19;0;49	92857;8	596;0;0;0;
$GPXUP;3631;08:45:20;0;49	92857;8	596;0;0;0;
$GPXUP;3631;08:45:21;0;49	92857;8	596;0;0;0;
$GPXUP;3631;08:45:22;0;49	92857;8	596;0;0;0;
$GPXUP;3631;08:45:23;0;49	92857;8	596;0;0;0;
$GPXUP;3631;08:45:24;0;49	92857;8	596;0;0;0;
$GPXUP;3631;08:45:25;0;49	92857;8	596;0;0;0;
$GPXUP;3631;08:45:26;0;49	92857;8	596;0;0;0;
$GPXUP;3631;08:45:27;0;49	92857;8	596;0;0;0;
$GPXUP;3631;08:45:28;0;49	92857;8	596;0;0;0;
$GPXUP;3631;08:45:29;0;49	92857;8	596;0;0;0;
$GPXUP;3631;08:45:30;0;49	92857;8	596;0;0;0;
$GPXUP;3631;08:45:31;0;49	92857;8	596;0;0;0;
$GPXUP;3631;08:45:32;0;49	92857;8	596;0;0;0;
$GPXUP;3631;08:45:33;0;49	92857;8	596;0;0;0;
$GPXUP;3631;08:45:34;0;49	92857;8	596;0;0;0;
$GPXUP;3631;08:45:35;0;49	92857;8	596;0;0;0;
$GPXUP;3631;08:45:36;0;49	92857;8	596;0;0;0;
$GPXUP;3631;08:45:37;0;49	92857;8	596;0;0;0;
$GPXUP;3631;08:45:38;0;49	92857;8	596;0;0;0;
$GPXUP;3631;08:45:39;0;49	92857;8	596;0;0;0;
$GPXUP;3631;08:45:40;0;49	92857;8	596;0;0;0;
$GPXUP;3631;08:45:41;0;49	92857;8	596;0;0;0;
$GPXUP;3631;08:45:42;0;49	92857;8	596;0;0;0;
$GPXUP;3631;08:45:43;0;49	92857;8	596;0;0;0;
$GPXUP;3631;08:45:44;0;49	92857;8	596;0;0;0;
$GPXUP;3631;08:45:45;0;49	92857;8	596;0;0;0;
$GPXUP;3631;08:45:46;0;49	92857;8	596;0;0;0;
$GPXUP;3631;08:45:47;0;49	92857;8	596;0;0;0;
$GPXUP;3631;08:45:48;0;49	92857;8	596;0;0;0;
$GPXUP;3631;08:45:49;0;49	92857;8	596;0;0;0;
$GPXUP;3631;08:45:50;0;49	92857;8	596;0;0;0;
$GPXUP;3631;08:45:51;0;49	92857;8	596;0;0;0;
$GPXUP;3631;08:45:52;0;49	92857;8	596;0;0;0;
$GPXUP;3631;08:45:53;0;49	92857;8	596;0;0;0;
$GPXUP;3631;08:45:54;0;49	92857;8	596;0;0;0;
$GPXUP;3631;08:45:55;0;49	92857;8	596;0;0;0;
$GPXUP;3631;08:45:56;0;49	92857;8	596;0;0;0;
$GPXUP;3631;08:45:57;0;49	92857;8	596;0;0;0;
$GPXUP;3631;08:45:58;0;49	92857;8	596;0;0;0;
$GPXUP;3631;08:45:59;0;49	92857;8	596;0;0;0;
$GPXUP;3631;08:46:00;0;49	92857;8	596;0;0;0;
$GPXUP;3631;08:46:01;0;49	92857;8	596;0;0;0;
$GPXUP;3631;08:46:02;0;49	92857;8	596;0;0;0;
$GPXUP;3631;08:46:03;0;49	92857;8	596;0;0;0;
$GPXUP;3631;08:46:04;0;49	92857;8	596;0;0;0;
$GPXUP;3631;08:46:05;0;49	92857;8	596;0;0;0;
$GPXUP;3631;08:46:06;0;49	92857;8	596;0;0;0;
$GPXUP;3631;08:46:07;0;49	92857;8	596;0;0;0;
$GPXUP;3631;08:46:08;0;49	92857;8	596;0;0;0;
$GPXUP;3631;08:46:09;0;49	92857;8	596;0;0;0;
$GPXUP;3631;08:46:10;0;49	92857;8	596;0;0;0;
$GPXUP;3631;08:46:11;0;49	92857;8	596;0;0;0;
$GPXUP;3631;08:46:12;0;49	92857;8	596;0;0;0;
$GPXUP;3631;08:46:13;0;49	92857;8	596;0;0;0;
$GPXUP;3631;08:46:14;0;49	92857;8	596;0;0;0;
$GPXUP;3631;08:46:15;0;49	92857;8	596;0;0;0;
$GPXUP;3631;08:46:16;0;49	92857;8	596;0;0;0;
$GPXUP;3631;08:46:17;0;49	92857;8	596;0;0;0;
$GPXUP;3631;08:46:18;0;49	92857;8	596;0;0;0;
$GPXUP;3631;08:46:19;0;49	92857;8	596;0;0;0;
$GPXUP;3631;08:46:20;0;49	92857;8	596;0;0;0;
$GPXUP;3631;08:46:21;0;49	92857;8	596;0;0;0;
$GPXUP;3631;08:46:22;0;49	92857;8	596;0;0;0;
$GPXUP;3631;08:46:23;0;49	92857;8	596;0;0;0;
$GPXUP;3631;08:46:24;0;49	92857;8	596;0;0;0;
$GPXUP;3631;08:46:25;0;49	92857;8	596;0;0;0;
$GPXUP;3631;08:46:26;0;49	92857;8	596;0;0;0;
$GPXUP;3631;08:46:27;0;49	92857;8	596;0;0;0;
$GPXUP;3631;08:46:28;0;49	92857;8	596;0;0;0;
$GPXUP;3631;08:46:29;0;49	92857;8	596;0;0;0;
$GPXUP;3631;08:46:30;0;49	92857;8	596;0;0;0;
$GPXUP;3631;08:46:31;0;49	92857;8	596;0;0;0;
$GPXUP;3631;08:46:32;0;49	92857;8	596;0;0;0;
$GPXUP;3631;08:46:33;0;49	92857;8	596;0;0;0;
$GPXUP;3631;08:46:34;0;49	92857;8	596;0;0;0;
$GPXUP;3631;08:46:35;0;49	92857;8	596;0;0;0;
$GPXUP;3631;08:46:36;0;49	92857;8	596;0;0;0;
$GPXUP;3631;08:46:37;0;49	92857;8	596;0;0;0;
$GPXUP;3631;08:46:38;0;49	92857;8	596;0;0;0;
$GPXUP;3631;08:46:39;0;49	92857;8	596;0;0;0;
$GPXUP;3631;08:46:40;0;49	92857;8	596;0;0;0;
$GPXUP;3631;08:46:41;0;49	92857;8	596;0;0;0;
$GPXUP;3631;08:46:42;0;49	92857;8	596;0;0;0;
$GPXUP;3631;08:46:43;0;49	92857;8	596;0;0;0;
$GPXUP;3631;08:46:44;0;49	92857;8	596;0;0;0;
$GPXUP;3631;08:46:45;0;49	92857;8	596;0;0;0;
$GPXUP;3631;08:46:46;0;49	92857;8	596;0;0;0;
$GPXUP;3631;08:46:47;0;49	92857;8	596;0;0;0;
$GPXUP;3631;08:46:48;0;49	92857;8	596;0;0;0;
$GPXUP;3631;08:46:49;0;49	92857;8	596;0;0;0;
$GPXUP;3631;08:46:50;0;49	92857;8	596;0;0;0;
$GPXUP;3631;08:46:51;0;49	92857;8	596;0;0;0;
$GPXUP;3631;08:46:52;0;49	92857;8	596;0;0;0;
$GPXUP;3631;08:46:53;0;49	92857;8	596;0;0;0;
$GPXUP;3631;08:46:54;0;49	92857;8	596;0;0;0;
$GPXUP;3631;08:46:55;0;49	92857;8	596;0;0;0;
$GPXUP;3631;08:46:56;0;49	92857;8	596;0;0;0;
$GPXUP;3631;08:46:57;0;49	92857;8	596;0;0;0;
$GPXUP;3631;08:46:58;0;49	92857;8	596;0;0;0;
$GPXUP;3631;08:46:59;0;49	92857;8	596;0;0;0;
$GPXUP;3631;08:47:00;0;49	92857;8	596;0;0;0;
$GPXUP;3631;08:47:01;0;49	92857;8	596;0;0;0;
$GPXUP;3631;08:47:02;0;49	92857;8	596;0;0;0;
$GPXUP;3631;08:47:03;0;49	92857;8	596;0;0;0;
$GPXUP;3631;08:47:04;0;49	92857;8	596;0;0;0;
$GPXUP;3631;08:47:05;0;49	92857;8	596;0;0;0;
$GPXUP;3631;08:47:06;0;49	92857;8	596;0;0;0;
$GPXUP;3631;08:47:07;0;49	92857;8	596;0;0;0;
$GPXUP;3631;08:47:08;0;49	92857;8	596;0;0;0;
$GPXUP;3631;08:47:09;0;49	92857;8	596;0;0;0;
$GPXUP;3631;08:47:10;0;49	92857;8	596;0;0;0;
$GPXUP;3631;08:47:11;0;49	92857;8	596;0;0;0;
$GPXUP;3631;08:47:12;0;49	92857;8	596;0;0;0;
$GPXUP;3631;08:47:13;0;49	92857;8	596;0;0;0;
$GPXUP;3631;08:47:14;0;49	92857;8	596;0;0;0;
$GPXUP;3631;08:47:15;0;49	92857;8	596;0;0;0;
$GPXUP;3631;08:47:16;0;49	92857;8	596;0;0;0;
$GPXUP;3631;08:47:17;0;49	92857;8	596;0;0;0;
$GPXUP;3631;08:47:18;0;49	92857;8	596;0;0;0;
$GPXUP;3631;08:47:19;0;49	92857;8	596;0;0;0;
$GPXUP;3631;08:47:20;0;49	92857;8	596;0;0;0;
$GPXUP;3631;08:47:21;0;49	92857;8	596;0;0;0;
$GPXUP;3631;08:47:22;0;49	92857;8	596;0;0;0;
$GPXUP;3631;08:47:23;0;49	92857;8	596;0;0;0;
$GPXUP;3631;08:47:24;0;49	92857;8	596;0;0;0;
$GPXUP;3631;08:47:25;0;49	92857;8	596;0;0;0;
$GPXUP;3631;08:47:26;0;49	92857;8	596;0;0;0;
$GPXUP;3631;08:47:27;0;49	92857;8	596;0;0;0;
$GPXUP;3631;08:47:28;0;49	92857;8	596;0;0;0;
$GPXUP;3631;08:47:29;0;49	92857;8	596;0;0;0;
$GPXUP;3631;08:47:30;0;49	92857;8	596;0;0;0;
$GPXUP;3631;08:47:31;0;49	92857;8	596;0;0;0;
$GPXUP;3631;08:47:32;0;49	92857;8	596;0;0;0;
$GPXUP;3631;08:47:33;0;49	92857;8	596;0;0;0;
$GPXUP;3631;08:47:34;0;49	92857;8	596;0;0;0;
$GPXUP;3631;08:47:35;0;49	92857;8	596;0;0;0;
$GPXUP;3631;08:47:36;0;49	92857;8	596;0;0;0;
$GPXUP;3631;08:47:37;0;49	92857;8	596;0;0;0;
$GPXUP;3631;08:47:38;0;49	92857;8	596;0;0;0;
$GPXUP;3631;08:47:39;0;49	92857;8	596;0;0;0;
$GPXUP;3631;08:47:40;0;49	92857;8	596;0;0;0;
$GPXUP;3631;08:47:41;0;49	92857;8	596;0;0;0;
$GPXUP;3631;08:47:42;0;49	92857;8	596;0;0;0;
$GPXUP;3631;08:47:43;0;49	92857;8	596;0;0;0;
$GPXUP;3631;08:47:44;0;49	92857;8	596;0;0;0;
$GPXUP;3631;08:47:45;0;49	92857;8	596;0;0;0;
$GPXUP;3631;08:47:46;0;49	92857;8	596;0;0;0;
$GPXUP;3631;08:47:47;0;49	92857;8	596;0;0;0;
$GPXUP;3631;08:47:48;0;49	92857;8	596;0;0;0;
$GPXUP;3631;08:47:49;0;49	92857;8	596;0;0;0;
$GPXUP;3631;08:47:50;0;49	92857;8	596;0;0;0;
$GPXUP;3631;08:47:51;0;49	92857;8	596;0;0;0;
$GPXUP;3631;08:47:52;0;49	92857;8	596;0;0;0;
$GPXUP;3631;08:47:53;0;49	92857;8	596;0;0;0;
$GPXUP;3631;08:47:54;0;49	92857;8	596;0;0;0;
$GPXUP;3631;08:47:55;0;49	92857;8	596;0;0;0;
$GPXUP;3631;08:47:56;0;49	92857;8	596;0;0;0;
$GPXUP;3631;08:47:57;0;49	92857;8	596;0;0;0;
$GPXUP;3631;08:47:58;0;49	92857;8	596;0;0;0;
$GPXUP;3631;08:47:59;0;49	92857;8	596;0;0;0;
$GPXUP;3631;08:48:00;0;49	92857;8	596;0;0;0;
$GPXUP;3631;08:48:01;0;49	92857;8	596;0;0;0;
$GPXUP;3631;08:48:02;0;49	92857;8	596;0;0;0;
$GPXUP;3631;08:48:03;0;49	92857;8	596;0;0;0;
$GPXUP;3631;08:48:04;0;49	92857;8	596;0;0;0;
$GPXUP;3631;08:48:05;0;49	92857;8	596;0;0;0;
$GPXUP;3631;08:48:06;0;49	92857;8	596;0;0;0;
$GPXUP;3631;08:48:07;0;49	92857;8	596;0;0;0;
$GPXUP;3631;08:48:08;0;49	92857;8	596;0;0;0;
$GPXUP;3631;08:48:09;0;49	92857;8	596;0;0;0;
$GPXUP;3631;08:48:10;0;49	92857;8	596;0;0;0;
$GPXUP;3631;08:48:11;0;49	92857;8	596;0;0;0;
$GPXUP;3631;08:48:12;0;49	92857;8	596;0;0;0;
$GPXUP;3631;08:48:13;0;49	92857;8	596;0;0;0;
$GPXUP;3631;08:48:14;0;49	92857;8	596;0;0;0;
$GPXUP;3631;08:48:15;0;49	92857;8	596;0;0;0;
$GPXUP;3631;08:48:16;0;49	92857;8	596;0;0;0;
$GPXUP;3631;08:48:17;0;49	92857;8	596;0;0;0;
$GPXUP;3631;08:48:18;0;49	92857;8	596;0;0;0;
$GPXUP;3631;08:48:19;0;49	92857;8	596;0;0;0;
$GPXUP;3631;08:48:20;0;49	92857;8	596;0;0;0;
$GPXUP;3631;08:48:21;0;49	92857;8	596;0;0;0;
$GPXUP;3631;08:48:22;0;49	92857;8	596;0;0;0;
$GPXUP;3631;08:48:23;0;49	92857;8	596;0;0;0;
$GPXUP;3631;08:48:24;0;49	92857;8	596;0;0;0;
$GPXUP;3631;08:48:25;0;49	92857;8	596;0;0;0;
$GPXUP;3631;08:48:26;0;49	92857;8	596;0;0;0;
$GPXUP;3631;08:48:27;0;49	92857;8	596;0;0;0;
$GPXUP;3631;08:48:28;0;49	92857;8	596;0;0;0;
$GPXUP;3631;08:48:29;0;49	92857;8	596;0;0;0;
$GPXUP;3631;08:48:30;0;49	92857;8	596;0;0;0;
$GPXUP;3631;08:48:31;0;49	92857;8	596;0;0;0;
$GPXUP;3631;08:48:32;0;49	92857;8	596;0;0;0;
$GPXUP;3631;08:48:33;0;49	92857;8	596;0;0;0;
$GPXUP;3631;08:48:34;0;49	92857;8	596;0;0;0;
$GPXUP;3631;08:48:35;0;49	92857;8	596;0;0;0;
$GPXUP;3631;08:48:36;0;49	92857;8	596;0;0;0;
$GPXUP;3631;08:48:37;0;49	92857;8	596;0;0;0;
$GPXUP;3631;08:48:38;0;49	92857;8	596;0;0;0;
$GPXUP;3631;08:48:39;0;49	92857;8	596;0;0;0;
$GPXUP;3631;08:48:40;0;49	92857;8	596;0;0;0;
$GPXUP;3631;08:48:41;0;49	92857;8	596;0;0;0;
$GPXUP;3631;08:48:42;0;49	92857;8	596;0;0;0;
$GPXUP;3631;08:48:43;0;49	92857;8	596;0;0;0;
$GPXUP;3631;08:48:44;0;49	92857;8	596;0;0;0;
$GPXUP;3631;08:48:45;0;49	92857;8	596;0;0;0;
$GPXUP;3631;08:48:46;0;49	92857;8	596;0;0;0;
$GPXUP;3631;08:48:47;0;49	92857;8	596;0;0;0;
$GPXUP;3631;08:48:48;0;49	92857;8	596;0;0;0;
$GPXUP;3631;08:48:49;0;49	92857;8	596;0;0;0;
$GPXUP;3631;08:48:50;0;49	92857;8	596;0;0;0;
$GPXUP;3631;08:48:51;0;49	92857;8	596;0;0;0;
$GPXUP;3631;08:48:52;0;49	92857;8	596;0;0;0;
$GPXUP;3631;08:48:53;0;49	92857;8	596;0;0;0;
$GPXUP;3631;08:48:54;0;49	92857;8	596;0;0;0;
$GPXUP;3631;08:48:55;0;49	92857;8	596;0;0;0;
$GPXUP;3631;08:48:56;0;49	92857;8	596;0;0;0;
$GPXUP;3631;08:48:57;0;49	92857;8	596;0;0;0;
$GPXUP;3631;08:48:58;0;49	92857;8	596;0;0;0;
$GPXUP;3631;08:48:59;0;49	92857;8	596;0;0;0;
$GPXUP;3631;08:49:00;0;49	92857;8	596;0;0;0;
$GPXUP;3631;08:49:01;0;49	92857;8	596;0;0;0;
$GPXUP;3631;08:49:02;0;49	92857;8	596;0;0;0;
$GPXUP;3631;08:49:03;0;49	92857;8	596;0;0;0;
$GPXUP;3631;08:49:04;0;49	92857;8	596;0;0;0;
$GPXUP;3631;08:49:05;0;49	92857;8	596;0;0;0;
$GPXUP;3631;08:49:06;0;49	92857;8	596;0;0;0;
$GPXUP;3631;08:49:07;0;49	92857;8	596;0;0;0;
$GPXUP;3631;08:49:08;0;49	92857;8	596;0;0;0;
$GPXUP;3631;08:49:09;0;49	92857;8	596;0;0;0;
$GPXUP;3631;08:49:10;0;49	92857;8	596;0;0;0;
$GPXUP;3631;08:49:11;0;49	92857;8	596;0;0;0;
$GPXUP;3631;08:49:12;0;49	92857;8	596;0;0;0;
$GPXUP;3631;08:49:13;0;49	92857;8	596;0;0;0;
$GPXUP;3631;08:49:14;0;49	92857;8	596;0;0;0;
$GPXUP;3631;08:49:15;0;49	92857;8	596;0;0;0;
$GPXUP;3631;08:49:16;0;49	92857;8	596;0;0;0;
$GPXUP;3631;08:49:17;0;49	92857;8	596;0;0;0;
$GPXUP;3631;08:49:18;0;49	92857;8	596;0;0;0;
$GPXUP;3631;08:49:19;0;49	92857;8	596;0;0;0;
$GPXUP;3631;08:49:20;0;49	92857;8	596;0;0;0;
$GPXUP;3631;08:49:21;0;49	92857;8	596;0;0;0;
$GPXUP;3631;08:49:22;0;49	92857;8	596;0;0;0;
$GPXUP;3631;08:49:23;0;49	92857;8	596;0;0;0;
$GPXUP;3631;08:49:24;0;49	92857;8	596;0;0;0;
$GPXUP;3631;08:49:25;0;49	92857;8	596;0;0;0;
$GPXUP;3631;08:49:26;0;49	92857;8	596;0;0;0;
$GPXUP;3631;08:49:27;0;49	92857;8	596;0;0;0;
$GPXUP;3631;08:49:28;0;49	92857;8	596;0;0;0;
$GPXUP;3631;08:49:29;0;49	92857;8	596;0;0;0;
$GPXUP;3631;08:49:30;0;49	92857;8	596;0;0;0;
$GPXUP;3631;08:49:31;0;49	92857;8	596;0;0;0;
$GPXUP;3631;08:49:32;0;49	92857;8	596;0;0;0;
$GPXUP;3631;08:49:33;0;49	92857;8	596;0;0;0;
$GPXUP;3631;08:49:34;0;49	92857;8	596;0;0;0;
$GPXUP;3631;08:49:35;0;49	92857;8	596;0;0;0;
$GPXUP;3631;08:49:36;0;49	92857;8	596;0;0;0;
$GPXUP;3631;08:49:37;0;49	92857;8	596;0;0;0;
$GPXUP;3631;08:49:38;0;49	92857;8	596;0;0;0;
$GPXUP;3631;08:49:39;0;49	92857;8	596;0;0;0;
$GPXUP;3631;08:49:40;0;49	92857;8	596;0;0;0;
$GPXUP;3631;08:49:41;0;49	92857;8	596;0;0;0;
$GPXUP;3631;08:49:42;0;49	92857;8	596;0;0;0;
$GPXUP;3631;08:49:43;0;49	92857;8	596;0;0;0;
$GPXUP;3631;08:49:44;0;49	92857;8	596;0;0;0;
$GPXUP;3631;08:49:45;0;49	92857;8	596;0;0;0;
$GPXUP;3631;08:49:46;0;49	92857;8	596;0;0;0;
$GPXUP;3631;08:49:47;0;49	92857;8	596;0;0;0;
$GPXUP;3631;08:49:48;0;49	92857;8	596;0;0;0;
$GPXUP;3631;08:49:49;0;49	92857;8	596;0;0;0;
$GPXUP;3631;08:49:50;0;49	92857;8	596;0;0;0;
$GPXUP;3631;08:49:51;0;49	92857;8	596;0;0;0;
$GPXUP;3631;08:49:52;0;49	92857;8	596;0;0;0;
$GPXUP;3631;08:49:53;0;49	92857;8	596;0;0;0;
$GPXUP;3631;08:49:54;0;49	92857;8	596;0;0;0;
$GPXUP;3631;08:49:55;0;49	92857;8	596;0;0;0;
$GPXUP;3631;08:49:56;0;49	92857;8	596;0;0;0;
$GPXUP;3631;08:49:57;0;49	92857;8	596;0;0;0;
$GPXUP;3631;08:49:58;0;49	92857;8	596;0;0;0;
$GPXUP;3631;08:49:59;0;49	92857;8	596;0;0;0;
$GPXUP;3631;08:50:00;0;49	92857;8	596;0;0;0;
$GPXUP;3631;08:50:01;0;49	92857;8	596;0;0;0;
$GPXUP;3631;08:50:02;0;49	92857;8	596;0;0;0;
$GPXUP;3631;08:50:03;0;49	92857;8	596;0;0;0;
$GPXUP;3631;08:50:04;0;49	92857;8	596;0;0;0;
$GPXUP;3631;08:50:05;0;49	92857;8	596;0;0;0;
$GPXUP;3631;08:50:06;0;49	92857;8	596;0;0;0;
$GPXUP;3631;08:50:07;0;49	92857;8	596;0;0;0;
$GPXUP;3631;08:50:08;0;49	92857;8	596;0;0;0;
$GPXUP;3631;08:50:09;0;49	92857;8	596;0;0;0;
$GPXUP;3631;08:50:10;0;49	92857;8	596;0;0;0;
$GPXUP;3631;08:50:11;0;49	92857;8	596;0;0;0;
$GPXUP;3631;08:50:12;0;49	92857;8	596;0;0;0;
$GPXUP;3631;08:50:13;0;49	92857;8	596;0;0;0;
$GPXUP;3631;08:50:14;0;49	92857;8	596;0;0;0;
$GPXUP;3631;08:50:15;0;49	92857;8	596;0;0;0;
$GPXUP;3631;08:50:16;0;49	92857;8	596;0;0;0;
$GPXUP;3631;08:50:17;0;49	92857;8	596;0;0;0;
$GPXUP;3631;08:50:18;0;49	92857;8	596;0;0;0;
$GPXUP;3631;08:50:19;0;49	92857;8	596;0;0;0;
$GPXUP;3631;08:50:20;0;49	92857;8	596;0;0;0;
$GPXUP;3631;08:50:21;0;49	92857;8	596;0;0;0;
$GPXUP;3631;08:50:22;0;49	92857;8	596;0;0;0;
$GPXUP;3631;08:50:23;0;49	92857;8	596;0;0;0;
$GPXUP;3631;08:50:24;0;49	92857;8	596;0;0;0;
$GPXUP;3631;08:50:25;0;49	92857;8	596;0;0;0;
$GPXUP;3631;08:50:26;0;49	92857;8	596;0;0;0;
$GPXUP;3631;08:50:27;0;49	92857;8	596;0;0;0;
$GPXUP;3631;08:50:28;0;49	92857;8	596;0;0;0;
$GPXUP;3631;08:50:29;0;49	92857;8	596;0;0;0;
$GPXUP;3631;08:50:30;0;49	92857;8	596;0;0;0;
$GPXUP;3631;08:50:31;0;49	92857;8	596;0;0;0;
$GPXUP;3631;08:50:32;0;49	92857;8	596;0;0;0;
$GPXUP;3631;08:50:33;0;49	92857;8	596;0;0;0;
$GPXUP;3631;08:50:34;0;49	92857;8	596;0;0;0;
$GPXUP;3631;08:50:35;0;49	92857;8	596;0;0;0;
$GPXUP;3631;08:50:36;0;49	92857;8	596;0;0;0;
$GPXUP;3631;08:50:37;0;49	92857;8	596;0;0;0;
$GPXUP;3631;08:50:38;0;49	92857;8	596;0;0;0;
$GPXUP;3631;08:50:39;0;49	92857;8	596;0;0;0;
$GPXUP;3631;08:50:40;0;49	92857;8	596;0;0;0;
$GPXUP;3631;08:50:41;0;49	92857;8	596;0;0;0;
$GPXUP;3631;08:50:42;0;49	92857;8	596;0;0;0;
$GPXUP;3631;08:50:43;0;49	92857;8	596;0;0;0;
$GPXUP;3631;08:50:44;0;49	92857;8	596;0;0;0;
$GPXUP;3631;08:50:45;0;49	92857;8	596;0;0;0;
$GPXUP;3631;08:50:46;0;49	92857;8	596;0;0;0;
$GPXUP;3631;08:50:47;0;49	92857;8	596;0;0;0;
$GPXUP;3631;08:50:48;0;49	92857;8	596;0;0;0;
$GPXUP;3631;08:50:49;0;49	92857;8	596;0;0;0;
$GPXUP;3631;08:50:50;0;49	92857;8	596;0;0;0;
$GPXUP;3631;08:50:51;0;49	92857;8	596;0;0;0;
$GPXUP;3631;08:50:52;0;49	92857;8	596;0;0;0;
$GPXUP;3631;08:50:53;0;49	92857;8	596;0;0;0;
$GPXUP;3631;08:50:54;0;49	92857;8	596;0;0;0;
$GPXUP;3631;08:50:55;0;49	92857;8	596;0;0;0;
$GPXUP;3631;08:50:56;0;49	92857;8	596;0;0;0;
$GPXUP;3631;08:50:57;0;49	92857;8	596;0;0;0;
$GPXUP;3631;08:50:58;0;49	92857;8	596;0;0;0;
$GPXUP;3631;08:50:59;0;49	92857;8	596;0;0;0;
$GPXUP;3631;08:51:00;0;49	92857;8	596;0;0;0;
$GPXUP;3631;08:51:01;0;49	92857;8	596;0;0;0;
$GPXUP;3631;08:51:02;0;49	92857;8	596;0;0;0;
$GPXUP;3631;08:51:03;0;49	92857;8	596;0;0;0;
$GPXUP;3631;08:51:04;0;49	92857;8	596;0;0;0;
$GPXUP;3631;08:51:05;0;49	92857;8	596;0;0;0;
$GPXUP;3631;08:51:06;0;49	92857;8	596;0;0;0;
$GPXUP;3631;08:51:07;0;49	92857;8	596;0;0;0;
$GPXUP;3631;08:51:08;0;49	92857;8	596;0;0;0;
$GPXUP;3631;08:51:09;0;49	92857;8	596;0;0;0;
$GPXUP;3631;08:51:10;0;49	92857;8	596;0;0;0;
$GPXUP;3631;08:51:11;0;49	92857;8	596;0;0;0;
$GPXUP;3631;08:51:12;0;49	92857;8	596;0;0;0;
$GPXUP;3631;08:51:13;0;49	92857;8	596;0;0;0;
$GPXUP;3631;08:51:14;0;49	92857;8	596;0;0;0;
$GPXUP;3631;08:51:15;0;49	92857;8	596;0;0;0;
$GPXUP;3631;08:51:16;0;49	92857;8	596;0;0;0;
$GPXUP;3631;08:51:17;0;49	92857;8	596;0;0;0;
$GPXUP;3631;08:51:18;0;49	92857;8	596;0;0;0;
$GPXUP;3631;08:51:19;0;49	92857;8	596;0;0;0;
$GPXUP;3631;08:51:20;0;49	92857;8	596;0;0;0;
$GPXUP;3631;08:51:21;0;49	92857;8	596;0;0;0;
$GPXUP;3631;08:51:22;0;49	92857;8	596;0;0;0;
$GPXUP;3631;08:51:23;0;49	92857;8	596;0;0;0;
$GPXUP;3631;08:51:24;0;49	92857;8	596;0;0;0;
$GPXUP;3631;08:51:25;0;49	92857;8	596;0;0;0;
$GPXUP;3631;08:51:26;0;49	92857;8	596;0;0;0;
$GPXUP;3631;08:51:27;0;49	92857;8	596;0;0;0;
$GPXUP;3631;08:51:28;0;49	92857;8	596;0;0;0;
$GPXUP;3631;08:51:29;0;49	92857;8	596;0;0;0;
$GPXUP;3631;08:51:30;0;49	92857;8	596;0;0;0;
$GPXUP;3631;08:51:31;0;49	92857;8	596;0;0;0;
$GPXUP;3631;08:51:32;0;49	92857;8	596;0;0;0;
$GPXUP;3631;08:51:33;0;49	92857;8	596;0;0;0;
$GPXUP;3631;08:51:34;0;49	92857;8	596;0;0;0;
$GPXUP;3631;08:51:35;0;49	92857;8	596;0;0;0;
$GPXUP;3631;08:51:36;0;49	92857;8	596;0;0;0;
$GPXUP;3631;08:51:37;0;49	92857;8	596;0;0;0;
$GPXUP;3631;08:51:38;0;49	92857;8	596;0;0;0;
$GPXUP;3631;08:51:39;0;49	92857;8	596;0;0;0;
$GPXUP;3631;08:51:40;0;49	92857;8	596;0;0;0;
$GPXUP;3631;08:51:41;0;49	92857;8	596;0;0;0;
$GPXUP;3631;08:51:42;0;49	92857;8	596;0;0;0;
$GPXUP;3631;08:51:43;0;49	92857;8	596;0;0;0;
$GPXUP;3631;08:51:44;0;49	92857;8	596;0;0;0;
$GPXUP;3631;08:51:45;0;49	92857;8	596;0;0;0;
$GPXUP;3631;08:51:46;0;49	92857;8	596;0;0;0;
$GPXUP;3631;08:51:47;0;49	92857;8	596;0;0;0;
$GPXUP;3631;08:51:48;0;49	92857;8	596;0;0;0;
$GPXUP;3631;08:51:49;0;49	92857;8	596;0;0;0;
$GPXUP;3631;08:51:50;0;49	92857;8	596;0;0;0;
$GPXUP;3631;08:51:51;0;49	92857;8	596;0;0;0;
$GPXUP;3631;08:51:52;0;49	92857;8	596;0;0;0;
$GPXUP;3631;08:51:53;0;49	92857;8	596;0;0;0;
$GPXUP;3631;08:51:54;0;49	92857;8	596;0;0;0;
$GPXUP;3631;08:51:55;0;49	92857;8	596;0;0;0;
$GPXUP;3631;08:51:56;0;49	92857;8	596;0;0;0;
$GPXUP;3631;08:51:57;0;49	92857;8	596;0;0;0;
$GPXUP;3631;08:51:58;0;49	92857;8	596;0;0;0;
$GPXUP;3631;08:51:59;0;49	92857;8	596;0;0;0;
$GPXUP;3631;08:52:00;0;49	92857;8	596;0;0;0;
$GPXUP;3631;08:52:01;0;49	92857;8	596;0;0;0;
$GPXUP;3631;08:52:02;0;49	92857;8	596;0;0;0;
$GPXUP;3631;08:52:03;0;49	92857;8	596;0;0;0;
$GPXUP;3631;08:52:04;0;49	92857;8	596;0;0;0;
$GPXUP;3631;08:52:05;0;49	92857;8	596;0;0;0;
$GPXUP;3631;08:52:06;0;49	92857;8	596;0;0;0;
$GPXUP;3631;08:52:07;0;49	92857;8	596;0;0;0;
$GPXUP;3631;08:52:08;0;49	92857;8	596;0;0;0;
$GPXUP;3631;08:52:09;0;49	92857;8	596;0;0;0;
$GPXUP;3631;08:52:10;0;49	92857;8	596;0;0;0;
$GPXUP;3631;08:52:11;0;49	92857;8	596;0;0;0;
$GPXUP;3631;08:52:12;0;49	92857;8	596;0;0;0;
$GPXUP;3631;08:52:13;0;49	92857;8	596;0;0;0;
$GPXUP;3631;08:52:14;0;49	92857;8	596;0;0;0;
$GPXUP;3631;08:52:15;0;49	92857;8	596;0;0;0;
$GPXUP;3631;08:52:16;0;49	92857;8	596;0;0;0;
$GPXUP;3631;08:52:17;0;49	92857;8	596;0;0;0;
$GPXUP;3631;08:52:18;0;49	92857;8	596;0;0;0;
$GPXUP;3631;08:52:19;0;49	92857;8	596;0;0;0;
$GPXUP;3631;08:52:20;0;49	92857;8	596;0;0;0;
$GPXUP;3631;08:52:21;0;49	92857;8	596;0;0;0;
$GPXUP;3631;08:52:22;0;49	92857;8	596;0;0;0;
$GPXUP;3631;08:52:23;0;49	92857;8	596;0;0;0;
$GPXUP;3631;08:52:24;0;49	92857;8	596;0;0;0;
$GPXUP;3631;08:52:25;0;49	92857;8	596;0;0;0;
$GPXUP;3631;08:52:26;0;49	92857;8	596;0;0;0;
$GPXUP;3631;08:52:27;0;49	92857;8	596;0;0;0;
$GPXUP;3631;08:52:28;0;49	92857;8	596;0;0;0;
$GPXUP;3631;08:52:29;0;49	92857;8	596;0;0;0;
$GPXUP;3631;08:52:30;0;49	92857;8	596;0;0;0;
$GPXUP;3631;08:52:31;0;49	92857;8	596;0;0;0;
$GPXUP;3631;08:52:32;0;49	92857;8	596;0;0;0;
$GPXUP;3631;08:52:33;0;49	92857;8	596;0;0;0;
$GPXUP;3631;08:52:34;0;49	92857;8	596;0;0;0;
$GPXUP;3631;08:52:35;0;49	92857;8	596;0;0;0;
$GPXUP;3631;08:52:36;0;49	92857;8	596;0;0;0;
$GPXUP;3631;08:52:37;0;49	92857;8	596;0;0;0;
$GPXUP;3631;08:52:38;0;49	92857;8	596;0;0;0;
$GPXUP;3631;08:52:39;0;49	92857;8	596;0;0;0;
$GPXUP;3631;08:52:40;0;49	92857;8	596;0;0;0;
$GPXUP;3631;08:52:41;0;49	92857;8	596;0;0;0;
$GPXUP;3631;08:52:42;0;49	92857;8	596;0;0;0;
$GPXUP;3631;08:52:43;0;49	92857;8	596;0;0;0;
$GPXUP;3631;08:52:44;0;49	92857;8	596;0;0;0;
$GPXUP;3631;08:52:45;0;49	92857;8	596;0;0;0;
$GPXUP;3631;08:52:46;0;49	92857;8	596;0;0;0;
$GPXUP;3631;08:52:47;0;49	92857;8	596;0;0;0;
$GPXUP;3631;08:52:48;0;49	92857;8	596;0;0;0;
$GPXUP;3631;08:52:49;0;49	92857;8	596;0;0;0;
$GPXUP;3631;08:52:50;0;49	92857;8	596;0;0;0;
$GPXUP;3631;08:52:51;0;49	92857;8	596;0;0;0;
$GPXUP;3631;08:52:52;0;49	92857;8	596;0;0;0;
$GPXUP;3631;08:52:53;0;49	92857;8	596;0;0;0;
$GPXUP;3631;08:52:54;0;49	92857;8	596;0;0;0;
$GPXUP;3631;08:52:55;0;49	92857;8	596;0;0;0;
$GPXUP;3631;08:52:56;0;49	92857;8	596;0;0;0;
$GPXUP;3631;08:52:57;0;49	92857;8	596;0;0;0;
$GPXUP;3631;08:52:58;0;49	92857;8	596;0;0;0;
$GPXUP;3631;08:52:59;0;49	92857;8	596;0;0;0;
$GPXUP;3631;08:53:00;0;49	92857;8	596;0;0;0;
$GPXUP;3631;08:53:01;0;49	92857;8	596;0;0;0;
$GPXUP;3631;08:53:02;0;49	92857;8	596;0;0;0;
$GPXUP;3631;08:53:03;0;49	92857;8	596;0;0;0;
$GPXUP;3631;08:53:04;0;49	92857;8	596;0;0;0;
$GPXUP;3631;08:53:05;0;49	92857;8	596;0;0;0;
$GPXUP;3631;08:53:06;0;49	92857;8	596;0;0;0;
$GPXUP;3631;08:53:07;0;49	92857;8	596;0;0;0;
$GPXUP;3631;08:53:08;0;49	92857;8	596;0;0;0;
$GPXUP;3631;08:53:09;0;49	92857;8	596;0;0;0;
$GPXUP;3631;08:53:10;0;49	92857;8	596;0;0;0;
$GPXUP;3631;08:53:11;0;49	92857;8	596;0;0;0;
$GPXUP;3631;08:53:12;0;49	92857;8	596;0;0;0;
$GPXUP;3631;08:53:13;0;49	92857;8	596;0;0;0;
$GPXUP;3631;08:53:14;0;49	92857;8	596;0;0;0;
$GPXUP;3631;08:53:15;0;49	92857;8	596;0;0;0;
$GPXUP;3631;08:53:16;0;49	92857;8	596;0;0;0;
$GPXUP;3631;08:53:17;0;49	92857;8	596;0;0;0;
$GPXUP;3631;08:53:18;0;49	92857;8	596;0;0;0;
$GPXUP;3631;08:53:19;0;49	92857;8	596;0;0;0;
$GPXUP;3631;08:53:20;0;49	92857;8	596;0;0;0;
$GPXUP;3631;08:53:21;0;49	92857;8	596;0;0;0;
$GPXUP;3631;08:53:22;0;49	92857;8	596;0;0;0;
$GPXUP;3631;08:53:23;0;49	92857;8	596;0;0;0;
$GPXUP;3631;08:53:24;0;49	92857;8	596;0;0;0;
$GPXUP;3631;08:53:25;0;49	92857;8	596;0;0;0;
$GPXUP;3631;08:53:26;0;49	92857;8	596;0;0;0;
$GPXUP;3631;08:53:27;0;49	92857;8	596;0;0;0;
$GPXUP;3631;08:53:28;0;49	92857;8	596;0;0;0;
$GPXUP;3631;08:53:29;0;49	92857;8	596;0;0;0;
$GPXUP;3631;08:53:30;0;49	92857;8	596;0;0;0;
$GPXUP;3631;08:53:31;0;49	92857;8	596;0;0;0;
$GPXUP;3631;08:53:32;0;49	92857;8	596;0;0;0;
$GPXUP;3631;08:53:33;0;49	92857;8	596;0;0;0;
$GPXUP;3631;08:53:34;0;49	92857;8	596;0;0;0;
$GPXUP;3631;08:53:35;0;49	92857;8	596;0;0;0;
$GPXUP;3631;08:53:36;0;49	92857;8	596;0;0;0;
$GPXUP;3631;08:53:37;0;49	92857;8	596;0;0;0;
$GPXUP;3631;08:53:38;0;49	92857;8	596;0;0;0;
$GPXUP;3631;08:53:39;0;49	92857;8	596;0;0;0;
$GPXUP;3631;08:53:40;0;49	92857;8	596;0;0;0;
$GPXUP;3631;08:53:41;0;49	92857;8	596;0;0;0;
$GPXUP;3631;08:53:42;0;49	92857;8	596;0;0;0;
$GPXUP;3631;08:53:43;0;49	92857;8	596;0;0;0;
$GPXUP;3631;08:53:44;0;49	92857;8	596;0;0;0;
$GPXUP;3631;08:53:45;0;49	92857;8	596;0;0;0;
$GPXUP;3631;08:53:46;0;49	92857;8	596;0;0;0;
$GPXUP;3631;08:53:47;0;49	92857;8	596;0;0;0;
$GPXUP;3631;08:53:48;0;49	92857;8	596;0;0;0;
$GPXUP;3631;08:53:49;0;49	92857;8	596;0;0;0;
$GPXUP;3631;08:53:50;0;49	92857;8	596;0;0;0;
$GPXUP;3631;08:53:51;0;49	92857;8	596;0;0;0;
$GPXUP;3631;08:53:52;0;49	92857;8	596;0;0;0;
$GPXUP;3631;08:53:53;0;49	92857;8	596;0;0;0;
$GPXUP;3631;08:53:54;0;49	92857;8	596;0;0;0;
$GPXUP;3631;08:53:55;0;49	92857;8	596;0;0;0;
$GPXUP;3631;08:53:56;0;49	92857;8	596;0;0;0;
$GPXUP;3631;08:53:57;0;49	92857;8	596;0;0;0;
$GPXUP;3631;08:53:58;0;49	92857;8	596;0;0;0;
$GPXUP;3631;08:53:59;0;49	92857;8	596;0;0;0;
$GPXUP;3631;08:54:00;0;49	92857;8	596;0;0;0;
$GPXUP;3631;08:54:01;0;49	92857;8	596;0;0;0;
$GPXUP;3631;08:54:02;0;49	92857;8	596;0;0;0;
$GPXUP;3631;08:54:03;0;49	92857;8	596;0;0;0;
$GPXUP;3631;08:54:04;0;49	92857;8	596;0;0;0;
$GPXUP;3631;08:54:05;0;49	92857;8	596;0;0;0;
$GPXUP;3631;08:54:06;0;49	92857;8	596;0;0;0;
$GPXUP;3631;08:54:07;0;49	92857;8	596;0;0;0;
$GPXUP;3631;08:54:08;0;49	92857;8	596;0;0;0;
$GPXUP;3631;08:54:09;0;49	92857;8	596;0;0;0;
$GPXUP;3631;08:54:10;0;49	92857;8	596;0;0;0;
$GPXUP;3631;08:54:11;0;49	92857;8	596;0;0;0;
$GPXUP;3631;08:54:12;0;49	92857;8	596;0;0;0;
$GPXUP;3631;08:54:13;0;49	92857;8	596;0;0;0;
$GPXUP;3631;08:54:14;0;49	92857;8	596;0;0;0;
$GPXUP;3631;08:54:15;0;49	92857;8	596;0;0;0;
$GPXUP;3631;08:54:16;0;49	92857;8	596;0;0;0;
$GPXUP;3631;08:54:17;0;49	92857;8	596;0;0;0;
$GPXUP;3631;08:54:18;0;49	92857;8	596;0;0;0;
$GPXUP;3631;08:54:19;0;49	92857;8	596;0;0;0;
$GPXUP;3631;08:54:20;0;49	92857;8	596;0;0;0;
$GPXUP;3631;08:54:21;0;49	92857;8	596;0;0;0;
$GPXUP;3631;08:54:22;0;49	92857;8	596;0;0;0;
$GPXUP;3631;08:54:23;0;49	92857;8	596;0;0;0;
$GPXUP;3631;08:54:24;0;49	92857;8	596;0;0;0;
$GPXUP;3631;08:54:25;0;49	92857;8	596;0;0;0;
$GPXUP;3631;08:54:26;0;49	92857;8	596;0;0;0;
$GPXUP;3631;08:54:27;0;49	92857;8	596;0;0;0;
$GPXUP;3631;08:54:28;0;49	92857;8	596;0;0;0;
$GPXUP;3631;08:54:29;0;49	92857;8	596;0;0;0;
$GPXUP;3631;08:54:30;0;49	92857;8	596;0;0;0;
$GPXUP;3631;08:54:31;0;49	92857;8	596;0;0;0;
$GPXUP;3631;08:54:32;0;49	92857;8	596;0;0;0;
$GPXUP;3631;08:54:33;0;49	92857;8	596;0;0;0;
$GPXUP;3631;08:54:34;0;49	92857;8	596;0;0;0;
$GPXUP;3631;08:54:35;0;49	92857;8	596;0;0;0;
$GPXUP;3631;08:54:36;0;49	92857;8	596;0;0;0;
$GPXUP;3631;08:54:37;0;49	92857;8	596;0;0;0;
$GPXUP;3631;08:54:38;0;49	92857;8	596;0;0;0;
$GPXUP;3631;08:54:39;0;49	92857;8	596;0;0;0;
$GPXUP;3631;08:54:40;0;49	92857;8	596;0;0;0;
$GPXUP;3631;08:54:41;0;49	92857;8	596;0;0;0;
$GPXUP;3631;08:54:42;0;49	92857;8	596;0;0;0;
$GPXUP;3631;08:54:43;0;49	92857;8	596;0;0;0;
$GPXUP;3631;08:54:44;0;49	92857;8	596;0;0;0;
$GPXUP;3631;08:54:45;0;49	92857;8	596;0;0;0;
$GPXUP;3631;08:54:46;0;49	92857;8	596;0;0;0;
$GPXUP;3631;08:54:47;0;49	92857;8	596;0;0;0;
$GPXUP;3631;08:54:48;0;49	92857;8	596;0;0;0;
$GPXUP;3631;08:54:49;0;49	92857;8	596;0;0;0;
$GPXUP;3631;08:54:50;0;49	92857;8	596;0;0;0;
$GPXUP;3631;08:54:51;0;49	92857;8	596;0;0;0;
$GPXUP;3631;08:54:52;0;49	92857;8	596;0;0;0;
$GPXUP;3631;08:54:53;0;49	92857;8	596;0;0;0;
$GPXUP;3631;08:54:54;0;49	92857;8	596;0;0;0;
$GPXUP;3631;08:54:55;0;49	92857;8	596;0;0;0;
$GPXUP;3631;08:54:56;0;49	92857;8	596;0;0;0;
$GPXUP;3631;08:54:57;0;49	92857;8	596;0;0;0;
$GPXUP;3631;08:54:58;0;49	92857;8	596;0;0;0;
$GPXUP;3631;08:54:59;0;49	92857;8	596;0;0;0;
$GPXUP;3631;08:55:00;0;49	92857;8	596;0;0;0;
$GPXUP;3631;08:55:01;0;49	92857;8	596;0;0;0;
$GPXUP;3631;08:55:02;0;49	92857;8	596;0;0;0;
$GPXUP;3631;08:55:03;0;49	92857;8	596;0;0;0;
$GPXUP;3631;08:55:04;0;49	92857;8	596;0;0;0;
$GPXUP;3631;08:55:05;0;49	92857;8	596;0;0;0;
$GPXUP;3631;08:55:06;0;49	92857;8	596;0;0;0;
$GPXUP;3631;08:55:07;0;49	92857;8	596;0;0;0;
$GPXUP;3631;08:55:08;0;49	92857;8	596;0;0;0;
$GPXUP;3631;08:55:09;0;49	92857;8	596;0;0;0;
$GPXUP;3631;08:55:10;0;49	92857;8	596;0;0;0;
[truncated: 18,266 more rows]
