# Supplementary material for: Pigeon Navigation: Different Routes Lead to Frankfurt
Source: PLoS One. 2014 Nov 12;9(11):e112439. doi: 10.1371/journal.pone.0112439 (PMC4229201; doi:10.1371/journal.pone.0112439)
Supplement: File S4 — Files containing the original track data and a ‘Read me’ explaining the data format. (ZIP) [file pone.0112439.s004.zip › S-GH/090731xup06_210.log]

$GPXUP;3631;07:38:29;0;49	9359;8	58507;0;0;0;
$GPXUP;3631;07:38:30;0;49	93592;8	58508;0;0;8;
$GPXUP;3631;07:38:31;0;49	93594;8	5851;0;0;15;
$GPXUP;3631;07:38:32;0;49	93593;8	58516;0;0;19;
$GPXUP;3631;07:38:33;0;49	93589;8	58521;0;0;26;
$GPXUP;3631;07:38:34;0;49	93581;8	58524;0;0;37;
$GPXUP;3631;07:38:35;0;49	9357;8	58524;0;0;47;
$GPXUP;3631;07:38:36;0;49	93558;8	58519;0;0;55;
$GPXUP;3631;07:38:37;0;49	93545;8	58508;0;0;63;
$GPXUP;3631;07:38:38;0;49	93532;8	58491;0;0;66;
$GPXUP;3631;07:38:39;0;49	93522;8	58472;0;0;65;
$GPXUP;3631;07:38:40;0;49	93515;8	5845;0;0;62;
$GPXUP;3631;07:38:41;0;49	93509;8	58428;0;0;61;
$GPXUP;3631;07:38:42;0;49	93502;8	58405;0;0;63;
$GPXUP;3631;07:38:43;0;49	93495;8	58383;0;0;66;
$GPXUP;3631;07:38:44;0;49	93486;8	5836;0;0;70;
$GPXUP;3631;07:38:45;0;49	93477;8	58336;0;0;69;
$GPXUP;3631;07:38:46;0;49	93467;8	58314;0;0;68;
$GPXUP;3631;07:38:47;0;49	93455;8	58294;0;0;72;
$GPXUP;3631;07:38:48;0;49	93444;8	58272;0;0;73;
$GPXUP;3631;07:38:49;0;49	93434;8	58248;0;0;71;
$GPXUP;3631;07:38:50;0;49	93427;8	58224;0;0;68;
$GPXUP;3631;07:38:51;0;49	93422;8	58198;0;0;67;
$GPXUP;3631;07:38:52;0;49	93421;8	58173;0;0;64;
$GPXUP;3631;07:38:53;0;49	9342;8	58148;0;0;62;
$GPXUP;3631;07:38:53;0;49	93421;8	58125;0;0;58;
$GPXUP;3631;07:38:54;0;49	93424;8	58104;0;0;53;
$GPXUP;3631;07:38:55;0;49	9343;8	58087;0;0;47;
$GPXUP;3631;07:38:56;0;49	9344;8	58074;0;0;52;
$GPXUP;3631;07:38:57;0;49	9345;8	58061;0;0;53;
$GPXUP;3631;07:38:58;0;49	9346;8	58047;0;0;51;
$GPXUP;3631;07:38:59;0;49	93469;8	58035;0;0;46;
$GPXUP;3631;07:39:00;0;49	93479;8	58028;0;0;43;
$GPXUP;3631;07:39:01;0;49	9349;8	58026;0;0;43;
$GPXUP;3631;07:39:02;0;49	935;8	58031;0;0;43;
$GPXUP;3631;07:39:03;0;49	93509;8	5804;0;0;39;
$GPXUP;3631;07:39:04;0;49	93516;8	58051;0;0;35;
$GPXUP;3631;07:39:05;0;49	93521;8	58062;0;0;34;
$GPXUP;3631;07:39:06;0;49	93527;8	58071;0;0;33;
$GPXUP;3631;07:39:07;0;49	93532;8	58081;0;0;32;
$GPXUP;3631;07:39:08;0;49	93537;8	58091;0;0;33;
$GPXUP;3631;07:39:09;0;49	9354;8	58104;0;0;35;
$GPXUP;3631;07:39:10;0;49	93542;8	58118;0;0;41;
$GPXUP;3631;07:39:11;0;49	93539;8	58135;0;0;47;
$GPXUP;3631;07:39:12;0;49	93532;8	58151;0;0;53;
$GPXUP;3631;07:39:13;0;49	93521;8	58163;0;0;56;
$GPXUP;3631;07:39:14;0;49	93506;8	5817;0;0;60;
$GPXUP;3631;07:39:15;0;49	93491;8	58176;0;0;60;
$GPXUP;3631;07:39:16;0;49	93476;8	58183;0;0;61;
$GPXUP;3631;07:39:17;0;49	93462;8	5819;0;0;61;
$GPXUP;3631;07:39:18;0;49	93448;8	582;0;0;58;
$GPXUP;3631;07:39:19;0;49	93437;8	58214;0;0;54;
$GPXUP;3631;07:39:20;0;49	93429;8	5823;0;0;50;
$GPXUP;3631;07:39:21;0;49	93423;8	58246;0;0;45;
$GPXUP;3631;07:39:22;0;49	93418;8	58261;0;0;45;
$GPXUP;3631;07:39:23;0;49	93411;8	58276;0;0;45;
$GPXUP;3631;07:39:24;0;49	93404;8	5829;0;0;50;
$GPXUP;3631;07:39:25;0;49	93395;8	58305;0;0;54;
$GPXUP;3631;07:39:26;0;49	93384;8	58318;0;0;53;
$GPXUP;3631;07:39:27;0;49	93373;8	58329;0;0;52;
$GPXUP;3631;07:39:28;0;49	9336;8	58335;0;0;52;
$GPXUP;3631;07:39:29;0;49	93346;8	5834;0;0;58;
$GPXUP;3631;07:39:30;0;49	93331;8	58346;0;0;64;
$GPXUP;3631;07:39:31;0;49	93316;8	58356;0;0;64;
$GPXUP;3631;07:39:32;0;49	93303;8	58369;0;0;60;
$GPXUP;3631;07:39:33;0;49	93294;8	58385;0;0;54;
$GPXUP;3631;07:39:34;0;49	93288;8	58403;0;0;49;
$GPXUP;3631;07:39:35;0;49	93286;8	58421;0;0;45;
$GPXUP;3631;07:39:36;0;49	93287;8	58437;0;0;39;
$GPXUP;3631;07:39:37;0;49	9329;8	5845;0;0;35;
$GPXUP;3631;07:39:38;0;49	93295;8	58462;0;0;35;
$GPXUP;3631;07:39:39;0;49	933;8	58473;0;0;35;
$GPXUP;3631;07:39:40;0;49	93306;8	58483;0;0;35;
$GPXUP;3631;07:39:41;0;49	93314;8	5849;0;0;37;
$GPXUP;3631;07:39:42;0;49	93323;8	58492;0;0;40;
$GPXUP;3631;07:39:43;0;49	93333;8	58488;0;0;42;
$GPXUP;3631;07:39:44;0;49	93343;8	5848;0;0;45;
$GPXUP;3631;07:39:45;0;49	93352;8	58467;0;0;52;
$GPXUP;3631;07:39:46;0;49	93359;8	58449;0;0;57;
$GPXUP;3631;07:39:47;0;49	93363;8	58426;0;0;62;
$GPXUP;3631;07:39:48;0;49	93366;8	584;0;0;64;
$GPXUP;3631;07:39:49;0;49	93371;8	58376;0;0;61;
$GPXUP;3631;07:39:50;0;49	93376;8	58353;0;0;63;
$GPXUP;3631;07:39:51;0;49	9338;8	58328;0;0;64;
$GPXUP;3631;07:39:52;0;49	93384;8	58304;0;0;60;
$GPXUP;3631;07:39:53;0;49	9339;8	58284;0;0;53;
$GPXUP;3631;07:39:54;0;49	93399;8	5827;0;0;50;
$GPXUP;3631;07:39:55;0;49	93408;8	58258;0;0;47;
$GPXUP;3631;07:39:56;0;49	93418;8	58251;0;0;42;
$GPXUP;3631;07:39:57;0;49	93428;8	58246;0;0;41;
$GPXUP;3631;07:39:58;0;49	93438;8	58244;0;0;42;
$GPXUP;3631;07:39:59;0;49	93449;8	58243;0;0;41;
$GPXUP;3631;07:40:00;0;49	93458;8	58244;0;0;38;
$GPXUP;3631;07:40:01;0;49	93468;8	58244;0;0;37;
$GPXUP;3631;07:40:02;0;49	93478;8	58241;0;0;43;
$GPXUP;3631;07:40:03;0;49	93488;8	58233;0;0;52;
$GPXUP;3631;07:40:04;0;49	935;8	5822;0;0;57;
$GPXUP;3631;07:40:05;0;49	9351;8	58205;0;0;58;
$GPXUP;3631;07:40:06;0;49	93519;8	58187;0;0;59;
$GPXUP;3631;07:40:07;0;49	93527;8	58167;0;0;60;
$GPXUP;3631;07:40:08;0;49	93535;8	58147;0;0;62;
$GPXUP;3631;07:40:09;0;49	93543;8	58125;0;0;65;
$GPXUP;3631;07:40:10;0;49	93549;8	58101;0;0;69;
$GPXUP;3631;07:40:11;0;49	93554;8	58075;0;0;69;
$GPXUP;3631;07:40:12;0;49	93559;8	5805;0;0;64;
$GPXUP;3631;07:40:13;0;49	93567;8	5803;0;0;59;
$GPXUP;3631;07:40:14;0;49	93579;8	58016;0;0;59;
$GPXUP;3631;07:40:15;0;49	93591;8	58005;0;0;58;
$GPXUP;3631;07:40:16;0;49	93604;8	57995;0;0;54;
$GPXUP;3631;07:40:17;0;49	93616;8	57989;0;0;49;
$GPXUP;3631;07:40:18;0;49	93628;8	57989;0;0;47;
$GPXUP;3631;07:40:19;0;49	93638;8	57992;0;0;43;
$GPXUP;3631;07:40:20;0;49	93648;8	57997;0;0;38;
$GPXUP;3631;07:40:21;0;49	93657;8	58002;0;0;39;
$GPXUP;3631;07:40:22;0;49	93666;8	58007;0;0;40;
$GPXUP;3631;07:40:23;0;49	93675;8	58013;0;0;40;
$GPXUP;3631;07:40:24;0;49	93684;8	58022;0;0;40;
$GPXUP;3631;07:40:25;0;49	93693;8	58029;0;0;43;
$GPXUP;3631;07:40:26;0;49	93704;8	58031;0;0;45;
$GPXUP;3631;07:40:27;0;49	93715;8	58029;0;0;49;
$GPXUP;3631;07:40:28;0;49	93727;8	58026;0;0;45;
$GPXUP;3631;07:40:29;0;49	93737;8	58029;0;0;43;
$GPXUP;3631;07:40:30;0;49	93746;8	58037;0;0;43;
$GPXUP;3631;07:40:31;0;49	93755;8	58047;0;0;42;
$GPXUP;3631;07:40:32;0;49	93764;8	58057;0;0;42;
$GPXUP;3631;07:40:33;0;49	93772;8	58067;0;0;44;
$GPXUP;3631;07:40:34;0;49	93782;8	58074;0;0;46;
$GPXUP;3631;07:40:35;0;49	93794;8	58077;0;0;46;
$GPXUP;3631;07:40:36;0;49	93805;8	58077;0;0;45;
$GPXUP;3631;07:40:37;0;49	93816;8	58077;0;0;44;
$GPXUP;3631;07:40:38;0;49	93827;8	58077;0;0;45;
$GPXUP;3631;07:40:39;0;49	93839;8	58075;0;0;49;
$GPXUP;3631;07:40:40;0;49	93851;8	58071;0;0;50;
$GPXUP;3631;07:40:41;0;49	93864;8	58068;0;0;53;
$GPXUP;3631;07:40:42;0;49	93876;8	5807;0;0;53;
$GPXUP;3631;07:40:43;0;49	9389;8	58075;0;0;53;
$GPXUP;3631;07:40:44;0;49	93902;8	58082;0;0;53;
$GPXUP;3631;07:40:45;0;49	93914;8	58091;0;0;52;
$GPXUP;3631;07:40:46;0;49	93924;8	58102;0;0;51;
$GPXUP;3631;07:40:47;0;49	93934;8	58115;0;0;48;
$GPXUP;3631;07:40:48;0;49	93942;8	58128;0;0;47;
$GPXUP;3631;07:40:49;0;49	93949;8	58142;0;0;46;
$GPXUP;3631;07:40:50;0;49	93956;8	58156;0;0;45;
$GPXUP;3631;07:40:51;0;49	93963;8	5817;0;0;45;
$GPXUP;3631;07:40:52;0;49	93972;8	58182;0;0;46;
$GPXUP;3631;07:40:53;0;49	93981;8	5819;0;0;46;
$GPXUP;3631;07:40:54;0;49	93993;8	58194;0;0;48;
$GPXUP;3631;07:40:55;0;49	94005;8	58192;0;0;51;
$GPXUP;3631;07:40:56;0;49	94018;8	58185;0;0;57;
$GPXUP;3631;07:40:57;0;49	9403;8	58174;0;0;59;
$GPXUP;3631;07:40:58;0;49	94042;8	5816;0;0;61;
$GPXUP;3631;07:40:59;0;49	94054;8	58144;0;0;63;
$GPXUP;3631;07:41:00;0;49	94064;8	58126;0;0;63;
$GPXUP;3631;07:41:01;0;49	94074;8	58108;0;0;59;
$GPXUP;3631;07:41:02;0;49	94086;8	58094;0;0;57;
$GPXUP;3631;07:41:03;0;49	94099;8	58083;0;0;61;
$GPXUP;3631;07:41:04;0;49	94113;8	58072;0;0;63;
$GPXUP;3631;07:41:05;0;49	94126;8	58061;0;0;60;
$GPXUP;3631;07:41:06;0;49	94139;8	58051;0;0;56;
$GPXUP;3631;07:41:07;0;49	94151;8	58041;0;0;52;
$GPXUP;3631;07:41:08;0;49	94163;8	58032;0;0;52;
$GPXUP;3631;07:41:09;0;49	94175;8	58025;0;0;55;
$GPXUP;3631;07:41:10;0;49	94188;8	5802;0;0;54;
$GPXUP;3631;07:41:11;0;49	94201;8	58018;0;0;52;
$GPXUP;3631;07:41:12;0;49	94214;8	5802;0;0;50;
$GPXUP;3631;07:41:13;0;49	94226;8	58026;0;0;47;
$GPXUP;3631;07:41:14;0;49	94236;8	58035;0;0;46;
$GPXUP;3631;07:41:15;0;49	94244;8	58046;0;0;46;
$GPXUP;3631;07:41:16;0;49	94252;8	58058;0;0;43;
$GPXUP;3631;07:41:17;0;49	94262;8	58066;0;0;43;
$GPXUP;3631;07:41:18;0;49	94272;8	5807;0;0;45;
$GPXUP;3631;07:41:19;0;49	94284;8	58072;0;0;49;
$GPXUP;3631;07:41:20;0;49	94296;8	58071;0;0;48;
$GPXUP;3631;07:41:21;0;49	94308;8	58064;0;0;55;
$GPXUP;3631;07:41:22;0;49	94321;8	58054;0;0;60;
$GPXUP;3631;07:41:23;0;49	94334;8	58044;0;0;58;
$GPXUP;3631;07:41:24;0;49	94348;8	5804;0;0;56;
$GPXUP;3631;07:41:25;0;49	94361;8	58039;0;0;52;
$GPXUP;3631;07:41:26;0;49	94374;8	58042;0;0;48;
$GPXUP;3631;07:41:27;0;49	94384;8	58048;0;0;46;
$GPXUP;3631;07:41:28;0;49	94395;8	58054;0;0;45;
$GPXUP;3631;07:41:29;0;49	94406;8	58058;0;0;46;
$GPXUP;3631;07:41:30;0;49	94417;8	58061;0;0;47;
$GPXUP;3631;07:41:31;0;49	94429;8	58064;0;0;47;
$GPXUP;3631;07:41:32;0;49	9444;8	58071;0;0;45;
$GPXUP;3631;07:41:33;0;49	94449;8	58079;0;0;45;
$GPXUP;3631;07:41:34;0;49	9446;8	58085;0;0;45;
$GPXUP;3631;07:41:35;0;49	94471;8	5809;0;0;45;
$GPXUP;3631;07:41:36;0;49	94482;8	58093;0;0;48;
$GPXUP;3631;07:41:37;0;49	94494;8	58095;0;0;51;
$GPXUP;3631;07:41:38;0;49	94507;8	581;0;0;50;
$GPXUP;3631;07:41:39;0;49	94518;8	58107;0;0;50;
$GPXUP;3631;07:41:40;0;49	9453;8	58115;0;0;51;
$GPXUP;3631;07:41:41;0;49	94541;8	58124;0;0;52;
$GPXUP;3631;07:41:42;0;49	94552;8	58135;0;0;53;
$GPXUP;3631;07:41:43;0;49	94563;8	58147;0;0;53;
$GPXUP;3631;07:41:44;0;49	94574;8	58159;0;0;53;
$GPXUP;3631;07:41:45;0;49	94585;8	58169;0;0;50;
$GPXUP;3631;07:41:46;0;49	94595;8	58178;0;0;47;
$GPXUP;3631;07:41:47;0;49	94605;8	58188;0;0;48;
$GPXUP;3631;07:41:48;0;49	94614;8	582;0;0;49;
$GPXUP;3631;07:41:49;0;49	94623;8	58212;0;0;47;
$GPXUP;3631;07:41:50;0;49	94631;8	58226;0;0;50;
$GPXUP;3631;07:41:51;0;49	94637;8	58244;0;0;52;
$GPXUP;3631;07:41:52;0;49	94641;8	58263;0;0;52;
$GPXUP;3631;07:41:53;0;49	94643;8	58283;0;0;54;
$GPXUP;3631;07:41:54;0;49	94644;8	58304;0;0;53;
$GPXUP;3631;07:41:55;0;49	94648;8	58323;0;0;51;
$GPXUP;3631;07:41:56;0;49	94656;8	58338;0;0;50;
$GPXUP;3631;07:41:57;0;49	94667;8	58347;0;0;49;
$GPXUP;3631;07:41:58;0;49	94679;8	58349;0;0;48;
$GPXUP;3631;07:41:59;0;49	9469;8	58348;0;0;47;
$GPXUP;3631;07:42:00;0;49	94702;8	58344;0;0;44;
$GPXUP;3631;07:42:01;0;49	94713;8	58343;0;0;45;
$GPXUP;3631;07:42:02;0;49	94724;8	58343;0;0;47;
$GPXUP;3631;07:42:03;0;49	94737;8	58343;0;0;50;
$GPXUP;3631;07:42:04;0;49	94749;8	58344;0;0;49;
$GPXUP;3631;07:42:05;0;49	94761;8	58348;0;0;48;
$GPXUP;3631;07:42:06;0;49	94772;8	58356;0;0;53;
$GPXUP;3631;07:42:07;0;49	94785;8	58364;0;0;58;
$GPXUP;3631;07:42:08;0;49	94799;8	58372;0;0;59;
$GPXUP;3631;07:42:09;0;49	94812;8	58382;0;0;57;
$GPXUP;3631;07:42:10;0;49	94822;8	58396;0;0;52;
$GPXUP;3631;07:42:11;0;49	9483;8	58412;0;0;53;
$GPXUP;3631;07:42:12;0;49	94837;8	58428;0;0;46;
$GPXUP;3631;07:42:13;0;49	94841;8	58445;0;0;49;
$GPXUP;3631;07:42:14;0;49	94843;8	58464;0;0;49;
$GPXUP;3631;07:42:15;0;49	94846;8	58481;0;0;46;
$GPXUP;3631;07:42:16;0;49	94852;8	58497;0;0;47;
$GPXUP;3631;07:42:17;0;49	94858;8	58513;0;0;49;
$GPXUP;3631;07:42:18;0;49	94865;8	58528;0;0;51;
$GPXUP;3631;07:42:19;0;49	94874;8	58543;0;0;53;
$GPXUP;3631;07:42:20;0;49	94883;8	58558;0;0;51;
$GPXUP;3631;07:42:21;0;49	9489;8	58574;0;0;51;
$GPXUP;3631;07:42:22;0;49	94898;8	58588;0;0;48;
$GPXUP;3631;07:42:23;0;49	94908;8	58597;0;0;49;
$GPXUP;3631;07:42:24;0;49	9492;8	58598;0;0;49;
$GPXUP;3631;07:42:25;0;49	94932;8	58594;0;0;50;
$GPXUP;3631;07:42:26;0;49	94944;8	5859;0;0;47;
$GPXUP;3631;07:42:27;0;49	94956;8	58588;0;0;50;
$GPXUP;3631;07:42:28;0;49	94968;8	58584;0;0;51;
$GPXUP;3631;07:42:29;0;49	9498;8	58575;0;0;58;
$GPXUP;3631;07:42:30;0;49	9499;8	58557;0;0;61;
$GPXUP;3631;07:42:31;0;49	94997;8	58536;0;0;62;
$GPXUP;3631;07:42:32;0;49	95004;8	58513;0;0;64;
$GPXUP;3631;07:42:33;0;49	95009;8	58488;0;0;68;
$GPXUP;3631;07:42:34;0;49	95014;8	58462;0;0;70;
$GPXUP;3631;07:42:35;0;49	95019;8	58435;0;0;70;
$GPXUP;3631;07:42:36;0;49	95024;8	5841;0;0;67;
$GPXUP;3631;07:42:37;0;49	9503;8	58386;0;0;64;
$GPXUP;3631;07:42:38;0;49	95037;8	58364;0;0;62;
$GPXUP;3631;07:42:39;0;49	95045;8	58342;0;0;61;
$GPXUP;3631;07:42:40;0;49	95053;8	58322;0;0;62;
$GPXUP;3631;07:42:41;0;49	95063;8	58304;0;0;60;
$GPXUP;3631;07:42:42;0;49	95073;8	58287;0;0;58;
$GPXUP;3631;07:42:43;0;49	95084;8	58272;0;0;58;
$GPXUP;3631;07:42:44;0;49	95094;8	58257;0;0;58;
$GPXUP;3631;07:42:45;0;49	95106;8	58246;0;0;53;
$GPXUP;3631;07:42:46;0;49	95118;8	58238;0;0;51;
$GPXUP;3631;07:42:47;0;49	9513;8	58233;0;0;50;
$GPXUP;3631;07:42:48;0;49	95142;8	58228;0;0;49;
$GPXUP;3631;07:42:49;0;49	95154;8	5822;0;0;51;
$GPXUP;3631;07:42:50;0;49	95164;8	58208;0;0;57;
$GPXUP;3631;07:42:51;0;49	95174;8	58191;0;0;60;
$GPXUP;3631;07:42:52;0;49	95183;8	58172;0;0;64;
$GPXUP;3631;07:42:53;0;49	95194;8	58154;0;0;61;
$GPXUP;3631;07:42:54;0;49	95207;8	58142;0;0;60;
$GPXUP;3631;07:42:55;0;49	95221;8	58135;0;0;60;
$GPXUP;3631;07:42:56;0;49	95234;8	58134;0;0;53;
$GPXUP;3631;07:42:57;0;49	95247;8	58133;0;0;49;
$GPXUP;3631;07:42:58;0;49	95259;8	58126;0;0;55;
$GPXUP;3631;07:42:59;0;49	95271;8	58113;0;0;61;
$GPXUP;3631;07:43:00;0;49	95282;8	58097;0;0;62;
$GPXUP;3631;07:43:01;0;49	95294;8	58079;0;0;66;
$GPXUP;3631;07:43:02;0;49	95304;8	5806;0;0;67;
$GPXUP;3631;07:43:03;0;49	95316;8	58043;0;0;66;
$GPXUP;3631;07:43:04;0;49	95329;8	58029;0;0;63;
$GPXUP;3631;07:43:05;0;49	95342;8	58016;0;0;62;
$GPXUP;3631;07:43:06;0;49	95355;8	58004;0;0;60;
$GPXUP;3631;07:43:07;0;49	95368;8	57993;0;0;59;
$GPXUP;3631;07:43:08;0;49	95381;8	57985;0;0;57;
$GPXUP;3631;07:43:09;0;49	95394;8	57979;0;0;55;
$GPXUP;3631;07:43:10;0;49	95407;8	57976;0;0;52;
$GPXUP;3631;07:43:11;0;49	9542;8	57973;0;0;50;
$GPXUP;3631;07:43:12;0;49	95432;8	5797;0;0;49;
$GPXUP;3631;07:43:13;0;49	95444;8	57968;0;0;48;
$GPXUP;3631;07:43:14;0;49	95456;8	57966;0;0;51;
$GPXUP;3631;07:43:15;0;49	95469;8	57963;0;0;50;
$GPXUP;3631;07:43:16;0;49	95482;8	57961;0;0;53;
$GPXUP;3631;07:43:17;0;49	95496;8	57957;0;0;57;
$GPXUP;3631;07:43:18;0;49	9551;8	57952;0;0;62;
$GPXUP;3631;07:43:19;0;49	95524;8	57942;0;0;64;
$GPXUP;3631;07:43:20;0;49	95538;8	57928;0;0;68;
$GPXUP;3631;07:43:21;0;49	9555;8	5791;0;0;69;
$GPXUP;3631;07:43:22;0;49	95563;8	57895;0;0;64;
$GPXUP;3631;07:43:23;0;49	95577;8	57886;0;0;59;
$GPXUP;3631;07:43:24;0;49	95591;8	57884;0;0;54;
$GPXUP;3631;07:43:25;0;49	95604;8	57882;0;0;53;
$GPXUP;3631;07:43:26;0;49	95617;8	57878;0;0;55;
$GPXUP;3631;07:43:27;0;49	95631;8	57875;0;0;56;
$GPXUP;3631;07:43:28;0;49	95644;8	57869;0;0;57;
$GPXUP;3631;07:43:29;0;49	95657;8	57859;0;0;59;
$GPXUP;3631;07:43:30;0;49	9567;8	5785;0;0;57;
$GPXUP;3631;07:43:31;0;49	95684;8	57846;0;0;55;
$GPXUP;3631;07:43:32;0;49	95697;8	57846;0;0;52;
$GPXUP;3631;07:43:33;0;49	9571;8	5785;0;0;48;
$GPXUP;3631;07:43:34;0;49	95721;8	57855;0;0;46;
$GPXUP;3631;07:43:35;0;49	95732;8	57861;0;0;45;
$GPXUP;3631;07:43:36;0;49	95742;8	57869;0;0;45;
$GPXUP;3631;07:43:37;0;49	95752;8	57876;0;0;45;
$GPXUP;3631;07:43:38;0;49	95762;8	57882;0;0;43;
$GPXUP;3631;07:43:39;0;49	95772;8	57887;0;0;41;
$GPXUP;3631;07:43:40;0;49	95782;8	57893;0;0;42;
$GPXUP;3631;07:43:41;0;49	95792;8	57898;0;0;44;
$GPXUP;3631;07:43:42;0;49	95803;8	57899;0;0;47;
$GPXUP;3631;07:43:43;0;49	95815;8	57898;0;0;49;
$GPXUP;3631;07:43:44;0;49	95827;8	57896;0;0;50;
$GPXUP;3631;07:43:45;0;49	95839;8	57897;0;0;48;
$GPXUP;3631;07:43:46;0;49	9585;8	57905;0;0;50;
$GPXUP;3631;07:43:47;0;49	95859;8	57918;0;0;49;
$GPXUP;3631;07:43:48;0;49	95867;8	57933;0;0;49;
$GPXUP;3631;07:43:49;0;49	95874;8	57947;0;0;47;
$GPXUP;3631;07:43:50;0;49	95883;8	57959;0;0;46;
$GPXUP;3631;07:43:51;0;49	95893;8	57969;0;0;48;
$GPXUP;3631;07:43:52;0;49	95904;8	57978;0;0;50;
$GPXUP;3631;07:43:53;0;49	95914;8	57988;0;0;48;
$GPXUP;3631;07:43:54;0;49	95923;8	58001;0;0;48;
$GPXUP;3631;07:43:55;0;49	9593;8	58016;0;0;48;
$GPXUP;3631;07:43:56;0;49	95936;8	58033;0;0;51;
$GPXUP;3631;07:43:57;0;49	9594;8	58052;0;0;51;
$GPXUP;3631;07:43:58;0;49	95944;8	5807;0;0;50;
$GPXUP;3631;07:43:59;0;49	95947;8	58088;0;0;47;
$GPXUP;3631;07:44:00;0;49	9595;8	58106;0;0;45;
$GPXUP;3631;07:44:01;0;49	95953;8	58123;0;0;45;
$GPXUP;3631;07:44:02;0;49	95955;8	5814;0;0;45;
$GPXUP;3631;07:44:03;0;49	95956;8	58158;0;0;46;
$GPXUP;3631;07:44:04;0;49	95957;8	58176;0;0;46;
$GPXUP;3631;07:44:05;0;49	95956;8	58194;0;0;47;
$GPXUP;3631;07:44:06;0;49	95955;8	58212;0;0;46;
$GPXUP;3631;07:44:07;0;49	95957;8	5823;0;0;47;
$GPXUP;3631;07:44:08;0;49	95963;8	58244;0;0;44;
$GPXUP;3631;07:44:09;0;49	95971;8	58256;0;0;42;
$GPXUP;3631;07:44:10;0;49	95979;8	58266;0;0;42;
$GPXUP;3631;07:44:11;0;49	95988;8	58275;0;0;41;
$GPXUP;3631;07:44:12;0;49	95996;8	58283;0;0;40;
$GPXUP;3631;07:44:13;0;49	96006;8	58289;0;0;41;
$GPXUP;3631;07:44:14;0;49	96015;8	58294;0;0;42;
$GPXUP;3631;07:44:15;0;49	96026;8	58296;0;0;43;
$GPXUP;3631;07:44:16;0;49	96036;8	58294;0;0;46;
$GPXUP;3631;07:44:17;0;49	96047;8	58287;0;0;47;
$GPXUP;3631;07:44:18;0;49	96058;8	58279;0;0;47;
$GPXUP;3631;07:44:19;0;49	96068;8	5827;0;0;49;
$GPXUP;3631;07:44:20;0;49	96078;8	58259;0;0;51;
$GPXUP;3631;07:44:21;0;49	96089;8	58248;0;0;51;
$GPXUP;3631;07:44:22;0;49	961;8	58237;0;0;51;
$GPXUP;3631;07:44:23;0;49	9611;8	58224;0;0;54;
$GPXUP;3631;07:44:24;0;49	9612;8	58208;0;0;56;
$GPXUP;3631;07:44:25;0;49	96129;8	58191;0;0;58;
$GPXUP;3631;07:44:26;0;49	96137;8	58172;0;0;61;
$GPXUP;3631;07:44:27;0;49	96146;8	58153;0;0;59;
$GPXUP;3631;07:44:28;0;49	96155;8	58136;0;0;54;
$GPXUP;3631;07:44:29;0;49	96165;8	58123;0;0;51;
$GPXUP;3631;07:44:30;0;49	96176;8	58112;0;0;51;
$GPXUP;3631;07:44:31;0;49	96186;8	58099;0;0;54;
$GPXUP;3631;07:44:32;0;49	96195;8	58083;0;0;57;
$GPXUP;3631;07:44:33;0;49	96205;8	58066;0;0;59;
$GPXUP;3631;07:44:34;0;49	96215;8	58048;0;0;62;
$GPXUP;3631;07:44:35;0;49	96226;8	5803;0;0;64;
$GPXUP;3631;07:44:36;0;49	96237;8	58013;0;0;64;
$GPXUP;3631;07:44:37;0;49	9625;8	57998;0;0;61;
$GPXUP;3631;07:44:38;0;49	96262;8	57988;0;0;58;
$GPXUP;3631;07:44:39;0;49	96276;8	57979;0;0;56;
$GPXUP;3631;07:44:40;0;49	96288;8	57974;0;0;50;
$GPXUP;3631;07:44:41;0;49	963;8	57972;0;0;47;
$GPXUP;3631;07:44:42;0;49	96312;8	57971;0;0;47;
$GPXUP;3631;07:44:43;0;49	96323;8	5797;0;0;47;
$GPXUP;3631;07:44:44;0;49	96335;8	5797;0;0;47;
$GPXUP;3631;07:44:45;0;49	96347;8	5797;0;0;46;
$GPXUP;3631;07:44:46;0;49	96358;8	57973;0;0;46;
$GPXUP;3631;07:44:47;0;49	9637;8	57975;0;0;48;
$GPXUP;3631;07:44:48;0;49	96382;8	57975;0;0;49;
$GPXUP;3631;07:44:49;0;49	96394;8	57976;0;0;49;
$GPXUP;3631;07:44:50;0;49	96406;8	57979;0;0;51;
$GPXUP;3631;07:44:51;0;49	96418;8	57987;0;0;53;
$GPXUP;3631;07:44:52;0;49	96429;8	57998;0;0;52;
$GPXUP;3631;07:44:53;0;49	96438;8	58013;0;0;52;
$GPXUP;3631;07:44:54;0;49	96446;8	58028;0;0;50;
$GPXUP;3631;07:44:55;0;49	96454;8	58043;0;0;48;
$GPXUP;3631;07:44:56;0;49	9646;8	58059;0;0;47;
$GPXUP;3631;07:44:57;0;49	96465;8	58076;0;0;46;
$GPXUP;3631;07:44:58;0;49	9647;8	58091;0;0;43;
$GPXUP;3631;07:44:59;0;49	96478;8	58103;0;0;44;
$GPXUP;3631;07:45:00;0;49	96488;8	58112;0;0;47;
$GPXUP;3631;07:45:01;0;49	96499;8	58119;0;0;50;
$GPXUP;3631;07:45:02;0;49	96511;8	58123;0;0;53;
$GPXUP;3631;07:45:03;0;49	96525;8	58124;0;0;53;
$GPXUP;3631;07:45:04;0;49	96538;8	58122;0;0;55;
$GPXUP;3631;07:45:05;0;49	96551;8	58117;0;0;56;
$GPXUP;3631;07:45:06;0;49	96563;8	58108;0;0;52;
$GPXUP;3631;07:45:07;0;49	96575;8	58097;0;0;55;
$GPXUP;3631;07:45:08;0;49	96586;8	58084;0;0;56;
$GPXUP;3631;07:45:09;0;49	96598;8	58075;0;0;55;
$GPXUP;3631;07:45:10;0;49	96612;8	5807;0;0;54;
$GPXUP;3631;07:45:11;0;49	96624;8	58068;0;0;50;
$GPXUP;3631;07:45:12;0;49	96636;8	58072;0;0;46;
$GPXUP;3631;07:45:13;0;49	96645;8	5808;0;0;44;
$GPXUP;3631;07:45:14;0;49	96653;8	58092;0;0;43;
$GPXUP;3631;07:45:15;0;49	96659;8	58106;0;0;42;
$GPXUP;3631;07:45:16;0;49	96664;8	5812;0;0;43;
$GPXUP;3631;07:45:17;0;49	96669;8	58135;0;0;45;
$GPXUP;3631;07:45:18;0;49	96676;8	5815;0;0;47;
$GPXUP;3631;07:45:19;0;49	96683;8	58164;0;0;48;
$GPXUP;3631;07:45:20;0;49	96691;8	58177;0;0;47;
$GPXUP;3631;07:45:21;0;49	967;8	58188;0;0;47;
$GPXUP;3631;07:45:22;0;49	96711;8	58196;0;0;47;
$GPXUP;3631;07:45:23;0;49	96722;8	58202;0;0;48;
$GPXUP;3631;07:45:24;0;49	96733;8	58209;0;0;48;
$GPXUP;3631;07:45:25;0;49	96744;8	58217;0;0;47;
$GPXUP;3631;07:45:26;0;49	96754;8	58222;0;0;46;
$GPXUP;3631;07:45:27;0;49	96766;8	58221;0;0;48;
$GPXUP;3631;07:45:28;0;49	96777;8	58214;0;0;52;
$GPXUP;3631;07:45:29;0;49	96788;8	58202;0;0;53;
$GPXUP;3631;07:45:30;0;49	96797;8	58187;0;0;55;
$GPXUP;3631;07:45:31;0;49	96806;8	5817;0;0;57;
$GPXUP;3631;07:45:32;0;49	96815;8	58153;0;0;57;
$GPXUP;3631;07:45:33;0;49	96826;8	58137;0;0;58;
$GPXUP;3631;07:45:34;0;49	96837;8	58123;0;0;58;
$GPXUP;3631;07:45:35;0;49	96849;8	5811;0;0;57;
$GPXUP;3631;07:45:36;0;49	9686;8	58097;0;0;58;
$GPXUP;3631;07:45:37;0;49	96871;8	58082;0;0;59;
$GPXUP;3631;07:45:38;0;49	96882;8	58065;0;0;61;
$GPXUP;3631;07:45:39;0;49	96892;8	58047;0;0;62;
$GPXUP;3631;07:45:40;0;49	96902;8	58029;0;0;62;
$GPXUP;3631;07:45:41;0;49	96913;8	58012;0;0;63;
$GPXUP;3631;07:45:42;0;49	96924;8	57994;0;0;64;
$GPXUP;3631;07:45:43;0;49	96936;8	57977;0;0;63;
$GPXUP;3631;07:45:44;0;49	96947;8	5796;0;0;63;
$GPXUP;3631;07:45:45;0;49	96957;8	57941;0;0;65;
$GPXUP;3631;07:45:46;0;49	96967;8	57921;0;0;63;
$GPXUP;3631;07:45:47;0;49	96978;8	57904;0;0;63;
$GPXUP;3631;07:45:48;0;49	9699;8	57889;0;0;62;
$GPXUP;3631;07:45:49;0;49	97004;8	57876;0;0;62;
$GPXUP;3631;07:45:50;0;49	97017;8	57865;0;0;62;
$GPXUP;3631;07:45:51;0;49	9703;8	57852;0;0;64;
$GPXUP;3631;07:45:52;0;49	97042;8	57835;0;0;66;
$GPXUP;3631;07:45:53;0;49	97052;8	57813;0;0;68;
$GPXUP;3631;07:45:54;0;49	97061;8	57791;0;0;68;
$GPXUP;3631;07:45:55;0;49	97073;8	57773;0;0;66;
$GPXUP;3631;07:45:56;0;49	97086;8	57758;0;0;64;
$GPXUP;3631;07:45:57;0;49	971;8	57748;0;0;60;
$GPXUP;3631;07:45:58;0;49	97114;8	57742;0;0;58;
$GPXUP;3631;07:45:59;0;49	97128;8	57737;0;0;55;
$GPXUP;3631;07:46:00;0;49	97141;8	57737;0;0;51;
$GPXUP;3631;07:46:01;0;49	97153;8	57743;0;0;50;
$GPXUP;3631;07:46:02;0;49	97164;8	57752;0;0;49;
$GPXUP;3631;07:46:03;0;49	97174;8	57762;0;0;49;
$GPXUP;3631;07:46:04;0;49	97185;8	5777;0;0;48;
$GPXUP;3631;07:46:05;0;49	97196;8	57776;0;0;47;
$GPXUP;3631;07:46:06;0;49	97208;8	57779;0;0;47;
$GPXUP;3631;07:46:07;0;49	97219;8	57781;0;0;47;
$GPXUP;3631;07:46:08;0;49	97231;8	57782;0;0;47;
$GPXUP;3631;07:46:09;0;49	97243;8	57782;0;0;48;
$GPXUP;3631;07:46:10;0;49	97254;8	57785;0;0;47;
$GPXUP;3631;07:46:11;0;49	97266;8	5779;0;0;46;
$GPXUP;3631;07:46:12;0;49	97276;8	57798;0;0;47;
$GPXUP;3631;07:46:13;0;49	97286;8	57807;0;0;47;
$GPXUP;3631;07:46:14;0;49	97296;8	57816;0;0;48;
$GPXUP;3631;07:46:15;0;49	97307;8	57824;0;0;48;
$GPXUP;3631;07:46:16;0;49	97317;8	57833;0;0;46;
$GPXUP;3631;07:46:17;0;49	97326;8	57845;0;0;45;
$GPXUP;3631;07:46:18;0;49	97333;8	57858;0;0;43;
$GPXUP;3631;07:46:19;0;49	9734;8	5787;0;0;40;
$GPXUP;3631;07:46:20;0;49	97347;8	57881;0;0;39;
$GPXUP;3631;07:46:21;0;49	97354;8	57891;0;0;40;
$GPXUP;3631;07:46:22;0;49	97363;8	57899;0;0;43;
$GPXUP;3631;07:46:23;0;49	97372;8	57907;0;0;44;
$GPXUP;3631;07:46:24;0;49	97382;8	57916;0;0;46;
$GPXUP;3631;07:46:25;0;49	97391;8	57928;0;0;46;
$GPXUP;3631;07:46:26;0;49	97398;8	57941;0;0;46;
$GPXUP;3631;07:46:27;0;49	97405;8	57956;0;0;47;
$GPXUP;3631;07:46:28;0;49	9741;8	57972;0;0;48;
$GPXUP;3631;07:46:29;0;49	97416;8	57989;0;0;48;
$GPXUP;3631;07:46:30;0;49	9742;8	58007;0;0;48;
$GPXUP;3631;07:46:31;0;49	97422;8	58025;0;0;50;
$GPXUP;3631;07:46:32;0;49	97423;8	58044;0;0;48;
$GPXUP;3631;07:46:33;0;49	97424;8	58062;0;0;45;
$GPXUP;3631;07:46:34;0;49	97427;8	58079;0;0;45;
$GPXUP;3631;07:46:35;0;49	9743;8	58096;0;0;45;
$GPXUP;3631;07:46:36;0;49	97435;8	58112;0;0;44;
$GPXUP;3631;07:46:37;0;49	97443;8	58123;0;0;45;
$GPXUP;3631;07:46:38;0;49	97454;8	5813;0;0;47;
$GPXUP;3631;07:46:39;0;49	97466;8	58132;0;0;50;
$GPXUP;3631;07:46:40;0;49	97478;8	58126;0;0;57;
$GPXUP;3631;07:46:41;0;49	97491;8	58115;0;0;63;
$GPXUP;3631;07:46:42;0;49	97502;8	58099;0;0;64;
$GPXUP;3631;07:46:43;0;49	97514;8	58082;0;0;65;
$GPXUP;3631;07:46:44;0;49	97525;8	58063;0;0;67;
$GPXUP;3631;07:46:45;0;49	97536;8	58043;0;0;65;
$GPXUP;3631;07:46:46;0;49	97546;8	58025;0;0;60;
$GPXUP;3631;07:46:47;0;49	97556;8	58009;0;0;56;
$GPXUP;3631;07:46:48;0;49	97567;8	57996;0;0;55;
$GPXUP;3631;07:46:49;0;49	97578;8	57982;0;0;57;
$GPXUP;3631;07:46:50;0;49	9759;8	57969;0;0;59;
$GPXUP;3631;07:46:51;0;49	97602;8	57956;0;0;61;
$GPXUP;3631;07:46:52;0;49	97616;8	57944;0;0;65;
$GPXUP;3631;07:46:53;0;49	9763;8	57934;0;0;63;
$GPXUP;3631;07:46:54;0;49	97646;8	5793;0;0;61;
$GPXUP;3631;07:46:55;0;49	9766;8	57932;0;0;59;
$GPXUP;3631;07:46:56;0;49	97674;8	57935;0;0;55;
$GPXUP;3631;07:46:57;0;49	97688;8	57939;0;0;53;
$GPXUP;3631;07:46:58;0;49	977;8	57942;0;0;54;
$GPXUP;3631;07:46:59;0;49	97714;8	57944;0;0;55;
$GPXUP;3631;07:47:00;0;49	97727;8	57949;0;0;55;
$GPXUP;3631;07:47:01;0;49	9774;8	57957;0;0;53;
$GPXUP;3631;07:47:02;0;49	9775;8	57968;0;0;51;
$GPXUP;3631;07:47:03;0;49	97761;8	57979;0;0;50;
$GPXUP;3631;07:47:04;0;49	97772;8	57988;0;0;50;
$GPXUP;3631;07:47:05;0;49	97782;8	57999;0;0;48;
$GPXUP;3631;07:47:06;0;49	9779;8	58011;0;0;47;
$GPXUP;3631;07:47:07;0;49	97798;8	58025;0;0;49;
$GPXUP;3631;07:47:08;0;49	97806;8	58039;0;0;51;
$GPXUP;3631;07:47:09;0;49	97814;8	58055;0;0;51;
$GPXUP;3631;07:47:10;0;49	97822;8	58071;0;0;50;
$GPXUP;3631;07:47:11;0;49	97828;8	58087;0;0;48;
$GPXUP;3631;07:47:12;0;49	97835;8	58103;0;0;47;
$GPXUP;3631;07:47:13;0;49	9784;8	5812;0;0;48;
$GPXUP;3631;07:47:14;0;49	97844;8	58138;0;0;50;
$GPXUP;3631;07:47:15;0;49	97848;8	58156;0;0;50;
$GPXUP;3631;07:47:16;0;49	97853;8	58174;0;0;52;
$GPXUP;3631;07:47:17;0;49	97857;8	58194;0;0;52;
$GPXUP;3631;07:47:18;0;49	9786;8	58214;0;0;54;
$GPXUP;3631;07:47:19;0;49	97863;8	58234;0;0;55;
$GPXUP;3631;07:47:20;0;49	97865;8	58256;0;0;56;
$GPXUP;3631;07:47:21;0;49	97867;8	58277;0;0;56;
$GPXUP;3631;07:47:22;0;49	97868;8	58299;0;0;55;
$GPXUP;3631;07:47:23;0;49	9787;8	5832;0;0;55;
$GPXUP;3631;07:47:24;0;49	97874;8	58341;0;0;55;
$GPXUP;3631;07:47:25;0;49	9788;8	5836;0;0;54;
$GPXUP;3631;07:47:26;0;49	97887;8	58377;0;0;50;
$GPXUP;3631;07:47:27;0;49	97895;8	5839;0;0;46;
$GPXUP;3631;07:47:28;0;49	97906;8	58398;0;0;46;
$GPXUP;3631;07:47:29;0;49	97917;8	58401;0;0;47;
$GPXUP;3631;07:47:30;0;49	97929;8	58402;0;0;50;
$GPXUP;3631;07:47:31;0;49	97942;8	58403;0;0;53;
$GPXUP;3631;07:47:32;0;49	97955;8	58405;0;0;55;
$GPXUP;3631;07:47:33;0;49	97968;8	5841;0;0;54;
$GPXUP;3631;07:47:34;0;49	9798;8	58417;0;0;54;
$GPXUP;3631;07:47:35;0;49	97993;8	58423;0;0;54;
$GPXUP;3631;07:47:36;0;49	98006;8	58425;0;0;55;
$GPXUP;3631;07:47:37;0;49	9802;8	58423;0;0;54;
$GPXUP;3631;07:47:38;0;49	98033;8	58423;0;0;53;
$GPXUP;3631;07:47:39;0;49	98046;8	58426;0;0;51;
$GPXUP;3631;07:47:40;0;49	98058;8	58432;0;0;50;
$GPXUP;3631;07:47:41;0;49	9807;8	58438;0;0;48;
$GPXUP;3631;07:47:42;0;49	98081;8	58443;0;0;48;
$GPXUP;3631;07:47:43;0;49	98093;8	58445;0;0;48;
$GPXUP;3631;07:47:44;0;49	98105;8	58444;0;0;49;
$GPXUP;3631;07:47:45;0;49	98117;8	58439;0;0;51;
$GPXUP;3631;07:47:46;0;49	98128;8	5843;0;0;54;
$GPXUP;3631;07:47:47;0;49	9814;8	58419;0;0;57;
$GPXUP;3631;07:47:48;0;49	98154;8	5841;0;0;60;
$GPXUP;3631;07:47:49;0;49	98168;8	58401;0;0;61;
$GPXUP;3631;07:47:50;0;49	98181;8	5839;0;0;63;
$GPXUP;3631;07:47:51;0;49	98194;8	58374;0;0;66;
$GPXUP;3631;07:47:52;0;49	98205;8	58354;0;0;67;
$GPXUP;3631;07:47:53;0;49	98215;8	58334;0;0;67;
$GPXUP;3631;07:47:54;0;49	98226;8	58314;0;0;65;
$GPXUP;3631;07:47:55;0;49	98238;8	58298;0;0;63;
$GPXUP;3631;07:47:56;0;49	98251;8	58286;0;0;61;
$GPXUP;3631;07:47:57;0;49	98265;8	58278;0;0;59;
$GPXUP;3631;07:47:58;0;49	98279;8	58273;0;0;56;
$GPXUP;3631;07:47:59;0;49	98292;8	58272;0;0;53;
$GPXUP;3631;07:48:00;0;49	98305;8	58275;0;0;51;
$GPXUP;3631;07:48:01;0;49	98317;8	5828;0;0;51;
$GPXUP;3631;07:48:02;0;49	98329;8	58287;0;0;49;
$GPXUP;3631;07:48:03;0;49	98339;8	58297;0;0;49;
$GPXUP;3631;07:48:04;0;49	98349;8	58308;0;0;50;
$GPXUP;3631;07:48:05;0;49	9836;8	58318;0;0;50;
$GPXUP;3631;07:48:06;0;49	98371;8	58326;0;0;49;
$GPXUP;3631;07:48:07;0;49	98382;8	58335;0;0;48;
$GPXUP;3631;07:48:08;0;49	98392;8	58345;0;0;46;
$GPXUP;3631;07:48:09;0;49	984;8	58357;0;0;46;
$GPXUP;3631;07:48:10;0;49	98409;8	5837;0;0;50;
$GPXUP;3631;07:48:11;0;49	98418;8	58383;0;0;54;
$GPXUP;3631;07:48:12;0;49	98427;8	584;0;0;59;
$GPXUP;3631;07:48:13;0;49	98432;8	58423;0;0;64;
$GPXUP;3631;07:48:14;0;49	98434;8	58448;0;0;66;
$GPXUP;3631;07:48:15;0;49	98436;8	58473;0;0;68;
$GPXUP;3631;07:48:16;0;49	98435;8	585;0;0;69;
$GPXUP;3631;07:48:17;0;49	98434;8	58527;0;0;68;
$GPXUP;3631;07:48:18;0;49	98432;8	58553;0;0;65;
$GPXUP;3631;07:48:19;0;49	98433;8	58577;0;0;60;
$GPXUP;3631;07:48:20;0;49	98436;8	58599;0;0;54;
$GPXUP;3631;07:48:21;0;49	98442;8	58618;0;0;51;
$GPXUP;3631;07:48:22;0;49	98449;8	58634;0;0;52;
$GPXUP;3631;07:48:23;0;49	98457;8	58651;0;0;54;
$GPXUP;3631;07:48:24;0;49	98465;8	58668;0;0;53;
$GPXUP;3631;07:48:25;0;49	98474;8	58682;0;0;53;
$GPXUP;3631;07:48:26;0;49	98485;8	58693;0;0;53;
$GPXUP;3631;07:48:27;0;49	98497;8	58702;0;0;54;
$GPXUP;3631;07:48:28;0;49	9851;8	58709;0;0;52;
$GPXUP;3631;07:48:29;0;49	98522;8	58715;0;0;50;
$GPXUP;3631;07:48:30;0;49	98535;8	58718;0;0;52;
$GPXUP;3631;07:48:31;0;49	98548;8	5872;0;0;55;
$GPXUP;3631;07:48:32;0;49	98562;8	58721;0;0;55;
$GPXUP;3631;07:48:33;0;49	98574;8	58728;0;0;54;
$GPXUP;3631;07:48:34;0;49	98586;8	58739;0;0;53;
$GPXUP;3631;07:48:35;0;49	98598;8	58748;0;0;54;
$GPXUP;3631;07:48:36;0;49	9861;8	58755;0;0;54;
$GPXUP;3631;07:48:37;0;49	98623;8	58761;0;0;55;
$GPXUP;3631;07:48:38;0;49	98637;8	58765;0;0;54;
$GPXUP;3631;07:48:39;0;49	9865;8	58769;0;0;52;
$GPXUP;3631;07:48:40;0;49	98662;8	58775;0;0;52;
$GPXUP;3631;07:48:41;0;49	98673;8	58784;0;0;48;
$GPXUP;3631;07:48:42;0;49	98683;8	58792;0;0;44;
$GPXUP;3631;07:48:43;0;49	98694;8	58796;0;0;46;
$GPXUP;3631;07:48:44;0;49	98707;8	58794;0;0;50;
$GPXUP;3631;07:48:45;0;49	98719;8	58789;0;0;50;
$GPXUP;3631;07:48:46;0;49	98731;8	58784;0;0;50;
$GPXUP;3631;07:48:47;0;49	98743;8	58779;0;0;51;
$GPXUP;3631;07:48:48;0;49	98756;8	58774;0;0;53;
$GPXUP;3631;07:48:49;0;49	98769;8	58768;0;0;55;
$GPXUP;3631;07:48:50;0;49	98782;8	58763;0;0;54;
$GPXUP;3631;07:48:51;0;49	98796;8	58763;0;0;53;
$GPXUP;3631;07:48:52;0;49	98809;8	58768;0;0;53;
$GPXUP;3631;07:48:53;0;49	98821;8	58777;0;0;52;
$GPXUP;3631;07:48:54;0;49	98832;8	58786;0;0;50;
$GPXUP;3631;07:48:55;0;49	98841;8	58798;0;0;49;
$GPXUP;3631;07:48:56;0;49	9885;8	58812;0;0;50;
$GPXUP;3631;07:48:57;0;49	9886;8	58823;0;0;51;
$GPXUP;3631;07:48:58;0;49	98872;8	58829;0;0;52;
$GPXUP;3631;07:48:59;0;49	98884;8	58835;0;0;50;
$GPXUP;3631;07:49:00;0;49	98896;8	58842;0;0;47;
$GPXUP;3631;07:49:01;0;49	98906;8	58851;0;0;46;
$GPXUP;3631;07:49:02;0;49	98915;8	58862;0;0;47;
$GPXUP;3631;07:49:03;0;49	98922;8	58876;0;0;46;
$GPXUP;3631;07:49:04;0;49	98929;8	5889;0;0;46;
$GPXUP;3631;07:49:05;0;49	98938;8	58902;0;0;47;
$GPXUP;3631;07:49:06;0;49	98948;8	58911;0;0;49;
$GPXUP;3631;07:49:07;0;49	9896;8	58918;0;0;50;
$GPXUP;3631;07:49:08;0;49	98972;8	58922;0;0;49;
$GPXUP;3631;07:49:09;0;49	98984;8	58922;0;0;50;
$GPXUP;3631;07:49:10;0;49	98997;8	58919;0;0;51;
$GPXUP;3631;07:49:11;0;49	99009;8	58914;0;0;52;
$GPXUP;3631;07:49:12;0;49	99022;8	58906;0;0;56;
$GPXUP;3631;07:49:13;0;49	99035;8	58898;0;0;60;
$GPXUP;3631;07:49:14;0;49	99049;8	58892;0;0;58;
$GPXUP;3631;07:49:15;0;49	99063;8	58889;0;0;55;
$GPXUP;3631;07:49:16;0;49	99077;8	5889;0;0;56;
$GPXUP;3631;07:49:17;0;49	99091;8	58895;0;0;55;
$GPXUP;3631;07:49:18;0;49	99104;8	58903;0;0;56;
$GPXUP;3631;07:49:19;0;49	99116;8	58913;0;0;56;
$GPXUP;3631;07:49:20;0;49	99128;8	58923;0;0;56;
$GPXUP;3631;07:49:21;0;49	99142;8	5893;0;0;57;
$GPXUP;3631;07:49:22;0;49	99155;8	58935;0;0;56;
$GPXUP;3631;07:49:23;0;49	99169;8	58937;0;0;57;
$GPXUP;3631;07:49:24;0;49	99183;8	58936;0;0;56;
$GPXUP;3631;07:49:25;0;49	99197;8	58934;0;0;56;
$GPXUP;3631;07:49:26;0;49	99211;8	5893;0;0;56;
$GPXUP;3631;07:49:27;0;49	99224;8	58925;0;0;56;
$GPXUP;3631;07:49:28;0;49	99238;8	58918;0;0;57;
$GPXUP;3631;07:49:29;0;49	99251;8	5891;0;0;60;
$GPXUP;3631;07:49:30;0;49	99265;8	58899;0;0;65;
$GPXUP;3631;07:49:31;0;49	99279;8	58884;0;0;67;
$GPXUP;3631;07:49:32;0;49	99292;8	58868;0;0;67;
$GPXUP;3631;07:49:33;0;49	99304;8	5885;0;0;68;
$GPXUP;3631;07:49:34;0;49	99315;8	58829;0;0;68;
$GPXUP;3631;07:49:35;0;49	99326;8	58809;0;0;66;
$GPXUP;3631;07:49:36;0;49	99336;8	5879;0;0;64;
$GPXUP;3631;07:49:37;0;49	99346;8	5877;0;0;68;
$GPXUP;3631;07:49:38;0;49	99355;8	58746;0;0;69;
$GPXUP;3631;07:49:39;0;49	99364;8	58724;0;0;67;
$GPXUP;3631;07:49:40;0;49	99374;8	58703;0;0;66;
$GPXUP;3631;07:49:41;0;49	99385;8	58685;0;0;62;
$GPXUP;3631;07:49:42;0;49	99396;8	5867;0;0;60;
$GPXUP;3631;07:49:43;0;49	99408;8	58657;0;0;58;
$GPXUP;3631;07:49:44;0;49	99421;8	58645;0;0;58;
$GPXUP;3631;07:49:45;0;49	99434;8	58636;0;0;56;
$GPXUP;3631;07:49:46;0;49	99446;8	58627;0;0;55;
$GPXUP;3631;07:49:47;0;49	99459;8	5862;0;0;51;
$GPXUP;3631;07:49:48;0;49	99471;8	58616;0;0;49;
$GPXUP;3631;07:49:49;0;49	99483;8	58611;0;0;50;
$GPXUP;3631;07:49:50;0;49	99495;8	58604;0;0;53;
$GPXUP;3631;07:49:51;0;49	99508;8	58597;0;0;54;
$GPXUP;3631;07:49:52;0;49	9952;8	58591;0;0;52;
$GPXUP;3631;07:49:53;0;49	99533;8	58587;0;0;51;
$GPXUP;3631;07:49:54;0;49	99545;8	58586;0;0;50;
$GPXUP;3631;07:49:55;0;49	99558;8	58585;0;0;49;
$GPXUP;3631;07:49:56;0;49	9957;8	58581;0;0;52;
$GPXUP;3631;07:49:57;0;49	99582;8	58574;0;0;54;
$GPXUP;3631;07:49:58;0;49	99594;8	58566;0;0;52;
$GPXUP;3631;07:49:59;0;49	99607;8	58563;0;0;49;
$GPXUP;3631;07:50:00;0;49	99619;8	58566;0;0;48;
$GPXUP;3631;07:50:01;0;49	9963;8	5857;0;0;46;
$GPXUP;3631;07:50:02;0;49	99641;8	58573;0;0;46;
$GPXUP;3631;07:50:03;0;49	99653;8	58576;0;0;47;
$GPXUP;3631;07:50:04;0;49	99664;8	5858;0;0;49;
$GPXUP;3631;07:50:05;0;49	99676;8	58585;0;0;51;
$GPXUP;3631;07:50:06;0;49	99689;8	58588;0;0;52;
$GPXUP;3631;07:50:07;0;49	99702;8	58593;0;0;52;
$GPXUP;3631;07:50:08;0;49	99714;8	58599;0;0;49;
$GPXUP;3631;07:50:09;0;49	99724;8	58608;0;0;45;
$GPXUP;3631;07:50:10;0;49	99732;8	5862;0;0;45;
$GPXUP;3631;07:50:11;0;49	99738;8	58635;0;0;47;
$GPXUP;3631;07:50:12;0;49	99744;8	58651;0;0;49;
$GPXUP;3631;07:50:13;0;49	99751;8	58666;0;0;51;
$GPXUP;3631;07:50:14;0;49	99761;8	58678;0;0;52;
$GPXUP;3631;07:50:15;0;49	99773;8	58686;0;0;52;
$GPXUP;3631;07:50:16;0;49	99785;8	58692;0;0;51;
$GPXUP;3631;07:50:17;0;49	99797;8	58697;0;0;50;
$GPXUP;3631;07:50:18;0;49	9981;8	58698;0;0;53;
$GPXUP;3631;07:50:19;0;49	99823;8	58696;0;0;54;
$GPXUP;3631;07:50:20;0;49	99836;8	58695;0;0;52;
$GPXUP;3631;07:50:21;0;49	99849;8	58698;0;0;49;
$GPXUP;3631;07:50:22;0;49	9986;8	58704;0;0;49;
$GPXUP;3631;07:50:23;0;49	99871;8	58713;0;0;49;
$GPXUP;3631;07:50:24;0;49	99882;8	58722;0;0;48;
$GPXUP;3631;07:50:25;0;49	99894;8	58727;0;0;50;
$GPXUP;3631;07:50:26;0;49	99907;8	58727;0;0;56;
$GPXUP;3631;07:50:27;0;49	99921;8	58726;0;0;56;
$GPXUP;3631;07:50:28;0;49	99934;8	58727;0;0;55;
$GPXUP;3631;07:50:29;0;49	99948;8	58729;0;0;54;
$GPXUP;3631;07:50:30;0;49	99961;8	58733;0;0;52;
$GPXUP;3631;07:50:31;0;49	99973;8	58736;0;0;50;
$GPXUP;3631;07:50:32;0;49	99985;8	5874;0;0;49;
$GPXUP;3631;07:50:33;0;49	99997;8	58742;0;0;48;
$GPXUP;3631;07:50:34;0;50	00009;8	58742;0;0;50;
$GPXUP;3631;07:50:35;0;50	00022;8	58744;0;0;50;
$GPXUP;3631;07:50:36;0;50	00034;8	58748;0;0;49;
$GPXUP;3631;07:50:37;0;50	00045;8	58755;0;0;48;
$GPXUP;3631;07:50:38;0;50	00056;8	58761;0;0;47;
$GPXUP;3631;07:50:39;0;50	00068;8	58762;0;0;49;
$GPXUP;3631;07:50:40;0;50	0008;8	58759;0;0;51;
$GPXUP;3631;07:50:41;0;50	00092;8	58755;0;0;52;
$GPXUP;3631;07:50:42;0;50	00105;8	58751;0;0;54;
$GPXUP;3631;07:50:43;0;50	00119;8	5875;0;0;54;
$GPXUP;3631;07:50:44;0;50	00132;8	58748;0;0;55;
$GPXUP;3631;07:50:45;0;50	00145;8	58742;0;0;56;
$GPXUP;3631;07:50:46;0;50	00158;8	58732;0;0;56;
$GPXUP;3631;07:50:47;0;50	00169;8	5872;0;0;55;
$GPXUP;3631;07:50:48;0;50	00182;8	58711;0;0;54;
$GPXUP;3631;07:50:49;0;50	00194;8	58706;0;0;53;
$GPXUP;3631;07:50:50;0;50	00207;8	58704;0;0;52;
$GPXUP;3631;07:50:51;0;50	0022;8	58703;0;0;53;
$GPXUP;3631;07:50:52;0;50	00233;8	58701;0;0;53;
$GPXUP;3631;07:50:53;0;50	00246;8	58698;0;0;51;
$GPXUP;3631;07:50:54;0;50	00258;8	587;0;0;48;
$GPXUP;3631;07:50:55;0;50	0027;8	58702;0;0;46;
$GPXUP;3631;07:50:56;0;50	00281;8	58702;0;0;48;
$GPXUP;3631;07:50:57;0;50	00293;8	58698;0;0;49;
$GPXUP;3631;07:50:58;0;50	00304;8	5869;0;0;50;
$GPXUP;3631;07:50:59;0;50	00315;8	5868;0;0;53;
$GPXUP;3631;07:51:00;0;50	00326;8	58667;0;0;55;
$GPXUP;3631;07:51:01;0;50	00337;8	58654;0;0;55;
$GPXUP;3631;07:51:02;0;50	00348;8	58643;0;0;54;
$GPXUP;3631;07:51:03;0;50	0036;8	58633;0;0;55;
$GPXUP;3631;07:51:04;0;50	00372;8	58621;0;0;59;
$GPXUP;3631;07:51:05;0;50	00384;8	58608;0;0;57;
$GPXUP;3631;07:51:06;0;50	00396;8	58601;0;0;52;
$GPXUP;3631;07:51:07;0;50	00408;8	586;0;0;47;
$GPXUP;3631;07:51:08;0;50	0042;8	58601;0;0;46;
$GPXUP;3631;07:51:09;0;50	00431;8	58602;0;0;46;
$GPXUP;3631;07:51:10;0;50	00442;8	58604;0;0;44;
$GPXUP;3631;07:51:11;0;50	00453;8	58607;0;0;42;
$GPXUP;3631;07:51:12;0;50	00463;8	58611;0;0;41;
$GPXUP;3631;07:51:13;0;50	00473;8	58611;0;0;44;
$GPXUP;3631;07:51:14;0;50	00484;8	58609;0;0;45;
$GPXUP;3631;07:51:15;0;50	00495;8	58607;0;0;44;
$GPXUP;3631;07:51:16;0;50	00506;8	58606;0;0;46;
$GPXUP;3631;07:51:17;0;50	00518;8	58605;0;0;49;
$GPXUP;3631;07:51:18;0;50	0053;8	58604;0;0;52;
$GPXUP;3631;07:51:19;0;50	00544;8	586;0;0;55;
$GPXUP;3631;07:51:20;0;50	00557;8	58596;0;0;55;
$GPXUP;3631;07:51:21;0;50	0057;8	58594;0;0;54;
$GPXUP;3631;07:51:22;0;50	00583;8	58594;0;0;51;
$GPXUP;3631;07:51:23;0;50	00596;8	58594;0;0;50;
$GPXUP;3631;07:51:24;0;50	00608;8	58594;0;0;48;
$GPXUP;3631;07:51:25;0;50	0062;8	58596;0;0;47;
$GPXUP;3631;07:51:26;0;50	00631;8	58599;0;0;48;
$GPXUP;3631;07:51:27;0;50	00643;8	58601;0;0;49;
$GPXUP;3631;07:51:28;0;50	00655;8	58601;0;0;49;
$GPXUP;3631;07:51:29;0;50	00667;8	58601;0;0;49;
$GPXUP;3631;07:51:30;0;50	0068;8	58602;0;0;49;
$GPXUP;3631;07:51:31;0;50	00691;8	58606;0;0;47;
$GPXUP;3631;07:51:32;0;50	00701;8	58614;0;0;47;
$GPXUP;3631;07:51:33;0;50	0071;8	58626;0;0;47;
$GPXUP;3631;07:51:34;0;50	00718;8	58639;0;0;45;
$GPXUP;3631;07:51:35;0;50	00724;8	58653;0;0;42;
$GPXUP;3631;07:51:36;0;50	0073;8	58666;0;0;42;
$GPXUP;3631;07:51:37;0;50	00738;8	58678;0;0;43;
$GPXUP;3631;07:51:38;0;50	00747;8	58686;0;0;46;
$GPXUP;3631;07:51:39;0;50	00759;8	58688;0;0;49;
$GPXUP;3631;07:51:40;0;50	00771;8	58685;0;0;52;
$GPXUP;3631;07:51:41;0;50	00784;8	5868;0;0;52;
$GPXUP;3631;07:51:42;0;50	00796;8	58676;0;0;51;
$GPXUP;3631;07:51:43;0;50	00809;8	58675;0;0;51;
$GPXUP;3631;07:51:44;0;50	00822;8	58673;0;0;52;
$GPXUP;3631;07:51:45;0;50	00834;8	58668;0;0;52;
$GPXUP;3631;07:51:46;0;50	00846;8	58664;0;0;50;
$GPXUP;3631;07:51:47;0;50	00859;8	58662;0;0;50;
$GPXUP;3631;07:51:48;0;50	00872;8	58659;0;0;52;
$GPXUP;3631;07:51:49;0;50	00884;8	58657;0;0;53;
$GPXUP;3631;07:51:50;0;50	00897;8	58658;0;0;51;
$GPXUP;3631;07:51:51;0;50	00909;8	58663;0;0;48;
$GPXUP;3631;07:51:52;0;50	0092;8	58668;0;0;48;
$GPXUP;3631;07:51:53;0;50	00932;8	58673;0;0;49;
$GPXUP;3631;07:51:54;0;50	00944;8	58678;0;0;51;
$GPXUP;3631;07:51:55;0;50	00956;8	58684;0;0;51;
$GPXUP;3631;07:51:56;0;50	00967;8	58693;0;0;50;
$GPXUP;3631;07:51:57;0;50	00978;8	58702;0;0;49;
$GPXUP;3631;07:51:58;0;50	0099;8	58707;0;0;50;
$GPXUP;3631;07:51:59;0;50	01003;8	58708;0;0;55;
$GPXUP;3631;07:52:00;0;50	01016;8	58705;0;0;56;
$GPXUP;3631;07:52:01;0;50	01029;8	58697;0;0;57;
$GPXUP;3631;07:52:02;0;50	01042;8	5869;0;0;48;
$GPXUP;3631;07:52:03;0;50	01052;8	58686;0;0;45;
$GPXUP;3631;07:52:04;0;50	01063;8	58681;0;0;45;
$GPXUP;3631;07:52:05;0;50	01074;8	58674;0;0;51;
$GPXUP;3631;07:52:06;0;50	01086;8	58664;0;0;57;
$GPXUP;3631;07:52:07;0;50	01099;8	58654;0;0;58;
$GPXUP;3631;07:52:08;0;50	01111;8	58644;0;0;57;
$GPXUP;3631;07:52:09;0;50	01124;8	58634;0;0;57;
$GPXUP;3631;07:52:10;0;50	01136;8	58624;0;0;56;
$GPXUP;3631;07:52:11;0;50	01149;8	58616;0;0;55;
$GPXUP;3631;07:52:12;0;50	01162;8	5861;0;0;56;
$GPXUP;3631;07:52:13;0;50	01176;8	58606;0;0;55;
$GPXUP;3631;07:52:14;0;50	01189;8	58603;0;0;53;
$GPXUP;3631;07:52:15;0;50	01202;8	586;0;0;52;
$GPXUP;3631;07:52:16;0;50	01214;8	58597;0;0;50;
$GPXUP;3631;07:52:17;0;50	01226;8	58595;0;0;49;
$GPXUP;3631;07:52:18;0;50	01238;8	58592;0;0;48;
$GPXUP;3631;07:52:19;0;50	0125;8	5859;0;0;49;
$GPXUP;3631;07:52:20;0;50	01262;8	58586;0;0;50;
$GPXUP;3631;07:52:21;0;50	01274;8	58582;0;0;50;
$GPXUP;3631;07:52:22;0;50	01286;8	58577;0;0;50;
$GPXUP;3631;07:52:23;0;50	01298;8	5857;0;0;53;
$GPXUP;3631;07:52:24;0;50	0131;8	58561;0;0;55;
$GPXUP;3631;07:52:25;0;50	01322;8	58551;0;0;56;
$GPXUP;3631;07:52:26;0;50	01335;8	58542;0;0;54;
$GPXUP;3631;07:52:27;0;50	01348;8	58538;0;0;52;
$GPXUP;3631;07:52:28;0;50	0136;8	58537;0;0;51;
$GPXUP;3631;07:52:29;0;50	01372;8	5854;0;0;49;
$GPXUP;3631;07:52:30;0;50	01384;8	58544;0;0;48;
$GPXUP;3631;07:52:31;0;50	01395;8	58551;0;0;48;
$GPXUP;3631;07:52:32;0;50	01406;8	58558;0;0;49;
$GPXUP;3631;07:52:33;0;50	01418;8	58563;0;0;49;
$GPXUP;3631;07:52:34;0;50	0143;8	58564;0;0;48;
$GPXUP;3631;07:52:35;0;50	01442;8	58563;0;0;50;
$GPXUP;3631;07:52:36;0;50	01454;8	58558;0;0;54;
$GPXUP;3631;07:52:37;0;50	01467;8	5855;0;0;56;
$GPXUP;3631;07:52:38;0;50	0148;8	58541;0;0;58;
$GPXUP;3631;07:52:39;0;50	01494;8	58532;0;0;58;
$GPXUP;3631;07:52:40;0;50	01507;8	58526;0;0;56;
$GPXUP;3631;07:52:41;0;50	01521;8	58523;0;0;55;
$GPXUP;3631;07:52:42;0;50	01535;8	58522;0;0;56;
$GPXUP;3631;07:52:43;0;50	01549;8	58522;0;0;56;
$GPXUP;3631;07:52:44;0;50	01562;8	58526;0;0;53;
$GPXUP;3631;07:52:45;0;50	01574;8	58533;0;0;50;
$GPXUP;3631;07:52:46;0;50	01584;8	58542;0;0;48;
$GPXUP;3631;07:52:47;0;50	01594;8	58552;0;0;47;
$GPXUP;3631;07:52:48;0;50	01604;8	58562;0;0;47;
$GPXUP;3631;07:52:49;0;50	01613;8	58573;0;0;47;
$GPXUP;3631;07:52:50;0;50	01623;8	58583;0;0;47;
$GPXUP;3631;07:52:51;0;50	01633;8	58594;0;0;48;
$GPXUP;3631;07:52:52;0;50	01642;8	58605;0;0;48;
$GPXUP;3631;07:52:53;0;50	0165;8	58618;0;0;48;
$GPXUP;3631;07:52:54;0;50	01657;8	58634;0;0;48;
$GPXUP;3631;07:52:55;0;50	01665;8	58648;0;0;47;
$GPXUP;3631;07:52:56;0;50	01672;8	58662;0;0;46;
$GPXUP;3631;07:52:57;0;50	01678;8	58677;0;0;46;
$GPXUP;3631;07:52:58;0;50	01685;8	58692;0;0;46;
$GPXUP;3631;07:52:59;0;50	01693;8	58703;0;0;46;
$GPXUP;3631;07:53:00;0;50	01703;8	58711;0;0;44;
$GPXUP;3631;07:53:01;0;50	01714;8	58717;0;0;43;
$GPXUP;3631;07:53:02;0;50	01724;8	58722;0;0;46;
$GPXUP;3631;07:53:03;0;50	01736;8	58724;0;0;48;
$GPXUP;3631;07:53:04;0;50	01748;8	58726;0;0;48;
$GPXUP;3631;07:53:05;0;50	0176;8	58727;0;0;46;
$GPXUP;3631;07:53:06;0;50	01771;8	58732;0;0;45;
$GPXUP;3631;07:53:07;0;50	01781;8	58738;0;0;44;
$GPXUP;3631;07:53:08;0;50	01792;8	58743;0;0;47;
$GPXUP;3631;07:53:09;0;50	01804;8	58744;0;0;49;
$GPXUP;3631;07:53:10;0;50	01816;8	58741;0;0;51;
$GPXUP;3631;07:53:11;0;50	01828;8	58736;0;0;51;
$GPXUP;3631;07:53:12;0;50	01841;8	5873;0;0;52;
$GPXUP;3631;07:53:13;0;50	01853;8	58724;0;0;51;
$GPXUP;3631;07:53:14;0;50	01865;8	58721;0;0;48;
$GPXUP;3631;07:53:15;0;50	01877;8	58723;0;0;52;
$GPXUP;3631;07:53:16;0;50	01889;8	5873;0;0;53;
$GPXUP;3631;07:53:17;0;50	01901;8	5874;0;0;52;
$GPXUP;3631;07:53:18;0;50	01912;8	58751;0;0;52;
$GPXUP;3631;07:53:19;0;50	01922;8	58762;0;0;52;
$GPXUP;3631;07:53:20;0;50	01934;8	58769;0;0;53;
$GPXUP;3631;07:53:21;0;50	01948;8	58769;0;0;54;
$GPXUP;3631;07:53:22;0;50	01961;8	58763;0;0;55;
$GPXUP;3631;07:53:23;0;50	01974;8	58754;0;0;56;
$GPXUP;3631;07:53:24;0;50	01986;8	58744;0;0;57;
$GPXUP;3631;07:53:25;0;50	01998;8	58732;0;0;57;
$GPXUP;3631;07:53:26;0;50	02011;8	58723;0;0;56;
$GPXUP;3631;07:53:27;0;50	02024;8	58716;0;0;54;
$GPXUP;3631;07:53:28;0;50	02037;8	58713;0;0;53;
$GPXUP;3631;07:53:29;0;50	0205;8	58714;0;0;52;
$GPXUP;3631;07:53:30;0;50	02062;8	58719;0;0;52;
$GPXUP;3631;07:53:31;0;50	02074;8	58726;0;0;51;
$GPXUP;3631;07:53:32;0;50	02085;8	58734;0;0;49;
$GPXUP;3631;07:53:33;0;50	02096;8	58744;0;0;48;
$GPXUP;3631;07:53:34;0;50	02106;8	58754;0;0;47;
$GPXUP;3631;07:53:35;0;50	02114;8	58766;0;0;46;
$GPXUP;3631;07:53:36;0;50	02121;8	5878;0;0;46;
$GPXUP;3631;07:53:37;0;50	02128;8	58794;0;0;46;
$GPXUP;3631;07:53:38;0;50	02135;8	5881;0;0;48;
$GPXUP;3631;07:53:39;0;50	0214;8	58826;0;0;49;
$GPXUP;3631;07:53:40;0;50	02146;8	58843;0;0;49;
$GPXUP;3631;07:53:41;0;50	02151;8	58861;0;0;49;
$GPXUP;3631;07:53:42;0;50	02156;8	58878;0;0;47;
$GPXUP;3631;07:53:43;0;50	02162;8	58893;0;0;46;
$GPXUP;3631;07:53:44;0;50	02168;8	58909;0;0;46;
$GPXUP;3631;07:53:45;0;50	02173;8	58925;0;0;47;
$GPXUP;3631;07:53:46;0;50	02179;8	5894;0;0;46;
$GPXUP;3631;07:53:47;0;50	02186;8	58954;0;0;46;
$GPXUP;3631;07:53:48;0;50	02194;8	58967;0;0;46;
$GPXUP;3631;07:53:49;0;50	02203;8	58978;0;0;46;
$GPXUP;3631;07:53:50;0;50	02212;8	58989;0;0;46;
$GPXUP;3631;07:53:51;0;50	02221;8	58999;0;0;47;
$GPXUP;3631;07:53:52;0;50	02232;8	59007;0;0;48;
$GPXUP;3631;07:53:53;0;50	02244;8	59011;0;0;49;
$GPXUP;3631;07:53:54;0;50	02256;8	59013;0;0;50;
$GPXUP;3631;07:53:55;0;50	02268;8	59013;0;0;51;
$GPXUP;3631;07:53:56;0;50	02281;8	59015;0;0;49;
$GPXUP;3631;07:53:57;0;50	02292;8	59023;0;0;49;
$GPXUP;3631;07:53:58;0;50	02302;8	59034;0;0;50;
$GPXUP;3631;07:53:59;0;50	02311;8	59047;0;0;50;
$GPXUP;3631;07:54:00;0;50	02319;8	59062;0;0;51;
$GPXUP;3631;07:54:01;0;50	02327;8	59076;0;0;46;
$GPXUP;3631;07:54:02;0;50	02335;8	59088;0;0;45;
$GPXUP;3631;07:54:03;0;50	02342;8	59102;0;0;47;
$GPXUP;3631;07:54:04;0;50	02349;8	59117;0;0;48;
$GPXUP;3631;07:54:05;0;50	02358;8	5913;0;0;49;
$GPXUP;3631;07:54:06;0;50	02368;8	59141;0;0;51;
$GPXUP;3631;07:54:07;0;50	0238;8	59146;0;0;53;
$GPXUP;3631;07:54:08;0;50	02394;8	59148;0;0;53;
$GPXUP;3631;07:54:09;0;50	02407;8	5915;0;0;52;
$GPXUP;3631;07:54:10;0;50	02419;8	59153;0;0;52;
$GPXUP;3631;07:54:11;0;50	02432;8	59158;0;0;51;
$GPXUP;3631;07:54:12;0;50	02444;8	59166;0;0;52;
$GPXUP;3631;07:54:13;0;50	02455;8	59175;0;0;50;
$GPXUP;3631;07:54:14;0;50	02465;8	59185;0;0;48;
$GPXUP;3631;07:54:15;0;50	02475;8	59195;0;0;48;
$GPXUP;3631;07:54:16;0;50	02486;8	59202;0;0;50;
$GPXUP;3631;07:54:17;0;50	025;8	59204;0;0;56;
$GPXUP;3631;07:54:18;0;50	02514;8	59203;0;0;58;
$GPXUP;3631;07:54:19;0;50	02528;8	59205;0;0;56;
$GPXUP;3631;07:54:20;0;50	0254;8	59212;0;0;54;
$GPXUP;3631;07:54:21;0;50	02551;8	59224;0;0;53;
$GPXUP;3631;07:54:22;0;50	02561;8	59238;0;0;56;
$GPXUP;3631;07:54:23;0;50	0257;8	59254;0;0;55;
$GPXUP;3631;07:54:24;0;50	02577;8	5927;0;0;50;
$GPXUP;3631;07:54:25;0;50	02585;8	59283;0;0;46;
$GPXUP;3631;07:54:26;0;50	02594;8	59294;0;0;47;
$GPXUP;3631;07:54:27;0;50	02604;8	59305;0;0;48;
$GPXUP;3631;07:54:28;0;50	02614;8	59316;0;0;49;
$GPXUP;3631;07:54:29;0;50	02624;8	59323;0;0;50;
$GPXUP;3631;07:54:30;0;50	02637;8	59327;0;0;51;
$GPXUP;3631;07:54:31;0;50	02649;8	59328;0;0;50;
$GPXUP;3631;07:54:32;0;50	02661;8	59332;0;0;48;
$GPXUP;3631;07:54:33;0;50	02673;8	59338;0;0;52;
$GPXUP;3631;07:54:34;0;50	02683;8	59349;0;0;52;
$GPXUP;3631;07:54:35;0;50	02692;8	59364;0;0;51;
$GPXUP;3631;07:54:36;0;50	027;8	59379;0;0;52;
$GPXUP;3631;07:54:37;0;50	02706;8	59395;0;0;46;
$GPXUP;3631;07:54:38;0;50	02713;8	59409;0;0;45;
$GPXUP;3631;07:54:39;0;50	02721;8	59421;0;0;42;
$GPXUP;3631;07:54:40;0;50	0273;8	5943;0;0;44;
$GPXUP;3631;07:54:41;0;50	02741;8	5944;0;0;52;
$GPXUP;3631;07:54:42;0;50	02752;8	59451;0;0;53;
$GPXUP;3631;07:54:43;0;50	02761;8	59465;0;0;54;
$GPXUP;3631;07:54:44;0;50	0277;8	5948;0;0;49;
$GPXUP;3631;07:54:45;0;50	02777;8	59495;0;0;48;
$GPXUP;3631;07:54:46;0;50	02786;8	59508;0;0;48;
$GPXUP;3631;07:54:47;0;50	02796;8	59517;0;0;49;
$GPXUP;3631;07:54:48;0;50	02809;8	5952;0;0;53;
$GPXUP;3631;07:54:49;0;50	02822;8	59519;0;0;57;
$GPXUP;3631;07:54:50;0;50	02836;8	59513;0;0;59;
$GPXUP;3631;07:54:51;0;50	0285;8	59505;0;0;61;
$GPXUP;3631;07:54:52;0;50	02864;8	595;0;0;58;
$GPXUP;3631;07:54:53;0;50	02878;8	595;0;0;57;
$GPXUP;3631;07:54:54;0;50	02892;8	59503;0;0;57;
$GPXUP;3631;07:54:55;0;50	02906;8	59509;0;0;56;
$GPXUP;3631;07:54:56;0;50	02918;8	59515;0;0;50;
$GPXUP;3631;07:54:57;0;50	02929;8	59522;0;0;44;
$GPXUP;3631;07:54:58;0;50	02939;8	5953;0;0;45;
$GPXUP;3631;07:54:59;0;50	0295;8	59538;0;0;48;
$GPXUP;3631;07:55:00;0;50	02961;8	59546;0;0;49;
$GPXUP;3631;07:55:01;0;50	02971;8	59556;0;0;49;
$GPXUP;3631;07:55:02;0;50	02981;8	59568;0;0;49;
$GPXUP;3631;07:55:03;0;50	0299;8	59581;0;0;49;
$GPXUP;3631;07:55:04;0;50	03001;8	5959;0;0;50;
$GPXUP;3631;07:55:05;0;50	03012;8	59596;0;0;49;
$GPXUP;3631;07:55:06;0;50	03025;8	596;0;0;50;
$GPXUP;3631;07:55:07;0;50	03037;8	59603;0;0;50;
$GPXUP;3631;07:55:08;0;50	0305;8	59605;0;0;51;
$GPXUP;3631;07:55:09;0;50	03062;8	59608;0;0;51;
$GPXUP;3631;07:55:10;0;50	03075;8	59612;0;0;51;
$GPXUP;3631;07:55:11;0;50	03087;8	59618;0;0;50;
$GPXUP;3631;07:55:12;0;50	03098;8	59627;0;0;49;
$GPXUP;3631;07:55:13;0;50	03108;8	59636;0;0;47;
$GPXUP;3631;07:55:14;0;50	03118;8	59645;0;0;47;
$GPXUP;3631;07:55:15;0;50	03129;8	59653;0;0;47;
$GPXUP;3631;07:55:16;0;50	0314;8	5966;0;0;47;
$GPXUP;3631;07:55:17;0;50	0315;8	59668;0;0;47;
$GPXUP;3631;07:55:18;0;50	03161;8	59676;0;0;48;
$GPXUP;3631;07:55:19;0;50	03171;8	59686;0;0;49;
$GPXUP;3631;07:55:20;0;50	03182;8	59695;0;0;49;
$GPXUP;3631;07:55:21;0;50	03192;8	59704;0;0;48;
$GPXUP;3631;07:55:22;0;50	03204;8	59712;0;0;49;
$GPXUP;3631;07:55:23;0;50	03216;8	59716;0;0;50;
$GPXUP;3631;07:55:24;0;50	03228;8	59719;0;0;52;
$GPXUP;3631;07:55:25;0;50	03241;8	59721;0;0;48;
$GPXUP;3631;07:55:26;0;50	03252;8	59722;0;0;46;
$GPXUP;3631;07:55:27;0;50	03264;8	59726;0;0;46;
$GPXUP;3631;07:55:28;0;50	03274;8	59734;0;0;49;
$GPXUP;3631;07:55:29;0;50	03284;8	59745;0;0;49;
$GPXUP;3631;07:55:30;0;50	03295;8	59755;0;0;52;
$GPXUP;3631;07:55:31;0;50	03306;8	59765;0;0;51;
$GPXUP;3631;07:55:32;0;50	03315;8	59779;0;0;54;
$GPXUP;3631;07:55:33;0;50	03323;8	59794;0;0;47;
$GPXUP;3631;07:55:34;0;50	03331;8	59808;0;0;47;
$GPXUP;3631;07:55:35;0;50	0334;8	59818;0;0;47;
$GPXUP;3631;07:55:36;0;50	03352;8	59824;0;0;49;
$GPXUP;3631;07:55:37;0;50	03364;8	59827;0;0;53;
$GPXUP;3631;07:55:38;0;50	03378;8	59828;0;0;55;
$GPXUP;3631;07:55:39;0;50	03391;8	59831;0;0;54;
$GPXUP;3631;07:55:40;0;50	03404;8	59837;0;0;52;
$GPXUP;3631;07:55:41;0;50	03414;8	59848;0;0;50;
$GPXUP;3631;07:55:42;0;50	03423;8	59862;0;0;51;
$GPXUP;3631;07:55:43;0;50	03429;8	59877;0;0;46;
$GPXUP;3631;07:55:44;0;50	03435;8	59892;0;0;43;
$GPXUP;3631;07:55:45;0;50	03442;8	59904;0;0;42;
$GPXUP;3631;07:55:46;0;50	03451;8	59912;0;0;44;
$GPXUP;3631;07:55:47;0;50	03462;8	59916;0;0;49;
$GPXUP;3631;07:55:48;0;50	03474;8	59917;0;0;49;
$GPXUP;3631;07:55:49;0;50	03486;8	5992;0;0;48;
$GPXUP;3631;07:55:50;0;50	03497;8	59926;0;0;48;
$GPXUP;3631;07:55:51;0;50	03508;8	59933;0;0;50;
$GPXUP;3631;07:55:52;0;50	0352;8	5994;0;0;52;
$GPXUP;3631;07:55:53;0;50	03533;8	59944;0;0;54;
$GPXUP;3631;07:55:54;0;50	03546;8	59947;0;0;55;
$GPXUP;3631;07:55:55;0;50	03559;8	59951;0;0;51;
$GPXUP;3631;07:55:56;0;50	03571;8	59955;0;0;49;
$GPXUP;3631;07:55:57;0;50	03584;8	5996;0;0;50;
$GPXUP;3631;07:55:58;0;50	03596;8	59963;0;0;48;
$GPXUP;3631;07:55:59;0;50	03608;8	59965;0;0;49;
$GPXUP;3631;07:56:00;0;50	0362;8	59966;0;0;48;
$GPXUP;3631;07:56:01;0;50	03632;8	59969;0;0;49;
$GPXUP;3631;07:56:02;0;50	03643;8	59974;0;0;47;
$GPXUP;3631;07:56:03;0;50	03653;8	59982;0;0;46;
$GPXUP;3631;07:56:04;0;50	03663;8	5999;0;0;45;
$GPXUP;3631;07:56:05;0;50	03673;8	59998;0;0;45;
$GPXUP;3631;07:56:06;0;50	03683;8	60004;0;0;45;
$GPXUP;3631;07:56:07;0;50	03695;8	60007;0;0;46;
$GPXUP;3631;07:56:08;0;50	03706;8	60007;0;0;47;
$GPXUP;3631;07:56:09;0;50	03718;8	60007;0;0;49;
$GPXUP;3631;07:56:10;0;50	0373;8	60009;0;0;47;
$GPXUP;3631;07:56:11;0;50	03741;8	60014;0;0;46;
$GPXUP;3631;07:56:12;0;50	03751;8	60022;0;0;47;
$GPXUP;3631;07:56:13;0;50	0376;8	60032;0;0;46;
$GPXUP;3631;07:56:14;0;50	03769;8	60044;0;0;46;
$GPXUP;3631;07:56:15;0;50	03779;8	60053;0;0;48;
$GPXUP;3631;07:56:16;0;50	03791;8	60059;0;0;50;
$GPXUP;3631;07:56:17;0;50	03803;8	60064;0;0;51;
$GPXUP;3631;07:56:18;0;50	03815;8	6007;0;0;50;
$GPXUP;3631;07:56:19;0;50	03826;8	60076;0;0;45;
$GPXUP;3631;07:56:20;0;50	03837;8	60082;0;0;45;
$GPXUP;3631;07:56:21;0;50	03848;8	60086;0;0;46;
$GPXUP;3631;07:56:22;0;50	03859;8	6009;0;0;46;
$GPXUP;3631;07:56:23;0;50	0387;8	60098;0;0;46;
$GPXUP;3631;07:56:24;0;50	03879;8	60107;0;0;46;
$GPXUP;3631;07:56:25;0;50	03889;8	60116;0;0;44;
$GPXUP;3631;07:56:26;0;50	03899;8	60124;0;0;44;
$GPXUP;3631;07:56:27;0;50	03907;8	60135;0;0;45;
$GPXUP;3631;07:56:28;0;50	03914;8	60149;0;0;46;
$GPXUP;3631;07:56:29;0;50	0392;8	60163;0;0;45;
$GPXUP;3631;07:56:30;0;50	03926;8	60177;0;0;44;
$GPXUP;3631;07:56:31;0;50	03934;8	60189;0;0;43;
$GPXUP;3631;07:56:32;0;50	03943;8	60198;0;0;44;
$GPXUP;3631;07:56:33;0;50	03953;8	60206;0;0;44;
$GPXUP;3631;07:56:34;0;50	03963;8	60211;0;0;45;
$GPXUP;3631;07:56:35;0;50	03975;8	60214;0;0;46;
$GPXUP;3631;07:56:36;0;50	03986;8	60216;0;0;46;
$GPXUP;3631;07:56:37;0;50	03997;8	60217;0;0;48;
$GPXUP;3631;07:56:38;0;50	0401;8	60219;0;0;50;
$GPXUP;3631;07:56:39;0;50	04021;8	60225;0;0;48;
$GPXUP;3631;07:56:40;0;50	04032;8	60233;0;0;51;
$GPXUP;3631;07:56:41;0;50	04044;8	60241;0;0;54;
$GPXUP;3631;07:56:42;0;50	04056;8	60245;0;0;55;
$GPXUP;3631;07:56:43;0;50	0407;8	60246;0;0;59;
$GPXUP;3631;07:56:44;0;50	04085;8	60244;0;0;59;
$GPXUP;3631;07:56:45;0;50	041;8	60245;0;0;55;
$GPXUP;3631;07:56:46;0;50	04112;8	60249;0;0;47;
$GPXUP;3631;07:56:47;0;50	04123;8	60252;0;0;43;
$GPXUP;3631;07:56:48;0;50	04134;8	60252;0;0;44;
$GPXUP;3631;07:56:49;0;50	04146;8	60253;0;0;44;
$GPXUP;3631;07:56:50;0;50	04157;8	60256;0;0;45;
$GPXUP;3631;07:56:51;0;50	04169;8	60258;0;0;48;
$GPXUP;3631;07:56:52;0;50	04182;8	60257;0;0;49;
$GPXUP;3631;07:56:53;0;50	04194;8	60258;0;0;48;
$GPXUP;3631;07:56:54;0;50	04205;8	60263;0;0;46;
$GPXUP;3631;07:56:55;0;50	04215;8	60273;0;0;49;
$GPXUP;3631;07:56:56;0;50	04224;8	60286;0;0;48;
$GPXUP;3631;07:56:57;0;50	04233;8	60297;0;0;46;
$GPXUP;3631;07:56:58;0;50	04243;8	60306;0;0;45;
$GPXUP;3631;07:56:59;0;50	04251;8	60318;0;0;46;
$GPXUP;3631;07:57:00;0;50	04259;8	60332;0;0;49;
$GPXUP;3631;07:57:01;0;50	04266;8	60346;0;0;46;
$GPXUP;3631;07:57:02;0;50	04274;8	60359;0;0;42;
$GPXUP;3631;07:57:03;0;50	04282;8	60368;0;0;40;
$GPXUP;3631;07:57:04;0;50	04291;8	60377;0;0;45;
$GPXUP;3631;07:57:05;0;50	04301;8	60388;0;0;47;
$GPXUP;3631;07:57:06;0;50	0431;8	60398;0;0;46;
$GPXUP;3631;07:57:07;0;50	04319;8	6041;0;0;48;
$GPXUP;3631;07:57:08;0;50	04328;8	60423;0;0;49;
$GPXUP;3631;07:57:09;0;50	04336;8	60437;0;0;48;
$GPXUP;3631;07:57:10;0;50	04343;8	60452;0;0;48;
$GPXUP;3631;07:57:11;0;50	0435;8	60468;0;0;48;
$GPXUP;3631;07:57:12;0;50	04357;8	60483;0;0;48;
$GPXUP;3631;07:57:13;0;50	04362;8	60501;0;0;49;
$GPXUP;3631;07:57:14;0;50	04365;8	60519;0;0;51;
$GPXUP;3631;07:57:15;0;50	0437;8	60537;0;0;46;
$GPXUP;3631;07:57:16;0;50	04377;8	6055;0;0;47;
$GPXUP;3631;07:57:17;0;50	04386;8	60561;0;0;48;
$GPXUP;3631;07:57:18;0;50	04397;8	6057;0;0;48;
$GPXUP;3631;07:57:19;0;50	04408;8	60577;0;0;50;
$GPXUP;3631;07:57:20;0;50	04419;8	60585;0;0;50;
$GPXUP;3631;07:57:21;0;50	0443;8	60596;0;0;48;
$GPXUP;3631;07:57:22;0;50	04439;8	60607;0;0;46;
$GPXUP;3631;07:57:23;0;50	04448;8	60619;0;0;46;
$GPXUP;3631;07:57:24;0;50	04457;8	6063;0;0;47;
$GPXUP;3631;07:57:25;0;50	04467;8	6064;0;0;46;
$GPXUP;3631;07:57:26;0;50	04475;8	60652;0;0;46;
$GPXUP;3631;07:57:27;0;50	0448;8	60668;0;0;47;
$GPXUP;3631;07:57:28;0;50	04484;8	60686;0;0;49;
$GPXUP;3631;07:57:29;0;50	0449;8	60703;0;0;49;
$GPXUP;3631;07:57:30;0;50	04498;8	60718;0;0;52;
$GPXUP;3631;07:57:31;0;50	04508;8	60731;0;0;53;
$GPXUP;3631;07:57:32;0;50	04519;8	60741;0;0;52;
$GPXUP;3631;07:57:33;0;50	0453;8	60749;0;0;52;
$GPXUP;3631;07:57:34;0;50	04542;8	60756;0;0;52;
$GPXUP;3631;07:57:35;0;50	04555;8	60761;0;0;52;
$GPXUP;3631;07:57:36;0;50	04568;8	60763;0;0;52;
$GPXUP;3631;07:57:37;0;50	04581;8	60763;0;0;52;
$GPXUP;3631;07:57:38;0;50	04594;8	60765;0;0;50;
$GPXUP;3631;07:57:39;0;50	04606;8	60772;0;0;53;
$GPXUP;3631;07:57:40;0;50	04618;8	60782;0;0;56;
$GPXUP;3631;07:57:41;0;50	04629;8	60794;0;0;57;
$GPXUP;3631;07:57:42;0;50	04642;8	60803;0;0;55;
$GPXUP;3631;07:57:43;0;50	04655;8	60806;0;0;54;
$GPXUP;3631;07:57:44;0;50	04669;8	60803;0;0;55;
$GPXUP;3631;07:57:45;0;50	04682;8	60796;0;0;59;
$GPXUP;3631;07:57:46;0;50	04696;8	6079;0;0;58;
$GPXUP;3631;07:57:47;0;50	0471;8	6079;0;0;59;
$GPXUP;3631;07:57:48;0;50	04724;8	60797;0;0;56;
$GPXUP;3631;07:57:49;0;50	04735;8	6081;0;0;57;
$GPXUP;3631;07:57:50;0;50	04744;8	60825;0;0;54;
$GPXUP;3631;07:57:51;0;50	04753;8	60838;0;0;47;
$GPXUP;3631;07:57:52;0;50	04761;8	6085;0;0;45;
$GPXUP;3631;07:57:53;0;50	04771;8	60858;0;0;45;
$GPXUP;3631;07:57:54;0;50	04781;8	60865;0;0;49;
$GPXUP;3631;07:57:55;0;50	04791;8	60874;0;0;46;
$GPXUP;3631;07:57:56;0;50	048;8	60886;0;0;49;
$GPXUP;3631;07:57:57;0;50	0481;8	60898;0;0;50;
$GPXUP;3631;07:57:58;0;50	0482;8	60908;0;0;50;
$GPXUP;3631;07:57:59;0;50	04831;8	60918;0;0;52;
$GPXUP;3631;07:58:00;0;50	04842;8	60926;0;0;48;
$GPXUP;3631;07:58:01;0;50	04853;8	60931;0;0;49;
$GPXUP;3631;07:58:02;0;50	04865;8	60933;0;0;49;
$GPXUP;3631;07:58:03;0;50	04877;8	60938;0;0;49;
$GPXUP;3631;07:58:04;0;50	04886;8	60947;0;0;45;
$GPXUP;3631;07:58:05;0;50	04893;8	6096;0;0;45;
$GPXUP;3631;07:58:06;0;50	04898;8	60976;0;0;45;
$GPXUP;3631;07:58:07;0;50	04903;8	60991;0;0;44;
$GPXUP;3631;07:58:08;0;50	0491;8	61005;0;0;45;
$GPXUP;3631;07:58:09;0;50	04919;8	61017;0;0;51;
$GPXUP;3631;07:58:10;0;50	04929;8	61028;0;0;50;
$GPXUP;3631;07:58:11;0;50	04939;8	61041;0;0;56;
$GPXUP;3631;07:58:12;0;50	04949;8	61054;0;0;47;
$GPXUP;3631;07:58:13;0;50	04957;8	61066;0;0;46;
$GPXUP;3631;07:58:14;0;50	04966;8	61076;0;0;45;
$GPXUP;3631;07:58:15;0;50	04977;8	61084;0;0;50;
$GPXUP;3631;07:58:16;0;50	04989;8	61091;0;0;52;
$GPXUP;3631;07:58:17;0;50	05002;8	61096;0;0;53;
$GPXUP;3631;07:58:18;0;50	05014;8	61097;0;0;52;
$GPXUP;3631;07:58:19;0;50	05028;8	61097;0;0;55;
$GPXUP;3631;07:58:20;0;50	05042;8	61094;0;0;59;
$GPXUP;3631;07:58:21;0;50	05056;8	6109;0;0;61;
$GPXUP;3631;07:58:22;0;50	0507;8	61081;0;0;63;
$GPXUP;3631;07:58:23;0;50	05083;8	61071;0;0;59;
$GPXUP;3631;07:58:24;0;50	05097;8	61067;0;0;57;
$GPXUP;3631;07:58:25;0;50	0511;8	61068;0;0;49;
$GPXUP;3631;07:58:26;0;50	05122;8	61071;0;0;48;
$GPXUP;3631;07:58:27;0;50	05134;8	6107;0;0;52;
$GPXUP;3631;07:58:28;0;50	05147;8	61065;0;0;58;
$GPXUP;3631;07:58:29;0;50	05161;8	61058;0;0;59;
$GPXUP;3631;07:58:30;0;50	05175;8	61052;0;0;58;
$GPXUP;3631;07:58:31;0;50	0519;8	61049;0;0;58;
$GPXUP;3631;07:58:32;0;50	05204;8	61046;0;0;58;
$GPXUP;3631;07:58:33;0;50	05218;8	61047;0;0;57;
$GPXUP;3631;07:58:34;0;50	05232;8	61052;0;0;57;
$GPXUP;3631;07:58:35;0;50	05245;8	61058;0;0;58;
$GPXUP;3631;07:58:36;0;50	05259;8	61064;0;0;57;
$GPXUP;3631;07:58:37;0;50	05272;8	61069;0;0;52;
$GPXUP;3631;07:58:38;0;50	05285;8	61074;0;0;49;
$GPXUP;3631;07:58:39;0;50	05297;8	61078;0;0;52;
$GPXUP;3631;07:58:40;0;50	0531;8	61081;0;0;52;
$GPXUP;3631;07:58:41;0;50	05323;8	61083;0;0;54;
$GPXUP;3631;07:58:42;0;50	05337;8	61084;0;0;55;
$GPXUP;3631;07:58:43;0;50	0535;8	61086;0;0;55;
$GPXUP;3631;07:58:44;0;50	05363;8	61093;0;0;54;
$GPXUP;3631;07:58:45;0;50	05374;8	61104;0;0;53;
$GPXUP;3631;07:58:46;0;50	05384;8	61118;0;0;52;
$GPXUP;3631;07:58:47;0;50	05392;8	61133;0;0;51;
$GPXUP;3631;07:58:48;0;50	054;8	61147;0;0;47;
$GPXUP;3631;07:58:49;0;50	0541;8	61159;0;0;51;
$GPXUP;3631;07:58:50;0;50	05423;8	61165;0;0;56;
$GPXUP;3631;07:58:51;0;50	05436;8	61164;0;0;53;
$GPXUP;3631;07:58:52;0;50	05449;8	61161;0;0;50;
$GPXUP;3631;07:58:53;0;50	05462;8	61159;0;0;47;
$GPXUP;3631;07:58:54;0;50	05474;8	61161;0;0;50;
$GPXUP;3631;07:58:55;0;50	05487;8	61165;0;0;52;
$GPXUP;3631;07:58:56;0;50	055;8	61169;0;0;54;
$GPXUP;3631;07:58:57;0;50	05514;8	61172;0;0;56;
$GPXUP;3631;07:58:58;0;50	05528;8	61173;0;0;57;
$GPXUP;3631;07:58:59;0;50	05543;8	61175;0;0;58;
$GPXUP;3631;07:59:00;0;50	05557;8	61176;0;0;59;
$GPXUP;3631;07:59:01;0;50	05572;8	61174;0;0;58;
$GPXUP;3631;07:59:02;0;50	05586;8	61168;0;0;57;
$GPXUP;3631;07:59:03;0;50	056;8	61161;0;0;58;
$GPXUP;3631;07:59:04;0;50	05614;8	61152;0;0;59;
$GPXUP;3631;07:59:05;0;50	05627;8	61142;0;0;60;
$GPXUP;3631;07:59:06;0;50	05641;8	61134;0;0;59;
$GPXUP;3631;07:59:07;0;50	05656;8	61129;0;0;58;
$GPXUP;3631;07:59:08;0;50	0567;8	61126;0;0;55;
$GPXUP;3631;07:59:09;0;50	05683;8	61128;0;0;52;
$GPXUP;3631;07:59:10;0;50	05695;8	61133;0;0;50;
$GPXUP;3631;07:59:11;0;50	05708;8	61138;0;0;50;
$GPXUP;3631;07:59:12;0;50	0572;8	61142;0;0;50;
$GPXUP;3631;07:59:13;0;50	05732;8	61146;0;0;51;
$GPXUP;3631;07:59:14;0;50	05745;8	61151;0;0;52;
$GPXUP;3631;07:59:15;0;50	05758;8	61157;0;0;54;
$GPXUP;3631;07:59:16;0;50	05769;8	61169;0;0;56;
$GPXUP;3631;07:59:17;0;50	05778;8	61184;0;0;52;
$GPXUP;3631;07:59:18;0;50	05787;8	61198;0;0;50;
$GPXUP;3631;07:59:19;0;50	05796;8	61212;0;0;47;
$GPXUP;3631;07:59:20;0;50	05803;8	61227;0;0;47;
$GPXUP;3631;07:59:21;0;50	05809;8	61243;0;0;46;
$GPXUP;3631;07:59:22;0;50	05814;8	61258;0;0;46;
$GPXUP;3631;07:59:23;0;50	0582;8	61274;0;0;47;
$GPXUP;3631;07:59:24;0;50	05825;8	61291;0;0;48;
$GPXUP;3631;07:59:25;0;50	05829;8	61309;0;0;48;
$GPXUP;3631;07:59:26;0;50	05834;8	61327;0;0;48;
$GPXUP;3631;07:59:27;0;50	05839;8	61343;0;0;47;
$GPXUP;3631;07:59:28;0;50	05846;8	61358;0;0;46;
$GPXUP;3631;07:59:29;0;50	05854;8	6137;0;0;46;
$GPXUP;3631;07:59:30;0;50	05863;8	61382;0;0;46;
$GPXUP;3631;07:59:31;0;50	05872;8	61392;0;0;45;
$GPXUP;3631;07:59:32;0;50	05882;8	614;0;0;43;
$GPXUP;3631;07:59:33;0;50	05891;8	61409;0;0;42;
$GPXUP;3631;07:59:34;0;50	05898;8	61421;0;0;43;
$GPXUP;3631;07:59:35;0;50	05905;8	61434;0;0;41;
$GPXUP;3631;07:59:36;0;50	05913;8	61448;0;0;49;
$GPXUP;3631;07:59:37;0;50	05921;8	61462;0;0;52;
$GPXUP;3631;07:59:38;0;50	0593;8	61477;0;0;51;
$GPXUP;3631;07:59:39;0;50	05938;8	61492;0;0;50;
$GPXUP;3631;07:59:40;0;50	05945;8	61507;0;0;48;
$GPXUP;3631;07:59:41;0;50	05952;8	61521;0;0;47;
$GPXUP;3631;07:59:42;0;50	05962;8	61532;0;0;49;
$GPXUP;3631;07:59:43;0;50	05974;8	61538;0;0;54;
$GPXUP;3631;07:59:44;0;50	05988;8	61542;0;0;53;
$GPXUP;3631;07:59:45;0;50	06001;8	61543;0;0;53;
$GPXUP;3631;07:59:46;0;50	06014;8	6154;0;0;56;
$GPXUP;3631;07:59:47;0;50	06028;8	61534;0;0;56;
$GPXUP;3631;07:59:48;0;50	06041;8	6153;0;0;55;
$GPXUP;3631;07:59:49;0;50	06055;8	61531;0;0;57;
$GPXUP;3631;07:59:50;0;50	06069;8	61535;0;0;55;
$GPXUP;3631;07:59:51;0;50	06082;8	6154;0;0;54;
$GPXUP;3631;07:59:52;0;50	06096;8	61545;0;0;54;
$GPXUP;3631;07:59:53;0;50	06108;8	61552;0;0;53;
$GPXUP;3631;07:59:54;0;50	0612;8	61561;0;0;52;
$GPXUP;3631;07:59:55;0;50	0613;8	61571;0;0;49;
$GPXUP;3631;07:59:56;0;50	0614;8	61582;0;0;49;
$GPXUP;3631;07:59:57;0;50	06149;8	61596;0;0;48;
$GPXUP;3631;07:59:58;0;50	06155;8	61611;0;0;45;
$GPXUP;3631;07:59:59;0;50	0616;8	61626;0;0;45;
$GPXUP;3631;08:00:00;0;50	06166;8	61643;0;0;48;
$GPXUP;3631;08:00:01;0;50	06174;8	6166;0;0;54;
$GPXUP;3631;08:00:02;0;50	06182;8	61677;0;0;54;
$GPXUP;3631;08:00:03;0;50	0619;8	61694;0;0;54;
$GPXUP;3631;08:00:04;0;50	06197;8	61712;0;0;54;
$GPXUP;3631;08:00:05;0;50	06203;8	61731;0;0;55;
$GPXUP;3631;08:00:06;0;50	0621;8	61749;0;0;53;
$GPXUP;3631;08:00:07;0;50	06218;8	61765;0;0;52;
$GPXUP;3631;08:00:08;0;50	06229;8	61776;0;0;52;
$GPXUP;3631;08:00:09;0;50	06242;8	61783;0;0;53;
$GPXUP;3631;08:00:10;0;50	06254;8	61788;0;0;53;
$GPXUP;3631;08:00:11;0;50	06267;8	61792;0;0;51;
$GPXUP;3631;08:00:12;0;50	0628;8	61798;0;0;51;
$GPXUP;3631;08:00:13;0;50	0629;8	61808;0;0;47;
$GPXUP;3631;08:00:14;0;50	06298;8	61821;0;0;45;
$GPXUP;3631;08:00:15;0;50	06304;8	61834;0;0;42;
$GPXUP;3631;08:00:16;0;50	0631;8	61849;0;0;43;
$GPXUP;3631;08:00:17;0;50	06318;8	61864;0;0;49;
$GPXUP;3631;08:00:18;0;50	06327;8	61876;0;0;49;
$GPXUP;3631;08:00:19;0;50	06338;8	61884;0;0;48;
$GPXUP;3631;08:00:20;0;50	0635;8	61889;0;0;49;
$GPXUP;3631;08:00:21;0;50	06362;8	61893;0;0;49;
$GPXUP;3631;08:00:22;0;50	06374;8	61896;0;0;49;
$GPXUP;3631;08:00:23;0;50	06387;8	61898;0;0;51;
$GPXUP;3631;08:00:24;0;50	064;8	61897;0;0;52;
$GPXUP;3631;08:00:25;0;50	06413;8	61895;0;0;53;
$GPXUP;3631;08:00:26;0;50	06426;8	61892;0;0;54;
$GPXUP;3631;08:00:27;0;50	06439;8	61888;0;0;54;
$GPXUP;3631;08:00:28;0;50	06453;8	61881;0;0;56;
$GPXUP;3631;08:00:29;0;50	06466;8	61872;0;0;57;
$GPXUP;3631;08:00:30;0;50	06479;8	61864;0;0;57;
$GPXUP;3631;08:00:31;0;50	06493;8	61858;0;0;56;
$GPXUP;3631;08:00:32;0;50	06506;8	61857;0;0;51;
$GPXUP;3631;08:00:33;0;50	06518;8	6186;0;0;45;
$GPXUP;3631;08:00:34;0;50	06528;8	61866;0;0;42;
$GPXUP;3631;08:00:35;0;50	06539;8	6187;0;0;45;
$GPXUP;3631;08:00:36;0;50	0655;8	61872;0;0;47;
$GPXUP;3631;08:00:37;0;50	06563;8	6187;0;0;51;
$GPXUP;3631;08:00:38;0;50	06575;8	61866;0;0;53;
$GPXUP;3631;08:00:39;0;50	06588;8	61856;0;0;59;
$GPXUP;3631;08:00:40;0;50	066;8	61842;0;0;62;
$GPXUP;3631;08:00:41;0;50	06613;8	61826;0;0;64;
$GPXUP;3631;08:00:42;0;50	06626;8	61812;0;0;62;
$GPXUP;3631;08:00:43;0;50	06639;8	61799;0;0;59;
$GPXUP;3631;08:00:44;0;50	06652;8	61789;0;0;59;
$GPXUP;3631;08:00:45;0;50	06666;8	61782;0;0;57;
$GPXUP;3631;08:00:46;0;50	06679;8	61777;0;0;52;
$GPXUP;3631;08:00:47;0;50	06692;8	61776;0;0;50;
$GPXUP;3631;08:00:48;0;50	06704;8	61778;0;0;48;
$GPXUP;3631;08:00:49;0;50	06716;8	61781;0;0;47;
$GPXUP;3631;08:00:50;0;50	06727;8	61786;0;0;47;
$GPXUP;3631;08:00:51;0;50	06738;8	61792;0;0;46;
$GPXUP;3631;08:00:52;0;50	06749;8	61798;0;0;47;
$GPXUP;3631;08:00:53;0;50	06761;8	61804;0;0;48;
$GPXUP;3631;08:00:54;0;50	06772;8	61809;0;0;49;
$GPXUP;3631;08:00:55;0;50	06784;8	61815;0;0;50;
$GPXUP;3631;08:00:56;0;50	06795;8	61823;0;0;50;
$GPXUP;3631;08:00:57;0;50	06806;8	61833;0;0;48;
$GPXUP;3631;08:00:58;0;50	06814;8	61846;0;0;48;
$GPXUP;3631;08:00:59;0;50	06823;8	61859;0;0;47;
$GPXUP;3631;08:01:00;0;50	06831;8	61871;0;0;46;
$GPXUP;3631;08:01:01;0;50	06839;8	61885;0;0;47;
$GPXUP;3631;08:01:02;0;50	06847;8	61898;0;0;46;
$GPXUP;3631;08:01:03;0;50	06855;8	6191;0;0;47;
$GPXUP;3631;08:01:04;0;50	06864;8	61923;0;0;47;
$GPXUP;3631;08:01:05;0;50	06873;8	61934;0;0;48;
$GPXUP;3631;08:01:06;0;50	06883;8	61943;0;0;47;
$GPXUP;3631;08:01:07;0;50	06893;8	61953;0;0;46;
$GPXUP;3631;08:01:08;0;50	06902;8	61964;0;0;46;
$GPXUP;3631;08:01:09;0;50	06911;8	61977;0;0;45;
$GPXUP;3631;08:01:10;0;50	06919;8	6199;0;0;48;
$GPXUP;3631;08:01:11;0;50	06927;8	62004;0;0;49;
$GPXUP;3631;08:01:12;0;50	06935;8	62018;0;0;49;
$GPXUP;3631;08:01:13;0;50	06945;8	6203;0;0;47;
$GPXUP;3631;08:01:14;0;50	06955;8	62039;0;0;47;
$GPXUP;3631;08:01:15;0;50	06965;8	62047;0;0;47;
$GPXUP;3631;08:01:16;0;50	06976;8	62054;0;0;46;
$GPXUP;3631;08:01:17;0;50	06985;8	62064;0;0;46;
$GPXUP;3631;08:01:18;0;50	06993;8	62078;0;0;47;
$GPXUP;3631;08:01:19;0;50	07;8	62094;0;0;49;
$GPXUP;3631;08:01:20;0;50	07005;8	6211;0;0;48;
$GPXUP;3631;08:01:21;0;50	07011;8	62127;0;0;47;
$GPXUP;3631;08:01:22;0;50	07017;8	62142;0;0;45;
$GPXUP;3631;08:01:23;0;50	07024;8	62155;0;0;45;
$GPXUP;3631;08:01:24;0;50	07033;8	62165;0;0;46;
$GPXUP;3631;08:01:25;0;50	07044;8	62172;0;0;46;
$GPXUP;3631;08:01:26;0;50	07055;8	62176;0;0;44;
$GPXUP;3631;08:01:27;0;50	07065;8	62183;0;0;45;
$GPXUP;3631;08:01:28;0;50	07073;8	62194;0;0;44;
$GPXUP;3631;08:01:29;0;50	07081;8	62209;0;0;50;
$GPXUP;3631;08:01:30;0;50	07089;8	62225;0;0;59;
$GPXUP;3631;08:01:31;0;50	07098;8	62241;0;0;49;
$GPXUP;3631;08:01:32;0;50	07105;8	62256;0;0;48;
$GPXUP;3631;08:01:33;0;50	07115;8	62267;0;0;49;
$GPXUP;3631;08:01:34;0;50	07126;8	62274;0;0;49;
$GPXUP;3631;08:01:35;0;50	07137;8	62282;0;0;48;
$GPXUP;3631;08:01:36;0;50	07148;8	6229;0;0;48;
$GPXUP;3631;08:01:37;0;50	07159;8	62297;0;0;50;
$GPXUP;3631;08:01:38;0;50	07171;8	62304;0;0;49;
$GPXUP;3631;08:01:39;0;50	07182;8	62311;0;0;49;
$GPXUP;3631;08:01:40;0;50	07194;8	62316;0;0;50;
$GPXUP;3631;08:01:41;0;50	07205;8	62321;0;0;48;
$GPXUP;3631;08:01:42;0;50	07217;8	62328;0;0;47;
$GPXUP;3631;08:01:43;0;50	07227;8	62335;0;0;47;
$GPXUP;3631;08:01:44;0;50	07239;8	62342;0;0;52;
$GPXUP;3631;08:01:45;0;50	07252;8	62348;0;0;57;
$GPXUP;3631;08:01:46;0;50	07265;8	62356;0;0;59;
$GPXUP;3631;08:01:47;0;50	07275;8	62366;0;0;49;
$GPXUP;3631;08:01:48;0;50	07286;8	62379;0;0;57;
$GPXUP;3631;08:01:49;0;50	07296;8	62394;0;0;59;
$GPXUP;3631;08:01:50;0;50	07306;8	6241;0;0;55;
$GPXUP;3631;08:01:51;0;50	07316;8	62424;0;0;54;
$GPXUP;3631;08:01:52;0;50	07326;8	62435;0;0;50;
$GPXUP;3631;08:01:53;0;50	07338;8	62444;0;0;54;
$GPXUP;3631;08:01:54;0;50	07352;8	62448;0;0;60;
$GPXUP;3631;08:01:55;0;50	07367;8	62449;0;0;62;
$GPXUP;3631;08:01:56;0;50	07382;8	62449;0;0;61;
$GPXUP;3631;08:01:57;0;50	07397;8	62448;0;0;61;
$GPXUP;3631;08:01:58;0;50	07412;8	62447;0;0;60;
$GPXUP;3631;08:01:59;0;50	07426;8	62446;0;0;56;
$GPXUP;3631;08:02:00;0;50	0744;8	62444;0;0;53;
$GPXUP;3631;08:02:01;0;50	07453;8	62444;0;0;54;
$GPXUP;3631;08:02:02;0;50	07466;8	62449;0;0;54;
$GPXUP;3631;08:02:03;0;50	07477;8	62458;0;0;53;
$GPXUP;3631;08:02:04;0;50	0749;8	62464;0;0;53;
$GPXUP;3631;08:02:05;0;50	07502;8	62466;0;0;46;
$GPXUP;3631;08:02:06;0;50	07514;8	62462;0;0;47;
$GPXUP;3631;08:02:07;0;50	07526;8	62456;0;0;54;
$GPXUP;3631;08:02:08;0;50	07539;8	62451;0;0;54;
$GPXUP;3631;08:02:09;0;50	07552;8	62451;0;0;55;
$GPXUP;3631;08:02:10;0;50	07566;8	62455;0;0;54;
$GPXUP;3631;08:02:11;0;50	07579;8	6246;0;0;52;
$GPXUP;3631;08:02:12;0;50	07591;8	62467;0;0;52;
$GPXUP;3631;08:02:13;0;50	07603;8	62474;0;0;50;
$GPXUP;3631;08:02:14;0;50	07614;8	62482;0;0;50;
$GPXUP;3631;08:02:15;0;50	07624;8	62493;0;0;45;
$GPXUP;3631;08:02:16;0;50	07631;8	62505;0;0;44;
$GPXUP;3631;08:02:17;0;50	07639;8	62518;0;0;44;
$GPXUP;3631;08:02:18;0;50	07646;8	62531;0;0;44;
$GPXUP;3631;08:02:19;0;50	07654;8	62542;0;0;44;
$GPXUP;3631;08:02:20;0;50	07662;8	62553;0;0;42;
$GPXUP;3631;08:02:21;0;50	07672;8	62561;0;0;46;
$GPXUP;3631;08:02:22;0;50	07684;8	62566;0;0;50;
$GPXUP;3631;08:02:23;0;50	07697;8	62565;0;0;54;
$GPXUP;3631;08:02:24;0;50	0771;8	62562;0;0;58;
$GPXUP;3631;08:02:25;0;50	07724;8	62557;0;0;59;
$GPXUP;3631;08:02:26;0;50	07739;8	62555;0;0;57;
$GPXUP;3631;08:02:27;0;50	07753;8	62556;0;0;57;
$GPXUP;3631;08:02:28;0;50	07767;8	62559;0;0;53;
$GPXUP;3631;08:02:29;0;50	07779;8	62563;0;0;49;
$GPXUP;3631;08:02:30;0;50	0779;8	6257;0;0;46;
$GPXUP;3631;08:02:31;0;50	07798;8	62581;0;0;44;
$GPXUP;3631;08:02:32;0;50	07805;8	62594;0;0;44;
$GPXUP;3631;08:02:33;0;50	07812;8	62608;0;0;45;
$GPXUP;3631;08:02:34;0;50	07817;8	62623;0;0;45;
$GPXUP;3631;08:02:35;0;50	07824;8	62637;0;0;44;
$GPXUP;3631;08:02:36;0;50	07829;8	62651;0;0;42;
$GPXUP;3631;08:02:37;0;50	07836;8	62664;0;0;44;
$GPXUP;3631;08:02:38;0;50	07846;8	62675;0;0;50;
$GPXUP;3631;08:02:39;0;50	07857;8	62683;0;0;55;
$GPXUP;3631;08:02:40;0;50	0787;8	6269;0;0;51;
$GPXUP;3631;08:02:41;0;50	07882;8	62695;0;0;50;
$GPXUP;3631;08:02:42;0;50	07894;8	627;0;0;51;
$GPXUP;3631;08:02:43;0;50	07906;8	62706;0;0;52;
$GPXUP;3631;08:02:44;0;50	07919;8	62713;0;0;51;
$GPXUP;3631;08:02:45;0;50	0793;8	62723;0;0;54;
$GPXUP;3631;08:02:46;0;50	07939;8	62738;0;0;53;
$GPXUP;3631;08:02:47;0;50	07945;8	62755;0;0;51;
$GPXUP;3631;08:02:48;0;50	07951;8	62774;0;0;52;
$GPXUP;3631;08:02:49;0;50	07957;8	6279;0;0;50;
$GPXUP;3631;08:02:50;0;50	07966;8	62803;0;0;48;
$GPXUP;3631;08:02:51;0;50	07977;8	6281;0;0;46;
$GPXUP;3631;08:02:52;0;50	07988;8	62813;0;0;47;
$GPXUP;3631;08:02:53;0;50	08;8	62814;0;0;48;
$GPXUP;3631;08:02:54;0;50	08013;8	62814;0;0;53;
$GPXUP;3631;08:02:55;0;50	08026;8	62814;0;0;54;
$GPXUP;3631;08:02:56;0;50	08039;8	62817;0;0;54;
$GPXUP;3631;08:02:57;0;50	0805;8	62824;0;0;48;
$GPXUP;3631;08:02:58;0;50	0806;8	62833;0;0;46;
$GPXUP;3631;08:02:59;0;50	0807;8	62842;0;0;45;
$GPXUP;3631;08:03:00;0;50	0808;8	6285;0;0;46;
$GPXUP;3631;08:03:01;0;50	08091;8	62856;0;0;48;
$GPXUP;3631;08:03:02;0;50	08103;8	62857;0;0;51;
$GPXUP;3631;08:03:03;0;50	08116;8	62854;0;0;54;
$GPXUP;3631;08:03:04;0;50	08128;8	62849;0;0;54;
$GPXUP;3631;08:03:05;0;50	08141;8	62843;0;0;54;
$GPXUP;3631;08:03:06;0;50	08154;8	62836;0;0;56;
$GPXUP;3631;08:03:07;0;50	08167;8	62826;0;0;57;
$GPXUP;3631;08:03:08;0;50	0818;8	6282;0;0;53;
$GPXUP;3631;08:03:09;0;50	08192;8	62817;0;0;51;
$GPXUP;3631;08:03:10;0;50	08205;8	62817;0;0;49;
$GPXUP;3631;08:03:11;0;50	08217;8	62815;0;0;51;
$GPXUP;3631;08:03:12;0;50	0823;8	62809;0;0;53;
$GPXUP;3631;08:03:13;0;50	08242;8	62804;0;0;52;
$GPXUP;3631;08:03:14;0;50	08255;8	62802;0;0;50;
$GPXUP;3631;08:03:15;0;50	08267;8	62804;0;0;48;
$GPXUP;3631;08:03:16;0;50	08278;8	62808;0;0;47;
$GPXUP;3631;08:03:17;0;50	08289;8	62815;0;0;45;
$GPXUP;3631;08:03:18;0;50	08298;8	62825;0;0;45;
$GPXUP;3631;08:03:19;0;50	08306;8	62836;0;0;46;
$GPXUP;3631;08:03:20;0;50	08316;8	62846;0;0;49;
$GPXUP;3631;08:03:21;0;50	08328;8	62853;0;0;48;
$GPXUP;3631;08:03:22;0;50	08337;8	62863;0;0;44;
$GPXUP;3631;08:03:23;0;50	08345;8	62875;0;0;45;
$GPXUP;3631;08:03:24;0;50	08352;8	62887;0;0;42;
$GPXUP;3631;08:03:25;0;50	08359;8	62901;0;0;43;
$GPXUP;3631;08:03:26;0;50	08366;8	62915;0;0;45;
$GPXUP;3631;08:03:27;0;50	08374;8	62926;0;0;48;
$GPXUP;3631;08:03:28;0;50	08385;8	62934;0;0;48;
$GPXUP;3631;08:03:29;0;50	08397;8	62941;0;0;51;
$GPXUP;3631;08:03:30;0;50	08409;8	62948;0;0;54;
$GPXUP;3631;08:03:31;0;50	08422;8	62956;0;0;51;
$GPXUP;3631;08:03:32;0;50	08434;8	62962;0;0;56;
$GPXUP;3631;08:03:33;0;50	08447;8	6297;0;0;51;
$GPXUP;3631;08:03:34;0;50	08458;8	6298;0;0;50;
$GPXUP;3631;08:03:35;0;50	08468;8	62992;0;0;51;
$GPXUP;3631;08:03:36;0;50	08476;8	63007;0;0;51;
$GPXUP;3631;08:03:37;0;50	08482;8	63024;0;0;52;
$GPXUP;3631;08:03:38;0;50	0849;8	6304;0;0;53;
$GPXUP;3631;08:03:39;0;50	08497;8	63055;0;0;46;
$GPXUP;3631;08:03:40;0;50	08506;8	63065;0;0;45;
$GPXUP;3631;08:03:41;0;50	08518;8	63072;0;0;49;
$GPXUP;3631;08:03:42;0;50	0853;8	63075;0;0;52;
$GPXUP;3631;08:03:43;0;50	08544;8	63074;0;0;59;
$GPXUP;3631;08:03:44;0;50	08557;8	63071;0;0;56;
$GPXUP;3631;08:03:45;0;50	08571;8	63072;0;0;54;
$GPXUP;3631;08:03:46;0;50	08584;8	63078;0;0;52;
$GPXUP;3631;08:03:47;0;50	08594;8	63086;0;0;47;
$GPXUP;3631;08:03:48;0;50	08603;8	63098;0;0;47;
$GPXUP;3631;08:03:49;0;50	08611;8	63112;0;0;47;
$GPXUP;3631;08:03:50;0;50	0862;8	63126;0;0;53;
$GPXUP;3631;08:03:51;0;50	0863;8	63137;0;0;54;
$GPXUP;3631;08:03:52;0;50	08641;8	63148;0;0;48;
$GPXUP;3631;08:03:53;0;50	0865;8	6316;0;0;46;
$GPXUP;3631;08:03:54;0;50	08659;8	63172;0;0;49;
$GPXUP;3631;08:03:55;0;50	08667;8	63186;0;0;50;
$GPXUP;3631;08:03:56;0;50	08675;8	63202;0;0;51;
$GPXUP;3631;08:03:57;0;50	08683;8	63218;0;0;52;
$GPXUP;3631;08:03:58;0;50	08692;8	63231;0;0;50;
$GPXUP;3631;08:03:59;0;50	08703;8	63242;0;0;51;
$GPXUP;3631;08:04:00;0;50	08714;8	63251;0;0;54;
$GPXUP;3631;08:04:01;0;50	08727;8	63259;0;0;55;
$GPXUP;3631;08:04:02;0;50	0874;8	63265;0;0;55;
$GPXUP;3631;08:04:03;0;50	08752;8	63274;0;0;53;
$GPXUP;3631;08:04:04;0;50	08762;8	63288;0;0;51;
$GPXUP;3631;08:04:05;0;50	08771;8	63302;0;0;50;
$GPXUP;3631;08:04:06;0;50	08778;8	63318;0;0;49;
$GPXUP;3631;08:04:07;0;50	08783;8	63335;0;0;49;
$GPXUP;3631;08:04:08;0;50	08788;8	63352;0;0;50;
$GPXUP;3631;08:04:09;0;50	08791;8	63371;0;0;51;
$GPXUP;3631;08:04:10;0;50	08792;8	63391;0;0;51;
$GPXUP;3631;08:04:11;0;50	08794;8	63411;0;0;53;
$GPXUP;3631;08:04:12;0;50	08798;8	63431;0;0;53;
$GPXUP;3631;08:04:13;0;50	08804;8	63449;0;0;52;
$GPXUP;3631;08:04:14;0;50	08812;8	63465;0;0;51;
$GPXUP;3631;08:04:15;0;50	08821;8	63479;0;0;51;
$GPXUP;3631;08:04:16;0;50	08832;8	63488;0;0;51;
$GPXUP;3631;08:04:17;0;50	08844;8	63494;0;0;52;
$GPXUP;3631;08:04:18;0;50	08857;8	63499;0;0;54;
$GPXUP;3631;08:04:19;0;50	0887;8	63503;0;0;55;
$GPXUP;3631;08:04:20;0;50	08884;8	63507;0;0;55;
$GPXUP;3631;08:04:21;0;50	08896;8	63512;0;0;52;
$GPXUP;3631;08:04:22;0;50	08908;8	6352;0;0;51;
$GPXUP;3631;08:04:23;0;50	0892;8	63529;0;0;51;
$GPXUP;3631;08:04:24;0;50	08931;8	63537;0;0;52;
$GPXUP;3631;08:04:25;0;50	08942;8	63546;0;0;50;
$GPXUP;3631;08:04:26;0;50	08952;8	63558;0;0;52;
$GPXUP;3631;08:04:27;0;50	0896;8	63574;0;0;52;
$GPXUP;3631;08:04:28;0;50	08965;8	63591;0;0;49;
$GPXUP;3631;08:04:29;0;50	0897;8	63609;0;0;50;
$GPXUP;3631;08:04:30;0;50	08977;8	63625;0;0;51;
$GPXUP;3631;08:04:31;0;50	08986;8	63638;0;0;53;
$GPXUP;3631;08:04:32;0;50	08999;8	63646;0;0;55;
$GPXUP;3631;08:04:33;0;50	09012;8	63649;0;0;56;
$GPXUP;3631;08:04:34;0;50	09027;8	63648;0;0;57;
$GPXUP;3631;08:04:35;0;50	0904;8	63642;0;0;59;
$GPXUP;3631;08:04:36;0;50	09054;8	6363;0;0;63;
$GPXUP;3631;08:04:37;0;50	09066;8	63613;0;0;67;
$GPXUP;3631;08:04:38;0;50	09078;8	63594;0;0;69;
$GPXUP;3631;08:04:39;0;50	09089;8	63574;0;0;68;
$GPXUP;3631;08:04:40;0;50	091;8	63553;0;0;68;
$GPXUP;3631;08:04:41;0;50	0911;8	63532;0;0;68;
$GPXUP;3631;08:04:42;0;50	0912;8	6351;0;0;68;
$GPXUP;3631;08:04:43;0;50	0913;8	63488;0;0;71;
$GPXUP;3631;08:04:44;0;50	09141;8	63467;0;0;70;
$GPXUP;3631;08:04:45;0;50	09151;8	63444;0;0;71;
$GPXUP;3631;08:04:46;0;50	0916;8	6342;0;0;68;
$GPXUP;3631;08:04:47;0;50	09169;8	63399;0;0;65;
$GPXUP;3631;08:04:48;0;50	09181;8	63382;0;0;62;
$GPXUP;3631;08:04:49;0;50	09193;8	63369;0;0;58;
$GPXUP;3631;08:04:50;0;50	09206;8	63359;0;0;57;
$GPXUP;3631;08:04:51;0;50	09218;8	63348;0;0;57;
$GPXUP;3631;08:04:52;0;50	09232;8	63337;0;0;64;
$GPXUP;3631;08:04:53;0;50	09248;8	63329;0;0;69;
$GPXUP;3631;08:04:54;0;50	09263;8	63324;0;0;64;
$GPXUP;3631;08:04:55;0;50	09278;8	63323;0;0;57;
$GPXUP;3631;08:04:56;0;50	09291;8	63324;0;0;56;
$GPXUP;3631;08:04:57;0;50	09305;8	63326;0;0;57;
$GPXUP;3631;08:04:58;0;50	09319;8	63325;0;0;53;
$GPXUP;3631;08:04:59;0;50	09332;8	63319;0;0;55;
$GPXUP;3631;08:05:00;0;50	09344;8	63309;0;0;58;
$GPXUP;3631;08:05:01;0;50	09356;8	63297;0;0;57;
$GPXUP;3631;08:05:02;0;50	09368;8	63287;0;0;54;
$GPXUP;3631;08:05:03;0;50	09382;8	63282;0;0;56;
$GPXUP;3631;08:05:04;0;50	09395;8	63281;0;0;56;
$GPXUP;3631;08:05:05;0;50	09408;8	63284;0;0;52;
$GPXUP;3631;08:05:06;0;50	0942;8	63288;0;0;50;
$GPXUP;3631;08:05:07;0;50	09432;8	63292;0;0;47;
$GPXUP;3631;08:05:08;0;50	09444;8	63292;0;0;49;
$GPXUP;3631;08:05:09;0;50	09456;8	63289;0;0;50;
$GPXUP;3631;08:05:10;0;50	09468;8	63285;0;0;52;
$GPXUP;3631;08:05:11;0;50	09481;8	63284;0;0;53;
$GPXUP;3631;08:05:12;0;50	09495;8	63284;0;0;57;
$GPXUP;3631;08:05:13;0;50	09508;8	63285;0;0;54;
$GPXUP;3631;08:05:14;0;50	09521;8	63288;0;0;52;
$GPXUP;3631;08:05:15;0;50	09534;8	63289;0;0;52;
$GPXUP;3631;08:05:16;0;50	09547;8	6329;0;0;53;
$GPXUP;3631;08:05:17;0;50	0956;8	63292;0;0;55;
$GPXUP;3631;08:05:18;0;50	09574;8	63294;0;0;54;
$GPXUP;3631;08:05:19;0;50	09587;8	63297;0;0;51;
$GPXUP;3631;08:05:20;0;50	09598;8	63303;0;0;49;
$GPXUP;3631;08:05:21;0;50	09609;8	6331;0;0;49;
$GPXUP;3631;08:05:22;0;50	0962;8	63318;0;0;50;
$GPXUP;3631;08:05:23;0;50	09632;8	63326;0;0;52;
$GPXUP;3631;08:05:24;0;50	09644;8	63331;0;0;53;
$GPXUP;3631;08:05:25;0;50	09658;8	63332;0;0;54;
$GPXUP;3631;08:05:26;0;50	09671;8	63332;0;0;54;
$GPXUP;3631;08:05:27;0;50	09684;8	63331;0;0;53;
$GPXUP;3631;08:05:28;0;50	09697;8	63335;0;0;52;
$GPXUP;3631;08:05:29;0;50	09708;8	63344;0;0;51;
$GPXUP;3631;08:05:30;0;50	09718;8	63356;0;0;50;
$GPXUP;3631;08:05:31;0;50	09728;8	63369;0;0;48;
$GPXUP;3631;08:05:32;0;50	09737;8	63382;0;0;50;
$GPXUP;3631;08:05:33;0;50	09748;8	63393;0;0;54;
$GPXUP;3631;08:05:34;0;50	09759;8	63404;0;0;53;
$GPXUP;3631;08:05:35;0;50	09768;8	63418;0;0;53;
$GPXUP;3631;08:05:36;0;50	09775;8	63436;0;0;54;
$GPXUP;3631;08:05:37;0;50	0978;8	63456;0;0;56;
$GPXUP;3631;08:05:38;0;50	09786;8	63475;0;0;55;
$GPXUP;3631;08:05:39;0;50	09792;8	63494;0;0;56;
$GPXUP;3631;08:05:40;0;50	09799;8	63513;0;0;53;
$GPXUP;3631;08:05:41;0;50	09807;8	63529;0;0;53;
$GPXUP;3631;08:05:42;0;50	09817;8	63543;0;0;52;
$GPXUP;3631;08:05:43;0;50	09828;8	63553;0;0;52;
$GPXUP;3631;08:05:44;0;50	0984;8	63561;0;0;50;
$GPXUP;3631;08:05:45;0;50	09852;8	6357;0;0;54;
$GPXUP;3631;08:05:46;0;50	09863;8	63579;0;0;53;
$GPXUP;3631;08:05:47;0;50	09876;8	63586;0;0;55;
$GPXUP;3631;08:05:48;0;50	09889;8	6359;0;0;57;
$GPXUP;3631;08:05:49;0;50	09902;8	63592;0;0;51;
$GPXUP;3631;08:05:50;0;50	09914;8	63596;0;0;45;
$GPXUP;3631;08:05:51;0;50	09925;8	636;0;0;44;
$GPXUP;3631;08:05:52;0;50	09936;8	63607;0;0;47;
$GPXUP;3631;08:05:53;0;50	09948;8	63615;0;0;55;
$GPXUP;3631;08:05:54;0;50	09962;8	63621;0;0;57;
$GPXUP;3631;08:05:55;0;50	09976;8	63624;0;0;56;
$GPXUP;3631;08:05:56;0;50	09989;8	6363;0;0;54;
$GPXUP;3631;08:05:57;0;50	10001;8	6364;0;0;53;
$GPXUP;3631;08:05:58;0;50	10011;8	63652;0;0;53;
$GPXUP;3631;08:05:59;0;50	1002;8	63668;0;0;54;
$GPXUP;3631;08:06:00;0;50	10029;8	63684;0;0;54;
$GPXUP;3631;08:06:01;0;50	10038;8	637;0;0;55;
$GPXUP;3631;08:06:02;0;50	10047;8	63716;0;0;55;
$GPXUP;3631;08:06:03;0;50	10057;8	6373;0;0;53;
$GPXUP;3631;08:06:04;0;50	10068;8	63741;0;0;53;
$GPXUP;3631;08:06:05;0;50	1008;8	63751;0;0;56;
$GPXUP;3631;08:06:06;0;50	10091;8	63764;0;0;59;
$GPXUP;3631;08:06:07;0;50	101;8	63782;0;0;58;
$GPXUP;3631;08:06:08;0;50	10107;8	638;0;0;53;
$GPXUP;3631;08:06:09;0;50	10114;8	63818;0;0;51;
$GPXUP;3631;08:06:10;0;50	10122;8	6383;0;0;48;
$GPXUP;3631;08:06:11;0;50	10133;8	63838;0;0;49;
$GPXUP;3631;08:06:12;0;50	10146;8	63841;0;0;53;
$GPXUP;3631;08:06:13;0;50	10158;8	63843;0;0;47;
$GPXUP;3631;08:06:14;0;50	1017;8	63845;0;0;45;
$GPXUP;3631;08:06:15;0;50	10181;8	63849;0;0;47;
$GPXUP;3631;08:06:16;0;50	1019;8	63858;0;0;46;
$GPXUP;3631;08:06:17;0;50	10199;8	6387;0;0;47;
$GPXUP;3631;08:06:18;0;50	10208;8	63885;0;0;53;
$GPXUP;3631;08:06:19;0;50	10217;8	639;0;0;55;
$GPXUP;3631;08:06:20;0;50	10227;8	63915;0;0;54;
$GPXUP;3631;08:06:21;0;50	10238;8	63927;0;0;54;
$GPXUP;3631;08:06:22;0;50	1025;8	63936;0;0;54;
$GPXUP;3631;08:06:23;0;50	10262;8	63947;0;0;53;
$GPXUP;3631;08:06:24;0;50	10272;8	6396;0;0;53;
$GPXUP;3631;08:06:25;0;50	10282;8	63972;0;0;50;
$GPXUP;3631;08:06:26;0;50	10291;8	63984;0;0;46;
$GPXUP;3631;08:06:27;0;50	10299;8	63997;0;0;47;
$GPXUP;3631;08:06:28;0;50	10307;8	64011;0;0;49;
$GPXUP;3631;08:06:29;0;50	10314;8	64027;0;0;52;
$GPXUP;3631;08:06:30;0;50	10322;8	64043;0;0;51;
$GPXUP;3631;08:06:31;0;50	10333;8	64054;0;0;52;
$GPXUP;3631;08:06:32;0;50	10345;8	64061;0;0;53;
$GPXUP;3631;08:06:33;0;50	10357;8	64064;0;0;49;
$GPXUP;3631;08:06:34;0;50	1037;8	64065;0;0;48;
$GPXUP;3631;08:06:35;0;50	10382;8	64062;0;0;49;
$GPXUP;3631;08:06:36;0;50	10394;8	64058;0;0;53;
$GPXUP;3631;08:06:37;0;50	10407;8	64057;0;0;57;
$GPXUP;3631;08:06:38;0;50	1042;8	64063;0;0;57;
$GPXUP;3631;08:06:39;0;50	10432;8	64074;0;0;54;
$GPXUP;3631;08:06:40;0;50	10442;8	64088;0;0;53;
$GPXUP;3631;08:06:41;0;50	10452;8	64102;0;0;53;
$GPXUP;3631;08:06:42;0;50	10461;8	64116;0;0;54;
$GPXUP;3631;08:06:43;0;50	1047;8	64131;0;0;54;
$GPXUP;3631;08:06:44;0;50	10479;8	64147;0;0;56;
$GPXUP;3631;08:06:45;0;50	10486;8	64165;0;0;54;
$GPXUP;3631;08:06:46;0;50	10494;8	64183;0;0;53;
$GPXUP;3631;08:06:47;0;50	10502;8	64198;0;0;50;
$GPXUP;3631;08:06:48;0;50	10512;8	64206;0;0;48;
$GPXUP;3631;08:06:49;0;50	10524;8	64207;0;0;50;
$GPXUP;3631;08:06:50;0;50	10537;8	64203;0;0;51;
$GPXUP;3631;08:06:51;0;50	10549;8	642;0;0;51;
$GPXUP;3631;08:06:52;0;50	10562;8	642;0;0;50;
$GPXUP;3631;08:06:53;0;50	10573;8	64206;0;0;51;
$GPXUP;3631;08:06:54;0;50	10584;8	64216;0;0;50;
$GPXUP;3631;08:06:55;0;50	10594;8	64227;0;0;49;
$GPXUP;3631;08:06:56;0;50	10603;8	64241;0;0;50;
$GPXUP;3631;08:06:57;0;50	1061;8	64255;0;0;49;
$GPXUP;3631;08:06:58;0;50	10619;8	64269;0;0;47;
$GPXUP;3631;08:06:59;0;50	10629;8	64277;0;0;47;
$GPXUP;3631;08:07:00;0;50	10641;8	64278;0;0;50;
$GPXUP;3631;08:07:01;0;50	10653;8	64273;0;0;52;
$GPXUP;3631;08:07:02;0;50	10664;8	64263;0;0;53;
$GPXUP;3631;08:07:03;0;50	10675;8	64252;0;0;52;
$GPXUP;3631;08:07:04;0;50	10686;8	64242;0;0;51;
$GPXUP;3631;08:07:05;0;50	10698;8	64233;0;0;50;
$GPXUP;3631;08:07:06;0;50	10709;8	64226;0;0;50;
$GPXUP;3631;08:07:07;0;50	10721;8	64222;0;0;47;
$GPXUP;3631;08:07:08;0;50	10732;8	64222;0;0;45;
$GPXUP;3631;08:07:09;0;50	10743;8	64224;0;0;44;
$GPXUP;3631;08:07:10;0;50	10753;8	64232;0;0;43;
$GPXUP;3631;08:07:11;0;50	10761;8	64243;0;0;44;
$GPXUP;3631;08:07:12;0;50	1077;8	64252;0;0;44;
$GPXUP;3631;08:07:13;0;50	1078;8	6426;0;0;45;
$GPXUP;3631;08:07:14;0;50	10791;8	64265;0;0;45;
$GPXUP;3631;08:07:15;0;50	10802;8	6427;0;0;46;
$GPXUP;3631;08:07:16;0;50	10813;8	64275;0;0;46;
$GPXUP;3631;08:07:17;0;50	10823;8	6428;0;0;45;
$GPXUP;3631;08:07:18;0;50	10834;8	64287;0;0;45;
$GPXUP;3631;08:07:19;0;50	10844;8	64291;0;0;45;
$GPXUP;3631;08:07:20;0;50	10856;8	64292;0;0;46;
$GPXUP;3631;08:07:21;0;50	10867;8	64295;0;0;47;
$GPXUP;3631;08:07:22;0;50	1088;8	643;0;0;56;
$GPXUP;3631;08:07:23;0;50	10893;8	64306;0;0;56;
$GPXUP;3631;08:07:24;0;50	10906;8	64312;0;0;54;
$GPXUP;3631;08:07:25;0;50	10918;8	64318;0;0;52;
$GPXUP;3631;08:07:26;0;50	10931;8	64319;0;0;50;
$GPXUP;3631;08:07:27;0;50	10943;8	64316;0;0;52;
$GPXUP;3631;08:07:28;0;50	10956;8	64309;0;0;54;
$GPXUP;3631;08:07:29;0;50	10968;8	64301;0;0;55;
$GPXUP;3631;08:07:30;0;50	10981;8	64293;0;0;57;
$GPXUP;3631;08:07:31;0;50	10995;8	64287;0;0;57;
$GPXUP;3631;08:07:32;0;50	11009;8	64284;0;0;57;
$GPXUP;3631;08:07:33;0;50	11023;8	64282;0;0;57;
$GPXUP;3631;08:07:34;0;50	11037;8	64283;0;0;57;
$GPXUP;3631;08:07:35;0;50	11051;8	64288;0;0;58;
$GPXUP;3631;08:07:36;0;50	11064;8	64297;0;0;58;
$GPXUP;3631;08:07:37;0;50	11077;8	64304;0;0;57;
$GPXUP;3631;08:07:38;0;50	11092;8	64308;0;0;65;
$GPXUP;3631;08:07:39;0;50	11108;8	64314;0;0;67;
$GPXUP;3631;08:07:40;0;50	11122;8	64323;0;0;59;
$GPXUP;3631;08:07:41;0;50	11137;8	6433;0;0;61;
$GPXUP;3631;08:07:42;0;50	11152;8	64333;0;0;61;
$GPXUP;3631;08:07:43;0;50	11167;8	64334;0;0;62;
$GPXUP;3631;08:07:44;0;50	11182;8	6433;0;0;60;
$GPXUP;3631;08:07:45;0;50	11196;8	64323;0;0;56;
$GPXUP;3631;08:07:46;0;50	11208;8	64313;0;0;56;
$GPXUP;3631;08:07:47;0;50	11221;8	64303;0;0;60;
$GPXUP;3631;08:07:48;0;50	11235;8	64298;0;0;60;
$GPXUP;3631;08:07:49;0;50	1125;8	64296;0;0;59;
$GPXUP;3631;08:07:50;0;50	11264;8	64297;0;0;58;
$GPXUP;3631;08:07:51;0;50	11277;8	64304;0;0;58;
$GPXUP;3631;08:07:52;0;50	1129;8	64317;0;0;59;
$GPXUP;3631;08:07:53;0;50	11302;8	64328;0;0;59;
$GPXUP;3631;08:07:54;0;50	11316;8	64334;0;0;52;
$GPXUP;3631;08:07:55;0;50	11329;8	64334;0;0;51;
$GPXUP;3631;08:07:56;0;50	11342;8	64331;0;0;55;
$GPXUP;3631;08:07:57;0;50	11357;8	64327;0;0;56;
$GPXUP;3631;08:07:58;0;50	11371;8	64323;0;0;55;
$GPXUP;3631;08:07:59;0;50	11384;8	64319;0;0;54;
$GPXUP;3631;08:08:00;0;50	11398;8	64319;0;0;55;
$GPXUP;3631;08:08:01;0;50	11412;8	64322;0;0;55;
$GPXUP;3631;08:08:02;0;50	11424;8	6433;0;0;56;
$GPXUP;3631;08:08:03;0;50	11438;8	64338;0;0;57;
$GPXUP;3631;08:08:04;0;50	11451;8	64345;0;0;57;
$GPXUP;3631;08:08:05;0;50	11465;8	64348;0;0;54;
$GPXUP;3631;08:08:06;0;50	11478;8	64344;0;0;55;
$GPXUP;3631;08:08:07;0;50	11491;8	64334;0;0;58;
$GPXUP;3631;08:08:08;0;50	11503;8	64322;0;0;59;
$GPXUP;3631;08:08:09;0;50	11514;8	64307;0;0;57;
$GPXUP;3631;08:08:10;0;50	11526;8	64295;0;0;55;
$GPXUP;3631;08:08:11;0;50	11538;8	64284;0;0;54;
$GPXUP;3631;08:08:12;0;50	1155;8	64276;0;0;54;
$GPXUP;3631;08:08:13;0;50	11564;8	64272;0;0;57;
$GPXUP;3631;08:08:14;0;50	11578;8	64274;0;0;57;
$GPXUP;3631;08:08:15;0;50	11591;8	64281;0;0;56;
$GPXUP;3631;08:08:16;0;50	11604;8	6429;0;0;55;
$GPXUP;3631;08:08:17;0;50	11615;8	643;0;0;50;
$GPXUP;3631;08:08:18;0;50	11626;8	6431;0;0;48;
$GPXUP;3631;08:08:19;0;50	11636;8	64318;0;0;48;
$GPXUP;3631;08:08:20;0;50	11648;8	64319;0;0;51;
$GPXUP;3631;08:08:21;0;50	1166;8	64317;0;0;52;
$GPXUP;3631;08:08:22;0;50	11673;8	64314;0;0;51;
$GPXUP;3631;08:08:23;0;50	11686;8	64315;0;0;51;
$GPXUP;3631;08:08:24;0;50	11698;8	64318;0;0;50;
$GPXUP;3631;08:08:25;0;50	11709;8	64327;0;0;50;
$GPXUP;3631;08:08:26;0;50	1172;8	64335;0;0;50;
$GPXUP;3631;08:08:27;0;50	11732;8	64341;0;0;51;
$GPXUP;3631;08:08:28;0;50	11745;8	64345;0;0;52;
$GPXUP;3631;08:08:29;0;50	11758;8	64347;0;0;54;
$GPXUP;3631;08:08:30;0;50	11772;8	6435;0;0;54;
$GPXUP;3631;08:08:31;0;50	11784;8	64355;0;0;52;
$GPXUP;3631;08:08:32;0;50	11795;8	64366;0;0;52;
$GPXUP;3631;08:08:33;0;50	11804;8	6438;0;0;51;
$GPXUP;3631;08:08:34;0;50	11811;8	64396;0;0;51;
$GPXUP;3631;08:08:35;0;50	11818;8	64413;0;0;49;
$GPXUP;3631;08:08:36;0;50	11823;8	6443;0;0;47;
$GPXUP;3631;08:08:37;0;50	1183;8	64446;0;0;48;
$GPXUP;3631;08:08:38;0;50	11837;8	6446;0;0;50;
$GPXUP;3631;08:08:39;0;50	11846;8	64473;0;0;50;
$GPXUP;3631;08:08:40;0;50	11855;8	64486;0;0;48;
$GPXUP;3631;08:08:41;0;50	11866;8	64497;0;0;56;
$GPXUP;3631;08:08:42;0;50	11881;8	64504;0;0;69;
$GPXUP;3631;08:08:43;0;50	11896;8	64511;0;0;66;
$GPXUP;3631;08:08:44;0;50	11911;8	64518;0;0;63;
$GPXUP;3631;08:08:45;0;50	11926;8	64525;0;0;58;
$GPXUP;3631;08:08:46;0;50	11939;8	6453;0;0;57;
$GPXUP;3631;08:08:47;0;50	11953;8	64531;0;0;57;
$GPXUP;3631;08:08:48;0;50	11967;8	64531;0;0;61;
$GPXUP;3631;08:08:49;0;50	11982;8	64531;0;0;61;
$GPXUP;3631;08:08:50;0;50	11995;8	64535;0;0;56;
$GPXUP;3631;08:08:51;0;50	12007;8	64546;0;0;57;
$GPXUP;3631;08:08:52;0;50	12019;8	64557;0;0;57;
$GPXUP;3631;08:08:53;0;50	12031;8	64567;0;0;58;
$GPXUP;3631;08:08:54;0;50	12044;8	64577;0;0;62;
$GPXUP;3631;08:08:55;0;50	12056;8	6459;0;0;57;
$GPXUP;3631;08:08:56;0;50	12063;8	64607;0;0;54;
$GPXUP;3631;08:08:57;0;50	12068;8	64627;0;0;54;
$GPXUP;3631;08:08:58;0;50	12071;8	64646;0;0;49;
$GPXUP;3631;08:08:59;0;50	12077;8	64663;0;0;49;
$GPXUP;3631;08:09:00;0;50	12083;8	64679;0;0;50;
$GPXUP;3631;08:09:01;0;50	12092;8	64693;0;0;51;
$GPXUP;3631;08:09:02;0;50	12102;8	64705;0;0;51;
$GPXUP;3631;08:09:03;0;50	12111;8	64718;0;0;53;
$GPXUP;3631;08:09:04;0;50	12119;8	64735;0;0;55;
$GPXUP;3631;08:09:05;0;50	12123;8	64755;0;0;55;
$GPXUP;3631;08:09:06;0;50	12129;8	64774;0;0;52;
$GPXUP;3631;08:09:07;0;50	12139;8	64788;0;0;54;
$GPXUP;3631;08:09:08;0;50	12149;8	64801;0;0;55;
$GPXUP;3631;08:09:09;0;50	12159;8	64815;0;0;55;
$GPXUP;3631;08:09:10;0;50	1217;8	64828;0;0;54;
$GPXUP;3631;08:09:11;0;50	12181;8	6484;0;0;57;
$GPXUP;3631;08:09:12;0;50	12193;8	64855;0;0;63;
$GPXUP;3631;08:09:13;0;50	12203;8	6487;0;0;54;
$GPXUP;3631;08:09:14;0;50	12211;8	64886;0;0;53;
$GPXUP;3631;08:09:15;0;50	1222;8	64903;0;0;57;
$GPXUP;3631;08:09:16;0;50	12227;8	64922;0;0;58;
$GPXUP;3631;08:09:17;0;50	12234;8	64942;0;0;58;
$GPXUP;3631;08:09:18;0;50	12241;8	64962;0;0;59;
$GPXUP;3631;08:09:19;0;50	12249;8	6498;0;0;55;
$GPXUP;3631;08:09:20;0;50	12258;8	64995;0;0;53;
$GPXUP;3631;08:09:21;0;50	12266;8	65011;0;0;54;
$GPXUP;3631;08:09:22;0;50	12274;8	65028;0;0;54;
$GPXUP;3631;08:09:23;0;50	1228;8	65048;0;0;56;
$GPXUP;3631;08:09:24;0;50	12284;8	65068;0;0;56;
$GPXUP;3631;08:09:25;0;50	12287;8	65089;0;0;54;
$GPXUP;3631;08:09:26;0;50	1229;8	65111;0;0;56;
$GPXUP;3631;08:09:27;0;50	12294;8	65131;0;0;57;
$GPXUP;3631;08:09:28;0;50	123;8	65152;0;0;62;
$GPXUP;3631;08:09:29;0;50	12304;8	65174;0;0;56;
$GPXUP;3631;08:09:30;0;50	12305;8	65196;0;0;56;
$GPXUP;3631;08:09:31;0;50	12305;8	65218;0;0;58;
$GPXUP;3631;08:09:32;0;50	12306;8	65241;0;0;61;
$GPXUP;3631;08:09:33;0;50	12308;8	65265;0;0;62;
$GPXUP;3631;08:09:34;0;50	1231;8	65288;0;0;60;
$GPXUP;3631;08:09:35;0;50	12313;8	65311;0;0;58;
$GPXUP;3631;08:09:36;0;50	12317;8	65332;0;0;55;
$GPXUP;3631;08:09:37;0;50	12322;8	65351;0;0;55;
$GPXUP;3631;08:09:38;0;50	12329;8	65371;0;0;57;
$GPXUP;3631;08:09:39;0;50	12334;8	65391;0;0;57;
$GPXUP;3631;08:09:40;0;50	1234;8	65412;0;0;59;
$GPXUP;3631;08:09:41;0;50	12344;8	65433;0;0;56;
$GPXUP;3631;08:09:42;0;50	1235;8	65452;0;0;57;
$GPXUP;3631;08:09:43;0;50	12359;8	6547;0;0;59;
$GPXUP;3631;08:09:44;0;50	12367;8	65489;0;0;59;
$GPXUP;3631;08:09:45;0;50	12374;8	65509;0;0;59;
$GPXUP;3631;08:09:46;0;50	12382;8	65528;0;0;58;
$GPXUP;3631;08:09:47;0;50	12392;8	65544;0;0;57;
$GPXUP;3631;08:09:48;0;50	12403;8	65557;0;0;56;
$GPXUP;3631;08:09:49;0;50	12414;8	6557;0;0;55;
$GPXUP;3631;08:09:50;0;50	12425;8	65583;0;0;56;
$GPXUP;3631;08:09:51;0;50	12436;8	65597;0;0;58;
$GPXUP;3631;08:09:52;0;50	12444;8	65616;0;0;62;
$GPXUP;3631;08:09:53;0;50	1245;8	65639;0;0;64;
$GPXUP;3631;08:09:54;0;50	12456;8	6566;0;0;59;
$GPXUP;3631;08:09:55;0;50	12462;8	6568;0;0;57;
$GPXUP;3631;08:09:56;0;50	12468;8	65702;0;0;62;
$GPXUP;3631;08:09:57;0;50	12475;8	65723;0;0;63;
$GPXUP;3631;08:09:58;0;50	12484;8	65743;0;0;62;
$GPXUP;3631;08:09:59;0;50	12493;8	65761;0;0;57;
$GPXUP;3631;08:10:00;0;50	12501;8	65779;0;0;54;
$GPXUP;3631;08:10:01;0;50	12509;8	65797;0;0;58;
$GPXUP;3631;08:10:02;0;50	12515;8	65818;0;0;61;
$GPXUP;3631;08:10:03;0;50	12521;8	65839;0;0;58;
$GPXUP;3631;08:10:04;0;50	12527;8	65859;0;0;56;
$GPXUP;3631;08:10:05;0;50	12533;8	65878;0;0;54;
$GPXUP;3631;08:10:06;0;50	1254;8	65895;0;0;55;
$GPXUP;3631;08:10:07;0;50	12552;8	65908;0;0;58;
$GPXUP;3631;08:10:08;0;50	12564;8	65916;0;0;50;
$GPXUP;3631;08:10:09;0;50	12574;8	65916;0;0;43;
$GPXUP;3631;08:10:10;0;50	12582;8	65909;0;0;40;
$GPXUP;3631;08:10:11;0;50	12581;8	65899;0;0;12;
$GPXUP;3631;08:10:12;0;50	12578;8	65897;0;0;13;
$GPXUP;3631;08:10:13;0;50	12574;8	65897;0;0;12;
$GPXUP;3631;08:10:14;0;50	12572;8	65897;0;0;7;
$GPXUP;3631;08:10:15;0;50	12571;8	65897;0;0;5;
$GPXUP;3631;08:10:16;0;50	1257;8	65897;0;0;5;
$GPXUP;3631;08:10:17;0;50	12569;8	65897;0;0;3;
$GPXUP;3631;08:10:18;0;50	12567;8	65897;0;0;2;
$GPXUP;3631;08:10:19;0;50	12566;8	65898;0;0;2;
$GPXUP;3631;08:10:20;0;50	12564;8	65898;0;0;2;
$GPXUP;3631;08:10:21;0;50	12564;8	65898;0;0;0;
