# Supplementary material for: Pigeon Navigation: Different Routes Lead to Frankfurt
Source: PLoS One. 2014 Nov 12;9(11):e112439. doi: 10.1371/journal.pone.0112439 (PMC4229201; doi:10.1371/journal.pone.0112439)
Supplement: File S4 — Files containing the original track data and a ‘Read me’ explaining the data format. (ZIP) [file pone.0112439.s004.zip › S-GH/090731xup06_213.log]

$GPXUP;3631;07:44:19;0;49	93579;8	5852;0;0;0;
$GPXUP;3631;07:44:20;0;49	93578;8	58518;0;0;17;
$GPXUP;3631;07:44:21;0;49	93576;8	5851;0;0;24;
$GPXUP;3631;07:44:22;0;49	93574;8	58496;0;0;45;
$GPXUP;3631;07:44:23;0;49	93566;8	58478;0;0;59;
$GPXUP;3631;07:44:24;0;49	93555;8	58462;0;0;62;
$GPXUP;3631;07:44:25;0;49	93542;8	5845;0;0;56;
$GPXUP;3631;07:44:26;0;49	93527;8	5845;0;0;47;
$GPXUP;3631;07:44:27;0;49	93513;8	5846;0;0;53;
$GPXUP;3631;07:44:28;0;49	93501;8	58476;0;0;57;
$GPXUP;3631;07:44:29;0;49	93494;8	58495;0;0;53;
$GPXUP;3631;07:44:30;0;49	93491;8	58513;0;0;45;
$GPXUP;3631;07:44:31;0;49	93492;8	58528;0;0;36;
$GPXUP;3631;07:44:32;0;49	93497;8	58535;0;0;22;
$GPXUP;3631;07:44:33;0;49	93507;8	58536;0;0;23;
$GPXUP;3631;07:44:34;0;49	93518;8	58529;0;0;33;
$GPXUP;3631;07:44:35;0;49	93527;8	58514;0;0;39;
$GPXUP;3631;07:44:36;0;49	9353;8	58492;0;0;48;
$GPXUP;3631;07:44:37;0;49	93528;8	58468;0;0;51;
$GPXUP;3631;07:44:38;0;49	93518;8	58445;0;0;54;
$GPXUP;3631;07:44:39;0;49	93504;8	58427;0;0;60;
$GPXUP;3631;07:44:40;0;49	93486;8	58413;0;0;65;
$GPXUP;3631;07:44:41;0;49	93468;8	58403;0;0;70;
$GPXUP;3631;07:44:42;0;49	93451;8	58395;0;0;68;
$GPXUP;3631;07:44:43;0;49	93434;8	58388;0;0;66;
$GPXUP;3631;07:44:44;0;49	93417;8	58386;0;0;66;
$GPXUP;3631;07:44:45;0;49	934;8	58386;0;0;67;
$GPXUP;3631;07:44:46;0;49	93383;8	58385;0;0;68;
$GPXUP;3631;07:44:47;0;49	93366;8	58377;0;0;75;
$GPXUP;3631;07:44:48;0;49	9335;8	58361;0;0;77;
$GPXUP;3631;07:44:49;0;49	93335;8	58342;0;0;75;
$GPXUP;3631;07:44:50;0;49	93322;8	58322;0;0;72;
$GPXUP;3631;07:44:51;0;49	9331;8	58301;0;0;70;
$GPXUP;3631;07:44:52;0;49	933;8	5828;0;0;68;
$GPXUP;3631;07:44:53;0;49	93288;8	58262;0;0;66;
$GPXUP;3631;07:44:54;0;49	93273;8	5825;0;0;60;
$GPXUP;3631;07:44:55;0;49	93258;8	58247;0;0;55;
$GPXUP;3631;07:44:56;0;49	9324;8	58252;0;0;64;
$GPXUP;3631;07:44:57;0;49	93224;8	58254;0;0;66;
$GPXUP;3631;07:44:58;0;49	93207;8	58251;0;0;68;
$GPXUP;3631;07:44:59;0;49	93191;8	58242;0;0;69;
$GPXUP;3631;07:45:00;0;49	93176;8	58231;0;0;69;
$GPXUP;3631;07:45:01;0;49	9316;8	5822;0;0;69;
$GPXUP;3631;07:45:02;0;49	93144;8	5821;0;0;71;
$GPXUP;3631;07:45:03;0;49	93128;8	58196;0;0;72;
$GPXUP;3631;07:45:04;0;49	93112;8	5818;0;0;75;
$GPXUP;3631;07:45:05;0;49	93097;8	58163;0;0;76;
$GPXUP;3631;07:45:06;0;49	93082;8	58145;0;0;78;
$GPXUP;3631;07:45:07;0;49	93067;8	58125;0;0;78;
$GPXUP;3631;07:45:08;0;49	93055;8	58102;0;0;77;
$GPXUP;3631;07:45:09;0;49	93043;8	58078;0;0;78;
$GPXUP;3631;07:45:10;0;49	93032;8	58054;0;0;77;
$GPXUP;3631;07:45:11;0;49	93024;8	58026;0;0;77;
$GPXUP;3631;07:45:12;0;49	93022;8	57999;0;0;69;
$GPXUP;3631;07:45:13;0;49	93021;8	57971;0;0;70;
$GPXUP;3631;07:45:14;0;49	93018;8	57944;0;0;70;
$GPXUP;3631;07:45:15;0;49	93012;8	5792;0;0;66;
$GPXUP;3631;07:45:16;0;49	93;8	579;0;0;64;
$GPXUP;3631;07:45:17;0;49	92984;8	57888;0;0;61;
$GPXUP;3631;07:45:18;0;49	92966;8	57887;0;0;52;
$GPXUP;3631;07:45:19;0;49	92952;8	57902;0;0;51;
$GPXUP;3631;07:45:20;0;49	92948;8	57923;0;0;55;
$GPXUP;3631;07:45:21;0;49	92949;8	57941;0;0;46;
$GPXUP;3631;07:45:22;0;49	92952;8	57958;0;0;44;
$GPXUP;3631;07:45:23;0;49	92953;8	57976;0;0;49;
$GPXUP;3631;07:45:24;0;49	92951;8	57995;0;0;49;
$GPXUP;3631;07:45:25;0;49	92942;8	58006;0;0;43;
$GPXUP;3631;07:45:26;0;49	92926;8	58008;0;0;49;
$GPXUP;3631;07:45:27;0;49	92911;8	58013;0;0;58;
$GPXUP;3631;07:45:28;0;49	92897;8	58024;0;0;60;
$GPXUP;3631;07:45:29;0;49	92891;8	58044;0;0;59;
$GPXUP;3631;07:45:30;0;49	9289;8	58062;0;0;48;
$GPXUP;3631;07:45:31;0;49	92897;8	58074;0;0;28;
$GPXUP;3631;07:45:32;0;49	92911;8	58078;0;0;35;
$GPXUP;3631;07:45:33;0;49	92929;8	58076;0;0;49;
$GPXUP;3631;07:45:34;0;49	92947;8	58073;0;0;60;
$GPXUP;3631;07:45:35;0;49	92964;8	58071;0;0;60;
$GPXUP;3631;07:45:36;0;49	92979;8	58065;0;0;60;
$GPXUP;3631;07:45:37;0;49	92993;8	58051;0;0;62;
$GPXUP;3631;07:45:38;0;49	93001;8	58027;0;0;64;
$GPXUP;3631;07:45:39;0;49	93003;8	57995;0;0;74;
$GPXUP;3631;07:45:40;0;49	92998;8	57961;0;0;76;
$GPXUP;3631;07:45:41;0;49	92992;8	5793;0;0;77;
$GPXUP;3631;07:45:42;0;49	92986;8	57898;0;0;79;
$GPXUP;3631;07:45:43;0;49	92981;8	57868;0;0;78;
$GPXUP;3631;07:45:44;0;49	9298;8	57841;0;0;61;
$GPXUP;3631;07:45:45;0;49	92986;8	57822;0;0;47;
$GPXUP;3631;07:45:46;0;49	92998;8	57818;0;0;46;
$GPXUP;3631;07:45:47;0;49	93008;8	5783;0;0;46;
$GPXUP;3631;07:45:48;0;49	93013;8	57852;0;0;45;
$GPXUP;3631;07:45:49;0;49	93014;8	57877;0;0;52;
$GPXUP;3631;07:45:50;0;49	93012;8	57903;0;0;57;
$GPXUP;3631;07:45:51;0;49	9301;8	57927;0;0;56;
$GPXUP;3631;07:45:52;0;49	93004;8	57948;0;0;52;
$GPXUP;3631;07:45:53;0;49	92996;8	57963;0;0;48;
$GPXUP;3631;07:45:54;0;49	92979;8	57962;0;0;48;
$GPXUP;3631;07:45:55;0;49	9296;8	5794;0;0;69;
$GPXUP;3631;07:45:56;0;49	9295;8	57907;0;0;76;
$GPXUP;3631;07:45:57;0;49	92949;8	5788;0;0;60;
$GPXUP;3631;07:45:58;0;49	92964;8	5786;0;0;44;
$GPXUP;3631;07:45:59;0;49	92981;8	57847;0;0;54;
$GPXUP;3631;07:46:00;0;49	92997;8	57842;0;0;53;
$GPXUP;3631;07:46:01;0;49	93013;8	57842;0;0;55;
$GPXUP;3631;07:46:02;0;49	93028;8	57847;0;0;55;
$GPXUP;3631;07:46:03;0;49	9304;8	57856;0;0;53;
$GPXUP;3631;07:46:04;0;49	93047;8	5787;0;0;47;
$GPXUP;3631;07:46:05;0;49	93046;8	57888;0;0;40;
$GPXUP;3631;07:46:06;0;49	93035;8	57912;0;0;50;
$GPXUP;3631;07:46:07;0;49	93025;8	57937;0;0;56;
$GPXUP;3631;07:46:08;0;49	93021;8	57962;0;0;59;
$GPXUP;3631;07:46:09;0;49	9302;8	57985;0;0;55;
$GPXUP;3631;07:46:10;0;49	93026;8	57999;0;0;42;
$GPXUP;3631;07:46:11;0;49	93039;8	58001;0;0;35;
$GPXUP;3631;07:46:12;0;49	93058;8	57985;0;0;53;
$GPXUP;3631;07:46:13;0;49	93074;8	57962;0;0;65;
$GPXUP;3631;07:46:14;0;49	93084;8	57936;0;0;67;
$GPXUP;3631;07:46:15;0;49	93094;8	57912;0;0;65;
$GPXUP;3631;07:46:16;0;49	93103;8	5789;0;0;64;
$GPXUP;3631;07:46:17;0;49	93111;8	57868;0;0;62;
$GPXUP;3631;07:46:18;0;49	93116;8	57843;0;0;62;
$GPXUP;3631;07:46:19;0;49	93118;8	57813;0;0;74;
$GPXUP;3631;07:46:20;0;49	93124;8	57786;0;0;71;
$GPXUP;3631;07:46:21;0;49	93133;8	57764;0;0;63;
$GPXUP;3631;07:46:22;0;49	93146;8	57752;0;0;62;
$GPXUP;3631;07:46:23;0;49	9316;8	57751;0;0;57;
$GPXUP;3631;07:46:24;0;49	9317;8	57765;0;0;52;
$GPXUP;3631;07:46:25;0;49	93174;8	57789;0;0;50;
$GPXUP;3631;07:46:26;0;49	93171;8	57816;0;0;53;
$GPXUP;3631;07:46:27;0;49	93164;8	57837;0;0;48;
$GPXUP;3631;07:46:28;0;49	93149;8	57853;0;0;49;
$GPXUP;3631;07:46:29;0;49	93128;8	57858;0;0;56;
$GPXUP;3631;07:46:30;0;49	93106;8	57855;0;0;71;
$GPXUP;3631;07:46:31;0;49	93088;8	57859;0;0;64;
$GPXUP;3631;07:46:32;0;49	93072;8	57868;0;0;63;
$GPXUP;3631;07:46:33;0;49	9306;8	5788;0;0;57;
$GPXUP;3631;07:46:34;0;49	93052;8	57897;0;0;55;
$GPXUP;3631;07:46:35;0;49	9305;8	57916;0;0;48;
$GPXUP;3631;07:46:36;0;49	93046;8	57934;0;0;48;
$GPXUP;3631;07:46:37;0;49	9304;8	5795;0;0;49;
$GPXUP;3631;07:46:38;0;49	93032;8	57965;0;0;52;
$GPXUP;3631;07:46:39;0;49	93025;8	57981;0;0;52;
$GPXUP;3631;07:46:40;0;49	93019;8	58;0;0;52;
$GPXUP;3631;07:46:41;0;49	93014;8	58019;0;0;55;
$GPXUP;3631;07:46:42;0;49	93007;8	58037;0;0;55;
$GPXUP;3631;07:46:43;0;49	93001;8	58056;0;0;51;
$GPXUP;3631;07:46:44;0;49	92996;8	58074;0;0;49;
$GPXUP;3631;07:46:45;0;49	9299;8	5809;0;0;50;
$GPXUP;3631;07:46:46;0;49	92979;8	581;0;0;47;
$GPXUP;3631;07:46:47;0;49	92964;8	581;0;0;49;
$GPXUP;3631;07:46:48;0;49	92946;8	58088;0;0;65;
$GPXUP;3631;07:46:49;0;49	9293;8	58065;0;0;71;
$GPXUP;3631;07:46:50;0;49	92915;8	58045;0;0;70;
$GPXUP;3631;07:46:51;0;49	929;8	58031;0;0;66;
$GPXUP;3631;07:46:52;0;49	92885;8	58026;0;0;56;
$GPXUP;3631;07:46:53;0;49	92872;8	58033;0;0;50;
$GPXUP;3631;07:46:54;0;49	92863;8	58048;0;0;51;
$GPXUP;3631;07:46:55;0;49	92861;8	58068;0;0;49;
$GPXUP;3631;07:46:56;0;49	92866;8	58086;0;0;41;
$GPXUP;3631;07:46:57;0;49	92878;8	58097;0;0;37;
$GPXUP;3631;07:46:58;0;49	92894;8	58097;0;0;44;
$GPXUP;3631;07:46:59;0;49	92908;8	58094;0;0;47;
$GPXUP;3631;07:47:00;0;49	9292;8	58088;0;0;48;
$GPXUP;3631;07:47:01;0;49	92932;8	58077;0;0;52;
$GPXUP;3631;07:47:02;0;49	92941;8	58059;0;0;60;
$GPXUP;3631;07:47:03;0;49	9295;8	58039;0;0;60;
$GPXUP;3631;07:47:04;0;49	92959;8	58019;0;0;59;
$GPXUP;3631;07:47:05;0;49	92966;8	57997;0;0;65;
$GPXUP;3631;07:47:06;0;49	92969;8	57971;0;0;70;
$GPXUP;3631;07:47:07;0;49	92967;8	57945;0;0;66;
$GPXUP;3631;07:47:08;0;49	92959;8	57922;0;0;62;
$GPXUP;3631;07:47:09;0;49	92944;8	57905;0;0;63;
$GPXUP;3631;07:47:10;0;49	92935;8	57884;0;0;65;
$GPXUP;3631;07:47:11;0;49	92928;8	57861;0;0;62;
$GPXUP;3631;07:47:12;0;49	92926;8	5784;0;0;45;
$GPXUP;3631;07:47:13;0;49	92932;8	57825;0;0;36;
$GPXUP;3631;07:47:14;0;49	92946;8	57818;0;0;44;
$GPXUP;3631;07:47:15;0;49	9296;8	57818;0;0;48;
$GPXUP;3631;07:47:16;0;49	92972;8	57827;0;0;50;
$GPXUP;3631;07:47:17;0;49	92979;8	57841;0;0;43;
$GPXUP;3631;07:47:18;0;49	92979;8	57864;0;0;47;
$GPXUP;3631;07:47:19;0;49	92973;8	57887;0;0;47;
$GPXUP;3631;07:47:20;0;49	9296;8	57907;0;0;52;
$GPXUP;3631;07:47:21;0;49	92952;8	57926;0;0;53;
$GPXUP;3631;07:47:22;0;49	92947;8	57946;0;0;53;
$GPXUP;3631;07:47:23;0;49	92948;8	57963;0;0;42;
$GPXUP;3631;07:47:24;0;49	92956;8	57971;0;0;21;
$GPXUP;3631;07:47:25;0;49	9297;8	57969;0;0;36;
$GPXUP;3631;07:47:26;0;49	92988;8	57969;0;0;56;
$GPXUP;3631;07:47:27;0;49	93003;8	57973;0;0;56;
$GPXUP;3631;07:47:28;0;49	93017;8	57981;0;0;58;
$GPXUP;3631;07:47:29;0;49	93029;8	57991;0;0;52;
$GPXUP;3631;07:47:30;0;49	93037;8	58005;0;0;46;
$GPXUP;3631;07:47:31;0;49	93045;8	58018;0;0;48;
$GPXUP;3631;07:47:32;0;49	93056;8	58028;0;0;49;
$GPXUP;3631;07:47:33;0;49	93068;8	58032;0;0;48;
$GPXUP;3631;07:47:34;0;49	9308;8	58029;0;0;51;
$GPXUP;3631;07:47:35;0;49	93091;8	58017;0;0;55;
$GPXUP;3631;07:47:36;0;49	93101;8	58001;0;0;55;
$GPXUP;3631;07:47:37;0;49	93109;8	57983;0;0;57;
$GPXUP;3631;07:47:38;0;49	93114;8	57962;0;0;56;
$GPXUP;3631;07:47:39;0;49	93114;8	57938;0;0;57;
$GPXUP;3631;07:47:40;0;49	93107;8	57912;0;0;65;
$GPXUP;3631;07:47:41;0;49	93096;8	57885;0;0;73;
$GPXUP;3631;07:47:42;0;49	93085;8	5786;0;0;73;
$GPXUP;3631;07:47:43;0;49	93071;8	57837;0;0;73;
$GPXUP;3631;07:47:44;0;49	93057;8	57819;0;0;68;
$GPXUP;3631;07:47:45;0;49	9304;8	5781;0;0;66;
$GPXUP;3631;07:47:46;0;49	93022;8	57819;0;0;64;
$GPXUP;3631;07:47:47;0;49	93006;8	57841;0;0;72;
$GPXUP;3631;07:47:48;0;49	92995;8	57866;0;0;72;
$GPXUP;3631;07:47:49;0;49	92988;8	57891;0;0;65;
$GPXUP;3631;07:47:50;0;49	92983;8	57914;0;0;59;
$GPXUP;3631;07:47:51;0;49	92979;8	57935;0;0;54;
$GPXUP;3631;07:47:52;0;49	92978;8	57956;0;0;52;
$GPXUP;3631;07:47:53;0;49	92982;8	57974;0;0;41;
$GPXUP;3631;07:47:54;0;49	92991;8	57984;0;0;31;
$GPXUP;3631;07:47:55;0;49	93006;8	57984;0;0;42;
$GPXUP;3631;07:47:56;0;49	93019;8	57976;0;0;50;
$GPXUP;3631;07:47:57;0;49	93031;8	57966;0;0;49;
$GPXUP;3631;07:47:58;0;49	93044;8	57962;0;0;48;
$GPXUP;3631;07:47:59;0;49	93056;8	57963;0;0;50;
$GPXUP;3631;07:48:00;0;49	93064;8	57973;0;0;43;
$GPXUP;3631;07:48:01;0;49	93067;8	57993;0;0;48;
$GPXUP;3631;07:48:02;0;49	93063;8	58019;0;0;51;
$GPXUP;3631;07:48:03;0;49	93052;8	5804;0;0;57;
$GPXUP;3631;07:48:04;0;49	93038;8	58056;0;0;59;
$GPXUP;3631;07:48:05;0;49	93021;8	58066;0;0;61;
$GPXUP;3631;07:48:06;0;49	93004;8	58073;0;0;62;
$GPXUP;3631;07:48:07;0;49	92988;8	58076;0;0;63;
$GPXUP;3631;07:48:08;0;49	92971;8	58081;0;0;66;
$GPXUP;3631;07:48:09;0;49	92956;8	58092;0;0;63;
$GPXUP;3631;07:48:10;0;49	92944;8	58108;0;0;63;
$GPXUP;3631;07:48:11;0;49	92938;8	5813;0;0;60;
$GPXUP;3631;07:48:12;0;49	92937;8	5815;0;0;53;
$GPXUP;3631;07:48:13;0;49	9294;8	58169;0;0;47;
$GPXUP;3631;07:48:14;0;49	92945;8	58185;0;0;41;
$GPXUP;3631;07:48:15;0;49	92953;8	58195;0;0;35;
$GPXUP;3631;07:48:16;0;49	92963;8	582;0;0;37;
$GPXUP;3631;07:48:17;0;49	92974;8	58202;0;0;42;
$GPXUP;3631;07:48:18;0;49	92985;8	582;0;0;46;
$GPXUP;3631;07:48:19;0;49	92997;8	58192;0;0;49;
$GPXUP;3631;07:48:20;0;49	93008;8	58183;0;0;47;
$GPXUP;3631;07:48:21;0;49	93018;8	58172;0;0;46;
$GPXUP;3631;07:48:22;0;49	93027;8	58158;0;0;50;
$GPXUP;3631;07:48:23;0;49	93032;8	58138;0;0;55;
$GPXUP;3631;07:48:24;0;49	93031;8	58112;0;0;58;
$GPXUP;3631;07:48:25;0;49	93024;8	58088;0;0;59;
$GPXUP;3631;07:48:26;0;49	9301;8	58067;0;0;60;
$GPXUP;3631;07:48:27;0;49	92992;8	58052;0;0;64;
$GPXUP;3631;07:48:28;0;49	92973;8	58045;0;0;63;
$GPXUP;3631;07:48:29;0;49	92954;8	58047;0;0;66;
$GPXUP;3631;07:48:30;0;49	92936;8	58057;0;0;66;
$GPXUP;3631;07:48:31;0;49	92921;8	58072;0;0;63;
$GPXUP;3631;07:48:32;0;49	92909;8	58089;0;0;59;
$GPXUP;3631;07:48:33;0;49	92897;8	58103;0;0;59;
$GPXUP;3631;07:48:34;0;49	92882;8	5811;0;0;63;
$GPXUP;3631;07:48:35;0;49	92866;8	58109;0;0;62;
$GPXUP;3631;07:48:36;0;49	92849;8	58095;0;0;73;
$GPXUP;3631;07:48:37;0;49	92835;8	58075;0;0;72;
$GPXUP;3631;07:48:38;0;49	92824;8	58053;0;0;70;
$GPXUP;3631;07:48:39;0;49	92818;8	58029;0;0;64;
$GPXUP;3631;07:48:40;0;49	92818;8	58003;0;0;65;
$GPXUP;3631;07:48:41;0;49	9282;8	57976;0;0;65;
$GPXUP;3631;07:48:42;0;49	92825;8	57952;0;0;62;
$GPXUP;3631;07:48:43;0;49	92831;8	57929;0;0;60;
$GPXUP;3631;07:48:44;0;49	92839;8	57909;0;0;55;
$GPXUP;3631;07:48:45;0;49	9285;8	57898;0;0;50;
$GPXUP;3631;07:48:46;0;49	92863;8	57895;0;0;57;
$GPXUP;3631;07:48:47;0;49	92875;8	57902;0;0;52;
$GPXUP;3631;07:48:48;0;49	92881;8	57919;0;0;47;
$GPXUP;3631;07:48:49;0;49	92881;8	57943;0;0;49;
$GPXUP;3631;07:48:50;0;49	92877;8	57969;0;0;58;
$GPXUP;3631;07:48:51;0;49	92871;8	57993;0;0;61;
$GPXUP;3631;07:48:52;0;49	92864;8	58015;0;0;59;
$GPXUP;3631;07:48:53;0;49	92857;8	58035;0;0;56;
$GPXUP;3631;07:48:54;0;49	92851;8	58055;0;0;54;
$GPXUP;3631;07:48:55;0;49	92845;8	58074;0;0;52;
$GPXUP;3631;07:48:56;0;49	92837;8	58091;0;0;53;
$GPXUP;3631;07:48:57;0;49	92827;8	58106;0;0;55;
$GPXUP;3631;07:48:58;0;49	92814;8	58115;0;0;56;
$GPXUP;3631;07:48:59;0;49	92798;8	58116;0;0;59;
$GPXUP;3631;07:49:00;0;49	92779;8	58105;0;0;70;
$GPXUP;3631;07:49:01;0;49	92762;8	58085;0;0;77;
$GPXUP;3631;07:49:02;0;49	92751;8	5806;0;0;74;
$GPXUP;3631;07:49:03;0;49	92748;8	58032;0;0;66;
$GPXUP;3631;07:49:04;0;49	92752;8	58006;0;0;56;
$GPXUP;3631;07:49:05;0;49	92763;8	57984;0;0;51;
$GPXUP;3631;07:49:06;0;49	92778;8	57971;0;0;55;
$GPXUP;3631;07:49:07;0;49	92793;8	57964;0;0;52;
$GPXUP;3631;07:49:08;0;49	92807;8	57963;0;0;50;
$GPXUP;3631;07:49:09;0;49	9282;8	57965;0;0;50;
$GPXUP;3631;07:49:10;0;49	92833;8	57966;0;0;50;
$GPXUP;3631;07:49:11;0;49	92846;8	5797;0;0;50;
$GPXUP;3631;07:49:12;0;49	92857;8	57979;0;0;50;
$GPXUP;3631;07:49:13;0;49	92867;8	5799;0;0;48;
$GPXUP;3631;07:49:14;0;49	92878;8	57996;0;0;47;
$GPXUP;3631;07:49:15;0;49	9289;8	57994;0;0;50;
$GPXUP;3631;07:49:16;0;49	92902;8	57985;0;0;53;
$GPXUP;3631;07:49:17;0;49	92914;8	57974;0;0;53;
$GPXUP;3631;07:49:18;0;49	92926;8	57968;0;0;52;
$GPXUP;3631;07:49:19;0;49	92938;8	57967;0;0;50;
$GPXUP;3631;07:49:20;0;49	92951;8	5797;0;0;50;
$GPXUP;3631;07:49:21;0;49	92963;8	57975;0;0;49;
$GPXUP;3631;07:49:22;0;49	92974;8	57983;0;0;51;
$GPXUP;3631;07:49:23;0;49	92983;8	57997;0;0;50;
$GPXUP;3631;07:49:24;0;49	92987;8	58017;0;0;50;
$GPXUP;3631;07:49:25;0;49	92986;8	58039;0;0;55;
$GPXUP;3631;07:49:26;0;49	92982;8	58061;0;0;56;
$GPXUP;3631;07:49:27;0;49	92972;8	58079;0;0;56;
$GPXUP;3631;07:49:28;0;49	92956;8	5809;0;0;61;
$GPXUP;3631;07:49:29;0;49	92938;8	58098;0;0;65;
$GPXUP;3631;07:49:30;0;49	92921;8	581;0;0;63;
$GPXUP;3631;07:49:31;0;49	92902;8	58094;0;0;70;
$GPXUP;3631;07:49:32;0;49	92884;8	58087;0;0;70;
$GPXUP;3631;07:49:33;0;49	92866;8	58085;0;0;68;
$GPXUP;3631;07:49:34;0;49	92851;8	58091;0;0;64;
$GPXUP;3631;07:49:35;0;49	92838;8	58107;0;0;65;
$GPXUP;3631;07:49:36;0;49	92831;8	58128;0;0;62;
$GPXUP;3631;07:49:37;0;49	9283;8	58148;0;0;51;
$GPXUP;3631;07:49:38;0;49	92837;8	58162;0;0;37;
$GPXUP;3631;07:49:39;0;49	92851;8	58163;0;0;32;
$GPXUP;3631;07:49:40;0;49	92866;8	58161;0;0;46;
$GPXUP;3631;07:49:41;0;49	92879;8	58162;0;0;46;
$GPXUP;3631;07:49:42;0;49	92888;8	58171;0;0;44;
$GPXUP;3631;07:49:43;0;49	92894;8	58186;0;0;46;
$GPXUP;3631;07:49:44;0;49	92896;8	58204;0;0;47;
$GPXUP;3631;07:49:45;0;49	92896;8	58222;0;0;49;
$GPXUP;3631;07:49:46;0;49	92894;8	58242;0;0;51;
$GPXUP;3631;07:49:47;0;49	92893;8	58261;0;0;47;
$GPXUP;3631;07:49:48;0;49	92896;8	58278;0;0;40;
$GPXUP;3631;07:49:49;0;49	92902;8	58289;0;0;38;
$GPXUP;3631;07:49:50;0;49	92912;8	58296;0;0;40;
$GPXUP;3631;07:49:51;0;49	92922;8	583;0;0;41;
$GPXUP;3631;07:49:52;0;49	92933;8	58301;0;0;42;
$GPXUP;3631;07:49:53;0;49	92944;8	583;0;0;43;
$GPXUP;3631;07:49:54;0;49	92956;8	58297;0;0;44;
$GPXUP;3631;07:49:55;0;49	92967;8	58292;0;0;45;
$GPXUP;3631;07:49:56;0;49	92978;8	58284;0;0;48;
$GPXUP;3631;07:49:57;0;49	92986;8	58269;0;0;49;
$GPXUP;3631;07:49:58;0;49	92988;8	58246;0;0;57;
$GPXUP;3631;07:49:59;0;49	92985;8	58218;0;0;66;
$GPXUP;3631;07:50:00;0;49	92982;8	5819;0;0;68;
$GPXUP;3631;07:50:01;0;49	92979;8	58163;0;0;66;
$GPXUP;3631;07:50:02;0;49	92975;8	58137;0;0;65;
$GPXUP;3631;07:50:03;0;49	92968;8	58114;0;0;61;
$GPXUP;3631;07:50:04;0;49	92957;8	58095;0;0;63;
$GPXUP;3631;07:50:05;0;49	92943;8	58078;0;0;69;
$GPXUP;3631;07:50:06;0;49	92927;8	5806;0;0;75;
$GPXUP;3631;07:50:07;0;49	92914;8	58038;0;0;75;
$GPXUP;3631;07:50:08;0;49	92905;8	58013;0;0;71;
$GPXUP;3631;07:50:09;0;49	92902;8	57988;0;0;61;
$GPXUP;3631;07:50:10;0;49	92904;8	57965;0;0;56;
$GPXUP;3631;07:50:11;0;49	92911;8	57942;0;0;57;
$GPXUP;3631;07:50:12;0;49	92921;8	57924;0;0;57;
$GPXUP;3631;07:50:13;0;49	92935;8	57912;0;0;57;
$GPXUP;3631;07:50:14;0;49	92951;8	5791;0;0;61;
$GPXUP;3631;07:50:15;0;49	92964;8	57915;0;0;56;
$GPXUP;3631;07:50:16;0;49	92971;8	57932;0;0;47;
$GPXUP;3631;07:50:17;0;49	9298;8	57946;0;0;45;
$GPXUP;3631;07:50:18;0;49	9299;8	57954;0;0;45;
$GPXUP;3631;07:50:19;0;49	93003;8	57956;0;0;46;
$GPXUP;3631;07:50:20;0;49	93018;8	57947;0;0;59;
$GPXUP;3631;07:50:21;0;49	93032;8	57937;0;0;59;
$GPXUP;3631;07:50:22;0;49	93046;8	5793;0;0;56;
$GPXUP;3631;07:50:23;0;49	93059;8	57929;0;0;52;
$GPXUP;3631;07:50:24;0;49	93072;8	57933;0;0;51;
$GPXUP;3631;07:50:25;0;49	93082;8	57943;0;0;47;
$GPXUP;3631;07:50:26;0;49	93084;8	57963;0;0;49;
$GPXUP;3631;07:50:27;0;49	93082;8	57983;0;0;50;
$GPXUP;3631;07:50:28;0;49	9308;8	58003;0;0;49;
$GPXUP;3631;07:50:29;0;49	93079;8	58023;0;0;51;
$GPXUP;3631;07:50:30;0;49	93077;8	58044;0;0;54;
$GPXUP;3631;07:50:31;0;49	93076;8	58065;0;0;55;
$GPXUP;3631;07:50:32;0;49	93077;8	58086;0;0;50;
$GPXUP;3631;07:50:33;0;49	93082;8	58102;0;0;41;
$GPXUP;3631;07:50:34;0;49	9309;8	58115;0;0;45;
$GPXUP;3631;07:50:35;0;49	93097;8	58129;0;0;46;
$GPXUP;3631;07:50:36;0;49	93105;8	58143;0;0;47;
$GPXUP;3631;07:50:37;0;49	93111;8	58159;0;0;48;
$GPXUP;3631;07:50:38;0;49	93118;8	58174;0;0;46;
$GPXUP;3631;07:50:39;0;49	93126;8	58186;0;0;45;
$GPXUP;3631;07:50:40;0;49	93136;8	58195;0;0;46;
$GPXUP;3631;07:50:41;0;49	93146;8	58204;0;0;46;
$GPXUP;3631;07:50:42;0;49	93156;8	58214;0;0;47;
$GPXUP;3631;07:50:43;0;49	93164;8	58227;0;0;48;
$GPXUP;3631;07:50:44;0;49	93174;8	58238;0;0;48;
$GPXUP;3631;07:50:45;0;49	93186;8	58245;0;0;49;
$GPXUP;3631;07:50:46;0;49	93198;8	5825;0;0;49;
$GPXUP;3631;07:50:47;0;49	9321;8	58248;0;0;54;
$GPXUP;3631;07:50:48;0;49	93224;8	58239;0;0;59;
$GPXUP;3631;07:50:49;0;49	93236;8	58224;0;0;63;
$GPXUP;3631;07:50:50;0;49	93245;8	58204;0;0;66;
$GPXUP;3631;07:50:51;0;49	9325;8	58179;0;0;66;
$GPXUP;3631;07:50:52;0;49	93252;8	58151;0;0;67;
$GPXUP;3631;07:50:53;0;49	93251;8	58123;0;0;69;
$GPXUP;3631;07:50:54;0;49	93247;8	58096;0;0;70;
$GPXUP;3631;07:50:55;0;49	93241;8	58068;0;0;75;
$GPXUP;3631;07:50:56;0;49	93237;8	58039;0;0;72;
$GPXUP;3631;07:50:57;0;49	93236;8	58012;0;0;65;
$GPXUP;3631;07:50:58;0;49	93239;8	5799;0;0;52;
$GPXUP;3631;07:50:59;0;49	93246;8	57975;0;0;40;
$GPXUP;3631;07:51:00;0;49	93258;8	5797;0;0;46;
$GPXUP;3631;07:51:01;0;49	93272;8	57973;0;0;48;
$GPXUP;3631;07:51:02;0;49	93284;8	5798;0;0;46;
$GPXUP;3631;07:51:03;0;49	93295;8	57989;0;0;44;
$GPXUP;3631;07:51:04;0;49	93304;8	58;0;0;43;
$GPXUP;3631;07:51:05;0;49	93312;8	58012;0;0;43;
$GPXUP;3631;07:51:06;0;49	9332;8	58025;0;0;44;
$GPXUP;3631;07:51:07;0;49	93327;8	58039;0;0;44;
$GPXUP;3631;07:51:08;0;49	93333;8	58054;0;0;45;
$GPXUP;3631;07:51:09;0;49	93335;8	58072;0;0;48;
$GPXUP;3631;07:51:10;0;49	93336;8	58091;0;0;49;
$GPXUP;3631;07:51:11;0;49	93336;8	5811;0;0;50;
$GPXUP;3631;07:51:12;0;49	93336;8	5813;0;0;51;
$GPXUP;3631;07:51:13;0;49	93336;8	5815;0;0;50;
$GPXUP;3631;07:51:14;0;49	93334;8	5817;0;0;51;
$GPXUP;3631;07:51:15;0;49	93333;8	58189;0;0;48;
$GPXUP;3631;07:51:16;0;49	93333;8	58206;0;0;42;
$GPXUP;3631;07:51:17;0;49	93338;8	58219;0;0;32;
$GPXUP;3631;07:51:18;0;49	93346;8	58226;0;0;34;
$GPXUP;3631;07:51:19;0;49	93358;8	58228;0;0;42;
$GPXUP;3631;07:51:20;0;49	93369;8	5823;0;0;45;
$GPXUP;3631;07:51:21;0;49	9338;8	58235;0;0;45;
$GPXUP;3631;07:51:22;0;49	93391;8	58243;0;0;45;
$GPXUP;3631;07:51:23;0;49	93399;8	58255;0;0;46;
$GPXUP;3631;07:51:23;0;49	93406;8	58269;0;0;44;
$GPXUP;3631;07:51:24;0;49	93411;8	58284;0;0;45;
$GPXUP;3631;07:51:25;0;49	93416;8	583;0;0;44;
$GPXUP;3631;07:51:26;0;49	93422;8	58314;0;0;44;
$GPXUP;3631;07:51:27;0;49	9343;8	58326;0;0;41;
$GPXUP;3631;07:51:28;0;49	93439;8	58333;0;0;42;
$GPXUP;3631;07:51:29;0;49	9345;8	5834;0;0;46;
$GPXUP;3631;07:51:30;0;49	93461;8	58347;0;0;51;
$GPXUP;3631;07:51:31;0;49	93474;8	58354;0;0;52;
$GPXUP;3631;07:51:32;0;49	93486;8	58362;0;0;53;
$GPXUP;3631;07:51:33;0;49	93498;8	58372;0;0;52;
$GPXUP;3631;07:51:34;0;49	93507;8	58385;0;0;52;
$GPXUP;3631;07:51:35;0;49	93514;8	58402;0;0;53;
$GPXUP;3631;07:51:36;0;49	93521;8	5842;0;0;53;
$GPXUP;3631;07:51:37;0;49	93528;8	58438;0;0;54;
$GPXUP;3631;07:51:38;0;49	93533;8	58458;0;0;57;
$GPXUP;3631;07:51:39;0;49	93536;8	5848;0;0;59;
$GPXUP;3631;07:51:40;0;49	93538;8	58501;0;0;51;
$GPXUP;3631;07:51:41;0;49	93541;8	58519;0;0;47;
$GPXUP;3631;07:51:42;0;49	93546;8	58535;0;0;45;
$GPXUP;3631;07:51:43;0;49	93555;8	58546;0;0;45;
$GPXUP;3631;07:51:44;0;49	93564;8	58557;0;0;45;
$GPXUP;3631;07:51:45;0;49	93571;8	5857;0;0;47;
$GPXUP;3631;07:51:46;0;49	93575;8	58588;0;0;49;
$GPXUP;3631;07:51:47;0;49	93574;8	58608;0;0;54;
$GPXUP;3631;07:51:48;0;49	93572;8	58629;0;0;56;
$GPXUP;3631;07:51:49;0;49	9357;8	5865;0;0;53;
$GPXUP;3631;07:51:50;0;49	9357;8	5867;0;0;52;
$GPXUP;3631;07:51:51;0;49	93569;8	58691;0;0;53;
$GPXUP;3631;07:51:52;0;49	93566;8	58711;0;0;55;
$GPXUP;3631;07:51:53;0;49	93559;8	5873;0;0;56;
$GPXUP;3631;07:51:54;0;49	93549;8	58747;0;0;60;
$GPXUP;3631;07:51:55;0;49	93537;8	58764;0;0;62;
$GPXUP;3631;07:51:56;0;49	93526;8	58782;0;0;64;
$GPXUP;3631;07:51:57;0;49	93516;8	58801;0;0;63;
$GPXUP;3631;07:51:58;0;49	9351;8	58822;0;0;59;
$GPXUP;3631;07:51:59;0;49	93504;8	58843;0;0;57;
$GPXUP;3631;07:52:00;0;49	935;8	58864;0;0;52;
$GPXUP;3631;07:52:01;0;49	93499;8	58883;0;0;49;
$GPXUP;3631;07:52:02;0;49	935;8	58901;0;0;46;
$GPXUP;3631;07:52:03;0;49	93504;8	58917;0;0;43;
$GPXUP;3631;07:52:04;0;49	9351;8	58931;0;0;42;
$GPXUP;3631;07:52:05;0;49	93516;8	58943;0;0;41;
$GPXUP;3631;07:52:06;0;49	93524;8	58955;0;0;41;
$GPXUP;3631;07:52:07;0;49	93531;8	58966;0;0;43;
$GPXUP;3631;07:52:08;0;49	93537;8	5898;0;0;42;
$GPXUP;3631;07:52:09;0;49	93543;8	58994;0;0;42;
$GPXUP;3631;07:52:10;0;49	93549;8	59007;0;0;44;
$GPXUP;3631;07:52:11;0;49	93553;8	59023;0;0;47;
$GPXUP;3631;07:52:12;0;49	93555;8	59042;0;0;51;
$GPXUP;3631;07:52:13;0;49	93555;8	59062;0;0;53;
$GPXUP;3631;07:52:14;0;49	93555;8	59082;0;0;51;
$GPXUP;3631;07:52:15;0;49	93558;8	591;0;0;48;
$GPXUP;3631;07:52:16;0;49	93563;8	59117;0;0;47;
$GPXUP;3631;07:52:17;0;49	93569;8	59132;0;0;46;
$GPXUP;3631;07:52:18;0;49	93575;8	59148;0;0;49;
$GPXUP;3631;07:52:19;0;49	93577;8	59167;0;0;53;
$GPXUP;3631;07:52:20;0;49	93575;8	59187;0;0;55;
$GPXUP;3631;07:52:21;0;49	93568;8	59206;0;0;56;
$GPXUP;3631;07:52:22;0;49	9356;8	59225;0;0;58;
$GPXUP;3631;07:52:23;0;49	93551;8	59244;0;0;60;
$GPXUP;3631;07:52:24;0;49	93544;8	59265;0;0;59;
$GPXUP;3631;07:52:25;0;49	93537;8	59286;0;0;58;
$GPXUP;3631;07:52:26;0;49	93531;8	59307;0;0;59;
$GPXUP;3631;07:52:27;0;49	93525;8	59328;0;0;57;
$GPXUP;3631;07:52:28;0;49	93522;8	59349;0;0;57;
$GPXUP;3631;07:52:29;0;49	9352;8	5937;0;0;54;
$GPXUP;3631;07:52:30;0;49	93519;8	59391;0;0;53;
$GPXUP;3631;07:52:31;0;49	9352;8	59411;0;0;51;
$GPXUP;3631;07:52:32;0;49	93521;8	59431;0;0;53;
$GPXUP;3631;07:52:33;0;49	93519;8	59452;0;0;58;
$GPXUP;3631;07:52:34;0;49	93514;8	59474;0;0;61;
$GPXUP;3631;07:52:35;0;49	9351;8	59496;0;0;59;
$GPXUP;3631;07:52:36;0;49	9351;8	59518;0;0;56;
$GPXUP;3631;07:52:37;0;49	93512;8	59539;0;0;53;
$GPXUP;3631;07:52:38;0;49	93517;8	59557;0;0;50;
$GPXUP;3631;07:52:39;0;49	9352;8	59576;0;0;50;
$GPXUP;3631;07:52:40;0;49	93522;8	59595;0;0;49;
$GPXUP;3631;07:52:41;0;49	93523;8	59613;0;0;49;
$GPXUP;3631;07:52:42;0;49	93522;8	59633;0;0;52;
$GPXUP;3631;07:52:43;0;49	93517;8	59652;0;0;55;
$GPXUP;3631;07:52:44;0;49	93507;8	59669;0;0;58;
$GPXUP;3631;07:52:45;0;49	93494;8	59683;0;0;62;
$GPXUP;3631;07:52:46;0;49	93482;8	59697;0;0;59;
$GPXUP;3631;07:52:47;0;49	93471;8	59712;0;0;55;
$GPXUP;3631;07:52:48;0;49	93462;8	59728;0;0;53;
$GPXUP;3631;07:52:49;0;49	93453;8	59744;0;0;53;
$GPXUP;3631;07:52:50;0;49	93442;8	59756;0;0;55;
$GPXUP;3631;07:52:51;0;49	93428;8	59763;0;0;58;
$GPXUP;3631;07:52:52;0;49	93411;8	59764;0;0;58;
$GPXUP;3631;07:52:53;0;49	93393;8	59756;0;0;72;
$GPXUP;3631;07:52:54;0;49	93376;8	59742;0;0;76;
$GPXUP;3631;07:52:55;0;49	9336;8	59723;0;0;75;
$GPXUP;3631;07:52:56;0;49	93348;8	59699;0;0;75;
$GPXUP;3631;07:52:57;0;49	93338;8	59673;0;0;74;
$GPXUP;3631;07:52:58;0;49	93332;8	59646;0;0;73;
$GPXUP;3631;07:52:59;0;49	9333;8	59618;0;0;67;
$GPXUP;3631;07:53:00;0;49	93333;8	59593;0;0;62;
$GPXUP;3631;07:53:01;0;49	93339;8	59572;0;0;55;
$GPXUP;3631;07:53:02;0;49	93348;8	59555;0;0;54;
$GPXUP;3631;07:53:03;0;49	93358;8	5954;0;0;55;
$GPXUP;3631;07:53:04;0;49	93368;8	59522;0;0;58;
$GPXUP;3631;07:53:05;0;49	93375;8	59501;0;0;64;
$GPXUP;3631;07:53:06;0;49	93377;8	59475;0;0;71;
$GPXUP;3631;07:53:07;0;49	93374;8	59447;0;0;75;
$GPXUP;3631;07:53:08;0;49	93366;8	5942;0;0;74;
$GPXUP;3631;07:53:09;0;49	93357;8	59395;0;0;74;
$GPXUP;3631;07:53:10;0;49	93345;8	59372;0;0;74;
$GPXUP;3631;07:53:11;0;49	93332;8	59352;0;0;75;
$GPXUP;3631;07:53:12;0;49	93317;8	59333;0;0;76;
$GPXUP;3631;07:53:13;0;49	933;8	59317;0;0;78;
$GPXUP;3631;07:53:14;0;49	93284;8	593;0;0;78;
$GPXUP;3631;07:53:15;0;49	93269;8	59279;0;0;77;
$GPXUP;3631;07:53:16;0;49	93257;8	59257;0;0;77;
$GPXUP;3631;07:53:17;0;49	93247;8	59231;0;0;76;
$GPXUP;3631;07:53:18;0;49	93241;8	59204;0;0;70;
$GPXUP;3631;07:53:19;0;49	93242;8	59178;0;0;58;
$GPXUP;3631;07:53:20;0;49	93248;8	59156;0;0;51;
$GPXUP;3631;07:53:21;0;49	93258;8	59138;0;0;54;
$GPXUP;3631;07:53:22;0;49	9327;8	59124;0;0;53;
$GPXUP;3631;07:53:23;0;49	93282;8	59114;0;0;50;
$GPXUP;3631;07:53:24;0;49	93295;8	59107;0;0;50;
$GPXUP;3631;07:53:25;0;49	93306;8	59095;0;0;54;
$GPXUP;3631;07:53:26;0;49	93314;8	59077;0;0;58;
$GPXUP;3631;07:53:27;0;49	93319;8	59053;0;0;67;
$GPXUP;3631;07:53:28;0;49	9332;8	59025;0;0;73;
$GPXUP;3631;07:53:29;0;49	93317;8	58996;0;0;75;
$GPXUP;3631;07:53:30;0;49	9331;8	58968;0;0;74;
$GPXUP;3631;07:53:31;0;49	93297;8	58945;0;0;72;
$GPXUP;3631;07:53:32;0;49	93279;8	58929;0;0;72;
$GPXUP;3631;07:53:33;0;49	93258;8	5892;0;0;73;
$GPXUP;3631;07:53:34;0;49	93236;8	58917;0;0;78;
$GPXUP;3631;07:53:35;0;49	93215;8	58911;0;0;80;
$GPXUP;3631;07:53:36;0;49	93195;8	58902;0;0;82;
$GPXUP;3631;07:53:37;0;49	93176;8	58889;0;0;82;
$GPXUP;3631;07:53:38;0;49	9316;8	5887;0;0;80;
$GPXUP;3631;07:53:39;0;49	93148;8	58846;0;0;78;
$GPXUP;3631;07:53:40;0;49	93141;8	58821;0;0;71;
$GPXUP;3631;07:53:41;0;49	93141;8	58794;0;0;62;
$GPXUP;3631;07:53:42;0;49	93148;8	58768;0;0;59;
$GPXUP;3631;07:53:43;0;49	93159;8	58746;0;0;59;
$GPXUP;3631;07:53:44;0;49	9317;8	5873;0;0;52;
$GPXUP;3631;07:53:45;0;49	93184;8	58723;0;0;50;
$GPXUP;3631;07:53:46;0;49	93197;8	58725;0;0;53;
$GPXUP;3631;07:53:47;0;49	93209;8	58734;0;0;51;
$GPXUP;3631;07:53:48;0;49	93217;8	58749;0;0;48;
$GPXUP;3631;07:53:49;0;49	93223;8	58767;0;0;47;
$GPXUP;3631;07:53:50;0;49	93226;8	58786;0;0;45;
$GPXUP;3631;07:53:51;0;49	93224;8	58805;0;0;47;
$GPXUP;3631;07:53:52;0;49	93218;8	58825;0;0;54;
$GPXUP;3631;07:53:53;0;49	93211;8	58845;0;0;57;
$GPXUP;3631;07:53:54;0;49	93203;8	58865;0;0;58;
$GPXUP;3631;07:53:55;0;49	93194;8	58885;0;0;59;
$GPXUP;3631;07:53:56;0;49	93186;8	58904;0;0;58;
$GPXUP;3631;07:53:57;0;49	93177;8	58923;0;0;59;
$GPXUP;3631;07:53:58;0;49	9317;8	58943;0;0;57;
$GPXUP;3631;07:53:59;0;49	93166;8	58963;0;0;53;
$GPXUP;3631;07:54:00;0;49	93166;8	58983;0;0;49;
$GPXUP;3631;07:54:01;0;49	93168;8	59002;0;0;48;
$GPXUP;3631;07:54:02;0;49	93171;8	59019;0;0;46;
$GPXUP;3631;07:54:03;0;49	93177;8	59034;0;0;42;
$GPXUP;3631;07:54:04;0;49	93185;8	59046;0;0;44;
$GPXUP;3631;07:54:05;0;49	93192;8	59058;0;0;43;
$GPXUP;3631;07:54:06;0;49	93201;8	59069;0;0;42;
$GPXUP;3631;07:54:07;0;49	9321;8	59074;0;0;42;
$GPXUP;3631;07:54:08;0;49	93222;8	59073;0;0;45;
$GPXUP;3631;07:54:09;0;49	93233;8	59066;0;0;49;
$GPXUP;3631;07:54:10;0;49	93243;8	59055;0;0;52;
$GPXUP;3631;07:54:11;0;49	93254;8	59039;0;0;58;
$GPXUP;3631;07:54:12;0;49	93263;8	5902;0;0;62;
$GPXUP;3631;07:54:13;0;49	93272;8	59;0;0;63;
$GPXUP;3631;07:54:14;0;49	93283;8	58982;0;0;59;
$GPXUP;3631;07:54:15;0;49	93295;8	5897;0;0;56;
$GPXUP;3631;07:54:16;0;49	93308;8	58962;0;0;53;
$GPXUP;3631;07:54:17;0;49	9332;8	58956;0;0;52;
$GPXUP;3631;07:54:18;0;49	93334;8	5895;0;0;54;
$GPXUP;3631;07:54:19;0;49	93347;8	58943;0;0;56;
$GPXUP;3631;07:54:20;0;49	9336;8	58934;0;0;57;
$GPXUP;3631;07:54:21;0;49	93373;8	58926;0;0;56;
$GPXUP;3631;07:54:22;0;49	93386;8	5892;0;0;56;
$GPXUP;3631;07:54:23;0;49	934;8	5892;0;0;55;
$GPXUP;3631;07:54:24;0;49	93412;8	58928;0;0;53;
$GPXUP;3631;07:54:25;0;49	93421;8	58941;0;0;50;
$GPXUP;3631;07:54:26;0;49	9343;8	58954;0;0;49;
$GPXUP;3631;07:54:27;0;49	9344;8	58964;0;0;49;
$GPXUP;3631;07:54:28;0;49	93452;8	5897;0;0;49;
$GPXUP;3631;07:54:29;0;49	93464;8	58972;0;0;49;
$GPXUP;3631;07:54:30;0;49	93477;8	58972;0;0;49;
$GPXUP;3631;07:54:31;0;49	93489;8	5897;0;0;49;
$GPXUP;3631;07:54:32;0;49	93502;8	58968;0;0;51;
$GPXUP;3631;07:54:33;0;49	93514;8	58966;0;0;53;
$GPXUP;3631;07:54:34;0;49	93528;8	58963;0;0;55;
$GPXUP;3631;07:54:35;0;49	93542;8	58963;0;0;55;
$GPXUP;3631;07:54:36;0;49	93555;8	58966;0;0;54;
$GPXUP;3631;07:54:37;0;49	93568;8	58973;0;0;53;
$GPXUP;3631;07:54:38;0;49	93579;8	58983;0;0;53;
$GPXUP;3631;07:54:39;0;49	9359;8	58994;0;0;53;
$GPXUP;3631;07:54:40;0;49	93602;8	59003;0;0;53;
$GPXUP;3631;07:54:41;0;49	93615;8	59008;0;0;54;
$GPXUP;3631;07:54:42;0;49	9363;8	59008;0;0;60;
$GPXUP;3631;07:54:43;0;49	93644;8	59005;0;0;61;
$GPXUP;3631;07:54:44;0;49	9366;8	59002;0;0;60;
$GPXUP;3631;07:54:45;0;49	93674;8	59;0;0;60;
$GPXUP;3631;07:54:46;0;49	93689;8	58999;0;0;59;
$GPXUP;3631;07:54:47;0;49	93704;8	58997;0;0;57;
$GPXUP;3631;07:54:48;0;49	93718;8	58995;0;0;55;
$GPXUP;3631;07:54:49;0;49	93731;8	58995;0;0;53;
$GPXUP;3631;07:54:50;0;49	93744;8	58999;0;0;54;
$GPXUP;3631;07:54:51;0;49	93757;8	59002;0;0;54;
$GPXUP;3631;07:54:52;0;49	93771;8	59004;0;0;57;
$GPXUP;3631;07:54:53;0;49	93785;8	59006;0;0;57;
$GPXUP;3631;07:54:54;0;49	93799;8	5901;0;0;54;
$GPXUP;3631;07:54:55;0;49	93812;8	59014;0;0;53;
$GPXUP;3631;07:54:56;0;49	93825;8	59016;0;0;52;
$GPXUP;3631;07:54:57;0;49	93838;8	59015;0;0;52;
$GPXUP;3631;07:54:58;0;49	93852;8	5901;0;0;56;
$GPXUP;3631;07:54:59;0;49	93866;8	59005;0;0;58;
$GPXUP;3631;07:55:00;0;49	9388;8	59005;0;0;55;
$GPXUP;3631;07:55:01;0;49	93892;8	5901;0;0;53;
$GPXUP;3631;07:55:02;0;49	93905;8	59018;0;0;53;
$GPXUP;3631;07:55:03;0;49	93917;8	59026;0;0;52;
$GPXUP;3631;07:55:04;0;49	93928;8	59036;0;0;51;
$GPXUP;3631;07:55:05;0;49	93938;8	59046;0;0;48;
$GPXUP;3631;07:55:06;0;49	93948;8	59057;0;0;47;
$GPXUP;3631;07:55:07;0;49	93956;8	59071;0;0;49;
$GPXUP;3631;07:55:08;0;49	93963;8	59086;0;0;49;
$GPXUP;3631;07:55:09;0;49	93971;8	59101;0;0;50;
$GPXUP;3631;07:55:10;0;49	93979;8	59116;0;0;49;
$GPXUP;3631;07:55:11;0;49	93988;8	59128;0;0;48;
$GPXUP;3631;07:55:12;0;49	93997;8	5914;0;0;48;
$GPXUP;3631;07:55:13;0;49	94006;8	59151;0;0;47;
$GPXUP;3631;07:55:14;0;49	94016;8	59161;0;0;47;
$GPXUP;3631;07:55:15;0;49	94027;8	59171;0;0;49;
$GPXUP;3631;07:55:16;0;49	94036;8	59182;0;0;49;
$GPXUP;3631;07:55:17;0;49	94046;8	59194;0;0;49;
$GPXUP;3631;07:55:18;0;49	94056;8	59204;0;0;47;
$GPXUP;3631;07:55:19;0;49	94067;8	59212;0;0;48;
$GPXUP;3631;07:55:20;0;49	94076;8	59222;0;0;48;
$GPXUP;3631;07:55:21;0;49	94085;8	59235;0;0;48;
$GPXUP;3631;07:55:22;0;49	94092;8	5925;0;0;48;
$GPXUP;3631;07:55:23;0;49	94099;8	59265;0;0;47;
$GPXUP;3631;07:55:24;0;49	94108;8	59276;0;0;47;
$GPXUP;3631;07:55:25;0;49	94119;8	59284;0;0;47;
$GPXUP;3631;07:55:26;0;49	94129;8	59295;0;0;49;
$GPXUP;3631;07:55:27;0;49	94138;8	59308;0;0;51;
$GPXUP;3631;07:55:28;0;49	94145;8	59324;0;0;52;
$GPXUP;3631;07:55:29;0;49	94149;8	59343;0;0;51;
$GPXUP;3631;07:55:30;0;49	94152;8	59362;0;0;51;
$GPXUP;3631;07:55:31;0;49	94155;8	59381;0;0;50;
$GPXUP;3631;07:55:32;0;49	94158;8	594;0;0;49;
$GPXUP;3631;07:55:33;0;49	9416;8	59419;0;0;49;
$GPXUP;3631;07:55:34;0;49	94161;8	59439;0;0;50;
$GPXUP;3631;07:55:35;0;49	94161;8	59458;0;0;52;
$GPXUP;3631;07:55:36;0;49	94162;8	59478;0;0;52;
$GPXUP;3631;07:55:37;0;49	94165;8	59498;0;0;50;
$GPXUP;3631;07:55:38;0;49	9417;8	59514;0;0;44;
$GPXUP;3631;07:55:39;0;49	94177;8	59527;0;0;42;
$GPXUP;3631;07:55:40;0;49	94186;8	59537;0;0;43;
$GPXUP;3631;07:55:41;0;49	94196;8	59546;0;0;47;
$GPXUP;3631;07:55:42;0;49	94206;8	59554;0;0;48;
$GPXUP;3631;07:55:43;0;49	94219;8	59558;0;0;50;
$GPXUP;3631;07:55:44;0;49	94231;8	59559;0;0;48;
$GPXUP;3631;07:55:45;0;49	94244;8	59561;0;0;48;
$GPXUP;3631;07:55:46;0;49	94256;8	59563;0;0;47;
$GPXUP;3631;07:55:47;0;49	94268;8	59564;0;0;48;
$GPXUP;3631;07:55:48;0;49	9428;8	59566;0;0;48;
$GPXUP;3631;07:55:49;0;49	94292;8	59566;0;0;49;
$GPXUP;3631;07:55:50;0;49	94305;8	59564;0;0;51;
$GPXUP;3631;07:55:51;0;49	94318;8	59557;0;0;56;
$GPXUP;3631;07:55:52;0;49	94331;8	59548;0;0;57;
$GPXUP;3631;07:55:53;0;49	94343;8	59537;0;0;57;
$GPXUP;3631;07:55:54;0;49	94356;8	59525;0;0;59;
$GPXUP;3631;07:55:55;0;49	94368;8	59511;0;0;61;
$GPXUP;3631;07:55:56;0;49	94379;8	59495;0;0;61;
$GPXUP;3631;07:55:57;0;49	94392;8	59482;0;0;57;
$GPXUP;3631;07:55:58;0;49	94405;8	59476;0;0;54;
$GPXUP;3631;07:55:59;0;49	94418;8	59475;0;0;52;
$GPXUP;3631;07:56:00;0;49	94431;8	59476;0;0;52;
$GPXUP;3631;07:56:01;0;49	94444;8	5948;0;0;51;
$GPXUP;3631;07:56:02;0;49	94456;8	59486;0;0;49;
$GPXUP;3631;07:56:03;0;49	94468;8	59489;0;0;50;
$GPXUP;3631;07:56:04;0;49	9448;8	5949;0;0;50;
$GPXUP;3631;07:56:05;0;49	94493;8	59491;0;0;49;
$GPXUP;3631;07:56:06;0;49	94505;8	59494;0;0;51;
$GPXUP;3631;07:56:07;0;49	94518;8	59495;0;0;51;
$GPXUP;3631;07:56:08;0;49	94531;8	59491;0;0;56;
$GPXUP;3631;07:56:09;0;49	94544;8	5948;0;0;60;
$GPXUP;3631;07:56:10;0;49	94556;8	59467;0;0;61;
$GPXUP;3631;07:56:11;0;49	94568;8	59452;0;0;60;
$GPXUP;3631;07:56:12;0;49	9458;8	59437;0;0;62;
$GPXUP;3631;07:56:13;0;49	94592;8	59422;0;0;61;
$GPXUP;3631;07:56:14;0;49	94605;8	5941;0;0;58;
$GPXUP;3631;07:56:15;0;49	94618;8	594;0;0;57;
$GPXUP;3631;07:56:16;0;49	9463;8	5939;0;0;55;
$GPXUP;3631;07:56:17;0;49	94643;8	59384;0;0;52;
$GPXUP;3631;07:56:18;0;49	94656;8	59385;0;0;55;
$GPXUP;3631;07:56:19;0;49	94667;8	59393;0;0;52;
$GPXUP;3631;07:56:20;0;49	94674;8	59408;0;0;48;
$GPXUP;3631;07:56:21;0;49	94683;8	59422;0;0;48;
$GPXUP;3631;07:56:22;0;49	94693;8	5943;0;0;48;
$GPXUP;3631;07:56:23;0;49	94704;8	59437;0;0;48;
$GPXUP;3631;07:56:24;0;49	94715;8	59445;0;0;49;
$GPXUP;3631;07:56:25;0;49	94726;8	59454;0;0;52;
$GPXUP;3631;07:56:26;0;49	94738;8	59464;0;0;54;
$GPXUP;3631;07:56:27;0;49	9475;8	59474;0;0;56;
$GPXUP;3631;07:56:28;0;49	9476;8	59486;0;0;56;
$GPXUP;3631;07:56:29;0;49	9477;8	59501;0;0;55;
$GPXUP;3631;07:56:30;0;49	9478;8	59515;0;0;53;
$GPXUP;3631;07:56:31;0;49	94789;8	59529;0;0;50;
$GPXUP;3631;07:56:32;0;49	94798;8	59541;0;0;48;
$GPXUP;3631;07:56:33;0;49	94808;8	5955;0;0;47;
$GPXUP;3631;07:56:34;0;49	9482;8	59555;0;0;50;
$GPXUP;3631;07:56:35;0;49	94832;8	59555;0;0;51;
$GPXUP;3631;07:56:36;0;49	94844;8	5955;0;0;51;
$GPXUP;3631;07:56:37;0;49	94856;8	59541;0;0;50;
$GPXUP;3631;07:56:38;0;49	94866;8	5953;0;0;51;
$GPXUP;3631;07:56:39;0;49	94875;8	59514;0;0;56;
$GPXUP;3631;07:56:40;0;49	94882;8	59493;0;0;65;
$GPXUP;3631;07:56:41;0;49	94889;8	59469;0;0;64;
$GPXUP;3631;07:56:42;0;49	94898;8	59449;0;0;62;
$GPXUP;3631;07:56:43;0;49	94909;8	59433;0;0;58;
$GPXUP;3631;07:56:44;0;49	9492;8	5942;0;0;57;
$GPXUP;3631;07:56:45;0;49	94932;8	59408;0;0;56;
$GPXUP;3631;07:56:46;0;49	94945;8	594;0;0;55;
$GPXUP;3631;07:56:47;0;49	94958;8	59396;0;0;53;
$GPXUP;3631;07:56:48;0;49	94971;8	59395;0;0;53;
$GPXUP;3631;07:56:49;0;49	94984;8	59391;0;0;54;
$GPXUP;3631;07:56:50;0;49	94996;8	59382;0;0;56;
$GPXUP;3631;07:56:51;0;49	95007;8	59367;0;0;57;
$GPXUP;3631;07:56:52;0;49	95017;8	5935;0;0;62;
$GPXUP;3631;07:56:53;0;49	95028;8	59331;0;0;65;
$GPXUP;3631;07:56:54;0;49	95039;8	59314;0;0;62;
$GPXUP;3631;07:56:55;0;49	95051;8	59298;0;0;60;
$GPXUP;3631;07:56:56;0;49	95063;8	59284;0;0;60;
$GPXUP;3631;07:56:57;0;49	95075;8	59271;0;0;59;
$GPXUP;3631;07:56:58;0;49	95088;8	5926;0;0;59;
$GPXUP;3631;07:56:59;0;49	95102;8	5925;0;0;60;
$GPXUP;3631;07:57:00;0;49	95115;8	59242;0;0;59;
$GPXUP;3631;07:57:01;0;49	95129;8	59237;0;0;56;
$GPXUP;3631;07:57:02;0;49	95143;8	59233;0;0;58;
$GPXUP;3631;07:57:03;0;49	95158;8	5923;0;0;60;
$GPXUP;3631;07:57:04;0;49	95173;8	5923;0;0;59;
$GPXUP;3631;07:57:05;0;49	95187;8	59235;0;0;58;
$GPXUP;3631;07:57:06;0;49	952;8	59243;0;0;54;
$GPXUP;3631;07:57:07;0;49	95211;8	59254;0;0;52;
$GPXUP;3631;07:57:08;0;49	95221;8	59266;0;0;51;
$GPXUP;3631;07:57:09;0;49	95232;8	59278;0;0;52;
$GPXUP;3631;07:57:10;0;49	95242;8	5929;0;0;52;
$GPXUP;3631;07:57:11;0;49	95252;8	59302;0;0;50;
$GPXUP;3631;07:57:12;0;49	95262;8	59315;0;0;50;
$GPXUP;3631;07:57:13;0;49	95272;8	59326;0;0;49;
$GPXUP;3631;07:57:14;0;49	95283;8	59329;0;0;46;
$GPXUP;3631;07:57:15;0;49	95296;8	59328;0;0;54;
$GPXUP;3631;07:57:16;0;49	9531;8	59324;0;0;59;
$GPXUP;3631;07:57:17;0;49	95325;8	59321;0;0;57;
$GPXUP;3631;07:57:18;0;49	95339;8	59321;0;0;56;
$GPXUP;3631;07:57:19;0;49	95352;8	59326;0;0;54;
$GPXUP;3631;07:57:20;0;49	95364;8	59334;0;0;53;
$GPXUP;3631;07:57:21;0;49	95375;8	59346;0;0;55;
$GPXUP;3631;07:57:22;0;49	95385;8	59361;0;0;55;
$GPXUP;3631;07:57:23;0;49	95395;8	59377;0;0;56;
$GPXUP;3631;07:57:24;0;49	95406;8	59391;0;0;57;
$GPXUP;3631;07:57:25;0;49	95417;8	59404;0;0;53;
$GPXUP;3631;07:57:26;0;49	95429;8	59414;0;0;53;
$GPXUP;3631;07:57:27;0;49	95441;8	59421;0;0;53;
$GPXUP;3631;07:57:28;0;49	95454;8	59427;0;0;56;
$GPXUP;3631;07:57:29;0;49	95468;8	59432;0;0;57;
$GPXUP;3631;07:57:30;0;49	95482;8	59436;0;0;57;
$GPXUP;3631;07:57:31;0;49	95496;8	59438;0;0;57;
$GPXUP;3631;07:57:32;0;49	95511;8	5944;0;0;58;
$GPXUP;3631;07:57:33;0;49	95525;8	59444;0;0;59;
$GPXUP;3631;07:57:34;0;49	95539;8	59451;0;0;61;
$GPXUP;3631;07:57:35;0;49	95552;8	59459;0;0;51;
$GPXUP;3631;07:57:36;0;49	95564;8	59463;0;0;50;
$GPXUP;3631;07:57:37;0;49	95577;8	59463;0;0;51;
$GPXUP;3631;07:57:38;0;49	9559;8	59458;0;0;55;
$GPXUP;3631;07:57:39;0;49	95603;8	59449;0;0;58;
$GPXUP;3631;07:57:40;0;49	95616;8	59437;0;0;60;
$GPXUP;3631;07:57:41;0;49	95629;8	59425;0;0;61;
$GPXUP;3631;07:57:42;0;49	95642;8	59413;0;0;62;
$GPXUP;3631;07:57:43;0;49	95656;8	59402;0;0;62;
$GPXUP;3631;07:57:44;0;49	9567;8	59393;0;0;62;
$GPXUP;3631;07:57:45;0;49	95684;8	59384;0;0;62;
$GPXUP;3631;07:57:46;0;49	95699;8	59377;0;0;58;
$GPXUP;3631;07:57:47;0;49	95712;8	59372;0;0;56;
$GPXUP;3631;07:57:48;0;49	95726;8	59366;0;0;56;
$GPXUP;3631;07:57:49;0;49	9574;8	59361;0;0;58;
$GPXUP;3631;07:57:50;0;49	95754;8	59359;0;0;57;
$GPXUP;3631;07:57:51;0;49	95768;8	59361;0;0;55;
$GPXUP;3631;07:57:52;0;49	95781;8	59364;0;0;54;
$GPXUP;3631;07:57:53;0;49	95795;8	59366;0;0;54;
$GPXUP;3631;07:57:54;0;49	95809;8	59362;0;0;59;
$GPXUP;3631;07:57:55;0;49	95823;8	59356;0;0;61;
$GPXUP;3631;07:57:56;0;49	95837;8	59346;0;0;63;
$GPXUP;3631;07:57:57;0;49	95851;8	59333;0;0;63;
$GPXUP;3631;07:57:58;0;49	95865;8	59322;0;0;62;
$GPXUP;3631;07:57:59;0;49	95879;8	59315;0;0;60;
$GPXUP;3631;07:58:00;0;49	95894;8	59314;0;0;58;
$GPXUP;3631;07:58:01;0;49	95908;8	59317;0;0;57;
$GPXUP;3631;07:58:02;0;49	95921;8	59324;0;0;55;
$GPXUP;3631;07:58:03;0;49	95933;8	59334;0;0;54;
$GPXUP;3631;07:58:04;0;49	95945;8	59344;0;0;54;
$GPXUP;3631;07:58:05;0;49	95956;8	59354;0;0;54;
$GPXUP;3631;07:58:06;0;49	95968;8	59364;0;0;53;
$GPXUP;3631;07:58:07;0;49	95981;8	59368;0;0;53;
$GPXUP;3631;07:58:08;0;49	95995;8	59365;0;0;57;
$GPXUP;3631;07:58:09;0;49	96009;8	5936;0;0;59;
$GPXUP;3631;07:58:10;0;49	96023;8	59354;0;0;58;
$GPXUP;3631;07:58:11;0;49	96038;8	59354;0;0;57;
$GPXUP;3631;07:58:12;0;49	96051;8	59361;0;0;56;
$GPXUP;3631;07:58:13;0;49	96063;8	59371;0;0;56;
$GPXUP;3631;07:58:14;0;49	96075;8	59383;0;0;57;
$GPXUP;3631;07:58:15;0;49	96088;8	59394;0;0;58;
$GPXUP;3631;07:58:16;0;49	961;8	59406;0;0;58;
$GPXUP;3631;07:58:17;0;49	96112;8	59419;0;0;58;
$GPXUP;3631;07:58:18;0;49	96124;8	59432;0;0;59;
$GPXUP;3631;07:58:19;0;49	96137;8	59442;0;0;58;
$GPXUP;3631;07:58:20;0;49	9615;8	59451;0;0;57;
$GPXUP;3631;07:58:21;0;49	96163;8	59459;0;0;56;
$GPXUP;3631;07:58:22;0;49	96176;8	59464;0;0;56;
$GPXUP;3631;07:58:23;0;49	9619;8	59467;0;0;56;
$GPXUP;3631;07:58:24;0;49	96204;8	59466;0;0;58;
$GPXUP;3631;07:58:25;0;49	96219;8	59463;0;0;58;
$GPXUP;3631;07:58:26;0;49	96233;8	59463;0;0;57;
$GPXUP;3631;07:58:27;0;49	96246;8	59469;0;0;56;
$GPXUP;3631;07:58:28;0;49	9626;8	59478;0;0;56;
$GPXUP;3631;07:58:29;0;49	96273;8	59485;0;0;58;
$GPXUP;3631;07:58:30;0;49	96287;8	59491;0;0;58;
$GPXUP;3631;07:58:31;0;49	96301;8	59498;0;0;58;
$GPXUP;3631;07:58:32;0;49	96314;8	59505;0;0;58;
$GPXUP;3631;07:58:33;0;49	96328;8	59513;0;0;61;
$GPXUP;3631;07:58:34;0;49	96342;8	59523;0;0;63;
$GPXUP;3631;07:58:35;0;49	96357;8	59531;0;0;62;
$GPXUP;3631;07:58:36;0;49	96372;8	59537;0;0;59;
$GPXUP;3631;07:58:37;0;49	96386;8	59541;0;0;59;
$GPXUP;3631;07:58:38;0;49	96401;8	59544;0;0;58;
$GPXUP;3631;07:58:39;0;49	96414;8	5955;0;0;57;
$GPXUP;3631;07:58:40;0;49	96428;8	59557;0;0;58;
$GPXUP;3631;07:58:41;0;49	96442;8	59562;0;0;58;
$GPXUP;3631;07:58:42;0;49	96456;8	59569;0;0;57;
$GPXUP;3631;07:58:43;0;49	96469;8	59577;0;0;56;
$GPXUP;3631;07:58:44;0;49	96482;8	59584;0;0;55;
$GPXUP;3631;07:58:45;0;49	96496;8	59586;0;0;57;
$GPXUP;3631;07:58:46;0;49	9651;8	59583;0;0;59;
$GPXUP;3631;07:58:47;0;49	96525;8	59581;0;0;58;
$GPXUP;3631;07:58:48;0;49	96539;8	59581;0;0;57;
$GPXUP;3631;07:58:49;0;49	96553;8	59581;0;0;58;
$GPXUP;3631;07:58:50;0;49	96568;8	59578;0;0;59;
$GPXUP;3631;07:58:51;0;49	96582;8	59575;0;0;59;
$GPXUP;3631;07:58:52;0;49	96597;8	59572;0;0;59;
$GPXUP;3631;07:58:53;0;49	96611;8	59571;0;0;58;
$GPXUP;3631;07:58:54;0;49	96626;8	59572;0;0;57;
$GPXUP;3631;07:58:55;0;49	9664;8	59576;0;0;57;
$GPXUP;3631;07:58:56;0;49	96653;8	59584;0;0;56;
$GPXUP;3631;07:58:57;0;49	96664;8	59595;0;0;54;
$GPXUP;3631;07:58:58;0;49	96676;8	59606;0;0;53;
$GPXUP;3631;07:58:59;0;49	96688;8	59615;0;0;53;
$GPXUP;3631;07:59:00;0;49	96699;8	59625;0;0;52;
$GPXUP;3631;07:59:01;0;49	96709;8	59638;0;0;53;
$GPXUP;3631;07:59:02;0;49	96719;8	5965;0;0;54;
$GPXUP;3631;07:59:03;0;49	96731;8	5966;0;0;54;
$GPXUP;3631;07:59:04;0;49	96744;8	59667;0;0;54;
$GPXUP;3631;07:59:05;0;49	96756;8	59674;0;0;55;
$GPXUP;3631;07:59:06;0;49	96768;8	59685;0;0;56;
$GPXUP;3631;07:59:07;0;49	96779;8	59699;0;0;58;
$GPXUP;3631;07:59:08;0;49	9679;8	59714;0;0;58;
$GPXUP;3631;07:59:09;0;49	96801;8	59729;0;0;58;
$GPXUP;3631;07:59:10;0;49	9681;8	59744;0;0;53;
$GPXUP;3631;07:59:11;0;49	9682;8	59759;0;0;51;
$GPXUP;3631;07:59:12;0;49	96829;8	59772;0;0;51;
$GPXUP;3631;07:59:13;0;49	9684;8	59779;0;0;48;
$GPXUP;3631;07:59:14;0;49	96853;8	59782;0;0;52;
$GPXUP;3631;07:59:15;0;49	96866;8	59781;0;0;56;
$GPXUP;3631;07:59:16;0;49	96881;8	59778;0;0;57;
$GPXUP;3631;07:59:17;0;49	96895;8	59775;0;0;57;
$GPXUP;3631;07:59:18;0;49	96909;8	59775;0;0;55;
$GPXUP;3631;07:59:19;0;49	96922;8	59778;0;0;54;
$GPXUP;3631;07:59:20;0;49	96936;8	59782;0;0;53;
$GPXUP;3631;07:59:21;0;49	96949;8	59782;0;0;53;
$GPXUP;3631;07:59:22;0;49	96962;8	59779;0;0;55;
$GPXUP;3631;07:59:23;0;49	96976;8	5978;0;0;57;
$GPXUP;3631;07:59:24;0;49	9699;8	59785;0;0;56;
$GPXUP;3631;07:59:25;0;49	97003;8	59793;0;0;55;
$GPXUP;3631;07:59:26;0;49	97015;8	59803;0;0;54;
$GPXUP;3631;07:59:27;0;49	97027;8	59811;0;0;54;
$GPXUP;3631;07:59:28;0;49	9704;8	59815;0;0;52;
$GPXUP;3631;07:59:29;0;49	97054;8	59816;0;0;56;
$GPXUP;3631;07:59:30;0;49	97069;8	59816;0;0;61;
$GPXUP;3631;07:59:31;0;49	97085;8	59814;0;0;62;
$GPXUP;3631;07:59:32;0;49	971;8	59812;0;0;62;
$GPXUP;3631;07:59:33;0;49	97116;8	5981;0;0;61;
$GPXUP;3631;07:59:34;0;49	97131;8	5981;0;0;58;
$GPXUP;3631;07:59:35;0;49	97144;8	59815;0;0;55;
$GPXUP;3631;07:59:36;0;49	97158;8	59822;0;0;55;
$GPXUP;3631;07:59:37;0;49	9717;8	59829;0;0;54;
$GPXUP;3631;07:59:38;0;49	97184;8	59835;0;0;55;
$GPXUP;3631;07:59:39;0;49	97198;8	59834;0;0;60;
$GPXUP;3631;07:59:40;0;49	97212;8	59826;0;0;64;
$GPXUP;3631;07:59:41;0;49	97228;8	59818;0;0;65;
$GPXUP;3631;07:59:42;0;49	97244;8	59812;0;0;64;
$GPXUP;3631;07:59:43;0;49	97259;8	59809;0;0;63;
$GPXUP;3631;07:59:44;0;49	97275;8	5981;0;0;60;
$GPXUP;3631;07:59:45;0;49	97289;8	59814;0;0;57;
$GPXUP;3631;07:59:46;0;49	97302;8	59821;0;0;53;
$GPXUP;3631;07:59:47;0;49	97313;8	59832;0;0;52;
$GPXUP;3631;07:59:48;0;49	97323;8	59844;0;0;51;
$GPXUP;3631;07:59:49;0;49	97334;8	59855;0;0;51;
$GPXUP;3631;07:59:50;0;49	97345;8	59864;0;0;53;
$GPXUP;3631;07:59:51;0;49	97358;8	5987;0;0;56;
$GPXUP;3631;07:59:52;0;49	97371;8	59878;0;0;55;
$GPXUP;3631;07:59:53;0;49	97383;8	59888;0;0;54;
$GPXUP;3631;07:59:54;0;49	97395;8	59898;0;0;55;
$GPXUP;3631;07:59:55;0;49	97408;8	59906;0;0;55;
$GPXUP;3631;07:59:56;0;49	97422;8	59909;0;0;60;
$GPXUP;3631;07:59:57;0;49	97437;8	59908;0;0;60;
$GPXUP;3631;07:59:58;0;49	97452;8	59907;0;0;58;
$GPXUP;3631;07:59:59;0;49	97466;8	59909;0;0;55;
$GPXUP;3631;08:00:00;0;49	97478;8	59916;0;0;54;
$GPXUP;3631;08:00:01;0;49	97491;8	59923;0;0;55;
$GPXUP;3631;08:00:02;0;49	97505;8	59928;0;0;56;
$GPXUP;3631;08:00:03;0;49	97519;8	59926;0;0;57;
$GPXUP;3631;08:00:04;0;49	97533;8	59923;0;0;55;
$GPXUP;3631;08:00:05;0;49	97547;8	59926;0;0;56;
$GPXUP;3631;08:00:06;0;49	9756;8	59933;0;0;57;
$GPXUP;3631;08:00:07;0;49	97573;8	59944;0;0;57;
$GPXUP;3631;08:00:08;0;49	97585;8	59956;0;0;57;
$GPXUP;3631;08:00:09;0;49	97597;8	59968;0;0;58;
$GPXUP;3631;08:00:10;0;49	9761;8	59978;0;0;59;
$GPXUP;3631;08:00:11;0;49	97624;8	59985;0;0;58;
$GPXUP;3631;08:00:12;0;49	97638;8	5999;0;0;56;
$GPXUP;3631;08:00:13;0;49	97652;8	59996;0;0;58;
$GPXUP;3631;08:00:14;0;49	97666;8	59998;0;0;58;
$GPXUP;3631;08:00:15;0;49	97681;8	59997;0;0;59;
$GPXUP;3631;08:00:16;0;49	97696;8	59994;0;0;58;
$GPXUP;3631;08:00:17;0;49	9771;8	59992;0;0;60;
$GPXUP;3631;08:00:18;0;49	97726;8	59991;0;0;63;
$GPXUP;3631;08:00:19;0;49	97741;8	59993;0;0;62;
$GPXUP;3631;08:00:20;0;49	97755;8	59999;0;0;59;
$GPXUP;3631;08:00:21;0;49	97769;8	60004;0;0;59;
$GPXUP;3631;08:00:22;0;49	97784;8	60007;0;0;60;
$GPXUP;3631;08:00:23;0;49	97799;8	60009;0;0;60;
$GPXUP;3631;08:00:24;0;49	97813;8	60008;0;0;57;
$GPXUP;3631;08:00:25;0;49	97827;8	60003;0;0;57;
$GPXUP;3631;08:00:26;0;49	97841;8	59996;0;0;59;
$GPXUP;3631;08:00:27;0;49	97855;8	59988;0;0;59;
$GPXUP;3631;08:00:28;0;49	97868;8	59979;0;0;60;
$GPXUP;3631;08:00:29;0;49	97883;8	5997;0;0;62;
$GPXUP;3631;08:00:30;0;49	97897;8	59964;0;0;62;
$GPXUP;3631;08:00:31;0;49	97912;8	59958;0;0;62;
$GPXUP;3631;08:00:32;0;49	97928;8	59952;0;0;63;
$GPXUP;3631;08:00:33;0;49	97942;8	59944;0;0;66;
$GPXUP;3631;08:00:34;0;49	97958;8	59933;0;0;67;
$GPXUP;3631;08:00:35;0;49	97973;8	59922;0;0;68;
$GPXUP;3631;08:00:36;0;49	97988;8	59912;0;0;67;
$GPXUP;3631;08:00:37;0;49	98004;8	59907;0;0;62;
$GPXUP;3631;08:00:38;0;49	98019;8	59904;0;0;57;
$GPXUP;3631;08:00:39;0;49	98033;8	599;0;0;56;
$GPXUP;3631;08:00:40;0;49	98048;8	59894;0;0;59;
$GPXUP;3631;08:00:41;0;49	98062;8	59885;0;0;62;
$GPXUP;3631;08:00:42;0;49	98077;8	59877;0;0;62;
$GPXUP;3631;08:00:43;0;49	98092;8	59874;0;0;60;
$GPXUP;3631;08:00:44;0;49	98106;8	59878;0;0;57;
$GPXUP;3631;08:00:45;0;49	9812;8	59885;0;0;57;
$GPXUP;3631;08:00:46;0;49	98134;8	59889;0;0;58;
$GPXUP;3631;08:00:47;0;49	98148;8	59892;0;0;59;
$GPXUP;3631;08:00:48;0;49	98163;8	59893;0;0;59;
$GPXUP;3631;08:00:49;0;49	98178;8	59893;0;0;58;
$GPXUP;3631;08:00:50;0;49	98192;8	59893;0;0;57;
$GPXUP;3631;08:00:51;0;49	98207;8	59889;0;0;59;
$GPXUP;3631;08:00:52;0;49	98221;8	59886;0;0;59;
$GPXUP;3631;08:00:53;0;49	98236;8	59888;0;0;59;
$GPXUP;3631;08:00:54;0;49	9825;8	59892;0;0;59;
$GPXUP;3631;08:00:55;0;49	98264;8	599;0;0;59;
$GPXUP;3631;08:00:56;0;49	98278;8	59908;0;0;59;
$GPXUP;3631;08:00:57;0;49	98292;8	59914;0;0;59;
$GPXUP;3631;08:00:58;0;49	98307;8	59916;0;0;59;
$GPXUP;3631;08:00:59;0;49	98322;8	59912;0;0;61;
$GPXUP;3631;08:01:00;0;49	98336;8	59904;0;0;63;
$GPXUP;3631;08:01:01;0;49	98351;8	59896;0;0;63;
$GPXUP;3631;08:01:02;0;49	98366;8	59889;0;0;63;
$GPXUP;3631;08:01:03;0;49	98381;8	59883;0;0;64;
$GPXUP;3631;08:01:04;0;49	98396;8	59873;0;0;66;
$GPXUP;3631;08:01:05;0;49	98411;8	59863;0;0;62;
$GPXUP;3631;08:01:06;0;49	98425;8	59856;0;0;54;
$GPXUP;3631;08:01:07;0;49	98438;8	59854;0;0;49;
$GPXUP;3631;08:01:08;0;49	9845;8	59856;0;0;49;
$GPXUP;3631;08:01:09;0;49	98462;8	59862;0;0;48;
$GPXUP;3631;08:01:10;0;49	98475;8	59867;0;0;52;
$GPXUP;3631;08:01:11;0;49	98488;8	59871;0;0;53;
$GPXUP;3631;08:01:12;0;49	98502;8	59872;0;0;56;
$GPXUP;3631;08:01:13;0;49	98517;8	5987;0;0;59;
$GPXUP;3631;08:01:14;0;49	98532;8	59864;0;0;62;
$GPXUP;3631;08:01:15;0;49	98546;8	59855;0;0;62;
$GPXUP;3631;08:01:16;0;49	98561;8	59847;0;0;63;
$GPXUP;3631;08:01:17;0;49	98575;8	59834;0;0;67;
$GPXUP;3631;08:01:18;0;49	98589;8	59817;0;0;69;
$GPXUP;3631;08:01:19;0;49	98603;8	59803;0;0;66;
$GPXUP;3631;08:01:20;0;49	98618;8	59796;0;0;63;
$GPXUP;3631;08:01:21;0;49	98634;8	59795;0;0;60;
$GPXUP;3631;08:01:22;0;49	98648;8	59798;0;0;58;
$GPXUP;3631;08:01:23;0;49	98663;8	59802;0;0;57;
$GPXUP;3631;08:01:24;0;49	98677;8	59804;0;0;56;
$GPXUP;3631;08:01:25;0;49	98691;8	59803;0;0;58;
$GPXUP;3631;08:01:26;0;49	98706;8	59798;0;0;60;
$GPXUP;3631;08:01:27;0;49	9872;8	59791;0;0;62;
$GPXUP;3631;08:01:28;0;49	98735;8	59783;0;0;62;
$GPXUP;3631;08:01:29;0;49	9875;8	59777;0;0;59;
$GPXUP;3631;08:01:30;0;49	98764;8	59773;0;0;57;
$GPXUP;3631;08:01:31;0;49	98778;8	5977;0;0;57;
$GPXUP;3631;08:01:32;0;49	98792;8	59767;0;0;53;
$GPXUP;3631;08:01:33;0;49	98805;8	59765;0;0;54;
$GPXUP;3631;08:01:34;0;49	98819;8	59765;0;0;54;
$GPXUP;3631;08:01:35;0;49	98832;8	59766;0;0;54;
$GPXUP;3631;08:01:36;0;49	98846;8	59769;0;0;55;
$GPXUP;3631;08:01:37;0;49	9886;8	59772;0;0;55;
$GPXUP;3631;08:01:38;0;49	98873;8	59776;0;0;55;
$GPXUP;3631;08:01:39;0;49	98886;8	59782;0;0;55;
$GPXUP;3631;08:01:40;0;49	989;8	59785;0;0;54;
$GPXUP;3631;08:01:41;0;49	98914;8	59787;0;0;55;
$GPXUP;3631;08:01:42;0;49	98927;8	59784;0;0;55;
$GPXUP;3631;08:01:43;0;49	98941;8	59775;0;0;64;
$GPXUP;3631;08:01:44;0;49	98956;8	59764;0;0;65;
$GPXUP;3631;08:01:45;0;49	98971;8	59756;0;0;64;
$GPXUP;3631;08:01:46;0;49	98986;8	59755;0;0;60;
$GPXUP;3631;08:01:47;0;49	99001;8	5976;0;0;58;
$GPXUP;3631;08:01:48;0;49	99014;8	59766;0;0;55;
$GPXUP;3631;08:01:49;0;49	99027;8	59771;0;0;50;
$GPXUP;3631;08:01:50;0;49	99039;8	59771;0;0;47;
$GPXUP;3631;08:01:51;0;49	99051;8	59766;0;0;49;
$GPXUP;3631;08:01:52;0;49	99066;8	59761;0;0;65;
$GPXUP;3631;08:01:53;0;49	99083;8	59757;0;0;63;
$GPXUP;3631;08:01:54;0;49	99098;8	59757;0;0;58;
$GPXUP;3631;08:01:55;0;49	99113;8	59758;0;0;56;
$GPXUP;3631;08:01:56;0;49	99127;8	59758;0;0;55;
$GPXUP;3631;08:01:57;0;49	99141;8	59754;0;0;55;
$GPXUP;3631;08:01:58;0;49	99156;8	59746;0;0;62;
$GPXUP;3631;08:01:59;0;49	99172;8	5974;0;0;63;
$GPXUP;3631;08:02:00;0;49	99187;8	59734;0;0;62;
$GPXUP;3631;08:02:01;0;49	99202;8	59726;0;0;63;
$GPXUP;3631;08:02:02;0;49	99216;8	59714;0;0;64;
$GPXUP;3631;08:02:03;0;49	9923;8	59698;0;0;67;
$GPXUP;3631;08:02:04;0;49	99243;8	59679;0;0;69;
$GPXUP;3631;08:02:05;0;49	99256;8	59663;0;0;61;
$GPXUP;3631;08:02:06;0;49	99269;8	59654;0;0;58;
$GPXUP;3631;08:02:07;0;49	99283;8	5965;0;0;56;
$GPXUP;3631;08:02:08;0;49	99297;8	59647;0;0;54;
$GPXUP;3631;08:02:09;0;49	9931;8	59643;0;0;54;
$GPXUP;3631;08:02:10;0;49	99324;8	59636;0;0;57;
$GPXUP;3631;08:02:11;0;49	99337;8	59628;0;0;56;
$GPXUP;3631;08:02:12;0;49	9935;8	59621;0;0;54;
$GPXUP;3631;08:02:13;0;49	99363;8	59618;0;0;53;
$GPXUP;3631;08:02:14;0;49	99377;8	59618;0;0;54;
$GPXUP;3631;08:02:15;0;49	9939;8	59615;0;0;55;
$GPXUP;3631;08:02:16;0;49	99403;8	59606;0;0;57;
$GPXUP;3631;08:02:17;0;49	99416;8	59597;0;0;57;
$GPXUP;3631;08:02:18;0;49	99429;8	59589;0;0;58;
$GPXUP;3631;08:02:19;0;49	99443;8	59581;0;0;57;
$GPXUP;3631;08:02:20;0;49	99454;8	59564;0;0;72;
$GPXUP;3631;08:02:21;0;49	9946;8	59537;0;0;79;
$GPXUP;3631;08:02:22;0;49	99464;8	59505;0;0;85;
$GPXUP;3631;08:02:23;0;49	99463;8	59473;0;0;80;
$GPXUP;3631;08:02:24;0;49	99457;8	59445;0;0;76;
$GPXUP;3631;08:02:25;0;49	99447;8	59419;0;0;75;
$GPXUP;3631;08:02:26;0;49	99438;8	59393;0;0;76;
$GPXUP;3631;08:02:27;0;49	99432;8	59366;0;0;72;
$GPXUP;3631;08:02:28;0;49	99427;8	59339;0;0;71;
$GPXUP;3631;08:02:29;0;49	99426;8	59312;0;0;63;
$GPXUP;3631;08:02:30;0;49	99431;8	59289;0;0;59;
$GPXUP;3631;08:02:31;0;49	99442;8	59272;0;0;59;
$GPXUP;3631;08:02:32;0;49	99457;8	59261;0;0;61;
$GPXUP;3631;08:02:33;0;49	99472;8	59256;0;0;59;
$GPXUP;3631;08:02:34;0;49	99486;8	59255;0;0;56;
$GPXUP;3631;08:02:35;0;49	995;8	5925;0;0;54;
$GPXUP;3631;08:02:36;0;49	99512;8	59241;0;0;54;
$GPXUP;3631;08:02:37;0;49	99524;8	59231;0;0;53;
$GPXUP;3631;08:02:38;0;49	99537;8	59224;0;0;56;
$GPXUP;3631;08:02:39;0;49	9955;8	59217;0;0;54;
$GPXUP;3631;08:02:40;0;49	99562;8	59206;0;0;59;
$GPXUP;3631;08:02:41;0;49	99574;8	59191;0;0;64;
$GPXUP;3631;08:02:42;0;49	99586;8	59175;0;0;63;
$GPXUP;3631;08:02:43;0;49	99599;8	59159;0;0;65;
$GPXUP;3631;08:02:44;0;49	99612;8	59143;0;0;65;
$GPXUP;3631;08:02:45;0;49	99625;8	5913;0;0;59;
$GPXUP;3631;08:02:46;0;49	99637;8	59119;0;0;54;
$GPXUP;3631;08:02:47;0;49	99649;8	59108;0;0;55;
$GPXUP;3631;08:02:48;0;49	99662;8	59099;0;0;55;
$GPXUP;3631;08:02:49;0;49	99675;8	59092;0;0;53;
$GPXUP;3631;08:02:50;0;49	99689;8	5909;0;0;54;
$GPXUP;3631;08:02:51;0;49	99702;8	59091;0;0;53;
$GPXUP;3631;08:02:52;0;49	99716;8	59092;0;0;53;
$GPXUP;3631;08:02:53;0;49	9973;8	59092;0;0;56;
$GPXUP;3631;08:02:54;0;49	99744;8	59088;0;0;59;
$GPXUP;3631;08:02:55;0;49	99758;8	59083;0;0;57;
$GPXUP;3631;08:02:56;0;49	99772;8	59079;0;0;54;
$GPXUP;3631;08:02:57;0;49	99785;8	59079;0;0;51;
$GPXUP;3631;08:02:58;0;49	99796;8	59085;0;0;47;
$GPXUP;3631;08:02:59;0;49	99806;8	59095;0;0;48;
$GPXUP;3631;08:03:00;0;49	99816;8	59105;0;0;47;
$GPXUP;3631;08:03:01;0;49	99827;8	59111;0;0;43;
$GPXUP;3631;08:03:02;0;49	99838;8	59109;0;0;49;
$GPXUP;3631;08:03:03;0;49	99851;8	59103;0;0;53;
$GPXUP;3631;08:03:04;0;49	99865;8	59097;0;0;55;
$GPXUP;3631;08:03:05;0;49	99878;8	59089;0;0;57;
$GPXUP;3631;08:03:06;0;49	99892;8	5908;0;0;57;
$GPXUP;3631;08:03:07;0;49	99905;8	59074;0;0;58;
$GPXUP;3631;08:03:08;0;49	9992;8	5907;0;0;58;
$GPXUP;3631;08:03:09;0;49	99934;8	59068;0;0;56;
$GPXUP;3631;08:03:10;0;49	99948;8	59062;0;0;59;
$GPXUP;3631;08:03:11;0;49	99962;8	59056;0;0;58;
$GPXUP;3631;08:03:12;0;49	99976;8	59053;0;0;56;
$GPXUP;3631;08:03:13;0;49	9999;8	59052;0;0;52;
$GPXUP;3631;08:03:14;0;50	00003;8	59053;0;0;52;
$GPXUP;3631;08:03:15;0;50	00016;8	59053;0;0;53;
$GPXUP;3631;08:03:16;0;50	0003;8	59052;0;0;55;
$GPXUP;3631;08:03:17;0;50	00043;8	59055;0;0;53;
$GPXUP;3631;08:03:18;0;50	00056;8	59061;0;0;54;
$GPXUP;3631;08:03:19;0;50	00068;8	59068;0;0;54;
$GPXUP;3631;08:03:20;0;50	00082;8	59072;0;0;54;
$GPXUP;3631;08:03:21;0;50	00095;8	5907;0;0;54;
$GPXUP;3631;08:03:22;0;50	00108;8	59062;0;0;57;
$GPXUP;3631;08:03:23;0;50	00121;8	59051;0;0;61;
$GPXUP;3631;08:03:24;0;50	00134;8	59037;0;0;63;
$GPXUP;3631;08:03:25;0;50	00146;8	5902;0;0;63;
$GPXUP;3631;08:03:26;0;50	00158;8	59005;0;0;62;
$GPXUP;3631;08:03:27;0;50	0017;8	58989;0;0;64;
$GPXUP;3631;08:03:28;0;50	00181;8	58969;0;0;71;
$GPXUP;3631;08:03:29;0;50	00191;8	58946;0;0;73;
$GPXUP;3631;08:03:30;0;50	00202;8	58923;0;0;69;
$GPXUP;3631;08:03:31;0;50	00212;8	58902;0;0;68;
$GPXUP;3631;08:03:32;0;50	00223;8	58882;0;0;66;
$GPXUP;3631;08:03:33;0;50	00235;8	58867;0;0;62;
$GPXUP;3631;08:03:34;0;50	00248;8	58856;0;0;59;
$GPXUP;3631;08:03:35;0;50	00262;8	58851;0;0;57;
$GPXUP;3631;08:03:36;0;50	00276;8	58848;0;0;56;
$GPXUP;3631;08:03:37;0;50	0029;8	58846;0;0;56;
$GPXUP;3631;08:03:38;0;50	00304;8	58844;0;0;54;
$GPXUP;3631;08:03:39;0;50	00317;8	58841;0;0;55;
$GPXUP;3631;08:03:40;0;50	00331;8	58835;0;0;58;
$GPXUP;3631;08:03:41;0;50	00345;8	58825;0;0;65;
$GPXUP;3631;08:03:42;0;50	0036;8	58813;0;0;70;
$GPXUP;3631;08:03:43;0;50	00376;8	58806;0;0;66;
$GPXUP;3631;08:03:44;0;50	00392;8	58808;0;0;63;
$GPXUP;3631;08:03:45;0;50	00406;8	58812;0;0;60;
$GPXUP;3631;08:03:46;0;50	00421;8	58813;0;0;56;
$GPXUP;3631;08:03:47;0;50	00435;8	58812;0;0;55;
$GPXUP;3631;08:03:48;0;50	00449;8	58811;0;0;56;
$GPXUP;3631;08:03:49;0;50	00463;8	58814;0;0;56;
$GPXUP;3631;08:03:50;0;50	00476;8	58818;0;0;57;
$GPXUP;3631;08:03:51;0;50	0049;8	58823;0;0;58;
$GPXUP;3631;08:03:52;0;50	00504;8	58831;0;0;61;
$GPXUP;3631;08:03:53;0;50	00517;8	58842;0;0;58;
$GPXUP;3631;08:03:54;0;50	00528;8	58855;0;0;56;
$GPXUP;3631;08:03:55;0;50	00541;8	58864;0;0;55;
$GPXUP;3631;08:03:56;0;50	00555;8	58867;0;0;59;
$GPXUP;3631;08:03:57;0;50	0057;8	58869;0;0;58;
$GPXUP;3631;08:03:58;0;50	00583;8	58873;0;0;55;
$GPXUP;3631;08:03:59;0;50	00597;8	58879;0;0;58;
$GPXUP;3631;08:04:00;0;50	00611;8	58885;0;0;61;
$GPXUP;3631;08:04:01;0;50	00625;8	58893;0;0;62;
$GPXUP;3631;08:04:02;0;50	00639;8	58902;0;0;62;
$GPXUP;3631;08:04:03;0;50	00653;8	5891;0;0;59;
$GPXUP;3631;08:04:04;0;50	00666;8	58917;0;0;58;
$GPXUP;3631;08:04:05;0;50	0068;8	58923;0;0;57;
$GPXUP;3631;08:04:06;0;50	00693;8	5893;0;0;57;
$GPXUP;3631;08:04:07;0;50	00706;8	5894;0;0;56;
$GPXUP;3631;08:04:08;0;50	00719;8	58946;0;0;57;
$GPXUP;3631;08:04:09;0;50	00733;8	58948;0;0;60;
$GPXUP;3631;08:04:10;0;50	00748;8	58948;0;0;60;
$GPXUP;3631;08:04:11;0;50	00763;8	58949;0;0;59;
$GPXUP;3631;08:04:12;0;50	00777;8	58954;0;0;59;
$GPXUP;3631;08:04:13;0;50	0079;8	58964;0;0;58;
$GPXUP;3631;08:04:14;0;50	00803;8	58973;0;0;58;
$GPXUP;3631;08:04:15;0;50	00816;8	58981;0;0;58;
$GPXUP;3631;08:04:16;0;50	0083;8	58987;0;0;57;
$GPXUP;3631;08:04:17;0;50	00844;8	58992;0;0;56;
$GPXUP;3631;08:04:18;0;50	00858;8	58995;0;0;57;
$GPXUP;3631;08:04:19;0;50	00872;8	58995;0;0;58;
$GPXUP;3631;08:04:20;0;50	00886;8	58992;0;0;59;
$GPXUP;3631;08:04:21;0;50	00901;8	58993;0;0;59;
$GPXUP;3631;08:04:22;0;50	00915;8	58997;0;0;57;
$GPXUP;3631;08:04:23;0;50	00929;8	59001;0;0;56;
$GPXUP;3631;08:04:24;0;50	00943;8	59003;0;0;58;
$GPXUP;3631;08:04:25;0;50	00958;8	59001;0;0;60;
$GPXUP;3631;08:04:26;0;50	00973;8	58999;0;0;61;
$GPXUP;3631;08:04:27;0;50	00988;8	58995;0;0;60;
$GPXUP;3631;08:04:28;0;50	01002;8	58991;0;0;59;
$GPXUP;3631;08:04:29;0;50	01017;8	58988;0;0;59;
$GPXUP;3631;08:04:30;0;50	01032;8	58985;0;0;59;
$GPXUP;3631;08:04:31;0;50	01046;8	58981;0;0;59;
$GPXUP;3631;08:04:32;0;50	0106;8	58978;0;0;57;
$GPXUP;3631;08:04:33;0;50	01074;8	5898;0;0;55;
$GPXUP;3631;08:04:34;0;50	01086;8	58989;0;0;55;
$GPXUP;3631;08:04:35;0;50	01097;8	59001;0;0;54;
$GPXUP;3631;08:04:36;0;50	01108;8	59013;0;0;52;
$GPXUP;3631;08:04:37;0;50	01119;8	59022;0;0;50;
$GPXUP;3631;08:04:38;0;50	01132;8	59028;0;0;53;
$GPXUP;3631;08:04:39;0;50	01145;8	5903;0;0;56;
$GPXUP;3631;08:04:40;0;50	01159;8	5903;0;0;57;
$GPXUP;3631;08:04:41;0;50	01174;8	59029;0;0;58;
$GPXUP;3631;08:04:42;0;50	01188;8	59032;0;0;61;
$GPXUP;3631;08:04:43;0;50	01201;8	59042;0;0;58;
$GPXUP;3631;08:04:44;0;50	01212;8	59056;0;0;57;
$GPXUP;3631;08:04:45;0;50	01222;8	59071;0;0;56;
$GPXUP;3631;08:04:46;0;50	01231;8	59088;0;0;55;
$GPXUP;3631;08:04:47;0;50	01241;8	59101;0;0;53;
$GPXUP;3631;08:04:48;0;50	01253;8	5911;0;0;51;
$GPXUP;3631;08:04:49;0;50	01264;8	5912;0;0;51;
$GPXUP;3631;08:04:50;0;50	01275;8	59131;0;0;51;
$GPXUP;3631;08:04:51;0;50	01285;8	59144;0;0;52;
$GPXUP;3631;08:04:52;0;50	01295;8	59158;0;0;56;
$GPXUP;3631;08:04:53;0;50	01305;8	59171;0;0;55;
$GPXUP;3631;08:04:54;0;50	01317;8	5918;0;0;53;
$GPXUP;3631;08:04:55;0;50	0133;8	59183;0;0;51;
$GPXUP;3631;08:04:56;0;50	01343;8	59185;0;0;54;
$GPXUP;3631;08:04:57;0;50	01356;8	59192;0;0;54;
$GPXUP;3631;08:04:58;0;50	01368;8	592;0;0;54;
$GPXUP;3631;08:04:59;0;50	01382;8	59204;0;0;56;
$GPXUP;3631;08:05:00;0;50	01396;8	59202;0;0;58;
$GPXUP;3631;08:05:01;0;50	0141;8	59195;0;0;60;
$GPXUP;3631;08:05:02;0;50	01423;8	59182;0;0;63;
$GPXUP;3631;08:05:03;0;50	01433;8	59161;0;0;65;
$GPXUP;3631;08:05:04;0;50	01437;8	59133;0;0;72;
$GPXUP;3631;08:05:05;0;50	0144;8	59104;0;0;73;
$GPXUP;3631;08:05:06;0;50	0144;8	59073;0;0;76;
$GPXUP;3631;08:05:07;0;50	01436;8	59043;0;0;76;
$GPXUP;3631;08:05:08;0;50	0143;8	59013;0;0;77;
$GPXUP;3631;08:05:09;0;50	01425;8	58984;0;0;75;
$GPXUP;3631;08:05:10;0;50	0142;8	58955;0;0;74;
$GPXUP;3631;08:05:11;0;50	01414;8	58927;0;0;74;
$GPXUP;3631;08:05:12;0;50	01406;8	589;0;0;74;
$GPXUP;3631;08:05:13;0;50	01398;8	58874;0;0;73;
$GPXUP;3631;08:05:14;0;50	0139;8	58848;0;0;72;
$GPXUP;3631;08:05:15;0;50	01384;8	58822;0;0;67;
$GPXUP;3631;08:05:16;0;50	01381;8	58797;0;0;63;
$GPXUP;3631;08:05:17;0;50	01385;8	58774;0;0;56;
$GPXUP;3631;08:05:18;0;50	01395;8	58754;0;0;59;
$GPXUP;3631;08:05:19;0;50	01407;8	58737;0;0;59;
$GPXUP;3631;08:05:20;0;50	0142;8	58724;0;0;56;
$GPXUP;3631;08:05:21;0;50	01432;8	58713;0;0;56;
$GPXUP;3631;08:05:22;0;50	01445;8	58704;0;0;54;
$GPXUP;3631;08:05:23;0;50	01458;8	58695;0;0;54;
$GPXUP;3631;08:05:24;0;50	0147;8	58686;0;0;54;
$GPXUP;3631;08:05:25;0;50	01482;8	58676;0;0;54;
$GPXUP;3631;08:05:26;0;50	01494;8	58666;0;0;57;
$GPXUP;3631;08:05:27;0;50	01508;8	58658;0;0;60;
$GPXUP;3631;08:05:28;0;50	01522;8	58652;0;0;58;
$GPXUP;3631;08:05:29;0;50	01536;8	58644;0;0;59;
$GPXUP;3631;08:05:30;0;50	01548;8	58632;0;0;61;
$GPXUP;3631;08:05:31;0;50	01561;8	58617;0;0;63;
$GPXUP;3631;08:05:32;0;50	01573;8	58602;0;0;62;
$GPXUP;3631;08:05:33;0;50	01586;8	5859;0;0;60;
$GPXUP;3631;08:05:34;0;50	01599;8	5858;0;0;57;
$GPXUP;3631;08:05:35;0;50	01612;8	58571;0;0;57;
$GPXUP;3631;08:05:36;0;50	01625;8	58561;0;0;59;
$GPXUP;3631;08:05:37;0;50	01638;8	58548;0;0;62;
$GPXUP;3631;08:05:38;0;50	0165;8	58533;0;0;62;
$GPXUP;3631;08:05:39;0;50	01662;8	58518;0;0;61;
$GPXUP;3631;08:05:40;0;50	01674;8	58504;0;0;63;
$GPXUP;3631;08:05:41;0;50	01686;8	58488;0;0;63;
$GPXUP;3631;08:05:42;0;50	01699;8	58473;0;0;62;
$GPXUP;3631;08:05:43;0;50	01712;8	58459;0;0;64;
$GPXUP;3631;08:05:44;0;50	01725;8	58446;0;0;63;
$GPXUP;3631;08:05:45;0;50	01738;8	58432;0;0;61;
$GPXUP;3631;08:05:46;0;50	01751;8	58418;0;0;63;
$GPXUP;3631;08:05:47;0;50	01764;8	58404;0;0;65;
$GPXUP;3631;08:05:48;0;50	01776;8	58386;0;0;69;
$GPXUP;3631;08:05:49;0;50	01784;8	5836;0;0;81;
$GPXUP;3631;08:05:50;0;50	01787;8	58328;0;0;84;
$GPXUP;3631;08:05:51;0;50	01791;8	58296;0;0;77;
$GPXUP;3631;08:05:52;0;50	01794;8	58266;0;0;78;
$GPXUP;3631;08:05:53;0;50	01795;8	58236;0;0;75;
$GPXUP;3631;08:05:54;0;50	01793;8	58206;0;0;77;
$GPXUP;3631;08:05:55;0;50	01789;8	58178;0;0;70;
$GPXUP;3631;08:05:56;0;50	01787;8	58152;0;0;63;
$GPXUP;3631;08:05:57;0;50	0179;8	58128;0;0;60;
$GPXUP;3631;08:05:58;0;50	01795;8	58107;0;0;57;
$GPXUP;3631;08:05:59;0;50	01802;8	58089;0;0;55;
$GPXUP;3631;08:06:00;0;50	01812;8	58074;0;0;56;
$GPXUP;3631;08:06:01;0;50	01824;8	58061;0;0;57;
$GPXUP;3631;08:06:02;0;50	01836;8	5805;0;0;55;
$GPXUP;3631;08:06:03;0;50	01848;8	58043;0;0;52;
$GPXUP;3631;08:06:04;0;50	01861;8	58041;0;0;50;
$GPXUP;3631;08:06:05;0;50	01873;8	58041;0;0;50;
$GPXUP;3631;08:06:06;0;50	01886;8	5804;0;0;51;
$GPXUP;3631;08:06:07;0;50	01899;8	58038;0;0;53;
$GPXUP;3631;08:06:08;0;50	01912;8	58037;0;0;53;
$GPXUP;3631;08:06:09;0;50	01925;8	58039;0;0;51;
$GPXUP;3631;08:06:10;0;50	01937;8	58047;0;0;50;
$GPXUP;3631;08:06:11;0;50	01947;8	58058;0;0;50;
$GPXUP;3631;08:06:12;0;50	01956;8	58072;0;0;50;
$GPXUP;3631;08:06:13;0;50	01964;8	58086;0;0;49;
$GPXUP;3631;08:06:14;0;50	01972;8	581;0;0;49;
$GPXUP;3631;08:06:15;0;50	0198;8	58115;0;0;47;
$GPXUP;3631;08:06:16;0;50	01988;8	58128;0;0;46;
$GPXUP;3631;08:06:17;0;50	01997;8	58139;0;0;46;
$GPXUP;3631;08:06:18;0;50	02007;8	58149;0;0;45;
$GPXUP;3631;08:06:19;0;50	02016;8	58158;0;0;46;
$GPXUP;3631;08:06:20;0;50	02025;8	5817;0;0;46;
$GPXUP;3631;08:06:21;0;50	02033;8	58183;0;0;46;
$GPXUP;3631;08:06:22;0;50	0204;8	58197;0;0;47;
$GPXUP;3631;08:06:23;0;50	02046;8	58214;0;0;48;
$GPXUP;3631;08:06:24;0;50	0205;8	58232;0;0;49;
$GPXUP;3631;08:06:25;0;50	02055;8	5825;0;0;51;
$GPXUP;3631;08:06:26;0;50	0206;8	58267;0;0;49;
$GPXUP;3631;08:06:27;0;50	02067;8	58283;0;0;47;
$GPXUP;3631;08:06:28;0;50	02076;8	58295;0;0;47;
$GPXUP;3631;08:06:29;0;50	02086;8	58306;0;0;49;
$GPXUP;3631;08:06:30;0;50	02096;8	58317;0;0;49;
$GPXUP;3631;08:06:31;0;50	02105;8	58329;0;0;49;
$GPXUP;3631;08:06:32;0;50	02113;8	58343;0;0;49;
$GPXUP;3631;08:06:33;0;50	0212;8	58358;0;0;49;
$GPXUP;3631;08:06:34;0;50	02128;8	58374;0;0;49;
$GPXUP;3631;08:06:35;0;50	02135;8	58389;0;0;49;
$GPXUP;3631;08:06:36;0;50	02143;8	58403;0;0;49;
$GPXUP;3631;08:06:37;0;50	02153;8	58412;0;0;49;
$GPXUP;3631;08:06:38;0;50	02165;8	58418;0;0;49;
$GPXUP;3631;08:06:39;0;50	02178;8	5842;0;0;51;
$GPXUP;3631;08:06:40;0;50	02191;8	5842;0;0;52;
$GPXUP;3631;08:06:41;0;50	02204;8	58417;0;0;54;
$GPXUP;3631;08:06:42;0;50	02217;8	58414;0;0;52;
$GPXUP;3631;08:06:43;0;50	0223;8	58413;0;0;52;
$GPXUP;3631;08:06:44;0;50	02243;8	58414;0;0;50;
$GPXUP;3631;08:06:45;0;50	02255;8	58418;0;0;48;
$GPXUP;3631;08:06:46;0;50	02265;8	58427;0;0;47;
$GPXUP;3631;08:06:47;0;50	02274;8	5844;0;0;47;
$GPXUP;3631;08:06:48;0;50	02281;8	58454;0;0;46;
$GPXUP;3631;08:06:49;0;50	02289;8	58466;0;0;47;
$GPXUP;3631;08:06:50;0;50	02299;8	58478;0;0;49;
$GPXUP;3631;08:06:51;0;50	02309;8	58488;0;0;50;
$GPXUP;3631;08:06:52;0;50	0232;8	58499;0;0;49;
$GPXUP;3631;08:06:53;0;50	0233;8	5851;0;0;51;
$GPXUP;3631;08:06:54;0;50	02341;8	58521;0;0;51;
$GPXUP;3631;08:06:55;0;50	02351;8	58532;0;0;51;
$GPXUP;3631;08:06:56;0;50	0236;8	58545;0;0;50;
$GPXUP;3631;08:06:57;0;50	02368;8	58561;0;0;49;
$GPXUP;3631;08:06:58;0;50	02376;8	58575;0;0;49;
$GPXUP;3631;08:06:59;0;50	02386;8	58587;0;0;49;
$GPXUP;3631;08:07:00;0;50	02398;8	58594;0;0;53;
$GPXUP;3631;08:07:01;0;50	02411;8	58598;0;0;55;
$GPXUP;3631;08:07:02;0;50	02425;8	58601;0;0;55;
$GPXUP;3631;08:07:03;0;50	02438;8	58606;0;0;54;
$GPXUP;3631;08:07:04;0;50	02451;8	58614;0;0;54;
$GPXUP;3631;08:07:05;0;50	02463;8	58623;0;0;53;
$GPXUP;3631;08:07:06;0;50	02475;8	58632;0;0;53;
$GPXUP;3631;08:07:07;0;50	02488;8	58641;0;0;54;
$GPXUP;3631;08:07:08;0;50	025;8	5865;0;0;54;
$GPXUP;3631;08:07:09;0;50	0251;8	58662;0;0;53;
$GPXUP;3631;08:07:10;0;50	0252;8	58675;0;0;52;
$GPXUP;3631;08:07:11;0;50	02528;8	5869;0;0;50;
$GPXUP;3631;08:07:12;0;50	02535;8	58706;0;0;47;
$GPXUP;3631;08:07:13;0;50	02542;8	58722;0;0;47;
$GPXUP;3631;08:07:14;0;50	02547;8	58738;0;0;49;
$GPXUP;3631;08:07:15;0;50	02552;8	58756;0;0;50;
$GPXUP;3631;08:07:16;0;50	02556;8	58774;0;0;51;
$GPXUP;3631;08:07:17;0;50	02558;8	58794;0;0;54;
$GPXUP;3631;08:07:18;0;50	02558;8	58815;0;0;56;
$GPXUP;3631;08:07:19;0;50	02555;8	58837;0;0;57;
$GPXUP;3631;08:07:20;0;50	02552;8	58859;0;0;56;
$GPXUP;3631;08:07:21;0;50	0255;8	5888;0;0;55;
$GPXUP;3631;08:07:22;0;50	02548;8	589;0;0;51;
$GPXUP;3631;08:07:23;0;50	02548;8	5892;0;0;50;
$GPXUP;3631;08:07:24;0;50	02546;8	5894;0;0;50;
$GPXUP;3631;08:07:25;0;50	02544;8	58959;0;0;51;
$GPXUP;3631;08:07:26;0;50	02542;8	58978;0;0;51;
$GPXUP;3631;08:07:27;0;50	02542;8	58998;0;0;50;
$GPXUP;3631;08:07:28;0;50	02545;8	59017;0;0;49;
$GPXUP;3631;08:07:29;0;50	02548;8	59034;0;0;49;
$GPXUP;3631;08:07:30;0;50	02552;8	59053;0;0;49;
$GPXUP;3631;08:07:31;0;50	02555;8	59071;0;0;49;
$GPXUP;3631;08:07:32;0;50	02558;8	59089;0;0;49;
$GPXUP;3631;08:07:33;0;50	02563;8	59106;0;0;48;
$GPXUP;3631;08:07:34;0;50	0257;8	59122;0;0;48;
$GPXUP;3631;08:07:35;0;50	02577;8	59138;0;0;49;
$GPXUP;3631;08:07:36;0;50	02584;8	59154;0;0;50;
$GPXUP;3631;08:07:37;0;50	02591;8	5917;0;0;50;
$GPXUP;3631;08:07:38;0;50	02599;8	59185;0;0;50;
$GPXUP;3631;08:07:39;0;50	02607;8	592;0;0;50;
$GPXUP;3631;08:07:40;0;50	02615;8	59214;0;0;50;
$GPXUP;3631;08:07:41;0;50	02624;8	59227;0;0;50;
$GPXUP;3631;08:07:42;0;50	02633;8	5924;0;0;50;
$GPXUP;3631;08:07:43;0;50	02642;8	59254;0;0;49;
$GPXUP;3631;08:07:44;0;50	02651;8	59267;0;0;50;
$GPXUP;3631;08:07:45;0;50	0266;8	59281;0;0;50;
$GPXUP;3631;08:07:46;0;50	02669;8	59294;0;0;50;
$GPXUP;3631;08:07:47;0;50	02678;8	59306;0;0;51;
$GPXUP;3631;08:07:48;0;50	02688;8	5932;0;0;52;
$GPXUP;3631;08:07:49;0;50	02698;8	59333;0;0;53;
$GPXUP;3631;08:07:50;0;50	0271;8	59344;0;0;54;
$GPXUP;3631;08:07:51;0;50	02722;8	59352;0;0;54;
$GPXUP;3631;08:07:52;0;50	02735;8	59358;0;0;52;
$GPXUP;3631;08:07:53;0;50	02748;8	59362;0;0;52;
$GPXUP;3631;08:07:54;0;50	0276;8	5937;0;0;53;
$GPXUP;3631;08:07:55;0;50	0277;8	59382;0;0;54;
$GPXUP;3631;08:07:56;0;50	0278;8	59397;0;0;55;
$GPXUP;3631;08:07:57;0;50	02789;8	59413;0;0;54;
$GPXUP;3631;08:07:58;0;50	02798;8	59428;0;0;53;
$GPXUP;3631;08:07:59;0;50	02806;8	59444;0;0;52;
$GPXUP;3631;08:08:00;0;50	02814;8	59461;0;0;52;
$GPXUP;3631;08:08:01;0;50	02821;8	59477;0;0;52;
$GPXUP;3631;08:08:02;0;50	02828;8	59494;0;0;53;
$GPXUP;3631;08:08:03;0;50	02835;8	59511;0;0;53;
$GPXUP;3631;08:08:04;0;50	02842;8	59529;0;0;54;
$GPXUP;3631;08:08:05;0;50	02849;8	59547;0;0;54;
$GPXUP;3631;08:08:06;0;50	02856;8	59564;0;0;51;
$GPXUP;3631;08:08:07;0;50	02864;8	59578;0;0;47;
$GPXUP;3631;08:08:08;0;50	02875;8	59587;0;0;49;
$GPXUP;3631;08:08:09;0;50	02887;8	59593;0;0;50;
$GPXUP;3631;08:08:10;0;50	02899;8	59599;0;0;49;
$GPXUP;3631;08:08:11;0;50	0291;8	59606;0;0;49;
$GPXUP;3631;08:08:12;0;50	02921;8	59614;0;0;46;
$GPXUP;3631;08:08:13;0;50	02932;8	59622;0;0;48;
$GPXUP;3631;08:08:14;0;50	02943;8	5963;0;0;51;
$GPXUP;3631;08:08:15;0;50	02953;8	59642;0;0;52;
$GPXUP;3631;08:08:16;0;50	02962;8	59656;0;0;52;
$GPXUP;3631;08:08:17;0;50	0297;8	59671;0;0;49;
$GPXUP;3631;08:08:18;0;50	02979;8	59683;0;0;50;
$GPXUP;3631;08:08:19;0;50	0299;8	59691;0;0;51;
$GPXUP;3631;08:08:20;0;50	03002;8	59699;0;0;50;
$GPXUP;3631;08:08:21;0;50	03012;8	5971;0;0;50;
$GPXUP;3631;08:08:22;0;50	03021;8	59723;0;0;50;
$GPXUP;3631;08:08:23;0;50	0303;8	59737;0;0;51;
$GPXUP;3631;08:08:24;0;50	0304;8	5975;0;0;52;
$GPXUP;3631;08:08:25;0;50	03051;8	59762;0;0;58;
$GPXUP;3631;08:08:26;0;50	03061;8	59779;0;0;64;
$GPXUP;3631;08:08:27;0;50	03069;8	59799;0;0;61;
$GPXUP;3631;08:08:28;0;50	03077;8	59819;0;0;58;
$GPXUP;3631;08:08:29;0;50	03084;8	59838;0;0;55;
$GPXUP;3631;08:08:30;0;50	03094;8	59853;0;0;55;
$GPXUP;3631;08:08:31;0;50	03106;8	59865;0;0;59;
$GPXUP;3631;08:08:32;0;50	03119;8	59876;0;0;59;
$GPXUP;3631;08:08:33;0;50	03131;8	59886;0;0;53;
$GPXUP;3631;08:08:34;0;50	03143;8	59895;0;0;50;
$GPXUP;3631;08:08:35;0;50	03154;8	59905;0;0;51;
$GPXUP;3631;08:08:36;0;50	03165;8	59917;0;0;53;
$GPXUP;3631;08:08:37;0;50	03175;8	59931;0;0;53;
$GPXUP;3631;08:08:38;0;50	03188;8	5994;0;0;64;
$GPXUP;3631;08:08:39;0;50	03205;8	59944;0;0;75;
$GPXUP;3631;08:08:40;0;50	03223;8	59942;0;0;74;
$GPXUP;3631;08:08:41;0;50	0324;8	59941;0;0;68;
$GPXUP;3631;08:08:42;0;50	03255;8	59946;0;0;66;
$GPXUP;3631;08:08:43;0;50	03271;8	59952;0;0;62;
$GPXUP;3631;08:08:44;0;50	03286;8	59959;0;0;64;
$GPXUP;3631;08:08:45;0;50	033;8	5997;0;0;64;
$GPXUP;3631;08:08:46;0;50	03314;8	59981;0;0;59;
$GPXUP;3631;08:08:47;0;50	03326;8	59991;0;0;55;
$GPXUP;3631;08:08:48;0;50	03338;8	6;0;0;52;
$GPXUP;3631;08:08:49;0;50	0335;8	60009;0;0;54;
$GPXUP;3631;08:08:50;0;50	03362;8	60016;0;0;54;
$GPXUP;3631;08:08:51;0;50	03374;8	60024;0;0;53;
$GPXUP;3631;08:08:52;0;50	03386;8	60034;0;0;54;
$GPXUP;3631;08:08:53;0;50	03397;8	60044;0;0;54;
$GPXUP;3631;08:08:54;0;50	0341;8	60053;0;0;55;
$GPXUP;3631;08:08:55;0;50	03423;8	6006;0;0;56;
$GPXUP;3631;08:08:56;0;50	03435;8	60069;0;0;57;
$GPXUP;3631;08:08:57;0;50	03446;8	60083;0;0;56;
$GPXUP;3631;08:08:58;0;50	03456;8	60098;0;0;57;
$GPXUP;3631;08:08:59;0;50	03465;8	60115;0;0;57;
$GPXUP;3631;08:09:00;0;50	03474;8	60131;0;0;55;
$GPXUP;3631;08:09:01;0;50	03485;8	60144;0;0;54;
$GPXUP;3631;08:09:02;0;50	03497;8	60155;0;0;55;
$GPXUP;3631;08:09:03;0;50	03509;8	60165;0;0;55;
$GPXUP;3631;08:09:04;0;50	0352;8	60177;0;0;54;
$GPXUP;3631;08:09:05;0;50	03531;8	6019;0;0;54;
$GPXUP;3631;08:09:06;0;50	03541;8	60203;0;0;53;
$GPXUP;3631;08:09:07;0;50	03551;8	60216;0;0;53;
$GPXUP;3631;08:09:08;0;50	03563;8	60225;0;0;56;
$GPXUP;3631;08:09:09;0;50	03576;8	60231;0;0;56;
$GPXUP;3631;08:09:10;0;50	0359;8	60236;0;0;54;
$GPXUP;3631;08:09:11;0;50	03602;8	60242;0;0;54;
$GPXUP;3631;08:09:12;0;50	03616;8	60245;0;0;55;
$GPXUP;3631;08:09:13;0;50	0363;8	60248;0;0;56;
$GPXUP;3631;08:09:14;0;50	03642;8	60255;0;0;55;
$GPXUP;3631;08:09:15;0;50	03653;8	60267;0;0;52;
$GPXUP;3631;08:09:16;0;50	03662;8	60281;0;0;49;
$GPXUP;3631;08:09:17;0;50	03672;8	60292;0;0;50;
$GPXUP;3631;08:09:18;0;50	03683;8	60301;0;0;50;
$GPXUP;3631;08:09:19;0;50	03694;8	6031;0;0;53;
$GPXUP;3631;08:09:20;0;50	03706;8	60318;0;0;52;
$GPXUP;3631;08:09:21;0;50	03718;8	60327;0;0;55;
$GPXUP;3631;08:09:22;0;50	0373;8	60338;0;0;55;
$GPXUP;3631;08:09:23;0;50	03742;8	60347;0;0;51;
$GPXUP;3631;08:09:24;0;50	03754;8	60353;0;0;47;
$GPXUP;3631;08:09:25;0;50	03766;8	60358;0;0;52;
$GPXUP;3631;08:09:26;0;50	03779;8	60364;0;0;54;
$GPXUP;3631;08:09:27;0;50	0379;8	60375;0;0;56;
$GPXUP;3631;08:09:28;0;50	038;8	6039;0;0;57;
$GPXUP;3631;08:09:29;0;50	03809;8	60406;0;0;54;
$GPXUP;3631;08:09:30;0;50	03817;8	60423;0;0;52;
$GPXUP;3631;08:09:31;0;50	03825;8	60439;0;0;51;
$GPXUP;3631;08:09:32;0;50	03834;8	60454;0;0;53;
$GPXUP;3631;08:09:33;0;50	03846;8	60464;0;0;59;
$GPXUP;3631;08:09:34;0;50	0386;8	60469;0;0;58;
$GPXUP;3631;08:09:35;0;50	03874;8	60475;0;0;57;
$GPXUP;3631;08:09:36;0;50	03888;8	6048;0;0;57;
$GPXUP;3631;08:09:37;0;50	03902;8	60482;0;0;58;
$GPXUP;3631;08:09:38;0;50	03916;8	60484;0;0;61;
$GPXUP;3631;08:09:39;0;50	03932;8	60488;0;0;63;
$GPXUP;3631;08:09:40;0;50	03947;8	60495;0;0;66;
$GPXUP;3631;08:09:41;0;50	03962;8	60504;0;0;67;
$GPXUP;3631;08:09:42;0;50	03978;8	60511;0;0;65;
$GPXUP;3631;08:09:43;0;50	03993;8	6052;0;0;66;
$GPXUP;3631;08:09:44;0;50	04006;8	60532;0;0;62;
$GPXUP;3631;08:09:45;0;50	04018;8	60547;0;0;59;
$GPXUP;3631;08:09:46;0;50	04026;8	60565;0;0;57;
$GPXUP;3631;08:09:47;0;50	04032;8	60583;0;0;54;
$GPXUP;3631;08:09:48;0;50	04041;8	60599;0;0;51;
$GPXUP;3631;08:09:49;0;50	04052;8	6061;0;0;54;
$GPXUP;3631;08:09:50;0;50	04063;8	60622;0;0;56;
$GPXUP;3631;08:09:51;0;50	04072;8	60638;0;0;56;
$GPXUP;3631;08:09:52;0;50	04082;8	60654;0;0;55;
$GPXUP;3631;08:09:53;0;50	0409;8	60671;0;0;55;
$GPXUP;3631;08:09:54;0;50	04095;8	6069;0;0;55;
$GPXUP;3631;08:09:55;0;50	04099;8	6071;0;0;55;
$GPXUP;3631;08:09:56;0;50	04104;8	60731;0;0;54;
$GPXUP;3631;08:09:57;0;50	04108;8	6075;0;0;53;
$GPXUP;3631;08:09:58;0;50	04114;8	60768;0;0;52;
$GPXUP;3631;08:09:59;0;50	04118;8	60788;0;0;52;
$GPXUP;3631;08:10:00;0;50	04123;8	60806;0;0;50;
$GPXUP;3631;08:10:01;0;50	04131;8	6082;0;0;52;
$GPXUP;3631;08:10:02;0;50	04142;8	60832;0;0;54;
$GPXUP;3631;08:10:03;0;50	04152;8	60844;0;0;54;
$GPXUP;3631;08:10:04;0;50	04159;8	60862;0;0;55;
$GPXUP;3631;08:10:05;0;50	04163;8	60883;0;0;55;
$GPXUP;3631;08:10:06;0;50	04167;8	60903;0;0;53;
$GPXUP;3631;08:10:07;0;50	04174;8	60921;0;0;54;
$GPXUP;3631;08:10:08;0;50	0418;8	6094;0;0;56;
$GPXUP;3631;08:10:09;0;50	04187;8	60958;0;0;55;
$GPXUP;3631;08:10:10;0;50	04196;8	60973;0;0;55;
$GPXUP;3631;08:10:11;0;50	04207;8	60987;0;0;55;
$GPXUP;3631;08:10:12;0;50	04218;8	60999;0;0;55;
$GPXUP;3631;08:10:13;0;50	0423;8	6101;0;0;56;
$GPXUP;3631;08:10:14;0;50	04243;8	61019;0;0;56;
$GPXUP;3631;08:10:15;0;50	04255;8	61029;0;0;56;
$GPXUP;3631;08:10:16;0;50	04267;8	6104;0;0;56;
$GPXUP;3631;08:10:17;0;50	04278;8	61052;0;0;56;
$GPXUP;3631;08:10:18;0;50	04286;8	61069;0;0;53;
$GPXUP;3631;08:10:19;0;50	04292;8	61088;0;0;53;
$GPXUP;3631;08:10:20;0;50	04298;8	61106;0;0;53;
$GPXUP;3631;08:10:21;0;50	04308;8	6112;0;0;54;
$GPXUP;3631;08:10:22;0;50	04317;8	61134;0;0;54;
$GPXUP;3631;08:10:23;0;50	04326;8	6115;0;0;54;
$GPXUP;3631;08:10:24;0;50	04335;8	61165;0;0;55;
$GPXUP;3631;08:10:25;0;50	04346;8	61178;0;0;56;
$GPXUP;3631;08:10:26;0;50	04357;8	61191;0;0;53;
$GPXUP;3631;08:10:27;0;50	04368;8	61202;0;0;50;
$GPXUP;3631;08:10:28;0;50	04377;8	61215;0;0;48;
$GPXUP;3631;08:10:29;0;50	04385;8	61228;0;0;49;
$GPXUP;3631;08:10:30;0;50	04396;8	6124;0;0;53;
$GPXUP;3631;08:10:31;0;50	04408;8	61249;0;0;56;
$GPXUP;3631;08:10:32;0;50	0442;8	6126;0;0;54;
$GPXUP;3631;08:10:33;0;50	04432;8	61272;0;0;53;
$GPXUP;3631;08:10:34;0;50	04444;8	61281;0;0;55;
$GPXUP;3631;08:10:35;0;50	04457;8	61286;0;0;56;
$GPXUP;3631;08:10:36;0;50	04471;8	6129;0;0;57;
$GPXUP;3631;08:10:37;0;50	04485;8	61294;0;0;55;
$GPXUP;3631;08:10:38;0;50	04498;8	613;0;0;53;
$GPXUP;3631;08:10:39;0;50	04508;8	61312;0;0;54;
$GPXUP;3631;08:10:40;0;50	04518;8	61327;0;0;55;
$GPXUP;3631;08:10:41;0;50	04527;8	61342;0;0;54;
$GPXUP;3631;08:10:42;0;50	04538;8	61356;0;0;55;
$GPXUP;3631;08:10:43;0;50	0455;8	61364;0;0;54;
$GPXUP;3631;08:10:44;0;50	04564;8	61367;0;0;58;
$GPXUP;3631;08:10:45;0;50	04579;8	61366;0;0;60;
$GPXUP;3631;08:10:46;0;50	04594;8	61362;0;0;61;
$GPXUP;3631;08:10:47;0;50	04609;8	61358;0;0;61;
$GPXUP;3631;08:10:48;0;50	04624;8	61354;0;0;61;
$GPXUP;3631;08:10:49;0;50	04639;8	61353;0;0;62;
$GPXUP;3631;08:10:50;0;50	04655;8	61351;0;0;62;
$GPXUP;3631;08:10:51;0;50	0467;8	6135;0;0;61;
$GPXUP;3631;08:10:52;0;50	04685;8	61352;0;0;60;
$GPXUP;3631;08:10:53;0;50	04699;8	6136;0;0;61;
$GPXUP;3631;08:10:54;0;50	04711;8	61372;0;0;56;
$GPXUP;3631;08:10:55;0;50	04722;8	61384;0;0;53;
$GPXUP;3631;08:10:56;0;50	04735;8	61391;0;0;55;
$GPXUP;3631;08:10:57;0;50	04749;8	61394;0;0;56;
$GPXUP;3631;08:10:58;0;50	04762;8	61398;0;0;56;
$GPXUP;3631;08:10:59;0;50	04775;8	61405;0;0;54;
$GPXUP;3631;08:11:00;0;50	04786;8	61416;0;0;52;
$GPXUP;3631;08:11:01;0;50	04797;8	61427;0;0;51;
$GPXUP;3631;08:11:02;0;50	04809;8	61435;0;0;51;
$GPXUP;3631;08:11:03;0;50	04821;8	61437;0;0;49;
$GPXUP;3631;08:11:04;0;50	04835;8	61434;0;0;59;
$GPXUP;3631;08:11:05;0;50	04849;8	61429;0;0;58;
$GPXUP;3631;08:11:06;0;50	04864;8	61426;0;0;57;
$GPXUP;3631;08:11:07;0;50	04878;8	61422;0;0;56;
$GPXUP;3631;08:11:08;0;50	04891;8	61416;0;0;58;
$GPXUP;3631;08:11:09;0;50	04904;8	61408;0;0;57;
$GPXUP;3631;08:11:10;0;50	04918;8	614;0;0;56;
$GPXUP;3631;08:11:11;0;50	04932;8	61393;0;0;58;
$GPXUP;3631;08:11:12;0;50	04945;8	61385;0;0;58;
$GPXUP;3631;08:11:13;0;50	04959;8	6138;0;0;59;
$GPXUP;3631;08:11:14;0;50	04974;8	61382;0;0;60;
$GPXUP;3631;08:11:15;0;50	04987;8	61389;0;0;57;
$GPXUP;3631;08:11:16;0;50	04998;8	61399;0;0;54;
$GPXUP;3631;08:11:17;0;50	05008;8	61411;0;0;52;
$GPXUP;3631;08:11:18;0;50	05019;8	61422;0;0;52;
$GPXUP;3631;08:11:19;0;50	0503;8	61432;0;0;54;
$GPXUP;3631;08:11:20;0;50	05042;8	61442;0;0;56;
$GPXUP;3631;08:11:21;0;50	05054;8	61454;0;0;57;
$GPXUP;3631;08:11:22;0;50	05065;8	61468;0;0;58;
$GPXUP;3631;08:11:23;0;50	05075;8	61481;0;0;50;
$GPXUP;3631;08:11:24;0;50	05086;8	61488;0;0;48;
$GPXUP;3631;08:11:25;0;50	05099;8	61488;0;0;53;
$GPXUP;3631;08:11:26;0;50	05114;8	61483;0;0;58;
$GPXUP;3631;08:11:27;0;50	05128;8	61476;0;0;58;
$GPXUP;3631;08:11:28;0;50	05142;8	6147;0;0;58;
$GPXUP;3631;08:11:29;0;50	05156;8	61463;0;0;57;
$GPXUP;3631;08:11:30;0;50	0517;8	61458;0;0;56;
$GPXUP;3631;08:11:31;0;50	05183;8	6145;0;0;58;
$GPXUP;3631;08:11:32;0;50	05197;8	61442;0;0;59;
$GPXUP;3631;08:11:33;0;50	05211;8	61435;0;0;57;
$GPXUP;3631;08:11:34;0;50	05225;8	6143;0;0;56;
$GPXUP;3631;08:11:35;0;50	05238;8	61426;0;0;56;
$GPXUP;3631;08:11:36;0;50	05252;8	61421;0;0;56;
$GPXUP;3631;08:11:37;0;50	05266;8	61417;0;0;56;
$GPXUP;3631;08:11:38;0;50	05279;8	6141;0;0;57;
$GPXUP;3631;08:11:39;0;50	05292;8	614;0;0;61;
$GPXUP;3631;08:11:40;0;50	05306;8	61386;0;0;64;
$GPXUP;3631;08:11:41;0;50	05319;8	61375;0;0;61;
$GPXUP;3631;08:11:42;0;50	05333;8	61368;0;0;58;
$GPXUP;3631;08:11:43;0;50	05347;8	61364;0;0;56;
$GPXUP;3631;08:11:44;0;50	05361;8	61364;0;0;55;
$GPXUP;3631;08:11:45;0;50	05374;8	61367;0;0;54;
$GPXUP;3631;08:11:46;0;50	05388;8	6137;0;0;54;
$GPXUP;3631;08:11:47;0;50	05401;8	61375;0;0;53;
$GPXUP;3631;08:11:48;0;50	05414;8	61381;0;0;53;
$GPXUP;3631;08:11:49;0;50	05426;8	61387;0;0;53;
$GPXUP;3631;08:11:50;0;50	0544;8	6139;0;0;54;
$GPXUP;3631;08:11:51;0;50	05453;8	61392;0;0;57;
$GPXUP;3631;08:11:52;0;50	05468;8	6139;0;0;59;
$GPXUP;3631;08:11:53;0;50	05482;8	61385;0;0;61;
$GPXUP;3631;08:11:54;0;50	05497;8	61378;0;0;63;
$GPXUP;3631;08:11:55;0;50	05512;8	61369;0;0;62;
$GPXUP;3631;08:11:56;0;50	05526;8	61361;0;0;62;
$GPXUP;3631;08:11:57;0;50	05541;8	61356;0;0;59;
$GPXUP;3631;08:11:58;0;50	05555;8	61354;0;0;54;
$GPXUP;3631;08:11:59;0;50	05568;8	61356;0;0;54;
$GPXUP;3631;08:12:00;0;50	05582;8	61358;0;0;54;
$GPXUP;3631;08:12:01;0;50	05595;8	61361;0;0;53;
$GPXUP;3631;08:12:02;0;50	05607;8	61366;0;0;51;
$GPXUP;3631;08:12:03;0;50	05619;8	61374;0;0;51;
$GPXUP;3631;08:12:04;0;50	05629;8	61386;0;0;53;
$GPXUP;3631;08:12:05;0;50	05638;8	61402;0;0;52;
$GPXUP;3631;08:12:06;0;50	05647;8	61415;0;0;52;
$GPXUP;3631;08:12:07;0;50	05658;8	61426;0;0;53;
$GPXUP;3631;08:12:08;0;50	0567;8	61434;0;0;54;
$GPXUP;3631;08:12:09;0;50	05683;8	61442;0;0;56;
$GPXUP;3631;08:12:10;0;50	05697;8	61448;0;0;60;
$GPXUP;3631;08:12:11;0;50	05711;8	61455;0;0;61;
$GPXUP;3631;08:12:12;0;50	05725;8	61463;0;0;58;
$GPXUP;3631;08:12:13;0;50	05738;8	6147;0;0;50;
$GPXUP;3631;08:12:14;0;50	0575;8	61474;0;0;52;
$GPXUP;3631;08:12:15;0;50	05764;8	61473;0;0;54;
$GPXUP;3631;08:12:16;0;50	05778;8	61472;0;0;55;
$GPXUP;3631;08:12:17;0;50	05791;8	61469;0;0;56;
$GPXUP;3631;08:12:18;0;50	05805;8	61464;0;0;59;
$GPXUP;3631;08:12:19;0;50	0582;8	6146;0;0;63;
$GPXUP;3631;08:12:20;0;50	05836;8	6146;0;0;64;
$GPXUP;3631;08:12:21;0;50	0585;8	61465;0;0;58;
$GPXUP;3631;08:12:22;0;50	05864;8	61471;0;0;57;
$GPXUP;3631;08:12:23;0;50	05878;8	61474;0;0;57;
$GPXUP;3631;08:12:24;0;50	05892;8	61472;0;0;59;
$GPXUP;3631;08:12:25;0;50	05907;8	61468;0;0;60;
$GPXUP;3631;08:12:26;0;50	05921;8	61463;0;0;60;
$GPXUP;3631;08:12:27;0;50	05936;8	61458;0;0;58;
$GPXUP;3631;08:12:28;0;50	0595;8	61454;0;0;58;
$GPXUP;3631;08:12:29;0;50	05964;8	6145;0;0;58;
$GPXUP;3631;08:12:30;0;50	05978;8	61444;0;0;58;
$GPXUP;3631;08:12:31;0;50	05992;8	61439;0;0;59;
$GPXUP;3631;08:12:32;0;50	06006;8	61435;0;0;58;
$GPXUP;3631;08:12:33;0;50	0602;8	61433;0;0;57;
$GPXUP;3631;08:12:34;0;50	06035;8	61433;0;0;56;
$GPXUP;3631;08:12:35;0;50	06049;8	61432;0;0;58;
$GPXUP;3631;08:12:36;0;50	06063;8	6143;0;0;58;
$GPXUP;3631;08:12:37;0;50	06078;8	61424;0;0;62;
$GPXUP;3631;08:12:38;0;50	06092;8	61412;0;0;68;
$GPXUP;3631;08:12:39;0;50	06107;8	61399;0;0;68;
$GPXUP;3631;08:12:40;0;50	06121;8	61387;0;0;64;
$GPXUP;3631;08:12:41;0;50	06135;8	61376;0;0;62;
$GPXUP;3631;08:12:42;0;50	06148;8	61362;0;0;63;
$GPXUP;3631;08:12:43;0;50	06159;8	61344;0;0;65;
$GPXUP;3631;08:12:44;0;50	0617;8	61325;0;0;67;
$GPXUP;3631;08:12:45;0;50	06181;8	61306;0;0;66;
$GPXUP;3631;08:12:46;0;50	06192;8	61288;0;0;63;
$GPXUP;3631;08:12:47;0;50	06204;8	61274;0;0;60;
$GPXUP;3631;08:12:48;0;50	06216;8	61261;0;0;57;
$GPXUP;3631;08:12:49;0;50	06229;8	61252;0;0;55;
$GPXUP;3631;08:12:50;0;50	06242;8	61245;0;0;54;
$GPXUP;3631;08:12:51;0;50	06255;8	61238;0;0;55;
$GPXUP;3631;08:12:52;0;50	06268;8	61232;0;0;55;
$GPXUP;3631;08:12:53;0;50	06281;8	61227;0;0;55;
$GPXUP;3631;08:12:54;0;50	06294;8	61221;0;0;56;
$GPXUP;3631;08:12:55;0;50	06308;8	61214;0;0;59;
$GPXUP;3631;08:12:56;0;50	06321;8	61204;0;0;61;
$GPXUP;3631;08:12:57;0;50	06334;8	61191;0;0;63;
$GPXUP;3631;08:12:58;0;50	06347;8	61178;0;0;62;
$GPXUP;3631;08:12:59;0;50	06361;8	61167;0;0;61;
$GPXUP;3631;08:13:00;0;50	06375;8	61158;0;0;59;
$GPXUP;3631;08:13:01;0;50	06388;8	61154;0;0;55;
$GPXUP;3631;08:13:02;0;50	06402;8	6115;0;0;55;
$GPXUP;3631;08:13:03;0;50	06416;8	61146;0;0;57;
$GPXUP;3631;08:13:04;0;50	0643;8	61144;0;0;57;
$GPXUP;3631;08:13:05;0;50	06444;8	61145;0;0;57;
$GPXUP;3631;08:13:06;0;50	06458;8	61146;0;0;57;
$GPXUP;3631;08:13:07;0;50	06472;8	61148;0;0;57;
$GPXUP;3631;08:13:08;0;50	06487;8	61149;0;0;59;
$GPXUP;3631;08:13:09;0;50	06501;8	61148;0;0;60;
$GPXUP;3631;08:13:10;0;50	06516;8	61149;0;0;59;
$GPXUP;3631;08:13:11;0;50	06531;8	61151;0;0;59;
$GPXUP;3631;08:13:12;0;50	06545;8	61154;0;0;58;
$GPXUP;3631;08:13:13;0;50	0656;8	61158;0;0;59;
$GPXUP;3631;08:13:14;0;50	06574;8	61161;0;0;59;
$GPXUP;3631;08:13:15;0;50	06588;8	61165;0;0;58;
$GPXUP;3631;08:13:16;0;50	06602;8	61169;0;0;56;
$GPXUP;3631;08:13:17;0;50	06616;8	61171;0;0;57;
$GPXUP;3631;08:13:18;0;50	0663;8	61171;0;0;58;
$GPXUP;3631;08:13:19;0;50	06645;8	6117;0;0;55;
$GPXUP;3631;08:13:20;0;50	06658;8	61169;0;0;55;
$GPXUP;3631;08:13:21;0;50	06672;8	61164;0;0;55;
$GPXUP;3631;08:13:22;0;50	06685;8	6116;0;0;55;
$GPXUP;3631;08:13:23;0;50	06698;8	61158;0;0;54;
$GPXUP;3631;08:13:24;0;50	06712;8	6116;0;0;56;
$GPXUP;3631;08:13:25;0;50	06725;8	61163;0;0;55;
$GPXUP;3631;08:13:26;0;50	06737;8	61158;0;0;46;
$GPXUP;3631;08:13:27;0;50	0675;8	61147;0;0;62;
$GPXUP;3631;08:13:28;0;50	06766;8	61135;0;0;65;
$GPXUP;3631;08:13:29;0;50	06782;8	61122;0;0;66;
$GPXUP;3631;08:13:30;0;50	06797;8	61114;0;0;61;
$GPXUP;3631;08:13:31;0;50	06811;8	61106;0;0;57;
$GPXUP;3631;08:13:32;0;50	06825;8	61097;0;0;58;
$GPXUP;3631;08:13:33;0;50	06838;8	61088;0;0;57;
$GPXUP;3631;08:13:34;0;50	06852;8	61083;0;0;56;
$GPXUP;3631;08:13:35;0;50	06866;8	61082;0;0;55;
$GPXUP;3631;08:13:36;0;50	06879;8	61085;0;0;55;
$GPXUP;3631;08:13:37;0;50	06893;8	61089;0;0;57;
$GPXUP;3631;08:13:38;0;50	06907;8	61093;0;0;60;
$GPXUP;3631;08:13:39;0;50	06922;8	61098;0;0;60;
$GPXUP;3631;08:13:40;0;50	06936;8	61103;0;0;60;
$GPXUP;3631;08:13:41;0;50	0695;8	61106;0;0;59;
$GPXUP;3631;08:13:42;0;50	06965;8	61109;0;0;58;
$GPXUP;3631;08:13:43;0;50	06979;8	61111;0;0;57;
$GPXUP;3631;08:13:44;0;50	06994;8	61112;0;0;56;
$GPXUP;3631;08:13:45;0;50	07008;8	61112;0;0;58;
$GPXUP;3631;08:13:46;0;50	07022;8	61115;0;0;56;
$GPXUP;3631;08:13:47;0;50	07035;8	61122;0;0;55;
$GPXUP;3631;08:13:48;0;50	07046;8	61132;0;0;54;
$GPXUP;3631;08:13:49;0;50	07057;8	61144;0;0;53;
$GPXUP;3631;08:13:50;0;50	07067;8	61156;0;0;49;
$GPXUP;3631;08:13:51;0;50	07077;8	61166;0;0;47;
$GPXUP;3631;08:13:52;0;50	07088;8	61172;0;0;47;
$GPXUP;3631;08:13:53;0;50	07101;8	6117;0;0;52;
$GPXUP;3631;08:13:54;0;50	07114;8	61164;0;0;54;
$GPXUP;3631;08:13:55;0;50	07127;8	61157;0;0;55;
$GPXUP;3631;08:13:56;0;50	0714;8	61149;0;0;56;
$GPXUP;3631;08:13:57;0;50	07153;8	61139;0;0;60;
$GPXUP;3631;08:13:58;0;50	07167;8	61129;0;0;60;
$GPXUP;3631;08:13:59;0;50	0718;8	61118;0;0;61;
$GPXUP;3631;08:14:00;0;50	07194;8	6111;0;0;60;
$GPXUP;3631;08:14:01;0;50	07209;8	61101;0;0;61;
$GPXUP;3631;08:14:02;0;50	07223;8	61091;0;0;65;
$GPXUP;3631;08:14:03;0;50	07237;8	61078;0;0;65;
$GPXUP;3631;08:14:04;0;50	07251;8	61065;0;0;66;
$GPXUP;3631;08:14:05;0;50	07265;8	61051;0;0;66;
$GPXUP;3631;08:14:06;0;50	07279;8	61036;0;0;68;
$GPXUP;3631;08:14:07;0;50	07293;8	61021;0;0;66;
$GPXUP;3631;08:14:08;0;50	07308;8	61011;0;0;63;
$GPXUP;3631;08:14:09;0;50	07322;8	61004;0;0;61;
$GPXUP;3631;08:14:10;0;50	07337;8	60998;0;0;62;
$GPXUP;3631;08:14:11;0;50	07353;8	60992;0;0;65;
$GPXUP;3631;08:14:12;0;50	07368;8	60985;0;0;66;
$GPXUP;3631;08:14:13;0;50	07384;8	60978;0;0;68;
$GPXUP;3631;08:14:14;0;50	074;8	60971;0;0;59;
$GPXUP;3631;08:14:15;0;50	07415;8	60966;0;0;64;
$GPXUP;3631;08:14:16;0;50	0743;8	60961;0;0;62;
$GPXUP;3631;08:14:17;0;50	07445;8	60953;0;0;64;
$GPXUP;3631;08:14:18;0;50	07461;8	60949;0;0;66;
$GPXUP;3631;08:14:19;0;50	07476;8	60952;0;0;60;
$GPXUP;3631;08:14:20;0;50	07488;8	60959;0;0;53;
$GPXUP;3631;08:14:21;0;50	075;8	60964;0;0;52;
$GPXUP;3631;08:14:22;0;50	07513;8	60964;0;0;53;
$GPXUP;3631;08:14:23;0;50	07526;8	60959;0;0;55;
$GPXUP;3631;08:14:24;0;50	07539;8	60951;0;0;57;
$GPXUP;3631;08:14:25;0;50	07553;8	60944;0;0;58;
$GPXUP;3631;08:14:26;0;50	07566;8	60941;0;0;56;
$GPXUP;3631;08:14:27;0;50	0758;8	60942;0;0;54;
$GPXUP;3631;08:14:28;0;50	07594;8	60943;0;0;54;
$GPXUP;3631;08:14:29;0;50	07607;8	60941;0;0;55;
$GPXUP;3631;08:14:30;0;50	0762;8	60934;0;0;57;
$GPXUP;3631;08:14:31;0;50	07633;8	60925;0;0;58;
$GPXUP;3631;08:14:32;0;50	07646;8	60917;0;0;55;
$GPXUP;3631;08:14:33;0;50	07658;8	60912;0;0;51;
$GPXUP;3631;08:14:34;0;50	07671;8	6091;0;0;50;
$GPXUP;3631;08:14:35;0;50	07683;8	60913;0;0;51;
$GPXUP;3631;08:14:36;0;50	07696;8	60919;0;0;54;
$GPXUP;3631;08:14:37;0;50	07709;8	60927;0;0;62;
$GPXUP;3631;08:14:38;0;50	07722;8	60936;0;0;60;
$GPXUP;3631;08:14:39;0;50	07735;8	60947;0;0;57;
$GPXUP;3631;08:14:40;0;50	07747;8	60956;0;0;55;
$GPXUP;3631;08:14:41;0;50	0776;8	60964;0;0;55;
$GPXUP;3631;08:14:42;0;50	07773;8	60969;0;0;56;
$GPXUP;3631;08:14:43;0;50	07787;8	60971;0;0;58;
$GPXUP;3631;08:14:44;0;50	07801;8	6097;0;0;60;
$GPXUP;3631;08:14:45;0;50	07816;8	60971;0;0;60;
$GPXUP;3631;08:14:46;0;50	07831;8	60973;0;0;60;
$GPXUP;3631;08:14:47;0;50	07846;8	60976;0;0;59;
$GPXUP;3631;08:14:48;0;50	0786;8	60982;0;0;57;
$GPXUP;3631;08:14:49;0;50	07872;8	60991;0;0;54;
$GPXUP;3631;08:14:50;0;50	07883;8	61001;0;0;52;
$GPXUP;3631;08:14:51;0;50	07895;8	6101;0;0;53;
$GPXUP;3631;08:14:52;0;50	07908;8	61016;0;0;56;
$GPXUP;3631;08:14:53;0;50	07922;8	61017;0;0;59;
$GPXUP;3631;08:14:54;0;50	07937;8	61018;0;0;59;
$GPXUP;3631;08:14:55;0;50	07952;8	61023;0;0;59;
$GPXUP;3631;08:14:56;0;50	07965;8	6103;0;0;58;
$GPXUP;3631;08:14:57;0;50	07979;8	61038;0;0;57;
$GPXUP;3631;08:14:58;0;50	07992;8	61047;0;0;57;
$GPXUP;3631;08:14:59;0;50	08005;8	61055;0;0;58;
$GPXUP;3631;08:15:00;0;50	08019;8	61061;0;0;59;
$GPXUP;3631;08:15:01;0;50	08033;8	61065;0;0;59;
$GPXUP;3631;08:15:02;0;50	08048;8	61068;0;0;60;
$GPXUP;3631;08:15:03;0;50	08062;8	61072;0;0;60;
$GPXUP;3631;08:15:04;0;50	08076;8	61078;0;0;60;
$GPXUP;3631;08:15:05;0;50	08091;8	61085;0;0;60;
$GPXUP;3631;08:15:06;0;50	08105;8	61091;0;0;60;
$GPXUP;3631;08:15:07;0;50	0812;8	61096;0;0;60;
$GPXUP;3631;08:15:08;0;50	08134;8	611;0;0;58;
$GPXUP;3631;08:15:09;0;50	08148;8	61105;0;0;55;
$GPXUP;3631;08:15:10;0;50	08161;8	61109;0;0;53;
$GPXUP;3631;08:15:11;0;50	08175;8	61114;0;0;56;
$GPXUP;3631;08:15:12;0;50	08188;8	61123;0;0;56;
$GPXUP;3631;08:15:13;0;50	082;8	61134;0;0;54;
$GPXUP;3631;08:15:14;0;50	08212;8	61142;0;0;55;
$GPXUP;3631;08:15:15;0;50	08226;8	61148;0;0;57;
$GPXUP;3631;08:15:16;0;50	0824;8	61153;0;0;56;
$GPXUP;3631;08:15:17;0;50	08253;8	61157;0;0;56;
$GPXUP;3631;08:15:18;0;50	08267;8	61161;0;0;58;
$GPXUP;3631;08:15:19;0;50	08281;8	61167;0;0;58;
$GPXUP;3631;08:15:20;0;50	08295;8	61174;0;0;62;
$GPXUP;3631;08:15:21;0;50	0831;8	61182;0;0;65;
$GPXUP;3631;08:15:22;0;50	08325;8	61187;0;0;63;
$GPXUP;3631;08:15:23;0;50	08341;8	61189;0;0;65;
$GPXUP;3631;08:15:24;0;50	08357;8	61189;0;0;64;
$GPXUP;3631;08:15:25;0;50	08373;8	6119;0;0;58;
$GPXUP;3631;08:15:26;0;50	08387;8	61192;0;0;58;
$GPXUP;3631;08:15:27;0;50	08401;8	61198;0;0;56;
$GPXUP;3631;08:15:28;0;50	08412;8	61209;0;0;53;
$GPXUP;3631;08:15:29;0;50	08423;8	61221;0;0;52;
$GPXUP;3631;08:15:30;0;50	08433;8	61234;0;0;51;
$GPXUP;3631;08:15:31;0;50	08443;8	61245;0;0;51;
$GPXUP;3631;08:15:32;0;50	08455;8	61252;0;0;51;
$GPXUP;3631;08:15:33;0;50	08468;8	61256;0;0;52;
$GPXUP;3631;08:15:34;0;50	0848;8	6126;0;0;55;
$GPXUP;3631;08:15:35;0;50	08493;8	61266;0;0;55;
$GPXUP;3631;08:15:36;0;50	08505;8	61275;0;0;54;
$GPXUP;3631;08:15:37;0;50	08517;8	61286;0;0;53;
$GPXUP;3631;08:15:38;0;50	08528;8	61296;0;0;54;
$GPXUP;3631;08:15:39;0;50	0854;8	61305;0;0;54;
$GPXUP;3631;08:15:40;0;50	08552;8	61316;0;0;53;
$GPXUP;3631;08:15:41;0;50	08562;8	61327;0;0;53;
$GPXUP;3631;08:15:42;0;50	08573;8	61339;0;0;53;
$GPXUP;3631;08:15:43;0;50	08585;8	61349;0;0;54;
$GPXUP;3631;08:15:44;0;50	08597;8	61357;0;0;54;
$GPXUP;3631;08:15:45;0;50	08609;8	61367;0;0;55;
$GPXUP;3631;08:15:46;0;50	0862;8	61379;0;0;54;
$GPXUP;3631;08:15:47;0;50	08631;8	61391;0;0;52;
$GPXUP;3631;08:15:48;0;50	08643;8	61399;0;0;52;
$GPXUP;3631;08:15:49;0;50	08656;8	61403;0;0;54;
$GPXUP;3631;08:15:50;0;50	0867;8	61405;0;0;56;
$GPXUP;3631;08:15:51;0;50	08684;8	61403;0;0;58;
$GPXUP;3631;08:15:52;0;50	08698;8	61398;0;0;59;
$GPXUP;3631;08:15:53;0;50	08713;8	61397;0;0;60;
$GPXUP;3631;08:15:54;0;50	08727;8	61401;0;0;59;
$GPXUP;3631;08:15:55;0;50	08741;8	61408;0;0;58;
$GPXUP;3631;08:15:56;0;50	08754;8	61418;0;0;57;
$GPXUP;3631;08:15:57;0;50	08766;8	6143;0;0;57;
$GPXUP;3631;08:15:58;0;50	08778;8	6144;0;0;57;
$GPXUP;3631;08:15:59;0;50	08791;8	61447;0;0;57;
$GPXUP;3631;08:16:00;0;50	08805;8	61455;0;0;58;
$GPXUP;3631;08:16:01;0;50	08817;8	61467;0;0;60;
$GPXUP;3631;08:16:02;0;50	08828;8	61483;0;0;60;
$GPXUP;3631;08:16:03;0;50	08837;8	61501;0;0;56;
$GPXUP;3631;08:16:04;0;50	08847;8	61515;0;0;50;
$GPXUP;3631;08:16:05;0;50	08859;8	61526;0;0;54;
$GPXUP;3631;08:16:06;0;50	0887;8	61537;0;0;57;
$GPXUP;3631;08:16:07;0;50	08883;8	61547;0;0;56;
$GPXUP;3631;08:16:08;0;50	08896;8	61553;0;0;57;
$GPXUP;3631;08:16:09;0;50	0891;8	61558;0;0;57;
$GPXUP;3631;08:16:10;0;50	08924;8	6156;0;0;57;
$GPXUP;3631;08:16:11;0;50	08939;8	61558;0;0;59;
$GPXUP;3631;08:16:12;0;50	08953;8	61556;0;0;58;
$GPXUP;3631;08:16:13;0;50	08968;8	61558;0;0;58;
$GPXUP;3631;08:16:14;0;50	08982;8	61561;0;0;57;
$GPXUP;3631;08:16:15;0;50	08996;8	6156;0;0;57;
$GPXUP;3631;08:16:16;0;50	0901;8	61556;0;0;59;
$GPXUP;3631;08:16:17;0;50	09025;8	6155;0;0;59;
$GPXUP;3631;08:16:18;0;50	09039;8	61546;0;0;58;
$GPXUP;3631;08:16:19;0;50	09054;8	61544;0;0;57;
$GPXUP;3631;08:16:20;0;50	09068;8	61542;0;0;58;
$GPXUP;3631;08:16:21;0;50	09083;8	61541;0;0;61;
$GPXUP;3631;08:16:22;0;50	09098;8	61543;0;0;60;
$GPXUP;3631;08:16:23;0;50	09112;8	61548;0;0;59;
$GPXUP;3631;08:16:24;0;50	09126;8	61556;0;0;58;
$GPXUP;3631;08:16:25;0;50	09139;8	61564;0;0;57;
$GPXUP;3631;08:16:26;0;50	09153;8	61572;0;0;57;
$GPXUP;3631;08:16:27;0;50	09166;8	61574;0;0;52;
$GPXUP;3631;08:16:28;0;50	0918;8	61567;0;0;59;
$GPXUP;3631;08:16:29;0;50	09195;8	61555;0;0;68;
$GPXUP;3631;08:16:30;0;50	09212;8	61544;0;0;70;
$GPXUP;3631;08:16:31;0;50	09228;8	61533;0;0;70;
$GPXUP;3631;08:16:32;0;50	09244;8	61521;0;0;69;
$GPXUP;3631;08:16:33;0;50	09259;8	61507;0;0;71;
$GPXUP;3631;08:16:34;0;50	09274;8	61493;0;0;67;
$GPXUP;3631;08:16:35;0;50	09288;8	6148;0;0;64;
$GPXUP;3631;08:16:36;0;50	09302;8	61469;0;0;62;
$GPXUP;3631;08:16:37;0;50	09316;8	61459;0;0;63;
$GPXUP;3631;08:16:38;0;50	09331;8	61448;0;0;63;
$GPXUP;3631;08:16:39;0;50	09345;8	6144;0;0;61;
$GPXUP;3631;08:16:40;0;50	0936;8	61437;0;0;57;
$GPXUP;3631;08:16:41;0;50	09374;8	61439;0;0;54;
$GPXUP;3631;08:16:42;0;50	09386;8	61443;0;0;53;
$GPXUP;3631;08:16:43;0;50	09399;8	61446;0;0;53;
$GPXUP;3631;08:16:44;0;50	09412;8	61446;0;0;55;
$GPXUP;3631;08:16:45;0;50	09426;8	61443;0;0;56;
$GPXUP;3631;08:16:46;0;50	0944;8	61438;0;0;57;
$GPXUP;3631;08:16:47;0;50	09454;8	61433;0;0;58;
$GPXUP;3631;08:16:48;0;50	09468;8	61425;0;0;59;
$GPXUP;3631;08:16:49;0;50	09482;8	61417;0;0;59;
$GPXUP;3631;08:16:50;0;50	09496;8	61412;0;0;57;
$GPXUP;3631;08:16:51;0;50	0951;8	6141;0;0;56;
$GPXUP;3631;08:16:52;0;50	09524;8	61407;0;0;59;
$GPXUP;3631;08:16:53;0;50	09538;8	61401;0;0;60;
$GPXUP;3631;08:16:54;0;50	09552;8	61392;0;0;62;
$GPXUP;3631;08:16:55;0;50	09566;8	61383;0;0;62;
$GPXUP;3631;08:16:56;0;50	09581;8	61376;0;0;61;
$GPXUP;3631;08:16:57;0;50	09596;8	6137;0;0;60;
$GPXUP;3631;08:16:58;0;50	0961;8	61362;0;0;61;
$GPXUP;3631;08:16:59;0;50	09625;8	61354;0;0;62;
$GPXUP;3631;08:17:00;0;50	0964;8	61348;0;0;62;
$GPXUP;3631;08:17:01;0;50	09654;8	61346;0;0;61;
$GPXUP;3631;08:17:02;0;50	09669;8	6135;0;0;59;
$GPXUP;3631;08:17:03;0;50	09684;8	61353;0;0;59;
$GPXUP;3631;08:17:04;0;50	09698;8	61354;0;0;59;
$GPXUP;3631;08:17:05;0;50	09713;8	61354;0;0;59;
$GPXUP;3631;08:17:06;0;50	09728;8	61354;0;0;58;
$GPXUP;3631;08:17:07;0;50	09742;8	61354;0;0;59;
$GPXUP;3631;08:17:08;0;50	09757;8	61355;0;0;57;
$GPXUP;3631;08:17:09;0;50	09771;8	61358;0;0;56;
$GPXUP;3631;08:17:10;0;50	09784;8	6136;0;0;54;
$GPXUP;3631;08:17:11;0;50	09798;8	61363;0;0;53;
$GPXUP;3631;08:17:12;0;50	0981;8	61366;0;0;51;
$GPXUP;3631;08:17:13;0;50	09822;8	6137;0;0;48;
$GPXUP;3631;08:17:14;0;50	09834;8	61374;0;0;49;
$GPXUP;3631;08:17:15;0;50	09846;8	61377;0;0;49;
$GPXUP;3631;08:17:16;0;50	09858;8	61383;0;0;47;
$GPXUP;3631;08:17:17;0;50	09867;8	6139;0;0;41;
$GPXUP;3631;08:17:18;0;50	09876;8	61396;0;0;38;
$GPXUP;3631;08:17:19;0;50	09886;8	61401;0;0;41;
$GPXUP;3631;08:17:20;0;50	09896;8	61408;0;0;53;
$GPXUP;3631;08:17:21;0;50	09908;8	61417;0;0;57;
$GPXUP;3631;08:17:22;0;50	0992;8	61429;0;0;58;
$GPXUP;3631;08:17:23;0;50	09932;8	61441;0;0;57;
$GPXUP;3631;08:17:24;0;50	09945;8	61449;0;0;56;
$GPXUP;3631;08:17:25;0;50	09959;8	61452;0;0;57;
$GPXUP;3631;08:17:26;0;50	09973;8	61453;0;0;58;
$GPXUP;3631;08:17:27;0;50	09988;8	61449;0;0;59;
$GPXUP;3631;08:17:28;0;50	10002;8	61443;0;0;60;
$GPXUP;3631;08:17:29;0;50	10017;8	61443;0;0;65;
$GPXUP;3631;08:17:30;0;50	10031;8	61448;0;0;60;
$GPXUP;3631;08:17:31;0;50	10044;8	61457;0;0;55;
$GPXUP;3631;08:17:32;0;50	10056;8	61466;0;0;56;
$GPXUP;3631;08:17:33;0;50	10068;8	61476;0;0;58;
$GPXUP;3631;08:17:34;0;50	1008;8	61486;0;0;58;
$GPXUP;3631;08:17:35;0;50	10091;8	61499;0;0;57;
$GPXUP;3631;08:17:36;0;50	10101;8	61514;0;0;57;
$GPXUP;3631;08:17:37;0;50	10111;8	6153;0;0;57;
[truncated: 439 more rows]
