# Supplementary material for: Pigeon Navigation: Different Routes Lead to Frankfurt
Source: PLoS One. 2014 Nov 12;9(11):e112439. doi: 10.1371/journal.pone.0112439 (PMC4229201; doi:10.1371/journal.pone.0112439)
Supplement: File S4 — Files containing the original track data and a ‘Read me’ explaining the data format. (ZIP) [file pone.0112439.s004.zip › S-GH/090731xup06_214.log]

$GPXUP;3631;07:57:37;0;49	93584;8	5852;0;0;0;
$GPXUP;3631;07:57:38;0;49	93583;8	58517;0;0;6;
$GPXUP;3631;07:57:39;0;49	93582;8	58512;0;0;13;
$GPXUP;3631;07:57:40;0;49	93578;8	58501;0;0;27;
$GPXUP;3631;07:57:41;0;49	9357;8	58486;0;0;41;
$GPXUP;3631;07:57:42;0;49	93559;8	58468;0;0;56;
$GPXUP;3631;07:57:43;0;49	9355;8	58448;0;0;58;
$GPXUP;3631;07:57:44;0;49	93544;8	58427;0;0;56;
$GPXUP;3631;07:57:45;0;49	93543;8	58404;0;0;57;
$GPXUP;3631;07:57:46;0;49	93543;8	5838;0;0;60;
$GPXUP;3631;07:57:47;0;49	93542;8	58356;0;0;61;
$GPXUP;3631;07:57:48;0;49	9354;8	58332;0;0;59;
$GPXUP;3631;07:57:49;0;49	93537;8	5831;0;0;59;
$GPXUP;3631;07:57:50;0;49	93531;8	58289;0;0;59;
$GPXUP;3631;07:57:51;0;49	93521;8	58273;0;0;54;
$GPXUP;3631;07:57:52;0;49	93508;8	58262;0;0;56;
$GPXUP;3631;07:57:53;0;49	93497;8	58248;0;0;58;
$GPXUP;3631;07:57:54;0;49	93486;8	58231;0;0;60;
$GPXUP;3631;07:57:55;0;49	93479;8	58211;0;0;60;
$GPXUP;3631;07:57:56;0;49	93475;8	58189;0;0;57;
$GPXUP;3631;07:57:57;0;49	93477;8	5817;0;0;46;
$GPXUP;3631;07:57:58;0;49	93486;8	58155;0;0;39;
$GPXUP;3631;07:57:59;0;49	93499;8	5815;0;0;37;
$GPXUP;3631;07:58:00;0;49	93512;8	58157;0;0;44;
$GPXUP;3631;07:58:01;0;49	93517;8	58169;0;0;29;
$GPXUP;3631;07:58:02;0;49	93514;8	58186;0;0;25;
$GPXUP;3631;07:58:03;0;49	93506;8	58203;0;0;33;
$GPXUP;3631;07:58:04;0;49	93494;8	58216;0;0;43;
$GPXUP;3631;07:58:05;0;49	93482;8	58224;0;0;43;
$GPXUP;3631;07:58:06;0;49	93469;8	58222;0;0;43;
$GPXUP;3631;07:58:07;0;49	93455;8	58211;0;0;55;
$GPXUP;3631;07:58:08;0;49	93442;8	58191;0;0;62;
$GPXUP;3631;07:58:09;0;49	93436;8	58168;0;0;58;
$GPXUP;3631;07:58:10;0;49	93435;8	58144;0;0;53;
$GPXUP;3631;07:58:11;0;49	9344;8	58124;0;0;44;
$GPXUP;3631;07:58:12;0;49	9345;8	58111;0;0;38;
$GPXUP;3631;07:58:13;0;49	93464;8	58106;0;0;37;
$GPXUP;3631;07:58:14;0;49	93477;8	58114;0;0;44;
$GPXUP;3631;07:58:15;0;49	93484;8	58128;0;0;36;
$GPXUP;3631;07:58:16;0;49	93485;8	58146;0;0;33;
$GPXUP;3631;07:58:17;0;49	93482;8	58164;0;0;37;
$GPXUP;3631;07:58:18;0;49	93479;8	5818;0;0;40;
$GPXUP;3631;07:58:19;0;49	93476;8	58196;0;0;40;
$GPXUP;3631;07:58:20;0;49	93473;8	58212;0;0;41;
$GPXUP;3631;07:58:21;0;49	9347;8	58228;0;0;39;
$GPXUP;3631;07:58:22;0;49	9347;8	58243;0;0;35;
$GPXUP;3631;07:58:23;0;49	93472;8	58255;0;0;31;
$GPXUP;3631;07:58:24;0;49	93476;8	58265;0;0;30;
$GPXUP;3631;07:58:25;0;49	93481;8	58275;0;0;32;
$GPXUP;3631;07:58:26;0;49	93486;8	58285;0;0;33;
$GPXUP;3631;07:58:27;0;49	93489;8	58297;0;0;34;
$GPXUP;3631;07:58:28;0;49	93488;8	5831;0;0;35;
$GPXUP;3631;07:58:29;0;49	93482;8	58322;0;0;34;
$GPXUP;3631;07:58:30;0;49	9347;8	58328;0;0;39;
$GPXUP;3631;07:58:31;0;49	93452;8	58325;0;0;56;
$GPXUP;3631;07:58:32;0;49	93432;8	58311;0;0;69;
$GPXUP;3631;07:58:33;0;49	93415;8	58291;0;0;71;
$GPXUP;3631;07:58:34;0;49	93403;8	58269;0;0;70;
$GPXUP;3631;07:58:35;0;49	93393;8	58244;0;0;70;
$GPXUP;3631;07:58:36;0;49	93386;8	58218;0;0;69;
$GPXUP;3631;07:58:37;0;49	93384;8	58192;0;0;66;
$GPXUP;3631;07:58:38;0;49	93385;8	58166;0;0;62;
$GPXUP;3631;07:58:39;0;49	93392;8	58144;0;0;56;
$GPXUP;3631;07:58:40;0;49	93402;8	58127;0;0;54;
$GPXUP;3631;07:58:41;0;49	93416;8	58115;0;0;57;
$GPXUP;3631;07:58:42;0;49	93431;8	58107;0;0;55;
$GPXUP;3631;07:58:43;0;49	93446;8	58106;0;0;54;
$GPXUP;3631;07:58:44;0;49	93459;8	58112;0;0;55;
$GPXUP;3631;07:58:45;0;49	93468;8	58126;0;0;47;
$GPXUP;3631;07:58:46;0;49	93471;8	58145;0;0;44;
$GPXUP;3631;07:58:47;0;49	93472;8	58165;0;0;45;
$GPXUP;3631;07:58:48;0;49	93472;8	58183;0;0;45;
$GPXUP;3631;07:58:49;0;49	93475;8	582;0;0;40;
$GPXUP;3631;07:58:50;0;49	93481;8	58212;0;0;39;
$GPXUP;3631;07:58:51;0;49	93487;8	58225;0;0;38;
$GPXUP;3631;07:58:52;0;49	9349;8	58239;0;0;40;
$GPXUP;3631;07:58:53;0;49	93492;8	58254;0;0;40;
$GPXUP;3631;07:58:54;0;49	93497;8	58268;0;0;41;
$GPXUP;3631;07:58:55;0;49	93504;8	5828;0;0;40;
$GPXUP;3631;07:58:56;0;49	93511;8	58291;0;0;40;
$GPXUP;3631;07:58:57;0;49	93517;8	58302;0;0;38;
$GPXUP;3631;07:58:58;0;49	9352;8	58317;0;0;40;
$GPXUP;3631;07:58:59;0;49	93521;8	58332;0;0;41;
$GPXUP;3631;07:59:00;0;49	93524;8	58348;0;0;41;
$GPXUP;3631;07:59:01;0;49	93528;8	58363;0;0;41;
$GPXUP;3631;07:59:02;0;49	93532;8	58377;0;0;41;
$GPXUP;3631;07:59:03;0;49	93535;8	58393;0;0;43;
$GPXUP;3631;07:59:04;0;49	93536;8	5841;0;0;44;
$GPXUP;3631;07:59:05;0;49	93537;8	58427;0;0;45;
$GPXUP;3631;07:59:06;0;49	93535;8	58445;0;0;47;
$GPXUP;3631;07:59:07;0;49	9353;8	58462;0;0;49;
$GPXUP;3631;07:59:08;0;49	93522;8	58478;0;0;52;
$GPXUP;3631;07:59:09;0;49	93511;8	58491;0;0;54;
$GPXUP;3631;07:59:10;0;49	93498;8	58501;0;0;56;
$GPXUP;3631;07:59:11;0;49	93486;8	58512;0;0;55;
$GPXUP;3631;07:59:12;0;49	93476;8	58526;0;0;51;
$GPXUP;3631;07:59:13;0;49	9347;8	58542;0;0;45;
$GPXUP;3631;07:59:14;0;49	93468;8	58557;0;0;37;
$GPXUP;3631;07:59:15;0;49	93474;8	5857;0;0;34;
$GPXUP;3631;07:59:16;0;49	93484;8	5858;0;0;40;
$GPXUP;3631;07:59:17;0;49	93493;8	5859;0;0;39;
$GPXUP;3631;07:59:18;0;49	93499;8	58602;0;0;41;
$GPXUP;3631;07:59:19;0;49	93504;8	58618;0;0;44;
$GPXUP;3631;07:59:20;0;49	93506;8	58634;0;0;45;
$GPXUP;3631;07:59:21;0;49	9351;8	58652;0;0;45;
$GPXUP;3631;07:59:22;0;49	93514;8	58667;0;0;44;
$GPXUP;3631;07:59:23;0;49	9352;8	58681;0;0;41;
$GPXUP;3631;07:59:24;0;49	93527;8	58693;0;0;41;
$GPXUP;3631;07:59:25;0;49	93533;8	58706;0;0;42;
$GPXUP;3631;07:59:26;0;49	93539;8	5872;0;0;43;
$GPXUP;3631;07:59:27;0;49	93542;8	58736;0;0;43;
$GPXUP;3631;07:59:28;0;49	93544;8	58752;0;0;44;
$GPXUP;3631;07:59:29;0;49	93547;8	58769;0;0;44;
$GPXUP;3631;07:59:30;0;49	93552;8	58783;0;0;43;
$GPXUP;3631;07:59:31;0;49	93559;8	58796;0;0;42;
$GPXUP;3631;07:59:32;0;49	93568;8	58805;0;0;41;
$GPXUP;3631;07:59:33;0;49	93577;8	58812;0;0;42;
$GPXUP;3631;07:59:34;0;49	93586;8	5882;0;0;42;
$GPXUP;3631;07:59:35;0;49	93594;8	58831;0;0;41;
$GPXUP;3631;07:59:36;0;49	93597;8	58847;0;0;42;
$GPXUP;3631;07:59:37;0;49	93596;8	58866;0;0;49;
$GPXUP;3631;07:59:38;0;49	93592;8	58885;0;0;51;
$GPXUP;3631;07:59:39;0;49	93589;8	58905;0;0;51;
$GPXUP;3631;07:59:40;0;49	93588;8	58923;0;0;47;
$GPXUP;3631;07:59:41;0;49	93592;8	5894;0;0;43;
$GPXUP;3631;07:59:42;0;49	93597;8	58954;0;0;42;
$GPXUP;3631;07:59:43;0;49	93604;8	58966;0;0;42;
$GPXUP;3631;07:59:44;0;49	9361;8	58979;0;0;41;
$GPXUP;3631;07:59:45;0;49	93615;8	58994;0;0;42;
$GPXUP;3631;07:59:46;0;49	93619;8	5901;0;0;44;
$GPXUP;3631;07:59:47;0;49	93623;8	59025;0;0;45;
$GPXUP;3631;07:59:48;0;49	93627;8	59042;0;0;47;
$GPXUP;3631;07:59:49;0;49	93627;8	59061;0;0;49;
$GPXUP;3631;07:59:50;0;49	93626;8	5908;0;0;49;
$GPXUP;3631;07:59:51;0;49	93628;8	591;0;0;51;
$GPXUP;3631;07:59:52;0;49	9363;8	59119;0;0;51;
$GPXUP;3631;07:59:53;0;49	93634;8	59137;0;0;49;
$GPXUP;3631;07:59:54;0;49	9364;8	59153;0;0;46;
$GPXUP;3631;07:59:55;0;49	93646;8	59167;0;0;46;
$GPXUP;3631;07:59:56;0;49	93651;8	59184;0;0;47;
$GPXUP;3631;07:59:57;0;49	93654;8	59202;0;0;48;
$GPXUP;3631;07:59:58;0;49	93656;8	5922;0;0;48;
$GPXUP;3631;07:59:59;0;49	93658;8	59238;0;0;47;
$GPXUP;3631;08:00:00;0;49	93656;8	59256;0;0;49;
$GPXUP;3631;08:00:01;0;49	93654;8	59275;0;0;50;
$GPXUP;3631;08:00:02;0;49	93652;8	59295;0;0;49;
$GPXUP;3631;08:00:03;0;49	93653;8	59313;0;0;46;
$GPXUP;3631;08:00:04;0;49	93658;8	59329;0;0;46;
$GPXUP;3631;08:00:05;0;49	93664;8	59344;0;0;46;
$GPXUP;3631;08:00:06;0;49	9367;8	59359;0;0;45;
$GPXUP;3631;08:00:07;0;49	93674;8	59375;0;0;44;
$GPXUP;3631;08:00:08;0;49	93678;8	59391;0;0;45;
$GPXUP;3631;08:00:09;0;49	93681;8	59407;0;0;44;
$GPXUP;3631;08:00:10;0;49	93688;8	5942;0;0;40;
$GPXUP;3631;08:00:11;0;49	93697;8	59427;0;0;37;
$GPXUP;3631;08:00:12;0;49	9371;8	59423;0;0;48;
$GPXUP;3631;08:00:13;0;49	93725;8	59414;0;0;52;
$GPXUP;3631;08:00:14;0;49	93736;8	59399;0;0;54;
$GPXUP;3631;08:00:15;0;49	93745;8	5938;0;0;56;
$GPXUP;3631;08:00:16;0;49	93753;8	59358;0;0;60;
$GPXUP;3631;08:00:17;0;49	93759;8	59334;0;0;67;
$GPXUP;3631;08:00:18;0;49	93762;8	59306;0;0;69;
$GPXUP;3631;08:00:19;0;49	93767;8	5928;0;0;67;
$GPXUP;3631;08:00:20;0;49	93773;8	59256;0;0;65;
$GPXUP;3631;08:00:21;0;49	9378;8	59233;0;0;63;
$GPXUP;3631;08:00:22;0;49	93788;8	59212;0;0;61;
$GPXUP;3631;08:00:23;0;49	93797;8	59193;0;0;58;
$GPXUP;3631;08:00:24;0;49	93807;8	59177;0;0;55;
$GPXUP;3631;08:00:25;0;49	93818;8	59163;0;0;56;
$GPXUP;3631;08:00:26;0;49	93828;8	59148;0;0;57;
$GPXUP;3631;08:00:27;0;49	93838;8	59134;0;0;54;
$GPXUP;3631;08:00:28;0;49	9385;8	59122;0;0;52;
$GPXUP;3631;08:00:29;0;49	93861;8	59111;0;0;55;
$GPXUP;3631;08:00:30;0;49	93872;8	59099;0;0;57;
$GPXUP;3631;08:00:31;0;49	93883;8	59085;0;0;57;
$GPXUP;3631;08:00:32;0;49	93893;8	59069;0;0;59;
$GPXUP;3631;08:00:33;0;49	93902;8	5905;0;0;59;
$GPXUP;3631;08:00:34;0;49	93912;8	59034;0;0;55;
$GPXUP;3631;08:00:35;0;49	93923;8	59025;0;0;47;
$GPXUP;3631;08:00:36;0;49	93935;8	5903;0;0;45;
$GPXUP;3631;08:00:37;0;49	93947;8	5904;0;0;45;
$GPXUP;3631;08:00:38;0;49	93958;8	59046;0;0;47;
$GPXUP;3631;08:00:39;0;49	9397;8	59045;0;0;50;
$GPXUP;3631;08:00:40;0;49	93982;8	59039;0;0;52;
$GPXUP;3631;08:00:41;0;49	93993;8	59028;0;0;55;
$GPXUP;3631;08:00:42;0;49	94004;8	59014;0;0;55;
$GPXUP;3631;08:00:43;0;49	94014;8	59001;0;0;54;
$GPXUP;3631;08:00:44;0;49	94026;8	58992;0;0;51;
$GPXUP;3631;08:00:45;0;49	94038;8	58989;0;0;49;
$GPXUP;3631;08:00:46;0;49	94051;8	58993;0;0;49;
$GPXUP;3631;08:00:47;0;49	94062;8	59001;0;0;49;
$GPXUP;3631;08:00:48;0;49	94073;8	59009;0;0;47;
$GPXUP;3631;08:00:49;0;49	94085;8	59013;0;0;48;
$GPXUP;3631;08:00:50;0;49	94097;8	5901;0;0;50;
$GPXUP;3631;08:00:51;0;49	94109;8	59003;0;0;52;
$GPXUP;3631;08:00:52;0;49	94121;8	58996;0;0;50;
$GPXUP;3631;08:00:53;0;49	94133;8	58992;0;0;50;
$GPXUP;3631;08:00:54;0;49	94145;8	58986;0;0;53;
$GPXUP;3631;08:00:55;0;49	94157;8	58977;0;0;55;
$GPXUP;3631;08:00:56;0;49	94169;8	58966;0;0;55;
$GPXUP;3631;08:00:57;0;49	94181;8	58956;0;0;55;
$GPXUP;3631;08:00:58;0;49	94193;8	58947;0;0;55;
$GPXUP;3631;08:00:59;0;49	94206;8	58939;0;0;53;
$GPXUP;3631;08:01:00;0;49	94218;8	58931;0;0;54;
$GPXUP;3631;08:01:01;0;49	94228;8	58917;0;0;57;
$GPXUP;3631;08:01:02;0;49	94237;8	58899;0;0;60;
$GPXUP;3631;08:01:03;0;49	94243;8	58875;0;0;67;
$GPXUP;3631;08:01:04;0;49	94247;8	58848;0;0;69;
$GPXUP;3631;08:01:05;0;49	9425;8	5882;0;0;71;
$GPXUP;3631;08:01:06;0;49	94253;8	58792;0;0;71;
$GPXUP;3631;08:01:07;0;49	94258;8	58766;0;0;68;
$GPXUP;3631;08:01:08;0;49	94265;8	58743;0;0;63;
$GPXUP;3631;08:01:09;0;49	94276;8	58726;0;0;60;
$GPXUP;3631;08:01:10;0;49	94287;8	58711;0;0;60;
$GPXUP;3631;08:01:11;0;49	94298;8	58695;0;0;63;
$GPXUP;3631;08:01:12;0;49	94309;8	58677;0;0;63;
$GPXUP;3631;08:01:13;0;49	9432;8	5866;0;0;63;
$GPXUP;3631;08:01:14;0;49	94332;8	58645;0;0;61;
$GPXUP;3631;08:01:15;0;49	94344;8	58632;0;0;58;
$GPXUP;3631;08:01:16;0;49	94357;8	58621;0;0;57;
$GPXUP;3631;08:01:17;0;49	9437;8	58612;0;0;58;
$GPXUP;3631;08:01:18;0;49	94383;8	58603;0;0;58;
$GPXUP;3631;08:01:19;0;49	94397;8	58596;0;0;57;
$GPXUP;3631;08:01:20;0;49	9441;8	58588;0;0;60;
$GPXUP;3631;08:01:21;0;49	94423;8	58575;0;0;62;
$GPXUP;3631;08:01:22;0;49	94436;8	5856;0;0;62;
$GPXUP;3631;08:01:23;0;49	94448;8	58548;0;0;57;
$GPXUP;3631;08:01:24;0;49	94462;8	58542;0;0;53;
$GPXUP;3631;08:01:25;0;49	94476;8	58542;0;0;53;
$GPXUP;3631;08:01:26;0;49	94489;8	58542;0;0;52;
$GPXUP;3631;08:01:27;0;49	94502;8	58539;0;0;51;
$GPXUP;3631;08:01:28;0;49	94514;8	58533;0;0;52;
$GPXUP;3631;08:01:29;0;49	94525;8	58522;0;0;54;
$GPXUP;3631;08:01:30;0;49	94536;8	58511;0;0;52;
$GPXUP;3631;08:01:31;0;49	94546;8	58501;0;0;49;
$GPXUP;3631;08:01:32;0;49	94558;8	58496;0;0;45;
$GPXUP;3631;08:01:33;0;49	94568;8	58494;0;0;43;
$GPXUP;3631;08:01:34;0;49	94579;8	58493;0;0;42;
$GPXUP;3631;08:01:35;0;49	94589;8	58496;0;0;41;
$GPXUP;3631;08:01:36;0;49	94599;8	58502;0;0;41;
$GPXUP;3631;08:01:37;0;49	94609;8	58505;0;0;42;
$GPXUP;3631;08:01:38;0;49	94619;8	58503;0;0;44;
$GPXUP;3631;08:01:39;0;49	94629;8	58495;0;0;50;
$GPXUP;3631;08:01:40;0;49	94639;8	58482;0;0;53;
$GPXUP;3631;08:01:41;0;49	94649;8	58467;0;0;57;
$GPXUP;3631;08:01:42;0;49	94658;8	5845;0;0;60;
$GPXUP;3631;08:01:43;0;49	94667;8	5843;0;0;62;
$GPXUP;3631;08:01:44;0;49	94674;8	58408;0;0;64;
$GPXUP;3631;08:01:45;0;49	9468;8	58383;0;0;67;
$GPXUP;3631;08:01:46;0;49	94686;8	58359;0;0;67;
$GPXUP;3631;08:01:47;0;49	94692;8	58334;0;0;69;
$GPXUP;3631;08:01:48;0;49	94696;8	58307;0;0;71;
$GPXUP;3631;08:01:49;0;49	94701;8	58281;0;0;69;
$GPXUP;3631;08:01:50;0;49	94709;8	58258;0;0;64;
$GPXUP;3631;08:01:51;0;49	9472;8	5824;0;0;59;
$GPXUP;3631;08:01:52;0;49	94732;8	58227;0;0;59;
$GPXUP;3631;08:01:53;0;49	94744;8	58216;0;0;58;
$GPXUP;3631;08:01:54;0;49	94758;8	58208;0;0;55;
$GPXUP;3631;08:01:55;0;49	94771;8	58203;0;0;53;
$GPXUP;3631;08:01:56;0;49	94783;8	58197;0;0;52;
$GPXUP;3631;08:01:57;0;49	94795;8	58188;0;0;55;
$GPXUP;3631;08:01:58;0;49	94806;8	58174;0;0;58;
$GPXUP;3631;08:01:59;0;49	94816;8	58157;0;0;61;
$GPXUP;3631;08:02:00;0;49	94824;8	58137;0;0;62;
$GPXUP;3631;08:02:01;0;49	94834;8	58119;0;0;60;
$GPXUP;3631;08:02:02;0;49	94846;8	58105;0;0;57;
$GPXUP;3631;08:02:03;0;49	94858;8	58098;0;0;50;
$GPXUP;3631;08:02:04;0;49	94872;8	581;0;0;48;
$GPXUP;3631;08:02:05;0;49	94884;8	58104;0;0;50;
$GPXUP;3631;08:02:06;0;49	94897;8	58106;0;0;49;
$GPXUP;3631;08:02:07;0;49	9491;8	58107;0;0;48;
$GPXUP;3631;08:02:08;0;49	94921;8	58109;0;0;46;
$GPXUP;3631;08:02:09;0;49	94933;8	58109;0;0;49;
$GPXUP;3631;08:02:10;0;49	94945;8	58104;0;0;50;
$GPXUP;3631;08:02:11;0;49	94957;8	58097;0;0;53;
$GPXUP;3631;08:02:12;0;49	9497;8	5809;0;0;55;
$GPXUP;3631;08:02:13;0;49	94983;8	58087;0;0;55;
$GPXUP;3631;08:02:14;0;49	94997;8	58087;0;0;53;
$GPXUP;3631;08:02:15;0;49	9501;8	58086;0;0;51;
$GPXUP;3631;08:02:16;0;49	95022;8	58081;0;0;55;
$GPXUP;3631;08:02:17;0;49	95034;8	5807;0;0;57;
$GPXUP;3631;08:02:18;0;49	95046;8	58058;0;0;57;
$GPXUP;3631;08:02:19;0;49	95059;8	58046;0;0;57;
$GPXUP;3631;08:02:20;0;49	95071;8	58036;0;0;57;
$GPXUP;3631;08:02:21;0;49	95084;8	58026;0;0;58;
$GPXUP;3631;08:02:22;0;49	95097;8	58016;0;0;60;
$GPXUP;3631;08:02:23;0;49	95109;8	58001;0;0;62;
$GPXUP;3631;08:02:24;0;49	9512;8	57984;0;0;63;
$GPXUP;3631;08:02:25;0;49	95131;8	57966;0;0;64;
$GPXUP;3631;08:02:26;0;49	95142;8	57947;0;0;64;
$GPXUP;3631;08:02:27;0;49	95152;8	57929;0;0;62;
$GPXUP;3631;08:02:28;0;49	95162;8	57912;0;0;57;
$GPXUP;3631;08:02:29;0;49	95173;8	579;0;0;52;
$GPXUP;3631;08:02:30;0;49	95185;8	57894;0;0;46;
$GPXUP;3631;08:02:31;0;49	95197;8	57897;0;0;44;
$GPXUP;3631;08:02:32;0;49	95208;8	57904;0;0;47;
$GPXUP;3631;08:02:33;0;49	9522;8	57909;0;0;47;
$GPXUP;3631;08:02:34;0;49	95232;8	57912;0;0;49;
$GPXUP;3631;08:02:35;0;49	95244;8	57913;0;0;50;
$GPXUP;3631;08:02:36;0;49	95256;8	57914;0;0;49;
$GPXUP;3631;08:02:37;0;49	95269;8	57914;0;0;49;
$GPXUP;3631;08:02:38;0;49	95281;8	57912;0;0;50;
$GPXUP;3631;08:02:39;0;49	95294;8	57907;0;0;53;
$GPXUP;3631;08:02:40;0;49	95305;8	57896;0;0;56;
$GPXUP;3631;08:02:41;0;49	95317;8	57883;0;0;58;
$GPXUP;3631;08:02:42;0;49	95326;8	57866;0;0;61;
$GPXUP;3631;08:02:43;0;49	95335;8	57844;0;0;65;
$GPXUP;3631;08:02:44;0;49	95343;8	57822;0;0;64;
$GPXUP;3631;08:02:45;0;49	95353;8	57802;0;0;64;
$GPXUP;3631;08:02:46;0;49	95364;8	57784;0;0;64;
$GPXUP;3631;08:02:47;0;49	95376;8	5777;0;0;61;
$GPXUP;3631;08:02:48;0;49	9539;8	5776;0;0;59;
$GPXUP;3631;08:02:49;0;49	95404;8	57754;0;0;56;
$GPXUP;3631;08:02:50;0;49	95417;8	57747;0;0;54;
$GPXUP;3631;08:02:51;0;49	95428;8	57736;0;0;57;
$GPXUP;3631;08:02:52;0;49	95439;8	5772;0;0;60;
$GPXUP;3631;08:02:53;0;49	95447;8	577;0;0;64;
$GPXUP;3631;08:02:54;0;49	95453;8	57676;0;0;64;
$GPXUP;3631;08:02:55;0;49	95457;8	57652;0;0;63;
$GPXUP;3631;08:02:56;0;49	95462;8	57629;0;0;62;
$GPXUP;3631;08:02:57;0;49	95466;8	57605;0;0;65;
$GPXUP;3631;08:02:58;0;49	95466;8	57579;0;0;69;
$GPXUP;3631;08:02:59;0;49	95463;8	57552;0;0;72;
$GPXUP;3631;08:03:00;0;49	95456;8	57524;0;0;74;
$GPXUP;3631;08:03:01;0;49	95448;8	57498;0;0;74;
$GPXUP;3631;08:03:02;0;49	95439;8	57472;0;0;75;
$GPXUP;3631;08:03:03;0;49	95429;8	57447;0;0;74;
$GPXUP;3631;08:03:04;0;49	9542;8	57422;0;0;70;
$GPXUP;3631;08:03:05;0;49	95414;8	57398;0;0;66;
$GPXUP;3631;08:03:06;0;49	95407;8	57374;0;0;69;
$GPXUP;3631;08:03:07;0;49	95398;8	5735;0;0;70;
$GPXUP;3631;08:03:08;0;49	95385;8	57329;0;0;75;
$GPXUP;3631;08:03:09;0;49	95368;8	57311;0;0;76;
$GPXUP;3631;08:03:10;0;49	95348;8	573;0;0;78;
$GPXUP;3631;08:03:11;0;49	95328;8	5729;0;0;78;
$GPXUP;3631;08:03:12;0;49	95309;8	57279;0;0;79;
$GPXUP;3631;08:03:13;0;49	9529;8	57269;0;0;79;
$GPXUP;3631;08:03:14;0;49	9527;8	5726;0;0;78;
$GPXUP;3631;08:03:15;0;49	95252;8	57252;0;0;77;
$GPXUP;3631;08:03:16;0;49	95233;8	57243;0;0;76;
$GPXUP;3631;08:03:17;0;49	95214;8	57234;0;0;75;
$GPXUP;3631;08:03:18;0;49	95196;8	57226;0;0;75;
$GPXUP;3631;08:03:19;0;49	95178;8	57217;0;0;76;
$GPXUP;3631;08:03:20;0;49	95159;8	57207;0;0;78;
$GPXUP;3631;08:03:21;0;49	9514;8	57196;0;0;80;
$GPXUP;3631;08:03:22;0;49	95121;8	57186;0;0;81;
$GPXUP;3631;08:03:23;0;49	95102;8	57179;0;0;80;
$GPXUP;3631;08:03:24;0;49	95083;8	57173;0;0;74;
$GPXUP;3631;08:03:25;0;49	95064;8	5717;0;0;74;
$GPXUP;3631;08:03:26;0;49	95046;8	5717;0;0;71;
$GPXUP;3631;08:03:27;0;49	9503;8	57175;0;0;67;
$GPXUP;3631;08:03:28;0;49	95017;8	57187;0;0;64;
$GPXUP;3631;08:03:29;0;49	9501;8	57205;0;0;55;
$GPXUP;3631;08:03:30;0;49	95011;8	57226;0;0;45;
$GPXUP;3631;08:03:31;0;49	9502;8	57244;0;0;42;
$GPXUP;3631;08:03:32;0;49	95031;8	57258;0;0;42;
$GPXUP;3631;08:03:33;0;49	95043;8	57265;0;0;42;
$GPXUP;3631;08:03:34;0;49	95056;8	57267;0;0;45;
$GPXUP;3631;08:03:35;0;49	95069;8	57263;0;0;47;
$GPXUP;3631;08:03:36;0;49	95081;8	57257;0;0;46;
$GPXUP;3631;08:03:37;0;49	95092;8	57249;0;0;48;
$GPXUP;3631;08:03:38;0;49	95104;8	5724;0;0;49;
$GPXUP;3631;08:03:39;0;49	95115;8	57232;0;0;50;
$GPXUP;3631;08:03:40;0;49	95128;8	57225;0;0;53;
$GPXUP;3631;08:03:41;0;49	95141;8	57217;0;0;57;
$GPXUP;3631;08:03:42;0;49	95154;8	57208;0;0;56;
$GPXUP;3631;08:03:43;0;49	95166;8	57197;0;0;57;
$GPXUP;3631;08:03:44;0;49	95179;8	57185;0;0;57;
$GPXUP;3631;08:03:45;0;49	95192;8	57173;0;0;61;
$GPXUP;3631;08:03:46;0;49	95205;8	57159;0;0;61;
$GPXUP;3631;08:03:47;0;49	95218;8	57146;0;0;60;
$GPXUP;3631;08:03:48;0;49	95232;8	57135;0;0;62;
$GPXUP;3631;08:03:49;0;49	95247;8	57127;0;0;62;
$GPXUP;3631;08:03:50;0;49	95262;8	5712;0;0;61;
$GPXUP;3631;08:03:51;0;49	95276;8	57112;0;0;60;
$GPXUP;3631;08:03:52;0;49	95291;8	57105;0;0;60;
$GPXUP;3631;08:03:53;0;49	95305;8	57098;0;0;61;
$GPXUP;3631;08:03:53;0;49	9532;8	5709;0;0;63;
$GPXUP;3631;08:03:54;0;49	95335;8	57081;0;0;61;
$GPXUP;3631;08:03:55;0;49	95349;8	57076;0;0;59;
$GPXUP;3631;08:03:56;0;49	95364;8	57073;0;0;56;
$GPXUP;3631;08:03:57;0;49	95378;8	57072;0;0;55;
$GPXUP;3631;08:03:58;0;49	95392;8	5707;0;0;57;
$GPXUP;3631;08:03:59;0;49	95406;8	57068;0;0;58;
$GPXUP;3631;08:04:00;0;49	9542;8	57065;0;0;59;
$GPXUP;3631;08:04:01;0;49	95436;8	57062;0;0;61;
$GPXUP;3631;08:04:02;0;49	9545;8	57061;0;0;58;
$GPXUP;3631;08:04:03;0;49	95464;8	57063;0;0;54;
$GPXUP;3631;08:04:04;0;49	95477;8	57068;0;0;54;
$GPXUP;3631;08:04:05;0;49	9549;8	57072;0;0;53;
$GPXUP;3631;08:04:06;0;49	95504;8	57076;0;0;53;
$GPXUP;3631;08:04:07;0;49	95517;8	5708;0;0;53;
$GPXUP;3631;08:04:08;0;49	9553;8	57085;0;0;53;
$GPXUP;3631;08:04:09;0;49	95542;8	5709;0;0;53;
$GPXUP;3631;08:04:10;0;49	95554;8	57097;0;0;50;
$GPXUP;3631;08:04:11;0;49	95565;8	57107;0;0;50;
$GPXUP;3631;08:04:12;0;49	95576;8	57117;0;0;49;
$GPXUP;3631;08:04:13;0;49	95586;8	57127;0;0;50;
$GPXUP;3631;08:04:14;0;49	95598;8	57136;0;0;52;
$GPXUP;3631;08:04:15;0;49	95609;8	57145;0;0;53;
$GPXUP;3631;08:04:16;0;49	95622;8	57153;0;0;52;
$GPXUP;3631;08:04:17;0;49	95634;8	57157;0;0;52;
$GPXUP;3631;08:04:18;0;49	95647;8	57158;0;0;54;
$GPXUP;3631;08:04:19;0;49	95661;8	57154;0;0;56;
$GPXUP;3631;08:04:20;0;49	95675;8	57149;0;0;57;
$GPXUP;3631;08:04:21;0;49	95688;8	5714;0;0;60;
$GPXUP;3631;08:04:22;0;49	95702;8	57126;0;0;66;
$GPXUP;3631;08:04:23;0;49	95714;8	57108;0;0;70;
$GPXUP;3631;08:04:24;0;49	95727;8	57089;0;0;69;
$GPXUP;3631;08:04:25;0;49	9574;8	57073;0;0;63;
$GPXUP;3631;08:04:26;0;49	95754;8	57064;0;0;57;
$GPXUP;3631;08:04:27;0;49	95768;8	57061;0;0;59;
$GPXUP;3631;08:04:28;0;49	95783;8	57057;0;0;58;
$GPXUP;3631;08:04:29;0;49	95798;8	57052;0;0;61;
$GPXUP;3631;08:04:30;0;49	95812;8	57045;0;0;61;
$GPXUP;3631;08:04:31;0;49	95826;8	57035;0;0;63;
$GPXUP;3631;08:04:32;0;49	9584;8	57023;0;0;64;
$GPXUP;3631;08:04:33;0;49	95855;8	57011;0;0;66;
$GPXUP;3631;08:04:34;0;49	9587;8	57;0;0;67;
$GPXUP;3631;08:04:35;0;49	95885;8	56988;0;0;68;
$GPXUP;3631;08:04:36;0;49	959;8	56978;0;0;65;
$GPXUP;3631;08:04:37;0;49	95916;8	56969;0;0;63;
$GPXUP;3631;08:04:38;0;49	9593;8	5696;0;0;64;
$GPXUP;3631;08:04:39;0;49	95945;8	56951;0;0;65;
$GPXUP;3631;08:04:40;0;49	9596;8	56942;0;0;63;
$GPXUP;3631;08:04:41;0;49	95975;8	56934;0;0;62;
$GPXUP;3631;08:04:42;0;49	9599;8	56926;0;0;62;
$GPXUP;3631;08:04:43;0;49	96005;8	56919;0;0;61;
$GPXUP;3631;08:04:44;0;49	96018;8	5691;0;0;61;
$GPXUP;3631;08:04:45;0;49	96032;8	56898;0;0;61;
$GPXUP;3631;08:04:46;0;49	96046;8	56887;0;0;61;
$GPXUP;3631;08:04:47;0;49	96061;8	56877;0;0;66;
$GPXUP;3631;08:04:48;0;49	96076;8	5687;0;0;61;
$GPXUP;3631;08:04:49;0;49	96091;8	56868;0;0;61;
$GPXUP;3631;08:04:50;0;49	96106;8	56867;0;0;60;
$GPXUP;3631;08:04:51;0;49	96122;8	56865;0;0;59;
$GPXUP;3631;08:04:52;0;49	96136;8	56863;0;0;60;
$GPXUP;3631;08:04:53;0;49	96152;8	5686;0;0;62;
$GPXUP;3631;08:04:54;0;49	96167;8	56854;0;0;64;
$GPXUP;3631;08:04:55;0;49	96182;8	56846;0;0;66;
$GPXUP;3631;08:04:56;0;49	96198;8	56838;0;0;67;
$GPXUP;3631;08:04:57;0;49	96214;8	5683;0;0;68;
$GPXUP;3631;08:04:58;0;49	96231;8	56824;0;0;67;
$GPXUP;3631;08:04:59;0;49	96247;8	5682;0;0;65;
$GPXUP;3631;08:05:00;0;49	96263;8	56818;0;0;63;
$GPXUP;3631;08:05:01;0;49	96279;8	56815;0;0;63;
$GPXUP;3631;08:05:02;0;49	96294;8	56811;0;0;63;
$GPXUP;3631;08:05:03;0;49	9631;8	56808;0;0;63;
$GPXUP;3631;08:05:04;0;49	96326;8	56808;0;0;62;
$GPXUP;3631;08:05:05;0;49	96341;8	5681;0;0;61;
$GPXUP;3631;08:05:06;0;49	96356;8	56814;0;0;59;
$GPXUP;3631;08:05:07;0;49	9637;8	5682;0;0;59;
$GPXUP;3631;08:05:08;0;49	96384;8	56828;0;0;57;
$GPXUP;3631;08:05:09;0;49	96397;8	56836;0;0;55;
$GPXUP;3631;08:05:10;0;49	9641;8	56842;0;0;54;
$GPXUP;3631;08:05:11;0;49	96422;8	56849;0;0;52;
$GPXUP;3631;08:05:12;0;49	96434;8	56856;0;0;51;
$GPXUP;3631;08:05:13;0;49	96446;8	56863;0;0;52;
$GPXUP;3631;08:05:14;0;49	96459;8	56868;0;0;51;
$GPXUP;3631;08:05:15;0;49	96473;8	56866;0;0;57;
$GPXUP;3631;08:05:16;0;49	96488;8	56864;0;0;59;
$GPXUP;3631;08:05:17;0;49	96502;8	56865;0;0;58;
$GPXUP;3631;08:05:18;0;49	96515;8	56868;0;0;50;
$GPXUP;3631;08:05:19;0;49	96527;8	56871;0;0;50;
$GPXUP;3631;08:05:20;0;49	9654;8	56872;0;0;51;
$GPXUP;3631;08:05:21;0;49	96553;8	56871;0;0;55;
$GPXUP;3631;08:05:22;0;49	96567;8	56865;0;0;60;
$GPXUP;3631;08:05:23;0;49	96582;8	56858;0;0;61;
$GPXUP;3631;08:05:24;0;49	96596;8	56851;0;0;59;
$GPXUP;3631;08:05:25;0;49	9661;8	56844;0;0;57;
$GPXUP;3631;08:05:26;0;49	96625;8	5684;0;0;59;
$GPXUP;3631;08:05:27;0;49	9664;8	56835;0;0;61;
$GPXUP;3631;08:05:28;0;49	96654;8	56827;0;0;64;
$GPXUP;3631;08:05:29;0;49	96669;8	56816;0;0;64;
$GPXUP;3631;08:05:30;0;49	96683;8	56803;0;0;64;
$GPXUP;3631;08:05:31;0;49	96696;8	5679;0;0;62;
$GPXUP;3631;08:05:32;0;49	9671;8	56778;0;0;62;
$GPXUP;3631;08:05:33;0;49	96724;8	56767;0;0;63;
$GPXUP;3631;08:05:34;0;49	96738;8	56757;0;0;64;
$GPXUP;3631;08:05:35;0;49	96753;8	56746;0;0;65;
$GPXUP;3631;08:05:36;0;49	96768;8	56735;0;0;65;
$GPXUP;3631;08:05:37;0;49	96782;8	56722;0;0;65;
$GPXUP;3631;08:05:38;0;49	96796;8	56709;0;0;65;
$GPXUP;3631;08:05:39;0;49	9681;8	56697;0;0;64;
$GPXUP;3631;08:05:40;0;49	96824;8	56687;0;0;62;
$GPXUP;3631;08:05:41;0;49	96839;8	56679;0;0;62;
$GPXUP;3631;08:05:42;0;49	96853;8	56673;0;0;57;
$GPXUP;3631;08:05:43;0;49	96866;8	56669;0;0;55;
$GPXUP;3631;08:05:44;0;49	9688;8	56665;0;0;54;
$GPXUP;3631;08:05:45;0;49	96892;8	5666;0;0;53;
$GPXUP;3631;08:05:46;0;49	96905;8	56659;0;0;50;
$GPXUP;3631;08:05:47;0;49	96916;8	56666;0;0;51;
$GPXUP;3631;08:05:48;0;49	96924;8	56681;0;0;49;
$GPXUP;3631;08:05:49;0;49	96933;8	56695;0;0;49;
$GPXUP;3631;08:05:50;0;49	96942;8	56707;0;0;49;
$GPXUP;3631;08:05:51;0;49	96953;8	56716;0;0;48;
$GPXUP;3631;08:05:52;0;49	96964;8	56721;0;0;48;
$GPXUP;3631;08:05:53;0;49	96976;8	56722;0;0;47;
$GPXUP;3631;08:05:54;0;49	96988;8	56722;0;0;48;
$GPXUP;3631;08:05:55;0;49	97;8	5672;0;0;51;
$GPXUP;3631;08:05:56;0;49	97013;8	56716;0;0;54;
$GPXUP;3631;08:05:57;0;49	97026;8	56708;0;0;54;
$GPXUP;3631;08:05:58;0;49	97038;8	56701;0;0;56;
$GPXUP;3631;08:05:59;0;49	97052;8	56693;0;0;59;
$GPXUP;3631;08:06:00;0;49	97066;8	56681;0;0;66;
$GPXUP;3631;08:06:01;0;49	9708;8	56665;0;0;68;
$GPXUP;3631;08:06:02;0;49	97094;8	56649;0;0;67;
$GPXUP;3631;08:06:03;0;49	97107;8	56632;0;0;70;
$GPXUP;3631;08:06:04;0;49	97121;8	56615;0;0;70;
$GPXUP;3631;08:06:05;0;49	97136;8	56602;0;0;66;
$GPXUP;3631;08:06:06;0;49	97152;8	56594;0;0;66;
$GPXUP;3631;08:06:07;0;49	97168;8	56588;0;0;65;
$GPXUP;3631;08:06:08;0;49	97183;8	56582;0;0;64;
$GPXUP;3631;08:06:09;0;49	97198;8	56574;0;0;65;
$GPXUP;3631;08:06:10;0;49	97213;8	56562;0;0;69;
$GPXUP;3631;08:06:11;0;49	97228;8	56548;0;0;69;
$GPXUP;3631;08:06:12;0;49	97243;8	56534;0;0;70;
$GPXUP;3631;08:06:13;0;49	97259;8	56524;0;0;69;
$GPXUP;3631;08:06:14;0;49	97276;8	56522;0;0;66;
$GPXUP;3631;08:06:15;0;49	97294;8	56525;0;0;69;
$GPXUP;3631;08:06:16;0;49	97311;8	56528;0;0;69;
$GPXUP;3631;08:06:17;0;49	97329;8	56526;0;0;69;
$GPXUP;3631;08:06:18;0;49	97346;8	5652;0;0;71;
$GPXUP;3631;08:06:19;0;49	97362;8	56509;0;0;71;
$GPXUP;3631;08:06:20;0;49	97378;8	56496;0;0;73;
$GPXUP;3631;08:06:21;0;49	97394;8	56482;0;0;72;
$GPXUP;3631;08:06:22;0;49	9741;8	56471;0;0;71;
$GPXUP;3631;08:06:23;0;49	97426;8	5646;0;0;69;
$GPXUP;3631;08:06:24;0;49	97442;8	56451;0;0;68;
$GPXUP;3631;08:06:25;0;49	97458;8	56443;0;0;65;
$GPXUP;3631;08:06:26;0;49	97474;8	56438;0;0;65;
$GPXUP;3631;08:06:27;0;49	97489;8	56429;0;0;66;
$GPXUP;3631;08:06:28;0;49	97502;8	56415;0;0;62;
$GPXUP;3631;08:06:29;0;49	9751;8	56396;0;0;61;
$GPXUP;3631;08:06:30;0;49	97512;8	56371;0;0;62;
$GPXUP;3631;08:06:31;0;49	97512;8	56342;0;0;70;
$GPXUP;3631;08:06:32;0;49	97515;8	56316;0;0;67;
$GPXUP;3631;08:06:33;0;49	97522;8	56294;0;0;64;
$GPXUP;3631;08:06:34;0;49	97534;8	56284;0;0;55;
$GPXUP;3631;08:06:35;0;49	97548;8	56285;0;0;48;
$GPXUP;3631;08:06:36;0;49	97558;8	56292;0;0;45;
$GPXUP;3631;08:06:37;0;49	97562;8	56306;0;0;36;
$GPXUP;3631;08:06:38;0;49	97558;8	56322;0;0;32;
$GPXUP;3631;08:06:39;0;49	97546;8	5634;0;0;46;
$GPXUP;3631;08:06:40;0;49	97539;8	56358;0;0;46;
$GPXUP;3631;08:06:41;0;49	97534;8	56376;0;0;46;
$GPXUP;3631;08:06:42;0;49	97532;8	56394;0;0;41;
$GPXUP;3631;08:06:43;0;49	97536;8	56408;0;0;39;
$GPXUP;3631;08:06:44;0;49	97544;8	56416;0;0;33;
$GPXUP;3631;08:06:45;0;49	97555;8	56414;0;0;36;
$GPXUP;3631;08:06:46;0;49	97568;8	56401;0;0;47;
$GPXUP;3631;08:06:47;0;49	97579;8	5639;0;0;46;
$GPXUP;3631;08:06:48;0;49	97589;8	56384;0;0;42;
$GPXUP;3631;08:06:49;0;49	97598;8	56386;0;0;36;
$GPXUP;3631;08:06:50;0;49	97604;8	56398;0;0;34;
$GPXUP;3631;08:06:51;0;49	9761;8	56412;0;0;42;
$GPXUP;3631;08:06:52;0;49	97617;8	56425;0;0;44;
$GPXUP;3631;08:06:53;0;49	97625;8	56437;0;0;43;
$GPXUP;3631;08:06:54;0;49	97633;8	56447;0;0;39;
$GPXUP;3631;08:06:55;0;49	97643;8	56446;0;0;38;
$GPXUP;3631;08:06:56;0;49	97654;8	56436;0;0;44;
$GPXUP;3631;08:06:57;0;49	97666;8	56428;0;0;49;
$GPXUP;3631;08:06:58;0;49	97679;8	56424;0;0;50;
$GPXUP;3631;08:06:59;0;49	97691;8	56424;0;0;47;
$GPXUP;3631;08:07:00;0;49	97702;8	56428;0;0;43;
$GPXUP;3631;08:07:01;0;49	97712;8	56433;0;0;40;
$GPXUP;3631;08:07:02;0;49	9772;8	56439;0;0;38;
$GPXUP;3631;08:07:03;0;49	97729;8	56446;0;0;38;
$GPXUP;3631;08:07:04;0;49	97736;8	56456;0;0;39;
$GPXUP;3631;08:07:05;0;49	97744;8	56465;0;0;40;
$GPXUP;3631;08:07:06;0;49	97754;8	5647;0;0;42;
$GPXUP;3631;08:07:07;0;49	97764;8	56473;0;0;43;
$GPXUP;3631;08:07:08;0;49	97775;8	56475;0;0;44;
$GPXUP;3631;08:07:09;0;49	97786;8	56478;0;0;42;
$GPXUP;3631;08:07:10;0;49	97796;8	56479;0;0;43;
$GPXUP;3631;08:07:11;0;49	97807;8	56478;0;0;46;
$GPXUP;3631;08:07:12;0;49	97819;8	56478;0;0;45;
$GPXUP;3631;08:07:13;0;49	9783;8	56482;0;0;43;
$GPXUP;3631;08:07:14;0;49	97839;8	56488;0;0;42;
$GPXUP;3631;08:07:15;0;49	97846;8	565;0;0;40;
$GPXUP;3631;08:07:16;0;49	97852;8	56512;0;0;39;
$GPXUP;3631;08:07:17;0;49	97858;8	56523;0;0;37;
$GPXUP;3631;08:07:18;0;49	97866;8	56531;0;0;39;
$GPXUP;3631;08:07:19;0;49	97873;8	56541;0;0;41;
$GPXUP;3631;08:07:20;0;49	97878;8	56555;0;0;39;
$GPXUP;3631;08:07:21;0;49	9788;8	56569;0;0;37;
$GPXUP;3631;08:07:22;0;49	97877;8	56583;0;0;30;
$GPXUP;3631;08:07:23;0;49	97869;8	56589;0;0;28;
$GPXUP;3631;08:07:24;0;49	97858;8	56584;0;0;32;
$GPXUP;3631;08:07:25;0;49	97842;8	5656;0;0;59;
$GPXUP;3631;08:07:26;0;49	97835;8	56535;0;0;56;
$GPXUP;3631;08:07:27;0;49	97835;8	56512;0;0;53;
$GPXUP;3631;08:07:28;0;49	9784;8	56494;0;0;42;
$GPXUP;3631;08:07:29;0;49	97851;8	56482;0;0;40;
$GPXUP;3631;08:07:30;0;49	97865;8	56483;0;0;34;
$GPXUP;3631;08:07:31;0;49	97877;8	56498;0;0;44;
$GPXUP;3631;08:07:32;0;49	97886;8	56515;0;0;44;
$GPXUP;3631;08:07:33;0;49	97893;8	56531;0;0;42;
$GPXUP;3631;08:07:34;0;49	97897;8	56547;0;0;42;
$GPXUP;3631;08:07:35;0;49	97901;8	56565;0;0;45;
$GPXUP;3631;08:07:36;0;49	97904;8	56582;0;0;46;
$GPXUP;3631;08:07:37;0;49	97905;8	56601;0;0;45;
$GPXUP;3631;08:07:38;0;49	97904;8	56619;0;0;45;
$GPXUP;3631;08:07:39;0;49	97903;8	56636;0;0;44;
$GPXUP;3631;08:07:40;0;49	97905;8	56652;0;0;42;
$GPXUP;3631;08:07:41;0;49	97912;8	56664;0;0;35;
$GPXUP;3631;08:07:42;0;49	97924;8	56664;0;0;35;
$GPXUP;3631;08:07:43;0;49	97939;8	56652;0;0;50;
$GPXUP;3631;08:07:44;0;49	9795;8	5664;0;0;53;
$GPXUP;3631;08:07:45;0;49	97962;8	56627;0;0;52;
$GPXUP;3631;08:07:46;0;49	97976;8	56618;0;0;53;
$GPXUP;3631;08:07:47;0;49	9799;8	56611;0;0;57;
$GPXUP;3631;08:07:48;0;49	98004;8	56607;0;0;57;
$GPXUP;3631;08:07:49;0;49	98018;8	56604;0;0;56;
$GPXUP;3631;08:07:50;0;49	98032;8	56603;0;0;55;
$GPXUP;3631;08:07:51;0;49	98046;8	56605;0;0;53;
$GPXUP;3631;08:07:52;0;49	98058;8	5661;0;0;50;
$GPXUP;3631;08:07:53;0;49	9807;8	56613;0;0;50;
$GPXUP;3631;08:07:54;0;49	98083;8	56612;0;0;52;
$GPXUP;3631;08:07:55;0;49	98097;8	56612;0;0;54;
$GPXUP;3631;08:07:56;0;49	9811;8	56615;0;0;52;
$GPXUP;3631;08:07:57;0;49	98122;8	56623;0;0;52;
$GPXUP;3631;08:07:58;0;49	98133;8	56633;0;0;52;
$GPXUP;3631;08:07:59;0;49	98142;8	56647;0;0;51;
$GPXUP;3631;08:08:00;0;49	98149;8	56664;0;0;51;
$GPXUP;3631;08:08:01;0;49	98156;8	56681;0;0;51;
$GPXUP;3631;08:08:02;0;49	98164;8	56697;0;0;51;
$GPXUP;3631;08:08:03;0;49	98173;8	56712;0;0;51;
$GPXUP;3631;08:08:04;0;49	98182;8	56725;0;0;52;
$GPXUP;3631;08:08:05;0;49	98193;8	56738;0;0;54;
$GPXUP;3631;08:08:06;0;49	98204;8	56751;0;0;54;
$GPXUP;3631;08:08:07;0;49	98214;8	56762;0;0;52;
$GPXUP;3631;08:08:08;0;49	98226;8	56772;0;0;51;
$GPXUP;3631;08:08:09;0;49	98236;8	56783;0;0;50;
$GPXUP;3631;08:08:10;0;49	98246;8	56795;0;0;49;
$GPXUP;3631;08:08:11;0;49	98254;8	56808;0;0;49;
$GPXUP;3631;08:08:12;0;49	98262;8	56823;0;0;51;
$GPXUP;3631;08:08:13;0;49	9827;8	56839;0;0;51;
$GPXUP;3631;08:08:14;0;49	98276;8	56856;0;0;50;
$GPXUP;3631;08:08:15;0;49	98283;8	56871;0;0;47;
$GPXUP;3631;08:08:16;0;49	98293;8	5688;0;0;42;
$GPXUP;3631;08:08:17;0;49	98304;8	56882;0;0;43;
$GPXUP;3631;08:08:18;0;49	98317;8	56876;0;0;50;
$GPXUP;3631;08:08:19;0;49	9833;8	56869;0;0;50;
$GPXUP;3631;08:08:20;0;49	98342;8	56864;0;0;51;
$GPXUP;3631;08:08:21;0;49	98355;8	56858;0;0;52;
$GPXUP;3631;08:08:22;0;49	98367;8	56848;0;0;54;
$GPXUP;3631;08:08:23;0;49	98378;8	56835;0;0;56;
$GPXUP;3631;08:08:24;0;49	9839;8	5682;0;0;57;
$GPXUP;3631;08:08:25;0;49	98401;8	56806;0;0;57;
$GPXUP;3631;08:08:26;0;49	98412;8	56792;0;0;56;
$GPXUP;3631;08:08:27;0;49	98425;8	56782;0;0;57;
$GPXUP;3631;08:08:28;0;49	98438;8	56773;0;0;59;
$GPXUP;3631;08:08:29;0;49	98452;8	56765;0;0;61;
$GPXUP;3631;08:08:30;0;49	98467;8	56756;0;0;62;
$GPXUP;3631;08:08:31;0;49	98481;8	56747;0;0;62;
$GPXUP;3631;08:08:32;0;49	98496;8	56739;0;0;60;
$GPXUP;3631;08:08:33;0;49	9851;8	56731;0;0;61;
$GPXUP;3631;08:08:34;0;49	98524;8	56724;0;0;61;
$GPXUP;3631;08:08:35;0;49	98539;8	56718;0;0;58;
$GPXUP;3631;08:08:36;0;49	98552;8	56716;0;0;54;
$GPXUP;3631;08:08:37;0;49	98565;8	56718;0;0;51;
$GPXUP;3631;08:08:38;0;49	98577;8	56723;0;0;46;
$GPXUP;3631;08:08:39;0;49	98587;8	5673;0;0;45;
$GPXUP;3631;08:08:40;0;49	98597;8	56738;0;0;43;
$GPXUP;3631;08:08:41;0;49	98606;8	56746;0;0;41;
$GPXUP;3631;08:08:42;0;49	98615;8	56753;0;0;39;
$GPXUP;3631;08:08:43;0;49	98624;8	56758;0;0;40;
$GPXUP;3631;08:08:44;0;49	98634;8	56759;0;0;42;
$GPXUP;3631;08:08:45;0;49	98645;8	56756;0;0;47;
$GPXUP;3631;08:08:46;0;49	98656;8	56752;0;0;45;
$GPXUP;3631;08:08:47;0;49	98667;8	56751;0;0;45;
$GPXUP;3631;08:08:48;0;49	98679;8	56751;0;0;47;
$GPXUP;3631;08:08:49;0;49	9869;8	56748;0;0;49;
$GPXUP;3631;08:08:50;0;49	98702;8	56743;0;0;51;
$GPXUP;3631;08:08:51;0;49	98714;8	56734;0;0;55;
$GPXUP;3631;08:08:52;0;49	98726;8	56722;0;0;58;
$GPXUP;3631;08:08:53;0;49	98738;8	56707;0;0;60;
$GPXUP;3631;08:08:54;0;49	9875;8	56694;0;0;59;
$GPXUP;3631;08:08:55;0;49	98763;8	56683;0;0;58;
$GPXUP;3631;08:08:56;0;49	98776;8	56675;0;0;55;
$GPXUP;3631;08:08:57;0;49	98788;8	56671;0;0;52;
$GPXUP;3631;08:08:58;0;49	98801;8	56672;0;0;50;
$GPXUP;3631;08:08:59;0;49	98813;8	56674;0;0;48;
$GPXUP;3631;08:09:00;0;49	98825;8	56677;0;0;47;
$GPXUP;3631;08:09:01;0;49	98836;8	56681;0;0;46;
$GPXUP;3631;08:09:02;0;49	98848;8	56681;0;0;47;
$GPXUP;3631;08:09:03;0;49	9886;8	56678;0;0;50;
$GPXUP;3631;08:09:04;0;49	98872;8	56674;0;0;50;
$GPXUP;3631;08:09:05;0;49	98885;8	56671;0;0;52;
$GPXUP;3631;08:09:06;0;49	98898;8	56668;0;0;55;
$GPXUP;3631;08:09:07;0;49	98912;8	56664;0;0;60;
$GPXUP;3631;08:09:08;0;49	98927;8	56657;0;0;63;
$GPXUP;3631;08:09:09;0;49	98942;8	56649;0;0;61;
$GPXUP;3631;08:09:10;0;49	98956;8	56646;0;0;57;
$GPXUP;3631;08:09:11;0;49	9897;8	56648;0;0;58;
$GPXUP;3631;08:09:12;0;49	98983;8	56656;0;0;54;
$GPXUP;3631;08:09:13;0;49	98992;8	56667;0;0;47;
$GPXUP;3631;08:09:14;0;49	98998;8	56681;0;0;45;
$GPXUP;3631;08:09:15;0;49	99006;8	56693;0;0;42;
$GPXUP;3631;08:09:16;0;49	99014;8	56704;0;0;44;
$GPXUP;3631;08:09:17;0;49	99022;8	56716;0;0;45;
$GPXUP;3631;08:09:18;0;49	9903;8	56728;0;0;46;
$GPXUP;3631;08:09:19;0;49	9904;8	56736;0;0;45;
$GPXUP;3631;08:09:20;0;49	99052;8	56741;0;0;50;
$GPXUP;3631;08:09:21;0;49	99064;8	56746;0;0;47;
$GPXUP;3631;08:09:22;0;49	99074;8	56753;0;0;46;
$GPXUP;3631;08:09:23;0;49	99085;8	56758;0;0;44;
$GPXUP;3631;08:09:24;0;49	99096;8	56759;0;0;44;
$GPXUP;3631;08:09:25;0;49	99108;8	56755;0;0;49;
$GPXUP;3631;08:09:26;0;49	9912;8	56751;0;0;52;
$GPXUP;3631;08:09:27;0;49	99134;8	56749;0;0;53;
$GPXUP;3631;08:09:28;0;49	99147;8	56749;0;0;51;
$GPXUP;3631;08:09:29;0;49	99159;8	5675;0;0;49;
$GPXUP;3631;08:09:30;0;49	99171;8	56751;0;0;49;
$GPXUP;3631;08:09:31;0;49	99184;8	56751;0;0;52;
$GPXUP;3631;08:09:32;0;49	99197;8	56749;0;0;53;
$GPXUP;3631;08:09:33;0;49	99211;8	56748;0;0;55;
$GPXUP;3631;08:09:34;0;49	99224;8	56745;0;0;56;
$GPXUP;3631;08:09:35;0;49	99238;8	5674;0;0;57;
$GPXUP;3631;08:09:36;0;49	99252;8	56734;0;0;56;
$GPXUP;3631;08:09:37;0;49	99265;8	56727;0;0;55;
$GPXUP;3631;08:09:38;0;49	99278;8	56719;0;0;56;
$GPXUP;3631;08:09:39;0;49	99292;8	56715;0;0;56;
$GPXUP;3631;08:09:40;0;49	99307;8	56712;0;0;63;
$GPXUP;3631;08:09:41;0;49	99322;8	5671;0;0;63;
$GPXUP;3631;08:09:42;0;49	99338;8	56709;0;0;59;
$GPXUP;3631;08:09:43;0;49	99352;8	56708;0;0;57;
$GPXUP;3631;08:09:44;0;49	99366;8	56706;0;0;55;
$GPXUP;3631;08:09:45;0;49	99379;8	56703;0;0;53;
$GPXUP;3631;08:09:46;0;49	99392;8	56703;0;0;52;
$GPXUP;3631;08:09:47;0;49	99405;8	56704;0;0;50;
$GPXUP;3631;08:09:48;0;49	99417;8	56706;0;0;50;
$GPXUP;3631;08:09:49;0;49	9943;8	5671;0;0;51;
$GPXUP;3631;08:09:50;0;49	99442;8	56715;0;0;52;
$GPXUP;3631;08:09:51;0;49	99454;8	56721;0;0;52;
$GPXUP;3631;08:09:52;0;49	99467;8	56726;0;0;51;
$GPXUP;3631;08:09:53;0;49	99478;8	5673;0;0;48;
$GPXUP;3631;08:09:54;0;49	9949;8	56732;0;0;48;
$GPXUP;3631;08:09:55;0;49	99503;8	5673;0;0;50;
$GPXUP;3631;08:09:56;0;49	99515;8	56728;0;0;51;
$GPXUP;3631;08:09:57;0;49	99528;8	56728;0;0;50;
$GPXUP;3631;08:09:58;0;49	9954;8	56734;0;0;52;
$GPXUP;3631;08:09:59;0;49	99549;8	56746;0;0;50;
$GPXUP;3631;08:10:00;0;49	99556;8	5676;0;0;45;
$GPXUP;3631;08:10:01;0;49	99564;8	56771;0;0;44;
$GPXUP;3631;08:10:02;0;49	99574;8	56779;0;0;45;
$GPXUP;3631;08:10:03;0;49	99585;8	56784;0;0;47;
$GPXUP;3631;08:10:04;0;49	99596;8	56789;0;0;49;
$GPXUP;3631;08:10:05;0;49	99608;8	56793;0;0;46;
$GPXUP;3631;08:10:06;0;49	9962;8	56794;0;0;47;
$GPXUP;3631;08:10:07;0;49	99632;8	56792;0;0;49;
$GPXUP;3631;08:10:08;0;49	99644;8	56788;0;0;50;
$GPXUP;3631;08:10:09;0;49	99656;8	56784;0;0;50;
$GPXUP;3631;08:10:10;0;49	99668;8	56781;0;0;51;
$GPXUP;3631;08:10:11;0;49	9968;8	56783;0;0;50;
$GPXUP;3631;08:10:12;0;49	99692;8	5679;0;0;49;
$GPXUP;3631;08:10:13;0;49	99701;8	56802;0;0;48;
$GPXUP;3631;08:10:14;0;49	9971;8	56813;0;0;48;
$GPXUP;3631;08:10:15;0;49	9972;8	56824;0;0;47;
$GPXUP;3631;08:10:16;0;49	9973;8	56833;0;0;46;
$GPXUP;3631;08:10:17;0;49	99738;8	56844;0;0;46;
$GPXUP;3631;08:10:18;0;49	99747;8	56857;0;0;48;
$GPXUP;3631;08:10:19;0;49	99758;8	56866;0;0;49;
$GPXUP;3631;08:10:20;0;49	99769;8	56872;0;0;49;
$GPXUP;3631;08:10:21;0;49	99782;8	56872;0;0;50;
$GPXUP;3631;08:10:22;0;49	99794;8	56871;0;0;52;
$GPXUP;3631;08:10:23;0;49	99807;8	56871;0;0;53;
$GPXUP;3631;08:10:24;0;49	99821;8	56873;0;0;56;
$GPXUP;3631;08:10:25;0;49	99836;8	56875;0;0;59;
$GPXUP;3631;08:10:26;0;49	9985;8	56876;0;0;60;
$GPXUP;3631;08:10:27;0;49	99865;8	56879;0;0;60;
$GPXUP;3631;08:10:28;0;49	9988;8	56883;0;0;58;
$GPXUP;3631;08:10:29;0;49	99894;8	56888;0;0;56;
$GPXUP;3631;08:10:30;0;49	99906;8	56894;0;0;54;
$GPXUP;3631;08:10:31;0;49	99919;8	56903;0;0;53;
$GPXUP;3631;08:10:32;0;49	9993;8	56914;0;0;53;
$GPXUP;3631;08:10:33;0;49	99942;8	56923;0;0;52;
$GPXUP;3631;08:10:34;0;49	99954;8	5693;0;0;53;
$GPXUP;3631;08:10:35;0;49	99967;8	56936;0;0;54;
$GPXUP;3631;08:10:36;0;49	9998;8	56939;0;0;55;
$GPXUP;3631;08:10:37;0;49	99994;8	5694;0;0;55;
$GPXUP;3631;08:10:38;0;50	00008;8	56941;0;0;55;
$GPXUP;3631;08:10:39;0;50	00022;8	56942;0;0;55;
$GPXUP;3631;08:10:40;0;50	00035;8	56944;0;0;55;
$GPXUP;3631;08:10:41;0;50	00048;8	56951;0;0;55;
$GPXUP;3631;08:10:42;0;50	00061;8	56957;0;0;54;
$GPXUP;3631;08:10:43;0;50	00074;8	5696;0;0;53;
$GPXUP;3631;08:10:44;0;50	00087;8	56966;0;0;52;
$GPXUP;3631;08:10:45;0;50	001;8	56972;0;0;52;
$GPXUP;3631;08:10:46;0;50	00112;8	56975;0;0;53;
$GPXUP;3631;08:10:47;0;50	00125;8	5698;0;0;51;
$GPXUP;3631;08:10:48;0;50	00135;8	56991;0;0;51;
$GPXUP;3631;08:10:49;0;50	00144;8	57004;0;0;48;
$GPXUP;3631;08:10:50;0;50	00153;8	57016;0;0;48;
$GPXUP;3631;08:10:51;0;50	00164;8	57024;0;0;49;
$GPXUP;3631;08:10:52;0;50	00175;8	57031;0;0;49;
$GPXUP;3631;08:10:53;0;50	00187;8	57035;0;0;50;
$GPXUP;3631;08:10:54;0;50	00199;8	5704;0;0;48;
$GPXUP;3631;08:10:55;0;50	0021;8	57048;0;0;49;
$GPXUP;3631;08:10:56;0;50	00217;8	57062;0;0;47;
$GPXUP;3631;08:10:57;0;50	00224;8	57076;0;0;45;
$GPXUP;3631;08:10:58;0;50	00232;8	57088;0;0;44;
$GPXUP;3631;08:10:59;0;50	00242;8	57096;0;0;44;
$GPXUP;3631;08:11:00;0;50	00252;8	57098;0;0;43;
$GPXUP;3631;08:11:01;0;50	00263;8	57097;0;0;45;
$GPXUP;3631;08:11:02;0;50	00275;8	57095;0;0;48;
$GPXUP;3631;08:11:03;0;50	00288;8	5709;0;0;54;
$GPXUP;3631;08:11:04;0;50	00302;8	57084;0;0;58;
$GPXUP;3631;08:11:05;0;50	00316;8	57078;0;0;62;
$GPXUP;3631;08:11:06;0;50	00332;8	57072;0;0;63;
$GPXUP;3631;08:11:07;0;50	00348;8	57067;0;0;63;
$GPXUP;3631;08:11:08;0;50	00363;8	57064;0;0;62;
$GPXUP;3631;08:11:09;0;50	00378;8	57064;0;0;61;
$GPXUP;3631;08:11:10;0;50	00394;8	57065;0;0;60;
$GPXUP;3631;08:11:11;0;50	00408;8	5707;0;0;62;
$GPXUP;3631;08:11:12;0;50	00421;8	57079;0;0;59;
$GPXUP;3631;08:11:13;0;50	00433;8	57089;0;0;53;
$GPXUP;3631;08:11:14;0;50	00444;8	57098;0;0;51;
$GPXUP;3631;08:11:15;0;50	00454;8	57108;0;0;50;
$GPXUP;3631;08:11:16;0;50	00464;8	5712;0;0;50;
$GPXUP;3631;08:11:17;0;50	00472;8	57134;0;0;49;
$GPXUP;3631;08:11:18;0;50	0048;8	5715;0;0;49;
$GPXUP;3631;08:11:19;0;50	00484;8	57167;0;0;47;
$GPXUP;3631;08:11:20;0;50	00488;8	57184;0;0;45;
$GPXUP;3631;08:11:21;0;50	00494;8	57198;0;0;41;
$GPXUP;3631;08:11:22;0;50	00501;8	57209;0;0;40;
$GPXUP;3631;08:11:23;0;50	0051;8	57217;0;0;42;
$GPXUP;3631;08:11:24;0;50	0052;8	57223;0;0;46;
$GPXUP;3631;08:11:25;0;50	00531;8	57228;0;0;46;
$GPXUP;3631;08:11:26;0;50	00543;8	57228;0;0;46;
$GPXUP;3631;08:11:27;0;50	00554;8	5722;0;0;50;
$GPXUP;3631;08:11:28;0;50	00565;8	5721;0;0;52;
$GPXUP;3631;08:11:29;0;50	00576;8	57198;0;0;53;
$GPXUP;3631;08:11:30;0;50	00587;8	57187;0;0;51;
$GPXUP;3631;08:11:31;0;50	00598;8	5718;0;0;46;
$GPXUP;3631;08:11:32;0;50	00609;8	57176;0;0;43;
$GPXUP;3631;08:11:33;0;50	0062;8	57174;0;0;41;
$GPXUP;3631;08:11:34;0;50	0063;8	57174;0;0;40;
$GPXUP;3631;08:11:35;0;50	00639;8	57175;0;0;39;
$GPXUP;3631;08:11:36;0;50	00649;8	57178;0;0;39;
$GPXUP;3631;08:11:37;0;50	00658;8	57185;0;0;42;
$GPXUP;3631;08:11:38;0;50	00666;8	57195;0;0;43;
$GPXUP;3631;08:11:39;0;50	00675;8	57204;0;0;43;
$GPXUP;3631;08:11:40;0;50	00685;8	57211;0;0;44;
$GPXUP;3631;08:11:41;0;50	00696;8	57216;0;0;45;
$GPXUP;3631;08:11:42;0;50	00707;8	57218;0;0;47;
$GPXUP;3631;08:11:43;0;50	00719;8	57215;0;0;49;
$GPXUP;3631;08:11:44;0;50	00731;8	57211;0;0;48;
$GPXUP;3631;08:11:45;0;50	00743;8	5721;0;0;50;
$GPXUP;3631;08:11:46;0;50	00756;8	57211;0;0;51;
$GPXUP;3631;08:11:47;0;50	00768;8	57214;0;0;49;
$GPXUP;3631;08:11:48;0;50	0078;8	57219;0;0;48;
$GPXUP;3631;08:11:49;0;50	00791;8	57224;0;0;47;
$GPXUP;3631;08:11:50;0;50	00802;8	57229;0;0;46;
$GPXUP;3631;08:11:51;0;50	00813;8	57235;0;0;46;
$GPXUP;3631;08:11:52;0;50	00823;8	57243;0;0;45;
$GPXUP;3631;08:11:53;0;50	00833;8	5725;0;0;44;
$GPXUP;3631;08:11:54;0;50	00843;8	57258;0;0;44;
$GPXUP;3631;08:11:55;0;50	00852;8	57268;0;0;44;
$GPXUP;3631;08:11:56;0;50	0086;8	57279;0;0;45;
$GPXUP;3631;08:11:57;0;50	0087;8	57289;0;0;44;
$GPXUP;3631;08:11:58;0;50	00878;8	573;0;0;44;
$GPXUP;3631;08:11:59;0;50	00884;8	57314;0;0;45;
$GPXUP;3631;08:12:00;0;50	0089;8	57329;0;0;46;
$GPXUP;3631;08:12:01;0;50	00895;8	57345;0;0;47;
$GPXUP;3631;08:12:02;0;50	009;8	57362;0;0;46;
$GPXUP;3631;08:12:03;0;50	00905;8	57377;0;0;46;
$GPXUP;3631;08:12:04;0;50	00913;8	57391;0;0;47;
$GPXUP;3631;08:12:05;0;50	00921;8	57403;0;0;45;
$GPXUP;3631;08:12:06;0;50	00931;8	57411;0;0;45;
$GPXUP;3631;08:12:07;0;50	00942;8	57418;0;0;47;
$GPXUP;3631;08:12:08;0;50	00952;8	57428;0;0;45;
$GPXUP;3631;08:12:09;0;50	00959;8	5744;0;0;45;
$GPXUP;3631;08:12:10;0;50	00966;8	57454;0;0;46;
$GPXUP;3631;08:12:11;0;50	00972;8	57469;0;0;44;
$GPXUP;3631;08:12:12;0;50	00978;8	57483;0;0;43;
$GPXUP;3631;08:12:13;0;50	00985;8	57495;0;0;43;
$GPXUP;3631;08:12:14;0;50	00995;8	57504;0;0;44;
$GPXUP;3631;08:12:15;0;50	01006;8	57509;0;0;47;
$GPXUP;3631;08:12:16;0;50	01017;8	57514;0;0;48;
$GPXUP;3631;08:12:17;0;50	01028;8	5752;0;0;48;
$GPXUP;3631;08:12:18;0;50	0104;8	57526;0;0;47;
$GPXUP;3631;08:12:19;0;50	01051;8	57532;0;0;47;
$GPXUP;3631;08:12:20;0;50	01062;8	57537;0;0;49;
$GPXUP;3631;08:12:21;0;50	01075;8	57541;0;0;51;
$GPXUP;3631;08:12:22;0;50	01087;8	57545;0;0;50;
$GPXUP;3631;08:12:23;0;50	01098;8	57552;0;0;48;
$GPXUP;3631;08:12:24;0;50	01106;8	57563;0;0;45;
$GPXUP;3631;08:12:25;0;50	01111;8	57578;0;0;40;
$GPXUP;3631;08:12:26;0;50	01112;8	57595;0;0;39;
$GPXUP;3631;08:12:27;0;50	01111;8	57611;0;0;40;
$GPXUP;3631;08:12:28;0;50	01112;8	57626;0;0;36;
$GPXUP;3631;08:12:29;0;50	01116;8	57639;0;0;37;
$GPXUP;3631;08:12:30;0;50	01124;8	57648;0;0;35;
$GPXUP;3631;08:12:31;0;50	01135;8	57651;0;0;42;
$GPXUP;3631;08:12:32;0;50	01148;8	57652;0;0;51;
$GPXUP;3631;08:12:33;0;50	01162;8	57649;0;0;52;
$GPXUP;3631;08:12:34;0;50	01175;8	57642;0;0;53;
$GPXUP;3631;08:12:35;0;50	01188;8	57636;0;0;51;
$GPXUP;3631;08:12:36;0;50	012;8	57634;0;0;48;
$GPXUP;3631;08:12:37;0;50	01212;8	57634;0;0;47;
$GPXUP;3631;08:12:38;0;50	01224;8	57636;0;0;44;
$GPXUP;3631;08:12:39;0;50	01234;8	5764;0;0;43;
$GPXUP;3631;08:12:40;0;50	01245;8	57642;0;0;45;
$GPXUP;3631;08:12:41;0;50	01256;8	57643;0;0;46;
$GPXUP;3631;08:12:42;0;50	01268;8	57644;0;0;47;
$GPXUP;3631;08:12:43;0;50	0128;8	57644;0;0;48;
$GPXUP;3631;08:12:44;0;50	01291;8	57645;0;0;44;
$GPXUP;3631;08:12:45;0;50	01302;8	57651;0;0;45;
$GPXUP;3631;08:12:46;0;50	01309;8	57663;0;0;43;
$GPXUP;3631;08:12:47;0;50	01315;8	57677;0;0;43;
$GPXUP;3631;08:12:48;0;50	0132;8	57691;0;0;40;
$GPXUP;3631;08:12:49;0;50	01325;8	57702;0;0;32;
$GPXUP;3631;08:12:50;0;50	01332;8	57708;0;0;32;
$GPXUP;3631;08:12:51;0;50	01342;8	57707;0;0;39;
$GPXUP;3631;08:12:52;0;50	01353;8	57707;0;0;42;
$GPXUP;3631;08:12:53;0;50	01363;8	57712;0;0;42;
$GPXUP;3631;08:12:54;0;50	01371;8	57725;0;0;46;
$GPXUP;3631;08:12:55;0;50	01374;8	57742;0;0;42;
$GPXUP;3631;08:12:56;0;50	01375;8	57759;0;0;42;
$GPXUP;3631;08:12:57;0;50	01376;8	57776;0;0;40;
$GPXUP;3631;08:12:58;0;50	01374;8	57792;0;0;44;
$GPXUP;3631;08:12:59;0;50	01369;8	57809;0;0;47;
$GPXUP;3631;08:13:00;0;50	01361;8	57822;0;0;45;
$GPXUP;3631;08:13:01;0;50	0135;8	57828;0;0;41;
$GPXUP;3631;08:13:02;0;50	01335;8	57821;0;0;47;
$GPXUP;3631;08:13:03;0;50	01322;8	57798;0;0;56;
$GPXUP;3631;08:13:04;0;50	01315;8	57777;0;0;51;
$GPXUP;3631;08:13:05;0;50	01317;8	57755;0;0;51;
$GPXUP;3631;08:13:06;0;50	01323;8	57741;0;0;35;
$GPXUP;3631;08:13:07;0;50	01338;8	57736;0;0;35;
$GPXUP;3631;08:13:08;0;50	01356;8	57743;0;0;39;
$GPXUP;3631;08:13:09;0;50	0137;8	57755;0;0;47;
$GPXUP;3631;08:13:10;0;50	01382;8	57766;0;0;46;
$GPXUP;3631;08:13:11;0;50	01394;8	57774;0;0;48;
$GPXUP;3631;08:13:12;0;50	01406;8	57779;0;0;48;
$GPXUP;3631;08:13:13;0;50	01419;8	5778;0;0;50;
$GPXUP;3631;08:13:14;0;50	01432;8	57783;0;0;50;
$GPXUP;3631;08:13:15;0;50	01445;8	57787;0;0;50;
$GPXUP;3631;08:13:16;0;50	01458;8	57791;0;0;54;
$GPXUP;3631;08:13:17;0;50	01472;8	57794;0;0;55;
$GPXUP;3631;08:13:18;0;50	01487;8	57796;0;0;58;
$GPXUP;3631;08:13:19;0;50	01502;8	57801;0;0;60;
$GPXUP;3631;08:13:20;0;50	01516;8	57808;0;0;60;
$GPXUP;3631;08:13:21;0;50	01531;8	57815;0;0;59;
$GPXUP;3631;08:13:22;0;50	01546;8	57818;0;0;59;
$GPXUP;3631;08:13:23;0;50	01561;8	57817;0;0;61;
$GPXUP;3631;08:13:24;0;50	01576;8	57813;0;0;62;
$GPXUP;3631;08:13:25;0;50	01592;8	57808;0;0;65;
$GPXUP;3631;08:13:26;0;50	01609;8	57805;0;0;66;
$GPXUP;3631;08:13:27;0;50	01625;8	57803;0;0;67;
$GPXUP;3631;08:13:28;0;50	01642;8	578;0;0;64;
$GPXUP;3631;08:13:29;0;50	01658;8	57796;0;0;69;
$GPXUP;3631;08:13:30;0;50	01675;8	57789;0;0;68;
$GPXUP;3631;08:13:31;0;50	01692;8	57786;0;0;66;
$GPXUP;3631;08:13:32;0;50	01706;8	57786;0;0;59;
$GPXUP;3631;08:13:33;0;50	0172;8	57787;0;0;55;
$GPXUP;3631;08:13:34;0;50	01734;8	57786;0;0;53;
$GPXUP;3631;08:13:35;0;50	01747;8	57783;0;0;53;
$GPXUP;3631;08:13:36;0;50	0176;8	5778;0;0;53;
$GPXUP;3631;08:13:37;0;50	01772;8	57778;0;0;51;
$GPXUP;3631;08:13:38;0;50	01785;8	57777;0;0;50;
$GPXUP;3631;08:13:39;0;50	01796;8	57778;0;0;47;
$GPXUP;3631;08:13:40;0;50	01808;8	5778;0;0;45;
$GPXUP;3631;08:13:41;0;50	01818;8	57784;0;0;44;
$GPXUP;3631;08:13:42;0;50	01829;8	57785;0;0;45;
$GPXUP;3631;08:13:43;0;50	01841;8	57784;0;0;47;
$GPXUP;3631;08:13:44;0;50	01852;8	57781;0;0;49;
$GPXUP;3631;08:13:45;0;50	01865;8	57776;0;0;51;
$GPXUP;3631;08:13:46;0;50	01878;8	57774;0;0;53;
$GPXUP;3631;08:13:47;0;50	01891;8	57773;0;0;55;
$GPXUP;3631;08:13:48;0;50	01904;8	57772;0;0;55;
$GPXUP;3631;08:13:49;0;50	01918;8	57773;0;0;51;
$GPXUP;3631;08:13:50;0;50	0193;8	57777;0;0;50;
$GPXUP;3631;08:13:51;0;50	01942;8	57784;0;0;50;
$GPXUP;3631;08:13:52;0;50	01952;8	57793;0;0;47;
$GPXUP;3631;08:13:53;0;50	01962;8	57804;0;0;47;
$GPXUP;3631;08:13:54;0;50	01971;8	57815;0;0;46;
$GPXUP;3631;08:13:55;0;50	01981;8	57822;0;0;44;
$GPXUP;3631;08:13:56;0;50	01991;8	57829;0;0;44;
$GPXUP;3631;08:13:57;0;50	02;8	57837;0;0;44;
$GPXUP;3631;08:13:58;0;50	0201;8	57846;0;0;46;
$GPXUP;3631;08:13:59;0;50	0202;8	57853;0;0;44;
$GPXUP;3631;08:14:00;0;50	02032;8	57854;0;0;48;
$GPXUP;3631;08:14:01;0;50	02046;8	57847;0;0;55;
$GPXUP;3631;08:14:02;0;50	0206;8	5784;0;0;60;
$GPXUP;3631;08:14:03;0;50	02075;8	57832;0;0;63;
$GPXUP;3631;08:14:04;0;50	0209;8	57826;0;0;59;
$GPXUP;3631;08:14:05;0;50	02105;8	57824;0;0;58;
$GPXUP;3631;08:14:06;0;50	02119;8	57826;0;0;56;
$GPXUP;3631;08:14:07;0;50	02132;8	5783;0;0;54;
$GPXUP;3631;08:14:08;0;50	02144;8	57839;0;0;53;
$GPXUP;3631;08:14:09;0;50	02155;8	57851;0;0;52;
$GPXUP;3631;08:14:10;0;50	02164;8	57864;0;0;51;
$GPXUP;3631;08:14:11;0;50	02174;8	57875;0;0;48;
$GPXUP;3631;08:14:12;0;50	02184;8	57884;0;0;48;
$GPXUP;3631;08:14:13;0;50	02194;8	57894;0;0;46;
$GPXUP;3631;08:14:14;0;50	02205;8	57902;0;0;48;
$GPXUP;3631;08:14:15;0;50	02217;8	57905;0;0;49;
$GPXUP;3631;08:14:16;0;50	0223;8	57904;0;0;51;
$GPXUP;3631;08:14:17;0;50	02242;8	579;0;0;49;
$GPXUP;3631;08:14:18;0;50	02254;8	57898;0;0;47;
$GPXUP;3631;08:14:19;0;50	02264;8	579;0;0;44;
$GPXUP;3631;08:14:20;0;50	02274;8	57908;0;0;43;
$GPXUP;3631;08:14:21;0;50	0228;8	57922;0;0;44;
$GPXUP;3631;08:14:22;0;50	02285;8	57937;0;0;45;
$GPXUP;3631;08:14:23;0;50	02288;8	57954;0;0;48;
$GPXUP;3631;08:14:24;0;50	02291;8	57972;0;0;48;
$GPXUP;3631;08:14:25;0;50	02294;8	5799;0;0;48;
$GPXUP;3631;08:14:26;0;50	02295;8	58009;0;0;48;
$GPXUP;3631;08:14:27;0;50	02296;8	58027;0;0;46;
$GPXUP;3631;08:14:28;0;50	02299;8	58044;0;0;44;
$GPXUP;3631;08:14:29;0;50	02303;8	58059;0;0;40;
$GPXUP;3631;08:14:30;0;50	0231;8	58071;0;0;38;
$GPXUP;3631;08:14:31;0;50	02317;8	58078;0;0;37;
$GPXUP;3631;08:14:32;0;50	02327;8	58081;0;0;40;
$GPXUP;3631;08:14:33;0;50	02337;8	58082;0;0;42;
$GPXUP;3631;08:14:34;0;50	02347;8	58085;0;0;42;
$GPXUP;3631;08:14:35;0;50	02357;8	58092;0;0;42;
$GPXUP;3631;08:14:36;0;50	02364;8	58104;0;0;41;
$GPXUP;3631;08:14:37;0;50	02371;8	58115;0;0;40;
$GPXUP;3631;08:14:38;0;50	02378;8	58125;0;0;39;
$GPXUP;3631;08:14:39;0;50	02386;8	58133;0;0;39;
$GPXUP;3631;08:14:40;0;50	02396;8	58138;0;0;41;
$GPXUP;3631;08:14:41;0;50	02406;8	5814;0;0;44;
$GPXUP;3631;08:14:42;0;50	02417;8	5814;0;0;46;
$GPXUP;3631;08:14:43;0;50	02428;8	58141;0;0;44;
$GPXUP;3631;08:14:44;0;50	02439;8	58144;0;0;44;
$GPXUP;3631;08:14:45;0;50	02449;8	5815;0;0;43;
$GPXUP;3631;08:14:46;0;50	02459;8	58156;0;0;43;
$GPXUP;3631;08:14:47;0;50	0247;8	58161;0;0;43;
$GPXUP;3631;08:14:48;0;50	02481;8	58162;0;0;48;
$GPXUP;3631;08:14:49;0;50	02493;8	58165;0;0;49;
$GPXUP;3631;08:14:50;0;50	02505;8	58172;0;0;48;
$GPXUP;3631;08:14:51;0;50	02516;8	58178;0;0;48;
$GPXUP;3631;08:14:52;0;50	02528;8	58183;0;0;51;
$GPXUP;3631;08:14:53;0;50	02541;8	58186;0;0;52;
$GPXUP;3631;08:14:54;0;50	02554;8	58193;0;0;54;
$GPXUP;3631;08:14:55;0;50	02566;8	58202;0;0;54;
$GPXUP;3631;08:14:56;0;50	02577;8	58213;0;0;52;
$GPXUP;3631;08:14:57;0;50	02588;8	58223;0;0;49;
$GPXUP;3631;08:14:58;0;50	02596;8	58236;0;0;46;
$GPXUP;3631;08:14:59;0;50	02604;8	58248;0;0;45;
$GPXUP;3631;08:15:00;0;50	02613;8	58259;0;0;44;
$GPXUP;3631;08:15:01;0;50	02623;8	58267;0;0;45;
$GPXUP;3631;08:15:02;0;50	02632;8	58276;0;0;45;
$GPXUP;3631;08:15:03;0;50	0264;8	58289;0;0;43;
$GPXUP;3631;08:15:04;0;50	02646;8	58303;0;0;44;
$GPXUP;3631;08:15:05;0;50	02652;8	58317;0;0;44;
$GPXUP;3631;08:15:06;0;50	02659;8	5833;0;0;45;
$GPXUP;3631;08:15:07;0;50	02666;8	58343;0;0;45;
$GPXUP;3631;08:15:08;0;50	02673;8	58357;0;0;46;
$GPXUP;3631;08:15:09;0;50	02681;8	5837;0;0;46;
$GPXUP;3631;08:15:10;0;50	02688;8	58384;0;0;44;
$GPXUP;3631;08:15:11;0;50	02694;8	58399;0;0;44;
$GPXUP;3631;08:15:12;0;50	02699;8	58413;0;0;41;
$GPXUP;3631;08:15:13;0;50	02705;8	58426;0;0;43;
$GPXUP;3631;08:15:14;0;50	0271;8	58441;0;0;45;
$GPXUP;3631;08:15:15;0;50	02716;8	58456;0;0;45;
$GPXUP;3631;08:15:16;0;50	02721;8	58471;0;0;43;
$GPXUP;3631;08:15:17;0;50	02728;8	58482;0;0;38;
$GPXUP;3631;08:15:18;0;50	02738;8	58488;0;0;39;
$GPXUP;3631;08:15:19;0;50	02748;8	58493;0;0;41;
$GPXUP;3631;08:15:20;0;50	02757;8	58499;0;0;41;
$GPXUP;3631;08:15:21;0;50	02766;8	58508;0;0;44;
$GPXUP;3631;08:15:22;0;50	02772;8	58523;0;0;49;
$GPXUP;3631;08:15:23;0;50	0278;8	58538;0;0;48;
$GPXUP;3631;08:15:24;0;50	02788;8	58551;0;0;41;
$GPXUP;3631;08:15:25;0;50	02796;8	58561;0;0;43;
$GPXUP;3631;08:15:26;0;50	02805;8	5857;0;0;43;
$GPXUP;3631;08:15:27;0;50	02813;8	58581;0;0;43;
$GPXUP;3631;08:15:28;0;50	02822;8	58592;0;0;46;
$GPXUP;3631;08:15:29;0;50	0283;8	58604;0;0;45;
$GPXUP;3631;08:15:30;0;50	02838;8	58615;0;0;44;
$GPXUP;3631;08:15:31;0;50	02847;8	58624;0;0;42;
$GPXUP;3631;08:15:32;0;50	02856;8	5863;0;0;42;
$GPXUP;3631;08:15:33;0;50	02866;8	58635;0;0;44;
$GPXUP;3631;08:15:34;0;50	02877;8	58641;0;0;44;
$GPXUP;3631;08:15:35;0;50	02887;8	58648;0;0;44;
$GPXUP;3631;08:15:36;0;50	02897;8	58655;0;0;42;
$GPXUP;3631;08:15:37;0;50	02907;8	58659;0;0;44;
$GPXUP;3631;08:15:38;0;50	02918;8	58662;0;0;45;
$GPXUP;3631;08:15:39;0;50	02929;8	58664;0;0;45;
$GPXUP;3631;08:15:40;0;50	02939;8	5867;0;0;47;
$GPXUP;3631;08:15:41;0;50	02949;8	58681;0;0;49;
$GPXUP;3631;08:15:42;0;50	02957;8	58694;0;0;47;
$GPXUP;3631;08:15:43;0;50	02966;8	58706;0;0;46;
$GPXUP;3631;08:15:44;0;50	02976;8	58714;0;0;43;
$GPXUP;3631;08:15:45;0;50	02987;8	58717;0;0;46;
$GPXUP;3631;08:15:46;0;50	02999;8	58717;0;0;50;
$GPXUP;3631;08:15:47;0;50	03011;8	58717;0;0;48;
$GPXUP;3631;08:15:48;0;50	03023;8	58722;0;0;47;
$GPXUP;3631;08:15:49;0;50	03032;8	58732;0;0;46;
$GPXUP;3631;08:15:50;0;50	03042;8	58742;0;0;45;
$GPXUP;3631;08:15:51;0;50	03051;8	58752;0;0;43;
$GPXUP;3631;08:15:52;0;50	03061;8	58758;0;0;43;
$GPXUP;3631;08:15:53;0;50	03072;8	58762;0;0;45;
$GPXUP;3631;08:15:54;0;50	03083;8	58762;0;0;48;
$GPXUP;3631;08:15:55;0;50	03096;8	5876;0;0;51;
$GPXUP;3631;08:15:56;0;50	03109;8	58759;0;0;54;
$GPXUP;3631;08:15:57;0;50	03121;8	5876;0;0;49;
$GPXUP;3631;08:15:58;0;50	03132;8	58766;0;0;45;
$GPXUP;3631;08:15:59;0;50	03141;8	58776;0;0;45;
$GPXUP;3631;08:16:00;0;50	0315;8	58786;0;0;46;
$GPXUP;3631;08:16:01;0;50	03162;8	58792;0;0;48;
$GPXUP;3631;08:16:02;0;50	03173;8	58795;0;0;49;
$GPXUP;3631;08:16:03;0;50	03185;8	58801;0;0;49;
$GPXUP;3631;08:16:04;0;50	03195;8	58811;0;0;47;
$GPXUP;3631;08:16:05;0;50	03203;8	58824;0;0;45;
$GPXUP;3631;08:16:06;0;50	0321;8	58838;0;0;46;
$GPXUP;3631;08:16:07;0;50	03217;8	58852;0;0;44;
$GPXUP;3631;08:16:08;0;50	03224;8	58865;0;0;41;
$GPXUP;3631;08:16:09;0;50	0323;8	58876;0;0;39;
$GPXUP;3631;08:16:10;0;50	03238;8	58886;0;0;38;
$GPXUP;3631;08:16:11;0;50	03245;8	58896;0;0;40;
$GPXUP;3631;08:16:12;0;50	03252;8	58908;0;0;41;
$GPXUP;3631;08:16:13;0;50	03258;8	58921;0;0;43;
$GPXUP;3631;08:16:14;0;50	03262;8	58937;0;0;45;
$GPXUP;3631;08:16:15;0;50	03267;8	58952;0;0;46;
$GPXUP;3631;08:16:16;0;50	03273;8	58968;0;0;48;
$GPXUP;3631;08:16:17;0;50	0328;8	58983;0;0;50;
$GPXUP;3631;08:16:18;0;50	03287;8	59;0;0;51;
$GPXUP;3631;08:16:19;0;50	03293;8	59018;0;0;52;
$GPXUP;3631;08:16:20;0;50	03298;8	59035;0;0;52;
$GPXUP;3631;08:16:21;0;50	03304;8	59052;0;0;47;
$GPXUP;3631;08:16:22;0;50	03312;8	59065;0;0;41;
$GPXUP;3631;08:16:23;0;50	03322;8	59073;0;0;42;
$GPXUP;3631;08:16:24;0;50	03332;8	59081;0;0;47;
$GPXUP;3631;08:16:25;0;50	03343;8	5909;0;0;45;
$GPXUP;3631;08:16:26;0;50	03352;8	59101;0;0;46;
$GPXUP;3631;08:16:27;0;50	0336;8	59113;0;0;45;
$GPXUP;3631;08:16:28;0;50	03367;8	59126;0;0;43;
$GPXUP;3631;08:16:29;0;50	03374;8	5914;0;0;42;
$GPXUP;3631;08:16:30;0;50	0338;8	59153;0;0;42;
$GPXUP;3631;08:16:31;0;50	03386;8	59166;0;0;43;
$GPXUP;3631;08:16:32;0;50	03394;8	59178;0;0;45;
$GPXUP;3631;08:16:33;0;50	03404;8	59187;0;0;46;
$GPXUP;3631;08:16:34;0;50	03414;8	59195;0;0;48;
$GPXUP;3631;08:16:35;0;50	03426;8	59203;0;0;53;
$GPXUP;3631;08:16:36;0;50	03436;8	59215;0;0;54;
$GPXUP;3631;08:16:37;0;50	03447;8	59229;0;0;53;
$GPXUP;3631;08:16:38;0;50	03457;8	5924;0;0;50;
$GPXUP;3631;08:16:39;0;50	03468;8	59249;0;0;46;
$GPXUP;3631;08:16:40;0;50	0348;8	59253;0;0;49;
$GPXUP;3631;08:16:41;0;50	03491;8	5926;0;0;50;
$GPXUP;3631;08:16:42;0;50	03501;8	59271;0;0;52;
$GPXUP;3631;08:16:43;0;50	03512;8	59284;0;0;51;
$GPXUP;3631;08:16:44;0;50	03522;8	59295;0;0;51;
$GPXUP;3631;08:16:45;0;50	03532;8	59306;0;0;49;
$GPXUP;3631;08:16:46;0;50	03542;8	59316;0;0;48;
$GPXUP;3631;08:16:47;0;50	03553;8	59324;0;0;47;
$GPXUP;3631;08:16:48;0;50	03563;8	59335;0;0;48;
$GPXUP;3631;08:16:49;0;50	03571;8	59347;0;0;48;
$GPXUP;3631;08:16:50;0;50	0358;8	59362;0;0;52;
$GPXUP;3631;08:16:51;0;50	03587;8	59378;0;0;54;
$GPXUP;3631;08:16:52;0;50	03594;8	59396;0;0;54;
$GPXUP;3631;08:16:53;0;50	03603;8	59412;0;0;55;
$GPXUP;3631;08:16:54;0;50	03612;8	59428;0;0;56;
$GPXUP;3631;08:16:55;0;50	03621;8	59443;0;0;55;
$GPXUP;3631;08:16:56;0;50	03633;8	59454;0;0;52;
$GPXUP;3631;08:16:57;0;50	03645;8	59463;0;0;55;
$GPXUP;3631;08:16:58;0;50	03656;8	59473;0;0;52;
$GPXUP;3631;08:16:59;0;50	03667;8	59484;0;0;50;
$GPXUP;3631;08:17:00;0;50	03677;8	59495;0;0;48;
$GPXUP;3631;08:17:01;0;50	03684;8	59509;0;0;47;
$GPXUP;3631;08:17:02;0;50	03688;8	59526;0;0;48;
$GPXUP;3631;08:17:03;0;50	03692;8	59544;0;0;49;
$GPXUP;3631;08:17:04;0;50	03695;8	59563;0;0;51;
$GPXUP;3631;08:17:05;0;50	03699;8	59582;0;0;51;
$GPXUP;3631;08:17:06;0;50	03706;8	59598;0;0;47;
$GPXUP;3631;08:17:07;0;50	03715;8	59608;0;0;47;
$GPXUP;3631;08:17:08;0;50	03728;8	59614;0;0;51;
$GPXUP;3631;08:17:09;0;50	03741;8	59617;0;0;53;
$GPXUP;3631;08:17:10;0;50	03755;8	59616;0;0;56;
$GPXUP;3631;08:17:11;0;50	03769;8	59613;0;0;57;
$GPXUP;3631;08:17:12;0;50	03784;8	59613;0;0;58;
$GPXUP;3631;08:17:13;0;50	03798;8	59616;0;0;60;
$GPXUP;3631;08:17:14;0;50	03814;8	59616;0;0;62;
$GPXUP;3631;08:17:15;0;50	0383;8	59611;0;0;67;
$GPXUP;3631;08:17:16;0;50	03846;8	59606;0;0;65;
$GPXUP;3631;08:17:17;0;50	03862;8	59609;0;0;64;
$GPXUP;3631;08:17:18;0;50	03877;8	59618;0;0;61;
$GPXUP;3631;08:17:19;0;50	0389;8	5963;0;0;60;
$GPXUP;3631;08:17:20;0;50	039;8	59646;0;0;56;
$GPXUP;3631;08:17:21;0;50	03908;8	59665;0;0;55;
$GPXUP;3631;08:17:22;0;50	03915;8	59684;0;0;53;
$GPXUP;3631;08:17:23;0;50	03922;8	59702;0;0;51;
$GPXUP;3631;08:17:24;0;50	03929;8	59718;0;0;48;
$GPXUP;3631;08:17:25;0;50	03936;8	59734;0;0;47;
$GPXUP;3631;08:17:26;0;50	03942;8	5975;0;0;44;
$GPXUP;3631;08:17:27;0;50	03947;8	59764;0;0;43;
$GPXUP;3631;08:17:28;0;50	03951;8	5978;0;0;44;
$GPXUP;3631;08:17:29;0;50	03956;8	59796;0;0;45;
$GPXUP;3631;08:17:30;0;50	03963;8	59811;0;0;49;
$GPXUP;3631;08:17:31;0;50	0397;8	59827;0;0;52;
$GPXUP;3631;08:17:32;0;50	03977;8	59844;0;0;52;
$GPXUP;3631;08:17:33;0;50	03984;8	59862;0;0;50;
$GPXUP;3631;08:17:34;0;50	0399;8	59877;0;0;48;
$GPXUP;3631;08:17:35;0;50	03999;8	59889;0;0;44;
$GPXUP;3631;08:17:36;0;50	04011;8	59896;0;0;48;
$GPXUP;3631;08:17:37;0;50	04022;8	59905;0;0;52;
$GPXUP;3631;08:17:38;0;50	04033;8	59918;0;0;53;
$GPXUP;3631;08:17:39;0;50	04042;8	59932;0;0;53;
$GPXUP;3631;08:17:40;0;50	04052;8	59946;0;0;53;
$GPXUP;3631;08:17:41;0;50	04062;8	5996;0;0;54;
$GPXUP;3631;08:17:42;0;50	04072;8	59974;0;0;53;
$GPXUP;3631;08:17:43;0;50	04083;8	59985;0;0;48;
$GPXUP;3631;08:17:44;0;50	04094;8	59994;0;0;51;
$GPXUP;3631;08:17:45;0;50	04105;8	60004;0;0;52;
$GPXUP;3631;08:17:46;0;50	04117;8	60012;0;0;51;
$GPXUP;3631;08:17:47;0;50	04129;8	60018;0;0;52;
$GPXUP;3631;08:17:48;0;50	04142;8	60023;0;0;54;
$GPXUP;3631;08:17:49;0;50	04156;8	60028;0;0;54;
$GPXUP;3631;08:17:50;0;50	04169;8	60032;0;0;52;
$GPXUP;3631;08:17:51;0;50	04181;8	60035;0;0;49;
$GPXUP;3631;08:17:52;0;50	04194;8	60032;0;0;52;
$GPXUP;3631;08:17:53;0;50	04206;8	6003;0;0;49;
$GPXUP;3631;08:17:54;0;50	04218;8	60031;0;0;46;
$GPXUP;3631;08:17:55;0;50	04229;8	60037;0;0;45;
$GPXUP;3631;08:17:56;0;50	04239;8	60044;0;0;45;
$GPXUP;3631;08:17:57;0;50	04249;8	60051;0;0;45;
$GPXUP;3631;08:17:58;0;50	0426;8	60058;0;0;45;
$GPXUP;3631;08:17:59;0;50	0427;8	60064;0;0;45;
$GPXUP;3631;08:18:00;0;50	0428;8	60071;0;0;45;
$GPXUP;3631;08:18:01;0;50	0429;8	60078;0;0;44;
$GPXUP;3631;08:18:02;0;50	043;8	60083;0;0;43;
$GPXUP;3631;08:18:03;0;50	04311;8	60084;0;0;43;
$GPXUP;3631;08:18:04;0;50	04322;8	60082;0;0;43;
$GPXUP;3631;08:18:05;0;50	04332;8	60081;0;0;43;
$GPXUP;3631;08:18:06;0;50	04343;8	60082;0;0;45;
$GPXUP;3631;08:18:07;0;50	04355;8	60082;0;0;48;
$GPXUP;3631;08:18:08;0;50	04367;8	60084;0;0;47;
$GPXUP;3631;08:18:09;0;50	04378;8	60087;0;0;47;
$GPXUP;3631;08:18:10;0;50	04391;8	60087;0;0;52;
$GPXUP;3631;08:18:11;0;50	04404;8	60083;0;0;55;
$GPXUP;3631;08:18:12;0;50	04418;8	6008;0;0;58;
$GPXUP;3631;08:18:13;0;50	04432;8	60079;0;0;54;
$GPXUP;3631;08:18:14;0;50	04445;8	60082;0;0;53;
$GPXUP;3631;08:18:15;0;50	04457;8	6009;0;0;51;
$GPXUP;3631;08:18:16;0;50	04468;8	60099;0;0;50;
$GPXUP;3631;08:18:17;0;50	0448;8	60105;0;0;48;
$GPXUP;3631;08:18:18;0;50	04492;8	60111;0;0;49;
$GPXUP;3631;08:18:19;0;50	04504;8	60115;0;0;51;
$GPXUP;3631;08:18:20;0;50	04517;8	60115;0;0;52;
$GPXUP;3631;08:18:21;0;50	04529;8	60117;0;0;48;
$GPXUP;3631;08:18:22;0;50	0454;8	60122;0;0;47;
$GPXUP;3631;08:18:23;0;50	04552;8	60128;0;0;48;
$GPXUP;3631;08:18:24;0;50	04563;8	60135;0;0;49;
$GPXUP;3631;08:18:25;0;50	04574;8	60141;0;0;51;
$GPXUP;3631;08:18:26;0;50	04586;8	60149;0;0;52;
$GPXUP;3631;08:18:27;0;50	04599;8	60156;0;0;54;
$GPXUP;3631;08:18:28;0;50	04612;8	60162;0;0;54;
$GPXUP;3631;08:18:29;0;50	04624;8	60168;0;0;52;
$GPXUP;3631;08:18:30;0;50	04636;8	60176;0;0;50;
$GPXUP;3631;08:18:31;0;50	04648;8	60184;0;0;49;
$GPXUP;3631;08:18:32;0;50	04659;8	60193;0;0;49;
$GPXUP;3631;08:18:33;0;50	0467;8	602;0;0;48;
$GPXUP;3631;08:18:34;0;50	04681;8	60206;0;0;48;
$GPXUP;3631;08:18:35;0;50	04693;8	6021;0;0;48;
$GPXUP;3631;08:18:36;0;50	04704;8	60217;0;0;50;
$GPXUP;3631;08:18:37;0;50	04713;8	60228;0;0;48;
$GPXUP;3631;08:18:38;0;50	04723;8	60238;0;0;46;
$GPXUP;3631;08:18:39;0;50	04733;8	60246;0;0;46;
$GPXUP;3631;08:18:40;0;50	04743;8	60255;0;0;47;
$GPXUP;3631;08:18:41;0;50	04753;8	60264;0;0;48;
$GPXUP;3631;08:18:42;0;50	04762;8	60276;0;0;48;
$GPXUP;3631;08:18:43;0;50	04771;8	60288;0;0;47;
$GPXUP;3631;08:18:44;0;50	04781;8	60298;0;0;45;
$GPXUP;3631;08:18:45;0;50	04791;8	60305;0;0;41;
$GPXUP;3631;08:18:46;0;50	04799;8	60312;0;0;39;
$GPXUP;3631;08:18:47;0;50	04807;8	6032;0;0;38;
$GPXUP;3631;08:18:48;0;50	04815;8	60328;0;0;39;
$GPXUP;3631;08:18:49;0;50	04825;8	60333;0;0;43;
$GPXUP;3631;08:18:50;0;50	04835;8	60339;0;0;46;
$GPXUP;3631;08:18:51;0;50	04845;8	60349;0;0;47;
$GPXUP;3631;08:18:52;0;50	04854;8	60359;0;0;45;
$GPXUP;3631;08:18:53;0;50	04864;8	60368;0;0;43;
$GPXUP;3631;08:18:54;0;50	04872;8	60377;0;0;40;
$GPXUP;3631;08:18:55;0;50	04881;8	60384;0;0;41;
$GPXUP;3631;08:18:56;0;50	04891;8	60388;0;0;41;
$GPXUP;3631;08:18:57;0;50	04901;8	60388;0;0;41;
$GPXUP;3631;08:18:58;0;50	04911;8	60389;0;0;38;
$GPXUP;3631;08:18:59;0;50	0492;8	60393;0;0;39;
$GPXUP;3631;08:19:00;0;50	04929;8	60399;0;0;41;
$GPXUP;3631;08:19:01;0;50	04939;8	60404;0;0;45;
$GPXUP;3631;08:19:02;0;50	04951;8	60404;0;0;47;
$GPXUP;3631;08:19:03;0;50	04964;8	604;0;0;54;
$GPXUP;3631;08:19:04;0;50	04979;8	60397;0;0;56;
$GPXUP;3631;08:19:05;0;50	04993;8	60398;0;0;59;
$GPXUP;3631;08:19:06;0;50	05007;8	60406;0;0;59;
$GPXUP;3631;08:19:07;0;50	0502;8	60418;0;0;59;
$GPXUP;3631;08:19:08;0;50	05032;8	60429;0;0;58;
$GPXUP;3631;08:19:09;0;50	05046;8	60438;0;0;60;
$GPXUP;3631;08:19:10;0;50	0506;8	60446;0;0;63;
$GPXUP;3631;08:19:11;0;50	05074;8	60458;0;0;62;
$GPXUP;3631;08:19:12;0;50	05088;8	60467;0;0;60;
$GPXUP;3631;08:19:13;0;50	05103;8	6047;0;0;60;
$GPXUP;3631;08:19:14;0;50	05118;8	60467;0;0;61;
$GPXUP;3631;08:19:15;0;50	05133;8	60465;0;0;61;
$GPXUP;3631;08:19:16;0;50	05149;8	60467;0;0;62;
$GPXUP;3631;08:19:17;0;50	05164;8	6047;0;0;63;
$GPXUP;3631;08:19:18;0;50	0518;8	60472;0;0;61;
$GPXUP;3631;08:19:19;0;50	05195;8	60473;0;0;62;
$GPXUP;3631;08:19:20;0;50	0521;8	60473;0;0;60;
$GPXUP;3631;08:19:21;0;50	05224;8	60476;0;0;60;
$GPXUP;3631;08:19:22;0;50	05236;8	60485;0;0;52;
$GPXUP;3631;08:19:23;0;50	05246;8	60494;0;0;50;
$GPXUP;3631;08:19:24;0;50	05258;8	60497;0;0;49;
$GPXUP;3631;08:19:25;0;50	05268;8	60493;0;0;49;
$GPXUP;3631;08:19:26;0;50	05279;8	60489;0;0;44;
$GPXUP;3631;08:19:27;0;50	05289;8	6049;0;0;41;
$GPXUP;3631;08:19:28;0;50	05298;8	60493;0;0;41;
$GPXUP;3631;08:19:29;0;50	05308;8	60491;0;0;41;
$GPXUP;3631;08:19:30;0;50	05317;8	60484;0;0;43;
$GPXUP;3631;08:19:31;0;50	05326;8	6048;0;0;39;
$GPXUP;3631;08:19:32;0;50	05336;8	60481;0;0;39;
$GPXUP;3631;08:19:33;0;50	05346;8	60486;0;0;46;
$GPXUP;3631;08:19:34;0;50	05357;8	60494;0;0;47;
$GPXUP;3631;08:19:35;0;50	05368;8	60502;0;0;52;
$GPXUP;3631;08:19:36;0;50	05379;8	60512;0;0;54;
$GPXUP;3631;08:19:37;0;50	05392;8	60518;0;0;52;
$GPXUP;3631;08:19:38;0;50	05405;8	60517;0;0;53;
$GPXUP;3631;08:19:39;0;50	05419;8	60515;0;0;54;
$GPXUP;3631;08:19:40;0;50	05432;8	60513;0;0;52;
$GPXUP;3631;08:19:41;0;50	05445;8	60514;0;0;48;
$GPXUP;3631;08:19:42;0;50	05457;8	60518;0;0;49;
$GPXUP;3631;08:19:43;0;50	05467;8	60525;0;0;45;
$GPXUP;3631;08:19:44;0;50	05476;8	60535;0;0;43;
$GPXUP;3631;08:19:45;0;50	05485;8	60546;0;0;44;
$GPXUP;3631;08:19:46;0;50	05493;8	60557;0;0;46;
$GPXUP;3631;08:19:47;0;50	05502;8	60568;0;0;47;
$GPXUP;3631;08:19:48;0;50	05511;8	6058;0;0;46;
$GPXUP;3631;08:19:49;0;50	05519;8	60593;0;0;46;
$GPXUP;3631;08:19:50;0;50	05527;8	60606;0;0;48;
$GPXUP;3631;08:19:51;0;50	05535;8	60621;0;0;50;
$GPXUP;3631;08:19:52;0;50	05544;8	60633;0;0;44;
$GPXUP;3631;08:19:53;0;50	05554;8	60638;0;0;45;
$GPXUP;3631;08:19:54;0;50	05566;8	60642;0;0;46;
$GPXUP;3631;08:19:55;0;50	05578;8	60645;0;0;46;
$GPXUP;3631;08:19:56;0;50	0559;8	60644;0;0;47;
$GPXUP;3631;08:19:57;0;50	05601;8	60644;0;0;47;
$GPXUP;3631;08:19:58;0;50	05613;8	60643;0;0;50;
$GPXUP;3631;08:19:59;0;50	05626;8	6064;0;0;53;
$GPXUP;3631;08:20:00;0;50	0564;8	60633;0;0;57;
$GPXUP;3631;08:20:01;0;50	05653;8	60624;0;0;60;
$GPXUP;3631;08:20:02;0;50	05668;8	60613;0;0;63;
$GPXUP;3631;08:20:03;0;50	05682;8	60604;0;0;62;
$GPXUP;3631;08:20:04;0;50	05697;8	60595;0;0;60;
$GPXUP;3631;08:20:05;0;50	0571;8	60584;0;0;59;
$GPXUP;3631;08:20:06;0;50	05723;8	60576;0;0;52;
$GPXUP;3631;08:20:07;0;50	05736;8	60572;0;0;52;
$GPXUP;3631;08:20:08;0;50	05749;8	6057;0;0;54;
$GPXUP;3631;08:20:09;0;50	05763;8	60567;0;0;54;
$GPXUP;3631;08:20:10;0;50	05776;8	60562;0;0;52;
$GPXUP;3631;08:20:11;0;50	05788;8	60554;0;0;52;
$GPXUP;3631;08:20:12;0;50	058;8	60548;0;0;51;
$GPXUP;3631;08:20:13;0;50	05812;8	60542;0;0;50;
$GPXUP;3631;08:20:14;0;50	05824;8	60532;0;0;55;
$GPXUP;3631;08:20:15;0;50	05835;8	60519;0;0;55;
$GPXUP;3631;08:20:16;0;50	05846;8	60504;0;0;62;
$GPXUP;3631;08:20:17;0;50	05858;8	60486;0;0;66;
$GPXUP;3631;08:20:18;0;50	05871;8	60471;0;0;60;
$GPXUP;3631;08:20:19;0;50	05884;8	6046;0;0;56;
$GPXUP;3631;08:20:20;0;50	05897;8	60458;0;0;51;
$GPXUP;3631;08:20:21;0;50	0591;8	60462;0;0;52;
$GPXUP;3631;08:20:22;0;50	05923;8	60464;0;0;52;
$GPXUP;3631;08:20:23;0;50	05936;8	60467;0;0;50;
$GPXUP;3631;08:20:24;0;50	05948;8	60476;0;0;49;
$GPXUP;3631;08:20:25;0;50	05958;8	60486;0;0;47;
$GPXUP;3631;08:20:26;0;50	05968;8	60494;0;0;45;
$GPXUP;3631;08:20:27;0;50	05979;8	60499;0;0;48;
$GPXUP;3631;08:20:28;0;50	0599;8	60504;0;0;49;
$GPXUP;3631;08:20:29;0;50	06002;8	60511;0;0;50;
$GPXUP;3631;08:20:30;0;50	06012;8	60522;0;0;49;
$GPXUP;3631;08:20:31;0;50	06022;8	60534;0;0;49;
$GPXUP;3631;08:20:32;0;50	06032;8	60543;0;0;48;
$GPXUP;3631;08:20:33;0;50	06044;8	60549;0;0;47;
$GPXUP;3631;08:20:34;0;50	06055;8	60554;0;0;49;
$GPXUP;3631;08:20:35;0;50	06066;8	60563;0;0;50;
$GPXUP;3631;08:20:36;0;50	06075;8	60576;0;0;47;
$GPXUP;3631;08:20:37;0;50	06084;8	60588;0;0;47;
$GPXUP;3631;08:20:38;0;50	06093;8	606;0;0;45;
$GPXUP;3631;08:20:39;0;50	06102;8	60608;0;0;44;
$GPXUP;3631;08:20:40;0;50	06114;8	60612;0;0;48;
$GPXUP;3631;08:20:41;0;50	06126;8	60614;0;0;49;
$GPXUP;3631;08:20:42;0;50	06138;8	60613;0;0;49;
$GPXUP;3631;08:20:43;0;50	0615;8	60613;0;0;48;
$GPXUP;3631;08:20:44;0;50	06162;8	60617;0;0;47;
$GPXUP;3631;08:20:45;0;50	06172;8	60624;0;0;46;
$GPXUP;3631;08:20:46;0;50	06183;8	60631;0;0;46;
$GPXUP;3631;08:20:47;0;50	06193;8	6064;0;0;46;
$GPXUP;3631;08:20:48;0;50	06203;8	60649;0;0;45;
$GPXUP;3631;08:20:49;0;50	06212;8	60657;0;0;42;
$GPXUP;3631;08:20:50;0;50	0622;8	60669;0;0;45;
$GPXUP;3631;08:20:51;0;50	06228;8	60681;0;0;46;
$GPXUP;3631;08:20:52;0;50	06237;8	6069;0;0;42;
$GPXUP;3631;08:20:53;0;50	06248;8	60692;0;0;44;
$GPXUP;3631;08:20:54;0;50	06261;8	6069;0;0;49;
$GPXUP;3631;08:20:55;0;50	06273;8	60688;0;0;51;
$GPXUP;3631;08:20:56;0;50	06286;8	60688;0;0;53;
$GPXUP;3631;08:20:57;0;50	06299;8	60693;0;0;55;
$GPXUP;3631;08:20:58;0;50	06311;8	60703;0;0;54;
$GPXUP;3631;08:20:59;0;50	06322;8	60712;0;0;52;
$GPXUP;3631;08:21:00;0;50	06334;8	6072;0;0;53;
$GPXUP;3631;08:21:01;0;50	06346;8	60726;0;0;54;
$GPXUP;3631;08:21:02;0;50	06359;8	60734;0;0;58;
$GPXUP;3631;08:21:03;0;50	0637;8	60748;0;0;60;
$GPXUP;3631;08:21:04;0;50	06382;8	60762;0;0;59;
$GPXUP;3631;08:21:05;0;50	06394;8	60774;0;0;53;
$GPXUP;3631;08:21:06;0;50	06405;8	60779;0;0;50;
$GPXUP;3631;08:21:07;0;50	06418;8	60777;0;0;52;
$GPXUP;3631;08:21:08;0;50	06431;8	60773;0;0;54;
$GPXUP;3631;08:21:09;0;50	06444;8	60772;0;0;52;
$GPXUP;3631;08:21:10;0;50	06456;8	60775;0;0;50;
$GPXUP;3631;08:21:11;0;50	06468;8	6078;0;0;49;
$GPXUP;3631;08:21:12;0;50	0648;8	60783;0;0;46;
$GPXUP;3631;08:21:13;0;50	06491;8	60785;0;0;45;
$GPXUP;3631;08:21:14;0;50	06503;8	60786;0;0;49;
$GPXUP;3631;08:21:15;0;50	06516;8	60787;0;0;51;
$GPXUP;3631;08:21:16;0;50	06528;8	6079;0;0;52;
$GPXUP;3631;08:21:17;0;50	06538;8	608;0;0;49;
$GPXUP;3631;08:21:18;0;50	06548;8	60811;0;0;49;
$GPXUP;3631;08:21:19;0;50	06558;8	60823;0;0;49;
$GPXUP;3631;08:21:20;0;50	06568;8	60836;0;0;51;
$GPXUP;3631;08:21:21;0;50	06576;8	6085;0;0;52;
$GPXUP;3631;08:21:22;0;50	06586;8	60864;0;0;49;
$GPXUP;3631;08:21:23;0;50	06596;8	60873;0;0;45;
$GPXUP;3631;08:21:24;0;50	06607;8	60877;0;0;47;
$GPXUP;3631;08:21:25;0;50	06618;8	60883;0;0;48;
$GPXUP;3631;08:21:26;0;50	06628;8	60894;0;0;53;
$GPXUP;3631;08:21:27;0;50	06637;8	60909;0;0;53;
$GPXUP;3631;08:21:28;0;50	06646;8	60921;0;0;51;
$GPXUP;3631;08:21:29;0;50	06658;8	60931;0;0;51;
$GPXUP;3631;08:21:30;0;50	06669;8	60939;0;0;49;
$GPXUP;3631;08:21:31;0;50	0668;8	60946;0;0;48;
$GPXUP;3631;08:21:32;0;50	06692;8	6095;0;0;48;
$GPXUP;3631;08:21:33;0;50	06704;8	60952;0;0;51;
$GPXUP;3631;08:21:34;0;50	06716;8	60953;0;0;51;
$GPXUP;3631;08:21:35;0;50	06728;8	60956;0;0;51;
$GPXUP;3631;08:21:36;0;50	06741;8	60961;0;0;52;
$GPXUP;3631;08:21:37;0;50	06752;8	60968;0;0;52;
$GPXUP;3631;08:21:38;0;50	06763;8	60978;0;0;52;
$GPXUP;3631;08:21:39;0;50	06774;8	60988;0;0;52;
$GPXUP;3631;08:21:40;0;50	06786;8	60997;0;0;54;
$GPXUP;3631;08:21:41;0;50	06799;8	61003;0;0;56;
$GPXUP;3631;08:21:42;0;50	06813;8	61005;0;0;59;
$GPXUP;3631;08:21:43;0;50	06828;8	61004;0;0;61;
$GPXUP;3631;08:21:44;0;50	06844;8	61004;0;0;62;
$GPXUP;3631;08:21:45;0;50	06859;8	61008;0;0;60;
$GPXUP;3631;08:21:46;0;50	06873;8	61015;0;0;59;
$GPXUP;3631;08:21:47;0;50	06887;8	61023;0;0;60;
$GPXUP;3631;08:21:48;0;50	06901;8	6103;0;0;59;
$GPXUP;3631;08:21:49;0;50	06915;8	61036;0;0;58;
$GPXUP;3631;08:21:50;0;50	06929;8	61041;0;0;58;
$GPXUP;3631;08:21:51;0;50	06943;8	61045;0;0;58;
$GPXUP;3631;08:21:52;0;50	06958;8	61047;0;0;60;
$GPXUP;3631;08:21:53;0;50	06973;8	61046;0;0;63;
$GPXUP;3631;08:21:54;0;50	06988;8	61043;0;0;60;
$GPXUP;3631;08:21:55;0;50	07003;8	61044;0;0;60;
$GPXUP;3631;08:21:56;0;50	07016;8	61054;0;0;57;
$GPXUP;3631;08:21:57;0;50	07023;8	6107;0;0;49;
$GPXUP;3631;08:21:58;0;50	07031;8	61084;0;0;48;
$GPXUP;3631;08:21:59;0;50	0704;8	61095;0;0;43;
$GPXUP;3631;08:22:00;0;50	07049;8	61101;0;0;40;
$GPXUP;3631;08:22:01;0;50	07059;8	61101;0;0;42;
$GPXUP;3631;08:22:02;0;50	07069;8	61098;0;0;44;
$GPXUP;3631;08:22:03;0;50	0708;8	61098;0;0;46;
$GPXUP;3631;08:22:04;0;50	07092;8	61102;0;0;46;
$GPXUP;3631;08:22:05;0;50	07103;8	61106;0;0;46;
$GPXUP;3631;08:22:06;0;50	07114;8	61112;0;0;46;
$GPXUP;3631;08:22:07;0;50	07125;8	61117;0;0;49;
$GPXUP;3631;08:22:08;0;50	07137;8	61121;0;0;50;
$GPXUP;3631;08:22:09;0;50	07149;8	61126;0;0;51;
$GPXUP;3631;08:22:10;0;50	07162;8	61131;0;0;50;
$GPXUP;3631;08:22:11;0;50	07174;8	61132;0;0;51;
$GPXUP;3631;08:22:12;0;50	07187;8	61128;0;0;53;
$GPXUP;3631;08:22:13;0;50	072;8	61124;0;0;53;
$GPXUP;3631;08:22:14;0;50	07213;8	61125;0;0;52;
$GPXUP;3631;08:22:15;0;50	07225;8	61132;0;0;52;
$GPXUP;3631;08:22:16;0;50	07237;8	6114;0;0;52;
$GPXUP;3631;08:22:17;0;50	07249;8	61148;0;0;51;
$GPXUP;3631;08:22:18;0;50	0726;8	61157;0;0;49;
$GPXUP;3631;08:22:19;0;50	07271;8	61166;0;0;46;
$GPXUP;3631;08:22:20;0;50	0728;8	61174;0;0;45;
$GPXUP;3631;08:22:21;0;50	07291;8	61181;0;0;46;
$GPXUP;3631;08:22:22;0;50	07302;8	61186;0;0;45;
$GPXUP;3631;08:22:23;0;50	07312;8	61193;0;0;45;
$GPXUP;3631;08:22:24;0;50	07321;8	61204;0;0;47;
$GPXUP;3631;08:22:25;0;50	07331;8	61215;0;0;49;
$GPXUP;3631;08:22:26;0;50	07342;8	61224;0;0;50;
$GPXUP;3631;08:22:27;0;50	07354;8	61231;0;0;53;
$GPXUP;3631;08:22:28;0;50	07366;8	6124;0;0;53;
$GPXUP;3631;08:22:29;0;50	07377;8	61249;0;0;55;
$GPXUP;3631;08:22:30;0;50	07389;8	61261;0;0;55;
$GPXUP;3631;08:22:31;0;50	07402;8	61271;0;0;57;
$GPXUP;3631;08:22:32;0;50	07416;8	61277;0;0;61;
$GPXUP;3631;08:22:33;0;50	07431;8	61281;0;0;65;
$GPXUP;3631;08:22:34;0;50	07448;8	61284;0;0;67;
$GPXUP;3631;08:22:35;0;50	07464;8	61287;0;0;67;
$GPXUP;3631;08:22:36;0;50	0748;8	61291;0;0;62;
$GPXUP;3631;08:22:37;0;50	07495;8	61297;0;0;59;
$GPXUP;3631;08:22:38;0;50	07508;8	61304;0;0;56;
$GPXUP;3631;08:22:39;0;50	0752;8	61314;0;0;54;
$GPXUP;3631;08:22:40;0;50	07531;8	61326;0;0;55;
$GPXUP;3631;08:22:41;0;50	07544;8	61336;0;0;55;
$GPXUP;3631;08:22:42;0;50	07557;8	61343;0;0;58;
$GPXUP;3631;08:22:43;0;50	07571;8	6135;0;0;57;
$GPXUP;3631;08:22:44;0;50	07584;8	61357;0;0;56;
$GPXUP;3631;08:22:45;0;50	07597;8	61363;0;0;56;
$GPXUP;3631;08:22:46;0;50	0761;8	61371;0;0;56;
$GPXUP;3631;08:22:47;0;50	07621;8	61384;0;0;55;
$GPXUP;3631;08:22:48;0;50	0763;8	614;0;0;54;
$GPXUP;3631;08:22:49;0;50	07637;8	61418;0;0;53;
$GPXUP;3631;08:22:50;0;50	07643;8	61436;0;0;53;
$GPXUP;3631;08:22:51;0;50	0765;8	61453;0;0;53;
$GPXUP;3631;08:22:52;0;50	07657;8	6147;0;0;51;
$GPXUP;3631;08:22:53;0;50	07665;8	61486;0;0;51;
$GPXUP;3631;08:22:54;0;50	07675;8	61499;0;0;52;
$GPXUP;3631;08:22:55;0;50	07684;8	61513;0;0;52;
$GPXUP;3631;08:22:56;0;50	07693;8	61528;0;0;50;
$GPXUP;3631;08:22:57;0;50	07702;8	61539;0;0;44;
$GPXUP;3631;08:22:58;0;50	07713;8	61544;0;0;48;
$GPXUP;3631;08:22:59;0;50	07726;8	61549;0;0;50;
$GPXUP;3631;08:23:00;0;50	07738;8	61555;0;0;49;
$GPXUP;3631;08:23:01;0;50	07749;8	6156;0;0;48;
$GPXUP;3631;08:23:02;0;50	07761;8	61565;0;0;48;
$GPXUP;3631;08:23:03;0;50	07773;8	61569;0;0;50;
$GPXUP;3631;08:23:04;0;50	07786;8	61573;0;0;51;
$GPXUP;3631;08:23:05;0;50	07798;8	61579;0;0;52;
$GPXUP;3631;08:23:06;0;50	0781;8	61586;0;0;50;
$GPXUP;3631;08:23:07;0;50	07818;8	61599;0;0;48;
$GPXUP;3631;08:23:08;0;50	07825;8	61615;0;0;47;
$GPXUP;3631;08:23:09;0;50	07831;8	6163;0;0;46;
$GPXUP;3631;08:23:10;0;50	07838;8	61642;0;0;43;
$GPXUP;3631;08:23:11;0;50	07848;8	61651;0;0;42;
$GPXUP;3631;08:23:12;0;50	07859;8	61654;0;0;45;
$GPXUP;3631;08:23:13;0;50	07871;8	61655;0;0;51;
$GPXUP;3631;08:23:14;0;50	07884;8	61656;0;0;51;
$GPXUP;3631;08:23:15;0;50	07898;8	61656;0;0;51;
$GPXUP;3631;08:23:16;0;50	0791;8	61656;0;0;51;
$GPXUP;3631;08:23:17;0;50	07923;8	61658;0;0;52;
$GPXUP;3631;08:23:18;0;50	07936;8	61662;0;0;51;
$GPXUP;3631;08:23:19;0;50	07949;8	61666;0;0;55;
$GPXUP;3631;08:23:20;0;50	07963;8	61668;0;0;58;
$GPXUP;3631;08:23:21;0;50	07978;8	61671;0;0;61;
$GPXUP;3631;08:23:22;0;50	07992;8	61677;0;0;61;
$GPXUP;3631;08:23:23;0;50	08007;8	61682;0;0;58;
$GPXUP;3631;08:23:24;0;50	0802;8	61689;0;0;54;
$GPXUP;3631;08:23:25;0;50	08031;8	61699;0;0;50;
$GPXUP;3631;08:23:26;0;50	0804;8	61712;0;0;48;
$GPXUP;3631;08:23:27;0;50	08048;8	61726;0;0;48;
$GPXUP;3631;08:23:28;0;50	08057;8	61739;0;0;48;
$GPXUP;3631;08:23:29;0;50	08067;8	6175;0;0;47;
$GPXUP;3631;08:23:30;0;50	08076;8	6176;0;0;46;
$GPXUP;3631;08:23:31;0;50	08085;8	61772;0;0;49;
$GPXUP;3631;08:23:32;0;50	08096;8	61781;0;0;48;
$GPXUP;3631;08:23:33;0;50	08107;8	6179;0;0;52;
$GPXUP;3631;08:23:34;0;50	08118;8	61802;0;0;55;
$GPXUP;3631;08:23:35;0;50	08127;8	61818;0;0;56;
$GPXUP;3631;08:23:36;0;50	08133;8	61837;0;0;53;
$GPXUP;3631;08:23:37;0;50	08139;8	61856;0;0;52;
$GPXUP;3631;08:23:38;0;50	08145;8	61873;0;0;51;
$GPXUP;3631;08:23:39;0;50	08153;8	61889;0;0;51;
$GPXUP;3631;08:23:40;0;50	08162;8	61903;0;0;51;
$GPXUP;3631;08:23:41;0;50	08172;8	61916;0;0;50;
$GPXUP;3631;08:23:42;0;50	08181;8	61928;0;0;51;
$GPXUP;3631;08:23:43;0;50	08189;8	61943;0;0;51;
$GPXUP;3631;08:23:44;0;50	08194;8	61961;0;0;53;
$GPXUP;3631;08:23:45;0;50	082;8	6198;0;0;50;
$GPXUP;3631;08:23:46;0;50	08206;8	61996;0;0;47;
$GPXUP;3631;08:23:47;0;50	08214;8	6201;0;0;48;
$GPXUP;3631;08:23:48;0;50	08221;8	62025;0;0;49;
$GPXUP;3631;08:23:49;0;50	08229;8	6204;0;0;50;
$GPXUP;3631;08:23:50;0;50	08238;8	62054;0;0;49;
$GPXUP;3631;08:23:51;0;50	08247;8	62067;0;0;50;
$GPXUP;3631;08:23:52;0;50	08258;8	62077;0;0;52;
$GPXUP;3631;08:23:53;0;50	08268;8	62088;0;0;52;
$GPXUP;3631;08:23:54;0;50	08278;8	62102;0;0;52;
$GPXUP;3631;08:23:55;0;50	08286;8	62118;0;0;52;
$GPXUP;3631;08:23:56;0;50	08291;8	62136;0;0;51;
$GPXUP;3631;08:23:57;0;50	08295;8	62155;0;0;51;
$GPXUP;3631;08:23:58;0;50	08297;8	62174;0;0;49;
$GPXUP;3631;08:23:59;0;50	083;8	62192;0;0;44;
$GPXUP;3631;08:24:00;0;50	08306;8	62205;0;0;40;
$GPXUP;3631;08:24:01;0;50	08315;8	62214;0;0;41;
$GPXUP;3631;08:24:02;0;50	08328;8	62219;0;0;50;
$GPXUP;3631;08:24:03;0;50	0834;8	62224;0;0;51;
$GPXUP;3631;08:24:04;0;50	08352;8	62232;0;0;51;
$GPXUP;3631;08:24:05;0;50	08361;8	62246;0;0;50;
$GPXUP;3631;08:24:06;0;50	08368;8	6226;0;0;49;
$GPXUP;3631;08:24:07;0;50	08375;8	62276;0;0;50;
$GPXUP;3631;08:24:08;0;50	08383;8	62291;0;0;50;
$GPXUP;3631;08:24:09;0;50	08392;8	62304;0;0;47;
$GPXUP;3631;08:24:10;0;50	08402;8	62314;0;0;48;
$GPXUP;3631;08:24:11;0;50	08413;8	62323;0;0;50;
$GPXUP;3631;08:24:12;0;50	08422;8	62335;0;0;49;
$GPXUP;3631;08:24:13;0;50	08428;8	6235;0;0;44;
$GPXUP;3631;08:24:14;0;50	0843;8	62368;0;0;45;
$GPXUP;3631;08:24:15;0;50	08427;8	62386;0;0;47;
$GPXUP;3631;08:24:16;0;50	08425;8	62404;0;0;45;
$GPXUP;3631;08:24:17;0;50	08425;8	62421;0;0;42;
$GPXUP;3631;08:24:18;0;50	08429;8	62436;0;0;40;
$GPXUP;3631;08:24:19;0;50	08437;8	62446;0;0;41;
$GPXUP;3631;08:24:20;0;50	08445;8	62457;0;0;41;
$GPXUP;3631;08:24:21;0;50	08452;8	6247;0;0;43;
$GPXUP;3631;08:24:22;0;50	08458;8	62484;0;0;42;
$GPXUP;3631;08:24:23;0;50	08465;8	62496;0;0;40;
$GPXUP;3631;08:24:24;0;50	08473;8	62507;0;0;42;
$GPXUP;3631;08:24:25;0;50	08482;8	62517;0;0;45;
$GPXUP;3631;08:24:26;0;50	08492;8	62525;0;0;48;
$GPXUP;3631;08:24:27;0;50	08502;8	62534;0;0;48;
$GPXUP;3631;08:24:28;0;50	0851;8	62547;0;0;43;
$GPXUP;3631;08:24:29;0;50	08512;8	62564;0;0;45;
$GPXUP;3631;08:24:30;0;50	08508;8	62581;0;0;38;
$GPXUP;3631;08:24:31;0;50	08498;8	62593;0;0;39;
$GPXUP;3631;08:24:32;0;50	08488;8	62605;0;0;43;
$GPXUP;3631;08:24:33;0;50	08481;8	62619;0;0;43;
$GPXUP;3631;08:24:34;0;50	08478;8	62634;0;0;35;
$GPXUP;3631;08:24:35;0;50	08482;8	62646;0;0;32;
$GPXUP;3631;08:24:36;0;50	08492;8	62654;0;0;34;
$GPXUP;3631;08:24:37;0;50	08508;8	62655;0;0;48;
$GPXUP;3631;08:24:38;0;50	08519;8	6266;0;0;45;
$GPXUP;3631;08:24:39;0;50	0853;8	62669;0;0;44;
$GPXUP;3631;08:24:40;0;50	08539;8	6268;0;0;45;
$GPXUP;3631;08:24:41;0;50	08547;8	62693;0;0;47;
$GPXUP;3631;08:24:42;0;50	08553;8	62709;0;0;47;
$GPXUP;3631;08:24:43;0;50	0856;8	62724;0;0;45;
$GPXUP;3631;08:24:44;0;50	0857;8	62734;0;0;44;
$GPXUP;3631;08:24:45;0;50	08581;8	62741;0;0;47;
$GPXUP;3631;08:24:46;0;50	08592;8	62748;0;0;47;
$GPXUP;3631;08:24:47;0;50	08601;8	62759;0;0;45;
$GPXUP;3631;08:24:48;0;50	08607;8	62773;0;0;43;
$GPXUP;3631;08:24:49;0;50	0861;8	62791;0;0;46;
$GPXUP;3631;08:24:50;0;50	08614;8	62808;0;0;47;
$GPXUP;3631;08:24:51;0;50	08617;8	62825;0;0;45;
$GPXUP;3631;08:24:52;0;50	08622;8	62841;0;0;44;
$GPXUP;3631;08:24:53;0;50	08627;8	62856;0;0;44;
$GPXUP;3631;08:24:54;0;50	08634;8	62869;0;0;46;
$GPXUP;3631;08:24:55;0;50	08644;8	62881;0;0;50;
$GPXUP;3631;08:24:56;0;50	08652;8	62894;0;0;48;
$GPXUP;3631;08:24:57;0;50	08659;8	62909;0;0;45;
$GPXUP;3631;08:24:58;0;50	08663;8	62925;0;0;44;
$GPXUP;3631;08:24:59;0;50	08666;8	62941;0;0;43;
$GPXUP;3631;08:25:00;0;50	08666;8	62958;0;0;44;
$GPXUP;3631;08:25:01;0;50	08666;8	62976;0;0;46;
$GPXUP;3631;08:25:02;0;50	0867;8	62993;0;0;45;
$GPXUP;3631;08:25:03;0;50	08677;8	63007;0;0;46;
$GPXUP;3631;08:25:04;0;50	08686;8	6302;0;0;47;
$GPXUP;3631;08:25:05;0;50	08695;8	63032;0;0;47;
$GPXUP;3631;08:25:06;0;50	08704;8	63044;0;0;46;
$GPXUP;3631;08:25:07;0;50	08712;8	63056;0;0;45;
$GPXUP;3631;08:25:08;0;50	0872;8	63069;0;0;46;
$GPXUP;3631;08:25:09;0;50	08726;8	63084;0;0;46;
$GPXUP;3631;08:25:10;0;50	08728;8	631;0;0;43;
$GPXUP;3631;08:25:11;0;50	08726;8	63117;0;0;41;
$GPXUP;3631;08:25:12;0;50	0872;8	63131;0;0;42;
$GPXUP;3631;08:25:13;0;50	08716;8	63147;0;0;42;
$GPXUP;3631;08:25:14;0;50	08715;8	63162;0;0;37;
$GPXUP;3631;08:25:15;0;50	08718;8	63175;0;0;38;
$GPXUP;3631;08:25:16;0;50	08725;8	63186;0;0;38;
$GPXUP;3631;08:25:17;0;50	08733;8	63197;0;0;43;
$GPXUP;3631;08:25:18;0;50	0874;8	6321;0;0;46;
$GPXUP;3631;08:25:19;0;50	08745;8	63226;0;0;47;
$GPXUP;3631;08:25:20;0;50	0875;8	63244;0;0;51;
$GPXUP;3631;08:25:21;0;50	08752;8	63264;0;0;55;
$GPXUP;3631;08:25:22;0;50	08754;8	63287;0;0;59;
$GPXUP;3631;08:25:23;0;50	08756;8	6331;0;0;59;
$GPXUP;3631;08:25:24;0;50	0876;8	63331;0;0;56;
$GPXUP;3631;08:25:25;0;50	08766;8	63352;0;0;56;
$GPXUP;3631;08:25:26;0;50	08772;8	63371;0;0;56;
$GPXUP;3631;08:25:27;0;50	08781;8	63388;0;0;53;
$GPXUP;3631;08:25:28;0;50	0879;8	63403;0;0;53;
$GPXUP;3631;08:25:29;0;50	08799;8	63418;0;0;52;
$GPXUP;3631;08:25:30;0;50	08807;8	63433;0;0;51;
$GPXUP;3631;08:25:31;0;50	08815;8	63448;0;0;50;
$GPXUP;3631;08:25:32;0;50	08824;8	63461;0;0;51;
$GPXUP;3631;08:25:33;0;50	08834;8	63473;0;0;51;
$GPXUP;3631;08:25:34;0;50	08844;8	63486;0;0;50;
$GPXUP;3631;08:25:35;0;50	08851;8	63501;0;0;50;
$GPXUP;3631;08:25:36;0;50	08856;8	6352;0;0;53;
$GPXUP;3631;08:25:37;0;50	08859;8	6354;0;0;53;
$GPXUP;3631;08:25:38;0;50	08862;8	6356;0;0;54;
$GPXUP;3631;08:25:39;0;50	08866;8	6358;0;0;53;
$GPXUP;3631;08:25:40;0;50	08872;8	63598;0;0;54;
$GPXUP;3631;08:25:41;0;50	08879;8	63616;0;0;55;
$GPXUP;3631;08:25:42;0;50	08883;8	63636;0;0;56;
$GPXUP;3631;08:25:43;0;50	08884;8	63657;0;0;56;
$GPXUP;3631;08:25:44;0;50	08886;8	63679;0;0;53;
$GPXUP;3631;08:25:45;0;50	08889;8	63698;0;0;52;
$GPXUP;3631;08:25:46;0;50	08895;8	63715;0;0;52;
$GPXUP;3631;08:25:47;0;50	08901;8	63733;0;0;53;
$GPXUP;3631;08:25:48;0;50	08906;8	63752;0;0;53;
$GPXUP;3631;08:25:49;0;50	0891;8	63771;0;0;54;
$GPXUP;3631;08:25:50;0;50	08912;8	63792;0;0;55;
$GPXUP;3631;08:25:51;0;50	08916;8	63812;0;0;53;
$GPXUP;3631;08:25:52;0;50	08921;8	63831;0;0;51;
$GPXUP;3631;08:25:53;0;50	08927;8	63848;0;0;50;
$GPXUP;3631;08:25:54;0;50	08933;8	63865;0;0;51;
$GPXUP;3631;08:25:55;0;50	08939;8	63882;0;0;51;
$GPXUP;3631;08:25:56;0;50	08944;8	63901;0;0;53;
$GPXUP;3631;08:25:57;0;50	08947;8	63921;0;0;54;
$GPXUP;3631;08:25:58;0;50	08949;8	63941;0;0;55;
$GPXUP;3631;08:25:59;0;50	08952;8	6396;0;0;49;
$GPXUP;3631;08:26:00;0;50	08959;8	63975;0;0;41;
$GPXUP;3631;08:26:01;0;50	08969;8	63983;0;0;42;
$GPXUP;3631;08:26:02;0;50	0898;8	6399;0;0;45;
$GPXUP;3631;08:26:03;0;50	08989;8	64;0;0;46;
$GPXUP;3631;08:26:04;0;50	08998;8	64013;0;0;48;
$GPXUP;3631;08:26:05;0;50	09006;8	64026;0;0;48;
$GPXUP;3631;08:26:06;0;50	09016;8	64038;0;0;48;
$GPXUP;3631;08:26:07;0;50	09026;8	64048;0;0;49;
$GPXUP;3631;08:26:08;0;50	09039;8	64053;0;0;52;
$GPXUP;3631;08:26:09;0;50	09052;8	64058;0;0;53;
$GPXUP;3631;08:26:10;0;50	09065;8	64063;0;0;51;
$GPXUP;3631;08:26:11;0;50	09076;8	64072;0;0;49;
$GPXUP;3631;08:26:12;0;50	09087;8	64082;0;0;50;
$GPXUP;3631;08:26:13;0;50	09098;8	64093;0;0;50;
$GPXUP;3631;08:26:14;0;50	09108;8	64102;0;0;50;
$GPXUP;3631;08:26:15;0;50	0912;8	64111;0;0;51;
$GPXUP;3631;08:26:16;0;50	09132;8	64119;0;0;53;
$GPXUP;3631;08:26:17;0;50	09144;8	64126;0;0;54;
$GPXUP;3631;08:26:18;0;50	09157;8	64131;0;0;56;
$GPXUP;3631;08:26:19;0;50	09171;8	64135;0;0;56;
$GPXUP;3631;08:26:20;0;50	09184;8	6414;0;0;53;
$GPXUP;3631;08:26:21;0;50	09197;8	64147;0;0;51;
$GPXUP;3631;08:26:22;0;50	09209;8	64154;0;0;50;
$GPXUP;3631;08:26:23;0;50	09221;8	64159;0;0;49;
$GPXUP;3631;08:26:24;0;50	09233;8	64163;0;0;50;
$GPXUP;3631;08:26:25;0;50	09246;8	64165;0;0;53;
$GPXUP;3631;08:26:26;0;50	09259;8	64165;0;0;57;
$GPXUP;3631;08:26:27;0;50	09274;8	64164;0;0;59;
$GPXUP;3631;08:26:28;0;50	09289;8	64166;0;0;60;
$GPXUP;3631;08:26:29;0;50	09303;8	64171;0;0;57;
$GPXUP;3631;08:26:30;0;50	09317;8	64176;0;0;54;
$GPXUP;3631;08:26:31;0;50	0933;8	64178;0;0;55;
$GPXUP;3631;08:26:32;0;50	09344;8	64178;0;0;57;
$GPXUP;3631;08:26:33;0;50	09358;8	64181;0;0;55;
$GPXUP;3631;08:26:34;0;50	0937;8	64188;0;0;52;
$GPXUP;3631;08:26:35;0;50	09381;8	64197;0;0;47;
$GPXUP;3631;08:26:36;0;50	09391;8	64204;0;0;44;
$GPXUP;3631;08:26:37;0;50	09402;8	64208;0;0;45;
$GPXUP;3631;08:26:38;0;50	09414;8	64209;0;0;48;
$GPXUP;3631;08:26:39;0;50	09426;8	64208;0;0;52;
$GPXUP;3631;08:26:40;0;50	0944;8	64206;0;0;56;
$GPXUP;3631;08:26:41;0;50	09454;8	64205;0;0;59;
$GPXUP;3631;08:26:42;0;50	09468;8	64206;0;0;57;
$GPXUP;3631;08:26:43;0;50	0948;8	64213;0;0;54;
$GPXUP;3631;08:26:44;0;50	09487;8	64228;0;0;47;
$GPXUP;3631;08:26:45;0;50	09495;8	64241;0;0;46;
$GPXUP;3631;08:26:46;0;50	09505;8	6425;0;0;47;
$GPXUP;3631;08:26:47;0;50	09516;8	64259;0;0;49;
$GPXUP;3631;08:26:48;0;50	09526;8	64269;0;0;46;
$GPXUP;3631;08:26:49;0;50	09536;8	6428;0;0;47;
$GPXUP;3631;08:26:50;0;50	09545;8	64291;0;0;48;
$GPXUP;3631;08:26:51;0;50	09554;8	64304;0;0;47;
$GPXUP;3631;08:26:52;0;50	09563;8	64314;0;0;46;
$GPXUP;3631;08:26:53;0;50	09573;8	64323;0;0;45;
$GPXUP;3631;08:26:54;0;50	09584;8	6433;0;0;46;
$GPXUP;3631;08:26:55;0;50	09594;8	64339;0;0;48;
$GPXUP;3631;08:26:56;0;50	09603;8	64351;0;0;52;
$GPXUP;3631;08:26:57;0;50	09612;8	64365;0;0;50;
$GPXUP;3631;08:26:58;0;50	09622;8	64376;0;0;48;
$GPXUP;3631;08:26:59;0;50	09633;8	64384;0;0;48;
$GPXUP;3631;08:27:00;0;50	09644;8	6439;0;0;48;
$GPXUP;3631;08:27:01;0;50	09656;8	64396;0;0;47;
$GPXUP;3631;08:27:02;0;50	09666;8	64403;0;0;46;
$GPXUP;3631;08:27:03;0;50	09676;8	64412;0;0;46;
$GPXUP;3631;08:27:04;0;50	09686;8	64422;0;0;48;
$GPXUP;3631;08:27:05;0;50	09696;8	64432;0;0;50;
$GPXUP;3631;08:27:06;0;50	09708;8	6444;0;0;51;
$GPXUP;3631;08:27:07;0;50	0972;8	64443;0;0;53;
$GPXUP;3631;08:27:08;0;50	09734;8	64444;0;0;54;
$GPXUP;3631;08:27:09;0;50	09747;8	64445;0;0;55;
$GPXUP;3631;08:27:10;0;50	09761;8	64448;0;0;54;
$GPXUP;3631;08:27:11;0;50	09773;8	64456;0;0;51;
$GPXUP;3631;08:27:12;0;50	09784;8	64466;0;0;48;
$GPXUP;3631;08:27:13;0;50	09794;8	64476;0;0;48;
$GPXUP;3631;08:27:14;0;50	09803;8	64487;0;0;47;
$GPXUP;3631;08:27:15;0;50	09813;8	64496;0;0;46;
$GPXUP;3631;08:27:16;0;50	09822;8	64508;0;0;45;
$GPXUP;3631;08:27:17;0;50	09829;8	64522;0;0;45;
$GPXUP;3631;08:27:18;0;50	09836;8	64537;0;0;45;
$GPXUP;3631;08:27:19;0;50	09842;8	64551;0;0;45;
$GPXUP;3631;08:27:20;0;50	09848;8	64566;0;0;45;
$GPXUP;3631;08:27:21;0;50	09855;8	64579;0;0;43;
$GPXUP;3631;08:27:22;0;50	09864;8	64587;0;0;41;
$GPXUP;3631;08:27:23;0;50	09874;8	64592;0;0;43;
$GPXUP;3631;08:27:24;0;50	09886;8	64593;0;0;46;
$GPXUP;3631;08:27:25;0;50	09898;8	64593;0;0;49;
$GPXUP;3631;08:27:26;0;50	0991;8	64596;0;0;50;
$GPXUP;3631;08:27:27;0;50	09922;8	646;0;0;48;
$GPXUP;3631;08:27:28;0;50	09933;8	64604;0;0;43;
$GPXUP;3631;08:27:29;0;50	09943;8	64611;0;0;41;
$GPXUP;3631;08:27:30;0;50	0995;8	64622;0;0;42;
$GPXUP;3631;08:27:31;0;50	09956;8	64636;0;0;44;
$GPXUP;3631;08:27:32;0;50	0996;8	64653;0;0;47;
$GPXUP;3631;08:27:33;0;50	09963;8	64671;0;0;49;
$GPXUP;3631;08:27:34;0;50	09966;8	6469;0;0;52;
$GPXUP;3631;08:27:35;0;50	09971;8	64709;0;0;53;
$GPXUP;3631;08:27:36;0;50	09975;8	64729;0;0;53;
$GPXUP;3631;08:27:37;0;50	09976;8	64749;0;0;53;
$GPXUP;3631;08:27:38;0;50	09976;8	6477;0;0;51;
$GPXUP;3631;08:27:39;0;50	09978;8	64789;0;0;50;
$GPXUP;3631;08:27:40;0;50	09981;8	64808;0;0;52;
$GPXUP;3631;08:27:41;0;50	09984;8	64829;0;0;54;
$GPXUP;3631;08:27:42;0;50	09986;8	6485;0;0;55;
$GPXUP;3631;08:27:43;0;50	09988;8	64871;0;0;54;
$GPXUP;3631;08:27:44;0;50	0999;8	64891;0;0;51;
$GPXUP;3631;08:27:45;0;50	09995;8	64909;0;0;48;
$GPXUP;3631;08:27:46;0;50	10003;8	64923;0;0;48;
$GPXUP;3631;08:27:47;0;50	10011;8	64938;0;0;49;
$GPXUP;3631;08:27:48;0;50	10018;8	64954;0;0;50;
$GPXUP;3631;08:27:49;0;50	10022;8	64973;0;0;53;
$GPXUP;3631;08:27:50;0;50	10026;8	64993;0;0;55;
$GPXUP;3631;08:27:51;0;50	10028;8	65014;0;0;57;
$GPXUP;3631;08:27:52;0;50	10031;8	65037;0;0;58;
$GPXUP;3631;08:27:53;0;50	10032;8	65059;0;0;58;
$GPXUP;3631;08:27:54;0;50	10033;8	65081;0;0;56;
$GPXUP;3631;08:27:55;0;50	10036;8	65103;0;0;55;
$GPXUP;3631;08:27:56;0;50	10038;8	65124;0;0;55;
$GPXUP;3631;08:27:57;0;50	10041;8	65145;0;0;57;
$GPXUP;3631;08:27:58;0;50	10043;8	65167;0;0;57;
$GPXUP;3631;08:27:59;0;50	10045;8	65189;0;0;56;
$GPXUP;3631;08:28:00;0;50	10048;8	6521;0;0;54;
$GPXUP;3631;08:28:01;0;50	10052;8	6523;0;0;53;
$GPXUP;3631;08:28:02;0;50	10058;8	65249;0;0;54;
$GPXUP;3631;08:28:03;0;50	10064;8	65268;0;0;55;
$GPXUP;3631;08:28:04;0;50	10071;8	65285;0;0;52;
$GPXUP;3631;08:28:05;0;50	10081;8	65298;0;0;49;
$GPXUP;3631;08:28:06;0;50	10092;8	65306;0;0;49;
$GPXUP;3631;08:28:07;0;50	10104;8	65313;0;0;50;
$GPXUP;3631;08:28:08;0;50	10116;8	65321;0;0;50;
$GPXUP;3631;08:28:09;0;50	10126;8	65332;0;0;47;
$GPXUP;3631;08:28:10;0;50	10134;8	65344;0;0;46;
$GPXUP;3631;08:28:11;0;50	10144;8	65354;0;0;43;
$GPXUP;3631;08:28:12;0;50	10154;8	65361;0;0;45;
$GPXUP;3631;08:28:13;0;50	10164;8	65369;0;0;46;
$GPXUP;3631;08:28:14;0;50	10174;8	65379;0;0;47;
$GPXUP;3631;08:28:15;0;50	10185;8	65388;0;0;49;
$GPXUP;3631;08:28:16;0;50	10195;8	65398;0;0;51;
$GPXUP;3631;08:28:17;0;50	10205;8	6541;0;0;49;
$GPXUP;3631;08:28:18;0;50	10212;8	65425;0;0;46;
$GPXUP;3631;08:28:19;0;50	10218;8	6544;0;0;44;
$GPXUP;3631;08:28:20;0;50	10222;8	65456;0;0;45;
$GPXUP;3631;08:28:21;0;50	10226;8	65472;0;0;44;
$GPXUP;3631;08:28:22;0;50	1023;8	65488;0;0;44;
$GPXUP;3631;08:28:23;0;50	10233;8	65505;0;0;46;
$GPXUP;3631;08:28:24;0;50	10235;8	65523;0;0;49;
$GPXUP;3631;08:28:25;0;50	10238;8	65542;0;0;54;
$GPXUP;3631;08:28:26;0;50	10243;8	65562;0;0;55;
$GPXUP;3631;08:28:27;0;50	10251;8	65578;0;0;49;
$GPXUP;3631;08:28:28;0;50	10263;8	65586;0;0;46;
$GPXUP;3631;08:28:29;0;50	10278;8	65586;0;0;53;
$GPXUP;3631;08:28:30;0;50	10293;8	65585;0;0;54;
$GPXUP;3631;08:28:31;0;50	10306;8	65588;0;0;54;
$GPXUP;3631;08:28:32;0;50	10319;8	65596;0;0;54;
$GPXUP;3631;08:28:33;0;50	10331;8	65605;0;0;51;
$GPXUP;3631;08:28:34;0;50	10342;8	65611;0;0;48;
$GPXUP;3631;08:28:35;0;50	10355;8	65613;0;0;49;
$GPXUP;3631;08:28:36;0;50	10367;8	65613;0;0;49;
$GPXUP;3631;08:28:37;0;50	1038;8	65614;0;0;48;
$GPXUP;3631;08:28:38;0;50	10392;8	65615;0;0;49;
$GPXUP;3631;08:28:39;0;50	10404;8	65616;0;0;49;
$GPXUP;3631;08:28:40;0;50	10416;8	65616;0;0;48;
$GPXUP;3631;08:28:41;0;50	10428;8	65617;0;0;49;
$GPXUP;3631;08:28:42;0;50	1044;8	6562;0;0;48;
$GPXUP;3631;08:28:43;0;50	10452;8	65625;0;0;47;
$GPXUP;3631;08:28:44;0;50	10463;8	65628;0;0;49;
$GPXUP;3631;08:28:45;0;50	10476;8	65627;0;0;50;
$GPXUP;3631;08:28:46;0;50	10488;8	65627;0;0;47;
$GPXUP;3631;08:28:47;0;50	105;8	65628;0;0;46;
$GPXUP;3631;08:28:48;0;50	10511;8	65628;0;0;45;
$GPXUP;3631;08:28:49;0;50	10523;8	65625;0;0;49;
$GPXUP;3631;08:28:50;0;50	10534;8	65619;0;0;51;
$GPXUP;3631;08:28:51;0;50	10546;8	65611;0;0;53;
$GPXUP;3631;08:28:52;0;50	10559;8	65603;0;0;54;
$GPXUP;3631;08:28:53;0;50	10572;8	65596;0;0;55;
$GPXUP;3631;08:28:54;0;50	10585;8	65591;0;0;55;
$GPXUP;3631;08:28:55;0;50	10598;8	65586;0;0;57;
$GPXUP;3631;08:28:56;0;50	10612;8	65585;0;0;55;
$GPXUP;3631;08:28:57;0;50	10626;8	6559;0;0;55;
$GPXUP;3631;08:28:58;0;50	10638;8	65597;0;0;54;
$GPXUP;3631;08:28:59;0;50	10652;8	65601;0;0;55;
$GPXUP;3631;08:29:00;0;50	10666;8	656;0;0;60;
$GPXUP;3631;08:29:01;0;50	10681;8	656;0;0;57;
$GPXUP;3631;08:29:02;0;50	10694;8	65603;0;0;56;
$GPXUP;3631;08:29:03;0;50	10708;8	65608;0;0;55;
$GPXUP;3631;08:29:04;0;50	10721;8	65614;0;0;53;
$GPXUP;3631;08:29:05;0;50	10733;8	65622;0;0;53;
$GPXUP;3631;08:29:06;0;50	10745;8	65632;0;0;52;
$GPXUP;3631;08:29:07;0;50	10757;8	65638;0;0;53;
$GPXUP;3631;08:29:08;0;50	1077;8	65641;0;0;56;
$GPXUP;3631;08:29:09;0;50	10784;8	65645;0;0;58;
$GPXUP;3631;08:29:10;0;50	10798;8	65651;0;0;57;
$GPXUP;3631;08:29:11;0;50	10812;8	65657;0;0;56;
$GPXUP;3631;08:29:12;0;50	10825;8	65665;0;0;54;
$GPXUP;3631;08:29:13;0;50	10837;8	65675;0;0;52;
$GPXUP;3631;08:29:14;0;50	10847;8	65687;0;0;49;
$GPXUP;3631;08:29:15;0;50	10856;8	65698;0;0;49;
$GPXUP;3631;08:29:16;0;50	10866;8	65709;0;0;49;
$GPXUP;3631;08:29:17;0;50	10877;8	6572;0;0;50;
$GPXUP;3631;08:29:18;0;50	10887;8	6573;0;0;49;
$GPXUP;3631;08:29:19;0;50	10898;8	65738;0;0;48;
$GPXUP;3631;08:29:20;0;50	1091;8	6574;0;0;51;
$GPXUP;3631;08:29:21;0;50	10924;8	65738;0;0;53;
$GPXUP;3631;08:29:22;0;50	10937;8	65737;0;0;55;
$GPXUP;3631;08:29:23;0;50	10951;8	65737;0;0;55;
$GPXUP;3631;08:29:24;0;50	10964;8	65739;0;0;53;
$GPXUP;3631;08:29:25;0;50	10977;8	65744;0;0;53;
$GPXUP;3631;08:29:26;0;50	1099;8	65749;0;0;53;
$GPXUP;3631;08:29:27;0;50	11002;8	65755;0;0;52;
$GPXUP;3631;08:29:28;0;50	11015;8	6576;0;0;51;
$GPXUP;3631;08:29:29;0;50	11027;8	65764;0;0;51;
$GPXUP;3631;08:29:30;0;50	11039;8	65772;0;0;49;
$GPXUP;3631;08:29:31;0;50	11049;8	65782;0;0;47;
$GPXUP;3631;08:29:32;0;50	11057;8	65795;0;0;48;
$GPXUP;3631;08:29:33;0;50	11064;8	6581;0;0;48;
$GPXUP;3631;08:29:34;0;50	11072;8	65824;0;0;47;
$GPXUP;3631;08:29:35;0;50	1108;8	65837;0;0;47;
$GPXUP;3631;08:29:36;0;50	1109;8	65848;0;0;48;
$GPXUP;3631;08:29:37;0;50	111;8	65858;0;0;48;
$GPXUP;3631;08:29:38;0;50	11111;8	65865;0;0;46;
$GPXUP;3631;08:29:39;0;50	11124;8	65867;0;0;53;
$GPXUP;3631;08:29:40;0;50	11136;8	65869;0;0;54;
$GPXUP;3631;08:29:41;0;50	1115;8	6587;0;0;52;
$GPXUP;3631;08:29:42;0;50	11163;8	65874;0;0;50;
$GPXUP;3631;08:29:43;0;50	11174;8	6588;0;0;48;
$GPXUP;3631;08:29:44;0;50	11185;8	65888;0;0;48;
$GPXUP;3631;08:29:45;0;50	11195;8	65897;0;0;48;
$GPXUP;3631;08:29:46;0;50	11206;8	65905;0;0;48;
$GPXUP;3631;08:29:47;0;50	11217;8	65909;0;0;48;
$GPXUP;3631;08:29:48;0;50	11229;8	65913;0;0;48;
$GPXUP;3631;08:29:49;0;50	1124;8	65918;0;0;48;
$GPXUP;3631;08:29:50;0;50	11251;8	65926;0;0;49;
$GPXUP;3631;08:29:51;0;50	11262;8	65933;0;0;50;
$GPXUP;3631;08:29:52;0;50	11275;8	65936;0;0;51;
$GPXUP;3631;08:29:53;0;50	11288;8	65932;0;0;54;
$GPXUP;3631;08:29:54;0;50	11301;8	65925;0;0;55;
$GPXUP;3631;08:29:55;0;50	11313;8	65916;0;0;55;
$GPXUP;3631;08:29:56;0;50	11325;8	65906;0;0;56;
$GPXUP;3631;08:29:57;0;50	11338;8	65895;0;0;57;
$GPXUP;3631;08:29:58;0;50	1135;8	65884;0;0;59;
$GPXUP;3631;08:29:59;0;50	11364;8	65874;0;0;60;
$GPXUP;3631;08:30:00;0;50	11378;8	65863;0;0;62;
$GPXUP;3631;08:30:01;0;50	11391;8	65852;0;0;60;
$GPXUP;3631;08:30:02;0;50	11405;8	65842;0;0;59;
$GPXUP;3631;08:30:03;0;50	11418;8	65831;0;0;60;
$GPXUP;3631;08:30:04;0;50	1143;8	65817;0;0;61;
$GPXUP;3631;08:30:05;0;50	11443;8	65804;0;0;60;
$GPXUP;3631;08:30:06;0;50	11456;8	65794;0;0;59;
$GPXUP;3631;08:30:07;0;50	1147;8	65784;0;0;58;
$GPXUP;3631;08:30:08;0;50	11483;8	65777;0;0;58;
$GPXUP;3631;08:30:09;0;50	11497;8	65773;0;0;57;
$GPXUP;3631;08:30:10;0;50	11512;8	65781;0;0;59;
$GPXUP;3631;08:30:11;0;50	11525;8	65794;0;0;54;
$GPXUP;3631;08:30:12;0;50	11538;8	65804;0;0;53;
$GPXUP;3631;08:30:13;0;50	1155;8	65811;0;0;50;
$GPXUP;3631;08:30:14;0;50	11563;8	65813;0;0;48;
$GPXUP;3631;08:30:15;0;50	11576;8	65817;0;0;53;
$GPXUP;3631;08:30:16;0;50	11589;8	65825;0;0;56;
$GPXUP;3631;08:30:17;0;50	116;8	65839;0;0;53;
$GPXUP;3631;08:30:18;0;50	1161;8	65851;0;0;51;
$GPXUP;3631;08:30:19;0;50	11622;8	65858;0;0;49;
$GPXUP;3631;08:30:20;0;50	11635;8	65859;0;0;50;
$GPXUP;3631;08:30:21;0;50	11647;8	65856;0;0;52;
$GPXUP;3631;08:30:22;0;50	1166;8	6585;0;0;54;
$GPXUP;3631;08:30:23;0;50	11673;8	65842;0;0;56;
$GPXUP;3631;08:30:24;0;50	11687;8	65836;0;0;57;
$GPXUP;3631;08:30:25;0;50	11701;8	65835;0;0;55;
$GPXUP;3631;08:30:26;0;50	11714;8	65839;0;0;55;
$GPXUP;3631;08:30:27;0;50	11724;8	6585;0;0;50;
$GPXUP;3631;08:30:28;0;50	11733;8	65862;0;0;49;
$GPXUP;3631;08:30:29;0;50	11744;8	65871;0;0;48;
$GPXUP;3631;08:30:30;0;50	11755;8	65874;0;0;47;
$GPXUP;3631;08:30:31;0;50	11767;8	65874;0;0;49;
$GPXUP;3631;08:30:32;0;50	11779;8	65871;0;0;49;
$GPXUP;3631;08:30:33;0;50	11791;8	65867;0;0;51;
$GPXUP;3631;08:30:34;0;50	11803;8	65863;0;0;52;
$GPXUP;3631;08:30:35;0;50	11816;8	65859;0;0;54;
$GPXUP;3631;08:30:36;0;50	11829;8	65856;0;0;50;
$GPXUP;3631;08:30:37;0;50	11841;8	65858;0;0;48;
$GPXUP;3631;08:30:38;0;50	11853;8	65861;0;0;46;
$GPXUP;3631;08:30:39;0;50	11864;8	65864;0;0;46;
$GPXUP;3631;08:30:40;0;50	11876;8	65864;0;0;48;
$GPXUP;3631;08:30:41;0;50	11888;8	6586;0;0;50;
$GPXUP;3631;08:30:42;0;50	119;8	65856;0;0;53;
$GPXUP;3631;08:30:43;0;50	11913;8	65852;0;0;53;
$GPXUP;3631;08:30:44;0;50	11926;8	65851;0;0;52;
$GPXUP;3631;08:30:45;0;50	11939;8	65852;0;0;50;
$GPXUP;3631;08:30:46;0;50	11951;8	65854;0;0;49;
$GPXUP;3631;08:30:47;0;50	11963;8	65856;0;0;49;
$GPXUP;3631;08:30:48;0;50	11975;8	65858;0;0;49;
$GPXUP;3631;08:30:49;0;50	11988;8	65857;0;0;50;
$GPXUP;3631;08:30:50;0;50	12;8	65854;0;0;52;
$GPXUP;3631;08:30:51;0;50	12013;8	6585;0;0;53;
$GPXUP;3631;08:30:52;0;50	12026;8	65845;0;0;56;
$GPXUP;3631;08:30:53;0;50	12039;8	65837;0;0;57;
$GPXUP;3631;08:30:54;0;50	12052;8	65827;0;0;55;
$GPXUP;3631;08:30:55;0;50	12064;8	65819;0;0;52;
[truncated: 81 more rows]
