# Supplementary material for: Pigeon Navigation: Different Routes Lead to Frankfurt
Source: PLoS One. 2014 Nov 12;9(11):e112439. doi: 10.1371/journal.pone.0112439 (PMC4229201; doi:10.1371/journal.pone.0112439)
Supplement: File S4 — Files containing the original track data and a ‘Read me’ explaining the data format. (ZIP) [file pone.0112439.s004.zip › S-GH/090731xup06_232.log]

$GPXUP;3631;07:53:57;0;49	9358;8	58521;0;0;0;
$GPXUP;3631;07:53:58;0;49	9358;8	58521;0;0;1;
$GPXUP;3631;07:53:59;0;49	9358;8	58521;0;0;1;
$GPXUP;3631;07:54:00;0;49	9358;8	58521;0;0;24;
$GPXUP;3631;07:54:01;0;49	93582;8	58508;0;0;35;
$GPXUP;3631;07:54:02;0;49	93585;8	58494;0;0;39;
$GPXUP;3631;07:54:03;0;49	93587;8	58477;0;0;43;
$GPXUP;3631;07:54:04;0;49	93587;8	58459;0;0;46;
$GPXUP;3631;07:54:05;0;49	93583;8	58442;0;0;48;
$GPXUP;3631;07:54:06;0;49	93574;8	58431;0;0;50;
$GPXUP;3631;07:54:07;0;49	93562;8	5843;0;0;47;
$GPXUP;3631;07:54:08;0;49	93552;8	58437;0;0;42;
$GPXUP;3631;07:54:09;0;49	93545;8	58448;0;0;40;
$GPXUP;3631;07:54:10;0;49	93541;8	58461;0;0;38;
$GPXUP;3631;07:54:11;0;49	9354;8	58475;0;0;35;
$GPXUP;3631;07:54:12;0;49	93541;8	58488;0;0;34;
$GPXUP;3631;07:54:13;0;49	93545;8	585;0;0;32;
$GPXUP;3631;07:54:14;0;49	93549;8	5851;0;0;31;
$GPXUP;3631;07:54:15;0;49	93555;8	58517;0;0;33;
$GPXUP;3631;07:54:16;0;49	93564;8	58518;0;0;36;
$GPXUP;3631;07:54:17;0;49	93573;8	58512;0;0;42;
$GPXUP;3631;07:54:18;0;49	9358;8	58498;0;0;49;
$GPXUP;3631;07:54:19;0;49	93584;8	58479;0;0;52;
$GPXUP;3631;07:54:20;0;49	93587;8	58459;0;0;52;
$GPXUP;3631;07:54:21;0;49	93589;8	58438;0;0;56;
$GPXUP;3631;07:54:22;0;49	93585;8	58416;0;0;60;
$GPXUP;3631;07:54:23;0;49	93575;8	58397;0;0;65;
$GPXUP;3631;07:54:24;0;49	9356;8	58385;0;0;66;
$GPXUP;3631;07:54:25;0;49	93544;8	58381;0;0;61;
$GPXUP;3631;07:54:26;0;49	9353;8	58385;0;0;58;
$GPXUP;3631;07:54:27;0;49	93517;8	58395;0;0;55;
$GPXUP;3631;07:54:28;0;49	93506;8	58408;0;0;53;
$GPXUP;3631;07:54:29;0;49	93496;8	58421;0;0;52;
$GPXUP;3631;07:54:30;0;49	93487;8	58435;0;0;47;
$GPXUP;3631;07:54:31;0;49	93483;8	5845;0;0;40;
$GPXUP;3631;07:54:32;0;49	93482;8	58465;0;0;38;
$GPXUP;3631;07:54:33;0;49	93485;8	58478;0;0;36;
$GPXUP;3631;07:54:34;0;49	93491;8	5849;0;0;38;
$GPXUP;3631;07:54:35;0;49	93498;8	58501;0;0;38;
$GPXUP;3631;07:54:36;0;49	93506;8	58508;0;0;34;
$GPXUP;3631;07:54:37;0;49	93514;8	58511;0;0;34;
$GPXUP;3631;07:54:38;0;49	93524;8	58512;0;0;37;
$GPXUP;3631;07:54:39;0;49	93534;8	58511;0;0;39;
$GPXUP;3631;07:54:40;0;49	93543;8	58512;0;0;39;
$GPXUP;3631;07:54:41;0;49	93553;8	58517;0;0;41;
$GPXUP;3631;07:54:42;0;49	93562;8	58525;0;0;41;
$GPXUP;3631;07:54:43;0;49	9357;8	58535;0;0;37;
$GPXUP;3631;07:54:44;0;49	93576;8	58546;0;0;36;
$GPXUP;3631;07:54:45;0;49	9358;8	58559;0;0;36;
$GPXUP;3631;07:54:46;0;49	93586;8	58571;0;0;38;
$GPXUP;3631;07:54:47;0;49	93591;8	58583;0;0;40;
$GPXUP;3631;07:54:48;0;49	93599;8	58593;0;0;41;
$GPXUP;3631;07:54:49;0;49	93608;8	58597;0;0;42;
$GPXUP;3631;07:54:50;0;49	93619;8	58597;0;0;43;
$GPXUP;3631;07:54:51;0;49	9363;8	58596;0;0;42;
$GPXUP;3631;07:54:52;0;49	9364;8	58598;0;0;44;
$GPXUP;3631;07:54:53;0;49	93652;8	58601;0;0;49;
$GPXUP;3631;07:54:54;0;49	93664;8	58608;0;0;45;
$GPXUP;3631;07:54:55;0;49	93672;8	5862;0;0;44;
$GPXUP;3631;07:54:56;0;49	93679;8	58634;0;0;43;
$GPXUP;3631;07:54:57;0;49	93684;8	58649;0;0;41;
$GPXUP;3631;07:54:58;0;49	93688;8	58664;0;0;40;
$GPXUP;3631;07:54:59;0;49	93691;8	58679;0;0;40;
$GPXUP;3631;07:55:00;0;49	93694;8	58693;0;0;38;
$GPXUP;3631;07:55:01;0;49	93701;8	58701;0;0;37;
$GPXUP;3631;07:55:02;0;49	9371;8	58707;0;0;36;
$GPXUP;3631;07:55:03;0;49	93718;8	58714;0;0;36;
$GPXUP;3631;07:55:04;0;49	93726;8	58717;0;0;39;
$GPXUP;3631;07:55:05;0;49	93736;8	58712;0;0;44;
$GPXUP;3631;07:55:06;0;49	93746;8	58704;0;0;49;
$GPXUP;3631;07:55:07;0;49	93757;8	58695;0;0;50;
$GPXUP;3631;07:55:08;0;49	93768;8	58686;0;0;52;
$GPXUP;3631;07:55:09;0;49	93781;8	5868;0;0;53;
$GPXUP;3631;07:55:10;0;49	93792;8	58682;0;0;45;
$GPXUP;3631;07:55:11;0;49	938;8	58693;0;0;43;
$GPXUP;3631;07:55:12;0;49	93803;8	58709;0;0;45;
$GPXUP;3631;07:55:13;0;49	93802;8	58727;0;0;47;
$GPXUP;3631;07:55:14;0;49	93797;8	58744;0;0;52;
$GPXUP;3631;07:55:15;0;49	93787;8	58758;0;0;55;
$GPXUP;3631;07:55:16;0;49	93775;8	5877;0;0;54;
$GPXUP;3631;07:55:17;0;49	93766;8	58786;0;0;49;
$GPXUP;3631;07:55:18;0;49	93761;8	58804;0;0;50;
$GPXUP;3631;07:55:19;0;49	93756;8	58822;0;0;51;
$GPXUP;3631;07:55:20;0;49	93752;8	5884;0;0;50;
$GPXUP;3631;07:55:21;0;49	93743;8	58855;0;0;54;
$GPXUP;3631;07:55:22;0;49	93731;8	58867;0;0;59;
$GPXUP;3631;07:55:23;0;49	93718;8	58879;0;0;59;
$GPXUP;3631;07:55:24;0;49	93706;8	58891;0;0;57;
$GPXUP;3631;07:55:25;0;49	93695;8	58905;0;0;55;
$GPXUP;3631;07:55:26;0;49	93686;8	58921;0;0;54;
$GPXUP;3631;07:55:27;0;49	93676;8	58937;0;0;55;
$GPXUP;3631;07:55:28;0;49	93669;8	58955;0;0;52;
$GPXUP;3631;07:55:29;0;49	93667;8	58974;0;0;48;
$GPXUP;3631;07:55:30;0;49	93667;8	58992;0;0;44;
$GPXUP;3631;07:55:31;0;49	9367;8	59008;0;0;44;
$GPXUP;3631;07:55:32;0;49	93671;8	59025;0;0;44;
$GPXUP;3631;07:55:33;0;49	93669;8	59042;0;0;45;
$GPXUP;3631;07:55:34;0;49	93667;8	59058;0;0;42;
$GPXUP;3631;07:55:35;0;49	9367;8	59072;0;0;39;
$GPXUP;3631;07:55:36;0;49	93677;8	59082;0;0;39;
$GPXUP;3631;07:55:37;0;49	93687;8	59085;0;0;43;
$GPXUP;3631;07:55:38;0;49	93698;8	59081;0;0;46;
$GPXUP;3631;07:55:39;0;49	93709;8	59075;0;0;46;
$GPXUP;3631;07:55:40;0;49	9372;8	59068;0;0;45;
$GPXUP;3631;07:55:41;0;49	93731;8	59066;0;0;45;
$GPXUP;3631;07:55:42;0;49	93742;8	59067;0;0;43;
$GPXUP;3631;07:55:43;0;49	93753;8	59069;0;0;44;
$GPXUP;3631;07:55:44;0;49	93764;8	59073;0;0;46;
$GPXUP;3631;07:55:45;0;49	93775;8	59079;0;0;44;
$GPXUP;3631;07:55:46;0;49	93783;8	59091;0;0;42;
$GPXUP;3631;07:55:47;0;49	93788;8	59104;0;0;42;
$GPXUP;3631;07:55:48;0;49	93795;8	59118;0;0;43;
$GPXUP;3631;07:55:49;0;49	93802;8	59131;0;0;45;
$GPXUP;3631;07:55:50;0;49	93811;8	59142;0;0;45;
$GPXUP;3631;07:55:51;0;49	9382;8	59152;0;0;45;
$GPXUP;3631;07:55:52;0;49	9383;8	59155;0;0;47;
$GPXUP;3631;07:55:53;0;49	93842;8	59154;0;0;44;
$GPXUP;3631;07:55:54;0;49	93853;8	59154;0;0;44;
$GPXUP;3631;07:55:55;0;49	93864;8	59152;0;0;43;
$GPXUP;3631;07:55:56;0;49	93874;8	59149;0;0;42;
$GPXUP;3631;07:55:57;0;49	93884;8	59139;0;0;50;
$GPXUP;3631;07:55:58;0;49	93891;8	59122;0;0;56;
$GPXUP;3631;07:55:59;0;49	93896;8	591;0;0;61;
$GPXUP;3631;07:56:00;0;49	93901;8	59076;0;0;63;
$GPXUP;3631;07:56:01;0;49	93903;8	59052;0;0;65;
$GPXUP;3631;07:56:02;0;49	93903;8	59026;0;0;65;
$GPXUP;3631;07:56:03;0;49	93902;8	59001;0;0;64;
$GPXUP;3631;07:56:04;0;49	93902;8	58975;0;0;63;
$GPXUP;3631;07:56:05;0;49	93906;8	58953;0;0;58;
$GPXUP;3631;07:56:06;0;49	93912;8	58933;0;0;56;
$GPXUP;3631;07:56:07;0;49	93918;8	58913;0;0;57;
$GPXUP;3631;07:56:08;0;49	93926;8	58894;0;0;53;
$GPXUP;3631;07:56:09;0;49	93934;8	58879;0;0;52;
$GPXUP;3631;07:56:10;0;49	93944;8	58866;0;0;54;
$GPXUP;3631;07:56:11;0;49	93955;8	58853;0;0;56;
$GPXUP;3631;07:56:12;0;49	93966;8	58842;0;0;55;
$GPXUP;3631;07:56:13;0;49	93979;8	58833;0;0;49;
$GPXUP;3631;07:56:14;0;49	9399;8	58834;0;0;42;
$GPXUP;3631;07:56:15;0;49	93999;8	58842;0;0;44;
$GPXUP;3631;07:56:16;0;49	94005;8	58856;0;0;44;
$GPXUP;3631;07:56:17;0;49	94008;8	58874;0;0;44;
$GPXUP;3631;07:56:18;0;49	94009;8	58892;0;0;44;
$GPXUP;3631;07:56:19;0;49	94008;8	58908;0;0;43;
$GPXUP;3631;07:56:20;0;49	94005;8	58926;0;0;48;
$GPXUP;3631;07:56:21;0;49	93996;8	58939;0;0;55;
$GPXUP;3631;07:56:22;0;49	93982;8	58947;0;0;60;
$GPXUP;3631;07:56:23;0;49	93966;8	58949;0;0;63;
$GPXUP;3631;07:56:24;0;49	9395;8	5895;0;0;63;
$GPXUP;3631;07:56:25;0;49	93934;8	58953;0;0;62;
$GPXUP;3631;07:56:26;0;49	93919;8	58958;0;0;59;
$GPXUP;3631;07:56:27;0;49	93905;8	58967;0;0;59;
$GPXUP;3631;07:56:28;0;49	93896;8	58981;0;0;51;
$GPXUP;3631;07:56:29;0;49	9389;8	58999;0;0;48;
$GPXUP;3631;07:56:30;0;49	93886;8	59017;0;0;48;
$GPXUP;3631;07:56:31;0;49	93883;8	59034;0;0;42;
$GPXUP;3631;07:56:32;0;49	93887;8	59047;0;0;38;
$GPXUP;3631;07:56:33;0;49	93896;8	59053;0;0;39;
$GPXUP;3631;07:56:34;0;49	93906;8	59055;0;0;39;
$GPXUP;3631;07:56:35;0;49	93916;8	59056;0;0;37;
$GPXUP;3631;07:56:36;0;49	93925;8	59058;0;0;39;
$GPXUP;3631;07:56:37;0;49	93936;8	59057;0;0;42;
$GPXUP;3631;07:56:38;0;49	93946;8	59054;0;0;42;
$GPXUP;3631;07:56:39;0;49	93956;8	59056;0;0;39;
$GPXUP;3631;07:56:40;0;49	93964;8	59065;0;0;38;
$GPXUP;3631;07:56:41;0;49	9397;8	59077;0;0;38;
$GPXUP;3631;07:56:42;0;49	93974;8	59092;0;0;40;
$GPXUP;3631;07:56:43;0;49	93977;8	59107;0;0;40;
$GPXUP;3631;07:56:44;0;49	93978;8	59123;0;0;43;
$GPXUP;3631;07:56:45;0;49	93978;8	5914;0;0;44;
$GPXUP;3631;07:56:46;0;49	93978;8	59157;0;0;45;
$GPXUP;3631;07:56:47;0;49	93975;8	59176;0;0;50;
$GPXUP;3631;07:56:48;0;49	93971;8	59194;0;0;51;
$GPXUP;3631;07:56:49;0;49	93968;8	59212;0;0;49;
$GPXUP;3631;07:56:50;0;49	93968;8	59231;0;0;47;
$GPXUP;3631;07:56:51;0;49	93971;8	59249;0;0;47;
$GPXUP;3631;07:56:52;0;49	93976;8	59267;0;0;48;
$GPXUP;3631;07:56:53;0;49	93985;8	5928;0;0;50;
$GPXUP;3631;07:56:54;0;49	93995;8	5929;0;0;49;
$GPXUP;3631;07:56:55;0;49	94006;8	593;0;0;50;
$GPXUP;3631;07:56:56;0;49	94014;8	59314;0;0;50;
$GPXUP;3631;07:56:57;0;49	94021;8	59331;0;0;51;
$GPXUP;3631;07:56:58;0;49	94026;8	5935;0;0;52;
$GPXUP;3631;07:56:59;0;49	94027;8	59371;0;0;55;
$GPXUP;3631;07:57:00;0;49	94028;8	59393;0;0;54;
$GPXUP;3631;07:57:01;0;49	9403;8	59415;0;0;54;
$GPXUP;3631;07:57:02;0;49	94035;8	59434;0;0;53;
$GPXUP;3631;07:57:03;0;49	94043;8	59449;0;0;53;
$GPXUP;3631;07:57:04;0;49	94054;8	59458;0;0;49;
$GPXUP;3631;07:57:05;0;49	94066;8	59462;0;0;49;
$GPXUP;3631;07:57:06;0;49	94078;8	59462;0;0;47;
$GPXUP;3631;07:57:07;0;49	9409;8	59459;0;0;52;
$GPXUP;3631;07:57:08;0;49	94102;8	59452;0;0;50;
$GPXUP;3631;07:57:09;0;49	94113;8	59443;0;0;51;
$GPXUP;3631;07:57:10;0;49	94124;8	59431;0;0;52;
$GPXUP;3631;07:57:11;0;49	94134;8	59419;0;0;53;
$GPXUP;3631;07:57:12;0;49	94147;8	5941;0;0;54;
$GPXUP;3631;07:57:13;0;49	94159;8	59402;0;0;52;
$GPXUP;3631;07:57:14;0;49	94169;8	59388;0;0;55;
$GPXUP;3631;07:57:15;0;49	94176;8	5937;0;0;60;
$GPXUP;3631;07:57:16;0;49	9418;8	59346;0;0;64;
$GPXUP;3631;07:57:17;0;49	9418;8	59321;0;0;66;
$GPXUP;3631;07:57:18;0;49	94177;8	59295;0;0;68;
$GPXUP;3631;07:57:19;0;49	94171;8	5927;0;0;70;
$GPXUP;3631;07:57:20;0;49	94161;8	59247;0;0;68;
$GPXUP;3631;07:57:21;0;49	94149;8	5923;0;0;65;
$GPXUP;3631;07:57:22;0;49	94136;8	59217;0;0;63;
$GPXUP;3631;07:57:23;0;49	9412;8	59209;0;0;65;
$GPXUP;3631;07:57:24;0;49	94104;8	59202;0;0;67;
$GPXUP;3631;07:57:25;0;49	94089;8	59192;0;0;64;
$GPXUP;3631;07:57:26;0;49	94075;8	59179;0;0;66;
$GPXUP;3631;07:57:27;0;49	94061;8	59166;0;0;67;
$GPXUP;3631;07:57:28;0;49	94046;8	59155;0;0;66;
$GPXUP;3631;07:57:29;0;49	9403;8	59147;0;0;66;
$GPXUP;3631;07:57:30;0;49	94014;8	59142;0;0;67;
$GPXUP;3631;07:57:31;0;49	93997;8	59139;0;0;65;
$GPXUP;3631;07:57:32;0;49	9398;8	59139;0;0;64;
$GPXUP;3631;07:57:33;0;49	93966;8	59145;0;0;57;
$GPXUP;3631;07:57:34;0;49	93953;8	59156;0;0;57;
$GPXUP;3631;07:57:35;0;49	9394;8	59168;0;0;60;
$GPXUP;3631;07:57:36;0;49	93926;8	59178;0;0;62;
$GPXUP;3631;07:57:37;0;49	9391;8	59185;0;0;64;
$GPXUP;3631;07:57:38;0;49	93894;8	59189;0;0;66;
$GPXUP;3631;07:57:39;0;49	93878;8	59192;0;0;66;
$GPXUP;3631;07:57:40;0;49	93862;8	59197;0;0;64;
$GPXUP;3631;07:57:41;0;49	93846;8	59201;0;0;63;
$GPXUP;3631;07:57:42;0;49	9383;8	59199;0;0;68;
$GPXUP;3631;07:57:43;0;49	93814;8	59188;0;0;71;
$GPXUP;3631;07:57:44;0;49	93798;8	59175;0;0;71;
$GPXUP;3631;07:57:45;0;49	93781;8	59162;0;0;72;
$GPXUP;3631;07:57:46;0;49	93764;8	59153;0;0;69;
$GPXUP;3631;07:57:47;0;49	93747;8	59148;0;0;68;
$GPXUP;3631;07:57:48;0;49	9373;8	59146;0;0;66;
$GPXUP;3631;07:57:49;0;49	93714;8	59145;0;0;65;
$GPXUP;3631;07:57:50;0;49	93697;8	59144;0;0;64;
$GPXUP;3631;07:57:51;0;49	93681;8	59144;0;0;67;
$GPXUP;3631;07:57:52;0;49	93664;8	59145;0;0;64;
$GPXUP;3631;07:57:53;0;49	9365;8	59151;0;0;61;
$GPXUP;3631;07:57:54;0;49	93639;8	59164;0;0;53;
$GPXUP;3631;07:57:55;0;49	93634;8	59182;0;0;47;
$GPXUP;3631;07:57:56;0;49	93634;8	592;0;0;44;
$GPXUP;3631;07:57:57;0;49	93638;8	59215;0;0;41;
$GPXUP;3631;07:57:58;0;49	93645;8	59227;0;0;41;
$GPXUP;3631;07:57:59;0;49	93655;8	59234;0;0;43;
$GPXUP;3631;07:58:00;0;49	93666;8	59237;0;0;44;
$GPXUP;3631;07:58:01;0;49	93677;8	59236;0;0;47;
$GPXUP;3631;07:58:02;0;49	93688;8	5923;0;0;47;
$GPXUP;3631;07:58:03;0;49	93699;8	59221;0;0;51;
$GPXUP;3631;07:58:04;0;49	93711;8	5921;0;0;52;
$GPXUP;3631;07:58:05;0;49	93723;8	592;0;0;51;
$GPXUP;3631;07:58:06;0;49	93734;8	59191;0;0;50;
$GPXUP;3631;07:58:07;0;49	93745;8	5918;0;0;56;
$GPXUP;3631;07:58:08;0;49	93756;8	59166;0;0;56;
$GPXUP;3631;07:58:09;0;49	93768;8	59152;0;0;56;
$GPXUP;3631;07:58:10;0;49	93778;8	59137;0;0;58;
$GPXUP;3631;07:58:11;0;49	93787;8	59117;0;0;64;
$GPXUP;3631;07:58:12;0;49	93794;8	59095;0;0;66;
$GPXUP;3631;07:58:13;0;49	93801;8	59071;0;0;64;
$GPXUP;3631;07:58:14;0;49	93806;8	59047;0;0;63;
$GPXUP;3631;07:58:15;0;49	93811;8	59024;0;0;64;
$GPXUP;3631;07:58:16;0;49	93817;8	59001;0;0;63;
$GPXUP;3631;07:58:17;0;49	93826;8	58983;0;0;55;
$GPXUP;3631;07:58:18;0;49	93835;8	58967;0;0;54;
$GPXUP;3631;07:58:19;0;49	93845;8	58955;0;0;55;
$GPXUP;3631;07:58:20;0;49	93857;8	58945;0;0;55;
$GPXUP;3631;07:58:21;0;49	9387;8	58943;0;0;53;
$GPXUP;3631;07:58:22;0;49	93883;8	58948;0;0;51;
$GPXUP;3631;07:58:23;0;49	93895;8	58956;0;0;51;
$GPXUP;3631;07:58:24;0;49	93908;8	58962;0;0;52;
$GPXUP;3631;07:58:25;0;49	9392;8	5897;0;0;47;
$GPXUP;3631;07:58:26;0;49	93928;8	58981;0;0;45;
$GPXUP;3631;07:58:27;0;49	93932;8	58996;0;0;43;
$GPXUP;3631;07:58:28;0;49	9393;8	59012;0;0;46;
$GPXUP;3631;07:58:29;0;49	93921;8	59026;0;0;55;
$GPXUP;3631;07:58:30;0;49	93908;8	59037;0;0;59;
$GPXUP;3631;07:58:31;0;49	93893;8	59044;0;0;63;
$GPXUP;3631;07:58:32;0;49	93878;8	5905;0;0;63;
$GPXUP;3631;07:58:33;0;49	93862;8	59054;0;0;62;
$GPXUP;3631;07:58:34;0;49	93846;8	59058;0;0;60;
$GPXUP;3631;07:58:35;0;49	93832;8	59065;0;0;56;
$GPXUP;3631;07:58:36;0;49	9382;8	59075;0;0;57;
$GPXUP;3631;07:58:37;0;49	93806;8	59085;0;0;59;
$GPXUP;3631;07:58:38;0;49	93792;8	59095;0;0;60;
$GPXUP;3631;07:58:39;0;49	93778;8	59103;0;0;62;
$GPXUP;3631;07:58:40;0;49	93762;8	59105;0;0;65;
$GPXUP;3631;07:58:41;0;49	93746;8	591;0;0;65;
$GPXUP;3631;07:58:42;0;49	93732;8	59089;0;0;65;
$GPXUP;3631;07:58:43;0;49	93718;8	59074;0;0;67;
$GPXUP;3631;07:58:44;0;49	93704;8	59059;0;0;69;
$GPXUP;3631;07:58:45;0;49	93688;8	59046;0;0;72;
$GPXUP;3631;07:58:46;0;49	93672;8	59035;0;0;70;
$GPXUP;3631;07:58:47;0;49	93655;8	59031;0;0;68;
$GPXUP;3631;07:58:48;0;49	93638;8	59034;0;0;63;
$GPXUP;3631;07:58:49;0;49	93624;8	59043;0;0;59;
$GPXUP;3631;07:58:50;0;49	93612;8	59056;0;0;55;
$GPXUP;3631;07:58:51;0;49	93602;8	5907;0;0;54;
$GPXUP;3631;07:58:52;0;49	93594;8	59086;0;0;51;
$GPXUP;3631;07:58:53;0;49	9359;8	59104;0;0;47;
$GPXUP;3631;07:58:54;0;49	93589;8	59122;0;0;43;
$GPXUP;3631;07:58:55;0;49	93591;8	59138;0;0;40;
$GPXUP;3631;07:58:56;0;49	93598;8	5915;0;0;41;
$GPXUP;3631;07:58:57;0;49	93607;8	59159;0;0;42;
$GPXUP;3631;07:58:58;0;49	93616;8	59167;0;0;43;
$GPXUP;3631;07:58:59;0;49	93626;8	59175;0;0;44;
$GPXUP;3631;07:59:00;0;49	93636;8	59184;0;0;43;
$GPXUP;3631;07:59:01;0;49	93646;8	59194;0;0;42;
$GPXUP;3631;07:59:02;0;49	93652;8	59208;0;0;43;
$GPXUP;3631;07:59:03;0;49	93657;8	59225;0;0;46;
$GPXUP;3631;07:59:04;0;49	9366;8	59242;0;0;45;
$GPXUP;3631;07:59:05;0;49	93667;8	59256;0;0;46;
$GPXUP;3631;07:59:06;0;49	93678;8	59263;0;0;47;
$GPXUP;3631;07:59:07;0;49	9369;8	59266;0;0;48;
$GPXUP;3631;07:59:08;0;49	93702;8	59267;0;0;48;
$GPXUP;3631;07:59:09;0;49	93714;8	59268;0;0;48;
$GPXUP;3631;07:59:10;0;49	93726;8	59268;0;0;48;
$GPXUP;3631;07:59:11;0;49	93738;8	59265;0;0;51;
$GPXUP;3631;07:59:12;0;49	9375;8	59259;0;0;50;
$GPXUP;3631;07:59:13;0;49	93761;8	59249;0;0;50;
$GPXUP;3631;07:59:14;0;49	93772;8	59238;0;0;50;
$GPXUP;3631;07:59:15;0;49	93784;8	59235;0;0;47;
$GPXUP;3631;07:59:16;0;49	93795;8	59239;0;0;47;
$GPXUP;3631;07:59:17;0;49	93805;8	59249;0;0;46;
$GPXUP;3631;07:59:18;0;49	93814;8	59261;0;0;45;
$GPXUP;3631;07:59:19;0;49	93823;8	59271;0;0;45;
$GPXUP;3631;07:59:20;0;49	93834;8	59275;0;0;45;
$GPXUP;3631;07:59:21;0;49	93845;8	59272;0;0;49;
$GPXUP;3631;07:59:22;0;49	93856;8	59262;0;0;56;
$GPXUP;3631;07:59:23;0;49	93864;8	59242;0;0;65;
$GPXUP;3631;07:59:24;0;49	93867;8	59217;0;0;68;
$GPXUP;3631;07:59:25;0;49	9386;8	59193;0;0;68;
$GPXUP;3631;07:59:26;0;49	93847;8	59177;0;0;65;
$GPXUP;3631;07:59:27;0;49	93832;8	59168;0;0;64;
$GPXUP;3631;07:59:28;0;49	93816;8	59163;0;0;66;
$GPXUP;3631;07:59:29;0;49	938;8	59164;0;0;61;
$GPXUP;3631;07:59:30;0;49	93785;8	59167;0;0;60;
$GPXUP;3631;07:59:31;0;49	9377;8	59169;0;0;62;
$GPXUP;3631;07:59:32;0;49	93754;8	59165;0;0;65;
$GPXUP;3631;07:59:33;0;49	93738;8	59158;0;0;66;
$GPXUP;3631;07:59:34;0;49	93722;8	59157;0;0;62;
$GPXUP;3631;07:59:35;0;49	93707;8	59163;0;0;60;
$GPXUP;3631;07:59:36;0;49	93693;8	59171;0;0;59;
$GPXUP;3631;07:59:37;0;49	93679;8	59178;0;0;59;
$GPXUP;3631;07:59:38;0;49	93665;8	59179;0;0;59;
$GPXUP;3631;07:59:39;0;49	9365;8	59175;0;0;61;
$GPXUP;3631;07:59:40;0;49	93635;8	59167;0;0;65;
$GPXUP;3631;07:59:41;0;49	9362;8	59157;0;0;67;
$GPXUP;3631;07:59:42;0;49	93604;8	59145;0;0;68;
$GPXUP;3631;07:59:43;0;49	9359;8	59131;0;0;68;
$GPXUP;3631;07:59:44;0;49	93577;8	59112;0;0;68;
$GPXUP;3631;07:59:45;0;49	93566;8	59092;0;0;67;
$GPXUP;3631;07:59:46;0;49	93561;8	59069;0;0;57;
$GPXUP;3631;07:59:47;0;49	93562;8	59048;0;0;52;
$GPXUP;3631;07:59:48;0;49	93569;8	59031;0;0;50;
$GPXUP;3631;07:59:49;0;49	9358;8	59018;0;0;52;
$GPXUP;3631;07:59:50;0;49	93592;8	5901;0;0;52;
$GPXUP;3631;07:59:51;0;49	93604;8	59009;0;0;49;
$GPXUP;3631;07:59:52;0;49	93615;8	59019;0;0;50;
$GPXUP;3631;07:59:53;0;49	93624;8	59034;0;0;50;
$GPXUP;3631;07:59:54;0;49	93632;8	5905;0;0;50;
$GPXUP;3631;07:59:55;0;49	93638;8	59068;0;0;50;
$GPXUP;3631;07:59:56;0;49	93646;8	59084;0;0;50;
$GPXUP;3631;07:59:57;0;49	93655;8	59097;0;0;49;
$GPXUP;3631;07:59:58;0;49	93665;8	59108;0;0;48;
$GPXUP;3631;07:59:59;0;49	93676;8	59117;0;0;46;
$GPXUP;3631;08:00:00;0;49	93687;8	59125;0;0;48;
$GPXUP;3631;08:00:01;0;49	93696;8	59136;0;0;48;
$GPXUP;3631;08:00:02;0;49	93702;8	59152;0;0;50;
$GPXUP;3631;08:00:03;0;49	93707;8	5917;0;0;50;
$GPXUP;3631;08:00:04;0;49	9371;8	59189;0;0;52;
$GPXUP;3631;08:00:05;0;49	93713;8	59209;0;0;53;
$GPXUP;3631;08:00:06;0;49	93716;8	59229;0;0;54;
$GPXUP;3631;08:00:07;0;49	93719;8	5925;0;0;55;
$GPXUP;3631;08:00:08;0;49	9372;8	59272;0;0;54;
$GPXUP;3631;08:00:09;0;49	93721;8	59293;0;0;52;
$GPXUP;3631;08:00:10;0;49	93726;8	59311;0;0;50;
$GPXUP;3631;08:00:11;0;49	93733;8	59327;0;0;51;
$GPXUP;3631;08:00:12;0;49	93741;8	59342;0;0;51;
$GPXUP;3631;08:00:13;0;49	93749;8	59357;0;0;49;
$GPXUP;3631;08:00:14;0;49	93756;8	59372;0;0;47;
$GPXUP;3631;08:00:15;0;49	9376;8	59389;0;0;45;
$GPXUP;3631;08:00:16;0;49	93763;8	59407;0;0;46;
$GPXUP;3631;08:00:17;0;49	93767;8	59422;0;0;43;
$GPXUP;3631;08:00:18;0;49	93776;8	59435;0;0;48;
$GPXUP;3631;08:00:19;0;49	93786;8	59445;0;0;49;
$GPXUP;3631;08:00:20;0;49	93797;8	59453;0;0;47;
$GPXUP;3631;08:00:21;0;49	93808;8	59458;0;0;46;
$GPXUP;3631;08:00:22;0;49	9382;8	59463;0;0;46;
$GPXUP;3631;08:00:23;0;49	93831;8	5947;0;0;48;
$GPXUP;3631;08:00:24;0;49	93842;8	5948;0;0;49;
$GPXUP;3631;08:00:25;0;49	93851;8	59493;0;0;50;
$GPXUP;3631;08:00:26;0;49	93858;8	59509;0;0;51;
$GPXUP;3631;08:00:27;0;49	93865;8	59526;0;0;50;
$GPXUP;3631;08:00:28;0;49	93874;8	5954;0;0;49;
$GPXUP;3631;08:00:29;0;49	93884;8	5955;0;0;48;
$GPXUP;3631;08:00:30;0;49	93896;8	59552;0;0;51;
$GPXUP;3631;08:00:31;0;49	93909;8	59552;0;0;53;
$GPXUP;3631;08:00:32;0;49	93921;8	59551;0;0;45;
$GPXUP;3631;08:00:33;0;49	93931;8	59547;0;0;44;
$GPXUP;3631;08:00:34;0;49	93942;8	59538;0;0;52;
$GPXUP;3631;08:00:35;0;49	93954;8	59531;0;0;53;
$GPXUP;3631;08:00:36;0;49	93968;8	59526;0;0;55;
$GPXUP;3631;08:00:37;0;49	93982;8	59522;0;0;62;
$GPXUP;3631;08:00:38;0;49	93998;8	59521;0;0;59;
$GPXUP;3631;08:00:39;0;49	94012;8	59521;0;0;54;
$GPXUP;3631;08:00:40;0;49	94026;8	59522;0;0;53;
$GPXUP;3631;08:00:41;0;49	94038;8	59522;0;0;51;
$GPXUP;3631;08:00:42;0;49	94051;8	5952;0;0;49;
$GPXUP;3631;08:00:43;0;49	94064;8	59519;0;0;50;
$GPXUP;3631;08:00:44;0;49	94075;8	59513;0;0;53;
$GPXUP;3631;08:00:45;0;49	94088;8	59503;0;0;57;
$GPXUP;3631;08:00:46;0;49	941;8	59493;0;0;55;
$GPXUP;3631;08:00:47;0;49	94112;8	59488;0;0;48;
$GPXUP;3631;08:00:48;0;49	94124;8	59489;0;0;47;
$GPXUP;3631;08:00:49;0;49	94136;8	59491;0;0;46;
$GPXUP;3631;08:00:50;0;49	94147;8	59494;0;0;48;
$GPXUP;3631;08:00:51;0;49	9416;8	59493;0;0;51;
$GPXUP;3631;08:00:52;0;49	94172;8	59492;0;0;48;
$GPXUP;3631;08:00:53;0;49	94183;8	59499;0;0;47;
$GPXUP;3631;08:00:54;0;49	94192;8	5951;0;0;46;
$GPXUP;3631;08:00:55;0;49	942;8	59523;0;0;44;
$GPXUP;3631;08:00:56;0;49	94206;8	59538;0;0;47;
$GPXUP;3631;08:00:57;0;49	94214;8	59553;0;0;49;
$GPXUP;3631;08:00:58;0;49	94222;8	59567;0;0;49;
$GPXUP;3631;08:00:59;0;49	94232;8	59582;0;0;50;
$GPXUP;3631;08:01:00;0;49	94242;8	59593;0;0;51;
$GPXUP;3631;08:01:01;0;49	94253;8	596;0;0;50;
$GPXUP;3631;08:01:02;0;49	94264;8	5961;0;0;47;
$GPXUP;3631;08:01:03;0;49	94272;8	59622;0;0;50;
$GPXUP;3631;08:01:04;0;49	94282;8	59636;0;0;50;
$GPXUP;3631;08:01:05;0;49	94292;8	59647;0;0;52;
$GPXUP;3631;08:01:06;0;49	94304;8	59655;0;0;50;
$GPXUP;3631;08:01:07;0;49	94316;8	59661;0;0;48;
$GPXUP;3631;08:01:08;0;49	94326;8	59673;0;0;54;
$GPXUP;3631;08:01:09;0;49	94332;8	59691;0;0;52;
$GPXUP;3631;08:01:10;0;49	94338;8	5971;0;0;53;
$GPXUP;3631;08:01:11;0;49	94345;8	59727;0;0;50;
$GPXUP;3631;08:01:12;0;49	94353;8	59742;0;0;47;
$GPXUP;3631;08:01:13;0;49	94363;8	59751;0;0;46;
$GPXUP;3631;08:01:14;0;49	94374;8	59756;0;0;46;
$GPXUP;3631;08:01:15;0;49	94386;8	59762;0;0;47;
$GPXUP;3631;08:01:16;0;49	94396;8	59768;0;0;45;
$GPXUP;3631;08:01:17;0;49	94407;8	59774;0;0;48;
$GPXUP;3631;08:01:18;0;49	94419;8	59778;0;0;48;
$GPXUP;3631;08:01:19;0;49	94429;8	59788;0;0;48;
$GPXUP;3631;08:01:20;0;49	94436;8	59803;0;0;49;
$GPXUP;3631;08:01:21;0;49	9444;8	59821;0;0;51;
$GPXUP;3631;08:01:22;0;49	94442;8	59841;0;0;52;
$GPXUP;3631;08:01:23;0;49	94443;8	5986;0;0;51;
$GPXUP;3631;08:01:24;0;49	94443;8	5988;0;0;50;
$GPXUP;3631;08:01:25;0;49	9444;8	59899;0;0;49;
$GPXUP;3631;08:01:26;0;49	94434;8	59916;0;0;53;
$GPXUP;3631;08:01:27;0;49	94426;8	59932;0;0;50;
$GPXUP;3631;08:01:28;0;49	94424;8	5995;0;0;47;
$GPXUP;3631;08:01:29;0;49	94429;8	59965;0;0;44;
$GPXUP;3631;08:01:30;0;49	94438;8	59977;0;0;45;
$GPXUP;3631;08:01:31;0;49	94447;8	59987;0;0;44;
$GPXUP;3631;08:01:32;0;49	94456;8	59997;0;0;44;
$GPXUP;3631;08:01:33;0;49	94465;8	60005;0;0;43;
$GPXUP;3631;08:01:34;0;49	94475;8	60013;0;0;42;
$GPXUP;3631;08:01:35;0;49	94484;8	60022;0;0;42;
$GPXUP;3631;08:01:36;0;49	9449;8	60035;0;0;44;
$GPXUP;3631;08:01:37;0;49	94491;8	60053;0;0;48;
$GPXUP;3631;08:01:38;0;49	94488;8	60071;0;0;51;
$GPXUP;3631;08:01:39;0;49	9448;8	60087;0;0;52;
$GPXUP;3631;08:01:40;0;49	94468;8	60097;0;0;55;
$GPXUP;3631;08:01:41;0;49	94454;8	60101;0;0;57;
$GPXUP;3631;08:01:42;0;49	9444;8	60101;0;0;54;
$GPXUP;3631;08:01:43;0;49	94426;8	60096;0;0;59;
$GPXUP;3631;08:01:44;0;49	9441;8	60091;0;0;62;
$GPXUP;3631;08:01:45;0;49	94395;8	60094;0;0;59;
$GPXUP;3631;08:01:46;0;49	9438;8	60098;0;0;57;
$GPXUP;3631;08:01:47;0;49	94365;8	60099;0;0;59;
$GPXUP;3631;08:01:48;0;49	9435;8	60099;0;0;57;
$GPXUP;3631;08:01:49;0;49	94336;8	60101;0;0;56;
$GPXUP;3631;08:01:50;0;49	94322;8	601;0;0;58;
$GPXUP;3631;08:01:51;0;49	94308;8	60094;0;0;63;
$GPXUP;3631;08:01:52;0;49	94294;8	6008;0;0;64;
$GPXUP;3631;08:01:53;0;49	94282;8	60063;0;0;64;
$GPXUP;3631;08:01:54;0;49	94272;8	60044;0;0;66;
$GPXUP;3631;08:01:55;0;49	94264;8	60022;0;0;66;
$GPXUP;3631;08:01:56;0;49	94258;8	59998;0;0;64;
$GPXUP;3631;08:01:57;0;49	94255;8	59974;0;0;61;
$GPXUP;3631;08:01:58;0;49	94252;8	5995;0;0;61;
$GPXUP;3631;08:01:59;0;49	94246;8	59928;0;0;65;
$GPXUP;3631;08:02:00;0;49	94235;8	59908;0;0;67;
$GPXUP;3631;08:02:01;0;49	94224;8	5989;0;0;69;
$GPXUP;3631;08:02:02;0;49	94209;8	59875;0;0;72;
$GPXUP;3631;08:02:03;0;49	94194;8	5986;0;0;72;
$GPXUP;3631;08:02:04;0;49	94178;8	59845;0;0;71;
$GPXUP;3631;08:02:05;0;49	94162;8	59833;0;0;69;
$GPXUP;3631;08:02:06;0;49	94146;8	59825;0;0;67;
$GPXUP;3631;08:02:07;0;49	94131;8	59816;0;0;64;
$GPXUP;3631;08:02:08;0;49	94117;8	59806;0;0;62;
$GPXUP;3631;08:02:09;0;49	94103;8	59795;0;0;61;
$GPXUP;3631;08:02:10;0;49	94089;8	59784;0;0;61;
$GPXUP;3631;08:02:11;0;49	94075;8	59774;0;0;63;
$GPXUP;3631;08:02:12;0;49	94063;8	59759;0;0;65;
$GPXUP;3631;08:02:13;0;49	9405;8	59744;0;0;68;
$GPXUP;3631;08:02:14;0;49	94035;8	59733;0;0;68;
$GPXUP;3631;08:02:15;0;49	94018;8	59726;0;0;66;
$GPXUP;3631;08:02:16;0;49	94002;8	59725;0;0;64;
$GPXUP;3631;08:02:17;0;49	93988;8	59731;0;0;58;
$GPXUP;3631;08:02:18;0;49	93978;8	59744;0;0;53;
$GPXUP;3631;08:02:19;0;49	93972;8	59762;0;0;49;
$GPXUP;3631;08:02:20;0;49	93968;8	5978;0;0;48;
$GPXUP;3631;08:02:21;0;49	93963;8	59798;0;0;50;
$GPXUP;3631;08:02:22;0;49	93957;8	59814;0;0;48;
$GPXUP;3631;08:02:23;0;49	93952;8	59832;0;0;50;
$GPXUP;3631;08:02:24;0;49	93948;8	59851;0;0;50;
$GPXUP;3631;08:02:25;0;49	93948;8	5987;0;0;47;
$GPXUP;3631;08:02:26;0;49	93949;8	59887;0;0;42;
$GPXUP;3631;08:02:27;0;49	93951;8	59903;0;0;40;
$GPXUP;3631;08:02:28;0;49	93954;8	59918;0;0;40;
$GPXUP;3631;08:02:29;0;49	93957;8	59933;0;0;42;
$GPXUP;3631;08:02:30;0;49	93963;8	59947;0;0;43;
$GPXUP;3631;08:02:31;0;49	93971;8	59959;0;0;44;
$GPXUP;3631;08:02:32;0;49	93981;8	59965;0;0;47;
$GPXUP;3631;08:02:33;0;49	93993;8	59963;0;0;49;
$GPXUP;3631;08:02:34;0;49	94004;8	59956;0;0;52;
$GPXUP;3631;08:02:35;0;49	94016;8	59944;0;0;54;
$GPXUP;3631;08:02:36;0;49	94027;8	59931;0;0;56;
$GPXUP;3631;08:02:37;0;49	94038;8	59918;0;0;54;
$GPXUP;3631;08:02:38;0;49	94048;8	59904;0;0;54;
$GPXUP;3631;08:02:39;0;49	94058;8	59889;0;0;54;
$GPXUP;3631;08:02:40;0;49	94068;8	59878;0;0;51;
$GPXUP;3631;08:02:41;0;49	9408;8	59876;0;0;44;
$GPXUP;3631;08:02:42;0;49	94091;8	59879;0;0;44;
$GPXUP;3631;08:02:43;0;49	94101;8	59885;0;0;45;
$GPXUP;3631;08:02:44;0;49	94112;8	59891;0;0;43;
$GPXUP;3631;08:02:45;0;49	9412;8	59902;0;0;44;
$GPXUP;3631;08:02:46;0;49	94125;8	59918;0;0;45;
$GPXUP;3631;08:02:47;0;49	9413;8	59934;0;0;45;
$GPXUP;3631;08:02:48;0;49	94135;8	5995;0;0;46;
$GPXUP;3631;08:02:49;0;49	94143;8	59963;0;0;47;
$GPXUP;3631;08:02:50;0;49	94152;8	59975;0;0;46;
$GPXUP;3631;08:02:51;0;49	9416;8	59988;0;0;47;
$GPXUP;3631;08:02:52;0;49	94167;8	60003;0;0;47;
$GPXUP;3631;08:02:53;0;49	94172;8	60019;0;0;47;
$GPXUP;3631;08:02:54;0;49	94178;8	60036;0;0;49;
$GPXUP;3631;08:02:55;0;49	94182;8	60054;0;0;50;
$GPXUP;3631;08:02:56;0;49	94186;8	60073;0;0;51;
$GPXUP;3631;08:02:57;0;49	94189;8	60093;0;0;50;
$GPXUP;3631;08:02:58;0;49	94192;8	60111;0;0;50;
$GPXUP;3631;08:02:59;0;49	94197;8	60128;0;0;46;
$GPXUP;3631;08:03:00;0;49	94207;8	60139;0;0;46;
$GPXUP;3631;08:03:01;0;49	94218;8	60145;0;0;46;
$GPXUP;3631;08:03:02;0;49	94228;8	60151;0;0;46;
$GPXUP;3631;08:03:03;0;49	94238;8	6016;0;0;47;
$GPXUP;3631;08:03:04;0;49	94248;8	6017;0;0;48;
$GPXUP;3631;08:03:05;0;49	9426;8	60177;0;0;49;
$GPXUP;3631;08:03:06;0;49	94271;8	60183;0;0;52;
$GPXUP;3631;08:03:07;0;49	94284;8	6019;0;0;52;
$GPXUP;3631;08:03:08;0;49	94296;8	60197;0;0;56;
$GPXUP;3631;08:03:09;0;49	94309;8	60206;0;0;53;
$GPXUP;3631;08:03:10;0;49	94321;8	60214;0;0;53;
$GPXUP;3631;08:03:11;0;49	94334;8	60221;0;0;53;
$GPXUP;3631;08:03:12;0;49	94347;8	60224;0;0;54;
$GPXUP;3631;08:03:13;0;49	94361;8	60225;0;0;53;
$GPXUP;3631;08:03:14;0;49	94373;8	6023;0;0;49;
$GPXUP;3631;08:03:15;0;49	94384;8	60235;0;0;49;
$GPXUP;3631;08:03:16;0;49	94396;8	60234;0;0;46;
$GPXUP;3631;08:03:17;0;49	94407;8	6023;0;0;48;
$GPXUP;3631;08:03:18;0;49	9442;8	60229;0;0;51;
$GPXUP;3631;08:03:19;0;49	94433;8	60232;0;0;52;
$GPXUP;3631;08:03:20;0;49	94446;8	60236;0;0;53;
$GPXUP;3631;08:03:21;0;49	94458;8	60236;0;0;51;
$GPXUP;3631;08:03:22;0;49	94471;8	60237;0;0;53;
$GPXUP;3631;08:03:23;0;49	94485;8	6024;0;0;54;
$GPXUP;3631;08:03:24;0;49	94497;8	60249;0;0;50;
$GPXUP;3631;08:03:25;0;49	94507;8	60258;0;0;47;
$GPXUP;3631;08:03:26;0;49	94516;8	6027;0;0;44;
$GPXUP;3631;08:03:27;0;49	94523;8	60282;0;0;44;
$GPXUP;3631;08:03:28;0;49	94529;8	60297;0;0;47;
$GPXUP;3631;08:03:29;0;49	94534;8	60314;0;0;49;
$GPXUP;3631;08:03:30;0;49	94541;8	60331;0;0;52;
$GPXUP;3631;08:03:31;0;49	94551;8	60344;0;0;52;
$GPXUP;3631;08:03:32;0;49	94562;8	60352;0;0;50;
$GPXUP;3631;08:03:33;0;49	94574;8	60355;0;0;49;
$GPXUP;3631;08:03:34;0;49	94586;8	60353;0;0;48;
$GPXUP;3631;08:03:35;0;49	94597;8	60345;0;0;52;
$GPXUP;3631;08:03:36;0;49	94609;8	60333;0;0;56;
$GPXUP;3631;08:03:37;0;49	9462;8	60323;0;0;51;
$GPXUP;3631;08:03:38;0;49	94632;8	60316;0;0;47;
$GPXUP;3631;08:03:39;0;49	94643;8	6031;0;0;46;
$GPXUP;3631;08:03:40;0;49	94653;8	60299;0;0;52;
$GPXUP;3631;08:03:41;0;49	94662;8	60284;0;0;53;
$GPXUP;3631;08:03:42;0;49	94672;8	6027;0;0;53;
$GPXUP;3631;08:03:43;0;49	94682;8	60258;0;0;51;
$GPXUP;3631;08:03:44;0;49	94693;8	60247;0;0;52;
$GPXUP;3631;08:03:45;0;49	94705;8	60238;0;0;52;
$GPXUP;3631;08:03:46;0;49	94717;8	60231;0;0;50;
$GPXUP;3631;08:03:47;0;49	94726;8	60218;0;0;51;
$GPXUP;3631;08:03:48;0;49	94733;8	60201;0;0;53;
$GPXUP;3631;08:03:49;0;49	94738;8	60182;0;0;54;
$GPXUP;3631;08:03:50;0;49	94741;8	60162;0;0;55;
$GPXUP;3631;08:03:51;0;49	9474;8	60141;0;0;54;
$GPXUP;3631;08:03:52;0;49	94738;8	6012;0;0;54;
$GPXUP;3631;08:03:53;0;49	94738;8	60099;0;0;52;
$GPXUP;3631;08:03:54;0;49	94743;8	60082;0;0;49;
$GPXUP;3631;08:03:55;0;49	94753;8	60072;0;0;48;
$GPXUP;3631;08:03:56;0;49	94764;8	60074;0;0;47;
$GPXUP;3631;08:03:57;0;49	94774;8	60086;0;0;52;
$GPXUP;3631;08:03:58;0;49	9478;8	60105;0;0;52;
$GPXUP;3631;08:03:59;0;49	94783;8	60125;0;0;51;
$GPXUP;3631;08:04:00;0;49	94784;8	60144;0;0;51;
$GPXUP;3631;08:04:01;0;49	94782;8	60166;0;0;54;
$GPXUP;3631;08:04:02;0;49	94782;8	60188;0;0;58;
$GPXUP;3631;08:04:03;0;49	94785;8	6021;0;0;60;
$GPXUP;3631;08:04:04;0;49	94793;8	60229;0;0;55;
$GPXUP;3631;08:04:05;0;49	94802;8	60243;0;0;51;
$GPXUP;3631;08:04:06;0;49	94813;8	60255;0;0;50;
$GPXUP;3631;08:04:07;0;49	94821;8	60268;0;0;47;
$GPXUP;3631;08:04:08;0;49	94828;8	60283;0;0;48;
$GPXUP;3631;08:04:09;0;49	94834;8	60299;0;0;49;
$GPXUP;3631;08:04:10;0;49	94838;8	60316;0;0;51;
$GPXUP;3631;08:04:11;0;49	94839;8	60336;0;0;51;
$GPXUP;3631;08:04:12;0;49	94835;8	60356;0;0;54;
$GPXUP;3631;08:04:13;0;49	94827;8	60375;0;0;57;
$GPXUP;3631;08:04:14;0;49	94819;8	60394;0;0;56;
$GPXUP;3631;08:04:15;0;49	94812;8	60412;0;0;53;
$GPXUP;3631;08:04:16;0;49	94811;8	60432;0;0;51;
$GPXUP;3631;08:04:17;0;49	94815;8	6045;0;0;47;
$GPXUP;3631;08:04:18;0;49	9482;8	60466;0;0;46;
$GPXUP;3631;08:04:19;0;49	94821;8	60484;0;0;48;
$GPXUP;3631;08:04:20;0;49	94816;8	60501;0;0;49;
$GPXUP;3631;08:04:21;0;49	9481;8	60518;0;0;51;
$GPXUP;3631;08:04:22;0;49	94805;8	60535;0;0;48;
$GPXUP;3631;08:04:23;0;49	94802;8	60554;0;0;50;
$GPXUP;3631;08:04:24;0;49	94802;8	60574;0;0;49;
$GPXUP;3631;08:04:25;0;49	94806;8	60591;0;0;48;
$GPXUP;3631;08:04:26;0;49	94814;8	60606;0;0;48;
$GPXUP;3631;08:04:27;0;49	94822;8	60618;0;0;48;
$GPXUP;3631;08:04:28;0;49	94829;8	60634;0;0;49;
$GPXUP;3631;08:04:29;0;49	94834;8	60651;0;0;48;
$GPXUP;3631;08:04:30;0;49	94836;8	60669;0;0;48;
$GPXUP;3631;08:04:31;0;49	94832;8	60688;0;0;50;
$GPXUP;3631;08:04:32;0;49	94828;8	60707;0;0;51;
$GPXUP;3631;08:04:33;0;49	94825;8	60727;0;0;51;
$GPXUP;3631;08:04:34;0;49	94825;8	60747;0;0;53;
$GPXUP;3631;08:04:35;0;49	9483;8	60765;0;0;52;
$GPXUP;3631;08:04:36;0;49	94838;8	60781;0;0;52;
$GPXUP;3631;08:04:37;0;49	94846;8	60796;0;0;49;
$GPXUP;3631;08:04:38;0;49	94852;8	60814;0;0;50;
$GPXUP;3631;08:04:39;0;49	94856;8	60832;0;0;51;
$GPXUP;3631;08:04:40;0;49	94859;8	60852;0;0;51;
$GPXUP;3631;08:04:41;0;49	94854;8	6087;0;0;53;
$GPXUP;3631;08:04:42;0;49	94843;8	60884;0;0;57;
$GPXUP;3631;08:04:43;0;49	94832;8	60897;0;0;55;
$GPXUP;3631;08:04:44;0;49	94822;8	60914;0;0;55;
$GPXUP;3631;08:04:45;0;49	94816;8	60932;0;0;51;
$GPXUP;3631;08:04:46;0;49	94815;8	60951;0;0;49;
$GPXUP;3631;08:04:47;0;49	94813;8	60969;0;0;50;
$GPXUP;3631;08:04:48;0;49	94807;8	60986;0;0;52;
$GPXUP;3631;08:04:49;0;49	94798;8	61002;0;0;54;
$GPXUP;3631;08:04:50;0;49	9479;8	61018;0;0;54;
$GPXUP;3631;08:04:51;0;49	94785;8	61037;0;0;55;
$GPXUP;3631;08:04:52;0;49	94785;8	61058;0;0;51;
$GPXUP;3631;08:04:53;0;49	94789;8	61076;0;0;49;
$GPXUP;3631;08:04:54;0;49	94798;8	61089;0;0;50;
$GPXUP;3631;08:04:55;0;49	9481;8	61097;0;0;53;
$GPXUP;3631;08:04:56;0;49	94822;8	61103;0;0;48;
$GPXUP;3631;08:04:57;0;49	94831;8	61115;0;0;47;
$GPXUP;3631;08:04:58;0;49	94839;8	6113;0;0;49;
$GPXUP;3631;08:04:59;0;49	94846;8	61147;0;0;51;
$GPXUP;3631;08:05:00;0;49	94848;8	61166;0;0;54;
$GPXUP;3631;08:05:01;0;49	94846;8	61188;0;0;55;
$GPXUP;3631;08:05:02;0;49	9485;8	61208;0;0;55;
$GPXUP;3631;08:05:03;0;49	94859;8	61223;0;0;54;
$GPXUP;3631;08:05:04;0;49	94871;8	61234;0;0;52;
$GPXUP;3631;08:05:05;0;49	94883;8	61243;0;0;50;
$GPXUP;3631;08:05:06;0;49	9489;8	61256;0;0;49;
$GPXUP;3631;08:05:07;0;49	94892;8	61274;0;0;51;
$GPXUP;3631;08:05:08;0;49	94888;8	61294;0;0;56;
$GPXUP;3631;08:05:09;0;49	9488;8	61312;0;0;60;
$GPXUP;3631;08:05:10;0;49	94868;8	61328;0;0;63;
$GPXUP;3631;08:05:11;0;49	94859;8	61346;0;0;57;
$GPXUP;3631;08:05:12;0;49	94854;8	61366;0;0;55;
$GPXUP;3631;08:05:13;0;49	94852;8	61386;0;0;52;
$GPXUP;3631;08:05:14;0;49	94851;8	61404;0;0;48;
$GPXUP;3631;08:05:15;0;49	94853;8	61421;0;0;46;
$GPXUP;3631;08:05:16;0;49	94856;8	61438;0;0;45;
$GPXUP;3631;08:05:17;0;49	9486;8	61454;0;0;44;
$GPXUP;3631;08:05:18;0;49	94865;8	61469;0;0;42;
$GPXUP;3631;08:05:19;0;49	9487;8	61483;0;0;40;
$GPXUP;3631;08:05:20;0;49	94872;8	61498;0;0;42;
$GPXUP;3631;08:05:21;0;49	94871;8	61514;0;0;47;
$GPXUP;3631;08:05:22;0;49	94863;8	61529;0;0;54;
$GPXUP;3631;08:05:23;0;49	94851;8	6154;0;0;57;
$GPXUP;3631;08:05:24;0;49	94838;8	61549;0;0;58;
$GPXUP;3631;08:05:25;0;49	94824;8	61558;0;0;62;
$GPXUP;3631;08:05:26;0;49	94809;8	61569;0;0;65;
$GPXUP;3631;08:05:27;0;49	94798;8	61585;0;0;61;
$GPXUP;3631;08:05:28;0;49	94791;8	61606;0;0;56;
$GPXUP;3631;08:05:29;0;49	94788;8	61625;0;0;51;
$GPXUP;3631;08:05:30;0;49	94789;8	61644;0;0;48;
$GPXUP;3631;08:05:31;0;49	94793;8	61661;0;0;46;
$GPXUP;3631;08:05:32;0;49	94801;8	61674;0;0;45;
$GPXUP;3631;08:05:33;0;49	94811;8	61681;0;0;44;
$GPXUP;3631;08:05:34;0;49	94822;8	61682;0;0;43;
$GPXUP;3631;08:05:35;0;49	9483;8	61689;0;0;33;
$GPXUP;3631;08:05:36;0;49	94832;8	617;0;0;33;
$GPXUP;3631;08:05:37;0;49	94828;8	6171;0;0;27;
$GPXUP;3631;08:05:38;0;49	94816;8	61715;0;0;59;
$GPXUP;3631;08:05:39;0;49	948;8	61712;0;0;63;
$GPXUP;3631;08:05:40;0;49	94784;8	61704;0;0;64;
$GPXUP;3631;08:05:41;0;49	9477;8	61694;0;0;64;
$GPXUP;3631;08:05:42;0;49	94755;8	61684;0;0;63;
$GPXUP;3631;08:05:43;0;49	9474;8	6168;0;0;61;
$GPXUP;3631;08:05:44;0;49	94724;8	61682;0;0;60;
$GPXUP;3631;08:05:45;0;49	9471;8	61689;0;0;56;
$GPXUP;3631;08:05:46;0;49	94699;8	61701;0;0;54;
$GPXUP;3631;08:05:47;0;49	94691;8	61717;0;0;52;
$GPXUP;3631;08:05:48;0;49	94686;8	61735;0;0;49;
$GPXUP;3631;08:05:49;0;49	94682;8	61754;0;0;50;
$GPXUP;3631;08:05:50;0;49	94676;8	61771;0;0;50;
$GPXUP;3631;08:05:51;0;49	94671;8	61788;0;0;47;
$GPXUP;3631;08:05:52;0;49	94671;8	61806;0;0;46;
$GPXUP;3631;08:05:53;0;49	94674;8	61824;0;0;47;
$GPXUP;3631;08:05:54;0;49	94678;8	61842;0;0;47;
$GPXUP;3631;08:05:55;0;49	94681;8	61861;0;0;50;
$GPXUP;3631;08:05:56;0;49	94681;8	6188;0;0;52;
$GPXUP;3631;08:05:57;0;49	94677;8	61901;0;0;56;
$GPXUP;3631;08:05:58;0;49	94672;8	6192;0;0;54;
$GPXUP;3631;08:05:59;0;49	94668;8	61939;0;0;46;
$GPXUP;3631;08:06:00;0;49	94669;8	61956;0;0;43;
$GPXUP;3631;08:06:01;0;49	94672;8	61973;0;0;44;
$GPXUP;3631;08:06:02;0;49	94679;8	61987;0;0;43;
$GPXUP;3631;08:06:03;0;49	94686;8	61998;0;0;43;
$GPXUP;3631;08:06:04;0;49	94695;8	62009;0;0;43;
$GPXUP;3631;08:06:05;0;49	94704;8	6202;0;0;44;
$GPXUP;3631;08:06:06;0;49	94713;8	6203;0;0;45;
$GPXUP;3631;08:06:07;0;49	94722;8	62041;0;0;45;
$GPXUP;3631;08:06:08;0;49	94728;8	62055;0;0;45;
$GPXUP;3631;08:06:09;0;49	9473;8	62072;0;0;46;
$GPXUP;3631;08:06:10;0;49	94736;8	62085;0;0;45;
$GPXUP;3631;08:06:11;0;49	94747;8	62093;0;0;47;
$GPXUP;3631;08:06:12;0;49	94758;8	62098;0;0;48;
$GPXUP;3631;08:06:13;0;49	9477;8	62104;0;0;49;
$GPXUP;3631;08:06:14;0;49	94781;8	62114;0;0;51;
$GPXUP;3631;08:06:15;0;49	94791;8	62127;0;0;54;
$GPXUP;3631;08:06:16;0;49	94802;8	6214;0;0;55;
$GPXUP;3631;08:06:17;0;49	94815;8	62148;0;0;58;
$GPXUP;3631;08:06:18;0;49	94829;8	62153;0;0;54;
$GPXUP;3631;08:06:19;0;49	94843;8	62157;0;0;54;
$GPXUP;3631;08:06:20;0;49	94857;8	6216;0;0;56;
$GPXUP;3631;08:06:21;0;49	94869;8	62166;0;0;53;
$GPXUP;3631;08:06:22;0;49	94881;8	62175;0;0;53;
$GPXUP;3631;08:06:23;0;49	94892;8	62186;0;0;53;
$GPXUP;3631;08:06:24;0;49	94904;8	62194;0;0;52;
$GPXUP;3631;08:06:25;0;49	94918;8	622;0;0;54;
$GPXUP;3631;08:06:26;0;49	9493;8	62204;0;0;52;
$GPXUP;3631;08:06:27;0;49	94943;8	6221;0;0;53;
$GPXUP;3631;08:06:28;0;49	94954;8	6222;0;0;53;
$GPXUP;3631;08:06:29;0;49	94963;8	62236;0;0;53;
$GPXUP;3631;08:06:30;0;49	9497;8	62253;0;0;53;
$GPXUP;3631;08:06:31;0;49	94978;8	62271;0;0;52;
$GPXUP;3631;08:06:32;0;49	94986;8	62285;0;0;49;
$GPXUP;3631;08:06:33;0;49	94997;8	62294;0;0;49;
$GPXUP;3631;08:06:34;0;49	95008;8	62302;0;0;50;
$GPXUP;3631;08:06:35;0;49	95019;8	62311;0;0;50;
$GPXUP;3631;08:06:36;0;49	9503;8	62319;0;0;52;
$GPXUP;3631;08:06:37;0;49	95043;8	62323;0;0;54;
$GPXUP;3631;08:06:38;0;49	95057;8	62323;0;0;56;
$GPXUP;3631;08:06:39;0;49	95072;8	6232;0;0;56;
$GPXUP;3631;08:06:40;0;49	95085;8	62315;0;0;55;
$GPXUP;3631;08:06:41;0;49	95099;8	62312;0;0;55;
$GPXUP;3631;08:06:42;0;49	95112;8	62303;0;0;60;
$GPXUP;3631;08:06:43;0;49	95124;8	62289;0;0;60;
$GPXUP;3631;08:06:44;0;49	95136;8	62274;0;0;60;
$GPXUP;3631;08:06:45;0;49	95149;8	62262;0;0;60;
$GPXUP;3631;08:06:46;0;49	95162;8	62252;0;0;61;
$GPXUP;3631;08:06:47;0;49	95177;8	62243;0;0;62;
$GPXUP;3631;08:06:48;0;49	95191;8	6224;0;0;56;
$GPXUP;3631;08:06:49;0;49	95205;8	62238;0;0;57;
$GPXUP;3631;08:06:50;0;49	9522;8	62236;0;0;55;
$GPXUP;3631;08:06:51;0;49	95232;8	62238;0;0;54;
$GPXUP;3631;08:06:52;0;49	95246;8	62244;0;0;56;
$GPXUP;3631;08:06:53;0;49	9526;8	6225;0;0;58;
$GPXUP;3631;08:06:54;0;49	95274;8	62253;0;0;60;
$GPXUP;3631;08:06:55;0;49	95288;8	62253;0;0;60;
$GPXUP;3631;08:06:56;0;49	95303;8	62252;0;0;58;
$GPXUP;3631;08:06:57;0;49	95317;8	62248;0;0;60;
$GPXUP;3631;08:06:58;0;49	95332;8	62247;0;0;57;
$GPXUP;3631;08:06:59;0;49	95346;8	62249;0;0;54;
$GPXUP;3631;08:07:00;0;49	95359;8	62249;0;0;49;
$GPXUP;3631;08:07:01;0;49	95371;8	62243;0;0;53;
$GPXUP;3631;08:07:02;0;49	95384;8	62239;0;0;53;
$GPXUP;3631;08:07:03;0;49	95397;8	6224;0;0;50;
$GPXUP;3631;08:07:04;0;49	95409;8	62242;0;0;48;
$GPXUP;3631;08:07:05;0;49	95422;8	62239;0;0;56;
$GPXUP;3631;08:07:06;0;49	95436;8	62236;0;0;54;
$GPXUP;3631;08:07:07;0;49	95449;8	62236;0;0;53;
$GPXUP;3631;08:07:08;0;49	95462;8	6224;0;0;51;
$GPXUP;3631;08:07:09;0;49	95474;8	62242;0;0;45;
$GPXUP;3631;08:07:10;0;49	95484;8	6224;0;0;46;
$GPXUP;3631;08:07:11;0;49	95496;8	62237;0;0;45;
$GPXUP;3631;08:07:12;0;49	95507;8	62235;0;0;47;
$GPXUP;3631;08:07:13;0;49	95519;8	62232;0;0;49;
$GPXUP;3631;08:07:14;0;49	9553;8	62224;0;0;48;
$GPXUP;3631;08:07:15;0;49	95541;8	62214;0;0;50;
$GPXUP;3631;08:07:16;0;49	95552;8	62203;0;0;52;
$GPXUP;3631;08:07:17;0;49	95563;8	62193;0;0;52;
$GPXUP;3631;08:07:18;0;49	95575;8	62184;0;0;52;
$GPXUP;3631;08:07:19;0;49	95586;8	6217;0;0;62;
$GPXUP;3631;08:07:20;0;49	95599;8	62156;0;0;63;
$GPXUP;3631;08:07:21;0;49	95614;8	62148;0;0;61;
$GPXUP;3631;08:07:22;0;49	95629;8	62144;0;0;59;
$GPXUP;3631;08:07:23;0;49	95643;8	62145;0;0;58;
$GPXUP;3631;08:07:24;0;49	95658;8	62147;0;0;56;
$GPXUP;3631;08:07:25;0;49	95671;8	62151;0;0;56;
$GPXUP;3631;08:07:26;0;49	95685;8	62155;0;0;55;
$GPXUP;3631;08:07:27;0;49	95698;8	6216;0;0;53;
$GPXUP;3631;08:07:28;0;49	95711;8	62165;0;0;52;
$GPXUP;3631;08:07:29;0;49	95723;8	62168;0;0;48;
$GPXUP;3631;08:07:30;0;49	95735;8	62167;0;0;47;
$GPXUP;3631;08:07:31;0;49	95746;8	62169;0;0;46;
$GPXUP;3631;08:07:32;0;49	95758;8	62172;0;0;45;
$GPXUP;3631;08:07:33;0;49	95769;8	62172;0;0;47;
$GPXUP;3631;08:07:34;0;49	95781;8	62171;0;0;45;
$GPXUP;3631;08:07:35;0;49	95792;8	62172;0;0;43;
$GPXUP;3631;08:07:36;0;49	95802;8	62174;0;0;42;
$GPXUP;3631;08:07:37;0;49	95812;8	62172;0;0;45;
$GPXUP;3631;08:07:38;0;49	95824;8	62165;0;0;48;
$GPXUP;3631;08:07:39;0;49	95836;8	6216;0;0;52;
$GPXUP;3631;08:07:40;0;49	95848;8	62158;0;0;53;
$GPXUP;3631;08:07:41;0;49	95862;8	62155;0;0;54;
$GPXUP;3631;08:07:42;0;49	95875;8	6215;0;0;55;
$GPXUP;3631;08:07:43;0;49	95888;8	62143;0;0;52;
$GPXUP;3631;08:07:44;0;49	95898;8	62137;0;0;43;
$GPXUP;3631;08:07:45;0;49	9591;8	62136;0;0;45;
$GPXUP;3631;08:07:46;0;49	95921;8	62134;0;0;50;
$GPXUP;3631;08:07:47;0;49	95934;8	62128;0;0;55;
$GPXUP;3631;08:07:48;0;49	95947;8	62123;0;0;55;
$GPXUP;3631;08:07:49;0;49	9596;8	62124;0;0;52;
$GPXUP;3631;08:07:50;0;49	95972;8	62131;0;0;48;
$GPXUP;3631;08:07:51;0;49	95983;8	62138;0;0;47;
$GPXUP;3631;08:07:52;0;49	95994;8	62142;0;0;44;
$GPXUP;3631;08:07:53;0;49	96004;8	62142;0;0;45;
$GPXUP;3631;08:07:54;0;49	96016;8	62142;0;0;46;
$GPXUP;3631;08:07:55;0;49	96028;8	62142;0;0;47;
$GPXUP;3631;08:07:56;0;49	9604;8	6214;0;0;51;
$GPXUP;3631;08:07:57;0;49	96053;8	62136;0;0;54;
$GPXUP;3631;08:07:58;0;49	96066;8	62128;0;0;55;
$GPXUP;3631;08:07:59;0;49	96078;8	62118;0;0;56;
$GPXUP;3631;08:08:00;0;49	9609;8	62111;0;0;53;
$GPXUP;3631;08:08:01;0;49	96104;8	62112;0;0;54;
$GPXUP;3631;08:08:02;0;49	96116;8	62119;0;0;51;
$GPXUP;3631;08:08:03;0;49	96128;8	62128;0;0;50;
$GPXUP;3631;08:08:04;0;49	96138;8	62136;0;0;47;
$GPXUP;3631;08:08:05;0;49	96148;8	62147;0;0;48;
$GPXUP;3631;08:08:06;0;49	96157;8	62159;0;0;49;
$GPXUP;3631;08:08:07;0;49	96168;8	62171;0;0;55;
$GPXUP;3631;08:08:08;0;49	96181;8	62178;0;0;56;
$GPXUP;3631;08:08:09;0;49	96194;8	62184;0;0;54;
$GPXUP;3631;08:08:10;0;49	96207;8	62191;0;0;54;
$GPXUP;3631;08:08:11;0;49	9622;8	62199;0;0;56;
$GPXUP;3631;08:08:12;0;49	96232;8	62209;0;0;54;
$GPXUP;3631;08:08:13;0;49	96241;8	62224;0;0;55;
$GPXUP;3631;08:08:14;0;49	96249;8	62241;0;0;54;
$GPXUP;3631;08:08:15;0;49	9626;8	62253;0;0;55;
$GPXUP;3631;08:08:16;0;49	96272;8	62262;0;0;53;
$GPXUP;3631;08:08:17;0;49	96283;8	62272;0;0;52;
$GPXUP;3631;08:08:18;0;49	96295;8	62281;0;0;54;
$GPXUP;3631;08:08:19;0;49	96308;8	62287;0;0;53;
$GPXUP;3631;08:08:20;0;49	96321;8	62296;0;0;54;
$GPXUP;3631;08:08:21;0;49	96332;8	62306;0;0;53;
$GPXUP;3631;08:08:22;0;49	96344;8	62316;0;0;49;
$GPXUP;3631;08:08:23;0;49	96352;8	6233;0;0;51;
$GPXUP;3631;08:08:24;0;49	96361;8	62343;0;0;50;
$GPXUP;3631;08:08:25;0;49	9637;8	62356;0;0;49;
$GPXUP;3631;08:08:26;0;49	9638;8	62366;0;0;47;
$GPXUP;3631;08:08:27;0;49	96391;8	62372;0;0;48;
$GPXUP;3631;08:08:28;0;49	96403;8	62378;0;0;48;
$GPXUP;3631;08:08:29;0;49	96414;8	62384;0;0;47;
$GPXUP;3631;08:08:30;0;49	96425;8	62391;0;0;51;
$GPXUP;3631;08:08:31;0;49	96436;8	62399;0;0;51;
$GPXUP;3631;08:08:32;0;49	96447;8	62409;0;0;52;
$GPXUP;3631;08:08:33;0;49	96458;8	62419;0;0;52;
$GPXUP;3631;08:08:34;0;49	9647;8	6243;0;0;52;
$GPXUP;3631;08:08:35;0;49	96481;8	6244;0;0;51;
$GPXUP;3631;08:08:36;0;49	96491;8	62451;0;0;50;
$GPXUP;3631;08:08:37;0;49	96502;8	62462;0;0;52;
$GPXUP;3631;08:08:38;0;49	96512;8	62474;0;0;53;
$GPXUP;3631;08:08:39;0;49	9652;8	62491;0;0;57;
$GPXUP;3631;08:08:40;0;49	96524;8	62514;0;0;58;
$GPXUP;3631;08:08:41;0;49	96531;8	62532;0;0;57;
$GPXUP;3631;08:08:42;0;49	96538;8	62552;0;0;57;
$GPXUP;3631;08:08:43;0;49	96547;8	62568;0;0;57;
$GPXUP;3631;08:08:44;0;49	96559;8	62581;0;0;56;
$GPXUP;3631;08:08:45;0;49	96569;8	62596;0;0;55;
$GPXUP;3631;08:08:46;0;49	96578;8	62612;0;0;54;
$GPXUP;3631;08:08:47;0;49	96589;8	62624;0;0;57;
$GPXUP;3631;08:08:48;0;49	96602;8	62635;0;0;58;
$GPXUP;3631;08:08:49;0;49	96612;8	62649;0;0;56;
$GPXUP;3631;08:08:50;0;49	96622;8	62663;0;0;56;
$GPXUP;3631;08:08:51;0;49	96633;8	62677;0;0;54;
$GPXUP;3631;08:08:52;0;49	96642;8	62692;0;0;51;
$GPXUP;3631;08:08:53;0;49	96646;8	62711;0;0;56;
$GPXUP;3631;08:08:54;0;49	96648;8	62732;0;0;57;
$GPXUP;3631;08:08:55;0;49	96653;8	62753;0;0;56;
$GPXUP;3631;08:08:56;0;49	96661;8	62771;0;0;56;
$GPXUP;3631;08:08:57;0;49	9667;8	62787;0;0;55;
$GPXUP;3631;08:08:58;0;49	96679;8	62802;0;0;55;
$GPXUP;3631;08:08:59;0;49	9669;8	62817;0;0;57;
$GPXUP;3631;08:09:00;0;49	96701;8	62831;0;0;57;
$GPXUP;3631;08:09:01;0;49	96714;8	62841;0;0;59;
$GPXUP;3631;08:09:02;0;49	96728;8	62846;0;0;55;
$GPXUP;3631;08:09:03;0;49	96742;8	62851;0;0;55;
$GPXUP;3631;08:09:04;0;49	96755;8	62858;0;0;54;
$GPXUP;3631;08:09:05;0;49	96768;8	62865;0;0;56;
$GPXUP;3631;08:09:06;0;49	96782;8	62866;0;0;59;
$GPXUP;3631;08:09:07;0;49	96797;8	62865;0;0;59;
$GPXUP;3631;08:09:08;0;49	96812;8	62863;0;0;59;
$GPXUP;3631;08:09:09;0;49	96827;8	62862;0;0;60;
$GPXUP;3631;08:09:10;0;49	96841;8	62867;0;0;55;
$GPXUP;3631;08:09:11;0;49	96852;8	62879;0;0;57;
$GPXUP;3631;08:09:12;0;49	96862;8	62896;0;0;56;
$GPXUP;3631;08:09:13;0;49	9687;8	62913;0;0;55;
$GPXUP;3631;08:09:14;0;49	96877;8	62931;0;0;55;
$GPXUP;3631;08:09:15;0;49	96887;8	62946;0;0;56;
$GPXUP;3631;08:09:16;0;49	969;8	62955;0;0;57;
$GPXUP;3631;08:09:17;0;49	96913;8	62962;0;0;56;
$GPXUP;3631;08:09:18;0;49	96925;8	62971;0;0;53;
$GPXUP;3631;08:09:19;0;49	96937;8	6298;0;0;56;
$GPXUP;3631;08:09:20;0;49	96951;8	62986;0;0;57;
$GPXUP;3631;08:09:21;0;49	96965;8	62987;0;0;57;
$GPXUP;3631;08:09:22;0;49	96979;8	62987;0;0;57;
$GPXUP;3631;08:09:23;0;49	96994;8	62985;0;0;58;
$GPXUP;3631;08:09:24;0;49	97008;8	62984;0;0;56;
$GPXUP;3631;08:09:25;0;49	97021;8	62985;0;0;52;
$GPXUP;3631;08:09:26;0;49	97033;8	62992;0;0;53;
$GPXUP;3631;08:09:27;0;49	97044;8	63003;0;0;54;
$GPXUP;3631;08:09:28;0;49	97055;8	63016;0;0;55;
$GPXUP;3631;08:09:29;0;49	97067;8	63027;0;0;57;
$GPXUP;3631;08:09:30;0;49	9708;8	63037;0;0;57;
$GPXUP;3631;08:09:31;0;49	97092;8	63049;0;0;55;
$GPXUP;3631;08:09:32;0;49	971;8	63066;0;0;56;
$GPXUP;3631;08:09:33;0;49	97109;8	63083;0;0;56;
$GPXUP;3631;08:09:34;0;49	97118;8	63099;0;0;57;
$GPXUP;3631;08:09:35;0;49	97127;8	63116;0;0;58;
$GPXUP;3631;08:09:36;0;49	97138;8	63131;0;0;57;
$GPXUP;3631;08:09:37;0;49	97149;8	63144;0;0;56;
$GPXUP;3631;08:09:38;0;49	97162;8	63152;0;0;53;
$GPXUP;3631;08:09:39;0;49	97174;8	63158;0;0;51;
$GPXUP;3631;08:09:40;0;49	97185;8	63168;0;0;47;
$GPXUP;3631;08:09:41;0;49	97194;8	63181;0;0;48;
$GPXUP;3631;08:09:42;0;49	97203;8	63192;0;0;51;
$GPXUP;3631;08:09:43;0;49	97214;8	63199;0;0;51;
$GPXUP;3631;08:09:44;0;49	97227;8	63206;0;0;54;
$GPXUP;3631;08:09:45;0;49	9724;8	6321;0;0;53;
$GPXUP;3631;08:09:46;0;49	97252;8	63218;0;0;51;
$GPXUP;3631;08:09:47;0;49	97264;8	63226;0;0;56;
$GPXUP;3631;08:09:48;0;49	97278;8	6323;0;0;58;
$GPXUP;3631;08:09:49;0;49	97291;8	63235;0;0;50;
$GPXUP;3631;08:09:50;0;49	97301;8	63246;0;0;50;
$GPXUP;3631;08:09:51;0;49	9731;8	63259;0;0;50;
$GPXUP;3631;08:09:52;0;49	97322;8	63267;0;0;51;
$GPXUP;3631;08:09:53;0;49	97334;8	63272;0;0;53;
$GPXUP;3631;08:09:54;0;49	97347;8	63277;0;0;53;
$GPXUP;3631;08:09:55;0;49	9736;8	63286;0;0;55;
$GPXUP;3631;08:09:56;0;49	97371;8	63299;0;0;54;
$GPXUP;3631;08:09:57;0;49	97382;8	63312;0;0;53;
$GPXUP;3631;08:09:58;0;49	97392;8	63324;0;0;53;
$GPXUP;3631;08:09:59;0;49	97399;8	63341;0;0;54;
$GPXUP;3631;08:10:00;0;49	974;8	63362;0;0;53;
$GPXUP;3631;08:10:01;0;49	97398;8	63382;0;0;53;
$GPXUP;3631;08:10:02;0;49	97397;8	63401;0;0;52;
$GPXUP;3631;08:10:03;0;49	97402;8	6342;0;0;52;
$GPXUP;3631;08:10:04;0;49	97407;8	63438;0;0;53;
$GPXUP;3631;08:10:05;0;49	97409;8	6346;0;0;57;
$GPXUP;3631;08:10:06;0;49	97409;8	63484;0;0;59;
$GPXUP;3631;08:10:07;0;49	9741;8	63507;0;0;59;
$GPXUP;3631;08:10:08;0;49	97412;8	6353;0;0;58;
$GPXUP;3631;08:10:09;0;49	97416;8	63551;0;0;54;
$GPXUP;3631;08:10:10;0;49	97424;8	63567;0;0;54;
$GPXUP;3631;08:10:11;0;49	97435;8	63582;0;0;53;
$GPXUP;3631;08:10:12;0;49	97444;8	63596;0;0;52;
$GPXUP;3631;08:10:13;0;49	97453;8	63611;0;0;52;
$GPXUP;3631;08:10:14;0;49	97459;8	63628;0;0;52;
$GPXUP;3631;08:10:15;0;49	97466;8	63646;0;0;50;
$GPXUP;3631;08:10:16;0;49	97474;8	6366;0;0;49;
$GPXUP;3631;08:10:17;0;49	97485;8	6367;0;0;53;
$GPXUP;3631;08:10:18;0;49	97498;8	63678;0;0;54;
$GPXUP;3631;08:10:19;0;49	97507;8	63693;0;0;53;
$GPXUP;3631;08:10:20;0;49	97511;8	63713;0;0;52;
$GPXUP;3631;08:10:21;0;49	97515;8	63731;0;0;50;
$GPXUP;3631;08:10:22;0;49	9752;8	63749;0;0;49;
$GPXUP;3631;08:10:23;0;49	97526;8	63765;0;0;47;
$GPXUP;3631;08:10:24;0;49	97534;8	63779;0;0;49;
$GPXUP;3631;08:10:25;0;49	97542;8	63793;0;0;51;
$GPXUP;3631;08:10:26;0;49	97552;8	63805;0;0;50;
$GPXUP;3631;08:10:27;0;49	97563;8	63812;0;0;48;
$GPXUP;3631;08:10:28;0;49	97576;8	63815;0;0;49;
$GPXUP;3631;08:10:29;0;49	97588;8	63816;0;0;48;
$GPXUP;3631;08:10:30;0;49	976;8	63818;0;0;48;
$GPXUP;3631;08:10:31;0;49	97612;8	63816;0;0;52;
$GPXUP;3631;08:10:32;0;49	97624;8	63807;0;0;53;
$GPXUP;3631;08:10:33;0;49	97636;8	63796;0;0;54;
$GPXUP;3631;08:10:34;0;49	97647;8	63786;0;0;54;
$GPXUP;3631;08:10:35;0;49	97659;8	63772;0;0;61;
$GPXUP;3631;08:10:36;0;49	9767;8	63758;0;0;59;
$GPXUP;3631;08:10:37;0;49	97684;8	6375;0;0;57;
$GPXUP;3631;08:10:38;0;49	97698;8	63747;0;0;55;
$GPXUP;3631;08:10:39;0;49	97712;8	63748;0;0;55;
$GPXUP;3631;08:10:40;0;49	97726;8	6375;0;0;55;
$GPXUP;3631;08:10:41;0;49	97738;8	63758;0;0;53;
$GPXUP;3631;08:10:42;0;49	9775;8	63769;0;0;55;
$GPXUP;3631;08:10:43;0;49	97761;8	6378;0;0;52;
$GPXUP;3631;08:10:44;0;49	97772;8	6379;0;0;49;
$GPXUP;3631;08:10:45;0;49	97783;8	63797;0;0;49;
$GPXUP;3631;08:10:46;0;49	97796;8	638;0;0;50;
$GPXUP;3631;08:10:47;0;49	97807;8	63806;0;0;49;
$GPXUP;3631;08:10:48;0;49	97816;8	63818;0;0;50;
$GPXUP;3631;08:10:49;0;49	97824;8	63834;0;0;50;
$GPXUP;3631;08:10:50;0;49	97828;8	63853;0;0;52;
$GPXUP;3631;08:10:51;0;49	97834;8	63871;0;0;50;
$GPXUP;3631;08:10:52;0;49	97844;8	63882;0;0;52;
$GPXUP;3631;08:10:53;0;49	97855;8	63893;0;0;51;
$GPXUP;3631;08:10:54;0;49	97865;8	63904;0;0;51;
$GPXUP;3631;08:10:55;0;49	97875;8	63916;0;0;50;
$GPXUP;3631;08:10:56;0;49	97884;8	6393;0;0;50;
$GPXUP;3631;08:10:57;0;49	97893;8	63943;0;0;49;
$GPXUP;3631;08:10:58;0;49	97903;8	63955;0;0;51;
$GPXUP;3631;08:10:59;0;49	97915;8	63964;0;0;53;
$GPXUP;3631;08:11:00;0;49	97927;8	63971;0;0;54;
$GPXUP;3631;08:11:01;0;49	97939;8	6398;0;0;55;
$GPXUP;3631;08:11:02;0;49	97952;8	63991;0;0;56;
$GPXUP;3631;08:11:03;0;49	97965;8	63997;0;0;56;
$GPXUP;3631;08:11:04;0;49	97979;8	64001;0;0;56;
$GPXUP;3631;08:11:05;0;49	97991;8	64009;0;0;53;
$GPXUP;3631;08:11:06;0;49	98001;8	64022;0;0;52;
$GPXUP;3631;08:11:07;0;49	98008;8	64039;0;0;53;
$GPXUP;3631;08:11:08;0;49	98015;8	64056;0;0;52;
$GPXUP;3631;08:11:09;0;49	98023;8	64072;0;0;51;
$GPXUP;3631;08:11:10;0;49	98032;8	64087;0;0;52;
$GPXUP;3631;08:11:11;0;49	9804;8	64103;0;0;55;
$GPXUP;3631;08:11:12;0;49	98047;8	64121;0;0;54;
$GPXUP;3631;08:11:13;0;49	98055;8	64139;0;0;55;
$GPXUP;3631;08:11:14;0;49	98065;8	64153;0;0;56;
$GPXUP;3631;08:11:15;0;49	98078;8	64162;0;0;58;
$GPXUP;3631;08:11:16;0;49	98091;8	6417;0;0;56;
$GPXUP;3631;08:11:17;0;49	98103;8	6418;0;0;56;
$GPXUP;3631;08:11:18;0;49	98115;8	64194;0;0;56;
$GPXUP;3631;08:11:19;0;49	98126;8	64206;0;0;57;
$GPXUP;3631;08:11:20;0;49	98138;8	64218;0;0;54;
$GPXUP;3631;08:11:21;0;49	9815;8	64227;0;0;56;
$GPXUP;3631;08:11:22;0;49	98164;8	64232;0;0;53;
$GPXUP;3631;08:11:23;0;49	98177;8	64233;0;0;54;
$GPXUP;3631;08:11:24;0;49	98191;8	6423;0;0;55;
$GPXUP;3631;08:11:25;0;49	98204;8	64232;0;0;52;
$GPXUP;3631;08:11:26;0;49	98216;8	6424;0;0;53;
$GPXUP;3631;08:11:27;0;49	98228;8	64248;0;0;55;
$GPXUP;3631;08:11:28;0;49	98242;8	6425;0;0;55;
$GPXUP;3631;08:11:29;0;49	98255;8	64252;0;0;54;
$GPXUP;3631;08:11:30;0;49	98269;8	64254;0;0;55;
$GPXUP;3631;08:11:31;0;49	98282;8	64258;0;0;56;
$GPXUP;3631;08:11:32;0;49	98294;8	64268;0;0;55;
$GPXUP;3631;08:11:33;0;49	98306;8	64281;0;0;55;
$GPXUP;3631;08:11:34;0;49	98318;8	64293;0;0;57;
$GPXUP;3631;08:11:35;0;49	98329;8	64308;0;0;57;
$GPXUP;3631;08:11:36;0;49	98336;8	64326;0;0;56;
$GPXUP;3631;08:11:37;0;49	98344;8	64344;0;0;55;
$GPXUP;3631;08:11:38;0;49	98351;8	64363;0;0;60;
$GPXUP;3631;08:11:39;0;49	9836;8	64382;0;0;59;
$GPXUP;3631;08:11:40;0;49	98372;8	64395;0;0;57;
$GPXUP;3631;08:11:41;0;49	98383;8	64407;0;0;55;
$GPXUP;3631;08:11:42;0;49	98393;8	64422;0;0;60;
$GPXUP;3631;08:11:43;0;49	98404;8	64438;0;0;58;
$GPXUP;3631;08:11:44;0;49	98416;8	64449;0;0;58;
$GPXUP;3631;08:11:45;0;49	9843;8	64455;0;0;55;
$GPXUP;3631;08:11:46;0;49	98443;8	64458;0;0;55;
$GPXUP;3631;08:11:47;0;49	98456;8	64462;0;0;54;
$GPXUP;3631;08:11:48;0;49	98469;8	64468;0;0;54;
$GPXUP;3631;08:11:49;0;49	98482;8	64473;0;0;54;
$GPXUP;3631;08:11:50;0;49	98496;8	64477;0;0;52;
$GPXUP;3631;08:11:51;0;49	98509;8	64477;0;0;52;
$GPXUP;3631;08:11:52;0;49	98522;8	64481;0;0;57;
$GPXUP;3631;08:11:53;0;49	98534;8	64492;0;0;57;
$GPXUP;3631;08:11:54;0;49	98545;8	64507;0;0;59;
$GPXUP;3631;08:11:55;0;49	98558;8	64516;0;0;60;
$GPXUP;3631;08:11:56;0;49	98573;8	64515;0;0;57;
$GPXUP;3631;08:11:57;0;49	98587;8	64511;0;0;55;
$GPXUP;3631;08:11:58;0;49	986;8	64506;0;0;52;
$GPXUP;3631;08:11:59;0;49	98613;8	64502;0;0;52;
$GPXUP;3631;08:12:00;0;49	98625;8	64494;0;0;58;
$GPXUP;3631;08:12:01;0;49	98637;8	6448;0;0;58;
$GPXUP;3631;08:12:02;0;49	98647;8	64464;0;0;57;
$GPXUP;3631;08:12:03;0;49	98658;8	64451;0;0;53;
$GPXUP;3631;08:12:04;0;49	98671;8	64444;0;0;54;
$GPXUP;3631;08:12:05;0;49	98684;8	64442;0;0;52;
$GPXUP;3631;08:12:06;0;49	98698;8	64445;0;0;52;
$GPXUP;3631;08:12:07;0;49	98711;8	64448;0;0;54;
$GPXUP;3631;08:12:08;0;49	98724;8	6445;0;0;55;
$GPXUP;3631;08:12:09;0;49	98737;8	64458;0;0;54;
$GPXUP;3631;08:12:10;0;49	98749;8	64469;0;0;53;
$GPXUP;3631;08:12:11;0;49	98761;8	64476;0;0;53;
$GPXUP;3631;08:12:12;0;49	98774;8	64479;0;0;51;
$GPXUP;3631;08:12:13;0;49	98787;8	64481;0;0;53;
$GPXUP;3631;08:12:14;0;49	98801;8	64484;0;0;54;
$GPXUP;3631;08:12:15;0;49	98815;8	64486;0;0;56;
$GPXUP;3631;08:12:16;0;49	98828;8	64488;0;0;52;
$GPXUP;3631;08:12:17;0;49	98841;8	6449;0;0;51;
$GPXUP;3631;08:12:18;0;49	98854;8	64491;0;0;51;
$GPXUP;3631;08:12:19;0;49	98867;8	6449;0;0;54;
$GPXUP;3631;08:12:20;0;49	9888;8	64487;0;0;53;
$GPXUP;3631;08:12:21;0;49	98894;8	64484;0;0;55;
$GPXUP;3631;08:12:22;0;49	98907;8	64481;0;0;56;
$GPXUP;3631;08:12:23;0;49	9892;8	64479;0;0;51;
$GPXUP;3631;08:12:24;0;49	98933;8	64479;0;0;51;
$GPXUP;3631;08:12:25;0;49	98946;8	6448;0;0;50;
$GPXUP;3631;08:12:26;0;49	98958;8	64481;0;0;47;
$GPXUP;3631;08:12:27;0;49	9897;8	64482;0;0;43;
$GPXUP;3631;08:12:28;0;49	9898;8	64485;0;0;43;
$GPXUP;3631;08:12:29;0;49	9899;8	64489;0;0;43;
$GPXUP;3631;08:12:30;0;49	99;8	64498;0;0;47;
$GPXUP;3631;08:12:31;0;49	9901;8	64508;0;0;47;
$GPXUP;3631;08:12:32;0;49	99019;8	64519;0;0;47;
$GPXUP;3631;08:12:33;0;49	9903;8	64526;0;0;47;
$GPXUP;3631;08:12:34;0;49	99041;8	6453;0;0;45;
$GPXUP;3631;08:12:35;0;49	99053;8	64535;0;0;47;
$GPXUP;3631;08:12:36;0;49	99064;8	64538;0;0;48;
$GPXUP;3631;08:12:37;0;49	99075;8	64543;0;0;44;
$GPXUP;3631;08:12:38;0;49	99085;8	64552;0;0;46;
$GPXUP;3631;08:12:39;0;49	99093;8	64564;0;0;47;
$GPXUP;3631;08:12:40;0;49	99101;8	64579;0;0;50;
$GPXUP;3631;08:12:41;0;49	99109;8	64595;0;0;53;
$GPXUP;3631;08:12:42;0;49	99118;8	6461;0;0;55;
$GPXUP;3631;08:12:43;0;49	99129;8	64624;0;0;55;
$GPXUP;3631;08:12:44;0;49	9914;8	64637;0;0;54;
$GPXUP;3631;08:12:45;0;49	9915;8	6465;0;0;52;
$GPXUP;3631;08:12:46;0;49	99158;8	64665;0;0;49;
$GPXUP;3631;08:12:47;0;49	99164;8	64682;0;0;52;
$GPXUP;3631;08:12:48;0;49	99165;8	64703;0;0;56;
$GPXUP;3631;08:12:49;0;49	99164;8	64726;0;0;57;
$GPXUP;3631;08:12:50;0;49	99165;8	64748;0;0;57;
$GPXUP;3631;08:12:51;0;49	99166;8	64771;0;0;57;
$GPXUP;3631;08:12:52;0;49	9917;8	64792;0;0;56;
$GPXUP;3631;08:12:53;0;49	99179;8	64808;0;0;55;
$GPXUP;3631;08:12:54;0;49	99189;8	64821;0;0;54;
$GPXUP;3631;08:12:55;0;49	99198;8	64837;0;0;51;
$GPXUP;3631;08:12:56;0;49	99203;8	64854;0;0;49;
$GPXUP;3631;08:12:57;0;49	99207;8	64872;0;0;49;
$GPXUP;3631;08:12:58;0;49	99212;8	64888;0;0;48;
$GPXUP;3631;08:12:59;0;49	9922;8	64902;0;0;49;
$GPXUP;3631;08:13:00;0;49	99227;8	64918;0;0;50;
$GPXUP;3631;08:13:01;0;49	99233;8	64935;0;0;50;
$GPXUP;3631;08:13:02;0;49	99237;8	64953;0;0;50;
$GPXUP;3631;08:13:03;0;49	9924;8	64972;0;0;50;
$GPXUP;3631;08:13:04;0;49	99242;8	64992;0;0;50;
$GPXUP;3631;08:13:05;0;49	99243;8	65012;0;0;53;
$GPXUP;3631;08:13:06;0;49	99244;8	65033;0;0;53;
$GPXUP;3631;08:13:07;0;49	99248;8	65053;0;0;52;
$GPXUP;3631;08:13:08;0;49	99249;8	65072;0;0;51;
$GPXUP;3631;08:13:09;0;49	99246;8	65092;0;0;54;
$GPXUP;3631;08:13:10;0;49	99239;8	65111;0;0;58;
$GPXUP;3631;08:13:11;0;49	99232;8	65131;0;0;57;
$GPXUP;3631;08:13:12;0;49	99228;8	65152;0;0;54;
$GPXUP;3631;08:13:13;0;49	99228;8	65172;0;0;55;
$GPXUP;3631;08:13:14;0;49	99232;8	65192;0;0;54;
$GPXUP;3631;08:13:15;0;49	99239;8	65211;0;0;54;
$GPXUP;3631;08:13:16;0;49	99243;8	6523;0;0;53;
$GPXUP;3631;08:13:17;0;49	99247;8	6525;0;0;49;
$GPXUP;3631;08:13:18;0;49	9925;8	65268;0;0;48;
$GPXUP;3631;08:13:19;0;49	99253;8	65287;0;0;51;
$GPXUP;3631;08:13:20;0;49	9926;8	65303;0;0;54;
$GPXUP;3631;08:13:21;0;49	99272;8	65312;0;0;52;
$GPXUP;3631;08:13:22;0;49	99284;8	6532;0;0;52;
$GPXUP;3631;08:13:23;0;49	99296;8	65328;0;0;52;
$GPXUP;3631;08:13:24;0;49	99307;8	65338;0;0;50;
$GPXUP;3631;08:13:25;0;49	99318;8	65349;0;0;52;
$GPXUP;3631;08:13:26;0;49	9933;8	65357;0;0;55;
$GPXUP;3631;08:13:27;0;49	99342;8	65364;0;0;58;
$GPXUP;3631;08:13:28;0;49	99354;8	65375;0;0;54;
$GPXUP;3631;08:13:29;0;49	99366;8	65387;0;0;53;
$GPXUP;3631;08:13:30;0;49	99375;8	654;0;0;52;
$GPXUP;3631;08:13:31;0;49	99385;8	65415;0;0;51;
$GPXUP;3631;08:13:32;0;49	99394;8	65427;0;0;50;
$GPXUP;3631;08:13:33;0;49	99405;8	65438;0;0;53;
$GPXUP;3631;08:13:34;0;49	99417;8	65447;0;0;54;
$GPXUP;3631;08:13:35;0;49	99429;8	6546;0;0;59;
$GPXUP;3631;08:13:36;0;49	99438;8	65477;0;0;60;
$GPXUP;3631;08:13:37;0;49	99445;8	65498;0;0;60;
$GPXUP;3631;08:13:38;0;49	99451;8	65519;0;0;59;
$GPXUP;3631;08:13:39;0;49	99455;8	6554;0;0;56;
$GPXUP;3631;08:13:40;0;49	99457;8	6556;0;0;54;
$GPXUP;3631;08:13:41;0;49	99454;8	65581;0;0;56;
$GPXUP;3631;08:13:42;0;49	99449;8	65602;0;0;56;
$GPXUP;3631;08:13:43;0;49	99444;8	65622;0;0;54;
$GPXUP;3631;08:13:44;0;49	99437;8	6564;0;0;53;
$GPXUP;3631;08:13:45;0;49	99432;8	65658;0;0;48;
$GPXUP;3631;08:13:46;0;49	99429;8	65676;0;0;47;
$GPXUP;3631;08:13:47;0;49	99426;8	65694;0;0;50;
$GPXUP;3631;08:13:48;0;49	99422;8	65713;0;0;52;
$GPXUP;3631;08:13:49;0;49	99419;8	65734;0;0;55;
$GPXUP;3631;08:13:50;0;49	99417;8	65755;0;0;55;
$GPXUP;3631;08:13:51;0;49	99416;8	65777;0;0;56;
$GPXUP;3631;08:13:52;0;49	99419;8	65798;0;0;54;
$GPXUP;3631;08:13:53;0;49	99426;8	65816;0;0;53;
$GPXUP;3631;08:13:54;0;49	99433;8	65832;0;0;49;
$GPXUP;3631;08:13:55;0;49	9944;8	65848;0;0;49;
$GPXUP;3631;08:13:56;0;49	99446;8	65865;0;0;52;
$GPXUP;3631;08:13:57;0;49	9945;8	65885;0;0;56;
$GPXUP;3631;08:13:58;0;49	99454;8	65907;0;0;61;
$GPXUP;3631;08:13:59;0;49	99461;8	65928;0;0;61;
$GPXUP;3631;08:14:00;0;49	99467;8	65951;0;0;61;
$GPXUP;3631;08:14:01;0;49	99472;8	65971;0;0;55;
$GPXUP;3631;08:14:02;0;49	9948;8	65988;0;0;51;
$GPXUP;3631;08:14:03;0;49	99487;8	66004;0;0;52;
$GPXUP;3631;08:14:04;0;49	99493;8	66023;0;0;51;
$GPXUP;3631;08:14:05;0;49	99498;8	6604;0;0;47;
$GPXUP;3631;08:14:06;0;49	99507;8	66052;0;0;48;
$GPXUP;3631;08:14:07;0;49	99514;8	66067;0;0;49;
$GPXUP;3631;08:14:08;0;49	99518;8	66086;0;0;53;
$GPXUP;3631;08:14:09;0;49	99521;8	66107;0;0;54;
$GPXUP;3631;08:14:10;0;49	99526;8	66126;0;0;54;
$GPXUP;3631;08:14:11;0;49	9953;8	66147;0;0;59;
$GPXUP;3631;08:14:12;0;49	99532;8	6617;0;0;62;
$GPXUP;3631;08:14:13;0;49	9953;8	66194;0;0;60;
$GPXUP;3631;08:14:14;0;49	99525;8	66216;0;0;60;
$GPXUP;3631;08:14:15;0;49	99521;8	66238;0;0;56;
$GPXUP;3631;08:14:16;0;49	99522;8	66259;0;0;55;
$GPXUP;3631;08:14:17;0;49	99528;8	66278;0;0;56;
$GPXUP;3631;08:14:18;0;49	99535;8	66296;0;0;57;
$GPXUP;3631;08:14:19;0;49	99543;8	66315;0;0;56;
$GPXUP;3631;08:14:20;0;49	99552;8	66333;0;0;58;
$GPXUP;3631;08:14:21;0;49	9956;8	66352;0;0;59;
$GPXUP;3631;08:14:22;0;49	9957;8	66368;0;0;58;
$GPXUP;3631;08:14:23;0;49	99582;8	66383;0;0;60;
$GPXUP;3631;08:14:24;0;49	99592;8	66398;0;0;57;
$GPXUP;3631;08:14:25;0;49	99601;8	66416;0;0;56;
$GPXUP;3631;08:14:26;0;49	99606;8	66437;0;0;58;
$GPXUP;3631;08:14:27;0;49	99607;8	6646;0;0;63;
$GPXUP;3631;08:14:28;0;49	99606;8	66485;0;0;62;
$GPXUP;3631;08:14:29;0;49	99606;8	6651;0;0;56;
$GPXUP;3631;08:14:30;0;49	99606;8	66531;0;0;53;
$GPXUP;3631;08:14:31;0;49	99605;8	66552;0;0;56;
$GPXUP;3631;08:14:32;0;49	99608;8	66573;0;0;58;
$GPXUP;3631;08:14:33;0;49	99614;8	66594;0;0;57;
$GPXUP;3631;08:14:34;0;49	9962;8	66613;0;0;58;
$GPXUP;3631;08:14:35;0;49	99628;8	66632;0;0;56;
$GPXUP;3631;08:14:36;0;49	99638;8	66648;0;0;57;
$GPXUP;3631;08:14:37;0;49	99644;8	66668;0;0;58;
$GPXUP;3631;08:14:38;0;49	99648;8	66689;0;0;56;
$GPXUP;3631;08:14:39;0;49	99655;8	66706;0;0;52;
$GPXUP;3631;08:14:40;0;49	99666;8	66718;0;0;52;
$GPXUP;3631;08:14:41;0;49	99676;8	66729;0;0;52;
$GPXUP;3631;08:14:42;0;49	99686;8	66742;0;0;50;
$GPXUP;3631;08:14:43;0;49	99693;8	66758;0;0;49;
$GPXUP;3631;08:14:44;0;49	99699;8	66775;0;0;49;
$GPXUP;3631;08:14:45;0;49	99707;8	66789;0;0;48;
$GPXUP;3631;08:14:46;0;49	99717;8	66798;0;0;48;
$GPXUP;3631;08:14:47;0;49	99728;8	66805;0;0;49;
$GPXUP;3631;08:14:48;0;49	9974;8	66812;0;0;49;
$GPXUP;3631;08:14:49;0;49	9975;8	66823;0;0;48;
$GPXUP;3631;08:14:50;0;49	99758;8	66837;0;0;49;
$GPXUP;3631;08:14:51;0;49	99767;8	66851;0;0;48;
$GPXUP;3631;08:14:52;0;49	99774;8	66866;0;0;49;
$GPXUP;3631;08:14:53;0;49	9978;8	66883;0;0;50;
$GPXUP;3631;08:14:54;0;49	99787;8	66899;0;0;49;
$GPXUP;3631;08:14:55;0;49	99794;8	66914;0;0;48;
$GPXUP;3631;08:14:56;0;49	99802;8	66928;0;0;48;
$GPXUP;3631;08:14:57;0;49	99809;8	66943;0;0;47;
$GPXUP;3631;08:14:58;0;49	99818;8	66955;0;0;46;
$GPXUP;3631;08:14:59;0;49	99827;8	66965;0;0;45;
$GPXUP;3631;08:15:00;0;49	99834;8	66978;0;0;47;
$GPXUP;3631;08:15:01;0;49	99839;8	66994;0;0;49;
$GPXUP;3631;08:15:02;0;49	99842;8	67013;0;0;51;
$GPXUP;3631;08:15:03;0;49	99843;8	67034;0;0;53;
$GPXUP;3631;08:15:04;0;49	99843;8	67054;0;0;54;
$GPXUP;3631;08:15:05;0;49	99845;8	67076;0;0;57;
$GPXUP;3631;08:15:06;0;49	99849;8	67097;0;0;55;
$GPXUP;3631;08:15:07;0;49	99856;8	67115;0;0;53;
$GPXUP;3631;08:15:08;0;49	99863;8	67132;0;0;54;
$GPXUP;3631;08:15:09;0;49	99873;8	67147;0;0;52;
$GPXUP;3631;08:15:10;0;49	99883;8	67159;0;0;52;
$GPXUP;3631;08:15:11;0;49	99893;8	67171;0;0;52;
$GPXUP;3631;08:15:12;0;49	99904;8	67183;0;0;54;
$GPXUP;3631;08:15:13;0;49	99917;8	67192;0;0;57;
$GPXUP;3631;08:15:14;0;49	99931;8	67199;0;0;57;
$GPXUP;3631;08:15:15;0;49	99944;8	67208;0;0;52;
$GPXUP;3631;08:15:16;0;49	99954;8	6722;0;0;51;
$GPXUP;3631;08:15:17;0;49	99964;8	67232;0;0;51;
$GPXUP;3631;08:15:18;0;49	99973;8	67246;0;0;52;
$GPXUP;3631;08:15:19;0;49	9998;8	67264;0;0;53;
$GPXUP;3631;08:15:20;0;49	99986;8	67282;0;0;51;
$GPXUP;3631;08:15:21;0;49	99994;8	67298;0;0;54;
$GPXUP;3631;08:15:22;0;50	00005;8	67313;0;0;56;
$GPXUP;3631;08:15:23;0;50	00016;8	67326;0;0;53;
$GPXUP;3631;08:15:24;0;50	00026;8	67338;0;0;50;
$GPXUP;3631;08:15:25;0;50	00035;8	67346;0;0;44;
$GPXUP;3631;08:15:26;0;50	00046;8	67351;0;0;45;
$GPXUP;3631;08:15:27;0;50	00059;8	67348;0;0;55;
$GPXUP;3631;08:15:28;0;50	00073;8	6734;0;0;63;
$GPXUP;3631;08:15:29;0;50	00087;8	67328;0;0;57;
$GPXUP;3631;08:15:30;0;50	001;8	67328;0;0;53;
$GPXUP;3631;08:15:31;0;50	00112;8	67336;0;0;55;
$GPXUP;3631;08:15:32;0;50	00123;8	67348;0;0;55;
$GPXUP;3631;08:15:33;0;50	00136;8	67358;0;0;54;
$GPXUP;3631;08:15:34;0;50	00148;8	67368;0;0;52;
$GPXUP;3631;08:15:35;0;50	00158;8	67379;0;0;49;
$GPXUP;3631;08:15:36;0;50	00168;8	67391;0;0;50;
$GPXUP;3631;08:15:37;0;50	0018;8	67397;0;0;53;
$GPXUP;3631;08:15:38;0;50	00193;8	67397;0;0;52;
$GPXUP;3631;08:15:39;0;50	00205;8	674;0;0;50;
$GPXUP;3631;08:15:40;0;50	00218;8	67405;0;0;54;
$GPXUP;3631;08:15:41;0;50	00231;8	67413;0;0;55;
$GPXUP;3631;08:15:42;0;50	00242;8	67424;0;0;53;
$GPXUP;3631;08:15:43;0;50	00251;8	67438;0;0;53;
$GPXUP;3631;08:15:44;0;50	00262;8	6745;0;0;54;
$GPXUP;3631;08:15:45;0;50	00274;8	67458;0;0;52;
$GPXUP;3631;08:15:46;0;50	00286;8	67466;0;0;50;
$GPXUP;3631;08:15:47;0;50	00298;8	67471;0;0;51;
$GPXUP;3631;08:15:48;0;50	00311;8	67473;0;0;57;
$GPXUP;3631;08:15:49;0;50	00325;8	6747;0;0;54;
$GPXUP;3631;08:15:50;0;50	00338;8	67469;0;0;50;
$GPXUP;3631;08:15:51;0;50	0035;8	67471;0;0;47;
$GPXUP;3631;08:15:52;0;50	0036;8	67477;0;0;44;
$GPXUP;3631;08:15:53;0;50	00368;8	67487;0;0;44;
$GPXUP;3631;08:15:54;0;50	00375;8	675;0;0;46;
$GPXUP;3631;08:15:55;0;50	00382;8	67514;0;0;49;
$GPXUP;3631;08:15:56;0;50	00392;8	67528;0;0;53;
$GPXUP;3631;08:15:57;0;50	00403;8	67538;0;0;54;
$GPXUP;3631;08:15:58;0;50	00415;8	67548;0;0;53;
$GPXUP;3631;08:15:59;0;50	00425;8	6756;0;0;49;
$GPXUP;3631;08:16:00;0;50	00434;8	67574;0;0;45;
$GPXUP;3631;08:16:01;0;50	00439;8	67589;0;0;45;
$GPXUP;3631;08:16:02;0;50	00443;8	67605;0;0;46;
$GPXUP;3631;08:16:03;0;50	00452;8	67617;0;0;51;
$GPXUP;3631;08:16:04;0;50	00463;8	67625;0;0;50;
$GPXUP;3631;08:16:05;0;50	00474;8	67632;0;0;50;
$GPXUP;3631;08:16:06;0;50	00486;8	67638;0;0;48;
$GPXUP;3631;08:16:07;0;50	00498;8	67642;0;0;47;
$GPXUP;3631;08:16:08;0;50	00509;8	67644;0;0;47;
$GPXUP;3631;08:16:09;0;50	00521;8	67638;0;0;53;
$GPXUP;3631;08:16:10;0;50	00533;8	67629;0;0;56;
$GPXUP;3631;08:16:11;0;50	00546;8	67625;0;0;55;
$GPXUP;3631;08:16:12;0;50	00559;8	6763;0;0;54;
$GPXUP;3631;08:16:13;0;50	0057;8	67642;0;0;50;
$GPXUP;3631;08:16:14;0;50	0058;8	67655;0;0;50;
$GPXUP;3631;08:16:15;0;50	0059;8	67666;0;0;51;
$GPXUP;3631;08:16:16;0;50	00602;8	67678;0;0;55;
$GPXUP;3631;08:16:17;0;50	00612;8	6769;0;0;53;
$GPXUP;3631;08:16:18;0;50	00623;8	67702;0;0;50;
$GPXUP;3631;08:16:19;0;50	00633;8	67712;0;0;49;
$GPXUP;3631;08:16:20;0;50	00643;8	67719;0;0;45;
$GPXUP;3631;08:16:21;0;50	00651;8	67731;0;0;45;
$GPXUP;3631;08:16:22;0;50	00658;8	67744;0;0;45;
$GPXUP;3631;08:16:23;0;50	00666;8	67756;0;0;48;
$GPXUP;3631;08:16:24;0;50	00676;8	67766;0;0;49;
$GPXUP;3631;08:16:25;0;50	00685;8	67778;0;0;49;
$GPXUP;3631;08:16:26;0;50	00694;8	67792;0;0;49;
$GPXUP;3631;08:16:27;0;50	00704;8	67804;0;0;48;
$GPXUP;3631;08:16:28;0;50	00712;8	67816;0;0;48;
$GPXUP;3631;08:16:29;0;50	00721;8	67829;0;0;46;
$GPXUP;3631;08:16:30;0;50	0073;8	6784;0;0;47;
$GPXUP;3631;08:16:31;0;50	0074;8	6785;0;0;49;
$GPXUP;3631;08:16:32;0;50	00753;8	67852;0;0;55;
$GPXUP;3631;08:16:33;0;50	00768;8	67852;0;0;58;
$GPXUP;3631;08:16:34;0;50	00781;8	67855;0;0;55;
$GPXUP;3631;08:16:35;0;50	00794;8	67864;0;0;57;
$GPXUP;3631;08:16:36;0;50	00807;8	67873;0;0;57;
$GPXUP;3631;08:16:37;0;50	00819;8	67883;0;0;54;
$GPXUP;3631;08:16:38;0;50	0083;8	67893;0;0;53;
$GPXUP;3631;08:16:39;0;50	00842;8	67903;0;0;53;
$GPXUP;3631;08:16:40;0;50	00853;8	67915;0;0;54;
$GPXUP;3631;08:16:41;0;50	00863;8	67927;0;0;54;
$GPXUP;3631;08:16:42;0;50	00874;8	6794;0;0;55;
$GPXUP;3631;08:16:43;0;50	00883;8	67954;0;0;56;
$GPXUP;3631;08:16:44;0;50	00891;8	67973;0;0;57;
$GPXUP;3631;08:16:45;0;50	00899;8	6799;0;0;52;
$GPXUP;3631;08:16:46;0;50	00908;8	68004;0;0;51;
$GPXUP;3631;08:16:47;0;50	00916;8	68018;0;0;47;
$GPXUP;3631;08:16:48;0;50	00926;8	6803;0;0;50;
$GPXUP;3631;08:16:49;0;50	00934;8	68043;0;0;50;
$GPXUP;3631;08:16:50;0;50	00941;8	6806;0;0;48;
$GPXUP;3631;08:16:51;0;50	00948;8	68075;0;0;48;
$GPXUP;3631;08:16:52;0;50	00956;8	68089;0;0;48;
$GPXUP;3631;08:16:53;0;50	00963;8	68103;0;0;46;
$GPXUP;3631;08:16:54;0;50	0097;8	68118;0;0;47;
$GPXUP;3631;08:16:55;0;50	00977;8	68132;0;0;48;
$GPXUP;3631;08:16:56;0;50	00987;8	68143;0;0;50;
$GPXUP;3631;08:16:57;0;50	00998;8	68154;0;0;50;
$GPXUP;3631;08:16:58;0;50	01009;8	68162;0;0;49;
$GPXUP;3631;08:16:59;0;50	01021;8	6817;0;0;50;
$GPXUP;3631;08:17:00;0;50	01032;8	68177;0;0;51;
$GPXUP;3631;08:17:01;0;50	01044;8	68186;0;0;53;
$GPXUP;3631;08:17:02;0;50	01056;8	68196;0;0;54;
$GPXUP;3631;08:17:03;0;50	01068;8	68206;0;0;55;
$GPXUP;3631;08:17:04;0;50	0108;8	68216;0;0;53;
$GPXUP;3631;08:17:05;0;50	01092;8	68226;0;0;51;
$GPXUP;3631;08:17:06;0;50	01102;8	68237;0;0;49;
$GPXUP;3631;08:17:07;0;50	01112;8	68246;0;0;49;
$GPXUP;3631;08:17:08;0;50	01123;8	68258;0;0;53;
$GPXUP;3631;08:17:09;0;50	01132;8	68274;0;0;55;
$GPXUP;3631;08:17:10;0;50	01141;8	68291;0;0;54;
$GPXUP;3631;08:17:11;0;50	01151;8	68304;0;0;53;
$GPXUP;3631;08:17:12;0;50	01163;8	68312;0;0;54;
$GPXUP;3631;08:17:13;0;50	01176;8	68318;0;0;55;
$GPXUP;3631;08:17:14;0;50	01189;8	68325;0;0;55;
$GPXUP;3631;08:17:15;0;50	01202;8	68333;0;0;52;
$GPXUP;3631;08:17:16;0;50	01213;8	68343;0;0;52;
$GPXUP;3631;08:17:17;0;50	01226;8	68346;0;0;54;
$GPXUP;3631;08:17:18;0;50	01239;8	68338;0;0;59;
$GPXUP;3631;08:17:19;0;50	01254;8	68332;0;0;62;
$GPXUP;3631;08:17:20;0;50	01268;8	68331;0;0;54;
$GPXUP;3631;08:17:21;0;50	01281;8	68336;0;0;49;
$GPXUP;3631;08:17:22;0;50	01289;8	68349;0;0;47;
$GPXUP;3631;08:17:23;0;50	01295;8	68365;0;0;49;
$GPXUP;3631;08:17:24;0;50	01302;8	68381;0;0;50;
$GPXUP;3631;08:17:25;0;50	01311;8	68395;0;0;52;
$GPXUP;3631;08:17:26;0;50	01324;8	684;0;0;57;
$GPXUP;3631;08:17:27;0;50	01338;8	68402;0;0;55;
$GPXUP;3631;08:17:28;0;50	01351;8	68406;0;0;55;
$GPXUP;3631;08:17:29;0;50	01364;8	68411;0;0;55;
$GPXUP;3631;08:17:30;0;50	01378;8	68415;0;0;53;
$GPXUP;3631;08:17:31;0;50	01391;8	68416;0;0;55;
$GPXUP;3631;08:17:32;0;50	01405;8	68415;0;0;54;
$GPXUP;3631;08:17:33;0;50	01418;8	68412;0;0;52;
$GPXUP;3631;08:17:34;0;50	0143;8	68412;0;0;53;
$GPXUP;3631;08:17:35;0;50	01442;8	68419;0;0;47;
$GPXUP;3631;08:17:36;0;50	01453;8	68426;0;0;49;
$GPXUP;3631;08:17:37;0;50	01465;8	68432;0;0;49;
$GPXUP;3631;08:17:38;0;50	01475;8	68441;0;0;45;
$GPXUP;3631;08:17:39;0;50	01482;8	68455;0;0;46;
$GPXUP;3631;08:17:40;0;50	01488;8	6847;0;0;45;
$GPXUP;3631;08:17:41;0;50	01496;8	68483;0;0;47;
$GPXUP;3631;08:17:42;0;50	01507;8	6849;0;0;46;
$GPXUP;3631;08:17:43;0;50	01518;8	68496;0;0;45;
$GPXUP;3631;08:17:44;0;50	01528;8	68499;0;0;48;
$GPXUP;3631;08:17:45;0;50	01541;8	68499;0;0;51;
$GPXUP;3631;08:17:46;0;50	01554;8	68496;0;0;55;
$GPXUP;3631;08:17:47;0;50	01568;8	68493;0;0;58;
$GPXUP;3631;08:17:48;0;50	01583;8	68491;0;0;61;
$GPXUP;3631;08:17:49;0;50	01599;8	68492;0;0;58;
$GPXUP;3631;08:17:50;0;50	01612;8	68497;0;0;53;
$GPXUP;3631;08:17:51;0;50	01624;8	68503;0;0;47;
$GPXUP;3631;08:17:52;0;50	01634;8	68509;0;0;42;
$GPXUP;3631;08:17:53;0;50	01644;8	68514;0;0;43;
$GPXUP;3631;08:17:54;0;50	01654;8	68519;0;0;44;
$GPXUP;3631;08:17:55;0;50	01666;8	6852;0;0;47;
$GPXUP;3631;08:17:56;0;50	01678;8	68518;0;0;50;
$GPXUP;3631;08:17:57;0;50	0169;8	68514;0;0;49;
$GPXUP;3631;08:17:58;0;50	01702;8	68512;0;0;49;
$GPXUP;3631;08:17:59;0;50	01714;8	6851;0;0;52;
$GPXUP;3631;08:18:00;0;50	01727;8	68509;0;0;49;
$GPXUP;3631;08:18:01;0;50	01738;8	68512;0;0;43;
$GPXUP;3631;08:18:02;0;50	01749;8	68517;0;0;43;
$GPXUP;3631;08:18:03;0;50	0176;8	68522;0;0;45;
$GPXUP;3631;08:18:04;0;50	01771;8	68523;0;0;46;
$GPXUP;3631;08:18:05;0;50	01784;8	68522;0;0;50;
$GPXUP;3631;08:18:06;0;50	01796;8	68521;0;0;53;
$GPXUP;3631;08:18:07;0;50	0181;8	68524;0;0;54;
$GPXUP;3631;08:18:08;0;50	01823;8	68527;0;0;50;
$GPXUP;3631;08:18:09;0;50	01835;8	68532;0;0;45;
$GPXUP;3631;08:18:10;0;50	01845;8	68541;0;0;49;
$GPXUP;3631;08:18:11;0;50	01856;8	68547;0;0;50;
$GPXUP;3631;08:18:12;0;50	01868;8	6854;0;0;56;
$GPXUP;3631;08:18:13;0;50	01879;8	68525;0;0;56;
$GPXUP;3631;08:18:14;0;50	01892;8	68518;0;0;55;
$GPXUP;3631;08:18:15;0;50	01905;8	6852;0;0;49;
$GPXUP;3631;08:18:16;0;50	01916;8	68526;0;0;46;
$GPXUP;3631;08:18:17;0;50	01926;8	68534;0;0;45;
$GPXUP;3631;08:18:18;0;50	01936;8	68541;0;0;47;
$GPXUP;3631;08:18:19;0;50	01947;8	68545;0;0;48;
$GPXUP;3631;08:18:20;0;50	01959;8	68548;0;0;48;
$GPXUP;3631;08:18:21;0;50	01971;8	68551;0;0;49;
$GPXUP;3631;08:18:22;0;50	01984;8	6855;0;0;52;
$GPXUP;3631;08:18:23;0;50	01996;8	68548;0;0;49;
$GPXUP;3631;08:18:24;0;50	02008;8	68547;0;0;47;
$GPXUP;3631;08:18:25;0;50	0202;8	68545;0;0;53;
$GPXUP;3631;08:18:26;0;50	02034;8	68545;0;0;57;
$GPXUP;3631;08:18:27;0;50	02048;8	68549;0;0;52;
$GPXUP;3631;08:18:28;0;50	0206;8	68555;0;0;51;
$GPXUP;3631;08:18:29;0;50	02072;8	68561;0;0;52;
$GPXUP;3631;08:18:30;0;50	02086;8	68562;0;0;54;
$GPXUP;3631;08:18:31;0;50	02098;8	68554;0;0;62;
$GPXUP;3631;08:18:32;0;50	02109;8	68536;0;0;65;
$GPXUP;3631;08:18:33;0;50	02117;8	68514;0;0;61;
$GPXUP;3631;08:18:34;0;50	02125;8	68493;0;0;60;
$GPXUP;3631;08:18:35;0;50	02132;8	68473;0;0;58;
$GPXUP;3631;08:18:36;0;50	0214;8	68454;0;0;57;
$GPXUP;3631;08:18:37;0;50	02145;8	68432;0;0;65;
$GPXUP;3631;08:18:38;0;50	02146;8	68407;0;0;64;
$GPXUP;3631;08:18:39;0;50	02148;8	68384;0;0;56;
$GPXUP;3631;08:18:40;0;50	02154;8	68367;0;0;51;
$GPXUP;3631;08:18:41;0;50	02164;8	68356;0;0;48;
$GPXUP;3631;08:18:42;0;50	02176;8	68349;0;0;50;
$GPXUP;3631;08:18:43;0;50	02188;8	68346;0;0;53;
$GPXUP;3631;08:18:44;0;50	02202;8	68342;0;0;54;
$GPXUP;3631;08:18:45;0;50	02215;8	68338;0;0;57;
$GPXUP;3631;08:18:46;0;50	02229;8	6833;0;0;58;
$GPXUP;3631;08:18:47;0;50	02242;8	68321;0;0;59;
$GPXUP;3631;08:18:48;0;50	02256;8	68318;0;0;52;
$GPXUP;3631;08:18:49;0;50	02269;8	68316;0;0;54;
$GPXUP;3631;08:18:50;0;50	02283;8	68316;0;0;51;
$GPXUP;3631;08:18:51;0;50	02295;8	68315;0;0;48;
$GPXUP;3631;08:18:52;0;50	02307;8	68311;0;0;50;
$GPXUP;3631;08:18:53;0;50	02319;8	68304;0;0;52;
$GPXUP;3631;08:18:54;0;50	02332;8	68302;0;0;51;
$GPXUP;3631;08:18:55;0;50	02345;8	68306;0;0;52;
$GPXUP;3631;08:18:56;0;50	02358;8	68309;0;0;52;
$GPXUP;3631;08:18:57;0;50	0237;8	68314;0;0;48;
$GPXUP;3631;08:18:58;0;50	02382;8	68322;0;0;48;
$GPXUP;3631;08:18:59;0;50	02393;8	68327;0;0;49;
$GPXUP;3631;08:19:00;0;50	02406;8	68328;0;0;53;
$GPXUP;3631;08:19:01;0;50	02419;8	68327;0;0;54;
$GPXUP;3631;08:19:02;0;50	02432;8	6833;0;0;51;
$GPXUP;3631;08:19:03;0;50	02445;8	68336;0;0;52;
$GPXUP;3631;08:19:04;0;50	02457;8	68344;0;0;52;
$GPXUP;3631;08:19:05;0;50	02468;8	68353;0;0;53;
$GPXUP;3631;08:19:06;0;50	0248;8	68364;0;0;54;
$GPXUP;3631;08:19:07;0;50	02493;8	68372;0;0;53;
$GPXUP;3631;08:19:08;0;50	02505;8	68379;0;0;50;
$GPXUP;3631;08:19:09;0;50	02515;8	6839;0;0;50;
$GPXUP;3631;08:19:10;0;50	02523;8	68403;0;0;50;
$GPXUP;3631;08:19:11;0;50	02531;8	68418;0;0;47;
$GPXUP;3631;08:19:12;0;50	0254;8	68429;0;0;47;
$GPXUP;3631;08:19:13;0;50	0255;8	68433;0;0;49;
$GPXUP;3631;08:19:14;0;50	02563;8	68432;0;0;53;
$GPXUP;3631;08:19:15;0;50	02576;8	68433;0;0;50;
$GPXUP;3631;08:19:16;0;50	02588;8	68438;0;0;50;
$GPXUP;3631;08:19:17;0;50	02601;8	68444;0;0;50;
$GPXUP;3631;08:19:18;0;50	02612;8	68447;0;0;52;
$GPXUP;3631;08:19:19;0;50	02626;8	68446;0;0;53;
$GPXUP;3631;08:19:20;0;50	0264;8	68444;0;0;53;
$GPXUP;3631;08:19:21;0;50	02652;8	68442;0;0;53;
$GPXUP;3631;08:19:22;0;50	02666;8	68442;0;0;54;
$GPXUP;3631;08:19:23;0;50	02679;8	68434;0;0;61;
$GPXUP;3631;08:19:24;0;50	0269;8	68418;0;0;61;
$GPXUP;3631;08:19:25;0;50	02703;8	68404;0;0;59;
$GPXUP;3631;08:19:26;0;50	02717;8	68401;0;0;56;
$GPXUP;3631;08:19:27;0;50	0273;8	68405;0;0;56;
$GPXUP;3631;08:19:28;0;50	02743;8	6841;0;0;54;
$GPXUP;3631;08:19:29;0;50	02756;8	68414;0;0;53;
$GPXUP;3631;08:19:30;0;50	0277;8	68418;0;0;51;
$GPXUP;3631;08:19:31;0;50	02783;8	6842;0;0;50;
$GPXUP;3631;08:19:32;0;50	02795;8	68426;0;0;50;
$GPXUP;3631;08:19:33;0;50	02806;8	68432;0;0;50;
$GPXUP;3631;08:19:34;0;50	02819;8	68439;0;0;50;
$GPXUP;3631;08:19:35;0;50	0283;8	68444;0;0;48;
$GPXUP;3631;08:19:36;0;50	02842;8	68448;0;0;51;
$GPXUP;3631;08:19:37;0;50	02855;8	68446;0;0;52;
$GPXUP;3631;08:19:38;0;50	02868;8	68442;0;0;52;
$GPXUP;3631;08:19:39;0;50	02881;8	68439;0;0;52;
$GPXUP;3631;08:19:40;0;50	02894;8	68439;0;0;51;
$GPXUP;3631;08:19:41;0;50	02906;8	68442;0;0;51;
$GPXUP;3631;08:19:42;0;50	02919;8	68448;0;0;52;
$GPXUP;3631;08:19:43;0;50	0293;8	68456;0;0;49;
$GPXUP;3631;08:19:44;0;50	02939;8	68469;0;0;48;
$GPXUP;3631;08:19:45;0;50	02946;8	68483;0;0;49;
$GPXUP;3631;08:19:46;0;50	02955;8	68496;0;0;48;
$GPXUP;3631;08:19:47;0;50	02965;8	68507;0;0;50;
$GPXUP;3631;08:19:48;0;50	02974;8	6852;0;0;49;
$GPXUP;3631;08:19:49;0;50	02982;8	68536;0;0;49;
$GPXUP;3631;08:19:50;0;50	0299;8	6855;0;0;48;
$GPXUP;3631;08:19:51;0;50	03;8	68563;0;0;49;
$GPXUP;3631;08:19:52;0;50	0301;8	68572;0;0;50;
$GPXUP;3631;08:19:53;0;50	03022;8	68579;0;0;51;
$GPXUP;3631;08:19:54;0;50	03034;8	68587;0;0;47;
$GPXUP;3631;08:19:55;0;50	03043;8	68595;0;0;46;
$GPXUP;3631;08:19:56;0;50	03054;8	68604;0;0;50;
$GPXUP;3631;08:19:57;0;50	03065;8	68614;0;0;53;
$GPXUP;3631;08:19:58;0;50	03077;8	68624;0;0;55;
$GPXUP;3631;08:19:59;0;50	0309;8	68633;0;0;56;
$GPXUP;3631;08:20:00;0;50	03103;8	68639;0;0;56;
$GPXUP;3631;08:20:01;0;50	03117;8	68643;0;0;54;
$GPXUP;3631;08:20:02;0;50	0313;8	68647;0;0;52;
$GPXUP;3631;08:20:03;0;50	03142;8	68654;0;0;49;
$GPXUP;3631;08:20:04;0;50	03151;8	68665;0;0;46;
$GPXUP;3631;08:20:05;0;50	03158;8	68681;0;0;51;
$GPXUP;3631;08:20:06;0;50	03164;8	68699;0;0;51;
$GPXUP;3631;08:20:07;0;50	03173;8	68714;0;0;52;
$GPXUP;3631;08:20:08;0;50	03183;8	68725;0;0;53;
$GPXUP;3631;08:20:09;0;50	03194;8	68737;0;0;52;
$GPXUP;3631;08:20:10;0;50	03206;8	68749;0;0;52;
$GPXUP;3631;08:20:11;0;50	03217;8	68758;0;0;52;
$GPXUP;3631;08:20:12;0;50	03229;8	68766;0;0;51;
$GPXUP;3631;08:20:13;0;50	03241;8	68773;0;0;50;
$GPXUP;3631;08:20:14;0;50	03251;8	68783;0;0;50;
$GPXUP;3631;08:20:15;0;50	03261;8	68796;0;0;51;
$GPXUP;3631;08:20:16;0;50	0327;8	68809;0;0;49;
$GPXUP;3631;08:20:17;0;50	03279;8	6882;0;0;49;
$GPXUP;3631;08:20:18;0;50	03288;8	68832;0;0;50;
$GPXUP;3631;08:20:19;0;50	03297;8	68846;0;0;50;
$GPXUP;3631;08:20:20;0;50	03304;8	68864;0;0;52;
$GPXUP;3631;08:20:21;0;50	0331;8	68881;0;0;51;
$GPXUP;3631;08:20:22;0;50	03319;8	68895;0;0;50;
$GPXUP;3631;08:20:23;0;50	03331;8	689;0;0;52;
$GPXUP;3631;08:20:24;0;50	03344;8	68903;0;0;53;
$GPXUP;3631;08:20:25;0;50	03356;8	68907;0;0;49;
$GPXUP;3631;08:20:26;0;50	03367;8	68911;0;0;52;
$GPXUP;3631;08:20:27;0;50	0338;8	68918;0;0;49;
$GPXUP;3631;08:20:28;0;50	03392;8	68923;0;0;49;
$GPXUP;3631;08:20:29;0;50	03404;8	68925;0;0;50;
$GPXUP;3631;08:20:30;0;50	03417;8	6893;0;0;50;
$GPXUP;3631;08:20:31;0;50	03428;8	68939;0;0;47;
$GPXUP;3631;08:20:32;0;50	03437;8	6895;0;0;47;
$GPXUP;3631;08:20:33;0;50	03446;8	68964;0;0;47;
$GPXUP;3631;08:20:34;0;50	03455;8	68976;0;0;49;
$GPXUP;3631;08:20:35;0;50	03465;8	68985;0;0;49;
$GPXUP;3631;08:20:36;0;50	03477;8	68993;0;0;50;
$GPXUP;3631;08:20:37;0;50	03488;8	69001;0;0;52;
$GPXUP;3631;08:20:38;0;50	035;8	69009;0;0;47;
$GPXUP;3631;08:20:39;0;50	0351;8	69016;0;0;46;
$GPXUP;3631;08:20:40;0;50	03522;8	6902;0;0;48;
$GPXUP;3631;08:20:41;0;50	03534;8	69019;0;0;48;
$GPXUP;3631;08:20:42;0;50	03545;8	69019;0;0;49;
$GPXUP;3631;08:20:43;0;50	03558;8	69021;0;0;49;
$GPXUP;3631;08:20:44;0;50	0357;8	69026;0;0;50;
$GPXUP;3631;08:20:45;0;50	0358;8	69039;0;0;52;
$GPXUP;3631;08:20:46;0;50	03588;8	69055;0;0;52;
$GPXUP;3631;08:20:47;0;50	03598;8	69067;0;0;50;
$GPXUP;3631;08:20:48;0;50	03607;8	69079;0;0;50;
$GPXUP;3631;08:20:49;0;50	03616;8	69092;0;0;51;
$GPXUP;3631;08:20:50;0;50	03627;8	69103;0;0;50;
$GPXUP;3631;08:20:51;0;50	03638;8	69109;0;0;50;
$GPXUP;3631;08:20:52;0;50	03649;8	69117;0;0;48;
$GPXUP;3631;08:20:53;0;50	0366;8	69128;0;0;50;
$GPXUP;3631;08:20:54;0;50	03669;8	6914;0;0;48;
$GPXUP;3631;08:20:55;0;50	03678;8	69153;0;0;48;
$GPXUP;3631;08:20:56;0;50	03687;8	69166;0;0;49;
$GPXUP;3631;08:20:57;0;50	03696;8	69179;0;0;47;
$GPXUP;3631;08:20:58;0;50	03703;8	69194;0;0;48;
$GPXUP;3631;08:20:59;0;50	03713;8	69206;0;0;50;
$GPXUP;3631;08:21:00;0;50	03724;8	69215;0;0;49;
$GPXUP;3631;08:21:01;0;50	03735;8	69223;0;0;49;
$GPXUP;3631;08:21:02;0;50	03747;8	69227;0;0;48;
$GPXUP;3631;08:21:03;0;50	03759;8	69228;0;0;49;
$GPXUP;3631;08:21:04;0;50	03772;8	69226;0;0;50;
$GPXUP;3631;08:21:05;0;50	03784;8	69225;0;0;55;
$GPXUP;3631;08:21:06;0;50	03798;8	6923;0;0;52;
$GPXUP;3631;08:21:07;0;50	03808;8	69239;0;0;50;
$GPXUP;3631;08:21:08;0;50	0382;8	69248;0;0;51;
$GPXUP;3631;08:21:09;0;50	03832;8	69256;0;0;53;
$GPXUP;3631;08:21:10;0;50	03845;8	6926;0;0;54;
$GPXUP;3631;08:21:11;0;50	03858;8	69264;0;0;55;
$GPXUP;3631;08:21:12;0;50	03872;8	69265;0;0;57;
$GPXUP;3631;08:21:13;0;50	03886;8	69262;0;0;60;
$GPXUP;3631;08:21:14;0;50	03901;8	69258;0;0;58;
$GPXUP;3631;08:21:15;0;50	03914;8	69262;0;0;55;
$GPXUP;3631;08:21:16;0;50	03926;8	69271;0;0;52;
$GPXUP;3631;08:21:17;0;50	03938;8	69282;0;0;53;
$GPXUP;3631;08:21:18;0;50	03949;8	69292;0;0;52;
$GPXUP;3631;08:21:19;0;50	03961;8	693;0;0;58;
$GPXUP;3631;08:21:20;0;50	03976;8	69304;0;0;59;
$GPXUP;3631;08:21:21;0;50	03991;8	69306;0;0;58;
$GPXUP;3631;08:21:22;0;50	04006;8	69307;0;0;57;
$GPXUP;3631;08:21:23;0;50	04019;8	69314;0;0;54;
$GPXUP;3631;08:21:24;0;50	0403;8	69326;0;0;54;
$GPXUP;3631;08:21:25;0;50	04041;8	69338;0;0;54;
$GPXUP;3631;08:21:26;0;50	04052;8	6935;0;0;55;
$GPXUP;3631;08:21:27;0;50	04064;8	69361;0;0;56;
$GPXUP;3631;08:21:28;0;50	04076;8	69372;0;0;56;
$GPXUP;3631;08:21:29;0;50	04088;8	69382;0;0;54;
$GPXUP;3631;08:21:30;0;50	04101;8	69389;0;0;55;
$GPXUP;3631;08:21:31;0;50	04114;8	69394;0;0;56;
$GPXUP;3631;08:21:32;0;50	04128;8	69399;0;0;56;
$GPXUP;3631;08:21:33;0;50	04141;8	69402;0;0;54;
$GPXUP;3631;08:21:34;0;50	04153;8	69411;0;0;52;
$GPXUP;3631;08:21:35;0;50	04163;8	69423;0;0;51;
$GPXUP;3631;08:21:36;0;50	04173;8	69435;0;0;51;
$GPXUP;3631;08:21:37;0;50	04185;8	69441;0;0;51;
$GPXUP;3631;08:21:38;0;50	04198;8	69445;0;0;51;
$GPXUP;3631;08:21:39;0;50	0421;8	69449;0;0;51;
$GPXUP;3631;08:21:40;0;50	04223;8	69455;0;0;52;
$GPXUP;3631;08:21:41;0;50	04234;8	69463;0;0;51;
$GPXUP;3631;08:21:42;0;50	04246;8	69471;0;0;53;
$GPXUP;3631;08:21:43;0;50	0426;8	69475;0;0;53;
$GPXUP;3631;08:21:44;0;50	04272;8	69476;0;0;53;
$GPXUP;3631;08:21:45;0;50	04285;8	69482;0;0;55;
$GPXUP;3631;08:21:46;0;50	04297;8	69493;0;0;55;
$GPXUP;3631;08:21:47;0;50	04309;8	69504;0;0;55;
$GPXUP;3631;08:21:48;0;50	04322;8	69509;0;0;54;
$GPXUP;3631;08:21:49;0;50	04336;8	69511;0;0;51;
$GPXUP;3631;08:21:50;0;50	04348;8	69513;0;0;50;
$GPXUP;3631;08:21:51;0;50	0436;8	69517;0;0;53;
$GPXUP;3631;08:21:52;0;50	04372;8	69525;0;0;52;
$GPXUP;3631;08:21:53;0;50	04385;8	69531;0;0;51;
$GPXUP;3631;08:21:54;0;50	04398;8	69534;0;0;52;
$GPXUP;3631;08:21:55;0;50	0441;8	69536;0;0;48;
$GPXUP;3631;08:21:56;0;50	04421;8	69543;0;0;48;
$GPXUP;3631;08:21:57;0;50	04432;8	6955;0;0;49;
$GPXUP;3631;08:21:58;0;50	04444;8	6955;0;0;52;
$GPXUP;3631;08:21:59;0;50	04458;8	69545;0;0;55;
$GPXUP;3631;08:22:00;0;50	04471;8	69543;0;0;54;
$GPXUP;3631;08:22:01;0;50	04486;8	69545;0;0;59;
$GPXUP;3631;08:22:02;0;50	04499;8	69552;0;0;55;
$GPXUP;3631;08:22:03;0;50	04511;8	69562;0;0;55;
$GPXUP;3631;08:22:04;0;50	04523;8	69573;0;0;56;
$GPXUP;3631;08:22:05;0;50	04536;8	6958;0;0;57;
$GPXUP;3631;08:22:06;0;50	0455;8	69588;0;0;57;
$GPXUP;3631;08:22:07;0;50	04562;8	69596;0;0;51;
$GPXUP;3631;08:22:08;0;50	04572;8	69608;0;0;50;
$GPXUP;3631;08:22:09;0;50	04581;8	69623;0;0;48;
$GPXUP;3631;08:22:10;0;50	0459;8	69636;0;0;48;
$GPXUP;3631;08:22:11;0;50	04601;8	69644;0;0;48;
$GPXUP;3631;08:22:12;0;50	04613;8	69648;0;0;46;
$GPXUP;3631;08:22:13;0;50	04624;8	69649;0;0;46;
$GPXUP;3631;08:22:14;0;50	04634;8	69655;0;0;42;
$GPXUP;3631;08:22:15;0;50	04643;8	69662;0;0;43;
$GPXUP;3631;08:22:16;0;50	04653;8	6967;0;0;44;
$GPXUP;3631;08:22:17;0;50	04662;8	69681;0;0;45;
$GPXUP;3631;08:22:18;0;50	0467;8	69692;0;0;44;
$GPXUP;3631;08:22:19;0;50	04676;8	69706;0;0;44;
$GPXUP;3631;08:22:20;0;50	04682;8	6972;0;0;43;
$GPXUP;3631;08:22:21;0;50	04689;8	69731;0;0;41;
$GPXUP;3631;08:22:22;0;50	04699;8	69739;0;0;46;
$GPXUP;3631;08:22:23;0;50	0471;8	69743;0;0;48;
$GPXUP;3631;08:22:24;0;50	04722;8	69748;0;0;50;
$GPXUP;3631;08:22:25;0;50	04734;8	69755;0;0;48;
$GPXUP;3631;08:22:26;0;50	04744;8	69765;0;0;50;
$GPXUP;3631;08:22:27;0;50	04754;8	69778;0;0;49;
$GPXUP;3631;08:22:28;0;50	04761;8	69794;0;0;50;
$GPXUP;3631;08:22:29;0;50	04768;8	69811;0;0;52;
$GPXUP;3631;08:22:30;0;50	04776;8	69828;0;0;53;
$GPXUP;3631;08:22:31;0;50	04786;8	69839;0;0;53;
$GPXUP;3631;08:22:32;0;50	04799;8	69845;0;0;53;
$GPXUP;3631;08:22:33;0;50	04813;8	6985;0;0;54;
$GPXUP;3631;08:22:34;0;50	04827;8	69853;0;0;57;
$GPXUP;3631;08:22:35;0;50	0484;8	69856;0;0;52;
$GPXUP;3631;08:22:36;0;50	04853;8	69858;0;0;50;
$GPXUP;3631;08:22:37;0;50	04865;8	69858;0;0;49;
$GPXUP;3631;08:22:38;0;50	04878;8	69858;0;0;56;
$GPXUP;3631;08:22:39;0;50	04892;8	69858;0;0;58;
$GPXUP;3631;08:22:40;0;50	04906;8	69855;0;0;50;
$GPXUP;3631;08:22:41;0;50	04918;8	6985;0;0;49;
$GPXUP;3631;08:22:42;0;50	04928;8	69844;0;0;49;
$GPXUP;3631;08:22:43;0;50	0494;8	69839;0;0;51;
$GPXUP;3631;08:22:44;0;50	04952;8	69825;0;0;55;
$GPXUP;3631;08:22:45;0;50	04962;8	6981;0;0;55;
$GPXUP;3631;08:22:46;0;50	04972;8	69795;0;0;55;
$GPXUP;3631;08:22:47;0;50	04984;8	69786;0;0;48;
$GPXUP;3631;08:22:48;0;50	04995;8	69782;0;0;46;
$GPXUP;3631;08:22:49;0;50	05007;8	6978;0;0;46;
$GPXUP;3631;08:22:50;0;50	05018;8	69779;0;0;48;
$GPXUP;3631;08:22:51;0;50	0503;8	6978;0;0;52;
$GPXUP;3631;08:22:52;0;50	05042;8	69785;0;0;48;
$GPXUP;3631;08:22:53;0;50	05052;8	69794;0;0;46;
$GPXUP;3631;08:22:54;0;50	05062;8	69805;0;0;46;
$GPXUP;3631;08:22:55;0;50	05071;8	69813;0;0;46;
$GPXUP;3631;08:22:56;0;50	05081;8	6982;0;0;46;
$GPXUP;3631;08:22:57;0;50	05092;8	69825;0;0;48;
$GPXUP;3631;08:22:58;0;50	05104;8	69824;0;0;54;
$GPXUP;3631;08:22:59;0;50	05118;8	69819;0;0;56;
$GPXUP;3631;08:23:00;0;50	05131;8	6981;0;0;55;
$GPXUP;3631;08:23:01;0;50	05144;8	69801;0;0;56;
$GPXUP;3631;08:23:02;0;50	05157;8	69791;0;0;58;
$GPXUP;3631;08:23:03;0;50	05171;8	69782;0;0;61;
$GPXUP;3631;08:23:04;0;50	05186;8	69772;0;0;65;
$GPXUP;3631;08:23:05;0;50	052;8	69766;0;0;58;
$GPXUP;3631;08:23:06;0;50	05214;8	69763;0;0;57;
$GPXUP;3631;08:23:07;0;50	05228;8	6976;0;0;54;
$GPXUP;3631;08:23:08;0;50	05239;8	69758;0;0;37;
$GPXUP;3631;08:23:09;0;50	05247;8	69758;0;0;34;
$GPXUP;3631;08:23:10;0;50	05258;8	69758;0;0;50;
$GPXUP;3631;08:23:11;0;50	05269;8	69754;0;0;52;
$GPXUP;3631;08:23:12;0;50	0528;8	69743;0;0;57;
$GPXUP;3631;08:23:13;0;50	05291;8	6973;0;0;57;
$GPXUP;3631;08:23:14;0;50	05302;8	69716;0;0;57;
$GPXUP;3631;08:23:15;0;50	05314;8	69708;0;0;52;
$GPXUP;3631;08:23:16;0;50	05328;8	69706;0;0;54;
$GPXUP;3631;08:23:17;0;50	05341;8	69704;0;0;53;
$GPXUP;3631;08:23:18;0;50	05354;8	69703;0;0;53;
$GPXUP;3631;08:23:19;0;50	05367;8	69702;0;0;51;
$GPXUP;3631;08:23:20;0;50	05379;8	69705;0;0;50;
$GPXUP;3631;08:23:21;0;50	05392;8	69708;0;0;50;
$GPXUP;3631;08:23:22;0;50	05404;8	69711;0;0;49;
$GPXUP;3631;08:23:23;0;50	05415;8	69712;0;0;50;
$GPXUP;3631;08:23:24;0;50	05427;8	69709;0;0;48;
$GPXUP;3631;08:23:25;0;50	05439;8	69707;0;0;45;
$GPXUP;3631;08:23:26;0;50	0545;8	69703;0;0;52;
$GPXUP;3631;08:23:27;0;50	05462;8	69696;0;0;53;
$GPXUP;3631;08:23:28;0;50	05474;8	69688;0;0;53;
$GPXUP;3631;08:23:29;0;50	05486;8	69686;0;0;48;
$GPXUP;3631;08:23:30;0;50	05498;8	69688;0;0;49;
$GPXUP;3631;08:23:31;0;50	0551;8	69688;0;0;48;
$GPXUP;3631;08:23:32;0;50	05522;8	69688;0;0;48;
$GPXUP;3631;08:23:33;0;50	05534;8	69689;0;0;48;
$GPXUP;3631;08:23:34;0;50	05546;8	69696;0;0;59;
$GPXUP;3631;08:23:35;0;50	05558;8	69711;0;0;62;
$GPXUP;3631;08:23:36;0;50	05567;8	6973;0;0;59;
$GPXUP;3631;08:23:37;0;50	05576;8	69747;0;0;57;
$GPXUP;3631;08:23:38;0;50	05586;8	6976;0;0;51;
$GPXUP;3631;08:23:39;0;50	05598;8	69765;0;0;51;
$GPXUP;3631;08:23:40;0;50	05611;8	69764;0;0;53;
$GPXUP;3631;08:23:41;0;50	05624;8	69762;0;0;53;
$GPXUP;3631;08:23:42;0;50	05637;8	69761;0;0;52;
$GPXUP;3631;08:23:43;0;50	0565;8	69763;0;0;50;
$GPXUP;3631;08:23:44;0;50	05662;8	69764;0;0;47;
$GPXUP;3631;08:23:45;0;50	05674;8	69761;0;0;50;
$GPXUP;3631;08:23:46;0;50	05685;8	69752;0;0;55;
$GPXUP;3631;08:23:47;0;50	05696;8	69737;0;0;58;
$GPXUP;3631;08:23:48;0;50	05707;8	69721;0;0;58;
$GPXUP;3631;08:23:49;0;50	05718;8	69708;0;0;58;
$GPXUP;3631;08:23:50;0;50	0573;8	69699;0;0;53;
$GPXUP;3631;08:23:51;0;50	05743;8	69692;0;0;53;
$GPXUP;3631;08:23:52;0;50	05756;8	69687;0;0;53;
$GPXUP;3631;08:23:53;0;50	05768;8	69682;0;0;52;
$GPXUP;3631;08:23:54;0;50	0578;8	69673;0;0;56;
$GPXUP;3631;08:23:55;0;50	05792;8	69662;0;0;57;
$GPXUP;3631;08:23:56;0;50	05804;8	69651;0;0;58;
$GPXUP;3631;08:23:57;0;50	05818;8	69644;0;0;55;
$GPXUP;3631;08:23:58;0;50	05832;8	69641;0;0;52;
$GPXUP;3631;08:23:59;0;50	05844;8	69642;0;0;53;
$GPXUP;3631;08:24:00;0;50	05857;8	69645;0;0;52;
$GPXUP;3631;08:24:01;0;50	0587;8	69648;0;0;51;
$GPXUP;3631;08:24:02;0;50	05882;8	69652;0;0;54;
$GPXUP;3631;08:24:03;0;50	05896;8	69652;0;0;56;
$GPXUP;3631;08:24:04;0;50	05908;8	69645;0;0;57;
$GPXUP;3631;08:24:05;0;50	05922;8	69637;0;0;56;
$GPXUP;3631;08:24:06;0;50	05934;8	69627;0;0;54;
$GPXUP;3631;08:24:07;0;50	05944;8	69612;0;0;59;
$GPXUP;3631;08:24:08;0;50	05954;8	69595;0;0;58;
$GPXUP;3631;08:24:09;0;50	05966;8	69582;0;0;59;
$GPXUP;3631;08:24:10;0;50	0598;8	69574;0;0;57;
$GPXUP;3631;08:24:11;0;50	05993;8	69565;0;0;56;
$GPXUP;3631;08:24:12;0;50	06007;8	69558;0;0;57;
$GPXUP;3631;08:24:13;0;50	0602;8	69555;0;0;54;
$GPXUP;3631;08:24:14;0;50	06034;8	69555;0;0;51;
$GPXUP;3631;08:24:15;0;50	06046;8	69555;0;0;50;
$GPXUP;3631;08:24:16;0;50	06059;8	69551;0;0;51;
$GPXUP;3631;08:24:17;0;50	06071;8	69544;0;0;53;
$GPXUP;3631;08:24:18;0;50	06082;8	69535;0;0;53;
$GPXUP;3631;08:24:19;0;50	06094;8	69527;0;0;45;
$GPXUP;3631;08:24:20;0;50	06102;8	69516;0;0;49;
$GPXUP;3631;08:24:21;0;50	0611;8	69502;0;0;54;
$GPXUP;3631;08:24:22;0;50	0612;8	6949;0;0;52;
$GPXUP;3631;08:24:23;0;50	06131;8	69482;0;0;50;
$GPXUP;3631;08:24:24;0;50	06144;8	69477;0;0;52;
$GPXUP;3631;08:24:25;0;50	06157;8	69472;0;0;53;
$GPXUP;3631;08:24:26;0;50	06171;8	69466;0;0;61;
$GPXUP;3631;08:24:27;0;50	06186;8	69456;0;0;61;
$GPXUP;3631;08:24:28;0;50	06199;8	69447;0;0;57;
$GPXUP;3631;08:24:29;0;50	06212;8	69439;0;0;55;
$GPXUP;3631;08:24:30;0;50	06225;8	69436;0;0;50;
$GPXUP;3631;08:24:31;0;50	06238;8	69436;0;0;51;
$GPXUP;3631;08:24:32;0;50	06251;8	69439;0;0;49;
$GPXUP;3631;08:24:33;0;50	06263;8	69441;0;0;49;
$GPXUP;3631;08:24:34;0;50	06274;8	69438;0;0;47;
$GPXUP;3631;08:24:35;0;50	06285;8	69434;0;0;46;
$GPXUP;3631;08:24:36;0;50	06297;8	6943;0;0;48;
$GPXUP;3631;08:24:37;0;50	06308;8	69424;0;0;49;
$GPXUP;3631;08:24:38;0;50	0632;8	69416;0;0;52;
$GPXUP;3631;08:24:39;0;50	06332;8	69408;0;0;54;
$GPXUP;3631;08:24:40;0;50	06345;8	69402;0;0;54;
$GPXUP;3631;08:24:41;0;50	06359;8	69402;0;0;53;
$GPXUP;3631;08:24:42;0;50	06371;8	69402;0;0;49;
$GPXUP;3631;08:24:43;0;50	06384;8	69402;0;0;49;
$GPXUP;3631;08:24:44;0;50	06395;8	69398;0;0;50;
$GPXUP;3631;08:24:45;0;50	06406;8	69386;0;0;55;
$GPXUP;3631;08:24:46;0;50	06415;8	69369;0;0;57;
$GPXUP;3631;08:24:47;0;50	06422;8	69349;0;0;61;
$GPXUP;3631;08:24:48;0;50	0643;8	69328;0;0;61;
$GPXUP;3631;08:24:49;0;50	06441;8	69314;0;0;53;
$GPXUP;3631;08:24:50;0;50	06454;8	69308;0;0;53;
$GPXUP;3631;08:24:51;0;50	06467;8	69307;0;0;54;
$GPXUP;3631;08:24:52;0;50	0648;8	69309;0;0;52;
$GPXUP;3631;08:24:53;0;50	06493;8	69313;0;0;51;
$GPXUP;3631;08:24:54;0;50	06505;8	6932;0;0;49;
$GPXUP;3631;08:24:55;0;50	06517;8	69328;0;0;52;
$GPXUP;3631;08:24:56;0;50	06529;8	69332;0;0;51;
$GPXUP;3631;08:24:57;0;50	06541;8	69336;0;0;47;
$GPXUP;3631;08:24:58;0;50	06552;8	6934;0;0;45;
$GPXUP;3631;08:24:59;0;50	06562;8	69344;0;0;46;
$GPXUP;3631;08:25:00;0;50	06574;8	69348;0;0;49;
$GPXUP;3631;08:25:01;0;50	06586;8	69349;0;0;49;
$GPXUP;3631;08:25:02;0;50	06598;8	69349;0;0;51;
$GPXUP;3631;08:25:03;0;50	06611;8	69347;0;0;52;
$GPXUP;3631;08:25:04;0;50	06624;8	69346;0;0;51;
$GPXUP;3631;08:25:05;0;50	06637;8	69348;0;0;50;
$GPXUP;3631;08:25:06;0;50	06649;8	69352;0;0;49;
$GPXUP;3631;08:25:07;0;50	06661;8	69359;0;0;50;
$GPXUP;3631;08:25:08;0;50	06673;8	69364;0;0;50;
$GPXUP;3631;08:25:09;0;50	06685;8	6937;0;0;51;
$GPXUP;3631;08:25:10;0;50	06697;8	69378;0;0;52;
$GPXUP;3631;08:25:11;0;50	06709;8	69386;0;0;51;
$GPXUP;3631;08:25:12;0;50	0672;8	69396;0;0;50;
$GPXUP;3631;08:25:13;0;50	0673;8	69407;0;0;48;
$GPXUP;3631;08:25:14;0;50	06741;8	69414;0;0;48;
$GPXUP;3631;08:25:15;0;50	06753;8	69418;0;0;47;
$GPXUP;3631;08:25:16;0;50	06764;8	69418;0;0;48;
$GPXUP;3631;08:25:17;0;50	06777;8	69415;0;0;51;
$GPXUP;3631;08:25:18;0;50	06788;8	69405;0;0;54;
$GPXUP;3631;08:25:19;0;50	06797;8	69388;0;0;61;
$GPXUP;3631;08:25:20;0;50	06802;8	69365;0;0;65;
$GPXUP;3631;08:25:21;0;50	06806;8	6934;0;0;63;
$GPXUP;3631;08:25:22;0;50	06808;8	69317;0;0;57;
$GPXUP;3631;08:25:23;0;50	06808;8	69294;0;0;56;
$GPXUP;3631;08:25:24;0;50	06809;8	69272;0;0;55;
$GPXUP;3631;08:25:25;0;50	06812;8	69252;0;0;54;
$GPXUP;3631;08:25:26;0;50	06816;8	69232;0;0;54;
$GPXUP;3631;08:25:27;0;50	06821;8	69212;0;0;54;
$GPXUP;3631;08:25:28;0;50	06824;8	69191;0;0;59;
$GPXUP;3631;08:25:29;0;50	06821;8	69167;0;0;64;
$GPXUP;3631;08:25:30;0;50	06815;8	69143;0;0;68;
$GPXUP;3631;08:25:31;0;50	06806;8	69119;0;0;70;
$GPXUP;3631;08:25:32;0;50	06797;8	69096;0;0;68;
$GPXUP;3631;08:25:33;0;50	06793;8	69072;0;0;62;
$GPXUP;3631;08:25:34;0;50	06794;8	69048;0;0;61;
$GPXUP;3631;08:25:35;0;50	06798;8	69025;0;0;61;
$GPXUP;3631;08:25:36;0;50	06803;8	69003;0;0;63;
$GPXUP;3631;08:25:37;0;50	06811;8	68981;0;0;63;
$GPXUP;3631;08:25:38;0;50	0682;8	68961;0;0;63;
$GPXUP;3631;08:25:39;0;50	06832;8	68945;0;0;59;
$GPXUP;3631;08:25:40;0;50	06843;8	68931;0;0;62;
$GPXUP;3631;08:25:41;0;50	06853;8	6891;0;0;67;
$GPXUP;3631;08:25:42;0;50	06864;8	6889;0;0;67;
$GPXUP;3631;08:25:43;0;50	06875;8	6887;0;0;67;
$GPXUP;3631;08:25:44;0;50	06887;8	68853;0;0;66;
$GPXUP;3631;08:25:45;0;50	06901;8	68846;0;0;57;
$GPXUP;3631;08:25:46;0;50	06915;8	68848;0;0;54;
$GPXUP;3631;08:25:47;0;50	06929;8	68852;0;0;54;
$GPXUP;3631;08:25:48;0;50	06942;8	68857;0;0;54;
$GPXUP;3631;08:25:49;0;50	06955;8	68861;0;0;52;
$GPXUP;3631;08:25:50;0;50	06968;8	68865;0;0;51;
$GPXUP;3631;08:25:51;0;50	06981;8	68868;0;0;53;
$GPXUP;3631;08:25:52;0;50	06994;8	68871;0;0;56;
$GPXUP;3631;08:25:53;0;50	07008;8	68875;0;0;58;
$GPXUP;3631;08:25:54;0;50	07022;8	6888;0;0;58;
$GPXUP;3631;08:25:55;0;50	07036;8	68884;0;0;56;
$GPXUP;3631;08:25:56;0;50	0705;8	68888;0;0;55;
$GPXUP;3631;08:25:57;0;50	07064;8	68892;0;0;55;
$GPXUP;3631;08:25:58;0;50	07077;8	68896;0;0;55;
$GPXUP;3631;08:25:59;0;50	0709;8	68895;0;0;58;
$GPXUP;3631;08:26:00;0;50	07105;8	68892;0;0;55;
$GPXUP;3631;08:26:01;0;50	07118;8	68895;0;0;52;
$GPXUP;3631;08:26:02;0;50	0713;8	68902;0;0;52;
$GPXUP;3631;08:26:03;0;50	07143;8	6891;0;0;55;
$GPXUP;3631;08:26:04;0;50	07155;8	68918;0;0;53;
$GPXUP;3631;08:26:05;0;50	07168;8	68925;0;0;58;
$GPXUP;3631;08:26:06;0;50	07182;8	6893;0;0;57;
$GPXUP;3631;08:26:07;0;50	07194;8	68939;0;0;54;
$GPXUP;3631;08:26:08;0;50	07205;8	68951;0;0;53;
$GPXUP;3631;08:26:09;0;50	07216;8	68962;0;0;54;
$GPXUP;3631;08:26:10;0;50	07226;8	68978;0;0;55;
$GPXUP;3631;08:26:11;0;50	07235;8	68995;0;0;56;
$GPXUP;3631;08:26:12;0;50	07245;8	69011;0;0;56;
$GPXUP;3631;08:26:13;0;50	07254;8	69026;0;0;54;
$GPXUP;3631;08:26:14;0;50	07264;8	69039;0;0;55;
$GPXUP;3631;08:26:15;0;50	07276;8	6905;0;0;55;
$GPXUP;3631;08:26:16;0;50	07289;8	69057;0;0;59;
$GPXUP;3631;08:26:17;0;50	07305;8	69061;0;0;60;
$GPXUP;3631;08:26:18;0;50	0732;8	69063;0;0;59;
$GPXUP;3631;08:26:19;0;50	07334;8	69067;0;0;57;
$GPXUP;3631;08:26:20;0;50	07348;8	69073;0;0;55;
$GPXUP;3631;08:26:21;0;50	07361;8	69079;0;0;55;
$GPXUP;3631;08:26:22;0;50	07374;8	69085;0;0;55;
$GPXUP;3631;08:26:23;0;50	07388;8	69087;0;0;57;
$GPXUP;3631;08:26:24;0;50	07402;8	69086;0;0;57;
$GPXUP;3631;08:26:25;0;50	07416;8	69088;0;0;54;
$GPXUP;3631;08:26:26;0;50	07429;8	69094;0;0;53;
$GPXUP;3631;08:26:27;0;50	07442;8	691;0;0;53;
$GPXUP;3631;08:26:28;0;50	07454;8	69104;0;0;54;
$GPXUP;3631;08:26:29;0;50	07468;8	69108;0;0;52;
$GPXUP;3631;08:26:30;0;50	0748;8	69113;0;0;53;
$GPXUP;3631;08:26:31;0;50	07493;8	6912;0;0;55;
$GPXUP;3631;08:26:32;0;50	07505;8	69128;0;0;53;
$GPXUP;3631;08:26:33;0;50	07516;8	6914;0;0;55;
$GPXUP;3631;08:26:34;0;50	07526;8	69154;0;0;54;
$GPXUP;3631;08:26:35;0;50	07537;8	69165;0;0;51;
$GPXUP;3631;08:26:36;0;50	0755;8	69171;0;0;53;
$GPXUP;3631;08:26:37;0;50	07563;8	6917;0;0;53;
$GPXUP;3631;08:26:38;0;50	07575;8	69165;0;0;54;
$GPXUP;3631;08:26:39;0;50	07587;8	69155;0;0;54;
$GPXUP;3631;08:26:40;0;50	07599;8	69145;0;0;53;
$GPXUP;3631;08:26:41;0;50	07611;8	69134;0;0;56;
$GPXUP;3631;08:26:42;0;50	07624;8	69124;0;0;56;
$GPXUP;3631;08:26:43;0;50	07636;8	69115;0;0;58;
$GPXUP;3631;08:26:44;0;50	0765;8	69108;0;0;57;
$GPXUP;3631;08:26:45;0;50	07664;8	69102;0;0;55;
$GPXUP;3631;08:26:46;0;50	07678;8	691;0;0;52;
$GPXUP;3631;08:26:47;0;50	0769;8	69098;0;0;52;
$GPXUP;3631;08:26:48;0;50	07704;8	69097;0;0;58;
$GPXUP;3631;08:26:49;0;50	07719;8	69091;0;0;61;
$GPXUP;3631;08:26:50;0;50	07734;8	69087;0;0;58;
$GPXUP;3631;08:26:51;0;50	07748;8	69088;0;0;56;
$GPXUP;3631;08:26:52;0;50	07762;8	69091;0;0;55;
$GPXUP;3631;08:26:53;0;50	07775;8	69097;0;0;55;
$GPXUP;3631;08:26:54;0;50	07788;8	69104;0;0;55;
$GPXUP;3631;08:26:55;0;50	07801;8	69111;0;0;55;
$GPXUP;3631;08:26:56;0;50	07815;8	69114;0;0;55;
$GPXUP;3631;08:26:57;0;50	07828;8	69111;0;0;57;
$GPXUP;3631;08:26:58;0;50	07842;8	69107;0;0;58;
$GPXUP;3631;08:26:59;0;50	07856;8	69102;0;0;57;
$GPXUP;3631;08:27:00;0;50	0787;8	691;0;0;57;
$GPXUP;3631;08:27:01;0;50	07885;8	69104;0;0;58;
$GPXUP;3631;08:27:02;0;50	07899;8	69106;0;0;57;
$GPXUP;3631;08:27:03;0;50	07913;8	69101;0;0;60;
$GPXUP;3631;08:27:04;0;50	07926;8	69091;0;0;57;
$GPXUP;3631;08:27:05;0;50	07939;8	69086;0;0;54;
$GPXUP;3631;08:27:06;0;50	07953;8	69087;0;0;54;
$GPXUP;3631;08:27:07;0;50	07967;8	6909;0;0;55;
$GPXUP;3631;08:27:08;0;50	07981;8	69091;0;0;55;
$GPXUP;3631;08:27:09;0;50	07994;8	69094;0;0;55;
$GPXUP;3631;08:27:10;0;50	08008;8	69093;0;0;56;
$GPXUP;3631;08:27:11;0;50	08021;8	69084;0;0;59;
$GPXUP;3631;08:27:12;0;50	08034;8	69076;0;0;59;
$GPXUP;3631;08:27:13;0;50	08048;8	69074;0;0;56;
$GPXUP;3631;08:27:14;0;50	08062;8	69078;0;0;56;
$GPXUP;3631;08:27:15;0;50	08075;8	69084;0;0;54;
$GPXUP;3631;08:27:16;0;50	08088;8	6909;0;0;54;
[truncated: 549 more rows]
