# Supplementary material for: Pigeon Navigation: Different Routes Lead to Frankfurt
Source: PLoS One. 2014 Nov 12;9(11):e112439. doi: 10.1371/journal.pone.0112439 (PMC4229201; doi:10.1371/journal.pone.0112439)
Supplement: File S4 — Files containing the original track data and a ‘Read me’ explaining the data format. (ZIP) [file pone.0112439.s004.zip › S-GH/090731xup06_233.log]

$GPXUP;3631;07:31:59;0;49	93582;8	58518;0;0;0;
$GPXUP;3631;07:32:00;0;49	93583;8	58519;0;0;8;
$GPXUP;3631;07:32:01;0;49	93584;8	58517;0;0;6;
$GPXUP;3631;07:32:02;0;49	93585;8	58517;0;0;2;
$GPXUP;3631;07:32:03;0;49	93585;8	58517;0;0;3;
$GPXUP;3631;07:32:04;0;49	93586;8	58518;0;0;2;
$GPXUP;3631;07:32:05;0;49	93585;8	58519;0;0;2;
$GPXUP;3631;07:32:06;0;49	93585;8	5852;0;0;6;
$GPXUP;3631;07:32:07;0;49	93584;8	58527;0;0;25;
$GPXUP;3631;07:32:08;0;49	93584;8	5854;0;0;35;
$GPXUP;3631;07:32:09;0;49	93585;8	58554;0;0;37;
$GPXUP;3631;07:32:10;0;49	9359;8	58566;0;0;36;
$GPXUP;3631;07:32:11;0;49	93598;8	58575;0;0;38;
$GPXUP;3631;07:32:12;0;49	93606;8	58583;0;0;38;
$GPXUP;3631;07:32:13;0;49	93612;8	58594;0;0;40;
$GPXUP;3631;07:32:14;0;49	93617;8	58608;0;0;41;
$GPXUP;3631;07:32:15;0;49	93624;8	58618;0;0;39;
$GPXUP;3631;07:32:16;0;49	93634;8	58624;0;0;44;
$GPXUP;3631;07:32:17;0;49	93644;8	5863;0;0;42;
$GPXUP;3631;07:32:18;0;49	93652;8	58641;0;0;42;
$GPXUP;3631;07:32:19;0;49	93656;8	58656;0;0;43;
$GPXUP;3631;07:32:20;0;49	93656;8	58672;0;0;41;
$GPXUP;3631;07:32:21;0;49	93651;8	58688;0;0;43;
$GPXUP;3631;07:32:22;0;49	93638;8	587;0;0;51;
$GPXUP;3631;07:32:23;0;49	93625;8	58707;0;0;52;
$GPXUP;3631;07:32:24;0;49	93609;8	58707;0;0;56;
$GPXUP;3631;07:32:25;0;49	93591;8	58701;0;0;63;
$GPXUP;3631;07:32:26;0;49	93574;8	58697;0;0;67;
$GPXUP;3631;07:32:27;0;49	93557;8	58698;0;0;68;
$GPXUP;3631;07:32:28;0;49	93544;8	58705;0;0;55;
$GPXUP;3631;07:32:29;0;49	93538;8	58721;0;0;37;
$GPXUP;3631;07:32:30;0;49	93538;8	58744;0;0;47;
$GPXUP;3631;07:32:31;0;49	93532;8	58762;0;0;51;
$GPXUP;3631;07:32:32;0;49	93524;8	58779;0;0;55;
$GPXUP;3631;07:32:33;0;49	93512;8	58793;0;0;59;
$GPXUP;3631;07:32:34;0;49	93501;8	58808;0;0;59;
$GPXUP;3631;07:32:35;0;49	93492;8	58826;0;0;55;
$GPXUP;3631;07:32:36;0;49	93489;8	58845;0;0;47;
$GPXUP;3631;07:32:37;0;49	93493;8	58862;0;0;35;
$GPXUP;3631;07:32:38;0;49	93503;8	58871;0;0;34;
$GPXUP;3631;07:32:39;0;49	93516;8	58874;0;0;42;
$GPXUP;3631;07:32:40;0;49	93528;8	58878;0;0;44;
$GPXUP;3631;07:32:41;0;49	9354;8	58883;0;0;45;
$GPXUP;3631;07:32:42;0;49	93552;8	58882;0;0;50;
$GPXUP;3631;07:32:43;0;49	93564;8	58873;0;0;53;
$GPXUP;3631;07:32:44;0;49	93572;8	58854;0;0;53;
$GPXUP;3631;07:32:45;0;49	93574;8	58828;0;0;60;
$GPXUP;3631;07:32:46;0;49	93572;8	588;0;0;66;
$GPXUP;3631;07:32:47;0;49	93567;8	58772;0;0;69;
$GPXUP;3631;07:32:48;0;49	93559;8	58746;0;0;72;
$GPXUP;3631;07:32:49;0;49	93546;8	58724;0;0;73;
$GPXUP;3631;07:32:50;0;49	93532;8	58706;0;0;75;
$GPXUP;3631;07:32:51;0;49	93516;8	58688;0;0;76;
$GPXUP;3631;07:32:52;0;49	93501;8	5867;0;0;75;
$GPXUP;3631;07:32:53;0;49	93488;8	58648;0;0;73;
$GPXUP;3631;07:32:54;0;49	93479;8	58625;0;0;69;
$GPXUP;3631;07:32:55;0;49	93478;8	58603;0;0;51;
$GPXUP;3631;07:32:56;0;49	93487;8	58586;0;0;44;
$GPXUP;3631;07:32:57;0;49	93502;8	58573;0;0;57;
$GPXUP;3631;07:32:58;0;49	93515;8	58558;0;0;59;
$GPXUP;3631;07:32:59;0;49	93526;8	58543;0;0;51;
$GPXUP;3631;07:33:00;0;49	93538;8	58535;0;0;48;
$GPXUP;3631;07:33:01;0;49	93551;8	58538;0;0;46;
$GPXUP;3631;07:33:02;0;49	93562;8	58546;0;0;44;
$GPXUP;3631;07:33:03;0;49	9357;8	58558;0;0;43;
$GPXUP;3631;07:33:04;0;49	93574;8	58574;0;0;43;
$GPXUP;3631;07:33:05;0;49	93575;8	58593;0;0;47;
$GPXUP;3631;07:33:06;0;49	93574;8	58612;0;0;50;
$GPXUP;3631;07:33:07;0;49	93572;8	58632;0;0;52;
$GPXUP;3631;07:33:08;0;49	93568;8	58653;0;0;54;
$GPXUP;3631;07:33:09;0;49	93562;8	58672;0;0;55;
$GPXUP;3631;07:33:10;0;49	93552;8	58689;0;0;60;
$GPXUP;3631;07:33:11;0;49	93538;8	58701;0;0;61;
$GPXUP;3631;07:33:12;0;49	93522;8	58712;0;0;66;
$GPXUP;3631;07:33:13;0;49	93508;8	58724;0;0;65;
$GPXUP;3631;07:33:14;0;49	93496;8	58741;0;0;62;
$GPXUP;3631;07:33:15;0;49	93487;8	58762;0;0;62;
$GPXUP;3631;07:33:16;0;49	93484;8	58784;0;0;55;
$GPXUP;3631;07:33:17;0;49	93485;8	58804;0;0;50;
$GPXUP;3631;07:33:18;0;49	93494;8	58816;0;0;42;
$GPXUP;3631;07:33:19;0;49	93503;8	58826;0;0;41;
$GPXUP;3631;07:33:20;0;49	93512;8	58835;0;0;40;
$GPXUP;3631;07:33:21;0;49	9352;8	58846;0;0;39;
$GPXUP;3631;07:33:22;0;49	93528;8	58855;0;0;41;
$GPXUP;3631;07:33:23;0;49	93538;8	5886;0;0;47;
$GPXUP;3631;07:33:24;0;49	93551;8	58864;0;0;50;
$GPXUP;3631;07:33:25;0;49	93562;8	5887;0;0;47;
$GPXUP;3631;07:33:26;0;49	93572;8	58879;0;0;43;
$GPXUP;3631;07:33:27;0;49	93576;8	58894;0;0;39;
$GPXUP;3631;07:33:28;0;49	93574;8	58914;0;0;45;
$GPXUP;3631;07:33:29;0;49	93566;8	58937;0;0;56;
$GPXUP;3631;07:33:30;0;49	93558;8	58958;0;0;61;
$GPXUP;3631;07:33:31;0;49	93549;8	58978;0;0;59;
$GPXUP;3631;07:33:32;0;49	93544;8	58998;0;0;50;
$GPXUP;3631;07:33:33;0;49	93546;8	59016;0;0;47;
$GPXUP;3631;07:33:34;0;49	93554;8	5903;0;0;47;
$GPXUP;3631;07:33:35;0;49	93563;8	59042;0;0;48;
$GPXUP;3631;07:33:36;0;49	93571;8	59056;0;0;49;
$GPXUP;3631;07:33:37;0;49	9358;8	59069;0;0;50;
$GPXUP;3631;07:33:38;0;49	93591;8	59079;0;0;50;
$GPXUP;3631;07:33:39;0;49	93603;8	59084;0;0;47;
$GPXUP;3631;07:33:40;0;49	93614;8	59087;0;0;46;
$GPXUP;3631;07:33:41;0;49	93626;8	59091;0;0;46;
$GPXUP;3631;07:33:42;0;49	93636;8	591;0;0;45;
$GPXUP;3631;07:33:43;0;49	93644;8	59111;0;0;44;
$GPXUP;3631;07:33:44;0;49	93652;8	59124;0;0;45;
$GPXUP;3631;07:33:45;0;49	93658;8	59138;0;0;44;
$GPXUP;3631;07:33:46;0;49	93664;8	59151;0;0;42;
$GPXUP;3631;07:33:47;0;49	93672;8	59161;0;0;41;
$GPXUP;3631;07:33:48;0;49	93682;8	59166;0;0;42;
$GPXUP;3631;07:33:49;0;49	93693;8	59166;0;0;43;
$GPXUP;3631;07:33:50;0;49	93704;8	59164;0;0;42;
$GPXUP;3631;07:33:51;0;49	93714;8	5916;0;0;43;
$GPXUP;3631;07:33:52;0;49	93725;8	59155;0;0;45;
$GPXUP;3631;07:33:53;0;49	93736;8	59151;0;0;45;
$GPXUP;3631;07:33:54;0;49	93746;8	59145;0;0;47;
$GPXUP;3631;07:33:55;0;49	93755;8	59132;0;0;47;
$GPXUP;3631;07:33:56;0;49	93757;8	59108;0;0;55;
$GPXUP;3631;07:33:57;0;49	93752;8	59079;0;0;64;
$GPXUP;3631;07:33:58;0;49	93742;8	59051;0;0;70;
$GPXUP;3631;07:33:59;0;49	93733;8	59026;0;0;70;
$GPXUP;3631;07:34:00;0;49	93724;8	59;0;0;69;
$GPXUP;3631;07:34:01;0;49	93715;8	58976;0;0;69;
$GPXUP;3631;07:34:02;0;49	93706;8	58952;0;0;70;
$GPXUP;3631;07:34:03;0;49	93696;8	58928;0;0;74;
$GPXUP;3631;07:34:04;0;49	93682;8	5891;0;0;68;
$GPXUP;3631;07:34:05;0;49	93665;8	58905;0;0;58;
$GPXUP;3631;07:34:06;0;49	93643;8	58914;0;0;70;
$GPXUP;3631;07:34:07;0;49	93624;8	58924;0;0;73;
$GPXUP;3631;07:34:08;0;49	93605;8	58934;0;0;69;
$GPXUP;3631;07:34:09;0;49	9359;8	58949;0;0;67;
$GPXUP;3631;07:34:10;0;49	93579;8	58969;0;0;64;
$GPXUP;3631;07:34:11;0;49	93574;8	58991;0;0;57;
$GPXUP;3631;07:34:12;0;49	93576;8	59011;0;0;48;
$GPXUP;3631;07:34:13;0;49	93584;8	59027;0;0;40;
$GPXUP;3631;07:34:14;0;49	93596;8	59032;0;0;36;
$GPXUP;3631;07:34:15;0;49	93608;8	59033;0;0;43;
$GPXUP;3631;07:34:16;0;49	93621;8	59026;0;0;51;
$GPXUP;3631;07:34:17;0;49	93631;8	59008;0;0;55;
$GPXUP;3631;07:34:18;0;49	93633;8	58981;0;0;56;
$GPXUP;3631;07:34:19;0;49	9363;8	5895;0;0;69;
$GPXUP;3631;07:34:20;0;49	93627;8	5892;0;0;71;
$GPXUP;3631;07:34:21;0;49	93626;8	5889;0;0;71;
$GPXUP;3631;07:34:22;0;49	93627;8	58861;0;0;74;
$GPXUP;3631;07:34:23;0;49	93628;8	58831;0;0;75;
$GPXUP;3631;07:34:24;0;49	93628;8	58801;0;0;76;
$GPXUP;3631;07:34:25;0;49	93623;8	58771;0;0;83;
$GPXUP;3631;07:34:26;0;49	93613;8	58742;0;0;85;
$GPXUP;3631;07:34:27;0;49	93598;8	5872;0;0;81;
$GPXUP;3631;07:34:28;0;49	93579;8	58707;0;0;82;
$GPXUP;3631;07:34:29;0;49	9356;8	58691;0;0;82;
$GPXUP;3631;07:34:30;0;49	93541;8	58678;0;0;80;
$GPXUP;3631;07:34:31;0;49	93522;8	58668;0;0;81;
$GPXUP;3631;07:34:32;0;49	93501;8	58664;0;0;76;
$GPXUP;3631;07:34:33;0;49	93482;8	58668;0;0;72;
$GPXUP;3631;07:34:34;0;49	93466;8	5868;0;0;70;
$GPXUP;3631;07:34:35;0;49	93454;8	58699;0;0;66;
$GPXUP;3631;07:34:36;0;49	93448;8	58722;0;0;61;
$GPXUP;3631;07:34:37;0;49	93446;8	58744;0;0;56;
$GPXUP;3631;07:34:38;0;49	93444;8	58766;0;0;52;
$GPXUP;3631;07:34:39;0;49	9344;8	58785;0;0;51;
$GPXUP;3631;07:34:40;0;49	93436;8	58804;0;0;48;
$GPXUP;3631;07:34:41;0;49	93434;8	58822;0;0;47;
$GPXUP;3631;07:34:42;0;49	93434;8	5884;0;0;44;
$GPXUP;3631;07:34:43;0;49	93437;8	58856;0;0;37;
$GPXUP;3631;07:34:44;0;49	93443;8	58866;0;0;31;
$GPXUP;3631;07:34:45;0;49	93454;8	58869;0;0;39;
$GPXUP;3631;07:34:46;0;49	93466;8	58865;0;0;44;
$GPXUP;3631;07:34:47;0;49	93478;8	58863;0;0;43;
$GPXUP;3631;07:34:48;0;49	93488;8	58868;0;0;42;
$GPXUP;3631;07:34:49;0;49	93494;8	5888;0;0;34;
$GPXUP;3631;07:34:50;0;49	93493;8	58899;0;0;43;
$GPXUP;3631;07:34:51;0;49	93488;8	58923;0;0;52;
$GPXUP;3631;07:34:52;0;49	93482;8	58944;0;0;54;
$GPXUP;3631;07:34:53;0;49	93473;8	58963;0;0;57;
$GPXUP;3631;07:34:54;0;49	93462;8	58981;0;0;59;
$GPXUP;3631;07:34:55;0;49	93452;8	59;0;0;61;
$GPXUP;3631;07:34:56;0;49	93441;8	59021;0;0;65;
$GPXUP;3631;07:34:57;0;49	93433;8	59043;0;0;63;
$GPXUP;3631;07:34:58;0;49	93428;8	59066;0;0;58;
$GPXUP;3631;07:34:59;0;49	93426;8	59088;0;0;55;
$GPXUP;3631;07:35:00;0;49	93428;8	59108;0;0;50;
$GPXUP;3631;07:35:01;0;49	93434;8	59125;0;0;47;
$GPXUP;3631;07:35:02;0;49	93444;8	59138;0;0;48;
$GPXUP;3631;07:35:03;0;49	93456;8	59146;0;0;48;
$GPXUP;3631;07:35:04;0;49	93468;8	59152;0;0;45;
$GPXUP;3631;07:35:05;0;49	93478;8	59158;0;0;43;
$GPXUP;3631;07:35:06;0;49	93487;8	59167;0;0;42;
$GPXUP;3631;07:35:07;0;49	93493;8	59181;0;0;43;
$GPXUP;3631;07:35:08;0;49	93494;8	59199;0;0;44;
$GPXUP;3631;07:35:09;0;49	93488;8	59218;0;0;49;
$GPXUP;3631;07:35:10;0;49	93486;8	59238;0;0;50;
$GPXUP;3631;07:35:11;0;49	93488;8	59257;0;0;50;
$GPXUP;3631;07:35:12;0;49	93493;8	59274;0;0;48;
$GPXUP;3631;07:35:13;0;49	93501;8	59286;0;0;45;
$GPXUP;3631;07:35:14;0;49	9351;8	59298;0;0;47;
$GPXUP;3631;07:35:15;0;49	93516;8	59311;0;0;46;
$GPXUP;3631;07:35:16;0;49	9352;8	59328;0;0;45;
$GPXUP;3631;07:35:17;0;49	9352;8	59346;0;0;49;
$GPXUP;3631;07:35:18;0;49	93516;8	59366;0;0;54;
$GPXUP;3631;07:35:19;0;49	93512;8	59388;0;0;57;
$GPXUP;3631;07:35:20;0;49	93508;8	59409;0;0;56;
$GPXUP;3631;07:35:21;0;49	93505;8	5943;0;0;54;
$GPXUP;3631;07:35:22;0;49	93503;8	5945;0;0;48;
$GPXUP;3631;07:35:23;0;49	93506;8	59466;0;0;38;
$GPXUP;3631;07:35:24;0;49	93515;8	59475;0;0;36;
$GPXUP;3631;07:35:25;0;49	93528;8	5948;0;0;48;
$GPXUP;3631;07:35:26;0;49	93541;8	59483;0;0;46;
$GPXUP;3631;07:35:27;0;49	93554;8	59482;0;0;48;
$GPXUP;3631;07:35:28;0;49	93566;8	59478;0;0;48;
$GPXUP;3631;07:35:29;0;49	93577;8	5947;0;0;47;
$GPXUP;3631;07:35:30;0;49	93588;8	5946;0;0;49;
$GPXUP;3631;07:35:31;0;49	93597;8	59446;0;0;50;
$GPXUP;3631;07:35:32;0;49	93607;8	59434;0;0;47;
$GPXUP;3631;07:35:33;0;49	93618;8	59427;0;0;48;
$GPXUP;3631;07:35:34;0;49	9363;8	59426;0;0;47;
$GPXUP;3631;07:35:35;0;49	93641;8	59431;0;0;45;
$GPXUP;3631;07:35:36;0;49	9365;8	59441;0;0;46;
$GPXUP;3631;07:35:37;0;49	93659;8	59452;0;0;44;
$GPXUP;3631;07:35:38;0;49	93669;8	59459;0;0;42;
$GPXUP;3631;07:35:39;0;49	93679;8	5946;0;0;43;
$GPXUP;3631;07:35:40;0;49	9369;8	59454;0;0;50;
$GPXUP;3631;07:35:41;0;49	937;8	59439;0;0;53;
$GPXUP;3631;07:35:42;0;49	93709;8	59425;0;0;51;
$GPXUP;3631;07:35:43;0;49	93718;8	59409;0;0;54;
$GPXUP;3631;07:35:44;0;49	93723;8	59387;0;0;60;
$GPXUP;3631;07:35:45;0;49	93724;8	59361;0;0;66;
$GPXUP;3631;07:35:46;0;49	9372;8	59334;0;0;67;
$GPXUP;3631;07:35:47;0;49	9371;8	59308;0;0;69;
$GPXUP;3631;07:35:48;0;49	93697;8	59284;0;0;72;
$GPXUP;3631;07:35:49;0;49	93686;8	59261;0;0;70;
$GPXUP;3631;07:35:50;0;49	93676;8	59238;0;0;68;
$GPXUP;3631;07:35:51;0;49	93669;8	59213;0;0;68;
$GPXUP;3631;07:35:52;0;49	93666;8	59188;0;0;64;
$GPXUP;3631;07:35:53;0;49	93668;8	59165;0;0;56;
$GPXUP;3631;07:35:54;0;49	93678;8	59145;0;0;58;
$GPXUP;3631;07:35:55;0;49	9369;8	59132;0;0;53;
$GPXUP;3631;07:35:56;0;49	93704;8	59126;0;0;54;
$GPXUP;3631;07:35:57;0;49	93718;8	59126;0;0;52;
$GPXUP;3631;07:35:58;0;49	93731;8	59128;0;0;50;
$GPXUP;3631;07:35:59;0;49	93743;8	59132;0;0;46;
$GPXUP;3631;07:36:00;0;49	93755;8	59134;0;0;47;
$GPXUP;3631;07:36:01;0;49	93767;8	59134;0;0;47;
$GPXUP;3631;07:36:02;0;49	93777;8	59123;0;0;46;
$GPXUP;3631;07:36:03;0;49	93782;8	59096;0;0;61;
$GPXUP;3631;07:36:04;0;49	93781;8	59064;0;0;72;
$GPXUP;3631;07:36:05;0;49	93775;8	59032;0;0;74;
$GPXUP;3631;07:36:06;0;49	93763;8	59005;0;0;73;
$GPXUP;3631;07:36:07;0;49	93746;8	58985;0;0;72;
$GPXUP;3631;07:36:08;0;49	93722;8	58977;0;0;77;
$GPXUP;3631;07:36:09;0;49	937;8	58972;0;0;80;
$GPXUP;3631;07:36:10;0;49	93679;8	5897;0;0;77;
$GPXUP;3631;07:36:11;0;49	9366;8	58974;0;0;73;
$GPXUP;3631;07:36:12;0;49	93642;8	58983;0;0;67;
$GPXUP;3631;07:36:13;0;49	9363;8	58998;0;0;63;
$GPXUP;3631;07:36:14;0;49	93621;8	59018;0;0;58;
$GPXUP;3631;07:36:15;0;49	93616;8	59039;0;0;55;
$GPXUP;3631;07:36:16;0;49	93616;8	59059;0;0;46;
$GPXUP;3631;07:36:17;0;49	93622;8	59075;0;0;41;
$GPXUP;3631;07:36:18;0;49	93632;8	59088;0;0;46;
$GPXUP;3631;07:36:19;0;49	9364;8	59102;0;0;46;
$GPXUP;3631;07:36:20;0;49	93649;8	59113;0;0;38;
$GPXUP;3631;07:36:21;0;49	93659;8	59117;0;0;37;
$GPXUP;3631;07:36:22;0;49	93669;8	59111;0;0;45;
$GPXUP;3631;07:36:23;0;49	93677;8	59094;0;0;48;
$GPXUP;3631;07:36:24;0;49	93677;8	59064;0;0;66;
$GPXUP;3631;07:36:25;0;49	9367;8	59032;0;0;68;
$GPXUP;3631;07:36:26;0;49	93656;8	59006;0;0;71;
$GPXUP;3631;07:36:27;0;49	93637;8	58983;0;0;81;
$GPXUP;3631;07:36:28;0;49	93618;8	58965;0;0;79;
$GPXUP;3631;07:36:29;0;49	93598;8	58956;0;0;72;
$GPXUP;3631;07:36:30;0;49	93579;8	58951;0;0;75;
$GPXUP;3631;07:36:31;0;49	9356;8	58943;0;0;75;
$GPXUP;3631;07:36:32;0;49	93543;8	5893;0;0;76;
$GPXUP;3631;07:36:33;0;49	93525;8	58917;0;0;76;
$GPXUP;3631;07:36:34;0;49	93509;8	58899;0;0;83;
$GPXUP;3631;07:36:35;0;49	93498;8	58876;0;0;78;
$GPXUP;3631;07:36:36;0;49	93495;8	58855;0;0;53;
$GPXUP;3631;07:36:37;0;49	93516;8	58843;0;0;53;
$GPXUP;3631;07:36:38;0;49	93531;8	58844;0;0;57;
$GPXUP;3631;07:36:39;0;49	93544;8	58853;0;0;53;
$GPXUP;3631;07:36:40;0;49	93552;8	58869;0;0;47;
$GPXUP;3631;07:36:41;0;49	93558;8	58888;0;0;50;
$GPXUP;3631;07:36:42;0;49	93561;8	58908;0;0;51;
$GPXUP;3631;07:36:43;0;49	9356;8	58929;0;0;49;
$GPXUP;3631;07:36:44;0;49	93553;8	58947;0;0;47;
$GPXUP;3631;07:36:45;0;49	93537;8	58961;0;0;57;
$GPXUP;3631;07:36:46;0;49	93517;8	58973;0;0;71;
$GPXUP;3631;07:36:47;0;49	93497;8	58981;0;0;71;
$GPXUP;3631;07:36:48;0;49	93479;8	58988;0;0;69;
$GPXUP;3631;07:36:49;0;49	93463;8	58996;0;0;68;
$GPXUP;3631;07:36:50;0;49	93453;8	59016;0;0;70;
$GPXUP;3631;07:36:51;0;49	93449;8	59038;0;0;58;
$GPXUP;3631;07:36:52;0;49	93452;8	59057;0;0;49;
$GPXUP;3631;07:36:53;0;49	93458;8	59074;0;0;42;
$GPXUP;3631;07:36:54;0;49	93466;8	59085;0;0;32;
$GPXUP;3631;07:36:55;0;49	93475;8	59088;0;0;33;
$GPXUP;3631;07:36:56;0;49	93486;8	59086;0;0;37;
$GPXUP;3631;07:36:57;0;49	93495;8	59085;0;0;31;
$GPXUP;3631;07:36:58;0;49	93502;8	5909;0;0;33;
$GPXUP;3631;07:36:59;0;49	93509;8	591;0;0;40;
$GPXUP;3631;07:37:00;0;49	93513;8	59116;0;0;50;
$GPXUP;3631;07:37:01;0;49	93514;8	59136;0;0;54;
$GPXUP;3631;07:37:02;0;49	93511;8	59158;0;0;57;
$GPXUP;3631;07:37:03;0;49	93506;8	59179;0;0;60;
$GPXUP;3631;07:37:04;0;49	93498;8	59201;0;0;63;
$GPXUP;3631;07:37:05;0;49	9349;8	59224;0;0;65;
$GPXUP;3631;07:37:06;0;49	93483;8	59248;0;0;68;
$GPXUP;3631;07:37:07;0;49	93474;8	59271;0;0;70;
$GPXUP;3631;07:37:08;0;49	93465;8	59295;0;0;68;
$GPXUP;3631;07:37:09;0;49	93458;8	59318;0;0;63;
$GPXUP;3631;07:37:10;0;49	93457;8	5934;0;0;56;
$GPXUP;3631;07:37:11;0;49	93464;8	59359;0;0;48;
$GPXUP;3631;07:37:12;0;49	93473;8	59376;0;0;50;
$GPXUP;3631;07:37:13;0;49	93482;8	59392;0;0;49;
$GPXUP;3631;07:37:14;0;49	9349;8	59407;0;0;46;
$GPXUP;3631;07:37:15;0;49	935;8	59419;0;0;44;
$GPXUP;3631;07:37:16;0;49	9351;8	59429;0;0;44;
$GPXUP;3631;07:37:17;0;49	93519;8	59438;0;0;44;
$GPXUP;3631;07:37:18;0;49	9353;8	59446;0;0;45;
$GPXUP;3631;07:37:19;0;49	9354;8	59454;0;0;46;
$GPXUP;3631;07:37:20;0;49	93549;8	59465;0;0;44;
$GPXUP;3631;07:37:21;0;49	93555;8	59478;0;0;41;
$GPXUP;3631;07:37:22;0;49	93557;8	59494;0;0;42;
$GPXUP;3631;07:37:23;0;49	93557;8	59511;0;0;47;
$GPXUP;3631;07:37:24;0;49	93557;8	59529;0;0;47;
$GPXUP;3631;07:37:25;0;49	9356;8	59545;0;0;41;
$GPXUP;3631;07:37:26;0;49	93566;8	59558;0;0;40;
$GPXUP;3631;07:37:27;0;49	93576;8	59565;0;0;40;
$GPXUP;3631;07:37:28;0;49	93586;8	59564;0;0;41;
$GPXUP;3631;07:37:29;0;49	93596;8	59559;0;0;42;
$GPXUP;3631;07:37:30;0;49	93605;8	59548;0;0;48;
$GPXUP;3631;07:37:31;0;49	93612;8	5953;0;0;57;
$GPXUP;3631;07:37:32;0;49	93619;8	59507;0;0;63;
$GPXUP;3631;07:37:33;0;49	93624;8	59482;0;0;66;
$GPXUP;3631;07:37:34;0;49	93624;8	59454;0;0;71;
$GPXUP;3631;07:37:35;0;49	93622;8	59426;0;0;70;
$GPXUP;3631;07:37:36;0;49	9361;8	59402;0;0;73;
$GPXUP;3631;07:37:37;0;49	93595;8	59383;0;0;73;
$GPXUP;3631;07:37:38;0;49	93579;8	59368;0;0;74;
$GPXUP;3631;07:37:39;0;49	93563;8	59353;0;0;74;
$GPXUP;3631;07:37:40;0;49	93548;8	59334;0;0;76;
$GPXUP;3631;07:37:41;0;49	93535;8	59312;0;0;77;
$GPXUP;3631;07:37:42;0;49	93526;8	59286;0;0;75;
$GPXUP;3631;07:37:43;0;49	93522;8	59259;0;0;68;
$GPXUP;3631;07:37:44;0;49	93522;8	59233;0;0;67;
$GPXUP;3631;07:37:45;0;49	93525;8	59208;0;0;60;
$GPXUP;3631;07:37:46;0;49	93531;8	59188;0;0;51;
$GPXUP;3631;07:37:47;0;49	93542;8	59172;0;0;52;
$GPXUP;3631;07:37:48;0;49	93551;8	59155;0;0;58;
$GPXUP;3631;07:37:49;0;49	93557;8	59134;0;0;62;
$GPXUP;3631;07:37:50;0;49	93559;8	59108;0;0;70;
$GPXUP;3631;07:37:51;0;49	93554;8	59081;0;0;68;
$GPXUP;3631;07:37:52;0;49	93541;8	59059;0;0;63;
$GPXUP;3631;07:37:53;0;49	93522;8	59047;0;0;62;
$GPXUP;3631;07:37:54;0;49	935;8	59046;0;0;67;
$GPXUP;3631;07:37:55;0;49	9348;8	59052;0;0;67;
$GPXUP;3631;07:37:56;0;49	93462;8	59057;0;0;66;
$GPXUP;3631;07:37:57;0;49	93445;8	59063;0;0;67;
$GPXUP;3631;07:37:58;0;49	93427;8	59067;0;0;70;
$GPXUP;3631;07:37:59;0;49	93409;8	59067;0;0;71;
$GPXUP;3631;07:38:00;0;49	93392;8	59063;0;0;68;
$GPXUP;3631;07:38:01;0;49	93375;8	5906;0;0;67;
$GPXUP;3631;07:38:02;0;49	93358;8	59054;0;0;67;
$GPXUP;3631;07:38:03;0;49	93342;8	59052;0;0;63;
$GPXUP;3631;07:38:04;0;49	93326;8	59054;0;0;63;
$GPXUP;3631;07:38:05;0;49	93311;8	59057;0;0;63;
$GPXUP;3631;07:38:06;0;49	93296;8	59062;0;0;61;
$GPXUP;3631;07:38:07;0;49	93282;8	59072;0;0;58;
$GPXUP;3631;07:38:08;0;49	93272;8	59086;0;0;53;
$GPXUP;3631;07:38:09;0;49	93264;8	59102;0;0;47;
$GPXUP;3631;07:38:10;0;49	93261;8	59119;0;0;44;
$GPXUP;3631;07:38:11;0;49	9326;8	59135;0;0;41;
$GPXUP;3631;07:38:12;0;49	93262;8	5915;0;0;34;
$GPXUP;3631;07:38:13;0;49	9327;8	59161;0;0;40;
$GPXUP;3631;07:38:14;0;49	93281;8	59168;0;0;42;
$GPXUP;3631;07:38:15;0;49	93292;8	59172;0;0;41;
$GPXUP;3631;07:38:16;0;49	93303;8	59174;0;0;41;
$GPXUP;3631;07:38:17;0;49	93312;8	5918;0;0;40;
$GPXUP;3631;07:38:18;0;49	9332;8	59193;0;0;45;
$GPXUP;3631;07:38:19;0;49	93324;8	59209;0;0;44;
$GPXUP;3631;07:38:20;0;49	93326;8	59226;0;0;44;
$GPXUP;3631;07:38:21;0;49	93326;8	59243;0;0;45;
$GPXUP;3631;07:38:22;0;49	93321;8	59261;0;0;50;
$GPXUP;3631;07:38:23;0;49	93315;8	59279;0;0;53;
$GPXUP;3631;07:38:24;0;49	93311;8	59298;0;0;48;
$GPXUP;3631;07:38:25;0;49	93311;8	59314;0;0;39;
$GPXUP;3631;07:38:26;0;49	93318;8	59327;0;0;34;
$GPXUP;3631;07:38:27;0;49	9333;8	59334;0;0;39;
$GPXUP;3631;07:38:28;0;49	93344;8	5934;0;0;50;
$GPXUP;3631;07:38:29;0;49	93356;8	59347;0;0;49;
$GPXUP;3631;07:38:30;0;49	93369;8	59352;0;0;47;
$GPXUP;3631;07:38:31;0;49	93381;8	59353;0;0;47;
$GPXUP;3631;07:38:32;0;49	93393;8	59351;0;0;45;
$GPXUP;3631;07:38:33;0;49	93404;8	59346;0;0;47;
$GPXUP;3631;07:38:34;0;49	93415;8	59335;0;0;53;
$GPXUP;3631;07:38:35;0;49	93422;8	59315;0;0;58;
$GPXUP;3631;07:38:36;0;49	9343;8	59298;0;0;51;
$GPXUP;3631;07:38:37;0;49	93441;8	59289;0;0;48;
$GPXUP;3631;07:38:38;0;49	93454;8	59291;0;0;54;
$GPXUP;3631;07:38:39;0;49	93466;8	59298;0;0;53;
$GPXUP;3631;07:38:40;0;49	93478;8	59306;0;0;53;
$GPXUP;3631;07:38:41;0;49	93489;8	59319;0;0;53;
$GPXUP;3631;07:38:42;0;49	93498;8	59332;0;0;51;
$GPXUP;3631;07:38:43;0;49	93508;8	59346;0;0;51;
$GPXUP;3631;07:38:44;0;49	93517;8	59358;0;0;47;
$GPXUP;3631;07:38:45;0;49	93528;8	59366;0;0;46;
$GPXUP;3631;07:38:46;0;49	93537;8	59376;0;0;47;
$GPXUP;3631;07:38:47;0;49	93545;8	5939;0;0;49;
$GPXUP;3631;07:38:48;0;49	93552;8	59406;0;0;47;
$GPXUP;3631;07:38:49;0;49	93558;8	5942;0;0;45;
$GPXUP;3631;07:38:50;0;49	93566;8	59433;0;0;43;
$GPXUP;3631;07:38:51;0;49	93574;8	59443;0;0;42;
$GPXUP;3631;07:38:52;0;49	93584;8	5945;0;0;43;
$GPXUP;3631;07:38:53;0;49	93594;8	59454;0;0;44;
$GPXUP;3631;07:38:53;0;49	93605;8	59459;0;0;44;
$GPXUP;3631;07:38:54;0;49	93615;8	59466;0;0;42;
$GPXUP;3631;07:38:55;0;49	93622;8	59476;0;0;42;
$GPXUP;3631;07:38:56;0;49	93628;8	5949;0;0;43;
$GPXUP;3631;07:38:57;0;49	93634;8	59505;0;0;44;
$GPXUP;3631;07:38:58;0;49	93638;8	59521;0;0;46;
$GPXUP;3631;07:38:59;0;49	93639;8	5954;0;0;50;
$GPXUP;3631;07:39:00;0;49	93638;8	5956;0;0;55;
$GPXUP;3631;07:39:01;0;49	93633;8	5958;0;0;57;
$GPXUP;3631;07:39:02;0;49	93628;8	59601;0;0;56;
$GPXUP;3631;07:39:03;0;49	93625;8	59622;0;0;53;
$GPXUP;3631;07:39:04;0;49	93626;8	5964;0;0;45;
$GPXUP;3631;07:39:05;0;49	93633;8	59654;0;0;40;
$GPXUP;3631;07:39:06;0;49	93644;8	59663;0;0;40;
$GPXUP;3631;07:39:07;0;49	93658;8	59666;0;0;45;
$GPXUP;3631;07:39:08;0;49	93671;8	59667;0;0;47;
$GPXUP;3631;07:39:09;0;49	93683;8	59671;0;0;47;
$GPXUP;3631;07:39:10;0;49	93694;8	59678;0;0;47;
$GPXUP;3631;07:39:11;0;49	93705;8	59688;0;0;48;
$GPXUP;3631;07:39:12;0;49	93715;8	59698;0;0;48;
$GPXUP;3631;07:39:13;0;49	93725;8	59708;0;0;46;
$GPXUP;3631;07:39:14;0;49	93734;8	59719;0;0;45;
$GPXUP;3631;07:39:15;0;49	93744;8	59728;0;0;47;
$GPXUP;3631;07:39:16;0;49	93755;8	59738;0;0;49;
$GPXUP;3631;07:39:17;0;49	93765;8	59749;0;0;49;
$GPXUP;3631;07:39:18;0;49	93774;8	59762;0;0;48;
$GPXUP;3631;07:39:19;0;49	93784;8	59772;0;0;46;
$GPXUP;3631;07:39:20;0;49	93794;8	59778;0;0;44;
$GPXUP;3631;07:39:21;0;49	93806;8	59777;0;0;47;
$GPXUP;3631;07:39:22;0;49	93818;8	59769;0;0;56;
$GPXUP;3631;07:39:23;0;49	93828;8	59752;0;0;60;
$GPXUP;3631;07:39:24;0;49	93835;8	59728;0;0;67;
$GPXUP;3631;07:39:25;0;49	93839;8	59699;0;0;69;
$GPXUP;3631;07:39:26;0;49	93844;8	59674;0;0;64;
$GPXUP;3631;07:39:27;0;49	93854;8	5966;0;0;50;
$GPXUP;3631;07:39:28;0;49	93865;8	59656;0;0;43;
$GPXUP;3631;07:39:29;0;49	93878;8	59664;0;0;46;
$GPXUP;3631;07:39:30;0;49	93891;8	59677;0;0;52;
$GPXUP;3631;07:39:31;0;49	93903;8	59689;0;0;53;
$GPXUP;3631;07:39:32;0;49	93915;8	597;0;0;53;
$GPXUP;3631;07:39:33;0;49	93927;8	5971;0;0;52;
$GPXUP;3631;07:39:34;0;49	9394;8	59717;0;0;52;
$GPXUP;3631;07:39:35;0;49	93953;8	59721;0;0;53;
$GPXUP;3631;07:39:36;0;49	93966;8	59722;0;0;51;
$GPXUP;3631;07:39:37;0;49	93979;8	59723;0;0;50;
$GPXUP;3631;07:39:38;0;49	93991;8	59727;0;0;50;
$GPXUP;3631;07:39:39;0;49	94003;8	59732;0;0;51;
$GPXUP;3631;07:39:40;0;49	94016;8	59737;0;0;51;
$GPXUP;3631;07:39:41;0;49	94029;8	59741;0;0;53;
$GPXUP;3631;07:39:42;0;49	94042;8	59744;0;0;53;
$GPXUP;3631;07:39:43;0;49	94055;8	59748;0;0;51;
$GPXUP;3631;07:39:44;0;49	94067;8	59754;0;0;52;
$GPXUP;3631;07:39:45;0;49	9408;8	59758;0;0;53;
$GPXUP;3631;07:39:46;0;49	94093;8	59758;0;0;52;
$GPXUP;3631;07:39:47;0;49	94106;8	59756;0;0;53;
$GPXUP;3631;07:39:48;0;49	94118;8	5975;0;0;54;
$GPXUP;3631;07:39:49;0;49	94132;8	59741;0;0;59;
$GPXUP;3631;07:39:50;0;49	94145;8	59733;0;0;58;
$GPXUP;3631;07:39:51;0;49	94158;8	59726;0;0;55;
$GPXUP;3631;07:39:52;0;49	94171;8	59716;0;0;56;
$GPXUP;3631;07:39:53;0;49	94184;8	59709;0;0;59;
$GPXUP;3631;07:39:54;0;49	94199;8	59708;0;0;59;
$GPXUP;3631;07:39:55;0;49	94213;8	59712;0;0;56;
$GPXUP;3631;07:39:56;0;49	94226;8	59718;0;0;52;
$GPXUP;3631;07:39:57;0;49	94238;8	59724;0;0;51;
$GPXUP;3631;07:39:58;0;49	9425;8	59728;0;0;52;
$GPXUP;3631;07:39:59;0;49	94263;8	5973;0;0;52;
$GPXUP;3631;07:40:00;0;49	94276;8	59731;0;0;51;
$GPXUP;3631;07:40:01;0;49	94289;8	59728;0;0;53;
$GPXUP;3631;07:40:02;0;49	94301;8	5972;0;0;56;
$GPXUP;3631;07:40:03;0;49	94314;8	59708;0;0;60;
$GPXUP;3631;07:40:04;0;49	94325;8	59692;0;0;63;
$GPXUP;3631;07:40:05;0;49	94336;8	59673;0;0;63;
$GPXUP;3631;07:40:06;0;49	94345;8	59652;0;0;67;
$GPXUP;3631;07:40:07;0;49	94354;8	5963;0;0;65;
$GPXUP;3631;07:40:08;0;49	94363;8	59608;0;0;65;
$GPXUP;3631;07:40:09;0;49	94372;8	59587;0;0;67;
$GPXUP;3631;07:40:10;0;49	94381;8	59564;0;0;68;
$GPXUP;3631;07:40:11;0;49	94391;8	59544;0;0;64;
$GPXUP;3631;07:40:12;0;49	94404;8	59529;0;0;62;
$GPXUP;3631;07:40:13;0;49	94417;8	5952;0;0;60;
$GPXUP;3631;07:40:14;0;49	94431;8	59515;0;0;56;
$GPXUP;3631;07:40:15;0;49	94444;8	59511;0;0;54;
$GPXUP;3631;07:40:16;0;49	94458;8	59508;0;0;54;
$GPXUP;3631;07:40:17;0;49	94471;8	59507;0;0;53;
$GPXUP;3631;07:40:18;0;49	94484;8	59507;0;0;50;
$GPXUP;3631;07:40:19;0;49	94495;8	59509;0;0;46;
$GPXUP;3631;07:40:20;0;49	94506;8	59512;0;0;43;
$GPXUP;3631;07:40:21;0;49	94516;8	59518;0;0;44;
$GPXUP;3631;07:40:22;0;49	94526;8	59527;0;0;49;
$GPXUP;3631;07:40:23;0;49	94536;8	59539;0;0;49;
$GPXUP;3631;07:40:24;0;49	94545;8	59551;0;0;50;
$GPXUP;3631;07:40:25;0;49	94554;8	59564;0;0;48;
$GPXUP;3631;07:40:26;0;49	94564;8	59574;0;0;47;
$GPXUP;3631;07:40:27;0;49	94576;8	59577;0;0;48;
$GPXUP;3631;07:40:28;0;49	94587;8	59576;0;0;46;
$GPXUP;3631;07:40:29;0;49	94599;8	59576;0;0;47;
$GPXUP;3631;07:40:30;0;49	9461;8	5958;0;0;50;
$GPXUP;3631;07:40:31;0;49	94621;8	59589;0;0;49;
$GPXUP;3631;07:40:32;0;49	94629;8	59602;0;0;46;
$GPXUP;3631;07:40:33;0;49	94635;8	59617;0;0;46;
$GPXUP;3631;07:40:34;0;49	94639;8	59634;0;0;47;
$GPXUP;3631;07:40:35;0;49	94644;8	5965;0;0;45;
$GPXUP;3631;07:40:36;0;49	9465;8	59665;0;0;45;
$GPXUP;3631;07:40:37;0;49	94656;8	5968;0;0;46;
$GPXUP;3631;07:40:38;0;49	94658;8	59698;0;0;47;
$GPXUP;3631;07:40:39;0;49	94661;8	59716;0;0;48;
$GPXUP;3631;07:40:40;0;49	94665;8	59734;0;0;51;
$GPXUP;3631;07:40:41;0;49	94668;8	59754;0;0;54;
$GPXUP;3631;07:40:42;0;49	94672;8	59774;0;0;53;
$GPXUP;3631;07:40:43;0;49	94674;8	59794;0;0;51;
$GPXUP;3631;07:40:44;0;49	94678;8	59813;0;0;50;
$GPXUP;3631;07:40:45;0;49	94684;8	5983;0;0;49;
$GPXUP;3631;07:40:46;0;49	94691;8	59845;0;0;48;
$GPXUP;3631;07:40:47;0;49	947;8	59858;0;0;48;
$GPXUP;3631;07:40:48;0;49	94708;8	59871;0;0;49;
$GPXUP;3631;07:40:49;0;49	94717;8	59884;0;0;48;
$GPXUP;3631;07:40:50;0;49	94725;8	59898;0;0;48;
$GPXUP;3631;07:40:51;0;49	94732;8	59914;0;0;50;
$GPXUP;3631;07:40:52;0;49	94738;8	59929;0;0;47;
$GPXUP;3631;07:40:53;0;49	94745;8	59942;0;0;42;
$GPXUP;3631;07:40:54;0;49	9475;8	59956;0;0;42;
$GPXUP;3631;07:40:55;0;49	94751;8	59974;0;0;50;
$GPXUP;3631;07:40:56;0;49	94747;8	59993;0;0;54;
$GPXUP;3631;07:40:57;0;49	94741;8	60012;0;0;54;
$GPXUP;3631;07:40:58;0;49	94737;8	60031;0;0;51;
$GPXUP;3631;07:40:59;0;49	94736;8	6005;0;0;48;
$GPXUP;3631;07:41:00;0;49	94738;8	60069;0;0;48;
$GPXUP;3631;07:41:01;0;49	94741;8	60087;0;0;48;
$GPXUP;3631;07:41:02;0;49	94744;8	60105;0;0;49;
$GPXUP;3631;07:41:03;0;49	94747;8	60123;0;0;48;
$GPXUP;3631;07:41:04;0;49	94752;8	6014;0;0;47;
$GPXUP;3631;07:41:05;0;49	94757;8	60157;0;0;49;
$GPXUP;3631;07:41:06;0;49	94762;8	60174;0;0;48;
$GPXUP;3631;07:41:07;0;49	9477;8	60189;0;0;47;
$GPXUP;3631;07:41:08;0;49	94778;8	60201;0;0;46;
$GPXUP;3631;07:41:09;0;49	94787;8	60211;0;0;46;
$GPXUP;3631;07:41:10;0;49	94796;8	60223;0;0;44;
$GPXUP;3631;07:41:11;0;49	94802;8	60236;0;0;40;
$GPXUP;3631;07:41:12;0;49	94804;8	60252;0;0;43;
$GPXUP;3631;07:41:13;0;49	94804;8	60269;0;0;47;
$GPXUP;3631;07:41:14;0;49	94801;8	60288;0;0;52;
$GPXUP;3631;07:41:15;0;49	94797;8	60307;0;0;53;
$GPXUP;3631;07:41:16;0;49	94795;8	60327;0;0;49;
$GPXUP;3631;07:41:17;0;49	94796;8	60344;0;0;46;
$GPXUP;3631;07:41:18;0;49	94802;8	60362;0;0;52;
$GPXUP;3631;07:41:19;0;49	94806;8	6038;0;0;51;
$GPXUP;3631;07:41:20;0;49	9481;8	60398;0;0;44;
$GPXUP;3631;07:41:21;0;49	94814;8	60413;0;0;40;
$GPXUP;3631;07:41:22;0;49	94822;8	60424;0;0;41;
$GPXUP;3631;07:41:23;0;49	94832;8	60431;0;0;45;
$GPXUP;3631;07:41:24;0;49	94842;8	60438;0;0;45;
$GPXUP;3631;07:41:25;0;49	94851;8	60449;0;0;45;
$GPXUP;3631;07:41:26;0;49	94857;8	60464;0;0;46;
$GPXUP;3631;07:41:27;0;49	94861;8	60481;0;0;47;
$GPXUP;3631;07:41:28;0;49	94863;8	60499;0;0;47;
$GPXUP;3631;07:41:29;0;49	94866;8	60517;0;0;47;
$GPXUP;3631;07:41:30;0;49	9487;8	60533;0;0;44;
$GPXUP;3631;07:41:31;0;49	94878;8	60542;0;0;39;
$GPXUP;3631;07:41:32;0;49	94888;8	60543;0;0;43;
$GPXUP;3631;07:41:33;0;49	94898;8	60537;0;0;42;
$GPXUP;3631;07:41:34;0;49	94906;8	60526;0;0;45;
$GPXUP;3631;07:41:35;0;49	94912;8	60509;0;0;51;
$GPXUP;3631;07:41:36;0;49	94914;8	60487;0;0;54;
$GPXUP;3631;07:41:37;0;49	9491;8	60461;0;0;63;
$GPXUP;3631;07:41:38;0;49	94904;8	60434;0;0;65;
$GPXUP;3631;07:41:39;0;49	94899;8	60409;0;0;64;
$GPXUP;3631;07:41:40;0;49	94896;8	60384;0;0;61;
$GPXUP;3631;07:41:41;0;49	94896;8	6036;0;0;60;
$GPXUP;3631;07:41:42;0;49	94899;8	60338;0;0;54;
$GPXUP;3631;07:41:43;0;49	94902;8	60317;0;0;55;
$GPXUP;3631;07:41:44;0;49	94903;8	60295;0;0;57;
$GPXUP;3631;07:41:45;0;49	94903;8	60271;0;0;64;
$GPXUP;3631;07:41:46;0;49	94899;8	60245;0;0;70;
$GPXUP;3631;07:41:47;0;49	94894;8	60218;0;0;71;
$GPXUP;3631;07:41:48;0;49	94889;8	60191;0;0;69;
$GPXUP;3631;07:41:49;0;49	94888;8	60165;0;0;67;
$GPXUP;3631;07:41:50;0;49	94889;8	6014;0;0;61;
$GPXUP;3631;07:41:51;0;49	94894;8	60118;0;0;55;
$GPXUP;3631;07:41:52;0;49	94901;8	60102;0;0;47;
$GPXUP;3631;07:41:53;0;49	9491;8	60093;0;0;42;
$GPXUP;3631;07:41:54;0;49	9492;8	6009;0;0;38;
$GPXUP;3631;07:41:55;0;49	9493;8	6009;0;0;41;
$GPXUP;3631;07:41:56;0;49	9494;8	60094;0;0;42;
$GPXUP;3631;07:41:57;0;49	94949;8	60103;0;0;43;
$GPXUP;3631;07:41:58;0;49	94956;8	60117;0;0;44;
$GPXUP;3631;07:41:59;0;49	9496;8	60134;0;0;48;
$GPXUP;3631;07:42:00;0;49	94966;8	60151;0;0;49;
$GPXUP;3631;07:42:01;0;49	94972;8	60167;0;0;47;
$GPXUP;3631;07:42:02;0;49	9498;8	60182;0;0;47;
$GPXUP;3631;07:42:03;0;49	94989;8	60194;0;0;47;
$GPXUP;3631;07:42:04;0;49	94999;8	60204;0;0;49;
$GPXUP;3631;07:42:05;0;49	95011;8	60209;0;0;49;
$GPXUP;3631;07:42:06;0;49	95023;8	60211;0;0;50;
$GPXUP;3631;07:42:07;0;49	95035;8	60216;0;0;48;
$GPXUP;3631;07:42:08;0;49	95043;8	60228;0;0;49;
$GPXUP;3631;07:42:09;0;49	95048;8	60246;0;0;51;
$GPXUP;3631;07:42:10;0;49	95053;8	60265;0;0;50;
$GPXUP;3631;07:42:11;0;49	9506;8	60281;0;0;49;
$GPXUP;3631;07:42:12;0;49	95068;8	60295;0;0;48;
$GPXUP;3631;07:42:13;0;49	95079;8	60304;0;0;50;
$GPXUP;3631;07:42:14;0;49	95091;8	60309;0;0;50;
$GPXUP;3631;07:42:15;0;49	95102;8	60317;0;0;49;
$GPXUP;3631;07:42:16;0;49	95113;8	60327;0;0;51;
$GPXUP;3631;07:42:17;0;49	95124;8	60337;0;0;52;
$GPXUP;3631;07:42:18;0;49	95136;8	60345;0;0;53;
$GPXUP;3631;07:42:19;0;49	9515;8	60348;0;0;56;
$GPXUP;3631;07:42:20;0;49	95164;8	60352;0;0;57;
$GPXUP;3631;07:42:21;0;49	95178;8	60356;0;0;55;
$GPXUP;3631;07:42:22;0;49	95192;8	60358;0;0;54;
$GPXUP;3631;07:42:23;0;49	95206;8	6036;0;0;54;
$GPXUP;3631;07:42:24;0;49	95218;8	60365;0;0;53;
$GPXUP;3631;07:42:25;0;49	9523;8	60376;0;0;55;
$GPXUP;3631;07:42:26;0;49	9524;8	60389;0;0;54;
$GPXUP;3631;07:42:27;0;49	95252;8	60399;0;0;56;
$GPXUP;3631;07:42:28;0;49	95266;8	60408;0;0;56;
$GPXUP;3631;07:42:29;0;49	95279;8	60414;0;0;57;
$GPXUP;3631;07:42:30;0;49	95293;8	60418;0;0;58;
$GPXUP;3631;07:42:31;0;49	95308;8	60418;0;0;63;
$GPXUP;3631;07:42:32;0;49	95324;8	60413;0;0;67;
$GPXUP;3631;07:42:33;0;49	95341;8	6041;0;0;65;
$GPXUP;3631;07:42:34;0;49	95357;8	6041;0;0;64;
$GPXUP;3631;07:42:35;0;49	95373;8	60407;0;0;67;
$GPXUP;3631;07:42:36;0;49	95389;8	60403;0;0;67;
$GPXUP;3631;07:42:37;0;49	95405;8	60401;0;0;61;
$GPXUP;3631;07:42:38;0;49	95421;8	60406;0;0;61;
$GPXUP;3631;07:42:39;0;49	95436;8	60409;0;0;58;
$GPXUP;3631;07:42:40;0;49	95451;8	6041;0;0;63;
$GPXUP;3631;07:42:41;0;49	95466;8	6041;0;0;61;
$GPXUP;3631;07:42:42;0;49	95482;8	60409;0;0;64;
$GPXUP;3631;07:42:43;0;49	95498;8	60404;0;0;68;
$GPXUP;3631;07:42:44;0;49	95514;8	60398;0;0;65;
$GPXUP;3631;07:42:45;0;49	9553;8	60396;0;0;63;
$GPXUP;3631;07:42:46;0;49	95545;8	60398;0;0;61;
$GPXUP;3631;07:42:47;0;49	9556;8	60404;0;0;61;
$GPXUP;3631;07:42:48;0;49	95572;8	60418;0;0;58;
$GPXUP;3631;07:42:49;0;49	95579;8	60438;0;0;56;
$GPXUP;3631;07:42:50;0;49	95584;8	60459;0;0;54;
$GPXUP;3631;07:42:51;0;49	95588;8	60481;0;0;54;
$GPXUP;3631;07:42:52;0;49	9559;8	60502;0;0;53;
$GPXUP;3631;07:42:53;0;49	95594;8	60523;0;0;54;
$GPXUP;3631;07:42:54;0;49	956;8	6054;0;0;48;
$GPXUP;3631;07:42:55;0;49	9561;8	60553;0;0;53;
$GPXUP;3631;07:42:56;0;49	95622;8	60568;0;0;61;
$GPXUP;3631;07:42:57;0;49	95631;8	60588;0;0;63;
$GPXUP;3631;07:42:58;0;49	95637;8	60611;0;0;63;
$GPXUP;3631;07:42:59;0;49	95642;8	60633;0;0;56;
$GPXUP;3631;07:43:00;0;49	95649;8	60652;0;0;53;
$GPXUP;3631;07:43:01;0;49	95656;8	60669;0;0;52;
$GPXUP;3631;07:43:02;0;49	95664;8	60686;0;0;53;
$GPXUP;3631;07:43:03;0;49	95672;8	60702;0;0;53;
$GPXUP;3631;07:43:04;0;49	95682;8	60714;0;0;51;
$GPXUP;3631;07:43:05;0;49	95695;8	6072;0;0;53;
$GPXUP;3631;07:43:06;0;49	95709;8	60724;0;0;56;
$GPXUP;3631;07:43:07;0;49	95724;8	60726;0;0;60;
$GPXUP;3631;07:43:08;0;49	95739;8	60731;0;0;60;
$GPXUP;3631;07:43:09;0;49	95753;8	60739;0;0;57;
$GPXUP;3631;07:43:10;0;49	95766;8	60747;0;0;52;
$GPXUP;3631;07:43:11;0;49	95777;8	60755;0;0;49;
$GPXUP;3631;07:43:12;0;49	95788;8	60764;0;0;45;
$GPXUP;3631;07:43:13;0;49	95797;8	60772;0;0;42;
$GPXUP;3631;07:43:14;0;49	95808;8	60778;0;0;44;
$GPXUP;3631;07:43:15;0;49	95818;8	60783;0;0;44;
$GPXUP;3631;07:43:16;0;49	95828;8	60792;0;0;44;
$GPXUP;3631;07:43:17;0;49	95836;8	60802;0;0;43;
$GPXUP;3631;07:43:18;0;49	95846;8	60809;0;0;43;
$GPXUP;3631;07:43:19;0;49	95857;8	60814;0;0;45;
$GPXUP;3631;07:43:20;0;49	95868;8	60819;0;0;47;
$GPXUP;3631;07:43:21;0;49	95878;8	60827;0;0;47;
$GPXUP;3631;07:43:22;0;49	95889;8	60836;0;0;48;
$GPXUP;3631;07:43:23;0;49	95901;8	60842;0;0;51;
$GPXUP;3631;07:43:24;0;49	95913;8	60848;0;0;51;
$GPXUP;3631;07:43:25;0;49	95924;8	60858;0;0;53;
$GPXUP;3631;07:43:26;0;49	95934;8	60872;0;0;54;
$GPXUP;3631;07:43:27;0;49	95944;8	60884;0;0;52;
$GPXUP;3631;07:43:28;0;49	95957;8	60891;0;0;53;
$GPXUP;3631;07:43:29;0;49	95969;8	60899;0;0;52;
$GPXUP;3631;07:43:30;0;49	95981;8	60908;0;0;52;
$GPXUP;3631;07:43:31;0;49	95992;8	60918;0;0;53;
$GPXUP;3631;07:43:32;0;49	96002;8	60933;0;0;56;
$GPXUP;3631;07:43:33;0;49	96011;8	6095;0;0;56;
$GPXUP;3631;07:43:34;0;49	96021;8	60964;0;0;56;
$GPXUP;3631;07:43:35;0;49	96034;8	60972;0;0;57;
$GPXUP;3631;07:43:36;0;49	96048;8	60979;0;0;58;
$GPXUP;3631;07:43:37;0;49	96061;8	60988;0;0;58;
$GPXUP;3631;07:43:38;0;49	96073;8	61;0;0;55;
$GPXUP;3631;07:43:39;0;49	96085;8	61011;0;0;53;
$GPXUP;3631;07:43:40;0;49	96096;8	6102;0;0;51;
$GPXUP;3631;07:43:41;0;49	96106;8	61032;0;0;49;
$GPXUP;3631;07:43:42;0;49	96115;8	61045;0;0;48;
$GPXUP;3631;07:43:43;0;49	96123;8	61059;0;0;49;
$GPXUP;3631;07:43:44;0;49	96133;8	61072;0;0;53;
$GPXUP;3631;07:43:45;0;49	96144;8	61084;0;0;57;
$GPXUP;3631;07:43:46;0;49	96156;8	61096;0;0;56;
$GPXUP;3631;07:43:47;0;49	96167;8	61108;0;0;53;
$GPXUP;3631;07:43:48;0;49	96177;8	61121;0;0;52;
$GPXUP;3631;07:43:49;0;49	96186;8	61135;0;0;52;
$GPXUP;3631;07:43:50;0;49	96195;8	6115;0;0;53;
$GPXUP;3631;07:43:51;0;49	96204;8	61165;0;0;54;
$GPXUP;3631;07:43:52;0;49	96214;8	6118;0;0;54;
$GPXUP;3631;07:43:53;0;49	96224;8	61193;0;0;53;
$GPXUP;3631;07:43:54;0;49	96236;8	61203;0;0;52;
$GPXUP;3631;07:43:55;0;49	96248;8	61209;0;0;53;
$GPXUP;3631;07:43:56;0;49	96262;8	61211;0;0;56;
$GPXUP;3631;07:43:57;0;49	96276;8	61214;0;0;56;
$GPXUP;3631;07:43:58;0;49	96288;8	61221;0;0;55;
$GPXUP;3631;07:43:59;0;49	96299;8	61233;0;0;54;
$GPXUP;3631;07:44:00;0;49	96306;8	61251;0;0;56;
$GPXUP;3631;07:44:01;0;49	96311;8	61272;0;0;58;
$GPXUP;3631;07:44:02;0;49	96316;8	61293;0;0;58;
$GPXUP;3631;07:44:03;0;49	96324;8	61311;0;0;57;
$GPXUP;3631;07:44:04;0;49	96335;8	61325;0;0;58;
$GPXUP;3631;07:44:05;0;49	96347;8	61338;0;0;55;
$GPXUP;3631;07:44:06;0;49	96358;8	61348;0;0;51;
$GPXUP;3631;07:44:07;0;49	9637;8	61356;0;0;51;
$GPXUP;3631;07:44:08;0;49	96382;8	61362;0;0;52;
$GPXUP;3631;07:44:09;0;49	96395;8	61368;0;0;52;
$GPXUP;3631;07:44:10;0;49	96408;8	61372;0;0;53;
$GPXUP;3631;07:44:11;0;49	96421;8	61375;0;0;53;
$GPXUP;3631;07:44:12;0;49	96432;8	61384;0;0;52;
$GPXUP;3631;07:44:13;0;49	96442;8	61398;0;0;53;
$GPXUP;3631;07:44:14;0;49	96449;8	61415;0;0;54;
$GPXUP;3631;07:44:15;0;49	96454;8	61434;0;0;55;
$GPXUP;3631;07:44:16;0;49	9646;8	61454;0;0;54;
$GPXUP;3631;07:44:17;0;49	96466;8	61472;0;0;54;
$GPXUP;3631;07:44:18;0;49	96476;8	61485;0;0;51;
$GPXUP;3631;07:44:19;0;49	96487;8	61496;0;0;50;
$GPXUP;3631;07:44:20;0;49	96497;8	61507;0;0;52;
$GPXUP;3631;07:44:21;0;49	96507;8	6152;0;0;51;
$GPXUP;3631;07:44:22;0;49	96517;8	6153;0;0;51;
$GPXUP;3631;07:44:23;0;49	9653;8	61535;0;0;52;
$GPXUP;3631;07:44:24;0;49	96543;8	61534;0;0;51;
$GPXUP;3631;07:44:25;0;49	96555;8	61535;0;0;49;
$GPXUP;3631;07:44:26;0;49	96567;8	6154;0;0;47;
$GPXUP;3631;07:44:27;0;49	96578;8	61547;0;0;50;
$GPXUP;3631;07:44:28;0;49	9659;8	61554;0;0;53;
$GPXUP;3631;07:44:29;0;49	96603;8	61557;0;0;54;
$GPXUP;3631;07:44:30;0;49	96616;8	61557;0;0;55;
$GPXUP;3631;07:44:31;0;49	9663;8	61554;0;0;55;
$GPXUP;3631;07:44:32;0;49	96643;8	61552;0;0;53;
$GPXUP;3631;07:44:33;0;49	96656;8	61552;0;0;52;
$GPXUP;3631;07:44:34;0;49	96669;8	61554;0;0;53;
$GPXUP;3631;07:44:35;0;49	96681;8	61562;0;0;54;
$GPXUP;3631;07:44:36;0;49	96693;8	61572;0;0;51;
$GPXUP;3631;07:44:37;0;49	96704;8	61579;0;0;49;
$GPXUP;3631;07:44:38;0;49	96716;8	61585;0;0;50;
$GPXUP;3631;07:44:39;0;49	96728;8	6159;0;0;51;
$GPXUP;3631;07:44:40;0;49	9674;8	61591;0;0;50;
$GPXUP;3631;07:44:41;0;49	96753;8	61588;0;0;51;
$GPXUP;3631;07:44:42;0;49	96766;8	61584;0;0;53;
$GPXUP;3631;07:44:43;0;49	96778;8	61582;0;0;51;
$GPXUP;3631;07:44:44;0;49	96791;8	61586;0;0;51;
$GPXUP;3631;07:44:45;0;49	96803;8	6159;0;0;50;
$GPXUP;3631;07:44:46;0;49	96816;8	61589;0;0;51;
$GPXUP;3631;07:44:47;0;49	96828;8	61582;0;0;54;
$GPXUP;3631;07:44:48;0;49	96839;8	6157;0;0;56;
$GPXUP;3631;07:44:49;0;49	9685;8	61556;0;0;58;
$GPXUP;3631;07:44:50;0;49	96862;8	61542;0;0;58;
$GPXUP;3631;07:44:51;0;49	96874;8	61531;0;0;57;
$GPXUP;3631;07:44:52;0;49	96886;8	61522;0;0;55;
$GPXUP;3631;07:44:53;0;49	969;8	61519;0;0;54;
$GPXUP;3631;07:44:54;0;49	96913;8	61521;0;0;52;
$GPXUP;3631;07:44:55;0;49	96925;8	61525;0;0;49;
$GPXUP;3631;07:44:56;0;49	96937;8	6153;0;0;49;
$GPXUP;3631;07:44:57;0;49	96948;8	61535;0;0;49;
$GPXUP;3631;07:44:58;0;49	9696;8	6154;0;0;49;
$GPXUP;3631;07:44:59;0;49	96972;8	61545;0;0;49;
$GPXUP;3631;07:45:00;0;49	96984;8	61547;0;0;49;
$GPXUP;3631;07:45:01;0;49	96996;8	61545;0;0;52;
$GPXUP;3631;07:45:02;0;49	97009;8	6154;0;0;52;
$GPXUP;3631;07:45:03;0;49	97022;8	61538;0;0;51;
$GPXUP;3631;07:45:04;0;49	97034;8	61542;0;0;50;
$GPXUP;3631;07:45:05;0;49	97046;8	61549;0;0;51;
$GPXUP;3631;07:45:06;0;49	97057;8	61558;0;0;50;
$GPXUP;3631;07:45:07;0;49	97068;8	61565;0;0;50;
$GPXUP;3631;07:45:08;0;49	9708;8	61571;0;0;51;
$GPXUP;3631;07:45:09;0;49	97093;8	61572;0;0;52;
$GPXUP;3631;07:45:10;0;49	97106;8	61569;0;0;51;
$GPXUP;3631;07:45:11;0;49	97118;8	61568;0;0;49;
$GPXUP;3631;07:45:12;0;49	9713;8	6157;0;0;49;
$GPXUP;3631;07:45:13;0;49	97141;8	61577;0;0;48;
$GPXUP;3631;07:45:14;0;49	97152;8	61584;0;0;49;
$GPXUP;3631;07:45:15;0;49	97164;8	61588;0;0;51;
$GPXUP;3631;07:45:16;0;49	97176;8	61593;0;0;49;
$GPXUP;3631;07:45:17;0;49	97187;8	616;0;0;48;
$GPXUP;3631;07:45:18;0;49	97198;8	61608;0;0;47;
$GPXUP;3631;07:45:19;0;49	97208;8	61614;0;0;46;
$GPXUP;3631;07:45:20;0;49	9722;8	61618;0;0;48;
$GPXUP;3631;07:45:21;0;49	97232;8	61616;0;0;50;
$GPXUP;3631;07:45:22;0;49	97244;8	61612;0;0;51;
$GPXUP;3631;07:45:23;0;49	97257;8	6161;0;0;51;
$GPXUP;3631;07:45:24;0;49	97268;8	61615;0;0;48;
$GPXUP;3631;07:45:25;0;49	97278;8	61625;0;0;46;
$GPXUP;3631;07:45:26;0;49	97288;8	61635;0;0;47;
$GPXUP;3631;07:45:27;0;49	97297;8	61646;0;0;48;
$GPXUP;3631;07:45:28;0;49	97307;8	61656;0;0;49;
$GPXUP;3631;07:45:29;0;49	97318;8	61664;0;0;49;
$GPXUP;3631;07:45:30;0;49	9733;8	61669;0;0;50;
$GPXUP;3631;07:45:31;0;49	97342;8	61671;0;0;51;
$GPXUP;3631;07:45:32;0;49	97355;8	61669;0;0;53;
$GPXUP;3631;07:45:33;0;49	97368;8	61664;0;0;53;
$GPXUP;3631;07:45:34;0;49	97381;8	61658;0;0;54;
$GPXUP;3631;07:45:35;0;49	97393;8	61653;0;0;52;
$GPXUP;3631;07:45:36;0;49	97406;8	61654;0;0;53;
$GPXUP;3631;07:45:37;0;49	97418;8	61661;0;0;52;
$GPXUP;3631;07:45:38;0;49	97431;8	61668;0;0;52;
$GPXUP;3631;07:45:39;0;49	97443;8	61672;0;0;51;
$GPXUP;3631;07:45:40;0;49	97455;8	61676;0;0;50;
$GPXUP;3631;07:45:41;0;49	97468;8	61681;0;0;51;
$GPXUP;3631;07:45:42;0;49	9748;8	61685;0;0;53;
$GPXUP;3631;07:45:43;0;49	97493;8	61691;0;0;54;
$GPXUP;3631;07:45:44;0;49	97504;8	61701;0;0;52;
$GPXUP;3631;07:45:45;0;49	97514;8	61715;0;0;53;
$GPXUP;3631;07:45:46;0;49	97523;8	61729;0;0;52;
$GPXUP;3631;07:45:47;0;49	97534;8	61741;0;0;52;
$GPXUP;3631;07:45:48;0;49	97544;8	61752;0;0;50;
$GPXUP;3631;07:45:49;0;49	97555;8	61762;0;0;50;
$GPXUP;3631;07:45:50;0;49	97566;8	61769;0;0;51;
$GPXUP;3631;07:45:51;0;49	97579;8	61775;0;0;52;
$GPXUP;3631;07:45:52;0;49	97591;8	61783;0;0;54;
$GPXUP;3631;07:45:53;0;49	97602;8	61794;0;0;54;
$GPXUP;3631;07:45:54;0;49	97612;8	61809;0;0;53;
$GPXUP;3631;07:45:55;0;49	97621;8	61823;0;0;49;
$GPXUP;3631;07:45:56;0;49	9763;8	61834;0;0;46;
$GPXUP;3631;07:45:57;0;49	9764;8	61841;0;0;46;
$GPXUP;3631;07:45:58;0;49	97652;8	61847;0;0;48;
$GPXUP;3631;07:45:59;0;49	97663;8	61854;0;0;51;
$GPXUP;3631;07:46:00;0;49	97675;8	61861;0;0;52;
$GPXUP;3631;07:46:01;0;49	97687;8	61865;0;0;51;
$GPXUP;3631;07:46:02;0;49	977;8	61868;0;0;54;
$GPXUP;3631;07:46:03;0;49	97714;8	6187;0;0;54;
$GPXUP;3631;07:46:04;0;49	97727;8	61872;0;0;55;
$GPXUP;3631;07:46:05;0;49	97741;8	61875;0;0;56;
$GPXUP;3631;07:46:06;0;49	97754;8	61879;0;0;56;
$GPXUP;3631;07:46:07;0;49	97767;8	61887;0;0;54;
$GPXUP;3631;07:46:08;0;49	97778;8	61899;0;0;51;
$GPXUP;3631;07:46:09;0;49	97788;8	61911;0;0;50;
$GPXUP;3631;07:46:10;0;49	97798;8	61921;0;0;50;
$GPXUP;3631;07:46:11;0;49	9781;8	61928;0;0;51;
$GPXUP;3631;07:46:12;0;49	97823;8	61932;0;0;53;
$GPXUP;3631;07:46:13;0;49	97836;8	61935;0;0;56;
$GPXUP;3631;07:46:14;0;49	97851;8	61937;0;0;58;
$GPXUP;3631;07:46:15;0;49	97865;8	61937;0;0;58;
$GPXUP;3631;07:46:16;0;49	97879;8	61937;0;0;55;
$GPXUP;3631;07:46:17;0;49	97893;8	61939;0;0;54;
$GPXUP;3631;07:46:18;0;49	97905;8	61945;0;0;53;
$GPXUP;3631;07:46:19;0;49	97918;8	61952;0;0;53;
$GPXUP;3631;07:46:20;0;49	97931;8	61956;0;0;53;
$GPXUP;3631;07:46:21;0;49	97944;8	61959;0;0;53;
$GPXUP;3631;07:46:22;0;49	97957;8	61962;0;0;53;
$GPXUP;3631;07:46:23;0;49	9797;8	61969;0;0;54;
$GPXUP;3631;07:46:24;0;49	97982;8	61977;0;0;54;
$GPXUP;3631;07:46:25;0;49	97995;8	61981;0;0;54;
$GPXUP;3631;07:46:26;0;49	98008;8	61983;0;0;53;
$GPXUP;3631;07:46:27;0;49	98022;8	61985;0;0;54;
$GPXUP;3631;07:46:28;0;49	98035;8	61986;0;0;55;
$GPXUP;3631;07:46:29;0;49	98049;8	61984;0;0;56;
$GPXUP;3631;07:46:30;0;49	98063;8	61982;0;0;56;
$GPXUP;3631;07:46:31;0;49	98077;8	61982;0;0;55;
$GPXUP;3631;07:46:32;0;49	9809;8	61986;0;0;52;
$GPXUP;3631;07:46:33;0;49	98102;8	61994;0;0;53;
$GPXUP;3631;07:46:34;0;49	98113;8	62004;0;0;54;
$GPXUP;3631;07:46:35;0;49	98124;8	62015;0;0;54;
$GPXUP;3631;07:46:36;0;49	98136;8	62027;0;0;55;
$GPXUP;3631;07:46:37;0;49	98148;8	62037;0;0;56;
$GPXUP;3631;07:46:38;0;49	9816;8	62048;0;0;55;
$GPXUP;3631;07:46:39;0;49	98172;8	62059;0;0;54;
$GPXUP;3631;07:46:40;0;49	98184;8	62068;0;0;55;
$GPXUP;3631;07:46:41;0;49	98196;8	62078;0;0;55;
$GPXUP;3631;07:46:42;0;49	98207;8	62089;0;0;55;
$GPXUP;3631;07:46:43;0;49	98218;8	62103;0;0;54;
$GPXUP;3631;07:46:44;0;49	98229;8	62116;0;0;55;
$GPXUP;3631;07:46:45;0;49	9824;8	62128;0;0;55;
$GPXUP;3631;07:46:46;0;49	98252;8	62138;0;0;55;
$GPXUP;3631;07:46:47;0;49	98264;8	62145;0;0;54;
$GPXUP;3631;07:46:48;0;49	98276;8	62154;0;0;53;
$GPXUP;3631;07:46:49;0;49	98287;8	62166;0;0;54;
$GPXUP;3631;07:46:50;0;49	98298;8	62178;0;0;54;
$GPXUP;3631;07:46:51;0;49	9831;8	62189;0;0;53;
$GPXUP;3631;07:46:52;0;49	98322;8	62196;0;0;51;
$GPXUP;3631;07:46:53;0;49	98334;8	62199;0;0;52;
$GPXUP;3631;07:46:54;0;49	98347;8	62202;0;0;53;
$GPXUP;3631;07:46:55;0;49	9836;8	62207;0;0;55;
$GPXUP;3631;07:46:56;0;49	98373;8	62214;0;0;58;
$GPXUP;3631;07:46:57;0;49	98387;8	62222;0;0;59;
$GPXUP;3631;07:46:58;0;49	984;8	6223;0;0;58;
$GPXUP;3631;07:46:59;0;49	98413;8	62239;0;0;57;
$GPXUP;3631;07:47:00;0;49	98425;8	62249;0;0;54;
$GPXUP;3631;07:47:01;0;49	98438;8	62256;0;0;55;
$GPXUP;3631;07:47:02;0;49	98451;8	62258;0;0;56;
$GPXUP;3631;07:47:03;0;49	98464;8	62262;0;0;53;
$GPXUP;3631;07:47:04;0;49	98476;8	62269;0;0;49;
$GPXUP;3631;07:47:05;0;49	98488;8	62275;0;0;50;
$GPXUP;3631;07:47:06;0;49	985;8	62278;0;0;49;
$GPXUP;3631;07:47:07;0;49	98513;8	62281;0;0;54;
$GPXUP;3631;07:47:08;0;49	98527;8	62284;0;0;55;
$GPXUP;3631;07:47:09;0;49	9854;8	62285;0;0;54;
$GPXUP;3631;07:47:10;0;49	98554;8	62284;0;0;56;
$GPXUP;3631;07:47:11;0;49	98569;8	62285;0;0;62;
$GPXUP;3631;07:47:12;0;49	98582;8	62293;0;0;60;
$GPXUP;3631;07:47:13;0;49	98595;8	62308;0;0;65;
$GPXUP;3631;07:47:14;0;49	98607;8	62324;0;0;62;
$GPXUP;3631;07:47:15;0;49	98618;8	62338;0;0;55;
$GPXUP;3631;07:47:16;0;49	9863;8	62347;0;0;54;
$GPXUP;3631;07:47:17;0;49	98644;8	6235;0;0;56;
$GPXUP;3631;07:47:18;0;49	98658;8	62351;0;0;60;
$GPXUP;3631;07:47:19;0;49	98672;8	62357;0;0;57;
$GPXUP;3631;07:47:20;0;49	98685;8	62364;0;0;52;
$GPXUP;3631;07:47:21;0;49	98697;8	62369;0;0;51;
$GPXUP;3631;07:47:22;0;49	9871;8	62373;0;0;52;
$GPXUP;3631;07:47:23;0;49	98722;8	62381;0;0;51;
$GPXUP;3631;07:47:24;0;49	98732;8	62391;0;0;50;
$GPXUP;3631;07:47:25;0;49	98741;8	62404;0;0;50;
$GPXUP;3631;07:47:26;0;49	9875;8	62419;0;0;50;
$GPXUP;3631;07:47:27;0;49	98758;8	62435;0;0;53;
$GPXUP;3631;07:47:28;0;49	98766;8	62451;0;0;53;
$GPXUP;3631;07:47:29;0;49	98773;8	62468;0;0;52;
$GPXUP;3631;07:47:30;0;49	98779;8	62486;0;0;54;
$GPXUP;3631;07:47:31;0;49	98785;8	62505;0;0;53;
$GPXUP;3631;07:47:32;0;49	98792;8	62522;0;0;51;
$GPXUP;3631;07:47:33;0;49	98802;8	62534;0;0;51;
$GPXUP;3631;07:47:34;0;49	98813;8	62543;0;0;51;
$GPXUP;3631;07:47:35;0;49	98825;8	6255;0;0;49;
$GPXUP;3631;07:47:36;0;49	98836;8	62556;0;0;49;
$GPXUP;3631;07:47:37;0;49	98848;8	6256;0;0;50;
$GPXUP;3631;07:47:38;0;49	98861;8	62564;0;0;50;
$GPXUP;3631;07:47:39;0;49	98872;8	6257;0;0;50;
$GPXUP;3631;07:47:40;0;49	98883;8	62581;0;0;51;
$GPXUP;3631;07:47:41;0;49	98892;8	62594;0;0;51;
$GPXUP;3631;07:47:42;0;49	989;8	6261;0;0;51;
$GPXUP;3631;07:47:43;0;49	98908;8	62625;0;0;50;
$GPXUP;3631;07:47:44;0;49	98918;8	62637;0;0;50;
$GPXUP;3631;07:47:45;0;49	98929;8	62645;0;0;50;
$GPXUP;3631;07:47:46;0;49	98941;8	62652;0;0;51;
$GPXUP;3631;07:47:47;0;49	98952;8	6266;0;0;51;
$GPXUP;3631;07:47:48;0;49	98964;8	62668;0;0;51;
$GPXUP;3631;07:47:49;0;49	98975;8	62677;0;0;50;
$GPXUP;3631;07:47:50;0;49	98985;8	62689;0;0;51;
$GPXUP;3631;07:47:51;0;49	98995;8	62701;0;0;51;
$GPXUP;3631;07:47:52;0;49	99005;8	62712;0;0;51;
$GPXUP;3631;07:47:53;0;49	99017;8	62719;0;0;52;
$GPXUP;3631;07:47:54;0;49	9903;8	62724;0;0;55;
$GPXUP;3631;07:47:55;0;49	99044;8	6273;0;0;56;
$GPXUP;3631;07:47:56;0;49	99056;8	62739;0;0;55;
$GPXUP;3631;07:47:57;0;49	99067;8	6275;0;0;54;
$GPXUP;3631;07:47:58;0;49	99076;8	62766;0;0;54;
$GPXUP;3631;07:47:59;0;49	99084;8	62783;0;0;54;
$GPXUP;3631;07:48:00;0;49	99093;8	62797;0;0;53;
$GPXUP;3631;07:48:01;0;49	99105;8	62807;0;0;54;
$GPXUP;3631;07:48:02;0;49	99118;8	62814;0;0;55;
$GPXUP;3631;07:48:03;0;49	99132;8	62818;0;0;57;
$GPXUP;3631;07:48:04;0;49	99146;8	62824;0;0;57;
$GPXUP;3631;07:48:05;0;49	99159;8	62832;0;0;60;
$GPXUP;3631;07:48:06;0;49	99169;8	62849;0;0;63;
$GPXUP;3631;07:48:07;0;49	99177;8	62869;0;0;59;
$GPXUP;3631;07:48:08;0;49	99183;8	62888;0;0;53;
$GPXUP;3631;07:48:09;0;49	9919;8	62905;0;0;52;
$GPXUP;3631;07:48:10;0;49	99199;8	62919;0;0;51;
$GPXUP;3631;07:48:11;0;49	99209;8	6293;0;0;51;
$GPXUP;3631;07:48:12;0;49	9922;8	62939;0;0;53;
$GPXUP;3631;07:48:13;0;49	99233;8	62946;0;0;53;
$GPXUP;3631;07:48:14;0;49	99245;8	62955;0;0;54;
$GPXUP;3631;07:48:15;0;49	99255;8	62968;0;0;57;
$GPXUP;3631;07:48:16;0;49	99263;8	62987;0;0;60;
$GPXUP;3631;07:48:17;0;49	9927;8	63007;0;0;59;
$GPXUP;3631;07:48:18;0;49	99279;8	63025;0;0;58;
$GPXUP;3631;07:48:19;0;49	9929;8	6304;0;0;57;
$GPXUP;3631;07:48:20;0;49	99302;8	63051;0;0;56;
$GPXUP;3631;07:48:21;0;49	99313;8	63063;0;0;54;
$GPXUP;3631;07:48:22;0;49	99324;8	63075;0;0;53;
$GPXUP;3631;07:48:23;0;49	99336;8	63083;0;0;53;
$GPXUP;3631;07:48:24;0;49	99349;8	63091;0;0;59;
$GPXUP;3631;07:48:25;0;49	99361;8	63102;0;0;59;
$GPXUP;3631;07:48:26;0;49	99373;8	63115;0;0;57;
$GPXUP;3631;07:48:27;0;49	99385;8	63126;0;0;56;
$GPXUP;3631;07:48:28;0;49	99398;8	63136;0;0;54;
$GPXUP;3631;07:48:29;0;49	9941;8	63142;0;0;56;
$GPXUP;3631;07:48:30;0;49	99424;8	63148;0;0;59;
$GPXUP;3631;07:48:31;0;49	99438;8	63154;0;0;57;
$GPXUP;3631;07:48:32;0;49	9945;8	63163;0;0;56;
$GPXUP;3631;07:48:33;0;49	99463;8	63173;0;0;57;
$GPXUP;3631;07:48:34;0;49	99475;8	63185;0;0;58;
$GPXUP;3631;07:48:35;0;49	99485;8	63201;0;0;58;
$GPXUP;3631;07:48:36;0;49	99494;8	63219;0;0;60;
$GPXUP;3631;07:48:37;0;49	99501;8	6324;0;0;62;
$GPXUP;3631;07:48:38;0;49	9951;8	63258;0;0;59;
$GPXUP;3631;07:48:39;0;49	99522;8	63272;0;0;57;
$GPXUP;3631;07:48:40;0;49	99534;8	63282;0;0;54;
$GPXUP;3631;07:48:41;0;49	99546;8	6329;0;0;51;
$GPXUP;3631;07:48:42;0;49	99559;8	63293;0;0;54;
$GPXUP;3631;07:48:43;0;49	99572;8	63295;0;0;53;
$GPXUP;3631;07:48:44;0;49	99585;8	63301;0;0;52;
$GPXUP;3631;07:48:45;0;49	99596;8	63311;0;0;54;
$GPXUP;3631;07:48:46;0;49	99605;8	63327;0;0;57;
$GPXUP;3631;07:48:47;0;49	99614;8	63344;0;0;58;
$GPXUP;3631;07:48:48;0;49	99626;8	63358;0;0;58;
$GPXUP;3631;07:48:49;0;49	99638;8	63368;0;0;57;
$GPXUP;3631;07:48:50;0;49	99651;8	63377;0;0;57;
$GPXUP;3631;07:48:51;0;49	99663;8	63387;0;0;55;
$GPXUP;3631;07:48:52;0;49	99675;8	63397;0;0;53;
$GPXUP;3631;07:48:53;0;49	99688;8	63403;0;0;53;
$GPXUP;3631;07:48:54;0;49	997;8	6341;0;0;52;
$GPXUP;3631;07:48:55;0;49	99711;8	63422;0;0;57;
$GPXUP;3631;07:48:56;0;49	99721;8	63437;0;0;58;
$GPXUP;3631;07:48:57;0;49	9973;8	63454;0;0;57;
$GPXUP;3631;07:48:58;0;49	9974;8	63469;0;0;56;
$GPXUP;3631;07:48:59;0;49	99752;8	63481;0;0;57;
$GPXUP;3631;07:49:00;0;49	99764;8	63492;0;0;56;
$GPXUP;3631;07:49:01;0;49	99775;8	63505;0;0;55;
$GPXUP;3631;07:49:02;0;49	99783;8	63522;0;0;53;
$GPXUP;3631;07:49:03;0;49	9979;8	63538;0;0;52;
$GPXUP;3631;07:49:04;0;49	99799;8	63552;0;0;49;
$GPXUP;3631;07:49:05;0;49	99812;8	63559;0;0;55;
$GPXUP;3631;07:49:06;0;49	99826;8	63564;0;0;58;
$GPXUP;3631;07:49:07;0;49	9984;8	63571;0;0;59;
$GPXUP;3631;07:49:08;0;49	99852;8	63584;0;0;61;
$GPXUP;3631;07:49:09;0;49	99861;8	63602;0;0;59;
$GPXUP;3631;07:49:10;0;49	99868;8	6362;0;0;56;
$GPXUP;3631;07:49:11;0;49	99874;8	6364;0;0;55;
$GPXUP;3631;07:49:12;0;49	99878;8	6366;0;0;53;
$GPXUP;3631;07:49:13;0;49	99882;8	63679;0;0;52;
$GPXUP;3631;07:49:14;0;49	99887;8	63697;0;0;51;
$GPXUP;3631;07:49:15;0;49	99893;8	63715;0;0;51;
$GPXUP;3631;07:49:16;0;49	99896;8	63734;0;0;53;
$GPXUP;3631;07:49:17;0;49	99897;8	63755;0;0;55;
$GPXUP;3631;07:49:18;0;49	99898;8	63776;0;0;52;
$GPXUP;3631;07:49:19;0;49	99902;8	63794;0;0;48;
$GPXUP;3631;07:49:20;0;49	99909;8	63807;0;0;40;
$GPXUP;3631;07:49:21;0;49	9992;8	63816;0;0;49;
$GPXUP;3631;07:49:22;0;49	99931;8	63825;0;0;49;
$GPXUP;3631;07:49:23;0;49	99942;8	63835;0;0;50;
$GPXUP;3631;07:49:24;0;49	99952;8	63846;0;0;50;
$GPXUP;3631;07:49:25;0;49	9996;8	6386;0;0;50;
$GPXUP;3631;07:49:26;0;49	99967;8	63876;0;0;50;
$GPXUP;3631;07:49:27;0;49	99974;8	63892;0;0;49;
$GPXUP;3631;07:49:28;0;49	99983;8	63905;0;0;50;
$GPXUP;3631;07:49:29;0;49	99994;8	63915;0;0;49;
$GPXUP;3631;07:49:30;0;50	00005;8	63921;0;0;50;
$GPXUP;3631;07:49:31;0;50	00017;8	63926;0;0;51;
$GPXUP;3631;07:49:32;0;50	00028;8	63936;0;0;50;
$GPXUP;3631;07:49:33;0;50	00037;8	6395;0;0;51;
$GPXUP;3631;07:49:34;0;50	00045;8	63966;0;0;51;
$GPXUP;3631;07:49:35;0;50	00053;8	6398;0;0;51;
$GPXUP;3631;07:49:36;0;50	00063;8	63992;0;0;48;
$GPXUP;3631;07:49:37;0;50	00073;8	64002;0;0;48;
$GPXUP;3631;07:49:38;0;50	00084;8	64009;0;0;50;
$GPXUP;3631;07:49:39;0;50	00097;8	64014;0;0;51;
$GPXUP;3631;07:49:40;0;50	00109;8	6402;0;0;52;
$GPXUP;3631;07:49:41;0;50	0012;8	6403;0;0;52;
$GPXUP;3631;07:49:42;0;50	00131;8	6404;0;0;51;
$GPXUP;3631;07:49:43;0;50	00142;8	64049;0;0;51;
$GPXUP;3631;07:49:44;0;50	00152;8	64061;0;0;51;
$GPXUP;3631;07:49:45;0;50	00161;8	64076;0;0;52;
$GPXUP;3631;07:49:46;0;50	00168;8	64092;0;0;53;
$GPXUP;3631;07:49:47;0;50	00176;8	64108;0;0;51;
$GPXUP;3631;07:49:48;0;50	00185;8	64121;0;0;49;
$GPXUP;3631;07:49:49;0;50	00195;8	6413;0;0;47;
$GPXUP;3631;07:49:50;0;50	00207;8	64134;0;0;49;
$GPXUP;3631;07:49:51;0;50	0022;8	64135;0;0;51;
$GPXUP;3631;07:49:52;0;50	00232;8	64136;0;0;52;
$GPXUP;3631;07:49:53;0;50	00245;8	64139;0;0;52;
$GPXUP;3631;07:49:54;0;50	00258;8	64141;0;0;53;
$GPXUP;3631;07:49:55;0;50	00271;8	64144;0;0;52;
$GPXUP;3631;07:49:56;0;50	00284;8	64146;0;0;51;
$GPXUP;3631;07:49:57;0;50	00297;8	64146;0;0;52;
$GPXUP;3631;07:49:58;0;50	0031;8	64145;0;0;52;
$GPXUP;3631;07:49:59;0;50	00323;8	64148;0;0;52;
$GPXUP;3631;07:50:00;0;50	00335;8	64156;0;0;53;
$GPXUP;3631;07:50:01;0;50	00347;8	64164;0;0;51;
$GPXUP;3631;07:50:02;0;50	00359;8	64167;0;0;49;
$GPXUP;3631;07:50:03;0;50	00371;8	64166;0;0;48;
$GPXUP;3631;07:50:04;0;50	00383;8	64163;0;0;47;
$GPXUP;3631;07:50:05;0;50	00395;8	6416;0;0;48;
$GPXUP;3631;07:50:06;0;50	00408;8	64159;0;0;48;
$GPXUP;3631;07:50:07;0;50	00419;8	6416;0;0;46;
$GPXUP;3631;07:50:08;0;50	0043;8	64162;0;0;45;
$GPXUP;3631;07:50:09;0;50	00442;8	64158;0;0;49;
$GPXUP;3631;07:50:10;0;50	00453;8	64148;0;0;54;
$GPXUP;3631;07:50:11;0;50	00465;8	64137;0;0;55;
$GPXUP;3631;07:50:12;0;50	00478;8	64126;0;0;57;
$GPXUP;3631;07:50:13;0;50	0049;8	64116;0;0;57;
$GPXUP;3631;07:50:14;0;50	00504;8	64109;0;0;57;
$GPXUP;3631;07:50:15;0;50	00518;8	64105;0;0;58;
$GPXUP;3631;07:50:16;0;50	00532;8	64102;0;0;57;
$GPXUP;3631;07:50:17;0;50	00546;8	64102;0;0;52;
$GPXUP;3631;07:50:18;0;50	00558;8	64105;0;0;52;
$GPXUP;3631;07:50:19;0;50	00571;8	6411;0;0;52;
$GPXUP;3631;07:50:20;0;50	00584;8	64114;0;0;54;
$GPXUP;3631;07:50:21;0;50	00598;8	64114;0;0;57;
$GPXUP;3631;07:50:22;0;50	00612;8	64109;0;0;61;
$GPXUP;3631;07:50:23;0;50	00626;8	64099;0;0;63;
$GPXUP;3631;07:50:24;0;50	0064;8	64087;0;0;65;
$GPXUP;3631;07:50:25;0;50	00655;8	64075;0;0;65;
$GPXUP;3631;07:50:26;0;50	0067;8	64068;0;0;63;
$GPXUP;3631;07:50:27;0;50	00686;8	64069;0;0;60;
$GPXUP;3631;07:50:28;0;50	00699;8	64074;0;0;56;
$GPXUP;3631;07:50:29;0;50	00712;8	64081;0;0;54;
$GPXUP;3631;07:50:30;0;50	00724;8	64089;0;0;53;
$GPXUP;3631;07:50:31;0;50	00736;8	64099;0;0;53;
$GPXUP;3631;07:50:32;0;50	00747;8	64109;0;0;54;
$GPXUP;3631;07:50:33;0;50	00759;8	6412;0;0;56;
$GPXUP;3631;07:50:34;0;50	00771;8	64132;0;0;56;
$GPXUP;3631;07:50:35;0;50	00783;8	64142;0;0;54;
$GPXUP;3631;07:50:36;0;50	00796;8	64147;0;0;57;
$GPXUP;3631;07:50:37;0;50	00811;8	64148;0;0;60;
$GPXUP;3631;07:50:38;0;50	00826;8	6415;0;0;60;
$GPXUP;3631;07:50:39;0;50	00841;8	64154;0;0;62;
$GPXUP;3631;07:50:40;0;50	00854;8	64161;0;0;56;
$GPXUP;3631;07:50:41;0;50	00867;8	64169;0;0;52;
$GPXUP;3631;07:50:42;0;50	00879;8	64178;0;0;54;
$GPXUP;3631;07:50:43;0;50	00891;8	64184;0;0;53;
$GPXUP;3631;07:50:44;0;50	00905;8	64185;0;0;59;
$GPXUP;3631;07:50:45;0;50	0092;8	64182;0;0;62;
$GPXUP;3631;07:50:46;0;50	00935;8	64179;0;0;61;
$GPXUP;3631;07:50:47;0;50	0095;8	64179;0;0;58;
$GPXUP;3631;07:50:48;0;50	00964;8	64179;0;0;56;
$GPXUP;3631;07:50:49;0;50	00978;8	6418;0;0;57;
$GPXUP;3631;07:50:50;0;50	00992;8	64186;0;0;57;
$GPXUP;3631;07:50:51;0;50	01003;8	64198;0;0;56;
$GPXUP;3631;07:50:52;0;50	01012;8	64214;0;0;55;
$GPXUP;3631;07:50:53;0;50	01021;8	6423;0;0;54;
$GPXUP;3631;07:50:54;0;50	0103;8	64245;0;0;51;
$GPXUP;3631;07:50:55;0;50	01041;8	64255;0;0;52;
$GPXUP;3631;07:50:56;0;50	01053;8	64263;0;0;52;
$GPXUP;3631;07:50:57;0;50	01065;8	64271;0;0;52;
$GPXUP;3631;07:50:58;0;50	01077;8	64278;0;0;53;
$GPXUP;3631;07:50:59;0;50	0109;8	64282;0;0;56;
$GPXUP;3631;07:51:00;0;50	01104;8	64281;0;0;58;
$GPXUP;3631;07:51:01;0;50	01119;8	64274;0;0;61;
$GPXUP;3631;07:51:02;0;50	01133;8	64267;0;0;59;
$GPXUP;3631;07:51:03;0;50	01148;8	64264;0;0;58;
$GPXUP;3631;07:51:04;0;50	01162;8	64262;0;0;57;
$GPXUP;3631;07:51:05;0;50	01176;8	64264;0;0;55;
$GPXUP;3631;07:51:06;0;50	01188;8	64271;0;0;54;
$GPXUP;3631;07:51:07;0;50	01199;8	64283;0;0;53;
$GPXUP;3631;07:51:08;0;50	0121;8	64296;0;0;52;
$GPXUP;3631;07:51:09;0;50	0122;8	64307;0;0;52;
$GPXUP;3631;07:51:10;0;50	01232;8	64315;0;0;52;
$GPXUP;3631;07:51:11;0;50	01245;8	6432;0;0;55;
$GPXUP;3631;07:51:12;0;50	01259;8	64322;0;0;56;
$GPXUP;3631;07:51:13;0;50	01273;8	64324;0;0;55;
$GPXUP;3631;07:51:14;0;50	01286;8	6433;0;0;55;
$GPXUP;3631;07:51:15;0;50	01298;8	64338;0;0;54;
$GPXUP;3631;07:51:16;0;50	01311;8	64346;0;0;54;
$GPXUP;3631;07:51:17;0;50	01325;8	64348;0;0;56;
$GPXUP;3631;07:51:18;0;50	01339;8	64346;0;0;59;
$GPXUP;3631;07:51:19;0;50	01354;8	64344;0;0;58;
$GPXUP;3631;07:51:20;0;50	01368;8	64346;0;0;56;
$GPXUP;3631;07:51:21;0;50	0138;8	64354;0;0;54;
$GPXUP;3631;07:51:22;0;50	01391;8	64364;0;0;52;
$GPXUP;3631;07:51:23;0;50	01402;8	64376;0;0;51;
$GPXUP;3631;07:51:24;0;50	01412;8	64388;0;0;52;
$GPXUP;3631;07:51:25;0;50	01423;8	64399;0;0;52;
$GPXUP;3631;07:51:26;0;50	01435;8	64407;0;0;54;
$GPXUP;3631;07:51:27;0;50	01448;8	64413;0;0;54;
$GPXUP;3631;07:51:28;0;50	01461;8	64419;0;0;55;
$GPXUP;3631;07:51:29;0;50	01474;8	64425;0;0;56;
$GPXUP;3631;07:51:30;0;50	01487;8	64433;0;0;56;
$GPXUP;3631;07:51:31;0;50	015;8	64442;0;0;57;
$GPXUP;3631;07:51:32;0;50	01513;8	64451;0;0;58;
$GPXUP;3631;07:51:33;0;50	01526;8	6446;0;0;59;
$GPXUP;3631;07:51:34;0;50	0154;8	64467;0;0;58;
$GPXUP;3631;07:51:35;0;50	01554;8	64472;0;0;57;
$GPXUP;3631;07:51:36;0;50	01568;8	64474;0;0;59;
$GPXUP;3631;07:51:37;0;50	01583;8	64475;0;0;58;
$GPXUP;3631;07:51:38;0;50	01597;8	64479;0;0;55;
$GPXUP;3631;07:51:39;0;50	01609;8	64489;0;0;54;
$GPXUP;3631;07:51:40;0;50	0162;8	64501;0;0;53;
$GPXUP;3631;07:51:41;0;50	01631;8	64512;0;0;53;
$GPXUP;3631;07:51:42;0;50	01642;8	64521;0;0;52;
$GPXUP;3631;07:51:43;0;50	01654;8	64529;0;0;52;
$GPXUP;3631;07:51:44;0;50	01667;8	64536;0;0;54;
$GPXUP;3631;07:51:45;0;50	0168;8	64542;0;0;53;
$GPXUP;3631;07:51:46;0;50	01692;8	6455;0;0;53;
$GPXUP;3631;07:51:47;0;50	01704;8	64557;0;0;54;
$GPXUP;3631;07:51:48;0;50	01718;8	64563;0;0;55;
$GPXUP;3631;07:51:49;0;50	01731;8	64569;0;0;54;
$GPXUP;3631;07:51:50;0;50	01742;8	64577;0;0;51;
$GPXUP;3631;07:51:51;0;50	01753;8	64588;0;0;52;
$GPXUP;3631;07:51:52;0;50	01764;8	646;0;0;52;
$GPXUP;3631;07:51:53;0;50	01773;8	64615;0;0;52;
$GPXUP;3631;07:51:54;0;50	0178;8	64631;0;0;51;
$GPXUP;3631;07:51:55;0;50	01789;8	64644;0;0;48;
$GPXUP;3631;07:51:56;0;50	018;8	64652;0;0;49;
$GPXUP;3631;07:51:57;0;50	01812;8	64656;0;0;51;
$GPXUP;3631;07:51:58;0;50	01825;8	64658;0;0;52;
$GPXUP;3631;07:51:59;0;50	01837;8	64659;0;0;51;
$GPXUP;3631;07:52:00;0;50	0185;8	64662;0;0;54;
$GPXUP;3631;07:52:01;0;50	01864;8	64666;0;0;57;
$GPXUP;3631;07:52:02;0;50	01877;8	64673;0;0;59;
$GPXUP;3631;07:52:03;0;50	0189;8	64682;0;0;55;
$GPXUP;3631;07:52:04;0;50	01902;8	64691;0;0;53;
$GPXUP;3631;07:52:05;0;50	01914;8	64698;0;0;52;
$GPXUP;3631;07:52:06;0;50	01927;8	64704;0;0;53;
$GPXUP;3631;07:52:07;0;50	0194;8	64707;0;0;53;
$GPXUP;3631;07:52:08;0;50	01953;8	64706;0;0;56;
$GPXUP;3631;07:52:09;0;50	01967;8	647;0;0;58;
$GPXUP;3631;07:52:10;0;50	01981;8	64695;0;0;57;
$GPXUP;3631;07:52:11;0;50	01994;8	64693;0;0;52;
$GPXUP;3631;07:52:12;0;50	02007;8	64694;0;0;50;
$GPXUP;3631;07:52:13;0;50	0202;8	64697;0;0;52;
$GPXUP;3631;07:52:14;0;50	02033;8	64697;0;0;55;
$GPXUP;3631;07:52:15;0;50	02047;8	64694;0;0;58;
$GPXUP;3631;07:52:16;0;50	02061;8	6469;0;0;59;
$GPXUP;3631;07:52:17;0;50	02076;8	64685;0;0;59;
$GPXUP;3631;07:52:18;0;50	0209;8	64684;0;0;58;
$GPXUP;3631;07:52:19;0;50	02104;8	64685;0;0;58;
$GPXUP;3631;07:52:20;0;50	02118;8	64689;0;0;57;
$GPXUP;3631;07:52:21;0;50	02132;8	64696;0;0;55;
$GPXUP;3631;07:52:22;0;50	02144;8	64704;0;0;53;
$GPXUP;3631;07:52:23;0;50	02155;8	64714;0;0;49;
$GPXUP;3631;07:52:24;0;50	02165;8	64724;0;0;48;
$GPXUP;3631;07:52:25;0;50	02176;8	64732;0;0;48;
$GPXUP;3631;07:52:26;0;50	02188;8	64736;0;0;51;
$GPXUP;3631;07:52:27;0;50	02201;8	64734;0;0;56;
$GPXUP;3631;07:52:28;0;50	02214;8	6473;0;0;55;
$GPXUP;3631;07:52:29;0;50	02227;8	64732;0;0;53;
$GPXUP;3631;07:52:30;0;50	0224;8	64738;0;0;50;
$GPXUP;3631;07:52:31;0;50	02252;8	64744;0;0;51;
$GPXUP;3631;07:52:32;0;50	02264;8	64749;0;0;53;
$GPXUP;3631;07:52:33;0;50	02277;8	64752;0;0;54;
$GPXUP;3631;07:52:34;0;50	02291;8	64752;0;0;55;
$GPXUP;3631;07:52:35;0;50	02305;8	64746;0;0;60;
$GPXUP;3631;07:52:36;0;50	02319;8	64737;0;0;61;
$GPXUP;3631;07:52:37;0;50	02333;8	64731;0;0;60;
$GPXUP;3631;07:52:38;0;50	02348;8	6473;0;0;58;
$GPXUP;3631;07:52:39;0;50	02362;8	64732;0;0;57;
$GPXUP;3631;07:52:40;0;50	02376;8	64738;0;0;56;
$GPXUP;3631;07:52:41;0;50	02388;8	64745;0;0;52;
$GPXUP;3631;07:52:42;0;50	024;8	64753;0;0;52;
$GPXUP;3631;07:52:43;0;50	02412;8	64762;0;0;53;
$GPXUP;3631;07:52:44;0;50	02425;8	64768;0;0;53;
$GPXUP;3631;07:52:45;0;50	02438;8	64772;0;0;54;
$GPXUP;3631;07:52:46;0;50	02451;8	64775;0;0;53;
$GPXUP;3631;07:52:47;0;50	02465;8	64776;0;0;56;
$GPXUP;3631;07:52:48;0;50	02479;8	64774;0;0;59;
$GPXUP;3631;07:52:49;0;50	02493;8	64775;0;0;57;
$GPXUP;3631;07:52:50;0;50	02507;8	64782;0;0;58;
$GPXUP;3631;07:52:51;0;50	02519;8	64793;0;0;56;
$GPXUP;3631;07:52:52;0;50	02531;8	64804;0;0;54;
$GPXUP;3631;07:52:53;0;50	02542;8	64814;0;0;54;
$GPXUP;3631;07:52:54;0;50	02555;8	64822;0;0;55;
$GPXUP;3631;07:52:55;0;50	02568;8	6483;0;0;57;
$GPXUP;3631;07:52:56;0;50	0258;8	6484;0;0;56;
$GPXUP;3631;07:52:57;0;50	02592;8	64849;0;0;55;
$GPXUP;3631;07:52:58;0;50	02605;8	64855;0;0;55;
$GPXUP;3631;07:52:59;0;50	02619;8	64858;0;0;55;
$GPXUP;3631;07:53:00;0;50	02633;8	64858;0;0;56;
$GPXUP;3631;07:53:01;0;50	02646;8	64863;0;0;56;
$GPXUP;3631;07:53:02;0;50	02658;8	64875;0;0;56;
$GPXUP;3631;07:53:03;0;50	02667;8	6489;0;0;55;
$GPXUP;3631;07:53:04;0;50	02678;8	64901;0;0;52;
$GPXUP;3631;07:53:05;0;50	02691;8	64904;0;0;53;
$GPXUP;3631;07:53:06;0;50	02704;8	64899;0;0;58;
$GPXUP;3631;07:53:07;0;50	02718;8	64892;0;0;58;
$GPXUP;3631;07:53:08;0;50	02732;8	64888;0;0;57;
$GPXUP;3631;07:53:09;0;50	02746;8	6489;0;0;56;
$GPXUP;3631;07:53:10;0;50	02759;8	64897;0;0;55;
$GPXUP;3631;07:53:11;0;50	02771;8	64907;0;0;55;
$GPXUP;3631;07:53:12;0;50	02783;8	64917;0;0;56;
$GPXUP;3631;07:53:13;0;50	02796;8	64926;0;0;56;
$GPXUP;3631;07:53:14;0;50	02809;8	64933;0;0;56;
$GPXUP;3631;07:53:15;0;50	02823;8	64937;0;0;56;
$GPXUP;3631;07:53:16;0;50	02836;8	64941;0;0;53;
$GPXUP;3631;07:53:17;0;50	02849;8	64946;0;0;52;
$GPXUP;3631;07:53:18;0;50	02861;8	64953;0;0;54;
$GPXUP;3631;07:53:19;0;50	02874;8	64958;0;0;55;
$GPXUP;3631;07:53:20;0;50	02888;8	64961;0;0;56;
$GPXUP;3631;07:53:21;0;50	02902;8	64962;0;0;57;
$GPXUP;3631;07:53:22;0;50	02916;8	6496;0;0;58;
$GPXUP;3631;07:53:23;0;50	02931;8	64959;0;0;57;
$GPXUP;3631;07:53:24;0;50	02944;8	6496;0;0;55;
$GPXUP;3631;07:53:25;0;50	02958;8	64965;0;0;53;
$GPXUP;3631;07:53:26;0;50	0297;8	6497;0;0;53;
$GPXUP;3631;07:53:27;0;50	02984;8	64972;0;0;54;
$GPXUP;3631;07:53:28;0;50	02997;8	6497;0;0;55;
$GPXUP;3631;07:53:29;0;50	03011;8	64968;0;0;56;
$GPXUP;3631;07:53:30;0;50	03025;8	64967;0;0;56;
$GPXUP;3631;07:53:31;0;50	03039;8	64968;0;0;55;
$GPXUP;3631;07:53:32;0;50	03052;8	6497;0;0;54;
$GPXUP;3631;07:53:33;0;50	03066;8	64971;0;0;54;
$GPXUP;3631;07:53:34;0;50	03079;8	64968;0;0;55;
$GPXUP;3631;07:53:35;0;50	03093;8	64964;0;0;56;
$GPXUP;3631;07:53:36;0;50	03107;8	64962;0;0;56;
$GPXUP;3631;07:53:37;0;50	03121;8	64963;0;0;57;
$GPXUP;3631;07:53:38;0;50	03135;8	64964;0;0;57;
$GPXUP;3631;07:53:39;0;50	03149;8	64968;0;0;56;
$GPXUP;3631;07:53:40;0;50	03163;8	64974;0;0;57;
$GPXUP;3631;07:53:41;0;50	03176;8	64979;0;0;55;
$GPXUP;3631;07:53:42;0;50	0319;8	64982;0;0;55;
$GPXUP;3631;07:53:43;0;50	03204;8	64981;0;0;57;
$GPXUP;3631;07:53:44;0;50	03218;8	64976;0;0;60;
$GPXUP;3631;07:53:45;0;50	03233;8	64974;0;0;60;
$GPXUP;3631;07:53:46;0;50	03248;8	64973;0;0;60;
$GPXUP;3631;07:53:47;0;50	03263;8	64975;0;0;57;
$GPXUP;3631;07:53:48;0;50	03276;8	64981;0;0;55;
$GPXUP;3631;07:53:49;0;50	03289;8	64987;0;0;54;
$GPXUP;3631;07:53:50;0;50	03302;8	64988;0;0;55;
$GPXUP;3631;07:53:51;0;50	03316;8	64986;0;0;55;
$GPXUP;3631;07:53:52;0;50	0333;8	64985;0;0;54;
$GPXUP;3631;07:53:53;0;50	03344;8	64984;0;0;59;
$GPXUP;3631;07:53:54;0;50	03358;8	64982;0;0;61;
$GPXUP;3631;07:53:55;0;50	03374;8	6498;0;0;60;
$GPXUP;3631;07:53:56;0;50	03388;8	64977;0;0;57;
$GPXUP;3631;07:53:57;0;50	03402;8	64973;0;0;59;
$GPXUP;3631;07:53:58;0;50	03417;8	64967;0;0;61;
$GPXUP;3631;07:53:59;0;50	03431;8	64962;0;0;60;
$GPXUP;3631;07:54:00;0;50	03446;8	64962;0;0;57;
$GPXUP;3631;07:54:01;0;50	03459;8	64968;0;0;56;
$GPXUP;3631;07:54:02;0;50	03472;8	64976;0;0;55;
$GPXUP;3631;07:54:03;0;50	03484;8	64983;0;0;55;
$GPXUP;3631;07:54:04;0;50	03498;8	64985;0;0;56;
$GPXUP;3631;07:54:05;0;50	03512;8	64984;0;0;58;
$GPXUP;3631;07:54:06;0;50	03526;8	64984;0;0;57;
$GPXUP;3631;07:54:07;0;50	0354;8	64988;0;0;58;
$GPXUP;3631;07:54:08;0;50	03553;8	64996;0;0;57;
$GPXUP;3631;07:54:09;0;50	03565;8	65008;0;0;57;
$GPXUP;3631;07:54:10;0;50	03578;8	65017;0;0;55;
$GPXUP;3631;07:54:11;0;50	03591;8	65022;0;0;54;
$GPXUP;3631;07:54:12;0;50	03605;8	65023;0;0;56;
$GPXUP;3631;07:54:13;0;50	03619;8	6502;0;0;60;
$GPXUP;3631;07:54:14;0;50	03634;8	65016;0;0;60;
$GPXUP;3631;07:54:15;0;50	03649;8	65014;0;0;59;
$GPXUP;3631;07:54:16;0;50	03663;8	65008;0;0;60;
$GPXUP;3631;07:54:17;0;50	03678;8	65004;0;0;63;
$GPXUP;3631;07:54:18;0;50	03693;8	65007;0;0;61;
$GPXUP;3631;07:54:19;0;50	03707;8	65017;0;0;60;
$GPXUP;3631;07:54:20;0;50	0372;8	65026;0;0;59;
$GPXUP;3631;07:54:21;0;50	03734;8	65036;0;0;58;
$GPXUP;3631;07:54:22;0;50	03747;8	65043;0;0;57;
$GPXUP;3631;07:54:23;0;50	03761;8	6505;0;0;57;
$GPXUP;3631;07:54:24;0;50	03775;8	65052;0;0;56;
$GPXUP;3631;07:54:25;0;50	03789;8	6505;0;0;57;
$GPXUP;3631;07:54:26;0;50	03804;8	65049;0;0;58;
$GPXUP;3631;07:54:27;0;50	03818;8	65051;0;0;56;
$GPXUP;3631;07:54:28;0;50	03831;8	65056;0;0;55;
$GPXUP;3631;07:54:29;0;50	03845;8	65058;0;0;55;
$GPXUP;3631;07:54:30;0;50	03858;8	65056;0;0;56;
$GPXUP;3631;07:54:31;0;50	03872;8	6505;0;0;57;
$GPXUP;3631;07:54:32;0;50	03886;8	65044;0;0;60;
$GPXUP;3631;07:54:33;0;50	03901;8	65041;0;0;60;
$GPXUP;3631;07:54:34;0;50	03915;8	65042;0;0;57;
$GPXUP;3631;07:54:35;0;50	03928;8	65048;0;0;55;
$GPXUP;3631;07:54:36;0;50	03941;8	65057;0;0;56;
$GPXUP;3631;07:54:37;0;50	03954;8	65064;0;0;56;
$GPXUP;3631;07:54:38;0;50	03968;8	6507;0;0;57;
$GPXUP;3631;07:54:39;0;50	03982;8	6507;0;0;58;
$GPXUP;3631;07:54:40;0;50	03996;8	65066;0;0;59;
$GPXUP;3631;07:54:41;0;50	04011;8	6506;0;0;60;
$GPXUP;3631;07:54:42;0;50	04026;8	65054;0;0;61;
$GPXUP;3631;07:54:43;0;50	04041;8	6505;0;0;61;
$GPXUP;3631;07:54:44;0;50	04055;8	65048;0;0;60;
$GPXUP;3631;07:54:45;0;50	0407;8	65048;0;0;58;
$GPXUP;3631;07:54:46;0;50	04084;8	65052;0;0;57;
$GPXUP;3631;07:54:47;0;50	04098;8	65057;0;0;57;
$GPXUP;3631;07:54:48;0;50	04112;8	6506;0;0;54;
$GPXUP;3631;07:54:49;0;50	04126;8	65056;0;0;59;
$GPXUP;3631;07:54:50;0;50	0414;8	65047;0;0;63;
$GPXUP;3631;07:54:51;0;50	04154;8	65038;0;0;63;
$GPXUP;3631;07:54:52;0;50	0417;8	65034;0;0;61;
$GPXUP;3631;07:54:53;0;50	04184;8	65035;0;0;58;
$GPXUP;3631;07:54:54;0;50	04199;8	65037;0;0;58;
$GPXUP;3631;07:54:55;0;50	04213;8	65039;0;0;59;
$GPXUP;3631;07:54:56;0;50	04228;8	65041;0;0;59;
$GPXUP;3631;07:54:57;0;50	04243;8	6504;0;0;60;
$GPXUP;3631;07:54:58;0;50	04258;8	6504;0;0;59;
$GPXUP;3631;07:54:59;0;50	04272;8	65045;0;0;59;
$GPXUP;3631;07:55:00;0;50	04287;8	65051;0;0;61;
$GPXUP;3631;07:55:01;0;50	04302;8	65054;0;0;62;
$GPXUP;3631;07:55:02;0;50	04317;8	65057;0;0;62;
$GPXUP;3631;07:55:03;0;50	04332;8	65064;0;0;61;
$GPXUP;3631;07:55:04;0;50	04345;8	65076;0;0;59;
$GPXUP;3631;07:55:05;0;50	04357;8	65087;0;0;56;
$GPXUP;3631;07:55:06;0;50	0437;8	65095;0;0;55;
$GPXUP;3631;07:55:07;0;50	04385;8	65096;0;0;59;
$GPXUP;3631;07:55:08;0;50	044;8	65095;0;0;61;
$GPXUP;3631;07:55:09;0;50	04415;8	65097;0;0;60;
$GPXUP;3631;07:55:10;0;50	04429;8	65104;0;0;61;
$GPXUP;3631;07:55:11;0;50	04443;8	65113;0;0;61;
$GPXUP;3631;07:55:12;0;50	04458;8	6512;0;0;61;
$GPXUP;3631;07:55:13;0;50	04472;8	65124;0;0;57;
$GPXUP;3631;07:55:14;0;50	04486;8	65126;0;0;58;
$GPXUP;3631;07:55:15;0;50	045;8	65132;0;0;57;
$GPXUP;3631;07:55:16;0;50	04512;8	65141;0;0;55;
$GPXUP;3631;07:55:17;0;50	04526;8	65147;0;0;55;
$GPXUP;3631;07:55:18;0;50	0454;8	65144;0;0;58;
$GPXUP;3631;07:55:19;0;50	04554;8	6514;0;0;59;
$GPXUP;3631;07:55:20;0;50	04568;8	6514;0;0;59;
$GPXUP;3631;07:55:21;0;50	04583;8	65141;0;0;59;
$GPXUP;3631;07:55:22;0;50	04598;8	65142;0;0;57;
$GPXUP;3631;07:55:23;0;50	04611;8	65145;0;0;55;
$GPXUP;3631;07:55:24;0;50	04624;8	65153;0;0;56;
$GPXUP;3631;07:55:25;0;50	04635;8	65164;0;0;53;
$GPXUP;3631;07:55:26;0;50	04646;8	65174;0;0;53;
$GPXUP;3631;07:55:27;0;50	04659;8	65179;0;0;54;
$GPXUP;3631;07:55:28;0;50	04673;8	65181;0;0;58;
$GPXUP;3631;07:55:29;0;50	04688;8	65182;0;0;58;
$GPXUP;3631;07:55:30;0;50	04702;8	65178;0;0;59;
$GPXUP;3631;07:55:31;0;50	04716;8	6517;0;0;61;
$GPXUP;3631;07:55:32;0;50	0473;8	65161;0;0;59;
$GPXUP;3631;07:55:33;0;50	04743;8	65152;0;0;58;
$GPXUP;3631;07:55:34;0;50	04756;8	65145;0;0;54;
$GPXUP;3631;07:55:35;0;50	0477;8	65143;0;0;57;
$GPXUP;3631;07:55:36;0;50	04784;8	65145;0;0;58;
$GPXUP;3631;07:55:37;0;50	04798;8	65149;0;0;57;
$GPXUP;3631;07:55:38;0;50	04811;8	65154;0;0;54;
$GPXUP;3631;07:55:39;0;50	04824;8	65156;0;0;55;
$GPXUP;3631;07:55:40;0;50	04838;8	65154;0;0;59;
$GPXUP;3631;07:55:41;0;50	04853;8	65152;0;0;59;
$GPXUP;3631;07:55:42;0;50	04867;8	65151;0;0;58;
$GPXUP;3631;07:55:43;0;50	04881;8	65154;0;0;57;
$GPXUP;3631;07:55:44;0;50	04895;8	65158;0;0;56;
$GPXUP;3631;07:55:45;0;50	04908;8	65163;0;0;55;
$GPXUP;3631;07:55:46;0;50	04922;8	65167;0;0;55;
$GPXUP;3631;07:55:47;0;50	04936;8	65171;0;0;56;
$GPXUP;3631;07:55:48;0;50	04949;8	65174;0;0;57;
$GPXUP;3631;07:55:49;0;50	04962;8	65177;0;0;49;
$GPXUP;3631;07:55:50;0;50	04975;8	65178;0;0;50;
$GPXUP;3631;07:55:51;0;50	04988;8	65177;0;0;52;
$GPXUP;3631;07:55:52;0;50	05001;8	65178;0;0;51;
$GPXUP;3631;07:55:53;0;50	05012;8	65186;0;0;52;
$GPXUP;3631;07:55:54;0;50	05023;8	65198;0;0;54;
$GPXUP;3631;07:55:55;0;50	05033;8	65212;0;0;55;
$GPXUP;3631;07:55:56;0;50	05044;8	65226;0;0;54;
$GPXUP;3631;07:55:57;0;50	05055;8	65236;0;0;50;
$GPXUP;3631;07:55:58;0;50	05067;8	65241;0;0;53;
$GPXUP;3631;07:55:59;0;50	05081;8	65241;0;0;55;
$GPXUP;3631;07:56:00;0;50	05095;8	6524;0;0;56;
$GPXUP;3631;07:56:01;0;50	05108;8	65237;0;0;56;
$GPXUP;3631;07:56:02;0;50	05122;8	65234;0;0;57;
$GPXUP;3631;07:56:03;0;50	05136;8	65231;0;0;54;
$GPXUP;3631;07:56:04;0;50	05149;8	65232;0;0;54;
$GPXUP;3631;07:56:05;0;50	05162;8	65235;0;0;54;
$GPXUP;3631;07:56:06;0;50	05176;8	65239;0;0;53;
$GPXUP;3631;07:56:07;0;50	05188;8	65244;0;0;52;
$GPXUP;3631;07:56:08;0;50	052;8	6525;0;0;52;
$GPXUP;3631;07:56:09;0;50	05213;8	65257;0;0;54;
$GPXUP;3631;07:56:10;0;50	05224;8	65267;0;0;54;
$GPXUP;3631;07:56:11;0;50	05236;8	65275;0;0;49;
$GPXUP;3631;07:56:12;0;50	05247;8	65284;0;0;51;
$GPXUP;3631;07:56:13;0;50	05258;8	65293;0;0;47;
$GPXUP;3631;07:56:14;0;50	05269;8	65298;0;0;46;
$GPXUP;3631;07:56:15;0;50	05281;8	65297;0;0;51;
$GPXUP;3631;07:56:16;0;50	05294;8	65293;0;0;53;
$GPXUP;3631;07:56:17;0;50	05308;8	65289;0;0;57;
$GPXUP;3631;07:56:18;0;50	05322;8	65288;0;0;57;
$GPXUP;3631;07:56:19;0;50	05336;8	65289;0;0;57;
$GPXUP;3631;07:56:20;0;50	0535;8	65292;0;0;55;
$GPXUP;3631;07:56:21;0;50	05363;8	65295;0;0;55;
$GPXUP;3631;07:56:22;0;50	05377;8	65296;0;0;55;
$GPXUP;3631;07:56:23;0;50	05391;8	65294;0;0;57;
$GPXUP;3631;07:56:24;0;50	05405;8	65289;0;0;58;
$GPXUP;3631;07:56:25;0;50	05419;8	65283;0;0;60;
$GPXUP;3631;07:56:26;0;50	05433;8	65276;0;0;61;
$GPXUP;3631;07:56:27;0;50	05448;8	65269;0;0;60;
$GPXUP;3631;07:56:28;0;50	05462;8	65265;0;0;58;
$GPXUP;3631;07:56:29;0;50	05476;8	65266;0;0;55;
$GPXUP;3631;07:56:30;0;50	05489;8	65267;0;0;51;
$GPXUP;3631;07:56:31;0;50	05502;8	65268;0;0;52;
$GPXUP;3631;07:56:32;0;50	05515;8	65266;0;0;53;
$GPXUP;3631;07:56:33;0;50	05528;8	6526;0;0;58;
$GPXUP;3631;07:56:34;0;50	05542;8	65252;0;0;61;
$GPXUP;3631;07:56:35;0;50	05557;8	65244;0;0;63;
$GPXUP;3631;07:56:36;0;50	05572;8	65238;0;0;60;
$GPXUP;3631;07:56:37;0;50	05586;8	65239;0;0;59;
$GPXUP;3631;07:56:38;0;50	056;8	65245;0;0;61;
$GPXUP;3631;07:56:39;0;50	05614;8	65252;0;0;59;
$GPXUP;3631;07:56:40;0;50	05628;8	65256;0;0;52;
$GPXUP;3631;07:56:41;0;50	05641;8	65254;0;0;56;
$GPXUP;3631;07:56:42;0;50	05655;8	65249;0;0;56;
$GPXUP;3631;07:56:43;0;50	05668;8	65244;0;0;58;
$GPXUP;3631;07:56:44;0;50	05683;8	65238;0;0;63;
$GPXUP;3631;07:56:45;0;50	05698;8	65231;0;0;62;
$GPXUP;3631;07:56:46;0;50	05713;8	65225;0;0;61;
$GPXUP;3631;07:56:47;0;50	05728;8	65224;0;0;59;
$GPXUP;3631;07:56:48;0;50	05742;8	65223;0;0;60;
$GPXUP;3631;07:56:49;0;50	05757;8	65223;0;0;60;
$GPXUP;3631;07:56:50;0;50	05772;8	65222;0;0;59;
$GPXUP;3631;07:56:51;0;50	05786;8	65222;0;0;57;
$GPXUP;3631;07:56:52;0;50	05801;8	65222;0;0;58;
$GPXUP;3631;07:56:53;0;50	05815;8	6522;0;0;60;
$GPXUP;3631;07:56:54;0;50	0583;8	6522;0;0;59;
$GPXUP;3631;07:56:55;0;50	05844;8	65226;0;0;57;
$GPXUP;3631;07:56:56;0;50	05857;8	65234;0;0;54;
$GPXUP;3631;07:56:57;0;50	0587;8	6524;0;0;54;
$GPXUP;3631;07:56:58;0;50	05883;8	65245;0;0;55;
$GPXUP;3631;07:56:59;0;50	05897;8	65245;0;0;59;
$GPXUP;3631;07:57:00;0;50	05912;8	65241;0;0;62;
$GPXUP;3631;07:57:01;0;50	05927;8	65236;0;0;61;
$GPXUP;3631;07:57:02;0;50	05942;8	65234;0;0;58;
$GPXUP;3631;07:57:03;0;50	05957;8	65236;0;0;61;
$GPXUP;3631;07:57:04;0;50	05972;8	65238;0;0;59;
$GPXUP;3631;07:57:05;0;50	05986;8	65238;0;0;61;
$GPXUP;3631;07:57:06;0;50	06002;8	65242;0;0;65;
$GPXUP;3631;07:57:07;0;50	06018;8	65246;0;0;64;
$GPXUP;3631;07:57:08;0;50	06033;8	6525;0;0;60;
$GPXUP;3631;07:57:09;0;50	06046;8	65256;0;0;57;
$GPXUP;3631;07:57:10;0;50	0606;8	65263;0;0;58;
$GPXUP;3631;07:57:11;0;50	06074;8	65266;0;0;59;
$GPXUP;3631;07:57:12;0;50	06089;8	65268;0;0;59;
$GPXUP;3631;07:57:13;0;50	06103;8	65274;0;0;59;
$GPXUP;3631;07:57:14;0;50	06116;8	65284;0;0;62;
$GPXUP;3631;07:57:15;0;50	06128;8	65299;0;0;60;
$GPXUP;3631;07:57:16;0;50	06138;8	65315;0;0;59;
$GPXUP;3631;07:57:17;0;50	0615;8	6533;0;0;57;
$GPXUP;3631;07:57:18;0;50	06161;8	65341;0;0;52;
$GPXUP;3631;07:57:19;0;50	06173;8	65349;0;0;52;
$GPXUP;3631;07:57:20;0;50	06186;8	65355;0;0;52;
$GPXUP;3631;07:57:21;0;50	06199;8	65356;0;0;54;
$GPXUP;3631;07:57:22;0;50	06212;8	65355;0;0;55;
$GPXUP;3631;07:57:23;0;50	06226;8	65354;0;0;57;
$GPXUP;3631;07:57:24;0;50	0624;8	6535;0;0;58;
$GPXUP;3631;07:57:25;0;50	06255;8	65347;0;0;59;
$GPXUP;3631;07:57:26;0;50	0627;8	65346;0;0;60;
$GPXUP;3631;07:57:27;0;50	06284;8	65351;0;0;59;
$GPXUP;3631;07:57:28;0;50	06298;8	65358;0;0;56;
$GPXUP;3631;07:57:29;0;50	06311;8	65364;0;0;53;
$GPXUP;3631;07:57:30;0;50	06324;8	65369;0;0;52;
$GPXUP;3631;07:57:31;0;50	06337;8	65367;0;0;55;
$GPXUP;3631;07:57:32;0;50	0635;8	65358;0;0;58;
$GPXUP;3631;07:57:33;0;50	06362;8	65347;0;0;56;
$GPXUP;3631;07:57:34;0;50	06375;8	65339;0;0;55;
$GPXUP;3631;07:57:35;0;50	06389;8	65336;0;0;56;
$GPXUP;3631;07:57:36;0;50	06402;8	65337;0;0;54;
$GPXUP;3631;07:57:37;0;50	06416;8	65335;0;0;53;
$GPXUP;3631;07:57:38;0;50	06429;8	65327;0;0;59;
$GPXUP;3631;07:57:39;0;50	06442;8	65315;0;0;61;
$GPXUP;3631;07:57:40;0;50	06455;8	65302;0;0;62;
$GPXUP;3631;07:57:41;0;50	06469;8	65292;0;0;60;
$GPXUP;3631;07:57:42;0;50	06484;8	65285;0;0;60;
$GPXUP;3631;07:57:43;0;50	06498;8	65275;0;0;64;
$GPXUP;3631;07:57:44;0;50	06512;8	65264;0;0;65;
$GPXUP;3631;07:57:45;0;50	06527;8	65257;0;0;62;
$GPXUP;3631;07:57:46;0;50	06542;8	65256;0;0;59;
$GPXUP;3631;07:57:47;0;50	06554;8	65262;0;0;52;
$GPXUP;3631;07:57:48;0;50	06566;8	65268;0;0;51;
$GPXUP;3631;07:57:49;0;50	06578;8	65273;0;0;52;
$GPXUP;3631;07:57:50;0;50	0659;8	65279;0;0;52;
$GPXUP;3631;07:57:51;0;50	06601;8	65288;0;0;51;
$GPXUP;3631;07:57:52;0;50	06608;8	65304;0;0;51;
$GPXUP;3631;07:57:53;0;50	06615;8	65321;0;0;48;
$GPXUP;3631;07:57:54;0;50	06623;8	65333;0;0;45;
$GPXUP;3631;07:57:55;0;50	06633;8	65339;0;0;42;
$GPXUP;3631;07:57:56;0;50	06645;8	65334;0;0;51;
$GPXUP;3631;07:57:57;0;50	06658;8	65328;0;0;55;
$GPXUP;3631;07:57:58;0;50	06672;8	65326;0;0;54;
$GPXUP;3631;07:57:59;0;50	06685;8	65328;0;0;53;
$GPXUP;3631;07:58:00;0;50	06698;8	65333;0;0;50;
$GPXUP;3631;07:58:01;0;50	06709;8	65338;0;0;50;
$GPXUP;3631;07:58:02;0;50	0672;8	65347;0;0;49;
$GPXUP;3631;07:58:03;0;50	0673;8	65357;0;0;48;
$GPXUP;3631;07:58:04;0;50	0674;8	65368;0;0;47;
$GPXUP;3631;07:58:05;0;50	0675;8	65375;0;0;43;
$GPXUP;3631;07:58:06;0;50	06761;8	65377;0;0;41;
$GPXUP;3631;07:58:07;0;50	06772;8	65368;0;0;51;
$GPXUP;3631;07:58:08;0;50	06784;8	65351;0;0;62;
$GPXUP;3631;07:58:09;0;50	06796;8	65333;0;0;63;
$GPXUP;3631;07:58:10;0;50	06809;8	65318;0;0;60;
$GPXUP;3631;07:58:11;0;50	06822;8	65308;0;0;56;
$GPXUP;3631;07:58:12;0;50	06836;8	65301;0;0;55;
$GPXUP;3631;07:58:13;0;50	06849;8	65293;0;0;59;
$GPXUP;3631;07:58:14;0;50	06863;8	6528;0;0;63;
$GPXUP;3631;07:58:15;0;50	06876;8	65265;0;0;63;
$GPXUP;3631;07:58:16;0;50	06889;8	65254;0;0;59;
$GPXUP;3631;07:58:17;0;50	06903;8	65248;0;0;58;
$GPXUP;3631;07:58:18;0;50	06917;8	65242;0;0;57;
$GPXUP;3631;07:58:19;0;50	06931;8	65238;0;0;55;
$GPXUP;3631;07:58:20;0;50	06944;8	65236;0;0;52;
$GPXUP;3631;07:58:21;0;50	06957;8	65237;0;0;50;
$GPXUP;3631;07:58:22;0;50	06969;8	65241;0;0;50;
$GPXUP;3631;07:58:23;0;50	06981;8	65247;0;0;51;
$GPXUP;3631;07:58:24;0;50	06993;8	65256;0;0;51;
$GPXUP;3631;07:58:25;0;50	07003;8	65266;0;0;48;
$GPXUP;3631;07:58:26;0;50	07014;8	65271;0;0;42;
$GPXUP;3631;07:58:27;0;50	07025;8	65267;0;0;50;
$GPXUP;3631;07:58:28;0;50	07038;8	65257;0;0;57;
$GPXUP;3631;07:58:29;0;50	07051;8	65249;0;0;57;
$GPXUP;3631;07:58:30;0;50	07065;8	65247;0;0;53;
$GPXUP;3631;07:58:31;0;50	07078;8	65249;0;0;52;
$GPXUP;3631;07:58:32;0;50	07091;8	65251;0;0;53;
$GPXUP;3631;07:58:33;0;50	07104;8	65244;0;0;58;
$GPXUP;3631;07:58:34;0;50	07117;8	65231;0;0;60;
$GPXUP;3631;07:58:35;0;50	07129;8	65217;0;0;59;
$GPXUP;3631;07:58:36;0;50	07142;8	65208;0;0;55;
$GPXUP;3631;07:58:37;0;50	07155;8	65206;0;0;53;
$GPXUP;3631;07:58:38;0;50	07169;8	65205;0;0;56;
$GPXUP;3631;07:58:39;0;50	07183;8	65204;0;0;56;
$GPXUP;3631;07:58:40;0;50	07197;8	65206;0;0;56;
$GPXUP;3631;07:58:41;0;50	07211;8	6521;0;0;54;
$GPXUP;3631;07:58:42;0;50	07224;8	65211;0;0;55;
$GPXUP;3631;07:58:43;0;50	07238;8	65211;0;0;54;
$GPXUP;3631;07:58:44;0;50	07251;8	65214;0;0;53;
$GPXUP;3631;07:58:45;0;50	07264;8	65219;0;0;51;
$GPXUP;3631;07:58:46;0;50	07276;8	65224;0;0;52;
$GPXUP;3631;07:58:47;0;50	07289;8	65223;0;0;53;
$GPXUP;3631;07:58:48;0;50	07302;8	65215;0;0;57;
$GPXUP;3631;07:58:49;0;50	07315;8	65204;0;0;59;
$GPXUP;3631;07:58:50;0;50	07328;8	65194;0;0;61;
$GPXUP;3631;07:58:51;0;50	07343;8	65185;0;0;61;
$GPXUP;3631;07:58:52;0;50	07357;8	65178;0;0;61;
$GPXUP;3631;07:58:53;0;50	07372;8	65171;0;0;62;
$GPXUP;3631;07:58:54;0;50	07388;8	6517;0;0;63;
$GPXUP;3631;07:58:55;0;50	07403;8	6517;0;0;61;
$GPXUP;3631;07:58:56;0;50	07418;8	65167;0;0;61;
$GPXUP;3631;07:58:57;0;50	07434;8	65165;0;0;62;
$GPXUP;3631;07:58:58;0;50	07449;8	65166;0;0;60;
$GPXUP;3631;07:58:59;0;50	07464;8	65168;0;0;58;
$GPXUP;3631;07:59:00;0;50	07478;8	65171;0;0;57;
$GPXUP;3631;07:59:01;0;50	07492;8	65169;0;0;56;
$GPXUP;3631;07:59:02;0;50	07505;8	6516;0;0;62;
$GPXUP;3631;07:59:03;0;50	07519;8	6515;0;0;62;
$GPXUP;3631;07:59:04;0;50	07534;8	65144;0;0;58;
$GPXUP;3631;07:59:05;0;50	07548;8	65144;0;0;56;
$GPXUP;3631;07:59:06;0;50	07562;8	65146;0;0;57;
$GPXUP;3631;07:59:07;0;50	07576;8	65146;0;0;58;
$GPXUP;3631;07:59:08;0;50	0759;8	65141;0;0;59;
$GPXUP;3631;07:59:09;0;50	07605;8	65137;0;0;58;
$GPXUP;3631;07:59:10;0;50	07619;8	65136;0;0;57;
$GPXUP;3631;07:59:11;0;50	07633;8	6514;0;0;56;
$GPXUP;3631;07:59:12;0;50	07646;8	65146;0;0;55;
$GPXUP;3631;07:59:13;0;50	07659;8	65151;0;0;50;
$GPXUP;3631;07:59:14;0;50	07671;8	65154;0;0;49;
$GPXUP;3631;07:59:15;0;50	07683;8	65154;0;0;50;
$GPXUP;3631;07:59:16;0;50	07696;8	65152;0;0;50;
$GPXUP;3631;07:59:17;0;50	07708;8	65149;0;0;53;
$GPXUP;3631;07:59:18;0;50	07722;8	65143;0;0;56;
$GPXUP;3631;07:59:19;0;50	07735;8	65136;0;0;57;
$GPXUP;3631;07:59:20;0;50	07748;8	65129;0;0;57;
$GPXUP;3631;07:59:21;0;50	07762;8	65125;0;0;56;
$GPXUP;3631;07:59:22;0;50	07776;8	65123;0;0;56;
$GPXUP;3631;07:59:23;0;50	0779;8	65121;0;0;56;
$GPXUP;3631;07:59:24;0;50	07804;8	65118;0;0;56;
$GPXUP;3631;07:59:25;0;50	07818;8	65116;0;0;55;
$GPXUP;3631;07:59:26;0;50	07831;8	65115;0;0;53;
$GPXUP;3631;07:59:27;0;50	07845;8	65113;0;0;53;
$GPXUP;3631;07:59:28;0;50	07858;8	6511;0;0;53;
$GPXUP;3631;07:59:29;0;50	0787;8	65103;0;0;54;
$GPXUP;3631;07:59:30;0;50	07883;8	65094;0;0;55;
$GPXUP;3631;07:59:31;0;50	07894;8	65083;0;0;55;
$GPXUP;3631;07:59:32;0;50	07906;8	65072;0;0;56;
$GPXUP;3631;07:59:33;0;50	07919;8	65062;0;0;55;
$GPXUP;3631;07:59:34;0;50	07932;8	65055;0;0;55;
$GPXUP;3631;07:59:35;0;50	07945;8	6505;0;0;54;
$GPXUP;3631;07:59:36;0;50	07958;8	65046;0;0;53;
$GPXUP;3631;07:59:37;0;50	07971;8	65043;0;0;52;
$GPXUP;3631;07:59:38;0;50	07984;8	6504;0;0;51;
$GPXUP;3631;07:59:39;0;50	07996;8	65036;0;0;51;
$GPXUP;3631;07:59:40;0;50	08008;8	65029;0;0;53;
$GPXUP;3631;07:59:41;0;50	08019;8	65018;0;0;54;
$GPXUP;3631;07:59:42;0;50	0803;8	65005;0;0;55;
$GPXUP;3631;07:59:43;0;50	08041;8	64992;0;0;57;
$GPXUP;3631;07:59:44;0;50	08053;8	6498;0;0;57;
$GPXUP;3631;07:59:45;0;50	08065;8	64968;0;0;58;
$GPXUP;3631;07:59:46;0;50	08078;8	64955;0;0;60;
$GPXUP;3631;07:59:47;0;50	08089;8	6494;0;0;61;
$GPXUP;3631;07:59:48;0;50	081;8	64924;0;0;61;
$GPXUP;3631;07:59:49;0;50	08112;8	64907;0;0;61;
$GPXUP;3631;07:59:50;0;50	08124;8	64892;0;0;62;
$GPXUP;3631;07:59:51;0;50	08137;8	6488;0;0;61;
$GPXUP;3631;07:59:52;0;50	0815;8	6487;0;0;62;
$GPXUP;3631;07:59:53;0;50	08164;8	64859;0;0;62;
$GPXUP;3631;07:59:54;0;50	08178;8	64849;0;0;62;
$GPXUP;3631;07:59:55;0;50	08193;8	6484;0;0;63;
$GPXUP;3631;07:59:56;0;50	08207;8	64831;0;0;62;
$GPXUP;3631;07:59:57;0;50	08222;8	64823;0;0;61;
$GPXUP;3631;07:59:58;0;50	08236;8	64816;0;0;60;
$GPXUP;3631;07:59:59;0;50	08251;8	6481;0;0;60;
$GPXUP;3631;08:00:00;0;50	08265;8	64808;0;0;60;
$GPXUP;3631;08:00:01;0;50	0828;8	64812;0;0;57;
$GPXUP;3631;08:00:02;0;50	08294;8	64814;0;0;57;
$GPXUP;3631;08:00:03;0;50	08308;8	64813;0;0;58;
$GPXUP;3631;08:00:04;0;50	08322;8	64812;0;0;55;
$GPXUP;3631;08:00:05;0;50	08335;8	64811;0;0;54;
$GPXUP;3631;08:00:06;0;50	08348;8	64807;0;0;54;
$GPXUP;3631;08:00:07;0;50	08362;8	648;0;0;56;
$GPXUP;3631;08:00:08;0;50	08376;8	64793;0;0;61;
$GPXUP;3631;08:00:09;0;50	0839;8	6479;0;0;58;
$GPXUP;3631;08:00:10;0;50	08403;8	64789;0;0;55;
$GPXUP;3631;08:00:11;0;50	08417;8	6479;0;0;54;
$GPXUP;3631;08:00:12;0;50	0843;8	64791;0;0;52;
$GPXUP;3631;08:00:13;0;50	08442;8	64794;0;0;50;
$GPXUP;3631;08:00:14;0;50	08454;8	64798;0;0;48;
$GPXUP;3631;08:00:15;0;50	08466;8	648;0;0;48;
$GPXUP;3631;08:00:16;0;50	08478;8	648;0;0;49;
$GPXUP;3631;08:00:17;0;50	08491;8	64798;0;0;51;
$GPXUP;3631;08:00:18;0;50	08503;8	64794;0;0;52;
$GPXUP;3631;08:00:19;0;50	08516;8	64791;0;0;52;
$GPXUP;3631;08:00:20;0;50	08529;8	64786;0;0;54;
$GPXUP;3631;08:00:21;0;50	08542;8	64781;0;0;55;
$GPXUP;3631;08:00:22;0;50	08555;8	64775;0;0;54;
$GPXUP;3631;08:00:23;0;50	08568;8	64771;0;0;55;
$GPXUP;3631;08:00:24;0;50	08582;8	64767;0;0;56;
$GPXUP;3631;08:00:25;0;50	08596;8	64764;0;0;57;
$GPXUP;3631;08:00:26;0;50	08609;8	64763;0;0;55;
$GPXUP;3631;08:00:27;0;50	08623;8	64766;0;0;54;
$GPXUP;3631;08:00:28;0;50	08635;8	64772;0;0;53;
$GPXUP;3631;08:00:29;0;50	08648;8	64779;0;0;50;
$GPXUP;3631;08:00:30;0;50	0866;8	64781;0;0;52;
$GPXUP;3631;08:00:31;0;50	08673;8	64779;0;0;53;
$GPXUP;3631;08:00:32;0;50	08686;8	64773;0;0;56;
$GPXUP;3631;08:00:33;0;50	08699;8	64762;0;0;60;
$GPXUP;3631;08:00:34;0;50	08712;8	64751;0;0;61;
$GPXUP;3631;08:00:35;0;50	08726;8	6474;0;0;62;
$GPXUP;3631;08:00:36;0;50	0874;8	64732;0;0;61;
$GPXUP;3631;08:00:37;0;50	08754;8	64722;0;0;62;
$GPXUP;3631;08:00:38;0;50	08768;8	6471;0;0;63;
$GPXUP;3631;08:00:39;0;50	08781;8	64697;0;0;64;
$GPXUP;3631;08:00:40;0;50	08795;8	64684;0;0;64;
$GPXUP;3631;08:00:41;0;50	0881;8	64673;0;0;65;
$GPXUP;3631;08:00:42;0;50	08825;8	64665;0;0;66;
$GPXUP;3631;08:00:43;0;50	08841;8	6466;0;0;63;
$GPXUP;3631;08:00:44;0;50	08856;8	64656;0;0;60;
$GPXUP;3631;08:00:45;0;50	0887;8	64651;0;0;61;
$GPXUP;3631;08:00:46;0;50	08884;8	64641;0;0;62;
$GPXUP;3631;08:00:47;0;50	08898;8	64628;0;0;64;
$GPXUP;3631;08:00:48;0;50	08912;8	64616;0;0;64;
$GPXUP;3631;08:00:49;0;50	08925;8	64605;0;0;58;
$GPXUP;3631;08:00:50;0;50	08938;8	64593;0;0;61;
$GPXUP;3631;08:00:51;0;50	0895;8	64579;0;0;62;
$GPXUP;3631;08:00:52;0;50	08962;8	64563;0;0;64;
$GPXUP;3631;08:00:53;0;50	08974;8	64546;0;0;66;
$GPXUP;3631;08:00:54;0;50	08986;8	64529;0;0;67;
$GPXUP;3631;08:00:55;0;50	08999;8	64511;0;0;68;
$GPXUP;3631;08:00:56;0;50	09011;8	64493;0;0;66;
$GPXUP;3631;08:00:57;0;50	09024;8	64478;0;0;65;
$GPXUP;3631;08:00:58;0;50	09038;8	64467;0;0;60;
$GPXUP;3631;08:00:59;0;50	09051;8	64461;0;0;56;
$GPXUP;3631;08:01:00;0;50	09065;8	64458;0;0;54;
$GPXUP;3631;08:01:01;0;50	09078;8	64455;0;0;52;
$GPXUP;3631;08:01:02;0;50	09091;8	64452;0;0;52;
$GPXUP;3631;08:01:03;0;50	09104;8	64451;0;0;53;
$GPXUP;3631;08:01:04;0;50	09117;8	64448;0;0;57;
$GPXUP;3631;08:01:05;0;50	09131;8	64442;0;0;59;
$GPXUP;3631;08:01:06;0;50	09145;8	64435;0;0;58;
$GPXUP;3631;08:01:07;0;50	09159;8	64428;0;0;59;
$GPXUP;3631;08:01:08;0;50	09173;8	6442;0;0;64;
$GPXUP;3631;08:01:09;0;50	09188;8	6441;0;0;63;
$GPXUP;3631;08:01:10;0;50	09202;8	644;0;0;65;
$GPXUP;3631;08:01:11;0;50	09217;8	6439;0;0;64;
$GPXUP;3631;08:01:12;0;50	09232;8	64386;0;0;60;
$GPXUP;3631;08:01:13;0;50	09247;8	64384;0;0;60;
$GPXUP;3631;08:01:14;0;50	09262;8	64379;0;0;62;
$GPXUP;3631;08:01:15;0;50	09276;8	6437;0;0;62;
$GPXUP;3631;08:01:16;0;50	0929;8	64359;0;0;64;
$GPXUP;3631;08:01:17;0;50	09304;8	64349;0;0;63;
$GPXUP;3631;08:01:18;0;50	09319;8	64344;0;0;60;
$GPXUP;3631;08:01:19;0;50	09334;8	64346;0;0;59;
$GPXUP;3631;08:01:20;0;50	09347;8	6435;0;0;54;
$GPXUP;3631;08:01:21;0;50	09361;8	64351;0;0;54;
$GPXUP;3631;08:01:22;0;50	09374;8	64346;0;0;59;
$GPXUP;3631;08:01:23;0;50	09389;8	64339;0;0;61;
$GPXUP;3631;08:01:24;0;50	09404;8	64335;0;0;59;
$GPXUP;3631;08:01:25;0;50	09418;8	64336;0;0;57;
$GPXUP;3631;08:01:26;0;50	09432;8	64337;0;0;56;
$GPXUP;3631;08:01:27;0;50	09446;8	64337;0;0;56;
$GPXUP;3631;08:01:28;0;50	0946;8	64338;0;0;54;
$GPXUP;3631;08:01:29;0;50	09473;8	64341;0;0;54;
$GPXUP;3631;08:01:30;0;50	09487;8	64348;0;0;62;
$GPXUP;3631;08:01:31;0;50	095;8	64358;0;0;61;
$GPXUP;3631;08:01:32;0;50	09513;8	6437;0;0;59;
$GPXUP;3631;08:01:33;0;50	09527;8	64379;0;0;58;
$GPXUP;3631;08:01:34;0;50	09541;8	64381;0;0;60;
$GPXUP;3631;08:01:35;0;50	09556;8	6438;0;0;60;
$GPXUP;3631;08:01:36;0;50	09571;8	6438;0;0;58;
$GPXUP;3631;08:01:37;0;50	09585;8	64379;0;0;59;
$GPXUP;3631;08:01:38;0;50	096;8	64376;0;0;58;
$GPXUP;3631;08:01:39;0;50	09614;8	64377;0;0;58;
$GPXUP;3631;08:01:40;0;50	09628;8	64382;0;0;58;
$GPXUP;3631;08:01:41;0;50	09642;8	64387;0;0;58;
$GPXUP;3631;08:01:42;0;50	09657;8	64388;0;0;59;
$GPXUP;3631;08:01:43;0;50	09671;8	64388;0;0;56;
$GPXUP;3631;08:01:44;0;50	09685;8	64387;0;0;57;
$GPXUP;3631;08:01:45;0;50	097;8	64386;0;0;58;
$GPXUP;3631;08:01:46;0;50	09714;8	64387;0;0;58;
$GPXUP;3631;08:01:47;0;50	09728;8	64386;0;0;58;
$GPXUP;3631;08:01:48;0;50	09743;8	64382;0;0;58;
$GPXUP;3631;08:01:49;0;50	09756;8	64376;0;0;56;
$GPXUP;3631;08:01:50;0;50	0977;8	64371;0;0;55;
$GPXUP;3631;08:01:51;0;50	09784;8	6437;0;0;59;
$GPXUP;3631;08:01:52;0;50	09799;8	64371;0;0;61;
$GPXUP;3631;08:01:53;0;50	09813;8	64375;0;0;62;
$GPXUP;3631;08:01:54;0;50	09828;8	64382;0;0;65;
$GPXUP;3631;08:01:55;0;50	09843;8	64391;0;0;59;
$GPXUP;3631;08:01:56;0;50	09855;8	644;0;0;52;
$GPXUP;3631;08:01:57;0;50	09867;8	64407;0;0;53;
$GPXUP;3631;08:01:58;0;50	0988;8	64411;0;0;54;
$GPXUP;3631;08:01:59;0;50	09892;8	64416;0;0;54;
$GPXUP;3631;08:02:00;0;50	09905;8	64423;0;0;54;
$GPXUP;3631;08:02:01;0;50	09918;8	6443;0;0;54;
$GPXUP;3631;08:02:02;0;50	09931;8	64434;0;0;55;
$GPXUP;3631;08:02:03;0;50	09944;8	64434;0;0;55;
$GPXUP;3631;08:02:04;0;50	09958;8	64436;0;0;54;
$GPXUP;3631;08:02:05;0;50	09973;8	64437;0;0;65;
$GPXUP;3631;08:02:06;0;50	09988;8	64443;0;0;65;
$GPXUP;3631;08:02:07;0;50	10001;8	64455;0;0;62;
$GPXUP;3631;08:02:08;0;50	10013;8	64468;0;0;58;
$GPXUP;3631;08:02:09;0;50	10026;8	64477;0;0;55;
$GPXUP;3631;08:02:10;0;50	1004;8	6448;0;0;57;
$GPXUP;3631;08:02:11;0;50	10054;8	64479;0;0;58;
$GPXUP;3631;08:02:12;0;50	10068;8	64476;0;0;59;
$GPXUP;3631;08:02:13;0;50	10083;8	64471;0;0;63;
$GPXUP;3631;08:02:14;0;50	10098;8	64466;0;0;61;
$GPXUP;3631;08:02:15;0;50	10112;8	64459;0;0;60;
$GPXUP;3631;08:02:16;0;50	10126;8	6445;0;0;62;
$GPXUP;3631;08:02:17;0;50	1014;8	64439;0;0;62;
$GPXUP;3631;08:02:18;0;50	10154;8	64429;0;0;61;
$GPXUP;3631;08:02:19;0;50	10168;8	64421;0;0;64;
$GPXUP;3631;08:02:20;0;50	10184;8	64417;0;0;61;
$GPXUP;3631;08:02:21;0;50	10199;8	64416;0;0;62;
$GPXUP;3631;08:02:22;0;50	10214;8	64416;0;0;62;
$GPXUP;3631;08:02:23;0;50	1023;8	64416;0;0;61;
$GPXUP;3631;08:02:24;0;50	10245;8	64416;0;0;60;
$GPXUP;3631;08:02:25;0;50	1026;8	64419;0;0;60;
$GPXUP;3631;08:02:26;0;50	10274;8	64426;0;0;61;
$GPXUP;3631;08:02:27;0;50	10288;8	64432;0;0;61;
$GPXUP;3631;08:02:28;0;50	10303;8	6443;0;0;62;
$GPXUP;3631;08:02:29;0;50	10319;8	64421;0;0;68;
$GPXUP;3631;08:02:30;0;50	10334;8	64409;0;0;69;
$GPXUP;3631;08:02:31;0;50	1035;8	64398;0;0;67;
$GPXUP;3631;08:02:32;0;50	10366;8	64389;0;0;68;
$GPXUP;3631;08:02:33;0;50	10382;8	64384;0;0;68;
$GPXUP;3631;08:02:34;0;50	10398;8	64383;0;0;66;
$GPXUP;3631;08:02:35;0;50	10414;8	64382;0;0;62;
$GPXUP;3631;08:02:36;0;50	10429;8	64381;0;0;62;
$GPXUP;3631;08:02:37;0;50	10444;8	64379;0;0;61;
$GPXUP;3631;08:02:38;0;50	10459;8	64381;0;0;60;
$GPXUP;3631;08:02:39;0;50	10474;8	64384;0;0;60;
$GPXUP;3631;08:02:40;0;50	10489;8	64386;0;0;60;
$GPXUP;3631;08:02:41;0;50	10504;8	64387;0;0;59;
$GPXUP;3631;08:02:42;0;50	10518;8	6439;0;0;58;
$GPXUP;3631;08:02:43;0;50	10532;8	64393;0;0;57;
$GPXUP;3631;08:02:44;0;50	10546;8	64394;0;0;57;
$GPXUP;3631;08:02:45;0;50	1056;8	64389;0;0;60;
$GPXUP;3631;08:02:46;0;50	10574;8	64382;0;0;61;
$GPXUP;3631;08:02:47;0;50	10589;8	64376;0;0;63;
$GPXUP;3631;08:02:48;0;50	10604;8	64372;0;0;61;
$GPXUP;3631;08:02:49;0;50	10619;8	64368;0;0;60;
$GPXUP;3631;08:02:50;0;50	10634;8	64363;0;0;57;
$GPXUP;3631;08:02:51;0;50	10647;8	64356;0;0;60;
$GPXUP;3631;08:02:52;0;50	10661;8	64347;0;0;61;
$GPXUP;3631;08:02:53;0;50	10675;8	64341;0;0;62;
$GPXUP;3631;08:02:54;0;50	1069;8	64338;0;0;56;
$GPXUP;3631;08:02:55;0;50	10704;8	64336;0;0;56;
$GPXUP;3631;08:02:56;0;50	10717;8	6433;0;0;57;
$GPXUP;3631;08:02:57;0;50	1073;8	64322;0;0;58;
$GPXUP;3631;08:02:58;0;50	10744;8	64316;0;0;56;
$GPXUP;3631;08:02:59;0;50	10758;8	64316;0;0;57;
$GPXUP;3631;08:03:00;0;50	10771;8	64322;0;0;55;
$GPXUP;3631;08:03:01;0;50	10784;8	64326;0;0;55;
$GPXUP;3631;08:03:02;0;50	10797;8	64332;0;0;57;
$GPXUP;3631;08:03:03;0;50	1081;8	6434;0;0;59;
$GPXUP;3631;08:03:04;0;50	10824;8	6435;0;0;57;
$GPXUP;3631;08:03:05;0;50	10835;8	6436;0;0;55;
$GPXUP;3631;08:03:06;0;50	10845;8	64374;0;0;52;
$GPXUP;3631;08:03:07;0;50	10854;8	64389;0;0;51;
$GPXUP;3631;08:03:08;0;50	10863;8	644;0;0;49;
$GPXUP;3631;08:03:09;0;50	10875;8	64406;0;0;50;
$GPXUP;3631;08:03:10;0;50	10888;8	64408;0;0;52;
$GPXUP;3631;08:03:11;0;50	10901;8	64409;0;0;52;
$GPXUP;3631;08:03:12;0;50	10914;8	6441;0;0;54;
$GPXUP;3631;08:03:13;0;50	10927;8	64414;0;0;56;
$GPXUP;3631;08:03:14;0;50	1094;8	6442;0;0;56;
$GPXUP;3631;08:03:15;0;50	10954;8	64428;0;0;57;
$GPXUP;3631;08:03:16;0;50	10966;8	64436;0;0;54;
$GPXUP;3631;08:03:17;0;50	1098;8	64438;0;0;57;
$GPXUP;3631;08:03:18;0;50	10994;8	64438;0;0;57;
$GPXUP;3631;08:03:19;0;50	11009;8	64437;0;0;59;
$GPXUP;3631;08:03:20;0;50	11024;8	64436;0;0;62;
$GPXUP;3631;08:03:21;0;50	11039;8	64437;0;0;62;
$GPXUP;3631;08:03:22;0;50	11054;8	64442;0;0;61;
$GPXUP;3631;08:03:23;0;50	11069;8	64445;0;0;59;
$GPXUP;3631;08:03:24;0;50	11084;8	64445;0;0;58;
$GPXUP;3631;08:03:25;0;50	11098;8	64446;0;0;58;
$GPXUP;3631;08:03:26;0;50	11113;8	6445;0;0;58;
$GPXUP;3631;08:03:27;0;50	11127;8	64453;0;0;58;
$GPXUP;3631;08:03:28;0;50	11142;8	64452;0;0;59;
$GPXUP;3631;08:03:29;0;50	11156;8	64446;0;0;60;
$GPXUP;3631;08:03:30;0;50	1117;8	64436;0;0;62;
$GPXUP;3631;08:03:31;0;50	11183;8	64424;0;0;62;
$GPXUP;3631;08:03:32;0;50	11197;8	64414;0;0;61;
$GPXUP;3631;08:03:33;0;50	11212;8	64409;0;0;61;
$GPXUP;3631;08:03:34;0;50	11226;8	64411;0;0;59;
$GPXUP;3631;08:03:35;0;50	11241;8	64415;0;0;59;
$GPXUP;3631;08:03:36;0;50	11256;8	64417;0;0;60;
$GPXUP;3631;08:03:37;0;50	11271;8	64417;0;0;61;
$GPXUP;3631;08:03:38;0;50	11286;8	64414;0;0;59;
$GPXUP;3631;08:03:39;0;50	11299;8	64404;0;0;61;
$GPXUP;3631;08:03:40;0;50	11311;8	64389;0;0;62;
$GPXUP;3631;08:03:41;0;50	11325;8	64379;0;0;64;
$GPXUP;3631;08:03:42;0;50	1134;8	64378;0;0;62;
$GPXUP;3631;08:03:43;0;50	11354;8	64384;0;0;58;
$GPXUP;3631;08:03:44;0;50	11368;8	64389;0;0;59;
$GPXUP;3631;08:03:45;0;50	11383;8	6439;0;0;60;
$GPXUP;3631;08:03:46;0;50	11398;8	64394;0;0;61;
$GPXUP;3631;08:03:47;0;50	11412;8	64401;0;0;61;
$GPXUP;3631;08:03:48;0;50	11426;8	64407;0;0;57;
$GPXUP;3631;08:03:49;0;50	1144;8	64413;0;0;59;
$GPXUP;3631;08:03:50;0;50	11455;8	6442;0;0;63;
$GPXUP;3631;08:03:51;0;50	11469;8	64428;0;0;63;
$GPXUP;3631;08:03:52;0;50	11484;8	64437;0;0;59;
$GPXUP;3631;08:03:53;0;50	11497;8	64441;0;0;51;
$GPXUP;3631;08:03:54;0;50	11511;8	6444;0;0;58;
$GPXUP;3631;08:03:55;0;50	11527;8	64438;0;0;61;
$GPXUP;3631;08:03:56;0;50	11542;8	64438;0;0;62;
$GPXUP;3631;08:03:57;0;50	11558;8	64438;0;0;62;
$GPXUP;3631;08:03:58;0;50	11573;8	64436;0;0;63;
$GPXUP;3631;08:03:59;0;50	1159;8	64435;0;0;66;
$GPXUP;3631;08:04:00;0;50	11607;8	64434;0;0;70;
$GPXUP;3631;08:04:01;0;50	11624;8	64435;0;0;71;
$GPXUP;3631;08:04:02;0;50	11642;8	64433;0;0;69;
$GPXUP;3631;08:04:03;0;50	11658;8	64424;0;0;67;
$GPXUP;3631;08:04:04;0;50	11674;8	64414;0;0;68;
$GPXUP;3631;08:04:05;0;50	1169;8	64409;0;0;65;
$GPXUP;3631;08:04:06;0;50	11706;8	64411;0;0;63;
$GPXUP;3631;08:04:07;0;50	1172;8	64419;0;0;60;
$GPXUP;3631;08:04:08;0;50	11732;8	64432;0;0;56;
$GPXUP;3631;08:04:09;0;50	11743;8	64445;0;0;58;
$GPXUP;3631;08:04:10;0;50	11757;8	64453;0;0;59;
$GPXUP;3631;08:04:11;0;50	11771;8	64459;0;0;59;
$GPXUP;3631;08:04:12;0;50	11785;8	64464;0;0;60;
$GPXUP;3631;08:04:13;0;50	118;8	64468;0;0;58;
$GPXUP;3631;08:04:14;0;50	11814;8	64466;0;0;62;
$GPXUP;3631;08:04:15;0;50	1183;8	6446;0;0;63;
$GPXUP;3631;08:04:16;0;50	11845;8	64456;0;0;60;
$GPXUP;3631;08:04:17;0;50	1186;8	64454;0;0;61;
$GPXUP;3631;08:04:18;0;50	11875;8	64453;0;0;59;
$GPXUP;3631;08:04:19;0;50	11889;8	64456;0;0;57;
$GPXUP;3631;08:04:20;0;50	11903;8	64462;0;0;58;
$GPXUP;3631;08:04:21;0;50	11916;8	6447;0;0;59;
$GPXUP;3631;08:04:22;0;50	1193;8	64476;0;0;61;
$GPXUP;3631;08:04:23;0;50	11946;8	6448;0;0;63;
$GPXUP;3631;08:04:24;0;50	11961;8	64484;0;0;62;
$GPXUP;3631;08:04:25;0;50	11976;8	64492;0;0;62;
$GPXUP;3631;08:04:26;0;50	1199;8	64501;0;0;61;
$GPXUP;3631;08:04:27;0;50	12004;8	64509;0;0;57;
$GPXUP;3631;08:04:28;0;50	12018;8	64515;0;0;58;
$GPXUP;3631;08:04:29;0;50	12032;8	64522;0;0;58;
$GPXUP;3631;08:04:30;0;50	12045;8	64529;0;0;59;
$GPXUP;3631;08:04:31;0;50	1206;8	64534;0;0;61;
$GPXUP;3631;08:04:32;0;50	12074;8	64542;0;0;62;
$GPXUP;3631;08:04:33;0;50	12088;8	64553;0;0;62;
$GPXUP;3631;08:04:34;0;50	12101;8	64566;0;0;64;
$GPXUP;3631;08:04:35;0;50	12114;8	6458;0;0;63;
$GPXUP;3631;08:04:36;0;50	12126;8	64595;0;0;61;
$GPXUP;3631;08:04:37;0;50	12138;8	6461;0;0;58;
$GPXUP;3631;08:04:38;0;50	12148;8	64626;0;0;58;
$GPXUP;3631;08:04:39;0;50	12159;8	6464;0;0;58;
$GPXUP;3631;08:04:40;0;50	12172;8	6465;0;0;62;
$GPXUP;3631;08:04:41;0;50	12187;8	64659;0;0;64;
$GPXUP;3631;08:04:42;0;50	12202;8	64669;0;0;66;
$GPXUP;3631;08:04:43;0;50	12218;8	64678;0;0;67;
$GPXUP;3631;08:04:44;0;50	12233;8	64689;0;0;64;
$GPXUP;3631;08:04:45;0;50	12246;8	64701;0;0;65;
$GPXUP;3631;08:04:46;0;50	12259;8	64716;0;0;63;
$GPXUP;3631;08:04:47;0;50	12269;8	64734;0;0;61;
$GPXUP;3631;08:04:48;0;50	12274;8	64756;0;0;61;
$GPXUP;3631;08:04:49;0;50	12279;8	64779;0;0;61;
$GPXUP;3631;08:04:50;0;50	12284;8	64802;0;0;62;
$GPXUP;3631;08:04:51;0;50	1229;8	64825;0;0;62;
$GPXUP;3631;08:04:52;0;50	12297;8	64846;0;0;64;
$GPXUP;3631;08:04:53;0;50	12304;8	64868;0;0;65;
$GPXUP;3631;08:04:54;0;50	12309;8	64893;0;0;66;
$GPXUP;3631;08:04:55;0;50	12313;8	64918;0;0;64;
$GPXUP;3631;08:04:56;0;50	12318;8	64942;0;0;65;
$GPXUP;3631;08:04:57;0;50	12323;8	64965;0;0;66;
$GPXUP;3631;08:04:58;0;50	12329;8	6499;0;0;66;
$GPXUP;3631;08:04:59;0;50	12333;8	65014;0;0;65;
$GPXUP;3631;08:05:00;0;50	12339;8	65038;0;0;63;
$GPXUP;3631;08:05:01;0;50	12347;8	6506;0;0;65;
$GPXUP;3631;08:05:02;0;50	12354;8	65083;0;0;68;
$GPXUP;3631;08:05:03;0;50	1236;8	65108;0;0;70;
$GPXUP;3631;08:05:04;0;50	12366;8	65134;0;0;71;
$GPXUP;3631;08:05:05;0;50	12373;8	65159;0;0;67;
$GPXUP;3631;08:05:06;0;50	12383;8	6518;0;0;68;
$GPXUP;3631;08:05:07;0;50	12393;8	65201;0;0;65;
$GPXUP;3631;08:05:08;0;50	124;8	65224;0;0;67;
$GPXUP;3631;08:05:09;0;50	12402;8	6525;0;0;67;
$GPXUP;3631;08:05:10;0;50	12399;8	65276;0;0;68;
$GPXUP;3631;08:05:11;0;50	12396;8	65303;0;0;70;
$GPXUP;3631;08:05:12;0;50	12396;8	6533;0;0;66;
$GPXUP;3631;08:05:13;0;50	124;8	65355;0;0;67;
$GPXUP;3631;08:05:14;0;50	12409;8	65376;0;0;61;
$GPXUP;3631;08:05:15;0;50	12422;8	65392;0;0;64;
$GPXUP;3631;08:05:16;0;50	12436;8	65406;0;0;68;
$GPXUP;3631;08:05:17;0;50	12449;8	65424;0;0;68;
[truncated: 33 more rows]
