# Supplementary material for: Pigeon Navigation: Different Routes Lead to Frankfurt
Source: PLoS One. 2014 Nov 12;9(11):e112439. doi: 10.1371/journal.pone.0112439 (PMC4229201; doi:10.1371/journal.pone.0112439)
Supplement: File S4 — Files containing the original track data and a ‘Read me’ explaining the data format. (ZIP) [file pone.0112439.s004.zip › S-GH/090731xup06_235.log]

$GPXUP;3631;08:17:47;0;49	93582;8	58521;0;0;0;
$GPXUP;3631;08:17:48;0;49	93582;8	58521;0;0;24;
$GPXUP;3631;08:17:49;0;49	93586;8	58508;0;0;43;
$GPXUP;3631;08:17:50;0;49	93593;8	58491;0;0;52;
$GPXUP;3631;08:17:51;0;49	93602;8	58475;0;0;54;
$GPXUP;3631;08:17:52;0;49	93613;8	58463;0;0;53;
$GPXUP;3631;08:17:53;0;49	93624;8	5845;0;0;52;
$GPXUP;3631;08:17:54;0;49	93633;8	58435;0;0;54;
$GPXUP;3631;08:17:55;0;49	93638;8	58414;0;0;60;
$GPXUP;3631;08:17:56;0;49	93637;8	58389;0;0;67;
$GPXUP;3631;08:17:57;0;49	9363;8	58365;0;0;69;
$GPXUP;3631;08:17:58;0;49	93619;8	58345;0;0;69;
$GPXUP;3631;08:17:59;0;49	93604;8	58329;0;0;70;
$GPXUP;3631;08:18:00;0;49	93589;8	58316;0;0;69;
$GPXUP;3631;08:18:01;0;49	93573;8	58307;0;0;66;
$GPXUP;3631;08:18:02;0;49	93557;8	58303;0;0;61;
$GPXUP;3631;08:18:03;0;49	93541;8	58305;0;0;61;
$GPXUP;3631;08:18:04;0;49	93528;8	58315;0;0;61;
$GPXUP;3631;08:18:05;0;49	93517;8	58332;0;0;59;
$GPXUP;3631;08:18:06;0;49	93509;8	5835;0;0;54;
$GPXUP;3631;08:18:07;0;49	93503;8	58367;0;0;51;
$GPXUP;3631;08:18:08;0;49	93495;8	58383;0;0;47;
$GPXUP;3631;08:18:09;0;49	93488;8	58397;0;0;48;
$GPXUP;3631;08:18:10;0;49	93479;8	58411;0;0;50;
$GPXUP;3631;08:18:11;0;49	9347;8	58426;0;0;51;
$GPXUP;3631;08:18:12;0;49	93462;8	5844;0;0;50;
$GPXUP;3631;08:18:13;0;49	93452;8	58454;0;0;50;
$GPXUP;3631;08:18:14;0;49	93443;8	58467;0;0;52;
$GPXUP;3631;08:18:15;0;49	93433;8	5848;0;0;53;
$GPXUP;3631;08:18:16;0;49	93423;8	58492;0;0;51;
$GPXUP;3631;08:18:17;0;49	93416;8	58507;0;0;44;
$GPXUP;3631;08:18:18;0;49	93413;8	58524;0;0;46;
$GPXUP;3631;08:18:19;0;49	93409;8	58541;0;0;47;
$GPXUP;3631;08:18:20;0;49	93405;8	58558;0;0;47;
$GPXUP;3631;08:18:21;0;49	93398;8	58574;0;0;52;
$GPXUP;3631;08:18:22;0;49	93386;8	58585;0;0;58;
$GPXUP;3631;08:18:23;0;49	93372;8	5859;0;0;59;
$GPXUP;3631;08:18:24;0;49	93357;8	58592;0;0;60;
$GPXUP;3631;08:18:25;0;49	93341;8	5859;0;0;64;
$GPXUP;3631;08:18:26;0;49	93325;8	58584;0;0;66;
$GPXUP;3631;08:18:27;0;49	9331;8	58574;0;0;66;
$GPXUP;3631;08:18:28;0;49	93297;8	58558;0;0;65;
$GPXUP;3631;08:18:29;0;49	93286;8	58539;0;0;65;
$GPXUP;3631;08:18:30;0;49	93276;8	58518;0;0;66;
$GPXUP;3631;08:18:31;0;49	93266;8	58498;0;0;66;
$GPXUP;3631;08:18:32;0;49	93257;8	58476;0;0;65;
$GPXUP;3631;08:18:33;0;49	93249;8	58452;0;0;70;
$GPXUP;3631;08:18:34;0;49	93244;8	58423;0;0;72;
$GPXUP;3631;08:18:35;0;49	9324;8	58396;0;0;70;
$GPXUP;3631;08:18:36;0;49	93241;8	58368;0;0;72;
$GPXUP;3631;08:18:37;0;49	93247;8	58343;0;0;64;
$GPXUP;3631;08:18:38;0;49	93257;8	58327;0;0;53;
$GPXUP;3631;08:18:39;0;49	93268;8	58322;0;0;46;
$GPXUP;3631;08:18:40;0;49	93278;8	58327;0;0;42;
$GPXUP;3631;08:18:41;0;49	93286;8	58339;0;0;39;
$GPXUP;3631;08:18:42;0;49	93291;8	58352;0;0;37;
$GPXUP;3631;08:18:43;0;49	93296;8	58365;0;0;37;
$GPXUP;3631;08:18:44;0;49	93299;8	58378;0;0;36;
$GPXUP;3631;08:18:45;0;49	93301;8	58393;0;0;35;
$GPXUP;3631;08:18:46;0;49	93304;8	58406;0;0;36;
$GPXUP;3631;08:18:47;0;49	93308;8	58418;0;0;36;
$GPXUP;3631;08:18:48;0;49	93314;8	58428;0;0;38;
$GPXUP;3631;08:18:49;0;49	93318;8	58442;0;0;45;
$GPXUP;3631;08:18:50;0;49	93318;8	58459;0;0;45;
$GPXUP;3631;08:18:51;0;49	93316;8	58477;0;0;47;
$GPXUP;3631;08:18:52;0;49	9331;8	58493;0;0;52;
$GPXUP;3631;08:18:53;0;49	93298;8	58505;0;0;58;
$GPXUP;3631;08:18:54;0;49	93284;8	58511;0;0;62;
$GPXUP;3631;08:18:55;0;49	93267;8	5851;0;0;65;
$GPXUP;3631;08:18:56;0;49	93251;8	58504;0;0;66;
$GPXUP;3631;08:18:57;0;49	93237;8	58492;0;0;64;
$GPXUP;3631;08:18:58;0;49	93225;8	58474;0;0;65;
$GPXUP;3631;08:18:59;0;49	93218;8	58451;0;0;65;
$GPXUP;3631;08:19:00;0;49	93217;8	58427;0;0;60;
$GPXUP;3631;08:19:01;0;49	9322;8	58403;0;0;62;
$GPXUP;3631;08:19:02;0;49	93225;8	58379;0;0;63;
$GPXUP;3631;08:19:03;0;49	93231;8	58356;0;0;64;
$GPXUP;3631;08:19:04;0;49	93239;8	58336;0;0;58;
$GPXUP;3631;08:19:05;0;49	9325;8	58323;0;0;50;
$GPXUP;3631;08:19:06;0;49	93261;8	58314;0;0;48;
$GPXUP;3631;08:19:07;0;49	93272;8	58307;0;0;49;
$GPXUP;3631;08:19:08;0;49	93283;8	58297;0;0;50;
$GPXUP;3631;08:19:09;0;49	93292;8	58282;0;0;54;
$GPXUP;3631;08:19:10;0;49	93296;8	58261;0;0;62;
$GPXUP;3631;08:19:11;0;49	93296;8	58236;0;0;70;
$GPXUP;3631;08:19:12;0;49	93289;8	5821;0;0;74;
$GPXUP;3631;08:19:13;0;49	93278;8	58186;0;0;75;
$GPXUP;3631;08:19:14;0;49	93266;8	58164;0;0;74;
$GPXUP;3631;08:19:15;0;49	93254;8	58143;0;0;72;
$GPXUP;3631;08:19:16;0;49	93241;8	58123;0;0;71;
$GPXUP;3631;08:19:17;0;49	93227;8	58106;0;0;70;
$GPXUP;3631;08:19:18;0;49	93212;8	58091;0;0;70;
$GPXUP;3631;08:19:19;0;49	93196;8	5808;0;0;69;
$GPXUP;3631;08:19:20;0;49	9318;8	5807;0;0;72;
$GPXUP;3631;08:19:21;0;49	93162;8	58066;0;0;71;
$GPXUP;3631;08:19:22;0;49	93144;8	5807;0;0;70;
$GPXUP;3631;08:19:23;0;49	9313;8	58082;0;0;64;
$GPXUP;3631;08:19:24;0;49	93122;8	58102;0;0;57;
$GPXUP;3631;08:19:25;0;49	93119;8	58123;0;0;52;
$GPXUP;3631;08:19:26;0;49	9312;8	58142;0;0;48;
$GPXUP;3631;08:19:27;0;49	93124;8	58159;0;0;45;
$GPXUP;3631;08:19:28;0;49	93128;8	58175;0;0;47;
$GPXUP;3631;08:19:29;0;49	93135;8	5819;0;0;46;
$GPXUP;3631;08:19:30;0;49	93142;8	58206;0;0;49;
$GPXUP;3631;08:19:31;0;49	9315;8	58221;0;0;49;
$GPXUP;3631;08:19:32;0;49	9316;8	58232;0;0;49;
$GPXUP;3631;08:19:33;0;49	93171;8	58239;0;0;46;
$GPXUP;3631;08:19:34;0;49	93182;8	5824;0;0;48;
$GPXUP;3631;08:19:35;0;49	93194;8	5824;0;0;45;
$GPXUP;3631;08:19:36;0;49	93204;8	58247;0;0;41;
$GPXUP;3631;08:19:37;0;49	93209;8	5826;0;0;41;
$GPXUP;3631;08:19:38;0;49	93208;8	58278;0;0;52;
$GPXUP;3631;08:19:39;0;49	93201;8	58296;0;0;53;
$GPXUP;3631;08:19:40;0;49	93193;8	58312;0;0;56;
$GPXUP;3631;08:19:41;0;49	93182;8	58327;0;0;61;
$GPXUP;3631;08:19:42;0;49	9317;8	58342;0;0;60;
$GPXUP;3631;08:19:43;0;49	9316;8	5836;0;0;58;
$GPXUP;3631;08:19:44;0;49	93154;8	58379;0;0;53;
$GPXUP;3631;08:19:45;0;49	93151;8	58397;0;0;49;
$GPXUP;3631;08:19:46;0;49	93151;8	58415;0;0;46;
$GPXUP;3631;08:19:47;0;49	93155;8	58432;0;0;44;
$GPXUP;3631;08:19:48;0;49	93162;8	58444;0;0;44;
$GPXUP;3631;08:19:49;0;49	93172;8	58451;0;0;46;
$GPXUP;3631;08:19:50;0;49	93184;8	58455;0;0;45;
$GPXUP;3631;08:19:51;0;49	93196;8	58456;0;0;47;
$GPXUP;3631;08:19:52;0;49	93208;8	58455;0;0;46;
$GPXUP;3631;08:19:53;0;49	93219;8	58451;0;0;46;
$GPXUP;3631;08:19:54;0;49	9323;8	58445;0;0;47;
$GPXUP;3631;08:19:55;0;49	93242;8	58439;0;0;48;
$GPXUP;3631;08:19:56;0;49	93254;8	58433;0;0;47;
$GPXUP;3631;08:19:57;0;49	93266;8	58428;0;0;46;
$GPXUP;3631;08:19:58;0;49	93276;8	58421;0;0;49;
$GPXUP;3631;08:19:59;0;49	93287;8	5841;0;0;50;
$GPXUP;3631;08:20:00;0;49	93298;8	58404;0;0;50;
$GPXUP;3631;08:20:01;0;49	9331;8	58407;0;0;51;
$GPXUP;3631;08:20:02;0;49	93319;8	5842;0;0;53;
$GPXUP;3631;08:20:03;0;49	93324;8	5844;0;0;54;
$GPXUP;3631;08:20:04;0;49	93323;8	58461;0;0;53;
$GPXUP;3631;08:20:05;0;49	9332;8	58481;0;0;52;
$GPXUP;3631;08:20:06;0;49	93319;8	585;0;0;52;
$GPXUP;3631;08:20:07;0;49	9332;8	5852;0;0;50;
$GPXUP;3631;08:20:08;0;49	93321;8	58539;0;0;52;
$GPXUP;3631;08:20:09;0;49	93323;8	58559;0;0;51;
$GPXUP;3631;08:20:10;0;49	93324;8	58578;0;0;49;
$GPXUP;3631;08:20:11;0;49	93329;8	58595;0;0;46;
$GPXUP;3631;08:20:12;0;49	93335;8	5861;0;0;47;
$GPXUP;3631;08:20:13;0;49	93342;8	58625;0;0;45;
$GPXUP;3631;08:20:14;0;49	93346;8	5864;0;0;43;
$GPXUP;3631;08:20:15;0;49	93353;8	58652;0;0;44;
$GPXUP;3631;08:20:16;0;49	9336;8	58665;0;0;44;
$GPXUP;3631;08:20:17;0;49	93367;8	58679;0;0;44;
$GPXUP;3631;08:20:18;0;49	93373;8	58693;0;0;47;
$GPXUP;3631;08:20:19;0;49	93378;8	5871;0;0;49;
$GPXUP;3631;08:20:20;0;49	93382;8	58729;0;0;52;
$GPXUP;3631;08:20:21;0;49	93384;8	58749;0;0;52;
$GPXUP;3631;08:20:22;0;49	93387;8	58768;0;0;51;
$GPXUP;3631;08:20:23;0;49	93391;8	58788;0;0;52;
$GPXUP;3631;08:20:24;0;49	93398;8	58804;0;0;53;
$GPXUP;3631;08:20:25;0;49	93408;8	58817;0;0;51;
$GPXUP;3631;08:20:26;0;49	93419;8	58828;0;0;50;
$GPXUP;3631;08:20:27;0;49	93429;8	5884;0;0;49;
$GPXUP;3631;08:20:28;0;49	93439;8	5885;0;0;49;
$GPXUP;3631;08:20:29;0;49	93451;8	58858;0;0;54;
$GPXUP;3631;08:20:30;0;49	93464;8	58864;0;0;54;
$GPXUP;3631;08:20:31;0;49	93475;8	58874;0;0;53;
$GPXUP;3631;08:20:32;0;49	93485;8	58886;0;0;48;
$GPXUP;3631;08:20:33;0;49	93493;8	58899;0;0;48;
$GPXUP;3631;08:20:34;0;49	93502;8	5891;0;0;46;
$GPXUP;3631;08:20:35;0;49	93512;8	58918;0;0;45;
$GPXUP;3631;08:20:36;0;49	9352;8	5893;0;0;45;
$GPXUP;3631;08:20:37;0;49	93525;8	58946;0;0;46;
$GPXUP;3631;08:20:38;0;49	93528;8	58964;0;0;50;
$GPXUP;3631;08:20:39;0;49	9353;8	58984;0;0;49;
$GPXUP;3631;08:20:40;0;49	93534;8	59;0;0;46;
$GPXUP;3631;08:20:41;0;49	93541;8	59015;0;0;44;
$GPXUP;3631;08:20:42;0;49	93547;8	59029;0;0;42;
$GPXUP;3631;08:20:43;0;49	93553;8	59042;0;0;40;
$GPXUP;3631;08:20:44;0;49	93558;8	59054;0;0;40;
$GPXUP;3631;08:20:45;0;49	93566;8	59064;0;0;40;
$GPXUP;3631;08:20:46;0;49	93575;8	59072;0;0;42;
$GPXUP;3631;08:20:47;0;49	93585;8	59079;0;0;44;
$GPXUP;3631;08:20:48;0;49	93595;8	59086;0;0;43;
$GPXUP;3631;08:20:49;0;49	93604;8	59093;0;0;43;
$GPXUP;3631;08:20:50;0;49	93615;8	59099;0;0;45;
$GPXUP;3631;08:20:51;0;49	93627;8	59101;0;0;50;
$GPXUP;3631;08:20:52;0;49	9364;8	59098;0;0;53;
$GPXUP;3631;08:20:53;0;49	93651;8	59086;0;0;57;
$GPXUP;3631;08:20:54;0;49	93661;8	59068;0;0;64;
$GPXUP;3631;08:20:55;0;49	93671;8	59046;0;0;66;
$GPXUP;3631;08:20:56;0;49	9368;8	59026;0;0;62;
$GPXUP;3631;08:20:57;0;49	9369;8	5901;0;0;56;
$GPXUP;3631;08:20:58;0;49	93701;8	58996;0;0;53;
$GPXUP;3631;08:20:59;0;49	93711;8	58983;0;0;48;
$GPXUP;3631;08:21:00;0;49	9372;8	58974;0;0;47;
$GPXUP;3631;08:21:01;0;49	9373;8	58964;0;0;50;
$GPXUP;3631;08:21:02;0;49	9374;8	58951;0;0;55;
$GPXUP;3631;08:21:03;0;49	93751;8	58936;0;0;57;
$GPXUP;3631;08:21:04;0;49	93762;8	58927;0;0;53;
$GPXUP;3631;08:21:05;0;49	93775;8	58924;0;0;53;
$GPXUP;3631;08:21:06;0;49	93789;8	5893;0;0;52;
$GPXUP;3631;08:21:07;0;49	938;8	58938;0;0;50;
$GPXUP;3631;08:21:08;0;49	9381;8	58948;0;0;50;
$GPXUP;3631;08:21:09;0;49	93821;8	58956;0;0;49;
$GPXUP;3631;08:21:10;0;49	93832;8	58964;0;0;45;
$GPXUP;3631;08:21:11;0;49	93843;8	58969;0;0;44;
$GPXUP;3631;08:21:12;0;49	93853;8	58974;0;0;44;
$GPXUP;3631;08:21:13;0;49	93864;8	58978;0;0;48;
$GPXUP;3631;08:21:14;0;49	93876;8	5898;0;0;49;
$GPXUP;3631;08:21:15;0;49	93889;8	5898;0;0;50;
$GPXUP;3631;08:21:16;0;49	93902;8	58978;0;0;51;
$GPXUP;3631;08:21:17;0;49	93915;8	58974;0;0;53;
$GPXUP;3631;08:21:18;0;49	93928;8	58967;0;0;52;
$GPXUP;3631;08:21:19;0;49	9394;8	58962;0;0;53;
$GPXUP;3631;08:21:20;0;49	93953;8	58958;0;0;55;
$GPXUP;3631;08:21:21;0;49	93966;8	5895;0;0;58;
$GPXUP;3631;08:21:22;0;49	93978;8	58936;0;0;60;
$GPXUP;3631;08:21:23;0;49	9399;8	58921;0;0;61;
$GPXUP;3631;08:21:24;0;49	94001;8	58904;0;0;61;
$GPXUP;3631;08:21:25;0;49	94012;8	58885;0;0;63;
$GPXUP;3631;08:21:26;0;49	94022;8	58867;0;0;58;
$GPXUP;3631;08:21:27;0;49	94034;8	58856;0;0;54;
$GPXUP;3631;08:21:28;0;49	94046;8	5885;0;0;52;
$GPXUP;3631;08:21:29;0;49	94059;8	58848;0;0;54;
$GPXUP;3631;08:21:30;0;49	94072;8	5885;0;0;53;
$GPXUP;3631;08:21:31;0;49	94086;8	58853;0;0;52;
$GPXUP;3631;08:21:32;0;49	94098;8	58858;0;0;52;
$GPXUP;3631;08:21:33;0;49	94111;8	58866;0;0;52;
$GPXUP;3631;08:21:34;0;49	94122;8	58874;0;0;52;
$GPXUP;3631;08:21:35;0;49	94134;8	58882;0;0;50;
$GPXUP;3631;08:21:36;0;49	94145;8	58891;0;0;48;
$GPXUP;3631;08:21:37;0;49	94156;8	58896;0;0;48;
$GPXUP;3631;08:21:38;0;49	94169;8	58896;0;0;48;
$GPXUP;3631;08:21:39;0;49	9418;8	58894;0;0;48;
$GPXUP;3631;08:21:40;0;49	94193;8	5889;0;0;50;
$GPXUP;3631;08:21:41;0;49	94204;8	58886;0;0;51;
$GPXUP;3631;08:21:42;0;49	94218;8	58882;0;0;54;
$GPXUP;3631;08:21:43;0;49	9423;8	58879;0;0;50;
$GPXUP;3631;08:21:44;0;49	94243;8	5888;0;0;49;
$GPXUP;3631;08:21:45;0;49	94254;8	58886;0;0;46;
$GPXUP;3631;08:21:46;0;49	94263;8	58896;0;0;47;
$GPXUP;3631;08:21:47;0;49	94272;8	5891;0;0;48;
$GPXUP;3631;08:21:48;0;49	9428;8	58923;0;0;48;
$GPXUP;3631;08:21:49;0;49	94288;8	58937;0;0;48;
$GPXUP;3631;08:21:50;0;49	94296;8	58952;0;0;48;
$GPXUP;3631;08:21:51;0;49	94303;8	58967;0;0;47;
$GPXUP;3631;08:21:52;0;49	94308;8	58983;0;0;47;
$GPXUP;3631;08:21:53;0;49	9431;8	59002;0;0;50;
$GPXUP;3631;08:21:54;0;49	94311;8	59021;0;0;49;
$GPXUP;3631;08:21:55;0;49	94312;8	59039;0;0;47;
$GPXUP;3631;08:21:56;0;49	94313;8	59058;0;0;48;
$GPXUP;3631;08:21:57;0;49	94312;8	59077;0;0;52;
$GPXUP;3631;08:21:58;0;49	94309;8	59097;0;0;53;
$GPXUP;3631;08:21:59;0;49	94309;8	59118;0;0;54;
$GPXUP;3631;08:22:00;0;49	9431;8	59138;0;0;47;
$GPXUP;3631;08:22:01;0;49	94314;8	59154;0;0;45;
$GPXUP;3631;08:22:02;0;49	94323;8	59166;0;0;49;
$GPXUP;3631;08:22:03;0;49	94334;8	59172;0;0;49;
$GPXUP;3631;08:22:04;0;49	94346;8	59178;0;0;50;
$GPXUP;3631;08:22:05;0;49	94357;8	59184;0;0;51;
$GPXUP;3631;08:22:06;0;49	9437;8	59186;0;0;57;
$GPXUP;3631;08:22:07;0;49	94385;8	59184;0;0;58;
$GPXUP;3631;08:22:08;0;49	94399;8	59184;0;0;56;
$GPXUP;3631;08:22:09;0;49	94413;8	59188;0;0;54;
$GPXUP;3631;08:22:10;0;49	94427;8	59192;0;0;55;
$GPXUP;3631;08:22:11;0;49	94439;8	59199;0;0;53;
$GPXUP;3631;08:22:12;0;49	9445;8	59211;0;0;51;
$GPXUP;3631;08:22:13;0;49	94458;8	59225;0;0;51;
$GPXUP;3631;08:22:14;0;49	94464;8	59243;0;0;51;
$GPXUP;3631;08:22:15;0;49	94465;8	59264;0;0;53;
$GPXUP;3631;08:22:16;0;49	94467;8	59284;0;0;53;
$GPXUP;3631;08:22:17;0;49	94469;8	59305;0;0;52;
$GPXUP;3631;08:22:18;0;49	94473;8	59323;0;0;48;
$GPXUP;3631;08:22:19;0;49	94482;8	59336;0;0;50;
$GPXUP;3631;08:22:20;0;49	94494;8	59344;0;0;51;
$GPXUP;3631;08:22:21;0;49	94506;8	59347;0;0;51;
$GPXUP;3631;08:22:22;0;49	94519;8	59348;0;0;51;
$GPXUP;3631;08:22:23;0;49	94532;8	59345;0;0;49;
$GPXUP;3631;08:22:24;0;49	94544;8	5934;0;0;51;
$GPXUP;3631;08:22:25;0;49	94556;8	59331;0;0;52;
$GPXUP;3631;08:22:26;0;49	94568;8	59322;0;0;55;
$GPXUP;3631;08:22:27;0;49	94581;8	59318;0;0;55;
$GPXUP;3631;08:22:28;0;49	94594;8	59323;0;0;56;
$GPXUP;3631;08:22:29;0;49	94606;8	59334;0;0;56;
$GPXUP;3631;08:22:30;0;49	94616;8	59349;0;0;54;
$GPXUP;3631;08:22:31;0;49	94625;8	59365;0;0;55;
$GPXUP;3631;08:22:32;0;49	94632;8	59383;0;0;54;
$GPXUP;3631;08:22:33;0;49	94639;8	59402;0;0;52;
$GPXUP;3631;08:22:34;0;49	94644;8	5942;0;0;51;
$GPXUP;3631;08:22:35;0;49	94649;8	59438;0;0;49;
$GPXUP;3631;08:22:36;0;49	94654;8	59454;0;0;48;
$GPXUP;3631;08:22:37;0;49	94656;8	59473;0;0;51;
$GPXUP;3631;08:22:38;0;49	94656;8	59492;0;0;51;
$GPXUP;3631;08:22:39;0;49	94652;8	59512;0;0;52;
$GPXUP;3631;08:22:40;0;49	94648;8	59531;0;0;51;
$GPXUP;3631;08:22:41;0;49	94645;8	5955;0;0;50;
$GPXUP;3631;08:22:42;0;49	94645;8	5957;0;0;52;
$GPXUP;3631;08:22:43;0;49	94645;8	5959;0;0;53;
$GPXUP;3631;08:22:44;0;49	94644;8	59611;0;0;53;
$GPXUP;3631;08:22:45;0;49	94642;8	59632;0;0;53;
$GPXUP;3631;08:22:46;0;49	9464;8	5965;0;0;48;
$GPXUP;3631;08:22:47;0;49	94644;8	59667;0;0;45;
$GPXUP;3631;08:22:48;0;49	94652;8	59679;0;0;48;
$GPXUP;3631;08:22:49;0;49	94664;8	59686;0;0;50;
$GPXUP;3631;08:22:50;0;49	94677;8	59689;0;0;55;
$GPXUP;3631;08:22:51;0;49	94691;8	59688;0;0;57;
$GPXUP;3631;08:22:52;0;49	94705;8	59687;0;0;60;
$GPXUP;3631;08:22:53;0;49	94718;8	59693;0;0;54;
$GPXUP;3631;08:22:54;0;49	94728;8	59706;0;0;53;
$GPXUP;3631;08:22:55;0;49	94733;8	59725;0;0;55;
$GPXUP;3631;08:22:56;0;49	94733;8	59747;0;0;58;
$GPXUP;3631;08:22:57;0;49	9473;8	59769;0;0;58;
$GPXUP;3631;08:22:58;0;49	94727;8	59792;0;0;57;
$GPXUP;3631;08:22:59;0;49	94725;8	59812;0;0;52;
$GPXUP;3631;08:23:00;0;49	94723;8	59832;0;0;52;
$GPXUP;3631;08:23:01;0;49	94722;8	59852;0;0;52;
$GPXUP;3631;08:23:02;0;49	94719;8	59872;0;0;56;
$GPXUP;3631;08:23:03;0;49	94713;8	59892;0;0;55;
$GPXUP;3631;08:23:04;0;49	94706;8	5991;0;0;55;
$GPXUP;3631;08:23:05;0;49	94701;8	59929;0;0;52;
$GPXUP;3631;08:23:06;0;49	94699;8	59948;0;0;49;
$GPXUP;3631;08:23:07;0;49	94698;8	59967;0;0;50;
$GPXUP;3631;08:23:08;0;49	94701;8	59986;0;0;50;
$GPXUP;3631;08:23:09;0;49	94702;8	60005;0;0;49;
$GPXUP;3631;08:23:10;0;49	94704;8	60025;0;0;51;
$GPXUP;3631;08:23:11;0;49	94706;8	60045;0;0;50;
$GPXUP;3631;08:23:12;0;49	94708;8	60064;0;0;50;
$GPXUP;3631;08:23:13;0;49	9471;8	60083;0;0;49;
$GPXUP;3631;08:23:14;0;49	94711;8	60102;0;0;47;
$GPXUP;3631;08:23:15;0;49	94712;8	60121;0;0;50;
$GPXUP;3631;08:23:16;0;49	94714;8	60139;0;0;54;
$GPXUP;3631;08:23:17;0;49	94718;8	60158;0;0;51;
$GPXUP;3631;08:23:18;0;49	94724;8	60175;0;0;49;
$GPXUP;3631;08:23:19;0;49	94729;8	60193;0;0;50;
$GPXUP;3631;08:23:20;0;49	94733;8	6021;0;0;50;
$GPXUP;3631;08:23:21;0;49	94734;8	60229;0;0;51;
$GPXUP;3631;08:23:22;0;49	9473;8	60247;0;0;52;
$GPXUP;3631;08:23:23;0;49	94724;8	60266;0;0;52;
$GPXUP;3631;08:23:24;0;49	94719;8	60284;0;0;50;
$GPXUP;3631;08:23:25;0;49	94714;8	60302;0;0;49;
$GPXUP;3631;08:23:26;0;49	94711;8	6032;0;0;50;
$GPXUP;3631;08:23:27;0;49	94709;8	60339;0;0;50;
$GPXUP;3631;08:23:28;0;49	94708;8	60358;0;0;47;
$GPXUP;3631;08:23:29;0;49	94712;8	60376;0;0;47;
$GPXUP;3631;08:23:30;0;49	94717;8	60392;0;0;46;
$GPXUP;3631;08:23:31;0;49	94726;8	60405;0;0;49;
$GPXUP;3631;08:23:32;0;49	94736;8	60417;0;0;50;
$GPXUP;3631;08:23:33;0;49	94748;8	60426;0;0;55;
$GPXUP;3631;08:23:34;0;49	94762;8	60432;0;0;56;
$GPXUP;3631;08:23:35;0;49	94775;8	60437;0;0;54;
$GPXUP;3631;08:23:36;0;49	94789;8	60439;0;0;54;
$GPXUP;3631;08:23:37;0;49	94802;8	60439;0;0;52;
$GPXUP;3631;08:23:38;0;49	94815;8	60441;0;0;53;
$GPXUP;3631;08:23:39;0;49	94828;8	60446;0;0;55;
$GPXUP;3631;08:23:40;0;49	94841;8	60454;0;0;57;
$GPXUP;3631;08:23:41;0;49	94851;8	60468;0;0;55;
$GPXUP;3631;08:23:42;0;49	94858;8	60488;0;0;55;
$GPXUP;3631;08:23:43;0;49	94862;8	60509;0;0;55;
$GPXUP;3631;08:23:44;0;49	94865;8	6053;0;0;53;
$GPXUP;3631;08:23:45;0;49	9487;8	60546;0;0;45;
$GPXUP;3631;08:23:46;0;49	9488;8	60554;0;0;48;
$GPXUP;3631;08:23:47;0;49	94892;8	60554;0;0;50;
$GPXUP;3631;08:23:48;0;49	94904;8	6055;0;0;54;
$GPXUP;3631;08:23:49;0;49	94916;8	60546;0;0;42;
$GPXUP;3631;08:23:50;0;49	94927;8	60546;0;0;45;
$GPXUP;3631;08:23:51;0;49	94938;8	60551;0;0;50;
$GPXUP;3631;08:23:52;0;49	9495;8	60559;0;0;54;
$GPXUP;3631;08:23:53;0;49	94962;8	60571;0;0;56;
$GPXUP;3631;08:23:54;0;49	94973;8	60586;0;0;57;
$GPXUP;3631;08:23:55;0;49	94984;8	606;0;0;58;
$GPXUP;3631;08:23:56;0;49	94995;8	60614;0;0;58;
$GPXUP;3631;08:23:57;0;49	95008;8	60626;0;0;58;
$GPXUP;3631;08:23:58;0;49	95022;8	60634;0;0;56;
$GPXUP;3631;08:23:59;0;49	95035;8	6064;0;0;54;
$GPXUP;3631;08:24:00;0;49	95048;8	60644;0;0;53;
$GPXUP;3631;08:24:01;0;49	9506;8	60649;0;0;50;
$GPXUP;3631;08:24:02;0;49	95071;8	60658;0;0;49;
$GPXUP;3631;08:24:03;0;49	9508;8	6067;0;0;50;
$GPXUP;3631;08:24:04;0;49	9509;8	60682;0;0;51;
$GPXUP;3631;08:24:05;0;49	95101;8	60692;0;0;52;
$GPXUP;3631;08:24:06;0;49	95114;8	60698;0;0;53;
$GPXUP;3631;08:24:07;0;49	95128;8	60699;0;0;56;
$GPXUP;3631;08:24:08;0;49	95141;8	60695;0;0;58;
$GPXUP;3631;08:24:09;0;49	95154;8	60685;0;0;59;
$GPXUP;3631;08:24:10;0;49	95165;8	60669;0;0;62;
$GPXUP;3631;08:24:11;0;49	95173;8	60647;0;0;64;
$GPXUP;3631;08:24:12;0;49	95178;8	60624;0;0;62;
$GPXUP;3631;08:24:13;0;49	95183;8	60601;0;0;62;
$GPXUP;3631;08:24:14;0;49	95186;8	60577;0;0;60;
$GPXUP;3631;08:24:15;0;49	95192;8	60555;0;0;58;
$GPXUP;3631;08:24:16;0;49	95202;8	6054;0;0;59;
$GPXUP;3631;08:24:17;0;49	95216;8	60532;0;0;60;
$GPXUP;3631;08:24:18;0;49	95231;8	60533;0;0;59;
$GPXUP;3631;08:24:19;0;49	95246;8	6054;0;0;57;
$GPXUP;3631;08:24:20;0;49	95258;8	60552;0;0;52;
$GPXUP;3631;08:24:21;0;49	95268;8	60566;0;0;53;
$GPXUP;3631;08:24:22;0;49	95278;8	6058;0;0;53;
$GPXUP;3631;08:24:23;0;49	95286;8	60596;0;0;51;
$GPXUP;3631;08:24:24;0;49	95292;8	60612;0;0;52;
$GPXUP;3631;08:24:25;0;49	95299;8	6063;0;0;51;
$GPXUP;3631;08:24:26;0;49	95306;8	60647;0;0;51;
$GPXUP;3631;08:24:27;0;49	95312;8	60664;0;0;50;
$GPXUP;3631;08:24:28;0;49	95319;8	6068;0;0;47;
$GPXUP;3631;08:24:29;0;49	95325;8	60695;0;0;45;
$GPXUP;3631;08:24:30;0;49	95332;8	60709;0;0;43;
$GPXUP;3631;08:24:31;0;49	95338;8	60722;0;0;42;
$GPXUP;3631;08:24:32;0;49	95343;8	60735;0;0;41;
$GPXUP;3631;08:24:33;0;49	95346;8	6075;0;0;44;
$GPXUP;3631;08:24:34;0;49	95346;8	60768;0;0;48;
$GPXUP;3631;08:24:35;0;49	95342;8	60786;0;0;52;
$GPXUP;3631;08:24:36;0;49	95333;8	60802;0;0;56;
$GPXUP;3631;08:24:37;0;49	9532;8	60816;0;0;61;
$GPXUP;3631;08:24:38;0;49	95306;8	60827;0;0;61;
$GPXUP;3631;08:24:39;0;49	95294;8	60839;0;0;57;
$GPXUP;3631;08:24:40;0;49	95284;8	60854;0;0;53;
$GPXUP;3631;08:24:41;0;49	9528;8	60873;0;0;49;
$GPXUP;3631;08:24:42;0;49	95282;8	60891;0;0;47;
$GPXUP;3631;08:24:43;0;49	9529;8	60905;0;0;50;
$GPXUP;3631;08:24:44;0;49	953;8	60916;0;0;51;
$GPXUP;3631;08:24:45;0;49	95312;8	60926;0;0;53;
$GPXUP;3631;08:24:46;0;49	95325;8	60932;0;0;56;
$GPXUP;3631;08:24:47;0;49	95339;8	60934;0;0;59;
$GPXUP;3631;08:24:48;0;49	95355;8	60933;0;0;61;
$GPXUP;3631;08:24:49;0;49	9537;8	60934;0;0;63;
$GPXUP;3631;08:24:50;0;49	95386;8	60938;0;0;65;
$GPXUP;3631;08:24:51;0;49	95402;8	60944;0;0;65;
$GPXUP;3631;08:24:52;0;49	95418;8	60948;0;0;64;
$GPXUP;3631;08:24:53;0;49	95435;8	6095;0;0;63;
$GPXUP;3631;08:24:54;0;49	95451;8	60949;0;0;64;
$GPXUP;3631;08:24:55;0;49	95468;8	6095;0;0;68;
$GPXUP;3631;08:24:56;0;49	95485;8	60951;0;0;68;
$GPXUP;3631;08:24:57;0;49	95501;8	60949;0;0;66;
$GPXUP;3631;08:24:58;0;49	95518;8	60946;0;0;67;
$GPXUP;3631;08:24:59;0;49	95535;8	60943;0;0;65;
$GPXUP;3631;08:25:00;0;49	95551;8	6094;0;0;65;
$GPXUP;3631;08:25:01;0;49	95567;8	60939;0;0;65;
$GPXUP;3631;08:25:02;0;49	95584;8	60938;0;0;65;
$GPXUP;3631;08:25:03;0;49	956;8	60936;0;0;62;
$GPXUP;3631;08:25:04;0;49	95615;8	60931;0;0;63;
$GPXUP;3631;08:25:05;0;49	9563;8	6093;0;0;60;
$GPXUP;3631;08:25:06;0;49	95646;8	6093;0;0;60;
$GPXUP;3631;08:25:07;0;49	9566;8	60933;0;0;58;
$GPXUP;3631;08:25:08;0;49	95674;8	60938;0;0;59;
$GPXUP;3631;08:25:09;0;49	95688;8	60944;0;0;55;
$GPXUP;3631;08:25:10;0;49	95701;8	60947;0;0;50;
$GPXUP;3631;08:25:11;0;49	95714;8	60946;0;0;54;
$GPXUP;3631;08:25:12;0;49	95726;8	60949;0;0;52;
$GPXUP;3631;08:25:13;0;49	95737;8	6096;0;0;50;
$GPXUP;3631;08:25:14;0;49	95745;8	60975;0;0;50;
$GPXUP;3631;08:25:15;0;49	95752;8	60992;0;0;49;
$GPXUP;3631;08:25:16;0;49	95759;8	61005;0;0;46;
$GPXUP;3631;08:25:17;0;49	95769;8	61014;0;0;46;
$GPXUP;3631;08:25:18;0;49	9578;8	61015;0;0;50;
$GPXUP;3631;08:25:19;0;49	95791;8	61008;0;0;52;
$GPXUP;3631;08:25:20;0;49	95802;8	60996;0;0;54;
$GPXUP;3631;08:25:21;0;49	95813;8	60985;0;0;54;
$GPXUP;3631;08:25:22;0;49	95824;8	60972;0;0;55;
$GPXUP;3631;08:25:23;0;49	95836;8	6096;0;0;59;
$GPXUP;3631;08:25:24;0;49	9585;8	60948;0;0;62;
$GPXUP;3631;08:25:25;0;49	95864;8	60942;0;0;57;
$GPXUP;3631;08:25:26;0;49	95877;8	60942;0;0;54;
$GPXUP;3631;08:25:27;0;49	95891;8	6094;0;0;54;
$GPXUP;3631;08:25:28;0;49	95904;8	60937;0;0;53;
$GPXUP;3631;08:25:29;0;49	95917;8	60939;0;0;50;
$GPXUP;3631;08:25:30;0;49	95929;8	60946;0;0;48;
$GPXUP;3631;08:25:31;0;49	9594;8	60951;0;0;47;
$GPXUP;3631;08:25:32;0;49	95951;8	60955;0;0;48;
$GPXUP;3631;08:25:33;0;49	95964;8	60959;0;0;49;
$GPXUP;3631;08:25:34;0;49	95976;8	60964;0;0;49;
$GPXUP;3631;08:25:35;0;49	95988;8	60968;0;0;50;
$GPXUP;3631;08:25:36;0;49	96;8	60973;0;0;46;
$GPXUP;3631;08:25:37;0;49	9601;8	60982;0;0;48;
$GPXUP;3631;08:25:38;0;49	96021;8	60992;0;0;47;
$GPXUP;3631;08:25:39;0;49	96031;8	61002;0;0;44;
$GPXUP;3631;08:25:40;0;49	96041;8	61011;0;0;45;
$GPXUP;3631;08:25:41;0;49	9605;8	6102;0;0;46;
$GPXUP;3631;08:25:42;0;49	96058;8	61034;0;0;49;
$GPXUP;3631;08:25:43;0;49	96062;8	61052;0;0;54;
$GPXUP;3631;08:25:44;0;49	96064;8	61073;0;0;54;
$GPXUP;3631;08:25:45;0;49	96066;8	61094;0;0;53;
$GPXUP;3631;08:25:46;0;49	96067;8	61114;0;0;49;
$GPXUP;3631;08:25:47;0;49	96069;8	61132;0;0;48;
$GPXUP;3631;08:25:48;0;49	96073;8	61149;0;0;49;
$GPXUP;3631;08:25:49;0;49	96078;8	61166;0;0;48;
$GPXUP;3631;08:25:50;0;49	96084;8	61181;0;0;49;
$GPXUP;3631;08:25:51;0;49	96092;8	61196;0;0;50;
$GPXUP;3631;08:25:52;0;49	96102;8	61208;0;0;51;
$GPXUP;3631;08:25:53;0;49	96113;8	61216;0;0;50;
$GPXUP;3631;08:25:54;0;49	96125;8	61225;0;0;49;
$GPXUP;3631;08:25:55;0;49	96136;8	61232;0;0;48;
$GPXUP;3631;08:25:56;0;49	96147;8	61238;0;0;46;
$GPXUP;3631;08:25:57;0;49	96157;8	61244;0;0;47;
$GPXUP;3631;08:25:58;0;49	96168;8	61252;0;0;48;
$GPXUP;3631;08:25:59;0;49	96178;8	61262;0;0;48;
$GPXUP;3631;08:26:00;0;49	96188;8	61272;0;0;50;
$GPXUP;3631;08:26:01;0;49	96199;8	61281;0;0;48;
$GPXUP;3631;08:26:02;0;49	9621;8	61286;0;0;46;
$GPXUP;3631;08:26:03;0;49	96221;8	61288;0;0;46;
$GPXUP;3631;08:26:04;0;49	96232;8	61289;0;0;46;
$GPXUP;3631;08:26:05;0;49	96244;8	6129;0;0;46;
$GPXUP;3631;08:26:06;0;49	96255;8	61294;0;0;43;
$GPXUP;3631;08:26:07;0;49	96265;8	613;0;0;45;
$GPXUP;3631;08:26:08;0;49	96276;8	61304;0;0;50;
$GPXUP;3631;08:26:09;0;49	96289;8	61306;0;0;52;
$GPXUP;3631;08:26:10;0;49	96302;8	61313;0;0;53;
$GPXUP;3631;08:26:11;0;49	96314;8	61323;0;0;54;
$GPXUP;3631;08:26:12;0;49	96326;8	61333;0;0;53;
$GPXUP;3631;08:26:13;0;49	96338;8	61342;0;0;51;
$GPXUP;3631;08:26:14;0;49	9635;8	61348;0;0;51;
$GPXUP;3631;08:26:15;0;49	96362;8	61356;0;0;50;
$GPXUP;3631;08:26:16;0;49	96374;8	61361;0;0;49;
$GPXUP;3631;08:26:17;0;49	96385;8	61366;0;0;46;
$GPXUP;3631;08:26:18;0;49	96395;8	61372;0;0;47;
$GPXUP;3631;08:26:19;0;49	96406;8	61379;0;0;50;
$GPXUP;3631;08:26:20;0;49	96419;8	61382;0;0;54;
$GPXUP;3631;08:26:21;0;49	96433;8	61382;0;0;54;
$GPXUP;3631;08:26:22;0;49	96446;8	61383;0;0;54;
$GPXUP;3631;08:26:23;0;49	9646;8	61382;0;0;53;
$GPXUP;3631;08:26:24;0;49	96472;8	61382;0;0;46;
$GPXUP;3631;08:26:25;0;49	96484;8	61385;0;0;47;
$GPXUP;3631;08:26:26;0;49	96494;8	61392;0;0;46;
$GPXUP;3631;08:26:27;0;49	96504;8	61402;0;0;48;
$GPXUP;3631;08:26:28;0;49	96514;8	61411;0;0;49;
$GPXUP;3631;08:26:29;0;49	96523;8	61422;0;0;47;
$GPXUP;3631;08:26:30;0;49	9653;8	61437;0;0;48;
$GPXUP;3631;08:26:31;0;49	96535;8	61454;0;0;46;
$GPXUP;3631;08:26:32;0;49	96542;8	61468;0;0;47;
$GPXUP;3631;08:26:33;0;49	96551;8	61476;0;0;49;
$GPXUP;3631;08:26:34;0;49	96563;8	61483;0;0;51;
$GPXUP;3631;08:26:35;0;49	96574;8	61491;0;0;51;
$GPXUP;3631;08:26:36;0;49	96586;8	615;0;0;50;
$GPXUP;3631;08:26:37;0;49	96597;8	61508;0;0;48;
$GPXUP;3631;08:26:38;0;49	96606;8	61519;0;0;48;
$GPXUP;3631;08:26:39;0;49	96612;8	61535;0;0;51;
$GPXUP;3631;08:26:40;0;49	96616;8	61555;0;0;51;
$GPXUP;3631;08:26:41;0;49	96619;8	61574;0;0;49;
$GPXUP;3631;08:26:42;0;49	96624;8	61592;0;0;48;
$GPXUP;3631;08:26:43;0;49	9663;8	61607;0;0;48;
$GPXUP;3631;08:26:44;0;49	96641;8	61616;0;0;51;
$GPXUP;3631;08:26:45;0;49	96654;8	61618;0;0;49;
$GPXUP;3631;08:26:46;0;49	96665;8	61616;0;0;51;
$GPXUP;3631;08:26:47;0;49	96678;8	61608;0;0;56;
$GPXUP;3631;08:26:48;0;49	9669;8	61596;0;0;60;
$GPXUP;3631;08:26:49;0;49	96703;8	61583;0;0;63;
$GPXUP;3631;08:26:50;0;49	96718;8	61577;0;0;61;
$GPXUP;3631;08:26:51;0;49	96733;8	61581;0;0;58;
$GPXUP;3631;08:26:52;0;49	96748;8	61587;0;0;58;
$GPXUP;3631;08:26:53;0;49	96761;8	61593;0;0;53;
$GPXUP;3631;08:26:54;0;49	96773;8	616;0;0;53;
$GPXUP;3631;08:26:55;0;49	96785;8	61607;0;0;50;
$GPXUP;3631;08:26:56;0;49	96797;8	61614;0;0;49;
$GPXUP;3631;08:26:57;0;49	96808;8	61622;0;0;50;
$GPXUP;3631;08:26:58;0;49	96819;8	61631;0;0;52;
$GPXUP;3631;08:26:59;0;49	9683;8	61643;0;0;52;
$GPXUP;3631;08:27:00;0;49	96841;8	61654;0;0;53;
$GPXUP;3631;08:27:01;0;49	96852;8	61665;0;0;52;
$GPXUP;3631;08:27:02;0;49	96864;8	61675;0;0;49;
$GPXUP;3631;08:27:03;0;49	96875;8	61685;0;0;48;
$GPXUP;3631;08:27:04;0;49	96885;8	61694;0;0;47;
$GPXUP;3631;08:27:05;0;49	96894;8	61704;0;0;47;
$GPXUP;3631;08:27:06;0;49	96902;8	61717;0;0;49;
$GPXUP;3631;08:27:07;0;49	96909;8	61732;0;0;49;
$GPXUP;3631;08:27:08;0;49	96915;8	61749;0;0;50;
$GPXUP;3631;08:27:09;0;49	96923;8	61763;0;0;49;
$GPXUP;3631;08:27:10;0;49	96934;8	61772;0;0;50;
$GPXUP;3631;08:27:11;0;49	96945;8	61781;0;0;47;
$GPXUP;3631;08:27:12;0;49	96954;8	61791;0;0;44;
$GPXUP;3631;08:27:13;0;49	9696;8	61805;0;0;46;
$GPXUP;3631;08:27:14;0;49	9696;8	61823;0;0;50;
$GPXUP;3631;08:27:15;0;49	96956;8	61842;0;0;53;
$GPXUP;3631;08:27:16;0;49	9695;8	61861;0;0;52;
$GPXUP;3631;08:27:17;0;49	96943;8	61878;0;0;55;
$GPXUP;3631;08:27:18;0;49	96933;8	61895;0;0;58;
$GPXUP;3631;08:27:19;0;49	9692;8	61908;0;0;62;
$GPXUP;3631;08:27:20;0;49	96905;8	61918;0;0;66;
$GPXUP;3631;08:27:21;0;49	96888;8	61922;0;0;66;
$GPXUP;3631;08:27:22;0;49	96872;8	61922;0;0;66;
$GPXUP;3631;08:27:23;0;49	96855;8	61922;0;0;66;
$GPXUP;3631;08:27:24;0;49	96838;8	61922;0;0;63;
$GPXUP;3631;08:27:25;0;49	96823;8	61919;0;0;57;
$GPXUP;3631;08:27:26;0;49	9681;8	61908;0;0;59;
$GPXUP;3631;08:27:27;0;49	96799;8	61892;0;0;60;
$GPXUP;3631;08:27:28;0;49	9679;8	61872;0;0;59;
$GPXUP;3631;08:27:29;0;49	96782;8	61853;0;0;58;
$GPXUP;3631;08:27:30;0;49	96773;8	61836;0;0;57;
$GPXUP;3631;08:27:31;0;49	96762;8	61821;0;0;58;
$GPXUP;3631;08:27:32;0;49	9675;8	61808;0;0;60;
$GPXUP;3631;08:27:33;0;49	96737;8	61794;0;0;61;
$GPXUP;3631;08:27:34;0;49	96722;8	61783;0;0;64;
$GPXUP;3631;08:27:35;0;49	96708;8	61776;0;0;63;
$GPXUP;3631;08:27:36;0;49	96692;8	61771;0;0;63;
$GPXUP;3631;08:27:37;0;49	96676;8	61768;0;0;61;
$GPXUP;3631;08:27:38;0;49	96661;8	61765;0;0;59;
$GPXUP;3631;08:27:39;0;49	96646;8	61762;0;0;68;
$GPXUP;3631;08:27:40;0;49	9663;8	61753;0;0;70;
$GPXUP;3631;08:27:41;0;49	96614;8	6174;0;0;72;
$GPXUP;3631;08:27:42;0;49	96598;8	61725;0;0;74;
$GPXUP;3631;08:27:43;0;49	96582;8	61708;0;0;75;
$GPXUP;3631;08:27:44;0;49	96567;8	61691;0;0;72;
$GPXUP;3631;08:27:45;0;49	96553;8	61674;0;0;71;
$GPXUP;3631;08:27:46;0;49	9654;8	61656;0;0;67;
$GPXUP;3631;08:27:47;0;49	96529;8	61635;0;0;68;
$GPXUP;3631;08:27:48;0;49	96517;8	61615;0;0;69;
$GPXUP;3631;08:27:49;0;49	96504;8	61597;0;0;73;
$GPXUP;3631;08:27:50;0;49	96489;8	61581;0;0;70;
$GPXUP;3631;08:27:51;0;49	96475;8	61568;0;0;66;
$GPXUP;3631;08:27:52;0;49	9646;8	61555;0;0;67;
$GPXUP;3631;08:27:53;0;49	96446;8	61542;0;0;66;
$GPXUP;3631;08:27:54;0;49	96432;8	61527;0;0;69;
$GPXUP;3631;08:27:55;0;49	96418;8	61509;0;0;71;
$GPXUP;3631;08:27:56;0;49	96405;8	6149;0;0;71;
$GPXUP;3631;08:27:57;0;49	96392;8	61471;0;0;70;
$GPXUP;3631;08:27:58;0;49	9638;8	61453;0;0;68;
$GPXUP;3631;08:27:59;0;49	96367;8	61436;0;0;68;
$GPXUP;3631;08:28:00;0;49	96354;8	61419;0;0;67;
$GPXUP;3631;08:28:01;0;49	96341;8	61402;0;0;68;
$GPXUP;3631;08:28:02;0;49	96328;8	61385;0;0;69;
$GPXUP;3631;08:28:03;0;49	96314;8	6137;0;0;72;
$GPXUP;3631;08:28:04;0;49	96299;8	61356;0;0;70;
$GPXUP;3631;08:28:05;0;49	96285;8	61341;0;0;68;
$GPXUP;3631;08:28:06;0;49	96272;8	61325;0;0;68;
$GPXUP;3631;08:28:07;0;49	96258;8	61308;0;0;69;
$GPXUP;3631;08:28:08;0;49	96244;8	61291;0;0;72;
$GPXUP;3631;08:28:09;0;49	9623;8	61276;0;0;71;
$GPXUP;3631;08:28:10;0;49	96215;8	61262;0;0;70;
$GPXUP;3631;08:28:11;0;49	962;8	61247;0;0;69;
$GPXUP;3631;08:28:12;0;49	96185;8	61236;0;0;66;
$GPXUP;3631;08:28:13;0;49	96171;8	61225;0;0;62;
$GPXUP;3631;08:28:14;0;49	96158;8	61213;0;0;59;
$GPXUP;3631;08:28:15;0;49	96146;8	61197;0;0;60;
$GPXUP;3631;08:28:16;0;49	96135;8	61181;0;0;63;
$GPXUP;3631;08:28:17;0;49	96124;8	61163;0;0;64;
$GPXUP;3631;08:28:18;0;49	96112;8	61145;0;0;62;
$GPXUP;3631;08:28:19;0;49	961;8	61128;0;0;70;
$GPXUP;3631;08:28:20;0;49	96084;8	61114;0;0;74;
$GPXUP;3631;08:28:21;0;49	96068;8	61103;0;0;70;
$GPXUP;3631;08:28:22;0;49	96052;8	61094;0;0;70;
$GPXUP;3631;08:28:23;0;49	96036;8	61083;0;0;71;
$GPXUP;3631;08:28:24;0;49	96022;8	61066;0;0;70;
$GPXUP;3631;08:28:25;0;49	96008;8	61049;0;0;69;
$GPXUP;3631;08:28:26;0;49	95996;8	61032;0;0;64;
$GPXUP;3631;08:28:27;0;49	95986;8	61012;0;0;64;
$GPXUP;3631;08:28:28;0;49	95979;8	60988;0;0;69;
$GPXUP;3631;08:28:29;0;49	95976;8	60961;0;0;71;
$GPXUP;3631;08:28:30;0;49	95974;8	60933;0;0;72;
$GPXUP;3631;08:28:31;0;49	95972;8	60907;0;0;69;
$GPXUP;3631;08:28:32;0;49	95971;8	60881;0;0;65;
$GPXUP;3631;08:28:33;0;49	95973;8	60857;0;0;62;
$GPXUP;3631;08:28:34;0;49	95978;8	60836;0;0;57;
$GPXUP;3631;08:28:35;0;49	95985;8	60818;0;0;56;
$GPXUP;3631;08:28:36;0;49	95992;8	60799;0;0;56;
$GPXUP;3631;08:28:37;0;49	95998;8	6078;0;0;53;
$GPXUP;3631;08:28:38;0;49	96006;8	60764;0;0;53;
$GPXUP;3631;08:28:39;0;49	96016;8	60749;0;0;54;
$GPXUP;3631;08:28:40;0;49	96028;8	6074;0;0;55;
$GPXUP;3631;08:28:41;0;49	96042;8	60738;0;0;56;
$GPXUP;3631;08:28:42;0;49	96056;8	60741;0;0;58;
$GPXUP;3631;08:28:43;0;49	9607;8	60751;0;0;60;
$GPXUP;3631;08:28:44;0;49	96084;8	60763;0;0;57;
$GPXUP;3631;08:28:45;0;49	96097;8	60771;0;0;51;
$GPXUP;3631;08:28:46;0;49	9611;8	60774;0;0;53;
$GPXUP;3631;08:28:47;0;49	96123;8	60774;0;0;56;
$GPXUP;3631;08:28:48;0;49	96138;8	60772;0;0;58;
$GPXUP;3631;08:28:49;0;49	96152;8	60766;0;0;59;
$GPXUP;3631;08:28:50;0;49	96167;8	60761;0;0;58;
$GPXUP;3631;08:28:51;0;49	96181;8	60756;0;0;57;
$GPXUP;3631;08:28:52;0;49	96195;8	60752;0;0;57;
$GPXUP;3631;08:28:53;0;49	96209;8	60749;0;0;57;
$GPXUP;3631;08:28:54;0;49	96223;8	60751;0;0;53;
$GPXUP;3631;08:28:55;0;49	96236;8	60759;0;0;52;
$GPXUP;3631;08:28:56;0;49	96247;8	6077;0;0;52;
$GPXUP;3631;08:28:57;0;49	96258;8	60781;0;0;50;
$GPXUP;3631;08:28:58;0;49	96269;8	60792;0;0;49;
$GPXUP;3631;08:28:59;0;49	96278;8	60804;0;0;48;
$GPXUP;3631;08:29:00;0;49	96286;8	60817;0;0;46;
$GPXUP;3631;08:29:01;0;49	96292;8	60833;0;0;47;
$GPXUP;3631;08:29:02;0;49	96298;8	6085;0;0;48;
$GPXUP;3631;08:29:03;0;49	96304;8	60867;0;0;49;
$GPXUP;3631;08:29:04;0;49	96308;8	60884;0;0;49;
$GPXUP;3631;08:29:05;0;49	96313;8	60902;0;0;48;
$GPXUP;3631;08:29:06;0;49	96319;8	60918;0;0;46;
$GPXUP;3631;08:29:07;0;49	9632;8	60936;0;0;51;
$GPXUP;3631;08:29:08;0;49	96316;8	60955;0;0;53;
$GPXUP;3631;08:29:09;0;49	96312;8	60974;0;0;50;
$GPXUP;3631;08:29:10;0;49	9631;8	60994;0;0;53;
$GPXUP;3631;08:29:11;0;49	96309;8	61015;0;0;52;
$GPXUP;3631;08:29:12;0;49	96307;8	61035;0;0;52;
$GPXUP;3631;08:29:13;0;49	96305;8	61056;0;0;53;
$GPXUP;3631;08:29:14;0;49	96302;8	61077;0;0;55;
$GPXUP;3631;08:29:15;0;49	963;8	61098;0;0;56;
$GPXUP;3631;08:29:16;0;49	96296;8	6112;0;0;57;
$GPXUP;3631;08:29:17;0;49	96293;8	61142;0;0;56;
$GPXUP;3631;08:29:18;0;49	9629;8	61164;0;0;58;
$GPXUP;3631;08:29:19;0;49	96287;8	61186;0;0;58;
$GPXUP;3631;08:29:20;0;49	96284;8	61208;0;0;58;
$GPXUP;3631;08:29:21;0;49	9628;8	6123;0;0;57;
$GPXUP;3631;08:29:22;0;49	96277;8	6125;0;0;53;
$GPXUP;3631;08:29:23;0;49	96271;8	61269;0;0;51;
$GPXUP;3631;08:29:24;0;49	96265;8	61286;0;0;49;
$GPXUP;3631;08:29:25;0;49	96256;8	61299;0;0;52;
$GPXUP;3631;08:29:26;0;49	96243;8	61306;0;0;56;
$GPXUP;3631;08:29:27;0;49	96229;8	61307;0;0;59;
$GPXUP;3631;08:29:28;0;49	96214;8	613;0;0;62;
$GPXUP;3631;08:29:29;0;49	96201;8	61286;0;0;67;
$GPXUP;3631;08:29:30;0;49	9619;8	61265;0;0;66;
$GPXUP;3631;08:29:31;0;49	96182;8	61242;0;0;67;
$GPXUP;3631;08:29:32;0;49	96174;8	61218;0;0;67;
$GPXUP;3631;08:29:33;0;49	96168;8	61194;0;0;69;
$GPXUP;3631;08:29:34;0;49	96162;8	61167;0;0;70;
$GPXUP;3631;08:29:35;0;49	96158;8	6114;0;0;69;
$GPXUP;3631;08:29:36;0;49	96156;8	61114;0;0;64;
$GPXUP;3631;08:29:37;0;49	96155;8	6109;0;0;62;
$GPXUP;3631;08:29:38;0;49	96154;8	61065;0;0;62;
$GPXUP;3631;08:29:39;0;49	96155;8	6104;0;0;62;
$GPXUP;3631;08:29:40;0;49	96156;8	61016;0;0;60;
$GPXUP;3631;08:29:41;0;49	96158;8	60993;0;0;59;
$GPXUP;3631;08:29:42;0;49	96155;8	6097;0;0;60;
$GPXUP;3631;08:29:43;0;49	96147;8	6095;0;0;64;
$GPXUP;3631;08:29:44;0;49	96136;8	6093;0;0;60;
$GPXUP;3631;08:29:45;0;49	96124;8	60911;0;0;71;
$GPXUP;3631;08:29:46;0;49	96112;8	6089;0;0;77;
$GPXUP;3631;08:29:47;0;49	96101;8	60866;0;0;75;
$GPXUP;3631;08:29:48;0;49	96091;8	60841;0;0;73;
$GPXUP;3631;08:29:49;0;49	96085;8	60816;0;0;68;
$GPXUP;3631;08:29:50;0;49	96081;8	60791;0;0;65;
$GPXUP;3631;08:29:51;0;49	96079;8	60766;0;0;65;
$GPXUP;3631;08:29:52;0;49	96078;8	6074;0;0;68;
$GPXUP;3631;08:29:53;0;49	96079;8	60712;0;0;70;
$GPXUP;3631;08:29:54;0;49	9608;8	60685;0;0;71;
$GPXUP;3631;08:29:55;0;49	96081;8	60657;0;0;72;
$GPXUP;3631;08:29:56;0;49	96081;8	60629;0;0;72;
$GPXUP;3631;08:29:57;0;49	96082;8	60601;0;0;71;
$GPXUP;3631;08:29:58;0;49	96086;8	60575;0;0;69;
$GPXUP;3631;08:29:59;0;49	96094;8	60551;0;0;65;
$GPXUP;3631;08:30:00;0;49	96104;8	6053;0;0;64;
$GPXUP;3631;08:30:01;0;49	96113;8	6051;0;0;61;
$GPXUP;3631;08:30:02;0;49	96123;8	60493;0;0;59;
$GPXUP;3631;08:30:03;0;49	96132;8	60476;0;0;58;
$GPXUP;3631;08:30:04;0;49	96141;8	60459;0;0;57;
$GPXUP;3631;08:30:05;0;49	96152;8	60443;0;0;58;
$GPXUP;3631;08:30:06;0;49	96164;8	60432;0;0;57;
$GPXUP;3631;08:30:07;0;49	96177;8	60423;0;0;57;
$GPXUP;3631;08:30:08;0;49	9619;8	60415;0;0;54;
$GPXUP;3631;08:30:09;0;49	96203;8	6041;0;0;53;
$GPXUP;3631;08:30:10;0;49	96215;8	60408;0;0;47;
$GPXUP;3631;08:30:11;0;49	96227;8	60412;0;0;46;
$GPXUP;3631;08:30:12;0;49	96238;8	60417;0;0;45;
$GPXUP;3631;08:30:13;0;49	96248;8	60425;0;0;43;
$GPXUP;3631;08:30:14;0;49	96258;8	60434;0;0;44;
$GPXUP;3631;08:30:15;0;49	96267;8	60442;0;0;46;
$GPXUP;3631;08:30:16;0;49	96279;8	60445;0;0;50;
$GPXUP;3631;08:30:17;0;49	96291;8	60444;0;0;53;
$GPXUP;3631;08:30:18;0;49	96304;8	60439;0;0;53;
$GPXUP;3631;08:30:19;0;49	96317;8	60431;0;0;56;
$GPXUP;3631;08:30:20;0;49	96331;8	60424;0;0;57;
$GPXUP;3631;08:30:21;0;49	96344;8	60419;0;0;54;
$GPXUP;3631;08:30:22;0;49	96358;8	60415;0;0;54;
$GPXUP;3631;08:30:23;0;49	96372;8	60412;0;0;54;
$GPXUP;3631;08:30:24;0;49	96385;8	60407;0;0;57;
$GPXUP;3631;08:30:25;0;49	96398;8	604;0;0;58;
$GPXUP;3631;08:30:26;0;49	96413;8	60396;0;0;54;
$GPXUP;3631;08:30:27;0;49	96427;8	60393;0;0;56;
$GPXUP;3631;08:30:28;0;49	9644;8	60389;0;0;55;
$GPXUP;3631;08:30:29;0;49	96454;8	60387;0;0;55;
$GPXUP;3631;08:30:30;0;49	96467;8	60392;0;0;51;
$GPXUP;3631;08:30:31;0;49	96478;8	60402;0;0;50;
$GPXUP;3631;08:30:32;0;49	96486;8	60415;0;0;48;
$GPXUP;3631;08:30:33;0;49	96493;8	6043;0;0;47;
$GPXUP;3631;08:30:34;0;49	96499;8	60446;0;0;48;
$GPXUP;3631;08:30:35;0;49	96504;8	60464;0;0;49;
$GPXUP;3631;08:30:36;0;49	9651;8	60481;0;0;48;
$GPXUP;3631;08:30:37;0;49	96514;8	60499;0;0;48;
$GPXUP;3631;08:30:38;0;49	96516;8	60518;0;0;49;
$GPXUP;3631;08:30:39;0;49	96515;8	60537;0;0;49;
$GPXUP;3631;08:30:40;0;49	96511;8	60555;0;0;50;
$GPXUP;3631;08:30:41;0;49	96504;8	60572;0;0;50;
$GPXUP;3631;08:30:42;0;49	96499;8	6059;0;0;47;
$GPXUP;3631;08:30:43;0;49	96496;8	60608;0;0;47;
$GPXUP;3631;08:30:44;0;49	96494;8	60627;0;0;49;
$GPXUP;3631;08:30:45;0;49	96488;8	60646;0;0;59;
$GPXUP;3631;08:30:46;0;49	96477;8	60663;0;0;61;
$GPXUP;3631;08:30:47;0;49	96463;8	60674;0;0;65;
$GPXUP;3631;08:30:48;0;49	96447;8	60678;0;0;65;
$GPXUP;3631;08:30:49;0;49	9643;8	60677;0;0;66;
$GPXUP;3631;08:30:50;0;49	96413;8	60678;0;0;65;
$GPXUP;3631;08:30:51;0;49	96397;8	60679;0;0;66;
$GPXUP;3631;08:30:52;0;49	9638;8	60681;0;0;64;
$GPXUP;3631;08:30:53;0;49	96365;8	60686;0;0;62;
$GPXUP;3631;08:30:54;0;49	96351;8	60695;0;0;58;
$GPXUP;3631;08:30:55;0;49	96337;8	60704;0;0;60;
$GPXUP;3631;08:30:56;0;49	96323;8	60713;0;0;62;
$GPXUP;3631;08:30:57;0;49	9631;8	60725;0;0;62;
$GPXUP;3631;08:30:58;0;49	96298;8	6074;0;0;59;
$GPXUP;3631;08:30:59;0;49	96288;8	60756;0;0;56;
$GPXUP;3631;08:31:00;0;49	96278;8	60772;0;0;54;
$GPXUP;3631;08:31:01;0;49	96266;8	60784;0;0;60;
$GPXUP;3631;08:31:02;0;49	96251;8	60793;0;0;63;
$GPXUP;3631;08:31:03;0;49	96235;8	60799;0;0;66;
$GPXUP;3631;08:31:04;0;49	96218;8	608;0;0;70;
$GPXUP;3631;08:31:05;0;49	96201;8	60798;0;0;69;
$GPXUP;3631;08:31:06;0;49	96184;8	60797;0;0;67;
$GPXUP;3631;08:31:07;0;49	96169;8	60797;0;0;62;
$GPXUP;3631;08:31:08;0;49	96153;8	60799;0;0;62;
$GPXUP;3631;08:31:09;0;49	96137;8	60801;0;0;63;
$GPXUP;3631;08:31:10;0;49	96121;8	60805;0;0;67;
$GPXUP;3631;08:31:11;0;49	96104;8	60808;0;0;69;
$GPXUP;3631;08:31:12;0;49	96086;8	60813;0;0;71;
$GPXUP;3631;08:31:13;0;49	96068;8	60818;0;0;74;
$GPXUP;3631;08:31:14;0;49	9605;8	60819;0;0;76;
$GPXUP;3631;08:31:15;0;49	9603;8	60816;0;0;77;
$GPXUP;3631;08:31:16;0;49	96011;8	60813;0;0;75;
$GPXUP;3631;08:31:17;0;49	95994;8	60809;0;0;71;
$GPXUP;3631;08:31:18;0;49	95977;8	60809;0;0;65;
$GPXUP;3631;08:31:19;0;49	95961;8	60813;0;0;62;
$GPXUP;3631;08:31:20;0;49	95945;8	60815;0;0;64;
$GPXUP;3631;08:31:21;0;49	95929;8	60816;0;0;67;
$GPXUP;3631;08:31:22;0;49	95912;8	60818;0;0;66;
$GPXUP;3631;08:31:23;0;49	95896;8	60821;0;0;66;
$GPXUP;3631;08:31:24;0;49	95879;8	6082;0;0;68;
$GPXUP;3631;08:31:25;0;49	95863;8	60823;0;0;67;
$GPXUP;3631;08:31:26;0;49	95846;8	60829;0;0;66;
$GPXUP;3631;08:31:27;0;49	95831;8	60835;0;0;62;
$GPXUP;3631;08:31:28;0;49	95816;8	60837;0;0;64;
$GPXUP;3631;08:31:29;0;49	958;8	60833;0;0;69;
$GPXUP;3631;08:31:30;0;49	95783;8	60828;0;0;68;
$GPXUP;3631;08:31:31;0;49	95766;8	60824;0;0;66;
$GPXUP;3631;08:31:32;0;49	9575;8	60815;0;0;69;
$GPXUP;3631;08:31:33;0;49	95735;8	60802;0;0;69;
$GPXUP;3631;08:31:34;0;49	9572;8	60789;0;0;68;
$GPXUP;3631;08:31:35;0;49	95706;8	60776;0;0;68;
$GPXUP;3631;08:31:36;0;49	9569;8	60763;0;0;68;
$GPXUP;3631;08:31:37;0;49	95676;8	60747;0;0;70;
$GPXUP;3631;08:31:38;0;49	95663;8	60727;0;0;74;
$GPXUP;3631;08:31:39;0;49	95652;8	60706;0;0;74;
$GPXUP;3631;08:31:40;0;49	9564;8	60684;0;0;70;
$GPXUP;3631;08:31:41;0;49	95634;8	60661;0;0;62;
$GPXUP;3631;08:31:42;0;49	95631;8	60638;0;0;61;
$GPXUP;3631;08:31:43;0;49	95632;8	60613;0;0;63;
$GPXUP;3631;08:31:44;0;49	95636;8	6059;0;0;61;
$GPXUP;3631;08:31:45;0;49	95645;8	60571;0;0;57;
$GPXUP;3631;08:31:46;0;49	95655;8	60556;0;0;51;
$GPXUP;3631;08:31:47;0;49	95666;8	60545;0;0;48;
$GPXUP;3631;08:31:48;0;49	95675;8	60533;0;0;47;
$GPXUP;3631;08:31:49;0;49	95683;8	6052;0;0;47;
$GPXUP;3631;08:31:50;0;49	95692;8	60507;0;0;50;
$GPXUP;3631;08:31:51;0;49	95702;8	60495;0;0;52;
$GPXUP;3631;08:31:52;0;49	95714;8	60487;0;0;49;
$GPXUP;3631;08:31:53;0;49	95726;8	6048;0;0;48;
$GPXUP;3631;08:31:54;0;49	95736;8	6047;0;0;50;
$GPXUP;3631;08:31:55;0;49	95745;8	60455;0;0;52;
$GPXUP;3631;08:31:56;0;49	95753;8	60436;0;0;56;
$GPXUP;3631;08:31:57;0;49	95755;8	60415;0;0;59;
$GPXUP;3631;08:31:58;0;49	95752;8	60391;0;0;64;
$GPXUP;3631;08:31:59;0;49	95746;8	60366;0;0;67;
$GPXUP;3631;08:32:00;0;49	95741;8	60342;0;0;66;
$GPXUP;3631;08:32:01;0;49	95738;8	60316;0;0;68;
$GPXUP;3631;08:32:02;0;49	95738;8	6029;0;0;67;
$GPXUP;3631;08:32:03;0;49	95738;8	60264;0;0;65;
$GPXUP;3631;08:32:04;0;49	95741;8	6024;0;0;63;
$GPXUP;3631;08:32:05;0;49	95747;8	60217;0;0;64;
$GPXUP;3631;08:32:06;0;49	95755;8	60196;0;0;63;
$GPXUP;3631;08:32:07;0;49	95766;8	60176;0;0;65;
$GPXUP;3631;08:32:08;0;49	95779;8	60162;0;0;63;
$GPXUP;3631;08:32:09;0;49	95793;8	6015;0;0;65;
$GPXUP;3631;08:32:10;0;49	95807;8	60139;0;0;61;
$GPXUP;3631;08:32:11;0;49	9582;8	60127;0;0;60;
$GPXUP;3631;08:32:12;0;49	95834;8	60116;0;0;63;
$GPXUP;3631;08:32:13;0;49	95848;8	60107;0;0;59;
$GPXUP;3631;08:32:14;0;49	95862;8	60102;0;0;51;
$GPXUP;3631;08:32:15;0;49	95874;8	60102;0;0;48;
$GPXUP;3631;08:32:16;0;49	95886;8	60105;0;0;48;
$GPXUP;3631;08:32:17;0;49	95899;8	60108;0;0;51;
$GPXUP;3631;08:32:18;0;49	95911;8	60115;0;0;48;
$GPXUP;3631;08:32:19;0;49	9592;8	60126;0;0;47;
$GPXUP;3631;08:32:20;0;49	95928;8	60138;0;0;43;
$GPXUP;3631;08:32:21;0;49	95931;8	60155;0;0;44;
$GPXUP;3631;08:32:22;0;49	95931;8	60173;0;0;45;
$GPXUP;3631;08:32:23;0;49	95928;8	60192;0;0;50;
$GPXUP;3631;08:32:24;0;49	95923;8	60211;0;0;55;
$GPXUP;3631;08:32:25;0;49	95917;8	60231;0;0;56;
$GPXUP;3631;08:32:26;0;49	95914;8	60252;0;0;53;
$GPXUP;3631;08:32:27;0;49	95914;8	60272;0;0;48;
$GPXUP;3631;08:32:28;0;49	95916;8	60291;0;0;46;
$GPXUP;3631;08:32:29;0;49	95917;8	60307;0;0;43;
$GPXUP;3631;08:32:30;0;49	95918;8	60324;0;0;45;
$GPXUP;3631;08:32:31;0;49	95916;8	60343;0;0;48;
$GPXUP;3631;08:32:32;0;49	95913;8	60362;0;0;49;
$GPXUP;3631;08:32:33;0;49	95908;8	60379;0;0;50;
$GPXUP;3631;08:32:34;0;49	95901;8	60396;0;0;50;
$GPXUP;3631;08:32:35;0;49	95893;8	60412;0;0;53;
$GPXUP;3631;08:32:36;0;49	95882;8	60426;0;0;57;
$GPXUP;3631;08:32:37;0;49	9587;8	6044;0;0;60;
$GPXUP;3631;08:32:38;0;49	95857;8	60454;0;0;64;
$GPXUP;3631;08:32:39;0;49	95844;8	60468;0;0;62;
$GPXUP;3631;08:32:40;0;49	95835;8	60486;0;0;58;
$GPXUP;3631;08:32:41;0;49	95827;8	60505;0;0;57;
$GPXUP;3631;08:32:42;0;49	95818;8	60522;0;0;58;
$GPXUP;3631;08:32:43;0;49	95806;8	60535;0;0;57;
$GPXUP;3631;08:32:44;0;49	95793;8	60547;0;0;60;
$GPXUP;3631;08:32:45;0;49	95782;8	60562;0;0;58;
$GPXUP;3631;08:32:46;0;49	95775;8	6058;0;0;53;
$GPXUP;3631;08:32:47;0;49	95772;8	60599;0;0;49;
$GPXUP;3631;08:32:48;0;49	95772;8	60618;0;0;46;
$GPXUP;3631;08:32:49;0;49	95774;8	60635;0;0;44;
$GPXUP;3631;08:32:50;0;49	95777;8	60651;0;0;44;
$GPXUP;3631;08:32:51;0;49	95781;8	60668;0;0;45;
$GPXUP;3631;08:32:52;0;49	95783;8	60686;0;0;49;
$GPXUP;3631;08:32:53;0;49	95784;8	60705;0;0;51;
$GPXUP;3631;08:32:54;0;49	95787;8	60724;0;0;48;
$GPXUP;3631;08:32:55;0;49	95792;8	6074;0;0;48;
$GPXUP;3631;08:32:56;0;49	95799;8	60755;0;0;48;
$GPXUP;3631;08:32:57;0;49	95806;8	60771;0;0;50;
$GPXUP;3631;08:32:58;0;49	95811;8	60788;0;0;50;
$GPXUP;3631;08:32:59;0;49	95812;8	60808;0;0;52;
$GPXUP;3631;08:33:00;0;49	95811;8	60828;0;0;52;
$GPXUP;3631;08:33:01;0;49	95808;8	60848;0;0;54;
$GPXUP;3631;08:33:02;0;49	95806;8	60868;0;0;55;
$GPXUP;3631;08:33:03;0;49	95806;8	60889;0;0;54;
$GPXUP;3631;08:33:04;0;49	95806;8	6091;0;0;54;
$GPXUP;3631;08:33:05;0;49	95805;8	6093;0;0;52;
$GPXUP;3631;08:33:06;0;49	95802;8	6095;0;0;52;
$GPXUP;3631;08:33:07;0;49	95797;8	60968;0;0;51;
$GPXUP;3631;08:33:08;0;49	95789;8	60985;0;0;54;
$GPXUP;3631;08:33:09;0;49	95778;8	60999;0;0;56;
$GPXUP;3631;08:33:10;0;49	95766;8	61013;0;0;60;
$GPXUP;3631;08:33:11;0;49	95754;8	61026;0;0;59;
$GPXUP;3631;08:33:12;0;49	95741;8	61038;0;0;59;
$GPXUP;3631;08:33:13;0;49	9573;8	61052;0;0;58;
$GPXUP;3631;08:33:14;0;49	95719;8	61067;0;0;56;
$GPXUP;3631;08:33:15;0;49	9571;8	61083;0;0;55;
$GPXUP;3631;08:33:16;0;49	95699;8	61098;0;0;56;
$GPXUP;3631;08:33:17;0;49	95689;8	61113;0;0;59;
$GPXUP;3631;08:33:18;0;49	95677;8	61128;0;0;61;
$GPXUP;3631;08:33:19;0;49	95665;8	61143;0;0;65;
$GPXUP;3631;08:33:20;0;49	95652;8	61159;0;0;65;
$GPXUP;3631;08:33:21;0;49	9564;8	61176;0;0;63;
$GPXUP;3631;08:33:22;0;49	95631;8	61194;0;0;58;
$GPXUP;3631;08:33:23;0;49	95624;8	61214;0;0;57;
$GPXUP;3631;08:33:24;0;49	95616;8	61232;0;0;58;
$GPXUP;3631;08:33:25;0;49	95608;8	61252;0;0;58;
$GPXUP;3631;08:33:26;0;49	95604;8	61273;0;0;56;
$GPXUP;3631;08:33:27;0;49	95601;8	61294;0;0;54;
$GPXUP;3631;08:33:28;0;49	95599;8	61314;0;0;53;
$GPXUP;3631;08:33:29;0;49	95597;8	61334;0;0;53;
$GPXUP;3631;08:33:30;0;49	95595;8	61355;0;0;56;
$GPXUP;3631;08:33:31;0;49	95592;8	61376;0;0;57;
$GPXUP;3631;08:33:32;0;49	95588;8	61398;0;0;58;
$GPXUP;3631;08:33:33;0;49	95583;8	6142;0;0;59;
$GPXUP;3631;08:33:34;0;49	95576;8	61441;0;0;65;
$GPXUP;3631;08:33:35;0;49	95565;8	61461;0;0;66;
$GPXUP;3631;08:33:36;0;49	95555;8	61481;0;0;65;
$GPXUP;3631;08:33:37;0;49	95547;8	61502;0;0;57;
$GPXUP;3631;08:33:38;0;49	95544;8	61521;0;0;50;
$GPXUP;3631;08:33:39;0;49	95542;8	6154;0;0;50;
$GPXUP;3631;08:33:40;0;49	95541;8	61559;0;0;51;
$GPXUP;3631;08:33:41;0;49	95541;8	61578;0;0;52;
$GPXUP;3631;08:33:42;0;49	95542;8	616;0;0;51;
$GPXUP;3631;08:33:43;0;49	95546;8	61618;0;0;49;
$GPXUP;3631;08:33:44;0;49	95551;8	61636;0;0;48;
$GPXUP;3631;08:33:45;0;49	95554;8	61654;0;0;50;
$GPXUP;3631;08:33:46;0;49	95558;8	61672;0;0;49;
$GPXUP;3631;08:33:47;0;49	95562;8	61691;0;0;48;
$GPXUP;3631;08:33:48;0;49	95564;8	61709;0;0;48;
$GPXUP;3631;08:33:49;0;49	95565;8	61727;0;0;48;
$GPXUP;3631;08:33:50;0;49	95566;8	61746;0;0;50;
$GPXUP;3631;08:33:51;0;49	95564;8	61765;0;0;52;
$GPXUP;3631;08:33:52;0;49	95562;8	61786;0;0;54;
$GPXUP;3631;08:33:53;0;49	95558;8	61806;0;0;54;
$GPXUP;3631;08:33:54;0;49	95556;8	61827;0;0;54;
$GPXUP;3631;08:33:55;0;49	95554;8	61848;0;0;54;
$GPXUP;3631;08:33:56;0;49	95552;8	61869;0;0;51;
$GPXUP;3631;08:33:57;0;49	95552;8	61888;0;0;48;
$GPXUP;3631;08:33:58;0;49	95553;8	61906;0;0;46;
$GPXUP;3631;08:33:59;0;49	95554;8	61923;0;0;44;
$GPXUP;3631;08:34:00;0;49	95555;8	61939;0;0;42;
$GPXUP;3631;08:34:01;0;49	95556;8	61954;0;0;43;
$GPXUP;3631;08:34:02;0;49	95556;8	61971;0;0;43;
$GPXUP;3631;08:34:03;0;49	95555;8	61988;0;0;45;
$GPXUP;3631;08:34:04;0;49	95554;8	62005;0;0;46;
$GPXUP;3631;08:34:05;0;49	95552;8	62023;0;0;45;
$GPXUP;3631;08:34:06;0;49	95551;8	6204;0;0;44;
$GPXUP;3631;08:34:07;0;49	95551;8	62058;0;0;44;
$GPXUP;3631;08:34:08;0;49	95551;8	62074;0;0;43;
$GPXUP;3631;08:34:09;0;49	95552;8	6209;0;0;41;
$GPXUP;3631;08:34:10;0;49	95554;8	62106;0;0;38;
$GPXUP;3631;08:34:11;0;49	95558;8	6212;0;0;41;
$GPXUP;3631;08:34:12;0;49	95564;8	62133;0;0;43;
$GPXUP;3631;08:34:13;0;49	95569;8	62147;0;0;46;
$GPXUP;3631;08:34:14;0;49	95573;8	62164;0;0;48;
$GPXUP;3631;08:34:15;0;49	95576;8	62183;0;0;49;
$GPXUP;3631;08:34:16;0;49	95577;8	62202;0;0;48;
$GPXUP;3631;08:34:17;0;49	95579;8	6222;0;0;47;
$GPXUP;3631;08:34:18;0;49	95581;8	62238;0;0;47;
$GPXUP;3631;08:34:19;0;49	95583;8	62256;0;0;47;
$GPXUP;3631;08:34:20;0;49	95583;8	62274;0;0;47;
$GPXUP;3631;08:34:21;0;49	95578;8	62291;0;0;48;
$GPXUP;3631;08:34:22;0;49	95572;8	62307;0;0;50;
$GPXUP;3631;08:34:23;0;49	95563;8	62322;0;0;52;
$GPXUP;3631;08:34:24;0;49	95552;8	62335;0;0;56;
$GPXUP;3631;08:34:25;0;49	9554;8	62348;0;0;58;
$GPXUP;3631;08:34:26;0;49	95527;8	62361;0;0;61;
$GPXUP;3631;08:34:27;0;49	95514;8	62374;0;0;58;
$GPXUP;3631;08:34:28;0;49	95502;8	62386;0;0;58;
$GPXUP;3631;08:34:29;0;49	95489;8	62397;0;0;57;
$GPXUP;3631;08:34:30;0;49	95476;8	62407;0;0;58;
$GPXUP;3631;08:34:31;0;49	95462;8	62417;0;0;60;
$GPXUP;3631;08:34:32;0;49	95448;8	62425;0;0;63;
$GPXUP;3631;08:34:33;0;49	95433;8	62432;0;0;60;
$GPXUP;3631;08:34:34;0;49	9542;8	62443;0;0;55;
$GPXUP;3631;08:34:35;0;49	95409;8	62458;0;0;53;
$GPXUP;3631;08:34:36;0;49	95402;8	62475;0;0;51;
$GPXUP;3631;08:34:37;0;49	95399;8	62495;0;0;50;
$GPXUP;3631;08:34:38;0;49	95398;8	62513;0;0;48;
$GPXUP;3631;08:34:39;0;49	95398;8	62533;0;0;49;
$GPXUP;3631;08:34:40;0;49	95397;8	62552;0;0;51;
$GPXUP;3631;08:34:41;0;49	95391;8	6257;0;0;50;
$GPXUP;3631;08:34:42;0;49	95383;8	62585;0;0;49;
$GPXUP;3631;08:34:43;0;49	95375;8	626;0;0;50;
$GPXUP;3631;08:34:44;0;49	95369;8	62616;0;0;47;
$GPXUP;3631;08:34:45;0;49	95367;8	62633;0;0;44;
$GPXUP;3631;08:34:46;0;49	95369;8	62648;0;0;39;
$GPXUP;3631;08:34:47;0;49	95373;8	62662;0;0;41;
$GPXUP;3631;08:34:48;0;49	95378;8	62677;0;0;45;
$GPXUP;3631;08:34:49;0;49	95379;8	62694;0;0;46;
$GPXUP;3631;08:34:50;0;49	95376;8	62712;0;0;49;
$GPXUP;3631;08:34:51;0;49	95372;8	62731;0;0;50;
$GPXUP;3631;08:34:52;0;49	95372;8	62749;0;0;47;
$GPXUP;3631;08:34:53;0;49	95376;8	62766;0;0;44;
$GPXUP;3631;08:34:54;0;49	95379;8	62783;0;0;44;
$GPXUP;3631;08:34:55;0;49	95385;8	62798;0;0;46;
$GPXUP;3631;08:34:56;0;49	95393;8	6281;0;0;50;
$GPXUP;3631;08:34:57;0;49	95402;8	62822;0;0;51;
$GPXUP;3631;08:34:58;0;49	95414;8	6283;0;0;50;
$GPXUP;3631;08:34:59;0;49	95426;8	62833;0;0;47;
$GPXUP;3631;08:35:00;0;49	95438;8	62828;0;0;45;
$GPXUP;3631;08:35:01;0;49	95447;8	62818;0;0;48;
$GPXUP;3631;08:35:02;0;49	95456;8	62806;0;0;47;
$GPXUP;3631;08:35:03;0;49	95465;8	62794;0;0;45;
$GPXUP;3631;08:35:04;0;49	95472;8	62779;0;0;50;
$GPXUP;3631;08:35:05;0;49	95477;8	6276;0;0;53;
$GPXUP;3631;08:35:06;0;49	95479;8	62739;0;0;55;
$GPXUP;3631;08:35:07;0;49	95476;8	62718;0;0;56;
$GPXUP;3631;08:35:08;0;49	95469;8	62697;0;0;59;
$GPXUP;3631;08:35:09;0;49	95459;8	62679;0;0;63;
$GPXUP;3631;08:35:10;0;49	95447;8	62662;0;0;63;
$GPXUP;3631;08:35:11;0;49	95433;8	62651;0;0;65;
$GPXUP;3631;08:35:12;0;49	95416;8	62645;0;0;66;
$GPXUP;3631;08:35:13;0;49	954;8	62644;0;0;67;
$GPXUP;3631;08:35:14;0;49	95384;8	62646;0;0;62;
$GPXUP;3631;08:35:15;0;49	9537;8	62652;0;0;54;
$GPXUP;3631;08:35:16;0;49	95359;8	62664;0;0;50;
$GPXUP;3631;08:35:17;0;49	95351;8	6268;0;0;52;
$GPXUP;3631;08:35:18;0;49	95346;8	627;0;0;56;
$GPXUP;3631;08:35:19;0;49	95345;8	62722;0;0;53;
$GPXUP;3631;08:35:20;0;49	95346;8	62742;0;0;51;
$GPXUP;3631;08:35:21;0;49	95349;8	62761;0;0;50;
$GPXUP;3631;08:35:22;0;49	95354;8	62778;0;0;49;
$GPXUP;3631;08:35:23;0;49	9536;8	62795;0;0;49;
$GPXUP;3631;08:35:24;0;49	95364;8	62813;0;0;51;
$GPXUP;3631;08:35:25;0;49	95367;8	62833;0;0;52;
$GPXUP;3631;08:35:26;0;49	95373;8	6285;0;0;47;
$GPXUP;3631;08:35:27;0;49	9538;8	62864;0;0;46;
$GPXUP;3631;08:35:28;0;49	95386;8	62879;0;0;46;
$GPXUP;3631;08:35:29;0;49	95389;8	62897;0;0;50;
$GPXUP;3631;08:35:30;0;49	95388;8	62916;0;0;51;
$GPXUP;3631;08:35:31;0;49	95388;8	62937;0;0;51;
$GPXUP;3631;08:35:32;0;49	95388;8	62955;0;0;44;
$GPXUP;3631;08:35:33;0;49	95392;8	6297;0;0;42;
$GPXUP;3631;08:35:34;0;49	95398;8	62983;0;0;41;
$GPXUP;3631;08:35:35;0;49	95404;8	62994;0;0;42;
$GPXUP;3631;08:35:36;0;49	95412;8	63004;0;0;43;
$GPXUP;3631;08:35:37;0;49	95421;8	63013;0;0;42;
$GPXUP;3631;08:35:38;0;49	9543;8	63022;0;0;40;
$GPXUP;3631;08:35:39;0;49	95438;8	63031;0;0;39;
$GPXUP;3631;08:35:40;0;49	95444;8	63042;0;0;40;
$GPXUP;3631;08:35:41;0;49	95448;8	63056;0;0;40;
$GPXUP;3631;08:35:42;0;49	95449;8	63072;0;0;40;
$GPXUP;3631;08:35:43;0;49	95446;8	63086;0;0;39;
$GPXUP;3631;08:35:44;0;49	95439;8	63099;0;0;44;
$GPXUP;3631;08:35:45;0;49	95429;8	6311;0;0;49;
$GPXUP;3631;08:35:46;0;49	95417;8	63117;0;0;52;
$GPXUP;3631;08:35:47;0;49	95404;8	63123;0;0;53;
$GPXUP;3631;08:35:48;0;49	9539;8	63128;0;0;53;
$GPXUP;3631;08:35:49;0;49	95377;8	63126;0;0;55;
$GPXUP;3631;08:35:50;0;49	95364;8	63116;0;0;60;
$GPXUP;3631;08:35:51;0;49	95352;8	63101;0;0;60;
$GPXUP;3631;08:35:52;0;49	95343;8	63082;0;0;58;
$GPXUP;3631;08:35:53;0;49	95339;8	63059;0;0;62;
$GPXUP;3631;08:35:54;0;49	95339;8	63036;0;0;58;
$GPXUP;3631;08:35:55;0;49	95341;8	63014;0;0;51;
$GPXUP;3631;08:35:56;0;49	9535;8	63003;0;0;52;
$GPXUP;3631;08:35:57;0;49	95364;8	63003;0;0;49;
$GPXUP;3631;08:35:58;0;49	95374;8	63009;0;0;42;
$GPXUP;3631;08:35:59;0;49	95384;8	63019;0;0;41;
$GPXUP;3631;08:36:00;0;49	95394;8	63026;0;0;45;
$GPXUP;3631;08:36:01;0;49	95404;8	63036;0;0;45;
$GPXUP;3631;08:36:02;0;49	95413;8	63049;0;0;44;
$GPXUP;3631;08:36:03;0;49	9542;8	63061;0;0;42;
$GPXUP;3631;08:36:04;0;49	95427;8	63074;0;0;43;
$GPXUP;3631;08:36:05;0;49	95436;8	63087;0;0;48;
$GPXUP;3631;08:36:06;0;49	95445;8	63099;0;0;50;
$GPXUP;3631;08:36:07;0;49	95456;8	63111;0;0;52;
$GPXUP;3631;08:36:08;0;49	95466;8	63125;0;0;54;
$GPXUP;3631;08:36:09;0;49	95476;8	63139;0;0;53;
$GPXUP;3631;08:36:10;0;49	95485;8	63153;0;0;52;
$GPXUP;3631;08:36:11;0;49	95492;8	6317;0;0;49;
$GPXUP;3631;08:36:12;0;49	95492;8	63188;0;0;49;
$GPXUP;3631;08:36:13;0;49	95491;8	63208;0;0;48;
$GPXUP;3631;08:36:14;0;49	95488;8	63226;0;0;49;
$GPXUP;3631;08:36:15;0;49	95482;8	63243;0;0;50;
$GPXUP;3631;08:36:16;0;49	95474;8	63258;0;0;50;
$GPXUP;3631;08:36:17;0;49	95464;8	63271;0;0;50;
$GPXUP;3631;08:36:18;0;49	95453;8	63282;0;0;52;
$GPXUP;3631;08:36:19;0;49	95441;8	63292;0;0;53;
$GPXUP;3631;08:36:20;0;49	95428;8	633;0;0;54;
$GPXUP;3631;08:36:21;0;49	95416;8	63302;0;0;49;
$GPXUP;3631;08:36:22;0;49	95406;8	63299;0;0;23;
$GPXUP;3631;08:36:23;0;49	95403;8	633;0;0;0;
$GPXUP;3631;08:36:24;0;49	95402;8	63299;0;0;0;
$GPXUP;3631;08:36:25;0;49	95401;8	63298;0;0;0;
$GPXUP;3631;08:36:26;0;49	95401;8	63298;0;0;0;
$GPXUP;3631;08:36:27;0;49	954;8	63298;0;0;0;
$GPXUP;3631;08:36:28;0;49	954;8	63299;0;0;0;
$GPXUP;3631;08:36:29;0;49	954;8	633;0;0;0;
$GPXUP;3631;08:36:30;0;49	95399;8	633;0;0;0;
$GPXUP;3631;08:36:31;0;49	95399;8	633;0;0;0;
$GPXUP;3631;08:36:32;0;49	95399;8	633;0;0;18;
$GPXUP;3631;08:36:33;0;49	95406;8	63293;0;0;39;
$GPXUP;3631;08:36:34;0;49	95415;8	63283;0;0;50;
$GPXUP;3631;08:36:35;0;49	95426;8	6327;0;0;55;
$GPXUP;3631;08:36:36;0;49	95439;8	6326;0;0;52;
$GPXUP;3631;08:36:37;0;49	95451;8	63253;0;0;48;
$GPXUP;3631;08:36:38;0;49	95463;8	63251;0;0;42;
$GPXUP;3631;08:36:39;0;49	95472;8	63256;0;0;34;
$GPXUP;3631;08:36:40;0;49	95477;8	63266;0;0;38;
$GPXUP;3631;08:36:41;0;49	95478;8	63282;0;0;42;
$GPXUP;3631;08:36:42;0;49	95476;8	63298;0;0;40;
$GPXUP;3631;08:36:43;0;49	95473;8	63313;0;0;40;
$GPXUP;3631;08:36:44;0;49	95467;8	63327;0;0;43;
$GPXUP;3631;08:36:45;0;49	95457;8	63337;0;0;52;
$GPXUP;3631;08:36:46;0;49	95443;8	63342;0;0;56;
$GPXUP;3631;08:36:47;0;49	95429;8	63338;0;0;56;
$GPXUP;3631;08:36:48;0;49	95416;8	63328;0;0;58;
$GPXUP;3631;08:36:49;0;49	95406;8	63312;0;0;57;
$GPXUP;3631;08:36:50;0;49	95398;8	63293;0;0;57;
$GPXUP;3631;08:36:51;0;49	95394;8	6327;0;0;62;
$GPXUP;3631;08:36:52;0;49	95395;8	63246;0;0;65;
$GPXUP;3631;08:36:53;0;49	95399;8	63222;0;0;65;
$GPXUP;3631;08:36:54;0;49	95411;8	63206;0;0;59;
$GPXUP;3631;08:36:55;0;49	95424;8	63199;0;0;52;
$GPXUP;3631;08:36:56;0;49	95438;8	632;0;0;48;
$GPXUP;3631;08:36:57;0;49	95446;8	63211;0;0;42;
$GPXUP;3631;08:36:58;0;49	95451;8	63226;0;0;40;
$GPXUP;3631;08:36:59;0;49	95454;8	63241;0;0;40;
$GPXUP;3631;08:37:00;0;49	95454;8	63258;0;0;45;
$GPXUP;3631;08:37:01;0;49	95448;8	63274;0;0;47;
$GPXUP;3631;08:37:02;0;49	95438;8	63286;0;0;52;
$GPXUP;3631;08:37:03;0;49	95426;8	63294;0;0;53;
$GPXUP;3631;08:37:04;0;49	95412;8	63298;0;0;55;
$GPXUP;3631;08:37:05;0;49	95398;8	63298;0;0;56;
$GPXUP;3631;08:37:06;0;49	95385;8	63296;0;0;55;
$GPXUP;3631;08:37:07;0;49	95372;8	6329;0;0;53;
$GPXUP;3631;08:37:08;0;49	9536;8	63274;0;0;64;
$GPXUP;3631;08:37:09;0;49	95352;8	63252;0;0;62;
$GPXUP;3631;08:37:10;0;49	9535;8	63229;0;0;56;
$GPXUP;3631;08:37:11;0;49	95356;8	63209;0;0;53;
$GPXUP;3631;08:37:12;0;49	95366;8	63197;0;0;49;
$GPXUP;3631;08:37:13;0;49	95378;8	63192;0;0;48;
$GPXUP;3631;08:37:14;0;49	95389;8	63193;0;0;39;
$GPXUP;3631;08:37:15;0;49	95397;8	63195;0;0;23;
$GPXUP;3631;08:37:16;0;49	954;8	63197;0;0;0;
$GPXUP;3631;08:37:17;0;49	954;8	63197;0;0;0;
$GPXUP;3631;08:37:18;0;49	95399;8	63196;0;0;0;
$GPXUP;3631;08:37:19;0;49	95399;8	63196;0;0;0;
$GPXUP;3631;08:37:20;0;49	95399;8	63196;0;0;0;
$GPXUP;3631;08:37:21;0;49	95399;8	63196;0;0;0;
$GPXUP;3631;08:37:22;0;49	95399;8	63196;0;0;0;
$GPXUP;3631;08:37:23;0;49	95399;8	63196;0;0;0;
$GPXUP;3631;08:37:24;0;49	95399;8	63196;0;0;0;
$GPXUP;3631;08:37:25;0;49	95399;8	63196;0;0;0;
$GPXUP;3631;08:37:26;0;49	95399;8	63196;0;0;0;
$GPXUP;3631;08:37:27;0;49	95399;8	63196;0;0;0;
$GPXUP;3631;08:37:28;0;49	95399;8	63196;0;0;0;
$GPXUP;3631;08:37:29;0;49	95399;8	63196;0;0;0;
$GPXUP;3631;08:37:30;0;49	95399;8	63196;0;0;0;
$GPXUP;3631;08:37:31;0;49	95399;8	63196;0;0;0;
$GPXUP;3631;08:37:32;0;49	95399;8	63196;0;0;0;
$GPXUP;3631;08:37:33;0;49	95399;8	63196;0;0;0;
$GPXUP;3631;08:37:34;0;49	95399;8	63196;0;0;0;
$GPXUP;3631;08:37:35;0;49	95399;8	63196;0;0;0;
$GPXUP;3631;08:37:36;0;49	95399;8	63196;0;0;0;
$GPXUP;3631;08:37:37;0;49	95399;8	63196;0;0;0;
$GPXUP;3631;08:37:38;0;49	95399;8	63196;0;0;0;
$GPXUP;3631;08:37:39;0;49	95399;8	63196;0;0;0;
$GPXUP;3631;08:37:40;0;49	95399;8	63196;0;0;0;
$GPXUP;3631;08:37:41;0;49	95399;8	63196;0;0;0;
$GPXUP;3631;08:37:42;0;49	95399;8	63196;0;0;0;
$GPXUP;3631;08:37:43;0;49	95399;8	63196;0;0;0;
$GPXUP;3631;08:37:44;0;49	95399;8	63196;0;0;0;
$GPXUP;3631;08:37:45;0;49	95399;8	63196;0;0;0;
$GPXUP;3631;08:37:46;0;49	95399;8	63196;0;0;0;
$GPXUP;3631;08:37:47;0;49	95399;8	63196;0;0;0;
$GPXUP;3631;08:37:48;0;49	95399;8	63196;0;0;0;
$GPXUP;3631;08:37:49;0;49	95399;8	63196;0;0;0;
$GPXUP;3631;08:37:50;0;49	95399;8	63196;0;0;0;
$GPXUP;3631;08:37:51;0;49	95399;8	63196;0;0;0;
$GPXUP;3631;08:37:52;0;49	95399;8	63196;0;0;0;
$GPXUP;3631;08:37:53;0;49	95399;8	63196;0;0;0;
$GPXUP;3631;08:37:54;0;49	95399;8	63196;0;0;0;
$GPXUP;3631;08:37:55;0;49	95399;8	63196;0;0;0;
$GPXUP;3631;08:37:56;0;49	95399;8	63196;0;0;0;
$GPXUP;3631;08:37:57;0;49	95399;8	63196;0;0;0;
$GPXUP;3631;08:37:58;0;49	95399;8	63196;0;0;0;
$GPXUP;3631;08:37:59;0;49	95399;8	63196;0;0;0;
$GPXUP;3631;08:38:00;0;49	95399;8	63196;0;0;0;
$GPXUP;3631;08:38:01;0;49	95399;8	63196;0;0;0;
$GPXUP;3631;08:38:02;0;49	95399;8	63196;0;0;0;
$GPXUP;3631;08:38:03;0;49	95399;8	63196;0;0;0;
$GPXUP;3631;08:38:04;0;49	95399;8	63196;0;0;0;
$GPXUP;3631;08:38:05;0;49	95399;8	63196;0;0;0;
$GPXUP;3631;08:38:06;0;49	95399;8	63196;0;0;0;
$GPXUP;3631;08:38:07;0;49	95399;8	63196;0;0;0;
$GPXUP;3631;08:38:08;0;49	95399;8	63196;0;0;0;
$GPXUP;3631;08:38:09;0;49	95399;8	63196;0;0;0;
$GPXUP;3631;08:38:10;0;49	95399;8	63196;0;0;0;
$GPXUP;3631;08:38:11;0;49	95399;8	63196;0;0;0;
$GPXUP;3631;08:38:12;0;49	95399;8	63196;0;0;0;
$GPXUP;3631;08:38:13;0;49	95399;8	63196;0;0;0;
$GPXUP;3631;08:38:14;0;49	95398;8	63196;0;0;0;
$GPXUP;3631;08:38:15;0;49	95398;8	63196;0;0;0;
$GPXUP;3631;08:38:16;0;49	95398;8	63196;0;0;0;
$GPXUP;3631;08:38:17;0;49	95398;8	63196;0;0;0;
$GPXUP;3631;08:38:18;0;49	95398;8	63196;0;0;0;
$GPXUP;3631;08:38:19;0;49	95398;8	63196;0;0;0;
$GPXUP;3631;08:38:20;0;49	95398;8	63196;0;0;0;
$GPXUP;3631;08:38:21;0;49	95398;8	63196;0;0;0;
$GPXUP;3631;08:38:22;0;49	95398;8	63196;0;0;0;
$GPXUP;3631;08:38:23;0;49	95398;8	63196;0;0;0;
$GPXUP;3631;08:38:24;0;49	95398;8	63196;0;0;0;
$GPXUP;3631;08:38:25;0;49	95398;8	63196;0;0;0;
$GPXUP;3631;08:38:26;0;49	95398;8	63196;0;0;0;
$GPXUP;3631;08:38:27;0;49	95398;8	63196;0;0;0;
$GPXUP;3631;08:38:28;0;49	95398;8	63196;0;0;0;
$GPXUP;3631;08:38:29;0;49	95398;8	63196;0;0;0;
$GPXUP;3631;08:38:30;0;49	95398;8	63196;0;0;0;
$GPXUP;3631;08:38:31;0;49	95398;8	63196;0;0;0;
$GPXUP;3631;08:38:32;0;49	95398;8	63196;0;0;0;
$GPXUP;3631;08:38:33;0;49	95398;8	63196;0;0;0;
$GPXUP;3631;08:38:34;0;49	95398;8	63196;0;0;0;
$GPXUP;3631;08:38:35;0;49	95398;8	63196;0;0;0;
$GPXUP;3631;08:38:36;0;49	95398;8	63196;0;0;0;
$GPXUP;3631;08:38:37;0;49	95398;8	63196;0;0;0;
$GPXUP;3631;08:38:38;0;49	95398;8	63196;0;0;0;
$GPXUP;3631;08:38:39;0;49	95398;8	63196;0;0;0;
$GPXUP;3631;08:38:40;0;49	95398;8	63196;0;0;0;
$GPXUP;3631;08:38:41;0;49	95398;8	63196;0;0;0;
$GPXUP;3631;08:38:42;0;49	95398;8	63196;0;0;0;
$GPXUP;3631;08:38:43;0;49	95398;8	63196;0;0;0;
$GPXUP;3631;08:38:44;0;49	95398;8	63196;0;0;0;
$GPXUP;3631;08:38:45;0;49	95398;8	63196;0;0;0;
$GPXUP;3631;08:38:46;0;49	95398;8	63196;0;0;0;
$GPXUP;3631;08:38:47;0;49	95398;8	63196;0;0;0;
$GPXUP;3631;08:38:48;0;49	95398;8	63196;0;0;0;
$GPXUP;3631;08:38:49;0;49	95398;8	63196;0;0;0;
$GPXUP;3631;08:38:50;0;49	95398;8	63196;0;0;0;
$GPXUP;3631;08:38:51;0;49	95398;8	63196;0;0;0;
$GPXUP;3631;08:38:52;0;49	95398;8	63196;0;0;0;
$GPXUP;3631;08:38:53;0;49	95398;8	63196;0;0;0;
$GPXUP;3631;08:38:54;0;49	95398;8	63196;0;0;0;
$GPXUP;3631;08:38:55;0;49	95398;8	63196;0;0;0;
$GPXUP;3631;08:38:56;0;49	95398;8	63196;0;0;0;
$GPXUP;3631;08:38:57;0;49	95398;8	63196;0;0;0;
$GPXUP;3631;08:38:58;0;49	95398;8	63196;0;0;0;
$GPXUP;3631;08:38:59;0;49	95399;8	63196;0;0;0;
$GPXUP;3631;08:39:00;0;49	95399;8	63196;0;0;0;
$GPXUP;3631;08:39:01;0;49	95399;8	63196;0;0;0;
$GPXUP;3631;08:39:02;0;49	95399;8	63196;0;0;0;
$GPXUP;3631;08:39:03;0;49	95399;8	63196;0;0;0;
$GPXUP;3631;08:39:04;0;49	95399;8	63196;0;0;0;
$GPXUP;3631;08:39:05;0;49	95399;8	63196;0;0;0;
$GPXUP;3631;08:39:06;0;49	95399;8	63196;0;0;0;
$GPXUP;3631;08:39:07;0;49	95399;8	63196;0;0;0;
$GPXUP;3631;08:39:08;0;49	95399;8	63196;0;0;0;
$GPXUP;3631;08:39:09;0;49	95399;8	63196;0;0;0;
$GPXUP;3631;08:39:10;0;49	95399;8	63196;0;0;0;
$GPXUP;3631;08:39:11;0;49	95399;8	63196;0;0;0;
$GPXUP;3631;08:39:12;0;49	95399;8	63196;0;0;0;
$GPXUP;3631;08:39:13;0;49	95399;8	63196;0;0;0;
$GPXUP;3631;08:39:14;0;49	95399;8	63196;0;0;0;
$GPXUP;3631;08:39:15;0;49	95399;8	63196;0;0;0;
$GPXUP;3631;08:39:16;0;49	95399;8	63196;0;0;0;
$GPXUP;3631;08:39:17;0;49	95399;8	63196;0;0;0;
$GPXUP;3631;08:39:18;0;49	95399;8	63196;0;0;0;
$GPXUP;3631;08:39:19;0;49	95399;8	63196;0;0;0;
$GPXUP;3631;08:39:20;0;49	95399;8	63196;0;0;0;
$GPXUP;3631;08:39:21;0;49	95399;8	63196;0;0;0;
$GPXUP;3631;08:39:22;0;49	95399;8	63196;0;0;0;
$GPXUP;3631;08:39:23;0;49	95399;8	63196;0;0;0;
$GPXUP;3631;08:39:24;0;49	95399;8	63196;0;0;0;
$GPXUP;3631;08:39:25;0;49	95399;8	63196;0;0;0;
$GPXUP;3631;08:39:26;0;49	95399;8	63196;0;0;0;
$GPXUP;3631;08:39:27;0;49	95399;8	63196;0;0;0;
$GPXUP;3631;08:39:28;0;49	95399;8	63196;0;0;0;
$GPXUP;3631;08:39:29;0;49	95399;8	63196;0;0;0;
$GPXUP;3631;08:39:30;0;49	95399;8	63196;0;0;0;
$GPXUP;3631;08:39:31;0;49	95399;8	63196;0;0;0;
$GPXUP;3631;08:39:32;0;49	95399;8	63196;0;0;0;
$GPXUP;3631;08:39:33;0;49	95399;8	63196;0;0;0;
$GPXUP;3631;08:39:34;0;49	95399;8	63196;0;0;0;
$GPXUP;3631;08:39:35;0;49	95399;8	63196;0;0;0;
$GPXUP;3631;08:39:36;0;49	95399;8	63196;0;0;0;
$GPXUP;3631;08:39:37;0;49	95399;8	63196;0;0;0;
$GPXUP;3631;08:39:38;0;49	95399;8	63196;0;0;0;
$GPXUP;3631;08:39:39;0;49	95399;8	63196;0;0;0;
$GPXUP;3631;08:39:40;0;49	95399;8	63196;0;0;0;
$GPXUP;3631;08:39:41;0;49	95399;8	63196;0;0;0;
$GPXUP;3631;08:39:42;0;49	95399;8	63196;0;0;0;
$GPXUP;3631;08:39:43;0;49	95399;8	63196;0;0;0;
$GPXUP;3631;08:39:44;0;49	95399;8	63196;0;0;0;
$GPXUP;3631;08:39:45;0;49	95399;8	63196;0;0;0;
$GPXUP;3631;08:39:46;0;49	95399;8	63196;0;0;0;
$GPXUP;3631;08:39:47;0;49	95399;8	63196;0;0;0;
$GPXUP;3631;08:39:48;0;49	95399;8	63196;0;0;0;
$GPXUP;3631;08:39:49;0;49	95399;8	63196;0;0;0;
$GPXUP;3631;08:39:50;0;49	95399;8	63196;0;0;0;
$GPXUP;3631;08:39:51;0;49	95399;8	63196;0;0;0;
$GPXUP;3631;08:39:52;0;49	95399;8	63196;0;0;0;
$GPXUP;3631;08:39:53;0;49	95399;8	63196;0;0;0;
$GPXUP;3631;08:39:54;0;49	95399;8	63196;0;0;0;
$GPXUP;3631;08:39:55;0;49	95399;8	63196;0;0;0;
$GPXUP;3631;08:39:56;0;49	95399;8	63196;0;0;0;
$GPXUP;3631;08:39:57;0;49	95399;8	63196;0;0;0;
$GPXUP;3631;08:39:58;0;49	95399;8	63196;0;0;0;
$GPXUP;3631;08:39:59;0;49	95399;8	63196;0;0;0;
$GPXUP;3631;08:40:00;0;49	95399;8	63196;0;0;0;
$GPXUP;3631;08:40:01;0;49	95399;8	63196;0;0;0;
$GPXUP;3631;08:40:02;0;49	95399;8	63196;0;0;0;
$GPXUP;3631;08:40:03;0;49	95399;8	63196;0;0;0;
$GPXUP;3631;08:40:04;0;49	95399;8	63196;0;0;0;
$GPXUP;3631;08:40:05;0;49	95399;8	63196;0;0;0;
$GPXUP;3631;08:40:06;0;49	95399;8	63196;0;0;0;
$GPXUP;3631;08:40:07;0;49	95399;8	63196;0;0;0;
$GPXUP;3631;08:40:08;0;49	95399;8	63196;0;0;0;
$GPXUP;3631;08:40:09;0;49	95399;8	63196;0;0;0;
$GPXUP;3631;08:40:10;0;49	95399;8	63196;0;0;0;
$GPXUP;3631;08:40:11;0;49	95399;8	63196;0;0;0;
$GPXUP;3631;08:40:12;0;49	95399;8	63197;0;0;0;
$GPXUP;3631;08:40:13;0;49	95399;8	63197;0;0;0;
$GPXUP;3631;08:40:14;0;49	95399;8	63197;0;0;0;
$GPXUP;3631;08:40:15;0;49	95399;8	63197;0;0;0;
$GPXUP;3631;08:40:16;0;49	95399;8	63197;0;0;0;
$GPXUP;3631;08:40:17;0;49	95399;8	63197;0;0;0;
$GPXUP;3631;08:40:18;0;49	95399;8	63197;0;0;0;
$GPXUP;3631;08:40:19;0;49	95399;8	63197;0;0;0;
$GPXUP;3631;08:40:20;0;49	95399;8	63197;0;0;0;
$GPXUP;3631;08:40:21;0;49	95399;8	63197;0;0;0;
$GPXUP;3631;08:40:22;0;49	95399;8	63197;0;0;0;
$GPXUP;3631;08:40:23;0;49	95399;8	63197;0;0;0;
$GPXUP;3631;08:40:24;0;49	95399;8	63197;0;0;0;
$GPXUP;3631;08:40:25;0;49	95399;8	63197;0;0;0;
$GPXUP;3631;08:40:26;0;49	95399;8	63197;0;0;0;
$GPXUP;3631;08:40:27;0;49	95399;8	63197;0;0;0;
$GPXUP;3631;08:40:28;0;49	95399;8	63197;0;0;0;
$GPXUP;3631;08:40:29;0;49	95399;8	63197;0;0;0;
$GPXUP;3631;08:40:30;0;49	95399;8	63197;0;0;0;
$GPXUP;3631;08:40:31;0;49	95399;8	63197;0;0;0;
$GPXUP;3631;08:40:32;0;49	95399;8	63197;0;0;0;
$GPXUP;3631;08:40:33;0;49	95399;8	63197;0;0;0;
$GPXUP;3631;08:40:34;0;49	95399;8	63197;0;0;0;
$GPXUP;3631;08:40:35;0;49	95399;8	63197;0;0;0;
$GPXUP;3631;08:40:36;0;49	95399;8	63197;0;0;0;
$GPXUP;3631;08:40:37;0;49	95399;8	63197;0;0;0;
$GPXUP;3631;08:40:38;0;49	95399;8	63197;0;0;0;
$GPXUP;3631;08:40:39;0;49	95399;8	63197;0;0;0;
$GPXUP;3631;08:40:40;0;49	95399;8	63197;0;0;0;
$GPXUP;3631;08:40:41;0;49	95399;8	63197;0;0;0;
$GPXUP;3631;08:40:42;0;49	95399;8	63197;0;0;0;
$GPXUP;3631;08:40:43;0;49	95399;8	63197;0;0;0;
$GPXUP;3631;08:40:44;0;49	95399;8	63197;0;0;0;
$GPXUP;3631;08:40:45;0;49	95399;8	63197;0;0;0;
$GPXUP;3631;08:40:46;0;49	95399;8	63197;0;0;0;
$GPXUP;3631;08:40:47;0;49	95399;8	63197;0;0;0;
$GPXUP;3631;08:40:48;0;49	95399;8	63197;0;0;0;
$GPXUP;3631;08:40:49;0;49	95399;8	63197;0;0;0;
$GPXUP;3631;08:40:50;0;49	95399;8	63197;0;0;0;
$GPXUP;3631;08:40:51;0;49	95399;8	63197;0;0;0;
$GPXUP;3631;08:40:52;0;49	95399;8	63197;0;0;0;
$GPXUP;3631;08:40:53;0;49	95399;8	63197;0;0;0;
$GPXUP;3631;08:40:54;0;49	95399;8	63197;0;0;0;
$GPXUP;3631;08:40:55;0;49	95399;8	63197;0;0;0;
$GPXUP;3631;08:40:56;0;49	95399;8	63197;0;0;0;
$GPXUP;3631;08:40:57;0;49	95399;8	63197;0;0;0;
$GPXUP;3631;08:40:58;0;49	95399;8	63197;0;0;0;
$GPXUP;3631;08:40:59;0;49	95399;8	63197;0;0;0;
$GPXUP;3631;08:41:00;0;49	95399;8	63197;0;0;0;
$GPXUP;3631;08:41:01;0;49	95399;8	63197;0;0;0;
$GPXUP;3631;08:41:02;0;49	95399;8	63197;0;0;0;
$GPXUP;3631;08:41:03;0;49	95399;8	63197;0;0;0;
$GPXUP;3631;08:41:04;0;49	95399;8	63197;0;0;0;
$GPXUP;3631;08:41:05;0;49	95399;8	63197;0;0;0;
$GPXUP;3631;08:41:06;0;49	95399;8	63197;0;0;0;
$GPXUP;3631;08:41:07;0;49	95399;8	63197;0;0;0;
$GPXUP;3631;08:41:08;0;49	95399;8	63197;0;0;0;
$GPXUP;3631;08:41:09;0;49	95399;8	63197;0;0;0;
$GPXUP;3631;08:41:10;0;49	95399;8	63197;0;0;0;
$GPXUP;3631;08:41:11;0;49	95399;8	63197;0;0;0;
$GPXUP;3631;08:41:12;0;49	95399;8	63197;0;0;0;
$GPXUP;3631;08:41:13;0;49	95399;8	63197;0;0;0;
$GPXUP;3631;08:41:14;0;49	95399;8	63197;0;0;0;
$GPXUP;3631;08:41:15;0;49	95399;8	63197;0;0;0;
$GPXUP;3631;08:41:16;0;49	95399;8	63197;0;0;0;
$GPXUP;3631;08:41:17;0;49	95399;8	63197;0;0;0;
$GPXUP;3631;08:41:18;0;49	95399;8	63197;0;0;0;
$GPXUP;3631;08:41:19;0;49	95399;8	63197;0;0;0;
$GPXUP;3631;08:41:20;0;49	95399;8	63197;0;0;0;
$GPXUP;3631;08:41:21;0;49	95399;8	63197;0;0;0;
$GPXUP;3631;08:41:22;0;49	95399;8	63197;0;0;0;
$GPXUP;3631;08:41:23;0;49	95399;8	63197;0;0;0;
$GPXUP;3631;08:41:24;0;49	95399;8	63197;0;0;0;
$GPXUP;3631;08:41:25;0;49	954;8	63197;0;0;0;
$GPXUP;3631;08:41:26;0;49	954;8	63197;0;0;0;
$GPXUP;3631;08:41:27;0;49	954;8	63197;0;0;0;
$GPXUP;3631;08:41:28;0;49	954;8	63197;0;0;0;
$GPXUP;3631;08:41:29;0;49	954;8	63197;0;0;0;
$GPXUP;3631;08:41:30;0;49	954;8	63197;0;0;0;
$GPXUP;3631;08:41:31;0;49	954;8	63197;0;0;0;
$GPXUP;3631;08:41:32;0;49	954;8	63197;0;0;0;
$GPXUP;3631;08:41:33;0;49	954;8	63197;0;0;0;
$GPXUP;3631;08:41:34;0;49	954;8	63197;0;0;0;
$GPXUP;3631;08:41:35;0;49	954;8	63197;0;0;0;
$GPXUP;3631;08:41:36;0;49	954;8	63197;0;0;0;
$GPXUP;3631;08:41:37;0;49	954;8	63197;0;0;0;
$GPXUP;3631;08:41:38;0;49	954;8	63197;0;0;0;
$GPXUP;3631;08:41:39;0;49	954;8	63197;0;0;0;
$GPXUP;3631;08:41:40;0;49	954;8	63197;0;0;0;
$GPXUP;3631;08:41:41;0;49	954;8	63197;0;0;0;
$GPXUP;3631;08:41:42;0;49	954;8	63197;0;0;0;
$GPXUP;3631;08:41:43;0;49	954;8	63197;0;0;0;
$GPXUP;3631;08:41:44;0;49	954;8	63197;0;0;0;
$GPXUP;3631;08:41:45;0;49	954;8	63197;0;0;0;
$GPXUP;3631;08:41:46;0;49	954;8	63197;0;0;0;
$GPXUP;3631;08:41:47;0;49	954;8	63197;0;0;0;
$GPXUP;3631;08:41:48;0;49	954;8	63197;0;0;0;
$GPXUP;3631;08:41:49;0;49	954;8	63197;0;0;0;
$GPXUP;3631;08:41:50;0;49	954;8	63197;0;0;0;
$GPXUP;3631;08:41:51;0;49	954;8	63197;0;0;0;
$GPXUP;3631;08:41:52;0;49	954;8	63197;0;0;0;
$GPXUP;3631;08:41:53;0;49	954;8	63197;0;0;0;
$GPXUP;3631;08:41:54;0;49	954;8	63197;0;0;0;
$GPXUP;3631;08:41:55;0;49	954;8	63197;0;0;0;
$GPXUP;3631;08:41:56;0;49	954;8	63197;0;0;0;
$GPXUP;3631;08:41:57;0;49	954;8	63197;0;0;0;
$GPXUP;3631;08:41:58;0;49	954;8	63197;0;0;0;
$GPXUP;3631;08:41:59;0;49	954;8	63197;0;0;0;
$GPXUP;3631;08:42:00;0;49	954;8	63197;0;0;0;
$GPXUP;3631;08:42:01;0;49	954;8	63197;0;0;0;
$GPXUP;3631;08:42:02;0;49	954;8	63197;0;0;0;
$GPXUP;3631;08:42:03;0;49	954;8	63197;0;0;0;
$GPXUP;3631;08:42:04;0;49	954;8	63197;0;0;0;
$GPXUP;3631;08:42:05;0;49	954;8	63197;0;0;0;
$GPXUP;3631;08:42:06;0;49	954;8	63197;0;0;0;
$GPXUP;3631;08:42:07;0;49	954;8	63197;0;0;0;
$GPXUP;3631;08:42:08;0;49	954;8	63197;0;0;0;
$GPXUP;3631;08:42:09;0;49	954;8	63197;0;0;0;
$GPXUP;3631;08:42:10;0;49	954;8	63197;0;0;0;
$GPXUP;3631;08:42:11;0;49	954;8	63197;0;0;0;
$GPXUP;3631;08:42:12;0;49	954;8	63197;0;0;0;
$GPXUP;3631;08:42:13;0;49	954;8	63197;0;0;0;
$GPXUP;3631;08:42:14;0;49	954;8	63197;0;0;0;
$GPXUP;3631;08:42:15;0;49	954;8	63197;0;0;0;
$GPXUP;3631;08:42:16;0;49	954;8	63197;0;0;0;
$GPXUP;3631;08:42:17;0;49	954;8	63197;0;0;0;
$GPXUP;3631;08:42:18;0;49	954;8	63197;0;0;0;
$GPXUP;3631;08:42:19;0;49	954;8	63197;0;0;0;
$GPXUP;3631;08:42:20;0;49	954;8	63197;0;0;1;
$GPXUP;3631;08:42:21;0;49	954;8	63198;0;0;39;
$GPXUP;3631;08:42:22;0;49	9541;8	63208;0;0;47;
$GPXUP;3631;08:42:23;0;49	95421;8	63221;0;0;48;
$GPXUP;3631;08:42:24;0;49	9543;8	63233;0;0;46;
$GPXUP;3631;08:42:25;0;49	95441;8	63243;0;0;49;
$GPXUP;3631;08:42:26;0;49	95453;8	63249;0;0;48;
$GPXUP;3631;08:42:27;0;49	95465;8	63252;0;0;47;
$GPXUP;3631;08:42:28;0;49	95477;8	63252;0;0;47;
$GPXUP;3631;08:42:29;0;49	9549;8	63246;0;0;50;
$GPXUP;3631;08:42:30;0;49	95501;8	63237;0;0;49;
$GPXUP;3631;08:42:31;0;49	95512;8	63227;0;0;49;
$GPXUP;3631;08:42:32;0;49	95522;8	63214;0;0;51;
$GPXUP;3631;08:42:33;0;49	9553;8	63199;0;0;54;
$GPXUP;3631;08:42:34;0;49	95539;8	63182;0;0;53;
$GPXUP;3631;08:42:35;0;49	95546;8	63165;0;0;56;
$GPXUP;3631;08:42:36;0;49	95554;8	63146;0;0;60;
$GPXUP;3631;08:42:37;0;49	95562;8	63125;0;0;63;
$GPXUP;3631;08:42:38;0;49	95571;8	63104;0;0;63;
$GPXUP;3631;08:42:39;0;49	9558;8	63084;0;0;62;
$GPXUP;3631;08:42:40;0;49	9559;8	63068;0;0;53;
$GPXUP;3631;08:42:41;0;49	95601;8	63057;0;0;50;
$GPXUP;3631;08:42:42;0;49	95612;8	63047;0;0;50;
$GPXUP;3631;08:42:43;0;49	95623;8	6304;0;0;48;
$GPXUP;3631;08:42:44;0;49	95635;8	63035;0;0;48;
$GPXUP;3631;08:42:45;0;49	95647;8	63031;0;0;49;
$GPXUP;3631;08:42:46;0;49	95658;8	63032;0;0;46;
$GPXUP;3631;08:42:47;0;49	9567;8	63037;0;0;46;
$GPXUP;3631;08:42:48;0;49	9568;8	63043;0;0;42;
$GPXUP;3631;08:42:49;0;49	95688;8	63055;0;0;43;
$GPXUP;3631;08:42:50;0;49	95694;8	6307;0;0;42;
$GPXUP;3631;08:42:51;0;49	95696;8	63086;0;0;43;
$GPXUP;3631;08:42:52;0;49	95696;8	63103;0;0;42;
$GPXUP;3631;08:42:53;0;49	95691;8	6312;0;0;44;
$GPXUP;3631;08:42:54;0;49	95684;8	63135;0;0;48;
$GPXUP;3631;08:42:55;0;49	95673;8	63148;0;0;56;
$GPXUP;3631;08:42:56;0;49	95659;8	63157;0;0;60;
$GPXUP;3631;08:42:57;0;49	95644;8	63162;0;0;61;
$GPXUP;3631;08:42:58;0;49	95629;8	63166;0;0;58;
$GPXUP;3631;08:42:59;0;49	95614;8	63165;0;0;60;
$GPXUP;3631;08:43:00;0;49	95599;8	6316;0;0;57;
$GPXUP;3631;08:43:01;0;49	95585;8	63152;0;0;60;
$GPXUP;3631;08:43:02;0;49	95572;8	63137;0;0;66;
$GPXUP;3631;08:43:03;0;49	9556;8	63118;0;0;67;
$GPXUP;3631;08:43:04;0;49	95549;8	63099;0;0;63;
$GPXUP;3631;08:43:05;0;49	95542;8	63076;0;0;64;
$GPXUP;3631;08:43:06;0;49	95535;8	63053;0;0;64;
$GPXUP;3631;08:43:07;0;49	95532;8	63028;0;0;61;
$GPXUP;3631;08:43:08;0;49	95531;8	63005;0;0;59;
$GPXUP;3631;08:43:09;0;49	9553;8	62982;0;0;55;
$GPXUP;3631;08:43:10;0;49	95532;8	62961;0;0;51;
$GPXUP;3631;08:43:11;0;49	95535;8	62942;0;0;50;
$GPXUP;3631;08:43:12;0;49	9554;8	62923;0;0;51;
$GPXUP;3631;08:43:13;0;49	95546;8	62905;0;0;50;
$GPXUP;3631;08:43:14;0;49	95552;8	62888;0;0;47;
$GPXUP;3631;08:43:15;0;49	95558;8	62872;0;0;47;
$GPXUP;3631;08:43:16;0;49	95563;8	62856;0;0;48;
$GPXUP;3631;08:43:17;0;49	95567;8	62837;0;0;53;
$GPXUP;3631;08:43:18;0;49	95568;8	62816;0;0;59;
$GPXUP;3631;08:43:19;0;49	95563;8	62794;0;0;63;
$GPXUP;3631;08:43:20;0;49	95554;8	62772;0;0;66;
$GPXUP;3631;08:43:21;0;49	95543;8	62754;0;0;67;
$GPXUP;3631;08:43:22;0;49	9553;8	62736;0;0;70;
$GPXUP;3631;08:43:23;0;49	95516;8	62719;0;0;71;
$GPXUP;3631;08:43:24;0;49	95501;8	62703;0;0;69;
$GPXUP;3631;08:43:25;0;49	95486;8	62691;0;0;68;
$GPXUP;3631;08:43:26;0;49	95471;8	62681;0;0;65;
$GPXUP;3631;08:43:27;0;49	95455;8	62673;0;0;65;
$GPXUP;3631;08:43:28;0;49	9544;8	62664;0;0;63;
$GPXUP;3631;08:43:29;0;49	95427;8	62654;0;0;59;
$GPXUP;3631;08:43:30;0;49	95414;8	62645;0;0;53;
$GPXUP;3631;08:43:31;0;49	954;8	62635;0;0;62;
$GPXUP;3631;08:43:32;0;49	95386;8	62624;0;0;66;
$GPXUP;3631;08:43:33;0;49	95372;8	62611;0;0;63;
$GPXUP;3631;08:43:34;0;49	95359;8	62597;0;0;62;
$GPXUP;3631;08:43:35;0;49	95348;8	6258;0;0;61;
$GPXUP;3631;08:43:36;0;49	95337;8	62564;0;0;61;
$GPXUP;3631;08:43:37;0;49	95329;8	62544;0;0;59;
$GPXUP;3631;08:43:38;0;49	95326;8	62523;0;0;55;
$GPXUP;3631;08:43:39;0;49	95326;8	62502;0;0;53;
$GPXUP;3631;08:43:40;0;49	95331;8	62482;0;0;53;
$GPXUP;3631;08:43:41;0;49	95339;8	62466;0;0;52;
$GPXUP;3631;08:43:42;0;49	9535;8	62456;0;0;50;
$GPXUP;3631;08:43:43;0;49	95362;8	6245;0;0;46;
$GPXUP;3631;08:43:44;0;49	95373;8	6245;0;0;44;
$GPXUP;3631;08:43:45;0;49	95384;8	62457;0;0;45;
$GPXUP;3631;08:43:46;0;49	95393;8	62468;0;0;46;
$GPXUP;3631;08:43:47;0;49	95403;8	6248;0;0;45;
$GPXUP;3631;08:43:48;0;49	95411;8	62492;0;0;45;
$GPXUP;3631;08:43:49;0;49	95419;8	62506;0;0;46;
$GPXUP;3631;08:43:50;0;49	95424;8	62522;0;0;47;
$GPXUP;3631;08:43:51;0;49	95428;8	6254;0;0;46;
$GPXUP;3631;08:43:52;0;49	95429;8	62558;0;0;47;
$GPXUP;3631;08:43:53;0;49	95428;8	62577;0;0;50;
$GPXUP;3631;08:43:54;0;49	95423;8	62596;0;0;51;
$GPXUP;3631;08:43:55;0;49	95416;8	62615;0;0;54;
$GPXUP;3631;08:43:56;0;49	95409;8	62633;0;0;56;
$GPXUP;3631;08:43:57;0;49	95402;8	62653;0;0;55;
$GPXUP;3631;08:43:58;0;49	95398;8	62672;0;0;52;
$GPXUP;3631;08:43:59;0;49	95393;8	6269;0;0;49;
$GPXUP;3631;08:44:00;0;49	95386;8	62708;0;0;54;
$GPXUP;3631;08:44:01;0;49	9538;8	62728;0;0;58;
$GPXUP;3631;08:44:02;0;49	95377;8	62748;0;0;50;
$GPXUP;3631;08:44:03;0;49	95375;8	62768;0;0;50;
$GPXUP;3631;08:44:04;0;49	95371;8	62786;0;0;50;
$GPXUP;3631;08:44:05;0;49	95366;8	62804;0;0;51;
$GPXUP;3631;08:44:06;0;49	95361;8	62823;0;0;53;
$GPXUP;3631;08:44:07;0;49	95354;8	62841;0;0;55;
$GPXUP;3631;08:44:08;0;49	95349;8	6286;0;0;52;
$GPXUP;3631;08:44:09;0;49	95348;8	62879;0;0;47;
$GPXUP;3631;08:44:10;0;49	9535;8	62896;0;0;46;
$GPXUP;3631;08:44:11;0;49	95356;8	62911;0;0;45;
$GPXUP;3631;08:44:12;0;49	95364;8	62922;0;0;43;
$GPXUP;3631;08:44:13;0;49	95374;8	62927;0;0;42;
$GPXUP;3631;08:44:14;0;49	95385;8	62925;0;0;45;
$GPXUP;3631;08:44:15;0;49	95395;8	62919;0;0;43;
$GPXUP;3631;08:44:16;0;49	95406;8	62914;0;0;42;
$GPXUP;3631;08:44:17;0;49	95416;8	62909;0;0;42;
$GPXUP;3631;08:44:18;0;49	95427;8	6291;0;0;44;
$GPXUP;3631;08:44:19;0;49	95438;8	62914;0;0;52;
$GPXUP;3631;08:44:20;0;49	95451;8	62919;0;0;49;
$GPXUP;3631;08:44:21;0;49	95463;8	6292;0;0;45;
$GPXUP;3631;08:44:22;0;49	95474;8	62917;0;0;46;
$GPXUP;3631;08:44:23;0;49	95484;8	62909;0;0;48;
$GPXUP;3631;08:44:24;0;49	95494;8	62898;0;0;53;
$GPXUP;3631;08:44:25;0;49	95504;8	62883;0;0;55;
$GPXUP;3631;08:44:26;0;49	95513;8	62864;0;0;61;
$GPXUP;3631;08:44:27;0;49	95521;8	62844;0;0;63;
$GPXUP;3631;08:44:28;0;49	95529;8	62822;0;0;63;
$GPXUP;3631;08:44:29;0;49	95535;8	62798;0;0;64;
$GPXUP;3631;08:44:30;0;49	9554;8	62774;0;0;65;
$GPXUP;3631;08:44:31;0;49	95543;8	62748;0;0;64;
$GPXUP;3631;08:44:32;0;49	95545;8	62723;0;0;65;
$GPXUP;3631;08:44:33;0;49	95547;8	62698;0;0;63;
$GPXUP;3631;08:44:34;0;49	95548;8	62673;0;0;64;
$GPXUP;3631;08:44:35;0;49	95547;8	62648;0;0;62;
$GPXUP;3631;08:44:36;0;49	95548;8	62625;0;0;57;
$GPXUP;3631;08:44:37;0;49	95554;8	62605;0;0;56;
$GPXUP;3631;08:44:38;0;49	95562;8	62588;0;0;58;
$GPXUP;3631;08:44:39;0;49	95574;8	62577;0;0;58;
$GPXUP;3631;08:44:40;0;49	95588;8	62574;0;0;55;
$GPXUP;3631;08:44:41;0;49	95601;8	62578;0;0;54;
$GPXUP;3631;08:44:42;0;49	95612;8	6259;0;0;52;
$GPXUP;3631;08:44:43;0;49	95619;8	62606;0;0;48;
$GPXUP;3631;08:44:44;0;49	95624;8	62623;0;0;47;
$GPXUP;3631;08:44:45;0;49	95628;8	62641;0;0;51;
$GPXUP;3631;08:44:46;0;49	95628;8	62661;0;0;53;
$GPXUP;3631;08:44:47;0;49	95624;8	62683;0;0;55;
$GPXUP;3631;08:44:48;0;49	95619;8	62703;0;0;54;
$GPXUP;3631;08:44:49;0;49	95612;8	62722;0;0;53;
$GPXUP;3631;08:44:50;0;49	95603;8	62738;0;0;54;
$GPXUP;3631;08:44:51;0;49	95592;8	62753;0;0;55;
$GPXUP;3631;08:44:52;0;49	95581;8	62768;0;0;57;
$GPXUP;3631;08:44:53;0;49	95569;8	62781;0;0;58;
$GPXUP;3631;08:44:54;0;49	95557;8	62794;0;0;59;
$GPXUP;3631;08:44:55;0;49	95545;8	62808;0;0;58;
$GPXUP;3631;08:44:56;0;49	95533;8	62821;0;0;57;
$GPXUP;3631;08:44:57;0;49	95522;8	62834;0;0;55;
$GPXUP;3631;08:44:58;0;49	95512;8	62848;0;0;50;
$GPXUP;3631;08:44:59;0;49	95503;8	62864;0;0;54;
$GPXUP;3631;08:45:00;0;49	95491;8	62876;0;0;61;
$GPXUP;3631;08:45:01;0;49	95477;8	62885;0;0;60;
$GPXUP;3631;08:45:02;0;49	95462;8	62891;0;0;59;
$GPXUP;3631;08:45:03;0;49	95447;8	62894;0;0;61;
$GPXUP;3631;08:45:04;0;49	95432;8	62892;0;0;62;
$GPXUP;3631;08:45:05;0;49	95416;8	62885;0;0;62;
$GPXUP;3631;08:45:06;0;49	95402;8	62874;0;0;64;
$GPXUP;3631;08:45:07;0;49	95389;8	62858;0;0;64;
$GPXUP;3631;08:45:08;0;49	95379;8	62837;0;0;65;
$GPXUP;3631;08:45:09;0;49	95374;8	62813;0;0;62;
$GPXUP;3631;08:45:10;0;49	95373;8	62789;0;0;61;
$GPXUP;3631;08:45:11;0;49	95377;8	62766;0;0;55;
$GPXUP;3631;08:45:12;0;49	95384;8	6275;0;0;47;
$GPXUP;3631;08:45:13;0;49	95394;8	62743;0;0;44;
$GPXUP;3631;08:45:14;0;49	95403;8	62746;0;0;38;
$GPXUP;3631;08:45:15;0;49	95411;8	62753;0;0;33;
$GPXUP;3631;08:45:16;0;49	95414;8	62766;0;0;37;
$GPXUP;3631;08:45:17;0;49	9541;8	62781;0;0;44;
$GPXUP;3631;08:45:18;0;49	95402;8	62794;0;0;49;
$GPXUP;3631;08:45:19;0;49	95392;8	62805;0;0;49;
$GPXUP;3631;08:45:20;0;49	95381;8	62816;0;0;50;
$GPXUP;3631;08:45:21;0;49	95371;8	62828;0;0;50;
$GPXUP;3631;08:45:22;0;49	95361;8	6284;0;0;54;
$GPXUP;3631;08:45:23;0;49	95347;8	62847;0;0;57;
$GPXUP;3631;08:45:24;0;49	95334;8	62856;0;0;56;
$GPXUP;3631;08:45:25;0;49	95321;8	62865;0;0;54;
$GPXUP;3631;08:45:26;0;49	95307;8	62869;0;0;62;
$GPXUP;3631;08:45:27;0;49	95293;8	6286;0;0;62;
$GPXUP;3631;08:45:28;0;49	95286;8	6284;0;0;60;
$GPXUP;3631;08:45:29;0;49	95286;8	62819;0;0;54;
$GPXUP;3631;08:45:30;0;49	95295;8	62806;0;0;45;
$GPXUP;3631;08:45:31;0;49	95306;8	62806;0;0;34;
$GPXUP;3631;08:45:32;0;49	95314;8	62812;0;0;36;
$GPXUP;3631;08:45:33;0;49	95322;8	62819;0;0;36;
$GPXUP;3631;08:45:34;0;49	95329;8	62829;0;0;38;
$GPXUP;3631;08:45:35;0;49	95336;8	62838;0;0;38;
$GPXUP;3631;08:45:36;0;49	95344;8	62846;0;0;36;
$GPXUP;3631;08:45:37;0;49	95351;8	62854;0;0;38;
$GPXUP;3631;08:45:38;0;49	9536;8	62861;0;0;40;
$GPXUP;3631;08:45:39;0;49	95367;8	62871;0;0;42;
$GPXUP;3631;08:45:40;0;49	95374;8	62884;0;0;42;
$GPXUP;3631;08:45:41;0;49	95379;8	62897;0;0;40;
$GPXUP;3631;08:45:42;0;49	95387;8	62908;0;0;42;
$GPXUP;3631;08:45:43;0;49	95396;8	62917;0;0;42;
$GPXUP;3631;08:45:44;0;49	95403;8	62928;0;0;41;
$GPXUP;3631;08:45:45;0;49	95409;8	62941;0;0;43;
$GPXUP;3631;08:45:46;0;49	95414;8	62957;0;0;45;
$GPXUP;3631;08:45:47;0;49	95419;8	62973;0;0;45;
$GPXUP;3631;08:45:48;0;49	95423;8	62989;0;0;46;
$GPXUP;3631;08:45:49;0;49	95424;8	63008;0;0;48;
$GPXUP;3631;08:45:50;0;49	95424;8	63027;0;0;49;
$GPXUP;3631;08:45:51;0;49	95423;8	63046;0;0;48;
$GPXUP;3631;08:45:52;0;49	95421;8	63066;0;0;50;
$GPXUP;3631;08:45:53;0;49	9542;8	63085;0;0;49;
$GPXUP;3631;08:45:54;0;49	95417;8	63103;0;0;48;
$GPXUP;3631;08:45:55;0;49	95412;8	63121;0;0;51;
$GPXUP;3631;08:45:56;0;49	95406;8	63138;0;0;47;
$GPXUP;3631;08:45:57;0;49	95402;8	63158;0;0;56;
$GPXUP;3631;08:45:58;0;49	95401;8	63177;0;0;46;
$GPXUP;3631;08:45:59;0;49	95407;8	63192;0;0;47;
$GPXUP;3631;08:46:00;0;49	95416;8	63204;0;0;48;
$GPXUP;3631;08:46:01;0;49	95426;8	63214;0;0;48;
$GPXUP;3631;08:46:02;0;49	95436;8	63224;0;0;50;
$GPXUP;3631;08:46:03;0;49	95448;8	63231;0;0;51;
$GPXUP;3631;08:46:04;0;49	9546;8	63239;0;0;51;
$GPXUP;3631;08:46:05;0;49	95472;8	63247;0;0;53;
$GPXUP;3631;08:46:06;0;49	95483;8	63257;0;0;50;
$GPXUP;3631;08:46:07;0;49	95492;8	6327;0;0;50;
$GPXUP;3631;08:46:08;0;49	95501;8	63284;0;0;48;
$GPXUP;3631;08:46:09;0;49	95507;8	633;0;0;47;
$GPXUP;3631;08:46:10;0;49	95511;8	63317;0;0;44;
$GPXUP;3631;08:46:11;0;49	95514;8	63333;0;0;43;
$GPXUP;3631;08:46:12;0;49	95516;8	6335;0;0;43;
$GPXUP;3631;08:46:13;0;49	95515;8	63368;0;0;43;
$GPXUP;3631;08:46:14;0;49	95518;8	63382;0;0;40;
$GPXUP;3631;08:46:15;0;49	95524;8	63396;0;0;42;
$GPXUP;3631;08:46:16;0;49	95531;8	63408;0;0;42;
$GPXUP;3631;08:46:17;0;49	95536;8	63423;0;0;44;
$GPXUP;3631;08:46:18;0;49	95539;8	6344;0;0;43;
$GPXUP;3631;08:46:19;0;49	95538;8	63456;0;0;41;
$GPXUP;3631;08:46:20;0;49	95532;8	6347;0;0;45;
$GPXUP;3631;08:46:21;0;49	95524;8	63482;0;0;46;
$GPXUP;3631;08:46:22;0;49	95516;8	63496;0;0;46;
$GPXUP;3631;08:46:23;0;49	95511;8	63512;0;0;45;
$GPXUP;3631;08:46:24;0;49	95504;8	63526;0;0;45;
$GPXUP;3631;08:46:25;0;49	95496;8	63541;0;0;48;
$GPXUP;3631;08:46:26;0;49	95491;8	63558;0;0;48;
$GPXUP;3631;08:46:27;0;49	95492;8	63576;0;0;46;
$GPXUP;3631;08:46:28;0;49	95497;8	63592;0;0;44;
$GPXUP;3631;08:46:29;0;49	95504;8	63605;0;0;43;
$GPXUP;3631;08:46:30;0;49	95512;8	63617;0;0;43;
$GPXUP;3631;08:46:31;0;49	95518;8	6363;0;0;43;
$GPXUP;3631;08:46:32;0;49	95521;8	63645;0;0;44;
$GPXUP;3631;08:46:33;0;49	95518;8	63663;0;0;46;
$GPXUP;3631;08:46:34;0;49	95514;8	6368;0;0;49;
$GPXUP;3631;08:46:35;0;49	95506;8	63695;0;0;51;
$GPXUP;3631;08:46:36;0;49	95496;8	63707;0;0;48;
$GPXUP;3631;08:46:37;0;49	95486;8	63719;0;0;51;
$GPXUP;3631;08:46:38;0;49	95474;8	63728;0;0;53;
$GPXUP;3631;08:46:39;0;49	95461;8	63733;0;0;55;
$GPXUP;3631;08:46:40;0;49	95447;8	63735;0;0;57;
$GPXUP;3631;08:46:41;0;49	95432;8	63733;0;0;58;
$GPXUP;3631;08:46:42;0;49	95417;8	63726;0;0;59;
$GPXUP;3631;08:46:43;0;49	95402;8	63722;0;0;58;
$GPXUP;3631;08:46:44;0;49	95388;8	63723;0;0;60;
$GPXUP;3631;08:46:45;0;49	95376;8	63731;0;0;51;
$GPXUP;3631;08:46:46;0;49	95367;8	63744;0;0;46;
$GPXUP;3631;08:46:47;0;49	95359;8	63755;0;0;43;
$GPXUP;3631;08:46:48;0;49	95351;8	63766;0;0;42;
$GPXUP;3631;08:46:49;0;49	95345;8	63778;0;0;37;
$GPXUP;3631;08:46:50;0;49	95342;8	63792;0;0;38;
$GPXUP;3631;08:46:51;0;49	95344;8	63806;0;0;35;
$GPXUP;3631;08:46:52;0;49	9535;8	63816;0;0;40;
$GPXUP;3631;08:46:53;0;49	9536;8	63821;0;0;42;
$GPXUP;3631;08:46:54;0;49	95371;8	63823;0;0;44;
$GPXUP;3631;08:46:55;0;49	95382;8	6382;0;0;46;
$GPXUP;3631;08:46:56;0;49	95393;8	63816;0;0;45;
$GPXUP;3631;08:46:57;0;49	95404;8	63811;0;0;41;
$GPXUP;3631;08:46:58;0;49	95414;8	6381;0;0;39;
$GPXUP;3631;08:46:59;0;49	95422;8	63816;0;0;39;
$GPXUP;3631;08:47:00;0;49	95428;8	6383;0;0;41;
$GPXUP;3631;08:47:01;0;49	95431;8	63844;0;0;40;
$GPXUP;3631;08:47:02;0;49	95434;8	6386;0;0;41;
$GPXUP;3631;08:47:03;0;49	95438;8	63874;0;0;37;
$GPXUP;3631;08:47:04;0;49	95446;8	63882;0;0;37;
$GPXUP;3631;08:47:05;0;49	95455;8	63885;0;0;36;
$GPXUP;3631;08:47:06;0;49	95464;8	6388;0;0;44;
$GPXUP;3631;08:47:07;0;49	95473;8	63867;0;0;52;
$GPXUP;3631;08:47:08;0;49	95479;8	63847;0;0;57;
$GPXUP;3631;08:47:09;0;49	95482;8	63825;0;0;58;
$GPXUP;3631;08:47:10;0;49	95483;8	63802;0;0;59;
$GPXUP;3631;08:47:11;0;49	95481;8	6378;0;0;60;
$GPXUP;3631;08:47:12;0;49	95477;8	63757;0;0;61;
$GPXUP;3631;08:47:13;0;49	95471;8	63734;0;0;64;
$GPXUP;3631;08:47:14;0;49	95464;8	63711;0;0;64;
$GPXUP;3631;08:47:15;0;49	95455;8	63688;0;0;66;
$GPXUP;3631;08:47:16;0;49	95446;8	63666;0;0;69;
$GPXUP;3631;08:47:17;0;49	95438;8	63641;0;0;70;
$GPXUP;3631;08:47:18;0;49	95431;8	63615;0;0;72;
$GPXUP;3631;08:47:19;0;49	95425;8	6359;0;0;67;
$GPXUP;3631;08:47:20;0;49	95419;8	63566;0;0;64;
$GPXUP;3631;08:47:21;0;49	95412;8	63544;0;0;62;
$GPXUP;3631;08:47:22;0;49	95403;8	63524;0;0;63;
$GPXUP;3631;08:47:23;0;49	95392;8	63504;0;0;68;
$GPXUP;3631;08:47:24;0;49	95381;8	63484;0;0;72;
$GPXUP;3631;08:47:25;0;49	95368;8	6346;0;0;77;
$GPXUP;3631;08:47:26;0;49	95359;8	63432;0;0;80;
$GPXUP;3631;08:47:27;0;49	95351;8	63404;0;0;78;
$GPXUP;3631;08:47:28;0;49	95344;8	63376;0;0;74;
$GPXUP;3631;08:47:29;0;49	95339;8	6335;0;0;70;
$GPXUP;3631;08:47:30;0;49	95336;8	63324;0;0;65;
$GPXUP;3631;08:47:31;0;49	95337;8	633;0;0;60;
$GPXUP;3631;08:47:32;0;49	95339;8	63278;0;0;58;
$GPXUP;3631;08:47:33;0;49	95341;8	63257;0;0;53;
$GPXUP;3631;08:47:34;0;49	95342;8	63236;0;0;55;
$GPXUP;3631;08:47:35;0;49	95342;8	63214;0;0;59;
$GPXUP;3631;08:47:36;0;49	95342;8	63192;0;0;60;
$GPXUP;3631;08:47:37;0;49	95342;8	63168;0;0;63;
$GPXUP;3631;08:47:38;0;49	95342;8	63143;0;0;64;
$GPXUP;3631;08:47:39;0;49	95343;8	63119;0;0;64;
$GPXUP;3631;08:47:40;0;49	95343;8	63094;0;0;64;
$GPXUP;3631;08:47:41;0;49	95342;8	6307;0;0;61;
$GPXUP;3631;08:47:42;0;49	95343;8	63047;0;0;60;
$GPXUP;3631;08:47:43;0;49	95345;8	63024;0;0;59;
$GPXUP;3631;08:47:44;0;49	95349;8	63001;0;0;59;
$GPXUP;3631;08:47:45;0;49	95354;8	62981;0;0;56;
$GPXUP;3631;08:47:46;0;49	95363;8	62964;0;0;55;
$GPXUP;3631;08:47:47;0;49	95371;8	62947;0;0;55;
$GPXUP;3631;08:47:48;0;49	95376;8	62927;0;0;58;
$GPXUP;3631;08:47:49;0;49	95374;8	62904;0;0;63;
$GPXUP;3631;08:47:50;0;49	95369;8	6288;0;0;68;
$GPXUP;3631;08:47:51;0;49	9536;8	62858;0;0;69;
$GPXUP;3631;08:47:52;0;49	95346;8	62841;0;0;68;
$GPXUP;3631;08:47:53;0;49	95332;8	62826;0;0;72;
$GPXUP;3631;08:47:54;0;49	95316;8	62811;0;0;73;
$GPXUP;3631;08:47:55;0;49	953;8	62796;0;0;74;
$GPXUP;3631;08:47:56;0;49	95285;8	6278;0;0;73;
$GPXUP;3631;08:47:57;0;49	9527;8	62764;0;0;73;
$GPXUP;3631;08:47:58;0;49	95255;8	6275;0;0;70;
$GPXUP;3631;08:47:59;0;49	95239;8	62738;0;0;69;
$GPXUP;3631;08:48:00;0;49	95224;8	62725;0;0;69;
$GPXUP;3631;08:48:01;0;49	9521;8	62711;0;0;67;
$GPXUP;3631;08:48:02;0;49	95197;8	62695;0;0;64;
$GPXUP;3631;08:48:03;0;49	95186;8	62677;0;0;64;
$GPXUP;3631;08:48:04;0;49	95177;8	62658;0;0;60;
$GPXUP;3631;08:48:05;0;49	95167;8	62639;0;0;62;
$GPXUP;3631;08:48:06;0;49	95158;8	62619;0;0;66;
$GPXUP;3631;08:48:07;0;49	95148;8	62597;0;0;68;
$GPXUP;3631;08:48:08;0;49	95139;8	62574;0;0;73;
$GPXUP;3631;08:48:09;0;49	95127;8	62552;0;0;75;
$GPXUP;3631;08:48:10;0;49	95113;8	62531;0;0;76;
$GPXUP;3631;08:48:11;0;49	95099;8	62512;0;0;77;
$GPXUP;3631;08:48:12;0;49	95086;8	62491;0;0;74;
$GPXUP;3631;08:48:13;0;49	95074;8	62469;0;0;73;
$GPXUP;3631;08:48:14;0;49	95063;8	62448;0;0;70;
$GPXUP;3631;08:48:15;0;49	95052;8	62426;0;0;69;
$GPXUP;3631;08:48:16;0;49	95042;8	62404;0;0;68;
$GPXUP;3631;08:48:17;0;49	95032;8	62382;0;0;69;
$GPXUP;3631;08:48:18;0;49	95022;8	6236;0;0;69;
$GPXUP;3631;08:48:19;0;49	95011;8	62339;0;0;69;
$GPXUP;3631;08:48:20;0;49	95001;8	62318;0;0;69;
$GPXUP;3631;08:48:21;0;49	94993;8	62295;0;0;68;
$GPXUP;3631;08:48:22;0;49	94988;8	6227;0;0;68;
$GPXUP;3631;08:48:23;0;49	94987;8	62243;0;0;68;
$GPXUP;3631;08:48:24;0;49	94991;8	62218;0;0;63;
$GPXUP;3631;08:48:25;0;49	95;8	62198;0;0;59;
$GPXUP;3631;08:48:26;0;49	9501;8	62181;0;0;59;
$GPXUP;3631;08:48:27;0;49	95021;8	62165;0;0;57;
$GPXUP;3631;08:48:28;0;49	95031;8	6215;0;0;55;
$GPXUP;3631;08:48:29;0;49	95042;8	62136;0;0;55;
$GPXUP;3631;08:48:30;0;49	95052;8	62121;0;0;56;
$GPXUP;3631;08:48:31;0;49	95063;8	62106;0;0;56;
$GPXUP;3631;08:48:32;0;49	95072;8	6209;0;0;55;
$GPXUP;3631;08:48:33;0;49	95081;8	62072;0;0;58;
$GPXUP;3631;08:48:34;0;49	9509;8	62053;0;0;61;
$GPXUP;3631;08:48:35;0;49	951;8	62037;0;0;57;
$GPXUP;3631;08:48:36;0;49	95112;8	62028;0;0;49;
$GPXUP;3631;08:48:37;0;49	95124;8	62027;0;0;47;
$GPXUP;3631;08:48:38;0;49	95136;8	6203;0;0;45;
$GPXUP;3631;08:48:39;0;49	95145;8	62036;0;0;42;
$GPXUP;3631;08:48:40;0;49	95153;8	62046;0;0;42;
$GPXUP;3631;08:48:41;0;49	95161;8	62058;0;0;43;
$GPXUP;3631;08:48:42;0;49	95168;8	6207;0;0;41;
$GPXUP;3631;08:48:43;0;49	95175;8	62082;0;0;41;
$GPXUP;3631;08:48:44;0;49	95182;8	62094;0;0;42;
$GPXUP;3631;08:48:45;0;49	95189;8	62106;0;0;43;
$GPXUP;3631;08:48:46;0;49	95196;8	62119;0;0;46;
$GPXUP;3631;08:48:47;0;49	95204;8	62134;0;0;45;
$GPXUP;3631;08:48:48;0;49	95211;8	62148;0;0;45;
$GPXUP;3631;08:48:49;0;49	95219;8	62162;0;0;46;
$GPXUP;3631;08:48:50;0;49	95226;8	62174;0;0;45;
$GPXUP;3631;08:48:51;0;49	95234;8	62187;0;0;46;
$GPXUP;3631;08:48:52;0;49	95243;8	62199;0;0;46;
$GPXUP;3631;08:48:53;0;49	95252;8	6221;0;0;48;
$GPXUP;3631;08:48:54;0;49	95261;8	62221;0;0;48;
$GPXUP;3631;08:48:55;0;49	9527;8	62234;0;0;49;
$GPXUP;3631;08:48:56;0;49	95278;8	62248;0;0;48;
$GPXUP;3631;08:48:57;0;49	95285;8	62264;0;0;48;
$GPXUP;3631;08:48:58;0;49	95292;8	6228;0;0;46;
$GPXUP;3631;08:48:59;0;49	953;8	62293;0;0;43;
$GPXUP;3631;08:49:00;0;49	95308;8	62303;0;0;42;
$GPXUP;3631;08:49:01;0;49	95316;8	62314;0;0;44;
$GPXUP;3631;08:49:02;0;49	95323;8	62328;0;0;47;
$GPXUP;3631;08:49:03;0;49	9533;8	62342;0;0;48;
$GPXUP;3631;08:49:04;0;49	95338;8	62358;0;0;49;
$GPXUP;3631;08:49:05;0;49	95345;8	62372;0;0;48;
$GPXUP;3631;08:49:06;0;49	95351;8	62387;0;0;44;
$GPXUP;3631;08:49:07;0;49	95356;8	62402;0;0;43;
$GPXUP;3631;08:49:08;0;49	95362;8	62416;0;0;44;
$GPXUP;3631;08:49:09;0;49	9537;8	62426;0;0;45;
$GPXUP;3631;08:49:10;0;49	95381;8	62431;0;0;45;
$GPXUP;3631;08:49:11;0;49	95392;8	62431;0;0;43;
$GPXUP;3631;08:49:12;0;49	95402;8	62425;0;0;46;
$GPXUP;3631;08:49:13;0;49	95412;8	62414;0;0;46;
$GPXUP;3631;08:49:14;0;49	95422;8	62404;0;0;47;
$GPXUP;3631;08:49:15;0;49	95433;8	62397;0;0;48;
$GPXUP;3631;08:49:16;0;49	95444;8	62399;0;0;47;
$GPXUP;3631;08:49:17;0;49	95453;8	6241;0;0;43;
$GPXUP;3631;08:49:18;0;49	95462;8	62419;0;0;39;
$GPXUP;3631;08:49:19;0;49	95471;8	62424;0;0;40;
$GPXUP;3631;08:49:20;0;49	95481;8	62427;0;0;38;
$GPXUP;3631;08:49:21;0;49	95489;8	62434;0;0;38;
$GPXUP;3631;08:49:22;0;49	95494;8	62447;0;0;38;
$GPXUP;3631;08:49:23;0;49	95498;8	6246;0;0;39;
$GPXUP;3631;08:49:24;0;49	95502;8	62474;0;0;40;
$GPXUP;3631;08:49:25;0;49	95508;8	62487;0;0;37;
$GPXUP;3631;08:49:26;0;49	95515;8	62498;0;0;42;
$GPXUP;3631;08:49:27;0;49	95525;8	62502;0;0;46;
$GPXUP;3631;08:49:28;0;49	95537;8	62499;0;0;52;
$GPXUP;3631;08:49:29;0;49	95549;8	6249;0;0;50;
$GPXUP;3631;08:49:30;0;49	9556;8	62481;0;0;48;
$GPXUP;3631;08:49:31;0;49	95571;8	62473;0;0;48;
$GPXUP;3631;08:49:32;0;49	95583;8	62468;0;0;48;
$GPXUP;3631;08:49:33;0;49	95594;8	62466;0;0;42;
$GPXUP;3631;08:49:34;0;49	95604;8	62472;0;0;40;
$GPXUP;3631;08:49:35;0;49	95612;8	62481;0;0;42;
$GPXUP;3631;08:49:36;0;49	95619;8	62492;0;0;44;
$GPXUP;3631;08:49:37;0;49	95624;8	62507;0;0;46;
$GPXUP;3631;08:49:38;0;49	95626;8	62525;0;0;48;
$GPXUP;3631;08:49:39;0;49	95626;8	62543;0;0;46;
$GPXUP;3631;08:49:40;0;49	95626;8	62562;0;0;46;
$GPXUP;3631;08:49:41;0;49	95625;8	6258;0;0;45;
$GPXUP;3631;08:49:42;0;49	95626;8	62597;0;0;45;
$GPXUP;3631;08:49:43;0;49	95632;8	62612;0;0;43;
$GPXUP;3631;08:49:44;0;49	95642;8	62621;0;0;44;
$GPXUP;3631;08:49:45;0;49	95653;8	62626;0;0;46;
$GPXUP;3631;08:49:46;0;49	95665;8	6263;0;0;46;
$GPXUP;3631;08:49:47;0;49	95676;8	62633;0;0;44;
$GPXUP;3631;08:49:48;0;49	95686;8	62636;0;0;43;
$GPXUP;3631;08:49:49;0;49	95697;8	62639;0;0;43;
$GPXUP;3631;08:49:50;0;49	95708;8	62643;0;0;46;
$GPXUP;3631;08:49:51;0;49	95718;8	62649;0;0;43;
$GPXUP;3631;08:49:52;0;49	95726;8	62659;0;0;43;
$GPXUP;3631;08:49:53;0;49	95735;8	62669;0;0;42;
$GPXUP;3631;08:49:54;0;49	95744;8	62677;0;0;43;
$GPXUP;3631;08:49:55;0;49	95755;8	6268;0;0;46;
$GPXUP;3631;08:49:56;0;49	95766;8	62683;0;0;48;
$GPXUP;3631;08:49:57;0;49	95776;8	62691;0;0;45;
$GPXUP;3631;08:49:58;0;49	95783;8	62704;0;0;45;
$GPXUP;3631;08:49:59;0;49	95791;8	62717;0;0;45;
$GPXUP;3631;08:50:00;0;49	95798;8	62728;0;0;43;
$GPXUP;3631;08:50:01;0;49	95808;8	62739;0;0;46;
$GPXUP;3631;08:50:02;0;49	95817;8	62749;0;0;46;
$GPXUP;3631;08:50:03;0;49	95825;8	62761;0;0;46;
$GPXUP;3631;08:50:04;0;49	95832;8	62776;0;0;49;
$GPXUP;3631;08:50:05;0;49	95839;8	62792;0;0;51;
$GPXUP;3631;08:50:06;0;49	95846;8	6281;0;0;50;
$GPXUP;3631;08:50:07;0;49	95852;8	62827;0;0;51;
$GPXUP;3631;08:50:08;0;49	95858;8	62844;0;0;50;
$GPXUP;3631;08:50:09;0;49	95866;8	62859;0;0;48;
$GPXUP;3631;08:50:10;0;49	95876;8	6287;0;0;47;
$GPXUP;3631;08:50:11;0;49	95887;8	62877;0;0;50;
$GPXUP;3631;08:50:12;0;49	95899;8	6288;0;0;50;
$GPXUP;3631;08:50:13;0;49	95912;8	62882;0;0;50;
$GPXUP;3631;08:50:14;0;49	95924;8	62884;0;0;46;
$GPXUP;3631;08:50:15;0;49	95935;8	62888;0;0;44;
$GPXUP;3631;08:50:16;0;49	95946;8	62893;0;0;47;
$GPXUP;3631;08:50:17;0;49	95957;8	62899;0;0;47;
$GPXUP;3631;08:50:18;0;49	95968;8	62908;0;0;47;
$GPXUP;3631;08:50:19;0;49	95978;8	62919;0;0;47;
$GPXUP;3631;08:50:20;0;49	95988;8	62929;0;0;47;
$GPXUP;3631;08:50:21;0;49	95998;8	62938;0;0;48;
$GPXUP;3631;08:50:22;0;49	96009;8	62945;0;0;45;
$GPXUP;3631;08:50:23;0;49	96018;8	62954;0;0;49;
$GPXUP;3631;08:50:24;0;49	96029;8	62964;0;0;51;
$GPXUP;3631;08:50:25;0;49	96041;8	62972;0;0;51;
$GPXUP;3631;08:50:26;0;49	96053;8	62979;0;0;48;
$GPXUP;3631;08:50:27;0;49	96065;8	62984;0;0;50;
$GPXUP;3631;08:50:28;0;49	96077;8	6299;0;0;50;
$GPXUP;3631;08:50:29;0;49	96089;8	62996;0;0;50;
$GPXUP;3631;08:50:30;0;49	96101;8	63002;0;0;51;
$GPXUP;3631;08:50:31;0;49	96113;8	63008;0;0;54;
$GPXUP;3631;08:50:32;0;49	96125;8	63019;0;0;55;
$GPXUP;3631;08:50:33;0;49	96138;8	63029;0;0;53;
$GPXUP;3631;08:50:34;0;49	96151;8	63035;0;0;57;
$GPXUP;3631;08:50:35;0;49	96165;8	63036;0;0;58;
$GPXUP;3631;08:50:36;0;49	9618;8	63034;0;0;60;
$GPXUP;3631;08:50:37;0;49	96195;8	63033;0;0;60;
$GPXUP;3631;08:50:38;0;49	9621;8	63034;0;0;57;
$GPXUP;3631;08:50:39;0;49	96224;8	63036;0;0;53;
$GPXUP;3631;08:50:40;0;49	96237;8	6304;0;0;53;
$GPXUP;3631;08:50:41;0;49	9625;8	63044;0;0;53;
$GPXUP;3631;08:50:42;0;49	96263;8	63048;0;0;53;
$GPXUP;3631;08:50:43;0;49	96276;8	63051;0;0;54;
$GPXUP;3631;08:50:44;0;49	9629;8	6305;0;0;58;
$GPXUP;3631;08:50:45;0;49	96304;8	63044;0;0;62;
$GPXUP;3631;08:50:46;0;49	96319;8	63037;0;0;58;
$GPXUP;3631;08:50:47;0;49	96333;8	63032;0;0;58;
$GPXUP;3631;08:50:48;0;49	96347;8	63026;0;0;56;
$GPXUP;3631;08:50:49;0;49	9636;8	63025;0;0;54;
$GPXUP;3631;08:50:50;0;49	96373;8	6303;0;0;53;
$GPXUP;3631;08:50:51;0;49	96384;8	63038;0;0;52;
$GPXUP;3631;08:50:52;0;49	96396;8	63046;0;0;49;
$GPXUP;3631;08:50:53;0;49	96408;8	63051;0;0;46;
$GPXUP;3631;08:50:54;0;49	96419;8	63056;0;0;49;
$GPXUP;3631;08:50:55;0;49	96431;8	6306;0;0;51;
$GPXUP;3631;08:50:56;0;49	96445;8	6306;0;0;57;
$GPXUP;3631;08:50:57;0;49	96459;8	63058;0;0;53;
$GPXUP;3631;08:50:58;0;49	96472;8	6306;0;0;51;
$GPXUP;3631;08:50:59;0;49	96485;8	63062;0;0;50;
$GPXUP;3631;08:51:00;0;49	96498;8	63065;0;0;49;
$GPXUP;3631;08:51:01;0;49	9651;8	63067;0;0;49;
$GPXUP;3631;08:51:02;0;49	96522;8	63072;0;0;51;
$GPXUP;3631;08:51:03;0;49	96534;8	63078;0;0;54;
$GPXUP;3631;08:51:04;0;49	96548;8	63085;0;0;55;
$GPXUP;3631;08:51:05;0;49	96562;8	63092;0;0;58;
$GPXUP;3631;08:51:06;0;49	96574;8	63102;0;0;55;
[truncated: 2,608 more rows]
