# Supplementary material for: Pigeon Navigation: Different Routes Lead to Frankfurt
Source: PLoS One. 2014 Nov 12;9(11):e112439. doi: 10.1371/journal.pone.0112439 (PMC4229201; doi:10.1371/journal.pone.0112439)
Supplement: File S4 — Files containing the original track data and a ‘Read me’ explaining the data format. (ZIP) [file pone.0112439.s004.zip › S-GH/090731xup06_243.log]

$GPXUP;3631;08:27:01;0;49	93584;8	58524;0;0;0;
$GPXUP;3631;08:27:02;0;49	93584;8	58524;0;0;1;
$GPXUP;3631;08:27:03;0;49	93584;8	58524;0;0;25;
$GPXUP;3631;08:27:04;0;49	93587;8	58511;0;0;40;
$GPXUP;3631;08:27:05;0;49	93588;8	58491;0;0;52;
$GPXUP;3631;08:27:06;0;49	93586;8	58469;0;0;58;
$GPXUP;3631;08:27:07;0;49	9358;8	58447;0;0;60;
$GPXUP;3631;08:27:08;0;49	93576;8	58424;0;0;59;
$GPXUP;3631;08:27:09;0;49	93571;8	58401;0;0;61;
$GPXUP;3631;08:27:10;0;49	93562;8	58381;0;0;63;
$GPXUP;3631;08:27:11;0;49	93552;8	58362;0;0;63;
$GPXUP;3631;08:27:12;0;49	93542;8	58343;0;0;63;
$GPXUP;3631;08:27:13;0;49	93529;8	58326;0;0;65;
$GPXUP;3631;08:27:14;0;49	93514;8	58315;0;0;65;
$GPXUP;3631;08:27:15;0;49	93497;8	58311;0;0;65;
$GPXUP;3631;08:27:16;0;49	93481;8	58311;0;0;65;
$GPXUP;3631;08:27:17;0;49	93464;8	58312;0;0;64;
$GPXUP;3631;08:27:18;0;49	9345;8	58317;0;0;56;
$GPXUP;3631;08:27:19;0;49	9344;8	58329;0;0;48;
$GPXUP;3631;08:27:20;0;49	93434;8	58343;0;0;42;
$GPXUP;3631;08:27:21;0;49	93428;8	58356;0;0;41;
$GPXUP;3631;08:27:22;0;49	9342;8	58367;0;0;44;
$GPXUP;3631;08:27:23;0;49	93412;8	58379;0;0;45;
$GPXUP;3631;08:27:24;0;49	93406;8	58393;0;0;41;
$GPXUP;3631;08:27:25;0;49	93407;8	58408;0;0;38;
$GPXUP;3631;08:27:26;0;49	93411;8	5842;0;0;33;
$GPXUP;3631;08:27:27;0;49	93418;8	58424;0;0;32;
$GPXUP;3631;08:27:28;0;49	93426;8	58419;0;0;39;
$GPXUP;3631;08:27:29;0;49	9343;8	58404;0;0;48;
$GPXUP;3631;08:27:30;0;49	93432;8	58384;0;0;55;
$GPXUP;3631;08:27:31;0;49	93429;8	58362;0;0;60;
$GPXUP;3631;08:27:32;0;49	93421;8	58341;0;0;65;
$GPXUP;3631;08:27:33;0;49	9341;8	58321;0;0;66;
$GPXUP;3631;08:27:34;0;49	934;8	58301;0;0;66;
$GPXUP;3631;08:27:35;0;49	93391;8	5828;0;0;64;
$GPXUP;3631;08:27:36;0;49	93382;8	58258;0;0;66;
$GPXUP;3631;08:27:37;0;49	93375;8	58235;0;0;63;
$GPXUP;3631;08:27:38;0;49	93372;8	58212;0;0;62;
$GPXUP;3631;08:27:39;0;49	9337;8	58188;0;0;61;
$GPXUP;3631;08:27:40;0;49	93365;8	58164;0;0;67;
$GPXUP;3631;08:27:41;0;49	93357;8	5814;0;0;69;
$GPXUP;3631;08:27:42;0;49	93347;8	58118;0;0;71;
$GPXUP;3631;08:27:43;0;49	93338;8	58095;0;0;69;
$GPXUP;3631;08:27:44;0;49	93335;8	5807;0;0;62;
$GPXUP;3631;08:27:45;0;49	93337;8	58047;0;0;58;
$GPXUP;3631;08:27:46;0;49	93341;8	58024;0;0;58;
$GPXUP;3631;08:27:47;0;49	93343;8	58001;0;0;61;
$GPXUP;3631;08:27:48;0;49	93342;8	57977;0;0;64;
$GPXUP;3631;08:27:49;0;49	9334;8	57952;0;0;66;
$GPXUP;3631;08:27:50;0;49	93338;8	57926;0;0;63;
$GPXUP;3631;08:27:51;0;49	93341;8	57904;0;0;58;
$GPXUP;3631;08:27:52;0;49	93348;8	57886;0;0;53;
$GPXUP;3631;08:27:53;0;49	93358;8	57872;0;0;54;
$GPXUP;3631;08:27:54;0;49	93367;8	57856;0;0;57;
$GPXUP;3631;08:27:55;0;49	93376;8	5784;0;0;56;
$GPXUP;3631;08:27:56;0;49	93386;8	57824;0;0;57;
$GPXUP;3631;08:27:57;0;49	93396;8	57807;0;0;59;
$GPXUP;3631;08:27:58;0;49	93403;8	57785;0;0;66;
$GPXUP;3631;08:27:59;0;49	9341;8	57762;0;0;64;
$GPXUP;3631;08:28:00;0;49	9342;8	57744;0;0;58;
$GPXUP;3631;08:28:01;0;49	93432;8	57732;0;0;57;
$GPXUP;3631;08:28:02;0;49	93445;8	57725;0;0;51;
$GPXUP;3631;08:28:03;0;49	93457;8	57726;0;0;42;
$GPXUP;3631;08:28:04;0;49	93466;8	57733;0;0;35;
$GPXUP;3631;08:28:05;0;49	93471;8	57743;0;0;32;
$GPXUP;3631;08:28:06;0;49	93476;8	57755;0;0;32;
$GPXUP;3631;08:28:07;0;49	93476;8	57768;0;0;36;
$GPXUP;3631;08:28:08;0;49	93472;8	57782;0;0;38;
$GPXUP;3631;08:28:09;0;49	93465;8	57794;0;0;41;
$GPXUP;3631;08:28:10;0;49	93457;8	57805;0;0;45;
$GPXUP;3631;08:28:11;0;49	93447;8	57815;0;0;46;
$GPXUP;3631;08:28:12;0;49	93436;8	57825;0;0;47;
$GPXUP;3631;08:28:13;0;49	93428;8	57837;0;0;45;
$GPXUP;3631;08:28:14;0;49	9342;8	57849;0;0;45;
$GPXUP;3631;08:28:15;0;49	93409;8	57858;0;0;48;
$GPXUP;3631;08:28:16;0;49	93395;8	57861;0;0;53;
$GPXUP;3631;08:28:17;0;49	93381;8	57857;0;0;61;
$GPXUP;3631;08:28:18;0;49	93366;8	57848;0;0;64;
$GPXUP;3631;08:28:19;0;49	93352;8	57834;0;0;65;
$GPXUP;3631;08:28:20;0;49	9334;8	57815;0;0;69;
$GPXUP;3631;08:28:21;0;49	93332;8	57791;0;0;66;
$GPXUP;3631;08:28:22;0;49	93326;8	57766;0;0;67;
$GPXUP;3631;08:28:23;0;49	93321;8	57741;0;0;68;
$GPXUP;3631;08:28:24;0;49	93315;8	57715;0;0;68;
$GPXUP;3631;08:28:25;0;49	93308;8	57691;0;0;67;
$GPXUP;3631;08:28:26;0;49	93303;8	57666;0;0;68;
$GPXUP;3631;08:28:27;0;49	93297;8	57641;0;0;68;
$GPXUP;3631;08:28:28;0;49	93292;8	57616;0;0;69;
$GPXUP;3631;08:28:29;0;49	93289;8	57589;0;0;70;
$GPXUP;3631;08:28:30;0;49	93286;8	57563;0;0;70;
$GPXUP;3631;08:28:31;0;49	93284;8	57535;0;0;71;
$GPXUP;3631;08:28:32;0;49	93282;8	57507;0;0;70;
$GPXUP;3631;08:28:33;0;49	93285;8	57482;0;0;61;
$GPXUP;3631;08:28:34;0;49	93293;8	57464;0;0;55;
$GPXUP;3631;08:28:35;0;49	93304;8	57455;0;0;50;
$GPXUP;3631;08:28:36;0;49	93317;8	57451;0;0;48;
$GPXUP;3631;08:28:37;0;49	93328;8	57451;0;0;42;
$GPXUP;3631;08:28:38;0;49	93336;8	57458;0;0;36;
$GPXUP;3631;08:28:39;0;49	93341;8	57471;0;0;35;
$GPXUP;3631;08:28:40;0;49	93342;8	57486;0;0;37;
$GPXUP;3631;08:28:41;0;49	93339;8	575;0;0;39;
$GPXUP;3631;08:28:42;0;49	93333;8	57514;0;0;42;
$GPXUP;3631;08:28:43;0;49	93327;8	57529;0;0;44;
$GPXUP;3631;08:28:44;0;49	93318;8	57541;0;0;47;
$GPXUP;3631;08:28:45;0;49	93308;8	57553;0;0;48;
$GPXUP;3631;08:28:46;0;49	933;8	57568;0;0;46;
$GPXUP;3631;08:28:47;0;49	93296;8	57585;0;0;47;
$GPXUP;3631;08:28:48;0;49	93292;8	57602;0;0;49;
$GPXUP;3631;08:28:49;0;49	93285;8	57618;0;0;52;
$GPXUP;3631;08:28:50;0;49	93274;8	5763;0;0;55;
$GPXUP;3631;08:28:51;0;49	93261;8	5764;0;0;56;
$GPXUP;3631;08:28:52;0;49	93248;8	5765;0;0;57;
$GPXUP;3631;08:28:53;0;49	93236;8	57661;0;0;56;
$GPXUP;3631;08:28:54;0;49	93226;8	57676;0;0;56;
$GPXUP;3631;08:28:55;0;49	93216;8	57693;0;0;55;
$GPXUP;3631;08:28:56;0;49	93205;8	57707;0;0;58;
$GPXUP;3631;08:28:57;0;49	93192;8	5772;0;0;59;
$GPXUP;3631;08:28:58;0;49	93178;8	57732;0;0;64;
$GPXUP;3631;08:28:59;0;49	93163;8	57742;0;0;63;
$GPXUP;3631;08:29:00;0;49	93151;8	57756;0;0;59;
$GPXUP;3631;08:29:01;0;49	93144;8	57775;0;0;55;
$GPXUP;3631;08:29:02;0;49	93139;8	57795;0;0;51;
$GPXUP;3631;08:29:03;0;49	93136;8	57814;0;0;50;
$GPXUP;3631;08:29:04;0;49	93134;8	57833;0;0;50;
$GPXUP;3631;08:29:05;0;49	93131;8	57852;0;0;47;
$GPXUP;3631;08:29:06;0;49	9313;8	57869;0;0;44;
$GPXUP;3631;08:29:07;0;49	93132;8	57886;0;0;44;
$GPXUP;3631;08:29:08;0;49	93136;8	57903;0;0;45;
$GPXUP;3631;08:29:09;0;49	93136;8	57922;0;0;49;
$GPXUP;3631;08:29:10;0;49	93134;8	57941;0;0;50;
$GPXUP;3631;08:29:11;0;49	93131;8	57959;0;0;50;
$GPXUP;3631;08:29:12;0;49	93129;8	57978;0;0;49;
$GPXUP;3631;08:29:13;0;49	93128;8	57997;0;0;50;
$GPXUP;3631;08:29:14;0;49	93124;8	58016;0;0;54;
$GPXUP;3631;08:29:15;0;49	93118;8	58034;0;0;56;
$GPXUP;3631;08:29:16;0;49	9311;8	58053;0;0;57;
$GPXUP;3631;08:29:17;0;49	93102;8	58073;0;0;58;
$GPXUP;3631;08:29:18;0;49	93095;8	58093;0;0;58;
$GPXUP;3631;08:29:19;0;49	9309;8	58113;0;0;55;
$GPXUP;3631;08:29:20;0;49	93088;8	58134;0;0;51;
$GPXUP;3631;08:29:21;0;49	9309;8	58152;0;0;44;
$GPXUP;3631;08:29:22;0;49	93096;8	58166;0;0;42;
$GPXUP;3631;08:29:23;0;49	93103;8	58178;0;0;41;
$GPXUP;3631;08:29:24;0;49	93111;8	58188;0;0;41;
$GPXUP;3631;08:29:25;0;49	9312;8	58197;0;0;40;
$GPXUP;3631;08:29:26;0;49	93128;8	58206;0;0;42;
$GPXUP;3631;08:29:27;0;49	93136;8	58216;0;0;43;
$GPXUP;3631;08:29:28;0;49	93143;8	5823;0;0;47;
$GPXUP;3631;08:29:29;0;49	93146;8	58248;0;0;50;
$GPXUP;3631;08:29:30;0;49	93146;8	58268;0;0;53;
$GPXUP;3631;08:29:31;0;49	93144;8	58289;0;0;56;
$GPXUP;3631;08:29:32;0;49	9314;8	58311;0;0;56;
$GPXUP;3631;08:29:33;0;49	93139;8	58333;0;0;56;
$GPXUP;3631;08:29:34;0;49	93138;8	58355;0;0;57;
$GPXUP;3631;08:29:35;0;49	93136;8	58378;0;0;59;
$GPXUP;3631;08:29:36;0;49	93132;8	58401;0;0;62;
$GPXUP;3631;08:29:37;0;49	93128;8	58424;0;0;59;
$GPXUP;3631;08:29:38;0;49	93128;8	58445;0;0;56;
$GPXUP;3631;08:29:39;0;49	93128;8	58467;0;0;55;
$GPXUP;3631;08:29:40;0;49	93128;8	58489;0;0;56;
$GPXUP;3631;08:29:41;0;49	93126;8	58512;0;0;58;
$GPXUP;3631;08:29:42;0;49	93127;8	58534;0;0;57;
$GPXUP;3631;08:29:43;0;49	93129;8	58556;0;0;56;
$GPXUP;3631;08:29:44;0;49	93132;8	58578;0;0;56;
$GPXUP;3631;08:29:45;0;49	93135;8	586;0;0;57;
$GPXUP;3631;08:29:46;0;49	93138;8	58621;0;0;57;
$GPXUP;3631;08:29:47;0;49	93139;8	58644;0;0;60;
$GPXUP;3631;08:29:48;0;49	93136;8	58666;0;0;60;
$GPXUP;3631;08:29:49;0;49	93129;8	58688;0;0;62;
$GPXUP;3631;08:29:50;0;49	93121;8	58708;0;0;60;
$GPXUP;3631;08:29:51;0;49	93116;8	58728;0;0;54;
$GPXUP;3631;08:29:52;0;49	93116;8	58748;0;0;54;
$GPXUP;3631;08:29:53;0;49	9312;8	58768;0;0;54;
$GPXUP;3631;08:29:54;0;49	93123;8	58788;0;0;55;
$GPXUP;3631;08:29:55;0;49	93125;8	58809;0;0;55;
$GPXUP;3631;08:29:56;0;49	93126;8	58832;0;0;58;
$GPXUP;3631;08:29:57;0;49	93128;8	58854;0;0;58;
$GPXUP;3631;08:29:58;0;49	93128;8	58876;0;0;56;
$GPXUP;3631;08:29:59;0;49	93128;8	58897;0;0;55;
$GPXUP;3631;08:30:00;0;49	93127;8	58918;0;0;55;
$GPXUP;3631;08:30:01;0;49	93128;8	5894;0;0;55;
$GPXUP;3631;08:30:02;0;49	93129;8	58961;0;0;55;
$GPXUP;3631;08:30:03;0;49	93131;8	58982;0;0;55;
$GPXUP;3631;08:30:04;0;49	93134;8	59002;0;0;56;
$GPXUP;3631;08:30:05;0;49	9314;8	59021;0;0;54;
$GPXUP;3631;08:30:06;0;49	93148;8	59038;0;0;55;
$GPXUP;3631;08:30:07;0;49	93158;8	59052;0;0;54;
$GPXUP;3631;08:30:08;0;49	93168;8	59066;0;0;52;
$GPXUP;3631;08:30:09;0;49	93176;8	59081;0;0;50;
$GPXUP;3631;08:30:10;0;49	93184;8	59096;0;0;51;
$GPXUP;3631;08:30:11;0;49	93192;8	59111;0;0;52;
$GPXUP;3631;08:30:12;0;49	93201;8	59126;0;0;51;
$GPXUP;3631;08:30:13;0;49	93208;8	59142;0;0;51;
$GPXUP;3631;08:30:14;0;49	93212;8	59161;0;0;52;
$GPXUP;3631;08:30:15;0;49	93215;8	5918;0;0;52;
$GPXUP;3631;08:30:16;0;49	93216;8	59201;0;0;54;
$GPXUP;3631;08:30:17;0;49	93214;8	59222;0;0;57;
$GPXUP;3631;08:30:18;0;49	93212;8	59244;0;0;56;
$GPXUP;3631;08:30:19;0;49	93214;8	59266;0;0;56;
$GPXUP;3631;08:30:20;0;49	93216;8	59288;0;0;55;
$GPXUP;3631;08:30:21;0;49	9322;8	59308;0;0;55;
$GPXUP;3631;08:30:22;0;49	93224;8	59328;0;0;55;
$GPXUP;3631;08:30:23;0;49	9323;8	59348;0;0;55;
$GPXUP;3631;08:30:24;0;49	93238;8	59366;0;0;55;
$GPXUP;3631;08:30:25;0;49	93244;8	59384;0;0;54;
$GPXUP;3631;08:30:26;0;49	9325;8	59403;0;0;55;
$GPXUP;3631;08:30:27;0;49	93257;8	59422;0;0;55;
$GPXUP;3631;08:30:28;0;49	93262;8	59442;0;0;56;
$GPXUP;3631;08:30:29;0;49	93266;8	59462;0;0;58;
$GPXUP;3631;08:30:30;0;49	93269;8	59484;0;0;58;
$GPXUP;3631;08:30:31;0;49	93273;8	59506;0;0;58;
$GPXUP;3631;08:30:32;0;49	93275;8	59529;0;0;61;
$GPXUP;3631;08:30:33;0;49	93274;8	59553;0;0;62;
$GPXUP;3631;08:30:34;0;49	9327;8	59576;0;0;61;
$GPXUP;3631;08:30:35;0;49	93264;8	59598;0;0;62;
$GPXUP;3631;08:30:36;0;49	93259;8	5962;0;0;59;
$GPXUP;3631;08:30:37;0;49	9326;8	59642;0;0;55;
$GPXUP;3631;08:30:38;0;49	93264;8	59662;0;0;53;
$GPXUP;3631;08:30:39;0;49	9327;8	5968;0;0;50;
$GPXUP;3631;08:30:40;0;49	93277;8	59696;0;0;49;
$GPXUP;3631;08:30:41;0;49	93282;8	59713;0;0;51;
$GPXUP;3631;08:30:42;0;49	93285;8	59732;0;0;50;
$GPXUP;3631;08:30:43;0;49	93286;8	59751;0;0;52;
$GPXUP;3631;08:30:44;0;49	93284;8	59771;0;0;52;
$GPXUP;3631;08:30:45;0;49	93279;8	5979;0;0;54;
$GPXUP;3631;08:30:46;0;49	93272;8	5981;0;0;55;
$GPXUP;3631;08:30:47;0;49	93268;8	5983;0;0;55;
$GPXUP;3631;08:30:48;0;49	93267;8	5985;0;0;50;
$GPXUP;3631;08:30:49;0;49	93269;8	59869;0;0;48;
$GPXUP;3631;08:30:50;0;49	93272;8	59886;0;0;45;
$GPXUP;3631;08:30:51;0;49	93278;8	59902;0;0;45;
$GPXUP;3631;08:30:52;0;49	93282;8	59918;0;0;45;
$GPXUP;3631;08:30:53;0;49	93284;8	59935;0;0;47;
$GPXUP;3631;08:30:54;0;49	93286;8	59953;0;0;47;
$GPXUP;3631;08:30:55;0;49	93289;8	59971;0;0;50;
$GPXUP;3631;08:30:56;0;49	93294;8	59988;0;0;49;
$GPXUP;3631;08:30:57;0;49	93297;8	60007;0;0;51;
$GPXUP;3631;08:30:58;0;49	93294;8	60026;0;0;53;
$GPXUP;3631;08:30:59;0;49	9329;8	60046;0;0;54;
$GPXUP;3631;08:31:00;0;49	93284;8	60065;0;0;53;
$GPXUP;3631;08:31:01;0;49	93277;8	60083;0;0;55;
$GPXUP;3631;08:31:02;0;49	9327;8	60101;0;0;55;
$GPXUP;3631;08:31:03;0;49	93264;8	6012;0;0;54;
$GPXUP;3631;08:31:04;0;49	93262;8	6014;0;0;53;
$GPXUP;3631;08:31:05;0;49	93263;8	60161;0;0;51;
$GPXUP;3631;08:31:06;0;49	93266;8	6018;0;0;49;
$GPXUP;3631;08:31:07;0;49	93264;8	60198;0;0;49;
$GPXUP;3631;08:31:08;0;49	93258;8	60216;0;0;53;
$GPXUP;3631;08:31:09;0;49	93251;8	60233;0;0;55;
$GPXUP;3631;08:31:10;0;49	93242;8	60251;0;0;61;
$GPXUP;3631;08:31:11;0;49	9323;8	60266;0;0;63;
$GPXUP;3631;08:31:12;0;49	93216;8	6028;0;0;64;
$GPXUP;3631;08:31:13;0;49	93204;8	60296;0;0;64;
$GPXUP;3631;08:31:14;0;49	93192;8	60314;0;0;63;
$GPXUP;3631;08:31:15;0;49	93181;8	60333;0;0;59;
$GPXUP;3631;08:31:16;0;49	93173;8	60352;0;0;57;
$GPXUP;3631;08:31:17;0;49	93165;8	6037;0;0;56;
$GPXUP;3631;08:31:18;0;49	93158;8	60387;0;0;53;
$GPXUP;3631;08:31:19;0;49	93152;8	60405;0;0;54;
$GPXUP;3631;08:31:20;0;49	93144;8	60423;0;0;57;
$GPXUP;3631;08:31:21;0;49	93134;8	6044;0;0;56;
$GPXUP;3631;08:31:22;0;49	93126;8	60458;0;0;55;
$GPXUP;3631;08:31:23;0;49	93121;8	60477;0;0;53;
$GPXUP;3631;08:31:24;0;49	93119;8	60498;0;0;54;
$GPXUP;3631;08:31:25;0;49	93118;8	60518;0;0;54;
$GPXUP;3631;08:31:26;0;49	93114;8	60539;0;0;56;
$GPXUP;3631;08:31:27;0;49	93106;8	60557;0;0;60;
$GPXUP;3631;08:31:28;0;49	93095;8	60574;0;0;62;
$GPXUP;3631;08:31:29;0;49	93083;8	60589;0;0;62;
$GPXUP;3631;08:31:30;0;49	93069;8	60604;0;0;63;
$GPXUP;3631;08:31:31;0;49	93058;8	60621;0;0;61;
$GPXUP;3631;08:31:32;0;49	93048;8	60639;0;0;62;
$GPXUP;3631;08:31:33;0;49	93038;8	60656;0;0;60;
$GPXUP;3631;08:31:34;0;49	93027;8	60672;0;0;59;
$GPXUP;3631;08:31:35;0;49	93019;8	60689;0;0;53;
$GPXUP;3631;08:31:36;0;49	93014;8	60708;0;0;53;
$GPXUP;3631;08:31:37;0;49	93014;8	60727;0;0;45;
$GPXUP;3631;08:31:38;0;49	93019;8	60743;0;0;44;
$GPXUP;3631;08:31:39;0;49	93027;8	60756;0;0;47;
$GPXUP;3631;08:31:40;0;49	93035;8	6077;0;0;48;
$GPXUP;3631;08:31:41;0;49	93041;8	60786;0;0;46;
$GPXUP;3631;08:31:42;0;49	9304;8	60804;0;0;50;
$GPXUP;3631;08:31:43;0;49	93037;8	60823;0;0;54;
$GPXUP;3631;08:31:44;0;49	93034;8	60843;0;0;51;
$GPXUP;3631;08:31:45;0;49	93037;8	6086;0;0;47;
$GPXUP;3631;08:31:46;0;49	93044;8	60874;0;0;44;
$GPXUP;3631;08:31:47;0;49	93053;8	60884;0;0;47;
$GPXUP;3631;08:31:48;0;49	93064;8	6089;0;0;50;
$GPXUP;3631;08:31:49;0;49	93076;8	60895;0;0;52;
$GPXUP;3631;08:31:50;0;49	9309;8	60898;0;0;51;
$GPXUP;3631;08:31:51;0;49	93102;8	60904;0;0;46;
$GPXUP;3631;08:31:52;0;49	93111;8	60913;0;0;43;
$GPXUP;3631;08:31:53;0;49	93117;8	60927;0;0;46;
$GPXUP;3631;08:31:54;0;49	93122;8	60943;0;0;47;
$GPXUP;3631;08:31:55;0;49	93125;8	6096;0;0;48;
$GPXUP;3631;08:31:56;0;49	93128;8	60977;0;0;48;
$GPXUP;3631;08:31:57;0;49	9313;8	60996;0;0;48;
$GPXUP;3631;08:31:58;0;49	93134;8	61014;0;0;47;
$GPXUP;3631;08:31:59;0;49	93142;8	61026;0;0;47;
$GPXUP;3631;08:32:00;0;49	93153;8	61032;0;0;46;
$GPXUP;3631;08:32:01;0;49	93165;8	61034;0;0;50;
$GPXUP;3631;08:32:02;0;49	93177;8	61031;0;0;52;
$GPXUP;3631;08:32:03;0;49	9319;8	61027;0;0;57;
$GPXUP;3631;08:32:04;0;49	93204;8	61026;0;0;58;
$GPXUP;3631;08:32:05;0;49	93219;8	61028;0;0;57;
$GPXUP;3631;08:32:06;0;49	93232;8	61034;0;0;54;
$GPXUP;3631;08:32:07;0;49	93244;8	61046;0;0;51;
$GPXUP;3631;08:32:08;0;49	93253;8	61059;0;0;51;
$GPXUP;3631;08:32:09;0;49	93262;8	61073;0;0;50;
$GPXUP;3631;08:32:10;0;49	93272;8	61086;0;0;48;
$GPXUP;3631;08:32:11;0;49	93281;8	61097;0;0;48;
$GPXUP;3631;08:32:12;0;49	93292;8	61108;0;0;49;
$GPXUP;3631;08:32:13;0;49	93302;8	61117;0;0;48;
$GPXUP;3631;08:32:14;0;49	93313;8	61125;0;0;49;
$GPXUP;3631;08:32:15;0;49	93325;8	6113;0;0;52;
$GPXUP;3631;08:32:16;0;49	93338;8	61133;0;0;52;
$GPXUP;3631;08:32:17;0;49	93352;8	61132;0;0;56;
$GPXUP;3631;08:32:18;0;49	93365;8	61128;0;0;58;
$GPXUP;3631;08:32:19;0;49	93379;8	61127;0;0;54;
$GPXUP;3631;08:32:20;0;49	93392;8	61132;0;0;53;
$GPXUP;3631;08:32:21;0;49	93403;8	61142;0;0;53;
$GPXUP;3631;08:32:22;0;49	93415;8	61151;0;0;53;
$GPXUP;3631;08:32:23;0;49	93427;8	61159;0;0;55;
$GPXUP;3631;08:32:24;0;49	93439;8	61167;0;0;55;
$GPXUP;3631;08:32:25;0;49	93452;8	61175;0;0;59;
$GPXUP;3631;08:32:26;0;49	93467;8	61176;0;0;60;
$GPXUP;3631;08:32:27;0;49	93482;8	61178;0;0;59;
$GPXUP;3631;08:32:28;0;49	93495;8	61187;0;0;57;
$GPXUP;3631;08:32:29;0;49	93507;8	61201;0;0;56;
$GPXUP;3631;08:32:30;0;49	93518;8	61214;0;0;56;
$GPXUP;3631;08:32:31;0;49	9353;8	61226;0;0;53;
$GPXUP;3631;08:32:32;0;49	93541;8	61234;0;0;56;
$GPXUP;3631;08:32:33;0;49	93556;8	61236;0;0;60;
$GPXUP;3631;08:32:34;0;49	9357;8	61235;0;0;59;
$GPXUP;3631;08:32:35;0;49	93586;8	61235;0;0;60;
$GPXUP;3631;08:32:36;0;49	93601;8	61235;0;0;59;
$GPXUP;3631;08:32:37;0;49	93615;8	61238;0;0;58;
$GPXUP;3631;08:32:38;0;49	9363;8	61242;0;0;56;
$GPXUP;3631;08:32:39;0;49	93643;8	61248;0;0;56;
$GPXUP;3631;08:32:40;0;49	93657;8	61252;0;0;60;
$GPXUP;3631;08:32:41;0;49	93672;8	61253;0;0;61;
$GPXUP;3631;08:32:42;0;49	93688;8	6125;0;0;64;
$GPXUP;3631;08:32:43;0;49	93704;8	61245;0;0;64;
$GPXUP;3631;08:32:44;0;49	93719;8	61243;0;0;62;
$GPXUP;3631;08:32:45;0;49	93734;8	61248;0;0;60;
$GPXUP;3631;08:32:46;0;49	93747;8	61257;0;0;55;
$GPXUP;3631;08:32:47;0;49	93759;8	61268;0;0;56;
$GPXUP;3631;08:32:48;0;49	9377;8	61281;0;0;56;
$GPXUP;3631;08:32:49;0;49	93782;8	61294;0;0;56;
$GPXUP;3631;08:32:50;0;49	93794;8	61305;0;0;58;
$GPXUP;3631;08:32:51;0;49	93807;8	61314;0;0;58;
$GPXUP;3631;08:32:52;0;49	9382;8	61322;0;0;59;
$GPXUP;3631;08:32:53;0;49	93833;8	61333;0;0;58;
$GPXUP;3631;08:32:54;0;49	93845;8	61347;0;0;56;
$GPXUP;3631;08:32:55;0;49	93856;8	61361;0;0;57;
$GPXUP;3631;08:32:56;0;49	93866;8	61376;0;0;59;
$GPXUP;3631;08:32:57;0;49	93879;8	61387;0;0;60;
$GPXUP;3631;08:32:58;0;49	93893;8	61395;0;0;59;
$GPXUP;3631;08:32:59;0;49	93908;8	61398;0;0;62;
$GPXUP;3631;08:33:00;0;49	93924;8	61396;0;0;64;
$GPXUP;3631;08:33:01;0;49	93941;8	61392;0;0;65;
$GPXUP;3631;08:33:02;0;49	93956;8	61392;0;0;59;
$GPXUP;3631;08:33:03;0;49	93969;8	614;0;0;56;
$GPXUP;3631;08:33:04;0;49	93981;8	6141;0;0;55;
$GPXUP;3631;08:33:05;0;49	93992;8	61422;0;0;56;
$GPXUP;3631;08:33:06;0;49	94004;8	61434;0;0;58;
$GPXUP;3631;08:33:07;0;49	94017;8	61445;0;0;61;
$GPXUP;3631;08:33:08;0;49	94031;8	61456;0;0;61;
$GPXUP;3631;08:33:09;0;49	94043;8	61468;0;0;60;
$GPXUP;3631;08:33:10;0;49	94055;8	61482;0;0;59;
$GPXUP;3631;08:33:11;0;49	94067;8	61496;0;0;60;
$GPXUP;3631;08:33:12;0;49	94081;8	61507;0;0;62;
$GPXUP;3631;08:33:13;0;49	94095;8	61516;0;0;62;
$GPXUP;3631;08:33:14;0;49	94109;8	61526;0;0;59;
$GPXUP;3631;08:33:15;0;49	94122;8	61536;0;0;58;
$GPXUP;3631;08:33:16;0;49	94135;8	61544;0;0;57;
$GPXUP;3631;08:33:17;0;49	94149;8	61549;0;0;60;
$GPXUP;3631;08:33:18;0;49	94164;8	61551;0;0;60;
$GPXUP;3631;08:33:19;0;49	94177;8	61557;0;0;56;
$GPXUP;3631;08:33:20;0;49	9419;8	61564;0;0;57;
$GPXUP;3631;08:33:21;0;49	94203;8	61575;0;0;55;
$GPXUP;3631;08:33:22;0;49	94213;8	61589;0;0;55;
$GPXUP;3631;08:33:23;0;49	94222;8	61605;0;0;54;
$GPXUP;3631;08:33:24;0;49	94232;8	61619;0;0;54;
$GPXUP;3631;08:33:25;0;49	94244;8	61632;0;0;54;
$GPXUP;3631;08:33:26;0;49	94254;8	61644;0;0;53;
$GPXUP;3631;08:33:27;0;49	94265;8	61657;0;0;56;
$GPXUP;3631;08:33:28;0;49	94278;8	61666;0;0;59;
$GPXUP;3631;08:33:29;0;49	94291;8	61674;0;0;55;
$GPXUP;3631;08:33:30;0;49	94302;8	61687;0;0;56;
$GPXUP;3631;08:33:31;0;49	94311;8	61704;0;0;58;
$GPXUP;3631;08:33:32;0;49	94322;8	61717;0;0;59;
$GPXUP;3631;08:33:33;0;49	94336;8	61726;0;0;60;
$GPXUP;3631;08:33:34;0;49	9435;8	61734;0;0;58;
$GPXUP;3631;08:33:35;0;49	94363;8	61743;0;0;58;
$GPXUP;3631;08:33:36;0;49	94374;8	61755;0;0;56;
$GPXUP;3631;08:33:37;0;49	94382;8	61774;0;0;58;
$GPXUP;3631;08:33:38;0;49	94387;8	61795;0;0;57;
$GPXUP;3631;08:33:39;0;49	94392;8	61815;0;0;57;
$GPXUP;3631;08:33:40;0;49	94397;8	61836;0;0;57;
$GPXUP;3631;08:33:41;0;49	94403;8	61856;0;0;56;
$GPXUP;3631;08:33:42;0;49	94411;8	61875;0;0;57;
$GPXUP;3631;08:33:43;0;49	94421;8	61889;0;0;56;
$GPXUP;3631;08:33:44;0;49	94432;8	61903;0;0;55;
$GPXUP;3631;08:33:45;0;49	94441;8	61918;0;0;54;
$GPXUP;3631;08:33:46;0;49	94448;8	61937;0;0;54;
$GPXUP;3631;08:33:47;0;49	94456;8	61954;0;0;54;
$GPXUP;3631;08:33:48;0;49	94466;8	61967;0;0;54;
$GPXUP;3631;08:33:49;0;49	94479;8	61974;0;0;54;
$GPXUP;3631;08:33:50;0;49	94492;8	61978;0;0;55;
$GPXUP;3631;08:33:51;0;49	94506;8	6198;0;0;53;
$GPXUP;3631;08:33:52;0;49	9452;8	6198;0;0;53;
$GPXUP;3631;08:33:53;0;49	94532;8	61981;0;0;49;
$GPXUP;3631;08:33:54;0;49	94545;8	61981;0;0;52;
$GPXUP;3631;08:33:55;0;49	94558;8	61976;0;0;58;
$GPXUP;3631;08:33:56;0;49	94572;8	61971;0;0;57;
$GPXUP;3631;08:33:57;0;49	94586;8	6197;0;0;56;
$GPXUP;3631;08:33:58;0;49	94599;8	61976;0;0;55;
$GPXUP;3631;08:33:59;0;49	94611;8	61986;0;0;55;
$GPXUP;3631;08:34:00;0;49	94624;8	61994;0;0;56;
$GPXUP;3631;08:34:01;0;49	94639;8	61998;0;0;60;
$GPXUP;3631;08:34:02;0;49	94653;8	61995;0;0;60;
$GPXUP;3631;08:34:03;0;49	94668;8	61991;0;0;59;
$GPXUP;3631;08:34:04;0;49	94681;8	61984;0;0;60;
$GPXUP;3631;08:34:05;0;49	94696;8	61978;0;0;61;
$GPXUP;3631;08:34:06;0;49	94711;8	61977;0;0;58;
$GPXUP;3631;08:34:07;0;49	94725;8	61982;0;0;54;
$GPXUP;3631;08:34:08;0;49	94736;8	6199;0;0;51;
$GPXUP;3631;08:34:09;0;49	94746;8	62003;0;0;50;
$GPXUP;3631;08:34:10;0;49	94753;8	62019;0;0;52;
$GPXUP;3631;08:34:11;0;49	9476;8	62038;0;0;52;
$GPXUP;3631;08:34:12;0;49	94767;8	62054;0;0;49;
$GPXUP;3631;08:34:13;0;49	94777;8	62067;0;0;51;
$GPXUP;3631;08:34:14;0;49	94787;8	62077;0;0;49;
$GPXUP;3631;08:34:15;0;49	94799;8	62082;0;0;52;
$GPXUP;3631;08:34:16;0;49	94812;8	62088;0;0;51;
$GPXUP;3631;08:34:17;0;49	94825;8	62094;0;0;53;
$GPXUP;3631;08:34:18;0;49	94836;8	62104;0;0;53;
$GPXUP;3631;08:34:19;0;49	94847;8	62116;0;0;51;
$GPXUP;3631;08:34:20;0;49	94857;8	62129;0;0;52;
$GPXUP;3631;08:34:21;0;49	94868;8	62139;0;0;54;
$GPXUP;3631;08:34:22;0;49	9488;8	62147;0;0;52;
$GPXUP;3631;08:34:23;0;49	94893;8	62152;0;0;54;
$GPXUP;3631;08:34:24;0;49	94906;8	62156;0;0;53;
$GPXUP;3631;08:34:25;0;49	94919;8	62162;0;0;53;
$GPXUP;3631;08:34:26;0;49	94931;8	62171;0;0;52;
$GPXUP;3631;08:34:27;0;49	94944;8	62178;0;0;53;
$GPXUP;3631;08:34:28;0;49	94957;8	62182;0;0;58;
$GPXUP;3631;08:34:29;0;49	94972;8	62182;0;0;57;
$GPXUP;3631;08:34:30;0;49	94986;8	62181;0;0;56;
$GPXUP;3631;08:34:31;0;49	94999;8	62175;0;0;60;
$GPXUP;3631;08:34:32;0;49	95014;8	62166;0;0;62;
$GPXUP;3631;08:34:33;0;49	95028;8	62158;0;0;62;
$GPXUP;3631;08:34:34;0;49	95044;8	62151;0;0;63;
$GPXUP;3631;08:34:35;0;49	95058;8	62149;0;0;57;
$GPXUP;3631;08:34:36;0;49	95072;8	62155;0;0;55;
$GPXUP;3631;08:34:37;0;49	95082;8	62167;0;0;54;
$GPXUP;3631;08:34:38;0;49	95092;8	62182;0;0;53;
$GPXUP;3631;08:34:39;0;49	95099;8	62199;0;0;51;
$GPXUP;3631;08:34:40;0;49	95105;8	62217;0;0;52;
$GPXUP;3631;08:34:41;0;49	9511;8	62236;0;0;52;
$GPXUP;3631;08:34:42;0;49	95115;8	62255;0;0;53;
$GPXUP;3631;08:34:43;0;49	95122;8	62271;0;0;50;
$GPXUP;3631;08:34:44;0;49	95132;8	62283;0;0;51;
$GPXUP;3631;08:34:45;0;49	95143;8	62294;0;0;51;
$GPXUP;3631;08:34:46;0;49	95154;8	62303;0;0;52;
$GPXUP;3631;08:34:47;0;49	95164;8	62315;0;0;51;
$GPXUP;3631;08:34:48;0;49	95171;8	62332;0;0;51;
$GPXUP;3631;08:34:49;0;49	95176;8	6235;0;0;50;
$GPXUP;3631;08:34:50;0;49	95181;8	62368;0;0;52;
$GPXUP;3631;08:34:51;0;49	95188;8	62386;0;0;54;
$GPXUP;3631;08:34:52;0;49	95194;8	62403;0;0;53;
$GPXUP;3631;08:34:53;0;49	95203;8	62419;0;0;53;
$GPXUP;3631;08:34:54;0;49	95209;8	62437;0;0;52;
$GPXUP;3631;08:34:55;0;49	95213;8	62457;0;0;56;
$GPXUP;3631;08:34:56;0;49	95216;8	62477;0;0;56;
$GPXUP;3631;08:34:57;0;49	9522;8	62498;0;0;56;
$GPXUP;3631;08:34:58;0;49	95226;8	62517;0;0;54;
$GPXUP;3631;08:34:59;0;49	95236;8	62532;0;0;55;
$GPXUP;3631;08:35:00;0;49	95246;8	62547;0;0;55;
$GPXUP;3631;08:35:01;0;49	95256;8	62561;0;0;53;
$GPXUP;3631;08:35:02;0;49	95264;8	62578;0;0;55;
$GPXUP;3631;08:35:03;0;49	9527;8	62597;0;0;56;
$GPXUP;3631;08:35:04;0;49	95277;8	62616;0;0;56;
$GPXUP;3631;08:35:05;0;49	95284;8	62634;0;0;54;
$GPXUP;3631;08:35:06;0;49	95293;8	62649;0;0;53;
$GPXUP;3631;08:35:07;0;49	95302;8	62664;0;0;52;
$GPXUP;3631;08:35:08;0;49	9531;8	62679;0;0;49;
$GPXUP;3631;08:35:09;0;49	95317;8	62696;0;0;51;
$GPXUP;3631;08:35:10;0;49	95324;8	62712;0;0;50;
$GPXUP;3631;08:35:11;0;49	95333;8	62725;0;0;51;
$GPXUP;3631;08:35:12;0;49	95343;8	62737;0;0;48;
$GPXUP;3631;08:35:13;0;49	95352;8	62746;0;0;48;
$GPXUP;3631;08:35:14;0;49	95364;8	62751;0;0;47;
$GPXUP;3631;08:35:15;0;49	95376;8	62755;0;0;47;
$GPXUP;3631;08:35:16;0;49	95388;8	62757;0;0;46;
$GPXUP;3631;08:35:17;0;49	95399;8	62755;0;0;47;
$GPXUP;3631;08:35:18;0;49	9541;8	62753;0;0;46;
$GPXUP;3631;08:35:19;0;49	95421;8	62759;0;0;45;
$GPXUP;3631;08:35:20;0;49	95429;8	6277;0;0;46;
$GPXUP;3631;08:35:21;0;49	95436;8	62784;0;0;46;
$GPXUP;3631;08:35:22;0;49	95443;8	62797;0;0;45;
$GPXUP;3631;08:35:23;0;49	95453;8	62806;0;0;46;
$GPXUP;3631;08:35:24;0;49	95463;8	62814;0;0;45;
$GPXUP;3631;08:35:25;0;49	95474;8	62821;0;0;45;
$GPXUP;3631;08:35:26;0;49	95483;8	62828;0;0;42;
$GPXUP;3631;08:35:27;0;49	95491;8	62838;0;0;43;
$GPXUP;3631;08:35:28;0;49	95497;8	62852;0;0;43;
$GPXUP;3631;08:35:29;0;49	95502;8	62866;0;0;42;
$GPXUP;3631;08:35:30;0;49	95508;8	6288;0;0;43;
$GPXUP;3631;08:35:31;0;49	95514;8	62893;0;0;42;
$GPXUP;3631;08:35:32;0;49	95522;8	62904;0;0;44;
$GPXUP;3631;08:35:33;0;49	95532;8	62912;0;0;43;
$GPXUP;3631;08:35:34;0;49	9554;8	62922;0;0;44;
$GPXUP;3631;08:35:35;0;49	95546;8	62936;0;0;46;
$GPXUP;3631;08:35:36;0;49	95552;8	6295;0;0;48;
$GPXUP;3631;08:35:37;0;49	9556;8	62963;0;0;50;
$GPXUP;3631;08:35:38;0;49	95569;8	62977;0;0;52;
$GPXUP;3631;08:35:39;0;49	95577;8	62994;0;0;53;
$GPXUP;3631;08:35:40;0;49	95583;8	63012;0;0;54;
$GPXUP;3631;08:35:41;0;49	95591;8	6303;0;0;55;
$GPXUP;3631;08:35:42;0;49	95601;8	63044;0;0;53;
$GPXUP;3631;08:35:43;0;49	95613;8	63054;0;0;55;
$GPXUP;3631;08:35:44;0;49	95626;8	63061;0;0;56;
$GPXUP;3631;08:35:45;0;49	9564;8	63063;0;0;57;
$GPXUP;3631;08:35:46;0;49	95654;8	63062;0;0;56;
$GPXUP;3631;08:35:47;0;49	95668;8	63061;0;0;56;
$GPXUP;3631;08:35:48;0;49	95682;8	63056;0;0;61;
$GPXUP;3631;08:35:49;0;49	95696;8	63045;0;0;63;
$GPXUP;3631;08:35:50;0;49	95709;8	63031;0;0;62;
$GPXUP;3631;08:35:51;0;49	95722;8	63019;0;0;62;
$GPXUP;3631;08:35:52;0;49	95736;8	63011;0;0;58;
$GPXUP;3631;08:35:53;0;49	9575;8	63006;0;0;57;
$GPXUP;3631;08:35:54;0;49	95765;8	63002;0;0;59;
$GPXUP;3631;08:35:55;0;49	95779;8	63;0;0;56;
$GPXUP;3631;08:35:56;0;49	95794;8	62997;0;0;56;
$GPXUP;3631;08:35:57;0;49	95808;8	62996;0;0;55;
$GPXUP;3631;08:35:58;0;49	95821;8	62997;0;0;52;
$GPXUP;3631;08:35:59;0;49	95833;8	63002;0;0;51;
$GPXUP;3631;08:36:00;0;49	95844;8	63009;0;0;49;
$GPXUP;3631;08:36:01;0;49	95856;8	63015;0;0;51;
$GPXUP;3631;08:36:02;0;49	95868;8	63015;0;0;54;
$GPXUP;3631;08:36:03;0;49	95881;8	6301;0;0;56;
$GPXUP;3631;08:36:04;0;49	95895;8	63004;0;0;58;
$GPXUP;3631;08:36:05;0;49	95909;8	63;0;0;53;
$GPXUP;3631;08:36:06;0;49	95922;8	62999;0;0;52;
$GPXUP;3631;08:36:07;0;49	95935;8	62997;0;0;54;
$GPXUP;3631;08:36:08;0;49	95948;8	62994;0;0;54;
$GPXUP;3631;08:36:09;0;49	95961;8	62996;0;0;50;
$GPXUP;3631;08:36:10;0;49	95972;8	63003;0;0;49;
$GPXUP;3631;08:36:11;0;49	95983;8	63013;0;0;50;
$GPXUP;3631;08:36:12;0;49	95994;8	63021;0;0;50;
$GPXUP;3631;08:36:13;0;49	96006;8	63029;0;0;49;
$GPXUP;3631;08:36:14;0;49	96018;8	63035;0;0;49;
$GPXUP;3631;08:36:15;0;49	9603;8	6304;0;0;50;
$GPXUP;3631;08:36:16;0;49	96042;8	63041;0;0;53;
$GPXUP;3631;08:36:17;0;49	96055;8	63039;0;0;53;
$GPXUP;3631;08:36:18;0;49	96069;8	63035;0;0;55;
$GPXUP;3631;08:36:19;0;49	96082;8	63033;0;0;52;
$GPXUP;3631;08:36:20;0;49	96096;8	63032;0;0;53;
$GPXUP;3631;08:36:21;0;49	96109;8	6303;0;0;54;
$GPXUP;3631;08:36:22;0;49	96122;8	63026;0;0;56;
$GPXUP;3631;08:36:23;0;49	96136;8	63021;0;0;57;
$GPXUP;3631;08:36:24;0;49	9615;8	63015;0;0;57;
$GPXUP;3631;08:36:25;0;49	96164;8	63008;0;0;59;
$GPXUP;3631;08:36:26;0;49	96178;8	63001;0;0;58;
$GPXUP;3631;08:36:27;0;49	96192;8	62995;0;0;57;
$GPXUP;3631;08:36:28;0;49	96206;8	62994;0;0;55;
$GPXUP;3631;08:36:29;0;49	9622;8	62995;0;0;55;
$GPXUP;3631;08:36:30;0;49	96233;8	62997;0;0;52;
$GPXUP;3631;08:36:31;0;49	96246;8	63001;0;0;53;
$GPXUP;3631;08:36:32;0;49	96259;8	63001;0;0;55;
$GPXUP;3631;08:36:33;0;49	96273;8	62998;0;0;55;
$GPXUP;3631;08:36:34;0;49	96286;8	62993;0;0;56;
$GPXUP;3631;08:36:35;0;49	96299;8	62985;0;0;57;
$GPXUP;3631;08:36:36;0;49	96313;8	62979;0;0;56;
$GPXUP;3631;08:36:37;0;49	96326;8	62976;0;0;55;
$GPXUP;3631;08:36:38;0;49	9634;8	62976;0;0;53;
$GPXUP;3631;08:36:39;0;49	96353;8	62981;0;0;51;
$GPXUP;3631;08:36:40;0;49	96366;8	62987;0;0;51;
$GPXUP;3631;08:36:41;0;49	96378;8	62992;0;0;51;
$GPXUP;3631;08:36:42;0;49	9639;8	62997;0;0;53;
$GPXUP;3631;08:36:43;0;49	96404;8	63001;0;0;56;
$GPXUP;3631;08:36:44;0;49	96418;8	63002;0;0;57;
$GPXUP;3631;08:36:45;0;49	96433;8	63001;0;0;57;
$GPXUP;3631;08:36:46;0;49	96447;8	62998;0;0;57;
$GPXUP;3631;08:36:47;0;49	96461;8	62995;0;0;57;
$GPXUP;3631;08:36:48;0;49	96475;8	62993;0;0;56;
$GPXUP;3631;08:36:49;0;49	96489;8	62992;0;0;57;
$GPXUP;3631;08:36:50;0;49	96502;8	62991;0;0;54;
$GPXUP;3631;08:36:51;0;49	96516;8	62993;0;0;51;
$GPXUP;3631;08:36:52;0;49	96528;8	62998;0;0;52;
$GPXUP;3631;08:36:53;0;49	96542;8	63001;0;0;50;
$GPXUP;3631;08:36:54;0;49	96554;8	63003;0;0;50;
$GPXUP;3631;08:36:55;0;49	96566;8	63007;0;0;50;
$GPXUP;3631;08:36:56;0;49	96578;8	63009;0;0;51;
$GPXUP;3631;08:36:57;0;49	96592;8	63007;0;0;56;
$GPXUP;3631;08:36:58;0;49	96606;8	63001;0;0;62;
$GPXUP;3631;08:36:59;0;49	9662;8	62992;0;0;66;
$GPXUP;3631;08:37:00;0;49	96635;8	62979;0;0;67;
$GPXUP;3631;08:37:01;0;49	96649;8	62964;0;0;67;
$GPXUP;3631;08:37:02;0;49	96664;8	62952;0;0;65;
$GPXUP;3631;08:37:03;0;49	96678;8	62941;0;0;61;
$GPXUP;3631;08:37:04;0;49	96692;8	62936;0;0;54;
$GPXUP;3631;08:37:05;0;49	96705;8	62937;0;0;53;
$GPXUP;3631;08:37:06;0;49	96718;8	62942;0;0;53;
$GPXUP;3631;08:37:07;0;49	96731;8	62949;0;0;54;
$GPXUP;3631;08:37:08;0;49	96742;8	6296;0;0;54;
$GPXUP;3631;08:37:09;0;49	96752;8	62974;0;0;52;
$GPXUP;3631;08:37:10;0;49	9676;8	62991;0;0;50;
$GPXUP;3631;08:37:11;0;49	96766;8	63007;0;0;50;
$GPXUP;3631;08:37:12;0;49	96772;8	63024;0;0;49;
$GPXUP;3631;08:37:13;0;49	9678;8	63039;0;0;49;
$GPXUP;3631;08:37:14;0;49	96786;8	63055;0;0;48;
$GPXUP;3631;08:37:15;0;49	96795;8	6307;0;0;55;
$GPXUP;3631;08:37:16;0;49	96806;8	63082;0;0;55;
$GPXUP;3631;08:37:17;0;49	96818;8	63091;0;0;50;
$GPXUP;3631;08:37:18;0;49	9683;8	63095;0;0;51;
$GPXUP;3631;08:37:19;0;49	96843;8	63096;0;0;53;
$GPXUP;3631;08:37:20;0;49	96856;8	63096;0;0;52;
$GPXUP;3631;08:37:21;0;49	96868;8	63097;0;0;53;
$GPXUP;3631;08:37:22;0;49	96882;8	63102;0;0;52;
$GPXUP;3631;08:37:23;0;49	96894;8	63106;0;0;52;
$GPXUP;3631;08:37:24;0;49	96907;8	63111;0;0;53;
$GPXUP;3631;08:37:25;0;49	96921;8	63113;0;0;57;
$GPXUP;3631;08:37:26;0;49	96936;8	6311;0;0;58;
$GPXUP;3631;08:37:27;0;49	9695;8	63106;0;0;59;
$GPXUP;3631;08:37:28;0;49	96965;8	63105;0;0;56;
$GPXUP;3631;08:37:29;0;49	96978;8	63106;0;0;52;
$GPXUP;3631;08:37:30;0;49	9699;8	63111;0;0;51;
$GPXUP;3631;08:37:31;0;49	97002;8	6312;0;0;52;
$GPXUP;3631;08:37:32;0;49	97014;8	63128;0;0;51;
$GPXUP;3631;08:37:33;0;49	97024;8	63139;0;0;51;
$GPXUP;3631;08:37:34;0;49	97033;8	63151;0;0;50;
$GPXUP;3631;08:37:35;0;49	97044;8	63161;0;0;49;
$GPXUP;3631;08:37:36;0;49	97055;8	63168;0;0;52;
$GPXUP;3631;08:37:37;0;49	97067;8	63174;0;0;51;
$GPXUP;3631;08:37:38;0;49	97078;8	63184;0;0;50;
$GPXUP;3631;08:37:39;0;49	97085;8	63201;0;0;52;
$GPXUP;3631;08:37:40;0;49	97091;8	63218;0;0;50;
$GPXUP;3631;08:37:41;0;49	97096;8	63236;0;0;50;
$GPXUP;3631;08:37:42;0;49	971;8	63254;0;0;52;
$GPXUP;3631;08:37:43;0;49	97105;8	63273;0;0;52;
$GPXUP;3631;08:37:44;0;49	97112;8	6329;0;0;52;
$GPXUP;3631;08:37:45;0;49	97122;8	63304;0;0;53;
$GPXUP;3631;08:37:46;0;49	97132;8	63316;0;0;53;
$GPXUP;3631;08:37:47;0;49	97144;8	63327;0;0;53;
$GPXUP;3631;08:37:48;0;49	97154;8	6334;0;0;51;
$GPXUP;3631;08:37:49;0;49	97163;8	63354;0;0;51;
$GPXUP;3631;08:37:50;0;49	97172;8	63368;0;0;50;
$GPXUP;3631;08:37:51;0;49	97182;8	63378;0;0;48;
$GPXUP;3631;08:37:52;0;49	97194;8	63385;0;0;46;
$GPXUP;3631;08:37:53;0;49	97204;8	63392;0;0;44;
$GPXUP;3631;08:37:54;0;49	97214;8	63399;0;0;45;
$GPXUP;3631;08:37:55;0;49	97223;8	63408;0;0;45;
$GPXUP;3631;08:37:56;0;49	97233;8	63418;0;0;46;
$GPXUP;3631;08:37:57;0;49	97242;8	63428;0;0;48;
$GPXUP;3631;08:37:58;0;49	9725;8	63441;0;0;48;
$GPXUP;3631;08:37:59;0;49	97254;8	63458;0;0;51;
$GPXUP;3631;08:38:00;0;49	97257;8	63479;0;0;51;
$GPXUP;3631;08:38:01;0;49	9726;8	63498;0;0;51;
$GPXUP;3631;08:38:02;0;49	97263;8	63515;0;0;48;
$GPXUP;3631;08:38:03;0;49	97271;8	6353;0;0;52;
$GPXUP;3631;08:38:04;0;49	9728;8	63544;0;0;51;
$GPXUP;3631;08:38:05;0;49	9729;8	63556;0;0;51;
$GPXUP;3631;08:38:06;0;49	97301;8	63567;0;0;51;
$GPXUP;3631;08:38:07;0;49	97313;8	63577;0;0;52;
$GPXUP;3631;08:38:08;0;49	97324;8	63587;0;0;51;
$GPXUP;3631;08:38:09;0;49	97335;8	63597;0;0;50;
$GPXUP;3631;08:38:10;0;49	97344;8	6361;0;0;51;
$GPXUP;3631;08:38:11;0;49	97351;8	63626;0;0;49;
$GPXUP;3631;08:38:12;0;49	9736;8	6364;0;0;49;
$GPXUP;3631;08:38:13;0;49	97366;8	63654;0;0;48;
$GPXUP;3631;08:38:14;0;49	97372;8	63671;0;0;48;
$GPXUP;3631;08:38:15;0;49	9738;8	63684;0;0;46;
$GPXUP;3631;08:38:16;0;49	9739;8	63692;0;0;45;
$GPXUP;3631;08:38:17;0;49	97402;8	63696;0;0;47;
$GPXUP;3631;08:38:18;0;49	97414;8	63694;0;0;49;
$GPXUP;3631;08:38:19;0;49	97425;8	6369;0;0;49;
$GPXUP;3631;08:38:20;0;49	97438;8	63686;0;0;49;
$GPXUP;3631;08:38:21;0;49	9745;8	63683;0;0;51;
$GPXUP;3631;08:38:22;0;49	97463;8	6368;0;0;53;
$GPXUP;3631;08:38:23;0;49	97476;8	63679;0;0;55;
$GPXUP;3631;08:38:24;0;49	9749;8	63681;0;0;54;
$GPXUP;3631;08:38:25;0;49	97503;8	63689;0;0;54;
$GPXUP;3631;08:38:26;0;49	97515;8	63699;0;0;54;
$GPXUP;3631;08:38:27;0;49	97528;8	63707;0;0;54;
$GPXUP;3631;08:38:28;0;49	9754;8	63716;0;0;55;
$GPXUP;3631;08:38:29;0;49	97554;8	63724;0;0;52;
$GPXUP;3631;08:38:30;0;49	97566;8	6373;0;0;51;
$GPXUP;3631;08:38:31;0;49	97578;8	63736;0;0;50;
$GPXUP;3631;08:38:32;0;49	97591;8	6374;0;0;50;
$GPXUP;3631;08:38:33;0;49	97603;8	63743;0;0;52;
$GPXUP;3631;08:38:34;0;49	97614;8	63749;0;0;48;
$GPXUP;3631;08:38:35;0;49	97625;8	63759;0;0;49;
$GPXUP;3631;08:38:36;0;49	97634;8	63771;0;0;48;
$GPXUP;3631;08:38:37;0;49	97644;8	63783;0;0;49;
$GPXUP;3631;08:38:38;0;49	97655;8	63792;0;0;50;
$GPXUP;3631;08:38:39;0;49	97667;8	63798;0;0;52;
$GPXUP;3631;08:38:40;0;49	9768;8	63801;0;0;55;
$GPXUP;3631;08:38:41;0;49	97694;8	63802;0;0;53;
$GPXUP;3631;08:38:42;0;49	97707;8	63804;0;0;54;
$GPXUP;3631;08:38:43;0;49	9772;8	63807;0;0;54;
$GPXUP;3631;08:38:44;0;49	97733;8	6381;0;0;54;
$GPXUP;3631;08:38:45;0;49	97745;8	63818;0;0;55;
$GPXUP;3631;08:38:46;0;49	97755;8	63832;0;0;53;
$GPXUP;3631;08:38:47;0;49	97764;8	63847;0;0;52;
$GPXUP;3631;08:38:48;0;49	97771;8	63866;0;0;55;
$GPXUP;3631;08:38:49;0;49	97777;8	63887;0;0;59;
$GPXUP;3631;08:38:50;0;49	97786;8	63905;0;0;54;
$GPXUP;3631;08:38:51;0;49	97796;8	63919;0;0;50;
$GPXUP;3631;08:38:52;0;49	97806;8	63932;0;0;50;
$GPXUP;3631;08:38:53;0;49	97814;8	63945;0;0;48;
$GPXUP;3631;08:38:54;0;49	97822;8	63959;0;0;48;
$GPXUP;3631;08:38:55;0;49	97832;8	63969;0;0;50;
$GPXUP;3631;08:38:56;0;49	97843;8	63977;0;0;50;
$GPXUP;3631;08:38:57;0;49	97856;8	63983;0;0;52;
$GPXUP;3631;08:38:58;0;49	97867;8	63991;0;0;50;
$GPXUP;3631;08:38:59;0;49	97877;8	64002;0;0;52;
$GPXUP;3631;08:39:00;0;49	97884;8	64018;0;0;52;
$GPXUP;3631;08:39:01;0;49	97891;8	64036;0;0;52;
$GPXUP;3631;08:39:02;0;49	97897;8	64054;0;0;51;
$GPXUP;3631;08:39:03;0;49	97905;8	64069;0;0;49;
$GPXUP;3631;08:39:04;0;49	97914;8	64081;0;0;49;
$GPXUP;3631;08:39:05;0;49	97923;8	64093;0;0;46;
$GPXUP;3631;08:39:06;0;49	9793;8	64107;0;0;46;
$GPXUP;3631;08:39:07;0;49	97939;8	64118;0;0;50;
$GPXUP;3631;08:39:08;0;49	9795;8	64127;0;0;50;
$GPXUP;3631;08:39:09;0;49	97962;8	64135;0;0;51;
$GPXUP;3631;08:39:10;0;49	97972;8	64144;0;0;51;
$GPXUP;3631;08:39:11;0;49	97984;8	64155;0;0;50;
$GPXUP;3631;08:39:12;0;49	97995;8	64164;0;0;49;
$GPXUP;3631;08:39:13;0;49	98007;8	64172;0;0;52;
$GPXUP;3631;08:39:14;0;49	9802;8	64179;0;0;54;
$GPXUP;3631;08:39:15;0;49	98033;8	64183;0;0;53;
$GPXUP;3631;08:39:16;0;49	98045;8	64187;0;0;52;
$GPXUP;3631;08:39:17;0;49	98058;8	64194;0;0;52;
$GPXUP;3631;08:39:18;0;49	9807;8	642;0;0;53;
$GPXUP;3631;08:39:19;0;49	98082;8	6421;0;0;52;
$GPXUP;3631;08:39:20;0;49	98094;8	64219;0;0;54;
$GPXUP;3631;08:39:21;0;49	98108;8	64224;0;0;59;
$GPXUP;3631;08:39:22;0;49	98122;8	64226;0;0;58;
$GPXUP;3631;08:39:23;0;49	98137;8	64227;0;0;58;
$GPXUP;3631;08:39:24;0;49	98151;8	64228;0;0;60;
$GPXUP;3631;08:39:25;0;49	98166;8	64232;0;0;62;
$GPXUP;3631;08:39:26;0;49	9818;8	6424;0;0;57;
$GPXUP;3631;08:39:27;0;49	98194;8	64247;0;0;57;
$GPXUP;3631;08:39:28;0;49	98207;8	64254;0;0;56;
$GPXUP;3631;08:39:29;0;49	98221;8	64256;0;0;57;
$GPXUP;3631;08:39:30;0;49	98235;8	64255;0;0;58;
$GPXUP;3631;08:39:31;0;49	9825;8	64252;0;0;60;
$GPXUP;3631;08:39:32;0;49	98265;8	64248;0;0;59;
$GPXUP;3631;08:39:33;0;49	98279;8	64249;0;0;57;
$GPXUP;3631;08:39:34;0;49	98293;8	64255;0;0;57;
$GPXUP;3631;08:39:35;0;49	98307;8	64261;0;0;59;
$GPXUP;3631;08:39:36;0;49	98322;8	64263;0;0;60;
$GPXUP;3631;08:39:37;0;49	98336;8	64268;0;0;55;
$GPXUP;3631;08:39:38;0;49	98348;8	64279;0;0;56;
$GPXUP;3631;08:39:39;0;49	98359;8	6429;0;0;55;
$GPXUP;3631;08:39:40;0;49	98368;8	64304;0;0;51;
$GPXUP;3631;08:39:41;0;49	98376;8	6432;0;0;52;
$GPXUP;3631;08:39:42;0;49	98387;8	64334;0;0;54;
$GPXUP;3631;08:39:43;0;49	98396;8	64347;0;0;51;
$GPXUP;3631;08:39:44;0;49	98406;8	64358;0;0;49;
$GPXUP;3631;08:39:45;0;49	98417;8	64366;0;0;50;
$GPXUP;3631;08:39:46;0;49	98426;8	64376;0;0;44;
$GPXUP;3631;08:39:47;0;49	98431;8	64389;0;0;43;
$GPXUP;3631;08:39:48;0;49	98435;8	64406;0;0;44;
$GPXUP;3631;08:39:49;0;49	98438;8	64422;0;0;44;
$GPXUP;3631;08:39:50;0;49	98443;8	64437;0;0;44;
$GPXUP;3631;08:39:51;0;49	98448;8	64452;0;0;45;
$GPXUP;3631;08:39:52;0;49	98455;8	64466;0;0;45;
$GPXUP;3631;08:39:53;0;49	98462;8	64477;0;0;46;
$GPXUP;3631;08:39:54;0;49	98472;8	64487;0;0;47;
$GPXUP;3631;08:39:55;0;49	98483;8	64493;0;0;50;
$GPXUP;3631;08:39:56;0;49	98496;8	64498;0;0;51;
$GPXUP;3631;08:39:57;0;49	98508;8	64502;0;0;51;
$GPXUP;3631;08:39:58;0;49	98519;8	64509;0;0;47;
$GPXUP;3631;08:39:59;0;49	98529;8	64521;0;0;48;
$GPXUP;3631;08:40:00;0;49	98538;8	64534;0;0;48;
$GPXUP;3631;08:40:01;0;49	98546;8	64547;0;0;47;
$GPXUP;3631;08:40:02;0;49	98556;8	64556;0;0;48;
$GPXUP;3631;08:40:03;0;49	98568;8	64562;0;0;51;
$GPXUP;3631;08:40:04;0;49	98581;8	64568;0;0;51;
$GPXUP;3631;08:40:05;0;49	98594;8	64572;0;0;52;
$GPXUP;3631;08:40:06;0;49	98607;8	64571;0;0;54;
$GPXUP;3631;08:40:07;0;49	98621;8	64569;0;0;53;
$GPXUP;3631;08:40:08;0;49	98634;8	64566;0;0;55;
$GPXUP;3631;08:40:09;0;49	98648;8	64565;0;0;53;
$GPXUP;3631;08:40:10;0;49	98661;8	64568;0;0;50;
$GPXUP;3631;08:40:11;0;49	98673;8	64575;0;0;50;
$GPXUP;3631;08:40:12;0;49	98684;8	64583;0;0;50;
$GPXUP;3631;08:40:13;0;49	98695;8	64593;0;0;50;
$GPXUP;3631;08:40:14;0;49	98705;8	64603;0;0;50;
$GPXUP;3631;08:40:15;0;49	98717;8	64613;0;0;54;
$GPXUP;3631;08:40:16;0;49	98728;8	64624;0;0;50;
$GPXUP;3631;08:40:17;0;49	98737;8	64638;0;0;51;
$GPXUP;3631;08:40:18;0;49	98742;8	64656;0;0;49;
$GPXUP;3631;08:40:19;0;49	98744;8	64674;0;0;49;
$GPXUP;3631;08:40:20;0;49	98744;8	64693;0;0;48;
$GPXUP;3631;08:40:21;0;49	98746;8	64711;0;0;47;
$GPXUP;3631;08:40:22;0;49	98751;8	64728;0;0;44;
$GPXUP;3631;08:40:23;0;49	98758;8	64741;0;0;46;
$GPXUP;3631;08:40:24;0;49	98766;8	64754;0;0;48;
$GPXUP;3631;08:40:25;0;49	98776;8	64765;0;0;49;
$GPXUP;3631;08:40:26;0;49	98785;8	64776;0;0;47;
$GPXUP;3631;08:40:27;0;49	98795;8	64787;0;0;47;
$GPXUP;3631;08:40:28;0;49	98806;8	64797;0;0;50;
$GPXUP;3631;08:40:29;0;49	98818;8	64805;0;0;50;
$GPXUP;3631;08:40:30;0;49	98828;8	64814;0;0;49;
$GPXUP;3631;08:40:31;0;49	98839;8	64823;0;0;50;
$GPXUP;3631;08:40:32;0;49	98852;8	6483;0;0;56;
$GPXUP;3631;08:40:33;0;49	98866;8	64833;0;0;56;
$GPXUP;3631;08:40:34;0;49	9888;8	64837;0;0;53;
$GPXUP;3631;08:40:35;0;49	98892;8	64843;0;0;53;
$GPXUP;3631;08:40:36;0;49	98906;8	64848;0;0;54;
$GPXUP;3631;08:40:37;0;49	98918;8	64856;0;0;54;
$GPXUP;3631;08:40:38;0;49	98928;8	64869;0;0;55;
$GPXUP;3631;08:40:39;0;49	98937;8	64887;0;0;56;
$GPXUP;3631;08:40:40;0;49	98943;8	64906;0;0;57;
$GPXUP;3631;08:40:41;0;49	98946;8	64927;0;0;53;
$GPXUP;3631;08:40:42;0;49	98952;8	64946;0;0;50;
$GPXUP;3631;08:40:43;0;49	9896;8	6496;0;0;49;
$GPXUP;3631;08:40:44;0;49	9897;8	6497;0;0;49;
$GPXUP;3631;08:40:45;0;49	98982;8	64978;0;0;51;
$GPXUP;3631;08:40:46;0;49	98993;8	64984;0;0;50;
$GPXUP;3631;08:40:47;0;49	99004;8	64991;0;0;48;
$GPXUP;3631;08:40:48;0;49	9901;8	65005;0;0;49;
$GPXUP;3631;08:40:49;0;49	99012;8	65024;0;0;52;
$GPXUP;3631;08:40:50;0;49	99009;8	65046;0;0;56;
$GPXUP;3631;08:40:51;0;49	99003;8	65066;0;0;59;
$GPXUP;3631;08:40:52;0;49	98995;8	65085;0;0;58;
$GPXUP;3631;08:40:53;0;49	98988;8	65104;0;0;56;
$GPXUP;3631;08:40:54;0;49	98981;8	65123;0;0;55;
$GPXUP;3631;08:40:55;0;49	98975;8	65142;0;0;55;
$GPXUP;3631;08:40:56;0;49	9897;8	65163;0;0;56;
$GPXUP;3631;08:40:57;0;49	98968;8	65184;0;0;54;
$GPXUP;3631;08:40:58;0;49	9897;8	65203;0;0;50;
$GPXUP;3631;08:40:59;0;49	98975;8	65221;0;0;50;
$GPXUP;3631;08:41:00;0;49	98983;8	65236;0;0;51;
$GPXUP;3631;08:41:01;0;49	98993;8	6525;0;0;52;
$GPXUP;3631;08:41:02;0;49	99004;8	65261;0;0;53;
$GPXUP;3631;08:41:03;0;49	99015;8	65272;0;0;52;
$GPXUP;3631;08:41:04;0;49	99027;8	65282;0;0;52;
$GPXUP;3631;08:41:05;0;49	99036;8	65294;0;0;47;
$GPXUP;3631;08:41:06;0;49	99043;8	6531;0;0;49;
$GPXUP;3631;08:41:07;0;49	99049;8	65326;0;0;48;
$GPXUP;3631;08:41:08;0;49	99055;8	65343;0;0;48;
$GPXUP;3631;08:41:09;0;49	99061;8	6536;0;0;48;
$GPXUP;3631;08:41:10;0;49	99066;8	65376;0;0;47;
$GPXUP;3631;08:41:11;0;49	99073;8	65391;0;0;49;
$GPXUP;3631;08:41:12;0;49	99083;8	654;0;0;51;
$GPXUP;3631;08:41:13;0;49	99096;8	65406;0;0;52;
$GPXUP;3631;08:41:14;0;49	99108;8	65413;0;0;53;
$GPXUP;3631;08:41:15;0;49	99121;8	65419;0;0;54;
$GPXUP;3631;08:41:16;0;49	99135;8	65421;0;0;57;
$GPXUP;3631;08:41:17;0;49	99149;8	6542;0;0;56;
$GPXUP;3631;08:41:18;0;49	99163;8	65418;0;0;58;
$GPXUP;3631;08:41:19;0;49	99177;8	65418;0;0;59;
$GPXUP;3631;08:41:20;0;49	9919;8	65425;0;0;56;
$GPXUP;3631;08:41:21;0;49	99202;8	65438;0;0;52;
$GPXUP;3631;08:41:22;0;49	99212;8	65451;0;0;51;
$GPXUP;3631;08:41:23;0;49	99222;8	65463;0;0;50;
$GPXUP;3631;08:41:24;0;49	99231;8	65476;0;0;49;
$GPXUP;3631;08:41:25;0;49	99242;8	65485;0;0;52;
$GPXUP;3631;08:41:26;0;49	99255;8	65488;0;0;55;
$GPXUP;3631;08:41:27;0;49	99268;8	6549;0;0;54;
$GPXUP;3631;08:41:28;0;49	99283;8	65492;0;0;56;
$GPXUP;3631;08:41:29;0;49	99297;8	65494;0;0;58;
$GPXUP;3631;08:41:30;0;49	9931;8	65497;0;0;54;
$GPXUP;3631;08:41:31;0;49	99322;8	65507;0;0;55;
$GPXUP;3631;08:41:32;0;49	99332;8	6552;0;0;54;
$GPXUP;3631;08:41:33;0;49	9934;8	65536;0;0;52;
$GPXUP;3631;08:41:34;0;49	99346;8	65555;0;0;52;
$GPXUP;3631;08:41:35;0;49	99351;8	65574;0;0;51;
$GPXUP;3631;08:41:36;0;49	99357;8	65591;0;0;49;
$GPXUP;3631;08:41:37;0;49	99367;8	65603;0;0;53;
$GPXUP;3631;08:41:38;0;49	99379;8	65614;0;0;52;
$GPXUP;3631;08:41:39;0;49	99392;8	65623;0;0;54;
$GPXUP;3631;08:41:40;0;49	99402;8	65635;0;0;54;
$GPXUP;3631;08:41:41;0;49	99413;8	65648;0;0;55;
$GPXUP;3631;08:41:42;0;49	99424;8	65659;0;0;55;
$GPXUP;3631;08:41:43;0;49	99437;8	6567;0;0;56;
$GPXUP;3631;08:41:44;0;49	99449;8	65679;0;0;56;
$GPXUP;3631;08:41:45;0;49	9946;8	65691;0;0;54;
$GPXUP;3631;08:41:46;0;49	99466;8	65708;0;0;51;
$GPXUP;3631;08:41:47;0;49	99473;8	65725;0;0;51;
$GPXUP;3631;08:41:48;0;49	99482;8	65738;0;0;52;
$GPXUP;3631;08:41:49;0;49	99494;8	65746;0;0;55;
$GPXUP;3631;08:41:50;0;49	99506;8	65754;0;0;52;
$GPXUP;3631;08:41:51;0;49	99517;8	65765;0;0;51;
$GPXUP;3631;08:41:52;0;49	99523;8	65782;0;0;51;
$GPXUP;3631;08:41:53;0;49	99524;8	65802;0;0;53;
$GPXUP;3631;08:41:54;0;49	99522;8	65822;0;0;51;
$GPXUP;3631;08:41:55;0;49	99522;8	65842;0;0;51;
$GPXUP;3631;08:41:56;0;49	99528;8	65858;0;0;54;
$GPXUP;3631;08:41:57;0;49	99539;8	65871;0;0;57;
$GPXUP;3631;08:41:58;0;49	99552;8	65882;0;0;57;
$GPXUP;3631;08:41:59;0;49	99564;8	65893;0;0;56;
$GPXUP;3631;08:42:00;0;49	99574;8	65907;0;0;50;
$GPXUP;3631;08:42:01;0;49	99582;8	65923;0;0;48;
$GPXUP;3631;08:42:02;0;49	9959;8	65936;0;0;46;
$GPXUP;3631;08:42:03;0;49	99598;8	65948;0;0;45;
$GPXUP;3631;08:42:04;0;49	99604;8	65964;0;0;49;
$GPXUP;3631;08:42:05;0;49	99608;8	65982;0;0;49;
$GPXUP;3631;08:42:06;0;49	99612;8	65999;0;0;51;
$GPXUP;3631;08:42:07;0;49	99621;8	66015;0;0;55;
$GPXUP;3631;08:42:08;0;49	99631;8	66029;0;0;54;
$GPXUP;3631;08:42:09;0;49	99641;8	66042;0;0;52;
$GPXUP;3631;08:42:10;0;49	99653;8	6605;0;0;52;
$GPXUP;3631;08:42:11;0;49	99666;8	66048;0;0;54;
$GPXUP;3631;08:42:12;0;49	9968;8	66042;0;0;55;
$GPXUP;3631;08:42:13;0;49	99693;8	66035;0;0;55;
$GPXUP;3631;08:42:14;0;49	99705;8	66024;0;0;57;
$GPXUP;3631;08:42:15;0;49	99718;8	66012;0;0;60;
$GPXUP;3631;08:42:16;0;49	99731;8	65999;0;0;60;
$GPXUP;3631;08:42:17;0;49	99744;8	65987;0;0;61;
$GPXUP;3631;08:42:18;0;49	99758;8	6598;0;0;58;
$GPXUP;3631;08:42:19;0;49	99772;8	6598;0;0;52;
$GPXUP;3631;08:42:20;0;49	99784;8	65986;0;0;50;
$GPXUP;3631;08:42:21;0;49	99796;8	65994;0;0;48;
$GPXUP;3631;08:42:22;0;49	99807;8	66004;0;0;49;
$GPXUP;3631;08:42:23;0;49	99818;8	66012;0;0;49;
$GPXUP;3631;08:42:24;0;49	9983;8	66018;0;0;48;
$GPXUP;3631;08:42:25;0;49	99843;8	66022;0;0;50;
$GPXUP;3631;08:42:26;0;49	99856;8	66028;0;0;46;
$GPXUP;3631;08:42:27;0;49	99864;8	66039;0;0;48;
$GPXUP;3631;08:42:28;0;49	99872;8	66052;0;0;47;
$GPXUP;3631;08:42:29;0;49	9988;8	66066;0;0;46;
$GPXUP;3631;08:42:30;0;49	99888;8	66078;0;0;46;
$GPXUP;3631;08:42:31;0;49	99897;8	6609;0;0;46;
$GPXUP;3631;08:42:32;0;49	99904;8	66103;0;0;46;
$GPXUP;3631;08:42:33;0;49	99912;8	66118;0;0;43;
$GPXUP;3631;08:42:34;0;49	9992;8	66127;0;0;43;
$GPXUP;3631;08:42:35;0;49	9993;8	66132;0;0;45;
$GPXUP;3631;08:42:36;0;49	99942;8	66132;0;0;49;
$GPXUP;3631;08:42:37;0;49	99953;8	6613;0;0;50;
$GPXUP;3631;08:42:38;0;49	99966;8	66131;0;0;48;
$GPXUP;3631;08:42:39;0;49	99976;8	66138;0;0;48;
$GPXUP;3631;08:42:40;0;49	99985;8	66152;0;0;48;
$GPXUP;3631;08:42:41;0;49	99991;8	66168;0;0;49;
$GPXUP;3631;08:42:42;0;49	99997;8	66185;0;0;50;
$GPXUP;3631;08:42:43;0;50	00003;8	66201;0;0;48;
$GPXUP;3631;08:42:44;0;50	00014;8	66213;0;0;49;
$GPXUP;3631;08:42:45;0;50	00025;8	66219;0;0;49;
$GPXUP;3631;08:42:46;0;50	00037;8	66222;0;0;48;
$GPXUP;3631;08:42:47;0;50	00049;8	66224;0;0;49;
$GPXUP;3631;08:42:48;0;50	00062;8	66227;0;0;50;
$GPXUP;3631;08:42:49;0;50	00074;8	66232;0;0;50;
$GPXUP;3631;08:42:50;0;50	00087;8	66235;0;0;52;
$GPXUP;3631;08:42:51;0;50	001;8	66237;0;0;52;
$GPXUP;3631;08:42:52;0;50	00113;8	6624;0;0;50;
$GPXUP;3631;08:42:53;0;50	00125;8	66245;0;0;50;
$GPXUP;3631;08:42:54;0;50	00135;8	66253;0;0;43;
$GPXUP;3631;08:42:55;0;50	00143;8	66265;0;0;44;
$GPXUP;3631;08:42:56;0;50	00152;8	66275;0;0;47;
$GPXUP;3631;08:42:57;0;50	00164;8	66278;0;0;50;
$GPXUP;3631;08:42:58;0;50	00176;8	66276;0;0;52;
$GPXUP;3631;08:42:59;0;50	00189;8	66273;0;0;52;
$GPXUP;3631;08:43:00;0;50	00201;8	66273;0;0;46;
$GPXUP;3631;08:43:01;0;50	00212;8	66278;0;0;43;
$GPXUP;3631;08:43:02;0;50	00221;8	66286;0;0;44;
$GPXUP;3631;08:43:03;0;50	00231;8	66294;0;0;45;
$GPXUP;3631;08:43:04;0;50	0024;8	66304;0;0;46;
$GPXUP;3631;08:43:05;0;50	00247;8	66317;0;0;47;
$GPXUP;3631;08:43:06;0;50	00256;8	6633;0;0;49;
$GPXUP;3631;08:43:07;0;50	00267;8	66337;0;0;52;
$GPXUP;3631;08:43:08;0;50	0028;8	66334;0;0;56;
$GPXUP;3631;08:43:09;0;50	00294;8	66326;0;0;57;
$GPXUP;3631;08:43:10;0;50	00308;8	66318;0;0;57;
$GPXUP;3631;08:43:11;0;50	00321;8	66309;0;0;53;
$GPXUP;3631;08:43:12;0;50	00333;8	66298;0;0;53;
$GPXUP;3631;08:43:13;0;50	00343;8	66284;0;0;58;
$GPXUP;3631;08:43:14;0;50	00353;8	66267;0;0;59;
$GPXUP;3631;08:43:15;0;50	00363;8	66251;0;0;59;
$GPXUP;3631;08:43:16;0;50	00375;8	66238;0;0;57;
$GPXUP;3631;08:43:17;0;50	00388;8	6623;0;0;51;
$GPXUP;3631;08:43:18;0;50	00401;8	66229;0;0;47;
$GPXUP;3631;08:43:19;0;50	00411;8	66234;0;0;43;
$GPXUP;3631;08:43:20;0;50	0042;8	66241;0;0;44;
$GPXUP;3631;08:43:21;0;50	00432;8	66248;0;0;47;
$GPXUP;3631;08:43:22;0;50	00442;8	6625;0;0;49;
$GPXUP;3631;08:43:23;0;50	00455;8	66247;0;0;52;
$GPXUP;3631;08:43:24;0;50	00468;8	66241;0;0;54;
$GPXUP;3631;08:43:25;0;50	0048;8	66234;0;0;55;
$GPXUP;3631;08:43:26;0;50	00494;8	66226;0;0;59;
$GPXUP;3631;08:43:27;0;50	00507;8	6622;0;0;56;
$GPXUP;3631;08:43:28;0;50	00522;8	66215;0;0;55;
$GPXUP;3631;08:43:29;0;50	00535;8	66212;0;0;52;
$GPXUP;3631;08:43:30;0;50	00548;8	66208;0;0;54;
$GPXUP;3631;08:43:31;0;50	00562;8	66202;0;0;55;
$GPXUP;3631;08:43:32;0;50	00575;8	66194;0;0;60;
$GPXUP;3631;08:43:33;0;50	00589;8	66183;0;0;60;
$GPXUP;3631;08:43:34;0;50	00603;8	66174;0;0;63;
$GPXUP;3631;08:43:35;0;50	00617;8	66172;0;0;56;
$GPXUP;3631;08:43:36;0;50	00631;8	66174;0;0;54;
$GPXUP;3631;08:43:37;0;50	00644;8	66178;0;0;54;
$GPXUP;3631;08:43:38;0;50	00658;8	66181;0;0;52;
$GPXUP;3631;08:43:39;0;50	0067;8	66184;0;0;53;
$GPXUP;3631;08:43:40;0;50	00684;8	66188;0;0;51;
$GPXUP;3631;08:43:41;0;50	00696;8	66194;0;0;53;
$GPXUP;3631;08:43:42;0;50	0071;8	662;0;0;55;
$GPXUP;3631;08:43:43;0;50	00723;8	66201;0;0;56;
$GPXUP;3631;08:43:44;0;50	00737;8	66199;0;0;53;
$GPXUP;3631;08:43:45;0;50	0075;8	66195;0;0;53;
$GPXUP;3631;08:43:46;0;50	00762;8	66194;0;0;52;
$GPXUP;3631;08:43:47;0;50	00774;8	66197;0;0;50;
$GPXUP;3631;08:43:48;0;50	00785;8	66206;0;0;50;
$GPXUP;3631;08:43:49;0;50	00796;8	66213;0;0;48;
$GPXUP;3631;08:43:50;0;50	00808;8	66218;0;0;48;
$GPXUP;3631;08:43:51;0;50	0082;8	66222;0;0;51;
$GPXUP;3631;08:43:52;0;50	00833;8	66225;0;0;51;
$GPXUP;3631;08:43:53;0;50	00846;8	66228;0;0;51;
$GPXUP;3631;08:43:54;0;50	00858;8	66233;0;0;50;
$GPXUP;3631;08:43:55;0;50	00868;8	66241;0;0;48;
$GPXUP;3631;08:43:56;0;50	00879;8	6625;0;0;49;
$GPXUP;3631;08:43:57;0;50	0089;8	6626;0;0;49;
$GPXUP;3631;08:43:58;0;50	00901;8	66269;0;0;51;
$GPXUP;3631;08:43:59;0;50	00912;8	6628;0;0;52;
$GPXUP;3631;08:44:00;0;50	00921;8	66293;0;0;53;
$GPXUP;3631;08:44:01;0;50	00932;8	66307;0;0;52;
$GPXUP;3631;08:44:02;0;50	00944;8	66316;0;0;53;
$GPXUP;3631;08:44:03;0;50	00957;8	66321;0;0;55;
$GPXUP;3631;08:44:04;0;50	00971;8	66322;0;0;57;
$GPXUP;3631;08:44:05;0;50	00985;8	66321;0;0;60;
$GPXUP;3631;08:44:06;0;50	01001;8	66319;0;0;62;
$GPXUP;3631;08:44:07;0;50	01015;8	66322;0;0;56;
$GPXUP;3631;08:44:08;0;50	01029;8	66329;0;0;55;
$GPXUP;3631;08:44:09;0;50	0104;8	66339;0;0;52;
$GPXUP;3631;08:44:10;0;50	0105;8	66353;0;0;50;
$GPXUP;3631;08:44:11;0;50	0106;8	66366;0;0;51;
$GPXUP;3631;08:44:12;0;50	01072;8	66371;0;0;51;
$GPXUP;3631;08:44:13;0;50	01085;8	66372;0;0;57;
$GPXUP;3631;08:44:14;0;50	011;8	6637;0;0;59;
$GPXUP;3631;08:44:15;0;50	01115;8	66369;0;0;58;
$GPXUP;3631;08:44:16;0;50	01129;8	66369;0;0;56;
$GPXUP;3631;08:44:17;0;50	01144;8	66364;0;0;62;
$GPXUP;3631;08:44:18;0;50	01159;8	66358;0;0;60;
$GPXUP;3631;08:44:19;0;50	01174;8	66356;0;0;59;
$GPXUP;3631;08:44:20;0;50	01187;8	66362;0;0;57;
$GPXUP;3631;08:44:21;0;50	01199;8	66376;0;0;57;
$GPXUP;3631;08:44:22;0;50	01209;8	6639;0;0;57;
$GPXUP;3631;08:44:23;0;50	0122;8	66405;0;0;55;
$GPXUP;3631;08:44:24;0;50	01233;8	66416;0;0;58;
$GPXUP;3631;08:44:25;0;50	01247;8	66421;0;0;59;
$GPXUP;3631;08:44:26;0;50	01261;8	66421;0;0;60;
$GPXUP;3631;08:44:27;0;50	01275;8	6642;0;0;58;
$GPXUP;3631;08:44:28;0;50	01289;8	66421;0;0;56;
$GPXUP;3631;08:44:29;0;50	01302;8	66427;0;0;54;
$GPXUP;3631;08:44:30;0;50	01315;8	66436;0;0;54;
$GPXUP;3631;08:44:31;0;50	01328;8	66444;0;0;53;
$GPXUP;3631;08:44:32;0;50	01341;8	66449;0;0;56;
$GPXUP;3631;08:44:33;0;50	01355;8	66452;0;0;56;
$GPXUP;3631;08:44:34;0;50	01369;8	66451;0;0;56;
$GPXUP;3631;08:44:35;0;50	01383;8	6645;0;0;57;
$GPXUP;3631;08:44:36;0;50	01397;8	66448;0;0;57;
$GPXUP;3631;08:44:37;0;50	01412;8	66449;0;0;58;
$GPXUP;3631;08:44:38;0;50	01426;8	66451;0;0;54;
$GPXUP;3631;08:44:39;0;50	01439;8	66454;0;0;51;
$GPXUP;3631;08:44:40;0;50	01452;8	66457;0;0;52;
$GPXUP;3631;08:44:41;0;50	01465;8	66454;0;0;56;
$GPXUP;3631;08:44:42;0;50	01478;8	66449;0;0;55;
$GPXUP;3631;08:44:43;0;50	01492;8	66442;0;0;57;
$GPXUP;3631;08:44:44;0;50	01505;8	66435;0;0;59;
$GPXUP;3631;08:44:45;0;50	01519;8	66431;0;0;58;
$GPXUP;3631;08:44:46;0;50	01533;8	66425;0;0;57;
$GPXUP;3631;08:44:47;0;50	01548;8	66423;0;0;53;
$GPXUP;3631;08:44:48;0;50	0156;8	66427;0;0;51;
$GPXUP;3631;08:44:49;0;50	01572;8	66435;0;0;51;
$GPXUP;3631;08:44:50;0;50	01583;8	66442;0;0;50;
$GPXUP;3631;08:44:51;0;50	01596;8	66447;0;0;52;
$GPXUP;3631;08:44:52;0;50	01608;8	66453;0;0;50;
$GPXUP;3631;08:44:53;0;50	0162;8	66455;0;0;51;
$GPXUP;3631;08:44:54;0;50	01633;8	66451;0;0;56;
$GPXUP;3631;08:44:55;0;50	01646;8	66442;0;0;58;
$GPXUP;3631;08:44:56;0;50	01659;8	66432;0;0;59;
$GPXUP;3631;08:44:57;0;50	01673;8	66427;0;0;56;
$GPXUP;3631;08:44:58;0;50	01687;8	66422;0;0;58;
$GPXUP;3631;08:44:59;0;50	01701;8	66414;0;0;59;
$GPXUP;3631;08:45:00;0;50	01715;8	66408;0;0;59;
$GPXUP;3631;08:45:01;0;50	01728;8	66408;0;0;52;
$GPXUP;3631;08:45:02;0;50	01741;8	66414;0;0;52;
$GPXUP;3631;08:45:03;0;50	01753;8	66421;0;0;51;
$GPXUP;3631;08:45:04;0;50	01765;8	66428;0;0;52;
$GPXUP;3631;08:45:05;0;50	01777;8	66437;0;0;48;
$GPXUP;3631;08:45:06;0;50	01786;8	66448;0;0;48;
$GPXUP;3631;08:45:07;0;50	01797;8	6646;0;0;54;
$GPXUP;3631;08:45:08;0;50	0181;8	66466;0;0;56;
$GPXUP;3631;08:45:09;0;50	01824;8	66466;0;0;56;
$GPXUP;3631;08:45:10;0;50	01838;8	66463;0;0;55;
$GPXUP;3631;08:45:11;0;50	01851;8	66459;0;0;54;
$GPXUP;3631;08:45:12;0;50	01864;8	66451;0;0;56;
$GPXUP;3631;08:45:13;0;50	01877;8	66444;0;0;55;
$GPXUP;3631;08:45:14;0;50	0189;8	6644;0;0;56;
$GPXUP;3631;08:45:15;0;50	01904;8	66437;0;0;55;
$GPXUP;3631;08:45:16;0;50	01917;8	66434;0;0;55;
$GPXUP;3631;08:45:17;0;50	01931;8	66433;0;0;56;
$GPXUP;3631;08:45:18;0;50	01944;8	66432;0;0;55;
$GPXUP;3631;08:45:19;0;50	01958;8	66429;0;0;56;
$GPXUP;3631;08:45:20;0;50	01971;8	66422;0;0;56;
$GPXUP;3631;08:45:21;0;50	01983;8	66411;0;0;58;
$GPXUP;3631;08:45:22;0;50	01995;8	66395;0;0;63;
$GPXUP;3631;08:45:23;0;50	02006;8	66377;0;0;65;
$GPXUP;3631;08:45:24;0;50	02017;8	66357;0;0;68;
$GPXUP;3631;08:45:25;0;50	02026;8	66334;0;0;68;
$GPXUP;3631;08:45:26;0;50	02036;8	66311;0;0;70;
$GPXUP;3631;08:45:27;0;50	02045;8	66288;0;0;72;
$GPXUP;3631;08:45:28;0;50	02053;8	66262;0;0;72;
$GPXUP;3631;08:45:29;0;50	02063;8	6624;0;0;69;
$GPXUP;3631;08:45:30;0;50	02074;8	66221;0;0;66;
$GPXUP;3631;08:45:31;0;50	02086;8	66204;0;0;65;
$GPXUP;3631;08:45:32;0;50	02099;8	66188;0;0;63;
$GPXUP;3631;08:45:33;0;50	02112;8	66176;0;0;61;
$GPXUP;3631;08:45:34;0;50	02125;8	66165;0;0;61;
$GPXUP;3631;08:45:35;0;50	02139;8	6616;0;0;56;
$GPXUP;3631;08:45:36;0;50	02153;8	66158;0;0;56;
$GPXUP;3631;08:45:37;0;50	02167;8	66157;0;0;56;
$GPXUP;3631;08:45:38;0;50	02181;8	6616;0;0;53;
$GPXUP;3631;08:45:39;0;50	02194;8	66167;0;0;53;
$GPXUP;3631;08:45:40;0;50	02206;8	66176;0;0;50;
$GPXUP;3631;08:45:41;0;50	02217;8	66187;0;0;50;
$GPXUP;3631;08:45:42;0;50	02226;8	66201;0;0;49;
$GPXUP;3631;08:45:43;0;50	02235;8	66213;0;0;53;
$GPXUP;3631;08:45:44;0;50	02248;8	66222;0;0;54;
$GPXUP;3631;08:45:45;0;50	0226;8	66229;0;0;54;
$GPXUP;3631;08:45:46;0;50	02274;8	66234;0;0;55;
$GPXUP;3631;08:45:47;0;50	02288;8	66238;0;0;53;
$GPXUP;3631;08:45:48;0;50	023;8	66243;0;0;51;
$GPXUP;3631;08:45:49;0;50	02313;8	66248;0;0;50;
$GPXUP;3631;08:45:50;0;50	02326;8	66249;0;0;56;
$GPXUP;3631;08:45:51;0;50	0234;8	66245;0;0;57;
$GPXUP;3631;08:45:52;0;50	02354;8	6624;0;0;56;
$GPXUP;3631;08:45:53;0;50	02368;8	66238;0;0;53;
$GPXUP;3631;08:45:54;0;50	0238;8	66242;0;0;51;
$GPXUP;3631;08:45:55;0;50	02392;8	66248;0;0;47;
$GPXUP;3631;08:45:56;0;50	02403;8	66259;0;0;48;
$GPXUP;3631;08:45:57;0;50	02413;8	6627;0;0;49;
$GPXUP;3631;08:45:58;0;50	02423;8	6628;0;0;51;
$GPXUP;3631;08:45:59;0;50	02434;8	66289;0;0;54;
$GPXUP;3631;08:46:00;0;50	02448;8	66292;0;0;54;
$GPXUP;3631;08:46:01;0;50	02461;8	6629;0;0;55;
$GPXUP;3631;08:46:02;0;50	02475;8	66284;0;0;56;
$GPXUP;3631;08:46:03;0;50	02487;8	66275;0;0;58;
$GPXUP;3631;08:46:04;0;50	025;8	66264;0;0;58;
$GPXUP;3631;08:46:05;0;50	02513;8	66255;0;0;56;
$GPXUP;3631;08:46:06;0;50	02525;8	66246;0;0;56;
$GPXUP;3631;08:46:07;0;50	02539;8	6624;0;0;58;
$GPXUP;3631;08:46:08;0;50	02553;8	66242;0;0;54;
$GPXUP;3631;08:46:09;0;50	02565;8	6625;0;0;51;
$GPXUP;3631;08:46:10;0;50	02577;8	66254;0;0;55;
$GPXUP;3631;08:46:11;0;50	02591;8	66252;0;0;57;
$GPXUP;3631;08:46:12;0;50	02604;8	66243;0;0;61;
$GPXUP;3631;08:46:13;0;50	02618;8	66231;0;0;61;
$GPXUP;3631;08:46:14;0;50	0263;8	66217;0;0;62;
$GPXUP;3631;08:46:15;0;50	02644;8	66206;0;0;60;
$GPXUP;3631;08:46:16;0;50	02658;8	66199;0;0;55;
$GPXUP;3631;08:46:17;0;50	02672;8	66195;0;0;55;
$GPXUP;3631;08:46:18;0;50	02685;8	66189;0;0;55;
$GPXUP;3631;08:46:19;0;50	02698;8	66182;0;0;59;
$GPXUP;3631;08:46:20;0;50	02711;8	66171;0;0;62;
$GPXUP;3631;08:46:21;0;50	02724;8	66156;0;0;65;
$GPXUP;3631;08:46:22;0;50	02736;8	66137;0;0;68;
$GPXUP;3631;08:46:23;0;50	02744;8	66112;0;0;75;
$GPXUP;3631;08:46:24;0;50	02754;8	66087;0;0;73;
$GPXUP;3631;08:46:25;0;50	02765;8	66065;0;0;70;
$GPXUP;3631;08:46:26;0;50	02778;8	66047;0;0;68;
$GPXUP;3631;08:46:27;0;50	02792;8	66032;0;0;69;
$GPXUP;3631;08:46:28;0;50	02808;8	66019;0;0;67;
$GPXUP;3631;08:46:29;0;50	02823;8	66008;0;0;66;
$GPXUP;3631;08:46:30;0;50	02837;8	65993;0;0;67;
$GPXUP;3631;08:46:31;0;50	0285;8	65975;0;0;70;
$GPXUP;3631;08:46:32;0;50	02862;8	65958;0;0;68;
$GPXUP;3631;08:46:33;0;50	02878;8	65945;0;0;66;
$GPXUP;3631;08:46:34;0;50	02892;8	65935;0;0;64;
$GPXUP;3631;08:46:35;0;50	02907;8	65926;0;0;61;
$GPXUP;3631;08:46:36;0;50	02922;8	65922;0;0;61;
$GPXUP;3631;08:46:37;0;50	02937;8	65922;0;0;58;
$GPXUP;3631;08:46:38;0;50	02952;8	65924;0;0;56;
$GPXUP;3631;08:46:39;0;50	02966;8	65923;0;0;57;
$GPXUP;3631;08:46:40;0;50	0298;8	65919;0;0;58;
$GPXUP;3631;08:46:41;0;50	02994;8	65916;0;0;56;
$GPXUP;3631;08:46:42;0;50	03008;8	65919;0;0;53;
$GPXUP;3631;08:46:43;0;50	03021;8	65924;0;0;52;
$GPXUP;3631;08:46:44;0;50	03034;8	65928;0;0;52;
$GPXUP;3631;08:46:45;0;50	03047;8	65926;0;0;58;
$GPXUP;3631;08:46:46;0;50	0306;8	65917;0;0;61;
$GPXUP;3631;08:46:47;0;50	03073;8	65906;0;0;61;
$GPXUP;3631;08:46:48;0;50	03087;8	65894;0;0;60;
$GPXUP;3631;08:46:49;0;50	031;8	65885;0;0;56;
$GPXUP;3631;08:46:50;0;50	03114;8	65883;0;0;54;
$GPXUP;3631;08:46:51;0;50	03127;8	65886;0;0;54;
$GPXUP;3631;08:46:52;0;50	03139;8	65893;0;0;50;
$GPXUP;3631;08:46:53;0;50	0315;8	65903;0;0;50;
$GPXUP;3631;08:46:54;0;50	0316;8	65915;0;0;51;
$GPXUP;3631;08:46:55;0;50	0317;8	65927;0;0;52;
$GPXUP;3631;08:46:56;0;50	03182;8	65933;0;0;52;
$GPXUP;3631;08:46:57;0;50	03195;8	65932;0;0;53;
$GPXUP;3631;08:46:58;0;50	03209;8	65929;0;0;53;
$GPXUP;3631;08:46:59;0;50	03221;8	65923;0;0;55;
$GPXUP;3631;08:47:00;0;50	03234;8	65914;0;0;57;
$GPXUP;3631;08:47:01;0;50	03247;8	65904;0;0;55;
$GPXUP;3631;08:47:02;0;50	03259;8	6589;0;0;61;
$GPXUP;3631;08:47:03;0;50	03271;8	65876;0;0;62;
$GPXUP;3631;08:47:04;0;50	03285;8	65864;0;0;60;
$GPXUP;3631;08:47:05;0;50	03299;8	65864;0;0;58;
$GPXUP;3631;08:47:06;0;50	03313;8	65868;0;0;56;
$GPXUP;3631;08:47:07;0;50	03326;8	65876;0;0;55;
$GPXUP;3631;08:47:08;0;50	03338;8	65888;0;0;56;
$GPXUP;3631;08:47:09;0;50	03349;8	659;0;0;54;
$GPXUP;3631;08:47:10;0;50	0336;8	65913;0;0;54;
$GPXUP;3631;08:47:11;0;50	03372;8	65922;0;0;54;
$GPXUP;3631;08:47:12;0;50	03386;8	65926;0;0;52;
$GPXUP;3631;08:47:13;0;50	03398;8	65926;0;0;52;
$GPXUP;3631;08:47:14;0;50	03411;8	65924;0;0;54;
$GPXUP;3631;08:47:15;0;50	03424;8	65921;0;0;56;
$GPXUP;3631;08:47:16;0;50	03437;8	65918;0;0;55;
$GPXUP;3631;08:47:17;0;50	03451;8	65917;0;0;57;
$GPXUP;3631;08:47:18;0;50	03465;8	65916;0;0;56;
$GPXUP;3631;08:47:19;0;50	03479;8	65915;0;0;57;
$GPXUP;3631;08:47:20;0;50	03494;8	65916;0;0;58;
$GPXUP;3631;08:47:21;0;50	03508;8	65918;0;0;57;
$GPXUP;3631;08:47:22;0;50	03522;8	65922;0;0;56;
$GPXUP;3631;08:47:23;0;50	03536;8	65924;0;0;54;
$GPXUP;3631;08:47:24;0;50	0355;8	65922;0;0;54;
$GPXUP;3631;08:47:25;0;50	03563;8	6592;0;0;54;
$GPXUP;3631;08:47:26;0;50	03577;8	65921;0;0;55;
$GPXUP;3631;08:47:27;0;50	0359;8	65922;0;0;54;
$GPXUP;3631;08:47:28;0;50	03603;8	65923;0;0;53;
$GPXUP;3631;08:47:29;0;50	03617;8	65924;0;0;53;
$GPXUP;3631;08:47:30;0;50	0363;8	65928;0;0;49;
$GPXUP;3631;08:47:31;0;50	03641;8	65933;0;0;49;
$GPXUP;3631;08:47:32;0;50	03652;8	65942;0;0;51;
$GPXUP;3631;08:47:33;0;50	03664;8	6595;0;0;53;
$GPXUP;3631;08:47:34;0;50	03677;8	65955;0;0;53;
$GPXUP;3631;08:47:35;0;50	0369;8	6596;0;0;51;
$GPXUP;3631;08:47:36;0;50	03702;8	65966;0;0;48;
$GPXUP;3631;08:47:37;0;50	03713;8	65973;0;0;51;
$GPXUP;3631;08:47:38;0;50	03726;8	65977;0;0;53;
$GPXUP;3631;08:47:39;0;50	03739;8	65977;0;0;52;
$GPXUP;3631;08:47:40;0;50	03752;8	65978;0;0;51;
$GPXUP;3631;08:47:41;0;50	03764;8	65983;0;0;52;
$GPXUP;3631;08:47:42;0;50	03776;8	6599;0;0;51;
$GPXUP;3631;08:47:43;0;50	03787;8	66;0;0;51;
$GPXUP;3631;08:47:44;0;50	03796;8	66012;0;0;51;
$GPXUP;3631;08:47:45;0;50	03807;8	66023;0;0;51;
$GPXUP;3631;08:47:46;0;50	03817;8	66036;0;0;51;
$GPXUP;3631;08:47:47;0;50	03825;8	6605;0;0;52;
$GPXUP;3631;08:47:48;0;50	03834;8	66066;0;0;52;
$GPXUP;3631;08:47:49;0;50	03844;8	6608;0;0;54;
$GPXUP;3631;08:47:50;0;50	03855;8	66088;0;0;51;
$GPXUP;3631;08:47:51;0;50	03868;8	6609;0;0;53;
$GPXUP;3631;08:47:52;0;50	03882;8	66088;0;0;54;
$GPXUP;3631;08:47:53;0;50	03895;8	66086;0;0;52;
$GPXUP;3631;08:47:54;0;50	03909;8	66086;0;0;55;
$GPXUP;3631;08:47:55;0;50	03922;8	66088;0;0;49;
$GPXUP;3631;08:47:56;0;50	03934;8	6609;0;0;50;
$GPXUP;3631;08:47:57;0;50	03946;8	66088;0;0;50;
$GPXUP;3631;08:47:58;0;50	03959;8	66087;0;0;50;
$GPXUP;3631;08:47:59;0;50	03971;8	66088;0;0;48;
$GPXUP;3631;08:48:00;0;50	03982;8	66092;0;0;47;
$GPXUP;3631;08:48:01;0;50	03993;8	66096;0;0;47;
$GPXUP;3631;08:48:02;0;50	04005;8	66099;0;0;48;
$GPXUP;3631;08:48:03;0;50	04016;8	66102;0;0;48;
$GPXUP;3631;08:48:04;0;50	04029;8	66104;0;0;48;
$GPXUP;3631;08:48:05;0;50	04041;8	66105;0;0;51;
$GPXUP;3631;08:48:06;0;50	04054;8	66099;0;0;56;
$GPXUP;3631;08:48:07;0;50	04066;8	66086;0;0;61;
$GPXUP;3631;08:48:08;0;50	04077;8	66068;0;0;61;
$GPXUP;3631;08:48:09;0;50	04087;8	6605;0;0;62;
$GPXUP;3631;08:48:10;0;50	04098;8	66031;0;0;61;
$GPXUP;3631;08:48:11;0;50	04108;8	66015;0;0;59;
$GPXUP;3631;08:48:12;0;50	04118;8	65998;0;0;61;
$GPXUP;3631;08:48:13;0;50	04127;8	65979;0;0;65;
$GPXUP;3631;08:48:14;0;50	04137;8	65959;0;0;63;
$GPXUP;3631;08:48:15;0;50	04148;8	65941;0;0;62;
$GPXUP;3631;08:48:16;0;50	0416;8	65926;0;0;61;
$GPXUP;3631;08:48:17;0;50	04172;8	65912;0;0;61;
$GPXUP;3631;08:48:18;0;50	04185;8	65899;0;0;60;
$GPXUP;3631;08:48:19;0;50	04198;8	65888;0;0;60;
$GPXUP;3631;08:48:20;0;50	04211;8	65878;0;0;60;
$GPXUP;3631;08:48:21;0;50	04225;8	65868;0;0;59;
$GPXUP;3631;08:48:22;0;50	04238;8	65861;0;0;58;
$GPXUP;3631;08:48:23;0;50	04252;8	65854;0;0;59;
$GPXUP;3631;08:48:24;0;50	04266;8	65846;0;0;58;
$GPXUP;3631;08:48:25;0;50	04279;8	65835;0;0;60;
$GPXUP;3631;08:48:26;0;50	04291;8	65821;0;0;62;
$GPXUP;3631;08:48:27;0;50	04305;8	65808;0;0;63;
$GPXUP;3631;08:48:28;0;50	0432;8	658;0;0;57;
$GPXUP;3631;08:48:29;0;50	04333;8	65795;0;0;55;
$GPXUP;3631;08:48:30;0;50	04346;8	65793;0;0;55;
$GPXUP;3631;08:48:31;0;50	0436;8	65788;0;0;59;
$GPXUP;3631;08:48:32;0;50	04374;8	65779;0;0;60;
$GPXUP;3631;08:48:33;0;50	04388;8	65772;0;0;60;
$GPXUP;3631;08:48:34;0;50	04403;8	65768;0;0;59;
$GPXUP;3631;08:48:35;0;50	04418;8	65769;0;0;54;
$GPXUP;3631;08:48:36;0;50	04431;8	65773;0;0;52;
$GPXUP;3631;08:48:37;0;50	04445;8	65775;0;0;55;
$GPXUP;3631;08:48:38;0;50	04458;8	65776;0;0;54;
$GPXUP;3631;08:48:39;0;50	0447;8	65782;0;0;51;
$GPXUP;3631;08:48:40;0;50	04482;8	65793;0;0;55;
$GPXUP;3631;08:48:41;0;50	04491;8	65808;0;0;54;
$GPXUP;3631;08:48:42;0;50	04499;8	65825;0;0;55;
$GPXUP;3631;08:48:43;0;50	04508;8	65842;0;0;55;
$GPXUP;3631;08:48:44;0;50	04515;8	6586;0;0;55;
$GPXUP;3631;08:48:45;0;50	04521;8	65879;0;0;55;
$GPXUP;3631;08:48:46;0;50	04524;8	659;0;0;55;
$GPXUP;3631;08:48:47;0;50	04531;8	65918;0;0;53;
$GPXUP;3631;08:48:48;0;50	0454;8	65932;0;0;53;
$GPXUP;3631;08:48:49;0;50	04551;8	65942;0;0;51;
$GPXUP;3631;08:48:50;0;50	04565;8	65948;0;0;53;
$GPXUP;3631;08:48:51;0;50	04577;8	6595;0;0;49;
$GPXUP;3631;08:48:52;0;50	0459;8	65948;0;0;51;
$GPXUP;3631;08:48:53;0;50	04602;8	65944;0;0;52;
$GPXUP;3631;08:48:54;0;50	04615;8	6594;0;0;54;
$GPXUP;3631;08:48:55;0;50	04629;8	65935;0;0;55;
$GPXUP;3631;08:48:56;0;50	04642;8	6593;0;0;57;
$GPXUP;3631;08:48:57;0;50	04656;8	65928;0;0;57;
$GPXUP;3631;08:48:58;0;50	0467;8	65933;0;0;54;
$GPXUP;3631;08:48:59;0;50	04682;8	65942;0;0;53;
$GPXUP;3631;08:49:00;0;50	04693;8	65954;0;0;53;
$GPXUP;3631;08:49:01;0;50	04703;8	65968;0;0;53;
$GPXUP;3631;08:49:02;0;50	04713;8	65982;0;0;52;
$GPXUP;3631;08:49:03;0;50	04724;8	65992;0;0;51;
$GPXUP;3631;08:49:04;0;50	04736;8	65996;0;0;50;
$GPXUP;3631;08:49:05;0;50	04748;8	65997;0;0;49;
$GPXUP;3631;08:49:06;0;50	0476;8	65998;0;0;48;
$GPXUP;3631;08:49:07;0;50	04773;8	65999;0;0;50;
$GPXUP;3631;08:49:08;0;50	04785;8	65999;0;0;51;
$GPXUP;3631;08:49:09;0;50	04798;8	65999;0;0;52;
$GPXUP;3631;08:49:10;0;50	0481;8	66004;0;0;49;
$GPXUP;3631;08:49:11;0;50	04821;8	66011;0;0;50;
$GPXUP;3631;08:49:12;0;50	04832;8	6602;0;0;50;
$GPXUP;3631;08:49:13;0;50	04843;8	6603;0;0;51;
$GPXUP;3631;08:49:14;0;50	04851;8	66045;0;0;54;
$GPXUP;3631;08:49:15;0;50	04859;8	66062;0;0;51;
$GPXUP;3631;08:49:16;0;50	04866;8	66078;0;0;50;
$GPXUP;3631;08:49:17;0;50	04875;8	66091;0;0;48;
$GPXUP;3631;08:49:18;0;50	04885;8	66104;0;0;48;
$GPXUP;3631;08:49:19;0;50	04894;8	66115;0;0;48;
$GPXUP;3631;08:49:20;0;50	04904;8	66125;0;0;47;
$GPXUP;3631;08:49:21;0;50	04914;8	66136;0;0;46;
$GPXUP;3631;08:49:22;0;50	04924;8	66144;0;0;46;
$GPXUP;3631;08:49:23;0;50	04933;8	66154;0;0;46;
$GPXUP;3631;08:49:24;0;50	04942;8	66166;0;0;47;
$GPXUP;3631;08:49:25;0;50	04952;8	66178;0;0;48;
$GPXUP;3631;08:49:26;0;50	04963;8	66185;0;0;47;
$GPXUP;3631;08:49:27;0;50	04974;8	66192;0;0;46;
$GPXUP;3631;08:49:28;0;50	04983;8	66202;0;0;47;
$GPXUP;3631;08:49:29;0;50	04994;8	66212;0;0;47;
$GPXUP;3631;08:49:30;0;50	05006;8	66215;0;0;49;
$GPXUP;3631;08:49:31;0;50	05018;8	66213;0;0;49;
$GPXUP;3631;08:49:32;0;50	05031;8	66209;0;0;51;
$GPXUP;3631;08:49:33;0;50	05043;8	66203;0;0;50;
$GPXUP;3631;08:49:34;0;50	05055;8	66199;0;0;51;
$GPXUP;3631;08:49:35;0;50	05068;8	662;0;0;49;
$GPXUP;3631;08:49:36;0;50	0508;8	66205;0;0;49;
$GPXUP;3631;08:49:37;0;50	05091;8	6621;0;0;48;
$GPXUP;3631;08:49:38;0;50	05103;8	66215;0;0;48;
$GPXUP;3631;08:49:39;0;50	05114;8	6622;0;0;47;
$GPXUP;3631;08:49:40;0;50	05125;8	66228;0;0;48;
$GPXUP;3631;08:49:41;0;50	05138;8	66232;0;0;50;
$GPXUP;3631;08:49:42;0;50	0515;8	6623;0;0;51;
$GPXUP;3631;08:49:43;0;50	05162;8	66225;0;0;51;
$GPXUP;3631;08:49:44;0;50	05174;8	66219;0;0;51;
$GPXUP;3631;08:49:45;0;50	05187;8	66217;0;0;51;
$GPXUP;3631;08:49:46;0;50	052;8	66218;0;0;49;
$GPXUP;3631;08:49:47;0;50	05212;8	66222;0;0;49;
$GPXUP;3631;08:49:48;0;50	05224;8	66229;0;0;50;
$GPXUP;3631;08:49:49;0;50	05236;8	66236;0;0;56;
$GPXUP;3631;08:49:50;0;50	0525;8	66242;0;0;56;
$GPXUP;3631;08:49:51;0;50	05264;8	66244;0;0;55;
$GPXUP;3631;08:49:52;0;50	05278;8	66245;0;0;52;
$GPXUP;3631;08:49:53;0;50	05292;8	66245;0;0;51;
$GPXUP;3631;08:49:54;0;50	05304;8	66243;0;0;49;
$GPXUP;3631;08:49:55;0;50	05316;8	66242;0;0;52;
$GPXUP;3631;08:49:56;0;50	05329;8	6624;0;0;51;
$GPXUP;3631;08:49:57;0;50	05342;8	66239;0;0;53;
$GPXUP;3631;08:49:58;0;50	05355;8	6624;0;0;56;
$GPXUP;3631;08:49:59;0;50	05368;8	66245;0;0;54;
$GPXUP;3631;08:50:00;0;50	05382;8	66248;0;0;54;
$GPXUP;3631;08:50:01;0;50	05394;8	66251;0;0;50;
$GPXUP;3631;08:50:02;0;50	05406;8	66255;0;0;48;
$GPXUP;3631;08:50:03;0;50	05419;8	66255;0;0;53;
$GPXUP;3631;08:50:04;0;50	05432;8	66251;0;0;57;
$GPXUP;3631;08:50:05;0;50	05446;8	66244;0;0;57;
$GPXUP;3631;08:50:06;0;50	0546;8	66237;0;0;58;
$GPXUP;3631;08:50:07;0;50	05474;8	66229;0;0;60;
$GPXUP;3631;08:50:08;0;50	05488;8	66223;0;0;62;
$GPXUP;3631;08:50:09;0;50	05503;8	66224;0;0;55;
$GPXUP;3631;08:50:10;0;50	05516;8	66233;0;0;54;
$GPXUP;3631;08:50:11;0;50	05527;8	66244;0;0;52;
$GPXUP;3631;08:50:12;0;50	05538;8	66255;0;0;55;
$GPXUP;3631;08:50:13;0;50	0555;8	66266;0;0;53;
$GPXUP;3631;08:50:14;0;50	05563;8	66274;0;0;54;
$GPXUP;3631;08:50:15;0;50	05576;8	66277;0;0;54;
$GPXUP;3631;08:50:16;0;50	05589;8	66278;0;0;52;
$GPXUP;3631;08:50:17;0;50	05602;8	66277;0;0;50;
$GPXUP;3631;08:50:18;0;50	05614;8	66274;0;0;52;
$GPXUP;3631;08:50:19;0;50	05627;8	66269;0;0;57;
$GPXUP;3631;08:50:20;0;50	05641;8	66266;0;0;54;
$GPXUP;3631;08:50:21;0;50	05654;8	6627;0;0;55;
$GPXUP;3631;08:50:22;0;50	05667;8	66277;0;0;54;
$GPXUP;3631;08:50:23;0;50	0568;8	66283;0;0;52;
$GPXUP;3631;08:50:24;0;50	05692;8	66288;0;0;54;
$GPXUP;3631;08:50:25;0;50	05706;8	66295;0;0;52;
$GPXUP;3631;08:50:26;0;50	05717;8	66303;0;0;50;
$GPXUP;3631;08:50:27;0;50	05728;8	6631;0;0;51;
$GPXUP;3631;08:50:28;0;50	0574;8	66315;0;0;49;
$GPXUP;3631;08:50:29;0;50	05753;8	66315;0;0;51;
$GPXUP;3631;08:50:30;0;50	05766;8	6631;0;0;55;
$GPXUP;3631;08:50:31;0;50	0578;8	66302;0;0;54;
$GPXUP;3631;08:50:32;0;50	05792;8	66294;0;0;55;
$GPXUP;3631;08:50:33;0;50	05806;8	66288;0;0;56;
$GPXUP;3631;08:50:34;0;50	0582;8	66284;0;0;59;
$GPXUP;3631;08:50:35;0;50	05834;8	66278;0;0;58;
$GPXUP;3631;08:50:36;0;50	05848;8	66272;0;0;60;
$GPXUP;3631;08:50:37;0;50	05862;8	66267;0;0;59;
$GPXUP;3631;08:50:38;0;50	05876;8	66268;0;0;56;
$GPXUP;3631;08:50:39;0;50	05888;8	6628;0;0;56;
$GPXUP;3631;08:50:40;0;50	05898;8	66294;0;0;55;
$GPXUP;3631;08:50:41;0;50	05911;8	66302;0;0;59;
$GPXUP;3631;08:50:42;0;50	05926;8	66301;0;0;64;
$GPXUP;3631;08:50:43;0;50	05942;8	66295;0;0;67;
$GPXUP;3631;08:50:44;0;50	05959;8	66289;0;0;69;
$GPXUP;3631;08:50:45;0;50	05975;8	66289;0;0;60;
$GPXUP;3631;08:50:46;0;50	05989;8	66295;0;0;57;
$GPXUP;3631;08:50:47;0;50	06003;8	66302;0;0;58;
$GPXUP;3631;08:50:48;0;50	06017;8	66307;0;0;56;
$GPXUP;3631;08:50:49;0;50	0603;8	66309;0;0;58;
$GPXUP;3631;08:50:50;0;50	06044;8	66308;0;0;58;
$GPXUP;3631;08:50:51;0;50	06059;8	66304;0;0;57;
$GPXUP;3631;08:50:52;0;50	06073;8	66303;0;0;56;
$GPXUP;3631;08:50:53;0;50	06086;8	66303;0;0;53;
$GPXUP;3631;08:50:54;0;50	061;8	66302;0;0;54;
$GPXUP;3631;08:50:55;0;50	06114;8	66305;0;0;54;
$GPXUP;3631;08:50:56;0;50	06126;8	66313;0;0;52;
$GPXUP;3631;08:50:57;0;50	06138;8	66324;0;0;52;
$GPXUP;3631;08:50:58;0;50	06148;8	66333;0;0;50;
$GPXUP;3631;08:50:59;0;50	06158;8	66342;0;0;47;
$GPXUP;3631;08:51:00;0;50	0617;8	66348;0;0;48;
$GPXUP;3631;08:51:01;0;50	06181;8	6635;0;0;49;
$GPXUP;3631;08:51:02;0;50	06194;8	66353;0;0;52;
$GPXUP;3631;08:51:03;0;50	06204;8	66362;0;0;48;
$GPXUP;3631;08:51:04;0;50	06212;8	66376;0;0;48;
$GPXUP;3631;08:51:05;0;50	06221;8	66388;0;0;45;
$GPXUP;3631;08:51:06;0;50	06231;8	66396;0;0;45;
$GPXUP;3631;08:51:07;0;50	06242;8	66399;0;0;45;
$GPXUP;3631;08:51:08;0;50	06254;8	66401;0;0;43;
$GPXUP;3631;08:51:09;0;50	06265;8	664;0;0;47;
$GPXUP;3631;08:51:10;0;50	06276;8	66392;0;0;53;
$GPXUP;3631;08:51:11;0;50	06289;8	66383;0;0;54;
$GPXUP;3631;08:51:12;0;50	06301;8	66372;0;0;57;
$GPXUP;3631;08:51:13;0;50	06314;8	66362;0;0;57;
$GPXUP;3631;08:51:14;0;50	06328;8	66355;0;0;56;
$GPXUP;3631;08:51:15;0;50	06342;8	66348;0;0;57;
$GPXUP;3631;08:51:16;0;50	06355;8	66339;0;0;58;
$GPXUP;3631;08:51:17;0;50	06369;8	66331;0;0;59;
$GPXUP;3631;08:51:18;0;50	06383;8	66325;0;0;56;
$GPXUP;3631;08:51:19;0;50	06396;8	66319;0;0;55;
$GPXUP;3631;08:51:20;0;50	06409;8	66311;0;0;56;
$GPXUP;3631;08:51:21;0;50	06421;8	663;0;0;57;
$GPXUP;3631;08:51:22;0;50	06434;8	66293;0;0;57;
$GPXUP;3631;08:51:23;0;50	06449;8	6629;0;0;57;
$GPXUP;3631;08:51:24;0;50	06463;8	66286;0;0;58;
$GPXUP;3631;08:51:25;0;50	06477;8	66276;0;0;63;
$GPXUP;3631;08:51:26;0;50	06489;8	66261;0;0;67;
$GPXUP;3631;08:51:27;0;50	06502;8	66243;0;0;66;
$GPXUP;3631;08:51:28;0;50	06515;8	66228;0;0;65;
$GPXUP;3631;08:51:29;0;50	06529;8	66216;0;0;60;
$GPXUP;3631;08:51:30;0;50	06542;8	66204;0;0;62;
$GPXUP;3631;08:51:31;0;50	06553;8	66186;0;0;69;
$GPXUP;3631;08:51:32;0;50	06564;8	66166;0;0;69;
$GPXUP;3631;08:51:33;0;50	06576;8	66147;0;0;68;
$GPXUP;3631;08:51:34;0;50	0659;8	66132;0;0;67;
$GPXUP;3631;08:51:35;0;50	06605;8	6612;0;0;64;
$GPXUP;3631;08:51:36;0;50	0662;8	66109;0;0;65;
$GPXUP;3631;08:51:37;0;50	06634;8	66099;0;0;64;
$GPXUP;3631;08:51:38;0;50	0665;8	66089;0;0;66;
$GPXUP;3631;08:51:39;0;50	06664;8	66076;0;0;68;
$GPXUP;3631;08:51:40;0;50	06678;8	66061;0;0;69;
$GPXUP;3631;08:51:41;0;50	06692;8	66045;0;0;68;
$GPXUP;3631;08:51:42;0;50	06707;8	6603;0;0;70;
$GPXUP;3631;08:51:43;0;50	06721;8	66014;0;0;70;
$GPXUP;3631;08:51:44;0;50	06736;8	66001;0;0;66;
$GPXUP;3631;08:51:45;0;50	06751;8	65992;0;0;65;
$GPXUP;3631;08:51:46;0;50	06767;8	65987;0;0;62;
$GPXUP;3631;08:51:47;0;50	06782;8	65985;0;0;63;
$GPXUP;3631;08:51:48;0;50	06798;8	65982;0;0;63;
$GPXUP;3631;08:51:49;0;50	06813;8	65982;0;0;58;
$GPXUP;3631;08:51:50;0;50	06826;8	65988;0;0;57;
$GPXUP;3631;08:51:51;0;50	06839;8	65997;0;0;54;
$GPXUP;3631;08:51:52;0;50	06852;8	66005;0;0;53;
$GPXUP;3631;08:51:53;0;50	06864;8	66008;0;0;49;
$GPXUP;3631;08:51:54;0;50	06877;8	66005;0;0;52;
$GPXUP;3631;08:51:55;0;50	06888;8	65999;0;0;51;
$GPXUP;3631;08:51:56;0;50	069;8	6599;0;0;54;
$GPXUP;3631;08:51:57;0;50	06913;8	65983;0;0;56;
$GPXUP;3631;08:51:58;0;50	06927;8	65981;0;0;58;
$GPXUP;3631;08:51:59;0;50	06942;8	65984;0;0;57;
$GPXUP;3631;08:52:00;0;50	06956;8	65989;0;0;56;
$GPXUP;3631;08:52:01;0;50	06969;8	65991;0;0;53;
$GPXUP;3631;08:52:02;0;50	06982;8	65988;0;0;54;
$GPXUP;3631;08:52:03;0;50	06995;8	6598;0;0;56;
$GPXUP;3631;08:52:04;0;50	07008;8	65971;0;0;57;
$GPXUP;3631;08:52:05;0;50	07021;8	65962;0;0;57;
$GPXUP;3631;08:52:06;0;50	07035;8	65954;0;0;58;
$GPXUP;3631;08:52:07;0;50	07048;8	65945;0;0;59;
$GPXUP;3631;08:52:08;0;50	07062;8	65935;0;0;60;
$GPXUP;3631;08:52:09;0;50	07076;8	6593;0;0;59;
$GPXUP;3631;08:52:10;0;50	0709;8	65933;0;0;56;
$GPXUP;3631;08:52:11;0;50	07104;8	65936;0;0;55;
$GPXUP;3631;08:52:12;0;50	07118;8	65932;0;0;61;
$GPXUP;3631;08:52:13;0;50	07132;8	65921;0;0;62;
$GPXUP;3631;08:52:14;0;50	07146;8	65914;0;0;61;
$GPXUP;3631;08:52:15;0;50	07162;8	65909;0;0;60;
$GPXUP;3631;08:52:16;0;50	07177;8	65908;0;0;58;
$GPXUP;3631;08:52:17;0;50	07192;8	65907;0;0;57;
$GPXUP;3631;08:52:18;0;50	07205;8	65902;0;0;59;
$GPXUP;3631;08:52:19;0;50	07218;8	65893;0;0;59;
$GPXUP;3631;08:52:20;0;50	07231;8	65881;0;0;61;
$GPXUP;3631;08:52:21;0;50	07246;8	65872;0;0;61;
$GPXUP;3631;08:52:22;0;50	0726;8	65868;0;0;57;
$GPXUP;3631;08:52:23;0;50	07274;8	65866;0;0;53;
$GPXUP;3631;08:52:24;0;50	07287;8	65863;0;0;50;
$GPXUP;3631;08:52:25;0;50	07299;8	65856;0;0;54;
$GPXUP;3631;08:52:26;0;50	07311;8	65846;0;0;57;
$GPXUP;3631;08:52:27;0;50	07324;8	65837;0;0;58;
$GPXUP;3631;08:52:28;0;50	07337;8	65827;0;0;58;
$GPXUP;3631;08:52:29;0;50	0735;8	65814;0;0;64;
$GPXUP;3631;08:52:30;0;50	07362;8	65797;0;0;65;
$GPXUP;3631;08:52:31;0;50	07375;8	65782;0;0;65;
$GPXUP;3631;08:52:32;0;50	07389;8	65768;0;0;64;
$GPXUP;3631;08:52:33;0;50	07403;8	65756;0;0;61;
$GPXUP;3631;08:52:34;0;50	07418;8	65749;0;0;60;
$GPXUP;3631;08:52:35;0;50	07432;8	65739;0;0;59;
$GPXUP;3631;08:52:36;0;50	07445;8	65726;0;0;62;
$GPXUP;3631;08:52:37;0;50	07457;8	65711;0;0;64;
$GPXUP;3631;08:52:38;0;50	0747;8	65695;0;0;66;
$GPXUP;3631;08:52:39;0;50	07486;8	65686;0;0;71;
$GPXUP;3631;08:52:40;0;50	07503;8	65685;0;0;66;
$GPXUP;3631;08:52:41;0;50	07519;8	65685;0;0;62;
$GPXUP;3631;08:52:42;0;50	07535;8	65681;0;0;59;
$GPXUP;3631;08:52:43;0;50	07548;8	65672;0;0;61;
$GPXUP;3631;08:52:44;0;50	0756;8	65659;0;0;64;
$GPXUP;3631;08:52:45;0;50	07572;8	6564;0;0;71;
$GPXUP;3631;08:52:46;0;50	07583;8	65618;0;0;74;
$GPXUP;3631;08:52:47;0;50	07596;8	65598;0;0;73;
$GPXUP;3631;08:52:48;0;50	07611;8	65581;0;0;72;
$GPXUP;3631;08:52:49;0;50	07626;8	65568;0;0;62;
$GPXUP;3631;08:52:50;0;50	07641;8	65562;0;0;58;
$GPXUP;3631;08:52:51;0;50	07655;8	65557;0;0;59;
$GPXUP;3631;08:52:52;0;50	0767;8	65554;0;0;58;
$GPXUP;3631;08:52:53;0;50	07685;8	6555;0;0;65;
$GPXUP;3631;08:52:54;0;50	077;8	6554;0;0;67;
$GPXUP;3631;08:52:55;0;50	07715;8	65528;0;0;68;
$GPXUP;3631;08:52:56;0;50	07731;8	65518;0;0;68;
$GPXUP;3631;08:52:57;0;50	07747;8	65513;0;0;65;
$GPXUP;3631;08:52:58;0;50	07763;8	6551;0;0;64;
$GPXUP;3631;08:52:59;0;50	07778;8	65507;0;0;64;
$GPXUP;3631;08:53:00;0;50	07794;8	65509;0;0;59;
$GPXUP;3631;08:53:01;0;50	07806;8	6552;0;0;55;
$GPXUP;3631;08:53:02;0;50	07815;8	65536;0;0;52;
$GPXUP;3631;08:53:03;0;50	07825;8	65548;0;0;54;
$GPXUP;3631;08:53:04;0;50	07836;8	65557;0;0;52;
$GPXUP;3631;08:53:05;0;50	0785;8	65562;0;0;56;
$GPXUP;3631;08:53:06;0;50	07864;8	65563;0;0;58;
$GPXUP;3631;08:53:07;0;50	07879;8	65562;0;0;55;
$GPXUP;3631;08:53:08;0;50	07892;8	65561;0;0;49;
$GPXUP;3631;08:53:09;0;50	07904;8	65564;0;0;46;
$GPXUP;3631;08:53:10;0;50	07916;8	65568;0;0;47;
$GPXUP;3631;08:53:11;0;50	07927;8	6557;0;0;48;
$GPXUP;3631;08:53:12;0;50	07939;8	65574;0;0;46;
$GPXUP;3631;08:53:13;0;50	0795;8	6558;0;0;48;
$GPXUP;3631;08:53:14;0;50	0796;8	65591;0;0;50;
$GPXUP;3631;08:53:15;0;50	07971;8	65602;0;0;50;
$GPXUP;3631;08:53:16;0;50	07983;8	65608;0;0;51;
$GPXUP;3631;08:53:17;0;50	07996;8	65608;0;0;51;
$GPXUP;3631;08:53:18;0;50	08007;8	65603;0;0;50;
$GPXUP;3631;08:53:19;0;50	08019;8	65594;0;0;53;
$GPXUP;3631;08:53:20;0;50	08031;8	65584;0;0;53;
$GPXUP;3631;08:53:21;0;50	08044;8	65576;0;0;54;
$GPXUP;3631;08:53:22;0;50	08056;8	65574;0;0;48;
$GPXUP;3631;08:53:23;0;50	08069;8	65577;0;0;49;
$GPXUP;3631;08:53:24;0;50	08081;8	65577;0;0;49;
$GPXUP;3631;08:53:25;0;50	08093;8	65572;0;0;55;
$GPXUP;3631;08:53:26;0;50	08105;8	6556;0;0;58;
$GPXUP;3631;08:53:27;0;50	08117;8	65546;0;0;60;
$GPXUP;3631;08:53:28;0;50	0813;8	65534;0;0;60;
$GPXUP;3631;08:53:29;0;50	08144;8	65525;0;0;57;
$GPXUP;3631;08:53:30;0;50	08158;8	65521;0;0;53;
$GPXUP;3631;08:53:31;0;50	0817;8	65522;0;0;49;
$GPXUP;3631;08:53:32;0;50	08182;8	65526;0;0;47;
$GPXUP;3631;08:53:33;0;50	08192;8	65533;0;0;45;
$GPXUP;3631;08:53:34;0;50	08202;8	65543;0;0;48;
$GPXUP;3631;08:53:35;0;50	08212;8	65554;0;0;51;
$GPXUP;3631;08:53:36;0;50	08222;8	65567;0;0;52;
$GPXUP;3631;08:53:37;0;50	08233;8	6558;0;0;50;
$GPXUP;3631;08:53:38;0;50	08242;8	65594;0;0;48;
$GPXUP;3631;08:53:39;0;50	08251;8	65606;0;0;50;
$GPXUP;3631;08:53:40;0;50	08263;8	65614;0;0;50;
$GPXUP;3631;08:53:41;0;50	08276;8	65615;0;0;52;
$GPXUP;3631;08:53:42;0;50	08288;8	65613;0;0;51;
$GPXUP;3631;08:53:43;0;50	08301;8	65608;0;0;55;
$GPXUP;3631;08:53:44;0;50	08314;8	65602;0;0;53;
$GPXUP;3631;08:53:45;0;50	08327;8	65596;0;0;52;
$GPXUP;3631;08:53:46;0;50	0834;8	6559;0;0;54;
$GPXUP;3631;08:53:47;0;50	08352;8	65583;0;0;57;
$GPXUP;3631;08:53:48;0;50	08366;8	65572;0;0;62;
$GPXUP;3631;08:53:49;0;50	0838;8	65562;0;0;62;
$GPXUP;3631;08:53:50;0;50	08394;8	65555;0;0;56;
$GPXUP;3631;08:53:51;0;50	08408;8	6555;0;0;56;
$GPXUP;3631;08:53:52;0;50	08422;8	65546;0;0;56;
$GPXUP;3631;08:53:53;0;50	08435;8	65544;0;0;53;
$GPXUP;3631;08:53:54;0;50	08448;8	65544;0;0;56;
$GPXUP;3631;08:53:55;0;50	08462;8	6554;0;0;56;
$GPXUP;3631;08:53:56;0;50	08476;8	65539;0;0;53;
$GPXUP;3631;08:53:57;0;50	08489;8	65538;0;0;52;
$GPXUP;3631;08:53:58;0;50	08501;8	65532;0;0;58;
$GPXUP;3631;08:53:59;0;50	08515;8	65523;0;0;58;
$GPXUP;3631;08:54:00;0;50	08527;8	65509;0;0;63;
$GPXUP;3631;08:54:01;0;50	08539;8	65492;0;0;65;
$GPXUP;3631;08:54:02;0;50	08551;8	65473;0;0;66;
$GPXUP;3631;08:54:03;0;50	08563;8	65457;0;0;62;
$GPXUP;3631;08:54:04;0;50	08577;8	65445;0;0;61;
$GPXUP;3631;08:54:05;0;50	08591;8	65435;0;0;61;
$GPXUP;3631;08:54:06;0;50	08605;8	65424;0;0;63;
$GPXUP;3631;08:54:07;0;50	08619;8	65414;0;0;58;
$GPXUP;3631;08:54:08;0;50	08633;8	6541;0;0;55;
$GPXUP;3631;08:54:09;0;50	08646;8	65412;0;0;53;
$GPXUP;3631;08:54:10;0;50	08659;8	65416;0;0;53;
$GPXUP;3631;08:54:11;0;50	08672;8	6542;0;0;53;
$GPXUP;3631;08:54:12;0;50	08685;8	65422;0;0;52;
$GPXUP;3631;08:54:13;0;50	08698;8	6542;0;0;55;
$GPXUP;3631;08:54:14;0;50	08711;8	65412;0;0;61;
$GPXUP;3631;08:54:15;0;50	08725;8	65401;0;0;61;
$GPXUP;3631;08:54:16;0;50	08738;8	6539;0;0;61;
$GPXUP;3631;08:54:17;0;50	08752;8	65377;0;0;63;
$GPXUP;3631;08:54:18;0;50	08764;8	65363;0;0;63;
$GPXUP;3631;08:54:19;0;50	08777;8	65347;0;0;64;
$GPXUP;3631;08:54:20;0;50	08789;8	6533;0;0;65;
$GPXUP;3631;08:54:21;0;50	08801;8	65315;0;0;64;
$GPXUP;3631;08:54:22;0;50	08815;8	65302;0;0;63;
$GPXUP;3631;08:54:23;0;50	08828;8	6529;0;0;58;
$GPXUP;3631;08:54:24;0;50	0884;8	65278;0;0;58;
$GPXUP;3631;08:54:25;0;50	08852;8	65264;0;0;62;
$GPXUP;3631;08:54:26;0;50	08863;8	65246;0;0;62;
$GPXUP;3631;08:54:27;0;50	08876;8	65231;0;0;62;
$GPXUP;3631;08:54:28;0;50	08888;8	65216;0;0;63;
$GPXUP;3631;08:54:29;0;50	08901;8	65201;0;0;62;
$GPXUP;3631;08:54:30;0;50	08914;8	65191;0;0;58;
$GPXUP;3631;08:54:31;0;50	08928;8	65184;0;0;54;
$GPXUP;3631;08:54:32;0;50	08941;8	65183;0;0;52;
$GPXUP;3631;08:54:33;0;50	08953;8	65186;0;0;50;
$GPXUP;3631;08:54:34;0;50	08966;8	65186;0;0;50;
$GPXUP;3631;08:54:35;0;50	08979;8	65184;0;0;52;
$GPXUP;3631;08:54:36;0;50	08992;8	65175;0;0;68;
$GPXUP;3631;08:54:37;0;50	09007;8	65162;0;0;66;
$GPXUP;3631;08:54:38;0;50	09021;8	65151;0;0;57;
$GPXUP;3631;08:54:39;0;50	09034;8	65146;0;0;52;
$GPXUP;3631;08:54:40;0;50	09046;8	65146;0;0;50;
$GPXUP;3631;08:54:41;0;50	09058;8	65148;0;0;48;
$GPXUP;3631;08:54:42;0;50	0907;8	65152;0;0;46;
$GPXUP;3631;08:54:43;0;50	09081;8	65159;0;0;48;
$GPXUP;3631;08:54:44;0;50	09092;8	65166;0;0;47;
$GPXUP;3631;08:54:45;0;50	09103;8	65172;0;0;46;
$GPXUP;3631;08:54:46;0;50	09114;8	65175;0;0;49;
$GPXUP;3631;08:54:47;0;50	09126;8	65178;0;0;52;
$GPXUP;3631;08:54:48;0;50	09138;8	65178;0;0;49;
$GPXUP;3631;08:54:49;0;50	0915;8	65171;0;0;54;
$GPXUP;3631;08:54:50;0;50	09162;8	6516;0;0;53;
$GPXUP;3631;08:54:51;0;50	09172;8	65148;0;0;54;
$GPXUP;3631;08:54:52;0;50	09185;8	65141;0;0;52;
$GPXUP;3631;08:54:53;0;50	09198;8	65143;0;0;51;
$GPXUP;3631;08:54:54;0;50	0921;8	65149;0;0;50;
$GPXUP;3631;08:54:55;0;50	09221;8	65157;0;0;48;
$GPXUP;3631;08:54:56;0;50	09231;8	65167;0;0;48;
$GPXUP;3631;08:54:57;0;50	09241;8	65178;0;0;46;
$GPXUP;3631;08:54:58;0;50	09248;8	65191;0;0;45;
$GPXUP;3631;08:54:59;0;50	09256;8	65204;0;0;46;
$GPXUP;3631;08:55:00;0;50	09265;8	65216;0;0;47;
$GPXUP;3631;08:55:01;0;50	09274;8	65226;0;0;48;
$GPXUP;3631;08:55:02;0;50	09283;8	6524;0;0;48;
$GPXUP;3631;08:55:03;0;50	09289;8	65256;0;0;50;
$GPXUP;3631;08:55:04;0;50	09292;8	65276;0;0;51;
$GPXUP;3631;08:55:05;0;50	09294;8	65296;0;0;52;
$GPXUP;3631;08:55:06;0;50	09297;8	65316;0;0;52;
$GPXUP;3631;08:55:07;0;50	09303;8	65334;0;0;49;
$GPXUP;3631;08:55:08;0;50	0931;8	65349;0;0;49;
$GPXUP;3631;08:55:09;0;50	09319;8	65362;0;0;47;
$GPXUP;3631;08:55:10;0;50	0933;8	6537;0;0;46;
$GPXUP;3631;08:55:11;0;50	09341;8	65374;0;0;47;
$GPXUP;3631;08:55:12;0;50	09354;8	65373;0;0;46;
$GPXUP;3631;08:55:13;0;50	09365;8	65372;0;0;47;
$GPXUP;3631;08:55:14;0;50	09377;8	65372;0;0;48;
$GPXUP;3631;08:55:15;0;50	09388;8	65375;0;0;44;
$GPXUP;3631;08:55:16;0;50	09398;8	65382;0;0;43;
$GPXUP;3631;08:55:17;0;50	09408;8	65388;0;0;44;
$GPXUP;3631;08:55:18;0;50	0942;8	65388;0;0;47;
$GPXUP;3631;08:55:19;0;50	09431;8	6538;0;0;54;
$GPXUP;3631;08:55:20;0;50	09442;8	65367;0;0;57;
$GPXUP;3631;08:55:21;0;50	09454;8	65353;0;0;57;
$GPXUP;3631;08:55:22;0;50	09465;8	65337;0;0;60;
$GPXUP;3631;08:55:23;0;50	09477;8	65324;0;0;59;
$GPXUP;3631;08:55:24;0;50	0949;8	65313;0;0;54;
$GPXUP;3631;08:55:25;0;50	09502;8	65305;0;0;54;
$GPXUP;3631;08:55:26;0;50	09515;8	653;0;0;53;
$GPXUP;3631;08:55:27;0;50	09528;8	65297;0;0;51;
$GPXUP;3631;08:55:28;0;50	09542;8	65295;0;0;54;
$GPXUP;3631;08:55:29;0;50	09555;8	65291;0;0;59;
$GPXUP;3631;08:55:30;0;50	09569;8	65285;0;0;59;
$GPXUP;3631;08:55:31;0;50	09583;8	65278;0;0;58;
$GPXUP;3631;08:55:32;0;50	09596;8	65273;0;0;54;
$GPXUP;3631;08:55:33;0;50	0961;8	65267;0;0;57;
$GPXUP;3631;08:55:34;0;50	09624;8	65257;0;0;62;
$GPXUP;3631;08:55:35;0;50	09638;8	65246;0;0;61;
$GPXUP;3631;08:55:36;0;50	09652;8	65239;0;0;59;
$GPXUP;3631;08:55:37;0;50	09667;8	65238;0;0;57;
$GPXUP;3631;08:55:38;0;50	09681;8	65239;0;0;57;
$GPXUP;3631;08:55:39;0;50	09694;8	65243;0;0;57;
$GPXUP;3631;08:55:40;0;50	09709;8	65245;0;0;60;
$GPXUP;3631;08:55:41;0;50	09724;8	65247;0;0;58;
$GPXUP;3631;08:55:42;0;50	09738;8	6525;0;0;61;
$GPXUP;3631;08:55:43;0;50	09754;8	65251;0;0;64;
$GPXUP;3631;08:55:44;0;50	0977;8	65251;0;0;63;
$GPXUP;3631;08:55:45;0;50	09786;8	65251;0;0;63;
$GPXUP;3631;08:55:46;0;50	09801;8	65254;0;0;61;
$GPXUP;3631;08:55:47;0;50	09816;8	65258;0;0;61;
$GPXUP;3631;08:55:48;0;50	09831;8	65265;0;0;61;
$GPXUP;3631;08:55:49;0;50	09845;8	65275;0;0;60;
$GPXUP;3631;08:55:50;0;50	09857;8	6529;0;0;61;
$GPXUP;3631;08:55:51;0;50	09867;8	65309;0;0;62;
$GPXUP;3631;08:55:52;0;50	09877;8	65328;0;0;62;
$GPXUP;3631;08:55:53;0;50	09886;8	65346;0;0;61;
$GPXUP;3631;08:55:54;0;50	09896;8	65365;0;0;59;
$GPXUP;3631;08:55:55;0;50	09905;8	65381;0;0;54;
$GPXUP;3631;08:55:56;0;50	09915;8	65395;0;0;55;
$GPXUP;3631;08:55:57;0;50	09927;8	65406;0;0;58;
$GPXUP;3631;08:55:58;0;50	09939;8	65418;0;0;56;
$GPXUP;3631;08:55:59;0;50	0995;8	6543;0;0;56;
$GPXUP;3631;08:56:00;0;50	09962;8	65442;0;0;60;
$GPXUP;3631;08:56:01;0;50	09978;8	65449;0;0;64;
$GPXUP;3631;08:56:02;0;50	09994;8	6545;0;0;67;
$GPXUP;3631;08:56:03;0;50	10011;8	65447;0;0;67;
$GPXUP;3631;08:56:04;0;50	10028;8	65443;0;0;68;
$GPXUP;3631;08:56:05;0;50	10045;8	6544;0;0;69;
$GPXUP;3631;08:56:06;0;50	10063;8	65438;0;0;68;
$GPXUP;3631;08:56:07;0;50	10079;8	6544;0;0;63;
$GPXUP;3631;08:56:08;0;50	10094;8	65447;0;0;60;
$GPXUP;3631;08:56:09;0;50	10106;8	65458;0;0;55;
$GPXUP;3631;08:56:10;0;50	10116;8	65473;0;0;52;
$GPXUP;3631;08:56:11;0;50	10128;8	65484;0;0;60;
$GPXUP;3631;08:56:12;0;50	10142;8	65488;0;0;59;
$GPXUP;3631;08:56:13;0;50	10157;8	65488;0;0;59;
$GPXUP;3631;08:56:14;0;50	10172;8	65488;0;0;60;
$GPXUP;3631;08:56:15;0;50	10186;8	65493;0;0;56;
$GPXUP;3631;08:56:16;0;50	10197;8	65505;0;0;55;
$GPXUP;3631;08:56:17;0;50	10207;8	6552;0;0;55;
$GPXUP;3631;08:56:18;0;50	10216;8	65536;0;0;52;
$GPXUP;3631;08:56:19;0;50	10223;8	65552;0;0;51;
$GPXUP;3631;08:56:20;0;50	1023;8	65568;0;0;49;
$GPXUP;3631;08:56:21;0;50	10238;8	65582;0;0;48;
$GPXUP;3631;08:56:22;0;50	10245;8	65597;0;0;48;
$GPXUP;3631;08:56:23;0;50	10252;8	6561;0;0;45;
$GPXUP;3631;08:56:24;0;50	10259;8	65623;0;0;44;
$GPXUP;3631;08:56:25;0;50	10267;8	65636;0;0;46;
$GPXUP;3631;08:56:26;0;50	10278;8	65644;0;0;49;
$GPXUP;3631;08:56:27;0;50	10289;8	6565;0;0;48;
$GPXUP;3631;08:56:28;0;50	103;8	65658;0;0;50;
$GPXUP;3631;08:56:29;0;50	10308;8	65672;0;0;52;
$GPXUP;3631;08:56:30;0;50	10315;8	65688;0;0;54;
$GPXUP;3631;08:56:31;0;50	10322;8	65706;0;0;54;
$GPXUP;3631;08:56:32;0;50	10332;8	6572;0;0;53;
$GPXUP;3631;08:56:33;0;50	10343;8	6573;0;0;51;
$GPXUP;3631;08:56:34;0;50	10356;8	65733;0;0;53;
$GPXUP;3631;08:56:35;0;50	1037;8	65729;0;0;58;
$GPXUP;3631;08:56:36;0;50	10384;8	65724;0;0;58;
$GPXUP;3631;08:56:37;0;50	10399;8	65721;0;0;61;
$GPXUP;3631;08:56:38;0;50	10413;8	65724;0;0;58;
$GPXUP;3631;08:56:39;0;50	10427;8	6573;0;0;59;
$GPXUP;3631;08:56:40;0;50	10442;8	65733;0;0;58;
$GPXUP;3631;08:56:41;0;50	10457;8	65734;0;0;59;
$GPXUP;3631;08:56:42;0;50	10472;8	6573;0;0;58;
$GPXUP;3631;08:56:43;0;50	10486;8	65724;0;0;59;
$GPXUP;3631;08:56:44;0;50	105;8	65722;0;0;59;
$GPXUP;3631;08:56:45;0;50	10515;8	65724;0;0;60;
$GPXUP;3631;08:56:46;0;50	1053;8	65726;0;0;58;
$GPXUP;3631;08:56:47;0;50	10545;8	65729;0;0;60;
$GPXUP;3631;08:56:48;0;50	10559;8	65732;0;0;58;
$GPXUP;3631;08:56:49;0;50	10574;8	65734;0;0;57;
$GPXUP;3631;08:56:50;0;50	10589;8	65735;0;0;60;
$GPXUP;3631;08:56:51;0;50	10604;8	65737;0;0;60;
$GPXUP;3631;08:56:52;0;50	10619;8	65741;0;0;63;
$GPXUP;3631;08:56:53;0;50	10635;8	65746;0;0;63;
$GPXUP;3631;08:56:54;0;50	10652;8	65749;0;0;65;
$GPXUP;3631;08:56:55;0;50	10668;8	6575;0;0;64;
$GPXUP;3631;08:56:56;0;50	10684;8	6575;0;0;64;
$GPXUP;3631;08:56:57;0;50	107;8	65752;0;0;62;
$GPXUP;3631;08:56:58;0;50	10716;8	65754;0;0;63;
$GPXUP;3631;08:56:59;0;50	10732;8	65754;0;0;65;
$GPXUP;3631;08:57:00;0;50	10748;8	65754;0;0;67;
$GPXUP;3631;08:57:01;0;50	10764;8	65758;0;0;61;
$GPXUP;3631;08:57:02;0;50	10778;8	65768;0;0;60;
$GPXUP;3631;08:57:03;0;50	1079;8	65782;0;0;58;
$GPXUP;3631;08:57:04;0;50	108;8	65798;0;0;57;
$GPXUP;3631;08:57:05;0;50	10811;8	65812;0;0;58;
$GPXUP;3631;08:57:06;0;50	10823;8	65822;0;0;55;
$GPXUP;3631;08:57:07;0;50	10835;8	65833;0;0;53;
$GPXUP;3631;08:57:08;0;50	10846;8	65842;0;0;50;
$GPXUP;3631;08:57:09;0;50	10858;8	6585;0;0;49;
$GPXUP;3631;08:57:10;0;50	10869;8	65856;0;0;52;
$GPXUP;3631;08:57:11;0;50	10882;8	65858;0;0;53;
$GPXUP;3631;08:57:12;0;50	10895;8	65857;0;0;54;
$GPXUP;3631;08:57:13;0;50	10909;8	65851;0;0;57;
$GPXUP;3631;08:57:14;0;50	10922;8	65847;0;0;55;
$GPXUP;3631;08:57:15;0;50	10936;8	65851;0;0;53;
$GPXUP;3631;08:57:16;0;50	10946;8	65862;0;0;54;
$GPXUP;3631;08:57:17;0;50	10955;8	65878;0;0;53;
$GPXUP;3631;08:57:18;0;50	10963;8	65894;0;0;54;
$GPXUP;3631;08:57:19;0;50	10975;8	65903;0;0;54;
$GPXUP;3631;08:57:20;0;50	10988;8	65904;0;0;55;
$GPXUP;3631;08:57:21;0;50	11002;8	65904;0;0;56;
$GPXUP;3631;08:57:22;0;50	11016;8	65903;0;0;54;
$GPXUP;3631;08:57:23;0;50	11029;8	65904;0;0;54;
$GPXUP;3631;08:57:24;0;50	11041;8	65911;0;0;54;
$GPXUP;3631;08:57:25;0;50	11055;8	65921;0;0;55;
$GPXUP;3631;08:57:26;0;50	11066;8	65933;0;0;54;
$GPXUP;3631;08:57:27;0;50	11077;8	65944;0;0;53;
$GPXUP;3631;08:57:28;0;50	11089;8	65954;0;0;56;
$GPXUP;3631;08:57:29;0;50	11103;8	65962;0;0;57;
$GPXUP;3631;08:57:30;0;50	11116;8	65971;0;0;58;
$GPXUP;3631;08:57:31;0;50	1113;8	65982;0;0;58;
$GPXUP;3631;08:57:32;0;50	11142;8	65993;0;0;55;
$GPXUP;3631;08:57:33;0;50	11153;8	66005;0;0;54;
$GPXUP;3631;08:57:34;0;50	11163;8	66018;0;0;53;
$GPXUP;3631;08:57:35;0;50	11172;8	66034;0;0;54;
$GPXUP;3631;08:57:36;0;50	1118;8	66051;0;0;53;
$GPXUP;3631;08:57:37;0;50	11188;8	66068;0;0;52;
$GPXUP;3631;08:57:38;0;50	11197;8	66081;0;0;50;
$GPXUP;3631;08:57:39;0;50	11207;8	66092;0;0;47;
$GPXUP;3631;08:57:40;0;50	11218;8	66097;0;0;48;
$GPXUP;3631;08:57:41;0;50	1123;8	66098;0;0;50;
$GPXUP;3631;08:57:42;0;50	11243;8	66097;0;0;50;
$GPXUP;3631;08:57:43;0;50	11255;8	66096;0;0;51;
$GPXUP;3631;08:57:44;0;50	11268;8	66097;0;0;50;
$GPXUP;3631;08:57:45;0;50	1128;8	66098;0;0;50;
$GPXUP;3631;08:57:46;0;50	11293;8	66101;0;0;53;
$GPXUP;3631;08:57:47;0;50	11305;8	66109;0;0;52;
$GPXUP;3631;08:57:48;0;50	11316;8	66122;0;0;53;
$GPXUP;3631;08:57:49;0;50	11326;8	66136;0;0;51;
$GPXUP;3631;08:57:50;0;50	11335;8	66148;0;0;52;
$GPXUP;3631;08:57:51;0;50	11346;8	66161;0;0;53;
$GPXUP;3631;08:57:52;0;50	11357;8	66172;0;0;53;
$GPXUP;3631;08:57:53;0;50	11368;8	66182;0;0;51;
$GPXUP;3631;08:57:54;0;50	1138;8	66185;0;0;53;
$GPXUP;3631;08:57:55;0;50	11394;8	66185;0;0;55;
$GPXUP;3631;08:57:56;0;50	11407;8	66189;0;0;53;
$GPXUP;3631;08:57:57;0;50	1142;8	66196;0;0;54;
$GPXUP;3631;08:57:58;0;50	11432;8	66205;0;0;51;
$GPXUP;3631;08:57:59;0;50	11442;8	66216;0;0;50;
$GPXUP;3631;08:58:00;0;50	11451;8	66228;0;0;49;
$GPXUP;3631;08:58:01;0;50	11462;8	66237;0;0;52;
$GPXUP;3631;08:58:02;0;50	11475;8	66241;0;0;51;
$GPXUP;3631;08:58:03;0;50	11488;8	66239;0;0;51;
$GPXUP;3631;08:58:04;0;50	115;8	66234;0;0;53;
$GPXUP;3631;08:58:05;0;50	11514;8	66229;0;0;57;
$GPXUP;3631;08:58:06;0;50	11528;8	66227;0;0;54;
$GPXUP;3631;08:58:07;0;50	11542;8	66224;0;0;56;
$GPXUP;3631;08:58:08;0;50	11556;8	66226;0;0;56;
$GPXUP;3631;08:58:09;0;50	11569;8	66233;0;0;56;
$GPXUP;3631;08:58:10;0;50	11582;8	66242;0;0;55;
$GPXUP;3631;08:58:11;0;50	11595;8	66252;0;0;57;
$GPXUP;3631;08:58:12;0;50	11607;8	66262;0;0;54;
$GPXUP;3631;08:58:13;0;50	11618;8	66275;0;0;55;
$GPXUP;3631;08:58:14;0;50	11627;8	66291;0;0;55;
$GPXUP;3631;08:58:15;0;50	11636;8	66306;0;0;53;
$GPXUP;3631;08:58:16;0;50	11648;8	66315;0;0;54;
$GPXUP;3631;08:58:17;0;50	11661;8	66319;0;0;55;
$GPXUP;3631;08:58:18;0;50	11675;8	66321;0;0;55;
$GPXUP;3631;08:58:19;0;50	1169;8	66317;0;0;62;
$GPXUP;3631;08:58:20;0;50	11704;8	66306;0;0;66;
$GPXUP;3631;08:58:21;0;50	11719;8	66293;0;0;66;
$GPXUP;3631;08:58:22;0;50	11734;8	66284;0;0;66;
$GPXUP;3631;08:58:23;0;50	11749;8	66279;0;0;64;
$GPXUP;3631;08:58:24;0;50	11765;8	66277;0;0;60;
$GPXUP;3631;08:58:25;0;50	11779;8	66275;0;0;58;
$GPXUP;3631;08:58:26;0;50	11793;8	66269;0;0;55;
$GPXUP;3631;08:58:27;0;50	11805;8	66258;0;0;59;
$GPXUP;3631;08:58:28;0;50	11817;8	66246;0;0;62;
$GPXUP;3631;08:58:29;0;50	11831;8	66233;0;0;64;
$GPXUP;3631;08:58:30;0;50	11845;8	66221;0;0;65;
$GPXUP;3631;08:58:31;0;50	11861;8	66214;0;0;62;
$GPXUP;3631;08:58:32;0;50	11876;8	66213;0;0;59;
$GPXUP;3631;08:58:33;0;50	11891;8	66213;0;0;58;
$GPXUP;3631;08:58:34;0;50	11906;8	66212;0;0;56;
$GPXUP;3631;08:58:35;0;50	1192;8	66208;0;0;56;
$GPXUP;3631;08:58:36;0;50	11934;8	66202;0;0;55;
$GPXUP;3631;08:58:37;0;50	11946;8	66194;0;0;55;
$GPXUP;3631;08:58:38;0;50	11958;8	66184;0;0;59;
$GPXUP;3631;08:58:39;0;50	11973;8	66178;0;0;60;
$GPXUP;3631;08:58:40;0;50	11987;8	66176;0;0;58;
$GPXUP;3631;08:58:41;0;50	12001;8	66179;0;0;56;
$GPXUP;3631;08:58:42;0;50	12014;8	66187;0;0;56;
$GPXUP;3631;08:58:43;0;50	12026;8	66196;0;0;56;
$GPXUP;3631;08:58:44;0;50	1204;8	66201;0;0;57;
$GPXUP;3631;08:58:45;0;50	12054;8	66204;0;0;58;
$GPXUP;3631;08:58:46;0;50	12068;8	66206;0;0;57;
$GPXUP;3631;08:58:47;0;50	12082;8	66206;0;0;55;
$GPXUP;3631;08:58:48;0;50	12096;8	66206;0;0;57;
$GPXUP;3631;08:58:49;0;50	1211;8	66205;0;0;58;
$GPXUP;3631;08:58:50;0;50	12125;8	66205;0;0;59;
$GPXUP;3631;08:58:51;0;50	1214;8	66204;0;0;58;
$GPXUP;3631;08:58:52;0;50	12154;8	66204;0;0;58;
$GPXUP;3631;08:58:53;0;50	12169;8	66206;0;0;57;
$GPXUP;3631;08:58:54;0;50	12183;8	66209;0;0;56;
$GPXUP;3631;08:58:55;0;50	12197;8	66213;0;0;57;
$GPXUP;3631;08:58:56;0;50	12211;8	66218;0;0;56;
$GPXUP;3631;08:58:57;0;50	12226;8	6622;0;0;57;
$GPXUP;3631;08:58:58;0;50	12239;8	66217;0;0;60;
$GPXUP;3631;08:58:59;0;50	12254;8	66214;0;0;62;
$GPXUP;3631;08:59:00;0;50	1227;8	66214;0;0;61;
$GPXUP;3631;08:59:01;0;50	12286;8	66216;0;0;61;
$GPXUP;3631;08:59:02;0;50	123;8	66217;0;0;57;
$GPXUP;3631;08:59:03;0;50	12315;8	66212;0;0;64;
$GPXUP;3631;08:59:04;0;50	12331;8	66204;0;0;68;
$GPXUP;3631;08:59:05;0;50	12347;8	66201;0;0;63;
$GPXUP;3631;08:59:06;0;50	12363;8	66201;0;0;62;
$GPXUP;3631;08:59:07;0;50	12379;8	66204;0;0;63;
$GPXUP;3631;08:59:08;0;50	12395;8	66201;0;0;68;
$GPXUP;3631;08:59:09;0;50	12412;8	66193;0;0;67;
$GPXUP;3631;08:59:10;0;50	12428;8	66185;0;0;64;
$GPXUP;3631;08:59:11;0;50	12444;8	66176;0;0;63;
$GPXUP;3631;08:59:12;0;50	12458;8	66166;0;0;61;
$GPXUP;3631;08:59:13;0;50	12471;8	66156;0;0;62;
$GPXUP;3631;08:59:14;0;50	12485;8	66148;0;0;61;
$GPXUP;3631;08:59:15;0;50	12498;8	66138;0;0;60;
$GPXUP;3631;08:59:16;0;50	12509;8	66121;0;0;64;
$GPXUP;3631;08:59:17;0;50	1252;8	66102;0;0;66;
$GPXUP;3631;08:59:18;0;50	1253;8	66082;0;0;67;
$GPXUP;3631;08:59:19;0;50	12541;8	66062;0;0;68;
$GPXUP;3631;08:59:20;0;50	12552;8	66041;0;0;68;
$GPXUP;3631;08:59:21;0;50	12565;8	66025;0;0;66;
$GPXUP;3631;08:59:22;0;50	1258;8	66015;0;0;66;
$GPXUP;3631;08:59:23;0;50	12596;8	66006;0;0;65;
$GPXUP;3631;08:59:24;0;50	1261;8	65993;0;0;67;
$GPXUP;3631;08:59:25;0;50	12621;8	65974;0;0;68;
$GPXUP;3631;08:59:26;0;50	1263;8	65953;0;0;62;
$GPXUP;3631;08:59:27;0;50	12634;8	6593;0;0;62;
$GPXUP;3631;08:59:28;0;50	12632;8	65907;0;0;62;
$GPXUP;3631;08:59:29;0;50	12624;8	65886;0;0;63;
$GPXUP;3631;08:59:30;0;50	12613;8	65872;0;0;57;
$GPXUP;3631;08:59:31;0;50	126;8	65863;0;0;53;
$GPXUP;3631;08:59:32;0;50	12587;8	6586;0;0;51;
$GPXUP;3631;08:59:33;0;50	12574;8	65864;0;0;51;
$GPXUP;3631;08:59:34;0;50	12562;8	65874;0;0;54;
$GPXUP;3631;08:59:35;0;50	12557;8	65891;0;0;50;
$GPXUP;3631;08:59:36;0;50	12562;8	65906;0;0;50;
$GPXUP;3631;08:59:37;0;50	12573;8	65912;0;0;51;
$GPXUP;3631;08:59:38;0;50	12584;8	65902;0;0;54;
$GPXUP;3631;08:59:39;0;50	12589;8	65883;0;0;54;
$GPXUP;3631;08:59:40;0;50	12587;8	65864;0;0;51;
$GPXUP;3631;08:59:41;0;50	12578;8	65852;0;0;47;
$GPXUP;3631;08:59:42;0;50	12566;8	65852;0;0;44;
$GPXUP;3631;08:59:43;0;50	12557;8	65862;0;0;51;
$GPXUP;3631;08:59:44;0;50	1255;8	65878;0;0;49;
$GPXUP;3631;08:59:45;0;50	12545;8	65896;0;0;52;
$GPXUP;3631;08:59:46;0;50	12554;8	659;0;0;41;
$GPXUP;3631;08:59:47;0;50	12562;8	65891;0;0;35;
$GPXUP;3631;08:59:48;0;50	12562;8	65877;0;0;37;
$GPXUP;3631;08:59:49;0;50	12557;8	65866;0;0;35;
$GPXUP;3631;08:59:50;0;50	12549;8	65869;0;0;39;
$GPXUP;3631;08:59:51;0;50	12547;8	65883;0;0;39;
$GPXUP;3631;08:59:52;0;50	12548;8	65897;0;0;37;
$GPXUP;3631;08:59:53;0;50	12552;8	65898;0;0;0;
