# Supplementary material for: Pigeon Navigation: Different Routes Lead to Frankfurt
Source: PLoS One. 2014 Nov 12;9(11):e112439. doi: 10.1371/journal.pone.0112439 (PMC4229201; doi:10.1371/journal.pone.0112439)
Supplement: File S4 — Files containing the original track data and a ‘Read me’ explaining the data format. (ZIP) [file pone.0112439.s004.zip › S-GH/090731xup06_246.log]

$GPXUP;3631;08:12:02;0;49	93583;8	58523;0;0;0;
$GPXUP;3631;08:12:03;0;49	93583;8	58523;0;0;2;
$GPXUP;3631;08:12:04;0;49	93582;8	58518;0;0;37;
$GPXUP;3631;08:12:05;0;49	93577;8	58501;0;0;51;
$GPXUP;3631;08:12:06;0;49	93571;8	58481;0;0;55;
$GPXUP;3631;08:12:07;0;49	93561;8	58464;0;0;57;
$GPXUP;3631;08:12:08;0;49	93549;8	58452;0;0;58;
$GPXUP;3631;08:12:09;0;49	93535;8	58444;0;0;57;
$GPXUP;3631;08:12:10;0;49	9352;8	58441;0;0;57;
$GPXUP;3631;08:12:11;0;49	93506;8	58442;0;0;56;
$GPXUP;3631;08:12:12;0;49	93492;8	58444;0;0;58;
$GPXUP;3631;08:12:13;0;49	93477;8	58447;0;0;59;
$GPXUP;3631;08:12:14;0;49	93462;8	5845;0;0;59;
$GPXUP;3631;08:12:15;0;49	93447;8	58452;0;0;59;
$GPXUP;3631;08:12:16;0;49	93433;8	58453;0;0;56;
$GPXUP;3631;08:12:17;0;49	9342;8	58457;0;0;52;
$GPXUP;3631;08:12:18;0;49	9341;8	58469;0;0;51;
$GPXUP;3631;08:12:19;0;49	93404;8	58485;0;0;47;
$GPXUP;3631;08:12:20;0;49	93404;8	585;0;0;35;
$GPXUP;3631;08:12:21;0;49	9341;8	58511;0;0;34;
$GPXUP;3631;08:12:22;0;49	93416;8	58518;0;0;36;
$GPXUP;3631;08:12:23;0;49	93424;8	58526;0;0;36;
$GPXUP;3631;08:12:24;0;49	93433;8	5853;0;0;41;
$GPXUP;3631;08:12:25;0;49	93444;8	58532;0;0;42;
$GPXUP;3631;08:12:26;0;49	93454;8	5853;0;0;44;
$GPXUP;3631;08:12:27;0;49	93464;8	58524;0;0;45;
$GPXUP;3631;08:12:28;0;49	93474;8	58512;0;0;52;
$GPXUP;3631;08:12:29;0;49	93483;8	58496;0;0;56;
$GPXUP;3631;08:12:30;0;49	93492;8	58477;0;0;61;
$GPXUP;3631;08:12:31;0;49	93498;8	58456;0;0;61;
$GPXUP;3631;08:12:32;0;49	93506;8	58436;0;0;58;
$GPXUP;3631;08:12:33;0;49	93515;8	58418;0;0;55;
$GPXUP;3631;08:12:34;0;49	93523;8	584;0;0;56;
$GPXUP;3631;08:12:35;0;49	9353;8	58381;0;0;57;
$GPXUP;3631;08:12:36;0;49	93538;8	58362;0;0;58;
$GPXUP;3631;08:12:37;0;49	93545;8	58342;0;0;60;
$GPXUP;3631;08:12:38;0;49	93553;8	58322;0;0;59;
$GPXUP;3631;08:12:39;0;49	93561;8	58304;0;0;56;
$GPXUP;3631;08:12:40;0;49	9357;8	58287;0;0;55;
$GPXUP;3631;08:12:41;0;49	93579;8	58269;0;0;57;
$GPXUP;3631;08:12:42;0;49	93587;8	5825;0;0;61;
$GPXUP;3631;08:12:43;0;49	93596;8	58232;0;0;59;
$GPXUP;3631;08:12:44;0;49	93607;8	58218;0;0;53;
$GPXUP;3631;08:12:45;0;49	93618;8	58209;0;0;48;
$GPXUP;3631;08:12:46;0;49	9363;8	58204;0;0;43;
$GPXUP;3631;08:12:47;0;49	9364;8	58205;0;0;40;
$GPXUP;3631;08:12:48;0;49	93649;8	5821;0;0;38;
$GPXUP;3631;08:12:49;0;49	93658;8	58217;0;0;41;
$GPXUP;3631;08:12:50;0;49	93666;8	58226;0;0;40;
$GPXUP;3631;08:12:51;0;49	93673;8	58238;0;0;41;
$GPXUP;3631;08:12:52;0;49	9368;8	5825;0;0;40;
$GPXUP;3631;08:12:53;0;49	93686;8	58262;0;0;42;
$GPXUP;3631;08:12:54;0;49	93694;8	58273;0;0;42;
$GPXUP;3631;08:12:55;0;49	93703;8	58283;0;0;43;
$GPXUP;3631;08:12:56;0;49	93712;8	58293;0;0;43;
$GPXUP;3631;08:12:57;0;49	9372;8	58303;0;0;42;
$GPXUP;3631;08:12:58;0;49	93729;8	58313;0;0;44;
$GPXUP;3631;08:12:59;0;49	93738;8	58324;0;0;46;
$GPXUP;3631;08:13:00;0;49	93746;8	58337;0;0;45;
$GPXUP;3631;08:13:01;0;49	93753;8	58351;0;0;46;
$GPXUP;3631;08:13:02;0;49	93761;8	58364;0;0;47;
$GPXUP;3631;08:13:03;0;49	9377;8	58377;0;0;48;
$GPXUP;3631;08:13:04;0;49	93778;8	5839;0;0;47;
$GPXUP;3631;08:13:05;0;49	93786;8	58404;0;0;47;
$GPXUP;3631;08:13:06;0;49	93794;8	58417;0;0;47;
$GPXUP;3631;08:13:07;0;49	938;8	58433;0;0;49;
$GPXUP;3631;08:13:08;0;49	93805;8	5845;0;0;48;
$GPXUP;3631;08:13:09;0;49	9381;8	58467;0;0;47;
$GPXUP;3631;08:13:10;0;49	93816;8	58483;0;0;44;
$GPXUP;3631;08:13:11;0;49	93822;8	58497;0;0;44;
$GPXUP;3631;08:13:12;0;49	9383;8	58508;0;0;43;
$GPXUP;3631;08:13:13;0;49	93839;8	58518;0;0;43;
$GPXUP;3631;08:13:14;0;49	93848;8	58526;0;0;42;
$GPXUP;3631;08:13:15;0;49	93856;8	58536;0;0;40;
$GPXUP;3631;08:13:16;0;49	93861;8	5855;0;0;43;
$GPXUP;3631;08:13:17;0;49	93863;8	58567;0;0;45;
$GPXUP;3631;08:13:18;0;49	93863;8	58585;0;0;47;
$GPXUP;3631;08:13:19;0;49	9386;8	58604;0;0;50;
$GPXUP;3631;08:13:20;0;49	93857;8	58622;0;0;50;
$GPXUP;3631;08:13:21;0;49	93852;8	58641;0;0;53;
$GPXUP;3631;08:13:22;0;49	93847;8	58661;0;0;53;
$GPXUP;3631;08:13:23;0;49	93842;8	5868;0;0;53;
$GPXUP;3631;08:13:24;0;49	93838;8	587;0;0;52;
$GPXUP;3631;08:13:25;0;49	93836;8	58719;0;0;49;
$GPXUP;3631;08:13:26;0;49	93833;8	58738;0;0;49;
$GPXUP;3631;08:13:27;0;49	93828;8	58755;0;0;50;
$GPXUP;3631;08:13:28;0;49	9382;8	58771;0;0;54;
$GPXUP;3631;08:13:29;0;49	9381;8	58786;0;0;55;
$GPXUP;3631;08:13:30;0;49	938;8	58801;0;0;55;
$GPXUP;3631;08:13:31;0;49	93788;8	58814;0;0;60;
$GPXUP;3631;08:13:32;0;49	93776;8	58828;0;0;61;
$GPXUP;3631;08:13:33;0;49	93763;8	58842;0;0;62;
$GPXUP;3631;08:13:34;0;49	9375;8	58857;0;0;64;
$GPXUP;3631;08:13:35;0;49	93736;8	58869;0;0;68;
$GPXUP;3631;08:13:36;0;49	9372;8	58879;0;0;68;
$GPXUP;3631;08:13:37;0;49	93703;8	58888;0;0;69;
$GPXUP;3631;08:13:38;0;49	93687;8	58896;0;0;67;
$GPXUP;3631;08:13:39;0;49	93671;8	58902;0;0;67;
$GPXUP;3631;08:13:40;0;49	93654;8	58902;0;0;68;
$GPXUP;3631;08:13:41;0;49	93636;8	58902;0;0;68;
$GPXUP;3631;08:13:42;0;49	93619;8	58901;0;0;69;
$GPXUP;3631;08:13:43;0;49	93602;8	58901;0;0;68;
$GPXUP;3631;08:13:44;0;49	93584;8	58899;0;0;69;
$GPXUP;3631;08:13:45;0;49	93567;8	58896;0;0;70;
$GPXUP;3631;08:13:46;0;49	93549;8	58892;0;0;70;
$GPXUP;3631;08:13:47;0;49	93532;8	58889;0;0;69;
$GPXUP;3631;08:13:48;0;49	93514;8	58882;0;0;72;
$GPXUP;3631;08:13:49;0;49	93497;8	58872;0;0;72;
$GPXUP;3631;08:13:50;0;49	93481;8	58859;0;0;71;
$GPXUP;3631;08:13:51;0;49	93466;8	58845;0;0;71;
$GPXUP;3631;08:13:52;0;49	9345;8	5883;0;0;71;
$GPXUP;3631;08:13:53;0;49	93436;8	58813;0;0;68;
$GPXUP;3631;08:13:54;0;49	93426;8	58793;0;0;66;
$GPXUP;3631;08:13:55;0;49	93418;8	58771;0;0;65;
$GPXUP;3631;08:13:56;0;49	9341;8	58748;0;0;66;
$GPXUP;3631;08:13:57;0;49	93406;8	58724;0;0;65;
$GPXUP;3631;08:13:58;0;49	93406;8	58699;0;0;62;
$GPXUP;3631;08:13:59;0;49	93407;8	58675;0;0;61;
$GPXUP;3631;08:14:00;0;49	93408;8	5865;0;0;62;
$GPXUP;3631;08:14:01;0;49	93407;8	58626;0;0;62;
$GPXUP;3631;08:14:02;0;49	93408;8	58602;0;0;61;
$GPXUP;3631;08:14:03;0;49	93409;8	58578;0;0;61;
$GPXUP;3631;08:14:04;0;49	93414;8	58556;0;0;58;
$GPXUP;3631;08:14:05;0;49	93424;8	5854;0;0;56;
$GPXUP;3631;08:14:06;0;49	93435;8	58528;0;0;53;
$GPXUP;3631;08:14:07;0;49	93444;8	58513;0;0;52;
$GPXUP;3631;08:14:08;0;49	93451;8	58496;0;0;55;
$GPXUP;3631;08:14:09;0;49	93453;8	58473;0;0;61;
$GPXUP;3631;08:14:10;0;49	93452;8	58448;0;0;67;
$GPXUP;3631;08:14:11;0;49	93448;8	58423;0;0;68;
$GPXUP;3631;08:14:12;0;49	93444;8	58397;0;0;69;
$GPXUP;3631;08:14:13;0;49	93436;8	58372;0;0;72;
$GPXUP;3631;08:14:14;0;49	93426;8	5835;0;0;71;
$GPXUP;3631;08:14:15;0;49	93413;8	58332;0;0;70;
$GPXUP;3631;08:14:16;0;49	93398;8	5832;0;0;64;
$GPXUP;3631;08:14:17;0;49	93383;8	58314;0;0;58;
$GPXUP;3631;08:14:18;0;49	93368;8	58311;0;0;59;
$GPXUP;3631;08:14:19;0;49	93353;8	58307;0;0;61;
$GPXUP;3631;08:14:20;0;49	93337;8	58304;0;0;66;
$GPXUP;3631;08:14:21;0;49	9332;8	58303;0;0;65;
$GPXUP;3631;08:14:22;0;49	93305;8	58307;0;0;61;
$GPXUP;3631;08:14:23;0;49	93291;8	58314;0;0;58;
$GPXUP;3631;08:14:24;0;49	93278;8	58324;0;0;58;
$GPXUP;3631;08:14:25;0;49	93266;8	58338;0;0;56;
$GPXUP;3631;08:14:26;0;49	93257;8	58354;0;0;55;
$GPXUP;3631;08:14:27;0;49	93248;8	58372;0;0;55;
$GPXUP;3631;08:14:28;0;49	93242;8	58391;0;0;55;
$GPXUP;3631;08:14:29;0;49	93239;8	58411;0;0;52;
$GPXUP;3631;08:14:30;0;49	93242;8	5843;0;0;48;
$GPXUP;3631;08:14:31;0;49	93249;8	58445;0;0;47;
$GPXUP;3631;08:14:32;0;49	93258;8	58457;0;0;48;
$GPXUP;3631;08:14:33;0;49	93268;8	58468;0;0;48;
$GPXUP;3631;08:14:34;0;49	93279;8	58476;0;0;47;
$GPXUP;3631;08:14:35;0;49	9329;8	58478;0;0;49;
$GPXUP;3631;08:14:36;0;49	93302;8	58474;0;0;51;
$GPXUP;3631;08:14:37;0;49	93314;8	58465;0;0;51;
$GPXUP;3631;08:14:38;0;49	93326;8	58455;0;0;52;
$GPXUP;3631;08:14:39;0;49	93337;8	58444;0;0;53;
$GPXUP;3631;08:14:40;0;49	93348;8	58433;0;0;54;
$GPXUP;3631;08:14:41;0;49	93359;8	58419;0;0;55;
$GPXUP;3631;08:14:42;0;49	93368;8	58403;0;0;54;
$GPXUP;3631;08:14:43;0;49	93378;8	58389;0;0;52;
$GPXUP;3631;08:14:44;0;49	93384;8	58369;0;0;60;
$GPXUP;3631;08:14:45;0;49	93387;8	58345;0;0;63;
$GPXUP;3631;08:14:46;0;49	93387;8	5832;0;0;67;
$GPXUP;3631;08:14:47;0;49	93386;8	58293;0;0;69;
$GPXUP;3631;08:14:48;0;49	93387;8	58266;0;0;64;
$GPXUP;3631;08:14:49;0;49	93383;8	58241;0;0;66;
$GPXUP;3631;08:14:50;0;49	93375;8	58218;0;0;68;
$GPXUP;3631;08:14:51;0;49	93364;8	58198;0;0;68;
$GPXUP;3631;08:14:52;0;49	93352;8	5818;0;0;68;
$GPXUP;3631;08:14:53;0;49	93337;8	58164;0;0;69;
$GPXUP;3631;08:14:54;0;49	93323;8	5815;0;0;69;
$GPXUP;3631;08:14:55;0;49	93308;8	58138;0;0;68;
$GPXUP;3631;08:14:56;0;49	93291;8	58131;0;0;71;
$GPXUP;3631;08:14:57;0;49	93273;8	58126;0;0;70;
$GPXUP;3631;08:14:58;0;49	93258;8	58117;0;0;65;
$GPXUP;3631;08:14:59;0;49	93245;8	58101;0;0;67;
$GPXUP;3631;08:15:00;0;49	93233;8	58081;0;0;70;
$GPXUP;3631;08:15:01;0;49	9322;8	58063;0;0;71;
$GPXUP;3631;08:15:02;0;49	93206;8	58047;0;0;68;
$GPXUP;3631;08:15:03;0;49	93192;8	58033;0;0;66;
$GPXUP;3631;08:15:04;0;49	9318;8	58018;0;0;62;
$GPXUP;3631;08:15:05;0;49	9317;8	57999;0;0;64;
$GPXUP;3631;08:15:06;0;49	9316;8	57981;0;0;64;
$GPXUP;3631;08:15:07;0;49	93146;8	57967;0;0;63;
$GPXUP;3631;08:15:08;0;49	93131;8	57961;0;0;66;
$GPXUP;3631;08:15:09;0;49	93114;8	57963;0;0;67;
$GPXUP;3631;08:15:10;0;49	931;8	57975;0;0;65;
$GPXUP;3631;08:15:11;0;49	93094;8	57991;0;0;44;
$GPXUP;3631;08:15:12;0;49	93088;8	58005;0;0;42;
$GPXUP;3631;08:15:13;0;49	93081;8	58018;0;0;44;
$GPXUP;3631;08:15:14;0;49	93074;8	58032;0;0;45;
$GPXUP;3631;08:15:15;0;49	93067;8	58047;0;0;52;
$GPXUP;3631;08:15:16;0;49	9306;8	58064;0;0;53;
$GPXUP;3631;08:15:17;0;49	93053;8	58082;0;0;51;
$GPXUP;3631;08:15:18;0;49	93045;8	58098;0;0;50;
$GPXUP;3631;08:15:19;0;49	93042;8	58114;0;0;47;
$GPXUP;3631;08:15:20;0;49	93044;8	58132;0;0;45;
$GPXUP;3631;08:15:21;0;49	93048;8	58148;0;0;43;
$GPXUP;3631;08:15:22;0;49	9305;8	58164;0;0;43;
$GPXUP;3631;08:15:23;0;49	93051;8	58181;0;0;44;
$GPXUP;3631;08:15:24;0;49	93052;8	58198;0;0;45;
$GPXUP;3631;08:15:25;0;49	93053;8	58216;0;0;47;
$GPXUP;3631;08:15:26;0;49	93057;8	58232;0;0;42;
$GPXUP;3631;08:15:27;0;49	93062;8	58244;0;0;31;
$GPXUP;3631;08:15:28;0;49	93067;8	58252;0;0;30;
$GPXUP;3631;08:15:29;0;49	93076;8	58256;0;0;46;
$GPXUP;3631;08:15:30;0;49	93088;8	58258;0;0;51;
$GPXUP;3631;08:15:31;0;49	931;8	5826;0;0;48;
$GPXUP;3631;08:15:32;0;49	9311;8	58269;0;0;43;
$GPXUP;3631;08:15:33;0;49	93113;8	58286;0;0;48;
$GPXUP;3631;08:15:34;0;49	93114;8	58305;0;0;49;
$GPXUP;3631;08:15:35;0;49	93113;8	58324;0;0;50;
$GPXUP;3631;08:15:36;0;49	93113;8	58342;0;0;42;
$GPXUP;3631;08:15:37;0;49	93117;8	58355;0;0;36;
$GPXUP;3631;08:15:38;0;49	93125;8	58358;0;0;34;
$GPXUP;3631;08:15:39;0;49	93134;8	58352;0;0;40;
$GPXUP;3631;08:15:40;0;49	93142;8	58341;0;0;46;
$GPXUP;3631;08:15:41;0;49	93152;8	58332;0;0;49;
$GPXUP;3631;08:15:42;0;49	93163;8	58331;0;0;43;
$GPXUP;3631;08:15:43;0;49	93173;8	58337;0;0;40;
$GPXUP;3631;08:15:44;0;49	93182;8	58344;0;0;38;
$GPXUP;3631;08:15:45;0;49	93191;8	58347;0;0;40;
$GPXUP;3631;08:15:46;0;49	93201;8	58345;0;0;42;
$GPXUP;3631;08:15:47;0;49	9321;8	58336;0;0;48;
$GPXUP;3631;08:15:48;0;49	93218;8	58323;0;0;50;
$GPXUP;3631;08:15:49;0;49	93227;8	58308;0;0;51;
$GPXUP;3631;08:15:50;0;49	93234;8	58292;0;0;51;
$GPXUP;3631;08:15:51;0;49	9324;8	58274;0;0;52;
$GPXUP;3631;08:15:52;0;49	93243;8	58254;0;0;54;
$GPXUP;3631;08:15:53;0;49	93239;8	58235;0;0;47;
$GPXUP;3631;08:15:54;0;49	93233;8	58222;0;0;41;
$GPXUP;3631;08:15:55;0;49	93224;8	58211;0;0;49;
$GPXUP;3631;08:15:56;0;49	93212;8	58208;0;0;53;
$GPXUP;3631;08:15:57;0;49	93198;8	58212;0;0;53;
$GPXUP;3631;08:15:58;0;49	93189;8	58226;0;0;55;
$GPXUP;3631;08:15:59;0;49	93186;8	58246;0;0;53;
$GPXUP;3631;08:16:00;0;49	93186;8	58266;0;0;49;
$GPXUP;3631;08:16:01;0;49	93185;8	58286;0;0;49;
$GPXUP;3631;08:16:02;0;49	93184;8	58305;0;0;50;
$GPXUP;3631;08:16:03;0;49	93182;8	58324;0;0;50;
$GPXUP;3631;08:16:04;0;49	9318;8	58344;0;0;51;
$GPXUP;3631;08:16:05;0;49	93181;8	58361;0;0;39;
$GPXUP;3631;08:16:06;0;49	93184;8	58371;0;0;17;
$GPXUP;3631;08:16:07;0;49	93185;8	58374;0;0;0;
$GPXUP;3631;08:16:08;0;49	93186;8	58374;0;0;0;
$GPXUP;3631;08:16:09;0;49	93186;8	58373;0;0;0;
$GPXUP;3631;08:16:10;0;49	93186;8	58373;0;0;0;
$GPXUP;3631;08:16:11;0;49	93186;8	58373;0;0;0;
$GPXUP;3631;08:16:12;0;49	93186;8	58373;0;0;0;
$GPXUP;3631;08:16:13;0;49	93186;8	58373;0;0;0;
$GPXUP;3631;08:16:14;0;49	93186;8	58373;0;0;0;
$GPXUP;3631;08:16:15;0;49	93186;8	58373;0;0;0;
$GPXUP;3631;08:16:16;0;49	93186;8	58373;0;0;0;
$GPXUP;3631;08:16:17;0;49	93186;8	58373;0;0;0;
$GPXUP;3631;08:16:18;0;49	93186;8	58373;0;0;0;
$GPXUP;3631;08:16:19;0;49	93186;8	58373;0;0;0;
$GPXUP;3631;08:16:20;0;49	93186;8	58373;0;0;0;
$GPXUP;3631;08:16:21;0;49	93186;8	58373;0;0;0;
$GPXUP;3631;08:16:22;0;49	93186;8	58373;0;0;0;
$GPXUP;3631;08:16:23;0;49	93186;8	58373;0;0;0;
$GPXUP;3631;08:16:24;0;49	93186;8	58373;0;0;0;
$GPXUP;3631;08:16:24;0;49	93186;8	58373;0;0;0;
$GPXUP;3631;08:16:25;0;49	93186;8	58372;0;0;0;
$GPXUP;3631;08:16:26;0;49	93186;8	58372;0;0;0;
$GPXUP;3631;08:16:27;0;49	93186;8	58372;0;0;0;
$GPXUP;3631;08:16:28;0;49	93186;8	58372;0;0;0;
$GPXUP;3631;08:16:29;0;49	93186;8	58372;0;0;0;
$GPXUP;3631;08:16:30;0;49	93186;8	58372;0;0;0;
$GPXUP;3631;08:16:31;0;49	93186;8	58372;0;0;0;
$GPXUP;3631;08:16:32;0;49	93185;8	58372;0;0;0;
$GPXUP;3631;08:16:33;0;49	93185;8	58372;0;0;0;
$GPXUP;3631;08:16:34;0;49	93185;8	58372;0;0;0;
$GPXUP;3631;08:16:35;0;49	93185;8	58372;0;0;0;
$GPXUP;3631;08:16:36;0;49	93184;8	58372;0;0;0;
$GPXUP;3631;08:16:37;0;49	93184;8	58372;0;0;0;
$GPXUP;3631;08:16:38;0;49	93184;8	58372;0;0;0;
$GPXUP;3631;08:16:39;0;49	93184;8	58372;0;0;0;
$GPXUP;3631;08:16:40;0;49	93184;8	58372;0;0;0;
$GPXUP;3631;08:16:41;0;49	93184;8	58372;0;0;0;
$GPXUP;3631;08:16:42;0;49	93184;8	58372;0;0;0;
$GPXUP;3631;08:16:43;0;49	93184;8	58372;0;0;0;
$GPXUP;3631;08:16:44;0;49	93184;8	58372;0;0;0;
$GPXUP;3631;08:16:45;0;49	93184;8	58372;0;0;0;
$GPXUP;3631;08:16:46;0;49	93184;8	58372;0;0;0;
$GPXUP;3631;08:16:47;0;49	93184;8	58372;0;0;0;
$GPXUP;3631;08:16:48;0;49	93184;8	58372;0;0;0;
$GPXUP;3631;08:16:49;0;49	93184;8	58372;0;0;0;
$GPXUP;3631;08:16:50;0;49	93184;8	58372;0;0;0;
$GPXUP;3631;08:16:51;0;49	93184;8	58372;0;0;0;
$GPXUP;3631;08:16:52;0;49	93184;8	58372;0;0;0;
$GPXUP;3631;08:16:53;0;49	93184;8	58372;0;0;0;
$GPXUP;3631;08:16:54;0;49	93184;8	58372;0;0;0;
$GPXUP;3631;08:16:55;0;49	93184;8	58372;0;0;0;
$GPXUP;3631;08:16:56;0;49	93184;8	58372;0;0;0;
$GPXUP;3631;08:16:57;0;49	93184;8	58372;0;0;0;
$GPXUP;3631;08:16:58;0;49	93184;8	58372;0;0;0;
$GPXUP;3631;08:16:59;0;49	93184;8	58372;0;0;0;
$GPXUP;3631;08:17:00;0;49	93184;8	58372;0;0;0;
$GPXUP;3631;08:17:01;0;49	93184;8	58372;0;0;0;
$GPXUP;3631;08:17:02;0;49	93184;8	58372;0;0;0;
$GPXUP;3631;08:17:03;0;49	93184;8	58372;0;0;0;
$GPXUP;3631;08:17:04;0;49	93184;8	58372;0;0;0;
$GPXUP;3631;08:17:05;0;49	93184;8	58372;0;0;0;
$GPXUP;3631;08:17:06;0;49	93184;8	58372;0;0;0;
$GPXUP;3631;08:17:07;0;49	93184;8	58372;0;0;0;
$GPXUP;3631;08:17:08;0;49	93184;8	58372;0;0;0;
$GPXUP;3631;08:17:09;0;49	93184;8	58372;0;0;0;
$GPXUP;3631;08:17:10;0;49	93184;8	58372;0;0;0;
$GPXUP;3631;08:17:11;0;49	93184;8	58372;0;0;0;
$GPXUP;3631;08:17:12;0;49	93184;8	58372;0;0;0;
$GPXUP;3631;08:17:13;0;49	93184;8	58372;0;0;0;
$GPXUP;3631;08:17:14;0;49	93184;8	58372;0;0;0;
$GPXUP;3631;08:17:15;0;49	93184;8	58372;0;0;0;
$GPXUP;3631;08:17:16;0;49	93184;8	58372;0;0;0;
$GPXUP;3631;08:17:17;0;49	93184;8	58372;0;0;0;
$GPXUP;3631;08:17:18;0;49	93184;8	58372;0;0;0;
$GPXUP;3631;08:17:19;0;49	93184;8	58372;0;0;0;
$GPXUP;3631;08:17:20;0;49	93184;8	58372;0;0;0;
$GPXUP;3631;08:17:21;0;49	93184;8	58372;0;0;0;
$GPXUP;3631;08:17:22;0;49	93184;8	58372;0;0;0;
$GPXUP;3631;08:17:23;0;49	93184;8	58372;0;0;0;
$GPXUP;3631;08:17:24;0;49	93184;8	58372;0;0;0;
$GPXUP;3631;08:17:25;0;49	93184;8	58372;0;0;0;
$GPXUP;3631;08:17:26;0;49	93184;8	58372;0;0;0;
$GPXUP;3631;08:17:27;0;49	93184;8	58372;0;0;0;
$GPXUP;3631;08:17:28;0;49	93184;8	58372;0;0;0;
$GPXUP;3631;08:17:29;0;49	93184;8	58372;0;0;0;
$GPXUP;3631;08:17:30;0;49	93184;8	58372;0;0;0;
$GPXUP;3631;08:17:31;0;49	93184;8	58372;0;0;0;
$GPXUP;3631;08:17:32;0;49	93184;8	58372;0;0;0;
$GPXUP;3631;08:17:33;0;49	93184;8	58372;0;0;0;
$GPXUP;3631;08:17:34;0;49	93184;8	58372;0;0;0;
$GPXUP;3631;08:17:35;0;49	93184;8	58372;0;0;0;
$GPXUP;3631;08:17:36;0;49	93184;8	58372;0;0;0;
$GPXUP;3631;08:17:37;0;49	93184;8	58372;0;0;0;
$GPXUP;3631;08:17:38;0;49	93184;8	58372;0;0;0;
$GPXUP;3631;08:17:39;0;49	93184;8	58372;0;0;0;
$GPXUP;3631;08:17:40;0;49	93184;8	58372;0;0;0;
$GPXUP;3631;08:17:41;0;49	93184;8	58372;0;0;0;
$GPXUP;3631;08:17:42;0;49	93184;8	58372;0;0;0;
$GPXUP;3631;08:17:43;0;49	93184;8	58372;0;0;0;
$GPXUP;3631;08:17:44;0;49	93184;8	58372;0;0;0;
$GPXUP;3631;08:17:45;0;49	93184;8	58372;0;0;0;
$GPXUP;3631;08:17:46;0;49	93184;8	58372;0;0;0;
$GPXUP;3631;08:17:47;0;49	93184;8	58372;0;0;0;
$GPXUP;3631;08:17:48;0;49	93184;8	58372;0;0;0;
$GPXUP;3631;08:17:49;0;49	93184;8	58372;0;0;0;
$GPXUP;3631;08:17:50;0;49	93184;8	58372;0;0;0;
$GPXUP;3631;08:17:51;0;49	93184;8	58372;0;0;0;
$GPXUP;3631;08:17:52;0;49	93184;8	58372;0;0;0;
$GPXUP;3631;08:17:53;0;49	93184;8	58372;0;0;0;
$GPXUP;3631;08:17:54;0;49	93184;8	58372;0;0;0;
$GPXUP;3631;08:17:55;0;49	93184;8	58372;0;0;0;
$GPXUP;3631;08:17:56;0;49	93184;8	58372;0;0;0;
$GPXUP;3631;08:17:57;0;49	93184;8	58372;0;0;0;
$GPXUP;3631;08:17:58;0;49	93184;8	58372;0;0;0;
$GPXUP;3631;08:17:59;0;49	93184;8	58372;0;0;0;
$GPXUP;3631;08:18:00;0;49	93184;8	58372;0;0;0;
$GPXUP;3631;08:18:01;0;49	93184;8	58372;0;0;0;
$GPXUP;3631;08:18:02;0;49	93184;8	58372;0;0;0;
$GPXUP;3631;08:18:03;0;49	93184;8	58372;0;0;0;
$GPXUP;3631;08:18:04;0;49	93184;8	58372;0;0;0;
$GPXUP;3631;08:18:05;0;49	93184;8	58372;0;0;0;
$GPXUP;3631;08:18:06;0;49	93184;8	58372;0;0;0;
$GPXUP;3631;08:18:07;0;49	93184;8	58372;0;0;0;
$GPXUP;3631;08:18:08;0;49	93184;8	58372;0;0;0;
$GPXUP;3631;08:18:09;0;49	93184;8	58372;0;0;0;
$GPXUP;3631;08:18:10;0;49	93184;8	58372;0;0;0;
$GPXUP;3631;08:18:11;0;49	93184;8	58372;0;0;0;
$GPXUP;3631;08:18:12;0;49	93184;8	58372;0;0;0;
$GPXUP;3631;08:18:13;0;49	93184;8	58372;0;0;0;
$GPXUP;3631;08:18:14;0;49	93184;8	58372;0;0;0;
$GPXUP;3631;08:18:15;0;49	93184;8	58372;0;0;0;
$GPXUP;3631;08:18:16;0;49	93184;8	58372;0;0;0;
$GPXUP;3631;08:18:17;0;49	93184;8	58372;0;0;0;
$GPXUP;3631;08:18:18;0;49	93184;8	58372;0;0;0;
$GPXUP;3631;08:18:19;0;49	93184;8	58372;0;0;0;
$GPXUP;3631;08:18:20;0;49	93184;8	58372;0;0;0;
$GPXUP;3631;08:18:21;0;49	93184;8	58372;0;0;0;
$GPXUP;3631;08:18:22;0;49	93184;8	58372;0;0;0;
$GPXUP;3631;08:18:23;0;49	93184;8	58372;0;0;0;
$GPXUP;3631;08:18:24;0;49	93184;8	58372;0;0;0;
$GPXUP;3631;08:18:25;0;49	93184;8	58372;0;0;0;
$GPXUP;3631;08:18:26;0;49	93184;8	58372;0;0;0;
$GPXUP;3631;08:18:27;0;49	93184;8	58372;0;0;0;
$GPXUP;3631;08:18:28;0;49	93184;8	58372;0;0;0;
$GPXUP;3631;08:18:29;0;49	93184;8	58372;0;0;0;
$GPXUP;3631;08:18:30;0;49	93184;8	58372;0;0;0;
$GPXUP;3631;08:18:31;0;49	93184;8	58372;0;0;0;
$GPXUP;3631;08:18:32;0;49	93184;8	58372;0;0;0;
$GPXUP;3631;08:18:33;0;49	93184;8	58372;0;0;0;
$GPXUP;3631;08:18:34;0;49	93184;8	58372;0;0;2;
$GPXUP;3631;08:18:35;0;49	93188;8	58372;0;0;44;
$GPXUP;3631;08:18:36;0;49	93202;8	5837;0;0;47;
$GPXUP;3631;08:18:37;0;49	93215;8	58366;0;0;49;
$GPXUP;3631;08:18:38;0;49	93227;8	58357;0;0;49;
$GPXUP;3631;08:18:39;0;49	93239;8	58347;0;0;52;
$GPXUP;3631;08:18:40;0;49	93252;8	58338;0;0;53;
$GPXUP;3631;08:18:41;0;49	93265;8	58336;0;0;46;
$GPXUP;3631;08:18:42;0;49	93277;8	58339;0;0;43;
$GPXUP;3631;08:18:43;0;49	93287;8	58346;0;0;39;
$GPXUP;3631;08:18:44;0;49	93294;8	58357;0;0;38;
$GPXUP;3631;08:18:45;0;49	933;8	58371;0;0;40;
$GPXUP;3631;08:18:46;0;49	93305;8	58384;0;0;40;
$GPXUP;3631;08:18:47;0;49	93311;8	58398;0;0;40;
$GPXUP;3631;08:18:48;0;49	93316;8	58411;0;0;40;
$GPXUP;3631;08:18:49;0;49	93322;8	58424;0;0;43;
$GPXUP;3631;08:18:50;0;49	93328;8	58439;0;0;45;
$GPXUP;3631;08:18:51;0;49	93332;8	58456;0;0;46;
$GPXUP;3631;08:18:52;0;49	93333;8	58475;0;0;49;
$GPXUP;3631;08:18:53;0;49	93331;8	58494;0;0;52;
$GPXUP;3631;08:18:54;0;49	93326;8	58513;0;0;54;
$GPXUP;3631;08:18:55;0;49	93319;8	5853;0;0;52;
$GPXUP;3631;08:18:56;0;49	93312;8	58547;0;0;50;
$GPXUP;3631;08:18:57;0;49	93303;8	5856;0;0;52;
$GPXUP;3631;08:18:58;0;49	9329;8	58564;0;0;56;
$GPXUP;3631;08:18:59;0;49	93275;8	58558;0;0;62;
$GPXUP;3631;08:19:00;0;49	93262;8	58544;0;0;67;
$GPXUP;3631;08:19:01;0;49	93249;8	58526;0;0;68;
$GPXUP;3631;08:19:02;0;49	93238;8	58506;0;0;68;
$GPXUP;3631;08:19:03;0;49	93227;8	58485;0;0;69;
$GPXUP;3631;08:19:04;0;49	93219;8	58462;0;0;65;
$GPXUP;3631;08:19:05;0;49	93215;8	58438;0;0;62;
$GPXUP;3631;08:19:06;0;49	93214;8	58413;0;0;63;
$GPXUP;3631;08:19:07;0;49	93212;8	58388;0;0;63;
$GPXUP;3631;08:19:08;0;49	93213;8	58364;0;0;64;
$GPXUP;3631;08:19:09;0;49	93219;8	58339;0;0;64;
$GPXUP;3631;08:19:10;0;49	93229;8	5832;0;0;60;
$GPXUP;3631;08:19:11;0;49	9324;8	58303;0;0;60;
$GPXUP;3631;08:19:12;0;49	93249;8	58284;0;0;59;
$GPXUP;3631;08:19:13;0;49	93256;8	58264;0;0;60;
$GPXUP;3631;08:19:14;0;49	93263;8	58243;0;0;62;
$GPXUP;3631;08:19:15;0;49	93268;8	5822;0;0;64;
$GPXUP;3631;08:19:16;0;49	93271;8	58195;0;0;65;
$GPXUP;3631;08:19:17;0;49	93275;8	58171;0;0;64;
$GPXUP;3631;08:19:18;0;49	93278;8	58147;0;0;63;
$GPXUP;3631;08:19:19;0;49	93278;8	58122;0;0;67;
$GPXUP;3631;08:19:20;0;49	9327;8	58099;0;0;68;
$GPXUP;3631;08:19:21;0;49	93258;8	5808;0;0;66;
$GPXUP;3631;08:19:22;0;49	93243;8	58069;0;0;66;
$GPXUP;3631;08:19:23;0;49	93227;8	58065;0;0;64;
$GPXUP;3631;08:19:24;0;49	93211;8	58066;0;0;64;
$GPXUP;3631;08:19:25;0;49	93195;8	58069;0;0;62;
$GPXUP;3631;08:19:26;0;49	93179;8	58076;0;0;64;
$GPXUP;3631;08:19:27;0;49	93165;8	58088;0;0;66;
$GPXUP;3631;08:19:28;0;49	93154;8	58107;0;0;66;
$GPXUP;3631;08:19:29;0;49	93148;8	5813;0;0;62;
$GPXUP;3631;08:19:30;0;49	93142;8	58153;0;0;61;
$GPXUP;3631;08:19:31;0;49	93135;8	58174;0;0;61;
$GPXUP;3631;08:19:32;0;49	93132;8	58196;0;0;59;
$GPXUP;3631;08:19:33;0;49	93133;8	58219;0;0;56;
$GPXUP;3631;08:19:34;0;49	93136;8	58241;0;0;55;
$GPXUP;3631;08:19:35;0;49	93138;8	58261;0;0;50;
$GPXUP;3631;08:19:36;0;49	93143;8	58278;0;0;48;
$GPXUP;3631;08:19:37;0;49	93149;8	58294;0;0;47;
$GPXUP;3631;08:19:38;0;49	93156;8	58308;0;0;47;
$GPXUP;3631;08:19:39;0;49	93165;8	58322;0;0;47;
$GPXUP;3631;08:19:40;0;49	93173;8	58334;0;0;45;
$GPXUP;3631;08:19:41;0;49	93178;8	58349;0;0;43;
$GPXUP;3631;08:19:42;0;49	9318;8	58364;0;0;41;
$GPXUP;3631;08:19:43;0;49	93178;8	5838;0;0;44;
$GPXUP;3631;08:19:44;0;49	93172;8	58394;0;0;46;
$GPXUP;3631;08:19:45;0;49	93166;8	58409;0;0;44;
$GPXUP;3631;08:19:46;0;49	93162;8	58424;0;0;40;
$GPXUP;3631;08:19:47;0;49	93163;8	58439;0;0;35;
$GPXUP;3631;08:19:48;0;49	93168;8	58449;0;0;34;
$GPXUP;3631;08:19:49;0;49	93176;8	58455;0;0;34;
$GPXUP;3631;08:19:50;0;49	93185;8	58457;0;0;37;
$GPXUP;3631;08:19:51;0;49	93194;8	58456;0;0;40;
$GPXUP;3631;08:19:52;0;49	93204;8	58452;0;0;42;
$GPXUP;3631;08:19:53;0;49	93215;8	58447;0;0;42;
$GPXUP;3631;08:19:54;0;49	93225;8	58443;0;0;43;
$GPXUP;3631;08:19:55;0;49	93236;8	58437;0;0;43;
$GPXUP;3631;08:19:56;0;49	93247;8	58435;0;0;43;
$GPXUP;3631;08:19:57;0;49	93258;8	58436;0;0;44;
$GPXUP;3631;08:19:58;0;49	9327;8	58437;0;0;45;
$GPXUP;3631;08:19:59;0;49	9328;8	58436;0;0;44;
$GPXUP;3631;08:20:00;0;49	93292;8	58432;0;0;46;
$GPXUP;3631;08:20:01;0;49	93304;8	58432;0;0;47;
$GPXUP;3631;08:20:02;0;49	93314;8	58437;0;0;44;
$GPXUP;3631;08:20:03;0;49	93323;8	58447;0;0;43;
$GPXUP;3631;08:20:04;0;49	93328;8	58462;0;0;42;
$GPXUP;3631;08:20:05;0;49	93329;8	58478;0;0;45;
$GPXUP;3631;08:20:06;0;49	93328;8	58497;0;0;46;
$GPXUP;3631;08:20:07;0;49	93328;8	58515;0;0;48;
$GPXUP;3631;08:20:08;0;49	93328;8	58534;0;0;48;
$GPXUP;3631;08:20:09;0;49	93329;8	58554;0;0;49;
$GPXUP;3631;08:20:10;0;49	93332;8	58571;0;0;46;
$GPXUP;3631;08:20:11;0;49	93336;8	58588;0;0;44;
$GPXUP;3631;08:20:12;0;49	93339;8	58604;0;0;43;
$GPXUP;3631;08:20:13;0;49	93342;8	58619;0;0;43;
$GPXUP;3631;08:20:14;0;49	93347;8	58634;0;0;42;
$GPXUP;3631;08:20:15;0;49	93354;8	58646;0;0;42;
$GPXUP;3631;08:20:16;0;49	93362;8	58656;0;0;43;
$GPXUP;3631;08:20:17;0;49	9337;8	58667;0;0;41;
$GPXUP;3631;08:20:18;0;49	93376;8	58679;0;0;42;
$GPXUP;3631;08:20:19;0;49	93381;8	58695;0;0;45;
$GPXUP;3631;08:20:20;0;49	93385;8	58712;0;0;47;
$GPXUP;3631;08:20:21;0;49	93388;8	5873;0;0;50;
$GPXUP;3631;08:20:22;0;49	93392;8	5875;0;0;52;
$GPXUP;3631;08:20:23;0;49	93396;8	5877;0;0;53;
$GPXUP;3631;08:20:24;0;49	934;8	5879;0;0;53;
$GPXUP;3631;08:20:25;0;49	93407;8	58807;0;0;51;
$GPXUP;3631;08:20:26;0;49	93416;8	58822;0;0;51;
$GPXUP;3631;08:20:27;0;49	93426;8	58834;0;0;52;
$GPXUP;3631;08:20:28;0;49	93437;8	58845;0;0;52;
$GPXUP;3631;08:20:29;0;49	93447;8	58858;0;0;51;
$GPXUP;3631;08:20:30;0;49	93458;8	58869;0;0;51;
$GPXUP;3631;08:20:31;0;49	93469;8	58877;0;0;49;
$GPXUP;3631;08:20:32;0;49	93479;8	58888;0;0;46;
$GPXUP;3631;08:20:33;0;49	93487;8	58902;0;0;45;
$GPXUP;3631;08:20:34;0;49	93495;8	58915;0;0;44;
$GPXUP;3631;08:20:35;0;49	93504;8	58925;0;0;44;
$GPXUP;3631;08:20:36;0;49	93512;8	58936;0;0;45;
$GPXUP;3631;08:20:37;0;49	9352;8	58948;0;0;46;
$GPXUP;3631;08:20:38;0;49	93528;8	5896;0;0;45;
$GPXUP;3631;08:20:39;0;49	93534;8	58975;0;0;44;
$GPXUP;3631;08:20:40;0;49	9354;8	58989;0;0;42;
$GPXUP;3631;08:20:41;0;49	93546;8	59002;0;0;42;
$GPXUP;3631;08:20:42;0;49	93553;8	59014;0;0;40;
$GPXUP;3631;08:20:43;0;49	9356;8	59024;0;0;40;
$GPXUP;3631;08:20:44;0;49	93568;8	59034;0;0;38;
$GPXUP;3631;08:20:45;0;49	93574;8	59045;0;0;41;
$GPXUP;3631;08:20:46;0;49	93579;8	59058;0;0;43;
$GPXUP;3631;08:20:47;0;49	93586;8	59072;0;0;45;
$GPXUP;3631;08:20:48;0;49	93595;8	59083;0;0;45;
$GPXUP;3631;08:20:49;0;49	93604;8	59093;0;0;41;
$GPXUP;3631;08:20:50;0;49	93613;8	59099;0;0;42;
$GPXUP;3631;08:20:51;0;49	93624;8	59101;0;0;45;
$GPXUP;3631;08:20:52;0;49	93635;8	59099;0;0;49;
$GPXUP;3631;08:20:53;0;49	93646;8	5909;0;0;54;
$GPXUP;3631;08:20:54;0;49	93656;8	59073;0;0;62;
$GPXUP;3631;08:20:55;0;49	93662;8	59049;0;0;68;
$GPXUP;3631;08:20:56;0;49	93668;8	59024;0;0;65;
$GPXUP;3631;08:20:57;0;49	93678;8	59008;0;0;55;
$GPXUP;3631;08:20:58;0;49	9369;8	58998;0;0;55;
$GPXUP;3631;08:20:59;0;49	93702;8	58988;0;0;53;
$GPXUP;3631;08:21:00;0;49	93714;8	58978;0;0;50;
$GPXUP;3631;08:21:01;0;49	93724;8	58969;0;0;47;
$GPXUP;3631;08:21:02;0;49	93733;8	58958;0;0;49;
$GPXUP;3631;08:21:03;0;49	93743;8	58944;0;0;54;
$GPXUP;3631;08:21:04;0;49	93754;8	58933;0;0;55;
$GPXUP;3631;08:21:05;0;49	93766;8	58927;0;0;56;
$GPXUP;3631;08:21:06;0;49	9378;8	58928;0;0;56;
$GPXUP;3631;08:21:07;0;49	93793;8	58933;0;0;51;
$GPXUP;3631;08:21:08;0;49	93806;8	58939;0;0;52;
$GPXUP;3631;08:21:09;0;49	93819;8	58945;0;0;52;
$GPXUP;3631;08:21:10;0;49	93831;8	5895;0;0;49;
$GPXUP;3631;08:21:11;0;49	93842;8	58955;0;0;47;
$GPXUP;3631;08:21:12;0;49	93854;8	5896;0;0;47;
$GPXUP;3631;08:21:13;0;49	93864;8	58964;0;0;45;
$GPXUP;3631;08:21:14;0;49	93875;8	58968;0;0;46;
$GPXUP;3631;08:21:15;0;49	93887;8	5897;0;0;50;
$GPXUP;3631;08:21:16;0;49	939;8	5897;0;0;50;
$GPXUP;3631;08:21:17;0;49	93912;8	58969;0;0;48;
$GPXUP;3631;08:21:18;0;49	93924;8	58965;0;0;49;
$GPXUP;3631;08:21:19;0;49	93937;8	5896;0;0;54;
$GPXUP;3631;08:21:20;0;49	9395;8	58958;0;0;54;
$GPXUP;3631;08:21:21;0;49	93964;8	58957;0;0;57;
$GPXUP;3631;08:21:22;0;49	93977;8	58948;0;0;58;
$GPXUP;3631;08:21:23;0;49	93988;8	58934;0;0;60;
$GPXUP;3631;08:21:24;0;49	93998;8	58917;0;0;60;
$GPXUP;3631;08:21:25;0;49	94006;8	58897;0;0;60;
$GPXUP;3631;08:21:26;0;49	94016;8	58881;0;0;58;
$GPXUP;3631;08:21:27;0;49	94028;8	5887;0;0;52;
$GPXUP;3631;08:21:28;0;49	9404;8	58862;0;0;52;
$GPXUP;3631;08:21:29;0;49	94051;8	58856;0;0;47;
$GPXUP;3631;08:21:30;0;49	94064;8	58853;0;0;52;
$GPXUP;3631;08:21:31;0;49	94076;8	58853;0;0;48;
$GPXUP;3631;08:21:32;0;49	94088;8	58856;0;0;50;
$GPXUP;3631;08:21:33;0;49	941;8	58859;0;0;50;
$GPXUP;3631;08:21:34;0;49	94113;8	58863;0;0;52;
$GPXUP;3631;08:21:35;0;49	94126;8	58867;0;0;49;
$GPXUP;3631;08:21:36;0;49	94137;8	58873;0;0;49;
$GPXUP;3631;08:21:37;0;49	94149;8	58878;0;0;50;
$GPXUP;3631;08:21:38;0;49	94162;8	58883;0;0;52;
$GPXUP;3631;08:21:39;0;49	94174;8	58885;0;0;53;
$GPXUP;3631;08:21:40;0;49	94188;8	58887;0;0;53;
$GPXUP;3631;08:21:41;0;49	942;8	58888;0;0;51;
$GPXUP;3631;08:21:42;0;49	94214;8	58889;0;0;51;
$GPXUP;3631;08:21:43;0;49	94226;8	5889;0;0;49;
$GPXUP;3631;08:21:44;0;49	94238;8	58891;0;0;47;
$GPXUP;3631;08:21:45;0;49	9425;8	58894;0;0;45;
$GPXUP;3631;08:21:46;0;49	9426;8	589;0;0;43;
$GPXUP;3631;08:21:47;0;49	94269;8	58908;0;0;43;
$GPXUP;3631;08:21:48;0;49	94277;8	58919;0;0;44;
$GPXUP;3631;08:21:49;0;49	94287;8	58929;0;0;46;
$GPXUP;3631;08:21:50;0;49	94296;8	58939;0;0;45;
$GPXUP;3631;08:21:51;0;49	94305;8	5895;0;0;45;
$GPXUP;3631;08:21:52;0;49	94313;8	58961;0;0;44;
$GPXUP;3631;08:21:53;0;49	94319;8	58975;0;0;45;
$GPXUP;3631;08:21:54;0;49	94324;8	58991;0;0;44;
$GPXUP;3631;08:21:55;0;49	94328;8	59007;0;0;45;
$GPXUP;3631;08:21:56;0;49	94331;8	59024;0;0;45;
$GPXUP;3631;08:21:57;0;49	94333;8	59042;0;0;47;
$GPXUP;3631;08:21:58;0;49	94334;8	59061;0;0;50;
$GPXUP;3631;08:21:59;0;49	94334;8	59082;0;0;51;
$GPXUP;3631;08:22:00;0;49	94335;8	59102;0;0;52;
$GPXUP;3631;08:22:01;0;49	94339;8	5912;0;0;48;
$GPXUP;3631;08:22:02;0;49	94345;8	59136;0;0;48;
$GPXUP;3631;08:22:03;0;49	94352;8	59151;0;0;46;
$GPXUP;3631;08:22:04;0;49	94359;8	59166;0;0;47;
$GPXUP;3631;08:22:05;0;49	94366;8	59179;0;0;43;
$GPXUP;3631;08:22:06;0;49	94376;8	59186;0;0;44;
$GPXUP;3631;08:22:07;0;49	94387;8	59187;0;0;45;
$GPXUP;3631;08:22:08;0;49	94399;8	59188;0;0;47;
$GPXUP;3631;08:22:09;0;49	9441;8	59191;0;0;45;
$GPXUP;3631;08:22:10;0;49	94421;8	59194;0;0;46;
$GPXUP;3631;08:22:11;0;49	94432;8	59197;0;0;46;
$GPXUP;3631;08:22:12;0;49	94444;8	592;0;0;45;
$GPXUP;3631;08:22:13;0;49	94454;8	59205;0;0;41;
$GPXUP;3631;08:22:14;0;49	94462;8	59215;0;0;41;
$GPXUP;3631;08:22:15;0;49	94468;8	59229;0;0;42;
$GPXUP;3631;08:22:16;0;49	94473;8	59244;0;0;44;
$GPXUP;3631;08:22:17;0;49	94478;8	59258;0;0;44;
$GPXUP;3631;08:22:18;0;49	94483;8	59274;0;0;45;
$GPXUP;3631;08:22:19;0;49	94489;8	59289;0;0;43;
$GPXUP;3631;08:22:20;0;49	94495;8	59303;0;0;43;
$GPXUP;3631;08:22:21;0;49	94504;8	59312;0;0;45;
$GPXUP;3631;08:22:22;0;49	94515;8	59319;0;0;45;
$GPXUP;3631;08:22:23;0;49	94526;8	59325;0;0;46;
$GPXUP;3631;08:22:24;0;49	94536;8	59331;0;0;46;
$GPXUP;3631;08:22:25;0;49	94548;8	59336;0;0;46;
$GPXUP;3631;08:22:26;0;49	94559;8	59337;0;0;46;
$GPXUP;3631;08:22:27;0;49	94571;8	59336;0;0;47;
$GPXUP;3631;08:22:28;0;49	94583;8	59338;0;0;47;
$GPXUP;3631;08:22:29;0;49	94594;8	59344;0;0;48;
$GPXUP;3631;08:22:30;0;49	94604;8	59354;0;0;46;
$GPXUP;3631;08:22:31;0;49	94614;8	59366;0;0;48;
$GPXUP;3631;08:22:32;0;49	94622;8	59379;0;0;49;
$GPXUP;3631;08:22:33;0;49	9463;8	59395;0;0;48;
$GPXUP;3631;08:22:34;0;49	94636;8	59411;0;0;47;
$GPXUP;3631;08:22:35;0;49	94641;8	59427;0;0;46;
$GPXUP;3631;08:22:36;0;49	94646;8	59443;0;0;46;
$GPXUP;3631;08:22:37;0;49	9465;8	59458;0;0;45;
$GPXUP;3631;08:22:38;0;49	94655;8	59475;0;0;47;
$GPXUP;3631;08:22:39;0;49	94659;8	59492;0;0;46;
$GPXUP;3631;08:22:40;0;49	94663;8	5951;0;0;47;
$GPXUP;3631;08:22:41;0;49	94665;8	59528;0;0;47;
$GPXUP;3631;08:22:42;0;49	94667;8	59545;0;0;46;
$GPXUP;3631;08:22:43;0;49	94668;8	59563;0;0;46;
$GPXUP;3631;08:22:44;0;49	9467;8	59581;0;0;47;
$GPXUP;3631;08:22:45;0;49	94671;8	596;0;0;48;
$GPXUP;3631;08:22:46;0;49	94673;8	59618;0;0;47;
$GPXUP;3631;08:22:47;0;49	94675;8	59636;0;0;47;
$GPXUP;3631;08:22:48;0;49	94678;8	59654;0;0;47;
$GPXUP;3631;08:22:49;0;49	94681;8	5967;0;0;44;
$GPXUP;3631;08:22:50;0;49	94685;8	59686;0;0;43;
$GPXUP;3631;08:22:51;0;49	94692;8	59699;0;0;45;
$GPXUP;3631;08:22:52;0;49	94703;8	59706;0;0;48;
$GPXUP;3631;08:22:53;0;49	94714;8	59711;0;0;48;
$GPXUP;3631;08:22:54;0;49	94726;8	59716;0;0;48;
$GPXUP;3631;08:22:55;0;49	94734;8	59727;0;0;47;
$GPXUP;3631;08:22:56;0;49	94736;8	59745;0;0;50;
$GPXUP;3631;08:22:57;0;49	94736;8	59765;0;0;51;
$GPXUP;3631;08:22:58;0;49	94736;8	59785;0;0;50;
$GPXUP;3631;08:22:59;0;49	94738;8	59803;0;0;47;
$GPXUP;3631;08:23:00;0;49	94742;8	5982;0;0;46;
$GPXUP;3631;08:23:01;0;49	94744;8	59838;0;0;48;
$GPXUP;3631;08:23:02;0;49	94744;8	59856;0;0;48;
$GPXUP;3631;08:23:03;0;49	94743;8	59874;0;0;49;
$GPXUP;3631;08:23:04;0;49	9474;8	59893;0;0;49;
$GPXUP;3631;08:23:05;0;49	94735;8	59911;0;0;50;
$GPXUP;3631;08:23:06;0;49	94731;8	59929;0;0;52;
$GPXUP;3631;08:23:07;0;49	94726;8	59948;0;0;53;
$GPXUP;3631;08:23:08;0;49	94721;8	59968;0;0;53;
$GPXUP;3631;08:23:09;0;49	94718;8	59989;0;0;54;
$GPXUP;3631;08:23:10;0;49	94716;8	6001;0;0;54;
$GPXUP;3631;08:23:11;0;49	94715;8	60031;0;0;52;
$GPXUP;3631;08:23:12;0;49	94715;8	60051;0;0;51;
$GPXUP;3631;08:23:13;0;49	94716;8	60071;0;0;49;
$GPXUP;3631;08:23:14;0;49	94718;8	60089;0;0;49;
$GPXUP;3631;08:23:15;0;49	94718;8	60108;0;0;51;
$GPXUP;3631;08:23:16;0;49	94719;8	60128;0;0;51;
$GPXUP;3631;08:23:17;0;49	94723;8	60147;0;0;50;
$GPXUP;3631;08:23:18;0;49	94729;8	60164;0;0;48;
$GPXUP;3631;08:23:19;0;49	94734;8	60181;0;0;48;
$GPXUP;3631;08:23:20;0;49	94738;8	60198;0;0;48;
$GPXUP;3631;08:23:21;0;49	94742;8	60216;0;0;48;
$GPXUP;3631;08:23:22;0;49	94743;8	60233;0;0;44;
$GPXUP;3631;08:23:23;0;49	94741;8	6025;0;0;45;
$GPXUP;3631;08:23:24;0;49	94737;8	60268;0;0;46;
$GPXUP;3631;08:23:25;0;49	94733;8	60286;0;0;48;
$GPXUP;3631;08:23:26;0;49	94729;8	60304;0;0;50;
$GPXUP;3631;08:23:27;0;49	94727;8	60323;0;0;51;
$GPXUP;3631;08:23:28;0;49	94724;8	60342;0;0;50;
$GPXUP;3631;08:23:29;0;49	94724;8	60361;0;0;50;
$GPXUP;3631;08:23:30;0;49	94726;8	6038;0;0;48;
$GPXUP;3631;08:23:31;0;49	94731;8	60397;0;0;48;
$GPXUP;3631;08:23:32;0;49	94738;8	60412;0;0;48;
$GPXUP;3631;08:23:33;0;49	94748;8	60424;0;0;51;
$GPXUP;3631;08:23:34;0;49	9476;8	60433;0;0;51;
$GPXUP;3631;08:23:35;0;49	94772;8	60441;0;0;53;
$GPXUP;3631;08:23:36;0;49	94783;8	60449;0;0;50;
$GPXUP;3631;08:23:37;0;49	94796;8	60456;0;0;49;
$GPXUP;3631;08:23:38;0;49	94807;8	60463;0;0;52;
$GPXUP;3631;08:23:39;0;49	9482;8	60468;0;0;52;
$GPXUP;3631;08:23:40;0;49	94833;8	6047;0;0;55;
$GPXUP;3631;08:23:41;0;49	94847;8	60474;0;0;54;
$GPXUP;3631;08:23:42;0;49	94858;8	60485;0;0;53;
$GPXUP;3631;08:23:43;0;49	94867;8	605;0;0;53;
$GPXUP;3631;08:23:44;0;49	94874;8	60518;0;0;50;
$GPXUP;3631;08:23:45;0;49	94882;8	60532;0;0;47;
$GPXUP;3631;08:23:46;0;49	94891;8	60541;0;0;43;
$GPXUP;3631;08:23:47;0;49	94902;8	60548;0;0;43;
$GPXUP;3631;08:23:48;0;49	94911;8	60554;0;0;41;
$GPXUP;3631;08:23:49;0;49	94921;8	60557;0;0;37;
$GPXUP;3631;08:23:50;0;49	9493;8	6056;0;0;38;
$GPXUP;3631;08:23:51;0;49	9494;8	60562;0;0;45;
$GPXUP;3631;08:23:52;0;49	9495;8	60565;0;0;47;
$GPXUP;3631;08:23:53;0;49	94962;8	60572;0;0;49;
$GPXUP;3631;08:23:54;0;49	94973;8	60581;0;0;51;
$GPXUP;3631;08:23:55;0;49	94984;8	60591;0;0;52;
$GPXUP;3631;08:23:56;0;49	94996;8	60599;0;0;53;
$GPXUP;3631;08:23:57;0;49	95009;8	60607;0;0;53;
$GPXUP;3631;08:23:58;0;49	95021;8	60615;0;0;53;
$GPXUP;3631;08:23:59;0;49	95034;8	60622;0;0;52;
$GPXUP;3631;08:24:00;0;49	95046;8	6063;0;0;52;
$GPXUP;3631;08:24:01;0;49	95058;8	60637;0;0;52;
$GPXUP;3631;08:24:02;0;49	95069;8	60647;0;0;49;
$GPXUP;3631;08:24:03;0;49	95077;8	6066;0;0;47;
$GPXUP;3631;08:24:04;0;49	95084;8	60673;0;0;46;
$GPXUP;3631;08:24:05;0;49	95093;8	60685;0;0;48;
$GPXUP;3631;08:24:06;0;49	95102;8	60694;0;0;46;
$GPXUP;3631;08:24:07;0;49	95113;8	60701;0;0;49;
$GPXUP;3631;08:24:08;0;49	95126;8	60704;0;0;53;
$GPXUP;3631;08:24:09;0;49	95138;8	60703;0;0;53;
$GPXUP;3631;08:24:10;0;49	95152;8	60699;0;0;53;
$GPXUP;3631;08:24:11;0;49	95164;8	60691;0;0;53;
$GPXUP;3631;08:24:12;0;49	95174;8	60676;0;0;56;
$GPXUP;3631;08:24:13;0;49	95182;8	60659;0;0;54;
$GPXUP;3631;08:24:14;0;49	95189;8	6064;0;0;53;
$GPXUP;3631;08:24:15;0;49	95196;8	60623;0;0;51;
$GPXUP;3631;08:24:16;0;49	95204;8	60609;0;0;47;
$GPXUP;3631;08:24:17;0;49	95213;8	60599;0;0;47;
$GPXUP;3631;08:24:18;0;49	95224;8	60593;0;0;47;
$GPXUP;3631;08:24:19;0;49	95236;8	6059;0;0;47;
$GPXUP;3631;08:24:20;0;49	95248;8	60589;0;0;49;
$GPXUP;3631;08:24:21;0;49	95261;8	60587;0;0;49;
$GPXUP;3631;08:24:22;0;49	95273;8	60587;0;0;48;
$GPXUP;3631;08:24:23;0;49	95284;8	60593;0;0;46;
$GPXUP;3631;08:24:24;0;49	95293;8	60605;0;0;45;
$GPXUP;3631;08:24:25;0;49	95301;8	60618;0;0;45;
$GPXUP;3631;08:24:26;0;49	9531;8	6063;0;0;43;
$GPXUP;3631;08:24:27;0;49	95317;8	60642;0;0;41;
$GPXUP;3631;08:24:28;0;49	95325;8	60652;0;0;40;
$GPXUP;3631;08:24:29;0;49	95333;8	60661;0;0;39;
$GPXUP;3631;08:24:30;0;49	95341;8	60671;0;0;39;
$GPXUP;3631;08:24:31;0;49	95348;8	60682;0;0;38;
$GPXUP;3631;08:24:32;0;49	95353;8	60695;0;0;39;
$GPXUP;3631;08:24:33;0;49	95357;8	60708;0;0;38;
$GPXUP;3631;08:24:34;0;49	95359;8	60724;0;0;39;
$GPXUP;3631;08:24:35;0;49	9536;8	60739;0;0;42;
$GPXUP;3631;08:24:36;0;49	95361;8	60756;0;0;44;
$GPXUP;3631;08:24:37;0;49	95361;8	60774;0;0;44;
$GPXUP;3631;08:24:38;0;49	9536;8	6079;0;0;43;
$GPXUP;3631;08:24:39;0;49	9536;8	60807;0;0;43;
$GPXUP;3631;08:24:40;0;49	95361;8	60824;0;0;42;
$GPXUP;3631;08:24:41;0;49	95362;8	60841;0;0;42;
$GPXUP;3631;08:24:42;0;49	95366;8	60856;0;0;41;
$GPXUP;3631;08:24:43;0;49	95374;8	60868;0;0;42;
$GPXUP;3631;08:24:44;0;49	95383;8	60876;0;0;43;
$GPXUP;3631;08:24:45;0;49	95393;8	60882;0;0;43;
$GPXUP;3631;08:24:46;0;49	95404;8	60888;0;0;40;
$GPXUP;3631;08:24:47;0;49	95412;8	60895;0;0;37;
$GPXUP;3631;08:24:48;0;49	9542;8	60901;0;0;36;
$GPXUP;3631;08:24:49;0;49	95428;8	60907;0;0;39;
$GPXUP;3631;08:24:50;0;49	95437;8	60911;0;0;40;
$GPXUP;3631;08:24:51;0;49	95446;8	60917;0;0;39;
$GPXUP;3631;08:24:52;0;49	95455;8	60923;0;0;40;
$GPXUP;3631;08:24:53;0;49	95464;8	60929;0;0;40;
$GPXUP;3631;08:24:54;0;49	95474;8	60935;0;0;40;
$GPXUP;3631;08:24:55;0;49	95484;8	60941;0;0;43;
$GPXUP;3631;08:24:56;0;49	95494;8	60946;0;0;45;
$GPXUP;3631;08:24:57;0;49	95505;8	6095;0;0;46;
$GPXUP;3631;08:24:58;0;49	95516;8	60956;0;0;45;
$GPXUP;3631;08:24:59;0;49	95527;8	6096;0;0;51;
$GPXUP;3631;08:25:00;0;49	9554;8	6096;0;0;49;
$GPXUP;3631;08:25:01;0;49	95552;8	60959;0;0;52;
$GPXUP;3631;08:25:02;0;49	95566;8	60958;0;0;54;
$GPXUP;3631;08:25:03;0;49	9558;8	60957;0;0;56;
$GPXUP;3631;08:25:04;0;49	95595;8	60956;0;0;57;
$GPXUP;3631;08:25:05;0;49	95609;8	60955;0;0;56;
$GPXUP;3631;08:25:06;0;49	95623;8	60954;0;0;57;
$GPXUP;3631;08:25:07;0;49	95637;8	60952;0;0;56;
$GPXUP;3631;08:25:08;0;49	95651;8	6095;0;0;58;
$GPXUP;3631;08:25:09;0;49	95665;8	60948;0;0;60;
$GPXUP;3631;08:25:10;0;49	9568;8	60945;0;0;60;
$GPXUP;3631;08:25:11;0;49	95695;8	60944;0;0;56;
$GPXUP;3631;08:25:12;0;49	95709;8	60943;0;0;56;
$GPXUP;3631;08:25:13;0;49	95723;8	60942;0;0;52;
$GPXUP;3631;08:25:14;0;49	95735;8	60944;0;0;48;
$GPXUP;3631;08:25:15;0;49	95746;8	60949;0;0;49;
$GPXUP;3631;08:25:16;0;49	95758;8	60956;0;0;48;
$GPXUP;3631;08:25:17;0;49	95768;8	60962;0;0;49;
$GPXUP;3631;08:25:18;0;49	95781;8	60966;0;0;53;
$GPXUP;3631;08:25:19;0;49	95794;8	60968;0;0;50;
$GPXUP;3631;08:25:20;0;49	95805;8	60971;0;0;46;
$GPXUP;3631;08:25:21;0;49	95817;8	6097;0;0;48;
$GPXUP;3631;08:25:22;0;49	95828;8	60965;0;0;49;
$GPXUP;3631;08:25:23;0;49	95839;8	60957;0;0;51;
$GPXUP;3631;08:25:24;0;49	9585;8	60948;0;0;51;
$GPXUP;3631;08:25:25;0;49	95862;8	60944;0;0;47;
$GPXUP;3631;08:25:26;0;49	95874;8	60944;0;0;45;
$GPXUP;3631;08:25:27;0;49	95885;8	60943;0;0;45;
$GPXUP;3631;08:25:28;0;49	95896;8	6094;0;0;49;
$GPXUP;3631;08:25:29;0;49	95908;8	60935;0;0;50;
$GPXUP;3631;08:25:30;0;49	9592;8	60933;0;0;44;
$GPXUP;3631;08:25:31;0;49	95931;8	60936;0;0;43;
$GPXUP;3631;08:25:32;0;49	95942;8	60938;0;0;45;
$GPXUP;3631;08:25:33;0;49	95954;8	60937;0;0;46;
$GPXUP;3631;08:25:34;0;49	95965;8	60937;0;0;47;
$GPXUP;3631;08:25:35;0;49	95976;8	60937;0;0;47;
$GPXUP;3631;08:25:36;0;49	95988;8	60939;0;0;47;
$GPXUP;3631;08:25:37;0;49	96;8	60943;0;0;45;
$GPXUP;3631;08:25:38;0;49	9601;8	60952;0;0;46;
$GPXUP;3631;08:25:39;0;49	9602;8	60962;0;0;46;
$GPXUP;3631;08:25:40;0;49	96029;8	60972;0;0;45;
$GPXUP;3631;08:25:41;0;49	96038;8	60982;0;0;44;
$GPXUP;3631;08:25:42;0;49	96048;8	60991;0;0;45;
$GPXUP;3631;08:25:43;0;49	96056;8	61003;0;0;45;
$GPXUP;3631;08:25:44;0;49	96063;8	61017;0;0;46;
$GPXUP;3631;08:25:45;0;49	96069;8	61032;0;0;47;
$GPXUP;3631;08:25:46;0;49	96073;8	61051;0;0;50;
$GPXUP;3631;08:25:47;0;49	96078;8	6107;0;0;51;
$GPXUP;3631;08:25:48;0;49	96083;8	61087;0;0;51;
$GPXUP;3631;08:25:49;0;49	96089;8	61105;0;0;51;
$GPXUP;3631;08:25:50;0;49	96094;8	61124;0;0;54;
$GPXUP;3631;08:25:51;0;49	96099;8	61143;0;0;52;
$GPXUP;3631;08:25:52;0;49	96105;8	61161;0;0;50;
$GPXUP;3631;08:25:53;0;49	96113;8	61176;0;0;49;
$GPXUP;3631;08:25:54;0;49	96122;8	61187;0;0;48;
$GPXUP;3631;08:25:55;0;49	96133;8	61197;0;0;48;
$GPXUP;3631;08:25:56;0;49	96143;8	61206;0;0;46;
$GPXUP;3631;08:25:57;0;49	96153;8	61214;0;0;44;
$GPXUP;3631;08:25:58;0;49	96162;8	61224;0;0;47;
$GPXUP;3631;08:25:59;0;49	96172;8	61234;0;0;47;
$GPXUP;3631;08:26:00;0;49	9618;8	61246;0;0;46;
$GPXUP;3631;08:26:01;0;49	9619;8	61256;0;0;49;
$GPXUP;3631;08:26:02;0;49	96201;8	61263;0;0;48;
$GPXUP;3631;08:26:03;0;49	96213;8	61266;0;0;47;
$GPXUP;3631;08:26:04;0;49	96225;8	61269;0;0;47;
$GPXUP;3631;08:26:05;0;49	96236;8	61273;0;0;46;
$GPXUP;3631;08:26:06;0;49	96247;8	61278;0;0;47;
$GPXUP;3631;08:26:07;0;49	96258;8	61285;0;0;44;
$GPXUP;3631;08:26:08;0;49	96267;8	61295;0;0;45;
$GPXUP;3631;08:26:09;0;49	96277;8	61304;0;0;48;
$GPXUP;3631;08:26:10;0;49	96288;8	6131;0;0;49;
$GPXUP;3631;08:26:11;0;49	96299;8	61317;0;0;50;
$GPXUP;3631;08:26:12;0;49	9631;8	61326;0;0;49;
$GPXUP;3631;08:26:13;0;49	9632;8	61335;0;0;50;
$GPXUP;3631;08:26:14;0;49	96332;8	61342;0;0;49;
$GPXUP;3631;08:26:15;0;49	96344;8	61346;0;0;50;
$GPXUP;3631;08:26:16;0;49	96357;8	61347;0;0;50;
$GPXUP;3631;08:26:17;0;49	96369;8	61345;0;0;52;
$GPXUP;3631;08:26:18;0;49	96382;8	61343;0;0;50;
$GPXUP;3631;08:26:19;0;49	96394;8	61342;0;0;47;
$GPXUP;3631;08:26:20;0;49	96406;8	61342;0;0;46;
$GPXUP;3631;08:26:21;0;49	96417;8	61342;0;0;49;
$GPXUP;3631;08:26:22;0;49	9643;8	61342;0;0;53;
$GPXUP;3631;08:26:23;0;49	96443;8	6134;0;0;53;
$GPXUP;3631;08:26:24;0;49	96457;8	61338;0;0;55;
$GPXUP;3631;08:26:25;0;49	96471;8	61339;0;0;53;
$GPXUP;3631;08:26:26;0;49	96484;8	61343;0;0;52;
$GPXUP;3631;08:26:27;0;49	96498;8	61348;0;0;51;
$GPXUP;3631;08:26:28;0;49	96509;8	61355;0;0;49;
$GPXUP;3631;08:26:29;0;49	9652;8	61365;0;0;48;
$GPXUP;3631;08:26:30;0;49	9653;8	61376;0;0;48;
$GPXUP;3631;08:26:31;0;49	9654;8	61386;0;0;46;
$GPXUP;3631;08:26:32;0;49	9655;8	61396;0;0;47;
$GPXUP;3631;08:26:33;0;49	9656;8	61404;0;0;48;
$GPXUP;3631;08:26:34;0;49	96571;8	61413;0;0;48;
$GPXUP;3631;08:26:35;0;49	96581;8	61423;0;0;45;
$GPXUP;3631;08:26:36;0;49	96591;8	61433;0;0;47;
$GPXUP;3631;08:26:37;0;49	966;8	61444;0;0;47;
$GPXUP;3631;08:26:38;0;49	96608;8	61455;0;0;47;
$GPXUP;3631;08:26:39;0;49	96619;8	61465;0;0;51;
$GPXUP;3631;08:26:40;0;49	9663;8	61471;0;0;51;
$GPXUP;3631;08:26:41;0;49	96643;8	61477;0;0;55;
$GPXUP;3631;08:26:42;0;49	96655;8	61485;0;0;50;
$GPXUP;3631;08:26:43;0;49	96664;8	61496;0;0;46;
$GPXUP;3631;08:26:44;0;49	96673;8	61508;0;0;45;
$GPXUP;3631;08:26:45;0;49	96681;8	61518;0;0;43;
$GPXUP;3631;08:26:46;0;49	9669;8	61528;0;0;43;
$GPXUP;3631;08:26:47;0;49	96699;8	61537;0;0;45;
$GPXUP;3631;08:26:48;0;49	96707;8	61549;0;0;44;
$GPXUP;3631;08:26:49;0;49	96714;8	61562;0;0;46;
$GPXUP;3631;08:26:50;0;49	96722;8	61575;0;0;47;
$GPXUP;3631;08:26:51;0;49	9673;8	61586;0;0;44;
$GPXUP;3631;08:26:52;0;49	9674;8	61596;0;0;44;
$GPXUP;3631;08:26:53;0;49	96749;8	61604;0;0;44;
$GPXUP;3631;08:26:54;0;49	96759;8	61611;0;0;40;
$GPXUP;3631;08:26:55;0;49	96768;8	61618;0;0;41;
$GPXUP;3631;08:26:56;0;49	96777;8	61624;0;0;44;
$GPXUP;3631;08:26:57;0;49	96788;8	61629;0;0;44;
$GPXUP;3631;08:26:58;0;49	96798;8	61635;0;0;44;
$GPXUP;3631;08:26:59;0;49	96808;8	61642;0;0;43;
$GPXUP;3631;08:27:00;0;49	96818;8	6165;0;0;45;
$GPXUP;3631;08:27:01;0;49	96827;8	6166;0;0;47;
$GPXUP;3631;08:27:02;0;49	96836;8	61671;0;0;49;
$GPXUP;3631;08:27:03;0;49	96846;8	61684;0;0;50;
$GPXUP;3631;08:27:04;0;49	96855;8	61697;0;0;48;
$GPXUP;3631;08:27:05;0;49	96864;8	61709;0;0;47;
$GPXUP;3631;08:27:06;0;49	96874;8	61718;0;0;46;
$GPXUP;3631;08:27:07;0;49	96883;8	61728;0;0;46;
$GPXUP;3631;08:27:08;0;49	96893;8	61735;0;0;47;
$GPXUP;3631;08:27:09;0;49	96904;8	6174;0;0;47;
$GPXUP;3631;08:27:10;0;49	96915;8	6175;0;0;48;
$GPXUP;3631;08:27:11;0;49	96924;8	61762;0;0;47;
$GPXUP;3631;08:27:12;0;49	96933;8	61772;0;0;43;
$GPXUP;3631;08:27:13;0;49	96944;8	6178;0;0;44;
$GPXUP;3631;08:27:14;0;49	96954;8	61782;0;0;44;
$GPXUP;3631;08:27:15;0;49	96965;8	61782;0;0;46;
$GPXUP;3631;08:27:16;0;49	96977;8	61783;0;0;49;
$GPXUP;3631;08:27:17;0;49	96989;8	61787;0;0;46;
$GPXUP;3631;08:27:18;0;49	97;8	61792;0;0;43;
$GPXUP;3631;08:27:19;0;49	97009;8	618;0;0;45;
$GPXUP;3631;08:27:20;0;49	97018;8	61809;0;0;44;
$GPXUP;3631;08:27:21;0;49	97027;8	61819;0;0;41;
$GPXUP;3631;08:27:22;0;49	97034;8	61831;0;0;42;
$GPXUP;3631;08:27:23;0;49	9704;8	61844;0;0;42;
$GPXUP;3631;08:27:24;0;49	97047;8	61857;0;0;42;
$GPXUP;3631;08:27:25;0;49	97053;8	6187;0;0;41;
$GPXUP;3631;08:27:26;0;49	97059;8	61885;0;0;43;
$GPXUP;3631;08:27:27;0;49	97062;8	61901;0;0;46;
$GPXUP;3631;08:27:28;0;49	97064;8	6192;0;0;48;
$GPXUP;3631;08:27:29;0;49	97065;8	61939;0;0;50;
$GPXUP;3631;08:27:30;0;49	97066;8	61959;0;0;51;
$GPXUP;3631;08:27:31;0;49	97068;8	61978;0;0;46;
$GPXUP;3631;08:27:32;0;49	97072;8	61994;0;0;44;
$GPXUP;3631;08:27:33;0;49	97078;8	62009;0;0;43;
$GPXUP;3631;08:27:34;0;49	97084;8	62022;0;0;41;
$GPXUP;3631;08:27:35;0;49	9709;8	62034;0;0;38;
$GPXUP;3631;08:27:36;0;49	97094;8	62046;0;0;40;
$GPXUP;3631;08:27:37;0;49	97102;8	62058;0;0;42;
$GPXUP;3631;08:27:38;0;49	97109;8	62066;0;0;40;
$GPXUP;3631;08:27:39;0;49	97118;8	62073;0;0;38;
$GPXUP;3631;08:27:40;0;49	97127;8	62074;0;0;38;
$GPXUP;3631;08:27:41;0;49	97137;8	62071;0;0;40;
$GPXUP;3631;08:27:42;0;49	97146;8	62063;0;0;44;
$GPXUP;3631;08:27:43;0;49	97154;8	6205;0;0;48;
$GPXUP;3631;08:27:44;0;49	97163;8	62035;0;0;51;
$GPXUP;3631;08:27:45;0;49	97172;8	62022;0;0;51;
$GPXUP;3631;08:27:46;0;49	97184;8	62011;0;0;53;
$GPXUP;3631;08:27:47;0;49	97196;8	62006;0;0;52;
$GPXUP;3631;08:27:48;0;49	97208;8	62008;0;0;47;
$GPXUP;3631;08:27:49;0;49	9722;8	62014;0;0;46;
$GPXUP;3631;08:27:50;0;49	9723;8	62019;0;0;45;
$GPXUP;3631;08:27:51;0;49	97242;8	62024;0;0;47;
$GPXUP;3631;08:27:52;0;49	97253;8	62028;0;0;47;
$GPXUP;3631;08:27:53;0;49	97265;8	6203;0;0;48;
$GPXUP;3631;08:27:54;0;49	97277;8	62032;0;0;48;
$GPXUP;3631;08:27:55;0;49	97289;8	62029;0;0;50;
$GPXUP;3631;08:27:56;0;49	97301;8	62022;0;0;50;
$GPXUP;3631;08:27:57;0;49	97313;8	62017;0;0;49;
$GPXUP;3631;08:27:58;0;49	97325;8	62012;0;0;52;
$GPXUP;3631;08:27:59;0;49	97339;8	62008;0;0;57;
$GPXUP;3631;08:28:00;0;49	97352;8	62011;0;0;46;
$GPXUP;3631;08:28:01;0;49	97363;8	62018;0;0;43;
$GPXUP;3631;08:28:02;0;49	97373;8	62026;0;0;41;
$GPXUP;3631;08:28:03;0;49	97381;8	62033;0;0;43;
$GPXUP;3631;08:28:04;0;49	97391;8	62039;0;0;44;
$GPXUP;3631;08:28:05;0;49	97402;8	62044;0;0;45;
$GPXUP;3631;08:28:06;0;49	97413;8	62047;0;0;42;
$GPXUP;3631;08:28:07;0;49	97424;8	62046;0;0;43;
$GPXUP;3631;08:28:08;0;49	97434;8	62043;0;0;43;
$GPXUP;3631;08:28:09;0;49	97445;8	62039;0;0;42;
$GPXUP;3631;08:28:10;0;49	97455;8	62036;0;0;40;
$GPXUP;3631;08:28:11;0;49	97465;8	62035;0;0;39;
$GPXUP;3631;08:28:12;0;49	97474;8	62037;0;0;39;
$GPXUP;3631;08:28:13;0;49	97484;8	62039;0;0;39;
$GPXUP;3631;08:28:14;0;49	97494;8	62038;0;0;42;
$GPXUP;3631;08:28:15;0;49	97504;8	62035;0;0;45;
$GPXUP;3631;08:28:16;0;49	97516;8	62031;0;0;46;
$GPXUP;3631;08:28:17;0;49	97527;8	62032;0;0;42;
$GPXUP;3631;08:28:18;0;49	97537;8	62038;0;0;42;
$GPXUP;3631;08:28:19;0;49	97547;8	62046;0;0;44;
$GPXUP;3631;08:28:20;0;49	97556;8	62054;0;0;43;
$GPXUP;3631;08:28:21;0;49	97566;8	62062;0;0;43;
$GPXUP;3631;08:28:22;0;49	97575;8	6207;0;0;45;
$GPXUP;3631;08:28:23;0;49	97585;8	62081;0;0;44;
$GPXUP;3631;08:28:24;0;49	97593;8	62091;0;0;43;
$GPXUP;3631;08:28:25;0;49	97601;8	62102;0;0;43;
$GPXUP;3631;08:28:26;0;49	9761;8	62112;0;0;44;
$GPXUP;3631;08:28:27;0;49	97618;8	62122;0;0;42;
$GPXUP;3631;08:28:28;0;49	97626;8	62134;0;0;44;
$GPXUP;3631;08:28:29;0;49	97634;8	62146;0;0;43;
$GPXUP;3631;08:28:30;0;49	97643;8	62153;0;0;42;
$GPXUP;3631;08:28:31;0;49	97652;8	62159;0;0;42;
$GPXUP;3631;08:28:32;0;49	97662;8	62165;0;0;43;
$GPXUP;3631;08:28:33;0;49	9767;8	62174;0;0;42;
$GPXUP;3631;08:28:34;0;49	97676;8	62188;0;0;43;
$GPXUP;3631;08:28:35;0;49	97679;8	62204;0;0;45;
$GPXUP;3631;08:28:36;0;49	97682;8	62222;0;0;46;
$GPXUP;3631;08:28:37;0;49	97686;8	62238;0;0;45;
$GPXUP;3631;08:28:38;0;49	97693;8	62252;0;0;44;
$GPXUP;3631;08:28:39;0;49	97702;8	62264;0;0;45;
$GPXUP;3631;08:28:40;0;49	97709;8	62279;0;0;50;
$GPXUP;3631;08:28:41;0;49	97716;8	62294;0;0;49;
$GPXUP;3631;08:28:42;0;49	97724;8	62309;0;0;47;
$GPXUP;3631;08:28:43;0;49	97732;8	62322;0;0;46;
$GPXUP;3631;08:28:44;0;49	97737;8	62339;0;0;50;
$GPXUP;3631;08:28:45;0;49	9774;8	62358;0;0;52;
$GPXUP;3631;08:28:46;0;49	97745;8	62377;0;0;53;
$GPXUP;3631;08:28:47;0;49	97751;8	62395;0;0;50;
$GPXUP;3631;08:28:48;0;49	9776;8	62407;0;0;49;
$GPXUP;3631;08:28:49;0;49	97771;8	62414;0;0;49;
$GPXUP;3631;08:28:50;0;49	97783;8	6242;0;0;48;
$GPXUP;3631;08:28:51;0;49	97795;8	62424;0;0;47;
$GPXUP;3631;08:28:52;0;49	97806;8	6243;0;0;44;
$GPXUP;3631;08:28:53;0;49	97816;8	62438;0;0;43;
$GPXUP;3631;08:28:54;0;49	97825;8	62446;0;0;43;
$GPXUP;3631;08:28:55;0;49	97835;8	62454;0;0;44;
$GPXUP;3631;08:28:56;0;49	97844;8	62461;0;0;45;
$GPXUP;3631;08:28:57;0;49	97854;8	62468;0;0;44;
$GPXUP;3631;08:28:58;0;49	97864;8	62476;0;0;45;
$GPXUP;3631;08:28:59;0;49	97873;8	62486;0;0;47;
$GPXUP;3631;08:29:00;0;49	97881;8	625;0;0;48;
$GPXUP;3631;08:29:01;0;49	97887;8	62514;0;0;46;
$GPXUP;3631;08:29:02;0;49	97894;8	62528;0;0;43;
$GPXUP;3631;08:29:03;0;49	97902;8	62541;0;0;43;
$GPXUP;3631;08:29:04;0;49	9791;8	6255;0;0;40;
$GPXUP;3631;08:29:05;0;49	9792;8	62553;0;0;38;
$GPXUP;3631;08:29:06;0;49	9793;8	62551;0;0;37;
$GPXUP;3631;08:29:07;0;49	97939;8	62547;0;0;42;
$GPXUP;3631;08:29:08;0;49	9795;8	6254;0;0;51;
$GPXUP;3631;08:29:09;0;49	97961;8	62528;0;0;52;
$GPXUP;3631;08:29:10;0;49	97971;8	62515;0;0;51;
$GPXUP;3631;08:29:11;0;49	97982;8	62505;0;0;53;
$GPXUP;3631;08:29:12;0;49	97995;8	62498;0;0;54;
$GPXUP;3631;08:29:13;0;49	98008;8	62492;0;0;52;
$GPXUP;3631;08:29:14;0;49	9802;8	62488;0;0;47;
$GPXUP;3631;08:29:15;0;49	98032;8	62488;0;0;45;
$GPXUP;3631;08:29:16;0;49	98043;8	62492;0;0;46;
$GPXUP;3631;08:29:17;0;49	98053;8	62497;0;0;44;
$GPXUP;3631;08:29:18;0;49	98063;8	62504;0;0;44;
$GPXUP;3631;08:29:19;0;49	98074;8	6251;0;0;44;
$GPXUP;3631;08:29:20;0;49	98084;8	62517;0;0;45;
$GPXUP;3631;08:29:21;0;49	98094;8	62523;0;0;42;
$GPXUP;3631;08:29:22;0;49	98103;8	62528;0;0;39;
$GPXUP;3631;08:29:23;0;49	98112;8	62532;0;0;39;
$GPXUP;3631;08:29:24;0;49	98119;8	6254;0;0;40;
$GPXUP;3631;08:29:25;0;49	98126;8	62552;0;0;43;
$GPXUP;3631;08:29:26;0;49	98131;8	62568;0;0;45;
$GPXUP;3631;08:29:27;0;49	98134;8	62584;0;0;45;
$GPXUP;3631;08:29:28;0;49	98136;8	62602;0;0;46;
$GPXUP;3631;08:29:29;0;49	98137;8	62621;0;0;49;
$GPXUP;3631;08:29:30;0;49	98139;8	62641;0;0;51;
$GPXUP;3631;08:29:31;0;49	98142;8	62661;0;0;56;
$GPXUP;3631;08:29:32;0;49	98146;8	62682;0;0;55;
$GPXUP;3631;08:29:33;0;49	98152;8	62701;0;0;54;
$GPXUP;3631;08:29:34;0;49	98161;8	62716;0;0;51;
$GPXUP;3631;08:29:35;0;49	98171;8	62729;0;0;51;
$GPXUP;3631;08:29:36;0;49	98182;8	62737;0;0;49;
$GPXUP;3631;08:29:37;0;49	98194;8	62741;0;0;49;
$GPXUP;3631;08:29:38;0;49	98206;8	62743;0;0;48;
$GPXUP;3631;08:29:39;0;49	98218;8	62741;0;0;50;
$GPXUP;3631;08:29:40;0;49	9823;8	62739;0;0;48;
$GPXUP;3631;08:29:41;0;49	98242;8	62737;0;0;49;
$GPXUP;3631;08:29:42;0;49	98255;8	62734;0;0;52;
$GPXUP;3631;08:29:43;0;49	98268;8	62737;0;0;49;
$GPXUP;3631;08:29:44;0;49	9828;8	62743;0;0;48;
$GPXUP;3631;08:29:45;0;49	98291;8	62747;0;0;43;
$GPXUP;3631;08:29:46;0;49	98301;8	62748;0;0;38;
$GPXUP;3631;08:29:47;0;49	98311;8	62748;0;0;40;
$GPXUP;3631;08:29:48;0;49	98321;8	62747;0;0;41;
$GPXUP;3631;08:29:49;0;49	98331;8	62742;0;0;43;
$GPXUP;3631;08:29:50;0;49	9834;8	62732;0;0;47;
$GPXUP;3631;08:29:51;0;49	98349;8	62719;0;0;47;
$GPXUP;3631;08:29:52;0;49	98358;8	62707;0;0;47;
$GPXUP;3631;08:29:53;0;49	98367;8	62694;0;0;47;
$GPXUP;3631;08:29:54;0;49	98377;8	62684;0;0;48;
$GPXUP;3631;08:29:55;0;49	98388;8	62674;0;0;50;
$GPXUP;3631;08:29:56;0;49	984;8	62668;0;0;51;
$GPXUP;3631;08:29:57;0;49	98412;8	62666;0;0;47;
$GPXUP;3631;08:29:58;0;49	98424;8	62671;0;0;45;
$GPXUP;3631;08:29:59;0;49	98434;8	62677;0;0;45;
$GPXUP;3631;08:30:00;0;49	98444;8	62686;0;0;45;
$GPXUP;3631;08:30:01;0;49	98453;8	62695;0;0;45;
$GPXUP;3631;08:30:02;0;49	98464;8	62703;0;0;45;
$GPXUP;3631;08:30:03;0;49	98474;8	62712;0;0;45;
$GPXUP;3631;08:30:04;0;49	98482;8	62723;0;0;43;
$GPXUP;3631;08:30:05;0;49	98489;8	62736;0;0;40;
$GPXUP;3631;08:30:06;0;49	98494;8	6275;0;0;40;
$GPXUP;3631;08:30:07;0;49	98499;8	62763;0;0;41;
$GPXUP;3631;08:30:08;0;49	98503;8	62777;0;0;42;
$GPXUP;3631;08:30:09;0;49	98505;8	62793;0;0;42;
$GPXUP;3631;08:30:10;0;49	98503;8	62809;0;0;43;
$GPXUP;3631;08:30:11;0;49	98497;8	62825;0;0;47;
$GPXUP;3631;08:30:12;0;49	9849;8	62841;0;0;49;
$GPXUP;3631;08:30:13;0;49	98485;8	62859;0;0;48;
$GPXUP;3631;08:30:14;0;49	98484;8	62877;0;0;48;
$GPXUP;3631;08:30:15;0;49	98485;8	62894;0;0;45;
$GPXUP;3631;08:30:16;0;49	98491;8	62908;0;0;43;
$GPXUP;3631;08:30:17;0;49	985;8	62918;0;0;45;
$GPXUP;3631;08:30:18;0;49	98509;8	62927;0;0;40;
$GPXUP;3631;08:30:19;0;49	98515;8	6294;0;0;42;
$GPXUP;3631;08:30:20;0;49	9852;8	62955;0;0;43;
$GPXUP;3631;08:30:21;0;49	98526;8	6297;0;0;45;
$GPXUP;3631;08:30:22;0;49	98532;8	62984;0;0;44;
$GPXUP;3631;08:30:23;0;49	98542;8	62992;0;0;45;
$GPXUP;3631;08:30:24;0;49	98552;8	62997;0;0;41;
$GPXUP;3631;08:30:25;0;49	98563;8	63002;0;0;39;
$GPXUP;3631;08:30:26;0;49	98572;8	63007;0;0;40;
$GPXUP;3631;08:30:27;0;49	9858;8	63017;0;0;42;
$GPXUP;3631;08:30:28;0;49	98586;8	63031;0;0;44;
$GPXUP;3631;08:30:29;0;49	9859;8	63047;0;0;46;
$GPXUP;3631;08:30:30;0;49	98594;8	63064;0;0;49;
$GPXUP;3631;08:30:31;0;49	98598;8	63081;0;0;46;
$GPXUP;3631;08:30:32;0;49	98605;8	63095;0;0;45;
$GPXUP;3631;08:30:33;0;49	98614;8	63107;0;0;45;
$GPXUP;3631;08:30:34;0;49	98622;8	63119;0;0;47;
$GPXUP;3631;08:30:35;0;49	9863;8	63133;0;0;48;
$GPXUP;3631;08:30:36;0;49	98638;8	63147;0;0;48;
$GPXUP;3631;08:30:37;0;49	98646;8	63161;0;0;47;
$GPXUP;3631;08:30:38;0;49	98655;8	63173;0;0;48;
$GPXUP;3631;08:30:39;0;49	98666;8	63182;0;0;48;
$GPXUP;3631;08:30:40;0;49	98676;8	63191;0;0;48;
$GPXUP;3631;08:30:41;0;49	98686;8	632;0;0;43;
$GPXUP;3631;08:30:42;0;49	98693;8	63212;0;0;42;
$GPXUP;3631;08:30:43;0;49	98699;8	63226;0;0;45;
$GPXUP;3631;08:30:44;0;49	98705;8	6324;0;0;47;
$GPXUP;3631;08:30:45;0;49	98712;8	63256;0;0;48;
$GPXUP;3631;08:30:46;0;49	98718;8	63272;0;0;51;
$GPXUP;3631;08:30:47;0;49	98726;8	63286;0;0;44;
$GPXUP;3631;08:30:48;0;49	98735;8	63295;0;0;43;
$GPXUP;3631;08:30:49;0;49	98744;8	63303;0;0;42;
$GPXUP;3631;08:30:50;0;49	98754;8	63308;0;0;46;
$GPXUP;3631;08:30:51;0;49	98766;8	63309;0;0;49;
$GPXUP;3631;08:30:52;0;49	98778;8	63303;0;0;56;
$GPXUP;3631;08:30:53;0;49	98791;8	63293;0;0;54;
$GPXUP;3631;08:30:54;0;49	98802;8	6328;0;0;53;
$GPXUP;3631;08:30:55;0;49	9881;8	63263;0;0;52;
$GPXUP;3631;08:30:56;0;49	98813;8	63245;0;0;54;
$GPXUP;3631;08:30:57;0;49	98809;8	63224;0;0;56;
$GPXUP;3631;08:30:58;0;49	98798;8	63209;0;0;58;
$GPXUP;3631;08:30:59;0;49	98784;8	63203;0;0;60;
$GPXUP;3631;08:31:00;0;49	98767;8	63204;0;0;65;
$GPXUP;3631;08:31:01;0;49	98752;8	6321;0;0;64;
$GPXUP;3631;08:31:02;0;49	98738;8	63221;0;0;60;
$GPXUP;3631;08:31:03;0;49	98729;8	63239;0;0;58;
$GPXUP;3631;08:31:04;0;49	98725;8	6326;0;0;55;
$GPXUP;3631;08:31:05;0;49	98727;8	6328;0;0;51;
$GPXUP;3631;08:31:06;0;49	98734;8	63295;0;0;42;
$GPXUP;3631;08:31:07;0;49	9874;8	63305;0;0;29;
$GPXUP;3631;08:31:08;0;49	98744;8	6331;0;0;14;
$GPXUP;3631;08:31:09;0;49	98745;8	63312;0;0;0;
$GPXUP;3631;08:31:10;0;49	98744;8	63309;0;0;0;
$GPXUP;3631;08:31:11;0;49	98744;8	63308;0;0;0;
$GPXUP;3631;08:31:12;0;49	98744;8	63307;0;0;0;
$GPXUP;3631;08:31:13;0;49	98744;8	63307;0;0;0;
$GPXUP;3631;08:31:14;0;49	98744;8	63307;0;0;0;
$GPXUP;3631;08:31:15;0;49	98744;8	63307;0;0;0;
$GPXUP;3631;08:31:16;0;49	98744;8	63307;0;0;0;
$GPXUP;3631;08:31:17;0;49	98744;8	63307;0;0;0;
$GPXUP;3631;08:31:18;0;49	98744;8	63307;0;0;0;
$GPXUP;3631;08:31:19;0;49	98744;8	63306;0;0;0;
$GPXUP;3631;08:31:20;0;49	98744;8	63306;0;0;0;
$GPXUP;3631;08:31:21;0;49	98744;8	63306;0;0;0;
$GPXUP;3631;08:31:22;0;49	98744;8	63306;0;0;0;
$GPXUP;3631;08:31:23;0;49	98744;8	63306;0;0;0;
$GPXUP;3631;08:31:24;0;49	98744;8	63306;0;0;0;
$GPXUP;3631;08:31:25;0;49	98744;8	63307;0;0;0;
$GPXUP;3631;08:31:26;0;49	98744;8	63307;0;0;0;
$GPXUP;3631;08:31:27;0;49	98744;8	63307;0;0;0;
$GPXUP;3631;08:31:28;0;49	98744;8	63307;0;0;0;
$GPXUP;3631;08:31:29;0;49	98744;8	63307;0;0;0;
$GPXUP;3631;08:31:30;0;49	98744;8	63307;0;0;0;
$GPXUP;3631;08:31:31;0;49	98744;8	63307;0;0;0;
$GPXUP;3631;08:31:32;0;49	98744;8	63307;0;0;0;
$GPXUP;3631;08:31:33;0;49	98744;8	63307;0;0;0;
$GPXUP;3631;08:31:34;0;49	98744;8	63308;0;0;0;
$GPXUP;3631;08:31:35;0;49	98744;8	63308;0;0;0;
$GPXUP;3631;08:31:36;0;49	98744;8	63308;0;0;0;
$GPXUP;3631;08:31:37;0;49	98744;8	63308;0;0;0;
$GPXUP;3631;08:31:38;0;49	98744;8	63308;0;0;0;
$GPXUP;3631;08:31:39;0;49	98744;8	63308;0;0;0;
$GPXUP;3631;08:31:40;0;49	98745;8	63308;0;0;0;
$GPXUP;3631;08:31:41;0;49	98745;8	63308;0;0;0;
$GPXUP;3631;08:31:42;0;49	98745;8	63308;0;0;0;
$GPXUP;3631;08:31:43;0;49	98745;8	63308;0;0;0;
$GPXUP;3631;08:31:44;0;49	98744;8	63308;0;0;0;
$GPXUP;3631;08:31:45;0;49	98744;8	63308;0;0;0;
$GPXUP;3631;08:31:46;0;49	98744;8	63308;0;0;0;
$GPXUP;3631;08:31:47;0;49	98744;8	63308;0;0;0;
$GPXUP;3631;08:31:48;0;49	98744;8	63308;0;0;0;
$GPXUP;3631;08:31:49;0;49	98744;8	63308;0;0;0;
$GPXUP;3631;08:31:50;0;49	98744;8	63308;0;0;0;
$GPXUP;3631;08:31:51;0;49	98744;8	63308;0;0;0;
$GPXUP;3631;08:31:52;0;49	98744;8	63308;0;0;0;
$GPXUP;3631;08:31:53;0;49	98744;8	63308;0;0;0;
$GPXUP;3631;08:31:54;0;49	98744;8	63308;0;0;0;
$GPXUP;3631;08:31:55;0;49	98744;8	63308;0;0;0;
$GPXUP;3631;08:31:56;0;49	98744;8	63308;0;0;0;
$GPXUP;3631;08:31:57;0;49	98744;8	63308;0;0;0;
$GPXUP;3631;08:31:58;0;49	98744;8	63308;0;0;0;
$GPXUP;3631;08:31:59;0;49	98744;8	63308;0;0;0;
$GPXUP;3631;08:32:00;0;49	98744;8	63308;0;0;0;
$GPXUP;3631;08:32:01;0;49	98744;8	63308;0;0;0;
$GPXUP;3631;08:32:02;0;49	98744;8	63308;0;0;0;
$GPXUP;3631;08:32:03;0;49	98744;8	63308;0;0;0;
$GPXUP;3631;08:32:04;0;49	98744;8	63308;0;0;0;
$GPXUP;3631;08:32:05;0;49	98744;8	63308;0;0;0;
$GPXUP;3631;08:32:06;0;49	98744;8	63308;0;0;0;
$GPXUP;3631;08:32:07;0;49	98744;8	63308;0;0;0;
$GPXUP;3631;08:32:08;0;49	98744;8	63308;0;0;0;
$GPXUP;3631;08:32:09;0;49	98744;8	63308;0;0;0;
$GPXUP;3631;08:32:10;0;49	98744;8	63308;0;0;0;
$GPXUP;3631;08:32:11;0;49	98744;8	63308;0;0;0;
$GPXUP;3631;08:32:12;0;49	98744;8	63308;0;0;0;
$GPXUP;3631;08:32:13;0;49	98744;8	63308;0;0;0;
$GPXUP;3631;08:32:14;0;49	98744;8	63308;0;0;0;
$GPXUP;3631;08:32:15;0;49	98744;8	63308;0;0;0;
$GPXUP;3631;08:32:16;0;49	98744;8	63308;0;0;0;
$GPXUP;3631;08:32:17;0;49	98744;8	63308;0;0;0;
$GPXUP;3631;08:32:18;0;49	98744;8	63308;0;0;0;
$GPXUP;3631;08:32:19;0;49	98744;8	63308;0;0;0;
$GPXUP;3631;08:32:20;0;49	98744;8	63308;0;0;0;
$GPXUP;3631;08:32:21;0;49	98744;8	63308;0;0;0;
$GPXUP;3631;08:32:22;0;49	98744;8	63308;0;0;0;
$GPXUP;3631;08:32:23;0;49	98744;8	63308;0;0;0;
$GPXUP;3631;08:32:24;0;49	98744;8	63308;0;0;0;
$GPXUP;3631;08:32:25;0;49	98744;8	63308;0;0;0;
$GPXUP;3631;08:32:26;0;49	98744;8	63308;0;0;0;
$GPXUP;3631;08:32:27;0;49	98744;8	63308;0;0;0;
$GPXUP;3631;08:32:28;0;49	98744;8	63308;0;0;0;
$GPXUP;3631;08:32:29;0;49	98744;8	63308;0;0;0;
$GPXUP;3631;08:32:30;0;49	98744;8	63308;0;0;0;
$GPXUP;3631;08:32:31;0;49	98745;8	63308;0;0;0;
$GPXUP;3631;08:32:32;0;49	98745;8	63308;0;0;0;
$GPXUP;3631;08:32:33;0;49	98745;8	63308;0;0;0;
$GPXUP;3631;08:32:34;0;49	98745;8	63308;0;0;0;
$GPXUP;3631;08:32:35;0;49	98745;8	63308;0;0;0;
$GPXUP;3631;08:32:36;0;49	98745;8	63308;0;0;0;
$GPXUP;3631;08:32:37;0;49	98745;8	63308;0;0;0;
$GPXUP;3631;08:32:38;0;49	98745;8	63308;0;0;0;
$GPXUP;3631;08:32:39;0;49	98745;8	63308;0;0;0;
$GPXUP;3631;08:32:40;0;49	98745;8	63308;0;0;0;
$GPXUP;3631;08:32:41;0;49	98745;8	63308;0;0;0;
$GPXUP;3631;08:32:42;0;49	98745;8	63308;0;0;0;
$GPXUP;3631;08:32:43;0;49	98745;8	63308;0;0;0;
$GPXUP;3631;08:32:44;0;49	98745;8	63308;0;0;0;
$GPXUP;3631;08:32:45;0;49	98745;8	63308;0;0;0;
$GPXUP;3631;08:32:46;0;49	98745;8	63308;0;0;0;
$GPXUP;3631;08:32:47;0;49	98745;8	63308;0;0;0;
$GPXUP;3631;08:32:48;0;49	98745;8	63308;0;0;0;
$GPXUP;3631;08:32:49;0;49	98745;8	63308;0;0;0;
$GPXUP;3631;08:32:50;0;49	98745;8	63308;0;0;0;
$GPXUP;3631;08:32:51;0;49	98745;8	63308;0;0;0;
$GPXUP;3631;08:32:52;0;49	98745;8	63308;0;0;0;
$GPXUP;3631;08:32:53;0;49	98745;8	63308;0;0;0;
$GPXUP;3631;08:32:54;0;49	98745;8	63308;0;0;0;
$GPXUP;3631;08:32:55;0;49	98745;8	63308;0;0;0;
$GPXUP;3631;08:32:56;0;49	98745;8	63308;0;0;0;
$GPXUP;3631;08:32:57;0;49	98745;8	63308;0;0;0;
$GPXUP;3631;08:32:58;0;49	98745;8	63308;0;0;0;
$GPXUP;3631;08:32:59;0;49	98745;8	63308;0;0;0;
$GPXUP;3631;08:33:00;0;49	98745;8	63308;0;0;0;
$GPXUP;3631;08:33:01;0;49	98745;8	63308;0;0;0;
$GPXUP;3631;08:33:02;0;49	98745;8	63308;0;0;0;
$GPXUP;3631;08:33:03;0;49	98745;8	63308;0;0;0;
$GPXUP;3631;08:33:04;0;49	98745;8	63308;0;0;0;
$GPXUP;3631;08:33:05;0;49	98745;8	63308;0;0;0;
$GPXUP;3631;08:33:06;0;49	98745;8	63308;0;0;0;
$GPXUP;3631;08:33:07;0;49	98745;8	63308;0;0;0;
$GPXUP;3631;08:33:08;0;49	98745;8	63308;0;0;0;
$GPXUP;3631;08:33:09;0;49	98745;8	63308;0;0;0;
$GPXUP;3631;08:33:10;0;49	98745;8	63308;0;0;0;
$GPXUP;3631;08:33:11;0;49	98745;8	63308;0;0;0;
$GPXUP;3631;08:33:12;0;49	98745;8	63308;0;0;0;
$GPXUP;3631;08:33:13;0;49	98745;8	63308;0;0;0;
$GPXUP;3631;08:33:14;0;49	98745;8	63308;0;0;0;
$GPXUP;3631;08:33:15;0;49	98745;8	63308;0;0;0;
$GPXUP;3631;08:33:16;0;49	98745;8	63308;0;0;0;
$GPXUP;3631;08:33:17;0;49	98745;8	63308;0;0;0;
$GPXUP;3631;08:33:18;0;49	98745;8	63308;0;0;0;
$GPXUP;3631;08:33:19;0;49	98745;8	63308;0;0;0;
$GPXUP;3631;08:33:20;0;49	98745;8	63308;0;0;0;
$GPXUP;3631;08:33:21;0;49	98745;8	63308;0;0;0;
$GPXUP;3631;08:33:22;0;49	98745;8	63308;0;0;0;
$GPXUP;3631;08:33:23;0;49	98745;8	63308;0;0;0;
$GPXUP;3631;08:33:24;0;49	98745;8	63308;0;0;0;
$GPXUP;3631;08:33:25;0;49	98745;8	63308;0;0;0;
$GPXUP;3631;08:33:26;0;49	98745;8	63308;0;0;0;
$GPXUP;3631;08:33:27;0;49	98745;8	63308;0;0;0;
$GPXUP;3631;08:33:28;0;49	98745;8	63308;0;0;0;
$GPXUP;3631;08:33:29;0;49	98745;8	63308;0;0;0;
$GPXUP;3631;08:33:30;0;49	98745;8	63308;0;0;0;
$GPXUP;3631;08:33:31;0;49	98745;8	63308;0;0;0;
$GPXUP;3631;08:33:32;0;49	98745;8	63308;0;0;0;
$GPXUP;3631;08:33:33;0;49	98745;8	63308;0;0;0;
$GPXUP;3631;08:33:34;0;49	98745;8	63308;0;0;0;
$GPXUP;3631;08:33:35;0;49	98745;8	63308;0;0;0;
$GPXUP;3631;08:33:36;0;49	98745;8	63308;0;0;0;
$GPXUP;3631;08:33:37;0;49	98745;8	63308;0;0;0;
$GPXUP;3631;08:33:38;0;49	98745;8	63308;0;0;0;
$GPXUP;3631;08:33:39;0;49	98745;8	63308;0;0;0;
$GPXUP;3631;08:33:40;0;49	98745;8	63308;0;0;0;
$GPXUP;3631;08:33:41;0;49	98745;8	63308;0;0;0;
$GPXUP;3631;08:33:42;0;49	98745;8	63308;0;0;0;
$GPXUP;3631;08:33:43;0;49	98745;8	63308;0;0;0;
$GPXUP;3631;08:33:44;0;49	98745;8	63308;0;0;0;
$GPXUP;3631;08:33:45;0;49	98745;8	63308;0;0;0;
$GPXUP;3631;08:33:46;0;49	98745;8	63308;0;0;0;
$GPXUP;3631;08:33:47;0;49	98745;8	63308;0;0;0;
$GPXUP;3631;08:33:48;0;49	98745;8	63308;0;0;0;
$GPXUP;3631;08:33:49;0;49	98745;8	63308;0;0;0;
$GPXUP;3631;08:33:50;0;49	98745;8	63308;0;0;0;
$GPXUP;3631;08:33:51;0;49	98745;8	63308;0;0;0;
$GPXUP;3631;08:33:52;0;49	98745;8	63308;0;0;0;
$GPXUP;3631;08:33:53;0;49	98745;8	63308;0;0;0;
$GPXUP;3631;08:33:54;0;49	98745;8	63308;0;0;0;
$GPXUP;3631;08:33:55;0;49	98745;8	63308;0;0;0;
$GPXUP;3631;08:33:56;0;49	98745;8	63308;0;0;0;
$GPXUP;3631;08:33:57;0;49	98745;8	63308;0;0;0;
$GPXUP;3631;08:33:58;0;49	98744;8	63308;0;0;0;
$GPXUP;3631;08:33:59;0;49	98744;8	63308;0;0;0;
$GPXUP;3631;08:34:00;0;49	98744;8	63308;0;0;0;
$GPXUP;3631;08:34:01;0;49	98744;8	63308;0;0;0;
$GPXUP;3631;08:34:02;0;49	98744;8	63308;0;0;0;
$GPXUP;3631;08:34:03;0;49	98744;8	63308;0;0;0;
$GPXUP;3631;08:34:04;0;49	98744;8	63308;0;0;0;
$GPXUP;3631;08:34:05;0;49	98744;8	63308;0;0;0;
$GPXUP;3631;08:34:06;0;49	98744;8	63308;0;0;0;
$GPXUP;3631;08:34:07;0;49	98744;8	63308;0;0;0;
$GPXUP;3631;08:34:08;0;49	98744;8	63308;0;0;0;
$GPXUP;3631;08:34:09;0;49	98744;8	63308;0;0;0;
$GPXUP;3631;08:34:10;0;49	98744;8	63308;0;0;0;
$GPXUP;3631;08:34:11;0;49	98744;8	63308;0;0;0;
$GPXUP;3631;08:34:12;0;49	98744;8	63308;0;0;0;
$GPXUP;3631;08:34:13;0;49	98744;8	63308;0;0;0;
$GPXUP;3631;08:34:14;0;49	98744;8	63308;0;0;0;
$GPXUP;3631;08:34:15;0;49	98744;8	63308;0;0;0;
$GPXUP;3631;08:34:16;0;49	98744;8	63308;0;0;0;
$GPXUP;3631;08:34:17;0;49	98744;8	63308;0;0;0;
$GPXUP;3631;08:34:18;0;49	98744;8	63308;0;0;0;
$GPXUP;3631;08:34:19;0;49	98744;8	63308;0;0;0;
$GPXUP;3631;08:34:20;0;49	98744;8	63308;0;0;0;
$GPXUP;3631;08:34:21;0;49	98744;8	63308;0;0;0;
$GPXUP;3631;08:34:22;0;49	98744;8	63308;0;0;0;
$GPXUP;3631;08:34:23;0;49	98744;8	63308;0;0;0;
$GPXUP;3631;08:34:24;0;49	98744;8	63307;0;0;0;
$GPXUP;3631;08:34:25;0;49	98744;8	63307;0;0;0;
$GPXUP;3631;08:34:26;0;49	98744;8	63307;0;0;0;
$GPXUP;3631;08:34:27;0;49	98744;8	63307;0;0;0;
$GPXUP;3631;08:34:28;0;49	98744;8	63307;0;0;0;
$GPXUP;3631;08:34:29;0;49	98744;8	63307;0;0;0;
$GPXUP;3631;08:34:30;0;49	98744;8	63307;0;0;0;
$GPXUP;3631;08:34:31;0;49	98744;8	63307;0;0;0;
$GPXUP;3631;08:34:32;0;49	98744;8	63307;0;0;0;
$GPXUP;3631;08:34:33;0;49	98744;8	63307;0;0;0;
$GPXUP;3631;08:34:34;0;49	98744;8	63307;0;0;0;
$GPXUP;3631;08:34:35;0;49	98744;8	63307;0;0;0;
$GPXUP;3631;08:34:36;0;49	98744;8	63307;0;0;0;
$GPXUP;3631;08:34:37;0;49	98744;8	63307;0;0;0;
$GPXUP;3631;08:34:38;0;49	98744;8	63307;0;0;0;
$GPXUP;3631;08:34:39;0;49	98744;8	63307;0;0;0;
$GPXUP;3631;08:34:40;0;49	98744;8	63307;0;0;0;
$GPXUP;3631;08:34:41;0;49	98744;8	63307;0;0;0;
$GPXUP;3631;08:34:42;0;49	98744;8	63307;0;0;0;
$GPXUP;3631;08:34:43;0;49	98744;8	63307;0;0;0;
$GPXUP;3631;08:34:44;0;49	98744;8	63307;0;0;0;
$GPXUP;3631;08:34:45;0;49	98744;8	63307;0;0;0;
$GPXUP;3631;08:34:46;0;49	98744;8	63307;0;0;0;
$GPXUP;3631;08:34:47;0;49	98744;8	63307;0;0;0;
$GPXUP;3631;08:34:48;0;49	98744;8	63307;0;0;0;
$GPXUP;3631;08:34:49;0;49	98744;8	63307;0;0;0;
$GPXUP;3631;08:34:50;0;49	98744;8	63307;0;0;0;
$GPXUP;3631;08:34:51;0;49	98744;8	63307;0;0;0;
$GPXUP;3631;08:34:52;0;49	98744;8	63307;0;0;0;
$GPXUP;3631;08:34:53;0;49	98744;8	63307;0;0;0;
$GPXUP;3631;08:34:54;0;49	98744;8	63307;0;0;0;
$GPXUP;3631;08:34:55;0;49	98744;8	63307;0;0;0;
$GPXUP;3631;08:34:56;0;49	98744;8	63307;0;0;0;
$GPXUP;3631;08:34:57;0;49	98744;8	63307;0;0;0;
$GPXUP;3631;08:34:58;0;49	98744;8	63307;0;0;0;
$GPXUP;3631;08:34:59;0;49	98744;8	63307;0;0;0;
$GPXUP;3631;08:35:00;0;49	98744;8	63307;0;0;0;
$GPXUP;3631;08:35:01;0;49	98744;8	63307;0;0;0;
$GPXUP;3631;08:35:02;0;49	98744;8	63307;0;0;0;
$GPXUP;3631;08:35:03;0;49	98744;8	63307;0;0;0;
$GPXUP;3631;08:35:04;0;49	98744;8	63307;0;0;0;
$GPXUP;3631;08:35:05;0;49	98744;8	63307;0;0;0;
$GPXUP;3631;08:35:06;0;49	98744;8	63307;0;0;0;
$GPXUP;3631;08:35:07;0;49	98744;8	63307;0;0;0;
$GPXUP;3631;08:35:08;0;49	98744;8	63307;0;0;0;
$GPXUP;3631;08:35:09;0;49	98744;8	63307;0;0;0;
$GPXUP;3631;08:35:10;0;49	98744;8	63307;0;0;0;
$GPXUP;3631;08:35:11;0;49	98744;8	63307;0;0;0;
$GPXUP;3631;08:35:12;0;49	98744;8	63307;0;0;0;
$GPXUP;3631;08:35:13;0;49	98744;8	63307;0;0;0;
$GPXUP;3631;08:35:14;0;49	98744;8	63307;0;0;0;
$GPXUP;3631;08:35:15;0;49	98744;8	63307;0;0;0;
$GPXUP;3631;08:35:16;0;49	98744;8	63307;0;0;0;
$GPXUP;3631;08:35:17;0;49	98744;8	63307;0;0;0;
$GPXUP;3631;08:35:18;0;49	98744;8	63307;0;0;0;
$GPXUP;3631;08:35:19;0;49	98744;8	63307;0;0;0;
$GPXUP;3631;08:35:20;0;49	98744;8	63307;0;0;0;
$GPXUP;3631;08:35:21;0;49	98744;8	63307;0;0;0;
$GPXUP;3631;08:35:22;0;49	98744;8	63307;0;0;0;
$GPXUP;3631;08:35:23;0;49	98744;8	63307;0;0;0;
$GPXUP;3631;08:35:24;0;49	98744;8	63307;0;0;0;
$GPXUP;3631;08:35:25;0;49	98744;8	63307;0;0;0;
$GPXUP;3631;08:35:26;0;49	98744;8	63307;0;0;0;
$GPXUP;3631;08:35:27;0;49	98744;8	63307;0;0;0;
$GPXUP;3631;08:35:28;0;49	98744;8	63307;0;0;0;
$GPXUP;3631;08:35:29;0;49	98744;8	63307;0;0;0;
$GPXUP;3631;08:35:30;0;49	98744;8	63307;0;0;0;
$GPXUP;3631;08:35:31;0;49	98744;8	63307;0;0;0;
$GPXUP;3631;08:35:32;0;49	98744;8	63307;0;0;0;
$GPXUP;3631;08:35:33;0;49	98744;8	63307;0;0;0;
$GPXUP;3631;08:35:34;0;49	98744;8	63307;0;0;0;
$GPXUP;3631;08:35:35;0;49	98744;8	63307;0;0;0;
$GPXUP;3631;08:35:36;0;49	98744;8	63307;0;0;0;
$GPXUP;3631;08:35:37;0;49	98744;8	63307;0;0;0;
$GPXUP;3631;08:35:38;0;49	98744;8	63307;0;0;0;
$GPXUP;3631;08:35:39;0;49	98744;8	63307;0;0;0;
$GPXUP;3631;08:35:40;0;49	98744;8	63307;0;0;0;
$GPXUP;3631;08:35:41;0;49	98744;8	63307;0;0;0;
$GPXUP;3631;08:35:42;0;49	98744;8	63307;0;0;0;
$GPXUP;3631;08:35:43;0;49	98744;8	63307;0;0;0;
$GPXUP;3631;08:35:44;0;49	98744;8	63307;0;0;0;
$GPXUP;3631;08:35:45;0;49	98744;8	63307;0;0;0;
$GPXUP;3631;08:35:46;0;49	98744;8	63307;0;0;0;
$GPXUP;3631;08:35:47;0;49	98744;8	63307;0;0;0;
$GPXUP;3631;08:35:48;0;49	98744;8	63307;0;0;0;
$GPXUP;3631;08:35:49;0;49	98744;8	63307;0;0;0;
$GPXUP;3631;08:35:50;0;49	98744;8	63307;0;0;0;
$GPXUP;3631;08:35:51;0;49	98744;8	63307;0;0;0;
$GPXUP;3631;08:35:52;0;49	98744;8	63307;0;0;0;
$GPXUP;3631;08:35:53;0;49	98744;8	63307;0;0;0;
$GPXUP;3631;08:35:54;0;49	98744;8	63307;0;0;0;
$GPXUP;3631;08:35:55;0;49	98744;8	63307;0;0;0;
$GPXUP;3631;08:35:56;0;49	98744;8	63307;0;0;0;
$GPXUP;3631;08:35:57;0;49	98744;8	63307;0;0;0;
$GPXUP;3631;08:35:58;0;49	98744;8	63307;0;0;0;
$GPXUP;3631;08:35:59;0;49	98744;8	63307;0;0;0;
$GPXUP;3631;08:36:00;0;49	98744;8	63307;0;0;0;
$GPXUP;3631;08:36:01;0;49	98744;8	63307;0;0;0;
$GPXUP;3631;08:36:02;0;49	98744;8	63307;0;0;0;
$GPXUP;3631;08:36:03;0;49	98744;8	63307;0;0;0;
$GPXUP;3631;08:36:04;0;49	98744;8	63307;0;0;0;
$GPXUP;3631;08:36:05;0;49	98744;8	63307;0;0;0;
$GPXUP;3631;08:36:06;0;49	98744;8	63307;0;0;0;
$GPXUP;3631;08:36:07;0;49	98744;8	63307;0;0;0;
$GPXUP;3631;08:36:08;0;49	98744;8	63307;0;0;0;
$GPXUP;3631;08:36:09;0;49	98744;8	63307;0;0;0;
$GPXUP;3631;08:36:10;0;49	98744;8	63307;0;0;0;
$GPXUP;3631;08:36:11;0;49	98744;8	63307;0;0;0;
$GPXUP;3631;08:36:12;0;49	98744;8	63307;0;0;0;
$GPXUP;3631;08:36:13;0;49	98744;8	63307;0;0;0;
$GPXUP;3631;08:36:14;0;49	98744;8	63307;0;0;0;
$GPXUP;3631;08:36:15;0;49	98744;8	63307;0;0;0;
$GPXUP;3631;08:36:16;0;49	98744;8	63307;0;0;0;
$GPXUP;3631;08:36:17;0;49	98744;8	63307;0;0;0;
$GPXUP;3631;08:36:18;0;49	98744;8	63307;0;0;0;
$GPXUP;3631;08:36:19;0;49	98744;8	63307;0;0;0;
$GPXUP;3631;08:36:20;0;49	98744;8	63307;0;0;0;
$GPXUP;3631;08:36:21;0;49	98744;8	63307;0;0;0;
$GPXUP;3631;08:36:22;0;49	98744;8	63307;0;0;0;
$GPXUP;3631;08:36:23;0;49	98743;8	63307;0;0;0;
$GPXUP;3631;08:36:24;0;49	98743;8	63307;0;0;0;
$GPXUP;3631;08:36:25;0;49	98743;8	63307;0;0;0;
$GPXUP;3631;08:36:26;0;49	98743;8	63307;0;0;0;
$GPXUP;3631;08:36:27;0;49	98743;8	63307;0;0;0;
$GPXUP;3631;08:36:28;0;49	98743;8	63307;0;0;0;
$GPXUP;3631;08:36:29;0;49	98743;8	63307;0;0;0;
$GPXUP;3631;08:36:30;0;49	98743;8	63307;0;0;0;
$GPXUP;3631;08:36:31;0;49	98743;8	63307;0;0;0;
$GPXUP;3631;08:36:32;0;49	98743;8	63307;0;0;0;
$GPXUP;3631;08:36:33;0;49	98742;8	63307;0;0;0;
$GPXUP;3631;08:36:34;0;49	98742;8	63306;0;0;0;
$GPXUP;3631;08:36:35;0;49	98742;8	63306;0;0;1;
$GPXUP;3631;08:36:36;0;49	98742;8	63306;0;0;1;
$GPXUP;3631;08:36:37;0;49	98742;8	63306;0;0;1;
$GPXUP;3631;08:36:38;0;49	98742;8	63306;0;0;1;
$GPXUP;3631;08:36:39;0;49	98742;8	63306;0;0;1;
$GPXUP;3631;08:36:40;0;49	98742;8	63306;0;0;0;
$GPXUP;3631;08:36:41;0;49	98742;8	63306;0;0;0;
$GPXUP;3631;08:36:42;0;49	98741;8	63306;0;0;0;
$GPXUP;3631;08:36:43;0;49	98741;8	63306;0;0;0;
$GPXUP;3631;08:36:44;0;49	98741;8	63306;0;0;0;
$GPXUP;3631;08:36:45;0;49	98741;8	63306;0;0;0;
$GPXUP;3631;08:36:46;0;49	98741;8	63306;0;0;0;
$GPXUP;3631;08:36:47;0;49	98741;8	63306;0;0;0;
$GPXUP;3631;08:36:48;0;49	98741;8	63306;0;0;0;
$GPXUP;3631;08:36:49;0;49	98741;8	63306;0;0;0;
$GPXUP;3631;08:36:50;0;49	98741;8	63306;0;0;0;
$GPXUP;3631;08:36:51;0;49	98741;8	63306;0;0;0;
$GPXUP;3631;08:36:52;0;49	9874;8	63306;0;0;0;
$GPXUP;3631;08:36:53;0;49	9874;8	63306;0;0;0;
$GPXUP;3631;08:36:54;0;49	9874;8	63306;0;0;0;
$GPXUP;3631;08:36:55;0;49	9874;8	63306;0;0;0;
$GPXUP;3631;08:36:56;0;49	9874;8	63306;0;0;0;
$GPXUP;3631;08:36:57;0;49	9874;8	63306;0;0;0;
$GPXUP;3631;08:36:58;0;49	9874;8	63306;0;0;0;
$GPXUP;3631;08:36:59;0;49	9874;8	63306;0;0;0;
$GPXUP;3631;08:37:00;0;49	9874;8	63306;0;0;0;
$GPXUP;3631;08:37:01;0;49	9874;8	63306;0;0;0;
$GPXUP;3631;08:37:02;0;49	9874;8	63306;0;0;0;
$GPXUP;3631;08:37:03;0;49	9874;8	63306;0;0;0;
$GPXUP;3631;08:37:04;0;49	9874;8	63306;0;0;0;
$GPXUP;3631;08:37:05;0;49	9874;8	63306;0;0;0;
$GPXUP;3631;08:37:06;0;49	9874;8	63306;0;0;0;
$GPXUP;3631;08:37:07;0;49	9874;8	63306;0;0;0;
$GPXUP;3631;08:37:08;0;49	9874;8	63306;0;0;0;
$GPXUP;3631;08:37:09;0;49	9874;8	63306;0;0;0;
$GPXUP;3631;08:37:10;0;49	9874;8	63306;0;0;0;
$GPXUP;3631;08:37:11;0;49	9874;8	63306;0;0;0;
$GPXUP;3631;08:37:12;0;49	9874;8	63306;0;0;0;
$GPXUP;3631;08:37:13;0;49	9874;8	63307;0;0;0;
$GPXUP;3631;08:37:14;0;49	9874;8	63307;0;0;0;
$GPXUP;3631;08:37:15;0;49	98741;8	63307;0;0;0;
$GPXUP;3631;08:37:16;0;49	98741;8	63307;0;0;0;
$GPXUP;3631;08:37:17;0;49	98741;8	63307;0;0;0;
$GPXUP;3631;08:37:18;0;49	98741;8	63307;0;0;0;
$GPXUP;3631;08:37:19;0;49	98741;8	63307;0;0;0;
$GPXUP;3631;08:37:20;0;49	98741;8	63307;0;0;0;
$GPXUP;3631;08:37:21;0;49	98741;8	63307;0;0;0;
$GPXUP;3631;08:37:22;0;49	98741;8	63308;0;0;0;
$GPXUP;3631;08:37:23;0;49	98741;8	63308;0;0;0;
$GPXUP;3631;08:37:24;0;49	98741;8	63308;0;0;0;
$GPXUP;3631;08:37:25;0;49	98741;8	63308;0;0;0;
$GPXUP;3631;08:37:26;0;49	98741;8	63308;0;0;0;
$GPXUP;3631;08:37:27;0;49	98741;8	63308;0;0;0;
$GPXUP;3631;08:37:28;0;49	98741;8	63308;0;0;0;
$GPXUP;3631;08:37:29;0;49	98741;8	63308;0;0;0;
$GPXUP;3631;08:37:30;0;49	98741;8	63308;0;0;0;
$GPXUP;3631;08:37:31;0;49	98741;8	63308;0;0;0;
$GPXUP;3631;08:37:32;0;49	98741;8	63308;0;0;0;
$GPXUP;3631;08:37:33;0;49	98741;8	63308;0;0;0;
$GPXUP;3631;08:37:34;0;49	98741;8	63308;0;0;0;
$GPXUP;3631;08:37:35;0;49	98741;8	63308;0;0;0;
$GPXUP;3631;08:37:36;0;49	98741;8	63308;0;0;0;
$GPXUP;3631;08:37:37;0;49	98741;8	63308;0;0;0;
$GPXUP;3631;08:37:38;0;49	98741;8	63308;0;0;0;
$GPXUP;3631;08:37:39;0;49	98741;8	63308;0;0;0;
$GPXUP;3631;08:37:40;0;49	98741;8	63308;0;0;0;
$GPXUP;3631;08:37:41;0;49	9874;8	63308;0;0;0;
$GPXUP;3631;08:37:42;0;49	9874;8	63308;0;0;0;
$GPXUP;3631;08:37:43;0;49	9874;8	63308;0;0;0;
$GPXUP;3631;08:37:44;0;49	9874;8	63308;0;0;0;
$GPXUP;3631;08:37:45;0;49	9874;8	63308;0;0;0;
$GPXUP;3631;08:37:46;0;49	9874;8	63308;0;0;0;
$GPXUP;3631;08:37:47;0;49	9874;8	63308;0;0;0;
$GPXUP;3631;08:37:48;0;49	9874;8	63308;0;0;0;
$GPXUP;3631;08:37:49;0;49	9874;8	63308;0;0;0;
$GPXUP;3631;08:37:50;0;49	9874;8	63308;0;0;0;
$GPXUP;3631;08:37:51;0;49	9874;8	63308;0;0;0;
$GPXUP;3631;08:37:52;0;49	9874;8	63308;0;0;0;
$GPXUP;3631;08:37:53;0;49	9874;8	63308;0;0;0;
$GPXUP;3631;08:37:54;0;49	9874;8	63308;0;0;0;
$GPXUP;3631;08:37:55;0;49	9874;8	63308;0;0;0;
$GPXUP;3631;08:37:56;0;49	9874;8	63308;0;0;0;
$GPXUP;3631;08:37:57;0;49	9874;8	63308;0;0;0;
$GPXUP;3631;08:37:58;0;49	9874;8	63308;0;0;0;
$GPXUP;3631;08:37:59;0;49	9874;8	63308;0;0;0;
$GPXUP;3631;08:38:00;0;49	9874;8	63308;0;0;0;
$GPXUP;3631;08:38:01;0;49	9874;8	63308;0;0;0;
$GPXUP;3631;08:38:02;0;49	9874;8	63308;0;0;0;
$GPXUP;3631;08:38:03;0;49	9874;8	63308;0;0;0;
$GPXUP;3631;08:38:04;0;49	9874;8	63308;0;0;0;
$GPXUP;3631;08:38:05;0;49	9874;8	63308;0;0;0;
$GPXUP;3631;08:38:06;0;49	9874;8	63308;0;0;0;
$GPXUP;3631;08:38:07;0;49	9874;8	63308;0;0;0;
$GPXUP;3631;08:38:08;0;49	98741;8	63308;0;0;0;
$GPXUP;3631;08:38:09;0;49	98741;8	63308;0;0;0;
$GPXUP;3631;08:38:10;0;49	98741;8	63308;0;0;0;
$GPXUP;3631;08:38:11;0;49	98741;8	63308;0;0;0;
$GPXUP;3631;08:38:12;0;49	98741;8	63308;0;0;0;
$GPXUP;3631;08:38:13;0;49	98741;8	63308;0;0;0;
$GPXUP;3631;08:38:14;0;49	98741;8	63308;0;0;0;
$GPXUP;3631;08:38:15;0;49	98741;8	63308;0;0;0;
$GPXUP;3631;08:38:16;0;49	98741;8	63308;0;0;0;
$GPXUP;3631;08:38:17;0;49	98741;8	63308;0;0;0;
$GPXUP;3631;08:38:18;0;49	98741;8	63308;0;0;0;
$GPXUP;3631;08:38:19;0;49	98742;8	63308;0;0;0;
$GPXUP;3631;08:38:20;0;49	98742;8	63308;0;0;0;
$GPXUP;3631;08:38:21;0;49	98742;8	63308;0;0;0;
$GPXUP;3631;08:38:22;0;49	98742;8	63308;0;0;0;
$GPXUP;3631;08:38:23;0;49	98742;8	63308;0;0;0;
$GPXUP;3631;08:38:24;0;49	98742;8	63308;0;0;0;
$GPXUP;3631;08:38:25;0;49	98742;8	63308;0;0;0;
$GPXUP;3631;08:38:26;0;49	98742;8	63308;0;0;0;
$GPXUP;3631;08:38:27;0;49	98742;8	63308;0;0;0;
$GPXUP;3631;08:38:28;0;49	98742;8	63308;0;0;1;
$GPXUP;3631;08:38:29;0;49	98743;8	63308;0;0;1;
$GPXUP;3631;08:38:30;0;49	98743;8	63308;0;0;1;
$GPXUP;3631;08:38:31;0;49	98743;8	63308;0;0;1;
$GPXUP;3631;08:38:32;0;49	98743;8	63308;0;0;1;
$GPXUP;3631;08:38:33;0;49	98743;8	63309;0;0;1;
$GPXUP;3631;08:38:34;0;49	98743;8	63309;0;0;1;
$GPXUP;3631;08:38:35;0;49	98744;8	63309;0;0;1;
$GPXUP;3631;08:38:36;0;49	98744;8	63309;0;0;1;
$GPXUP;3631;08:38:37;0;49	98744;8	63309;0;0;1;
$GPXUP;3631;08:38:38;0;49	98744;8	63309;0;0;1;
$GPXUP;3631;08:38:39;0;49	98744;8	63309;0;0;1;
$GPXUP;3631;08:38:40;0;49	98744;8	63309;0;0;1;
$GPXUP;3631;08:38:41;0;49	98744;8	63309;0;0;1;
$GPXUP;3631;08:38:42;0;49	98744;8	63309;0;0;1;
$GPXUP;3631;08:38:43;0;49	98745;8	63309;0;0;1;
$GPXUP;3631;08:38:44;0;49	98745;8	63309;0;0;1;
$GPXUP;3631;08:38:45;0;49	98745;8	63309;0;0;1;
$GPXUP;3631;08:38:46;0;49	98745;8	63309;0;0;1;
$GPXUP;3631;08:38:47;0;49	98745;8	63309;0;0;1;
$GPXUP;3631;08:38:48;0;49	98745;8	63309;0;0;0;
$GPXUP;3631;08:38:49;0;49	98745;8	63309;0;0;0;
$GPXUP;3631;08:38:50;0;49	98746;8	63309;0;0;0;
$GPXUP;3631;08:38:51;0;49	98746;8	63309;0;0;0;
$GPXUP;3631;08:38:52;0;49	98746;8	63309;0;0;0;
$GPXUP;3631;08:38:53;0;49	98746;8	63309;0;0;0;
$GPXUP;3631;08:38:54;0;49	98746;8	63309;0;0;0;
$GPXUP;3631;08:38:55;0;49	98746;8	63309;0;0;0;
$GPXUP;3631;08:38:56;0;49	98746;8	63309;0;0;0;
$GPXUP;3631;08:38:57;0;49	98746;8	63309;0;0;0;
$GPXUP;3631;08:38:58;0;49	98746;8	63309;0;0;0;
$GPXUP;3631;08:38:59;0;49	98746;8	63309;0;0;0;
$GPXUP;3631;08:39:00;0;49	98746;8	63309;0;0;0;
$GPXUP;3631;08:39:01;0;49	98747;8	63309;0;0;0;
$GPXUP;3631;08:39:02;0;49	98747;8	63309;0;0;0;
$GPXUP;3631;08:39:03;0;49	98747;8	63309;0;0;0;
$GPXUP;3631;08:39:04;0;49	98747;8	63309;0;0;0;
$GPXUP;3631;08:39:05;0;49	98747;8	63309;0;0;0;
$GPXUP;3631;08:39:06;0;49	98747;8	63309;0;0;0;
$GPXUP;3631;08:39:07;0;49	98747;8	63309;0;0;0;
$GPXUP;3631;08:39:08;0;49	98747;8	63309;0;0;0;
$GPXUP;3631;08:39:09;0;49	98747;8	63309;0;0;0;
$GPXUP;3631;08:39:10;0;49	98747;8	63309;0;0;0;
$GPXUP;3631;08:39:11;0;49	98748;8	63309;0;0;0;
$GPXUP;3631;08:39:12;0;49	98748;8	63309;0;0;0;
$GPXUP;3631;08:39:13;0;49	98748;8	63309;0;0;0;
$GPXUP;3631;08:39:14;0;49	98748;8	63309;0;0;1;
$GPXUP;3631;08:39:15;0;49	98748;8	63309;0;0;1;
$GPXUP;3631;08:39:16;0;49	98748;8	63309;0;0;1;
$GPXUP;3631;08:39:17;0;49	98748;8	63309;0;0;1;
$GPXUP;3631;08:39:18;0;49	98748;8	6331;0;0;1;
$GPXUP;3631;08:39:19;0;49	98748;8	6331;0;0;1;
$GPXUP;3631;08:39:20;0;49	98749;8	6331;0;0;1;
$GPXUP;3631;08:39:21;0;49	98749;8	6331;0;0;1;
$GPXUP;3631;08:39:22;0;49	98749;8	6331;0;0;1;
$GPXUP;3631;08:39:23;0;49	98749;8	6331;0;0;0;
$GPXUP;3631;08:39:24;0;49	98749;8	6331;0;0;0;
$GPXUP;3631;08:39:25;0;49	98749;8	6331;0;0;0;
$GPXUP;3631;08:39:26;0;49	98749;8	6331;0;0;0;
$GPXUP;3631;08:39:27;0;49	9875;8	6331;0;0;0;
$GPXUP;3631;08:39:28;0;49	9875;8	6331;0;0;0;
$GPXUP;3631;08:39:29;0;49	9875;8	6331;0;0;1;
$GPXUP;3631;08:39:30;0;49	9875;8	6331;0;0;0;
$GPXUP;3631;08:39:31;0;49	9875;8	6331;0;0;0;
$GPXUP;3631;08:39:32;0;49	9875;8	63311;0;0;1;
$GPXUP;3631;08:39:33;0;49	9875;8	63311;0;0;1;
$GPXUP;3631;08:39:34;0;49	9875;8	63311;0;0;1;
$GPXUP;3631;08:39:35;0;49	9875;8	63311;0;0;1;
$GPXUP;3631;08:39:36;0;49	9875;8	63311;0;0;1;
$GPXUP;3631;08:39:37;0;49	9875;8	63311;0;0;0;
$GPXUP;3631;08:39:38;0;49	9875;8	63312;0;0;0;
$GPXUP;3631;08:39:39;0;49	98751;8	63312;0;0;0;
$GPXUP;3631;08:39:40;0;49	98751;8	63312;0;0;0;
$GPXUP;3631;08:39:41;0;49	98751;8	63312;0;0;0;
$GPXUP;3631;08:39:42;0;49	98751;8	63312;0;0;0;
$GPXUP;3631;08:39:43;0;49	98751;8	63312;0;0;0;
$GPXUP;3631;08:39:44;0;49	98751;8	63312;0;0;0;
$GPXUP;3631;08:39:45;0;49	98751;8	63312;0;0;0;
$GPXUP;3631;08:39:46;0;49	98751;8	63312;0;0;0;
$GPXUP;3631;08:39:47;0;49	98751;8	63312;0;0;0;
$GPXUP;3631;08:39:48;0;49	98751;8	63312;0;0;0;
$GPXUP;3631;08:39:49;0;49	98751;8	63312;0;0;0;
$GPXUP;3631;08:39:50;0;49	98751;8	63312;0;0;0;
$GPXUP;3631;08:39:51;0;49	98751;8	63312;0;0;0;
$GPXUP;3631;08:39:52;0;49	98751;8	63312;0;0;0;
$GPXUP;3631;08:39:53;0;49	98751;8	63312;0;0;0;
$GPXUP;3631;08:39:54;0;49	98751;8	63312;0;0;0;
$GPXUP;3631;08:39:55;0;49	98751;8	63312;0;0;0;
$GPXUP;3631;08:39:56;0;49	98751;8	63312;0;0;0;
$GPXUP;3631;08:39:57;0;49	98751;8	63312;0;0;0;
$GPXUP;3631;08:39:58;0;49	98751;8	63312;0;0;0;
$GPXUP;3631;08:39:59;0;49	98751;8	63312;0;0;0;
$GPXUP;3631;08:40:00;0;49	98751;8	63312;0;0;0;
$GPXUP;3631;08:40:01;0;49	98751;8	63312;0;0;0;
$GPXUP;3631;08:40:02;0;49	98751;8	63312;0;0;0;
$GPXUP;3631;08:40:03;0;49	98751;8	63312;0;0;0;
$GPXUP;3631;08:40:04;0;49	98752;8	63312;0;0;0;
$GPXUP;3631;08:40:05;0;49	98752;8	63312;0;0;0;
$GPXUP;3631;08:40:06;0;49	98752;8	63312;0;0;0;
$GPXUP;3631;08:40:07;0;49	98752;8	63313;0;0;0;
$GPXUP;3631;08:40:08;0;49	98752;8	63313;0;0;0;
$GPXUP;3631;08:40:09;0;49	98752;8	63313;0;0;0;
$GPXUP;3631;08:40:10;0;49	98752;8	63313;0;0;0;
$GPXUP;3631;08:40:11;0;49	98752;8	63313;0;0;0;
$GPXUP;3631;08:40:12;0;49	98752;8	63313;0;0;0;
$GPXUP;3631;08:40:13;0;49	98752;8	63313;0;0;0;
$GPXUP;3631;08:40:14;0;49	98752;8	63313;0;0;0;
$GPXUP;3631;08:40:15;0;49	98752;8	63313;0;0;0;
$GPXUP;3631;08:40:16;0;49	98752;8	63313;0;0;0;
$GPXUP;3631;08:40:17;0;49	98752;8	63313;0;0;0;
$GPXUP;3631;08:40:18;0;49	98752;8	63312;0;0;0;
$GPXUP;3631;08:40:19;0;49	98751;8	63312;0;0;0;
$GPXUP;3631;08:40:20;0;49	98751;8	63312;0;0;0;
$GPXUP;3631;08:40:21;0;49	98751;8	63312;0;0;0;
$GPXUP;3631;08:40:22;0;49	98751;8	63312;0;0;0;
$GPXUP;3631;08:40:23;0;49	98751;8	63312;0;0;0;
$GPXUP;3631;08:40:24;0;49	98751;8	63312;0;0;0;
$GPXUP;3631;08:40:25;0;49	98751;8	63312;0;0;0;
$GPXUP;3631;08:40:26;0;49	98751;8	63312;0;0;0;
$GPXUP;3631;08:40:27;0;49	9875;8	63312;0;0;0;
$GPXUP;3631;08:40:28;0;49	9875;8	63312;0;0;0;
$GPXUP;3631;08:40:29;0;49	9875;8	63312;0;0;0;
$GPXUP;3631;08:40:30;0;49	9875;8	63312;0;0;0;
$GPXUP;3631;08:40:31;0;49	9875;8	63312;0;0;0;
$GPXUP;3631;08:40:32;0;49	9875;8	63312;0;0;0;
$GPXUP;3631;08:40:33;0;49	9875;8	63312;0;0;0;
$GPXUP;3631;08:40:34;0;49	9875;8	63312;0;0;0;
$GPXUP;3631;08:40:35;0;49	9875;8	63311;0;0;0;
$GPXUP;3631;08:40:36;0;49	9875;8	63311;0;0;0;
$GPXUP;3631;08:40:37;0;49	9875;8	63311;0;0;0;
$GPXUP;3631;08:40:38;0;49	9875;8	63311;0;0;0;
$GPXUP;3631;08:40:39;0;49	9875;8	63311;0;0;0;
$GPXUP;3631;08:40:40;0;49	98749;8	63311;0;0;0;
$GPXUP;3631;08:40:41;0;49	98749;8	63311;0;0;0;
$GPXUP;3631;08:40:42;0;49	98749;8	63311;0;0;0;
$GPXUP;3631;08:40:43;0;49	98749;8	63311;0;0;0;
$GPXUP;3631;08:40:44;0;49	98749;8	63311;0;0;0;
$GPXUP;3631;08:40:45;0;49	98749;8	63311;0;0;0;
$GPXUP;3631;08:40:46;0;49	98749;8	63311;0;0;0;
$GPXUP;3631;08:40:47;0;49	98749;8	63311;0;0;0;
$GPXUP;3631;08:40:48;0;49	98749;8	63311;0;0;0;
$GPXUP;3631;08:40:49;0;49	98749;8	63311;0;0;0;
$GPXUP;3631;08:40:50;0;49	98749;8	63311;0;0;0;
$GPXUP;3631;08:40:51;0;49	98749;8	63311;0;0;0;
$GPXUP;3631;08:40:52;0;49	98749;8	6331;0;0;0;
$GPXUP;3631;08:40:53;0;49	98749;8	6331;0;0;0;
$GPXUP;3631;08:40:54;0;49	98749;8	6331;0;0;0;
$GPXUP;3631;08:40:55;0;49	98749;8	6331;0;0;0;
$GPXUP;3631;08:40:56;0;49	98749;8	6331;0;0;0;
$GPXUP;3631;08:40:57;0;49	98749;8	6331;0;0;0;
$GPXUP;3631;08:40:58;0;49	98748;8	6331;0;0;0;
$GPXUP;3631;08:40:59;0;49	98748;8	6331;0;0;0;
$GPXUP;3631;08:41:00;0;49	98748;8	6331;0;0;0;
$GPXUP;3631;08:41:01;0;49	98748;8	6331;0;0;0;
$GPXUP;3631;08:41:02;0;49	98748;8	6331;0;0;0;
$GPXUP;3631;08:41:03;0;49	98748;8	6331;0;0;0;
$GPXUP;3631;08:41:04;0;49	98748;8	6331;0;0;0;
$GPXUP;3631;08:41:05;0;49	98748;8	6331;0;0;0;
$GPXUP;3631;08:41:06;0;49	98748;8	6331;0;0;0;
$GPXUP;3631;08:41:07;0;49	98748;8	6331;0;0;0;
$GPXUP;3631;08:41:08;0;49	98748;8	63309;0;0;0;
$GPXUP;3631;08:41:09;0;49	98748;8	63309;0;0;0;
$GPXUP;3631;08:41:10;0;49	98748;8	63309;0;0;0;
$GPXUP;3631;08:41:11;0;49	98748;8	63309;0;0;0;
$GPXUP;3631;08:41:12;0;49	98748;8	63309;0;0;0;
$GPXUP;3631;08:41:13;0;49	98748;8	63309;0;0;0;
$GPXUP;3631;08:41:14;0;49	98748;8	63309;0;0;0;
$GPXUP;3631;08:41:15;0;49	98748;8	63309;0;0;0;
$GPXUP;3631;08:41:16;0;49	98748;8	63309;0;0;0;
$GPXUP;3631;08:41:17;0;49	98748;8	63309;0;0;0;
$GPXUP;3631;08:41:18;0;49	98747;8	63309;0;0;0;
$GPXUP;3631;08:41:19;0;49	98747;8	63309;0;0;0;
$GPXUP;3631;08:41:20;0;49	98747;8	63309;0;0;0;
$GPXUP;3631;08:41:21;0;49	98747;8	63309;0;0;0;
$GPXUP;3631;08:41:22;0;49	98747;8	63309;0;0;0;
$GPXUP;3631;08:41:23;0;49	98747;8	63309;0;0;0;
$GPXUP;3631;08:41:24;0;49	98747;8	63309;0;0;0;
$GPXUP;3631;08:41:25;0;49	98747;8	63309;0;0;0;
$GPXUP;3631;08:41:26;0;49	98747;8	63309;0;0;0;
$GPXUP;3631;08:41:27;0;49	98747;8	63309;0;0;0;
$GPXUP;3631;08:41:28;0;49	98746;8	63309;0;0;0;
$GPXUP;3631;08:41:29;0;49	98746;8	63309;0;0;1;
$GPXUP;3631;08:41:30;0;49	98746;8	63309;0;0;1;
$GPXUP;3631;08:41:31;0;49	98746;8	63309;0;0;1;
$GPXUP;3631;08:41:32;0;49	98746;8	63309;0;0;1;
$GPXUP;3631;08:41:33;0;49	98746;8	63309;0;0;1;
$GPXUP;3631;08:41:34;0;49	98746;8	63309;0;0;1;
$GPXUP;3631;08:41:35;0;49	98746;8	63309;0;0;1;
$GPXUP;3631;08:41:36;0;49	98746;8	63308;0;0;1;
$GPXUP;3631;08:41:37;0;49	98745;8	63308;0;0;1;
$GPXUP;3631;08:41:38;0;49	98745;8	63308;0;0;1;
$GPXUP;3631;08:41:39;0;49	98745;8	63308;0;0;1;
$GPXUP;3631;08:41:40;0;49	98745;8	63308;0;0;1;
$GPXUP;3631;08:41:41;0;49	98744;8	63308;0;0;1;
$GPXUP;3631;08:41:42;0;49	98744;8	63308;0;0;1;
$GPXUP;3631;08:41:43;0;49	98744;8	63308;0;0;1;
$GPXUP;3631;08:41:44;0;49	98744;8	63308;0;0;1;
$GPXUP;3631;08:41:45;0;49	98744;8	63308;0;0;1;
$GPXUP;3631;08:41:46;0;49	98743;8	63308;0;0;1;
$GPXUP;3631;08:41:47;0;49	98743;8	63308;0;0;1;
$GPXUP;3631;08:41:48;0;49	98743;8	63308;0;0;1;
$GPXUP;3631;08:41:49;0;49	98742;8	63308;0;0;1;
$GPXUP;3631;08:41:50;0;49	98742;8	63308;0;0;1;
$GPXUP;3631;08:41:51;0;49	98741;8	63307;0;0;1;
$GPXUP;3631;08:41:52;0;49	9874;8	63307;0;0;1;
$GPXUP;3631;08:41:53;0;49	9874;8	63307;0;0;1;
$GPXUP;3631;08:41:54;0;49	98739;8	63306;0;0;1;
$GPXUP;3631;08:41:55;0;49	98738;8	63306;0;0;1;
$GPXUP;3631;08:41:56;0;49	98738;8	63306;0;0;1;
$GPXUP;3631;08:41:57;0;49	98737;8	63307;0;0;1;
$GPXUP;3631;08:41:58;0;49	98737;8	63307;0;0;1;
$GPXUP;3631;08:41:59;0;49	98737;8	63307;0;0;1;
$GPXUP;3631;08:42:00;0;49	98736;8	63307;0;0;1;
$GPXUP;3631;08:42:01;0;49	98736;8	63307;0;0;1;
$GPXUP;3631;08:42:02;0;49	98736;8	63307;0;0;1;
$GPXUP;3631;08:42:03;0;49	98736;8	63307;0;0;1;
$GPXUP;3631;08:42:04;0;49	98736;8	63307;0;0;1;
$GPXUP;3631;08:42:05;0;49	98736;8	63307;0;0;1;
$GPXUP;3631;08:42:06;0;49	98736;8	63306;0;0;1;
$GPXUP;3631;08:42:07;0;49	98736;8	63306;0;0;1;
$GPXUP;3631;08:42:08;0;49	98735;8	63306;0;0;0;
$GPXUP;3631;08:42:09;0;49	98735;8	63306;0;0;0;
$GPXUP;3631;08:42:10;0;49	98735;8	63306;0;0;0;
$GPXUP;3631;08:42:11;0;49	98735;8	63306;0;0;1;
$GPXUP;3631;08:42:12;0;49	98735;8	63306;0;0;1;
$GPXUP;3631;08:42:13;0;49	98735;8	63306;0;0;1;
$GPXUP;3631;08:42:14;0;49	98734;8	63306;0;0;1;
$GPXUP;3631;08:42:15;0;49	98734;8	63306;0;0;1;
$GPXUP;3631;08:42:16;0;49	98734;8	63306;0;0;1;
$GPXUP;3631;08:42:17;0;49	98734;8	63306;0;0;1;
$GPXUP;3631;08:42:18;0;49	98734;8	63306;0;0;1;
$GPXUP;3631;08:42:19;0;49	98734;8	63306;0;0;1;
$GPXUP;3631;08:42:20;0;49	98733;8	63306;0;0;1;
$GPXUP;3631;08:42:21;0;49	98733;8	63306;0;0;1;
$GPXUP;3631;08:42:22;0;49	98733;8	63306;0;0;1;
$GPXUP;3631;08:42:23;0;49	98733;8	63306;0;0;1;
$GPXUP;3631;08:42:24;0;49	98732;8	63306;0;0;1;
$GPXUP;3631;08:42:25;0;49	98732;8	63306;0;0;1;
$GPXUP;3631;08:42:26;0;49	98732;8	63306;0;0;1;
$GPXUP;3631;08:42:27;0;49	98732;8	63306;0;0;1;
$GPXUP;3631;08:42:28;0;49	98732;8	63306;0;0;1;
$GPXUP;3631;08:42:29;0;49	98732;8	63306;0;0;1;
$GPXUP;3631;08:42:30;0;49	98732;8	63306;0;0;0;
$GPXUP;3631;08:42:31;0;49	98731;8	63306;0;0;0;
$GPXUP;3631;08:42:32;0;49	98731;8	63306;0;0;0;
$GPXUP;3631;08:42:33;0;49	98731;8	63306;0;0;0;
$GPXUP;3631;08:42:34;0;49	98731;8	63306;0;0;0;
$GPXUP;3631;08:42:35;0;49	98731;8	63306;0;0;0;
$GPXUP;3631;08:42:36;0;49	98731;8	63306;0;0;0;
$GPXUP;3631;08:42:37;0;49	98731;8	63306;0;0;0;
$GPXUP;3631;08:42:38;0;49	98731;8	63306;0;0;0;
$GPXUP;3631;08:42:39;0;49	98731;8	63306;0;0;0;
$GPXUP;3631;08:42:40;0;49	9873;8	63306;0;0;0;
$GPXUP;3631;08:42:41;0;49	9873;8	63306;0;0;0;
$GPXUP;3631;08:42:42;0;49	9873;8	63306;0;0;0;
$GPXUP;3631;08:42:43;0;49	9873;8	63306;0;0;0;
$GPXUP;3631;08:42:44;0;49	9873;8	63306;0;0;0;
$GPXUP;3631;08:42:45;0;49	9873;8	63306;0;0;0;
$GPXUP;3631;08:42:46;0;49	9873;8	63306;0;0;0;
$GPXUP;3631;08:42:47;0;49	9873;8	63306;0;0;0;
$GPXUP;3631;08:42:48;0;49	9873;8	63306;0;0;0;
$GPXUP;3631;08:42:49;0;49	9873;8	63306;0;0;0;
$GPXUP;3631;08:42:50;0;49	9873;8	63306;0;0;0;
$GPXUP;3631;08:42:51;0;49	9873;8	63306;0;0;0;
$GPXUP;3631;08:42:52;0;49	9873;8	63306;0;0;0;
$GPXUP;3631;08:42:53;0;49	9873;8	63306;0;0;0;
$GPXUP;3631;08:42:54;0;49	9873;8	63306;0;0;0;
$GPXUP;3631;08:42:55;0;49	9873;8	63306;0;0;0;
$GPXUP;3631;08:42:56;0;49	9873;8	63306;0;0;0;
$GPXUP;3631;08:42:57;0;49	9873;8	63306;0;0;0;
$GPXUP;3631;08:42:58;0;49	9873;8	63306;0;0;0;
$GPXUP;3631;08:42:59;0;49	9873;8	63306;0;0;0;
$GPXUP;3631;08:43:00;0;49	9873;8	63306;0;0;0;
$GPXUP;3631;08:43:01;0;49	9873;8	63306;0;0;0;
$GPXUP;3631;08:43:02;0;49	9873;8	63306;0;0;0;
$GPXUP;3631;08:43:03;0;49	9873;8	63306;0;0;0;
$GPXUP;3631;08:43:04;0;49	9873;8	63306;0;0;0;
$GPXUP;3631;08:43:05;0;49	9873;8	63306;0;0;0;
$GPXUP;3631;08:43:06;0;49	9873;8	63306;0;0;0;
$GPXUP;3631;08:43:07;0;49	9873;8	63306;0;0;0;
$GPXUP;3631;08:43:08;0;49	9873;8	63306;0;0;0;
$GPXUP;3631;08:43:09;0;49	9873;8	63306;0;0;0;
$GPXUP;3631;08:43:10;0;49	9873;8	63306;0;0;0;
$GPXUP;3631;08:43:11;0;49	9873;8	63306;0;0;0;
$GPXUP;3631;08:43:12;0;49	9873;8	63306;0;0;0;
$GPXUP;3631;08:43:13;0;49	9873;8	63306;0;0;0;
$GPXUP;3631;08:43:14;0;49	9873;8	63306;0;0;0;
$GPXUP;3631;08:43:15;0;49	9873;8	63306;0;0;0;
$GPXUP;3631;08:43:16;0;49	98731;8	63306;0;0;0;
$GPXUP;3631;08:43:17;0;49	98731;8	63306;0;0;0;
$GPXUP;3631;08:43:18;0;49	98731;8	63306;0;0;0;
$GPXUP;3631;08:43:19;0;49	98731;8	63306;0;0;0;
$GPXUP;3631;08:43:20;0;49	98731;8	63306;0;0;0;
$GPXUP;3631;08:43:21;0;49	98731;8	63306;0;0;0;
$GPXUP;3631;08:43:22;0;49	98731;8	63306;0;0;0;
$GPXUP;3631;08:43:23;0;49	98731;8	63306;0;0;0;
$GPXUP;3631;08:43:24;0;49	98731;8	63306;0;0;0;
$GPXUP;3631;08:43:25;0;49	98731;8	63306;0;0;0;
$GPXUP;3631;08:43:26;0;49	98731;8	63306;0;0;0;
$GPXUP;3631;08:43:27;0;49	98731;8	63306;0;0;0;
$GPXUP;3631;08:43:28;0;49	98731;8	63306;0;0;0;
$GPXUP;3631;08:43:29;0;49	98731;8	63306;0;0;0;
$GPXUP;3631;08:43:30;0;49	98731;8	63306;0;0;0;
$GPXUP;3631;08:43:31;0;49	98731;8	63306;0;0;0;
$GPXUP;3631;08:43:32;0;49	98731;8	63306;0;0;0;
$GPXUP;3631;08:43:33;0;49	98731;8	63306;0;0;0;
$GPXUP;3631;08:43:34;0;49	98731;8	63306;0;0;0;
$GPXUP;3631;08:43:35;0;49	98731;8	63306;0;0;0;
$GPXUP;3631;08:43:36;0;49	98731;8	63306;0;0;0;
$GPXUP;3631;08:43:37;0;49	98731;8	63306;0;0;0;
$GPXUP;3631;08:43:38;0;49	98731;8	63306;0;0;0;
$GPXUP;3631;08:43:39;0;49	98731;8	63306;0;0;0;
$GPXUP;3631;08:43:40;0;49	98731;8	63306;0;0;0;
$GPXUP;3631;08:43:41;0;49	98731;8	63306;0;0;0;
$GPXUP;3631;08:43:42;0;49	98731;8	63306;0;0;0;
$GPXUP;3631;08:43:43;0;49	98731;8	63306;0;0;0;
$GPXUP;3631;08:43:44;0;49	98731;8	63306;0;0;0;
$GPXUP;3631;08:43:45;0;49	98731;8	63306;0;0;0;
$GPXUP;3631;08:43:46;0;49	98731;8	63306;0;0;0;
$GPXUP;3631;08:43:47;0;49	98731;8	63306;0;0;0;
$GPXUP;3631;08:43:48;0;49	98731;8	63306;0;0;0;
$GPXUP;3631;08:43:49;0;49	98731;8	63306;0;0;0;
$GPXUP;3631;08:43:50;0;49	98731;8	63306;0;0;0;
$GPXUP;3631;08:43:51;0;49	98731;8	63306;0;0;0;
$GPXUP;3631;08:43:52;0;49	98731;8	63306;0;0;0;
$GPXUP;3631;08:43:53;0;49	98731;8	63306;0;0;0;
$GPXUP;3631;08:43:54;0;49	98731;8	63306;0;0;0;
$GPXUP;3631;08:43:55;0;49	98731;8	63306;0;0;0;
$GPXUP;3631;08:43:56;0;49	98731;8	63306;0;0;0;
$GPXUP;3631;08:43:57;0;49	98731;8	63306;0;0;0;
$GPXUP;3631;08:43:58;0;49	98731;8	63306;0;0;0;
$GPXUP;3631;08:43:59;0;49	98731;8	63306;0;0;0;
$GPXUP;3631;08:44:00;0;49	98731;8	63306;0;0;0;
$GPXUP;3631;08:44:01;0;49	98731;8	63306;0;0;0;
$GPXUP;3631;08:44:02;0;49	98731;8	63306;0;0;0;
$GPXUP;3631;08:44:03;0;49	98731;8	63306;0;0;0;
$GPXUP;3631;08:44:04;0;49	98731;8	63306;0;0;0;
$GPXUP;3631;08:44:05;0;49	98731;8	63306;0;0;0;
$GPXUP;3631;08:44:06;0;49	98731;8	63306;0;0;0;
$GPXUP;3631;08:44:07;0;49	98731;8	63306;0;0;0;
$GPXUP;3631;08:44:08;0;49	98731;8	63306;0;0;0;
$GPXUP;3631;08:44:09;0;49	98731;8	63306;0;0;0;
$GPXUP;3631;08:44:10;0;49	98731;8	63306;0;0;0;
$GPXUP;3631;08:44:11;0;49	98731;8	63306;0;0;0;
$GPXUP;3631;08:44:12;0;49	98731;8	63306;0;0;0;
$GPXUP;3631;08:44:13;0;49	98731;8	63306;0;0;0;
$GPXUP;3631;08:44:14;0;49	98731;8	63306;0;0;0;
$GPXUP;3631;08:44:15;0;49	98731;8	63306;0;0;0;
$GPXUP;3631;08:44:16;0;49	98731;8	63306;0;0;0;
$GPXUP;3631;08:44:17;0;49	98731;8	63306;0;0;0;
$GPXUP;3631;08:44:18;0;49	98731;8	63306;0;0;0;
$GPXUP;3631;08:44:19;0;49	98731;8	63306;0;0;0;
$GPXUP;3631;08:44:20;0;49	98731;8	63306;0;0;0;
$GPXUP;3631;08:44:21;0;49	98731;8	63306;0;0;0;
$GPXUP;3631;08:44:22;0;49	98731;8	63306;0;0;0;
$GPXUP;3631;08:44:23;0;49	98731;8	63306;0;0;0;
$GPXUP;3631;08:44:24;0;49	98731;8	63306;0;0;0;
$GPXUP;3631;08:44:25;0;49	98731;8	63306;0;0;0;
$GPXUP;3631;08:44:26;0;49	98731;8	63306;0;0;0;
$GPXUP;3631;08:44:27;0;49	98731;8	63306;0;0;0;
$GPXUP;3631;08:44:28;0;49	98731;8	63306;0;0;0;
$GPXUP;3631;08:44:29;0;49	98731;8	63306;0;0;0;
$GPXUP;3631;08:44:30;0;49	98731;8	63306;0;0;0;
$GPXUP;3631;08:44:31;0;49	98731;8	63306;0;0;0;
$GPXUP;3631;08:44:32;0;49	98731;8	63306;0;0;0;
$GPXUP;3631;08:44:33;0;49	98731;8	63306;0;0;0;
$GPXUP;3631;08:44:34;0;49	98731;8	63306;0;0;0;
$GPXUP;3631;08:44:35;0;49	98731;8	63306;0;0;0;
$GPXUP;3631;08:44:36;0;49	98731;8	63306;0;0;0;
$GPXUP;3631;08:44:37;0;49	98731;8	63306;0;0;0;
$GPXUP;3631;08:44:38;0;49	98731;8	63306;0;0;0;
$GPXUP;3631;08:44:39;0;49	98731;8	63306;0;0;0;
$GPXUP;3631;08:44:40;0;49	98732;8	63306;0;0;0;
$GPXUP;3631;08:44:41;0;49	98732;8	63306;0;0;0;
$GPXUP;3631;08:44:42;0;49	98732;8	63306;0;0;0;
$GPXUP;3631;08:44:43;0;49	98732;8	63306;0;0;0;
$GPXUP;3631;08:44:44;0;49	98732;8	63306;0;0;0;
$GPXUP;3631;08:44:45;0;49	98732;8	63306;0;0;0;
$GPXUP;3631;08:44:46;0;49	98732;8	63306;0;0;0;
$GPXUP;3631;08:44:47;0;49	98732;8	63306;0;0;0;
$GPXUP;3631;08:44:48;0;49	98732;8	63306;0;0;0;
$GPXUP;3631;08:44:49;0;49	98732;8	63306;0;0;0;
$GPXUP;3631;08:44:50;0;49	98732;8	63306;0;0;0;
$GPXUP;3631;08:44:51;0;49	98732;8	63306;0;0;0;
$GPXUP;3631;08:44:52;0;49	98732;8	63306;0;0;0;
$GPXUP;3631;08:44:53;0;49	98732;8	63306;0;0;0;
$GPXUP;3631;08:44:54;0;49	98732;8	63306;0;0;0;
$GPXUP;3631;08:44:55;0;49	98732;8	63306;0;0;0;
$GPXUP;3631;08:44:56;0;49	98732;8	63306;0;0;0;
$GPXUP;3631;08:44:57;0;49	98732;8	63306;0;0;0;
$GPXUP;3631;08:44:58;0;49	98732;8	63306;0;0;0;
$GPXUP;3631;08:44:59;0;49	98732;8	63306;0;0;0;
$GPXUP;3631;08:45:00;0;49	98732;8	63306;0;0;0;
$GPXUP;3631;08:45:01;0;49	98732;8	63306;0;0;0;
$GPXUP;3631;08:45:02;0;49	98732;8	63306;0;0;0;
$GPXUP;3631;08:45:03;0;49	98732;8	63306;0;0;0;
$GPXUP;3631;08:45:04;0;49	98732;8	63306;0;0;0;
$GPXUP;3631;08:45:05;0;49	98732;8	63306;0;0;0;
$GPXUP;3631;08:45:06;0;49	98732;8	63306;0;0;0;
$GPXUP;3631;08:45:07;0;49	98732;8	63306;0;0;0;
$GPXUP;3631;08:45:08;0;49	98732;8	63306;0;0;0;
$GPXUP;3631;08:45:09;0;49	98732;8	63306;0;0;0;
$GPXUP;3631;08:45:10;0;49	98732;8	63306;0;0;0;
$GPXUP;3631;08:45:11;0;49	98732;8	63306;0;0;0;
$GPXUP;3631;08:45:12;0;49	98732;8	63306;0;0;0;
$GPXUP;3631;08:45:13;0;49	98732;8	63306;0;0;0;
$GPXUP;3631;08:45:14;0;49	98732;8	63306;0;0;0;
$GPXUP;3631;08:45:15;0;49	98732;8	63306;0;0;0;
$GPXUP;3631;08:45:16;0;49	98732;8	63306;0;0;0;
$GPXUP;3631;08:45:17;0;49	98732;8	63306;0;0;0;
$GPXUP;3631;08:45:18;0;49	98732;8	63306;0;0;0;
$GPXUP;3631;08:45:19;0;49	98732;8	63306;0;0;0;
$GPXUP;3631;08:45:20;0;49	98732;8	63306;0;0;0;
[truncated: 5,968 more rows]
