# Supplementary material for: Pigeon Navigation: Different Routes Lead to Frankfurt
Source: PLoS One. 2014 Nov 12;9(11):e112439. doi: 10.1371/journal.pone.0112439 (PMC4229201; doi:10.1371/journal.pone.0112439)
Supplement: File S4 — Files containing the original track data and a ‘Read me’ explaining the data format. (ZIP) [file pone.0112439.s004.zip › S-GH/090731xup06_249.log]

$GPXUP;3631;07:16:26;0;49	93586;8	5852;0;0;0;
$GPXUP;3631;07:16:27;0;49	93585;8	58518;0;0;3;
$GPXUP;3631;07:16:28;0;49	93584;8	58514;0;0;9;
$GPXUP;3631;07:16:29;0;49	93578;8	58507;0;0;23;
$GPXUP;3631;07:16:30;0;49	93568;8	58503;0;0;29;
$GPXUP;3631;07:16:31;0;49	93554;8	58508;0;0;42;
$GPXUP;3631;07:16:32;0;49	93546;8	5852;0;0;34;
$GPXUP;3631;07:16:33;0;49	93544;8	58541;0;0;43;
$GPXUP;3631;07:16:34;0;49	93544;8	58561;0;0;42;
$GPXUP;3631;07:16:35;0;49	93549;8	58575;0;0;32;
$GPXUP;3631;07:16:36;0;49	93558;8	58583;0;0;29;
$GPXUP;3631;07:16:37;0;49	93569;8	58581;0;0;25;
$GPXUP;3631;07:16:38;0;49	93581;8	58569;0;0;36;
$GPXUP;3631;07:16:39;0;49	9359;8	58551;0;0;43;
$GPXUP;3631;07:16:40;0;49	93594;8	58527;0;0;51;
$GPXUP;3631;07:16:41;0;49	93596;8	58502;0;0;53;
$GPXUP;3631;07:16:42;0;49	93594;8	58476;0;0;60;
$GPXUP;3631;07:16:43;0;49	93589;8	58452;0;0;62;
$GPXUP;3631;07:16:44;0;49	93581;8	5843;0;0;66;
$GPXUP;3631;07:16:45;0;49	9357;8	58412;0;0;63;
$GPXUP;3631;07:16:46;0;49	93557;8	584;0;0;60;
$GPXUP;3631;07:16:47;0;49	93541;8	58395;0;0;56;
$GPXUP;3631;07:16:48;0;49	93524;8	58396;0;0;59;
$GPXUP;3631;07:16:49;0;49	93508;8	58403;0;0;58;
$GPXUP;3631;07:16:50;0;49	93496;8	58416;0;0;52;
$GPXUP;3631;07:16:51;0;49	9349;8	58435;0;0;50;
$GPXUP;3631;07:16:52;0;49	93485;8	58455;0;0;48;
$GPXUP;3631;07:16:53;0;49	93481;8	58474;0;0;47;
$GPXUP;3631;07:16:54;0;49	93478;8	58491;0;0;45;
$GPXUP;3631;07:16:55;0;49	93478;8	58509;0;0;45;
$GPXUP;3631;07:16:56;0;49	93478;8	58527;0;0;46;
$GPXUP;3631;07:16:57;0;49	93478;8	58546;0;0;47;
$GPXUP;3631;07:16:58;0;49	93478;8	58564;0;0;46;
$GPXUP;3631;07:16:59;0;49	93477;8	58582;0;0;46;
$GPXUP;3631;07:17:00;0;49	93476;8	586;0;0;46;
$GPXUP;3631;07:17:01;0;49	93472;8	58617;0;0;47;
$GPXUP;3631;07:17:02;0;49	93468;8	58634;0;0;49;
$GPXUP;3631;07:17:03;0;49	93464;8	58652;0;0;48;
$GPXUP;3631;07:17:04;0;49	93462;8	58671;0;0;48;
$GPXUP;3631;07:17:05;0;49	93462;8	58689;0;0;47;
$GPXUP;3631;07:17:06;0;49	93465;8	58706;0;0;43;
$GPXUP;3631;07:17:07;0;49	93471;8	58718;0;0;38;
$GPXUP;3631;07:17:08;0;49	93478;8	58726;0;0;34;
$GPXUP;3631;07:17:09;0;49	93487;8	58728;0;0;30;
$GPXUP;3631;07:17:10;0;49	93497;8	58722;0;0;35;
$GPXUP;3631;07:17:11;0;49	93505;8	58706;0;0;42;
$GPXUP;3631;07:17:12;0;49	93509;8	58684;0;0;51;
$GPXUP;3631;07:17:13;0;49	93508;8	58659;0;0;56;
$GPXUP;3631;07:17:14;0;49	93503;8	58635;0;0;59;
$GPXUP;3631;07:17:15;0;49	93492;8	58614;0;0;61;
$GPXUP;3631;07:17:16;0;49	93479;8	586;0;0;59;
$GPXUP;3631;07:17:17;0;49	93462;8	58594;0;0;55;
$GPXUP;3631;07:17:18;0;49	93444;8	586;0;0;58;
$GPXUP;3631;07:17:19;0;49	93428;8	58613;0;0;59;
$GPXUP;3631;07:17:20;0;49	93417;8	58632;0;0;55;
$GPXUP;3631;07:17:21;0;49	93412;8	58654;0;0;51;
$GPXUP;3631;07:17:22;0;49	93411;8	58675;0;0;49;
$GPXUP;3631;07:17:23;0;49	93413;8	58695;0;0;46;
$GPXUP;3631;07:17:24;0;49	93414;8	58713;0;0;46;
$GPXUP;3631;07:17:25;0;49	93414;8	58731;0;0;45;
$GPXUP;3631;07:17:26;0;49	93414;8	58749;0;0;46;
$GPXUP;3631;07:17:27;0;49	93412;8	58767;0;0;44;
$GPXUP;3631;07:17:28;0;49	93407;8	58785;0;0;49;
$GPXUP;3631;07:17:29;0;49	93397;8	58805;0;0;57;
$GPXUP;3631;07:17:30;0;49	93387;8	58824;0;0;58;
$GPXUP;3631;07:17:31;0;49	93379;8	58844;0;0;54;
$GPXUP;3631;07:17:32;0;49	93376;8	58862;0;0;50;
$GPXUP;3631;07:17:33;0;49	93377;8	5888;0;0;49;
$GPXUP;3631;07:17:34;0;49	93384;8	58894;0;0;43;
$GPXUP;3631;07:17:35;0;49	93396;8	58894;0;0;33;
$GPXUP;3631;07:17:36;0;49	93411;8	58879;0;0;44;
$GPXUP;3631;07:17:37;0;49	9342;8	58857;0;0;47;
$GPXUP;3631;07:17:38;0;49	93422;8	5883;0;0;55;
$GPXUP;3631;07:17:39;0;49	93418;8	58803;0;0;59;
$GPXUP;3631;07:17:40;0;49	93408;8	58779;0;0;64;
$GPXUP;3631;07:17:41;0;49	93395;8	58762;0;0;63;
$GPXUP;3631;07:17:42;0;49	9338;8	58753;0;0;56;
$GPXUP;3631;07:17:43;0;49	93363;8	58752;0;0;53;
$GPXUP;3631;07:17:44;0;49	93346;8	58756;0;0;60;
$GPXUP;3631;07:17:45;0;49	9333;8	58758;0;0;60;
$GPXUP;3631;07:17:46;0;49	93314;8	58762;0;0;60;
$GPXUP;3631;07:17:47;0;49	93299;8	58766;0;0;61;
$GPXUP;3631;07:17:48;0;49	93285;8	58774;0;0;56;
$GPXUP;3631;07:17:49;0;49	93274;8	58786;0;0;51;
$GPXUP;3631;07:17:50;0;49	93266;8	58802;0;0;50;
$GPXUP;3631;07:17:51;0;49	93259;8	5882;0;0;52;
$GPXUP;3631;07:17:52;0;49	93252;8	58837;0;0;52;
$GPXUP;3631;07:17:53;0;49	93246;8	58855;0;0;50;
$GPXUP;3631;07:17:54;0;49	93242;8	58873;0;0;47;
$GPXUP;3631;07:17:55;0;49	93243;8	58891;0;0;43;
$GPXUP;3631;07:17:56;0;49	93246;8	58907;0;0;40;
$GPXUP;3631;07:17:57;0;49	93253;8	58918;0;0;37;
$GPXUP;3631;07:17:58;0;49	93262;8	58922;0;0;29;
$GPXUP;3631;07:17:59;0;49	93274;8	58913;0;0;35;
$GPXUP;3631;07:18:00;0;49	93283;8	58893;0;0;46;
$GPXUP;3631;07:18:01;0;49	93287;8	58866;0;0;57;
$GPXUP;3631;07:18:02;0;49	93285;8	58838;0;0;62;
$GPXUP;3631;07:18:03;0;49	93283;8	58812;0;0;62;
$GPXUP;3631;07:18:04;0;49	93284;8	58788;0;0;58;
$GPXUP;3631;07:18:05;0;49	93288;8	58766;0;0;55;
$GPXUP;3631;07:18:06;0;49	93294;8	58747;0;0;56;
$GPXUP;3631;07:18:07;0;49	93302;8	58728;0;0;55;
$GPXUP;3631;07:18:08;0;49	9331;8	58713;0;0;51;
$GPXUP;3631;07:18:09;0;49	9332;8	58701;0;0;48;
$GPXUP;3631;07:18:10;0;49	9333;8	58689;0;0;50;
$GPXUP;3631;07:18:11;0;49	93338;8	58673;0;0;54;
$GPXUP;3631;07:18:12;0;49	93346;8	58654;0;0;59;
$GPXUP;3631;07:18:13;0;49	93354;8	58635;0;0;58;
$GPXUP;3631;07:18:14;0;49	93364;8	5862;0;0;56;
$GPXUP;3631;07:18:15;0;49	93376;8	58609;0;0;52;
$GPXUP;3631;07:18:16;0;49	93388;8	58601;0;0;50;
$GPXUP;3631;07:18:17;0;49	934;8	58595;0;0;49;
$GPXUP;3631;07:18:18;0;49	93412;8	58592;0;0;47;
$GPXUP;3631;07:18:19;0;49	93424;8	58597;0;0;48;
$GPXUP;3631;07:18:20;0;49	93433;8	58611;0;0;47;
$GPXUP;3631;07:18:21;0;49	93442;8	58625;0;0;47;
$GPXUP;3631;07:18:22;0;49	93452;8	58638;0;0;51;
$GPXUP;3631;07:18:23;0;49	93462;8	58651;0;0;55;
$GPXUP;3631;07:18:24;0;49	93473;8	58665;0;0;54;
$GPXUP;3631;07:18:25;0;49	93484;8	58677;0;0;51;
$GPXUP;3631;07:18:26;0;49	93494;8	58689;0;0;50;
$GPXUP;3631;07:18:27;0;49	93504;8	58701;0;0;50;
$GPXUP;3631;07:18:28;0;49	93514;8	58714;0;0;49;
$GPXUP;3631;07:18:29;0;49	93524;8	58725;0;0;48;
$GPXUP;3631;07:18:30;0;49	93534;8	58734;0;0;48;
$GPXUP;3631;07:18:31;0;49	93545;8	58742;0;0;48;
$GPXUP;3631;07:18:32;0;49	93556;8	5875;0;0;48;
$GPXUP;3631;07:18:33;0;49	93567;8	58756;0;0;47;
$GPXUP;3631;07:18:34;0;49	93578;8	58764;0;0;44;
$GPXUP;3631;07:18:35;0;49	93587;8	58773;0;0;44;
$GPXUP;3631;07:18:36;0;49	93597;8	58782;0;0;46;
$GPXUP;3631;07:18:37;0;49	93606;8	58792;0;0;47;
$GPXUP;3631;07:18:38;0;49	93616;8	58802;0;0;46;
$GPXUP;3631;07:18:39;0;49	93626;8	5881;0;0;46;
$GPXUP;3631;07:18:40;0;49	93636;8	58818;0;0;44;
$GPXUP;3631;07:18:41;0;49	93646;8	58826;0;0;41;
$GPXUP;3631;07:18:42;0;49	93655;8	58834;0;0;42;
$GPXUP;3631;07:18:43;0;49	93665;8	58839;0;0;44;
$GPXUP;3631;07:18:44;0;49	93676;8	58842;0;0;46;
$GPXUP;3631;07:18:45;0;49	93688;8	58839;0;0;48;
$GPXUP;3631;07:18:46;0;49	937;8	58833;0;0;50;
$GPXUP;3631;07:18:47;0;49	93711;8	58825;0;0;51;
$GPXUP;3631;07:18:48;0;49	93724;8	58818;0;0;53;
$GPXUP;3631;07:18:49;0;49	93736;8	58812;0;0;54;
$GPXUP;3631;07:18:50;0;49	9375;8	5881;0;0;53;
$GPXUP;3631;07:18:51;0;49	93762;8	58814;0;0;52;
$GPXUP;3631;07:18:52;0;49	93774;8	58823;0;0;51;
$GPXUP;3631;07:18:53;0;49	93784;8	58834;0;0;51;
$GPXUP;3631;07:18:54;0;49	93794;8	58845;0;0;50;
$GPXUP;3631;07:18:55;0;49	93803;8	58859;0;0;49;
$GPXUP;3631;07:18:56;0;49	93811;8	58874;0;0;51;
$GPXUP;3631;07:18:57;0;49	9382;8	58888;0;0;50;
$GPXUP;3631;07:18:58;0;49	93829;8	589;0;0;49;
$GPXUP;3631;07:18:59;0;49	9384;8	58907;0;0;46;
$GPXUP;3631;07:19:00;0;49	93852;8	5891;0;0;48;
$GPXUP;3631;07:19:01;0;49	93864;8	58909;0;0;47;
$GPXUP;3631;07:19:02;0;49	93877;8	58906;0;0;53;
$GPXUP;3631;07:19:03;0;49	9389;8	58905;0;0;53;
$GPXUP;3631;07:19:04;0;49	93903;8	58909;0;0;53;
$GPXUP;3631;07:19:05;0;49	93914;8	58918;0;0;50;
$GPXUP;3631;07:19:06;0;49	93924;8	58928;0;0;47;
$GPXUP;3631;07:19:07;0;49	93932;8	5894;0;0;45;
$GPXUP;3631;07:19:08;0;49	9394;8	58954;0;0;46;
$GPXUP;3631;07:19:09;0;49	93947;8	58969;0;0;48;
$GPXUP;3631;07:19:10;0;49	93953;8	58984;0;0;48;
$GPXUP;3631;07:19:11;0;49	93961;8	58998;0;0;46;
$GPXUP;3631;07:19:12;0;49	9397;8	59008;0;0;45;
$GPXUP;3631;07:19:13;0;49	9398;8	59016;0;0;44;
$GPXUP;3631;07:19:14;0;49	9399;8	59022;0;0;44;
$GPXUP;3631;07:19:15;0;49	94001;8	59024;0;0;45;
$GPXUP;3631;07:19:16;0;49	94013;8	59019;0;0;49;
$GPXUP;3631;07:19:17;0;49	94022;8	59005;0;0;50;
$GPXUP;3631;07:19:18;0;49	94026;8	58982;0;0;55;
$GPXUP;3631;07:19:19;0;49	94025;8	58956;0;0;59;
$GPXUP;3631;07:19:20;0;49	94018;8	58932;0;0;58;
$GPXUP;3631;07:19:21;0;49	94006;8	58914;0;0;55;
$GPXUP;3631;07:19:22;0;49	9399;8	58904;0;0;58;
$GPXUP;3631;07:19:23;0;49	93972;8	58902;0;0;55;
$GPXUP;3631;07:19:24;0;49	93954;8	5891;0;0;59;
$GPXUP;3631;07:19:25;0;49	93939;8	58923;0;0;59;
$GPXUP;3631;07:19:26;0;49	93927;8	58939;0;0;56;
$GPXUP;3631;07:19:27;0;49	93917;8	58957;0;0;57;
$GPXUP;3631;07:19:28;0;49	93907;8	58975;0;0;59;
$GPXUP;3631;07:19:29;0;49	93896;8	58991;0;0;58;
$GPXUP;3631;07:19:30;0;49	93887;8	59008;0;0;55;
$GPXUP;3631;07:19:31;0;49	93878;8	59024;0;0;54;
$GPXUP;3631;07:19:32;0;49	93868;8	5904;0;0;58;
$GPXUP;3631;07:19:33;0;49	93856;8	59054;0;0;58;
$GPXUP;3631;07:19:34;0;49	93844;8	59068;0;0;60;
$GPXUP;3631;07:19:35;0;49	93831;8	5908;0;0;64;
$GPXUP;3631;07:19:36;0;49	93815;8	59088;0;0;67;
$GPXUP;3631;07:19:37;0;49	93797;8	5909;0;0;70;
$GPXUP;3631;07:19:38;0;49	93779;8	59088;0;0;71;
$GPXUP;3631;07:19:39;0;49	93761;8	59086;0;0;71;
$GPXUP;3631;07:19:40;0;49	93742;8	59085;0;0;75;
$GPXUP;3631;07:19:41;0;49	93723;8	59084;0;0;76;
$GPXUP;3631;07:19:42;0;49	93704;8	59083;0;0;74;
$GPXUP;3631;07:19:43;0;49	93686;8	59081;0;0;72;
$GPXUP;3631;07:19:44;0;49	93668;8	59079;0;0;69;
$GPXUP;3631;07:19:45;0;49	93651;8	5908;0;0;68;
$GPXUP;3631;07:19:46;0;49	93634;8	59086;0;0;70;
$GPXUP;3631;07:19:47;0;49	93618;8	59095;0;0;66;
$GPXUP;3631;07:19:48;0;49	93605;8	59109;0;0;61;
$GPXUP;3631;07:19:49;0;49	93596;8	59128;0;0;58;
$GPXUP;3631;07:19:50;0;49	93589;8	59149;0;0;59;
$GPXUP;3631;07:19:51;0;49	93584;8	59171;0;0;59;
$GPXUP;3631;07:19:52;0;49	9358;8	59193;0;0;58;
$GPXUP;3631;07:19:53;0;49	93578;8	59216;0;0;57;
$GPXUP;3631;07:19:54;0;49	93578;8	59239;0;0;56;
$GPXUP;3631;07:19:55;0;49	93577;8	59261;0;0;56;
$GPXUP;3631;07:19:56;0;49	93575;8	59282;0;0;56;
$GPXUP;3631;07:19:57;0;49	93573;8	59304;0;0;55;
$GPXUP;3631;07:19:58;0;49	93573;8	59325;0;0;53;
$GPXUP;3631;07:19:59;0;49	93575;8	59345;0;0;51;
$GPXUP;3631;07:20:00;0;49	9358;8	59362;0;0;49;
$GPXUP;3631;07:20:01;0;49	93588;8	59377;0;0;48;
$GPXUP;3631;07:20:02;0;49	93599;8	59387;0;0;48;
$GPXUP;3631;07:20:03;0;49	93611;8	59392;0;0;47;
$GPXUP;3631;07:20:04;0;49	93624;8	5939;0;0;47;
$GPXUP;3631;07:20:05;0;49	93637;8	59378;0;0;53;
$GPXUP;3631;07:20:06;0;49	93649;8	59361;0;0;58;
$GPXUP;3631;07:20:07;0;49	93661;8	59345;0;0;56;
$GPXUP;3631;07:20:08;0;49	93673;8	59334;0;0;54;
$GPXUP;3631;07:20:09;0;49	93686;8	59329;0;0;51;
$GPXUP;3631;07:20:10;0;49	937;8	5933;0;0;55;
$GPXUP;3631;07:20:11;0;49	93713;8	59339;0;0;56;
$GPXUP;3631;07:20:12;0;49	93723;8	59355;0;0;53;
$GPXUP;3631;07:20:13;0;49	9373;8	59374;0;0;52;
$GPXUP;3631;07:20:14;0;49	93737;8	59391;0;0;51;
$GPXUP;3631;07:20:15;0;49	93745;8	59407;0;0;50;
$GPXUP;3631;07:20:16;0;49	93754;8	5942;0;0;49;
$GPXUP;3631;07:20:17;0;49	93764;8	59433;0;0;48;
$GPXUP;3631;07:20:18;0;49	93773;8	59444;0;0;47;
$GPXUP;3631;07:20:19;0;49	93783;8	59455;0;0;52;
$GPXUP;3631;07:20:20;0;49	93793;8	5947;0;0;53;
$GPXUP;3631;07:20:21;0;49	93801;8	59487;0;0;55;
$GPXUP;3631;07:20:22;0;49	93808;8	59505;0;0;57;
$GPXUP;3631;07:20:23;0;49	93816;8	59524;0;0;58;
$GPXUP;3631;07:20:24;0;49	93823;8	59544;0;0;59;
$GPXUP;3631;07:20:25;0;49	93829;8	59565;0;0;58;
$GPXUP;3631;07:20:26;0;49	93835;8	59585;0;0;57;
$GPXUP;3631;07:20:27;0;49	93841;8	59606;0;0;58;
$GPXUP;3631;07:20:28;0;49	93844;8	59628;0;0;61;
$GPXUP;3631;07:20:29;0;49	93846;8	59652;0;0;61;
$GPXUP;3631;07:20:30;0;49	93848;8	59676;0;0;61;
$GPXUP;3631;07:20:31;0;49	93851;8	59699;0;0;60;
$GPXUP;3631;07:20:32;0;49	93854;8	59721;0;0;58;
$GPXUP;3631;07:20:33;0;49	93856;8	59744;0;0;58;
$GPXUP;3631;07:20:34;0;49	93857;8	59766;0;0;56;
$GPXUP;3631;07:20:35;0;49	93857;8	59787;0;0;55;
$GPXUP;3631;07:20:36;0;49	93858;8	59809;0;0;55;
$GPXUP;3631;07:20:37;0;49	9386;8	5983;0;0;56;
$GPXUP;3631;07:20:38;0;49	93861;8	59852;0;0;56;
$GPXUP;3631;07:20:39;0;49	93862;8	59873;0;0;55;
$GPXUP;3631;07:20:40;0;49	93866;8	59893;0;0;53;
$GPXUP;3631;07:20:41;0;49	93871;8	59912;0;0;53;
$GPXUP;3631;07:20:42;0;49	93877;8	5993;0;0;51;
$GPXUP;3631;07:20:43;0;49	93884;8	59945;0;0;50;
$GPXUP;3631;07:20:44;0;49	93892;8	59959;0;0;48;
$GPXUP;3631;07:20:45;0;49	93902;8	59971;0;0;49;
$GPXUP;3631;07:20:46;0;49	93912;8	59981;0;0;50;
$GPXUP;3631;07:20:47;0;49	93924;8	5999;0;0;50;
$GPXUP;3631;07:20:48;0;49	93934;8	6;0;0;48;
$GPXUP;3631;07:20:49;0;49	93945;8	60008;0;0;47;
$GPXUP;3631;07:20:50;0;49	93956;8	60014;0;0;46;
$GPXUP;3631;07:20:51;0;49	93966;8	60022;0;0;46;
$GPXUP;3631;07:20:52;0;49	93976;8	60032;0;0;46;
$GPXUP;3631;07:20:53;0;49	93983;8	60045;0;0;45;
$GPXUP;3631;07:20:54;0;49	93989;8	6006;0;0;45;
$GPXUP;3631;07:20:55;0;49	93991;8	60077;0;0;47;
$GPXUP;3631;07:20:56;0;49	93988;8	60096;0;0;47;
$GPXUP;3631;07:20:57;0;49	93977;8	60114;0;0;55;
$GPXUP;3631;07:20:58;0;49	93959;8	60124;0;0;64;
$GPXUP;3631;07:20:59;0;49	93939;8	60128;0;0;68;
$GPXUP;3631;07:21:00;0;49	93919;8	60125;0;0;70;
$GPXUP;3631;07:21:01;0;49	939;8	60118;0;0;72;
$GPXUP;3631;07:21:02;0;49	93882;8	60106;0;0;75;
$GPXUP;3631;07:21:03;0;49	93864;8	60095;0;0;77;
$GPXUP;3631;07:21:04;0;49	93846;8	60085;0;0;74;
$GPXUP;3631;07:21:05;0;49	93827;8	6008;0;0;73;
$GPXUP;3631;07:21:06;0;49	93809;8	60081;0;0;71;
$GPXUP;3631;07:21:07;0;49	93793;8	60086;0;0;64;
$GPXUP;3631;07:21:08;0;49	93777;8	60094;0;0;66;
$GPXUP;3631;07:21:09;0;49	93762;8	60103;0;0;66;
$GPXUP;3631;07:21:10;0;49	93746;8	60113;0;0;66;
$GPXUP;3631;07:21:11;0;49	93732;8	60124;0;0;65;
$GPXUP;3631;07:21:12;0;49	93718;8	60136;0;0;63;
$GPXUP;3631;07:21:13;0;49	93704;8	60149;0;0;62;
$GPXUP;3631;07:21:14;0;49	93691;8	60162;0;0;61;
$GPXUP;3631;07:21:15;0;49	93677;8	60173;0;0;62;
$GPXUP;3631;07:21:16;0;49	93663;8	60183;0;0;64;
$GPXUP;3631;07:21:17;0;49	93649;8	60195;0;0;65;
$GPXUP;3631;07:21:18;0;49	93637;8	6021;0;0;61;
$GPXUP;3631;07:21:19;0;49	93628;8	6023;0;0;59;
$GPXUP;3631;07:21:20;0;49	93624;8	60252;0;0;57;
$GPXUP;3631;07:21:21;0;49	93622;8	60274;0;0;58;
$GPXUP;3631;07:21:22;0;49	93624;8	60295;0;0;54;
$GPXUP;3631;07:21:23;0;49	93631;8	60311;0;0;45;
$GPXUP;3631;07:21:24;0;49	93642;8	60319;0;0;42;
$GPXUP;3631;07:21:25;0;49	93656;8	60319;0;0;41;
$GPXUP;3631;07:21:26;0;49	9367;8	60311;0;0;48;
$GPXUP;3631;07:21:27;0;49	93682;8	60297;0;0;47;
$GPXUP;3631;07:21:28;0;49	93687;8	60275;0;0;47;
$GPXUP;3631;07:21:29;0;49	93686;8	60247;0;0;59;
$GPXUP;3631;07:21:30;0;49	93681;8	60217;0;0;67;
$GPXUP;3631;07:21:31;0;49	9367;8	60191;0;0;72;
$GPXUP;3631;07:21:32;0;49	93656;8	60171;0;0;71;
$GPXUP;3631;07:21:33;0;49	93639;8	60156;0;0;70;
$GPXUP;3631;07:21:34;0;49	93623;8	60141;0;0;74;
$GPXUP;3631;07:21:35;0;49	93608;8	60122;0;0;76;
$GPXUP;3631;07:21:36;0;49	93594;8	60101;0;0;77;
$GPXUP;3631;07:21:37;0;49	93582;8	60079;0;0;74;
$GPXUP;3631;07:21:38;0;49	9357;8	60058;0;0;70;
$GPXUP;3631;07:21:39;0;49	9356;8	60037;0;0;66;
$GPXUP;3631;07:21:40;0;49	9355;8	60016;0;0;67;
$GPXUP;3631;07:21:41;0;49	93541;8	59994;0;0;67;
$GPXUP;3631;07:21:42;0;49	93534;8	59971;0;0;67;
$GPXUP;3631;07:21:43;0;49	93526;8	59948;0;0;66;
$GPXUP;3631;07:21:44;0;49	9352;8	59924;0;0;66;
$GPXUP;3631;07:21:45;0;49	93514;8	599;0;0;68;
$GPXUP;3631;07:21:46;0;49	93509;8	59875;0;0;69;
$GPXUP;3631;07:21:47;0;49	93507;8	59848;0;0;69;
$GPXUP;3631;07:21:48;0;49	93506;8	59822;0;0;68;
$GPXUP;3631;07:21:49;0;49	93507;8	59795;0;0;69;
$GPXUP;3631;07:21:50;0;49	93508;8	59768;0;0;71;
$GPXUP;3631;07:21:51;0;49	93508;8	5974;0;0;70;
$GPXUP;3631;07:21:52;0;49	93509;8	59714;0;0;68;
$GPXUP;3631;07:21:53;0;49	93509;8	59687;0;0;69;
$GPXUP;3631;07:21:54;0;49	93507;8	5966;0;0;73;
$GPXUP;3631;07:21:55;0;49	93502;8	59632;0;0;75;
$GPXUP;3631;07:21:56;0;49	93495;8	59606;0;0;72;
$GPXUP;3631;07:21:57;0;49	93489;8	5958;0;0;70;
$GPXUP;3631;07:21:58;0;49	93486;8	59554;0;0;68;
$GPXUP;3631;07:21:59;0;49	93484;8	59528;0;0;69;
$GPXUP;3631;07:22:00;0;49	93484;8	59501;0;0;70;
$GPXUP;3631;07:22:01;0;49	93485;8	59474;0;0;71;
$GPXUP;3631;07:22:02;0;49	93488;8	59447;0;0;70;
$GPXUP;3631;07:22:03;0;49	9349;8	5942;0;0;68;
$GPXUP;3631;07:22:04;0;49	9349;8	59394;0;0;71;
$GPXUP;3631;07:22:05;0;49	93488;8	59367;0;0;70;
$GPXUP;3631;07:22:06;0;49	93484;8	5934;0;0;72;
$GPXUP;3631;07:22:07;0;49	93479;8	59312;0;0;74;
$GPXUP;3631;07:22:08;0;49	93473;8	59286;0;0;72;
$GPXUP;3631;07:22:09;0;49	93467;8	5926;0;0;69;
$GPXUP;3631;07:22:10;0;49	9346;8	59236;0;0;67;
$GPXUP;3631;07:22:11;0;49	93454;8	59213;0;0;64;
$GPXUP;3631;07:22:12;0;49	93448;8	5919;0;0;64;
$GPXUP;3631;07:22:13;0;49	93443;8	59166;0;0;65;
$GPXUP;3631;07:22:14;0;49	93439;8	59143;0;0;63;
$GPXUP;3631;07:22:15;0;49	93439;8	59119;0;0;59;
$GPXUP;3631;07:22:16;0;49	93443;8	59098;0;0;56;
$GPXUP;3631;07:22:17;0;49	9345;8	59079;0;0;56;
$GPXUP;3631;07:22:18;0;49	93456;8	59058;0;0;59;
$GPXUP;3631;07:22:19;0;49	93461;8	59036;0;0;62;
$GPXUP;3631;07:22:20;0;49	93465;8	59013;0;0;62;
$GPXUP;3631;07:22:21;0;49	93466;8	58989;0;0;65;
$GPXUP;3631;07:22:22;0;49	93466;8	58963;0;0;67;
$GPXUP;3631;07:22:23;0;49	93464;8	58937;0;0;69;
$GPXUP;3631;07:22:24;0;49	93462;8	5891;0;0;71;
$GPXUP;3631;07:22:25;0;49	93456;8	58883;0;0;73;
$GPXUP;3631;07:22:26;0;49	93449;8	58857;0;0;75;
$GPXUP;3631;07:22:27;0;49	93438;8	58834;0;0;76;
$GPXUP;3631;07:22:28;0;49	93423;8	58815;0;0;76;
$GPXUP;3631;07:22:29;0;49	93405;8	58799;0;0;78;
$GPXUP;3631;07:22:30;0;49	93388;8	58783;0;0;79;
$GPXUP;3631;07:22:31;0;49	93373;8	58765;0;0;75;
$GPXUP;3631;07:22:32;0;49	93361;8	58744;0;0;72;
$GPXUP;3631;07:22:33;0;49	93352;8	5872;0;0;71;
$GPXUP;3631;07:22:34;0;49	93345;8	58695;0;0;70;
$GPXUP;3631;07:22:35;0;49	9334;8	5867;0;0;68;
$GPXUP;3631;07:22:36;0;49	93338;8	58644;0;0;63;
$GPXUP;3631;07:22:37;0;49	93342;8	58622;0;0;59;
$GPXUP;3631;07:22:38;0;49	93353;8	58607;0;0;54;
$GPXUP;3631;07:22:39;0;49	93367;8	58602;0;0;49;
$GPXUP;3631;07:22:40;0;49	93382;8	58606;0;0;50;
$GPXUP;3631;07:22:41;0;49	93392;8	58625;0;0;48;
$GPXUP;3631;07:22:42;0;49	93398;8	58645;0;0;48;
$GPXUP;3631;07:22:43;0;49	93399;8	58667;0;0;50;
$GPXUP;3631;07:22:44;0;49	934;8	58688;0;0;51;
$GPXUP;3631;07:22:45;0;49	93401;8	58709;0;0;52;
$GPXUP;3631;07:22:46;0;49	93404;8	58729;0;0;53;
$GPXUP;3631;07:22:47;0;49	9341;8	58748;0;0;53;
$GPXUP;3631;07:22:48;0;49	93418;8	58766;0;0;54;
$GPXUP;3631;07:22:49;0;49	93424;8	58784;0;0;54;
$GPXUP;3631;07:22:50;0;49	93431;8	58802;0;0;51;
$GPXUP;3631;07:22:51;0;49	93437;8	58818;0;0;46;
$GPXUP;3631;07:22:52;0;49	93444;8	58833;0;0;45;
$GPXUP;3631;07:22:53;0;49	9345;8	58848;0;0;47;
$GPXUP;3631;07:22:54;0;49	93455;8	58864;0;0;47;
$GPXUP;3631;07:22:55;0;49	9346;8	58882;0;0;49;
$GPXUP;3631;07:22:56;0;49	93464;8	589;0;0;50;
$GPXUP;3631;07:22:57;0;49	93469;8	58918;0;0;50;
$GPXUP;3631;07:22:58;0;49	93474;8	58935;0;0;49;
$GPXUP;3631;07:22:59;0;49	93479;8	58952;0;0;48;
$GPXUP;3631;07:23:00;0;49	93486;8	58967;0;0;47;
$GPXUP;3631;07:23:01;0;49	93493;8	58981;0;0;46;
$GPXUP;3631;07:23:02;0;49	93502;8	58992;0;0;45;
$GPXUP;3631;07:23:03;0;49	93512;8	59;0;0;46;
$GPXUP;3631;07:23:04;0;49	93524;8	59005;0;0;47;
$GPXUP;3631;07:23:05;0;49	93535;8	59008;0;0;47;
$GPXUP;3631;07:23:06;0;49	93547;8	59006;0;0;48;
$GPXUP;3631;07:23:07;0;49	93558;8	58998;0;0;51;
$GPXUP;3631;07:23:08;0;49	93567;8	5898;0;0;58;
$GPXUP;3631;07:23:09;0;49	93573;8	58955;0;0;62;
$GPXUP;3631;07:23:10;0;49	93577;8	58929;0;0;62;
$GPXUP;3631;07:23:11;0;49	9358;8	58905;0;0;60;
$GPXUP;3631;07:23:12;0;49	93585;8	58882;0;0;56;
$GPXUP;3631;07:23:13;0;49	93591;8	58864;0;0;54;
$GPXUP;3631;07:23:14;0;49	93601;8	5885;0;0;52;
$GPXUP;3631;07:23:15;0;49	93614;8	58842;0;0;52;
$GPXUP;3631;07:23:16;0;49	93626;8	58839;0;0;47;
$GPXUP;3631;07:23:17;0;49	93638;8	58845;0;0;47;
$GPXUP;3631;07:23:18;0;49	93647;8	58857;0;0;41;
$GPXUP;3631;07:23:19;0;49	9365;8	58876;0;0;40;
$GPXUP;3631;07:23:20;0;49	93649;8	58896;0;0;42;
$GPXUP;3631;07:23:21;0;49	93644;8	58916;0;0;46;
$GPXUP;3631;07:23:22;0;49	93634;8	58935;0;0;54;
$GPXUP;3631;07:23:23;0;49	93621;8	58952;0;0;62;
$GPXUP;3631;07:23:24;0;49	93607;8	58966;0;0;63;
$GPXUP;3631;07:23:25;0;49	93592;8	58978;0;0;65;
$GPXUP;3631;07:23:26;0;49	93576;8	58986;0;0;65;
$GPXUP;3631;07:23:27;0;49	93559;8	58991;0;0;65;
$GPXUP;3631;07:23:28;0;49	93542;8	58991;0;0;66;
$GPXUP;3631;07:23:29;0;49	93525;8	58987;0;0;68;
$GPXUP;3631;07:23:30;0;49	93508;8	58978;0;0;73;
$GPXUP;3631;07:23:31;0;49	93491;8	58963;0;0;74;
$GPXUP;3631;07:23:32;0;49	93475;8	58946;0;0;76;
$GPXUP;3631;07:23:33;0;49	93459;8	58928;0;0;75;
$GPXUP;3631;07:23:34;0;49	93444;8	58911;0;0;74;
$GPXUP;3631;07:23:35;0;49	93429;8	58892;0;0;75;
$GPXUP;3631;07:23:36;0;49	93414;8	58873;0;0;74;
$GPXUP;3631;07:23:37;0;49	934;8	58854;0;0;74;
$GPXUP;3631;07:23:38;0;49	93385;8	58838;0;0;73;
$GPXUP;3631;07:23:39;0;49	93369;8	58822;0;0;77;
$GPXUP;3631;07:23:40;0;49	93352;8	58805;0;0;79;
$GPXUP;3631;07:23:41;0;49	93337;8	58786;0;0;76;
$GPXUP;3631;07:23:42;0;49	93324;8	58769;0;0;68;
$GPXUP;3631;07:23:43;0;49	93312;8	5875;0;0;67;
$GPXUP;3631;07:23:44;0;49	93301;8	58729;0;0;68;
$GPXUP;3631;07:23:45;0;49	93293;8	58706;0;0;70;
$GPXUP;3631;07:23:46;0;49	93286;8	5868;0;0;69;
$GPXUP;3631;07:23:47;0;49	93283;8	58655;0;0;65;
$GPXUP;3631;07:23:48;0;49	93284;8	58631;0;0;60;
$GPXUP;3631;07:23:49;0;49	93291;8	58611;0;0;54;
$GPXUP;3631;07:23:50;0;49	93304;8	586;0;0;51;
$GPXUP;3631;07:23:51;0;49	9332;8	586;0;0;49;
$GPXUP;3631;07:23:52;0;49	93336;8	5861;0;0;53;
$GPXUP;3631;07:23:53;0;49	93348;8	58623;0;0;49;
$GPXUP;3631;07:23:54;0;49	93358;8	58639;0;0;49;
$GPXUP;3631;07:23:55;0;49	93367;8	58653;0;0;50;
$GPXUP;3631;07:23:56;0;49	93377;8	58666;0;0;51;
$GPXUP;3631;07:23:57;0;49	93388;8	58679;0;0;53;
$GPXUP;3631;07:23:58;0;49	93399;8	58691;0;0;53;
$GPXUP;3631;07:23:59;0;49	93412;8	58698;0;0;54;
$GPXUP;3631;07:24:00;0;49	93425;8	58702;0;0;55;
$GPXUP;3631;07:24:01;0;49	93439;8	58706;0;0;55;
$GPXUP;3631;07:24:02;0;49	93452;8	58711;0;0;52;
$GPXUP;3631;07:24:03;0;49	93464;8	58718;0;0;49;
$GPXUP;3631;07:24:04;0;49	93475;8	58724;0;0;47;
$GPXUP;3631;07:24:05;0;49	93486;8	58729;0;0;45;
$GPXUP;3631;07:24:06;0;49	93497;8	58734;0;0;46;
$GPXUP;3631;07:24:07;0;49	93508;8	58739;0;0;47;
$GPXUP;3631;07:24:08;0;49	93518;8	58747;0;0;46;
$GPXUP;3631;07:24:09;0;49	93528;8	58757;0;0;47;
$GPXUP;3631;07:24:10;0;49	93538;8	58767;0;0;47;
$GPXUP;3631;07:24:11;0;49	93548;8	58778;0;0;47;
$GPXUP;3631;07:24:12;0;49	93557;8	58789;0;0;47;
$GPXUP;3631;07:24:13;0;49	93566;8	58799;0;0;46;
$GPXUP;3631;07:24:14;0;49	93575;8	58811;0;0;46;
$GPXUP;3631;07:24:15;0;49	93582;8	58825;0;0;46;
$GPXUP;3631;07:24:16;0;49	93587;8	58841;0;0;47;
$GPXUP;3631;07:24:17;0;49	93592;8	58859;0;0;50;
$GPXUP;3631;07:24:18;0;49	93597;8	58877;0;0;51;
$GPXUP;3631;07:24:19;0;49	93602;8	58895;0;0;52;
$GPXUP;3631;07:24:20;0;49	93609;8	58913;0;0;52;
$GPXUP;3631;07:24:21;0;49	93616;8	5893;0;0;52;
$GPXUP;3631;07:24:22;0;49	93623;8	58946;0;0;51;
$GPXUP;3631;07:24:23;0;49	9363;8	58963;0;0;50;
$GPXUP;3631;07:24:24;0;49	93636;8	58979;0;0;48;
$GPXUP;3631;07:24:25;0;49	93641;8	58996;0;0;48;
$GPXUP;3631;07:24:26;0;49	93646;8	59013;0;0;49;
$GPXUP;3631;07:24:27;0;49	93653;8	5903;0;0;50;
$GPXUP;3631;07:24:28;0;49	93661;8	59044;0;0;48;
$GPXUP;3631;07:24:29;0;49	93671;8	59055;0;0;50;
$GPXUP;3631;07:24:30;0;49	93682;8	59065;0;0;52;
$GPXUP;3631;07:24:31;0;49	93693;8	59075;0;0;53;
$GPXUP;3631;07:24:32;0;49	93704;8	59087;0;0;54;
$GPXUP;3631;07:24:33;0;49	93714;8	591;0;0;52;
$GPXUP;3631;07:24:34;0;49	93722;8	59115;0;0;50;
$GPXUP;3631;07:24:35;0;49	93729;8	59132;0;0;51;
$GPXUP;3631;07:24:36;0;49	93735;8	59149;0;0;48;
$GPXUP;3631;07:24:37;0;49	93738;8	59166;0;0;46;
$GPXUP;3631;07:24:38;0;49	93737;8	59184;0;0;43;
$GPXUP;3631;07:24:39;0;49	93731;8	59201;0;0;49;
$GPXUP;3631;07:24:40;0;49	93719;8	59218;0;0;56;
$GPXUP;3631;07:24:41;0;49	93703;8	59227;0;0;59;
$GPXUP;3631;07:24:42;0;49	93685;8	59228;0;0;60;
$GPXUP;3631;07:24:43;0;49	93667;8	59222;0;0;65;
$GPXUP;3631;07:24:44;0;49	93649;8	59208;0;0;74;
$GPXUP;3631;07:24:45;0;49	93634;8	59189;0;0;66;
$GPXUP;3631;07:24:46;0;49	93626;8	59163;0;0;63;
$GPXUP;3631;07:24:47;0;49	93625;8	59136;0;0;55;
$GPXUP;3631;07:24:48;0;49	93631;8	5911;0;0;56;
$GPXUP;3631;07:24:49;0;49	93641;8	59088;0;0;59;
$GPXUP;3631;07:24:50;0;49	93654;8	5908;0;0;44;
$GPXUP;3631;07:24:51;0;49	93668;8	59085;0;0;44;
$GPXUP;3631;07:24:52;0;49	93681;8	59098;0;0;49;
$GPXUP;3631;07:24:53;0;49	9369;8	59116;0;0;48;
$GPXUP;3631;07:24:54;0;49	93697;8	59134;0;0;49;
$GPXUP;3631;07:24:55;0;49	93706;8	59149;0;0;49;
$GPXUP;3631;07:24:56;0;49	93715;8	59162;0;0;50;
$GPXUP;3631;07:24:57;0;49	93725;8	59174;0;0;48;
$GPXUP;3631;07:24:58;0;49	93734;8	59187;0;0;48;
$GPXUP;3631;07:24:59;0;49	93743;8	592;0;0;47;
$GPXUP;3631;07:25:00;0;49	93753;8	5921;0;0;47;
$GPXUP;3631;07:25:01;0;49	93764;8	59216;0;0;47;
$GPXUP;3631;07:25:02;0;49	93776;8	59218;0;0;47;
$GPXUP;3631;07:25:03;0;49	93788;8	59218;0;0;48;
$GPXUP;3631;07:25:04;0;49	938;8	59216;0;0;49;
$GPXUP;3631;07:25:05;0;49	93813;8	59214;0;0;52;
$GPXUP;3631;07:25:06;0;49	93826;8	59211;0;0;53;
$GPXUP;3631;07:25:07;0;49	9384;8	59208;0;0;54;
$GPXUP;3631;07:25:08;0;49	93853;8	59206;0;0;52;
$GPXUP;3631;07:25:09;0;49	93865;8	59209;0;0;50;
$GPXUP;3631;07:25:10;0;49	93877;8	59213;0;0;48;
$GPXUP;3631;07:25:11;0;49	93888;8	59218;0;0;44;
$GPXUP;3631;07:25:12;0;49	93898;8	5922;0;0;42;
$GPXUP;3631;07:25:13;0;49	93909;8	5922;0;0;41;
$GPXUP;3631;07:25:14;0;49	9392;8	5922;0;0;42;
$GPXUP;3631;07:25:15;0;49	93929;8	59223;0;0;40;
$GPXUP;3631;07:25:16;0;49	93936;8	5923;0;0;29;
$GPXUP;3631;07:25:17;0;49	93936;8	59242;0;0;24;
$GPXUP;3631;07:25:18;0;49	93927;8	59258;0;0;44;
$GPXUP;3631;07:25:19;0;49	93912;8	59273;0;0;58;
$GPXUP;3631;07:25:20;0;49	93898;8	59284;0;0;58;
$GPXUP;3631;07:25:21;0;49	93882;8	59292;0;0;60;
$GPXUP;3631;07:25:22;0;49	93866;8	59292;0;0;61;
$GPXUP;3631;07:25:23;0;49	93849;8	59281;0;0;68;
$GPXUP;3631;07:25:24;0;49	93833;8	59261;0;0;72;
$GPXUP;3631;07:25:25;0;49	93821;8	59237;0;0;74;
$GPXUP;3631;07:25:26;0;49	93809;8	59212;0;0;74;
$GPXUP;3631;07:25:27;0;49	93798;8	59189;0;0;72;
$GPXUP;3631;07:25:28;0;49	93787;8	59166;0;0;69;
$GPXUP;3631;07:25:29;0;49	93778;8	59143;0;0;66;
$GPXUP;3631;07:25:30;0;49	93769;8	59122;0;0;64;
$GPXUP;3631;07:25:31;0;49	93758;8	59102;0;0;63;
$GPXUP;3631;07:25:32;0;49	93749;8	59082;0;0;63;
$GPXUP;3631;07:25:33;0;49	93741;8	59061;0;0;64;
$GPXUP;3631;07:25:34;0;49	93736;8	59037;0;0;62;
$GPXUP;3631;07:25:35;0;49	93736;8	59014;0;0;57;
$GPXUP;3631;07:25:36;0;49	93744;8	58997;0;0;50;
$GPXUP;3631;07:25:37;0;49	93758;8	58989;0;0;49;
$GPXUP;3631;07:25:38;0;49	93774;8	58987;0;0;51;
$GPXUP;3631;07:25:39;0;49	93788;8	58984;0;0;50;
$GPXUP;3631;07:25:40;0;49	938;8	58978;0;0;50;
$GPXUP;3631;07:25:41;0;49	93813;8	5897;0;0;51;
$GPXUP;3631;07:25:42;0;49	93824;8	58959;0;0;52;
$GPXUP;3631;07:25:43;0;49	93834;8	58945;0;0;53;
$GPXUP;3631;07:25:44;0;49	93844;8	58932;0;0;50;
$GPXUP;3631;07:25:45;0;49	93855;8	58922;0;0;51;
$GPXUP;3631;07:25:46;0;49	93866;8	58911;0;0;53;
$GPXUP;3631;07:25:47;0;49	93877;8	58897;0;0;54;
$GPXUP;3631;07:25:48;0;49	93887;8	58883;0;0;53;
$GPXUP;3631;07:25:49;0;49	93897;8	58869;0;0;55;
$GPXUP;3631;07:25:50;0;49	93908;8	58855;0;0;54;
$GPXUP;3631;07:25:51;0;49	93919;8	58843;0;0;53;
$GPXUP;3631;07:25:52;0;49	9393;8	58834;0;0;53;
$GPXUP;3631;07:25:53;0;49	93943;8	58826;0;0;54;
$GPXUP;3631;07:25:54;0;49	93954;8	58813;0;0;56;
$GPXUP;3631;07:25:55;0;49	93965;8	58799;0;0;56;
$GPXUP;3631;07:25:56;0;49	93976;8	58788;0;0;52;
$GPXUP;3631;07:25:57;0;49	93987;8	5878;0;0;49;
$GPXUP;3631;07:25:58;0;49	93999;8	58773;0;0;50;
$GPXUP;3631;07:25:59;0;49	9401;8	58763;0;0;51;
$GPXUP;3631;07:26:00;0;49	9402;8	58751;0;0;53;
$GPXUP;3631;07:26:01;0;49	94028;8	58733;0;0;57;
$GPXUP;3631;07:26:02;0;49	94036;8	58714;0;0;59;
$GPXUP;3631;07:26:03;0;49	94043;8	58693;0;0;64;
$GPXUP;3631;07:26:04;0;49	9405;8	58671;0;0;61;
$GPXUP;3631;07:26:05;0;49	94059;8	58652;0;0;59;
$GPXUP;3631;07:26:06;0;49	94069;8	58635;0;0;56;
$GPXUP;3631;07:26:07;0;49	9408;8	58622;0;0;53;
$GPXUP;3631;07:26:08;0;49	94091;8	58613;0;0;50;
$GPXUP;3631;07:26:09;0;49	94102;8	5861;0;0;45;
$GPXUP;3631;07:26:10;0;49	94114;8	58612;0;0;46;
$GPXUP;3631;07:26:11;0;49	94125;8	58618;0;0;44;
$GPXUP;3631;07:26:12;0;49	94134;8	58626;0;0;42;
$GPXUP;3631;07:26:13;0;49	94143;8	58636;0;0;41;
$GPXUP;3631;07:26:14;0;49	94152;8	58645;0;0;41;
$GPXUP;3631;07:26:15;0;49	9416;8	58656;0;0;41;
$GPXUP;3631;07:26:16;0;49	94167;8	58667;0;0;42;
$GPXUP;3631;07:26:17;0;49	94173;8	58681;0;0;42;
$GPXUP;3631;07:26:18;0;49	94179;8	58695;0;0;42;
$GPXUP;3631;07:26:19;0;49	94186;8	58706;0;0;41;
$GPXUP;3631;07:26:20;0;49	94195;8	58715;0;0;41;
$GPXUP;3631;07:26:21;0;49	94205;8	58721;0;0;45;
$GPXUP;3631;07:26:22;0;49	94216;8	58727;0;0;47;
$GPXUP;3631;07:26:23;0;49	94227;8	58734;0;0;48;
$GPXUP;3631;07:26:24;0;49	94238;8	5874;0;0;47;
$GPXUP;3631;07:26:25;0;49	9425;8	58746;0;0;49;
$GPXUP;3631;07:26:26;0;49	94261;8	58749;0;0;43;
$GPXUP;3631;07:26:27;0;49	94272;8	5875;0;0;43;
$GPXUP;3631;07:26:28;0;49	94282;8	58748;0;0;44;
$GPXUP;3631;07:26:29;0;49	94294;8	58743;0;0;52;
$GPXUP;3631;07:26:30;0;49	94306;8	58734;0;0;54;
$GPXUP;3631;07:26:31;0;49	94318;8	58724;0;0;53;
$GPXUP;3631;07:26:32;0;49	9433;8	58713;0;0;57;
$GPXUP;3631;07:26:33;0;49	94344;8	58694;0;0;68;
$GPXUP;3631;07:26:34;0;49	94356;8	58671;0;0;72;
$GPXUP;3631;07:26:35;0;49	94368;8	58652;0;0;69;
$GPXUP;3631;07:26:36;0;49	94383;8	58643;0;0;63;
$GPXUP;3631;07:26:37;0;49	94392;8	58655;0;0;46;
$GPXUP;3631;07:26:38;0;49	94393;8	58674;0;0;34;
$GPXUP;3631;07:26:39;0;49	9438;8	5869;0;0;30;
$GPXUP;3631;07:26:40;0;49	94353;8	58698;0;0;59;
$GPXUP;3631;07:26:41;0;49	94324;8	58696;0;0;83;
$GPXUP;3631;07:26:42;0;49	94298;8	58694;0;0;85;
$GPXUP;3631;07:26:43;0;49	94275;8	58696;0;0;83;
$GPXUP;3631;07:26:44;0;49	94253;8	58704;0;0;84;
$GPXUP;3631;07:26:45;0;49	94232;8	58712;0;0;84;
$GPXUP;3631;07:26:46;0;49	94211;8	58723;0;0;82;
$GPXUP;3631;07:26:47;0;49	94193;8	58737;0;0;77;
$GPXUP;3631;07:26:48;0;49	94179;8	58756;0;0;72;
$GPXUP;3631;07:26:49;0;49	94165;8	58773;0;0;70;
$GPXUP;3631;07:26:50;0;49	9415;8	58785;0;0;68;
$GPXUP;3631;07:26:51;0;49	94132;8	58792;0;0;72;
$GPXUP;3631;07:26:52;0;49	94115;8	58801;0;0;70;
$GPXUP;3631;07:26:53;0;49	94102;8	58814;0;0;62;
$GPXUP;3631;07:26:54;0;49	94092;8	58831;0;0;54;
$GPXUP;3631;07:26:55;0;49	94084;8	58847;0;0;51;
$GPXUP;3631;07:26:56;0;49	94076;8	58862;0;0;51;
$GPXUP;3631;07:26:57;0;49	94068;8	58878;0;0;51;
$GPXUP;3631;07:26:58;0;49	94062;8	58894;0;0;49;
$GPXUP;3631;07:26:59;0;49	94055;8	5891;0;0;49;
$GPXUP;3631;07:27:00;0;49	94046;8	58922;0;0;49;
$GPXUP;3631;07:27:01;0;49	94036;8	58935;0;0;55;
$GPXUP;3631;07:27:02;0;49	94024;8	58949;0;0;62;
$GPXUP;3631;07:27:03;0;49	94011;8	58962;0;0;62;
$GPXUP;3631;07:27:04;0;49	93998;8	58974;0;0;62;
$GPXUP;3631;07:27:05;0;49	93986;8	58989;0;0;60;
$GPXUP;3631;07:27:06;0;49	93976;8	59005;0;0;58;
$GPXUP;3631;07:27:07;0;49	93966;8	59022;0;0;56;
$GPXUP;3631;07:27:08;0;49	93958;8	59039;0;0;55;
$GPXUP;3631;07:27:09;0;49	93949;8	59055;0;0;55;
$GPXUP;3631;07:27:10;0;49	93939;8	59071;0;0;57;
$GPXUP;3631;07:27:11;0;49	93931;8	59088;0;0;56;
$GPXUP;3631;07:27:12;0;49	93926;8	59108;0;0;54;
$GPXUP;3631;07:27:13;0;49	93926;8	59128;0;0;48;
$GPXUP;3631;07:27:14;0;49	93928;8	59144;0;0;36;
$GPXUP;3631;07:27:15;0;49	93935;8	59154;0;0;26;
$GPXUP;3631;07:27:16;0;49	93947;8	59158;0;0;37;
$GPXUP;3631;07:27:17;0;49	9396;8	59158;0;0;47;
$GPXUP;3631;07:27:18;0;49	93975;8	59155;0;0;50;
$GPXUP;3631;07:27:19;0;49	93989;8	59154;0;0;51;
$GPXUP;3631;07:27:20;0;49	94003;8	59159;0;0;54;
$GPXUP;3631;07:27:21;0;49	94014;8	59169;0;0;50;
$GPXUP;3631;07:27:22;0;49	94024;8	59182;0;0;49;
$GPXUP;3631;07:27:23;0;49	94033;8	59193;0;0;44;
$GPXUP;3631;07:27:24;0;49	94041;8	59203;0;0;41;
$GPXUP;3631;07:27:25;0;49	9405;8	59213;0;0;43;
$GPXUP;3631;07:27:26;0;49	94058;8	59225;0;0;46;
$GPXUP;3631;07:27:27;0;49	94065;8	59239;0;0;46;
$GPXUP;3631;07:27:28;0;49	9407;8	59256;0;0;47;
$GPXUP;3631;07:27:29;0;49	9407;8	59275;0;0;49;
$GPXUP;3631;07:27:30;0;49	94066;8	59294;0;0;52;
$GPXUP;3631;07:27:31;0;49	9406;8	59314;0;0;57;
$GPXUP;3631;07:27:32;0;49	94053;8	59334;0;0;59;
$GPXUP;3631;07:27:33;0;49	94047;8	59354;0;0;56;
$GPXUP;3631;07:27:34;0;49	94042;8	59374;0;0;54;
$GPXUP;3631;07:27:35;0;49	94038;8	59394;0;0;51;
$GPXUP;3631;07:27:36;0;49	94036;8	59413;0;0;48;
$GPXUP;3631;07:27:37;0;49	94035;8	59431;0;0;45;
$GPXUP;3631;07:27:38;0;49	94037;8	59448;0;0;44;
$GPXUP;3631;07:27:39;0;49	94042;8	59463;0;0;44;
$GPXUP;3631;07:27:40;0;49	9405;8	59476;0;0;45;
$GPXUP;3631;07:27:41;0;49	94058;8	59486;0;0;43;
$GPXUP;3631;07:27:42;0;49	94067;8	59495;0;0;41;
$GPXUP;3631;07:27:43;0;49	94077;8	595;0;0;42;
$GPXUP;3631;07:27:44;0;49	94087;8	59505;0;0;42;
$GPXUP;3631;07:27:45;0;49	94097;8	59509;0;0;42;
$GPXUP;3631;07:27:46;0;49	94108;8	59511;0;0;39;
$GPXUP;3631;07:27:47;0;49	94117;8	59515;0;0;39;
$GPXUP;3631;07:27:48;0;49	94126;8	59519;0;0;38;
$GPXUP;3631;07:27:49;0;49	94134;8	59526;0;0;37;
$GPXUP;3631;07:27:50;0;49	94139;8	59538;0;0;34;
$GPXUP;3631;07:27:51;0;49	94138;8	59554;0;0;38;
$GPXUP;3631;07:27:52;0;49	94132;8	59574;0;0;48;
$GPXUP;3631;07:27:53;0;49	94123;8	59594;0;0;58;
$GPXUP;3631;07:27:54;0;49	94114;8	59614;0;0;60;
$GPXUP;3631;07:27:55;0;49	94106;8	59635;0;0;57;
$GPXUP;3631;07:27:56;0;49	94103;8	59656;0;0;52;
$GPXUP;3631;07:27:57;0;49	94106;8	59675;0;0;50;
$GPXUP;3631;07:27:58;0;49	94113;8	59693;0;0;50;
$GPXUP;3631;07:27:59;0;49	94121;8	59707;0;0;48;
$GPXUP;3631;07:28:00;0;49	94131;8	59716;0;0;44;
$GPXUP;3631;07:28:01;0;49	94142;8	59721;0;0;41;
$GPXUP;3631;07:28:02;0;49	94152;8	59722;0;0;42;
$GPXUP;3631;07:28:03;0;49	94164;8	59719;0;0;43;
$GPXUP;3631;07:28:04;0;49	94174;8	59715;0;0;44;
$GPXUP;3631;07:28:05;0;49	94185;8	5971;0;0;45;
$GPXUP;3631;07:28:06;0;49	94196;8	59708;0;0;43;
$GPXUP;3631;07:28:07;0;49	94207;8	59714;0;0;43;
$GPXUP;3631;07:28:08;0;49	94217;8	59721;0;0;43;
$GPXUP;3631;07:28:09;0;49	94227;8	59725;0;0;45;
$GPXUP;3631;07:28:10;0;49	94239;8	59726;0;0;47;
$GPXUP;3631;07:28:11;0;49	94251;8	59725;0;0;46;
$GPXUP;3631;07:28:12;0;49	94262;8	59723;0;0;45;
$GPXUP;3631;07:28:13;0;49	94273;8	59724;0;0;44;
$GPXUP;3631;07:28:14;0;49	94284;8	59726;0;0;43;
$GPXUP;3631;07:28:15;0;49	94295;8	59726;0;0;44;
$GPXUP;3631;07:28:16;0;49	94306;8	59723;0;0;45;
$GPXUP;3631;07:28:17;0;49	94317;8	59716;0;0;48;
$GPXUP;3631;07:28:18;0;49	94327;8	59704;0;0;52;
$GPXUP;3631;07:28:19;0;49	94335;8	59686;0;0;57;
$GPXUP;3631;07:28:20;0;49	94341;8	59661;0;0;64;
$GPXUP;3631;07:28:21;0;49	94346;8	59636;0;0;65;
$GPXUP;3631;07:28:22;0;49	94352;8	59612;0;0;62;
$GPXUP;3631;07:28:23;0;49	94361;8	59592;0;0;59;
$GPXUP;3631;07:28:24;0;49	94371;8	59576;0;0;56;
$GPXUP;3631;07:28:25;0;49	94382;8	59562;0;0;55;
$GPXUP;3631;07:28:26;0;49	94393;8	59549;0;0;59;
$GPXUP;3631;07:28:27;0;49	94405;8	59535;0;0;60;
$GPXUP;3631;07:28:28;0;49	94418;8	59524;0;0;59;
$GPXUP;3631;07:28:29;0;49	94432;8	59517;0;0;55;
$GPXUP;3631;07:28:30;0;49	94446;8	59517;0;0;54;
$GPXUP;3631;07:28:31;0;49	94458;8	59525;0;0;50;
$GPXUP;3631;07:28:32;0;49	94467;8	59536;0;0;47;
$GPXUP;3631;07:28:33;0;49	94475;8	59549;0;0;46;
$GPXUP;3631;07:28:34;0;49	94482;8	59564;0;0;45;
$GPXUP;3631;07:28:35;0;49	94486;8	59582;0;0;44;
$GPXUP;3631;07:28:36;0;49	94487;8	596;0;0;46;
$GPXUP;3631;07:28:37;0;49	94484;8	59618;0;0;49;
$GPXUP;3631;07:28:38;0;49	94479;8	59638;0;0;51;
$GPXUP;3631;07:28:39;0;49	94474;8	59657;0;0;52;
$GPXUP;3631;07:28:40;0;49	94469;8	59676;0;0;52;
$GPXUP;3631;07:28:41;0;49	94464;8	59696;0;0;52;
$GPXUP;3631;07:28:42;0;49	94458;8	59715;0;0;55;
$GPXUP;3631;07:28:43;0;49	94449;8	59733;0;0;57;
$GPXUP;3631;07:28:44;0;49	94441;8	59751;0;0;56;
$GPXUP;3631;07:28:45;0;49	94435;8	59771;0;0;53;
$GPXUP;3631;07:28:46;0;49	94434;8	5979;0;0;51;
$GPXUP;3631;07:28:47;0;49	94434;8	5981;0;0;48;
$GPXUP;3631;07:28:48;0;49	94437;8	59827;0;0;45;
$GPXUP;3631;07:28:49;0;49	9444;8	59843;0;0;43;
$GPXUP;3631;07:28:50;0;49	94443;8	59859;0;0;42;
$GPXUP;3631;07:28:51;0;49	94446;8	59875;0;0;44;
$GPXUP;3631;07:28:52;0;49	94448;8	59893;0;0;47;
$GPXUP;3631;07:28:53;0;49	9445;8	59911;0;0;48;
$GPXUP;3631;07:28:54;0;49	94454;8	59928;0;0;46;
$GPXUP;3631;07:28:55;0;49	94459;8	59944;0;0;45;
$GPXUP;3631;07:28:56;0;49	94466;8	59957;0;0;44;
$GPXUP;3631;07:28:57;0;49	94476;8	59966;0;0;45;
$GPXUP;3631;07:28:58;0;49	94486;8	59973;0;0;45;
$GPXUP;3631;07:28:59;0;49	94496;8	59981;0;0;47;
$GPXUP;3631;07:29:00;0;49	94506;8	59991;0;0;48;
$GPXUP;3631;07:29:01;0;49	94516;8	6;0;0;41;
$GPXUP;3631;07:29:02;0;49	94526;8	60004;0;0;42;
$GPXUP;3631;07:29:03;0;49	94536;8	60006;0;0;41;
$GPXUP;3631;07:29:04;0;49	94547;8	60008;0;0;39;
$GPXUP;3631;07:29:05;0;49	94558;8	60006;0;0;45;
$GPXUP;3631;07:29:06;0;49	94569;8	60001;0;0;47;
$GPXUP;3631;07:29:07;0;49	94581;8	59993;0;0;52;
$GPXUP;3631;07:29:08;0;49	94593;8	59983;0;0;54;
$GPXUP;3631;07:29:09;0;49	94604;8	5997;0;0;56;
$GPXUP;3631;07:29:10;0;49	94616;8	59955;0;0;55;
$GPXUP;3631;07:29:11;0;49	94627;8	59943;0;0;54;
$GPXUP;3631;07:29:12;0;49	94638;8	5993;0;0;54;
$GPXUP;3631;07:29:13;0;49	94648;8	59915;0;0;59;
$GPXUP;3631;07:29:14;0;49	94658;8	59896;0;0;61;
$GPXUP;3631;07:29:15;0;49	94668;8	59878;0;0;58;
$GPXUP;3631;07:29:16;0;49	94678;8	59862;0;0;55;
$GPXUP;3631;07:29:17;0;49	94687;8	59846;0;0;55;
$GPXUP;3631;07:29:18;0;49	94697;8	59831;0;0;53;
$GPXUP;3631;07:29:19;0;49	94708;8	59818;0;0;55;
$GPXUP;3631;07:29:20;0;49	9472;8	59807;0;0;56;
$GPXUP;3631;07:29:21;0;49	94732;8	59798;0;0;55;
$GPXUP;3631;07:29:22;0;49	94745;8	59792;0;0;53;
$GPXUP;3631;07:29:23;0;49	94758;8	59788;0;0;49;
$GPXUP;3631;07:29:24;0;49	9477;8	59785;0;0;48;
$GPXUP;3631;07:29:25;0;49	94781;8	59786;0;0;46;
$GPXUP;3631;07:29:26;0;49	94792;8	59792;0;0;43;
$GPXUP;3631;07:29:27;0;49	94802;8	59799;0;0;43;
$GPXUP;3631;07:29:28;0;49	9481;8	59808;0;0;41;
$GPXUP;3631;07:29:29;0;49	94818;8	59818;0;0;40;
$GPXUP;3631;07:29:30;0;49	94827;8	59828;0;0;41;
$GPXUP;3631;07:29:31;0;49	94836;8	59835;0;0;44;
$GPXUP;3631;07:29:32;0;49	94847;8	59839;0;0;45;
$GPXUP;3631;07:29:33;0;49	94859;8	59837;0;0;48;
$GPXUP;3631;07:29:34;0;49	9487;8	59828;0;0;54;
$GPXUP;3631;07:29:35;0;49	94881;8	59814;0;0;57;
$GPXUP;3631;07:29:36;0;49	94892;8	59798;0;0;58;
$GPXUP;3631;07:29:37;0;49	94902;8	59784;0;0;55;
$GPXUP;3631;07:29:38;0;49	94913;8	59772;0;0;48;
$GPXUP;3631;07:29:39;0;49	94924;8	59768;0;0;44;
$GPXUP;3631;07:29:40;0;49	94936;8	59768;0;0;46;
$GPXUP;3631;07:29:41;0;49	94948;8	59767;0;0;50;
$GPXUP;3631;07:29:42;0;49	94961;8	59764;0;0;51;
$GPXUP;3631;07:29:43;0;49	94974;8	59759;0;0;55;
$GPXUP;3631;07:29:44;0;49	94987;8	59751;0;0;55;
$GPXUP;3631;07:29:45;0;49	94999;8	59741;0;0;57;
$GPXUP;3631;07:29:46;0;49	95011;8	59728;0;0;59;
$GPXUP;3631;07:29:47;0;49	95024;8	59716;0;0;58;
$GPXUP;3631;07:29:48;0;49	95036;8	59705;0;0;58;
$GPXUP;3631;07:29:49;0;49	9505;8	59696;0;0;58;
$GPXUP;3631;07:29:50;0;49	95063;8	59688;0;0;57;
$GPXUP;3631;07:29:51;0;49	95077;8	59683;0;0;54;
$GPXUP;3631;07:29:52;0;49	9509;8	59683;0;0;52;
$GPXUP;3631;07:29:53;0;49	95102;8	59689;0;0;51;
$GPXUP;3631;07:29:54;0;49	95114;8	59694;0;0;50;
$GPXUP;3631;07:29:55;0;49	95127;8	59699;0;0;52;
$GPXUP;3631;07:29:56;0;49	9514;8	59703;0;0;52;
$GPXUP;3631;07:29:57;0;49	95152;8	59707;0;0;51;
$GPXUP;3631;07:29:58;0;49	95164;8	59713;0;0;47;
$GPXUP;3631;07:29:59;0;49	95174;8	59723;0;0;45;
$GPXUP;3631;07:30:00;0;49	95183;8	59732;0;0;43;
$GPXUP;3631;07:30:01;0;49	95192;8	59741;0;0;44;
$GPXUP;3631;07:30:02;0;49	95203;8	59749;0;0;48;
$GPXUP;3631;07:30:03;0;49	95214;8	59753;0;0;49;
$GPXUP;3631;07:30:04;0;49	95227;8	59754;0;0;50;
$GPXUP;3631;07:30:05;0;49	95239;8	59753;0;0;51;
$GPXUP;3631;07:30:06;0;49	95252;8	59751;0;0;51;
$GPXUP;3631;07:30:07;0;49	95265;8	59749;0;0;52;
$GPXUP;3631;07:30:08;0;49	95278;8	59747;0;0;52;
$GPXUP;3631;07:30:09;0;49	9529;8	59748;0;0;50;
$GPXUP;3631;07:30:10;0;49	95303;8	5975;0;0;49;
$GPXUP;3631;07:30:11;0;49	95315;8	59754;0;0;49;
$GPXUP;3631;07:30:12;0;49	95326;8	5976;0;0;47;
$GPXUP;3631;07:30:13;0;49	95337;8	59767;0;0;48;
$GPXUP;3631;07:30:14;0;49	95348;8	59772;0;0;48;
$GPXUP;3631;07:30:15;0;49	9536;8	59775;0;0;49;
$GPXUP;3631;07:30:16;0;49	95372;8	59776;0;0;50;
$GPXUP;3631;07:30:17;0;49	95385;8	59774;0;0;51;
$GPXUP;3631;07:30:18;0;49	95397;8	59764;0;0;56;
$GPXUP;3631;07:30:19;0;49	95408;8	59747;0;0;62;
$GPXUP;3631;07:30:20;0;49	95419;8	59728;0;0;65;
$GPXUP;3631;07:30:21;0;49	95431;8	59709;0;0;66;
$GPXUP;3631;07:30:22;0;49	95443;8	59692;0;0;65;
$GPXUP;3631;07:30:23;0;49	95456;8	59676;0;0;63;
$GPXUP;3631;07:30:24;0;49	95468;8	59663;0;0;58;
$GPXUP;3631;07:30:25;0;49	9548;8	59651;0;0;57;
$GPXUP;3631;07:30:26;0;49	95493;8	59642;0;0;54;
$GPXUP;3631;07:30:27;0;49	95505;8	59637;0;0;50;
$GPXUP;3631;07:30:28;0;49	95518;8	5964;0;0;50;
$GPXUP;3631;07:30:29;0;49	9553;8	59645;0;0;50;
$GPXUP;3631;07:30:30;0;49	95542;8	59648;0;0;51;
$GPXUP;3631;07:30:31;0;49	95555;8	59649;0;0;50;
$GPXUP;3631;07:30:32;0;49	95567;8	59648;0;0;48;
$GPXUP;3631;07:30:33;0;49	95579;8	59645;0;0;48;
$GPXUP;3631;07:30:34;0;49	9559;8	5964;0;0;48;
$GPXUP;3631;07:30:35;0;49	95601;8	59631;0;0;50;
$GPXUP;3631;07:30:36;0;49	95612;8	59622;0;0;50;
$GPXUP;3631;07:30:37;0;49	95625;8	59614;0;0;56;
$GPXUP;3631;07:30:38;0;49	95638;8	59604;0;0;58;
$GPXUP;3631;07:30:39;0;49	95652;8	59595;0;0;58;
$GPXUP;3631;07:30:40;0;49	95665;8	59587;0;0;56;
$GPXUP;3631;07:30:41;0;49	95678;8	59578;0;0;55;
$GPXUP;3631;07:30:42;0;49	95689;8	5957;0;0;49;
$GPXUP;3631;07:30:43;0;49	95701;8	59564;0;0;49;
$GPXUP;3631;07:30:44;0;49	95713;8	59559;0;0;49;
$GPXUP;3631;07:30:45;0;49	95725;8	59553;0;0;51;
$GPXUP;3631;07:30:46;0;49	95737;8	59545;0;0;51;
$GPXUP;3631;07:30:47;0;49	95748;8	59538;0;0;49;
$GPXUP;3631;07:30:48;0;49	9576;8	5953;0;0;51;
$GPXUP;3631;07:30:49;0;49	95772;8	59523;0;0;53;
$GPXUP;3631;07:30:50;0;49	95786;8	59516;0;0;61;
$GPXUP;3631;07:30:51;0;49	958;8	59507;0;0;63;
$GPXUP;3631;07:30:52;0;49	95814;8	59497;0;0;61;
$GPXUP;3631;07:30:53;0;49	95827;8	59485;0;0;59;
$GPXUP;3631;07:30:54;0;49	9584;8	59474;0;0;56;
$GPXUP;3631;07:30:55;0;49	95853;8	59467;0;0;57;
$GPXUP;3631;07:30:56;0;49	95868;8	59465;0;0;60;
$GPXUP;3631;07:30:57;0;49	95882;8	59463;0;0;58;
$GPXUP;3631;07:30:58;0;49	95896;8	59461;0;0;57;
$GPXUP;3631;07:30:59;0;49	95911;8	5946;0;0;60;
$GPXUP;3631;07:31:00;0;49	95925;8	59461;0;0;54;
$GPXUP;3631;07:31:01;0;49	95938;8	59466;0;0;51;
$GPXUP;3631;07:31:02;0;49	9595;8	59468;0;0;50;
$GPXUP;3631;07:31:03;0;49	95963;8	59466;0;0;50;
$GPXUP;3631;07:31:04;0;49	95976;8	59462;0;0;57;
$GPXUP;3631;07:31:05;0;49	9599;8	59458;0;0;58;
$GPXUP;3631;07:31:06;0;49	96005;8	59455;0;0;57;
$GPXUP;3631;07:31:07;0;49	96018;8	59453;0;0;56;
$GPXUP;3631;07:31:08;0;49	96032;8	5945;0;0;53;
$GPXUP;3631;07:31:09;0;49	96044;8	59443;0;0;53;
$GPXUP;3631;07:31:10;0;49	96057;8	59434;0;0;58;
$GPXUP;3631;07:31:11;0;49	9607;8	59422;0;0;63;
$GPXUP;3631;07:31:12;0;49	96084;8	59408;0;0;63;
$GPXUP;3631;07:31:13;0;49	96096;8	59392;0;0;64;
$GPXUP;3631;07:31:14;0;49	96107;8	59376;0;0;63;
$GPXUP;3631;07:31:15;0;49	96119;8	5936;0;0;62;
$GPXUP;3631;07:31:16;0;49	96132;8	59345;0;0;61;
$GPXUP;3631;07:31:17;0;49	96144;8	59331;0;0;62;
$GPXUP;3631;07:31:18;0;49	96157;8	59316;0;0;67;
$GPXUP;3631;07:31:19;0;49	9617;8	59298;0;0;70;
$GPXUP;3631;07:31:20;0;49	96183;8	59282;0;0;66;
$GPXUP;3631;07:31:21;0;49	96197;8	59269;0;0;64;
$GPXUP;3631;07:31:22;0;49	96212;8	59257;0;0;64;
$GPXUP;3631;07:31:23;0;49	96226;8	59247;0;0;63;
$GPXUP;3631;07:31:24;0;49	9624;8	59239;0;0;60;
$GPXUP;3631;07:31:25;0;49	96255;8	59234;0;0;58;
$GPXUP;3631;07:31:26;0;49	96269;8	59232;0;0;56;
$GPXUP;3631;07:31:27;0;49	96283;8	59231;0;0;56;
$GPXUP;3631;07:31:28;0;49	96297;8	59231;0;0;56;
$GPXUP;3631;07:31:29;0;49	96311;8	5923;0;0;57;
$GPXUP;3631;07:31:30;0;49	96325;8	59228;0;0;58;
$GPXUP;3631;07:31:31;0;49	9634;8	59228;0;0;57;
$GPXUP;3631;07:31:32;0;49	96353;8	59232;0;0;55;
$GPXUP;3631;07:31:33;0;49	96366;8	59237;0;0;54;
$GPXUP;3631;07:31:34;0;49	96379;8	59242;0;0;53;
$GPXUP;3631;07:31:35;0;49	96392;8	59247;0;0;50;
$GPXUP;3631;07:31:36;0;49	96404;8	5925;0;0;48;
$GPXUP;3631;07:31:37;0;49	96416;8	59249;0;0;48;
$GPXUP;3631;07:31:38;0;49	96428;8	59245;0;0;48;
$GPXUP;3631;07:31:39;0;49	96439;8	59239;0;0;47;
$GPXUP;3631;07:31:40;0;49	96454;8	5923;0;0;62;
$GPXUP;3631;07:31:41;0;49	96471;8	59219;0;0;71;
$GPXUP;3631;07:31:42;0;49	96489;8	59209;0;0;70;
$GPXUP;3631;07:31:43;0;49	96505;8	59199;0;0;65;
$GPXUP;3631;07:31:44;0;49	9652;8	59188;0;0;61;
$GPXUP;3631;07:31:45;0;49	96534;8	59177;0;0;60;
$GPXUP;3631;07:31:46;0;49	96547;8	59166;0;0;57;
$GPXUP;3631;07:31:47;0;49	96561;8	59159;0;0;55;
$GPXUP;3631;07:31:48;0;49	96574;8	59154;0;0;55;
$GPXUP;3631;07:31:49;0;49	96588;8	59155;0;0;55;
$GPXUP;3631;07:31:50;0;49	96602;8	5916;0;0;55;
$GPXUP;3631;07:31:51;0;49	96616;8	59165;0;0;54;
$GPXUP;3631;07:31:52;0;49	96629;8	59171;0;0;53;
$GPXUP;3631;07:31:53;0;49	96642;8	59175;0;0;52;
$GPXUP;3631;07:31:54;0;49	96654;8	59179;0;0;49;
$GPXUP;3631;07:31:55;0;49	96666;8	59182;0;0;48;
$GPXUP;3631;07:31:56;0;49	96678;8	59184;0;0;49;
$GPXUP;3631;07:31:57;0;49	9669;8	59183;0;0;51;
$GPXUP;3631;07:31:58;0;49	96703;8	59181;0;0;51;
$GPXUP;3631;07:31:59;0;49	96716;8	59178;0;0;52;
$GPXUP;3631;07:32:00;0;49	96729;8	59176;0;0;52;
$GPXUP;3631;07:32:01;0;49	96742;8	59176;0;0;53;
$GPXUP;3631;07:32:02;0;49	96756;8	59178;0;0;54;
$GPXUP;3631;07:32:03;0;49	96769;8	5918;0;0;54;
$GPXUP;3631;07:32:04;0;49	96782;8	59183;0;0;54;
$GPXUP;3631;07:32:05;0;49	96796;8	59184;0;0;54;
$GPXUP;3631;07:32:06;0;49	96809;8	59186;0;0;52;
$GPXUP;3631;07:32:07;0;49	96822;8	59184;0;0;53;
$GPXUP;3631;07:32:08;0;49	96836;8	59179;0;0;56;
$GPXUP;3631;07:32:09;0;49	96849;8	59174;0;0;57;
$GPXUP;3631;07:32:10;0;49	96863;8	59167;0;0;57;
$GPXUP;3631;07:32:11;0;49	96877;8	5916;0;0;58;
$GPXUP;3631;07:32:12;0;49	9689;8	59151;0;0;60;
$GPXUP;3631;07:32:13;0;49	96904;8	59142;0;0;58;
$GPXUP;3631;07:32:14;0;49	96918;8	59134;0;0;57;
$GPXUP;3631;07:32:15;0;49	96931;8	59127;0;0;56;
$GPXUP;3631;07:32:16;0;49	96944;8	59122;0;0;54;
$GPXUP;3631;07:32:17;0;49	96957;8	59121;0;0;51;
$GPXUP;3631;07:32:18;0;49	96969;8	59126;0;0;49;
$GPXUP;3631;07:32:19;0;49	96978;8	59138;0;0;45;
$GPXUP;3631;07:32:20;0;49	96984;8	59151;0;0;45;
$GPXUP;3631;07:32:21;0;49	96992;8	59164;0;0;44;
$GPXUP;3631;07:32:22;0;49	97001;8	59173;0;0;44;
$GPXUP;3631;07:32:23;0;49	97012;8	59178;0;0;48;
$GPXUP;3631;07:32:24;0;49	97025;8	59176;0;0;52;
$GPXUP;3631;07:32:25;0;49	97039;8	5917;0;0;60;
$GPXUP;3631;07:32:26;0;49	97053;8	59164;0;0;60;
$GPXUP;3631;07:32:27;0;49	97068;8	59161;0;0;59;
$GPXUP;3631;07:32:28;0;49	97082;8	59158;0;0;56;
$GPXUP;3631;07:32:29;0;49	97095;8	59158;0;0;52;
$GPXUP;3631;07:32:30;0;49	97107;8	59161;0;0;49;
$GPXUP;3631;07:32:31;0;49	97119;8	59166;0;0;45;
$GPXUP;3631;07:32:32;0;49	9713;8	59171;0;0;45;
$GPXUP;3631;07:32:33;0;49	9714;8	59174;0;0;44;
$GPXUP;3631;07:32:34;0;49	97152;8	59174;0;0;46;
$GPXUP;3631;07:32:35;0;49	97164;8	59172;0;0;50;
$GPXUP;3631;07:32:36;0;49	97176;8	59164;0;0;55;
$GPXUP;3631;07:32:37;0;49	9719;8	59154;0;0;57;
$GPXUP;3631;07:32:38;0;49	97202;8	59143;0;0;60;
$GPXUP;3631;07:32:39;0;49	97215;8	59129;0;0;61;
$GPXUP;3631;07:32:40;0;49	97226;8	59113;0;0;61;
$GPXUP;3631;07:32:41;0;49	97237;8	59097;0;0;59;
$GPXUP;3631;07:32:42;0;49	97249;8	59082;0;0;60;
$GPXUP;3631;07:32:43;0;49	97261;8	59066;0;0;61;
$GPXUP;3631;07:32:44;0;49	97272;8	5905;0;0;63;
$GPXUP;3631;07:32:45;0;49	97284;8	59034;0;0;62;
$GPXUP;3631;07:32:46;0;49	97296;8	5902;0;0;58;
$GPXUP;3631;07:32:47;0;49	97308;8	5901;0;0;55;
$GPXUP;3631;07:32:48;0;49	97321;8	59003;0;0;54;
$GPXUP;3631;07:32:49;0;49	97334;8	58999;0;0;53;
$GPXUP;3631;07:32:50;0;49	97348;8	58998;0;0;53;
$GPXUP;3631;07:32:51;0;49	97361;8	58999;0;0;52;
$GPXUP;3631;07:32:52;0;49	97374;8	59002;0;0;53;
$GPXUP;3631;07:32:53;0;49	97387;8	59007;0;0;53;
$GPXUP;3631;07:32:54;0;49	97399;8	59014;0;0;53;
$GPXUP;3631;07:32:55;0;49	97411;8	59022;0;0;49;
$GPXUP;3631;07:32:56;0;49	97422;8	59028;0;0;47;
$GPXUP;3631;07:32:57;0;49	97433;8	59034;0;0;46;
$GPXUP;3631;07:32:58;0;49	97443;8	59043;0;0;43;
$GPXUP;3631;07:32:59;0;49	97452;8	59051;0;0;44;
$GPXUP;3631;07:33:00;0;49	97462;8	59061;0;0;44;
$GPXUP;3631;07:33:01;0;49	97471;8	5907;0;0;45;
$GPXUP;3631;07:33:02;0;49	9748;8	5908;0;0;45;
$GPXUP;3631;07:33:03;0;49	97489;8	59091;0;0;46;
$GPXUP;3631;07:33:04;0;49	97498;8	59101;0;0;46;
$GPXUP;3631;07:33:05;0;49	97508;8	59112;0;0;46;
$GPXUP;3631;07:33:06;0;49	97517;8	59122;0;0;45;
$GPXUP;3631;07:33:07;0;49	97525;8	59133;0;0;43;
$GPXUP;3631;07:33:08;0;49	97534;8	59144;0;0;43;
$GPXUP;3631;07:33:09;0;49	97542;8	59154;0;0;44;
$GPXUP;3631;07:33:10;0;49	97551;8	59165;0;0;46;
$GPXUP;3631;07:33:11;0;49	9756;8	59175;0;0;46;
$GPXUP;3631;07:33:12;0;49	9757;8	59185;0;0;46;
$GPXUP;3631;07:33:13;0;49	9758;8	59194;0;0;46;
$GPXUP;3631;07:33:14;0;49	97591;8	59201;0;0;46;
$GPXUP;3631;07:33:15;0;49	97602;8	59206;0;0;47;
$GPXUP;3631;07:33:16;0;49	97614;8	59206;0;0;48;
$GPXUP;3631;07:33:17;0;49	97626;8	592;0;0;53;
$GPXUP;3631;07:33:18;0;49	97638;8	59191;0;0;57;
$GPXUP;3631;07:33:19;0;49	97651;8	5918;0;0;59;
$GPXUP;3631;07:33:20;0;49	97664;8	59169;0;0;59;
$GPXUP;3631;07:33:21;0;49	97677;8	59158;0;0;59;
$GPXUP;3631;07:33:22;0;49	9769;8	59148;0;0;56;
$GPXUP;3631;07:33:23;0;49	97702;8	59142;0;0;52;
$GPXUP;3631;07:33:24;0;49	97715;8	59143;0;0;50;
$GPXUP;3631;07:33:25;0;49	97727;8	59149;0;0;49;
$GPXUP;3631;07:33:26;0;49	97738;8	59156;0;0;47;
$GPXUP;3631;07:33:27;0;49	97749;8	59164;0;0;48;
$GPXUP;3631;07:33:28;0;49	97759;8	59173;0;0;47;
$GPXUP;3631;07:33:29;0;49	97769;8	59183;0;0;46;
$GPXUP;3631;07:33:30;0;49	97778;8	59193;0;0;44;
$GPXUP;3631;07:33:31;0;49	97788;8	592;0;0;44;
$GPXUP;3631;07:33:32;0;49	97799;8	59203;0;0;44;
$GPXUP;3631;07:33:33;0;49	9781;8	59203;0;0;45;
$GPXUP;3631;07:33:34;0;49	97821;8	592;0;0;46;
$GPXUP;3631;07:33:35;0;49	97833;8	59196;0;0;49;
$GPXUP;3631;07:33:36;0;49	97845;8	59192;0;0;51;
$GPXUP;3631;07:33:37;0;49	97858;8	59189;0;0;51;
$GPXUP;3631;07:33:38;0;49	9787;8	59187;0;0;48;
$GPXUP;3631;07:33:39;0;49	97882;8	59183;0;0;50;
$GPXUP;3631;07:33:40;0;49	97894;8	59177;0;0;52;
$GPXUP;3631;07:33:41;0;49	97906;8	5917;0;0;53;
$GPXUP;3631;07:33:42;0;49	97919;8	59161;0;0;56;
$GPXUP;3631;07:33:43;0;49	97931;8	5915;0;0;56;
$GPXUP;3631;07:33:44;0;49	97944;8	5914;0;0;61;
$GPXUP;3631;07:33:45;0;49	97958;8	59131;0;0;60;
$GPXUP;3631;07:33:46;0;49	97973;8	59124;0;0;58;
$GPXUP;3631;07:33:47;0;49	97987;8	59121;0;0;56;
$GPXUP;3631;07:33:48;0;49	98;8	5912;0;0;52;
$GPXUP;3631;07:33:49;0;49	98013;8	5912;0;0;51;
$GPXUP;3631;07:33:50;0;49	98026;8	59116;0;0;51;
$GPXUP;3631;07:33:51;0;49	98038;8	5911;0;0;56;
$GPXUP;3631;07:33:52;0;49	98051;8	591;0;0;58;
$GPXUP;3631;07:33:53;0;49	98064;8	5909;0;0;59;
$GPXUP;3631;07:33:54;0;49	98078;8	59079;0;0;61;
$GPXUP;3631;07:33:55;0;49	98091;8	59067;0;0;63;
$GPXUP;3631;07:33:56;0;49	98105;8	59056;0;0;62;
$GPXUP;3631;07:33:57;0;49	98119;8	59046;0;0;60;
$GPXUP;3631;07:33:58;0;49	98133;8	5904;0;0;59;
$GPXUP;3631;07:33:59;0;49	98148;8	59034;0;0;58;
$GPXUP;3631;07:34:00;0;49	98161;8	59031;0;0;53;
$GPXUP;3631;07:34:01;0;49	98174;8	59031;0;0;50;
$GPXUP;3631;07:34:02;0;49	98186;8	59032;0;0;50;
$GPXUP;3631;07:34:03;0;49	98199;8	59031;0;0;52;
$GPXUP;3631;07:34:04;0;49	98212;8	59032;0;0;51;
$GPXUP;3631;07:34:05;0;49	98224;8	59035;0;0;52;
$GPXUP;3631;07:34:06;0;49	98238;8	5904;0;0;58;
$GPXUP;3631;07:34:07;0;49	98253;8	59043;0;0;61;
$GPXUP;3631;07:34:08;0;49	98269;8	59039;0;0;63;
$GPXUP;3631;07:34:09;0;49	98283;8	59031;0;0;60;
$GPXUP;3631;07:34:10;0;49	98296;8	59021;0;0;58;
$GPXUP;3631;07:34:11;0;49	98309;8	59011;0;0;57;
$GPXUP;3631;07:34:12;0;49	98322;8	59002;0;0;58;
$GPXUP;3631;07:34:13;0;49	98335;8	58993;0;0;58;
$GPXUP;3631;07:34:14;0;49	98348;8	58985;0;0;54;
$GPXUP;3631;07:34:15;0;49	98361;8	58979;0;0;52;
$GPXUP;3631;07:34:16;0;49	98373;8	58975;0;0;52;
$GPXUP;3631;07:34:17;0;49	98386;8	58971;0;0;53;
$GPXUP;3631;07:34:18;0;49	98399;8	58967;0;0;53;
$GPXUP;3631;07:34:19;0;49	98412;8	58964;0;0;51;
$GPXUP;3631;07:34:20;0;49	98424;8	58964;0;0;50;
$GPXUP;3631;07:34:21;0;49	98436;8	58966;0;0;50;
$GPXUP;3631;07:34:22;0;49	98448;8	58969;0;0;49;
$GPXUP;3631;07:34:23;0;49	98461;8	58972;0;0;50;
$GPXUP;3631;07:34:24;0;49	98473;8	58973;0;0;51;
$GPXUP;3631;07:34:25;0;49	98486;8	58973;0;0;52;
$GPXUP;3631;07:34:26;0;49	98499;8	58972;0;0;54;
$GPXUP;3631;07:34:27;0;49	98512;8	5897;0;0;53;
$GPXUP;3631;07:34:28;0;49	98526;8	58968;0;0;52;
$GPXUP;3631;07:34:29;0;49	98538;8	58964;0;0;51;
$GPXUP;3631;07:34:30;0;49	98551;8	5896;0;0;50;
$GPXUP;3631;07:34:31;0;49	98563;8	58955;0;0;51;
$GPXUP;3631;07:34:32;0;49	98575;8	58946;0;0;57;
$GPXUP;3631;07:34:33;0;49	98588;8	58934;0;0;61;
$GPXUP;3631;07:34:34;0;49	98602;8	58924;0;0;64;
$GPXUP;3631;07:34:35;0;49	98618;8	58916;0;0;64;
$GPXUP;3631;07:34:36;0;49	98632;8	58907;0;0;60;
$GPXUP;3631;07:34:37;0;49	98645;8	58898;0;0;55;
$GPXUP;3631;07:34:38;0;49	98657;8	58887;0;0;54;
$GPXUP;3631;07:34:39;0;49	98669;8	58877;0;0;54;
$GPXUP;3631;07:34:40;0;49	98681;8	58866;0;0;56;
$GPXUP;3631;07:34:41;0;49	98692;8	58853;0;0;57;
$GPXUP;3631;07:34:42;0;49	98704;8	5884;0;0;58;
$GPXUP;3631;07:34:43;0;49	98716;8	58827;0;0;57;
$GPXUP;3631;07:34:44;0;49	98728;8	58815;0;0;56;
$GPXUP;3631;07:34:45;0;49	98739;8	58804;0;0;54;
$GPXUP;3631;07:34:46;0;49	98751;8	58793;0;0;54;
$GPXUP;3631;07:34:47;0;49	98764;8	58783;0;0;58;
$GPXUP;3631;07:34:48;0;49	98777;8	58772;0;0;59;
$GPXUP;3631;07:34:49;0;49	9879;8	58762;0;0;59;
$GPXUP;3631;07:34:50;0;49	98804;8	58752;0;0;60;
$GPXUP;3631;07:34:51;0;49	98817;8	5874;0;0;63;
$GPXUP;3631;07:34:52;0;49	98829;8	58724;0;0;63;
$GPXUP;3631;07:34:53;0;49	98841;8	58709;0;0;61;
$GPXUP;3631;07:34:54;0;49	98854;8	58695;0;0;60;
$GPXUP;3631;07:34:55;0;49	98867;8	58683;0;0;61;
$GPXUP;3631;07:34:56;0;49	9888;8	5867;0;0;62;
$GPXUP;3631;07:34:57;0;49	98892;8	58654;0;0;65;
$GPXUP;3631;07:34:58;0;49	98904;8	58638;0;0;65;
$GPXUP;3631;07:34:59;0;49	98918;8	58623;0;0;63;
$GPXUP;3631;07:35:00;0;49	98932;8	58613;0;0;62;
$GPXUP;3631;07:35:01;0;49	98947;8	58605;0;0;63;
$GPXUP;3631;07:35:02;0;49	98962;8	58598;0;0;63;
$GPXUP;3631;07:35:03;0;49	98978;8	58594;0;0;62;
$GPXUP;3631;07:35:04;0;49	98993;8	5859;0;0;64;
$GPXUP;3631;07:35:05;0;49	99009;8	58586;0;0;63;
$GPXUP;3631;07:35:06;0;49	99025;8	58581;0;0;65;
$GPXUP;3631;07:35:07;0;49	9904;8	58576;0;0;62;
$GPXUP;3631;07:35:08;0;49	99054;8	5857;0;0;59;
$GPXUP;3631;07:35:09;0;49	99068;8	58564;0;0;58;
$GPXUP;3631;07:35:10;0;49	99081;8	58557;0;0;54;
$GPXUP;3631;07:35:11;0;49	99094;8	58551;0;0;54;
$GPXUP;3631;07:35:12;0;49	99108;8	58547;0;0;55;
$GPXUP;3631;07:35:13;0;49	99121;8	58544;0;0;58;
$GPXUP;3631;07:35:14;0;49	99135;8	58541;0;0;54;
$GPXUP;3631;07:35:15;0;49	99148;8	5854;0;0;49;
$GPXUP;3631;07:35:16;0;49	9916;8	5854;0;0;50;
$GPXUP;3631;07:35:17;0;49	99172;8	58541;0;0;50;
$GPXUP;3631;07:35:18;0;49	99185;8	58539;0;0;53;
$GPXUP;3631;07:35:19;0;49	99198;8	58534;0;0;58;
$GPXUP;3631;07:35:20;0;49	99212;8	58523;0;0;64;
$GPXUP;3631;07:35:21;0;49	99227;8	58513;0;0;64;
$GPXUP;3631;07:35:22;0;49	99242;8	58504;0;0;62;
$GPXUP;3631;07:35:23;0;49	99256;8	58496;0;0;62;
$GPXUP;3631;07:35:24;0;49	9927;8	58486;0;0;61;
$GPXUP;3631;07:35:25;0;49	99283;8	58474;0;0;62;
$GPXUP;3631;07:35:26;0;49	99297;8	58462;0;0;61;
$GPXUP;3631;07:35:27;0;49	9931;8	58451;0;0;60;
$GPXUP;3631;07:35:28;0;49	99324;8	58442;0;0;59;
$GPXUP;3631;07:35:29;0;49	99339;8	58436;0;0;62;
$GPXUP;3631;07:35:30;0;49	99354;8	58432;0;0;61;
$GPXUP;3631;07:35:31;0;49	99369;8	58428;0;0;60;
$GPXUP;3631;07:35:32;0;49	99384;8	58425;0;0;59;
$GPXUP;3631;07:35:33;0;49	99398;8	5842;0;0;60;
$GPXUP;3631;07:35:34;0;49	99412;8	58412;0;0;62;
$GPXUP;3631;07:35:35;0;49	99426;8	58404;0;0;58;
$GPXUP;3631;07:35:36;0;49	9944;8	58396;0;0;58;
$GPXUP;3631;07:35:37;0;49	99452;8	58387;0;0;53;
$GPXUP;3631;07:35:38;0;49	99463;8	58378;0;0;51;
$GPXUP;3631;07:35:39;0;49	99475;8	58371;0;0;51;
$GPXUP;3631;07:35:40;0;49	99486;8	58362;0;0;55;
$GPXUP;3631;07:35:41;0;49	99498;8	5835;0;0;57;
$GPXUP;3631;07:35:42;0;49	9951;8	58338;0;0;56;
$GPXUP;3631;07:35:43;0;49	99523;8	58327;0;0;59;
$GPXUP;3631;07:35:44;0;49	99536;8	58317;0;0;60;
$GPXUP;3631;07:35:45;0;49	99549;8	58306;0;0;60;
$GPXUP;3631;07:35:46;0;49	99562;8	58295;0;0;58;
$GPXUP;3631;07:35:47;0;49	99575;8	58284;0;0;58;
$GPXUP;3631;07:35:48;0;49	99588;8	58274;0;0;58;
$GPXUP;3631;07:35:49;0;49	99601;8	58264;0;0;59;
$GPXUP;3631;07:35:50;0;49	99615;8	58255;0;0;61;
$GPXUP;3631;07:35:51;0;49	99629;8	58246;0;0;61;
$GPXUP;3631;07:35:52;0;49	99643;8	58239;0;0;61;
$GPXUP;3631;07:35:53;0;49	99658;8	58235;0;0;58;
$GPXUP;3631;07:35:54;0;49	99671;8	58236;0;0;52;
$GPXUP;3631;07:35:55;0;49	99683;8	58241;0;0;48;
$GPXUP;3631;07:35:56;0;49	99694;8	58245;0;0;46;
$GPXUP;3631;07:35:57;0;49	99705;8	58247;0;0;47;
$GPXUP;3631;07:35:58;0;49	99717;8	5825;0;0;49;
$GPXUP;3631;07:35:59;0;49	99729;8	58252;0;0;50;
$GPXUP;3631;07:36:00;0;49	99741;8	58255;0;0;49;
$GPXUP;3631;07:36:01;0;49	99753;8	58257;0;0;48;
$GPXUP;3631;07:36:02;0;49	99765;8	5826;0;0;48;
$GPXUP;3631;07:36:03;0;49	99776;8	58262;0;0;45;
$GPXUP;3631;07:36:04;0;49	99787;8	58264;0;0;45;
$GPXUP;3631;07:36:05;0;49	99798;8	58266;0;0;45;
$GPXUP;3631;07:36:06;0;49	9981;8	58268;0;0;50;
$GPXUP;3631;07:36:07;0;49	99823;8	58269;0;0;53;
$GPXUP;3631;07:36:08;0;49	99836;8	58271;0;0;52;
$GPXUP;3631;07:36:09;0;49	99848;8	58271;0;0;49;
$GPXUP;3631;07:36:10;0;49	9986;8	58269;0;0;50;
$GPXUP;3631;07:36:11;0;49	99872;8	58264;0;0;50;
$GPXUP;3631;07:36:12;0;49	99884;8	58258;0;0;53;
$GPXUP;3631;07:36:13;0;49	99897;8	58251;0;0;55;
$GPXUP;3631;07:36:14;0;49	99911;8	58244;0;0;58;
$GPXUP;3631;07:36:15;0;49	99924;8	58236;0;0;58;
$GPXUP;3631;07:36:16;0;49	99938;8	58228;0;0;58;
$GPXUP;3631;07:36:17;0;49	99952;8	58221;0;0;58;
$GPXUP;3631;07:36:18;0;49	99966;8	58214;0;0;59;
$GPXUP;3631;07:36:19;0;49	9998;8	58207;0;0;58;
$GPXUP;3631;07:36:20;0;49	99993;8	58201;0;0;57;
$GPXUP;3631;07:36:21;0;50	00007;8	58199;0;0;55;
$GPXUP;3631;07:36:22;0;50	0002;8	58199;0;0;51;
$GPXUP;3631;07:36:23;0;50	00032;8	582;0;0;48;
$GPXUP;3631;07:36:24;0;50	00044;8	58202;0;0;47;
$GPXUP;3631;07:36:25;0;50	00056;8	58202;0;0;46;
$GPXUP;3631;07:36:26;0;50	00066;8	58201;0;0;43;
$GPXUP;3631;07:36:27;0;50	00077;8	58197;0;0;44;
$GPXUP;3631;07:36:28;0;50	00087;8	58192;0;0;45;
$GPXUP;3631;07:36:29;0;50	00098;8	58188;0;0;45;
$GPXUP;3631;07:36:30;0;50	00109;8	58185;0;0;47;
$GPXUP;3631;07:36:31;0;50	00122;8	58181;0;0;52;
$GPXUP;3631;07:36:32;0;50	00135;8	58176;0;0;55;
$GPXUP;3631;07:36:33;0;50	00148;8	58167;0;0;56;
$GPXUP;3631;07:36:34;0;50	0016;8	58158;0;0;55;
$GPXUP;3631;07:36:35;0;50	00172;8	58148;0;0;54;
$GPXUP;3631;07:36:36;0;50	00184;8	58137;0;0;53;
$GPXUP;3631;07:36:37;0;50	00195;8	58128;0;0;51;
$GPXUP;3631;07:36:38;0;50	00207;8	58122;0;0;49;
$GPXUP;3631;07:36:39;0;50	00219;8	58117;0;0;48;
$GPXUP;3631;07:36:40;0;50	00231;8	58113;0;0;49;
$GPXUP;3631;07:36:41;0;50	00243;8	5811;0;0;50;
$GPXUP;3631;07:36:42;0;50	00255;8	58108;0;0;50;
$GPXUP;3631;07:36:43;0;50	00267;8	58108;0;0;48;
$GPXUP;3631;07:36:44;0;50	00279;8	58109;0;0;48;
$GPXUP;3631;07:36:45;0;50	00291;8	58112;0;0;48;
$GPXUP;3631;07:36:46;0;50	00303;8	58114;0;0;48;
$GPXUP;3631;07:36:47;0;50	00315;8	58116;0;0;49;
$GPXUP;3631;07:36:48;0;50	00327;8	58115;0;0;49;
$GPXUP;3631;07:36:49;0;50	0034;8	5811;0;0;55;
$GPXUP;3631;07:36:50;0;50	00353;8	58106;0;0;54;
$GPXUP;3631;07:36:51;0;50	00366;8	58105;0;0;49;
$GPXUP;3631;07:36:52;0;50	00378;8	58108;0;0;47;
$GPXUP;3631;07:36:53;0;50	00388;8	58116;0;0;48;
$GPXUP;3631;07:36:54;0;50	00399;8	58126;0;0;51;
$GPXUP;3631;07:36:55;0;50	00409;8	58137;0;0;50;
$GPXUP;3631;07:36:56;0;50	0042;8	58148;0;0;50;
$GPXUP;3631;07:36:57;0;50	0043;8	58159;0;0;51;
$GPXUP;3631;07:36:58;0;50	00439;8	58172;0;0;50;
$GPXUP;3631;07:36:59;0;50	00449;8	58184;0;0;50;
$GPXUP;3631;07:37:00;0;50	00459;8	58196;0;0;50;
$GPXUP;3631;07:37:01;0;50	00469;8	58207;0;0;49;
$GPXUP;3631;07:37:02;0;50	0048;8	58214;0;0;50;
$GPXUP;3631;07:37:03;0;50	00492;8	58219;0;0;50;
$GPXUP;3631;07:37:04;0;50	00505;8	58223;0;0;51;
$GPXUP;3631;07:37:05;0;50	00517;8	58229;0;0;51;
$GPXUP;3631;07:37:06;0;50	00529;8	58236;0;0;52;
$GPXUP;3631;07:37:07;0;50	00542;8	58242;0;0;52;
$GPXUP;3631;07:37:08;0;50	00554;8	58249;0;0;53;
$GPXUP;3631;07:37:09;0;50	00566;8	58257;0;0;51;
$GPXUP;3631;07:37:10;0;50	00578;8	58264;0;0;50;
$GPXUP;3631;07:37:11;0;50	0059;8	58269;0;0;48;
$GPXUP;3631;07:37:12;0;50	00601;8	58274;0;0;49;
$GPXUP;3631;07:37:13;0;50	00613;8	58279;0;0;50;
$GPXUP;3631;07:37:14;0;50	00626;8	58284;0;0;52;
$GPXUP;3631;07:37:15;0;50	00638;8	58287;0;0;52;
$GPXUP;3631;07:37:16;0;50	00652;8	5829;0;0;53;
$GPXUP;3631;07:37:17;0;50	00665;8	58291;0;0;53;
$GPXUP;3631;07:37:18;0;50	00678;8	5829;0;0;55;
$GPXUP;3631;07:37:19;0;50	00692;8	58289;0;0;55;
$GPXUP;3631;07:37:20;0;50	00706;8	58288;0;0;55;
$GPXUP;3631;07:37:21;0;50	00719;8	58286;0;0;54;
$GPXUP;3631;07:37:22;0;50	00732;8	58282;0;0;53;
$GPXUP;3631;07:37:23;0;50	00745;8	58279;0;0;53;
$GPXUP;3631;07:37:24;0;50	00758;8	58276;0;0;52;
$GPXUP;3631;07:37:25;0;50	00772;8	58275;0;0;54;
$GPXUP;3631;07:37:26;0;50	00785;8	58274;0;0;56;
$GPXUP;3631;07:37:27;0;50	00799;8	58275;0;0;57;
$GPXUP;3631;07:37:28;0;50	00813;8	58277;0;0;56;
$GPXUP;3631;07:37:29;0;50	00827;8	58279;0;0;56;
$GPXUP;3631;07:37:30;0;50	0084;8	58284;0;0;53;
$GPXUP;3631;07:37:31;0;50	00852;8	58291;0;0;52;
$GPXUP;3631;07:37:32;0;50	00863;8	58302;0;0;52;
$GPXUP;3631;07:37:33;0;50	00873;8	58314;0;0;51;
$GPXUP;3631;07:37:34;0;50	00882;8	58329;0;0;52;
$GPXUP;3631;07:37:35;0;50	00891;8	58344;0;0;52;
$GPXUP;3631;07:37:36;0;50	009;8	58358;0;0;51;
$GPXUP;3631;07:37:37;0;50	00909;8	58371;0;0;48;
$GPXUP;3631;07:37:38;0;50	00918;8	58383;0;0;47;
$GPXUP;3631;07:37:39;0;50	00928;8	58394;0;0;50;
$GPXUP;3631;07:37:40;0;50	00939;8	58404;0;0;52;
$GPXUP;3631;07:37:41;0;50	0095;8	58412;0;0;51;
$GPXUP;3631;07:37:42;0;50	00963;8	58417;0;0;53;
$GPXUP;3631;07:37:43;0;50	00976;8	58417;0;0;55;
$GPXUP;3631;07:37:44;0;50	00991;8	58416;0;0;58;
$GPXUP;3631;07:37:45;0;50	01005;8	58413;0;0;57;
$GPXUP;3631;07:37:46;0;50	01019;8	5841;0;0;56;
$GPXUP;3631;07:37:47;0;50	01033;8	58408;0;0;54;
$GPXUP;3631;07:37:48;0;50	01046;8	58406;0;0;53;
$GPXUP;3631;07:37:49;0;50	01059;8	58403;0;0;51;
$GPXUP;3631;07:37:50;0;50	01072;8	58402;0;0;51;
$GPXUP;3631;07:37:51;0;50	01084;8	58405;0;0;51;
$GPXUP;3631;07:37:52;0;50	01097;8	5841;0;0;52;
$GPXUP;3631;07:37:53;0;50	01109;8	58415;0;0;52;
$GPXUP;3631;07:37:54;0;50	01121;8	58421;0;0;51;
$GPXUP;3631;07:37:55;0;50	01133;8	58429;0;0;51;
$GPXUP;3631;07:37:56;0;50	01144;8	58438;0;0;52;
$GPXUP;3631;07:37:57;0;50	01154;8	58451;0;0;53;
$GPXUP;3631;07:37:58;0;50	01164;8	58464;0;0;52;
$GPXUP;3631;07:37:59;0;50	01174;8	58477;0;0;51;
$GPXUP;3631;07:38:00;0;50	01183;8	5849;0;0;50;
$GPXUP;3631;07:38:01;0;50	01192;8	58503;0;0;49;
$GPXUP;3631;07:38:02;0;50	01201;8	58515;0;0;49;
$GPXUP;3631;07:38:03;0;50	01212;8	58524;0;0;49;
$GPXUP;3631;07:38:04;0;50	01224;8	5853;0;0;50;
$GPXUP;3631;07:38:05;0;50	01236;8	58533;0;0;52;
$GPXUP;3631;07:38:06;0;50	01249;8	58533;0;0;53;
$GPXUP;3631;07:38:07;0;50	01263;8	58529;0;0;58;
$GPXUP;3631;07:38:08;0;50	01277;8	58523;0;0;58;
$GPXUP;3631;07:38:09;0;50	0129;8	58518;0;0;56;
$GPXUP;3631;07:38:10;0;50	01304;8	58516;0;0;55;
$GPXUP;3631;07:38:11;0;50	01318;8	58514;0;0;55;
$GPXUP;3631;07:38:12;0;50	01332;8	58512;0;0;56;
$GPXUP;3631;07:38:13;0;50	01346;8	5851;0;0;56;
$GPXUP;3631;07:38:14;0;50	0136;8	58509;0;0;56;
$GPXUP;3631;07:38:15;0;50	01374;8	58509;0;0;55;
$GPXUP;3631;07:38:16;0;50	01387;8	58509;0;0;54;
$GPXUP;3631;07:38:17;0;50	014;8	58508;0;0;54;
$GPXUP;3631;07:38:18;0;50	01414;8	58506;0;0;53;
$GPXUP;3631;07:38:19;0;50	01427;8	58504;0;0;52;
$GPXUP;3631;07:38:20;0;50	01439;8	585;0;0;50;
$GPXUP;3631;07:38:21;0;50	01451;8	58496;0;0;49;
$GPXUP;3631;07:38:22;0;50	01463;8	5849;0;0;51;
$GPXUP;3631;07:38:23;0;50	01476;8	58484;0;0;53;
$GPXUP;3631;07:38:24;0;50	01488;8	58477;0;0;56;
$GPXUP;3631;07:38:25;0;50	01502;8	58468;0;0;58;
$GPXUP;3631;07:38:26;0;50	01516;8	58459;0;0;60;
$GPXUP;3631;07:38:27;0;50	01529;8	58448;0;0;62;
$GPXUP;3631;07:38:28;0;50	01543;8	58437;0;0;61;
$GPXUP;3631;07:38:29;0;50	01556;8	58424;0;0;62;
$GPXUP;3631;07:38:30;0;50	01569;8	58412;0;0;60;
$GPXUP;3631;07:38:31;0;50	01582;8	584;0;0;60;
$GPXUP;3631;07:38:32;0;50	01595;8	58388;0;0;60;
$GPXUP;3631;07:38:33;0;50	01609;8	58378;0;0;61;
$GPXUP;3631;07:38:34;0;50	01623;8	58369;0;0;60;
$GPXUP;3631;07:38:35;0;50	01637;8	58364;0;0;59;
$GPXUP;3631;07:38:36;0;50	01651;8	58362;0;0;56;
$GPXUP;3631;07:38:37;0;50	01665;8	58362;0;0;54;
$GPXUP;3631;07:38:38;0;50	01679;8	58364;0;0;55;
$GPXUP;3631;07:38:39;0;50	01692;8	58363;0;0;54;
$GPXUP;3631;07:38:40;0;50	01705;8	58362;0;0;51;
$GPXUP;3631;07:38:41;0;50	01718;8	58358;0;0;52;
$GPXUP;3631;07:38:42;0;50	0173;8	58354;0;0;51;
$GPXUP;3631;07:38:43;0;50	01743;8	58352;0;0;50;
$GPXUP;3631;07:38:44;0;50	01755;8	58351;0;0;49;
$GPXUP;3631;07:38:45;0;50	01768;8	58351;0;0;50;
$GPXUP;3631;07:38:46;0;50	0178;8	58352;0;0;51;
$GPXUP;3631;07:38:47;0;50	01793;8	58355;0;0;50;
$GPXUP;3631;07:38:48;0;50	01805;8	58357;0;0;49;
$GPXUP;3631;07:38:49;0;50	01817;8	58359;0;0;49;
$GPXUP;3631;07:38:50;0;50	01829;8	58361;0;0;50;
$GPXUP;3631;07:38:51;0;50	01842;8	58362;0;0;51;
$GPXUP;3631;07:38:52;0;50	01855;8	58364;0;0;54;
$GPXUP;3631;07:38:53;0;50	01869;8	58367;0;0;57;
$GPXUP;3631;07:38:54;0;50	01883;8	5837;0;0;55;
$GPXUP;3631;07:38:55;0;50	01896;8	58374;0;0;55;
$GPXUP;3631;07:38:56;0;50	01909;8	58377;0;0;53;
$GPXUP;3631;07:38:57;0;50	01922;8	58381;0;0;51;
$GPXUP;3631;07:38:58;0;50	01934;8	58386;0;0;51;
$GPXUP;3631;07:38:59;0;50	01947;8	58391;0;0;52;
$GPXUP;3631;07:39:00;0;50	01959;8	58398;0;0;53;
$GPXUP;3631;07:39:01;0;50	0197;8	58408;0;0;52;
$GPXUP;3631;07:39:02;0;50	01982;8	58417;0;0;52;
$GPXUP;3631;07:39:03;0;50	01994;8	58423;0;0;51;
$GPXUP;3631;07:39:04;0;50	02007;8	5843;0;0;53;
$GPXUP;3631;07:39:05;0;50	0202;8	58437;0;0;56;
$GPXUP;3631;07:39:06;0;50	02032;8	58447;0;0;56;
$GPXUP;3631;07:39:07;0;50	02042;8	5846;0;0;55;
$GPXUP;3631;07:39:08;0;50	02052;8	58476;0;0;55;
$GPXUP;3631;07:39:09;0;50	0206;8	58491;0;0;52;
$GPXUP;3631;07:39:10;0;50	0207;8	58504;0;0;52;
$GPXUP;3631;07:39:11;0;50	02082;8	58512;0;0;54;
$GPXUP;3631;07:39:12;0;50	02095;8	58519;0;0;54;
$GPXUP;3631;07:39:13;0;50	02108;8	58526;0;0;52;
$GPXUP;3631;07:39:14;0;50	0212;8	58532;0;0;51;
$GPXUP;3631;07:39:15;0;50	02132;8	58538;0;0;50;
$GPXUP;3631;07:39:16;0;50	02144;8	58546;0;0;51;
$GPXUP;3631;07:39:17;0;50	02154;8	58556;0;0;53;
$GPXUP;3631;07:39:18;0;50	02164;8	58569;0;0;52;
$GPXUP;3631;07:39:19;0;50	02174;8	58583;0;0;52;
$GPXUP;3631;07:39:20;0;50	02183;8	58597;0;0;53;
$GPXUP;3631;07:39:21;0;50	02191;8	58613;0;0;52;
$GPXUP;3631;07:39:22;0;50	02199;8	5863;0;0;55;
$GPXUP;3631;07:39:23;0;50	02206;8	58648;0;0;57;
$GPXUP;3631;07:39:24;0;50	02213;8	58667;0;0;57;
$GPXUP;3631;07:39:25;0;50	0222;8	58686;0;0;56;
$GPXUP;3631;07:39:26;0;50	02227;8	58705;0;0;55;
$GPXUP;3631;07:39:27;0;50	02234;8	58723;0;0;52;
$GPXUP;3631;07:39:28;0;50	02242;8	58739;0;0;51;
$GPXUP;3631;07:39:29;0;50	0225;8	58754;0;0;50;
$GPXUP;3631;07:39:30;0;50	02258;8	58769;0;0;51;
$GPXUP;3631;07:39:31;0;50	02267;8	58784;0;0;54;
$GPXUP;3631;07:39:32;0;50	02276;8	58799;0;0;53;
$GPXUP;3631;07:39:33;0;50	02285;8	58813;0;0;52;
$GPXUP;3631;07:39:34;0;50	02295;8	58825;0;0;52;
$GPXUP;3631;07:39:35;0;50	02307;8	58834;0;0;52;
$GPXUP;3631;07:39:36;0;50	02319;8	5884;0;0;52;
$GPXUP;3631;07:39:37;0;50	02332;8	58846;0;0;53;
$GPXUP;3631;07:39:38;0;50	02344;8	58855;0;0;54;
$GPXUP;3631;07:39:39;0;50	02354;8	58868;0;0;55;
$GPXUP;3631;07:39:40;0;50	02365;8	58881;0;0;53;
$GPXUP;3631;07:39:41;0;50	02375;8	58894;0;0;53;
$GPXUP;3631;07:39:42;0;50	02386;8	58906;0;0;53;
$GPXUP;3631;07:39:43;0;50	02397;8	58918;0;0;53;
$GPXUP;3631;07:39:44;0;50	02408;8	58927;0;0;53;
$GPXUP;3631;07:39:45;0;50	0242;8	58935;0;0;51;
$GPXUP;3631;07:39:46;0;50	02432;8	58943;0;0;49;
$GPXUP;3631;07:39:47;0;50	02442;8	58952;0;0;47;
$GPXUP;3631;07:39:48;0;50	02453;8	58959;0;0;47;
$GPXUP;3631;07:39:49;0;50	02464;8	58966;0;0;49;
$GPXUP;3631;07:39:50;0;50	02477;8	5897;0;0;52;
$GPXUP;3631;07:39:51;0;50	0249;8	58973;0;0;54;
$GPXUP;3631;07:39:52;0;50	02504;8	58975;0;0;54;
$GPXUP;3631;07:39:53;0;50	02517;8	58976;0;0;53;
$GPXUP;3631;07:39:54;0;50	0253;8	5898;0;0;51;
$GPXUP;3631;07:39:55;0;50	02541;8	58986;0;0;48;
$GPXUP;3631;07:39:56;0;50	02552;8	58994;0;0;46;
$GPXUP;3631;07:39:57;0;50	02561;8	59005;0;0;46;
$GPXUP;3631;07:39:58;0;50	02569;8	59017;0;0;46;
$GPXUP;3631;07:39:59;0;50	02578;8	59029;0;0;47;
$GPXUP;3631;07:40:00;0;50	02586;8	59042;0;0;47;
$GPXUP;3631;07:40:01;0;50	02595;8	59054;0;0;48;
$GPXUP;3631;07:40:02;0;50	02604;8	59066;0;0;48;
$GPXUP;3631;07:40:03;0;50	02614;8	59076;0;0;49;
$GPXUP;3631;07:40:04;0;50	02626;8	59084;0;0;51;
$GPXUP;3631;07:40:05;0;50	02638;8	5909;0;0;50;
$GPXUP;3631;07:40:06;0;50	0265;8	59095;0;0;49;
$GPXUP;3631;07:40:07;0;50	02662;8	59098;0;0;48;
$GPXUP;3631;07:40:08;0;50	02673;8	59101;0;0;47;
$GPXUP;3631;07:40:09;0;50	02685;8	59104;0;0;47;
$GPXUP;3631;07:40:10;0;50	02697;8	59104;0;0;49;
$GPXUP;3631;07:40:11;0;50	02709;8	59102;0;0;50;
$GPXUP;3631;07:40:12;0;50	02722;8	59099;0;0;53;
$GPXUP;3631;07:40:13;0;50	02736;8	59099;0;0;53;
$GPXUP;3631;07:40:14;0;50	02749;8	59102;0;0;54;
$GPXUP;3631;07:40:15;0;50	02761;8	59108;0;0;53;
$GPXUP;3631;07:40:16;0;50	02774;8	59114;0;0;53;
$GPXUP;3631;07:40:17;0;50	02787;8	59119;0;0;53;
$GPXUP;3631;07:40:18;0;50	028;8	5912;0;0;54;
$GPXUP;3631;07:40:19;0;50	02813;8	59121;0;0;53;
$GPXUP;3631;07:40:20;0;50	02827;8	59122;0;0;53;
$GPXUP;3631;07:40:21;0;50	0284;8	59125;0;0;54;
$GPXUP;3631;07:40:22;0;50	02853;8	59128;0;0;54;
$GPXUP;3631;07:40:23;0;50	02866;8	59134;0;0;53;
$GPXUP;3631;07:40:24;0;50	02878;8	59141;0;0;51;
$GPXUP;3631;07:40:25;0;50	0289;8	59147;0;0;51;
$GPXUP;3631;07:40:26;0;50	02903;8	59154;0;0;54;
$GPXUP;3631;07:40:27;0;50	02916;8	59161;0;0;54;
$GPXUP;3631;07:40:28;0;50	02928;8	59169;0;0;54;
$GPXUP;3631;07:40:29;0;50	0294;8	59176;0;0;52;
$GPXUP;3631;07:40:30;0;50	02952;8	59184;0;0;52;
$GPXUP;3631;07:40:31;0;50	02964;8	59193;0;0;51;
$GPXUP;3631;07:40:32;0;50	02975;8	59202;0;0;51;
$GPXUP;3631;07:40:33;0;50	02986;8	5921;0;0;48;
$GPXUP;3631;07:40:34;0;50	02997;8	59217;0;0;45;
$GPXUP;3631;07:40:35;0;50	03008;8	59222;0;0;48;
$GPXUP;3631;07:40:36;0;50	0302;8	59226;0;0;49;
$GPXUP;3631;07:40:37;0;50	03032;8	59231;0;0;51;
$GPXUP;3631;07:40:38;0;50	03043;8	5924;0;0;50;
$GPXUP;3631;07:40:39;0;50	03053;8	59252;0;0;50;
$GPXUP;3631;07:40:40;0;50	03062;8	59266;0;0;52;
$GPXUP;3631;07:40:41;0;50	0307;8	59281;0;0;51;
$GPXUP;3631;07:40:42;0;50	03079;8	59295;0;0;50;
$GPXUP;3631;07:40:43;0;50	03089;8	59307;0;0;49;
$GPXUP;3631;07:40:44;0;50	03099;8	59318;0;0;49;
$GPXUP;3631;07:40:45;0;50	0311;8	59328;0;0;50;
$GPXUP;3631;07:40:46;0;50	0312;8	59338;0;0;50;
$GPXUP;3631;07:40:47;0;50	03131;8	5935;0;0;51;
$GPXUP;3631;07:40:48;0;50	0314;8	59362;0;0;51;
$GPXUP;3631;07:40:49;0;50	0315;8	59375;0;0;52;
$GPXUP;3631;07:40:50;0;50	03161;8	59386;0;0;53;
$GPXUP;3631;07:40:51;0;50	03173;8	59396;0;0;54;
$GPXUP;3631;07:40:52;0;50	03185;8	59405;0;0;54;
$GPXUP;3631;07:40:53;0;50	03198;8	59412;0;0;52;
$GPXUP;3631;07:40:54;0;50	0321;8	59418;0;0;51;
$GPXUP;3631;07:40:55;0;50	03223;8	59423;0;0;51;
$GPXUP;3631;07:40:56;0;50	03235;8	59426;0;0;52;
$GPXUP;3631;07:40:57;0;50	03248;8	59428;0;0;52;
$GPXUP;3631;07:40:58;0;50	03261;8	5943;0;0;53;
$GPXUP;3631;07:40:59;0;50	03274;8	59433;0;0;53;
$GPXUP;3631;07:41:00;0;50	03287;8	59439;0;0;53;
$GPXUP;3631;07:41:01;0;50	03299;8	59447;0;0;54;
$GPXUP;3631;07:41:02;0;50	03311;8	59458;0;0;56;
$GPXUP;3631;07:41:03;0;50	03324;8	59469;0;0;57;
$GPXUP;3631;07:41:04;0;50	03336;8	59481;0;0;56;
$GPXUP;3631;07:41:05;0;50	03347;8	59493;0;0;54;
$GPXUP;3631;07:41:06;0;50	03358;8	59505;0;0;53;
$GPXUP;3631;07:41:07;0;50	03369;8	59515;0;0;51;
$GPXUP;3631;07:41:08;0;50	0338;8	59525;0;0;51;
$GPXUP;3631;07:41:09;0;50	03392;8	59534;0;0;53;
$GPXUP;3631;07:41:10;0;50	03403;8	59546;0;0;54;
$GPXUP;3631;07:41:11;0;50	03413;8	59559;0;0;54;
$GPXUP;3631;07:41:12;0;50	03424;8	59571;0;0;52;
$GPXUP;3631;07:41:13;0;50	03434;8	59581;0;0;48;
$GPXUP;3631;07:41:14;0;50	03446;8	59589;0;0;48;
$GPXUP;3631;07:41:15;0;50	03456;8	59596;0;0;47;
$GPXUP;3631;07:41:16;0;50	03466;8	59605;0;0;45;
$GPXUP;3631;07:41:17;0;50	03476;8	59616;0;0;46;
$GPXUP;3631;07:41:18;0;50	03484;8	59627;0;0;44;
$GPXUP;3631;07:41:19;0;50	03493;8	59639;0;0;50;
$GPXUP;3631;07:41:20;0;50	03504;8	59651;0;0;55;
$GPXUP;3631;07:41:21;0;50	03516;8	5966;0;0;55;
$GPXUP;3631;07:41:22;0;50	03529;8	59664;0;0;54;
$GPXUP;3631;07:41:23;0;50	03543;8	59664;0;0;53;
$GPXUP;3631;07:41:24;0;50	03556;8	59664;0;0;52;
$GPXUP;3631;07:41:25;0;50	03569;8	59665;0;0;50;
$GPXUP;3631;07:41:26;0;50	03581;8	59669;0;0;53;
$GPXUP;3631;07:41:27;0;50	03594;8	59673;0;0;55;
$GPXUP;3631;07:41:28;0;50	03608;8	59676;0;0;56;
$GPXUP;3631;07:41:29;0;50	03622;8	59678;0;0;57;
$GPXUP;3631;07:41:30;0;50	03636;8	59681;0;0;55;
$GPXUP;3631;07:41:31;0;50	03649;8	59685;0;0;54;
$GPXUP;3631;07:41:32;0;50	03662;8	59689;0;0;56;
$GPXUP;3631;07:41:33;0;50	03675;8	59694;0;0;54;
$GPXUP;3631;07:41:34;0;50	03688;8	59702;0;0;54;
$GPXUP;3631;07:41:35;0;50	03701;8	59708;0;0;56;
$GPXUP;3631;07:41:36;0;50	03714;8	59712;0;0;57;
$GPXUP;3631;07:41:37;0;50	03729;8	59712;0;0;57;
$GPXUP;3631;07:41:38;0;50	03743;8	59712;0;0;56;
$GPXUP;3631;07:41:39;0;50	03757;8	59713;0;0;55;
$GPXUP;3631;07:41:40;0;50	0377;8	59718;0;0;51;
$GPXUP;3631;07:41:41;0;50	03782;8	59723;0;0;49;
$GPXUP;3631;07:41:42;0;50	03793;8	5973;0;0;49;
$GPXUP;3631;07:41:43;0;50	03804;8	59738;0;0;50;
$GPXUP;3631;07:41:44;0;50	03815;8	59748;0;0;51;
$GPXUP;3631;07:41:45;0;50	03826;8	59756;0;0;51;
$GPXUP;3631;07:41:46;0;50	03838;8	59761;0;0;49;
$GPXUP;3631;07:41:47;0;50	03852;8	59758;0;0;54;
$GPXUP;3631;07:41:48;0;50	03866;8	59752;0;0;57;
$GPXUP;3631;07:41:49;0;50	0388;8	59748;0;0;58;
$GPXUP;3631;07:41:50;0;50	03894;8	59745;0;0;58;
$GPXUP;3631;07:41:51;0;50	03909;8	59742;0;0;59;
$GPXUP;3631;07:41:52;0;50	03923;8	59739;0;0;57;
$GPXUP;3631;07:41:53;0;50	03937;8	59738;0;0;56;
$GPXUP;3631;07:41:54;0;50	03951;8	59739;0;0;55;
$GPXUP;3631;07:41:55;0;50	03965;8	59741;0;0;55;
$GPXUP;3631;07:41:56;0;50	03978;8	59745;0;0;55;
$GPXUP;3631;07:41:57;0;50	03992;8	59748;0;0;56;
$GPXUP;3631;07:41:58;0;50	04006;8	59751;0;0;55;
$GPXUP;3631;07:41:59;0;50	04019;8	59756;0;0;54;
$GPXUP;3631;07:42:00;0;50	04031;8	59761;0;0;49;
$GPXUP;3631;07:42:01;0;50	04044;8	59766;0;0;49;
$GPXUP;3631;07:42:02;0;50	04055;8	59772;0;0;49;
$GPXUP;3631;07:42:03;0;50	04066;8	5978;0;0;49;
$GPXUP;3631;07:42:04;0;50	04077;8	59788;0;0;50;
$GPXUP;3631;07:42:05;0;50	04089;8	59794;0;0;51;
$GPXUP;3631;07:42:06;0;50	04102;8	59797;0;0;54;
$GPXUP;3631;07:42:07;0;50	04115;8	59798;0;0;53;
$GPXUP;3631;07:42:08;0;50	04128;8	59798;0;0;52;
$GPXUP;3631;07:42:09;0;50	04142;8	59796;0;0;53;
$GPXUP;3631;07:42:10;0;50	04155;8	59794;0;0;54;
$GPXUP;3631;07:42:11;0;50	04169;8	59792;0;0;56;
$GPXUP;3631;07:42:12;0;50	04182;8	59789;0;0;55;
$GPXUP;3631;07:42:13;0;50	04196;8	59788;0;0;52;
$GPXUP;3631;07:42:14;0;50	04208;8	59788;0;0;51;
$GPXUP;3631;07:42:15;0;50	04221;8	5979;0;0;53;
$GPXUP;3631;07:42:16;0;50	04235;8	59793;0;0;55;
$GPXUP;3631;07:42:17;0;50	04248;8	59798;0;0;55;
$GPXUP;3631;07:42:18;0;50	0426;8	59805;0;0;56;
$GPXUP;3631;07:42:19;0;50	04274;8	59812;0;0;56;
$GPXUP;3631;07:42:20;0;50	04287;8	59817;0;0;55;
$GPXUP;3631;07:42:21;0;50	04301;8	59821;0;0;56;
$GPXUP;3631;07:42:22;0;50	04315;8	59822;0;0;57;
$GPXUP;3631;07:42:23;0;50	0433;8	59821;0;0;58;
$GPXUP;3631;07:42:24;0;50	04344;8	59819;0;0;59;
$GPXUP;3631;07:42:25;0;50	04359;8	59817;0;0;59;
$GPXUP;3631;07:42:26;0;50	04373;8	59819;0;0;57;
$GPXUP;3631;07:42:27;0;50	04388;8	59823;0;0;59;
$GPXUP;3631;07:42:28;0;50	04402;8	59826;0;0;60;
$GPXUP;3631;07:42:29;0;50	04417;8	59827;0;0;60;
$GPXUP;3631;07:42:30;0;50	04432;8	59824;0;0;59;
$GPXUP;3631;07:42:31;0;50	04446;8	5982;0;0;57;
$GPXUP;3631;07:42:32;0;50	0446;8	59817;0;0;56;
$GPXUP;3631;07:42:33;0;50	04474;8	59815;0;0;53;
$GPXUP;3631;07:42:34;0;50	04487;8	59817;0;0;57;
$GPXUP;3631;07:42:35;0;50	04502;8	5982;0;0;58;
$GPXUP;3631;07:42:36;0;50	04516;8	59823;0;0;60;
$GPXUP;3631;07:42:37;0;50	04531;8	59825;0;0;60;
$GPXUP;3631;07:42:38;0;50	04546;8	59826;0;0;61;
$GPXUP;3631;07:42:39;0;50	04561;8	59824;0;0;61;
$GPXUP;3631;07:42:40;0;50	04576;8	59822;0;0;60;
$GPXUP;3631;07:42:41;0;50	04591;8	59822;0;0;59;
$GPXUP;3631;07:42:42;0;50	04605;8	59824;0;0;57;
$GPXUP;3631;07:42:43;0;50	04619;8	5983;0;0;56;
$GPXUP;3631;07:42:44;0;50	04632;8	59837;0;0;56;
$GPXUP;3631;07:42:45;0;50	04644;8	59847;0;0;56;
$GPXUP;3631;07:42:46;0;50	04656;8	59857;0;0;56;
$GPXUP;3631;07:42:47;0;50	04669;8	59866;0;0;56;
$GPXUP;3631;07:42:48;0;50	04682;8	59874;0;0;56;
$GPXUP;3631;07:42:49;0;50	04695;8	5988;0;0;56;
$GPXUP;3631;07:42:50;0;50	04709;8	59885;0;0;56;
$GPXUP;3631;07:42:51;0;50	04723;8	59889;0;0;57;
$GPXUP;3631;07:42:52;0;50	04737;8	59891;0;0;60;
$GPXUP;3631;07:42:53;0;50	04752;8	59889;0;0;61;
$GPXUP;3631;07:42:54;0;50	04768;8	59889;0;0;61;
$GPXUP;3631;07:42:55;0;50	04782;8	5989;0;0;59;
$GPXUP;3631;07:42:56;0;50	04797;8	59894;0;0;58;
$GPXUP;3631;07:42:57;0;50	04811;8	59894;0;0;59;
$GPXUP;3631;07:42:58;0;50	04826;8	59891;0;0;59;
$GPXUP;3631;07:42:59;0;50	0484;8	59887;0;0;57;
$GPXUP;3631;07:43:00;0;50	04854;8	59886;0;0;54;
$GPXUP;3631;07:43:01;0;50	04867;8	59887;0;0;53;
$GPXUP;3631;07:43:02;0;50	0488;8	59891;0;0;53;
$GPXUP;3631;07:43:03;0;50	04892;8	59897;0;0;53;
$GPXUP;3631;07:43:04;0;50	04905;8	59904;0;0;52;
$GPXUP;3631;07:43:05;0;50	04917;8	5991;0;0;51;
$GPXUP;3631;07:43:06;0;50	0493;8	59913;0;0;52;
$GPXUP;3631;07:43:07;0;50	04943;8	59912;0;0;55;
$GPXUP;3631;07:43:08;0;50	04956;8	5991;0;0;53;
$GPXUP;3631;07:43:09;0;50	04969;8	59909;0;0;52;
$GPXUP;3631;07:43:10;0;50	04982;8	5991;0;0;51;
$GPXUP;3631;07:43:11;0;50	04995;8	59912;0;0;52;
$GPXUP;3631;07:43:12;0;50	05008;8	59914;0;0;52;
$GPXUP;3631;07:43:13;0;50	05021;8	59916;0;0;52;
$GPXUP;3631;07:43:14;0;50	05034;8	59918;0;0;53;
$GPXUP;3631;07:43:15;0;50	05047;8	59919;0;0;55;
$GPXUP;3631;07:43:16;0;50	05061;8	59919;0;0;57;
$GPXUP;3631;07:43:17;0;50	05076;8	5992;0;0;59;
$GPXUP;3631;07:43:18;0;50	0509;8	5992;0;0;60;
$GPXUP;3631;07:43:19;0;50	05105;8	59919;0;0;60;
$GPXUP;3631;07:43:20;0;50	0512;8	59919;0;0;61;
$GPXUP;3631;07:43:21;0;50	05136;8	59918;0;0;61;
$GPXUP;3631;07:43:22;0;50	05151;8	59917;0;0;61;
$GPXUP;3631;07:43:23;0;50	05166;8	59914;0;0;62;
$GPXUP;3631;07:43:24;0;50	05182;8	59909;0;0;63;
$GPXUP;3631;07:43:25;0;50	05197;8	59903;0;0;64;
$GPXUP;3631;07:43:26;0;50	05212;8	59896;0;0;64;
$GPXUP;3631;07:43:27;0;50	05228;8	5989;0;0;63;
$GPXUP;3631;07:43:28;0;50	05243;8	59887;0;0;61;
$GPXUP;3631;07:43:29;0;50	05258;8	59888;0;0;60;
$GPXUP;3631;07:43:30;0;50	05273;8	59891;0;0;58;
$GPXUP;3631;07:43:31;0;50	05287;8	59894;0;0;57;
$GPXUP;3631;07:43:32;0;50	05301;8	59896;0;0;57;
$GPXUP;3631;07:43:33;0;50	05316;8	59898;0;0;60;
$GPXUP;3631;07:43:34;0;50	05331;8	59896;0;0;63;
$GPXUP;3631;07:43:35;0;50	05347;8	59894;0;0;64;
$GPXUP;3631;07:43:36;0;50	05363;8	59892;0;0;63;
$GPXUP;3631;07:43:37;0;50	05378;8	59894;0;0;62;
$GPXUP;3631;07:43:38;0;50	05393;8	59898;0;0;60;
$GPXUP;3631;07:43:39;0;50	05408;8	59902;0;0;59;
$GPXUP;3631;07:43:40;0;50	05422;8	59907;0;0;58;
$GPXUP;3631;07:43:41;0;50	05435;8	59912;0;0;56;
$GPXUP;3631;07:43:42;0;50	05448;8	5992;0;0;55;
$GPXUP;3631;07:43:43;0;50	0546;8	5993;0;0;54;
$GPXUP;3631;07:43:44;0;50	05471;8	59941;0;0;50;
$GPXUP;3631;07:43:45;0;50	05481;8	59952;0;0;48;
$GPXUP;3631;07:43:46;0;50	05491;8	59963;0;0;49;
$GPXUP;3631;07:43:47;0;50	05502;8	59973;0;0;52;
$GPXUP;3631;07:43:48;0;50	05513;8	59983;0;0;50;
$GPXUP;3631;07:43:49;0;50	05524;8	5999;0;0;48;
$GPXUP;3631;07:43:50;0;50	05537;8	59993;0;0;53;
$GPXUP;3631;07:43:51;0;50	05551;8	59992;0;0;57;
$GPXUP;3631;07:43:52;0;50	05566;8	59988;0;0;60;
$GPXUP;3631;07:43:53;0;50	0558;8	59985;0;0;60;
$GPXUP;3631;07:43:54;0;50	05596;8	59985;0;0;60;
$GPXUP;3631;07:43:55;0;50	0561;8	59986;0;0;59;
$GPXUP;3631;07:43:56;0;50	05625;8	59985;0;0;59;
$GPXUP;3631;07:43:57;0;50	0564;8	59984;0;0;58;
$GPXUP;3631;07:43:58;0;50	05654;8	59981;0;0;57;
$GPXUP;3631;07:43:59;0;50	05668;8	59979;0;0;55;
$GPXUP;3631;07:44:00;0;50	05682;8	59979;0;0;55;
$GPXUP;3631;07:44:01;0;50	05696;8	59979;0;0;57;
$GPXUP;3631;07:44:02;0;50	0571;8	59981;0;0;57;
$GPXUP;3631;07:44:03;0;50	05725;8	59982;0;0;58;
$GPXUP;3631;07:44:04;0;50	05739;8	59983;0;0;58;
$GPXUP;3631;07:44:05;0;50	05754;8	59986;0;0;60;
$GPXUP;3631;07:44:06;0;50	05767;8	59992;0;0;54;
$GPXUP;3631;07:44:07;0;50	05779;8	60001;0;0;50;
$GPXUP;3631;07:44:08;0;50	05789;8	60011;0;0;50;
$GPXUP;3631;07:44:09;0;50	058;8	60022;0;0;51;
$GPXUP;3631;07:44:10;0;50	05812;8	60031;0;0;53;
$GPXUP;3631;07:44:11;0;50	05823;8	60042;0;0;54;
$GPXUP;3631;07:44:12;0;50	05834;8	60052;0;0;53;
$GPXUP;3631;07:44:13;0;50	05846;8	60063;0;0;52;
$GPXUP;3631;07:44:14;0;50	05856;8	60074;0;0;51;
$GPXUP;3631;07:44:15;0;50	05867;8	60084;0;0;48;
$GPXUP;3631;07:44:16;0;50	05878;8	6009;0;0;46;
$GPXUP;3631;07:44:17;0;50	0589;8	6009;0;0;50;
$GPXUP;3631;07:44:18;0;50	05903;8	60089;0;0;52;
$GPXUP;3631;07:44:19;0;50	05917;8	60089;0;0;56;
$GPXUP;3631;07:44:20;0;50	05931;8	6009;0;0;58;
$GPXUP;3631;07:44:21;0;50	05946;8	60089;0;0;57;
$GPXUP;3631;07:44:22;0;50	0596;8	60087;0;0;56;
$GPXUP;3631;07:44:23;0;50	05974;8	60086;0;0;55;
$GPXUP;3631;07:44:24;0;50	05988;8	60086;0;0;57;
$GPXUP;3631;07:44:25;0;50	06002;8	60088;0;0;57;
$GPXUP;3631;07:44:26;0;50	06016;8	60092;0;0;56;
$GPXUP;3631;07:44:27;0;50	06029;8	60097;0;0;56;
$GPXUP;3631;07:44:28;0;50	06043;8	60103;0;0;56;
$GPXUP;3631;07:44:29;0;50	06056;8	60108;0;0;56;
$GPXUP;3631;07:44:30;0;50	0607;8	60114;0;0;56;
$GPXUP;3631;07:44:31;0;50	06083;8	60119;0;0;57;
$GPXUP;3631;07:44:32;0;50	06098;8	60123;0;0;58;
$GPXUP;3631;07:44:33;0;50	06112;8	60124;0;0;57;
$GPXUP;3631;07:44:34;0;50	06126;8	60125;0;0;55;
$GPXUP;3631;07:44:35;0;50	0614;8	60125;0;0;55;
$GPXUP;3631;07:44:36;0;50	06154;8	60124;0;0;56;
$GPXUP;3631;07:44:37;0;50	06168;8	60122;0;0;56;
$GPXUP;3631;07:44:38;0;50	06181;8	6012;0;0;55;
$GPXUP;3631;07:44:39;0;50	06195;8	60121;0;0;54;
$GPXUP;3631;07:44:40;0;50	06208;8	60124;0;0;54;
$GPXUP;3631;07:44:41;0;50	06221;8	60128;0;0;54;
$GPXUP;3631;07:44:42;0;50	06234;8	60131;0;0;53;
$GPXUP;3631;07:44:43;0;50	06248;8	60134;0;0;53;
$GPXUP;3631;07:44:44;0;50	06261;8	60137;0;0;52;
$GPXUP;3631;07:44:45;0;50	06274;8	60141;0;0;53;
$GPXUP;3631;07:44:46;0;50	06287;8	60146;0;0;55;
$GPXUP;3631;07:44:47;0;50	063;8	60152;0;0;59;
$GPXUP;3631;07:44:48;0;50	06314;8	60159;0;0;60;
$GPXUP;3631;07:44:49;0;50	06329;8	60164;0;0;61;
$GPXUP;3631;07:44:50;0;50	06344;8	60168;0;0;61;
$GPXUP;3631;07:44:51;0;50	06359;8	60172;0;0;58;
$GPXUP;3631;07:44:52;0;50	06373;8	60174;0;0;57;
$GPXUP;3631;07:44:53;0;50	06387;8	60178;0;0;57;
$GPXUP;3631;07:44:54;0;50	06401;8	60182;0;0;57;
$GPXUP;3631;07:44:55;0;50	06415;8	60186;0;0;57;
$GPXUP;3631;07:44:56;0;50	06429;8	60188;0;0;57;
$GPXUP;3631;07:44:57;0;50	06443;8	60191;0;0;57;
$GPXUP;3631;07:44:58;0;50	06457;8	60194;0;0;55;
$GPXUP;3631;07:44:59;0;50	0647;8	60199;0;0;53;
$GPXUP;3631;07:45:00;0;50	06482;8	60206;0;0;51;
$GPXUP;3631;07:45:01;0;50	06494;8	60212;0;0;51;
$GPXUP;3631;07:45:02;0;50	06507;8	60216;0;0;52;
$GPXUP;3631;07:45:03;0;50	0652;8	60219;0;0;53;
$GPXUP;3631;07:45:04;0;50	06532;8	60223;0;0;52;
$GPXUP;3631;07:45:05;0;50	06545;8	60225;0;0;52;
$GPXUP;3631;07:45:06;0;50	06558;8	60224;0;0;55;
$GPXUP;3631;07:45:07;0;50	06572;8	60222;0;0;55;
$GPXUP;3631;07:45:08;0;50	06586;8	6022;0;0;55;
$GPXUP;3631;07:45:09;0;50	066;8	6022;0;0;56;
$GPXUP;3631;07:45:10;0;50	06614;8	60222;0;0;56;
$GPXUP;3631;07:45:11;0;50	06627;8	60225;0;0;57;
$GPXUP;3631;07:45:12;0;50	06641;8	6023;0;0;55;
$GPXUP;3631;07:45:13;0;50	06654;8	60234;0;0;54;
$GPXUP;3631;07:45:14;0;50	06667;8	60238;0;0;53;
$GPXUP;3631;07:45:15;0;50	0668;8	60243;0;0;55;
$GPXUP;3631;07:45:16;0;50	06693;8	6025;0;0;56;
$GPXUP;3631;07:45:17;0;50	06706;8	60258;0;0;53;
$GPXUP;3631;07:45:18;0;50	06718;8	60264;0;0;53;
$GPXUP;3631;07:45:19;0;50	06731;8	6027;0;0;52;
$GPXUP;3631;07:45:20;0;50	06744;8	60275;0;0;54;
$GPXUP;3631;07:45:21;0;50	06757;8	60278;0;0;53;
$GPXUP;3631;07:45:22;0;50	0677;8	60281;0;0;54;
$GPXUP;3631;07:45:23;0;50	06784;8	60284;0;0;55;
$GPXUP;3631;07:45:24;0;50	06797;8	60287;0;0;55;
$GPXUP;3631;07:45:25;0;50	06811;8	6029;0;0;56;
$GPXUP;3631;07:45:26;0;50	06825;8	60293;0;0;56;
$GPXUP;3631;07:45:27;0;50	06839;8	60294;0;0;56;
$GPXUP;3631;07:45:28;0;50	06852;8	60299;0;0;55;
$GPXUP;3631;07:45:29;0;50	06865;8	60306;0;0;52;
$GPXUP;3631;07:45:30;0;50	06877;8	60312;0;0;54;
$GPXUP;3631;07:45:31;0;50	06891;8	6032;0;0;64;
$GPXUP;3631;07:45:32;0;50	06906;8	6033;0;0;61;
$GPXUP;3631;07:45:33;0;50	06918;8	60342;0;0;56;
$GPXUP;3631;07:45:34;0;50	06929;8	60354;0;0;51;
$GPXUP;3631;07:45:35;0;50	06939;8	60365;0;0;49;
$GPXUP;3631;07:45:36;0;50	06949;8	60376;0;0;49;
$GPXUP;3631;07:45:37;0;50	0696;8	60385;0;0;52;
$GPXUP;3631;07:45:38;0;50	06973;8	60392;0;0;54;
$GPXUP;3631;07:45:39;0;50	06986;8	60397;0;0;54;
$GPXUP;3631;07:45:40;0;50	06999;8	60399;0;0;54;
$GPXUP;3631;07:45:41;0;50	07013;8	604;0;0;55;
$GPXUP;3631;07:45:42;0;50	07027;8	60401;0;0;55;
$GPXUP;3631;07:45:43;0;50	0704;8	60404;0;0;56;
$GPXUP;3631;07:45:44;0;50	07054;8	60407;0;0;54;
$GPXUP;3631;07:45:45;0;50	07067;8	60408;0;0;53;
$GPXUP;3631;07:45:46;0;50	07081;8	60408;0;0;54;
$GPXUP;3631;07:45:47;0;50	07094;8	60408;0;0;55;
$GPXUP;3631;07:45:48;0;50	07108;8	6041;0;0;56;
$GPXUP;3631;07:45:49;0;50	07122;8	60413;0;0;56;
$GPXUP;3631;07:45:50;0;50	07135;8	60418;0;0;55;
$GPXUP;3631;07:45:51;0;50	07149;8	60423;0;0;55;
$GPXUP;3631;07:45:52;0;50	07162;8	60427;0;0;55;
$GPXUP;3631;07:45:53;0;50	07176;8	60429;0;0;56;
$GPXUP;3631;07:45:54;0;50	0719;8	60429;0;0;57;
$GPXUP;3631;07:45:55;0;50	07205;8	60427;0;0;60;
$GPXUP;3631;07:45:56;0;50	0722;8	60425;0;0;63;
$GPXUP;3631;07:45:57;0;50	07236;8	60425;0;0;63;
$GPXUP;3631;07:45:58;0;50	07251;8	60425;0;0;63;
$GPXUP;3631;07:45:59;0;50	07267;8	60426;0;0;61;
$GPXUP;3631;07:46:00;0;50	07282;8	60429;0;0;62;
$GPXUP;3631;07:46:01;0;50	07297;8	60432;0;0;62;
$GPXUP;3631;07:46:02;0;50	07313;8	60433;0;0;62;
$GPXUP;3631;07:46:03;0;50	07328;8	60434;0;0;62;
$GPXUP;3631;07:46:04;0;50	07344;8	60436;0;0;63;
$GPXUP;3631;07:46:05;0;50	07359;8	60439;0;0;63;
$GPXUP;3631;07:46:06;0;50	07375;8	60444;0;0;62;
$GPXUP;3631;07:46:07;0;50	07389;8	60451;0;0;61;
$GPXUP;3631;07:46:08;0;50	07403;8	6046;0;0;59;
$GPXUP;3631;07:46:09;0;50	07416;8	60471;0;0;59;
$GPXUP;3631;07:46:10;0;50	07429;8	60481;0;0;59;
$GPXUP;3631;07:46:11;0;50	07443;8	60489;0;0;59;
$GPXUP;3631;07:46:12;0;50	07457;8	60496;0;0;59;
$GPXUP;3631;07:46:13;0;50	07471;8	60502;0;0;58;
$GPXUP;3631;07:46:14;0;50	07485;8	60508;0;0;57;
$GPXUP;3631;07:46:15;0;50	07498;8	60515;0;0;58;
$GPXUP;3631;07:46:16;0;50	07512;8	60522;0;0;59;
$GPXUP;3631;07:46:17;0;50	07526;8	60529;0;0;61;
$GPXUP;3631;07:46:18;0;50	07541;8	60537;0;0;61;
$GPXUP;3631;07:46:19;0;50	07555;8	60545;0;0;61;
$GPXUP;3631;07:46:20;0;50	0757;8	60552;0;0;62;
$GPXUP;3631;07:46:21;0;50	07584;8	60558;0;0;61;
$GPXUP;3631;07:46:22;0;50	076;8	60561;0;0;62;
$GPXUP;3631;07:46:23;0;50	07615;8	60564;0;0;62;
$GPXUP;3631;07:46:24;0;50	0763;8	60568;0;0;62;
$GPXUP;3631;07:46:25;0;50	07646;8	60574;0;0;63;
$GPXUP;3631;07:46:26;0;50	07661;8	60581;0;0;62;
$GPXUP;3631;07:46:27;0;50	07675;8	60588;0;0;62;
$GPXUP;3631;07:46:28;0;50	0769;8	60596;0;0;60;
$GPXUP;3631;07:46:29;0;50	07703;8	60604;0;0;58;
$GPXUP;3631;07:46:30;0;50	07717;8	60608;0;0;57;
$GPXUP;3631;07:46:31;0;50	07732;8	60611;0;0;63;
$GPXUP;3631;07:46:32;0;50	07748;8	60615;0;0;64;
$GPXUP;3631;07:46:33;0;50	07763;8	60617;0;0;60;
$GPXUP;3631;07:46:34;0;50	07778;8	60619;0;0;56;
$GPXUP;3631;07:46:35;0;50	07791;8	6062;0;0;54;
$GPXUP;3631;07:46:36;0;50	07805;8	60618;0;0;57;
$GPXUP;3631;07:46:37;0;50	07819;8	60616;0;0;59;
$GPXUP;3631;07:46:38;0;50	07833;8	60616;0;0;57;
$GPXUP;3631;07:46:39;0;50	07847;8	60622;0;0;57;
$GPXUP;3631;07:46:40;0;50	0786;8	60631;0;0;56;
$GPXUP;3631;07:46:41;0;50	07872;8	6064;0;0;52;
$GPXUP;3631;07:46:42;0;50	07884;8	60646;0;0;54;
$GPXUP;3631;07:46:43;0;50	07898;8	60648;0;0;54;
$GPXUP;3631;07:46:44;0;50	07912;8	60648;0;0;55;
$GPXUP;3631;07:46:45;0;50	07926;8	60647;0;0;57;
$GPXUP;3631;07:46:46;0;50	0794;8	60644;0;0;59;
$GPXUP;3631;07:46:47;0;50	07955;8	60642;0;0;59;
$GPXUP;3631;07:46:48;0;50	07969;8	6064;0;0;59;
$GPXUP;3631;07:46:49;0;50	07984;8	60639;0;0;59;
$GPXUP;3631;07:46:50;0;50	07999;8	60639;0;0;59;
$GPXUP;3631;07:46:51;0;50	08014;8	60642;0;0;58;
$GPXUP;3631;07:46:52;0;50	08028;8	60646;0;0;59;
$GPXUP;3631;07:46:53;0;50	08042;8	60651;0;0;59;
$GPXUP;3631;07:46:54;0;50	08056;8	60657;0;0;58;
$GPXUP;3631;07:46:55;0;50	0807;8	60665;0;0;56;
$GPXUP;3631;07:46:56;0;50	08082;8	60674;0;0;56;
$GPXUP;3631;07:46:57;0;50	08094;8	60685;0;0;55;
$GPXUP;3631;07:46:58;0;50	08107;8	60695;0;0;56;
$GPXUP;3631;07:46:59;0;50	0812;8	60704;0;0;55;
$GPXUP;3631;07:47:00;0;50	08133;8	60709;0;0;52;
$GPXUP;3631;07:47:01;0;50	08146;8	60714;0;0;51;
$GPXUP;3631;07:47:02;0;50	08158;8	6072;0;0;51;
$GPXUP;3631;07:47:03;0;50	0817;8	60726;0;0;50;
$GPXUP;3631;07:47:04;0;50	08182;8	6073;0;0;50;
$GPXUP;3631;07:47:05;0;50	08195;8	60732;0;0;52;
$GPXUP;3631;07:47:06;0;50	08208;8	60733;0;0;55;
$GPXUP;3631;07:47:07;0;50	08222;8	60736;0;0;55;
$GPXUP;3631;07:47:08;0;50	08235;8	60739;0;0;56;
$GPXUP;3631;07:47:09;0;50	08249;8	60744;0;0;57;
$GPXUP;3631;07:47:10;0;50	08262;8	6075;0;0;54;
$GPXUP;3631;07:47:11;0;50	08274;8	60759;0;0;53;
$GPXUP;3631;07:47:12;0;50	08285;8	60769;0;0;53;
$GPXUP;3631;07:47:13;0;50	08296;8	60781;0;0;52;
$GPXUP;3631;07:47:14;0;50	08307;8	60792;0;0;53;
$GPXUP;3631;07:47:15;0;50	08319;8	60801;0;0;55;
$GPXUP;3631;07:47:16;0;50	08332;8	60808;0;0;56;
$GPXUP;3631;07:47:17;0;50	08345;8	60815;0;0;57;
$GPXUP;3631;07:47:18;0;50	08358;8	60823;0;0;56;
$GPXUP;3631;07:47:19;0;50	08372;8	6083;0;0;57;
$GPXUP;3631;07:47:20;0;50	08386;8	60835;0;0;58;
$GPXUP;3631;07:47:21;0;50	084;8	6084;0;0;58;
$GPXUP;3631;07:47:22;0;50	08415;8	60845;0;0;59;
$GPXUP;3631;07:47:23;0;50	08429;8	6085;0;0;58;
$GPXUP;3631;07:47:24;0;50	08442;8	60858;0;0;57;
$GPXUP;3631;07:47:25;0;50	08455;8	60868;0;0;55;
$GPXUP;3631;07:47:26;0;50	08467;8	60877;0;0;54;
$GPXUP;3631;07:47:27;0;50	0848;8	60885;0;0;54;
$GPXUP;3631;07:47:28;0;50	08493;8	60893;0;0;57;
$GPXUP;3631;07:47:29;0;50	08506;8	60899;0;0;58;
$GPXUP;3631;07:47:30;0;50	0852;8	60906;0;0;59;
$GPXUP;3631;07:47:31;0;50	08535;8	60912;0;0;59;
$GPXUP;3631;07:47:32;0;50	08548;8	6092;0;0;55;
$GPXUP;3631;07:47:33;0;50	08561;8	60926;0;0;53;
$GPXUP;3631;07:47:34;0;50	08573;8	60931;0;0;50;
$GPXUP;3631;07:47:35;0;50	08585;8	60935;0;0;50;
$GPXUP;3631;07:47:36;0;50	08598;8	60939;0;0;51;
$GPXUP;3631;07:47:37;0;50	0861;8	60944;0;0;51;
$GPXUP;3631;07:47:38;0;50	08621;8	60953;0;0;53;
$GPXUP;3631;07:47:39;0;50	0863;8	60967;0;0;53;
$GPXUP;3631;07:47:40;0;50	08638;8	60984;0;0;52;
$GPXUP;3631;07:47:41;0;50	08645;8	61001;0;0;51;
$GPXUP;3631;07:47:42;0;50	08652;8	61017;0;0;49;
$GPXUP;3631;07:47:43;0;50	0866;8	61031;0;0;49;
$GPXUP;3631;07:47:44;0;50	08669;8	61044;0;0;50;
$GPXUP;3631;07:47:45;0;50	0868;8	61056;0;0;52;
$GPXUP;3631;07:47:46;0;50	0869;8	61066;0;0;48;
$GPXUP;3631;07:47:47;0;50	08701;8	61072;0;0;47;
$GPXUP;3631;07:47:48;0;50	08713;8	61074;0;0;47;
$GPXUP;3631;07:47:49;0;50	08725;8	61076;0;0;47;
$GPXUP;3631;07:47:50;0;50	08736;8	6108;0;0;50;
$GPXUP;3631;07:47:51;0;50	08748;8	61087;0;0;52;
$GPXUP;3631;07:47:52;0;50	08759;8	61098;0;0;52;
$GPXUP;3631;07:47:53;0;50	08769;8	6111;0;0;54;
$GPXUP;3631;07:47:54;0;50	08779;8	61124;0;0;54;
$GPXUP;3631;07:47:55;0;50	0879;8	61136;0;0;54;
$GPXUP;3631;07:47:56;0;50	08802;8	61144;0;0;55;
$GPXUP;3631;07:47:57;0;50	08815;8	61151;0;0;57;
$GPXUP;3631;07:47:58;0;50	08829;8	61158;0;0;57;
$GPXUP;3631;07:47:59;0;50	08842;8	61164;0;0;55;
$GPXUP;3631;07:48:00;0;50	08856;8	61169;0;0;54;
$GPXUP;3631;07:48:01;0;50	08869;8	61173;0;0;55;
$GPXUP;3631;07:48:02;0;50	08882;8	61178;0;0;54;
$GPXUP;3631;07:48:03;0;50	08895;8	61184;0;0;54;
$GPXUP;3631;07:48:04;0;50	08907;8	61191;0;0;50;
$GPXUP;3631;07:48:05;0;50	08918;8	61198;0;0;49;
$GPXUP;3631;07:48:06;0;50	0893;8	61204;0;0;48;
$GPXUP;3631;07:48:07;0;50	08942;8	61208;0;0;50;
$GPXUP;3631;07:48:08;0;50	08954;8	61212;0;0;53;
$GPXUP;3631;07:48:09;0;50	08968;8	61216;0;0;57;
$GPXUP;3631;07:48:10;0;50	08982;8	61221;0;0;58;
$GPXUP;3631;07:48:11;0;50	08995;8	61229;0;0;57;
$GPXUP;3631;07:48:12;0;50	09008;8	61239;0;0;58;
$GPXUP;3631;07:48:13;0;50	0902;8	61251;0;0;57;
$GPXUP;3631;07:48:14;0;50	09031;8	61264;0;0;57;
$GPXUP;3631;07:48:15;0;50	09043;8	61277;0;0;56;
$GPXUP;3631;07:48:16;0;50	09054;8	61288;0;0;54;
$GPXUP;3631;07:48:17;0;50	09066;8	61297;0;0;53;
$GPXUP;3631;07:48:18;0;50	09079;8	61304;0;0;52;
$GPXUP;3631;07:48:19;0;50	09091;8	61308;0;0;53;
$GPXUP;3631;07:48:20;0;50	09105;8	6131;0;0;53;
$GPXUP;3631;07:48:21;0;50	09118;8	6131;0;0;56;
$GPXUP;3631;07:48:22;0;50	09132;8	61312;0;0;55;
$GPXUP;3631;07:48:23;0;50	09146;8	61314;0;0;54;
$GPXUP;3631;07:48:24;0;50	09159;8	61316;0;0;53;
$GPXUP;3631;07:48:25;0;50	09172;8	61318;0;0;49;
$GPXUP;3631;07:48:26;0;50	09184;8	61318;0;0;51;
$GPXUP;3631;07:48:27;0;50	09196;8	61315;0;0;51;
$GPXUP;3631;07:48:28;0;50	09209;8	61309;0;0;54;
$GPXUP;3631;07:48:29;0;50	09223;8	61304;0;0;57;
$GPXUP;3631;07:48:30;0;50	09236;8	61298;0;0;57;
$GPXUP;3631;07:48:31;0;50	0925;8	61293;0;0;57;
$GPXUP;3631;07:48:32;0;50	09264;8	61288;0;0;57;
$GPXUP;3631;07:48:33;0;50	09278;8	61287;0;0;54;
$GPXUP;3631;07:48:34;0;50	0929;8	61293;0;0;50;
$GPXUP;3631;07:48:35;0;50	09302;8	61299;0;0;52;
$GPXUP;3631;07:48:36;0;50	09315;8	61306;0;0;55;
$GPXUP;3631;07:48:37;0;50	09328;8	61311;0;0;57;
$GPXUP;3631;07:48:38;0;50	09342;8	61315;0;0;54;
$GPXUP;3631;07:48:39;0;50	09355;8	61317;0;0;54;
$GPXUP;3631;07:48:40;0;50	09369;8	61319;0;0;54;
$GPXUP;3631;07:48:41;0;50	09382;8	61321;0;0;56;
$GPXUP;3631;07:48:42;0;50	09397;8	61323;0;0;60;
$GPXUP;3631;07:48:43;0;50	09412;8	61326;0;0;62;
$GPXUP;3631;07:48:44;0;50	09427;8	61331;0;0;62;
$GPXUP;3631;07:48:45;0;50	09442;8	61337;0;0;59;
$GPXUP;3631;07:48:46;0;50	09456;8	61345;0;0;59;
$GPXUP;3631;07:48:47;0;50	09469;8	61354;0;0;59;
$GPXUP;3631;07:48:48;0;50	09483;8	61362;0;0;60;
$GPXUP;3631;07:48:49;0;50	09498;8	61369;0;0;64;
$GPXUP;3631;07:48:50;0;50	09513;8	61377;0;0;65;
$GPXUP;3631;07:48:51;0;50	09528;8	61387;0;0;63;
$GPXUP;3631;07:48:52;0;50	09541;8	614;0;0;62;
$GPXUP;3631;07:48:53;0;50	09554;8	61415;0;0;61;
$GPXUP;3631;07:48:54;0;50	09564;8	61431;0;0;60;
$GPXUP;3631;07:48:55;0;50	09574;8	61448;0;0;60;
$GPXUP;3631;07:48:56;0;50	09585;8	61464;0;0;59;
$GPXUP;3631;07:48:57;0;50	09597;8	61477;0;0;57;
$GPXUP;3631;07:48:58;0;50	09609;8	61488;0;0;56;
$GPXUP;3631;07:48:59;0;50	09621;8	61499;0;0;56;
$GPXUP;3631;07:49:00;0;50	09634;8	6151;0;0;57;
$GPXUP;3631;07:49:01;0;50	09646;8	61522;0;0;56;
$GPXUP;3631;07:49:02;0;50	09658;8	61533;0;0;56;
$GPXUP;3631;07:49:03;0;50	0967;8	61543;0;0;56;
$GPXUP;3631;07:49:04;0;50	09681;8	61555;0;0;54;
$GPXUP;3631;07:49:05;0;50	09692;8	61566;0;0;51;
$GPXUP;3631;07:49:06;0;50	09703;8	61577;0;0;52;
$GPXUP;3631;07:49:07;0;50	09715;8	61587;0;0;54;
$GPXUP;3631;07:49:08;0;50	09726;8	61597;0;0;52;
$GPXUP;3631;07:49:09;0;50	09737;8	61606;0;0;51;
$GPXUP;3631;07:49:10;0;50	09749;8	61613;0;0;50;
$GPXUP;3631;07:49:11;0;50	09762;8	61616;0;0;53;
$GPXUP;3631;07:49:12;0;50	09775;8	61618;0;0;52;
$GPXUP;3631;07:49:13;0;50	09788;8	6162;0;0;53;
$GPXUP;3631;07:49:14;0;50	09801;8	61621;0;0;54;
$GPXUP;3631;07:49:15;0;50	09814;8	61624;0;0;54;
$GPXUP;3631;07:49:16;0;50	09827;8	61629;0;0;53;
$GPXUP;3631;07:49:17;0;50	09839;8	61638;0;0;53;
$GPXUP;3631;07:49:18;0;50	0985;8	61649;0;0;54;
$GPXUP;3631;07:49:19;0;50	09861;8	61663;0;0;55;
$GPXUP;3631;07:49:20;0;50	09871;8	61677;0;0;57;
$GPXUP;3631;07:49:21;0;50	09882;8	61692;0;0;58;
$GPXUP;3631;07:49:22;0;50	09892;8	61708;0;0;58;
$GPXUP;3631;07:49:23;0;50	09902;8	61723;0;0;55;
$GPXUP;3631;07:49:24;0;50	09913;8	61737;0;0;53;
$GPXUP;3631;07:49:25;0;50	09923;8	61749;0;0;53;
$GPXUP;3631;07:49:26;0;50	09933;8	61763;0;0;53;
$GPXUP;3631;07:49:27;0;50	09943;8	61777;0;0;54;
$GPXUP;3631;07:49:28;0;50	09953;8	61792;0;0;59;
$GPXUP;3631;07:49:29;0;50	09964;8	61808;0;0;63;
$GPXUP;3631;07:49:30;0;50	09974;8	61826;0;0;61;
$GPXUP;3631;07:49:31;0;50	09985;8	61843;0;0;59;
$GPXUP;3631;07:49:32;0;50	09995;8	61858;0;0;54;
$GPXUP;3631;07:49:33;0;50	10004;8	61872;0;0;50;
$GPXUP;3631;07:49:34;0;50	10013;8	61885;0;0;49;
$GPXUP;3631;07:49:35;0;50	10022;8	61898;0;0;51;
$GPXUP;3631;07:49:36;0;50	1003;8	61913;0;0;49;
$GPXUP;3631;07:49:37;0;50	10038;8	61927;0;0;45;
$GPXUP;3631;07:49:38;0;50	10047;8	61937;0;0;46;
$GPXUP;3631;07:49:39;0;50	10058;8	61944;0;0;47;
$GPXUP;3631;07:49:40;0;50	1007;8	61947;0;0;54;
$GPXUP;3631;07:49:41;0;50	10085;8	61947;0;0;60;
$GPXUP;3631;07:49:42;0;50	101;8	6195;0;0;58;
$GPXUP;3631;07:49:43;0;50	10113;8	61957;0;0;56;
$GPXUP;3631;07:49:44;0;50	10125;8	61966;0;0;55;
$GPXUP;3631;07:49:45;0;50	10138;8	61974;0;0;53;
[truncated: 345 more rows]
