# Supplementary material for: Pigeon Navigation: Different Routes Lead to Frankfurt
Source: PLoS One. 2014 Nov 12;9(11):e112439. doi: 10.1371/journal.pone.0112439 (PMC4229201; doi:10.1371/journal.pone.0112439)
Supplement: File S4 — Files containing the original track data and a ‘Read me’ explaining the data format. (ZIP) [file pone.0112439.s004.zip › S-GH/090731xup06_250.log]

$GPXUP;3631;07:27:29;0;49	93582;8	5852;0;0;0;
$GPXUP;3631;07:27:30;0;49	93583;8	5852;0;0;8;
$GPXUP;3631;07:27:31;0;49	93582;8	5852;0;0;3;
$GPXUP;3631;07:27:32;0;49	93581;8	58518;0;0;10;
$GPXUP;3631;07:27:33;0;49	93582;8	58513;0;0;18;
$GPXUP;3631;07:27:34;0;49	93589;8	58508;0;0;37;
$GPXUP;3631;07:27:35;0;49	93598;8	58507;0;0;34;
$GPXUP;3631;07:27:36;0;49	93604;8	58515;0;0;32;
$GPXUP;3631;07:27:37;0;49	93608;8	58525;0;0;26;
$GPXUP;3631;07:27:38;0;49	93607;8	58536;0;0;26;
$GPXUP;3631;07:27:39;0;49	93598;8	58545;0;0;35;
$GPXUP;3631;07:27:40;0;49	93586;8	58542;0;0;39;
$GPXUP;3631;07:27:41;0;49	9357;8	5853;0;0;52;
$GPXUP;3631;07:27:42;0;49	9356;8	58516;0;0;42;
$GPXUP;3631;07:27:43;0;49	93557;8	585;0;0;31;
$GPXUP;3631;07:27:44;0;49	93559;8	58486;0;0;28;
$GPXUP;3631;07:27:45;0;49	93571;8	58474;0;0;36;
$GPXUP;3631;07:27:46;0;49	93583;8	58473;0;0;34;
$GPXUP;3631;07:27:47;0;49	93596;8	58479;0;0;40;
$GPXUP;3631;07:27:48;0;49	93606;8	58486;0;0;40;
$GPXUP;3631;07:27:49;0;49	93616;8	5849;0;0;39;
$GPXUP;3631;07:27:50;0;49	93627;8	58488;0;0;38;
$GPXUP;3631;07:27:51;0;49	93636;8	58482;0;0;40;
$GPXUP;3631;07:27:52;0;49	93645;8	58474;0;0;40;
$GPXUP;3631;07:27:53;0;49	93654;8	58468;0;0;37;
$GPXUP;3631;07:27:54;0;49	93663;8	58469;0;0;33;
$GPXUP;3631;07:27:55;0;49	9367;8	58478;0;0;37;
$GPXUP;3631;07:27:56;0;49	93674;8	58492;0;0;37;
$GPXUP;3631;07:27:57;0;49	9368;8	58504;0;0;34;
$GPXUP;3631;07:27:58;0;49	93687;8	58512;0;0;31;
$GPXUP;3631;07:27:59;0;49	93695;8	58514;0;0;34;
$GPXUP;3631;07:28:00;0;49	93704;8	58518;0;0;36;
$GPXUP;3631;07:28:01;0;49	93711;8	58526;0;0;35;
$GPXUP;3631;07:28:02;0;49	93715;8	58538;0;0;33;
$GPXUP;3631;07:28:03;0;49	93714;8	58552;0;0;35;
$GPXUP;3631;07:28:04;0;49	9371;8	58567;0;0;38;
$GPXUP;3631;07:28:05;0;49	937;8	58581;0;0;47;
$GPXUP;3631;07:28:06;0;49	93688;8	58591;0;0;53;
$GPXUP;3631;07:28:07;0;49	93674;8	58598;0;0;55;
$GPXUP;3631;07:28:08;0;49	93661;8	58607;0;0;55;
$GPXUP;3631;07:28:09;0;49	93648;8	58617;0;0;56;
$GPXUP;3631;07:28:10;0;49	93636;8	58629;0;0;53;
$GPXUP;3631;07:28:11;0;49	93629;8	58646;0;0;51;
$GPXUP;3631;07:28:12;0;49	93626;8	58665;0;0;48;
$GPXUP;3631;07:28:13;0;49	93631;8	58683;0;0;46;
$GPXUP;3631;07:28:14;0;49	93638;8	58694;0;0;40;
$GPXUP;3631;07:28:15;0;49	93648;8	587;0;0;37;
$GPXUP;3631;07:28:16;0;49	93658;8	58705;0;0;37;
$GPXUP;3631;07:28:17;0;49	93667;8	58707;0;0;34;
$GPXUP;3631;07:28:18;0;49	93677;8	58704;0;0;38;
$GPXUP;3631;07:28:19;0;49	93684;8	58693;0;0;36;
$GPXUP;3631;07:28:20;0;49	93685;8	58671;0;0;46;
$GPXUP;3631;07:28:21;0;49	93681;8	58644;0;0;58;
$GPXUP;3631;07:28:22;0;49	93679;8	5862;0;0;58;
$GPXUP;3631;07:28:23;0;49	9368;8	58597;0;0;55;
$GPXUP;3631;07:28:24;0;49	93686;8	58582;0;0;41;
$GPXUP;3631;07:28:25;0;49	93696;8	58571;0;0;45;
$GPXUP;3631;07:28:26;0;49	93704;8	58558;0;0;47;
$GPXUP;3631;07:28:27;0;49	93713;8	58545;0;0;45;
$GPXUP;3631;07:28:28;0;49	93722;8	58536;0;0;40;
$GPXUP;3631;07:28:29;0;49	93733;8	58531;0;0;42;
$GPXUP;3631;07:28:30;0;49	93743;8	5853;0;0;40;
$GPXUP;3631;07:28:31;0;49	93752;8	58536;0;0;39;
$GPXUP;3631;07:28:32;0;49	93759;8	58548;0;0;39;
$GPXUP;3631;07:28:33;0;49	93764;8	58562;0;0;41;
$GPXUP;3631;07:28:34;0;49	93766;8	58579;0;0;44;
$GPXUP;3631;07:28:35;0;49	93765;8	58596;0;0;44;
$GPXUP;3631;07:28:36;0;49	93762;8	58614;0;0;48;
$GPXUP;3631;07:28:37;0;49	93755;8	5863;0;0;50;
$GPXUP;3631;07:28:38;0;49	93745;8	58643;0;0;52;
$GPXUP;3631;07:28:39;0;49	93733;8	58651;0;0;52;
$GPXUP;3631;07:28:40;0;49	93718;8	58651;0;0;54;
$GPXUP;3631;07:28:41;0;49	93702;8	58639;0;0;62;
$GPXUP;3631;07:28:42;0;49	9369;8	58618;0;0;61;
$GPXUP;3631;07:28:43;0;49	93684;8	58593;0;0;57;
$GPXUP;3631;07:28:44;0;49	93686;8	58566;0;0;53;
$GPXUP;3631;07:28:45;0;49	93694;8	58542;0;0;53;
$GPXUP;3631;07:28:46;0;49	93704;8	58525;0;0;50;
$GPXUP;3631;07:28:47;0;49	93715;8	58515;0;0;43;
$GPXUP;3631;07:28:48;0;49	93725;8	58504;0;0;47;
$GPXUP;3631;07:28:49;0;49	93733;8	5849;0;0;47;
$GPXUP;3631;07:28:50;0;49	9374;8	58475;0;0;47;
$GPXUP;3631;07:28:51;0;49	93745;8	58459;0;0;46;
$GPXUP;3631;07:28:52;0;49	93749;8	58442;0;0;48;
$GPXUP;3631;07:28:53;0;49	93754;8	58423;0;0;51;
$GPXUP;3631;07:28:54;0;49	93761;8	58407;0;0;50;
$GPXUP;3631;07:28:55;0;49	9377;8	58393;0;0;50;
$GPXUP;3631;07:28:56;0;49	9378;8	58386;0;0;39;
$GPXUP;3631;07:28:57;0;49	93789;8	58388;0;0;36;
$GPXUP;3631;07:28:58;0;49	93796;8	58398;0;0;39;
$GPXUP;3631;07:28:59;0;49	938;8	58412;0;0;41;
$GPXUP;3631;07:29:00;0;49	938;8	5843;0;0;44;
$GPXUP;3631;07:29:01;0;49	93795;8	58449;0;0;53;
$GPXUP;3631;07:29:02;0;49	93786;8	58467;0;0;58;
$GPXUP;3631;07:29:03;0;49	93775;8	58484;0;0;59;
$GPXUP;3631;07:29:04;0;49	93765;8	585;0;0;56;
$GPXUP;3631;07:29:05;0;49	93756;8	58518;0;0;56;
$GPXUP;3631;07:29:06;0;49	93753;8	58537;0;0;51;
$GPXUP;3631;07:29:07;0;49	93756;8	58556;0;0;45;
$GPXUP;3631;07:29:08;0;49	93761;8	58573;0;0;42;
$GPXUP;3631;07:29:09;0;49	93767;8	58586;0;0;39;
$GPXUP;3631;07:29:10;0;49	93776;8	58595;0;0;34;
$GPXUP;3631;07:29:11;0;49	93785;8	58598;0;0;36;
$GPXUP;3631;07:29:12;0;49	93795;8	586;0;0;36;
$GPXUP;3631;07:29:13;0;49	93804;8	58606;0;0;38;
$GPXUP;3631;07:29:14;0;49	93812;8	58616;0;0;40;
$GPXUP;3631;07:29:15;0;49	93818;8	58629;0;0;43;
$GPXUP;3631;07:29:16;0;49	93825;8	58642;0;0;42;
$GPXUP;3631;07:29:17;0;49	93834;8	58652;0;0;41;
$GPXUP;3631;07:29:18;0;49	93844;8	58657;0;0;42;
$GPXUP;3631;07:29:19;0;49	93854;8	58661;0;0;41;
$GPXUP;3631;07:29:20;0;49	93863;8	58665;0;0;38;
$GPXUP;3631;07:29:21;0;49	93872;8	58671;0;0;37;
$GPXUP;3631;07:29:22;0;49	93878;8	58682;0;0;36;
$GPXUP;3631;07:29:23;0;49	9388;8	58698;0;0;41;
$GPXUP;3631;07:29:24;0;49	9388;8	58714;0;0;43;
$GPXUP;3631;07:29:25;0;49	93877;8	58731;0;0;43;
$GPXUP;3631;07:29:26;0;49	93868;8	58745;0;0;45;
$GPXUP;3631;07:29:27;0;49	93854;8	58754;0;0;56;
$GPXUP;3631;07:29:28;0;49	93836;8	58756;0;0;63;
$GPXUP;3631;07:29:29;0;49	93819;8	58755;0;0;65;
$GPXUP;3631;07:29:30;0;49	93802;8	58751;0;0;65;
$GPXUP;3631;07:29:31;0;49	93786;8	58742;0;0;67;
$GPXUP;3631;07:29:32;0;49	93772;8	58727;0;0;67;
$GPXUP;3631;07:29:33;0;49	93764;8	58707;0;0;58;
$GPXUP;3631;07:29:34;0;49	93763;8	58683;0;0;51;
$GPXUP;3631;07:29:35;0;49	93771;8	58662;0;0;48;
$GPXUP;3631;07:29:36;0;49	93782;8	58655;0;0;37;
$GPXUP;3631;07:29:37;0;49	93797;8	58657;0;0;36;
$GPXUP;3631;07:29:38;0;49	93809;8	58661;0;0;40;
$GPXUP;3631;07:29:39;0;49	93821;8	5866;0;0;42;
$GPXUP;3631;07:29:40;0;49	93831;8	58653;0;0;45;
$GPXUP;3631;07:29:41;0;49	93841;8	58643;0;0;45;
$GPXUP;3631;07:29:42;0;49	93851;8	58636;0;0;40;
$GPXUP;3631;07:29:43;0;49	93861;8	58635;0;0;38;
$GPXUP;3631;07:29:44;0;49	93866;8	58644;0;0;25;
$GPXUP;3631;07:29:45;0;49	93864;8	58661;0;0;28;
$GPXUP;3631;07:29:46;0;49	93857;8	58678;0;0;40;
$GPXUP;3631;07:29:47;0;49	93846;8	58695;0;0;51;
$GPXUP;3631;07:29:48;0;49	93834;8	58707;0;0;53;
$GPXUP;3631;07:29:49;0;49	9382;8	58716;0;0;58;
$GPXUP;3631;07:29:50;0;49	93805;8	58723;0;0;62;
$GPXUP;3631;07:29:51;0;49	93789;8	58727;0;0;65;
$GPXUP;3631;07:29:52;0;49	93772;8	5873;0;0;66;
$GPXUP;3631;07:29:53;0;49	93755;8	58733;0;0;67;
$GPXUP;3631;07:29:54;0;49	93739;8	58738;0;0;66;
$GPXUP;3631;07:29:55;0;49	93723;8	58745;0;0;64;
$GPXUP;3631;07:29:56;0;49	93708;8	58755;0;0;64;
$GPXUP;3631;07:29:57;0;49	93693;8	58766;0;0;65;
$GPXUP;3631;07:29:58;0;49	93678;8	58778;0;0;65;
$GPXUP;3631;07:29:59;0;49	93665;8	58792;0;0;62;
$GPXUP;3631;07:30:00;0;49	93654;8	58809;0;0;60;
$GPXUP;3631;07:30:01;0;49	93645;8	58827;0;0;57;
$GPXUP;3631;07:30:02;0;49	93641;8	58848;0;0;56;
$GPXUP;3631;07:30:03;0;49	93642;8	58868;0;0;52;
$GPXUP;3631;07:30:04;0;49	93647;8	58887;0;0;49;
$GPXUP;3631;07:30:05;0;49	93653;8	58903;0;0;47;
$GPXUP;3631;07:30:06;0;49	93657;8	5892;0;0;46;
$GPXUP;3631;07:30:07;0;49	93658;8	58939;0;0;47;
$GPXUP;3631;07:30:08;0;49	93654;8	58956;0;0;49;
$GPXUP;3631;07:30:09;0;49	93645;8	58974;0;0;55;
$GPXUP;3631;07:30:10;0;49	93635;8	5899;0;0;57;
$GPXUP;3631;07:30:11;0;49	93626;8	59007;0;0;58;
$GPXUP;3631;07:30:12;0;49	93618;8	59027;0;0;59;
$GPXUP;3631;07:30:13;0;49	93614;8	59048;0;0;53;
$GPXUP;3631;07:30:14;0;49	93614;8	59068;0;0;50;
$GPXUP;3631;07:30:15;0;49	93618;8	59085;0;0;45;
$GPXUP;3631;07:30:16;0;49	93619;8	59102;0;0;45;
$GPXUP;3631;07:30:17;0;49	93617;8	59121;0;0;48;
$GPXUP;3631;07:30:18;0;49	93614;8	5914;0;0;51;
$GPXUP;3631;07:30:19;0;49	9361;8	5916;0;0;52;
$GPXUP;3631;07:30:20;0;49	93609;8	59179;0;0;51;
$GPXUP;3631;07:30:21;0;49	93607;8	59198;0;0;51;
$GPXUP;3631;07:30:22;0;49	93604;8	59217;0;0;49;
$GPXUP;3631;07:30:23;0;49	93603;8	59235;0;0;46;
$GPXUP;3631;07:30:24;0;49	93606;8	59252;0;0;44;
$GPXUP;3631;07:30:25;0;49	93613;8	59264;0;0;40;
$GPXUP;3631;07:30:26;0;49	93622;8	59271;0;0;40;
$GPXUP;3631;07:30:27;0;49	93632;8	59278;0;0;40;
$GPXUP;3631;07:30:28;0;49	93641;8	59285;0;0;40;
$GPXUP;3631;07:30:29;0;49	9365;8	59293;0;0;40;
$GPXUP;3631;07:30:30;0;49	93658;8	59302;0;0;38;
$GPXUP;3631;07:30:31;0;49	93663;8	59314;0;0;38;
$GPXUP;3631;07:30:32;0;49	93666;8	59328;0;0;41;
$GPXUP;3631;07:30:33;0;49	93664;8	59344;0;0;42;
$GPXUP;3631;07:30:34;0;49	93658;8	59359;0;0;44;
$GPXUP;3631;07:30:35;0;49	93645;8	5937;0;0;53;
$GPXUP;3631;07:30:36;0;49	93627;8	59372;0;0;62;
$GPXUP;3631;07:30:37;0;49	93608;8	59366;0;0;67;
$GPXUP;3631;07:30:38;0;49	9359;8	59355;0;0;71;
$GPXUP;3631;07:30:39;0;49	93576;8	59337;0;0;69;
$GPXUP;3631;07:30:40;0;49	93569;8	59312;0;0;62;
$GPXUP;3631;07:30:41;0;49	93569;8	59285;0;0;54;
$GPXUP;3631;07:30:42;0;49	93577;8	5926;0;0;54;
$GPXUP;3631;07:30:43;0;49	93589;8	59241;0;0;54;
$GPXUP;3631;07:30:44;0;49	93603;8	5923;0;0;49;
$GPXUP;3631;07:30:45;0;49	93615;8	5922;0;0;53;
$GPXUP;3631;07:30:46;0;49	93627;8	59207;0;0;55;
$GPXUP;3631;07:30:47;0;49	93638;8	59194;0;0;53;
$GPXUP;3631;07:30:48;0;49	9365;8	59183;0;0;50;
$GPXUP;3631;07:30:49;0;49	93661;8	59173;0;0;49;
$GPXUP;3631;07:30:50;0;49	93672;8	59167;0;0;45;
$GPXUP;3631;07:30:51;0;49	93684;8	59162;0;0;47;
$GPXUP;3631;07:30:52;0;49	93696;8	59155;0;0;51;
$GPXUP;3631;07:30:53;0;49	93708;8	59147;0;0;52;
$GPXUP;3631;07:30:54;0;49	9372;8	59142;0;0;49;
$GPXUP;3631;07:30:55;0;49	93732;8	59144;0;0;46;
$GPXUP;3631;07:30:56;0;49	93742;8	59151;0;0;42;
$GPXUP;3631;07:30:57;0;49	93751;8	59157;0;0;40;
$GPXUP;3631;07:30:58;0;49	93761;8	59159;0;0;37;
$GPXUP;3631;07:30:59;0;49	93772;8	59152;0;0;47;
$GPXUP;3631;07:31:00;0;49	93782;8	59143;0;0;47;
$GPXUP;3631;07:31:01;0;49	93792;8	59134;0;0;46;
$GPXUP;3631;07:31:02;0;49	93802;8	59124;0;0;47;
$GPXUP;3631;07:31:03;0;49	9381;8	5911;0;0;50;
$GPXUP;3631;07:31:04;0;49	93815;8	59089;0;0;54;
$GPXUP;3631;07:31:05;0;49	93815;8	59064;0;0;62;
$GPXUP;3631;07:31:06;0;49	9381;8	59036;0;0;67;
$GPXUP;3631;07:31:07;0;49	938;8	59013;0;0;68;
$GPXUP;3631;07:31:08;0;49	93784;8	58995;0;0;71;
$GPXUP;3631;07:31:09;0;49	9377;8	58975;0;0;70;
$GPXUP;3631;07:31:10;0;49	93759;8	58953;0;0;69;
$GPXUP;3631;07:31:11;0;49	93752;8	58929;0;0;68;
$GPXUP;3631;07:31:12;0;49	93748;8	58905;0;0;63;
$GPXUP;3631;07:31:13;0;49	93749;8	58883;0;0;56;
$GPXUP;3631;07:31:14;0;49	93757;8	58865;0;0;49;
$GPXUP;3631;07:31:15;0;49	9377;8	58859;0;0;42;
$GPXUP;3631;07:31:16;0;49	93785;8	58864;0;0;42;
$GPXUP;3631;07:31:17;0;49	93798;8	58874;0;0;46;
$GPXUP;3631;07:31:18;0;49	93809;8	58884;0;0;45;
$GPXUP;3631;07:31:19;0;49	93818;8	58896;0;0;43;
$GPXUP;3631;07:31:20;0;49	93825;8	58909;0;0;41;
$GPXUP;3631;07:31:21;0;49	93829;8	58924;0;0;39;
$GPXUP;3631;07:31:22;0;49	93827;8	58939;0;0;41;
$GPXUP;3631;07:31:23;0;49	9382;8	58952;0;0;44;
$GPXUP;3631;07:31:24;0;49	93808;8	58959;0;0;47;
$GPXUP;3631;07:31:25;0;49	93792;8	58955;0;0;55;
$GPXUP;3631;07:31:26;0;49	93774;8	58948;0;0;64;
$GPXUP;3631;07:31:27;0;49	93757;8	58938;0;0;65;
$GPXUP;3631;07:31:28;0;49	93742;8	58922;0;0;68;
$GPXUP;3631;07:31:29;0;49	93731;8	58902;0;0;65;
$GPXUP;3631;07:31:30;0;49	93725;8	58877;0;0;67;
$GPXUP;3631;07:31:31;0;49	93725;8	58848;0;0;66;
$GPXUP;3631;07:31:32;0;49	93729;8	5882;0;0;67;
$GPXUP;3631;07:31:33;0;49	93729;8	58795;0;0;63;
$GPXUP;3631;07:31:34;0;49	93724;8	58771;0;0;63;
$GPXUP;3631;07:31:35;0;49	93713;8	58753;0;0;59;
$GPXUP;3631;07:31:36;0;49	93696;8	58744;0;0;60;
$GPXUP;3631;07:31:37;0;49	93676;8	58744;0;0;64;
$GPXUP;3631;07:31:38;0;49	93659;8	5875;0;0;64;
$GPXUP;3631;07:31:39;0;49	93643;8	58759;0;0;63;
$GPXUP;3631;07:31:40;0;49	93629;8	58773;0;0;62;
$GPXUP;3631;07:31:41;0;49	93618;8	5879;0;0;57;
$GPXUP;3631;07:31:42;0;49	93611;8	5881;0;0;53;
$GPXUP;3631;07:31:43;0;49	93608;8	5883;0;0;50;
$GPXUP;3631;07:31:44;0;49	93611;8	58849;0;0;47;
$GPXUP;3631;07:31:45;0;49	93617;8	58864;0;0;40;
$GPXUP;3631;07:31:46;0;49	93623;8	58877;0;0;37;
$GPXUP;3631;07:31:47;0;49	93627;8	5889;0;0;37;
$GPXUP;3631;07:31:48;0;49	93628;8	58905;0;0;39;
$GPXUP;3631;07:31:49;0;49	93625;8	5892;0;0;44;
$GPXUP;3631;07:31:50;0;49	93618;8	58936;0;0;51;
$GPXUP;3631;07:31:51;0;49	93609;8	58952;0;0;56;
$GPXUP;3631;07:31:52;0;49	93601;8	58969;0;0;53;
$GPXUP;3631;07:31:53;0;49	93594;8	58986;0;0;49;
$GPXUP;3631;07:31:54;0;49	93591;8	59003;0;0;44;
$GPXUP;3631;07:31:55;0;49	93593;8	59019;0;0;41;
$GPXUP;3631;07:31:56;0;49	93597;8	59034;0;0;39;
$GPXUP;3631;07:31:57;0;49	936;8	59049;0;0;40;
$GPXUP;3631;07:31:58;0;49	93599;8	59064;0;0;43;
$GPXUP;3631;07:31:59;0;49	93595;8	59081;0;0;47;
$GPXUP;3631;07:32:00;0;49	93587;8	59096;0;0;53;
$GPXUP;3631;07:32:01;0;49	93574;8	59107;0;0;61;
$GPXUP;3631;07:32:02;0;49	9356;8	59115;0;0;60;
$GPXUP;3631;07:32:03;0;49	93546;8	59122;0;0;59;
$GPXUP;3631;07:32:04;0;49	93531;8	59129;0;0;57;
$GPXUP;3631;07:32:05;0;49	93517;8	59132;0;0;60;
$GPXUP;3631;07:32:06;0;49	93501;8	5913;0;0;62;
$GPXUP;3631;07:32:07;0;49	93486;8	59119;0;0;66;
$GPXUP;3631;07:32:08;0;49	93474;8	59101;0;0;62;
$GPXUP;3631;07:32:09;0;49	9347;8	59076;0;0;57;
$GPXUP;3631;07:32:10;0;49	93472;8	59048;0;0;54;
$GPXUP;3631;07:32:11;0;49	93479;8	59024;0;0;53;
$GPXUP;3631;07:32:12;0;49	93489;8	59006;0;0;53;
$GPXUP;3631;07:32:13;0;49	935;8	58995;0;0;48;
$GPXUP;3631;07:32:14;0;49	93513;8	58992;0;0;41;
$GPXUP;3631;07:32:15;0;49	93525;8	58999;0;0;41;
$GPXUP;3631;07:32:16;0;49	93535;8	59012;0;0;43;
$GPXUP;3631;07:32:17;0;49	9354;8	59029;0;0;43;
$GPXUP;3631;07:32:18;0;49	93545;8	59046;0;0;45;
$GPXUP;3631;07:32:19;0;49	93548;8	59064;0;0;45;
$GPXUP;3631;07:32:20;0;49	93549;8	59083;0;0;48;
$GPXUP;3631;07:32:21;0;49	93548;8	59103;0;0;51;
$GPXUP;3631;07:32:22;0;49	93547;8	59123;0;0;51;
$GPXUP;3631;07:32:23;0;49	93548;8	59143;0;0;46;
$GPXUP;3631;07:32:24;0;49	93549;8	5916;0;0;43;
$GPXUP;3631;07:32:25;0;49	93552;8	59177;0;0;42;
$GPXUP;3631;07:32:26;0;49	93556;8	59191;0;0;40;
$GPXUP;3631;07:32:27;0;49	93563;8	59203;0;0;38;
$GPXUP;3631;07:32:28;0;49	93569;8	59213;0;0;37;
$GPXUP;3631;07:32:29;0;49	93574;8	59226;0;0;38;
$GPXUP;3631;07:32:30;0;49	93576;8	59241;0;0;41;
$GPXUP;3631;07:32:31;0;49	93574;8	59258;0;0;46;
$GPXUP;3631;07:32:32;0;49	9357;8	59276;0;0;51;
$GPXUP;3631;07:32:33;0;49	93563;8	59293;0;0;56;
$GPXUP;3631;07:32:34;0;49	93554;8	59311;0;0;56;
$GPXUP;3631;07:32:35;0;49	93547;8	5933;0;0;55;
$GPXUP;3631;07:32:36;0;49	9354;8	59349;0;0;56;
$GPXUP;3631;07:32:37;0;49	93533;8	59367;0;0;53;
$GPXUP;3631;07:32:38;0;49	93529;8	59386;0;0;51;
$GPXUP;3631;07:32:39;0;49	9353;8	59405;0;0;47;
$GPXUP;3631;07:32:40;0;49	93531;8	59422;0;0;44;
$GPXUP;3631;07:32:41;0;49	93532;8	59439;0;0;44;
$GPXUP;3631;07:32:42;0;49	93534;8	59456;0;0;44;
$GPXUP;3631;07:32:43;0;49	93535;8	59473;0;0;45;
$GPXUP;3631;07:32:44;0;49	93534;8	59491;0;0;47;
$GPXUP;3631;07:32:45;0;49	93531;8	59509;0;0;50;
$GPXUP;3631;07:32:46;0;49	93525;8	59526;0;0;51;
$GPXUP;3631;07:32:47;0;49	93513;8	5954;0;0;59;
$GPXUP;3631;07:32:48;0;49	93497;8	59549;0;0;67;
$GPXUP;3631;07:32:49;0;49	9348;8	59555;0;0;66;
$GPXUP;3631;07:32:50;0;49	93464;8	59562;0;0;63;
$GPXUP;3631;07:32:51;0;49	93452;8	59574;0;0;55;
$GPXUP;3631;07:32:52;0;49	93444;8	5959;0;0;53;
$GPXUP;3631;07:32:53;0;49	93437;8	59608;0;0;54;
$GPXUP;3631;07:32:54;0;49	93434;8	59628;0;0;51;
$GPXUP;3631;07:32:55;0;49	93435;8	59647;0;0;47;
$GPXUP;3631;07:32:56;0;49	93441;8	59661;0;0;41;
$GPXUP;3631;07:32:57;0;49	93451;8	59664;0;0;31;
$GPXUP;3631;07:32:58;0;49	93464;8	59652;0;0;40;
$GPXUP;3631;07:32:59;0;49	93474;8	5963;0;0;49;
$GPXUP;3631;07:33:00;0;49	93478;8	59604;0;0;57;
$GPXUP;3631;07:33:01;0;49	93483;8	5958;0;0;57;
$GPXUP;3631;07:33:02;0;49	93489;8	59558;0;0;56;
$GPXUP;3631;07:33:03;0;49	93493;8	59536;0;0;59;
$GPXUP;3631;07:33:04;0;49	93492;8	5951;0;0;64;
$GPXUP;3631;07:33:05;0;49	93488;8	59484;0;0;66;
$GPXUP;3631;07:33:06;0;49	93483;8	59457;0;0;70;
$GPXUP;3631;07:33:07;0;49	93476;8	59431;0;0;71;
$GPXUP;3631;07:33:08;0;49	93468;8	59406;0;0;69;
$GPXUP;3631;07:33:09;0;49	93462;8	59381;0;0;68;
$GPXUP;3631;07:33:10;0;49	93455;8	59355;0;0;69;
$GPXUP;3631;07:33:11;0;49	93449;8	5933;0;0;71;
$GPXUP;3631;07:33:12;0;49	93444;8	59303;0;0;71;
$GPXUP;3631;07:33:13;0;49	93441;8	59276;0;0;68;
$GPXUP;3631;07:33:14;0;49	93442;8	59251;0;0;63;
$GPXUP;3631;07:33:15;0;49	93447;8	59228;0;0;61;
$GPXUP;3631;07:33:16;0;49	93455;8	59209;0;0;55;
$GPXUP;3631;07:33:17;0;49	93463;8	59191;0;0;55;
$GPXUP;3631;07:33:18;0;49	93469;8	59171;0;0;60;
$GPXUP;3631;07:33:19;0;49	93471;8	59146;0;0;66;
$GPXUP;3631;07:33:20;0;49	9347;8	5912;0;0;69;
$GPXUP;3631;07:33:21;0;49	93471;8	59094;0;0;66;
$GPXUP;3631;07:33:22;0;49	93475;8	59071;0;0;60;
$GPXUP;3631;07:33:23;0;49	93484;8	59054;0;0;53;
$GPXUP;3631;07:33:24;0;49	93498;8	59046;0;0;55;
$GPXUP;3631;07:33:25;0;49	93512;8	59039;0;0;56;
$GPXUP;3631;07:33:26;0;49	93525;8	5903;0;0;57;
$GPXUP;3631;07:33:27;0;49	93538;8	59023;0;0;50;
$GPXUP;3631;07:33:28;0;49	93549;8	59018;0;0;44;
$GPXUP;3631;07:33:29;0;49	93559;8	59014;0;0;40;
$GPXUP;3631;07:33:30;0;49	93569;8	59012;0;0;37;
$GPXUP;3631;07:33:31;0;49	93577;8	59016;0;0;36;
$GPXUP;3631;07:33:32;0;49	93582;8	5903;0;0;35;
$GPXUP;3631;07:33:33;0;49	93581;8	59049;0;0;40;
$GPXUP;3631;07:33:34;0;49	93581;8	59067;0;0;38;
$GPXUP;3631;07:33:35;0;49	93583;8	59082;0;0;36;
$GPXUP;3631;07:33:36;0;49	93587;8	59094;0;0;33;
$GPXUP;3631;07:33:37;0;49	93594;8	59101;0;0;32;
$GPXUP;3631;07:33:38;0;49	93604;8	59104;0;0;39;
$GPXUP;3631;07:33:39;0;49	93614;8	59107;0;0;39;
$GPXUP;3631;07:33:40;0;49	93623;8	59111;0;0;38;
$GPXUP;3631;07:33:41;0;49	93632;8	59116;0;0;39;
$GPXUP;3631;07:33:42;0;49	93642;8	59121;0;0;40;
$GPXUP;3631;07:33:43;0;49	93652;8	59126;0;0;39;
$GPXUP;3631;07:33:44;0;49	9366;8	59134;0;0;39;
$GPXUP;3631;07:33:45;0;49	93666;8	59146;0;0;39;
$GPXUP;3631;07:33:46;0;49	93674;8	59156;0;0;38;
$GPXUP;3631;07:33:47;0;49	93682;8	59161;0;0;38;
$GPXUP;3631;07:33:48;0;49	93693;8	5916;0;0;41;
$GPXUP;3631;07:33:49;0;49	93703;8	5916;0;0;40;
$GPXUP;3631;07:33:50;0;49	93713;8	5916;0;0;40;
$GPXUP;3631;07:33:51;0;49	93723;8	59158;0;0;41;
$GPXUP;3631;07:33:52;0;49	93734;8	59154;0;0;44;
$GPXUP;3631;07:33:53;0;49	93744;8	59147;0;0;47;
$GPXUP;3631;07:33:54;0;49	93754;8	59134;0;0;50;
$GPXUP;3631;07:33:55;0;49	93759;8	59114;0;0;56;
$GPXUP;3631;07:33:56;0;49	93758;8	59086;0;0;64;
$GPXUP;3631;07:33:57;0;49	93752;8	59058;0;0;68;
$GPXUP;3631;07:33:58;0;49	9374;8	59033;0;0;73;
$GPXUP;3631;07:33:59;0;49	93729;8	5901;0;0;73;
$GPXUP;3631;07:34:00;0;49	93717;8	58986;0;0;73;
$GPXUP;3631;07:34:01;0;49	93705;8	58964;0;0;73;
$GPXUP;3631;07:34:02;0;49	93692;8	58943;0;0;73;
$GPXUP;3631;07:34:03;0;49	93677;8	58926;0;0;71;
$GPXUP;3631;07:34:04;0;49	9366;8	58917;0;0;67;
$GPXUP;3631;07:34:05;0;49	9364;8	58918;0;0;70;
$GPXUP;3631;07:34:06;0;49	93621;8	58926;0;0;73;
$GPXUP;3631;07:34:07;0;49	93604;8	5894;0;0;67;
$GPXUP;3631;07:34:08;0;49	93592;8	58957;0;0;63;
$GPXUP;3631;07:34:09;0;49	93584;8	58977;0;0;55;
$GPXUP;3631;07:34:10;0;49	93581;8	58996;0;0;48;
$GPXUP;3631;07:34:11;0;49	93582;8	59013;0;0;40;
$GPXUP;3631;07:34:12;0;49	93588;8	59026;0;0;32;
$GPXUP;3631;07:34:13;0;49	93598;8	59031;0;0;32;
$GPXUP;3631;07:34:14;0;49	9361;8	59031;0;0;41;
$GPXUP;3631;07:34:15;0;49	93622;8	59023;0;0;49;
$GPXUP;3631;07:34:16;0;49	93632;8	59008;0;0;52;
$GPXUP;3631;07:34:17;0;49	93636;8	58982;0;0;61;
$GPXUP;3631;07:34:18;0;49	93633;8	58951;0;0;68;
$GPXUP;3631;07:34:19;0;49	93629;8	58922;0;0;70;
$GPXUP;3631;07:34:20;0;49	93624;8	58894;0;0;70;
$GPXUP;3631;07:34:21;0;49	93622;8	58866;0;0;68;
$GPXUP;3631;07:34:22;0;49	93621;8	58839;0;0;72;
$GPXUP;3631;07:34:23;0;49	93619;8	5881;0;0;74;
$GPXUP;3631;07:34:24;0;49	93612;8	58782;0;0;75;
$GPXUP;3631;07:34:25;0;49	93601;8	58756;0;0;75;
$GPXUP;3631;07:34:26;0;49	93587;8	58734;0;0;78;
$GPXUP;3631;07:34:27;0;49	93572;8	58712;0;0;78;
$GPXUP;3631;07:34:28;0;49	93556;8	58695;0;0;77;
$GPXUP;3631;07:34:29;0;49	93538;8	58682;0;0;78;
$GPXUP;3631;07:34:30;0;49	93519;8	58673;0;0;77;
$GPXUP;3631;07:34:31;0;49	935;8	5867;0;0;74;
$GPXUP;3631;07:34:32;0;49	93482;8	58674;0;0;72;
$GPXUP;3631;07:34:33;0;49	93466;8	58686;0;0;68;
$GPXUP;3631;07:34:34;0;49	93456;8	58706;0;0;64;
$GPXUP;3631;07:34:35;0;49	9345;8	58729;0;0;58;
$GPXUP;3631;07:34:36;0;49	93449;8	58751;0;0;53;
$GPXUP;3631;07:34:37;0;49	93446;8	58772;0;0;51;
$GPXUP;3631;07:34:38;0;49	93441;8	5879;0;0;51;
$GPXUP;3631;07:34:39;0;49	93434;8	58808;0;0;52;
$GPXUP;3631;07:34:40;0;49	9343;8	58827;0;0;48;
$GPXUP;3631;07:34:41;0;49	9343;8	58845;0;0;45;
$GPXUP;3631;07:34:42;0;49	93432;8	58861;0;0;38;
$GPXUP;3631;07:34:43;0;49	93438;8	58872;0;0;33;
$GPXUP;3631;07:34:44;0;49	93449;8	58878;0;0;40;
$GPXUP;3631;07:34:45;0;49	9346;8	58882;0;0;42;
$GPXUP;3631;07:34:46;0;49	93471;8	58888;0;0;41;
$GPXUP;3631;07:34:47;0;49	93479;8	58896;0;0;39;
$GPXUP;3631;07:34:48;0;49	93484;8	5891;0;0;38;
$GPXUP;3631;07:34:49;0;49	93484;8	58927;0;0;42;
$GPXUP;3631;07:34:50;0;49	9348;8	58944;0;0;44;
$GPXUP;3631;07:34:51;0;49	93472;8	5896;0;0;49;
$GPXUP;3631;07:34:52;0;49	93464;8	58976;0;0;52;
$GPXUP;3631;07:34:53;0;49	93456;8	58994;0;0;55;
$GPXUP;3631;07:34:54;0;49	93448;8	59012;0;0;55;
$GPXUP;3631;07:34:55;0;49	93442;8	59031;0;0;55;
$GPXUP;3631;07:34:56;0;49	93436;8	5905;0;0;53;
$GPXUP;3631;07:34:57;0;49	93434;8	5907;0;0;51;
$GPXUP;3631;07:34:58;0;49	93433;8	5909;0;0;48;
$GPXUP;3631;07:34:59;0;49	93434;8	59108;0;0;46;
$GPXUP;3631;07:35:00;0;49	93439;8	59124;0;0;44;
$GPXUP;3631;07:35:01;0;49	93446;8	59137;0;0;43;
$GPXUP;3631;07:35:02;0;49	93456;8	59144;0;0;43;
$GPXUP;3631;07:35:03;0;49	93468;8	59149;0;0;46;
$GPXUP;3631;07:35:04;0;49	93478;8	59154;0;0;44;
$GPXUP;3631;07:35:05;0;49	93487;8	59164;0;0;42;
$GPXUP;3631;07:35:06;0;49	93493;8	59177;0;0;40;
$GPXUP;3631;07:35:07;0;49	93493;8	59194;0;0;43;
$GPXUP;3631;07:35:08;0;49	93491;8	59215;0;0;51;
$GPXUP;3631;07:35:09;0;49	9349;8	59235;0;0;51;
$GPXUP;3631;07:35:10;0;49	9349;8	59255;0;0;50;
$GPXUP;3631;07:35:11;0;49	93493;8	59274;0;0;46;
$GPXUP;3631;07:35:12;0;49	93498;8	59289;0;0;44;
$GPXUP;3631;07:35:13;0;49	93506;8	593;0;0;42;
$GPXUP;3631;07:35:14;0;49	93512;8	59313;0;0;42;
$GPXUP;3631;07:35:15;0;49	93517;8	59328;0;0;44;
$GPXUP;3631;07:35:16;0;49	93518;8	59347;0;0;48;
$GPXUP;3631;07:35:17;0;49	93513;8	59367;0;0;54;
$GPXUP;3631;07:35:18;0;49	9351;8	59387;0;0;53;
$GPXUP;3631;07:35:19;0;49	93506;8	59408;0;0;55;
$GPXUP;3631;07:35:20;0;49	93504;8	59428;0;0;52;
$GPXUP;3631;07:35:21;0;49	93506;8	59448;0;0;49;
$GPXUP;3631;07:35:22;0;49	93511;8	59464;0;0;46;
$GPXUP;3631;07:35:23;0;49	9352;8	59475;0;0;44;
$GPXUP;3631;07:35:24;0;49	93532;8	5948;0;0;46;
$GPXUP;3631;07:35:25;0;49	93544;8	59482;0;0;46;
$GPXUP;3631;07:35:26;0;49	93556;8	5948;0;0;46;
$GPXUP;3631;07:35:27;0;49	93568;8	59476;0;0;47;
$GPXUP;3631;07:35:28;0;49	9358;8	5947;0;0;46;
$GPXUP;3631;07:35:29;0;49	93591;8	59463;0;0;47;
$GPXUP;3631;07:35:30;0;49	93601;8	5945;0;0;50;
$GPXUP;3631;07:35:31;0;49	9361;8	59437;0;0;49;
$GPXUP;3631;07:35:32;0;49	9362;8	59427;0;0;44;
$GPXUP;3631;07:35:33;0;49	9363;8	59424;0;0;38;
$GPXUP;3631;07:35:34;0;49	93641;8	59429;0;0;41;
$GPXUP;3631;07:35:35;0;49	9365;8	5944;0;0;44;
$GPXUP;3631;07:35:36;0;49	93659;8	5945;0;0;43;
$GPXUP;3631;07:35:37;0;49	93669;8	59458;0;0;42;
$GPXUP;3631;07:35:38;0;49	93679;8	5946;0;0;42;
$GPXUP;3631;07:35:39;0;49	9369;8	59455;0;0;46;
$GPXUP;3631;07:35:40;0;49	937;8	59447;0;0;48;
$GPXUP;3631;07:35:41;0;49	9371;8	59435;0;0;50;
$GPXUP;3631;07:35:42;0;49	9372;8	5942;0;0;56;
$GPXUP;3631;07:35:43;0;49	93726;8	594;0;0;60;
$GPXUP;3631;07:35:44;0;49	9373;8	59376;0;0;63;
$GPXUP;3631;07:35:45;0;49	93731;8	5935;0;0;67;
$GPXUP;3631;07:35:46;0;49	93727;8	59323;0;0;69;
$GPXUP;3631;07:35:47;0;49	93718;8	59298;0;0;69;
$GPXUP;3631;07:35:48;0;49	93705;8	59274;0;0;73;
$GPXUP;3631;07:35:49;0;49	93694;8	59251;0;0;70;
$GPXUP;3631;07:35:50;0;49	93687;8	59227;0;0;65;
$GPXUP;3631;07:35:51;0;49	93684;8	59203;0;0;61;
$GPXUP;3631;07:35:52;0;49	93686;8	59181;0;0;56;
$GPXUP;3631;07:35:53;0;49	93693;8	59161;0;0;51;
$GPXUP;3631;07:35:54;0;49	93704;8	59147;0;0;48;
$GPXUP;3631;07:35:55;0;49	93716;8	59142;0;0;40;
$GPXUP;3631;07:35:56;0;49	93728;8	5915;0;0;43;
$GPXUP;3631;07:35:57;0;49	93737;8	59162;0;0;41;
$GPXUP;3631;07:35:58;0;49	93746;8	59171;0;0;38;
$GPXUP;3631;07:35:59;0;49	93756;8	59175;0;0;39;
$GPXUP;3631;07:36:00;0;49	93766;8	59172;0;0;43;
$GPXUP;3631;07:36:01;0;49	93777;8	59164;0;0;50;
$GPXUP;3631;07:36:02;0;49	93786;8	59148;0;0;52;
$GPXUP;3631;07:36:03;0;49	9379;8	59125;0;0;58;
$GPXUP;3631;07:36:04;0;49	9379;8	59097;0;0;64;
$GPXUP;3631;07:36:05;0;49	93783;8	59071;0;0;63;
$GPXUP;3631;07:36:06;0;49	93769;8	59049;0;0;64;
$GPXUP;3631;07:36:07;0;49	9375;8	59036;0;0;67;
$GPXUP;3631;07:36:08;0;49	93728;8	59029;0;0;72;
$GPXUP;3631;07:36:09;0;49	93709;8	59023;0;0;71;
$GPXUP;3631;07:36:10;0;49	9369;8	59021;0;0;70;
$GPXUP;3631;07:36:11;0;49	93672;8	59022;0;0;69;
$GPXUP;3631;07:36:12;0;49	93656;8	59028;0;0;66;
$GPXUP;3631;07:36:13;0;49	93642;8	59041;0;0;59;
$GPXUP;3631;07:36:14;0;49	93634;8	59058;0;0;54;
$GPXUP;3631;07:36:15;0;49	93628;8	59076;0;0;49;
$GPXUP;3631;07:36:16;0;49	93624;8	59094;0;0;46;
$GPXUP;3631;07:36:17;0;49	93625;8	59111;0;0;37;
$GPXUP;3631;07:36:18;0;49	9363;8	59122;0;0;29;
$GPXUP;3631;07:36:19;0;49	9364;8	59127;0;0;31;
$GPXUP;3631;07:36:20;0;49	93651;8	59123;0;0;35;
$GPXUP;3631;07:36:21;0;49	93662;8	59111;0;0;45;
$GPXUP;3631;07:36:22;0;49	93667;8	59091;0;0;43;
$GPXUP;3631;07:36:23;0;49	93665;8	59064;0;0;57;
$GPXUP;3631;07:36:24;0;49	93657;8	59038;0;0;60;
$GPXUP;3631;07:36:25;0;49	93643;8	59015;0;0;65;
$GPXUP;3631;07:36:26;0;49	93626;8	58996;0;0;73;
$GPXUP;3631;07:36:27;0;49	93609;8	5898;0;0;71;
$GPXUP;3631;07:36:28;0;49	93592;8	58968;0;0;71;
$GPXUP;3631;07:36:29;0;49	93575;8	58958;0;0;69;
$GPXUP;3631;07:36:30;0;49	93558;8	58949;0;0;67;
$GPXUP;3631;07:36:31;0;49	93543;8	58938;0;0;67;
$GPXUP;3631;07:36:32;0;49	9353;8	58922;0;0;69;
$GPXUP;3631;07:36:33;0;49	9352;8	58902;0;0;69;
$GPXUP;3631;07:36:34;0;49	93516;8	58882;0;0;54;
$GPXUP;3631;07:36:35;0;49	93522;8	58865;0;0;39;
$GPXUP;3631;07:36:36;0;49	93535;8	58858;0;0;31;
$GPXUP;3631;07:36:37;0;49	93549;8	58861;0;0;37;
$GPXUP;3631;07:36:38;0;49	93558;8	58872;0;0;33;
$GPXUP;3631;07:36:39;0;49	9356;8	58889;0;0;38;
$GPXUP;3631;07:36:40;0;49	93559;8	58908;0;0;41;
$GPXUP;3631;07:36:41;0;49	93553;8	58927;0;0;44;
$GPXUP;3631;07:36:42;0;49	93548;8	58944;0;0;44;
$GPXUP;3631;07:36:43;0;49	9354;8	58959;0;0;48;
$GPXUP;3631;07:36:44;0;49	93528;8	5897;0;0;51;
$GPXUP;3631;07:36:45;0;49	93512;8	58977;0;0;61;
$GPXUP;3631;07:36:46;0;49	93496;8	58983;0;0;61;
$GPXUP;3631;07:36:47;0;49	93481;8	5899;0;0;59;
$GPXUP;3631;07:36:48;0;49	93468;8	59001;0;0;59;
$GPXUP;3631;07:36:49;0;49	93458;8	59018;0;0;57;
$GPXUP;3631;07:36:50;0;49	93454;8	59037;0;0;53;
$GPXUP;3631;07:36:51;0;49	93454;8	59057;0;0;49;
$GPXUP;3631;07:36:52;0;49	93457;8	59076;0;0;46;
$GPXUP;3631;07:36:53;0;49	93461;8	59092;0;0;38;
$GPXUP;3631;07:36:54;0;49	93468;8	59101;0;0;33;
$GPXUP;3631;07:36:55;0;49	93478;8	59106;0;0;35;
$GPXUP;3631;07:36:56;0;49	93487;8	59111;0;0;35;
$GPXUP;3631;07:36:57;0;49	93494;8	59119;0;0;33;
$GPXUP;3631;07:36:58;0;49	93498;8	59131;0;0;37;
$GPXUP;3631;07:36:59;0;49	93501;8	59146;0;0;43;
$GPXUP;3631;07:37:00;0;49	93501;8	59164;0;0;47;
$GPXUP;3631;07:37:01;0;49	93498;8	59183;0;0;51;
$GPXUP;3631;07:37:02;0;49	93494;8	59203;0;0;52;
$GPXUP;3631;07:37:03;0;49	93491;8	59222;0;0;52;
$GPXUP;3631;07:37:04;0;49	93487;8	59242;0;0;54;
$GPXUP;3631;07:37:05;0;49	93481;8	59262;0;0;58;
$GPXUP;3631;07:37:06;0;49	93473;8	59282;0;0;62;
$GPXUP;3631;07:37:07;0;49	93466;8	59303;0;0;60;
$GPXUP;3631;07:37:08;0;49	93462;8	59324;0;0;55;
$GPXUP;3631;07:37:09;0;49	93466;8	59344;0;0;50;
$GPXUP;3631;07:37:10;0;49	93474;8	5936;0;0;47;
$GPXUP;3631;07:37:11;0;49	93483;8	59374;0;0;45;
$GPXUP;3631;07:37:12;0;49	93491;8	59388;0;0;43;
$GPXUP;3631;07:37:13;0;49	93498;8	59402;0;0;43;
$GPXUP;3631;07:37:14;0;49	93504;8	59416;0;0;43;
$GPXUP;3631;07:37:15;0;49	93512;8	59427;0;0;41;
$GPXUP;3631;07:37:16;0;49	93521;8	59436;0;0;43;
$GPXUP;3631;07:37:17;0;49	93531;8	59445;0;0;45;
$GPXUP;3631;07:37:18;0;49	9354;8	59456;0;0;46;
$GPXUP;3631;07:37:19;0;49	93548;8	59468;0;0;44;
$GPXUP;3631;07:37:20;0;49	93553;8	59483;0;0;42;
$GPXUP;3631;07:37:21;0;49	93555;8	59498;0;0;42;
$GPXUP;3631;07:37:22;0;49	93556;8	59515;0;0;43;
$GPXUP;3631;07:37:23;0;49	93556;8	59532;0;0;45;
$GPXUP;3631;07:37:24;0;49	93558;8	59549;0;0;43;
$GPXUP;3631;07:37:25;0;49	93564;8	59563;0;0;42;
$GPXUP;3631;07:37:26;0;49	93572;8	59572;0;0;41;
$GPXUP;3631;07:37:27;0;49	93581;8	59581;0;0;40;
$GPXUP;3631;07:37:28;0;49	93588;8	59592;0;0;41;
$GPXUP;3631;07:37:29;0;49	93595;8	59605;0;0;44;
$GPXUP;3631;07:37:30;0;49	93602;8	59616;0;0;41;
$GPXUP;3631;07:37:31;0;49	93613;8	59622;0;0;40;
$GPXUP;3631;07:37:32;0;49	93626;8	59617;0;0;46;
$GPXUP;3631;07:37:33;0;49	93639;8	59604;0;0;53;
$GPXUP;3631;07:37:34;0;49	93648;8	59587;0;0;51;
$GPXUP;3631;07:37:35;0;49	93657;8	59571;0;0;49;
$GPXUP;3631;07:37:36;0;49	93665;8	59554;0;0;54;
$GPXUP;3631;07:37:37;0;49	93671;8	59533;0;0;57;
$GPXUP;3631;07:37:38;0;49	93677;8	59512;0;0;56;
$GPXUP;3631;07:37:39;0;49	93682;8	5949;0;0;59;
$GPXUP;3631;07:37:40;0;49	93684;8	59466;0;0;59;
$GPXUP;3631;07:37:41;0;49	93682;8	59442;0;0;61;
$GPXUP;3631;07:37:42;0;49	93678;8	59418;0;0;63;
$GPXUP;3631;07:37:43;0;49	93668;8	59397;0;0;64;
$GPXUP;3631;07:37:44;0;49	93655;8	59379;0;0;66;
$GPXUP;3631;07:37:45;0;49	93638;8	59364;0;0;74;
$GPXUP;3631;07:37:46;0;49	93622;8	59348;0;0;73;
$GPXUP;3631;07:37:47;0;49	93607;8	5933;0;0;73;
$GPXUP;3631;07:37:48;0;49	93594;8	59309;0;0;72;
$GPXUP;3631;07:37:49;0;49	93583;8	59286;0;0;71;
$GPXUP;3631;07:37:50;0;49	93574;8	59262;0;0;71;
$GPXUP;3631;07:37:51;0;49	93565;8	59239;0;0;71;
$GPXUP;3631;07:37:52;0;49	93554;8	59216;0;0;72;
$GPXUP;3631;07:37:53;0;49	9354;8	59196;0;0;74;
$GPXUP;3631;07:37:54;0;49	93524;8	5918;0;0;74;
$GPXUP;3631;07:37:55;0;49	93508;8	59165;0;0;74;
$GPXUP;3631;07:37:56;0;49	93491;8	59153;0;0;74;
$GPXUP;3631;07:37:57;0;49	93473;8	59145;0;0;72;
$GPXUP;3631;07:37:58;0;49	93455;8	59139;0;0;72;
$GPXUP;3631;07:37:59;0;49	93437;8	59134;0;0;73;
$GPXUP;3631;07:38:00;0;49	93419;8	59131;0;0;72;
$GPXUP;3631;07:38:01;0;49	93401;8	59126;0;0;74;
$GPXUP;3631;07:38:02;0;49	93383;8	59114;0;0;76;
$GPXUP;3631;07:38:03;0;49	93367;8	59099;0;0;76;
$GPXUP;3631;07:38:04;0;49	93351;8	59082;0;0;76;
$GPXUP;3631;07:38:05;0;49	93335;8	59066;0;0;75;
$GPXUP;3631;07:38:06;0;49	93318;8	59054;0;0;71;
$GPXUP;3631;07:38:07;0;49	93302;8	59049;0;0;67;
$GPXUP;3631;07:38:08;0;49	93285;8	59052;0;0;66;
$GPXUP;3631;07:38:09;0;49	93272;8	59068;0;0;63;
$GPXUP;3631;07:38:10;0;49	93266;8	59093;0;0;61;
$GPXUP;3631;07:38:11;0;49	93264;8	59117;0;0;55;
$GPXUP;3631;07:38:12;0;49	93268;8	59137;0;0;45;
$GPXUP;3631;07:38:13;0;49	93277;8	59153;0;0;41;
$GPXUP;3631;07:38:14;0;49	93287;8	59164;0;0;41;
$GPXUP;3631;07:38:15;0;49	93297;8	59172;0;0;39;
$GPXUP;3631;07:38:16;0;49	93306;8	5918;0;0;39;
$GPXUP;3631;07:38:17;0;49	93315;8	59189;0;0;40;
$GPXUP;3631;07:38:18;0;49	93322;8	59201;0;0;41;
$GPXUP;3631;07:38:19;0;49	93326;8	59217;0;0;45;
$GPXUP;3631;07:38:20;0;49	9333;8	59233;0;0;44;
$GPXUP;3631;07:38:21;0;49	93334;8	5925;0;0;44;
$GPXUP;3631;07:38:22;0;49	93334;8	59268;0;0;46;
$GPXUP;3631;07:38:23;0;49	93334;8	59287;0;0;50;
$GPXUP;3631;07:38:24;0;49	93334;8	59307;0;0;51;
$GPXUP;3631;07:38:25;0;49	93334;8	59327;0;0;50;
$GPXUP;3631;07:38:26;0;49	93336;8	59344;0;0;44;
$GPXUP;3631;07:38:27;0;49	93342;8	59357;0;0;37;
$GPXUP;3631;07:38:28;0;49	93351;8	59364;0;0;38;
$GPXUP;3631;07:38:29;0;49	93362;8	59368;0;0;37;
$GPXUP;3631;07:38:30;0;49	93372;8	59371;0;0;38;
$GPXUP;3631;07:38:31;0;49	93382;8	59371;0;0;38;
$GPXUP;3631;07:38:32;0;49	93392;8	59367;0;0;43;
$GPXUP;3631;07:38:33;0;49	93403;8	59358;0;0;47;
$GPXUP;3631;07:38:34;0;49	93413;8	59346;0;0;52;
$GPXUP;3631;07:38:35;0;49	93424;8	59333;0;0;52;
$GPXUP;3631;07:38:36;0;49	93436;8	59323;0;0;51;
$GPXUP;3631;07:38:37;0;49	93448;8	59317;0;0;51;
$GPXUP;3631;07:38:38;0;49	93461;8	59314;0;0;53;
$GPXUP;3631;07:38:39;0;49	93474;8	59318;0;0;52;
$GPXUP;3631;07:38:40;0;49	93485;8	59327;0;0;51;
$GPXUP;3631;07:38:41;0;49	93496;8	59336;0;0;49;
$GPXUP;3631;07:38:42;0;49	93507;8	59345;0;0;48;
$GPXUP;3631;07:38:43;0;49	93518;8	59353;0;0;47;
$GPXUP;3631;07:38:44;0;49	93529;8	5936;0;0;47;
$GPXUP;3631;07:38:45;0;49	93538;8	59371;0;0;48;
$GPXUP;3631;07:38:46;0;49	93546;8	59385;0;0;48;
$GPXUP;3631;07:38:47;0;49	93553;8	59401;0;0;48;
$GPXUP;3631;07:38:48;0;49	93559;8	59416;0;0;44;
$GPXUP;3631;07:38:49;0;49	93566;8	5943;0;0;43;
$GPXUP;3631;07:38:50;0;49	93573;8	59441;0;0;41;
$GPXUP;3631;07:38:51;0;49	93583;8	59447;0;0;43;
$GPXUP;3631;07:38:52;0;49	93593;8	59453;0;0;43;
$GPXUP;3631;07:38:53;0;49	93604;8	59458;0;0;44;
$GPXUP;3631;07:38:54;0;49	93613;8	59466;0;0;43;
$GPXUP;3631;07:38:55;0;49	93622;8	59476;0;0;43;
$GPXUP;3631;07:38:56;0;49	93628;8	59489;0;0;44;
$GPXUP;3631;07:38:57;0;49	93634;8	59505;0;0;46;
$GPXUP;3631;07:38:58;0;49	93637;8	59522;0;0;47;
$GPXUP;3631;07:38:59;0;49	9364;8	5954;0;0;48;
$GPXUP;3631;07:39:00;0;49	93642;8	59559;0;0;51;
$GPXUP;3631;07:39:01;0;49	93642;8	59579;0;0;53;
$GPXUP;3631;07:39:02;0;49	93639;8	596;0;0;55;
$GPXUP;3631;07:39:03;0;49	93636;8	59622;0;0;56;
$GPXUP;3631;07:39:04;0;49	93635;8	59642;0;0;49;
$GPXUP;3631;07:39:05;0;49	93638;8	59659;0;0;44;
$GPXUP;3631;07:39:06;0;49	93646;8	59671;0;0;37;
$GPXUP;3631;07:39:07;0;49	93657;8	59676;0;0;39;
$GPXUP;3631;07:39:08;0;49	93669;8	59679;0;0;44;
$GPXUP;3631;07:39:09;0;49	93681;8	59682;0;0;45;
$GPXUP;3631;07:39:10;0;49	93693;8	59684;0;0;45;
$GPXUP;3631;07:39:11;0;49	93703;8	5969;0;0;45;
$GPXUP;3631;07:39:12;0;49	93712;8	59701;0;0;46;
$GPXUP;3631;07:39:13;0;49	93718;8	59717;0;0;47;
$GPXUP;3631;07:39:14;0;49	93723;8	59734;0;0;48;
$GPXUP;3631;07:39:15;0;49	93729;8	5975;0;0;48;
$GPXUP;3631;07:39:16;0;49	93737;8	59764;0;0;47;
$GPXUP;3631;07:39:17;0;49	93747;8	59774;0;0;44;
$GPXUP;3631;07:39:18;0;49	93757;8	59782;0;0;45;
$GPXUP;3631;07:39:19;0;49	93768;8	59789;0;0;46;
$GPXUP;3631;07:39:20;0;49	93779;8	59797;0;0;47;
$GPXUP;3631;07:39:21;0;49	9379;8	59801;0;0;47;
$GPXUP;3631;07:39:22;0;49	93802;8	59802;0;0;48;
$GPXUP;3631;07:39:23;0;49	93815;8	59798;0;0;53;
$GPXUP;3631;07:39:24;0;49	93827;8	59786;0;0;55;
$GPXUP;3631;07:39:25;0;49	93837;8	5977;0;0;59;
$GPXUP;3631;07:39:26;0;49	93849;8	59755;0;0;59;
$GPXUP;3631;07:39:27;0;49	93862;8	59742;0;0;58;
$GPXUP;3631;07:39:28;0;49	93874;8	59732;0;0;53;
$GPXUP;3631;07:39:29;0;49	93887;8	59728;0;0;51;
$GPXUP;3631;07:39:30;0;49	93899;8	5973;0;0;49;
$GPXUP;3631;07:39:31;0;49	93909;8	59738;0;0;44;
$GPXUP;3631;07:39:32;0;49	93919;8	59746;0;0;44;
$GPXUP;3631;07:39:33;0;49	93929;8	59753;0;0;46;
$GPXUP;3631;07:39:34;0;49	93941;8	59755;0;0;50;
$GPXUP;3631;07:39:35;0;49	93954;8	59757;0;0;51;
$GPXUP;3631;07:39:36;0;49	93966;8	59762;0;0;49;
$GPXUP;3631;07:39:37;0;49	93978;8	59766;0;0;49;
$GPXUP;3631;07:39:38;0;49	9399;8	59767;0;0;49;
$GPXUP;3631;07:39:39;0;49	94002;8	59767;0;0;50;
$GPXUP;3631;07:39:40;0;49	94015;8	59764;0;0;54;
$GPXUP;3631;07:39:41;0;49	94029;8	59761;0;0;54;
$GPXUP;3631;07:39:42;0;49	94042;8	59759;0;0;53;
$GPXUP;3631;07:39:43;0;49	94055;8	59761;0;0;52;
$GPXUP;3631;07:39:44;0;49	94068;8	59766;0;0;50;
$GPXUP;3631;07:39:45;0;49	9408;8	59771;0;0;51;
$GPXUP;3631;07:39:46;0;49	94092;8	59772;0;0;52;
$GPXUP;3631;07:39:47;0;49	94106;8	59772;0;0;53;
$GPXUP;3631;07:39:48;0;49	94119;8	59771;0;0;54;
$GPXUP;3631;07:39:49;0;49	94133;8	59771;0;0;57;
$GPXUP;3631;07:39:50;0;49	94147;8	59772;0;0;58;
$GPXUP;3631;07:39:51;0;49	94161;8	59774;0;0;58;
$GPXUP;3631;07:39:52;0;49	94176;8	59773;0;0;61;
$GPXUP;3631;07:39:53;0;49	9419;8	59764;0;0;60;
$GPXUP;3631;07:39:54;0;49	94202;8	59751;0;0;59;
$GPXUP;3631;07:39:55;0;49	94214;8	5974;0;0;54;
$GPXUP;3631;07:39:56;0;49	94227;8	59736;0;0;49;
$GPXUP;3631;07:39:57;0;49	9424;8	59738;0;0;51;
$GPXUP;3631;07:39:58;0;49	94252;8	59739;0;0;50;
$GPXUP;3631;07:39:59;0;49	94265;8	59738;0;0;51;
$GPXUP;3631;07:40:00;0;49	94278;8	59735;0;0;50;
$GPXUP;3631;07:40:01;0;49	9429;8	59733;0;0;50;
$GPXUP;3631;07:40:02;0;49	94302;8	59729;0;0;52;
$GPXUP;3631;07:40:03;0;49	94315;8	59719;0;0;57;
$GPXUP;3631;07:40:04;0;49	94325;8	59701;0;0;62;
$GPXUP;3631;07:40:05;0;49	94335;8	5968;0;0;64;
$GPXUP;3631;07:40:06;0;49	94346;8	59661;0;0;62;
$GPXUP;3631;07:40:07;0;49	94356;8	59642;0;0;63;
$GPXUP;3631;07:40:08;0;49	94366;8	59623;0;0;63;
$GPXUP;3631;07:40:09;0;49	94376;8	59604;0;0;62;
$GPXUP;3631;07:40:10;0;49	94386;8	59585;0;0;61;
$GPXUP;3631;07:40:11;0;49	94395;8	59565;0;0;64;
$GPXUP;3631;07:40:12;0;49	94405;8	59545;0;0;64;
$GPXUP;3631;07:40:13;0;49	94418;8	59531;0;0;59;
$GPXUP;3631;07:40:14;0;49	9443;8	59523;0;0;53;
$GPXUP;3631;07:40:15;0;49	94443;8	59521;0;0;48;
$GPXUP;3631;07:40:16;0;49	94455;8	5952;0;0;49;
$GPXUP;3631;07:40:17;0;49	94467;8	59518;0;0;50;
$GPXUP;3631;07:40:18;0;49	9448;8	59518;0;0;48;
$GPXUP;3631;07:40:19;0;49	94491;8	59521;0;0;46;
$GPXUP;3631;07:40:20;0;49	94502;8	59527;0;0;45;
$GPXUP;3631;07:40:21;0;49	94512;8	59534;0;0;45;
$GPXUP;3631;07:40:22;0;49	94522;8	59543;0;0;45;
$GPXUP;3631;07:40:23;0;49	94532;8	59552;0;0;46;
$GPXUP;3631;07:40:24;0;49	94541;8	59563;0;0;48;
$GPXUP;3631;07:40:25;0;49	9455;8	59575;0;0;46;
$GPXUP;3631;07:40:26;0;49	94559;8	59584;0;0;42;
$GPXUP;3631;07:40:27;0;49	9457;8	59588;0;0;41;
$GPXUP;3631;07:40:28;0;49	94581;8	59588;0;0;45;
$GPXUP;3631;07:40:29;0;49	94592;8	59589;0;0;44;
$GPXUP;3631;07:40:30;0;49	94604;8	59591;0;0;47;
$GPXUP;3631;07:40:31;0;49	94615;8	59597;0;0;50;
$GPXUP;3631;07:40:32;0;49	94625;8	59607;0;0;45;
$GPXUP;3631;07:40:33;0;49	94632;8	5962;0;0;45;
$GPXUP;3631;07:40:34;0;49	94638;8	59635;0;0;46;
$GPXUP;3631;07:40:35;0;49	94643;8	59651;0;0;45;
$GPXUP;3631;07:40:36;0;49	9465;8	59666;0;0;47;
$GPXUP;3631;07:40:37;0;49	94656;8	5968;0;0;46;
$GPXUP;3631;07:40:38;0;49	9466;8	59698;0;0;47;
$GPXUP;3631;07:40:39;0;49	94661;8	59717;0;0;51;
$GPXUP;3631;07:40:40;0;49	94661;8	59737;0;0;51;
$GPXUP;3631;07:40:41;0;49	94664;8	59756;0;0;50;
$GPXUP;3631;07:40:42;0;49	9467;8	59773;0;0;47;
$GPXUP;3631;07:40:43;0;49	94674;8	5979;0;0;51;
$GPXUP;3631;07:40:44;0;49	94676;8	59811;0;0;55;
$GPXUP;3631;07:40:45;0;49	94677;8	59832;0;0;54;
$GPXUP;3631;07:40:46;0;49	94682;8	5985;0;0;51;
$GPXUP;3631;07:40:47;0;49	9469;8	59866;0;0;49;
$GPXUP;3631;07:40:48;0;49	94699;8	59878;0;0;48;
$GPXUP;3631;07:40:49;0;49	94708;8	5989;0;0;48;
$GPXUP;3631;07:40:50;0;49	94716;8	59904;0;0;47;
$GPXUP;3631;07:40:51;0;49	94724;8	59919;0;0;48;
$GPXUP;3631;07:40:52;0;49	9473;8	59933;0;0;45;
$GPXUP;3631;07:40:53;0;49	94738;8	59946;0;0;44;
$GPXUP;3631;07:40:54;0;49	94745;8	59959;0;0;42;
$GPXUP;3631;07:40:55;0;49	94749;8	59974;0;0;44;
$GPXUP;3631;07:40:56;0;49	9475;8	59992;0;0;47;
$GPXUP;3631;07:40:57;0;49	94746;8	60011;0;0;53;
$GPXUP;3631;07:40:58;0;49	94742;8	60031;0;0;51;
$GPXUP;3631;07:40:59;0;49	9474;8	6005;0;0;48;
$GPXUP;3631;07:41:00;0;49	94742;8	60068;0;0;46;
$GPXUP;3631;07:41:01;0;49	94745;8	60086;0;0;46;
$GPXUP;3631;07:41:02;0;49	94749;8	60103;0;0;48;
$GPXUP;3631;07:41:03;0;49	94751;8	60121;0;0;49;
$GPXUP;3631;07:41:04;0;49	94752;8	6014;0;0;49;
$GPXUP;3631;07:41:05;0;49	94756;8	60158;0;0;49;
$GPXUP;3631;07:41:06;0;49	94762;8	60175;0;0;46;
$GPXUP;3631;07:41:07;0;49	94768;8	6019;0;0;47;
$GPXUP;3631;07:41:08;0;49	94776;8	60203;0;0;45;
$GPXUP;3631;07:41:09;0;49	94785;8	60214;0;0;46;
$GPXUP;3631;07:41:10;0;49	94794;8	60225;0;0;45;
$GPXUP;3631;07:41:11;0;49	948;8	60239;0;0;43;
$GPXUP;3631;07:41:12;0;49	94804;8	60255;0;0;44;
$GPXUP;3631;07:41:13;0;49	94804;8	60272;0;0;46;
$GPXUP;3631;07:41:14;0;49	94803;8	60291;0;0;50;
$GPXUP;3631;07:41:15;0;49	94802;8	60311;0;0;51;
$GPXUP;3631;07:41:16;0;49	94802;8	6033;0;0;49;
$GPXUP;3631;07:41:17;0;49	94805;8	60349;0;0;51;
$GPXUP;3631;07:41:18;0;49	94809;8	60367;0;0;51;
$GPXUP;3631;07:41:19;0;49	94813;8	60385;0;0;47;
$GPXUP;3631;07:41:20;0;49	94817;8	60402;0;0;46;
$GPXUP;3631;07:41:21;0;49	94821;8	60418;0;0;45;
$GPXUP;3631;07:41:22;0;49	94826;8	60433;0;0;42;
$GPXUP;3631;07:41:23;0;49	94833;8	60444;0;0;37;
$GPXUP;3631;07:41:24;0;49	94841;8	60453;0;0;38;
$GPXUP;3631;07:41:25;0;49	94849;8	60461;0;0;38;
$GPXUP;3631;07:41:26;0;49	94855;8	60472;0;0;40;
$GPXUP;3631;07:41:27;0;49	94858;8	60487;0;0;43;
$GPXUP;3631;07:41:28;0;49	94861;8	60504;0;0;45;
$GPXUP;3631;07:41:29;0;49	94863;8	60521;0;0;45;
$GPXUP;3631;07:41:30;0;49	94868;8	60536;0;0;42;
$GPXUP;3631;07:41:31;0;49	94874;8	60547;0;0;35;
$GPXUP;3631;07:41:32;0;49	94884;8	60549;0;0;30;
$GPXUP;3631;07:41:33;0;49	94895;8	60542;0;0;37;
$GPXUP;3631;07:41:34;0;49	94904;8	60531;0;0;39;
$GPXUP;3631;07:41:35;0;49	94912;8	60516;0;0;45;
$GPXUP;3631;07:41:36;0;49	94915;8	60493;0;0;55;
$GPXUP;3631;07:41:37;0;49	94914;8	60467;0;0;59;
$GPXUP;3631;07:41:38;0;49	94911;8	60441;0;0;63;
$GPXUP;3631;07:41:39;0;49	94909;8	60415;0;0;64;
$GPXUP;3631;07:41:40;0;49	94908;8	60389;0;0;61;
$GPXUP;3631;07:41:41;0;49	94909;8	60364;0;0;61;
$GPXUP;3631;07:41:42;0;49	9491;8	60341;0;0;58;
$GPXUP;3631;07:41:43;0;49	94912;8	6032;0;0;50;
$GPXUP;3631;07:41:44;0;49	94917;8	60304;0;0;42;
$GPXUP;3631;07:41:45;0;49	94924;8	60297;0;0;32;
$GPXUP;3631;07:41:46;0;49	94933;8	60302;0;0;30;
$GPXUP;3631;07:41:47;0;49	9494;8	60315;0;0;34;
$GPXUP;3631;07:41:48;0;49	94948;8	60324;0;0;39;
$GPXUP;3631;07:41:49;0;49	94958;8	60329;0;0;42;
$GPXUP;3631;07:41:50;0;49	94969;8	6033;0;0;44;
$GPXUP;3631;07:41:51;0;49	9498;8	60328;0;0;46;
$GPXUP;3631;07:41:52;0;49	94992;8	60326;0;0;44;
$GPXUP;3631;07:41:53;0;49	95002;8	60328;0;0;43;
$GPXUP;3631;07:41:54;0;49	95012;8	60336;0;0;42;
$GPXUP;3631;07:41:55;0;49	9502;8	60346;0;0;42;
$GPXUP;3631;07:41:56;0;49	9503;8	60354;0;0;41;
$GPXUP;3631;07:41:57;0;49	95041;8	60356;0;0;47;
$GPXUP;3631;07:41:58;0;49	95053;8	60357;0;0;47;
$GPXUP;3631;07:41:59;0;49	95064;8	6036;0;0;43;
$GPXUP;3631;07:42:00;0;49	95074;8	60367;0;0;40;
$GPXUP;3631;07:42:01;0;49	9508;8	60377;0;0;38;
$GPXUP;3631;07:42:02;0;49	95087;8	60388;0;0;39;
$GPXUP;3631;07:42:03;0;49	95096;8	60395;0;0;40;
$GPXUP;3631;07:42:04;0;49	95106;8	60397;0;0;40;
$GPXUP;3631;07:42:05;0;49	95117;8	60393;0;0;48;
$GPXUP;3631;07:42:06;0;49	9513;8	60384;0;0;54;
$GPXUP;3631;07:42:07;0;49	95142;8	60377;0;0;53;
$GPXUP;3631;07:42:08;0;49	95155;8	6037;0;0;54;
$GPXUP;3631;07:42:09;0;49	95167;8	60358;0;0;57;
$GPXUP;3631;07:42:10;0;49	95177;8	60341;0;0;60;
$GPXUP;3631;07:42:11;0;49	95186;8	60321;0;0;60;
$GPXUP;3631;07:42:12;0;49	95195;8	60303;0;0;57;
$GPXUP;3631;07:42:13;0;49	95206;8	6029;0;0;52;
$GPXUP;3631;07:42:14;0;49	95218;8	60288;0;0;45;
$GPXUP;3631;07:42:15;0;49	9523;8	60298;0;0;48;
$GPXUP;3631;07:42:16;0;49	95241;8	60308;0;0;47;
$GPXUP;3631;07:42:17;0;49	95252;8	60317;0;0;45;
$GPXUP;3631;07:42:18;0;49	95263;8	6032;0;0;45;
$GPXUP;3631;07:42:19;0;49	95275;8	60319;0;0;47;
$GPXUP;3631;07:42:20;0;49	95286;8	60316;0;0;46;
$GPXUP;3631;07:42:21;0;49	95298;8	60315;0;0;45;
$GPXUP;3631;07:42:22;0;49	95309;8	60314;0;0;45;
$GPXUP;3631;07:42:23;0;49	95321;8	60316;0;0;45;
$GPXUP;3631;07:42:24;0;49	95332;8	60321;0;0;48;
$GPXUP;3631;07:42:25;0;49	9534;8	60334;0;0;47;
$GPXUP;3631;07:42:26;0;49	95343;8	60354;0;0;49;
$GPXUP;3631;07:42:27;0;49	95348;8	60371;0;0;45;
$GPXUP;3631;07:42:28;0;49	95354;8	60384;0;0;41;
$GPXUP;3631;07:42:29;0;49	95362;8	60392;0;0;34;
$GPXUP;3631;07:42:30;0;49	95372;8	60392;0;0;36;
$GPXUP;3631;07:42:31;0;49	95384;8	60388;0;0;46;
$GPXUP;3631;07:42:32;0;49	95396;8	60388;0;0;45;
$GPXUP;3631;07:42:33;0;49	95406;8	60395;0;0;47;
$GPXUP;3631;07:42:34;0;49	95416;8	60405;0;0;46;
$GPXUP;3631;07:42:35;0;49	95425;8	60416;0;0;45;
$GPXUP;3631;07:42:36;0;49	95435;8	60424;0;0;45;
$GPXUP;3631;07:42:37;0;49	95446;8	60427;0;0;43;
$GPXUP;3631;07:42:38;0;49	95458;8	60427;0;0;49;
$GPXUP;3631;07:42:39;0;49	9547;8	60429;0;0;47;
$GPXUP;3631;07:42:40;0;49	9548;8	60436;0;0;45;
$GPXUP;3631;07:42:41;0;49	95491;8	60442;0;0;44;
$GPXUP;3631;07:42:42;0;49	95502;8	60443;0;0;45;
$GPXUP;3631;07:42:43;0;49	95513;8	6044;0;0;45;
$GPXUP;3631;07:42:44;0;49	95524;8	60436;0;0;47;
$GPXUP;3631;07:42:45;0;49	95537;8	60431;0;0;51;
$GPXUP;3631;07:42:46;0;49	95549;8	6043;0;0;48;
$GPXUP;3631;07:42:47;0;49	9556;8	60437;0;0;48;
$GPXUP;3631;07:42:48;0;49	95569;8	60448;0;0;45;
$GPXUP;3631;07:42:49;0;49	95574;8	60464;0;0;46;
$GPXUP;3631;07:42:50;0;49	95578;8	60481;0;0;44;
$GPXUP;3631;07:42:51;0;49	95583;8	60496;0;0;42;
$GPXUP;3631;07:42:52;0;49	95586;8	60512;0;0;44;
$GPXUP;3631;07:42:53;0;49	95588;8	6053;0;0;47;
$GPXUP;3631;07:42:54;0;49	9559;8	6055;0;0;54;
$GPXUP;3631;07:42:55;0;49	95595;8	6057;0;0;56;
$GPXUP;3631;07:42:56;0;49	95604;8	60586;0;0;56;
$GPXUP;3631;07:42:57;0;49	95613;8	60604;0;0;55;
$GPXUP;3631;07:42:58;0;49	95618;8	60622;0;0;53;
$GPXUP;3631;07:42:59;0;49	95623;8	60642;0;0;54;
$GPXUP;3631;07:43:00;0;49	9563;8	6066;0;0;53;
$GPXUP;3631;07:43:01;0;49	95638;8	60674;0;0;48;
$GPXUP;3631;07:43:02;0;49	9565;8	60682;0;0;47;
$GPXUP;3631;07:43:03;0;49	95663;8	60687;0;0;50;
$GPXUP;3631;07:43:04;0;49	95676;8	6069;0;0;51;
$GPXUP;3631;07:43:05;0;49	9569;8	60693;0;0;53;
$GPXUP;3631;07:43:06;0;49	95704;8	60696;0;0;57;
$GPXUP;3631;07:43:07;0;49	95719;8	607;0;0;59;
$GPXUP;3631;07:43:08;0;49	95734;8	60706;0;0;59;
$GPXUP;3631;07:43:09;0;49	95748;8	60715;0;0;58;
$GPXUP;3631;07:43:10;0;49	9576;8	60727;0;0;56;
$GPXUP;3631;07:43:11;0;49	95772;8	60738;0;0;56;
$GPXUP;3631;07:43:12;0;49	95784;8	60749;0;0;54;
$GPXUP;3631;07:43:13;0;49	95794;8	60761;0;0;53;
$GPXUP;3631;07:43:14;0;49	95804;8	60774;0;0;48;
$GPXUP;3631;07:43:15;0;49	95812;8	60786;0;0;45;
$GPXUP;3631;07:43:16;0;49	95822;8	60796;0;0;45;
$GPXUP;3631;07:43:17;0;49	95831;8	60806;0;0;45;
$GPXUP;3631;07:43:18;0;49	9584;8	60816;0;0;45;
$GPXUP;3631;07:43:19;0;49	9585;8	60824;0;0;46;
$GPXUP;3631;07:43:20;0;49	95861;8	60831;0;0;47;
$GPXUP;3631;07:43:21;0;49	95872;8	60839;0;0;48;
$GPXUP;3631;07:43:22;0;49	95882;8	60848;0;0;49;
$GPXUP;3631;07:43:23;0;49	95894;8	60854;0;0;50;
$GPXUP;3631;07:43:24;0;49	95906;8	60859;0;0;51;
$GPXUP;3631;07:43:25;0;49	95917;8	60868;0;0;52;
$GPXUP;3631;07:43:26;0;49	95927;8	60881;0;0;51;
$GPXUP;3631;07:43:27;0;49	95937;8	60894;0;0;51;
$GPXUP;3631;07:43:28;0;49	95949;8	60902;0;0;52;
$GPXUP;3631;07:43:29;0;49	95962;8	60906;0;0;54;
$GPXUP;3631;07:43:30;0;49	95975;8	60911;0;0;53;
$GPXUP;3631;07:43:31;0;49	95988;8	60918;0;0;54;
$GPXUP;3631;07:43:32;0;49	96;8	60927;0;0;56;
$GPXUP;3631;07:43:33;0;49	9601;8	60942;0;0;54;
$GPXUP;3631;07:43:34;0;49	96019;8	60957;0;0;53;
$GPXUP;3631;07:43:35;0;49	96029;8	60969;0;0;53;
$GPXUP;3631;07:43:36;0;49	96041;8	60977;0;0;53;
$GPXUP;3631;07:43:37;0;49	96054;8	60984;0;0;54;
$GPXUP;3631;07:43:38;0;49	96066;8	60994;0;0;56;
$GPXUP;3631;07:43:39;0;49	96077;8	61007;0;0;55;
$GPXUP;3631;07:43:40;0;49	96088;8	61019;0;0;53;
$GPXUP;3631;07:43:41;0;49	96098;8	6103;0;0;52;
$GPXUP;3631;07:43:42;0;49	96109;8	61041;0;0;50;
$GPXUP;3631;07:43:43;0;49	96119;8	61053;0;0;50;
$GPXUP;3631;07:43:44;0;49	96128;8	61065;0;0;50;
$GPXUP;3631;07:43:45;0;49	96139;8	61076;0;0;53;
$GPXUP;3631;07:43:46;0;49	96152;8	61083;0;0;55;
$GPXUP;3631;07:43:47;0;49	96164;8	61091;0;0;55;
$GPXUP;3631;07:43:48;0;49	96176;8	61101;0;0;53;
$GPXUP;3631;07:43:49;0;49	96187;8	61114;0;0;53;
$GPXUP;3631;07:43:50;0;49	96196;8	61129;0;0;53;
$GPXUP;3631;07:43:51;0;49	96204;8	61145;0;0;54;
$GPXUP;3631;07:43:52;0;49	96213;8	61161;0;0;54;
$GPXUP;3631;07:43:53;0;49	96223;8	61175;0;0;54;
$GPXUP;3631;07:43:54;0;49	96234;8	61186;0;0;53;
$GPXUP;3631;07:43:55;0;49	96247;8	61192;0;0;54;
$GPXUP;3631;07:43:56;0;49	9626;8	61197;0;0;54;
$GPXUP;3631;07:43:57;0;49	96273;8	61205;0;0;55;
$GPXUP;3631;07:43:58;0;49	96285;8	61214;0;0;55;
$GPXUP;3631;07:43:59;0;49	96297;8	61225;0;0;54;
$GPXUP;3631;07:44:00;0;49	96306;8	6124;0;0;53;
$GPXUP;3631;07:44:01;0;49	96312;8	61259;0;0;56;
$GPXUP;3631;07:44:02;0;49	96318;8	6128;0;0;58;
$GPXUP;3631;07:44:03;0;49	96326;8	61299;0;0;58;
$GPXUP;3631;07:44:04;0;49	96335;8	61315;0;0;56;
$GPXUP;3631;07:44:05;0;49	96346;8	61327;0;0;55;
$GPXUP;3631;07:44:06;0;49	96358;8	61338;0;0;53;
$GPXUP;3631;07:44:07;0;49	9637;8	61348;0;0;53;
$GPXUP;3631;07:44:08;0;49	96382;8	61356;0;0;53;
$GPXUP;3631;07:44:09;0;49	96394;8	61365;0;0;53;
$GPXUP;3631;07:44:10;0;49	96406;8	61373;0;0;52;
$GPXUP;3631;07:44:11;0;49	96418;8	61379;0;0;52;
$GPXUP;3631;07:44:12;0;49	9643;8	61387;0;0;52;
$GPXUP;3631;07:44:13;0;49	9644;8	614;0;0;51;
$GPXUP;3631;07:44:14;0;49	96446;8	61417;0;0;52;
$GPXUP;3631;07:44:15;0;49	96452;8	61436;0;0;53;
$GPXUP;3631;07:44:16;0;49	96457;8	61455;0;0;54;
$GPXUP;3631;07:44:17;0;49	96464;8	61473;0;0;53;
$GPXUP;3631;07:44:18;0;49	96472;8	61488;0;0;51;
$GPXUP;3631;07:44:19;0;49	96483;8	61499;0;0;50;
$GPXUP;3631;07:44:20;0;49	96493;8	6151;0;0;51;
$GPXUP;3631;07:44:21;0;49	96503;8	61522;0;0;51;
$GPXUP;3631;07:44:22;0;49	96513;8	61533;0;0;50;
$GPXUP;3631;07:44:23;0;49	96524;8	6154;0;0;46;
$GPXUP;3631;07:44:24;0;49	96537;8	61541;0;0;51;
$GPXUP;3631;07:44:25;0;49	9655;8	61542;0;0;50;
$GPXUP;3631;07:44:26;0;49	96562;8	61546;0;0;48;
$GPXUP;3631;07:44:27;0;49	96573;8	61552;0;0;49;
$GPXUP;3631;07:44:28;0;49	96584;8	6156;0;0;50;
$GPXUP;3631;07:44:29;0;49	96597;8	61566;0;0;52;
$GPXUP;3631;07:44:30;0;49	9661;8	61568;0;0;55;
$GPXUP;3631;07:44:31;0;49	96624;8	61565;0;0;56;
$GPXUP;3631;07:44:32;0;49	96638;8	6156;0;0;55;
$GPXUP;3631;07:44:33;0;49	96651;8	61559;0;0;54;
$GPXUP;3631;07:44:34;0;49	96665;8	6156;0;0;53;
$GPXUP;3631;07:44:35;0;49	96677;8	61566;0;0;54;
$GPXUP;3631;07:44:36;0;49	96688;8	61578;0;0;52;
$GPXUP;3631;07:44:37;0;49	96699;8	61588;0;0;50;
$GPXUP;3631;07:44:38;0;49	96711;8	61595;0;0;51;
$GPXUP;3631;07:44:39;0;49	96723;8	61599;0;0;52;
$GPXUP;3631;07:44:40;0;49	96736;8	61599;0;0;53;
$GPXUP;3631;07:44:41;0;49	9675;8	61598;0;0;52;
$GPXUP;3631;07:44:42;0;49	96762;8	61595;0;0;52;
$GPXUP;3631;07:44:43;0;49	96775;8	61591;0;0;52;
$GPXUP;3631;07:44:44;0;49	96788;8	61588;0;0;50;
$GPXUP;3631;07:44:45;0;49	968;8	61589;0;0;50;
$GPXUP;3631;07:44:46;0;49	96812;8	61587;0;0;52;
$GPXUP;3631;07:44:47;0;49	96825;8	61579;0;0;55;
$GPXUP;3631;07:44:48;0;49	96836;8	61567;0;0;55;
$GPXUP;3631;07:44:49;0;49	96846;8	61554;0;0;55;
$GPXUP;3631;07:44:50;0;49	96857;8	6154;0;0;54;
$GPXUP;3631;07:44:51;0;49	96869;8	61528;0;0;54;
$GPXUP;3631;07:44:52;0;49	96882;8	6152;0;0;55;
$GPXUP;3631;07:44:53;0;49	96894;8	61517;0;0;50;
$GPXUP;3631;07:44:54;0;49	96907;8	6152;0;0;51;
$GPXUP;3631;07:44:55;0;49	96919;8	61528;0;0;50;
$GPXUP;3631;07:44:56;0;49	9693;8	61538;0;0;48;
$GPXUP;3631;07:44:57;0;49	9694;8	61548;0;0;47;
$GPXUP;3631;07:44:58;0;49	9695;8	61558;0;0;47;
$GPXUP;3631;07:44:59;0;49	9696;8	61565;0;0;48;
$GPXUP;3631;07:45:00;0;49	96972;8	61568;0;0;49;
$GPXUP;3631;07:45:01;0;49	96985;8	61566;0;0;52;
$GPXUP;3631;07:45:02;0;49	96998;8	61563;0;0;53;
$GPXUP;3631;07:45:03;0;49	97011;8	61563;0;0;52;
$GPXUP;3631;07:45:04;0;49	97024;8	61566;0;0;52;
$GPXUP;3631;07:45:05;0;49	97036;8	61571;0;0;52;
$GPXUP;3631;07:45:06;0;49	97048;8	61576;0;0;50;
$GPXUP;3631;07:45:07;0;49	97061;8	61581;0;0;49;
$GPXUP;3631;07:45:08;0;49	97073;8	61582;0;0;51;
$GPXUP;3631;07:45:09;0;49	97086;8	61582;0;0;52;
$GPXUP;3631;07:45:10;0;49	97098;8	61581;0;0;51;
$GPXUP;3631;07:45:11;0;49	97111;8	61582;0;0;49;
$GPXUP;3631;07:45:12;0;49	97123;8	61583;0;0;49;
$GPXUP;3631;07:45:13;0;49	97136;8	61583;0;0;51;
$GPXUP;3631;07:45:14;0;49	97149;8	61584;0;0;52;
$GPXUP;3631;07:45:15;0;49	9716;8	6159;0;0;49;
$GPXUP;3631;07:45:16;0;49	97171;8	61596;0;0;48;
$GPXUP;3631;07:45:17;0;49	97182;8	61603;0;0;47;
$GPXUP;3631;07:45:18;0;49	97193;8	6161;0;0;46;
$GPXUP;3631;07:45:19;0;49	97204;8	61616;0;0;46;
$GPXUP;3631;07:45:20;0;49	97216;8	61618;0;0;48;
$GPXUP;3631;07:45:21;0;49	97228;8	61617;0;0;51;
$GPXUP;3631;07:45:22;0;49	9724;8	61612;0;0;54;
$GPXUP;3631;07:45:23;0;49	97253;8	61608;0;0;50;
$GPXUP;3631;07:45:24;0;49	97265;8	6161;0;0;50;
$GPXUP;3631;07:45:25;0;49	97276;8	61619;0;0;47;
$GPXUP;3631;07:45:26;0;49	97285;8	6163;0;0;47;
$GPXUP;3631;07:45:27;0;49	97295;8	6164;0;0;48;
$GPXUP;3631;07:45:28;0;49	97306;8	6165;0;0;48;
$GPXUP;3631;07:45:29;0;49	97316;8	61658;0;0;48;
$GPXUP;3631;07:45:30;0;49	97328;8	61664;0;0;49;
$GPXUP;3631;07:45:31;0;49	9734;8	61667;0;0;50;
$GPXUP;3631;07:45:32;0;49	97352;8	61667;0;0;51;
$GPXUP;3631;07:45:33;0;49	97365;8	61663;0;0;52;
$GPXUP;3631;07:45:34;0;49	97378;8	6166;0;0;52;
$GPXUP;3631;07:45:35;0;49	9739;8	61659;0;0;49;
$GPXUP;3631;07:45:36;0;49	97402;8	61662;0;0;48;
$GPXUP;3631;07:45:37;0;49	97414;8	61669;0;0;50;
$GPXUP;3631;07:45:38;0;49	97426;8	61674;0;0;51;
$GPXUP;3631;07:45:39;0;49	97438;8	61679;0;0;50;
$GPXUP;3631;07:45:40;0;49	9745;8	61683;0;0;50;
$GPXUP;3631;07:45:41;0;49	97463;8	61687;0;0;51;
$GPXUP;3631;07:45:42;0;49	97475;8	61692;0;0;51;
$GPXUP;3631;07:45:43;0;49	97487;8	61699;0;0;51;
$GPXUP;3631;07:45:44;0;49	97498;8	61709;0;0;52;
$GPXUP;3631;07:45:45;0;49	97507;8	61724;0;0;50;
$GPXUP;3631;07:45:46;0;49	97515;8	61738;0;0;49;
$GPXUP;3631;07:45:47;0;49	97525;8	6175;0;0;50;
$GPXUP;3631;07:45:48;0;49	97536;8	6176;0;0;51;
$GPXUP;3631;07:45:49;0;49	97547;8	61768;0;0;52;
$GPXUP;3631;07:45:50;0;49	97559;8	61777;0;0;52;
$GPXUP;3631;07:45:51;0;49	97571;8	61783;0;0;52;
$GPXUP;3631;07:45:52;0;49	97584;8	61789;0;0;52;
$GPXUP;3631;07:45:53;0;49	97595;8	61799;0;0;52;
$GPXUP;3631;07:45:54;0;49	97604;8	61813;0;0;53;
$GPXUP;3631;07:45:55;0;49	97612;8	61829;0;0;52;
$GPXUP;3631;07:45:56;0;49	9762;8	61844;0;0;48;
$GPXUP;3631;07:45:57;0;49	9763;8	61854;0;0;46;
$GPXUP;3631;07:45:58;0;49	97641;8	61861;0;0;48;
$GPXUP;3631;07:45:59;0;49	97653;8	61865;0;0;49;
$GPXUP;3631;07:46:00;0;49	97665;8	6187;0;0;51;
$GPXUP;3631;07:46:01;0;49	97677;8	61877;0;0;52;
$GPXUP;3631;07:46:02;0;49	9769;8	61883;0;0;53;
$GPXUP;3631;07:46:03;0;49	97702;8	61887;0;0;53;
$GPXUP;3631;07:46:04;0;49	97716;8	6189;0;0;55;
$GPXUP;3631;07:46:05;0;49	9773;8	61891;0;0;57;
$GPXUP;3631;07:46:06;0;49	97744;8	61893;0;0;58;
$GPXUP;3631;07:46:07;0;49	97758;8	619;0;0;57;
$GPXUP;3631;07:46:08;0;49	9777;8	6191;0;0;52;
$GPXUP;3631;07:46:09;0;49	9778;8	61921;0;0;50;
$GPXUP;3631;07:46:10;0;49	97791;8	6193;0;0;51;
$GPXUP;3631;07:46:11;0;49	97804;8	61936;0;0;53;
$GPXUP;3631;07:46:12;0;49	97817;8	6194;0;0;55;
$GPXUP;3631;07:46:13;0;49	97831;8	61943;0;0;58;
$GPXUP;3631;07:46:14;0;49	97845;8	61944;0;0;60;
$GPXUP;3631;07:46:15;0;49	9786;8	61947;0;0;61;
$GPXUP;3631;07:46:16;0;49	97875;8	6195;0;0;61;
$GPXUP;3631;07:46:17;0;49	9789;8	61951;0;0;58;
$GPXUP;3631;07:46:18;0;49	97904;8	61953;0;0;55;
$GPXUP;3631;07:46:19;0;49	97917;8	61957;0;0;54;
$GPXUP;3631;07:46:20;0;49	9793;8	61963;0;0;53;
$GPXUP;3631;07:46:21;0;49	97942;8	6197;0;0;52;
$GPXUP;3631;07:46:22;0;49	97954;8	61976;0;0;53;
$GPXUP;3631;07:46:23;0;49	97968;8	6198;0;0;54;
$GPXUP;3631;07:46:24;0;49	97981;8	61983;0;0;54;
$GPXUP;3631;07:46:25;0;49	97994;8	61986;0;0;53;
$GPXUP;3631;07:46:26;0;49	98007;8	61989;0;0;53;
$GPXUP;3631;07:46:27;0;49	9802;8	61991;0;0;54;
$GPXUP;3631;07:46:28;0;49	98034;8	61991;0;0;55;
$GPXUP;3631;07:46:29;0;49	98048;8	61991;0;0;56;
$GPXUP;3631;07:46:30;0;49	98061;8	61992;0;0;55;
$GPXUP;3631;07:46:31;0;49	98075;8	61993;0;0;54;
$GPXUP;3631;07:46:32;0;49	98088;8	61998;0;0;52;
$GPXUP;3631;07:46:33;0;49	98099;8	62006;0;0;51;
$GPXUP;3631;07:46:34;0;49	9811;8	62016;0;0;52;
$GPXUP;3631;07:46:35;0;49	98121;8	62027;0;0;53;
$GPXUP;3631;07:46:36;0;49	98133;8	62036;0;0;54;
$GPXUP;3631;07:46:37;0;49	98146;8	62044;0;0;55;
$GPXUP;3631;07:46:38;0;49	98159;8	62052;0;0;56;
$GPXUP;3631;07:46:39;0;49	98171;8	6206;0;0;55;
$GPXUP;3631;07:46:40;0;49	98184;8	62068;0;0;56;
$GPXUP;3631;07:46:41;0;49	98197;8	62075;0;0;56;
$GPXUP;3631;07:46:42;0;49	9821;8	62084;0;0;55;
$GPXUP;3631;07:46:43;0;49	9822;8	62097;0;0;55;
$GPXUP;3631;07:46:44;0;49	98231;8	62112;0;0;55;
$GPXUP;3631;07:46:45;0;49	98242;8	62124;0;0;55;
$GPXUP;3631;07:46:46;0;49	98254;8	62135;0;0;54;
$GPXUP;3631;07:46:47;0;49	98266;8	62144;0;0;54;
$GPXUP;3631;07:46:48;0;49	98278;8	62153;0;0;54;
$GPXUP;3631;07:46:49;0;49	98289;8	62165;0;0;55;
$GPXUP;3631;07:46:50;0;49	983;8	62178;0;0;55;
$GPXUP;3631;07:46:51;0;49	9831;8	62191;0;0;53;
$GPXUP;3631;07:46:52;0;49	98321;8	62201;0;0;51;
$GPXUP;3631;07:46:53;0;49	98333;8	62208;0;0;51;
$GPXUP;3631;07:46:54;0;49	98345;8	62214;0;0;51;
$GPXUP;3631;07:46:55;0;49	98357;8	6222;0;0;50;
$GPXUP;3631;07:46:56;0;49	9837;8	62224;0;0;53;
$GPXUP;3631;07:46:57;0;49	98383;8	62228;0;0;55;
$GPXUP;3631;07:46:58;0;49	98396;8	62237;0;0;56;
$GPXUP;3631;07:46:59;0;49	98408;8	62248;0;0;55;
$GPXUP;3631;07:47:00;0;49	9842;8	62258;0;0;54;
$GPXUP;3631;07:47:01;0;49	98432;8	62264;0;0;54;
$GPXUP;3631;07:47:02;0;49	98446;8	62268;0;0;55;
$GPXUP;3631;07:47:03;0;49	98459;8	62274;0;0;56;
$GPXUP;3631;07:47:04;0;49	98472;8	62281;0;0;53;
$GPXUP;3631;07:47:05;0;49	98484;8	62288;0;0;52;
$GPXUP;3631;07:47:06;0;49	98497;8	62294;0;0;53;
$GPXUP;3631;07:47:07;0;49	9851;8	62296;0;0;55;
$GPXUP;3631;07:47:08;0;49	98524;8	62296;0;0;55;
$GPXUP;3631;07:47:09;0;49	98538;8	62294;0;0;56;
$GPXUP;3631;07:47:10;0;49	98552;8	62292;0;0;55;
$GPXUP;3631;07:47:11;0;49	98565;8	62292;0;0;54;
$GPXUP;3631;07:47:12;0;49	98579;8	62295;0;0;56;
$GPXUP;3631;07:47:13;0;49	98592;8	62304;0;0;58;
$GPXUP;3631;07:47:14;0;49	98601;8	62322;0;0;60;
$GPXUP;3631;07:47:15;0;49	9861;8	6234;0;0;54;
$GPXUP;3631;07:47:16;0;49	9862;8	62352;0;0;49;
$GPXUP;3631;07:47:17;0;49	98633;8	62358;0;0;51;
$GPXUP;3631;07:47:18;0;49	98646;8	62364;0;0;58;
$GPXUP;3631;07:47:19;0;49	9866;8	62371;0;0;60;
$GPXUP;3631;07:47:20;0;49	98674;8	62378;0;0;58;
$GPXUP;3631;07:47:21;0;49	98688;8	62384;0;0;53;
$GPXUP;3631;07:47:22;0;49	987;8	6239;0;0;53;
$GPXUP;3631;07:47:23;0;49	98713;8	62396;0;0;52;
$GPXUP;3631;07:47:24;0;49	98725;8	62403;0;0;51;
$GPXUP;3631;07:47:25;0;49	98735;8	62413;0;0;49;
$GPXUP;3631;07:47:26;0;49	98745;8	62425;0;0;49;
$GPXUP;3631;07:47:27;0;49	98754;8	62439;0;0;51;
$GPXUP;3631;07:47:28;0;49	98762;8	62454;0;0;51;
$GPXUP;3631;07:47:29;0;49	9877;8	6247;0;0;51;
$GPXUP;3631;07:47:30;0;49	98776;8	62487;0;0;52;
$GPXUP;3631;07:47:31;0;49	98782;8	62506;0;0;53;
$GPXUP;3631;07:47:32;0;49	98788;8	62524;0;0;52;
$GPXUP;3631;07:47:33;0;49	98797;8	62538;0;0;50;
$GPXUP;3631;07:47:34;0;49	98808;8	62547;0;0;50;
$GPXUP;3631;07:47:35;0;49	9882;8	62554;0;0;50;
$GPXUP;3631;07:47:36;0;49	98832;8	6256;0;0;50;
$GPXUP;3631;07:47:37;0;49	98844;8	62564;0;0;50;
$GPXUP;3631;07:47:38;0;49	98857;8	62568;0;0;50;
$GPXUP;3631;07:47:39;0;49	98869;8	62574;0;0;50;
$GPXUP;3631;07:47:40;0;49	9888;8	62584;0;0;51;
$GPXUP;3631;07:47:41;0;49	98889;8	62598;0;0;52;
$GPXUP;3631;07:47:42;0;49	98898;8	62613;0;0;52;
$GPXUP;3631;07:47:43;0;49	98906;8	62627;0;0;50;
$GPXUP;3631;07:47:44;0;49	98916;8	62639;0;0;50;
$GPXUP;3631;07:47:45;0;49	98927;8	62649;0;0;50;
$GPXUP;3631;07:47:46;0;49	98939;8	62656;0;0;51;
$GPXUP;3631;07:47:47;0;49	98951;8	62663;0;0;51;
$GPXUP;3631;07:47:48;0;49	98962;8	62672;0;0;51;
$GPXUP;3631;07:47:49;0;49	98973;8	62681;0;0;50;
$GPXUP;3631;07:47:50;0;49	98983;8	62693;0;0;51;
$GPXUP;3631;07:47:51;0;49	98994;8	62704;0;0;51;
$GPXUP;3631;07:47:52;0;49	99004;8	62714;0;0;52;
$GPXUP;3631;07:47:53;0;49	99016;8	62722;0;0;53;
$GPXUP;3631;07:47:54;0;49	99029;8	62728;0;0;54;
$GPXUP;3631;07:47:55;0;49	99042;8	62734;0;0;54;
$GPXUP;3631;07:47:56;0;49	99055;8	62741;0;0;53;
$GPXUP;3631;07:47:57;0;49	99066;8	62751;0;0;53;
$GPXUP;3631;07:47:58;0;49	99076;8	62765;0;0;53;
$GPXUP;3631;07:47:59;0;49	99085;8	6278;0;0;53;
$GPXUP;3631;07:48:00;0;49	99095;8	62793;0;0;53;
$GPXUP;3631;07:48:01;0;49	99107;8	62802;0;0;52;
$GPXUP;3631;07:48:02;0;49	9912;8	62808;0;0;53;
$GPXUP;3631;07:48:03;0;49	99133;8	62812;0;0;54;
$GPXUP;3631;07:48:04;0;49	99146;8	62818;0;0;55;
$GPXUP;3631;07:48:05;0;49	99158;8	62828;0;0;57;
$GPXUP;3631;07:48:06;0;49	99168;8	62842;0;0;56;
$GPXUP;3631;07:48:07;0;49	99177;8	6286;0;0;55;
$GPXUP;3631;07:48:08;0;49	99184;8	62878;0;0;52;
$GPXUP;3631;07:48:09;0;49	99191;8	62894;0;0;52;
$GPXUP;3631;07:48:10;0;49	99198;8	6291;0;0;51;
$GPXUP;3631;07:48:11;0;49	99207;8	62924;0;0;49;
$GPXUP;3631;07:48:12;0;49	99218;8	62934;0;0;49;
$GPXUP;3631;07:48:13;0;49	9923;8	6294;0;0;51;
$GPXUP;3631;07:48:14;0;49	99241;8	62948;0;0;52;
$GPXUP;3631;07:48:15;0;49	99252;8	62961;0;0;54;
$GPXUP;3631;07:48:16;0;49	9926;8	62977;0;0;56;
$GPXUP;3631;07:48:17;0;49	99268;8	62997;0;0;60;
$GPXUP;3631;07:48:18;0;49	99276;8	63016;0;0;59;
$GPXUP;3631;07:48:19;0;49	99286;8	63033;0;0;57;
$GPXUP;3631;07:48:20;0;49	99297;8	63047;0;0;57;
$GPXUP;3631;07:48:21;0;49	99308;8	63062;0;0;58;
$GPXUP;3631;07:48:22;0;49	99318;8	63077;0;0;56;
$GPXUP;3631;07:48:23;0;49	99329;8	63089;0;0;53;
$GPXUP;3631;07:48:24;0;49	99341;8	63099;0;0;57;
$GPXUP;3631;07:48:25;0;49	99353;8	63111;0;0;56;
$GPXUP;3631;07:48:26;0;49	99364;8	63123;0;0;55;
$GPXUP;3631;07:48:27;0;49	99376;8	63135;0;0;55;
$GPXUP;3631;07:48:28;0;49	99388;8	63145;0;0;55;
$GPXUP;3631;07:48:29;0;49	99401;8	63152;0;0;55;
$GPXUP;3631;07:48:30;0;49	99414;8	63158;0;0;55;
$GPXUP;3631;07:48:31;0;49	99428;8	63164;0;0;56;
$GPXUP;3631;07:48:32;0;49	9944;8	63174;0;0;56;
$GPXUP;3631;07:48:33;0;49	99452;8	63185;0;0;56;
$GPXUP;3631;07:48:34;0;49	99464;8	63196;0;0;56;
$GPXUP;3631;07:48:35;0;49	99476;8	63208;0;0;55;
$GPXUP;3631;07:48:36;0;49	99487;8	63222;0;0;57;
$GPXUP;3631;07:48:37;0;49	99495;8	63241;0;0;59;
$GPXUP;3631;07:48:38;0;49	99504;8	63258;0;0;59;
$GPXUP;3631;07:48:39;0;49	99515;8	63273;0;0;59;
$GPXUP;3631;07:48:40;0;49	99527;8	63286;0;0;57;
$GPXUP;3631;07:48:41;0;49	9954;8	63297;0;0;56;
$GPXUP;3631;07:48:42;0;49	99553;8	63304;0;0;55;
$GPXUP;3631;07:48:43;0;49	99567;8	63307;0;0;55;
$GPXUP;3631;07:48:44;0;49	9958;8	63311;0;0;54;
$GPXUP;3631;07:48:45;0;49	99592;8	63317;0;0;53;
$GPXUP;3631;07:48:46;0;49	99602;8	6333;0;0;54;
$GPXUP;3631;07:48:47;0;49	99612;8	63344;0;0;54;
$GPXUP;3631;07:48:48;0;49	99622;8	63358;0;0;56;
$GPXUP;3631;07:48:49;0;49	99634;8	63371;0;0;56;
$GPXUP;3631;07:48:50;0;49	99646;8	63382;0;0;56;
$GPXUP;3631;07:48:51;0;49	99658;8	63392;0;0;55;
$GPXUP;3631;07:48:52;0;49	9967;8	63402;0;0;55;
$GPXUP;3631;07:48:53;0;49	99681;8	63413;0;0;54;
$GPXUP;3631;07:48:54;0;49	99693;8	63423;0;0;54;
$GPXUP;3631;07:48:55;0;49	99705;8	63433;0;0;54;
$GPXUP;3631;07:48:56;0;49	99716;8	63445;0;0;56;
$GPXUP;3631;07:48:57;0;49	99726;8	63459;0;0;55;
$GPXUP;3631;07:48:58;0;49	99738;8	6347;0;0;54;
$GPXUP;3631;07:48:59;0;49	99749;8	63481;0;0;54;
$GPXUP;3631;07:49:00;0;49	99759;8	63494;0;0;53;
$GPXUP;3631;07:49:01;0;49	99768;8	6351;0;0;52;
$GPXUP;3631;07:49:02;0;49	99776;8	63525;0;0;52;
$GPXUP;3631;07:49:03;0;49	99785;8	63539;0;0;53;
$GPXUP;3631;07:49:04;0;49	99796;8	63551;0;0;55;
$GPXUP;3631;07:49:05;0;49	99808;8	63562;0;0;57;
$GPXUP;3631;07:49:06;0;49	99821;8	63571;0;0;56;
$GPXUP;3631;07:49:07;0;49	99833;8	63582;0;0;56;
$GPXUP;3631;07:49:08;0;49	99844;8	63595;0;0;57;
$GPXUP;3631;07:49:09;0;49	99854;8	63611;0;0;55;
$GPXUP;3631;07:49:10;0;49	99862;8	63628;0;0;54;
$GPXUP;3631;07:49:11;0;49	99869;8	63645;0;0;52;
$GPXUP;3631;07:49:12;0;49	99876;8	63662;0;0;50;
$GPXUP;3631;07:49:13;0;49	99882;8	63679;0;0;52;
$GPXUP;3631;07:49:14;0;49	99886;8	63698;0;0;51;
$GPXUP;3631;07:49:15;0;49	99891;8	63716;0;0;51;
$GPXUP;3631;07:49:16;0;49	99895;8	63735;0;0;51;
$GPXUP;3631;07:49:17;0;49	99897;8	63755;0;0;53;
$GPXUP;3631;07:49:18;0;49	99899;8	63775;0;0;53;
$GPXUP;3631;07:49:19;0;49	99903;8	63794;0;0;51;
$GPXUP;3631;07:49:20;0;49	99909;8	6381;0;0;47;
$GPXUP;3631;07:49:21;0;49	99918;8	63822;0;0;45;
$GPXUP;3631;07:49:22;0;49	99927;8	63832;0;0;49;
$GPXUP;3631;07:49:23;0;49	99937;8	63843;0;0;50;
$GPXUP;3631;07:49:24;0;49	99948;8	63853;0;0;50;
$GPXUP;3631;07:49:25;0;49	99958;8	63864;0;0;50;
$GPXUP;3631;07:49:26;0;49	99967;8	63878;0;0;50;
$GPXUP;3631;07:49:27;0;49	99974;8	63894;0;0;51;
$GPXUP;3631;07:49:28;0;49	99982;8	63908;0;0;49;
$GPXUP;3631;07:49:29;0;49	99992;8	63918;0;0;46;
$GPXUP;3631;07:49:30;0;50	00004;8	63924;0;0;50;
$GPXUP;3631;07:49:31;0;50	00016;8	6393;0;0;49;
$GPXUP;3631;07:49:32;0;50	00026;8	63939;0;0;49;
$GPXUP;3631;07:49:33;0;50	00035;8	63953;0;0;50;
$GPXUP;3631;07:49:34;0;50	00044;8	63967;0;0;50;
$GPXUP;3631;07:49:35;0;50	00053;8	63981;0;0;50;
$GPXUP;3631;07:49:36;0;50	00062;8	63992;0;0;49;
$GPXUP;3631;07:49:37;0;50	00072;8	64003;0;0;47;
$GPXUP;3631;07:49:38;0;50	00083;8	64011;0;0;49;
$GPXUP;3631;07:49:39;0;50	00095;8	64016;0;0;50;
$GPXUP;3631;07:49:40;0;50	00107;8	64022;0;0;51;
$GPXUP;3631;07:49:41;0;50	00118;8	64033;0;0;53;
$GPXUP;3631;07:49:42;0;50	00129;8	64043;0;0;52;
$GPXUP;3631;07:49:43;0;50	00141;8	64051;0;0;51;
$GPXUP;3631;07:49:44;0;50	00152;8	64061;0;0;52;
$GPXUP;3631;07:49:45;0;50	0016;8	64075;0;0;52;
$GPXUP;3631;07:49:46;0;50	00168;8	64092;0;0;52;
$GPXUP;3631;07:49:47;0;50	00175;8	64108;0;0;50;
$GPXUP;3631;07:49:48;0;50	00183;8	64122;0;0;48;
$GPXUP;3631;07:49:49;0;50	00194;8	64131;0;0;48;
$GPXUP;3631;07:49:50;0;50	00206;8	64135;0;0;50;
$GPXUP;3631;07:49:51;0;50	00218;8	64137;0;0;51;
$GPXUP;3631;07:49:52;0;50	00231;8	64139;0;0;52;
$GPXUP;3631;07:49:53;0;50	00244;8	64142;0;0;51;
$GPXUP;3631;07:49:54;0;50	00257;8	64144;0;0;52;
$GPXUP;3631;07:49:55;0;50	0027;8	64146;0;0;53;
$GPXUP;3631;07:49:56;0;50	00284;8	64148;0;0;53;
$GPXUP;3631;07:49:57;0;50	00297;8	64147;0;0;53;
$GPXUP;3631;07:49:58;0;50	0031;8	64146;0;0;53;
$GPXUP;3631;07:49:59;0;50	00323;8	64148;0;0;55;
$GPXUP;3631;07:50:00;0;50	00335;8	64156;0;0;53;
$GPXUP;3631;07:50:01;0;50	00347;8	64164;0;0;53;
$GPXUP;3631;07:50:02;0;50	0036;8	64168;0;0;52;
$GPXUP;3631;07:50:03;0;50	00373;8	64168;0;0;54;
$GPXUP;3631;07:50:04;0;50	00386;8	64166;0;0;54;
$GPXUP;3631;07:50:05;0;50	00399;8	64162;0;0;51;
$GPXUP;3631;07:50:06;0;50	00411;8	64159;0;0;49;
$GPXUP;3631;07:50:07;0;50	00423;8	64158;0;0;46;
$GPXUP;3631;07:50:08;0;50	00434;8	64157;0;0;47;
$GPXUP;3631;07:50:09;0;50	00446;8	64153;0;0;49;
$GPXUP;3631;07:50:10;0;50	00457;8	64143;0;0;53;
$GPXUP;3631;07:50:11;0;50	00469;8	64131;0;0;56;
$GPXUP;3631;07:50:12;0;50	00481;8	64121;0;0;56;
$GPXUP;3631;07:50:13;0;50	00494;8	64112;0;0;56;
$GPXUP;3631;07:50:14;0;50	00507;8	64105;0;0;56;
$GPXUP;3631;07:50:15;0;50	00521;8	641;0;0;57;
$GPXUP;3631;07:50:16;0;50	00535;8	64096;0;0;55;
$GPXUP;3631;07:50:17;0;50	00548;8	64097;0;0;55;
$GPXUP;3631;07:50:18;0;50	0056;8	64102;0;0;52;
$GPXUP;3631;07:50:19;0;50	00573;8	64107;0;0;52;
$GPXUP;3631;07:50:20;0;50	00586;8	64112;0;0;54;
$GPXUP;3631;07:50:21;0;50	00599;8	64112;0;0;55;
$GPXUP;3631;07:50:22;0;50	00613;8	64106;0;0;60;
$GPXUP;3631;07:50:23;0;50	00627;8	64096;0;0;61;
$GPXUP;3631;07:50:24;0;50	00641;8	64084;0;0;65;
$GPXUP;3631;07:50:25;0;50	00656;8	64072;0;0;66;
$GPXUP;3631;07:50:26;0;50	0067;8	64063;0;0;59;
$GPXUP;3631;07:50:27;0;50	00684;8	64063;0;0;57;
$GPXUP;3631;07:50:28;0;50	00697;8	6407;0;0;54;
$GPXUP;3631;07:50:29;0;50	00709;8	64079;0;0;51;
$GPXUP;3631;07:50:30;0;50	0072;8	6409;0;0;51;
$GPXUP;3631;07:50:31;0;50	00731;8	64101;0;0;50;
$GPXUP;3631;07:50:32;0;50	0074;8	64114;0;0;51;
$GPXUP;3631;07:50:33;0;50	00751;8	64128;0;0;54;
$GPXUP;3631;07:50:34;0;50	00762;8	64139;0;0;55;
$GPXUP;3631;07:50:35;0;50	00775;8	64148;0;0;57;
$GPXUP;3631;07:50:36;0;50	00789;8	64152;0;0;59;
$GPXUP;3631;07:50:37;0;50	00804;8	64154;0;0;59;
$GPXUP;3631;07:50:38;0;50	00819;8	64157;0;0;60;
$GPXUP;3631;07:50:39;0;50	00833;8	64163;0;0;59;
$GPXUP;3631;07:50:40;0;50	00846;8	64171;0;0;55;
$GPXUP;3631;07:50:41;0;50	00859;8	64179;0;0;53;
$GPXUP;3631;07:50:42;0;50	00871;8	64186;0;0;54;
$GPXUP;3631;07:50:43;0;50	00885;8	64191;0;0;56;
$GPXUP;3631;07:50:44;0;50	00899;8	64193;0;0;59;
$GPXUP;3631;07:50:45;0;50	00914;8	64189;0;0;63;
$GPXUP;3631;07:50:46;0;50	00929;8	64185;0;0;63;
$GPXUP;3631;07:50:47;0;50	00945;8	64183;0;0;62;
$GPXUP;3631;07:50:48;0;50	0096;8	64184;0;0;59;
$GPXUP;3631;07:50:49;0;50	00974;8	64186;0;0;59;
$GPXUP;3631;07:50:50;0;50	00988;8	6419;0;0;57;
$GPXUP;3631;07:50:51;0;50	01001;8	64199;0;0;57;
$GPXUP;3631;07:50:52;0;50	01011;8	64214;0;0;53;
$GPXUP;3631;07:50:53;0;50	01019;8	6423;0;0;52;
$GPXUP;3631;07:50:54;0;50	01028;8	64245;0;0;52;
$GPXUP;3631;07:50:55;0;50	01038;8	64257;0;0;51;
$GPXUP;3631;07:50:56;0;50	0105;8	64266;0;0;53;
$GPXUP;3631;07:50:57;0;50	01062;8	64273;0;0;53;
$GPXUP;3631;07:50:58;0;50	01075;8	64278;0;0;53;
$GPXUP;3631;07:50:59;0;50	01088;8	64279;0;0;56;
$GPXUP;3631;07:51:00;0;50	01103;8	64276;0;0;57;
$GPXUP;3631;07:51:01;0;50	01117;8	64271;0;0;59;
$GPXUP;3631;07:51:02;0;50	01131;8	64264;0;0;59;
$GPXUP;3631;07:51:03;0;50	01146;8	6426;0;0;58;
$GPXUP;3631;07:51:04;0;50	0116;8	64258;0;0;57;
$GPXUP;3631;07:51:05;0;50	01174;8	6426;0;0;55;
$GPXUP;3631;07:51:06;0;50	01187;8	64266;0;0;56;
$GPXUP;3631;07:51:07;0;50	01198;8	64277;0;0;53;
$GPXUP;3631;07:51:08;0;50	01209;8	64289;0;0;52;
$GPXUP;3631;07:51:09;0;50	0122;8	64299;0;0;52;
$GPXUP;3631;07:51:10;0;50	01231;8	64309;0;0;52;
$GPXUP;3631;07:51:11;0;50	01244;8	64316;0;0;54;
$GPXUP;3631;07:51:12;0;50	01257;8	64319;0;0;56;
$GPXUP;3631;07:51:13;0;50	01271;8	64321;0;0;57;
$GPXUP;3631;07:51:14;0;50	01285;8	64327;0;0;55;
$GPXUP;3631;07:51:15;0;50	01298;8	64334;0;0;54;
$GPXUP;3631;07:51:16;0;50	0131;8	64342;0;0;54;
$GPXUP;3631;07:51:17;0;50	01323;8	64347;0;0;53;
$GPXUP;3631;07:51:18;0;50	01337;8	64346;0;0;59;
$GPXUP;3631;07:51:19;0;50	01352;8	64343;0;0;59;
$GPXUP;3631;07:51:20;0;50	01366;8	64344;0;0;57;
$GPXUP;3631;07:51:21;0;50	0138;8	64351;0;0;54;
$GPXUP;3631;07:51:22;0;50	01391;8	64362;0;0;52;
$GPXUP;3631;07:51:23;0;50	01401;8	64374;0;0;52;
$GPXUP;3631;07:51:24;0;50	01411;8	64386;0;0;52;
$GPXUP;3631;07:51:25;0;50	01422;8	64398;0;0;52;
$GPXUP;3631;07:51:26;0;50	01434;8	64407;0;0;53;
$GPXUP;3631;07:51:27;0;50	01446;8	64413;0;0;54;
$GPXUP;3631;07:51:28;0;50	0146;8	64419;0;0;55;
$GPXUP;3631;07:51:29;0;50	01472;8	64425;0;0;55;
$GPXUP;3631;07:51:30;0;50	01486;8	64432;0;0;56;
$GPXUP;3631;07:51:31;0;50	01499;8	64441;0;0;57;
$GPXUP;3631;07:51:32;0;50	01512;8	6445;0;0;58;
$GPXUP;3631;07:51:33;0;50	01526;8	64458;0;0;59;
$GPXUP;3631;07:51:34;0;50	01539;8	64466;0;0;59;
$GPXUP;3631;07:51:35;0;50	01553;8	64473;0;0;58;
$GPXUP;3631;07:51:36;0;50	01567;8	64478;0;0;57;
$GPXUP;3631;07:51:37;0;50	01582;8	6448;0;0;57;
$GPXUP;3631;07:51:38;0;50	01595;8	64485;0;0;55;
$GPXUP;3631;07:51:39;0;50	01607;8	64494;0;0;54;
$GPXUP;3631;07:51:40;0;50	01617;8	64507;0;0;53;
$GPXUP;3631;07:51:41;0;50	01627;8	64521;0;0;53;
$GPXUP;3631;07:51:42;0;50	01638;8	64532;0;0;52;
$GPXUP;3631;07:51:43;0;50	0165;8	64538;0;0;54;
$GPXUP;3631;07:51:44;0;50	01664;8	64543;0;0;53;
$GPXUP;3631;07:51:45;0;50	01676;8	64548;0;0;53;
$GPXUP;3631;07:51:46;0;50	01689;8	64556;0;0;54;
$GPXUP;3631;07:51:47;0;50	01701;8	64565;0;0;54;
$GPXUP;3631;07:51:48;0;50	01713;8	64574;0;0;55;
$GPXUP;3631;07:51:49;0;50	01726;8	64582;0;0;55;
$GPXUP;3631;07:51:50;0;50	01739;8	6459;0;0;55;
$GPXUP;3631;07:51:51;0;50	01751;8	64597;0;0;52;
$GPXUP;3631;07:51:52;0;50	01762;8	64607;0;0;49;
$GPXUP;3631;07:51:53;0;50	01771;8	6462;0;0;50;
$GPXUP;3631;07:51:54;0;50	01778;8	64635;0;0;50;
$GPXUP;3631;07:51:55;0;50	01787;8	64649;0;0;49;
$GPXUP;3631;07:51:56;0;50	01796;8	6466;0;0;46;
$GPXUP;3631;07:51:57;0;50	01808;8	64666;0;0;50;
$GPXUP;3631;07:51:58;0;50	0182;8	6467;0;0;51;
$GPXUP;3631;07:51:59;0;50	01833;8	64675;0;0;50;
$GPXUP;3631;07:52:00;0;50	01845;8	6468;0;0;51;
$GPXUP;3631;07:52:01;0;50	01858;8	64684;0;0;53;
$GPXUP;3631;07:52:02;0;50	01871;8	64689;0;0;55;
$GPXUP;3631;07:52:03;0;50	01884;8	64695;0;0;56;
$GPXUP;3631;07:52:04;0;50	01897;8	64702;0;0;54;
$GPXUP;3631;07:52:05;0;50	01909;8	64712;0;0;52;
$GPXUP;3631;07:52:06;0;50	0192;8	6472;0;0;50;
$GPXUP;3631;07:52:07;0;50	01932;8	64725;0;0;52;
$GPXUP;3631;07:52:08;0;50	01946;8	64725;0;0;54;
$GPXUP;3631;07:52:09;0;50	01959;8	64719;0;0;57;
$GPXUP;3631;07:52:10;0;50	01974;8	64712;0;0;59;
$GPXUP;3631;07:52:11;0;50	01988;8	64707;0;0;58;
$GPXUP;3631;07:52:12;0;50	02002;8	64707;0;0;56;
$GPXUP;3631;07:52:13;0;50	02016;8	64708;0;0;54;
$GPXUP;3631;07:52:14;0;50	02029;8	64708;0;0;55;
$GPXUP;3631;07:52:15;0;50	02043;8	64706;0;0;57;
$GPXUP;3631;07:52:16;0;50	02057;8	64701;0;0;59;
$GPXUP;3631;07:52:17;0;50	02072;8	64695;0;0;59;
$GPXUP;3631;07:52:18;0;50	02086;8	64692;0;0;58;
$GPXUP;3631;07:52:19;0;50	021;8	64692;0;0;57;
$GPXUP;3631;07:52:20;0;50	02114;8	64695;0;0;56;
$GPXUP;3631;07:52:21;0;50	02128;8	64699;0;0;56;
$GPXUP;3631;07:52:22;0;50	02141;8	64707;0;0;54;
$GPXUP;3631;07:52:23;0;50	02153;8	64716;0;0;52;
$GPXUP;3631;07:52:24;0;50	02164;8	64725;0;0;50;
$GPXUP;3631;07:52:25;0;50	02175;8	64733;0;0;49;
$GPXUP;3631;07:52:26;0;50	02187;8	64736;0;0;48;
$GPXUP;3631;07:52:27;0;50	022;8	64732;0;0;53;
$GPXUP;3631;07:52:28;0;50	02213;8	64727;0;0;55;
$GPXUP;3631;07:52:29;0;50	02226;8	64726;0;0;51;
$GPXUP;3631;07:52:30;0;50	02238;8	6473;0;0;51;
$GPXUP;3631;07:52:31;0;50	02251;8	64736;0;0;51;
$GPXUP;3631;07:52:32;0;50	02263;8	64741;0;0;52;
$GPXUP;3631;07:52:33;0;50	02276;8	64744;0;0;54;
$GPXUP;3631;07:52:34;0;50	0229;8	64744;0;0;55;
$GPXUP;3631;07:52:35;0;50	02304;8	6474;0;0;58;
$GPXUP;3631;07:52:36;0;50	02318;8	64735;0;0;58;
$GPXUP;3631;07:52:37;0;50	02332;8	64729;0;0;60;
$GPXUP;3631;07:52:38;0;50	02347;8	64727;0;0;59;
$GPXUP;3631;07:52:39;0;50	02361;8	64729;0;0;57;
$GPXUP;3631;07:52:40;0;50	02375;8	64734;0;0;56;
$GPXUP;3631;07:52:41;0;50	02388;8	64741;0;0;55;
$GPXUP;3631;07:52:42;0;50	024;8	64749;0;0;54;
$GPXUP;3631;07:52:43;0;50	02412;8	64758;0;0;53;
$GPXUP;3631;07:52:44;0;50	02425;8	64765;0;0;53;
$GPXUP;3631;07:52:45;0;50	02438;8	64769;0;0;54;
$GPXUP;3631;07:52:46;0;50	02451;8	64772;0;0;54;
$GPXUP;3631;07:52:47;0;50	02464;8	64775;0;0;55;
$GPXUP;3631;07:52:48;0;50	02478;8	64777;0;0;56;
$GPXUP;3631;07:52:49;0;50	02492;8	64779;0;0;56;
$GPXUP;3631;07:52:50;0;50	02505;8	64786;0;0;57;
$GPXUP;3631;07:52:51;0;50	02517;8	64797;0;0;55;
$GPXUP;3631;07:52:52;0;50	02528;8	64808;0;0;54;
$GPXUP;3631;07:52:53;0;50	0254;8	64819;0;0;52;
$GPXUP;3631;07:52:54;0;50	02552;8	64827;0;0;53;
$GPXUP;3631;07:52:55;0;50	02565;8	64835;0;0;55;
$GPXUP;3631;07:52:56;0;50	02577;8	64845;0;0;55;
$GPXUP;3631;07:52:57;0;50	02588;8	64856;0;0;55;
$GPXUP;3631;07:52:58;0;50	026;8	64865;0;0;55;
$GPXUP;3631;07:52:59;0;50	02614;8	64869;0;0;54;
$GPXUP;3631;07:53:00;0;50	02628;8	64869;0;0;58;
$GPXUP;3631;07:53:01;0;50	02642;8	6487;0;0;56;
$GPXUP;3631;07:53:02;0;50	02656;8	64879;0;0;61;
$GPXUP;3631;07:53:03;0;50	02667;8	64892;0;0;53;
$GPXUP;3631;07:53:04;0;50	02678;8	64902;0;0;53;
$GPXUP;3631;07:53:05;0;50	0269;8	64908;0;0;52;
$GPXUP;3631;07:53:06;0;50	02704;8	64907;0;0;56;
$GPXUP;3631;07:53:07;0;50	02718;8	64904;0;0;57;
$GPXUP;3631;07:53:08;0;50	02732;8	64902;0;0;56;
$GPXUP;3631;07:53:09;0;50	02746;8	64904;0;0;55;
$GPXUP;3631;07:53:10;0;50	02759;8	64909;0;0;53;
$GPXUP;3631;07:53:11;0;50	02771;8	64916;0;0;52;
$GPXUP;3631;07:53:12;0;50	02783;8	64924;0;0;52;
$GPXUP;3631;07:53:13;0;50	02795;8	64933;0;0;53;
$GPXUP;3631;07:53:14;0;50	02807;8	64942;0;0;54;
$GPXUP;3631;07:53:15;0;50	0282;8	6495;0;0;54;
$GPXUP;3631;07:53:16;0;50	02832;8	64956;0;0;54;
$GPXUP;3631;07:53:17;0;50	02845;8	64962;0;0;53;
$GPXUP;3631;07:53:18;0;50	02858;8	64967;0;0;52;
$GPXUP;3631;07:53:19;0;50	02871;8	6497;0;0;53;
$GPXUP;3631;07:53:20;0;50	02884;8	64972;0;0;56;
$GPXUP;3631;07:53:21;0;50	02898;8	64972;0;0;57;
$GPXUP;3631;07:53:22;0;50	02913;8	64969;0;0;60;
$GPXUP;3631;07:53:23;0;50	02928;8	64967;0;0;60;
$GPXUP;3631;07:53:24;0;50	02942;8	64968;0;0;57;
$GPXUP;3631;07:53:25;0;50	02955;8	64973;0;0;53;
$GPXUP;3631;07:53:26;0;50	02968;8	64978;0;0;52;
$GPXUP;3631;07:53:27;0;50	02981;8	6498;0;0;54;
$GPXUP;3631;07:53:28;0;50	02994;8	64982;0;0;54;
$GPXUP;3631;07:53:29;0;50	03008;8	64981;0;0;56;
$GPXUP;3631;07:53:30;0;50	03022;8	6498;0;0;58;
$GPXUP;3631;07:53:31;0;50	03036;8	64978;0;0;57;
$GPXUP;3631;07:53:32;0;50	0305;8	64977;0;0;56;
$GPXUP;3631;07:53:33;0;50	03064;8	64975;0;0;55;
$GPXUP;3631;07:53:34;0;50	03078;8	64972;0;0;55;
$GPXUP;3631;07:53:35;0;50	03092;8	64968;0;0;56;
$GPXUP;3631;07:53:36;0;50	03105;8	64964;0;0;55;
$GPXUP;3631;07:53:37;0;50	03119;8	64964;0;0;56;
$GPXUP;3631;07:53:38;0;50	03133;8	64965;0;0;57;
$GPXUP;3631;07:53:39;0;50	03147;8	64967;0;0;57;
$GPXUP;3631;07:53:40;0;50	03161;8	64969;0;0;58;
$GPXUP;3631;07:53:41;0;50	03176;8	6497;0;0;57;
$GPXUP;3631;07:53:42;0;50	0319;8	64973;0;0;56;
$GPXUP;3631;07:53:43;0;50	03204;8	64973;0;0;57;
$GPXUP;3631;07:53:44;0;50	03218;8	6497;0;0;58;
$GPXUP;3631;07:53:45;0;50	03232;8	64967;0;0;59;
$GPXUP;3631;07:53:46;0;50	03247;8	64965;0;0;59;
$GPXUP;3631;07:53:47;0;50	03262;8	64965;0;0;57;
$GPXUP;3631;07:53:48;0;50	03275;8	64968;0;0;56;
$GPXUP;3631;07:53:49;0;50	03288;8	64975;0;0;54;
$GPXUP;3631;07:53:50;0;50	03301;8	6498;0;0;54;
$GPXUP;3631;07:53:51;0;50	03315;8	6498;0;0;57;
$GPXUP;3631;07:53:52;0;50	03329;8	64981;0;0;55;
$GPXUP;3631;07:53:53;0;50	03343;8	64981;0;0;55;
$GPXUP;3631;07:53:54;0;50	03357;8	64979;0;0;59;
$GPXUP;3631;07:53:55;0;50	03372;8	64976;0;0;59;
$GPXUP;3631;07:53:56;0;50	03386;8	64974;0;0;57;
$GPXUP;3631;07:53:57;0;50	034;8	64972;0;0;56;
$GPXUP;3631;07:53:58;0;50	03414;8	64968;0;0;58;
$GPXUP;3631;07:53:59;0;50	03428;8	64966;0;0;57;
$GPXUP;3631;07:54:00;0;50	03442;8	64967;0;0;55;
$GPXUP;3631;07:54:01;0;50	03455;8	64974;0;0;54;
$GPXUP;3631;07:54:02;0;50	03467;8	64982;0;0;54;
$GPXUP;3631;07:54:03;0;50	0348;8	6499;0;0;55;
$GPXUP;3631;07:54:04;0;50	03494;8	64992;0;0;57;
$GPXUP;3631;07:54:05;0;50	03508;8	64992;0;0;59;
$GPXUP;3631;07:54:06;0;50	03522;8	64994;0;0;57;
$GPXUP;3631;07:54:07;0;50	03536;8	64999;0;0;57;
$GPXUP;3631;07:54:08;0;50	0355;8	65005;0;0;56;
$GPXUP;3631;07:54:09;0;50	03563;8	65012;0;0;56;
$GPXUP;3631;07:54:10;0;50	03575;8	65021;0;0;55;
$GPXUP;3631;07:54:11;0;50	03588;8	65027;0;0;55;
$GPXUP;3631;07:54:12;0;50	03602;8	65028;0;0;56;
$GPXUP;3631;07:54:13;0;50	03617;8	65027;0;0;60;
$GPXUP;3631;07:54:14;0;50	03632;8	65025;0;0;59;
$GPXUP;3631;07:54:15;0;50	03646;8	65025;0;0;57;
$GPXUP;3631;07:54:16;0;50	0366;8	65025;0;0;58;
$GPXUP;3631;07:54:17;0;50	03675;8	65024;0;0;59;
$GPXUP;3631;07:54:18;0;50	03689;8	65026;0;0;58;
$GPXUP;3631;07:54:19;0;50	03703;8	65032;0;0;58;
$GPXUP;3631;07:54:20;0;50	03717;8	6504;0;0;58;
$GPXUP;3631;07:54:21;0;50	0373;8	65048;0;0;58;
$GPXUP;3631;07:54:22;0;50	03744;8	65056;0;0;58;
$GPXUP;3631;07:54:23;0;50	03757;8	65064;0;0;57;
$GPXUP;3631;07:54:24;0;50	0377;8	65073;0;0;57;
$GPXUP;3631;07:54:25;0;50	03784;8	65079;0;0;56;
$GPXUP;3631;07:54:26;0;50	03798;8	65078;0;0;59;
$GPXUP;3631;07:54:27;0;50	03813;8	65076;0;0;61;
$GPXUP;3631;07:54:28;0;50	03828;8	65074;0;0;58;
$GPXUP;3631;07:54:29;0;50	03842;8	65074;0;0;57;
$GPXUP;3631;07:54:30;0;50	03856;8	65073;0;0;56;
$GPXUP;3631;07:54:31;0;50	0387;8	65072;0;0;56;
$GPXUP;3631;07:54:32;0;50	03884;8	65071;0;0;56;
$GPXUP;3631;07:54:33;0;50	03898;8	65071;0;0;56;
$GPXUP;3631;07:54:34;0;50	03912;8	65071;0;0;56;
$GPXUP;3631;07:54:35;0;50	03926;8	65069;0;0;58;
$GPXUP;3631;07:54:36;0;50	0394;8	65066;0;0;56;
$GPXUP;3631;07:54:37;0;50	03954;8	65067;0;0;52;
$GPXUP;3631;07:54:38;0;50	03966;8	65072;0;0;52;
$GPXUP;3631;07:54:39;0;50	03979;8	65076;0;0;53;
$GPXUP;3631;07:54:40;0;50	03992;8	65076;0;0;56;
$GPXUP;3631;07:54:41;0;50	04006;8	65071;0;0;59;
$GPXUP;3631;07:54:42;0;50	04021;8	65064;0;0;62;
$GPXUP;3631;07:54:43;0;50	04036;8	65058;0;0;62;
$GPXUP;3631;07:54:44;0;50	04051;8	65053;0;0;62;
$GPXUP;3631;07:54:45;0;50	04066;8	65052;0;0;58;
$GPXUP;3631;07:54:46;0;50	0408;8	65055;0;0;56;
$GPXUP;3631;07:54:47;0;50	04094;8	65062;0;0;55;
$GPXUP;3631;07:54:48;0;50	04106;8	65069;0;0;54;
$GPXUP;3631;07:54:49;0;50	0412;8	65072;0;0;56;
$GPXUP;3631;07:54:50;0;50	04134;8	65068;0;0;61;
$GPXUP;3631;07:54:51;0;50	04149;8	6506;0;0;63;
$GPXUP;3631;07:54:52;0;50	04164;8	65051;0;0;64;
$GPXUP;3631;07:54:53;0;50	04179;8	65046;0;0;64;
$GPXUP;3631;07:54:54;0;50	04195;8	65045;0;0;63;
$GPXUP;3631;07:54:55;0;50	0421;8	65047;0;0;60;
$GPXUP;3631;07:54:56;0;50	04224;8	6505;0;0;59;
$GPXUP;3631;07:54:57;0;50	04239;8	65051;0;0;59;
$GPXUP;3631;07:54:58;0;50	04254;8	6505;0;0;61;
$GPXUP;3631;07:54:59;0;50	0427;8	65049;0;0;62;
$GPXUP;3631;07:55:00;0;50	04284;8	65052;0;0;60;
$GPXUP;3631;07:55:01;0;50	04299;8	65057;0;0;62;
$GPXUP;3631;07:55:02;0;50	04315;8	65061;0;0;62;
$GPXUP;3631;07:55:03;0;50	0433;8	65067;0;0;62;
$GPXUP;3631;07:55:04;0;50	04343;8	65077;0;0;60;
$GPXUP;3631;07:55:05;0;50	04356;8	65089;0;0;59;
$GPXUP;3631;07:55:06;0;50	04369;8	65098;0;0;57;
$GPXUP;3631;07:55:07;0;50	04384;8	65102;0;0;58;
$GPXUP;3631;07:55:08;0;50	04398;8	651;0;0;61;
$GPXUP;3631;07:55:09;0;50	04413;8	651;0;0;60;
$GPXUP;3631;07:55:10;0;50	04428;8	65105;0;0;60;
$GPXUP;3631;07:55:11;0;50	04442;8	65112;0;0;61;
$GPXUP;3631;07:55:12;0;50	04457;8	6512;0;0;60;
$GPXUP;3631;07:55:13;0;50	04471;8	65125;0;0;60;
$GPXUP;3631;07:55:14;0;50	04486;8	65127;0;0;59;
$GPXUP;3631;07:55:15;0;50	045;8	65131;0;0;54;
$GPXUP;3631;07:55:16;0;50	04512;8	65138;0;0;54;
$GPXUP;3631;07:55:17;0;50	04526;8	65142;0;0;55;
$GPXUP;3631;07:55:18;0;50	0454;8	65141;0;0;58;
$GPXUP;3631;07:55:19;0;50	04554;8	65138;0;0;59;
$GPXUP;3631;07:55:20;0;50	04568;8	65137;0;0;58;
$GPXUP;3631;07:55:21;0;50	04583;8	65137;0;0;59;
$GPXUP;3631;07:55:22;0;50	04597;8	65138;0;0;57;
$GPXUP;3631;07:55:23;0;50	04611;8	65142;0;0;56;
$GPXUP;3631;07:55:24;0;50	04624;8	6515;0;0;55;
$GPXUP;3631;07:55:25;0;50	04636;8	6516;0;0;53;
$GPXUP;3631;07:55:26;0;50	04647;8	6517;0;0;54;
$GPXUP;3631;07:55:27;0;50	0466;8	65177;0;0;56;
$GPXUP;3631;07:55:28;0;50	04674;8	65179;0;0;57;
$GPXUP;3631;07:55:29;0;50	04688;8	65179;0;0;58;
$GPXUP;3631;07:55:30;0;50	04703;8	65175;0;0;59;
$GPXUP;3631;07:55:31;0;50	04717;8	65168;0;0;58;
$GPXUP;3631;07:55:32;0;50	0473;8	65162;0;0;56;
$GPXUP;3631;07:55:33;0;50	04744;8	65159;0;0;55;
$GPXUP;3631;07:55:34;0;50	04757;8	6516;0;0;52;
$GPXUP;3631;07:55:35;0;50	04769;8	65165;0;0;50;
$GPXUP;3631;07:55:36;0;50	04781;8	6517;0;0;52;
$GPXUP;3631;07:55:37;0;50	04794;8	6517;0;0;54;
$GPXUP;3631;07:55:38;0;50	04808;8	65164;0;0;57;
$GPXUP;3631;07:55:39;0;50	04821;8	65158;0;0;53;
$GPXUP;3631;07:55:40;0;50	04834;8	65157;0;0;53;
$GPXUP;3631;07:55:41;0;50	04848;8	65158;0;0;55;
$GPXUP;3631;07:55:42;0;50	04862;8	6516;0;0;55;
$GPXUP;3631;07:55:43;0;50	04875;8	65163;0;0;54;
$GPXUP;3631;07:55:44;0;50	04888;8	65166;0;0;54;
$GPXUP;3631;07:55:45;0;50	04902;8	65169;0;0;55;
$GPXUP;3631;07:55:46;0;50	04916;8	65173;0;0;55;
$GPXUP;3631;07:55:47;0;50	04929;8	65177;0;0;56;
$GPXUP;3631;07:55:48;0;50	04943;8	65179;0;0;58;
$GPXUP;3631;07:55:49;0;50	04958;8	65181;0;0;59;
$GPXUP;3631;07:55:50;0;50	04972;8	65181;0;0;58;
$GPXUP;3631;07:55:51;0;50	04986;8	6518;0;0;56;
$GPXUP;3631;07:55:52;0;50	05;8	65179;0;0;52;
$GPXUP;3631;07:55:53;0;50	05012;8	65182;0;0;54;
$GPXUP;3631;07:55:54;0;50	05023;8	65193;0;0;54;
$GPXUP;3631;07:55:55;0;50	05033;8	65208;0;0;54;
$GPXUP;3631;07:55:56;0;50	05043;8	65222;0;0;54;
$GPXUP;3631;07:55:57;0;50	05053;8	65235;0;0;54;
$GPXUP;3631;07:55:58;0;50	05065;8	65245;0;0;51;
$GPXUP;3631;07:55:59;0;50	05078;8	65249;0;0;55;
$GPXUP;3631;07:56:00;0;50	05092;8	6525;0;0;57;
$GPXUP;3631;07:56:01;0;50	05106;8	65252;0;0;56;
$GPXUP;3631;07:56:02;0;50	05119;8	65256;0;0;55;
$GPXUP;3631;07:56:03;0;50	05132;8	65261;0;0;54;
$GPXUP;3631;07:56:04;0;50	05145;8	65262;0;0;54;
$GPXUP;3631;07:56:05;0;50	05159;8	6526;0;0;55;
$GPXUP;3631;07:56:06;0;50	05172;8	65256;0;0;55;
$GPXUP;3631;07:56:07;0;50	05186;8	65255;0;0;53;
$GPXUP;3631;07:56:08;0;50	05198;8	65259;0;0;50;
$GPXUP;3631;07:56:09;0;50	0521;8	65266;0;0;52;
$GPXUP;3631;07:56:10;0;50	05221;8	65277;0;0;53;
$GPXUP;3631;07:56:11;0;50	05233;8	65287;0;0;52;
$GPXUP;3631;07:56:12;0;50	05244;8	65294;0;0;52;
$GPXUP;3631;07:56:13;0;50	05256;8	65302;0;0;48;
$GPXUP;3631;07:56:14;0;50	05267;8	65308;0;0;46;
$GPXUP;3631;07:56:15;0;50	05278;8	65308;0;0;45;
$GPXUP;3631;07:56:16;0;50	0529;8	65306;0;0;50;
$GPXUP;3631;07:56:17;0;50	05304;8	65305;0;0;56;
$GPXUP;3631;07:56:18;0;50	05318;8	65303;0;0;57;
$GPXUP;3631;07:56:19;0;50	05332;8	653;0;0;58;
$GPXUP;3631;07:56:20;0;50	05346;8	653;0;0;56;
$GPXUP;3631;07:56:21;0;50	0536;8	65302;0;0;54;
$GPXUP;3631;07:56:22;0;50	05374;8	65305;0;0;55;
$GPXUP;3631;07:56:23;0;50	05387;8	65303;0;0;57;
$GPXUP;3631;07:56:24;0;50	05402;8	65298;0;0;59;
$GPXUP;3631;07:56:25;0;50	05416;8	65293;0;0;59;
$GPXUP;3631;07:56:26;0;50	0543;8	65289;0;0;58;
$GPXUP;3631;07:56:27;0;50	05444;8	65284;0;0;59;
$GPXUP;3631;07:56:28;0;50	05459;8	65277;0;0;60;
$GPXUP;3631;07:56:29;0;50	05473;8	65271;0;0;59;
$GPXUP;3631;07:56:30;0;50	05487;8	65269;0;0;54;
$GPXUP;3631;07:56:31;0;50	055;8	65272;0;0;51;
$GPXUP;3631;07:56:32;0;50	05512;8	65272;0;0;52;
$GPXUP;3631;07:56:33;0;50	05525;8	65269;0;0;53;
$GPXUP;3631;07:56:34;0;50	05538;8	65262;0;0;56;
$GPXUP;3631;07:56:35;0;50	05552;8	65255;0;0;60;
$GPXUP;3631;07:56:36;0;50	05567;8	65247;0;0;62;
$GPXUP;3631;07:56:37;0;50	05582;8	65245;0;0;63;
$GPXUP;3631;07:56:38;0;50	05597;8	6525;0;0;60;
$GPXUP;3631;07:56:39;0;50	05611;8	65256;0;0;58;
$GPXUP;3631;07:56:40;0;50	05624;8	65262;0;0;56;
$GPXUP;3631;07:56:41;0;50	05638;8	65262;0;0;55;
$GPXUP;3631;07:56:42;0;50	05652;8	65258;0;0;56;
$GPXUP;3631;07:56:43;0;50	05665;8	65254;0;0;56;
$GPXUP;3631;07:56:44;0;50	0568;8	6525;0;0;61;
$GPXUP;3631;07:56:45;0;50	05695;8	65244;0;0;66;
$GPXUP;3631;07:56:46;0;50	05711;8	65238;0;0;64;
$GPXUP;3631;07:56:47;0;50	05726;8	65234;0;0;61;
$GPXUP;3631;07:56:48;0;50	05741;8	65233;0;0;58;
$GPXUP;3631;07:56:49;0;50	05755;8	65234;0;0;58;
$GPXUP;3631;07:56:50;0;50	05769;8	65238;0;0;59;
$GPXUP;3631;07:56:51;0;50	05784;8	65243;0;0;58;
$GPXUP;3631;07:56:52;0;50	05798;8	65246;0;0;58;
$GPXUP;3631;07:56:53;0;50	05812;8	65246;0;0;58;
$GPXUP;3631;07:56:54;0;50	05827;8	65244;0;0;59;
$GPXUP;3631;07:56:55;0;50	05842;8	65243;0;0;59;
$GPXUP;3631;07:56:56;0;50	05856;8	65245;0;0;58;
$GPXUP;3631;07:56:57;0;50	0587;8	65248;0;0;55;
$GPXUP;3631;07:56:58;0;50	05883;8	65252;0;0;55;
$GPXUP;3631;07:56:59;0;50	05897;8	65254;0;0;56;
$GPXUP;3631;07:57:00;0;50	05912;8	65252;0;0;60;
$GPXUP;3631;07:57:01;0;50	05927;8	65249;0;0;63;
$GPXUP;3631;07:57:02;0;50	05942;8	65247;0;0;60;
$GPXUP;3631;07:57:03;0;50	05957;8	65247;0;0;59;
$GPXUP;3631;07:57:04;0;50	05972;8	65247;0;0;58;
$GPXUP;3631;07:57:05;0;50	05987;8	65247;0;0;61;
$GPXUP;3631;07:57:06;0;50	06002;8	65249;0;0;63;
$GPXUP;3631;07:57:07;0;50	06017;8	65254;0;0;61;
$GPXUP;3631;07:57:08;0;50	06032;8	65259;0;0;58;
$GPXUP;3631;07:57:09;0;50	06045;8	65265;0;0;56;
$GPXUP;3631;07:57:10;0;50	06059;8	6527;0;0;57;
$GPXUP;3631;07:57:11;0;50	06073;8	65272;0;0;58;
$GPXUP;3631;07:57:12;0;50	06087;8	65274;0;0;57;
$GPXUP;3631;07:57:13;0;50	06101;8	6528;0;0;56;
$GPXUP;3631;07:57:14;0;50	06114;8	65289;0;0;58;
$GPXUP;3631;07:57:15;0;50	06126;8	65302;0;0;59;
$GPXUP;3631;07:57:16;0;50	06137;8	65316;0;0;58;
$GPXUP;3631;07:57:17;0;50	06149;8	65329;0;0;57;
$GPXUP;3631;07:57:18;0;50	06161;8	6534;0;0;57;
$GPXUP;3631;07:57:19;0;50	06174;8	65348;0;0;53;
$GPXUP;3631;07:57:20;0;50	06186;8	65353;0;0;52;
$GPXUP;3631;07:57:21;0;50	062;8	65353;0;0;53;
$GPXUP;3631;07:57:22;0;50	06213;8	65353;0;0;53;
$GPXUP;3631;07:57:23;0;50	06226;8	65354;0;0;54;
$GPXUP;3631;07:57:24;0;50	0624;8	65353;0;0;56;
$GPXUP;3631;07:57:25;0;50	06254;8	6535;0;0;59;
$GPXUP;3631;07:57:26;0;50	06269;8	6535;0;0;59;
$GPXUP;3631;07:57:27;0;50	06283;8	65354;0;0;57;
$GPXUP;3631;07:57:28;0;50	06297;8	65361;0;0;56;
$GPXUP;3631;07:57:29;0;50	0631;8	65366;0;0;56;
$GPXUP;3631;07:57:30;0;50	06324;8	6537;0;0;54;
$GPXUP;3631;07:57:31;0;50	06337;8	6537;0;0;57;
$GPXUP;3631;07:57:32;0;50	06351;8	65363;0;0;58;
$GPXUP;3631;07:57:33;0;50	06364;8	65355;0;0;57;
$GPXUP;3631;07:57:34;0;50	06378;8	65349;0;0;57;
$GPXUP;3631;07:57:35;0;50	06391;8	65343;0;0;57;
$GPXUP;3631;07:57:36;0;50	06405;8	6534;0;0;54;
$GPXUP;3631;07:57:37;0;50	06418;8	65336;0;0;54;
$GPXUP;3631;07:57:38;0;50	06432;8	65332;0;0;57;
$GPXUP;3631;07:57:39;0;50	06446;8	65325;0;0;60;
$GPXUP;3631;07:57:40;0;50	0646;8	65316;0;0;62;
$GPXUP;3631;07:57:41;0;50	06474;8	65308;0;0;60;
$GPXUP;3631;07:57:42;0;50	06489;8	65305;0;0;59;
$GPXUP;3631;07:57:43;0;50	06502;8	65297;0;0;59;
$GPXUP;3631;07:57:44;0;50	06515;8	65285;0;0;61;
$GPXUP;3631;07:57:45;0;50	06529;8	65274;0;0;61;
$GPXUP;3631;07:57:46;0;50	06542;8	65269;0;0;56;
$GPXUP;3631;07:57:47;0;50	06555;8	6527;0;0;50;
$GPXUP;3631;07:57:48;0;50	06566;8	65273;0;0;48;
$GPXUP;3631;07:57:49;0;50	06578;8	65277;0;0;49;
$GPXUP;3631;07:57:50;0;50	06589;8	65282;0;0;50;
$GPXUP;3631;07:57:51;0;50	066;8	65291;0;0;48;
$GPXUP;3631;07:57:52;0;50	06607;8	65304;0;0;47;
$GPXUP;3631;07:57:53;0;50	06615;8	65319;0;0;48;
$GPXUP;3631;07:57:54;0;50	06623;8	6533;0;0;42;
$GPXUP;3631;07:57:55;0;50	06633;8	65336;0;0;37;
$GPXUP;3631;07:57:56;0;50	06645;8	65333;0;0;46;
$GPXUP;3631;07:57:57;0;50	06658;8	65331;0;0;51;
$GPXUP;3631;07:57:58;0;50	06671;8	6533;0;0;52;
$GPXUP;3631;07:57:59;0;50	06684;8	65332;0;0;51;
$GPXUP;3631;07:58:00;0;50	06696;8	65336;0;0;49;
$GPXUP;3631;07:58:01;0;50	06708;8	65342;0;0;50;
$GPXUP;3631;07:58:02;0;50	06719;8	65349;0;0;48;
$GPXUP;3631;07:58:03;0;50	06729;8	6536;0;0;48;
$GPXUP;3631;07:58:04;0;50	06739;8	6537;0;0;47;
$GPXUP;3631;07:58:05;0;50	0675;8	65376;0;0;44;
$GPXUP;3631;07:58:06;0;50	06761;8	65374;0;0;46;
$GPXUP;3631;07:58:07;0;50	06774;8	65363;0;0;54;
$GPXUP;3631;07:58:08;0;50	06786;8	65347;0;0;60;
$GPXUP;3631;07:58:09;0;50	06798;8	65331;0;0;61;
$GPXUP;3631;07:58:10;0;50	0681;8	65317;0;0;58;
$GPXUP;3631;07:58:11;0;50	06823;8	65309;0;0;53;
$GPXUP;3631;07:58:12;0;50	06836;8	65302;0;0;55;
$GPXUP;3631;07:58:13;0;50	0685;8	65293;0;0;58;
$GPXUP;3631;07:58:14;0;50	06863;8	65279;0;0;62;
$GPXUP;3631;07:58:15;0;50	06876;8	65265;0;0;62;
$GPXUP;3631;07:58:16;0;50	06889;8	65254;0;0;58;
$GPXUP;3631;07:58:17;0;50	06903;8	65249;0;0;55;
$GPXUP;3631;07:58:18;0;50	06917;8	65246;0;0;56;
$GPXUP;3631;07:58:19;0;50	0693;8	65243;0;0;53;
$GPXUP;3631;07:58:20;0;50	06943;8	65243;0;0;51;
$GPXUP;3631;07:58:21;0;50	06956;8	65245;0;0;49;
$GPXUP;3631;07:58:22;0;50	06968;8	65246;0;0;50;
$GPXUP;3631;07:58:23;0;50	0698;8	65251;0;0;51;
$GPXUP;3631;07:58:24;0;50	06992;8	6526;0;0;51;
$GPXUP;3631;07:58:25;0;50	07003;8	6527;0;0;51;
$GPXUP;3631;07:58:26;0;50	07014;8	65277;0;0;52;
$GPXUP;3631;07:58:27;0;50	07028;8	65279;0;0;52;
$GPXUP;3631;07:58:28;0;50	07041;8	65272;0;0;58;
$GPXUP;3631;07:58:29;0;50	07056;8	65264;0;0;61;
$GPXUP;3631;07:58:30;0;50	0707;8	65259;0;0;55;
$GPXUP;3631;07:58:31;0;50	07083;8	65259;0;0;51;
$GPXUP;3631;07:58:32;0;50	07096;8	65258;0;0;52;
$GPXUP;3631;07:58:33;0;50	07109;8	65254;0;0;57;
$GPXUP;3631;07:58:34;0;50	07122;8	65244;0;0;58;
$GPXUP;3631;07:58:35;0;50	07135;8	65234;0;0;58;
$GPXUP;3631;07:58:36;0;50	07148;8	65229;0;0;51;
$GPXUP;3631;07:58:37;0;50	07161;8	6523;0;0;51;
$GPXUP;3631;07:58:38;0;50	07174;8	65229;0;0;54;
$GPXUP;3631;07:58:39;0;50	07188;8	65225;0;0;57;
$GPXUP;3631;07:58:40;0;50	07202;8	65222;0;0;57;
$GPXUP;3631;07:58:41;0;50	07216;8	6522;0;0;56;
$GPXUP;3631;07:58:42;0;50	07229;8	65218;0;0;53;
$GPXUP;3631;07:58:43;0;50	07242;8	6522;0;0;50;
$GPXUP;3631;07:58:44;0;50	07254;8	65224;0;0;50;
$GPXUP;3631;07:58:45;0;50	07266;8	65226;0;0;51;
$GPXUP;3631;07:58:46;0;50	07279;8	65226;0;0;51;
$GPXUP;3631;07:58:47;0;50	07292;8	65224;0;0;52;
$GPXUP;3631;07:58:48;0;50	07305;8	65218;0;0;55;
$GPXUP;3631;07:58:49;0;50	07318;8	65209;0;0;58;
$GPXUP;3631;07:58:50;0;50	07331;8	65199;0;0;60;
$GPXUP;3631;07:58:51;0;50	07345;8	6519;0;0;60;
$GPXUP;3631;07:58:52;0;50	07359;8	65181;0;0;61;
$GPXUP;3631;07:58:53;0;50	07373;8	65173;0;0;61;
$GPXUP;3631;07:58:54;0;50	07389;8	65171;0;0;62;
$GPXUP;3631;07:58:55;0;50	07404;8	65171;0;0;60;
$GPXUP;3631;07:58:56;0;50	07419;8	65168;0;0;63;
$GPXUP;3631;07:58:57;0;50	07434;8	65166;0;0;62;
$GPXUP;3631;07:58:58;0;50	0745;8	65165;0;0;60;
$GPXUP;3631;07:58:59;0;50	07464;8	65167;0;0;58;
$GPXUP;3631;07:59:00;0;50	07478;8	65169;0;0;57;
$GPXUP;3631;07:59:01;0;50	07493;8	65168;0;0;58;
$GPXUP;3631;07:59:02;0;50	07507;8	6516;0;0;63;
$GPXUP;3631;07:59:03;0;50	07521;8	6515;0;0;62;
$GPXUP;3631;07:59:04;0;50	07535;8	65144;0;0;58;
$GPXUP;3631;07:59:05;0;50	07549;8	65144;0;0;54;
$GPXUP;3631;07:59:06;0;50	07562;8	65148;0;0;55;
$GPXUP;3631;07:59:07;0;50	07576;8	65151;0;0;57;
$GPXUP;3631;07:59:08;0;50	0759;8	65152;0;0;56;
$GPXUP;3631;07:59:09;0;50	07604;8	65155;0;0;54;
$GPXUP;3631;07:59:10;0;50	07617;8	65161;0;0;53;
$GPXUP;3631;07:59:11;0;50	07629;8	65167;0;0;52;
$GPXUP;3631;07:59:12;0;50	07642;8	6517;0;0;52;
$GPXUP;3631;07:59:13;0;50	07655;8	65173;0;0;52;
$GPXUP;3631;07:59:14;0;50	07667;8	65177;0;0;50;
$GPXUP;3631;07:59:15;0;50	07679;8	65182;0;0;50;
$GPXUP;3631;07:59:16;0;50	07692;8	65184;0;0;52;
$GPXUP;3631;07:59:17;0;50	07705;8	65182;0;0;53;
$GPXUP;3631;07:59:18;0;50	07718;8	65178;0;0;55;
$GPXUP;3631;07:59:19;0;50	07732;8	65173;0;0;57;
$GPXUP;3631;07:59:20;0;50	07746;8	6517;0;0;56;
$GPXUP;3631;07:59:21;0;50	0776;8	65168;0;0;56;
$GPXUP;3631;07:59:22;0;50	07773;8	65162;0;0;59;
$GPXUP;3631;07:59:23;0;50	07787;8	65152;0;0;60;
$GPXUP;3631;07:59:24;0;50	078;8	65142;0;0;59;
$GPXUP;3631;07:59:25;0;50	07814;8	65135;0;0;57;
$GPXUP;3631;07:59:26;0;50	07828;8	65132;0;0;56;
$GPXUP;3631;07:59:27;0;50	07842;8	65128;0;0;56;
$GPXUP;3631;07:59:28;0;50	07856;8	65124;0;0;56;
$GPXUP;3631;07:59:29;0;50	07869;8	65117;0;0;58;
$GPXUP;3631;07:59:30;0;50	07881;8	65106;0;0;59;
$GPXUP;3631;07:59:31;0;50	07893;8	65092;0;0;59;
$GPXUP;3631;07:59:32;0;50	07905;8	65079;0;0;58;
$GPXUP;3631;07:59:33;0;50	07918;8	65069;0;0;57;
$GPXUP;3631;07:59:34;0;50	07931;8	65062;0;0;56;
$GPXUP;3631;07:59:35;0;50	07944;8	65056;0;0;55;
$GPXUP;3631;07:59:36;0;50	07958;8	6505;0;0;54;
$GPXUP;3631;07:59:37;0;50	0797;8	65046;0;0;52;
$GPXUP;3631;07:59:38;0;50	07983;8	65044;0;0;51;
$GPXUP;3631;07:59:39;0;50	07996;8	65042;0;0;49;
$GPXUP;3631;07:59:40;0;50	08007;8	65037;0;0;51;
$GPXUP;3631;07:59:41;0;50	08019;8	65027;0;0;55;
$GPXUP;3631;07:59:42;0;50	0803;8	65013;0;0;57;
$GPXUP;3631;07:59:43;0;50	0804;8	64998;0;0;59;
$GPXUP;3631;07:59:44;0;50	08053;8	64985;0;0;59;
$GPXUP;3631;07:59:45;0;50	08066;8	64974;0;0;59;
$GPXUP;3631;07:59:46;0;50	08078;8	64962;0;0;61;
$GPXUP;3631;07:59:47;0;50	0809;8	64947;0;0;63;
$GPXUP;3631;07:59:48;0;50	08101;8	64929;0;0;63;
$GPXUP;3631;07:59:49;0;50	08112;8	64911;0;0;64;
$GPXUP;3631;07:59:50;0;50	08124;8	64895;0;0;63;
$GPXUP;3631;07:59:51;0;50	08138;8	64883;0;0;62;
$GPXUP;3631;07:59:52;0;50	08151;8	64872;0;0;62;
$GPXUP;3631;07:59:53;0;50	08165;8	64862;0;0;62;
$GPXUP;3631;07:59:54;0;50	08179;8	64851;0;0;63;
$GPXUP;3631;07:59:55;0;50	08194;8	64842;0;0;62;
$GPXUP;3631;07:59:56;0;50	08208;8	64835;0;0;62;
$GPXUP;3631;07:59:57;0;50	08223;8	64829;0;0;60;
$GPXUP;3631;07:59:58;0;50	08238;8	64823;0;0;61;
$GPXUP;3631;07:59:59;0;50	08252;8	64816;0;0;60;
$GPXUP;3631;08:00:00;0;50	08266;8	64813;0;0;57;
$GPXUP;3631;08:00:01;0;50	0828;8	64816;0;0;56;
$GPXUP;3631;08:00:02;0;50	08294;8	64817;0;0;57;
$GPXUP;3631;08:00:03;0;50	08308;8	64815;0;0;57;
$GPXUP;3631;08:00:04;0;50	08322;8	64816;0;0;55;
$GPXUP;3631;08:00:05;0;50	08336;8	64818;0;0;54;
$GPXUP;3631;08:00:06;0;50	08349;8	64817;0;0;54;
$GPXUP;3631;08:00:07;0;50	08362;8	64812;0;0;54;
$GPXUP;3631;08:00:08;0;50	08375;8	64804;0;0;55;
$GPXUP;3631;08:00:09;0;50	08388;8	64797;0;0;54;
$GPXUP;3631;08:00:10;0;50	08401;8	64796;0;0;55;
$GPXUP;3631;08:00:11;0;50	08414;8	648;0;0;54;
$GPXUP;3631;08:00:12;0;50	08427;8	64804;0;0;54;
$GPXUP;3631;08:00:13;0;50	0844;8	64805;0;0;53;
$GPXUP;3631;08:00:14;0;50	08453;8	64805;0;0;50;
$GPXUP;3631;08:00:15;0;50	08465;8	64807;0;0;49;
$GPXUP;3631;08:00:16;0;50	08477;8	64809;0;0;49;
$GPXUP;3631;08:00:17;0;50	0849;8	64808;0;0;51;
$GPXUP;3631;08:00:18;0;50	08502;8	64804;0;0;53;
$GPXUP;3631;08:00:19;0;50	08515;8	64799;0;0;52;
$GPXUP;3631;08:00:20;0;50	08528;8	64795;0;0;51;
$GPXUP;3631;08:00:21;0;50	0854;8	64794;0;0;51;
$GPXUP;3631;08:00:22;0;50	08553;8	6479;0;0;54;
$GPXUP;3631;08:00:23;0;50	08566;8	64784;0;0;57;
$GPXUP;3631;08:00:24;0;50	0858;8	64776;0;0;57;
$GPXUP;3631;08:00:25;0;50	08594;8	64772;0;0;55;
$GPXUP;3631;08:00:26;0;50	08607;8	64772;0;0;53;
$GPXUP;3631;08:00:27;0;50	0862;8	64776;0;0;52;
$GPXUP;3631;08:00:28;0;50	08633;8	6478;0;0;53;
$GPXUP;3631;08:00:29;0;50	08646;8	64785;0;0;52;
$GPXUP;3631;08:00:30;0;50	08658;8	64788;0;0;51;
$GPXUP;3631;08:00:31;0;50	08671;8	64787;0;0;52;
$GPXUP;3631;08:00:32;0;50	08684;8	64782;0;0;54;
$GPXUP;3631;08:00:33;0;50	08696;8	64772;0;0;57;
$GPXUP;3631;08:00:34;0;50	08708;8	6476;0;0;59;
$GPXUP;3631;08:00:35;0;50	08722;8	64748;0;0;60;
$GPXUP;3631;08:00:36;0;50	08736;8	64738;0;0;62;
$GPXUP;3631;08:00:37;0;50	0875;8	64728;0;0;63;
$GPXUP;3631;08:00:38;0;50	08764;8	64716;0;0;64;
$GPXUP;3631;08:00:39;0;50	08778;8	64703;0;0;64;
$GPXUP;3631;08:00:40;0;50	08792;8	6469;0;0;64;
$GPXUP;3631;08:00:41;0;50	08806;8	64679;0;0;65;
$GPXUP;3631;08:00:42;0;50	08822;8	6467;0;0;65;
$GPXUP;3631;08:00:43;0;50	08837;8	64662;0;0;64;
$GPXUP;3631;08:00:44;0;50	08852;8	64657;0;0;62;
$GPXUP;3631;08:00:45;0;50	08866;8	64648;0;0;63;
$GPXUP;3631;08:00:46;0;50	0888;8	64637;0;0;63;
$GPXUP;3631;08:00:47;0;50	08894;8	64623;0;0;64;
$GPXUP;3631;08:00:48;0;50	08907;8	64608;0;0;64;
[truncated: 298 more rows]
