# Supplementary material for: Pigeon Navigation: Different Routes Lead to Frankfurt
Source: PLoS One. 2014 Nov 12;9(11):e112439. doi: 10.1371/journal.pone.0112439 (PMC4229201; doi:10.1371/journal.pone.0112439)
Supplement: File S4 — Files containing the original track data and a ‘Read me’ explaining the data format. (ZIP) [file pone.0112439.s004.zip › S-GH/090731xup06_254.log]

$GPXUP;3631;07:21:16;0;49	93575;8	58487;0;0;0;
$GPXUP;3631;07:21:17;0;49	93575;8	58487;0;0;1;
$GPXUP;3631;07:21:18;0;49	93575;8	58487;0;0;1;
$GPXUP;3631;07:21:19;0;49	93574;8	58487;0;0;2;
$GPXUP;3631;07:21:20;0;49	93574;8	58491;0;0;34;
$GPXUP;3631;07:21:21;0;49	93574;8	5848;0;0;43;
$GPXUP;3631;07:21:22;0;49	93576;8	58466;0;0;44;
$GPXUP;3631;07:21:23;0;49	93582;8	58456;0;0;41;
$GPXUP;3631;07:21:24;0;49	93591;8	58453;0;0;37;
$GPXUP;3631;07:21:25;0;49	936;8	58459;0;0;37;
$GPXUP;3631;07:21:26;0;49	93606;8	58472;0;0;37;
$GPXUP;3631;07:21:27;0;49	93609;8	58488;0;0;39;
$GPXUP;3631;07:21:28;0;49	9361;8	58504;0;0;41;
$GPXUP;3631;07:21:29;0;49	9361;8	58521;0;0;39;
$GPXUP;3631;07:21:30;0;49	93615;8	58534;0;0;40;
$GPXUP;3631;07:21:31;0;49	93624;8	58542;0;0;40;
$GPXUP;3631;07:21:32;0;49	93634;8	58543;0;0;44;
$GPXUP;3631;07:21:33;0;49	93644;8	5854;0;0;45;
$GPXUP;3631;07:21:34;0;49	93656;8	5854;0;0;44;
$GPXUP;3631;07:21:35;0;49	93665;8	58546;0;0;40;
$GPXUP;3631;07:21:36;0;49	93671;8	58558;0;0;39;
$GPXUP;3631;07:21:37;0;49	93675;8	58574;0;0;40;
$GPXUP;3631;07:21:38;0;49	93676;8	5859;0;0;42;
$GPXUP;3631;07:21:39;0;49	93675;8	58608;0;0;46;
$GPXUP;3631;07:21:40;0;49	93677;8	58626;0;0;47;
$GPXUP;3631;07:21:41;0;49	9368;8	58643;0;0;45;
$GPXUP;3631;07:21:42;0;49	93686;8	58656;0;0;43;
$GPXUP;3631;07:21:43;0;49	93696;8	58661;0;0;43;
$GPXUP;3631;07:21:44;0;49	93708;8	58664;0;0;45;
$GPXUP;3631;07:21:45;0;49	93718;8	5867;0;0;46;
$GPXUP;3631;07:21:46;0;49	93727;8	58683;0;0;47;
$GPXUP;3631;07:21:47;0;49	93732;8	58699;0;0;46;
$GPXUP;3631;07:21:48;0;49	93734;8	58717;0;0;44;
$GPXUP;3631;07:21:49;0;49	93731;8	58734;0;0;49;
$GPXUP;3631;07:21:50;0;49	93723;8	58749;0;0;51;
$GPXUP;3631;07:21:51;0;49	93712;8	5876;0;0;51;
$GPXUP;3631;07:21:52;0;49	937;8	58769;0;0;54;
$GPXUP;3631;07:21:53;0;49	93686;8	58773;0;0;56;
$GPXUP;3631;07:21:54;0;49	93672;8	58767;0;0;60;
$GPXUP;3631;07:21:55;0;49	9366;8	58753;0;0;62;
$GPXUP;3631;07:21:56;0;49	9365;8	58733;0;0;66;
$GPXUP;3631;07:21:57;0;49	93644;8	58708;0;0;69;
$GPXUP;3631;07:21:58;0;49	93643;8	58682;0;0;66;
$GPXUP;3631;07:21:59;0;49	93646;8	58658;0;0;59;
$GPXUP;3631;07:22:00;0;49	93654;8	58639;0;0;55;
$GPXUP;3631;07:22:01;0;49	93663;8	58626;0;0;47;
$GPXUP;3631;07:22:02;0;49	93673;8	58616;0;0;45;
$GPXUP;3631;07:22:03;0;49	93683;8	58607;0;0;45;
$GPXUP;3631;07:22:04;0;49	93692;8	58599;0;0;40;
$GPXUP;3631;07:22:05;0;49	93701;8	58593;0;0;40;
$GPXUP;3631;07:22:06;0;49	93711;8	58588;0;0;41;
$GPXUP;3631;07:22:07;0;49	9372;8	58582;0;0;40;
$GPXUP;3631;07:22:08;0;49	93729;8	58578;0;0;38;
$GPXUP;3631;07:22:09;0;49	93739;8	58576;0;0;40;
$GPXUP;3631;07:22:10;0;49	93748;8	58577;0;0;37;
$GPXUP;3631;07:22:11;0;49	93757;8	58583;0;0;40;
$GPXUP;3631;07:22:12;0;49	93764;8	58595;0;0;41;
$GPXUP;3631;07:22:13;0;49	9377;8	58609;0;0;42;
$GPXUP;3631;07:22:14;0;49	93777;8	58623;0;0;42;
$GPXUP;3631;07:22:15;0;49	93784;8	58634;0;0;41;
$GPXUP;3631;07:22:16;0;49	93794;8	58642;0;0;41;
$GPXUP;3631;07:22:17;0;49	93804;8	58644;0;0;42;
$GPXUP;3631;07:22:18;0;49	93814;8	58638;0;0;44;
$GPXUP;3631;07:22:19;0;49	93822;8	58626;0;0;50;
$GPXUP;3631;07:22:20;0;49	9383;8	5861;0;0;53;
$GPXUP;3631;07:22:21;0;49	93835;8	5859;0;0;56;
$GPXUP;3631;07:22:22;0;49	93836;8	58568;0;0;55;
$GPXUP;3631;07:22:23;0;49	93834;8	58547;0;0;57;
$GPXUP;3631;07:22:24;0;49	93826;8	58527;0;0;63;
$GPXUP;3631;07:22:25;0;49	93814;8	58509;0;0;63;
$GPXUP;3631;07:22:26;0;49	93804;8	58491;0;0;60;
$GPXUP;3631;07:22:27;0;49	93795;8	58472;0;0;58;
$GPXUP;3631;07:22:28;0;49	9379;8	58451;0;0;58;
$GPXUP;3631;07:22:29;0;49	93786;8	58428;0;0;59;
$GPXUP;3631;07:22:30;0;49	93784;8	58405;0;0;60;
$GPXUP;3631;07:22:31;0;49	93786;8	58383;0;0;54;
$GPXUP;3631;07:22:32;0;49	9379;8	58363;0;0;53;
$GPXUP;3631;07:22:33;0;49	93794;8	58344;0;0;54;
$GPXUP;3631;07:22:34;0;49	93799;8	58324;0;0;54;
$GPXUP;3631;07:22:35;0;49	93804;8	58305;0;0;54;
$GPXUP;3631;07:22:36;0;49	93805;8	58283;0;0;64;
$GPXUP;3631;07:22:37;0;49	93801;8	58257;0;0;70;
$GPXUP;3631;07:22:38;0;49	93794;8	58232;0;0;73;
$GPXUP;3631;07:22:39;0;49	93784;8	58208;0;0;72;
$GPXUP;3631;07:22:40;0;49	93775;8	58184;0;0;71;
$GPXUP;3631;07:22:41;0;49	93767;8	5816;0;0;69;
$GPXUP;3631;07:22:42;0;49	9376;8	58136;0;0;69;
$GPXUP;3631;07:22:43;0;49	93751;8	58113;0;0;70;
$GPXUP;3631;07:22:44;0;49	93742;8	58091;0;0;69;
$GPXUP;3631;07:22:45;0;49	93735;8	58067;0;0;66;
$GPXUP;3631;07:22:46;0;49	93734;8	58044;0;0;56;
$GPXUP;3631;07:22:47;0;49	9374;8	58027;0;0;49;
$GPXUP;3631;07:22:48;0;49	93749;8	58016;0;0;45;
$GPXUP;3631;07:22:49;0;49	9376;8	58012;0;0;44;
$GPXUP;3631;07:22:50;0;49	93771;8	58015;0;0;43;
$GPXUP;3631;07:22:51;0;49	93781;8	58023;0;0;41;
$GPXUP;3631;07:22:52;0;49	93789;8	58034;0;0;42;
$GPXUP;3631;07:22:53;0;49	93793;8	5805;0;0;45;
$GPXUP;3631;07:22:54;0;49	93793;8	58069;0;0;48;
$GPXUP;3631;07:22:55;0;49	93789;8	58088;0;0;53;
$GPXUP;3631;07:22:56;0;49	9378;8	58106;0;0;61;
$GPXUP;3631;07:22:57;0;49	9377;8	58124;0;0;62;
$GPXUP;3631;07:22:58;0;49	9376;8	58142;0;0;63;
$GPXUP;3631;07:22:59;0;49	93748;8	58161;0;0;65;
$GPXUP;3631;07:23:00;0;49	93734;8	58176;0;0;65;
$GPXUP;3631;07:23:01;0;49	9372;8	5819;0;0;64;
$GPXUP;3631;07:23:02;0;49	93704;8	58198;0;0;67;
$GPXUP;3631;07:23:03;0;49	93688;8	58197;0;0;70;
$GPXUP;3631;07:23:04;0;49	93671;8	58187;0;0;70;
$GPXUP;3631;07:23:05;0;49	93654;8	58175;0;0;69;
$GPXUP;3631;07:23:06;0;49	9364;8	5816;0;0;66;
$GPXUP;3631;07:23:07;0;49	9363;8	5814;0;0;62;
$GPXUP;3631;07:23:08;0;49	93625;8	58118;0;0;58;
$GPXUP;3631;07:23:09;0;49	93627;8	58098;0;0;51;
$GPXUP;3631;07:23:10;0;49	93635;8	58083;0;0;49;
$GPXUP;3631;07:23:11;0;49	93646;8	58076;0;0;46;
$GPXUP;3631;07:23:12;0;49	93656;8	58081;0;0;42;
$GPXUP;3631;07:23:13;0;49	93662;8	58094;0;0;44;
$GPXUP;3631;07:23:14;0;49	93665;8	58112;0;0;46;
$GPXUP;3631;07:23:15;0;49	93666;8	5813;0;0;49;
$GPXUP;3631;07:23:16;0;49	93666;8	58148;0;0;50;
$GPXUP;3631;07:23:17;0;49	93667;8	58167;0;0;47;
$GPXUP;3631;07:23:18;0;49	93669;8	58184;0;0;44;
$GPXUP;3631;07:23:19;0;49	93671;8	58201;0;0;44;
$GPXUP;3631;07:23:20;0;49	93671;8	5822;0;0;48;
$GPXUP;3631;07:23:21;0;49	93669;8	58239;0;0;50;
$GPXUP;3631;07:23:22;0;49	93668;8	58258;0;0;49;
$GPXUP;3631;07:23:23;0;49	9367;8	58276;0;0;44;
$GPXUP;3631;07:23:24;0;49	93676;8	5829;0;0;43;
$GPXUP;3631;07:23:25;0;49	93684;8	58302;0;0;43;
$GPXUP;3631;07:23:26;0;49	93691;8	58314;0;0;40;
$GPXUP;3631;07:23:27;0;49	93697;8	58326;0;0;39;
$GPXUP;3631;07:23:28;0;49	93702;8	58339;0;0;39;
$GPXUP;3631;07:23:29;0;49	93707;8	58351;0;0;39;
$GPXUP;3631;07:23:30;0;49	93709;8	58367;0;0;43;
$GPXUP;3631;07:23:31;0;49	93708;8	58384;0;0;48;
$GPXUP;3631;07:23:32;0;49	93703;8	58402;0;0;51;
$GPXUP;3631;07:23:33;0;49	93699;8	5842;0;0;47;
$GPXUP;3631;07:23:34;0;49	93699;8	58438;0;0;47;
$GPXUP;3631;07:23:35;0;49	93701;8	58457;0;0;48;
$GPXUP;3631;07:23:36;0;49	93704;8	58474;0;0;46;
$GPXUP;3631;07:23:37;0;49	93707;8	58491;0;0;45;
$GPXUP;3631;07:23:38;0;49	93709;8	58507;0;0;44;
$GPXUP;3631;07:23:39;0;49	93709;8	58524;0;0;48;
$GPXUP;3631;07:23:40;0;49	93704;8	58542;0;0;52;
$GPXUP;3631;07:23:41;0;49	93696;8	5856;0;0;56;
$GPXUP;3631;07:23:42;0;49	93689;8	58578;0;0;56;
$GPXUP;3631;07:23:43;0;49	93682;8	58597;0;0;57;
$GPXUP;3631;07:23:44;0;49	93675;8	58616;0;0;56;
$GPXUP;3631;07:23:45;0;49	9367;8	58636;0;0;53;
$GPXUP;3631;07:23:46;0;49	9367;8	58656;0;0;50;
$GPXUP;3631;07:23:47;0;49	93675;8	58674;0;0;50;
$GPXUP;3631;07:23:48;0;49	93683;8	58688;0;0;48;
$GPXUP;3631;07:23:49;0;49	93693;8	58699;0;0;43;
$GPXUP;3631;07:23:50;0;49	93702;8	58705;0;0;42;
$GPXUP;3631;07:23:51;0;49	93712;8	58711;0;0;41;
$GPXUP;3631;07:23:52;0;49	93722;8	58714;0;0;43;
$GPXUP;3631;07:23:53;0;49	93733;8	58715;0;0;44;
$GPXUP;3631;07:23:54;0;49	93744;8	58715;0;0;44;
$GPXUP;3631;07:23:55;0;49	93754;8	5871;0;0;47;
$GPXUP;3631;07:23:56;0;49	93763;8	58696;0;0;53;
$GPXUP;3631;07:23:57;0;49	93771;8	58678;0;0;55;
$GPXUP;3631;07:23:58;0;49	93779;8	58662;0;0;52;
$GPXUP;3631;07:23:59;0;49	9379;8	58652;0;0;47;
$GPXUP;3631;07:24:00;0;49	93801;8	5865;0;0;42;
$GPXUP;3631;07:24:01;0;49	93812;8	58654;0;0;39;
$GPXUP;3631;07:24:02;0;49	93821;8	58659;0;0;39;
$GPXUP;3631;07:24:03;0;49	93831;8	58664;0;0;41;
$GPXUP;3631;07:24:04;0;49	93841;8	58671;0;0;41;
$GPXUP;3631;07:24:05;0;49	93849;8	58681;0;0;41;
$GPXUP;3631;07:24:06;0;49	93857;8	58693;0;0;41;
$GPXUP;3631;07:24:07;0;49	93861;8	58707;0;0;43;
$GPXUP;3631;07:24:08;0;49	93864;8	58723;0;0;44;
$GPXUP;3631;07:24:09;0;49	93867;8	58741;0;0;45;
$GPXUP;3631;07:24:10;0;49	93865;8	5876;0;0;50;
$GPXUP;3631;07:24:11;0;49	93858;8	58778;0;0;58;
$GPXUP;3631;07:24:12;0;49	93846;8	58794;0;0;61;
$GPXUP;3631;07:24:13;0;49	93834;8	58809;0;0;63;
$GPXUP;3631;07:24:14;0;49	93821;8	58824;0;0;62;
$GPXUP;3631;07:24:15;0;49	9381;8	58842;0;0;59;
$GPXUP;3631;07:24:16;0;49	93803;8	58862;0;0;56;
$GPXUP;3631;07:24:17;0;49	93797;8	58882;0;0;55;
$GPXUP;3631;07:24:18;0;49	93792;8	58901;0;0;51;
$GPXUP;3631;07:24:19;0;49	9379;8	5892;0;0;47;
$GPXUP;3631;07:24:20;0;49	9379;8	58938;0;0;46;
$GPXUP;3631;07:24:21;0;49	93794;8	58955;0;0;45;
$GPXUP;3631;07:24:22;0;49	93798;8	58973;0;0;47;
$GPXUP;3631;07:24:23;0;49	938;8	58991;0;0;51;
$GPXUP;3631;07:24:24;0;49	938;8	59011;0;0;49;
$GPXUP;3631;07:24:25;0;49	93798;8	5903;0;0;51;
$GPXUP;3631;07:24:26;0;49	93793;8	59048;0;0;51;
$GPXUP;3631;07:24:27;0;49	93788;8	59066;0;0;52;
$GPXUP;3631;07:24:28;0;49	93784;8	59087;0;0;54;
$GPXUP;3631;07:24:29;0;49	93782;8	59107;0;0;54;
$GPXUP;3631;07:24:30;0;49	93778;8	59127;0;0;53;
$GPXUP;3631;07:24:31;0;49	93771;8	59145;0;0;57;
$GPXUP;3631;07:24:32;0;49	93761;8	59163;0;0;61;
$GPXUP;3631;07:24:33;0;49	93748;8	59177;0;0;64;
$GPXUP;3631;07:24:34;0;49	93734;8	59188;0;0;66;
$GPXUP;3631;07:24:35;0;49	93718;8	59199;0;0;66;
$GPXUP;3631;07:24:36;0;49	93703;8	59209;0;0;66;
$GPXUP;3631;07:24:37;0;49	93686;8	59215;0;0;69;
$GPXUP;3631;07:24:38;0;49	93669;8	59216;0;0;69;
$GPXUP;3631;07:24:39;0;49	93653;8	59207;0;0;68;
$GPXUP;3631;07:24:40;0;49	93641;8	59188;0;0;67;
$GPXUP;3631;07:24:41;0;49	93635;8	59164;0;0;62;
$GPXUP;3631;07:24:42;0;49	93636;8	59141;0;0;58;
$GPXUP;3631;07:24:43;0;49	93642;8	59121;0;0;54;
$GPXUP;3631;07:24:44;0;49	93652;8	59108;0;0;50;
$GPXUP;3631;07:24:45;0;49	93663;8	59102;0;0;45;
$GPXUP;3631;07:24:46;0;49	93674;8	59104;0;0;40;
$GPXUP;3631;07:24:47;0;49	93682;8	59111;0;0;40;
$GPXUP;3631;07:24:48;0;49	93689;8	59122;0;0;39;
$GPXUP;3631;07:24:49;0;49	93696;8	59135;0;0;39;
$GPXUP;3631;07:24:50;0;49	937;8	59149;0;0;41;
$GPXUP;3631;07:24:51;0;49	93702;8	59166;0;0;41;
$GPXUP;3631;07:24:52;0;49	93707;8	59178;0;0;39;
$GPXUP;3631;07:24:53;0;49	93715;8	59184;0;0;41;
$GPXUP;3631;07:24:54;0;49	93726;8	59182;0;0;45;
$GPXUP;3631;07:24:55;0;49	93736;8	59176;0;0;45;
$GPXUP;3631;07:24:56;0;49	93746;8	5917;0;0;41;
$GPXUP;3631;07:24:57;0;49	93756;8	5917;0;0;36;
$GPXUP;3631;07:24:58;0;49	93764;8	59176;0;0;35;
$GPXUP;3631;07:24:59;0;49	93772;8	59181;0;0;37;
$GPXUP;3631;07:25:00;0;49	93781;8	59182;0;0;36;
$GPXUP;3631;07:25:01;0;49	9379;8	59177;0;0;40;
$GPXUP;3631;07:25:02;0;49	93799;8	5917;0;0;42;
$GPXUP;3631;07:25:03;0;49	93809;8	59165;0;0;44;
$GPXUP;3631;07:25:04;0;49	9382;8	59164;0;0;44;
$GPXUP;3631;07:25:05;0;49	9383;8	59169;0;0;41;
$GPXUP;3631;07:25:06;0;49	9384;8	59177;0;0;41;
$GPXUP;3631;07:25:07;0;49	93849;8	59182;0;0;41;
$GPXUP;3631;07:25:08;0;49	9386;8	59184;0;0;41;
$GPXUP;3631;07:25:09;0;49	93869;8	59185;0;0;41;
$GPXUP;3631;07:25:10;0;49	9388;8	59187;0;0;40;
$GPXUP;3631;07:25:11;0;49	93889;8	59188;0;0;38;
$GPXUP;3631;07:25:12;0;49	93898;8	59191;0;0;38;
$GPXUP;3631;07:25:13;0;49	93907;8	59196;0;0;39;
$GPXUP;3631;07:25:14;0;49	93916;8	59203;0;0;39;
$GPXUP;3631;07:25:15;0;49	93924;8	59215;0;0;42;
$GPXUP;3631;07:25:16;0;49	93927;8	59231;0;0;42;
$GPXUP;3631;07:25:17;0;49	93924;8	59248;0;0;48;
$GPXUP;3631;07:25:18;0;49	93914;8	59262;0;0;53;
$GPXUP;3631;07:25:19;0;49	93902;8	59275;0;0;55;
$GPXUP;3631;07:25:20;0;49	93888;8	59284;0;0;59;
$GPXUP;3631;07:25:21;0;49	93873;8	59288;0;0;64;
$GPXUP;3631;07:25:22;0;49	93858;8	59283;0;0;66;
$GPXUP;3631;07:25:23;0;49	93842;8	5927;0;0;70;
$GPXUP;3631;07:25:24;0;49	93829;8	59252;0;0;71;
$GPXUP;3631;07:25:25;0;49	93817;8	5923;0;0;73;
$GPXUP;3631;07:25:26;0;49	93805;8	59208;0;0;74;
$GPXUP;3631;07:25:27;0;49	93794;8	59186;0;0;68;
$GPXUP;3631;07:25:28;0;49	93785;8	59164;0;0;66;
$GPXUP;3631;07:25:29;0;49	93774;8	59143;0;0;68;
$GPXUP;3631;07:25:30;0;49	93763;8	59123;0;0;68;
$GPXUP;3631;07:25:31;0;49	93752;8	59105;0;0;65;
$GPXUP;3631;07:25:32;0;49	93744;8	59084;0;0;61;
$GPXUP;3631;07:25:33;0;49	9374;8	59061;0;0;61;
$GPXUP;3631;07:25:34;0;49	93742;8	59037;0;0;59;
$GPXUP;3631;07:25:35;0;49	93748;8	59018;0;0;56;
$GPXUP;3631;07:25:36;0;49	93757;8	59003;0;0;53;
$GPXUP;3631;07:25:37;0;49	93768;8	58993;0;0;50;
$GPXUP;3631;07:25:38;0;49	93779;8	58983;0;0;51;
$GPXUP;3631;07:25:39;0;49	9379;8	58971;0;0;50;
$GPXUP;3631;07:25:40;0;49	938;8	58958;0;0;51;
$GPXUP;3631;07:25:41;0;49	93809;8	58945;0;0;50;
$GPXUP;3631;07:25:42;0;49	93819;8	58934;0;0;50;
$GPXUP;3631;07:25:43;0;49	9383;8	58926;0;0;49;
$GPXUP;3631;07:25:44;0;49	93841;8	58917;0;0;50;
$GPXUP;3631;07:25:45;0;49	93851;8	58904;0;0;56;
$GPXUP;3631;07:25:46;0;49	93861;8	58888;0;0;55;
$GPXUP;3631;07:25:47;0;49	93872;8	58875;0;0;52;
$GPXUP;3631;07:25:48;0;49	93883;8	58866;0;0;48;
$GPXUP;3631;07:25:49;0;49	93895;8	58859;0;0;49;
$GPXUP;3631;07:25:50;0;49	93905;8	5885;0;0;50;
$GPXUP;3631;07:25:51;0;49	93915;8	58838;0;0;50;
$GPXUP;3631;07:25:52;0;49	93925;8	58825;0;0;52;
$GPXUP;3631;07:25:53;0;49	93936;8	58812;0;0;54;
$GPXUP;3631;07:25:54;0;49	93944;8	58796;0;0;54;
$GPXUP;3631;07:25:55;0;49	93955;8	58785;0;0;49;
$GPXUP;3631;07:25:56;0;49	93967;8	5878;0;0;47;
$GPXUP;3631;07:25:57;0;49	93978;8	58775;0;0;48;
$GPXUP;3631;07:25:58;0;49	93989;8	58767;0;0;48;
$GPXUP;3631;07:25:59;0;49	94;8	58756;0;0;52;
$GPXUP;3631;07:26:00;0;49	94008;8	5874;0;0;55;
$GPXUP;3631;07:26:01;0;49	94016;8	58723;0;0;55;
$GPXUP;3631;07:26:02;0;49	94024;8	58704;0;0;59;
$GPXUP;3631;07:26:03;0;49	94032;8	58684;0;0;60;
$GPXUP;3631;07:26:04;0;49	94041;8	58666;0;0;58;
$GPXUP;3631;07:26:05;0;49	9405;8	58648;0;0;59;
$GPXUP;3631;07:26:06;0;49	9406;8	58632;0;0;54;
$GPXUP;3631;07:26:07;0;49	94071;8	58623;0;0;48;
$GPXUP;3631;07:26:08;0;49	94082;8	58622;0;0;45;
$GPXUP;3631;07:26:09;0;49	94094;8	58623;0;0;45;
$GPXUP;3631;07:26:10;0;49	94106;8	58626;0;0;46;
$GPXUP;3631;07:26:11;0;49	94117;8	5863;0;0;44;
$GPXUP;3631;07:26:12;0;49	94126;8	58636;0;0;42;
$GPXUP;3631;07:26:13;0;49	94135;8	58644;0;0;41;
$GPXUP;3631;07:26:14;0;49	94145;8	58652;0;0;41;
$GPXUP;3631;07:26:15;0;49	94153;8	58662;0;0;41;
$GPXUP;3631;07:26:16;0;49	94161;8	58673;0;0;41;
$GPXUP;3631;07:26:17;0;49	94168;8	58685;0;0;42;
$GPXUP;3631;07:26:18;0;49	94176;8	58697;0;0;44;
$GPXUP;3631;07:26:19;0;49	94185;8	58707;0;0;45;
$GPXUP;3631;07:26:20;0;49	94196;8	58713;0;0;45;
$GPXUP;3631;07:26:21;0;49	94207;8	5872;0;0;45;
$GPXUP;3631;07:26:22;0;49	94218;8	58724;0;0;45;
$GPXUP;3631;07:26:23;0;49	9423;8	58725;0;0;46;
$GPXUP;3631;07:26:24;0;49	94241;8	58727;0;0;44;
$GPXUP;3631;07:26:25;0;49	94251;8	58732;0;0;42;
$GPXUP;3631;07:26:26;0;49	94261;8	58737;0;0;43;
$GPXUP;3631;07:26:27;0;49	94271;8	5874;0;0;43;
$GPXUP;3631;07:26:28;0;49	94282;8	58741;0;0;45;
$GPXUP;3631;07:26:29;0;49	94293;8	58736;0;0;50;
$GPXUP;3631;07:26:30;0;49	94305;8	58724;0;0;61;
$GPXUP;3631;07:26:31;0;49	94315;8	58705;0;0;65;
$GPXUP;3631;07:26:32;0;49	94328;8	58688;0;0;63;
$GPXUP;3631;07:26:33;0;49	94341;8	58671;0;0;66;
$GPXUP;3631;07:26:34;0;49	94355;8	58657;0;0;65;
$GPXUP;3631;07:26:35;0;49	9437;8	5865;0;0;62;
$GPXUP;3631;07:26:36;0;49	94385;8	58651;0;0;53;
$GPXUP;3631;07:26:37;0;49	94394;8	58664;0;0;51;
$GPXUP;3631;07:26:38;0;49	94397;8	58683;0;0;56;
$GPXUP;3631;07:26:39;0;49	94391;8	58703;0;0;62;
$GPXUP;3631;07:26:40;0;49	94379;8	5872;0;0;65;
$GPXUP;3631;07:26:41;0;49	94365;8	58734;0;0;64;
$GPXUP;3631;07:26:42;0;49	9435;8	58745;0;0;65;
$GPXUP;3631;07:26:43;0;49	94334;8	58751;0;0;70;
$GPXUP;3631;07:26:44;0;49	94315;8	58751;0;0;79;
$GPXUP;3631;07:26:45;0;49	94294;8	58746;0;0;85;
$GPXUP;3631;07:26:46;0;49	94272;8	5874;0;0;86;
$GPXUP;3631;07:26:47;0;49	94252;8	58731;0;0;85;
$GPXUP;3631;07:26:48;0;49	94231;8	5873;0;0;79;
$GPXUP;3631;07:26:49;0;49	94214;8	5874;0;0;73;
$GPXUP;3631;07:26:50;0;49	94199;8	58756;0;0;68;
$GPXUP;3631;07:26:51;0;49	94184;8	58771;0;0;66;
$GPXUP;3631;07:26:52;0;49	9417;8	58784;0;0;64;
$GPXUP;3631;07:26:53;0;49	94156;8	58796;0;0;66;
$GPXUP;3631;07:26:54;0;49	9414;8	58806;0;0;68;
$GPXUP;3631;07:26:55;0;49	94123;8	58812;0;0;69;
$GPXUP;3631;07:26:56;0;49	94106;8	58818;0;0;67;
$GPXUP;3631;07:26:57;0;49	94091;8	58828;0;0;62;
$GPXUP;3631;07:26:58;0;49	94078;8	58843;0;0;63;
$GPXUP;3631;07:26:59;0;49	94069;8	58863;0;0;63;
$GPXUP;3631;07:27:00;0;49	94063;8	58884;0;0;58;
$GPXUP;3631;07:27:01;0;49	94058;8	58905;0;0;56;
$GPXUP;3631;07:27:02;0;49	9405;8	58923;0;0;58;
$GPXUP;3631;07:27:03;0;49	94038;8	58935;0;0;66;
$GPXUP;3631;07:27:04;0;49	94021;8	58943;0;0;71;
$GPXUP;3631;07:27:05;0;49	94003;8	58947;0;0;74;
$GPXUP;3631;07:27:06;0;49	93986;8	58951;0;0;70;
$GPXUP;3631;07:27:07;0;49	9397;8	58961;0;0;65;
$GPXUP;3631;07:27:08;0;49	9396;8	58978;0;0;61;
$GPXUP;3631;07:27:09;0;49	93954;8	58999;0;0;57;
$GPXUP;3631;07:27:10;0;49	93952;8	5902;0;0;53;
$GPXUP;3631;07:27:11;0;49	93952;8	59041;0;0;52;
$GPXUP;3631;07:27:12;0;49	93954;8	59061;0;0;50;
$GPXUP;3631;07:27:13;0;49	93958;8	59079;0;0;50;
$GPXUP;3631;07:27:14;0;49	93965;8	59096;0;0;48;
$GPXUP;3631;07:27:15;0;49	93972;8	59111;0;0;47;
$GPXUP;3631;07:27:16;0;49	93981;8	59121;0;0;44;
$GPXUP;3631;07:27:17;0;49	93991;8	59128;0;0;40;
$GPXUP;3631;07:27:18;0;49	94;8	59136;0;0;39;
$GPXUP;3631;07:27:19;0;49	94007;8	59146;0;0;38;
$GPXUP;3631;07:27:20;0;49	94014;8	59158;0;0;41;
$GPXUP;3631;07:27:21;0;49	94019;8	59172;0;0;42;
$GPXUP;3631;07:27:22;0;49	94024;8	59186;0;0;43;
$GPXUP;3631;07:27:23;0;49	94029;8	592;0;0;42;
$GPXUP;3631;07:27:24;0;49	94035;8	59212;0;0;43;
$GPXUP;3631;07:27:25;0;49	94045;8	59222;0;0;43;
$GPXUP;3631;07:27:26;0;49	94053;8	59232;0;0;45;
$GPXUP;3631;07:27:27;0;49	94059;8	59247;0;0;44;
$GPXUP;3631;07:27:28;0;49	94063;8	59263;0;0;45;
$GPXUP;3631;07:27:29;0;49	94063;8	59281;0;0;47;
$GPXUP;3631;07:27:30;0;49	94059;8	59298;0;0;50;
$GPXUP;3631;07:27:31;0;49	94053;8	59316;0;0;53;
$GPXUP;3631;07:27:32;0;49	94047;8	59335;0;0;55;
$GPXUP;3631;07:27:33;0;49	94041;8	59355;0;0;53;
$GPXUP;3631;07:27:34;0;49	94038;8	59374;0;0;51;
$GPXUP;3631;07:27:35;0;49	94035;8	59394;0;0;51;
$GPXUP;3631;07:27:36;0;49	94034;8	59413;0;0;46;
$GPXUP;3631;07:27:37;0;49	94035;8	59431;0;0;44;
$GPXUP;3631;07:27:38;0;49	94038;8	59448;0;0;43;
$GPXUP;3631;07:27:39;0;49	94044;8	59462;0;0;43;
$GPXUP;3631;07:27:40;0;49	94051;8	59474;0;0;43;
$GPXUP;3631;07:27:41;0;49	9406;8	59484;0;0;42;
$GPXUP;3631;07:27:42;0;49	94069;8	59492;0;0;41;
$GPXUP;3631;07:27:43;0;49	94078;8	59499;0;0;41;
$GPXUP;3631;07:27:44;0;49	94088;8	59505;0;0;42;
$GPXUP;3631;07:27:45;0;49	94098;8	59508;0;0;41;
$GPXUP;3631;07:27:46;0;49	94109;8	59511;0;0;42;
$GPXUP;3631;07:27:47;0;49	9412;8	59514;0;0;40;
$GPXUP;3631;07:27:48;0;49	94128;8	5952;0;0;37;
$GPXUP;3631;07:27:49;0;49	94134;8	59532;0;0;39;
$GPXUP;3631;07:27:50;0;49	94136;8	59548;0;0;43;
$GPXUP;3631;07:27:51;0;49	94135;8	59564;0;0;45;
$GPXUP;3631;07:27:52;0;49	94132;8	59583;0;0;52;
$GPXUP;3631;07:27:53;0;49	94128;8	59602;0;0;53;
$GPXUP;3631;07:27:54;0;49	94123;8	59621;0;0;55;
$GPXUP;3631;07:27:55;0;49	94117;8	59641;0;0;55;
$GPXUP;3631;07:27:56;0;49	94113;8	5966;0;0;53;
$GPXUP;3631;07:27:57;0;49	94111;8	5968;0;0;49;
$GPXUP;3631;07:27:58;0;49	94115;8	59697;0;0;47;
$GPXUP;3631;07:27:59;0;49	94122;8	59711;0;0;46;
$GPXUP;3631;07:28:00;0;49	94132;8	5972;0;0;45;
$GPXUP;3631;07:28:01;0;49	94142;8	59726;0;0;43;
$GPXUP;3631;07:28:02;0;49	94153;8	59728;0;0;41;
$GPXUP;3631;07:28:03;0;49	94163;8	59727;0;0;41;
$GPXUP;3631;07:28:04;0;49	94174;8	59725;0;0;41;
$GPXUP;3631;07:28:05;0;49	94185;8	59724;0;0;39;
$GPXUP;3631;07:28:06;0;49	94195;8	59726;0;0;40;
$GPXUP;3631;07:28:07;0;49	94205;8	59728;0;0;41;
$GPXUP;3631;07:28:08;0;49	94216;8	59727;0;0;44;
$GPXUP;3631;07:28:09;0;49	94227;8	59724;0;0;46;
$GPXUP;3631;07:28:10;0;49	94239;8	5972;0;0;47;
$GPXUP;3631;07:28:11;0;49	9425;8	59719;0;0;46;
$GPXUP;3631;07:28:12;0;49	94261;8	59716;0;0;45;
$GPXUP;3631;07:28:13;0;49	94272;8	59717;0;0;41;
$GPXUP;3631;07:28:14;0;49	94282;8	59718;0;0;41;
$GPXUP;3631;07:28:15;0;49	94293;8	5972;0;0;43;
$GPXUP;3631;07:28:16;0;49	94304;8	59718;0;0;46;
$GPXUP;3631;07:28:17;0;49	94315;8	59713;0;0;47;
$GPXUP;3631;07:28:18;0;49	94325;8	597;0;0;55;
$GPXUP;3631;07:28:19;0;49	94334;8	59682;0;0;60;
$GPXUP;3631;07:28:20;0;49	94341;8	59661;0;0;61;
$GPXUP;3631;07:28:21;0;49	94348;8	59638;0;0;63;
$GPXUP;3631;07:28:22;0;49	94354;8	59615;0;0;61;
$GPXUP;3631;07:28:23;0;49	94362;8	59595;0;0;57;
$GPXUP;3631;07:28:24;0;49	94371;8	59579;0;0;56;
$GPXUP;3631;07:28:25;0;49	94382;8	59566;0;0;55;
$GPXUP;3631;07:28:26;0;49	94393;8	59554;0;0;55;
$GPXUP;3631;07:28:27;0;49	94406;8	59545;0;0;56;
$GPXUP;3631;07:28:28;0;49	94419;8	59538;0;0;52;
$GPXUP;3631;07:28:29;0;49	94431;8	59535;0;0;49;
$GPXUP;3631;07:28:30;0;49	94442;8	59534;0;0;45;
$GPXUP;3631;07:28:31;0;49	94453;8	59537;0;0;43;
$GPXUP;3631;07:28:32;0;49	94464;8	59543;0;0;43;
$GPXUP;3631;07:28:33;0;49	94473;8	59552;0;0;42;
$GPXUP;3631;07:28:34;0;49	94481;8	59564;0;0;42;
$GPXUP;3631;07:28:35;0;49	94486;8	59578;0;0;41;
$GPXUP;3631;07:28:36;0;49	94489;8	59594;0;0;42;
$GPXUP;3631;07:28:37;0;49	94488;8	59612;0;0;45;
$GPXUP;3631;07:28:38;0;49	94484;8	5963;0;0;51;
$GPXUP;3631;07:28:39;0;49	94478;8	59648;0;0;52;
$GPXUP;3631;07:28:40;0;49	94472;8	59667;0;0;53;
$GPXUP;3631;07:28:41;0;49	94466;8	59686;0;0;54;
$GPXUP;3631;07:28:42;0;49	9446;8	59706;0;0;55;
$GPXUP;3631;07:28:43;0;49	94454;8	59726;0;0;55;
$GPXUP;3631;07:28:44;0;49	94449;8	59747;0;0;53;
$GPXUP;3631;07:28:45;0;49	94446;8	59766;0;0;50;
$GPXUP;3631;07:28:46;0;49	94444;8	59786;0;0;50;
$GPXUP;3631;07:28:47;0;49	94444;8	59804;0;0;47;
$GPXUP;3631;07:28:48;0;49	94444;8	59823;0;0;46;
$GPXUP;3631;07:28:49;0;49	94444;8	59842;0;0;45;
$GPXUP;3631;07:28:50;0;49	94445;8	59859;0;0;43;
$GPXUP;3631;07:28:51;0;49	94446;8	59875;0;0;44;
$GPXUP;3631;07:28:52;0;49	94449;8	59893;0;0;45;
$GPXUP;3631;07:28:53;0;49	94452;8	5991;0;0;46;
$GPXUP;3631;07:28:54;0;49	94456;8	59926;0;0;45;
$GPXUP;3631;07:28:55;0;49	9446;8	59942;0;0;44;
$GPXUP;3631;07:28:56;0;49	94467;8	59954;0;0;43;
$GPXUP;3631;07:28:57;0;49	94476;8	59964;0;0;44;
$GPXUP;3631;07:28:58;0;49	94486;8	59972;0;0;44;
$GPXUP;3631;07:28:59;0;49	94496;8	59981;0;0;43;
$GPXUP;3631;07:29:00;0;49	94504;8	59993;0;0;46;
$GPXUP;3631;07:29:01;0;49	94512;8	60006;0;0;46;
$GPXUP;3631;07:29:02;0;49	94522;8	60014;0;0;44;
$GPXUP;3631;07:29:03;0;49	94533;8	60015;0;0;45;
$GPXUP;3631;07:29:04;0;49	94545;8	60011;0;0;48;
$GPXUP;3631;07:29:05;0;49	94558;8	60007;0;0;49;
$GPXUP;3631;07:29:06;0;49	94569;8	60001;0;0;49;
$GPXUP;3631;07:29:07;0;49	94581;8	59992;0;0;49;
$GPXUP;3631;07:29:08;0;49	94592;8	59985;0;0;51;
$GPXUP;3631;07:29:09;0;49	94603;8	59974;0;0;54;
$GPXUP;3631;07:29:10;0;49	94613;8	59959;0;0;56;
$GPXUP;3631;07:29:11;0;49	94624;8	59946;0;0;55;
$GPXUP;3631;07:29:12;0;49	94635;8	59934;0;0;55;
$GPXUP;3631;07:29:13;0;49	94647;8	59918;0;0;60;
$GPXUP;3631;07:29:14;0;49	94657;8	59901;0;0;59;
$GPXUP;3631;07:29:15;0;49	94668;8	59884;0;0;59;
$GPXUP;3631;07:29:16;0;49	94678;8	59869;0;0;56;
$GPXUP;3631;07:29:17;0;49	94688;8	59855;0;0;55;
$GPXUP;3631;07:29:18;0;49	94698;8	5984;0;0;55;
$GPXUP;3631;07:29:19;0;49	94709;8	59826;0;0;57;
$GPXUP;3631;07:29:20;0;49	9472;8	59813;0;0;57;
$GPXUP;3631;07:29:21;0;49	94732;8	59801;0;0;56;
$GPXUP;3631;07:29:22;0;49	94744;8	59793;0;0;54;
$GPXUP;3631;07:29:23;0;49	94756;8	59788;0;0;47;
$GPXUP;3631;07:29:24;0;49	94768;8	59787;0;0;45;
$GPXUP;3631;07:29:25;0;49	94779;8	5979;0;0;45;
$GPXUP;3631;07:29:26;0;49	94789;8	59797;0;0;42;
$GPXUP;3631;07:29:27;0;49	94798;8	59804;0;0;41;
$GPXUP;3631;07:29:28;0;49	94806;8	59813;0;0;39;
$GPXUP;3631;07:29:29;0;49	94814;8	59823;0;0;39;
$GPXUP;3631;07:29:30;0;49	94823;8	59832;0;0;40;
$GPXUP;3631;07:29:31;0;49	94832;8	5984;0;0;42;
$GPXUP;3631;07:29:32;0;49	94843;8	59846;0;0;46;
$GPXUP;3631;07:29:33;0;49	94854;8	59846;0;0;50;
$GPXUP;3631;07:29:34;0;49	94866;8	59837;0;0;56;
$GPXUP;3631;07:29:35;0;49	94877;8	59823;0;0;60;
$GPXUP;3631;07:29:36;0;49	94888;8	59806;0;0;59;
$GPXUP;3631;07:29:37;0;49	949;8	59793;0;0;57;
$GPXUP;3631;07:29:38;0;49	94912;8	59783;0;0;54;
$GPXUP;3631;07:29:39;0;49	94924;8	59779;0;0;49;
$GPXUP;3631;07:29:40;0;49	94936;8	59777;0;0;48;
$GPXUP;3631;07:29:41;0;49	94948;8	59774;0;0;48;
$GPXUP;3631;07:29:42;0;49	9496;8	5977;0;0;48;
$GPXUP;3631;07:29:43;0;49	94972;8	59765;0;0;53;
$GPXUP;3631;07:29:44;0;49	94984;8	59759;0;0;52;
$GPXUP;3631;07:29:45;0;49	94996;8	59751;0;0;52;
$GPXUP;3631;07:29:46;0;49	95008;8	5974;0;0;56;
$GPXUP;3631;07:29:47;0;49	95019;8	59727;0;0;58;
$GPXUP;3631;07:29:48;0;49	95031;8	59714;0;0;59;
$GPXUP;3631;07:29:49;0;49	95045;8	59706;0;0;57;
$GPXUP;3631;07:29:50;0;49	95059;8	59699;0;0;57;
$GPXUP;3631;07:29:51;0;49	95073;8	59693;0;0;55;
$GPXUP;3631;07:29:52;0;49	95086;8	59691;0;0;50;
$GPXUP;3631;07:29:53;0;49	95098;8	59695;0;0;48;
$GPXUP;3631;07:29:54;0;49	95109;8	59701;0;0;48;
$GPXUP;3631;07:29:55;0;49	95121;8	59706;0;0;52;
$GPXUP;3631;07:29:56;0;49	95134;8	59708;0;0;53;
$GPXUP;3631;07:29:57;0;49	95147;8	59712;0;0;51;
$GPXUP;3631;07:29:58;0;49	95159;8	59718;0;0;47;
$GPXUP;3631;07:29:59;0;49	95169;8	59728;0;0;44;
$GPXUP;3631;07:30:00;0;49	95177;8	5974;0;0;45;
$GPXUP;3631;07:30:01;0;49	95186;8	59749;0;0;44;
$GPXUP;3631;07:30:02;0;49	95197;8	59755;0;0;48;
$GPXUP;3631;07:30:03;0;49	95209;8	59759;0;0;48;
$GPXUP;3631;07:30:04;0;49	95221;8	59761;0;0;51;
$GPXUP;3631;07:30:05;0;49	95234;8	5976;0;0;52;
$GPXUP;3631;07:30:06;0;49	95247;8	59758;0;0;52;
$GPXUP;3631;07:30:07;0;49	9526;8	59756;0;0;52;
$GPXUP;3631;07:30:08;0;49	95273;8	59755;0;0;53;
$GPXUP;3631;07:30:09;0;49	95286;8	59755;0;0;52;
$GPXUP;3631;07:30:10;0;49	95299;8	59755;0;0;51;
$GPXUP;3631;07:30:11;0;49	95312;8	59757;0;0;50;
$GPXUP;3631;07:30:12;0;49	95324;8	59762;0;0;49;
$GPXUP;3631;07:30:13;0;49	95336;8	59766;0;0;49;
$GPXUP;3631;07:30:14;0;49	95347;8	59771;0;0;48;
$GPXUP;3631;07:30:15;0;49	95359;8	59774;0;0;49;
$GPXUP;3631;07:30:16;0;49	95371;8	59771;0;0;52;
$GPXUP;3631;07:30:17;0;49	95383;8	59761;0;0;57;
$GPXUP;3631;07:30:18;0;49	95393;8	59744;0;0;60;
$GPXUP;3631;07:30:19;0;49	95403;8	59727;0;0;61;
$GPXUP;3631;07:30:20;0;49	95414;8	5971;0;0;62;
$GPXUP;3631;07:30:21;0;49	95426;8	59693;0;0;63;
$GPXUP;3631;07:30:22;0;49	95437;8	59677;0;0;61;
$GPXUP;3631;07:30:23;0;49	95449;8	59663;0;0;59;
$GPXUP;3631;07:30:24;0;49	95462;8	59651;0;0;58;
$GPXUP;3631;07:30:25;0;49	95476;8	59643;0;0;56;
$GPXUP;3631;07:30:26;0;49	95488;8	59635;0;0;55;
$GPXUP;3631;07:30:27;0;49	95502;8	59631;0;0;53;
$GPXUP;3631;07:30:28;0;49	95514;8	59632;0;0;50;
$GPXUP;3631;07:30:29;0;49	95527;8	59637;0;0;50;
$GPXUP;3631;07:30:30;0;49	95539;8	5964;0;0;50;
$GPXUP;3631;07:30:31;0;49	95552;8	5964;0;0;51;
$GPXUP;3631;07:30:32;0;49	95565;8	59639;0;0;50;
$GPXUP;3631;07:30:33;0;49	95578;8	59634;0;0;49;
$GPXUP;3631;07:30:34;0;49	95589;8	59627;0;0;51;
$GPXUP;3631;07:30:35;0;49	95601;8	59618;0;0;52;
$GPXUP;3631;07:30:36;0;49	95613;8	59611;0;0;54;
$GPXUP;3631;07:30:37;0;49	95626;8	59604;0;0;56;
$GPXUP;3631;07:30:38;0;49	95639;8	59595;0;0;57;
$GPXUP;3631;07:30:39;0;49	95652;8	59586;0;0;56;
$GPXUP;3631;07:30:40;0;49	95664;8	59578;0;0;54;
$GPXUP;3631;07:30:41;0;49	95677;8	59571;0;0;51;
$GPXUP;3631;07:30:42;0;49	95688;8	59566;0;0;48;
$GPXUP;3631;07:30:43;0;49	95699;8	59561;0;0;48;
$GPXUP;3631;07:30:44;0;49	95711;8	59556;0;0;49;
$GPXUP;3631;07:30:45;0;49	95722;8	59549;0;0;51;
$GPXUP;3631;07:30:46;0;49	95734;8	59541;0;0;50;
$GPXUP;3631;07:30:47;0;49	95746;8	59532;0;0;52;
$GPXUP;3631;07:30:48;0;49	95758;8	59526;0;0;53;
$GPXUP;3631;07:30:49;0;49	95772;8	59522;0;0;54;
$GPXUP;3631;07:30:50;0;49	95786;8	59519;0;0;58;
$GPXUP;3631;07:30:51;0;49	958;8	59515;0;0;57;
$GPXUP;3631;07:30:52;0;49	95814;8	59509;0;0;55;
$GPXUP;3631;07:30:53;0;49	95826;8	595;0;0;55;
$GPXUP;3631;07:30:54;0;49	95839;8	59492;0;0;55;
$GPXUP;3631;07:30:55;0;49	95852;8	59487;0;0;53;
$GPXUP;3631;07:30:56;0;49	95865;8	59487;0;0;53;
$GPXUP;3631;07:30:57;0;49	95878;8	59486;0;0;52;
$GPXUP;3631;07:30:58;0;49	95892;8	59483;0;0;57;
$GPXUP;3631;07:30:59;0;49	95906;8	59479;0;0;59;
$GPXUP;3631;07:31:00;0;49	95921;8	5948;0;0;52;
$GPXUP;3631;07:31:01;0;49	95934;8	59482;0;0;52;
$GPXUP;3631;07:31:02;0;49	95946;8	59483;0;0;50;
$GPXUP;3631;07:31:03;0;49	95959;8	59481;0;0;54;
$GPXUP;3631;07:31:04;0;49	95973;8	59478;0;0;58;
$GPXUP;3631;07:31:05;0;49	95987;8	59472;0;0;59;
$GPXUP;3631;07:31:06;0;49	96001;8	59466;0;0;58;
$GPXUP;3631;07:31:07;0;49	96016;8	59462;0;0;58;
$GPXUP;3631;07:31:08;0;49	96029;8	59457;0;0;55;
$GPXUP;3631;07:31:09;0;49	96042;8	59448;0;0;57;
$GPXUP;3631;07:31:10;0;49	96056;8	59439;0;0;61;
$GPXUP;3631;07:31:11;0;49	9607;8	59428;0;0;65;
$GPXUP;3631;07:31:12;0;49	96082;8	59414;0;0;63;
$GPXUP;3631;07:31:13;0;49	96095;8	59397;0;0;65;
$GPXUP;3631;07:31:14;0;49	96106;8	59379;0;0;65;
$GPXUP;3631;07:31:15;0;49	96118;8	59362;0;0;60;
$GPXUP;3631;07:31:16;0;49	9613;8	59349;0;0;61;
$GPXUP;3631;07:31:17;0;49	96143;8	59336;0;0;62;
$GPXUP;3631;07:31:18;0;49	96156;8	59322;0;0;65;
$GPXUP;3631;07:31:19;0;49	9617;8	59307;0;0;67;
$GPXUP;3631;07:31:20;0;49	96184;8	59292;0;0;65;
$GPXUP;3631;07:31:21;0;49	96197;8	59278;0;0;66;
$GPXUP;3631;07:31:22;0;49	96212;8	59267;0;0;63;
$GPXUP;3631;07:31:23;0;49	96227;8	59258;0;0;62;
$GPXUP;3631;07:31:24;0;49	96242;8	59252;0;0;59;
$GPXUP;3631;07:31:25;0;49	96256;8	59247;0;0;58;
$GPXUP;3631;07:31:26;0;49	9627;8	59243;0;0;57;
$GPXUP;3631;07:31:27;0;49	96284;8	59241;0;0;56;
$GPXUP;3631;07:31:28;0;49	96297;8	5924;0;0;55;
$GPXUP;3631;07:31:29;0;49	96311;8	59239;0;0;57;
$GPXUP;3631;07:31:30;0;49	96325;8	59236;0;0;57;
$GPXUP;3631;07:31:31;0;49	96339;8	59235;0;0;56;
$GPXUP;3631;07:31:32;0;49	96352;8	59238;0;0;54;
$GPXUP;3631;07:31:33;0;49	96365;8	59244;0;0;52;
$GPXUP;3631;07:31:34;0;49	96376;8	59251;0;0;51;
$GPXUP;3631;07:31:35;0;49	96388;8	59255;0;0;49;
$GPXUP;3631;07:31:36;0;49	96401;8	59255;0;0;51;
$GPXUP;3631;07:31:37;0;49	96414;8	59252;0;0;52;
$GPXUP;3631;07:31:38;0;49	96426;8	59249;0;0;46;
$GPXUP;3631;07:31:39;0;49	96441;8	59241;0;0;76;
$GPXUP;3631;07:31:40;0;49	96459;8	59229;0;0;78;
$GPXUP;3631;07:31:41;0;49	96477;8	59218;0;0;74;
$GPXUP;3631;07:31:42;0;49	96494;8	59206;0;0;72;
$GPXUP;3631;07:31:43;0;49	9651;8	59196;0;0;64;
$GPXUP;3631;07:31:44;0;49	96523;8	59185;0;0;61;
$GPXUP;3631;07:31:45;0;49	96537;8	59174;0;0;60;
$GPXUP;3631;07:31:46;0;49	96549;8	59164;0;0;60;
$GPXUP;3631;07:31:47;0;49	96563;8	59155;0;0;57;
$GPXUP;3631;07:31:48;0;49	96577;8	59151;0;0;57;
$GPXUP;3631;07:31:49;0;49	96591;8	59154;0;0;55;
$GPXUP;3631;07:31:50;0;49	96604;8	59159;0;0;54;
$GPXUP;3631;07:31:51;0;49	96617;8	59165;0;0;54;
$GPXUP;3631;07:31:52;0;49	96629;8	59172;0;0;52;
$GPXUP;3631;07:31:53;0;49	96641;8	59178;0;0;51;
$GPXUP;3631;07:31:54;0;49	96653;8	59183;0;0;50;
$GPXUP;3631;07:31:55;0;49	96665;8	59185;0;0;47;
$GPXUP;3631;07:31:56;0;49	96677;8	59186;0;0;48;
$GPXUP;3631;07:31:57;0;49	9669;8	59185;0;0;52;
$GPXUP;3631;07:31:58;0;49	96703;8	59182;0;0;53;
$GPXUP;3631;07:31:59;0;49	96716;8	5918;0;0;54;
$GPXUP;3631;07:32:00;0;49	96729;8	59179;0;0;51;
$GPXUP;3631;07:32:01;0;49	96742;8	59181;0;0;49;
$GPXUP;3631;07:32:02;0;49	96754;8	59184;0;0;52;
$GPXUP;3631;07:32:03;0;49	96767;8	59186;0;0;54;
$GPXUP;3631;07:32:04;0;49	96781;8	59187;0;0;56;
$GPXUP;3631;07:32:05;0;49	96795;8	59188;0;0;56;
$GPXUP;3631;07:32:06;0;49	96808;8	5919;0;0;53;
$GPXUP;3631;07:32:07;0;49	96821;8	59188;0;0;56;
$GPXUP;3631;07:32:08;0;49	96836;8	59181;0;0;60;
$GPXUP;3631;07:32:09;0;49	96849;8	59174;0;0;58;
$GPXUP;3631;07:32:10;0;49	96864;8	59168;0;0;58;
$GPXUP;3631;07:32:11;0;49	96877;8	59161;0;0;59;
$GPXUP;3631;07:32:12;0;49	96891;8	59151;0;0;62;
$GPXUP;3631;07:32:13;0;49	96904;8	59138;0;0;63;
$GPXUP;3631;07:32:14;0;49	96918;8	59125;0;0;61;
$GPXUP;3631;07:32:15;0;49	96931;8	59118;0;0;56;
$GPXUP;3631;07:32:16;0;49	96944;8	59118;0;0;50;
$GPXUP;3631;07:32:17;0;49	96956;8	59122;0;0;48;
$GPXUP;3631;07:32:18;0;49	96966;8	5913;0;0;44;
$GPXUP;3631;07:32:19;0;49	96975;8	5914;0;0;43;
$GPXUP;3631;07:32:20;0;49	96983;8	59152;0;0;43;
$GPXUP;3631;07:32:21;0;49	96992;8	59162;0;0;44;
$GPXUP;3631;07:32:22;0;49	97003;8	59168;0;0;48;
$GPXUP;3631;07:32:23;0;49	97015;8	59171;0;0;48;
$GPXUP;3631;07:32:24;0;49	97028;8	59168;0;0;54;
$GPXUP;3631;07:32:25;0;49	97041;8	59162;0;0;57;
$GPXUP;3631;07:32:26;0;49	97055;8	59155;0;0;57;
$GPXUP;3631;07:32:27;0;49	9707;8	59152;0;0;58;
$GPXUP;3631;07:32:28;0;49	97083;8	59151;0;0;52;
$GPXUP;3631;07:32:29;0;49	97094;8	59154;0;0;46;
$GPXUP;3631;07:32:30;0;49	97106;8	59158;0;0;46;
$GPXUP;3631;07:32:31;0;49	97117;8	59162;0;0;46;
$GPXUP;3631;07:32:32;0;49	97128;8	59165;0;0;45;
$GPXUP;3631;07:32:33;0;49	97139;8	59169;0;0;45;
$GPXUP;3631;07:32:34;0;49	9715;8	59171;0;0;44;
$GPXUP;3631;07:32:35;0;49	97162;8	59167;0;0;53;
$GPXUP;3631;07:32:36;0;49	97175;8	59157;0;0;58;
$GPXUP;3631;07:32:37;0;49	97187;8	59144;0;0;58;
$GPXUP;3631;07:32:38;0;49	97199;8	59132;0;0;58;
$GPXUP;3631;07:32:39;0;49	97211;8	59119;0;0;59;
$GPXUP;3631;07:32:40;0;49	97223;8	59107;0;0;58;
$GPXUP;3631;07:32:41;0;49	97235;8	59094;0;0;59;
$GPXUP;3631;07:32:42;0;49	97248;8	5908;0;0;61;
$GPXUP;3631;07:32:43;0;49	97259;8	59065;0;0;62;
$GPXUP;3631;07:32:44;0;49	97272;8	5905;0;0;62;
$GPXUP;3631;07:32:45;0;49	97284;8	59036;0;0;61;
$GPXUP;3631;07:32:46;0;49	97297;8	59025;0;0;58;
$GPXUP;3631;07:32:47;0;49	9731;8	59017;0;0;54;
$GPXUP;3631;07:32:48;0;49	97323;8	5901;0;0;53;
$GPXUP;3631;07:32:49;0;49	97335;8	59006;0;0;50;
$GPXUP;3631;07:32:50;0;49	97347;8	59005;0;0;48;
$GPXUP;3631;07:32:51;0;49	9736;8	59006;0;0;49;
$GPXUP;3631;07:32:52;0;49	97372;8	59008;0;0;50;
$GPXUP;3631;07:32:53;0;49	97385;8	59011;0;0;51;
$GPXUP;3631;07:32:54;0;49	97396;8	59018;0;0;49;
$GPXUP;3631;07:32:55;0;49	97408;8	59027;0;0;47;
$GPXUP;3631;07:32:56;0;49	97418;8	59034;0;0;45;
$GPXUP;3631;07:32:57;0;49	97429;8	59041;0;0;45;
$GPXUP;3631;07:32:58;0;49	97439;8	59048;0;0;45;
$GPXUP;3631;07:32:59;0;49	97449;8	59056;0;0;42;
$GPXUP;3631;07:33:00;0;49	97458;8	59065;0;0;43;
$GPXUP;3631;07:33:01;0;49	97468;8	59074;0;0;43;
$GPXUP;3631;07:33:02;0;49	97476;8	59083;0;0;43;
$GPXUP;3631;07:33:03;0;49	97485;8	59095;0;0;45;
$GPXUP;3631;07:33:04;0;49	97494;8	59106;0;0;45;
$GPXUP;3631;07:33:05;0;49	97503;8	59117;0;0;46;
$GPXUP;3631;07:33:06;0;49	97512;8	59128;0;0;45;
$GPXUP;3631;07:33:07;0;49	97522;8	59139;0;0;44;
$GPXUP;3631;07:33:08;0;49	9753;8	5915;0;0;43;
$GPXUP;3631;07:33:09;0;49	97539;8	59161;0;0;45;
$GPXUP;3631;07:33:10;0;49	97548;8	59172;0;0;47;
$GPXUP;3631;07:33:11;0;49	97558;8	59182;0;0;47;
$GPXUP;3631;07:33:12;0;49	97568;8	59192;0;0;47;
$GPXUP;3631;07:33:13;0;49	97579;8	59201;0;0;46;
$GPXUP;3631;07:33:14;0;49	97589;8	59208;0;0;47;
$GPXUP;3631;07:33:15;0;49	97601;8	59213;0;0;51;
$GPXUP;3631;07:33:16;0;49	97613;8	59212;0;0;54;
$GPXUP;3631;07:33:17;0;49	97626;8	59206;0;0;55;
$GPXUP;3631;07:33:18;0;49	97639;8	59196;0;0;59;
$GPXUP;3631;07:33:19;0;49	97652;8	59184;0;0;58;
$GPXUP;3631;07:33:20;0;49	97664;8	59172;0;0;59;
$GPXUP;3631;07:33:21;0;49	97677;8	5916;0;0;57;
$GPXUP;3631;07:33:22;0;49	97689;8	5915;0;0;56;
$GPXUP;3631;07:33:23;0;49	97703;8	59146;0;0;50;
$GPXUP;3631;07:33:24;0;49	97716;8	59148;0;0;47;
$GPXUP;3631;07:33:25;0;49	97727;8	59153;0;0;46;
$GPXUP;3631;07:33:26;0;49	97737;8	5916;0;0;45;
$GPXUP;3631;07:33:27;0;49	97748;8	59166;0;0;46;
$GPXUP;3631;07:33:28;0;49	97758;8	59174;0;0;45;
$GPXUP;3631;07:33:29;0;49	9777;8	59179;0;0;46;
$GPXUP;3631;07:33:30;0;49	97781;8	59182;0;0;47;
$GPXUP;3631;07:33:31;0;49	97793;8	5918;0;0;46;
$GPXUP;3631;07:33:32;0;49	97804;8	5918;0;0;45;
$GPXUP;3631;07:33:33;0;49	97815;8	59179;0;0;46;
$GPXUP;3631;07:33:34;0;49	97826;8	59176;0;0;46;
$GPXUP;3631;07:33:35;0;49	97837;8	59168;0;0;51;
$GPXUP;3631;07:33:36;0;49	97849;8	5916;0;0;53;
$GPXUP;3631;07:33:37;0;49	97861;8	59151;0;0;54;
$GPXUP;3631;07:33:38;0;49	97874;8	59144;0;0;54;
$GPXUP;3631;07:33:39;0;49	97887;8	59138;0;0;52;
$GPXUP;3631;07:33:40;0;49	97898;8	59132;0;0;52;
$GPXUP;3631;07:33:41;0;49	9791;8	59123;0;0;54;
$GPXUP;3631;07:33:42;0;49	97923;8	59115;0;0;55;
$GPXUP;3631;07:33:43;0;49	97936;8	59107;0;0;57;
$GPXUP;3631;07:33:44;0;49	9795;8	59101;0;0;56;
$GPXUP;3631;07:33:45;0;49	97964;8	59097;0;0;51;
$GPXUP;3631;07:33:46;0;49	97976;8	59096;0;0;49;
$GPXUP;3631;07:33:47;0;49	97988;8	59097;0;0;49;
$GPXUP;3631;07:33:48;0;49	98;8	59099;0;0;49;
$GPXUP;3631;07:33:49;0;49	98012;8	591;0;0;49;
$GPXUP;3631;07:33:50;0;49	98024;8	59098;0;0;49;
$GPXUP;3631;07:33:51;0;49	98037;8	59094;0;0;50;
$GPXUP;3631;07:33:52;0;49	98049;8	59086;0;0;55;
$GPXUP;3631;07:33:53;0;49	98062;8	59076;0;0;57;
$GPXUP;3631;07:33:54;0;49	98074;8	59064;0;0;58;
$GPXUP;3631;07:33:55;0;49	98088;8	59054;0;0;59;
$GPXUP;3631;07:33:56;0;49	98101;8	59044;0;0;58;
$GPXUP;3631;07:33:57;0;49	98114;8	59036;0;0;56;
$GPXUP;3631;07:33:58;0;49	98128;8	59028;0;0;57;
$GPXUP;3631;07:33:59;0;49	98141;8	5902;0;0;57;
$GPXUP;3631;07:34:00;0;49	98155;8	59014;0;0;54;
$GPXUP;3631;07:34:01;0;49	98168;8	59014;0;0;48;
$GPXUP;3631;07:34:02;0;49	9818;8	59017;0;0;49;
$GPXUP;3631;07:34:03;0;49	98191;8	59018;0;0;48;
$GPXUP;3631;07:34:04;0;49	98204;8	59014;0;0;57;
$GPXUP;3631;07:34:05;0;49	98218;8	59009;0;0;61;
$GPXUP;3631;07:34:06;0;49	98234;8	5901;0;0;64;
$GPXUP;3631;07:34:07;0;49	9825;8	59012;0;0;61;
$GPXUP;3631;07:34:08;0;49	98266;8	59009;0;0;57;
$GPXUP;3631;07:34:09;0;49	9828;8	59005;0;0;56;
$GPXUP;3631;07:34:10;0;49	98294;8	58999;0;0;55;
$GPXUP;3631;07:34:11;0;49	98307;8	58995;0;0;53;
$GPXUP;3631;07:34:12;0;49	9832;8	58991;0;0;54;
$GPXUP;3631;07:34:13;0;49	98334;8	58987;0;0;56;
$GPXUP;3631;07:34:14;0;49	98348;8	58981;0;0;54;
$GPXUP;3631;07:34:15;0;49	9836;8	58979;0;0;51;
$GPXUP;3631;07:34:16;0;49	98372;8	58976;0;0;51;
$GPXUP;3631;07:34:17;0;49	98385;8	58972;0;0;54;
$GPXUP;3631;07:34:18;0;49	98397;8	58967;0;0;52;
$GPXUP;3631;07:34:19;0;49	98409;8	58963;0;0;51;
$GPXUP;3631;07:34:20;0;49	98421;8	58962;0;0;50;
$GPXUP;3631;07:34:21;0;49	98434;8	58963;0;0;50;
$GPXUP;3631;07:34:22;0;49	98447;8	58967;0;0;51;
$GPXUP;3631;07:34:23;0;49	98459;8	5897;0;0;50;
$GPXUP;3631;07:34:24;0;49	98472;8	58971;0;0;52;
$GPXUP;3631;07:34:25;0;49	98485;8	58968;0;0;52;
$GPXUP;3631;07:34:26;0;49	98497;8	58964;0;0;53;
$GPXUP;3631;07:34:27;0;49	9851;8	5896;0;0;53;
$GPXUP;3631;07:34:28;0;49	98522;8	58955;0;0;52;
$GPXUP;3631;07:34:29;0;49	98534;8	5895;0;0;51;
$GPXUP;3631;07:34:30;0;49	98546;8	58944;0;0;51;
$GPXUP;3631;07:34:31;0;49	98558;8	58935;0;0;55;
$GPXUP;3631;07:34:32;0;49	98571;8	58924;0;0;60;
$GPXUP;3631;07:34:33;0;49	98585;8	58911;0;0;65;
$GPXUP;3631;07:34:34;0;49	98598;8	58898;0;0;64;
$GPXUP;3631;07:34:35;0;49	98612;8	58888;0;0;61;
$GPXUP;3631;07:34:36;0;49	98626;8	58881;0;0;54;
$GPXUP;3631;07:34:37;0;49	98639;8	58875;0;0;53;
$GPXUP;3631;07:34:38;0;49	98651;8	58866;0;0;54;
$GPXUP;3631;07:34:39;0;49	98662;8	58854;0;0;55;
$GPXUP;3631;07:34:40;0;49	98674;8	58842;0;0;54;
$GPXUP;3631;07:34:41;0;49	98685;8	58831;0;0;54;
$GPXUP;3631;07:34:42;0;49	98697;8	58819;0;0;55;
$GPXUP;3631;07:34:43;0;49	98707;8	58805;0;0;58;
$GPXUP;3631;07:34:44;0;49	98718;8	58792;0;0;56;
$GPXUP;3631;07:34:45;0;49	98731;8	58781;0;0;55;
$GPXUP;3631;07:34:46;0;49	98743;8	58771;0;0;53;
$GPXUP;3631;07:34:47;0;49	98755;8	58763;0;0;56;
$GPXUP;3631;07:34:48;0;49	98768;8	58751;0;0;58;
$GPXUP;3631;07:34:49;0;49	9878;8	58737;0;0;61;
$GPXUP;3631;07:34:50;0;49	98791;8	58722;0;0;59;
$GPXUP;3631;07:34:51;0;49	98804;8	58709;0;0;59;
$GPXUP;3631;07:34:52;0;49	98816;8	58696;0;0;59;
$GPXUP;3631;07:34:53;0;49	98828;8	58684;0;0;60;
$GPXUP;3631;07:34:54;0;49	9884;8	58672;0;0;58;
$GPXUP;3631;07:34:55;0;49	98853;8	58662;0;0;59;
$GPXUP;3631;07:34:56;0;49	98868;8	58652;0;0;60;
$GPXUP;3631;07:34:57;0;49	98881;8	58642;0;0;62;
$GPXUP;3631;07:34:58;0;49	98895;8	5863;0;0;64;
$GPXUP;3631;07:34:59;0;49	9891;8	58618;0;0;64;
$GPXUP;3631;07:35:00;0;49	98924;8	58606;0;0;65;
$GPXUP;3631;07:35:01;0;49	9894;8	58597;0;0;65;
$GPXUP;3631;07:35:02;0;49	98955;8	58589;0;0;62;
$GPXUP;3631;07:35:03;0;49	9897;8	58584;0;0;63;
$GPXUP;3631;07:35:04;0;49	98986;8	5858;0;0;62;
$GPXUP;3631;07:35:05;0;49	99002;8	58578;0;0;64;
$GPXUP;3631;07:35:06;0;49	99018;8	58575;0;0;64;
$GPXUP;3631;07:35:07;0;49	99033;8	5857;0;0;63;
$GPXUP;3631;07:35:08;0;49	99049;8	58565;0;0;63;
$GPXUP;3631;07:35:09;0;49	99063;8	5856;0;0;60;
$GPXUP;3631;07:35:10;0;49	99078;8	58554;0;0;59;
$GPXUP;3631;07:35:11;0;49	99092;8	58549;0;0;58;
$GPXUP;3631;07:35:12;0;49	99105;8	58545;0;0;56;
$GPXUP;3631;07:35:13;0;49	99118;8	58543;0;0;56;
$GPXUP;3631;07:35:14;0;49	99131;8	58542;0;0;55;
$GPXUP;3631;07:35:15;0;49	99144;8	58543;0;0;51;
$GPXUP;3631;07:35:16;0;49	99157;8	58545;0;0;51;
$GPXUP;3631;07:35:17;0;49	9917;8	58545;0;0;51;
$GPXUP;3631;07:35:18;0;49	99182;8	5854;0;0;56;
$GPXUP;3631;07:35:19;0;49	99195;8	58531;0;0;61;
$GPXUP;3631;07:35:20;0;49	99208;8	58519;0;0;63;
$GPXUP;3631;07:35:21;0;49	99222;8	58506;0;0;65;
$GPXUP;3631;07:35:22;0;49	99236;8	58493;0;0;64;
$GPXUP;3631;07:35:23;0;49	9925;8	58482;0;0;62;
$GPXUP;3631;07:35:24;0;49	99263;8	58472;0;0;61;
$GPXUP;3631;07:35:25;0;49	99277;8	5846;0;0;61;
$GPXUP;3631;07:35:26;0;49	99291;8	58448;0;0;61;
$GPXUP;3631;07:35:27;0;49	99305;8	58437;0;0;62;
$GPXUP;3631;07:35:28;0;49	9932;8	58429;0;0;64;
$GPXUP;3631;07:35:29;0;49	99335;8	58423;0;0;63;
$GPXUP;3631;07:35:30;0;49	9935;8	5842;0;0;60;
$GPXUP;3631;07:35:31;0;49	99364;8	58418;0;0;58;
$GPXUP;3631;07:35:32;0;49	99378;8	58416;0;0;59;
$GPXUP;3631;07:35:33;0;49	99392;8	58411;0;0;59;
$GPXUP;3631;07:35:34;0;49	99406;8	58403;0;0;60;
$GPXUP;3631;07:35:35;0;49	9942;8	58394;0;0;57;
$GPXUP;3631;07:35:36;0;49	99432;8	58386;0;0;53;
$GPXUP;3631;07:35:37;0;49	99444;8	5838;0;0;49;
$GPXUP;3631;07:35:38;0;49	99457;8	58376;0;0;50;
$GPXUP;3631;07:35:39;0;49	99469;8	5837;0;0;49;
$GPXUP;3631;07:35:40;0;49	9948;8	5836;0;0;56;
$GPXUP;3631;07:35:41;0;49	99492;8	58346;0;0;60;
$GPXUP;3631;07:35:42;0;49	99503;8	58331;0;0;60;
$GPXUP;3631;07:35:43;0;49	99515;8	58317;0;0;61;
$GPXUP;3631;07:35:44;0;49	99528;8	58307;0;0;59;
$GPXUP;3631;07:35:45;0;49	99542;8	58296;0;0;60;
$GPXUP;3631;07:35:46;0;49	99555;8	58285;0;0;60;
$GPXUP;3631;07:35:47;0;49	99568;8	58273;0;0;59;
$GPXUP;3631;07:35:48;0;49	99581;8	58263;0;0;57;
$GPXUP;3631;07:35:49;0;49	99594;8	58254;0;0;60;
$GPXUP;3631;07:35:50;0;49	99608;8	58245;0;0;60;
$GPXUP;3631;07:35:51;0;49	99622;8	58236;0;0;61;
$GPXUP;3631;07:35:52;0;49	99636;8	58229;0;0;60;
$GPXUP;3631;07:35:53;0;49	9965;8	58226;0;0;55;
$GPXUP;3631;07:35:54;0;49	99663;8	58227;0;0;52;
$GPXUP;3631;07:35:55;0;49	99676;8	58231;0;0;50;
$GPXUP;3631;07:35:56;0;49	99688;8	58236;0;0;50;
$GPXUP;3631;07:35:57;0;49	997;8	5824;0;0;50;
$GPXUP;3631;07:35:58;0;49	99713;8	58246;0;0;52;
$GPXUP;3631;07:35:59;0;49	99726;8	58251;0;0;53;
$GPXUP;3631;07:36:00;0;49	99738;8	58256;0;0;52;
$GPXUP;3631;07:36:01;0;49	99751;8	58259;0;0;51;
$GPXUP;3631;07:36:02;0;49	99763;8	58263;0;0;49;
$GPXUP;3631;07:36:03;0;49	99774;8	58266;0;0;45;
$GPXUP;3631;07:36:04;0;49	99786;8	58267;0;0;46;
$GPXUP;3631;07:36:05;0;49	99797;8	58266;0;0;49;
$GPXUP;3631;07:36:06;0;49	9981;8	58266;0;0;53;
$GPXUP;3631;07:36:07;0;49	99823;8	58268;0;0;52;
$GPXUP;3631;07:36:08;0;49	99836;8	58268;0;0;54;
$GPXUP;3631;07:36:09;0;49	99848;8	58266;0;0;51;
$GPXUP;3631;07:36:10;0;49	9986;8	58263;0;0;49;
$GPXUP;3631;07:36:11;0;49	99872;8	58259;0;0;48;
$GPXUP;3631;07:36:12;0;49	99884;8	58253;0;0;49;
$GPXUP;3631;07:36:13;0;49	99896;8	58245;0;0;55;
$GPXUP;3631;07:36:14;0;49	9991;8	58238;0;0;55;
$GPXUP;3631;07:36:15;0;49	99923;8	58231;0;0;56;
$GPXUP;3631;07:36:16;0;49	99937;8	58226;0;0;56;
$GPXUP;3631;07:36:17;0;49	9995;8	58218;0;0;57;
$GPXUP;3631;07:36:18;0;49	99964;8	58209;0;0;59;
$GPXUP;3631;07:36:19;0;49	99977;8	58202;0;0;57;
$GPXUP;3631;07:36:20;0;49	99992;8	58196;0;0;57;
$GPXUP;3631;07:36:21;0;50	00005;8	58194;0;0;52;
$GPXUP;3631;07:36:22;0;50	00017;8	58195;0;0;49;
$GPXUP;3631;07:36:23;0;50	00029;8	58197;0;0;48;
$GPXUP;3631;07:36:24;0;50	0004;8	58199;0;0;46;
$GPXUP;3631;07:36:25;0;50	00052;8	582;0;0;45;
$GPXUP;3631;07:36:26;0;50	00062;8	58197;0;0;47;
$GPXUP;3631;07:36:27;0;50	00074;8	58191;0;0;48;
$GPXUP;3631;07:36:28;0;50	00085;8	58186;0;0;45;
$GPXUP;3631;07:36:29;0;50	00096;8	58184;0;0;47;
$GPXUP;3631;07:36:30;0;50	00108;8	58182;0;0;48;
$GPXUP;3631;07:36:31;0;50	0012;8	58179;0;0;52;
$GPXUP;3631;07:36:32;0;50	00133;8	58174;0;0;54;
$GPXUP;3631;07:36:33;0;50	00145;8	58165;0;0;55;
$GPXUP;3631;07:36:34;0;50	00158;8	58154;0;0;55;
$GPXUP;3631;07:36:35;0;50	0017;8	58143;0;0;54;
$GPXUP;3631;07:36:36;0;50	00181;8	58133;0;0;53;
$GPXUP;3631;07:36:37;0;50	00193;8	58124;0;0;52;
$GPXUP;3631;07:36:38;0;50	00204;8	58117;0;0;48;
$GPXUP;3631;07:36:39;0;50	00216;8	58113;0;0;50;
$GPXUP;3631;07:36:40;0;50	00228;8	58109;0;0;51;
$GPXUP;3631;07:36:41;0;50	00241;8	58105;0;0;50;
$GPXUP;3631;07:36:42;0;50	00253;8	58102;0;0;51;
$GPXUP;3631;07:36:43;0;50	00266;8	58102;0;0;46;
$GPXUP;3631;07:36:44;0;50	00278;8	58106;0;0;46;
$GPXUP;3631;07:36:45;0;50	00288;8	58109;0;0;46;
$GPXUP;3631;07:36:46;0;50	003;8	58112;0;0;46;
$GPXUP;3631;07:36:47;0;50	00312;8	58113;0;0;48;
$GPXUP;3631;07:36:48;0;50	00324;8	58113;0;0;51;
$GPXUP;3631;07:36:49;0;50	00337;8	58112;0;0;51;
$GPXUP;3631;07:36:50;0;50	0035;8	58111;0;0;52;
$GPXUP;3631;07:36:51;0;50	00363;8	58112;0;0;49;
$GPXUP;3631;07:36:52;0;50	00374;8	58116;0;0;45;
$GPXUP;3631;07:36:53;0;50	00385;8	58124;0;0;46;
$GPXUP;3631;07:36:54;0;50	00395;8	58134;0;0;47;
$GPXUP;3631;07:36:55;0;50	00405;8	58144;0;0;48;
$GPXUP;3631;07:36:56;0;50	00416;8	58154;0;0;48;
$GPXUP;3631;07:36:57;0;50	00426;8	58164;0;0;48;
$GPXUP;3631;07:36:58;0;50	00436;8	58177;0;0;49;
$GPXUP;3631;07:36:59;0;50	00445;8	5819;0;0;49;
$GPXUP;3631;07:37:00;0;50	00455;8	58202;0;0;49;
$GPXUP;3631;07:37:01;0;50	00466;8	58212;0;0;51;
$GPXUP;3631;07:37:02;0;50	00477;8	58218;0;0;50;
$GPXUP;3631;07:37:03;0;50	0049;8	58223;0;0;50;
$GPXUP;3631;07:37:04;0;50	00502;8	58228;0;0;51;
$GPXUP;3631;07:37:05;0;50	00515;8	58234;0;0;49;
$GPXUP;3631;07:37:06;0;50	00526;8	5824;0;0;50;
$GPXUP;3631;07:37:07;0;50	00539;8	58247;0;0;51;
$GPXUP;3631;07:37:08;0;50	00551;8	58254;0;0;51;
$GPXUP;3631;07:37:09;0;50	00562;8	58262;0;0;51;
$GPXUP;3631;07:37:10;0;50	00574;8	5827;0;0;50;
$GPXUP;3631;07:37:11;0;50	00586;8	58275;0;0;49;
$GPXUP;3631;07:37:12;0;50	00598;8	5828;0;0;50;
$GPXUP;3631;07:37:13;0;50	0061;8	58284;0;0;51;
$GPXUP;3631;07:37:14;0;50	00623;8	58288;0;0;52;
$GPXUP;3631;07:37:15;0;50	00636;8	58292;0;0;53;
$GPXUP;3631;07:37:16;0;50	00649;8	58295;0;0;52;
$GPXUP;3631;07:37:17;0;50	00662;8	58296;0;0;54;
$GPXUP;3631;07:37:18;0;50	00676;8	58296;0;0;56;
$GPXUP;3631;07:37:19;0;50	0069;8	58294;0;0;55;
$GPXUP;3631;07:37:20;0;50	00704;8	58292;0;0;54;
$GPXUP;3631;07:37:21;0;50	00717;8	5829;0;0;54;
$GPXUP;3631;07:37:22;0;50	0073;8	58286;0;0;53;
$GPXUP;3631;07:37:23;0;50	00744;8	58282;0;0;52;
$GPXUP;3631;07:37:24;0;50	00756;8	58279;0;0;51;
$GPXUP;3631;07:37:25;0;50	0077;8	58278;0;0;53;
$GPXUP;3631;07:37:26;0;50	00783;8	58278;0;0;53;
$GPXUP;3631;07:37:27;0;50	00797;8	58278;0;0;55;
$GPXUP;3631;07:37:28;0;50	0081;8	58279;0;0;54;
$GPXUP;3631;07:37:29;0;50	00823;8	58284;0;0;53;
$GPXUP;3631;07:37:30;0;50	00836;8	5829;0;0;53;
$GPXUP;3631;07:37:31;0;50	00849;8	58296;0;0;51;
$GPXUP;3631;07:37:32;0;50	0086;8	58306;0;0;49;
$GPXUP;3631;07:37:33;0;50	00868;8	58319;0;0;51;
$GPXUP;3631;07:37:34;0;50	00878;8	58333;0;0;52;
$GPXUP;3631;07:37:35;0;50	00887;8	58348;0;0;51;
$GPXUP;3631;07:37:36;0;50	00897;8	58363;0;0;51;
$GPXUP;3631;07:37:37;0;50	00905;8	58377;0;0;50;
$GPXUP;3631;07:37:38;0;50	00915;8	5839;0;0;50;
$GPXUP;3631;07:37:39;0;50	00925;8	58401;0;0;49;
$GPXUP;3631;07:37:40;0;50	00935;8	58411;0;0;50;
$GPXUP;3631;07:37:41;0;50	00947;8	58419;0;0;53;
$GPXUP;3631;07:37:42;0;50	0096;8	58423;0;0;55;
$GPXUP;3631;07:37:43;0;50	00974;8	58422;0;0;56;
$GPXUP;3631;07:37:44;0;50	00988;8	5842;0;0;56;
$GPXUP;3631;07:37:45;0;50	01002;8	58418;0;0;56;
$GPXUP;3631;07:37:46;0;50	01016;8	58416;0;0;58;
$GPXUP;3631;07:37:47;0;50	01031;8	58413;0;0;56;
$GPXUP;3631;07:37:48;0;50	01045;8	58411;0;0;53;
$GPXUP;3631;07:37:49;0;50	01058;8	58411;0;0;49;
$GPXUP;3631;07:37:50;0;50	01069;8	58412;0;0;48;
$GPXUP;3631;07:37:51;0;50	01082;8	58413;0;0;51;
$GPXUP;3631;07:37:52;0;50	01094;8	58417;0;0;52;
$GPXUP;3631;07:37:53;0;50	01106;8	58422;0;0;49;
$GPXUP;3631;07:37:54;0;50	01118;8	58429;0;0;49;
$GPXUP;3631;07:37:55;0;50	01129;8	58438;0;0;48;
$GPXUP;3631;07:37:56;0;50	01139;8	58448;0;0;48;
$GPXUP;3631;07:37:57;0;50	01149;8	58458;0;0;50;
$GPXUP;3631;07:37:58;0;50	0116;8	58467;0;0;51;
$GPXUP;3631;07:37:59;0;50	01171;8	58477;0;0;50;
$GPXUP;3631;07:38:00;0;50	01181;8	58487;0;0;50;
$GPXUP;3631;07:38:01;0;50	01191;8	58498;0;0;49;
$GPXUP;3631;07:38:02;0;50	01201;8	58509;0;0;47;
$GPXUP;3631;07:38:03;0;50	01212;8	58516;0;0;49;
$GPXUP;3631;07:38:04;0;50	01224;8	58521;0;0;49;
$GPXUP;3631;07:38:05;0;50	01236;8	58523;0;0;50;
$GPXUP;3631;07:38:06;0;50	01249;8	58523;0;0;50;
$GPXUP;3631;07:38:07;0;50	01262;8	5852;0;0;51;
$GPXUP;3631;07:38:08;0;50	01275;8	58518;0;0;53;
$GPXUP;3631;07:38:09;0;50	01288;8	58515;0;0;54;
$GPXUP;3631;07:38:10;0;50	01302;8	58512;0;0;53;
$GPXUP;3631;07:38:11;0;50	01314;8	58507;0;0;54;
$GPXUP;3631;07:38:12;0;50	01327;8	58502;0;0;55;
$GPXUP;3631;07:38:13;0;50	0134;8	58499;0;0;54;
$GPXUP;3631;07:38:14;0;50	01355;8	58499;0;0;55;
$GPXUP;3631;07:38:15;0;50	01368;8	58501;0;0;53;
$GPXUP;3631;07:38:16;0;50	01382;8	58503;0;0;54;
$GPXUP;3631;07:38:17;0;50	01396;8	58504;0;0;54;
$GPXUP;3631;07:38:18;0;50	01409;8	58501;0;0;54;
$GPXUP;3631;07:38:19;0;50	01423;8	58499;0;0;55;
$GPXUP;3631;07:38:20;0;50	01436;8	58493;0;0;53;
$GPXUP;3631;07:38:21;0;50	01448;8	58488;0;0;50;
$GPXUP;3631;07:38:22;0;50	01462;8	58485;0;0;51;
$GPXUP;3631;07:38:23;0;50	01474;8	5848;0;0;54;
$GPXUP;3631;07:38:24;0;50	01487;8	58472;0;0;57;
$GPXUP;3631;07:38:25;0;50	015;8	58464;0;0;58;
$GPXUP;3631;07:38:26;0;50	01514;8	58456;0;0;59;
$GPXUP;3631;07:38:27;0;50	01527;8	58445;0;0;62;
$GPXUP;3631;07:38:28;0;50	0154;8	58432;0;0;62;
$GPXUP;3631;07:38:29;0;50	01554;8	5842;0;0;61;
$GPXUP;3631;07:38:30;0;50	01566;8	58408;0;0;61;
$GPXUP;3631;07:38:31;0;50	0158;8	58396;0;0;60;
$GPXUP;3631;07:38:32;0;50	01593;8	58384;0;0;60;
$GPXUP;3631;07:38:33;0;50	01606;8	58372;0;0;62;
$GPXUP;3631;07:38:34;0;50	0162;8	58362;0;0;61;
$GPXUP;3631;07:38:35;0;50	01634;8	58358;0;0;57;
$GPXUP;3631;07:38:36;0;50	01648;8	58357;0;0;54;
$GPXUP;3631;07:38:37;0;50	01662;8	58359;0;0;55;
$GPXUP;3631;07:38:38;0;50	01676;8	58361;0;0;55;
$GPXUP;3631;07:38:39;0;50	01689;8	58361;0;0;54;
$GPXUP;3631;07:38:40;0;50	01703;8	58358;0;0;54;
$GPXUP;3631;07:38:41;0;50	01717;8	58355;0;0;53;
$GPXUP;3631;07:38:42;0;50	01729;8	58353;0;0;52;
$GPXUP;3631;07:38:43;0;50	01742;8	58351;0;0;50;
$GPXUP;3631;07:38:44;0;50	01754;8	5835;0;0;48;
$GPXUP;3631;07:38:45;0;50	01767;8	58352;0;0;51;
$GPXUP;3631;07:38:46;0;50	01779;8	58356;0;0;51;
$GPXUP;3631;07:38:47;0;50	01792;8	58362;0;0;51;
$GPXUP;3631;07:38:48;0;50	01804;8	58365;0;0;51;
$GPXUP;3631;07:38:49;0;50	01816;8	58366;0;0;50;
$GPXUP;3631;07:38:50;0;50	01829;8	58366;0;0;51;
$GPXUP;3631;07:38:51;0;50	01841;8	58368;0;0;51;
$GPXUP;3631;07:38:52;0;50	01853;8	58373;0;0;53;
$GPXUP;3631;07:38:53;0;50	01866;8	58379;0;0;56;
$GPXUP;3631;07:38:54;0;50	0188;8	58387;0;0;55;
$GPXUP;3631;07:38:55;0;50	01892;8	58392;0;0;54;
$GPXUP;3631;07:38:56;0;50	01906;8	58395;0;0;52;
$GPXUP;3631;07:38:57;0;50	01918;8	58394;0;0;52;
$GPXUP;3631;07:38:58;0;50	01931;8	58395;0;0;51;
$GPXUP;3631;07:38:59;0;50	01944;8	584;0;0;52;
$GPXUP;3631;07:39:00;0;50	01956;8	58407;0;0;52;
$GPXUP;3631;07:39:01;0;50	01967;8	58414;0;0;51;
$GPXUP;3631;07:39:02;0;50	01979;8	58421;0;0;51;
$GPXUP;3631;07:39:03;0;50	01991;8	58428;0;0;51;
$GPXUP;3631;07:39:04;0;50	02003;8	58435;0;0;51;
$GPXUP;3631;07:39:05;0;50	02015;8	58443;0;0;53;
$GPXUP;3631;07:39:06;0;50	02026;8	58454;0;0;55;
$GPXUP;3631;07:39:07;0;50	02038;8	58467;0;0;55;
$GPXUP;3631;07:39:08;0;50	02047;8	58482;0;0;54;
$GPXUP;3631;07:39:09;0;50	02055;8	58499;0;0;53;
$GPXUP;3631;07:39:10;0;50	02066;8	58511;0;0;54;
$GPXUP;3631;07:39:11;0;50	02079;8	58519;0;0;55;
$GPXUP;3631;07:39:12;0;50	02092;8	58525;0;0;55;
$GPXUP;3631;07:39:13;0;50	02104;8	58531;0;0;53;
$GPXUP;3631;07:39:14;0;50	02117;8	58538;0;0;52;
$GPXUP;3631;07:39:15;0;50	02129;8	58543;0;0;50;
$GPXUP;3631;07:39:16;0;50	0214;8	5855;0;0;48;
$GPXUP;3631;07:39:17;0;50	0215;8	58561;0;0;49;
$GPXUP;3631;07:39:18;0;50	02159;8	58575;0;0;51;
$GPXUP;3631;07:39:19;0;50	02169;8	58589;0;0;51;
$GPXUP;3631;07:39:20;0;50	02179;8	58602;0;0;52;
$GPXUP;3631;07:39:21;0;50	02187;8	58618;0;0;50;
$GPXUP;3631;07:39:22;0;50	02194;8	58634;0;0;52;
$GPXUP;3631;07:39:23;0;50	02202;8	58651;0;0;53;
$GPXUP;3631;07:39:24;0;50	02209;8	5867;0;0;55;
$GPXUP;3631;07:39:25;0;50	02216;8	58689;0;0;56;
$GPXUP;3631;07:39:26;0;50	02222;8	58708;0;0;56;
$GPXUP;3631;07:39:27;0;50	02229;8	58727;0;0;53;
$GPXUP;3631;07:39:28;0;50	02236;8	58744;0;0;50;
$GPXUP;3631;07:39:29;0;50	02244;8	58759;0;0;49;
$GPXUP;3631;07:39:30;0;50	02252;8	58774;0;0;51;
$GPXUP;3631;07:39:31;0;50	02261;8	58789;0;0;53;
$GPXUP;3631;07:39:32;0;50	0227;8	58804;0;0;53;
$GPXUP;3631;07:39:33;0;50	02279;8	58819;0;0;52;
$GPXUP;3631;07:39:34;0;50	0229;8	58832;0;0;53;
$GPXUP;3631;07:39:35;0;50	02301;8	5884;0;0;54;
$GPXUP;3631;07:39:36;0;50	02314;8	58846;0;0;53;
$GPXUP;3631;07:39:37;0;50	02328;8	58851;0;0;55;
$GPXUP;3631;07:39:38;0;50	0234;8	5886;0;0;54;
$GPXUP;3631;07:39:39;0;50	02351;8	58874;0;0;56;
$GPXUP;3631;07:39:40;0;50	02362;8	58886;0;0;55;
$GPXUP;3631;07:39:41;0;50	02373;8	58899;0;0;53;
$GPXUP;3631;07:39:42;0;50	02383;8	58912;0;0;52;
$GPXUP;3631;07:39:43;0;50	02394;8	58923;0;0;53;
$GPXUP;3631;07:39:44;0;50	02406;8	58933;0;0;52;
$GPXUP;3631;07:39:45;0;50	02418;8	58941;0;0;52;
$GPXUP;3631;07:39:46;0;50	02429;8	58949;0;0;51;
$GPXUP;3631;07:39:47;0;50	0244;8	58957;0;0;48;
$GPXUP;3631;07:39:48;0;50	02451;8	58965;0;0;48;
$GPXUP;3631;07:39:49;0;50	02462;8	58972;0;0;49;
$GPXUP;3631;07:39:50;0;50	02475;8	58975;0;0;54;
$GPXUP;3631;07:39:51;0;50	02489;8	58976;0;0;55;
$GPXUP;3631;07:39:52;0;50	02503;8	58978;0;0;53;
$GPXUP;3631;07:39:53;0;50	02515;8	5898;0;0;52;
$GPXUP;3631;07:39:54;0;50	02528;8	58984;0;0;51;
$GPXUP;3631;07:39:55;0;50	0254;8	58988;0;0;47;
$GPXUP;3631;07:39:56;0;50	0255;8	58997;0;0;46;
$GPXUP;3631;07:39:57;0;50	02559;8	59007;0;0;45;
$GPXUP;3631;07:39:58;0;50	02567;8	5902;0;0;45;
$GPXUP;3631;07:39:59;0;50	02576;8	59032;0;0;46;
$GPXUP;3631;07:40:00;0;50	02584;8	59045;0;0;47;
$GPXUP;3631;07:40:01;0;50	02592;8	59057;0;0;47;
$GPXUP;3631;07:40:02;0;50	02601;8	5907;0;0;47;
$GPXUP;3631;07:40:03;0;50	02611;8	59079;0;0;49;
$GPXUP;3631;07:40:04;0;50	02622;8	59087;0;0;52;
$GPXUP;3631;07:40:05;0;50	02635;8	59092;0;0;52;
$GPXUP;3631;07:40:06;0;50	02647;8	59097;0;0;50;
$GPXUP;3631;07:40:07;0;50	02659;8	59101;0;0;49;
$GPXUP;3631;07:40:08;0;50	02672;8	59103;0;0;49;
$GPXUP;3631;07:40:09;0;50	02683;8	59105;0;0;48;
$GPXUP;3631;07:40:10;0;50	02695;8	59105;0;0;50;
$GPXUP;3631;07:40:11;0;50	02708;8	59104;0;0;50;
$GPXUP;3631;07:40:12;0;50	02721;8	59101;0;0;51;
$GPXUP;3631;07:40:13;0;50	02734;8	59102;0;0;51;
$GPXUP;3631;07:40:14;0;50	02747;8	59106;0;0;51;
$GPXUP;3631;07:40:15;0;50	0276;8	59111;0;0;53;
$GPXUP;3631;07:40:16;0;50	02772;8	59117;0;0;53;
$GPXUP;3631;07:40:17;0;50	02785;8	59122;0;0;54;
$GPXUP;3631;07:40:18;0;50	02798;8	59125;0;0;53;
$GPXUP;3631;07:40:19;0;50	02812;8	59128;0;0;52;
$GPXUP;3631;07:40:20;0;50	02826;8	59129;0;0;54;
$GPXUP;3631;07:40:21;0;50	02839;8	5913;0;0;55;
$GPXUP;3631;07:40:22;0;50	02852;8	59133;0;0;53;
$GPXUP;3631;07:40:23;0;50	02865;8	59139;0;0;52;
$GPXUP;3631;07:40:24;0;50	02877;8	59145;0;0;51;
$GPXUP;3631;07:40:25;0;50	02889;8	59152;0;0;51;
$GPXUP;3631;07:40:26;0;50	02901;8	59159;0;0;52;
$GPXUP;3631;07:40:27;0;50	02913;8	59167;0;0;52;
$GPXUP;3631;07:40:28;0;50	02926;8	59174;0;0;54;
$GPXUP;3631;07:40:29;0;50	02939;8	5918;0;0;55;
$GPXUP;3631;07:40:30;0;50	0295;8	59189;0;0;49;
$GPXUP;3631;07:40:31;0;50	0296;8	592;0;0;49;
$GPXUP;3631;07:40:32;0;50	02971;8	59209;0;0;50;
$GPXUP;3631;07:40:33;0;50	02983;8	59216;0;0;51;
$GPXUP;3631;07:40:34;0;50	02994;8	59222;0;0;49;
$GPXUP;3631;07:40:35;0;50	03007;8	59226;0;0;48;
$GPXUP;3631;07:40:36;0;50	03019;8	59229;0;0;47;
$GPXUP;3631;07:40:37;0;50	0303;8	59235;0;0;49;
$GPXUP;3631;07:40:38;0;50	0304;8	59246;0;0;48;
$GPXUP;3631;07:40:39;0;50	03048;8	5926;0;0;50;
$GPXUP;3631;07:40:40;0;50	03057;8	59274;0;0;50;
$GPXUP;3631;07:40:41;0;50	03065;8	59289;0;0;50;
$GPXUP;3631;07:40:42;0;50	03074;8	59302;0;0;50;
$GPXUP;3631;07:40:43;0;50	03084;8	59313;0;0;50;
$GPXUP;3631;07:40:44;0;50	03095;8	59323;0;0;49;
$GPXUP;3631;07:40:45;0;50	03106;8	59332;0;0;50;
$GPXUP;3631;07:40:46;0;50	03118;8	59342;0;0;53;
$GPXUP;3631;07:40:47;0;50	03128;8	59354;0;0;53;
$GPXUP;3631;07:40:48;0;50	03139;8	59367;0;0;52;
$GPXUP;3631;07:40:49;0;50	03149;8	59379;0;0;53;
$GPXUP;3631;07:40:50;0;50	0316;8	5939;0;0;54;
$GPXUP;3631;07:40:51;0;50	03171;8	59401;0;0;53;
$GPXUP;3631;07:40:52;0;50	03183;8	5941;0;0;55;
$GPXUP;3631;07:40:53;0;50	03196;8	59418;0;0;56;
$GPXUP;3631;07:40:54;0;50	0321;8	59424;0;0;54;
$GPXUP;3631;07:40:55;0;50	03223;8	59428;0;0;52;
$GPXUP;3631;07:40:56;0;50	03236;8	59431;0;0;52;
$GPXUP;3631;07:40:57;0;50	03249;8	59432;0;0;53;
$GPXUP;3631;07:40:58;0;50	03262;8	59436;0;0;52;
$GPXUP;3631;07:40:59;0;50	03274;8	59439;0;0;52;
$GPXUP;3631;07:41:00;0;50	03286;8	59445;0;0;50;
$GPXUP;3631;07:41:01;0;50	03298;8	59454;0;0;52;
$GPXUP;3631;07:41:02;0;50	0331;8	59464;0;0;54;
$GPXUP;3631;07:41:03;0;50	03322;8	59474;0;0;57;
$GPXUP;3631;07:41:04;0;50	03333;8	59486;0;0;55;
$GPXUP;3631;07:41:05;0;50	03344;8	59499;0;0;53;
$GPXUP;3631;07:41:06;0;50	03355;8	5951;0;0;54;
$GPXUP;3631;07:41:07;0;50	03367;8	59521;0;0;53;
$GPXUP;3631;07:41:08;0;50	03379;8	59529;0;0;52;
$GPXUP;3631;07:41:09;0;50	0339;8	59538;0;0;52;
$GPXUP;3631;07:41:10;0;50	03402;8	59548;0;0;53;
$GPXUP;3631;07:41:11;0;50	03414;8	59557;0;0;53;
$GPXUP;3631;07:41:12;0;50	03426;8	59563;0;0;53;
$GPXUP;3631;07:41:13;0;50	03439;8	59567;0;0;51;
$GPXUP;3631;07:41:14;0;50	03451;8	59572;0;0;49;
$GPXUP;3631;07:41:15;0;50	03461;8	5958;0;0;46;
$GPXUP;3631;07:41:16;0;50	03469;8	59594;0;0;46;
$GPXUP;3631;07:41:17;0;50	03476;8	59608;0;0;47;
$GPXUP;3631;07:41:18;0;50	03483;8	59622;0;0;49;
$GPXUP;3631;07:41:19;0;50	03492;8	59633;0;0;52;
$GPXUP;3631;07:41:20;0;50	03504;8	59642;0;0;54;
$GPXUP;3631;07:41:21;0;50	03518;8	59649;0;0;55;
$GPXUP;3631;07:41:22;0;50	03531;8	59651;0;0;53;
$GPXUP;3631;07:41:23;0;50	03544;8	59652;0;0;51;
$GPXUP;3631;07:41:24;0;50	03557;8	59654;0;0;49;
$GPXUP;3631;07:41:25;0;50	03569;8	59656;0;0;48;
$GPXUP;3631;07:41:26;0;50	03581;8	59659;0;0;50;
$GPXUP;3631;07:41:27;0;50	03594;8	59663;0;0;50;
$GPXUP;3631;07:41:28;0;50	03607;8	59663;0;0;53;
$GPXUP;3631;07:41:29;0;50	0362;8	59662;0;0;54;
$GPXUP;3631;07:41:30;0;50	03634;8	5966;0;0;53;
$GPXUP;3631;07:41:31;0;50	03648;8	59662;0;0;51;
$GPXUP;3631;07:41:32;0;50	0366;8	59666;0;0;50;
$GPXUP;3631;07:41:33;0;50	03672;8	59671;0;0;51;
$GPXUP;3631;07:41:34;0;50	03685;8	59674;0;0;52;
$GPXUP;3631;07:41:35;0;50	03698;8	59676;0;0;54;
$GPXUP;3631;07:41:36;0;50	03711;8	59677;0;0;52;
$GPXUP;3631;07:41:37;0;50	03725;8	59678;0;0;55;
$GPXUP;3631;07:41:38;0;50	03739;8	59679;0;0;54;
$GPXUP;3631;07:41:39;0;50	03752;8	59683;0;0;53;
$GPXUP;3631;07:41:40;0;50	03764;8	5969;0;0;53;
$GPXUP;3631;07:41:41;0;50	03776;8	59701;0;0;52;
$GPXUP;3631;07:41:42;0;50	03788;8	5971;0;0;52;
$GPXUP;3631;07:41:43;0;50	03799;8	59718;0;0;51;
$GPXUP;3631;07:41:44;0;50	03811;8	59726;0;0;52;
$GPXUP;3631;07:41:45;0;50	03823;8	59731;0;0;49;
$GPXUP;3631;07:41:46;0;50	03835;8	59733;0;0;52;
$GPXUP;3631;07:41:47;0;50	03848;8	59733;0;0;54;
$GPXUP;3631;07:41:48;0;50	03862;8	59732;0;0;53;
$GPXUP;3631;07:41:49;0;50	03876;8	59731;0;0;57;
$GPXUP;3631;07:41:50;0;50	0389;8	59728;0;0;56;
$GPXUP;3631;07:41:51;0;50	03904;8	59724;0;0;56;
$GPXUP;3631;07:41:52;0;50	03918;8	59721;0;0;56;
$GPXUP;3631;07:41:53;0;50	03931;8	59721;0;0;55;
$GPXUP;3631;07:41:54;0;50	03945;8	59723;0;0;57;
$GPXUP;3631;07:41:55;0;50	0396;8	59726;0;0;56;
$GPXUP;3631;07:41:56;0;50	03973;8	59731;0;0;55;
$GPXUP;3631;07:41:57;0;50	03987;8	59735;0;0;58;
$GPXUP;3631;07:41:58;0;50	04001;8	59739;0;0;59;
$GPXUP;3631;07:41:59;0;50	04016;8	59743;0;0;56;
$GPXUP;3631;07:42:00;0;50	04029;8	59747;0;0;49;
$GPXUP;3631;07:42:01;0;50	0404;8	59754;0;0;49;
$GPXUP;3631;07:42:02;0;50	0405;8	59763;0;0;48;
$GPXUP;3631;07:42:03;0;50	04061;8	59772;0;0;48;
$GPXUP;3631;07:42:04;0;50	04072;8	5978;0;0;49;
$GPXUP;3631;07:42:05;0;50	04084;8	59784;0;0;52;
$GPXUP;3631;07:42:06;0;50	04098;8	59785;0;0;55;
$GPXUP;3631;07:42:07;0;50	04111;8	59784;0;0;53;
$GPXUP;3631;07:42:08;0;50	04125;8	59784;0;0;55;
$GPXUP;3631;07:42:09;0;50	04139;8	59783;0;0;54;
$GPXUP;3631;07:42:10;0;50	04153;8	59782;0;0;56;
$GPXUP;3631;07:42:11;0;50	04167;8	59781;0;0;56;
$GPXUP;3631;07:42:12;0;50	04181;8	59779;0;0;55;
$GPXUP;3631;07:42:13;0;50	04195;8	59776;0;0;54;
$GPXUP;3631;07:42:14;0;50	04208;8	59773;0;0;52;
$GPXUP;3631;07:42:15;0;50	04221;8	59773;0;0;51;
$GPXUP;3631;07:42:16;0;50	04234;8	59779;0;0;52;
$GPXUP;3631;07:42:17;0;50	04246;8	59785;0;0;53;
$GPXUP;3631;07:42:18;0;50	04258;8	59792;0;0;53;
$GPXUP;3631;07:42:19;0;50	04272;8	59797;0;0;58;
$GPXUP;3631;07:42:20;0;50	04286;8	59799;0;0;57;
$GPXUP;3631;07:42:21;0;50	043;8	59801;0;0;57;
$GPXUP;3631;07:42:22;0;50	04314;8	59802;0;0;56;
$GPXUP;3631;07:42:23;0;50	04328;8	59804;0;0;55;
$GPXUP;3631;07:42:24;0;50	04342;8	59806;0;0;54;
$GPXUP;3631;07:42:25;0;50	04356;8	59806;0;0;58;
$GPXUP;3631;07:42:26;0;50	04371;8	59804;0;0;59;
$GPXUP;3631;07:42:27;0;50	04386;8	59804;0;0;60;
$GPXUP;3631;07:42:28;0;50	044;8	59806;0;0;58;
$GPXUP;3631;07:42:29;0;50	04414;8	59807;0;0;57;
$GPXUP;3631;07:42:30;0;50	04429;8	59808;0;0;57;
$GPXUP;3631;07:42:31;0;50	04443;8	5981;0;0;57;
$GPXUP;3631;07:42:32;0;50	04458;8	59808;0;0;56;
$GPXUP;3631;07:42:33;0;50	04473;8	59807;0;0;55;
$GPXUP;3631;07:42:34;0;50	04486;8	59806;0;0;54;
$GPXUP;3631;07:42:35;0;50	045;8	59808;0;0;56;
$GPXUP;3631;07:42:36;0;50	04514;8	59809;0;0;58;
$GPXUP;3631;07:42:37;0;50	04528;8	59809;0;0;58;
$GPXUP;3631;07:42:38;0;50	04544;8	59809;0;0;60;
$GPXUP;3631;07:42:39;0;50	04559;8	59809;0;0;61;
$GPXUP;3631;07:42:40;0;50	04574;8	59811;0;0;60;
$GPXUP;3631;07:42:41;0;50	04588;8	59815;0;0;60;
$GPXUP;3631;07:42:42;0;50	04603;8	59819;0;0;58;
$GPXUP;3631;07:42:43;0;50	04616;8	59823;0;0;56;
$GPXUP;3631;07:42:44;0;50	0463;8	59831;0;0;55;
$GPXUP;3631;07:42:45;0;50	04642;8	59839;0;0;57;
$GPXUP;3631;07:42:46;0;50	04655;8	59847;0;0;56;
$GPXUP;3631;07:42:47;0;50	04669;8	59852;0;0;60;
$GPXUP;3631;07:42:48;0;50	04684;8	59855;0;0;59;
$GPXUP;3631;07:42:49;0;50	04698;8	59856;0;0;57;
$GPXUP;3631;07:42:50;0;50	04712;8	59857;0;0;57;
$GPXUP;3631;07:42:51;0;50	04726;8	5986;0;0;55;
$GPXUP;3631;07:42:52;0;50	0474;8	59864;0;0;56;
$GPXUP;3631;07:42:53;0;50	04754;8	59866;0;0;57;
$GPXUP;3631;07:42:54;0;50	04768;8	59866;0;0;58;
$GPXUP;3631;07:42:55;0;50	04782;8	59864;0;0;58;
$GPXUP;3631;07:42:56;0;50	04797;8	59864;0;0;58;
$GPXUP;3631;07:42:57;0;50	04811;8	59863;0;0;57;
$GPXUP;3631;07:42:58;0;50	04825;8	59863;0;0;55;
$GPXUP;3631;07:42:59;0;50	04839;8	59864;0;0;55;
$GPXUP;3631;07:43:00;0;50	04853;8	59864;0;0;55;
$GPXUP;3631;07:43:01;0;50	04866;8	59865;0;0;51;
$GPXUP;3631;07:43:02;0;50	04878;8	5987;0;0;53;
$GPXUP;3631;07:43:03;0;50	04891;8	59876;0;0;55;
$GPXUP;3631;07:43:04;0;50	04904;8	59882;0;0;54;
$GPXUP;3631;07:43:05;0;50	04917;8	59889;0;0;53;
$GPXUP;3631;07:43:06;0;50	0493;8	59894;0;0;54;
$GPXUP;3631;07:43:07;0;50	04943;8	59898;0;0;52;
$GPXUP;3631;07:43:08;0;50	04956;8	59904;0;0;53;
$GPXUP;3631;07:43:09;0;50	04969;8	59908;0;0;52;
$GPXUP;3631;07:43:10;0;50	04982;8	59911;0;0;50;
$GPXUP;3631;07:43:11;0;50	04994;8	59912;0;0;51;
$GPXUP;3631;07:43:12;0;50	05006;8	59914;0;0;51;
$GPXUP;3631;07:43:13;0;50	05019;8	59916;0;0;53;
$GPXUP;3631;07:43:14;0;50	05032;8	59918;0;0;54;
$GPXUP;3631;07:43:15;0;50	05046;8	59919;0;0;55;
$GPXUP;3631;07:43:16;0;50	0506;8	5992;0;0;58;
$GPXUP;3631;07:43:17;0;50	05075;8	5992;0;0;58;
$GPXUP;3631;07:43:18;0;50	0509;8	59919;0;0;59;
$GPXUP;3631;07:43:19;0;50	05105;8	5992;0;0;60;
$GPXUP;3631;07:43:20;0;50	0512;8	5992;0;0;61;
$GPXUP;3631;07:43:21;0;50	05136;8	59919;0;0;61;
$GPXUP;3631;07:43:22;0;50	05151;8	59916;0;0;62;
$GPXUP;3631;07:43:23;0;50	05167;8	59914;0;0;61;
$GPXUP;3631;07:43:24;0;50	05182;8	59911;0;0;61;
$GPXUP;3631;07:43:25;0;50	05197;8	59904;0;0;64;
$GPXUP;3631;07:43:26;0;50	05212;8	59894;0;0;64;
$GPXUP;3631;07:43:27;0;50	05227;8	59888;0;0;63;
$GPXUP;3631;07:43:28;0;50	05242;8	59887;0;0;61;
$GPXUP;3631;07:43:29;0;50	05257;8	59888;0;0;60;
$GPXUP;3631;07:43:30;0;50	05272;8	59891;0;0;60;
$GPXUP;3631;07:43:31;0;50	05286;8	59895;0;0;57;
$GPXUP;3631;07:43:32;0;50	053;8	59898;0;0;55;
$GPXUP;3631;07:43:33;0;50	05314;8	59898;0;0;58;
$GPXUP;3631;07:43:34;0;50	05328;8	59897;0;0;62;
$GPXUP;3631;07:43:35;0;50	05345;8	59894;0;0;63;
$GPXUP;3631;07:43:36;0;50	05361;8	59892;0;0;63;
$GPXUP;3631;07:43:37;0;50	05376;8	59893;0;0;60;
$GPXUP;3631;07:43:38;0;50	05391;8	59897;0;0;60;
$GPXUP;3631;07:43:39;0;50	05406;8	59903;0;0;61;
$GPXUP;3631;07:43:40;0;50	0542;8	59907;0;0;60;
$GPXUP;3631;07:43:41;0;50	05434;8	59914;0;0;54;
$GPXUP;3631;07:43:42;0;50	05446;8	59923;0;0;53;
$GPXUP;3631;07:43:43;0;50	05457;8	59934;0;0;53;
$GPXUP;3631;07:43:44;0;50	05469;8	59945;0;0;52;
$GPXUP;3631;07:43:45;0;50	0548;8	59956;0;0;51;
$GPXUP;3631;07:43:46;0;50	05491;8	59967;0;0;52;
$GPXUP;3631;07:43:47;0;50	05503;8	59977;0;0;52;
$GPXUP;3631;07:43:48;0;50	05516;8	59984;0;0;57;
$GPXUP;3631;07:43:49;0;50	05529;8	59987;0;0;53;
$GPXUP;3631;07:43:50;0;50	05542;8	59987;0;0;53;
$GPXUP;3631;07:43:51;0;50	05556;8	59985;0;0;56;
$GPXUP;3631;07:43:52;0;50	0557;8	59982;0;0;56;
$GPXUP;3631;07:43:53;0;50	05584;8	5998;0;0;56;
$GPXUP;3631;07:43:54;0;50	05598;8	59979;0;0;56;
$GPXUP;3631;07:43:55;0;50	05612;8	59979;0;0;57;
$GPXUP;3631;07:43:56;0;50	05626;8	59978;0;0;56;
$GPXUP;3631;07:43:57;0;50	05641;8	59977;0;0;55;
$GPXUP;3631;07:43:58;0;50	05655;8	59975;0;0;57;
$GPXUP;3631;07:43:59;0;50	05669;8	59973;0;0;54;
$GPXUP;3631;07:44:00;0;50	05682;8	59973;0;0;53;
$GPXUP;3631;07:44:01;0;50	05695;8	59975;0;0;52;
$GPXUP;3631;07:44:02;0;50	05709;8	59978;0;0;56;
$GPXUP;3631;07:44:03;0;50	05724;8	59979;0;0;58;
$GPXUP;3631;07:44:04;0;50	05738;8	5998;0;0;58;
$GPXUP;3631;07:44:05;0;50	05752;8	59983;0;0;57;
$GPXUP;3631;07:44:06;0;50	05765;8	59989;0;0;52;
$GPXUP;3631;07:44:07;0;50	05776;8	59999;0;0;52;
$GPXUP;3631;07:44:08;0;50	05787;8	6001;0;0;52;
$GPXUP;3631;07:44:09;0;50	05798;8	60021;0;0;52;
$GPXUP;3631;07:44:10;0;50	05809;8	6003;0;0;53;
$GPXUP;3631;07:44:11;0;50	05821;8	60039;0;0;54;
$GPXUP;3631;07:44:12;0;50	05833;8	60048;0;0;54;
$GPXUP;3631;07:44:13;0;50	05845;8	60057;0;0;53;
$GPXUP;3631;07:44:14;0;50	05857;8	60067;0;0;51;
$GPXUP;3631;07:44:15;0;50	05868;8	60076;0;0;51;
$GPXUP;3631;07:44:16;0;50	05879;8	6008;0;0;49;
$GPXUP;3631;07:44:17;0;50	05892;8	6008;0;0;52;
$GPXUP;3631;07:44:18;0;50	05906;8	6008;0;0;53;
$GPXUP;3631;07:44:19;0;50	0592;8	6008;0;0;54;
$GPXUP;3631;07:44:20;0;50	05934;8	60078;0;0;56;
$GPXUP;3631;07:44:21;0;50	05947;8	60075;0;0;55;
$GPXUP;3631;07:44:22;0;50	05961;8	60075;0;0;53;
$GPXUP;3631;07:44:23;0;50	05974;8	60078;0;0;52;
$GPXUP;3631;07:44:24;0;50	05987;8	60083;0;0;53;
$GPXUP;3631;07:44:25;0;50	06;8	60086;0;0;54;
$GPXUP;3631;07:44:26;0;50	06013;8	6009;0;0;55;
$GPXUP;3631;07:44:27;0;50	06027;8	60094;0;0;56;
$GPXUP;3631;07:44:28;0;50	06041;8	601;0;0;55;
$GPXUP;3631;07:44:29;0;50	06054;8	60106;0;0;54;
$GPXUP;3631;07:44:30;0;50	06068;8	6011;0;0;55;
$GPXUP;3631;07:44:31;0;50	06081;8	60114;0;0;55;
$GPXUP;3631;07:44:32;0;50	06094;8	60116;0;0;56;
$GPXUP;3631;07:44:33;0;50	06108;8	60117;0;0;56;
$GPXUP;3631;07:44:34;0;50	06123;8	60118;0;0;55;
$GPXUP;3631;07:44:35;0;50	06136;8	60116;0;0;56;
$GPXUP;3631;07:44:36;0;50	06151;8	60114;0;0;57;
$GPXUP;3631;07:44:37;0;50	06165;8	60112;0;0;56;
$GPXUP;3631;07:44:38;0;50	06178;8	60112;0;0;54;
$GPXUP;3631;07:44:39;0;50	06192;8	60114;0;0;54;
$GPXUP;3631;07:44:40;0;50	06205;8	60117;0;0;55;
$GPXUP;3631;07:44:41;0;50	06218;8	60123;0;0;54;
$GPXUP;3631;07:44:42;0;50	06232;8	60127;0;0;57;
$GPXUP;3631;07:44:43;0;50	06246;8	6013;0;0;55;
$GPXUP;3631;07:44:44;0;50	0626;8	60132;0;0;56;
$GPXUP;3631;07:44:45;0;50	06273;8	60137;0;0;53;
$GPXUP;3631;07:44:46;0;50	06286;8	60143;0;0;54;
$GPXUP;3631;07:44:47;0;50	06299;8	6015;0;0;56;
$GPXUP;3631;07:44:48;0;50	06312;8	60157;0;0;58;
$GPXUP;3631;07:44:49;0;50	06327;8	60162;0;0;60;
$GPXUP;3631;07:44:50;0;50	06342;8	60166;0;0;61;
$GPXUP;3631;07:44:51;0;50	06357;8	6017;0;0;60;
$GPXUP;3631;07:44:52;0;50	06371;8	60173;0;0;59;
$GPXUP;3631;07:44:53;0;50	06386;8	60176;0;0;57;
$GPXUP;3631;07:44:54;0;50	064;8	60179;0;0;56;
$GPXUP;3631;07:44:55;0;50	06414;8	60182;0;0;55;
$GPXUP;3631;07:44:56;0;50	06428;8	60187;0;0;57;
$GPXUP;3631;07:44:57;0;50	06442;8	60193;0;0;57;
$GPXUP;3631;07:44:58;0;50	06455;8	60199;0;0;55;
$GPXUP;3631;07:44:59;0;50	06468;8	60207;0;0;54;
$GPXUP;3631;07:45:00;0;50	0648;8	60214;0;0;52;
$GPXUP;3631;07:45:01;0;50	06492;8	60219;0;0;51;
$GPXUP;3631;07:45:02;0;50	06505;8	60221;0;0;54;
$GPXUP;3631;07:45:03;0;50	06518;8	60222;0;0;53;
$GPXUP;3631;07:45:04;0;50	06532;8	60225;0;0;54;
$GPXUP;3631;07:45:05;0;50	06545;8	60228;0;0;52;
$GPXUP;3631;07:45:06;0;50	06558;8	60227;0;0;56;
$GPXUP;3631;07:45:07;0;50	06571;8	60224;0;0;55;
$GPXUP;3631;07:45:08;0;50	06585;8	60221;0;0;54;
$GPXUP;3631;07:45:09;0;50	06598;8	60221;0;0;54;
$GPXUP;3631;07:45:10;0;50	06612;8	60223;0;0;55;
$GPXUP;3631;07:45:11;0;50	06625;8	60229;0;0;53;
$GPXUP;3631;07:45:12;0;50	06638;8	60236;0;0;54;
$GPXUP;3631;07:45:13;0;50	0665;8	60242;0;0;54;
$GPXUP;3631;07:45:14;0;50	06663;8	60248;0;0;52;
$GPXUP;3631;07:45:15;0;50	06675;8	60253;0;0;53;
$GPXUP;3631;07:45:16;0;50	06688;8	6026;0;0;54;
$GPXUP;3631;07:45:17;0;50	06699;8	60269;0;0;52;
$GPXUP;3631;07:45:18;0;50	06711;8	60278;0;0;54;
$GPXUP;3631;07:45:19;0;50	06724;8	60283;0;0;53;
$GPXUP;3631;07:45:20;0;50	06738;8	60288;0;0;54;
$GPXUP;3631;07:45:21;0;50	0675;8	60291;0;0;54;
$GPXUP;3631;07:45:22;0;50	06764;8	60295;0;0;54;
$GPXUP;3631;07:45:23;0;50	06777;8	60298;0;0;56;
$GPXUP;3631;07:45:24;0;50	06791;8	60301;0;0;57;
$GPXUP;3631;07:45:25;0;50	06805;8	60305;0;0;57;
$GPXUP;3631;07:45:26;0;50	06819;8	60308;0;0;57;
$GPXUP;3631;07:45:27;0;50	06834;8	6031;0;0;57;
$GPXUP;3631;07:45:28;0;50	06847;8	60315;0;0;51;
$GPXUP;3631;07:45:29;0;50	06857;8	60326;0;0;56;
$GPXUP;3631;07:45:30;0;50	06868;8	60341;0;0;60;
$GPXUP;3631;07:45:31;0;50	0688;8	60354;0;0;60;
$GPXUP;3631;07:45:32;0;50	06894;8	60363;0;0;58;
$GPXUP;3631;07:45:33;0;50	06907;8	60367;0;0;54;
$GPXUP;3631;07:45:34;0;50	0692;8	60372;0;0;55;
$GPXUP;3631;07:45:35;0;50	06933;8	60379;0;0;54;
$GPXUP;3631;07:45:36;0;50	06945;8	60389;0;0;54;
$GPXUP;3631;07:45:37;0;50	06957;8	60397;0;0;53;
$GPXUP;3631;07:45:38;0;50	0697;8	60404;0;0;55;
$GPXUP;3631;07:45:39;0;50	06984;8	60407;0;0;55;
$GPXUP;3631;07:45:40;0;50	06998;8	60409;0;0;54;
$GPXUP;3631;07:45:41;0;50	07011;8	60409;0;0;55;
$GPXUP;3631;07:45:42;0;50	07025;8	6041;0;0;55;
$GPXUP;3631;07:45:43;0;50	07038;8	60413;0;0;55;
$GPXUP;3631;07:45:44;0;50	07052;8	60416;0;0;55;
$GPXUP;3631;07:45:45;0;50	07066;8	60418;0;0;52;
$GPXUP;3631;07:45:46;0;50	07079;8	60418;0;0;52;
$GPXUP;3631;07:45:47;0;50	07092;8	60418;0;0;53;
$GPXUP;3631;07:45:48;0;50	07106;8	6042;0;0;55;
$GPXUP;3631;07:45:49;0;50	07119;8	60425;0;0;54;
$GPXUP;3631;07:45:50;0;50	07132;8	6043;0;0;54;
$GPXUP;3631;07:45:51;0;50	07145;8	60436;0;0;55;
$GPXUP;3631;07:45:52;0;50	07159;8	6044;0;0;56;
$GPXUP;3631;07:45:53;0;50	07173;8	60441;0;0;57;
$GPXUP;3631;07:45:54;0;50	07188;8	60439;0;0;58;
$GPXUP;3631;07:45:55;0;50	07202;8	60435;0;0;59;
$GPXUP;3631;07:45:56;0;50	07217;8	60434;0;0;59;
$GPXUP;3631;07:45:57;0;50	07232;8	60435;0;0;60;
$GPXUP;3631;07:45:58;0;50	07248;8	60437;0;0;62;
$GPXUP;3631;07:45:59;0;50	07263;8	60438;0;0;62;
$GPXUP;3631;07:46:00;0;50	07279;8	60438;0;0;60;
$GPXUP;3631;07:46:01;0;50	07294;8	60439;0;0;62;
$GPXUP;3631;07:46:02;0;50	0731;8	6044;0;0;62;
$GPXUP;3631;07:46:03;0;50	07325;8	60442;0;0;63;
$GPXUP;3631;07:46:04;0;50	07341;8	60442;0;0;63;
$GPXUP;3631;07:46:05;0;50	07357;8	60445;0;0;63;
$GPXUP;3631;07:46:06;0;50	07373;8	60449;0;0;63;
$GPXUP;3631;07:46:07;0;50	07387;8	60455;0;0;56;
$GPXUP;3631;07:46:08;0;50	07399;8	60465;0;0;58;
$GPXUP;3631;07:46:09;0;50	07412;8	60476;0;0;58;
$GPXUP;3631;07:46:10;0;50	07425;8	60486;0;0;58;
$GPXUP;3631;07:46:11;0;50	07439;8	60496;0;0;60;
$GPXUP;3631;07:46:12;0;50	07453;8	60503;0;0;62;
$GPXUP;3631;07:46:13;0;50	07468;8	60508;0;0;60;
$GPXUP;3631;07:46:14;0;50	07482;8	60514;0;0;59;
$GPXUP;3631;07:46:15;0;50	07496;8	6052;0;0;57;
$GPXUP;3631;07:46:16;0;50	07509;8	60528;0;0;59;
$GPXUP;3631;07:46:17;0;50	07523;8	60534;0;0;59;
$GPXUP;3631;07:46:18;0;50	07538;8	60542;0;0;60;
$GPXUP;3631;07:46:19;0;50	07552;8	6055;0;0;62;
$GPXUP;3631;07:46:20;0;50	07567;8	60556;0;0;61;
$GPXUP;3631;07:46:21;0;50	07582;8	60562;0;0;62;
$GPXUP;3631;07:46:22;0;50	07597;8	60566;0;0;61;
$GPXUP;3631;07:46:23;0;50	07613;8	60569;0;0;64;
$GPXUP;3631;07:46:24;0;50	07628;8	60572;0;0;63;
$GPXUP;3631;07:46:25;0;50	07643;8	6058;0;0;60;
$GPXUP;3631;07:46:26;0;50	07656;8	6059;0;0;64;
$GPXUP;3631;07:46:27;0;50	0767;8	606;0;0;61;
$GPXUP;3631;07:46:28;0;50	07684;8	60607;0;0;60;
$GPXUP;3631;07:46:29;0;50	07699;8	6061;0;0;59;
$GPXUP;3631;07:46:30;0;50	07714;8	60613;0;0;61;
$GPXUP;3631;07:46:31;0;50	0773;8	60616;0;0;64;
$GPXUP;3631;07:46:32;0;50	07746;8	6062;0;0;64;
$GPXUP;3631;07:46:33;0;50	07761;8	60622;0;0;61;
$GPXUP;3631;07:46:34;0;50	07776;8	60626;0;0;56;
$GPXUP;3631;07:46:35;0;50	07788;8	60628;0;0;54;
$GPXUP;3631;07:46:36;0;50	07802;8	60626;0;0;55;
$GPXUP;3631;07:46:37;0;50	07816;8	60625;0;0;55;
$GPXUP;3631;07:46:38;0;50	0783;8	60627;0;0;57;
$GPXUP;3631;07:46:39;0;50	07843;8	60634;0;0;56;
$GPXUP;3631;07:46:40;0;50	07856;8	60642;0;0;56;
$GPXUP;3631;07:46:41;0;50	07868;8	6065;0;0;55;
$GPXUP;3631;07:46:42;0;50	07882;8	60654;0;0;55;
$GPXUP;3631;07:46:43;0;50	07896;8	60655;0;0;56;
$GPXUP;3631;07:46:44;0;50	0791;8	60655;0;0;56;
$GPXUP;3631;07:46:45;0;50	07924;8	60653;0;0;56;
$GPXUP;3631;07:46:46;0;50	07938;8	60651;0;0;56;
$GPXUP;3631;07:46:47;0;50	07953;8	60647;0;0;58;
$GPXUP;3631;07:46:48;0;50	07968;8	60644;0;0;59;
$GPXUP;3631;07:46:49;0;50	07983;8	60643;0;0;59;
$GPXUP;3631;07:46:50;0;50	07997;8	60644;0;0;58;
$GPXUP;3631;07:46:51;0;50	08012;8	60646;0;0;58;
$GPXUP;3631;07:46:52;0;50	08028;8	6065;0;0;59;
$GPXUP;3631;07:46:53;0;50	08042;8	60656;0;0;57;
$GPXUP;3631;07:46:54;0;50	08054;8	60664;0;0;55;
$GPXUP;3631;07:46:55;0;50	08067;8	60674;0;0;54;
$GPXUP;3631;07:46:56;0;50	08078;8	60685;0;0;55;
$GPXUP;3631;07:46:57;0;50	0809;8	60695;0;0;54;
$GPXUP;3631;07:46:58;0;50	08102;8	60705;0;0;55;
$GPXUP;3631;07:46:59;0;50	08115;8	60713;0;0;58;
$GPXUP;3631;07:47:00;0;50	08129;8	60718;0;0;57;
$GPXUP;3631;07:47:01;0;50	08143;8	60721;0;0;57;
$GPXUP;3631;07:47:02;0;50	08156;8	60725;0;0;52;
$GPXUP;3631;07:47:03;0;50	08169;8	6073;0;0;52;
$GPXUP;3631;07:47:04;0;50	08181;8	60732;0;0;51;
$GPXUP;3631;07:47:05;0;50	08194;8	60733;0;0;54;
$GPXUP;3631;07:47:06;0;50	08208;8	60735;0;0;54;
$GPXUP;3631;07:47:07;0;50	08222;8	60738;0;0;55;
$GPXUP;3631;07:47:08;0;50	08235;8	60742;0;0;53;
$GPXUP;3631;07:47:09;0;50	08248;8	60746;0;0;54;
$GPXUP;3631;07:47:10;0;50	08261;8	60754;0;0;53;
$GPXUP;3631;07:47:11;0;50	08272;8	60763;0;0;52;
$GPXUP;3631;07:47:12;0;50	08284;8	60774;0;0;52;
$GPXUP;3631;07:47:13;0;50	08294;8	60784;0;0;51;
$GPXUP;3631;07:47:14;0;50	08306;8	60794;0;0;52;
$GPXUP;3631;07:47:15;0;50	08317;8	60804;0;0;55;
$GPXUP;3631;07:47:16;0;50	08331;8	60812;0;0;56;
$GPXUP;3631;07:47:17;0;50	08344;8	6082;0;0;56;
$GPXUP;3631;07:47:18;0;50	08358;8	60827;0;0;56;
$GPXUP;3631;07:47:19;0;50	08372;8	60833;0;0;57;
$GPXUP;3631;07:47:20;0;50	08386;8	6084;0;0;58;
$GPXUP;3631;07:47:21;0;50	084;8	60845;0;0;60;
$GPXUP;3631;07:47:22;0;50	08414;8	60848;0;0;59;
$GPXUP;3631;07:47:23;0;50	08428;8	60854;0;0;56;
$GPXUP;3631;07:47:24;0;50	08441;8	60862;0;0;55;
$GPXUP;3631;07:47:25;0;50	08454;8	60871;0;0;54;
$GPXUP;3631;07:47:26;0;50	08465;8	60882;0;0;53;
$GPXUP;3631;07:47:27;0;50	08477;8	6089;0;0;54;
$GPXUP;3631;07:47:28;0;50	0849;8	60898;0;0;55;
$GPXUP;3631;07:47:29;0;50	08504;8	60903;0;0;57;
$GPXUP;3631;07:47:30;0;50	08518;8	60909;0;0;59;
$GPXUP;3631;07:47:31;0;50	08532;8	60918;0;0;58;
$GPXUP;3631;07:47:32;0;50	08544;8	60926;0;0;54;
$GPXUP;3631;07:47:33;0;50	08557;8	60932;0;0;53;
$GPXUP;3631;07:47:34;0;50	08569;8	60937;0;0;51;
$GPXUP;3631;07:47:35;0;50	08582;8	60941;0;0;51;
$GPXUP;3631;07:47:36;0;50	08594;8	60946;0;0;49;
$GPXUP;3631;07:47:37;0;50	08605;8	60953;0;0;49;
$GPXUP;3631;07:47:38;0;50	08616;8	60961;0;0;49;
$GPXUP;3631;07:47:39;0;50	08624;8	60973;0;0;49;
$GPXUP;3631;07:47:40;0;50	0863;8	6099;0;0;50;
$GPXUP;3631;07:47:41;0;50	08637;8	61008;0;0;51;
$GPXUP;3631;07:47:42;0;50	08643;8	61025;0;0;50;
$GPXUP;3631;07:47:43;0;50	0865;8	6104;0;0;51;
$GPXUP;3631;07:47:44;0;50	0866;8	61053;0;0;51;
$GPXUP;3631;07:47:45;0;50	08672;8	61062;0;0;54;
$GPXUP;3631;07:47:46;0;50	08684;8	61069;0;0;54;
$GPXUP;3631;07:47:47;0;50	08697;8	61073;0;0;53;
$GPXUP;3631;07:47:48;0;50	08711;8	61074;0;0;52;
$GPXUP;3631;07:47:49;0;50	08723;8	61076;0;0;46;
$GPXUP;3631;07:47:50;0;50	08733;8	61084;0;0;46;
$GPXUP;3631;07:47:51;0;50	08744;8	61093;0;0;47;
$GPXUP;3631;07:47:52;0;50	08754;8	61103;0;0;50;
$GPXUP;3631;07:47:53;0;50	08764;8	61115;0;0;51;
$GPXUP;3631;07:47:54;0;50	08774;8	61127;0;0;52;
$GPXUP;3631;07:47:55;0;50	08785;8	61139;0;0;55;
$GPXUP;3631;07:47:56;0;50	08797;8	61149;0;0;54;
$GPXUP;3631;07:47:57;0;50	0881;8	61156;0;0;57;
$GPXUP;3631;07:47:58;0;50	08823;8	61165;0;0;56;
$GPXUP;3631;07:47:59;0;50	08835;8	61172;0;0;54;
$GPXUP;3631;07:48:00;0;50	08849;8	61177;0;0;54;
$GPXUP;3631;07:48:01;0;50	08862;8	61182;0;0;56;
$GPXUP;3631;07:48:02;0;50	08876;8	61186;0;0;55;
$GPXUP;3631;07:48:03;0;50	0889;8	6119;0;0;52;
$GPXUP;3631;07:48:04;0;50	08902;8	61198;0;0;53;
$GPXUP;3631;07:48:05;0;50	08914;8	61206;0;0;51;
$GPXUP;3631;07:48:06;0;50	08925;8	61213;0;0;48;
$GPXUP;3631;07:48:07;0;50	08937;8	61217;0;0;49;
$GPXUP;3631;07:48:08;0;50	0895;8	6122;0;0;53;
$GPXUP;3631;07:48:09;0;50	08963;8	61223;0;0;54;
$GPXUP;3631;07:48:10;0;50	08976;8	61227;0;0;54;
$GPXUP;3631;07:48:11;0;50	08989;8	61234;0;0;55;
$GPXUP;3631;07:48:12;0;50	09002;8	61243;0;0;58;
$GPXUP;3631;07:48:13;0;50	09015;8	61255;0;0;58;
$GPXUP;3631;07:48:14;0;50	09028;8	61268;0;0;57;
$GPXUP;3631;07:48:15;0;50	0904;8	6128;0;0;56;
$GPXUP;3631;07:48:16;0;50	09052;8	61291;0;0;57;
$GPXUP;3631;07:48:17;0;50	09066;8	61297;0;0;56;
$GPXUP;3631;07:48:18;0;50	0908;8	613;0;0;54;
$GPXUP;3631;07:48:19;0;50	09094;8	61303;0;0;54;
$GPXUP;3631;07:48:20;0;50	09107;8	61306;0;0;52;
$GPXUP;3631;07:48:21;0;50	0912;8	61308;0;0;51;
$GPXUP;3631;07:48:22;0;50	09134;8	61306;0;0;56;
$GPXUP;3631;07:48:23;0;50	09148;8	61304;0;0;57;
$GPXUP;3631;07:48:24;0;50	09161;8	61304;0;0;54;
$GPXUP;3631;07:48:25;0;50	09174;8	61306;0;0;52;
$GPXUP;3631;07:48:26;0;50	09186;8	61308;0;0;50;
$GPXUP;3631;07:48:27;0;50	09198;8	61308;0;0;50;
$GPXUP;3631;07:48:28;0;50	09211;8	61307;0;0;52;
$GPXUP;3631;07:48:29;0;50	09224;8	61303;0;0;55;
$GPXUP;3631;07:48:30;0;50	09237;8	61296;0;0;56;
$GPXUP;3631;07:48:31;0;50	0925;8	6129;0;0;58;
$GPXUP;3631;07:48:32;0;50	09264;8	61286;0;0;54;
$GPXUP;3631;07:48:33;0;50	09276;8	61289;0;0;50;
$GPXUP;3631;07:48:34;0;50	09288;8	61296;0;0;50;
$GPXUP;3631;07:48:35;0;50	09299;8	61303;0;0;52;
$GPXUP;3631;07:48:36;0;50	09312;8	61308;0;0;55;
$GPXUP;3631;07:48:37;0;50	09326;8	61312;0;0;55;
$GPXUP;3631;07:48:38;0;50	09339;8	61315;0;0;57;
$GPXUP;3631;07:48:39;0;50	09353;8	61318;0;0;56;
$GPXUP;3631;07:48:40;0;50	09367;8	61319;0;0;57;
$GPXUP;3631;07:48:41;0;50	09381;8	61322;0;0;57;
$GPXUP;3631;07:48:42;0;50	09395;8	61325;0;0;57;
$GPXUP;3631;07:48:43;0;50	0941;8	61326;0;0;60;
$GPXUP;3631;07:48:44;0;50	09425;8	61328;0;0;63;
$GPXUP;3631;07:48:45;0;50	0944;8	61335;0;0;60;
$GPXUP;3631;07:48:46;0;50	09454;8	61343;0;0;60;
$GPXUP;3631;07:48:47;0;50	09467;8	61352;0;0;59;
$GPXUP;3631;07:48:48;0;50	09481;8	61361;0;0;59;
$GPXUP;3631;07:48:49;0;50	09496;8	61368;0;0;63;
$GPXUP;3631;07:48:50;0;50	09511;8	61374;0;0;65;
$GPXUP;3631;07:48:51;0;50	09526;8	61384;0;0;63;
$GPXUP;3631;07:48:52;0;50	09539;8	61398;0;0;62;
$GPXUP;3631;07:48:53;0;50	09551;8	61414;0;0;62;
$GPXUP;3631;07:48:54;0;50	09562;8	61431;0;0;59;
$GPXUP;3631;07:48:55;0;50	09572;8	61448;0;0;60;
$GPXUP;3631;07:48:56;0;50	09583;8	61466;0;0;59;
$GPXUP;3631;07:48:57;0;50	09594;8	6148;0;0;60;
$GPXUP;3631;07:48:58;0;50	09607;8	61492;0;0;59;
$GPXUP;3631;07:48:59;0;50	09618;8	61504;0;0;56;
$GPXUP;3631;07:49:00;0;50	09629;8	61518;0;0;56;
$GPXUP;3631;07:49:01;0;50	0964;8	61532;0;0;56;
$GPXUP;3631;07:49:02;0;50	09651;8	61547;0;0;57;
$GPXUP;3631;07:49:03;0;50	09661;8	61561;0;0;54;
$GPXUP;3631;07:49:04;0;50	09671;8	61573;0;0;51;
$GPXUP;3631;07:49:05;0;50	09682;8	61581;0;0;50;
$GPXUP;3631;07:49:06;0;50	09694;8	61587;0;0;49;
$GPXUP;3631;07:49:07;0;50	09705;8	61594;0;0;51;
$GPXUP;3631;07:49:08;0;50	09716;8	61604;0;0;49;
$GPXUP;3631;07:49:09;0;50	09727;8	61614;0;0;50;
$GPXUP;3631;07:49:10;0;50	0974;8	6162;0;0;56;
$GPXUP;3631;07:49:11;0;50	09754;8	61622;0;0;53;
$GPXUP;3631;07:49:12;0;50	09768;8	61624;0;0;52;
$GPXUP;3631;07:49:13;0;50	0978;8	61625;0;0;53;
$GPXUP;3631;07:49:14;0;50	09794;8	61627;0;0;53;
$GPXUP;3631;07:49:15;0;50	09807;8	61629;0;0;54;
$GPXUP;3631;07:49:16;0;50	0982;8	61632;0;0;55;
$GPXUP;3631;07:49:17;0;50	09833;8	61637;0;0;51;
$GPXUP;3631;07:49:18;0;50	09844;8	61647;0;0;52;
$GPXUP;3631;07:49:19;0;50	09854;8	6166;0;0;56;
$GPXUP;3631;07:49:20;0;50	09866;8	61674;0;0;60;
$GPXUP;3631;07:49:21;0;50	09879;8	61686;0;0;60;
$GPXUP;3631;07:49:22;0;50	0989;8	617;0;0;58;
$GPXUP;3631;07:49:23;0;50	09901;8	61716;0;0;57;
$GPXUP;3631;07:49:24;0;50	09911;8	61731;0;0;57;
$GPXUP;3631;07:49:25;0;50	09922;8	61746;0;0;56;
$GPXUP;3631;07:49:26;0;50	09932;8	61762;0;0;55;
$GPXUP;3631;07:49:27;0;50	09942;8	61776;0;0;54;
$GPXUP;3631;07:49:28;0;50	09952;8	61791;0;0;56;
$GPXUP;3631;07:49:29;0;50	09962;8	61808;0;0;59;
$GPXUP;3631;07:49:30;0;50	09972;8	61825;0;0;59;
$GPXUP;3631;07:49:31;0;50	09984;8	6184;0;0;60;
$GPXUP;3631;07:49:32;0;50	09994;8	61857;0;0;55;
$GPXUP;3631;07:49:33;0;50	10002;8	61873;0;0;53;
$GPXUP;3631;07:49:34;0;50	10012;8	61888;0;0;51;
$GPXUP;3631;07:49:35;0;50	1002;8	61903;0;0;49;
$GPXUP;3631;07:49:36;0;50	10026;8	61918;0;0;48;
$GPXUP;3631;07:49:37;0;50	10034;8	61931;0;0;47;
$GPXUP;3631;07:49:38;0;50	10045;8	6194;0;0;43;
$GPXUP;3631;07:49:39;0;50	10056;8	61944;0;0;50;
$GPXUP;3631;07:49:40;0;50	10068;8	61946;0;0;52;
$GPXUP;3631;07:49:41;0;50	10082;8	61949;0;0;56;
$GPXUP;3631;07:49:42;0;50	10095;8	61953;0;0;54;
$GPXUP;3631;07:49:43;0;50	10109;8	6196;0;0;55;
$GPXUP;3631;07:49:44;0;50	10121;8	61968;0;0;52;
$GPXUP;3631;07:49:45;0;50	10132;8	61978;0;0;51;
$GPXUP;3631;07:49:46;0;50	10142;8	61991;0;0;50;
$GPXUP;3631;07:49:47;0;50	10152;8	62004;0;0;49;
$GPXUP;3631;07:49:48;0;50	10162;8	62014;0;0;49;
$GPXUP;3631;07:49:49;0;50	10174;8	62021;0;0;49;
$GPXUP;3631;07:49:50;0;50	10186;8	62026;0;0;50;
$GPXUP;3631;07:49:51;0;50	10198;8	6203;0;0;53;
$GPXUP;3631;07:49:52;0;50	1021;8	62035;0;0;50;
$GPXUP;3631;07:49:53;0;50	10223;8	62041;0;0;52;
$GPXUP;3631;07:49:54;0;50	10235;8	62046;0;0;51;
$GPXUP;3631;07:49:55;0;50	10248;8	62049;0;0;53;
$GPXUP;3631;07:49:56;0;50	10262;8	62051;0;0;55;
$GPXUP;3631;07:49:57;0;50	10276;8	62052;0;0;55;
$GPXUP;3631;07:49:58;0;50	1029;8	62053;0;0;56;
$GPXUP;3631;07:49:59;0;50	10304;8	62054;0;0;56;
$GPXUP;3631;07:50:00;0;50	10317;8	62058;0;0;52;
$GPXUP;3631;07:50:01;0;50	1033;8	62064;0;0;53;
$GPXUP;3631;07:50:02;0;50	10343;8	6207;0;0;53;
$GPXUP;3631;07:50:03;0;50	10356;8	62077;0;0;54;
$GPXUP;3631;07:50:04;0;50	10369;8	62083;0;0;57;
$GPXUP;3631;07:50:05;0;50	10384;8	62087;0;0;58;
$GPXUP;3631;07:50:06;0;50	10398;8	62091;0;0;57;
$GPXUP;3631;07:50:07;0;50	10412;8	62096;0;0;57;
$GPXUP;3631;07:50:08;0;50	10426;8	62101;0;0;58;
$GPXUP;3631;07:50:09;0;50	10441;8	62106;0;0;60;
$GPXUP;3631;07:50:10;0;50	10456;8	62109;0;0;60;
$GPXUP;3631;07:50:11;0;50	10471;8	62112;0;0;58;
$GPXUP;3631;07:50:12;0;50	10484;8	62117;0;0;52;
$GPXUP;3631;07:50:13;0;50	10496;8	62125;0;0;52;
$GPXUP;3631;07:50:14;0;50	10508;8	62134;0;0;52;
$GPXUP;3631;07:50:15;0;50	1052;8	62141;0;0;56;
$GPXUP;3631;07:50:16;0;50	10533;8	62147;0;0;54;
$GPXUP;3631;07:50:17;0;50	10544;8	62156;0;0;48;
$GPXUP;3631;07:50:18;0;50	10553;8	62169;0;0;49;
$GPXUP;3631;07:50:19;0;50	10561;8	62184;0;0;50;
$GPXUP;3631;07:50:20;0;50	10568;8	622;0;0;51;
$GPXUP;3631;07:50:21;0;50	10576;8	62215;0;0;51;
$GPXUP;3631;07:50:22;0;50	10584;8	6223;0;0;50;
$GPXUP;3631;07:50:23;0;50	10591;8	62247;0;0;49;
$GPXUP;3631;07:50:24;0;50	10595;8	62264;0;0;47;
$GPXUP;3631;07:50:25;0;50	10599;8	6228;0;0;41;
$GPXUP;3631;07:50:26;0;50	10604;8	62293;0;0;40;
$GPXUP;3631;07:50:27;0;50	10611;8	62304;0;0;41;
$GPXUP;3631;07:50:28;0;50	10618;8	62316;0;0;41;
$GPXUP;3631;07:50:29;0;50	10624;8	62329;0;0;44;
$GPXUP;3631;07:50:30;0;50	1063;8	62343;0;0;44;
$GPXUP;3631;07:50:31;0;50	10637;8	62357;0;0;45;
$GPXUP;3631;07:50:32;0;50	10646;8	62368;0;0;44;
$GPXUP;3631;07:50:33;0;50	10655;8	62375;0;0;44;
$GPXUP;3631;07:50:34;0;50	10666;8	62378;0;0;44;
$GPXUP;3631;07:50:35;0;50	10677;8	62382;0;0;43;
$GPXUP;3631;07:50:36;0;50	10688;8	62385;0;0;43;
$GPXUP;3631;07:50:37;0;50	10699;8	62382;0;0;48;
$GPXUP;3631;07:50:38;0;50	1071;8	62376;0;0;49;
$GPXUP;3631;07:50:39;0;50	10722;8	6237;0;0;49;
$GPXUP;3631;07:50:40;0;50	10734;8	62369;0;0;48;
$GPXUP;3631;07:50:41;0;50	10746;8	6237;0;0;48;
$GPXUP;3631;07:50:42;0;50	10758;8	62372;0;0;49;
$GPXUP;3631;07:50:43;0;50	1077;8	62374;0;0;50;
$GPXUP;3631;07:50:44;0;50	10783;8	62377;0;0;50;
$GPXUP;3631;07:50:45;0;50	10796;8	6238;0;0;51;
$GPXUP;3631;07:50:46;0;50	10808;8	62382;0;0;49;
$GPXUP;3631;07:50:47;0;50	10821;8	62386;0;0;50;
$GPXUP;3631;07:50:48;0;50	10833;8	62389;0;0;52;
$GPXUP;3631;07:50:49;0;50	10846;8	62392;0;0;51;
$GPXUP;3631;07:50:50;0;50	10859;8	62396;0;0;51;
$GPXUP;3631;07:50:51;0;50	10871;8	624;0;0;50;
$GPXUP;3631;07:50:52;0;50	10884;8	62403;0;0;54;
$GPXUP;3631;07:50:53;0;50	10898;8	62405;0;0;55;
$GPXUP;3631;07:50:54;0;50	10912;8	62407;0;0;56;
$GPXUP;3631;07:50:55;0;50	10926;8	62408;0;0;57;
$GPXUP;3631;07:50:56;0;50	10941;8	62409;0;0;57;
$GPXUP;3631;07:50:57;0;50	10955;8	62411;0;0;55;
$GPXUP;3631;07:50:58;0;50	10968;8	62418;0;0;54;
$GPXUP;3631;07:50:59;0;50	1098;8	62428;0;0;54;
$GPXUP;3631;07:51:00;0;50	10992;8	62436;0;0;55;
$GPXUP;3631;07:51:01;0;50	11004;8	62443;0;0;54;
$GPXUP;3631;07:51:02;0;50	11017;8	62448;0;0;55;
$GPXUP;3631;07:51:03;0;50	11031;8	6245;0;0;56;
$GPXUP;3631;07:51:04;0;50	11045;8	62451;0;0;55;
$GPXUP;3631;07:51:05;0;50	11058;8	62454;0;0;55;
$GPXUP;3631;07:51:06;0;50	11072;8	62458;0;0;54;
$GPXUP;3631;07:51:07;0;50	11085;8	62463;0;0;54;
$GPXUP;3631;07:51:08;0;50	11098;8	62469;0;0;52;
$GPXUP;3631;07:51:09;0;50	1111;8	62479;0;0;52;
$GPXUP;3631;07:51:10;0;50	11121;8	62491;0;0;53;
$GPXUP;3631;07:51:11;0;50	11132;8	62501;0;0;53;
$GPXUP;3631;07:51:12;0;50	11145;8	62509;0;0;52;
$GPXUP;3631;07:51:13;0;50	11158;8	62514;0;0;52;
$GPXUP;3631;07:51:14;0;50	1117;8	62518;0;0;54;
$GPXUP;3631;07:51:15;0;50	11185;8	62519;0;0;56;
$GPXUP;3631;07:51:16;0;50	11199;8	62521;0;0;58;
$GPXUP;3631;07:51:17;0;50	11214;8	62525;0;0;57;
$GPXUP;3631;07:51:18;0;50	11227;8	6253;0;0;55;
$GPXUP;3631;07:51:19;0;50	1124;8	6254;0;0;53;
$GPXUP;3631;07:51:20;0;50	1125;8	62552;0;0;51;
$GPXUP;3631;07:51:21;0;50	1126;8	62564;0;0;48;
$GPXUP;3631;07:51:22;0;50	1127;8	62573;0;0;49;
$GPXUP;3631;07:51:23;0;50	11282;8	62578;0;0;50;
$GPXUP;3631;07:51:24;0;50	11295;8	62582;0;0;52;
$GPXUP;3631;07:51:25;0;50	11308;8	62585;0;0;53;
$GPXUP;3631;07:51:26;0;50	11321;8	6259;0;0;53;
$GPXUP;3631;07:51:27;0;50	11334;8	62596;0;0;55;
$GPXUP;3631;07:51:28;0;50	11347;8	62603;0;0;53;
$GPXUP;3631;07:51:29;0;50	11359;8	6261;0;0;52;
$GPXUP;3631;07:51:30;0;50	11371;8	62616;0;0;48;
$GPXUP;3631;07:51:31;0;50	11383;8	62621;0;0;47;
$GPXUP;3631;07:51:32;0;50	11394;8	62625;0;0;48;
$GPXUP;3631;07:51:33;0;50	11407;8	62622;0;0;53;
$GPXUP;3631;07:51:34;0;50	11419;8	62614;0;0;55;
$GPXUP;3631;07:51:35;0;50	11431;8	626;0;0;59;
$GPXUP;3631;07:51:36;0;50	11441;8	62582;0;0;63;
$GPXUP;3631;07:51:37;0;50	11452;8	62564;0;0;64;
$GPXUP;3631;07:51:38;0;50	11464;8	62549;0;0;62;
$GPXUP;3631;07:51:39;0;50	11479;8	62541;0;0;62;
$GPXUP;3631;07:51:40;0;50	11494;8	62536;0;0;62;
$GPXUP;3631;07:51:41;0;50	1151;8	62532;0;0;63;
$GPXUP;3631;07:51:42;0;50	11526;8	6253;0;0;64;
$GPXUP;3631;07:51:43;0;50	11542;8	62527;0;0;62;
$GPXUP;3631;07:51:44;0;50	11557;8	62524;0;0;59;
$GPXUP;3631;07:51:45;0;50	11571;8	62516;0;0;64;
$GPXUP;3631;07:51:46;0;50	11585;8	62504;0;0;63;
$GPXUP;3631;07:51:47;0;50	11598;8	62492;0;0;63;
$GPXUP;3631;07:51:48;0;50	11613;8	62481;0;0;64;
$GPXUP;3631;07:51:49;0;50	11629;8	62473;0;0;70;
$GPXUP;3631;07:51:50;0;50	11646;8	62471;0;0;65;
$GPXUP;3631;07:51:51;0;50	11662;8	62472;0;0;64;
$GPXUP;3631;07:51:52;0;50	11678;8	62474;0;0;61;
$GPXUP;3631;07:51:53;0;50	11694;8	62474;0;0;61;
$GPXUP;3631;07:51:54;0;50	11708;8	62478;0;0;60;
$GPXUP;3631;07:51:55;0;50	11723;8	62481;0;0;57;
$GPXUP;3631;07:51:56;0;50	11737;8	62484;0;0;57;
$GPXUP;3631;07:51:57;0;50	1175;8	62487;0;0;56;
$GPXUP;3631;07:51:58;0;50	11764;8	62488;0;0;58;
$GPXUP;3631;07:51:59;0;50	11779;8	62485;0;0;63;
$GPXUP;3631;07:52:00;0;50	11795;8	62482;0;0;65;
$GPXUP;3631;07:52:01;0;50	1181;8	62482;0;0;58;
$GPXUP;3631;07:52:02;0;50	11824;8	62484;0;0;56;
$GPXUP;3631;07:52:03;0;50	11838;8	62489;0;0;55;
$GPXUP;3631;07:52:04;0;50	11851;8	62495;0;0;54;
$GPXUP;3631;07:52:05;0;50	11863;8	62502;0;0;53;
$GPXUP;3631;07:52:06;0;50	11876;8	6251;0;0;55;
$GPXUP;3631;07:52:07;0;50	1189;8	62517;0;0;55;
$GPXUP;3631;07:52:08;0;50	11902;8	62525;0;0;54;
$GPXUP;3631;07:52:09;0;50	11913;8	62535;0;0;51;
$GPXUP;3631;07:52:10;0;50	11922;8	62548;0;0;50;
$GPXUP;3631;07:52:11;0;50	11932;8	6256;0;0;51;
$GPXUP;3631;07:52:12;0;50	11941;8	62574;0;0;50;
$GPXUP;3631;07:52:13;0;50	1195;8	62588;0;0;51;
$GPXUP;3631;07:52:14;0;50	11961;8	62599;0;0;50;
$GPXUP;3631;07:52:15;0;50	11971;8	62609;0;0;50;
$GPXUP;3631;07:52:16;0;50	11982;8	6262;0;0;50;
$GPXUP;3631;07:52:17;0;50	11992;8	6263;0;0;50;
$GPXUP;3631;07:52:18;0;50	12002;8	62641;0;0;50;
$GPXUP;3631;07:52:19;0;50	12012;8	62653;0;0;50;
$GPXUP;3631;07:52:20;0;50	12023;8	62665;0;0;52;
$GPXUP;3631;07:52:21;0;50	12033;8	62678;0;0;52;
$GPXUP;3631;07:52:22;0;50	12044;8	62691;0;0;53;
$GPXUP;3631;07:52:23;0;50	12053;8	62704;0;0;50;
$GPXUP;3631;07:52:24;0;50	12062;8	62719;0;0;50;
$GPXUP;3631;07:52:25;0;50	12072;8	62733;0;0;51;
$GPXUP;3631;07:52:26;0;50	12081;8	62747;0;0;52;
$GPXUP;3631;07:52:27;0;50	12091;8	6276;0;0;53;
$GPXUP;3631;07:52:28;0;50	12102;8	62772;0;0;53;
$GPXUP;3631;07:52:29;0;50	1211;8	62788;0;0;52;
$GPXUP;3631;07:52:30;0;50	12116;8	62806;0;0;51;
$GPXUP;3631;07:52:31;0;50	1212;8	62825;0;0;53;
$GPXUP;3631;07:52:32;0;50	12125;8	62844;0;0;53;
$GPXUP;3631;07:52:33;0;50	12129;8	62865;0;0;56;
$GPXUP;3631;07:52:34;0;50	12132;8	62886;0;0;56;
$GPXUP;3631;07:52:35;0;50	12137;8	62907;0;0;55;
$GPXUP;3631;07:52:36;0;50	12146;8	62924;0;0;55;
$GPXUP;3631;07:52:37;0;50	12154;8	6294;0;0;54;
$GPXUP;3631;07:52:38;0;50	12162;8	62956;0;0;51;
$GPXUP;3631;07:52:39;0;50	12168;8	62973;0;0;51;
$GPXUP;3631;07:52:40;0;50	12174;8	62991;0;0;50;
$GPXUP;3631;07:52:41;0;50	1218;8	63008;0;0;50;
$GPXUP;3631;07:52:42;0;50	12187;8	63024;0;0;50;
$GPXUP;3631;07:52:43;0;50	12196;8	63037;0;0;52;
$GPXUP;3631;07:52:44;0;50	12206;8	6305;0;0;52;
$GPXUP;3631;07:52:45;0;50	12217;8	63062;0;0;54;
$GPXUP;3631;07:52:46;0;50	12228;8	63075;0;0;54;
$GPXUP;3631;07:52:47;0;50	12239;8	63086;0;0;52;
$GPXUP;3631;07:52:48;0;50	1225;8	63095;0;0;52;
$GPXUP;3631;07:52:49;0;50	12262;8	63103;0;0;51;
$GPXUP;3631;07:52:50;0;50	12272;8	63116;0;0;53;
$GPXUP;3631;07:52:51;0;50	12281;8	63131;0;0;53;
$GPXUP;3631;07:52:52;0;50	12289;8	63147;0;0;52;
$GPXUP;3631;07:52:53;0;50	12296;8	63163;0;0;50;
$GPXUP;3631;07:52:54;0;50	12302;8	63181;0;0;51;
$GPXUP;3631;07:52:55;0;50	1231;8	63198;0;0;53;
$GPXUP;3631;07:52:56;0;50	12317;8	63216;0;0;55;
$GPXUP;3631;07:52:57;0;50	12326;8	63232;0;0;58;
$GPXUP;3631;07:52:58;0;50	12337;8	63247;0;0;57;
$GPXUP;3631;07:52:59;0;50	12346;8	63263;0;0;54;
$GPXUP;3631;07:53:00;0;50	12353;8	63281;0;0;53;
$GPXUP;3631;07:53:01;0;50	12358;8	633;0;0;54;
$GPXUP;3631;07:53:02;0;50	12362;8	63321;0;0;56;
$GPXUP;3631;07:53:03;0;50	12367;8	63341;0;0;57;
$GPXUP;3631;07:53:04;0;50	12373;8	63361;0;0;56;
$GPXUP;3631;07:53:05;0;50	12379;8	63381;0;0;56;
$GPXUP;3631;07:53:06;0;50	12383;8	63401;0;0;55;
$GPXUP;3631;07:53:07;0;50	12386;8	63422;0;0;55;
$GPXUP;3631;07:53:08;0;50	12386;8	63444;0;0;55;
$GPXUP;3631;07:53:09;0;50	12387;8	63466;0;0;55;
$GPXUP;3631;07:53:10;0;50	12388;8	63487;0;0;54;
$GPXUP;3631;07:53:11;0;50	1239;8	63508;0;0;53;
$GPXUP;3631;07:53:12;0;50	12394;8	63528;0;0;53;
$GPXUP;3631;07:53:13;0;50	12399;8	63547;0;0;53;
$GPXUP;3631;07:53:14;0;50	12403;8	63568;0;0;53;
$GPXUP;3631;07:53:15;0;50	12408;8	63587;0;0;54;
$GPXUP;3631;07:53:16;0;50	12412;8	63607;0;0;54;
$GPXUP;3631;07:53:17;0;50	12416;8	63627;0;0;54;
$GPXUP;3631;07:53:18;0;50	1242;8	63647;0;0;53;
$GPXUP;3631;07:53:19;0;50	12423;8	63667;0;0;54;
$GPXUP;3631;07:53:20;0;50	12428;8	63687;0;0;55;
$GPXUP;3631;07:53:21;0;50	12434;8	63706;0;0;55;
$GPXUP;3631;07:53:22;0;50	12439;8	63726;0;0;53;
$GPXUP;3631;07:53:23;0;50	12444;8	63745;0;0;53;
$GPXUP;3631;07:53:24;0;50	12448;8	63764;0;0;54;
$GPXUP;3631;07:53:25;0;50	12452;8	63784;0;0;53;
$GPXUP;3631;07:53:26;0;50	12455;8	63804;0;0;53;
$GPXUP;3631;07:53:27;0;50	12457;8	63824;0;0;53;
$GPXUP;3631;07:53:28;0;50	1246;8	63845;0;0;54;
$GPXUP;3631;07:53:29;0;50	12463;8	63865;0;0;54;
$GPXUP;3631;07:53:30;0;50	12463;8	63886;0;0;55;
$GPXUP;3631;07:53:31;0;50	12463;8	63908;0;0;56;
$GPXUP;3631;07:53:32;0;50	12462;8	6393;0;0;57;
$GPXUP;3631;07:53:33;0;50	1246;8	63953;0;0;58;
$GPXUP;3631;07:53:34;0;50	1246;8	63975;0;0;55;
$GPXUP;3631;07:53:35;0;50	12464;8	63996;0;0;57;
$GPXUP;3631;07:53:36;0;50	12469;8	64016;0;0;57;
$GPXUP;3631;07:53:37;0;50	12475;8	64036;0;0;56;
$GPXUP;3631;07:53:38;0;50	12479;8	64056;0;0;56;
$GPXUP;3631;07:53:39;0;50	12481;8	64078;0;0;58;
$GPXUP;3631;07:53:40;0;50	1248;8	64101;0;0;59;
$GPXUP;3631;07:53:41;0;50	12481;8	64124;0;0;58;
$GPXUP;3631;07:53:42;0;50	12486;8	64145;0;0;57;
$GPXUP;3631;07:53:43;0;50	12491;8	64165;0;0;56;
$GPXUP;3631;07:53:44;0;50	12495;8	64185;0;0;54;
$GPXUP;3631;07:53:45;0;50	12498;8	64206;0;0;55;
$GPXUP;3631;07:53:46;0;50	12499;8	64228;0;0;57;
$GPXUP;3631;07:53:47;0;50	125;8	6425;0;0;56;
$GPXUP;3631;07:53:48;0;50	125;8	64272;0;0;56;
$GPXUP;3631;07:53:49;0;50	12502;8	64293;0;0;53;
$GPXUP;3631;07:53:50;0;50	12505;8	64312;0;0;53;
$GPXUP;3631;07:53:51;0;50	12509;8	64332;0;0;54;
$GPXUP;3631;07:53:52;0;50	12512;8	64352;0;0;54;
$GPXUP;3631;07:53:53;0;50	12514;8	64374;0;0;55;
$GPXUP;3631;07:53:54;0;50	12514;8	64395;0;0;54;
$GPXUP;3631;07:53:55;0;50	12512;8	64416;0;0;53;
$GPXUP;3631;07:53:56;0;50	1251;8	64437;0;0;55;
$GPXUP;3631;07:53:57;0;50	1251;8	64459;0;0;56;
$GPXUP;3631;07:53:58;0;50	1251;8	6448;0;0;56;
$GPXUP;3631;07:53:59;0;50	12511;8	64502;0;0;55;
$GPXUP;3631;07:54:00;0;50	12513;8	64524;0;0;54;
$GPXUP;3631;07:54:01;0;50	12514;8	64545;0;0;58;
$GPXUP;3631;07:54:02;0;50	12512;8	64567;0;0;59;
$GPXUP;3631;07:54:03;0;50	12507;8	6459;0;0;60;
$GPXUP;3631;07:54:04;0;50	12502;8	64612;0;0;62;
$GPXUP;3631;07:54:05;0;50	12498;8	64635;0;0;60;
$GPXUP;3631;07:54:06;0;50	12497;8	64658;0;0;58;
$GPXUP;3631;07:54:07;0;50	12501;8	64679;0;0;56;
$GPXUP;3631;07:54:08;0;50	12506;8	64699;0;0;55;
$GPXUP;3631;07:54:09;0;50	12509;8	64718;0;0;51;
$GPXUP;3631;07:54:10;0;50	12512;8	64737;0;0;52;
$GPXUP;3631;07:54:11;0;50	12515;8	64758;0;0;54;
$GPXUP;3631;07:54:12;0;50	12517;8	64778;0;0;53;
$GPXUP;3631;07:54:13;0;50	12522;8	64796;0;0;51;
$GPXUP;3631;07:54:14;0;50	1253;8	64813;0;0;52;
$GPXUP;3631;07:54:15;0;50	12537;8	64831;0;0;55;
$GPXUP;3631;07:54:16;0;50	12543;8	64852;0;0;59;
$GPXUP;3631;07:54:17;0;50	12546;8	64874;0;0;59;
$GPXUP;3631;07:54:18;0;50	12551;8	64895;0;0;58;
$GPXUP;3631;07:54:19;0;50	12557;8	64916;0;0;57;
$GPXUP;3631;07:54:20;0;50	12564;8	64935;0;0;56;
$GPXUP;3631;07:54:21;0;50	12569;8	64956;0;0;54;
$GPXUP;3631;07:54:22;0;50	12572;8	64976;0;0;54;
$GPXUP;3631;07:54:23;0;50	12574;8	64996;0;0;55;
$GPXUP;3631;07:54:24;0;50	12573;8	65018;0;0;56;
$GPXUP;3631;07:54:25;0;50	12571;8	6504;0;0;55;
$GPXUP;3631;07:54:26;0;50	12571;8	65061;0;0;53;
$GPXUP;3631;07:54:27;0;50	12573;8	65082;0;0;52;
$GPXUP;3631;07:54:28;0;50	12576;8	65101;0;0;52;
$GPXUP;3631;07:54:29;0;50	12579;8	6512;0;0;51;
$GPXUP;3631;07:54:30;0;50	12581;8	65139;0;0;51;
$GPXUP;3631;07:54:31;0;50	12584;8	65159;0;0;51;
$GPXUP;3631;07:54:32;0;50	12587;8	65178;0;0;52;
$GPXUP;3631;07:54:33;0;50	12593;8	65196;0;0;53;
$GPXUP;3631;07:54:34;0;50	12596;8	65216;0;0;53;
$GPXUP;3631;07:54:35;0;50	12599;8	65236;0;0;54;
[truncated: 41 more rows]
